# Supplementary material for: The Sequencing Bead Array (SBA), a Next-Generation Digital Suspension Array
Source: PLoS One. 2013 Oct 7;8(10):e76696. doi: 10.1371/journal.pone.0076696 (PMC3792038; doi:10.1371/journal.pone.0076696)
Supplement: Data S1 — Raw sequencing data files for presented experiments. The compressed file contains a table of content for all files included (0. TOC Supporting Data Files.txt) and raw sequencing data (PGM Torrent Suite run reports, FASTQ files and Sphix generated CSV files) for experiments presented in Figure 2 and Figure 3 (same data set as Figure S1). (ZIP) [file pone.0076696.s001.zip]

Archive with 323 entries (284 files):
- Supporting Data Files/
- Supporting Data Files/.DS_Store
- __MACOSX/
- __MACOSX/Supporting Data Files/
- __MACOSX/Supporting Data Files/._.DS_Store
- Supporting Data Files/0.TOC Supporting Data Files.txt
- __MACOSX/Supporting Data Files/._0.TOC Supporting Data Files.txt
- Supporting Data Files/1. Figure 2/
- Supporting Data Files/1. Figure 2/.DS_Store
- __MACOSX/Supporting Data Files/1. Figure 2/
- __MACOSX/Supporting Data Files/1. Figure 2/._.DS_Store
- Supporting Data Files/1. Figure 2/1.1 Figure 2a files/
- Supporting Data Files/1. Figure 2/1.1 Figure 2a files/.DS_Store
- __MACOSX/Supporting Data Files/1. Figure 2/1.1 Figure 2a files/
- __MACOSX/Supporting Data Files/1. Figure 2/1.1 Figure 2a files/._.DS_Store
- Supporting Data Files/1. Figure 2/1.1 Figure 2a files/1.1.1 TS Reports/
- Supporting Data Files/1. Figure 2/1.1 Figure 2a files/1.1.1 TS Reports/.DS_Store
- __MACOSX/Supporting Data Files/1. Figure 2/1.1 Figure 2a files/1.1.1 TS Reports/
- __MACOSX/Supporting Data Files/1. Figure 2/1.1 Figure 2a files/1.1.1 TS Reports/._.DS_Store
- Supporting Data Files/1. Figure 2/1.1 Figure 2a files/1.1.1 TS Reports/1_Figure_2a_L1_TS-342.pdf
- __MACOSX/Supporting Data Files/1. Figure 2/1.1 Figure 2a files/1.1.1 TS Reports/._1_Figure_2a_L1_TS-342.pdf
- Supporting Data Files/1. Figure 2/1.1 Figure 2a files/1.1.1 TS Reports/2_Figure_2a_L2_TS-342.pdf
- __MACOSX/Supporting Data Files/1. Figure 2/1.1 Figure 2a files/1.1.1 TS Reports/._2_Figure_2a_L2_TS-342.pdf
- Supporting Data Files/1. Figure 2/1.1 Figure 2a files/1.1.1 TS Reports/3_Figure_2a_L3_TS-342.pdf
- __MACOSX/Supporting Data Files/1. Figure 2/1.1 Figure 2a files/1.1.1 TS Reports/._3_Figure_2a_L3_TS-342.pdf
- Supporting Data Files/1. Figure 2/1.1 Figure 2a files/1.1.1 TS Reports/4_Figure_2a_L4_TS-342.pdf
- __MACOSX/Supporting Data Files/1. Figure 2/1.1 Figure 2a files/1.1.1 TS Reports/._4_Figure_2a_L4_TS-342.pdf
- Supporting Data Files/1. Figure 2/1.1 Figure 2a files/1.1.1 TS Reports/5_Figure_2a_L5_TS-342.pdf
- __MACOSX/Supporting Data Files/1. Figure 2/1.1 Figure 2a files/1.1.1 TS Reports/._5_Figure_2a_L5_TS-342.pdf
- Supporting Data Files/1. Figure 2/1.1 Figure 2a files/1.1.1 TS Reports/6_Figure_2a_L6_TS-342.pdf
- __MACOSX/Supporting Data Files/1. Figure 2/1.1 Figure 2a files/1.1.1 TS Reports/._6_Figure_2a_L6_TS-342.pdf
- __MACOSX/Supporting Data Files/1. Figure 2/1.1 Figure 2a files/._1.1.1 TS Reports
- Supporting Data Files/1. Figure 2/1.1 Figure 2a files/1.1.2 FASTQ/
- Supporting Data Files/1. Figure 2/1.1 Figure 2a files/1.1.2 FASTQ/.DS_Store
- __MACOSX/Supporting Data Files/1. Figure 2/1.1 Figure 2a files/1.1.2 FASTQ/
- __MACOSX/Supporting Data Files/1. Figure 2/1.1 Figure 2a files/1.1.2 FASTQ/._.DS_Store
- Supporting Data Files/1. Figure 2/1.1 Figure 2a files/1.1.2 FASTQ/1_Figure_2a_L1_TS-342.fastq
- __MACOSX/Supporting Data Files/1. Figure 2/1.1 Figure 2a files/1.1.2 FASTQ/._1_Figure_2a_L1_TS-342.fastq
- Supporting Data Files/1. Figure 2/1.1 Figure 2a files/1.1.2 FASTQ/2_Figure_2a_L2_TS-342.fastq
- __MACOSX/Supporting Data Files/1. Figure 2/1.1 Figure 2a files/1.1.2 FASTQ/._2_Figure_2a_L2_TS-342.fastq
- Supporting Data Files/1. Figure 2/1.1 Figure 2a files/1.1.2 FASTQ/3_Figure_2a_L3_TS-342.fastq
- __MACOSX/Supporting Data Files/1. Figure 2/1.1 Figure 2a files/1.1.2 FASTQ/._3_Figure_2a_L3_TS-342.fastq
- Supporting Data Files/1. Figure 2/1.1 Figure 2a files/1.1.2 FASTQ/4_Figure_2a_L4_TS-342.fastq
- __MACOSX/Supporting Data Files/1. Figure 2/1.1 Figure 2a files/1.1.2 FASTQ/._4_Figure_2a_L4_TS-342.fastq
- Supporting Data Files/1. Figure 2/1.1 Figure 2a files/1.1.2 FASTQ/5_Figure_2a_L5_TS-342.fastq
- __MACOSX/Supporting Data Files/1. Figure 2/1.1 Figure 2a files/1.1.2 FASTQ/._5_Figure_2a_L5_TS-342.fastq
- Supporting Data Files/1. Figure 2/1.1 Figure 2a files/1.1.2 FASTQ/6_Figure_2a_L6_TS-342.fastq
- __MACOSX/Supporting Data Files/1. Figure 2/1.1 Figure 2a files/1.1.2 FASTQ/._6_Figure_2a_L6_TS-342.fastq
- __MACOSX/Supporting Data Files/1. Figure 2/1.1 Figure 2a files/._1.1.2 FASTQ
- Supporting Data Files/1. Figure 2/1.1 Figure 2a files/1.1.3 CSV/
- Supporting Data Files/1. Figure 2/1.1 Figure 2a files/1.1.3 CSV/1_Figure_2a_L1_TS-342.csv
- __MACOSX/Supporting Data Files/1. Figure 2/1.1 Figure 2a files/1.1.3 CSV/
- __MACOSX/Supporting Data Files/1. Figure 2/1.1 Figure 2a files/1.1.3 CSV/._1_Figure_2a_L1_TS-342.csv
- Supporting Data Files/1. Figure 2/1.1 Figure 2a files/1.1.3 CSV/2_Figure_2a_L2_TS-342.csv
- __MACOSX/Supporting Data Files/1. Figure 2/1.1 Figure 2a files/1.1.3 CSV/._2_Figure_2a_L2_TS-342.csv
- Supporting Data Files/1. Figure 2/1.1 Figure 2a files/1.1.3 CSV/3_Figure_2a_L3_TS-342.csv
- __MACOSX/Supporting Data Files/1. Figure 2/1.1 Figure 2a files/1.1.3 CSV/._3_Figure_2a_L3_TS-342.csv
- Supporting Data Files/1. Figure 2/1.1 Figure 2a files/1.1.3 CSV/4_Figure_2a_L4_TS-342.csv
- __MACOSX/Supporting Data Files/1. Figure 2/1.1 Figure 2a files/1.1.3 CSV/._4_Figure_2a_L4_TS-342.csv
- Supporting Data Files/1. Figure 2/1.1 Figure 2a files/1.1.3 CSV/5_Figure_2a_L5_TS-342.csv
- __MACOSX/Supporting Data Files/1. Figure 2/1.1 Figure 2a files/1.1.3 CSV/._5_Figure_2a_L5_TS-342.csv
- Supporting Data Files/1. Figure 2/1.1 Figure 2a files/1.1.3 CSV/6_Figure_2a_L6_TS-342.csv
- __MACOSX/Supporting Data Files/1. Figure 2/1.1 Figure 2a files/1.1.3 CSV/._6_Figure_2a_L6_TS-342.csv
- __MACOSX/Supporting Data Files/1. Figure 2/1.1 Figure 2a files/._1.1.3 CSV
- __MACOSX/Supporting Data Files/1. Figure 2/._1.1 Figure 2a files
- Supporting Data Files/1. Figure 2/1.2 Figure 2b files/
- Supporting Data Files/1. Figure 2/1.2 Figure 2b files/.DS_Store
- __MACOSX/Supporting Data Files/1. Figure 2/1.2 Figure 2b files/
- __MACOSX/Supporting Data Files/1. Figure 2/1.2 Figure 2b files/._.DS_Store
- Supporting Data Files/1. Figure 2/1.2 Figure 2b files/1.2.1 TS Reports/
- Supporting Data Files/1. Figure 2/1.2 Figure 2b files/1.2.1 TS Reports/.DS_Store
- __MACOSX/Supporting Data Files/1. Figure 2/1.2 Figure 2b files/1.2.1 TS Reports/
- __MACOSX/Supporting Data Files/1. Figure 2/1.2 Figure 2b files/1.2.1 TS Reports/._.DS_Store
- Supporting Data Files/1. Figure 2/1.2 Figure 2b files/1.2.1 TS Reports/1_Figure_2b_NEGATIVE_X1_TS-342.pdf
- __MACOSX/Supporting Data Files/1. Figure 2/1.2 Figure 2b files/1.2.1 TS Reports/._1_Figure_2b_NEGATIVE_X1_TS-342.pdf
- Supporting Data Files/1. Figure 2/1.2 Figure 2b files/1.2.1 TS Reports/2_Figure_2b_NEGATIVE_X2_TS-342.pdf
- __MACOSX/Supporting Data Files/1. Figure 2/1.2 Figure 2b files/1.2.1 TS Reports/._2_Figure_2b_NEGATIVE_X2_TS-342.pdf
- Supporting Data Files/1. Figure 2/1.2 Figure 2b files/1.2.1 TS Reports/3_Figure_2b_NEGATIVE_X3_TS-342.pdf
- __MACOSX/Supporting Data Files/1. Figure 2/1.2 Figure 2b files/1.2.1 TS Reports/._3_Figure_2b_NEGATIVE_X3_TS-342.pdf
- Supporting Data Files/1. Figure 2/1.2 Figure 2b files/1.2.1 TS Reports/4_Figure_2b_NEGATIVE_X4_TS-342.pdf
- __MACOSX/Supporting Data Files/1. Figure 2/1.2 Figure 2b files/1.2.1 TS Reports/._4_Figure_2b_NEGATIVE_X4_TS-342.pdf
- Supporting Data Files/1. Figure 2/1.2 Figure 2b files/1.2.1 TS Reports/5_Figure_2b_NEGATIVE_X5_TS-342.pdf
- __MACOSX/Supporting Data Files/1. Figure 2/1.2 Figure 2b files/1.2.1 TS Reports/._5_Figure_2b_NEGATIVE_X5_TS-342.pdf
- Supporting Data Files/1. Figure 2/1.2 Figure 2b files/1.2.1 TS Reports/6_Figure_2b_NEGATIVE_X6_TS-342.pdf
- __MACOSX/Supporting Data Files/1. Figure 2/1.2 Figure 2b files/1.2.1 TS Reports/._6_Figure_2b_NEGATIVE_X6_TS-342.pdf
- __MACOSX/Supporting Data Files/1. Figure 2/1.2 Figure 2b files/._1.2.1 TS Reports
- Supporting Data Files/1. Figure 2/1.2 Figure 2b files/1.2.2 FASTQ/
- Supporting Data Files/1. Figure 2/1.2 Figure 2b files/1.2.2 FASTQ/.DS_Store
- __MACOSX/Supporting Data Files/1. Figure 2/1.2 Figure 2b files/1.2.2 FASTQ/
- __MACOSX/Supporting Data Files/1. Figure 2/1.2 Figure 2b files/1.2.2 FASTQ/._.DS_Store
- Supporting Data Files/1. Figure 2/1.2 Figure 2b files/1.2.2 FASTQ/1_Figure_2b_NEGATIVE_X1_TS-342.fastq
- __MACOSX/Supporting Data Files/1. Figure 2/1.2 Figure 2b files/1.2.2 FASTQ/._1_Figure_2b_NEGATIVE_X1_TS-342.fastq
- Supporting Data Files/1. Figure 2/1.2 Figure 2b files/1.2.2 FASTQ/2_Figure_2b_NEGATIVE_X2_TS-342.fastq
- __MACOSX/Supporting Data Files/1. Figure 2/1.2 Figure 2b files/1.2.2 FASTQ/._2_Figure_2b_NEGATIVE_X2_TS-342.fastq
- Supporting Data Files/1. Figure 2/1.2 Figure 2b files/1.2.2 FASTQ/3_Figure_2b_NEGATIVE_X3_TS-342.fastq
- __MACOSX/Supporting Data Files/1. Figure 2/1.2 Figure 2b files/1.2.2 FASTQ/._3_Figure_2b_NEGATIVE_X3_TS-342.fastq
- Supporting Data Files/1. Figure 2/1.2 Figure 2b files/1.2.2 FASTQ/4_Figure_2b_NEGATIVE_X4_TS-342.fastq
- __MACOSX/Supporting Data Files/1. Figure 2/1.2 Figure 2b files/1.2.2 FASTQ/._4_Figure_2b_NEGATIVE_X4_TS-342.fastq
- Supporting Data Files/1. Figure 2/1.2 Figure 2b files/1.2.2 FASTQ/5_Figure_2b_NEGATIVE_X5_TS-342.fastq
- __MACOSX/Supporting Data Files/1. Figure 2/1.2 Figure 2b files/1.2.2 FASTQ/._5_Figure_2b_NEGATIVE_X5_TS-342.fastq
- Supporting Data Files/1. Figure 2/1.2 Figure 2b files/1.2.2 FASTQ/6_Figure_2b_NEGATIVE_X6_TS-342.fastq
- __MACOSX/Supporting Data Files/1. Figure 2/1.2 Figure 2b files/1.2.2 FASTQ/._6_Figure_2b_NEGATIVE_X6_TS-342.fastq
- __MACOSX/Supporting Data Files/1. Figure 2/1.2 Figure 2b files/._1.2.2 FASTQ
- Supporting Data Files/1. Figure 2/1.2 Figure 2b files/1.2.3 CSV/
- Supporting Data Files/1. Figure 2/1.2 Figure 2b files/1.2.3 CSV/.DS_Store
- __MACOSX/Supporting Data Files/1. Figure 2/1.2 Figure 2b files/1.2.3 CSV/
- __MACOSX/Supporting Data Files/1. Figure 2/1.2 Figure 2b files/1.2.3 CSV/._.DS_Store
- Supporting Data Files/1. Figure 2/1.2 Figure 2b files/1.2.3 CSV/1_Figure_2b_NEGATIVE_X1_TS-342.csv
- __MACOSX/Supporting Data Files/1. Figure 2/1.2 Figure 2b files/1.2.3 CSV/._1_Figure_2b_NEGATIVE_X1_TS-342.csv
- Supporting Data Files/1. Figure 2/1.2 Figure 2b files/1.2.3 CSV/2_Figure_2b_NEGATIVE_X2_TS-342.csv
- __MACOSX/Supporting Data Files/1. Figure 2/1.2 Figure 2b files/1.2.3 CSV/._2_Figure_2b_NEGATIVE_X2_TS-342.csv
- Supporting Data Files/1. Figure 2/1.2 Figure 2b files/1.2.3 CSV/3_Figure_2b_NEGATIVE_X3_TS-342.csv
- __MACOSX/Supporting Data Files/1. Figure 2/1.2 Figure 2b files/1.2.3 CSV/._3_Figure_2b_NEGATIVE_X3_TS-342.csv
- Supporting Data Files/1. Figure 2/1.2 Figure 2b files/1.2.3 CSV/4_Figure_2b_NEGATIVE_X4_TS-342.csv
- __MACOSX/Supporting Data Files/1. Figure 2/1.2 Figure 2b files/1.2.3 CSV/._4_Figure_2b_NEGATIVE_X4_TS-342.csv
- Supporting Data Files/1. Figure 2/1.2 Figure 2b files/1.2.3 CSV/5_Figure_2b_NEGATIVE_X5_TS-342.csv
- __MACOSX/Supporting Data Files/1. Figure 2/1.2 Figure 2b files/1.2.3 CSV/._5_Figure_2b_NEGATIVE_X5_TS-342.csv
- Supporting Data Files/1. Figure 2/1.2 Figure 2b files/1.2.3 CSV/6_Figure_2b_NEGATIVE_X6_TS-342.csv
- __MACOSX/Supporting Data Files/1. Figure 2/1.2 Figure 2b files/1.2.3 CSV/._6_Figure_2b_NEGATIVE_X6_TS-342.csv
- __MACOSX/Supporting Data Files/1. Figure 2/1.2 Figure 2b files/._1.2.3 CSV
- __MACOSX/Supporting Data Files/1. Figure 2/._1.2 Figure 2b files
- Supporting Data Files/1. Figure 2/1.3 Figure 2c files/
- Supporting Data Files/1. Figure 2/1.3 Figure 2c files/.DS_Store
- __MACOSX/Supporting Data Files/1. Figure 2/1.3 Figure 2c files/
- __MACOSX/Supporting Data Files/1. Figure 2/1.3 Figure 2c files/._.DS_Store
- Supporting Data Files/1. Figure 2/1.3 Figure 2c files/1.3.1 TS Reports/
- Supporting Data Files/1. Figure 2/1.3 Figure 2c files/1.3.1 TS Reports/.DS_Store
- __MACOSX/Supporting Data Files/1. Figure 2/1.3 Figure 2c files/1.3.1 TS Reports/
- __MACOSX/Supporting Data Files/1. Figure 2/1.3 Figure 2c files/1.3.1 TS Reports/._.DS_Store
- Supporting Data Files/1. Figure 2/1.3 Figure 2c files/1.3.1 TS Reports/1_Figure_2c_QUINTUPLE_X1_TS-342.pdf
- __MACOSX/Supporting Data Files/1. Figure 2/1.3 Figure 2c files/1.3.1 TS Reports/._1_Figure_2c_QUINTUPLE_X1_TS-342.pdf
- Supporting Data Files/1. Figure 2/1.3 Figure 2c files/1.3.1 TS Reports/2_Figure_2c_QUINTUPLE_X2_TS-342.pdf
- __MACOSX/Supporting Data Files/1. Figure 2/1.3 Figure 2c files/1.3.1 TS Reports/._2_Figure_2c_QUINTUPLE_X2_TS-342.pdf
- Supporting Data Files/1. Figure 2/1.3 Figure 2c files/1.3.1 TS Reports/3_Figure_2c_QUINTUPLE_X3_TS-342.pdf
- __MACOSX/Supporting Data Files/1. Figure 2/1.3 Figure 2c files/1.3.1 TS Reports/._3_Figure_2c_QUINTUPLE_X3_TS-342.pdf
- Supporting Data Files/1. Figure 2/1.3 Figure 2c files/1.3.1 TS Reports/4_Figure_2c_QUINTUPLE_X4_TS-342.pdf
- __MACOSX/Supporting Data Files/1. Figure 2/1.3 Figure 2c files/1.3.1 TS Reports/._4_Figure_2c_QUINTUPLE_X4_TS-342.pdf
- Supporting Data Files/1. Figure 2/1.3 Figure 2c files/1.3.1 TS Reports/5_Figure_2c_QUINTUPLE_X5_TS-342.pdf
- __MACOSX/Supporting Data Files/1. Figure 2/1.3 Figure 2c files/1.3.1 TS Reports/._5_Figure_2c_QUINTUPLE_X5_TS-342.pdf
- Supporting Data Files/1. Figure 2/1.3 Figure 2c files/1.3.1 TS Reports/6_Figure_2c_QUINTUPLE_X6_TS-342.pdf
- __MACOSX/Supporting Data Files/1. Figure 2/1.3 Figure 2c files/1.3.1 TS Reports/._6_Figure_2c_QUINTUPLE_X6_TS-342.pdf
- __MACOSX/Supporting Data Files/1. Figure 2/1.3 Figure 2c files/._1.3.1 TS Reports
- Supporting Data Files/1. Figure 2/1.3 Figure 2c files/1.3.2 FASTQ/
- Supporting Data Files/1. Figure 2/1.3 Figure 2c files/1.3.2 FASTQ/.DS_Store
- __MACOSX/Supporting Data Files/1. Figure 2/1.3 Figure 2c files/1.3.2 FASTQ/
- __MACOSX/Supporting Data Files/1. Figure 2/1.3 Figure 2c files/1.3.2 FASTQ/._.DS_Store
- Supporting Data Files/1. Figure 2/1.3 Figure 2c files/1.3.2 FASTQ/1_Figure_2c_QUINTUPLE_X1_TS-342.fastq
- __MACOSX/Supporting Data Files/1. Figure 2/1.3 Figure 2c files/1.3.2 FASTQ/._1_Figure_2c_QUINTUPLE_X1_TS-342.fastq
- Supporting Data Files/1. Figure 2/1.3 Figure 2c files/1.3.2 FASTQ/2_Figure_2c_QUINTUPLE_X2_TS-342.fastq
- __MACOSX/Supporting Data Files/1. Figure 2/1.3 Figure 2c files/1.3.2 FASTQ/._2_Figure_2c_QUINTUPLE_X2_TS-342.fastq
- Supporting Data Files/1. Figure 2/1.3 Figure 2c files/1.3.2 FASTQ/3_Figure_2c_QUINTUPLE_X3_TS-342.fastq
- __MACOSX/Supporting Data Files/1. Figure 2/1.3 Figure 2c files/1.3.2 FASTQ/._3_Figure_2c_QUINTUPLE_X3_TS-342.fastq
- Supporting Data Files/1. Figure 2/1.3 Figure 2c files/1.3.2 FASTQ/4_Figure_2c_QUINTUPLE_X4_TS-342.fastq
- __MACOSX/Supporting Data Files/1. Figure 2/1.3 Figure 2c files/1.3.2 FASTQ/._4_Figure_2c_QUINTUPLE_X4_TS-342.fastq
- Supporting Data Files/1. Figure 2/1.3 Figure 2c files/1.3.2 FASTQ/5_Figure_2c_QUINTUPLE_X5_TS-342.fastq
- __MACOSX/Supporting Data Files/1. Figure 2/1.3 Figure 2c files/1.3.2 FASTQ/._5_Figure_2c_QUINTUPLE_X5_TS-342.fastq
- Supporting Data Files/1. Figure 2/1.3 Figure 2c files/1.3.2 FASTQ/6_Figure_2c_QUINTUPLE_X6_TS-342.fastq
- __MACOSX/Supporting Data Files/1. Figure 2/1.3 Figure 2c files/1.3.2 FASTQ/._6_Figure_2c_QUINTUPLE_X6_TS-342.fastq
- __MACOSX/Supporting Data Files/1. Figure 2/1.3 Figure 2c files/._1.3.2 FASTQ
- Supporting Data Files/1. Figure 2/1.3 Figure 2c files/1.3.3 CSV/
- Supporting Data Files/1. Figure 2/1.3 Figure 2c files/1.3.3 CSV/.DS_Store
- __MACOSX/Supporting Data Files/1. Figure 2/1.3 Figure 2c files/1.3.3 CSV/
- __MACOSX/Supporting Data Files/1. Figure 2/1.3 Figure 2c files/1.3.3 CSV/._.DS_Store
- Supporting Data Files/1. Figure 2/1.3 Figure 2c files/1.3.3 CSV/1_Figure_2c_QUINTUPLE_X1_TS-342.csv
- __MACOSX/Supporting Data Files/1. Figure 2/1.3 Figure 2c files/1.3.3 CSV/._1_Figure_2c_QUINTUPLE_X1_TS-342.csv
- Supporting Data Files/1. Figure 2/1.3 Figure 2c files/1.3.3 CSV/2_Figure_2c_QUINTUPLE_X2_TS-342.csv
- __MACOSX/Supporting Data Files/1. Figure 2/1.3 Figure 2c files/1.3.3 CSV/._2_Figure_2c_QUINTUPLE_X2_TS-342.csv
- Supporting Data Files/1. Figure 2/1.3 Figure 2c files/1.3.3 CSV/3_Figure_2c_QUINTUPLE_X3_TS-342.csv
- __MACOSX/Supporting Data Files/1. Figure 2/1.3 Figure 2c files/1.3.3 CSV/._3_Figure_2c_QUINTUPLE_X3_TS-342.csv
- Supporting Data Files/1. Figure 2/1.3 Figure 2c files/1.3.3 CSV/4_Figure_2c_QUINTUPLE_X4_TS-342.csv
- __MACOSX/Supporting Data Files/1. Figure 2/1.3 Figure 2c files/1.3.3 CSV/._4_Figure_2c_QUINTUPLE_X4_TS-342.csv
- Supporting Data Files/1. Figure 2/1.3 Figure 2c files/1.3.3 CSV/5_Figure_2c_QUINTUPLE_X5_TS-342.csv
- __MACOSX/Supporting Data Files/1. Figure 2/1.3 Figure 2c files/1.3.3 CSV/._5_Figure_2c_QUINTUPLE_X5_TS-342.csv
- Supporting Data Files/1. Figure 2/1.3 Figure 2c files/1.3.3 CSV/6_Figure_2c_QUINTUPLE_X6_TS-342.csv
- __MACOSX/Supporting Data Files/1. Figure 2/1.3 Figure 2c files/1.3.3 CSV/._6_Figure_2c_QUINTUPLE_X6_TS-342.csv
- __MACOSX/Supporting Data Files/1. Figure 2/1.3 Figure 2c files/._1.3.3 CSV
- __MACOSX/Supporting Data Files/1. Figure 2/._1.3 Figure 2c files
- __MACOSX/Supporting Data Files/._1. Figure 2
- Supporting Data Files/2. Figure 3 and S1/
- Supporting Data Files/2. Figure 3 and S1/.DS_Store
- __MACOSX/Supporting Data Files/2. Figure 3 and S1/
- __MACOSX/Supporting Data Files/2. Figure 3 and S1/._.DS_Store
- Supporting Data Files/2. Figure 3 and S1/2.1 Figure 3 and S1 files/
- Supporting Data Files/2. Figure 3 and S1/2.1 Figure 3 and S1 files/.DS_Store
- __MACOSX/Supporting Data Files/2. Figure 3 and S1/2.1 Figure 3 and S1 files/
- __MACOSX/Supporting Data Files/2. Figure 3 and S1/2.1 Figure 3 and S1 files/._.DS_Store
- Supporting Data Files/2. Figure 3 and S1/2.1 Figure 3 and S1 files/2.1 TS Reports/
- Supporting Data Files/2. Figure 3 and S1/2.1 Figure 3 and S1 files/2.1 TS Reports/.DS_Store
- __MACOSX/Supporting Data Files/2. Figure 3 and S1/2.1 Figure 3 and S1 files/2.1 TS Reports/
- __MACOSX/Supporting Data Files/2. Figure 3 and S1/2.1 Figure 3 and S1 files/2.1 TS Reports/._.DS_Store
- Supporting Data Files/2. Figure 3 and S1/2.1 Figure 3 and S1 files/2.1 TS Reports/10_OM-1741_TS-342.pdf
- __MACOSX/Supporting Data Files/2. Figure 3 and S1/2.1 Figure 3 and S1 files/2.1 TS Reports/._10_OM-1741_TS-342.pdf
- Supporting Data Files/2. Figure 3 and S1/2.1 Figure 3 and S1 files/2.1 TS Reports/11_OM-1751_TS-342.pdf
- __MACOSX/Supporting Data Files/2. Figure 3 and S1/2.1 Figure 3 and S1 files/2.1 TS Reports/._11_OM-1751_TS-342.pdf
- Supporting Data Files/2. Figure 3 and S1/2.1 Figure 3 and S1 files/2.1 TS Reports/12_OM-1848_TS-342.pdf
- __MACOSX/Supporting Data Files/2. Figure 3 and S1/2.1 Figure 3 and S1 files/2.1 TS Reports/._12_OM-1848_TS-342.pdf
- Supporting Data Files/2. Figure 3 and S1/2.1 Figure 3 and S1 files/2.1 TS Reports/13_OM-1854_TS-342.pdf
- __MACOSX/Supporting Data Files/2. Figure 3 and S1/2.1 Figure 3 and S1 files/2.1 TS Reports/._13_OM-1854_TS-342.pdf
- Supporting Data Files/2. Figure 3 and S1/2.1 Figure 3 and S1 files/2.1 TS Reports/14_OM-1967_TS-342.pdf
- __MACOSX/Supporting Data Files/2. Figure 3 and S1/2.1 Figure 3 and S1 files/2.1 TS Reports/._14_OM-1967_TS-342.pdf
- Supporting Data Files/2. Figure 3 and S1/2.1 Figure 3 and S1 files/2.1 TS Reports/15_OM-1980_TS-342.pdf
- __MACOSX/Supporting Data Files/2. Figure 3 and S1/2.1 Figure 3 and S1 files/2.1 TS Reports/._15_OM-1980_TS-342.pdf
- Supporting Data Files/2. Figure 3 and S1/2.1 Figure 3 and S1 files/2.1 TS Reports/16_OM-2006_TS-342.pdf
- __MACOSX/Supporting Data Files/2. Figure 3 and S1/2.1 Figure 3 and S1 files/2.1 TS Reports/._16_OM-2006_TS-342.pdf
- Supporting Data Files/2. Figure 3 and S1/2.1 Figure 3 and S1 files/2.1 TS Reports/17_OM-2059_TS-342.pdf
- __MACOSX/Supporting Data Files/2. Figure 3 and S1/2.1 Figure 3 and S1 files/2.1 TS Reports/._17_OM-2059_TS-342.pdf
- Supporting Data Files/2. Figure 3 and S1/2.1 Figure 3 and S1 files/2.1 TS Reports/18_OM-2215_TS-342.pdf
- __MACOSX/Supporting Data Files/2. Figure 3 and S1/2.1 Figure 3 and S1 files/2.1 TS Reports/._18_OM-2215_TS-342.pdf
- Supporting Data Files/2. Figure 3 and S1/2.1 Figure 3 and S1 files/2.1 TS Reports/19_OM-2257_TS-342.pdf
- __MACOSX/Supporting Data Files/2. Figure 3 and S1/2.1 Figure 3 and S1 files/2.1 TS Reports/._19_OM-2257_TS-342.pdf
- Supporting Data Files/2. Figure 3 and S1/2.1 Figure 3 and S1 files/2.1 TS Reports/1_OM-1078_TS-342.pdf
- __MACOSX/Supporting Data Files/2. Figure 3 and S1/2.1 Figure 3 and S1 files/2.1 TS Reports/._1_OM-1078_TS-342.pdf
- Supporting Data Files/2. Figure 3 and S1/2.1 Figure 3 and S1 files/2.1 TS Reports/20_OM-2258_TS-342.pdf
- __MACOSX/Supporting Data Files/2. Figure 3 and S1/2.1 Figure 3 and S1 files/2.1 TS Reports/._20_OM-2258_TS-342.pdf
- Supporting Data Files/2. Figure 3 and S1/2.1 Figure 3 and S1 files/2.1 TS Reports/2_OM-1272_TS-342.pdf
- __MACOSX/Supporting Data Files/2. Figure 3 and S1/2.1 Figure 3 and S1 files/2.1 TS Reports/._2_OM-1272_TS-342.pdf
- Supporting Data Files/2. Figure 3 and S1/2.1 Figure 3 and S1 files/2.1 TS Reports/3_OM-1299_TS-342.pdf
- __MACOSX/Supporting Data Files/2. Figure 3 and S1/2.1 Figure 3 and S1 files/2.1 TS Reports/._3_OM-1299_TS-342.pdf
- Supporting Data Files/2. Figure 3 and S1/2.1 Figure 3 and S1 files/2.1 TS Reports/4_OM-1301_TS-342.pdf
- __MACOSX/Supporting Data Files/2. Figure 3 and S1/2.1 Figure 3 and S1 files/2.1 TS Reports/._4_OM-1301_TS-342.pdf
- Supporting Data Files/2. Figure 3 and S1/2.1 Figure 3 and S1 files/2.1 TS Reports/5_OM-1452_TS-342.pdf
- __MACOSX/Supporting Data Files/2. Figure 3 and S1/2.1 Figure 3 and S1 files/2.1 TS Reports/._5_OM-1452_TS-342.pdf
- Supporting Data Files/2. Figure 3 and S1/2.1 Figure 3 and S1 files/2.1 TS Reports/6_OM-1464_TS-342.pdf
- __MACOSX/Supporting Data Files/2. Figure 3 and S1/2.1 Figure 3 and S1 files/2.1 TS Reports/._6_OM-1464_TS-342.pdf
- Supporting Data Files/2. Figure 3 and S1/2.1 Figure 3 and S1 files/2.1 TS Reports/7_OM-1530_TS-342.pdf
- __MACOSX/Supporting Data Files/2. Figure 3 and S1/2.1 Figure 3 and S1 files/2.1 TS Reports/._7_OM-1530_TS-342.pdf
- Supporting Data Files/2. Figure 3 and S1/2.1 Figure 3 and S1 files/2.1 TS Reports/8_OM-1569_TS-342.pdf
- __MACOSX/Supporting Data Files/2. Figure 3 and S1/2.1 Figure 3 and S1 files/2.1 TS Reports/._8_OM-1569_TS-342.pdf
- Supporting Data Files/2. Figure 3 and S1/2.1 Figure 3 and S1 files/2.1 TS Reports/9_OM-1668_TS-342.pdf
- __MACOSX/Supporting Data Files/2. Figure 3 and S1/2.1 Figure 3 and S1 files/2.1 TS Reports/._9_OM-1668_TS-342.pdf
- __MACOSX/Supporting Data Files/2. Figure 3 and S1/2.1 Figure 3 and S1 files/._2.1 TS Reports
- Supporting Data Files/2. Figure 3 and S1/2.1 Figure 3 and S1 files/2.2 FASTQ/
- Supporting Data Files/2. Figure 3 and S1/2.1 Figure 3 and S1 files/2.2 FASTQ/.DS_Store
- __MACOSX/Supporting Data Files/2. Figure 3 and S1/2.1 Figure 3 and S1 files/2.2 FASTQ/
- __MACOSX/Supporting Data Files/2. Figure 3 and S1/2.1 Figure 3 and S1 files/2.2 FASTQ/._.DS_Store
- Supporting Data Files/2. Figure 3 and S1/2.1 Figure 3 and S1 files/2.2 FASTQ/10_OM-1741_TS-342.fastq
- __MACOSX/Supporting Data Files/2. Figure 3 and S1/2.1 Figure 3 and S1 files/2.2 FASTQ/._10_OM-1741_TS-342.fastq
- Supporting Data Files/2. Figure 3 and S1/2.1 Figure 3 and S1 files/2.2 FASTQ/11_OM-1751_TS-342.fastq
- __MACOSX/Supporting Data Files/2. Figure 3 and S1/2.1 Figure 3 and S1 files/2.2 FASTQ/._11_OM-1751_TS-342.fastq
- Supporting Data Files/2. Figure 3 and S1/2.1 Figure 3 and S1 files/2.2 FASTQ/12_OM-1848_TS-342.fastq
- __MACOSX/Supporting Data Files/2. Figure 3 and S1/2.1 Figure 3 and S1 files/2.2 FASTQ/._12_OM-1848_TS-342.fastq
- Supporting Data Files/2. Figure 3 and S1/2.1 Figure 3 and S1 files/2.2 FASTQ/13_OM-1854_TS-342.fastq
- __MACOSX/Supporting Data Files/2. Figure 3 and S1/2.1 Figure 3 and S1 files/2.2 FASTQ/._13_OM-1854_TS-342.fastq
- Supporting Data Files/2. Figure 3 and S1/2.1 Figure 3 and S1 files/2.2 FASTQ/14_OM-1967_TS-342.fastq
- __MACOSX/Supporting Data Files/2. Figure 3 and S1/2.1 Figure 3 and S1 files/2.2 FASTQ/._14_OM-1967_TS-342.fastq
- Supporting Data Files/2. Figure 3 and S1/2.1 Figure 3 and S1 files/2.2 FASTQ/15_OM-1980_TS-342.fastq
- __MACOSX/Supporting Data Files/2. Figure 3 and S1/2.1 Figure 3 and S1 files/2.2 FASTQ/._15_OM-1980_TS-342.fastq
- Supporting Data Files/2. Figure 3 and S1/2.1 Figure 3 and S1 files/2.2 FASTQ/16_OM-2006_TS-342.fastq
- __MACOSX/Supporting Data Files/2. Figure 3 and S1/2.1 Figure 3 and S1 files/2.2 FASTQ/._16_OM-2006_TS-342.fastq
- Supporting Data Files/2. Figure 3 and S1/2.1 Figure 3 and S1 files/2.2 FASTQ/17_OM-2059_TS-342.fastq
- __MACOSX/Supporting Data Files/2. Figure 3 and S1/2.1 Figure 3 and S1 files/2.2 FASTQ/._17_OM-2059_TS-342.fastq
- Supporting Data Files/2. Figure 3 and S1/2.1 Figure 3 and S1 files/2.2 FASTQ/18_OM-2215_TS-342.fastq
- __MACOSX/Supporting Data Files/2. Figure 3 and S1/2.1 Figure 3 and S1 files/2.2 FASTQ/._18_OM-2215_TS-342.fastq
- Supporting Data Files/2. Figure 3 and S1/2.1 Figure 3 and S1 files/2.2 FASTQ/19_OM-2257_TS-342.fastq
- __MACOSX/Supporting Data Files/2. Figure 3 and S1/2.1 Figure 3 and S1 files/2.2 FASTQ/._19_OM-2257_TS-342.fastq
- Supporting Data Files/2. Figure 3 and S1/2.1 Figure 3 and S1 files/2.2 FASTQ/1_OM-1078_TS-342.fastq
- __MACOSX/Supporting Data Files/2. Figure 3 and S1/2.1 Figure 3 and S1 files/2.2 FASTQ/._1_OM-1078_TS-342.fastq
- Supporting Data Files/2. Figure 3 and S1/2.1 Figure 3 and S1 files/2.2 FASTQ/20_OM-2258_TS-342.fastq
- __MACOSX/Supporting Data Files/2. Figure 3 and S1/2.1 Figure 3 and S1 files/2.2 FASTQ/._20_OM-2258_TS-342.fastq
- Supporting Data Files/2. Figure 3 and S1/2.1 Figure 3 and S1 files/2.2 FASTQ/2_OM-1272_TS-342.fastq
- __MACOSX/Supporting Data Files/2. Figure 3 and S1/2.1 Figure 3 and S1 files/2.2 FASTQ/._2_OM-1272_TS-342.fastq
- Supporting Data Files/2. Figure 3 and S1/2.1 Figure 3 and S1 files/2.2 FASTQ/3_OM-1299_TS-342.fastq
- __MACOSX/Supporting Data Files/2. Figure 3 and S1/2.1 Figure 3 and S1 files/2.2 FASTQ/._3_OM-1299_TS-342.fastq
- Supporting Data Files/2. Figure 3 and S1/2.1 Figure 3 and S1 files/2.2 FASTQ/4_OM-1301_TS-342.fastq
- __MACOSX/Supporting Data Files/2. Figure 3 and S1/2.1 Figure 3 and S1 files/2.2 FASTQ/._4_OM-1301_TS-342.fastq
- Supporting Data Files/2. Figure 3 and S1/2.1 Figure 3 and S1 files/2.2 FASTQ/5_OM-1452_TS-342.fastq
- __MACOSX/Supporting Data Files/2. Figure 3 and S1/2.1 Figure 3 and S1 files/2.2 FASTQ/._5_OM-1452_TS-342.fastq
- Supporting Data Files/2. Figure 3 and S1/2.1 Figure 3 and S1 files/2.2 FASTQ/6_OM-1464_TS-342.fastq
- __MACOSX/Supporting Data Files/2. Figure 3 and S1/2.1 Figure 3 and S1 files/2.2 FASTQ/._6_OM-1464_TS-342.fastq
- Supporting Data Files/2. Figure 3 and S1/2.1 Figure 3 and S1 files/2.2 FASTQ/7_OM-1530_TS-342.fastq
- __MACOSX/Supporting Data Files/2. Figure 3 and S1/2.1 Figure 3 and S1 files/2.2 FASTQ/._7_OM-1530_TS-342.fastq
- Supporting Data Files/2. Figure 3 and S1/2.1 Figure 3 and S1 files/2.2 FASTQ/8_OM-1569_TS-342.fastq
- __MACOSX/Supporting Data Files/2. Figure 3 and S1/2.1 Figure 3 and S1 files/2.2 FASTQ/._8_OM-1569_TS-342.fastq
- Supporting Data Files/2. Figure 3 and S1/2.1 Figure 3 and S1 files/2.2 FASTQ/9_OM-1668_TS-342.fastq
- __MACOSX/Supporting Data Files/2. Figure 3 and S1/2.1 Figure 3 and S1 files/2.2 FASTQ/._9_OM-1668_TS-342.fastq
- __MACOSX/Supporting Data Files/2. Figure 3 and S1/2.1 Figure 3 and S1 files/._2.2 FASTQ
- Supporting Data Files/2. Figure 3 and S1/2.1 Figure 3 and S1 files/2.3 CSV/
- Supporting Data Files/2. Figure 3 and S1/2.1 Figure 3 and S1 files/2.3 CSV/.DS_Store
- __MACOSX/Supporting Data Files/2. Figure 3 and S1/2.1 Figure 3 and S1 files/2.3 CSV/
- __MACOSX/Supporting Data Files/2. Figure 3 and S1/2.1 Figure 3 and S1 files/2.3 CSV/._.DS_Store
- Supporting Data Files/2. Figure 3 and S1/2.1 Figure 3 and S1 files/2.3 CSV/10_OM-1741_TS-342.csv
- __MACOSX/Supporting Data Files/2. Figure 3 and S1/2.1 Figure 3 and S1 files/2.3 CSV/._10_OM-1741_TS-342.csv
- Supporting Data Files/2. Figure 3 and S1/2.1 Figure 3 and S1 files/2.3 CSV/11_OM-1751_TS-342.csv
- __MACOSX/Supporting Data Files/2. Figure 3 and S1/2.1 Figure 3 and S1 files/2.3 CSV/._11_OM-1751_TS-342.csv
- Supporting Data Files/2. Figure 3 and S1/2.1 Figure 3 and S1 files/2.3 CSV/12_OM-1848_TS-342.csv
- __MACOSX/Supporting Data Files/2. Figure 3 and S1/2.1 Figure 3 and S1 files/2.3 CSV/._12_OM-1848_TS-342.csv
- Supporting Data Files/2. Figure 3 and S1/2.1 Figure 3 and S1 files/2.3 CSV/13_OM-1854_TS-342.csv
- __MACOSX/Supporting Data Files/2. Figure 3 and S1/2.1 Figure 3 and S1 files/2.3 CSV/._13_OM-1854_TS-342.csv
- Supporting Data Files/2. Figure 3 and S1/2.1 Figure 3 and S1 files/2.3 CSV/14_OM-1967_TS-342.csv
- __MACOSX/Supporting Data Files/2. Figure 3 and S1/2.1 Figure 3 and S1 files/2.3 CSV/._14_OM-1967_TS-342.csv
- Supporting Data Files/2. Figure 3 and S1/2.1 Figure 3 and S1 files/2.3 CSV/15_OM-1980_TS-342.csv
- __MACOSX/Supporting Data Files/2. Figure 3 and S1/2.1 Figure 3 and S1 files/2.3 CSV/._15_OM-1980_TS-342.csv
- Supporting Data Files/2. Figure 3 and S1/2.1 Figure 3 and S1 files/2.3 CSV/16_OM-2006_TS-342.csv
- __MACOSX/Supporting Data Files/2. Figure 3 and S1/2.1 Figure 3 and S1 files/2.3 CSV/._16_OM-2006_TS-342.csv
- Supporting Data Files/2. Figure 3 and S1/2.1 Figure 3 and S1 files/2.3 CSV/17_OM-2059_TS-342.csv
- __MACOSX/Supporting Data Files/2. Figure 3 and S1/2.1 Figure 3 and S1 files/2.3 CSV/._17_OM-2059_TS-342.csv
- Supporting Data Files/2. Figure 3 and S1/2.1 Figure 3 and S1 files/2.3 CSV/18_OM-2215_TS-342.csv
- __MACOSX/Supporting Data Files/2. Figure 3 and S1/2.1 Figure 3 and S1 files/2.3 CSV/._18_OM-2215_TS-342.csv
- Supporting Data Files/2. Figure 3 and S1/2.1 Figure 3 and S1 files/2.3 CSV/19_OM-2257_TS-342.csv
- __MACOSX/Supporting Data Files/2. Figure 3 and S1/2.1 Figure 3 and S1 files/2.3 CSV/._19_OM-2257_TS-342.csv
[truncated: 23 more entries]
