# Supplementary material for: The Sequencing Bead Array (SBA), a Next-Generation Digital Suspension Array
Source: PLoS One. 2013 Oct 7;8(10):e76696. doi: 10.1371/journal.pone.0076696 (PMC3792038; doi:10.1371/journal.pone.0076696)
Supplement: Data S1 — Raw sequencing data files for presented experiments. The compressed file contains a table of content for all files included (0. TOC Supporting Data Files.txt) and raw sequencing data (PGM Torrent Suite run reports, FASTQ files and Sphix generated CSV files) for experiments presented in Figure 2 and Figure 3 (same data set as Figure S1). (ZIP) [file pone.0076696.s001.zip › Supporting Data Files/0.TOC Supporting Data Files.txt]

TABLE OF CONTENT: 
3.10 Supporting Data.zip (contains following folders and files)

Main folder	Sub folder A	Sub folder B	Files

1. Figure 2
		1.1 Figure 2a files
				1.1.1 TS Reports
						1_Figure_2a_L1_TS-342.pdf
						2_Figure_2a_L2_TS-342.pdf
						3_Figure_2a_L3_TS-342.pdf
						4_Figure_2a_L4_TS-342.pdf								5_Figure_2a_L5_TS-342.pdf
						6_Figure_2a_L6_TS-342.pdf
				1.1.2 FASTQ
						1_Figure_2a_L1_TS-342.fastq
						2_Figure_2a_L2_TS-342.fastq
						3_Figure_2a_L3_TS-342.fastq
						4_Figure_2a_L4_TS-342.fastq
						5_Figure_2a_L5_TS-342.fastq
						6_Figure_2a_L6_TS-342.fastq
				1.1.3 CSV
						1_Figure_2a_L1_TS-342.csv
						2_Figure_2a_L2_TS-342.csv
						3_Figure_2a_L3_TS-342.csv
						4_Figure_2a_L4_TS-342.csv
						5_Figure_2a_L5_TS-342.csv
						6_Figure_2a_L6_TS-342.csv
		1.2 Figure 2b files
				1.2.1 TS Reports
						1_Figure_2b_NEGATIVE_X1_TS-342.pdf
						2_Figure_2b_NEGATIVE_X2_TS-342.pdf
						3_Figure_2b_NEGATIVE_X3_TS-342.pdf
						4_Figure_2b_NEGATIVE_X4_TS-342.pdf
						5_Figure_2b_NEGATIVE_X5_TS-342.pdf
						6_Figure_2b_NEGATIVE_X6_TS-342.pdf
				1.2.2 FASTQ
						1_Figure_2b_NEGATIVE_X1_TS-342.fastq
						2_Figure_2b_NEGATIVE_X2_TS-342.fastq
						3_Figure_2b_NEGATIVE_X3_TS-342.fastq
						4_Figure_2b_NEGATIVE_X4_TS-342.fastq
						5_Figure_2b_NEGATIVE_X5_TS-342.fastq
						6_Figure_2b_NEGATIVE_X6_TS-342.fastq
				1.2.3 CSV
						1_Figure_2b_NEGATIVE_X1_TS-342.csv
						2_Figure_2b_NEGATIVE_X2_TS-342.csv
						3_Figure_2b_NEGATIVE_X3_TS-342.csv
						4_Figure_2b_NEGATIVE_X4_TS-342.csv
						5_Figure_2b_NEGATIVE_X5_TS-342.csv
						6_Figure_2b_NEGATIVE_X6_TS-342.csv
		1.3 Figure 2c files
				1.3.1 TS Reports
						1_Figure_2c_QUINTUPLE_X1_TS-342.pdf
						2_Figure_2c_QUINTUPLE_X2_TS-342.pdf
						3_Figure_2c_QUINTUPLE_X3_TS-342.pdf
						4_Figure_2c_QUINTUPLE_X4_TS-342.pdf
						5_Figure_2c_QUINTUPLE_X5_TS-342.pdf
						6_Figure_2c_QUINTUPLE_X6_TS-342.pdf
				1.3.2 FASTQ
						1_Figure_2c_QUINTUPLE_X1_TS-342.fastq
						2_Figure_2c_QUINTUPLE_X2_TS-342.fastq
						3_Figure_2c_QUINTUPLE_X3_TS-342.fastq
						4_Figure_2c_QUINTUPLE_X4_TS-342.fastq
						5_Figure_2c_QUINTUPLE_X5_TS-342.fastq
						6_Figure_2c_QUINTUPLE_X6_TS-342.fastq
				1.3.3 CSV
						1_Figure_2c_QUINTUPLE_X1_TS-342.csv
						2_Figure_2c_QUINTUPLE_X2_TS-342.csv
						3_Figure_2c_QUINTUPLE_X3_TS-342.csv
						4_Figure_2c_QUINTUPLE_X4_TS-342.csv
						5_Figure_2c_QUINTUPLE_X5_TS-342.csv
						6_Figure_2c_QUINTUPLE_X6_TS-342.csv
2. Figure 3 and S1 files
				2.1 TS Reports
						1_OM-1078_TS-342.pdf
						2_OM-1272_TS-342.pdf
						3_OM-1299_TS-342.pdf
						4_OM-1301_TS-342.pdf
						5_OM-1452_TS-342.pdf
						6_OM-1464_TS-342.pdf
						7_OM-1530_TS-342.pdf
						8_OM-1569_TS-342.pdf
						9_OM-1668_TS-342.pdf
						10_OM-1741_TS-342.pdf
						11_OM-1751_TS-342.pdf
						12_OM-1848_TS-342.pdf
						13_OM-1854_TS-342.pdf
						14_OM-1967_TS-342.pdf
						15_OM-1980_TS-342.pdf
						16_OM-2006_TS-342.pdf
						17_OM-2059_TS-342.pdf
						18_OM-2215_TS-342.pdf
						19_OM-2257_TS-342.pdf
						20_OM-2258_TS-342.pdf
				2.2 FASTQ
						1_OM-1078_TS-342.fastq
						2_OM-1272_TS-342.fastq
						3_OM-1299_TS-342.fastq
						4_OM-1301_TS-342.fastq
						5_OM-1452_TS-342.fastq
						6_OM-1464_TS-342.fastq
						7_OM-1530_TS-342.fastq
						8_OM-1569_TS-342.fastq
						9_OM-1668_TS-342.fastq
						10_OM-1741_TS-342.fastq
						11_OM-1751_TS-342.fastq
						12_OM-1848_TS-342.fastq
						13_OM-1854_TS-342.fastq
						14_OM-1967_TS-342.fastq
						15_OM-1980_TS-342.fastq
						16_OM-2006_TS-342.fastq
						17_OM-2059_TS-342.fastq
						18_OM-2215_TS-342.fastq
						19_OM-2257_TS-342.fastq
						20_OM-2258_TS-342.fastq
				2.3 CSV
						1_OM-1078_TS-342.csv
						2_OM-1272_TS-342.csv
						3_OM-1299_TS-342.csv
						4_OM-1301_TS-342.csv
						5_OM-1452_TS-342.csv
						6_OM-1464_TS-342.csv
						7_OM-1530_TS-342.csv
						8_OM-1569_TS-342.csv
						9_OM-1668_TS-342.csv
						10_OM-1741_TS-342.csv
						11_OM-1751_TS-342.csv
						12_OM-1848_TS-342.csv
						13_OM-1854_TS-342.csv
						14_OM-1967_TS-342.csv
						15_OM-1980_TS-342.csv
						16_OM-2006_TS-342.csv
						17_OM-2059_TS-342.csv
						18_OM-2215_TS-342.csv
						19_OM-2257_TS-342.csv
						20_OM-2258_TS-342.csv
