# Supplementary material for: The Sequencing Bead Array (SBA), a Next-Generation Digital Suspension Array
Source: PLoS One. 2013 Oct 7;8(10):e76696. doi: 10.1371/journal.pone.0076696 (PMC3792038; doi:10.1371/journal.pone.0076696)
Supplement: Data S1 — Raw sequencing data files for presented experiments. The compressed file contains a table of content for all files included (0. TOC Supporting Data Files.txt) and raw sequencing data (PGM Torrent Suite run reports, FASTQ files and Sphix generated CSV files) for experiments presented in Figure 2 and Figure 3 (same data set as Figure S1). (ZIP) [file pone.0076696.s001.zip › Supporting Data Files/1. Figure 2/1.1 Figure 2a files/1.1.2 FASTQ/1_Figure_2a_L1_TS-342.fastq]

@AG8C2:00004:00004
TACTGAGCTACACACACAGAAAGATTGGT
+
B?@@@@AABBBBCCCCCDCDCAFDDAB?B
@AG8C2:00004:00005
TACTGAGCTACACACACAGAAAGATTGGT
+
BBA<<;@B;;<CCCCDCCDCC>CCC?B?C
@AG8C2:00004:00008
TACTGAGCTACACACACAGAAAGATTGGT
+
AABBDB@@@CCCCBBCCCBBA=BBBA?=A
@AG8C2:00004:00009
ACGCTCGACATGCCCAGGTACAGGA
+
CBABBBBCCCCCCC>@@=@BCCE@C
@AG8C2:00004:00011
ACGCTCGACATGCCCAGGTACAGGAG
+
CB@@ABBCCBBBCD@FCC<<=BBCAA
@AG8C2:00004:00013
TACTGAGCTACACACACAGAAAGATTGGT
+
@A999>11//11:AACCDCGG>A@B@B?B
@AG8C2:00004:00015
ATATCGCGAGGGTATGGAAGACTCTATA
+
BABBCBBCCCC?CCCB@C@CBBBBBB@@
@AG8C2:00004:00017
TAGTATCAGCCTCGCCATGACGAAGGTATTCC
+
BBBBBBC@AABC@AA@BBBAABB?CBCCC?B?
@AG8C2:00004:00023
TCTCTATGCGCTCCACATGTCTAAGGT
+
BBDCCBCBBBBAB@BCB?>?@CC@B?B
@AG8C2:00004:00026
CGTGTCTCTACGGCACAGGATTTTGTGTAGA
+
49::=9=/11//77799924444,4494444
@AG8C2:00004:00027
TACTGAGCTACACACACAGAAAGATTGGT
+
BBBBBBCBBBAABCCCAA???>@DC@C@B
@AG8C2:00004:00029
TGATACGTCTCCTTCCTTAGTTACTTCA
+
BBAABBBBBAA?A@C@FABBB@?@ABBD
@AG8C2:00004:00041
TCTCTATGCGCTCCACAATGTCTAAGGT
+
><<<BCB@A<>;@@>9929>>?:?;=;@
@AG8C2:00004:00044
ACGAGTGCGTTCCCCATGTCGTAGGTACTC
+
BB<?BBCCBA=???6?BCDBBBCC@B:;;C
@AG8C2:00004:00047
TAGTATCAGCCTCGCCATGACGAAGGTATTCC
+
IBBBCCCBAA@?=9;7;;BBCAA@DACCCBC?
@AG8C2:00005:00004
TAGTATCAGCCTCGCCATGACGAAGGTATTCC
+
@@=<<CD@@@?:<<B@DDCBBBC@DA?@AEE?
@AG8C2:00005:00014
CGTGTCTCTAGGCACAGGATTTTGTGTAG
+
BBBCCAAABCB?BCA@@@9999/9B>999
@AG8C2:00005:00018
TACTGAGCTACACACACAGAAAAATTGGTGC
+
BB@@@ABAB@@@BBCD?:44444+9<>?CCC
@AG8C2:00005:00020
ACGAGTGCGTTCCCCATGTCGTAGGTACTC
+
AABCCB>==>5999-9BBBCCCBCAA:<;C
@AG8C2:00005:00021
CGTGTCTCTAGGCACAGGATTTTGTGTAG
+
/11//:69?@><@B@>>B9999/99?>AB
@AG8C2:00005:00025
TCTCTATGCGCTCCACATGTCTAAGGT
+
BBBBBGCBBBCAB@CBAB?>=BB=@=@
@AG8C2:00005:00027
TACTGAGCTACACACACAGAAAGATTGGT
+
BB@B@@AAAAAAAACCBB9996:AA?C@C
@AG8C2:00005:00030
TGATACGTCTCCTTCCTTAGTTACTTCA
+
ACBBBCC@=@@=@?C?DABCC?BBB@BB
@AG8C2:00005:00033
AGCACTGTAGCTGTCACTAGTTACTTGT
+
<<CHEB@B@BBAA@@@AAABA>?=A?@B
@AG8C2:00005:00046
ATATCGCGAGGGTATGGAAGACTCTATA
+
AABBEAAB@@@>AA>=8:8<CCCCBBBB
@AG8C2:00006:00004
ACGAGTGCGTTCCCCATGTCGTAGGTACTC
+
B>79;944@B?CCD:DAAACCCBB@B:;;C
@AG8C2:00006:00009
ATATCGCGAGGGTATGGAAGACTCTATA
+
A@AAAB=A@@@<ABBB@C@CCCBBBBAC
@AG8C2:00006:00012
ATCAGACACGGACACAGCAGAACACAC
+
@?8;;@>>??59;999@A<<<@CCCDD
@AG8C2:00006:00014
TACTGAGCTACACACACAGAAAGATTGGT
+
44@@A@<=<@@CGA@AAB99919>8777;
@AG8C2:00006:00023
TGATACGTTTCCTTCCTTAGTTACTTCAGTGC
+
CAAACAAAC?B?A;>8<:<EEIECC@CCDBBB
@AG8C2:00006:00025
TACTGAGCTACACACACAGAAAGATTGGT
+
CBBBBBDBBB??ACCE@@?BB?BBC@B@C
@AG8C2:00006:00026
TGATACGTCTCCTTCCTTAGTTACTTCA
+
D?BBB;;<CBCBCCCDDDC<;9;AB@CD
@AG8C2:00006:00028
TACTGAGCTACACACACAGAAAGATTGGT
+
BBC@AABCCCCCBBCCB=@=@7;9B<A>B
@AG8C2:00006:00030
ACGAGTGCGTTCCCCATGTCGTAGGTACTC
+
B@<>>9999A@BCD:C=<<@A?9948999?
@AG8C2:00006:00032
TGATACGTCTCCTTCCTTAGTTACTTCA
+
B9<<BBC@@@B@BDD@CEBBB?BBCABG
@AG8C2:00006:00034
CGTGTCTCTAGGCACAGGATTTTGTGTAG
+
BBBBBBBBBBB@B@BBBBACCC:CBBBBB
@AG8C2:00006:00036
ACGCTCGACATGCCC
+
BBBBBBBBCBABDDB
@AG8C2:00006:00038
TACTGAGCTACACACACAGAAAGATTGGT
+
=@@A@CCC?BBB9;<DCCCCC@BBB9858
@AG8C2:00006:00039
TAGTATCAGCCTCGCCATGACGAAGGTATTCC
+
ABC@;;<AA@@AA>>1318::1;6:B99;B@;
@AG8C2:00006:00042
ACGCTCGACATGACCCAGGTACAGGAG
+
@@AA<<<91?11/1858:;;@A@@CCC
@AG8C2:00006:00049
ATATCGCGAGGGTATGGAAGACTCTAT
+
BBA@ABBBB;;;>77;,1,1<;;;BBC
@AG8C2:00007:00004
TCTCTATGCGCTCCACATGTCTAAGGT
+
849999@@CCDDC@B?@BCCCFC@C?B
@AG8C2:00007:00005
CGTGTCTCTAGGCACAGGATTTTGTGTAG
+
BB@@@AAABED?AAB@@>9999/9@@>@C
@AG8C2:00007:00007
TGATACGTCTCCTTCCTTAGTTACTTCA
+
BCCBBBBBDBB>@>@@DBB??<@AA?@A
@AG8C2:00007:00009
TAATATCAGCCTCGCCATGACGAAGGTATTTC
+
992999944457778;979>999;9::494-4
@AG8C2:00007:00010
TGATACGTCTCCTTCCTTAGTTACTTCA
+
@A<<<BA<9<A6<7<CBE@AA@BBECCE
@AG8C2:00007:00011
TAGTATCAGCCTCGCCATGACGAAGGTATTCC
+
A;9;;==9DB@;<<@=@BBBCCF@DBCAA?AA
@AG8C2:00007:00012
ATCAGACACGGACACAGCAGAACACA
+
A????BBBBA?@@AACBBBBB?CBB?
@AG8C2:00007:00014
TACTGAGCTACACACACAGAAAGATTGGT
+
BABBBBBB?BBBBACDFD@@?=?BB@B@C
@AG8C2:00007:00015
ACGAGTGCGTTCCCCATGTCGTAGGTACTC
+
BA@ACBBBBB?BDC:DDAABCCBB@B@A@C
@AG8C2:00007:00021
TGATACGTCTCCTTCCTTAGTTACTTCA
+
BBAAABCBBAA;===<?>ACC@BBB@CC
@AG8C2:00007:00025
TCTCTATGCGCTCCCACATGTCTAAGG
+
844;94;@><<94;-444444666,/,
@AG8C2:00007:00030
ACGAGTGCGTTCCCCATGTCGTAGGTACTC
+
BBBBAABBBA6994,9??@@BB?@=@;<;C
@AG8C2:00007:00035
ACGAGTGCGTTCCCCATGTCGTAGGTACTC
+
@A<?BBCBB@6944,99;;CCCCCAB:<;D
@AG8C2:00007:00036
TACTGAGCTACACACACAGAAAGATTGGT
+
BBCBBBCBCBCCDCCCBBBCC>A@@=@=@
@AG8C2:00007:00037
TCTCTATGCGCTCCACATGTCTAAGGT
+
@@>@BBC;<<B;95<;9<AB@A?6:64
@AG8C2:00007:00041
TACTGAGCTACACACACAGAAAGGTGC
+
BBBBBBBAB@B@==ADCC9::9;@CAB
@AG8C2:00007:00044
TGATACGTCTCCTTCCTTAGTTACTTCA
+
@CCCCBBBB@A?BCC@E:9<C@BBBCCF
@AG8C2:00007:00045
CGTGTCTCTAGGCACAGGATTTTGTGTAG
+
CCBCCCAACB;?113?A?>DID9ACDCCC
@AG8C2:00007:00046
TCTCTATGCGCTCCACAATGTCTAAGGT
+
8449?99944:44244424494446:2/
@AG8C2:00007:00049
TGATACGTCTCCTTCCTTAGTTACTTCA
+
BBBBCBB::;CAC@DBI@<<B?@@@;-*
@AG8C2:00008:00004
AGCACTGTAGCTGTCACTAGTTACTTGT
+
44>@@ABIBBAA?<<DHDHED@@>D@GG
@AG8C2:00008:00005
CGTGTCTCTAGGCACAGGATTTTGTGTAG
+
BBBCCC@@@BB@B@BCC@::::1:@::=B
@AG8C2:00008:00008
ATCAGACACGGACACAGCAGAACACAC
+
BBABBCCCBB?;;;BA<<=CC?DCFCC
@AG8C2:00008:00011
TAGTATCAGCCTCGCCATGACGAAGGTATTCC
+
CBBBCBBBBC@AB??=@BBBCCE@CAAAB@C?
@AG8C2:00008:00018
TACTGAGCTACACACACAGAAAGATTGGT
+
@CBBBCCCCCCCCDCEBCCCC@BCB@B?B
@AG8C2:00008:00020
AGCACTGTAGCTGTCACTAGTTAATTGT
+
<<CCCCDCBCDCABBBCCCDA?A@E@BC
@AG8C2:00008:00022
TGATACGTCTCCTTCCTTAGTTACTTCA
+
BBBBBBA@@@C@DCC?EDABBABBB@BC
@AG8C2:00008:00025
ACGAGTGCGTTCCCCATGTCGTAGGTACTC
+
B??BCCC@A?2994,9>@@GDCCB@CBBBC
@AG8C2:00008:00026
ATATCGCGAGGGTATGGAAGACTCTATA
+
BABCBBBBCDF>B@A>@C@AA@BC>>@>
@AG8C2:00008:00028
TCTCTATGCGCTCCACATGTCTAAGGT
+
BABACCCBBBDBB@@@CBBBBCCAC?A
@AG8C2:00008:00029
TGATACGTCTCCTTCCTTAGTTACTTCA
+
FDBBBBAA:997;@B?FABBB@CCC@BD
@AG8C2:00008:00030
TCTCTATGCGCTCCACATGTCTAAGGT
+
BCCCCBCBBCDBB>BBCB?@@DC?A?A
@AG8C2:00008:00033
ATATCGCGAGGGTATGGAAGACTCTATA
+
ABB@?ACCGCDBCA@@@CBCCCBBBBB@
@AG8C2:00008:00034
AGCACTGTAGCTGTCACTAGTTACTTGT
+
<<CDECDBBBBBBBBAAABBC@AAA@AA
@AG8C2:00008:00035
AGCACTGTAGCTGTCACTAGTTACTTGT
+
@@CCA@AC@A@BBCBCCBCDB@BBB@BB
@AG8C2:00008:00041
CGTGTCTCTAGGCACAGGATTTTGTGTAG
+
BAABCCDAAA@6;;999A9999/99999@
@AG8C2:00008:00042
ACGCTCGACATGCCCAGGTACAGGAG
+
9A?>@>>>@9<9@A:AA>AAB@A=AB
@AG8C2:00008:00043
TAGTATCAGCCTCGCCATGACGAAGGTAATCC
+
BABBBCBCCD@>>49299@@ABC@CBCA?GCA
@AG8C2:00009:00004
ACGAGTGCGTTCCCCATGTCGTAGGTACTC
+
B@@@BBBBBB@BCC:D@@@DDBAB@BAAAC
@AG8C2:00009:00005
TCTCTATGCGCTCCACATGTCTAGGT
+
@@@@EDCCBBDBB@BFAB@==99<7<
@AG8C2:00009:00007
AGCACTGTAGCTGTCACTAGTTACTTGT
+
@@CCCB@BBBBB?BBBBCBBA@BBB@BB
@AG8C2:00009:00008
TGATACGTCTCCTTCCAGTTACTTCA
+
BBAAACCCCCC>@?A@BCA@B@C@CC
@AG8C2:00009:00012
CGTGTCTCTAGGCACAGGATTTTGTGTAG
+
CBBBBBDDD@B@BBBCB@?===6?BBBBC
@AG8C2:00009:00013
CGTGTCTCTAGGCACAGGATTTTGTGTAG
+
BBBCBB@DDBB@BBCB@:4444,4@BACI
@AG8C2:00009:00014
TGATACGTCTCCTTCCTTAGTTACTTCA
+
944444;=99959595959>=7===8=?
@AG8C2:00009:00016
ACGAGTGCGTTCCCCATGTCGTAGGTACTC
+
BBB@BBBBBB>BCC:CAABBBB=@>A;<;C
@AG8C2:00009:00017
TCTCTATGCGCTCCACATGTCTAAGGT
+
CCCCB@AAAABAB<AADBBBBCC@C?@
@AG8C2:00009:00019
ATATCGCGAGGGTATGGAAGACTCTATA
+
BABBBBAAACC@B@@@?C@BCBBCAAA@
@AG8C2:00009:00020
TCTCTATGTCGCTCCACATGTCTAAGGTA
+
<<;1,,2,,////65>>6///6687@@;9
@AG8C2:00009:00025
TGATACGTCTCCTTCCTTAGTTACTTCA
+
BCBBBCCCBBC@A@A@FAABB@ABB@CD
@AG8C2:00009:00026
TCTCTATGCGCTCCACATGTCTAAGGT
+
;;;BBGDCCCC@@>ADDCBAADB@C@C
@AG8C2:00009:00027
TACTGAGCTACACACACAGAAAGATTGGT
+
BBB@@AAAAAAAAABDECBBA?BCB@B@B
@AG8C2:00009:00028
CGTGTCTCTAGGCACAGGATTTTGTGTAG
+
CBCBBBCDDCB@BBB@@?@DBD:DBBBBB
@AG8C2:00009:00029
ACGAGTGCGTTCCCCATGTCGTAGGTACTC
+
BCABBBCBBC@DBB:D:;;CCCCG@C;;;>
@AG8C2:00009:00030
TACTGAGCTACACACACAGAAAGATTGGT
+
BB@@@@AAAAAAAADDCC9996:??=@@C
@AG8C2:00009:00032
CGTGTCTCTAGGCACAGGATTTTGTGTAG
+
ACCCBBDDCD@@@BB=B?@A==6=?=>AA
@AG8C2:00009:00034
ACGCTCGACATGCCCAGGTACAGGAG
+
AA?AA=?BCCCABB?BC@BBBBC@A@
@AG8C2:00009:00035
TGATACGTCTCCTTCCTTAGTTACTTCA
+
ABBBBBCBBA>?AAF@B=@@BABBB@BC
@AG8C2:00009:00036
AGCACTGTAGTTGTCACTAGTTACTTGT
+
ABDDAAA??9464::ABCCCC@ECC@BB
@AG8C2:00009:00038
ACGCTCGACATGCCCAGGTACAGGAG
+
9<AB@@@@@@A@@@<>B<@;<<B?99
@AG8C2:00009:00041
TACTGAGCTACACACACAGAAAGATTGGT
+
9:?DDCCGBB<<<A@@A>99918=><@@B
@AG8C2:00009:00042
TAGTATCAGCCTCGCCATGACGAAGGTATTCC
+
BBDAABCAAABBB??=?@CBCCCBDACCC@C@
@AG8C2:00009:00043
CGTGTCTCTAGGCACAGGATTTTGTGTAG
+
BBBBBBDBCDB?BBABB?@A==6=BBCCC
@AG8C2:00009:00045
TGATACGTCTCCTTCCTTAGTTACTTCA
+
BAAABBBBBBC@B?A?C>>@C@BBC@CC
@AG8C2:00009:00049
TCTCTATGCGCTCCACATGTCTAAGGT
+
ABBCCDCBBBDBC@D@A@BBBCC@C@C
@AG8C2:00010:00004
ATCAGACACGGACACAGCAGAACACAC
+
BAABB@BABB>ABBCDDCCCC@DCCCC
@AG8C2:00010:00005
TAGTATCAGCCTCGCCATGACGAAGGTATTCC
+
B@AACCDBCC@99;CACHCDCAB?BACBCEC@
@AG8C2:00010:00009
TGATACGTCTCCTTCCTTAGTTACTTCA
+
A@ABBBBEDCB=@=@@DBBBB@@@@@AB
@AG8C2:00010:00011
TAGTATCAGCCTCGCCATGACGAAGGTATTCC
+
BBCCCCCDDC@>>;99;B@>A<;7>DA@ACD?
@AG8C2:00010:00014
AGCACTGTAGCTGTCACTAGTTACTTGT
+
<BBAAAAFABECBCCBDCFDHCDHB@DC
@AG8C2:00010:00015
TGATACGTCTCCTTCCTTAGTTACTTCA
+
BBBBAAA?>=@6;7;>BBCDE@BBBCCE
@AG8C2:00010:00016
TACTGAGCTACACACACAGAAAGATTGGT
+
CBFB;<=CCCBBBBCDBB@BB>BBB@B@B
@AG8C2:00010:00019
AGCACTGTAGCTGTCACTAGTTACTTGT
+
9;?>=ADDCCE;;=CBBBCBBCA>><>>
@AG8C2:00010:00020
ACGCTCGACATGCCCAGGTACAGGAG
+
@=;?B@@B@@ABCB>BB@BBBBD@BC
@AG8C2:00010:00021
CGTGTCTCTAGGCACAGGATTTTGTGTAG
+
BBBCDABGCCC@BBCCC@;;::4;B@??A
@AG8C2:00010:00022
TACTGAGCTACACACAAGAAAGATTGGTGC
+
C@AACC=<=CCDCCCB@BBF>BBB@BECAA
@AG8C2:00010:00024
CGTGTCTCTAGGCACAGGATTTTGTGTAG
+
ACCC@@ADCBD@BBCBC@CCCB9A@?AAC
@AG8C2:00010:00025
TACTGAGCTACACACACAGAAAGATTGGT
+
BBBBCCCBB@@ACDDDCBBCCACCC@C?B
@AG8C2:00010:00026
ACGAGTGCGTTCCCCATGTCGTAGGTACTC
+
BB>?ABB@=@;=994?>@@BCCBC@<9999
@AG8C2:00010:00030
AGCACTGTAGCTGTCACTAGTTACTTGT
+
;;BB@CCCCCCB@AACAAACCACCC@CA
@AG8C2:00010:00033
TCTCTATGCGCTCCACATGTCTAAGGT
+
BAAABDBBBBBBC?DCGBABBCC?B?A
@AG8C2:00010:00036
CGTGTCTCTAGGCACAGGATTTTGTGTAG
+
BBBBCCDCDAA@BAAAA@ACCC:BBDDCB
@AG8C2:00010:00037
TGATACGTCTCCTTCCTAGTTACTTCA
+
CCCCBCDCB?@>A@C@CCCC@CCC@AA
@AG8C2:00010:00038
ACGAGTGCGTTCCCCATGTCGTAGGTACTC
+
AA<?BBBBBB=??=6==??ACCBB?BAAAD
@AG8C2:00010:00040
ATATCGCGAGGGTATGGAAGACTCTATA
+
@BBBBBCCBBC@B@>>@C?BBAAACBBB
@AG8C2:00010:00042
ATATCGCGAGGGTATGGAAGACTCTATA
+
BABBAA@BCDD?CBBB9::;DCCCCBBA
@AG8C2:00010:00044
ACGCTCGACATGCCCAGGTACAGGAG
+
AB<?BBBCCCCABB=BB@CBCCDC?@
@AG8C2:00010:00045
ATCAGACACGGACACAGCAGAACACAC
+
ABAABAABBB@BBBBCBCCBB@BBBBB
@AG8C2:00011:00004
TGATACGTCTCCTTCCTGTTACTTCA
+
1;;;CCBA?996;=A=ACB@DCB@CC
@AG8C2:00011:00005
ACGAGTGCGTTCCCCATGTCGTAGGTACTC
+
B?<@ABCA?@@BCF:CAABACC?A?B;<<C
@AG8C2:00011:00009
CGTGTCTCTAGGCACAGGATTTTGTGTAG
+
CCCCCCDCCDCCCAAAC?@AAA4?@@?AB
@AG8C2:00011:00010
ATATCGCGAGGGTATGGAAGACTCTATA
+
@@A@@@<99A@:?>@@>CCCCBHB9977
@AG8C2:00011:00011
TACTGAGCTACACACACAGAAAGATTGGT
+
??BBBBBA@BBBCBCCBB9996;AA@C@C
@AG8C2:00011:00012
ACGCTCGACATGCCCAGGTACAGGAG
+
B?>ABBCCBBBBCCBBB@BBCCD@CC
@AG8C2:00011:00014
TACTGAGCTACACACACAGAAAGATTGGT
+
BA?BBBCBBBBBBCCCBB???<@CB@B@C
@AG8C2:00011:00015
ACGCCGACATGCCCAGGTACAGGAG
+
C:;<@C<<<CCBBA<>;=AA@CAAA
@AG8C2:00011:00017
TAGTATCAGCCTCGCCATGACGAAGGTATTCC
+
CB???DDBEA???999;CCCCBB@BCCCD?BA
@AG8C2:00011:00019
TCTCTATGCGCTCCACATGTCTAAGGT
+
BCBBBBDCCCDBB@CBCB?AA4459;?
@AG8C2:00011:00021
TCTCTATGCGCTCCACATGTCTAAGGT
+
BABABCAAAABAA?BBCCBAAEB?A?A
@AG8C2:00011:00024
CGTGTCTCTAGGCACAGGATTTTGTGTAG
+
BBBBCC@@BABACB:;9=9444-9>>?@@
@AG8C2:00011:00025
ACGAGTGCGTTCCCCATGTCGTAGGTACTC
+
BB>>@BBBBB?EBB9D;;;@@@>@=?999>
@AG8C2:00011:00026
TCTCTATGCGCTCCACATGTCTAAGGT
+
44==BEDCCEDCCAC99999=:;:@6;
@AG8C2:00011:00027
ACGCTCGACATGCCCAGGTACAGGAG
+
@BBBBBBAAACCBB?BCEA@BCCCDC
@AG8C2:00011:00028
ACGAGTGCGTTCCCCATGTCGTAGGTACTC
+
BBBBBBDBA>;==92@=@ABCCCC@B:;;C
@AG8C2:00011:00029
ACGAGTGCGTTCCCCATGTCGTAGGTACTC
+
BBABBBCBB@699419?ABBBCBC@C;<<B
@AG8C2:00011:00032
ACGAGTGCGTTCCCCATGTCGTAGGTACTC
+
<CCBBCCCCCACBD:DBAAACBAA>>999?
@AG8C2:00011:00033
ATCAGACACGGACACAGCAGAACACAC
+
BB>??BCCCB?BBCCCDCDBB?CBBBB
@AG8C2:00011:00034
AGCACTGTAGCTGTCACTAGTTACTTGT
+
<<DGCCCCDECBBBBBBBB:;;<BB@CC
@AG8C2:00011:00036
CGTGTCTCTAGGCACAGGATTTTGTGTAG
+
BBBBB@@BBAB@BBECB>====69@9=@A
@AG8C2:00011:00037
TCTCTATGCGCTCCACATGTCTAAGGT
+
CCCCCCCDDBBBB@DCCBCCCCC@C?B
@AG8C2:00011:00039
CGTGTCTCTAGGCACAGGATTTTGTGTAG
+
BBBBBBDCCBB@BBBBC@CCDD:BBDCBB
@AG8C2:00011:00040
ACGAGTGCGTTCCCCATGTCGTAGGTACTC
+
BBB@BBCBBB?CBB6B;;9DCEBB@C;<<A
@AG8C2:00011:00043
TCTCTATGCGCTCCACATGTCTAAGGT
+
BBCCCCB@@@C>==@@<<<AABACBAA
@AG8C2:00012:00007
ATATCGCGAGGGTATGGAAGACTCTATA
+
BBBBBBBBBFC>CCA?@D@BBBBCB?B?
@AG8C2:00012:00008
CGTGTCTCTAGGCACAGGATTTTGTGTAG
+
BCCDCBBBBCC@BACCB@:444-9??>@@
@AG8C2:00012:00009
TCTCTATGCGCTCCACATGTCTAAGGT
+
BBCCCBBBBBCBB@BCDBBBBCC@E@C
@AG8C2:00012:00010
TACTGAGCTACACACACAGAAAGATTGGT
+
@BCBBBB@@@CCAAADBBBCF>FACCF?B
@AG8C2:00012:00011
ATCAGACACGGACACAGCAGAACACAC
+
DC:<<CBCDC@BCCCCAAABB?BCBBB
@AG8C2:00012:00016
TACTGAGCTACACACACAGAAAGATTGGT
+
CABABBB@?@@AAACDCCBBB=BBB@B@C
@AG8C2:00012:00017
CGTGTCTCTAGGCACAGGATTTTGTGTAGGA
+
DAAACDDCCCC@DDC=9;9444/9>999954
@AG8C2:00012:00019
TGATACGTCTCCTTCCTTAGTTACTTCA
+
@>@ABBBBBBC?B@BCDABAB@BCC@CD
@AG8C2:00012:00022
ATATCGCGAGGGTATGGAAGACTCTATA
+
AABBBBBBCFF=ABCB?C?BCCCCBCCB
@AG8C2:00012:00025
CGTGTCTCTAGGCACAGGATTTTGTGTAG
+
BCCCBBAAB@@CABCBA?9999/999@@B
@AG8C2:00012:00026
CGTGTCTCTAGGCACAGGATTTTGTGTAG
+
B???CCCCBBB@BBA@;:9444-9>>@@B
@AG8C2:00012:00027
TAGTATCAGCCTCGCCATGACGAAGGTATTCC
+
BBBBBDCCCE@BA@@>FCECCCB@CACCD@C@
@AG8C2:00012:00028
CGTGTCTCTAGGCACAGGATTTTGTGTAG
+
AACCCDCCCCC@B?@AC>BBCC:;<;<<<
@AG8C2:00012:00032
ATATCGCGAGGGTATGGAAGACTCTAT
+
B@@B?@@CCDCBC;;95959@@9;;BA
@AG8C2:00012:00036
TGATACGTCTCCTTCCTTAGTTACTTCA
+
BCCCBCCCBBB?B?B@C@BBB?BAA?BC
@AG8C2:00012:00038
CGTGTCTCTAGGCACAGGATTTTGTGTAG
+
BBBBBBBDCBB@CDCCC?CCEE:CBDB@=
@AG8C2:00012:00039
ATCAGACACGGACACAGCAGAACACAC
+
B@@ABA@>;;8<A@AAGBBBB?CCCCC
@AG8C2:00012:00042
TAGTATCAGCCTCGCCATGACGAAGGTATTCC
+
BBAAACC@@AABB;;9;CEBB@A?CBBBD?B?
@AG8C2:00012:00047
TAGTATCAGCCTCGCCATGACGAAAGTATTCC
+
BBBAABCCCDAA???=@@@>>@@A<ABCD?B?
@AG8C2:00012:00048
TAGTATCAGCCTCGCCATGACGAAGGTATTCC
+
BBBCCBC::?BCC@A89<BBEDECIEABB9;7
@AG8C2:00013:00004
TAGTATCAGCCTCGCCATGACGAAGGTATTCC
+
B@AAACCCBB@?@@@?BBCCCAA>A@B?A?AD
@AG8C2:00013:00005
TACTGAGCTACACACACAGAAAGATTGGT
+
BB>>?BCBA???BBDEDD@@@>@BC@A?A
@AG8C2:00013:00006
ACGAGTGCGTTCCCCATGTCGTAGGTACTC
+
BAABCCDBDC@DCC:C:;<BBBBB?BAAAB
@AG8C2:00013:00009
ACGCTCGACATGCCCAGGTACAGGAG
+
A@@@B??BAA@BBC>BB?EBCCEADE
@AG8C2:00013:00011
TGATACGTCTCCTTCCTTAGTTACTTCA
+
BCCBBBBBBBC@E@C@C@ABB@@@@?BC
@AG8C2:00013:00012
CGTGTCTCTAGGCACAGGATTTTGTGTAG
+
BBBBBCCCCBB?BBBCC@@?==6=?=@AB
@AG8C2:00013:00013
CGTGTCTCTAGGCACAGGATTTTGTGTAG
+
B@BBBBCDBBB?A@BBB?4444-4??@DC
@AG8C2:00013:00015
CGTGTCTCTAGGCACAGGATTTTGTGTAG
+
CDBDBCDBGACACCC?9;4444-999@>A
@AG8C2:00013:00017
ATATCGCGAGGGTATGGAAGACTCTAT
+
4344889;4490449>:BC;;9?733>
@AG8C2:00013:00019
ACGCTCGACATGCCCAGGTACAGGAG
+
BBBBCBBBCBBBDDABB>BBCCDCBB
@AG8C2:00013:00020
AGCACTGTAGCTGTCACTAGTTACTTGT
+
<=DCCCCC@AAHBBCBBBBDA@AAA@AA
@AG8C2:00013:00022
ACGCTCGACATGCCCAGGTACAGGAG
+
BBABBBDDCCBBCDBCB@CBEBC@CC
@AG8C2:00013:00023
CGTGTCTCTAGGCACAGGATTTTGTGTAG
+
BBBCCCCCCBB@BBC@;:4444/999@@C
@AG8C2:00013:00024
TCTCTATGCGCTCCACATGTCTAAGGT
+
BAAACDBB>BBAB@BBDBBCBCD?@?A
@AG8C2:00013:00027
TACTGAGCTACACACACAGAAAGATTGGT
+
CBBBBBCBBB@BCBFBBBBBC?CBB@B@B
@AG8C2:00013:00028
CGTGTCTCTAGGCACAGGATTTTGTGTAGAC
+
AAAAAFDCB::9;BBCC?CCBB8D>>CCBBD
@AG8C2:00013:00030
ATCAGACACGGACACAGCAGAACACAC
+
?@@CBCCBBB?ABBBBCCD@@>ACCCC
@AG8C2:00013:00031
ACGAGTGCGTTCCCCATGTCGTAGGTACTC
+
BB>@ABBBBB@BCF:E@@@?CC@=>@;<<@
@AG8C2:00013:00036
AGCACTGTAGCTGTCACTAGTTACTTGT
+
;<CCA@ADCCCB9;;CDBBBGACBB@BB
@AG8C2:00013:00037
ATATCGCGAGGGTATGGAAGACTCTATA
+
BACBCBDDECC>BBBB@C@BB??ABAB?
@AG8C2:00013:00039
TGATACGTCTCCTTCCTTAGTTACTTCA
+
BBBB@A@BBBB@C@C@DAABB@@AA@BB
@AG8C2:00013:00044
TCTCTATGCGCTCCACATGTCTAAGGT
+
BCDDCCCCECBBC@F@C@A@9942424
@AG8C2:00013:00045
CGTGTCTCTAGGCACAGGATTTTGTGTAG
+
BAAAAABBBBA?@==BCACCCC:CC@>>B
@AG8C2:00013:00047
GTAGTATCAGCCTCGCCATGACGAAGGTATTCC
+
,/888ACBCCC@==;;7;ABABCD@E@DCEBC?
@AG8C2:00013:00048
ATCAGACACGGACACAGCAGAACACAC
+
AA?AABB@AA@BAAAACACCB@BABBC
@AG8C2:00014:00004
TGATACGTCTCCTTCCTTAGTTACTTCA
+
?@@?>99999969;><@588>;99429<
@AG8C2:00014:00006
TGATACGTCTCCTTCCTTAGTTACTTC
+
BCCCCCDBBAA=?=@?EEACB@CBB@A
@AG8C2:00014:00009
TGATACGTCTCCTTCCTTAGTTACTTCA
+
BCCBBCB>===;@=@?DFCCC@BBC@DD
@AG8C2:00014:00011
ATCAGACACGGACACAGCAGAACACAC
+
B@@ABCCCCB@CCBBBCCDCC@CCBBB
@AG8C2:00014:00015
TACTGAGCTACACACACAGAAAGATTGGT
+
@@BBBBBBB?@@@BDDCB@@@=?BC@C?C
@AG8C2:00014:00016
ACGAGTGCGTTCCCCATGTCGTAGGTACTC
+
BBBBBBBBBB@BDC9AAAABCCBB?BAA@B
@AG8C2:00014:00018
ATCAGACACGGACACAGCAGAACACACA
+
BA>@?BBBBB?CDCDCA@ABD?ACA?BA
@AG8C2:00014:00019
TCTCTATGCGCTCCACATGTCTAAGGT
+
BBBBCBDEBDDBC@BBCCBCEEC@C@B
@AG8C2:00014:00022
ATATCGCTAGGTAGTGAAGACTCTATA
+
AB==:?*)))(((((*0088>BBBBBB
@AG8C2:00014:00023
TACTGAGCTACACACACAGAAAGATTGGT
+
CCBBBBCCBBBCCCBDBCCCC>BBC@C?B
@AG8C2:00014:00024
TGATACGTCTCCTTCCTTAGTTACTTCA
+
AABCGCCCBBB?A?B@DCBBB@BBB@ED
@AG8C2:00014:00026
ATCAGACACGGACACAGCAGAACACAC
+
BAABBBABCB?>ABBCBBB??=ABABC
@AG8C2:00014:00027
TCTCTATGCGCTCCACATGTCTAAGGT
+
CCCCCDCBB@DBB@BBCB???CCAC@C
@AG8C2:00014:00029
ATATCGCGAGGGTATGGAAGACTCTATA
+
BABBB??A?==<AAAA@D@CC@@@B@??
@AG8C2:00014:00030
ACGAGTGCGTTCCCCATGTCGTAGGTACTC
+
BB?@ABDCCC@BDF:CBBBBCCCC?B;<;@
@AG8C2:00014:00031
TACTGAGCTACACACATCGAGAAGATTGGT
+
BBBBBBBD@@@6/-,,,,,,,/,//42424
@AG8C2:00014:00036
TCTCTATGCGCTCCACATGTCAGAAG
+
:;BABB=<==DCB@BA<<1111,*)(
@AG8C2:00014:00037
CGTGTCTCTAGGCACAGGATTTTGTGTAG
+
BBBBCCCCCCC@CBCCCABBBB7=@=>@A
@AG8C2:00014:00039
TACTGAGCTACACACACAGAAAAGATTGGT
+
AAA@BB@@@@AA9<9?=>4899,8442313
@AG8C2:00014:00040
TACTGAGCTACACACACAGAAAGATTGGT
+
DBBBBC@?@BBB::<BCBACC>@A@@B?C
@AG8C2:00014:00043
ATATCGCGAGGGTATGGAAGACTCTATA
+
BA?@@BDCBBC?CCA=?@?@AAA?>>;>
@AG8C2:00014:00044
ACGCTCGACAATGCCCAGGTACAGGAG
+
ABBBCBBBCCBCBBC>BA?ABCCDEBB
@AG8C2:00014:00046
ACGCTCGACATGCCCAGGTACAGGAG
+
@BBBBAABDDC?@@>@BABBCCC@BB
@AG8C2:00014:00048
TGATACGTCTCCTTCCTTAGTTACTTCA
+
@CCBBBBBBBB?B?B@C@BABA??B@BC
@AG8C2:00015:00004
ATATCGCGAGGGTATGGAAGACTCTATA
+
ABBBBAABCDF?D@??@C@CBCCC@@?C
@AG8C2:00015:00006
TCTCTATGCGTCCACATGTCTAAGGT
+
B@BACCCBBADC@<;;@AG@==;@=@
@AG8C2:00015:00008
ACGAGTGCGTTCCCCATGTCGTAGGTACTC
+
BB>ABBCBBCACDC9C<;<BBBBC@CAAAC
@AG8C2:00015:00012
ACGAGTGCGTTCCCCATGTCGTAGGTACTC
+
C;;;;>>>>>5999/4AB@@?>9948>@>>
@AG8C2:00015:00013
CGTGTCTCTAGGCACAGGATTTTGTGTAG
+
GCCCCCCCCCC@C;<<B@A@BB7AAAAAA
@AG8C2:00015:00015
ATCAGACACGGACACAGCAGAACACACA
+
CCBB;<;AAA>BB<99A998>;>?9943
@AG8C2:00015:00017
ATATCGCGAGGGTATGGAAGACTCTATA
+
BABBBBBBCCD>BABBBH?ABCCBBBCB
@AG8C2:00015:00018
ATCAGACACGGACACAGCAGAACACAC
+
BAABCCBCCB@BECBCBBB998;B@@B
@AG8C2:00015:00020
CGTGTCTCTAGGCACAGGATTTTGTGTAG
+
BCBBCCEBBBBABBCCBA@AAA4>>@AAA
@AG8C2:00015:00022
CGTGTCTCTAGGCACAGGATTTGTGTAG
+
;9<AA@?@@@@<111/87///+//499=
@AG8C2:00015:00027
TAGTATCAGCCTCGCCATGACGAAGGTATTCC
+
CCCCCCCDDC@??;99<CCBBBB@DACECAC@
@AG8C2:00015:00029
CGTGTCTCTAGGCACAGGATTTTGTGTAG
+
BBCEBBBCCDCBBBCDCABAA?6===>AB
@AG8C2:00015:00030
CGTGTCTCTAGGCACAGGATTTTGTGTAG
+
CBBBABBDDBB?ABBCC@BBDD:A@@BBB
@AG8C2:00015:00033
TCTCTATGCGCTCCACATGTCTAAGGT
+
BB?BBDBBBBC@B@BCBBBCDCB?B?C
@AG8C2:00015:00034
ATATCGCGAGGGTATGGAAGACTCTATA
+
BBA@BBBBBCC?CCA?@C@BAAABBB>9
@AG8C2:00015:00036
ACGAGTGCGTTCCCCATGTCGTAGGTACTC
+
:;899899411/8:511/66/448974444
@AG8C2:00015:00037
ATATCGCGAGGGTATGGAAGACTCTATA
+
BB?@@CCBDBF>CCBB@B?BBCBAAAB?
@AG8C2:00015:00040
TACTGAGCTACACACACAGAAAGATTGGT
+
CCBBBBBBBBAAABCCBB?>><@?@?A?C
@AG8C2:00015:00041
TCTCTATGCGCTCCACATGTCTAAGGT
+
BBBEDBCCCCCBC@CCBA@@@BA>B?B
@AG8C2:00015:00043
TACTGAGCTACACACACAGAAATGG
+
BBBBBAAAAAAAAACDB88000**)
@AG8C2:00015:00044
TGATACGTCTCTTTCCTTAGTTACTTCA
+
>@@ABBBA;449919?ADCDDCCDCACC
@AG8C2:00015:00045
TACTGAGCTACACACACAGAAAGATTGGT
+
@@ACCBAA@AAAA<<<CB>>@<===@B<@
@AG8C2:00015:00049
TACTGAGCTACACACACAGAAAGATTGGT
+
BBBBBBAB@@ABBBCCCDBCC>BCD@C>A
@AG8C2:00016:00006
ACGCTCGACATGCCCAGGTACAGGAG
+
CCBBBCFDCCBBBC@CC?BBBEC@CC
@AG8C2:00016:00008
AGCACTGTAGCTGTCACTAGTTACTTGT
+
<=CCCCDECBBBBBBBCCFLJBDBD@BB
@AG8C2:00016:00009
CGTGTCTCTAGGCACAGGATTTTGTGTAG
+
CBABAAB@DBB?BBBCCBCEED:CCBABC
@AG8C2:00016:00010
ATCAGACACGGACACAGCAGAACACAC
+
BABBBBBCBC@DBDBBBCCCC?CCCCC
@AG8C2:00016:00011
TACTGAGCTACACACACAGAAAGATTGGT
+
CBBBBBCBBBBBBBBDHC@@A=@CDAB@C
@AG8C2:00016:00013
CGTGTCTCTAGGCACAGGATTTTGTGTAG
+
BCCCBADDDBB@BBCBC?::44,49=?AB
@AG8C2:00016:00014
TGATACGTCTCCTTCCTTAGTTACTTCA
+
BBAABBBBBBB@B?BBD@<??@BBB@BC
@AG8C2:00016:00016
TACTGAGCTACACACACAAGAAAGATTGGT
+
B@BBBBBBBBBBCBCD94248809==<B=@
@AG8C2:00016:00018
AGCACTGTAGCTGTCACTAGTTACTTGT
+
?>BBACCFBBBCBBBBBCDCB=@AC@C?
@AG8C2:00016:00022
ACGCTCGACATGCCCAGGTACAGGAG
+
BAAABCABBCCBBCACB@BBCBB@BB
@AG8C2:00016:00027
TGATACGTCTCCTTCCTTAGTTACTTCA
+
CCCCBBD?>>=;@=A@CABBB@CCC@CC
@AG8C2:00016:00028
TAGTATCAGCCTCGCCATGACGAAGTTAC
+
BABBBBECCB?>>@@=@>>;877,,-*,,
@AG8C2:00016:00030
CGTGTCTCTAGGCACAGGATTTTGTGTAG
+
BBBBBCDED@?=??=@B?=???4@@@>@A
@AG8C2:00016:00032
CGTGTCTCTAGGCCAGGATTTTGTGTAG
+
BB?AACCCDCDCC@@?699>>4>>999>
@AG8C2:00016:00034
AGCACTGTAGCTGTCACTACGTACTG
+
@@CBDBCCCBCBBBCBC@944///,*
@AG8C2:00016:00035
TGATACGTCTCCTTCCTTAGTTACTTCA
+
BBBCCBBBA@?@C@C@CABBB=@@B?BC
@AG8C2:00016:00037
TGATACGTCTCCTTCCTTAGTTACTTCA
+
499:BABBBBBACAFEFC@9:8;>@B@<
@AG8C2:00016:00038
CGTGTCTCTAGGCACAGGATTTTGTGTAG
+
CBBCBCCCCDD@CA?@C@BDDE:DA@@=>
@AG8C2:00016:00039
ATCAGACACGGACACAGCAGAACACAC
+
BA@AABAACB@DBDCCDCCBB?B??BC
@AG8C2:00016:00041
ATATCGCGAGGGTATGGAAGACTCTATA
+
BBBBBBBBBDC?CBBB?A?BBBBBAABB
@AG8C2:00016:00042
TAGTATCAGCCTCGCCATGTCGAAGGTATTCC
+
BBB??ADDCCE@A996;BB@BBA>B?AAA@CA
@AG8C2:00016:00044
TCTCTATGCGCTCCACATGTCTAGT
+
CCCCCDBAAADBC@CBCCBBBCABA
@AG8C2:00017:00006
CGTGTCTCTAGGCACAGGATTTTGTGTAG
+
BBBCCECCCAA>AA@?@>9999/9B999A
@AG8C2:00017:00007
TCTCTATGCTCCACATGTCTAAGGT
+
BCD@@ADHCAA?ACCCACBBB?B?B
@AG8C2:00017:00010
ACGCTCGACATGCCCAGGTACAGGAG
+
BBBBC@?@BBCCEEC??>FCCCCACC
@AG8C2:00017:00012
TGATACGTCTCCTTCCTTAGTTACTTCA
+
?ABBBBBCCCC=?=@?E@BBB@BBC@CC
@AG8C2:00017:00016
CGTGTCTCTAGGCACAGGATTTTATGTAG
+
BBBBBBDCCCC@BBA=B<;9;4-;@B@BC
@AG8C2:00017:00020
ATCAGACACGGACACAGCAGAACACAC
+
A@@BBBCBCD@C?A@CCCCCB?CCBBB
@AG8C2:00017:00024
ACGAGTGCGTTCCCCATGTCGTAGGTACTC
+
CBBBBBABBC=@>=4>99<@BCBB?A@<<<
@AG8C2:00017:00027
ATCAGACACGGACACAGCAGAACACAC
+
BAAB@?@CCC@BAABCCBBBB@BBBBB
@AG8C2:00017:00028
TACTGAGCTACACACACAGAAAGATTGGT
+
BABBBBBABCCBBBCCHDBBB=BCC@C@C
@AG8C2:00017:00029
TGATACGTCTCCTTCCTTAGTTACTTCA
+
BBBCBCC????=@?C@CBBCA@BAA?BC
@AG8C2:00017:00030
TCTCTATGCGCTCCACATGTCTAAGGT
+
B@AAAADCCCCDC@CAA@BBA@A898<
@AG8C2:00017:00031
TCTCTATGCGCTCCACATGTCTAAGGT
+
BBCDCCCBBCCBB@CCCCBBABB?B?D
@AG8C2:00017:00032
TCTCTATGCGCTCCACATGTCTAAAGT
+
ACCBBBBCDFDAA?ABCBBBBCCC?BB
@AG8C2:00017:00033
CGTGTCTCTAGGCACAGGATTTTGTGTAG
+
BHBBBBDDCCCCBBB@A@CDHN:CBCBBB
@AG8C2:00017:00039
ATCATGACACGGACACAGCAGAACACAC
+
69.////./4/:8/1177;=>=894444
@AG8C2:00017:00042
ATCAGACACGGACACAGCAGAACACAC
+
BB>?@CBBCB@BDBAACCCBB@BBBBB
@AG8C2:00017:00043
CGTGTCTCTAGGCACAGGATTTTGTGTA
+
<<BDAABAA@@?A>>?@599CB4<<9<<
@AG8C2:00017:00046
TGATACGTCTCCTTCCTTAGTTACTTCA
+
ABAABBDCDBA?B@D@CA??B@BB@BBC
@AG8C2:00017:00047
CGTGTCTCTAGGCACAGGATTTTGTGTAG
+
BBBBBBCDDBB@BA>ABBCCBB:CCCBBB
@AG8C2:00018:00004
AGCACTGTAGCTGTCACTAGTTACTTGT
+
@ACCECDDBBBBB?B?BBBBA@AAB?BB
@AG8C2:00018:00005
ACGAGTGCGTTCCCCATGTCGTAGGTACTC
+
@@BBCCCCBD@BAA9A9<<AAA;<8;BBBC
@AG8C2:00018:00006
ACGCTCGACATGCCCAGGTACAGGAG
+
A=>?BBBBAC>ACCBA?=ACCCC@CC
@AG8C2:00018:00007
TGATACGTCTCCTTCCTTAGTTACTTCA
+
88949AA@@AA5969696;AF=@@>894
@AG8C2:00018:00008
CGTGTCTCTAGGCACAGGGTTTTGTGTAG
+
CCBABBDABBC@CDCB@@0944-9ABABG
@AG8C2:00018:00009
TACTGAGCTACACACACAGAAAGATTGGT
+
BBBBBBBBBBBBB@BCCCBBE?BCC@E@C
@AG8C2:00018:00011
AGCACTGTAGCTGTCACTAGTTACTTGT
+
BBBBBCEF:=>CCAAACCECBBBBBAAB
@AG8C2:00018:00012
TAGTATCAGCCTCGCCATGACGAAGGTATTCC
+
CCCBBBCCCCAB?;;7;AB@@AC@CCCCC@C@
@AG8C2:00018:00014
ATATCGCGAGGGTATGGAAGACTCTATA
+
BCBCB@@@CCDACCCC@B@CCBBBAABC
@AG8C2:00018:00019
ATCAGACACGGACACAGCAGAACACAC
+
BB>??BBBBB?BBCBCEDCCC?CBBBF
@AG8C2:00018:00027
AGCACTGTAGCTGTCACTAGTTACTTGT
+
;;@@9DDG;99999944=9?;9:44549
@AG8C2:00018:00031
TCTCACATGTCTAAGGTACTG
+
BBBBCCBB@@@BCAC@CB@BB
@AG8C2:00018:00032
AGCACTGTAGCTGTCACTAGTTACTTGT
+
@@BBCCCF@AACBBBCCCCCC@CDB?BB
@AG8C2:00018:00033
ACGAGTGCGTTCCCCATGTCGTAGGTACTC
+
HB8<<BCCCH>@??6@@AB;<<CC@C<<<B
@AG8C2:00018:00039
TCTCTATGCGCTCCACATGTCTAAGGT
+
>>>9994@BB=<<@BACACCCDG?C?>
@AG8C2:00018:00040
ATATCGCGAGGGTATGGAAGACTCTAT
+
CB?@?=;;994099BCFKACGBBBBB:
@AG8C2:00018:00041
TCTCTATGCGCTCCACATGTCTAAGGT
+
ABBCCCCCCCCBC@DDCCBCBCB?B@C
@AG8C2:00018:00042
ATATCGCGAGGGTATGGAAGACTCTATA
+
@BBBCCAA???:ACBB?B@CCCCCAABA
@AG8C2:00018:00043
TCTCTATGCGCTCCACATGTCTAAGGT
+
BA@CA@A<<9E??=AAAACBBBB@C><
@AG8C2:00019:00006
ATATCGCGAGGGTATGGAAGACTCTATA
+
BBBBAAAACCB@BCCC=@=@CDCAACCC
@AG8C2:00019:00011
TGATACGTCTCCTTCCTTAGTTACTTCA
+
99988===BAB=?<>695898=>@;::6
@AG8C2:00019:00013
ACGCTCGACATGCCCAGGTACAGGAG
+
BBAAB?@AAAECCEACC@CCCCC@CC
@AG8C2:00019:00019
TACTGAGCTACACACACAGAAAGATTGGT
+
B?=?BBBA>>AAAACDCFAA?>@CC@C@C
@AG8C2:00019:00020
CGTGTCTCTAGGCACGGATTTTGTGTAGA
+
BBBBCCDDBBB?BCCB?99991:A@BCDB
@AG8C2:00019:00021
AGCACTGTAGCTGTCACTAGTTACTTGT
+
@@BCCDCCCCCBBBBBDCDCA?BBC@BB
@AG8C2:00019:00022
AGCACTGTAGCTGTCACTAGTTACTTGT
+
<<BBBCCBBBBBBBBBBBBCF@BBB?BB
@AG8C2:00019:00028
CGTGTCTCTAGGCACAGGATTTTGTGTAG
+
ABACCABBBCC>BBA??<9999/9A>??A
@AG8C2:00019:00029
TAGTATCAGCCTCGCCATGACGAAGGTATTCC
+
CBCBBAA<<<B?A9;6;AAACCC@DCCCC@C?
@AG8C2:00019:00037
AGCACTGTAGCTGTCACTAGTTACTTGT
+
<<CCBCCDCCCBBCAAACDDC@BBA@==
@AG8C2:00019:00038
TCTCTATGCGCTCCACATGTCTAAGGT
+
@CC<==DBBCCBC@C@A@;;;AAC@=>
@AG8C2:00019:00043
ATATCGCGAGGGTATGGAAGACTCTATAG
+
A@ABBBCBBBB>BDCB@B@B;:9001007
@AG8C2:00019:00044
ATCAGACAAGGACACAGCAGAACACAC
+
BBBBBBAB@B?BCBBDCDCAA>ABBBB
@AG8C2:00020:00006
TGATACGTCTCCTTCCTTAGTTACTTCA
+
ABBBBBBBCCC?B@B@DABBB@BBB@BC
@AG8C2:00020:00007
TCTCTATGCGCTCCACATGTCTAAGGT
+
CCCCAAABBBCBB@BBDBBBDCC?A?B
@AG8C2:00020:00008
ACGAGTGCGTTCCCCATGTCGTAGTACTC
+
BBABDCCCCC@BCC:C@AADCCCBBCCCD
@AG8C2:00020:00014
TGATACGTCTCCTTCCTTAGTTACTTCA
+
BBBBCCBBBBC?D@C?BA>B@@BAB@BC
@AG8C2:00020:00016
CGTGTCTCTAGGCACAGGATTTTGTGTAG
+
CBBBBBCBCBB@BBBDCACCEC9CCBBBE
@AG8C2:00020:00017
CGTGTCTCTAGGCACAGGATTTTGTATA
+
BBBBBBDDCBB?BBCCHBBEGE9A@=CC
@AG8C2:00020:00029
TAGTATCAGCCTCGCCATGACGAAGGTATTCC
+
CBBBBBBBCBABB?@@@BBDBBC@D@CDEBCC
@AG8C2:00020:00035
TACTGAGCTACTCACACAGAAAGATTGGT
+
ACBBBCCBBBBBBBB@@AFDG@CCC@B@@
@AG8C2:00020:00037
TGATACGTCTCCTTCCTTAGTTACTTCA
+
;;4;;<;;;BB?@=AAD>A@@5949244
@AG8C2:00020:00039
TACTGAGCTACACACACAGAAAGATTGGT
+
BBAAAAAA??@AAACECC9996;AA?C@C
@AG8C2:00020:00040
TACTGAGCTACACACACAGAAAGATTGGT
+
BBBBB@AAAAAAA@CCCB9999;CCBB>B
@AG8C2:00020:00047
TACTGAGCTACACACACAGAAAGATTGGT
+
BBBCBDFBBBBCCCB@@A444-9@@?C@C
@AG8C2:00021:00006
AGCACTGTAGCTGTCACTAGTTACTTGT
+
@ABBBAAECCCBBB>>@CCDD?ABC@CC
@AG8C2:00021:00007
CGTGTCTCTAGGCACAGGATTTTGTGTAG
+
94//1/1:@@=>>=994244::2?:99AA
@AG8C2:00021:00008
TGATACGTCTCCTTCCTTAGTTACTTCA
+
<;;C@@@><<<,1,1,1,//42444244
@AG8C2:00021:00009
TCTCTATGCGCTCCACATGTCTAAGAT
+
BBBBBDBBBBD@B@BCCBBCDCC@CCB
@AG8C2:00021:00010
TACTGCTACACACACAGAAAGATTGGTGC
+
BBB?BBCDBCBBBBB@><;:?@@=A@CCC
@AG8C2:00021:00013
TGATACGTCTCCTTCCTTAGTTACTTCA
+
?AABBBCBBBB@C@B@C@>AA=AAA@AB
@AG8C2:00021:00016
ATATCGCGAGGGTATGGAAGACTCTATA
+
BBBBA===9::6;AAB@C@CC@@@BBBB
@AG8C2:00021:00018
TCTCTATGCGCTCCACATGTCTAAGGT
+
BBDCDDBBAAAAC@CCBAAAACCBC@B
@AG8C2:00021:00021
ATATCGCGAGGGTATGGAAGACTCTATA
+
BA?@ABBBCCCACDDC@C?BBGAA@ECC
@AG8C2:00021:00023
TAGTATCAGCCTCGCCATGACGAAGGTATTCC
+
B9<<BBBABC@;;<C@CBCCCCE?B@B<<>>B
@AG8C2:00021:00024
ATATCGCGAGGGTATGGAAGACTCTATA
+
AAABBBBBBCC>A@AA@C@BBAAAAABB
@AG8C2:00021:00028
CGTGTCTCTAGGCACAGGATTTTGTGTAG
+
BHCCCCBBEDH<<<ECB@9999/9>999A
@AG8C2:00021:00029
ATCAGACACGGACACAGCAGAACACAC
+
A?ABBBBBBB@BBBBCCBB>><@B@AC
@AG8C2:00021:00030
ACGAGTGCGTTCCCCATGTCGTAGGTACTC
+
BBBBBBDC==2444,9>@@BDCCC@A@AAC
@AG8C2:00021:00032
TAGTATCAGCCTCGCCATGACGGAAGGTATTCC
+
A@BBCBB@@@?==;;9<CBBEC>@>ACCDC@C@
@AG8C2:00021:00035
CGTGTCTCTAGGCACAGGATTTTGTGTAG
+
ACBAABDDDBB@>ABFC@?===6===AA>
@AG8C2:00021:00037
CGTGTCTCTAGGCACAGGATTTTGTGTAG
+
BBBB@BDDDBB@BCCBB@====6=???@@
@AG8C2:00021:00042
ATATCGCGAGGGTATGGAAGACTCTATA
+
@BBBCBBBBBCAEBB?@C@BAAB@AA@?
@AG8C2:00021:00043
CGTGTCTCTAGGCACAGGATTTTGTGTAG
+
ABBBCBCDDBBA=00,-+--AA188887@
@AG8C2:00021:00045
ATCAGACACGGACACAGCAGAACACAC
+
AA>>?BBBBB@BBDCCCCCBA?BCBBC
@AG8C2:00021:00046
AGCACTGTAGCTGTCACTAGTTACTTGT
+
<<DECBBF@BCBAAA?@BFCB@BBA?BB
@AG8C2:00022:00004
TGATACGTCTCCTTCCTTAGTTACTTCAG
+
CBBBBBDDBBC>@>@@DAB?A@BBCACCC
@AG8C2:00022:00006
ATATCGCGAGGGTATGGAAGACTCTATA
+
BCBB?@ABCCHAECCB?CABCBBAAAAB
@AG8C2:00022:00007
CGTGTCTCTAGGCACAGGATTTTGTGTAG
+
BBCBCCAAA@AABABCB@;944-9?@>>>
@AG8C2:00022:00011
TCTCTATGCGCTCCACATGTCTAAGGT
+
BBBBDCCCBBDBB@CCCB?AACC?B@C
@AG8C2:00022:00012
TCTCTATGCGCTCCACATGTCTAAGGT
+
CCEDCDCDBBDBBACFBBABABB?A@B
@AG8C2:00022:00013
TAGTATCAGCCTCTGACGAAGGTATTCC
+
B?A@BBCCCCA??AAA@BB8<8<@@>BB
@AG8C2:00022:00015
TACTGAGCTACACACACAGAAAGATTGGT
+
BBBBBBBBBBBBB@BDBBBBB=CCB@B><
@AG8C2:00022:00016
CGTGTCTCTAGGCACAGGATTTTGTGTAG
+
BCBCCBDDDAB?B@BCD@@AAA6?A?@BB
@AG8C2:00022:00017
TAGTATCAGCCTCGCCATGACGAAGGTATTCC
+
BCCCCBBCCCA@@F@=@A?>>;959@@?B@D@
@AG8C2:00022:00018
ACGCTCGACATGCCCAGGTACAGGAG
+
>9898981;11///+//,4;:44249
@AG8C2:00022:00021
TGATACGTCTCCTTCCTTAGTTACTTCA
+
@A@@BABBBBB@B@B@D?@@A@AAA@AB
@AG8C2:00022:00023
ACGCTCGACATGCCCAGGTACAGGAG
+
@BBBBDDAAACCCE@BB?BBEDDACC
@AG8C2:00022:00024
ACGAGTGCGTTCCCCATGTCGTAGGTACTC
+
BBC@AAAAAC@CEC9AACBBBB@@@;<;@=
@AG8C2:00022:00029
TAGTATCAGCCTCGCCATGACGAAGGTATTCC
+
BBCBEEB@@@>?>995;BBABBC@E@?AA>B>
@AG8C2:00022:00030
TCTCTATGCGCTCCACATGTCTAAGGT
+
BBBCBAACBCCBB@BBABBA=AA?B?B
@AG8C2:00022:00034
ACGAGTGCGTTCCCCATGTCGTAGGTACTC
+
AB@@ABBBBB=?==6=9;;?CCBB>A;<;B
@AG8C2:00022:00036
CGTGTCTCTAGGCACAGGATTTTGTGTAG
+
BCCB@@BB999>9111<,////*/////9
@AG8C2:00022:00037
CGTGTCTCTAGGCACAGGATTTTGTGTAG
+
BBA@BBDDDBB@BBCDB>==9=6499@AD
@AG8C2:00022:00042
TACTGAGCTACACACACAGAAAGATTGGT
+
BBBBBBBAA@@@AACDCCBBB?BAABC@A
@AG8C2:00022:00045
CGTGTCTCTAGGCACAGGATTTTGTGTAG
+
AB@BBBCCCDC@BCCCE@AAEC9ABAA@B
@AG8C2:00022:00048
ATCAGACACGGACACAGCAGAACACAC
+
BB>??BBBCB@DB@@ACCCBB@BBBBC
@AG8C2:00023:00004
TACTGAGCTACACACACAGAAAGAATTGGT
+
B@BACCCBCBB?ABBDCDCCC=@@=@>A@C
@AG8C2:00023:00005
TAGTATCAGCCTCGCCATGACGAAGGTATTCC
+
CBBBCCCBBC@@B999;ABAAAA=ADA@CBD?
@AG8C2:00023:00008
TGATACGTCTCCTTCCTTAGTTACTTCA
+
B=<<CCCAAAD?B>A>B@;<<@CDC@CC
@AG8C2:00023:00014
AGCACTGTAGCTGTCACTAGTTACTTGT
+
<<CCCDDCBBBA@B@AABBCC@BBB@BB
@AG8C2:00023:00015
TGATACGTCTCCTTCCTTAGTTACTTCA
+
GCC;;<A>>?@59695923887444;=A
@AG8C2:00023:00017
TCTCTATGCGCTCCACATGTCTAAGGT
+
BBBBBDBCCBDAA@CBDBBBBCD@B@B
@AG8C2:00023:00018
TGATACGTCTCCTTCCTTAGTTACTTCA
+
BBBABBBCBBC@C@CADAB@@@AAB?CC
@AG8C2:00023:00019
AGCACTGTAGCTGTCACTAGTTACTTGT
+
<<CCHCBBAAABBAAABBBDC@BBB@BB
@AG8C2:00023:00020
ACGCTCGACATGCCCAGGTACAGGAG
+
BBBBBAAACCBBCC?BB?BBCCC@BC
@AG8C2:00023:00021
ATATCGCGAGGGTATGGAAGACTCTATA
+
@?BBBABBBBG@CBBB@C@CCBCCCBBA
@AG8C2:00023:00022
CGTGTCTCTAGGCACAGGATTTTGTGTAG
+
AACCCC<==CECCAABBBBBFF:F=?=EH
@AG8C2:00023:00023
ACGAGTGCGTTCCCCATGTCGTAGGTACTC
+
AA?ABBCB>=;@AA7ACBCCCCBB@A;<<C
@AG8C2:00023:00024
ACGAGTGCGTTCCCCATGTCGTAGGTACTC
+
A?<@BBDBBB>AA=6ABBBBBDBB@B@AAC
@AG8C2:00023:00027
TGATACGTCTCCCTTCC
+
BBB>66:1111:,1,1/
@AG8C2:00023:00028
CGTGTCTCTAGGCACAGGATTTTGTGTAG
+
CBCCDCCBBCC>?ACBB>BCCC:CAAABB
@AG8C2:00023:00030
ATCAGACACGGACACAGCAGAACACAC
+
BB@AAB?CCB@BBBBCDDCBA?ABBBC
@AG8C2:00023:00032
CGTGTCTCTAGGCACAGGATTTTGTGTAG
+
BCBCBAB@CBC@BCCBB?@===6=?=>AB
@AG8C2:00023:00035
ATCAGACACGGACACAGCAGAACACAC
+
?B?ABCBBBB?BDCDCCCCBB@EBBBB
@AG8C2:00023:00041
CGTGTCTCTAGGCACAGGATTTTGTGTAG
+
ACBBB@@BDCC@BABBC@ECJD:AD?@>?
@AG8C2:00023:00043
TAGTATCAGCCTCGCCATGACGAAGGTATTCC
+
BB@??AAA@@@?A;;7;AAABCC@CBCCD@C@
@AG8C2:00023:00045
ATATCGCGAGGGTATGGAAGACTCTATA
+
BBB@A=::444-9ABB@CCCCBCBB@@@
@AG8C2:00023:00046
ATCAGACACGGACACAGCAGAACACAC
+
AAAABAA@A><@@@@?A?>9;79>ABA
@AG8C2:00023:00048
TGATACGTCTCCTTCCTTAGTTACTTC
+
B?BBBBCBBBAAA?B?C?BBB?BBB?B
@AG8C2:00024:00004
AGCACTGTAGCTGTCACTAGTTACTTGT
+
<<BBBBBDBDCB?AABBCCCCACBC@CC
@AG8C2:00024:00006
ATCAGACACGGACACAGCAGAACACAC
+
@@>@ABBBB@<>ABACBBBAB@EBBBB
@AG8C2:00024:00009
ATATCGCGAGGGTATGGAAGACTCTATA
+
A?@@ABBBBCD>BBBB@B@BBBBBCCCC
@AG8C2:00024:00011
TGATACGTCTCCTTCCTTAGTTACTTCA
+
BA@@BBBBBBCAA?A@C@BBB@BAA@CC
@AG8C2:00024:00013
ATATCGCGAGGGTATGGAAGACTCTATA
+
A@??ABDDCBB>BBB?@C?AAABB??<>
@AG8C2:00024:00015
TCTCTATGCGCTCCACATGTCTAAGGT
+
@;==CAAAACB;;8<AAABBBBC=@=A
@AG8C2:00024:00017
CGTGTCTCGAGGCACAGGATTTTGTGTAG
+
;AA<<<?BBAA@<<;;:@CCBC4=;<;;B
@AG8C2:00024:00018
CGTGTCTCTAGGCACAGGATTTTGTGTAG
+
BBA@ABB;<;<@A@>>@<9999/9@>>>A
@AG8C2:00024:00022
TACTGAGCTACACACACAGAAAGATTGGT
+
CBBBBBBBBAAAAACBCBCCC>CCC@C@B
@AG8C2:00024:00026
ACGAGTGCGTTCCCCATGTCGTAGGTACTC
+
AAABABA;992999-9499>=98:?;<;=C
@AG8C2:00024:00027
TACTGAGCTACACACACAGAAAAAATTGGTGC
+
@@9999999>@<<=DAABAA@@A@*95959>>
@AG8C2:00024:00028
TGATACGTCTCCTTCCTTAGTTACTTCA
+
BBBCBBC@@@C?B@C@CAG@?=@CC@BC
@AG8C2:00024:00029
TGATACGTCTCCTTCCTTAGTTACTTCA
+
@BBBBBBBBBC?C?B@CABBB?CBA?BC
@AG8C2:00024:00030
TAGTATCAGCCTCGCCATGACGAAGGTATTCC
+
BCCBCBAAAAAAA;;79>@@ACDAICCCC?A=
@AG8C2:00024:00033
TGATACGTCTCCTTCCTTAGTTACTTCA
+
BBBBBBBBBBB@C@C?GDABB>BAB@CC
@AG8C2:00024:00034
ACGCTCGACATGCCCAGTAC
+
BCBBBABDCBBBCC>BBB@?
@AG8C2:00024:00037
ATCAGACACGGACACAGCAGAACACAC
+
ABABBBBBB@@AA@@@CBBBB@BEBCB
@AG8C2:00024:00038
TCTCTATGCGCTCCACATGTCTAAGGT
+
BBCBBDBBCCDAA?BFBBBBBBC=@?A
@AG8C2:00024:00039
CGTGTCTCTAGGCACAGGATTTTGTGTA
+
BCCGCCCBB<969999954444,44488
@AG8C2:00024:00044
ACGCTCGACATGCCCAGGTACAGGAG
+
BBBBBBBBCCCBBB>;958:99@@99
@AG8C2:00024:00046
TCTCTATGCGCTCCACATGTCTAAGGT
+
BCCCCDCDCCBBA@BABA@@@F@@C>B
@AG8C2:00024:00049
TACTGAGCTACACACACAGAAAGATTGGT
+
BBBBBBBBBBBBBCCC::=CC><;:@B68
@AG8C2:00025:00004
TCTCTATGCGCTCCACATGTCTAAGGT
+
BCCCDCBBBBCBB>BCCBDCCEC?C@D
@AG8C2:00025:00007
ACGCTCGACATGCCCAGGTACAGGAG
+
BA@BCBBBCAA=@@<@B>BCCDC@BB
@AG8C2:00025:00008
TCTCTATGCGCTCCACATGTCTAAGGT
+
AA<;>>BBCC::<@CDCCCCDCD@C?C
@AG8C2:00025:00012
CGTGTCTCTAGGCACAGGATTTTGTGTAG
+
44@A99<=<<<@BB@<1-1<<<1<11/1/
@AG8C2:00025:00013
AGCACTGTAGCTGTCACTAGTTACTTGT
+
AADNCCBCAAABBBCAAACCC@CCC@CC
@AG8C2:00025:00015
ATATCGCGAGGGTATGGAAGACTCTATA
+
BA9:;B<<=GD>CDBA=ABA>>988?>=
@AG8C2:00025:00017
TACTGAGCTACACACACAGAAAGATTGGT
+
C@@?BCBBBBBBEBBBBBCCC>BBB@B>A
@AG8C2:00025:00018
ACGCTCGACATGCCCAGGTACAGGAG
+
BAA@BBBBCCCCCC>BC@BCCCCBAB
@AG8C2:00025:00019
ATATCGCGAGGGTATGGAAGACTCTATA
+
BBBBECCBFCC>CDCB?B?BCCBBCBB@
@AG8C2:00025:00024
TGATACGTCTCCTTCCTTAGTTACTTCA
+
@AABBBBBBBB?B@C@DBBBB<@AA@AB
@AG8C2:00025:00026
TACTGAGCTACACACACAGAAAAGATTGGTG
+
4444444>>9999<111/////*//423137
@AG8C2:00025:00027
TAGTATCAGCCTCGC
+
961/////,/,///6
@AG8C2:00025:00029
TGATACGTCTCCTTCCTTAGTTACTTCA
+
BDB:<;A<<=E@DCHCI?@AB>AAB>BB
@AG8C2:00025:00030
AGCACTGTAGCTGTCACTAGTTACTTGT
+
;;BCEDDCB=BBBBBAABBBD?BBB@?@
@AG8C2:00025:00031
AGCACTGTAGCTGTCACTAGTTACTTGT
+
<<AAADCDBBBB:<<C@@ACC@CCC?BB
@AG8C2:00025:00033
TGATACGTCTCCTTCCTTAGTTACTTCA
+
BBBBBBBBDBC@D@C?A?>AA>>AA@CC
@AG8C2:00025:00035
ATATCGCGGGGGTATGGAAGACTCTATA
+
;;9@>>99999-9>A@;@=@<<<ABBAC
@AG8C2:00025:00037
CGTGTCTCTAGGCACAGGATTTTGTGTAG
+
BDDCCCAAADC@CCA>>;9999/99999B
@AG8C2:00025:00039
CGTGTCTCTAGGCACAGGATTTTGTGTAG
+
@CBCCCCCDCC@BA@>@<9999/999<<>
@AG8C2:00025:00040
ATCAGACACGGACACAGCAGAACACAC
+
BABBBCBBBC@BBBBBBBBCB@BAABB
@AG8C2:00025:00041
TGATACGTCTCCTTCCTTAGTTACTTCA
+
<AFCCCDCBBB@C@C@C?@@B@BBB@BB
@AG8C2:00025:00042
TGATACGTCTCCTTCCTTAGTTACTTCA
+
BBBBBBBABAB@B@C@DA@@A<@@?=@B
@AG8C2:00025:00045
ATCAGACACGGACACAGCAGAACACAC
+
BA?BBBB@BA@DDDBBDCCEC@BBBBB
@AG8C2:00025:00047
ATCAGACACGGACACAGCAGAACACAC
+
A@BCCCCCCC?BBCCCCCBCC@CBBBB
@AG8C2:00026:00010
TACTGAGCTACACACACAGAAAGATTGGT
+
BBBB??BBBBBBBBCDBBCCCACCC@C@C
@AG8C2:00026:00011
TCTCTATGCGCTCCACATGTCTAAGG
+
CBDBAABCCCBBB@CAAABCCIDCEC
@AG8C2:00026:00012
TACTGAGCTACACACACAGAAAGATTGGT
+
BBBBDDCBAABBBBCDCE@@@<@BB@C@E
@AG8C2:00026:00014
TCTCTATGCGCTCCACATGTCTAAGGT
+
CBB?@:;9BBBAB>BB?BBB@A@8<;<
@AG8C2:00026:00015
ATCAGACACGGACACAGCAGAACACAC
+
BBAABCBBCB>?ABCCEDB?A>@CBCC
@AG8C2:00026:00016
ATCAGACACGGACACAGCAGAACACAC
+
AB?ABBBBBB@BBBBBBCBCC@AA?BC
@AG8C2:00026:00019
TACTGAGCTACACACACAGAAAGATTGGT
+
CB???BCDBA?BBBCCCCCCC@CCC@B?B
@AG8C2:00026:00020
CGTGTCTCGTAGGCACAGGATTTGTGTAGA
+
9994446/////77444424:AB9944444
@AG8C2:00026:00022
TGATACGTCTCCTTCCTTAGTTACTTCA
+
B:<:B<<=CHC@D@HDD?ABC@CGCACC
@AG8C2:00026:00023
ATATCGCGAGGGTATGGAAGTCTCTATA
+
<;@CBCBCCDC>BBAAAF@BA@@BBBBC
@AG8C2:00026:00027
AGCACTGTAGCTGTCACTAGTTACTTGT
+
<<CDCBDFEBBBCCC@A@CBB=@@>;>>
@AG8C2:00026:00030
TGATACGTCTCCTTCCTTAGTTACTTCA
+
CBBABBCBA>=;@;=@B=@ACBCBB?BC
@AG8C2:00026:00031
ATCAGACACGGACACAGCAGAACACAC
+
ABBBCBABBC@CCBBCCBBBB@BBABB
@AG8C2:00026:00034
CGTGTCTCTAGGCACAGGATTTTGTGTAG
+
9=BCBCDGDBAAB<99494999/9>>9@C
@AG8C2:00026:00038
TGATACGTCTCCTTCCTTAGTTACTTCA
+
BB?BBBBBBDD>?;=<?;<>>;>>?=>@
@AG8C2:00026:00039
TCTCTATGCGCTCCACATGTCTAAGGT
+
<CCCDDBABCCBB?AAAAAA;99<@69
@AG8C2:00026:00041
TCTCTATGCGCTCCACATGTCTAAGGT
+
ABCCCCBBBBDAB@CDCB?>9<<=@=@
@AG8C2:00026:00042
ATCAGACACGGACACAGCAGAACACAC
+
BA?@ACCCCC@CBBBBDCDBA?BCCBB
@AG8C2:00026:00043
TGATACGTCTCCTTCCTTAGTTACTTCA
+
ACBBCBBCBCC@E@C@CACCC@CCC@CC
@AG8C2:00026:00044
TGATACGTCTCCTTCCTTAGTTACTTCA
+
@@ACCGCCCBC?C@CAD9;9>;99959?
@AG8C2:00026:00045
TACTGAGCTACACACACAGAAAGATTGGT
+
@BBBB@@@ABAA>>BCAA994-9>==@@D
@AG8C2:00026:00048
ATATCGCGAAGGTATGGAAGACTCTATA
+
BBBB>?@DC>@>AECC@B@CCBBCC?@?
@AG8C2:00027:00005
TAGTATCAGCCTCGCCATGACGAAGGTATTCC
+
9;9;;99DDF@CEAB8;;9;;9959=994;99
@AG8C2:00027:00007
ATATCGCGAGGGTATGGAAGACTCTATA
+
AABBBBCBCCC>ECDC?AABB??@CCCC
@AG8C2:00027:00008
TGATACGTCTCCTTCCTTAGTTACTTCA
+
BBBBBBBAAACAC=A=?=@995999699
@AG8C2:00027:00009
ACGCTCGACATGCCCAGGTACAGGAG
+
BBBCCCBCCEDBBBACC@BCCBD@A@
@AG8C2:00027:00011
ATATCGCGAGGGTATGGAAGACTCTATA
+
BABCBBBECCC@CCCC>A>ACBABABBA
@AG8C2:00027:00012
CGTGTCTCTAGGCACAGGATTTTGTGTAGAGGCT
+
BBBBBBDDDBB?BBBBCACCCC:A@?AA=44511
@AG8C2:00027:00015
TCTCTATGCGCTCCACATGTCTAAGGT
+
BBB@@ACBBBDAB@CBBBBBBCBAD?B
@AG8C2:00027:00019
CGTGTCTCTAGGCACAGGATTTTGTGTAG
+
BBBBBCCBBCB@BAAA@:4444-9??@@A
@AG8C2:00027:00021
TGATACGTCTCCTTCCTTAGTTACTTCA
+
@AABBBCBBBB@C@B@C@BBB@>>>?AB
@AG8C2:00027:00022
TCTCTATGCGCTCCACATGTCTAAGGT
+
BBBCCCD@ACCCCADCA??BACC?B?B
@AG8C2:00027:00027
AGCACTGTAGCTGTCACTAGTTACTTGT
+
;;BB>ADDCCCCBBBBBBBCC>BAA>AB
@AG8C2:00027:00028
ACGAGTGCGTTCCCCATGTCGTAGGTACTC
+
BB@AABCCAA>ACC9BBBBC<;;BA<<<CB
@AG8C2:00027:00029
CGTGTCTCTAGGCACAGGATTTTGTGTAG
+
BBBBAAABBAA@A@@@A?@FBB8@@BBBB
@AG8C2:00027:00031
CGTGTCTCTAGGCACAGGATTTTGTGTAG
+
BBABBAD@@BB@@@@BB@BCCC:A@@BBC
@AG8C2:00027:00033
ACGAGTGCGTTCCCCATGTCGTAGGTACTC
+
CCCBBBBBAA>AAA7A@@@@CC@?=?;<;@
@AG8C2:00027:00034
TAGTATCAGCCTCGCCATGACGAAGGTATTCC
+
BBBBCCCCBCABB?@>ACCCDA@>ABCCD@C@
@AG8C2:00027:00037
TGATACGTCTCCTTCCTTAGTTACTTCA
+
AABBBBCDDCBAC@C=A?>BC?BBC?BB
@AG8C2:00027:00041
TACTGAGCTACACACACAGAAAGATTGGT
+
AABBBC?>=@ABBACCEC???>?BBAC?B
@AG8C2:00027:00042
ACGCTCGACATGCCCAGGTACAGGAG
+
BB??>>@@@BAAAA<;;8<BCCJABB
@AG8C2:00027:00046
ATCAGACACGGACACAGCAGAACACAC
+
?>>@@B@BAB=@<<<CDCBBBBCCCCD
@AG8C2:00028:00007
CGTGTCTCTAGGCACAGGATTTTGTTGTAG
+
@BAAAAAA9<9>A@99-88888177+,,,,
@AG8C2:00028:00009
TCTCTATGCGCTCCACATGTCTAAGGT
+
ABBBA@BBBBDBB@BBCBCCCCC@C@C
@AG8C2:00028:00012
CGTGTCTCTAGGCACAGGATTTTGTGTAG
+
BAAAAABBBAA@A@@BB@CEDE9AAA>>@
@AG8C2:00028:00015
CGTGTCTCTAGGCACAGGATTTTGTGTAG
+
@;<<AAA@DCC@AAAAA<@@AA4999@99
@AG8C2:00028:00018
TGATACGTCTCCTTCCTTAGTTACTTCA
+
AA@?@BBCBBC@C@C@C@@@A@@@@@BD
@AG8C2:00028:00019
TAGTATCAGCCTCGCCATGACGAAGGTATTCC
+
B<<<ACB;<<A@@@@=@@BBBCC?C?BBCCC>
@AG8C2:00028:00020
CGTGTCTCTAGGCACAGGATTTTGTGTAG
+
BBBBBBCCCBB@BBEFC@AAAA9::9AAB
@AG8C2:00028:00022
ATATCGCGAGGGTATGGAAGACTCTATAAAG
+
BBBB@B@BBCC@CDCB@C@CBB?CCBBBC=@
@AG8C2:00028:00025
TCTCTATGCGCTCCACATGTCTAAGGT
+
BBCDCCEBBBBAA@ACCBBBBEA?A@D
@AG8C2:00028:00027
CGTGTCTCTAGGCACAGGATTTTGTGTAG
+
BBCCCCAAABBBB>ABF@@=??6===@@B
@AG8C2:00028:00029
TGATACGTCTCCTTCCTTAGTTACTTCA
+
BBBBBBCBBBB@B@B@CABBB@BBB?BC
@AG8C2:00028:00030
TGATACGTCTCCTCCTTAGTTACTTCA
+
BBBBBBBAAAB@CC@C@AAB@BBB@BC
@AG8C2:00028:00034
TACTGAGCTACACACACAGAAAGATTGGT
+
ABBA@@@AAA@@BBDDCDAAA=BBB@B@B
@AG8C2:00028:00035
TCTCTATGCGCTCCACATGTCTAAGGT
+
BBCDCCCCCCCBD@CDDDDCDBC@C@D
@AG8C2:00028:00037
TCTCTATGCGCTCACATGTCTAAGGTA
+
BCBBBCCCEBBBBDCDBA@=B@;9;==
@AG8C2:00028:00039
AGCACTGTAGCTGTCACTAGTTACTTGT
+
<<DCCABCBBBBBBBBCCCAA>@BB@DD
@AG8C2:00028:00041
TAGTATCAGCCTCGCCATGACGAAGGTTTC
+
BBCBCBBBCF=@@@@=@A>A==98:,11+/
@AG8C2:00028:00045
AGCACTGTAGCTGTCACTAGTTACTTGT
+
@ACCA@BECCBCBB@@ABBEIDBBA>A@
@AG8C2:00028:00046
ACGAGTGCGTTCCCCATGTCGTAGGTACTC
+
AB?ABBB@992499/9999CCC@A=?<<9@
@AG8C2:00028:00047
TACTGAGCTACACACACAGAAAGATTGGT
+
BAABBBCBBBBBBBCCBB??@=@CB@B@B
@AG8C2:00028:00048
CGTGTCTCTAGGCACAGGATTTTGTGTAG
+
BBBBBC:::CCBBBBCC=ABBB7AA>>>@
@AG8C2:00028:00049
ACGAGTGCGTTCCCCATGTCGTAGGTACTC
+
@@?ABB@;::2444,9BBBEG>?C;9121<
@AG8C2:00029:00004
AGCACTGTTAGCTGTCACTAGTTACTTGT
+
@@AA<811,/666=AACCCBDC@CBB@BB
@AG8C2:00029:00007
CGTGTCTCTAGGCAGCATGGATTTGTGTAG
+
BBBBBBCCCB@?>11111/,//7574444;
@AG8C2:00029:00008
TCTCTATGCGCTCCACATGTCTAAGGT
+
CCCCCCDCCCCBB@BCDBBBCDC?A?A
@AG8C2:00029:00010
ATCAGACACGGACACAGCAGAACACACA
+
B@ABB@@@CCACCCCBCCCCD@CCCEA>
@AG8C2:00029:00011
CGTGTCTCTAGGCACAGGATTTTGTGTAG
+
BBBBCCCBBBB@BBBCC@CDCC:A@?AAA
@AG8C2:00029:00012
TCTCTATGCGCTCCACATGTCTAAGGT
+
CBBBBCCCBBDBA@ACCBBEDDC@EBC
@AG8C2:00029:00014
CGTGTCTCTAGGCACAGGATTTTGTGTAG
+
BAAAB@@B@>>@ABB@@?BDDE:BBDBBB
@AG8C2:00029:00016
ATATCGCGAGGGTATGGAAGACTCTAT
+
BABBAAACBBF@CCBB@A?ABBBBB;>
@AG8C2:00029:00017
TAGTATCAGCCTCGCCATGACGAAGGTATTCC
+
@@@@@CCAAA@@@@B?BCCDCCC@CACBG@CA
@AG8C2:00029:00018
TGATACGTCTCCTTCCTTAGTTACTTCA
+
BBB@ABA;;<C>A@AEIFCCC?BCD@BC
@AG8C2:00029:00020
ACGCTCGACATGCCCAGGTACAGGAG
+
AAABCBBCCBBBCB?DB?BBDDC@AA
@AG8C2:00029:00028
ACGAGTGCGTTCCCCATGTCGTAGGTACTC
+
BBBBBBBBBC?AAA6?=@@ABA@@=@;<<B
@AG8C2:00029:00034
CGTTGTCTCTAGGCACAGGATTTTGTGTAG
+
@99:<BCCDCDCACCDCHAAAAA6@@@CCC
@AG8C2:00029:00037
ACGAGTGCGTTCCCCATGTCGTAGGTACTC
+
BB>BBBCBB?>A==6?9;;@BB@@?A;<<B
@AG8C2:00029:00038
TACTGAGCTACACACACAGAAAGATTGGT
+
=@BBBBCCCCEBAAAB@?>BB=BCC?B>?
@AG8C2:00029:00039
TACTGAGCTACACACACAGAAAGATTGGT
+
??BCCBA>@BBBBBBCAABBC=BBB>?<@
@AG8C2:00029:00043
TGATACGTCTCCTTCCTTAGTTACTTCA
+
A@??ABBBBAA?A@D@C@ABB>AAAAAC
@AG8C2:00029:00046
ACGAGTGCGTTCCCCATGTCGTAGGTACTC
+
AAABBBB@992444-9??>BCHGC@C<=<C
@AG8C2:00029:00047
TAGTATCAGCCTCGCCATGACGAAGGTATTCC
+
BBBCEAA@AA@A@;;8;A@BBCCACBC<>><E
@AG8C2:00029:00049
ACGAGTGCGTTCCCCATGTCGTAGGTACTC
+
ABBABBCB@@69941;AABBCA@@>@;99A
@AG8C2:00030:00004
TCTCTATGCGCTCCACATGTTAAGGTACTG
+
BBBAAABBBBDBB@BCA??C@C@B@BBBAB
@AG8C2:00030:00005
TCTCTATGCGCTCCACATGTCTAAGGT
+
CDCA@ACDCBBBCAB@@BCDCA@>A@C
@AG8C2:00030:00007
ATATCGCGAGGGTATGGAAGACTCTATA
+
BBBBB=;=9::69DBA=A?AC@@@CA??
@AG8C2:00030:00010
TGTACGTCTCCTCCT
+
4499499>442//,/
@AG8C2:00030:00011
TACTGAGCTACACACACAGAAAGATTGGT
+
DACCCCEBBBBCCCCEDCBCB<;<<>@>C
@AG8C2:00030:00012
TACTGAGCTACACACACAGAAAGATTGGT
+
CBAAABCA@:;;@BBBCB@@@<@BC@CBC
@AG8C2:00030:00013
AGCACTGTAGCTGTCACTAGTTACTTGT
+
<<CCCDCCBBBAAAABBBBDB@CDD@AA
@AG8C2:00030:00015
ATATCGCGAGGGTATGGAAGACTCTATA
+
BBBB999@@BB<BBBBDCADCCCAAAD?
@AG8C2:00030:00019
ACGAGTGCGTTCCCCATGTCGTAGGTACTC
+
AAABBCB?==;==94?=@@@BBBB?B;<;B
@AG8C2:00030:00020
ACGAGTGCGTTCCCCATGTCGTAGGTACTC
+
?:;;BBCBBA=@@=6>9999>999>A@ACB
@AG8C2:00030:00021
TAGTATCAGCCTCGCCATGACGAAGGTATTCC
+
BBBBBBBBCCABBBB@BBBBBBB@CBCCC@C@
@AG8C2:00030:00025
ATATCGCGAGGGTATGGAAGACTCTATAGA
+
BBAAABCBCBB@BCBB?C@CBBCE@@??>0
@AG8C2:00030:00027
ACGGTGCGTTCCCCATGTCGTAGGTACTC
+
BA@>@BBBB=?>=6==??ACCCC@CBAAA
@AG8C2:00030:00028
TCTCTATGCGCTCCACATGTCTAAGGT
+
BBBBBDBBCCB?A@BDCBBBBCC@E@B
@AG8C2:00030:00031
TAGTATCAGCCTCGCCATGACGAAGGTATTCC
+
CBC?@ACBCB?=>;97;>>>@<;7<>@BCCBA
@AG8C2:00030:00034
TACTGAGCTACACACACAGAAAGATTGGT
+
??@AAABBBBBBCDCCBBBDD@CCC@B@B
@AG8C2:00030:00035
ATCAGACACGGACACAGCAGAACACAC
+
BBBCB@@C@@=@BBBAAACCC@B@BBB
@AG8C2:00030:00036
ATCAGACACGGACACAGCAGAACACAC
+
BAABBBCCDB>@BBCDCBCBB?CCBBC
@AG8C2:00030:00038
ATCAGACACGGACACAGCAGAACACAC
+
:<;AA@?A@>;>?11/1//78771199
@AG8C2:00030:00041
TAATATCAGCCTCGCCATGACGAAGGTATTCC
+
BC@BBBCBA@<;;??<@BBCDCC@C@CCC@E@
@AG8C2:00030:00042
TCTCTATGCGCTCCACATGTCTA
+
449@BC?BC944424444////,
@AG8C2:00030:00045
TCTCTATGCGCTCCACATGTCTAAGGT
+
BBBBCCCCBBDAB@CBCBA??BB@C@C
@AG8C2:00030:00048
TCTCTATGCGCTCCACATGTCTAAGGT
+
BBCBCDCBBBDBB@CCCB??@DCAC@C
@AG8C2:00031:00004
TCTCTATGCGCTCCACATGTCTAAGGT
+
BBBABCEBBBDCC@FCDDBECCC@C@@
@AG8C2:00031:00005
ATCAGACACGGACACAGCAGAACACAC
+
A@@@BBBBBB@CBCABGCCBB?BCBBB
@AG8C2:00031:00006
ACGAGTGCGTTCCCCATGTCGTAGGTACTC
+
@BBBBBCHBB=??=6=?BBBCCCF@B:;;D
@AG8C2:00031:00008
TCTCTATGCGCTCCACATGTCTAAGGT
+
BDDDCCCBBACCCCDCBBABAAB?B?B
@AG8C2:00031:00009
CGTGTCTCTAGGCACAGGATTTTGTGTAG
+
BA@ABBCCDBB@BBBBB@ACDD9BBBBBA
@AG8C2:00031:00012
ATATCGCGAGGGTATGGAAGACTCTATA
+
?>@B@AACCCH@C@@@@C@BABB??AB?
@AG8C2:00031:00017
TAGTATCAGCCTCGCCATGACGAAGGTATTCC
+
B9<<GDC@@@@BB9:9;CCCBBB@CBBBC@CA
@AG8C2:00031:00022
TAGTATCAGCCTCGCCATGACGAAGGTATTCC
+
BB@@@AAAEB@CCDA?ABBBCCB@FBCBB?B>
@AG8C2:00031:00023
ATCAGACACGGACACAGCAGAACACAC
+
BBBBB@68/1-1/>>8CFD?A>ACB>@
@AG8C2:00031:00026
TACTGAGCTACACACACAGAAAGATTGGT
+
BB@AA@B@A?@@@ACDBBBBB?BBB@B@B
@AG8C2:00031:00027
TCTCTATGCGCTCCACATGTCTGGTAACTG
+
,,,,,,8:==A@>294999944489;8///
@AG8C2:00031:00032
CGTGTCTCTAGGCACAGATTTTGTGTAG
+
AA=@ACCAA@A@CBBBCCDCC:AAABCC
@AG8C2:00031:00038
TGATACGTCTCCTTCCTTAGTTACTTCA
+
AAAA>ABCCBC@D?B@CA?@BAAA@ACF
@AG8C2:00031:00040
CGTGTCTCTAGGCACAGGATTTTGTGTAG
+
BBBBAADDDBCACDAA?999996@AAAAB
@AG8C2:00031:00042
ATATCGCGAGGGTATGGAAGACTCTATA
+
BABAB>>=ABB>CCCCAC?CCCCABB@>
@AG8C2:00031:00044
ATATCGCGAGGGTATGGAAGACTCTATA
+
BBBBBBBBBBF?CA@=@CBCBBB?AACA
@AG8C2:00031:00045
TCTCTATGCGCTCCACATGTCTAAGGT
+
CBBBBACDBCC??=?AA=@@@?@>A>B
@AG8C2:00031:00046
ACGCTCGACATGCCCAGGTACAGGAG
+
AA@ABBBBCB@BCCC@?=?ADAC@BB
@AG8C2:00032:00004
AGCACTGTAGCTGTCACTAGTTACTTGT
+
@@CCCBBBAAB@@@A??BBCB@BBB>@@
@AG8C2:00032:00009
ACGCTCGACATGCCCAGGTACAGGAG
+
@?>?BBBCCCCBBB?BB@B@DACACC
@AG8C2:00032:00010
AGCACTGTAGCTGTCACTAGTTACTTGT
+
@@CCCCBDBBBBBBBBBBBC@@BBB@BB
@AG8C2:00032:00011
ACGAGTGCGTTCCCCATGTCGTAGGTACTC
+
BBBBAABCCC?CCB9BBBBBCCBB>A@B@A
@AG8C2:00032:00014
ACGAGTGCGTTCCCCATGTCGTAGGTACTC
+
AABBBBA=992999-9??@CCCDD@AAAAB
@AG8C2:00032:00019
TACTGAGCTACACACACAGAAAGATTGGT
+
CBBAAAEBBBBC<;<A@@>@@>@BCBC@C
@AG8C2:00032:00021
ATATCGCGAGGGTATGGAAGACTCTATAG
+
CB@AABCCCCC@DCCC@CDCCC;;73611
@AG8C2:00032:00022
CGTGTCTCTAGGCACAGGATTTTGTGTAG
+
BBBBBCCCCBB@BDAAA@AAAE9ACBBAA
@AG8C2:00032:00023
ACGAGTGCGTTCCCCATGTCGTAGGTACTC
+
AA;=?BCB>>6944,99;;@DCCC@B;<<C
@AG8C2:00032:00025
CGTGTCTCTAGGCACAGGATTTTGTGTAG
+
BDBBCBDDAAB@CCBBCACFEE:CCA@BB
@AG8C2:00032:00026
ATATCAGGGTATGGAAGACTCTATAGAGG
+
ABBABACC?B@B@@A?@@BCEDAAABBB@
@AG8C2:00032:00027
TACTGAGCTACACACACAGAAAAGATTGGT
+
11/////444444444444444,4442313
@AG8C2:00032:00028
ATCATGACACGGACACAACAGAACACAC
+
;:01///468@<>9;21,/;/1,////4
@AG8C2:00032:00029
ATATCGCGGGGGTATGGAAGACTCTAAAGAGG
+
BBA=:;89999+9BABBDBDCBB?A@H@CCB@
@AG8C2:00032:00031
ACGAGTGCGTTCCCCATGTCGTAGGTACTC
+
BBBBBBBBBB@BBC:DEA@?BBB@?B;<<@
@AG8C2:00032:00032
TACTGAGCTACACACACAGAAAGATTGGT
+
BBBBBABAAA@@@ACB;A944-9>>;@@D
@AG8C2:00032:00035
TACTGAGCTACACACACAGAAAGATTGGT
+
;>444////////4449==BA=@A@=>=8
@AG8C2:00032:00036
TCTCTATGCGCTCCACATGTCTAAGGT
+
BBBDBBCDCCDBD?BBB??@ABB@C?B
@AG8C2:00032:00037
TAGTATCAGCCTCGCCATGACGAAGGTATTCC
+
@B;999999@=>ABC8;;@>>992424;;:;?
@AG8C2:00032:00040
TACTGAGCTACACACACAGAAAGATTGGT
+
?@CBBBAAAAABCECD@@@DD?CAC@B@B
@AG8C2:00032:00043
ATATCGCGAGGGTATGGAAGACTCTAT
+
@CBCBBCCFCCACCEB@BACBBBCCC?
@AG8C2:00032:00044
TACTGAGCTACACACACAGAAAGATTGGT
+
@@@@A@@@AABBBBCCBB@@A=@AB@B@B
@AG8C2:00032:00045
TCTCTATGCGCTCCACATGTCTAAGGT
+
BBAAACCBCBBBC@CCCA?>=BA>?>A
@AG8C2:00032:00048
ACGCTCGACATGCCCAGGTACAGGAG
+
BBB@ABBBDCDBAA=@?>BAAAD@DC
@AG8C2:00032:00049
TACTGAGCTACACACACAGAAAGATTT
+
@BBCCDEBBBBBB???A@@BC@CCCC=
@AG8C2:00033:00005
ATCAGACACGGACACAGCAGAACACAC
+
@@>??BBAAA?BBCBCEDEBA?BBBBC
@AG8C2:00033:00009
ATATCACGAGGGTATGGAAGACTCTATA
+
?>ABBBAA?==:@;<;@DCCECCCEBDB
@AG8C2:00033:00010
ATCAGACACGGACACAGCAGAACACAC
+
CBABABBC@A=ACECCAAACB?ABB@@
@AG8C2:00033:00012
ATATCGCGAGGGTATGGAAGACTCTATA
+
AA>>?CCDA@@>ABBB@E@CCCDCB@A@
@AG8C2:00033:00013
CGTGTCTCTAGGCACAGGATTTTGTGTAG
+
BBAA@@@@DBB@BBBBC@CEEE9A@?@BB
@AG8C2:00033:00015
TGATACGTCTCCTTCCTTAGTTACTTCA
+
B@A@BBCCBBB@C@C@FBBAB?CBC@BC
@AG8C2:00033:00016
CGTGTCTCTAGGCACAGGATTTTGTGTAG
+
AAABBCBBCDCCBBCCC@CCEE:CBCBBB
@AG8C2:00033:00018
ATCAGACACGGACACAGCAGAACACAC
+
BBAABBABCBABBBCCCCCBD?BCCFB
@AG8C2:00033:00019
ATATCGCGAGGGTATGGAAGACTCTATA
+
BB@@?A@AAABCBCCC@C@BBBBAAAB@
@AG8C2:00033:00021
ATCAGACACGGACACAGCAGAACACAC
+
A?<@ABBBBB@BBBBCCDC:98;CC=@
@AG8C2:00033:00024
TCTCTATGCGCTCCACATGTCTAAGGT
+
BBBBBBCCBBDBB@BBCBCBBEB@D@A
@AG8C2:00033:00025
ACGAGTGCGTTCCCCATGTCGTAGGTACTC
+
@BBBBBDB==2944,99;;BBBCC@C@@@C
@AG8C2:00033:00029
ATCAGATACGGACACAGCAGAACACAC
+
@??B??@BBBACDDDCBBBAA>ABBBC
@AG8C2:00033:00030
ACGCTCGACATGCCCAGGTACAGGAG
+
B?>?CBBBCBBBCD>BB@CBECCACC
@AG8C2:00033:00031
ATATCGCGAGGGTATGGAAGACTCTATA
+
BBBBBEBCBAB?GCDB@C@@@A@ABAA@
@AG8C2:00033:00034
ACGCTCGACATGCCCAGGTACAGAG
+
BAAABBBDCCCBBB?BB?@9>113>
@AG8C2:00033:00036
ATCAGACACGGACACAGCAGAACACAC
+
8>:<<ABCBEAC==<BBCCCC@CCCCC
@AG8C2:00033:00037
AGCACTGTAGCTGTCACTAGTTACTTGT
+
<<CCBAECCCBBABBBBBCCDACCB@BB
@AG8C2:00033:00047
TGATACGTCTTCTTCCTTAGTTACTTCA
+
BBABBBBCBB@BB@CADD<@@?;;;?;9
@AG8C2:00033:00049
ACGAGTGCGTTCCCCATGTCGTAGGTACTC
+
BBBB@?A?@@=@>>4>99111,-,22,,,/
@AG8C2:00034:00004
TCTCTATGCGCTCCACATGTCTAAGGT
+
BBBBBBCBBBB?B@CCDBBCBCCAC@@
@AG8C2:00034:00006
TCGAGTGCGTTCCCCATGTCGTAGGTACTC
+
BBBCDBB@4929>>4=@AACCCCC@C::8B
@AG8C2:00034:00008
ATATCGCGAGGGTATGGAAGACTCTATA
+
A?AABB@B;::8;BBB@C@DCF@ACB@?
@AG8C2:00034:00009
ATATCGCGAGGGTATGGAAGACTCTATA
+
BBBB@>=@944-9@@A?C@CBBCCCA??
@AG8C2:00034:00010
ATATCGCGAGGGTATGGATGACTCTATA
+
BABBAAACCCC@BBB>?BA1@3?>AAA@
@AG8C2:00034:00011
CGTGTCTCTAGGCACAGGATTTTGTGTAG
+
BAAABCDC@BB@BBBDD@AAAA9ABB@AB
@AG8C2:00034:00012
ATCAGACACGGACACAGCAGACACAC
+
AAABBBBBBB?BBCDDCCBCCBC@@@
@AG8C2:00034:00014
ACGAGTGCGTTCCCCATGTCGTAGGTACTC
+
BA;==;;<@C?BDH9>:CC@@A;;9;<<<@
@AG8C2:00034:00016
TACTGAGCTACAAACACAGAAAGATTGGTGC
+
AAAAABCDBB9998;@AB9;;7<A>?B@CBB
@AG8C2:00034:00017
ACGAGTGCGTTCCCCATGTCGTAGGTACTC
+
BBAABBDBBB>B==6A;<<ACC@A?@BC@B
@AG8C2:00034:00021
TCTCTATGCGCTCCACATGTCTAAGGT
+
ABBAAACDDDBAA?ACCCDCBDBAC@B
@AG8C2:00034:00022
ATATCGCGAGGGTATGGAAGACTCTATA
+
??9<;CBBBBC@B@@@?A>ABBAA@?>=
@AG8C2:00034:00023
TGATACGTCTCCTTCCTTAGTTACTTCA
+
@@@?BBBBBBB@C@C@C@BBB@BBC@CE
@AG8C2:00034:00025
TAGTATCAGCCTCGCCATGACGAAGGTATTCC
+
BBBBBAAAAB@AB999;B@@DA==A?@@AAB?
@AG8C2:00034:00026
ATCAGACACGGACACAGCAGAACACAC
+
B>>ABBBBBB@@BBBBCCBAA>ABBBB
@AG8C2:00034:00027
TACTGAGCTACACACACAGAAAGATTGGT
+
BBBBAAAAAAAAA@CCA@944-9>>=AAC
@AG8C2:00034:00030
ATCAGACACGGACACAGCAGAACACAC
+
BB>?BBBCDB@BBEBAACCBB?BDBBC
@AG8C2:00034:00031
CGTGTCTCTAGGCACAGGATTTTGTGTAG
+
BBBBBABDDAB@BBBBB@ADDD:A@@CAA
@AG8C2:00034:00034
ACGAGTGCGTTCCCCATGTCGTAGGTACTC
+
BBA??@@@>>=@AA7BCBBBCCBC@CAA@C
@AG8C2:00034:00037
CGTGTCTCTAGGCACAGGATTTTGTGTAG
+
BABBBBCBCDC@AAACC@CDDC9A@?@@B
@AG8C2:00034:00038
AGCACTGTAGCTGTCACTAGTTACTTGT
+
<=CCBBBCBBCBBBBBBBCCC?CBBACC
@AG8C2:00034:00041
ATATCGCGACGGAT
+
97@4448/,,,*,,
@AG8C2:00034:00043
TGATACGTCTCCTTCCTTAGTTACTTCA
+
?@@ABBBBBAA?A@D@D?AAB?@?@@AB
@AG8C2:00034:00044
CGTGTCTCTAGGCACAGGATTTTGTGTAG
+
BB???BCC;;<?<999><9999/999==?
@AG8C2:00034:00045
ACGCTCGACATGCCCAGGTACAGGAG
+
49?ACDCCFBA;8819959999959@
@AG8C2:00034:00047
AGCACTGTAGCTGTCACTAGTTACTTGT
+
@@CHCCCCBECBCD@FACCCC?BBB?=B
@AG8C2:00035:00004
TCTCTATGCGCTCCACATGTCTAAGGT
+
BCEDBABBABDCB@CCCBCCCDC@C@D
@AG8C2:00035:00006
TGATACGTCTCCTTCCTTAGTTACTTCA
+
BBBBCECCCAA=A>A<@??99599954:
@AG8C2:00035:00007
CGTGTCTCTAGGCACAGGATTTTGTGTAG
+
BBBBCCDDD@A@ABCBEBAAAA6?>=>@@
@AG8C2:00035:00008
CGTGTCTCTAGGCACAGGATTTTGTGTAG
+
@BBCCDDDDBB?BBCDCBAACA9AAAABB
@AG8C2:00035:00012
ATATCGCGAGGGTATGGAAGACTCTATA
+
BBBBAABCDCCAECCCAF@BBBBC??@B
@AG8C2:00035:00019
TACTGAGCTACACACACAGAAAGATTGGT
+
BBBBBABABBBBAACBBA;946;AA?C@C
@AG8C2:00035:00022
ATCAGACACGGACACAGCAGAACACAC
+
BB?ABBBBBB>@ACBFEAABB?BBBBB
@AG8C2:00035:00025
CGTGTCTCTAGGCACAGGATTTTGTGTAG
+
BBBCDBCAADC@DDBBB@CCEE:A@@BBB
@AG8C2:00035:00026
TGATACGTCTCCTTCCTTAGTTACTTCA
+
@ABBBBBBBBD@C@C@C@BBB@BBE@CF
@AG8C2:00035:00027
CGTGTCTCTAGGCACAGGATTCGTTGTAG
+
BBBAAA?ABBC@C>880000)***00(((
@AG8C2:00035:00028
TGATACGTCTCCTTCCTTAGTTACTTCA
+
BBBBBCCBBAA?B@CCEBAAB@BBD@CE
@AG8C2:00035:00032
TACTGAGCTACACACACAGAAAGATTGGT
+
BBABBBA>>>A@@@DEBA9996;@>>BGC
@AG8C2:00035:00033
AGCACTGTAGATGTCACTAGTTACTTGT
+
@BBBCBCBBCDCDDBCDCCBB@CBB@BB
@AG8C2:00035:00035
ACGAGTGCGTTCCCCATGTCGTAGGTACTC
+
BB@BBBBCCB?CB=6B;;;BBBBB?BAAAB
@AG8C2:00035:00036
ATCAGACACGGACACAGCAGAACACAC
+
BB?@ABBBBB@BAAACCCBA><>ABBB
@AG8C2:00035:00037
ACGCTCGACATGCCCAGGTACAGGAG
+
ACCCCDECBAAAA@<@D>A>?:;7;@
@AG8C2:00035:00040
TCTCTATGCGCTCCACATGTCTAAGGT
+
BCCBBBBBB@BAB@CCDBBA@AAAC@C
@AG8C2:00035:00042
ACGAGTGCGTTCCCCATGTCGTAGGTACTC
+
BBB?BBCA992994-9A>>@DFCCACAAAB
@AG8C2:00035:00045
ATATCGCGAGGGTATGGAAGACTCTATA
+
BBBABCBBABB@DEDC@C?BBBBBA?@?
@AG8C2:00035:00046
TAGTATCATGCCTCG
+
844////////7///
@AG8C2:00036:00005
TACTGAGCTACACACACAGAAAGATTGGT
+
BB@@@BBBB???BBDB;;444-9>><A?B
@AG8C2:00036:00007
ATCAGACACGGACACAGCAGAACACAC
+
BBAAABABBB@BCCCC?@A;;8;CBBB
@AG8C2:00036:00010
ATATCGCGAGGGTATGGAAGACTCTATA
+
A8==DBAB==<;<B@A=A>@CCCCCC@?
@AG8C2:00036:00011
AGCACTGTAGCTGTCATTAGTTACTTGT
+
<<CCCCDCBDDB9>9/1,/887BBB?AA
@AG8C2:00036:00012
TCTCTATGCGCTCCACATGTCTAAGGT
+
BBBBCCDBCCCBC@ECCDBBEEC@C@C
@AG8C2:00036:00014
ATCAGACACGGACACCAGCAGAACACAAC
+
/33/11.,00*,,//,/444448984424
@AG8C2:00036:00015
AGCACTGTAGCTGTCACTAGTTACTTGT
+
BBCBBBBC<99A@@==@AA995999584
@AG8C2:00036:00016
ACGCTCGACATGCCCAGGTACAGGAG
+
B<<@CCBBA?>99919@599>@A=@A
@AG8C2:00036:00018
TAGTATCAGCCTCGCCATGACGAAGGTATTCC
+
BBBBCDAAECB@ACA@BBCCC;;9<CA@A@B8
@AG8C2:00036:00019
ATCAGACACGGACACAGCAGAACACAC
+
BBBBAA@BBB@BBBBBCBBBB@BBBBB
@AG8C2:00036:00032
ACGCTCGACATGCCCAGGTACAGGAG
+
ABBBD@?AB@@9996;B>BGDCCACC
@AG8C2:00036:00033
CGTGTCTCTAGGCACAGGATTTTGTGTAG
+
BB??@CCCA??=@@@@B?@?AA6<=<BBG
@AG8C2:00036:00035
ACGCTCGTGCCCAGGTACAGGAG
+
AAABBBBBBCC?BC@BCBCA@BB
@AG8C2:00036:00038
TACTGAGCTACACACACAGAAAGATTGGT
+
@BB@@@@@AAA@>>BDB@9998:CB@C@B
@AG8C2:00036:00040
TACTGAGCTACACACACAGAAAGATTGGT
+
BB@@@BBBBBBBBBDD@@9998;AB@E?A
@AG8C2:00036:00042
ATCAGACACGGACACAGCAGAACACAC
+
AB?@ABBB??=?CCCCEDE??>?BBBC
@AG8C2:00036:00044
ATCAGACACGGACACAGCAGAACACAC
+
BCABBBACCB?ABBBBEAC??=@BBBD
@AG8C2:00036:00045
TGATACGTCTCCTTCCTTAGTTACTTCA
+
AAACCCCBAAA@A@C@C@BBB>???AAB
@AG8C2:00036:00046
CGTGTCTCTAGGCACAGGATTTTGTGT
+
BCCBBBCDBCCCA??=999949-9991
@AG8C2:00036:00048
ACGAGTGCGTTCCCCATGTCGTAGGTACTC
+
BBBBBBBB992444,9>>>>@@>>;>999@
@AG8C2:00036:00049
TCTCTATGCGCTCCACATGTCTAAGGT
+
BBBBBBBBBBC@A?BBDD999A=;>;?
@AG8C2:00037:00005
TACTGAGCTACACACACAGAAAGATTGGT
+
BB@@AAAB@?@@BBDB;;444-9>><@@C
@AG8C2:00037:00009
ATCAGACACGGACACAGCAGAACACAC
+
BB>@ABABBB>@ACECAABA@=@BAAB
@AG8C2:00037:00012
ATATCGCGAGGGTATGGAAGACTCTATA
+
CABBAA>=9::6<BAB?B?BCCE@@>BB
@AG8C2:00037:00014
ACGCTCGACATGCCCAGGTACAGGAG
+
??BBBBBCC?949968B>BBBBDACC
@AG8C2:00037:00015
ATCAGACACGGACACAGCAGAACACAC
+
BBA@BBABBB@BBCBCECCBB?BBBBC
@AG8C2:00037:00016
CGTGTCTCTAGGCACAGGATTTTGTGTAG
+
@@ACCCCBBBC@CDCCC@BA??6=@@CAA
@AG8C2:00037:00020
CGTGTCTCTAGGCACAGGATTTTGTGTAG
+
CCBBBCCCAAAACBCCC@AAAA6<99@99
@AG8C2:00037:00021
CGTGTCTCTGCACAGGATTTTGTGTAG
+
BBCBBBDA:<;CB@@<9999/9?>99;
@AG8C2:00037:00025
TACTGAACTACACACACAGAAAGATTGGTGC
+
BBBBB?>BCCCDBBDB;;733,8>=;A@CCC
@AG8C2:00037:00028
TGATACGTCTCCTTCCTTAGTTACTTCA
+
@CCBBBBEBBC@B@B@D@BBBABCD@DC
@AG8C2:00037:00034
TCTCTATGCGCTCCACATATCTAAGGT
+
BCBDCCBCBBCCEBDCAAAABCC@DCC
@AG8C2:00037:00037
TCTCTATGCGCTCCACATGTCTAAGGT
+
BBCCCCBBBBDBB@CBDD9::AAACAC
@AG8C2:00037:00038
TACTGAGCTACACACACAGAAAGATTGGT
+
BBB@BBBCB@>>ABDDCC@@@<@CC?B?A
@AG8C2:00037:00039
ATCAGACACGGACACTGCAGAACACAC
+
=B@@ABB?AA@AAAAACCCAA>ABBBB
@AG8C2:00037:00042
CGTGTCTCTAGGCACAGGTAGAGGC
+
BBBBBCDD@9958==>B@CECCCAC
@AG8C2:00037:00044
TCTCTATGCGCTCCACATGTCTAAGGT
+
CCCCCCCBABB?==A;99>A;9=@B:9
@AG8C2:00037:00046
TCTCTATGCGCTCCACATGTCTAAGGT
+
8=99449449@99544611/,,,*,*/
@AG8C2:00038:00005
ATCAGACACGGACACAGCAGAACACAC
+
AAAB?@@BCC=?ADCBBAB;;7;A@@B
@AG8C2:00038:00006
ATCAGACACGGACACAGCAGAACACAC
+
BDBA@@@C@>=@BB@@ACBBB>@@@@@
@AG8C2:00038:00008
CGTGTCTCTAGGCACAGGATTTTGTGTAG
+
BCDCDCBBBBB@CCCCC=;;;;49AA@AB
@AG8C2:00038:00010
TCTCTATGCGCTCCACATGTCTAAGGT
+
==<;9BA99999929@989@9<9=A@B
@AG8C2:00038:00011
ACGAGTGCGTTTC
+
9101///,,,,*/
@AG8C2:00038:00014
CGTGTCTCTAGGCACAGGATTTTGTGTAG
+
BBAA>>DDDBB@BBBCE@@?AA7AAABBC
@AG8C2:00038:00015
CGTGTCTCTAGGCACAGGATTTTGTGTAG
+
BA??CCCDCCC@CBCBC@CFED:AABBBC
@AG8C2:00038:00016
ACGCTCGACATGCCCAGGTACAGGAG
+
BBBABBBECCCBBB>BDA@?ABCB@A
@AG8C2:00038:00017
ATCAGACACGGACACAGCAGAACACAC
+
BA?@@BBBCB@CCBBBCBBAA?BCCCD
@AG8C2:00038:00018
ATATCGCGAGAGTATGGAAGACTCTA
+
BCBBB=>999999AAC@C?B;44944
@AG8C2:00038:00021
TGATACGTCTCCTTCCTTAGTTACTTCA
+
BA@????A>@A<?>?2459>><9;;<?@
@AG8C2:00038:00022
TAGTATCAGCCTCGCCATGACGAAGGTATTCC
+
9<>>>>994:2444=9===?>9969;=9?8=2
@AG8C2:00038:00029
CGTGTCTCTAGGCACAGGATTTTGTGTAG
+
AAABBBBD@>@@A@@@A@CCCC:::;>AB
@AG8C2:00038:00033
ATATCGCGAGGGTATGGAAGACTCTATA
+
ACB??BAAACC@DBCC@C?BBCBCCCCB
@AG8C2:00038:00034
TACTGAGCTACACACACAGAAAGATTGGT
+
AAAAAAAAA?@@@@DD@@944-9@@>C@C
@AG8C2:00038:00036
TAGTATCAGCCTCGCCATGACGAAGGTATTCC
+
BBBBBBAAAB@CC;:99BB@B@?=A?BBC@C@
@AG8C2:00038:00040
CGTGTCTCTAGGCACAGGATTTTGTGTAG
+
CDDBCCCGBAC@???BB?BBAB9@@@@A@
@AG8C2:00038:00042
TCTCTATGCGCTCCACATGTCTAAGGT
+
ABBBAAACBBD@B@BFCBAAADB@C@C
@AG8C2:00038:00044
CGTGTCTCTAGGCACAGGATTTTGTGTAG
+
BBBEBBCDCCC@??>=9;9444-999>>@
@AG8C2:00038:00047
TCTCTATGCGCTCCACATGTCTAAGGT
+
BBCCCDCBBBDBB@BCCBBBADBCD@@
@AG8C2:00038:00048
TGATACGTCTCCTTCCTTAGTTACTTCA
+
BBBBBAABDCC>A@A@CABBB>8;9;99
@AG8C2:00039:00004
TCTCTATGCGCTCCACATGTCTAAGGT
+
ABBBBDBBAA@@@@A@CBBBBBC@B@C
@AG8C2:00039:00005
TACTGAGCTACACACACAGAAAGATTGGT
+
BB>>>A@BBA@BBBDDBB99989CC@C?B
@AG8C2:00039:00006
TAGTATCAGCCTCGCCATGACGAAGGTATTCC
+
BBB??AAAAA@AA;<9;BBBBA@=A?>>>8<8
@AG8C2:00039:00007
TACTGAGCTACACACACAGAAAGATTGGT
+
A@BBBBCBBBBBBBC@;;444-9995;?B
@AG8C2:00039:00011
TCTCTATGCGCTCCACATGTAG
+
@BCCBDB:<<CBD?<<3>***(
@AG8C2:00039:00013
ACGAGTGCGTTCCCCATGTCGTAGGTACTC
+
B@>ABBB@992444,9>>@CCDCC@C;<;B
@AG8C2:00039:00016
TAGTAACAGCCTCGCCATGACGAAAGTATTCC
+
BABCB?CEA?<;=996;@@==;9;89A@B>B@
@AG8C2:00039:00017
TGATACGTCTCCTTCCTTAGTTACTTCA
+
AAAAABBBBBB?B@CBEABAA>ABB@CC
@AG8C2:00039:00018
TCTCTATGCGCTCCACATGTCTAAGGT
+
BABBBBA9<>BBB@DCB=9;<<@@C@C
@AG8C2:00039:00021
CGTGTCTCTAGGCACAGGATTTTGTGTAGA
+
=>9911/////,/944424999,4//////
@AG8C2:00039:00022
ATCAGACACGGACACAGCAGAACACAC
+
BBBB??>ACB@BCCABGCDBA@BBBBB
@AG8C2:00039:00025
ACGAGTGCGTTCCCCATGTCGTAGGTACTC
+
??>@ABCB>;5999-9>>@@DDBC@D<<<C
@AG8C2:00039:00026
CTATGCGCTCCACATGTCTAAGGT
+
@CCCBBBBBB@CCAAACBAA@CDA
@AG8C2:00039:00030
ATCAGACACGGACACAGCAGAACACAC
+
?BBBBBB@AA@BB@@@CBBBB?ABBBB
@AG8C2:00039:00033
TGATACGTCTCCTTCCTTAGTTACTTCA
+
@@@AABBBBAAAAACCD>>>B@BB>@AC
@AG8C2:00039:00034
CGTGTCTCTAGGCACAGGATTTTGTGTAG
+
BBBBBCCDDCD@C@AAC@BBCC9BCBBCC
@AG8C2:00039:00038
ATATCGCGAGGGTATGGAAGACTCTATA
+
BBAABBBC@@@>ACCC@BACCBBCBABB
@AG8C2:00039:00039
ATCAGACACGGACACAGCAGAACACAC
+
BB>?@BBCCB@CDCFCA@ABB>BCA@?
@AG8C2:00039:00042
TAGTATCAGCCTCGCCATGACGAAGGTATTCC
+
BBCBBBB:<<@AB@A>?BB@ABA?CBCCC?B?
@AG8C2:00039:00044
TCTCTATGCGCTCCACATGTCTAAGGT
+
>@CC;<<AAACBA??;91;11117>,1
@AG8C2:00039:00046
ATCAGACACGGACACAGCAGAACACAC
+
BC?@ABBBBB?BCEBCEFCBB?BBBA@
@AG8C2:00039:00048
TAGTATCAGCCTCGCCATGACGAAGGTATTCC
+
ACCBCCC@?@<>>9959@?@ABB>B>A@@=A?
@AG8C2:00039:00049
CGTGTCTCTAGGCACAGGATTTTGTGTAG
+
B???ACCDDCC@BCEDC@BCCC:GBBBBC
@AG8C2:00040:00004
CGTGTCTCTAGGCAAAGGATTTTGTGTAG
+
BBBBBCCCC@A>ADEAD@CCCC:BB@>:;
@AG8C2:00040:00005
TCTCTATGCGCTCCACATGTCTAAGGT
+
BBBCBBCAAACBB@CCCBBCBECADAC
@AG8C2:00040:00006
ATCAGACACGGACACAGCAGAACACAC
+
BBBBBBBC@@>?CDECCBDBB?BBBBB
@AG8C2:00040:00007
TCTCTATGCGCTCCACATGTCTAAGGT
+
ABCB@=<;99@>@<<99@999<<CDCC
@AG8C2:00040:00008
TAGTATCAGCCTCGCCATGACGAAGGTATTCC
+
BBBBBBC@@AACB9::;CCCDBAAACCCD?AA
@AG8C2:00040:00009
AGCACTGTAGCTGTCACTAGTTACTTGT
+
@@CC<:>DCCDBAAABBCCCC@FBB@BB
@AG8C2:00040:00010
CGTGTCTCTAGGCACAGGATTTTGTGTAG
+
@@@@AABBDAA?BBCCC@?=?=6=??ABC
@AG8C2:00040:00015
ACGAGTGCGTTCCCCATGTCGTAGGTACTC
+
BB@BBBB?A;5999/9999@AA>@D?=<<@
@AG8C2:00040:00016
ACACTCGACATGCCCAGGTACAGGAG
+
CBBBDCCBBBB@@@=AD@FCCCC@::
@AG8C2:00040:00019
ATATCGCGAGGGTATGGAAGACTTTATAGAGG
+
BBBAEAAB@@@>ABBC@B>>C88808B?AAC@
@AG8C2:00040:00020
ACGCTCGACATGCCCAGGTACAGGAG
+
???@BBCCCBC@AA>AE@CCCBCABC
@AG8C2:00040:00022
ATCAGACACGGACACAGCAGAACACAC
+
B@ABA?@ADC@CBBBBCDC@?=?BBBB
@AG8C2:00040:00023
TGATACGTCTCCTTCCTTAGTTACTTCA
+
AB@BBBCBBBB?BBCBB@@@@@?BB@BC
@AG8C2:00040:00028
ATATCGCGAGGGTATGGAAGACTCTAT
+
A?BBBBDCBAA?GCBA@B@BBBAB?@A
@AG8C2:00040:00031
AGCACTGTAGCTGTCACTAGTTACTTGT
+
ABCDCBCDDCBBBBBBBBBDA@DBB?AA
@AG8C2:00040:00032
TAGTATCAGCCTCGCCATGACGAAGGTATTCC
+
A=@;;<BCCCABBBBCCCCCCBC?F?ACGACB
@AG8C2:00040:00034
AGCACTGTAGCTGTCACTAGTTACTTG
+
?@B@@@CCBAA@AB<;<@@@@CCBDAD
@AG8C2:00040:00039
TAGTATTAGCCTCGCCATGACGAAGGTATTCC
+
AA==998:@@<BEGCBDABBBAC@C@DBA?A?
@AG8C2:00040:00040
ACGCTCGACATGCCCAGGTACAGGAG
+
@?>?B??BDBB???>?B@BBBBD@BB
@AG8C2:00040:00041
ATATCGCGAGGGTATGGAAGACTCTATA
+
BB???ABBBCC@B@@B@B@BBBBBBA>>
@AG8C2:00040:00044
CGTGTCTCTAGGCACAGGATTTTGTGTAG
+
>@<<<CDEBCD@;<<ECADFED:<=<@@A
@AG8C2:00040:00046
ACGAGTGCGTTCCCCATACTC
+
BBBBB?;;8=5999/9@@ACC
@AG8C2:00040:00048
TGATACGTCTCCTTCCTTAGTTACTTCA
+
BBBBBBCBCAAAA@C@D@>?B@BBB@BC
@AG8C2:00040:00049
TACTGAGCTACACACACAGAAAGATT
+
84444;@@>@>8--,,,,,//+4442
@AG8C2:00041:00007
TACTGAGCTACACACACAGAAAGATTGGT
+
BBABBCCAAABBCDC@@B;;;6;CC@C@C
@AG8C2:00041:00010
ACGAGTGCGTTCCCCCATGTCGTAGGTACTC
+
@BBABB=;8929999+4==>ACCBC@CAAAB
@AG8C2:00041:00011
ACGAGTGCGTTCCCCATGTCGTAGGTACTC
+
BCBBBB@;442999/9>>@CCCCC@C;@<B
@AG8C2:00041:00015
TACTGAGCTACACACACAGAAAGATTGGT
+
B@??BCCBAABBBBDDAA9996;AA?CAB
@AG8C2:00041:00016
GGCACAGGATTTTGTGTAGAGGC
+
B>BB?::94444,49:999A@;@
@AG8C2:00041:00019
ACGAGTGCGTTCCCCATGTCGTAGGTACTC
+
BBABBB@;892999-9>>?@ACDF?B;=<C
@AG8C2:00041:00020
TAGTATCAGCCTCGCCATGACGAAGGTATTCC
+
CBDBBBCBBA?>89;59@A?@AA?AACCC?B?
@AG8C2:00041:00023
TGATACGTCTCCTTCCTTAGTTACTTCA
+
CCBCBCDBA==6;;;?CCCCCACCDACC
@AG8C2:00041:00025
ACGCTCGACATGCCCAGGTACAGGA
+
@CCC;;;?>9999@199<;1///,/
@AG8C2:00041:00028
CGTGTCTCTAGGCACAGGATTTTGTGTAG
+
@@BBBBBCAAC8<<99><9999/999:11
@AG8C2:00041:00030
ACGAGTGCGTTCCCCATGTCGTAGGTACTC
+
BBBBBBB@892999/9A@ACCCDC@C@AAC
@AG8C2:00041:00038
TACTGAGCTACACCCACAGAAAGATTGGTGC
+
??@AAAAABBB?AABB;;:::69>>>BDCCC
@AG8C2:00041:00039
ATATCGCGAGGGTATGGAAGACTCTATA
+
BAB@?@CB?@@<ACCCAC?AABBCEBC<
@AG8C2:00041:00040
ATCAGACACGGACACAGCAGAACACAC
+
BBBBAAACCB?BBAAABCCCC@CCCCC
@AG8C2:00041:00041
TGATACGTTTCCTTCCTTAGTTACTTCAGTGC
+
BBBBA@9996;?A@C@CBECC@CCC@CDCBAB
@AG8C2:00041:00042
TACTGAGCTACACACACAGAAAGATTGGT
+
@AA;<<><B999999999999044423:;
@AG8C2:00041:00043
TAGTATCAGCCTCGCCATGACGAAGGTATTCC
+
BBBBECC@@A@BBBB?BCCBA@B@ECDBC>@=
@AG8C2:00041:00044
TGAAACGTCTCCTTCCTTAGTTACTTCAGTGC
+
>===<@AAABE?A?BCECBCB?BCC@BB?@@>
@AG8C2:00041:00046
TACTGAGCTACACACACAGAAAGATTGGT
+
BBBBBBCBB??BBBB@;;4446;AA@C@C
@AG8C2:00041:00048
AGCACTGTAGCTGTCATTAGTTACTTGT
+
<<ABAAEECCCCBD???@CFE@BBB@AB
@AG8C2:00042:00010
CGTGTCTCTAGGCACAAGATTTTGTGTAG
+
AABB@@AECBE@C@AA@B9999-9@@>@A
@AG8C2:00042:00011
TAGTATCAGCCTCGCCATGACGAAGGTATTCC
+
B@BBAAAAA@<>>9959>>==992499?9??6
@AG8C2:00042:00012
ACGAGTGCGTTCCCCATGTCGTAGGTACTC
+
A?>BBBA;442999/99=>>A>@@@C<=<D
@AG8C2:00042:00014
TAGTATCAGCCTCGCCATGACGAAGGTATTCC
+
BBBBBBC::<ACB@A>ABBAB;;8<DBBB;<8
@AG8C2:00042:00020
TGATACGTCTCCTTCCTTAGTTACTTCA
+
@ABBBBCBB>?=?BF@EBB@@>ABC@BC
@AG8C2:00042:00021
AGCACTGTAGCTGTCACTAGTTACTTGT
+
@ABB;:<BA@;<;@BCGCCEC??998;@
@AG8C2:00042:00022
TACTGAGCTACACACACAGAAAGATTGGT
+
BBCB@AABBBA>@;;<A@@@A<@@@>B>B
@AG8C2:00042:00023
TACTGAGCTACACACACAGAAAGATTGGT
+
BBAAAA>>@ABAAABDBB99969?@>A?A
@AG8C2:00042:00029
TGATACGTCTCTCCTAGTTACTTC
+
44484444,**(((((*,*//424
@AG8C2:00042:00031
TACTGAGCTACACACACAGAAAGATTGGT
+
B@AABBB???BBBBCDCA@@=6:<B@C@C
@AG8C2:00042:00032
TGATACGTCTCCTTCCTTAGTTACTTCA
+
BBBABBCDBDC@D@B?CAABC@DBB@CC
@AG8C2:00042:00034
ATCAGACACGGACACAGCAGAACACAC
+
BB?@ABBBBB@BBBBCBBBBB?BBBBB
@AG8C2:00042:00035
TACTGAGCTACACACACAGAAAGATTGGT
+
??@CCCFBBBBBBABEBB???<@CC@C@C
@AG8C2:00042:00036
CGTGTCTCTAGGCACAGGATTTTGTGTAG
+
B@@BABCDBDC@BA@=:<9444,4A?>@?
@AG8C2:00042:00037
CGTCTCTAGGCACAGGATTTTGTGTAG
+
A@@@ABABB@BAAAB@CCBC:BBB??@
@AG8C2:00042:00038
ACGAGTGCGTTCCCCATGTCGTAGGTACTC
+
BBBBBBCB==6994,9@ABBDDCC@A@AAB
@AG8C2:00042:00039
ATATCGCGAGGGTATGGAAGACTCTATA
+
BBBBBBBBAAA>CCCB@D@CBAABB@A>
@AG8C2:00042:00040
TGATACGTCTCCTTCCTTAGTTACTTCA
+
ABBBBBBBB9;8<@D@F@BBC?BBBBBC
@AG8C2:00042:00044
TGATACGTCTCCTTCCTTAGTTACTTCA
+
BB?ABBCBBA>?BAD@C@ABB@BBB@DC
@AG8C2:00042:00045
ATACGTCTCCTTCCTTAGTTACTTCA
+
A?ABBBBAA?A@CBC=?@B@BBC?BB
@AG8C2:00042:00048
TGATACGTCTCCTTCCTTAGTTACTTCA
+
BBBBBBDBBAAAAAF@C?@AB@AAA@BC
@AG8C2:00043:00004
TAGTATCAGCCTCGCCATGACGAAGGTATTCC
+
BBCABBCBB?=@@;;8;CBCCCC@BACCD@C?
@AG8C2:00043:00006
TACTGAGCTACACACACAGAAAGGATTGGT
+
BBBB@BBBCBBB@@CCBB9999<DCC@B>A
@AG8C2:00043:00007
TAGTATCAGCCTCGCCATGACGAAGGTAT
+
BBBBCCC::<@CC@A>?CCBCA@@ABDCC
@AG8C2:00043:00008
TGATACGTCTCCTTCCTTAGTTACTTCA
+
BBBBBBCDB??=@AF@C?AAB@BBB@BC
@AG8C2:00043:00009
TGATACGTCTCCTTCCTTAGTTACTTCA
+
?BBBBBBCBBA?A@C@EBB?A>BBBBCC
@AG8C2:00043:00012
TACTGAGCTACACACACAGAAAGATTGGT
+
AA@@BBBBBBBBBBC@;;444-9>><A@C
@AG8C2:00043:00019
TCTCTATGCGGCTCCACATGTCTAAGGT
+
DB?@@BCBBB@CBC>BDDDBB@A@AA?A
@AG8C2:00043:00024
ACGAGTGCGTTCCCCATGTCGTAGGTACTC
+
AAABBBB@::2444,9@@?BBCCC@C;<;C
@AG8C2:00043:00026
AGCACTGTAGCTGTCACTAGTTACTTGT
+
<<CEDABDABBBBBBDCCCCC?B?B>AA
@AG8C2:00043:00027
ACGCTCGACATGCCCAGGTACAGGAG
+
BBB?@BBBCBBBB@;998;@BCH@BC
@AG8C2:00043:00030
TCTCTATGCTCCACATGTCTAAGGT
+
99=BB>>>@4424:4449:487;@@
@AG8C2:00043:00031
ATATCGCGAGGGTATGGAAGACTCTATA
+
BBBB@@@BFCC@DCBA@B@CBBBBAABB
@AG8C2:00043:00037
ACGAGTGCGTTCCCCATGTCGTAGGTACTC
+
BB@@ABCA892999/9999ADDDB?B<<=B
@AG8C2:00043:00038
ACGAGTGCGTTCCCCATGTCGTAGGTACTC
+
??<>BBB;892999-9A@ABCCBBAA:<<B
@AG8C2:00043:00040
ACGAGTGCGTTCCCCATGTCGTAGGTACTC
+
AA<?@BCCBB6944,9=@@@DCCC@B;<<B
@AG8C2:00043:00041
ACGAGTGCGTTCCCCATGTCGTAGGTACTC
+
AA?@BCB@=92999/9@ABBDCCC@DAAAB
@AG8C2:00043:00042
CGTGTCTCTAGGCACAGGATTTTGTGTAG
+
BB@BBDCCA@@ADBCBC@CCCC:ECBCCC
@AG8C2:00043:00046
ATATCGCGAGGGTATGGAAGACTCTATA
+
BBBBCBBB;::8;AAB?C@BBBBCCCBC
@AG8C2:00043:00049
CGTGTCTCTAGGCACAGGATTTTGTGTAG
+
BBBCDCDAA@B>9;;@@=ABFF:=><@AA
@AG8C2:00044:00005
AGCACTGTAGCTGTCACTAGTTACTTGT
+
?@C?AABCBCDBAB@BBCCCB@CBB@BB
@AG8C2:00044:00006
TCTCTATGCGCTCCACATGTCTAAGGT
+
BCCBBDAABADBB?BBBB?ABDC@F@B
@AG8C2:00044:00008
ACGAGTGCGTTCCCCATGTCGTAGGTACTC
+
CAA@CB>99959>>4?9BBCBCAB=?<<<A
@AG8C2:00044:00009
ATATCGCGAGGGTATGGAAGACTCTATAG
+
BBBBBBC9<<C>CAAA@CACBCCCA@B91
@AG8C2:00044:00011
ATATCGCGAGGGTATGGAAGACTCTATA
+
CBBBBBBB?@@>ACCCAC@CCCCCCBBB
@AG8C2:00044:00016
TGATACGTCTCCTTCCTTAGTTACTTCA
+
?AAAA@BBB@A>ABC@C?BBB@BBB@CC
@AG8C2:00044:00018
TGATACGTCTCCTTCCTTAGTTACTTCA
+
ADCBBBBBBBD@B@C@EACCBB:;;>AA
@AG8C2:00044:00021
AGCACTGTAGCTGTCACTAGTTACTTGT
+
@BCCCCCECBCCAAABBBBDA@BAA<@@
@AG8C2:00044:00022
CGTGTCTCTAGGCACAGGATTTTGTGTAG
+
ABBBBCCCA@@?BABBB?;9;9-9@@@@A
@AG8C2:00044:00028
ACGAGTGCGTTCCCCCATGTCGTAGGTACTC
+
@BBBBBCB=924444-9999AC<;<DB<<<C
@AG8C2:00044:00029
ACGCTCGACATGCCCAGGTACAGGAG
+
AAABDDD@@@BBCC@CB@CACCCA?@
@AG8C2:00044:00034
ATATCGCAGGAGGTAGTGAAGACTCTATA
+
BBB?===;;51>;1/////5666=?@?>>
@AG8C2:00044:00038
TCTCTATGCGCTCCACATGTCTAAGGT
+
BB>BBDC::;ABB@CCAAACBCB@C@C
@AG8C2:00044:00040
CGTGTCTCTAGGCACAGGATTTTGTGTAG
+
BCCCBAGBDCCCDBBDC@CEEB9A@==9@
@AG8C2:00044:00041
ACGCTCGACATGCCCAGGTACAGGAG
+
BB::<AA999A?<<8<?;1----+,6
@AG8C2:00044:00043
TCTCTATGCGCTCCACATGTCTAAGGT
+
BCCCCA@@ABBBBBCCCEBB@AAEDAD
@AG8C2:00044:00045
TGATACGTCTCCTTCCTTAGTTACTTCAG
+
BBABBBDCAAB@C?B@B?@@C@BBC@ECB
@AG8C2:00044:00047
TAGTATCAGCCTCGCCATGACGAAGGTATTCC
+
BBD@@ACAAA@??998;@BBD<:8<DBBB>A>
@AG8C2:00044:00048
ACGAGTGCGTTCCCCATGTCGTAGGTACTC
+
BBBBBBB>992449-9@>@BCHCC@C<==B
@AG8C2:00044:00049
ATCAGACACGGACACAGCAGAACACAC
+
AA?@ABBBDB@BBBBCCCBBB@BBBBB
@AG8C2:00045:00004
TGATACGTCTCCTTCCTTAGTTACTTCA
+
BBBAAABBBB@@BBC@C@BBB?BBCACC
@AG8C2:00045:00006
TGATACGTCTCCTTCCTTAGTTACTTCA
+
BBBBBBBBABB?C@C@EAB@?>ABD@BE
@AG8C2:00045:00007
TGATACGTCTCCTTCCTTAGTTACTTCA
+
@BBBBEB??@><A=@=ABBCC?BCECDE
@AG8C2:00045:00008
TCTCTATGCGCTCCACATGTCTAAGGT
+
AAACAAACCDDCC@BCA@ACDCC@C@A
@AG8C2:00045:00013
CGTGTCTCTAGGCACAGGATTTTGTGTAG
+
BBBBBBDCCAA@DBB==249??6@CBBCC
@AG8C2:00045:00015
ATATCGCGAGGGTATGGAAGACTCTATA
+
BBBBBBDBBBA?CCCB@D@CBBABBBC@
@AG8C2:00045:00016
TACTGAGCTACACACACAGAAAGATTGGT
+
@@ACBBCCBBBBBBDCAB994-99>>A@C
@AG8C2:00045:00017
ACGCTCGACATGCCCAGGTACAGGAG
+
???BBBBD?::444-;@?CCCCC@CC
@AG8C2:00045:00018
CGTGTCTCTAGGCACAGGATTTTGTGTAG
+
BBBBCCCCCDD@BCBB;:9444,9??@DC
@AG8C2:00045:00025
TGATACGTCTCCTTCCTTAGTTACTTCA
+
AAABBBBBBBB@B@C@EAB@@?BBB@BD
@AG8C2:00045:00031
ATCAGACACGGACACAGCAGAACACAC
+
BAABCBABBB?BBBCCDDC??=?BBBB
@AG8C2:00045:00033
CGTGTCTCTAGGCACAGGATTTTGTGTAG
+
ABBC@@ADAABC@@@CC@ECDE8;<;99B
@AG8C2:00045:00036
ACGAGTGCGTTCCCCATGTCGTAGGTACTC
+
BB@AABCBAA=?=96@@@@ADCCD@C<<<C
@AG8C2:00045:00041
TGATACGTCTCCTTCCTTAGTTACTTCA
+
BBBCCBCBBBC?B@C@CAAA@@BBB@BD
@AG8C2:00045:00042
AGCACTGTAGCAGTCACTAGTTACTTGT
+
ABBB@@CD@AACAAACBD@44594969A
@AG8C2:00045:00044
AGCACTGTAGCTGTCACTAGTTACTTGT
+
;:BCA@ACBA?@@@@AACCCGCEBB@BB
@AG8C2:00046:00005
ATCAGACACGGACACAGCAGAACACAC
+
?@CCCCCCBD?BEDECDCCCC@CCCCC
@AG8C2:00046:00006
TGATACGTCTCCTTCCTTAGTTACTTCA
+
BBB@ABBCBBA>@@CBDBB??>BBC@CD
@AG8C2:00046:00008
ATCAGACACGGACACAGCAGAACACAC
+
BBBBA@>AA?<@@CCCCCCAACACBB@
@AG8C2:00046:00011
ATCAGACACGGACACAGCAGAACACAC
+
@@@B;<<CGC@CCEDBCBCCCBCBBFD
@AG8C2:00046:00014
CGTGTCTCTAGGCACAGGATTTTGTGTAG
+
ACCCCCBBB<<;=CBBBA<99<4<@@CCD
@AG8C2:00046:00020
ACGCTCGACATGCCCAGGTACAGGA
+
BBCCDCBGDCC@@@<@@=@BBBD@C
@AG8C2:00046:00024
ATATCGCGAGGGTATGGAAGACTCTATA
+
BB???ABBCBC?DD@B@C@BBBBAAAC?
@AG8C2:00046:00033
ACGCTCGACATGCCCAGGTACAGGAG
+
@ABAAAACDCA99989B@BBCCC@BB
@AG8C2:00046:00035
ACGAGTGCGTTCCCCATGTCGTAGGTACTC
+
@@@@;;9>>><?>>49999<AAAA>C=<<B
@AG8C2:00046:00037
TGATACGTCTCCTTCCTTAGTTACTTCA
+
BBBBBBBBBBB>A>ABE@AAB@?@@@DC
@AG8C2:00046:00038
TCTCTATGCGCTCCACATGTCTAAGGT
+
BBB@@ADBBBDAB@CCDA@@AAAAD?C
@AG8C2:00046:00039
ACGAGTGCGGTTCCCCATGTCGTAGGTACTC
+
BBBB:88//,1,111+/8:>BDCDD@B?@?B
@AG8C2:00046:00041
TAGTATCAGCCTCGCCATGACGAAGGTATTCC
+
BBDAABCAAABAC;98<BB>@A@=A?AAB?A?
@AG8C2:00046:00043
TAGTATCAGCCTCGCCATGACGAAAGGTATTCC
+
<;9:@4444499949599999944-42444242
@AG8C2:00046:00049
TACTGAGCTACACACACAGAAAGATTGGT
+
BBAAAABBBAAABCC@::444-9>?>B=@
@AG8C2:00047:00004
ATCAGACACGGACACAGCAGAACACAC
+
@@>>9;784C2;9@BCCGCCB=AA;<9
@AG8C2:00047:00005
TGATACGTCTCCTTCCTTAGTTACTTCA
+
BB@@>BBBCAA?A@B@CAB997<AA@CD
@AG8C2:00047:00008
TAGTATCAGCCACGAAGGTATTCC
+
BA??BCCC:;8<B<98=@BAB>A?
@AG8C2:00047:00013
TGATACGTCTCCTTCCTTAGTTACTTCA
+
BB@@ABBBBBB?C@B?BABAB?;<<8<<
@AG8C2:00047:00014
ATATCGGAGGGTATGGAAGACTCTATAGAGG
+
?>?BAB@CCC>CBCC?B?BFCFCC@AAEBB@
@AG8C2:00047:00016
TACTGAGCTACACACACAGAAAGATTGGT
+
:;;=@>9999994>>?9?911-///,.,.
@AG8C2:00047:00018
AGCACTGTAACTGTCACTAGTTACTTGT
+
/1///////,/484444444;9449>@B
@AG8C2:00047:00019
ATCAGACACGGACACAGCAGAACACAC
+
BBBCB?>>@=;=>@@@ABCCG?DBCCA
@AG8C2:00047:00021
TACTGAGCTACACACACAGAAAGATTGG
+
BCCBB@A@<;9>999949444-4::77:
@AG8C2:00047:00022
AGCACTGTAGCTGTCACTAGTTACTTGT
+
>?@CBABCBCCCBBBCCBBCC@DCB?BB
@AG8C2:00047:00024
ACGCTCGACATGCCCAGGTACAGGAG
+
BBBBBDDAAADDCC>CCABACCC@@A
@AG8C2:00047:00030
ATATCGCGAGGGTATGGA
+
ABBBB==AACC?CAAA8:
@AG8C2:00047:00031
CGTGTCTCTAGGCACAGGATTTTGTGTAG
+
BBBBBDCCDFCBBBABC?BDEE::<<BA>
@AG8C2:00047:00033
CGTGTCTCTAGGCACAGGATTTTGTGTAG
+
BBCCDCBCCFCCD@??C@CCDE:BB@@@@
@AG8C2:00047:00034
CGTGTCTCTAGGCACAGGATTTTGTGTAG
+
@@AABCDDBBB@CCBDC@CBBB9BBACCC
@AG8C2:00047:00036
TACTGAGCTACACACACAGAAAAGATTGGT
+
4448=>CECCBB::::?=8999/9?><@?B
@AG8C2:00047:00037
CGTGTCTCTAGGCACAGGATTTTGTGTAG
+
BFCBBBDDCDC@AAAACACFCC:BAACCC
@AG8C2:00047:00043
TACTGAGCTACACACACAGAAAGATTGGT
+
BBAAAA@@@?BBB@CD@A9996;AA@C@C
@AG8C2:00047:00048
TGATACGTCTCCTTCCTTAGTTACTTCA
+
BBB@ABCCBA>>>AF@D=??B@BBB@BC
@AG8C2:00048:00007
ATCAGACACGGACACAGCAAAAACACAC
+
BBAACBABBB?>>;44499999,9@A@A
@AG8C2:00048:00008
TGATACGTCTCCTTCCTTAGTTACTTCA
+
@ABBBBBBBBCCC?B?B>@@C@BBB@CC
@AG8C2:00048:00011
TAGTATCAGCCTCGCCACTGACGAAGGTATTCC
+
A@AAA9999958>8::1////8//,4:;::892
@AG8C2:00048:00012
TGATACGTCTCCTTCCTTAGTTACTTCA
+
BA@>BBBBB?B@B@F@C@BBB@??B@CC
@AG8C2:00048:00016
ACGAGTGCGTTCCCCATGTCGTAGGTACTC
+
AABBBBB>;;2444,9??>@AA@A?B<<<B
@AG8C2:00048:00017
TACTGAGCTACACACACAGAAAGATTGGT
+
BBAAAABBBBABBCC;;;444-9>>;?=@
@AG8C2:00048:00018
ATATCGCGAGGGTATGGAAGACTCTATA
+
BABBB?@@CBB>CAA@@CACDDBBBA;9
@AG8C2:00048:00019
ATATCGCGAGGGTATGGAAGACTCTATA
+
BABBAA@BAAA=BD@@=A?BBCCBBBBB
@AG8C2:00048:00021
CGTGTCTCTAGGCACAGGATTTTGTGTAG
+
BCCCCCCCDCC@CBCBB=9444,9??>@B
@AG8C2:00048:00023
AGCACTGTAGCTGTCACTAGTTACTTGT
+
;;CCA?ABABBBBBBCDCCCC@ABB?BC
@AG8C2:00048:00025
ACGGAGTGCGTTTCCCCATGTCGTAGGTACTC
+
???@ABBB;444-999/9>?>>BBAC@C<<<C
@AG8C2:00048:00030
ACGAGTGCGTTCCCCATGTCGTAGGTACTC
+
BCBB@?@@>>5999/99<<ABB@@=?<<9@
@AG8C2:00048:00033
TCTCTATGCGCTCCACATGTCTAAGGT
+
ABBD::<BBBBBE@BBA==@;<<AD?B
@AG8C2:00048:00035
TCTCTATGCGCTCCACATGTCTAAGGT
+
?@@>AAA99<<;<?A@A@@B;=<BC>A
@AG8C2:00048:00041
TACTGAGCTACACACACAGAAAGAATTGGT
+
AABBAAAAAAAA@@CD@:/,,*--+-+-57
@AG8C2:00048:00048
TGATACGTCTCCTTCCTTAGTTACTTCA
+
?AAABABBBBB@B@CAEEA@B@??B@BC
@AG8C2:00048:00049
TACTGAGCTACACACACAGAAAAA
+
ABAAABA@@BDCCDB@:7,,,,,)
@AG8C2:00049:00004
AGCACTGTAGCTGTCACTAGTTACTTGT
+
ABCC?<>IECBCAAABBBCCB@CBB>BD
@AG8C2:00049:00006
ATATCGCGAGGGTATGGAAGACTCTATA
+
BAABBBBBBCHAC?@>@C@@@?BBCBB>
@AG8C2:00049:00007
TACTGAGCTACACACACAGAAAGATTTGGT
+
AAAABB@A@BCDDCA:?=8980999908;>
@AG8C2:00049:00008
CGTGTCTCTAGGCACAGGATTTTGTGTAG
+
BBBBBCCCCBB@BBBCC@@???6=@A4;;
@AG8C2:00049:00009
TCTCTATGCGCTCCACATGTCTAAGGT
+
BBFBCBC<==GBC@BDDBBC<<=BF?B
@AG8C2:00049:00010
TCTCTATGCGCTCCACATGTCTAAGGT
+
CCCBBBCAAAC;;<?EDECCCCBBB?C
@AG8C2:00049:00012
ATCAGACACGGACACAGCAGAACACAC
+
BBAB@@@BCC@BCBEBCBA@@?@ABBB
@AG8C2:00049:00019
ACGCTCGACATGCCCAGGTACAGGAG
+
CBAA?A@@ABBBCHACA>CCEDCCAA
@AG8C2:00049:00020
TAGTATCAGCCTCGCCATGACGAAGGTATTCC
+
BBBBBED@AA@@A;;8;CBBBA@=A>??@=@=
@AG8C2:00049:00025
TAGTATCAGCCTCGCCATGACGAAGGTATTCC
+
AABBCCCCAA>?@@A8<<CBABEBD?BCCAEB
@AG8C2:00049:00027
TACTGAGCTACACACACAGAAAGATTGGT
+
BBBBBBBBB===AABCCD@?><@??>B@C
@AG8C2:00049:00028
TCTCTATGCGCTCCACATGTCTAAGGT
+
BBBCCCEBBBBBB@CFCBBB@A@@C@D
@AG8C2:00049:00029
TAATATCAGGCCATGACGAAGGTATTCC
+
BB@CBAA@A?AACHDCCBA?A@CDC@B?
@AG8C2:00049:00030
AGCACTGTAGCTGTCACTAGTTACTTGT
+
@@CCDCDCBBCBBBBBBBBCC@CDB?AA
@AG8C2:00049:00033
TACTGAGCTACACACACAGAAAGATTGGT
+
@@@AABBA@@BBBBD@;;444-9>><B@C
@AG8C2:00049:00034
ATATCGCGAGGGTATGGAAGACTCTATA
+
BABB?>>BAAA>BCCC@C@DDBBBCCCC
@AG8C2:00049:00037
ACGCTCGACATGCCCAGGTACAGGAG
+
@AABBBBCCCB>?><>B?BBECB@CB
@AG8C2:00049:00039
ACGCTCGACATGCCCAGGTACAGGAG
+
BBBB???BCBB99999B@BBCCC@BB
@AG8C2:00049:00041
CGTGTCTCTAGGCACAGGATTTTGTGTAG
+
B??ACBDCCCC@:9:AC?CDDF:<<;>@@
@AG8C2:00049:00042
ATCAGACACGGACACAGCAGAACACAC
+
AAABBCBBCB@BBAABFDCBB@BBABB
@AG8C2:00049:00044
ATCAGACACGGACACAGCAGAACACAC
+
AA@AAAABCB@BBBBDCEC::::DBBC
@AG8C2:00004:00050
TGATACGTCTCCTTCCTTAGTTACC
+
ABBBBBB??@C?B?BDF?@@C@CCC
@AG8C2:00004:00051
TACTGAGCTACACACACAGAAAGATTGGT
+
BBB?@ADCBBBB@@>@>>??>199>4859
@AG8C2:00004:00055
ATATCGCGAGGGTATGGAAGAGG
+
BBBBBBBBBBC?DDCB:::;CCD
@AG8C2:00004:00060
TACTGAGCTACACACACAGAAAGATTGGT
+
CCBBCCCCBBBB@@AA@@99;8;FF@C@C
@AG8C2:00004:00066
AGCACTGTAGCTGTCACTAGTTACTTGT
+
??BCCDCC;==CCCCBA@@BCEA>B@BB
@AG8C2:00004:00070
TCTCTATGCGCTCCACATGTCTAAGGT
+
BBBB?AABBBDBB@BCDDBCCDC@C@D
@AG8C2:00004:00072
TAGTATCAGCCTCGCCATGACGAAGGTATTCC
+
BBBBBBC@@A@?=;;6;@@>@AA>AAECC?B?
@AG8C2:00004:00075
TGATACGTCTCCTTCCTTAGTTACTTCA
+
B???BBCCBCC@D?C?BABBB?ABB@BD
@AG8C2:00004:00080
TACTGAGCTACACACACAGAAAGATTGGT
+
B???BBBBAAAAAAFEAA994-9>>=A@C
@AG8C2:00004:00089
TCTCTATGCGCTCCACATGTCTAAGGT
+
CCCDAAACCEC@?=ABCAABBBB?BBD
@AG8C2:00004:00090
TGATACGTCTCCTTCCTTAGTTACTTCA
+
CCCCBBCBBBB@CAC??>;442;@A=AC
@AG8C2:00005:00061
TAGTATCAGCCTCGCCATGACGAAGGTATTCC
+
C@AABBDDBCADECC;<<CCHAA?BCCCDBD@
@AG8C2:00005:00063
TACTGAGCTACACACACAGAAAGATTGGT
+
BBBBDBBBBCCBCCCBBBCCC?BBB=@=@
@AG8C2:00005:00066
ATCAGACACGGACACAGCAGAACACAC
+
BBBBBBBBBB?BCDCCECCCD?DBBCB
@AG8C2:00005:00068
CGTGTCTCTAGGCACAGGATTTTGTGTAG
+
BBBBBBDDCBB@CCBBB?>AAA6@CABCC
@AG8C2:00005:00071
TCTCTATGCGCTCCACATGTCTAAGGT
+
CBBC@A@DDCDCB@BCECBBBBB@C@B
@AG8C2:00005:00075
TGATACGTCTCCTTCCTTAGTTACTTCA
+
BCCCBBBBB?@==>?246:;;7<BB@CF
@AG8C2:00005:00076
ACGAGTGCGTTCCCCATGTCGTAGGTACTC
+
AA?ABBB;892444,9@@@CCCLK@B9;:B
@AG8C2:00005:00080
TGATACGTCTCCTTCCTTAGTTACTTCA
+
BAA?@BBCC@@>AAC@C@BB?=BBB?CD
@AG8C2:00005:00093
ATCAGACACGGACACAGCAGAACACAC
+
@@;;;@A;;88::11/6::AC@BB=@=
@AG8C2:00005:00099
ACGAGTGCGTTCCCCATGTCGTAGGTACTC
+
CCCBCBA@992999-9999@BBBB?B<<<A
@AG8C2:00006:00051
CGTGTCTCTAGGCACAGGATTTTGTGTAG
+
BBBBBCC@CBBB>=?CC@;:::1:@@BBB
@AG8C2:00006:00054
TAGTATCAGCCTCGCCATGACGAAGGTATTCC
+
B@A<;<BB9959>11,//6886==??AAB?BA
@AG8C2:00006:00059
TCTCTATGCGCTCCACATGTCTAAGGT
+
@AACBEBCCCDCC@@::<<<<CC=@=@
@AG8C2:00006:00063
ACGCTCGACATGCCCAGGTACAGGAG
+
>@@BBAACCC@9996;@@CDECC@BB
@AG8C2:00006:00072
TGATACGTCTCCTTCCTTAGTTACTTCA
+
BBAAABBB?BC@C?C?EAAACACCB@BB
@AG8C2:00006:00076
TGATACGTCTCCTTCCTTAGTTACTTCA
+
:CCBBBBAA==;@;@;???9949AD@CE
@AG8C2:00006:00093
CGTGTCTCTAGGCACAGGATTTTGTGTAG
+
BBA@BCDDAAA@BCB>@?9999-9D@BCC
@AG8C2:00007:00050
TCTCTATGCGCTCCACAATGTCTAAGGT
+
889BCC<:>DD@@><11,//86992424
@AG8C2:00007:00053
ATATCGCGAGGGTATGGAAGACTCTATA
+
BABBBBBBDCB<ACBC9;;<BBCCBBDC
@AG8C2:00007:00058
TCTCTATGCGCTCCACATGTCTAAGGT
+
BCCCBAABBB@BB@B?A@CCCCD<<<<
@AG8C2:00007:00059
AGCACTGTAGCTGTCACTAGTTACTTGT
+
<<CDBBCCBABBBBB??BBDC@BBB@BB
@AG8C2:00007:00075
TGATACGTCTCCTTCCTTAGTTACTTCA
+
AAA@@@BCBAA?A@C@E@ABB@BBB@BE
@AG8C2:00007:00076
TCTCTATGCGCTCCACATGTCTAAGGT
+
BBBBBBBBBBBBB@CBCBDBBBB@CAB
@AG8C2:00007:00080
TACTGAGCTACACACACAGAAAGATTGGT
+
@?@@@@@AAABBBBB@@;844-9@@>BBC
@AG8C2:00007:00092
TGATACGTCTCCTTCCTTAGTTACTTCA
+
BBBBABBBBBB?B@D@C@AAA>?A@@CC
@AG8C2:00007:00096
ATCAGACACGGACACAGCAGAACACAC
+
BBBBCCC@@@@CCDECCCCBB?BCCCD
@AG8C2:00008:00055
TGATACGTCTCCTTCCTTAGTTACTTCA
+
BAABBBBBBBB@C@C@CDBBBBBCB@CC
@AG8C2:00008:00056
TAGTATCAGCCTCGCCATGACGAAGGTATTCC
+
CABBABCDCD@BCBB7;;AAACC@DACBB?BB
@AG8C2:00008:00057
TGATACGTCTCCTTCCTTAGTTACTTCA
+
BBBDBBB>??B@C@C@D69<B?BBCCCD
@AG8C2:00008:00058
ATATCGCGAGGGTATGGAAGACTCTAT
+
AABBEAABCBC?DCBB>@>ACCCCAA>
@AG8C2:00008:00060
TAGTATCAGCCTCGCCATGACGAAGGTATTCC
+
@@BBCDCBBB@B?BB;<<CCCFC@CFDCCBC@
@AG8C2:00008:00064
TGATACGTCTCCTTCCTTAGTTACTTCA
+
@AABBB@AAAB@@@@@B=<@D@CBC?CF
@AG8C2:00008:00065
TCTCTATGCGCTCCACAATGTCTAAGGT
+
49466:121::8:9:992949444;=;=
@AG8C2:00008:00077
ATCAGACACGGACACAGCAGAACACAC
+
BBBBABABBB@CCDDDCFC@@>ACCCC
@AG8C2:00008:00087
ATATCGCGAGGGTATGGAAGACTCTATA
+
BBBBAABCCCC@FC@@9;7<BABACCCA
@AG8C2:00009:00061
CGTGTCTCTAGGCACAGGATTTTGTGTAG
+
AACCCCCDA@@@9:<CEDDCCC:CCCDCC
@AG8C2:00009:00066
ATCAGACACGGACACAGCAGAACACAC
+
BB>??BBBBC@C;:>CCCCAA>ACCCC
@AG8C2:00010:00052
TCTCTATGCGCTCCACATGTCTAAGGT
+
@BCCBABCCCDBC@C::<AA@CGCCCC
@AG8C2:00010:00054
ATATCGCGAGGGTATGGAAGACTCTATA
+
A?@@CB==9::79AB@8<;<BABBBBA@
@AG8C2:00010:00055
TGATACGTCTCCTTCCTTAGTTACTTCA
+
@BBBBAABBBC@@=?@B=>@C@BBC@ED
@AG8C2:00010:00056
ACGAGTGCGTTCCCCATGTCGTAGGTACTC
+
BAABBBBBBB=???6=9@@;<<>>;>9999
@AG8C2:00010:00060
AGCACTGTAGCTGTCACTAGTTACTTGT
+
<<BBA@AFCCCBBBA?@BBDC@@@@@BB
@AG8C2:00010:00066
TGATTCCTTCCTTAGTTACTTCAGTGC
+
@ABB@B>A>A@BBAAB@DBB?DBBAAB
@AG8C2:00010:00068
AGCACTGTAGCTGTCACTAGTTACTTGT
+
<<HHCBBBAAAB??B??CBCC@BBB?A>
@AG8C2:00010:00079
TCTCTATGCGCTCCACAATGTCTAAGGT
+
>@@A<<9AAACA@<<11,//88;@?B7;
@AG8C2:00010:00085
AACAGACACGGACACAGCAGAACACAC
+
B@BBBBBBBC@GBD:9;CC;:;<BBBB
@AG8C2:00011:00050
TCTCTATGCGCTCCACATGTCTAAGGT
+
BCECCBBBBBDBC@C@A?AAABEED@C
@AG8C2:00011:00053
TAGTATCAGCCTCGCCAATGACGAAGGTATTCC
+
A;<<DA@@A@69911,1,/677/42489496:?
@AG8C2:00011:00055
TACTGAGCTACACACACAGAAAGATTGGT
+
BAAABB@ABBBC9:<CCCDCC>BBC@C@B
@AG8C2:00011:00056
TGATACGTCTCCTTCCTTAGTTACTTCA
+
?BABBBBAAAB@B@C@CA@@BAEBB?CC
@AG8C2:00011:00061
ATCAGACACGGACACAGCAGAACACAC
+
@BBBBBBBBBAD::?FDCDCC@CDCCC
@AG8C2:00011:00064
ATCAGACACGGACACAGCAGAACACAC
+
@>>BBBDBBC@C?@AEGCCCC@BBCBC
@AG8C2:00011:00067
TCTCTATGCGCTCCACATGTCTAAGGT
+
BBBBAAABBCDBC@B::<CGBBC;<;=
@AG8C2:00011:00071
ACGAGTGCGTTCCCCATGTCGTAGGTACTC
+
BBBBBBBB??=ACC:CCCCBAA@A>@<==C
@AG8C2:00011:00074
CGTGTCTCTAGGCAACAGGATTTTGTGTAG
+
ABBCCCCCA?;:11-11/5////+/99999
@AG8C2:00011:00075
ATCAGACACGGACAACAGCAGAACACAC
+
@@BBCDCBB87811-1:::=;879=894
@AG8C2:00011:00085
CGTGTCTCTAGGCACAGGATTTTGTGTAG
+
@@@AAADBDBB@AABDDBCCCC9A@=??A
@AG8C2:00011:00092
ATCAGACACGGACACAGCAGAACACAC
+
AAABBB@BCB>@BAAAABB@@599@99
@AG8C2:00012:00051
ACGAGTGCGTTCCCCATGTCGTAGGTACTC
+
BBBBBB??ACBCFE:CCCCBAA@C@B;<<A
@AG8C2:00012:00053
CGTGTCTCTAGGTACAGGATTTTGTGTAG
+
AAAAA?@@CBC@CCBA??;99=4999@>?
@AG8C2:00012:00054
ATATCGCGAGGGTATGGAAGACACTATA
+
BBCCCBBBBBF@EBCB=@>ACCCC?BBA
@AG8C2:00012:00061
ACGAGTGCGTTCCCCATGTCGTAGGTACTC
+
CCA==:=111:::;6A>DBAAAAA>;<9@A
@AG8C2:00012:00063
ATCAGACACGGACAACAGCAGAACACAC
+
B@@@B@@BA<:<11,1<:6?BC@CCCCC
@AG8C2:00012:00068
CGTGTCTCTAGGCAACAGGATTTTGTGTAG
+
<<BBBCBCB91,11-1<>?>EEE9ABB>@@
@AG8C2:00012:00069
ATCAGACACGGACACAGCAGAACACAC
+
?>>@BCBBBE?A9;<CCCCAA=ACCDC
@AG8C2:00012:00072
ATATCGCGAGGGTATGGAAAGACTCTATA
+
@;@C@@ABBBB0999959909?9=>A<<;
@AG8C2:00012:00077
TACTGAGCTACACACACAGAAAGATTGGT
+
BBBBCBBBBBCB::<CCB@@@<@A@>A@C
@AG8C2:00012:00079
TACTGAGCTACACACACAGAAAGATTGGT
+
B?>?BBBBBBBB9;=A@BABB?ECD@C@C
@AG8C2:00012:00080
CGTGTCTCTAGGCACAGGATTTTGTGT
+
BBBBBBCCCBB@??@BA?9999/1<<1
@AG8C2:00013:00057
CGTGTCTCTAGGCACAGGATTTTGTGTAG
+
BBBBBBDDCBCB::;A@<9944-9?@>@@
@AG8C2:00013:00058
AGCACTGTAGCTGTCACTAGTTACTTGT
+
49444:?A>@B>944;;999@5999544
@AG8C2:00013:00062
TAGTATCAGCCTCGCCATGACGAAGGTATTCC
+
BABBBBCCBD@A=88599AACDCABBBBB@A?
@AG8C2:00013:00066
AGCACTGTAGCTGTCACTAGTTACTTGT
+
ABCCA@ADCCCBBB:;=EDECACCC@CC
@AG8C2:00013:00068
CGTGTCTCTAGGCACAGGATTTTGTGTAG
+
@@AAABBC?=::11/777///1*/99677
@AG8C2:00013:00076
TACTGAGCTACACAACACAGAAAGATTGGT
+
CBBAAACCCBCB;;89>?@99804:>>B?B
@AG8C2:00013:00085
ACGCTCGACATGACCCAGGTACAGGAG
+
@;89>99917--,,200080999=>?@
@AG8C2:00014:00050
TGATACGTCTCCTTCCTTAGTTACTTCA
+
BCCBBBABCBC=?=?;=??@@>ABB?CC
@AG8C2:00014:00051
TGATACGTCTCCTTCCTTAGTTACTTCA
+
@CBBBBDBAAA;===;==@CC@BCC@CD
@AG8C2:00014:00053
TAGTATCAGCCTCGCCATGACGAAGGTATTCC
+
ABBBBBBCCD@@??@99;BBB<<;<DBBB?BB
@AG8C2:00014:00055
ATCAGACACGGACAAAGCAGAACACAC
+
B?B???BBCB?@;9969@@CC@CCCEC
@AG8C2:00014:00057
ATCAGACACGGACAACAGCAGAACACACA
+
;?BB>??@99599<69AA=A@BACC;99>
@AG8C2:00014:00061
AGCACTGTAGCTGTCACTAGTTAATTGT
+
<<CCCCCB?AADBBB?BCDDG?@>A?BB
@AG8C2:00014:00065
AGCACTGTAGCTGTCAACTAGTTACTTGT
+
@BBB@ADDCC>;88/1,1<><A?BCB?CB
@AG8C2:00014:00066
ATATCGCGAGGGTATGGAAGACTCTATA
+
BBBBAAABCCCBC@@@8:8<CCCCBBBA
@AG8C2:00014:00067
TCTCTATGCGCTCCACAATGTCTAAGGT
+
>@@A@F9999994244:899;49;2429
@AG8C2:00014:00069
CGTGTCTCTAGGCACAGGATTTTGTGTA
+
@?BCCCBCCDD@??=;@?9944/9>>>?
@AG8C2:00014:00083
TATATCAGCTCGCCAATGACGAAGGTATTCC
+
;<9@AAB::;??@49689848924249;892
@AG8C2:00014:00084
TGATACGTCTCCTTCCTTAGTTACTTCA
+
=AA?BBBBBBA?A@C@C>>@B@BB@@BC
@AG8C2:00014:00085
ATATCGCGAGGGTATGGAAAGACTCTAT
+
BABBBBBCCCC?CA9429919?>@BCCC
@AG8C2:00014:00087
ACGAGTGCGTTCCCCATGTCGTAGGTACTC
+
@@@ACCCCBC@CCC:BCBC@@@;;68<<<C
@AG8C2:00014:00088
TGATACGTCTCCTTCCTTAGTTACTTCA
+
BBBBBBABBDC?B>B?C589>=@AB@BI
@AG8C2:00014:00091
TACTGAGCTACACAACACAGAAAA
+
44?@@999994444244444444,
@AG8C2:00015:00051
TCTCTATGCGCTCCACATGTTTAAGGTACTG
+
ABCCCDBBAABAB@BBCBBCCBC@C@BBBBB
@AG8C2:00015:00053
TACTGAGCTACACACACAGAAAGATTGGT
+
BBBBBBAAABBBBBBCDCDBB=BBB@B@?
@AG8C2:00015:00054
TGATACGTCTCCTTCCTTAGTTACTTCA
+
?BBBBBBBBBC?B@BAGDBBB@BBB@CC
@AG8C2:00015:00055
ACGCTCGACATGCCCAGGTACAGGAG
+
@BBBCBCCCCBCCC@BB@BCBBDCCC
@AG8C2:00015:00059
TAGTATCAGCCTCGCCATGACGAAGGTATTCC
+
CBBBCCCCCCBABBB::<CDCCB@CACBB@B@
@AG8C2:00015:00060
CGTGTCTCTAGGCACAGGATTTGTGTAG
+
BABACDAA?445999@@<99914?=99=
@AG8C2:00015:00061
CGTGTCTCTAGGCACAGGATTTTGTGTAG
+
ABBBBAAADCCA::;A?<9999/9>@?@A
@AG8C2:00015:00063
TGATAAGTCTCCTTCCTTAGTTACTTCA
+
BBABBABC??B6958<>5;;A@AABA@A
@AG8C2:00015:00064
TACTGAGCTACACACACAGAAAGATTGGT
+
BAAABBCBBBBC::=EDBBBC@CCC?B?B
@AG8C2:00015:00065
TACTGAGCTACACACACAGAAAGATTGGT
+
B?@@CCEBBAB;111=:B=BB>BDD@C?B
@AG8C2:00015:00069
ATCAGACACGGACACAGCAGAACACAC
+
B>@@BBAAAA?;<9;AA?ABB=?@AAC
@AG8C2:00015:00074
ATATCGCGAGGGTATGGAAAGACTCTATAGA
+
@?A;;99999919@9959B:99443331666
@AG8C2:00015:00083
CGTGTCTCTAGGCACAGGATTTTGTGTAG
+
BBBBBBCBCBDB?@@BA<>???4?@@>@@
@AG8C2:00015:00098
CGTGTCTCTAGGCACAGGATTTTGTGTAG
+
CBEABAD:;;;599@9969999/9991/1
@AG8C2:00016:00050
ACGCTCGACATGCCCAGGTACAGGAG
+
?BBBB?BBCCBBBB>BB@BBBBB@BA
@AG8C2:00016:00051
CGTGTCTCTAGGCACAGGATTTTGTGTAG
+
BBBBCBDDDBC@BBE@;:4444/999AAB
@AG8C2:00016:00054
TACTGAGCTACACACACAGAAAGATTGGT
+
ABBBBBBBBBBBB@@BAAAAA>CCBAA?B
@AG8C2:00016:00055
CGTGTCTCTAGGCACAGGATTTGTGTA
+
B;9<AAAAA@A?9999929991999//
@AG8C2:00016:00058
ATCAGACACGGACACAGCAGAACACAC
+
BBBBBBBABBECAAABCBDCB@BAABA
@AG8C2:00016:00060
TGATACGTCTCCTTCCTTAGTTACTTCA
+
@CCBBBCBBBB@C@D@C>>@C@CB@@@A
@AG8C2:00016:00066
ATATCGCGAGGGTATGGAAGACTCTATA
+
?AABBBEDC>G;C:<;,1,1;<<;@???
@AG8C2:00016:00070
AGCACTGTAGCTGTCACTAGTTACTTGT
+
<<BBCCCCABABBB:9<CDEEACCC@CD
@AG8C2:00016:00071
CGTGTCTCTAGGCACAGGATTTTGTGTAG
+
BCBBCCDD@?::112>>=>DDD6DDDCCD
@AG8C2:00016:00076
CGTGTCTCTAGGCACAGGATTTTGTGAAG
+
BBBBCCBDCFCB::;CCBCDCC:CCCC@C
@AG8C2:00016:00078
CGTGTCTCTAGGCACAGGATTTTGTGTAGAGGT
+
BBBBBBCDCEC@99<CBA9;;;49@BABCBE?E
@AG8C2:00016:00085
AGCACTGTAGCTGTCACTAGTTACTTGT
+
AABAAAAAAABBAA;;<@@<<;<CB=AC
@AG8C2:00016:00088
ACGCTCGACATGCCCAGGTACAGGAG
+
B@@ABBBBDBB?@@<@C@CCCCCACC
@AG8C2:00016:00089
TGATACGTCTCCTTCCTTAGTTACTTCA
+
BBBBBBBBBBB@B@CADA@?B?BBB@BC
@AG8C2:00016:00090
TACTGAGCTACACAACACAGAAAGATTGGTG
+
;1/////4=ABBBC?@B=444;-999=>9;<
@AG8C2:00016:00092
ATATCGCGAGGGTATGGAAGACTCTAT
+
BBBB??@CDDD@CB>>6:6<BBBCBB>
@AG8C2:00017:00051
ATCAGACACGGACACAGCAGAACACAC
+
BBBBBBBBBB@BBBBCBBCBB@BBBBB
@AG8C2:00017:00053
AGCACTGTAGCTGTCACTAGTTACTTGT
+
<<BDCDBCBBB@@@AAABABC@BBB@BB
@AG8C2:00017:00058
TGATACGTCTCCTTCCTTAGTTACTTCA
+
BABCBBBAAAA@C@C?B@BBBABBB@;;
@AG8C2:00017:00060
TCTCTATGCGCTCCACATGTCTAAGGT
+
BDCBCCECBDBAA@BAAABBABC@C?B
@AG8C2:00017:00066
ATCAGACACGGACACAGCAGAACACAC
+
BB>?BCDBBB@A:;<CCCCCB@BCBA?
@AG8C2:00017:00074
ACGCTCGACATGCCCAGGTACAGGAG
+
BBAACBBCCCBBBC>BBBBBBCCACC
@AG8C2:00017:00089
TGATACGTCTCCTTCCTTAGTTACTTCA
+
BB?ABBFBBBE@B7<8<@>>A?<<=@EC
@AG8C2:00017:00091
AGCACTGTAGCTGTCACTAGTTACTTGT
+
@ABCA@CEBBBCBB9;<BA<9;<AA=AC
@AG8C2:00017:00093
AGCACTGTAGCTGTCACTAGTTACTTGT
+
<<DCDFDEDBDBBC:;<CCDD@ECC@BB
@AG8C2:00017:00094
CGTGTCTCTAGGCACAGGATTTTGTGTAG
+
ABAAAABBBBB@@@ABCACEEE:CBB@BB
@AG8C2:00017:00095
CGTGTCTCTAGGCACAGGATTTTGTGTAG
+
;<CCCCCCCE;;113BB@BIDD6DCCA@A
@AG8C2:00017:00097
TGATACGTCTCCTTCCTTAGTTACTTCA
+
BBBBBBBBBBB?B@B@B89<B?BCC@CC
@AG8C2:00018:00055
AGCACTGTAGCTGTCACTAGTTACTTGT
+
@@@AACCCDCCCBBCDCAADC@CBB?BB
@AG8C2:00018:00057
TGATACGTCTCCTTCCTTAGTTACTTCA
+
BCCBBBB@??C8;7:=A=@CC@BCBACC
@AG8C2:00018:00059
ATATCGCGAGGGTATGGAAGACTCTATA
+
BB???CBCECC@DBBB@C@BBBBB?><<
@AG8C2:00018:00061
CGTGTCTCTAGGCACAAGATTTTGTGTAG
+
BBBBEBCCCCC@DBCC@B====69:9==>
@AG8C2:00018:00064
ACGCTCGACATGCCCAGGTACAGGAG
+
BA@@BBBB@@@BBC>??>?ABAA?AB
@AG8C2:00018:00065
TGATACGTCTCCTTCCTTAGTTACTTCA
+
BBBBBBBBBBB@C@C@C???BAAAA@AB
@AG8C2:00018:00067
ACGCTCGACATGCCCAGGTACAGGAG
+
@A?AAAABDCCBBB?BBEBBDBC@BB
@AG8C2:00018:00089
ATATCGCGAGGGTATGGAAGACTCTATA
+
A@BBABABC;?;:8//,1,1=<<=;;:?
@AG8C2:00018:00096
AGCACTGTAGCTGTCACTAGTTACTTGT
+
<<BBBACC@AACCC<<=CCDCBAAACCC
@AG8C2:00019:00050
CGTGTCTCTAGGCACAGGATTTTGTGTA
+
BBBBBCCCCBB?9999@<9999/9@><<
@AG8C2:00019:00052
AGCACTGTAGCTGTCACTAGTTACTTGT
+
;;AA=BDB;=>BB@BDCCCDGBCAA>@@
@AG8C2:00019:00053
TGATACGTCTCCTTCCTTAGTTACTTCA
+
@BBBBBBBBBD@C@C@C@ABB@B?B@CC
@AG8C2:00019:00056
TAGTATCAGCCTCGCCATGACGAAGGTATTCC
+
BBB9;<A94989=BD@@@BCCDECC?BA@=A?
@AG8C2:00019:00057
CGTGTCTCTAGGCACAGGATTTTGTGTAG
+
ABBBCBDDBCC@BBAA9:4444/9>>>>A
@AG8C2:00019:00066
AGCACTGTAGCTGTCAACTAGTTACTTGT
+
?B9<=<DBBB<49?9959994/,///,//
@AG8C2:00019:00081
ACGAGTGCGTTCCCCATGATCGTAGGTACTC
+
99>@48488;2/11*,,,,*00*//,////8
@AG8C2:00019:00094
ACGAGTGCGTTCCCCATGTCGTAGGTACTC
+
BBBBBBBBBB?CCD:E@@ACBBBC?B;<<C
@AG8C2:00020:00051
TGATACGTCTCCTTCCTTAGTTACTTCA
+
BBBBCBBA?AD?A=B=A?@@@@CCC@CC
@AG8C2:00020:00052
TCTCTATGCGCTCCACATGTCTAAGGT
+
BDBBBGBBBCCBB@BBCBBBBEC@D?B
@AG8C2:00020:00053
TGATACGTCTCCTTCCTTAGTTACTCCA
+
BCCBBBBCBBB@@ACAE8:9B?BBCCDC
@AG8C2:00020:00062
AGCACTGTAGCTGTCACTAGTTACTTGT
+
<=DHBCDCBBBBBBB@AAABC@AAA?@@
@AG8C2:00020:00066
ATCAGACACGGACACAGCAGAACACAC
+
BB>@ABBBBB@BBBBCCCCBA?ABBBB
@AG8C2:00020:00070
TACTGAGCTACACACACAGAAAGATTGGT
+
BBBBBAAABBBB9;<CCCBBB>BCC@C?B
@AG8C2:00020:00077
TCTCTATGCGCTCCACAATGTCTAAGGT
+
BBBC@A@BBCDEA<?:469@>>@C=@=A
@AG8C2:00020:00089
TCTCTATGCGCTCCACATGTCTAAGGT
+
BBCCBBBBBBDBCBD::<CCEFDACBC
@AG8C2:00020:00094
CGTGTCTCTAGGCACAGGATTTTGTGTAG
+
BBBBCAD@BBB@99;BCADBBC:DBCBCC
@AG8C2:00020:00097
AGCACTGTAGCTGTCACTTGTGTGC
+
BBBBDCCAAAAB><11165:8;AAE
@AG8C2:00021:00050
TCTCTATGCGCTCCACATGTCTAAGGT
+
ABBBAAABBBCBB@DCBB?>=BB=@=@
@AG8C2:00021:00094
TACTGAGCTACACACACAGAAAGATTGGT
+
B?==AABBCBBB9;>DDC@AA>ABCAC@B
@AG8C2:00022:00052
CGTGTCTCTAGGCACAGGATTTTGTGTAG
+
<BBABBBBAB@@99999>9999/9@999>
@AG8C2:00022:00053
ACGAGTGCGTTCCCCATGTCGTAGGTACTC
+
@BB@A>ABBB@BCB:B;;;@BBAC@A<<;B
@AG8C2:00022:00057
TCTCTATGCGCTCCACATGTCTAAGGT
+
BCDCCC::=CDCB@B;;;@@A@B@CAA
@AG8C2:00022:00060
TGATACGTCTCCTTCCTTAGTTACTTCA
+
BBBBBBBBDDC?A<?9:;<>><@>@=@B
@AG8C2:00022:00061
ATCAGACACGGACACAGCAGAACACACA
+
B@@@@@?@BC@CCHDE=<<AA;>@>>??
@AG8C2:00022:00069
AGCACTGTAGCTGTCACTAGTTACTTGT
+
<=CCECCBCCCCAAABBCCCC@CAA?AC
@AG8C2:00022:00086
CGTGTCTCTAGGCAACAGGATTTTGTGTAG
+
C?A@BCBC:;9;9969?>==?AA6AB@>@A
@AG8C2:00023:00050
ATCAGACACGGACACAGCAGAACACAC
+
BA@AACBCBB@CBAAACCBBB;94899
@AG8C2:00023:00052
AGCACTGTAGCTGTCACTAGTTACTTGT
+
<<CCCCDEAAABBDBAAAACH@CBB??A
@AG8C2:00023:00053
ATCAGACACGGACACAGCAGAACACAC
+
BCA@?@BCCB@BAAACCCCBA?ACBBC
@AG8C2:00023:00054
TACTGAGCTACACACACAGAAAGATTGGT
+
BBBBCBBBBBBB??@CDDBBB?BBB@A?A
@AG8C2:00023:00056
TGATACGTCTCCTTCCTTAGTTACTTCA
+
BBCBBBBCBBD?A>A?C:;;C@CCB@BB
@AG8C2:00023:00058
CGTGTCTCTAGGCACAGGATTTTGTGTAG
+
BCABBCCCBBB@@@@=A=ABBB7BBBBBC
@AG8C2:00023:00069
ATCAGACACGGACACAGCAGAACACAC
+
BB@@ABBBBA@AA@BCAAABB@BBBBA
@AG8C2:00023:00075
ATCAGACACGGACAACAGCAGAACACAC
+
CB>?A?@B?<:;11-1>A>BDD@CBC@@
@AG8C2:00023:00089
TACTGAGCTACACAAACACAGAAAGATTGGT
+
949AA@??>899999-44499;;:8887777
@AG8C2:00023:00092
TCTCTATGCGCTCCACAATGTCTAAGGT
+
99C<<9<=BBBBC@DCHBB@;;;969@9
@AG8C2:00023:00093
ATCAGACACGGACACAGCAGAACACAC
+
BAABA?@CC;;;113>D>BCCACCDDC
@AG8C2:00023:00097
CGTGTCTCTAGGCACAGGATTTTGTGTAG
+
DBBBCCCC?=@=;89B@69999/9@@99A
@AG8C2:00023:00099
CGTGTCTCTAGGCACAGGATTTTGTGTAG
+
BB;<<CECBC>?11111,1111+194/77
@AG8C2:00024:00055
AGCACTGTAGCTGTCACTAGTTACTTGT
+
<<CDDCCDBBCB@A@@@BBCC@BB@=@@
@AG8C2:00024:00058
TCTCTATGCGCTCCACATGTCTAAGGT
+
CCCCCDCCBBBB=?@999999?@>D9;
@AG8C2:00024:00059
TACTGAGCTACACACACAGAAGCG
+
>@@@ABBA@@B:1211111954?9
@AG8C2:00024:00063
AGCACTGTAGCTGTCACTAGTTACTTGT
+
<ACCBBBCBCDBBBBB@AABA@ABB<BB
@AG8C2:00024:00065
ACGAGTGCGTTCCCCATGTCGTAGGTACTC
+
BB?BBBBBBB?AAA6?=??BCCBCAB:<<B
@AG8C2:00024:00081
TACTGAGCTACACACACAGAAAGATTGGT
+
B?@BBBCBB???::<DCDECC?CBB@B>>
@AG8C2:00024:00098
TAGTATCAGCCTCGCCATGACGAAGGTATTCC
+
BBBBBCBABA@D@?@;;<CDCCC@CACAA?A@
@AG8C2:00025:00050
ATATCGCGAGGGTATGGAAGACTCTATA
+
@BBBBBBBBBC@CBBA?B?CBBBBB><=
@AG8C2:00025:00052
ACGAGTGCGTTCCCCATGTCGTAGGTACTC
+
BBCCCBBBDCACCC:C<<<@B@AA?B<<<A
@AG8C2:00025:00055
ATCAGACACGGACACAGCAGAACACAC
+
@B@@A@BBBB@B?BBCCBB@B?BABBB
@AG8C2:00025:00059
TACTGAGCTACACACACAGAAAGATTGGT
+
?ABCAAAA99911//////4;:=442313
@AG8C2:00025:00072
TGATACGTCTCCTTCCTTAGTTACTTCA
+
BABBBBBA@@@<9<A7;8;CC@BBBACF
@AG8C2:00025:00073
CGTGTCTCTAGGCACAGGATTTTGTGTAG
+
=BCCBBBBDBC@B@BCCB::::1:??ABC
@AG8C2:00025:00097
TCTCTATGCGCTCCACATGTCTAAGGT
+
BBBBBBBBBBCBCAH::<DCCDDCC@C
@AG8C2:00025:00098
TGATACGTCTCCTTCCTTAGTTACTTCA
+
AACCCCCA@?B?;77:7+---+,,/,4?
@AG8C2:00026:00051
TACTGAGCTACACACACAGAAAGATTGGT
+
;@BBBDDCCCCC===DCBACC9;9A;>;?
@AG8C2:00026:00055
TACTGAGCTACACACACAGAAAGATTGGT
+
BBBAAAFCBBBB;;;B@CABD>DB???;3
@AG8C2:00026:00060
AGCACTGTAGCTGTCACTAGTTACTTGT
+
BBCBA@ADCCDBBB:;;CCCCBAAACBB
@AG8C2:00026:00061
ACGCTCGACATGCCCAGGTACAGGAG
+
;:<C<<;CC@<<;A:>@=@@BBBDDE
@AG8C2:00026:00064
AGCACTGTAGCTGTCACTAGTTACTTGT
+
=8=@94:;@A@?111/1111?2444244
@AG8C2:00026:00066
TAGTATCAGCCTCGCCATGACGAAGGTATTCC
+
@CCBCCCCBB?@BB@=A@AAABB>B?CBCAD;
@AG8C2:00026:00067
ATATCGCGAGGGTATGGAAGACTCTATA
+
BBBBCBBBCCD@DCBB@B@BBBB??<99
@AG8C2:00026:00077
ATATCGCGAGGGTATGGAAGACTCTATA
+
ABCCCC@@;;:09?==5959@@@@B?00
@AG8C2:00026:00079
TAGTATCAGCCTCGCCATGACGAAGGTATTCC
+
BBAA@A@@@B?@CCC>@?B?@AC?D@BAB?CE
@AG8C2:00026:00099
CGTGTCTCTAGGCACAGGATTTTGTGTAG
+
BBBBBCDBDCB@99;GCA@???8CBABBC
@AG8C2:00027:00051
ATATCGCGAGGGTATGGAAGACTCTATA
+
BBBBBCCCCEE@DCCB?C@CCCACCBAB
@AG8C2:00027:00053
TGATACGTCTCCTTCCTTAGTTACTTCA
+
BBBBBBBCDBD@B?A@CA>@B@BBDCDE
@AG8C2:00027:00054
ACGAGTGCGTTCCCCATGTCGTAGGTACTC
+
BB?BBC;;<C?CBB9B9999999958999>
@AG8C2:00027:00057
CGTGTCTCTAGGCACAGGATTTTGTGTAG
+
BBBBBBCDDCC@BBCDB@====6=?:>AA
@AG8C2:00027:00061
ATCAGACACGGACACAGCA
+
@BCBBBBBBC?BCECB:<<
@AG8C2:00027:00068
ATCAGACACGGACACAGCAGAACACAC
+
BABBBBBBBB@CBBBCA@ACC@CBCCC
@AG8C2:00027:00074
TCTCTATGCGCTCCACATGTCTAAGGT
+
ABBDCDCBBBDAA@CCCBBBABB@D@B
@AG8C2:00027:00079
TGATCTCCTTCCTTAGTTACTTC
+
BBBBBBB?BBB?B?BBCABBB@C
@AG8C2:00028:00058
ATATCGCGAGGGTATGGAAGACTCTATA
+
BBBBBBBBCCCBEBBB=@?@CBBBBBBB
@AG8C2:00028:00064
TCTCTATGCGCTCCACATGTCTGGTACTG
+
9=CC<<=AAABA>@<1/////992449:4
@AG8C2:00028:00067
TACTGAGCTACACACACAGAAAGATTGGT
+
B<=<DDECCCBB9<<<BB>@A>BBCAC@B
@AG8C2:00028:00068
TGATACGTCTCCTTCCTTAGTTACTTCA
+
BBBBBBBAAAC@E@D?EC@@BACCB@BA
@AG8C2:00028:00076
TCTCTATGCGCTCCACATGTCTAGTA
+
CB@@AABB@@@@@=ABB?8:71*()(
@AG8C2:00028:00082
CGTGTCTCTAGGCACAGGATTTTGTGTAG
+
9BABBBBCBCC=;;<AB<@B@@/9999AA
@AG8C2:00028:00084
TAGTATCAGCCTCGCCATGACGAAGGTATTCC
+
@@@AAAB@>><>>;<-1111>1;24=>>>@AC
@AG8C2:00028:00092
TCTCTATGCGCTCCACATGTCTAAGGT
+
4449BCCBAACB@?:1122>>BBDD<>
@AG8C2:00029:00053
ATCAGACACGGACACAGCAGAACACAC
+
ABA??=?ACB@B>?@CCBBAB@BBBBB
@AG8C2:00029:00055
AGCACTGTAGCTGTCACTAGTTACTTGT
+
<<CDDB@DBBCBBD@?=@>;979>><>@
@AG8C2:00029:00056
ATATCGCGGGGGTATGGAAGACTCTATA
+
?BABCCBBBBB3BBED>?=@DCCCBBBB
@AG8C2:00029:00057
TGATACGTCTCCCTCCTTAGTTACTTCA
+
ABB99;;<<<CDDCGCD:;;>499A>AB
@AG8C2:00029:00064
TACTGAGCTACACACACAGAAAGAT
+
???=>?@994411//////78+///
@AG8C2:00029:00090
AGCACTGTAGCTGTCACTAGTTACTTGT
+
<>CCHCCBABBBAAA?@BCDC@?=?@BB
@AG8C2:00030:00051
CGTGTCTCTAGGCACAGGATTTTGTGTAG
+
BBBBB@@@DCCA::9=@>9999/999@>>
@AG8C2:00030:00055
CGTGTCTCTAGGCACAGGATTTTGTGTAG
+
BBBBB@@@DBC@@@ACB@:::4,49=>>@
@AG8C2:00030:00057
TGATACGTCTCCTTCCTTAGTTACTTCA
+
?ABBB@BBBBB@B@C@C:::B@??@@AB
@AG8C2:00030:00059
CGTGTCTCTAGGCACAGGATTTTGTGTAG
+
BBBCBBBCCDD@AA@=;:9444-9@@>@A
@AG8C2:00030:00060
TAGTATCAGCCTCGCCATGACGAAGGTATTCC
+
CBB??AB<<=@?A;;6;=AAB@?=AACCC@CA
@AG8C2:00030:00063
ATATCGCGAGGGTATGGAAGACTCTATA
+
?BBBBBBBBCC>EBBB>@@ADCCBBDB;
@AG8C2:00030:00064
ATCAGACACGGACACAGCAGAACACAC
+
?@@@AABBCB@D:;<BFCCCC@CCCCC
@AG8C2:00030:00072
TACTGAGCTACACACACAGAAAGATTGGT
+
BBCBBBCCAABB9;;@@@99919>=;?@C
@AG8C2:00030:00075
TGATACGTCTCCTTCCTTAGTTACTTCA
+
<CAA@CCA?@@?>;>=C121@:>>E@CF
@AG8C2:00031:00050
TACTGAGCTACACACACAGAAAGATTGGT
+
BBCBBBCBBCDCCBACBBDBC=?@=<;;?
@AG8C2:00031:00053
TCTCTATGCGCTCCACATGTCTAAGGT
+
BABA@=@@>99996994;@BCCCAG@C
@AG8C2:00031:00054
CGTGTCTCTAGGCACAGATTTG
+
@@BCBAAAB?:;1----,,,*,
@AG8C2:00031:00056
TACTGAGCTACACACACAGAAAGATTGGT
+
ABABA@;<;@@@<=<CECBDD?BB@>A6:
@AG8C2:00031:00068
TGATACGTCTCCTTCCTTAGTTACTTCA
+
BA@BBBD???C>;86;B,1119;;C>;:
@AG8C2:00031:00070
TGATACGTCTCCTTCCTTAGTTACTTCA
+
BBBBBBA=@@B@BCD@C:<<CBCCC@CD
@AG8C2:00031:00072
ATCAGACACGGACACAGCAGAACACAC
+
<<<ECCABBC@C;<<BBBABB?AAABC
@AG8C2:00031:00077
ATATCGCGAGGGTATGGAAGACTCTATA
+
AC???A@==??<ABBC@C@BBCBCBA?=
@AG8C2:00031:00082
CGTGTCTCTAGGCACAGGATTTTGTGTAG
+
ABBCCBCBCCCABBCB@:4444-9>>>@B
@AG8C2:00031:00086
TCTCTATGCGCTCCACATGTCTAAGGT
+
CCBABBCBBBCBC@CCCC:::DAED@C
@AG8C2:00031:00091
ATCAGACACGGACACAGCAGAACACA
+
<DD<;;;948899<=DA@@>>;>999
@AG8C2:00032:00050
TGATACGTCTCCTTCCTTAGTTACTTCA
+
CCCBCBBA@AA>B=A=B7:;@>AAB?BB
@AG8C2:00032:00051
ACGAGTGCGTTCCCCATGTCGTAGGTACTC
+
BCB@AABBCDACBB6@4;88999>;?9999
@AG8C2:00032:00056
TAGTATCAGCCTCGCCATGACGAAGGTATTCC
+
ABBA@BGDFD?BB@@=@@>>B<<8<?@@DAC>
@AG8C2:00032:00058
AGCACTGTAGCTGTCACTAGTTACTTGT
+
<<CCDBCCCBC??BAABBBDC@BBB@BB
@AG8C2:00032:00059
AGCACTGTAGCTGTCACTAGTTACTTGT
+
<<CDCCDBBBCBBA???CCCC@DDB=??
@AG8C2:00032:00061
ATCAGACACGGACACTGCAGAACACAC
+
AB?AAAABCB>BAAABCBCBB@BBAAB
@AG8C2:00032:00069
ATCAGACACGGACACAGCAGAACACAC
+
BB>??BBBDB@B:::ACCCBB?BCCDB
@AG8C2:00032:00091
TACTGAGCTACACACACAGAAAGATTGGT
+
/6:;CCBA@@BBBBCDAA999-;@@>B?B
@AG8C2:00033:00052
TAGTATCAGCCTCGCCATGAGGTATTCC
+
B@AAAABBCC?;9442999449?99295
@AG8C2:00033:00058
ATATCGCGAGGGTATGGAAGACTCTATA
+
BBBBBBBECCF?DBBB?A?BDBBBAAB@
@AG8C2:00033:00062
TACTGAGCTACACACACAGAAAGATTGGT
+
AABBBA@@BBBC:::CBB?BB>BBB;;;@
@AG8C2:00033:00063
ACGAGTGCGTTCCCCATGTCGTAGGTACTC
+
BB?@ABBBBB@BCB:B9;9=@@>>;>999>
@AG8C2:00033:00064
TGATACGTCCTCCTTCTGTTACTTCA
+
BBCA888//-*=)+)*,,,*444249
@AG8C2:00033:00066
CGTGTCTCTAGGCACAGGATTTGTGAG
+
BBBCCCDDDB@?4499>;99919?>99
@AG8C2:00033:00087
TCTCTATGCGCTCCACATGTCTAAGGT
+
:89>@@@;<<A@@@B<<;@@;<<AC?A
@AG8C2:00033:00091
ATCAGACACGGACACAGCAGAACACCCT
+
9<<;;B@BBCACCCCCEC?C>;<;<<-1
@AG8C2:00034:00050
TAGTATCAGCCTCGCCATGACGAAGGTATTCC
+
BBCBEBCBBA@??@B>BCBBCECCCBCAA@AB
@AG8C2:00034:00051
TCTCTATGCGCTCCACATGTCTAAGGT
+
ABBBCBCBBBBBBACBCA?@@BB>B?B
@AG8C2:00034:00063
TGATACGTCTCCTTCCTTAGTTACT
+
@@@@@@ABBBC?>===>,11@:119
@AG8C2:00034:00064
ATCAGACACGGACACAGCAGAACACAC
+
;011@@CCCG@D:::ABB@BB?CBBCC
@AG8C2:00034:00072
TGATACGTCTCCTTCCTTAGTTACTTCAGTGC
+
BBBB@?@A@@@?B>ABF;<<B?A>@=ABCB@>
@AG8C2:00034:00076
TAGTATCAGCCTCGCCATGACGAAGGTATTCC
+
BBB??ACCCC@@?@?9<<CCCCD@B=A;;8<@
@AG8C2:00034:00077
TAGTATCAGCCTCGCCATGACGAAGGTATTCC
+
BBBBBBDDDC@@AAC@A@BCCAA@EBCCC@C?
@AG8C2:00034:00079
ACGAGTGCGTTCCCCATGTCGTAGGTACTC
+
CCCBB<<;@@6111+11111//9A?;A=>>
@AG8C2:00034:00084
ACGAGTGCGTTCCCCATGTCGTAGGTACTC
+
ABABBB???B?BBB4@;99>?99;=@<<=C
@AG8C2:00034:00087
ATCAGACACGGACACAGCAGAACACAC
+
@@BBBBADCC>>999999988248444
@AG8C2:00034:00088
TCTCTATGCGCTCCACATGTCTAAGGT
+
BB>;<=AAAGBAA@A@A@BBAACFCBC
@AG8C2:00035:00050
TAGTATCAGCCTCGCCATGACGAAGGTATTCC
+
BBDBCBBCBCABADB@CAAACCE@CACAA?AE
@AG8C2:00035:00052
ATATCGCGAGGGTATGGAAGGACTCTA
+
BBBBBBBB@@@>A>7720)*)***(**
@AG8C2:00035:00058
AGCACTGTAGCTGTCACTAGTTACTTGT
+
9;A@BBBDCCC@@A@@@A@BA@@@@<99
@AG8C2:00035:00059
TGATACGTCTCCTCCTTAGTTACTTCA
+
BBB?B99<@@A>ACAC=;;@>@99699
@AG8C2:00035:00061
ATCAGACACGGACACAGCAGAACACAC
+
BBBBB??BCB@B?@ACCCDBB@BBBBB
@AG8C2:00035:00062
TGATACGTCTCCTTCCTTAGTTACTTCA
+
4@BC@AACBBB@>===>1--88--1,//
@AG8C2:00035:00066
ACGAGTGCGTTCCCCATGTCGTAGGTACTC
+
?AC@@@A?==5999/9999@AAAC?B@A@A
@AG8C2:00035:00068
AGCACTGTAGCTGTCACTAGT
+
ABBCCAAAB99911/,,***,
@AG8C2:00035:00076
TAGTATCAGCCTCGCCATGACGAAGGTATTCC
+
BBB;;<A@CA>981<,11<<:=A@C?BBCAC>
@AG8C2:00035:00086
TCTCTATGCGTCCACATGTCTAAGGT
+
AABCCCBBBCDD??133A>3<C@D@>
@AG8C2:00035:00092
ACGAGTGCGTTCCCCATGTCGTAGGTACTC
+
<CCCCCBBBD@DCD9B;;;@@@@@<@<<<<
@AG8C2:00036:00051
TAGTATCAGCCTCCGCATGACGAGTATTCC
+
ACCBBCDA??<11,1///44444444;9?@
@AG8C2:00036:00052
TCTCTATGCGCTCCACATGTCTAAGGT
+
AACCAAAECFCCC@@C;;999??6959
@AG8C2:00036:00054
AGCACTGTAGCTGTCACTAGTTACTTGT
+
ABGCBADICEC@@@;9999??<999598
@AG8C2:00036:00058
ATATCGCGAGGGTATGGAAGACTCTAT
+
BD?????ACEE?CCCC?BABBBBCCAB
@AG8C2:00036:00063
CGTGTCTCTAGGCACAGGATTTTGTGTAG
+
CBCEDCCA==8;111<<:1111+199444
@AG8C2:00036:00068
ATCAGACACGGACACAGCAGAACACAC
+
@BBABBBBBB?BBAADCCCAA>ABBBB
@AG8C2:00036:00075
TACTGAAGCTACACACACAGAAAGATTGGT
+
>99999249:>?AB<99>>999048943=B
@AG8C2:00036:00080
TACTGAGCTACACACACAGAAAGATTGGT
+
BBB???BBBBBC??@?;;444-9@@@D@C
@AG8C2:00036:00088
TACTGAGCTACACACACAGAAAGATTGGT
+
A@BBCBCAAABBAABCCC@AA>ACC@C@B
@AG8C2:00036:00096
TACTGAGCTACACACACAGAAAGATTGGT
+
:<ALEEB??ACBAA=9?@99919995847
@AG8C2:00037:00052
ATATCGCGAGGGTATGGAAGACTCTATA
+
BBB@@ACBCDC@C@AA@BABCCBBB@77
@AG8C2:00037:00054
ATATCGCGAGGGTATGGAAGACTCTATA
+
ABBBBBBBDCB>BCCB@B?BCBBCA?B?
@AG8C2:00037:00055
ATCAGACACGGACACAGCAGAACACAC
+
BBA@AABBDB>BBDDCECCBA?BCBBC
@AG8C2:00037:00057
TACTGAGCTACACACACAGAAAGATTGG
+
BB@ADCC;133?>CBDCCC>?8<,((((
@AG8C2:00037:00058
TGATACGTCTCCTTCCTTAGTTACTTCA
+
BBBBBBCCAAA?B>?>A;??=;=8959@
@AG8C2:00037:00066
AGCACTGTAGCTGTCACTAGTTACTTGT
+
<<CCCCBB@@BBBC999ECDC@EDB?BB
@AG8C2:00037:00073
ACGAGTGCGTTCCCCA
+
9@8848>>>95111*/
@AG8C2:00037:00076
ACGCTCGACATGCCCAGGTACAGGAG
+
BBBBBBBCCCB??@>@BEBABAC@BB
@AG8C2:00037:00079
TCTCTATGCGCTCCACATGTCTAAGGT
+
@A;9<CBAAACAB5<=9<9@BBC?DBC
@AG8C2:00037:00090
TCTCTATGCGCTCCACATGTCTAA
+
>>499?<<4>A>>511/1:67?A;
@AG8C2:00038:00050
TGATACGTCTCCTCCTATACT
+
6668;9??<**)**)(((,,,
@AG8C2:00038:00054
ATATCGCGAGGGTATGGAAGACTCTATA
+
AABBBBBABCA?DCCB9:;;BB@BB:;:
@AG8C2:00038:00060
ACGCTCGACATGCCCAGGTACAGGAG
+
=A?AAAAACCBBCC>BB=??CCC@BD
@AG8C2:00038:00062
TAGTATCAGCCTCGCCATGACGAAGGTATTCC
+
BCBABADAAABAB<;9<BCCCCBCC@AAA=A@
@AG8C2:00038:00078
AGCACTGTAGCTGTCACTAGTTACTTGT
+
<BDCCFCCBBBBBB9<<BBBB@AB@=>@
@AG8C2:00038:00081
AGCACTGTAGCTGTCACTAGTTACTTGT
+
@@AADDCCCACBAB:;;AADD@CBC@@@
@AG8C2:00038:00083
ATACGTCTCCTTCCTTAGTTACTTCA
+
BBBBB?>==24545959995999299
@AG8C2:00038:00090
ACGAGTGCGTTCCCCATGTCGTAGGTACTC
+
:<BBBCCDCB>@<<1<111>>>CC@CAAAC
@AG8C2:00038:00093
ATATCGCGAGGGTATGGAAGACTCTATA
+
@@BBCCCCBBC@FCCB8:7;BA@A;;;?
@AG8C2:00039:00050
CGTGTCTCTAGGCACAGGATTTGTGTAG
+
BCCCCBCBEDB?99499;99909>9449
@AG8C2:00039:00055
CGTGTCTCTAGGCACAGGATTTTGTGTAG
+
BCDCA@ACCCC?BBCA@=9944-9>999B
@AG8C2:00039:00056
TCTCTATGCGCTCCACATGTCTAAGGT
+
@CCDCDBBBBBBC@DCAA9;;A@>A=A
@AG8C2:00039:00058
TCTCTATGCGCTCCACATGTCTAAGGT
+
BCBCCCFC@@ABC@CCCD:;;CC?B?B
@AG8C2:00039:00064
ATCAGACACGGACACAGCAGAACACAC
+
BBBBBBBBBC@BAB?BCB;;;?@@@AB
@AG8C2:00039:00074
ATATCGCGAGGGTATGGAAGACTCTATA
+
>@CAB?BBBDC>CBCB=@>@CCDCCCBA
@AG8C2:00039:00089
CGTGTCTCTAGGCACAGGATTTTTGTGTAG
+
ABCCCCDCHEC@91111-1111/*/66689
@AG8C2:00039:00097
ATCAGACACGGACACAAGCCA
+
988@@BABCC==:,--+--*,
@AG8C2:00040:00052
TACTGAGCTATACACACAGAAGATTGGT
+
@@BBBAB@889999111111,/,,*.,.
@AG8C2:00040:00053
TCTCTATGCGCTCCACATGTCTAAGGT
+
@CCB<:=BBBCCB@A:99999442424
@AG8C2:00040:00054
TAGTATCAGCCTCGCCTATGACGAAGGTATTCC
+
ABCB@BBBA@;:;11-//2288/1,/,/777A@
@AG8C2:00040:00055
TGATACGTCTCCTTCCTTAGTTACTTCA
+
ACC@?ADCBBCAA=A=?589>;>99699
@AG8C2:00040:00058
AGCACTGTAGCTGTCACTAGTTACTTGT
+
<=CDGCDCBBCBBA9;;A@@@<>>>;99
@AG8C2:00040:00062
TAGTATCAGCCTCGCCATGACGAAGGTATTCC
+
BBAAACCCBB6;8==;;;;<<CCAC?A<969?
@AG8C2:00040:00064
TGATACGTCTCTTCCTTAGTTACTTCAGT
+
;@ACCBBBBBBC@D@D8:9><999<>AAA
@AG8C2:00040:00067
TGATACGTCTCCTTCCTTAGTTACTTCA
+
9999@>>91-8+-*-*,*,,/5844249
@AG8C2:00040:00071
AGCACTGTAGCTGTCACTAGTTACTTGT
+
<<CGBABCBBDBBB?@@CCBB?BAB@BC
@AG8C2:00040:00076
TGATACGTCTCCTTCCTTAGTTACTTCA
+
ABBABBCBBBB@B@C@C:8:B@?AA@CB
@AG8C2:00040:00088
AGCACTGTAGCTGTCACTAGTTACTTGT
+
@<<<@AADCA@@@@9894=AB59;;58=
@AG8C2:00040:00095
TAGTATCAGCCTCGCCATGACGAAGGTATTCC
+
==B99<<;<9@@BAB7;;?9<;C@CCCEDFE?
@AG8C2:00040:00096
TAGTATCAGCCTCGCCATGACGAAGGTATTCC
+
A@B??AA<<<?>@AA9;<DCECC@D?AAC:<6
@AG8C2:00040:00099
TGATACGTCTCCTTCCTTAGTTACTTCAG
+
484444449//,/78,/,///584/,///
@AG8C2:00041:00050
TGATACGTCTCCTTCCTTATTTACTTCA
+
BCBCEED??@C;@;=5959990999289
@AG8C2:00041:00051
TCTCTATGCGCTCCACATGTCTAAGGT
+
?DECCDADBBB9959@@>>>>996969
@AG8C2:00041:00052
TCTCTATGCGCTCCACATGTCTAAGGT
+
A=;9<BA@@ACB><@9999999=2424
@AG8C2:00041:00054
ACGCTCGACATGCCCAGGTACAGGAG
+
BCCDDBBAA?=999988599>>@<>>
@AG8C2:00041:00057
ATCAGACACGGACACAGCAGAACACAC
+
9>>A?A>>>?;9999@CBCCB?CCDCC
@AG8C2:00041:00060
TCTCTATGCGCTCCACATGTCTAAGG
+
<<;BCC9;>BBBABB;<99@999592
@AG8C2:00041:00079
AGCACTGTAGCTGTCACTAGTTACTTGT
+
ABDCCDBCBDCBAA9;;AA@@=@AA>@@
@AG8C2:00041:00080
CGTGTCTCTAGGCACAGGATTTTGTGTAG
+
@BBBBBCCCCB?4999969999/9>>;9=
@AG8C2:00041:00085
ATCAGACACGGACACAGCAGAACACAC
+
CBBBAD;<;872,,,,,,/44844448
@AG8C2:00041:00086
TCTCTATGCGCTCCACATGTCTAAGGT
+
BCCC@AACCCCCC@CA??@@@BA?B=A
@AG8C2:00042:00050
TAGTATCAGCCTCCGCCATGACGAAGGTATTCC
+
ABCB=AB>9959924=98==>99924249;8@=
@AG8C2:00042:00051
CGTGTCTCTAGGCACAGGATTTTGTGTAG
+
ACCCCCCBCCB@?>===<9999/9>>>>A
@AG8C2:00042:00055
TACTGAGCTACACACACAGAAAGATTGGT
+
ABBBBBB??BBBBBCCCDBB@;=>=;<;<
@AG8C2:00042:00056
TGATACGTCTCCTTCCTTAGTTCAGTGC
+
CCCCCCBBBBC?C?BEA6::?;>>@@@@
@AG8C2:00042:00060
CGTGTCTCTAGGCACAGGATTTGTGTAG
+
AACCAABEA?>;1----+,,,*,////4
@AG8C2:00042:00061
TAGTATCAGCCTCGCCATGACGAAGGTATTCC
+
=CCBABA<<<A>>99599@@ACD@DABBCBC@
@AG8C2:00042:00083
TAGTATCAGCCTCGCCCATGACGAAGGTATTCC
+
99991111//,/////+4:<;;11-/,/66,42
@AG8C2:00042:00085
TGATACGTCTCCTTCCTTAGTTACTTCA
+
ABBCCBBCB?@>@@C@C::;B@C@A>AC
@AG8C2:00042:00090
ACGAGTGCGTTCCCCATGTCGTAGGTACTC
+
AA?AABCBBD@C>;2;/1111111,.4449
@AG8C2:00042:00092
TACTGAGCTACACACACAGAAAGATTGGT
+
?ABCCCBA?=><111/8714969??@C@?
@AG8C2:00042:00094
ATATCGCGGGGGTATGGAAGACTCTATA
+
?>C:9<CCDCD3CABA9;8;BCBBAA@@
@AG8C2:00042:00099
TAGTATCAGCCTCGCCATGACGAAGGTATTCC
+
BBDAAA@@@>>>>9829>@@@9959;>AE<C=
@AG8C2:00043:00051
CGTGTCTCTAGGCACAGGATTTTGTGTAG
+
ADCCCCAAACC?@=9==;9999/9?999B
@AG8C2:00043:00053
AACACTGTAGCTGTCATAGTTACTTGT
+
BDBACBABB;9801100//42433134
@AG8C2:00043:00055
TGATACGTTCCTTCCTTAGT
+
:BB<;<@<:<-1-1;8+,,0
@AG8C2:00043:00056
AGCACTGTAGCTGTCACTAGTTACTTGT
+
<@BBCCCCBCDCCD<<<>>99:9>>;9<
@AG8C2:00043:00057
ACGCTCGACATGCCCAGGTACAGGAG
+
?BBBC?@@CCDBBA=94599>9969>
@AG8C2:00043:00062
TGATACGTCTCGTGC
+
ABABBBBAAACCCC;
@AG8C2:00043:00066
ACGAGTGCGTTCCCCATGTCGTAGGTACTC
+
@B@;;=BAAB=@>>4>9999999@;>9444
@AG8C2:00043:00072
CGTGTCTCTAGGCACAGGATTTTGTGTAG
+
@CCBBCCBBBCA;;;@>?9999/999>>A
@AG8C2:00043:00074
CGTGTCTCTAGGCACAGGATTTTGTGTAG
+
B@@ACGBABBB?8;9???9999/9??<<=
@AG8C2:00043:00087
CGTGTCTCTAGGCACAGGATTTTGTGTAG
+
4@?<121>B?::1//68,////*/4::::
@AG8C2:00043:00088
ATATCGCGAGGGTATGGAAGACTCTATA
+
BBBBABBBBCC?BCCD?B?BCCCCCAAA
@AG8C2:00043:00091
TAGTATCAGCCTCGCCATGACGAAAGGTATTCC
+
BBCABBB<:9A<<11,/1=44444-/,/66,/,
@AG8C2:00043:00093
ATCAGACACGGACACAGCAGAACACAC
+
@@@@BCCCCB@B;<<BCBBAA?BDCCF
@AG8C2:00044:00051
TCTCTATGCGCTCCACATGTCTAAGGT
+
ABCCCCCCBBCBC@C@?=9;;9<?CAC
@AG8C2:00044:00053
CGTGTCTCTAGGCACGATTTGTGTAGA
+
@ABBBDEECA;:1,,,,2202////44
@AG8C2:00044:00054
AGCACTGTAGCTGTCACTAGTTACTTGT
+
<<CCHB@BBBBBBBBBBCDCC@BAB?A>
@AG8C2:00044:00055
TAGTATCAGCCTCGCCATGACGAAGTA
+
<BCCC;:>EE?@>;:,1-,,,,0*,,,
@AG8C2:00044:00058
AGCACTGTTGCTGTCACTAGTTACTTGT
+
<BCDCCDDCAA@>@;99>?996999584
@AG8C2:00044:00063
TGATACGTCTCCTTCCTTAGTTACTTCA
+
???BBBCB@@A@C@F@A689>;>>><>?
@AG8C2:00044:00064
TCTCTATGCGCTCCACATGTCTAAGGT
+
AAA@@@@<99>>><11,,,,,/42424
@AG8C2:00044:00074
TAGTATCAGCCTCGCCATGACGAAGGTATTCC
+
ABBCCCCBBA>4499589@?@@@;?699?;?B
@AG8C2:00044:00078
ACGCTCGACATGCCAGTACAGG
+
99:89==>94448544444442
@AG8C2:00044:00082
TAGTATCAGCCTCGCATGACGAAGGTATTCC
+
A;;;<;;CHC@@>;1/////69242444242
@AG8C2:00044:00086
CGTGTCTCTAGGCACAGGATTTTGTGTAG
+
9<<AACBBDAAB9999959999,44444;
@AG8C2:00044:00088
TACTAGCTCCTCCTA
+
94449:://,//,//
@AG8C2:00045:00050
ACGCTCGACATGCCCAGGTACAGGAG
+
99894444444444-4424////,,,
@AG8C2:00045:00054
TGATACGTCTCCTTCCTTAGTTACTTCA
+
ABCBBBBCBBD>A=?=?;=>>;>>>>@A
@AG8C2:00045:00057
TACTGAGCTACACACACAGAAAGATTGGT
+
@BBBCAA@@;;999999999904492713
@AG8C2:00045:00058
TGCGCTCCACATGTCTAAGGTACTG
+
AAACCCD@CBABBCB>?=>=@8=<<
@AG8C2:00045:00060
TACTGAGCTACACACACAGAAAGATTGGT
+
<AABCDA?@BCC;<<AA@AAA<@@><>;>
@AG8C2:00045:00061
CGTGTCTCTAGGCACAGGATTTTGTGTAG
+
BDDCBCCCCCC@999==<9999/99999@
@AG8C2:00045:00074
TCTCTATGCGCTCCACATGTCTAAGGT
+
BBBBBBAA@BC99611/111-11,/,/
@AG8C2:00045:00077
AGCACTGTAGCTGTCACTAGTTACTTGT
+
<<@@ACBDBDB=;=1//66/42498244
@AG8C2:00045:00078
ACGCTCGACATGCCCAGGTACAGGAG
+
>??>@@AA@@@98809@<?;<<C?99
@AG8C2:00045:00081
TAGTATCAGCCTCGCCATGACGAAGGTATTCC
+
BBBBCCCBBB>@@@@599;<99<;@=?9959;
@AG8C2:00045:00082
CGTGTCTCTAGGCACAGGATTTTGTGTAG
+
BHC?@@ADECCA;;9>><9999/999?9>
@AG8C2:00045:00085
TACTGAGCTACACACACAGAAAGATTGG
+
::<BBA@A>9911//66669=-444231
@AG8C2:00045:00092
ATATCGCGAGGGTATGGAAGACTCTATA
+
A>?@BB@@;11,1<11-1,1>=>8>@BB
@AG8C2:00046:00052
ACGCTCGACATGCCCAGGTACAGGAG
+
BBBB9:<DCBAAAE?BB>AA@@A>AD
@AG8C2:00046:00054
AGCACTGTAGCTGTCACTAGTTACTTGT
+
@A@ACDCCBCB@:;111/1:>8==>584
@AG8C2:00046:00055
TAGTATCAGCCTCGCCAT
+
=CCBBBBBBB?@@@@=@@
@AG8C2:00046:00057
ATCAGACACGGACACAGC
+
4838>8?BA=;7-,**((
@AG8C2:00046:00066
TAGTATCAGCCTCGCCATGACGAAGGTATTCC
+
BBBBB@@AA@AA@;;8;CBBECE@DACBCCB?
@AG8C2:00046:00071
ACGAGTGCGTTCCCCATGTCGTAGGTACTC
+
BCAABB9:<CC>>@5@1///6644234444
@AG8C2:00046:00076
ATCAGACACGGACACAGCAGAACACAC
+
CBBBBBBBCC?BB=949>?9959=>>=
@AG8C2:00046:00083
TGATACGTCTCCTTCCTTAGTTACTTCA
+
AAABBBBB???@D@B@C8;;@=>9969A
@AG8C2:00046:00089
ATATCGCGGGGTATGGAGACTCTA
+
?@<<;A@@??4>99921/,,,,,,
@AG8C2:00046:00091
CGTGTCCTCTAAG
+
//,,**)((,,*,
@AG8C2:00046:00092
TACTGAGCTACACACACAGAAAAAGATTTGGGTG
+
@?BCCBBBBBBB999@9998489+9444-33,33
@AG8C2:00046:00093
TCTCTATGCGCTCCACATGTCTAAGGT
+
BABCCCCCBBBC@?@:9999111,/,/
@AG8C2:00047:00052
CGTGTCTCTAGGCACAGGATTTTGTGTAG
+
BDCDBCBDCCCA999:@<9999/999>>A
@AG8C2:00047:00055
TGATACGTCTCCTTCCTTAGTTACTTCA
+
BBCBB???==A2959;?689>;999;??
@AG8C2:00047:00059
CGTGTCTCTAGGCACAGGATTTGTGTAG
+
BCBAAAB:<9>;1111<:111,/44///
@AG8C2:00047:00062
ATATCGCGAAGGTATGAGACTCTA
+
;CCBBB?44545999944///.,,
@AG8C2:00047:00063
TACTGAGCTACACACACAGAAAGATTGGT
+
??@CDCC@BBBC?@ADCBBDD?BAB?A<@
@AG8C2:00047:00071
AGCACTGTAGCTGTCACTAGTTACTTGT
+
;;CC?;<BB;994;94444F@<@@A<99
@AG8C2:00047:00073
TGATACGTCTCCTTCCTTAGTTACTTCA
+
9;@@@?@A@AB=>:;:;,.//,/7924/
@AG8C2:00047:00086
TACTGAGCTACACACACAGAAAGATTGGT
+
BBA??@<;9>AB<<<CCA>>>99996858
@AG8C2:00047:00087
ACGAGTGCGTACCCCATGTCGTAGGTACTC
+
BBAABBDBBBAACB:C@AABCBBC@C<<<B
@AG8C2:00047:00095
ATCAGACACGGACACAGCAGAACACAC
+
CB8::CCCC>A>111@C>BCDCGCCCD
@AG8C2:00047:00098
TCTCTATGCGCTCCACATGTCTAAGGT
+
BB@?A@@BAAA@B@C<>=BBCCCBDDF
@AG8C2:00048:00055
TACTGAGCTACACACACAGAAAGATTGGT
+
A@BBBBBABBBB:::CCCCCE>@@B@B6;
@AG8C2:00048:00067
TGATACGTCTCCGTTCTTAG
+
999BA@991--*,,*,*)*,
@AG8C2:00048:00082
TAGTATCAGCCTCGCCATGACGAAGGTATTCC
+
BBBBDDCCDD@?=@9599>>?AD;@=>99695
@AG8C2:00048:00083
TCTCTATGCGCTCCACATGTCTAAGGT
+
BBBBAA@@@BB>>?@999999992924
@AG8C2:00048:00087
ACGCTCGACATGCCCCAGGTACAGGGAGA
+
@A?91/11///:CCB6;;2489444-499
@AG8C2:00048:00090
ACGAGTGCGTTCCCCATGTCGTAGGTACT
+
BBCCBB@AAA@ABC:D44999111,.///
@AG8C2:00048:00093
CCTCCCCATGACGAAGGTATTCC
+
9249992999994:8989;<89=
@AG8C2:00048:00096
TGATACGTCTCCTTCCTTAGTTACTTCA
+
BBBABCCBBAA?B@DCC88;C@BBB@BC
@AG8C2:00048:00099
ACGAGTGCGTTCCCCATGTCGTAGGTACTC
+
BBAACBBB@@;=992?9;;@CCAB>A<<<@
@AG8C2:00049:00054
TCTCTATGCGCTCCACATGTCTAAGG
+
;A>?>@999>9448=999999499:<
@AG8C2:00049:00056
TCTCTATGCGCTCCACATGTCTAAGG
+
94444499=?D?@?11,*(((**)*)
@AG8C2:00049:00059
ACGCTCGACATGCCCAGGTACAGGAG
+
BB@ABA>?AAA@CC>@@=@BBCC?BB
@AG8C2:00049:00063
TCTCTATGCGCTCCCACATGTC
+
44444444944449-444///,
@AG8C2:00049:00065
ATGCCCATAGAGAGGCTGAGAC
+
98>>><@BBB;13<:;<-,,0,
@AG8C2:00049:00077
CGTGTCTCTAGGCACAGAAATTTTTGTGTAG
+
BCCCC@AACCB?A>>A99919B??/?>?>>>
@AG8C2:00049:00081
TGATACGTCTCCTTCCTTAGTTACTTCA
+
BCDCCCDBAAA>A<?;?689>;>@@>@?
@AG8C2:00049:00090
ATATCGCGAGGGTATGGAAGACTCTATA
+
BB@@ACBBBBC>?@@@7;8<CCBBCBB?
@AG8C2:00049:00093
ATCAGACACGGACACAGCAGAC
+
BACGA@?A>>;>@@@99999@>
@AG8C2:00049:00094
ACGCTCGACATGCCCAGGTACAGG
+
??BBBBBBCCABCCCBA=>>==?>
@AG8C2:00049:00095
ACGAGTGCGTTCCCCATGTCGTAGGTACTC
+
???BAAACCB@BCC:A<<;;;B@@=?<<9@
@AG8C2:00049:00097
CGTGTCTCTAGGCACATGGATTTGTGAG
+
?:;11///4492,*****)***)*00:?
@AG8C2:00004:00104
CGTGTCTCTAGGCACAGGATTTTGTGTAG
+
BBBABABBBAABBBBBC@CCCC:A@?==>
@AG8C2:00004:00108
TCTCTATGCGCTCCACATGTCTAAGGT
+
BBBBCDBBBBBBB@CBBBBCDECAC@F
@AG8C2:00004:00122
ACGCTCGACATGCCCAGGTACAGGAG
+
ABAABBBBBBCCB@:9;7;@BCCECG
@AG8C2:00004:00124
CGTGTCTCTAGGCACAGGATTTTGTGTAG
+
@@@ABBDCBDD@BBCDC@AAAA9A@?BCC
@AG8C2:00004:00138
TACTGAGCTACACACACAGAAAGATTGGT
+
BBBBABBB@>@@<=9BCA999199958@B
@AG8C2:00004:00139
ACGAGTGCGTTCCCCATGTCGTAGGTACTC
+
BBBBBBCBB?>A=92?9<<ABBAA?B===D
@AG8C2:00005:00107
ATCAGACACGGACACAGCAGAACACAC
+
BBBBBBBBBB>AACCCDCBAA?BBBBB
@AG8C2:00006:00147
CGTGTCTCTAGGCACAGGATTTTGTGTAGAGGT
+
BBAABCDDAAA>==49979CCDBAABECBAD@D
@AG8C2:00008:00121
TGATACGTCTCCTTCCTTAGTTACTTCA
+
?BCCBBBCCAA=ADNDH>AFCBBBB@EC
@AG8C2:00008:00122
ACGCTCGACATGCCCAGGTACAGGAG
+
???BBBBCA?@94969B=CCCCC@CC
@AG8C2:00008:00147
TCTCTATGCGCTCCACATGTCTAAGGT
+
B<<=EECCBBDBC@BBBBBBBCBBC@B
@AG8C2:00009:00114
CGTGTCTCTAGGCACAGGATTTTGTGTAG
+
CCBCBBCCGCCA;;;CCB;;;;4;BBACC
@AG8C2:00009:00128
TAGTATCAGCCTCGCCATGACGAAGGTATTCC
+
DBCAAACCCB@>>995;9@@AAA@BACCCAC@
@AG8C2:00010:00132
TAGTATCAGCCTCGCCATGACGAAGGTATTCC
+
A@@A@CDBBBB?>@A=@@CDCCB@C@BBD@C@
@AG8C2:00012:00112
ATCAAACACGGACACAGCAGAACACACA
+
@>>@A<BBBB@BBBCBBBBBB@ABBBB?
@AG8C2:00012:00116
TACTGAGCTACACACACAGAAAGATTGGT
+
C@A@DBCCBBBBCCAAAB;;;9;CC@C@B
@AG8C2:00012:00120
ATCAGACACGGACACAGCAGAACACAC
+
BBBBBBABBB@BBCBBBBBCB@BBABC
@AG8C2:00012:00127
AGCACTGTAGCTGTCACTAGTTACTTGT
+
;@@A<;<CA@@>>>999@@??<@?><@A
@AG8C2:00012:00136
ACGAGTGCGTTCCCCATGTCGTAGGTACTC
+
BBBBBBB;892999-9@@ACCCBC@A;><C
@AG8C2:00012:00149
AGCACTGTAGCTGTCACTAGTTAATTGT
+
<<BBBECEBCCBBB:<<GBBB?A>A@CC
@AG8C2:00013:00103
AGCACTGTAGCTGTCACTAGTTACTTGT
+
<<CC@@ADCCC?BBAAAAA@@?@BB@BA
@AG8C2:00013:00123
AGCACTGTAGCTGTCACTAGTTACTTGT
+
<<CCCCCABBCBA@@@@DDDC@CBB@CB
@AG8C2:00013:00133
TACTGAGCTACACACACAGAAAGATTGGT
+
BABBBBCBAABBBBHDB@;;;-9A@>B@E
@AG8C2:00014:00103
AGCACTGTAGCTGTCACTAGTTACTTGT
+
ABDCAAACCA@FECCBDCEDC@BAA=@A
@AG8C2:00014:00118
TAGTATCAGCCTCGCCATGACGAAGGTATTCC
+
CBB@?ACAAA@@>996;>@@A<;;=DBBC@C?
@AG8C2:00014:00132
AGCACTGTAGCTGTCACTAGTTACTTGT
+
;;BCCCCCBBBBBBBAABBDC@CBB>AA
@AG8C2:00014:00140
CGTGTCTCTAGGCACAGGATTTTGTGTAG
+
B?BBBCDCBBB@CBCB>>44441;??CAB
@AG8C2:00014:00145
CGTGTCTCTAGGCACAGGATTTTGTGTAG
+
CCBABBCCAAA@<<<CCBCBBB7CCCCCC
@AG8C2:00016:00121
ACGAGTGCGTTCCCCATGTCGTAGGTACTC
+
@@@BB@AA>>;@>@6A@AACCDCC?ABCCC
@AG8C2:00016:00144
TACTGAGCTACACACACAGAAAGATTGGT
+
B@AABBBBBBB@@BCD;9444-9>>>BBC
@AG8C2:00016:00149
TAGTATCAGCCTCGCCATGACGAAGGTATTCC
+
DCCBABBCBC@BB@?=ACCCEBA?BACCD@C@
@AG8C2:00017:00119
CGTGTCTCTAGGCACAGGATTTTGTGTAG
+
BCBBBABDCBCABBCBCACCCC:BBCCCC
@AG8C2:00017:00120
ACGCTCGACATGCCCAGGTACAGGAG
+
BBBBBBBCCCBABB?BB@BADAA@BB
@AG8C2:00017:00131
ATATCGCGAGGGTATGGAAGACTCTATA
+
BABBBBCCCCC>CCCC@C@BBB?>@ADA
@AG8C2:00017:00136
ATCAGACACGGACACAGCAGAACACAC
+
BBBBBBADCC=@ACCDBBBAA=ACCCB
@AG8C2:00017:00146
TACTGAGCTACACACACAGAAAGATTGGT
+
B:<<CCCBA?@@>ABDEB??=:====AAC
@AG8C2:00018:00110
TAGTATCAGCCTCGCCATGACGAAGGTATTCCAACTG
+
9;ABBCCBBB@BB>?89;@>@9;8<>@BA<@8<;=BC
@AG8C2:00018:00128
CGTGTCTCTAGGCACAGGATTTTGTGTAG
+
BBBBBB@BCBB@BBCCC@@===6=?@>??
@AG8C2:00019:00100
CGTGTCTCTAGGCACAGGATTTTGTGTAG
+
@@CCCDDBDCC@;;<A@=CCCD9DCA@?@
@AG8C2:00019:00106
ATATCGCGAGGGTATGGAAGACTCTATA
+
BACCCCECC>>;=<<;,1,1<;;;C@?@
@AG8C2:00020:00104
ACGCTCGACATGCCCAGGTACAGGAG
+
C<;;BAAAED=<:C>BB?BCGGFBBC
@AG8C2:00020:00114
TACTGAGCTACACACACAGAAAGATTGGT
+
@ABBBCA@??@@@@@AA@>>>:>>>4858
@AG8C2:00020:00131
TACTGAGCTACACACACAGAAAGATTGGT
+
BABABBCBBBBBBCCDB=;996;AA?C@C
@AG8C2:00020:00136
TAGTATCAGCCTCGCCATGACGAAGGTATTCC
+
11//77:>AACBBBC8<<BCCBHBD?BBDACA
@AG8C2:00020:00141
TACTGAGCTACACACACAGAAAGATTGGT
+
AAAAAAA@@@@@BBCDBB9996:@@?B@C
@AG8C2:00021:00105
TGATACGTCTCCTTCCTTAGTTACTTCA
+
99=>>@999<<82=??A131:688B>BB
@AG8C2:00021:00119
ATCAGACACGGACACAGCAGAACACAC
+
BAAABBBBCB@B??ACDCDCC@CCBBB
@AG8C2:00021:00122
ATCAGACACGGACAACAGCAGAACACAC
+
BD@A@CB:;9<@9959?:;;@@=@@@CB
@AG8C2:00021:00126
AGCACTGTAGCTGTCACTAGTTACTTGT
+
<<DDCCCCCCABBB??@CBCC?ABB>AA
@AG8C2:00022:00143
TGATACGTCTCCTTCCTTAGTTACTTCAGTGT
+
@@;<<CAABCCACBB@CACBA>@@@=78=,))
@AG8C2:00022:00148
ATCAGACACGGACACAGCAGAACACAC
+
BBB?@ABBBB?BBBBCEDBBB?BBBBB
@AG8C2:00023:00100
TGATACGTCTCCTTCCTTAAGTTACTTCA
+
BBBBBAAABCC@>;;:;-1,1868;B?BC
@AG8C2:00023:00111
CGTGTCTCTAGGCAACAGGATTTTGTGTAG
+
CBBB@@ACA>;:11-1;658CEE6AABCBB
@AG8C2:00023:00128
AGCACTGTAGCTGTCACTAGTTACTTGT
+
>>9444@@AA=@=>11/:::?@BAB@??
@AG8C2:00023:00136
ATATCGCGAGGGTATGGAAGACTCTATA
+
BBAAABBBBBF@DABB6:6;A@@AAAAB
@AG8C2:00023:00138
CGTGTCTCTAGGCACAGGATTTTGTGTAG
+
BABBCFDDAAA@BBBBCACEEE:AAAAAB
@AG8C2:00023:00141
ATATCGCGAGGGTATGGAAGACTCTATA
+
BABBA?@@ABB>BA@C7;9=CCDEBABC
@AG8C2:00023:00149
AGCACTGTAGCTGTCACTAGTTACTTGT
+
<<BB@;>DFCDC?BBCBCCCC>BBB?BB
@AG8C2:00024:00106
CGTGTCTCTAGGCAACAGGATTTTGTGTAG
+
;=CCCCCCEBBA<<99CB59999/9@@>AA
@AG8C2:00024:00108
TACTGAGCTACACACACAGAAAGATTGGT
+
B@AABBBBBBBB9;;ECCCCC>CCC@C@A
@AG8C2:00024:00109
ATCAGACACGGACACAGCAGAACACAC
+
988>?>844424449==:86::111/8
@AG8C2:00024:00119
ACGAGTGCGTTCCCCATGTCGTAGGTACTC
+
BB>??CCBCC?AAA9AABCBCC;:8:;<9@
@AG8C2:00024:00122
TCTCTATGCGCTCCACAATGTCTAAGGT
+
=999@@A@@AB;969?@<@ABBDC@C@C
@AG8C2:00024:00138
AGCACTGTAGCTGTCACTAGTTACTTGT
+
<<CC=:ADCCCBBBBA>>ACC?B?B@CC
@AG8C2:00024:00143
ACGAGTGGTTCCCCATGTCGTAGGTACTC
+
BBABBDC?A>?==6@@@ABBGBA@A;<<@
@AG8C2:00024:00149
ACGAGTGCGTTCCCCATGTCGTAGGTACTC
+
;;@@999>995999/99;9>@@9968999@
@AG8C2:00025:00108
CGTGTCTCTAGGCACAGGATTTTGTGTAG
+
AABBBC@@DCCA??@BC?9:::1:@AAAC
@AG8C2:00025:00110
CGTGTCTCTAGGCACAGGATTTTGTGTAG
+
BBCCCCAABCDA:9@CCBACCC9BCCCCE
@AG8C2:00025:00113
TCTCTATGCGCTCCACATGTCTAAGGT
+
AACCCCBBBCDBB@B<<=DEDDCBFAC
@AG8C2:00025:00114
CGTGTCTCTAGGCAACAGGATTTTGTGTAG
+
BA>>CDHDA?<,11-1=>;BCBB9BCCCEC
@AG8C2:00025:00144
TACTGAGCTACACACACAGAAAGATTGGT
+
BA>ABBCBBBBB?@ACBB@@@<@@@>B@C
@AG8C2:00026:00110
TGATACGTCTCCTTCCTTAGTTACTTCA
+
>AABBAA==@B@B@C@C:9<C@CCC@CC
@AG8C2:00026:00113
ATATCGCGAGGGTATGGAAAGACTCTATA
+
BBBBBCBCCCC>C:@>59919@@>?@BBA
@AG8C2:00026:00122
ACGCTCGACATGCCCAGGTACAGGAG
+
BBBBBDBBBCBBBCACC@CCCCCBCB
@AG8C2:00026:00132
TCTCTATGCGCTCCACATGTCTAAGGT
+
CBBBAAADCCBBC@C:<=CBABC@C?B
@AG8C2:00026:00141
TCTCTATGCGCTCCACATGTCTAAGGT
+
CCBCCCEBBBCBC@D::<DCBBC@C?B
@AG8C2:00026:00143
ATATCGCGAGGGTATGGAAGACTCTATA
+
AA?@@@BCCCC@FCCB7:8<@@ACB@@@
@AG8C2:00026:00147
TCTCTATGCGCTCCACATGTCTAAGGT
+
BBCCBBBDDBCBCAD@A?BCCDCAC@C
@AG8C2:00027:00102
TGATACGTCTCCTTCCTTAAGTTACTTCA
+
99489B@AACC@B@BAD@BABB>CCD@CD
@AG8C2:00027:00110
TGATACGTCTCCTTCCTTAGTTACTTCA
+
CB@?@CD;:;C@D@C?B><<C@CCC@CF
@AG8C2:00027:00117
CGTGTCTCTAGGCACAGGATTTTGTGTAG
+
AABCCCCCBBB@::<BBA9999/9@B@AC
@AG8C2:00027:00124
TACTGAGCTACACAACACAGAAAGATTGGT
+
CCCCCCCB?:971/-1@@>19914;;2353
@AG8C2:00027:00133
TCTCTATGCGCTCCACATGTCTAAGGT
+
BDDC<:<CCCCB@>>111>>>CC@CBC
@AG8C2:00027:00143
ATCAGACACGGACACAGCAGAACACAC
+
BAAABBCC@?>@;9<BABB<;8<B999
@AG8C2:00027:00144
CGTGTCTCTAGGCACAGGATTTTGTGTAG
+
DBBCCDDDDBB@BBCCCA@?==6=?=>>B
@AG8C2:00027:00145
ACGCTCGACATGCCCAGGTACAGGAG
+
BA>?CBBBCCBBCH@BB?BBCCC@DB
@AG8C2:00027:00148
TACTGAGCTACACACACAGAAAGATTGGT
+
BB??@@AABCBCBBA=9;444-9?@@CCC
@AG8C2:00028:00109
CGTGTCTCTAGGCACAGGATTTTGTGTAG
+
BBCCAAABCCDA;9<C@@9999/9@@?AC
@AG8C2:00028:00110
ATCAGACACGGACACAGCAGAACACAC
+
B>?BB;9=99599994:@BA@AACBFC
@AG8C2:00028:00117
TGATACGTCTCCTTCCTTAGTTACTTCA
+
BBBAABDA@BD>A=@@D=;=CIDCCAAA
@AG8C2:00028:00120
TGATACGTCTCCTTCCTTAGTTACTTCA
+
BBBBBBB::;C>B=A?C58;A>CACADC
@AG8C2:00028:00122
TACTGAGCTACACACACAGAAAGATTGGT
+
BCCBABBDBABB;;<CC>>>@19995858
@AG8C2:00028:00123
ATTCGCGAGGGTATGGAAGACTCTATAGAGG
+
BA?@@ACCCC=ABC>:<>111;76=99:CBA
@AG8C2:00028:00135
TACTGAGCTACACACACAGAAAGATTGGTGC
+
B???BBBBBBBB::<CBB9;;8<BCBCABBC
@AG8C2:00028:00136
ACGCTCGACATGCCCAGGTACAGGAG
+
B@@BDBB??AA@@B@EEACDCCCBCC
@AG8C2:00028:00137
TCTCTATGCGCTCCACATGTCTAAGGT
+
ACBBCB@@@ABBG@C<==AABEHBD@D
@AG8C2:00029:00104
TGATACGTCTCCTTCCTTAGTTACTTCA
+
BBBABABBBBC@E@C@C@AA??AAA@BC
@AG8C2:00029:00105
TCTCTATGCGCTCCACAATGTCTAAGGT
+
;B=AAB9;<CBBC@BBC@B;=<CBCBCB
@AG8C2:00029:00110
ATATCGCGAGGGTATGGAAGACTCTATA
+
BBBBAABBBCD@CA@@8:8;CCCCBBAC
@AG8C2:00029:00116
CGTGTCTCTAGGCACAGGATTTTGTGTAG
+
BBABBCBCCCC@99;;@<9444/9>>@@B
@AG8C2:00029:00118
AGCACTGTAGCTGTCAACTAGTTACTTGT
+
9;ABBBBHCCECBA<;6;A?BD@BBB@CB
@AG8C2:00029:00120
TACTGAGCTACACACACAGAAAGATTGGT
+
B@BABBBBBBBB>?@CCCCCC>CCC@C@C
@AG8C2:00029:00121
ACGAGTGCGTTCCCCATGTCGTAGGTACTC
+
?B@@AABBBB@DCD:C@AAHDEBB?A<<<A
@AG8C2:00029:00128
ATCAGACACGGACACAGCAGAACACAC
+
BBBBCB68//,1/1/8?ABBB@CCBCC
@AG8C2:00029:00132
TAGTATCAGCCTCG
+
;31/76//467///
@AG8C2:00029:00141
TCTCTATGCGCTCCACATGTCTAAGGTG
+
BBCBCCBBBBDBB>B;<<@@BAB>B?BC
@AG8C2:00029:00143
ATCAGACACGGACACAGCAGAACACAC
+
CBBB??@CCC>A;;=AABBCDBCCCCF
@AG8C2:00030:00109
ATATCGCGAGGGTATGGAAAGACTCTAT
+
BC9;;BBBBCB>@@>>59919=@@BC@=
@AG8C2:00030:00121
CGTGTCTCTAGGCACAGGATTTTGTGTAG
+
B@BA>?@BDCC@99:CC@@???6?B=ACC
@AG8C2:00030:00135
ATATCGCGAGGGTATGGAAAGACTCTATA
+
BBBBBBBBCBD@A:@?599199>@?AABB
@AG8C2:00030:00143
TCTCTATGCGCTCCACATGTCTAAGGT
+
CCCCAAABBBCBC@D::;AAADC@C@B
@AG8C2:00030:00146
CGTGTCTCTAGGCACAGGATTTTGTGTAG
+
AABBBBDDBBB@@@?=A<9444,4@@>@D
@AG8C2:00030:00149
ATCAGACACGGACACAGCAGAACACAC
+
AABBBB?BCB?B;;=BBECCC@CCCBB
@AG8C2:00031:00141
TCTCTATGCGCTCCACATGTCTAAGGT
+
ABBCAAACCBDBDA;113>=<:C6:8;
@AG8C2:00031:00149
ATATCGCGAGGGTATGGAAGACTCTATA
+
BB???BBDC;;;>:<<,1,1::;8CCCB
@AG8C2:00032:00104
TGATACGTCTCCTTCCTTAGTTACTTCA
+
FCC@?AAACBC@C?@=A77;A>BBC@CD
@AG8C2:00032:00111
ACGAGTGCGTTCCCCATGTCGTAGGTACTC
+
BBA99;?@CCACCC:CC@AAAAAC@B<<=B
@AG8C2:00032:00118
ACGCTCGACATGCCCAGGTACAGGAG
+
BBBBBBDCCBA@=95=>99844??AA
@AG8C2:00032:00119
CGTGTCTCTAGGCAACAGGATTTTGTGTAG
+
BEFCCCDCBAA?;;8<@A?9999/9BA@CB
@AG8C2:00032:00122
ACGAGTGCGTTCCCCATGTCGTAGGTACTC
+
BBBBBBBBBB@BCC:DA@@BBBBC@CAAAC
@AG8C2:00032:00130
TAGTATCAGCCTCGCCAATGACGAAGGTATTCC
+
BAC::=CCCCBBB@A7;99@@99959C@99595
@AG8C2:00032:00137
TACTGAGCTACACACACAGAAAGATTGGT
+
BB@@BCBBBABB??AECCCBB@AAC@C>B
@AG8C2:00032:00143
TAGTATCAGCCTCGCCATGACGAAGGTATTCC
+
CBBABBFCBA@?ABC;;?CCCCCCHACBD@BB
@AG8C2:00033:00122
TAGTATCAGCCTCGCCATGACGAAGGTATTCC
+
AAABBBCCCB@BBAB8;=ECCCK@C?BBB?BA
@AG8C2:00034:00102
ACGAGTGCGTTCCCCATGTCGTAGGTACTC
+
>B>>@@999A6999/9?>994444234444
@AG8C2:00034:00119
AGCACTGTAGCTGTCAACTAGTTACTTGT
+
A@A@<;<CCCCBCBBB@BAB::79>><@A
@AG8C2:00034:00122
ATATCGCGAGGGTATGGAAAGACTCTATA
+
BBBA?99;@?@<@>?>69909;9>>?ACB
@AG8C2:00034:00128
TACTGAGCTACACACACAGAAAAGATTGGT
+
BBBBBBCBA?=:111<;=1999/9=>;<<<
@AG8C2:00034:00133
TGATACGTCTCCTTCCTTAGTTACTTCA
+
AAAA??BABBC@B@C@F::;C@BBCACD
@AG8C2:00035:00110
ACGCTCGACATGCCCAGGTACAGGAGACTG
+
@C?@ABBBB;;9995=@=@CCCCBAAB@80
@AG8C2:00035:00114
TCTCTATGCGCTCCACATGTCTAAGGT
+
BBCCBBBBBDCDC@C::;BCCDD@C@C
@AG8C2:00035:00143
ATCAGACACGGACAACAGCAGAACACAC
+
BAAC@@@BA><A;;6<BA@@BD?BBBGE
@AG8C2:00035:00149
ATCAGACACGGACACAGCAGAACACAC
+
B8;<@>>99959999>A949B=@@@@=
@AG8C2:00036:00111
ATATCGCGAGGGTATGGAAGACTCTATA
+
BBBBBBCBCCC>CBBB8::<CBBCCBBB
@AG8C2:00036:00115
AGCACTGTAGCTGTCACTAGTTACTTGT
+
BABCCCDC@@ABBBCBB=?=9;=8859>
@AG8C2:00036:00122
ACGAGTGCGTTCCCCATGATCGTAGGTACTC
+
;A@@@@<;;A?CCD7BB949@944424449>
@AG8C2:00036:00123
TAGTATCAGCCTCGCCATGACGAAGGTATTCC
+
B?CBBBCCAA>@@==111>@@1954=?>>@C?
@AG8C2:00036:00124
ACGAGTGCGTTCCCCATGTCGTAGGTACTC
+
BBABDCBBCB=?==6==@ABBB@A=?<<<A
@AG8C2:00036:00127
TCTCTATGCGCTCCACATGTCTAAGGT
+
BBCC@AAEFCD?>;8111>>=@C;>;=
@AG8C2:00036:00133
TAGTATCAGCCTCGCCATGACGAAGGTATTCC
+
BBCBBBBBDCA?A==11186=;C?EFCCC@C@
@AG8C2:00036:00139
TACTGAGCTACACACACAGAAAGATTGGT
+
@???BBBBBCBD::=ECDCCCACBB@B@C
@AG8C2:00036:00148
AGCACTGTAGCTGTCACTAGTTACTTGT
+
;;CCBABDBBCBAB;;<CCDE@CCC@CC
@AG8C2:00037:00113
TCTCTATGCGCTCC
+
BBAB<;=CB@@>><
@AG8C2:00037:00119
ACGAGTGCGTTCCCCATGTCGTAGGTACTC
+
ABBBBBCBBA6444/9@?AABB<;9;A<<<
@AG8C2:00037:00122
ACGAGTGCGTTCCCCATGTCGTAGGTACTC
+
?BB::<BBBC@CCC:CCDCCBBBC?B<<<A
@AG8C2:00037:00123
ATATCGCGAGGGTATGGAAGACTCTATA
+
AABBBAAAABB>B@@@9<<<ECECAAAB
@AG8C2:00037:00138
TAGTATCAGCCTCGCCAATGACGAAGGTATTCC
+
BBCBCCCCCD@:>;;,1,/888:D?A@B;;=<C
@AG8C2:00037:00149
TACTGAGCTACACAACACAGAAAGATTGGT
+
@?@CCDCCBBBABA>@>999@@<@BBBC@C
@AG8C2:00038:00112
ATATCGCGAGGGTATGGAAAACTCTATAGAGG
+
?AAAAABBCCD@CBB?@CDD9ABCCDBCCBCC
@AG8C2:00038:00115
CGTGTCTCTAGGCACAGGATTTGTGTAG
+
<BCCCCCDEDDA:9<BB?BCC<AA@<<<
@AG8C2:00038:00123
TCTCTATGCGCTCCACATGTCTAAGGT
+
FCCCAAACBBCED@C::;BCCCCBC?B
@AG8C2:00038:00125
TCTCTATGCGCTCCACATGTCTAAGGT
+
BCECBABBBBCBCBC::;@@@BC?B@B
@AG8C2:00038:00126
TACTGAGCTACACACACAGAAAGATTGGT
+
??@BAA@@BBBC::<CCCBBB>BCD@C?B
@AG8C2:00038:00139
CGTGTCTCTAGGCACAGGATTTTGTGTAG
+
ACCDCCAAA@A@;9;BDA9999/9>>@@A
@AG8C2:00038:00141
ACGCTCGACATGCCCAGGTACAGGAG
+
9;CCDBA@ABBACD=<<:<AE@AAAB
@AG8C2:00038:00142
TACTGAGCTACACAACACAGAAGATTGGT
+
BBCCCCABBBBB:;79B?>9<69>@5;8;
@AG8C2:00039:00113
TAGTATCAGCCTCGCCATGACGAAGGTATTCC
+
BBBBBADA@AABBBB=?ACCCCBCC@B;:8;C
@AG8C2:00039:00126
TCTCTAGCGCTCCACATGTCTAAGGT
+
BABABDBCBBCEED<9;CCCFC@C@C
@AG8C2:00039:00136
ATCAGACAAGGACACAGCAGAACACAC
+
B>@@ABBB@A@BBB@AACCCC@BBCDC
@AG8C2:00039:00139
CGTGTCTCTAGGCAACAGGATTTGTGTAG
+
;@@@@ACB@@<:11,1>87//1,/:999>
@AG8C2:00040:00121
TACTGAGCTACACACACAGAAGATTG
+
@??BBBCBBBCCBA9?=?885911,0
@AG8C2:00040:00122
TACTGAGCTACACACACAGAAAGATTGGT
+
BBBCBBCBBBCC;;>BBCDCCABDC@ECD
@AG8C2:00040:00125
ATATCGCGGGGGGTATGGAAAGACTCTATA
+
B999>9999999*9B99699-9@@AGBAAC
@AG8C2:00040:00137
ATCAGACACGGACACAGCAGAACACAC
+
BB?@ABBBBB@D::<CCCCCCACAAAC
@AG8C2:00040:00139
TGATACGTCTCCTTCCTTAGTTACTTCA
+
BBBBCBBBBAB@D?C@D=<@C@ACAAFH
@AG8C2:00040:00142
ATCAGACACGGACACAGCAGAACACAC
+
BBBB@A?ACB@B9:<DDCCBB?CBBBC
@AG8C2:00041:00110
ATCAGACACGGACACAGCAGAACACAC
+
9A:;;9B@BGCDCA@@BCA@A?BBCCB
@AG8C2:00041:00119
AGCACTGTAGCTGTCACTAGTTACTTGT
+
;<ABBCCIDCBA;>111=>?AC<<<=@C
@AG8C2:00041:00121
ACGAGTGCGTTCCCCATGTCGTAGGTACTC
+
@BABB@ADBE?CBB9CBAAAGCBB@B<==B
@AG8C2:00041:00123
TAGTATCAGCCTCGCCATGACGAAGGTATTCC
+
<CCBABCBBCA@ABB99<DDECBAIBBBB@B@
@AG8C2:00041:00124
TAGTATCAGCCTCGCCAATGACGAAGGTATTCC
+
444444444499966,1,1;>><A>?>>>?;@=
@AG8C2:00041:00125
ATCAGACACGGACACAGCAGAACACAC
+
BBABBCBBCB@CAAAGCEBBA@AABBB
@AG8C2:00041:00126
ACGCTCGACATGCCCAGGTACAGGAG
+
AABBBBBBBCDBBC=AA>A@CAFCCF
@AG8C2:00041:00134
TAGTATCAGCCTCGCCATGACGAAGGTATTCC
+
<<CCCBCCCC@ABBB::;CCGCC@B?A;:7<@
@AG8C2:00041:00147
ACGAGTCGTTCCCCATGTCGTAGGTACTC
+
?B9;122A>:<>>6AIGCCDCAA@ACCCA
@AG8C2:00041:00149
TAGTATCAGCCTCGCCATGACGAAGGTATTCC
+
BABBCCCCCC@BB;;111>B>>B=A?@;98<B
@AG8C2:00042:00101
ATATCGCGGGGTAGTGGAAGACTCTATA
+
BCB===9999-94444249=;DCCAA@C
@AG8C2:00042:00117
TCTCTATGCGCTCCACATGTCTAAGG
+
@@@@@@AABCBBB@CCA??A9?=596
@AG8C2:00042:00127
ATAAGACACGGACACAGCAACACAC
+
BBB?ABBB==;@;;>CCCC@CCCCC
@AG8C2:00042:00130
ATCAGACACGGACACAGCAGAACACAC
+
?:39=8898424444499949599448
@AG8C2:00042:00148
ACGAGTGCGTTCCCCATGTCGTAGGTACTC
+
BBBBBBBBBB;?==6@@@@@AA>@;><99@
@AG8C2:00043:00111
ATATCGCGAGGGTATGGAAGACTCTATA
+
;A@@AACEDCD?C<<;=@@CCCFCB@@?
@AG8C2:00043:00115
CGTGTCTCTAGGCACAGGATTTTGTGTAG
+
CCBCCDBAAAA>BBA?@=9999/999>>@
@AG8C2:00043:00120
ACGCTCGACATGCCCAGGTACAGGAAG
+
;;;CABAB<<<<=>6AB@BAABC6<8<
@AG8C2:00044:00103
TCTCTATGCGCTCCACATGTCTAAGGT
+
@CBBBBBCA@ACD@DCCDAAAECBC@C
@AG8C2:00044:00110
ATATCGCGAGGGTATGGAAGACTCTATA
+
@BB<;<CCCCDAD@@>595999@AA?@?
@AG8C2:00044:00114
CGTGTCTCTAGGCACAGGATTTTGTGTAG
+
=CCCBBDBBBC@CBBBB@CCCD:CCDBBB
@AG8C2:00044:00139
TCTCTATGCGCTCACATGTCTAAGGT
+
AB@?ACCC==8811114:;=BC@@>@
@AG8C2:00044:00145
CGTGTCTCTAGGCACAGGATTTTGTGTAG
+
BBCBBCAA@@>?111@>:1111+1A@?@A
@AG8C2:00044:00149
AGCACTGTAGCTGTCAACTAGTTACTTGT
+
@ACCDCCC??A?;>1211><@D@CDC@AA
@AG8C2:00045:00122
TACTGAGCTACACACACAGAAAAATTGGTGC
+
BBCCCCCBBBBBCCCCBBBBBBB3B@B@BBB
@AG8C2:00045:00132
ATCAGACACGGACACAGCAGAACACAC
+
A@ABBBABDDBC:;<DCCCBC@CBCBC
@AG8C2:00045:00140
TACTGAGCTACACACACAGAAAGATTGGT
+
AAAABAA@BBCC::>DFDCCC>BBCDC>A
@AG8C2:00045:00148
TGATACGTCTCCTTCCTTAGTTACTTCA
+
ACCCCCABCCC@;::77,11<:<<A>BB
@AG8C2:00046:00100
TACTGAGCTACACACACAGAAAGATTGGT
+
CCCCCBCBBBCC;<<<BB>AB=@@@ADBB
@AG8C2:00046:00105
CGTGTCTCTAGGCACAGGATTTTGTGTAG
+
BB@?@ABCCCCB;<<CBB9;99/9>BBCC
@AG8C2:00046:00114
TAGTATCAGCCTCGCCATGACGAAGGTATTCCA
+
@@C@?AC<=;?BBBD?BBBBB@ACACCA@=@59
@AG8C2:00046:00119
CGTGTCTCTAGGCACAGGATTTTGTGTAG
+
@BBBCCCCBBCACBA9:94444/999>>B
@AG8C2:00046:00125
TACTGAGCTACACACACAGAAAGATTGGT
+
::<CBBBBBBBC@ADCCDCCC>BBD@C@B
@AG8C2:00046:00127
ATCAGACACGGACACAGCAGAACACAC
+
<BB;;<CDEE?B<:<BBBBBC?CBBBC
@AG8C2:00046:00129
ATCAGACACGGACACAGCAGAACACAC
+
BBBBBB>@AC@C;:<@@@@9;7<BBBK
@AG8C2:00046:00135
GACGAATGCGTTCCCCATGATCGTAGGTACTC
+
,/63429;@@@6999/9494444999244444
@AG8C2:00046:00137
CGTGTCTCTAGGCACAGGATTTTGTGTAG
+
BBBBBBBDCCC@99;@A?9999/9A@A@C
@AG8C2:00046:00138
CGTGTCTCTAGGCACAGGATTTTGTGTAG
+
ABBBBB@DBBC@CBB;;:4444/9>>>?B
@AG8C2:00046:00141
ATATCGCGAGGGTATGGAAGACTCTATA
+
BAABBB?=@;;868;7,111>>>?BBBC
@AG8C2:00046:00146
ATATCGCGGGGGTATGGAAGACTCTATA
+
A@BBBBDCDBB2CBCC:99<CCBCCCBB
@AG8C2:00046:00149
AGAACACACAGAC
+
ABDCECDCCB:99
@AG8C2:00047:00107
TACTGAGCTACACACACAGAAAGATTGGT
+
ABBCCCBBBBBD:::DCDCCCABCB@C@C
@AG8C2:00047:00111
TACTGAGCTACACACACAGAAAGATTGGT
+
BBBBBBC=<<CC<<=DBCBCC<C@@;?>A
@AG8C2:00047:00122
CGTGTCTCTAGGCACAGGATTTTGTGTAG
+
9B<<<CDCAAB@BBBABA9999/9@@@AB
@AG8C2:00047:00129
TCTCTATGCGCTCCACATGTCTAAGGT
+
9=9>@A;;<AA@A@B:;<<?AAAACAC
@AG8C2:00048:00111
TACTGAGCTACACATACAGAAAGATTG
+
ACCDBDDCBBBB:;9;CCCCH@CBB?B
@AG8C2:00048:00114
ACGCTCGACATGCCCAGGTACAGGAG
+
@BBABABBCCBBBB>BB@BBBBD@@B
@AG8C2:00048:00126
ATCAGACACGGACACAGCAGAACACAC
+
BB?ABABBBB?AAA>BCBDBB?CBBCA
@AG8C2:00049:00105
TACTGAGCTACACACACAGAAAGATTGGT
+
444444;:8886///78//495444=>>;
@AG8C2:00049:00129
TCTCTATGCGCTCCACATGTCTAAGGT
+
9B;<;CAAADCCE@CBGBBBEDB@E@B
@AG8C2:00049:00130
AGCACTGTAGCTGTCACTAGTTACTTGT
+
==DCCACEC::<CCCCCBBBC@CCB@@@
@AG8C2:00049:00132
TGATACGTCTCCTTCCTTAGTTACTTCA
+
ACCBC@@>>>?5969696;CC>CBC?CC
@AG8C2:00049:00142
ATATCGCGAGGGTATGGAAGACTCTATA
+
BBBBABBBCCC?DBBB=@=@CCC?;;A>
@AG8C2:00049:00144
ATCAGACACTCGGACACAGCAGAACACACA
+
98>99146///6,//44:88/11:877667
@AG8C2:00004:00154
CGTGTCTCTAGGCACAGGATTTTGTGTAG
+
BBBCCBA??9969999959999-9449:9
@AG8C2:00004:00159
TACTGAGCTACACACACAGAAAGATTGGT
+
>>@CCBBBBBAAAC@9>@88809@@<B@D
@AG8C2:00004:00185
ATCAGACACGGACACAGCAGAACACAC
+
AA@>BCC;<<?B<<<ACCCCC@CDCBC
@AG8C2:00005:00152
CGTGTCTCTAGGCACAGGATTTTGTGTAG
+
@@@BBDCCCFB@?@@CDBGCCC:AA@C@>
@AG8C2:00005:00169
TGATACGTCTCCTTCCTTAGTTACTTCA
+
B@?BBBBDBBB?CBD@C?BBB@BBB@BB
@AG8C2:00005:00172
ATATCGCGAGGGTATGGAAGACTCTATA
+
BBAAAABBCCC>CAAA@CACBBCBA@@@
@AG8C2:00006:00161
TGATACGTCTCCTTCCTTAGTTACTTCA
+
444444>@BBBAC8<6:674>>AAB?BD
@AG8C2:00006:00162
ATATCGCGAGGGTATGGAAGACTCTATA
+
BB?@@CBBCCC?DECB?BACCBA=BBCC
@AG8C2:00006:00164
TACTGAGCTACACACACAGAAAGA
+
1/67/49??9998999@9444-44
@AG8C2:00006:00165
ATATCGCGAGGGTATGGAAGACTCTATA
+
CB??@BACCCC>CBAA?DFCCCCCBBB>
@AG8C2:00006:00173
CGTGTCTCTAGGCACAGGATTTTGTGTAG
+
BBBCCDCGBBC@BBBCD@DCCB9A??A@C
@AG8C2:00006:00176
CGTGTCTCTAGACACAGGATTTTGTGTAG
+
BCCC@?ABCAACAAACCCBBBB8@@@ABA
@AG8C2:00006:00180
CGTGTCTCTAGGCACAGGATTTTGTGTAG
+
BBBBBBBDCEB@A@ABCBDCCC9BBCBAC
@AG8C2:00006:00183
CGTGTCTCTAGGCACAGGATTTTGTGTAG
+
A@AABCCCCCC@A@@@C@BBCC9BBA@AA
@AG8C2:00006:00184
TCTCTATGCGCTCCACATGTCTAAGGT
+
BB@?ABEDCCBBB@CCB>>@=>?6969
@AG8C2:00006:00185
ACGAGTGCGTTCCCCATGTCGTAGGTACTC
+
B?>?BCCBB=;=992=9;;@CC;;;<<<<C
@AG8C2:00006:00192
TACTGAGCTACCACACAGAAAGATTGGTGC
+
B@>ABBB??ABAD???@==A=99;@C?BBB
@AG8C2:00007:00160
TACTGAGCTACACACACAGAAAGATTGGT
+
@@@BBBBBAAAAACBA;9444-9@@@C?A
@AG8C2:00007:00162
TACTGAGCTACACACACAGAAAGATTGGT
+
BBBCBBBBB@BBBBDB;;444-9>>>B@C
@AG8C2:00007:00176
CGTGTCTCTAGGCACAGGATTTTGTGTAG
+
BCBDCCDCCAA>===9?<9999-9@?>>B
@AG8C2:00007:00177
ATATCGCGGGGGGTATGGAAGACTCTATA
+
@@B===848444*9@9;9<@CCCCECECB
@AG8C2:00007:00187
AGCACTGTAGCTGTCACTAGTTACTTGT
+
AACCCBDC>@@B@B<<<CBCCACCC?BB
@AG8C2:00007:00197
ATCAGACACGGACACAGCAGAACACAC
+
@?BBBBBBBB@BBBCDBCC:99:CBBC
@AG8C2:00008:00157
ATCAGACACGGACACAGCAGAACACAC
+
BAABAB@@AC@BCCDDAAAB=<=B::9
@AG8C2:00008:00160
ACGCTCGACATGCCCAGGTACAGGAG
+
AAABBBBDBB>944-9==@CCJE@EE
@AG8C2:00008:00162
TCTCTATGCGCTCCACATGTCTAAGGT
+
BBBCBDCCBBB@B@DCC@@?>@A?A?A
@AG8C2:00008:00163
TACTGAGCTACACACACAGAAAGAATGGT
+
AA@BBBCBAABB;;;CCCBBA=@A=@@=@
@AG8C2:00008:00176
ACGAGTGCGTTCCCCATGTCGTAGGTACTC
+
BA?@BBBA992444,9999@CCBC@D><<C
@AG8C2:00008:00183
ATCAGACACGGACACAGCAGAACACAA
+
BBAAAA@BCB@BBBBBCCCB=99;444
@AG8C2:00008:00191
TGATACGTCTCCTTCCTTAGTTACTTCA
+
BBB@@ABBBBB@B@BAD?AAB@BBB@CF
@AG8C2:00008:00197
ATCAGACACGGACACAGCAGAACACAC
+
BB@@@BABBB@BBBBCCDC@@>@DBBB
@AG8C2:00009:00161
ATCAGACACGGACACAGCAGAACACAC
+
A?<<BBBBBB?BBBDBCBB;98;CAAB
@AG8C2:00009:00172
ACGCTCGACATGCCCAGGTACAGGAG
+
BBBBBBBCDEC???<??>BBCCDBCC
@AG8C2:00009:00196
TAGTATCAGCCTCGCCATGATGAAGGTATTCC
+
BBB??ACDCA>99:;8<BBCCAA>A@BBC@CA
@AG8C2:00010:00158
TGATACGTCTCCTTCCTTAGTTACTTCAGTGC
+
?@?BBBBBBBC@E?BABA>@C?AAAACDCF@=
@AG8C2:00010:00168
ATATCGCGAGGGTATGGAAGACTCTATA
+
BCBBBAABBCD@DBBB?G@CDCBCCACA
@AG8C2:00010:00171
TCTCTATGCGCTCCACATGTCTAAGGT
+
BCCCAAACEBB=?@CCBA@@@@AACAC
@AG8C2:00010:00176
TACTGAGCTACACACACAGAAAGATTGGT
+
BBBABBDBBBCDCCCBC@@@=9>>?<@@C
@AG8C2:00010:00186
TACTGAGCTACCACACACAGAAAGATTGGTG
+
@@<<;@B99994999444449=588;24243
@AG8C2:00010:00198
CGTGTCTCTAGGCACAGGATTTTGTGTAG
+
BCC?>ACABBC@CABBC@CCCD::=;@>>
@AG8C2:00011:00152
TGATACGTCTCCTTCCTTAGTTACTTCA
+
BA@ABBCBBBB?@@C@B@???@@@@@AD
@AG8C2:00011:00170
ATAGACACGGACACAGCAGAACACACA
+
;011;;;BBCDDDBBDAB;98;CC@@;
@AG8C2:00011:00189
AGCACTGTAGCTGTCACTAGTTACTTGT
+
@BCCCDACBABABBBBBBBCDAC@@>?B
@AG8C2:00011:00196
TACTGAGCTACACACACAGAAAGATTGGT
+
@?@CBBCCBBBBBBDBBC9998;BB@C@C
@AG8C2:00011:00198
TAGTATCAGCCTCGCCATGACGAAGGTAATCC
+
@@CBBDDBCB@=?:98;?;;;1,*-8--*,,0
@AG8C2:00012:00162
CGTGTCTCTAGGCACAGGATTTTGTGTAG
+
@BBBBAB@CCC@CBAAB@BDFF9A?@A@@
@AG8C2:00012:00179
TAGTATCAGCCTCGCCATGACGAAGGTATTCC
+
BBB@@@BBA@;>@;;8<BBACA?>ABGCD?CA
@AG8C2:00012:00182
TGATACGTCTCCTTCCTTAGTTACTTCA
+
BBBBBBBBBBA>B@B@C?BBB@BBA@BC
@AG8C2:00012:00183
ATCAGACACGGACACAGCAGAACACAC
+
AABAABBBBB@BBBBC@A@CCACBCCB
@AG8C2:00012:00187
TACTGAGCTACACACACAGAAAGATTGGT
+
@@@BCBBBC<<<A@@?>@@AA<@BB=A?A
@AG8C2:00013:00151
ACGCTCGACATGCCCAGGTACAGGAG
+
CFB??ACDCCBBBB>;;8;BAACC<<
@AG8C2:00013:00173
AGCACTGTAGCTGTCACTAGTTACTTGT
+
;9@@9;<<>@;B@@<<<BAAED=;<>@@
@AG8C2:00013:00180
TGATACGTCTCCTTCCTTAGTTACTTCA
+
:>D@@ABCBBB@DAC@C?BAB@??A@CC
@AG8C2:00013:00194
TACTGAGCTACACACACAGAAAGATTGGT
+
AAABBBBBBBBBBAEBBA444-9>>>BBC
@AG8C2:00013:00196
TGATACGTCTCCTTCCTTAGTTACTTCA
+
BBB@@ABBBBA>B@BBC>>?B@999@CC
@AG8C2:00014:00161
ACGCTCGACATGCCCAGGTACAGGAG
+
B@>?BBBCCDCA==:999;BCCCBBC
@AG8C2:00014:00163
TGATACGTCTCCTTCCTTAGTTACTTCA
+
?BB?BBBBBBB@B@BAF@AAB@AAA@CD
@AG8C2:00014:00166
TAGTATCAGCCTCGCCATGATGAAGGTATTCC
+
BBBAAABCFC@B?@?=@BCCCA>>AADCC?BD
@AG8C2:00014:00174
CGTGTCTCTAGGCACAGGATTTTGTGTAG
+
?@BCBBB@BCF@BABCB@9:::1;A@@BD
@AG8C2:00014:00181
AGCACTGTAGCTGTCACTAGTTAATTGT
+
AFCCCDBCBBBBBBB?BB::8,/-1:;>
@AG8C2:00014:00197
ATCAGACACGGACACAGCAGAACACAC
+
>?BB<<:@=@;>111<<1998249==@
@AG8C2:00015:00154
ATCAGACACGGACACAGCAGAACACAC
+
BC@BAE?AAC@CECCAA@A;859@A?A
@AG8C2:00015:00165
TGATACGTCTCCTTCCTTAGTTACTTCA
+
?BBBBBBDBBB?E?B?C>@@A=BCCABB
@AG8C2:00015:00174
ACGAGTGCGTTCCCCATGTCGTAGGTACTC
+
CBAABBB;882999-9?>>@AABB@CAAAB
@AG8C2:00016:00191
ATCAGACACGGACACAGCAGAACACAC
+
AAAA@A@BBB@BBBBBBBCCD@BBBBB
@AG8C2:00017:00181
ACGCTCGACATGCCCAGGTACAGGAG
+
BBBBBBBCBBABBC?;;>;GCDCEBB
@AG8C2:00017:00189
AGCACTGTAGCTGTCACTAGTTACTTGT
+
@ACCCBBFAABBBC@??BDCCEBBB@??
@AG8C2:00017:00191
TGATACGTCTCCTTCCTTAGTTACTTCA
+
@A@>994494429?@8654/1-///,44
@AG8C2:00017:00192
ATATCGCGAGGGTATGGAAGACTCTATA
+
BBBABBBDDDCBCCCB@CABBBBBAAB@
@AG8C2:00017:00194
ACGCTCGACATGCCCAGGTACAGGAG
+
B@?@BCCCCDCCCHA;;;;BBBCA<;
@AG8C2:00017:00196
ATATCGCGAGGGTATGGAAGACTCTATA
+
A?BBBBBBBCCACCCB?CBBBBBBB???
@AG8C2:00017:00197
ACGAGTGCGTTCCCCAT
+
94744494442444,44
@AG8C2:00017:00198
TGATACGTCTCCTTCCTTAGTTACTTCA
+
@A@BBBBBB?@@@@C@C?BBB?BCC@BC
@AG8C2:00018:00153
TGATACGTCTCCTTCCTTAGTTACTTCA
+
BBBBBBBBBBD@F@B@EBBBA>BBB@CE
@AG8C2:00018:00158
ACGAGTGCGTTCCCCATGTCGTAGGTACTC
+
B?>?BBCBBB?AA=9?=??ABBCC@C;<<C
@AG8C2:00018:00167
ATATCGCGAGGGTATGGAAGACTCTATA
+
BBABBBBBAAA>BBBA?E@CCCCB@<>>
@AG8C2:00018:00171
ATATCGCGAGGGTATGGAAGACTCTATA
+
B<B?BBBCBAB>BDCD?ADABCBB>?BC
@AG8C2:00018:00178
ATATCGCGAGGGTATGGAAGACTCTAT
+
CAA@@BBBBBB?CDBB?D@BBBB@@AC
@AG8C2:00018:00187
TACTGAGCTACACACACAGAAAGATTGGT
+
@<<<GBCBBBBBEDDCGDBDHACBB@B?B
@AG8C2:00018:00191
AGCACTGTAGCTGTCACTAGTTACTTGT
+
@BCCBBBCABBBBBBBBAAAC@BBB@BB
@AG8C2:00019:00150
TCTCTATGCGCTCCACATGTCTAAGGT
+
BA@@CCBBA>@@B@BCCB?ABCB@D@B
@AG8C2:00019:00179
TCTCTATGCGCTCCACATGTCTAAGGT
+
BBCBCCECBBBBB@CBDBAA@BCBC@C
@AG8C2:00019:00190
ACGCTCGACATGCCCAGGTACAGGAG
+
BBBBBBBBCDCCBB=??>ACGED@@?
@AG8C2:00019:00196
ACGAGTGCGTTCCCCATGTCGTAGGTACTC
+
BB?BBBBBBB=?>=6=:;;BCB@B?B<==C
@AG8C2:00020:00157
TGATACGTCTCCTTCCTTAGTTACTTCA
+
BABBBBBBCCCACBCBEA@@@=@AA=@A
@AG8C2:00020:00158
TCTCTATGCGCTCCACATGTCTAAGGT
+
ABBCCDBAAACBB@ECCCA@?AA?B?B
@AG8C2:00020:00165
ATATCGCGAGGGTATGGAAGACTCTATA
+
BABBBCBCCCC>CCCC?CDBCCCCBB@<
@AG8C2:00020:00181
TACTGAGCTACACACACAGAAAGATTGGT
+
BB@@ACCCCBBBBBCAA@@>=:@BB@C@C
@AG8C2:00020:00185
GACGCTCGACATGCCCAGGTACAGGAG
+
@BBBBB??BCDCEBC???>@BCCEBAA
@AG8C2:00020:00188
ATATCGCGAGGGTATGGAAGACTCTATA
+
BABBBBBBAAA?BCCC@DEBBCBBBBB@
@AG8C2:00020:00195
ATATCGCGAGGGTATGGAAGACTCTATA
+
@;;;A@449:7577/1,/,/6668><@A
@AG8C2:00020:00197
ATCAGACACGGACACAGCAGAACACAC
+
@@BBAB?ABBBBA@@BAAA@A>ACCEC
@AG8C2:00021:00151
ACGCTCGACATGCCCAGGTACAGGAG
+
@@BBCABBBBBCBB@CC@C:<<C@BB
@AG8C2:00021:00163
ATCAGACACGGACACAGCAGAACACC
+
BBBB?@?BCC@BCCCCCCD?>=?996
@AG8C2:00021:00170
AGCACTGTAGCTGTCACTAGTTACTTGT
+
<<GECCBCBA>>>BBBB?BCE@CBB@CC
@AG8C2:00021:00178
ATCAGACACGGACACAGCAGAACACAC
+
?>?BBBBCCB@>>>@;;;CBC@EABAC
@AG8C2:00021:00199
TCTCTATGCGCTCCACATGTCTAAGGT
+
BBBBBDABBCDBB>DDBB>>>AA?BAC
@AG8C2:00022:00151
CGTGTCTCTAGGCACAGGATTTTGTGTAG
+
AACCCDCDBAB@CBCCC@CDDD:CC>;9=
@AG8C2:00022:00160
ACGAGTGCGTTCCCCATGTCGTAGGTACTC
+
B?>AADCBBB?BAA7A:<<BAB@B=@<==C
@AG8C2:00022:00169
CGTGTCTCTAGGCACAGGATTTTGTGTAG
+
AADCBB::=AB>AAA@@=@@@@7BAABBB
@AG8C2:00022:00179
AGCACTGTAGCTGTCACTAGTTACTTGT
+
<>CCCDBBBBBBBBBBBBBBCABBB@BB
@AG8C2:00022:00183
ATATCGCGAGGGTATGGAAGACCTATAGAGG
+
BBABBBBBCCG@CB@?CA@BBB=@@@@@@DA
@AG8C2:00022:00194
AGCACTGTAGCTGTCACTAGTTACTTGT
+
?ACCDBBBBABBBBA??BBBB@AAA@A>
@AG8C2:00023:00160
ATCAGACACGGACACAGCAGAACACAC
+
BBAAB?;?;96;@@@CCCCCB?BCCGC
@AG8C2:00023:00162
CGTGTCTCTAGGCACAGGATTTTGTGTAG
+
CCD::;CCAAAACBBBBBCCCC:CCCABA
@AG8C2:00023:00169
ATATCGCGAGGGTATGGAAGACTCTATA
+
BBBBBBBAAAC>CCDD?B@CCCCBBBAA
@AG8C2:00023:00172
TACTGAGCTACACACACAGAAAGATTGGT
+
AAAAAA@@BB@@?ABHCB???<@BB@C@C
@AG8C2:00023:00173
TCTCTATGCGCTCCACATGTCTAAGGT
+
BBBBAABBBBCBB@CCCBAAACCACAB
@AG8C2:00023:00176
TACTGAGCTACACACACAGAAAGATTGGT
+
BBBB?==@BBBBBAAACCCCB>BBC?B?B
@AG8C2:00023:00182
TCTCTATGCGCTCCACATGTCTAAGGT
+
BCDCAAABABBAA@BAABBBBBDACAC
@AG8C2:00023:00183
TACTGAGCTACACACACAGAAAGATTGGT
+
BAAAA@@BAABBBBC@;;444-9@@>C@C
@AG8C2:00023:00188
TAGTATCAGCCTCGCCATGACGAAGGTATTCC
+
C@AACAAAEEACBBB@BBABCA@=A@DCD@C=
@AG8C2:00023:00191
ATATCGCGAGGGTATGGAAGACTCTATA
+
AABBBCCBDCD>CCDC?C=@BBBBAAAA
@AG8C2:00024:00151
TCTCTATGCGCTCCACATGTCTAAGGT
+
BCCBCDCDDBBCC@C::;CCCDC@C@C
@AG8C2:00024:00152
AGCACTGTAGCTGTCACTAGTTACTTGT
+
;;BBCBDDBDBBBB<;<CCCDABBB@CC
@AG8C2:00024:00153
TCTCTATGCGCTCCACATGTCTAAGGT
+
?BBBBCBBDCDBB@C:>>CCCFC@C@C
@AG8C2:00024:00169
CGTGTCTCTAGACACAGGATTTTG
+
<<BBBBCB>/1221/:A@B?BB6?
@AG8C2:00024:00172
CGTGCTCTAGGCACAGGATTTTGTGTAAGG
+
?BBBEFCDDCCAAADC?ABBB6;>:1-+-+
@AG8C2:00024:00174
TAGTATCAGCCTCGCCATGACGAAGGTATTCC
+
CABBCCC::<>@@@@<@ABBCDC@C@CCDAEA
@AG8C2:00024:00183
TACTGAGCTACACACACAGAAAAATTGGTGC
+
BBBBBBBBBBBBB@BB;;;@AA@1A>A>AC@
@AG8C2:00024:00185
TACTGAGCTACACACACAGAAAGATTGGT
+
B@@ABBBBBBBBBBDDCAAAA=BBCAC@C
@AG8C2:00024:00186
ATATCGCGAGGGTATGGAAG
+
=@?CBBAAAAC>ABCD8A00
@AG8C2:00024:00195
ATCAGACACGGACACAGCAGAACAC
+
BBBBBBBBBB?BBBBBCDCBB?BBB
@AG8C2:00024:00196
ACGAGTGCGTTCCCCATGTCGTAGGTACTC
+
8=BBCCCCCC@CCC7A<999@?>>=>9999
@AG8C2:00025:00150
CGTGTCTCTAGGCACAGGATTTTGTGTAG
+
@ABBBBDEBCB>;<9@:94999/9@@CAA
@AG8C2:00025:00157
TCTCTATGCGCTCCACATGTCTAAGGT
+
BBBBBDBBBBBCD@C::;BAAAA=A?B
@AG8C2:00025:00161
AGCACTGTAGATGTCACTAGTTCCTTGT
+
ABBBBBBABCCDCCAA@CBAA=A=@?BC
@AG8C2:00025:00177
ATCAGACACGGACACAGCAGAACACAC
+
@@>?BHCCBA?BBCCCCCCCB@BBBBB
@AG8C2:00025:00182
ACGAGTGCGTTCCCCATGTCGTAGGTACTC
+
AA@@@ABCBB?A@=6?::9>BB@@<@;<<A
@AG8C2:00025:00188
TACTGAGCTACACACACAGAAAGATTGGT
+
;98;C<>;CC<<<BBCDFCCK@BDD@C@B
@AG8C2:00025:00190
ATATCGCGAGGGTATGGAAGACTCTATA
+
BA?@@BBDCCC>CDCC?B@BBBCBBBB@
@AG8C2:00025:00197
ACGCTCGACATGCCCAGGTACAGGAG
+
BBBBBBBCBA@9996;B?CCECCACB
@AG8C2:00026:00150
ACGCCGACATGCCCAGGTACAGGAG
+
B?>@?BCAC@;;;7;<BCIECC@BB
@AG8C2:00026:00155
AGCACTGTAGCTGTCACTAGTTACTTGT
+
<<BBCCCC@@BBBB?@ACCA@@AEBBCC
@AG8C2:00026:00169
ATCAGACACGGACACAGCAGAACACAC
+
AB@@ABBBBB?B@@ACCCCAACADCCC
@AG8C2:00026:00176
CGTGTCTCTAGGCACAGGATTTTGTGTAG
+
B@?ABABDB;<7;@@AA>BCCC9CDB@@@
@AG8C2:00026:00177
ATATCGCGAGGGTATGGAAGACTCTATA
+
BBA@@BBBBBCADAAA8:8;BCCBBBBC
@AG8C2:00026:00180
TACTGAGCTACACACACAGAAAGATTGGT
+
BBABBBCBBBBBABBCECCCCABBC>B>@
@AG8C2:00026:00184
CGTGTCTCTAGGCACAGGATTTTGTGTAG
+
AABABBDDDCB@BBBBB@BCCC9BBCBBB
@AG8C2:00026:00199
CGTGTCTCTAGGCACAGGATTTTGTGTAG
+
BBBBBAAADCC@BBBCB@BDCE::::BAB
@AG8C2:00027:00156
TGATACGTCTCCTTCCTTAGTTACTTCA
+
BBBBBBCCBBB@B@C@CC@@C@CBB@BE
@AG8C2:00027:00161
ACGCTCGACATGCCCAGGTACAGGAG
+
B@AABBBCCCC@@A>@C@DBCCC@BB
@AG8C2:00027:00168
ACGCTCGACATGCCCAGGTACAGGAG
+
BBBCCBCBCCCCCD>;<8<@>BCBDC
@AG8C2:00027:00169
AGCACTGTAGCTGTCACTAGTTACTTGT
+
@BCDBBBCBB@@ABBBBCCCCBBCB@BB
@AG8C2:00027:00170
TACTGAGCTACACACACAGAAAGATTGGT
+
DAABAAABBCBB??ACBB;;;7;B@>B@C
@AG8C2:00027:00172
ACGAGTGCGTTCCCCATGTCGTAGGTATC
+
BBABBBCCCCDCCC6@A>>>9;9;>@A@A
@AG8C2:00027:00173
TACTGAGCTACACACACAGAAAGATTGGT
+
BBB@BBA?ABBB;;?CBB9;;7<BB@C@C
@AG8C2:00027:00174
ATCAGACACGGACACAGCAGAACACAC
+
AA?AABBBBB@BBBBCCCDCC@BBBCB
@AG8C2:00027:00177
ATCAGACACGGACACAGCAGAACACAC
+
B??>BBBAAA?BBBBCCCCBD@BBBBC
@AG8C2:00027:00178
ATCAGACACGGACACAGCAGAACACAC
+
BA@A@@@CCB@A@@BAAAABB@CBBBB
@AG8C2:00027:00180
ATCAGACACGGACACAGCAGAACACAC
+
BBCA??@BCCBCDCCC@DDBB@ADBBB
@AG8C2:00027:00182
ATCAGACACGGACACAGCAGAACACAC
+
BBBBBBBBBB@BBBBCDDDAA?ABBBB
@AG8C2:00027:00193
ACGCTCGACATGCCCAGGTACAGGAG
+
BBABBBBBCECCDC@BB?BBCCCC<<
@AG8C2:00028:00155
TACTGAGCTACACACACAGAAAGATTGGT
+
AAAAAAAABBBB>?@DB>8;96;A@>E@C
@AG8C2:00028:00158
TACTGAGCTACACACACAGAAAGATTGGT
+
BBBBBAA@ACBB:;>CBB;;;7;AA@C@C
@AG8C2:00028:00161
TAGTATCAGCCTCGCCATGACGAAGGTTTTCC
+
BBBBCDCBBC@BB??8;<CBBAC?C?BBB9BA
@AG8C2:00028:00162
TACTGAGCTTACACAACACAGAAAGATTGGT
+
CCCCBBC@@;>><11,1;8;;B=:=9;::>B
@AG8C2:00028:00171
ACGAGTGCGTTCCCCATGTCGTAGGTACTC
+
BBBBBB?>=88>>=4@BABCCCBB>?;<<B
@AG8C2:00028:00173
CGTGTCTCTAGGCACAGGATTTTGTGTTG
+
<<<CCEGCAAAB;;;AB?9999/9A>><@
@AG8C2:00028:00177
TCTCTATGCGCTCCACATGTCTAAGGT
+
BBBBBEFDBDC999;@@@BBABGADCC
@AG8C2:00028:00182
TCTCTATGCGCTCCACAAGTCTAAGGTACTG
+
BBBB?AACCCBBDACDA>ACCCCAC@BCDBB
@AG8C2:00028:00189
TCTCTATGCGCTCCACATGTCTAAGGT
+
BBBBAABCCCCCC?BBBBBBBBD=A?A
@AG8C2:00028:00193
TAGTATCAGCCTCGCCATGACGAAGGTATTCC
+
CCBBABCC><<<CCC@ABBBBAB>DCA>@=AC
@AG8C2:00029:00162
AGCACTGTAGCTGTCACTAGTTACTTGT
+
<=CECCACBBCBBBAAABBBC@BBB@BA
@AG8C2:00029:00177
ACGAGTGCTTCCCCATGTCGTAGGTACTC
+
BBBB;8:10-1880:1:;===99:9<<<B
@AG8C2:00029:00178
TACTGAGCTACACACACAGAAAGATTGGT
+
CABBCCCBBB@A?ABCBA;996;A@>BBB
@AG8C2:00029:00179
ACGCTCGACATGCCTACAGGAG
+
@B>BBAABCCBBA?ABBBA@==
@AG8C2:00029:00183
TGATAAGTCTCCTTCCTTAGTTACTTCA
+
BABBB@CBBBCAB@B@B@BBA?ABABDD
@AG8C2:00029:00185
AGCACTGTAGCTGTCATTATGTTACTTGT
+
44889>@@AA@9949>>;99;B?@;>:73
@AG8C2:00029:00187
ACGCTCGACATGCCCAGGTACAGGAG
+
8=BABBCCCCEEED;<<@CBABCCFB
@AG8C2:00029:00199
TGATACGTCTCCTTCCTTAGTTACTTCA
+
BCGCC?@ABBB6;7<:<28B@<@@A?@A
@AG8C2:00030:00150
TAGTATCAGCCTCGCCAATGACGAAGGTATTCC
+
:;BCCCCCCCA?8:;,1,/6877A=?=ACB?BA
@AG8C2:00030:00158
TAGTATCAGCCTCGCCATGACGAAGGTATTCC
+
@@BBCCCCCCABBBA8;<CCCCEAC?BCCCCB
@AG8C2:00030:00182
TACTGAGCTACACACACAGAAAGATTGGT
+
BB=??BCBBBCB9:<NHDBBB?ECC@C?C
@AG8C2:00030:00191
ACGCTCGACATGCCCAGGTACAGGAG
+
BBABBBCA@A@99919@;@@DDDCCG
@AG8C2:00030:00199
TCTCTATGCGCTCCACATGTCTAAGGT
+
B?BBABBAAAABB@CABE@@@CCADAC
@AG8C2:00031:00151
TGATACGTCTCCTTCCTTAGTTACTTCA
+
A@BBBBB??BC@B@C@C:9<E@BBBACD
@AG8C2:00031:00156
ACGAGTGCGTTCCCCATGTCGTAGGTACTC
+
BB7;;BABAB;???7ACECCCCBA<>9999
@AG8C2:00031:00159
TACTGAGCTACACAACACAGAAAGATTGGA
+
CBDCBBBB@>>>996994984469??@B@A
@AG8C2:00031:00167
TCTCTATGCGCTCCACATGTCTAAGGT
+
44444449@@9996444444///,/,/
@AG8C2:00031:00169
TGATACGTCTCCTTCCTTAGTTACTTCA
+
@@?@CCCBBBCA>?B?;131;;;;C@CC
@AG8C2:00031:00170
TACTGAGCTACACACACAGAAAGATTGGT
+
AAAA@@B@BBBD::<BA@9;;7;AA?C@B
@AG8C2:00031:00175
CGTGTCTCTAGGCACAGATTTTGTGTAG
+
BBABB@BBDCC@88,,--7780BD8==A
@AG8C2:00031:00187
TACTGAGCTACACACACAGAAAGATTGGT
+
BCCCCBCCBCBBAAABBB;;;7;@@>BAB
@AG8C2:00031:00199
TAGTATCAGCCTCGCCATGACGAAGGTATTCC
+
CBAAACCCCC?AB999;CCBBCB@CBDCCACD
@AG8C2:00032:00164
TAGTATCAGCCTCGCCATGACGAAGGTATTCC
+
AACCCCBBCB@BB??8;<CCCCC@CABBB@C?
@AG8C2:00032:00165
AGCACTGTAGCTGTCACTAGTTACTTGT
+
<<CDCCBCAABBBB?>>BBCC@@BB>??
@AG8C2:00032:00170
TGATACGTCTCCTTCCTTAGTTACTTCA
+
@AAACBCCCCC@C@C>B<;<C@GCEECB
@AG8C2:00033:00151
TGATACGTCTCCTTCCTTAGTTACTTCA
+
BBBBBBABABB@;BB?C103@?B?H@BD
@AG8C2:00033:00152
TGATACGTCTCCTTCCTTAGTTACTTCAGT
+
BBABBBCBBBC@B?A@C:9<B@CB00,))(
@AG8C2:00033:00161
ACGAGTGCGTTCCCCATGTCGTAGGTACTC
+
BBBBBBBB@?=ACC:CAAACCCBB>@A=?>
@AG8C2:00033:00164
ATATCGCGAGGGTATGGAAGACTCTATA
+
AABB@@@>@=;8<@==,1,/7/11ECCB
@AG8C2:00033:00189
AGCACTGTAGCTGTCACTAGTTACTTGT
+
<@CCCDBB??ACBBBBCBAAA?@@@@CE
@AG8C2:00033:00194
ACGAGTGCGTTCCCCATGTCGTAGGTACTC
+
BB?@ABA@@B=@@@6@BBBCCC??=AAAAC
@AG8C2:00034:00151
ATATCGCGAGGGTATGGAAAGACTCTATA
+
?<@@@@@ABCC>@@@@59919?@@BBB>>
@AG8C2:00034:00162
TGATACGTCTCCTTCCTTAGTTACTTCA
+
AAACCBB99<@=AAE@C;8<DADDC@CC
@AG8C2:00034:00164
CGTGTCTCTAGGCACAGGATTTTGTGTAG
+
CBCBBB@CCDC@::<CCBCCDC9BBA@?@
@AG8C2:00034:00188
TAGTATCAGCCTCGCCATGACGAAGGTATTCC
+
BBBBCCD@A@@B?>?=ABCCCCB@C@CCD@CB
@AG8C2:00034:00189
TACTGAGCTACACACACAGAAAGATTGGT
+
B@@>ABAABBBB9:;DCCCCC>BBC@B@C
@AG8C2:00034:00190
ATCAGACACGGACACAGCAGAACACAC
+
BBAABBBBBC@BA@ABBBCCB?BBBCC
@AG8C2:00034:00198
TAGTATCAAGCCTCGCCAATGACGAAGGTATTCC
+
B=<;<1//,//,48885954449=C@D@AABDJC
@AG8C2:00035:00162
ACGCTCGACATGCCCAGGTACAGGAG
+
BB?ABBBBCCBBDC@A@>ABDDDAAA
@AG8C2:00035:00168
ATCAGACACGGACAACAGCAGAACACAC
+
BB@@ABABA=;;11-1<@>BCD@CCCDD
@AG8C2:00035:00182
CGTGTCTCTAGGCACAGGATTTTGTGTAG
+
AABBBBCBBBB@@@ACCACCCC:AACDCC
@AG8C2:00035:00191
AGCACTGTAGCTGTCACTAGTTACTTGT
+
<<DDCCCDAAABBBBBBBBCCBBBB?BB
@AG8C2:00036:00150
ATATCGCGAGGGTATGGAAGACTCTATA
+
BBBBBBBBBBDAC@A=7;79@BBBBBBB
@AG8C2:00036:00151
ACGAGTGCGTTCCCCATGTCGTAGGTACTC
+
@?ABBBBCBB@AAA:DBCCCDCCB>A<<<<
@AG8C2:00036:00154
CGTGTCTCTAGGCACAGGATTTTGTGTAG
+
?BBCDBDA@@=;11111,1111+1==999
@AG8C2:00036:00155
TACTGAGCTACACAACACAGAAAGATTGGT
+
AABCCC;<:94:4924;44444-4882313
@AG8C2:00036:00156
TACTGAGCTACACACACAGAAAGATTGGTGCTGCC
+
BBBBBBBBBBB;113BA@<AA>@BCAC@DBA?7:6
@AG8C2:00036:00161
ATCAGACACGGACACAGCAGAACACAC
+
B??@BBBCCB?B9:=DDDCCC@CCCCB
@AG8C2:00036:00166
TGATACGTCTCCTTCCTTAGTTACTTCA
+
BBBBBBBBBBB@BAC@D:8<A=ACC@CB
@AG8C2:00036:00173
TCTCTATGCGCTCCACAATGCTAAGGT
+
<;ABCCFCBBBBB@:11,1<8:AAFAC
@AG8C2:00036:00174
CGTGTCTCTAGGCACAGGATTTTGTGTAG
+
BBBBBBBBBBC@99<AA@BFDE:DCCBAA
@AG8C2:00036:00183
TACTGAGCTACACACACAGAAAGATTGGT
+
CBBBBBBBBCCC;;=DEDCDC>@@C@B?D
@AG8C2:00036:00188
ATATCGCGAGGGTATGGAAAGACTCTATAG
+
;;BBDBBA<=919@9954:59944433447
@AG8C2:00036:00192
TAGTACAGCCTCGCCATGACGAAGGTATTCC
+
CGC<;9===83401,1/888:B@B@B??>?@
@AG8C2:00036:00193
TGATACGTCTCCTTCCTTAGTTACTTCA
+
DAAACCCC@@AAC@C@C9;;;:;CEAHE
@AG8C2:00036:00198
TATACGTCTCTTTCCTTAGTTACTTCA
+
BBBBBBBAAABB@D?B@BBBA??@?BC
@AG8C2:00037:00158
ATATCGCGAGGGTATGGAAAGACTCTATA
+
BABBBBBBABB>?;::24419D@BCDCCB
@AG8C2:00037:00162
ATATCGCGAGGGTATGGAAGATTCTATAGAG
+
@>@@@BBBBBC?C@>>6:69BC@DGCCBBBB
@AG8C2:00037:00168
TGATACGTCTCCTTCCTTAGTTACTTCA
+
CB@@ABBBBBB@B@C@C:8<C@BCB@CC
@AG8C2:00037:00170
ATATCGCGAGGGTATGGAAAGACTCTATA
+
B@BBA>>?99919A>>=AB?AABBBA@>?
@AG8C2:00037:00171
ACGCTCGACATGACCCAGGTACAGGAG
+
ABABBBDCCB;999?099299444899
@AG8C2:00037:00172
AGCACTGTAGCTGTCACTAGTTACTTGT
+
@@BBCCEDBBBCBB;;@FCEDEBBB@CC
@AG8C2:00037:00175
TGATACGTCTCCTTCCTTAAGTTACTTCA
+
AACBDBBBBAB?>?>=>,0,/86//;;@@
@AG8C2:00037:00178
ATATCGCGAGGGTATGGAAGACTCTATA
+
@@@@@BBBCCCBDCBB8:8<CCCCCCC?
@AG8C2:00037:00179
ACGAGTGCGTTCCCCATGTCGTAGGTACTC
+
BBABCCC@A@@CCC:BCACABB;;599999
@AG8C2:00037:00186
TACTGAGCTACACACACAGAAAGATTGGT
+
B???BBBBBAAB9:<CBB;;;9<CC@C@B
@AG8C2:00037:00190
TAGTATCAGCCTCGCCAATGACGAAGGTATTCC
+
@BBB@AACDB=@>?A54244444=242499892
@AG8C2:00038:00155
CGTGTCTCTAGGCACAGGATTTTGTGTAG
+
@AAAACBBDBB@99:BB=9:44,4@=>>B
@AG8C2:00038:00157
TCTCTATGCGCTCCACATGTCTAAGGT
+
ABDBBBCCCCCBB@;111::7FD?A?A
@AG8C2:00038:00172
TAGTATCAGCCTCGCCATGACGA
+
BBCEBFECCC@??;;11-,,,)*
@AG8C2:00038:00182
TGATACGTCTCCTTCCTTAGTTACTTCA
+
CABBBCB@??B@BCC@C:8<CBDCCBCB
@AG8C2:00038:00188
ACGCTCGACATGCCCAGGTACAGGAG
+
BBCCCCDCCD=@;H?@@=@A@@A<99
@AG8C2:00038:00191
TGATACGTCTCCTTCCTTAGTTACTTCA
+
@BBBBBCBBA@>ABCAF89;C?BBB@BB
@AG8C2:00038:00195
TCTCTGCGCTCCACATGTCTAAGGT
+
BBBBBBAAABDBC::<CCAAACC=A
@AG8C2:00039:00151
TACTGAGCTACACAACACAGAAAGATTGGT
+
BBDBCCBBBAAB9;8<BB>BAC=AAB8;7;
@AG8C2:00039:00152
TACTGAGCTACACACACAGAAAGATTGGT
+
BBBBBB@@BCB;113B>>>CC<AAB=?=?
@AG8C2:00039:00153
ACGCTCGACATGACCCAGGTACAGGAG
+
BBBBBBBBBBB<><B><<<<G@>@?@@
@AG8C2:00039:00159
ATCAGACACGGACAACAGCAGAACACAC
+
BAABBBAB=65:11,1;<=9;;EAAACC
@AG8C2:00039:00170
ATATCGCGAGGGTATGGAAAGACTCTATA
+
BBBBBBC@AAC@CBBB7;;8<DDAA@?:0
@AG8C2:00039:00173
ATCAGACACGGACAACAGCAGAACACAC
+
A?@?CBBDCB@C<<<<CAACDDBGCBBB
@AG8C2:00039:00174
ATCAGACACGGACAACAGCAGAACACAC
+
?@@@CCBBA<==11,1888@CE@AAAB?
@AG8C2:00039:00175
ACGAGTGCGTTCCCCATGTCGTAGGTACTC
+
BBBBBBBA@9;@==4@BBCBCC@@=@<<<B
@AG8C2:00039:00176
TGATACGTCTCCTTCCTTAGTTATCTTCA
+
<<<<CBC>>>@5924242.//5////5//
@AG8C2:00039:00179
ATCAGACACGGACAACAGCAGAACACAC
+
BA@@@BCCCC@C;;8<AAABAA=ACB@@
@AG8C2:00039:00183
TCTCTATGCGCTCCACATGTCTAAGGT
+
BBCBCCECCDBBC@C::<CCCCCAFBC
@AG8C2:00039:00187
TCTCTATGCGCTCCACATGTCTAAGGT
+
BCBCBDCBBBBBCCC::<CCBBCBFAC
@AG8C2:00039:00195
ATCAGACACGGACACAGCAGAACACAC
+
CABBBBABCCAB:;<CCBBBCACCCCC
@AG8C2:00039:00196
TGATACGTCTCCTTCCTTAGTTACTTCA
+
ABBBBBB??BC@C@C@C99<B>CAB>@C
@AG8C2:00040:00156
ATATCGCGAGGGTATGGAAGACTCTATA
+
BBCCBBBBBCC@EBBB:::<CCCCCAAA
@AG8C2:00040:00157
TGATACGTCTCCTTCCTTAAGTTACTTCA
+
B;<<CBCABBB=A<??A6949><>>>=@?
@AG8C2:00040:00158
TCTCTATGCGCTCCACATGTCTAAGGT
+
CCCBCBCBBB@BC@C::<AAAAC@DAG
@AG8C2:00040:00175
TACTGAGCTACACAACACAGAAAGATTGGT
+
=A>>999@>@BB<;89???>@@198><><=
@AG8C2:00040:00176
TAGTATCAGCCTCGCCATGACGAAGGTATTCC
+
BBBBDCCCCCABB9;111>==>C@B@CAA?AB
@AG8C2:00040:00178
TCTCTATGCGCTCCACAATGTCTAAGGT
+
B<<=CCCCBBCC??;11,1:6;BD@CAC
@AG8C2:00040:00180
TCTCTATGCGCTCCACATGTCTAG
+
=<CBA@ACCCCBC?@494444444
@AG8C2:00040:00196
TAGTATCAGCCTCGCCATGACGAAGGTATTCC
+
DCCCBCCBCC@>>996;9@??<<<>ACCD@C?
@AG8C2:00041:00150
TGATACGTCTCCTTCCTTAGTTACTTCA
+
BBCB>>999@@6959592844244429B
@AG8C2:00041:00162
TACTGAGCTACACAACACAGAAAGATGGT
+
8989>>>>>>@A996;ABCBCDA9:;?@?
@AG8C2:00041:00168
ACGAGTGCGTTCCCCATGTCGTAGGTACTC
+
CC?AECCCCC@CCB9CAABAAB9;49949>
@AG8C2:00041:00174
TCTCTATGCGCTCCACATGTCTAAGGT
+
BBCCCCA@ACCBB@;113>><@B8979
@AG8C2:00041:00176
CGTGTCTCTAGGTACAAGGATTTTGTGTA
+
BBBCBBBCCD=;<<1212>>AB>9>>14.
@AG8C2:00041:00181
ACGCTCGACATGCCCAGGTACAGGAG
+
?@@AB@ABB<<<=:6@A=>@@;<8<B
@AG8C2:00041:00185
AGCACTGTAGCTGTCACTAGTTACTTGT
+
;;@@=@ACCB@@>=121;;BDCCCC>BB
@AG8C2:00041:00186
TCTCTATGCGCTCCACAATGTCTAAGGT
+
4444449=99994:@@;699=9;@5924
@AG8C2:00041:00190
CGTGTCTCTAGGCACAGGATTTTGTGTAG
+
AAEECCCCDFF@:9<B@?>>@>4?@><<<
@AG8C2:00041:00191
CGTGTCTCTAGGCACAGGATTTTGTGTAG
+
<<BAAACABB>=111<7,//11*/99668
@AG8C2:00041:00192
ACGCTCGACATGCCCAGGTACAGGAG
+
BBB@@BBBBCBBCB>BB@BBBCCBBB
@AG8C2:00041:00195
TCTCTATGCGCTCCACATGTCTAAGGT
+
CCBCBCCBBBBBCCC::<CCCCFACAC
@AG8C2:00042:00150
CGTGTCTCTAGGCACAGGATTTTGTGTAG
+
AAAA@@@BDCC@::;B@@9999/9@?>>B
@AG8C2:00042:00151
TGATAAGTCTCCTTCCTTAGTTACTTCA
+
FCCCC@BAAAB>;::;;113>>>>D?DD
@AG8C2:00042:00155
TGATACGTCTCCTTCCTTAAGTTACTTCA
+
AABBBB;;<BDAE@B?B7;59@?ACCBDE
@AG8C2:00042:00157
TGATACGTCTCCTTCCTTAAGTTACTTCA
+
C?@@BCCBB@A61,1::-1,/857/929A
@AG8C2:00042:00161
CGTGTCTCTAGGCACAGGATTTTGTGTAG
+
<=EDDDDCEA;:/1111,1111+1:4449
@AG8C2:00042:00168
ATATCGCGAGGGTATGGAAAGACTCTAT
+
BA@BBBB@AAA@DD;;24419C@@CCCB
@AG8C2:00042:00171
TGATACGTCTCCTTCCTTAGTTACTTCA
+
CCCCCBB@@AC?B<A>B7:9@=ABCAEC
@AG8C2:00042:00175
TACTGAGCTACACAACACAGAAAGATTGGTG
+
CCCBBBBBBB@B<;<<BBBAAA=@CC@C@CD
@AG8C2:00042:00178
TGATACGTCTCCTTCCTTAAGTTACTTCA
+
@AC@@ABCBBC?B@DDC>@=@@@@@A@AC
@AG8C2:00042:00181
ATCAGACACGGACAACAGCAGAACACAC
+
@B;;;C@<;9=@99594;;?ECBCDBCC
@AG8C2:00042:00183
ATCAGACACGGACACAGCAGAACACAC
+
BAABBBCBBB@B;:=EDLFBBABBBCC
@AG8C2:00042:00190
TAGTATCAGCCTCGCCATGACGAAGGTATTCC
+
BCCDCCCAAB@@@996;;CBCCCBE@C@A@AB
@AG8C2:00042:00191
ATCAGACACGGACACAGCAGAACACAC
+
BBBBBBBBBB@C::<CCCNCC@BBBCC
@AG8C2:00042:00192
AGCACTGTAGCTGTCAACTAGTTACTTGT
+
844449949>@>@@9;59@B997<@@<>9
@AG8C2:00042:00193
TCTCTATGCGCTCCACATGTCTAAGGT
+
@<:=HDCDBBBAA>=111<<<=A8A?@
@AG8C2:00042:00195
AGCACTGTAGCTGTCACTAGTTACTTGT
+
;<CCGBCC?@ADCE;;<CCCCAECC?BB
@AG8C2:00042:00196
ACGAGTGCGTTCCCCATGTCGTAGGTACTC
+
ABABCBCBCC=@==4=?@BAAB@@=@<;<B
@AG8C2:00042:00198
CGTGTCTCTAGGCACAGGATTTTGTGTAG
+
BBBBCBDDDFDB:9<AA>>@@@6?@@@@@
@AG8C2:00043:00152
ACGAGTGCGTTCCCCATGATCGTAGGTACTC
+
BCC;;?HCCC@CKKAD;;9>99999249994
@AG8C2:00043:00154
TGATACGTCTCCTTCCTTAGTTACTTCA
+
ABBBBBB@@@C?;7756,/1=>>>ECCC
@AG8C2:00043:00157
ATCAGACACGGACACAGCAGAACACAC
+
BBAABBBBC;;;113@C@BCC@CBBDC
@AG8C2:00043:00163
AGCACTGTAGCTGTCACTAGTTACTTGT
+
<<BBBBCC@A@C>=111111@?A@@=@@
@AG8C2:00043:00166
ATCAGACACGGACACAGCAGAACACAC
+
CA>>@BAB>A::111=>CCCC@BBBCC
@AG8C2:00043:00183
ACGCTCGACATGCCCAGGTACAGGAG
+
BBBB>?@CCCCCDIDAA?AAAAICAA
@AG8C2:00043:00186
TCTCTATGCGCTCCACAATGTCTAAGGT
+
C@@@A@AABBCBC?B;<7;A@BBC>>>>
@AG8C2:00043:00187
ATATCGCGAGGGTATGGAAAGACTCTATA
+
BABBBBBCCCF@C99929919?;@BCB=;
@AG8C2:00043:00193
TACTGAGCTACACACACAGAAAGATTGGT
+
BAAABBBBBBBD::=CDCBCCACCC@C@B
@AG8C2:00043:00196
CGTGTCTCTAGGCAACAGGATTTTGTGTAG
+
9;AAAAABAA@?9959@B<9999/99949>
@AG8C2:00043:00199
AGCACTGTAGCTGTCACTAGTTACTTGT
+
<<@@@CCBBBCCCC;<<CAEB?A@@=@A
@AG8C2:00044:00151
AGCACTGTAGCTGTCACTAGTTACTTGT
+
;<BB@BCDCCBBAB;;<BCDD@A@@>AA
@AG8C2:00044:00154
TAGTATCAGCCTCGCCAATGACGAAGGTATTCC
+
BCCCC@A<<>@@@?@5954::49;>?CA@?<A:
@AG8C2:00044:00155
CGTGTCTCTAGGCACAGGATTTTGTGTAG
+
BBCBBBDCBB;;111==:1111+199@>>
@AG8C2:00044:00156
TACTGAGCTACACACACAGAAAGATTGG
+
BAB?BBBBBBB;113A?C?CD>BBC@C@
@AG8C2:00044:00158
TAGTATCAGCCTCGCCATGACGAAGGTATTCC
+
CCCBCBBB;<;9B<>113?B?BCADABBCBCA
@AG8C2:00044:00167
ACGCCTCGACATGCCCAGGTACAGGAG
+
B9:;@CCCCGCCBBBA<;8<@@ABCBA
@AG8C2:00044:00168
ATATCGCGAGGGTATGGAAGACTCTATA
+
BBBBBBBBBCCAB;;>6:6<CBFDCCC>
@AG8C2:00044:00172
ACGAGTGCGTTCCCCATGTCGTAGGTACTC
+
BAAACDCCBC@EBE:CECCAAA;;59999>
@AG8C2:00044:00176
ATATCGCGAGGGTATGGAAAGACTCTATA
+
CCCCCBBCCCHBA@9929919@@@CA@@A
@AG8C2:00044:00181
TGATACGTCTCCTTCCTTAGTTACTTCA
+
B>@@BBBCBCC@B@DBH:8<C@BBB@CC
@AG8C2:00044:00186
ACGAGTGCGTTCCCCATGTCGTAGGTACTC
+
CBBBBBBB999<CC9CDCDECCBB>A<;;A
@AG8C2:00044:00189
ATCAGACACGGACAACAGCAGAACACAC
+
BBBBCCCCC=::1/-1>?@BCEACCGEC
@AG8C2:00044:00194
TAGTATCAGCCTCGCCATGACGAAGGTATTCC
+
B@AFDCBCBDA?A?A99<CCBCC@BABCC@CB
@AG8C2:00045:00155
CGTGTCTCTAGGCACAGGATTTTGTGTAG
+
BBBBBBD@CC;?113@A;122212DA@AC
@AG8C2:00045:00156
TCTCTATGCGCTCCACATGTCTAAGGT
+
BBBBCCBBBBCBB@:112111AC>B?B
@AG8C2:00045:00159
TAGTATCAGCCTCGCCAATGACGAAGGTATTCC
+
41/111//887999954248;449242444242
@AG8C2:00045:00161
ACGAGTGCGTTCCCCATGTCGTAGGTACTC
+
BAABCBBA@@;@@@6@CCDCBCBB?B<=>B
@AG8C2:00045:00165
ATCAGACACGGACACAGCAAACACAC
+
BB?@ABBBBB?B:9;BB@@A=ACCCC
@AG8C2:00045:00171
ATATCGCGAGGGTATGGAAAGACTCTATA
+
BBBB:;<ABCC@FECCDDD?A=;;<A<88
@AG8C2:00045:00190
CGTGTCTCTAGGCACAAGATTTTGTGTAG
+
@@BABB@@DEDAA@@B>A@@@=6=CA?>A
@AG8C2:00045:00191
CGTGTCTCTAGGCACAGGATTTTGTGTAG
+
AACCCECCCDD@:;=CC@CCCG:DDA@@B
@AG8C2:00045:00196
TACTGAGCTACACAACACAGAAAGATTGGT
+
BBBBBB<;9>9111,1888;BA699C>@<=
@AG8C2:00045:00197
TCTCTATGCGCTCCACATGTCTAAGGT
+
BCCCBBBBBBBBBAF::<AA@BF@CAC
@AG8C2:00045:00198
TGATACGTCTCCTTCCTTAAGTTACTTCA
+
@@BBCBBDBBBA;78::-0,/868:C?><
@AG8C2:00045:00199
TGATACGTCTCCTTCCTTAGTTTACTTCA
+
?@ABBBBBBBB@CACAC=?@@>9>>@=@B
@AG8C2:00046:00150
CGTGTCTCTAGGCACAGGATTTTGTGTAG
+
ACBBBBBBCC;;111==:1111+1=9449
@AG8C2:00046:00151
ATATCGCGAGGGTATGGAAAGACTCTAT
+
B?AAA9;;@@@<?>>>59919>>@BCCC
@AG8C2:00046:00154
CGTGTCTCTAGGCAACAGGATTTGTGTAG
+
A<9;@@A?B>?<99699959991444///
@AG8C2:00046:00160
TGATACGTCTCCTTCCTTAGTTACTTCA
+
BBBBBBBBBBC@D@C@C:8<GBCCB@CD
@AG8C2:00046:00164
TAGTATCAGCCTCGCCAATGACGAAGGTATTCC
+
BBBBDCCCCCB?8==5959@@@CC?B>B;;8<C
@AG8C2:00046:00170
CGTGTCTCTAGGCACAGGATTTTGTGTAG
+
ABCCCBDDCD;;111<>:1111+1B>>99
@AG8C2:00046:00171
ATCAGACACGGACACAGCAGAACACAC
+
@@@@@CCBA>;=111888CCC@DBB?>
@AG8C2:00046:00176
AGCACTGTAGCTGTCACTAGTTACTTGT
+
<?DBBFBABADBBB:9<CBCDBBBBDCC
@AG8C2:00046:00182
TAGTATCAGCCTCGCCAATGACGAAGGTATTCC
+
<<AABACCCB>@@996929@C>AC>A?ACE@CC
@AG8C2:00046:00183
TACTGAGCTACACAACACAGAAAGATTGGT
+
@@ACCCCBB9;8//-1@A@?CE?BCC?B?B
@AG8C2:00046:00186
ACGCTCGACATGACCCAGGTACAGGAG
+
9;;;@@BCBC>>999-4424;:44244
@AG8C2:00046:00188
TAGTATCAGCCTCGCCATGACGAAGGTATTCC
+
AABBBBBAAB@===?8;<CCCBB@B@CCC@C@
@AG8C2:00046:00189
TAGTATCAGCCTCGCCATGACGAAGGTATTCC
+
CCBCCCCBCBB981<-1/:::;C@DADCC@FB
@AG8C2:00046:00191
TGATACGTCTCCTTCCTTAGTTACTTCA
+
B?AACDBBBAB>=:;:;-0/667:A?AB
@AG8C2:00046:00199
ACGCTCGACATGCCCAGGTACAGGAG
+
BA@AAABCBDCCFHDAA>ADEDD@EC
@AG8C2:00047:00157
ATCAAACACGGACACAAGCAGAACACAC
+
>?89909@9929;ABB:<<944284443
@AG8C2:00047:00159
ATCAGACACGGACACAGCAGAACACAC
+
BB>??BBBDB@B9:<CFCCBB?BCCCC
@AG8C2:00047:00165
AGCACTGTAGCTGTCACTAGTTACTTGT
+
<>CCCBCCCCBC@@<;<BBCCABBEBBC
@AG8C2:00047:00172
TAGTATCAGCCTCGCCATGACGAAGGTATTCC
+
BBBBBBBEDC@==@A7;;BBBAD?B?BCC@CA
@AG8C2:00047:00180
ATATCGCGAGGGTATGGAAAGACTCTAT
+
?BBBBBBB?@@<=?@@59919@?@@@?>
@AG8C2:00047:00183
TACTGAGCTACACAACACAGAAAGATTGGT
+
?ABABGA@@@@@<<:<AAA9<919>?>BAG
@AG8C2:00047:00187
TGATACGTCTCCTTCCTTAAGTTACTTCA
+
<;;@BA;<98;242424239442444244
@AG8C2:00047:00188
TACTGAGCTACACAACACAGAAAGATTGGT
+
AAAABBAA@AAA<<<=EFFCBC>BBCDCDD
@AG8C2:00047:00191
CGTGTCTCTAGGCACAGGATTTTGTGTAG
+
ACDDCBBBCC;;113?>=>?>>6CGC@@A
@AG8C2:00047:00198
ATCAGACACGGACAACAGCAGAACACAC
+
C@@@AA@@B>;<11-1>11<CC@EBBDC
@AG8C2:00048:00153
AGCACTGTAGCTGTCACTAGTTACTTGT
+
<<BBBBCCDCBB?@;;<BBAAABCB>BB
@AG8C2:00048:00154
ATCAGACACGGACAACAGCAGAACACAC
+
>B>@?CCCC@@B;;9<DCCCBB@BBBBC
@AG8C2:00048:00157
TACTGAGCTACACACACAGAAAGATTGGT
+
BBBBBBB?BBB;113BA@>BB>CCDBC@F
@AG8C2:00048:00160
AGCACTGTAGCTTTCATTAGTTACTTGT
+
@@CCDCCBBBDBB<ABC;<:HCCCCD=<
@AG8C2:00048:00164
TGATACGTCTCCTTCCTTAGTTACTTCAGT
+
ABBBBBBCABB8959?@::9:9@9<5---*
@AG8C2:00048:00165
TAGTATCAGCCTCGCCATGACGAAGGTATTCC
+
BBBBDCCCEC@??>>69<BBCCC@G@BBB@BB
@AG8C2:00048:00182
ACGCTCGACATGCCCAGGTACAGGAG
+
@@AB@>@@@B<;9?99959AAAA=@A
@AG8C2:00048:00183
ATATCGCGAGGGTATGGAAAGACTCTATA
+
B@ABBA?BA@@<@?>A<B@:AA@A@CCB?
@AG8C2:00048:00184
CGTGTCTCTAGGCAACAGGATTTGTGAG
+
944999:=:CC@BA=<9424;;-444//
@AG8C2:00048:00186
CGTGTCTCTAGGCAACAGGATTTTGTGTAG
+
9;>AAA<<9A@<9959@:99==>4??949>
@AG8C2:00048:00187
ATATCGCGAGGGTATGGAAGACTCTATA
+
BBBB?9;<A>>:?<<<-1-/88=;ACBC
@AG8C2:00048:00195
TACTGAGCTACACACACAGAAAGATTGGT
+
BBBBBBBABBBC99<DDF@AA>ACC@B@C
@AG8C2:00048:00198
TGATACGTCTCCTTCCTTAGTTACTTCAG
+
BBBBBCA@=@>=A=@@E<;<C?BBB@BBC
@AG8C2:00049:00152
CGTGTCTCTAGGCACAGGATTTTGTGTAG
+
@@ABBCDBCAA<999@A>9999/9>>>>B
@AG8C2:00049:00156
ATCAGACACGGACACAGAAGAACACAC
+
BA@@ACABB>?>113CDDBEG@DABAC
@AG8C2:00049:00157
ATATCGCGAGGGTATGGAAGACTCTATA
+
;BBBBCCBB;;;:777,/,1>>A>BBBB
@AG8C2:00049:00159
CGTGTCTCTAGGCACAGGATTTTGTGTAG
+
ABBBDDDCD?=<999@AB9999/9?@>>A
@AG8C2:00049:00164
TACTGAGCTACACACACAGAAAGATTGGT
+
?ABAA@@@BBH;113>@??CD?BBBAC?B
@AG8C2:00049:00168
ATATCGCGAGGGTATGGAAAGACTCTATA
+
ABABBBBBBCC@C:::54919A>?BCCCB
@AG8C2:00049:00170
TAGTATCAGCCTCGCCAATGACGAAGCTGAG
+
BCCBCAABGGA?=@@5959A>ACC@DCCCD@
@AG8C2:00049:00184
ATATCGCGAGGGTATGGAAAGACTCTATA
+
>BBBB???CCC>B?>?59919>:@CCCBA
@AG8C2:00049:00185
AGCACTGTAGCTGTCAACTAGTTACTTGT
+
9449=ACABBCABB<959@B995444244
@AG8C2:00049:00187
TAGTATCAGCCTCGCCATGACGAAGGTATTCC
+
BABBBCBBBBABABB::<CCCCCAB?B;97;@
@AG8C2:00049:00195
AGCACTGTAGCTGTCACTAGTTACTTGT
+
<>CCCCCCBBDCBD::=DCCDBCCB?BB
@AG8C2:00049:00196
TGATACGTCTCCTTCCTTAGTTACTTCA
+
ABBBBBC??AC@C@C@D;:9C@CCCBBD
@AG8C2:00049:00199
TCTCTATGCGCTCCACATGTCTAAGGT
+
ABCCCCBBBBBBCAC:==CGCCDAAAA
@AG8C2:00004:00203
CGTGTCTCTAGGCACAGGATTTTGTGTAG
+
BBABBBBBDCC@???BC@AAAA9AA?@@@
@AG8C2:00004:00204
ACGAGTGCGTTCCCCATGTCGTAGGTACTC
+
BBBBBBBBB@6944,9?=@ABBBC?C<<<B
@AG8C2:00004:00206
TACTGAGCTACACACACAGAAAGATTGGT
+
;;9?BBEDCBBBB@AADBBBB>AA?;>89
@AG8C2:00004:00209
CGTGTCTCTAGGCACAGGATTTGATGTAGA
+
44444444/66,////4:444-444/,,,,
@AG8C2:00004:00214
ATATCGCGAGGGTATGGAAGACTCTATA
+
BBBBBBBDCCC?CDCC@B@BCBBB???<
@AG8C2:00004:00218
ATATCGCAGGGTATGGAAGACTCTATA
+
BABBBBCCDC>EBCD@B@BCCBAA@BB
@AG8C2:00004:00219
TCTCTATGCGCTCCACATGTCTAAGGT
+
@@ACAAEECCCBC@CBBBBCC<;8<B>
@AG8C2:00004:00220
ATCAGACACGGACACAGCAGAACACAC
+
ABBBAB?BBB@BBBCCCCCCC@DBBBB
@AG8C2:00004:00228
TAGTATCAAGCCTCGCCATGACGAAGGTATTCC
+
B97771//,/658;9;8<@@>>;;7<ABBB=A=
@AG8C2:00004:00237
TACTGAGCTACACACACAGAAAGATTGGT
+
@@@BBBBB?ABBBACCBA9996;AA?C?B
@AG8C2:00004:00239
CGTGTCTCTAGGCACAGGATTTTGTGTAG
+
BBDDCCGGABC@CBBBC?@@@@6=BAABC
@AG8C2:00004:00242
ACGCTCGACATGCCCAGGTACAGGAG
+
99BB@;<<BB@@@D:9959>>BCCAB
@AG8C2:00004:00243
TACTGAGCTACACACACAGAAAGATTGGT
+
D@@@A;<<;;AAAACCDAACH>AA>;>:2
@AG8C2:00004:00245
TGATACGTCTCCTTCCTTAGTTACTTCA
+
4444/16/1,,*,*,*/,./6,99@>B@
@AG8C2:00005:00211
TACTGAGCTACACACACAGAAAGATTGGTG
+
?@A@@BAA@@>9999@@@9990444249;4
@AG8C2:00005:00212
TACTGAGCTACACACACAGAAAGATTGGT
+
BBBBBBBB@B@AAABDEC99989BB@B@C
@AG8C2:00005:00215
CGTGTCTCTAGGCACAGGATTTTGTGTAG
+
@ABBBABCBEC@BBBAC@BCBC:BEB@BB
@AG8C2:00005:00218
TACTGAGCTACACACACAGAAAGATTGGT
+
BBB===AAAAAAAACB@;444-9>>>C@B
@AG8C2:00005:00219
TCTCTATGCGCTCCACATGTCTAAGGT
+
AAACCCBCBBCBB@BCBBBCCCEAD@B
@AG8C2:00005:00222
CGTGTCTCTAGGCACAGGATTTTGTAG
+
@@AAA@@CCCB@A??AA@ACCF:::9@
@AG8C2:00005:00225
TACTGAGCTACACACACAGAAAGATTGGT
+
BB?@AAA@???@BBCC??;;9-9>>>B@C
@AG8C2:00005:00231
ACGAGTGCGTTCCCCATGTCGTAGGTACTC
+
AA?ABBBA882444,9@>@BECBB?B<<<C
@AG8C2:00005:00238
ATCAGACACGGACACAGCAGAACACAC
+
@@@AAAB@@=;==AAABCAAADCECCC
@AG8C2:00005:00239
TACTGAGCTACACAACAGAAAGATTGGTGC
+
B?==A@@@BBCCBB?;11/85111,15666
@AG8C2:00005:00240
TGATACGTCTCCTTCCTTTAGTTAC
+
BBB@@@@@>9959542//+./,*,,
@AG8C2:00005:00246
AGCAGTAGCTGTCACTAGTTACATGT
+
<<BBCDDCCBBBAAABBBB@BBCBB?
@AG8C2:00005:00248
ACGCTCGACATGCCCAGGTACAGGAG
+
B@@@AAABCDDBAA>AA?BBCCD@AA
@AG8C2:00006:00202
TACTGAGCTACACACACAGAAAGATTGGT
+
???BBB@@AAAAAABBCC@??>?BB@C@C
@AG8C2:00006:00208
TAGTATCAGCCTCGCCATGACGAAGGTATTCC
+
4499>:A;:<?BBBC@B;888//,156888==
@AG8C2:00006:00215
TAGTATCAGCCTCGCCATGACGAAGGTATTCC
+
BBCAABCBCBA??@@=@CCCCCB@C@CBC@EB
@AG8C2:00006:00225
CGTGTCTCTAGGCACAGGATTTTGTGTAG
+
ACBBCBBBAAA@BBCCC@????6@A@BAB
@AG8C2:00006:00226
TCTCTATGCGCTCCACATGTCTAAGGT
+
BBBBBDCBBBBBB@BCCB??>CCBE?A
@AG8C2:00006:00232
AGCACTGTAGCTGTCACTAGTTACTTGT
+
AACCBBBDBBCBCCCBBBBBC@BBB?BB
@AG8C2:00006:00237
ATCAGACACGGACACAGCAGAACACAC
+
A??BB@B?==@BBCBBCCCEC@BBBBB
@AG8C2:00006:00239
CGTGTCTCTAGGCACAGGATTTTGTGTAG
+
@AABAADCCCB@BBCCD@DCCE:CCCCBB
@AG8C2:00006:00241
TGATACGTCTCCTTCCTTAGTTACTTCA
+
BBBBBBBAAAA?A@ABC>?@B@ABBCCC
@AG8C2:00006:00243
TGATACGTCTCCTTCCTTAGTTACTTCA
+
@BB:9;=;99C=A<@=@7;;B>@AA?BA
@AG8C2:00006:00244
ATCAGACACGGACACAGCAGAACACACA
+
BBBBBBBB??>9<<HBCCH?@>=DA@@C
@AG8C2:00006:00246
ACGCTCGACATGCCCAGGTACAGGAG
+
?@CCCCEAADCBBC?BB;=<@AC=<<
@AG8C2:00007:00204
ACGCTCGACATGCCCAGGTACAGGAG
+
@@AABA@ACDC??@>?B?BBDDCAAA
@AG8C2:00007:00205
TGATACGTCTCCTTCCTTAGTTACTTCA
+
AAA@@@BBBBB@C@D@C@BBC?BBB@BC
@AG8C2:00007:00216
TGATACGTCTCCTTCCTTAGTTACTTCA
+
ABBBBBBCBBB?B@BAC@>??AAAA@BB
@AG8C2:00007:00227
TACTGAGCTACACACACAGAAAGATTGGT
+
@@@BBBB@?BBBBABB@C9996;AA@D@C
@AG8C2:00007:00230
AGCACTGTAGCTGTCACTAGTTACTTGT
+
;<CCCBACBBBBBBBBB@ACBBBBB=??
@AG8C2:00007:00232
TCTCTATGCGCTCCACATGTCTAAGGT
+
ABBABBCECBB=?@BBCB@@@BBBD?A
@AG8C2:00007:00238
ACGAGTGCGTTCCCCATGTCGTAGGTACTC
+
BBB?BBBBB@6944,9999@AAAA?B<<<B
@AG8C2:00007:00246
AGCACTGTAGCTGTCACTAGTTACTTGT
+
BB9:<CB:9=>CAAAA@@ACCACFE>A@
@AG8C2:00007:00249
CGTGTCTCTAGGCACAGGATTTTGTGTAG
+
BBCB??ADDCCBB@ABCB==?=6@A?@AC
@AG8C2:00008:00210
TGATACGTCTCCTTCCTTAGTTACTTCA
+
AAAAABBBBBB@B@C@C?@@B@BBA@BB
@AG8C2:00008:00215
AGCACTGTAGCTGTCACTAGTTACTTGT
+
<<CCEEBBBCCCBBBBBBCAADABB?A@
@AG8C2:00008:00216
ACGCTCGACATGCCCAGGTACAGGAG
+
BBBAC>@@BBA===99;5;ABBCAAA
@AG8C2:00008:00218
ATCAGACACGGACACAGCAGAACACAC
+
BBBB:9;CCC@CCCBAA@?996;>>>>
@AG8C2:00008:00221
TGATACGTCTCCTTCCTTAGTTACTTCA
+
ACCBBGCCCCC@C@B>@?<@??;;;>AC
@AG8C2:00008:00222
TGATACGTCTCCTTCCTTAGTTACTTCA
+
CBB??BBBBBB>B@C@D@BBB@CCC@BC
@AG8C2:00008:00230
TCTCTATGCGCTCCACAAGTCTAAGGTACTG
+
ABBBAAABBBBBB@BBD@CCCBB?BABCBBB
@AG8C2:00008:00231
TCTCTATGCGCTCCACATGTCTAAGGT
+
BBBCAABCBBB@A@BBBBBBBCEACBD
@AG8C2:00008:00236
TAGTATCAGCCTCGCCATGACGAAGGTATTCC
+
CBBBBBCBED?@?998<CACDA@>@@CCC@C?
@AG8C2:00008:00239
TCTCTATGCGCTCCACATGTCTAAGGT
+
BCCCBBDCBBBBB@CCBBAABCCDG?G
@AG8C2:00008:00240
TAGTATCAGCCTCGCCATGACGAAGGTATTCC
+
BBBBBCDCBB@A?@@@CB>AB998<@B@A@BB
@AG8C2:00008:00243
CGTGTCTCTAGGCACAGGATTTTGTGTAG
+
BBBBB@@B@F@@BBBCB??===6:::A@B
@AG8C2:00008:00244
TGATACGTCTCCTTCCTTAGTTACTTCA
+
<DBBBBBBB?A>BACAC>@E@@C@A>@B
@AG8C2:00009:00206
CGTGTCTCTAGGCACAGGATTTTGTGTAG
+
BB@ABAD@DCB@CBAAB@BCCC:AA?=99
@AG8C2:00009:00210
ACGCTCGACATGCCCAGGTACAGGAG
+
@@BBBBBBCBB@@@<@A>ABCCCAAA
@AG8C2:00009:00220
TCTCTATGCGCTCCACATGTCTAAGGT
+
BCCCBBBCBBB?B>BCCBBBCCC@B@C
@AG8C2:00009:00224
TGATACGTCTCCTTCCTTAGTTACTTCA
+
9;A@A@BBBBC@C@CBD=@ADI<;<>A9
@AG8C2:00009:00225
ATATCGCGAGGGTATGGAAGACTCTATA
+
BBBBBBCBDCC@DBBB>AAACBBBBAAB
@AG8C2:00009:00227
TGATACGTCTCCTTCCTTAGTTACTTCA
+
ABABBBBBBB@@BAC@C?BBB@?@@?CC
@AG8C2:00009:00235
ACGAGTGCGTTCCCCATGTCGTAGGTACTC
+
BAAAB888//,111+/799@DCBC@C<<<C
@AG8C2:00009:00242
TAGTATCAGCCTCCGCATGACGAAGGTATTCC
+
BBBBBBCBEAB66,1///444449::?=B@B?
@AG8C2:00009:00243
TACTGAGCTACACACACAGAAAGATTGGT
+
???BBBBBAABBBBCB@@994-9@@>B@C
@AG8C2:00009:00245
CGTGTCTCTAGGCACAGGATTTTGTGTAG
+
BBBBBBBC::<BCBBAC@BCCC:CECAAB
@AG8C2:00009:00246
ATATCGCGAGGGTATGGAAGACTCTATA
+
BB??@B?CAAA?BC@?=ACACCDECCBA
@AG8C2:00010:00204
ACGCTCGACATGCCCAGGTACAGGAG
+
BBABBAAABBBBCD@CB@AABDDBCD
@AG8C2:00010:00225
TAGTATCAGCCTCGCCATGACGAAAGTAATC
+
BBBBBCDBEA?@>@@=@BC?;444-9B@>DD
@AG8C2:00010:00230
ACGAGTGCGTTCCCCATGTCGTAGGTACTC
+
BBBABCBB=:2444,999;ACCCC@C<=<B
@AG8C2:00010:00232
CGTGTCTCTAGGCACAGGATTTTGTGTAG
+
@@ABBBB@@BC@BB@@A?ACFD::::CA@
@AG8C2:00010:00233
TACTGAGCTACACACACAAGAAAGATTGGT
+
@BBBBBBBAAACBAA4996999-4442424
@AG8C2:00010:00245
CGTGTCTCTAGGCACAGGATTTTGTGTAG
+
AABBBAACAA@=999>?<?@@@499999@
@AG8C2:00010:00249
TACTGAGCTACACACACAGAAAGAATTG
+
488>8=?@9;;9;AA@@7///+/,*,*,
@AG8C2:00011:00208
CGTGTCTCTAGGCACAGGATTTTGTGTAG
+
BBBBAAACDCC@B??AB@BCCC:==9499
@AG8C2:00011:00219
ATCAGACACGGACACAGCAGAACACAC
+
BAABBBBBBB@BBCBBBBCBB@AAAAB
@AG8C2:00011:00220
TGATACGTCTCCTTCCTTAGTTACTTCA
+
AAA?BBCBBBB@B@B@D@BBB@BBBABB
@AG8C2:00011:00222
ACGCTCGACATGCCCAGTACAGGAG
+
BAAABBBBBCB;;?;111>>DFBAA
@AG8C2:00011:00228
TACTGAGCTACACACACAGAAAGATTGGT
+
??@BCBCCBBBDDCDCDCCCC>AAC>B>B
@AG8C2:00011:00229
TCTCTTATGCGCTCCACATGTCTAAGGT
+
CBD@@>ACCCCBAA@CCDB??@CBACAC
@AG8C2:00011:00237
TACTGAGCTACACACACAGAAAGATTGGT
+
BB@BBBBBBB@AABCBB@994-9???C@C
@AG8C2:00011:00242
CGTGTCTCTAGGCACAGGATTTTGTGTAG
+
?AAAB@@B@A@@@@@BBABDCB9AAA>AB
@AG8C2:00011:00245
TACTGAGCTACACACACAGAAAGATTGGT
+
AAB99<CBBCCCIC::=CBBB@BDFAB@D
@AG8C2:00011:00249
CGTGTCTCTAGGCACAGGATTTTGTGTAG
+
BBBBBBBCCCDABBBBB?B?C?9?==?@A
@AG8C2:00012:00207
ATCAGACACGGACACAGCAGAACACACA
+
BBBB?@?BBB?BBBBCCDC@?>;888//
@AG8C2:00012:00210
TGATACGTCTCCTTCCTTAGTTACTTCA
+
@BBBBBBBBB@?@@A@C@>BB@BBE@CC
@AG8C2:00012:00214
CGTGTCTCTAGGCACAGGATTTTGTGTAG
+
BBBDCDDAAAC@BBBBB?BDDC:AA@@==
@AG8C2:00012:00217
TCTCTATGCGCTCCACATGTCTAAGT
+
BBABBBCBBBCBD@DBAAABABAACC
@AG8C2:00012:00218
ACGCTCGACATGCCCAGGTACAGGAG
+
?A?BAABBBCCCCCB??>@BCCDB@A
@AG8C2:00012:00228
TGATACGTCTCCTTCCTTAGTTACTTCA
+
ABBABABC???@C@C@CAA@@>@@A@CC
@AG8C2:00012:00234
CGTGTCTCTAGGCACAGGATTTTTGTGTAG
+
BBCCCDCBACBBC:877,11111+1;1//A
@AG8C2:00012:00236
TGATACGTCTCCTTCCTTAGTTACTTCA
+
BA?BBBBCBAA@B@CAC@BBB@AAA@CB
@AG8C2:00012:00238
AGCACTGTAGATGTCACTAGTTACATGT
+
AAABBBBAAADDBCBEBBCCC@C???CB
@AG8C2:00012:00240
CGTGTCTCTAGGCACAGGATTTTGTGTAG
+
BBBBBBBDBCC@BBBBB@AACC:DC@??B
@AG8C2:00012:00244
ATATCGCGAGGGTATGGAAGACTCTTTAGAGG
+
BBABBAACCCC@CCBB?B@BBBBBBB>BBBB>
@AG8C2:00012:00246
ACGAGTGCGTTCCCCATGTCGTAGGTACTC
+
BA@@BBBBBB?CB>6>:;;@AA>>;>999>
@AG8C2:00013:00201
TCTCTATGCGCTCCACATGTCTAAGGT
+
BABCACGCBBBAB@FCCC9;;AAAEAC
@AG8C2:00013:00211
ACGAGTGCGTTCCCCATGTCGTAGGTACTC
+
BB>??BBA;;2444,9999@BCAB=@@@@A
@AG8C2:00013:00214
ATCAGACACGGACACAGCAGAACACAC
+
BA>>@CBBBB@BBBBBCCCBB@BBAAB
@AG8C2:00013:00219
TTACTGAGCTACACACACAGAAAGATTGGT
+
,*//6888BB9;<@@994949904994424
@AG8C2:00013:00223
TAGTATCAGCCTCGCCATGACGAAGGTATTCC
+
BBBBDCCCECABA@?=@CACC@?>A@CCCAB@
@AG8C2:00013:00224
CGTGTCTCTAGGCACAGGATTTTGTGTAG
+
BBBBBDCCAEA@BBBBB?BBCC:CGAA@@
@AG8C2:00013:00226
TACTGAGCTACACACACAGAAAAAATTGGTGC
+
:<CCCCBBBBBBBBBBCCCBBBBB-B?B@FCC
@AG8C2:00013:00233
TCTCTATGCGCTCCACATGTCTAAGGT
+
BBBCAACCCCBBB@BCCBAABCDFCAC
@AG8C2:00013:00234
TACTGAGCTACACACACAGAAAGATTGGT
+
:<9ACGCA>?BCCCA?@@994-9A@?C@B
@AG8C2:00013:00235
TACTGAGCCACACACAGAAAGATTGGTGC
+
B@@ABBBB@ABCEA;;444-9@@@C@BCC
@AG8C2:00013:00237
CGTGTCTCTAGGCACAGGATTTTGTGTAG
+
@BBBBBDDDBB@B@@ACBDBCC9AA?@AB
@AG8C2:00013:00238
ATATCGCGAGGGTATGGAAGACTCTATA
+
BB?@?@>@99909B@A=ACCCBCB@;??
@AG8C2:00013:00239
ACGAGTGCGTTCCCCATGTCGTAGGTACTC
+
BB?BBBB=::2444,99999@@>>=@<<<A
@AG8C2:00013:00244
ACGCTCGACATGCCCAGGTACAGGAG
+
BBBBBBBBCCB;;;69B@BBBCC@BB
@AG8C2:00013:00245
TACTGAGCTACACACACAGAAAGATTGGT
+
444449?99999>>B>?=999149959;8
@AG8C2:00014:00203
TCTCTATGCGCTCCACATGTCTAAGGT
+
CCBBB@FCBBBAB@DDBB???CBADEC
@AG8C2:00014:00205
ATATCGCGAGGGTATGGAAGAGTCTATA
+
BB??BB@@99969@@@8==?CDCCCCC>
@AG8C2:00014:00206
ATCAGACACGGACAAAGCAGAACACAC
+
BB?>?BBBBBEB9:::<CCCC@BBBBB
@AG8C2:00014:00211
TGATACGTCTCCTTCCTTAGTTACTTCA
+
BABBCBBBB@@?B@B@D@BBB>BBC@CC
@AG8C2:00014:00232
TACTGAGCTACACACACAGAAAGATTGGT
+
BBBBBBBBBB?@@ACDDB99989AB@B@B
@AG8C2:00014:00234
TCTCTATGCGCTCCACATGTCTAAGGT
+
BBBCCBCCBA@@@@CCCC:::BB?B?B
@AG8C2:00014:00246
TACTGAGCTACACACACAGAAAGATTGGT
+
BABBBBBAAAAAAACB;;444-9?><BAD
@AG8C2:00015:00200
ATCAGACACGGACACAGCAGAACACAC
+
@>>>?A??@@<BBAABCDCBB@BBBBB
@AG8C2:00015:00201
TCTCTATGCGCTCCACATGTCTAAGGT
+
@CCCCBCBBABAA@CCCB??@CDCDAD
@AG8C2:00015:00210
AGCACTGTAGCTGTCACTAGTTACTTGT
+
BBCEB?AEBBBCBBAAACCCCACCB>BC
@AG8C2:00015:00213
TCTCTATGCGCTCCACATGTCTAAGGT
+
BBCC@AACCBBBD@CCABACCCCADAC
@AG8C2:00015:00217
ATATCGCGAGGGTATGGAAGACTCTAT
+
AB??BBBBDDD>CGBB?B@CBBBBABB
@AG8C2:00015:00222
ACGCTCGACATGCCCAGGTACAGGAG
+
@@@BAAACCCBA@@:995<BAGDBAA
@AG8C2:00015:00225
AGCACTGTAGCTGTCACTAGTTACTTGT
+
>@CCCBBABBBBBBBBBBBBCACBB=??
@AG8C2:00015:00228
TGATACGTCTCCTTCCTTAGTTACTTCA
+
AAA>@BBCB9::;@E@D?BBB@BB@?@A
@AG8C2:00015:00235
ACGAGTGCGTTCCCCATGTCGTAGGACTC
+
BB?BBBBB>;2444,9999>@@AB>ABBA
@AG8C2:00015:00237
ACGAGTGCGTTCCCCATGTCGTAGGTACTC
+
BB>??ABBBB=?==6==??BCCBB?B<<<C
@AG8C2:00015:00242
TACTGAGCTACACACACAGAAAGATTGGT
+
ABBBBBBBBB???BCBBA9998;BB@B?A
@AG8C2:00015:00246
TCTCTATGCGCTCCACATGTCTAAGGT
+
EBCCAAADCCDBBACCCB@@?CB?B?E
@AG8C2:00015:00247
ATCAGACACGGACACAGCAGAACACAC
+
BBBBABABBB@BBCDCCDCCB@DBBBB
@AG8C2:00015:00249
TACTGAGCTACACACACAGAAAGATTGGT
+
BBAAABCBB??@AACCDC994-9==;@DC
@AG8C2:00016:00204
TAGTATCAGCCTCGCCATGACGAAGGTATTCC
+
@@A;;<AAA@ACC<;:;CAABBB>B@DCC=A?
@AG8C2:00016:00207
CGTGTCTCTAGACACAGGATTTTGTGTAG
+
AABBBBDDCCBCBBBBB?BBCC9:99A@C
@AG8C2:00016:00218
TACTGAGCTACACACACAGAAAAGATTGGT
+
1111/66>9<:BBCA9999999-899587=
@AG8C2:00016:00219
ATATCGCGAGGGTATGGAAGACTCTATA
+
BB@@AEBCCBD?CBAA@EBCCCCCCAA>
@AG8C2:00016:00225
TCTCTATGCGCTCCACATGTCTAAGGT
+
BBBE@AAGCBB@B@CCCB@@@CDFCAB
@AG8C2:00016:00233
ACGCTCGACATGCCCAGGTACAGGAG
+
??BBBBBECCDBBB?BCBBBBCEBAA
@AG8C2:00016:00234
TAGTATCAGCCTCGCCATGACGAAGGTATTCC
+
CBBEBDDBCA@ABBC@BBBBBBB?B@BCB@C?
@AG8C2:00016:00235
ACGAGTGCGTTCCCCATGTCGTAGGTACTC
+
BBB@ABB;882999-9???BGCCC@C<<<C
@AG8C2:00016:00239
AGCACTGTAGCTGTCACTAGTTACTTGT
+
<=CBBABCCBBBBBBBAAABDBBAA?BB
@AG8C2:00016:00246
ATATCGCGAGGGTATGGAAGACTCTATA
+
BB@AABBBCCCACCCD@ECCCCBCCCB?
@AG8C2:00016:00247
ATCAGACACGGACACAGCAGAACACAC
+
BA?DAA@?BB@BBBCCCBBBC@CCBBC
@AG8C2:00016:00248
TGATACGTCTCCTTCCTTAGTTACTTCA
+
BBBBBBBBBBB?B@BBC@BBB?BBE@CC
@AG8C2:00017:00200
TACTGAGCTACACACACAGAAAGATTGGT
+
???BBCBBB@@ABBCCDB:998;CC@C>B
@AG8C2:00017:00210
TCTCTAGCGTCCACATGTCTAAGGT
+
841?//,,//7;::DDBBBCB@E>?
@AG8C2:00017:00224
TGATACGTCTCCTTCCTTAGTTATCTTCA
+
B@@@BCCBABC6969;>89::;1//6566
@AG8C2:00017:00225
TCTCTATGCGCTCCACATGTCTAAGGT
+
BBBBBDBBBBAAB@BCA?AABBCAC@B
@AG8C2:00017:00238
CGTGTCTCTAGGCACAGGATTTTGTGTAG
+
BBBBBBBAAAB?BBBCC@DCCB9BBC@@B
@AG8C2:00017:00246
AGCACTGTAGCTGTCACTAGTTACTTGT
+
BBCCCBBAAABBBCBAAAAAEBBBB>AB
@AG8C2:00017:00249
ACGCTCGACATGCCCAGGTACAGGAG
+
@AAABBBCDCC???<>B?BBCDCAAA
@AG8C2:00018:00200
TAGTATCAGCCTCGCCATGACGAAGGTATTCC
+
BBCBBCCAAA@CABB?BBB@A998;>ABC?GB
@AG8C2:00018:00211
ACGAGTGCGTTCCCCATGTCGTAGGTACTC
+
BBBBBBA>882994,999;BCCCNCCAAAC
@AG8C2:00018:00216
TACTGAGCTACACACACAGAAAGATTGGT
+
BBABBCCBBBBCAABB@@9998;@A?B?B
@AG8C2:00018:00221
TGATACGTCTCCTTCCTTAGTTACTTCA
+
ABBBB???AAA@C@C@C@BAA?ABB@CC
@AG8C2:00018:00223
TGATACGTCTCCTTCCTTAGTTACATTCA
+
?@@B@AA@>@@595924234/,////,//
@AG8C2:00018:00227
TGATACGTCTCCTTCCTTAGTTACTTCA
+
AAAAAAA>AAA@B@C@C@?A@?BCCACC
@AG8C2:00018:00229
TCTCTATGCGCTCCACATGTCTAAGGT
+
??ACCCDBCBBBB@CCAA?@@CFAF?A
@AG8C2:00018:00230
TCTCATGCGCTCCACATGTCTAAGGT
+
;82******2799==989;;@@?B=A
@AG8C2:00018:00240
ATATCGCGAGGGTATGGAAGACTCTATA
+
BA@@?BBCCCC@DECC@CACBBBAA@@@
@AG8C2:00018:00241
ACGCTCGACATGCCCAGGTACAGGAG
+
ABBBBBBBCDCBBB?BD@BBBCCBBB
@AG8C2:00018:00248
CGTGTCTCTAGGCACAGGATTTTGTGTAG
+
?BBBBBDCDCB@BB@@A@ACCC:AAAAAC
@AG8C2:00019:00200
TAGTATCAAGCCTCGCCATGACGAAGGTATTCC
+
AB;449495498=@997;@>?AAA?AADCC@DA
@AG8C2:00019:00203
ACGCTCGACATGCCCAGGTACAGGAG
+
BBBBBBBBCCB;;;89B?BBCAA?AB
@AG8C2:00019:00204
TACTGAGCTACACACACAGAAAGATTGGT
+
@@@AAAAAA??@A@CBBA444-9>><B@C
@AG8C2:00019:00210
ACGAGTGCGTTCCCCCATGTCGTAGGTACTC
+
9<CBBA88>?59999+9944499@B?BBBBG
@AG8C2:00019:00213
TACTGAGCTACACACACAGAAAGATTGGT
+
BBCAABDCBAAABCDCCCCBA=B@@=@BE
@AG8C2:00019:00217
TGATACGTCTCCTTCCTTAGTTACTTCA
+
AA?>@ABBBBB@B@C@B@AAB@BBB@BB
@AG8C2:00019:00220
ATCAGACACGGACACAGCAGAACACAC
+
BBBB@A@BBB@CAAAAAACCCABCBBB
@AG8C2:00019:00231
AGCACTGTAGCTGTCACTAGTTAATTGT
+
<<CDCBCCCCCBABABBBDDCAC@BEAD
@AG8C2:00019:00233
TACTGAGCTACACACACAGAAAGATTGGT
+
=@@BCCCBBBBADCCBCEBCC@BCC?B?B
@AG8C2:00019:00236
CGTGTCTCTAGGCACAGGATTTTGTGTAG
+
BBCBB@@BBBC@@BBEC@BCDB9CDBABC
@AG8C2:00019:00246
TCTCTATGCGCTCCACATGTCTAAGGT
+
BB<9<BAB;=<ADACDDD???BB?BA=
@AG8C2:00020:00201
TGATACGTCTCCTTCCTTAGTTACTTCA
+
??@BBBCBBBB?B@C@B@AA?@???@BC
@AG8C2:00020:00208
CGTGTCTCTAGGCACAGGATTTTGTGTAG
+
@ABB<<=CCFC@CBBBK>AACC:<<<AAA
@AG8C2:00020:00213
AGCACTGTAGCTGTCACTAGTTACTTGT
+
@ABCCCBCBBBBBBBBBBBCCBCCB=??
@AG8C2:00020:00216
TCTCTATGCGCTCCACATGTCTAAGGT
+
BBBBBBBDBBB?B@CCCBBBBAEAF?B
@AG8C2:00020:00229
AGCACTGTAGCTGTCACTAGTTACTTGT
+
@@CCCDACBBBBBBBBBBB@FBBAA<@@
@AG8C2:00020:00231
CGTGTCTCTAGGCACAGGATTTTGTGTAG
+
BB@BBBCBBBFADBBBB@BCCC:AA?=@@
@AG8C2:00020:00244
TGATACGTCTCCTTCCTTAGTTACTTCA
+
>>>AAABABBB@B@C@C@ABB@BAA@BB
@AG8C2:00020:00245
AGCACTGTAGCTGTCACTAGTTACTTGT
+
<<BCCBCAABBBBBCDCCCCCACBB@BD
@AG8C2:00021:00204
TAGTATCAGCCTCGCCATGACGAAGGTATTCC
+
BBBBBCCCDC@BBBA?BBBBC;::<ABAC@C?
@AG8C2:00021:00205
ACGCTCGACATGCCCAGGTACAGGAG
+
@BBBBBBCBCB;;;89B?BBBCCABC
@AG8C2:00021:00206
ATCAGACACGGACACAGCAGAACACAC
+
A@CB@@@ABB@BBBBCAAA@>=@@@CB
@AG8C2:00021:00209
ACGCTCGACATGCCCAGGTACAGGAG
+
?BBBBBBBBBCCCC@??=?BCCEABC
@AG8C2:00021:00212
TAGTATCAGCCTCGCCATGACGAAGGTATTCC
+
BBBBBBBCEB?B>;9;<CBBC<929?999298
@AG8C2:00021:00214
TAGTATCAGCCTCGCCATGATCGAAGGTATTCC
+
BBBBBBBBCB@@@??;777-,,,000888D@B@
@AG8C2:00021:00215
AGCACTGTAGCTGTCACTAGTTACTTGT
+
AACCA@ACBBB?BBBBBBABB@AAA<??
@AG8C2:00021:00223
TACTGAGCTACACACACAGAAAGATTGGT
+
?@BBBBBBBBBBBBC@::444-9>@>BCC
@AG8C2:00021:00226
TACTGAGCTACACACACAGAAAGAGTTG
+
@@CBBBBBB?AABBCDCC?;8562*())
@AG8C2:00021:00232
TACTGAGCTACACACACAGAAAGATTGGT
+
B??=AAAAABBBBBCBB;9996;@B@C?C
@AG8C2:00021:00235
ATCAGACACGGACACAGCAGAACACAC
+
<AA@A<;;@@@;=<@@?9998<@>?94
@AG8C2:00021:00249
AGCACTGTAGCTGTCACTAGTTACTTGT
+
<<DCCCBDBBBBBBBBBDBCE@BBB?BB
@AG8C2:00022:00209
TACTGAGCTACACACACAGAAAGATTGGT
+
AAABB?BBBB@@@ABCDC9998;CB@C@C
@AG8C2:00022:00214
ACGCTCGACATGCCCAGGTACAGGAG
+
ABBABBBBC:<;HH@AA?BDCEEBDG
@AG8C2:00022:00216
TCTCTATGCGCTCCACATGTCTAAGGTA
+
CBAABBCCCBAAA@DCCB@@?CCADADE
@AG8C2:00022:00218
ATCAGACACGGACACAGCAGAACACAC
+
BB>>@BBBB@?@BBBCCCDCB?CBBBB
@AG8C2:00022:00219
TCTCTATGCGCTCCACATGTCTAAGGT
+
C?@@ACCCECCBC?CCBBCBCCB@BAB
@AG8C2:00022:00225
TGATACGTCTCCTTCCTTAGTTACTTCA
+
@BCBBBC@?@?>AAN@C@CCB>AAC@AA
@AG8C2:00022:00231
TGATACGTCTCCTTCCTTAGTTACTTCA
+
BBBBBBBBBBB?A@C@C@ABB>@?C@BC
@AG8C2:00022:00238
TGATACGTCTCAGTTACTTCAGTGC
+
BBABBCC::;CCDDCCCC@CCAAAB
@AG8C2:00022:00239
ATCAGACACGGACACAGCAGAACACAC
+
A?BBBB?@AB@BBBB@@ACCD@BBBBC
@AG8C2:00022:00240
TACTGAGCTACACACACAGAAAGATTGGT
+
BBBBBCCBBBABBBC@::444-9>>;@@C
@AG8C2:00023:00201
TGATACGTCTCCTTCCTTAGTTACTTCA
+
BBBBBBBBBBB@CAC@C@ABB@AAA=>A
@AG8C2:00023:00214
CGTGTCTCTAGGCACAGGATTTTGTGTAG
+
>AAAAAB@@CC@BBBBB@CDCD:AA?>==
@AG8C2:00023:00221
TACTGAGCTACACACACGAAAGATTGGTGC
+
@@@BBBBAA?BBBCB@@9996;BB@C@CCB
@AG8C2:00023:00227
TACTGAGCTACACACACAGAAAGATTGGT
+
CBCBBCCCCBBBBBDACACCH@BBB=@=@
@AG8C2:00023:00233
ATATCGCGAGGTATGGAAGACTCTATA
+
9>>>991111,/6//,/,/9888@<88
@AG8C2:00023:00236
TGATACGTCTCCTTCCTTAGTTACTTCA
+
BBBBBBBBBBB@B@B@C?<>>@@@@@@@
@AG8C2:00024:00204
TACTGAGCTACACACACAGAAAGATTGGT
+
BB?ABBBBBBBBBBDBBA9996;BC@C@C
@AG8C2:00024:00209
TGACGTCTCCTTCCTTAGTTACTTCAGTGC
+
@ABBBBBBB?A>AAC@CA@=@CB@BAAABB
@AG8C2:00024:00210
CGTGTCTCTAGGCACAGGATTTTGTGTAG
+
CBBC?@ACCCC@BBCA@@9999/999111
@AG8C2:00024:00215
TACTGAGCTACACACACAGAAAGATTGGT
+
9<CBBB;;<ABBA@@>9999919>>;>=@
@AG8C2:00024:00217
TAGTATCAGCCTCGCCATGACGAAGGTATTCC
+
BBCBDCCCDC@BB@?=@BBBBBB@C@CBB?CB
@AG8C2:00024:00220
ATCAGACACGGACACAGCAACACAC
+
A>B<?BBBBB?BBBBBBBB@BBABB
@AG8C2:00024:00223
ATCAGACACGGACACAGCAAGAACACTAC
+
933344344424999444/,/8,1/////
@AG8C2:00024:00226
ACGAGTGCGTTCCCATGTCGTAGGT
+
BBC@@@CCBB?BB>B:;;=@>>@>9
@AG8C2:00024:00227
AGCACTGTAGCTGTCATTAGTTACTTGT
+
@BCCCB;:<A@>D@>11,/885=?B>AA
@AG8C2:00024:00230
TAGTATCAGCCTCGCCATGACGAAGGTATACC
+
=99;9949BA@BBBCACDBBCCC@CBDCCCC?
@AG8C2:00024:00231
ATATCGCGAGGGTATGGAAGACTCTATT
+
BB?=?BBBCCB>BAAA@DBBABABBCC@
@AG8C2:00024:00234
CGTGTCTCTAGGCACAGGATTTTGTGTAG
+
@AAAAA@@@BC@BA@@@@ACCC8DCCA??
@AG8C2:00024:00235
ACGAGTGCGTTCCCCATGTCGTAGGTACTC
+
BBBBBBB@;;2444,9??@CCCCC@B:<<B
@AG8C2:00024:00239
TAGTATCACGAAGGTATTCC
+
AAABAECBB::8<@CCC@C?
@AG8C2:00024:00243
TAGTATCAGCCTCGCCATGACGAAGGT
+
@=B@@<<<<<?ABDC>A@AB@;;59>9
@AG8C2:00025:00204
ATCAGACACGGACACAGCAGAACACAC
+
=@;;;@?@AA=;<11/:::@C>BB?@?
@AG8C2:00025:00210
TGATACGTCTCCTTCCTTAGTTACTTCC
+
BBBBBBB@@@B@BCC@C?BBB@BBB@C@
@AG8C2:00025:00213
ATATCGCGAGGGTATGGAAGACTCTAT
+
CBBBABBBBBB?CBBB@C@CBBBBBA:
@AG8C2:00025:00219
TAGTATCAGCCTCGCCATGACGAAGGTATTCC
+
AABAAACCDC@>>>?=?@BAA;9;<@BBC?A?
@AG8C2:00025:00220
CGTGTCTCTAGGCACAGGATTTTGTGTAG
+
A@;<<A@FFGC=@>?>>69999/994444
@AG8C2:00025:00225
TGATACGTCTCCCTTCCTTAGTTACTTCAG
+
449444444444-42424234424/8,///
@AG8C2:00025:00227
TGATACGTCTCCTTCCTTAGTACTTC
+
BBB9:;CCBBA@B@BAGB:11/222/
@AG8C2:00025:00228
TACTGAGCTACACACACAGAAAGATTGGT
+
BBBBBBBB@@?@@ADB;;444-9@@>CDC
@AG8C2:00025:00230
AGCACTGTAGCTGTCAATAGTTACTTGT
+
<<CDCCCCBCCCBBBC?BBCEAB??=?B
@AG8C2:00025:00231
TACTGAGCTACACACACAGAAAGATTGGT
+
BBBBBDCBBACCCCCCCC@@@<@B??B@C
@AG8C2:00025:00234
TGATACGTCTCCTTCCTTAGTTACTTCA
+
BBBB@BCBBBC@C@BDCBCBC>@;;8;A
@AG8C2:00025:00236
TAGTATTAGCCTCGCCATGACGAAGGTATTCC
+
CBBBBD@ECBA@B??=ABA=AA?>A@CCC@E?
@AG8C2:00025:00238
TAGTATCAGCCTCGCCATGACGAAGGTATTCC
+
BABBABBBDB@@B:;8<AAACCC@CBGDC@CA
@AG8C2:00025:00246
ATCAGACACGGACACAGCAGAACACAC
+
BB@@ABABBB@BBCEDBCCBA?BDBAB
@AG8C2:00026:00214
ACGCTCGACATGCCCAGGTACAGGAG
+
BBBBB@@CCFFA@@>?B@BBBDB@AA
@AG8C2:00026:00217
TGATACGTCTCCTTCCTTAGTTACTTCA
+
ABBBBBBBBBB@B@B@C@BCB@BBB?BC
@AG8C2:00026:00219
TACTGAGCTACACACACAGAAAGATTGGT
+
BBBBCCBBA@EDDCCFECAAA:@995959
@AG8C2:00026:00224
ACGAGTGCGTTCCCCATGTCGTAGTAC
+
4434444999<<<<111/11/,/////
@AG8C2:00026:00227
TACTGAGCTACACACACAGAAAGATTGGT
+
@ABBECCBAAABBBCCBC>>?<@AB@B@C
@AG8C2:00026:00237
CGTGTCTCTAGGCACAGGATTTTGTGTAG
+
ABDBBBC=::D@BB;44:4444,444666
@AG8C2:00026:00239
TGATACGTCTCCTTCCTTAGTTACTTCA
+
@@@::;AA@@@>B>A?C=@AB@CCC@CB
@AG8C2:00026:00249
ACGAGTGCGTTCCCCATGTCGTAGGTACTC
+
?@BB@@@ACC5994-9999@BGAA=@CBBB
@AG8C2:00027:00202
AGCACTGTAAACTGTCACTAGTTTACTTGT
+
B?@@?B@444-49@>B?:::444199959?
@AG8C2:00027:00210
CGTGTCTCTAGGCACAGGATTTTGTGTAG
+
AABBBBCDDCA?AAAAA@@BBB:BBCCBC
@AG8C2:00027:00212
TAGTATCAGCCTCGCCATGACGAAGGT
+
BBBBBBCAAACBB??=?@CCCCB?E@D
@AG8C2:00027:00217
ATCAGACACGGACACAGCAGAACACAC
+
BAAA@>>A;;9;BCBBBEBBB@CBBBC
@AG8C2:00027:00222
ATATCGCGAGGGTATGGAAGTC
+
BCB?@@BB??=5:<--++)*((
@AG8C2:00027:00223
ATATCGCGAGGGTATGGAAGACTCTATA
+
@>BBBBBDDBB?CDCD@C@CCCCBB?@>
@AG8C2:00027:00225
ATATCGCGAGGGTATGGAAGACTCTATAG
+
9844?@99999599446:@CCCDBCBAAA
@AG8C2:00027:00231
ATATCGCGAGGGTATGGAAGACTCTATA
+
BB@?@BBCBBB?BCBD@E@DCBBBBBBB
@AG8C2:00027:00238
ACGCTCGACATGCCCAGGTACAGGAG
+
BC>?@BCCCCEBBB>BB@DBAAAABC
@AG8C2:00027:00240
TACTGAGCTACACACACAGAAAGATTGGT
+
ABBBBAABBBB@@@CB;;444-9??>BCC
@AG8C2:00028:00207
ATATCGCGAGGGTATGGAAGACTCTATA
+
BABB:<<CCCDBDICC::8<CBBCCCBC
@AG8C2:00028:00215
TACTGAGCTACACACACAGAAAGATTGGT
+
AAAA@@@AA??@@@CCDC9996;AA?CCD
@AG8C2:00028:00225
ACGCTCGACATGCCCAGGTACAGGAG
+
<<CFCCBBBEAAAC>BB?A@AAA>AB
@AG8C2:00028:00232
ACGCTCGACATGCCCAGGTACAGGAG
+
@BBBCBBBCB@@>>:9959@B9<><<
@AG8C2:00028:00233
TGATACGTCTCCTTCCTTAGTTACTTCA
+
BBBAABBBBAAAABC@D=@@B?A@@@CG
@AG8C2:00028:00236
ACGCTCGACATGCCCAGGTACAGGAG
+
CC9:;B@@<>>CKKCCB@CCC<<8<?
@AG8C2:00029:00208
TACTGAGCTACACACACAGAAAGATTGGT
+
B?==@@BBBB@ABBB@;;444-9?>>BCC
@AG8C2:00029:00210
ACGCTCGACATGCCCAGGTACAGGAG
+
@BBBBBBBCCC@@@>@CBCBBCC@CD
@AG8C2:00029:00216
ATCAGACACGGACACAGCAGAACACAC
+
A?99:CBBBA@AABBBCAAAB@BBBBB
@AG8C2:00029:00217
CGTGTCTCTAGGCACAGGATTTTGTGTAG
+
BBBBBBCDCDCA?@@BD@CCHF:AA=?==
@AG8C2:00029:00224
ACGCTCGACATGCCCAGGTACAGGAG
+
AABBAABCCCCA@?<>B89<CCFFCC
@AG8C2:00029:00228
CGTGTCTCTAGGCACAGGATTTTGTGTAG
+
>>>ABBD@@CF@BBAAB@CCCC:BBCBBB
@AG8C2:00029:00231
TAGTATCAGCCTCGCCATGACGAAAGTATTCC
+
DBBBBBCAAA>@@:96<A??@<9909>>@>CC
@AG8C2:00029:00232
ATCAGACACGGACACAGCAGAACACAC
+
BBBB??>BBB@BBBBBCBBBB>BBCBB
@AG8C2:00029:00239
ATCAGACACGGACACAGCAGAACACAC
+
BB@@BBCBBB>?BCCCCBBBB@ABBBB
@AG8C2:00029:00240
ACGAGTGCGTTCCCCATGTCGTAGGTACTC
+
9434>>>9996999/9999444442499;4
@AG8C2:00029:00242
CGTGTCTCTAGGCACAGGATTTTGTGTAG
+
@@@@@CCABBDBCAAACACCCC9CCBAAA
@AG8C2:00029:00243
CGTGTCTCTAGGCACAGGATTTTGTGTAG
+
@@ACA@BA999<>>>>@????A6<<9BAA
@AG8C2:00029:00247
ACGAGTGCGTTCCCCATGTCGTAGGTACTC
+
AB@AAAACCC?AAA6@999999>>;>9444
@AG8C2:00030:00202
TACTGAGCTACACACACAGAAAGATTGGT
+
CC@A@BBDBBBBBCCCB@;;;7;BA@C@B
@AG8C2:00030:00208
ATATCGCGAGGGTATGGAAGACTCTATA
+
AABBBCBBBBB>ABAA=A=ACCCCC:;:
@AG8C2:00030:00211
CGTGTCTCTAGGCACAGGATTTTGTGTAG
+
BAAA>?ACAAA@BBCCE@AAAA8ACBBCC
@AG8C2:00030:00214
AGCACTGTAGCTGTCACTAGTTACTTGT
+
@ADCCDBCBBAAAAABBBCCE@BBB=@A
@AG8C2:00030:00216
TGATACGTCTCCTTCCTTAGTTACTTCA
+
BBABBBBBBBC@C@C?B?>BC@BBB@BB
@AG8C2:00030:00217
ATCAGACACGGACACAGCAGAACACAC
+
CBBAABBBC@@AACCBBA@?C@BBBBB
@AG8C2:00030:00248
TACTGAGCTACACACACAGAAAGATTGGT
+
ACCCBBCBBBBACBBBBB@@@=@@D@D@B
@AG8C2:00031:00220
TACTGAGCTACACACACAGAAAGATTGGT
+
89@A999?>999>99994444-4442424
@AG8C2:00031:00222
ATCAGACACGGACACAGCAGAACACAC
+
BBBBBBBBBB@BBBBBCCDBA?ABBBB
@AG8C2:00031:00229
TGATACGTCTCCTTCCTTAGTTACTTCA
+
AABCBBBBBBC@BBB?B@BCB@BBD??@
@AG8C2:00031:00246
AGCACTGTAGCTGTCACTAGTTACTTGT
+
<<DCCDBDAABBBBBBBDCBBDBBB?BB
@AG8C2:00031:00249
ATCAGACACGGACACAGCAGAACACAC
+
BAAACBABBBCDEBBBCCCCB?BBA@@
@AG8C2:00032:00202
ATAGCGAGAGTATGGAAGACTCTA
+
BBBBBCAA@@994:9@@A??CECC
@AG8C2:00032:00215
ACGCTCGACATGCCCAGGTACAGGAG
+
B@AABBBBBFCBAA>A?>BBBBCAAA
@AG8C2:00032:00216
ATATCGCGGGGGTATGGAAGACTCTATA
+
BBB@;;99999-9A?>6968B@BBBBAA
@AG8C2:00032:00230
TCTCTATGCGCTCCACATGTCTAAGGT
+
BB@@AGEDCCD@@=@CA@ABBBB?B?B
@AG8C2:00032:00232
ATCAGACACGGACACAGCAGAACACAC
+
BBACBBBBBB@CBBCBBCCDDBBBBBB
@AG8C2:00032:00233
AGCACTGTAGCTGTCACTAGTTACTTGT
+
<=CCCBCCCCBBBBCBB?BCCBDBB?AA
@AG8C2:00032:00241
ACGAGTGCGTTCCCCATGTCGTAGGTACTC
+
BBBB?@BBBB@BA@9A:;;BCB@B>B<<<B
@AG8C2:00032:00243
ATCAGACACGGACACAGCAGAACACAC
+
BB@@BBBH?@>AECCCCCCCC@CBBBC
@AG8C2:00032:00249
ACGAGTGCGTTCCCCATGTCGTAGGTACTC
+
BBABCB=:==2999/9AAAAAACC@B:<<D
@AG8C2:00033:00201
ACGCTCGACATGCCCAGGTACAGGAG
+
AAABABCBBECBCDACC@EDCDEB@A
@AG8C2:00033:00204
TAGTATCAGCCTCGCCATGACGAAGGTATTCC
+
CBB;;=?BCA@A=:;69>@>><<;=BDCE>BC
@AG8C2:00033:00213
TGATACGTCTCCTTCCTTAGTTACTTCA
+
B9<<A@@@@@@?C?C@B9;;B?B?A899
@AG8C2:00033:00217
ACGAGTGCGTTCCCCATGTCGTAGGTACTC
+
BBBABBBA992444,9@@@ABBA@<@;<<A
@AG8C2:00033:00221
CGTGTCTCTAGGCACAGGAATTT
+
@@B;99@@4418///2222*--*
@AG8C2:00033:00222
TCTCTATGCGCTCCACATGTCTAAGGT
+
AA?AAEFCCCCBA@BCDB@@@@A;A=@
@AG8C2:00033:00225
CGTGTCTCTAGGCACAGGATTTTGTGTAG
+
BBCBBCBBDCB@BBBEDCBCCC:CDDCCB
@AG8C2:00033:00230
AGCACTGTAGCTGTCACTAGTTACTTAT
+
<<DCA@ACCCCBBAA??BCDDBBBB>AB
@AG8C2:00033:00232
TACTGAGCTACACACACAGAAAGATTGGT
+
BBBAAADBBBBBBBBCCC@@@=@BA?C@C
@AG8C2:00033:00235
CGTGTCTCTAGGCACAGGATTTTGTGTAG
+
CB?@AAAHCEDDBABEDCCCDD9AABBAA
@AG8C2:00033:00248
CGTGTCTCTAGGCACAGGATTTTGTGTAG
+
;9<@AAEEJDC?AAB@@;@==94999<<<
@AG8C2:00034:00210
CGTGTCTCTAGGCACAGGATTTTGTGTAG
+
BBBBBBCDCCB@???BC@CDDD:CE?9>>
@AG8C2:00034:00215
ATCAGACACGGACACAGCAGAACACAC
+
BB@@ACBCCB@BBCECCCCBB?@A?CC
@AG8C2:00034:00218
ATATCGCGAGGGTATGGAAGACTCTATA
+
BBBBBBCBCCEBCBCD>AAACBBBBBB@
@AG8C2:00034:00221
AGCACTGTAGCTGTCACTAGTTACTTGT
+
<<CDDDBCABBBBBBBBBBBCABBB@AA
@AG8C2:00034:00228
ATATCGCGAGGGTATGGAAGACTCTATA
+
A@@BBBBBBBB>BCCB@C?BBBBBBBB>
@AG8C2:00034:00237
TACTGAGCTACACACACAGAAAGATTGGT
+
BBBBBBDBBBBC9:<DGDCCC>B@@=A@C
@AG8C2:00034:00243
TAGTATCAGCCTCGCCATGACGAAGGTATTCC
+
BBBBBCCCECBC@@@@C@@>>>>6929=>;@?
@AG8C2:00034:00245
ACGAGTGCGTTCCCCATGTCGTAGTACTC
+
BBBBCB@;442999/9BB@@D99999999
@AG8C2:00034:00248
CGTGTCTCTAGGCACAGGATTTTGTGTAG
+
BBBBCDADACC@BBBCB@@@@@6@B@@@B
@AG8C2:00034:00249
AGCACTGTAGCTGTCACTAGTTACTTGT
+
=@DEBDBDABBCCECCCBCCE@BBB@CB
@AG8C2:00035:00201
ATCAGACACGGACACAGCAGAACACAC
+
BE@??AABBB@B9:=CAAACCBCBBBB
@AG8C2:00035:00211
ATATCGCGAGGGTATGGAAGACTCTATA
+
CBAA@AACBBB?BBBB7:6<BAACDCCC
@AG8C2:00035:00220
ATCAGACACGGACACAGCAGAACACAC
+
BB?>ABABBB@BBBBBCDBAA?BBBBB
@AG8C2:00035:00224
ACGCTCGACATGCCCAGGTACAGGAG
+
ACC@@AABBCCECC@AA@BBDCC>BB
@AG8C2:00035:00227
TGATACGTCTCCTTCCTTAGTTACTTCA
+
BB?ABBBBBAB=?=@?B@BCC?BBB>@@
@AG8C2:00035:00230
CGTGTCTCTAGGCACAGGATTTTGTGTAG
+
B@@@BABB@F@@AABBC@?@?=6?C@@BB
@AG8C2:00035:00231
ACGCTCGACATGCCCAGGTACAGGAG
+
B@A@AAABCDC;;:8;C@BBCBDABA
@AG8C2:00035:00232
AGCAATGTAGCTGTCACTAGTTACTTGT
+
=?CC@BBBABBBBBBBBBABB@BAB??A
@AG8C2:00035:00233
TGATACGTCTCCTTCCTTAGTTACTTCA
+
;9;:;@@@@@B=@=@<@<7442449:44
@AG8C2:00035:00236
ATATCGCGAGGGTATGGAAGACTCTATA
+
A??@@CCBBAB?DBBB?ADBCDBDCBAA
@AG8C2:00035:00242
TAGTATCAGCCTCGCCATGCAAAGGTATTCCA
+
B?@@?BCCBBABCCC;;;>>>?19249@?BCC
@AG8C2:00035:00243
TGATACGTCTCCTTCCTTAGTTACTTCA
+
BB@@@CBBBBC@CAC@B@ABB@BBC@CC
@AG8C2:00035:00246
TCAGACACGGACACAGCAGAACACACAGAC
+
BBBBCCCDD@CDCCCCABAA@<<@B@>A?A
@AG8C2:00036:00200
ACGAGTGCGTTCCCCATGTCGTAGGTACTC
+
??BBCBBBBB@CCC:CCBCCIE<<;<AA@B
@AG8C2:00036:00203
ACGCTCGACATGCCCAGGTACAGGAG
+
BBBBB?BCCCCCCLCCA@ACBACAAC
@AG8C2:00036:00204
CGTGTCTCTAGGCACAGGATTTTGTGTAG
+
BBAAAAB@CCD@:9<B@?9999/9@>@AA
@AG8C2:00036:00214
CGTGTCTCTAGGCACAGGATTTTGTGTAG
+
@@@@@@BAABB>9999959999/9@9444
@AG8C2:00036:00217
AGCACTGTAGCTGTCACTAGTTACTTGT
+
<>FDECBCBBBB?AABBBBAC@BBB<@B
@AG8C2:00036:00226
TACTGAGCTACACACACAGAAAGATTGGT
+
C?A@DCDCBBBB@@ABECCDNBCCDAD?D
@AG8C2:00036:00228
ATATCGCGAGGGTATGGAAGACTTCTATAG
+
@@AABBEBCEB@A@91-1-11//,/644.,
@AG8C2:00036:00229
TAGTATCAGCCTCGCCATGACGAAGGTATTCC
+
BCC??AB?B=ABB;;7;9@?A@A>AEDBC?B?
@AG8C2:00036:00232
AGCACTGTAGCTGTCACTAGTTACTTGT
+
@@CCCB@CAAAAAA@BBBBDCABBB@BB
@AG8C2:00036:00234
AGCACTGTAGCTGTCACTAGTTACTTGT
+
@FCCBABCCCBABBBBBBCCEAAB?8;;
@AG8C2:00036:00236
TGATACGTCTCCTTCCTTAGTTACTTCA
+
BCBBAB@?ABC@E@A>AECEE@CBB?AA
@AG8C2:00036:00242
AGCACTGTAGCTGTCACTAGTTACTTGT
+
/1/888:ABCCCBBDBBD:>=?BB@?@@
@AG8C2:00037:00203
ATCAGACACGGACACAGCAGAACACACA
+
@??@ABCBCC@C<;=AAABCBBDDCBCB
@AG8C2:00037:00206
ATCAGACACGGACACAGCAGAACACAC
+
B?><BBBBBC@C??ABBBBDC@DBBBC
@AG8C2:00037:00210
TGATACGTCTCCATCCTTAGTTACTTCA
+
BBBBBBBBBBE@BCC@C@BBD@CBB???
@AG8C2:00037:00214
ATATCGCGAGGGTATGGAAGACTCTATA
+
@@BB@@ABBBB@BECC?B?ADAAABB>>
@AG8C2:00037:00215
CGTGTCTCTAGGCACAGGATTTTGTGTAG
+
BBCCCEEDCCC@::;CCCCCHH:GA@>>>
@AG8C2:00037:00216
ACGCTCGACATGCCCAGGTACAGGAG
+
ABBBBBBBCCCCCCACDACCCCCBEE
@AG8C2:00037:00220
ACGCTCGACATGCCCAGGTACAGGAG
+
BBBBBB@BBCCABB>BCBCAAACACB
@AG8C2:00037:00222
TCTCTATGCGCTCCACATGTCTAAGGT
+
BAAB<;;@@@=>><94:4999::2424
@AG8C2:00037:00230
ATATCGCGAGGGTATGGAAGACTCTATA
+
CABBBABBCCCACDDC:::<DDGCBBBB
@AG8C2:00037:00238
ACGCTCGACATGCCCAGGTACAGGAG
+
BB>BACC<<BEBBA>AA>?>@9989@
@AG8C2:00037:00239
ACGAGTGCGTTCCCCATGTCGTAGGTACTC
+
BBBBBBBBBB=>=92999=@AA>><>999>
@AG8C2:00037:00243
ATATCGCGAGGGTATGAAGACTCTATA
+
>>>?>A;<<C>8?@111,/7869@>@@
@AG8C2:00037:00244
TACTGAGCTACACACACAGAAAGATTGGT
+
BBBABBCBBCBBBBCCCCBDC=BAB>@>?
@AG8C2:00038:00203
AGCACTGTAGCTGTCACTAGTTACTTGT
+
<=CEDCBCCCBA9<<;<BCCCACCC@CC
@AG8C2:00038:00204
CGTGTCTCTAGGCACAGGATTTTGTGTAG
+
@@AAABDCCDC@@@ACHBCCCC9AAAA@C
@AG8C2:00038:00212
TACTGAGCTACACACACAGAAGATG
+
@@:;;99@@9498944944/,/,,,
@AG8C2:00038:00218
CGTGTCTCTAGGCACAGATTTGTGA
+
CCBCBBCEC::59/111111,11/,
@AG8C2:00038:00219
TCTCTATGCGCTCCACATGTCTAAGGT
+
BCCBA@ACAAABB@B@@@DBBCCBCBB
@AG8C2:00038:00222
CGTGTCTCTAGGCAACAGGATTTTGTGTAG
+
>>=@CBAA?C?-11,11/7:;?;6>CCCDC
@AG8C2:00038:00224
TCTCTATGCGCTCCACATGTCTAAGGT
+
BBCBBCCBBB@BB@C@A?BBBAC?A?B
@AG8C2:00038:00227
TCTCTATGCGCTCCACATGTCTAAGGT
+
B@@AAAAACCDCDCI<<<AA@CACDBC
@AG8C2:00038:00233
ATCAGACACGGACACAGCAGAACACAC
+
C?98<BCDEC@BBBBCB<<<C@CAAAC
@AG8C2:00038:00234
TCTCTATGCGCTCCACATGTCTAAGGT
+
BBBBBDCBBB@BB@BBBBBD:;=?B=A
@AG8C2:00038:00236
TCTCTATGCGCTCCACATGTCTAAGGT
+
BBBEBBBBBBCBB@BBBBBDCBCDADA
@AG8C2:00038:00238
ACGGAGTGCGTTCCCCATGTCGTAGGTACTC
+
???>ABBBB?=<ACC:BBBBCCC??<@;;9>
@AG8C2:00038:00240
TACTGAGCTACACACACAGAAAGATTGGT
+
A?@@CCBBBBBBC@AADCCCC>@@C@C@B
@AG8C2:00038:00246
AGCACTGTAACTGTCACTAGTTACTTGT
+
A9<<BCCCB@BBBBBBBA?@B?A@@<@@
@AG8C2:00038:00248
ACGAGTGCGTTCCCCATGTCGTAGGTACTC
+
CCBABBB@>>5999/9A@@>AAAA=@<<<@
@AG8C2:00039:00216
ACGCTCGACATGCCCAGGTACAGGAG
+
BAACBBCAAACCIEABB@BBCCDABB
@AG8C2:00039:00218
TACTGAGCTACACACACAGAAAGATTGGT
+
@;8;8==>999>999?@BBBB>BCC?C:;
@AG8C2:00039:00219
TAGTAATCAGCCTCGCCATGACGAAGGTATTCC
+
@77,,*,,0008>@995;9@@AAA?AACBC?CC
@AG8C2:00039:00223
TGATACGTCTCCTTCCTTAGTTACTTCA
+
BBBBBBBAAAB@B@CBD<:<C@CCC?BB
@AG8C2:00039:00230
TGATACGTCTCCTTCCTTAGTTACTTCA
+
B?@@CB?==BB=A=@@B8:;@>AAA@CA
@AG8C2:00039:00243
TACTGAGCTACACACACAGAAAGATTGGT
+
AAAAABBBBBBDA@ACCD@@A>ABC@C?B
@AG8C2:00039:00244
TCTCTATGCGCTCCACATGTCTAAGGT
+
<<CDCCDCCCBBB@C<<<B@>@A:96<
@AG8C2:00039:00246
ATCAGACACGGACACAGCAGAACACAC
+
9>>?;;:AAC@<<<<;99<AA<@AA9;
@AG8C2:00039:00247
TAGTATCAGCCTCGCCATGACGAAGGTATTCC
+
CBBBCCCAAAABBCC?BBBBCCC@C@CCB?B@
@AG8C2:00040:00201
ATCAGACACGGACACAGCAGAACACAC
+
??;;=A?ABB@B??@CCDCBB>BBBBA
@AG8C2:00040:00216
ACGAGTGCGTTCCCCATGTCGTAGGTACTC
+
BA@??BBBBC?CBB:CEAA@BB@?=@;;;A
@AG8C2:00040:00217
AGCACTGTAGCTCGTCAACTAGTTACTTGT
+
11//68:;?<11////,*/////,499249
@AG8C2:00040:00218
TGATACGTCTCCTTCCTTAGTTACTTCA
+
BBBBBBBBAAB@>,/,1-0/8566B?BB
@AG8C2:00040:00220
TAGTATCAGCCTCGCCATGACGAAGGTATTCC
+
CABABCDBBB@@@=A8;<CCDCC@C@CCC@E@
@AG8C2:00040:00227
ATATCGCGAGGGTATGGAAGACTCTATA
+
BBBA???BBCB?CDD@>AAADIBCBABA
@AG8C2:00040:00233
ATCAGACACGGACACAGCAGAACACAC
+
C>@@@B?@@A@B<<<BCA?BB?<<=CC
@AG8C2:00040:00234
ATATCGCGAGGGTATGGAAGACTCTATA
+
@@;<<CCCDCD>CBB@6:6<AAABCCCA
@AG8C2:00040:00235
ATATCGCGAGGGTGGAAGACTCTATA
+
BB?@?BBBBCC?@A=;8<CDCECCCC
@AG8C2:00040:00237
TAGTATCAGCCTCGCCATGACGAAGGTATTCC
+
CBBBCCCBCB@==8;7;;ABCDGBDBCCC?CA
@AG8C2:00040:00241
CGTGTCTCTAGGCACAGGATTTTGTGTAG
+
CCBBB@@B@F@@BBBAB?BCCC:@ACCBB
@AG8C2:00040:00248
CGTGTCTCTAGGCACAGGATTTTGTGTAG
+
BAABBBCCCCC@CBBBB?BCCC8@ACBBB
@AG8C2:00041:00220
TACTGAGCTACACACACAGAAAGATTGGT
+
BBABBBBBBA@B9:=DDHCCCABBB@B@C
@AG8C2:00041:00222
ATATCGCGAGGGTATGGAAGACTCTATA
+
A@BABCBBBCC?DA@@:::<CCCCBA;4
@AG8C2:00041:00229
CGTGTCTCTAGGCACAGGATTTTGTTAG
+
BBBBBCCCBAB?@@@AA?AAAA4A?=99
@AG8C2:00041:00236
TGATACGTCTCCTTCCTTAGTTACTTCA
+
BA@ABCBBBBB@BAB@A?BBB@BBB@CC
@AG8C2:00041:00239
TGTTACGTCTCCTTCCTTAGTTACTTCA
+
:1111::8CCCBDBE@A@AAA@>>A@CB
@AG8C2:00041:00248
ATCAGACACGGACACAGCAGAACACAC
+
;:??A>>@@@6;;<4@BBAA@>A<;<B
@AG8C2:00042:00211
ATATCGCGAGGGTATGGAAGACTCTATA
+
BBAA@BBBB;A;:8;8,/,1>>B@BAA;
@AG8C2:00042:00214
TCTCTATGCGCTCCACATGTCTAAGGT
+
AACBADBCAAABCB;113?>>@C=A?A
@AG8C2:00042:00218
TGATACGTCTCCTTCCTTAGTTACTTCA
+
AAB?BBBBBBB@B@CBD=<@B@CBA@@C
@AG8C2:00042:00220
CGTGTCTCTAGGCACAGGATTTTGTGAT
+
BBBBBBBDCDC@;;<A>>1211+1--,*
@AG8C2:00042:00222
CGTGTCTCTAGGCACAGGATTTTGTGTAG
+
CBBBBBCCCCCA:9;CD@CCCC:AGABAA
@AG8C2:00042:00231
ACGCTCGACATGCCCAGGTACAGGAG
+
BA@ACCCCCBA>9954824894?994
@AG8C2:00042:00232
ATATCGCGAGGGTATGGAAGACTCTATA
+
AABBBA?BA@@<=B==5959@ABBDB>=
@AG8C2:00042:00233
TCTCTATGCGCTCCACATGTCTAAGGT
+
BACBBCCCBBBBBAC@@FBBBBDADAC
@AG8C2:00042:00234
ACGAGTGCGTTCCCCATGTCGTAGGTACTC
+
B@@@AA@ABB>BBB9BCBBBBB;8499999
@AG8C2:00042:00237
ATCAGACACGGACACAGCAGAACACAC
+
BB8:;ABDCDAB<;=DACACC@CCCBB
@AG8C2:00042:00249
ATCAGACACGGACACAGCAGAACACAC
+
AA>>?BBBBB@BBBBBBBBBB@BBBBB
@AG8C2:00043:00202
TGATACGTCTCCTTCCTTAGTTACTTCA
+
BB?BBBBAA>@?@BBBC=>@C@CCB@AA
@AG8C2:00043:00203
ATCAGACACGGACACAGCAGAACACAC
+
A@DEBCBBC>?>131;;:?BC@BBBBB
@AG8C2:00043:00204
CGTGTCTCTAGGCAACAGGATTTTGTGTAG
+
4;AAC@AADA@=@@=>AD@BCED9DCCBCB
@AG8C2:00043:00205
ATCAGACACGGACACAGCAGAACACAC
+
BAAABCCBBB@B::<DDDECC@CCCCC
@AG8C2:00043:00225
ATATCGCGAGGGTATGGAAGACTCTATA
+
?BBBBBBBB;;;;88:1112@>?ECCCA
@AG8C2:00043:00228
ACGAGTGCGTTCCCCATGTCGTAGGTACTC
+
BB@ABCCB@;2444,9?>@CDCCC@C<=<B
@AG8C2:00043:00233
ATATCGCGAGGGTATGGAAGACTCTATA
+
AAACBBBABCC@CB@@7;59BBCCCBBA
@AG8C2:00043:00241
TAGTATCAGCCTCGCCATGACGAAGGTATTCC
+
BACABBC@A@>;;;B>AACBBBC@CBCCC@CA
@AG8C2:00043:00243
ACGCTCGACATGCCCAGGTACAGGAG
+
<<AACB=;9@@999094248=49244
@AG8C2:00043:00244
ACGAGTGCGTTCCCCATGTCGTAGGTACTC
+
???AAABBBB?BAA9AABBBCC??=@<<;B
@AG8C2:00043:00247
TGATACGTCTCCTTCCTTAGTTACTTCA
+
B???BBBBBBB@B@C@C?ABB@BAB@BA
@AG8C2:00044:00203
ATCAGACACGGACACAGCAGAACACAC
+
B@@@DDC;;3;>111===BBB>BBBCC
@AG8C2:00044:00212
ACGCTCGACATGCCCAGGTACAGGAG
+
847@>??AAB<<4;:44249944249
@AG8C2:00044:00219
ATATCGCGAGGGTATGGAAAGACTCTATA
+
CBBBBBBBCCD@A?9959919@894:7;?
@AG8C2:00044:00220
CGTGTCTCTAGC
+
//4:44/////6
@AG8C2:00044:00221
TACTGAGCTACACACACAGAAAGATTGGT
+
CBBBCCCCBBBD::=CDCBCC?CCC@C@A
@AG8C2:00044:00226
CGTGTCTCTAGGCACAGGATTTTGTGTAG
+
BB?BBBDDEEC@:9;BB?BCCC:AAAAAC
@AG8C2:00044:00227
TCTCTATGCCTCCACATGTCTAAGGT
+
BBBA>DBCA?@@@DAAACECCC?B?B
@AG8C2:00044:00228
TCTCTATGCGCTCCACATGTCTAAGGT
+
BBCCBBBCCBCBDBD<:<B@>?A:<8<
@AG8C2:00044:00229
TACTGAGCTACACACACAGAAAGATTGG
+
BCBAAA<<99;<9<;CAAACD?BCD?B>
@AG8C2:00044:00232
ACGAGTGCGTTCCCCATGTCGTAGGTACTC
+
BBB=ABB;882999-9C@@ACCB@=?;<;A
@AG8C2:00044:00236
ATATCGCGAGGGTATGGAAGACTCTATA
+
9:;<;99?9998<ABBAICBA@@@@@;;
@AG8C2:00044:00240
TACTGAGCTACACACACAGAAAGATTGGT
+
<<BBCEAAABBC::<CBB;;;7;CC@C@C
@AG8C2:00044:00241
TAGTATCAGCCTCGCCATGACGAAGGTATTCC
+
CBCCBCCCBCAAAAB8;<CBBBBABBBCC?AE
@AG8C2:00045:00200
TGATACGTCTCCTTCCTTAAGTTACTTCA
+
99>@BCCCCCC::99@B6818@<9@CA<;
@AG8C2:00045:00204
TCTCTATGCGCTCCACATGTCTAAGGT
+
ACCCCCCCBCC??>@:<<CCCCB@C@C
@AG8C2:00045:00205
ACGAGTGCGTTCCCCATGTCGTAGGTACTC
+
BB>?BBBBBA?ACC:CGBA@BB@?<>999>
@AG8C2:00045:00208
TGCACTGTAGCTGTCACTAGTTACTTGT
+
BBBABBCDBBBBBB??@BBCC@BBB@BB
@AG8C2:00045:00210
ACGAGTGCGTTCCCCATGTCGTAGGTACTC
+
BBBBBBCBB?>BBB9BBBCCCCBB>B<<;B
@AG8C2:00045:00213
ATATCGCGAGGGTATGGAAGACTCTATA
+
BB??=@@AAAA@DCCB8:8;CAACCBCA
@AG8C2:00045:00224
ATCAGACACGGACACAGCAGAACACAC
+
BB>>?A@BCC@B9:<CCCCCC?CCCCC
@AG8C2:00045:00229
TCTCTATGCGCTCCACATGTCTAAGGT
+
BBCCDCCABABBB@C@A?BBBBD@CAC
@AG8C2:00045:00237
TCTCTATGCGCTCCACATGTCTAAGGT
+
CCCCAABCCBBBD@C::<@A@CDBCAC
@AG8C2:00045:00243
TCTCTATGCGCTCCACATGTCTAAGGT
+
BCCBBACCCBBBCBH:>@DCCCDBDAC
@AG8C2:00046:00217
ATATCGCGAGGGTATGGAAAGACTCTATA
+
AAABAB??BCC?C?9924419@>?BCBAA
@AG8C2:00046:00222
TGATACGTCTCCTTCCTTAAGTTACTTCA
+
BABACBB:9<CA>?A??-1,//,/8B>AB
@AG8C2:00046:00225
TGATACGTCTCCTTCCTTAGTTACTTCA
+
BB???CCCBBB?D@B?B:9<CDCCCBCC
@AG8C2:00046:00227
AGCACTGTAGCTGTCACTAGTTACTTGT
+
;<CCECCCAABA>>211888;=;49249
@AG8C2:00046:00246
AGCACTGTAGCTGTCTAACTTGTGTGC
+
4444444BA?>>;1111,//,/6644;
@AG8C2:00047:00201
CGTGTCTCTAGGCACAGG
+
=@@A;999991-1****)
@AG8C2:00047:00204
ACGAGTGCGTTCCCCATGTCGTAGGTACTC
+
BBA@BEBBBB>BCC:CCACGCGBB>B===B
@AG8C2:00047:00205
TAGTATCAGCCTCGCTAATGACGAAGGTATTCC
+
AABBC@AACB@>>994424;@>?ABD@IAA@A@
@AG8C2:00047:00214
TCTCTATGCGCTCCACAATGTCTAAGGT
+
CCCCCCEBBEBB@>B=<:;CABBB8<:<
@AG8C2:00047:00219
TCTCTATGCGCTCCACATGTCTAAGGT
+
AACCAABCCBCCDA?11=D?DCHBIDD
@AG8C2:00047:00222
CGTGTCTCTAGGCACAGGATTTTGTGTAG
+
BBBBBBDDEFD@:9<DC@ABBB9BFBBAA
@AG8C2:00047:00224
TGATACGTCTCCTTCCTTAGTTACTTCA
+
999BCA>BAAC@B@CBD89<C@DCC@CC
@AG8C2:00047:00225
TCTCTATGCGCTCCACAATGTCTAAGGT
+
C99;BBA@ABBBB?B<:89=>ABBEDCB
@AG8C2:00047:00228
TACTGAGCTACACAACACAGAAAGATTGGT
+
BBBAAACCB@@A99599::994-44999<?
@AG8C2:00047:00229
TCTCTATGCGCTCCACATGTCTAAGGT
+
B@AABBF@@ABBC@C:::BBBCEECAC
@AG8C2:00047:00230
TGATACGTCTCCTTCCTTAGTTACTTCA
+
BBBABBBBBBB@C@B?A:9<B@BBBACC
@AG8C2:00047:00233
TCTCTATGCGCTCCACAATGTCTAAGGT
+
CCCDBAAAACCB>>A;<7;@B@;B7<69
@AG8C2:00047:00237
TACTGAGCTACACAACACAGAAAGATTGGT
+
@@ABCBBBB?B>1112?BAAFD>@@A8;8;
@AG8C2:00047:00241
TAGTATCAGCCTCGCCATGACGAAGGTATTCC
+
ABBBBBB@AA?>>8;7;;BBDDC@DABBB@CA
@AG8C2:00048:00203
CGTGTCTCTAGGCAACAGGATTTTGTGTAG
+
9=ABCAAACBC@<=<=CC@CEED:EIGCAA
@AG8C2:00048:00209
CGTGTCGTCTAGGCAACATGGATTTTGTGTAG
+
//026///:144:4/,////7////*////99
@AG8C2:00048:00212
CGTGTCTCTAGGCACAGGATTTTGTGTAG
+
BBBBAB@@DED@:9<CC@CDCC:CCCBAA
@AG8C2:00048:00214
ATATCGCGAGGGTATGGAAGACTCTATA
+
??BBBBBCC>>;>>8;,1,/88=;@@B;
@AG8C2:00048:00215
ACGAGTGCGTTCCCCATGTCGTAGGTACTC
+
BB?@@BCCCB@BBB:CECCCCC@@=@;<<@
@AG8C2:00048:00218
ATCAGACACGGACAACAGCAGAACACAC
+
BAA@BCCCCC@C;<;<CCEDEFACCBBC
@AG8C2:00048:00219
ATATCGCGAGGGTATGGAAAGACTCTATA
+
BABB?A@CCCDBC@::24419>?@ACAB@
@AG8C2:00048:00223
ACGCTCGACATGCCCAGGTACAGGAG
+
BBBBBBBCCAABEECBB?BAAACACB
@AG8C2:00048:00228
ATATCGCGAGGGTATGGAAGACTCTATA
+
BB@@ABB@@@BADDAA8:6<CCCDCCCB
@AG8C2:00048:00230
CGTGTCTCTAGGCACAGGATTTTGTGTAG
+
ACBCBBDCEEC@;;;@BB9999/9A>??A
@AG8C2:00048:00231
TAGTATCAGCCTCCCCATGACGAGGTATTCC
+
BBCCBCCDCC@BBBB:;;113CC??EBB?CB
@AG8C2:00048:00233
TACTGAGCTACACACACAGAAAGATTGGT
+
B@@>BBAABBBB99<CDDCCC>BBB@C@C
@AG8C2:00049:00203
TCTCTATGCGCTCCACATGTCGTACTG
+
BBCBBDBAAAABD@C::;@@>?@C@@>
@AG8C2:00049:00205
ATATCGCGAGGGTATGGAAGACTCTAT
+
A@BBBBBBEEE@C@?=6:6<BBDCBC>
@AG8C2:00049:00213
ACGAGTGCGTTCCCCATGATCGTAGGTACTC
+
;;8999444889>>499999@A@9924449B
@AG8C2:00049:00217
TACTGAGCTACACAACACAGAAAGATTGGT
+
AABBCCC<<9@994249;449B899A>A7:
@AG8C2:00049:00229
TCTCTATGCGCTCCACATGTCTAAGGT
+
CCCCCBCCBBBBB@C::<BA@@B:<:<
@AG8C2:00049:00234
TGATACGTCTCCTTCCTTAGTTACTTCAGGGC
+
BCBBCBBBCCD@C@C@B9::B?@>>A>999-4
@AG8C2:00049:00248
ATCAGACACGGACAACAGCAGAACACAC
+
B?B:;;@A>;:;11,17;7BCCBAAAAC
@AG8C2:00004:00250
ATATCGCGAGGGTATGGAAGACTTCTATA
+
A;999494468+////,/56///,/4.,,
@AG8C2:00004:00251
TGATACGTCTCCTTCCTTAGTTACTTCA
+
BBB??ABB@=?=A>ABDCCBB?BBC@CA
@AG8C2:00004:00252
TAGTATCAGCCTCGCCATGACGAAGGTATTCC
+
BBBBBBBADBCB@@?@CCBBD?@>AACBB?BA
@AG8C2:00004:00263
TACTGAGCTACACACACAGAAAGATTGGT
+
BBBBBBBBAA?@@ACCBA994-9??>C@B
@AG8C2:00004:00264
TGATACGTCTCCTTCCTTAGTTACTTCA
+
BBCBBBBBBBC=@=A=@=?BB?BBB@CB
@AG8C2:00004:00265
CGTGTCTCTAGGCACAGGATTTTGTGTAG
+
BBDD::>CBCB@CCECC?9494,49?>>>
@AG8C2:00004:00267
CGTGTCTCTAGGCACAGGATTTTGTGTAG
+
BBBBBBCCCCB@BBBBF@@@@?6=A==@A
@AG8C2:00004:00269
TACTGAGCTACACACACAGAAAGATTGGT
+
A?AACECCCB@?A?@@?>99909>><A?B
@AG8C2:00004:00275
ACGCTCGACATGCCCAGGTACAGGAG
+
BBBBBBBBCCCA=A==>=ABCCEAAA
@AG8C2:00004:00280
AGCACTGTAGCTGTCACTAGTTACTTGT
+
@@@BA@AGBBBBCBBBBBCCDADBB@BB
@AG8C2:00004:00292
ACGCTCGACATGCCCAGGTACAGGAG
+
BBBBBBBBBBABCCAAA?ABCCCBAA
@AG8C2:00004:00294
TGATACGTCTCC
+
////////4448
@AG8C2:00005:00255
TAGTATCAGCCTCGCCATGACGAAGGTATTCC
+
B?AADBBBCC?BBBB?BBCBBCB>B>BBC@EA
@AG8C2:00005:00267
TAGTATCAGCCTCGCCATGACGAAGGTATTCC
+
=9<;BB;;<B@99;;8;CCCCCB<:<?9;:<B
@AG8C2:00005:00274
CGTGTCTCTAGGCACAGGATTTTGTGTAG
+
BBCCA=@@DCB@AABBCBBDDC9CCAAAB
@AG8C2:00005:00276
ATCAGACACGGACACAGCAGAACACAC
+
?>>?BBBBAA?ABDCCCCC@A>@DBBB
@AG8C2:00005:00280
AGCACTGTAGCTGTCACTAGTTACTTGT
+
ACCE?AAFBBBCBBBBBBBBCABBB?BB
@AG8C2:00005:00290
CGTGTCTCTAGGCACAGGATTTTGTGTAG
+
ACCCCBBC::<ACBBAA@BBBB:DCAA@>
@AG8C2:00005:00291
TCTCTATGCGCTCCACATGTCTAAGGT
+
CAA?CCBCCD:<>@CDBB;;;AACF?D
@AG8C2:00005:00297
ACGCTCGACATGCCCAGGTACAGGAG
+
AA?@@??BCCB?@@>?D@CBBCABBB
@AG8C2:00006:00251
ACGAGTGCGTTCCCCATGTCGTAGGTACTC
+
BBABBB@8==5999/4@@BABBBC?B;<;@
@AG8C2:00006:00258
TAGTATCAGCCTCGCCATGACGAAGGTATTCC
+
BBBBBBBBBB>AB@@=@A?A@996<?C@ACDB
@AG8C2:00006:00262
ACGAGTGCGTTCCCCATGTCGTAGGTACTC
+
BBB?BBBA::2444,9?>@BBBBB?B<<<C
@AG8C2:00006:00267
TGATACGTCTCCTTCCTTAGTTACTTCA
+
BBBBBBBDAAA697;=A?@CC@BA?=@B
@AG8C2:00006:00269
ACGCTCGACATGCCCAGGTACAGGAG
+
@ACBBBCCEBBDBC=?>=@==?A=<<
@AG8C2:00006:00270
TGATACATCTCCTTCCTTAGTTACTTCA
+
AA?BBBBBBBB?B@DBB@?AA@>>>@AC
@AG8C2:00006:00271
ACGAGTGCTTCCCCATGTGTAGTATC
+
BBBA994931/6606/////4444//
@AG8C2:00006:00275
TCTCTATGCGCTCCACATGTCTAAGGT
+
ACCCBABDBBBBB@BCCBBBBDFBCAA
@AG8C2:00006:00279
CGTGTCTCTAGGCACAGGATTTTGTGTAG
+
;;<C<<4@@99699999<9999/9?9118
@AG8C2:00006:00283
TGATACGTCTCCTTCCTTAGTTACTTCA
+
=AA??=ABBBB@B@B@C@BBB@@@@@AC
@AG8C2:00006:00284
TAGTATCAGCCTCGCCATGACGAAGGTATTCC
+
BBBBBBBBDC@@@??=@CCCCA@=@@B=@>AA
@AG8C2:00006:00288
TGATACGTCTCCTTCCTTAGTTACTTCA
+
BBB?@ABDBBC>?=@>A?@CB@BAA@CC
@AG8C2:00006:00294
AGCACTGTAGCTGTCACTAGTTACTTGT
+
<<CCFBBABBBBBBBBBBBCCBBBB>AA
@AG8C2:00006:00299
TGATACGTCTCCTTCCTTAGTTACTTCA
+
AAA>>>BBBBB@B@B@C@BBB@BBC?DC
@AG8C2:00007:00255
TCTCTATGCGCTCCACATGTCTAAGGT
+
;99CCBBBBBC@?=ACC@?DBBCCEAC
@AG8C2:00007:00268
ACGAGTGCGTTCCCCATGTCGTAGGTACTC
+
?@ABFCBB998;>>4?999>9999599944
@AG8C2:00007:00273
TGAACGTCTCCTTCCTTAGTTACTTCAGTGC
+
BA@=@CBBBA?B@CBC@CCBCECC@BBBBBB
@AG8C2:00007:00275
CGTGTCTCTAGGCACAGGATTTTGTGTAG
+
BBBBBBCBBBC@EBBCDCCCCB:AA?@@C
@AG8C2:00007:00276
ATCAGACACGGACACAGCAGAACACAC
+
AAAABBABBB?BBCBECCD@?>@DBBC
@AG8C2:00007:00278
TACTGAGCTACACACACAGAAAGATTGGT
+
FAFCBBB??@ABBBCB@?9996;@B@C@A
@AG8C2:00007:00279
ACGCTCGACATGCCCAGGTACAGGAG
+
A>@@B@@@CAAAAC>@@=A@@AB@AA
@AG8C2:00007:00283
CGTGTCTCTAGGCACAGGATTTTGTGTAG
+
BBDCBEBAABCABA@@B@CCDD:AA@@@B
@AG8C2:00007:00285
TAGTATCAGCCTCGCCATGACGAAGGTATTCC
+
BABBBCCCDB?=?:97;BB@BBA>A<AAA=A=
@AG8C2:00007:00292
ACGCTCGACATGCCCAGGTACAGGAG
+
BB?@@??>CABBBB:=@=;;<BCADC
@AG8C2:00007:00296
AGCACTGTAGCTGTCACTAGTTACTTGT
+
<BBBCCBBBCCC@AABABA@C@B??>AC
@AG8C2:00007:00297
ATCAGACACGGACACAGCAGAACACAC
+
?>BBCBBBBB@BBBBBABC;96;C;;<
@AG8C2:00008:00254
TCTCTATGCGCTCCACATGTCTAAGGT
+
==@@ACCA@ABBB=@@@>99<9<8<AC
@AG8C2:00008:00257
TCTCTATGCGCTCCACATGTCTAAGGT
+
BBBCBBEBAABBBAFCCA:::GEFCCC
@AG8C2:00008:00261
ATCAGACACGGACACAGCAGAACACAC
+
BB??@BBBCC=@@>?AAACDFACDCCB
@AG8C2:00008:00266
TACTGAGCTACACACACAGAAAGATTGGT
+
@@@BBBCBBBB@BACCBC994-9>><@@C
@AG8C2:00008:00272
ATCAGACACGGACACAGCAGAACACAC
+
?>>BBBBBBB?BBCDCCCFBB?ACBBB
@AG8C2:00008:00278
TAGTATCAGCCTCGCCATGACGAAGGTATTCC
+
BBBF?ACBAA9@@8;7;BBBCCC@C@CCCAFA
@AG8C2:00008:00279
TCTCTATGCGCTCCACATGTCTAAGGT
+
BDCBBBBABBEBC@CDCB@@@CCFFAC
@AG8C2:00008:00280
AGACTGTAGCTGTCACTAGTTACTTGT
+
44::BCBABB@@ACCCBBCCAB997:B
@AG8C2:00008:00282
TACTGAGGTACACACACAGAAAGATTGGTGC
+
>?@CBBB?CBBBBBCA;;444-9@?<@@BBC
@AG8C2:00008:00285
ATCAGACACGGACACAGCAGAACACAC
+
BB>>?BBB@@@BBBBCC@@998;CCAC
@AG8C2:00008:00289
AGCACTGTAGCTGTCACTAGTTACTTGT
+
BBCCCA>CBBB???ABBBBCCABBB@CC
@AG8C2:00008:00292
TACTGAGCTACACACACAGAAAGATTGGT
+
AA@BBBBAABABAADB@@944-9>>?B@C
@AG8C2:00008:00293
TGATACGTCTCCTTCCTTAGTTACTTCA
+
BBB??ABCB??>ACC@C@CBB?@AABCC
@AG8C2:00008:00295
AGCACTGTAGCTGTCACTAGTTACTTGT
+
BBBBBBBCBBB?@@CBBB@@A@BAB@??
@AG8C2:00008:00296
CGCTCGACATGCCCAGGTACAGGAGACTG
+
?BBBCBBDEDAAA>BCADCCCC@?@?BBB
@AG8C2:00009:00267
CGTGTCTCTAGGCACAGGAATTGTGT
+
BBBBCBCBDBBAA77/1,1-1-/1//
@AG8C2:00009:00269
TAGTATCAGCCTCGCCATGACGAAGGTATTCC
+
CBC@@AIBCB??@:;8<CCCD??>@@?===A=
@AG8C2:00009:00275
TGATACGTCTCCTTCCTTAGTTACTTCA
+
BCCCBBC99;B=A>ABEBCCCBBBBACD
@AG8C2:00009:00280
ATATCGCGAGGGTATGGAAGACTCTATA
+
BBBBBAABBBC>CCBB?GABCBBBBABB
@AG8C2:00009:00281
CGTGTCTCTAGGCACAGGATTTTGTGTAG
+
BBBBBBDBAGB@CBBCC@CCCC:CEAAB@
@AG8C2:00009:00286
ATCAGACACGGACACAGCAGAACACAC
+
BB?>?BBBBB>BBCDAAAC??>@CBBC
@AG8C2:00009:00287
ATCAGACACGGACACAGCAGAACACAC
+
A?BBBBBCAB=?@B;99BB;;9<BB@?
@AG8C2:00009:00289
ATATCGCGAGGGTATGGAAGACTCTATA
+
BBABBAABBCCACCEC?A?BBBBBBBBB
@AG8C2:00010:00250
ATCAGACACGGACACAGCAGAACACAC
+
@@CBBEACBB@CDCBCCCCCD@DCBBB
@AG8C2:00010:00251
TACTGAGCTACACACACAGAAAGATTGGT
+
@@?BBBBABBBB?AEB@A9996;BA@C@C
@AG8C2:00010:00264
AGCACTGTAGCAGTCACTAGTTACTTGT
+
BBAABABBBBBECCCBCDABC@CAA?AC
@AG8C2:00010:00276
CGTGTCTCTAGGCACAGGATTTTGTGTAG
+
ACBBEBCDDDC@C@?=B<9944-9@999B
@AG8C2:00010:00277
TACTGAGCTACACACACAGAAAGATTGGT
+
AAAAAAAAAAAAAACCB@944-9>><BBC
@AG8C2:00010:00279
CGTGTCTCTAGGCACAGGATTTTGTTAG
+
BABBCCAABCCBCBCBB?;;;91:;A@A
@AG8C2:00010:00283
ACGCTCGACATGCCCAGGTACAGGAG
+
BCABBBBBCDC@@?<>@>ABCFEBBA
@AG8C2:00010:00286
ATCAGACACGGACACAGCAGAACACAC
+
@BCB@A@<<=@B@@@;99>>>;>A@@>
@AG8C2:00010:00291
AGCACTGTAGCTGTCATTAGTTACTTGT
+
AABCCDAB@AACBBBB=<=;;7:BB>BB
@AG8C2:00010:00294
ACGAGTGCGTTCCCCATGTCGTAGGTACTC
+
BBB?BB?=882999-999;BBBBBBC<<<F
@AG8C2:00011:00251
ATCAGACACGGACACAGCAGAACACAC
+
BAAABB?BBB@BBBBBBBCEB@DBBBB
@AG8C2:00011:00253
TCTCTATGCGCTCCACATGTCTATGGT
+
BBCB@@<<<A@ACACCCBBBBCDCC@B
@AG8C2:00011:00256
TACTGAGCTACACACACAGAAAGATTGGT
+
99=CCCCB:;;AAAA<<<AABACDC@C@C
@AG8C2:00011:00260
ATATCGCGAGGGTATGGAAGACTCTATA
+
BBABBBBCCEC>BABB8::<CCCCCCA<
@AG8C2:00011:00262
AGCACTGTAGCTGTCACTAGTTACTTGT
+
@@CCCBBCBBBBBBBBBCBBC@DBB?AA
@AG8C2:00011:00264
TAGTAACAGCCTCGCCATGACGAAGGTATTCC
+
A==996<A@><?@::8;BBA>;98<?B@B?B?
@AG8C2:00011:00270
TACTGAGCTACACACACAGAAAGATTGGT
+
A?@@@@B;<<AABBCCDAA@A:>996949
@AG8C2:00011:00274
TCTCTATGCGCTCCACATGTCTAAGGT
+
@9449499@999@64444////,*,20
@AG8C2:00011:00275
ATCAGACACGGACACAGCAGAACACAC
+
;:BCABABCC@;;<CCECBBB@CE;;;
@AG8C2:00011:00276
TGATACGTCTCCTTCCTTAGTTACTTCA
+
BBBBBBBBBBB@B@B@B@BBB@A==@9<
@AG8C2:00011:00283
TACTGAGCTACACACACAGAAAGATTGGT
+
@@CCBBFEBBCEECBBBB;;;7;AA?B@C
@AG8C2:00011:00284
TAGTATCACCTCGCCATGACGAAGGTATTCC
+
BBCCBCDBB?BA?@@DBCBB@@=A@CBC@C@
@AG8C2:00011:00286
TACTGAGCTACACACACAGAAAGATTGGT
+
BB@A@@BA@BBBBBCB@@944-8>9<B@C
@AG8C2:00011:00288
TCTCTATGCGCTCCACATGTCTAAGGT
+
BCDC@AAA@HCBB?BBCBDC@AAACAC
@AG8C2:00011:00292
AGCACTGTAGCTGTCACTAGTTACTTGT
+
<<CCCECCCCBBBBBAABBCCBCBB=??
@AG8C2:00012:00252
AGCACTGTAGCTGTCACTAGTTACTTG
+
BACCCBBCBBAB?BBBBBBCE@CBB=@
@AG8C2:00012:00253
AGCACTGTAGTGTCACTAGTTACTTGT
+
BBBB?=@;/1//77;4:<@@?BBB@CB
@AG8C2:00012:00256
ATCAGACACGGACACAGCAGAACACA
+
@@8;<CCDDC@AA@BBBBCBB?BDBB
@AG8C2:00012:00267
ATCAGACACGGACACAGCAGAACACAC
+
BBBBBBBBBB@BBCCDBCC@@>@CDBB
@AG8C2:00012:00270
ACGCTCGACATGCCCAGGTACAGGAG
+
BBBBC?@@DEBBDD<<<ADBBGFAAA
@AG8C2:00012:00272
TGATACGTCTCCTTCCTTAGTTACTTCA
+
BB@@@ABBBBB@B@B@B@BBB@?AA@CC
@AG8C2:00012:00275
TAGTATCAGCCTCGCCATGACGAAGGTATTCC
+
BBAABCBCDB@?>998<CCCCCB@CAC@@>AC
@AG8C2:00012:00277
CGTGTCTCTAGGCACAGGATTTTGTGTAG
+
BCBBCBDCBBC@BCBCB@CCCC:CCBAAC
@AG8C2:00012:00289
TACTGAGCTACACACACAGAAAGATTGGT
+
9;9@ABBB@@@BB;;;BB<<<;<CB@D@<
@AG8C2:00012:00299
TGATACGTCTCCTTCCTTAGTTACTTCA
+
BBBBBBBBBBC>@>@ADCABA@9::ACC
@AG8C2:00013:00250
ATATCGCGAGGGTATGGAAGACTCTATA
+
BBBB?@@DCFF?CBAA@C?BAAABBBB>
@AG8C2:00013:00254
AGCACTGTAGCTGTCACTAGTTAATTGT
+
@ACCDCCCBCCBBBBBCCCCE@B?C>AA
@AG8C2:00013:00258
CGTGTCTCTAGGCACAGGATTTTGTGTAG
+
BBBBCBBCCCC@E@??C@BA??6=A?A>@
@AG8C2:00013:00259
TAGTATCAGCCTCGCCATGACGAAGGTATTCC
+
BBBAABCBEBA?@::9;@B@BBA?B@CBC?C?
@AG8C2:00013:00262
TACTGAGCTACACACACAGAAAGATTGGT
+
CBBAAAC:;:CB99<CB@@BB9;;B?C=E
@AG8C2:00013:00265
TACTGAGCTACACACACAGAAAGATTGGT
+
A??BBCB>>@BBCCC@;;444-9>>;AAC
@AG8C2:00013:00270
TAGTATCAGCCTCGCCATGACGAAGGTATTCC
+
BBBBBBCBEC@BA?@=@CBBB:::<DJDH@CC
@AG8C2:00013:00286
ACGCTCGACATGCCCAGGTACAGGAG
+
@@?AAAACDCB;9969><@ABBEA@A
@AG8C2:00013:00288
TCTCTATGCGCTCCAGTCTAAGGTACTG
+
BCCB::DCCDDCB?DDCDBB@CBJDCBB
@AG8C2:00013:00294
TACTGAGCTACACACACAGAAAGATTGGT
+
@@?BBBBAAAAAAADA;;444-9>>;@@C
@AG8C2:00013:00296
TAGTATCAGCCTCCCACT
+
BBBBBBC@?:;-**)(((
@AG8C2:00014:00251
TACTGAGCTACACACATAGAAAGATTGGT
+
AAAAABAA@BBBBECBA9444-9>C?CCC
@AG8C2:00014:00252
TACTGAGCTACACACACAGAAAGATTGGT
+
BBCCBBBBBBBBB?@?B?99969>>>B?B
@AG8C2:00014:00254
TAGTATCAGCCTCGCCATGACGAAGGTATTCC
+
BBBA@ACBCB@BB998;BBAA;98<=A@A?C?
@AG8C2:00014:00255
TCTATGAGCTCCACATGTCTAAGGT
+
<8******29;@BBCBAB@@??C=A
@AG8C2:00014:00256
ACGAGTGCGTTCCCCATGTCGTAGGTACTC
+
BBABBAAA?=;=992=99;@AB@B>@;=<A
@AG8C2:00014:00258
ATCAGACACGGACACAGCAGAACACAC
+
A?>B?A??B@@BBBBBCBCBB?BBBBB
@AG8C2:00014:00263
CGTGTCTCTAGGCACAGGATTTTGTGTAG
+
ABBBAADCCCB@BBBECCDBBC9CCD>AB
@AG8C2:00014:00265
TAGTATCAGCCTCGCCATGACGAAGGTATTCC
+
<;9AB;;;@@2894424;;>AA@=AADCECCB
@AG8C2:00014:00266
TGATACGTCTCCTTCCTTAGTTACTCAG
+
BBBBBBBBBBA?A@CAF@@A96811///
@AG8C2:00014:00268
ACGAGTGCGTTCCCCATGTCGTAGGTACTC
+
AA?AABCB=:2444,999;BICCC@CAAAC
@AG8C2:00014:00269
CGTGTCTCTAGGCACAGGATTTGATGTAG
+
99>949?>A9<59A>11-111-///6666
@AG8C2:00014:00270
TACTGAGCTACACACACAGAAAAAATTGGTGC
+
BAABBBB?=BBABBCB@;444444)9=C@CBC
@AG8C2:00014:00272
ATCAGACACGGACACAGCAGAACACAC
+
CABBBBABCB@BBCCBAAB@?=AB?@B
@AG8C2:00014:00279
TAGTATCAGCCTCGCCATGACGAAGGTATTCC
+
??B;9=CDEC?BB@B=ACA@@@@=?<@AEAD?
@AG8C2:00014:00285
ATCAGACACGGACACAGCAGAGCAC
+
BAAAABBBBB@BCBB?===499<AA
@AG8C2:00014:00293
CGTGTCTCTAGGCACAGGATTTTGTGTAG
+
BBBBBBD@@CCBB>>>A@ABBC:AABAAB
@AG8C2:00014:00295
ATCAGACACGGACACAGCAGAACACAC
+
BB>>?@>BBB@BBBBCCDDCB?BCBBB
@AG8C2:00015:00251
TACTGAGCTACACACACAGAAAGATTGGT
+
A@ABBCCBBBCB;;<ACABGH@BBB?B>A
@AG8C2:00015:00254
ATCAGACACGGACACAGCAGAACACAC
+
B??AABDAAA?ABB@@CDCBB@DAAAB
@AG8C2:00015:00257
CGTGTCTCTAGGCACAGGATTTTGTGTAG
+
BBBCABBDCCC@A@BBCB@@@?6=?===B
@AG8C2:00015:00259
CGTGTCTCTAGGCACAGGATTTTGTGTAG
+
BCCCCBBC::<ACBBBCACCCC:BCABBC
@AG8C2:00015:00260
ATCAGACACGGACAAAGCAGAACACAC
+
><<B?ABABB?B99969BBCA?ACCCC
@AG8C2:00015:00261
TACTGAGCTACACACACAGAAAGATTGGT
+
BBAABDCBBBABBBCBBA;998<CC@E?C
@AG8C2:00015:00262
CGTGTCTCTAGGCACAGGATTTTGTGTAG
+
AA@BAADCCCC@BBB@@>@BBC:AAA?=@
@AG8C2:00015:00263
ATATCGCGAGGGTATGGAAGACTCTATA
+
BB9::BB@AAE@DDBB@C@CCCBCA>;6
@AG8C2:00015:00264
TCTCTCGCTCCACATGTCTAAGGTACTG
+
BBBBBCBBCB@CCBBBAACC@C?BBCCC
@AG8C2:00015:00272
TAGTATCAGCCTCCGCCATGACGAAGGTAATCC
+
49884444442442948=8444::6:6:@>@DA
@AG8C2:00015:00279
ATCAGACATGGACACAGCAGAACACAC
+
BABABCC:<<?BBCCCECCB@@CBBAA
@AG8C2:00015:00283
AGCACTGTAGCTGTCACTAGTTACTTGT
+
?@CCCBBCBBBBAAABBCCBCABBB>?@
@AG8C2:00015:00284
TCTCTATGCGCTCCACATGTCTAAGGT
+
DBBBAAACCDBBA@BCDBBD@@AACAA
@AG8C2:00015:00286
ATCAGACACGGACACAGCAGAACACAC
+
BAAABBBBBB@BCCBDCCC?@>@BBBB
@AG8C2:00015:00287
ACGAGTGCGTTCCCCATGTCGTAGGTACTC
+
BA?BBBBBBA?A=969499@@@>@?A<<<@
@AG8C2:00015:00288
TCTCTATGCGCTCCACATGTCTAAGGT
+
BBCCBBBBBB@@@@AAC??BBBBACAD
@AG8C2:00015:00297
AGCACTGTAGCTGTCACTAGTTACTTGT
+
99994999>@ABBBCDAAAEDACBA?BC
@AG8C2:00016:00250
TGATACGTCTCCTTCCTTAGTTACTTCA
+
BBBBBBBBBBB?CBC=@?>BB@CCCACC
@AG8C2:00016:00254
TAGTATCAGCCTCGCCATGACGAAGGTATTCC
+
BBAAACDCBB<==;;8;BBBCCB@D@CBC@DA
@AG8C2:00016:00255
TGATACGTCTCCTTCCTTAGTTACTTCA
+
@ABAABBBB@?>@@CAF@BBB@?AA@BB
@AG8C2:00016:00258
TGATACGTCTCCTTCCTTAGTTACTTCA
+
BBBBBBBA?>?=A>ABHECCB@AAA@CC
@AG8C2:00016:00259
TACTGAGCTACACACACAGAAAGATTGGT
+
B@@ACCCBAABBEBCCA@@CDACBB@B@B
@AG8C2:00016:00263
ACGCTCGACATGCCCAGGTACAGGAG
+
BBBBBBBBEDCCEDBCB@BBBCC@BB
@AG8C2:00016:00264
TAGTATCAGCCTCCGCCATGACGAAGGTATTCC
+
BBB??@BAA>?9859924//////,/,/68568
@AG8C2:00016:00266
ACGCTCGACATGCCCAGGTACAGGAG
+
9<CFDBBCBA>===599<@@ACDECB
@AG8C2:00016:00274
ATATCGCGAGGGTATGGAAGACTCTAT
+
BB@@@BAAACEBCCDD@DACGBBBBAB
@AG8C2:00016:00279
ACGCTCGACATGCCCAGGTACAGGAG
+
BB<ABBBCCBB;;;69B@DBECC@BB
@AG8C2:00016:00283
AGCACTGTAGCTGTCACTAGTTACTTGT
+
AADCBABBBBC???BBBBBCCBBBB=@@
@AG8C2:00016:00286
TCTCTTATGCGCTCCACATGTCTAAGGT
+
BBBBC@CFAAABBB@DCAA>@@@A?B7<
@AG8C2:00016:00288
CGTGTCTCTAGGCACAGGATTTTGTGTAG
+
BBBBBBDDBEC@BAAADBAAAA9:::BAB
@AG8C2:00017:00251
TAGTATCAGCCTCGCCATGACGAAGGTATTCC
+
B>@BBAAACC@BBFB?AABAA?A=@AC<<<=C
@AG8C2:00017:00253
ACGAGTGCGTTCCCCATGTCGTAGGTACTC
+
BB<>>BBBBB?A=9294999>>9969999>
@AG8C2:00017:00254
ACGCTCGACATGCCCAGGTACAGGAG
+
=:;;;99>@;91:>,11,/764429>
@AG8C2:00017:00255
ACGAGTGCGTTCCCCATGTCGTAGGTACTC
+
BBCBBBC>;;2444,9999BCCEC@CCCDC
@AG8C2:00017:00256
TCTCTATGCGCTCCACATGTCTAAGGTACTA
+
?@CC;:<ABB@@@=;<9>@B9<>@FBCBB@@
@AG8C2:00017:00259
ATATCGCGAGGGTATGGAAGACTCTATA
+
BABBBCBBBBB@CCBB@C@BBABBC?@?
@AG8C2:00017:00262
TGATACGTCTCCTTCCTTAGTTACTTCA
+
AAAB@BBBBBC>@=@@C@ACB@A@@@CC
@AG8C2:00017:00264
ACGCTCGACATGCCCAGGTACAGGAG
+
BAABB9;;ACBBCC>BB?BBBBB>;<
@AG8C2:00017:00266
TACTGAGCTACACACACAGAAAGATTGGT
+
???BBBBAA>@AABCCB@994-89:>B@C
@AG8C2:00017:00267
CGTGTCTCTAGGCACAGGATTTTGTGTAG
+
BBBBBBBBBCC@BBBBB@@CCC:??@BBB
@AG8C2:00017:00268
CGTGTCTCTAGGCACAGGATTTGATGTAG
+
=<BCBACCA<<69@@99699919444449
@AG8C2:00017:00269
CGTGTCTCTAGGCACAGGATTTTGTGTAG
+
BAAA==@B@A@@ABBCC@BAAA9AA?@=>
@AG8C2:00017:00271
TGATACGTCTCCTTCCTTAGTTACTTCA
+
BBCBABBCBBC@C@C@C@@@@?@@@=@@
@AG8C2:00017:00276
CGTGTCTCTAGGCACAGGATTTTGTGTAG
+
BBBCDCDCAEBADDBCB@A???6:;9@>>
@AG8C2:00017:00281
TAAGTATCGAGCCTCGCATGACGAAGGTATTCC
+
/1,,,,,,/17777494946888222*,-,*,*
@AG8C2:00017:00282
CGTGTCTCTAGGCACAGGATTTTGTGTAG
+
BBBBBBDDDCC@BBBCB@999914;;:>>
@AG8C2:00017:00283
AGCACTGTAGATGTCACTAGTTACTTGT
+
BBBBBABBBCCD@??BCCDAA@AAA?B@
@AG8C2:00017:00284
ATCAGACACGGACACAGCAGAATAC
+
BBBBBBBBBB@CBAADCCCCD@AAA
@AG8C2:00017:00296
ATAACGCGAGGGTATGGAAGATTCTATAGAGG
+
@?B?BB:9<CI@CCCC;<8<@@=ACBBBBBBB
@AG8C2:00018:00252
ATCAGACACGGACACAGCAGAACACAC
+
BBB>?A?AAB@BBBBFCDC@@>?BBBB
@AG8C2:00018:00258
TAGTATCAGCCTCGCCATGACGAAGGTATTCC
+
@@CBBCCCBE@BBBB?BBBBBBB?B@BBB?CA
@AG8C2:00018:00261
ACGAGTGCGTTCCCCATGTCGTAGGTACTC
+
@@BBBBBBBB>A=969499>999959>999
@AG8C2:00018:00262
TGATACGTCTCCTTCCTTAGTTACTTCA
+
ABAABBCBBAB@B@CBD@BBA@???@CC
@AG8C2:00018:00263
TCTCTATGCGCTCCACATGTCTAAGGT
+
BBCCAAECBDCBB@CA@@A?>BC?A=A
@AG8C2:00018:00268
ATATCGCCGAGGGTATGGAAGACTCTAT
+
FA9999924444-4:4424299?BBCCC
@AG8C2:00018:00269
AGCACTGTAGCTGTCACTAGTTACTTGT
+
ABBCCAABCCDCABBBBCCCDAB??=>>
@AG8C2:00018:00270
TGATACGTCTCCTTCCTTAGTTACTTCA
+
@BBBBBBBBBE?E?B?BABBB@BAA@BC
@AG8C2:00018:00274
TACTGAGCTACACACACAGAAAGATTGGT
+
BBBCBBCBBAABCCC@AAFCH>BBA=@49
@AG8C2:00018:00275
AGCACTGTAGCTGTCACTAGTTACTTGT
+
@BCCBAACBBBBAAABBBCCC@DBB@BB
@AG8C2:00018:00276
TACTGAGCTACACACACAGAAAGATTGGT
+
BBBBBBBBBBBBBBCC@A9996;AB@C@C
@AG8C2:00018:00278
TACTGAGCTACACACACAGAAAAA
+
BA@BBBCAA@?@@BFA22*****)
@AG8C2:00018:00282
TAGTATCAGCCTCGCCATGACGAAGGTATTCC
+
BBBBCCCCEB>@?:98;B?@=;98<@BBE@EB
@AG8C2:00018:00284
ACGAGTGCGTTCCCCATGTCGTAGGTACTC
+
B@>?BBBBB@6944,999;ACBBB?BAAAB
@AG8C2:00018:00285
TGATACGTCTCCTTCCTTAGTTACTTCA
+
?AB@ABBDBBB@D@C@DA>??@BBB@BC
@AG8C2:00018:00289
ACGAGTGCGTTCCCCATGTCGTAGGTACTC
+
BCCB?@>>9959>>4>999@>>9924444?
@AG8C2:00018:00293
TGATACGTCTCCTTCCTAGTTACTTCA
+
BBAABBBBAAA@C@C@C@A@?@@?CCC
@AG8C2:00018:00294
ACGCTCGACATGCCCAGGTACAGGAG
+
B@@@ABBBBCCDCB>AA>ACFEC@BB
@AG8C2:00018:00298
ATCAGACACGGACACAGCAGAACACAC
+
B>BBBBBBBB@BDCABADCBB?ACCBB
@AG8C2:00019:00251
TGATACGTCTCCTTCCTTAGTTACTTCA
+
BBBB@BBBB==8;8;?CBBCB@BAA?BC
@AG8C2:00019:00256
CGTGTCTCTAGGCACAGGATTTTGTGTAG
+
BCBBBBCCCCB@====?<====4999<;;
@AG8C2:00019:00262
CGTGTCTCTAGGCACAGGATTTTTGTGTAG
+
DBAAACEEEEB><;<>@=@CCGE3CCB@@9
@AG8C2:00019:00263
ATATCGCGAGGGTATGGAAGACTCTATA
+
BB@99<CCCCH?B=<<@DACDCCCC@@@
@AG8C2:00019:00264
ACGCTCGACATGCCCAGGTACAGGAG
+
BBB@@@CCCABBBB@9989>@???@@
@AG8C2:00019:00265
ATCAGACACGGACACAGCAGAACACAC
+
BCABBBBBBB@BBBBCBBBCD@DCCCC
@AG8C2:00019:00267
ATCAGACACGGACACAGCAGAACACAC
+
?BBBB@<AAB@BAAABBBB999;CCBB
@AG8C2:00019:00269
ACGCTCGACATGCCCAGGTACAGGAG
+
B@@AC@AADCDCCCACCBCBBCD>@@
@AG8C2:00019:00271
TAGTATCAGCCTCGCCATGACGAAGGTATTCC
+
C?@AABBCDC?A?@@=@@CCCCC@C@C9;;<B
@AG8C2:00019:00274
CGTGTCTCTAGGCACAGGATTTTGTGTAG
+
BBBAA@@@@F@@AAA@@?@BBC:BBBBBB
@AG8C2:00019:00276
TACTGAGCTACACACACAGAAAGATTGGT
+
@@?BBBBBBBBBBBCB@@9996;BB?C@B
@AG8C2:00019:00280
AGCACTGTAGCTGTCACTAGTTACTTGT
+
ABDDDB@@BBBB===AAAACB@BBB@BD
@AG8C2:00019:00281
TACTGAGCTACACACACAGAAAGATTGGT
+
BA@ABCCBBA@ABCCCCB??><@BB@B@B
@AG8C2:00019:00284
ATCAGACAGCGGACACAGCAGAACACAC
+
@AAAAABA@AA;@@@A@999@@<@AAA@
@AG8C2:00019:00286
TGATACGTCTCCTTCCTTAGTTACTTCA
+
BBBBABBBBBB@BBB@C@<BB@BBB@CC
@AG8C2:00019:00294
TCTCTATGCGCTCCACATGTCTAAGGT
+
BBBBBBBBBBBBB@BCCBAAABGFFAC
@AG8C2:00020:00255
ACGCTCGACATGCCCAGGTACAGGAG
+
BBABH:;;CECCCD@CB>>9999699
@AG8C2:00020:00262
ACGAGTGCGTTCCCCATGTCGTAGGTACTC
+
BBABBCB@>>2994,999;BBBBC@CAAAC
@AG8C2:00020:00263
TAGTATCAGCCTCGCCATGACGAAGGTATTCC
+
BBBBBBACCCAAB@@>ACCBCBB?C@DCBEDB
@AG8C2:00020:00264
TACTGAGCTACACACACAGAAAGATTGGT
+
???BBCB?@??BBCCCCBBBB>@AC@B@A
@AG8C2:00020:00266
TGATACGTCTCCTTCCTTAGTTACTTCA
+
CCBBBABB===6;:<>@:B@A>AAA@B@
@AG8C2:00020:00267
ATATCGCGGGGGTATGGAAGACTCTATA
+
AB?@:99CEEH2CBBEAC@BBCC@@@A;
@AG8C2:00020:00269
TGATACGTCTCCTTCCTTAGTTACTTCA
+
BBBA@ABBBBE@D@C@C@ABAAAAA@AA
@AG8C2:00020:00271
ACGTCTCCTTCCTTAGTTACTTCAGTGC
+
BBABABB@B@B@C@CFC@BCCBDCEBAB
@AG8C2:00020:00273
TCTCTATGCGCTCCACATGTCTAAGGT
+
CBCBBBACBBB>A@ACB??@@BEBE@A
@AG8C2:00020:00274
CGTGTCTCTAGGCACAGGATTTTGTGTAG
+
BBBAAADB@CB?BBCBC@BAAA9ABCAAA
@AG8C2:00020:00280
ATATCGCGAGGGTATGGAAGACTCTATA
+
BA???AA@ACC@CC@?=A?BBBBBBBAB
@AG8C2:00020:00288
ATCAGACACGGACACAGCAGAACACAC
+
BBBBBBBBBB@CCCCCCCCCD?BBBBB
@AG8C2:00020:00289
TGATACGTCTCCTTCCTTAGTTACTTCA
+
BBBBABB??=A@A@A?C@@AB?BBC@BA
@AG8C2:00020:00291
ATCAGACACTCGGACACAGC
+
/3339/.////66//994/7
@AG8C2:00020:00294
ATCAGACACGGACACAGCAGAACACAC
+
BAABBBBBBB@B?ABBCBB??9:<CCC
@AG8C2:00020:00295
TAGTATCAGCCTCGCCATGACGAAGGTAATCC
+
BA@A@CCBBA@99;@?BCBCBEC@D@AA>BDB
@AG8C2:00020:00296
ATATCGCGAGGGTATGGAAGACTCTATA
+
BBAABBBDCCCBCCBB@C@BAAABBBB>
@AG8C2:00020:00297
AGCACTGTAGCTGTCACTAGTTACTTGT
+
@BCCDCBBAABB@AABBBBBCADBB>?A
@AG8C2:00020:00299
TCTCTATGCGCTCCACATGTCTAAGGT
+
CCBCBCCCBBBBB@CCCBBB@@ACFAC
@AG8C2:00021:00252
TCTCTATGCGCTCCACATGTCTAAGGT
+
>BBBB@CBECCBB@DCCBBBBCBABDC
@AG8C2:00021:00253
ACGAGTGCGTTCCCCATGTCGTAGGTACTC
+
BBBABBBB>;2999-9999>>>>>;?999>
@AG8C2:00021:00254
TACTGAGCTACACACACAGAAAGATTGGT
+
BBBDECCB?ABBCCDCCCCCH>?AB?B?B
@AG8C2:00021:00255
TGATACGTCTCCTCCTTAGTTACTTCA
+
ABB@BAH>866,1/,1:9;B@?@@?B@
@AG8C2:00021:00257
CGTGTCTCTAGGCACAGGTTTTGTGTAG
+
BBBBBBDCDBB@CA;;;2999/4;;;;D
@AG8C2:00021:00261
ACGAGTGCGTTCCCCATGTCGTAGGTACTC
+
BBBBBB??==@BDCA@:<<>@A99699999
@AG8C2:00021:00264
TACTGAGCTACACACACAGAAAGATTGGT
+
A?@ACDCBBBABBBB?@?9996<CC@C?A
@AG8C2:00021:00271
TACTGAGCTACACACACAGAAAGATTGGT
+
?AABBAA@@@AABCCCA?994-;==>BDC
@AG8C2:00021:00272
TCTCTATGCGTCCACATGTCTAAGGT
+
BBBCCBCA;111B;;=BCCBAA?B@C
@AG8C2:00021:00273
TCTCTATGCGCTCCACATGTCTAAGGT
+
@@ACCC::=AAACBEEDBB>9;9?A69
@AG8C2:00021:00274
ATCAGACACGGACACAGCAGAACACAC
+
A?BBBBBBBB?BBBBDCCCCC@AA@CC
@AG8C2:00021:00283
ATATCGCGAGGGTATGGAAGACTCTATA
+
BB@@?BBCCCB>CAAA@DACBBB@@>C@
@AG8C2:00021:00284
ACGCTCGACATGCCCAGGTACAGGAG
+
BA?BBBDBBA@9;909C<>@AAA=AB
@AG8C2:00021:00286
ATCAGACACGGACACAGCAGAACACAC
+
ABBBBB>??B@BBEBCACA?@>@CBBC
@AG8C2:00021:00294
AGCACTGTAGCTGTCACTAGTTACTTGT
+
BBCCCBB@@BABBBBBBBBCD@BBC@AA
@AG8C2:00021:00296
ACGAGTGCGTTCCCCATGTCGTAGGTACTC
+
@9;<AACBBB=@@>4>9999<;8@<@>;99
@AG8C2:00022:00250
TACTGAGCTACACACACAGAAAGATTGGT
+
:9<@AB@@;;;A9;9A9999919A@>AD=
@AG8C2:00022:00259
ATCAGACACGGACACAGCAGAACACAC
+
BB>>@BBABB@BCBBBDDDBB>BBBCC
@AG8C2:00022:00260
CGTGTCTCTAGGCACAGGATTTTGTGTAG
+
BCBBABBABCC@CBBCC@BAAA9BD@@=B
@AG8C2:00022:00262
ACGAGTGCGTTCCCCTATGTCGTAT
+
4478:941:A,---*,,,,////44
@AG8C2:00022:00264
CGTGTCTCTAGGCACAGGATTTTGTGTAG
+
E@?@DBC=<;<=@@A@>;9999/999B>>
@AG8C2:00022:00265
TAGTATCAGCCTCGCCATGACGAAGGTATTCC
+
@@@@AACCCC@BC@?C@CA;8;959599424=
@AG8C2:00022:00268
CGTGTCTCTAGGCACAGGATTTTGTGTAG
+
BBBBB@@@@CC@A@@BB@BCCC9CECCBB
@AG8C2:00022:00270
TGTACGTCTCCTTCCTTAGTTACTTCA
+
;111:::9?=CB?B?BACCC@CBDEDC
@AG8C2:00022:00271
TACTGAGCTACACACACAGAAAGATTGGT
+
BBBBCBCCBBBCBBDFCCABB?EBB@B@B
@AG8C2:00022:00272
ATCAGACACGGACACAGCAGAACACAC
+
A>BBBBBAAA@AAABBCECBB?CDBBB
@AG8C2:00022:00274
TAGTATCACCTCGCCATTGACGAAGGTATTCC
+
;44449944:;4//,//,/66/4242444242
@AG8C2:00022:00278
CGTGTCTCTAGGCACAGGATTTTGTGTAGAG
+
BBBBBBDDDDA@AAAAB@BCCC9CCB@@B;;
@AG8C2:00022:00280
ATCAGACACGGACACAGCAGAACACAC
+
?>BBCCBBBB@BBBBCCDFBB@BBABB
@AG8C2:00022:00281
CGTGTCTCTAGGCACAGGATTTTGTGTAG
+
BBAAB@@@CFC@AAAAA@@BBB:DDCCBB
@AG8C2:00022:00282
TACTGAGCTACACACACAGAAAGATTGGT
+
BB@BB@AAAAAA@@CBBA9996;AA?C@B
@AG8C2:00022:00284
TAGTATCAGCCTCGCCATGACGAAGGTATTCC
+
@@CCDCC@AA@CBBB>BB@@ACCBEBE<;9<?
@AG8C2:00022:00288
TCTCTATGCGCTCCACATGTCTAAGGT
+
?BABA@DCBBBBB@BCAAABAAEACAD
@AG8C2:00022:00289
TAGTATCAGCCTCGCCATGACGAAGGTATTCC
+
B@BCBBCCDC@BBBA>ACCBBBC@D@CAA?E@
@AG8C2:00022:00291
AGCACTGTAGCTGTCACTATGTACTTGT
+
@@CCCCBCA@ABBBC:82******2088
@AG8C2:00022:00294
TGATACGTCTCCTTCCTTAGTTACTTCA
+
@@@BBBBBBBB?B?A@F@BBB@==@@AC
@AG8C2:00022:00295
TCTCTATGCGCTCCGCATGTCTAAGGT
+
489A9111//667:;?BB??9;;>@>A
@AG8C2:00023:00250
CGTGTCTCTAGGCACAGGATTTTGTGTAG
+
>AAABBDDACA@BBBBCADFCB9:;9<<<
@AG8C2:00023:00253
TCTCTATGCGCTCCACATGTCTAAGGT
+
BABCAADCCCBBA?BBB@@@@AB?A=A
@AG8C2:00023:00255
TGTACGTCTCCTTCCTTAGTTACTTCA
+
BBB:;=CAAACDACABAABBACCCBCB
@AG8C2:00023:00257
CGTGTCTCTAGGCACAGGATTTTGTGTAG
+
BBBBCCDDAAA@CDBBC@BCCC9AABCCB
@AG8C2:00023:00261
TGATACGTCTCCTTCCTTAGTTACTTCA
+
?BBBBBBC=;@@C@B9;8899>9;989<
@AG8C2:00023:00265
CGTGTCTCTAGGCACAGGATTTTGTGTAG
+
<<@ACCEDCCC@CCBBB@CCDD9A:;9>>
@AG8C2:00023:00266
ACGCTCGACATGCCCAGGTACAGGAG
+
B@?@BBBECB@@@A<>9=@@AAEBBF
@AG8C2:00023:00267
TAGTATCAGCCTCGCCATGACGAAGGTATTCC
+
BBBAABDBDB@BB??=?BBBBCB?C@CCC@CA
@AG8C2:00023:00270
ATATCGCGAGGGTATGGAAGACTCTATA
+
CBB@?@?BBBC>CECA@C@CBC?BB<@@
@AG8C2:00023:00275
ACGCTCGACATGCCCAGGTACAGGAG
+
@BACCAAAEBBABB>;;8<BBBCAAA
@AG8C2:00024:00250
ACGCTCGACATGCCCAGGTACAGGAG
+
B?>?CBDCCEDBB=:999;CCDDAAA
@AG8C2:00024:00253
ATCAGACACCAGCAGAACACACAGAC
+
BA@ABBACC@CCCBCC@CCBBBB>?@
@AG8C2:00024:00255
ATATCGCGAGGGTATGGAAGACTCTATA
+
BBCBA>>>9996<A@BCA?ACCCBBBCB
@AG8C2:00024:00258
CGTGTCTCTAAGCACAGGATTTTGTGTAG
+
ICBB@@ACCCFCCBCCC@DCCC9AA@@>>
@AG8C2:00024:00268
ATCAGACACGGACACAGCAGAACACAC
+
BB>>?BBBB@@AAAABCCCBB?CCBB?
@AG8C2:00024:00269
AGCACTGTAGCTGTCACTAGTTACTTGT
+
<<CCDCBBBCBCBCCBBDCCCABBB@BB
@AG8C2:00024:00272
TGATACGTCTCCTTCCTTAGTTACTTCA
+
CBBBBBBBBBB@C@CBC@BBB@9;;@CC
@AG8C2:00024:00273
ACGCTCGACATGCCCAGGTACAGGAG
+
44?84941111/82027+1/667,44
@AG8C2:00024:00275
TCTCTATGCGCTCCACATGTCTAAGGT
+
BBCCBDDCBB@@B@BBAA@BBCC@CAD
@AG8C2:00024:00279
CGTGTCTCTAGGCACAGGATTTTGTGTAG
+
@AAA@@@@@BC@A@@@A@ABBB:AABBBB
@AG8C2:00024:00286
CATGTCTCTAGGCACAGGATTTTGTGTAG
+
BCACAA@BBBB@A?==A?ABBB:AABCBB
@AG8C2:00024:00292
ACGCTCGACATGCCCAGGTACAGGAG
+
AABBBBBCFEDAAA=@B?CBCCEBBB
@AG8C2:00024:00295
ATCAGACACGGACACAGCAGAACACAC
+
A@?@@BB@B>@BBCBBAAABB@B@@BB
@AG8C2:00025:00256
ATATCGCGAGGGTATGGAAGACTCTATA
+
AAA@@BBBBBC@CA@@@E@BCCCBCAAA
@AG8C2:00025:00271
TCTCTATGCGCTCCACATGTCTAAGGT
+
BBCCCDFCBCBBCBCDCBBBCCCACDG
@AG8C2:00025:00273
CGTGTCTCTAGGCACAGGATTTTGTGTAG
+
B@@BAADDDBD@AAABC@CDCD:CEA999
@AG8C2:00025:00275
CGTGTCTCTAGGCACAGGATTTTGTGTAG
+
>AABA>@C@A@@AAABC@BCCC:CEBBBB
@AG8C2:00025:00277
CGTGTCTCTAGGCACAGGATTTTGTGTA
+
BBAACC>;=BB69<99@594;;29:4;;
@AG8C2:00025:00278
ATATCGCGAGGGTATGGAAGACTTTATAGAGG
+
BBAABBBDCCB>CDCC@C@BB??><@BAABC@
@AG8C2:00025:00280
TCTCTATGCGCTCCACATGTCTAAGGT
+
BB@@ACCCCC@A??ABBBBBBAADBAC
@AG8C2:00025:00281
ATCAGACACGGACACAGCAGAACACAC
+
B?>>?@>BBB@BBBBCCCCCBBBBBBB
@AG8C2:00025:00284
ATATCGCGAGGGTATGGAAGACTCTATA
+
BBAABB@@99;8<BBCAC?CCBBBBABA
@AG8C2:00025:00285
ACGAAAGTGCGTTCCCCATGTCGTAGGTACTC
+
BB>>=:@=>>?@<>>>4>?=<<BBAA>B=<<>
@AG8C2:00025:00288
ACGCTCGACATGCCCAGGTACAGGAG
+
BBBBBAABBCB??@>@C@CBBCCACB
@AG8C2:00025:00290
TAGTATCAGCCTCGCCATGACGAAGGTATTCC
+
BBBBBCCBCBABB:::9BCCCCC@DCDBC@EF
@AG8C2:00025:00291
CGTGTCTCTAGGCACAGGATTTTGTGTAG
+
ABBBB@DD@AC@AABBC@BAAA9AAABBC
@AG8C2:00026:00260
TAGTATCAGCCTCGCCATGACGAAGGTATTCC
+
BBBBBBBBDB@B??@=ACCCCAA?B@CBC?CA
@AG8C2:00026:00268
TCTCTATGCGCTCCACATGTCTAAGGT
+
BBBCBBBCCDDBB@CCCBBBABA@CDA
@AG8C2:00026:00275
AGCACTGTAGCTGTCACTAGTTACTTGT
+
@BBC<;=EAA@CBBBCCBBCB@AAA@BA
@AG8C2:00026:00278
ACGAGTGCGTCCCCATGTCGTAGGTACTC
+
>9:;8668/////*/8999;;44489>94
@AG8C2:00026:00287
CGTGTCTCTAGGCACAGGATTTTGTGTAG
+
@@AABBDB@A@@A@@@A?@BBB:AAABAA
@AG8C2:00026:00290
CGTGTCTCTAGGCACAGGATTTTGTGTAG
+
@BABBBCDDCC@BBBBB@BDCD:CCA==;
@AG8C2:00026:00291
ATCAGACACGGACACAGCAGAACACAC
+
A???@A@BBB@BCB@A@CC?@>?BBBB
@AG8C2:00026:00299
AGCACTGTAGCTGTCACTAGTTACTTGT
+
@ACCBBBCABBBBBBBBBBCDBBBB@BB
@AG8C2:00027:00252
CGTGTCTCTAGGCACAGGATTTTGTGTAG
+
BBBAB@@B@F@@AAA@@?@AAB8DDCCCC
@AG8C2:00027:00258
TCTCTATGCGCTCCACATGTCTAAGGT
+
CCDCAAACCDCBB@BBD=;<9995959
@AG8C2:00027:00267
ACGCTCGACATGCCCAGGTACAGGAG
+
==;AAABCCCB;;;89B@CBBCF?AA
@AG8C2:00027:00269
TGATACGTCTCCTTCCTTAGTTACTTCA
+
ABABB?@>BBB@@@BBD?@996;BB=BC
@AG8C2:00027:00273
ACGAGTGCGTTCCCCATGTCGTAGGTACTC
+
??>BBBBB>;2444,999;@CCBBAC<=<D
@AG8C2:00027:00275
TCTCTATGCGCTCCACATGTCTAAGGT
+
BBA@ABFCCA@@@@CCCB@@@BECDAC
@AG8C2:00027:00276
ATCAGACACGGACACAGCAGAACACAC
+
CA>>99:>?A;@@AABBCCCD?CB;;;
@AG8C2:00027:00281
TCTCTATGCGCTCCACATGTCTAAGGT
+
B??BBBDB@BBBB@BCCBAAACE@C?A
@AG8C2:00027:00282
ATCAGACACGGACACAGCAGAACACAC
+
BB>>?BBBBB@BBBBCDCCAA?ABBBC
@AG8C2:00027:00291
ATCAGACACGGACACAGCAGAACACAC
+
@?BBBBCBBB@BBCABBCCAA>@CCBC
@AG8C2:00027:00298
TAGTATCAGCCTCGCCATGACGAAGGTATTCC
+
@@A@>AB<<<A?>@@=@>@>>;;7<>AAB@D?
@AG8C2:00028:00252
TAGTATCAGCCTCGCCATGACGAAGGTATTCC
+
BBB;;9<;<424:4989;888/1,/78668=9
@AG8C2:00028:00254
TACTGAGCTACACACACAGAAAGAATGGT
+
??BBBBBBAABBDCDBCCCCC=BCBBB@@
@AG8C2:00028:00256
TACTGAGCTACACACACAGAAAGATTGGT
+
<BBEBBBBB@@BB;:/11111,/6>7?@B
@AG8C2:00028:00263
AGCACTGTAGCTGTCACTAGTTACTTGT
+
;<@A99@A=<=CCCCABBDCE@DBB=?@
@AG8C2:00028:00264
TAGTATCAGCCTCGCCATGACGAAGGTATTCC
+
@@A@@ACABB?BBBBBCCCBB??=A@DCC@CA
@AG8C2:00028:00266
TGATACGTCTCCTTCCTTAGTTACTTCA
+
BBBBBBBB??B@B@B@C@BBB@BBC@EB
@AG8C2:00028:00275
TAGTATCAGCCTCGCCATGACGAAGGTATTCC
+
CCBAABBBDC@C@??=?BCCBBAAB@CBA@BB
@AG8C2:00028:00276
ACGCTCGACATGCCCAGGTACAGGAG
+
@@3;9@?44:44;;:9=699=9B@B=
@AG8C2:00028:00279
ATCAGACACGGACACAGCAGAACACAC
+
BBBACCBBBB=?ACABBCCCB?CD@?@
@AG8C2:00028:00284
CGTGTCTCTAGGCACAGGATTTTGTGTAG
+
@AAABABB@CB@BBB@A@ACCC8@FBDCB
@AG8C2:00028:00287
TACTGAGCTACACACACAGAAAGATTGGT
+
BB?AA@@@ABBBBAD>;;444-9?><A?B
@AG8C2:00028:00297
ATCAGACACGGACACAGCAGAACACAC
+
?BBB@AABBB@BBBCCCDCBB@BCBBB
@AG8C2:00029:00253
TACTGAGCTACACACACAGAAAGATTGGT
+
BBABBBBBBAABBCDBB@=>@=@@??C?B
@AG8C2:00029:00265
TGATACGTTCTCCTTACT
+
9<C@>>?<---,22*,/>
@AG8C2:00029:00270
AGCACTGTAACTGTCACTAGTTACTTGT
+
B?@@@AADB@A?9;;@>>>9969>>;99
@AG8C2:00029:00277
ATATCGCGAGGGTATGGAAGACTCTATA
+
BACB@@ACDDB?CCCB@BBBA@BCBBBB
@AG8C2:00029:00281
ATCAGACACGGACACAGCAACAC
+
BB>;?BBBB@?@@BBB@@B@BBB
@AG8C2:00029:00284
AGCACTGTAGCTGTCACTAGTTACTTGT
+
BBBBBABG?AABBCBBBBBCC@BAA?BB
@AG8C2:00029:00287
TCTCTATGCGCTCCACATGTCTAAGGT
+
BBBBBECDCBCBB?ECCB@?9;;8;:<
@AG8C2:00029:00289
TACTGAGCTACACACACAGAAAGATTGGT
+
9:<BCCCCBBB@@@@B@B;;;9;BB?B?B
@AG8C2:00029:00290
AGCACTGTAGCTGTCACTAGTTACTTGT
+
AACEA@ABFCBCCCCAA@@@FBBBB>BB
@AG8C2:00029:00291
TAGTATCAGCCTCGCCATGACGAAGGTATTCC
+
BBC@@ACCDC@?@AB?BCCBDBB@C@CCC@CA
@AG8C2:00029:00292
ACGCTCGACATGCCCAGGTACAGGAG
+
?@:;;A<<9AB>>>:9969AAADBGD
@AG8C2:00030:00253
ATATCGGAGGGTATGGAAGACTCTATAGAGG
+
BBBAAA?ABA=A@@B?B@BBCCCC@?@BBC@
@AG8C2:00030:00258
TACTGAGCTACACACACAGAAAGATTGGT
+
???BBBBBB??AAAB>;;444-9>>=ABC
@AG8C2:00030:00268
TCTCTATGCGCTCCACATGTCTAAGG
+
99@><94444449:4449@@9<>@BB
@AG8C2:00030:00275
CGTGTCTCTAGGCACAGGATTTTGTGTAG
+
B@@BB@@B@F@@AAAAA@AAAB:DCCA??
@AG8C2:00030:00281
TGATACGTCTCCTTCCTTAGTTACTTCAGTGT
+
ABBBBCBBBBH?A?B>?<8992911,////66
@AG8C2:00030:00288
AGCACTGTAGCTGTCACTAGTTACTTGT
+
BB??AAAFCCCC@A@DCCDCCBB996;B
@AG8C2:00030:00289
TAGTATCAGCCTCGCCATGACGAAGGTATTCC
+
BBBBBBCACBABB?@=@==@=@@=A?BBBCDA
@AG8C2:00030:00294
TACTGAGCTACACACACAGAAAGATTGGT
+
BBBBCBBB?BBBBBCCC@999-89;;@=A
@AG8C2:00030:00295
CGTGTCTCTAGGCACAGGATTTTGTGTAG
+
BBABBBCDDCB@BBAAA?ABBC:AAABBB
@AG8C2:00031:00250
TAGTATCAGCCTCGCCATGACGAAGGTATTCC
+
BBCB=@AAAA@@B;98;@BBHBC@CAAABADA
@AG8C2:00031:00251
TAGTATCAGCCTCGCCCATGACGAAGGTATTCC
+
BCB@@ACAAA@A@:998<ABCCA?>ABCCC@CA
@AG8C2:00031:00256
TAGTATCAGCCTCGCCATGACGAAGGTATTCC
+
;;BBBCCCBB?99;;9;BCCCCCAC@CBB@CA
@AG8C2:00031:00258
TAGTATCAGCCTCGCCATGACGAAGGTATTCC
+
BBBBBCA@EB?AA;;6;>>>A<;8=@CACCCC
@AG8C2:00031:00259
CGTGTCTCTAGGCACAGGATTTTGTGTAG
+
BCBBB@@@@BABB@BBC@CBBB9CAA@@A
@AG8C2:00031:00263
ATCAGACACGGACACAGCAGAACACAC
+
:379?@@AAEAABCE<><BCA><<998
@AG8C2:00031:00268
ACGAGTGCGTTCCCCATGTCGTAGGTACTC
+
BBBBBBBB>;2944,9?>@BCCBB?B<<<@
@AG8C2:00031:00278
TACTGAGCTACACACACAGAAAGATTGGT
+
BBBCAAACCCCBBCCCCC@@>:@@A>B@B
@AG8C2:00031:00280
ATCAGACACGGACACAGCAGAACACAC
+
?BB?@@BBBB>BBCDEBCCCBACBBCC
@AG8C2:00031:00281
TACTGAGCTACACACACAGAAAGATTGGT
+
BA@ABBBBBBBB@@BDCC99989BB@C@C
@AG8C2:00031:00284
ATCAGACACGGACACAGCAGAACACAC
+
A@BBBCBCCC>@ADCCBBAA@=ACCBB
@AG8C2:00031:00287
CGTGTCTCTAGGCACAGGATTTTGTGTAG
+
@@AABABBDD??@@BBC@BCCC:CEBBCC
@AG8C2:00032:00252
TACTGAGCTACACACACAGAAAGATTGGT
+
BBBBA?AFA@BBCCAAACBBB>BBBAC@C
@AG8C2:00032:00254
ATATCGCGAGGGTATGGAAGACTCTATA
+
93444444444-4499898998497;<<
@AG8C2:00032:00255
TCTCTATGCGCTCCACATGTCTGAAGT
+
CCCEADDCBBHBB<994///,,,,*,,
@AG8C2:00032:00267
AGCACTGTAGCTGTCACTAGTTACTTGT
+
<<CDCDBCAAABBBBAAAABDAC@@>?B
@AG8C2:00032:00290
TCTCTATGCGCTCCACATGTCAAAGGTACTG
+
BCA@ACDECCBBBACCD@?BCDC>C@BCAAA
@AG8C2:00032:00291
ACGCTCGACATGCCCAGGTACAGGAG
+
CCABBCBBBB:;<C>@@=ABBBBACB
@AG8C2:00033:00256
AGCACTGTAGCTGTCACTAGTTACTTGTG
+
;;AAAB@AABAAA<<;@@@996<@@=@AC
@AG8C2:00033:00261
TCTCTATGCGTCCACATGTCTAAGGT
+
ABBBBB;6*)(((((*79:?AA@B?A
@AG8C2:00033:00262
ATCAGACACGGACACAGCAGAACACC
+
BB<<>BBCCB>BBBCBCCCCB@DAB?
@AG8C2:00033:00268
ATATCGCGAGGGTATGGAAGACTCTATA
+
/4;88=;;99909A996964;;>ACCA@
@AG8C2:00033:00277
ATCAGACACGGACACAGCAGAACACAC
+
BB??@BBCBB@BBBCBBDBBB@@@@AA
@AG8C2:00033:00279
ATCAGACACGGACACAGCAGAACACAC
+
BBBBBBBBBB@BBBCF@ADCBBDBBCC
@AG8C2:00033:00283
TGATACGTCTCCTTCCTTAGTTACTTCA
+
BCBBBBBBABC9;8<>D>@BB>@@@=>?
@AG8C2:00033:00285
TAGTATCAGCCTCGCCATGACGAAGGTATTCC
+
BBBBBBCDFCAA?@A@BCCEBEE@B@A?@>AB
@AG8C2:00033:00286
ACGCTCGACATGCCCAGGTACAGGAG
+
@@@B@A==<CEAAA<<959@@BBBBC
@AG8C2:00033:00293
CGTGTCTCTAGGCACAGGATTTTGTGTAG
+
BBBBBBDCCCD@CBB@=94444,4?=@>>
@AG8C2:00033:00298
TCTCTATGCGCTCCACATGTCTAAGGT
+
BBBBBCCCCBCBB@CCBBABBBDACAE
@AG8C2:00033:00299
AGCACTGTAGCTGTCACTAGTTACTTGT
+
4498=>BBA@@@@@@@@BA>@699959@
@AG8C2:00034:00251
AGCACTGTAGCTGTCACTAGTTACTTGT
+
<<CDHCCBBBBBBBBBABBCC@AAA@BB
@AG8C2:00034:00257
ATATCGCGAGGGTATGGAAGACTCTAT
+
BBBBBA?@??=<AAAB?E?BDDCBBC>
@AG8C2:00034:00259
ATCAGACACGGACACAGCAGAACACAC
+
?>BBBBBA>?=>@ACECCDBB?BCAAB
@AG8C2:00034:00262
ATCAGACACGGACACAGCAGAACACAC
+
ABBACCABBC?CBDCAAACCB@BBBBB
@AG8C2:00034:00268
TCTCTATGCGCTCCACATGTCTAAGGT
+
?@@@AABB@@>99544444;//1,1,/
@AG8C2:00034:00269
ATATCGCGAGGGTATGGAAGACTCTATA
+
BBBB???BBCC@FA@?>AAACEBCB?BA
@AG8C2:00034:00270
CGTGTCTCTAGGCACAGGATTTTGTGTAG
+
@AAAAA@@@F@@A>BCC@;:::1:A?@@B
@AG8C2:00034:00273
AGCACTGTAACTGTCCTAGTTACTTGT
+
B:<<CGCCB?BCBAA@BBBB@BBC?@D
@AG8C2:00034:00285
TCTCTATGCGCTCCACATGTCTAAGGT
+
BBCC::><<CCECACCCB?=>>A?A?@
@AG8C2:00034:00288
TACTGAGCTACACACACAGAAAGATTGGT
+
BBBBBDCBBBBBBBA9;;444-9?><B?C
@AG8C2:00034:00297
TCTCTATGCGCTCCACATGTCTAAGGT
+
BBBEBBBABABAB@BCBBBDBCC@C@D
@AG8C2:00035:00250
TGATACGTCTCCTTCCTTAGTTACTTCA
+
CGCCBBBBCCC@B?B9;:8?@<>@>?A@
@AG8C2:00035:00257
TAGTATCAGCCTCGCCATGACGAAGGTATTCC
+
ACC?@ACBDB@??@@=@@BBCCC?CCCED@CB
@AG8C2:00035:00262
TACTGAGCTACACACACAGAAAGATTGGT
+
AA@BBBBAA??@@@BDCB9998;ABABAA
@AG8C2:00035:00267
AGCACTGTAGCTGTCACTAGTTACTTGT
+
<<CBCBCDDCCCCDCBB@@ADACBB@B=
@AG8C2:00035:00271
AGCACTGTAGCTGTCACTAGTTACATGT
+
@ACCA@ABBBCBBCBBBBCCCA@@CDDB
@AG8C2:00035:00274
TGATACGTCTCCTTCCTTAGTTACTTCA
+
CCCBBB;:<CC@B7;8<68>B?CDCACC
@AG8C2:00035:00276
ACGCTCGACATGCCCAGGTACAGGAG
+
BB?@ADCCCCCCCC@@A=@@BBB?BA
@AG8C2:00035:00290
TACTGAGCTACACACACAGAAAGATTGGT
+
BBBBB@A@BBBDBBCB@?9996;A??C@C
@AG8C2:00035:00294
TAGTATCAGCCTCGCCATGACGAAGGT
+
BBC@?ACDCJ@BBAB@BCBBBD?::=;
@AG8C2:00035:00298
CGTGTCTCTAGGCACAGGATTTTGTGTAG
+
B??ACCDDCDB?B>@=>?9999/9A@@@@
@AG8C2:00035:00299
TGATACGTCTCGTT
+
<99B@;44/****)
@AG8C2:00036:00251
ATCAGACACGGACACAGCAGAACACAC
+
BAAABBCBCC?BABBCCCCBB?BBBCC
@AG8C2:00036:00253
TACTGAGCTACACACACAGAAAGATTGGT
+
BAABBBBBAAAAAACCB@9996;AA?C@B
@AG8C2:00036:00264
AGCACTGTAGCTGTCACTAGTTACTTGT
+
BC@AACCD@@ACBBBDCBCCEACCCCCC
@AG8C2:00036:00274
TGATACGTCTCCTTCCTTAGTTACTTC
+
BBBBBBBDBBB>>;==@=>@@=@@A@A
@AG8C2:00036:00299
TGATACGTCTCCTTCCTTAGTTACTTCA
+
BBBBABBBB@@89595958>><;;<=@@
@AG8C2:00037:00258
ACGCTCGACATGCCCAGGTACAGGAG
+
BBBCGCCCBB@@>@:9959@@BB>@@
@AG8C2:00037:00261
ATATCGCGAGGGTATGGAAGACTCTATA
+
B>??BBCCBBB=CCDD>AAABCBBB??A
@AG8C2:00037:00274
CGTGTCTCTAGGCACAGGATTTTGTGTAG
+
@@@AAABBBCC@B??AB@BCBC:CCBAAA
@AG8C2:00037:00282
ATATCGCGAGGGTATGGAAGACTCTATA
+
CBBBBAABCBCBCCBB?B@BCBBBBB90
@AG8C2:00037:00284
ATATCGCGAGGGTATGGAAGACTCTATA
+
BB??@AACBCC>CCBE@C?BCCCCBBB@
@AG8C2:00038:00253
TCTCTATGCGCTCCACATGTCTAAGGT
+
BABBBDBCBCBBB@BDCCA@=99;?;B
@AG8C2:00038:00258
TAGTATCAGCCTCGCCATGACGAAGGTATTCC
+
B:@<CA?AFC<>>94599@?ABBABACCC?B?
@AG8C2:00038:00267
GTAGTATCAGCCTCGCCATGACGAAGGTATTCC
+
@C@BBBCECFC@@@>>=@@CBBCC@DACCC@CA
@AG8C2:00038:00268
CGTGTCTCTAGGCACAGGATTTTGTGTAG
+
BBBCBBDDCCCCA@@9=;9999/9??>@?
@AG8C2:00038:00277
ATATCGCGAGGGTATGGAAGACTCTATA
+
BBAAABCCCEC>CBDB@DABCBBA@ABB
@AG8C2:00038:00278
ACGCTCGACATGCCCAGGTACAGGAG
+
BBA?BB;;9@A999099244444249
@AG8C2:00038:00279
TACTGAGCTACACACACAGAAAGATTGGT
+
BB?@AAAAAAAA@@BCECBBB?ABB?B?A
@AG8C2:00038:00285
TACTGAGCTACACACACAGAAAGATTG
+
AA?BBBCA>>AAABBCDC?>=:==9<B
@AG8C2:00038:00287
TCTCTATGCGCTCCACATGTCTAAGGT
+
BBCBADDCBBBAB?BBAAABBCCAFAC
@AG8C2:00038:00293
TAGTAACAGCCTCGCCATGACGAAGGTATTCC
+
9>@882494423;895;>>@?999<=@BCACC
@AG8C2:00038:00294
TGATACGTCTCCTTCCTTAGTTACTTCA
+
AABBBCBBBBB@A?A@BBBBA????@BC
@AG8C2:00039:00250
ATATCGCGAGGGTATGGAAGACTCGATAGAGG
+
BA@@@BBCCCD?CBBB::8<C@@ACCG;::E@
@AG8C2:00039:00251
CGTGTCTCTAGGCACAGGATTTTGTGTAG
+
BBBB??ABCBCAAA>AB@CCCD:CCBAAC
@AG8C2:00039:00259
ATATCGCGAAGGTATGGAAGACTCTATA
+
<;CCCCC?B?B@CCCE9:8=CCCDCBBB
@AG8C2:00039:00262
TACTGAGCTACACACACAGAAAGATTGGT
+
ABBB9=;CCBBBGBBBDCCCE?AAB>BDA
@AG8C2:00039:00266
AGCACTGTAGCTGTCACTAGTTACTTGT
+
;99=?9:@CDFBABDCDC;<;=@@B?BB
@AG8C2:00039:00270
CGTGTCTCTAGGCACAGGATTTTGTATA
+
AAAAAABBBBA@A@@@A@BCCC:AA?@A
@AG8C2:00039:00271
ATCAGACACGGACACAGCAGAACACAC
+
BB@@@BB?B@?BBBBCCCCBB?CBBBB
@AG8C2:00039:00274
TGATACGTCTCCTTCCTTAGTTACTTCA
+
CAAACCCCA@@=AC??;9>9944449@=
@AG8C2:00039:00281
ATATCGCGAGGGTATGGAAGACTCTATA
+
BBAAABBBBBB>CCCC?A?BCCBCCBBB
@AG8C2:00039:00289
TCTCTATGCGCTCCACATGTCTAAGGT
+
BABBBDCBBBBBB@BBBBCCCCC@CAB
@AG8C2:00040:00260
CGTGTCTCTAGGCACAGGATTTTGTGTAG
+
BBBCBBDBBCC@CAABB??==96=?9==?
@AG8C2:00040:00261
TGATACGTCTCCTTCCTTAGTTACTTCAGT
+
BBBBBBBBBBB>B@B@C@BB@@BBB@CCCC
@AG8C2:00040:00265
ATCAGACACGGACACAGCAGAACACAC
+
BBAABCCCDC@CAAA<>>AAC@CDCBC
@AG8C2:00040:00271
TGATACGTCTCCTTCTTAGTTACTTCA
+
B>@@CCBCBA;9:59923;;<?BBEDB
@AG8C2:00040:00276
CGTGTCTCTAGGCACAGGATTTTGTGTAG
+
;;AGBAADE<<:<@>@A>ABBB7ABE@@@
@AG8C2:00040:00284
ACGAGTGCGTTCCCCATGTCGTAGGTACTC
+
;;AA>>>>9954;;29:4444444789966
@AG8C2:00040:00286
CGTGTCTCTAGGCACAGGGTTTTGTGTAG
+
BBBBBBCCCCC@BBBBCCBCCC:BB?=?:
@AG8C2:00040:00295
ATCAGACACGGACACAGCAAAACACAC
+
CBAA@BACDC@BBBBBB9;;;1;BBCC
@AG8C2:00040:00297
TCTCTATGCGCTCCACATGTCTAAGGT
+
BCDCBCEAAA@A@@BB@@889996969
@AG8C2:00041:00254
TGATACGTCTCCTTCCTTCAGTGC
+
BBBBCBBAA@@;>=?<@?ACGCCB
@AG8C2:00041:00288
TACTGAGCTACACACACAGAAAGATTGGT
+
B:<<CBA@AA@BCCAAA@>@@<@ACAC?B
@AG8C2:00041:00298
ACGAGTGCGTTCCCCATGTCGTAGGTACTC
+
?@ABB@BA@@=@A@4@A@@@ABAA>AA<<<
@AG8C2:00042:00256
ATCAGACACGGACACAGCAGAACACAC
+
BAAABBBBBB@BBBBBBBCBC@BBBBA
@AG8C2:00042:00259
TGATACGTCTCCTTCCTTAGTTACTTCA
+
CBBBABBBBCB>B>B@B@BBB@BBC?BC
@AG8C2:00042:00262
TGATACGTCTCCTTCCTTAGTTACTTCA
+
A@@@AABBBBBAA?A@CBBAA@AAA@BC
@AG8C2:00042:00270
CTCTATGCGCTCCACATGTCTAAGGT
+
99AAACCCBC>?=ACCBCC@@A=@=@
@AG8C2:00042:00279
TCTCTATGCGCTCCACATGTCTAAGGT
+
BBCBBDDABBBAB@BCCBBBAAABC?A
@AG8C2:00042:00285
TCTCTATGCGCTCCACATGTCATAAGGTG
+
:999>DBCBBB@>;>>91/////7,/,/4
@AG8C2:00042:00293
TGATACGTCTCCTTCCTTAGTTACTTCA
+
?@?@ABBBA@@>@@ABC@<??=@@B@BF
@AG8C2:00043:00251
TAGTATCAGCCTCGCCATGACGAAGGTATTCC
+
CCDABBC::<AB?@@=@@BBCFD@CCDCD?EA
@AG8C2:00043:00255
TCTCTATGCGCTCCACATGTCTAAGGT
+
ABBBBCCBBBBBCAC::<;<9>B=?AA
@AG8C2:00043:00256
TACTGAGCTACACACACAGAAAGATTGG
+
ABBAB@@ABBBB9:=DCCBFF>BCCAC@
@AG8C2:00043:00264
TCTCTATGCGCTCCACATGTCTAAGGT
+
BBBBBDDBBBBBDBF:<<CBAAB=A?A
@AG8C2:00043:00270
ACGAGTGCGTTCCCCATGTCGTAGGTACTC
+
ABBABB@;442999/9B>@CCCCC@B:;<@
@AG8C2:00043:00272
ACGAGTGCGTTCCCCATGTCGTAGGTACTC
+
BB<BBBBB@;2444,9?@ACECCC@B:;<C
@AG8C2:00043:00287
ACGAGTGCTTCCCC
+
4/0,,,,,,28885
@AG8C2:00043:00290
CGTGTCTCTAGGCACAGGATTTTGTGTAG
+
@BCCCBDBBCC@BBBCC>AAHHADAAAAA
@AG8C2:00043:00291
ACGAGTGCGTTCCCCATGTCGTTAGGTACTC
+
BBBAABDCBB?CCC9CC;;;11,1<:<11<B
@AG8C2:00044:00263
TCTCTATGCGCTCCACATGTCTAAGGT
+
AABBCCEDBBBBD@C:<<BB@>B6959
@AG8C2:00044:00267
ACGAGTGCGTTCCCCATGTCGTAGGTACTC
+
BBBBBBBBBB@BBB:CCBA@BB@?=>9999
@AG8C2:00044:00271
CGTGTCTCTAGGCACAGGATTTTGTGTAG
+
BBBBBCCBBCC@AAAFDCDEDC9CEBBCC
@AG8C2:00044:00272
TCTCTATGCTCCACATGTCTAAGG
+
BBCCCCCCCBB?B:99==99?<>?
@AG8C2:00044:00280
ATCAGACACGGACACAGCAGAACACAC
+
?BBBBBBBBB@CBCBCCCCBB@BBBBB
@AG8C2:00044:00284
ATCAGACACGGACACAGCAGAACACAC
+
A@?ABCBBBB@B@AABBDCBB@AAABC
@AG8C2:00044:00285
CGTGTCTCTAGGCACAGGATTTTGTGTAAG
+
BBBBBBDDDCC@BBBCC?@===29::==58
@AG8C2:00044:00291
ATATCGCGAGGGTATGGAAGACTCTATT
+
BBBBBBCCCCCAGDCC?E?AC@:<;@?;
@AG8C2:00044:00299
TGATACGTCTCCTTCCTTAGTTACTTCA
+
?@??ABBBBBB?B@BBC@BAA?AAA@CB
@AG8C2:00045:00250
CGTGTCTCTAGGCACAGGATTTTGTGTAG
+
<><DDHCDDA?=9899969999/9A999@
@AG8C2:00045:00269
ACGAGTGCGTTCCCCATGTCGTAG
+
BBABBDBBCB@BCC:CAA@AECCB
@AG8C2:00045:00270
ATCAGACACGGACACAGCAGAACACAC
+
BB>>?BBBBB@BBBBCCCCBB@BBBBB
@AG8C2:00045:00271
ATCAGACACGGACACAGCAGAACACAC
+
=@;;:>?==@=@A<<=@C=<==AGB@@
@AG8C2:00045:00274
TGATACGTCTCCTTCCTTAGTTACTTCA
+
BBBBDBB??AC@C>B?B67;@=@AB=A@
@AG8C2:00045:00276
TGATACGTCTCCTTCCTTAGTTATCTTCA
+
@@=@A@@@??@5959242.665////5//
@AG8C2:00045:00282
CGTGTCTCTAGGCACAGGATTTTGTGTAG
+
;;;ABBBDDCDA=<;>984499-9::944
@AG8C2:00045:00288
ATATCGCGAGGGTATGGAAGACTCTATA
+
@ABB@@ACDDE>BBCD@EDCFCCBB?@@
@AG8C2:00045:00295
CGTGTCTCTAGGCACAGGATTTTGTGTAG
+
BBBBAABEDEC@BBBCD@CDCC:BEB@==
@AG8C2:00046:00253
TGATACGTCTCCTTCCTTAGTTACTTCA
+
CBBBCCBDBBB@B@C@D:8<C@B@B=@@
@AG8C2:00046:00258
TGATACGTCTCCTTCCTTAGTTACTTCA
+
BA@ABBBBBBC@D?B@C@?BB?@@@?B@
@AG8C2:00046:00259
AGCACTGTAGCTGTCACTAGTTACTTGT
+
<<CC==AC<=<CBA<<<@@>C8<;A>A@
@AG8C2:00046:00262
TGATACGTCTCCTTCCTTAGTTACTTCA
+
B??ABBBBBBA@A@A@C>>?B@BBB@CA
@AG8C2:00046:00267
ATATCGCGAGGGTATGGAAGACTCTATA
+
<;CCCCBCCCC@CCEC8:8<C@@@DABD
@AG8C2:00046:00283
TACTAGATTGGTGCTGCG
+
9;>?@@99692449:444
@AG8C2:00046:00290
TCTCTATGCGCTCCACATGTCTAAGGT
+
@@BABDCBBCBCB@D::;BBB@A=A?B
@AG8C2:00046:00299
ACGAGTGCGTTCCCCATGTCGTAGGTACTC
+
BB@?ABBA882999,9@AABCC@@<>;<<A
@AG8C2:00047:00252
ATATCGCGAGGGTATGGAAGACTCTAT
+
BB:;;CECCCC@GCBB8:8<CCCBBA>
@AG8C2:00047:00260
TAGTATCAGCCTCGCCATGACGAAGGTATTCC
+
C@ABFCBBBA=>911-1/7777>89;@=>;A?
@AG8C2:00047:00266
TCTCTATGCGCTCCACATGTCTAAGGT
+
=?C@BBBAAAABB@B;:;CCABC7;8<
@AG8C2:00047:00282
TAATATCAGCCTCGCCATGACGAAGGTATTCC
+
BBABBBBBCD@>><><??@@BCCBCACCC@B@
@AG8C2:00047:00286
ATATCGCGGTAGGTAGTGAAGACTCTAT
+
BBBB==;8,,,,*,,,,//,/86@ACB>
@AG8C2:00047:00289
ATATCGCGAGGGTATGGAAGACTCTATA
+
<;BBBABB;;;8;A?@=A@@ACCBBCB?
@AG8C2:00047:00295
ATATCGCGAGGGTATGGAAGACTCTATA
+
;:;<BACBCCFA<99C:969?8>>8838
@AG8C2:00047:00296
TCTCTATGCGCTCCACATGTCTAAGGT
+
BBB@AACCCCCCB@BDBCBDBBBCDAA
@AG8C2:00047:00299
TGATACGTCTCCTTCCTTAGTTAC
+
?@@B<;9A<8=+-*,*,*,,,*//
@AG8C2:00048:00250
TGATACGTCTCCTTCCTTAGTTACTTCA
+
A@BBCBBBBAA?BAH@C:8=C?BCCBCC
@AG8C2:00048:00259
TAGTATCAGCCTCGCCATGACGAAGGTATTCC
+
AAACCCHACB?::88599@@ACDDF@AAAEFB
@AG8C2:00048:00263
TGATACGTCTCCTTCCTTAGTTACTTCA
+
BBCBBBBDCBB;9;=59689>=?>@>@A
@AG8C2:00048:00265
ACGCTCGACATGCCCAGGTACAGGA
+
BC8:;CBBBBAAAC@CB@BBBCB@B
@AG8C2:00048:00274
AGCACTGTAGCTGTCACTAGTTACTTGT
+
<<CCBCBCB@CCBCABBCCCC@BBB>BB
@AG8C2:00048:00278
TCTCTATGCGCTCCACATGTCTAAGGT
+
BCCBADDCBBBBB@C@A?BBAAB?B?A
@AG8C2:00048:00279
TAGTATCAGCCTCGCCATGACGAAGGTATTCC
+
CBBAABC@AA@??@@<@BCBBBB@D@CAA=?>
@AG8C2:00048:00283
CGTGTCTCTAGGCACAGGATTTTGTGTA
+
CCABACCCCCCA;<<AB<9999/9?>;;
@AG8C2:00048:00284
TCTCTATGCGCTCCACATGTCTAAGGT
+
ABBBBCCCBBBBB@C@DABB?AAACAC
@AG8C2:00048:00287
ACGCTCGACATGCCCAGGTACAGGAG
+
BB?@?BBCCDCCDDBBB?A@@<<89B
@AG8C2:00048:00293
ACGAGTGCGTTCCCCATGTCGTAGGTACTC
+
BBABBBB@AADCCC:CIGB<<<?>;>9444
@AG8C2:00048:00294
TGATACGTCTCCTTCCTTAGTTACTTCA
+
BBBBBA?BBBB?B>B?CBCCC=A@B@9<
@AG8C2:00048:00298
TCTCTATGCGCTCCACATGTCTAAGGT
+
BBBBBCCCBBB@B@BBBBABBCEAE@B
@AG8C2:00049:00251
ACGCTCGACATGACCCAGGTACAGGAG
+
=?@AACBAAA99999544244444244
@AG8C2:00049:00256
AGCACTGTAGCAGTCACTAGTTACTTGT
+
??BBDCCAAABCCDDBBCBBB@BCB@CC
@AG8C2:00049:00259
TCTCTATGCGCTCCACATGTCTAAGGT
+
CABACCCCCCABB@E<<<@>?9>59<?
@AG8C2:00049:00263
CGTGTCTCTAGGCACAGGATTTTGTGTAG
+
>AABBB@@DCCA???BC@DCCD:AA?A@@
@AG8C2:00049:00281
TGATAACGTCTCCTTCCTTAGTTACTTCA
+
BBAAA@CCCCBC@B?B@B>>@B@BBB@BB
@AG8C2:00049:00283
TGATACGTCTCCTTCCTTAGTTACTTCA
+
BABBAAADBAB@C@CAC;:<C@BBB>BB
@AG8C2:00049:00285
TGATACGTCTCCTTCCTTAGTTACTTCA
+
A@@@ABBBBBB@B@C@C@>@B?BBB@CC
@AG8C2:00049:00288
CGTGTCTCTAGGCACAGGATTTTGTGTAG
+
CCBBBBAABCCABBBCC@CCCC:BBCBBB
@AG8C2:00049:00289
ATCAGACACGGACACAGCAGAACACAC
+
BA8;<CCCCB@CBABCGCCCBACCBDC
@AG8C2:00049:00290
AGCACTGTAGCTGTCACTAGTTACTTGT
+
@ACBBABCCCCCCCBBBBCCDACBC@CC
@AG8C2:00049:00297
ACGCTCGACATGCCCAGGTACAGGAG
+
BAAABBBCCCC??@>?C@DBBCCBBB
@AG8C2:00004:00300
ATATCGCGAGGGTATGGAAGACTCTATA
+
BABBBBBBBBA?ABBB?ADACBBB:8;B
@AG8C2:00004:00301
ACGAGTGCGTTCCCCATGTCGTAGGTACTC
+
@CCBCCB>>>5999/9??@CDGBD>B;<<A
@AG8C2:00004:00304
AGCACTGTAGCTGTCACTAGATTA
+
:=A;9<BB9111////22,,,,+-
@AG8C2:00004:00310
CGTGTCTCTAGGCACAGAATTTTGTGTAG
+
ABCCCB@DDDC@CBBBBB5999/9?9999
@AG8C2:00004:00312
TCTCTATGCGCTCCACATGTCTAAGGT
+
@@@@<>>CCCDBB?CCBB?@?AACBBD
@AG8C2:00004:00314
CGTGTCTCTAGGCACAGGATTTTGTGTAG
+
ABCDEDBAGBD?A?@=@<9999/9A>>>A
@AG8C2:00004:00318
ACGCTCGACATGCCCAGGTACAGGAG
+
ABCBDAAABAAACC>@A=@@CBDBCE
@AG8C2:00004:00319
TGATACGTCTCCTTCCTTAGTTACTTCA
+
AAAABBBBCCC@D@D@CACCB@AAA@BC
@AG8C2:00004:00320
TGATACGTCTCCTTCCTTAGTTACTTCA
+
?ABBBBBDDBC@D@FAD@@BA@BBB@CC
@AG8C2:00004:00321
CGTGTCTCTAGGCACAGGATTTTGTGTAG
+
<BBBBCCDGBC@CAA@B@BBCC:BCCBAA
@AG8C2:00004:00323
TCTCTATGCGCTCCACATGTCTAAGGT
+
CCCCAABBBBBAB@BBCBAA?@ACDAC
@AG8C2:00004:00325
ATCAGACACGGACACAGCAGAACACAC
+
@??>AA@;;<@C@AAAA@@@A>@<;9=
@AG8C2:00004:00327
ACGCTCGACATGCCCAGGTACAGGAG
+
@;;;AABACA@99919959>>?E?<<
@AG8C2:00004:00328
ATCAGACACGGACACAGCAGAACACAC
+
C?@@@A@DCB?CCBBBCCCA@>ACB@B
@AG8C2:00004:00333
TCTCTATGCGCTCCACATGTCTAAGGT
+
44499999;@@>@?A<<9@@@995424
@AG8C2:00004:00341
TCTCTATGCGCTCCACATGTCTAAGGT
+
CBBFAAACCCCCC@CCEBBBACC>A?A
@AG8C2:00004:00342
ATATCGCGAGGGTATGGAAGACTCTATA
+
BBBBBBCBBBB>BBAB>B?BBBBC;:>C
@AG8C2:00004:00344
TACTGAGCTACACACACAGAAAGATTGGT
+
BA?BBBBB??AAABCDCB99989AAAC@B
@AG8C2:00004:00346
ACGCTCGACTGCCCAGGTACAGGAG
+
@C@ABBBDEABBH@AA?DCCCC@AB
@AG8C2:00004:00348
ATCAGACACGGACACAGCAGAACACAC
+
9839;8?AA@>@@@CB@BB<<59999@
@AG8C2:00004:00349
TAGTATCAGCCTCGCCATGACGAAGGTATTCC
+
@@@@A@AADB?@@;;8;@@BBBB>D>A;<8;@
@AG8C2:00005:00301
CGTGTCTCTAGGCACAGGATTTTGTGTAG
+
BDDCCB@@BBC@A===A?ACCC:?ADB?=
@AG8C2:00005:00302
ACGAGTGCGTTCCCCATGTCGTAGGTACTC
+
BB@@ABBA992444,9999@AAHC@C>?@C
@AG8C2:00005:00311
ATATCGCGAGGGTATGGAAGACTCTATA
+
BA@?@CCBCCC@EECB?B@CDBBBBACB
@AG8C2:00005:00313
ATATCGCGAGGGTATGGAAGACTCTATAG
+
BCAB?B=@@@@<>@>><?=>;;;CCBBBC
@AG8C2:00005:00314
CGTGTCTCTAGGCACAGGATTTTGTGTAG
+
<<<BGCBEEB@?:;99><9999/9C998@
@AG8C2:00005:00315
TGATACGTCTCCTTCCTTAGTTACTTCA
+
BBCCBBA@?@D698<:<6;CC@AAA@CC
@AG8C2:00005:00316
ATATCGCGAGGGTATGGAAGACTCTATA
+
@@=@@?999>@<CBAABE?B<;1<...4
@AG8C2:00005:00322
TACTGAGCTACACACACAGAAAGATTGT
+
CBC<=<ABA@AA<<;;=449C<>>B;98
@AG8C2:00005:00326
TACTGAGCTACACACAACAAGAAAG
+
;;<BCCDBBBA81111-1/,///+/
@AG8C2:00005:00329
TCTCTATGCGCTCCACATGTCTAAGGT
+
////8:@@A<99@=>@G@999?B6929
@AG8C2:00005:00331
TGATACGTCTCCTTCCTTAGTTACTTCA
+
BAAADBC@>=929592923949:99599
@AG8C2:00005:00335
ATATCGCGAGGGTATGGAAGACTCTAT
+
B@BBB>=@@@@<AA@@>B?BBBCC;80
@AG8C2:00005:00337
ATATCGCGAGGGTATGGAAGACTCTATA
+
BBBB@@ABBBD@DBBB>A>ADCBCAACA
@AG8C2:00005:00339
CGTGTCTCTAGGCACAGGATTTGTGTA
+
BBCCB<<<B??;>999?<999199911
@AG8C2:00005:00342
ATCAGACACGGACACAGCAGAACACAC
+
=;;ABBBBB@?@@;<<99@99599994
@AG8C2:00005:00344
ACGAGTGCGTTCCCCATGTCGTAGGTACTC
+
BBCC@AAABC?BBB9BDCBBCCBA>@999>
@AG8C2:00005:00348
CGTGTCTCTAGGCACAGGATTTGTGAG
+
4499994999@5998942444-44444
@AG8C2:00006:00304
TGATACGTCTCCTTCCTTAGTTACTTCA
+
BBBABBBCB??=A@C@CECCB@???@BC
@AG8C2:00006:00308
TAGTATCAGCCTCGCCATGACGAAGGTATTCC
+
A@BBBBCCEB@??@>=@BCBCCC@CACCC@C@
@AG8C2:00006:00313
TGATACGTCTCCTTCCTTAGTTACTTCA
+
BBBAABBBB?B===??C@BCC@C@@?BC
@AG8C2:00006:00317
ACGAGTGCGTTCCCCATGTCGTAGGTACTC
+
@ACCCC@>@@599949?@@ABB@@=@>>>>
@AG8C2:00006:00319
ATCAGACACGGACACAGCAGAACACAC
+
B???ABBAAA@BCBBBBCBBB@BBBCB
@AG8C2:00006:00320
TGATACGTCTCCTTCCTTAGTTACTTCA
+
B@BBBBBB?BB6469<>;?@><A9;8<A
@AG8C2:00006:00321
CGTGTCTCTAGGCAC
+
44/86//1:8@=11,
@AG8C2:00006:00322
TAGTATCAGCCTCGCCATGACGAAGGTATTCC
+
BBB@@ADCCB>==:;7;BAACCC@CAAAABCA
@AG8C2:00006:00323
TACTGAGCTACACACACAGAAAGATTGGT
+
;BBCBBCDBBB@;;<BBB99919??>BBE
@AG8C2:00006:00324
TAGTATCAGCCTCGCCATGACGAAGGTATTCC
+
BBBBBCCCCB@A?@AACDCBBBB@C@CCCAC@
@AG8C2:00006:00325
TAGTATCAGCCTCCCCATGACGAAGGTATTCC
+
BBBBDBBA:929>>>4@@@@CCCEDIAA@@C@
@AG8C2:00006:00326
CGTGTCTCTAGGCACAGGATTTTGTGTAG
+
BBBCCBBBCDCBC?@?=999996=@=>AA
@AG8C2:00006:00327
TAGTATCAGCCTCGCCATGACGAAGGTATTCC
+
B>@ADA@AHHCBBBB>BBAAACC@C@<<=@B@
@AG8C2:00006:00328
AGCACTGTAGCTGTCACTAGTTACTTGT
+
;>>=A@AABBCCDBBABCCFD8:<D@BB
@AG8C2:00006:00332
TAATATCAGCCTCGCCATGACGA
+
49>AABCCEC@A?8940.*0**(
@AG8C2:00006:00333
TCTCTATGCGCTCCACATGTCTAAGGT
+
A;99>BDDC@AACACAA@A@>>A8>;<
@AG8C2:00006:00335
ATCAGACACGGACACAGCAGAACACAC
+
BAABBBABBC@BCBBBCCCCB?BC??@
@AG8C2:00006:00340
TAGTATCAGCCTCGCCATGACGAAGGTATTCC
+
BBABCCCCCC@CCBB?CB?CC??;@;?9969=
@AG8C2:00006:00342
ATCAGACACGGACACAGCAGAACACAC
+
>@??;;;A@C@CB=<>C>>;CBCAAA9
@AG8C2:00006:00345
TAGTATCAGCCTCGCCATGACGAAGGTATTCC
+
B>AACCDCEDB:<<B>A?@@@@@695999592
@AG8C2:00006:00346
TAGTATCAGCCTCGCCATGACGAAGGTATTCC
+
@>BAAABBGC@=>:;:;BBB@A@=AACEC@CA
@AG8C2:00007:00306
ACGCTCGACATGCCCAGGTACAGGAG
+
B;;<CCGECDCCCC?<<99@?@@>@>
@AG8C2:00007:00308
ATATCGCGAGGGTATGGAAGACTCTATA
+
AAAABBBDDBD?BDBB?EADCBBBBAAA
@AG8C2:00007:00309
ATCAGACACGGACACAGCAGAACACAC
+
=?;;9;A@@@>AB<<<CBECC@CCBCB
@AG8C2:00007:00310
TGATACGTCTCCTTCCTTAGTTACTTCA
+
BCCCCCBAAAA?BBCAGABAA>?BBACC
@AG8C2:00007:00313
TAGTATCAGCCTCGCCATGACGAAGGTATTCCAT
+
BAB??ADCDA>==997<B@@A<98<@BABCFCAB
@AG8C2:00007:00317
ATATCGCGAGGGTATGGAAGACTCTATA
+
BC@@@BBAAAA<@<;<@EECDDCA@@BA
@AG8C2:00007:00318
ACGCTCGACATGCCCAGGTACAGGAG
+
B@@ABBBBCCC???>?B@DBBCDBBB
@AG8C2:00007:00320
TACTGAGCTACACACACAGAAAGATTGGT
+
BBAABBCBCCBBBBBB@B984-9>>;@@C
@AG8C2:00007:00322
ATCAGACACGGACACAGCAGAACACAC
+
BBBBCCABBBDCDAAABBDCB@AABBC
@AG8C2:00007:00323
ATATCGCGAGGGTATGGAAGACTCTATA
+
BB???BBCCCCABCBB?DECCBBBAA??
@AG8C2:00007:00326
TACTGAGCTACACACACAGAAAGATTGGT
+
BBBBBBCB?@@BB;;<ABA@C<@@@8;6<
@AG8C2:00007:00327
TCTCTATGCGCTCCACATGTCTAAGGT
+
BDBB::>BCBCCBACCCB@@ACCACAC
@AG8C2:00007:00329
CGTGTCTCTAGGCACAGGATTTTGTGTAG
+
BBBBBCEFCA@=>>@@@=@CC@6BB999@
@AG8C2:00007:00334
ATCAGACACGGACACAGCAGAACACAC
+
BBBBABAABB?ABBBBBBB998;BB=B
@AG8C2:00007:00336
ATCAGACACGGACACAGCAGAACACAC
+
BAABBBBBBC@BBAAA@BB;;8;CBBC
@AG8C2:00007:00339
TCTCTATGCGCTCCACATGTCTAAGGT
+
BBCCCCCEBBABD@BB=@;;;<>?CAA
@AG8C2:00007:00341
TCTCTATGCGCTCCACATGTCTAAGGT
+
BBBBCECCBBBAB@BCEB@?????B?B
@AG8C2:00007:00343
CGTGTCTCTAGGCACAGGATTTGTGTAG
+
;;@@A@GBD<<<=CB@D@99919?944;
@AG8C2:00007:00344
CGTGTCTCTAGGCACAGGATTTTGTGTAG
+
AACCCCDGCBC@A@>>@<9999/99999>
@AG8C2:00007:00346
TGATACGTCTCCTTCCTTAGTTACTTCA
+
:<<;BBC99;B?B@C@EE;=<@DDC@BE
@AG8C2:00007:00349
ATATCGCGAGGTATGAAGACTCTAT
+
AA999>>>91,///1/,//6//333
@AG8C2:00008:00315
TCTCTATGCGCTCCACATGTCTAAGGT
+
44/////779949599999444;898:
@AG8C2:00008:00321
ACGCTCGACATGCCCAGGTACAGGAG
+
B@?>@999<<@??A?>>;>999969@
@AG8C2:00008:00322
TTATATCAGCCTCGCCATGACGAAGGTATTCC
+
429A@@ACCGBB@@AABB@AABB=@=>89596
@AG8C2:00008:00323
ACGAGTGCGTTCCCCATGTCGTAGGTACTC
+
B@>@BBBB=92444,9?>@BFDCC@B:<>C
@AG8C2:00008:00326
TACTGAGCTACACACACAGAAAGATTGGT
+
@@?BBBBABBBBABD@;;444-9>>=BDC
@AG8C2:00008:00328
TACTGAGCTACACACACAGAAAGATTGGTGCTGC
+
AABBBBCAAAB?BBBCDD?@@>@BB@B@ABBCCA
@AG8C2:00008:00329
AGCACTGTAGCTGTCACTAGTTACTT
+
<>DGCEBCBBBBBBCBDBEEC@DCB@
@AG8C2:00008:00332
TGATACGTCTCCTTCCTTAGTTACTTCA
+
CCBBABCBB?@@A@CAEBCBB?BBC@CD
@AG8C2:00008:00335
TGATACGTCTCCTTCCTTAGTTACTTCA
+
BA@@BBAB=>>648;?A?BAA=@@@=>C
@AG8C2:00008:00339
TACTGAGCTACACACACAGAAAGATTGGT
+
BBBBBCB@@@@@@ABBD?><>8111,1,1
@AG8C2:00008:00341
ATCAGACACGGACACAGCAGAACAC
+
/39@FBC@A@=@B;<>AA@AB>BAA
@AG8C2:00008:00343
ACGCTCGACATGCCCAGGTACAGGAG
+
A@;@A@@>D99999-4424////,/8
@AG8C2:00008:00344
ATATCGCGAGGGTATGGAAGACTCTATA
+
B@:;;AA?>>>:?99959;99;?;7837
@AG8C2:00008:00345
TCTCTATGCGCTCCACATGTCTAAGGT
+
BBBCBGBCBBCBB@BBCBBBBCCAE@C
@AG8C2:00008:00346
CGTGTCTCTAGGCACAGGATTTTGTGTAG
+
@ABBCBBBA;;8<B>@@?9999/9F911@
@AG8C2:00008:00349
CGTGCTCTAGCACAGAATTTGTGAG
+
////444944444449599-44444
@AG8C2:00009:00300
TACTGAGCTACACACACAGAAAGATTGGT
+
AAABBBBB?@ABBBCA;;444-9?><B@B
@AG8C2:00009:00302
CGTGTCTCTAGGCACAGGATTTTGTAG
+
BBCBCDBBCED@CBBBA>>AAB:CBBA
@AG8C2:00009:00309
ATATCGCGAGGTATGGAAG
+
939448////,////,/,/
@AG8C2:00009:00311
TAGTATCAGCCTCGCCATGACGAAGGTATTCCC
+
BBBBBBBCDC@??>?=ACBBCA?>AACBC>AA>
@AG8C2:00009:00318
ACGAGTGCGTTCCCCATGTCGTAGGTACTC
+
B?>?BBBBBB@DBA9B:;;@BA>A>@;<9A
@AG8C2:00009:00319
ATCAGACACGGACACAGCAGAACACAC
+
?BBBBBBB?>89<CCCCCECCBCCBBB
@AG8C2:00009:00320
TGATACGTCTCCTTCCTTATTACTTCA
+
BBABAABBB;?1,+-+-*,,0669=>B
@AG8C2:00009:00322
CGTGTCTCTAGGCACAGGATTTTGTGTAG
+
BCEDDBBBCBB@BBB9984444/9@999@
@AG8C2:00009:00325
ATATCGCGAGGGTATGGAAGACTCTAT
+
BB@??BBBCCC@DAAA@CCAA@CB@@A
@AG8C2:00009:00326
TACTGAGCTACACACACAGAAAGATTGGT
+
AA@@ABAAABDAAAC<;9>@@14492424
@AG8C2:00009:00330
ACGCTCGACATGCCCAGGTACAGGAG
+
BBBBABBBCBBBCC@;97;@@@B>BB
@AG8C2:00009:00333
ACGAGTGCGTTCCCCATGTCGTAGGTATC
+
BBBBBDBCCC@CDD6@9999999>=<999
@AG8C2:00009:00335
TACTGAGCTACACACACAGAAAGATTGGT
+
ACDCBBBBBBBBBCB?B?944-9==;@>B
@AG8C2:00009:00341
TCTCTATGCGCTCCACATGTCTAAGGT
+
BBBAC:==BBEBC@CC;;99999<@?>
@AG8C2:00009:00343
TACTGAGCTACACACACAGAAAGATTGGT
+
BBBBCBBB=?BBBBCCCB>??>ABBAB@B
@AG8C2:00010:00307
ACGATGTGCGTTCCCCATGTCGTAGGTACTC
+
>90////////,/11+4449@B>>?;99444
@AG8C2:00010:00311
TGATACGTCTCCTTCCTTAGTTACTTCA
+
AAAAABBBCBB?B@BAC@?AA@>AA@BC
@AG8C2:00010:00315
CGTGTCTCTAGGCACAGGATTTTGTGTAG
+
BBBBBBDDCCB@BBBBC@BECC:AA?A@A
@AG8C2:00010:00321
ATATCGCGAGGGTATGGAAGACTCTATA
+
BBAABCCBCCCBCA@@=A>ACBBCCBBA
@AG8C2:00010:00327
TAGTATCAGCCTCGCCATGACGAAGGTATTCC
+
CBCBBCC@AA@BB@A>@CCCBBE@E@CAA?B@
@AG8C2:00010:00328
ACGCTCGACATGCCCAGGTACAGGAGAC
+
BCABBA@ACCBBCDAAA>BACCDAABAB
@AG8C2:00010:00329
CGTGTCTCTAGGCACAGGATTTTGTGTAG
+
BCDCADADECB@CDDBB>AADC:AA@ABB
@AG8C2:00010:00331
TAGTATCAGCCTCGCCATGACGATATTCC
+
ABCBABCCCC?99;;8;ACCCCCCCCACA
@AG8C2:00010:00332
ACGAGTGCGTTCCCCATGTCGTAGGTACTC
+
@BBBCBBBBC@CA>6@@;<<AAAA>AAAAA
@AG8C2:00010:00333
ATCAGACACGGACACAGCAGAACACAC
+
A>@@BB>@@@>ABECCGDCCC@BBCBC
@AG8C2:00010:00336
TAGTATCAGCCTCGCCATGACGAAGGTATTCC
+
CCCCBCCCCEICBBB>@@@?@>>692444248
@AG8C2:00010:00339
CGTGTCTCTAGGCACAGGATTTTGTGTAG
+
<<<CCCBCCBB>B@@=@?9999/999@@@
@AG8C2:00010:00340
ACGAGTGCGTTCCCCATGTCGTAGGTACTC
+
?9;<<;4>@@5111+11///6644234449
@AG8C2:00010:00341
ATCAGACACGGACACAGCAGAACACAC
+
?AAC?@?9;;@IA@ABCCC??>AC==@
@AG8C2:00011:00300
TCTCTATGCGCTCCACATGTCTAAGGT
+
BBBCBBCDCECBC@CCCA;;;;959??
@AG8C2:00011:00304
CGTGTCTCTAGGCACAGGATTTGTGA
+
4;===@ABCA@=>999969@C1994/
@AG8C2:00011:00310
TCTCTATGCGCTCCACATGTCTAAGGT
+
BBBB@AECCCCBB@CCCB@A@CB@CAA
@AG8C2:00011:00318
TCTCTATGCGCTCCACATGTCTAAGGA
+
CBBBCBBCBBBBB@BCCBBBBCCACBC
@AG8C2:00011:00319
ACGTGTGCGTTCCCCATGTCGTAGGTACTC
+
BA<=999>>>6999/9999>>:11-11//8
@AG8C2:00011:00320
TGATACGTCTCCTTCCTTAGTTACTTCA
+
9@BA?AAB@@?>B@E?C@A;;6<CA?CD
@AG8C2:00011:00322
TCTCTATGCGCTCCACATGTCTAAGGT
+
BBBBBABDCBCBBABAAA9<;BC?BBB
@AG8C2:00011:00323
ATATCGCGAGGGTATGGAAGACTCTATA
+
BBBBBABADEC>CDBA?B@BCCA@@BCC
@AG8C2:00011:00324
AGCACTGTAGCTGTCACTAGTTACTTGT
+
AABBHCCDBBB@@BBABABCC@BBB?BB
@AG8C2:00011:00326
TACTGAGCTACACACACAGAAAGATTGGT
+
BBBBBBBBBBBBBBDC@@9996;AA>B?B
@AG8C2:00011:00329
AGCACTGTAGCTGTCACTAGTTACTTGT
+
<BCCCCCDBCCCCCCBAABBB?BBB@?A
@AG8C2:00011:00331
TGATACGTCTCCTTCCTTAGTTACTTCA
+
CCCBBBB?>@=;>>A>B@ACC@BBC@CC
@AG8C2:00011:00332
ACGCTCGACATGCCCAGGTACAGGAG
+
BBBBB99:EFCCCEACC@CCCCCBEE
@AG8C2:00011:00333
CGTGTCTCTAGGCACAGGATTTTGTGTAG
+
;;?AJBCECBB?BDC?@A9999/9E999@
@AG8C2:00011:00335
TACTGAGCTACACACAAAGAAAGATTGGTGC
+
B?BA??BAA@CCCBBBC@DDE999>5859>>
@AG8C2:00011:00336
ATATCGCGAGGGTATGGAAGACTCTA
+
BBBAABBBCCC>CDA@?CBCDDCCCC
@AG8C2:00011:00339
ACGAGTGCGTTCCCCATGTCGTAGGTACTC
+
99>>>@@@AB>AA@4@9999111;:01/::
@AG8C2:00011:00343
TAGTATCAGCCTCGCCATGACGAAGGTATTCC
+
@@B99=A@CCACCAA;<;@@A<<89@@>>CE:
@AG8C2:00011:00346
TACTGAGCTACACACACAGAAAGATTGGT
+
BB@@AABBAB@@BADCDB9998;CC@C?B
@AG8C2:00011:00348
GACTGTGACTGTCACTAGTTACTTGT
+
7:,,,,,,,.3;439AA@:8//.,//
@AG8C2:00012:00305
ACGAGTGCGTTCCCCATGTCGTAGGTACTC
+
BBB?CBCB@@2444,9@?A@AACC@B<<<C
@AG8C2:00012:00309
TAGTATCAGCCTCGCCATGACGAAGGTATTCC
+
ABBBB@AAAA?AB@@=@BBBDCB@B@CBC@C=
@AG8C2:00012:00311
ACGCTCGACATGCCCAGGATCA
+
?BBBBBBBCCC88800,(((&&
@AG8C2:00012:00315
ATATCGCGAGGGTATGGAAGGCTCTATAGAGG
+
CABBBCBCDDEBCCCD@DAD?BBDCCCABA@@
@AG8C2:00012:00319
AGCACTGTAGCTGTCACTAGTTACTTGT
+
@BEGCCCCBBCBABBBBCCCE@B??>AD
@AG8C2:00012:00320
AGCACTGTAGCTGTCACTAGTTACTTGT
+
44889AADCECDCB@@A999@699@>A@
@AG8C2:00012:00321
TCTCTATGCGCTCCACATGTCTAAGGT
+
BCDD@?CBBBBAA@BBCBBBABGAFAC
@AG8C2:00012:00322
TAGTATCAGCCTCGCCATGACGAAGGTATTCC
+
BCEBBBBBBB@BBBA?ABBCC?@>ACDDB@B@
@AG8C2:00012:00323
TACTGAGCTACACACACAGAAAGATTGGT
+
BCCBBBCBBBBDBCBBB>AAA<@?B@C@C
@AG8C2:00012:00324
TAGTATCAGCCTCGCCATGACGAAGGTAATCC
+
@=?999;;:BBBBBCCBB112<;5:,//,//,
@AG8C2:00012:00325
CGTGTCTCTAGGCACAGGATTTTGTGTAG
+
ACDECBBCBBCBD?@@AACBBC:AA=>>>
@AG8C2:00012:00329
CGTGTCTCTAGGCACAGGATTTGTGTAG
+
8>A@@ACDADABCCB995999099911<
@AG8C2:00012:00330
ACGCTCGACATGCCCAGGTACAGGAG
+
@AAAA@<<=CCBBC?@@=@;<<EB<<
@AG8C2:00012:00332
TGATACGTCTCCTTTTACTTCAGTGC
+
CBBBBBBB??A@BCC:BAA?BECCCB
@AG8C2:00012:00337
CGTGTCTCTAGGCACAGGATTTGTGTAG
+
;<BBCBDGCBCA@@@?@?999199999@
@AG8C2:00012:00339
ATCAGACACGGACACAGCAGAACACAC
+
BACBBBBBBBABAAACCCA@@>@BBBB
@AG8C2:00012:00341
TAGTATCAGCCTCGCCATGACGAAGGTATTCC
+
99999499?>;>A>>;>99984489894924:
@AG8C2:00012:00342
TGATACGTCTCCTTCCTTAGTTACTTCA
+
BBBBBBBDBBB=?=??C@ABB@A@@@CB
@AG8C2:00012:00344
CGTGTCTCTAGGCACAGGATTTTGTGTAG
+
CCBBECCEDBE@BBBBB@9:::-4@99;A
@AG8C2:00012:00347
TCTCTATGCGCTCCACATGTCTAAGGT
+
FBBACCCCBCCBB@CAA?AB:<=BFAC
@AG8C2:00013:00300
TAGTATCAGCCTCGCCATGACGAAGGTATTCC
+
@@B@@@CAAAABA@A@C?@@BBB>B>A<;:<?
@AG8C2:00013:00305
ATATCGCGAGGGTATGGAAGACTCTATA
+
BB???BBCCCC>CCBB@C@BBBBBBBB@
@AG8C2:00013:00315
AGCACTGTAGTTGTCACTAGTTACTTGT
+
BCBBBCFF:;;=AABCCCDCB@BAB@BB
@AG8C2:00013:00316
TACTGAGCTACACACACAGAAAGATTGGT
+
@9<;99B9;;@@AAB@<<;<A>>994824
@AG8C2:00013:00317
ATCAGACACGGACACAGCAGAAACACACA
+
/999=87>9959>A@@??>99919>??>>
@AG8C2:00013:00318
CGTGTCTCTAGGCACAGGATTTTGTGTAG
+
ABBBHAAABCCBCCCCC@@@@@6@A?A>?
@AG8C2:00013:00319
TACTGAGCTACACACACAGAAAGATTGGT
+
BBB@A@AACCCDAAABBCEDD?AAA=@?A
@AG8C2:00013:00322
CGTGTCTCTAGGCACAGGAATTTGTGTAG
+
BBBCDCCEBCD@CBBBB?B=??<?B?;B@
@AG8C2:00013:00323
TCTCTATGCGCTCCACATGTCTAAGGT
+
BBBC@AACBBCBB?BBCBBBAAABDAB
@AG8C2:00013:00325
ACGAGTGCGTTCCCCATGTCGTAGGTACTC
+
@@<?BBCB>;2444,9?>@ACCBB?A;<<B
@AG8C2:00013:00326
TGATACGTCTCCTTCCTTAGTTACTTCA
+
?A@BBBBBBBB@C?B?CABCB@CBB@CC
@AG8C2:00013:00328
CGTGTCTCTAGGCACAGGATTTTGTGTAG
+
ACCCB@ABBCB?@@BCB@9::4,4;:>>B
@AG8C2:00013:00330
CGTGTCTCTAGGCACAGGATTTTGTGAGGC
+
ACBCBBECCA@>?AA=B?@99929??9969
@AG8C2:00013:00333
CGTGTCTCTAGGCACAGGATTTTGTGTAG
+
BBCCAAACCDC@@@@BBACCBC:DDCBBC
@AG8C2:00013:00334
TGATACGTCTCCTTCCTTAGTTACTTCA
+
>@@BBBBBBBA@B@B@B@?AA@@@B@BC
@AG8C2:00013:00335
TGATACGTCTCCTTCTTAGTTACTTCAG
+
B@BBBBBBB8222*,-*,222A@@@?::
@AG8C2:00013:00336
TACTGAGCTTCACACACAGAAAGATTGGT
+
9;BBAABAB?BDCCCDCEBBB=<<<@C?A
@AG8C2:00013:00337
ACGCTCGACATGCCCAGGTACAGGAG
+
@@@;<<BBBC=<9@:9959@@??A99
@AG8C2:00013:00342
ATCAGAGACGGACACAGCAGAACACAC
+
C@?@B@@@@@=ACDEBBBB>?=@B@A?
@AG8C2:00013:00343
AGCACTGTAGCTGTCACTAGTTACTTGT
+
94;;49::BBCCABBBDDCCC@BBB=@A
@AG8C2:00013:00345
ATCAGACACGGACACAGCAAAACACAC
+
A<@ABBDBAE@BBABBCDDDC:CCBBC
@AG8C2:00013:00348
ATCAGACACGGACACAGCAGAACACAC
+
:8?>>ACBB@?B@;<<<CA?>=>@998
@AG8C2:00013:00349
AGCACTGTAGCTGTCACTAGTTACTTGT
+
@BBBCBBCCCBCBBBBABCCC@BCB@BB
@AG8C2:00014:00301
CGTGTCTCTAGGCACAGGATTTTGTGTAG
+
@AABB@C@@CC@A@@BB@BCCC:AAABBB
@AG8C2:00014:00302
TACTGAGCTACACACACAGAAAGATTGGT
+
AACBBBBBBBBBBBDB@;9996;AA@C@@
@AG8C2:00014:00303
TACTGAGCTACACACACAGAAAGATTGGT
+
@CCDBBFCDAFCBBBBCBBBC<@@=<=>@
@AG8C2:00014:00312
ACGAGTGCGTTCCCCATGTCGTAGGTACTC
+
A@ABBC@A@@=@>>4944444444244449
@AG8C2:00014:00313
ATATCGCGAGGGTATGGAAGACTCTATA
+
BA:;;BAA@A@<@AAA@CCCCCDBA@@?
@AG8C2:00014:00315
TGATACGTCTCCTTCCTTAGTTACTTCAGC
+
BBBBBBB?>@B=A>A>BAABB@BBB@CCGC
@AG8C2:00014:00316
TGATACGTCTCCTTCCTTAGTTACTTCA
+
?BB?@AHBC?@>A@E@C@BBA@B?A@CD
@AG8C2:00014:00317
TCTCTATGCGCTCCACATGTCTAAGGT
+
CBBACCEDCCBAA@BBCBBBBBCAC@D
@AG8C2:00014:00318
ACGCTCGACATGCCCAGGTACAAG
+
BBAAACABB:<<<C>@A?@;99?A
@AG8C2:00014:00322
CGTGTCTCTAGGCACAGGATTTTGTGTAG
+
BBBECCBEAAA@CAA@BBCDBC9CGABBB
@AG8C2:00014:00328
CGTGTCTCTAGGCACAGAATTTTGTGTAG
+
ABBBBBCBBBC@DBBAA?;===6=BB>>B
@AG8C2:00014:00331
TCTCTATGCGCTCCACATGTCTAAGGT
+
BBBCCBBBB@BBB@BCCBBBBBEACAB
@AG8C2:00014:00332
CGTGTCTCTAGGCACAGGATTTTGTGTAGAGGT
+
BBBCAAADDBCBB??BCCCBCC:EAABBCBC?D
@AG8C2:00014:00334
ATCAGACACGGACACAGCAGAACACAC
+
BAABBBBBBB@BCBBCCCCCBADBCAB
@AG8C2:00014:00338
CGTGTCTCTAGGCACAGGATTTTGTGTAG
+
BBBBBBCAADB@C?BBD@CBCB9ECAAAB
@AG8C2:00014:00342
CGTGTCTCTAGGCACAGGATTTTGTGTAG
+
@BBCBCDFBGB@B@@=A<9999/9A999A
@AG8C2:00014:00347
CGTGTCTCTAGGCACAGGATTTTGTGTAG
+
BBDB@?A;<99:<AA@A?9999/9F@><<
@AG8C2:00015:00306
TACTGAGCTACACACACAGAAAGATTGGT
+
??@CCBCBBBBBBBB;;;444-9>>;A@C
@AG8C2:00015:00315
ATCAGACACGGACACAGCAGAACACAC
+
A??@@BBBBA?=:8/--,2-/11CBCA
@AG8C2:00015:00317
ATATCGCGGAGTGTGAAGACTCTATA
+
=:;9999>8/////1:;;;;BB<;0;
@AG8C2:00015:00318
TAGTATCAGCCTCGCCATGACGAAGGTATTCCC
+
@@CCDCB@AABB?@@=@BBBCCD?C@A@B9::8
@AG8C2:00015:00320
ACGAGTGCGTTCCCCATGTCGTAGGTACTC
+
BBBBB@BBA;2444,9?>@BBBCC@CAAAC
@AG8C2:00015:00323
ATATCGCGAGGGTATGGAAGACTCTAT
+
BB???BBBB@A?BCBB>A?ACBBB:9;
@AG8C2:00015:00325
TAATATCAGCCTCGCCATGACGAAGGTATTCC
+
BB@BCBBBBB@ABAB@CACBBBB@C@D??=@A
@AG8C2:00015:00328
TGATACGTCTCCTTCCTTAGTTACTTCA
+
BBBBBBCAAAB?BACBECBBBABBB@CC
@AG8C2:00015:00329
ACGAGTGCGTTCCCCATGTCGTAGGTACTC
+
@BBBBBDBBA=>=929;;;BCHDD@C<==C
@AG8C2:00015:00331
TGATACGTCTCCTTCCTTAGTTACTTCA
+
BBBBABCAA@B@DCC>A>@DC@BBB@CC
@AG8C2:00015:00332
CGTGTCTCTAGGCACAGGATTTTGTGTAG
+
CBBBBCCCBBA@BBBBC@CCBC9???ABB
@AG8C2:00015:00333
TGATACGTCTCCTTCCTTAGTTACTTCA
+
BBBBBBBB??A@CAF?A?ABB?BBB@BB
@AG8C2:00015:00339
ATCAGACACGGACACAGCAGA
+
8339@@34482////////44
@AG8C2:00015:00344
TCTCTATGCGCTCCAATGTCTAAGGTAC
+
/////44499999992444962000,,,
@AG8C2:00015:00345
TCTCTATGCGCTCCACATGTCTAAGGT
+
BBCAACECCCCBC@CEA??@ABB>B@B
@AG8C2:00015:00346
ATCAGACACGGACACAGCAGAACACAC
+
:;@CCCB@AA?ABCBBABC;;7<B>>?
@AG8C2:00015:00348
TGATACGTCTCCTTCCTTAGTTACTTCA
+
BCCCBBBB@CC796959274424>>9><
@AG8C2:00015:00349
ATCAGACACGGACACAGCAGAACACACA
+
@9;;;C@@@A>BBAAACCAA@>AB8891
@AG8C2:00016:00300
ATATCGCGGGGGTATGGAAGACTCTATA
+
;ABC@BBABAA0<<AB@A@A<<<99984
@AG8C2:00016:00316
CGTGTCTCTAGGCACAGGATTTTGTGTAG
+
ABBBBBBBBBC@BBBBB@BCCB:BCCCBB
@AG8C2:00016:00324
TCTCTATGCGCTCCACATGTCTAAGGT
+
ABBBCCBBBBBBB@BCECBBBCCCD@B
@AG8C2:00016:00327
CGTGTCTCTAGGCACAGGATTTTGTGTAG
+
BBCCCBBBCCD@BBBBC@BCC?6==9==A
@AG8C2:00016:00328
TAGTATCAGCCTCGCCATGACGAAGGTATTCC
+
BBBBBBEEDC@@A??=@CCCDBB?BACCB@C@
@AG8C2:00016:00329
TAGTATCAGCCTCGCCATGACGAAGGTATTCC
+
BBBAAAEBBB@??:98<CCACBB@B@DDCAC@
@AG8C2:00016:00333
TGATACGTCTCCTTCCTTAGTTACTTCA
+
ACCCBBBDBBA697;>A?@BB@AAA@CD
@AG8C2:00016:00334
CGTGTCTCTAGGCACAGGATTTTGTGTAG
+
BBCCBCCCCCE?BBBBB?====6=B=>>?
@AG8C2:00016:00338
TAGTATCAGCCTCGCCATGACGAAGGTATTCC
+
BCBCBECACB@BB??=?BBBBBC@CCCCC@CB
@AG8C2:00017:00301
ACGCTCGACATGCCCAGGTACAGGAG
+
BBBBBBBCCCC???<?B?BBCE>:88
@AG8C2:00017:00309
ATATCGCGAGGGTATGGAAGACTCTATAG
+
BB@AABBBBBC@CCBBACDBCBBCBB<<<
@AG8C2:00017:00315
ATCAGACACGGACACAGCAGAACACAC
+
BAAA@A?BBC?BB@A@BCDCC@CBBBC
@AG8C2:00017:00316
TACTGAGCTACACACACAGAAAGATTGGT
+
9:<AABCB@?BDCC?@=:;9=799BACAC
@AG8C2:00017:00317
TGATACGTCTCCTTCCTTAGTTACTTCA
+
BBBBBBBBBBAAA=@>ACBCC@A?@@BF
@AG8C2:00017:00321
TGATACGTCTCCTTCCTTAGTTACTTCA
+
CBBBBBCBBAA@A@D@CCBBB@??A@CD
@AG8C2:00017:00325
TGATACGTCTCCTTCCTTAGTTACTTCA
+
BBCB>=@@>>@>A@B=B?@CC@CCC@CC
@AG8C2:00017:00330
TCTCTATGCGCTCCACATGTCTAAGGT
+
CCBCAEBCCBBBB@CCDAABBCCBCAC
@AG8C2:00017:00331
TACTGAGCTACACACACAGAAAGATTGGT
+
BBBBB@AAAAAA@@CCB@99969???C@C
@AG8C2:00017:00333
TACTGAGCTACACACACAGAAAGATTGT
+
>;;944;944;>@?><:994;691/,//
@AG8C2:00017:00334
ATCAGACACGGACACAGCAGAACACAC
+
BB@AABB???@BDCCAABEBB@BBBBB
@AG8C2:00017:00336
TAGTATCAGCCTCGCCATGACGAAGGTATTCC
+
BBBAAABCCCA@A::9;CCBBBB@C@CDC?B@
@AG8C2:00017:00338
TGATACGTCTCCTTCCTTAGTTACTTCAG
+
9948=>8;9>@5959<??8::<A@@84:9
@AG8C2:00017:00339
ATCAGACACGGACACAGCAGAACACAC
+
BBBBBCBBAA?ACBBBABCCC@BBBBC
@AG8C2:00017:00342
ATCAGACACGGACACAGCAGAACACAC
+
BB@@@BCCCC@CCAB@@@A=B>BBBBG
@AG8C2:00017:00343
TCTCTATGCGCTCCACATGTCTAAGGT
+
B@AACDCCBBBBB@CBBBBBAAB895<
@AG8C2:00017:00344
TGATACGTCTCCTTCCTTAGTTACTTCA
+
BCB:9<<<CCB@C@C@CAABB@CCCACD
@AG8C2:00017:00346
AGCACTGTAGCTGTCACTAGTTACTTG
+
;;CHBADICCCB:><BBCDDC@CCBAB
@AG8C2:00017:00347
CGTGTCTCTAGGCACAGGATTTTGTGTAGA
+
;;;BCBCBC;<89A@@@<9999,4449994
@AG8C2:00017:00348
ACGCTCGACATGCCCAGGTACAGGAG
+
94>>?9<9>?@?@A?AA>BC@??D99
@AG8C2:00017:00349
AGCACTGTAGCTAGTCACTAGTTACTTGT
+
AACCCDCC887-,,,28;A?AAAAA@=AA
@AG8C2:00018:00316
ACGCTCGACATGCCCAGGTACAGGAG
+
BBABE@AACCCCAB:;98<@?ADCBB
@AG8C2:00018:00318
TGATACGTCTCCTTCCTTAGTTACTTCA
+
?AABBBBBBBC?D@D@C?ABB@BBB@BB
@AG8C2:00018:00320
TACTGAGCTACACACACAGAAAGATTGGT
+
AABBBBCBBBBBBBFB@@99968===B@C
@AG8C2:00018:00321
TGATACGTCTCCTTCCTTAGACTGCCCATA
+
@BBBBBB??9:8<AC?CCB@=9><<91<B@
@AG8C2:00018:00322
TCTCTATGCGCTCCACATGTCTAAGGT
+
BBBBBBDBBCBBB@CCD@@BABC?BAC
@AG8C2:00018:00327
TACTGAGCTACACACACAGAAAGATTGGT
+
BBBCDDDBABBBCCDBBB;998;CC@C@B
@AG8C2:00018:00328
ACGCTCGACATGCCCAGGTACAGGAG
+
BBBBBBBDCCC99989@<ABCCDBBB
@AG8C2:00018:00329
TGATACGTCTCCTTCCTTAGTTACTTCA
+
BCCBBBBCBAA698;5;8;CB>BBBBCD
@AG8C2:00018:00332
TACTGAGCTACACACACAGAAAGATTGGT
+
ABBBB@ABBBCCECBABBDDC>BBB>@=@
@AG8C2:00018:00334
TACTGAGCTACACACACAGAAAGATTGGT
+
B?ABDDFCBCBBBBBBBA@@C;<<C@B>B
@AG8C2:00018:00342
AGCACTGTAGCTGTCACTAGTTACTTGT
+
<<CHCB@B@@BBAABAAABBCACBB@AB
@AG8C2:00018:00344
TGATACGTCTCCTTCCTTAGTTACTTCAGTG
+
BBBBB??BCBD?A?A=?=<BB@BBBACCCBE
@AG8C2:00018:00346
ATATCGCGAGGGTATGGAAGACTCTATA
+
?B@@@@@@@@A<ABBC@C@CBBBCCBEB
@AG8C2:00019:00305
ACGCCTCGACATGCCCAGGTACAGGAG
+
B?>?>B?@ADECCBB>BB@BBCCDA@?
@AG8C2:00019:00313
TCTCTATGCGCTCCACATGTCTAAGGT
+
BBBEBGDCCCDBB@CCCBBBBABBF?E
@AG8C2:00019:00318
TACTGAGCTACACACACAGAAAGATTGGT
+
AA?BBBBBBBBBBBDB;;444-9>>>B@C
@AG8C2:00019:00323
ATCAGACACGGACACAGCAGAACACAC
+
?A9;<CDCCB@BBBB@@@BBB@ABBBB
@AG8C2:00019:00327
CGTGTCTCTAGGCACAGGATTTTGTGTAG
+
@A=999:::=?<9994424444-4;:449
@AG8C2:00019:00328
ATTTCGCGAGGGTATGGAAGACTCTATAGAGG
+
BBB>AA@BBBB@BBBEAA@BDDECCBBBBBB@
@AG8C2:00019:00329
TCTCTATGCGCTCCACATGTCTAAGGT
+
BBBCCEDCCCCCGCHCDBBBBAB>B?B
@AG8C2:00019:00330
TCTCTATGCCTCCACATGTCTAAGGT
+
CDCCCECEB@BBBDCCBA@=?989;=
@AG8C2:00019:00331
ATATCGCGAGGGTATGGAAGACTCTATA
+
BB9;9@?>999-49992;ECBABKCCED
@AG8C2:00019:00332
TGATACGTCTTTCCTTAGTTACTTCAGTGC
+
CCCCB;9<BCC>C@C@CCCBCCD@A?@CBA
@AG8C2:00019:00334
TGATACGTCTCCTTCCTTAGTTACTTCA
+
@BABBBBBBBC@C@C@CCBBB@===@BC
@AG8C2:00019:00338
ACGAGTGCGTTCCCCATGTCGTAGGTACTC
+
AB<?BBBB>=;@==4=9;;@@@>@=?<<<B
@AG8C2:00019:00340
AGCACTGTAGCTGTCACTAGTTACTTGT
+
@@CCCBADBBBB?BBBBCBCD@BBB@BD
@AG8C2:00019:00341
TCTCTATGCGCTCCACATGTCTAAGGT
+
BBBBBCDBBBBBB@CCEAAABCDAEAB
@AG8C2:00019:00344
TACTGAGCTACACACACAGAAAGATTGGT
+
BABBBBCBBBBB@AADEB@??<@BB@C?C
@AG8C2:00019:00345
CGTGTCTCTAGGCACAGGATTTTGTGTAG
+
ABBCBBBBDDB@AAAAA?@BFF::::@=?
@AG8C2:00019:00346
ACGCTCGACATGCCCAGGTACAGGAG
+
AB?BECC@@DCCCC@CB?CBCDCABB
@AG8C2:00019:00348
CGTGTCTCTAGGCACAGGATTTTGTGTAG
+
///88/4444@;>999929499,449999
@AG8C2:00019:00349
AGCACTGTAGCTCGTCACTAGTTACTTGTG
+
44949;BC=>99444444994@544424;;
@AG8C2:00020:00319
ACGAGTGCGTTCCCCATGTCGTAGGTACT
+
BB>@BBCB@;2444,999;ACBA>;;--*
@AG8C2:00020:00320
ATCAGACACGGACACAGCAGAACACAC
+
@?BBBBBBBB@BBCCCCBBBB@BBBBB
@AG8C2:00020:00325
CGTGTCTCTAGGCACAGGATTTTGTGTAG
+
CBBCCCCGCCNBC@@@BACCFC:ED@>>@
@AG8C2:00020:00327
ACGAGTGCGTTCCCCATGTCGTAGGTACTC
+
BBABBB@C::2999-99999AA@@>@<<<<
@AG8C2:00020:00328
CGTGTCTCTAGGCACAGGATTTTGTGTAG
+
BBBBBB???CCACBB>@;9944,9??@@A
@AG8C2:00020:00333
ACGCTCGACATGCCCAGGTACAGGAG
+
A@@ABBBBBA?ACCAAA?BBBCE@BB
@AG8C2:00020:00334
ATCAGACACGGACACAGCAGAACACAC
+
BCABCBBBBBCCCCCD@@A;98;B@BC
@AG8C2:00020:00335
CGTGTCTCTAGGCACAGGATTTTGTGTAG
+
ACCDCBDBBDBBBBBBC@CCCB9ECB@BB
@AG8C2:00020:00339
TCTCTATGCGCTCCACATGTCTAAGGT
+
BCDC@AADBBBBB@BBCBBBBCCAD@C
@AG8C2:00020:00343
TGATACGTCTGCTTCCTTAGTTACTTCA
+
BBBBB@BB@B@AA@D@A>@>C@@@@@AA
@AG8C2:00020:00344
ATCAGACACGGACAAAGCAGAACACAC
+
BB@@ABCBBB<=;9969BBAA?ACDCC
@AG8C2:00020:00346
TCTCTATGCGCTCCACATGTCTAAGGT
+
BBCCCCDBAABAB@CCEAAAABDCD@B
@AG8C2:00020:00348
TACTGAGCTACACACACAGAAAGATTGGT
+
B?AADCAAACBBBBBBDECCCACCC?A>@
@AG8C2:00020:00349
TGATACATCTCCTTCCTTAGTTACTTCA
+
@A@BBBBCDBD==;=6457@>;>@@?AA
@AG8C2:00021:00306
TCTCTATGCGCTCCACATGTCTAAGGT
+
BCCCAAABCCCBB?DCCB???BBBD@B
@AG8C2:00021:00307
ATCAGACACGGACACAGCAGAACACAC
+
BBBBCBABBBABBBAABDCBB?ECBCC
@AG8C2:00021:00317
ATCAGACACGGACACAGCAGAACACAC
+
BB?AABBCCB@?@?CBAAB@@=ACCCC
@AG8C2:00021:00321
TGATACGTCTCCTTCCTTAGTTACTTCA
+
BDBB??B@=@>7;8;ACABDB?DCC>@A
@AG8C2:00021:00323
CGTGTCTCTAGGCACAGGATTTTGTGTAG
+
BBBB@@AADBB?C9<<D@CCHHB=><99@
@AG8C2:00021:00324
TAGTATCAGCCTCGCCATGACGAAGGTATTCC
+
CBBBBBBBCB@??:99;CCCBBB@D@CCC@C@
@AG8C2:00021:00325
TCTCTATGCGCTCCACATGTCTAAGGT
+
CCCCCCDB@BAAA?BABBABBCDACC@
@AG8C2:00021:00328
AGCACTGTAGCTGTCACTAGTTACTTGT
+
444;44444444444849<CD<?99699
@AG8C2:00021:00329
CGTGTCTCTAGGCACAGGATTTTGTGTAG
+
BACCCCCCCCC@BBBBB@BCCD:ECA==A
@AG8C2:00021:00332
ATATCGCGAGGGTATGGAAGACTCTATAG
+
CBBB@A?EDDC@EEBD@CBCDCBBB@;6;
@AG8C2:00021:00333
ATATCGCGAGGGTATGGAAGACTCTATA
+
BB???BDBCCC?CCBB?B@CCCCCBA;;
@AG8C2:00021:00334
TAGTATCAGCCTCGCCATGACGAAGGTATTCC
+
BBBBBBBBBEB>?998;AAACBB?EABBB?A?
@AG8C2:00021:00342
TACTGAGCTACACACACAGAAAGATTGGT
+
AABBBBBBBBBAABDB@?444-9>>=B@C
@AG8C2:00021:00345
TGTACGTCTCCTTCCTTAGTTACTTCA
+
AB9<;CDFCDAC@B@CACBB@BCCABB
@AG8C2:00021:00346
TCTCTATGCGCTCCACATGTCTAAGGT
+
BCCDCDCCCCCCC@BBEBCCAAAACAC
@AG8C2:00021:00347
TCTCTATGCGCTCCACATGTCTAAGGT
+
BAAAAACCCCCBCBC@AACCCCCECAC
@AG8C2:00021:00348
CGTGTCTCTAGGCACAGGATTTTGTGTAG
+
@CBCBBCBBCC@BAABC@?=?=6===AAC
@AG8C2:00022:00301
TGATACGTCTCCTTCCTTAGTTACTTCA
+
BBB@@BBCBBA>B@C@C>@@@@BBB@BB
@AG8C2:00022:00305
TACTGAGCTACACACACAGAAAGATTGGT
+
CBABBBCA@@BBBBCBB;444-9>=;@AC
@AG8C2:00022:00314
ATCAGACACGGACACAGCAGAACACAC
+
?<?>@@?ABB@BBCEBACA;;9<CCCC
@AG8C2:00022:00321
CGTGTCTCTAGGCACAGGATTTTTGTGTAG
+
;;==<CGCCFC@>?999699999+9?>9>>
@AG8C2:00022:00325
CGTGTCTCTAGGTACAGGATTTTGTGTAG
+
BBBB@BCCCCC@AAABBABCED:@@@@<>
@AG8C2:00022:00327
AGCACTGTAGCTGTCACTAGTTACTTGT
+
ABAAACCCABBCAAACCCCFD::;B?BB
@AG8C2:00022:00332
TAGTATCAGCCTCGCCATGACGAAGGTATTCC
+
@?@@@ACCCB@BBBA?BBBCCCB@C@EAA?C>
@AG8C2:00022:00340
ATATCGCGAGGGTATGGAAGACTCTATA
+
BA??@BBCDCC@ECCC@BCBCCCBBABA
@AG8C2:00022:00341
TGATACGTCTCCTTCCTTAGTTACTTCA
+
=@@;;;A<<<C>B@BBECCCC@@@@?AB
@AG8C2:00022:00346
CGTGTCTCTAGGCACAGGATTTTGTGTAG
+
ABBCCBCAC@A@BBCA=94444,4?=;;>
@AG8C2:00022:00347
TGATACGTCTCCTTCCTTAGTTACTTCA
+
BBBBBBCAAAA>B>B@EABBB@BB@@A@
@AG8C2:00022:00348
TGATACGTCTCCTTCCTTAGTTACTTCA
+
BBBBBBBABBE@D@B?B?:<<@DCC@CC
@AG8C2:00022:00349
ATCAGACACGGACACAGCAGAACACAC
+
=7;<DBABBDBCDCC<<<A@@;>@??9
@AG8C2:00023:00304
ATATCGCGAGGGTATGGAAGACTCTATA
+
CA@@@DBCECC@BB?=@B@AAAABBBB?
@AG8C2:00023:00306
ACGAGTGCGTTCCCCATGTCGTAGGTACTC
+
AABBBBBA=96444,9?=@@AA@C?CAAAC
@AG8C2:00023:00309
TACTGAGCTACACACACAGAAAGATTGGT
+
AAA@>AAA;;:A;9;AA;9:H9;;B=A=@
@AG8C2:00023:00314
TACTGAGCTACACACACAGAAAGATTGGT
+
???@AAAAAA?BBBCB@@999-;AA?C@C
@AG8C2:00023:00320
TCTCTATGCGCTCCACATGTCTAAGGT
+
ACCC::<CCCDCB@CCEB:;;CCAFCC
@AG8C2:00023:00326
ATATCGCGAGGGTATGGAAGACTCTATA
+
BBABBCBCCCD?CCCC?CABCCCC@>@A
@AG8C2:00023:00327
TCTCTATGCGCTCCACATGTCTAAGGTA
+
BCCCBCDBBCBBB@CBB?===::7<@BB
@AG8C2:00023:00333
TACTGAGCTACACACACAGAAAGATTGGT
+
BBB?BBCBBCCCAAACCCCCC@DGDAC@C
@AG8C2:00023:00334
ATCAGACACGGACACAGCAGAACACAC
+
?<<BBBBABB@CBCCCCCCBB?ABBBC
@AG8C2:00023:00336
CGTGTCTCTAGGCACAGGATTTTGTGTAG
+
BBBECBCACBC@CCCCC@BBBC9AA:;;C
@AG8C2:00023:00337
ATCAGACACGGACACAGCAGAACACAC
+
@>BBBBB?AA@BCBBBBBBBB@@@A@@
@AG8C2:00023:00339
TACTGAGCTACACACACAGAAAGATTGGT
+
@@ABBCCCCBBA>ABDDB9998<@A?CAB
@AG8C2:00023:00341
ATATCGCGAGGGTATGGAAGACTCTATA
+
BCBBBCCCDCC@CCBB@C@CCDBBBABC
@AG8C2:00023:00343
TCTCTATGCGCTCCACATGTCTAAGGT
+
ACFCCDBCCBBBB@DCEB???ABCBBC
@AG8C2:00024:00305
ACGCTCGACATGCCCAGGTACAGGAG
+
ABBB???CBCC;:;89B?BDCCCACC
@AG8C2:00024:00307
TCTCTATGCGCTCCACATGTCTAAGGT
+
BBBDBCCCCDCBB@CCCC@@@CEFCAC
@AG8C2:00024:00311
ACGCTCGACATGCCCAGGTACAGGAG
+
BBBBBBBCCCB?==:=@>ABDCFA@A
@AG8C2:00024:00312
TGATACGTCTCCTTCCTTAGTTACTTCAGTGT
+
BBABBBBA??@>A=@=A@BBB@CCD@CCCDEA
@AG8C2:00024:00315
TGATACGTCTCCTTCCTTAGTTACTTCA
+
BCBAABCDBBB?B@B@DAABB@BBB@CD
@AG8C2:00024:00317
ACGCTCGACATGCCCAGGTACAGGAG
+
@?>?BBAECCC;996;=<@BFFDABB
@AG8C2:00024:00328
TCTCTATGCGCTCCACATGTCTAAGGT
+
BB=>2111/<66>=@>??999=?2924
@AG8C2:00024:00329
TACTGAGCTACACACACAGAAAGATTGGT
+
A?=@AAAAAAAA@@BD@>994-9AA?CDC
@AG8C2:00024:00332
ATATCGCGAGGGTATGGAAGACTCTAT
+
B99<@BBBCEE@ECCC9;7<>999883
@AG8C2:00024:00333
TCTCTATGCGCTCCACATGTCTAAGGT
+
BCCBBCCBBBCBD@DCAA?CBBC9<;<
@AG8C2:00024:00334
ATATCGCGAGGGTATGGAAGACTCTATA
+
BBBBAA@@9996<@@A9=;=CCBCBBBB
@AG8C2:00024:00335
CGTGTCTCTAGGCACAGGATTTTGTGTAG
+
BBCCCDBBECCACBBBCACCCB9BB:;;B
@AG8C2:00024:00339
AGCACTGTAGCTGTCACTAGTTACTTGT
+
ABBBBDDDBBBBAAABBBBCD@BBB@BB
@AG8C2:00024:00345
TAGTATCAGCTCGCCATGACGAAGGTATTCC
+
BBBB:;;2,,,,,,*4CBBBBA>B@<;=BD@
@AG8C2:00024:00346
TAGTATCAGCCTCCGCCATGACGAAGGTATTCC
+
BBC@>AC>;<;11,/778CBCCCC@D@CCC>C=
@AG8C2:00024:00347
ATATCGCGAGGGTATGGAAGACTCTATA
+
BBBBAA?BCDH@DAA@=A=@AABB@@@A
@AG8C2:00024:00349
TGATACGTCTCCTTCCTTAGTTACTTCAG
+
CCCBBBBBBDC===?=C=@BBABBB@CDC
@AG8C2:00025:00304
TGATACGTCTCCTTCCTTAGTTACTTCA
+
CCCB99<@@>>6969=?;>AC>@AABDD
@AG8C2:00025:00305
CGTGTCTCTAGGCACAGGATTTTGTGTAG
+
BBBBBBDD@CC@A@@@A@ACCC:AABBBB
@AG8C2:00025:00311
ATCAGACACGGACACAGCAGAACACAC
+
BAACBCBABB@BBCCAAAABB@CBBBB
@AG8C2:00025:00313
TGATACGTCTCCTTCCTTAGTTACTTCA
+
AAAAAAABBBB@B@D@C@BBB?BAA@CC
@AG8C2:00025:00316
ACGCTCGACATGCCCAGGTACAGGAG
+
BA?@B>@@CCAAADBCCAC@@AA?9<
@AG8C2:00025:00318
CGTGTCTCTAGGCACAGGATTTTGTGTAG
+
BABBBB@@@CCBBB@@@?@BAB:DCBDDB
@AG8C2:00025:00332
TCTCTATGCGCTCCACATGTCTAAGGT
+
BBBBCBCCBCCBB?BBCB?@AAAACEC
@AG8C2:00025:00335
ACGCTCGACATGCCCAGGTACAGGAG
+
@A?BA??BCCCCCB?CD@BBBCDBBA
@AG8C2:00025:00337
ATCAGACACGGACACAGCAGAACACAC
+
BACB@@?BBBBBCBCCCDCBB?BDBAB
@AG8C2:00025:00340
TAGTATCAGCCTCGCCATGACGAAGGTATTCC
+
BBB??@CEDCA?>:;7;AAACCB@EBCBB?B?
@AG8C2:00025:00341
TAGTATCAGCCTCGCCATGACGAAGGTATTCC
+
BBEBBBCBCC@BBBB?BBAAABDACBCCC@DB
@AG8C2:00025:00342
TCTCTATGCGCTCCACATGTCTAAGGT
+
BCCCBBBBBBB@B@BAB??BBCDAC@C
@AG8C2:00025:00343
CGTGTCTCTAGGCACAGGATTTTGTGTAG
+
ABBCCCDEBBB@BABCC@9944-9@999C
@AG8C2:00025:00346
ACGAGTGCGTTCCCCATGTCGTAGGACTC
+
BBBBBBBCBB===92949;AAA@@=@;;<
@AG8C2:00025:00348
ATCAGACACGGACACAGCAGAACACAC
+
A7899484449;9>9444@>@599848
@AG8C2:00025:00349
TCTCTATGCGCTCCACATGTCTAGGT
+
49494;4;?@@AA<@>989>944989
@AG8C2:00026:00302
ACGCTCGACATGCCCAGGTACAGGAG
+
A@>@A>>BDCC???>?B@BBBECA@?
@AG8C2:00026:00309
TAGTATCAGCCTCGCCATGACGAAGGTATTCC
+
BBBAAAABCBACBBA?BBBBDBC@C@BBB=AA
@AG8C2:00026:00312
AGCACTGTAGCTGTCACTAGTTACTTGT
+
<<CCFCBBAAABCDDBBBECEADBB@BB
@AG8C2:00026:00313
TGATACGTCTCCTTCCTTAGTTACTTCA
+
AAA@@ABABBB>C?B@B@ABB@B?A@BB
@AG8C2:00026:00328
TGATACGTCTCCTTCCTTAGTTACTTCA
+
BBBBBBDBBBB@B@A@B@?AA@===@BC
@AG8C2:00026:00332
TACTGAGCTACACACACAGAAAGATTGGT
+
BBBBDBCCACBBBBCCDC@??>@CC@C@C
@AG8C2:00026:00336
ATATCGCGAGGGTATGGAAGACTCTATA
+
BBBBABBBBED@DA@@@CCCBCBCBABB
@AG8C2:00026:00339
AACACTGTAGCTGTCACTAGTTACTTGT
+
>=@CBBBCBBBB>??BBBBBB?BBA?BB
@AG8C2:00026:00344
ACGAGTGCGTTCCCCATGTCGTAGGTACTC
+
ABBBBBCBBA6994,49=@ABB@@=@<<<C
@AG8C2:00026:00345
TACTGAGCTACACACACAGAAAGATTGGT
+
@@@;9<AA<;<BC;;<A<<<A<A>?;>69
@AG8C2:00026:00347
TAGTATCAGCCTCGCCATGACGAAGGTATTCC
+
@BBA@ADCDC?BB999<ACBCCC@D@CCCAD@
@AG8C2:00027:00301
ATCAGACACGGACACAGCAGAACACAC
+
BBBBBBBABB@BBCBBCBBBB@AA>BB
@AG8C2:00027:00307
TGATACGTCTCCTTCCTTAGTTACTTCGC
+
B@?@@BBCB??>@@CCC@BA?@BBB???@
@AG8C2:00027:00315
AGCACTGTAGCTGTCACTAGTTACTTGT
+
@@CDBBBBABABBBBAAABBBEAA@?BB
@AG8C2:00027:00318
AGCACTGTCTGTCACTAAGTTACTTGT
+
9@8899994444486/1,//,/6=:9=
@AG8C2:00027:00332
TGATACGTCTCCTTCCTTAGTTACTTCA
+
BBBBBBBBB??>ABEDC@CCC@@?@@CD
@AG8C2:00027:00339
TACTGAGCTACACACACAGAAAGATTGGT
+
BBBBBBBBBAAABBDDBB9996;>BAB?B
@AG8C2:00027:00342
AGCACTGTAGCTGTCACTAGTTACTTGT
+
<<CCCCBDBABBBBBB@@BCD@B?B@BB
@AG8C2:00027:00343
AGCACTGTAGCTGTCACTAGTTACTTGT
+
AACCCEBCBAAABBBA@@@DDBDBC=@@
@AG8C2:00027:00349
ATCAGACACGGACACAGCAGAACACAC
+
@CABBBBBCC@BBBBDAAAA?=ABBCC
@AG8C2:00028:00303
ATATCGCGAGGGTATGGAAGACTCTATA
+
AAAAABABBBC?DA@@:::<DCCCCB;4
@AG8C2:00028:00312
ATCAGACACGGACACAGCAGAACACAC
+
BBAABCABBA@ACBCCCDC:9::CB?B
@AG8C2:00028:00313
CGTGTCTCTAGGCACAGGATTTTGTGTAG
+
@AAAAABBBBA?@@@BB@BCCE:DCAAAB
@AG8C2:00028:00320
AGCACTGTAGCTGTCACTAGTTACTTGT
+
A?@ACCCC@AAC@AABBBBAA>ACB@CE
@AG8C2:00028:00321
TACTGAGCTACACACACAGAAAGATTGGT
+
AA?BAAA@@@AAABFC;;444-9==;@@C
@AG8C2:00028:00323
TACTGAGCTACACACACAGAAAGATTGGT
+
@@ABBBB@@@AA@@BCDB99989BBAB@A
@AG8C2:00028:00328
ATCAGACACGGACACAGCAGAACACAC
+
@@BBBBBBBB>ABBCCCCEBB?ABBBB
@AG8C2:00028:00330
TACTGAGCTACACACACAGAAAGATTGGT
+
BBBBBBB@BBBBAABC@@9998;CB@D?A
@AG8C2:00028:00338
AGCACTGTAGCTGTCACTAGTTACTTGT
+
<ACDDCCBBBCBCCCB99:BD?BBB@BB
@AG8C2:00028:00345
TAGTATCAGCCTCGCCATGACGAAGGTATTCC
+
BBB99<BA9959?995;@@>@<;9<@BBBCDB
@AG8C2:00028:00346
ATCAGACACGGACACAGCAGAACACAC
+
AA@ABCA@BB@BBBBCDCDAA?BBAAC
@AG8C2:00028:00347
TCTCTATGCGCTCCACATGTCTAAGGT
+
BCCDBBBBBBBBB@CCEA?@@AB?B?B
@AG8C2:00028:00349
TCTCTATGCGCTCCACATGTCTAAGGT
+
ACCBA??A@@BAA?BBCB?@@CCAC@B
@AG8C2:00029:00300
CGTGTCTCTAGGCACAGGATTTTGTGTAG
+
BBBBBCCAAAC?A@@AA>ACHH9BCC@@@
@AG8C2:00029:00310
AGCACTGTAGCTGTCACTAGTTACTTGT
+
<<CCCCBCBBBB?@?BBBBCDBBBB?BB
@AG8C2:00029:00315
TGATACGTCTCCTTCCTTAGTTACTTCA
+
BBBBBBBBAAA@A@A@D@BBB?BBC@CC
@AG8C2:00029:00327
TCTCTATGCGCTCCACATGTCTAAGGT
+
BBBDBDDCCBCBA>=B:=;<99<BCAG
@AG8C2:00029:00332
ACGAGTGCGTTCCCCATGTCGTAGGTACTC
+
=A?;;9=@AA?CBB7E;<<<<;BB@;<9;=
@AG8C2:00029:00337
CGTGTCTCTAGGCACAGGATTTTGTGTAG
+
ABCCBADCCDB@BB@@A@ACCF:AA@BBB
@AG8C2:00029:00341
CGTGTCTCTAGGCACAGGATTTTGTGTAG
+
BBBBBBDDDDB@C@?>=>=9=96AB?@AA
@AG8C2:00029:00344
TACTGAGCTACACACACAGAAAGATTGGT
+
B???BBBB??@AAACCBA994-9??>C@C
@AG8C2:00029:00346
AGCACTGTAGCTGTCACTAGTTACTTGT
+
<ACBBBEDAAABBBBBBBBCC@CCB?BB
@AG8C2:00029:00347
ATCAGACACGGACACAGCAGAACACAC
+
B?@@CCBCBB@BBBBBCCCBB@DBBBB
@AG8C2:00029:00348
ATATCGCGAGGGTATGGAAGACTCTATA
+
AB9;;A99418+////,/,///,,....
@AG8C2:00030:00304
CGTGTCTCTAGGCACAGGATTTTGTGTAG
+
BBBBBBCDDCC@CBBAA>AAHHACBCBBA
@AG8C2:00030:00305
CGTGTCTCTAGGCACAGGATTTTGTGTAG
+
CBBBABDDCBB?DBB=999999-;A@BCN
@AG8C2:00030:00313
TCTCTATGCGCTCCACATGTCTAAGGT
+
ABBBBBCDBCCAB?ACBB?@@CCAEBD
@AG8C2:00030:00316
TAGTATCAGCCTCGCCATGACGAAGGTATTCC
+
BBBBDDBBBA7;;;;>AAABABA>B?B;;<=D
@AG8C2:00030:00328
TAGTATCAGCCTCGCCATGACGAAGGTATTCC
+
BBB99<A@?>=A@ABACA@B@;<8<@B@A@DD
@AG8C2:00030:00336
AGCACTGTAGCTGTCACTAGTTACTTGT
+
<<CCCBCFBBBB?@@B@BBFDBBBB>??
@AG8C2:00030:00341
ACGAGTGCGTTCCCCATGTCGTAGGTACTC
+
BBB@BBBA992444,9>>@CCCDD@B:<;C
@AG8C2:00030:00343
TCTCTATGCGCTCCACATGTCTAAGGT
+
BBCBAAABBBBAB@BBCBAAAAGCF@C
@AG8C2:00030:00347
TTCTATGCGCTCCACATGTCTAAGGT
+
B@BDBBBBCCBB@BBCBAABFC@D@C
@AG8C2:00030:00348
TCTCTATGCGCTCCACATGTCTAAGGT
+
BBBDBEBEBBAAB@CBDBBBBCDACAC
@AG8C2:00030:00349
TACTGAGCTACACACACAGAAAGATTGGT
+
??@CCCCBBBBBBBCCBB??@>AHC@C=?
@AG8C2:00031:00313
TACTGAGCTACACACACAGAAAGATTGGT
+
BBBBBBBAAABCB?A@B@449-;@A?C@C
@AG8C2:00031:00318
TGATACGTCTCCTTCCTTAGTTACTTCA
+
BCBBBBBBAAA@B@B@D@ABC@CCC@CC
@AG8C2:00031:00335
CGTGTCTCTAGGCACAGGATTTTGTGTAG
+
BBBAB?BBEDB@?@?==<4444,4?=@@@
@AG8C2:00031:00339
CGTGTCTCTAGGCACAGGATTTTGTGTAG
+
BBBBBBBCCDB@BBBBC@@??=6=@:>>>
@AG8C2:00031:00342
TACTGAGCTACACACACAGAAAGATTGGT
+
BBBCCCCBBBBBBCCCBB>??>?BB@C@B
@AG8C2:00032:00311
ACGAGTGCGTTCCCCATGTCGTAGGTACTC
+
BBABBB>=>>5999/9999ABB@@<>999@
@AG8C2:00032:00314
TCTCTATGCGCTCCACATGTCTAAGGT
+
889944:44499959@A@AB@@?<?;>
@AG8C2:00032:00318
TCTCTATGCGCTCCACATGTCTAAGGT
+
@BBBBBBBBBBBB?DCCBBB@AAFCAC
@AG8C2:00032:00328
ATATCGCGAGGGTATGGAAGACTCTTTAGAGG
+
;;<<<BCBBBE@CB@>596999@@>B>CBALD
@AG8C2:00032:00340
TACTGAGCTACACACACAGAAAGATTGGT
+
??ABBBCCDBBBA@A@BD99919995949
@AG8C2:00032:00342
CGTGTCTCTAGGCACAGGATTTTGTGTAG
+
@A?BCCFCDECAB9;;B>AAA?7BA;<<C
@AG8C2:00032:00343
ATATCGCGGGGGTATGGAAGACTCTATA
+
AAA>8844444+9@FDAB?HCEDCC@A@
@AG8C2:00032:00347
TGATACGTCTCCTTCCTTAGTTACTTCA
+
@BABBBDDDA@>B>A@AACBC@AAA@BB
@AG8C2:00033:00310
ATCAGACACGGACACAGCAGAACACAC
+
B>??CBCBBB@BBCBBBBBBB@BBBCB
@AG8C2:00033:00314
TCTCTATGCGCTCCACATGTCTAAGGT
+
@@@BAAABBCCBB?BBB;;<@AB?BAA
@AG8C2:00033:00317
TACTGAGCTACACACACAGAAAGATTGGT
+
A@?ABBD?@@CBBBCCCB;;98;CC@C@C
@AG8C2:00033:00328
TACTGAGCTACACACACAGAAAGATTGGT
+
??@BBBCBBBBBBCA:?:984-9@@?C@C
@AG8C2:00033:00337
ATCAGACACGGACACAGCAGAACACAC
+
B@?AAB?BBB@AAACBAACBB@ABBBB
@AG8C2:00034:00302
AGCACTGTAGCTGTCACTAGTTACTTGT
+
BBBBBBCB?AABBCCBBBBCCABBB@BB
@AG8C2:00034:00326
TCTCTATGCGCTCCACATGTCTAAGGT
+
BBBFECCEBBAAAACDBB???AAACAC
@AG8C2:00034:00327
TGATACGTCTCCTTCCTTAGTTACTTCA
+
CCCCB>@ADDC>@>@@C@BBB?BBC89<
@AG8C2:00034:00342
ACGAGTGCGTTCCCCATGTCGTAGGTACTC
+
BBBBBBCBBB>BA=6?4;;;@@>><?<<<A
@AG8C2:00035:00300
TAGTATCAGCCTCGCCATGACGAAGGTATTCC
+
BBDBBCCCFC>?>@@=@BCCCBB>B@CBC?B@
@AG8C2:00035:00302
CGTGTCTCTAGGCACAGGATTTTGTGTAG
+
CCCCB::=CCC@<<<@@=9999/99EABC
@AG8C2:00035:00316
ATATCGCGAGGGTATGGAAGACTCTATA
+
BBAAACCCBCC>CA@@>AAACBBCC@B@
@AG8C2:00035:00320
TGATACGTCTCCTTCCTTAGTTACTTCA
+
CICHAABAABCACBB@B@BBB@AAA@BC
@AG8C2:00035:00321
ATATCGCGAGGGTATGGAAGACTCTATA
+
BAB>>@@;;9@:@991,17;8/11:9AA
@AG8C2:00035:00322
CGTGTCTCTAGGCACAGAATTTTGTGTAG
+
@A@BBBCDDBB@@22,,-+-770CBD99C
@AG8C2:00035:00328
TGATACGTCTCCTTCCTTAGTTACTTCA
+
AACBCBBBBBC@C@C@C@BBB@BBA@C@
@AG8C2:00035:00332
ACGCTCGACATGCCCAGGTACAGGAG
+
@BBBBBBECDB???>?B@CBCCC@AB
@AG8C2:00035:00337
CGTGTCTCTAGGCACAGGATTTTGTGTAG
+
CCCCAAEDFEF@BBBCC@CFCF:FCCBBB
@AG8C2:00035:00346
ACGCTCGACATGCCCAGGTACAGGAG
+
@@BBBBBBBBBDBB>>>;==@?B?AB
@AG8C2:00035:00347
TACTGAGCTACACACACAGAAAGATTGGT
+
?=?ABBBBABBBBBC@;;444-9>>;>=@
@AG8C2:00035:00349
ACGAGTGCGTTCCCCATGTCGTAGGTACTC
+
@@@@BBBA442999-9?@@BBBCC@C;<<C
@AG8C2:00036:00300
TCTCTATGCGCTCCACATGTCTAGGT
+
BBBCEBCCCDFBD@CCC?===::<>B
@AG8C2:00036:00303
CGTGTCTCTAGGCACAGGATTTTGTGTAG
+
1///6//:CEDEA@=442499929?:;>>
@AG8C2:00036:00304
TACTGAGCTACACACACAGAAAGATTGGT
+
;;<<<<ACC@AACCCECGAAA=ACB@FBC
@AG8C2:00036:00334
ATCAGACACGGACACAGCAGAACACAC
+
BB?@@?@CCCBCCBBBBBECB@CCCCB
@AG8C2:00036:00342
TCTCTATGCGCTCCACATGTCTAAGGCTG
+
884444444@@EC@BD9944499242499
@AG8C2:00036:00348
TGATACGTCTCCTTCCTTAGTTACTTCA
+
<BB;9<A<;<C?B@C@D@@BBABBB@BB
@AG8C2:00037:00302
AGCACTGTAGCTGTCACTAGTTACTTGT
+
;9===CBBACDC@@@??8994244;249
@AG8C2:00037:00311
ATATCGCGAGGGTATGGAAGACTCTATA
+
<;@AAAAAADDBCEAA=A?BBBB@@?>>
@AG8C2:00037:00312
ACGAGTGCGTTCCCCATGTCGTAGGTATC
+
BBBBBBABBH?B==6=9999@@@A>A><;
@AG8C2:00037:00314
ATATCGCGAGGGTATGGAAGACTCTATA
+
BB??@BBDCCCACBBB@DACCCC@@>A@
@AG8C2:00037:00330
ATCAGACACGGACACAGCAGAACACAC
+
BBABBC@ABCACCB:;;AA;;8<@@@A
@AG8C2:00037:00338
TCTCTATGCGCTCCACATGTCTAAGGT
+
BB?BCCDBBBCBBBCCCB???@A>B?A
@AG8C2:00037:00342
TACTGAGCTACACACACAGAAAGATTGGT
+
B<=?CCCCC;<<ACA@AA;9904895949
@AG8C2:00037:00344
TCTCTATGCGCTCCACATGTCTAAGGT
+
??CCCCCAAAAAA@CAEABCAAB=A>A
@AG8C2:00038:00308
ATCAGACACGGACACAGCAGAACACAC
+
@BBBB@BBBB@ABBBCDCFCCBCDBBB
@AG8C2:00038:00318
CGTGTCTCTAGGCACAGGATTTTGTGTAG
+
BBBBBBDDDDD@BBBBCBCCCC9AAA>>A
@AG8C2:00038:00323
ACGCTCGACATGCCCAGGTACAGGAG
+
AABBCBBBCCDCCCBBB@BBCFFAAA
@AG8C2:00038:00326
TGATACGTCTCCTTCCTTAGTTACTTCA
+
@AABBBBBBBB@B@C@DAABB@BBB@BC
@AG8C2:00038:00327
ACGCTCGACATGCCCAGGTACAGGAG
+
BBABB?@ACCCBBC>@@=@BBBCCCC
@AG8C2:00038:00331
TGATACGTCTCCTTCCTTACTTCAGTGC
+
BBBBBBBBBCC@B?B?B@BAA>BBB@AA
@AG8C2:00038:00343
TGATACGTCTCCTTCCTTAGTTACTTCA
+
ABBBBBA@BBB>A?>@B@BAB@AAA@CC
@AG8C2:00038:00346
CGTGTCTCTAGGCACAGGATTTTGTGTAG
+
BB@BBBCBBBCAB?>==;9999-99999?
@AG8C2:00038:00349
ATCAGACACGGACACAGCAGAACACAC
+
@@8;<DGCCC@BCBB@@@@>B@DAAAC
@AG8C2:00039:00301
TAGTATCAGCCTCGCCATGACGAAGGTATTCC
+
BBBBABCAA@??>8;2;@DACA@=A=@AB=A>
@AG8C2:00039:00307
TCTCTATGCGCTCCACATGTCTAAGGT
+
BBBBBCCCBBDBB>BC;<<BBBBCC?A
@AG8C2:00039:00310
TCTCTATGCGCTCCACATGTCTAAGGT
+
CCBCA??CBBCBBAC@@?BBBCCADAC
@AG8C2:00039:00312
ATCAGACACGGACACAGCAGAACACAC
+
BCAA>@?A@@=@BCCCAAACEBDBBBC
@AG8C2:00039:00314
ATCAGACACGGACACAGCAGAACACAC
+
@CCCBBCBBB@DCAAAAACCD@CBBCC
@AG8C2:00039:00315
AGCACTGTAGCTGTCACTAGTTACTTGT
+
<<CCC@ACCCDB:;;DBBCDCACCC@BB
@AG8C2:00039:00319
CGTGTCTCTAGGCACAGGATTTTGTGTAG
+
BBDCBAADDCC@BABCB>9444,499>>>
@AG8C2:00039:00320
ATCAGTCACGGACACAGCAGAACACAC
+
BBBBBAABBE=@AAAAACCBB?BCBBB
@AG8C2:00039:00324
ACGAGTGCGTTCCCCATGTCGATAGTATC
+
BCCCCCBBBB@CCCAC@<111////.7;4
@AG8C2:00039:00327
CGTGTCTCTAGGCACAGGATTTTGTGTAG
+
BBBBB@ABFCB@B??BC@CCCC:DB@==B
@AG8C2:00039:00328
TGATACGTCTCCTTCCTTAGTTACTTCA
+
BBBCCCCA@@C=@>A@CACCC@BBBACB
@AG8C2:00039:00329
AGCATTGTAGCTGTCACTAGTTACTTGT
+
<;ACB?CCC:=;B@@@CBCCCBC@@;?>
@AG8C2:00039:00330
TCTCTATGCGCTCCACATGTCAAGGTACTG
+
BBBCCDDCCBBBB@CCBBBBBC@CBACBBB
@AG8C2:00039:00331
ACGAGTGCGTCCCATGCTCGTAGTACTC
+
?;394///////+/844///;11/////
@AG8C2:00039:00339
CGTGTCTCTAGGCACAGGATTTTGTGTAG
+
BBAAAABAA@B@BBBBD@DCCC:EEB=A@
@AG8C2:00039:00343
CGTGTCTCTAGGCACAGGATTTTGTGTAG
+
??BBBBBFF@A@AABBC@DBBB9AA=>>@
@AG8C2:00039:00344
TACTGAGCTACACACACAGAAAAGATTTGGT
+
<1////8;>9;9==;;494444,4444-499
@AG8C2:00039:00349
ACGCTCGACATGCCCAGGTACAGGAG
+
94;9989;;<B><>,11,/669:549
@AG8C2:00040:00311
TACTGAGCTACACACACAGAAAGATTGGT
+
ACCDBBB?AABB??AHD?;996;@A?C@C
@AG8C2:00040:00314
ATCAGACACGGACACAGCAGAACACAC
+
BBBBBBBBBB@BBBCDCCBBB@BBB@B
@AG8C2:00040:00316
ATATCGCGAGGGTATGGAAGACTCTATA
+
BBA@@BBABBA?ACFC@GDABBBCBB>;
@AG8C2:00040:00324
ATATCGCGAGGGTATGGAAGACTCTATA
+
BB@A@BBBCCC>CCBB:::<CCCCBCED
@AG8C2:00040:00328
CGTGTCTCTAGGCACAGGATTTTGTGTAG
+
BCDCCCCCCCC@CBABBACDCC:AA=A;;
@AG8C2:00040:00332
TAGTATCAGCCTCGCCATGACGAAGGTATTCC
+
///1:::;DC???>>=@BCCBB?:87//1,/7
@AG8C2:00040:00335
ACGCTCGACATGCCCAGGTACAGGAG
+
FCB@@@;;<AA@@A<9;59>@AB?@B
@AG8C2:00040:00341
AGCACTGTAGCTGTCACTAGTTACTTGT
+
AACBBBBCBB;9<<<CBBACC=;<;=@@
@AG8C2:00041:00307
ATATCGCGAGGGTATGGAAGACTCTATA
+
B9;9@>@9<2>:<@==,1,///69BBBC
@AG8C2:00041:00310
ATCAGACACGGACACAGCAGAACACAC
+
BB>>?A@@CB?BCBBBCCCBB?BBBBB
@AG8C2:00041:00315
ACGCTCGACATGCCCAGGTACAGGAG
+
??BBBBBCBCB;;;6;B?BCCCCACC
@AG8C2:00041:00322
ATCAGACACGGACACAGCAGAACACAC
+
@9>=11.//424;444=?@BB@BBBAB
@AG8C2:00041:00334
TACTGAGCTACACACACAGAAAGATTGGT
+
BCCBA@@@BBBCBCCBBBCJC>@@C@C@B
@AG8C2:00041:00335
CGTGTCTCTAGGCACAGGATTTTGTGTAG
+
??ABBBB;<=B?BBCBB?CBBB9FCB@@@
@AG8C2:00041:00339
ACGAGTGCGTTCCCCATGTCGTAGGTACTC
+
BAABBAABCC@CCC:C<<;>DB999;<<9@
@AG8C2:00041:00346
CGTGTCTCTAGGCACAGGATTTTGTGTAG
+
BB@BB@BAA@BACBA=:99444-9@@@@@
@AG8C2:00042:00308
CGTGTCTCTAGGCACAGGATTTTGTGTA
+
;;<89?BABACB@@@A@=>>@@4<<9<<
@AG8C2:00042:00316
CGTGTCTCTAGGCACAGGATTTTGTGTAG
+
BBBCC@AACECBCDCCC?CCHH9<<@@>>
@AG8C2:00042:00326
AGCACTGTAGCTGTCACAGTATCTTGT
+
;<CC=9<CB@=@>>;8******0659=
@AG8C2:00042:00328
TAGTATCAGCCTCACCATGACGAGATTCC
+
B@B@;;<AA>=;1//,*,,,,,,279<@<
@AG8C2:00042:00332
ACGAGTGCGTTCCCCATGTCGTAGGTACTC
+
CCBA?=@@;<9<AA/9<9994444234444
@AG8C2:00042:00336
ATCAGACACGGACACAGCAGAACACAC
+
9889487==><==@AAAA@BBA<=;@=
@AG8C2:00042:00337
AGCACTGTAGCTGTCACTAGTTACTTGT
+
<@@A;;<ACCA@ACBABBBA?B@@@=;<
@AG8C2:00043:00307
AGCACTGTAGCTGTCACTAGTTACTTGT
+
A@@==9=44444///////8;;9>A<>;
@AG8C2:00043:00318
AGCACTGTAGCTGTCCTAGTTCTTGTGTGC
+
99BBBBCCBECCCCDDB=<A:11,/67774
@AG8C2:00043:00344
TAGTATCAGCCTCGCCATGACGAAGGTATTCC
+
A;;;AABADC?BA??<999>=@@898944242
@AG8C2:00043:00346
TACTGAGCTACACACACAGAAAGATTGGT
+
B?A@CBCBBBBDBBB?@=====BBC@C?A
@AG8C2:00043:00348
ACGCTCGACATGCCCAGGTACAGGAG
+
C;;<DBBBBCCCCC@<9;;CCDCEBB
@AG8C2:00044:00302
CGTGTCTCTAGGCACAGGATTTTGTGTAG
+
BBBBBBDDDCC?B?@@@?9999/9?>@@A
@AG8C2:00044:00308
CGTGTCTCTAGGCACAGGATTTTGTGTAG
+
BBBBBBCCDDC@CBBBCABCCC8BBBCDC
@AG8C2:00044:00327
ATCAGACACGGACACAGCAGAACACAC
+
BAABBCACCB::<CCA?A=;959>>@A
@AG8C2:00044:00331
ACGAGTGCGTTCCCCATGTCGTAGGTACTC
+
BBB9:<B@>=5999/9>>@CCCDC@B?AAC
@AG8C2:00044:00332
TGATACGTCTCCTTCCTTAGTTATTTCAGTGC
+
BCB@@ACCCCC@B>C?B;;9=<@@B=BCBCBB
@AG8C2:00044:00333
ATCAGACACGGACACAGCAGAACACAC
+
BB@AABBA?=@BBCBBCCBBC@BBBBB
@AG8C2:00044:00337
TCTCTATGCGCTCCACATGTCTAAGGT
+
BA@@AAA<<<CDCCBBCB<==DKDDBC
@AG8C2:00044:00340
ACGCTCGACATGCCCAGGTACAGGAG
+
BA@BBCBCCBBCCC>??=>=@AADAB
@AG8C2:00044:00344
CGTGTCTCTAGGCACAGGATTTTGTGTAG
+
@BACCCBCCCC@EDBBC@BAAA7A@@@>>
@AG8C2:00045:00305
ATCAGACACGGACACAGCAGAACACAC
+
A???ABBBBB>ABBCCCCBAC?CBBBC
@AG8C2:00045:00307
ATATCGCGAGGGTATGGAAGACTCTAT
+
ABBBBABBBCD>B@:=6:6<A@AB@@@
@AG8C2:00045:00310
TCTCTAGCGTCCACATGTCTAAGGT
+
BB;8//,,//8;::DCCCCCC@C?B
@AG8C2:00045:00313
ATCAGACACGGACACAGCAGAACACAC
+
BB?>@BABBBAC<;=DDDDCCBCBEBC
@AG8C2:00045:00316
TGATACGTCTCCTTCCTTAGTTACTTC
+
88498@@9;;=:;596487882//8,/
@AG8C2:00045:00320
TAGTATCAGCCTCGCCATGACGAAGGTATTCC
+
CBBBD@@AAAA@BBB=@@DCCCC@C@B<<<<A
@AG8C2:00045:00323
AGCACTGTAGCTGTCACTAGTTACTTGT
+
BBBBB:<DCFCDAAABBBCDC@DCC?BD
@AG8C2:00045:00334
TCTCTATGCGCTCCATATGTCTAAGGT
+
=>>ACFD;9;?9959444::4448>;9
@AG8C2:00045:00338
AGAACTGTAGCTGTCACTAGTTACTTGT
+
@@@;@DCCHCCDCCCACB????==B<@@
@AG8C2:00045:00342
TGATACGTCTCCTTCCTTAGTTACTTCA
+
ACB@=>>;<<C@D@C@D?AA@>A@@=AC
@AG8C2:00046:00300
AGCACTGTAGCTGTCACTAGTTACTTG
+
4444449444;8899449944244484
@AG8C2:00046:00304
TAGTATCAGCCTCGCCATGACGAAGGTATTCC
+
BBBBBCE?AABCC::9<BCCCC@@B@CAAEBA
@AG8C2:00046:00305
ACGCTCGACATGCCCAGGTACAGGAG
+
A@;<<BBBCA<<;B>AB@BGCDCD<<
@AG8C2:00046:00318
TACTGAGCTACACACACAGAAAGATTGGT
+
BABABBBBBBBBCCCBCCBAA=@A?<?=@
@AG8C2:00046:00330
AGCACTGTAGCTGTCACTAGTTACTTGT
+
BBICCBACBBBCCCCBABBCD@BAA???
@AG8C2:00046:00333
CGTGTCTCTAGGCACAGGATTTTGTGTAG
+
AAAAB@ACCDC@BBBB><9444,4?999@
@AG8C2:00046:00338
ATCAGACACGGACACAGCAGAACACAC
+
BAABBBBBBB?BBCCCCCCCC@BCBBB
@AG8C2:00046:00339
ATCAGACACGGACACAGCAGAACACACA
+
86.11:99;A>?9<;BBB<;;@<<;B;;
@AG8C2:00046:00340
ATCAGACACGGACACAGCAGAACACACA
+
98348:749488944444//1,/////.
@AG8C2:00046:00341
CGTGTCTCTAGGCACAGGATTTTGTGTAG
+
BBBBCCBBEAB@@@?B>==866061111<
@AG8C2:00046:00343
TAGTATCAGCCTCGCCATGACGAAGGTATTCC
+
BBBBBBCBCC@BB??=?BBBBBA@DBDBA?A@
@AG8C2:00046:00346
ATCAGACACGGACACAGCAGAACACAC
+
?7<944744424444444449844448
@AG8C2:00046:00347
TAGTAATCAGCCTCGCCATGACGAAGGTATTCC
+
B88//-//677:>=9;7;?@@AA?=ACBBC?A>
@AG8C2:00047:00307
CGTGTCTCTAGGCACAGGATTTTGTGTAG
+
A@@@A@@@BCC@@AAAB@BCCC8::4999
@AG8C2:00047:00311
TCTCTATGCGCTCCACATGTCTAAGGT
+
=A@ABBB<<<CAA><<99>>9;<?D?9
@AG8C2:00047:00321
TAGTATCAGCCTCGCCATGATGAAGGTATTCC
+
BB;;9>>>99:4??B8;<CCGBC@B@@@@=A<
@AG8C2:00047:00323
AGCACTGTAGCTGTCACTAGTTACTTGT
+
99@==@BDCCDAAAA@AAA99699959@
@AG8C2:00047:00326
TCTCTATGCGCTCCACATGTCTAAGGT
+
CCCDBBAABBCBC@BCDCBB?@AAEAC
@AG8C2:00047:00330
TACTGAGCTACACACACAGAAAGATTGGT
+
ABBBCBAABBBDCDDCDBAAB===><><@
@AG8C2:00047:00339
AGCACTGTAGATGTCACTAGTTACTTGT
+
BBBBBB@CBBBDABBBBBDBB@CBB@BB
@AG8C2:00047:00344
TGATACGTCTCCTTCCTTAGTTACTTCA
+
@BBBBBBBBBC>A@BAD??AC@DCC@CC
@AG8C2:00047:00346
ATCAGACACGGACACAGCAGAACACAC
+
B??B@@?BBB@CBCCCCCCCC@CBBBB
@AG8C2:00047:00347
TAGTATCAGCCTCGCCATGACGAAGGTATTCC
+
BCCBBBCBBBA==4;29>@@ABCADCCBC?A>
@AG8C2:00047:00348
AGCACTGTAGCTGTCACTAGTTACTTGT
+
BBCCBAAAADCBDABCBBCAABABC@CC
@AG8C2:00048:00317
ATCAGACACGGACACAGCAGAACACAC
+
@??@ABBBA?A>21/86/949244449
@AG8C2:00048:00319
CGTGTCTCTAGGCACAGGATTTTGTGTAG
+
9<@AACBB<<<:<AAAB@AAA@/99?994
@AG8C2:00048:00322
ATCAGACACGGACACAGCAGAACACAC
+
93:@@;;:==@@99:;?:D?@=<<;@A
@AG8C2:00048:00323
ACGCTCGACATGCCCAGGTACAGGAG
+
ACCB@?AADDCBBB?BC@C;<=CAAA
@AG8C2:00048:00326
ATATCGCGAGGGTATGGAAGACTCTATA
+
BABBBBBBCHD>BECB9<;<AA@;;;@@
@AG8C2:00048:00336
ATATCGCGAGGGTATGGAAGACTCTATA
+
AB@@@ABBBNKAGFAA595999997:;@
@AG8C2:00048:00338
TAGTATCAGCCTCGCCATGACGAAGGTATTCC
+
BBBCCDCCCA@CCCC=<<<CBAB?B?BDGBF@
@AG8C2:00048:00341
AGCACTGTAGCTGTCACTAGTTACTTGT
+
AACCCBBC@BBAABBBBBBCCACCB>??
@AG8C2:00048:00345
TACTGAGCTACACACACAGAAAGATTGGT
+
BBBB@@BBBB?>?BCCDCCCC>BBCAD?B
@AG8C2:00048:00347
TGATACGTCTCCTTCCTTAGTTACTTCA
+
BBBABBBBBCB@B@BCC@B9:8;AA=;<
@AG8C2:00048:00348
AGCACTGTAGCTGTCACTAGTTACTTGT
+
<<BB?DDC@AACCCCCCCBAA>@BA?BB
@AG8C2:00049:00301
ATCAGACACGGACACAGCAGAACACAC
+
BB>BBBBCBB@BAAAECDDCD@BAABC
@AG8C2:00049:00302
ATAACGCGAGGGTATGGAAGACTCTATA
+
AAA@BBCBBBB>BBDB8:8;ECBCCCC@
@AG8C2:00049:00303
ACGCTCGACATGCCCAGGTACAGGAG
+
1;BCC??BCCE@@@>?B@CEBDCABB
@AG8C2:00049:00304
TAGTATCAGCCTCGCCATGACGAAGGTATTCC
+
BBCCBCC@A@@A=:;7;@BCCCC@C@CB@?C@
@AG8C2:00049:00318
TACTGAGCTACACACACAGAAAGATTGGT
+
BBBBCECBBBBB:;=CDBBBDB<<<=@=@
@AG8C2:00049:00336
ATCAGACACGGACACAGCAGAACACAC
+
CA@BBBBBDB@BBBCCCCCCB?;;;CC
@AG8C2:00049:00338
ACGCTCGACATGCCCAGGTACAGGAG
+
@@@@@=?21/>;>>04824944:B@@
@AG8C2:00049:00347
TGATACGTCTCCTTCCTTAGTTACTTCA
+
BB@ABBBDCBE=?=@?CABCCC@AA@BC
@AG8C2:00049:00348
TACTGAGCTACACACACAGAAAGATTGGT
+
B@@?BDCBCBCB::;CCB@@@>A@D@C@B
@AG8C2:00004:00358
TACTGAGCTACACACACAGAAAGAATTGGT
+
11/////49>><=1111188::94249656
@AG8C2:00004:00360
TCTCTATGCGCTCCACATGTCTAAGGT
+
ABBBCCCAAAB?BACCDAABBEDFFAC
@AG8C2:00004:00371
TGATACGTCTCCTTCCTTAGTTACTTCA
+
BBB@BB@;49@5969592;BC@DCE@CC
@AG8C2:00004:00373
ATATCGCGAGGGTATGGAAGACTCTTAGAG
+
BA@@@BBBCCHBHA<<:9<>?@A@C?@?00
@AG8C2:00004:00376
ACGAGTGCGTTCCCCATGTCGTAGGTACTC
+
;;<AB@BABB@BBB4<<@>??@9958949>
@AG8C2:00004:00377
ACGCTCGACATGCCCAGGTACAGGAG
+
>@>84494444444-44244444244
@AG8C2:00004:00379
ACGCTCGACATGCCCAGGTACAGGAG
+
:;@AA@CBB@@<9919>69;@BBEBB
@AG8C2:00004:00380
ATATCGCGAGGGTATGGAAGACTCTATAG
+
@>=>>9944996::4424:;:9=973337
@AG8C2:00004:00381
ATATCGCGAGGGTATGGAAGACTCTATA
+
@?A@??>>99919949249::BBB97:<
@AG8C2:00004:00383
CGTGTCTCTAGGCACAGGATTTGTGAGA
+
,,78:4:::::89;;>>==??81//,,(
@AG8C2:00004:00385
ATCAGACACGGACACAGCAGAACACAC
+
B?@>CC:;;@?A@@@AAABAB>@<;;A
@AG8C2:00004:00386
TACTGAGCTACACACACAGAAAGATTGGT
+
BBBBCCBBBBBBBDDCDCBBB=BBB@B@C
@AG8C2:00004:00389
ATCAGACACGGACACAGCAGAACACAC
+
;;:9BC@<=<@@@@A@@AA@AACBBCC
@AG8C2:00004:00392
CGTGTCTCTAGGCACAGGATTTTGTGTAG
+
;;9@@=>BDBDACDA>?;9999/999999
@AG8C2:00004:00393
TAGTATCAGCCTCGCCATGACGAAGGTATTCC
+
CBCCBBCECC@BB@@>@BCCCAAAABAAABG?
@AG8C2:00004:00395
ATATCGCGAGGGTATGGTAGACTCT
+
BABBABABCBB<BA@@>BCFCGCBA
@AG8C2:00004:00396
ACGCTCGACATGCCCAGGTACAGGAG
+
ABABAAACDDBDDLBCF@BBBHIBFD
@AG8C2:00004:00398
ACGCTCGACAGCCAGTACAGGAG
+
99;9@AA>>,,,*,,**,,/,//
@AG8C2:00005:00350
TAGTATCAGCCTCGCCATGACTAAGGTA
+
,///;A9<<A?BBBCACCCCCAA=?@C9
@AG8C2:00005:00351
AGCACTGTAGCTGTCACTAGTTACTTGT
+
=CCDCBBDAACC@AABCCCCDEECC@CC
@AG8C2:00005:00354
ACGCTCGACATGCCAGTACAGGA
+
49>99999@<:--+,,**,,222
@AG8C2:00005:00355
TCTCTATGCGCTCCACATGTCTAAGGT
+
BCBBAACECCCBC@DFDA9;;DC?B?B
@AG8C2:00005:00356
TGATACGTCTCCTTCCTTAGTTACTTCA
+
A<<<CC@AA998<=@AEBBCB@;;;=@;
@AG8C2:00005:00358
ATCAGACACGGACACAGCAGAACACAC
+
BABBBCAB?>=@A@@AAACCC@CCCCB
@AG8C2:00005:00360
TCTCTATGCGCTCCACATGTCTAAGGT
+
BBBC@AACCBCB?>ABB@;;9>?<@@@
@AG8C2:00005:00361
TGATACGTCTCCTTCCTTAGTTACTTCA
+
CCCBAABBBBC@B@C@CBABB@BBB?BC
@AG8C2:00005:00368
ACGCTCGACATGCCCAGGTACAGGAG
+
BBABBCBDDEABBA=AC?BBCCC@CB
@AG8C2:00005:00373
AGCACTGTAGCTGTCACTAGTTACTTGT
+
ABCCCCABBCBCCBBB?BBCDACBB@BD
@AG8C2:00005:00376
CGTGTCTCTAGGCACAGGATTTGATG
+
44444444:;;54444/,///+////
@AG8C2:00005:00377
TACTGAGCTACACACACAGAAAGATTGGT
+
BBABBBC@?AAA@@BCDBBBB>BBB?C?B
@AG8C2:00005:00378
ATATCGCGAGGGTATGGAAGACTCTATA
+
A<?@B@?@DDD@DDCB@C@CCCCC@>@B
@AG8C2:00005:00379
TAGTATCAGCCTCGCCATGACGAAGGTATTCCGACTGC
+
CBDBBBCCCCA@A:;;<ABBA;:8;?BAB?B@CBA<<2
@AG8C2:00005:00380
TGATACGTCTCCTTCCTTAGTTACTTCA
+
BCBBBBC99;B?B@CCDABBB@BBC@BC
@AG8C2:00005:00381
TCTCTATGCGCTCCACATGTCTAAGGT
+
BCECBEBCCCCBB@DCEB??ACDAEAC
@AG8C2:00005:00383
TAGTATCGAGCCTCGCCATGACGAAGGTATTCC
+
48711////8:::DCD@?;>>A;87>,/1/,/,
@AG8C2:00005:00384
ACGAGTGCGTTCCCCATGTCGTAGGTACTC
+
??BBBBBBBA6444,9?=@BCBCC@B;<<B
@AG8C2:00005:00385
AGCACTGTAGCTGTCACTAGTTACTTGTG
+
<CFCCCCBBBBCBBCCBBBGD?BBC@111
@AG8C2:00005:00389
TGATACGTCTCCTTCCTTGTTACTTCA
+
>ABBBBBDBCC?AAA@B@BB?BBB@CC
@AG8C2:00005:00390
TACTGAGCTACACACACAGAAAGATTGGT
+
BBCBCCDBBABBBAA@A;;8C99995969
@AG8C2:00005:00391
TCTCTATGCGCTCCACATGTCTAAGGT
+
8444;A=@BAA@@=>@999>9442424
@AG8C2:00005:00392
TACTGAGCTACGACACACATGAAAGATTGGTG
+
B@@@CC;12<111:;>944;4//+///,/,/.
@AG8C2:00005:00393
ATCAGACACGGACACAGCAGAACACAC
+
B:;;BB@ACABCC>?=CCCGC=A<;;A
@AG8C2:00005:00395
ATATCGCGAGGGTATGGAAGACTCTATA
+
BBBBBBBECCC>CAAA@C@CBBBBBACA
@AG8C2:00005:00397
TGATACGTCTCCTTCCTTAGTTACTTCA
+
<CCBBBBB?BE>A>ABGDBBB@BBA@CC
@AG8C2:00005:00398
ATCAGACACGGACACAGCAGAACACAC
+
9339//.///568499:::99699844
@AG8C2:00006:00351
AGCACTGTAGCTGTCACTAGTTACTTGT
+
@@CCDDBE?@@@<<<CB@@AB=@@@<AA
@AG8C2:00006:00352
TACTGAGCTACACACACAGAAAGATTGGT
+
BABBBBB@?BBABBDB@@9996;A?@C@C
@AG8C2:00006:00355
ACGAGTGCGTTCCCCATGTCGTAGGTATC
+
9;A99444442/880////6668=;;==9
@AG8C2:00006:00357
ATCAGACACGGACACAGCAGAACACAC
+
:;BBBBABAB@BB@@?===;;7;@@@A
@AG8C2:00006:00365
TCTCTATGCGCTCCACATGTCTAAGGT
+
>@@A<==BBB@;969?@>>>>>?<AAC
@AG8C2:00006:00368
TCTCTATGCGCTCCACATGTCTAAGGT
+
@@AA<;<BBA<<;=>999999998989
@AG8C2:00006:00369
ATCAGACACGGACACAGCAGAACACAC
+
B;<;CCC@B@?>=49999<<<:<111/
@AG8C2:00006:00374
ACGAGTGCGTTCCCCATGTCGTAGGTACTC
+
BBBCCBCBB?;==96=9;;ABBAB>A<<<C
@AG8C2:00006:00378
TCTCTATGCGCTCCACATGTCTAAGGT
+
CBBB<==DCCDCC@???@;<9@B89>>
@AG8C2:00006:00379
TACTGAGCTACACACACAGAAAGATTGGT
+
BBBBBBBBBBBC??@BB@494-9>>=B@C
@AG8C2:00006:00380
TAGTATCAGCCTCGCCATGACGAAGGTATTCC
+
BBBA@AEDCCA@?@A>ACDDCBB@CBCCC@C@
@AG8C2:00006:00385
ATCAGACACGGACACAGCAGAACACAC
+
BBBBBBBB@B@BD@@@@@CCC@DEBCC
@AG8C2:00006:00386
ATCAGACACGGACACAGCAGAACACAC
+
99;ABCCBBB@BC@@@ABC@?=ACCCC
@AG8C2:00006:00391
ACGCTCGACATGCCCAGGTACAGGAG
+
89844899994444-44244444244
@AG8C2:00006:00394
TACTGAGCTACACACACAGAAAGATTGGT
+
BBCCBBCB@@BBBBCCCBBDD>BBA?B?C
@AG8C2:00007:00350
TACTGAGCTACACACACAGAAAGATTGGT
+
99<AAAA<99A@9944:444?08894424
@AG8C2:00007:00358
TACTGAGCTACACACACAAGAAAGATTGGT
+
BBBBBBCBBCCCA<<111,11/+//42424
@AG8C2:00007:00364
ATATCGCGAGGGTATGGAAGACTCTATAG
+
BBBBBBBBBCC@DBAB@C@CCDCCA;<37
@AG8C2:00007:00370
TGATACGTCTCCTTCCTTAGTTACTTCA
+
CCCBBAC==@@=@=AAEBABB=@AB@BA
@AG8C2:00007:00372
TAGTACAGCCTCGCCATGACGAAGGT
+
@@A;9=CCEA@@?B?BB;;;1/,1:1
@AG8C2:00007:00375
ATCAGACACGGACACAGCAGAACACAC
+
BBAAB??@CC@CBAABCBC??>@AABB
@AG8C2:00007:00376
TCTCTATGCGTCCACATGTCTAAGGT
+
BBBAAABB99;?==:=9==9995969
@AG8C2:00007:00378
TAGTATCAGCCTCGCCATGACGAAGGTATTCC
+
BBB??@CCDFAAA998;ABABA?=AC@@A@C@
@AG8C2:00007:00381
AGCACTGTAGCTGTCACTAGTTACTTGT
+
BCECCBBDBBB>>@CCCCCCC?BBC@CC
@AG8C2:00007:00385
ATATCGCGAGGGTATGGAAGACTCTATA
+
CABBBBBBBBB?DAAA@C@CCBBBAADB
@AG8C2:00007:00390
ACGCTCGACATGCCCAGGTACAGGAG
+
B??=?211;1////+//,/664424;
@AG8C2:00007:00391
TGATACGTCTCCTTCCTTAGTTACTTCA
+
@@@:99>?@995929898799989924:
@AG8C2:00007:00393
TCTCTATGCGCTCCACATGTCTAAGGT
+
@BBBCDCCBCBBB@CCCB??@CC@DBB
@AG8C2:00007:00394
AGCACTGTAGCTGTCACTAGTTACTTGT
+
<GCCDBBCBBBBBCCBBBDFC?C@@=@B
@AG8C2:00007:00397
TGATACGTCTCCTTCCTTAGTTACTTCA
+
BCDBBBB@===69596<7;BC>BBC?BB
@AG8C2:00007:00398
TCTACTACGCGTCCCACATGTCTAAAGGTA
+
/66-,,,,,,,///+///4899999-9=99
@AG8C2:00007:00399
ATATCGCGAGGGTATGGAAGACTCTATA
+
<?@A@;;<BAA:A<;<=B@CBBBC;;;@
@AG8C2:00008:00355
TACTGAGCTACACACACAGAAAAGATTGGT
+
@>@>@>4984894>>?994489,4449???
@AG8C2:00008:00358
TAGTATCAGCCTCGCCATGACGAAGGTATTCC
+
=@@@@@BD9921111,/A>@ABB>B@;;=DCC
@AG8C2:00008:00360
TCTCTATGCGCTCCACATGTCTAAGGT
+
CCCCDECDCBBCB9=<A@@ABBB?B>B
@AG8C2:00008:00364
TCTCTATGCGCTCCACATGTCTAAGGT
+
BCCCBBCCBBCCBBDCCBBBBBB?BAC
@AG8C2:00008:00365
TCTCAATGCGCTCCACATGTCTAAGGTACTTG
+
@B@9;<9BCDE<>?CCC@@@@??<A=@BBA@A
@AG8C2:00008:00367
ACGAGTGCGTTCCCCATGTCGTAGGTACTC
+
BBBB??EB@;2444,9?>=AA>;;::1111
@AG8C2:00008:00369
ACGAGTGCGTTCCCCATGTCGTAGGTACTC
+
?@BBBBB>@@?BCC:C;;;@@>>>;>9999
@AG8C2:00008:00375
ACGAGTGCGTTCCCCATGTCGTAGGTACTC
+
?AABAAABBC?CCC8AAA@=A>11-01111
@AG8C2:00008:00376
TCTCTATGCGCTCCACATGTCTAAGGT
+
BCBBBBCCCBA>A@CCCBBBBCEBDFC
@AG8C2:00008:00377
ATATCGCGAGGGTATGGAAGACTCTATA
+
@A@@@CBCCDD@CCCB@D@CCCBBBBC?
@AG8C2:00008:00379
ACGCTCGACATGCCCAGGTACAGGAG
+
B@<@BBBCCCBCCB>CB?AACCCABB
@AG8C2:00008:00388
TCTCTATGCGCTCCACATGTCTAAGGT
+
BBBAAAACJCC??>@CCB?@@CFFCBC
@AG8C2:00008:00390
TACTGAGCTACACACACAGAAAGATTGGT
+
@ABAAACC@@@A<;<ACABB@:@;;59<?
@AG8C2:00008:00393
ACGAGTGCGTTCCCCATGTCGTAGGTACTC
+
4989444499?BA;8@;9999///,.///8
@AG8C2:00008:00395
TACTGAGCTACACACACAGAAAGATTGGT
+
A@@BBBCB@@@@;<<ACE@AB:999;>;@
@AG8C2:00008:00396
ATATCGCGAGGGTATGGAAGACTCTATA
+
BA:<<C@@AAA<BCAA?ACCCBBCCCCB
@AG8C2:00008:00397
TGATACGTCTCCTTCCTTAGTTACTTCA
+
@AAA???@=@B=@=@=A??A><>@>=@C
@AG8C2:00009:00354
TACTGAGCTACACACACAGAAAGAA
+
4444;9@@C;;9@9999111;61-*
@AG8C2:00009:00355
TAGTATCAGCCTCGCCATGACGAAGGTATTCC
+
BBCBCCBCCC@@B999;@BAC;::<ABBBBCA
@AG8C2:00009:00356
TGATACGTCTCCTTCCTTAGTTACTTCA
+
9ABB99<@@;<;=CDDEC@ABBDHC@CB
@AG8C2:00009:00359
CGTGTCTCTAGGCACAGGATTTTGTGTAG
+
BCBBDDFBDA@@B?==?<9994-9??@@@
@AG8C2:00009:00364
ATATCGCGAGGGTATGGAAGACTCTATA
+
>889>??@AAA>AA>A8;7<@A@>;;;@
@AG8C2:00009:00372
AGCACTGTAGCTTTCACTAGTTACTTGT
+
AABBBBCCBBBBB=BBB@ABB@ABB@AA
@AG8C2:00009:00375
ACGAGTCGTCCCA
+
8:0//,2///7+/
@AG8C2:00009:00377
ACGAGTGCGTTCCCCATGTCGTAGGTACTC
+
BBABBBBBBB@CHI:CAA@@>>>><>9999
@AG8C2:00009:00380
ATCAGACACGGACACAGCAGAACACAC
+
BA@AABDBBB>AABABBCB?@@ACBCB
@AG8C2:00009:00381
ATATCGCGAGGGTATGGAAGACTCTATA
+
ABAA@BBBBBC>DAA?@DACCCCBCACB
@AG8C2:00009:00384
AGCACTGTAGCTGTCACTAGTTACCTTGT
+
ABCCCBCCBBBBBBBBBBBCB@CD?B:::
@AG8C2:00009:00385
ATATCGCGAGGGTATGGAAGACTCTATA
+
BBAA@AABBCC?DEAA@C@CBCBCBACA
@AG8C2:00009:00387
AGCACTGTAGCTGTCACTAGTTACTTGT
+
@BBBDCBBAAACAAABBBBBB>A@==@B
@AG8C2:00009:00388
TAGTATCAGCCTCGCCATGACGAAGGTATTCC
+
AABCBCDDDC??A@?=@CCDDBC@C@AAA@C@
@AG8C2:00009:00389
TAGTATCAGCCTCGCCATGACGAAGGTATTCC
+
AAB@?ACCCB>==:97;@@@A<97<@@@ADDB
@AG8C2:00009:00390
TCTCTATGCGCTCCACATGTCTAAGGT
+
?BCBCCCDBB@??@CCCC:;;BBBCBC
@AG8C2:00009:00392
TAGTATCGAGCCTCGCCATGACGAAGGTATTCC
+
4499944449?>?@AA>;;ACAAA@CCA@A>A?
@AG8C2:00009:00393
TAGTAACAGCCTCGCCATGACGAAGGTATTCC
+
BBCBCACCCC@ABBB?BBBBAAB@C@DCE@C@
@AG8C2:00009:00394
AGCACTGTAGCTGTCACTAGTTACTTG
+
488449==@@@@>>?=@@B<>:<AA>A
@AG8C2:00009:00396
TACTGAGCTACACACACAGAAAGATTGGT
+
CBBBBCBBBBBBBBCCDB9996;>>@C@C
@AG8C2:00010:00352
ACGAGTGCGTTCCCCATGTCGTAGGTAC
+
BBBBBBBBBB@BCC:CCAA@;;66:011
@AG8C2:00010:00354
ATATCGCGAGGGTATGGAAGACTCTATA
+
;7;;@@<<?CK@C=<<?C<>>>>>8878
@AG8C2:00010:00358
TCTCTATGCGCTCCACATGTCTAAGGT
+
BBBCAABCCCCBB@BFFB@?@BEAE?B
@AG8C2:00010:00362
AGCACTGTAGCTGTCACTAGTTACTTGT
+
@BCC;:@EAAAD?AACCBBCCABBB>BB
@AG8C2:00010:00363
CGTGTCTCTAGGCACAGGATTTTGTGTAG
+
ABBBB@CCCCC@BAAAC@CCDD:CABABC
@AG8C2:00010:00365
ATATCGCGAGGGTATGGAAGACTCTATA
+
BB???AAACCC@DCBB>A?BCCCCBAB>
@AG8C2:00010:00374
ACGCTCGACATGCCCAGGTACAGGAG
+
@A@A;;<@CAAA@B><<:<ABBCACC
@AG8C2:00010:00375
AGCACTGTAGCTGTCACTAGTTACTTGT
+
ABCCCBCBBBAAAAAABBCBB@BBB???
@AG8C2:00010:00377
ATCAGACACGGACACAGCAGAACACAC
+
C@@@CC<?;;9;@>>>>?@9<8<@@@C
@AG8C2:00010:00378
TACTGAGCTACACACACAGAAAGATTGGT
+
BB@BAAB=?ABBBBD?;;444-9?@?C@C
@AG8C2:00010:00381
ATCAGACACGGACACAGCAGAACACAC
+
@ABACCBBBB@CDBB@@ACBB?B@@@B
@AG8C2:00010:00382
ATATCGCGAGGGTATGGAAGACTCTATA
+
BBBBBBBBBBB?DCBB@B@BCBBB<<<>
@AG8C2:00010:00383
TACTGAGCTACGACACACAGAAAGATTGGTA
+
=9494491/11////4499444-48<,1,/.
@AG8C2:00010:00389
TAGTATCAGCCTCGCCATGACGAAGGTATTCC
+
AABBBCCCCCCBB>@=@A@ACCE>B=@@B>BC
@AG8C2:00010:00391
ATATCGCGAGGGTATGGAAGACTCTATA
+
CB;;9@99999-4444249994993777
@AG8C2:00010:00392
CGTGTCTCTAGGCACAGGATTTTGTGTAG
+
BCBC??=DDDC?@BABDACCCB9??=@@A
@AG8C2:00010:00393
ACGAGGTGCGGTTCCCCATGTCGTAGGTATC
+
84786566/1,/,///*//444444423466
@AG8C2:00010:00394
ACGAGTGCGTTCCCCATGTCGTAGGTACTC
+
BBBBBBBBBA6999199@@=BB@@<@;<<B
@AG8C2:00010:00395
AGCACTGTAGCTGTCACTAGTTACTTGT
+
;BBBCDCCBBBB?@@BBBBCECDAB?BB
@AG8C2:00011:00350
TACTGAGCTACACACACAGAAAGATTGGT
+
////4449=?BCCCCDGCCCC@AA@?B?B
@AG8C2:00011:00354
CGTGTCTCTAGGCACAGGATTTTGTGTAG
+
9>AABAAADCE@C@AACBCCCC7A@?999
@AG8C2:00011:00356
CGTGTCTCTAGGCACAGGATTTTGTGTAG
+
BBCCDBBGCBB?C;<<D@CCDH9DEBBAA
@AG8C2:00011:00357
CGTGTCTCTAGGCACA
+
@=;<>1//6/42//,,
@AG8C2:00011:00359
TCTCTATGCGCTCCACATGTCTAAGGT
+
CCC@AACCCBAAA@AACBBBBCEAG?A
@AG8C2:00011:00366
ACGAGTGCGTTCCCCATGTCGTAGGTACTC
+
?B>@ACBBBC=9992999999899479449
@AG8C2:00011:00369
CGTGTCTCTAGGCACAGGATTTTGTGTAG
+
4@AA;;<AABB?CAAAC?AAA@4@>999A
@AG8C2:00011:00371
TCTCTATGCGCTCCACATGTCTAAGGTA
+
BEBBBCDDCCB@B@BBB?99<;A?ADBB
@AG8C2:00011:00373
TGATACGTCTCCTTCCTTAGTTACTTCA
+
BCCBBBC:9;C=A=A@DCBBBC@>@@CC
@AG8C2:00011:00377
TCTCTATGCGCTCCACATGTCTAAGGT
+
AEDCDBBCBBCBB@CBDBAAABCBD@C
@AG8C2:00011:00382
TGATACGTCTCTT
+
44444444/,,,*
@AG8C2:00011:00383
ATATCGCGAGGGTATGGAAGACTCTATA
+
B??@@BAAEJKCCAAABEBCCDCB@@@A
@AG8C2:00011:00385
ATCAGACACGGACACAGCAGAACACAC
+
BAABBBB@?=@ABBABBBBBB?BBBBB
@AG8C2:00011:00388
TGATACGTCCTCCTTCTTAGTTACTTCA
+
BCBBBBCDD:11?>,21;0//:944244
@AG8C2:00011:00390
CGTGTCTCTAGGCACAGGATTTTGTGTAG
+
CCBCEBGCCCB89;99@<9999/9?>>>@
@AG8C2:00011:00391
TGATACGTCTCCTTCCTTAGTTACTTCA
+
@CBBB??BCBC@B?B@C?@BD@AAA>@A
@AG8C2:00011:00392
CGTGTCTCTAGGCACAGGATTTTGTGTAG
+
ACDCCBCCCDC@C@B@B@CDBC:DCBAAA
@AG8C2:00011:00393
AGCACTGTAGCTGTCACTAGTTACTTGT
+
<CDECCCC??ABBBCBAABCD@B@B@BB
@AG8C2:00011:00395
CGTGTCTCTAGGCACAGGATTTTGTGTAG
+
CBCCBBCCDCB@B??AB@BCBC:BCBAAC
@AG8C2:00011:00398
ATATCGCGAGGGTATGGAAGACTCTATA
+
BABBBBBBBCF@DA@?>B@BBBBBAACA
@AG8C2:00011:00399
TACTGAGCTACACACACAGAAAGATTGGT
+
;9<EDCDCBBBBBB?499999199@;>44
@AG8C2:00012:00352
AGCACTGTAGCTGTCACTTAGTTACTTGT
+
:9AABFCCABBC@C8,--*,222=@B@@9
@AG8C2:00012:00354
TCTCTATGCGTCCACATGTCATA
+
//////44944;2444//////,
@AG8C2:00012:00366
TACTGAGCTACACACACAGAAATG
+
4944444484444444444//+//
@AG8C2:00012:00369
TGATACGTCTCCTTCCTTAGTTACTTCA
+
BCCBBBBCCCB@C@C>A>?99699959C
@AG8C2:00012:00376
ATCAGACACGGACACAGCAGAACACAC
+
BBABBCAABADDC?A@CAA@C=@@B@@
@AG8C2:00012:00377
TGATACGTCTCCTTCCTTAGTTACTTCA
+
BCBBBBCBB:::<@C@C@BBA@BBB@BC
@AG8C2:00012:00379
CGTGTCTCTAGGCACAGGATTTTGTGTAG
+
444::B<>>EC>AB@AB<9999/9/////
@AG8C2:00012:00381
ATCAGACACGGACACAGCAGAACACAC
+
BB8;<CBBCB?BCDB@D@CDC?DDBAB
@AG8C2:00012:00382
CGTGTCTCTAGGCACAGGATTTTGTGTAG
+
9;AAACFFCBCF>21165/111*/64449
@AG8C2:00012:00383
ACGAGTGCGTTCCCCATGTCGTAGGTACTC
+
AABBBBC=@>5999-9?ABBCCBB>B?@AB
@AG8C2:00012:00385
TAATATCAGCCTCGCCATGACGAAGGTATTCC
+
BB@99<BBCB=??;;8;BCCDCC@D@D@A>A?
@AG8C2:00012:00386
CGTGTCTCTAGGCACAGGATTTTGTGTAG
+
BBBCCBDBBDBBEABBB?B?C?9BB?AA@
@AG8C2:00012:00387
AGCACTGTAGCTGTCACTAGTTACTTGT
+
4;>>94449:444994444:@=@@C@BB
@AG8C2:00012:00388
CGTGTCTCTAGGCACAGGATTTTGTGTAG
+
BBCCCCAAACC@B@?@B?@=@=6A@999B
@AG8C2:00012:00393
CGTGTCTCTAGGCACAGGATTTTGTGTAG
+
BBBBBBFCE@@=>999969999/999>>B
@AG8C2:00012:00395
ATCAGACACGGACACAGCAGAACACAC
+
AACCCCCAAB@BB@AADDBBB@B9;;B
@AG8C2:00012:00398
TCTCTATGCGCTCCACATGTCTAAGGT
+
9BCBCCCBABC??=@@AB@AABDBDBG
@AG8C2:00012:00399
ACGCTCGACATGCCCAGTACTG
+
BBBBBCBBBDCCCC@CDHBCCC
@AG8C2:00013:00350
ACGCTCGACATGCCCAGGTACAGGAG
+
ABBBB??@DCC@@@==@>BBBCEACD
@AG8C2:00013:00357
TAGTATCAGCCTCGCCATGACGAAGGTATTCC
+
BBDA@ACCCC@=>:97;>@>A<;8<B@@AAE?
@AG8C2:00013:00367
CGTGTCTCTAGGCACAGGATTTTGTGTAG
+
B99999999998=CBCE=@=BB49;4499
@AG8C2:00013:00368
CGTGTCTCTAGGCACAGGATTTTGTGTAG
+
>>@;<;BBCBB?B@@@@<9999/9>>>?A
@AG8C2:00013:00370
ATCAGACACGGACACAGCAGAACACACA
+
@A:9<@?@@@>BABAA@AB@>;>>>>91
@AG8C2:00013:00372
TACTGAGCTACACACACAGAAAGATTGGT
+
@?ACC?A@AABBBCCC@@994-8??>B@C
@AG8C2:00013:00373
TACTGAGCTACACACACAGAAAGATTGG
+
BBBBCCCCB@@ACBCCCCCCD9;9A694
@AG8C2:00013:00376
CGTGTCTCTAGGCACAGGATTTTGTGTAG
+
BCBCBBBCCDB@BB?=@?@CCC:A@ABBD
@AG8C2:00013:00382
TGATACGTCTCCTTCCTTAGTGA
+
BBBBBBCBB:878,/,/7222//
@AG8C2:00013:00384
ATATCGCGAGGGTATGGAAGACTCTATA
+
AB9;:@>>9=919A>@=A?A@@@BCAAB
@AG8C2:00013:00385
TGATACGTCTCCTTCCTTAGTTACTTCA
+
CCCBBBB99;;79=A@EBCCC?CBC@CC
@AG8C2:00013:00386
ACGAGTGCGTTCCCCATGTCGTAGGTACTC
+
BBBAABCCA>;@=92=4;;@CCCC@B;<<B
@AG8C2:00013:00389
CGTGTCTCTAGGCACAGGATTTTGTGTAG
+
ABCDCCCCCDC@BBBCCACCCB9AA=@@B
@AG8C2:00013:00390
TAGTATCAGCCTCGCCATGACGAAGGTATTCC
+
B@BBCCCDCB@99;<=@BCDCBC@C@AAB>B@
@AG8C2:00013:00393
TGATACGTCTCCTTCCTTAGTTACTTCA
+
BCCBBBCDBBBAA>A@CBBCC@BBB@CC
@AG8C2:00013:00395
ATCAGACACGGACACAGACAGACACAC
+
ABBBBBBBB;;;1118---1///88//
@AG8C2:00013:00398
TGATACGTCTCCTTCCTTAGTTACTTCA
+
CCBBBBCBB??=A@CAEACCB@AAA>BB
@AG8C2:00014:00350
CGTGTCTCTAGGCACAGGATTTTGTGTAG
+
CBBBBBCDEDC@AAB@=<AA??9?BB;11
@AG8C2:00014:00353
ATCAGACACGGACACAGCAGAACACAC
+
BAAB?@6;11-11<<@BCCAA@CEBBC
@AG8C2:00014:00356
TGATACGTCTCCTTCCTTAGTTACTTCA
+
@@A9;;B<<<C?B=A@A@BCE@BBB@CC
@AG8C2:00014:00360
ATCAGACACGGACACAGCAGAACACAC
+
B?B@BBBBBB?ABAAABCCBB?B@>9;
@AG8C2:00014:00361
TACTGAGCTACACACACAGAAAGATTGGT
+
@@ADCDDBABBBBDBB@=444-8=8<@DC
@AG8C2:00014:00362
TACTGAGCTACACACACAGAAAGATTGGT
+
@@ACC@A@BBCCCCD@ACCBB=AAB>A>;
@AG8C2:00014:00364
ACGAGTGCGTTCCCCATGTCGTAGGTACTC
+
;<CCCCBB@@@ABC:CA@@@AA>@<><<<@
@AG8C2:00014:00365
AAGTGCGTTCCCCCATGTCGTAGGTACTC
+
964@A@9959999+4;ACCCCDB?AABBB
@AG8C2:00014:00366
ATATCGCGAGGGTATGGAAGACTCTATA
+
BA?B?@>B;;;8<CAB>BBCAAAA@???
@AG8C2:00014:00367
ACGCTCGACATGCCCAGGTACAGGAG
+
9<BBB@AAAAACCC>DC?99999699
@AG8C2:00014:00368
TACTGAGCTACACACACAGAAAGATTGGT
+
BAAABBCBBBBBB?@=;;444-9??<A@B
@AG8C2:00014:00369
TAGTATCAGCCTCGCCATGACGAAGGTATTCC
+
?=ABB<;<BA69;=@?999A999898444242
@AG8C2:00014:00373
ATATCGCGAGGGTATGGAAGACTCTATA
+
BBBBBB??ACB>BA;;:<@AACCA@ALC
@AG8C2:00014:00374
TACTGAGCTACACACACAGAAAGATTGGT
+
BBBBBCBBABCCC@@@@====:@@A?C?B
@AG8C2:00014:00375
TGATACGTCTCCTTCCTTAGTTACTTCA
+
BBBBBBBABBB@B@C@D@BBB@AAA@BC
@AG8C2:00014:00376
TGATACGTCTCCTTCCTTAGTTACTTCA
+
BCCBBAABACE?B8;8;AA@B?BBB@BC
@AG8C2:00014:00377
ATATCGCGAGGGTATGGAAGACTCTATA
+
CC@@@BBCCCC@CBAA?C@CBCBBBAA@
@AG8C2:00014:00379
ACGCTCGACATGCCCAGGTACAGGAG
+
BBABBBBCCECCDCBBB>B@BAA?@A
@AG8C2:00014:00382
TAATATCAGCCTCGCCATGACGAAGGTATTCC
+
4824ABBCC><77::6:AAACA@=A@AAAAH@
@AG8C2:00014:00387
ACGCTCGACATGCCCAGGTACAGGAG
+
BBBBB?@ABCBBBB>BC@CBBCC@BB
@AG8C2:00014:00389
TCTCTATGCGCTCCACATGTCTAAGG
+
;===@>>>BBBBB@BBA9999;<:8+
@AG8C2:00014:00391
TCTCTATGCGCTCCACATGTCTAAGGT
+
<@@AAAADCAABC@CBDDCDEEFACAC
@AG8C2:00014:00392
TGATACGTCTCCTTCCTTAGTTACTTCA
+
BBBA?AA@>>A5959292344244424:
@AG8C2:00014:00395
ACGAGTGCGTTCCCCAATGTCGTAGGTACTC
+
94894444442444,42444994442344//
@AG8C2:00014:00396
ATCAGACACGGACACAGCAGAACACAC
+
BBBBBB>@@@@A@@AA@@ABB?BBA@A
@AG8C2:00014:00398
TCTCTATGCGCTCCACATGTCTAAGGT
+
CCDCAAACBBBBB@BBCBBBBCDBDAB
@AG8C2:00014:00399
TGATACGTCTCCTTCCTTAGTTACTTCA
+
=BBBBBBBAAA?B?BBCABBAABBB@BC
@AG8C2:00015:00350
CGTGTCTCTAGGCACAGGATTTTGTGTAG
+
B@AAABCC<<<<?>?<<8<BCC9EBB<<9
@AG8C2:00015:00351
CGTGTCTCTAGGCACAGGATTTTGTGTAG
+
ACCCCCDCCDC?BBBBC?BCCD:AA@@@>
@AG8C2:00015:00353
ACGCTCGACATGCCCAGGTACAGGAG
+
BBAAA??A@@@99919959999B=99
@AG8C2:00015:00354
ACGAGTGCGTTCCCCCATGTCGTAGGTACTC
+
@BAA?@@@@>59999-9991<><11,./668
@AG8C2:00015:00357
TCTCTATGCGCTCCACATGTCTAAGGT
+
4==B<:=HCC=<<=>9999>999;A=@
@AG8C2:00015:00361
TGATACGTCTCCTTCCTTAGTTACTTCA
+
CCA99<<<<@A>@>A<A=>998<BB@BC
@AG8C2:00015:00362
TACTGAACTACACACACAGAAAGATTGGTGC
+
BBABBB@CCCCCBBA=>9433,8??>C?AAC
@AG8C2:00015:00363
ACGAGTGCGTTCCCCATGTCGTAGGTACTC
+
110//;A9445999/999446///,.////
@AG8C2:00015:00373
TACTGAGCTACACACACAGAAAGATTGGT
+
AABABBCBB???BBCBD>9998;>B@C@C
@AG8C2:00015:00375
CGTGTCTCTAGGCACAGGATTTTGTGTAG
+
BCDCC@AAAAA@CCA@A<9994-99999@
@AG8C2:00015:00378
ACGCTCGACATGCCCAGGTACAGGAG
+
BBBBBBBAB=====:@B?CCECCBBB
@AG8C2:00015:00381
ATATCGCGAGGGTATGGAAGACTCTATA
+
BB@@@BBBBBBBCCBE?G?BCCCBBACB
@AG8C2:00015:00384
ACGCTCGACATGCCCAGGTACAGGAG
+
@BBBBBBCBA>9996;A@BCCCEACB
@AG8C2:00015:00385
ATCAGACACGGACACAGCAGAACACAC
+
AA@BBBB=??@BBEBCDCCAA?ABBBB
@AG8C2:00015:00387
TACTGAGCTACACACACAGAAAGATTGGT
+
AACC@@ABB;<<ABC99999904=@<@>B
@AG8C2:00015:00388
ATATCAGCCTCGCC
+
;7844444233344
@AG8C2:00015:00389
TACTGAGCTACACACACAGAAAGATTGGT
+
4ABCBBCCCCB;;<BAA@@>>:>>>495;
@AG8C2:00015:00390
AGCACTGTAGCTGTCACTAGTTACTTGT
+
@@@@@ABCCCCDBBB???CFE@DBB@9;
@AG8C2:00015:00391
CGTGTCTCTAGGCACAAGATTTGTGTAG
+
<=AAAADBC996998924444-444449
@AG8C2:00015:00392
AGCACTGTAGCTGTCACTAGTTACTTGT
+
ACCCBABFCCCBBBCBBBBDD@B999;A
@AG8C2:00015:00394
TCTCTATGCGCTCCACATGTCTAAGGT
+
ADCDBABCCCCBB@DCEBBDDDC@EBC
@AG8C2:00015:00396
GTGATACGTCTCCTTCCTTAGTTACTTCA
+
69CCCBBBBBBC@C@BED@BBB@BBB@BC
@AG8C2:00015:00397
ATCAGACACGGACACAGCAGAACACAC
+
BBABBDBBCCACBBBBBACCB@CBBBB
@AG8C2:00015:00398
CGTGTCTCTAGGCACAGGATTTGTGTAG
+
444449???B?24/111,/11,/////4
@AG8C2:00016:00351
TGATACGTCTCCTTCCTTAGTTACTTCA
+
BCBBAADBBBB?C?C@CBBBB?BBB@B@
@AG8C2:00016:00352
CGTGTCTCTAGGCACAGGATTTTGTGTAG
+
ACCDCBCCCCC@BBBBC@CCDC:BG@==A
@AG8C2:00016:00353
TCTTTATGCGCTCCACATGTCTAAGGT
+
>984-49D=9:;@>@99;;9?@F=A?A
@AG8C2:00016:00356
TAGTATCAGCCTCGCCATGACGAAGGTATTCC
+
86=21/78//,9>9959A>>@A@=@@;99?E6
@AG8C2:00016:00358
TGATACGTCTCCTTCCTTAGTTACTTCA
+
BBB:9<C=<=C@E@C<>=;CCACCC@C:
@AG8C2:00016:00359
ATCAGACACGGACACAGCAGAACACAC
+
BBBB>>@BBB@BB9;;@ABBB=AABBB
@AG8C2:00016:00360
ATATCGCGAGGGTATGGAAGACTCTATA
+
989>999>?>><AB@@=A=@@>>98890
@AG8C2:00016:00361
ATATCGCGAGGGTATGGAAGACTCTATA
+
>?AA=@>?;;;;<BBH@BCCCCCC@?@A
@AG8C2:00016:00363
TAGTATCAGCCTCGCCATGACGAAGGTATTCC
+
494494949988==??A>9999964:444248
@AG8C2:00016:00365
TGATACGTCTCCTTCCTTAGTTACTTCA
+
BBBBABAB@996;>A>BBBCB@BBB?BB
@AG8C2:00016:00366
TACTGAGCTACACACACAGAAAGATTGGT
+
BAABDCCABBABC;<<CAA@B:>>@495;
@AG8C2:00016:00367
TCTCTATGCGCTCCACCATGTCTAAGG
+
>84444444////,11,/6494449::
@AG8C2:00016:00370
ACGAGTGCGTTCCCCATGTCGTAGGTACTC
+
ABBBBB@9>?5999-9??>CCBBC@A;<>D
@AG8C2:00016:00371
TAGTATCAGCCTCGCCATGACGAAGGTATTCC
+
@>@@@AACECCBBCC@BEBADCE@C@CCC@C?
@AG8C2:00016:00372
ATCAGACACGGACACAAC
+
?BBBBABBBB@BBAAA@E
@AG8C2:00016:00373
ACGAGTGCGTTCCCCATGTCGTAGGTACTC
+
BBBA?=BBBC>?>=6=9===A@@@=@@@@@
@AG8C2:00016:00374
ATCAGACACGGACACAGCAGAACACAC
+
B>>?BCDBBB@CB?@@BBBAB?BBBBC
@AG8C2:00016:00376
ATATCGCGAGGGTATGGAAGACTTCTATA
+
439944;9;@@199492424444247333
@AG8C2:00016:00378
TCTCTATGCGCTCCACATGTCTTACTG
+
BBCBCCDCBBABB@CCEBBB??=?ABA
@AG8C2:00016:00379
AGCACTGTAGCTGTCACTAGTGACTTGT
+
ACBBCDBC@AA@AACCCCCCBAAACADC
@AG8C2:00016:00382
CGTGTCTCTAGGCACAGGATTTTGTGTAG
+
BBBCBBBCCDB@BB@@A@BFFD9AAB@@B
@AG8C2:00016:00383
ACGCTCGACATGCCCAGGTACAGGAG
+
BA?ABBBDCCC???>@D@CBABBABB
@AG8C2:00016:00385
ATCAGACACGGACACAGCAGAACACAC
+
BAABAAABCB@BBBBCCCEBB?BCABB
@AG8C2:00016:00388
CGTGTCTCTAGGCACAGGATTTTGTGTAG
+
?BBBBBCCCDBBCBBBB@CCDD:DDA@@B
@AG8C2:00016:00392
CGTGTCTCGCACAGGATTTTGTGTAG
+
CBBB@@FCCAACB@94444-9?BBCC
@AG8C2:00016:00393
ACGCTCGACATGCCCAGGTACAGGAG
+
;;;BBBACCA;<9A19<9<AAECB<<
@AG8C2:00016:00395
AGCACTGTAGCTGTCACTAGTTACTTGT
+
////49:C9999===CDGBCBEBBB;<<
@AG8C2:00016:00399
AGCACTGTAGCTGTCACTAGTTACTTGT
+
ADDNCCCC@BACCAAABCCAA?ACC@@A
@AG8C2:00017:00354
ACTCATGCGCTCGACATGCTAACGTAC
+
,,,,,,,3443444448344/,/////
@AG8C2:00017:00356
TACTGAGCTACACACACAGAAAGATTGGT
+
??ABBBB@?BBBC@@@C@??C>@?B@C?B
@AG8C2:00017:00364
TGATACGTCTCCTTCCTTAGTTACTTCA
+
BBB?@ACCBBB?B@CACA@B@@BBB@BC
@AG8C2:00017:00366
ATATCGCGAGGGTATGGAAGACTCTATA
+
BC@@@BABCEG?CAAABJAFBBCCCBBB
@AG8C2:00017:00367
TACTGAGCTACACACACAGAAAGATTGGT
+
BBBBBBCBAABBCCCB@=9996;BCAC@B
@AG8C2:00017:00368
CGTGTCTCTAGGCACAGGATTTTGTGTAG
+
@A@@@@FFBBB@ABABD@DCCB9BC?===
@AG8C2:00017:00373
ACGAGTGCGTTCCCCATGTCGTAGGTACTC
+
BBBBBBBBBB@CCB9B??>>CCAA?B;<;A
@AG8C2:00017:00375
ACGCTCGACATGCCCAGGTACAGGAG
+
@><:;;AA>?@111,11,1119@=@@
@AG8C2:00017:00376
TCTCTATGCGCTCCACATGTCTAAGGT
+
BBBBCCCCBBBBB@CCDBBB@ADCFAC
@AG8C2:00017:00377
TACTGAGCTACACACACAGAAAGATTGGT
+
BB@BBBBBBBBBBBBBDABAB>BBBAB=@
@AG8C2:00017:00378
TCTCTATGCGCTCCACATGTCTAAGGT
+
BBCCBBCBBBCBBBCC??@@@AABDEC
@AG8C2:00017:00380
ATATCGCGAGGGTATGGAAGCACTCTATAG
+
BBBB???AABB@BAAA?D=49989443337
@AG8C2:00017:00381
TCTCTATGCGCTCCACATGTCTAAGGT
+
<BDCDB@BB@@AA?AAABBBBBE@BBC
@AG8C2:00017:00385
ACGCTCGACATGCCCAGGTACAGGAG
+
CAABB@AACCCCBC@CCACCCDCACB
@AG8C2:00017:00387
TGATACGTCTCCTTCCTTAGTTACTTCA
+
BBBBA?@@=>@=A@C?C@<<<BC;;;<<
@AG8C2:00017:00392
CGTGTCTCTAGGCACAGGATTTTGTGTAG
+
@BBBBABBBBB@BABBB@CDDC9ADBAAA
@AG8C2:00017:00393
TCTCTATGCGCTCCACATGTCTAAGGT
+
CBBBBCECCC@@?@BCA?BB?AA@C?B
@AG8C2:00017:00395
TACTGAGCTACACACACAGAAAGATTGGT
+
BBBBBBBBBBBBBBECB@9996;@@@CAC
@AG8C2:00017:00396
TAGTATCAGCCTCGCCATGACGAAGGTATTCC
+
CBCBBBCCCB@==:99<ACCCCC@C@BBB@C@
@AG8C2:00017:00397
TGATACGTCTCCTTCCTTAGTTACTTCA
+
CBBBBCBBCBD?E@C@CABBB@>>>@CF
@AG8C2:00017:00399
TGATACGTCTCCTTCCTTAGTTACTTCA
+
ABBBBCC@=@B7;8=?C?B@><?BB?BC
@AG8C2:00018:00350
TACTGAGCTACACACACAGAAAGATTGGT
+
<@BBBBBA=449>999AA@@A<@BB=@=A
@AG8C2:00018:00352
TAGTATCAGCCTCGCCATGACGAAGGTATTCC
+
;BAABCC<<>@@<<9@B@>@99959?99489:
@AG8C2:00018:00354
TCTCTATGCGCTCCACATGTCTAAGGT
+
BCBABCCBCBBBA?BBCBBBBBB@CBA
@AG8C2:00018:00355
ACGCTCGACATGCCCAGGTACAGGAG
+
BB7;;>>>A<<2<>811-1111;799
@AG8C2:00018:00357
ATCAGACACGGACACAGCAGAACACAC
+
A@AACBB=;;89@@9<>ABCB@A<;;B
@AG8C2:00018:00362
TACTGAGCTACACACACAGAAAGATTGGT
+
9:;A@><;;>@@A;99@9999199@=@=<
@AG8C2:00018:00365
ATCAGACACGGACACAGCAGAAACACAC
+
A@CBCDBBBC7;<;;99>>99909>@98
@AG8C2:00018:00366
ACGCTCGACATGCCCAGGTACAGGAG
+
BBBBAEBBDA@@CC@CB?B@AACACC
@AG8C2:00018:00372
AGCACTGTAGCTGTCACTAGTTACTTGT
+
<CCCBA@F@BCBAAABBBCCD@CCB@BB
@AG8C2:00018:00374
TCTCTATGCGCTCCACATGTCTAAGGT
+
CCBBBCBCCBBBB@CCA??B@AAACAC
@AG8C2:00018:00375
ATATCGCGAGGGTATGGAAGACTCTATA
+
BBBBA?=>===<ACCC?C@CBBBCBABA
@AG8C2:00018:00376
TAGTATCAGCCTCGCCATGACGAAGGTATTCC
+
?@B@@ACCCC>??:99<CCCCCD?B@CCC@CA
@AG8C2:00018:00377
ATCAGACACGGACACAGCAGAACACAC
+
@@CCBCCAAA>BB@?ACBBBC?CBB?B
@AG8C2:00018:00378
TACTGAGCTACACACACAGAAAGATTGGT
+
BBBBBBBBBABABAD?;;444-9>>=BBC
@AG8C2:00018:00379
TAGTATCAGCCTCGCCATGACGAAGGTATTCC
+
BBBBBCCCDB@@B??=@BCBCAABABCBC@D?
@AG8C2:00018:00380
ATATCGCGAGGGTATGGAAGACTATATA
+
ABBBBCBBDCD>DCBB>A>ABCCCCBB@
@AG8C2:00018:00381
CGTGTCTCTAGGCACAGGATTTTGTGTAG
+
BB@@ABCBBBB@CBBCD?BCCD:AA@AAB
@AG8C2:00018:00384
TCTCTATGCGCTCCACATGTCTAAGGT
+
@@=AGDBAA;=;<74:<1111<;78,9
@AG8C2:00018:00386
ATATCGCGAGGGTATGGAAGACTCTATA
+
BBAAABBBBCC>CDCB>A>ACCBBCBBA
@AG8C2:00018:00391
ACGAGTGCGTTCCCCATGTCGTAGGTACTC
+
=A?BBABBB>6944,999;@CCBC?B<<<A
@AG8C2:00018:00392
ATCAGACACGGACACAGCAGAACACAC
+
B>@@CCBBBB@CDAAACBB;;9;@@@C
@AG8C2:00018:00398
TACTGAGCTACACACACAGAAAGATTGGT
+
AABBCBBBAABBBBDF@@999-899<B?B
@AG8C2:00018:00399
TACTGAGCTACACACACAGAAAGATTGGT
+
BBBBCBCBABABBDDCCCECC>BBC@C@C
@AG8C2:00019:00350
ACGAGTGCGTTCCCCATGTCGTAGGTACTC
+
AABBBAA@BA@CHNAC><<@@@>@=?<<<B
@AG8C2:00019:00352
TACTGAGCTACAAACACAGAAAGATTGGTGC
+
44444444=>>>>:>999@AA-111,1,///
@AG8C2:00019:00355
AGCACTGTAGCTGTCACTAGTTACTTGT
+
AACCDCBDAAABBBCBBBBCD@BBB@BD
@AG8C2:00019:00356
CGTGTCTCTAGGCACAGGATTTTGTGTAGA
+
BBBBBBCCADC@C??@B@A?AA9:;;@AA9
@AG8C2:00019:00357
TACTGAGCTACACACACAGAAAGATTGGT
+
BBBBBBBA@@BBBBCCC@9996;;;<B@C
@AG8C2:00019:00360
ATATCGCGAGGGTATGGAAGACTCTATA
+
@BBBBBBBBBB?EDCD?B@CCCCCBBBB
@AG8C2:00019:00364
ACGAGTGCGTTCCCCATGTCGTAGGTACTC
+
?A?BBBB@::2444,9999@BBAB@A<=<C
@AG8C2:00019:00365
TACTGAGCTACACACACAGAAAGATTGGTG
+
9948999;DDGCCCB441111-11/,/567
@AG8C2:00019:00371
TAGTATCAGCCTCGCCATGACGAAGGTATTCC
+
BCBBBAAADB@BB:96;A@@A=;;=@AAA;<8
@AG8C2:00019:00376
TGATACGTCTCCTTCCTTAGTTACTTCA
+
@AA?BBBCBBE==;=>B?ACC?BBB@CC
@AG8C2:00019:00377
TAGTATCAGCCTCGCCATGACGAAGGTATTCC
+
=8>1118::8@B@@A>AAA@@@B=A=@AC?C?
@AG8C2:00019:00389
ACGCTCGACATGCCCAGGTACAGGAG
+
BA@@BBBBCEFAAA=AB?BBCDE@CC
@AG8C2:00019:00390
TGATACGTCTCCTTCCTTAGTTACTTCA
+
BBBBBBBCBBC::9;>B?ACB@BBB@CC
@AG8C2:00019:00391
CGTGTCTCTAGGCACAGGATTTTGTGTAG
+
AABCDCCBBEC@CBBCB?====6=@:;;C
@AG8C2:00019:00394
TCTCTATGCGCTCCACATGTCTAAGGT
+
CCBCAABCBBBAA@CCCBBBBCB@EAC
@AG8C2:00019:00396
TACTGAGCTACACACACAGAAAGATTGGT
+
BBBCDDD?@@BDDBA?@@944-9>>?CBC
@AG8C2:00020:00350
TACTGAGCTACACACACAGAAAGATTGGT
+
BBBBBBBBBBBBBCECCA@@A9;;C@C@C
@AG8C2:00020:00353
TACTGAGCTACACACACAGAAAGATTGGT
+
B?@@CBCBBBBBBBDCDDCBC>BCB@B?A
@AG8C2:00020:00357
TGATACGTCTCCTTCCTTAGTTACTTCA
+
BDCDBBAAAAA@C@C@CC:<<CBBB?CD
@AG8C2:00020:00359
ATCAGACACGGACACAGCAGAACACAC
+
B@@?BCBBBB@@@@@@AA@@A@@A@@?
@AG8C2:00020:00360
TGATACGTCTCCTTCCTTAGTTACATTCA
+
9949>>94844242424234424944244
@AG8C2:00020:00361
TGATACGTCTCCTTCCTTAGTTACTTCA
+
CCCCAACCBBB898;>A>@BBB;;;=>@
@AG8C2:00020:00365
CGTGTCTCTAGGCAAAGGATTTTGTGTAG
+
BBBBBBCCFCB?>>><>?BBBB9???B@A
@AG8C2:00020:00366
AGCACTGTAGCTGTCACTAGTTACTTGT
+
@BCCBAEDCBBB;D>CCCCDL?A@A>?>
@AG8C2:00020:00367
CGTGTCTCTAGGCACAGGATTTTGTGTAG
+
BBDCDBBCCDBBBBBBC@CCCC:A?=9@A
@AG8C2:00020:00371
ATATCGCGGGGGTATGGAAGACTCTATA
+
BB?98844444+9BABAC@CCDCCBBB?
@AG8C2:00020:00376
TCTCTATGGCTCCACATGTCTAAGGT
+
CC@76811,18?>BBBBACBBB@C>B
@AG8C2:00020:00378
ACGAGTGCGTTCCCCATGTCGTAGGTACTC
+
BBBBABBBB>;@==4>999<BCAB@B<<<@
@AG8C2:00020:00380
TAGTATCAGCCTCGCCATGACGAAGTTATTCC
+
BBBBBCCED@=?A?@;@=8---=+-,*,2228
@AG8C2:00020:00382
AGCACTGTAGCTGTCACTAGTTACTTGT
+
AACCCCCCBBABBBBCBBCCC?B@?>BA
@AG8C2:00020:00384
TGATACGTCTCCTTCCTTAGTTACTTCA
+
ABBB@@@@@@@=A@CBC@BBB@CBC@CC
@AG8C2:00020:00385
ACGCTCGACATGCCCAGGTACAGGAG
+
BA@@BBBBCCCCCC?BB>BABBC@?@
@AG8C2:00020:00386
ATATCGCGAGGGTATGGAAGACTCTATA
+
438=BBBCBBB>BBBB@D@CA@;<;@?8
@AG8C2:00020:00389
ATATCGCGAGGGTATGGAAGACTCTATA
+
B?BBBDBBCDC@CCCC:::<C@?AB@>?
@AG8C2:00021:00358
TGATACGTCTCCTTCCTTAGTTACTTCA
+
AADCCBBBBBB8;;<@CABBB@BBB@CC
@AG8C2:00021:00359
TGATACGTCTCCTTCCTTAGTTACTTCA
+
BA9<<@A@@BB8;;<AD@BEC?BABABC
@AG8C2:00021:00361
TGATACGTCTCCTTCCTTAGTTACTTCA
+
<=CCC?@@>9959<>>DABBB@CBB?BC
@AG8C2:00021:00363
TCTTTATGCGCTCCACATGTCTAAGGT
+
BBBB>BBEBBB@@<=>48999996959
@AG8C2:00021:00364
TACTGAGCTACACACACAGAAAGATTGGT
+
BBBBC9<<BBCCEDBCB:4887;@B?C@B
@AG8C2:00021:00365
TAGTATCAGCCTCGCCATGACGAAGGTATTCC
+
A@ABBBBBDB=@<<=>BCDCCAACA?BACCDA
@AG8C2:00021:00366
ACGCTCGACATGCCCAGGTACAGGAG
+
BBBBB:::CCCBCC>@@9;;BBC@BB
@AG8C2:00021:00367
TGATACGTCTCCTTCCTTAGTTACTTCA
+
BBBA?BCCB?@@A@CDDABAB@ABB@BB
@AG8C2:00021:00368
AGCACTGTAGCTGTCACTAGTTACTTGT
+
BCCD@@AECCCBBAAABDCCC@CBB?BC
@AG8C2:00021:00369
TACTGAGCTACACACACAGAAAGATTGGT
+
BBAAAAAAABBBABFCDB>>=:@==>B@C
@AG8C2:00021:00370
ATATCGCGAGGGTATGGAAGACTCTATA
+
BBBBBBBCDDF@CCAB?A?BCCCBBBBA
@AG8C2:00021:00373
TCTCTATGCGCTCCACATGTCTAAGGT
+
BDCCCBCCBBBBB@CACABBDCFAC@B
@AG8C2:00021:00375
CGTGTCTCTAGGCACAGGATTTTGTGTAG
+
ADBCBBDECAA@ABBDDCCCCB9BD?@@B
@AG8C2:00021:00378
ATCAGACACGGACACAGCAGAACACAC
+
BB@@ABBBBB@BBBB;;;@985;B>AB
@AG8C2:00021:00379
TACTGAGCTACACACACAGAAAGATTGGT
+
BBBBCBBB??BBBCCB@?9996;BC@D@A
@AG8C2:00021:00381
ATATCGCGAGGGTATGGAAGACTCTATA
+
BBAABCAA??@<ABAB?E?BCCCCCBCB
@AG8C2:00021:00385
ATCAGACACGGACACAGCAGAACACAC
+
@B>AABBAAA?BBBBBCBCBB@BBBBB
@AG8C2:00021:00386
AGCACTGTAGCTGTCACTAGTTACTTGT
+
<?CDDCBCAAABBBB?BBBCB@CBB=@A
@AG8C2:00021:00387
TGATACGTCTCCTTCCTTAGTTACTTCA
+
BBBBBBDCB?@>AACDDB@B@@?@@@BA
@AG8C2:00021:00388
TGATACGTCTCCTTCCTTAGTTACTTCA
+
:@@@@BBDA??@FCC>AA@DG@AAA?@A
@AG8C2:00021:00390
ACGCTCGACATGCCCAGGTACAGGAG
+
AA>@BBBCCBB99969=<@BCCDBBB
@AG8C2:00021:00391
TACTGAGCTACACACACAGAAAGATTGGT
+
BBBBBBBBAABBBCC@99444-9@@?C@C
@AG8C2:00021:00393
ATATCGCGAGGGTATGGAAGACTCTATA
+
BABCBB?A?@@>CCCB>A@ACDFCBAAA
@AG8C2:00021:00394
CGTGTCTCTAGGCACAGGATTTTGTGTAG
+
>AACDCCDECD;<<99969999/9999>>
@AG8C2:00021:00397
CGTGTCTCTGGCACAGGATTTTGTGTAG
+
BCDCAADCEC@CCCCC@CDCC:CABBCC
@AG8C2:00022:00352
TACTGAGCTACACACACAGAAAGATTGGT
+
BBBBBBCBBBBBBBBBBA9998;AA?C@C
@AG8C2:00022:00354
TGATACGTCTCCTTCCTTAGTTACTTCA
+
@CCB?AC;9;B7959592:B@>BCCECC
@AG8C2:00022:00355
ACGAGTGCGTTCCCCATGTCGTAGGTACTC
+
ABBCCA44995999/4A@@BE<<<BC<<<C
@AG8C2:00022:00356
TAGTATCAGCCTCGCCATGACGAAGGTATTCC
+
<<@@BBBCCB@BBBB??@@CHDH?A=@<969=
@AG8C2:00022:00357
ACGCTCGACATGCCCAG
+
;@8111//,,,///+//
@AG8C2:00022:00358
CGTGTCTCTAGGCACAGGATTTTGTGTAG
+
BBCC@@ACCCC@C??AB@BCBC:BCBAAA
@AG8C2:00022:00360
TCTCTATGCGCTCCACATGTCTAAGGT
+
@ACDAAACBCCBB?BACB9;<@A>BCB
@AG8C2:00022:00365
TACTGAGCTACACACACAGAAAGATTGGT
+
???ABBBBABBBBBDCBAAAA=ABC?B?B
@AG8C2:00022:00366
ATCAGACACGGACACAGCAGAACACAC
+
A?BBBBCBAB?ACBDDBBCCC@BBCBC
@AG8C2:00022:00367
ACGAGTGCGTTCCCCATGTCGTAGGTACTC
+
BBBBABBEBB?BA@9A:;;@@@>>;><<<A
@AG8C2:00022:00368
TAGTATCAGCCTCGCCATGGCGAAGGTATTCC
+
CBCBDCCCCA@=9;;;>998;A=>B@CBB?DB
@AG8C2:00022:00370
ATATCGCGAGGGTATGGAAGACTCTATA
+
AD???B??ACD@CBAA8:9<BBBCAA;;
@AG8C2:00022:00372
TGATACGTCTCCTTCCTTAGTTATCTTCA
+
9=8?@@@<99@6959242.//,///8586
@AG8C2:00022:00373
ATATCGCGAGGTGAAGACTCTAT
+
BA?@=?8;//,/6878=??=94/
@AG8C2:00022:00374
TCTCTATGCGCTCCACATGTCTAAGGT
+
BBBEBGBCCCCBB@BCCBA@ACCBDD?
@AG8C2:00022:00375
TCTCTATGCGCTCCACATGTCTAAGGT
+
BBBBBCDBBBBBB@CCDBA??@??B?B
@AG8C2:00022:00376
TGCGCTCCACATGTCTAAGGTACTG
+
@@CCCCG7:;9999934?B?BB=@:
@AG8C2:00022:00379
ACGCTCGACATGCCCAGGTACAGGAG
+
AAAAB@@@CBBBBC@=>=@BCCCACC
@AG8C2:00022:00380
CGTGTCTCTAGGCACAGGATTTTGTGTAG
+
BCDCDBDDCDC@BBBBB@BCFD:DA@@AA
@AG8C2:00022:00384
TCTCTATGCGCTCCACATGTCTAAGGT
+
CBCDDCCBBBB@B@BBAA@ABCEBE@B
@AG8C2:00022:00385
CGTGTCTCTAGGCACAGGTTTTTGTATA
+
BCBBBBCCDGB@BBBBC@CCCC3:=;C@
@AG8C2:00022:00387
ACGAGTGCGTTCCCCATGTCGTAGGTACTC
+
BBBBBBBCBC?BBB9BAA@BBA?A>@<<<A
@AG8C2:00022:00388
TGATACGTCTCCTTCCATAGTTACTTCA
+
AA@@BCCCC9::;BDABB:<:@CBA@CA
@AG8C2:00022:00389
GACGAGTGCGTTCCCCATGTCGTAGGTACTC
+
?AA@@BBBA::2444,9A@>BEBCD@C<>=C
@AG8C2:00022:00390
TAGTATCAGCCTCGCCATGACGAAGGTATTCC
+
BBB@@ABBBB@C@;;9;CCBCCB@C@CCC@C@
@AG8C2:00022:00399
AGCACTGTAGCTGTCAATAGTTACTTGT
+
<<DECCCD?@ACCCCB@BBBC@BBB?AA
@AG8C2:00023:00352
ATCAGACACGGACACAGCAGAACACAC
+
BBBBABAAAB?BBBBCCCCCB?===49
@AG8C2:00023:00353
ATATCGCGAGGGTATGGAAGACTCTATA
+
BBBBBBBBCCCBEFCC?C@CCCCCCAA?
@AG8C2:00023:00354
CGTGTCTCTAGGCACAGGATTTTGTGTAG
+
CBBBBCDECCC?A@>9959999/9A999@
@AG8C2:00023:00355
ATATCGCGAGGGTATGGAAGACTCTATA
+
BBBC@AABBCCACAA?=A?ACBBBBA@A
@AG8C2:00023:00356
CGTGTCTCTAGGCACAGGATTTTGTGTAG
+
CBCCCCDCCCA=>@==@?9999/999<11
@AG8C2:00023:00357
TACTGAGCTACACACATAGAAAGATTGGT
+
AABCECCAA@CDCCBBCCDCC>A@?@CAC
@AG8C2:00023:00358
ATATCGCGAGGGTATGGAAGACTCTATA
+
BAAA?@@BBDDCGCCB?CACC@ABCBAA
@AG8C2:00023:00359
TAGTATCAGCCTCGCCATGACGAAAGGTATTCC
+
BBEBBCDDCD@BB@?@@:888///+1,/887:?
@AG8C2:00023:00360
ACGCTCGACATGCCCAGGTACAGGAG
+
??@BBBCCCE@?@A>@>=ABCDJAAA
@AG8C2:00023:00362
TAGTATCAGCCTCGCCATGACGAAGGTATTCC
+
;;<<<;AAAB?@ABB=AABC===?D=A<959>
@AG8C2:00023:00363
ATCAGACACGGACACAGCAGAACACAC
+
BBAAABBBBB@BBBBDCCC@@>@BBBB
@AG8C2:00023:00364
TCTCTATGCGCTCCACATGTCTAAGGT
+
BBBBBBBCBBBBB@BBCBABBCCAC@C
@AG8C2:00023:00367
TGATACGTCTCCTTCCTTAGTTACTTCA
+
BBA??BCCC@@>A@C@DABB@>;9959>
@AG8C2:00023:00368
ACGAGTGCGTTCCCCATGTCGTAGGTACTC
+
AA>?BBBBCB?CAA9C:::CDCCC@C;<<B
@AG8C2:00023:00369
TGATACGTCTCCTTCCTTAGTTACTTCA
+
AAABBBBBBBC?B@C@D@AAA@BBB@EC
@AG8C2:00023:00373
TCTCTATGCGCTCCACATGTCTAAGGT
+
BBCAAACBBBBBB@DCDC9;;BCCCBD
@AG8C2:00023:00376
TGATACGTCTCCTTCCTTAGTTACTTCA
+
BBAABBBDDBB>@=@@B??BC@BBB@CD
@AG8C2:00023:00377
TGATACGTCTCCTTCCTTAGTTACTTCA
+
BBBAABBBB??=A@C@CACCB@BBB@CB
@AG8C2:00023:00380
AGCACTGTAGCTGTCACTAGTTACTTGT
+
BBBBDDCFBCCDA@?@CBCCD@BBB?BB
@AG8C2:00023:00385
TAGTATCAGCCTCGCCATGACGAAGGTATTCC
+
BBBBBCC<:<B@@;<9<BBACBB?B@CCC?E?
@AG8C2:00023:00392
CGTGTCTCTAGGCACAGGATTTTGTGTAG
+
BBBBCCCCAA@>ACBBCBAAAB9;<<CCC
@AG8C2:00023:00396
TCTCTATGCGCTCCACATGTCTAAGGT
+
@DCCDCCBBBBBB@CBAAABCCC@C?@
@AG8C2:00023:00397
CGTGTCTCTAGGCACAGGATTTTGTTGA
+
AABBBBBCCDCBB@@A:::;C:511111
@AG8C2:00024:00350
CGTGTCTCTAGGCACAGGATTTTGTGTAG
+
BBBBBABBBDBBB@@@B@CCDC:GGA==B
@AG8C2:00024:00352
AGCACTGTAGCTGTCACTAGTTACTTGT
+
BEEBCDDCBC@@ABBCECCCCCBBB?BC
@AG8C2:00024:00354
TACTGAGCTACACACACAGAAAGATTGGTG
+
BBB@@AAAAAAA@@CDDB999-9>>>B@CD
@AG8C2:00024:00355
CGTGTCTCTAGGCACAGGATTTTGTGTAG
+
BBBB?@ACCDC@BBBBB@CCDF:EC@==@
@AG8C2:00024:00356
TGATACGTCTCCTTCCTTAGTTACTTCA
+
BBBBBBBBB>>;@=?<A?@A@@CCC@CD
@AG8C2:00024:00358
TGATACGTCTTCCTTAGTTACTTCAGTGC
+
BB@?ABCC??;9<=69::@::;>==@;99
@AG8C2:00024:00359
CGTGTCTCTAGGCACAGGATTTTGTGTAG
+
BBBEBADCCDC?AAAACAEDBD:DDA===
@AG8C2:00024:00360
AGCACTGTAGCTGTCACTAGTTACTTGT
+
BBCCCCCC>@@CCCCAA@BCC@BBB@BB
@AG8C2:00024:00361
TGATACGTCTCCTTCCTTAGTTACTTCA
+
?AAAABBBBAB@B@C@D@AAA@B@@@AC
@AG8C2:00024:00363
ATCAGACACGGACACAGCAGAACACAC
+
BB?AA?>BBB@ABAABCCCCC@DBBBB
@AG8C2:00024:00364
TCTCTATGCGCTCCACATGTCTAAGGT
+
BCEBCECCCDCAA?ACEBBBBBBBEAC
@AG8C2:00024:00365
ACGAGTGCGTTCCCCCATGTCGTAGGTACTC
+
BA@@AA>>>?59999+4449?@@9BBB9;<A
@AG8C2:00024:00366
TGATACGTCTCCTTCCTTAGTTACTTCA
+
9B<:<AC>?;;6<>A>B@CCC@BBB>@@
@AG8C2:00024:00369
TAGTATCAGCCTCGCCATGACGAAGGTATTCC
+
BBBBDCBBDBBBC@@@AEEDCCC@E?BAC?BC
@AG8C2:00024:00375
TGATACGTCTCTTCCTTAGTTACTTCA
+
CBCBCBCBBBCC@C@B?A@@=@@@?AB
@AG8C2:00024:00380
ATCAGACACGGACACAGCAGAACACAC
+
?@CBDA>@@BACECC<><AAABCCDCB
@AG8C2:00024:00382
AGCACTGTAGCTGTCACTAGTTAATTGT
+
BBCCCCCB@AABBCEBBBCCH@D@B?GE
@AG8C2:00024:00384
AGCACTGTAGATGTCACTAGTTACATGT
+
9;@AABAB;<<A;9;CBBBBB?>=>BCC
@AG8C2:00024:00391
CGTGTCTCTAGGCACAGGATTTTGTGTAG
+
BBBCBCCDDA@>@BBBB?@@=94999@@B
@AG8C2:00024:00392
TACTGAGCTACACACACAGAAAGATTGGT
+
@@>BBA@@@@AABBDC??9996;CB@C@B
@AG8C2:00024:00393
TGATACGTCTCCTTCCTTAGTTACTTCA
+
BBBAAABCBBC@B@BBCCBBB@BBB@BC
@AG8C2:00024:00394
ATCAGACACGGACACAGCAGAACACAC
+
?@BCBCBBBB@CD@@ACCDDB@BAABC
@AG8C2:00024:00399
TACTGAGCTACACACACAGAAAGATTGGT
+
4944444444444;4444444-4442478
@AG8C2:00025:00350
TCTCTATGCGCTCCACATGTCTAAGGT
+
BCDC@AACBCBAB@BCECBCAAA?B?C
@AG8C2:00025:00352
ACGAGTGCGTTCCCCATGTCGTAGGTACTC
+
A@BBBBBBBA=>==6>?===@A9958999@
@AG8C2:00025:00353
CGTGTCTCTAGGCACAGGATTTTGTGTAG
+
ACCCCDBCCAA>ABBBCADCCC9;;999@
@AG8C2:00025:00355
ATATCGCGAGGGTATGGAAGACTCTATA
+
CBBBCBABBCCBECCB@C@CAAABBACB
@AG8C2:00025:00356
ACGAGTGCGTTCCCCATGTCGTAGGTACTC
+
BA?AABBB=:2444,9??@BBBCC@C;<<B
@AG8C2:00025:00357
ACGCTCGACATGCCCAGTACAGGAG
+
@A>@@AG<99@111,11/1-1;:1/
@AG8C2:00025:00362
ATATCGCGAGGGTATGGAAGACTCTATA
+
BB9::B?BBCC>CCCB>B?BCCBDCCCB
@AG8C2:00025:00365
TAGTACAGCCTCGCCATGACGAAGGTATTCC
+
BBBBBBBEB@?B??=?BB?ABB?B@CBB?B@
@AG8C2:00025:00366
AGCACTGTAGCTGTCACTAGTTACTTGT
+
BBCCBBBDBBBCBBBBBBBCB@BBB@BB
@AG8C2:00025:00367
CGTGTCTCTAGGCACAGGATTTTGTGTAG
+
BBBBCCCCCCC@BBAAA@ACCC:CBB@=@
@AG8C2:00025:00368
CGTGTCTCTAGGCACAGGATTTTGTGTAG
+
BBDCCCCBBBCAB>?@C@?===6:;9>>A
@AG8C2:00025:00370
ACGAGTGCGTTCCCCATGTCGTAGGTACTC
+
BBBBBBCB>>2444,9?==@BBA@?A<<<C
@AG8C2:00025:00371
ATATCGCGAGGGTATGGAAGACTCTAT
+
BBCBBCCBBCC@DCCC>A>ACCCCBB:
@AG8C2:00025:00372
TGATACGTCTCCTTCCTTAGTTACTTCA
+
CCCCBBC????=@?B@C@@A@@<<;ABB
@AG8C2:00025:00373
ACGAGTGCGTTCCCCATGTCGTAGGTACTC
+
9<BBBB@;892999/4?>>@BB@A>A;<<A
@AG8C2:00025:00375
ACGAGTGCGTTCCCCATGTCGTAGGTACTC
+
B@@@BCCAA@2444,999;CCCAB?A<<<D
@AG8C2:00025:00377
ATCAGACACGGACACAGCAGAACACAC
+
?BBBBBBBBB@CBCDBAAB@?>AECCC
@AG8C2:00025:00378
AGCACTGTAGCTGTCACTAGTTACTTGT
+
@ADCBABF:<=C@AACCBBCC@BBA@BB
@AG8C2:00025:00381
AGCACTGTAGCTGTCACTAGTTACTTGT
+
B@@@AC::111==8=@@AAAA?ACB@CC
@AG8C2:00025:00383
AGCACTGTAGCTGTCACTAGTTACTTGT
+
49@;=ABCBBB@<<<CBBAFB?A@@:<<
@AG8C2:00025:00385
TGATACGTCTCCTTCCTTAGTTACTTCA
+
ABBCBBB?==A59695928==9>>>>99
@AG8C2:00025:00387
TCTCTATGCGCTCCACATGTCTAAGGT
+
BCBBAABDCCDBB?EDFBBAACEBFAC
@AG8C2:00025:00388
ACGCTCGACATGCCCAGGTACCAGAG
+
??BBBBBCEC999@19954442444;
@AG8C2:00025:00389
ATCAGACACGGACACCAGCAGAACACAC
+
?BBBBBBABB@BBBB?BDDCAA?BDBBB
@AG8C2:00025:00391
TAGTATCAGCCTCGCCCATGACGAAGGTATTCC
+
BBBBBABBBB@?>9998;?C@A;;8=CBBC?B?
@AG8C2:00025:00392
TACTGAGCTACGACACACAGAAGATTGGT
+
@:;;@??;;;1//////6///,///,424
@AG8C2:00025:00393
TAGTATCAGCCTCGCCATGACGAAGGTATTCC
+
AABBBECFCA>49;;59?@>@@?=@@AAA@C@
@AG8C2:00025:00394
ACGAGTGCGTTCCCCATGTCGTAGGTACTC
+
B?<BBABCB@6944,9999@BBA@=@;<<A
@AG8C2:00025:00395
ACGCTCGACATGCCCAGGTACAGGAG
+
AABBBBBCCCA99989B@BBCCC@CB
@AG8C2:00025:00396
AGCACTGTAGCTGTCACTAGTTACATGT
+
@@CCCB@BBBBB??ABCBBCD@BBCCCC
@AG8C2:00025:00398
CGTGTCTCTAGGCACAGGATTTTGTGTAG
+
999<=E>==CC@AAB@><9999/999999
@AG8C2:00026:00350
ATCAGACACGGACACAGCAGAACACAC
+
A??AABB@A>@BBBBCCCC@A>@BBBB
@AG8C2:00026:00351
TGATACGTCTCCTTCCTTAGTTACTTCA
+
=AABBBBBBBB?B@B@B@<??@AAA@AA
@AG8C2:00026:00352
ATATCGCGAGGGTATGGAAGACTCTATA
+
BACCCBCCCCC@CA@@;===CCCC<:07
@AG8C2:00026:00358
ATCAGACACGGACACAACAGAACACAC
+
A??BBBBABB@BBCCCAGBAC@BCB@?
@AG8C2:00026:00359
ACGAGTGCGTTCCCCATGTCGTAGGTACTC
+
?BBBBCC@992444,9A@ACCCDD@A:<;B
@AG8C2:00026:00360
ACGAGTGCGTTCCCCATGTCGTAGGTACTC
+
ABBBBBBBCC?BBB9?=?@9@@8:8:@@@C
@AG8C2:00026:00362
ATCAGACACGGACACAGCAGAACACAC
+
BB8:<BBBBB>@AAAAABAA@?A@@@@
@AG8C2:00026:00363
CGTGTCACTAGGCACAGGATTTTGTGTAG
+
<CCDA:<=BCC@AAACB@CCCC9AABCCB
@AG8C2:00026:00365
AGCACTGTAGCTGTCACTAGTTACTTGT
+
BCCCBBBC:<<D@AACAAACCBBBC@AA
@AG8C2:00026:00367
CGTGTCTCTAGGCACAGGATTTTGTGTAG
+
CBDCBCCCD:96;@@AB@CCCC9CA>>>@
@AG8C2:00026:00369
ATCAGACACGGACACAGCAGAACACAC
+
ABBBBABABB@BBBBCBBB@@>@DBBB
@AG8C2:00026:00370
TCTCTATGCGCTCCACATGTCTAAGGT
+
CCBCCCDBBBBBB@BECB@?@CDBCEC
@AG8C2:00026:00371
TGATACGTCTCCTCCTTAGTTACTTCA
+
BBAABBBCB@@>AC@EBBBB@?A@ADB
@AG8C2:00026:00372
AGCACTGTAGCTGTCACTAGTTACTTGT
+
;@@@DEEEBDHBBBC<<<CCCBBBB@CB
@AG8C2:00026:00374
TCTCTATGCGCTCCACATGTCTAAGGT
+
CCBDBBBCCCBAA>ACEBBBBBBBDAB
@AG8C2:00026:00376
TCTCTATGCGCTCCACATGTCTAAGGT
+
ACCDBAAAA@@AA@BBCBAAACB@BBC
@AG8C2:00026:00378
CGTGTCTCTAGGCACAGGATTTTGTGTAG
+
ACCCCCAAACB>@@BAB?@@A@6ABAABC
@AG8C2:00026:00380
AGCACTGTAGCTGTCACTAGTTACTTGT
+
;A@@=AAA@@CAAAA@B@BCB@BBB?CC
@AG8C2:00026:00393
TGATACGTCTCCTCCTTAGTTACTTCA
+
;89>?989<11-1/,/,./42489249
@AG8C2:00026:00396
TCTCTATGCGCTCCACATGTCTAAGGT
+
BDCCCCDCBBDAA?ACC?9:;AACDAC
@AG8C2:00026:00397
TACTGAGCTACACACACAGAAAGATTGGT
+
BBBBBBA@@;;9>99994444-4482424
@AG8C2:00027:00350
AGCACTGTAGCTGTCACTAGTTACTTGT
+
CCBBBBBD@@@A;9;@A@@AA?>>><99
@AG8C2:00027:00354
ATATCGCGAGGGTATGGAAGACTCTATA
+
@@CCDDBABCH=AB@@@CDDDGB@?;<;
@AG8C2:00027:00355
TCTCTATGCGCTCCACATGTCTAAGGT
+
BCCCBADBBBBBB@CCAABDBBEBJAC
@AG8C2:00027:00357
CGTGTCTCTAGGCACAGGATTTGTGTAG
+
BCBBB@ABDBA@@@DA>:444-9>?<<<
@AG8C2:00027:00363
TCTCTATGCGCTCCACATGTCTAAGGT
+
ABCCBBBBBBBBB@CCA@@CDBEACAA
@AG8C2:00027:00364
TCTCTATGCGCTCCACATGTCTAAGGTA
+
66681///////4244:99;@::8/,11
@AG8C2:00027:00367
ATATCGCGAGGGTATGGAAGACTCTATA
+
BB@?@CBCCEC?CCBB@B@BBBBCC@AA
@AG8C2:00027:00368
ACGCTCGAACATGCCCAGGTACAGGAG
+
@ABBBB9:89;;==?<@C@BBCCEBCD
@AG8C2:00027:00369
ATCAGACACGGACACAGCAGAACACA
+
BBBBBBBBBB89;CCCCCC@@@ACBB
@AG8C2:00027:00370
TACTGAGCTACACACACAGAAAGAATGGT
+
98;AAAB;;;B;;;?>@999908959@<>
@AG8C2:00027:00373
ACGAGTGCGTTCCCCATGTCGTAGGTACTC
+
BCBBCCCBBBCECC:C;;;9@@9968999>
@AG8C2:00027:00375
ATATCGCGAGGGTATGGAAGACTCTAT
+
BBBB@@?ABBB@AABC?B?BDCCC@?;
@AG8C2:00027:00376
ATATCGCGAGGGTATGGAAGACTCTATA
+
BBBBBBABDCE?CEEB@C@CECBBBACA
@AG8C2:00027:00378
TGATACGTCTCCTTCCTTAGTTACTTCA
+
=CC@@FCB@@@=?=>6<8;D@ADCCDDC
@AG8C2:00027:00380
TAGTATCAGCCTCGCCATGACGAAGTATTCC
+
444899=@BB@<<9B@B9::BB=<??@@=B=
@AG8C2:00027:00381
ATATCGCGAGGGTATGGAAGACTCTATAG
+
>@@@BBBBCFNBD<<;5959>>@A;>911
@AG8C2:00027:00382
TAGTATCAGCCTCCCCATGATGAAGGTATTCC
+
<<CBCDBADAABBBB:CCBBBBC?B@BAB?B@
@AG8C2:00027:00386
TGATACGTCTCCTTCCTTAGTTACTTCA
+
ABABBBBBB??=A@CDEBCCB@??B@BB
@AG8C2:00027:00389
TGATACGTCTCCTCCTTAGTTACTTCA
+
><99@@<91>>-1/,/,./42444244
@AG8C2:00027:00390
TAGTATCAGCCTCGCCATGACGAAGGTATTCC
+
BAB@@ACCCC@CCCDBCBBBCCCAC@CCC@CC
@AG8C2:00027:00391
ATATCGCGAGGGTATGGAAGACTCTATA
+
BA@@@BBBCBB@EBBB?C?BCCCCCBC@
@AG8C2:00027:00392
ACGAGTGCGTTCCGCATGTCGTAGGT
+
BB<?BBBBBB@B@CCBBBBBAA=A?A
@AG8C2:00027:00394
CGTGTCTCTAGGCACAGGATTTTGTGTAG
+
@AAAAABBBDB@ABBBB@BCFF::::499
@AG8C2:00028:00350
TAGTATCAGCCTCGCCATGACGAAGGTATTCC
+
C@BFCCBCCD@@AAA>BBCCBCE@C?CAA@DE
@AG8C2:00028:00351
TGATACGTCTCCTTCCTTAGTTACTTCA
+
BB>?>CCCBBB?B?B@D@B@@???A@BA
@AG8C2:00028:00354
ATATCGCGAGGGTATGGAAGACTCTAT
+
BB:::AABCCCBCBAAAA?BCCDCBB>
@AG8C2:00028:00357
ACGCTCGACATGCCCAGGTACAGGAG
+
44>9898@9999990995994/65//
@AG8C2:00028:00359
TCTCTATGCGCACATGTCTAAGGTACTG
+
44444449ABCCCB?94497771143:3
@AG8C2:00028:00365
TAGTATCAGCCTCGCCATGACGAAGGTATTCC
+
;>>9944444244=C?BDCAAAC?A5999299
@AG8C2:00028:00374
TACTGAGCTACACACACAGAAAGATTGGT
+
BBBBCBA@@BBA@@@?A@9991999=B=@
@AG8C2:00028:00375
CGTGTCTCTAGGCACAGGATTTTGTGTAG
+
@BBBB@FFFBB@A@@BC@DCCC9AA@@AC
@AG8C2:00028:00377
ACGCTCGACATGCCCAGGTACAGGAG
+
?@BBBCBBAAABBA=BCDECECCACC
@AG8C2:00028:00378
TACTGAGCTACACACACAGAAAGATTGGT
+
@@AABB@@@:;<@999@@>@B6>>?5944
@AG8C2:00028:00379
ATCAGACACGGACACAGCAGAACACAC
+
?BBBBBA@AAACGCECCBCEC@BBBBB
@AG8C2:00028:00380
ACGAGTGCGTTCCCCATGTCGTAGGTACTC
+
;978:84;9;@BB@6?44/6////,./666
@AG8C2:00028:00381
TAGTATCAGCCTCGCCATGACGAAGGTATTCC
+
;;@@A@@CDC9<<@@>>@@@BAA=B;999248
@AG8C2:00028:00387
CGTGTCTCTAGGCACAGGATTTTGTGTAG
+
CCBCAAACCCB?@@AAA@ACCC:CCA===
@AG8C2:00028:00388
AGCACTGTAGCTGTCACTAGTTACTTGT
+
<CDEBBCCBCCBBAACCCCEE@DBB@BD
@AG8C2:00028:00391
TGATACGTCTCCTTCCTTAGTTACTTCA
+
BBBB@@ABBCC?AAA@D@BAA=@@@@BC
@AG8C2:00028:00397
ATCAGACACGGACACAGCAGAACACAC
+
ABBBBBBBBB@BBBBCDCC@@>ADBBB
@AG8C2:00028:00399
TACTGAGCTACACACACAAGAATG
+
BBBBBBBB@ABBBCBC>>8*))))
@AG8C2:00029:00350
TCATATGCTTCCA
+
444////.,*/,/
@AG8C2:00029:00352
TAGTATCAGCCTCGCCATGACGAAGGTATTCC
+
99444999==@=>?B68411111,/,///,/7
@AG8C2:00029:00353
TACTGAGCTACACACACATGAAAGATTGGT
+
>948>944494444@94999AA=?A?@?;9
@AG8C2:00029:00355
CGTGTCTCTAGGCACAGGATTTTGTGTAG
+
BBBBCCBBAAAAEAA>B@BCBC:AA@@@C
@AG8C2:00029:00359
ACGAGTGCGTTCCCATGTCGTAGGTACTC
+
=;89444844244-444444448234444
@AG8C2:00029:00362
TACTGAGCTACACACACAGAAAGATTGGT
+
ABBCB?A@B@@@CCA?A?944-9>@>B@C
@AG8C2:00029:00365
ATCAGACACGGACACAGCAGAACACAC
+
@@BBBBBB@@?BBCCCCCBDD@CBBBB
@AG8C2:00029:00366
TCTCTATGCGCTCCACATGTCTAAGGT
+
4:9@<<;@A<;;GDBBBB999942924
@AG8C2:00029:00369
TCTCTATGCGCTCCACATGTCTAAGGT
+
BCCCAABCCCCCD@CAA??@@AABDBC
@AG8C2:00029:00371
ACTCTATGCGCTCCACATGTCTAAGGT
+
BBBBBAEBCCCCC@CCBCCEBBB>?=A
@AG8C2:00029:00372
TACTGAGCTACACACACAGAAAGATTGGT
+
AA?BBBB???AABBCCAA;;;6;BC@C@B
@AG8C2:00029:00374
ATCAGACACGGACACAGCAGAACACACA
+
BBBBBBBAAA?BBBABCCEBB?BAAA97
@AG8C2:00029:00376
CGTGTCTCTAGGCACAGGATTTTGTGTAG
+
CCBBCBEBECDBCCA==;9999/99@@@@
@AG8C2:00029:00377
TAGTATCAGCCTCCGCCATGACGAAGGTATTCC
+
9;849A949924424;:;;999:;?B@A@@@DA
@AG8C2:00029:00378
ATATCGCGAAGGTATGGAAGACTCTATA
+
AABBBBABC@CACCCBAA?BBBBBBBBA
@AG8C2:00029:00383
ACGAGTGCGTTCCCCATGTCGTAGGTACTC
+
BBAACHB@992999,9999BBA@A>A9<<A
@AG8C2:00029:00389
TACTGAGCTACACACACAGAAAGATTGGT
+
BBCBBBBBBBBB@ABDDB>?><@?B@C@C
@AG8C2:00029:00392
CGTGTCTCTAGGCACATGGATTTGTGTAG
+
ABABBBEDEGA<9;44996999199944:
@AG8C2:00029:00393
CGTGTCTCTAGGCACAGGATTTTGTGTAG
+
BBDBEDBEEDC@BCBBC@CBBC9:::AAA
@AG8C2:00029:00397
CGTGTCTCTAGGCACAGGATTTGTGTAG
+
BBBBBBBCCDBBB>AAB@CCC@DBB@BB
@AG8C2:00030:00353
CGTGTCTCTAGGCACAGGATTTTGTGTAG
+
BBBBCBCCBBB@BAAA>:>CCC:AAAAAB
@AG8C2:00030:00357
TACTGAGCTACACACACAGAAAGATTGGT
+
BBBBBBBB?ABBBBCCCB>>><@BBAC?A
@AG8C2:00030:00365
CGTGTCTCTAGGCACAGGATTTGTGTA
+
4444444444A59;>@@<999149944
@AG8C2:00030:00369
TAGTATCAGCCTCGCCATGACGAAGGTATTCC
+
@@CBBBCBDC@BC@@>@BBBDAA?BCCBC?BB
@AG8C2:00030:00371
ATATCGCGAGGGTATGGAAGACTCTATA
+
BB??@B@B?@@<ABBB>A>ADDDCAABA
@AG8C2:00030:00374
ACGAGTGCGTTCCCCATGTCGTAGGTACTC
+
@CBCFBBBBC@CCC:C=<<BCCBC@B==<C
@AG8C2:00030:00377
ACGCTCGACATGCCCAGGTACAGGAG
+
CCABBBCDFBBBEC?DB@BBCACDAB
@AG8C2:00030:00384
TGATACGTCTCCTTCCTTAGTTACTTCA
+
BBBBBBBBBBB?E?D@D@AAAABBB@BB
@AG8C2:00030:00385
TCTCTATGCGCTCCACATGTCTAAGGTAC
+
>91111/6/448>;99448444929=?>9
@AG8C2:00030:00389
TCTCTCCACATGTCTAAGGTACTG
+
?BCBBA?CBCBBBBCC@B@CDDCB
@AG8C2:00030:00391
TACTGAGCTACACACACAGAAAGATTGGT
+
:9;;98;B;99>>9944499958442424
@AG8C2:00030:00393
ACGCTCGACATGCCCAGGTACAGGAG
+
A@AACCDBB@@99919AA99999549
@AG8C2:00030:00396
TGATTGTCTCCTTCCTTAGTTACTTCAGTGC
+
BBA@>BB@@@99;;CHAGCCECBB@BBBBBA
@AG8C2:00031:00352
ACGAGTGCGTTCCCCATGTCGTAGGTACTC
+
BBBBBBBCBB?BB@4@A<<9AAAB>A<99<
@AG8C2:00031:00360
ACGCTCGACATGCCCAGGTACAGGAG
+
@BBBBBBCBBBAAB=>?=ABDEDBBB
@AG8C2:00031:00362
CGTGTCTCTAGGCACAGGATTTTGTGTAG
+
BABBBABBBDC@BAAACACBCC::::AAB
@AG8C2:00031:00363
ACGAGTGCGTTCCCCATGTCGTAGGTACTC
+
?A?ABBCBB?=>==6=?A?CDDBB?A;<<C
@AG8C2:00031:00364
CGTGTCTCTAGGCACAGGATTTTGTGTAG
+
BCBCBAAACCD@BBDBB@9:::14::>=@
@AG8C2:00031:00365
TCTCTATGCGCTCCACATGTCTGAAGTA
+
944499;=@>@99544/2,,,,,,*,//
@AG8C2:00031:00366
AACGAGTGCGTTCCCCATGTCGTAGGTACTC
+
9247888;;9B>BBD:B><;A>998774448
@AG8C2:00031:00369
ATCAGACACGGACACAGCAGAACACAC
+
B;;;BA89;=;>><<<CBB@A>@<99>
@AG8C2:00031:00375
TGATACGTCTCCTTCCTTAGTTACTTCA
+
BBAABBBB?AA=?>AAEACB@@===@BB
@AG8C2:00031:00377
ATCAGACACGGACACAGCAGAACACAC
+
ABBBB@?EBBACDCCDCCCBA>AAABC
@AG8C2:00031:00381
ATCAGACACGGACACAGCAAGACACAC
+
BBBBBBBABB@BABB==995999@BCC
@AG8C2:00031:00383
CGTGTCTCTAGGCACAGGATTTTGTTTAG
+
CBCCCCCCCBBAB<<9@=9999/99919>
@AG8C2:00031:00384
TACTGAGCTACACACACAGAAAGATTGGT
+
;9<CBBBCBCBBC?@@@999>19995969
@AG8C2:00031:00386
TGATACGTCTCCTTCCTTAGTTACTTCA
+
BAABBBBAAAB@B@C@C@@AA@AAB@EC
@AG8C2:00031:00389
ATATCGCGAGGGTATGGAAGACTCTATA
+
BBBBBCBCBCC>CCCC>ABACDDCB>B?
@AG8C2:00031:00390
ATCAGACACGGACAAAGCAGAACACAC
+
BBBBBBBBBB@B9998;B@CC@CDCCB
@AG8C2:00031:00393
CGTGTCTCTAGGCACAGGATTTTGTGTAG
+
CCCCA@AAACC@CBCCC@BBAA9AB?888
@AG8C2:00031:00397
ACGAGTGCGTTCCCCATGTCGTAGGTACTC
+
?AB?BBB@992999,9@@@ABA@@>B;<<C
@AG8C2:00032:00355
TGATACGTCTCCTTCCTTAGTTACTTCA
+
>AAAAA@BBBB@B@C@BEABBAB@?=>?
@AG8C2:00032:00356
AGCAACTGTAGCTGTCACTAGTTACTTGT
+
894424494ACCDBBCBBBB::79CB599
@AG8C2:00032:00357
TCTCTATGCGCTCCACATGTCTAAGGT
+
BABBBADBBBA?A@CCFB?@@CCACAC
@AG8C2:00032:00361
CGTGTCTCTAGGCACAGGATTTTGTGTAG
+
ABBBBABBBBA@A@@@A@ACCC:BB@??B
@AG8C2:00032:00364
TACTGAGCTACACACACAGAAAGATTGGT
+
ABBBBBBCC>@@B=@@ACBBC>BBCADBB
@AG8C2:00032:00366
AGCACTGTAGCTGTCACTAGTTACTTGT
+
AADCCDCC@AACCCCAAABECBCBB?BB
@AG8C2:00032:00368
ACGAGTGCGTTCCCCATGTCGTAGGTATC
+
@A@;;;@BCCDCBB499999988923444
@AG8C2:00032:00369
TCTCTATGCGCTCCACATGTCTAAGGT
+
ABBBCBCCBBBBB@CCEB??@BCAF@A
@AG8C2:00032:00371
ACGCTCGACATGCAGGAGACTG
+
ACBBB?A<>>DCCCC@CCCCCB
@AG8C2:00032:00375
TACTGAGCTACACACACAGAAAGATTGGT
+
???BBBBBBBBB?BEB@@99969??>B@C
@AG8C2:00032:00380
TACTGAGCTACACACACAGAAAGATTGGT
+
BBABABB==:;<?>>?AAAAC@CCC=@=@
@AG8C2:00032:00381
TACTGAGCTACACACACAGAAAGATTGGT
+
@===AAAAAAAAABCDD@9996;>@?C@B
@AG8C2:00032:00392
ATCAGACACGGACACAGCAGAACACAC
+
B8;;AA:;;;B@@@AAAA>>@5<9<9:
@AG8C2:00032:00396
TACTGAGCTACACACACAGAAAGATTGGT
+
BABBAAAAABBABAF?;;444-9@@>B?B
@AG8C2:00032:00397
TACTGAGCTACACACACAGAAAGATTGGTGCT
+
??@BBBB@?BAABACB@@944-8AA?9?===(
@AG8C2:00033:00350
ATCAGACACGGACACAGCAGAACACAC
+
BBBBBBABBB?BBCC@@@ABB?BCBBC
@AG8C2:00033:00363
TGATACGTCTCCTTCCTTAGTTACTTCA
+
BDCBBBBDBBB@@=ABHFCBB?DCC@CC
@AG8C2:00033:00364
ATATCGCGAGGGTATGGAAGACTCTATA
+
BBAAABBBBCC?CDCB:::;DCBCB>A?
@AG8C2:00033:00366
TGATACGTCTCCTTCCTTAGTTACTTCA
+
@B@A@B<<1-=+-*,*,*,065844249
@AG8C2:00033:00370
TACTGAGCTACACACACAGAAAGATTGGT
+
@=BBCCCBA?BBBCBBDDCBB>BCB?BAC
@AG8C2:00033:00372
ACGCTCGACATGCCCAGGTACAGGAG
+
ABBBBAAACECBCC>BB?ABCED@BB
@AG8C2:00033:00373
ACGCTCGACATGCCCAGGTACAGGAG
+
BB>BB>>311>>@@ABC?BCBBDAAA
@AG8C2:00033:00377
TGATACGTCTCCTTCCTTAGTTACTTCA
+
BBBAAB@;;;A<@<@6968??<999699
@AG8C2:00033:00383
TCTCTATGCGCTCCACATGTCTAAGGT
+
BBBDBBDBBBBBB@CDEBBBBABFDAC
@AG8C2:00033:00384
ACGCTCGACATGCCCAGGTACAGGAG
+
BAAAB??@CDBCCC>??=>>@=B@AB
@AG8C2:00033:00387
CGTGTCTCTAGGCACAGGTTTTTGTGTAG
+
<;<BC@BAG9959@?@B59999+9@944;
@AG8C2:00033:00389
CGTGTCTCTAGGCACAGGATTTGTGTAG
+
@@9<;=?:8//,//44;9444-4//6//
@AG8C2:00033:00391
TAGTAACAGCCTCGCCATGACGAAGGTATTCC
+
@@CDB@BCCC@BB??=@BCBBBB@B@BBB>B@
@AG8C2:00033:00396
ATATCGCGAGGTATGGAAGACTCATATA
+
AA994>111-*,,,,*,227///43377
@AG8C2:00034:00366
TCTCTATGCGCTCCACATGTCTAAGGT
+
CCBCGCDBBCCCB@CCCC@@@BC???@
@AG8C2:00034:00369
ACGCTCGACATGCCCAGGTACAGGAG
+
BBABBBBA@A@>@A?@@;>>>?@<@B
@AG8C2:00034:00371
ACGCTCGACATGCCCAGGTACAGGAG
+
BBBBB:::DDCCDC>??=@BBCCABB
@AG8C2:00034:00378
CGTGTCTCTAGGCACAGGATTTTGTGTAG
+
BBBCBBCBBCC@B?==A@ACCC:AABAAB
@AG8C2:00034:00382
ATCAGACACGGACACAGCAGAACACAC
+
BBBBBBACCB@BCBBDCCE??>ACCBC
@AG8C2:00034:00388
TACTGAGCTACACACACAGAAAGATTGGT
+
BBBBBBCBBBBD@@@BA@984-9?>>BAC
@AG8C2:00034:00394
ACGAGTGCGTTCCCCATGTCGTAGGTACTC
+
@@<BBBCB>;2444,9??@BBBBC@C;<<C
@AG8C2:00034:00398
TAGTATCAGCCTCGCCATGACGAAGGTATTCC
+
BBBAABCEDB@@A??=@CCBBBC@C@BBB@C@
@AG8C2:00035:00351
ACGCTCGACATGCCCAGGTACAGGAG
+
BBBB@BBBCA@@AA99;8;BBBCB<<
@AG8C2:00035:00357
TGATACGTCTCCTTCCTTAGTTACTTCT
+
BBB???BBCDB@C?B?B@BBB@AAA@AA
@AG8C2:00035:00359
TACTGAGCTACACACACAGAAAGATTGGT
+
BBBBBBBBABBBDBCB??>AB=BCI@C@C
@AG8C2:00035:00360
TCTCTATGCGCTCCACATGTCTAAGGT
+
449=ABBA>?>99249/////6877,4
@AG8C2:00035:00365
TCTCTATGCGCTCCACATGTCTAAGGT
+
CBDCAADCCBB@B@CCCB?@?@A?A@B
@AG8C2:00035:00372
TGATACGTCTCCTTCCTTAGTTACTTCA
+
CCA?@CCBBBC@C@C@CAABB@BBB@CC
@AG8C2:00035:00374
TCTCTATGCGCTCCACATGTCTAAGGT
+
BBBB@AACCCCDB@BAA@>>@>?>@?@
@AG8C2:00035:00375
ACGCTCGACATGCCCAGGTACAGGAG
+
<AAAAB;;<AA@@C:>>;9999CC@B
@AG8C2:00035:00376
TACTGAGCTACACACACAGAAAGATTGGT
+
A?>>BBBBBBBBBCCCAA>>><>BBAB@B
@AG8C2:00035:00379
TACTGAGCTACACACACAGAAAGATTGGT
+
BBBBBBABABBBBCCCC?>==:==??B@C
@AG8C2:00035:00380
ATCAGACACGGACACAGCAGAACACAC
+
CBBBB@>???@BBBBBCCCAA?ACBCB
@AG8C2:00035:00386
TGATACGTCTCCTTCCTTAGTTACTTCA
+
CBBABBDBB>?=@=@=A@@CC@@@>=@@
@AG8C2:00035:00387
ACGAGTGCGTTCCCCATGTCGTAGGTACTC
+
>>>@;<;?@?5999/9949@9944234449
@AG8C2:00035:00388
TACTGAGCTACACACACAGAAAGATTTGGTG
+
494444444489444444444-4444-4943
@AG8C2:00035:00389
TCTCTATGCGCTCCACATGTCTAAGGT
+
BBBB@?ACCBB@B@CCEB???CDFFBC
@AG8C2:00035:00391
TAGTATCAGCCTCGCCATGACGAAGGTATTCC
+
BBBBBBCCCC@??999;@BABCE?C@BBB?CC
@AG8C2:00035:00392
TCTCTATGCGCTCCACATGTCTAAGGT
+
BBBCAAACCB@@@;?>??>?>@?6969
@AG8C2:00035:00393
ATATCGCGAGGGTATGGAAGACTCTATA
+
B@@@>>?@999-444424999@BC>@@D
@AG8C2:00035:00395
TGATACGTCTCCTTCCTTAGTTACTTCA
+
BBBBBBCDBBB===@?C@BCCC@??@BB
@AG8C2:00036:00354
TACTGAGCTACACACACAGAAAAGATTGGT
+
9<AGHCCBBBBBBBB;B;9844/9A@?@@B
@AG8C2:00036:00355
TAGTATCAGCCTCGCCATGACGAAAGTATTCC
+
CBBBBCDBBB@BBBBACCBBB@AA=ACCC@DE
@AG8C2:00036:00369
TGATACGTCTCCTTCCTTAGTTACTTCA
+
BBBBBABBBBB@B@C@D@BBB@BAA@BB
@AG8C2:00036:00370
AGCACTGTAGCTGTCACTAGTTACTTGT
+
@ACCCCCCBBBBBBBAAA@F@@A>><>A
@AG8C2:00036:00374
TAGTATCAGCCTCGCCATGACGAAGGTATTCC
+
CBCCBBBBCC@BB??>ACCCCBB?D@BBC@D@
@AG8C2:00036:00376
TATACGTCTCCTTCCTTAGTTACTTCA
+
ABCBBAB@AB@C?A?B?BBC@BBBACC
@AG8C2:00036:00379
TCTCTATGCGCTCCACATGTCTAAGGT
+
BCBBAEBCC:=<<ACCDDBBCCEBD?B
@AG8C2:00036:00380
CGTGTCTCTAGGCACAGGATTTTGTGTAG
+
@AABBBCBBBB@BBBBCABAAA6==9>>>
@AG8C2:00036:00382
ACGCTCGACATGCCCAGGTACAGGAG
+
@CCBB99:HEDBCCBBB?BCCDC@@A
@AG8C2:00036:00384
TACTGAGCTACAACACACAGA
+
@A?;99>>1111,/1-,/,,,
@AG8C2:00036:00389
TACTGAGCTACACACACAGAAAGATTGGT
+
49=>999A@@@??DCEA>=><8111,156
@AG8C2:00036:00392
ATATCGCGAGGGTATGGAAGACTCTATA
+
?B@@@BBBBBA<A?@@=A>ACCCCCECB
@AG8C2:00036:00395
ACGCTCGACATGCCCAGGTACAGGAG
+
A?BBBBBBCBBBCB=@A?BBBEEBBB
@AG8C2:00036:00399
CGTGTCTCTAGGCACAGGATTTTGTGTAG
+
BBCCCBBBCBB@BBB@;:4444-99999@
@AG8C2:00037:00367
ATCAGACACGGACACAGCAGAACACAC
+
:;;98874448444>??9444899844
@AG8C2:00037:00372
ACGCTCGACATGCCCAGGAACAGGAG
+
BBABBBBBAA<<;B<@>=@?;;<>BA
@AG8C2:00037:00374
AGCACTGTAGCTGTCACTAGTTACTTGT
+
98=89?@B<99?44444444424:;989
@AG8C2:00037:00377
TACTGAGCTACACACACAGAAAGATTGGT
+
AAAAAAAAA@@@A@BCDB99969===B?B
@AG8C2:00037:00378
ATATCGCGAGGGTATGGAAGACTCTAT
+
BB999BBBCCCBCBAA?BABDCFC@<@
@AG8C2:00037:00379
TACTGAGCTACACACACAGAAAGATTGGT
+
BBBBBBBBB@BBBDBABC;998;CC@C@C
@AG8C2:00037:00380
CGTGTCTCTAAGCACAGGATTTTGTGTAG
+
BBBBB@AFFC@@A@@@A@ACCC6A@BCCC
@AG8C2:00037:00386
ATATCGCGAGGGTATGGAAGACTCTATA
+
B>?@@BBBBBC@ECCB9:8;@@@AAABB
@AG8C2:00037:00387
CGTGTCTCTAGGCACAAGATTTTGTGTAG
+
BBBCCBCAEB@:97//,11;7701//669
@AG8C2:00037:00389
TACTGAGCTACACACACAGAAAGATTGGT
+
BBBBBB@B@BBBBBDCCCBBB=?=>>A<@
@AG8C2:00037:00390
TGATACGTCTCCTTCCTTAGTTACTTCA
+
BBBBBBBBBBB@B@E?B@AAA@BBB@CC
@AG8C2:00037:00397
ACGCTCGACATGCCAGG
+
>8788///6,,//,/65
@AG8C2:00037:00398
TGATACGTCTCCTTCCTTAGTTACTTCA
+
@BBAB?CBBBC::;:@CACCC@BAB@BC
@AG8C2:00037:00399
CGTGTCTCTAGGCACAGGATTTTGTGTAG
+
AFBCDCDABBDCDBB=?<9444-9@>>>A
@AG8C2:00038:00365
TACTGAGCTACACACACAGAAAGATTGGT
+
A@BCBBBAAAAA@BBCCB@@=8;;B@CAB
@AG8C2:00038:00374
TCTCTATGCGCTCCACATGTCTAAGGT
+
8@9?>AAAABBBB@A<<;AB9;<?B?B
@AG8C2:00038:00379
ATCAGACACGGACACAGCAGAACACAC
+
BB>A?BB@AA@BBBBBCCCBA?ACCBA
@AG8C2:00038:00380
TCTCTATGCGCTCCACATGTCTAAGGT
+
BCCC@AADCCBB?@CCCBBBB??=A=A
@AG8C2:00038:00382
ATATCGCGAGGGTATGGAAGACTCTATAG
+
>74994449@A=AAAB?B@AA@A@;???;
@AG8C2:00038:00388
TGATACGTCTCCTTCCTTAGTTACTTCA
+
BBBBBBDDAAA?B?B@DEBCB?9;;=@>
@AG8C2:00038:00390
AGCACTGTAACTGTCACTAGTTACTTGT
+
B9<<CAABC@CCABABBBBCCBEBB?>>
@AG8C2:00038:00397
TACTGAGCTACACACACAGAAAGATTGGT
+
BBBBBAB@??@ABCDC??994-8@==B@C
@AG8C2:00039:00351
AGCACTGTAGCTGTCACTAGTTACTTGT
+
<>GNHDCCAAABBBCBBBBCD@BBB>AA
@AG8C2:00039:00354
ACGCTCGACATGCCCAGGTACAGGAG
+
A;;<A@A<<<C@@><@A<AA@AAC99
@AG8C2:00039:00355
TGACACGTCTCCTTCCTTAGTTACTTCAGTGC
+
F@@>=<;9=BC?C@C@CACCC@BBB@BBBBBB
@AG8C2:00039:00360
CGTGTCTCTAGGCACAGGATTTTGTGTAG
+
@@@BCBDAAACCCBAB?=9999/9??>>@
@AG8C2:00039:00363
TACTGAGCTACACACACAGAAAGATTGGT
+
BCBBBBBBBBBB??@CB;444-9@?>B@C
@AG8C2:00039:00364
TGATACGTCTCCTTCCTTAGTTACTTCA
+
9<=BBBCC<<<AE@CAD=><B@B@@?AA
@AG8C2:00039:00365
TGATACGTCTCCTTCCTTAGTTACTTCA
+
BBBBABBCBBB?CAC@C@CBB?BBB@CD
@AG8C2:00039:00374
TACTGAGCTACACACACAGAAAGATTGGT
+
@@BA@@@@@A@BABAABBAA>8;<@=@BJ
@AG8C2:00039:00376
ATCAGACACGGACACAGCAGAACACAC
+
BBBBBBABBB@BDBBBCCBBB@CBBBC
@AG8C2:00039:00379
TGATACGTCTCCTCCTAGTTACATCA
+
:;;B;9449<;,1/,,,,*),,,,//
@AG8C2:00039:00383
AGCACTGTAGCTGTCACTAGTTACTTGT
+
<?CGDCAC???CABBBBBDCC@AAA@BB
@AG8C2:00039:00384
CGTGTCTCTAGGCACAGGATTTTGTGTAG
+
>AAB@@AFF@A@AAABB@BCCC:BBBCBC
@AG8C2:00039:00386
TCTCTATGCGCTCCACATGTCTAAGGT
+
4::=1111/68:>?CCCBBCCBB>B89
@AG8C2:00039:00387
ATCAGACACGGACACAGCAGAACACAC
+
?<<?BA?AAA@BBBBBCCDCC@CCBBB
@AG8C2:00039:00390
CGTGTCTCTAGGCACAGGATTTTGTGTAG
+
??BBAABBBBA@A@@BC@BCBC:BCAAAB
@AG8C2:00039:00391
TACTGAGCTACCACACACAGAAAGATTGGT
+
<<<<9@B9988244444444=>699;2424
@AG8C2:00039:00392
CGTGTCTCTAGGCACAGGATTTTGTGTAG
+
BBAAAACAAACBCDD??=@9992:99@@D
@AG8C2:00039:00396
ATATCGCGAGGGTATGGAAGACTCTATA
+
BBAAABBCCCB>CCCCAA?ADCBB??@?
@AG8C2:00039:00397
TCTCTATGCGCTCCACATGTCTAAGGT
+
BECCDAACCCCCBBCAAAABBBCAC?B
@AG8C2:00040:00354
ATATCGCGAGGGTATGGAAGACTCTATA
+
BABBBCDCBCC>CCBB:::;CCCCCB=9
@AG8C2:00040:00355
CGTGTCTCTAGGCACAGGATTTTGTGTAG
+
9;;<ACDBGBC@DB;9959@@B7BAAA<<
@AG8C2:00040:00358
ACGAGCGTTCCCCATGTCGTAGGTACTC
+
@@BBBBB@6994,9A@AABA>>;>999A
@AG8C2:00040:00360
ATATCGCGAGGGTATGGAAGACTCTATA
+
BB@@ABCCCCB>CCAB:::;CCCCB?B>
@AG8C2:00040:00366
ATCAGACACGGACACAGCAGAACACAC
+
@@ABBBBBBB@BBCFAABA<<8<BB@@
@AG8C2:00040:00368
AGCACTGTAGCTGTCACTAGTTACTTGT
+
@DCCCBCDAAA@@BBBBAAACCDDB@BC
@AG8C2:00040:00377
TACTGAGCTACACACACAGAAAGATTGGT
+
BA?BBBB@@@AAAADD@>9996;BB@C@C
@AG8C2:00040:00382
ACGCTCGACATGCCAGTACAGGAG
+
??@@?ACBB88,,*,,,,/44249
@AG8C2:00040:00383
TCTCTATGCGCTCCACATGTCTAAGGT
+
BBCCCECBBCCBB@CCCBBBBACBCDA
@AG8C2:00040:00386
TCTCTATGCGCTCCACATGTCTAAGGT
+
444499EBCCCBB@;<<>991;<,1,1
@AG8C2:00040:00388
CGTGTCTCTAGGCACAGGATTTTGTGTAG
+
AAAAAABAA@A@B???B@CCCC:AABAAE
@AG8C2:00040:00391
ACGCTCGACATGCCCAGGTACAGGAG
+
??>BBBBDDCB99989B@DB@CB@@@
@AG8C2:00040:00399
ATATCGCGAGGGTATGGAAGACTCTATA
+
B?@ABCBBBCD>CCCC?A?BCCCBBBA;
@AG8C2:00041:00350
TGATACGTCTCCTTCCTTAGTTACTTCA
+
?AAABAABBBB@B@B@DCBBB?BCC@A?
@AG8C2:00041:00351
ATCAGACACGGACACAGCAGAACACAC
+
A?<@ABBBBB@BBABACCC@?>?CBBC
@AG8C2:00041:00374
ACGCTCGACATGCCCAGGTACAGGAG
+
AAABBBBCCCC?>?<>A@CBBCEBBB
@AG8C2:00041:00378
AGCACTGTAGCTGTCACTAGTTACTTGT
+
@@CCCCCDBBABABBBBBBCD@BBB@BB
@AG8C2:00041:00380
ACGCTCGACATGCCCAGGTACAGGAG
+
BBBBB?@ACFCBBA=@@=??BBFBAA
@AG8C2:00041:00386
AGCACTGTAGCTGTCACTAGTTACTTGT
+
AABBB@@DCCDDBBCCC@=::6;>@=@@
@AG8C2:00041:00387
TGATACGTCTCCTTCCTTAGTTACTTCA
+
BA@@BBCDCBB?C@CBD@BAA?BBB@BD
@AG8C2:00041:00394
TGATACGTCTCCTTCCTTAATTACTTCA
+
BBBABAA@@@@@A@A@B=B>B;@AB@BB
@AG8C2:00042:00361
ACGAGTGCGTTCCCCATGTCGTAGGTACTC
+
@AC@AABBBC@CCC8CCBB?@@@><>9<99
@AG8C2:00042:00363
CGTGTCTCTAGGCA
+
1/////,,///,/;
@AG8C2:00042:00366
AGCACTGTAGCTGTCACTAGTTACTTG
+
<<DCGCCCCBBBBBBBBBBBCBCBB?B
@AG8C2:00042:00370
TACTGAGCTACACACACAGAAAGATTGGT
+
@?@>@@@;;9@<<1111//6858442424
@AG8C2:00042:00372
TGATACGTCTCCTTCCTTAGTTACTTCA
+
BBBABCCCCBB?B@C@CAABA@BBC@BC
@AG8C2:00042:00381
TGATACGTCCTCCTTCCTTAGTTACTTCA
+
BBA?888//12>>@?>:B@BBBA@A@@EB
@AG8C2:00042:00388
AGCACTGTAGCTGTCACTAGTTACTTGT
+
<<HCBBCECCCBBBB@>>@9969@?<@<
@AG8C2:00042:00389
ACGAGTGCGTTCCCCAGTCGTAGGTACTC
+
B<;<BDBBCB=@@@4>??>?>99599449
@AG8C2:00043:00351
TAGTATCAGCCTCGTGACGAAGGTATTCC
+
=944=9>>?;29844/////,/,/44248
@AG8C2:00043:00352
TGATACGTCTCCTTCCTTAGTTACTTCA
+
@@@AABCCBBB?A?B@BECCB?BBB@CB
@AG8C2:00043:00368
CGTGTCTCTAGGCACAGGATTTTGTGTAG
+
BBBBBBCCCCB?BAD??=ABBB7AC@@@@
@AG8C2:00043:00369
ATCAGACACGGACACAGCAGAACACAC
+
933:=>899959>@99<<<<9=>@@@9
@AG8C2:00043:00390
AGCACTGTAGCTGTCACTAGTTACTTGT
+
AACC<:=EBBABBBBBBBCCC@BBB?AA
@AG8C2:00043:00395
ACGAGTGCGTTCCCCATGTCGTAGGTACTC
+
BBABBBBCCC>BBB9BBB@@C@8848999>
@AG8C2:00043:00396
TGATACGTCTCCTTCCTTAGTTACTTCA
+
BBBBBBBAAAC@B@B@C@BB?@BBB@BC
@AG8C2:00043:00398
TACTGAGCTACACACACAGAAAGATTGGT
+
BBAB@==@BBBA?BCDC?===:==>?C@C
@AG8C2:00044:00355
TCTCTATGCGCTCCACATGTCTAAGGT
+
@CCCBABCCCBBB@C@A??@@@ABBBC
@AG8C2:00044:00358
TACTGAGCTACACACACAGAAAGATTGGT
+
BBBCCCCABBBB====?>99909996944
@AG8C2:00044:00360
ATCAGACACGGACACAGCAGAACACAC
+
BA8;<CCCCB@CCCA@ACBBB?AAACB
@AG8C2:00044:00370
ATATCGCGAGGGTATGGAAGACTCTATA
+
BAB?@AECCCC>BCBC@CEABBBBBBB<
@AG8C2:00044:00380
ATCAGACACGGACACAGCAGAACACAC
+
BBBBBBBBBB?BBBCBBBCBB@BAABB
@AG8C2:00044:00384
TCTCTATGCGCTCCACATGTCTAAGGT
+
444444:444B99549@9991:;,/,/
@AG8C2:00044:00388
CGTGTCTCTAGGCACAGGATTTTGTGTAG
+
BBBBBBBCCBC@CBBAB@BFFC:AA@BBA
@AG8C2:00044:00391
TCTCTATGCGCTCCACATGTCTAAGGT
+
:944:444>9999549989999959=?
@AG8C2:00044:00395
ACGCTCGACATGCCCAGGTACAGGAG
+
BB?BBBBBCCDBBB?AD@BBCCDA@?
@AG8C2:00044:00396
TAATATCAGCCTCGCCATGACGAAGGTATTCC
+
BB@BCCCCCB@@?<>=@CCBBBB@C@CBB@B@
@AG8C2:00045:00352
ACGAGTGCGTTCCCCATGTCGTAGGTACTC
+
CA@AA994442499,444444/68;91//8
@AG8C2:00045:00353
TCTCTATGCGCTCCACATGTCTAAGGT
+
BDC@@ABAAACBB@BBDBAAAAABEBC
@AG8C2:00045:00355
TAGTATCAGCCTCGCCATGACGAAGGTATTCC
+
BBBBCCCC::=<BCB@CC:;<CC@B@CAA=@@
@AG8C2:00045:00363
ACGCTCGACATGCCCAGGTACAGGAG
+
BBBBBBBCFCF?>>:=@>ABCCD@@@
@AG8C2:00045:00369
ACGCTCGACATGCCCAGGTACAGGAG
+
B??AB??BCDD??><@B?BBCCCAAA
@AG8C2:00045:00370
TGATACGTCTCCTTCCTTAGTTACTTCA
+
AAAABBBAA@?=?=A@B?BBB@CBA>A?
@AG8C2:00045:00373
ATCAGACACGGACACAGCAGAACACAC
+
BBBAABBBBB@BBBBAABCCB@BBBBB
@AG8C2:00045:00374
TGATACGTCTCCTTCCTTAGTTACTTCA
+
BBBBBBDDBBB?B@C@D@BBB??BAABB
@AG8C2:00045:00377
AGCACTGTAGCTGTCACTAGTTACTTGT
+
<<CDGDACBCC??@CBCAAACABBB@DA
@AG8C2:00045:00381
ACGCTCGACATGCCCAGGTACAGGAG
+
BBBBBBBDCCABDDC:9;;BBBCACC
@AG8C2:00045:00382
ATATCGCGAGGGTATGGAAGACTCTATA
+
BB@@ABBBCCC>CECB?A?ABBBBAA96
@AG8C2:00045:00385
CGTGTCTCTAGGCACAGGATTTTGTGTAG
+
AABCBDCCFBC?BB>@@>9999/9?CBAA
@AG8C2:00045:00386
ACGAGTGCGTTCCCCATGTCGTAGGTACTC
+
B@@@DAB@BB@BCC9<<@;<1111,0::11
@AG8C2:00045:00396
AGCACTGTAGCTGTCACTAGTTACTTGT
+
@@CBBABCCCCBBBEBBBBCC@CCB?BA
@AG8C2:00045:00399
TAGTATCAGCCTCCCACTACGAAGGAGATTCC
+
AAB@@ACBCB;111-,,,,,,/,/,/44;;>=
@AG8C2:00046:00350
ACGAGTGCGTTCCCCATGTCGTAGGTACTC
+
BBBBBBBBB?==@=6@<<<ABA99589999
@AG8C2:00046:00352
ACGCTCGACATGCCCAGGTACAGGAG
+
;>8111/////444-4;9=99:;944
@AG8C2:00046:00355
ATCAGACACGGACACAGCAGAACACAC
+
BB>??BAABB@BBBEB@=@;;9<CCCB
@AG8C2:00046:00367
CGTGTCTCTAGGCACAGGATTTTGTGTAG
+
BCBBBBDDCCD@AABBCBCBCC9AA@CCC
@AG8C2:00046:00368
TACTGAGCTACACACACAGAAAGATTGGT
+
BBBBCDA?@ABABBCBBB9998;@C@C?B
@AG8C2:00046:00371
AGCACTGTAGCTGTCACTAGTTACTTGT
+
BCDCBABCBBBBABBABBBBDADCB=??
@AG8C2:00046:00372
CGTGTCTCTAGGCACAGGATTTTGTGTAG
+
BBA@BBCCCC@@A@BBC@DCCC9ECA=@C
@AG8C2:00046:00377
ATATCGCGAGGGTATGGAAGACTCTATA
+
BBAABBABBDCBCCCB@A?BCCCDBAA?
@AG8C2:00046:00382
TACTGAGCTACACACACAGAAAGATTGGTG
+
BB@AA@@==111<199?@B>A=BA@=@@C@
@AG8C2:00046:00386
TGATACGTCTCCTTCCTTAGTTACTTCA
+
A@?BBBBBBBB@B@B@DB>@@@@@@@BB
@AG8C2:00046:00390
AGCACTGTAGCTGTCACTAGTTACTTGT
+
BBABA@ACBBBC@AACBBBAA?ACB?AA
@AG8C2:00046:00393
ATATCGCGAGAGTATGAAGACTCT
+
CB9<<B;99A999-,,,*,,,444
@AG8C2:00046:00395
CGTGTCTCTAGGCACAGGATTTTGTGTAG
+
@AABA@CCCCC@CDCBA@A???6==9==?
@AG8C2:00046:00398
TGATACGTCTCCTTCCTTAGTTACTTCA
+
A=??BBCDBAA?A@B@B@?AB@??A@BC
@AG8C2:00047:00351
TGATACGTCTCCTTCCTTAGTTACTTCA
+
BABBBCBBAAA@B@B@DAB??A?@A?BC
@AG8C2:00047:00352
CGTGTCTCTAGGCACAGGAATTTGTGTAG
+
BBBBCCCBAAA@CBBAC@CACC@AA=>>>
@AG8C2:00047:00361
CGTGTCTCTAGGCACAGGATTTTGTGTAG
+
BBBCCFDBBBC@C@AAC@CCCC9BBB@@@
@AG8C2:00047:00362
CGTGTCTCTAGGCACAGGATTTTGTGTAG
+
BBBBBACBCCB@BD?>@?@=9=6A@=<<<
@AG8C2:00047:00365
TAGTATCAGCCTCGCCTATGACGATGATTCC
+
ABCCCABBCB@1/1<-,***,,,,,,/424>
@AG8C2:00047:00367
TCTCTATGCGCTCCACATGTCTAAGGT
+
BBBCCECCBCCBC@A@A@@A@AB?A?@
@AG8C2:00047:00371
TAGTATCAGCCTCGCCATGACGAAGGTATTCC
+
CB:<;CDCCC?BBBB?BBBDDCC@B@BCB@CA
@AG8C2:00047:00373
ACGAGTGCGTCCCCCATGTCGTAGGTACTC
+
AA@AA>>>?99999,49=>@A>99589999
@AG8C2:00047:00381
ACGCTCGACATGCCCAGGTACAGGA
+
BA>ABCECCCCCCD@BB?BBCCDA=
@AG8C2:00047:00385
ATATCGCGAGGGTATGGAAGACTCTATA
+
BC?@?>>>99919GBB@DBBBBBBCCB@
@AG8C2:00047:00396
ATCAGACACGGACACAGCAGAACACAC
+
ABBBBBABBB=@ACDDCCCAA?ABBBB
@AG8C2:00048:00351
ATCAGACACGGACACAGCAGAACACAC
+
?@:;;@;;;B?A<<=A@BB@@=AAA@A
@AG8C2:00048:00353
TGATACGTCTCCTTCCTTAGTTACTTCA
+
BBAABBBB=998;=@@DABDC@<<;@CC
@AG8C2:00048:00358
CGTGTCTCTAGGCACAGGATTTTGTTGAG
+
BBBBBBCBB@B@CC=97:1///+11-117
@AG8C2:00048:00359
ATCAGACACGGACACAGCAGAACACAC
+
BB?A?A@@BB@BBBBBCBCCC@BBBAB
@AG8C2:00048:00360
CGTGTCTCTAGGCACAGGATTTTGTGTAG
+
AAAAAABABBB@BBBBC@CCCC9AA@AAC
@AG8C2:00048:00365
TGATACGTCTCCTTCCTTAGTTACTTCA
+
?ACBCBCAABC@C@C@C@B??=@BC@CC
@AG8C2:00048:00370
ATCAGACACGGACACAGCAGAACACAC
+
B?>@@@AB;;;<BBB<<<BAB><<<BB
@AG8C2:00048:00383
TACTGAGCTACACACAAAGAAAGATTGGTGC
+
BBB:<;AA>>>@9999A>?ACAACG?C?A@9
@AG8C2:00048:00384
ATCAGACACGGACACAGCAGAACACAC
+
A??ABDCBBB>BBBCCBBCCD@@@?BC
@AG8C2:00048:00386
AGCACTGTAGCTGTCACTAGTTACTTGT
+
<<CCGCBDCCDB@@@BBBCCECCDB@CB
@AG8C2:00048:00395
CGTGTCTCTAGGCACAGGATTTTGTGTAG
+
ABCCB>AAADC?BABBE@ECDC:AA@AAA
@AG8C2:00049:00355
CGTGTCTCTAGGCACAGGATTTTGTGTA
+
BB>??BBACBA@>>>AB@BBBC:EDBB=
@AG8C2:00049:00357
TGATACGTCTCCTTCCTTAGTTACTTCA
+
:<CBBBBBBBB8;9;?C>@@A=@@@?AD
@AG8C2:00049:00358
TACTGAGCTACACACACAGAAAGATTGGT
+
BBBBBBBBBBBA=BBD@=9996;@A@C@B
@AG8C2:00049:00360
ATCAGACACGGACACAGCAGAACACAC
+
B9:;@A@BCC@AA?CCC@A@DBCCBBC
@AG8C2:00049:00368
TAGTATCAGCCTCGCCATGACGAAGGTATTCC
+
BBBCBBEBCB@?@@@=@AABBCB@CCCBC@B@
@AG8C2:00049:00375
TGATACGTCTCCTTCCTTAGTTACTTCA
+
BBBBBCBBBBD?A@BBC@ABB?A@A@CB
@AG8C2:00049:00378
ACGAGTGCGTTCCCCATGTCGTAGGTACTC
+
BBABB@AACD@JCC9AAA@@BC@@=?9999
@AG8C2:00049:00384
ACGCTCGACATGCCCAGGTACAGGAG
+
A?>?A=?BCF@9996;A@CBCCC@BB
@AG8C2:00049:00389
TACTGAGCTACACACACAGAAAGATTGGT
+
BABBBAAAAABB@ABC@@9996;AB@C@C
@AG8C2:00049:00390
TACTGAGCTACACACACAGAAAGATTGGT
+
BB??@BCBB?AAABBC@@99968???C@C
@AG8C2:00049:00395
ACGAGTGCGTTCCCCATGTCGTAGGTATC
+
BBCC;;89995999,44444444423444
@AG8C2:00049:00397
TCTCTATGCGCTCCACATGTCTAAGGT
+
BBBCBCDBB@@@@@ABDBBBABCACAC
@AG8C2:00049:00398
CGTGTCTCTAGGCACAGGATTTTGTGTAG
+
BBBBBBCCCCCACBBBCACCCC:CCA==>
@AG8C2:00004:00401
TCTCTATGCGCTCCACATGTCTAAGGT
+
CCCDBF@AAAAAB@BBAAABBFD?C?C
@AG8C2:00004:00409
CGTGTCTCTAGGCACAGGATTTTGTGTAG
+
@@CCEBAAABC?BBA@@=9999/9F??@A
@AG8C2:00004:00411
CGTGTCTCTAGGCACAGGATTTGTGAG
+
4449944444@6984442444-4444:
@AG8C2:00004:00422
AGCACTGTAGCTGTCACTAGTTACTTGT
+
<CDCBCCCCCC;9<BBBCDDC?A@@=@C
@AG8C2:00004:00423
ATAACGCGAGGGTATGGAAGACTCTATAG
+
/399;>>>949-49442499444:33333
@AG8C2:00004:00426
TCTCTATGCGCTCCGACATGTCTAAGGT
+
/////769>99992444444499;2424
@AG8C2:00004:00429
AGCACTGTAGCTGTCACTAGTTACTTGT
+
9>8444;?<;<A>==?BBCFBBCCCA<<
@AG8C2:00004:00433
TCTCTATGCGCTCCACATGTCTAAGGT
+
4444::A@ACCAA>@<99849992424
@AG8C2:00004:00438
CGTGTCTCTACGGCACAGGATTTGTGTAG
+
444999////6656444424995444///
@AG8C2:00004:00442
ATATCGCGAGGGTATGGAAGACTCTATAG
+
<C@@?:9<ACA199992489944973.66
@AG8C2:00004:00444
ACGAGTGCGTTCCCCATGTCGTAGGTACTC
+
@<:9>A=?>>6999/944444444234;99
@AG8C2:00004:00445
ATCAGACACGGACACAGCAGAACACACA
+
@??AAB@AAECCCCCCCCC@@=AA@@CC
@AG8C2:00005:00401
CGTGTCTCTAGGCACAGGATTTTGTGTAG
+
ABCCCBBDDDC@BBDBB????=6=@?@@C
@AG8C2:00005:00403
TGATACGTCTCCTTCCTTAGTTACTTCA
+
;A;9999999=:;:>6:6;@B6;<B@BA
@AG8C2:00005:00404
ATCAGACACGGACACAGCAGAACACA
+
B9<;B@B;99<===?4//2,-+,,,,
@AG8C2:00005:00406
TACTGAGCTACACACACAGAAAGATTGGT
+
BBBBBBCBBBBC@??@@@@@A:>@@>A>A
@AG8C2:00005:00407
TAGTATCAGCCTCGCCATGACG
+
////88//4>8494924/666/
@AG8C2:00005:00408
CGTGTCTCTAGGCACAGGATTTGTGTAG
+
<;@?@<<=GCB?@>@99699919A999@
@AG8C2:00005:00409
TACTGAGCTACACACACAGAAAGATT
+
894444:44494;;;4444//+/,,*
@AG8C2:00005:00414
ATAATGCGCTCCC
+
/./,//6997>>0
@AG8C2:00005:00415
TGATACGTCTCCTTCCTTAGTTACTTCA
+
@CCBBDC??@A?B?C@DBCCC@BBB@CC
@AG8C2:00005:00419
TGATACGTCTCCTTCCTTAGTTACTTCAG
+
=GCBBBB>==@5969>E@ADBACCB@CCB
@AG8C2:00005:00421
TCTCTATGCGCTCCGACATGTCTAAGGT
+
84444494994892/////66068,/,/
@AG8C2:00005:00424
ATATCGCGAGGGTATGGAAGACTCTAT
+
BA9;:88999909?992::;:=BBBA>
@AG8C2:00005:00427
TGATACGTCTCCTCCT
+
;9448844122+-,*,
@AG8C2:00005:00430
ATATCGCGAGGGTATGGAAGACTCTATA
+
BBBBABBBBAA@CCCB>ABACCCCA>AB
@AG8C2:00005:00431
TGATACGTCTCCTTCCTAGTTACTTCA
+
4948@B@><<<-1,/,/./42444244
@AG8C2:00005:00432
TAGTATCAGCCTCGCCATGACGAAGGTATTCC
+
9<@8>A944964;;;6<<A@@99242444242
@AG8C2:00005:00439
ACGAGTGCGTTCCCCATGTCGTAGGTACTC
+
<BABCAA@@@5999/9999@;84?<89998
@AG8C2:00005:00443
TACTGAGCTACACACACAGAAAGATGGTG
+
>99944444444444444A;=58///,/.
@AG8C2:00005:00445
ACGCTCGACATGCCCAGGTACAGGAG
+
@BBCCCNECBACADA<=<<BBBCBBD
@AG8C2:00005:00447
CGTGTCTCTAGGCACAGGATTTTGTGTAG
+
AABACCAA@?@:<<>BB?9999/9A>>@C
@AG8C2:00006:00401
ACGAGTGCGTTCCCCATGTCGTAGGTACTC
+
BBAB@;;9995444,444//////54///4
@AG8C2:00006:00402
CGTGTCTCTAGGCACAGGATTTTGTGTAG
+
A@BCCBCBCDC@CBB@A;9994-9@?@@A
@AG8C2:00006:00406
TCTCTATGCGCTCCACATGTCTAAGT
+
B;>@CCCCBBBBB@CCA@;<9?;-11
@AG8C2:00006:00411
TACTGAGCTACACACACAGAAAGATTGGT
+
;>>211;>A@CB;9<AAA=CC?BBB::69
@AG8C2:00006:00418
TCTCTATGCGCTCCACATGTCTAAGGT
+
=89?AAAACDCCCAB@A@<==CFABB>
@AG8C2:00006:00419
TCTCTATGCGCTCCACATGTCTAAGGT
+
4444;;99<ABAB@@9:999;BB=?;@
@AG8C2:00006:00425
TCTCTATGCGCTCCGACATGTCTAAGGT
+
44449:@@B?>9924444444777,/,/
@AG8C2:00006:00427
TCTCTATGCGCTCCACATGTCTAAGT
+
44449444111//,/7,//////,/4
@AG8C2:00006:00429
CGTGTCTCTAGGCACAGGATTTTGTGTAG
+
@BBBCDCECCC@CBB>@<9444-9B99;B
@AG8C2:00006:00431
CGTGTCTCTAGGCACAGGATTTGTGTAG
+
9;9@=?@BAAA@@A>99699919@999A
@AG8C2:00006:00436
TAGTATCAGCCTCGCCATGACGAATGGTATTCC
+
998899444424;;A>BB>;;11,//,//6,/,
@AG8C2:00006:00439
CGTGTCTCTAGGCACAGGATTTGTGTAGA
+
444449?BBAB?9;9?><99919@>>994
@AG8C2:00006:00441
TCTCTATGCGCTCCACATGTCTAAGGT
+
44449BAA@CC@@>;9<9A@@:A292;
@AG8C2:00006:00442
ATATCGCGAGGGTATGGAAGACTCTATA
+
>>>@>@@@999-494424<9==?BB>;;
@AG8C2:00006:00447
TAGTATCAGCCTCGCCATGATCGAAGGTATTCC
+
9444;@@AAB<@>>>6999444:::;:444242
@AG8C2:00006:00449
TGATACGTCTCCTCCTAGTACTCA
+
;;9@99941-,*,,*****,,,//
@AG8C2:00007:00401
TACTGAGCTACACACACAGAAAGATTGGT
+
444948@9:8@>;9944////+/,,*,*,
@AG8C2:00007:00404
ATATCGCGAGGTATGGAAGACTCTATA
+
4799@>;<11-////,/5698=9;@@>
@AG8C2:00007:00406
AGCACTGTAGCTGTCACTAGTTACTTGT
+
444444B?999889===>??A:<<A<@A
@AG8C2:00007:00416
TACTGAGCTACACACACAGAAAGATTGGT
+
=BA@@@BA@;;9@@>944444-48;7878
@AG8C2:00007:00418
ATCAGACACGGACTCAGCAGAACACACA
+
@BBBBBBBBB@CBCAABBDCC?CCCCCC
@AG8C2:00007:00425
AGCACTGTAGCTGTCACTAGTTACTTGTG
+
9>@@@ACA@AAA999=?==AD>>=C@BCF
@AG8C2:00007:00426
TCTCTATGCGCTCCACATGTCTAAGGT
+
A;<<CBBCHAB?B@CCBA:;;BB=A=A
@AG8C2:00007:00435
TCTCTATGCGCTCCACATGTCTAAGGT
+
44449AD=<<C;;9<AB>999@A6959
@AG8C2:00007:00437
TCTCTATGCGCTCCGACAATGTCTAAGT
+
,,,,,//;@99442///,*,,,277,//
@AG8C2:00007:00439
ATATCGCGAGGGTATGGAAGACTCTATA
+
BBAB@BBBBBC>CDBB>A>ADEFCCBBA
@AG8C2:00007:00442
ATATCGCGAGGTATGGAAGACTCTATA
+
=@;;9><<//,/7//,/5698=A;80;
@AG8C2:00007:00443
TGATACGTCTCCTTCCTTAGTTACTTCA
+
:;;>><<9<8=+-*,*,*,,/,444249
@AG8C2:00007:00447
ACGAGTGCGTTCCCATGTCGTAGGTACTC
+
99788444442//+////6//49234499
@AG8C2:00007:00449
ATCAGACACGGACACAGCAGAACACAC
+
>>>>@@B@AA@BBBBBBECDC@E@@;;
@AG8C2:00008:00401
ATCAGACACGGACACAGCAGAACACAC
+
@@BABBACBA@EABBA@?@;;89B@?@
@AG8C2:00008:00405
AGCACTGTAGCTGTCACTAGTTACTTGT
+
@BBCCDBCBBCCCDDCCCCCD@DCB?BB
@AG8C2:00008:00407
TACTGAGCTACACACACAGAAAGATTGGT
+
BBBBBBBBBBECCDA?@;444-9@>@C@C
@AG8C2:00008:00411
CGTGTCTCTAGGCACAGGATTTTGTGTAG
+
9=CCHBAAA@A@AAAAA@ACCC:CC:99=
@AG8C2:00008:00412
CGTGTCGTCTAGGCACAGGAT
+
//4444449944244/72200
@AG8C2:00008:00416
ACGCTCGACATGCCCAGGTACAGGA
+
?;898?>999999959><>>600**
@AG8C2:00008:00418
TAGTATCAGCCTCGCCATGACGAAGGTATTCC
+
ABBBBBBBDC@BB@@=ACCCCCC@C@<:<AGA
@AG8C2:00008:00422
TACTGAGCTACACACACAGAAATGATTGGTG
+
4>9489944444444777/,,*,,,,*/5/.
@AG8C2:00008:00423
ATATCGCGAGGGTATGGAAGACTCTATA
+
9:9@@D>>9990494424999:==7;;A
@AG8C2:00008:00425
CGTGTCTCTAGGCACAGGATTTTGTGTAG
+
49499AAAAAA=@=99D@9999/944444
@AG8C2:00008:00428
ATATCGCGAGGGTATGGAAGACTCTATA
+
ABBBABABBCC?DAAA@C@CBBBBBBBB
@AG8C2:00008:00431
TAGTATCAGCCTCGCCATGACGAAGGTATTCC
+
A;;<@ACADB@8899599B@ABB>B><<<@B@
@AG8C2:00008:00432
TGATACGTCTCCTCCTTAGTTACTTCA
+
AAA;;;;4/8;,//,,2,,/,///,44
@AG8C2:00008:00433
ATATCGCGAGGTATGGAAGACTCTATA
+
BC:;9>111-+,,,,*,2277667373
@AG8C2:00008:00440
CGTGTCTCTAGGCACAGGATTTGATGTACT
+
4444444/811,/8>1111>>61///////
@AG8C2:00008:00446
CGTGTCTCTAGGCACAGGATTTGTGTAG
+
44449@CCBGC>@@@99599914?9444
@AG8C2:00008:00447
AGCACTGTAGCTGTCACTAGTTACTTGT
+
BBBBBFCC@AAHCCCCCBBAA?A=><?B
@AG8C2:00009:00400
AGCACTGTAGCTGTCACTAGTTAATTGT
+
:ACACCDDBBBB;<<>>>@9959>A<?A
@AG8C2:00009:00402
TCTCTATGCGCTCCACATGTCTAAGGT
+
ACCCCCCBAAAAA@A@CBBCECCADAC
@AG8C2:00009:00403
CGTGTCTCTAGGCAGATGGATTTGTAG
+
ABBCBECCD:429--,,,*,,,*,22:
@AG8C2:00009:00404
TCTCTATGCGCTCCACATGTCTAAGGT
+
>>=>9<:ABBCBB>99::1116656::
@AG8C2:00009:00405
ACGAGTGCGTTCCCCATGTCGTAGGTACTC
+
ABBBB?@ABC@CCB:=:;9=>>>><?999>
@AG8C2:00009:00406
TACGAGCTACACACACAGAAAGATTGGT
+
@BBBA>>BBBB=?CC;;444-9>>;ABB
@AG8C2:00009:00408
AGCACTGTAGCTGTCACTAGTTACTTGT
+
@@CCCCBCAABBBBBBBBBCD@CBB@BB
@AG8C2:00009:00411
TCTCTATGCGCTCCACATGTCTAAGGT
+
BBCCCCCABBBBB@BACBDCCCC@CAB
@AG8C2:00009:00416
AGCACTGTAGCTGTCACTAGTTACTTGT
+
ABCCCB@BAAABBBBBCBBCC@BBB@BB
@AG8C2:00009:00417
CGTGTCTCTAGGCACAGGATTTTGTGTAG
+
BBBBBBCCBBBEAAB@@@ACCC:EC@==@
@AG8C2:00009:00423
AGCACTGTAGCTGTCACTAGTTACTGT
+
944449:444444;;444444249844
@AG8C2:00009:00425
ATCAGACACGGACACAGCAGAACACAC
+
BAAAABABBB@BBBBDCCD@A@ADBBB
@AG8C2:00009:00429
TCTCTATGCGCTCCACATGTCTAAGGT
+
@BCB<:>F@AACD@BAA@@@@@ABC?A
@AG8C2:00009:00431
ATCAGACACGGACACAGCAGAACAAC
+
98;BBBCBBCACFAA@@999959<::
@AG8C2:00009:00437
ACGAGTGCGTTCCCCATGTCGTAGGTACTC
+
;9?@9949895999,444444///54////
@AG8C2:00009:00438
TGATACGTCTCCTCCTTAGTTATCTTCA
+
989;===>>--+,,*,*,,/,4444844
@AG8C2:00009:00440
TACTGAGCTACACACACAGAAAGATTGGT
+
A@CCBBBB?:9<BBAAAAAAC@AAABC@B
@AG8C2:00009:00442
AGCACTGTAGCTGTCACTAGTTACTTGT
+
<CCBBBCC@@ABBA@@@AA@B6999699
@AG8C2:00009:00445
TACTGAGCTACACACACAGAAAGATTGGT
+
>>@;99AA;999@99999998-48=4424
@AG8C2:00009:00448
TCTCTATGCGCTCCACATGTCTAAGGT
+
8444=AABBBBBC?A;<9==ABC6969
@AG8C2:00009:00449
ATATCGCGACGGGTATGGAAGACTCTAATAGA
+
989889849444-4449242499884823399
@AG8C2:00010:00400
ATCAGACACGGACACAGCAGAACACAC
+
B>@@CCABBB@CBBBCCAA@@=ACCCC
@AG8C2:00010:00405
ACGAGTGCGTTCCCCATGTCGTAGGTACTC
+
@BABBBBBCC@CDD:B<<<BA@@B=;<;@@
@AG8C2:00010:00410
ACGCTCGACATGCCCAGGTACAGGAGAC
+
>=>>>999<:949=:9969844:===9C
@AG8C2:00010:00413
TGATACGTCTCCTTCCTTAGTTACTTCA
+
BCBBABB@>998<@CAEAABB@BBB@CC
@AG8C2:00010:00416
TGATACGTCTCCTTCCTTAGTTACTTCA
+
BDBBBBCA@@==A?C@CDCCC;<D=EED
@AG8C2:00010:00417
CGTGTCTCTAGGCACAGGATTTTGTGTAG
+
ABBCAABCECC@BBAAA@ACCD:DB:;;A
@AG8C2:00010:00419
CGTGTCTCGTACGCGACA
+
BDAAB@911////,*(**
@AG8C2:00010:00420
ATATCGCGAGGGTATGGAAGACTCTATA
+
;;9@>?9999904944242448883337
@AG8C2:00010:00421
ATATCGCGAGGGTATGGAAGACTCTATAG
+
BBABBBBBBBH>CAA@=A=ABBCC<;0>=
@AG8C2:00010:00422
CGTGTCTCTAGGCACAGGATTTTGTGTAG
+
449;7>121=:88?A>994444,444666
@AG8C2:00010:00424
CGTGTCTCTAGGCACAGGATTTTGTGTAG
+
CCBCBBCCCCCCC;<<CDDDCD:CBA@@@
@AG8C2:00010:00426
ATCAGACACGGACACAGCAGAACACAC
+
BBBBBABBBB?BBBBBCCCAA?ABBBB
@AG8C2:00010:00427
TCTCTATGCGCTCCACATGTCTAAGGT
+
44444449AACDD@BA8=11167,/,4
@AG8C2:00010:00434
AGCACTGTAGCTGTCACTAGTTACTTGTG
+
<BBBABBB<=<ABBAAABBB?594=5449
@AG8C2:00010:00439
ATCAGACACGGACACAGCAGAACACAC
+
9:8>89344488994<;<@>>=98944
@AG8C2:00010:00440
TACTGAGCTACACACACTGAAAGATTGGT
+
@:;;94:>9994844444444-4487824
@AG8C2:00010:00443
TACTGAGCTACACACACAGAAAGATTGGT
+
??A;=<GC@@@@@999;9@AB<BAB=@=@
@AG8C2:00010:00446
TGATACGTCTCCTCCTTAGTTACTTCA
+
AAAA@A<9188+-,*,*,,/,444244
@AG8C2:00011:00400
TGATACGTCTCCTTCCTTAGTTACTTCA
+
BBABBBBCDBB?BAC@EA@BBABBB@BC
@AG8C2:00011:00403
TCTCTATGCGCTCCACATGTCTAAGGT
+
BBBD@AACCCC?=<BBDBBBAAABD@B
@AG8C2:00011:00404
GACGAGTGCGTTCCCCATGTCGTAGGTACTC
+
*//34:49;@B@CGB:B<<99>>99489449
@AG8C2:00011:00407
ATATCGCGAGGGTATGGAAGACTCTATA
+
BB???BBBBAB@DCCB?B@BDBBCAAB@
@AG8C2:00011:00410
TGATACGTCTCCTCCTTAGTTACATTCA
+
;;;@A@@@==>,1/,/,.//56/,,*,,
@AG8C2:00011:00411
ATATCGCGGGGGTATGGAAGACTCTATA
+
CC9;:@==@@@0@BCC?A>ACFCCCCC>
@AG8C2:00011:00413
TATACGCTCCTCCTATACATTAGT
+
4/////699844244,,,,,*,,,
@AG8C2:00011:00414
TAGTATCAGCCTCGCCATGACGAAGGTATTCC
+
BBAAACCBDB@BBBD?ABCB@@@=@=@A@@AA
@AG8C2:00011:00415
AGCACTGTAGCTGTCACTAGTTACTTGT
+
;@@@CCBAACDCBBBCAAAAC?BBD?AA
@AG8C2:00011:00416
ACGCTCGACATGCCCAGTACAGGAG
+
>889>;99@CA111,11///44249
@AG8C2:00011:00417
AGCACTGTAGCTGTCACTAGTTACTTGT
+
AABCCCDDBCCBBBA944444:444244
@AG8C2:00011:00421
TACTGAGCTACACACACAGAAAGATTGGT
+
ACCAABBBBBDBCAAABBBAA<@;;8<AC
@AG8C2:00011:00422
TAGTATCAGCCTCGCCATGACGAAGGTATTCC
+
?=BBB<<<DCA@A;;8;;A@AAD>C=<<<@D@
@AG8C2:00011:00428
TAGTATCAGCCTCGCCATGACGAAGGTATTCC
+
BBAABCDECB?@A??=@CCCBBB@DCBBB?A?
@AG8C2:00011:00431
ACGAGTGCGTTCCCCATGTCGTAG
+
9;:89894442444,444//////
@AG8C2:00011:00433
TCTCTCTAAGGTACTG
+
BCCBC@@@?B@BCBBB
@AG8C2:00011:00435
TGATACGTCTCCTTCCTTAGTTACTTCA
+
CBBAAABBDCC?A?A@C@BBC@??A@BB
@AG8C2:00011:00441
TGATACGTCTCCTCCTTA
+
;=<AA@<4/,2*,,*,*,
@AG8C2:00011:00446
ATATCGCGAGGGTATGGAAGACTCTATA
+
D@BBA@::99919?9924==9=>B<;;@
@AG8C2:00011:00448
TACTGAGCTACACACACAGAAGATTGG
+
>949444;99944444444424492/,
@AG8C2:00012:00400
CGTGTCTCTAGGCACAGGATTTTGTGTAG
+
4=AABCEDCCC?AAACC@CBCC:FDC;;9
@AG8C2:00012:00402
CGTGTCTCTAGGCACAGGATTTTGTGTAG
+
AAABBBCCCCC@C::;C@DDCC9CCCCAA
@AG8C2:00012:00403
CGTGTCTCTAGGCACAGGATTTGTGTAG
+
CCBBAAAEECC?BBC?@249914:444B
@AG8C2:00012:00406
TACTGAGCTACACACACAGAAAGATTGGT
+
BC<<=AAA@;99A99991111+///,/,/
@AG8C2:00012:00413
ATCAGACACGGACACAGCAGAACACAC
+
B@@@BBB??A@BBBBCCCC:99:CA@C
@AG8C2:00012:00417
ACGCTCGACATGCCCAGGTACAGGAG
+
BBAABB?CDCB9998;B?@BCCG?BB
@AG8C2:00012:00419
TGATACGTCTCCTTCCTTAGTTACTTGAC
+
BBBBBB?BBA;9924599>>A@8?8*+**
@AG8C2:00012:00422
ATATCGCGTAGGTATGGAAGACTCTATA
+
9;9911**(((((((*)*)*22:;997?
@AG8C2:00012:00426
ACGCTCGACGATGCCAGTACAGGAG
+
>:;;81><1/,,*,*,,,,/4424:
@AG8C2:00012:00434
ATATCGCGAGGGTATGGAAGACTCTATA
+
@@AC@@AAACB>CAA@<?<?99943337
@AG8C2:00012:00435
TCTCATGCGCTCCACATGTCTAAGGTACTA
+
94449949@@8969999999>>59294444
@AG8C2:00012:00436
TCTCTATGCGCTCCACATGTCTAAGGT
+
944499999944?<44:4999?D>?=?
@AG8C2:00012:00439
ATCAGACACGGACACAGCAGAACACAC
+
B;;;@A899424444499?==@B999A
@AG8C2:00012:00444
CGTGTCTCTAGGCACAGGATTTGATGTAGTA
+
44497///,22*,///4249954////////
@AG8C2:00012:00445
CGTGTCTCTAGGCACAGGATTTTGTGTAG
+
BBBBBCDDBGAACBAACA@=?=6=@9==C
@AG8C2:00013:00401
AGCACTGTAGCTCGTCACTAGTT
+
1/////67-///////8881//,
@AG8C2:00013:00403
ACGCTCGACATGCCCAGGTACAGGAG
+
ABBBBBABBBBCDE@CDDCAAACAGC
@AG8C2:00013:00404
TCTCTATGCGCTCCACATGTCTAAGGA
+
ABBCAAABBBBAA@CBCB???CCAE@B
@AG8C2:00013:00407
TCTCTATGCGCTCCACATGTCTAAGGT
+
;<BBBDDCCCBBB?ABDCBCCAA=A@A
@AG8C2:00013:00410
ATATCGCGAGGGTATGGAAGACTCTATA
+
CC9;:BBBBBB>E><<@C@BBBBC@@AC
@AG8C2:00013:00411
TCTCTATGCTCTCCACATGTCTAAGGTA
+
44444449<@@9924444499;;24244
@AG8C2:00013:00412
AGCACTGTAGCTGTCACTAGTTACTTGT
+
?>BC<:>FAAABAABBCCBCC69;A=@@
@AG8C2:00013:00413
ATATCGCGAGGGTATGGAA
+
BBBB@9499//+////,/,
@AG8C2:00013:00414
TAGTATCAGCCTCGCCATGACGAAGGTATCC
+
BBBBDBCCCCABB@?>?BBCCBCACC99942
@AG8C2:00013:00416
AGCACTGTAGCTGTCACTAGTTACATGT
+
AAAAB<<:9=9:999;<<AGBA<<<<<9
@AG8C2:00013:00420
TCTCTATGCGCTCCACATGTCTAAGT
+
@CCD@ADCCBBBBAA=?944///,//
@AG8C2:00013:00421
AGCACTGTAGCTGGTCACTAGTTACTTGT
+
=:984444/////,////6///,///:;;
@AG8C2:00013:00424
TAGTATCAGCCTCGCCATGACGAAGGTATTCC
+
BBBBBBBDCB@>?@@=@@ABBAAAABCCC@C@
@AG8C2:00013:00439
TCACTATGCGCTCCACATGTCTAAGGT
+
////////:::8>;6//////4:89;9
@AG8C2:00013:00448
ATCAGACACGGACACAGCAGAACACACA
+
B@@??BABBB@CCCBCDCC998;BAABC
@AG8C2:00014:00403
TACTGAGCTACACACACAGAAAGATTGGT
+
AAAABBCBBBBBBBBC;;444-9@@?C@C
@AG8C2:00014:00406
TCTCTATGCGCTCCACATGTCTAAGGT
+
BCCBCECCBBCBB@BBCBBBBCC@CAC
@AG8C2:00014:00407
ACGCTCGACATGCCCAGGTACAGGAG
+
BBBBBAABBBA9998;B@CBCCG?CC
@AG8C2:00014:00408
TGATACGTCTCCTTCCTTAGTTACTTCA
+
BBB??BCCD@@>A@A?BBBEB@BCB@BB
@AG8C2:00014:00409
TCTCTATGCGCTCCACATGTCTAAGG
+
BCBBBCDBBBBBB@BCEBBCCCDAE@
@AG8C2:00014:00410
CGTGTCTCTAGGCACAGGATTTTGTGTAG
+
?BBBBBCCCCC@BAAAB@BFCF9BB@@@B
@AG8C2:00014:00413
ACGAGTGCGTTCCCCATGTCGTAGGTACTC
+
//@@@@@B@B6999/99>?D?><@:021<>
@AG8C2:00014:00414
ACGCTCGACATGCCAGGTACAGGAG
+
A;;;AA@99/8//,//,/6944249
@AG8C2:00014:00419
ATCAGACACGGACACAGCAGAACACAC
+
?>BBBB@@BB?BDBBBCCCCEBCCCBC
@AG8C2:00014:00421
ATATCGCGAGGGTATGGAAGACTCTATA
+
>@<<<BBCDCC@DGBA@DABCCCCCBBB
@AG8C2:00014:00423
AGCACTGTAGCTGTCACTAGTTACTTGT
+
<=EDBBBICCDBBBBBBBCBB@BAA?BC
@AG8C2:00014:00424
TGATACGTCTCCTAGTGC
+
CCABBBD:9<E@CBDCBE
@AG8C2:00014:00425
TGATACGTCTCCTTCCTTAGTTACTTCA
+
@AABBB@B===698;=BA@CC@B999;B
@AG8C2:00014:00428
TCTACTATGCTCTCCACATGTCTAAG
+
,,,,,878>CB<1,*-,,,,,,//,/
@AG8C2:00014:00429
ATCAGACACGGACACAGCAGAACACAC
+
@?>ABCBBBB@CBBBBCCC??=@AA@C
@AG8C2:00014:00430
CGTGTCTCTAGGCACAGATTGTGAG
+
/////6966/1,/,/////,//660
@AG8C2:00014:00431
TACTGAGCTACACACACAGAAAGATTGGT
+
B@AABBCBA@@BBBBBBB;8809>><A>A
@AG8C2:00014:00434
TGATACGTCTCCTTCCTTAGTTACTTCA
+
BB@?;44999=:;>@6:87=@=@AAACC
@AG8C2:00014:00437
ATCAGACACGGACACAGCAGAACACAC
+
A?ABBBBBBB@BBBBCDFC@?>@BBAB
@AG8C2:00014:00438
ACGCTCGACATGCCCAGGTACT
+
>9848944444444-442446,
@AG8C2:00014:00439
ATCAGACACGGACACAGCAGAACACACA
+
B?@@?@<CCC=AA@A@@@@@B>BBBABA
@AG8C2:00014:00442
AGCACTGTAGCTGTCACTAGTTACTTGGT
+
BBCCDDEDBCBCCBBBBBCFD@BBB=@=@
@AG8C2:00014:00444
TAGTATCAGCCTCGCCATGACGAAGGTATTCC
+
B@@@AACCCDA@>B=599>>444242449:@=
@AG8C2:00014:00446
ACGAGTGCGTTCCCCATGTCGTAGGTACTC
+
BBB>>@CCCC?BAA9AAAAAAB=??B;<;B
@AG8C2:00014:00449
AGCACTGTAGCTGTCACTAGTTACTTGT
+
<DDCCCDC:==CBAAACCCCCAC<;7;A
@AG8C2:00015:00407
CGTGTCTCTAGGCACAGGATTTTGTGTAG
+
4>@AABBDCCCBAACCBB9999/9A999B
@AG8C2:00015:00410
TACTGAGCTACACACACAGAAAGATTGGT
+
BB@AABBBBBBBBCCC@?9996;BC@C?A
@AG8C2:00015:00411
ATCAGACACGGACACAGCAGAACACAC
+
BAAABBBBCB?B99;BC<;=C@BBBCC
@AG8C2:00015:00412
ATCAGACACGGACACAGCAGAACACAC
+
@@BBCD@?@D?CCAAA@;99859>999
@AG8C2:00015:00413
ATCAGACACGGACACAGCAGAACACAC
+
@@@@ABAACB@BBBDCDCCBB@DCBBB
@AG8C2:00015:00416
TCTCTATGCGCTCCACATGTCTAAGGT
+
@<;<BAAACCCCC@BCB?9;9>B5959
@AG8C2:00015:00417
TCTCTATGCGCTCCACATGTCTAAGGTA
+
9:B=DAC<=<E@A<@999999>@54249
@AG8C2:00015:00418
TGATACGTCTCCTTCCTTAGTTACTTCA
+
BBBBBBBCCAAAA@B@B@?AA===@@CC
@AG8C2:00015:00419
ACGAGTGCGTTCCCCATGTCGTTAGGTACTC
+
?989>9449969CD:DA@>@==8=>479>>>
@AG8C2:00015:00421
AGCACTGTAGCTGTCACTAGTTACTTGT
+
@ACCDCBC@AACAAACCDCCDBC@@?AC
@AG8C2:00015:00422
TAGTATCAGCCTCCCCATGACGAAGGTATTCC
+
444449999;24444,4:989==296:BB@B>
@AG8C2:00015:00426
ATCAGACACGGACACAGCAGAACACAC
+
>8:;FBABBB<=@>>;<<@?@@B<;;A
@AG8C2:00015:00432
AGCACTGTAGCTGTCACTAGTTACTTGT
+
=@CCCBCB>>>AAABAABBCC@BBB@BB
@AG8C2:00015:00434
TGATACGTCTCCTTCCTTAGTTACTTCA
+
@BCBBCCCBCC@CAB@E7;:B?BCCACF
@AG8C2:00015:00437
CGTGTCTCTAGGCACGGATTTGTGTAG
+
944444444492////5667+//4444
@AG8C2:00015:00440
TCTCTATGCGCTCCGACATGTCTAAGT
+
44///////944464499444:96,//
@AG8C2:00015:00443
ATCAGACACGGACACAGCAGAACACAC
+
BBBAAAB@>A@BCBBABBDCC@BBBBB
@AG8C2:00015:00447
TGATACGTCTCCTTCCTTAGTTACTTCA
+
9==ABBD?=@B5959242388784424:
@AG8C2:00015:00448
CGTGTCTCTAGGCACAGGATTTGTGTAG
+
;@@>=ABAABC@BBA@@<9990994449
@AG8C2:00015:00449
TGATACGTCTCCTCCTAGTTACTTACT
+
;99>?=844/8,//,/.//,4442444
@AG8C2:00016:00400
TGATACGTCTCCTTCCTTAGTTACTTCA
+
BBBBBBCBCAAAA@C@D@?BB@BBB@BC
@AG8C2:00016:00404
ATCAGACACGGACACAGTCAGAACACAC
+
A?89487444889B@99;999@599499
@AG8C2:00016:00406
ACGAGTGCGTTCCCCATGTCGTAGGTACTC
+
BBABCCB9>92999-9D@@@CABC?BBBAA
@AG8C2:00016:00408
TGATACGTCTCCTTCCTTAGTTACTTCA
+
BABBBBBBAA@;@=@>A?ACCBBBA@BB
@AG8C2:00016:00409
ATCAGACACGGACACAGCAGAACACAC
+
C;7;>>8994244999;4449;>944>
@AG8C2:00016:00411
ATATCGCGAGGGTATGGAAGACTCTATA
+
BBAB?F@CCCH>BDCC=A?ACB@B@@@A
@AG8C2:00016:00412
TCTCTATGCGCTCCACATGTCTAAGGT
+
889>@GDCBCCCC@BCA@@@@992424
@AG8C2:00016:00417
TCTCTATGCGCTCCACATGTCTAAGGT
+
BCAAAEDCCCCBB@B;:<<<<BDBEAB
@AG8C2:00016:00420
TAGTATCAGCCTCGCCATGACGAAGGTATTCC
+
CBBBBBBBCA<>>9859>A>>@@=A=ABCDDA
@AG8C2:00016:00421
TACTTGAGGCCTAACACAACACAGAAAAGATTGGTGC
+
:811,111,/,/424///,/7///444,4442/,/66
@AG8C2:00016:00423
TGATACGTCTCCTTCCTTAGTTACTTCA
+
BBB@??CAABB@C@B@C@BBB@A>A@BB
@AG8C2:00016:00425
CGTGTCTCTAGGCACAGGATTTTGTGTAG
+
BBBCBBBBBBB@BBBCD@@??=6==?BCC
@AG8C2:00016:00437
ACGCTCGACATGCCAGTACAGGAG
+
=>844444;7//,*,,,*,,,*,/
@AG8C2:00016:00439
TGATACGTCTCCTTCCTTAGTTACTTCA
+
BCCCBBBBBBC@D@C?B@A?@<@@@=@C
@AG8C2:00016:00442
AGCACTGTAGCTGTCACTAGTTACTTGT
+
@BCCBABCBBBBBBBBCCCDAB???<?B
@AG8C2:00016:00444
TGATACGTCTCCTTCCTTAGTTACTTCA
+
@BBABBAA>>>5959592;CC>BBGACB
@AG8C2:00016:00447
TCTCTATGCGCTCCACATGGTCTAAGGT
+
@ABBCCCCD<@<JAB@A;;99@AA?ECE
@AG8C2:00016:00448
TGATACGTCTCCTTCCTTAGTTACTTCA
+
@ABBBBBDDAAAA@B@CBBBB@BBB@CB
@AG8C2:00016:00449
TGATACGTCTCCTTCCTTAGTTACTTCA
+
9@BCCCC;9;B9<;=DKBCBB?BCCDEA
@AG8C2:00017:00400
ACGCTCGACATGACCGGTACAGAG
+
@9:9>9;9=02***)*)((*,,,*
@AG8C2:00017:00401
ATATCGCGAGGGTATGGAAGACTCTAT
+
BA9;;C@AAHHACA@?8:9<BBBC@@>
@AG8C2:00017:00403
AGCACTGTAGCTGTCACTAGTTACTTGT
+
==LNDC@CAABBAAAAAAABB@A@@@BB
@AG8C2:00017:00404
ATCAGACACGGACACAGCAGAACACAC
+
A<@BC;:;@@=>AAA;::B=@?B=@@?
@AG8C2:00017:00405
TGATACGTCTCCTTCCTTAGTTACTTC
+
CCCBBBBB?AA>B@CAC@BCB@B;;;1
@AG8C2:00017:00406
TCTCTATGCGCTCCACATGTCTAAGGT
+
BBBBBCCBBBBBC?AAAAAC@AAACAC
@AG8C2:00017:00407
ATCAGACACGGACACAGCAGAACACAC
+
BBBBCBABBCBCBCCCCCDA@>AC??A
@AG8C2:00017:00408
CGTGTCTCTAGGCACAGGATTTTGTGTAG
+
>>>===CCCCC@<<99969999/9?999>
@AG8C2:00017:00411
CGTGTCTCTAGGCACAGGATTTTGTGTAG
+
BBBBBBBAA@A@BBBBB?DCCC:CCCCCC
@AG8C2:00017:00412
CGTGTCTCTAGGCACAGGATTTTGTGTAG
+
@@ABBABAABB@BBA@B@BBCC:BBCCBB
@AG8C2:00017:00413
ACGCTCGACATGCCCAGGTACAGGAG
+
BBBBBBDCFCBBDD@999;?@BBCAB
@AG8C2:00017:00415
TACTGAGCTACACACACAGAAAGATTGGT
+
@@ABBBBBABBBAABCD>9996;@B@D@B
@AG8C2:00017:00418
TACTGAGCTACACACACAGAAGATTGGTG
+
4448>@;;:>>944//////,//6,4243
@AG8C2:00017:00421
CGTGTCTCTAGGCACAGGATTTTGTGTAG
+
BBBBCCCCBBB@CBBAA>>ACF:EAACDC
@AG8C2:00017:00422
CGTGTCTCTAGGCACAGGATTTTGTGTAG
+
CBBCCCCCAA@@CB?=A@BCCC8ACBCCC
@AG8C2:00017:00423
TACTGAGCTACACACACAGAAAGATTGGT
+
B???BBBAAAABBBCAAA>>=:@BB@C@C
@AG8C2:00017:00429
ATATCGCGAGGGTATGGAAGACTCTATA
+
CBABABBBBBH@ECCC@C@CBA@ABBBD
@AG8C2:00017:00430
TCTCTATGCGCTCCACATGTCTAAGGT
+
BABA@=A@<;<BC@BBB@@@@AAAEAC
@AG8C2:00017:00433
CGTGTCTCTAGGCACAAGATTTTGTGTAG
+
BBBBCCCDGDD@CBB@:;4444/99999@
@AG8C2:00017:00437
ATATCGCGAGGGTATGGAAGACTCTATA
+
BB@@?BBBCCB?DDDC:::;CCCC@@:;
@AG8C2:00017:00440
TCTCTATGCGCTCCACATGCTAA
+
444?49999998>9@99994:;<
@AG8C2:00017:00442
AGCACTGTAGCTGTCACTAGTTACTT
+
:9889@9444944444489495<9;;
@AG8C2:00017:00445
ATATCGCGAGGGTATGGAAGACTCTATA
+
AA@@@BBBBBB>CCBB?D?BBBBB??@A
@AG8C2:00017:00446
ATCAGACACGGACACAGCAGAACACAC
+
BBBBCCB?@@@CCCDDCBBBBACECCC
@AG8C2:00017:00448
TCTCTATGCGCTCCACATGTCTAAGGT
+
BBCC::=CD;<<@=@ABA;<<CCACBD
@AG8C2:00018:00400
CGTGTCTCTAGGCACAGGATTTTGTGTAG
+
BBBBBBCBA@@@A@@@A@BBBB:ACBBCC
@AG8C2:00018:00401
ATATCGCGGGGGTATGGAAGACTCTATA
+
BB>88944444+9;DB@B?BDDDCBBB=
@AG8C2:00018:00403
CGTGTCTCTAGGCACAGGATTTTGTGTAG
+
BBCBGBDDEAA@ACB>>;9999/9A>@@H
@AG8C2:00018:00404
TGATACGTCTCCTTCCTTAGTTACTTCA
+
BBBAABCDDBB?ACECCCABB@?BB@BC
@AG8C2:00018:00405
ATATCGCGAGGGTATGGAAGACTC
+
ABC<<<CBB>A6;1//,/,///,2
@AG8C2:00018:00406
ATCAGACACGGACACAGCAGAACACAC
+
BB>??BBBBB@BBBBBBCCBB@BBBBB
@AG8C2:00018:00408
TACTGAGCTACACACACAGAAAGATTGGT
+
B<<<CCDCCBCDBAA9?=99909@@>CAA
@AG8C2:00018:00409
ACGCTCGACATGCCCAGGTACAGGAG
+
9;@@==?AAABB=A=997;;<<DBCC
@AG8C2:00018:00412
TACTGAGCTACACACACAGAAAGATTGGT
+
BBBBCBCBBBBBBBBCDB??><@??>B@C
@AG8C2:00018:00415
TGATACGTCTCCTTCCTAGTTACTTCA
+
@AABBBBCB;?::=:110;>?BCAACC
@AG8C2:00018:00418
ACGCTCGACATGCCCAGGTACAGGAG
+
CB;==@;99AA99919959ADDDBDC
@AG8C2:00018:00419
AGCACTGTAGCTGTCACTAGTTACTTGT
+
AACCCBBBB@B@BCAAABBCD@BBB?B@
@AG8C2:00018:00424
CGTGTCTCTAGCACAGGATTTGATGTAG
+
4444444/8/1/27--*,220,,,,,,/
@AG8C2:00018:00428
AGCACTGTAGCTCGTCACTAGTTACTTGT
+
///////4//8//////899442444244
@AG8C2:00018:00432
TACTGAGCTACACACACAGAAAGATTGGT
+
?9;;AA@@@BBA@;<<?@@BC>ABB6959
@AG8C2:00018:00433
TACTGAGCTACACACACATGAAGAT
+
4949>>=88=>944/77////,///
@AG8C2:00018:00434
TACTGAGCTACACACACAGAAAGATTGGT
+
AABBBBCBBBBB@AACBA99969>>>BAC
@AG8C2:00018:00435
TAGTATCAGCCTCGCCATGATCGAAGGTATTCC
+
4444;9<9:>?C48429444994424:444242
@AG8C2:00018:00436
ATATCGCGAGGGTATGGAAAACTCTATAGAGG
+
>?@B@ACCGEB:?99959AA4>@@>@9;9>?<
@AG8C2:00018:00437
CGTGTCTCTAGGCACAGGATTTTGTGTAG
+
AACCCAAADCE@CCBBC?AABB9BBAAAA
@AG8C2:00018:00442
TCTCTATGCGCTCCACATGTCTAAGGTA
+
CCDC@AACCBBBB@CCEC?AACCACACB
@AG8C2:00018:00444
ATATCGCGAGGGTATGGAAGACTCTATA
+
BBBBBBBBDCC@CECC@C@CCCBBBABC
@AG8C2:00018:00446
ATATCGCGAGGGTATGGAAGACTCTATAG
+
AABBB@?ACCC>CAAA@CECDCCB;9;A@
@AG8C2:00018:00449
TCTCTATGCGCTCCACATGTCTAAGGT
+
444444D<<<C@@=>@@>999>B5929
@AG8C2:00019:00400
ACGAGTGCGTTCCCCCATGTCGTAGGTACTC
+
BBBBBC@;9929999+9@@@CCCCD@BAAAC
@AG8C2:00019:00401
TGATACGTCTCCTTCCTTAGTTACTTCA
+
BBAAABBBBBB@B@C@C@AAAAAAB@EC
@AG8C2:00019:00402
ACGAGTGCGTTCCCCATGTCGTAGGTACTC
+
BBBB@@@?>>5999/9999@999@<>99<@
@AG8C2:00019:00404
ATATCGTGAGGGTATGGAAGACTCATATAG
+
BB;;9>>9999-49442489;;94448888
@AG8C2:00019:00405
CGTGTCTCTAGGCACAGGATTTTGTGTAG
+
BBBBBBBECBB?BBBBB@BCCF:BBABBC
@AG8C2:00019:00407
TGATACGTCTCCTTCCTTAGTTACTTCA
+
BBBABBBBCCB@C@C@D@ABB@CCBAAB
@AG8C2:00019:00409
AGCACTGTAGCTGTCACTAGTTACTTGT
+
;CCCCCDC@AABBBBBABB<=><CC@BB
@AG8C2:00019:00410
AGCACTGTAGCTGTCACTAGTTACTTGT
+
;?B@9;:4444884449CBFC?A>>=99
@AG8C2:00019:00416
CGTGTCTCTAGGCACAGGATTTTGTGTAG
+
BCCBBBAAACCACBBCB@CCCB:CDCBEB
@AG8C2:00019:00421
TCTCTATGCGCTCCACATGTCTAAGGT
+
BBCC@AAACCCHB@E@AABBCDGAEAD
@AG8C2:00019:00423
TACTGAGCTACACACACAGAAAGATTGGT
+
BB@???BBBBBBBCDB@>944-9>><B@C
@AG8C2:00019:00425
ATATCGCGAGGGTATGGAAGACTCTATAG
+
@AAA@;<=BBB:@9492424989933337
@AG8C2:00019:00426
TCTCTATGCGCTCACATGTCTAAGGT
+
BA@A<:><=DDCCCCBAABDCEAD?B
@AG8C2:00019:00427
ATATCGCGAGGGTATGGAAGACTCTAT
+
BABBBBCDDDC>CAB@646<A>>A@@@
@AG8C2:00019:00433
TGATACGTCTCCTTCCTTAGTTACTTCA
+
??BBBBBBDBC>@>@@D@BBB@:::@DD
@AG8C2:00019:00437
ATATCGCGAGGGTATGGAAGACTCTATA
+
AA???BBDCCC>DDBB>A>ACCCCCACA
@AG8C2:00019:00441
ATCAGACACGGACACAGCAGAACACAC
+
BBBBABBBBB@BABBB?AA;;9;B@@B
@AG8C2:00019:00442
ATCAGACACGGACACAGCAGAACACAC
+
B?ABCCABBDBD=>@@@>DHC@CBBCB
@AG8C2:00019:00443
CGTGTCTCTAGGCACAGGATTTTGTGTAG
+
>AABC@AAB<969@999@BBBC9FCABCC
@AG8C2:00019:00444
TACTGAGCTACACACACAGAAAGATTGGT
+
>?ABBBCCCBBBBBCC;;444-9>><A@@
@AG8C2:00019:00447
ATATCGCGAGGGTATGGAAGACTCTATA
+
AA@B@>9>99919BBA>B?BBBFB;;:@
@AG8C2:00020:00401
CGTGTCTCTAGGCACAGGATTTTGTGTAG
+
BBBBBBBDDDC@ABBB@:4444-9?@@@A
@AG8C2:00020:00404
TGATACGTCTCCTTCCTTAGTTACTTCA
+
BCBCB?AABBB@C@C@D@BBB@BBB@BD
@AG8C2:00020:00407
ATCAGACACGGACACAGCAGAACACAC
+
BBBBBBABEB@BBCCCCCCEB@BBBBB
@AG8C2:00020:00408
ATCAGACACGGACACAGCAGAACACAC
+
BAABCCBB??=?BBBCDDC??>@CBAB
@AG8C2:00020:00410
CGTGTCTCTAGGCACAGGATTTTGTGTAG
+
?BBECCCAAAC@BBBBB@BBBD:DDAAAB
@AG8C2:00020:00411
ATATCGCGAGGGTATGGAAGACTCTATA
+
??@@@AAADCC?DDBC@D===BBB@@@B
@AG8C2:00020:00414
TGATACGTCTCCTTCCTTAGTTACTTCA
+
9@BBABB@=@@=@=AAEBBBBACBB@C<
@AG8C2:00020:00415
ATCAGACACGGACACAGCAGAACACAC
+
BBBBBB??@@@AA==BCCC::::CBBB
@AG8C2:00020:00416
ACGAGTGCGTTCCCCATGTCGTAGGTACTC
+
BBBBBBCBB@;==92=9@@BCC@B?A;<<C
@AG8C2:00020:00419
CGTGTCTCTACGGCACAGGATTTGTGTA
+
444444://///,/144424491444/6
@AG8C2:00020:00421
CGTGTCTCTAGGCACAGGATTTTGTGTAG
+
ACCCCBBBCCC@AAAECACCBC:DDCBBB
@AG8C2:00020:00422
ATATCGCGAGGGTATGGAAAACT
+
BB??ABDDCBB?B;72*,,,*,,
@AG8C2:00020:00425
TCTCTATGCGCTCCACATGTCTAAGGT
+
BBBABBBCEDBBB@CCA@AACCCACBC
@AG8C2:00020:00426
CGTGTCTCTAGGCACAGGATTTTGTGTA
+
;<AAACDBB;<:9999924999/99=66
@AG8C2:00020:00430
CGTGTCTCTAGGCACAGGATTTTGTGTAG
+
BBBCBBAABDB@A>>=A>@BCC:CBB@=@
@AG8C2:00020:00431
ATATCGCGAGGGTATGGAAGACTCTATA
+
@@ABBBBBBBC@DEAA?C?BCCBCAAAA
@AG8C2:00020:00432
ATATCGCGAGGGTATGGAAGACTCTATA
+
BABABBBBDCB>CCBB:::<CCCCBABA
@AG8C2:00020:00439
ATATCGCGAGGGTATGGAAGACTCTAT
+
=?>@@>>??>>199>@=AACCCDBCA=
@AG8C2:00020:00440
TACTGAGCTACACACACATGAAAGATTGGT
+
944====BC@A?ABB9949444-4887824
@AG8C2:00020:00441
TCTCTATGCGCTCCACATGTCTAAGGT
+
BBBDBBCDCCDBC?BC?=;;;99=@?A
@AG8C2:00020:00443
TCTCTATGCGCTCCACATGTCTAAGGT
+
BCCCCC::;DBBB?CB=@899992424
@AG8C2:00020:00444
TAGTATCAGCCTCGCCATGACGAAGGTATTCC
+
;;;;<;BCDEAAACCCCDCGBAA8929??592
@AG8C2:00021:00403
ATATCGCGAGGGTATGGAAGACTCTATA
+
@;;;9@99944-444424::9=>=;;77
@AG8C2:00021:00404
AGCACTGTAGCTGTCACTAATTACTTGT
+
>989;AAB;=<AAABCCCCBDCDCE@DC
@AG8C2:00021:00405
ACGCTCGACATGCCCAGGTACAGGAG
+
@BBCBBBBBBBBBB@CB?BCCCIBCB
@AG8C2:00021:00406
ACGCTCGACATGCCCAGGTACAGGAG
+
BBBBBBABBCCCCC>CD?DBCDCABB
@AG8C2:00021:00411
ACGAGTGCGTTCCCCATGTCGTAGGTACTC
+
BBB>BBB;892944,9??@CCCDCAB:;;B
@AG8C2:00021:00414
TAGTATCAGCCTCGCCATGACGAAGGTATTCC
+
CBBBBCCCCB>?@998;@BBCCC@CCCBC@C@
@AG8C2:00021:00419
TGATACGTCTCCTTCCTTAGTTACTTCA
+
BBB@AACBBAB?A>A@C@ACC@B@B@CC
@AG8C2:00021:00422
TACTGAGCTACACACACAGAAAGATTGGT
+
???BBBC>@ACC@AAECCCCC>BAB?B@C
@AG8C2:00021:00429
TAGTATCAGCCTCGCCATGACGAAGGTATTCC
+
BCBAAACBCCACC@@@ABBBDAA@B@BBC@CA
@AG8C2:00021:00430
TCTCTATGCGCTCCACATGTCTAAGGT
+
ACCDDCDBB@BBBABBCAAABCDACAC
@AG8C2:00021:00436
ACGAGTGCGTTCCCCATGTCGTAGGTACTC
+
B<;<CCBBBC<===149?>>AA>@>@<<<B
@AG8C2:00021:00439
ACGAGTGCGTTCCCCATGTCGTAGGTACTC
+
BBBBBBCB>;2444,9?@@CCCCCAB:;;C
@AG8C2:00021:00440
TACTGAGCTACACACACAGAAAGATTGGT
+
8>>99;BBBBCDDB@@B;99A:9997878
@AG8C2:00021:00443
ATCAGACACGGACACAGCAGAACACAC
+
BAABBBB???@BCBC<<<BBB@C@@@C
@AG8C2:00021:00445
ATCAGACACGGACACAGCAGAACACAC
+
B?>?BBBBAB@BBBCCCCDBB?BDBBB
@AG8C2:00021:00446
ATATCGCGAGGGTATGGAAGACTCTATA
+
;?ACCCCCCBCBDDCC@CCEDDBBC@@@
@AG8C2:00021:00447
TGATACGTCTCCTCCTTAGCTTACTTCAGT
+
4444994449954424:3444944/,////
@AG8C2:00022:00400
TGATACGTCTCCTTCCTTAGTTACTTCA
+
BBB??BBBB9::<@C@DECCB@BBB@BC
@AG8C2:00022:00402
AGCACTGTAGCTGTCACTAGTTACTTGT
+
;;CCCDCC@AACCCCBBBBCC@BBB@BB
@AG8C2:00022:00403
ATATCCGAGGGTATGGAAGACTCTATAGAGG
+
BB??@BBCCC?CCEC@C@ECCECCBBBA@>A
@AG8C2:00022:00406
TCTCTAATGGCGCTCCACATGTCTAAGGT
+
>94449249244;44249999@@@B6;9<
@AG8C2:00022:00407
TCTCTATGCGCTCCACATGTCTAAGGT
+
BBECCCFCCCCBB>BCCBBABBBAE>@
@AG8C2:00022:00411
TGATACGTCTCCTTCCTTAGTTACTTCA
+
BBBBBCCBB?@>@ACBDABB@@BBB@BB
@AG8C2:00022:00412
ACGAGTGCGTTCCCCATGTCGTAGGTACTC
+
B?>?BBCDDB@CBB9B?@>BBB@B=A;;;B
@AG8C2:00022:00415
TACTGAGCTACACACACAGAAAGATTGGT
+
99<CCCCCBBBBCCBB@:444-9;;>C@C
@AG8C2:00022:00416
TCTCTATGCGCTCCACATGTCTAAGGT
+
BBBBHDDDCBC@>;?9111////,/,4
@AG8C2:00022:00419
TACTGAGCTACACACACAGAAAGATTGGT
+
BBBBCBBBBBBBBBBCCCCCC@CCC@C@C
@AG8C2:00022:00420
TAGTATCAGCCTCGCCATGACGAAGGTATTCC
+
CABBBCCCCC@BCBDACBCCD@@@A@A>B9<9
@AG8C2:00022:00428
AGCACTGTAGCTGTCACTAGTTACTTGT
+
<<DDFECCBBBB?@@@@@BBBBBBB>??
@AG8C2:00022:00430
ACGCTCGACATGCCCAGGTACAGGAG
+
@@@@BBBCCBBCCGA;:;;BBBCFAA
@AG8C2:00022:00432
CGTGTCTCTAGGCACAGGATTTGATGTAG
+
444999444992497787///+////,22
@AG8C2:00022:00433
ATCAGACACGGACACAGCAGAACACAC
+
B?@@CC?AAB@CCAAACCCCD@A@BBC
@AG8C2:00022:00436
CGTGTCTCTACGGCACAGGATTTTGTGTAG
+
;;BA<=11////7/444994444,4::8::
@AG8C2:00022:00437
TACTGAGCTACACACACAGAAAGATTGGT
+
BBAABBDCBBBCC@@@BCEBB>BBB=?=@
@AG8C2:00022:00438
TCTCTATGCGCTCCACATGTCTAAGGT
+
CCCCAAACBBBBB@CCDAABEBEADAC
@AG8C2:00022:00439
CGTGTCTCTAGGCACAGGATTTTGTGTAG
+
<<<CCCEFFCCDCBB==;9444-9@999>
@AG8C2:00022:00441
ATATCGCGAGGGTATGGAAGACTCTATA
+
C??@ACBBBCHCEA@@7;7<BBACB@BB
@AG8C2:00022:00445
TCTCTATGCGCTCCACATGTCTAAGGT
+
CBBDDCCCBCBBB@CDDBBCBCC@BAC
@AG8C2:00022:00447
ACGCTCGACATGCCCAGGTACAGGAG
+
BA@ABAABCCB??@>?CADACCCACC
@AG8C2:00022:00449
ATCAGACACGGACACAGCAGAACACAC
+
A?ABCC>@@B@BB@AACBB@@=@@>>A
@AG8C2:00023:00400
ACGAGTGCGTTCCCCATGTCGTAGGTACTC
+
BBBBBBA;992444,9999@AABC@C<<<C
@AG8C2:00023:00406
TGATACGTCTCCTTCCTTAGTTACTTCA
+
BBBABBCBC??>A@F@CACBB?BBBACF
@AG8C2:00023:00408
TGATACGTCTCCTTCCTTAGTTACTTCA
+
BBBAABDBBAAAA@D@CACCB@===@BC
@AG8C2:00023:00409
TACTGAGCTACACACACAGAAAGATTGGT
+
BB@@BBBABBBB?@@ABB=@@=BBCBB@B
@AG8C2:00023:00412
TGATACGTCTCCTTCCTTAGTTACTTCA
+
A@CC??BA=>>59698?8?@@=@BA>AB
@AG8C2:00023:00413
CGTGTCTCTAGGCACAGGATTTTGTGTAG
+
AABBBBCCCBB@BBBBB@BDCD:AD@AAB
@AG8C2:00023:00414
ACGAGTGCTCCCCATGTCGTAGGTACTC
+
AABBB@@;3444,999;CCCCC@@;<<C
@AG8C2:00023:00415
TCTCTATGCGCTCCACATGTCTAAGGT
+
BB@B@F@@@@@@B@CCEBAAABCAEEA
@AG8C2:00023:00416
AGCACTGTAGCTGTCACTAGTTACTTGT
+
BDCCDCCFBFBCBCCCCCDDC@DBB@AB
@AG8C2:00023:00417
ACGAGTGCGTTCCCGATGTCGTAGTACTC
+
>;;;4446/1,//+//8////////////
@AG8C2:00023:00418
CGTGTCTCTAGGCACAGGATTTGTGTAG
+
994444;949924444;2444-444444
@AG8C2:00023:00419
ATCAGACACGGACACAGCAGAACACAC
+
BBBB?=>BB@@@BBCCBCF@@>AEBCC
@AG8C2:00023:00420
ATCAGACACGGACACAGCAGAACACAC
+
BA@BBECBBB@BCAAAA?@@B@CCCCC
@AG8C2:00023:00421
TGATACGTCTCCTTCCTTAGTTACTTCA
+
BBBBBBCBBBB@CAC@C@ABB9;;@?B@
@AG8C2:00023:00423
ATATCGCGAGGGTATGGAAGACTCATATAG
+
=@999>>999;-444424899=?=@?>>><
@AG8C2:00023:00424
TGATACGTCTCCTTCCTTAGTTACTTCA
+
BBBBBBDBAAB>@=AANBCCB?BAA@CF
@AG8C2:00023:00425
TACTGAGCTACACACACAGAAAGATTGGT
+
AB@BBBBBBBCCBBBCBB@@>:>>><A?C
@AG8C2:00023:00427
AGCACTGTAGCTCGTCACTAGTTACTTGT
+
///////91/>1/////891//,///,//
@AG8C2:00023:00434
ATCAGACACGGACACAGCAGAACACAC
+
@><BBABBBB?BBBBEBCD:99;BBBC
@AG8C2:00023:00435
TACTGAGCTACACACACAGAAAGAATTGGT
+
ABBEBBBCCB8;9999@@111,//,/5668
@AG8C2:00023:00436
ACGATGCGTTCCCCATGTCGTAGGTACTC
+
;;911/88:2444,4::?BDCCCAB:<<C
@AG8C2:00023:00439
AGCACTGTAGCTGTCACTAGTTACTTGT
+
<;AAA>=>DAAA;=<;@?@9959995<B
@AG8C2:00023:00440
ATCAGACACGGACACAGCAGAACACAC
+
A?ABCCBABBABA?@@ABCDC@CCCBB
@AG8C2:00023:00441
TAGTATCAGCCTCGCCATGATTCC
+
CBB??ACCCCB@?@@=@@BBB@BC
@AG8C2:00023:00443
ATCAGACACGGACACAGCAGAACACAC
+
B8;;CCDBBB@CBBB@@AFCC@BBBAC
@AG8C2:00023:00444
TCTCTATGCGCTCCACATGTCTAAGGT
+
BCCBBABCHCC?B?BCDBBCC@A@AAC
@AG8C2:00023:00446
TACTGAGCTACACACACAGAAAGATTGGT
+
999>>>99;9BA@AABAD911,111-16=
@AG8C2:00023:00447
TAGTATCAGCCTCGCCATGACGAAGGTATTCC
+
A;;<B@AADCC;;<C?AABBBCE@B=<<<:<B
@AG8C2:00024:00401
CGTGTCTCTAGGCACAGGATTTTGTGTAG
+
B@@@AABBB@@?@@@@A@ACCB:AAA>>@
@AG8C2:00024:00402
CGTGTCTCTAGGCACAGGATTTTGTGTAG
+
BBBBBBCECCC@B>?@C@=9=92499@@C
@AG8C2:00024:00405
TCTCTATGCGCTCCACATGTCTAAGGTA
+
BBCA;:><;;?BC=AAB99999924244
@AG8C2:00024:00412
TGATACGTCTCCTTCCTTAGTTACTTCA
+
@AA@ABBDBBC?C@DACAAAA@BBB@BB
@AG8C2:00024:00413
TAGTATCAGCCTCGCCATGACGAAGGTATTCC
+
BBBAAACCCB@=>:;7<CCDCBC@B@BBCCEC
@AG8C2:00024:00414
TCTCTATGCGCTCCACATGTCTAAGGT
+
B@AABFDBCBBBC?>>A>9449969BC
@AG8C2:00024:00415
TCTCTATGCGCTCCACATGTCTAAGGT
+
FCCCDCCCBBC998;;;;@AAEFCDFC
@AG8C2:00024:00427
ACGCTCGACATGCCCAGGTACAGGAG
+
BBBBBBBCEDEBBC?DB@CBBCC?BB
@AG8C2:00024:00428
TCTCTATGCGCTCCACACTAATGGTACTG
+
44444:B999444249;99>894:>4444
@AG8C2:00024:00435
ATATCGCGAGGGTATGGAAGACACTATA
+
BBBBBBBCBCD>BCAA?C@CCBBBCCC@
@AG8C2:00024:00437
TACTGAGCTACCACACACAGAAAGAATTGTG
+
/1/////////,//79:@;6665/-*,***,
@AG8C2:00024:00439
TCTCTATGCGCTCCACATGTCTAAGGT
+
BCBCBBBCCCBBB@BBA@@@ABBCFAC
@AG8C2:00024:00442
CGTGTCTCTAGGCACAGGATTTTGTGTAG
+
DBDBBDDFECC?B@@@@=@BCB9BB;<<B
@AG8C2:00024:00443
ATATCGCGAGGGTATGGAAGACTCTATA
+
BABBBBBBBBB?BBBC?A?BDDCC@@AA
@AG8C2:00024:00444
ACGAGTGCGTTCCCCATGTCGTAGGTACTC
+
BBACBCB>;;2444,9>>>;==@@=?<<<B
@AG8C2:00024:00445
ACGAGTGCGTTCCCCATGTCGTAGGTACTC
+
BBBBBBCB>;6444,9??A@@@@@=@<<<F
@AG8C2:00024:00446
AGTACTGTAGCTGTCACTAGTTACTTGT
+
?AAA@@@ABBBBCCCCEDBAB@CCC@CB
@AG8C2:00024:00447
ACGAGTGCGTTCCCCATGTCGTAGGTACTC
+
@BABBBBBBD?BBB9BD@??BCB=>B;<;@
@AG8C2:00024:00448
CGTGTCTCTAGGCACAGGATTTTGTGTAG
+
BBBBBCCCDDB?BBCBC@AAAA9A@?CCB
@AG8C2:00024:00449
ATATCGCGAGGGTATGGAAGACTCTATA
+
BEBA@@ABA@A?ACCC@B?BCCCBA@@@
@AG8C2:00025:00400
ACGAGTGCGTTCCCCATGTCGTAGGTACTC
+
BBAACB=:>>2999-9?>?ABBBB>A;<<<
@AG8C2:00025:00401
TAGTATCAGCCTCGCCATGACGAAGGTATTCC
+
BBBBD@@ABB@BB@@>@CCBBBB@EACED?B?
@AG8C2:00025:00405
TGATACGTCTCCTTCCTTAGTTACTTCA
+
BBAABBGDB??=AADADACBA>AAA@CC
@AG8C2:00025:00406
TACTGAGCTACACACACAGAAAGATTGGT
+
BBBBBBBABBBB??AB@@9996;@B@C@B
@AG8C2:00025:00407
TCTCTATGCGCTCCACATGTCTAAGGT
+
BBAAACCCCBB@B@CCCC@?@AACC?B
@AG8C2:00025:00410
ACCAGACACGGACACAGCAGAACACAC
+
BB@BBBCEBB@CCBBEBBBBB>BBBBB
@AG8C2:00025:00416
TAGTATCAGCCTCGCCATGACGAAGGT
+
BBBBBBBCCC@BB998<@CCDCC@C@B
@AG8C2:00025:00418
CGTGTCTCTAGGCACAGGATTTTGTGTAG
+
BBBBCCCCACB@B@@@A@BBCB:CCCCDC
@AG8C2:00025:00419
AGCACTGTAGCTGTCACTAGTTACTTGT
+
<<CCBBBFBBABAAABBBBCD@CBB?BB
@AG8C2:00025:00420
TGATACGTCTCCTTCCTTAGTTACTTCA
+
@A@BBBDBAAA@D@B@@CBBB=??A@CD
@AG8C2:00025:00422
TGATACGTCTCCTTCCTTAGTTACTTACA
+
B998@89494>692424238878992444
@AG8C2:00025:00424
ATATCGCGAGGGTATGGAAGACTCTATA
+
?>BB@AABBBC?CBBB?B@BBBBCB>;8
@AG8C2:00025:00432
AGCACTGTAGCTGTCACTAGTTACTTGT
+
AACCCDCDBBBBBBBBBBBCD@CAA?BB
@AG8C2:00025:00435
CGTGTCTCTAGGCACAGGATTTTGTGTAG
+
ABBCCCCACEH@C@@@DBCCCD:EBA@@@
@AG8C2:00025:00437
ACGAGTGCGTTCCCCATGTCGTAGGTACTC
+
BBAABBA;892999,9?>><=<AB@C<<=C
@AG8C2:00025:00438
TGATACGTCGTCCTCT
+
9446/,,,,,,2*,,,
@AG8C2:00025:00444
CGTGTCTCTAGGCACAGGATTTTGTGTAG
+
BBBCBBECFCC@CBBCA?>;;:077/111
@AG8C2:00025:00446
CGTGTCTCTAGGCACAGGATTTTGTGTAG
+
ABCCBBBECCEACBBBC=@@@@4?A@<<<
@AG8C2:00025:00449
AGCACTGTAGCTGTCACTAGTTACTTGT
+
;AAA@@@=944?;99;BBAAB=@@@=@@
@AG8C2:00026:00400
ACGCTCGACATGCCCAGGTACAGGAG
+
BBBBBBABCBBCCC>CD@BABBEBAA
@AG8C2:00026:00403
TCTCTATGCGCTCCACATGTCTAAGGTACTA
+
@@GCCCDDC@AAA@B?B@@999@;9849999
@AG8C2:00026:00404
ACGCTCGACATGCCCAGGTACAGGAG
+
ABBAABBDDBB===:=@>@CEAE?AC
@AG8C2:00026:00405
CGTGTCTCTAGGCACAGGATTTTGTGTAG
+
BBBCBBBBCCC@BBBBC@CCCA6==:99@
@AG8C2:00026:00408
CGTGTCTCTAGGCACAGGATTTTGTGTAG
+
@BABBBCBBBBBBBBBC@CBCB9AAAAAB
@AG8C2:00026:00409
CGTGTCTCTAGGCACAGGATTTTGTGTAG
+
9ADCCDCAAACACBB@B@BBCC8BBBCBB
@AG8C2:00026:00410
ACGAGGTACTC
+
BBBBA?ABABB
@AG8C2:00026:00412
TACTGAGCTACACACACAGAAAGATTGGT
+
??@CBBBAB@@@>>CCCA9996;A??CBC
@AG8C2:00026:00415
TAGTATCAGCCTCGCCATGACGAAGGTATTCC
+
BABBBBBBBA?:;;;7;>?>CA@>BEGDC@C@
@AG8C2:00026:00416
TGATACGTCTCCTTCCTTAGTTACTTCA
+
BBBBBBBAA@A@ABB@C??BBBCDC?CC
@AG8C2:00026:00420
ACGCTCGACATGCCCAGGTACAGGAG
+
BB@BBBBBAABCCC>AA@ABBBEA@?
@AG8C2:00026:00426
CGTGTCTCTAGGCACAGGATTTTGTGTAG
+
BBBBBCCBDDC@CBBBB@BCDC:EBBAA@
@AG8C2:00026:00428
CGTGTCTCTAGGCACAGGATTTTGTGTAG
+
BBBBBBBBDDB@CBBBD@CCCC:DDCBCC
@AG8C2:00026:00429
CGTGTCTCTAGGCACAGGATTTTGTGTAG
+
BBBBBCCCCCC@??@=A<===94?A=>@A
@AG8C2:00026:00431
AACAGACACGGACACAGCAGAACACAC
+
/,11//67/42:BA@BCAACB>BAB<:
@AG8C2:00026:00432
AGCACTGTAGCTGTCACTAGTTACTTGT
+
=CCCB@AABBA;<<BBACCAA?ABC@CC
@AG8C2:00026:00435
TCTCTATGCGCTCCACATGTCTAAGGTA
+
84444444;9::;2494?9444424244
@AG8C2:00026:00436
ATCAGACACGGACACAGCAGAACACAC
+
BABAAA:99@<4844444?==<B???A
@AG8C2:00026:00439
ATCAGACACGGACACAGCAGAACACAC
+
BBBA?BBBBB@BBECCBCF@A@ACBBB
@AG8C2:00026:00440
TGATACGTCTCCTTCCTTAGTTACGC
+
CCCBBBDBC??=@@C@DCBBB@BBCC
@AG8C2:00026:00441
TCTCTATGCGCTCCACATGTCTAAGGT
+
44894@@@@<<9@<@@9/1@1//,/,/
@AG8C2:00026:00442
CGTGTCTCTAGGCACAGGATTTTGTGTAGAGG
+
@AAAB?AFABB@A@BBC@BBBC9??@BBCCC@
@AG8C2:00026:00446
TCTCTATGCGCTCCACATGTCTAAGGT
+
BBBBAAABAAAABADDEA?AAAABFBD
@AG8C2:00026:00448
ATCAGACACGGACACAGCAGAACACAC
+
@@ABABABBB@BBBBCCCE@@@@CBAB
@AG8C2:00027:00403
ATATCGCGAGGGTATGGAAGACTCTATA
+
BBBBBBBBBCC>DCBC@D@ACCCCBCBA
@AG8C2:00027:00405
ATATCGCGAGGGTATGGAAGACTCTATA
+
BBBABBBCCCD?CCCC?A?BCCCBBB99
@AG8C2:00027:00407
TCTCTATGCGCTCCACATGTCTAAGGT
+
BBBDBBCCBCC@@>@CBBBCECEADAC
@AG8C2:00027:00411
TACTGAGCTACACACACAGAAAGATTGGT
+
@@ACCCCCBBBB?@ABCB@@@<@@@<B@B
@AG8C2:00027:00412
ATAGACTCTATAGAG
+
?>BA9<;CCCCCCBC
@AG8C2:00027:00413
TGATACGTCTCCTTCCTTAGTTACTTCA
+
A@@@AABBB?A>BBB@D??BB@BBB@BB
@AG8C2:00027:00422
ATCAGACACGGACACAGCAGAACACAC
+
BBBBBA?AAA@BBAAACCCCDBCBCBC
@AG8C2:00027:00423
TGATACGTCTCCTTCCTTAGTTACTGTGC
+
BBB@AABCBBA@B@B@@@B?B@BB??ACD
@AG8C2:00027:00426
CGTGTCTCTAGGCACAGGATTTTGTGTAG
+
BBBBBBCCCCB@BBBBC@BCCB:CCCCCC
@AG8C2:00027:00428
ATCAGACACGGACACAGCAGAACACAC
+
A;899484449:494999948844444
@AG8C2:00027:00429
ATATCGCGAGGGTATGGAAGACTCTAT
+
BB@@@BACCCD@CEBB@D@BCCBBBB:
@AG8C2:00027:00433
ATATCGCGAGGGTAAGGAAGACTCTATA
+
BABBBBDCCCD>DC@CAB@BCBBBAAAA
@AG8C2:00027:00435
TCTCTATGCGCTCCACATGTCTAAGGT
+
44499?ABCBBBB?ABB8844442424
@AG8C2:00027:00436
TAGTATCAGCCTCGCCATGACGAAGGTATTCC
+
@@BBBCCCCCCB@?@?ABCCDCD@CBBEB@D@
@AG8C2:00027:00438
AGCACTGTAGCTGTCACTAGTTACTTGT
+
@CBBCCDCABBD;<<BCBBCE?AAD?BB
@AG8C2:00027:00440
TCTCTATGCGCTCCACATGTCTAAGGT
+
11,,,,,6699=A7999994496,/,/
@AG8C2:00027:00443
ACGAGTGCGTTCCCCACT
+
94344444442///*///
@AG8C2:00027:00444
TGATACGTCTCCTCCTTAGTTACATTCA
+
?A@B<<;41>?-1/,/,.//,////,//
@AG8C2:00027:00446
TACTGAGCTACACACACAGAAAGATTGGT
+
BBBBDCCBBBBCCCBBBB>>><@@B>??B
@AG8C2:00027:00448
ATCAGACACGGACACAGCAGAACACAC
+
BAA?>@??@@=@>AAA<<=CCBCCCCC
@AG8C2:00028:00401
TGATACGTCTCCTTCCTTAGTTACTTCA
+
B@A>>BCCB9::;?BACBCCB@@@?@CC
@AG8C2:00028:00402
ATATCGCGAGGGTATGGAAGACTCTATAG
+
BBBAAAADCCC>B=@@7;7<B?A@@?>>?
@AG8C2:00028:00403
TAGTATCAGCCTCGCCATGACGAAGGTATTCC
+
9944444444:9949@@>BDCCB@B?BBCCA8
@AG8C2:00028:00405
TAGTATCAGCCTCCCCATGACGAAGGTATTCC
+
BBCCCECB;;:4444,9@@@BBB?B@CCB?D?
@AG8C2:00028:00407
ACGAGTGCGTTCCCCATGTCGTAGGTACTC
+
BAA@BBBA892444,999;BBBBC@C;<<B
@AG8C2:00028:00408
TCTCTATGCGCTCCACATGTCTAAGGT
+
BCBCBBBCCBBAB@BBBBBEDCEAC@C
@AG8C2:00028:00409
TCTCTATGCGCTCCACATGTCTAAGGT
+
A@=A9>:9;BCB@>949999949@BAC
@AG8C2:00028:00410
TACTGAGCTACACACACAGAAAGATTGGT
+
BBBBBBBBBBBABBDA;;444-99959AC
@AG8C2:00028:00412
AGCACTGTAGCTGTCACTAGTTACTTGT
+
ABCCHCBECCCBBBCCCCDEB@BBB?BD
@AG8C2:00028:00413
TGATACGTCTCCTTCCTTAGTTACTTCA
+
B@ABBBBBBBA@B@B@D@>?B@BBB@CB
@AG8C2:00028:00417
ATATCGCGAGGGTATGGAAGACTCTATA
+
BBBB:;9CEDGACD@@?D?BECCCCCCB
@AG8C2:00028:00421
CGTGTCTCTAGGCACAGGATTTTGTGTAG
+
BBBBAADCCDB@BBB@@?@CCD:BBBBBC
@AG8C2:00028:00422
TAGTATCAGCCTCGCCATGACGAAGGTATTCC
+
B:==CCDDDD@B;<;>@@@BBCB?B@@<;8<A
@AG8C2:00028:00423
TACTGAGCTACACACACAGAAAGATTGGT
+
??@AAAAAAAAAA@BDC@994-8==<@DD
@AG8C2:00028:00424
TAGTATCAGCCTCGCCATGACGAAGGTATTCC
+
BBCBBBBCEC@CBBB@CCCCBBB@ECCA?=C?
@AG8C2:00028:00426
AGCACTGTAGCAGTCACTAGTTACATGT
+
BBBBBBCD@AACCHCCCDCAA>@@@ACC
@AG8C2:00028:00430
TCTCTATGCGCTCCACATGTCTAAGGT
+
ABBBBBCCCCA?@@CCCBAAACEAC?A
@AG8C2:00028:00431
ACGCTCGACATGCCCAGGTACAGGAG
+
BBBBBBBBCCCCBB>??>@BBBDBBC
@AG8C2:00028:00432
ATATCGCGAGGGTATGGAAGACTCTATA
+
AAABBBBCCDC?EDCB?A?ABBBBB>64
@AG8C2:00028:00434
ATCAGACACGGACACAGCAGAACACAC
+
AAABBBBBCB@A?ABBABC@@=ABBBC
@AG8C2:00028:00435
TGATACGTCTCCCTTCCTTAGTTACT
+
:9;:A?@CCA@@<=,1-1,-,,*,,/
@AG8C2:00028:00438
TCTCTATGCGCTCCACATGTCTAA
+
4444444476///,///444///,
@AG8C2:00028:00441
TCTCTATGCGCTCCACATGTCTAAGGT
+
ABBCBCDBCCCA@>@BCB@??ABBD@C
@AG8C2:00028:00445
AGCACTGTAGCTGTCACTAGTTACTTGT
+
9;9;BDCAACCA==:11/::::BDB@DD
@AG8C2:00028:00447
TGATACGTCTCCTTCCTTAGTTACTTCA
+
BCCBBBCABBE@B@BBD@B??@AAB?AB
@AG8C2:00029:00401
ACGAGTGCGTTCCCCATGTCGTAGGTACTC
+
BBBBAAAA992999-9>>@BFCCC@B:;;C
@AG8C2:00029:00402
TGATACGTCTCCTTCCTTAGTTACTTCAGT
+
9?BA>>?999@=@@B>B<8994444244:9
@AG8C2:00029:00403
TGATACGTCTCCTTCCTTAGTTACTTCA
+
BBBBBBDDBBB@B@D@CACB@<AAA@CC
@AG8C2:00029:00404
TGATACGTCTCCTTCCTTAGTTACTTCA
+
B@@AAACCB@@=A@C@EACCB@BB@@BC
@AG8C2:00029:00406
TACTGAGCTACACACACAGAAAGATTGGT
+
BB??BBBBB@@@ABCBB>944-9>>>B@C
@AG8C2:00029:00408
CGTGTCTCTAGGCACAGGATTTTGTGTAG
+
A@@@BBCCCCB@@@@@BABCCC:ECB@@B
@AG8C2:00029:00410
ATCAGACACGATAGAGAGGCTGAG
+
4339=>?>98949444992/////
@AG8C2:00029:00412
TCTCTATGCGCTCCACATGTCTAAGGT
+
BC9;<CBBBBCCCACBB??CDCE@E@C
@AG8C2:00029:00413
ATCAGACACGGACACAGCAGAACACAC
+
?>?BBBBBBB@BCBEBBBBBB@BAABB
@AG8C2:00029:00418
TACTGAGCTACACACACAGAAAGATTGGT
+
@?@@AAAAAAAAB@BC@@9996;AA@C@C
@AG8C2:00029:00419
TCTCTATGCGCTCCACATGTCTAAGGT
+
BCBEBCCBBBB@B@BBCBDC@@A@CAC
@AG8C2:00029:00420
CGTGTCTCTAGGCACAGGATTTTGTGTAG
+
CBBBAAADCCB@BBBCC@CCCC:DCCCCC
@AG8C2:00029:00421
TACTGAGCTACACACACAGAAAGATTGGT
+
BBABBAA>AAAAAACDBA994-9???C@C
@AG8C2:00029:00423
ACGCTCGACATGCCCAGGTACAGGA
+
@@@@CCBBC<<<AA:@A=@>?B?69
@AG8C2:00029:00424
CGTGTCTCTAGGGACAGGATTTTGTGTAG
+
BBBCCCECCBCC@C?>>@CCCC:CEC?;;
@AG8C2:00029:00426
ATATCGCGAGGGTATGGAAGACTCTATA
+
BABCBCBCCCC@DCBB=A>ADCCCBBBB
@AG8C2:00029:00427
ACGAGTGCGTTCCCCATGTCGTAGGTACTC
+
AA?ACGC?==5999/9AABACDA@=@;<<B
@AG8C2:00029:00430
ATCAGACACGGACACAGCAGAACACAC
+
@>BB??>BBB@BBBCEAAA??=@JDBD
@AG8C2:00029:00435
TACTGAGCTACACACACAGAAAGATTGGT
+
?==BBBCB???@BCEBD>9996;>>?CDC
@AG8C2:00029:00436
TGATACGTCTCCTTCCTTAGTTACTTCA
+
44449@@9;88+-*,*,*,,/,44424;
@AG8C2:00029:00438
TACTGAGCTACACACACAGAAAGATTGGT
+
B@AABBDB@??@@499<9<9B<AAA=>5<
@AG8C2:00029:00439
ATCAGACACGGACACAGCAGAACACAC
+
BB>??A?AAA@ABABBABBBA?BBCBB
@AG8C2:00029:00440
CGTGTCTCTAGGCACAGGATTTTGTGTAG
+
ACBBCBAAAEC?BAAACAECCB:CCCA>B
@AG8C2:00029:00443
TGATACGTCTCCTTCCTTAGTTACTTCAGTAC
+
BB?B@BBBBBB?A?B?D@?BA@BAAABCCDCB
@AG8C2:00029:00444
TGATACGTCTCCTTCCTTAGTTACTTCA
+
>>949449=;<-1,1,/,.//6899:44
@AG8C2:00029:00447
TACTGAGCTACACACACAGAAAGATTGGT
+
AA?BAAAAABBB@AA;;;444-9@?<@CC
@AG8C2:00029:00448
ATCAGACACGGACACAGCAGAACACAC
+
B8::99899954444444449844449
@AG8C2:00030:00403
ATCAGACACGGACACAGCAGAACACAC
+
ACCCBBB>>?@DEBBBAAA;;8<B@?A
@AG8C2:00030:00405
TCTCTATGCGCTCCACATGTCTAAGGT
+
CBBB;:=CCCCBA@CCDA@?@CCFC>A
@AG8C2:00030:00411
TACTGAGCTACCACACACAGAAAGATTTGGTG
+
4444499,,,,*,28444;444-4444-4784
@AG8C2:00030:00414
CGTGTCTCTAGGCACAGGATTTTGTGTAG
+
B@BBBABBBBB@BBBBBBBBCC:CCA>>B
@AG8C2:00030:00424
ACGCTCGACATGCCCAGGTACAGGAG
+
BBBBBBBBCCC>==:=>=?BDCC?AA
@AG8C2:00030:00426
ATATCGCAAGGGTATGGAAGACTCTATA
+
BBBA@A996;;09BCC@C?CCCCCCCB?
@AG8C2:00030:00432
ATCAGACACGGACACAGCAGAACACAC
+
A?BB@@@CCB@GECCDCCDCB@BBBBB
@AG8C2:00030:00433
TGATACGTCTCCTTCCTTAGTTACTTCA
+
BBABBBDBB@@>B@B@CABBB@CCC@BB
@AG8C2:00030:00434
TAGTATCAGCCTCGCCATGACGAAGGTATCC
+
CCC::<EDCB@:;<A=@ABCCA@>ACBBBC?
@AG8C2:00030:00435
ACGAGTGCGTTCCCCATGTCGTAGGTACTC
+
BBBBBCB@992999,9??@BECBB@A;;<B
@AG8C2:00030:00436
CGTGTCTCTACGGCACAGGA
+
,,/8::;88/11,//44,00
@AG8C2:00030:00438
ACGAGTGCGTTCCCCATGTCGTAGGTACTC
+
BCCCCCCABB@CHDAB<22?21/8641199
@AG8C2:00030:00440
TCTCTATGCGCTCCACATGTCTAAGGT
+
CCCCBBDBBBBBB@BBECCCBBEBCBC
@AG8C2:00030:00444
AGCACTGTAGCTGTCACTAGTTACTTGT
+
<<CCDCCCBBBBBBDCCCAAACBC@?@@
@AG8C2:00031:00403
TGATACGTCTCCTTCCTTAGTTACTTCA
+
BBBAAADCDBA>AABADAB@@?ABC@CD
@AG8C2:00031:00405
TGATACGTCTCCTTCCTTAGTTACTTCA
+
AA@>=@>999@642489279=9>@@;99
@AG8C2:00031:00407
TCTCTATGCGGTCTAAGGTACTG
+
@BBDCCDCCC?<<<A<@>@<;9@
@AG8C2:00031:00408
ATATCGCGGGGGGTATGGAAGACTCTATA
+
BCB?=@=>>>@>,@@?=5;7<BCCCDDBB
@AG8C2:00031:00414
TAGTATCAGCCTCGCCATGACGAAGGTATTCC
+
CBBBCBEAA@;?B;;7<@B@@@@CA@CBB?BE
@AG8C2:00031:00415
ACGCTCGACATGCCCAGGTACAGGAG
+
??@AACAA@A@@@A<ACBBBC=<9<B
@AG8C2:00031:00416
ACGCTCGACATGCCCAGGTACAGGAG
+
B@@@BAADDCB??><>?>?BCEC@FD
@AG8C2:00031:00417
AGTACTGTAGCTGTTACTAGTTACTTGT
+
ABBCCDCBBCCDCHACCCBCC@CCB@CC
@AG8C2:00031:00418
ATCAGACACGGACACAGCAGAACACAC
+
B??BBBB@AB@BBBBBDCCBA?ADBBB
@AG8C2:00031:00419
CGTGTCTCTAGGCACAGGATTTTGTGTAG
+
BBBEDBBCCBC@BBBAB@BBCD9BBB@@B
@AG8C2:00031:00424
AGCACTGTAGCTGTCACTAGTTACTTGT
+
<<CCBBBFBBBBBBBBDCCBB@BBB@DC
@AG8C2:00031:00426
ATCAGACACGGACAGAACACACAGAC
+
BA>?@BBBCC@BA=?@@@BBBBBA@B
@AG8C2:00031:00427
TCTCTATGCGCTCCACATGTCTAAGGT
+
CCABADED@@CBB@BCCAACDCEAD@A
@AG8C2:00031:00429
AGCACTGTAGCTGTCTTACTTGTGTGC
+
<<CCCCBCBBBBBBBB@BBB@BBABBE
@AG8C2:00031:00433
CGTGTCTCTAGGCACAGGATTTTGTGTAG
+
BBB@BBCCAAB@EBBAC@CDFF:=>;99@
@AG8C2:00031:00434
TCTCTATGCGCTCCACATGTCTAAGGT
+
ABCDDDDBBBBDA@CC:;;CAAAAD?A
@AG8C2:00031:00438
ATCAGACACGGACACAGCAGAACACAC
+
?@@BCCBCCB@B?>=9;;@@C@BBBDC
@AG8C2:00031:00442
TCTCTATGCGCTCCACATGTCTAAGGT
+
CCDCBA?@:/12/:88DCBBACDAGBC
@AG8C2:00031:00446
AGCACTGTAGCTGTCACTAGTTACTTGT
+
?@@ABCA91///1///4:=CBDBBC@B@
@AG8C2:00031:00447
CGTGTCTCTAGCATAGATTTGTGTAG
+
9444444/7///7/////6+//,,//
@AG8C2:00031:00448
ACGAGTGCGTTCCCCATGTCGTAGGTACTC
+
BBBBBA;:445999/4444:AA=CBC=>=B
@AG8C2:00032:00402
CGTGTCTCTAGGCACAGGATTTTGTGTAG
+
CBCBBBBCCCC@CAAAC?CBCB9:::>>A
@AG8C2:00032:00403
TAGTATCAGCCTCGCCATGACGAAGGTATTCC
+
BBCBBBBADA@@A??=@BABABB?B@CBC?B@
@AG8C2:00032:00404
TCTCTATGCGCTCCACATGTTAAGGTACTG
+
BBBBCCDBCCCAA?ACDBBB@B@CBCCCAB
@AG8C2:00032:00405
CGTGTCTCTAGGCACAGGATTTTGTGTAG
+
BB?BBCCCECD?BAAAB@BCBC9BC?AAB
@AG8C2:00032:00407
AGCACTGTAGCTGTCACTAGTTACTTGT
+
<<CCCDCC@?@BBCCBBBBBCBBBB@BB
@AG8C2:00032:00413
TCTCTATGTCCACATGTCTAAGGTACTG
+
ABBCBECBBB@CCDCBBBAA?B?EBDCG
@AG8C2:00032:00416
ACGAGTGCGTTCCCCATGTCGTAGGTACTC
+
BBBBBBC@AAACHC9C;;<9>>>>=?A@>@
@AG8C2:00032:00417
ATCAGACACAGACACAGCAGAACACAC
+
B>;?BA9:1331>ABCCCCAA=?BBBB
@AG8C2:00032:00419
ACGCTCGACATGCCCAGGTACAGGAG
+
B?>?B??@FCB???<@B>ABCDEABC
@AG8C2:00032:00420
TACTGAGCTACACACACAGAAAAGATTGGTGC
+
;9BBBACA=?@>9999994889,444247897
@AG8C2:00032:00421
TCTCTATGCACTCCACATGTCTAAGGT
+
BBBBBCDBAAABB@C@AABBBBBBCAC
@AG8C2:00032:00422
TCTCTATGCGCTCCACATGTCTAAGGT
+
BBBBBCDCBBBBBBCBEBBB??A?CAC
@AG8C2:00032:00425
TACTGAGCTACACACAACAGAAAGATTGGT
+
///6///449894994244998-4482424
@AG8C2:00032:00428
TAGTATCAGCCTCGCCATGACGAAGGTATTCC
+
BBCBDCCCBBABBBB?BBBCBBC@C@AAA?C@
@AG8C2:00032:00429
ATCAGACACGGACACAGCAGAACACAC
+
BBBBBBB@A>@@BBABBCBAA@DBB9;
@AG8C2:00032:00430
CGTGTCTCTAGGCACAGGATTTTGTGTAG
+
@AABBBCCCCB@BBBEC@CCCC:GCAABE
@AG8C2:00032:00432
ATCAGACACGGACACAGCAGAACACAC
+
FCDDCAAABA@BBBBBABB@@=ACBBC
@AG8C2:00032:00436
CGTGTCTCTAGGCACAGGATTTTGTGTAG
+
BCBCBAFFFDBBB??@C@??A?9AA?>AC
@AG8C2:00032:00437
ACGAGTGCGTTCCCCATGTCGTAGGTACTC
+
AAABCBCCCC@CCC9CCBCAAB==<@;;;@
@AG8C2:00032:00439
TGATACGTCTCCTTCCTTAGTTACTTCA
+
CCC???CCBBB@DADAD@CCC@?AA@BB
@AG8C2:00032:00440
TGATACGTCTCCTTCCTTAGTTACTTCA
+
BB?@ABCBCBB@B@CAC@BBB@BBB>BC
@AG8C2:00032:00442
TAGTATCAGCCTCGCCATGACGAAGGTATTCC
+
<<A@BABCBB?B@@@>@@ABBBB;>5499242
@AG8C2:00032:00444
ACGCTCGACATGCCCAGGTACAGGAG
+
CCBBBBBBE=<<CC<AA:<;BCB>AA
@AG8C2:00032:00445
TACTGAGCTACACACACAGAAAGATTGGT
+
=>94449@>==@B<<<<;BBC>A=<;;=C
@AG8C2:00033:00401
ATCAGACACGGACACAGCAGAACACAC
+
BCBABBABBBABCCA@AB<;;?AA@;;
@AG8C2:00033:00402
ATATCGCGAGGGTATGGAAGACTCTATA
+
BBBBBBBC@D@>DCCC@D@CCCBBAAAA
@AG8C2:00033:00404
ACGAGTGCGTTCCCCATGTCGGTAGGTACTC
+
BBABBBAABC@CBB9?4;;;959>@;?DAAA
@AG8C2:00033:00405
ATATCGCGAGGGTATGGAAGACTCTATA
+
BB??@BBC@A@>AFBB=A>ACCCCBBB>
@AG8C2:00033:00408
ATATCGCGAGGGTATGGAAGACTCTATA
+
BBAA@AABBBC>BEAA?C@CCCCCB?@@
@AG8C2:00033:00410
ACGCTCGACATGCCCAGGTACAGGAG
+
B@@@ABBDCBB>>><>B@CBCCCAAA
@AG8C2:00033:00413
TAGTATCAGCCTCGCCATGACGAAGGTATTCC
+
BBB9;9999929@@A@B?@==9;7<ABAAAA=
@AG8C2:00033:00416
TCTCTATGCGCTCCACATGTCTAAGGT
+
?BB:<=CCCCDCCACA=@9;;<>@DBD
@AG8C2:00033:00418
TAGTATCAGCCTCGCCATGACGAAGGTATTCC
+
>>@;;;=9:9@@@@AABBBCCCCAB<>99298
@AG8C2:00033:00419
ATCAGACACGGACACAGCAGAACACAC
+
BBBBBBBBBB?BBBBBCCCBB?ABBBB
@AG8C2:00033:00421
ATATCGCGAGGGTATGGAAGACTCTATA
+
BABBB@AA;9969C@>5;7<AAACBBCA
@AG8C2:00033:00422
ATCAGACACGGACACAGCAGAACACAC
+
BBBBABBCCB@C??AA?AA@@=ABBCD
@AG8C2:00033:00424
AGCACTGTAGCTGTCACTAGTTACTTGT
+
@@CCDCBC?AACBBCBBB@C@69<;>AA
@AG8C2:00033:00425
ACGCTCGACATGCCCAGGTACAGGAG
+
9;@BA9999991685/1,///::>?C
@AG8C2:00033:00430
TCTCTATGCGCTCCACATGTCTAAGGT
+
BCBEBDCCCCBBB@BCCBBBAAABD@B
@AG8C2:00033:00431
ATTTCGCGAGGGTATGGAAGACTCTATAGAGG
+
BDD>ABAB??=:@@@@=A=ACCGEBBBCA@@@
@AG8C2:00033:00432
TACTGAGCTACACACACAGAAAGATTGGT
+
B???BBBBBBBB@ABA;;494-9@@?C?C
@AG8C2:00033:00433
CGTGTCTCTAGGCACAGGATTTTGTGTAG
+
BBCBB@ADDDC>@@BCCABBBB9BBBCCC
@AG8C2:00033:00435
ACGAGTGCGTTCCCCATGTCGTAGGTACTC
+
B@@ABBCBBA7999-9@===>>9958>>>A
@AG8C2:00033:00436
TGATACGTCTCCTTCCTTAGTTACTTCA
+
@ACCBBBDC@=8?595927:><AA@=>@
@AG8C2:00033:00437
TACTGAGCTACACACACAGAAAGATTGGT
+
BBBBCCEB??AABABDDC?>><>???C@C
@AG8C2:00033:00439
ATATCGCGAGGGTATGGAAGACTCTATA
+
BB9<;BBBCBC>CBBB@DCCCCCCCBB?
@AG8C2:00033:00441
CGTGTCTCTAGGCACAGGATTTTGTGTAG
+
ABBCDDFEEGB@BDB=::4444-999>>@
@AG8C2:00033:00443
TAGTATCAGCCCTCGCCATGACGAGGTATTCC
+
?9<<A>AECBB>889959444:4442499295
@AG8C2:00033:00444
ACGCTCGACATGCCCAGGTACAGGAG
+
9;BBBBBCC==<HDBAA>ABBBB?;<
@AG8C2:00033:00446
CGTGTCTCTAGGCACAGGATTTTGTGTAG
+
BBCBCCCDAAA@BBBBB@CCCB9??=@@A
@AG8C2:00034:00403
TAGTATCAGCCTCGCCATGACGAAGGTATTCC
+
BBBBBCD@?@=@;;<=@B@>=;96<AA@A=A?
@AG8C2:00034:00408
ACGCTCGACATGCCCAGGTACAGGAG
+
@BBBB??BDDC?@?>?B@BABCEBBB
@AG8C2:00034:00409
ATCAGACACGGACACAGCAGAACACAC
+
BB@@@BBBBB@BBBBECCBBB@BCBBB
@AG8C2:00034:00410
ATCAGACACGGACACAGCAGAACACAC
+
B?BB?A@BBB@BBBCCCCC??>@CBB?
@AG8C2:00034:00413
ATATCGGAGGGTATGGAAGACTCTATAGAGG
+
AA9<<B@CEC@CBCC@B?D:;;AA;<;AA@>
@AG8C2:00034:00418
ATCAGACACGGACACAGCAGAACACAC
+
@>BBBB?ABB@BCCCBABDCB?DCBBC
@AG8C2:00034:00425
ATATCGCGGGGGTATGGAAGACTCTATA
+
BBB>9944444+9ABBDD@DBDCBBAA?
@AG8C2:00034:00427
TACTGAGCTACACACACAGAAAGATTGGT
+
BABBCCCBBBBBBBBCDB994-488;@?B
@AG8C2:00034:00430
ACGCTCGACATGCCCAGGTACAGGAG
+
??@CC;<;AA999:64424499::99
@AG8C2:00034:00431
ACGCTCGACATGCCCAGGTACAGGAG
+
BBACCBBAAACCCHCAA>ACCCCA<<
@AG8C2:00034:00432
TGATACGTCTCCTAGTTACTTCAGTGC
+
BBBBBBCBB9::;GDCBBBBBBBBBBB
@AG8C2:00034:00434
TAGTATCAGCCTCGCCATGACGAAGGTATTCC
+
99<<@=ABCA@9999299?BCAA=A?AAABEA
@AG8C2:00034:00439
ACGAGTGCGTTCCCCATGTCGTAGGTACTC
+
B@@@BBCB>;2444,999;BCBBD@C;<=B
@AG8C2:00034:00440
TCTCTATGCGCTCCACATGTCTAAGGT
+
BCBAAAAAABCBB@<<;B@@<<<?EAA
@AG8C2:00034:00443
ACGAGTGCGTTCCCCATGTCGTAGGTACTCA
+
@ABBBBBBBB@BCC:AAAACC>==;=121<>
@AG8C2:00034:00446
ACGCTCGACATGCCCAGGTACAGGAG
+
BCAABBBCHCC?@?>?CBBBBBDABB
@AG8C2:00034:00447
ATCAGACACGGACACAGCAGAACACAC
+
@>?A?B>?BB@BBBBAAACCC@BBBBB
@AG8C2:00034:00449
ATCAGACACGGACACAGCAGAACACAC
+
AB?AACBAB?@BCBBBCCC?@>@DBBC
@AG8C2:00035:00403
ATCAGACACGGACACAGCAGAACACAC
+
CBA@AAABBB?BBCBCCCCCC?BCB99
@AG8C2:00035:00405
TCTCTATGCGCTCCACATGTCTAAGGT
+
@BCBCCDD<<:BC@9;<A<;;><DEBC
@AG8C2:00035:00406
CGTGTCTCTAGGCACAGGATTTTGTGTAG
+
BBBBBBCCBBBAC?@@B@?=?=6AA=>>A
@AG8C2:00035:00407
TACTGAGCTACACACACAGAAAGATTGGT
+
BA?BBAAA@@BBBBCCCC>>><@BA?C@C
@AG8C2:00035:00409
TGATACGTCTCCGTTCCTTAGTTACTTCA
+
<<<BA@A>111-//,/,/,./42449844
@AG8C2:00035:00411
[truncated: 29,086,429 more chars]
