# Supplementary material for: The Sequencing Bead Array (SBA), a Next-Generation Digital Suspension Array
Source: PLoS One. 2013 Oct 7;8(10):e76696. doi: 10.1371/journal.pone.0076696 (PMC3792038; doi:10.1371/journal.pone.0076696)
Supplement: Data S1 — Raw sequencing data files for presented experiments. The compressed file contains a table of content for all files included (0. TOC Supporting Data Files.txt) and raw sequencing data (PGM Torrent Suite run reports, FASTQ files and Sphix generated CSV files) for experiments presented in Figure 2 and Figure 3 (same data set as Figure S1). (ZIP) [file pone.0076696.s001.zip › Supporting Data Files/1. Figure 2/1.1 Figure 2a files/1.1.2 FASTQ/2_Figure_2a_L2_TS-342.fastq]

@FG01X:00004:00013
AGCACTGTAGCTGTCACTAGTTACTTGT
+
@ACCCECC?AAC@A@CCBCCC@BBC?BB
@FG01X:00004:00014
AGCACTGTAGCTGTCACTAGTTACTTGT
+
?@AA<;:C99<B<;<BB@@AB?@?><99
@FG01X:00004:00015
ATCAGACACGGACACAGCAGAACACAC
+
>>?@>>>@9424449=A?BAB@CBA@@
@FG01X:00004:00016
TGATACGTCTCCTTCCTTAGTTACTTCA
+
CBBBBBBCCDB>@=@?B@BCB@BBC?BB
@FG01X:00004:00019
ATATCGCGAGGGTATGGAAGACTCTATA
+
BB@@?AACBCC?CCCC@B@CCCBBBBBB
@FG01X:00004:00022
TAGTATCAGCCTCGCCATGACGAAGGTATTCC
+
BBBCCCCCCB@@ABB?BCDCBBB@C@BBB@B@
@FG01X:00004:00026
CGTGTCTCTAGGCACAGGATTTTGTGTAG
+
ABBB@@FBBBA@AABCC@;:::1:A?=@E
@FG01X:00004:00027
AGCACTGTAGCTGTCACTAGTTACTTGT
+
<ACDCDEH;<=BBBBBCCDFCACEC?BA
@FG01X:00004:00029
CGTGTCTCTAGGCACAGGATTTTGTGTAG
+
@ACCBBCDCDC@B?@=@<9999/9A@@@A
@FG01X:00004:00031
ATATCGCGAGGGTATGGAAGACTCTATA
+
BBBBBCBCCCC@BF@@?B?AABBBBBB?
@FG01X:00004:00032
ATCAGACACGGACACAGCAGAACACAC
+
BC;<<CCCBB>A<;99BA99<8;ABCC
@FG01X:00004:00034
CGTGTCTCTAGGCACAGGATTTTGTGTAG
+
BBBBB@CDBDB?B@BBB@BCCC:CFC==>
@FG01X:00004:00035
CGTGTCTCTAGGCACAGGATTTTACTA
+
BBBBBCCCCAA?ACCCE@????29;;4
@FG01X:00004:00039
TCTCTATGCGCTCCACATGTCATAAT
+
>94944994448>;>99444444424
@FG01X:00004:00043
TGATACGTCTCCTTCCTTAGTTACTTCA
+
AB@B@AAABBB@A?B@D@B??@@BB@BC
@FG01X:00004:00047
TCTCTATGCGCTCCACATGTCTAAGGT
+
BCDC@AADGCCBB?B>B<BBBAA@A@A
@FG01X:00005:00004
ACGAGTGCGTTCCCCATGTCGTAGGTACTC
+
<AACDABACC>AAA4<9<9@@@9923449:
@FG01X:00005:00006
TACTGAGCTACACACACAGAAAGATTGGT
+
ABBBBDEBBBCCCCEBEBBBB<A@C@C:<
@FG01X:00005:00008
ACGAGTGCGTTCCCCATGTCGTAGGTACTC
+
B@@@CDBBBA7999-9?>>>>>9958999A
@FG01X:00005:00012
CGTGTCTCTAGGCACAGGATTTTGTGTAG
+
ABBNCBBCCDC@EBB=;:9444-9@@@@A
@FG01X:00005:00013
CGTGTCTCTACGGCACAGGATTTTGTGTAGA
+
4444;9:61///78844494499,4;:4444
@FG01X:00005:00015
TAGTATCAGCCTCGCCATGACGAAGGTATTCC
+
<<BACCCDBC@AB??=@BAABCC@CCC<<8<?
@FG01X:00005:00016
ACGAGTGCGTTCCCCATGTCGTAGGTACTC
+
>;;;@@=9;9;>@@4?999A999948949=
@FG01X:00005:00018
TGATACGTCTCCTTCCTTAGTTACTTCA
+
@BBCBBCBBBB898<>A>ABB?BBB?BB
@FG01X:00005:00019
ATCAGACACGGACACAGCAGAACACAC
+
488;;C844859>944::?99594448
@FG01X:00005:00022
AGCACTGTAGCTGTCACTAGTTACTTGT
+
AACCCDCC:;;DBBBCCBCEC@DBBADB
@FG01X:00005:00023
ACGCTCGACATGCCCAGGTACAGGAG
+
BA?@BBBBBCCCBC@:999BABA@DC
@FG01X:00005:00024
TGATACGTCTCCTTCCTTAGTTACTTCA
+
CBBBBBBCDDC?B@BCCAB??=@@A?AC
@FG01X:00005:00032
TGATACGTCTCCTTCCTTAGTTACTTCA
+
@B;;<@C=9>A595989239@?9;<A>>
@FG01X:00005:00033
CGTGTCTCTAGGCATAGGATTTGTGT
+
>>9999@?999299111,,,,*,2,,
@FG01X:00005:00036
CGTGTCTCTAGGCACAGGATTTTGTGTAG
+
BBBBB@FBBDA@CBB@?==???6??=;>>
@FG01X:00005:00037
CGTGTCTCTAGGCACAGGATTTTGTGTAG
+
BB@B@BCBBBC@BBBBC@CCCC9BC;9;B
@FG01X:00005:00041
ATCAGACACGGACACAGCAGAACACAC
+
AAAABCCCCC>BBBBCCCCBC?CCCCC
@FG01X:00005:00043
TGATACGTCTCCTTCCTTAGTTACTTGTCA
+
:=<CB@<;//8,1,/,/,.//571/,////
@FG01X:00005:00046
ATATCGCGAGGGTATGGAAGACTCTATA
+
/.////4449959AB@=A<499>988:@
@FG01X:00005:00047
ATATCGCGAGGGTATGGAAGACTCTATA
+
AABBBCBBDCCACDCC?A?BBBCCBAB@
@FG01X:00005:00049
TGATACGTCTCCTTCCTTAGTTACTTCA
+
BB???BBBBBB?BAC@C@ABA?B??>AC
@FG01X:00006:00006
TACTGAGCTACACACACAGAAAGATTGGT
+
BBBBBBB?BBBBAABBCDBBB=BBB@B>A
@FG01X:00006:00007
CGTGTCTCTAGGCACAGGATTTTGTGTAG
+
BBACBACCCED=??BBB:9499-9??@AD
@FG01X:00006:00009
ACGCTCGACATGCCCAGGTACAGGAG
+
ABAB;;<@@A@@>A?<<<=DDDDBEC
@FG01X:00006:00015
CGTGTCTCTAGGCACAGGATTTTGTGTAG
+
4>@BAAEAAAC@CCCCC=;999-9?>@@B
@FG01X:00006:00016
ATATCGCGAGGGTATGGAAGACTCTATA
+
>AAB@B@AACK?AFABABBNCBBD;;<C
@FG01X:00006:00018
TCTCTATGCGCTCCACATGTCTAAGGT
+
BBCCDDCBBBCCC@BEED@@@BA9:9;
@FG01X:00006:00019
TAGTAACAGCTCGCCATGACGAAGGTATC
+
8>;;<@BA<;;;98?A@@@991,1,////
@FG01X:00006:00022
CGTGTCTCTAGGCACAGGATTTTGTGTAG
+
ACCCAAEDDGA>?@A?@<9999/9A@@AC
@FG01X:00006:00023
TCTCTATGCGCTCACATGTCTAAGGT
+
BABBCCBB@AABCCCDB=>=996959
@FG01X:00006:00026
ATCAGACACGGACACAGCAGAACACAC
+
BBBBBBBBBB@BBBBBBDBBB@BBBBC
@FG01X:00006:00028
TGATACGTCTCCTTCCTTAGTTACTTCA
+
BBBBBBBBDBC?B?CBD@BAA@@@@@@B
@FG01X:00006:00031
CGTGTCTCTAGGCACAGGATTTTGTGTAG
+
BBDCAACDDDE@BBBAA@9999/9@@@BC
@FG01X:00006:00036
ACGAGTGCGTTCCCCATGTCGTTAGGTATC
+
88:1--,,,,22220;8666/1,//54644
@FG01X:00006:00038
TCTCTATGCGCTCCACATGTCTAAGGT
+
4444449444;8924994444442424
@FG01X:00006:00041
CGTGTCTCTAGGCACAGGATTTTGTGTAG
+
BBACBBCBCDB@BAA>B@BCCC:AA@>>A
@FG01X:00006:00042
AGAGTGCGTTCCCCATGTCGTAGGTACTC
+
,,,,,,;;;2///*////8>@>@=;<;<C
@FG01X:00006:00043
ATATCGCGAGGGTATGGAAGACTCTATA
+
BBBBBBBCCDDBGBBB@C@CCBBB@@AA
@FG01X:00006:00044
ATCAGACACGGACACAAGCAGAACACAC
+
BAABBBAABB?AAB::8<CEBB?CCBBC
@FG01X:00006:00045
AGCACTGTAGCTGTCACAGTTACTTGT
+
CBBBCCCC:<=CCCCBCCCC@CAB@CB
@FG01X:00006:00047
ATATCGCGAGGGTATGGAAGACTCTATA
+
>??==>9999?:>CGEADAEHEEB>@@@
@FG01X:00007:00004
TAGTATCAGCCTCGCCATGACGAAGGTATTCC
+
A@@@@@B@9;8;999@BBCCBCB;<;<BABBB
@FG01X:00007:00006
TACTGAGCTACACACACAGAAAGATTGGT
+
CCCBBBCBBBBA==ACEC?@?<@BB?B@C
@FG01X:00007:00008
ATCAGACACGGACACAGCAGAACACAC
+
433444.///,/8/4444444244444
@FG01X:00007:00009
TCTCTATGCGCTCCACATGTCTAAGGT
+
88>94444<9;@@7=<DCB@9996959
@FG01X:00007:00010
ATCAGACACGGACACAGCAGAACACAC
+
>;898=?=>?@CCDCCCEDCC?;;;@=
@FG01X:00007:00014
TGATACGTCTCCTTCCTTAGTTACTTCA
+
FCCCBBCBB??=?=AACECCC?BBA@BB
@FG01X:00007:00015
ACGCTCGACATGCCCAGGTACAGGAG
+
BB??B9;;@BB@AA>@@=@CBAB?AA
@FG01X:00007:00017
TAGTATCAGCCTCGCCATGACGAAGGTATTCC
+
?;99A@BA?A<:9449?@9999959244424:
@FG01X:00007:00019
TGATACGTCTCCTTCCTTAGTTACTTCA
+
BCBBBBBCBCC:;9;@CABBB@BBB@CC
@FG01X:00007:00020
ATCAGACACGGACACAGCAAAACACAC
+
>??@99:C@A=ADCA@@9999/9>>?@
@FG01X:00007:00021
ATCAGACACGGACACAGCAGAACACAC
+
@@:89>?9;<@BCCCCCD@<?:11///
@FG01X:00007:00022
TGATACGTCTCCTTCCTTAGTTACTTCA
+
ACCCBBCBAAB>?>A@DACCB@BBB@BC
@FG01X:00007:00023
TACTGAGCTACACACACAGAAAGATTGGT
+
BBBBBBCB???BBCBCCCDBB>BBB@A@B
@FG01X:00007:00024
ACGAGTGCGTTCCCCATGTCGTAGGTACTC
+
?A>BBBBBBB?BAA9BAAAABBBB?BAAAC
@FG01X:00007:00025
ACGAGTGCGTTCCCCATGTCGTAGGTACTC
+
BB>?ABBAAA@GCG:EAAAAA@9:8:@@>@
@FG01X:00007:00027
TCTCTATGCGCTCCACATGTCTAAGGT
+
@BCCFECDCCCBB@BBCBA>ACDAC@B
@FG01X:00007:00029
ACGCTCGACATGCCCAGGTACAGGAG
+
@@CCC@A<>>CECC?><:<BA9<>=C
@FG01X:00007:00030
ACGAGTGCGTTCCCCATGTCGTAGGTACTC
+
BB>@BBCBBB?BAA7B:;;ABB@B@B<>>D
@FG01X:00007:00036
CGTGTCTCTAGGCACAGGATTTTGTGTAG
+
BCDEAACCECB@BBBBC?@@@929B?@@@
@FG01X:00007:00037
TACTGAGCTACACACACAGAAAGATTGGT
+
@@A@;<=BDABBB@@9?>999199@6959
@FG01X:00007:00039
TGATACGTCTCCTTCCTTAGTTACTTCA
+
BBCBAAAABBC>AABCCBBBA@BBCACA
@FG01X:00007:00040
ATATCGCGAGGGTATGGAAGACTCTATA
+
BBBBBCBDCDB>BA@?@C@CCCCCAABA
@FG01X:00007:00043
TCTCTATGCGCTCCACATGTCTAAGGT
+
AABBBCDCCCCCC@CCCBBBCCEADAC
@FG01X:00007:00045
TGATACGTCTCCTTCCTTAGTTACTTCA
+
AA>@ABBDBBC>A>@AE@CBA@BAA@CC
@FG01X:00007:00046
ACGAGTGCGTTCCCCATGTCGTA
+
@>>>9444442///*///,00,/
@FG01X:00007:00048
TCTCTATGCGCTCCACATGTCTAAGGT
+
BBBBCCCCBBBBB@DCEBBBCCDAA?A
@FG01X:00007:00049
TACTGAGCTACACACACAGAAAGATTGGT
+
BBBBB?A@@@@BCDDCDD;94-9==;@@C
@FG01X:00008:00004
TCTCTATGCGCTCCACATGTCTAAGGT
+
AACAAACCCDCBB@BCCB@BCCDAA?D
@FG01X:00008:00007
TAGTATCAGCCTCGCCATGACGAAGGTATTCC
+
BBAAACECCD@BCBC?BBBDBEB@CCCBE?B@
@FG01X:00008:00008
CGTGTCTCTAGGCACAGGATTTTGTGTAG
+
CCCCDBCDCEC@CCCEC@;;;9-9?>@@@
@FG01X:00008:00009
TCTCTATGCGCTCCACATGTCTAAGGT
+
<<?AAADCCDABAACCCBBCBCC9;8<
@FG01X:00008:00011
ATATCGCGAGGGTATGGAAGACTCTATA
+
BCAB=>4899919A>>=AACCCCC@@@B
@FG01X:00008:00012
TCTCTATGCGCTCCACATGTCTAAGGT
+
84444444C??9959@A@?@9992924
@FG01X:00008:00014
ACGCTCGACATGCCCAGGTACAGGAG
+
=@@>@@@<<<@@AB>AA>A@@BCAAB
@FG01X:00008:00017
TCTCTATGCGCTCCACATGTCTAAGGT
+
BBCCCCDBAA?=?@CDEAABABB>=?A
@FG01X:00008:00027
TGATACGTCTCCTTCCTTAGTTACTTCA
+
@CCCBBCCB9::<@CCCABCC?BCC@CC
@FG01X:00008:00028
CGTGTCTCTAGGCACAGGATTTGTGTAG
+
9;;;==AAA11,1199>8444-494449
@FG01X:00008:00030
TACTGAGCTACACACACAGAAAGATTGGT
+
BBBBBBBBAAABBBBBABACC>@AC@CBB
@FG01X:00008:00036
TCTCTATGCGCTCCACATGTCTAAGGT
+
4;=@AEBBABB@@=@AG@@ABDDCCBC
@FG01X:00008:00037
TCTCTATGCGCTCCCACATGTCTAAGTA
+
////////8////65//4449///,//6
@FG01X:00008:00038
CGTGTCTCTAGGCACAGGATTTTGTGTAG
+
=AAAAABBBBA@@@@AA@BBCC:ACBBBE
@FG01X:00008:00044
ATCAGACACGGACACAGCAGAACACAC
+
BBBBBBBBBB@BBCC@@ADA@>ABBBB
@FG01X:00008:00045
TACTGAGCTACACACACAGAAAGAATGGT
+
=9<<@AAAA@@@@@ABBDCCC>BB69959
@FG01X:00008:00047
AGCACTGTAGCTGTCACTAGTTACTTGT
+
A@CCCBBCABABABABBBCCB@BBB@BB
@FG01X:00008:00048
TCTCTATGCGCTCCACATGTCTAAGGT
+
CCBDCBCB;<<AB@B>B=BABCD;=>>
@FG01X:00009:00005
ATATCGCAAGGGTATGGAAGACTCTATA
+
BBBA@BBB>BC>CBCB@C@CEDCCBBB?
@FG01X:00009:00006
TAGTATCAGCCTCGCCATGACGAAGGTATTCC
+
9<;9<BCGCC?BBBB?ACDCCDC=A=<<9>B?
@FG01X:00009:00007
TACTGAGCTACACACACAGAAAGATTGGT
+
A@@BCCDCCBC@AADCCBBB@:==>7;8;
@FG01X:00009:00008
ATCAGACACGGACACAGCAGAACACAC
+
CC@@ACCDCC?BBDBBCCAAAACCCCB
@FG01X:00009:00009
AGCACTGTAGCTGTCACTAGTTACTTGT
+
AC@AACCD@@ABABAGCCCDC@CB?>=@
@FG01X:00009:00012
TACTGAGCTACACACACAGAAAGATTGGT
+
@ACBBBCB@A@BCEDBCCBDC?BBB@B@C
@FG01X:00009:00014
TAGTATCAGCCTCGCCATGACGAAGGTATTCC
+
@?BCCCCCCC@BAAB?ABCBCCC?B@CCCACD
@FG01X:00009:00016
TCTCTATGCGCTCCACTATGTCTAAGGT
+
44444/////,,,*,,//819966,/,/
@FG01X:00009:00018
ACGAGTGCGTTCCCCATGTCGTAGGTACTC
+
?9;<A@>@996999,4:9944444234449
@FG01X:00009:00020
CGTGTCTCTAGGCACAGGATTTTGTGTAG
+
ABBBCBCCCDB?BBDB@:4444,4A@AAC
@FG01X:00009:00021
TAGTATCAGCCTCGCCATGACGAAGGTATTCC
+
B@AACAAA<;8<@A@@A@;99>>592444595
@FG01X:00009:00022
ATATCGCGAGGGTATGAAGACTCTATAG
+
989999949//+/////,/7///7779>
@FG01X:00009:00027
TCTCTATGCGCTCCACATGTCTAAGGT
+
9999BCCBBA9995444499;@@6959
@FG01X:00009:00033
TGATACGTCTCCTTCCTTAGTTACTTCA
+
BCCBBBA@=@@=@=@AGBCCB@A?@?AB
@FG01X:00009:00034
ACGAGTGCGTTCCCCATGTCGTAGGTACTC
+
?BBBBBB??=@ABB8FA@?>@@8:48;<9@
@FG01X:00009:00035
TACTGAGCTACACACACAGAAAGATTGGT
+
4848449/111/669999999-4442424
@FG01X:00009:00037
TCTCTATGCGCTCCACATGTCTAAGGT
+
BCC;<=CAAACBB@BBEAACDCEAC@C
@FG01X:00009:00041
TGATACGTCTCTTCCTTAGTTACTTCA
+
BBBBBBCBB99<=@=A=@BB@;;;@A@
@FG01X:00009:00043
AGCACTGTAGCTGTCACTAGTTACTTGT
+
<<CCCCCC9;;CBCCAAAABB@CBB?@=
@FG01X:00009:00044
TGATACGTCTCCTTCCTTAGTTACTTCA
+
CCCBBBCBBDB@B@C@D@BBB@@A@@CC
@FG01X:00009:00045
ATATCGCGGGGGTATGGAAGACTCTATA
+
@BBBBA:;AAA.11;;;B@BCDCCAAAC
@FG01X:00009:00046
ACGAGTGCGTTCCCCATGTCGTAGGTACTC
+
B::;@@@@ACBHCC9<==2<?<11,01//7
@FG01X:00009:00047
ATATCGCGAGGGTATGGAAGACTCTATA
+
BBBB@@@AACHBBBBC@E@CCCBCB@;6
@FG01X:00010:00004
TCTCTATGCGCTCCACATGTCTAAGGT
+
CCDCDECCBCBBD@CCECABACE@A?A
@FG01X:00010:00006
ACGCTCGACATGCCCAGGTACAGGAG
+
B@>?B9;;CDCBCE@BB?B@AAC@AA
@FG01X:00010:00007
ATCAGACACGGACACAGCAGAACACAC
+
?>>?BCCBB?>BBBECCDBBB>BBBBB
@FG01X:00010:00008
TCTCTATGCGCTCCACATGTCTAAGGT
+
@@@<9<CA<<<AA?@ACBBAAA@;@=?
@FG01X:00010:00011
TACTGAGCTACACACACAGAAAGATTGGT
+
A@@@@CCBBBBAB9;<<<9>@9@@=<=<=
@FG01X:00010:00016
ACGAGTGGCGTTCCCCATGTCGTAGGTACTC
+
@BABAAA=@@?<@>>6@?<<<BA>@=?<<<B
@FG01X:00010:00017
TAGTATCAGCCTCGCCATGACGAAGGTATTCC
+
@@<<<CDA?A?@@@@?B@AABCB=A=>>><@>
@FG01X:00010:00018
ATCAGACACGGACACAGCAGAACACAC
+
B@>@@BBBBB@CCCCAAABA@?A@@AC
@FG01X:00010:00020
CGTGTCTCTAGGCACAGGATTTTGTGTAG
+
ACBCCBCCDBA@CB@=9<9444/9@?>>B
@FG01X:00010:00022
TACTGAGCTACACACACAGAAAGATTGGT
+
8<@;;9B@A9<9944944444-44?=B;>
@FG01X:00010:00023
TGATACGTCTCCTTCCTTAGTTACTTCA
+
BBBCCBDA==A6;8<@CBCCC@@??@BC
@FG01X:00010:00027
ATATCGCGAGGGTATGGAAGACTCTATA
+
BBBBBBBBCCC>CCBB@D@BBAA@BAAA
@FG01X:00010:00028
ACGAGTGCGTTCCCCATGTCGTAGGTACTC
+
BBBBBDCBBA;@==6@DBBBDC??=<?@@B
@FG01X:00010:00030
AGCACTGTAGATGTCACTAGTTACTTGT
+
BBBBBBCCCCFBCCBBCCBBB@BCC@EB
@FG01X:00010:00031
ACGCTCGACATGCCCAGGTACAGGAG
+
B@@@C<<<<BBBBC?BB?BBBBCBBB
@FG01X:00010:00035
TGATACGTCTCCTTCCTTAGTTACTTCA
+
BBBBBBBBBBB@B@C@D@@>>@BBB@BC
@FG01X:00010:00036
ATATCGCGAGGGTATGGAAGACTCTATA
+
AAAAABBECCC@CCBB@C@BCBBBBA@@
@FG01X:00010:00039
ACGCTCGACATGCCCAGGTACAGGAG
+
CA@ACC@AACBBCC>AB><<<DBAAA
@FG01X:00010:00040
ATCAGACACGGACACAGCAGAACACAC
+
BAABBBBBBC@BDBAACCCBA?ACBBB
@FG01X:00010:00042
TACTGAGCTACACACACAGAAAGATTGGT
+
AA?BBCCBB@@BBCDCCC9996;AA?C@C
@FG01X:00010:00043
CGTGTCTCTAGGCACAGGATTTTGTGTAG
+
BDCCCBCCGBCBCBBCC@CCCC9CC@@=>
@FG01X:00010:00046
TCTCTATGCGCTCCACATGTCTAAGGT
+
4499@@@@9998824:44449992424
@FG01X:00010:00047
CGTGTCTCTAGGCACAGGATTTTGTGTAG
+
BCDCCBCCCDC@C;<<C=A@BB7A<99@@
@FG01X:00010:00049
ATCAGACACGGACACAAGACAAG
+
43348439;B>BA---+****)*
@FG01X:00011:00004
TACTGAGCTACACACACAGAAAGATTGGT
+
;;;;48449:;@AACCDCDCC@BA>=>;>
@FG01X:00011:00005
TGATACGTCTCCTTCCTTAGTTACTTCA
+
@@@AABCA@==296929234499AB;>?
@FG01X:00011:00007
ATCAGACACGGACACAGCAGAACACAC
+
BBABCBBBBB>?BBCCCCC;::;CCBB
@FG01X:00011:00011
TCTCTATGCGCTCCACATGTCTAAGGT
+
BBBDCCBDBBBBB@CCEBBAACCAEAC
@FG01X:00011:00012
TCTCTATGCGCTCCACATGTCTAAGGT
+
=4449?>AAA@CCA==>D=<<BE@B?A
@FG01X:00011:00014
ATATCGCGACGGGTATGGAAGACTCTATAGA
+
83449484999954:4@?@=A?>@@99.4..
@FG01X:00011:00017
AGCACTGTAGCTGTCACTAGTTACTTGT
+
@CCCBBBE:<<BAAAACDCCCACCC@CC
@FG01X:00011:00020
AGCACTGTAGCTGTCACTAGTTACTTGT
+
@BCCBABEABBBAAABCBBCCACBB>AB
@FG01X:00011:00022
AGCACTGTAGCTGTCACTAGTTACTTGT
+
<=CCCDBE?AACBCCCCBBCD@CBB?BB
@FG01X:00011:00028
ATATCGCGAGGGTATGGAAGACTCTATAG
+
@BAB@A?@@BB>CCC>?BC@@11104779
@FG01X:00011:00029
TACTGAGCTACACACACAGAAAGATTGGT
+
BB@@@BDBBBBBBCCCABAAC=B?B@C@B
@FG01X:00011:00031
TCTCTATGCGCTCCACATGTCTAAGGT
+
CDCCCCE<<=CBDBDCCCBBBAA=A?D
@FG01X:00011:00034
TCTCTATGCGCTCCACATGTCTAAGGT
+
BBCCCCCCBBBBB@BBCBDA;99696<
@FG01X:00011:00036
ACGCTCGACATGCCCAGGTACAGGAG
+
BBBBBBBBDCCBDDACB@BBBDBBBB
@FG01X:00011:00042
ACGAGTGCGTTCCCCATGTCGTAGGTACTC
+
CCBBBB9<;<?BBB:DAAA@AC@?=@A@@C
@FG01X:00011:00045
AGCACTGTAGCTGTCACTAGTTACTTGT
+
@BCFCEBC:<<CBBBBCBBCB@BBB?BB
@FG01X:00011:00046
AATCAGACACGGAACACAGCAGAACACAC
+
9233488.//6,,*,,,,220//,////8
@FG01X:00011:00048
CGTGTCTCTAGGCACAGGAATTTGTGTAG
+
989;999999924444924244-444///
@FG01X:00012:00004
TAGTATCAGCCTCGCCATGACGAAGGTATTCC
+
BABCBCCBAA?=>@@=@BCBBBCACBCDC@C?
@FG01X:00012:00005
TACTGAGCTACACACACAGAAAGATTGGT
+
9>?;899@<;<BCBBBLCCACAHAA=@8;
@FG01X:00012:00007
ACGAGTGCGTTCCCCATGTCGTAGGTACTC
+
BBABCCCAAACFCC:CAAABCDA@>?;<<A
@FG01X:00012:00010
ATCAGACACGGACACAGCAGAACACAC
+
BAAAABBBBB?BBBBBCCC??=?CBCB
@FG01X:00012:00014
TAGTATCAGCCTCGCCATGACGAAGGTATTCC
+
BBBBBCGCBB???@@@CCCCBBB=C>ACC@CB
@FG01X:00012:00015
TACTGAGCTACACACACAGAAAGATTGGT
+
?>;99?@;99@>=1111//68+4442474
@FG01X:00012:00016
TACTGAGCTACACACACAGAAAGATTGGT
+
BBBBBBCBA?ABBBCCCCCCB=?AA?C@B
@FG01X:00012:00017
TACTGAGCTACACACACAGAAAGATTGGT
+
BBBBBBBBBBBAAACCCCCBB=BAB?B@C
@FG01X:00012:00022
TACTGAGCTACACACACAGAAAGATTGGT
+
;;<<@AEB<<<CCBBC><<9A?999<>59
@FG01X:00012:00024
AGCACTGTAGCTGTCACTAGTTACTTGT
+
BBBBBCCC9=<CBAABCBBBB?A@@=@@
@FG01X:00012:00025
ATCAGACACGGACACAGCAGAACACAC
+
9>B@?BBB@@=@B@@AAACCD?CHDCB
@FG01X:00012:00029
ACGCTCGACATGCCCAGGTACAGGAG
+
ABBBBBBBCDC@@?>?A>ABCDC@CB
@FG01X:00012:00030
AGCACTGTAGCTGTCACTAGTTACTTGT
+
;9=??CDFBBDAAAA;<<AFB@CCC@CC
@FG01X:00012:00031
TGATACGTCTCCTTCCTTAGTTACTTCA
+
BBAABCDB@>>698;>ACACC@A??@AA
@FG01X:00012:00032
CGTGTCTCTAGGCACAGGATTTTGTGTA
+
@AAAAADGEBC@B;<<<>ABBC9CD><2
@FG01X:00012:00033
AGCACTGTAGCTGTCACTAGTTACTTGT
+
>?BC;;>C<=<CCAAAH<=BDBCCC@@@
@FG01X:00012:00034
CGTGTCTCTAGGCACAGGATTTTGTGTAG
+
BCDBBBCCCDBEBBDBA<;;;:4;BBBBC
@FG01X:00012:00035
ATCAGACACGGACACAGCAGAACACAC
+
BB>@@BBABA@BBAABCDD@?>@CBBB
@FG01X:00012:00038
TAGTATCAGCCTCGCCATGACGAAGGTATTCC
+
BBCBCCBBBC@BBBB@CBBCBBB@C@CAA>AB
@FG01X:00012:00040
ACGCTCGACATGCCCAGGTACAGGAG
+
BBBB?;;;ABBBBC><<:<@@ABC99
@FG01X:00012:00041
TAGTATCAGCCTCGCCATGACGAAGGTATTCC
+
BBBBBBCAAB>@@@@=@CBBCDC@C@CCD?B?
@FG01X:00012:00044
ATCAGACACGGACACAGCAGAACACAC
+
BBBCBBB?@@?ABBDBBCCAA>ACBCB
@FG01X:00013:00005
ATATCGCGAGGGTATGGAAGACTCTATA
+
AB>@=@899A@:?B<=<=CDDCFCBCCC
@FG01X:00013:00008
ATATCGCGACGGTATGGAAGACTCTATAG
+
?>948>87-,,*,,,,*,279A??997;;
@FG01X:00013:00009
ACGAGTGCGTTCCCCATGTCGTAGGTACTC
+
B@>ABBB?@@ACCI9BB<;;BB@@?@;<;A
@FG01X:00013:00010
ATCAGACACGGACACAGCAGAACACAC
+
BCABCCBBBA<?BBBCCDC:::;DBBC
@FG01X:00013:00013
TACTGAGCTACACACACAGAAAGATTGGT
+
BBBBDCCAAAABBCCCCCBBBBBBCAB>@
@FG01X:00013:00014
TGATACGTCTCCTTCCTTAGTTACTTCA
+
AA@CB@>>99954242423442444249
@FG01X:00013:00016
TACTGAGCTACACACACAGAAAGATTGGT
+
<>;<<@BA;<<ABBCCAAACC8;;B8969
@FG01X:00013:00017
TGATACGTCTCCTTCCTTAGTTACTTCA
+
BCCCCBCAA@A===@?C@BBB@BBB@CC
@FG01X:00013:00018
TACTGAGCTACACACACAGAAAGATTGGT
+
>@A<==KC<<<=;;BBA9999199@<A>B
@FG01X:00013:00019
ATCAGACACGGACACAGCAGAACACAC
+
@?>AABBBBB?BBBBBCCCBBACBBBA
@FG01X:00013:00020
AACACTGTAGCTGTCAATAGTTACTTGT
+
B@CCDBCE9<<CEAA@@CBDB@CCC@AB
@FG01X:00013:00024
ATCAGACACGGACACAGCAGAACACAC
+
BABBBCBCCB?BBBBAAACCB@BBBBB
@FG01X:00013:00027
TCTCTATGCGCTCCACATGTCTAAGGT
+
9?>==::;=<<DCA=@DCDCBCC7<59
@FG01X:00013:00030
TCTCTATGCGCTCCACATGTCTAAGGT
+
48=@@ACC=>@DCDE=><BA>??6969
@FG01X:00013:00032
CGTGTCTCTAGGCACAGGTTTTGTGTAG
+
ACAA?BCCCDD@B==995999/9@B@AB
@FG01X:00013:00035
TGATACGTCTCCTTCCTTAGTTACTTCA
+
BICBBBCBBBB>@=A@C@BBB=@@B@CD
@FG01X:00013:00040
ACGCTCGACATGCCCAGGTACAGGA
+
?BBBB???CDC@@@>?D@DAAAB@B
@FG01X:00013:00043
TCTCTATGCGCTCCACATGTCTAAGGT
+
BCCCBADB@BB@B@BCCBBBBDD@E@B
@FG01X:00013:00047
TAGTATCAGCCTCGCCATGACGAAGGTATTCC
+
CBBBBCC@AA@@B@@=@CCCB@@=A@AAA>@=
@FG01X:00013:00048
TCCTCTATGCGCTCCACATGTCTAAGGT
+
BCECC@AA<;<BCD@ECCBBBBBB@EAC
@FG01X:00014:00005
TGATACGTCTCCTTCCTTAGTTACTTCA
+
CBCCBBCDBBC?A?BACACBB?BBC@CB
@FG01X:00014:00007
TAGTATCAGCCTCGGCCATGACGAAGGTATTCC
+
B@AACCEC822,--*,*,;;>AAB@BCAAACCC
@FG01X:00014:00008
TACTGAGCTACACACACAGAAAGATTGGT
+
@@BBBBBBCCCCCCBCCBCCC>CCC@C@B
@FG01X:00014:00009
ATATCGCGAGGGTATGGAAGACTCTATA
+
??>B999999919ABA@CACCCCDCACE
@FG01X:00014:00011
AGCACTGTAGCTGTCACTAGTTACTTGT
+
@@BBBBEC:<<CAAABCCCFD@B9;69@
@FG01X:00014:00013
ATATCGCGAGGTATGGAAGACTCTATA
+
AB;;9?111-+,,,,*,22788177;;
@FG01X:00014:00015
TCTCTATGCGCTCCACATGTAGTACTG
+
,,,///8/44;94:@B991<11/////
@FG01X:00014:00017
TACTGAGCTACACACACAGAAAGATTGGT
+
BBBBBBCB@@@@BBCCEC???<?AB@B@C
@FG01X:00014:00020
TAGTATCAGCCTCGCCATGACGAAGGTATTCC
+
BB@A@@<;<<6;BCC@CB::A99242444248
@FG01X:00014:00022
TCTCTATGCGCTCCACATGTCTAAGGTA
+
9494?BB<=>BAB><<<A9994424249
@FG01X:00014:00024
TAGTATCAGCCTCGCCATGAC
+
444:@@9444244899=---8
@FG01X:00014:00025
TGATACGTCTCCTTCCTTAGTTACTTCA
+
BCCCBBBBBBB8;9<>B?ACB@CBC@CC
@FG01X:00014:00029
TACTGAGCTACACACACAGAAAGATTGGT
+
CCCBBBB@@@AAA@BCBB9998;A@?C@B
@FG01X:00014:00031
TGATACGTCTCCTTCCTTAGTTACTTCA
+
4489AAC@;;<,1,/,/,.6998>>>?9
@FG01X:00014:00034
TAGTATCAGCCTCGCCAT
+
=9<=@>1///,////,4/
@FG01X:00014:00040
TCTCTATGCGCTCCACATGTCTAAGGT
+
CCDDDBBCCBCCA@A@A@@BBBC@C@C
@FG01X:00014:00042
ATATCGCGAGGGTATGGAAGACTCTATA
+
BBBB???BBCC?BCCB@CBEBBBBBBBA
@FG01X:00014:00047
ATCAGACACGGACACAGCAGAACACAC
+
BABBBBBBBC>?ABCCGCBCCACDBBB
@FG01X:00014:00049
ACGCTCGACATGCCCAGGTACAGGAG
+
?BBBB99:CCECCC@??=@ABBC@CC
@FG01X:00015:00005
ATCAGACACGGACACAGCAGAACACAC
+
@?@BCDD@@@?;999444==><BBABB
@FG01X:00015:00006
TACTGAGCTCACACACAGAAAGATTGGT
+
4444449888:1///8//44-4449924
@FG01X:00015:00007
ATATCGCGAGGGTATGGAAGACTCTATA
+
=?=@899>99909?9<9<BHBBBC@@@C
@FG01X:00015:00012
TACTGAGCTACACACACAGAAAGATTGGT
+
CBBBBBABBAA>>ABBDBBBC>BAB>B@F
@FG01X:00015:00016
ACGCTCGACATGCCCAGGTACAGGAG
+
BBBBB?@?BCCCCC@CB?BBCCB@BB
@FG01X:00015:00018
ACGCTCGACATGCCCAGGTACAGGAG
+
>989>8444;;444-49898;11,1/
@FG01X:00015:00019
TGATACGTCTCCTTCCTTAGTTACTTCA
+
CCCCCCCC>>@6989>F=8;;=@BA@BB
@FG01X:00015:00020
CGTGTCTCTAGGCACAGGATTTTGTGTAG
+
ABCCCCCCDBC?@@@=@<9999/9A999B
@FG01X:00015:00023
AGCACTGTAGCTGTCACTAGTTACTTGT
+
?>@@=BCB;==CCAAACCCCDCBBB@BB
@FG01X:00015:00024
TGATACGTCTCCTTCCTTAGTTACTTCA
+
449:BBA91-?+-*,*,*,,/,499899
@FG01X:00015:00026
ATATCGCGAGGGTATGGAAGACTCTATA
+
;ABBBABBCCK@BBA@=A>A@A=@100=
@FG01X:00015:00027
ATCAGACACGGACACAGCAGAACACACA
+
A;88848///5///66994449998443
@FG01X:00015:00032
CGTGTCTCTAGGCACAGGATTTTGTGTAG
+
ACCDBBCCCBA?AABCD@@@@?6=??>=A
@FG01X:00015:00034
ACGAGTGCGTTCCCCATGTCGTAGGTACTC
+
BBBABBDBBB?AA@9AABBCCDAAD@:;;B
@FG01X:00015:00035
CGTGTCTCTAGGCACAGGATTTTGTGTAG
+
49@ACDDFFAC@BB>@@69999/9@999C
@FG01X:00015:00037
CGTGTCTCTAGGCACAGGATTTTGTTTAG
+
ACDBCBCCDDBEAAAAC@BBBB8BBD@CC
@FG01X:00015:00038
TAGTATCAGCCTCGCCATGACGAAGGTATTCC
+
BB@@@BBAAA?>@@@=ACCCCDD@D?AEDAG>
@FG01X:00015:00039
TGATACGTCTCCTTCCTTAGTTACTTCA
+
BCBBBBBCCAA>A@BBB@?AA=AAA@BB
@FG01X:00015:00040
CGTATCTCTAGGCACAGGATTTTGTGTAG
+
@BBBCCCCDA@=@BA=?<9999/9??@=;
@FG01X:00015:00043
TCTCTATGCGCTCCACATGTCTAAGGT
+
>@A=@?AA@AACCACBBB@BBBCACAB
@FG01X:00015:00044
TACTGAGCTACACACACAGAAAGATTGG
+
CBGBBBDBBBAAABDBDC>>>:@@=<A@
@FG01X:00015:00045
TCTCTATGCGCTCCACATGTCTAAGGT
+
BBEB@AABBBCCC?ABCBBCDCCABDA
@FG01X:00015:00046
ACGAGTGCGTTCCCCATGTCGTAGGTACTC
+
BB??ADF?;<ACEC>C==<A@@>>;?<;;@
@FG01X:00015:00047
TAGTATCAGCCTCGCCATGACGAAGGTATTCC
+
BBBBBCCCBC@BA@A?ACBCC<;:=ACCDBDA
@FG01X:00015:00048
CGTGTCTCTAGGCACAGGATTTTGTGTAG
+
@BBDCBCACCB@BBBBB@BBBC:BBCBA=
@FG01X:00015:00049
TACTGAGCTACACACACAGAAAGATTGGT
+
BBBBCCCB@@?CDCCCBCAAA>@CC@C@C
@FG01X:00016:00005
TGATACGTCTCCTTCCTTAGTTACTTCA
+
4444AABBC@@=@8<6;@>=?>999@BA
@FG01X:00016:00007
TAATATCAGCCTCGCCATGACGAAGGTATTCC
+
<<;<<BBBBB@::;;:;BBCDDCADA=?>AD@
@FG01X:00016:00009
TACTGAGCTACACACACAGAAAGATTGGT
+
BBBAAACCBABBAACEDC:996;;:6<@C
@FG01X:00016:00014
ATCAGACACGGACACAGCAGAACACAC
+
933>;;784959994444444:@9999
@FG01X:00016:00019
ATATCGCGAGGGTATGGAAGACTCTATA
+
BBBBBBBBDCEBCCCC@CBBCCBB>>?B
@FG01X:00016:00024
TAGTTCAGCCTCGCCATGACGAAGGTATTCC
+
>>9964499949;<@B@?>999695444292
@FG01X:00016:00030
CGTGTCTCTAGGCACAGGATTTTGTGTAG
+
ABCDA@ACCDB>@BBBC@???=6=F?=@B
@FG01X:00016:00032
ATCAGACACGGACACAGCAGAACACAC
+
@CBBBCCBBB?BCBBCCDC@@>@CBBB
@FG01X:00016:00033
TCTCTATGCGCTCCACATGTCTAAGGT
+
44444444<;111-/668:@11/,/,/
@FG01X:00016:00035
TGATACGTCTCCTTCCTTAGTTACTTCA
+
BBDCCCCDBBC@C@B@C@BBC?BBD@BB
@FG01X:00016:00037
TGATACGTCTCCTTCCTTAGTTACTTCA
+
BBBBBBBDBBC@B?BCH@B=B?BBC@@:
@FG01X:00016:00040
TACTGAGCTACACACACAGAAAGATTGGT
+
BBBBBABAAA?@@ABCBC9996;@=>B@C
@FG01X:00016:00041
ATATCGCGAGGGTATGGAAGACTCTATA
+
BCBBBBBCCCC>CCBB@C@ABBBB>?AB
@FG01X:00016:00045
ATATCGCGAGGGTATGGAAGACTCTATA
+
BBBBBAABECC>CF@A@B@AA??BAABC
@FG01X:00016:00047
TACTGAGCTACAACACACAGAAATGATTGGT
+
AABBBBCBBB9959<>---,,,*,,,/,424
@FG01X:00016:00048
ATCAGACACGGACACAGCAGAACACAC
+
BB>?@BBBBB@BBBCDCCC??>ACBBC
@FG01X:00016:00049
ACGAGTGCGTTCCCCATGTCGTAGGTACTC
+
AA?ABBBCBA<AAA7ABAA@CC@@=@;<<B
@FG01X:00017:00005
TACTGAGCTACACACACAGAAAGATTGGT
+
BBBBBCDC@@?BBCCBCCBCD>BBB@C@C
@FG01X:00017:00006
ACGAGTGGCGTTCCCCATGTCGTAGGTACTC
+
B9::?992844:===5<1/11//84234444
@FG01X:00017:00008
TGATACGTCTCCTTCCTTAGTTACTTCA
+
8=??AAA@=>B59592423887=BB?BD
@FG01X:00017:00010
ATATCGCGAGGGTATGGAAGACTCTATA
+
BBBBBBBCCED@CEBB@DBCCCCC;8:C
@FG01X:00017:00011
TACTGAGCTACACACACAGAAAGATTGGT
+
<<<=<@D>1111;1449=9=A:=BB6;49
@FG01X:00017:00013
ATATCGCGAGGGTATGGAAGACTCTATA
+
@?@B@@@BCFC@CCCD?B@CCCCCBCCA
@FG01X:00017:00014
TGATACGTCTCCTTCCTTAGTTACTTCA
+
BBCB@AACBBA@CCFAD?@BEDCCD@CC
@FG01X:00017:00016
TGATACGTTTCCTTAGTTACTTCAGTGC
+
99;:9BBDC@?;@,1//,///78:;?=A
@FG01X:00017:00019
TCTCTATGCGCTCCACATGTCTAAGGT
+
ABCCBGBD@AACC@CCA@?CBCC=<=<
@FG01X:00017:00022
ACTGAGCTACACACACGATGAAGATGG
+
44444444444::@994449:5///,*
@FG01X:00017:00024
TGATACGTCTCCTTCCCTTAGTTACTTCAG
+
48>9899999959594-4:344244454;4
@FG01X:00017:00027
ATATCGCGAGGGTATGGAAGACTCTATAG
+
9@9998949>>5=?992489449977997
@FG01X:00017:00028
TCTCTATGCGCTCCAC
+
9=ACCCCCBBCCD@CC
@FG01X:00017:00033
ATCAGACACGGACACAGCAGAACACACA
+
98788434449:94;;;99>@;999487
@FG01X:00017:00034
TGATACGTTTCCTTCCTTAGTTACTTCAGTGC
+
BBBBB@BCC?B?A>@>A?BCCAFCB@?@?CBD
@FG01X:00017:00035
ATATCGCGAGGGTATGGAAGACTCTATA
+
BBBBBCBBCCC>CCEB@C@CBBBAAAAA
@FG01X:00017:00037
TGATACGTCTCCTTCCTTAGTTACTTCA
+
AAB@A?@@>@A7<;<BHA@AA<==AAEC
@FG01X:00017:00038
TCTACTATGCGCTCCACATGTCTAAGGT
+
>>844>>=?;=9AB?<><C999442424
@FG01X:00017:00039
TCTCTATGCGCTCCACATGTCTAAGGT
+
CCBCCCCABBCCC@CCCB@BBCC@C@B
@FG01X:00017:00048
TACTGAGCTACACACACAGAAAGATTG
+
44899=;<;BBBBCBA@@;9919999<
@FG01X:00017:00049
TACTGAGCTACACACACAGAAAGATTGGT
+
@@ABDDCBAAACBBCDCC9996;@@?B@B
@FG01X:00018:00004
TGATACGTCTCCTTCCTTAGTTACTTCA
+
BCCCBBBBBAA>A>A@CEBBC@BBB?CC
@FG01X:00018:00006
TGATACGTCTCCTTCCTTAGTTACTTCA
+
@ABBBBCCBAA29695923==<=?>>?@
@FG01X:00018:00011
TGATACGTCTCCTTCCTTAGTTACTTCA
+
=ABCBCA@=;;7<>A?CBCBB?BBB@CD
@FG01X:00018:00013
AGCACTGTAGCTGTCACTAGTTACTTGT
+
@@CCCDCCA@ACBAA@CBCDD?BBB@BB
@FG01X:00018:00014
AGCACTGTAGCTGTCACTAGTTACTTGT
+
>9994444A=BBBCCCA@?996999594
@FG01X:00018:00015
TGATACGTCTCCTTCCTTAGTTACTTCA
+
BBCCBBBCB??=A>A@DACCB@BBB@BC
@FG01X:00018:00017
AGCACTGTAGCTGTCACTAGGTTACTTGT
+
<<DCDFCE?AACACCDCCCCAC@DDC?BA
@FG01X:00018:00019
TAGTATCAGCCTCGCCATGACGAAGGTATTTC
+
BB@A@CCCDB@@@AB@BCDCCCC?B>AAAA>B
@FG01X:00018:00021
CGTGTCTCTAGCACGGATTTTGTGTAGAG
+
44999944:<@AAIDF<<<9/9?>?@999
@FG01X:00018:00030
TGATACGTCTCCTTCCTTAGTTACTTCA
+
BBAABBDCAAA8:;;AE@BBC?BBB@CC
@FG01X:00018:00032
CGTGTCTCTAGGCACAGGATTTTGTGTAG
+
BBCHDDDAA?=?@@=@@>9999/9?@@@A
@FG01X:00018:00034
ACGAGTGCGTTCCCCATGTCGTAGGTACTC
+
@BABCCCBBB@CCB:CCBAACB@?<@@@@@
@FG01X:00018:00036
AGCACTGTAGCTGTCACTAGTTACTTGT
+
BBCCB@CA<==CBBBDCBCCC@EBB@AB
@FG01X:00018:00037
ACGCTCGACATGCCCAGGTACAGGAG
+
?BBBBBB:;;CCHH@>@>?B;<;@BB
@FG01X:00018:00038
TAGTATCAGCCTCGCCATGACGAAGGTATTCC
+
BBBBBCCCAA>B;<;@BC@A@CC@C@CCC?C?
@FG01X:00018:00041
CGTGTCTCTAGGCACAGGATTTTGTGTAG
+
>>BACCDECCC@C<<<B@9999/99@999
@FG01X:00018:00042
CGTGTCTCTAGGCTCAGGATTTTGTGTAG
+
BDCCBBCCCDB@B@ABB@>=??6=@@B@B
@FG01X:00018:00044
ATATCGCGAGGGTATGGAAGACTCTATA
+
?AACBBABBBC@BCAA@B@ABBBB>>@C
@FG01X:00018:00048
AGCACTGTAGATGTCACTAGTTACTTGT
+
BBBBA@AC9<;CBBCCCHCBB?BCB?BC
@FG01X:00018:00049
TACTGAGCTACACACACAGAAAGATTGGT
+
99<AC@AABBBCCCCCCCCCC>CBB=@=@
@FG01X:00019:00004
CGTGTCTCTAGGCACAGGATTTTGTGTAG
+
BBBBA@FFBBA@A@@BB@DCDC:CCBAAB
@FG01X:00019:00005
ATCAGTCACGGACACAGCAGAACACAC
+
433344.///,/8/4449444244444
@FG01X:00019:00007
AGCACTGTAGCTGTCACTAGTTACTTGT
+
@BCDCDCD:==C<=?CCCCBB?BBB@BB
@FG01X:00019:00008
TCTCTATGCGCTCCACATGTCTAAGGT
+
CCCDCBBCEBBBB?BCCBAAACC?C?B
@FG01X:00019:00009
TGATACGTCTCCTTCCTTAGTTACTTCA
+
CCBBBECC@996;=@@BAABB@CCC@CC
@FG01X:00019:00012
CGTGTCTCTAGGCACAGGATTTTGTGTAG
+
;@@CHGCAAAB>AACB@@9999/9??999
@FG01X:00019:00016
ATCAGACACGGACACAGCAGAACACTAC
+
977844344424;;;49:/66;111///
@FG01X:00019:00018
TGATACGTCTCCTTCCTTAGTTACTTCA
+
AEFCABBBB@A>B?C@CBECB<?=@@BC
@FG01X:00019:00030
TAAAGGTATTCC
+
ACCBC>@?CBCF
@FG01X:00019:00033
TGATACGTCTCCTTCCTTAGTTACTTCA
+
=AAAAABBCBC?B@BCC@BBB@A@A@BC
@FG01X:00019:00037
ACGAGTGCGTTCCCCATGTCGTAGGTACTC
+
AB@AABCBBB?AA@9AA@@ACC?@>@:<;C
@FG01X:00019:00038
TAGTATCAGCCTCGCCATGACGAAGGTATTCC
+
BCGCCBBCCCBBB??@ABBBCBC@C@BBC@C@
@FG01X:00019:00039
TGATACGTCTCCTTCCTTAGTTACTTCA
+
BBB?@@ABCBB>@>@@C@ABB>BBB=@@
@FG01X:00019:00042
ATATCGCGAGGGTATGGAAGACTCTATA
+
B@BBBBAAACC@CBBB?CADCCBBBABB
@FG01X:00019:00043
ATATCGCGAGGGTATGGAAGACTCTATA
+
BCCBAB?AACC?BBBC@DDCC@@ABAAA
@FG01X:00019:00044
ATCAGACACGGACACAGCAGAACACAC
+
@C@BBBBBBB=AAJCBBBCAA?ACCCC
@FG01X:00019:00046
ATCAGACACGGACACAGCAGAACACAC
+
BBABABBBB@@BBBABDCD@@>@BEAC
@FG01X:00019:00049
TAGTATCAGCCTCGCCATGATGAAGGTATTCC
+
CB@BABCC@@?@;<<@DCAC@BB9;>=ECBDA
@FG01X:00020:00004
CGTGTCTCTAGGCACAGGATTTTGTGTAG
+
9BCCCCCCCDCACCCCC=@@>?4??9999
@FG01X:00020:00005
ATCAGACACGGACACAGCAAAACACAC
+
B<;<A>>>;928>>>??9999,44488
@FG01X:00020:00009
AGCACTGTAGCTGTCACTAATTACTTGT
+
<<BCCDCDBBBBBBBBCCC@C@BBB?BC
@FG01X:00020:00011
GTGATACGTCTCCTTCCTTAGTTACTTCA
+
,/:::BBCCC@?>@@C@CBCC@=BBB@BB
@FG01X:00020:00013
ATATCGCGAGGGTATGGAAGACTCTATA
+
9;:B@A@CBEGACFAA?CBDCCCCCCCC
@FG01X:00020:00014
CGTGTCTCTAGGCACAGGATTTTGTGTAG
+
CBBCCCCECCC@CBBCD?BAAA9ACBAAC
@FG01X:00020:00015
CGTGTCTCTAGGCACAGGATTTTGTGTAG
+
@?ABBBBCCCC?BBCDCACCCC:DC<;;C
@FG01X:00020:00018
ATATCGCGAGGGTATGGAAGACTCTAT
+
989>9884449-444424:994//.0,
@FG01X:00020:00020
ACGAGTGCGTTCCCCATGTCGTAGGTACTC
+
C@@ADCCCCJADCC9BAA@@@?9958949?
@FG01X:00020:00021
CGTGTCTCTAGGCACAGGATTTTGTGTAG
+
@A@A@@ADACCACCCC?=9999/9B99<C
@FG01X:00020:00029
TAGTATCAGCCTCACCATGACGAAGGTATTCC
+
CBBA@@C@:;89CBB=A===>99592444248
@FG01X:00020:00033
TAGTATCAGCCTCGCCATGACGAAGGTATTCC
+
BABBBBCCCC@AABB?BCCBBCC@G@BCC@C@
@FG01X:00020:00035
CGTGTCTCTAGGCACAGGATTTTGTGTAG
+
CBBCCCDAAAA>B@>?@<9999/9CA>>>
@FG01X:00020:00036
ACGCTCGACATGCCCAGGTACAGGAG
+
?=@BB;;;ABB===:9959>>>@>@@
@FG01X:00020:00037
CGTGTCTCTAGGCACAGGATTTTGTGTAG
+
<BCCCBEADAD@B=@9959999/9A>??@
@FG01X:00020:00038
ATATCGCGAGGGTATGGAAGACTCTATA
+
BBBBBCBDCCC@DEBB@D@BBBA@>>>>
@FG01X:00020:00039
ATATCGCGGGGGTATGGAAAACTCTATAGAGG
+
?;==>>99999+44442444,4444;;99==<
@FG01X:00020:00041
TCTCTGCGCTCCACATGTCTAAGGT
+
BBBAAACBAAA@CC@@@A???;?=@
@FG01X:00020:00043
ATCAGACACCAGAACACACAGAC
+
A@:<<LCCC@CA@>ADBCDDBBB
@FG01X:00020:00044
CGTGTCTCTAGGCACAGGATTTTGTGTA
+
BBBBBABBCCC@CBA:><9444-9@@B@
@FG01X:00020:00045
TACTGAGCTACACACACAGAAAGATTGGT
+
BBGCBCCCABBBBBCCCA@@B>BCC@CCB
@FG01X:00020:00049
TAGTATCAGCCTCGCCATGACGAAGGTATTCC
+
ABCBBCCBEB@B@AA@CIGCBBD@D@CCC@BA
@FG01X:00021:00011
CGTGTCTCTAGGCACAGGATTTTGTGTAG
+
EBBB@BDDDDB@BBBBB?BAAA9ACABBE
@FG01X:00021:00013
ACGCTCGACATGCCCAGGTACAGGAG
+
BA@ABCCEBBBDHH>BA?AB;<<@BB
@FG01X:00021:00014
TCTCTATGCGCTCCACATGTCTAAGGT
+
449=BCCCCCCBB?C=<<BBABC=A?A
@FG01X:00021:00018
ATCAGACACGGACACAGCAGAACACAC
+
BCBBDECFAA?BBCBCDCCCC@BBBBB
@FG01X:00021:00019
ATCAAACACGGACACAGCAGAACACAC
+
???BB=BBBB?BCCBCBBBBB?@ABBB
@FG01X:00021:00020
TCTCTATGCGCTCCACATGTCTAAGGT
+
4449;<BBBCBCBBCGDCDB@?:2459
@FG01X:00021:00023
TCTCTATGCGCTCCACATGTCTAAGGT
+
;;99<<ECCCC??==B;49;@@A>GBB
@FG01X:00021:00024
ATATCGCGAGGGGTATGGAAGACTCTAT
+
-,,,,,/44888*////,/,/88//777
@FG01X:00021:00025
TATAGCTACACACACAGAAAAAGATTGGTGCT
+
444////////;AAA@A====.---+,22,,,
@FG01X:00021:00027
CGTGTCTCTAGCACAGGATTTGTGTAG
+
//////9////,,//8,//8+//4444
@FG01X:00021:00029
AGCACTGTAGCTGTCACTAGTTACTTGT
+
49@B@?ACAAABB<<<<<<BBCBC@>@>
@FG01X:00021:00030
TGATACGTCTCCTTCCTTAGTTACTTCA
+
49?CCCCB?895929242344248924@
@FG01X:00021:00032
TACTGAGCTACACACACAGAAAGATTGGT
+
998@@GCD;<<CCCCCCCCCG>B@B@B@C
@FG01X:00021:00033
ATCAGACACGGACACAGCAGAACACAC
+
@ACBBBBBBB@B>??CCDEBD?BBABC
@FG01X:00021:00035
TGATACGTCTCCTTCCTTAGTTACTTCAG
+
BAAABCDBBAA>A>B?C?@@B?BBC@CCC
@FG01X:00021:00038
TACTGAGCTACACACACAGAAAGATTGGT
+
BBBBBABA@@@ABBCCBB??><@CB@C@C
@FG01X:00021:00039
CGTGTCCTAGGCACAGGATTTTGTGTAG
+
<BBBBA?CCC@A@?BB?;;;94;@>C@@
@FG01X:00021:00043
TACTGAGCTACACACACAGAAAGATTGGT
+
BBBBBB@@:;;CCBBBC@@AA<ABB@C@C
@FG01X:00021:00044
AGCACTGTAGCTGTCACTAGTTACTTGT
+
<=EDCBBBABBCBBBAAABCC@AAA@BB
@FG01X:00021:00046
TGATACGTCTCCTTCCTTAGTTACTTCA
+
@BCBBBBA?>>5969?B@@AB>;<=@CB
@FG01X:00021:00049
TACTGAGCTACACACACAGAAAGATTGGT
+
AABBCBCB:<;@@A@@?C>@@<AAABC@C
@FG01X:00022:00005
ATCAGACACGGACACAGCAGAACACAC
+
BABA@@?B@@=ACCCCCBCBB@CCCCC
@FG01X:00022:00006
CGTGTCTCTAGGCACAGGATTTGTGTAG
+
9@@CCCCECCC?BB>>@<99909A>>>@
@FG01X:00022:00009
TAGTATCAGCCTCGCCATGAGGAAGGTATTCC
+
@@AAA@ACDCACCBA>@CCBB>B>G?ABC?CA
@FG01X:00022:00010
AGCACTGTAGCTGTCACTAGTTACTTGT
+
99A@>@@B9448444499444249889;
@FG01X:00022:00013
ATATCGCGAGGGTATGGAAGAATAGAGG
+
BCBB@BBBBBB?ECCCACCCC@CBBCH@
@FG01X:00022:00016
TCTCTATGCGCTCCACATGTCTAAGGT
+
8/19=AA?999>>;9<<ABBBCC?A@<
@FG01X:00022:00021
TACTGAGCTACACACACAGAAAGATTGGT
+
;A@A@>9=94:;;;BCDGHJEBABA@C>B
@FG01X:00022:00024
TACTTGAGGCCGTAACGTACAA
+
9==8=<;9<;:11/7//////,
@FG01X:00022:00026
ATATCGCGAGGGTATGGAAGACTCTATA
+
?ABCBBBAA??0999959;>99=>>@?A
@FG01X:00022:00029
TGATACGTCTCCTCCTTAGTTAC
+
,,,////8444<@A<@8011,,,
@FG01X:00022:00030
TCTCTATGCGCTCCACATGTCTAAGGT
+
CCCBBCDB@@?==?AADBBBBCDACA@
@FG01X:00022:00032
AGCACTGTAGCTGTCACTAGTTACTTGT
+
AACCCCCC:<<BAAACC@AAC@CBB=??
@FG01X:00022:00034
ACGCTCGACATGCCCAGGTACAGGAG
+
C@BA?9;;ABBABCA;;59>>??@CA
@FG01X:00022:00038
ACGAGTGCGTTCCCCATGTCGTAGGTACTC
+
@CBBBCB?AABCBB9B:;;ABA>A>B<==D
@FG01X:00022:00039
TAGTATCAGCCTCGCCATGACGAAGGTATTCC
+
BABBBECDCC@AB?>=@?=@@BB>A?BCCBCA
@FG01X:00022:00040
ATATCGCGAGGGTATGGAAGACTCTATA
+
@BBBCB?AABNADCCC@CACBBACAAA@
@FG01X:00022:00042
TAGTATCAGCCTCGAAGGTATTCC
+
AABBCDCCAA?AB@@69:<@C@CB
@FG01X:00022:00043
TCTCTATGCGCTCCACATGTCTAAGGT
+
ABDCCDDC?@@BB@CCCBBBCCEDA?A
@FG01X:00022:00048
ACGCTCGACATGCCCAGGTACAGGAG
+
CCBBB9999A@99909959>=9?9@@
@FG01X:00023:00006
TACTGAGCTACACACACAGAAAGATTGGT
+
@?@AA;<;@@@@AACBBBBBB<A>?<@;>
@FG01X:00023:00008
ATCAGACACGGACACAGCAGAACACAC
+
AA@ABBBBBB@CDCCAABDDC>??BCC
@FG01X:00023:00009
CGTGTCTCTAGGCACAGGATTTTGTGTAG
+
CBBBBABCBBA?B@BBB@BCBB:DCDBBA
@FG01X:00023:00010
TACTGAGCTACACACACAGAAAGATTGGT
+
BBBBBBCBAABBBBCCEC@@?>@BB@B@A
@FG01X:00023:00013
ATATCGCGAGGGTATGGAAGACTCTATA
+
BBBBAAABCCB@CCBB>B@EDCBBAAAB
@FG01X:00023:00014
ATATCGCGAGGGTATGGAAGACTCTATA
+
BA?@@@;<=BCACDEC@CACCBBCAADC
@FG01X:00023:00015
TACTGAGCTACACACACAGAAAGATTGGT
+
=8;;999AA@ACCCCCBB;;;7;@@<A>B
@FG01X:00023:00018
ATATCGCGAGGGTATGGAAGACTCTATA
+
@@@@@ABBBCIAAAAA?B@@A@AA;80>
@FG01X:00023:00023
ATCAGACACGGACACAGCAGAACACAC
+
B@@@AA?>9924449=CBCBBBC<<;B
@FG01X:00023:00033
CGTGTCTCTAGGCACAGGATTTTGTGTAG
+
;BBCA@ABBCB@CCCCC@CCCB9CCBAAB
@FG01X:00023:00035
ATCAGACACGGACACAGCAGAACACAC
+
BAABBCCBBB?CB;;;AAABCCA@@CC
@FG01X:00023:00036
ATATCGCGAGGGTATGGAAGACTCTATAG
+
9>>?ADCAACDACFCBBDBAAACB;;<A@
@FG01X:00023:00037
ATCAGACACGGACACAGCAGACAC
+
1009::<BC>94//11/6//4///
@FG01X:00023:00038
AGTATCAGCCTCGCCATGACGAAGGTATTCC
+
BBBCBB?:9:8>>>>ACBBBBB@B@C??=@@
@FG01X:00023:00039
TCTCTAATGCGCTCCACATGTCTAAGGT
+
CCCCDEACCBBBBB@BBCBABBBBAA?B
@FG01X:00023:00040
ATCAGACACGGACACAGCAGAACACAC
+
BBAA@B?@@@@AA@@BBDBB?>BBBBB
@FG01X:00023:00041
CGTGTCTCTAGGCACAGGATTTTGTGTAG
+
CBBCBADDBBB@EBDB@:4444,4A??>A
@FG01X:00023:00042
TACTGAGCTACACACACAGAAAGATTGGT
+
AABBBBEB@@@BCBCCCB>==:@B??B@C
@FG01X:00023:00046
ACGCTCGACATGCCCAGGTACAGGAG
+
BBBBB?@@CCCBCBABB?BBCDC@CC
@FG01X:00024:00004
AGCACTGTAGCTGTCACTAGTTACTTGT
+
?@CCCEBC:<<CAAACCBBAB@BBB>A?
@FG01X:00024:00005
TCTCTATGCGCTCCACATGTCTAAGGT
+
BBBB<;<BAAACBACCECAAACC?CBB
@FG01X:00024:00006
TAGTATCAGCCTCGCCATGACGAAGGTATTCC
+
BB@BACCCBB<889959@BBBAA=AAABB@ED
@FG01X:00024:00008
TACTGAGCTACACACACAGAAAGATTGGT
+
AAB9<<CA@@CCB@AADCCJD?BAC=@=@
@FG01X:00024:00011
AGCACTGTAGCTGTCACTAGTTACTTGT
+
@BCCCDCD:<=BAAADCDCFE@CBB?BC
@FG01X:00024:00013
TGATACGTCTCCTTCCTTAGTTACTTCA
+
BBBBBBBBC@@>B?B@CECCB@BBB@CC
@FG01X:00024:00014
TACTGAGCTACACACACAGAAAGATTGGT
+
>>@BBCCBBBBAABDCC?@>?:>>?4:8;
@FG01X:00024:00015
TAGTATCAGCCTCGCCATGACGAAGGTATTCC
+
CABBBBGCECEA>999;BBCCA@=A@?BB?A=
@FG01X:00024:00024
TAGTATCAGCCTCGCCATGACGAAGGTATTCC
+
B?<<<=?B4969948:A@?A;4459<>@B?CB
@FG01X:00024:00025
TACTGAGCTACACACACAGAAAGATTGGT
+
CBABBBCB?;9<A@@BAA@CC>A@@=@=@
@FG01X:00024:00026
TACGAGCTACACACACAGAAAGATTGGT
+
:9;44444444994494984-4>>4923
@FG01X:00024:00030
ATCAGACACGGACACAGCAGAACACAC
+
BAABB@BBBB??BBECCCC@@>ADBBB
@FG01X:00024:00031
ATCAGACACGGACACAGCAGAACACAC
+
AA@BBBBABB@BBBBBCDCBB>BBBBB
@FG01X:00024:00032
ACGCTCGACATGCCCAGGT
+
9@>>9999111,,,*,,*,
@FG01X:00024:00033
TACTGAGCTACACACACAGAAAGATTGGT
+
BBBABBBB???BBBCBBCBBB>BBB@A@A
@FG01X:00024:00036
TAGTATCAGCCTCGCCATGACGAAGGTATTCC
+
BCCCDBB@AA@@B;;9<CCCD??=AACCC?B?
@FG01X:00024:00037
ATATCGCGAGGGTATGGAAGACTCTATA
+
BBBAAB9<<CC>CCCC@CBDCCCCA?@@
@FG01X:00024:00038
ACGCTCGACATGCCCAGGTACAGGAGACTG
+
A@?@;;;<ACBEDC?AA>@;9<CA<<>C<<
@FG01X:00024:00041
TAGTATCAGCCTCGCCTTGACGAAGGTATTCC
+
BBBDBACB=@=@@@A@C@BABBB@C@BBB@CC
@FG01X:00024:00042
ATATCGCGAGGGTATGGAAGACTCTATA
+
ABBBAB?AACG>CCBC@BFCCBBCBAAC
@FG01X:00024:00043
AGCACTGTAGCTGTCACTAGTTACTTGT
+
<=DCBBBCBBBBBCCBBBBBD@BBB>BB
@FG01X:00024:00044
TGATACGTCTCCTTCCTTAGTTACTTCA
+
@CCCBBBBBBC?DCCAC@ABC@BCB?BB
@FG01X:00024:00045
TGATACGTCTCCTTCCTTAGTTACTTCAGTGCA
+
ABBBBABBCDB?A@BCC@AABAAA@@BBBCCBC
@FG01X:00025:00005
TAGTATCAGCCTCGCCATGACGAAGGTATTCC
+
ABBBBCEBAA>@@;;8<CCCCCC?CBCBE@B@
@FG01X:00025:00006
TGATACGTCTCCTTCCTTAGTTACTTCA
+
BCBBBBCDB??>@@C@CABBB@BBB?CC
@FG01X:00025:00007
TCTCTATGCGCTCCACATGATCTAAGGTA
+
449444:4;;;48244,,,,,,,,27599
@FG01X:00025:00008
TCTCTATGCGCTCCACATGTCTAAGGT
+
BCCDBCAABCCCEDECB?A@@@A8<=<
@FG01X:00025:00009
ATATCGCGAGGGTATGGAAGACTCTATA
+
CBBB??;<<AB<CCACADDCDBCE@>@@
@FG01X:00025:00010
TAGTATCAGCCTCGCCATGACGAAGGTATTCC
+
BBAAAECAAA=?@@@=@CBBC:;8<@@@@?B>
@FG01X:00025:00011
TACTGAGCTACACACACAGAAAGATTGGT
+
BBBBBBCBAAABAADCDC9996;BB@C@C
@FG01X:00025:00012
TACTGAGCTACACACACAGAAAGATTGGT
+
BBBBBBBBBB?@BBCCBB9996;AA?C@C
@FG01X:00025:00014
TACTGAGCTACACACACAGAAAGATTGGT
+
BBBABBCBBBBBBCDDCCCCC>BBC@CAC
@FG01X:00025:00016
TGATACGTCTCCTTCCTTAGTTCTTCAGTGC
+
CCCBBBCBBBC=A=A>B@BBB@BCACCCCCD
@FG01X:00025:00017
ATCAGACACGGACACAGCAGAACACAC
+
9;;A@A@CCE?BCBBAAABCC@BBBBB
@FG01X:00025:00020
ATATCGCGAGGGTATGGAAGACTCTAT
+
BBBB??=8999-4;4424:998?=7:;
@FG01X:00025:00024
TACTGAGCTACACACACAGAAAGATTGGT
+
BB@A@BCC@@@BHCCCCBBBC?BBB@C@B
@FG01X:00025:00025
ACGAGTGCGTTCCCCATGTCGTAGGTACTC
+
B?BBBBB=892444,9?>@BCDBC@C?AAC
@FG01X:00025:00026
ACGAGTGCGTTCCCCATGTCGTAGGTACTC
+
ACA?AAC;;99<99/99<;ABB@@=?<<<A
@FG01X:00025:00027
ATATCGCGAGGGTATGGAAGACTCTATAG
+
67=8>@444??<;;;CACBCCBDCBBBCB
@FG01X:00025:00028
TACTGAGCTACCACACACAGAAAGATTGGT
+
>>;;9@C11//,//44444444-488,/,/
@FG01X:00025:00032
CGTGTCTCTAGGCACAGGATTTTGTGTAG
+
9@@AAB<<<CB@AABAC>BBCC9CB@;99
@FG01X:00025:00033
ATCAGACACGGACACAGCAGAACACAC
+
A?>BBBBAAA<AABCBBBBCC@BBBBB
@FG01X:00025:00035
CGTGTCTCTAGGCACAGGATTTTGTGTAG
+
>>>@<;=BBBCAA@@DH@CCDC9BBBA@D
@FG01X:00025:00037
ATCAGACACGGACACAGCAGAACACAC
+
BBABBBBBBB@CCBCECBBBB@BBBBB
@FG01X:00025:00042
TGATACGTCTCCTTCCTTAGTTACTTCA
+
@CCBBBBDBAA=?=@@CBCCB@BBB@BB
@FG01X:00025:00043
TCTCTATGCGCTCCACATGTCTAAGGT
+
BDECCBBCCCCBB@BCEBBCDCCBEAC
@FG01X:00025:00044
CGTGTCTCTAGCACAGGATTTTGTGTAG
+
BABAA;82////>A@CACCCC:EGBCCC
@FG01X:00026:00005
TGATACGTCTCCTTCCTTAGTTACTTCA
+
9@A@@ACB99<:95989;@CE@DCC@DC
@FG01X:00026:00006
ATCAGACACGGACACAGCAGAACACAC
+
9;:?@@@BBA?BCBBABAB;;7;CB>A
@FG01X:00026:00009
AGCACTGTAGCTGTCACTAGTTACTTGT
+
B@BBAAAB9448449==9=?A@A@A<>9
@FG01X:00026:00011
ATCAGACACGGACACAGCAGAACACAC
+
BBBA@A@CBA=?@BCBAAB;;9<DCCC
@FG01X:00026:00014
TGATACGTCTCCTTCCTTAGTTACTTCA
+
CBABABCBC??=@>B>BACCB@AAA?BD
@FG01X:00026:00017
TAGTATCAGCCTCGCCATGACGAAGGTATTC
+
C?AABBCEEB?=9;;69A@@>@@=A=<>=BH
@FG01X:00026:00019
TCTCTATGCGCTCCACATGTCTAAGGT
+
BDCAAACDBBBCC@CBCBBBBCB@C?@
@FG01X:00026:00020
TAGTATCAGCCTCGCCATGACGAAGGTATTCC
+
ABDBB;;=BBA@@@B=@@C@@@C@CACCCCCA
@FG01X:00026:00021
TGATACGTCTCCTTCCTTAGTTACTTCA
+
9;<B@=>@111-1,/,/,.6878AB8;<
@FG01X:00026:00022
TCTCTATGCGCTCCACATGTCTAAGGT
+
4;@499?99;@AAA@AB@>>>>B=@59
@FG01X:00026:00026
TTCTGAGCTACACACACAGAAAGATTGGTGC
+
B?BCCCCAACFBBA?A@@@@B=BBC89:;AA
@FG01X:00026:00028
AGCACTGTAGCTGTCACTAGTTACTTGT
+
BBBBBABG;<<A;<<BABBCC@BBA>>@
@FG01X:00026:00029
AGCACTGTAGCTGTCACTAGTTACTTGT
+
BBCCBCCC9<<BBBBDHCCFCABA?8;;
@FG01X:00026:00030
TACTGAGCTACACACACAGAAAGATTGGT
+
@@ABCCCBBBBCDBBBAAAJC?DBB@C?B
@FG01X:00026:00031
TAGTATCAGCCTCGCCATGACGAAGGTATTCC
+
9;44@A>@A@699>>;>>99899242444242
@FG01X:00026:00035
CGTGTCTCTAGGCACAGGATTTTGTGTAG
+
B999@AAAAAB;<<BBCBCCGC:DCAAAC
@FG01X:00026:00037
TGATACGTCTCCTTCCTTAGTTACTTCA
+
BB@>>ABBBBB@B@C@D@BBB>?AAADC
@FG01X:00026:00038
TGATACGTCTCCTTCCTTAGTTACTTCA
+
AABBBBCB>>?AB?BDCBCCB??>>8;;
@FG01X:00026:00039
CGTGTCTCTAGGCACAGGATTTTGTGTAG
+
<DCCCBBCECDCCBBBB@CCCC:CCCBBB
@FG01X:00026:00041
TACTGAGCTACACACACAGAAAGATTGGT
+
BBBBBBBBBBBBBBBBDDCCB?BBB@B@B
@FG01X:00026:00042
CGTGTCTCTAGGCACAGGATTTGTGTAG
+
ACCCCBCCCBA?@@DA=:444-9DDBAC
@FG01X:00026:00044
ACGAGTGCGTTCCCCATGTCGTAGGTACTC
+
;BBBBC@@@>;==>4?>>>AA?>>;;<99B
@FG01X:00026:00045
ATCAGACACGGACACAGCAGAACACAC
+
ABBBBBBBB@@BBB@BBBBBB@BBBBB
@FG01X:00026:00046
TCTCTATGCGCTCCAAATGTCTAAGGTACTG
+
BCCBABC@AABBBACC>CBBC@>=@?BCCCC
@FG01X:00026:00047
TACTGAGCTACACACACAGAAAGATTGGT
+
4?BCDDDC;<;<99AAAACCC@GAA>A@C
@FG01X:00027:00005
TCTCTATGCGCTCCACATGTCTAAGGT
+
:;;=@?>11////,//449AD99598=
@FG01X:00027:00006
TAGTATCAGCCTCGCCATGACGAAGGTATTCC
+
ABBBBBBCCB@==;99<CCCCBA@BC@@A@C@
@FG01X:00027:00009
TGATACGTCTCCTTCCTTAGTTACTTCA
+
ABB@?ACCC??=@@DACCAAB@?BA@BA
@FG01X:00027:00010
TAGTATCAGCCTCGCCATGACGAAGGTATTCC
+
@999944449<A;99?@666611,/7666,42
@FG01X:00027:00012
ATCAGACACGGACACAGCAGAAACACACA
+
933844344:2849999?A999-444::6
@FG01X:00027:00013
TGATACGTCTCCTTCCTTAGTTACTT
+
BB@@AB999995424:B@BBB@BBB?
@FG01X:00027:00017
TACTGAGCTACACACACAGAAAGATTGGGT
+
BBBBBBCBBBBCBBCDCC;11,111-11-1
@FG01X:00027:00021
ATATCGCGAGGGTATGGAAGACTCTATA
+
BBBB???ABCI@CCBB@C@DEABBBABA
@FG01X:00027:00022
CGTGTCTCTAGGCCACAGGATTTTGTGTAG
+
ACECCADCFHC;;;;CAA?@@@@6@CB@AA
@FG01X:00027:00023
TCTCTATGCGCTCCACATGTCTAAGGT
+
CCCECEDAAABBB@BCDAABABCAC@B
@FG01X:00027:00024
ACGCTCGACATGCCCAGGTACAGGAG
+
ACBBB:;<CC@==IBCC?BBCCCAAA
@FG01X:00027:00025
TAGTATCAGCCTCGCCATGACGAAGGTATTCC
+
AB?AACEC@?<>89969@AABBB@B@CCD?B?
@FG01X:00027:00026
TGATACGTCTCCTTCCTTAGTTACTTCA
+
@AAAABBBBDC?B@B@C@BBB@??A@BB
@FG01X:00027:00030
ATATCGCGAGGGTATGGAAGACTCTATA
+
BBBBAAABBCC>CBAA@CCBBCBC>>>@
@FG01X:00027:00031
ACGCTCGACATGCCCAGGTACAGGAG
+
BA9498999@@@A@?9959@@AA??C
@FG01X:00027:00032
AGCACTGTAGCTGTCACTAGTTACTTGT
+
<<CC@?AC;=<CAAADCBACCA@@=;=>
@FG01X:00027:00033
ATCAGACACGGACACAGCAGAACACAC
+
?@@BBBABBB@ABAAAAAA>>=@BBBC
@FG01X:00027:00036
TCTCTATGCGCTCCACATGTCTAAGGT
+
BCCCCBC@?@BBB@CCEBBAAAD?A>@
@FG01X:00027:00039
AGCACTGTAGCACTAGTTACTTATCAATAGAGAGGCTG
+
@CCCCFCC:>=CCDDCCCCBB>@ACB@BBBAC>>=?AB
@FG01X:00027:00040
TAATATCAGCCTCGCCATGACGAAGGTATTCC
+
BB>AABB?@@?@@?@=@BBBBCC?B?BCC@B?
@FG01X:00027:00042
TACTGAGCTACACACACAGAAAGATTGGT
+
BBCBDBA?9;;CCCDCCCCCC>@?A?BAC
@FG01X:00027:00043
CGTGTCTCTAGGCACAGGATTTTGTGTAG
+
<CCCDCCBBBC@BBBCC@BBBB9BBC@BB
@FG01X:00027:00044
TCTCTATGCGCTCCACATGTCTAAGGT
+
BCCCBBCCBBBBB@CDCBBCBBB>A?@
@FG01X:00027:00048
TCTCTATGCGCTCCACATGTCTAAGGT
+
/66119999449B@CEBCF@9996959
@FG01X:00027:00049
ATCAGACACGGACACAGCAGAACACAC
+
>>>>@@?@@A>AABBBCBC@@=A<;;B
@FG01X:00028:00004
ACGCTCGACATGCCCAGGTACAGGAG
+
ABBBB?@@CCCCCB@99799A@A?EF
@FG01X:00028:00005
TACTGAGCTACACACACAGAAAGATTGGT
+
BBBBDBAABBBDCCCECB99969>@<B@C
@FG01X:00028:00007
TGATACGTCTCCTTCCTTAGTTACTTCA
+
BCBABBCDBBB?B@B@DACBB>A@@ACD
@FG01X:00028:00009
CGTGTCTCTAGGCACAGGATTTTGTGTA
+
BABCCD:==BB@ABBBEBDCED:CCB11
@FG01X:00028:00012
ATCAGACACGGACACAGCAGAACACAC
+
BAABBBBBBB?BABBCBCC:99;CBBC
@FG01X:00028:00014
AGCACTGTAGCTGTCACTAGATTACTTGT
+
9>@@ABBC;9<?4448:;:4/1,1//,//
@FG01X:00028:00017
ATATCGCGAGGGTATGGAAGACTCTATA
+
BA?@ABBCCCC>CBAA@D@BCCBC88;B
@FG01X:00028:00020
CGTGTCTCTAGGCACAGGATTTTGTGTAG
+
BBBBBBCCDDBBBB@@@@ACCC:AA@>@@
@FG01X:00028:00022
TCTCTATGCGCTCCACATGTCTAAGGT
+
BBBCCCCBAABBC@BBBBBBBCCBD?@
@FG01X:00028:00023
TCTCTATGCGCTCCACATGTCTAAGGT
+
BCCCBBCCBBBBB@BBDA>AACC@D@C
@FG01X:00028:00024
ACGCTCGACATGCCCAGGTACAGGAG
+
ABABB9;;;<BBCHBBB?BDECCA<<
@FG01X:00028:00025
TAGTATCAGCCTCGCCATGACGAAGGTATTCC
+
BBDCCCCBABA??@@=ACCCCBB?CBCCCAB?
@FG01X:00028:00029
TACTGAGCTACACACACAGAAAGATTGGT
+
@;<=<9@@9994844494444-4482424
@FG01X:00028:00032
CGTGTCTCTAGGCACAGGATTTTGTGTAG
+
ACEC@@AEEAA@BEBBGACCCC:CCAA=B
@FG01X:00028:00033
AGCACTGTAGCTGTCACTAGTTACTTGT
+
@ACCBABC:<>CBBCCCBBDD@BBB@BD
@FG01X:00028:00034
TAGTATCAGCCTCGCCATGACGAAGTATCC
+
CB:<;BA@49544442444494/,/////,
@FG01X:00028:00036
TAGTATCAGCGCCATGACGAAGGTTTTCC
+
@:<<AC;@494424499449>@>@@@4>;
@FG01X:00028:00037
TACTGAGCTACACACACAGAAAGATTGGT
+
?@BDBCCBBBBCCECCCC>>?>@?C@B@A
@FG01X:00028:00038
ATCAGACACGGACACAGCAGAACACAC
+
@BBBBA??@@@AAA@BCDBBB@BBBBA
@FG01X:00028:00039
CGTGTCTCTAGGCACAGGATTTTGTGTAG
+
BBBBBBCCACB@AAAAB@BBBC:CCCBBB
@FG01X:00028:00041
TGATACGTCTCCTTCCTTAGTTACTTCA
+
@BBBBBBBBBC?E?B?CBBBB@???@CC
@FG01X:00028:00042
ATCAGACACGGACCAGCAGAACACAC
+
BBBABBABBB@BB?AABCBCB@B@AA
@FG01X:00028:00044
TACTGAGCTACACACACAGAAAGATTGGT
+
BBBBDCA@???BBAAAB@49;7;BC@C@C
@FG01X:00028:00045
ACGAGTGCGTTCCCCATGTCGTAGGTACTC
+
??BBBBB??=@BCC:DAA@ABB@?>@;<;B
@FG01X:00028:00046
AGCACTGTAGCTGTCACTAGTTATTGT
+
<?CDCDBC@@AB:<<DCB=@;;/1-/8
@FG01X:00029:00004
TGATACGTCTCCTTCCTTAGTTACTTCA
+
FAFCCBCCBAA>A@CACABBA@BBB@CB
@FG01X:00029:00008
TGTACGTCTCCTTCCTTAGTTACTTCA
+
BBCCCCB?@ADB?B@C@?AA?@@B@DC
@FG01X:00029:00010
ATCAGACACGGACACAGCAGAACACAC
+
BB?AAA@BBB@@BBABCDC@?=@BBBB
@FG01X:00029:00011
CGTGTCTCTAGGCACAGGATTTTGTGTAG
+
CCBBCCEBBBC@CBBBB@BCCC:DCCD??
@FG01X:00029:00012
CGTGTCTCTAGGCACAGGATTTTGTGTAG
+
BCBEBBBCCBCABBBCCBCDDC:AA@AAA
@FG01X:00029:00013
ACGAGTGCGTTCCCCATGTCGTAGGTACTC
+
AA;?BB@:892999-9?@>BDCCD@ABBBC
@FG01X:00029:00016
TCTCTATGCGCTCCACATGTCTAAGGT
+
ACHCCCCDCCDBA?BDFBBBCBE@EAC
@FG01X:00029:00018
CGTGTCTCTAGGCACAGGATTTTGTGTAG
+
BBABBBCDDDAEABBBC@CCBB:DDC===
@FG01X:00029:00021
TACTGAGCTACACACACAGAAAGATTGGT
+
BAABBCCB@@@?@CBCBB;9909>>;@@C
@FG01X:00029:00024
ACTGAGTGCCGGTTTACCCCCATGTCGTAGGTACTC
+
/,,,,,,,/,/,//+44444+4;;9;<999>AABCC
@FG01X:00029:00025
ACGAGTGCGTTCCCCATGTCGTAGGTACTC
+
DCCCCB?9>@5999/9?>>>@>995899>@
@FG01X:00029:00027
TAGTATCAGCCTCGCCATGACGAAGGTATTCC
+
;;;BB<94:<511//,/889;;BAB@994242
@FG01X:00029:00030
TACTGAGCTACACACACAGAAAGATTGGT
+
BCBAACCBA??BCBCCDB9998;BBAB@C
@FG01X:00029:00032
ATATCGCGAGGGTATGGAAGACTCTATA
+
?>?BBCB@ABC<==CE@EACCBBBB<??
@FG01X:00029:00033
CGTGTCTCTAGGCACAGGATTTTGTGTAG
+
CBCCBBBDDDB@ABAAA<BBDC:CBABAA
@FG01X:00029:00034
TCTCTATGCGCTCCACATGTCTAAGGT
+
@BA;=>D@@@C@@=@B<;<CCCCBDEC
@FG01X:00029:00035
ACGCTCGACATGCCCAGGTACAGGAG
+
BBAAB99;BCDCCI@;:;;CCBC?@@
@FG01X:00029:00039
CGTGTCTCTAGGCACAGGATTTTGTGTAG
+
BBBCBBBAADB@B??AC@BCCC::::BBB
@FG01X:00029:00041
AGCACTGTAGCTGTCACTAGTTACTTGT
+
ABCCCCCC9<<ABAABB@AAC@CCC?BB
@FG01X:00029:00043
ATATCGCGAGGGTATGGAAGACTCTATA
+
934:?==<<<@<@@BB=A=?>>998373
@FG01X:00029:00044
TACTGAGCTACACACACAGAAAGATTGGT
+
>?ACECDB??>BBBCCDC999-9>>>B@B
@FG01X:00029:00045
TACTGAGCTACACACACAGAAAGATTGGT
+
ABBCBCCBBBBABABCDD@??>?BB@BAB
@FG01X:00029:00046
ATCAGACACGGACACAGCAGAACACAC
+
=@@BCCCBCC?BBBBBDCCBB@CBCBB
@FG01X:00029:00047
AGCACTGTAGCTGTCACTAGTTAATTGT
+
@BCDCCBCAAABABBBBABAD@B@B@BB
@FG01X:00030:00005
TGATATGTCTCCTTCCTTAATTACTTCA
+
ACCC9<:CBBC?>;:::10,.688A@BC
@FG01X:00030:00006
TCTCTATGCGCTCCACATGTCTAAGGT
+
ACCBCBB@@@A@@=AECCBBCDF::=<
@FG01X:00030:00007
TACTGAGCTACACACACAGAAAGATTGGT
+
BBDBDBCBA?BBBCCFBB>==:@>><A@C
@FG01X:00030:00011
TACTGAGCTACACACACAGAAAGATTGGT
+
BBBBBBCBA@ABBBCB;@444-9>>>BBC
@FG01X:00030:00012
ACGAGTGCGTTCCCCATGTCGTAGGTACTC
+
BBBBBBB?=92999-999;@BBAA?A;<<@
@FG01X:00030:00013
CGTGTCTCTAGGCACAGGATTTTGTGTAG
+
BABBBABCAAA?BAAAC@CFHD:DDFCCC
@FG01X:00030:00017
ATCAGACACGGACACAGCAGAACACAC
+
@@@ACCCDBB?BC@@ACCAAA?BCCCC
@FG01X:00030:00018
TCTCTATGCGCTCCACATGTCTAAGGT
+
@AGAAACCBCCBB?BCDAA@CCDACAC
@FG01X:00030:00023
ATATCGCGAGGGTATGGAAGACTCTATA
+
BAA@?@AAACH@CCCC@CBCCBBB>>@A
@FG01X:00030:00025
TCTCTATGCGCTCCACATGTCTAAGGT
+
BCCCCCCAAABBB@BFB??BBCCAC@C
@FG01X:00030:00027
TGATACGTCTCCTTCCTTAGTTACTT
+
9444;8>>99959242493447441,
@FG01X:00030:00028
AGCACTGTAGCTGTCACTAGTTAATTGT
+
BBCCB?AA;<<A;99A@A@CA@A?B7;<
@FG01X:00030:00029
TCTCTATGCGCTCCACATGTCTAAGGT
+
BBBAAABCCCBBBCFCAFA@@BC?B?B
@FG01X:00030:00030
ATCAGACACGGACACAGCAGAACACAC
+
BBCBBBBBBB@ABBBCCDE::::CCBB
@FG01X:00030:00032
ACGAGTGCGTTCCCCATGTCGTAGGTACTC
+
A@;AACB=@92444,9?>?@ABA@=@;<<B
@FG01X:00030:00036
TAGTATCAGCCTCGCCATGACGAAGGTATTCC
+
BABBCCDCAA>==@@=@BBCBCC@B?A;;8<@
@FG01X:00030:00038
TGATACGTCTCCTTCCTTAGTTACTTCA
+
8ABBBCCA===2969?A?>BA9;<<=99
@FG01X:00030:00040
TGATACGTCTCCTTCCTTAGTTACTTCA
+
BHCBBBCBDBA?A?B@C@CBC@??A@ED
@FG01X:00030:00041
TGATACGTCTCCTTCCTTAGTTACTTCA
+
BBBAAABCCBA?A?CCDCBBB@BBB@CC
@FG01X:00030:00045
AGCACTGTAGCTGTCACTAGTTACTTGT
+
AABB@?AB;<<@<9<@@;<<B@@@@>A?
@FG01X:00030:00046
ACGAGTGCGTTCCCCATGTCGTAGGTACTC
+
A@>AABBBCC?BA@9AB:::CCBBAC;<<D
@FG01X:00030:00047
ATATCGCGAGGGTATGGAAGACTCTATA
+
BCBBBBCBCBDACECC@D@CBBACAAAB
@FG01X:00030:00049
ACGCTCGACATGCCCAGGTACAGGAG
+
@><?@;;;@CBAAA<@@=@ABA@=AA
@FG01X:00031:00005
ATATCGCGAGGGTATGGAAGACTCTAT
+
@ABBBCBBBCDCCDCB=A?ABCCCCBC
@FG01X:00031:00007
TACTGAGCTACACACACAGAAAGATTGGT
+
99;;;@@B;<<BCDCAAACCCDBBC>B>B
@FG01X:00031:00011
ATCAGACACGGACACAGCAGAACACAC
+
A???@BBBBB>AABBEBEC??>@CCBB
@FG01X:00031:00012
ATATCGCGAGGGTATGGAAGACTCTAT
+
>;===9999>>:@<>>AD@CCCC<;<C
@FG01X:00031:00013
TGATACGTCTCCTTCCTTAGTTACTTCA
+
;:BBBBCCBBB?B@D@DCBBC@BBD@AA
@FG01X:00031:00016
TACTGAGCTACACACACAGAAAGATTGGT
+
BB@@ABFBCCCBA>DCBC;94-9>><A@C
@FG01X:00031:00017
TCTCTATGCGCTCCACATGTCTAAGGT
+
BCDCDBCBCBCBC@DCA@@CCCC?B?B
@FG01X:00031:00023
TCTCTATGCGCTCCACATGTCTAAGGT
+
BBC;<;BBBCCBCACCB==BBBC?C@C
@FG01X:00031:00024
TCTCTATGCGCTCCACATGTCTAAGGT
+
BBCBDEDABBABA@CD=;@CBBCCD?A
@FG01X:00031:00025
ATCAGACACGGACACAGCAGAACACA
+
:::A:4349959>@@@9999@;?>A@
@FG01X:00031:00026
ATCAGACACGGACACAGCAGAACACAC
+
BDCCCCB??@@BDCCCCCCCB?BBBBB
@FG01X:00031:00028
ACGAGTGCGTTCCCCATGTCGTAGGTACTC
+
BBBBBBBA?>=>=96=@;;;BC@@=?<<<@
@FG01X:00031:00029
ATATCGCGAGGGTATGGAAGACTCTATA
+
B@BCCA@@@==:@A@@?C@CCEGC@?@A
@FG01X:00031:00030
TAGTATCAGCCTCGCCATGACGAAGGTATTCC
+
BABBBABB942999><BBBBBBB=?=;<<=AA
@FG01X:00031:00032
ACGAGTGCGTTCCCCATGTCGTAGGTACTC
+
?A<B?ABBBB?A@=9?9@@@@@>>=?;<9@
@FG01X:00031:00033
ACGCTCGACATGCCCAGGTACAGGAG
+
BBBAB99;BCCBCD@BB?BBBBC@BB
@FG01X:00031:00034
TGATACGTCTCCTTCCTTAGTTACTTCA
+
;BBDGCCCCDC>@>@ACACCC<;<<8<E
@FG01X:00031:00035
ATATCGCGGAGGTAGTGAAGACTCTATA
+
BB;;;44/,/87//////77:;BBAAAB
@FG01X:00031:00036
ATCAGACACGGACACAGCAGAACACAC
+
CBBBABABBB@BBBBDCDC?@>@BBBB
@FG01X:00031:00039
ATCAGACACGGACACAGCAGAACACAC
+
AB>?ABBBBB@BBBBBBCCBB@BBBBB
@FG01X:00031:00040
TACTGAGCTACACACACAGAAAGAATTGGT
+
BCCBBB@@@BBCCCCBB;;220,,+-+-88
@FG01X:00031:00044
ACGAGTGCGTTCCCCATGTCGTAGGTACTC
+
@@>BBBBB::2444,9@@ABCDCC@B:<;B
@FG01X:00031:00046
ACGCTCGACATGCCCAGGTACAGGAG
+
BBBBB???BCCCCB?BB?BABDC@BB
@FG01X:00031:00049
ACGAGTGCGTTCCCCATGTCGTAGGTACTC
+
AC?BACB9<;@CGD:C:<;BBB@@>@;<;A
@FG01X:00032:00007
TGATACGTCTCCTTCCTTACTTCAGTGC
+
BBBBBBBBBBB@D@C@C@B?B@BBBBBB
@FG01X:00032:00010
TCTCTATGCGCTCCACATGTCTAAGGT
+
BBBAABCA?ACBB@CCCBBBBBCACEA
@FG01X:00032:00011
TGATACGTCTCCTTCCTTAGTTACTTCA
+
BB9<<@@@>11,1,/,/,.4B>AGDCCC
@FG01X:00032:00012
TGATACGTCTCCTTCCTTAGTTACTTCA
+
@BBBBBDBB??=@?B>B@BB?=BBA>BC
@FG01X:00032:00014
TGATACGTCTCCTTCCTTAGTTACTTCA
+
BBB>?@CBB9::;@E@DACBBDABBACC
@FG01X:00032:00018
TGATACGTCTCCTTCCTTAGTTACTTCA
+
BBA@ABAAC>@=A=@@CE@AA@DCC@CC
@FG01X:00032:00026
TGATACGTCTCCTTCCTTAGTTACTTCA
+
>@@@@@@AA>>5969<?;>9969??<?A
@FG01X:00032:00030
ATATCGCGAGGGTATGGAAGACTCTATA
+
BABCCC@@ACC>CCCC@CACCCCC??AA
@FG01X:00032:00031
ATCAGACACGGACACAGCAGAACACA
+
?@@BBA@@CC@BBBCCAA?9;7;BBB
@FG01X:00032:00032
ATATCGCGAGGGTATGGAAGACTCTATA
+
8<88499<<BCACCBCBDA@@ADDCB@@
@FG01X:00032:00033
CGTGTCTCTAGGCACAGGATTTTGTGTAG
+
8>AA@@AAABB?AAACC>BACDADDBA>>
@FG01X:00032:00034
AGCACTGTAGCTGTCATAGTTACTTGT
+
9?AA@A@F@@@9999///775833134
@FG01X:00032:00035
AGCACTGTAGCTGTCACTAGTTACTTGT
+
;AABBBDB<<<@@@@@ACGDCADCC?;;
@FG01X:00032:00037
TAGTATCAGCCTCGCCATGACGAAGGTATTCC
+
ABBAABC<;<B999<8;BBBCFAAA@=@@7;7
@FG01X:00032:00038
CTCTATGCGCTCCACATGTCTAAGGT
+
49A?BBC=BA997<CCBBCBBD@B@D
@FG01X:00032:00040
AGCACTGTAGCTGTCACTAGTTACTTGT
+
BBBCBBBD:?>CECCBBBBBB==;;59>
@FG01X:00032:00043
ACGCTCGAGGATGCCAGTACAGAG
+
98:941111,/7,/,//,**,,,2
@FG01X:00032:00046
TGATACGTCTCCTTCCTTAGTTACTTCA
+
BBBBBBDDCBB@B?BDD?B=B@BBB@BB
@FG01X:00032:00047
CGTGTCTCTAGGCACAGATTTTGTGTAG
+
BBBCBBCCCDC@;22,,--770BCE>8C
@FG01X:00033:00005
TACTGAGCTACACACACAGAAAGATTGGT
+
BBABB@;;:@@@CCBBCA;;;09>>;@=@
@FG01X:00033:00006
ACGCTCGACATGCCCAGGTACAGGAG
+
BB??>9;;BCBBACA;;99@@FA@DC
@FG01X:00033:00010
CGTGTCTCTAGGCACAGGTTTTGTGTAG
+
>99999111//,/444424>A6?:4/8/
@FG01X:00033:00011
ACGAGTGCGTTCCCCATGTCGTAGGTACTC
+
???BBBB>992444,9>>?ACBBB>?:<;C
@FG01X:00033:00013
ATATCGCGAGGGTATGAAAGACTCTATA
+
?A@AA>9999909949?99448;;9?AC
@FG01X:00033:00020
ATATCGCGAGGGTATGGAAGACTCTATA
+
BA@@@@@@@BA:AB;<;=@CBCBB;;<F
@FG01X:00033:00024
TGATACGTCTCCTTCCTTAGTTACTTCA
+
CBBBACCA@996<AAAEBBBA@BCC@CC
@FG01X:00033:00027
ATATCGCGAGGGTATGGAAGACTCTAT
+
BBBA9;;BBCHBCCBB?B@CCCBBBB:
@FG01X:00033:00028
CGTGTCTCTAGGCACAGGATTTTGTGTAG
+
BBAA@?A;;;@=@BCDC@CCDE:CAA@AD
@FG01X:00033:00029
ACGCTCGACATGCCCAGGTACAGGAGA
+
;A?AA>>?CBA9;96;B=BBCCC@CCC
@FG01X:00033:00030
AGCACTGTAGCTGTCACTAGTTACTTGT
+
<<CCBBBB@@@@@A@BBBBCEBCDB?BA
@FG01X:00033:00031
AGCACTGTAGCTGTCACTAGTTACTTGT
+
@ACCCDCCBBBB@B@BBBACCCBBB=@@
@FG01X:00033:00032
TACTGAGCTACACACACAGAAAGATTGGT
+
B@BBCBBB@@@BBCCCBB99969?A<B?B
@FG01X:00033:00035
TGATACGTCTCCTTCCTTAGTTACTTCA
+
BCBBBBBBB>?=A>?=B8;9:?BAC@CC
@FG01X:00033:00038
ACGAGTGCGTTCCCCATGTCGTAGGTACTC
+
=8;=@<9;CB=@>>49991<8***)****0
@FG01X:00033:00039
TAGTATCAGCCTCGCCATGACGAAGGTATTCC
+
ABBAABBA@@@889;5;BBCCCB@D@CBB?A@
@FG01X:00033:00040
TGATACGTCTCCTTCCTTAGTTCTTCAGAGC
+
CBBABABBCBC@A?A@E:;<C@CC?<=>CBB
@FG01X:00033:00043
CGTGTCTCTAGGCACAGGATTTTGTGTAG
+
@>>A>991111-//44424444,444444
@FG01X:00033:00045
CGTGTCTCTAGGCACAGGATTTTGTGTAG
+
4:>>>B9<9A@@@A@BCBBBBA7@11111
@FG01X:00033:00048
TAGTATCAGCCTCGCCATGACGAAAGTATTCC
+
=BBBBBCCCB@?>@@=@=<;8///+1/887;;
@FG01X:00034:00004
TCTCTATGCGCTCCACATGTCTAAGGT
+
BBBABDE:<<CBB?BDDBCBAECAC?B
@FG01X:00034:00005
ACGAGTGCGTTCCCCCATGTCGTAGGTACTC
+
??BBBA889959999+499>ACBBC@ABBBB
@FG01X:00034:00006
AGCACTGTAGCTGTCACTAGTTACTTGT
+
444444//////::;CCCB::8;B@?BC
@FG01X:00034:00007
CGTGTCTCTAGGCACAGGATTTTGTGTAG
+
CBCCAAADDDCAC?BBE@?=??6@A@>AE
@FG01X:00034:00009
TACTGAGCTACACACACAGAAAGATTTGGT
+
>>944944499==BBBBBGAA1499909=>
@FG01X:00034:00011
AGCACTGTAGCTGTCACTAGTTACTTGT
+
BBCCC9::999@GCCCCBCCCACCB?B@
@FG01X:00034:00012
CGCTCGACATGCCCAGGTACAGGAGACTG
+
??B@BBBCDBCBB?@@@ACCCC@@A@CCC
@FG01X:00034:00014
CGTGTCTCTAGGCACAGGATTTTGTGTAG
+
CBCCDFDECAA@BBDCCBCCCB9BBBBAB
@FG01X:00034:00015
ACGCTCGACATGCCCAGGTACAGGAG
+
?AABBEBBBBB====>>=@DDDC@CC
@FG01X:00034:00019
AGCACTGTAGCTGTCACTAGTTACTTGT
+
@@A@=ACA@@@A<;;@BABBD>==C@CC
@FG01X:00034:00021
CGTGTCTCTAGGCACAGGATTTTGTGTAGA
+
BBECDCCDCBC@CCBBB@BBBA:DDCAAAA
@FG01X:00034:00028
TGATACGTCTCCTTCCTTAGTTACTTCA
+
BCBBBBBDBBB>A>ADHAB@@@BBB@BC
@FG01X:00034:00029
CGTGTCTCTAGGCACAGGATTTTGTGTAG
+
BBCBABCCBCCABB?CC@BBBA9BCABAA
@FG01X:00034:00030
ACGCTCGACATGCCCAGGTACAGGAG
+
BBB@@:::CDCCCC?BA?BCDCD@@@
@FG01X:00034:00031
TCTCTATGCGCTCCACATGTCTAAGGT
+
CCCBBGDCCB@@ABDDDA?@ACCAC?A
@FG01X:00034:00032
AGCACTGTAGCTGTCACTAGTTACTTGT
+
BBCCBDCC?@AAAACCCCCCC@BBB@BB
@FG01X:00034:00036
TAGTATCAGCCTCGCCATGACGAAGGTATTCC
+
BBBBBCDCCA>==@@=@CBBBBB@D@CBC@B@
@FG01X:00034:00038
AGCACTGTAGCTGTCACTAGTTACTTGT
+
BBCCCECC@AACCBCCCDEEDBCBB?BD
@FG01X:00034:00039
TGATACGTCTCCTTCCTTAGTTACTTCA
+
BBBBBBCCB??=?@B@CCCCB?BBB@CD
@FG01X:00034:00041
TAGTATCAGCCTCGCCATGACGAAGGTATTCC
+
BB?BCBB?49599995;;AA@DC@B?BA@=@@
@FG01X:00034:00042
TACTGAGCTACACACACAGAAAGATTGGT
+
BBCBBCBB???BBBCCCC???>?BB@B?@
@FG01X:00034:00045
TACTGAGCTACTCACACAGAAAGATTGGT
+
BBBBBBBBBB@>ABBBDCAAA?BCD@B@A
@FG01X:00034:00046
TCTCTATGCGCTCCACATGTCTAAGGT
+
4499444/1////,//A;@BC::6<>@
@FG01X:00034:00048
TGATACGTCTCCTTCCTAGTTACTTCA
+
4;88>>@<;<B>A?B;=;AAB9<959>
@FG01X:00035:00005
ATCAGACACGGACACAGCAGAACACAC
+
AAABBAABBB?ABECCCCCBB?BBCCC
@FG01X:00035:00006
CGTGTCTCTAGGCACAGGATTTTGTGTAG
+
CCCBCCAAAAC@?FACC?@AAA8ACDBAC
@FG01X:00035:00008
TACTGAGCTACACACACAGAAAGATTGGT
+
BBBBBCCBCB???BC@A;444-9>><B@D
@FG01X:00035:00010
TACTGAGCTACACACACAGAAAGATTGGT
+
???BBBBB@??BBBCC@@944-9=8;@@B
@FG01X:00035:00011
TGATACGTCTCCTTCCTTAGTTACTTCA
+
BB?@A@@@>4429<>?E=?@B?BBCADD
@FG01X:00035:00012
TACTGAGCTACACACACAGAAAGATTGGT
+
BCBBBCEBBBBBDCCCBB;;;6;@A@C@C
@FG01X:00035:00014
TCTCTATGCGCTCCACATGTCTAAGGT
+
BBBABBC<;;CBB=ABDCDCBBC@BAB
@FG01X:00035:00015
TCTCTATGCGCTCCACATGTCTAAGGT
+
BBB:<<CA;<<GC@CCFCBCABB?A?A
@FG01X:00035:00016
CGTGTCTCTAGGCACAGGATTTTGTGTAG
+
BCBCCCEDECC@BBCCHAA@@@6@F@=@A
@FG01X:00035:00019
TCTCTATGCGCTCCACATGTCTAAGGT
+
CFAACECCBCBBB@BCB@BCCCBCBCC
@FG01X:00035:00021
ATCAGACACGGACACAGCAGAACACAC
+
A@@@CBCCCC@BBBBB>>@<<99BB@A
@FG01X:00035:00027
AACACTGTAGCTGTCACTAGTTACTTGT
+
C?BB99<<944A;:;BCBACC@<<;>AA
@FG01X:00035:00030
ATATCGCGAGGTATGGAAGACTCTATA
+
BE<<9A1111,////,/569=>@<?BA
@FG01X:00035:00031
ATCTGACACGGACACAGCAGAACACAC
+
BAABBBBBBB?BBCBCCCBBB?BDBBB
@FG01X:00035:00034
ATATCGCGAGGTTAGTGAAGACTCTAT
+
BABA98--**)*)****0088;BB@@>
@FG01X:00035:00035
ATCAAACACGGACACAGCAGAACACAC
+
?<<BC>BA99;;CCCCCBBEBAABBBB
@FG01X:00035:00036
TCTCTATGCGCTCCACATGTCTAAGGT
+
BCBABBDA@@CBBBFCCBBBBCEACDB
@FG01X:00035:00041
TCTCTATGCGCTCCACATGTCTAAGGT
+
BCDCAGBBABBCB@DCCBA@ACDAC?A
@FG01X:00035:00044
AGCACTGTAGCTGTCACTAGTTACTTGT
+
9>CB<9=G<<<B<==ACCCCDBBAA;=@
@FG01X:00035:00046
TACTGAGCTACACACACAGAAAGATTGGT
+
9111::;DCBBBBCDBB?@@@=BBA?C@B
@FG01X:00035:00048
CGTGTCTCTAGGCACAGGATTTTGTGTAG
+
BCDBCCC:::FBC?@@CBBCCDA<<>CBC
@FG01X:00036:00005
TACTGAGCTACACACACAGAAAAGATTGGT
+
ABABCCBBBBB=BB@>>@9999/9>>;@>B
@FG01X:00036:00007
TCTCTATGCGCTCCACAGTGCT
+
BBC;<9?999A@A<?1,,,,,8
@FG01X:00036:00008
ATCAGACACGGACACAGCAGAACACAC
+
@>>B@@@BCC=@ABBA@BB;;:<CCCC
@FG01X:00036:00009
TACTGAGCTACACACACAGAAAGATTGGT
+
B@A>BBBA???A@BBCCC??><>?=>A@B
@FG01X:00036:00010
TAGTATCAGCCTCGCCATGACGAAGGTATTCC
+
BBBBBCCBAA@=99<9;AABBA@=A@;9<=@=
@FG01X:00036:00011
ACGCTCGACATGCCCAGGTACAGGAG
+
ABBCABBCDCBBBB>;;;<CCCD@AA
@FG01X:00036:00012
ATATCGCGAGGGTATGGAAGACTCTATA
+
BBABBAABCCC@DECB@D@CECBCCCBB
@FG01X:00036:00013
ATCAGACACGGACACAGCAGAACACAC
+
AAABBBCCCD?ABCAAACC@@=@A@@;
@FG01X:00036:00015
TACTGAGCTACACACACAGAAAGATTGGT
+
BB?BBCBA:<;CDEEBAB99909@@=ADC
@FG01X:00036:00027
CGTGTCTCTAGGCACAGGATTTTGTGTAG
+
@<<<BCAABCCBCBCBC@CCBB9CABA@B
@FG01X:00036:00031
ATATCGCGAGGGTATGGAAGACTCTATA
+
?@@BBCBCBCH@BBBC@EADCCCCA@AA
@FG01X:00036:00032
TCTCTATGCGCTCCACATGTCTAAGGT
+
88899<AAACCBBBCBDBBCCCB@BDA
@FG01X:00036:00034
TAGTATCAGCCTCGCCATGACGAAGGTATTCC
+
BCBABAAACB??@;;8;BABCBAAA@CCC?CA
@FG01X:00036:00035
TGATACGTCTCCTTCCTTAGTTACTTCA
+
BBBBBBBBBBB@D@CBB??AA@??A@BC
@FG01X:00036:00036
ACGCTCGACATGCCCAGGTACAGGAG
+
ABABC??@CCBAAA=AB?BBDCD@@A
@FG01X:00036:00043
TACTGAGCTACACACACAGAAAGATTGGT
+
@@BBAABB@AADCCCCCB999-9>?<@@@
@FG01X:00036:00044
TAGTATCAGCCTCGCCATGACGAAGGTAATCC
+
<<AA@BAA<<6;BAA@BBCBCCB9>7<B;@A@
@FG01X:00036:00045
ATATCGCGAGGGTATGGAAGACTCTATA
+
BBBBAB?@AAA>BGCC@D?CCBBB?@BA
@FG01X:00036:00046
TGATACGTCTCCTTCCTTAGTTACTTCA
+
ABA?BBCHD:::;AD@C@CCB@BBB@BC
@FG01X:00036:00047
TGATACGTCTCCTTCCTTAGTTACTTCA
+
9BBDBBCCBBB>A=@AD;;?BA@@AA;9
@FG01X:00036:00048
ATCAGGACACGACA
+
AA?994977--*(&
@FG01X:00037:00004
CGTGTCTCTAGGCACAGGATTTTGTGTAG
+
@@@=>>9<<A@BBBCBCBBEDD:DDA;<<
@FG01X:00037:00005
ATCAGACACGGACACAGCAGAACACAC
+
BA??@BBBCB@BBBBDBBC@@>?C;88
@FG01X:00037:00007
AGCACTGTAGCTGTCACTAGTTACTTGT
+
BBBBB@AA;=<@@BABCCCFEA@??=@@
@FG01X:00037:00011
TCTCTATGCGCTCCACATGTCTAAGGT
+
BBCBBBEAAACCCCDGEBBAABB?B?B
@FG01X:00037:00013
ACGCTCGACATGCCCAGGTACAGGAG
+
BBBBB???CCB=??<=A?CBBBCBCC
@FG01X:00037:00017
CGTGTCTCTAGGCACAGGATTTTGTGTAG
+
B??ADC<==CB@AA@A@A9999/9A@AAC
@FG01X:00037:00034
TACTGAGCTACACACACAGAAAGATTGGT
+
9989;B=B<<;A<<<AACCDCABBCACAC
@FG01X:00037:00036
AGCACTGTAGCTGTCACTAGTTACTTGT
+
ABCCDDCD@AACBBBCCECCCBECB>>>
@FG01X:00037:00038
TCTCTATGCGCAGGTACTG
+
>?@A<<:??>@995999::
@FG01X:00037:00043
TCTCTATGCGCTCCACATGTCTAAGGT
+
BCCBBCB@?AABB@CCDBBBCCEACDA
@FG01X:00037:00044
CGTGTCTCTAGGCACAGGATTTTGTGTAG
+
BBBBBBCBBBC@BBBBC@BBBB9AA?@>>
@FG01X:00037:00046
TCTCTATGCGCTCCACATGTCTAAGGT
+
@ACBBECBABBCC@CCCBCCCCEDA??
@FG01X:00037:00047
TACTGAGCTACACACACAGAAAGATTGGT
+
BBDCBCBA>>>ABBDB@?994-;AB@C@C
@FG01X:00037:00049
ATATCGCGAGGGTATGGAAGACTCTATA
+
@A>?88///11+/6/42:?BBDCCCAAA
@FG01X:00038:00005
ACGCTCACATGCCCAGGTACAGGAG
+
BBBBBBBB;@9996;B@ECBBC@CC
@FG01X:00038:00007
TACTGAGCTACACACACAGAAAGATTGGT
+
CBCCBBBCBCBBBBB@;;444-9>><A@B
@FG01X:00038:00010
ATCAGACACGGACACAGCAGAACACAC
+
A>>>?BBBBB?BBCBAABC@@=ACCBB
@FG01X:00038:00012
TAGTATCAGCCTCCGCCATGACGAAGGTATTCC
+
494444444/,//,//,/444444:;9994248
@FG01X:00038:00013
ACGCTCGACATGCCCAGGTACAGGAG
+
BBBB?:;;CDBBCCABC@CBBBC?AA
@FG01X:00038:00014
CGTGTCTCTAGGCACAGGATTTTGTGTAG
+
B?@@AA@?A9;69@@@@>9999/9?B@AA
@FG01X:00038:00016
AGCACTGTAGCTGTCACTAGTTAATTGT
+
;<CCA?AC;=<CBCBCCBBCC@B?B=?A
@FG01X:00038:00017
TCTCTAGCGCTTCCCCATTGTCTAAGGTACTG
+
//////7;4442444,44894448777468//
@FG01X:00038:00027
TACTGAGCTACACACACAGAAAGATTGGT
+
@>;<=GAA@BCCHCCCCB@@=9>994;>C
@FG01X:00038:00028
AGCACTGTAGCTGTCACTAGTTACTTGTG
+
BBBB@?AA;<<CCCCCCCCCD@BBB@BBD
@FG01X:00038:00030
TACTGAGCTACACACACAGAAAGATTGGT
+
AABBCCBBA@BBBBCB@@9996;@A@C@B
@FG01X:00038:00032
ATCAGACACGGACACAGCAGAACACAC
+
9;;ABBACDC@BBBD;;;A<95<?@@C
@FG01X:00038:00034
ATATCGCGAGGGTATGGAAGACTCTATA
+
>A>A@B;<<CDAFCCC@B@BBCCB??A@
@FG01X:00038:00035
TCTCTATGCGCTCCACATGTCTAAGGT
+
88B@;;>A>>9;95<<<;<CCBB?B8<
@FG01X:00038:00038
ACGCTCGACATGCCCAGGTACAGGAG
+
ABBCBAAABCCBBB>BB@B?BBDBCC
@FG01X:00038:00039
TGATACGTCTCCTCCTTAGTTACTTCA
+
844498444/6,//,1,./,*///,//
@FG01X:00038:00042
CGTGTCTCTAGGCACAGGATTTTGTGTAG
+
BBBCBBCCCCB?BBBBB?BBDC:A?@DCC
@FG01X:00038:00043
ATCAGACACGGACACAGCAGAACACAC
+
A?>BBABABB>BBBBDDDCCB@BBBBC
@FG01X:00038:00045
TACTGAGCTACACACACAGAAAGATTGGT
+
??ADCCCB@>@BBBCDDC9996;=??C@C
@FG01X:00039:00005
AGCACTGTAGCTGTCACTAGTTACTTGT
+
BBBB?@AD;<;B<;;BBBCAA?ACB@BB
@FG01X:00039:00006
AGCACTGTAGCTGTCACTAGTTACTTGT
+
BBBBB@AD;==CAAACDBDBCACCB?BB
@FG01X:00039:00011
TAGTATCAGCCTCGCCATGACGAAGGTATTCC
+
BBB?@ABBBA?@B@@=@CCCCBA?B=@@B;<9
@FG01X:00039:00014
TGTTACGTCTCCTTCCTTAGTTACTTCA
+
ABB@BCCD@@AAAAC?C?CEC@AAAADC
@FG01X:00039:00015
AGCACTGTAGCTGTCAATAGTTACTTGT
+
<@GDHBCD:<=CCCCC@BBBC@BBB@AA
@FG01X:00039:00028
CGTGTCTCTAGGCACAGGATTTTGTGTAG
+
BAAAAABBCBC@CGCCC@A@@@6@BA@@C
@FG01X:00039:00029
AGCACTGTAGCTGTCACTAGTTACTTGT
+
CCBB>=@A9948844B?AADDDBBC?BB
@FG01X:00039:00031
CGTGTCTCTAGGCACAGGATTTTGTGTAG
+
BBBCBBBCCCC@BBA>=8=99=4??>>>@
@FG01X:00039:00033
AGCACTGTAGCTGTCACTAGTTACTTGT
+
AACCBBCC9<<CAAACCDDCC@BBB@BC
@FG01X:00039:00034
TGATACGTCTCCTTCCTTAGTTACTTCA
+
CCCCBCCB=>>8;8<FDACBB@DCC@CD
@FG01X:00039:00035
ATCAGACACGGACACAGCAGAACACAC
+
?@@>AABBGC@CC@?????;97;BBCC
@FG01X:00039:00038
CGTGTCTCTAGGCACAGGATTTTGTGTAG
+
BBBBBABBBBA@AA>>@?CBBC:A?@BBB
@FG01X:00039:00039
TGATACGTCTCCTCCTTAGTTACTTCA
+
444444444445442423442444244
@FG01X:00039:00041
ATATCGCGAGGGTATGGAAGACTCTATA
+
?>?>?@@AABCABCBC@CBCCCCCB:;;
@FG01X:00039:00043
ACGAGTGCGTTCCCCATGTCGTAGGTACTC
+
BB??@CA8995999/9EA@B@?9948999>
@FG01X:00039:00044
ACGAGTGCGTTCCCCATGTCGTAGGTACTC
+
>98<A@@@@@6999/9999>::11,01///
@FG01X:00039:00045
AGCACTGTAGCTG
+
984444//,,,,,
@FG01X:00039:00047
AGCACTGTAGCTGTCACTAGTTACTTGT
+
@ACDBABC<<<BABAAACCCC?CCB@B@
@FG01X:00039:00048
TAATAACAGCCTCGCCATGACGAAGGTATTCC
+
BB?@?=?BB@?@@@?<BBBCCCC@D@CBB?A?
@FG01X:00040:00004
CGTGTCTCTAGGCACAGGATTTTGTGTAG
+
BBBCBBBBBBB@AABBCA@@@@9ABC@AB
@FG01X:00040:00007
TGTACGTCTCCTTCCTTAGTTACTTCA
+
;111:8:9<=;=?C@BABA>;;11-1;
@FG01X:00040:00008
TAGTATCAGCCTCGCCATGACGAAGGTATTC
+
BBBBBBBDBB?>;9<9;CBCDAA>AACCCAD
@FG01X:00040:00012
AGCACTGTAGCTGTCACTAGTTACTTGT
+
@BBB@=AB;<<C<=@CCCCCDAABA>@?
@FG01X:00040:00013
ATCAGACACGGACACAGCAGAACACAC
+
?@CCFBBBBB;=@=;99@?998<ABBD
@FG01X:00040:00014
ACGCTCGACATGCCCAGGTACAGGAG
+
ABACA???BA?=??<@B?CCCCC@BB
@FG01X:00040:00016
CGTGTCTCTAGGCACAGGATTTTGTGTAGAG
+
BBBBBBAAACCBB?BDC?9:::5;BBBC>44
@FG01X:00040:00030
TCTCTATGCGCTCCACATGTCTAAGGT
+
/666:@A9994442494499111,1,/
@FG01X:00040:00032
ATCAGACACGGACACAGCAGAACACAC
+
C@B@CD@A;<8;@>?>@999959@>>9
@FG01X:00040:00034
TCTCTATGCGCTCCACATGTCTAAGGT
+
BBBCCDC@??BCC@CDA??BBBEBE?B
@FG01X:00040:00037
TCTCTATGCGCTCCACATGTCTAAGGT
+
CCCDBEBCCDBAB@CDD??C@AAAD?B
@FG01X:00040:00038
ACGAGTGCGTTCCCCATGTCGTAGGTACTC
+
BB>=@@@999<A@@4AC<<<AA>>;?<<9@
@FG01X:00040:00039
ATATCGCGAGGGTATGGAAGACTCTATA
+
AB@9;49>>@@144@<:A:<<1114:77
@FG01X:00040:00040
ATCAGACACGGACACAGCAGAACACAC
+
?@>BBBBCCC?AABECBCC?@@AEBBC
@FG01X:00040:00044
ATCAGACACGGACACAGCAGAACACAC
+
AAAAB@?@CC?BBCB@@AC999<DCCC
@FG01X:00040:00045
TCTCTATGCGCTCCACATGTC
+
;8=9494//////,//4484/
@FG01X:00040:00046
ACGCTCGACATGCCCAGGTACAGGAG
+
ABABBBBCDCB???<?B?BBBBG@CD
@FG01X:00040:00049
TCTCTATGCGCTCCACATGTCTAAGGT
+
ACCBCDDCCECGB@CCAAACBBB?A?@
@FG01X:00041:00007
CGTGTCTCTAGGCACAGGATTTTGTGTAG
+
ACEBEBCCCDE@B?=4959999/9C@B@A
@FG01X:00041:00009
ATCAGACACGGACACAGCAGAACACAC
+
@?>ABBBBCC?BBBA@AACAA>ACCCC
@FG01X:00041:00010
CGTGTCTCTAGGCACAGGATTTTGTGTAG
+
A@ACDECDCCC@CBBBB@AABA9ADAABB
@FG01X:00041:00013
ATATCGCGGGGTAGTGAAGACTCTATA
+
BBBBA?9=99,99>944?ACDCCBBCB
@FG01X:00041:00015
ATATCGCGAGGGTATGGAAGACTCTATA
+
::9A:<<=<BC?AEACADCCABACCBBB
@FG01X:00041:00019
ATATCGCGAGGGTATGGAAGACTCTATA
+
BC9:<<<AACDAFCBG@CBBBBCCBA<;
@FG01X:00041:00029
CGTGTCTCTAGGCACAGGATTTTGTGTAG
+
BABADCDDAADBCBBCC@?=??7CCCBCC
@FG01X:00041:00035
CGTGTCTCTAGGCACAGGATTTTGTGTAG
+
BBBBBBCBBCB@CBCA>:4444,9??@DC
@FG01X:00041:00039
CGTGTCTCTAGGCACAGGATTTTGTGTAG
+
BBBCBBCBBBB@BBBBB?BCCC:DDABBB
@FG01X:00041:00041
AGCACTGTAGCTGTCACTAGTTACTTGT
+
@BDCCCDD9<<A;<9ABBADC@A@@?B@
@FG01X:00041:00043
TACTGAGCTACACACACAGAAAGATTGGT
+
BA@@@CA@@@@C@@@B@>99909>@<@>@
@FG01X:00041:00046
AGCACTGTAGCTGTCACTAGTTACTTGT
+
@ACCCCCC:<<DBBBCCBCCCCCDB>A@
@FG01X:00041:00049
CGTGTCTCTAGGCACAGGATTTTGTGTAG
+
BBBBBBBAADB@B?==A@ACCC::::CCC
@FG01X:00042:00004
TACTGAGCTACACACACAGAAAGATTGGT
+
89>@@99;@>>?@<<9AB99919>><>=@
@FG01X:00042:00006
ATCAGACACGGACACAGCAGAACACAC
+
BAAA@?@CCB?BBCBECCA996;A@@A
@FG01X:00042:00007
ACGAGTGCGTTCCCCATGTCGTAGGTACTC
+
?A?BBB@9992444-9?@@ACCCC?C;><C
@FG01X:00042:00008
TACTGAGCTACACACACAGAAAAGATTGGT
+
BA>@?9<;AA999A999?9999/9>>;8<=
@FG01X:00042:00011
CGTGTCTCTAGGCACAGGATTTTGTGTAG
+
BACCCFAAACCACABAB<99;9-9AAAAB
@FG01X:00042:00013
TACTGAGCTACACACACAGAAAGATTGGT
+
BBBBBBAAABBBBCDCB@444-9>>>BBC
@FG01X:00042:00014
ACGCTCGACATGCCCAGGTACAGGAG
+
9;?@>8<<>???>@:@>@@A9<<>9<
@FG01X:00042:00030
CGTGTCTCTAGGCACAGGATTTTGTGTAG
+
BBBBCBCCADB@BBBBC@CBC?9??=?>A
@FG01X:00042:00031
ATCAGACACGGACACAGCAGAACACAC
+
9;;@@<;<CCBBBBCCCABBA@DCCBC
@FG01X:00042:00039
ATCAGACACGGACACAGCAGAACACAC
+
BCABB?>?BB@BBBABDCCBB?BBBBB
@FG01X:00042:00040
ATATCGCGAGGGTATGGAAGACTCTATA
+
BCBB9;9BBCC@DFBB@D@CCBBBC?@@
@FG01X:00042:00042
TAGTATCAGCCTCGCCATGACGAAGGTATTCC
+
BBC??AC@@@>:9;@>BACBBCC@C@FBCACA
@FG01X:00042:00043
ACGAGTGCTTCCCCCATGT
+
99<6;://.,////*/444
@FG01X:00042:00044
ACGCTCGACATGCCCAGGTACAGGAG
+
?BBCB??@BDB=??<>B?BBCCDAAA
@FG01X:00042:00045
ATCAGACACGGACACAGCAGAACACAC
+
4:;C@A@CDC:<=C<<9@@>?699994
@FG01X:00042:00049
TCTCTATGCGCTCCACATGTCTAAGGT
+
DBBBCCBA;=@CC?CC<;;@@?A?B69
@FG01X:00043:00004
TAGTATCAACCTCGCCATGACGAAGGTATTCC
+
BBB@>@9929A@99959?@ABCC@G?BAA>A>
@FG01X:00043:00010
TGATACGTCTCCTTCCTTAGTTACTTCA
+
BBBBBBDCB9::;CHAC@BCBAAAA@CD
@FG01X:00043:00011
ATCAGACACGGACACAGCAGAACACAC
+
AAABB?@@CB@CCCBCCDD:9:;CCBC
@FG01X:00043:00015
TACTGAGCTACACACACAGAAAGATTGGT
+
BBBBBBBB??BBBACB;;444-9>@@C@B
@FG01X:00043:00016
TCTCTATGCGCTCCACATGTCTAAGGT
+
@;<9=AAD99489544444;9===A?A
@FG01X:00043:00017
TGATACGTCTCCTTCCTTAGTTACTTCA
+
AA>@ABBBBBB?E@E@D@BBB@CBB@BF
@FG01X:00043:00018
ATCAGACACGGACACAGCAGAACACAC
+
BBBBBCBBBB?BB@@?ABB>?=ACBBC
@FG01X:00043:00019
ACGAGTGCGTTCCCCATGTCGTAGGTACTC
+
BBBBCB=9>=5999/9?=?BBC@A=?;<<A
@FG01X:00043:00027
ACGAGTGCGTTCCCCATGTCGTAGGTACTC
+
BB@BBBA@>>5999-9@@@BCFGCABBFBC
@FG01X:00043:00029
ATATCGTGAGGGTATGGAAGACCTGAGACTGCCAAG
+
BABBBCCCCCB?BBCB@B?ABA@@BBBABBA@<=64
@FG01X:00043:00030
TCTCTATGCGCTCCGACATGTTCTAAGGT
+
444449?9@99842444////,/78,/,4
@FG01X:00043:00032
TGATACGTCTCCTTCCTTAGTTACTTCA
+
BCAA?BDDC@@>A@C@CACCB@BBCBCC
@FG01X:00043:00039
TACTGAGCTACACACACAGAAAAGATTGGT
+
99448@B9;;9?BA99494999-9AA?D?B
@FG01X:00043:00040
ATCAGACACGGACACAGCAGGACACACA
+
988>>9899959>??@BAAABBBBCCBB
@FG01X:00043:00041
ATCAGACACGGACACAGCAGAACACA
+
AAABBBBABB?BBBBCAAA?>;=C>8
@FG01X:00043:00042
TCTCTATGCGCTCCCACATGTCTG
+
////////;4444;:444/8/,,,
@FG01X:00043:00045
ACGAGTGCGTTCCCCATGTCGTAGGTACTC
+
BBBBBBC?@@7;99-999;@CCAC@C<<<C
@FG01X:00043:00048
CGTGTCTCTAGGCACAGGATTTTGTGTAG
+
BBBCBBBCCCC?B?@AC@DCCC:CCBBAA
@FG01X:00044:00006
AGCACTGTAGCTGTCACTAGTTACTTGT
+
<<CCB@CC;<;BABABBBBAA>ABB=@A
@FG01X:00044:00008
ATCAGACACGGACACAGCAGAACACAC
+
BBBBBBBBBB?BBBCDBCC??>ACBBB
@FG01X:00044:00011
CGTGTCTCTAGGCACAGGATTTTGTGTAG
+
BABBCBAAADC@CBB>;:4444,9CA@DC
@FG01X:00044:00012
ACGCTCGACATGCCCAGGTACAGGAG
+
98>2,,,,,,/999-44844449899
@FG01X:00044:00013
ATATCGCGAGGGTATGGAAGACTCTATA
+
BABB>@=>99909CBB?CBCDCCCBCCC
@FG01X:00044:00015
TACTGAGCTACACACACAGAAAGATTGGTG
+
=9;;>94488999999?>999-44444243
@FG01X:00044:00016
ATATCGCGAGGGTATGGAAGACTCTATA
+
?>=>9;;<<CCDGECC@B@BCCCCA8;;
@FG01X:00044:00018
TCTCTATGCGCTCCACATGTCTAAGGT
+
BCB;<;C;;;A@@=ACFBBBBDFCF:<
@FG01X:00044:00020
AACACTGTAGCTGTCACTAGTTACTTGT
+
99:CB=BCBBBBCBCBBBBBB@BBBBBB
@FG01X:00044:00021
ACGAGTGCGTTCCCCATGTCGTAGGTACTC
+
BAAAAA;9995999/9>?>ABAAA?;<<BC
@FG01X:00044:00022
TAGTATCAGCCTCGCCATGACGAAGGTATTCC
+
BB@@>@C@?@>A@@@>BCCBB::8;A@@@=@5
@FG01X:00044:00026
TAGTATCAGCCTCGCCATGACGAAGGTATTCC
+
CCCGDCCCBB@949959@@ABBC@CA<<>?A@
@FG01X:00044:00028
TGATACGTCTCCTTCCTTAGTTACTTCA
+
?B@@ABCCA@?>A@CACABCB@@@B@BC
@FG01X:00044:00032
ATCAGACACGGACACAGCAGAACACAC
+
?@@CBBACIC>?@BBCCDC??=ACBBB
@FG01X:00044:00034
ATATCGCGAGGGTATGGAAGACTCTATAG
+
A@@@CB@8994-44448999:49973397
@FG01X:00044:00035
TCTCTATGCGCTCCAATGTCTAAGGTACTG
+
44444449944=@?A@A@@BA>??674488
@FG01X:00044:00036
CGTGTCTCTAGGCACAGGATTTTGTGTAG
+
BBBCBBBBB@?=@@AA>;>>>>5<??11/
@FG01X:00044:00037
ACGAGTGCGTTCCCCATGTCGTAGGTACTC
+
AB@ACB=8=95999/4:?@ACCCC@B;<<A
@FG01X:00044:00039
ACGCTCGACATGCCCAG
+
=>>-+****0,/44-44
@FG01X:00044:00040
TCTCTATGCGCTCCACATGTCTAAGGT
+
(,,7<AA@999@@>ACGA>A@998<AA
@FG01X:00044:00041
ACGAGTGCGTTCCCCATGTCGTAGGTACTC
+
B??BBBB===5999-9>>@BCCBB?B;<<@
@FG01X:00044:00042
CGTGTCTCTAGGCACAGGATTTTGTGTAG
+
BBBBBBCBBBB@BBBCE@?=??6?DABBC
@FG01X:00044:00045
TAGTATCAGCCTCGCCATGACGAAGGTATTCC
+
44449A9449249992;9?>>99242444242
@FG01X:00045:00005
TCTCTATGCGCTCCACATGTCTAAGGT
+
4:AB<;>C>>@9954448994:;?ADC
@FG01X:00045:00006
TCTCTATGCGCTCCACATGTCTAAGGT
+
CBC?@=B;;<<@@?CCDCAABCFADAB
@FG01X:00045:00011
ACGAGTGCTTCCCCCATGTCGTAGGTATC
+
??>>=11/.,////*/9999999969999
@FG01X:00045:00019
TAATATCAGCCTCGCCATGACGAAGGTATTCC
+
997;;9>@@>>>>894;?@@@;;59=@@@8<8
@FG01X:00045:00029
AGCACTGTAGCTGTCACTAGTTACTTGT
+
<BBC=ABD;<<CAAACCCCCC@CCB?AA
@FG01X:00045:00035
CGTATCTCTAGGCACAGGTTTTTGTGTAG
+
@;111;;;BABBCBBB@29999-9BA@AB
@FG01X:00045:00036
TACTGAGCTACACACACAGAAAGATTGGT
+
BBCBDBCBABBBBBBDDF>>=:@==<B@B
@FG01X:00045:00037
CGTGTCTCTAGGCACAGGATTTTGTGTAG
+
=>@>BBBCDCD@CBBCB@9:::,9A@BCC
@FG01X:00045:00038
CGTGTCTCTACGGCACAGGATTTTGTGTA
+
A=@CB>?<1111,//449644@@4;<1,-
@FG01X:00045:00043
ATCAGACACGGACACAGCAGAACACAC
+
9::ABBABCH@BCBBBAABAA?BCBBC
@FG01X:00045:00044
TCTCTATGCGCTCCACATGTCTAAGGT
+
BCCDCCE@@@CCD@CCCBDC@@ABE@B
@FG01X:00045:00045
TCTCTATGCGCTCCACATGTCTAAGGT
+
@BCB@DACCDCBB@CCEB?@@CC?A@A
@FG01X:00045:00048
ATCAGACACGGACACAGCAGAACACAC
+
AAABBEAABB@BBBECCCDBB@BBBBB
@FG01X:00045:00049
ATATCGCGAGGGTATGGAAGACTCTAT
+
?>>?>@;<<BC@CICC@CCCCCBCC@@
@FG01X:00046:00004
ATCAGACACGGACACAGCAGAACACAC
+
?A?@@BABBE@BBBBCCEB:99;CBBC
@FG01X:00046:00006
TAGTATCAGCCTCGCCATGACGAAGGTATTCC
+
BBB@?@CB@@<989954@?@@<;6<@AAC=C=
@FG01X:00046:00007
ATCAGACACGGACACAGCAGAACACAC
+
=???@;;;CC=@AC;;9B@;97<A??A
@FG01X:00046:00008
ATCAGACACGGACACAGCAGAACACAC
+
BBBCB?@@B@=@BB;;<CCBB?BCBBB
@FG01X:00046:00009
TAGTATCAGCCTCGCCATGACGAAGGTATTCC
+
BBAAACB@?@?@@;;9<CBBEBB@B@BCC?A=
@FG01X:00046:00010
ATCAGACACGGACACAGCAGAACACAC
+
BA@@99;@BC?BCCBBBD>@@=ABBBC
@FG01X:00046:00011
TACTATGCTCAC
+
////,,,//7,,
@FG01X:00046:00012
AACGGAAGTTGG
+
424.9;967:;,
@FG01X:00046:00014
ATCAGACACGGACACCAGGC
+
43334468//,/,**)*,*,
@FG01X:00046:00016
ATCAGACACGGACACAGCAGAACACAC
+
9::AB<;<DD@CCCBA@999959@@AB
@FG01X:00046:00017
ATATCGCGAGGGTATGGAAGACTCTATA
+
BAAA?@@@@@@=AFEC@C@ECBBBB>@@
@FG01X:00046:00018
CGTGTCTCTAGGCACAGGATTTTGTGTAG
+
BBBBAAABBCC@BBBCC@AAAA9BCCBBB
@FG01X:00046:00020
TAGTATCAGCCTCGCCATGACGAAGGTATCC
+
?9<;1//7/1,//6658444497,/,////7
@FG01X:00046:00023
ATCAGACACTCGGACACAGCAGAACACACA
+
;::A@>==1///,/6999???=@;?>===@
@FG01X:00046:00024
TAGTATCAGCCTCGCCATGACGAAGGTATTCC
+
B@@;;<A9??>489=9;;CBBBC@DC<;<?C?
@FG01X:00046:00025
ACGAGTGCGTTCCCCATGTCGTAGGTACTC
+
AAABBBCBBC@CCB:B:;;AAA998;<<<A
@FG01X:00046:00027
TCTCTTGCGCTCCACATGTCTAAGT
+
/////,/444442444999///,//
@FG01X:00046:00030
CGTGTCTCTAGGCACAGGATTTTGTGTAG
+
@BCAABC===CDCCCCE@CCCC9CCB<>>
@FG01X:00046:00034
AGCACTGTAGCTGTCACTAGTTACTTGT
+
@>>>99/////6///>>AAFCBB@@899
@FG01X:00046:00038
ATGAGTGCGTTCCCCATGTCGTAGGTACTC
+
@>?ABBB9885999-9@>>@CCAA?B;<<B
@FG01X:00046:00041
ATATCGCGAGGGTATGGAAGACTCTATA
+
@@@@BB@@99909944249=:;9>0008
@FG01X:00046:00042
ATATCCGAGGGTATGGAAGACTCTATAGAGG
+
9;:BB=AACDDEAAA@C@BBB<<<@@@>;;9
@FG01X:00046:00044
TACTGAGCTACACACACAGAAAGATTGGT
+
BBBBBBBBBBACBABCCC9996;@=<B@C
@FG01X:00046:00046
TACTGAGCTACACACACAGAAAGATTGGTG
+
4;AA@@>;;11/8/44:?=9A644924243
@FG01X:00046:00048
TCTCTATGCGCTCCACATGTCTAAGG
+
BBBBBBD;;;AAA@CDDB@@@CA?:?
@FG01X:00046:00049
TGATACGTCTCCTTCCTTAGTTACTTCA
+
CCBBBBCA9;;=@=@AE?ACC;<<C@B@
@FG01X:00047:00004
ACGCTCGACATGCCCAGGTACAGGAG
+
CABB>9;;@@A99909@<ABCECB@@
@FG01X:00047:00005
ATCAGACACGGACACAGCAGAACACAC
+
988844744=;>>>999A9<<@BB@A<
@FG01X:00047:00006
TGATACGTCTCCTTCCTTAGTTACTTCA
+
ABBBBBBBB??=@?C?CABCB@BBA?AD
@FG01X:00047:00007
CGTGTCTCTAGGCACAGGATTTTGTGTAG
+
B@BBCCAAAACBCBB=><9999/9A@BBC
@FG01X:00047:00009
ATCAGACACGGACACAGCAGAACACAC
+
@?>BC@@ACG>@ABCCD@>996;B@@B
@FG01X:00047:00011
TACTGAGCTACACACACAGAAAGATTGGT
+
??ACCCBBBBBBBC=9?=444-9@@<@@B
@FG01X:00047:00012
ACGAGTGCGTTCCCCCATATCGTAGGTACTC
+
??BBB==98459999,11//:;;AC@B@@AA
@FG01X:00047:00014
TACTGAGCTACACACACAGAAAGATTGGT
+
AABBBCBB???BBACCB;444-9>><A@C
@FG01X:00047:00016
AGCACTGTAGCTGTCACTAGTTACTTGT
+
49@A;=:CBC;99999444442444244
@FG01X:00047:00019
TCTCTATGCGCTCCACATGTCTAAGGT
+
==@999?9999888944@@@ADEBHBA
@FG01X:00047:00020
TGATACGTCTCCCTTCTTAGTTACTTCAG
+
84894;AB/--=+-*,,*,,/,4442444
@FG01X:00047:00021
ATATCGCGAGGGTATGGAAGACTCTATA
+
BBBB???BBCC>CFFC=?BACIBCB@@@
@FG01X:00047:00023
TCTCTATGCGCTCCACATGTCT
+
@@B=@AB<<<CCC@CCCBDCCD
@FG01X:00047:00024
ATCAGACACGGACACAGCAGAACACAC
+
BBABBBABBB@AAABBDCC??>@CBBB
@FG01X:00047:00026
TAGTATCAGCCTCGCCATGACGAAGGTATTCC
+
>9944;9?9<7;@@@@CAA@444242444242
@FG01X:00047:00029
ATATCGCGAGGGTATGGAAGACTCTAATA
+
889@111//77+///989:444/600,..
@FG01X:00047:00031
ACGAGTGCGTTCCCCATGTCGTAGGTACTC
+
;9?>;884442444,49999444;939444
@FG01X:00047:00034
ATCAGACACGGACACAGCAGAACACA
+
97>>>>?@>A8;<CAA@C@<999@;;
@FG01X:00047:00035
TACTGAGCTACACACACAGAAAGATTGGT
+
44944444844AABAAEB999099@=CBB
@FG01X:00047:00040
TACTGAGCTACACACACAGAAAGATTGGT
+
A?9;9999999@@@?@A@99909@@<A?<
@FG01X:00047:00041
TCTCTATGCACATGTCTAAGGTACTG
+
A@A9=<E<<<CB@@BBBHAEBCAAA@
@FG01X:00047:00042
CGTGTCTCTAGGCACAGGATTTTGTGTAG
+
@CCDAAAG<99699@AA>BEHI9BAA;><
@FG01X:00047:00043
TAGTATCAGCCTCGCCATGACGAAGGTATTCC
+
BABB@BB<;<A>9995999=>99592444242
@FG01X:00047:00044
AGCACTGTAGCTGTCACTAGTTACTTGT
+
@ACDCCCC:;<DAAABBAACC@CBB>AA
@FG01X:00047:00045
TCTCTATGCTCTCCACATGTCTACGGT
+
CCAABAC<<<ICFBCCCB@A@CABB?B
@FG01X:00048:00006
TACTGAGCTACACACACAGAAAAGATTGGT
+
4944444448494@994>9999-9==;=24
@FG01X:00048:00007
ATCAGACACGGACACAGCAGAACACAC
+
433=843;BA=@B@@?>@99959>>@>
@FG01X:00048:00009
TCTCTATGCGCTCCACATGTCTAAGGT
+
BBD;<9@1--,,,222CBCABDFAC?A
@FG01X:00048:00011
TCTCTATGCGCTCCACATGTCTAAGGT
+
BBD?@?B;99A@>;@CDBCBBAA?C?A
@FG01X:00048:00012
ATCAGACACGGACACAGCAGAACACAC
+
BAAA@?>BBA>ACCAAABB@@>ADCBD
@FG01X:00048:00013
AGCACTGTAGCTGTCACTAGTTACTTGT
+
ABBBB@AA;=<@AABBBBCCB@BBA>BB
@FG01X:00048:00014
TCTCTATGCGCTCACATGTCTAAGGT
+
CCEDAEB@?ACCCCCEB@?@CE@EAA
@FG01X:00048:00015
TGATACGTCTCCTTCCTTAGTTACTTCA
+
BB?@?@A>@;;59BB6963=>;999<>D
@FG01X:00048:00017
TACTGAGCTACACACACAGAAAGATTGGT
+
8999999999>@@C<99B999099959<?
@FG01X:00048:00018
ACGCTCGACATGCC
+
99?8-,,,,,/444
@FG01X:00048:00019
TCTACACACACAGAAAGATTGGTGCTGCG
+
ABBBBCCD@:??999048=;=>BBBCBCC
@FG01X:00048:00020
ATATCGCGAGGGTATGGAAGACTCTATA
+
A>==999@?>><@D@A=A=ABBCCB;;;
@FG01X:00048:00021
TGATACGTCTCCTTCCTTAGTTACTTCA
+
BB@@@BCBC?@@A@C@D@CCB@BBB?BC
@FG01X:00048:00023
CGTGTCTCTAGGCACAGGATTTTGTGTAG
+
CA@@@@ABCCC@BAA@B>9999-9?>@AB
@FG01X:00048:00024
TCTCTATGCGCTCCACATGTCTAAGGT
+
AAA;99A<99<AA>CCAA@CCBBAC>A
@FG01X:00048:00028
TGATACGTCTCCTCCTTAGTTACTTCA
+
944999448:;,1/,/,.//,499844
@FG01X:00048:00032
ATACGCGAGGGTATGGAAGACTCTATA
+
><;48999?A19<CDAEACAA@B>>88
@FG01X:00048:00039
TACTGAGCTACACACACAGAAAAGATTGGT
+
;9<AADBB@B99<BB@@B9999/9A@59:<
@FG01X:00048:00040
ACGCTCGACATGCCCAGGTACAGGAG
+
BBBA==9;;<CCCNACCACCCFDF<=
@FG01X:00048:00041
AGCACTGTAGCTGTCACTAGTTTCTTGT
+
@ACCCCCC:;<CBBBCECCCCC@CC?BB
@FG01X:00048:00043
ACGCTCGACATGCCCAGGTACAGGAG
+
ABBBB>??CDC?@@>?B@DBBBC@BB
@FG01X:00048:00045
AGCACTGTAGCTGTCACTAGTTACTTGT
+
AABBBDCE9=<@@@@ABBBCC@@@>;>>
@FG01X:00048:00046
ATATCGCGAGGGTATGGAAGACTCTAT
+
BABBBBADCCCBCCCB@C@BBBBBB>>
@FG01X:00048:00048
ATCAGACACGGACACAGCAGAACACAC
+
A8;:A@?A@@>BBBCBBECCC@A@@AB
@FG01X:00049:00004
TAGTATCAGCCTCGCCATGACGAAGGTATTCC
+
BBABABAA49699992;BBDBCB?A?AAA@C@
@FG01X:00049:00005
TAGTATCAGCCTCGCCATGACGAAGGTATTCC
+
8>94//////,////58:84499542444242
@FG01X:00049:00006
TCTCTATGCGCTCCACATGTCTAAGGT
+
BBB@@AB;;9<CB<@ADA@@C??>BBC
@FG01X:00049:00008
TCTCTATGCGCTCCACATGTCTAAGGT
+
CCB?AAA@@>B;;7<CCCBBACDAD@B
@FG01X:00049:00009
AGCACTGTAGTGTCACTAGTTACTTGT
+
B?@@@>>9994::;99=B9929@@;@A
@FG01X:00049:00011
TCTCTATGCGCTCCCACATGTCTAAGGT
+
49444/1,,,,,,,*,,49:;?11,/,/
@FG01X:00049:00013
TGATACGTCTCCTTCCTTAGTTACTTCA
+
BBB?BBBCB9::<@C>C?ABA??AA@CC
@FG01X:00049:00014
ATCAGACACGGACACAGCAGAACACAC
+
BAAB@A@BCCBBCBBBAAD@@>ACCBB
@FG01X:00049:00017
TCTCTATGCGCTCCACATGTCTAAGGT
+
BBCBBDBAAACBB@CCCBBBBCC@CDA
@FG01X:00049:00020
ATATCGCGAGGGTATGGAAGACTCTATA
+
876:1/1/4996?BDCBHACCB@@?AA;
@FG01X:00049:00022
CGTGTCTCTAGGCACAGGATTTTGTGTAG
+
CDCBEDCEDBD@EB?=?<9999-9A@BAC
@FG01X:00049:00023
ATATCGCGACTCTATAGAGG
+
=??@;;<CCBBCD9;;AAAB
@FG01X:00049:00025
TAGTATCAGCCTCCGCCATGACGAAGGTATTCC
+
84444;=9:?999244:;ABD<::?@:;9:6:>
@FG01X:00049:00027
ATATCGCGAGGTATGAAGACTCTAT
+
@??>>911/,*,0,,,22//18;78
@FG01X:00049:00032
ATCAGACACGGACACAGCA
+
@839==7448,-,-,,**,
@FG01X:00049:00034
TGATACCGTCTCCTTCCTTAGTTACTTCA
+
BA9911,/8;>@?AADAD@BCB@AAA@CD
@FG01X:00049:00035
TCTCTATGCGCTCCACATGTCTAAGGT
+
49;BBCDCABBCC@DBCBBBCDHBD@B
@FG01X:00049:00042
TACTGAGCTACACACACAGAAAGATTGGT
+
99;;<A@@@BAAACCBAB99;09?@>B?D
@FG01X:00049:00043
ATATCGCGAGGGTATGGAAGACTCTATA
+
BA@??B@@@CC?AABBBDACCCBBABBB
@FG01X:00049:00045
ATATCGCGAGGGTATGGAAGACTCTATA
+
BBAA?A8999909GACBDECCCBBB?@@
@FG01X:00049:00046
TGATACGTCTCCTTCCTTAGTTACTTCA
+
CCCBBB@@=996<?CAE?BBB@;<;ACC
@FG01X:00004:00050
TACTGAGCTACACACACAGAAAGATTGGT
+
D@AACBHCA@@BBBDCBEBBG?BBB?B?B
@FG01X:00004:00051
TGATACGTCTCCTTCCTTAGTTACTTCA
+
CBBAAADCBBC@C@E?BBCCB=@@A@AC
@FG01X:00004:00054
ACGCTCGACATGCCCAGGTACAGGAG
+
BBBABBBBCCB;;;89B@CBABB@@B
@FG01X:00004:00059
CGTGTCTCTAGGCACAGGATTTTGTGTAG
+
BBBCBCECCCD@BEBEC@BCCB9BBACCC
@FG01X:00004:00060
TACTGAGCTACACACACAGAAAGATTGGT
+
@@ABBBCCCCBBAAADCCBCC?BCC?D?C
@FG01X:00004:00063
AGCACTGTAACTGTCACTAGTTACTTGT
+
?9<;>AB;98=CCCCAAB@@FBBBB>AB
@FG01X:00004:00065
CGTGTCTCTAGGCACAGGATTTTGTGTAG
+
BBBB@BCCCCC?C@@@A@AAAB:DCA===
@FG01X:00004:00066
AGCACTGTAGCTGTCACTAGTTACTTGT
+
<>CEDCCCBCCC:<<CCCCCC@CBB>BB
@FG01X:00004:00070
TACTGAGCTACACACACAGAAAGATTGGT
+
BBBB??BBBBA@ABB;B;944-9>>;AAD
@FG01X:00004:00073
ATCAGACACGGACACAGCAGAACACAC
+
BAABAB?BBB@BBEABABB??>ACC@?
@FG01X:00004:00078
TACTGAGCTACACACACAGAAAGATTGGT
+
?B@AA@@@AABBBBB>;;444-9??<A?B
@FG01X:00004:00080
CGTGTCTCTAGGCACAGGATTTTGTGTAGAGG
+
BBBBBBECCCD@CBDCC@;;94,9999BCAA?
@FG01X:00004:00082
TCTCTATGCGCTCCACATGTCTAAGGT
+
BBBCBBBBBACCCABCCBBBBBEACAA
@FG01X:00004:00085
ATCAGACACGGACACAGCAGAACACAC
+
BBA@ABABCB?BCCCCCCCCCBCDCCC
@FG01X:00004:00088
TACTGAGCTACACACACAGAAAGATTGGT
+
CBCEFCBBCBDCCCA@>D99909A@>CAD
@FG01X:00004:00092
TAGTATCAGCCTCCCCATGACGAAGGTATTCC
+
<;CBBBCCD@:4444,9AD@BBB@B@CBB?B=
@FG01X:00004:00093
TAGTATCAGCCTCGCCATGACGAAGGTATTCC
+
@@BBBBC<<<@AA;<7;B@AB<;;=@CBCAC?
@FG01X:00004:00096
TACTGAGCGACACACACAGAAAGATTGGT
+
A@BBBA1111:::=A=9;44908>>=@DJ
@FG01X:00004:00097
TCTCTATGTCCACATGTCTAAGGTACTG
+
BBBDBDCBBB@CDDDBBBAC@D@CBBBB
@FG01X:00004:00098
ACGAGTGCGTTCCCCATGTCGTAGGTACTC
+
AA>@BBBB=92999-9@@ABCCBC?AAAAC
@FG01X:00005:00050
TGATACGTCTCCTTCCTTAGTTACTTCA
+
BBBBBBBBCBC@B@C@DABBB@BBB@BA
@FG01X:00005:00051
CGTGTCTCTAGGCACAGGATTTTGTGTAG
+
BBBBAAACAAAABAAAA@BBBC:BDABBB
@FG01X:00005:00053
ATCAGACACGGACACAGCAGAACACAC
+
BBBA??@CCC??BCCCCCCA@=@A=;;
@FG01X:00005:00055
TAGTATCAGCCTCGCCATGACGAAGGTATTCC
+
4?;99<A<<9>@@9<7;?@??9459<>@@696
@FG01X:00005:00057
ATCAGACACGGACACAGCAGAACACAC
+
BBBBBBBBB@<ABCBBCBBBB@BCBBC
@FG01X:00005:00065
ACGAGTGCGTTCCCCATGTCGTAGGTACTC
+
BBABBDB@>>5999/9B99<A@A@>@<<<=
@FG01X:00005:00067
ATATCGCGAGGGTATGGAAGACTATATA
+
BB@@BBBB?@@>ACCC@C@CCCBBB??>
@FG01X:00005:00068
AGCACTGTAGCTGTCACTAGTTACTTGT
+
<<HDGCCA>AABBBBAAABCD@CBB?AA
@FG01X:00005:00072
TCTCTATGCGCTCCACATGTCTAAGGT
+
@;<94444994=>;444444444249:
@FG01X:00005:00074
TCTCTATGCGCTCCACATGTCTAAGGT
+
BBCBBCBBABAAA@BFCBAAACD@CAB
@FG01X:00005:00075
TGATACGTCTCCTTCCTTAGTTACTTCA
+
BBCBBB?AACC@C@C@CB@@@BCCC@CC
@FG01X:00005:00077
TACTGAGCTACACACACAGAAAGATTGGT
+
AAAABDCBBBBBBBB?@B999-9@@BCAC
@FG01X:00005:00079
ATCAGACACGGACACAGCAGAACACAC
+
BABACA@=8969@@>1111/777;>;B
@FG01X:00005:00080
TCTCTATGCGCTCCACATGTCTAAGGT
+
BCBB::@ECCCDC@BBCCCCBCBBD@B
@FG01X:00005:00081
TAATATCAGCCTCGCCATGACGAAGGTATTCC
+
F@ABBAAAA=<@@@B>AAB@@;;7<?@@A=A=
@FG01X:00005:00084
TGATACGTCTCCTTCCTTATTACTTCA
+
AAAAABBBBBC@B?B8::;C@CB@?@B
@FG01X:00005:00088
TACTGAGCTACACACACAGAAAAGATTGGT
+
??@BBBCBBBBCBB@9?D9999/99969@A
@FG01X:00005:00094
AGCACTGTAGCTGTCACTAGTTACTTGT
+
@ABBCCCCCCCCBBBBBBBBCBECB?BB
@FG01X:00005:00096
AGCACTGTAGCTTTCACTAGTTACTTGT
+
ABBBDBBBA;;9B=BBCCCAA<A;96;B
@FG01X:00005:00097
TGATACGTCTCCTTCCTTAGTTACTTCA
+
CBBB?BBCCBC@C@C?B?BCC@CCC@CC
@FG01X:00006:00053
TACTGAGCTACACACACAGAAAGATTGGT
+
AABBBBC???BBBCCCDC9998;CCCD?A
@FG01X:00006:00056
ACGAGTGCGTTCCCCATGTCGTAGGTACTC
+
BBBBBBB@=92999-9999@AA>@=?;<<D
@FG01X:00006:00058
TACTGAGCTACACACACAGAAAGATTGGT
+
BAABBBCB??BBBECB@?9998;CC@C>B
@FG01X:00006:00059
ATATCGCGAGGGTATGGAAGACTCTATA
+
BB@>@B;;;;;;121=:=;?BBBBBBBC
@FG01X:00006:00062
CGTGTCTCTAGGCACAGGATTTTGTGTAG
+
BBBBCFDCAAB@BBCCCBBAAA9ACA==B
@FG01X:00006:00063
ATATCGCGAGGGTATGGAAGACTCTATA
+
BCAABA=B;9969A@A>B?BCCDCAABB
@FG01X:00006:00065
CGTGTCTCTAGGCACAGGATTTGATGTAG
+
4444444/8//,/26//,//85/////64
@FG01X:00006:00066
TAGTATCAGCCTCGCCATGACGAAGGTATTCC
+
F@CCBBCABB?@=;96;ABABA?=@A@>>6<5
@FG01X:00006:00068
ATCAGACACGGACACAGCAGAACACAC
+
BAAABBAABB@BCCBCCCBA@=ACCBB
@FG01X:00006:00069
TCTCTATGCGCTCCACATGTCTAAGGT
+
CCCC@AACCCCBB?BCECCBBBBACAC
@FG01X:00006:00070
TCTCTATGCGCTCCACATGTCTAAGGT
+
BCBBCCCCCCCBB>?ACCBBBBBACAC
@FG01X:00006:00071
ACGAGTGCGTTCCCCATGTCGTAGGTACTC
+
@A?ABBB@892999-9@>>@CCCC@BBAAA
@FG01X:00006:00072
ATATCGCGAGGGTATGGAAGACTCTATA
+
HCBA@?>B???>ACBAABCBCBCCC>@;
@FG01X:00006:00074
CGTGTCTCTAGGCACAGGATTTTGTGTAG
+
CBCCBBBBBCEABBBAC@BDDD::::CBA
@FG01X:00006:00076
ACGAGTGCGTTCCCCCATGTCGTAGGTACTC
+
AA@BBB>;8429999+4;:@ACCCC@CAAAA
@FG01X:00006:00077
CGTGTCTCTAGGCACAGGATTTTGTGTAAGGC
+
BBBBAACCCDC@EBBCC@BAAA9AAABC@C@C
@FG01X:00006:00079
TACTGAGCTACGACACACAGAAAGATTGGT
+
494944;949844444444444-44;9:24
@FG01X:00006:00088
ATCAGACACGGACACAGCAGAACACAC
+
BBBBBBBBBB@BCEBCCCFBD@CDEAB
@FG01X:00006:00089
TAGTAAGCCTCGCCATGACGAAGGTATTCC
+
CBB?A694968//,/08//11-/5678,42
@FG01X:00006:00090
TGATACGTCTCCTTCCTTAGTTACTTCA
+
CC@@ACCCHCG@E@CADCBCB@CCC@AA
@FG01X:00006:00096
AGCACTGTAGCTGTCATTAGTTACTTGT
+
@@CC<<<DCCDCACC49244424;;:;?
@FG01X:00006:00097
AGAGTCTCCTTCCTTAGTTACTTCAGTGC
+
BB@AAFBA@HAABBDGEC@CDCBCNC>@@
@FG01X:00006:00098
TAGTATCAGCCTCCCCCATGACGAAGGTATTCC
+
BAC99;@>99699999+8=?>>9959<?>>695
@FG01X:00007:00051
TAGTATCAGCCTCGCCATGACGAAGGTATTCC
+
BBBBBBCBBC?BA??=@BAABBA?B@BBB?B?
@FG01X:00007:00052
TAGTATTCAGCCTCGCCATGACGAAGGTATTTCC
+
>777,-*,,2229>996;A@@@BB>@@@999092
@FG01X:00007:00055
ACGCTCGACATGCCCAGGTACAGGAG
+
AABBBBBBCEFBBB=9999CCDC@@@
@FG01X:00007:00059
ACGAGTGCGTTCCCCATGTCGTAGGTACTC
+
BBBBBBB@;;2444,9F@@@CCBB?BCCCC
@FG01X:00007:00061
TACTGAGCTACACACACAGAAAGATTGG
+
B@BCCBBBBBABBCD>@;444-9>>>B@
@FG01X:00007:00064
ACGAGTGCGTTCCCCATGTCGTAGGTACTC
+
BBB?AB>;=95999/9@@@BCCCD@@?@@C
@FG01X:00007:00065
CGTGTCTCTAGGCACAGGATTTTGTGTAG
+
BAA@BBCCCCB@BBBBC?CCCC::::BAA
@FG01X:00007:00068
TACTGAGCTACACACACAGAAAGATTGGT
+
A?@@AAA@??AA@@BCC@9996;CC@C@C
@FG01X:00007:00071
ATCAGACACGGACACAGCAGAACACAC
+
BBAAABBBBB@BBBBBBBBBB@CBBB?
@FG01X:00007:00073
ACGAGTGCGTTCCCCATGTCGTAGGTACTC
+
BB@@ABBB=:2444-9@?@@CC@@=@@AAB
@FG01X:00007:00075
CGTGTCTCTAGGCACAGGATTTTGTGTAG
+
BBBBBBCCBBB@EBCBB??===6@B?ABC
@FG01X:00007:00076
ATCAGACACGGACACAGCAGAACACAC
+
BA>@@CBBBB?BC@AACCCCB@BBBBB
@FG01X:00007:00077
TACTGAGCTACACACACAGAAAGATTGGT
+
@@ABBCB?A?BBBBCA;;444-9>>;A@C
@FG01X:00007:00083
ATCAGACACGGACACAGCAGAACACAC
+
BBBBB?@@GC?BBCCCCDCCD@CDCCB
@FG01X:00007:00085
GACGCTCGACATGCCCAGGTACAGGAG
+
,/8?@C?@@CBB;;;69>;@BBBDBAA
@FG01X:00007:00088
TGATACGTCTCCTTCCTTAGTTACTTCAG
+
BBBBBBBBABB@CBCBD@B??>BBB@BCB
@FG01X:00007:00094
TGATACGTCTCCTTCCTTAGTTACTTCA
+
BBCBBB@@@@A=AAE>B?A@@=@BB?CC
@FG01X:00007:00096
TCTCTATGCGCTCCACATGTCTAAGGT
+
BBCBBBCABBCBB@CDEBBBBFEBD?A
@FG01X:00007:00097
AGCACTGTAGCTGTCACTAGTTACTTGT
+
<<DCCABCCCDBBCBBBBCBB@BBB@BA
@FG01X:00007:00098
ACGAGTGCGTTCCCCATGTCGTAGGTACTC
+
BBBBBCB@=95999/9AAACECCC@BCAAA
@FG01X:00007:00099
CGTGTCTCTAGGCACAGGATTTTGTGTAG
+
BBABBCDEBBC@BBDB@:4444,9A@@BC
@FG01X:00008:00050
TCTCTATGCGCTCCACATGTCTAAGGT
+
BDCCAAADCABADEBBBB9;;BF89:=
@FG01X:00008:00051
AGCACTGTAGCTGTCACTAGTTACTTGT
+
;<CCHCCAABBBBBA@AAABB@BBB?BB
@FG01X:00008:00054
TACTGAGCTACACACACAGAAAGATTGGT
+
A?@@AAAA>>AAAD;:8//11-1A>@D@C
@FG01X:00008:00056
TGATACGTCTCCTTCCTTAGTTACTTCA
+
BBBBBACBBBB?BBC@C@BBB@BBB@BC
@FG01X:00008:00057
ACGCTCGACATGCCCAGGTACAGGAG
+
BBA?BBBBBECCECBDC@BBCEC@AA
@FG01X:00008:00058
AGCACTGTAGCTGTCACTAGTTACTTGT
+
=@CCBCCCBBBCBBBBB@AADEDDC@@@
@FG01X:00008:00061
AGCACTGTAGCTGTCACTAGTTACTTGT
+
<<CCDDBDBBCCCDCBBBBCD@CBB@BB
@FG01X:00008:00063
TACTGAGCTACACACACAGAAAATG
+
??@CCBCCBBBBBCBCA888,,*((
@FG01X:00008:00064
AGCACTGTAGCTGTCACTAGTTACTT
+
<<DDCCCDBBBBBBBBBBBA:C;;;1
@FG01X:00008:00066
TCTATGCGCTCCACATGTCTAAGGT
+
@ACBBBABBBB@BBBBAA?@A@C@D
@FG01X:00008:00069
AGCACTGTAGCTGTCACTAGTTACTTGT
+
;;CCCDBCBBCBBBBBBBBBDBCBB99;
@FG01X:00008:00073
ATATCGCGAGGGTATGGAAGACTCTATA
+
BBBABBBCECB>CDCC@@?@@BBBA?AA
@FG01X:00008:00074
TCTCTATGCGCTCCACATGTCTAAGGT
+
BBBBCBECBBBBB@DDBBAAACCACAC
@FG01X:00008:00077
ACGCTCGACATGCCCAGGTACAGGAG
+
BBBBBB?@=;;444-9@>>@BBB?BC
@FG01X:00008:00079
ACGCTCGACATGCCCAGGTACAGGAG
+
BBBBBBBCBA;444-9?=CCCCC@CC
@FG01X:00008:00081
TGATACGTCTCCTTCCTTAGTTACTTCA
+
ABBBBBBB@AA@B@B@CACBB@BBC@BB
@FG01X:00008:00083
ATCAGACACGGACACAGCAGAACACAC
+
BBAC;;;BCCDCCCC?@??;;7<CABB
@FG01X:00008:00084
ACGCTCGACATGCCCAGGTACAGGAG
+
BBBA@BBBCBA?=?:==<?CCCD@CB
@FG01X:00008:00091
TGATACGTCTCCTTCCTTAGTTACTTCA
+
BBBBBBBCBAA>B?BADCB@A?BCC@BB
@FG01X:00008:00092
CGTGTCTCTAGGCACAGGATTTTGTGTAG
+
BBBAAACEAAA@BBB=::4444,9??@BC
@FG01X:00008:00093
CGTGTCTCTAGGCACAGGATTTTGTGTAG
+
CBBCBACAAAAECCBA@A9999-9C@@AC
@FG01X:00008:00095
TCTCTATGCGCTCCACATGTCTAAGGT
+
CEDDBGBCCCDBB?AACBBBBBCAC@B
@FG01X:00008:00099
AGCACTGTAGCTGTCACTAGTTACTTGT
+
BBBBCCCFCBBBBCCBDDCEB?BBB>BC
@FG01X:00009:00050
ATCAGACACGGACACAGCAGAACACAC
+
BBBBBBBBBB@BDDCCDCCBB@BBBBB
@FG01X:00009:00055
AGCACTGTAGCTGTCACTAGTTACTTGT
+
<=CCCDBCBCCBAAABCCCCC@BBB@BB
@FG01X:00009:00057
ATCAGACACGGACACAGCAGAACACAC
+
@AAC@A@CCC@CCA@AACCAA@B;;;B
@FG01X:00009:00059
ATATCGCGAGGGTATGGAAGACTCTATA
+
BBBBBB?????<ADCC@C@ECB@@@BBB
@FG01X:00009:00060
TGATACGTCTCCTTCCTTAGTTACTTCA
+
BA@ABCBBB?@>@@EDECBBB@?@=@BC
@FG01X:00009:00061
TGATACGTCTCCTTCCTTAGTTACTTCA
+
?ABBBBCAA@@@ACHBDABBB@BBB@BA
@FG01X:00009:00064
ACGAGTGCGTTCCCCATGTCGTAGGTACTC
+
AAABBBB?@>5999/9?999AA@A@B===C
@FG01X:00009:00065
TAGTATCAGCCTCGCCATGACGAAGGTATTCC
+
@=B@@>>999<>?996;@@?A<;7<@999696
@FG01X:00009:00066
TACTGAGCTACACACACAGAAAGATTGGT
+
BBBBDECBB@BBDB?=@A;997;@@>E@C
@FG01X:00009:00067
ATATCGCGAGGGTATGGAAGACTCTATA
+
BB?@?@?@9;;7<ABC@C@CCCCB@@AC
@FG01X:00009:00068
TACTGAGCTACACACACAGAAAGATTGGT
+
???BBCCBBBBABCCB@@999-9>>=@CE
@FG01X:00009:00070
TCTCTATGCGCTCCACATGTCTAAGGT
+
AABB@AACCCCBCACDCBBCCCCCD?A
@FG01X:00009:00071
CGTGTCTCTAGGCACAGGATTTTGTGTAG
+
BBBBBBBCBDA@BBB>=84444,9?@BCG
@FG01X:00009:00081
TACTGAGCTACACACACAGAAAGATTGGT
+
AAABBBB?@@ABBBCB@?;;96;@CCE@F
@FG01X:00009:00083
TCTCTATGCGCTCCACATGTCTAAGGT
+
BBBBBBBBBBB=BACCGAABBBGBC?B
@FG01X:00009:00087
TCTCTATGCTCTCCACATGTCTAAGGT
+
944444449?>9924444449442424
@FG01X:00009:00090
ACGCTCGACATGCCCAGGTACAGGAG
+
BBABBBBCB;;444-9?<@BBFCBDB
@FG01X:00009:00091
TACTGAGCTACACACACAGAAAGATTGGT
+
AABACBBBBB@AABCB;@944-9>>>A@C
@FG01X:00009:00092
TACTGAGCTACACACACAGAAAGATGGT
+
@>AABBB@??BBBBCB@?9996;ABD@C
@FG01X:00010:00051
ATATCGCGAGGGTATGGAAGACTCTAT
+
BBABBBEBDBDBDCBB@D@CCBBA?A>
@FG01X:00010:00054
CGTGTCTCTAGGCACAGGATTTGTGTA
+
;9994=4449=89@>>><9991944//
@FG01X:00010:00055
TCTCTATGCGCTCCACATGTCTAAGGT
+
BBBCBDCEEBBBB@CCA@@CBBBAEAC
@FG01X:00010:00056
CGTGTCTCTAGGCACAGGATTTTGTGTAG
+
BBBBBBCCCDC@BBABC@CCBC:AABABB
@FG01X:00010:00057
CGTGTCTCTAGGCACAGGATTTTGTAG
+
BBBBCCDAAA@>@B;;;?=::8+116:
@FG01X:00010:00059
TAGTATCAGCCTCGCCATGACGAAGGTATTCC
+
BBC@@ADBBB@99;@=@AAA>@=;@@AAA?B?
@FG01X:00010:00060
TCTCTATGCGCTCCACATGTCTAAGGT
+
BBCC@?@=:1131?>ACD;::CC?BAB
@FG01X:00010:00062
ATATCGCGAGGGTATGGAAGACTCTAATA
+
A9;9>?>=9=@5994424:::966..,..
@FG01X:00010:00064
TACTGAGCTACACACACAGAAAGATTGGT
+
AABBBBBA@@BBABCB@A4996;BB@E@C
@FG01X:00010:00066
ATCAGACACGGACACAGCAGAACACAC
+
A>?@ABBBBB>ABCAABCCCB@BBBBB
@FG01X:00010:00069
TAGTATCAGCCTCGCCATGACGAAGGTATTCC
+
BBCBCBBAAAB@B;;8<CBCCBB?A?A?A7;7
@FG01X:00010:00077
ATCAGACACGGACACAGCAGAACACAC
+
A@@@@@?>>>;9999>?944A>A;99=
@FG01X:00010:00080
TGATACGTCTCCTTCCTTAGTTACTTCA
+
BBBBBBCCBBC@DACCDBCBB?B;:8<C
@FG01X:00010:00082
TGATACGTCTCCTTCCTTAGTTACTTCA
+
A@@@ABCBBBB?DBC@C@BBB@BBB@BC
@FG01X:00010:00084
TCTCTATGCGCTCCACATGTCTAAGGT
+
BBBAACCDCCCBB?BCDBBABCCBF@B
@FG01X:00010:00085
ATCAGACACGGACACAGCAGAACACAC
+
CABBBBAB?@=ACGDDCCCCD@DDBBB
@FG01X:00010:00086
TGATACGTCTCCTTCCTTAGTTACTTCA
+
BBBBBBBBBBA?B@C@D@ABB@BBB@CD
@FG01X:00010:00088
TACTGAGCTACACACACAGAAAGATTGGT
+
BBBCCCCCBBABCCC@AB99909@@<ADD
@FG01X:00010:00089
TGATACGTCTCCTTCCTTAGTTACTTCA
+
BBBABBBBBCB@C@C@C@CBC@ABBACB
@FG01X:00010:00092
TACTGAGCTACACACACAGAAAGATTGGT
+
BBBBBBBBAABBBBB@;;444-9@@=CBD
@FG01X:00010:00097
TGATACGTCTCCTTCCTTAGTTACTTCA
+
BBBBBBBBCCC@C@D@C@BBB@BBD?BC
@FG01X:00011:00051
ATATCGCGAGGGTATGGAAGACTCTATA
+
BBBBBBBBCCI@DAAA@BCCCBBCA?BC
@FG01X:00011:00056
ACGAGTGCGTTCCCCATGTCGTAGGTACTC
+
AA???@BCBB;>==6=BB=@BBBB>A@@@B
@FG01X:00011:00058
TCTCTATGCGCTCCACATGTCTAAGGT
+
BBCCBBBBAAA>>@BCDBBAABC?B?E
@FG01X:00011:00061
TACTGAGCTACACACACAGAAAGATTGGT
+
??@AAAAAAAAAAACFDA99969=@@C@C
@FG01X:00011:00066
ACGCTCGACATGCCCAGGTACAGGAG
+
ABBB@AABDCC???<>?>BBCCC@CC
@FG01X:00011:00067
CGTGTCTCTAGGCACAGGATTTTGTGTAG
+
BBBBBCCBBBC@BBBBB@BDDD9AA@AA>
@FG01X:00011:00068
ATCAGACACGGACACAGCAGAACACAC
+
BBA@ACBBB@?BBCCBCBCEC@BBBBB
@FG01X:00011:00071
ATATCGCGGGGGGTATGGAAGACTCTATA
+
BB=88>899999(99@B?C?CEFGCC:<=
@FG01X:00011:00076
ATCAGACACGGACACAGCAGACACAC
+
BB@ABBABCB@BCB887,-,,,2,,1
@FG01X:00011:00078
TGATACGTCTCCTTCCTTAGTTACTTCA
+
AABBBBDBBBC?B@D@DBBAA?CBB@BC
@FG01X:00011:00080
ATATCGCGAGGGTATGGAAGACTCTATA
+
BAABBBBB99;8<BBB?A@ACCAC@9;;
@FG01X:00011:00081
TAGTATCAGCCTCGCCATGACGAAGGTATTCC
+
BBE@@AECDCB>@;;59@@9<<BABAECF@C=
@FG01X:00011:00082
CGTGTCTCTAGGCACAGGATTTTGTGTAG
+
BBBCBBBBBBB?BBBCD@????6@==BCB
@FG01X:00011:00087
CGTGTCTCTAGGCACAGGATTTTGTGTAG
+
BBBBBBBCBBB@BBBBC@AAAA9CCBBBB
@FG01X:00011:00088
TGATACGTCTCCTTCCTTAGTTACTTCA
+
BBBBBBDDC@@>@@C@CECA?=@AA>BC
@FG01X:00011:00090
ATATCGCGAGGGTATGGAAGACTCTATA
+
@@@BBCABABB>AAAA>B?AAABC@?:;
@FG01X:00011:00091
ATCAGACACGGACACAGCAGAACACAC
+
BAAA::;BBC?BBBBA>??9959@>>>
@FG01X:00011:00096
TAGTATCAGCCTCGCCATGACGAAGGTATTCC
+
BBBBCAB<<;>?A;;7;A@@A<;9=@BBB>A=
@FG01X:00012:00052
TACTGAGCTACACACACAGAAAGATTGGT
+
BBBBBBBBABBB@ABCDCCBC>BBA@B@B
@FG01X:00012:00053
TACTGAGCTACACACACAGAAAGATTGGT
+
A?@BBAAABBBBBEDBB?===:@===B@C
@FG01X:00012:00054
TAGTATCAGCCTCGCCATGACGAAGGTATTCC
+
@=B;9=BCCEDBCCDBDAAACCC?B?ACCAD@
@FG01X:00012:00058
TAGTAACAGCCTCGCCATGACGAAGGTATTCC
+
==B??=@CBA=A@@@?BCC@@AB?B@DCC@C@
@FG01X:00012:00060
TAGTATCAGCCTCCCACATGACGGATGATTCC
+
CBBBBBCBB87///+//,,,,,,*,,,,/:@@
@FG01X:00012:00061
TCTCTATGCGCTCCACATGTCTAAGGT
+
4449444444::;294?>>99995:89
@FG01X:00012:00062
ATATCGCGAGGGTATGGAAGACTCTATA
+
BB@??CBDDEC>AAAB@D@BBBBBC@64
@FG01X:00012:00066
TGATACGTCTCCTTCCTTAGTTACTTC
+
BB@@AAABBBB@C@B@DCBA;699924
@FG01X:00012:00067
TCTCTATGCGCTCCACATGTCTAAGGT
+
CBCE@ABCCCCCB@BCCB?@@CCBCAC
@FG01X:00012:00068
CGTGTCTCTAGGCACAGGATTTTGTGTAG
+
BBBBBBDCCC@?ABBBB@BCBC:AA@=AA
@FG01X:00012:00072
ACGCTCGACATGCCCAGGTACAGGAG
+
?=>BBBBBBDD???>?B@DBBDD@@@
@FG01X:00012:00084
ATATCGCGAGGGTATGGAAGACTCTATA
+
@@?@@BBCCDCBCCCC@BCBBBBBA>@@
@FG01X:00012:00085
ATATCGCGAGGGTATGGAAGACTCTATA
+
=>?@@BBCCCCACDCB@D@BCCCCCBBB
@FG01X:00012:00087
TCTCTATGCGCTCCACATGTCTAAGGT
+
AABBAABA@AAAA@CBA@;;<ABCB?B
@FG01X:00012:00088
ACGCTCGACATGCCCAGGTACAGGAG
+
BBBBBBBCBBA99;7;@>BDDDE@BB
@FG01X:00012:00089
TACTGAGCTACATACACAGAAAGATTGGT
+
BBBBBBBCCCCCBBA@A@99809?>=BAC
@FG01X:00012:00094
AGCACTGTAGCTGTCACTAGGTTACTTGT
+
CBCBBBEDCCCCBCCBCBBC@C?AAB@AB
@FG01X:00012:00097
ATCAGACACGGACACAGCAGAACACAC
+
BAAAABBB@@@ABBBBAAABB@BBBBB
@FG01X:00013:00051
TGATACGTCTCCTTCCTTAGTTACTTC
+
>499444;49<>A<@=A7<;B>BBB?B
@FG01X:00013:00056
TACTGAGCTACACACACAGAAAGATTGGT
+
??@AAAB@??ABBBCCCC??><>??>B@B
@FG01X:00013:00057
TCTCTATGCGCTCCACATGTCTAAGGT
+
BBBBAAACCCCCB@CBCABBBCB?B?B
@FG01X:00013:00061
ATCAGACACGGACACAGCAGAACACAC
+
A>>BBBB@AA@BBCCBBDAA@@CCCCB
@FG01X:00013:00062
TGATACGTCTCCTTCCTTAGTTACTTCA
+
C:9;@@@;<<B=@?A>A>A@@=@AAABB
@FG01X:00013:00067
AGCACTGTAGCTGTCACTAGTTACTTGT
+
<<CCCCCBAAABBBEBA?BBDACBB>?@
@FG01X:00013:00069
ATCAGACACGGACACAGCAGAACACAC
+
A?<<BBBBBB?BBCBAACC;99;CB?B
@FG01X:00013:00071
ATATCGCGAGGGTATGGAAGACTCTATA
+
AAAB@BBBCCCACDCC@C@EBBBBAABB
@FG01X:00013:00072
TACTGAGCTACGATTGGTGCTGCG
+
>>>B@BBBBBBBBB?E@CCCBBBB
@FG01X:00013:00074
ATCAGACACGGACACAGCAGAACACAC
+
BCBBBB>ABB@BBBCCBDCBB@CCBCB
@FG01X:00013:00077
ATATCGCGAGGGTATGGAAGACTCTAT
+
BBBABBCDDDB>CGAA?C?@A@BB@@@
@FG01X:00013:00078
TACTGAGCTACACACACAGAAAGATTGGT
+
@?BBAAABBABBBBCA;;444-9??<A@C
@FG01X:00013:00081
TCTCTATGCGCTCCACATGTCTAAGGT
+
BBCBBBBCCCCBB@CCCBAAACCADCA
@FG01X:00013:00083
CGTGTCTCTAGGCACAGGATTTTGTGTAG
+
@AAAA@FFFDB?BBBCC@;:::1:A?@BC
@FG01X:00013:00087
ATATCGCGAGGGTATGGAAGACTCTATA
+
BBA@BCBC?@@>ACCC?B@BCCCBBAAA
@FG01X:00013:00090
TGATACGTCTCCTTCCTTAGTTACTTCA
+
BBBABBCCBBA?BAC@C@BAA?ABB@BC
@FG01X:00013:00092
ACGCTCGACATGCCCAGGTACAGGAG
+
BBBBBBBBCCBCCBB??>?BCCC@CB
@FG01X:00013:00093
TAGTATCAGCCTCGCCATGACGAAGGTATTCC
+
BBBBBCCBEB?==996;AA@@A?=A@BBB9;7
@FG01X:00013:00094
AGCACTGTAGCTGTCACTAGTTACTTGT
+
;<CCDEBCCCCB?AACCCBDD@BBB<@@
@FG01X:00013:00095
TACTGAGCTACACACACTGAAAGATTGGT
+
@AA???CBBBABBBB@;@999-9>?;>>@
@FG01X:00013:00099
TAGTATCAGCCTCGCCATGACGAAGGTATTCC
+
BBBBBBBAA@>>>9;59?@?A<;9<@B@B=A=
@FG01X:00014:00050
ACGAGTGCGTTCCCCATGCGTAGGTACTC
+
;<;B@>AB@A6999/9999786:,11::7
@FG01X:00014:00056
CGTGTCTCTAGGCACAGGATTTTGTGTAG
+
BBBBDDDCAAA?B@@@B>9999/99999A
@FG01X:00014:00058
TACTGAGCTACACACACAGAAAGATTGGT
+
A>>BCBBBBBBCABBDCC@@@>@BB@C?B
@FG01X:00014:00059
TACTGAGCTACACACACAGAAAGATTGGT
+
BBBBBBBBBBBB?ABBBC9996;AA?C@C
@FG01X:00014:00060
TAGTATCAGCCTCGCCATGACGAATGGTATTCC
+
CBB?@ADAA>B>99959=<<?1/-//7///,/,
@FG01X:00014:00064
TGATACGTCTCCTTCCTTAGTTACTT
+
AAAAAAACBBC>A@@@DEBBB@CDB@
@FG01X:00014:00067
ATCAGACACGGACACAGCAGAACACAC
+
BB@@@BBBBB>AACBCBGACCBCBBBB
@FG01X:00014:00072
ACGCTCGACATGCCCAGGTACAGGAG
+
BAA@BBCCBBBCCCBBA?ABCBD@?A
@FG01X:00014:00075
TGATACATCTCCTTCCTTAGTTACTTCA
+
DCCCBBBBBAA>B?B?B?ABCBDCEACD
@FG01X:00014:00078
TGATACGTCTCCTTCCTTAGTTACTTCA
+
BBAABBCDDBB?B@C@D@A@@@BBB@BB
@FG01X:00014:00080
CGTGTCTCTAGGCACAGGATTTTGTGTAG
+
BBBBBBBCCCB@BAAAB@BCBC:CCCCCC
@FG01X:00014:00081
TGATACGTCTCCTTCCTTAGTTACTTCA
+
=A@BBBBBBBB?AAA@D@>?BABAB@BB
@FG01X:00014:00083
CGTGTCTCTAGGCACAGGATTTTGTGTAG
+
BCBB@@ECDCCACBCCCBCCCC9==<CCC
@FG01X:00014:00085
ATCAGACACGGACACAGCAGAACACAC
+
BBBBBB?A??<@BCCCBBB@@=@BB@@
@FG01X:00014:00089
TCTCTATGCGCTCCACATGTCTAAGGT
+
BBDCCECAAACBC@BCDBBBBCCACDA
@FG01X:00014:00095
AGCACTGTAGCTGTCACTAGTTACTTGT
+
CBBBCCCCHCDBABDBBBEB@=A>>=@C
@FG01X:00014:00099
TGATACGTCTCCTTCCTTAGTTACTTCA
+
BBBBBBBBBBB@CAC@C@ABB@B@B@BB
@FG01X:00015:00050
CGTGTCTCTAGGCACAGGATTTTGTGTAG
+
BBBCCCEBEGA?@A=9?<9999/9@>B>>
@FG01X:00015:00052
ATATCGCGAGGGTATGGAAGACTCTATA
+
BBBBBBBBBBB@DDCB@DABBCCCCBBA
@FG01X:00015:00053
TGATACGTCTCCTTCCTTAGTTACTTCA
+
?ABBCBBBABB@C@CAD@BCB?BBB@BB
@FG01X:00015:00057
ATATCGCGAGGGTATGGAAGACTCTATA
+
?@@@@@B@@AB<BC?@>B?AACCCBBBB
@FG01X:00015:00058
TGATACGTCTCCTTCCTTAGTTACTTCA
+
AAAAAABBBBB@E?C?C@ABB@B?A@BB
@FG01X:00015:00059
TACTGAGCTACACACACAGAAAGATTGGT
+
AABBBBBBBBBB?AEC@@9996;A>?C@C
@FG01X:00015:00060
ACGAGTGCGTTCCCCATGTCGTAGGTACTC
+
99:CCCCBBB?BA@9B;<<BBBAF?@DCCC
@FG01X:00015:00061
TCTCTATGCGCTCCACATTAAGGTACTG
+
;;9999:9>>>>>;=99824892484::
@FG01X:00015:00062
ACGAGTGCGTTCCCCATGTCGTAGGTACTC
+
AABABBBBBA6944,999;CCBBC@C<==C
@FG01X:00015:00065
ATATCGCGAGGGTATGGAAGACTCTATA
+
BA@@@BCCCCC>CBAA@ECCCCCBA>@@
@FG01X:00015:00068
ATCAGACACGGACACAGCAGAACACAC
+
BBBBBABBBB@BBBBBCCC@@@ACBBB
@FG01X:00015:00069
ACGAGTGCGTTCCCCATGTCGTAGGTACTC
+
B<<<BA@ACG@CCC:CCCC99999234944
@FG01X:00015:00071
ACGCTCGACATGCCCAGGTACAGGAG
+
ABBBBCBA==9944-9@=@CCCC@BB
@FG01X:00015:00072
TCTCTATGCGCTCCACATGTCTAAGGT
+
CCBBA?BBBB<<<?BAAAA@AAC@C?B
@FG01X:00015:00073
TACTGAGCTACACACACAGAAAGATTGGT
+
BBBBBBBA>@BAABBCDB9998;BB=@=@
@FG01X:00015:00074
ATATCGCGAGGGTATGGAAGACTCTA
+
@>999>?94/8+////,/56//,,..
@FG01X:00015:00075
TCTCTATGCGCTCCACATGTCTAAGGT
+
BDCCCCCAABCBC@DDGABB@AAAE=<
@FG01X:00015:00076
AGCACTGTAGCTGTCACTAGTTACTTGT
+
<<DCHCBBCBDBABBBBBBCD@BBB@BB
@FG01X:00015:00079
ATCAGACACGGACACAGCAGAACACAC
+
BAAA@@@CBB?BBDDBABB;;69B>=>
@FG01X:00015:00082
TGATACGTCTCCTTCCTTAGTTACTTCA
+
?@ABBBBBBBB@C?B?BACBB@BBE@BC
@FG01X:00015:00083
TACTGAGCTACACACACAGAAAGATTGGT
+
A??BCCCC??ABBBCCCB;996;@CDC@C
@FG01X:00015:00084
ACGAGTGCGTTCCCCCATGTCGTAGGTACTC
+
BBCBCB=:8929999+4;?@BCDCC@BAAAB
@FG01X:00015:00089
CGTGTCTCTAGGCACAGGATTTTGTGTAG
+
@AAABBCBBBB?BBDBB?9:::1;A?BCC
@FG01X:00015:00092
CGTGTCTCTAGGCACAGGATTTTGTGTAG
+
BBBBAABCCCC@BBBBC@BCCC:DEDBBB
@FG01X:00015:00093
ACGAGTGCGTTCCCCATGTCGTAGGTACTC
+
BBBBBBB:::2999-9@@ABECCD@CAAAC
@FG01X:00015:00096
ACGAGTGCGTTCCCCATGTCGTAGGTACTC
+
BBBBBBB;892994,9@@@BCCDE@B?@@B
@FG01X:00015:00097
AGCACTGTAGCTGTCACTAGTTACTTGT
+
@BCCCFBDCBBAAABBBBBCD@BBB@AA
@FG01X:00015:00098
CGTGTCTCTAGGCACAGGATTTTGTGTAG
+
AAABBCCCBBB@CBCB@:4444,9@BCCC
@FG01X:00016:00054
CGTGTCTCTAGGCACAGGTTTTTGTGTAGAG
+
BBBBBBCCCDB@BBBBB@CCCC3CDB=@@;;
@FG01X:00016:00059
ATCAGACACGGACACAGCAGAACACAC
+
BDAB@?@CCC@BBCCBBGBCB@BBBBB
@FG01X:00016:00060
ACGCTCGACATGCCCAGGTACAGGAG
+
BBABBBBCCECAAA=9979ABADC@A
@FG01X:00016:00061
TACTGAGCTACACACACAGAAAGAATGGT
+
BABBCBB??@BBAADCB@444-9=;?C@C
@FG01X:00016:00063
TACTGAGCTACACACACAGAAAGATTGGT
+
@@ABBBCBBBAABCCB@@994-8==>B@C
@FG01X:00016:00064
AGCACTGTAGCTGTCACTAGTTACTTGT
+
@@CCBDCCABBB@@@ABBBBCBE??=AB
@FG01X:00016:00065
TACTGAGCTACACACACAGAAAGATTGGT
+
@?@@AABBAA?@@BCB@A9946;@@>BCC
@FG01X:00016:00066
CGTGTCTCTAGGCACAGGATTTTGTGTAG
+
BBBCBBAAADD@B?@?C@@@@=6=C@@>A
@FG01X:00016:00069
ACGAGTGCGTTCCCCATGTCGTAGGTACTC
+
==?>?@@@AB>BBB9A<<9>>>9927@>99
@FG01X:00016:00072
ATATCGCGAGGTATGGAAGACTCTAT
+
BB=?67/111,/8:A@D@BBDGCA@>
@FG01X:00016:00074
ATCAGACACGGAGCAGAACACACAGAC
+
BB@@???BBC@CCCC9::<CCBCCAA@
@FG01X:00016:00076
ATATCGCGAGGGTATGGAAGACTCTATA
+
BB::;DCCCCC@DDDC>A>ACCBAB;;;
@FG01X:00016:00078
ACGAGTGCGTTCCCCATGTCGTAGGTACTC
+
BBB@ACBA892999,9?>>ADCCC@C@AAB
@FG01X:00016:00081
TCTCTATGCGCTCCTCTAAGGTACTTG
+
<<9BBDGCBBCAB@BCCB@A>>ABC@B
@FG01X:00016:00084
TAGTATCAGCCTCGCCATGACGAAGGTATTCC
+
BABBBBA<<<>?@9;7;@@99<;8<@ABD8<:
@FG01X:00016:00085
TGATACGTCTCCTTCCTTAGTTACTTCA
+
<99AA@>9=4454248987::7444244
@FG01X:00016:00088
TTGAGTACACACACAGAAAAGATTGGTGC
+
B?BABBBBBBCA;;:9884/9?@>BACCC
@FG01X:00016:00090
TAGTATCAGCCTCGCCATGACGAAGGTATTCC
+
BBBBBCE::>BCCBB?ABBBB@A>A@CCC@C@
@FG01X:00016:00093
TACTGAGCTACACACACAGAAAGATTGGT
+
AABCCCCBBB99;CEBBB;;;7;ACFEBC
@FG01X:00017:00050
TAATATCAACCTCGCCATGACGAAGGTATTCC
+
BB@BBB@@=@=@@BBACBBCBBB6;59==;@>
@FG01X:00017:00051
TAGTATCAGCCTCGCCATGACGAAGGTATTCC
+
BBBBCCCCBB?BB@@=@CCCBCC@CBBCEAD@
@FG01X:00017:00052
ACGCTCGACATGCCCAGGTACAGGAG
+
?CBBBAAAAB@BCC@@A>?BCBC?CC
@FG01X:00017:00053
AGCACTGTAGCTGTCACTAGTTACTTGT
+
<@CDCFCEABBCBCCBD??AA?AA@=@@
@FG01X:00017:00056
ACGCTCGACATGCCCAGGTACAGGAG
+
BBBBCBBCDDD?==<9859=>;;8;A
@FG01X:00017:00058
TACTGAGCTACCACACACAGAAAGATTGT
+
<<;;<BA994428944444444-4/8,//
@FG01X:00017:00059
TGATACGTCTCCTTCCTTAGTTACTTCA
+
BBBBCDCB@@@6969697;BB?BCCCBC
@FG01X:00017:00060
TCTCTATGCGCTCCACATGTCTAAGGT
+
@ABBBBBAABBBB@CCECAABCDAC@B
@FG01X:00017:00062
ACGCTCGACATGCCCAGGTACAGGAG
+
A?<?BBBBCAAABB>BB@CBCCC@BB
@FG01X:00017:00063
TCTCTATGCGCTCCACATGTCTAAGGTACT
+
AAAA@ACCCBBBB@C@A?BBCCCBFA@?@>
@FG01X:00017:00066
CGTGTCTCTAGGCACAGGATTTTGTGTAG
+
BBBB::=DDBCBCBCCC?DECB:CC?@@B
@FG01X:00017:00067
CGTGTCTCTAGGCACAGGATTTTGTGTAG
+
BBBC:;=CFED=@@<99<@@@B4AA>>>>
@FG01X:00017:00068
TGATACGTCTCCTTCCTTAGTTACTTCA
+
CC@?ADCAABC?C@DAC@CCB@BBC@CC
@FG01X:00017:00069
ATATCGCGAGGGTATGGAAGACTCTATA
+
BBBB@AACDCC@BBAA@B@AAABBBAAA
@FG01X:00017:00072
CGTGTCTCTAGGCACAGGATTTTGTGTAG
+
AA9;;?:;9992444AB@BCCC:=<<BB=
@FG01X:00017:00075
ACGCTCGACATGCCCAGGTACAGGAG
+
BBBABBBCBB?9;;69B@BBBCDBC@
@FG01X:00017:00077
AGCACTGTAGATGTCACTAGTTACTTGT
+
BBBBAABEABBC@AACDCDBB@CCB?BA
@FG01X:00017:00078
TACTGAGCTACACACACAGAAAGATTGGT
+
9::<99BC<;;>@99994444-4//,/,/
@FG01X:00017:00081
ATATCGCGAGGGTATGGAAGACTCTATA
+
BBBB@@ACCCC?DAAA?CBCCF@ADBBB
@FG01X:00017:00082
TACTGAGCTACACACACAGAAAGATTGGT
+
A==?BCBB??ABCBEBBC9998<CC@C@B
@FG01X:00017:00083
CGTGTCTCTAGGCACAGGATTTTGTGTAG
+
BBDCCCBCBBB?BCDDC@CCCB9AA?BCB
@FG01X:00017:00084
ACGCTCGACATGCCCAGGTACAGGAG
+
B?>?BBBCCCC???<>B>BCDCD@AA
@FG01X:00017:00085
TCTCTATGCGCTCCACATGTCTAAGGT
+
BCCBAAABBA@@@@BCCBBBBCEAC@B
@FG01X:00017:00086
ATCAGACACGGACACAGCAGAACACAC
+
9>;@9:;BCC?BBCCBCCBBB@DBBBB
@FG01X:00017:00090
AGCACTGTAGCTGTCACTAGTTACTTGT
+
:;BCBGEDCCDGCD;><CCEE@BDD>@@
@FG01X:00017:00092
TGATACGTCTCCTTCCTTAGTTACTTCA
+
CCB?BBCCBBC@C@C@CABBA@AAA@BB
@FG01X:00017:00094
TACTGAGCTACACACACAGAAAGATTGGT
+
BBBCBBBCCCCCCBCBB;444-9?@>BCC
@FG01X:00017:00095
TCTCTATGCGCTCCACATGTCTAAGGT
+
BBBCAABCCBCBB@BCGBBCAADBFAC
@FG01X:00017:00098
ATATCGCGAGGGTATGAAGACTCTATA
+
AABBBBBCBBB>BDDBD?BABBHB?@@
@FG01X:00017:00099
TGATACGTCTCCTTCCTTAGTTACTTCA
+
A@AABBA@===@C@C@B@BCC?CCC@CC
@FG01X:00018:00050
ATATCGCGAGGGTATGGAAGACTCTATA
+
BB@?@BBCCCCACE@@>A@ECCCCCCCB
@FG01X:00018:00051
ATCAGACACGGACACAGCAGAACACAC
+
AABBBBBAB?<BBBBBADABB@BBBBB
@FG01X:00018:00054
TACTGAGCTACACACACAGAAAGATTGGT
+
BBDCECCCBCBBBBCCCBBAA<@;:8<@C
@FG01X:00018:00055
ATATCGCGAGGGTAGGGAAGACTCTATA
+
CABBBBBBABB>BDEC@B?@BBBBA?AB
@FG01X:00018:00058
TAGTATCAGCCTCGCCATGACGAAGGTATTCC
+
BBBBBBCBBD@BCBA?BCDECBD@D@CCC@C@
@FG01X:00018:00060
ATATCGCGAGGGTATGGAAGACTCTATA
+
CBBCBBABBBC@BEAAADBCCCCC@@@C
@FG01X:00018:00061
CGTGTCTCTAGGCACAGGATTTTGTGTAG
+
@BAABBCB?A@@CAAAD@BABB9AC@@>>
@FG01X:00018:00062
ATCAGACACGGACACAGCAGAACACAC
+
BA@?@CCCCCABCAABAABBB?BBBBC
@FG01X:00018:00063
ATATCGCGAGGGTATGGAAGACTCTATA
+
BBBAABABBBDBDCBB>B@BCBBB??B?
@FG01X:00018:00064
TGATACGTCTCCTTCCTTAGTTACTTCA
+
BB??@CCA=9:8<@CBDACCB@BBB@BC
@FG01X:00018:00065
ACGCTCGACATGCCCAGGTACAGGAG
+
AA?AAABBBCCCDDABB?ABBDC@?>
@FG01X:00018:00066
TGATACGTCTCCTTCCTTAGTTACTTCA
+
@AB@AACCBBB@B@B@D@AAA@???ADC
@FG01X:00018:00068
CGTGTCTCTAGGCACAGGATTTTGTGTAG
+
BBBBBBCCCCB@CBBBB?CCFD:AA@>>@
@FG01X:00018:00069
TGATACGTCTCCTC
+
444894441//,//
@FG01X:00018:00070
CGTGTCTCTAGGCAAAGGATTTTGTGTAG
+
B@>>ABCCC@B@BBB>E@CBCB:DC?=8;
@FG01X:00018:00071
ATATCGCGAGGGTATGGAAGACTCTAT
+
BAABBBCCCCCABDCA?A?BCCCC@@@
@FG01X:00018:00075
TACTGAGCTACACACACAGAAAGATTGGT
+
=??BABBBA@?@@ACCCB9998;AC@C?C
@FG01X:00018:00076
ACGCTCGACATGCCCAGGTACAGGAG
+
AB>BBBBBBDCAAA=AB>BBCDC@BB
@FG01X:00018:00078
AGCACTGTAGCTGTCACTAGTTACTTGT
+
AADDCCCCCCEBBBBABBBBB?BAA?AA
@FG01X:00018:00079
ACGCTCGACATGCCCAGGTACAGGAG
+
BBABCCA@@9999909@;@@CDCBCC
@FG01X:00018:00081
CGTGTCTCTAGGCACAGGATTTTGTGTAG
+
BBBCBBDD::<@CCCCC?@@=96@A=?@D
@FG01X:00018:00083
ACGCTCGACATGCCCAGGTAGA
+
BBAABBBB@A@9996;C@CCCC
@FG01X:00018:00084
CGTGTCTCTAGGCACAGGATTTTGTGTAG
+
BBBBBBCCCDC@C@@??=ABB@:AA?AAC
@FG01X:00018:00085
TCTCTATGCGCTCCACATGTCTAAGGT
+
CBBB<=>BAAA>@=A=<;@AD9<69<>
@FG01X:00018:00086
ATATCGCGAGGTTATGGAAGACTCTAT
+
BB?@?BACCCBG@DBB>A?BCCDCBBB
@FG01X:00018:00087
TGATACGTCTCCTTCCTTAGTTACTTCA
+
BBB@BBBB??=@A@C@B@>BB@BBB@BC
@FG01X:00018:00088
ACGAGTGCGTTCCCCATGTGTAGGTACTC
+
CB@@BBB;>92999-9FA@ABBC@CCCCC
@FG01X:00018:00089
ACGAGTGCGTTCCCCATGTCGTAGGTACTC
+
BBBCBB@>?@6999/99949>??@>@CCBB
@FG01X:00018:00092
AGCACTGTAGCTGTCACTAGTTACTTGT
+
BBBBBBBGBBBCBBBBCCCCCABBB?BB
@FG01X:00018:00094
TGATACGTCTCCTTCCTTAGTTACTTCA
+
B@?AAAA@@@A?A?A@B@<??@AAB@@@
@FG01X:00018:00097
AGCACTGTAGCTGTCACTAGTTACTTG
+
@@BCDECCBBBBBBB@@ABCD@BB@?B
@FG01X:00018:00098
ACGAGTGCGTTCCCCATGCTCGTAGGTACTC
+
BBABBC@@AB>BBA4<<111/7819244449
@FG01X:00019:00050
ACGCTCGACATGCCCAGGTACAGGAG
+
?BBBBBBBBCCCCC?>?=@>@@C@CC
@FG01X:00019:00054
TGATACGTCTCCTTCCTTAGTTACTTCA
+
@??@BBBBBBB>B?B@D@A@@@AAA@BC
@FG01X:00019:00056
ACGAGTGCGTTCCCCATGTCGTAGGTACTC
+
AA?AAACBBB=>==6=:;;BCCBB>A@A@B
@FG01X:00019:00057
ACGAGTGCGTTCCCCATGTCGTAGGTACTC
+
BBBBBBBBB?>A==9A?@?BCC?A>?:<<C
@FG01X:00019:00060
TACTGAGCTACACACACAGAAAGATTGGT
+
A@BCCCCABBBBA@BB;;944-9@@>C?B
@FG01X:00019:00061
TCTCTATGCGTCCACATGATC
+
BBBBBEBC;111;;8228,,,
@FG01X:00019:00065
TCTCTATGCGCTCCACATGTCTAAGGT
+
BBBB@AACEDDBB?BDCB?@@CBBC?A
@FG01X:00019:00066
TACTGAGCTACACACACAGAAAGATTGGT
+
BBBAAB@@A@BBBB@@?C;;;9<CC@C@A
@FG01X:00019:00067
TGATACGTCTCCTTCCTTAGTTACTTCA
+
BBBAA@@@BBD@D?B@B5;9>;>9969;
@FG01X:00019:00068
TACTGAGCTACACACACAGAAAGATTGGT
+
BBBBBAAAAABBBBBDCCA@A=?>>?C?B
@FG01X:00019:00072
CGTGTCTCTAGGCACAGGATTTTGTGTAG
+
BBCBBCCAAACACCCAB@CCBB6<;;BB@
@FG01X:00019:00074
TGATACGTCTCCTTCCTTAGTTACTTCA
+
BCCCCBBCDDB?B>B@@@BBB>BCC@CC
@FG01X:00019:00083
CGTGTCTCTAGGCACAGGATTTTGTGTAG
+
BCBCDFDGCBC?BBCCC@CFDD::=<CCC
@FG01X:00019:00084
TCTCTATGCGCTCCACATGTCTAAGGT
+
BBBC@AABBBCCBACCAA@B?AA=A?A
@FG01X:00019:00086
ATCAGACACGGACACAGCAGAACACAC
+
BB?BBDACCB@BCBCAAACCC@CCCCC
@FG01X:00019:00090
ATCAGACACGGACACAGCAGAACAC
+
BBBBBBBBBB?ABCBCAGAAA>ABA
@FG01X:00019:00091
ATATCGCGAGGGTATGGAAGACTCTATA
+
BBBBABBCCCC@CBB>@B@ABBBBAABB
@FG01X:00019:00093
ATCAGACACGGACACAGCAGAACACAC
+
BBACBBABBB?BCCCCCCCBB>BCCCC
@FG01X:00019:00094
CGTGTCTCTAGGCACAGGATTTGTGTAG
+
BBB@=94944429@@@@=99914?9//6
@FG01X:00019:00095
ATATCGCGAGGGTATGGAAGACTCTATA
+
BCBB@?@CCCCACBBA>ACADCBBB:;;
@FG01X:00019:00096
CGTGTCTCTAGGCACAAGGATTTTGTGTAG
+
CCCC@AAAAAB?<<11-1:<=A@93>3ADA
@FG01X:00019:00098
ATCAGACACGGACACAGCAGAACACAC
+
BB??BBABCB@BBBBCCDCAB?BDBBB
@FG01X:00020:00051
TCTCTATGCGCTCCACATGTCTAAGGT
+
BBBBBDDBBBBBB@CCCB??@DDAB?C
@FG01X:00020:00052
TACTGAGCTACACACACAGAAAGATTGGT
+
BB@@AAAA@@@AA@BBCCBBA=BCB@B=A
@FG01X:00020:00056
ATCAGACACGGACACAGCAGAACACAC
+
BBBBBBBBBB@BBBD@@ABCCABBBBB
@FG01X:00020:00057
TGATACGTCTCCTTCCTTAGTTACTTCA
+
BBBBBBBCCBB>B@C@D@BBB@?==@AC
@FG01X:00020:00063
TCTCTATGCGCTCCACATGTCTAAGGT
+
BCCCBBBBBBBBB@CCBAABBBCCCAC
@FG01X:00020:00065
ACGAGTGCGTTCCCCATGTCGTAGGTACTC
+
BBBBBBB@892999/9@ABBEJCC@C;<<C
@FG01X:00020:00066
CGTGTCTCTAGGCACAGGATTTTGTGTAG
+
BBCCDABDECB@CGDCC@CCCB9BBBAAC
@FG01X:00020:00068
ACGCTCGACATGCCCAGGT
+
BBBBB??ACDCBBB>CC@C
@FG01X:00020:00070
TGATACGTCTCCTTCCTTAGTTACTTCA
+
;BB@??C??AC@C@B?D@A@@=BBB?BB
@FG01X:00020:00072
ACGCTCGACATGCCCAGGTACAGGAG
+
BBBBBBBBCEBAAA=ACABBBDD@BB
@FG01X:00020:00074
ACGAGTGCGTTCCCCATGTCGTAGGTACTC
+
BBACBB@>>>5999/9??>>A@>>>@<<<A
@FG01X:00020:00075
TACTGAGCTACACACACAGAAAGATTGGT
+
BBBBAABAAA?@@ABBDCCCC>@@C@C@B
@FG01X:00020:00078
TGATACGTCTCCTTCCTTAGTTACTTCA
+
B@B???BBBDC@C?C?BCBBB<=?B@BC
@FG01X:00020:00082
TACTGAGCTACACACACAGAAAGAATGGT
+
?BBBCCDB@@@@A@?>?@99908>94424
@FG01X:00020:00088
AGCACTGTAGCTGTCACTAGTTACTTGT
+
AACCBABEBEBB?@?BBBBC@?BBA@==
@FG01X:00020:00089
ATATCGCGAGGGTATGGAAGACTCTATA
+
B@BBBBBBBBB>BDCC@C@CCCCBAACC
@FG01X:00020:00090
TCTCTATGCGCTCCACATGTCTAAGGT
+
BBCCBDBA@ABBB@BBCBBCBCDBFAC
@FG01X:00020:00096
ACGCTCGACATGCCCAGGTACAGGAG
+
BBBB@@ABAAACCC@BB@BCCEC@CC
@FG01X:00020:00097
TAGTATCAGCCTCGCCATGACGAAGGTATTCC
+
BBBA@@@@?@=AABCCDCCB?996<@@@A:<8
@FG01X:00020:00099
AGCACTGTAGCTGTCACTAGTTACTTGT
+
BB@BBBCD@@ABBBBAA@@AB@BBB?B@
@FG01X:00021:00050
ATCAGACACGGACACAGCAGAACACAC
+
BA>@?BACCB@B?AACCED@A>@CBCB
@FG01X:00021:00051
TCTCTATGCGCTCCACATGTCTAAGGT
+
99>AHNEDCBB>@7;<A9<<AAB=A?A
@FG01X:00021:00053
AGCACTGTAGCTGTCACTAGTTACTTGT
+
<<CCCCBCAAABBBCBBBCCD@AAA@CC
@FG01X:00021:00056
TACTGAGCTACACACACAGAAAGATTGGT
+
BBBBBBBBBBBBBBBBDBBBB>CCC@B@B
@FG01X:00021:00057
ACGAGTGCGTTCCCCATGTCGTAGGTACTC
+
BBB@ABBBBB?A@=6???==@@@A>A;<<C
@FG01X:00021:00058
TGATACGTCTCCTTCCTTAGTTACTTCT
+
@@AAABBBBBB@B@@@B@?AA@>>>?BB
@FG01X:00021:00060
TACTGAGCTACACACATAGAAAGATTGGT
+
==ABBBBAAAABBBCCBB@@?<>AA@C@B
@FG01X:00021:00061
ATCAGACACGGACAAAGCAGAACACAC
+
BB>>ABBBCB@BBBB?BBCDD?AABEB
@FG01X:00021:00062
ATCAGACACGGACACAGCAGAACACAC
+
AA@BB@BAAA?AABBBBBBBB@BAABB
@FG01X:00021:00063
TACTGAGCTACACACACAGAAAGATTG
+
BBABBBBBABABBBCB@B9996;@@>B
@FG01X:00021:00065
CGTGTCTCTAGGCACAGGATTTTGTGTAAAGGC
+
BBBBCCAAABB@B@AAD@BBCD:CBACBB<@=A
@FG01X:00021:00066
ATATCGCGGGGGTATGGAAGACTCTATA
+
BB@99944444+9@@A?DDDDDDBBBBB
@FG01X:00021:00070
TAGTATCAGCCTCGCCATGACGAAGGTATTCC
+
BBBBBBBBBA@BA=>=@@@ACBA?B@CCB@C@
@FG01X:00021:00072
TAGTATCAGCCTCGCCCATGACGAAGGTATTCC
+
BBB??AC===B@@984-9@@?AA?CA?@>@:<8
@FG01X:00021:00074
TAGTAACAGCCTCGCCATGACGAAGGTATTCC
+
9;@998;AAB>A@:;6;A@>@AA>@A99989;
@FG01X:00021:00076
CGTGTCTCTAGGCACAGGATTTTGTGTA
+
ABBCC@?:<<C@CCCCC@CDCC:AA@><
@FG01X:00021:00078
TACTGAGCTACACACACAGAAAGATTGGT
+
@BBBDCCABBBBBBAAAB99969@B?B?B
@FG01X:00021:00079
ACGCTCGACATGCCCAGGTACAGGAG
+
BBABBBBBBA@BCC@??>@BBCD@BA
@FG01X:00021:00081
TCTCTATGCGCTCCACATGTCTAAGGT
+
AACCACBCCCBBB?BBBA>>=>@=B=>
@FG01X:00021:00089
TAGTATCAGCCTTGCCATGACGAAGGTATTCC
+
BBBBCCCABB?@?BA>ABC=?;9;<@CBC=A=
@FG01X:00021:00090
TACTGAGCTACACACACAGAAAGATTGGT
+
?@ABCDCBBBBBDCCBBB;998<BBDD@C
@FG01X:00021:00091
ATCAGACACGGACACAGCAGAACACAC
+
BBBB???BCB@BBCCDCBB;98;DCBC
@FG01X:00021:00094
TGATACGTCTCCTTCCTTAGTTACTTCA
+
BBB@ABBDDCC?CACECBAB@?BBC@CC
@FG01X:00021:00095
ATATCGCGGGGGTATGGAAGACTCTATA
+
BA?;;;44444+9@BBADACDNDC::<B
@FG01X:00021:00098
ATATCGCGAGGGTATGGAAGACTCTATA
+
C@>@AAAADBG?DDCCADEDBB;;8>?8
@FG01X:00022:00051
ACGCTCGACATGCCCAGGTACAGGAG
+
BBBBBBBCBCCCCB>@A>@BCCC@CC
@FG01X:00022:00052
AGCACTGTAGCTGTCACTAGTTACTTGT
+
<<CCCCCE@AAGAAACCBCCD@CBB@BB
@FG01X:00022:00055
TGATACGTCTCCTTCCTTAGTTACTTCA
+
BBABBBB@??C?B?B?B?BBB@BBCBCC
@FG01X:00022:00056
AGCACTGTAGCTGTCACTAGTTAATTGT
+
ACGDBABDBABA@@@AAAABD@C=@=AC
@FG01X:00022:00057
TACTGAGCTACACACACAGAAATGGTGC
+
BBBBCCBC@AACCBBBBCCDC@AA?BBA
@FG01X:00022:00062
AGCACTGTAGCTGTCACTAGTTACTTGT
+
ABECCBACBBDBBBBBBBBCC@CBB@BC
@FG01X:00022:00064
TACTGAGCTACACACACAGAAAGATTGGT
+
BBBBB@BABBBBAADCC@9998;BC@I@C
@FG01X:00022:00066
ACGCTCGACATGCCCGGTACAGGAG
+
BA?ABBBCDCB???<?@BCDDDBAB
@FG01X:00022:00069
TACTGAGCTACACACACAGAAAGATTGGT
+
B?=?BBCBBBAABCB@@?9996;CC?C@B
@FG01X:00022:00072
ATCAGACACGGACACAGCAGAACACAC
+
BDBBBBABAA>ACBBABBCCCACCCCC
@FG01X:00022:00073
ATATCGCGAGGGTATGGAAGACTCTATA
+
BBBBBBCCBBA>BBBB@CBCCCBC@?@C
@FG01X:00022:00074
AGCACTGTAGCTGTCACTAGTTACTTGT
+
@;<=ACBDBBA@;<=BBBCCB@B9;8;A
@FG01X:00022:00075
ATCAGACACGGACACAGCAGAACACAC
+
BBBBAAABBB@BBCEDDCC@?>@CBBB
@FG01X:00022:00076
TAGTATCAGCCTCGCCATGACGAAGGTATTCC
+
BBBBBCCCCB@?>@@=@BCCCCB?B@CDD@BE
@FG01X:00022:00077
TGATACGTCTCTC
+
;44444447****
@FG01X:00022:00078
TCTCTATGCGCTCCACATGTCTAAGGT
+
CCBB@AACBAAAB@BAAABCBBBACCB
@FG01X:00022:00080
TACTGAGCTACACACACAGAAAGATTGGT
+
AAABBBBB?BBBBBBCDB>>><@>@?B@C
@FG01X:00022:00081
TGATACGTCTCCTTCCTTAGTTACTTCA
+
BBBB=9;<<<=BC@D@>><CC=@ACAAA
@FG01X:00022:00084
CGTGTCTCTAGGCACAGGATTTTGTGTAG
+
BBBBEBBCBBB@BBB@@@AFFD:AA@A@B
@FG01X:00022:00085
TCTCTATGCGCTCCACAGTGCATCTG
+
BBBC@AACCCCBB@BC66,-,,,,/4
@FG01X:00022:00086
TAGTATCAGCCTCGCCATGACGAAGGTATTCC
+
??B@@@CAA@@CB@A@ADDDCCB@C@CDC@C?
@FG01X:00022:00088
TACTGAGCTACACACACAGAAAGATTGGT
+
??@A@@@AABBBBBDCD@===:@>A?CAC
@FG01X:00022:00094
ATCAGACACGGACACAGCAGAACAAC
+
A>ABBB?B?@<?CB9<>DA@>=1-+-
@FG01X:00022:00095
AGCACTGTAGCTGTCACTAGTTACTTGT
+
@ADAAAEA?AADCHCCCDBAA<=@@=@@
@FG01X:00022:00097
CGTGTCTCTAGGCACAGGATTTTGTGTAG
+
BBBBBADDCCB@A@@@A@ABBC:AD@BAA
@FG01X:00022:00098
ATCAGACACGGACACAGCAGAACACAC
+
BBBB;;011;:::CCDBDE;99;CBBC
@FG01X:00022:00099
ATCAGACACGGACACAGCAGAACACAC
+
BAABBBBBBB@BBBBDACABBABBBBA
@FG01X:00023:00054
TACTGAGCTACACACACAGAAAGATTGGT
+
BBBBBBBBBBBBBABCCCCCC>BCC@C@B
@FG01X:00023:00056
AGCACTGTAGCTGTCACTAGTTACTTGT
+
<>CCCCCC@BBBCBBBCCBCD@BBB@BB
@FG01X:00023:00058
TGATACGTCTCCTTCCTTAGTTACTTCA
+
@@ACA@>A>84242424239999949=9
@FG01X:00023:00060
ATTTCGCCGAGGGTATGGAAGACTCTATAGAGG
+
>8636.1,////+//492424:99444449887
@FG01X:00023:00063
TCTCTATGCGCTCCACATGTCTAAGGT
+
BCCCCCCBBCBBB?BBEAADDCCAC@C
@FG01X:00023:00065
TACTGAGCTACACACACAGAAAGATTGGT
+
BBABAABBCCCCCCEDGC@@@9>>>5969
@FG01X:00023:00067
TAGTATCAGCCTCGCCATGACGAAGGTATTCC
+
BBBBBBBBBC@BB?@=@BCBABB@D@CCC@C?
@FG01X:00023:00069
ATCAGACACGGACACAGCAGAACACAC
+
A???AABB@A<?BBBBBCACB?ECBBB
@FG01X:00023:00070
CGTGTCTCTAGGCACAGGATTTTGTGTAG
+
BAABAABBBBB@CBBCB?CCCH:AA@A@B
@FG01X:00023:00071
TCTCTATGCGCTCCACATGTCTAAGGT
+
BBCBBBBB@@AAB<@BB??BBCCAC@C
@FG01X:00023:00076
TCTCTATGCGCTCCACATGTCTAAGGT
+
AADCCCDCBCCCC@CEICC<<<@=984
@FG01X:00023:00080
TGATACGTCTCCTTCCTTAGTTACTTCA
+
BBBBBBBBBB@@B@C?B?BBB@BBB@BC
@FG01X:00023:00081
TACTGAGCTACACACACAGAAAGATTGGT
+
BABABBBBBBBBBCCB@?9996;@A?C@D
@FG01X:00023:00083
ATATCGCGAGGGTATGGAAGACTCTATA
+
@;;899;;9AA>CDCCCDABC@>A>>88
@FG01X:00023:00084
TCTCTATGCGCTCCACATGTCTAAGGT
+
ACDD::=CCCCBB@DBCBBB@@?AC=<
@FG01X:00023:00086
TGATACGTCTCTTCCTTAGTTACTTCA
+
BBBBCBCBBBBB@BAD@AAA?BBBACC
@FG01X:00023:00088
TCTCTATGCGCTCCTCATGTCTAAGGT
+
BCDDDEC@@@CBBACBDBAB:<<@C@E
@FG01X:00023:00089
ACGCTCGACATGCCCAGGTACAGGAG
+
BBBBBB@@?CCABB>BC?BDCDDBBB
@FG01X:00023:00090
CGTGTCTCTAGGCACAGGATTTTGTGTAG
+
BBBBDCEEBBC@CCCCC@BDCD:CECBBB
@FG01X:00023:00091
AGCACTGTAGCTGTCACTAGTTACTTGT
+
<<CCDCCEBABBBBCBCBBCC@CCB@BB
@FG01X:00023:00092
ATATCGCGAGGGTATGGAAGACTCTATA
+
9:BBA@D@99909949542444493333
@FG01X:00023:00098
TACTGAGCTACACACACAGAAAGATTGGT
+
???BBBBA@@BBBCCCDC9996;@@?B@C
@FG01X:00024:00051
ACGAGTGCGTTCCCCATGTCGTAGGTACTC
+
AA?AAABCBB?BA=6?=???CBBC@C;<<C
@FG01X:00024:00054
ACGCTCGACATGCCCAGGTACAGGAG
+
?BBBBA@?@BBAAB<@@=@@ABBBDC
@FG01X:00024:00055
CGTGTCTCTAGGCACAGGATTTTGTGTAG
+
BCBCBBCACCBBB@BBC@BCBC9CECBEC
@FG01X:00024:00061
ACGCTCGACATGCCCAGGTACAGGAG
+
BBBBB?@@BCABBB?A=>?BCDC?CB
@FG01X:00024:00062
CGTGTCTCTAGGCACAGGATTTTGTGTAG
+
BBBAB@CFCCA@AAAAA@BCBC:AA@ABB
@FG01X:00024:00064
ACGAGTGCGTTCCCCATGTCGTAGGTACTC
+
BBBBABB?@@ACDC:D><;;<<@B?A<<<C
@FG01X:00024:00065
TCTCTATGCGCTCCACATGTCTAAGGT
+
AB?BBCDBBBB@B@BCCBBBDCEDEDA
@FG01X:00024:00066
ACGCTCGACATGCCCAGGTACAGGAG
+
BBBBBBBBCDC??@>?C@CBBDD@BB
@FG01X:00024:00067
TGATACGTCTCCTTCCTTAGTTACTTCA
+
B@@BABBABBB@B@B@D@<?B@BBB>BC
@FG01X:00024:00069
TACTGAGCTACACACACAGAAAGATTGGT
+
BABBBCC?A:<;DDDCCCCCC@;;9@B?B
@FG01X:00024:00070
ATATCGCGAGGGTATGGAAGACTCTATA
+
=A;99>>>99919@>A?DDA>??>;777
@FG01X:00024:00074
ACGAGTGCGTTCCCCATGTCGTAGGTACTC
+
BBBBBBBCB>;===6@ABBCCCCC@B:<>C
@FG01X:00024:00075
ATATCGCGAGGGTATGGAAGACTCTATA
+
BBBBA?=ABBB?BCCB?A?BCCBBBAA@
@FG01X:00024:00077
ACGAGTGCGTTCCCCATGTCGTAGGTACTC
+
AACBBBBBCC?BBA7@??>999A@>@AAAC
@FG01X:00024:00079
TAGTATCAGCCTCGCCATGACGAAGGTATTCC
+
BBCBCCEDAA@B@@@=@B@@@;;9>ABBBBE@
@FG01X:00024:00083
CGTGTCTCTAGGCACAGGATTTTGTGTAG
+
CCCCDFDECAA?BBDCB?BCCC9AABBBB
@FG01X:00024:00086
ACGCTCGACATGCCCAGGTACAGGAG
+
@@BAA@@BBDC@@?>?B>BBEBCC@@
@FG01X:00024:00087
AGCACTGTAGCTGTCACTAGTTACTTGT
+
CBCCCBBCAAACBBBCCBAAACCAE?BD
@FG01X:00024:00088
CGTGTCTCTAGGCACAGGATTTTGTGTAG
+
@@@ABBCCBCF@B>@@@=@BCB7CC@>@B
@FG01X:00024:00089
TGATACGTCTCCTTCCTTAGTTACTTCA
+
BBACBBDB@AA@C@CAEBC??>BCCACC
@FG01X:00024:00091
TGATACGTCTCCTTCCTTAGTTACTTCA
+
BBA=??BBBBA?A@A@B?>@BABBB@BC
@FG01X:00024:00095
TGATACGTCTCCTTCCTTAGTTACTTCA
+
BBB@BBBB?BA@B@D@D@BBB@BBB@BC
@FG01X:00024:00096
TGATACGTCTCCTTCCTTAGTTACTTCAG
+
BBBABBCBDBB?B@EAC@ABA@BBB@AAA
@FG01X:00024:00097
ATATCGCGAGGGTATGGAAGACTCTATA
+
BB?????BCCB?@BBA?D?BABBBBBBB
@FG01X:00025:00050
TGATACGTCTCCTTCCTTAGTTACTTCA
+
?AAAAAABBBB@B@B@D@BBB@BBB@BA
@FG01X:00025:00052
ACGCTCGACATGCCCAGGTACAGGAG
+
CA@ABGCCAD@==DAAABABBBBBCB
@FG01X:00025:00054
TACTGAGCTACACACACAGAAAGATTGGT
+
B?AFDCDCBABBBBBBBBBBB>BBC@C?B
@FG01X:00025:00057
TAGTATCAGCCTCGCCATGACGAAGGTATTCC
+
BBB@@ACBBB@BABB@DCBDCBB@CAABB?B?
@FG01X:00025:00061
TGATACGTCTCCTTCCTTAGTTACTTCA
+
@AABBBCDDCB@D@D@C@BBB@BBB@BB
@FG01X:00025:00062
CGTGTCTCTAGGCACAGGATTTTGTGTAG
+
BBCEAAACCDB@BBCB@:4444,4??A@@
@FG01X:00025:00063
ACGAGTGCGTTCCCCATGTCGTAGGTACTC
+
AA>@BBBBEB?BCB:CCDC?AACC?B;<<B
@FG01X:00025:00064
CGTGTCTCTAGGTTGTGTAGAGGC
+
BBBCCCBCEBC@C@AABCCDBA?A
@FG01X:00025:00066
TGATACGTCTCCTTCCTTAGTTACTTCA
+
494/;811///5924242348244@:;:
@FG01X:00025:00068
ACGAGTGCGTTCCCCATGTCGTAGGTACTC
+
?>@::;B>@@=@AA4>>>@@A@?@;?999>
@FG01X:00025:00070
ACGAGTGCGTTCCCCATGTCGTAGGTACTC
+
BBBBBBBHB?=>==6==??CCDCB@A@AAB
@FG01X:00025:00071
ATCAGACACGGACACAGCAGAACACAC
+
BA>>?BBBBA@ABBBBCCB@@@@CBBB
@FG01X:00025:00072
TAGTATCAGCCTCGCCATGACGAAGGTATTCC
+
BABBBBB?A?>?@@@BBCCBEA@>D@CBC@C?
@FG01X:00025:00073
ACGAGTGCGTTCCCCATGTCGTAGGTACTC
+
BBBBBBCB?@>@==6?:<:BCCCB@B:<<C
@FG01X:00025:00079
ACGCTCGACATGCCCAGGTACAGGAG
+
AA?ABBBCBA@9496;><ACDAA?AC
@FG01X:00025:00084
ATATCGCGAGGGTATGGAAGACTCTATA
+
BABCCBBBBCCBCCCB?G?BECBBAACB
@FG01X:00025:00085
CGTGTCTCTAGGCACAGGATTTTGTGTAG
+
BBCCBAACAAAACBBCC@??==6@@:?>@
@FG01X:00025:00088
TGATACGTCCTCCTTCCTTAGTTACTTCA
+
AAAABBC999;B@C@C@CABB?=@@@@AA
@FG01X:00025:00090
TACTGAGCTACACACACAGAAAGATTGGT
+
BBBBBBCBB???BBBCDA9996;=B@C@B
@FG01X:00025:00093
TGATACGTCTCCTTCCTTAGC
+
BBB???ABBBA?@?@@D@BBB
@FG01X:00025:00094
ATATCGCGAGGGTATGGAAGACTCTATA
+
BB??ABBCDCC?CDDC@D@BCBBBBBCB
@FG01X:00025:00095
CGTGTCTCTAGGCACAGGATTTTGTGTAG
+
BBBBBBCBBBB@CBBAB@BCCD::::?>>
@FG01X:00025:00096
TAGTATCAGCCTCGCCATGACGAAGGTATTCC
+
BBBBBAAACABCC;:99BA@@A?=A@CCC?B?
@FG01X:00026:00050
TACTGAGCTACACACACAGAAAGATTGGT
+
BBCCCBBBBBBB??ADDCCCC@CCC@C@B
@FG01X:00026:00052
TGATACGTCTCCTTCCTTAGTTACTTCA
+
BBBABAAAAAB8;8<>@9@;;7;@A?BD
@FG01X:00026:00059
TCTCTATGCGCTCCACATGTCTAAGGT
+
BCCCECCBABAAB@AAC@@@BBCBDAB
@FG01X:00026:00060
CGTGTCTCTAGGCACAGGATTTTGTGTAGT
+
444499:::CB@;8:1/,/888*/,,,,//
@FG01X:00026:00062
ATCAGACACGGACACAGCAGAACACAC
+
A?AABBBBBA<=?BCCCCCBB?BCBBB
@FG01X:00026:00063
AGCACTGTAGCTGTCACTAGTTACTTGT
+
;<CCEFCCECCBCBCBB?AAB?BCB?BD
@FG01X:00026:00064
TAGTATCAGCCTCGCCATGACGAAGGTATTCC
+
B@C@>@BAAABAB;98<BABCA@@DBCBC?B?
@FG01X:00026:00065
CGTGTCTCTAGGCACAGGATTTTGTGTAG
+
BBBB@@ACDCB?AB=9><9444-999111
@FG01X:00026:00067
TAGTATCAGCCTCGCCATGACGAAGGTATTCC
+
BBCBEBBBBC@BC?@>?CCCDAA?ABCEC@B@
@FG01X:00026:00069
CGTGTCTCTAGGCACAGGATTTTGTGTAG
+
BBBBCCCAAAA@AAAAA?@BBB:CECBBA
@FG01X:00026:00072
CGTGTCTCTAGGCACAGGATTTTGTGTAG
+
BBBBBBCCDBB@BBBBBBCCBB9CCCBBC
@FG01X:00026:00076
ATATCGCGAGGGTATGGAAGACTCTATA
+
BB???BBBEBB>CAA@@C@CCBB@>>BA
@FG01X:00026:00077
TAGTATCAGCCTCGCCATGACGAAGGTATTCC
+
BBBBBBBAGA@B?998;CBA=@?;@=A@B>B=
@FG01X:00026:00078
TACTGAGCTACACACACAGAAAAATTGGTGC
+
BBBCBDCABBBB@@ABD@99999+9A@@CBB
@FG01X:00026:00088
TCTCTATGCGCTCCACATGTCTAAGGT
+
BCBB@AACCDCBB@BCDBDCBBB@EAC
@FG01X:00026:00090
TAGTATAGAGAGGCTGAGACTGCCAAG
+
BB?BBCFDCCCC@BBCCCDCDCD@C@B
@FG01X:00026:00091
TACTGAGCTACACACACAGAAAGATTGGT
+
BAB99<?9448=>?;;:@@@C?BBB@B?B
@FG01X:00026:00092
TGATACGTCTCCTTCCTTAGTTACTTCA
+
BAB@@@BBBBB?B@B@D@BBB@BBB@BA
@FG01X:00027:00050
ATATCGCGGGGGTATGGAAGACTCTATA
+
@B=>==89999+444424999=@CCBCD
@FG01X:00027:00055
CGTGTCTCTAGGCACAGGATTTTGTGTAG
+
?BCBB>DDCDC@BBDB@>94:4,4:9=@C
@FG01X:00027:00056
TACTGAGCTACACACACAGAAAGATTGGT
+
?AAAAAAAAAAABBBFCC??>:==?>B@C
@FG01X:00027:00057
TGATACGTCTCCTTCCTTAGTTACTTCA
+
AACCCBBA@@A?BBB@C@ABC@???@BC
@FG01X:00027:00058
CGTGTCTCTAGGCACAGGATTTTGTGTAG
+
ABBBBBFFA@A@AABBB@BCBB9AA?BBB
@FG01X:00027:00064
ATCAGACACGGACACAGCAGAACACAC
+
B??AAA?AAA<=?BBBBCAAB?BBBBB
@FG01X:00027:00066
TGATACGTCTCCTTCCTTAGTTACTTCA
+
CCBBBC@99<B>A?D@DBCBB?CCC@CC
@FG01X:00027:00067
TACTGAGCTACACACACAGAAAGATTGGT
+
BBBBBBCBB?ABBCBBCCCCCBCCB@B@B
@FG01X:00027:00069
ACGCTCGACATGCCCAGGTACAGGAG
+
AB?@@@@BBCBCBDABC@BBBCDABB
@FG01X:00027:00070
ATATCGCGAGGGTATGGAAGACTCTAT
+
BBBBBBBBBCC?CAAA@C@BBBBB?A:
@FG01X:00027:00071
AGCACTGTAGCTGTCACTAGTTACTTGT
+
<<DCCCBBCCCBBBBBBBCCD@AAA@BB
@FG01X:00027:00072
AGCACTGTAGCTGTCACTAGTTACTTGT
+
@BCCCBCCBBCCBB?@ACCECABBB@CC
@FG01X:00027:00073
TGATACGTCTCCTTCCTTAGTTACTTCA
+
>8=?A==999959<@?C@BCB@B@@=@C
@FG01X:00027:00074
TACTGAGCTACACACACAGAAAGATTGGT
+
@@@AAABABAAA??ACCC@AA>@CC?C@C
@FG01X:00027:00078
ATATCGCGAGGGTATGGAAGACTCTATA
+
BB???BBDCBB>CCBA?@?BABBBBBBB
@FG01X:00027:00080
TGATACGTCTCCTTCCTTAGTTACTTCA
+
ABBBBBBDBAA?A@C@CCBBB@AAA@BC
@FG01X:00027:00082
TACTGAGCTACACACACAGAAAGATTGGT
+
ABBBBBB@@ACC@?A@>@<<;7;AA@FAC
@FG01X:00027:00084
ATCAGACACGGACACAGCAGAACACAC
+
@?BB@AABBC6417---,2,/,/999=
@FG01X:00027:00085
ATCAGACACGGACACAGCAGAACACAC
+
BB@@@BA@BB>??A@BCCCBB?BBBBB
@FG01X:00027:00087
AGCACTGTAGCTGTCACTAGTTACTTGT
+
@@BBCCCFCBBBBBBBBBACD@BBB?BB
@FG01X:00027:00088
AGCACTGTAGCTGTCACTAGTTACTTGT
+
<=BDAABFBBBBBBCBEBBDC@CAA=?A
@FG01X:00027:00089
TCTCTATGCGCTCCACATGTCTAAGGT
+
ABCCAAABBBBAA@BCCBBBBCDAE@B
@FG01X:00027:00090
TCTCTATGCGCTCCACATGTCTAAGGT
+
BBBBBCCCCCBBBADCBBBCDCEADAB
@FG01X:00027:00091
ATATCGCGAGGGTATGGAAGACTCTATA
+
BABBBBADDDC>CCBB@D@BBBBBBBBB
@FG01X:00027:00092
TACTGAGCTACACACACAGAAAGATTGGTGCT
+
B@AABBBBB@BBBBDB@C9996;AA?C@CCC@
@FG01X:00027:00093
TCTCTATGCGCTCCACATGTCTAAGGT
+
ACCDCCDBBCAAA=AABBBB;<;CG><
@FG01X:00027:00098
TAGTATCAGCCTCGCCATGACGAAGGTATTCC
+
BBBCCCD@AA@CBBB@BBAAA;;8<CCCFACB
@FG01X:00027:00099
TCTCTATGCGCTCCACATGTCTAAGGT
+
CDDDAEBCBBBAB@BDBBDCBCB@CAC
@FG01X:00028:00050
TAGTATCAGCCTCGCCATGACGAAGGTATTCC
+
9<@@@AA@AA=;;<B=AABCB@>=A=?=9;@=
@FG01X:00028:00052
ATATCGCGAGGGTATGGAAGACTCTATA
+
<B<<9@?@99909?992:?==?B@??BB
@FG01X:00028:00055
TCTCTATGCGCTCCACATGTCTAAGGT
+
BBCBBBCCBABBBABADB?BEDE@B@B
@FG01X:00028:00056
ATATCGCGAGGGTATGGAAGACTCTATA
+
BAA@???@AAC>CECC@CACCCB@@@CC
@FG01X:00028:00058
TACTGAGCTACACACACAGAAAGATTGGT
+
A@ABBBCBBBBBBCAABCCCE>BBC@C>B
@FG01X:00028:00061
ATCAGACACGGACACAGCAGAACACAC
+
BB@AABBCCB@@CBBBBBCBB@BBBBB
@FG01X:00028:00062
TAGGTATCAGCCTCGCCATGACGAAGGTATTCC
+
AAB@BBBCAGA@AB>?=@BBCDCB?CACCC@CA
@FG01X:00028:00063
AGCACTGTAGCTGTCACTAGTTACTTGT
+
==CCJC@FBABBAAABBBBCD@BBB@BB
@FG01X:00028:00065
ACGAGTGCGTTCCCCATGTCGTAGGTACTC
+
AA>?BBCBBC?BA=6?=?@@CCAC@C;<<D
@FG01X:00028:00066
TACTGAGCTACACACACAGAAAGATTGGT
+
BAABBBCBBBBBBC@@AEFDC?CCC@C@C
@FG01X:00028:00067
ATCAGACACGGACACAGCAGAACACAC
+
AB>??AABBB?BB?@@BCBCC@CCABA
@FG01X:00028:00070
AGCACTGTAGCTGTCACTAGTTACTTGT
+
<<LCDBCCAAABABAABBBFC@BBA?@@
@FG01X:00028:00071
CGTGTCTCTAGGCACAGGATTTTGTGTAG
+
ABAB@BDCCBB?CBBBC@CBBC:@FCCBB
@FG01X:00028:00074
ACGAGTGCGTTCCCCATGTCGTAGGTACTC
+
BBBBBBBB==;=@=6@ABBBBBCC@C;<<@
@FG01X:00028:00076
CGTGTCTCTAGACACAGGATTTTGTGTAG
+
CBCCCBCDDCCDCCB?@=@=>=6;;:@AA
@FG01X:00028:00077
ACGAGTGCGTTCCCCATGTCGTAGGTACTC
+
BB@@@BBBB@=>==6@@?BBCCB?>@AAAD
@FG01X:00028:00083
CGTGTCTCTAGGCACAGGATTTTGTGTAG
+
BCBBB@ABABB@A@@@A@BAAA8DACCBB
@FG01X:00028:00086
TACTGAGCTATACACACAGAAAGATTGGT
+
??@CCBBABABB??@ABA;9969>><@?B
@FG01X:00028:00087
TACTGAGCTACACACACAGAAAAGATTGGT
+
BBDBBBBBBBAAABB:@;4444/9>>;>=@
@FG01X:00028:00088
AGCACTGTATGTCACTAGTTACTTGT
+
BBBBCCCCBBBCFBCCB@@>@BA?DD
@FG01X:00028:00095
CGTGTCTCTAGGCACAGGATTTTGTGTAG
+
BBBC@=?AB9;8<A>@A@A@@@6ABBBCC
@FG01X:00028:00096
CGTGTCTCTAGGCACAGGATTTTGTGTAG
+
CBBBBDBBGBB@CBBA>>9:::1;BBBCC
@FG01X:00029:00051
CGTGTCTCTAGGCACAGGATTTGTGTAG
+
9;949BA?AEB5984442449049444;
@FG01X:00029:00052
AGCACTGTAGCTGTCACTTGTTACTTGT
+
<@@AACBDCCBABBBCCC@BA?ECC@CC
@FG01X:00029:00057
TGATACGTCTCCTTCCTTAGTTACTTCA
+
BEBBBCBAABC?B?C@CABB?@BBB>>?
@FG01X:00029:00061
AGCACTGTAGCTGTCACTAGTTACTTGT
+
@@CCCB@BBBBBAAA@BBBCD@B>A?AB
@FG01X:00029:00062
TAGTATCAGCCTCGCCATGACGAAGGTATTCC
+
BBBBCCCAAA?BBBB@BBBBCCC@CCCCC@C@
@FG01X:00029:00063
TCTCTATGCGCTCCACATGTCTAAGGT
+
CCBCCDCC@:8//-1//8:=ADE>=>=
@FG01X:00029:00065
TACTGAGCTACACACACAGAAAGATTGGT
+
BBBBAABBBBBAA@BCDC?>=:@@==BAC
@FG01X:00029:00066
AGCACTGTAGCTGTCACTAGTTACTTGT
+
<;CCCBABAABB??BBBBBCD@BBB?BB
@FG01X:00029:00068
ATCAGACACGGACACAGCAGAACACAC
+
@B>??BBBBB@BBAABBDB999;CCCC
@FG01X:00029:00071
ATCAGACACGGACACAGCAGAACACAC
+
?BBBBBABCB?BECBA7>>11-1><<@
@FG01X:00029:00073
AGCACTGTAGCTTTCACTAGTTACTTGT
+
>>BBCCBCBBBBB=BAAB@@F@AAB<@?
@FG01X:00029:00074
ACGAGTGCGTTCCCCATGTCGTAGGTACTC
+
AA???BBCBB?BBA9CCCCBBBBB?A:;;C
@FG01X:00029:00076
AACGAGTGCGTTCCCCATGTCGTAGGTACTC
+
/11=98>BA892999-9EABBCEBB@B:<;C
@FG01X:00029:00077
TGATACGTCTCCTTCCTTAGTTACTTCA
+
BDBBBBBBECC?BACAD@BBB@BBC@BB
@FG01X:00029:00083
TCTCTATGCGCTCCACATGTCTAAGGT
+
BBBBBBDBBBBBB@B@CBBBBCBAD@C
@FG01X:00029:00084
ACGCTCGACATGCCCAGGTACAGAAG
+
BBBBA@@<<>A@BBA<=:=<<ABDDB
@FG01X:00029:00086
ATATCGCGAGGGTATGGAAGACTCTATA
+
BABB@??BDCDACCDC@D@BBBBB?>>>
@FG01X:00029:00087
TCTCTATGGCGCTCTAAGG
+
4:9=994424=98911,/,
@FG01X:00029:00088
AGCACTGTAGCTGTCACTAGTTACTTGT
+
@ACCCCCCCCCBBDCCCBCDD@CBB8;9
@FG01X:00029:00092
TCTCTATGCGCTCCACATGTCTAAGGT
+
BBCBADDBBBAAA@CCCBBBBCEACAC
@FG01X:00029:00093
ACGAGTGCGTTCCCCATGTCGTAGGTACTAC
+
4;398@@;9:>AHC:BBBAA<99>-1111//
@FG01X:00029:00094
CGTGTCTCTAGGCACAGGATTTTGTGTAG
+
@AAAAABBB@B@BB?BBADCCC:CECBEC
@FG01X:00030:00052
TGATACGTCTCCTTTTAGTTACTTCAGTGC
+
BBBBBBBBBDC?BAA9ADCACCC@DEBBBB
@FG01X:00030:00055
ATATCGCGAGGGTATGGAAGACTCTATA
+
CAABBBBDCCC@DAAA@CACCCCCBABB
@FG01X:00030:00056
ACGAGTGCGTTCCCCATGTCGTAGGTACTC
+
?=>BBBBBBB>A==6?:99=BA@@=@@@AC
@FG01X:00030:00057
TCTCTATGCGCTCCACATGTCTAAGGT
+
BCCCCCCBBBCBC@BCBBBCCCG?A>A
@FG01X:00030:00058
TAGTATCAGCCTCGCCATGACGAAGGTATTCC
+
BBBCBBC@ADAAB998;ABACBB?BCCCE?A>
@FG01X:00030:00059
TCTCTATGCGCTCCACATGTCTAAGGT
+
@BBBBFBAAAAAA@BBCB@@@AAFCAC
@FG01X:00030:00061
TACTGAGCTACACACACAGAAAGATTGGT
+
@CGCBBBB@B?@A@BCEDAAA>@CC@C@C
@FG01X:00030:00062
CGTGTCTCTAGGCACAGGATTTTGTGTAG
+
BBBBBBDBBBB?BBCCB@????7?BCCCC
@FG01X:00030:00066
ATCAGACACGGACACAGCAGAACACA
+
BB?AABBBBB@BBBBCBCBAA@BBBB
@FG01X:00030:00067
ACGAGTGCGTTCCCCATGTCGTAGGTACTC
+
B@ABB99;BC59;;/9@BBCCBBBABAAAB
@FG01X:00030:00071
CGTGTCTCTAGGCACAGGATTTTGTGTAG
+
BBCB@@ABBCC@BA>>B@BAAA8@FBDCC
@FG01X:00030:00073
TACTGGAAAGATTGGTGCTGCG
+
BBBBB@CD?BBC@CACCCBBBB
@FG01X:00030:00074
ATATCGCGAGGGTATGGAAGACTCTATA
+
B>??BBBCCDCBCCBB?CCBBCCBA@AA
@FG01X:00030:00075
TGATACGTCTCCTTCCTTAGTTACTTCA
+
BCCBB?BCBBC>A>AADEBCC@CCGACA
@FG01X:00030:00079
CGTGTCTCTAGGCACAGGATTTTGTGTAG
+
ADBBBADCCCCAEBBCC@BAA?6A?AADC
@FG01X:00030:00082
TCTCTATGCGCTCCCACAGAAGGTACTG
+
@ABB@CDBCBCBBC>BCAA@>?CCCCAC
@FG01X:00030:00086
CGTGTCTCTAGGCACAGGATTTTGTGTAG
+
BBBBBBCCADB@CAA=@=9999/9A?>>B
@FG01X:00030:00088
TGATACGTCTCCTTTCTTAGTTACTTCA
+
ABBBBBBCBAB@DD@CD@CAA?BBB@BC
@FG01X:00030:00089
CGTGTCTCTAGGCACATGGATTTTGTGTAG
+
BBBCCCFECBA=@11111:1111*/6669;
@FG01X:00030:00091
ATCAGACACGGACTCAGCAGAACACAAAGAC
+
AAAAABABBB>=9;<999A9959@///+///
@FG01X:00030:00094
TACTGAGCTACACACACAGAAAGTTGGT
+
AABBBBBBBBBBDD=9?B944-9969AC
@FG01X:00030:00095
ATATCGCGAGGGTATGGAAGACTCTATA
+
AABBBBBBDCCACCCB?C@:9<CC@@@C
@FG01X:00030:00096
TACTGAGCTACACACTGCTGCG
+
@@@BABBBBBBBDDCDCBCBCB
@FG01X:00031:00054
TACTGAGCTACACACACAGAAAGATTGGT
+
CABAAAC@;;<;99@@9999909>>6924
@FG01X:00031:00056
TCTCTATGCGCTCCACATGTCTAAGGT
+
BBCCBBDAAABAB@BCDAAAACCBE@C
@FG01X:00031:00057
CGTGTCTCTAGGCACAGGATTTTGTGTAG
+
BBBBBBEDDCC?BA@@@?AAAA9CA@BBC
@FG01X:00031:00058
CGTGTCTCTAGGCACAGGATTTTGTGTAG
+
CBBBDCEDDCB?B??ACBCCED:CC;;;1
@FG01X:00031:00059
TAGTATCAGCCTCGCCATGACGAAGGTATTCC
+
BBBBBBCBBB@CB??=@BBAAACCDACBC?C@
@FG01X:00031:00061
CGTGTCTCTAGGCACAGGATTTTGTGTAG
+
BBBBBBCCD@@?BBCBB@CCCC:AA@>AB
@FG01X:00031:00062
ATCAGACACGGACACAGCAGAACACAC
+
BAABBCBBBB@BBB@BBBABA@AA@@@
@FG01X:00031:00063
CGTGTCTCTAGGCACAGGATTTTGTGTAG
+
BDBBCBCCCDB@B?AAC@BAAA9AAA@BC
@FG01X:00031:00067
TACTGAGCTACACACACAGAAAGATTGGT
+
A@C@@@DA@@AACCHDCCBCDAC@?=??=
@FG01X:00031:00070
TCTCTATGCGCTCCACATGTCTAAGGT
+
BBCC@?CCBCCB@?BCDB@AACCDG?A
@FG01X:00031:00071
TGATACGTCTCCTTCCTTAGTTACTTCA
+
BBBBBBBBBBB?B?B@D@BBBABBB@BC
@FG01X:00031:00073
ATATCGCGAGGGTATGGAAGACTCTATA
+
BAABBBDCCDCAFBBA?BBCBBBAAAAC
@FG01X:00031:00075
ACGCTCGACATGCCCAGGTACAGGAG
+
?A?AAAABCFCA@A>@C@DBBDD@CA
@FG01X:00031:00078
TGATACGTCTCCTTCCTTAGTTACTTCA
+
ABBBBBCCBAAAA@BBB@?AA@=?A>AC
@FG01X:00031:00079
TGATACGTCTCCTTCCTTAGTTACTTCA
+
>A@BAAA>AAB?A?A@D@BBA>B??=AC
@FG01X:00031:00081
TAGTATCAGCCTCACCATGACGAAGGTATTCC
+
BABBBCCCCC@BBA@>ACCCCBB@DABCC?B?
@FG01X:00031:00086
CGTGTCTCTAGGCACAGGATTTTGTGTAG
+
BB?AB>DDDBB@BB?BB@BDCC9CBABBB
@FG01X:00031:00090
TAGTATCAGCCTCGCCATGACGAAGGTATTCC
+
CBBCBBDBDB@BBBB?BBB???A?B@CCC?B?
@FG01X:00031:00097
TACTGAGCTACACACAACAGAAAAGATTGGTG
+
@>8494>999>>;>11,11//88078878789
@FG01X:00031:00099
ACGCTCGACATGCCCAGGTACAGGAG
+
@BBBBBBBBECBDCABB@B@AAC?BB
@FG01X:00032:00051
TAGTATCAGCCTCGCCATGACGAAGGTATTCC
+
4444@A@=?B?BBBC?AABCA@A695944242
@FG01X:00032:00054
ATCAGACACGGACACAGCAGAACACAC
+
@AA@@AABBB?AABBC=><BB?BBBBB
@FG01X:00032:00055
TAGTATCAGCCTCGCCATGACGAAGGTATTCC
+
CBCBCCCAAABBBAB?ABBBBAC@DAECB?C>
@FG01X:00032:00056
TGATACGTCTCCTTCCTTAGTTACTTCA
+
DBBBBCBB?@=>B>B?CECCB@BBE@BB
@FG01X:00032:00057
TAGTATCAGCCTCGCCATGACGAAGGTATTCC
+
BBBBBACACA@@A??=@CCBBBB@CBCCC?C@
@FG01X:00032:00061
TCTCTATGCGCTCCACATGTCTAAGGT
+
BBBBBCCAA>@AB@BABBAAA@AAC@C
@FG01X:00032:00063
TCTTATGCGCTCCACATGTCTAAGGT
+
ABC?BBBCCDBB@BCCB:;9BA=A?A
@FG01X:00032:00064
TACTGAGCTACACACACAGAAAGATTGGT
+
BB@@BBBB>>>@@@CCDC9998;CB@F@C
@FG01X:00032:00065
TACTGAGCTACACACACAGAAAGATTGGT
+
B?@@@BBAAA@@BBCCDC9998;BB@C@C
@FG01X:00032:00066
ACGAGTGCGTTCCCCATGTCGTAGGTACTC
+
BB>??BBB?=;==92@BBBBCCCC@BBBBB
@FG01X:00032:00072
ATCAGACACGGACACAGCAGAACACAC
+
AABBBBAABB@BBB@BB@@BB?BBBBA
@FG01X:00032:00073
TAGTATCAGCCTCGCCATGACGAAGGTATTCC
+
BBBBCBBAAA@BBCB@CCCCBCB@C@BCC@C@
@FG01X:00032:00075
CGTGTCTCTAGGCACAGGATTTTGTGTAG
+
=AAACCBBBCC=@@@>A<9999/9B@AAB
@FG01X:00032:00076
TAATATCAGCCTCGCCATGACGAAGGTATTCC
+
;::<CCCCBBBBBAA>@CBBABB@C@CDD>@>
@FG01X:00032:00077
CGTGTCTCTAGGCACAGGATTTTGTGTAG
+
BBBBBBDCCDB@BA>>A@BAAA8@ABDCC
@FG01X:00032:00079
AGCACTGTAGCTGTCACTAGTTACTTGT
+
<<DGFCCCECEBBBBBBBBCBE>>A@BB
@FG01X:00032:00084
ACAGTGCGTTCCCCATGTCGTAGGTACTC
+
BBAABBB@>4888-9B>A@CBAA>@AABB
@FG01X:00032:00085
ATCAGACACGGACACAGCAGAACACAC
+
A?>==@BBBA@BBEABBBBAA@BCBBC
@FG01X:00032:00088
ACGAGTGCGTTCCCCATGTCGTAGGTACTC
+
BBB?BBBB==6944,9?BACBCCBA??AAC
@FG01X:00032:00090
TAGTATCAGCCTCGCCATGACGAAGGTATTCC
+
BBA??AC<<<@AA<>9<CCBBA@=ACBBB?C=
@FG01X:00032:00094
TACTGAGCTACACACACAGAAAGATTGGT
+
9<BBA@@99999/;///////+/999?=9
@FG01X:00032:00095
ATATCGCGAGGGTATGGAAGACTCTATA
+
BB9<<<BAACC?CEFB@C@BBCBBBAAC
@FG01X:00032:00096
TGATACGTCTCCTTCCTTAGTTAGTGC
+
BBBBBBBBBBB@B@B@D@BCB@@@@CC
@FG01X:00033:00053
ACGCTCGACATGCCCAGGTACAGGAG
+
BCBB@AAAACDCDG?CCCCCCED@CA
@FG01X:00033:00055
TAGTATCAGCCTCGCCATGACGAAGGTATTCC
+
BBBBBABAABA@A;:8;CCBBBB?DABCC?B?
@FG01X:00033:00057
TCTCTATGCGCTCCACATGTCTAAGGT
+
BBCCDECCBCDBC@CCAA>@@AB7;;<
@FG01X:00033:00061
TCTCTATGCGCTCCACATGTCTAAGGT
+
BBCB<==BCCGEC@AAABHCBBGCDAC
@FG01X:00033:00062
TCTCTATGCGCTCCACATGTCTAAGGT
+
BCCBBCD@BAAAA?ACCBBCA;7=::1
@FG01X:00033:00063
TACTGAGCTACACACACAGAAAGATTGGT
+
CBBBBBBA@@BBBBBCCCCCCCDCB@B@C
@FG01X:00033:00064
TACTGAGCTACACACAGAGAAAGATTGGT
+
A==?BCBBB@@ABBBCDEABB?BCC@B@B
@FG01X:00033:00072
ATCAGACACGGACACAGCAGAACACACAGAC
+
BBBB?AABBB@BCCCCCCCBA?ACBBBBAA>
@FG01X:00033:00073
ATATCGCGAGGGTATGGAAGACTCTATA
+
BBA@@BBBBBB?C??=@D@BABBB><<<
@FG01X:00033:00074
CGTGTCTCTAGGCACAGGATTTTGTGTAG
+
@@CCBCCBBBC@EBB?@=@AAA9BCCBBB
@FG01X:00033:00080
TGATACGTCTCCTTCCTTAGTTACTTCA
+
AAAAAAAA@AA?A@C@B@?AA@@@@?@C
@FG01X:00033:00081
TCTCTATGCGCTCCACATGTCTAAGGT
+
BBBDCCCBBBFBB@CDFBBBCCCACAC
@FG01X:00033:00082
TGATACGTCTCCTTCCTTAGTTACTTCA
+
BBBAAAB@@@B@B?C?B@?BA=@@@@AC
@FG01X:00033:00083
AGCACTGTAGCTGTCACTAGTTACTTGT
+
@BCBBCCCCDCBBBBCCCCCC@BBB@BB
@FG01X:00033:00085
CGTGTCTCTAGGCACAGGATTTTGTGTAG
+
?BBBBCEAAAC@CBBBC@ECCB:AABBCB
@FG01X:00033:00087
TGATACGTCTCCTTAGAGAGGCTGAGACTGCCAAG
+
499;4=999996924449=778;1//...310/,/
@FG01X:00033:00088
TCTCTATGCGCTCCACATGTCTAAGGT
+
BCBDDDCCEBBBB@CCEBBBBBBACAC
@FG01X:00033:00089
TCTCTATGCGCTCCACATGTCTAAGGT
+
>>999<:9;@B@A?AABACB;<>AI?E
@FG01X:00033:00091
ACGAGTGCGTTCCCCATGTCGTAGGTACTC
+
B??A@AAAAA@CCC9<>BB@@?9968999>
@FG01X:00033:00096
TGATACGTCTCCTTCCTTAGTTACTTCA
+
BBB@@@AA@@@@B@B@C@CCB@BBE@BC
@FG01X:00033:00097
CGTGTCTCTAGGCACGGATTTTGTGTAG
+
CCBCCCCEEA@=>;99<9444/9AA@BB
@FG01X:00033:00099
CGTGTCTCTAGGCACAGGAATTTGTGTGG
+
BBBBCCCCAA@@BB@AA@A@CC?DBC=>:
@FG01X:00034:00050
TAGTATCAGCCTCGCCATGACGAAGGTATTCC
+
@@C>@@A=@@8;<DCCBBBBCAB<><@9969A
@FG01X:00034:00054
ATATCGCGAGGGTATGGAAGACTCTATA
+
BBBAABBCDCC>BDA>@B@A@@@A>>>>
@FG01X:00034:00056
ATATCGCGAGGGTATGGAAGACTCTATA
+
><<<9?CCCCC@DE@@=@;>>>998??@
@FG01X:00034:00060
TCTCTATGCGCTCCACTGTCTAAGGTACTG
+
CCBCBDBA@ABBC@BBAAACBA>B>BBBCC
@FG01X:00034:00063
TACTGAGCTACACACACAGAAAGATTGGT
+
BBBBBBEC<<<A@99999444-4492429
@FG01X:00034:00065
ACGAGTGCGTTCCCCATGTCGTAGGTACTC
+
=A?BBBBBB==>=92@=@@CCBBB?B;<<C
@FG01X:00034:00066
TACTGAGCTACACACACAGAAAGATTGGT
+
??@@AAAAA@@@BBCCDB9996;@@?B@C
@FG01X:00034:00069
ATATCGCGAGGGTATGGAAGCCTCTATAGAGG
+
AA???BBCCBB>BDCE>B@BC@BBA@@BBBB?
@FG01X:00034:00070
ACGCTCGACATGCCCAGGTACAGGAG
+
ABBBBBBCCBBAAA=@A?BBCDD@@B
@FG01X:00034:00071
AGCACTGTAGCTGTCACTAGTTACTAGT
+
@BBCCCCB@AAGFDGCCBBCD@BBBBBB
@FG01X:00034:00073
TACTGAGCTACACACACAGAAAGATTGGT
+
BB@@BBBB?BBBBBBCDC9996;===B@C
@FG01X:00034:00076
TGATACGTCTCCTTCCTTAGTTACTTCA
+
BBBABBDCCBA?B@C@D@BCB@BBE@CC
@FG01X:00034:00077
TCTCTATGCGCTCCACATGTCTAAGGT
+
BBCBBDDBBBA@@@BABBBBBBBACAB
@FG01X:00034:00078
TCTCTATGCGCTCCACATGTCTAAGGT
+
BCBAACCBCCCBB?ABCBBB@BC?C?B
@FG01X:00034:00085
ATCAGACACGGACACAGCAGAACACAC
+
BBBAAABBBC@BCCBBBCCCB@BBBBB
@FG01X:00034:00089
ACGAGTGCGTTCCCCATGTCGTAGGTACTC
+
BB>?@B?@==;=9=6@;;<@AABC@CBBBB
@FG01X:00034:00091
TCTCTATGCGCTCCACATGTCTAAGGT
+
BBBCBBCCBBABB@BBCB@@?CD>B?B
@FG01X:00034:00092
ACGAGTGCGTTCCCCATGTCGTAGGTACTC
+
BBBBBBBB?=6944,9@@ABBBBB?A:<<A
@FG01X:00034:00097
TCTCTATGCGCTCCACATGTCTAAGGT
+
BBCBCCAA@BCBCAAAA?;;;CCBCCC
@FG01X:00035:00055
ACGAGTGCGTTCCCCATGTCGTAGGTACTC
+
BA<>@ABBBB@CCE9A=??ABB@B?B;<<C
@FG01X:00035:00060
TACTGAGCTACACACACAGAAAGATTGGT
+
BBBBCBCBBBBBBBBBDBBBC>BBB@B@B
@FG01X:00035:00062
TAGTATCAGCCTCGCCATGACGAAGGTATTCC
+
BBCCCCCAAA@@@@A=ACCAB@@>AACCC?A>
@FG01X:00035:00063
TAGTATCAGCCTCGCATGACAAGTATTCC
+
BCBAABCCCC@BAABABBEBC@CECC?B@
@FG01X:00035:00066
TCTCTATGCGCTCCACATGTCTAAGGT
+
@CCBBECCCDBBA@BCCBBCBBB@B@C
@FG01X:00035:00067
ACGCTCGACATGCCCAGGTACAGGAG
+
AABBBBBBBBBACDB@@=@@@@B?BC
@FG01X:00035:00068
TGATACGTCTCCTTCCTTAGTTACTTCA
+
BBBBBBBBBBB?B@D@D@BBB@AAA@CD
@FG01X:00035:00072
ATCAGACACGGACACAGCAGAACACAC
+
BDCABBABCC@CCAB@BCCBB@BBBBB
@FG01X:00035:00073
TAGTATCAGCCTCGCCATGACGAAGGTATTCC
+
CCBBBBC@A@BBBBA?BCBBBBB@D@CDC@C@
@FG01X:00035:00074
AGCACTGTAGCTGTACTAGTTACTTGT
+
=@FDCDCBBBECCBBCBCCC@CCCADA
@FG01X:00035:00076
TGATACGTCTCCTTCCTTAGTTACTTCA
+
BBBBBBBBC??=?@C@DCBBB@BBC@BB
@FG01X:00035:00077
TACTGAGCTACACAACAGAAAGATTGGTGC
+
BBBBBBBBBAABCB@DDCFFB@@=BCDCAC
@FG01X:00035:00082
TCTCTATGCGCTCCACATGTCTAAGGT
+
ABBC::>CCCDCC@ECDBABCCDADAC
@FG01X:00035:00083
TACTGAGCTACACACACAGAAAGATTGGT
+
BABBBCBB@AABCCCB<999914442424
@FG01X:00035:00084
TCTCTATGCGCTCCACATGTCTAAGGT
+
ABBBBCCBBBBAA@BCCBBBBCECDAC
@FG01X:00035:00091
TCTCTGCGATCCACATGTCTAAGGTACTG
+
BAA?AAEHHCC@BBBCABBCB@B?CBBBB
@FG01X:00035:00098
TACTGAGCTACACACACAGAAAGATTGGT
+
BB@BAAA>@@BBBCCABB;;;6;AA?C@C
@FG01X:00036:00051
ATATCGCGAGGGTATGGAAGACTCTATA
+
BA@AACCBCCCACBAB@CBBCCBBBBBB
@FG01X:00036:00057
TGATACGTCTCCTTCCTTAGTTACTTCA
+
BB??BBCCDBB?D@C@C@BBBA??A@BC
@FG01X:00036:00058
CGTGTCTCTAGGCACAGGATTTTGTGTAG
+
CBBCEDEAAAC@@===><9999/9??@@B
@FG01X:00036:00059
TGATACGTCTCCTTCCTTAGTTACTTCA
+
BBBBBBD::;C@C@C@C@ABB@?=A@AB
@FG01X:00036:00060
ATATCGCGAGGGTATGGAAGACTCTAT
+
BA@@ABDCCEC>BCAA?A?BBBBBABA
@FG01X:00036:00063
TCTCTATGCGCTCCACATGTCTAAGGT
+
CCCCDECCCCDCC@FCCBBAA@C9;=<
@FG01X:00036:00064
TAGTATCAGCCTCCGCACTGAAGATGATTCC
+
=CCCCCC@:75--+,*((((((((((0208;
@FG01X:00036:00065
AGCACTGTAGCTGTCACTAGTTACTTGT
+
<ACCCBCCBBBB>A>AAAABB@BBB@BB
@FG01X:00036:00067
TACTGAGCTACACACACAGAAAGATTGGT
+
???BBBBBBBBBBBCCCC9998;CB@B@B
@FG01X:00036:00069
TACTGAGCTACACACACAGAAAGATTGGT
+
ABBCCBAAAABBBBBCCCCCC>BCC?B?B
@FG01X:00036:00071
TAGTATCAGCCTCGCCATGACGAAGGTATTCC
+
A@CBCCC>=<BBA;<9<BCCBCB@E@CCC?C?
@FG01X:00036:00072
ATATCGCGAGGGTATGGAAGACTCTATA
+
??B@ABBBDCCACECC@C@BBBABBBBB
@FG01X:00036:00073
CGTGTCTCTAGGCACAGGATTTTGTGTAG
+
9ABABBBBBBA>BAA@=<=ABB9BA@>A@
@FG01X:00036:00074
ACGCTCGACATGCCCAGGTACAGGAG
+
B@@ABBBCCCE@??>?A?BBBCD@BB
@FG01X:00036:00076
TACTGAGCTACACACACAGAAAGATTGGT
+
:9=CDCBBBBBB<<<AA@999199959?B
@FG01X:00036:00077
ATCAGACACGGACAAAGCAGAACACAC
+
?>@CBCCCCC@B;;;6;BA@A?ACCA@
@FG01X:00036:00081
TCTCTATGCGCTCCACATGTCTAAGGT
+
ABBCDCCCBBBBB@BCCBAAABDACAC
@FG01X:00036:00083
ACGAGTGCGTTCCCCATGTCGTAGGTACTC
+
AB@BBBBB=92999-9@BBCCCBB>?:;;C
@FG01X:00036:00084
TCTCTATGCGCTCCACATGTCTAAGGT
+
@BBBADDBBBBBB@CDCAAABCDDG?B
@FG01X:00036:00085
AGCACTGTAGCTGTCACTAGTTACTTGT
+
<<DCJCCCBABA@BBBBBBCC@BBA@AA
@FG01X:00036:00086
TGATACGTCTCCTTCCTTAGTTACTTCA
+
BBB??@CCCCB@C@C@C@CBB@AAA@@C
@FG01X:00036:00087
TAGTATCAGCCTCGCCATGACGAAGGTATTCC
+
BBDBCCCA@B@BB@@>@CCBBBB@BAA@ACC@
@FG01X:00036:00092
TACTGAGCTACACACACAGAAAGATTGGT
+
BBCCCCBBBBBCBBFCBBCCCBDDFADAC
@FG01X:00036:00093
CGTGTCTCTAGGCACAGGATTTTGTGTAG
+
BCBCCCBCEAA@BABAA@ABBC:AA@BB@
@FG01X:00036:00099
TGATACGTCTCCTTC
+
B@@ACDCBBBC>A@C
@FG01X:00037:00051
TGATACGTCTCCTTCCTTAGTTACTTCA
+
BA?=ABBCCBB?B@A@D@BBB>B@@=BB
@FG01X:00037:00052
CGTGTCTCTAGGCACAGGATTTTGTGTAG
+
BGBCDCBAAAC@CBBBA:4444-999BAB
@FG01X:00037:00054
TGATACGTCTCCTTCCTTAGTTACTTCA
+
BB@@>ABBCBC?A>?;?=@BC@BBCCAA
@FG01X:00037:00058
CGTGTCTCTAGGCACAGGATTTTGTGTAG
+
BBCCBBBCC;;7;@@AA?AAAA7AB@@@B
@FG01X:00037:00059
TGATACGTCTCCTTCCTTAGTTACTTCAGTGGCTG
+
BCCBCBBBBBB@BADDGBCCB@BBB@ABB;;9<BB
@FG01X:00037:00063
TGATACGTCTCCTTCCTTAGTTACTTCA
+
BBBBB@@BBBC?AAA@C@BBA@??A@BC
@FG01X:00037:00064
AGCACTGTAGCTGTCACTAGTTACTTGT
+
<AGDCBACBCBBABBBCDCCD?BBB@BB
@FG01X:00037:00065
TCTCTATGCGCTCCACATGTCTAAGGT
+
CCBCCBBBBBBBB@BCEBAAABCFDAA
@FG01X:00037:00066
TAATATCAGCCTCGCCATGACGAAGGTATTCC
+
BBA@AABBCB@B@@A>ABBBCBC@B?BAA?A@
@FG01X:00037:00067
ATATCGCGAGGGTATGGAAGACTCTATA
+
BBBBBCBBCEC>C:=<@CACDCCBA@??
@FG01X:00037:00069
AGCACTGTAGCTGTCACTAGTTACTTGT
+
<<CCCDCCBBBBBCC??@BCDABBB@B@
@FG01X:00037:00072
AGCACTGTAGCTGTCACTAGTTACTTGT
+
@@CCCB@B>>ABBBBBABDDD@BAA@BB
@FG01X:00037:00073
TGATACGTCTCCTTCCTTAGTTACTTCA
+
@BABB@A@BBB@B@C@C@ABA@BBB@ED
@FG01X:00037:00074
TCTCTATGCGCTCCACATGTCTAAGGT
+
BBCCBCCBBB@@@@BCCB?ABBCACAC
@FG01X:00037:00075
AACACTGTAGCTGTCACTAGTTACTTGT
+
B@BBBBBBBBBBBAA?AAAAA@AA?>AA
@FG01X:00037:00076
AGCACTGTAGCTGTCACTAGTTACTTGT
+
<<DDCBAB@@@A@@@AABBFB@BBA?@@
@FG01X:00037:00082
TACTGAGCTACACACACAGAAAGATTGGT
+
BBBAAACBBCCCCCCEBCAAB=BCC?B?B
@FG01X:00037:00083
ACGAGTGCGTTCCCCATGTCGTAGGTACTC
+
BCABBBABACACDD9C=<>AAABB?BBCBC
@FG01X:00037:00089
TACTGAGCTACACACAACG
+
A>>>AAAAA@BB;2,,+)(
@FG01X:00037:00092
TGATACGTCTCCTTCCTTAGTTACTTCA
+
B???BBBCBBB@C@C@C@BBB?BBBABB
@FG01X:00037:00098
ATCAGACACGGACACAGCAGAACACAC
+
97:A??ACCE?AACCB<@<11-/<<11
@FG01X:00038:00050
TCTCTATGCGCTCCACATGCT
+
//666:94444449444412,
@FG01X:00038:00051
ACGCTCGACATGCCAGGT
+
498;A994944/1,//,/
@FG01X:00038:00053
TACTGAGCTACACACACAGAAAGATTGGT
+
BBCCBBBBBB@@@@BDDC9998;BC@C?C
@FG01X:00038:00054
AGCACTGTAGCTGTCACTAGTTACTTGT
+
<=BDCDDC??@B@AADBBBCB?BBB@CC
@FG01X:00038:00059
TGATACGTCTCCTTCCTTAGTTACTTCA
+
BBBBBBBBBCE?D?C@D@ABB@BBB@BC
@FG01X:00038:00060
TAGTATCAGCCTCGCCATGACGAAGGTATTCC
+
9:CBGCE<=<@AAAB@C;;9A9929244424>
@FG01X:00038:00064
TACTGAGCTACACACACAGAAAGATTGGT
+
?BBBBBCBABBBBCBCCBBB@>BBB?B?A
@FG01X:00038:00068
ATATCGCGAGGGTATGGAAGACTCTATA
+
@@@@BA??999-4@442:?>9==@;<7;
@FG01X:00038:00070
ACGAGTGCGTTCCCCATGTCGTAGGTACTC
+
CC8<<CCBBC@CHD9AAABA@@BB=;<<AA
@FG01X:00038:00073
TAGTATCAGCCTCGCCATGACGAAGGTATTCC
+
BBBBCCBACBABB@A@ADCCCCC@C@CCC?B?
@FG01X:00038:00077
ATCAGACACGGACACAGCAGAACACAC
+
BBBBBBBBBA?@@@BBBCCBB@BBBBB
@FG01X:00038:00080
TGATACGTCTCCTTCCTTAGTTACTTCA
+
;;<C<<<EBB@59695927449:>:>9:
@FG01X:00038:00081
AGCACTGTAGCTGTCACTAGTTACTTGT
+
<<CCCCBCBBCBCCCBBBBCD@AAA@BB
@FG01X:00038:00082
ACGAGTGCGTTCCCCATGTCGTAGGTACTC
+
?BBBBBABBCBCCE9BAAA@BB;97:;<<A
@FG01X:00038:00083
CGTGTCTCTAGGCACAGGATTTTGTGTAG
+
BBBBCCDDAAA@BBBABACDFD:BGABBB
@FG01X:00038:00084
TACTGAGCTACACACACAGAAAGATTGGT
+
@@AABBCBBAABBCDBBB?>><@CB@C@C
@FG01X:00038:00094
TCTCTATGCGCTCCACATGTCTAAGGTA
+
999=?E@9999995944911?11-/,//
@FG01X:00038:00098
ACGAGTGCGTTCCCCATGTCGTAGGTACTC
+
AABBCBB@@@=AAA7AAB<;<CA@<@<<<@
@FG01X:00039:00050
AGCACTGTAGCTGTCACTAGTTACTTGT
+
<<CCCCABBBCBBAABBBBDC@BBB@AB
@FG01X:00039:00053
CGTGTCTCTAGGCACAGGATTTTGTGTAG
+
@CCGCCCAECE@CBBBE@CCCC:AA?AAA
@FG01X:00039:00054
ATCAGACACGGACAAAGCAGAACACAC
+
BB?AABBBBB@BBBB>BBBBCBCBBBB
@FG01X:00039:00055
ATCAGACACGGACACAGCAGAACACAC
+
@BBBBBBBBB@BBCCCCCCCD@DBBBB
@FG01X:00039:00056
AGCACTGTAGCTACTAGTTACTGC
+
898449949BAAAAABED<?BEBC
@FG01X:00039:00060
CGTGTCTCTAGGCACAGGATTTTGTGTAG
+
BCCCCDCCCCGACCBCC?CCCC::=<BAB
@FG01X:00039:00064
TCTCTATGCGCTCCACATGTCTAAGGT
+
DBBBCEAAADHBB?BC?>;<;AAADAC
@FG01X:00039:00067
TAGTATCAGCCTCGCCATGACGAAGGTATTCC
+
BBBBBBCAAAACCAA?ACC<;<C@CBEDCBC@
@FG01X:00039:00070
ATCAGACACGGACACAGCAGAACACAC
+
BBBB@A>ABB<BBBBABCCCE@CCBB@
@FG01X:00039:00076
CGTGTCTCTAGGCACAGGATTTTGTGTAG
+
BBBBBABBA@>@AAAAA@BBBC:AABDCD
@FG01X:00039:00084
ATATCGCGAGGGTATGGAAGACTCTATA
+
BB??@BBBCCC>CCBA?DEBCBA@@ABB
@FG01X:00039:00088
ATATCGCGAGGGTATGGAAGACTCTATAG
+
?@<;9?@@444-49999A?BABBB<<;AC
@FG01X:00039:00096
AGCACTGTAGCTGTCACTAGTTACTTGT
+
<<CCDDCECCBBBB@AABBDDBC@@<<B
@FG01X:00039:00097
AGCACTGTAGCTGTCACTAGTTACTTGT
+
@AFCDDDCBAABBCBA>A@A@?@@A?@@
@FG01X:00039:00099
TGATACGTCTCCTTCCTTAGTTACTTCA
+
BBB@AABBBBB@B@B@@??AA@@@@@BC
@FG01X:00040:00051
ATCAGACACGGACACAGCAGAACACAC
+
?BBBBA?BAA?@BBBCBCCBB?BBBBB
@FG01X:00040:00054
ATCAGACACGGACACAGCAGAACACAC
+
??>@AA@CCC>@ADFDCAA@CACBBCB
@FG01X:00040:00056
TACTGAGCTACACACACAGAAAGATTGGT
+
BBBBBBBBAABBBBCB??9996;BB@F@C
@FG01X:00040:00057
CGTGTCTCTAGGCACAGGATTTTGTGTAG
+
CCBCBBCCCCC@=>==>;9999/9B>?@B
@FG01X:00040:00061
TCTCTATGCGCTCCACATGTCTAAGGT
+
BBBCDECDECDBB@ECEBBDBACFFDA
@FG01X:00040:00062
CGTGTCTCTAGGCACAGGATTTTGTGTAG
+
9CHCCCE=<<C=<;<CA<9999/9A>>>A
@FG01X:00040:00064
ATCAGACACGGACACAGCAGAACACAC
+
????AA?AB@<@BBBCBBBAB@ACB=?
@FG01X:00040:00065
ACGAGTGCGTTCCCCATGTCGTAGGTACTC
+
?BBBBBBBBBBCCB:CAAABABBA?BBBBB
@FG01X:00040:00069
TCTCTATGCGCTCCACATGTCTAAGGT
+
ABCBCCCCCBBBB@CDEBAAABCAC@C
@FG01X:00040:00071
TGATACGTCTCCTTCCTTAGTTACTTCA
+
BBBBBBCBBBC@D@C?CBABB@BAA@AC
@FG01X:00040:00073
ATATCGCGAGGGTATGGAAGACTCTATA
+
ABAAABCCCCCBCAAA@D@CBB?BBBCB
@FG01X:00040:00076
ACGAGTGCGTTCCCCATGTCGTAGGTACTC
+
BB<BBBBBBB?BCC:CA@?BBCBB@B:;;B
@FG01X:00040:00082
TGATACGTCTCCTTCCTTAGTTACTTCA
+
CCCBBCCDDBB>A=@>ADCCCBBBB@CC
@FG01X:00040:00083
ACGAGTGCGTTCCCCATGTCGTAGGTACTC
+
@BBAAABBBC@CBB9C???@BB=7577-**
@FG01X:00040:00087
TACTGAGCTACACACACAGAAAATGG
+
BBB?@@A@@@@ABBAB@<1---*-8+
@FG01X:00040:00091
AGCACTGTAGCTGTCACTAGTTACTTGT
+
<<DDHCCCBBB@BBBBBB@FC@BBB@A>
@FG01X:00040:00094
TACTGAGCTACACACACAGAAAGATTG
+
444446///////9444:9885///,/
@FG01X:00041:00051
CGTGTCTCTAGGCACAGGATTTGTGTAG
+
99<949@999959999B59990444444
@FG01X:00041:00055
TCTCTATGCGCTCCACATGTCTAAGGT
+
@BCB@AACBBBCC?CB;;899995929
@FG01X:00041:00056
TAGTATCAGCCTCGCCATGACGAAGGTATTCC
+
ACBB@BC<;<AB@@A?BCCBBAB@D@BBD@C@
@FG01X:00041:00057
TGATACGTCTCCTTCCTTAGTTACTTCA
+
:AA>@@@999@5924242344249924A
@FG01X:00041:00065
TATACGTCTCCTTCCTTAGTTACTTCA
+
11:==@BCCH>@=?=C=?BB@AAACCE
@FG01X:00041:00067
ATATCGCGAGGGTATGGAAGACTCTATA
+
BBCBBCBCBBB>@AAC@CABBB@@@?>@
@FG01X:00041:00072
ATCAGACACGGACACAGCAGAACACAC
+
@CCBB@BBBB@BCCBECCCCB@BD??@
@FG01X:00041:00074
TACTGAGCTACACACACAGAAAGATTGGT
+
BABABBAAAAAA>>ACCCCBB>BBB@B@A
@FG01X:00041:00075
ATCAGACACAGGACACAGCAGAACACAC
+
B8::==?:944::44449998=<94487
@FG01X:00041:00076
CGTGTCTCTAGGCACAGGATTTTGTGTAG
+
BBBCCDCBDCB?BBABB?@@==6@CAAAB
@FG01X:00041:00077
TGATACGTCTCCTTCCTTAGTTACTTCA
+
BBBBBBCBBBB?B@A@BB>BB@BBB?AA
@FG01X:00041:00078
CGTGTCTCTAGGCACAGGATTTTGTGTAG
+
@@BABAAAA@@@AABBB@BCBB:CCCDCC
@FG01X:00041:00079
TACTGAGCTACACACACAGAAAGATTGGT
+
BBBBBBB@BBBB@@ACEC;;;9<AC@C@C
@FG01X:00041:00080
AGCACTGTAGCTGTCACTAGTTACTTGT
+
<@CDEHCABBBBBCABBBBCE@CBB?BC
@FG01X:00041:00086
ATATCGCGAGGGTATGGAAGACTCTATA
+
AAAAABBBBBA?ACBB?D@BBBBB@@AB
@FG01X:00041:00088
CGTGTCTCTAGGCACAGGATTTTGTGTAG
+
BBBECCDBBBB@EBCCC@BBAA9BFDCCD
@FG01X:00041:00092
ACGAGTGCGTTCCCCATGTCGTAGGTACTC
+
BBBBBBBBB@?BBC9CDFB9;<@@<?;<<A
@FG01X:00041:00097
AGCACTGTAGCTGTCACTAGTTACTTGT
+
@ACDCCBBBCBBBBBAA?BBD@BBB?AA
@FG01X:00041:00099
TACTGAGCTACACACACAGAAAGATTGGT
+
;;9BCCDCB@AABBBBCDCBB=BBC@C?C
@FG01X:00042:00050
TACTGAGCTACACACACAGAAAGATTGGT
+
BBBABBBCBBBDDCBBBC@AA=BBB?B=@
@FG01X:00042:00051
TACTGAGCTACACACACAGAAAGATTGGT
+
?BBBB@A@??@@@BCDBA9996;@@@C?B
@FG01X:00042:00053
TACTGAGCTACACACACAGAAAGATTGGTG
+
BABAAACBCCDCDCCCCCCBB>B@@=@<@?
@FG01X:00042:00055
TACTGAGCTACACACACAGAAAGATTGGT
+
9;BCCCCBBBCDBBBA9999919995949
@FG01X:00042:00057
ATATCGCGAGGGTATGGAAGACTCTATA
+
BB9;;BBCCCC>CBA@@D@B@@ABCBBB
@FG01X:00042:00058
TAGTATCAGCCTCGCCATGACGAAGGTATTCC
+
ABCAABBBBB@CC@?>@BBBCBB@C@B=?=@>
@FG01X:00042:00059
TAGTAACAGCCTCGCCATGACGAAGGTATTCC
+
B?@945444487>9;7;AA@BBB@EBCCC@C@
@FG01X:00042:00060
ATCAGACACGGACACAGCAGAACACAC
+
@@AABCCCCC@CBBBBCCCBB@BBBBB
@FG01X:00042:00065
CGTGTCTCTAGGCACAGGATTTTGTGTAG
+
CBDCBBDCCEC@BDCA?<9944/9?>>>A
@FG01X:00042:00067
CGTGTCTCTAGGCACAGGATTTTGTGTAG
+
BBBCBBBCCCC@CBBA=94444-9?>?>B
@FG01X:00042:00071
TCTCTATGCGCTCCACATGTCTAAGGT
+
??BBAAAACCCCD@CCA?@BACCBB?B
@FG01X:00042:00073
TACTGAGCTACACACACAGAAAGATTGGT
+
<<@@@BA<<;BAA999?999@:>942478
@FG01X:00042:00074
TCTCTATGCGCTCCACATGTCTAAGGT
+
BCCCAAAAABBBB@BAAAACCFD?CBB
@FG01X:00042:00075
TACTGAGCTACACACACAGAAAGATTGGTG
+
A?AABBC@AABCCCCCCCCAA099959>?>
@FG01X:00042:00078
ACGCTCGACATGCCAGGTACAGGAG
+
<;:9@9844//,,*,,*,,/99899
@FG01X:00042:00079
TCTCTATGCGCTCCACATGTCTAAGGT
+
BBBBCBBBBBBBB@CBCBBCECDBF@C
@FG01X:00042:00081
CGTGTCTCTAGGCACAGGATTTTGTGTAG
+
BBBBBBCCAAB@CBDCC@BBBA9ABBBAC
@FG01X:00042:00084
AGCACTGTAGCTGTCACTAGTTACTTGT
+
ABDCCCCCBBBBBCCBBBBED?AAB?BB
@FG01X:00042:00086
CGTGTCTCTAGGCACAGGATTTTGTGTAG
+
@@CDC:==FBB?@999424444,499999
@FG01X:00042:00087
TATGAGCTACACACACAGAAAGATTGGT
+
BBBBBBBBBCCCCCCCBBCC>BCC?B@B
@FG01X:00042:00089
CGTGTCTCTAGGCACAGGATTTTGTGTAG
+
BBCBCBBBAAA@CBBAB@CBBC:AAACCC
@FG01X:00042:00091
ATATCGCGAGGGTATGGAAGACTCTATA
+
BBBBA??BBBC?CBBB@D@CBBCBA;;6
@FG01X:00042:00095
CGTGTCTCTAGGCACAGAATTTTGTGTAGA
+
9999449?99959844442444,4;;>@:9
@FG01X:00042:00098
TGATACGTCTCCTCCTTAGTACTTCAG
+
999>>>9911<-1/,/,./44442444
@FG01X:00043:00050
TCTCTATGCGCTCCACATGTCTAAGGT
+
BBECCCBCCCCBA?BCA@@CBBCBC?B
@FG01X:00043:00054
TACTGAGCTACACACACAGAAAGATTGGT
+
AABBBBCBBBBBCCCFA@>>@=>@@@C@B
@FG01X:00043:00057
TACTGAGCTACACACACAGAAAGATTGGT
+
BBBBBBBBBBBBBBCDCC???>@BB@A@A
@FG01X:00043:00063
ATCAGACACGGACACAGCAGAACACAC
+
ABBBB@BABA?@BBBBBBCBB@BBBBB
@FG01X:00043:00064
CGTGTCTCTAGGCACAGGATTTTGTGTAG
+
BBBBAAADBBB@BBBBC@DBDB9AA@@@C
@FG01X:00043:00070
ACGAGTGCGTTCCCCATGTCGTAGGTACTC
+
ABB@ABCBAA?AA=6?=??>BBBB?B;<;B
@FG01X:00043:00071
ATGAGACACGGACACAGCAGAACACAC
+
BBBAABABBB=?@9<<BBBBC@BBCCC
@FG01X:00043:00075
TGATACGTCTCCTTCCTTAGTTACTTCA
+
@BCCBBB??@D?B@BAD@?AA@AAA@BC
@FG01X:00043:00076
ATCAGCAGAACACACAGAC
+
C@@@CCBAA>ACCEDDCBC
@FG01X:00043:00078
CGTGTCTCTAGGCACAGGATTTTGTGTAG
+
BBBCCCBAAADABBA>A@CCCA6BCBDCC
@FG01X:00043:00079
TCTCTATGCGCTCCACATGTCTAAGGT
+
489=BFFCBBA999;CBBBC?AA?B?B
@FG01X:00043:00084
ACGAGTGCGTTTCCCCCATGTCGTAGGTACTC
+
BCBB:888499-4==A3AAABB@@99689999
@FG01X:00043:00085
TCTCTATGCGCTCCCACATGTCTAAGGT
+
BCCBADDCCCCAAB?BHFBBABBCAC@A
@FG01X:00043:00086
TGATACGTCTCCTTCCTTAGTTACTTCA
+
BBBBBBCBBBC@D@C@CCBBB@BAB@BC
@FG01X:00043:00094
AGCACTGTAGCTGTCACTAGTTACTTC
+
BACCBAEEBBA?BBBBA@@AB@AAA<@
@FG01X:00043:00096
ATATCGCGAGGGTATGGAAGACTCTAT
+
BB@??AABBBB@CA?A@B@BBBBBBB:
@FG01X:00043:00098
TGATACGTCTCCTTCCTTAGTTACTTCA
+
BBBCCCCAAAC?B@BCDBCCC@BBBACE
@FG01X:00043:00099
TACTGAGCTACACACACAGAAAGATTGGT
+
AABBBCCBBBBBBBBBBCBBB=BDC@B@A
@FG01X:00044:00050
TCTCTATGCGCTCCACATGTCTAAGGT
+
BBCCCECCEBCBB@CDDBBA?=A?B>A
@FG01X:00044:00052
ACCTCGACATGCCCAGGTACAGGAGACTG
+
B@@BBBBB=@:::8<C@CDCCC@A?@BB@
@FG01X:00044:00053
CGTGTCTCTAGGCACAGGATTTTGTGTAG
+
CBCCCDEEDDC@CCBBB>A@CC8;;9<<<
@FG01X:00044:00055
TACTGAGCTACACACACAGAAAGATTGGT
+
4=8>>@44444449999====:9//68,/
@FG01X:00044:00059
TAGTATCAGCCTCGCCATGACGAAGGTATTCC
+
BBBBBAA><<A9;<@=>@;<;BC=A=AAA@AB
@FG01X:00044:00060
TAGTATCAAGCCTCGCCATGACGAAGGTATTCC
+
A;:22,,,*,,2684;8<BBACAA>ACBBC?A>
@FG01X:00044:00064
AGCACTGTAGCTGTCACTAGTTACTTGT
+
49>>@=<;@BC;<=A@@ABCACB@@=@@
@FG01X:00044:00071
TCTCTATGCGCTCCACATGTCTAAGGT
+
BCDCAADCCC@@@=@<9;AAA@BCBCB
@FG01X:00044:00072
TACTGAGCTACACACACAGAAAGATTGGT
+
BBABBBB@@@@@AABCDDBBB=BBB@B=A
@FG01X:00044:00073
TGATACGTCTCCTTCCTTAGTTACTTCA
+
BBBBBBCABAB>B?B@EAB@B@BBB@AA
@FG01X:00044:00074
TGATACGTCTCCTTCCTTAGTTACTTCA
+
BABBBBBDDDC::9;?C@BCC@@@@?CC
@FG01X:00044:00075
CGTGTCTCTAGGCACAGGATTTGATGTAG
+
;89@?991A11,188--*-770-,,,,,6
@FG01X:00044:00076
TGATACGTCTCCTTCCTTAGTTACTTCA
+
BBBBBBBDBBB=@>@CD@BBB@A>A@CE
@FG01X:00044:00078
TAGTATCAGCCTCGCCATGACGAAGGTATTCC
+
BBB;;9@9999999>>A?9999969?@@@<?<
@FG01X:00044:00079
TACTGAGCTACACACACATGAAAGATTGGT
+
<;@@@@@@C<<;BCD9944449-4442424
@FG01X:00044:00080
AATGGAAGACTCTAAGAGG
+
?@??>?=@BBBBAA>ABB@
@FG01X:00044:00081
CGTGTCTCTAGGCACAGGATTTTGTGTAG
+
DCBBDB==>BB?AA>>>;9999/49:99=
@FG01X:00044:00084
AGCACTGTAGCTGTCACTAGTTACTTGT
+
@@CCDCBCAAABBCCBC?AAE?BBB@CC
@FG01X:00044:00085
ATATCGCGAGGGGTATGGAAAGACTTCTATAGA
+
CBCCCC;;<GGA49999544-4444243364..
@FG01X:00044:00086
TGATACGTCTCCTTCCTTAGTTACTGC
+
A@BBBBBBBBB@B@A@BC>:00***((
@FG01X:00044:00087
AGCACTGTAGCTGTCACTAGTTACTTGT
+
@@CCCBABAAAB??BBBBBCCABBC@CC
@FG01X:00044:00088
TAGTATCAGCCTCGCCATGACGAAGGTATTCC
+
<<AABBBC;<=<BBBBCBBBCCC@EBBEC@CA
@FG01X:00044:00091
TACTGAGCTACACACACAGAAAGATTGGT
+
??BBBBCBBBAB?BCCCC@AA>ABB@C?C
@FG01X:00044:00093
ACGAGTGCGTTCCCCATGTCGTAGGTACTC
+
AA?AABBB?=;==92@@@ACCCDCAB?AAB
@FG01X:00044:00094
TCTCTATGCGCTCCACATGTCTAAGGT
+
ABBCCBABCBBBBBDDC===99959BC
@FG01X:00044:00097
CGTGTCTCTAGGCACAGGATTTTGTGTAG
+
BBBBBCCCDBA?ABDCB?BBBB:CACCCB
@FG01X:00045:00054
ATATCGCGAGGGTATGGAAGACTCTATA
+
BC@::<CDCCC>CC?=@B?BBBBAA9;;
@FG01X:00045:00055
TGATACGTCTCCTTCCTTAGTTACTTCA
+
ABBBBBCBBBB@B@B@B@?AA=BBB@BC
@FG01X:00045:00059
ACGAGTGCGTTCCCCATGTCGTAGGTACTC
+
;;@@;;<CDC@CCC7@;<9@@>99589449
@FG01X:00045:00061
CGTGTCTCTAGGCACAGGATTTTGTGTAG
+
BCBBBDEAAAC@BBDBB>=9992499A@A
@FG01X:00045:00062
CGTGTCTCTAGGCACAGGATTTTGTGTAG
+
BBDCAAECCCC@BBBCC@AAAA9===?AA
@FG01X:00045:00064
ATATCGCGAGGGTATGGAAGACTCTATA
+
@A:<<BBABBB<CAA@@DEDCCCBAABB
@FG01X:00045:00066
ATCAGACACGGACACAGCAGAACACAC
+
@BBCBBBBAB@AA==ABCCBB@BBBBB
@FG01X:00045:00069
ATCAGACACGGACACAGCAGAACACAC
+
@BBBBBBBBB?BBBBBCCDCB@DBBBB
@FG01X:00045:00070
ACGCTCGACATGCCCAGGTACAGGAG
+
B@;@B@?>>?4444-44244444244
@FG01X:00045:00074
TGATACGTCTCCTTCCTTAGTTACTTCA
+
BCCCBBCBBBB@C@C?B@ABB@BAA@BA
@FG01X:00045:00077
TAGTATCAGCCTCGCCATGACGAAGGTATTCC
+
@@BBBCCDCC@ABBB@BCCAAAC?B>@;<7<?
@FG01X:00045:00079
ACGCTCGACATGCCCAGGTACAGGAG
+
?BBBBBBBBBBDCC@CB@BBCCE@BC
@FG01X:00045:00080
TCTCTATGCGCTCCACATGTCTAAGG
+
44449449>AA9959=:>>@;<6,,*
@FG01X:00045:00084
CGTGTCTCTAGGCACAGGATTTGTGTAG
+
BDDBBBFBB=E?A999424491494444
@FG01X:00045:00087
TCTCTATGCGCTCCACATGTCTAAGGT
+
BBBDBDDBBCCDB?BCBB???BBACAC
@FG01X:00045:00089
TCTCTATGCGCTCCACACTGTCTAAGGGT
+
48499A@999489244/////677,44-4
@FG01X:00045:00091
ACGCTCGACATGCCCAGGTACAGGAG
+
AB?AAA@BBCDCBB?AA>ABBGC@BB
@FG01X:00045:00095
ATCAGACACGGACACAGCAGAACACAC
+
BBBBBBAABB@BDCBBCCCCB?ACBBB
@FG01X:00045:00096
ATATCGCGAGGGTATGGAAGACTCTATA
+
BBBAAA?BCCC>CAA@AD@BBBBCAAAB
@FG01X:00045:00097
ATATCGCGAGGGTATGGAAGACTCTATA
+
BB???AACCCC?CBBA@D@B@BBBBBBB
@FG01X:00046:00050
ATCAGACACGGACACAGCAGAACACAC
+
A?<@@BBBBB@BBCCBBBBBBAB@@@B
@FG01X:00046:00053
TGATACGTCTCCTTCCTTAGTTACTTCA
+
BABBBBBCCAB=A>A>B@ACB@BA@>@@
@FG01X:00046:00055
TCTCTATGCGCTCCACATGTCTAAGGT
+
@@@<<<D9;;<99?@99999999=@=9
@FG01X:00046:00058
TCTCTATGCGCTCCACTATGTCTAAGGT
+
@@@A@A?@BA@;<::1///,////,/,/
@FG01X:00046:00059
ATATCGCGAGGGTATGGAAGACTCTATA
+
BCBBBBBBBBB>CCBB@DCDCCC>>>AA
@FG01X:00046:00062
ATCAGACACGGACACAGCAGAACACAC
+
BBABBBCCBB=@99999?@@B>BBB@?
@FG01X:00046:00064
TAGTATCAGCCTCGCCATGACGAAGGTATTC
+
BBBCCCB999244442444444/,/77//,/
@FG01X:00046:00066
CGTGTCTCTAGGCACAGGATTTTGTGTAG
+
BBBBBBCCCBC@CCDCE@AAAA6??://1
@FG01X:00046:00067
TGATACGTCTCCTTCCTTAGTTACTTCA
+
AECBABCCB996;=>?CAABB?BBB>@A
@FG01X:00046:00068
ATATCGCGAGGGTATGGAAGACTCTATA
+
BABBBCBCCCC>CCBB?BAECCCBBABB
@FG01X:00046:00072
AGCATGTAGCTGTCACTAGTTACTTGT
+
11::8:;@BBBBCBBBBBAA@BBC@BB
@FG01X:00046:00073
TCTCTATGCGCTCCACATGTCTAAGGT
+
BBCAABCC::>CF@DCCCBBAAEAEAC
@FG01X:00046:00074
TACTGAGCTACACACACAGAAAGATTGGT
+
AAAAAAA===AABBAA@CABC?BBB?B@B
@FG01X:00046:00076
CGTGTCTCTAGGCACAGGATTTTGTGTAG
+
?BBBBBDAAAC@CABAC=9444,4@=>@B
@FG01X:00046:00077
TGATACGTCTCCTTCCTTAGTTACTTCA
+
BBBBBB@?BBB@B@C@C@BBB@B@B?BB
@FG01X:00046:00078
AGCACTGTAGCTGTCACTAGTTACTTGT
+
@ABBBECE@@@;;;@AA@AA?<??><>@
@FG01X:00046:00082
AGCACTGTAGCTGTCACTAGTTACTTGT
+
<<CCDCBDCBAEBBBBCCCDBBAAA?A@
@FG01X:00046:00086
AGCACTGTAGCTGTCACTAGTTACTTGT
+
<ACCGCACAAABBBA?BBBCD@CAA@BC
@FG01X:00046:00087
ATCAGACACGGACACAGCAGAACACAC
+
A????@BBBB>AACCDBCCCCACCBBC
@FG01X:00046:00088
TACTGAGCTACACACACAGAAAGATTGGT
+
B>AABBBBBBBBBBCB@A9996;BB?C?F
@FG01X:00046:00093
ATATCGCGAGGGTATGGAAGACTCTATA
+
CBB@@ABBBCE@EEBBAD@CBCCCDAAA
@FG01X:00046:00095
ATATCGCGAGGGTATGGAAGACTCTATA
+
@>BBBB?BBAB?CCCB?CBBDBBBB>@<
@FG01X:00046:00096
TAGTATCAGCCTCGCCATGACGAAGGTATTCC
+
BABBBBC::<@?@;<9;BBABA@>A@BBB>B=
@FG01X:00046:00097
ACGAGTGCGTTCCCCATGTCGTAGGTACTC
+
BBB@BBBBBB?BAA9AAAABCBBB@C;<<C
@FG01X:00047:00050
ATACGCGAGGGTATGGAAGACTCTATA
+
BBBCCCCCCD@GBBB@CACCCCBB@@@
@FG01X:00047:00051
ATCAGACACGGACACAACAGAACACAC
+
A?<<>B>?BB@BBBBC@DBAA@CCDCB
@FG01X:00047:00052
AGCACTGTAGCTGTCACTAGTTACTTGT
+
444499?CCGCC<99>>==B;2444244
@FG01X:00047:00053
TGATACGTCTCCTTCCTTAGTTACTTCA
+
BBBBBBBBBBB@C@G@C@BCC@BBBABB
@FG01X:00047:00057
ACGCTCGACATGCCCAGGTACAGGAG
+
?A?AA@@@ABABCC@??=?BCDD@B@
@FG01X:00047:00060
ACGAGTGCGTTCCCCATGTCGTAGGTACTC
+
BBCC@AACDC@BA=6A499>>>9968999>
@FG01X:00047:00061
ATCAGACACGGACACAGCAGAACACAC
+
BB??ABBBBB?BBBBDCBBBB@BBBBB
@FG01X:00047:00064
ACGAGTGCGTTCCCCATGTCGTAGGTACTC
+
BBBBBBBBBA;=992=?@@ABB@@>A<<<B
@FG01X:00047:00068
TGATACGTCTCCTTCCTTAGTTACTTCA
+
BBCBBBCBB>=;=;><><?A?>A@@=@B
@FG01X:00047:00069
ATATCGCGAGGGTATGGAAGACTCTATA
+
BBBBBBBBBCB>CDAA@B?BBBBAAABA
@FG01X:00047:00071
TGATACGTCTCCTTCCTTAGTTACTTCA
+
BCCBBBB??AC@CCC@C@BBB?>AB@BB
@FG01X:00047:00076
TGATACGTCTCCTTCCTTAGTTACTTCA
+
BBBBBBCBBBB?CBC@C@BBB@BBB@B@
@FG01X:00047:00077
ATATCGCGAGGGTATGGAAGACTCTATA
+
BBAABBCCDCB>CCCB@D?CCCCCC?B?
@FG01X:00047:00078
ATCAGACACGGACACAGCAGAACACAC
+
B@@@BBBBBB@BCCCDCCCCD@BBBBB
@FG01X:00047:00081
AGCACTGTAGCTGTCACTAGTTACTTGT
+
<<CCCFACAAABBBB?BBBCB@B@@?@A
@FG01X:00047:00085
ACGAGTGCGTTCCCCATGTCGTAGGTACTC
+
BBBBBABBBB?@BE:CCD@??@@?=?;<<B
@FG01X:00047:00087
TACTTGGAAGGCCTTAACCAACCAACCAACCAAGGAAAAAAAGGAATTTTGGGGTTGGCCTTGGCCGGAAT
+
//67:C@C@C@C@B=?2448;=;=<@<B>@=@595999999&96929DB:CBB9B?B?A?>@B?>==A?;?
@FG01X:00047:00089
ATCAGACACGGACACAGCAGAACACAC
+
A?<@ABCCBB?BBCCDCBBBB?ABBBB
@FG01X:00047:00094
TACTGAGCTACACACACAGAAAGATTGGT
+
CBBBCDCDBBCC;;=BBBBCD@DCDED@<
@FG01X:00047:00099
TACTGAGCTACACACACAGAAAGATTGGT
+
@@@AAAAAAAAABBCCDB9996;A>?C@C
@FG01X:00048:00051
TGATACGTCTCCTTCCTTAGTTACTTCA
+
ABBABBBD????B@C@CACBB@BBB?BC
@FG01X:00048:00052
TACTGAGCTACACACACAGAAAAATTGGTGC
+
??BBCCB??ABCDBB?::44444+9;><>AA
@FG01X:00048:00053
ATATCGCGAGGGTATGGAAGACTCTATA
+
BB@@@BBCCCC>CCBB@B@>>ABBBAAC
@FG01X:00048:00054
TCTCTATGCGCTCCACATGTCTAAGGT
+
9;944444;999><999A999442424
@FG01X:00048:00055
ACGCTCGAACATGCCCAGGTACAGGAG
+
B??8****)*02/44-4;998?AA?AC
@FG01X:00048:00056
ACGAGTGCGTTCATGTCGTAGGTACTC
+
BCAAAA?AAC@CCC@==9999489998
@FG01X:00048:00059
ATCAGACACGGACACAGCAGAACACAC
+
BBBB@A@BBB?AABBBCCDBB@ABBBB
@FG01X:00048:00064
CGTGTCTCTAGGCACAGGATTTTGTGTAG
+
BCCBCBBBCCD@E?==9;9999/999>>@
@FG01X:00048:00067
TCTCTATGCGCTCCGACATGTCTAAGGT
+
4449999;>998924444448666,1,/
@FG01X:00048:00068
ACGAGTGCGTTCCCCATGTCGTAGGTACTC
+
?A?AAA@@@A@ABB:CCBBAA@==<@@@@@
@FG01X:00048:00070
TACTGAGCTACACACACAGAAAGATTGGTG
+
BBDBBDCBBBABBEDDCCAAA=BA@@B:;;
@FG01X:00048:00071
TCTCTATGCGCTCCACATGTCTAAGGT
+
4=9>@C<>=BECC@B?A9;<9DC5989
@FG01X:00048:00072
AGCACTGTAGCTGTCACTAGTTACTTGT
+
AACCDCCDAA>ABBBBBBCEC@BCB?BB
@FG01X:00048:00075
TGATACGTCTCCTTCCTTAGTTACTTCA
+
BBBBBBBBBBA?B@F@C@BBB@BBB@BB
@FG01X:00048:00078
TCTCTATGCGCTCCACATGTCTAAGGT
+
A@BBDCEDCCAAA>ABC@AAAAB@B?A
@FG01X:00048:00080
TAGTATCAGCCTCGCCATGACGAAGGTATTCC
+
;;@A@AAAEB=>994244:;;9924249@<@=
@FG01X:00048:00081
TACTGAGCTACACACACAGAAAGATTGGT
+
BBBBCCCBBBABAABBBB;;;;<DD@C@C
@FG01X:00048:00082
ATATCGCGAGGGTATGGAA
+
?;:84994444-4ABCBE?
@FG01X:00048:00083
TGATACGTCTCCTTCCTTAGTTACTTCA
+
ABBBB@@@ABA@A@C@D@BBBA>>>@AA
@FG01X:00048:00084
TACTGAGCTACACACACAGAAAGATTGGT
+
AAAAABB=;1116/4499444-4;;2424
@FG01X:00048:00086
TGATACGTCTCCTTCCTTAGTTACTTCA
+
BBBBB???BBC@C?A?B@BBA>BCB@AA
@FG01X:00048:00094
CGTGTCTCTAGGCACAGGATTTTGTGTAG
+
@AABBBBBBBB?BBBBC@DCCC:BBABBC
@FG01X:00049:00050
ACGCTCGACATGCCCAGGTACAGGAG
+
CCBA@<99994///+//,//644244
@FG01X:00049:00051
TGATACGTCTCCTTCCTTAGTTACTTCA
+
BCCCBBCBB==695;?B@BCC>BA@>AB
@FG01X:00049:00053
TGATACGTCTCCTTCCTTAGTTACTTCA
+
BBBBCCBCBBC@CAE@C@@AB@BBC@CC
@FG01X:00049:00060
ATCAGACACGGACACTGCAGAACACAC
+
AB?AABBBB@<BBBB???CCC@???CC
@FG01X:00049:00065
ACGCTCGAC
+
<<;BBBDDC
@FG01X:00049:00068
TGATATGTCTCCTTCCTTAGTTACTTCA
+
A@@@CA@@A:;7<>B@CABBB?CBB?BG
@FG01X:00049:00069
ATCAGACACGGACACAGCAGAACACA
+
@CCCBBBBBB@BCBAAABB;B:88//
@FG01X:00049:00072
AGCACTGTAACTGTCACTAGTTACTTGT
+
;@@@AA@BC=<<<BBB@AABBAC84299
@FG01X:00049:00074
ATATCGCGAGGGTATGGAAGACTCTATA
+
>>99999@ABB<<==<@B><=;;B?:73
@FG01X:00049:00077
ACGAGTGCGTTCCCCCATGTCGTAGGTACTC
+
998998444424444+4;>9<;@>>;>@@@@
@FG01X:00049:00081
TACTGAGCTACACACACAGAAAGATTGGT
+
BA??BBBB?BBBB@BCCCBBB?BCC@C@C
@FG01X:00049:00083
CGTGTCTCTAGGCACAGGATTTTGTGTAG
+
BBCCCCC?AAC@B?@@=;9999/9@>>>A
@FG01X:00049:00092
CGTGTCTCTAGGCACAGGATTTTGTGTAG
+
BBCCCCCFFBBACGBA@<9999/9@@@@@
@FG01X:00049:00093
TACTGAGCTACACACACAGAAAGTATTGGT
+
BBBBBBBBBBBBBECCCBA99-89942424
@FG01X:00049:00095
AGCACTGTAGCTGTCACTAGTTACTTGT
+
@BBBBBBCCC><:BCBBDBBFCCCDBCH
@FG01X:00004:00100
ATCAGACACGGACACAGCAGAACACAC
+
BB@@@BABBB@BBBBBCCCBB?BBCB@
@FG01X:00004:00101
TACTGAGCTACACACACAGAAAGATTGGT
+
BBBBBBBABBBBAAA>@;444-9>>>BDE
@FG01X:00004:00106
ATCAGACACGGACACAGCAGAACAAGAC
+
BAAACCCB>@;@>A@@9<9@@<99599;
@FG01X:00004:00107
ATATCGCGAGGGTATGGAAGACTCTATA
+
BB@@ABBBDCB>CCBB?@?@ABBB@??A
@FG01X:00004:00109
ATCAGACACGGACACAGCAGAACACAC
+
BBBBABABBB@BCCBCBCC??=?B?=@
@FG01X:00004:00114
TGATACGTCTCCTTCCTTAGTTACTTCA
+
AAAAAABB@BB@C@D@D@BBB?BBB@AC
@FG01X:00004:00121
CGTGTCTCTAGCACAGATTTGATGTAGT
+
4444444/8///28///775/,,,,,//
@FG01X:00004:00122
TCTCTATGCGCTCCACATGTCTAAGGT
+
@ABBCDCCCBAABCCCEBBBBCFADAD
@FG01X:00004:00123
TAGTATCAGCCTCGCCATAAGGTATTCC
+
CBBBBCDCA@=@B@@>BBB?B@A=B=C=
@FG01X:00004:00125
ACGCTCGACATGCCCAGGTACAGGAG
+
B::;@@BBBDBBKD?=<<<C@AADED
@FG01X:00004:00127
ACGAGGTGCGTTCCCCATGTCGTAGGTACTC
+
BBBBC@CC@@@>AAA8@?A@>>>9968?>?A
@FG01X:00004:00130
AGCACTGTAGCTGTCACTAGTTACTTGT
+
=?BACCCCBBBCCCBAB@B::6;@@=BD
@FG01X:00004:00136
TAATATCAGCCTCGCCATGACGAAGGTATTCC
+
>><99;A@A@?>A:;4;>@>>@@<?>@@A;>5
@FG01X:00004:00137
ATCAGACACGGACACAGCAGAACACAC
+
BAABAAABBB@BCCCCFDCBB@BCBB@
@FG01X:00004:00141
TACTGAGCTACACACACAGAAAGATTGGT
+
@@ABBBBBBCBBBBCB@@;;;7;BB@C@B
@FG01X:00004:00142
TACTGAGCTACACACACAGAAAAGATTGGT
+
BBBBAABBBBAAABB;A;9994/9AB<>69
@FG01X:00004:00146
ACGAGTGCGTTCCCCCAGTCGTAGGTAC
+
BBBB@>@>8859999,9?>>@CAA=ACB
@FG01X:00004:00147
TAGTATCAGCCTCGCCATGACGAAGTTATTCC
+
CBC@?ADBBB@@=;;7;AAAABC@CC@CC@C?
@FG01X:00005:00102
ACGCTCGACATGCCCAGGTACAGGAG
+
BBBBB?=ACDC???>?B@CBCCB@AB
@FG01X:00005:00103
ATCAGACACGGACACAGCAGAACACAC
+
BBBB@AACCC@CCCCBAACCC@BCBBC
@FG01X:00005:00107
ACGAGTGCGTTCCCCATGTCGTAGGTACTC
+
BB??BBCB=92444,99;;CCCCC@B?@AC
@FG01X:00005:00108
ATATCGCGAGGGTATGGAAGACTCTATA
+
CABBBBBECCDBECCB@C@BBBBBBB<<
@FG01X:00005:00111
ATATCGCGAGGGTATGGAAGACTCTAT
+
BA@@@BBCCCC@CDCB@C@DBBBBA>@
@FG01X:00005:00112
ACGAGTGCGTTCCCCATGTCGTAGGTACTC
+
=@?ABBHB::2999/9?@@CDDDCBBCCCC
@FG01X:00005:00114
CGTGTCTCTAGGCACAGGATTTTGTGAAG
+
BBBBBBCCCDB@BBDCA:4444,9CB@?C
@FG01X:00005:00116
AGCACTGTAGCTGTCACTAGTTACTTGT
+
<<CDDDBCEBBBBBBBBCCCD@CDB@BA
@FG01X:00005:00120
TGATACGTCTCCTTCCTTAGTTACTTCA
+
BBB??BDDBBA?BBG@D@BBB@BCC@CC
@FG01X:00005:00122
ATCAGACACGGACACAGCAGAACACAC
+
BBBB??@CCC99<CCCCCCAA=ACA@B
@FG01X:00005:00127
ATATCGCGAGGGTATGGAAGACTCTATA
+
BBBBBBBB?@@>ABBB?D@BCCCCA>@@
@FG01X:00005:00130
TGATACGTCTCCTTCCTTAGTTACTTCA
+
BBBBBAACCHDADBE?B??A@<>9959A
@FG01X:00005:00133
AGCACTGTAGCTGTCACTAGTTACTTGTG
+
BBBBCBBE?AACCCCCCAADDBCBB>AAA
@FG01X:00005:00134
TACTGAGCACACACACAGAAAGATTGGTGC
+
BBBAA?AACCCBBA=;;;AA<BDC@C@EDC
@FG01X:00005:00136
ATATCGCGAGGGTATGGAAGACTCTATA
+
BA??@FACCCD@BC>A?@?@ABBBBBAA
@FG01X:00005:00137
TAGTATCAGCCTCGCCATGACGAAGGTATTCC
+
BBCCDCC@AABCCBB?BBBAB:;8<@B@B=A=
@FG01X:00005:00140
CGTGTCTCTAGGCACAGGATTTTGTGTAG
+
BBA@BBCCCCB@BBBCC@?@@?6?CBBCC
@FG01X:00005:00146
TCTCTATGCGCTCCACATGTCTAAGGT
+
BBBC::=CCECCC@CBBBCCDCFBFBB
@FG01X:00005:00147
TGATACGTCTCCTTCCTTAGTTACTTCA
+
B@??@@A@BBA@C@B?B@ABB?BBC?BC
@FG01X:00005:00149
ACGAGTGCGTTCCCCATGTCGTAGGTACTC
+
BCB?AABB9959>>4>999@@999>A<<=C
@FG01X:00006:00100
ATATCGCGAGGGTATGGAAGACTCTATA
+
CBBB@ABBBEC?CBBB@D@CBBBCBA@@
@FG01X:00006:00101
ACGCTCGACATGCCCAGGTACAGGAG
+
BBBBB??BBDDBBA>AD@BBBDC@AA
@FG01X:00006:00102
CGTGTCTCTAGGCACAGGATTTTGTGTAG
+
EDBCBABAAAA>ACCCCBAA@@6@BBBAB
@FG01X:00006:00103
ATCAGACACGGACACAGCAGAACACAC
+
@>BB@A@BBB?ABCCEDCCBB?BCBBB
@FG01X:00006:00104
CGTGTCTCTAGGCACAGGATTTTGTGTAG
+
BABBCCDCBBC@B?@>A:4444,9@@BDC
@FG01X:00006:00106
TCTCTATGCGCTCCACATGTCTAAGGT
+
BBBCAAABBBBBB@BCCBBBBCDCD@B
@FG01X:00006:00108
ATATCGCGAGGGTATGGAAGACTCTATA
+
BBBB?@?B??@>ABBC?C@CDCCC@?AC
@FG01X:00006:00109
TAGTATCTGCCTCGCCATGACGAAGGTATTCC
+
BBCBCCBBCBAB@AA?ACCCCCC@CFCDD@C@
@FG01X:00006:00110
AGCACTGTAGCTGTCACTAGTTACTTGT
+
AACCDCBCBBBBBBBBBBCBC@DCC@CB
@FG01X:00006:00111
ATATCGCGAGGGTATGGAAGACTCTATA
+
BB?@@AABCCC@CCBA@C@DBCCCB@@?
@FG01X:00006:00113
AGCACTGTAGCTGTCACTAGTTACTTGT
+
;;BDDDCCABBBBBBBBBBBB?AAA@AA
@FG01X:00006:00114
ATCAGACACGGACACAGCAGAACACAC
+
BB>?@B?ABB@BCCBBAABCD@CBBB?
@FG01X:00006:00115
CGTGTCTCTAGGCACAGGATTTTGTGTAG
+
@AABBBDAAAC@BBBCC@????6=??BBB
@FG01X:00006:00116
TCTCTATGCGCTCCACATGTCTAAGGT
+
BBCCDDCA?ACCC@?=>;B@@ADCBCA
@FG01X:00006:00118
TAGTATCAGCCTCGCCATGACGAAGGTATTCC
+
FCCBBBB<;<@999<8;@@?><;7<=@AD8<8
@FG01X:00006:00122
TACTGAGCTACACACACAGAAAGATTGGT
+
??@CCCCCCCBBCBDBB?;;96;AA?B?B
@FG01X:00006:00125
CGTGTCTCTAGGCACAGGATTTTGTGTAG
+
BBBCDDBAAAC@CCBBCAAA@@9ABABCB
@FG01X:00006:00127
ACGCTCGACATGCCCAGGTACAGGAG
+
BBB@AABCBBA9996;B=BCCDC@CC
@FG01X:00006:00128
TGATACGTCTCCTTCCTTAGTTACTTCA
+
@@@>>ABBBB@?BAB@B@ABB?BBB?BD
@FG01X:00006:00133
ATCAGACACGGACACAGCAGAACACAC
+
B>BC@AABAB>?ACCDCCC@@=@B@@@
@FG01X:00006:00134
CGTGTCTCTAGGCACAGGATTTTGTGTAG
+
@@AAABDCCBB@BBBBB@;:::5;BCCCA
@FG01X:00006:00135
TATGAGCTACACACACAGAAAGATTGGT
+
A??@ABBBBBBBBBA@B;;;9<DDCE@C
@FG01X:00006:00136
TACTGAGCTACACACACAGAAAGATTGGT
+
BBBBBBBBBBBBBBDA@A9996;BB@CDC
@FG01X:00006:00137
ATCAGACACGGACACAGCAGAACACAC
+
BBBB@BABBB@CCCBA@AAAA>ADCBB
@FG01X:00006:00138
TCTCTATGCGCTCCACATGTCTAAGGT
+
BBBCBCC???BBB@DCCBAAACCAE??
@FG01X:00006:00139
TGATACGTCTCCTTCCTTAGTTACTTCA
+
CCCCBBBBBBE@C@C@D@BBB@BDC@CB
@FG01X:00006:00143
ATCAGACACGGACACAGCAGAACAAC
+
@ABBCCBBDC?BBGCCBBBA@=AA;>
@FG01X:00006:00144
TAGTATCAGCCTCGCCATGACGAAGGTATTCC
+
AACCBBCBDC@BBBB?BBBCBAAAACDBC@C@
@FG01X:00006:00145
AGCACTGTAGCTGTCACTAGTTTACTTGT
+
<<CCAAAEABABBBEAABBCDC>CBB@BB
@FG01X:00006:00146
ATATCGCGAGGGTATGGAAGACTCTATA
+
BCB@BBBBCDDACCBB?G?BBDCCCBAA
@FG01X:00006:00149
TAGTATCAGCCTCGCCATGACGAAGGTATTCC
+
BBBEBBCCCB@@>;;9;B?AB;;8;@BBB@B=
@FG01X:00007:00100
TGATACGTCTCCTTCCTTAGTTACTTCA
+
CCCCBCCCBBB@B@C@B?BBC@BBB@CC
@FG01X:00007:00105
TGATACGTCTCCTTCCTTAGTTACTTCA
+
?@AAABBBBBB>B@BADBBAB?CBB?BD
@FG01X:00007:00108
TCTCTATGCGCTCCACATGTCTAAGGT
+
CBBBBCDCCCCBC@CCCBAAABBAD?B
@FG01X:00007:00111
CGTGTCTCTAGGCACAGGATTTTGTGTAG
+
BBBCDBDDCDCBCCCCC@BCED:CCA@@A
@FG01X:00007:00112
TACTGAGCTACACACACAGAAAGATTGGT
+
BBD9<<B;;;;@>@@99949>9=11,/,/
@FG01X:00007:00113
TACTGAGCTACACACACAGAAAGATTGGT
+
A@ABBBB@??@@@@CBBC994-9@??C@C
@FG01X:00007:00116
TGATACGTCTCCTTCCTTAGTTACTTCA
+
A@@@ABBBBBA@B@B@D@BAB?BBB@BC
@FG01X:00007:00119
ATCAGACACGGACACAGCAGAACACAC
+
@AABBBAABB?BBBBCCCCAB?AC??@
@FG01X:00007:00120
ATATCGCGAGGGTATGGAAGACACTATA
+
B>???@BBCCC@CCCC@B@BBBBBBBBB
@FG01X:00007:00124
TGATACGTCTCCTTCCTTAGTTACTTCA
+
BBB?BBBB?BB@C@D@C@CBB@B@@>AH
@FG01X:00007:00125
CGTGTCTCTAGGCACAGGATTTTGTGTAG
+
@AAAAABBA@@@AABCC@;:::5:CCBCC
@FG01X:00007:00126
TGATACGTCTCCTTCCTTAGTTACTTCA
+
@BBBBBBA==A@B@C@CCC??=???=@C
@FG01X:00007:00129
ACGCTCGACATGCCCAGGTACAGGAG
+
@?>?BBBCDED@@@>@C@CBBCD@CA
@FG01X:00007:00131
ATCAGACACGGACACAGCAGAACACAC
+
BBBBABACBB=@@CBBBCCBB?BCB@@
@FG01X:00007:00133
ATCAGACACGGACACAGCAGAACACAC
+
A?@ACC@@AC?BBBBBABB;859>999
@FG01X:00007:00134
ATATCGCGAGGTTATGGAAGACTCTATA
+
BBA?A;77--+-*,220088B?>?A@?>
@FG01X:00007:00135
ACGAGTGCGTTCCCCATGTCGTAGGTAATC
+
BBBABBBB=92444,999;BCCCC@@A?AB
@FG01X:00007:00136
TCTCTATGCGCTCCACATGTCTAAGGT
+
BBBDBBBCCDCBB@CCCBBBBCDBD@A
@FG01X:00007:00144
ATATCGCGAGGGTATGGAAGACTCTATA
+
BBB@@AACCBA?CCCB>A>@DBBBAA@>
@FG01X:00007:00145
TAGTATCAGCCTCGCCATGAC
+
@?BBBBCCBB@@9;;=@BCBB
@FG01X:00007:00147
CGTGTCTCTAGGCACAGGATTTTGTGTAG
+
BBBABBEEECC@EBBBCBCCCC:DDCBCC
@FG01X:00008:00101
AGCACTGTAGCTGTCACTAGTTACTTGT
+
;<CCECCCBBBAAAABB@@A@BBAA<==
@FG01X:00008:00105
TGATACGTCTCCTTCCTTAGTTACTTCA
+
@AABBBBBBBB@BBD@C@ABBDBCBAAC
@FG01X:00008:00106
ACGCTCGACATGCCCAGGTACAGGAG
+
@BBBBAABCA@9996;=>BBCDC@CC
@FG01X:00008:00107
TGATACGTCTCCTTCCTTAGTTACTTCA
+
BBBAAACBBCCAB>C@B@BBB@BBB@BB
@FG01X:00008:00111
ATCAGACACGGACACAGCAGAACACAC
+
BBAAABBBBB?ABCBDBCC??>?CB>?
@FG01X:00008:00114
TCTCTATGCGCTCCACATGTCTAAGGT
+
BBBBAABBBBBBB@BCCBBCCCDAE@B
@FG01X:00008:00119
CGTGTCTCTAGGCACAGGATTTTGTGTAG
+
BBBBBBBCCBC@BBBCC@@???6?CCCCC
@FG01X:00008:00120
TAGTATCAGCCTCGCCATGACGAAGGTATTCC
+
BBBABBCBAB@=?;;9<BBCC;:8;ABBB>B>
@FG01X:00008:00122
ACGAGTGCGTTCCCCATGTCGTAGGTACTC
+
BBB?BBBA892999-9>>@BCBCC@C@@AH
@FG01X:00008:00124
AGCACTGTAGCTGTCACTAGTTACTTGT
+
AABBBCDA?ACCBBBCCCCAA>@CB@BB
@FG01X:00008:00125
AGCACTGTAGCTGTCACTAGTTACTTGT
+
@ABBCDDBCBBBDDBBAAB:::;CB@DB
@FG01X:00008:00126
CGTGTCTCTAGGCACAGGATTTTGTGTAG
+
AAAABBCCAAA@BBCHC@9:::1;;;@BB
@FG01X:00008:00128
TACTGAGCTACACACACAGAAAGATTGGT
+
BBBCDDCCCBBBBCEBAA99909>><BAD
@FG01X:00008:00129
TAATATCAGCCTCGCCATGACGAAGGTATTCC
+
BB@BBA@ACB@AB::6:>?>@;;7;?A>A>B=
@FG01X:00008:00130
TACTGAGCTACACACACAGAAAGATTGGT
+
B@>>BCBBB???BBCCD@9996;>B@C@C
@FG01X:00008:00131
ATCAGACACGGACACAGTAGAACACAC
+
@BBBBB>ABB?BBBBCBDB??>ACBBB
@FG01X:00008:00136
TCTCTATGCGCTCCACATGTCTAAGGT
+
BBBBA?A;9<<;B?BCHBBCCCDACAC
@FG01X:00008:00138
ATATCGCGAGGGTATGGAAGACTCTATA
+
CBCB@@?CCCC>EEBB>A>ACCCFAACB
@FG01X:00008:00140
TGATACGTCTCCTTCCTTAGTTACTTCA
+
BBB@AABBBBB@B@B@B@BBB?BBC@CC
@FG01X:00008:00141
ACGCTCGACATGCCCAGGTACAGGAG
+
B?>=BBBBBCC@??<?@>ABCCC@CC
@FG01X:00008:00142
TCTCTATGCGCTCCACATGTCTAAGGT
+
BBCH::?CCDEDC?BCDCCCCCCAFFC
@FG01X:00008:00143
ATATCGCGAGGGTATGGAAGACTCTATA
+
BCBC@A@DCCC>CCCC>B@BBBBBAAB;
@FG01X:00008:00144
TAGTATCAGCCTCGCCATGACGAAGGTATTCC
+
BBBBBCCBBA@=?998;AC>@<96;@>>?CA=
@FG01X:00008:00145
TCTCTATGCGCTCCACATGTCTAAGGT
+
BCCC::=CCBECB@CBECBAABB@CFB
@FG01X:00008:00146
TAGTATCAGCCTCGCCATGACGAAGGTATTCC
+
CBBCCCC@AAA@@;;8;AA@@;97<@AAA?C>
@FG01X:00009:00101
TCTCTATGCGCTCCACATGTCTAAGGT
+
BBBCCCCCBBBBB@CCBBBEDCCBD@B
@FG01X:00009:00102
TGATACGTCTCCTTCCTTAGTTACTTCA
+
BBABBBBBBBB>B?B@C@BBB@BBB@BC
@FG01X:00009:00103
ATATCGCGAGGGTATGGAAGACTCTATA
+
BA?@@CBCCBB@BCBB@C@DBBBBB@A@
@FG01X:00009:00107
TAGTATCAGCCTCGCCATGACGAAGGTATTCC
+
;;BBBBCAAA@CEBBABCCAA??=A@AAB?A>
@FG01X:00009:00109
ATCAGACACGGACACAGCAGAACACAC
+
BCABBAABBB=@ACCBBBBCB?CDBBB
@FG01X:00009:00114
TACTGAGCTACACACACAGAAAGATTGGTA
+
BBCCCCBB@ABDDDAAAC@@@=AB>;?:10
@FG01X:00009:00116
TGATACGTCTCCTTCCTTAGTTACTTCA
+
ABAABBCCBA>?B@D?C@ABB?BBB@AA
@FG01X:00009:00119
CGTGTCTCTAGGCACAGGATTTTGTGTAG
+
BBBBBBCCCBB?BBCB@:4444,9CABCC
@FG01X:00009:00120
TAGTATCAGCCTCGCCATGACGAAGGTATTCC
+
@@BBCCCAAB?B@AA@BBBCCCD@CBDDDABA
@FG01X:00009:00122
ACGAGTGCGTTCCCCATGTCGTAGGTACTC
+
BBA@ABBB@92999-9?>@@BCA@=A;<<A
@FG01X:00009:00125
ATATCGCGAGGGTATGGAAGACTCTATA
+
C@AABBBBBAA?BCCB>A>ADDBBCCCB
@FG01X:00009:00127
TCTCTATGCGCTCCACATGTCTAAGGT
+
BBCCBEEC>@A@@=@<<;CBABC=CAC
@FG01X:00009:00137
ACGAGTGCGTTCCCCATGTCGTAGGTACTC
+
@BBCBCBBBA6944,9?==;<<AA=?@@@B
@FG01X:00009:00138
ATATCGCGAGGGTATGGAAGACTCTATA
+
BB???BBBBBB?ACBB?B@BBBBBABBB
@FG01X:00009:00139
TACTGAGCTACACACACAGAAAGATTGGT
+
BCCBBBCB?@@BBAA@A@999:;BB@E@B
@FG01X:00009:00140
TACTGAGCTACACACACAGAAAGATTGGT
+
AABBBCCBBA??BBCCD?9996;@A@C@C
@FG01X:00009:00148
AGCACTGTAGCTGTCACTAGTTACTTGT
+
@ACDCFBDABBCBBBBBBBBCBECC@CB
@FG01X:00010:00101
ATATCGCGAGGGTATGGAAGACTCTATA
+
BBAABB@>9;;8<BBCAC@CCDDBBAAA
@FG01X:00010:00104
TACTGAGCTACACACACAGAAAGATTGGT
+
AABBBCBBB?ABBBDBBC9996;@A?B?B
@FG01X:00010:00106
CGTGTCTCTAGGCACAGGATTTTGTGTAG
+
@@@CCCD:==DACCCBB?BHHH:>B<A@@
@FG01X:00010:00107
TGATACGTCTCCTTCCTTAGTTACTTCA
+
BBBCCCC99<CACACAC@>?B@CCC@CC
@FG01X:00010:00108
TACTGAGCTACACACACAGAAAGATTGGTGC
+
B@B@@@BBBBBBBBCCDA99969@A@B@BCC
@FG01X:00010:00110
TCTCTATGCGCTCCACATGTCTAAGGT
+
AABDCDECBBBAA@BCCBDCDAADEAC
@FG01X:00010:00112
TACTGAGCTACACACACAGAAAGATTGGTG
+
B@ABBDCA@999CCCBDD;;4-9==;@>A;
@FG01X:00010:00116
TGATATGTCTCCTTCCTTAGTTACTTCA
+
BBA>999BBBC@C@B?B?BBBABBB@BC
@FG01X:00010:00126
AGCACTGTAGCTGTCACTAGTTACTTGT
+
AACCCCBCBBBBBBBBBBCCCCCDB@BB
@FG01X:00010:00131
CGTGTCTCTGCACAGGATTTTGTGTAG
+
BBBB?==:121;@@A@@A@@8C>>72-
@FG01X:00010:00134
CGTGTCTCTAGGCACAGGATTTTGTGTAG
+
BBBCDCCBDDA@AACCC?9:::1:A?@EB
@FG01X:00010:00138
ACGCTCGACATGCCCAGGTACAGGAG
+
BB@ABBBCCFCBBB>@@=@CCCC@BB
@FG01X:00010:00139
TGATACGTCTCCTTCCTTAGTTACTTCA
+
BBB?@AAAB@B@B@C@D@BBB?BDC?DD
@FG01X:00010:00140
AGCACTGTAACTGTCACTAGTTACTTGT
+
BAA@@A@<;;<CCECBBBBACDABB@BB
@FG01X:00010:00141
AGCACTGTAGCTGTCACTAGTTACTTGT
+
ABDCBBBFABBBBBBBBBCAA>@CB@BA
@FG01X:00010:00148
TGATACGTCTCCTTCCTTAGTTACTTCA
+
AAAAAAAAA@@?BBB@C@ABB?BBC@BB
@FG01X:00010:00149
TAGTATCAGCCTCGCCATGATCGAAGGTATTCC
+
BBBAABCAAABCB9:68>@994442499:?>?<
@FG01X:00011:00100
TAGTATCAGCCTCGCCATGACGAAGGTATTCC
+
BBBAABCCCC@B?996;BB@AADACCCBC@C=
@FG01X:00011:00102
TGATACGTCTCCTTCCTTAGTTACTTCA
+
BBCABBBBBBB@C?B?C@ACB@BBA@AC
@FG01X:00011:00104
ACGCTCGACATGCCCAGGTACAGGAGACTGA
+
BBB@BBCBBBBCDC@CB?BBCED@@@@CBAA
@FG01X:00011:00106
ATATCGCGAGGGTATGGAAGACTCTATA
+
BBAABAACBAB?CCCC@D@BBBBBBBBB
@FG01X:00011:00107
TAGTATCAGCCTCGCCATGACGAAGGTATTCC
+
BBB::<DAAA@AA;98;A@>A<;9<@BBB=A8
@FG01X:00011:00108
ATATCGCGAGGGTATGGAAGACTCTAAAGAGG
+
BBABBBBB?@@>ABCC@C@BCBB@:775;><;
@FG01X:00011:00111
TACTGAGCTACACACACAGAAAGATTGGT
+
AABBBDA@ABCECCCC;;<;;7;CC@C@C
@FG01X:00011:00113
ACGAGTGCGTTCCCCATGTCGTAGGTACTC
+
BBBBBBBB=92999-9?9;<BBCC@C@AAA
@FG01X:00011:00117
TACTGAGCTACACACACAGAAAGATTGGT
+
BBBBBBCBBBBBBBB::;444-9>>;>>A
@FG01X:00011:00118
ATCAGACACGGACACAGCAGAACACAC
+
BBBBBBBBBB@ABCBCBBB:98;C==@
@FG01X:00011:00119
TAGTATCAGCCTCGCCATGACGAAGGTATTCC
+
CCB@?ACAAA@AB;;8;A@??<;7<;>@@696
@FG01X:00011:00120
TCTCTATGCGCTCCACATGTCTAAGGT
+
BBBCAAABBBDDB?CAAAACCCDADBC
@FG01X:00011:00123
ATATCGCGAGGGTATGGAAGACTCTATA
+
BB@@BBBB?@@>ACCC@D?BBBBBB@AA
@FG01X:00011:00125
TCTCTATGCGCTCCACATGTCTAAGGT
+
BBBB@ADCCDBBB@CCDABBBCDACAC
@FG01X:00011:00127
ATCAGACACGGACACAGCAGAACACAC
+
BBA?ABBBBB@BBBBCCDD@@>@CBBB
@FG01X:00011:00129
ATCAGACACGGACACAGCAGAACACAC
+
AA?ABBBBCB?BCCBCAAA:99;CA?B
@FG01X:00011:00134
CGTGTCTCTAGGCACAGGATTTTGTGTAG
+
BBB@=?ABCDB@@=BBA:4444,9AB@AC
@FG01X:00011:00136
TGATACGTCTCCTTCCTTAGTTACTTCA
+
BA@@BBBBA@@?BBC?B@>AAABBB@EB
@FG01X:00011:00137
TCTCTATGTGCTCCACATGTCTAAGGT
+
AAC?222,,,,222ABCCCBCCCADAC
@FG01X:00011:00139
TGATACGTCTCTTTCCTTAGTTACTTCA
+
CBB@>BB;8//1/+/7:;:AB@BAA@CC
@FG01X:00011:00143
CGTGTCTCTAGGCACAGGATTTTGTGTAG
+
@@AABBCCCCB@BACCC@;:::5:ACBBB
@FG01X:00011:00145
ACGCTCGACATGCCCAGGTACAGGAG
+
BB>?ABDBCBC@@@<;;7;CCCE@CB
@FG01X:00011:00146
ATCAGACACGGACACAGCAGAACACAC
+
BB??ABBBBB>AACBCAAA;96;B>=@
@FG01X:00012:00100
ATCAGACACGGACACAGACAGACACAC
+
BB@@BB9;;;133@;:8>D1//020**
@FG01X:00012:00101
TAGTATCAGCCTCGCCATGACGAAGGTATTCC
+
CBCBBBACCCBBB998;AB@BA?=A@BBB>A>
@FG01X:00012:00103
ATCAGACAAGGACACAGCAGAACACAC
+
BBABBB>?=@@CCCCCDDC::8;B@@C
@FG01X:00012:00105
TAGTATCAGCCTCGCCATGACGAAGGTATTCC
+
BBABADDCBC@CB998;@@BBED@EFBAC?BA
@FG01X:00012:00106
TGATACGTCTCCTTCCTTAGTTACTTCA
+
BBBBBCDBBBB?B@E?CBBBA?@A@@CA
@FG01X:00012:00109
ATATCGCGAGGGTATGGAAGACTCTATA
+
BABABBBCDDB>CEDC@C@BBBBB@?@A
@FG01X:00012:00116
ATATCGCGAGGGTATGGAAGACTCTATA
+
BBAABB=@==?<ABBB@C@CCCCB@?@A
@FG01X:00012:00118
ATCAGACACGGACACAGCAGAACACAC
+
A@??BCBBBA<=?BCBCBAAA@CCBBB
@FG01X:00012:00120
TGATACGTCTCCTTCCTTAGTTACTTCA
+
AAA?@@BBBAA@B@C@D?BBB@BBB@BC
@FG01X:00012:00121
ATCAGACACGGACACAGCAGAACACAC
+
CBBB99;CDG=BAC<;<B@<<:<AAAA
@FG01X:00012:00123
ATCAGACACGGACACAGCAGAACACAC
+
BB@@@BBBBB?BBCBAABB;;6;A@>>
@FG01X:00012:00124
CGTGTCTCTAGGCACAGGATTTTGTGTAG
+
@AABBBCCCCB@CBCEA>9::41;A?>CC
@FG01X:00012:00126
TGATACGTCTCCTTCCTTAGTTACTTCA
+
BBB99;DDDCB@B@B@D@BBB@B>><49
@FG01X:00012:00128
ATCAGACACGGACACAGCAGAACACAC
+
BAAA@@?A;;7;@B@@AADCB?CC@@@
@FG01X:00012:00129
TCTCTATGCGCTCCACATGTCTAAGGT
+
BBBBAACCDCCBB@DCEBBCBCDACAC
@FG01X:00012:00130
CGTGTCTCTAGGCACAGGATTTTGTGTAG
+
BBBEBCCBDBB?BBBBBCCCCC:AAACCC
@FG01X:00012:00134
TCTCTATGCGCTCCACATGTCTAAGGT
+
BBBBBBBBBBBBB@CCCBBBBBEBE?A
@FG01X:00012:00137
AGCACTGTAGCTGTCACTAATTACTTGT
+
@@CCCBAACCCCD@@ACBC@B?D996;B
@FG01X:00012:00138
TGATACGTCTCCTTCCTTAGTTACTGCA
+
ABBBBBBBBBB@C@C=AB@B@>B@:<<C
@FG01X:00012:00139
ACGAGTGCGTTCCCCATGTCGTAGGTACTC
+
BB@@@BHCBB699949AABBCBBA?B<<<A
@FG01X:00012:00146
TCTCTATGCGCTCCACATGTCTAAGGT
+
BBBBBBBBBBBAB@BCC@AAACDBB?@
@FG01X:00012:00148
AGCACTGTAGCTGTCACTAGTTACTTGT
+
@@CCCFBCAAABBCBBBBCCC@CCC@BB
@FG01X:00013:00101
AGCACTGTAGCTGTCACTAGTTACTTGT
+
@@CCCC@CAABBBBBBBBBCD@CBB?AA
@FG01X:00013:00104
CGTGTCTCTAGGCACAGGATTTTGTGTAG
+
BBBBBBCDCDB@@@BBCAAAAA9AAAABB
@FG01X:00013:00105
TAGTATCAGCCTCGCCATGACGAAGGTATTCC
+
;<BBCCCCCE@BBBB?ABBBBCC?CBDCDAB?
@FG01X:00013:00110
TGATACGTCTCCTTCCTTAGTTACTTCAGTG
+
BAA???CBBBA>B@C@D@BBB@BAAA?@ACF
@FG01X:00013:00111
TGATACGTCTCCTTCCTTAGTTACTTCA
+
BBB@ABCCABC@C@B@D@AAAABBC@CC
@FG01X:00013:00112
AGCACTGTAGCTGTCACTAGTTACTTGT
+
AACCCBBCCBBBAABBCCBBB@CBB@BA
@FG01X:00013:00115
TGATACGTCTCCTTCCTTAGTTACTTCA
+
BBCBBBCCCCC@C@A@B??AB@BBE@CC
@FG01X:00013:00116
CGTGTCTCTAGGCACAGGATTTTGTGTAG
+
CCBB?@ADEDC@CCDBB>BCCB9BBB?AA
@FG01X:00013:00117
TGATACGTCTCCTTCCTTAGTTACTTCA
+
BBBBBBAAA??=A?B?C?BBBACEC@EC
@FG01X:00013:00118
ATCAGACACGGACACAGCAGAACACAC
+
BBB@?A@BBB?ABCBCCDD:99;BB?B
@FG01X:00013:00122
AGCACTGTAGCTGTCACTAGTTACTTGT
+
<@ECDDBCEEBB>>>AAAABB?AAA@AB
@FG01X:00013:00123
CGTGTCTCTAGGCACAGGATTTTGTGTAG
+
BBCBBBBCCCC@E?@?C@@=?=6@BBBCC
@FG01X:00013:00125
CGTGTCTCTAGGCACAGGATTTTGTGTAG
+
AAAB@BCCCCB@CBBCB?====6;;9@@B
@FG01X:00013:00126
TACTGAGCTACACACACAGAAAGATTGGT
+
>>>BBBB?AABBBBB:@@944-9>><A@C
@FG01X:00013:00133
TACTGAGCTACACACACAGAAAGATTGGT
+
AABCBBCBBBBBBBDBCC99::;CC@C>F
@FG01X:00013:00134
ACGCTCGACATGCCCAGGTACAGGAG
+
BBBBABBBCCA9996;@?CBCCB@CC
@FG01X:00013:00136
CGTGTCTCTAGGCACAGGATTTTGTGTAG
+
BBBBBADDCBB@B?AAC@CCCC::::A@A
@FG01X:00013:00138
TGATACGTCTCCTTCCTTAGTTACTTCA
+
BBB???CBBBB?E@C@D@BBB?BBDBCD
@FG01X:00013:00141
TGATACGTCTCCTTCCTTAGTTACTTCA
+
AAA@@@AABBA@A@A@B@?AA@@@@@AA
@FG01X:00013:00142
ATCAGACACGGACACAGCAGAACACAC
+
BBBBBBBBBB@BBCBBBCCCBD@A?BB
@FG01X:00013:00144
AGCACTGTAGCTGTCACTAGTTACTTGT
+
<<CCCDCDBBCBBBBBCCCDC?BDC@BB
@FG01X:00013:00145
CGTGTCTCTAGGCACAGGATTTTGTGTAG
+
BB@BAAABBCC@BBB@A@AAAA8BBBBBC
@FG01X:00013:00146
TGATACGTCTCCTTCCTTAGTTACTTCA
+
BBB?BBCBBBA@B@C@C@BBB@BBC@EB
@FG01X:00013:00148
CGTGTCTCTAGGCACAGGATTTTGTGTAG
+
DBBCCCCCAAAAA@A;<69AAA9BIDBCC
@FG01X:00014:00100
ATCTGACACGGACACAGCAGAACACAC
+
B>?BBBA@@?@BCBACCDBBB@BBBBB
@FG01X:00014:00101
ATATCGCGAGGGTATGGAAGACTCTATA
+
AA:;<A@CDCEBCA@?@D@CAABBBB@B
@FG01X:00014:00102
TACTGAGCTACACACACAGAAAGATTGGT
+
BBBCCCCBBCCDAAAFDFDCDABCCACAG
@FG01X:00014:00105
ATATCGCGAGGGTATGGAAGACTCTATA
+
BACB?:88///-1/77:>;;BBBCAA=9
@FG01X:00014:00106
TACTGAGCTACACACACAGAAAGATTGGT
+
BBBBBBBBBBBB@ACC@@9996;CB@C@B
@FG01X:00014:00107
CGTGTCTCTAGGCACAGGTTTTGTGTAG
+
BABBBDDCAA@>?;9995999/<CDCCE
@FG01X:00014:00110
ATCAGACACGGACACAGCAGAACACAC
+
BB??ABBBBB@BBECD@A?@@=@BB;;
@FG01X:00014:00114
ATCAGACACGGACACAGCAGAACACAC
+
@>B>?ABBBB@BCCCD?A@?>=ACBBB
@FG01X:00014:00116
TAGTATCAGCCTCGCCATGACGAAGGTATTCC
+
BBC9:?CAAA@BB@A=@AAAB<<<=CNCC@C@
@FG01X:00014:00123
TACTGAGCTACACACACAGAAAGATTGGTG
+
A?@BBBBBAABBBACCBA9996;AA?C@CB
@FG01X:00014:00125
ACGAGTGCGTTCCCCATGTCGTAGGTACTC
+
??>@BBBA::2999-9F@?@ABAA?BCAAA
@FG01X:00014:00126
ATCAGACACGGACACAGCAGAACACAC
+
?BAABBBBDDDCCBBAAACBBACDBBB
@FG01X:00014:00127
TCTCTATGTGCTCCACATGTCTAAGGT
+
BCCA@AAAACBCC@CAAACCDCEADAB
@FG01X:00014:00128
ATCAGACACGGACACAGCAGAACACAC
+
CBBABB;<<D9<<BA@>>>9959A@@B
@FG01X:00014:00132
ACGCTCGACATGCCCAGGTACAGGAG
+
BBBBBBBCDCC?@A>@D@CBBBC@CA
@FG01X:00014:00134
AGCACTGTAGCTGTCACTAGTTACTTGT
+
>>ABCCCCAAABBBBBBBBCC@BBB@BB
@FG01X:00014:00136
TGATACGTCTCCTTCCTTAGTTACTTCA
+
CCC@@BBCBCEEC@C@C>@B@>BAA@AD
@FG01X:00014:00137
ACGCTCGACATGCCCAGGTACAGGAG
+
ABABBBAACECCBC<<<99@@@A>AC
@FG01X:00014:00138
TACTGAGCTACACACACAGAAAGATTGGT
+
AABBBBDBBB@@ABBB@?944-;@B@C@B
@FG01X:00014:00140
ATCAGACACGGACACAGCAGAACACAC
+
BAAABBD@AA>AABBECCDCB?BBBCB
@FG01X:00014:00142
ACGAGTGCGTTCCCCATGTCGTAGGTACTC
+
BBBACBB@992999-9999ACCAA@C<>>B
@FG01X:00014:00143
TAGTATCAGCCTCGCCATGACGAAGGTATTCC
+
BBBBBCDCA?>@;;;>@CCCBAA?DBCCC@C@
@FG01X:00014:00144
ACGAGTGCGTTCCCCATGTCGTAGGTACTC
+
AA??BBBA892999/9?>>@CAHC@AAAAA
@FG01X:00014:00145
ATCAGACACGGACACAGCAGAACACAC
+
BBBB;;011;:::CCDCDCBB?ABBBC
@FG01X:00014:00148
CGTGTCTCTAGGCACAGGATTTTGTGTAG
+
BBBCDDDCECC@CBCCCACCCC:CDCCCC
@FG01X:00014:00149
TGATACGTCTCCTTCCTTAGTTACTTCA
+
BBBBBBBA>>A@A@C?B?BBB@BBB@CC
@FG01X:00015:00102
TAGTATCAGCCTCGCCATGACGAAGGTATTCC
+
CBB>?AAAA@@@>9959>@<=>CCEACAA@A@
@FG01X:00015:00103
ACGCTCGACATGCCCAGGTACAGGAG
+
BB?@BBBBACB;;;7;C?BEHCC@AA
@FG01X:00015:00104
CGTGTCTCTAGGCACAGGATTTTGTGTAG
+
BBBECECECCAABBBBC@CCCD9AA?AAC
@FG01X:00015:00105
TACTGAGCTACACACACAGAAAGATTGGT
+
BBBBBBBA@@BBBBBCDC@@@>ADB@B@B
@FG01X:00015:00106
TGATACGTCCTCCTTCTTAGTTACTTC
+
CBBBBBCBC:9<@E7;:@344944424
@FG01X:00015:00108
ACGAGTGCGTTCCCCATGTCGTAGGTACTC
+
B:8<BCB@>>2994,9?>>BECCC@ABBCC
@FG01X:00015:00110
TAGTATCAGCCTCGCCATGACGAAGGTATTCC
+
@@BBBBC@?A?BBBC@BBBDB??>AAC>B;<7
@FG01X:00015:00111
ATCAGACACGGACACAGCAGAACACAC
+
BB@A@BB@AA@BCCBBBBBCC@BBBBC
@FG01X:00015:00117
AGCACTGTAGCTGTCACTAGTTACTTGT
+
;<CCGCDE?@ACBBBCCCBCD@BBB@BA
@FG01X:00015:00121
ACGAGTGCGTTCCCCATGTCGTAGGTACTC
+
BBB@@@@9>>5999/99999BAAA?A<<=C
@FG01X:00015:00124
TCTCTATGCGCTCCACATGTCTAAGGT
+
BBCDBBBBBBAAA@BCCB@@@BCACAC
@FG01X:00015:00125
TACTGAGCTACACACACAGAAAGATTGGT
+
A?BBBCBBAAABAAAA;;944-9@@>B@F
@FG01X:00015:00130
TGATACGTCTCCTTCCTTAGTTACTTCA
+
BBBBBBBBBBB?B@C@D?>@A@@@@@AC
@FG01X:00015:00132
ATCAGACACGGACACAGCAGAACACAC
+
BB?ABCAAAA>ABBBCAAB;;8;C@=@
@FG01X:00015:00133
ATCAGACACGGACACAGCAGAACACAC
+
BBBBCCABAB;<<BBB@A@<;59A99;
@FG01X:00015:00135
ATATCGCGAGGGTATGGAAGACTCTATA
+
BCA@ABBCCDC>CDDC?B@BBBBBBAAA
@FG01X:00015:00136
TGATACGTCTCCTTCCTTAGTTACTTCA
+
BB@?@BBBBBA@B@C@DAABB?BCC@BC
@FG01X:00015:00138
TACTGAGCTACACACACAGAAAGATTGGT
+
BBBAAA@@@@@@@@CCBA994-9===@@D
@FG01X:00015:00139
TAGTATCAGCCTCGCCATGACGAAGGTATTCC
+
BBBCBEBDCB@?A@?=@AA@@@?=A?BAC?B?
@FG01X:00015:00141
ATCAGACACGGACACAGCAGAACACAC
+
AAABBBABBB?ABCCCBBB:98;BB?B
@FG01X:00015:00143
AGCACTGTAGCTGTCACTAGTTACTTGT
+
ABBBBCBCBBBB<==CDCCDC@BBC@CC
@FG01X:00015:00144
ATCAGACACGGACACAGCAGAACACAC
+
@><>>A?AAA@BBBABBCC:99:B>=@
@FG01X:00015:00147
CGTGTCTCTAGGCACAGGATTTTGTGTAG
+
CBBBBBEEEDC@BBBBC@??@?6?D?@CB
@FG01X:00015:00148
TGATACGTCTCCTTCCTTAGTTACTTCA
+
BBB@@BCA@@G@B@BAC@@FF@CBC@CC
@FG01X:00016:00100
AGCACTGTAGCTGTCACTAGTTACTTGT
+
;;@@;<<BBAB;;<@AAAADD@AA=694
@FG01X:00016:00101
TAGCTACACACACAGAAAGATTGGTGC
+
CCCABACCBBDB@@994-9>>?BACCC
@FG01X:00016:00102
TGATACGTCTCCTTCCTTAGTTACTTCA
+
@A??BBBBBCC@D@C@D@BBB@BBB@BB
@FG01X:00016:00106
TACTGAGCTACACACACAGAAAGATTGGT
+
??@AAABAA@@ABBCA;;444-9>>BE@C
@FG01X:00016:00109
TGATACGTCTCCTTCCTTAGTTACTTCA
+
ABBBBBBCCBB>@=D@CACBB@B@@@BD
@FG01X:00016:00110
TCTCTATGCGCTCCACATGTCTAAGGT
+
;;==?BDCCAAAC@ADABCA@DB8<:<
@FG01X:00016:00112
ATCAGACACGGACACAGCAGAACACAC
+
BBAA@@@CCB@BCBBBABBCC?B?BBB
@FG01X:00016:00113
ATCAGACACGGACACAGCAAAACACAC
+
BBAAABBBBB?BBCA;;4444,9B@?A
@FG01X:00016:00114
TGATACGTCTCCTTCCTTAGTTACTTCA
+
CCB?AAGBBBC=?=@@CCABE@CCC@CC
@FG01X:00016:00115
TAGTATCAGCCTCGCCATGACGAAGGTATTCC
+
BBDBCCC@AA@B?998;AC@A;;8<@B@B8<7
@FG01X:00016:00116
TACTGAGCTACACACACAGAAAGATTGGT
+
???BBBBBBBBBBBCB@@944-9>==@@B
@FG01X:00016:00117
ATCAGACACGGACACAGCAGAACACAC
+
BBBBBBBBB@?@BBABBDAAB?BCBBB
@FG01X:00016:00118
AGCACTGTAGCTGTCACTAGTTACTTGT
+
@ACCEAAACCCCBBBBCCCAA>@BB@BB
@FG01X:00016:00120
AGCACTGTAGATGTCACTAGTTACTTGT
+
BBBBBCCEBBCCBBBCCDCBB@CBB@BB
@FG01X:00016:00121
TACTGAGCTACACACACAGAAAGATTGGT
+
@@ACBBBA@@BBBBEB@;944-9>??C@C
@FG01X:00016:00124
ACGAGTGCGTTCCCCATGTCGTAGGTACTC
+
A@@@@@@>9=9A9>4<9>>B<;;@589;;4
@FG01X:00016:00126
ATCAGACACGGACACAGCAGAACACAC
+
BBBBBBBBBB?BBCBABDC@?>@DAAB
@FG01X:00016:00129
CGTGTCTCTAGGCACAGGATTTTGTGTAG
+
BBBBB>AABBA@AAABC@AAAA9AA?==@
@FG01X:00016:00132
CGTGTCACTAGGCACAGGATTTTGTGTAG
+
BAAB@@@@?BB@B=?BC@CCCC:CDECCB
@FG01X:00016:00135
TGATACGTCTCCTTCCTTAGTTACTTCA
+
BBBBBBBBBBB@C@C@C@BBB@@@@@A@
@FG01X:00016:00139
CGTGTCTCTAGGCACAGGATTTTGTGTAG
+
@AAACBCBAAA@CBBBBBBAAA9AAABCC
@FG01X:00016:00141
TCTCTATGCGCTCCACATGTCTAAGGT
+
BBCCCEDDCBAAB@CAGBCC?@AAEAC
@FG01X:00016:00143
ACGCTCGACATGCCCAGGTACAGGAG
+
BBB=?BBBBEBDCC@CC@CBCCD@CC
@FG01X:00017:00100
ATATCGCGAGGGTATGGAAGACTCTATA
+
BBBBABBBBCB?CDAA@C@BBBBAAACB
@FG01X:00017:00102
ATATCGCGAGGGTATGGAAGACTCTATA
+
CBAAABBBBBB?CBBB@C@BBBBBB>>B
@FG01X:00017:00103
TACTGAGCTACACACACAGAAAGATTGGT
+
???BBBBAAAAABBCC@@994-8@@>BCC
@FG01X:00017:00105
AGCACTGTAGCTGTCACTAGTTACTTGT
+
BBCCCBCCEBCBAABBCCBEC@CCC@CC
@FG01X:00017:00108
ATCGTTCCCCATGTCGTAGGTACTC
+
B<9782899-8;99>CECC@AAAAA
@FG01X:00017:00110
TAGTAACAGCCTCGCCATGACGAAGGTATTCC
+
B@@>=8>>9968@9;8;A@?A<<:<BA>@=@=
@FG01X:00017:00113
CGTGTCTCTAGGCACAGGATTTTGTGTAG
+
BBCC?@AEFDD@BBEBB?BHHH9AECBBA
@FG01X:00017:00117
TGATACGTCTCCTTCCTTAGTTACTTCA
+
@?>ACA@@>11-/,/56748>=?@B?A;
@FG01X:00017:00118
TAGTATCAGCCTCGCCATGACGAAGGT
+
BB@@@ADAC@=@@;;7;BBBCCC?B?B
@FG01X:00017:00122
TAGTATCAGCCTCGCCATGACGAAGGTATTCC
+
BBBBBBBCCBE=?=>=@BCCCBA?BDECC@C?
@FG01X:00017:00124
ATCAGACACGGACACAGCAGAACACAC
+
AAA@@BBBBB@BBBBCDCCAA?BCABB
@FG01X:00017:00125
TACTGAGCTACACACACAGAAAAGTTGGT
+
?@ABCABBBBBBBBB:@:4444/9>;><B
@FG01X:00017:00126
AGCACTGTAGCTGTCACTAGTTACTTGT
+
;<CCBABDAABAAAAABAABB@BAB@BB
@FG01X:00017:00128
TGATACGTCTCCTTCCTTAGTTACTTCA
+
AAAAABCBC@?>A@C@CACCC?BCB@BB
@FG01X:00017:00135
TACTGAGCTACACACACAGAAAGATTGGT
+
BABBBCCBBBABBBBA;@994-9>>=B@C
@FG01X:00017:00140
ATATCGCGAGGGTATGGAAGACTCTATA
+
BB@@?@@CBBB?BDBB?B@CCBBA>>@@
@FG01X:00017:00141
ATATCGCGAGGGTATGGAAGACTTCTATA
+
A>@@999?>@?:?999=?@@>99247333
@FG01X:00017:00142
ATCAGACACGGACACAGCAGAACACTAC
+
977444399??>ABA<991/6567///6
@FG01X:00017:00143
TCTCTATGCGCTCCACATGTCTAAGGT
+
BBCBCCBBBBBBB@CBCABBBBEFFAC
@FG01X:00017:00144
ATATCGCGAGGGTATGGAAGACTCTATA
+
?>:<<CCFCCC>CCBB@D@AAABB@?@C
@FG01X:00017:00145
ACGAGTGCGTTCCCCATGTCGTAGGTACTC
+
ABBBBE?9892999/9?@>BCCCC@C@@AC
@FG01X:00017:00149
CGTGTCTCTAGGCACAGGATTTTGTGTAGG
+
BAAAAABFF@B?AAABB@DCCC:DA@;495
@FG01X:00018:00100
TAGTATCAGCCTCGCCATGACGAAGGTATTCC
+
CAB?ABB<=>ACCAA>ACAAB<;8<@B>@=@<
@FG01X:00018:00101
ACGCTCGACATGCCCAGGTACAGGAG
+
B@@@ABBBCCC;;;8;B@CBCCC?@A
@FG01X:00018:00107
TCTCTATGCGCTCCACATGTCTAAGGT
+
BBCDBCCBBBB??ABCCBBCBBEADAC
@FG01X:00018:00109
ATATCGCGAGGGTATGGAAGACTCTAT
+
BB:;;CCCCCC@EDCC?BCBCBBCAAB
@FG01X:00018:00111
ACGCTCGACATGCCCAGGTACAGGAG
+
BBBBB???BA@9996;@=BCCCBBBB
@FG01X:00018:00112
TACTGAGCTACACACACAGAAAGATTGGT
+
AAAAAAAAAAAB@@CC@@994-9??>B@C
@FG01X:00018:00115
ATCAGACACTCGGACACAGCAGAACACACAG
+
93744/.////7,//9996////,/68//33
@FG01X:00018:00116
TGATACGTCTCCTTCCTTAGTTACTTCAGTGT
+
ABCBCBBAAAC@CDBAB@BCC@BBC@BBBBAA
@FG01X:00018:00118
TAGTATCAGCCTCGCCATGACGAAGGTATTCC
+
BBBBA>AABA>>A;;8<AAABAA=A@BBB?B=
@FG01X:00018:00120
TCTCTATGCGCTCCACATGTCTAAGGT
+
BBBDADACBCCCDBCCEBBAACEAF?A
@FG01X:00018:00121
TGATACGTCTCCTTCCTTAGTTACTTCA
+
BB???BBBCBB@A@C@B@>??@@@B@BB
@FG01X:00018:00122
ACGAGTGCGTTCCCCATGTCGTAGGTACTC
+
BB??BBB;442999/9?@>@ABBB>@;<<A
@FG01X:00018:00125
TAGTATCAGCCTCGCCATGACGAAGGTATTCC
+
AABBBBB@AA?CB;98<CAABBB@DACCC?@=
@FG01X:00018:00130
TACTGAGCTACACACACAGAAAGATTGGT
+
BB@@@@BA@@@A@BCB;;444-9@@<@?B
@FG01X:00018:00131
TGATGCGTCTCCTTCCTTAGTTACTTCA
+
BBBB@ABBBBB?@@C@B@<>>@AAB?BB
@FG01X:00018:00132
CGTGTCTCTAGGCACAGGATTTTGTGTAG
+
BBCCCBBA??A?A@C@A>AEDE:AAAAAD
@FG01X:00018:00133
TCTCTATGCGCTCCACATGTCTAAGGT
+
CCAAAABBBCCBB?DCCBDAABCAEAB
@FG01X:00018:00141
ACGCTCGACATGCCCAGGTACAGGAG
+
@A?>>?>9944444-44248=;BACC
@FG01X:00018:00143
ACGCTCGACATGCCCAGGTACAGGAG
+
BBBBBBBCCCB;::::C@BBCCC@CC
@FG01X:00019:00101
TGATACGTCTCCTTCCTTAGTTACTTCA
+
@A@ABBCBDBC@D@D@CCBBB@?@@@CC
@FG01X:00019:00102
ACGAGTGCGTTCCCCATGTCGTAGGTACTC
+
?<ABBBBBBC@CECAC;11;111<:91/4:
@FG01X:00019:00106
ATATCGCGAGGGTATGGAAGACTCTATA
+
BC9;;;99>>>9>99=89<=>BABAB==
@FG01X:00019:00107
TAGTATCAGCCTCGCCATGACGAAGGTATTCC
+
BBBBBBC@A@?>A;96;@@9;=@=A@BBB;<8
@FG01X:00019:00109
ATCAGACACGGACACAGCAGAACACAC
+
BB??ABABBB>BBCEBCBCBCACCBBB
@FG01X:00019:00110
TAGTATCAGCCTCGCCATGACGAAGGTATTCC
+
BCBBBBBBBA@?A;98;CC@?AC@CCCED@B@
@FG01X:00019:00111
ATCAGACACGGACACAGCAGAACACAC
+
BBBBBBBBBB@BBBBCCCCEB@BCCBB
@FG01X:00019:00112
TACTGAGCTACACACACAGAAAGATTGGT
+
BBBB??BBBBABBBCA:?;9;-;BA>C@C
@FG01X:00019:00114
ACGCTCGACATGCCCAGGTACAGGAG
+
<<<CDDCGCCCCCC>BB9;;ABC@AA
@FG01X:00019:00118
CGTGTCTCTAGGCACAGGATTTTGTGTAG
+
CCCC;<>DECC@CCCCC>BBDC9FBCCBB
@FG01X:00019:00120
AGCAGACACGGACACAGCAGAACACAC
+
BBBBB@AABC?BBBBBBBB@@=@BBBB
@FG01X:00019:00123
ACGCTCGACATGCCCAGGTACAGGAG
+
BBBBBBBBCECAAA=@B@BCCCD@BB
@FG01X:00019:00124
TCTCTATGCGCTCCACATGTCTAAGGT
+
BCDCDBCCCDCBB@CCEB???BB?B?B
@FG01X:00019:00126
ACGCTCGACATGCCCAGGTACAGGAG
+
BBBBBBBECBB???<@B?BBCCB@BB
@FG01X:00019:00129
TACTGAGCTACACACACAGAAAGATTGGT
+
AA@@@@BBBBAAABDA@@999-9>><B@B
@FG01X:00019:00131
TGATACGTCTCCTTCCTTAGTTACTTCA
+
CBBBCBC::;C@CAC@D@BAB?CBC@BB
@FG01X:00019:00132
TACTGAGCTACACACACAGAAAGATTGGT
+
A@@@AABBBBBBBBEB@A9996;AA@C@C
@FG01X:00019:00133
ACGAGTGCGTTCCCCATGTCGTAGGTACTC
+
BBB9:<BCDDBGDD9C><<A@@9968>>>@
@FG01X:00019:00135
ACGCCCGACATGCCCAGGTACAGGAG
+
BB7996;@@@B<<<;<C@BCDBA?AC
@FG01X:00019:00137
TGATACGTCTCCTTCCTTAGTTACATTCA
+
:<<B@@A@>@B595924234/,////,//
@FG01X:00019:00143
ACGAGTGCGTTCCCCATGTCGTAGGTACTC
+
AA???BBBB@6944,9@?ABBBCC@C<<<C
@FG01X:00020:00106
TACTGAGCTACACACACAGAAAGATTGGT
+
A==?BBB???BBBBCB@@944-9>>>BBC
@FG01X:00020:00109
ACGAGTGCGTTCCCCATGTCGTAGGTACTC
+
BBB@>ABB@;2444,9@>@ACCCD@C;<<<
@FG01X:00020:00114
ATCAGACACGGACACAGCAGAACACAC
+
BCDABBBBBBAAA@AA@AAA@<@@@99
@FG01X:00020:00116
TGATACGTCTCCTTCCTTAGTTACTTCA
+
AA@BDBBBCBB>A?AAD@BBB>A@@=AA
@FG01X:00020:00124
ATCAGACACGGACACAGCAGAACACAC
+
BB?ABCBBBB@BBDBCCCC@?>@CBBB
@FG01X:00020:00127
CGTGTCTCTAGGCACAGGATTTTGTGTAGA
+
BBBBAADCEBB?BA@AB>B?BB9<<;BDC;
@FG01X:00020:00130
ACGCTCGACATGCCCAGGTACAGGAG
+
BBBB@BBCDBB???<>B?BCCCC@BB
@FG01X:00020:00131
ATATCGCGGGGGGTATGGAAGACTCTATA
+
BBA=:;444444*9DBB@B?CCGCCCDCB
@FG01X:00020:00134
TCTCTATGCGCTCCACATGTCTAAGGT
+
BBBBAEDCCCAAA@CDGAAB?@A?A>A
@FG01X:00020:00138
TAGTATCAGCCTCGCCATGACGATGGTATTCC
+
?AB@@AFCCC@B@@@?BCBBBBBBC@CCB@B?
@FG01X:00020:00139
TAGTATCAGCCTCGCCATGACGAAGGTATTCC
+
BBB??ACAAAB@@;;9<B@>@<;7<@ABB8<:
@FG01X:00020:00140
ACGCTCGACATGCCCAGGTACAGGAG
+
BAAABAAACDCDCDABC@BBCEE@CD
@FG01X:00020:00141
TGATACGTCTCCTTCCTTAGTTACTTCA
+
CBBBBBBBBBB?CCD?A?ACB@B@B@BC
@FG01X:00020:00142
ATCAGACACGGACACAGCAGAACACAC
+
BAAABBBBBB?BBCBCCDC@?>?BB?B
@FG01X:00020:00143
ATATCGCGAGGGTATGGAAGACTCTATA
+
BB???BBCCBCACBBB?B?BCBBBBBB<
@FG01X:00020:00147
TCTCTATGCGCTCCACATGTCTAAGGT
+
@@@BCDDCCCC@@=@91111/88::D:
@FG01X:00020:00149
ATCAGACACGGACACAGCAGAACACAC
+
=:;9>A@;<:?BBEDCCDA@@=@@>>?
@FG01X:00021:00100
CGTGTCTCTAGGCACAGGATTTTGTGTAG
+
@ABB<<DEDDE@C;99?<9999/9C@@AC
@FG01X:00021:00101
TGATACGTCTCCTTCCTTAGTTACTTCA
+
BBBBBBBDCDC>A>@BEAAB@@BBB?BD
@FG01X:00021:00112
ACGCTCGACATGCCCAGGTACAGGAG
+
BBBBBBBBBBCCCC>9;;<CCCE@CC
@FG01X:00021:00114
ACGAGTGCGTTCCCCATGTCGTAGGTACTC
+
BBABBB@;892999/9@@@BDCCD@B<<<C
@FG01X:00021:00118
ATATCGCGAGGGTATGGAAGACTCTTATA
+
BB@ABBBCBCB?CCCB?CBAAACCB@BCB
@FG01X:00021:00120
TGATACGTCTCCTTCCTTAGTTACTTCA
+
BBBBBBBBB@@@A@C@B:<>>@>>>@AC
@FG01X:00021:00126
TACTGAGCTACACACACAGAAAGATTGGT
+
?@BDBBBC:<;AAA<<<ACBA:@;;9;>>
@FG01X:00021:00127
ACGAGTGCGTTCCCCATGTCGTAGGTACTC
+
??>ABBBA992444,9>>>BDCCC@C;<<C
@FG01X:00021:00128
ACGCTCGACATGCCCAGGTACAGGAG
+
B@>@BBBBBEDAAA:===@@ACD@DB
@FG01X:00021:00130
TAGTAACAGCCTCGCCATGACGAAGGTATTCC
+
@?A@@=<<<C:;;A@599>>@@A<@@994248
@FG01X:00021:00132
ATATCGCGAGGGTATGGAAGACTCTAT
+
BBBB@BBCBBC@DEBB?CBCCCABB@>
@FG01X:00021:00136
ACGCTCGACATGCCCAGGTACAGGAG
+
A;;9@@@999=@AA=BNCCCB;;794
@FG01X:00021:00139
ATCAGACACGGACACAGCAGAACACAC
+
BBBB?ABBB@@BBBBCCDD:98;B??@
@FG01X:00021:00143
TACTGAGCTACACACACAGAAAGATTGGT
+
BB@BBBBBBBBD9;<CF@9<<<=CGICBC
@FG01X:00021:00145
TACTGAGCTACACACAGAAAGATTGGTGC
+
A>>>CBBB@@@BBCAA:::-9?>=B@CBB
@FG01X:00021:00149
ATATCGCGGAGGTATGGAAGACTCTATA
+
BB???BAC@BB?BA@@@B?ABBBB@@AA
@FG01X:00022:00100
TGATACGTCTCCTTCCTTAGTTACTTCA
+
ACCCBBCDD??=A@C@DABB?<>AB@AC
@FG01X:00022:00101
ATCAGACACGGACACAGCAGAACACAC
+
BBDBB><>BC>BB@>>9994424;>BB
@FG01X:00022:00111
ATATCGCGAGGGTATGAAAGACTCTAT
+
9?>>9999=:;6<;1--,*,0,,,6.3
@FG01X:00022:00112
TGATACGTCTCCTTCCTTAGTTACTTCA
+
BA@ABBCCBBB@B@C@DCCBBDBBC?CC
@FG01X:00022:00115
TAGTATCAGCCTCGCCATGACGAAGGTATTCC
+
AABAAACAAADBBAA=@CB<<?DADCAAC:<:
@FG01X:00022:00116
ATATCGCGAGGGTATGGAAGACTCTATA
+
BABBCBBB@@D>ADCC?A?BBBBBBBBB
@FG01X:00022:00119
TGATACGTCTCCTTCCTTAGTATCTTCA
+
9;9:=ACBBA=6959;?8798/118788
@FG01X:00022:00120
ATCAGACACGGACACAGCAGAACACAC
+
;AACBBABBB=?ACCC@AA@@=ACCCC
@FG01X:00022:00122
TCTCTATGCGCTCCACATGTCTAAGGT
+
BBBBAEBCCCCBB@CCCBAABDCACA@
@FG01X:00022:00123
ATCAGACACGGACACAGCAGAACACAC
+
BB>?@BBBBB@BBBBCAAA;98;CCCB
@FG01X:00022:00124
AGCACTGTAGCTGTCACTAGTTACTTGT
+
<<DCCCCCCCDBBCABBBACD@CBB>BB
@FG01X:00022:00125
ACGAGTGCGTTCCCCATGTCGTAGGTACTC
+
CBBBBBBBB@6994,9?@@BCCBB@BBBBC
@FG01X:00022:00127
TCTCTATGCGCTCCACAAAGGTACTG
+
BBCCBCDBBDCBBACCCDBD@BAABC
@FG01X:00022:00128
TACTGAGCTACACACACAGAAAGATTGGT
+
?B@BBBBBBBBBBBCCCC999-8:=?B?B
@FG01X:00022:00135
ATCAGACACGGACACAGCAGAACACAC
+
@?>@@@;;<C@BDBEEBC<=<>AAABC
@FG01X:00022:00146
ACGCTCGACATGCCCAGGTACAGGAG
+
>><AAAABCDC@??>?B@BCBDC?@@
@FG01X:00022:00148
TCTCTATGCGTTCCACATGTCTAAGGT
+
BBCBCCDBBBA@D@CC@@@DAAABG;;
@FG01X:00022:00149
TCTCTATGCGCTCCACATGTCTAAGGT
+
ABCCAAAAABCBB@CCEAABBCDAFAC
@FG01X:00023:00105
TCTCTATGCGCTCCACATGCCTAAGGT
+
AACCABECCCCCC@C?AB9;:<CADCB
@FG01X:00023:00106
TGATACGTCTCCTTCCTTAGTTACTTCA
+
BBBBBBB@@@A@A?@?@@BBB@BBB@BB
@FG01X:00023:00110
CGTGTCTCTAGGCACAGGATTTTATGTAG
+
ACBCAA?AABB?BCCCCBCDCC:ECECCC
@FG01X:00023:00112
ACGAGTGCGCTTCCCCATGTCGTAGGTACTC
+
BBB?;222,-,*,,,*,29?ABCBC@BAAAC
@FG01X:00023:00113
AGCACTGTAGCTGTCACTAGTTACTTGT
+
@@BBCB@ABBBB?@@BBBBAB@ABA?BB
@FG01X:00023:00114
ACGCCGACATGCCCAGGTACAGGAG
+
B@>?@BHBBB99969==@DCDD@BB
@FG01X:00023:00116
TAGTATCAGCCTCGCCATGACGAAGGTATTCC
+
BBBBBBCAAA?A>;98;BB@BA@>ABCCD@CB
@FG01X:00023:00120
ACGAGTGCGTTCCCCATGTCGTAGGTACTC
+
BB@@??BBBC?BBA9BBBBCCCB@>A;;;@
@FG01X:00023:00121
ATATCGCGAGGGTATGGAAGACTCTATA
+
BB??@BCCCCCBCCCB?D@BBCBBB>@@
@FG01X:00023:00123
TAGTATCAGCCTCGCCATGACGAAGGTATTCC
+
BBDDDCCBBB@BB?@>?CCCDCB@D@CAA?A?
@FG01X:00023:00127
ACGAGTGCGTTCCCCATGTCGTAGGTACTC
+
BBBBBBBDBB=?>=6=?AA@@@AB?B;<<D
@FG01X:00023:00129
ATATCGCGGGGGTATGGAAGACTCTATAG
+
BBB?::44888+9A@A?C@DCCCCCCBBB
@FG01X:00023:00130
ATATCGCGAGGGTATGGAAGACTCTAT
+
BABA@BBBBBC?D:::@DACCCCCBB>
@FG01X:00023:00132
TAGTATCAGCCTCGCCATGACGAAGGTATTCC
+
B?@@BBDCCC@>?@A>BCCCDAA=AAAAACF@
@FG01X:00023:00134
ATCAGACACGGACACAGCAGAACACAC
+
BB@@?BABBB>AACBCBCC?>=?B?=@
@FG01X:00023:00139
TACTGAGCTACACACACAGAAAGATTGGT
+
AAABBBB=AAAAAACCC@944-9>==ACC
@FG01X:00023:00142
CGTGTCTCTAGGCACAGGATTTTGTGTAG
+
BBBBBBCCCDC@C@@@B>BBFD:CCCCCC
@FG01X:00023:00147
TCTCTATGCGCTCCACATGTCTAAGGT
+
ABCBBCDCCCBAB@DDEBBB?AECH?A
@FG01X:00024:00101
CGTGTCTCTAGGCACAGGATTTTGTGTAG
+
CBCCABDADAC@CBBBH@BBBB9ABBBBB
@FG01X:00024:00102
ATCAGACACGGACACAGCAGAACACAC
+
BB>?ABABBB>?BCCBCBBBB?BBBBB
@FG01X:00024:00103
TGATACGTCTCCTTCCTTAGTTACTTCA
+
?ABBBBBDCAA>@=AAEEBBC@CDB@CC
@FG01X:00024:00107
TAGTATCAGCCTCGCCTGACGAAGGTATTCC
+
CCCBBEECDCABH:9:;CCCCBDB@A@A=A?
@FG01X:00024:00108
TACTGAGCTACACACACAGAAAGATTGGT
+
B@ABBCC?AABBBBAAACBBC?BBB@CAC
@FG01X:00024:00109
CGTGTCTCTAGGCACAGGATTTTGTGTAAGA
+
BBBBBBCCCDB@BAAA:::;;;6777//-11
@FG01X:00024:00110
ATATCGCGAGGGTATGGAAGACTCTATA
+
BB???BBCCBB?BDDCAA?ADBBBAABC
@FG01X:00024:00111
ACGCTCGACATGCCCAGGTACAGGAG
+
ABBBBBACBBA9996;B?BBACC@CB
@FG01X:00024:00117
CGTGTCTCTAGGCACAGGATTTTGTGTAG
+
<CBBBCGGECCAECCDCADEEE9CFC@BB
@FG01X:00024:00119
TGATACGTCTCCTTCCTTAGTTACTTCA
+
BB?@BCC@>995959BB@CCC@CCCACD
@FG01X:00024:00124
ACGAGTGCGTTCCCCATGTCGTAGGTACTC
+
BBAAABBBBD@BCC:CAABBCC@B>A;<<B
@FG01X:00024:00125
ACGCTCGACATGCCCAGGTACAGGAG
+
BBB@A@@BCCC???<>A?BCECC@AA
@FG01X:00024:00127
AGCACTGTAGCTGTCACTAGTTACTTGT
+
<@DEECCABBBB??>B@@BBB@AAB?AA
@FG01X:00024:00129
TACTGAGCTACACACATCAGAAAGATTGGTG
+
49;;@AA@8?:;;;9444:444-4//,/,/8
@FG01X:00024:00131
TAGTATCAGCCTCGCCATGACGAAGGTATTCC
+
CCCEABCEBB@BB@@=@CBBB@A>A@CBC?@=
@FG01X:00024:00132
CGTGTCTCTACGGCACAGGATTTTGTGTAG
+
9>@>=>@==111::;=BB>B?AB4999944
@FG01X:00024:00135
CGTGTCTCTAGCACAGGATTTTGTGTAG
+
@@BBBBCCDDBBBBEE@BCCC:CEBBBB
@FG01X:00024:00137
CGTGTCTCTAGGCACAGGATTTTGTGTAG
+
C@@ACCB;<9><>>>?><>>BB7CCCBAA
@FG01X:00024:00141
TAGTATCAGCCTCGCCATGACGAAGGTATTCC
+
CBC??@CAA>?==9859>F>?996969?>595
@FG01X:00024:00142
TGATACGTCTCCTTCCTTAGTTACTTCA
+
BBBABBDCCAA>A9;8<CCBB?BCC@BC
@FG01X:00024:00143
ATCAGACACGGACACAGCAGAACACAC
+
A<;<A@>>;924?>>=@@@99599999
@FG01X:00024:00145
CGTGTCTCTAGGCACAGGATTTTGTGTAG
+
BBAEDDC:==C?BBBBA?@@@@4@?>999
@FG01X:00024:00146
TCTCTATGCGCTCCACATGTCTAAGGT
+
BCCDBAABBBBAA@ABCBBBDCEAC@C
@FG01X:00024:00147
CGTGTCTCTAGGCACAGGATTTTGTGTAG
+
AAAAABDCCCB@BBBBB@BECC:AA@BAB
@FG01X:00025:00101
TAGTATCAGCCTCGCCATGACGAAGGTATTCC
+
BBBBBCC@AABBB@A>@BBBBAB?A@A=B=@=
@FG01X:00025:00103
TGATACGTCTCCTTCCTTAGTTACTTCA
+
BBB@ABCCBCC?B?BAC@?AA@BAA@BB
@FG01X:00025:00104
CGTGTCTCTAGGCACAGGATTTTGTGTAG
+
AA@BBBCBCCC@BBABB@BBBB:AABAAB
@FG01X:00025:00107
CGTGTCTCTAGGCACAGGATTTTATGTAG
+
BBBBB@AAACB@B??=@@ACCC8BCBBBB
@FG01X:00025:00108
TACTGAGCTACACACACAGAAAGATTGGT
+
BBBBBBBBBBBBBBC@;;444-9994;AC
@FG01X:00025:00110
ATATCGCGAGGGTATGGAAGACTCTATA
+
BBAAABBBBBC?CC@@?@@BBBBAA@A@
@FG01X:00025:00112
TGATACGTCTCCTTCCTTAGTTACTTCA
+
BBBBBBCCB??>@@CACBCBB=>>A@BA
@FG01X:00025:00113
TACTGAGCTACACACACAGAAAGATTGGT
+
?B@BBBB@@@@AAABBCBBBB=AABAB@C
@FG01X:00025:00114
TACTGAGCTACACACACAGAAAGATTGGT
+
CCCCCCECEECC>?<BBA999144;9>?B
@FG01X:00025:00116
TAGTATCAGCCTCGCCATGACGAAGGTATTCC
+
BBCAABC<:>BCCBC@?@@>>>?692949292
@FG01X:00025:00122
TACTGAGCTACACACACAGAAAGATTGGT
+
AAABBBBA>>ABAACCDC9996;A??C@C
@FG01X:00025:00126
ACGAGTGCGTTCCCCATGTCGTAGGTACTC
+
BBBBBBBB992444,9@@ABCDBC@A@AAB
@FG01X:00025:00129
TAGTATCAGCCTCGCCATGACGAAGGTATTCC
+
BBBBBBB@AA@?>;;8;BB@?AA>B@BBB>B>
@FG01X:00025:00133
ATCAGACACGGACACAGCAGAACACAC
+
BB@<@BBBBB>??BBBBCBBB?BBBBB
@FG01X:00025:00135
TCTCTATGCGCTCCACATGTCTAAGGT
+
BCBDCCCBBBCAA?BBB@;<=CECE?E
@FG01X:00025:00137
ATATCGCGAGGGTATGGAAGACTCTATA
+
AABBBCBBBDC@CAAA@C@CCCCC;71:
@FG01X:00025:00139
ACGCTCGACATGCCCAGGTACAGGAG
+
BBBBBABCBDC;;;89A?CBBDD@C@
@FG01X:00025:00143
TACTGAGCTACACACACAGAAAGATTGGT
+
AABBCCDBBBABBCC@;;444-9??>BAC
@FG01X:00025:00144
ATCAGACACGGACACAGCAGAACACAC
+
BBBBBCABBB?BDCCECCDBB?BDBBB
@FG01X:00025:00146
TAGTATCAGCCTCGCCATGACGAAGGTATTCC
+
@>C@?@CBBBACBBB@BABBBBB@C@C@@?A@
@FG01X:00025:00148
CGTGTCTCTAGGCACAGGATTTTGTGTAG
+
BBBBBBBCCCC?BBBBB@BBBB:BBCBBB
@FG01X:00026:00102
TCTCTATGCGCTCCACATGTCTAAGGT
+
BBCBBCBCDCC?@>@CECBCABCBC@C
@FG01X:00026:00104
CGTGTCTCTAGGCACAGGATTTTGTGTAG
+
BBBBBBCCCCD?BBDCB@?@@?7AC?BAB
@FG01X:00026:00105
CGTGTCTCTAGGCACAGGATTTTGTGTAG
+
CBCEBBBBBBB@BBCCC?@@992499>>@
@FG01X:00026:00107
AGCACTGTAGCTGTCACTAGTTACTTGT
+
ABCBCCCDBBBBBBBBBBBBB@AAA?AA
@FG01X:00026:00109
TCTCTATGCGCTCCACATGTCTAAGGT
+
CBDEDBBAAAC@@=A<<;BB;<=?CAC
@FG01X:00026:00110
TAGTATCAGCCTCGCCATGACGAAGGTATTCC
+
BBBBBBCAAAA@>9<59>>@@@B?B?@@@=@>
@FG01X:00026:00111
AGCACTACTAGTTACTTGTGTGC
+
??BBCBCBBBBC@CDB@BBBBBB
@FG01X:00026:00116
TACTGAGCTACACACACAGAAAGATTGGT
+
>AABBBBBABBBAABCCB;;;9;BC@C@C
@FG01X:00026:00118
ATATCGCGAGGGTATGGAAGACTCTATAG
+
4:9;;A@AACB?D>=<@C8<9B@@<;7>9
@FG01X:00026:00119
ATCAGACACGGAAACAGCAGAACACAC
+
BBBBBBBB==6996;B@BCAA@CECCC
@FG01X:00026:00122
TACTGAGCTACACACACAGAAAGATTGGT
+
BB@AAAAABBBB??AB@@99909>>>B@D
@FG01X:00026:00123
TACTGAGCTACACAACATCGA
+
BBBBCCCB44911-*,,,,,,
@FG01X:00026:00124
TCTCTATGCGCTCCACATGTCTAAGGT
+
BBBBAABCCCCAA>ACCBBCCCCACFC
@FG01X:00026:00130
TACTGAGCTACACACACAGAAAGATTGGT
+
AABBBCB???B@BBBCECAAA=AABAB@C
@FG01X:00026:00132
TCTCTATGCGCTCCACATGTCTAAGGT
+
BCCCCCCBBBBBB@BCCBBBAAAAD?@
@FG01X:00026:00133
CGTGTCTCTAGGCACAGGATTTTGTGTAG
+
CBBECBCCBCDBCBBAB@CDCB9BBCCBB
@FG01X:00026:00134
TGATACGTCTCCTTCCTTAGTTACTTCA
+
BBB???CBDDB?B@A@D@BBA=@@@@BB
@FG01X:00026:00135
TACTGAGCTACACACACAGAAAGATTGGT
+
BBCBCBDCCBBBA@BHDC;;;;<CC@C@F
@FG01X:00026:00139
TAGTATCAGCCTCGCCATGACGAAGGTATTCC
+
BBCBBBCCDB?==;;7;AB@@AB@DACBC;<7
@FG01X:00027:00100
ATCAGACACGGACACAGCAGAACACAC
+
A?<??A>@@A@BBBBBCCCBB@BBBCB
@FG01X:00027:00102
CGTGTCTCTAGGCACAGGATTTTGTGTAG
+
BBCCBBCCCBB@AAAAA@AAAC:AA@AAB
@FG01X:00027:00104
ATATCGCGAGGGTATGGAAGACTCTATAG
+
CA9;;;;9@AB@BA@@=B@A@B<;88773
@FG01X:00027:00105
TAGTATCAGCCTCGCCATGACGAAAGGTATTCCG
+
>89444499;?A;499@4449444-49777,/,/
@FG01X:00027:00106
CGTGTCTCTAGGCACAGGATTTTGTGTAG
+
BBBBBBCCCC@@>ABCB?9444,4?=@@A
@FG01X:00027:00110
TCTCTATGCGCTCCACATGTCTAAGGT
+
@ABCCCC>88//1,/88?>??CEAC@B
@FG01X:00027:00113
TCTCTATGCGCTCCACATGTCTAAGGT
+
BB@@BA@A@@@AA@BCCBBBBCCAC@B
@FG01X:00027:00117
ATCAGACTCGGACACAGCAGAACACAC
+
BB?@AA@@AAABDCCE@AACC@CBBBC
@FG01X:00027:00118
ATCAGACACGGACACAGCAGAACACTCAGACA
+
@B>BBBBBBB?BBCBCAEBBB?BBCCCCAAAB
@FG01X:00027:00120
ACGCTCGACATGCCCAGGTACAGGAG
+
AB?AB??BCBA;;;8;C?CCCEC@CB
@FG01X:00027:00124
TAGTATCAGCCTCGCCATGACGAAGGTATTCC
+
BBBCBBC@AA@BB?@=?BC@?AA>A@BBC?B>
@FG01X:00027:00126
TACTGAGCTACACACACAGAAAGATTGGT
+
;9=ACCCDBBCCCBCBA=99909@@@C@C
@FG01X:00027:00128
AGCACTGTAGCTGTCACTAGTTACTTGT
+
;@>>=?@=>A@998499>=44294>899
@FG01X:00027:00130
ATCAGACACGGACACAGCAGAACACAC
+
?@:;;AAAAB=@@DD@9;99<69AA@A
@FG01X:00027:00131
TAGTATCAGCCTCGCCATGACGAAGGTATTCC
+
BBBAAACAAA?@@;;6;A@>>;97<;>BC=@=
@FG01X:00027:00135
AGCACTGTAGCTGTCACTAGTTACTTGT
+
<<CCHBBDBBDBBBBBBBCBB@BBB@B@
@FG01X:00027:00141
TCTCTATGCGCTCCACATGTCTAAGGT
+
8=CCAADCCCBBBBCAA@C@AADADAB
@FG01X:00027:00145
ACGAGTGCGTTCCCCATGTCGTAGGTACTC
+
BC@@ABBB??=@A>2;;99<<<9;?BBBCC
@FG01X:00027:00149
ATATCGCGAGGGTATGGAAGACTCTATA
+
@@BC@@ACBBB@EDDCACACABAD;81@
@FG01X:00028:00101
TGATACGTCTCCTTCCTTAGTTACTTCA
+
BBBCCBDDDDC?B@B@CABBC?BAA?AC
@FG01X:00028:00102
CGTGTCTCTAGGCACAGGATTTTGTGTAG
+
BAAAAABBA@@?@BBAA>@BCC:AABBBB
@FG01X:00028:00104
TCTCTATGCGCTCCACATGTCTAAGGT
+
BBBBBA@AAABAB@BCBB@@?BB>B=A
@FG01X:00028:00105
TGATACGTCTCCTTCCTTAGTTACTTCA
+
?BBBBCCBAAB>A>A>A=@BB?DBCACC
@FG01X:00028:00106
ATCAGACACGGACACAGCAGAACACAC
+
A?;;=A?ABA?@BBBCBBBBB?ABB?B
@FG01X:00028:00112
TACTGAGCTACACACACAGAAAGATTGGT
+
???BBCC???BBBBCCBC9998;=A@C?B
@FG01X:00028:00117
ACGTTCCCCATGTCGTAGGTACTC
+
CB<;2444,9@BBGCCCCACGBBC
@FG01X:00028:00118
TGATACGTCTCCTTCCTTAGTTACTTCA
+
@A@ABBC@??B@C@EAD@BBB@BBB@BC
@FG01X:00028:00120
CGTGTCTCTAGGCACAGGATTTTGTGTAG
+
<;<@@BBGBDC=@@BAC=@CBB4999999
@FG01X:00028:00125
ACGAGTGCGTTCCCCATGTCGTAGGTACTC
+
BBB@@ABBBB=>==6=:?=@@@@B?BAAAC
@FG01X:00028:00126
TAGTATCAGCCTCGCCATGACGAAGGTATTCC
+
CBBAABCAAA@CB998;CA@BAA>AACBC?A?
@FG01X:00028:00136
TAATAACAGCCTCGCCATGACGAAGGTATTCC
+
CBAAE>AB@=8<A8:6<AAABCC?C?A@A?B>
@FG01X:00028:00137
CGTGTCTCTAGGCACAGGATTTGTGTAG
+
BBBBCCCBBBB@BBABB@BBCACEB===
@FG01X:00028:00140
ATCAGACACGGACACAGCAGAACACAC
+
BA?>ABEBA@=ABECCBEBCB?BBBBB
@FG01X:00028:00143
TCTCTATGCGCTCCACATGTCTAAGGT
+
BCA:8>111>::B@A@AB?@ABCCCAC
@FG01X:00028:00144
ATCAGACACGGACACAGCAGAACACAC
+
9;;;=8?B9;8;;<;BBBCCD>AABBB
@FG01X:00028:00147
TACTGAGCTACACACACAGAAAGATTGGTG
+
B@AABBBBBBBBBEB@A@;94-9@@>C@CC
@FG01X:00028:00149
AGCACTGTAGCTGTCACTAGTTACTTGT
+
<=DCLC@AABBB?@>ACCCC@@BBB@BB
@FG01X:00029:00100
CGTGTCTCTAGGCACAGGATTTTGTGTAG
+
BBA@BCE:=>CBC@AAC@CCCC9CB;9<A
@FG01X:00029:00107
ATCAGACACGGACACAGCAGAACACAC
+
ABBBBBBBBB>?ACBCBCC:98;C?=B
@FG01X:00029:00108
TCTCTATGCGCTCCACATGTCTAAGGT
+
ABCBBDDBBB>>A@CCECBBBCD@CAC
@FG01X:00029:00109
ATCAGACACGGACACAGCAGAACACAC
+
BBBBABABBB@BBBBBCDC@@>?A;;8
@FG01X:00029:00112
TCTCTATGCGCTCCACATGTCTAAGGT
+
984444444998>>9948444442484
@FG01X:00029:00113
CGTGTCTCTAGGCACAGGATTTTGTGTAG
+
BAACABECEA@>@BCCC?BCDFAAAABBB
@FG01X:00029:00117
TGATACGTCTCCTTCCTTAGTTACTTCA
+
BBBBBBBBDDC@A?A@DBABC@?@=@AA
@FG01X:00029:00118
CGTGTCTCTAGGCATAGGATTTTGTGTAA
+
BBBBBDECDCD@BBBAC@BAAA9ABBACC
@FG01X:00029:00119
TAATATCAGCCTCGCCATGACGAAGGTATTCC
+
//,/888=BB@;<:98:AB?@AB?B@CCC=@>
@FG01X:00029:00120
TACTGAGCTACACACACAGAAAGATTGGT
+
BBCBDDCC:;;<<<9;@BAA@<?>=@A<=
@FG01X:00029:00123
CGTGTCTCTAGGCACAGGATTTTGTGTAGAGG
+
BBBBB@FBBBA@A>AAB@BCCC9AA@ABCBC@
@FG01X:00029:00127
ATATCGCGAGGGTATGGAAGACTCTATA
+
BB@??BBCCBB?CAA@@C@BBBBBBC@@
@FG01X:00029:00135
TACTGAGCTACACACACAGAAAGATTGGT
+
BB@@BBBBBBB@@@CCDD::98;CA?C@C
@FG01X:00029:00137
ATCAGACACGGACACAGCAGAACACAC
+
BB??ABABCB?BBBBCAAACC?CEB?@
@FG01X:00029:00143
ACGAGTGCGTTCCCCATGTCGTAGGTACTC
+
???BBBBBA>6944,9?=@ACC@B?B;<<B
@FG01X:00029:00148
ATATCGCGAGGGTATGGAAGACTCTATA
+
C@BBBBA@@@@<A@B@=A=<99?<1008
@FG01X:00029:00149
TACTGAGCTACACACACAGAAAATTGGTGC
+
B9<<A@A@@@CC@@@BE999??4?<>;@B@
@FG01X:00030:00100
TACTGAGCTACACACACAGAAAGATTGGT
+
??@@AAAAA?BB?ABCD@9998;BC@C@C
@FG01X:00030:00104
TCTCTATGCGCTCCACATGTCTGGTACTG
+
BBBCBABBBBBBB@BBCCCCCBB?BABAB
@FG01X:00030:00108
ATCAGACACGGACACAGCAGAACACAC
+
?>BBBB?@@@?@@BBBCCCBB????AC
@FG01X:00030:00109
CGTGTCTCTAGGCACAGGATTTTGTGTAG
+
@BBBCBCCCDB@BBBBB@BCCC:CDB>B@
@FG01X:00030:00114
TACTGAGCTACACACACAGAAAGATTGGT
+
AABBCCCCCBBB??AB@A994-9?@=CDC
@FG01X:00030:00115
TCTCTATGCGCTCCACATGTCTAAGGT
+
BBCC::>AACCCB@CCEBABBCFACAC
@FG01X:00030:00116
TACTGAGCTACACACACAGAAAGATTGGT
+
::<CCCCCBBBA@@BCCD9996;==<C@B
@FG01X:00030:00117
ATATCGCGAGGGTATGGAAGACTCTAAAGAGG
+
BBBBBEABCCDACCCB@A>ABC@B:::8;B@>
@FG01X:00030:00118
TAGTATCAGCCTCCGCACTGAACGAGTATTCC
+
BBDBBBD>822,,*,*(****)***,,,7,42
@FG01X:00030:00120
CGTGTCTCTAGGCACAGGATTTTGTGTAG
+
<BBBBABDCDB<=?CHC?;:::,4:??>A
@FG01X:00030:00121
TGATACGTCTCCTTCCTTAGTTACTTCA
+
A@??AABBBBB@B@C@D@B@@@AAA@AC
@FG01X:00030:00122
TAGTATCAGCCTCGCCATGACGAAGGTATTCC
+
?ABBCCCBDDAC<<<=@@BCCCC@B=@;<:=D
@FG01X:00030:00123
TCTCTATGCGCTCCACATGTCTAAGGT
+
ACCCBBCCBBAABACCDB?@@CDADAC
@FG01X:00030:00125
ATCAGACACGGACACAGCAGAACACAC
+
??:;;;;@AB>BAAAAAACCEABBBEN
@FG01X:00030:00128
ACGAGTGTAGAGAGGCTGAGACTGCCAAG
+
BBBBBBBBBBBB::;>DHNDCCBBB@CAB
@FG01X:00030:00129
CGTGTCTCTAGGCACAGGATTTTGTGTAG
+
BB?ABCCEEBB@BBBCC@BBCD9CECBBC
@FG01X:00030:00133
TCTCTATGCGCTCCACATGTCTAAGGT
+
BCFCDECCBBBBBACCCB?@@BBADAC
@FG01X:00030:00134
AGCACTGTAGATGTCACTAGTTACTTGT
+
BBBAABDCBEADBAABBCDAA@BBC@BB
@FG01X:00030:00144
ACGAGTGCGTTCCCCATGTCGTAGGTACTC
+
?@>ABBBA892444,9999ABBCDCC;<<C
@FG01X:00030:00145
TACTGAGCTACACACACAGAAAGATTGGT
+
AA@@BBBB@@@BBCCDCC9996;@?<ABC
@FG01X:00030:00147
AGCACTGTAGCTGTCACTAGTTACTTGT
+
@@CCDCCBBBBBAAABBCBBB@BBB@B@
@FG01X:00031:00103
ATATCGCGAGGGTATGGAAGACTCTATA
+
BB???BBBDBC?CDBB@C@CCCBB??BB
@FG01X:00031:00104
TGATACGTCTCCTTCCTTAGTTACTTCA
+
BBBBBBBBBBC@D@B@DBBBA=@BB?BB
@FG01X:00031:00105
AGCACTGTAGCTGTCACTAGTTACTTGT
+
<<BBBCCF@AABBDCBBAACC@=998;C
@FG01X:00031:00107
ATATCGCGAGGGTATGGAAGACTCTATA
+
BB?AAAABBBB?CCBB>A?ABBBBB@A?
@FG01X:00031:00108
TCTCTATGCGCTCCACATGTCTAAGGT
+
BBBBBCDCBBBBB?BDCBBABBBBE@B
@FG01X:00031:00109
ACGCTCGACATGCCCAGGTACAGGAG
+
B@?@BBCBDDDCCC?AB?ACDBB@@@
@FG01X:00031:00112
CGTGTCTCTAGGCACAGGATTTTGTGTAG
+
BBAA?@AABBDDCCC@>;9999/9@999A
@FG01X:00031:00113
CGTGTCTCTAGGCACAGGATTTTGTGTAG
+
BBBBCCCCAAA@BBCCC@@???6??=BBC
@FG01X:00031:00119
TAGTATCAGCCTCGCCATGACGAAGGTATTCC
+
BBBBBCC>@;2444424;ABBBCAEAE;;;;=
@FG01X:00031:00121
AGCACTGTAGCTGTCACTAGTTACTTGT
+
<<CCB;>DBAAB<;9@C>111121:::7
@FG01X:00031:00123
TACTGAGCTACACACACAGAAAGATTGGT
+
BAAABBBBB?BBBBBCDC:998;CB@C@C
@FG01X:00031:00124
TGATACGTCTCCGTTCCTTAGTTATCTTCA
+
>>8>>>48444244892423449>===:7/
@FG01X:00031:00126
TAGTATCAGCCTCGCCATGACGAAGGTATTCC
+
99;A>>><<929D9<8;BA@AA@?A@>>>596
@FG01X:00031:00128
TGATACGTCTCCTTCCTTAGTTACTTCA
+
AECCBBBAABBAA>BAAAA@A=@@@=AC
@FG01X:00031:00130
TGATACGTCTCCTTCCTTAGTTACTTCA
+
BABBBBBBB>>=@=A@DDDCC?BBCACC
@FG01X:00031:00131
ATCAGACACGGACACAGCAGAACACAC
+
BB?ABCCCBBFCCBBAADCFEBGC=<<
@FG01X:00031:00135
TAGTATCAGCCTCGCCATGACGAAGGTATTC
+
AACCCCCAAABCBBB@BB@BAC?A@A>11,1
@FG01X:00031:00140
TGATACGTCTCCTTCCTTAGTTACTTCA
+
ABBBBCCCDBCAC@GAC@@AC@BBE?AE
@FG01X:00032:00100
TACTGAGCTACACACACAGAAAGATTGGT
+
??=AAAAAAAAABBBCCCBBB?CGB@B@B
@FG01X:00032:00101
ATATCGCGAGGGTATGGAAGACTCTATA
+
BBABBBABBCD>CAAA?AACCCCCCB99
@FG01X:00032:00102
TAGTATCAGCCTCGCCATGACGAAGGTATTCC
+
AABBBBBACB@AB999;AACB;::=ACCD?C@
@FG01X:00032:00103
TACTGAGCTACACACACAGAAAGATTGGT
+
BBBBBBBBBBBBBBDB@?9996;AA?CAB
@FG01X:00032:00107
AGCACTGTAGCTGTCACTAGTTACATGT
+
@@CCCCCC??ACCBCBBBBCD@BBBBCC
@FG01X:00032:00109
TAGTATCAGCCTCGCCATGACGAAGGTATTCC
+
BACABBDEGA@@A??=@BBBA@@@DACBC?E?
@FG01X:00032:00117
ACGCTCGACATGCCCAGGTACAGGAG
+
ABABCBBCCECCCCABB?CBCEC@EC
@FG01X:00032:00121
ATCAGACACGGACACAGCAGAACACAC
+
BBBB??>BCB@BBBCBCDBBBBDDCBB
@FG01X:00032:00124
CGTGTCTCTAGGCACAGGATTTTGTGTAG
+
BBBBCBCCCDB@BBA@@?@CCD:BBBCCC
@FG01X:00032:00128
AGCACTGTAGCTGTCACTAGTTACTTGT
+
@ACCCCCCBBBB>??BCDCBBBBBB?BA
@FG01X:00032:00129
TACTGAGCTACCACACACAGAAAGATTGGT
+
<<<<<@@999949=94444444-468,/,/
@FG01X:00032:00130
ACGCTCGACATGCCCAGGTACAGGAG
+
BBBBBBBBBBBCCHBBB?BCCCC@CC
@FG01X:00032:00131
ACGCTCGACATGCCCAGGTACAGGAG
+
?@?@ACB@AACCCC?CC@CDCBCEDE
@FG01X:00032:00133
TCTTCTATGCGCTCCACATGTCTAAGGT
+
@>@5444444444424@A@CCBBE?CAC
@FG01X:00032:00135
AGCACTGTAGCTGTCACTAGTTACTTGT
+
@@BA@ACCCCCBAAACCCCFC@CCCCAA
@FG01X:00032:00136
TAGTATCGAGCCTCGCCATGACGAAGGTATTCC
+
BBB@;;9<449:999;6;9@>>@@=A=@AA:<8
@FG01X:00032:00137
ACGAGTGCGTTCCCCATGTCGTAGGTACTC
+
BBBBB@BBBB>???7?AAABCCBB?A@AAB
@FG01X:00032:00139
ATCAGACACGGACACAGCAGAACACAC
+
AABBCC@@@A>ACCCECBBBC@DCBCC
@FG01X:00032:00140
TGATACGTCTCCTTCCTTAGTTACTTCA
+
=BBBBBBBBBD@BAC@C@BBB@BBB@BC
@FG01X:00032:00143
CGTGTCTCTAGGCACAGGATTTTGTGTAG
+
A@BAB@@A@9959>?9959999/9@>==@
@FG01X:00032:00144
ATATCGCGACGGGTATGGAAGACTCTAATA
+
=<@?>>?;1///+////,/7::://11,.4
@FG01X:00032:00145
TGATACGTCTCCTTCCTTAGTTACTTCA
+
BBBBBBCCBBC?B@B@C@?AA@A@B?@C
@FG01X:00032:00146
TGATACGTCTCCTTCCTTAGTTACTTC
+
BBBBCDDBCBB?A@C@CECCB@BBB@B
@FG01X:00032:00147
TGATACGTCTCCTTCCTTAGTTACTTCA
+
BBBBBBDB???AB@CADAB??@BAB?@@
@FG01X:00032:00148
TGATACGTCTCCTTCCTTAGTTATCTTCA
+
B@@@@@ABAAB>A=@=A;::;:1///566
@FG01X:00033:00101
TACTGAGCTACACACACAGAAAGATTGGT
+
CAAACC<<<BCAACA@BB99919>>6949
@FG01X:00033:00103
TAGTATCAGCCTCGCCATGACGAAGGTATTCC
+
BABBABBCAA?@BBB=AACBBAC=A=ADB>B@
@FG01X:00033:00104
TCTCTATGCGCTCCACATGTCTAAGGT
+
BBCCCFDCEBBBBACCCBBCECEADAC
@FG01X:00033:00106
AGCACTGTAGCTGTCATAGTTACTTGT
+
9;@@9;<B<<<@@@@<<;CC@BAB@CA
@FG01X:00033:00112
TCTCTATGCGCTCCACATGTCTAAGGT
+
449444::@>@AA54498444;A=B@B
@FG01X:00033:00115
CGTGTCTCTACGGCACAGGATTTGTGTA
+
889C494/////,//44924440444//
@FG01X:00033:00117
ATCAGACACGGACACAGCAGAACACAC
+
BBBBABABBB?BBCBCCDCCB@DBBCC
@FG01X:00033:00118
TAGTATCAGCCTCCGCCATGACGAAGGTATTCC
+
4988=99999594294:=BBCCFD>?=@@@=A@
@FG01X:00033:00119
TACTGAGCTACACACACAGAAAGATTGGT
+
BBB@AAB@@@<;<B@?9999919@@6;=<
@FG01X:00033:00122
TGATACGTCTCCTTCCTTAGTTACTTCA
+
=@@@BAA;9<@595;>@=BB=<==9;==
@FG01X:00033:00124
ACGAGTGCGTTCCCCATGTCGTAGGTACTC
+
@:;;@@@@@C@BAA7B<=<BAA@A=;<<AA
@FG01X:00033:00126
TAGTATCAGCCTCGCCATGACGAAGGTATTCC
+
BCCCBBBGEC@C@;96;AAABCC@C@?=A>B=
@FG01X:00033:00131
TCTCTATGCGCTCCACATGTCTAAGGT
+
4;>>BBBBABBBB@BADABBBCC@E@C
@FG01X:00033:00132
TACTGAGCTACACACACAAAGATTGGTGC
+
9;@BBBBBCC@@AAAAGFH@BBB@CACDB
@FG01X:00033:00133
TCTCTATGCGCTCCACATGTTCTAAGGT
+
49==BBCCBAA@@;9=<11/,/7778;@
@FG01X:00033:00134
ACGAGTGCGTTCCCCATGTCGTAGGTACTC
+
BB@@@BBCBB=>=9294;;@BB@C@C<A<F
@FG01X:00033:00136
CGTGTCTCTAGGCACAGGATTTTGTGTAG
+
BBBBDBBDDDBBAA@@@@ABBB::::CEB
@FG01X:00033:00137
ACGAGTGCGTTCCCCATGTCGTAGGTACTC
+
BB?BABBBEB@BAA9BBBBCCCBC@B;<=A
@FG01X:00033:00139
TACTGAGCTACACACACAGAAAGATTGGT
+
??@@AAAAAB?BBBB;;;444-9@@?CAC
@FG01X:00033:00141
ATATCGCGAGGGTATGGAAGACTCTATA
+
BB???BBCCCB@BF@@@D?BBBBBBAAA
@FG01X:00033:00146
TACTGAGCTACACACACAGAAAGATTGGT
+
BBBBBBBBBBBBBBBCB?>>><>BB@C@C
@FG01X:00033:00147
ATATCGCGAGGGTATGGAAGACTCTATA
+
BBBABBAA9996<?>@=A?ADCBB;;<@
@FG01X:00033:00148
AGCACTGTAGCTGTCACTAGTTACTTGT
+
@@CCCB@B@BBBAAABBCCBBEBBB@BB
@FG01X:00034:00102
TACTGAGCTACACACACAGAAAGATTGGT
+
BBBCBBBBB??AAACDDC9996;A@@C@B
@FG01X:00034:00104
TCTCTATGCGCTCCACATGTCTAAGGT
+
BABD@AABBBBBB@BCEBABBCFACBA
@FG01X:00034:00106
ATATCGCGAGGGTATGGAAGACTCTATA
+
BC@A@@>>9991999929=@@BCC@@@C
@FG01X:00034:00109
CGTGTCTCTAGGCACAGGATTTTGTGTAG
+
AAAA@CCCC:;9;CCCC@BCCC:AAACCC
@FG01X:00034:00111
ACGAGTGCGTTCCCCATGTCGTAGGTACTC
+
AA?AABBBCB=>==6=:;;BCCCC@CAAAC
@FG01X:00034:00112
TGATACGTCTCCTTCCTTAGTTACTTCA
+
BBA@ABCCBBC::;<BHFCCC@BBB@B:
@FG01X:00034:00114
TAGTATCAGCGTCGCCATGACGAAGGTATTCC
+
BBBBBCCBBBCFA:98;ABBCCB?E@C=C=?;
@FG01X:00034:00116
ATATCGCGAGGGTATGGAAGACTCTATA
+
BBBBBBBBBBB@AAAA@B@BBBBBB@@@
@FG01X:00034:00122
ACGAGTGCGTTCCCCATGTCGTAGGTACTC
+
A?<?ABCBBB=>==6==??CCCCB@B:;;C
@FG01X:00034:00125
TACTGAGCTACACACACAGAAAGATTGGT
+
B@AABBA@??AAAACCDA99969??<B?B
@FG01X:00034:00130
ATATCGCGAGGGTATGGAAGACTCTATAGA
+
B@=??;<<BBC>B><<>B?BDCCC9:0;.,
@FG01X:00034:00134
AGCACTGTAGCTGTCACTAGTTACTTGTG
+
<BCFCCCC?@ACBBBCCAAA?<@@@>AA@
@FG01X:00034:00137
ACGAGTGCGTTCCCCATGTCGTAAGTACTC
+
?@BBBBBBB=;===6@AABBCCB@CB:<<C
@FG01X:00034:00138
ACGAGTGCGTTCCCCATGTCGTAGGTACTC
+
BB>BBBBA992444,9@@ABBCCH@C;<<C
@FG01X:00034:00140
ACGCTCGACATGCCCAGGTATAGGAG
+
BCBBB??BCDDBBB?BC?BBBBA?AB
@FG01X:00034:00141
ATCAGACACGGACACAGCAGAACACAC
+
@??BCCDBBA@BBCABBCCCC@CBBBC
@FG01X:00034:00142
TACTGAGCTACACACACAGAAAGATTGGT
+
@@ABBBCBBB@BBBC@AB9996;AA@D@C
@FG01X:00034:00143
TACTGAGCTACACACACAGAAAGATTGGT
+
BCBBBBC?@ACCBBCCBB;;96;@@?B@C
@FG01X:00034:00146
TCTCTATGCGCTCCACATGTCTAAGGT
+
A@@ACGDBCCCBB?A@AB@AABCACBE
@FG01X:00034:00148
ATCAGACACGGACACAGCAGAACACAC
+
BAAB@@@B@@=@CCBBBBBBB?BCCBB
@FG01X:00034:00149
ATCAGACACGGACACAGCAGAACACAC
+
@@@@AA?@@A=BADGB?A@9959A@@B
@FG01X:00035:00100
ACGCTCGACATGCCCAGGTACAGGAG
+
A?>BBBBABBCBBB=>?=?BCDC@CB
@FG01X:00035:00101
AGCACTGTAGCTGTCACTAGTTACTTGT
+
<<GEHBBCAAAA@@@ABBBCCACBB?AA
@FG01X:00035:00102
AGCACTGTAGCTGTCACTAGTTACTTGT
+
=@CCBCBCBBBBBBBBBBBBB@ABA@BB
@FG01X:00035:00108
ATATCGCGAGGGTATGGAAGACTCTATA
+
;;;A@@;<;BB8<<BB>DCDA@@;;:;;
@FG01X:00035:00115
TGATACGTCTCCTTCCTTAGTTACTTCA
+
444449;><=?+-*-*,*,,/,44;994
@FG01X:00035:00121
TACTGAGCTACACACACAGAAAGATTGGT
+
AAA@@@BBBBBBBBCDBB???<@CBBB@A
@FG01X:00035:00123
TGATACGTCTCCTTCCTTAGTTACTTCA
+
BABBBBDBBAAAB?B@D@CCB@@@@@AC
@FG01X:00035:00126
TAGTATCAGCCTCGCCATGACGAAGGTATTCC
+
////ACBCBB@BBCBCCCBDCCE7;89996<@
@FG01X:00035:00130
TAGTATCAGCCTCGCCATGACGAAGGTATTCC
+
9>>499=??BAA<;;=@6668//,/5///:A>
@FG01X:00035:00132
CGTGTCTCTAGGCACAGGATTTTGTGTAG
+
@AAAAABBCCB@@BBBB@BCCC:AA@>AB
@FG01X:00035:00133
ATCAGACACGGACACAGCAGAACACACA
+
<??>>;84489899999:99@?<<9=84
@FG01X:00035:00135
ACGCTCGACATGCCCAGGTACAGGAG
+
A?>BBBBBBCCBBB>BC@BBCCD@AA
@FG01X:00035:00136
ACGAGTGCGTTCCCCATGTCGTAGGTACTC
+
BBB?@ACA::2999-9@@ABBBBB??9<<F
@FG01X:00035:00137
TCTCTATGCGCTCCACATGTCTAAGGT
+
BBCBCDCCBBCBB?BBDCBBAAAAC?B
@FG01X:00035:00141
TACTGAGCTACACACACAGAAAGATTGGT
+
AA?BBBB@??ABBBCB@@444-9@@>BBC
@FG01X:00035:00142
ATCAGACACGGACACAGCAGAACACAC
+
BB>?@BBDEA>BEDCDBBBCB?CCBBB
@FG01X:00035:00144
ATCAGACACGGACACAGCAGAACACACC
+
BCAB@@?@AA@BCCCAAACCC@CCCCB?
@FG01X:00035:00147
TCTCTATGCGCTCCACATGTCTAAGGT
+
///79BB@??@AA@CJDCDCABB7;8<
@FG01X:00035:00148
TGATACGTCTCCTTCCTTAGTTACTTCA
+
BBB99<CCC?@>A@C@DACCB?BBC@CD
@FG01X:00035:00149
ACGAGTGCGTTCCCCATGTCGTAGGTACTC
+
AA?BBBB@::2444,9>>@CCCCC@A?AAC
@FG01X:00036:00103
TAGTATCAGCCTCGCCATGACGAAGGTATTCC
+
BBBBBBBBBB@AA@?=@BBBBBB@BBCCC@B@
@FG01X:00036:00104
TACTGAGCTACACACACAGAAAGATTGGT
+
B@>ABBBBBBBBBCCEBB>>><>?BAB?A
@FG01X:00036:00105
TCTCTATGCGCTCCACATGTCTAAGGT
+
BBCBBCCBBBBBC@FCCBAB=AB?A?@
@FG01X:00036:00113
TGATACGTCTCCTTCCTTAGTTACTTCA
+
BBCBBB@ABBA?@?@@B@>??9AAA@>A
@FG01X:00036:00114
TGATACGTCTCCTTCCTTAGTTACTTCA
+
98==AAB>::;,1,/,/,./424//,//
@FG01X:00036:00116
TAATATCAGCCTCGCCATGACGAAGGTATTCC
+
BC@BBBAECB@<<::6:?@;;<@=@@A@@@B=
@FG01X:00036:00117
ATCAGACACGGACACAGCAGAACACAC
+
BBBBBBBBBB@BBCBBBCBBB@BCBBB
@FG01X:00036:00118
CGTGTCTCTAGGCACAGGATTTTGTGTAG
+
BBBBCFFDEDDACA@=;=9444/9@?>>B
@FG01X:00036:00119
ATCAGACACGGACACAGCAGAACACAC
+
BBAAABBBBA?AAB@BCBCAA>ABBBB
@FG01X:00036:00123
ACGAGTGCGTTCCCCATGTCGTAGGTACTC
+
=FFBBBBEBD@CCC:AA<<9>>>?<89499
@FG01X:00036:00126
TAGTATCAGCCTCGCCATGACGAAGGTATTCC
+
CBBBCCGBED@@@@@=@AAABDC@CBDCC@C@
@FG01X:00036:00130
TCTCTATGCGCTCCACATGTCTAAGGT
+
>9444:@?@@>>A84::9;;;9959;>
@FG01X:00036:00132
ACGAGTGCGTTCCCCATGTCGTAGGTACTC
+
?A@ACBAA@DBCCB8CAAAAA<;<@?<=?H
@FG01X:00036:00133
TGATACGTCTCCTTCCTTAGTTACTTCA
+
CBBAAABBB@@=@=@;>=;8>;@@@=@C
@FG01X:00036:00135
TAGTATCAGCCTCGCCATGACGAAGGTATTCC
+
BCC??ACCDC@AA@@=@BBBBCA?B@;;=@C?
@FG01X:00036:00136
ATCAGACACGGACACAGCAGAACACAC
+
BAABAAABCB@BDBCCCCCBB@B?BBB
@FG01X:00036:00140
ATATCGCGAGGGTATGGAAAACTCTATAGAGG
+
BCBCBEBCBCB>CCCB=AAA9ACCCBCCCAA?
@FG01X:00036:00141
TAGAATCAGCCTCGCCATGACGAAGGTATTCC
+
<=11,///7997444599>9999649:AC@C@
@FG01X:00036:00143
ATATCGCGAGGGTATGGAAGACTCTATA
+
BB@@BBBBABB@BFCB@B?AAAABBBBB
@FG01X:00036:00146
TAGTATCAGCCTCGCCATGACGAAGGTATTCC
+
@@CCABBBBA?@@;;7;AB@AAC@CADCC@CB
@FG01X:00037:00102
ATCAGACACGGACACAGCAGAACACAC
+
BABBCBBBBB?<<=CDBADDD@CBBBC
@FG01X:00037:00103
ACGCTCGACATGCCCAGGTACAGGAG
+
?@CD@?ACCCAAAC>BB?AAB99299
@FG01X:00037:00104
TCTCTATGCGCTCCACATGTCTAAGGT
+
BCBBBCDBBBBBB@DBEA@@AAA@CAC
@FG01X:00037:00107
ATATCGCGAGGGTATGAAGACTCATATA
+
AA9944844//+/////,/////43339
@FG01X:00037:00108
CGTGTCTCTAGGCACAGGATTTTGTGTAG
+
BBCCCCCAB:9698==>=@@@@4BA999A
@FG01X:00037:00109
ATCAGACACGGAGCAGAACACACAGAC
+
BB??ABABBB<??CBBC>BCCDABA@@
@FG01X:00037:00111
TCTCTATGCTCACACATGTCTAAGGT
+
99=AABBD>,,*****,///8@<=89
@FG01X:00037:00113
ATCAGACACGGACACAGCAGAACACAC
+
BB@<@ABABB@BBBBDCBBBA?ACBBB
@FG01X:00037:00116
TGATACGTCTCCTTCCTTAGTTACTTCA
+
BBBAAABBBBB@B?C@D@BBC?BBB@CC
@FG01X:00037:00126
AGCACTGTAGCTGTCACTAGTTACTTGT
+
994444999>44444==ABFGA=<;>AA
@FG01X:00037:00129
TACTGAGCTACACACACAGAAAGATTGGT
+
BBBBBBBBA??@ABCCDA9998;?@CC@B
@FG01X:00037:00130
TGATACGTCTCCTTCCTTAGTTACTTCA
+
BBAB@BCBB@?>@@D@C@BBB@AAA@CC
@FG01X:00037:00131
ACGCTCGACATGCCCAGGTACAGGAG
+
@@ABBBBBBBCCBB???=?ABEC@CC
@FG01X:00037:00134
TACTGAGCTACACACACAGAAAGATTGGTG
+
C9<<;;;?9999999944444-44824247
@FG01X:00037:00136
ATATCGCGAGGGTATGGAAGACTCTATA
+
BB?@?BABCECBDFDC;:=<CCBBDBA@
@FG01X:00037:00139
CGTGTCTCTAGGCACAGGATTTTGTGTAG
+
ABBCBADCCCCAEAAAC@CDCD:CEBAAB
@FG01X:00037:00141
TAGTATCAGCCTCGCCATGACGAAGGTATTCC
+
;;;;@==A@B=@<;;9?:>=BAA=D=994248
@FG01X:00037:00144
ACGCTCGACATGCCCAGGTACAGGAG
+
BCBCDDCCCDDCBB>BA>@A==?ECC
@FG01X:00037:00145
AGCACGCTGTCACTAGTTACTTGTGTAC
+
AAAAAAAA@@CDCBCBC@FDC@?@@CBC
@FG01X:00037:00147
ACGAGTGCGTTCTGAGACTGCCAAGG
+
BABBBBBBBB@BBCACDC@A@@B@B?
@FG01X:00037:00149
ATCAGACACGGACACAGCAGAACACAC
+
@?@@?;;<BABAA9999994;?CDCCC
@FG01X:00038:00102
TAGTATCAGCCTCGCCATGACGATGGTATTCC
+
BBBAAABBCC@BCA@>@BCBBBCCD@CCEAC@
@FG01X:00038:00104
TACTGAGCTACACACACAGAAAGATTGGT
+
===ACCCBBBBBBBBCCBABB?ABB@B?B
@FG01X:00038:00107
ATCAGACACGGACACAGCAGAACACAC
+
BBBBBBBAAB@BBBCCCCAAACCBB@@
@FG01X:00038:00108
CGTGTCTCTAGGTACAGGATTTTGTGTAG
+
BBBBBBCCCCBBBBB???BCCD::<;??>
@FG01X:00038:00114
TACTGAGCTACACACACAGAAAGATTGGT
+
BBBBBBBBBBBBBBBCED???>?BB@B@A
@FG01X:00038:00115
CGTGTCTCTAGGCACAGGATTTTGTGTAG
+
B@BBBBCCCDB@BBC@;:4444/9AABAA
@FG01X:00038:00119
CGTGTCTCTAGGCACAGGATTTTGTGTAG
+
@@@BBBCAAAB@BBBBD@AAA?6===?AB
@FG01X:00038:00120
TGATACGTCTCCTTCCTTAGTTACTTCA
+
BCCBBBCCCBC?E@CBDCBA?@BBB@BC
@FG01X:00038:00124
CGTGTCTCTAGGCACAGGATTTTGTGTAG
+
CBBD@@AEBDB@CBBBB@BBCC:DDA=A=
@FG01X:00038:00126
TGATACGTTCCTTCCTTAGTTACTTCAGTGC
+
@BAAACAA>@58595969@@:9<;<@98?AB
@FG01X:00038:00129
ACGCTCGACCATGCCCAGGTACAGGAG
+
CCB>?1111,///:;?BD@BCBBB=<9
@FG01X:00038:00130
ACGAGTGCGTTCCCCATGTCGTAGGTACTC
+
CBB??BBB==6944,9??ABCCAB?B;<<B
@FG01X:00038:00131
TCTCTATGCGCTCCACATGTCTAAGGT
+
BBCBCCDBBBCBC@BBCBBBAAA?C?B
@FG01X:00038:00132
CGTGTCTCTAGGCACAGGATTTTGTGTAG
+
BBBBBBCCCDBACBDB=94444,4:9==A
@FG01X:00038:00134
AGCACTGTAGCTGTCACTAGTTACTTGT
+
;<DCCBAB>>>AAAB@@@@CDBBBB@AA
@FG01X:00038:00135
TGATACGTCTCCTTCCTTAGTTACTTCA
+
BBBBBABBDCD@C@CBD@BA@@AAA@AA
@FG01X:00038:00137
ACGAGTGCGTTCCCCATGTCGTTACTC
+
BBBBBBBBBB?BA@9?==?>BB?BBBB
@FG01X:00038:00141
TGATACGTCTCCTTCCTTAGTTACTTCA
+
BBC@@@A@=>>5969;@=;BB>BBA8<;
@FG01X:00038:00145
ACGAGTGCGTTCCCCATGTCGTAGGTACTC
+
ABBBBAGBCA=@@@6@BCCCCCEC@B??AB
@FG01X:00038:00149
TAGTATCAGCCTCGCCATGACGAAGGTATTCC
+
BBCCDBCBBB?==;;7;ABBBBC@FCCCC?C@
@FG01X:00039:00100
CGTGTCTCTAGGCACAGGATTTTGTGTAG
+
CBBCCBCCBBB@AABBD@BBA?6??499B
@FG01X:00039:00103
AGCACTGTAGCTGTCACTAGTTACTTGT
+
<<CCHDBDBCCCCCBBBBBBB?AAB@BB
@FG01X:00039:00110
TAGTATCAGCCTCGCCATGACGAAGGTATTCC
+
BBBBABB<<<>??9;7<CCCDCB@C@CCC?B?
@FG01X:00039:00114
TGATACGTCTCCTTCCTTAGTTACTTCA
+
CBBBBBBBBBC>A>A@DB?AA@@@@@AC
@FG01X:00039:00115
ATCAGACACGGACACAGCAGAACACAC
+
BAAB@@@BBB?BCECC@AACB?CCBAB
@FG01X:00039:00117
ATATCGCGAGGGTATGGAAGACTCTATA
+
BACCBABBAAA@AHCJ@C@CCCBBBCB@
@FG01X:00039:00120
ATCAGACACGGACACAGCAGAACACAC
+
<ABBBBBBDCDCCBB@>999>;?>>?@
@FG01X:00039:00121
ATATCGCGAGGGTATGGAAGACTCTATA
+
BAAAABBBBBB@@CBB@D@CBBBBBAAA
@FG01X:00039:00123
CGTGTCTCTAGGCACAGGATTTTGTGTAG
+
BABBA@ACCCC@CCCCD@A@@=6=B??>B
@FG01X:00039:00129
ACGCTCGACATGCCCAGGTACAGGAG
+
BBABBAAABBBCDC>::;;BBBB?BD
@FG01X:00039:00130
TACTGAGCTACACACACAGAAAGATTGGT
+
A@@@AABBBB@AACCDECAA@=AAB@C@C
@FG01X:00039:00131
TACTGAGCTACACACACAGAAAGATTGGT
+
CAAACAABBBBCCCCCCCBBB?BBB@C@B
@FG01X:00039:00137
ATATCGCGAGGGTATGGAAGACTCTATA
+
BBBBCCBBECC@CBBB?B?BBBBB;:;A
@FG01X:00039:00139
TGATACGTCTCCTTCCTTAGTTACTTCA
+
ACCCBCCDEAA=A@B>B?ACB:<<CADC
@FG01X:00039:00142
ATCAGACACGGACACAGCAGAACACAC
+
AB?AABBBBB>AAC?@@AA@@=ACBCB
@FG01X:00039:00145
CGTGTCTCTAGGCACAGGATTTTGTGTAG
+
CBBB::=CGBBBBBBBB>A@??4?A>>>A
@FG01X:00039:00146
TGATACGTCTCCTTCCTTAGTTACTTCA
+
BBABBBBBBCB@B@B@B@BBB@@AABCD
@FG01X:00039:00147
CGTGTCTCTAGGCACAGGATTTTGTGTAG
+
AABBBBAAADD?CBDCC@CDCC:DDA@@C
@FG01X:00039:00148
ATCAGACACGGACACAGCAGAACACAC
+
ABBBCCBBBB@EBBCABBCCD@CCCDC
@FG01X:00040:00103
ATCAGACACGGACACAGCAGAACACAA
+
B:<;BA?99959@AABD?>=B=99999
@FG01X:00040:00104
CGTGTCTCTAGGCACAGGATTTTGTGTAG
+
AAABCCCBBCD@BB?=><9994-9@@@BC
@FG01X:00040:00105
CGTGTCTCTAGGCACAGGATTTTGTGTAG
+
?BBBBBCCCDB?BCDB>:4444,499@CC
@FG01X:00040:00106
TACTGAGCTACACACACAGAAAGATTGGT
+
BBBBBBBBBB?ABAAABBBBB>BBBAB=?
@FG01X:00040:00107
TAGTATCAGCCTCGCCATGACGAAGGTATTCC
+
?ABBBEBABA@??;99<@C>>946959:B@C@
@FG01X:00040:00109
TCTCTATGCGCTCCACATGTCTAAGGT
+
ABBCCCBBCCCBB@CDDC?@@CCAA?A
@FG01X:00040:00112
TGATACGTCTCCTTCCTTAGTTACTTCA
+
AAABBBCBBBB@B@BBB@>@@@>>>@BC
@FG01X:00040:00114
ACGCTCGACATGCCCAGGTACAGGAG
+
CDCBCCCBBB@>>@:99599444244
@FG01X:00040:00115
ACGCTCGACATGCCCAGGTACAGGAG
+
;934@9849:4449544244944249
@FG01X:00040:00116
ATCAGACACGGACACAGCAGAACACAC
+
AABBC???@>=@BBCCCCCBB>BCC@@
@FG01X:00040:00118
ATCAGACACGGACACAGCAGAACACAC
+
BBAA@AABBB>AACEAAACEB@CBBBA
@FG01X:00040:00119
TACTGAGCTACACACACAGAAAGATTGGT
+
AAABBBBBBBBCBECCDA===:===>BAC
@FG01X:00040:00120
TACTGAGCTACACACACAGAAAGATTGGT
+
B???BBCBB@@ABBDBD@9998;CB@C@B
@FG01X:00040:00123
AGCACTGTAGCTGTCACTAGTTACTTGT
+
<>ECECBCBBBBBBBBBBBCD@BDB@BB
@FG01X:00040:00124
AGCACTGTAGCTGTCACTAGTTACTTGT
+
<<BCBBBCBBBCBCBBCCCEDB@@B=@@
@FG01X:00040:00130
ACGCTCGACATGCCCAGGTACAGGAG
+
BBAABBBCCAAACC@CCBCBBBB@CC
@FG01X:00040:00133
CGTGTCTCTACGGCACAGGATTTGTGTA
+
4444444994442484442444-444//
@FG01X:00040:00134
TGATACGTCTCCTTCCTTAGTTACTTCA
+
CBBBAECBBBBACAC?@?<??@AAA@BC
@FG01X:00040:00135
ATCAGACACGGACACAGCAGAACACAC
+
@<<AAABBBB>AACCCBCCBB@BCBBC
@FG01X:00040:00137
CGTGTCTCTAGGCACAGGATTTTGTGTAG
+
AAABBBCDCCD@AABAB?BCCC:AA@CCB
@FG01X:00040:00143
ATCAGACACGGACACAGCAGAACACAC
+
BBBBABACBB??BCBCCCCCEBCDBBC
@FG01X:00040:00145
ATATCGCGAGGGTATGGAAGACTCTATA
+
BBBBBBBCEBC>CDDC@C@CC::<DCBB
@FG01X:00040:00146
TCTCTATGCGCTCCACATAGGTACTG
+
BAAABFCBAA>>A@ACCBBC@BB?BB
@FG01X:00041:00100
TGATACGTCTCCTTCCTTAGTTACTTCA
+
49>>@@>999959<A>BBCCBACA@>@:
@FG01X:00041:00101
ACGCTCGACATGCCCAGGTACAGGAG
+
BBBBCBCCEFCCAA<;458>>@@>9<
@FG01X:00041:00103
ACGAGTGCGTTCCCCATGTCGTAGGTACTC
+
@A?ABBBBBA?AA=6?:9;ABBAC@C<<;A
@FG01X:00041:00104
TCTCTATGCGCTCCACATGTCTAAGGT
+
ABBBBB@AAAAAA@BBCB@@@CDAFFD
@FG01X:00041:00105
TAGTATCAGCCTCGCCATGACGAAGGTATTCC
+
BBBBBBC@AAAAB@@>@BBCC;::=ACBC?A?
@FG01X:00041:00106
TACTGAGCTACACACACAGAAAGATTGT
+
?@@@ACBEBCCCBBBBBBBBA9>::,11
@FG01X:00041:00108
ATCAGACACGGACACAGCAGAACACAC
+
BBBBBBBBBB>BBBBCDCDBB?BCBBB
@FG01X:00041:00109
ACGAGTGCGTTCCCCATGTCGTAGGTACTC
+
BBBBC@AACE@CCC:C;<<@@@9948>=>>
@FG01X:00041:00110
AGCACTGTAGCTGTCACTAGTTACTTGT
+
99@;9<CCBCCCBBBB@@@CC?BAA><;
@FG01X:00041:00111
TGATACGTCTCCTTCCTTAGTTACTTCA
+
BBB@??DDBBB@B@BADA?AB@BBB?CD
@FG01X:00041:00112
ATCAGACACGGACACAGCAGAACACAC
+
BABBBAABDBBCDBBCBBB:99;DCCC
@FG01X:00041:00114
CGTGTCTCTAGGCACAGGATTTTGTGTAG
+
BBBCBADCAD>@AAAAA@AAAB:DBCBBB
@FG01X:00041:00116
ACGCTCGACATGCCCAGGTACAGGAG
+
CBBBB@@@BCCAAB<<<9<BCEGBCC
@FG01X:00041:00117
CGTGTCTCTAGGCACAGGATTTTGTGTAG
+
BCCCCCEEAA@ACBBBC@DBBB9:<;BBB
@FG01X:00041:00119
TCTCTATGCGCTCCACATGTCTAAGGT
+
@BBBBCECBCCCCACCDBBA?AAACAC
@FG01X:00041:00122
ATCAGACACGGACACAGCAGAACACAC
+
BB>?=@BBBA<@@AABBDBBB>BBBCA
@FG01X:00041:00123
CGTGTCTCTAGGCACAGGATTTTGTGTAG
+
BBBBBBBCCCC@BBBBB@BCCC:CCC@@@
@FG01X:00041:00126
ACGCTCGACATGCCCAGGTACAGGAG
+
4434999BCFDCCCAA@=>==?@==A
@FG01X:00041:00127
TACTGAGCTACACACACAGAAAGATTGGT
+
=949A@=>?B<=<>@;;9444-4//,/,/
@FG01X:00041:00129
TAGTATCAGCCTCGCCATGACGAAGGTATTCC
+
>>ABBCBBCCACB999<AAABAA>AECCC@C@
@FG01X:00041:00131
TACTGAGCTACACACACAGAAAGATTGGT
+
BBBBBBBABBBBAABFDD???<@CB@C@C
@FG01X:00041:00132
TACTGAGCTACACACACAGAAAGATTGGT
+
CCBBBBBBB?9;<BBBDCCCC>BBBDC@B
@FG01X:00041:00133
CGTGTCTCTACGGCACAGGATTTGTGTA
+
;4;499968///,//4442444-444//
@FG01X:00041:00135
ACGAGTGCGTTCCCCATGTCGTAGGTACTC
+
AA?ABBCB>=;@==4@@AACCDCDAA:<;C
@FG01X:00041:00136
AGCACTGTAGCTGTCACTAGTTACTTGT
+
@@CCCBCCBBCBBBBBBBBCC@CBB@DD
@FG01X:00041:00137
CGTGTCTCTAGGCACAGGATTTTGTGTAG
+
@AABBBDCCCD@CCDCC@AAAA9ACBABB
@FG01X:00041:00138
ATCAGACACGGACACAGCAGAACACAC
+
AAAAABABBB@BBBBCBBBBA?ADBBB
@FG01X:00041:00140
AGCACTGTAGCTGTCACTAGTTACTTGT
+
BBCGCDCDCCCAAABEECCCC@BBB=@?
@FG01X:00041:00144
ACGAGTGCGTTCCCCATGTCGTAGGTACTC
+
AA<?BBCB?=6944,9?@@ACCBB?A<<<C
@FG01X:00041:00145
CGTGTCTCTAGGCACAGGATTTTGTTGAG
+
@ABBBBBBCCC@BB@;;29999/995949
@FG01X:00041:00146
TAGTATCAGCCTCGCCATGACGAAGGTATTCC
+
BBBBCCB@AAABB;98;BB@@A@=AABBB@A?
@FG01X:00041:00147
ATATCGCGAGGGTATGGAAGACTCTAT
+
@BBB@@@>99919999=CA@CCC@@;;
@FG01X:00042:00101
ATCAGACACGGACACAGCAGAACACAC
+
?BBBBABBBA<AABABBDBBB@BBBBB
@FG01X:00042:00103
TACTGAGCTACACACACAGAAAGATTGGT
+
BCCCBABBBBBBBBBBCCBBA>BCB?BDB
@FG01X:00042:00104
TGATACGTCTCCTTCCTTAGTTACTTCA
+
BBBBBBBAAAC@C@B@D@BBB@@@@@@C
@FG01X:00042:00105
TACTGAGCTACACACACATGAAGATTGGT
+
;BBCCCCC@<99=>11/////,///,478
@FG01X:00042:00110
TAGTATCAGCCTCGCCATGACGAAAGTATTCC
+
B?@ACCCCDB>>>@@=@BBCC@??=ACCCBCA
@FG01X:00042:00111
TACTGAGCTACACACACAGAAAGATTGGT
+
AABBBBCBB@?@BBCDECBAA==>>=A>B
@FG01X:00042:00118
TCTCTATGCGCTCCACATGTCTGAAGTA
+
BBCCBBCABBBBB@C=?1//////,//6
@FG01X:00042:00123
TCTCTATGCGCTCCACATGTCTAAGGT
+
@@@BCCCCCCCDB@BBCCC@?@B?B>B
@FG01X:00042:00124
TCTCTATGCGCTCCACATGTCTAAGGTA
+
BBCC@AABAABAB@BBCB@@@@AAC;;<
@FG01X:00042:00125
TCTCTATGCGCTCCACATGTCTAAGGT
+
BBBBBCDCCBBAB@DDCBA@@CCACAC
@FG01X:00042:00126
TAGTATCAGCCTCGCCATGACGAAGGTATTCC
+
BBBBD@=A4458==><=B@@>@@6959ABCCA
@FG01X:00042:00127
TGATACGTCTCCTTCCTTAGTTACTTCA
+
<<BBBBCEBAB@CBDAE@BBBDEBB@CC
@FG01X:00042:00130
ATCAGACACGGACACAGCAGAACACAC
+
BBAAABCCCB@BBB??@ECCB@BBBBA
@FG01X:00042:00134
TGATACGTCTCCTTCCTTAGTTACTTCA
+
BBBBBBBBAA>?@@B@B?<??@BBB@BC
@FG01X:00042:00137
AGCACTGTAGCTGTCACTAGTTACTTGT
+
<<CCCCCCBBBBBBABBBBBB@BBB@DC
@FG01X:00042:00139
ATCAGACACGGACACAGCAGAACACAC
+
BBBBBBBAAA<AABBABBBCB@BBCBB
@FG01X:00042:00140
ATATCGCGAGGGTATGGAAGACTCTATA
+
BBAAABBBBCC?CCBB@C@BBBBBB?@@
@FG01X:00042:00145
ACGAGTGCGTTCCCCATGTCGTAGGTACTC
+
BBA@@BBBCB7;;;4<CBCCCCDD@BAAAC
@FG01X:00043:00102
GTGATACGTCTCCTTCCTTAGTTACTTCA
+
>;;<B>=?1-,2*,*,*/,./4784424:
@FG01X:00043:00103
ACGAGTGCGTTCCCCATGTCGTAGGTACTC
+
B@>@BBBBBB>A==6?====AA>?=?;<<C
@FG01X:00043:00112
TCTCTATGCGCTCCACATGTCTAAGGT
+
@BBBBCCAAABBB@CDCB999=95959
@FG01X:00043:00114
TACTGAGCTACACACACAGAAAGATTGGT
+
B@A@@BBBB??@BBCCBC9998;A><A?B
@FG01X:00043:00115
TACTGAGCTACACACACAGAAAGATTGG
+
A?@@@AAAAA?@@ACB;;444-9>><B@
@FG01X:00043:00116
TGATACGTCTCCTTCCTTAGTTACTTCA
+
BBBBBBBBBBB@B@B@D@BBBABBB?BD
@FG01X:00043:00117
TACTGAGCTACACACACAGAAAGATTGGT
+
BB@@AA@@@ABBBADB@@944-9===@BC
@FG01X:00043:00118
TAGTATCAGCCTCGCCATGACGAAGGTATTCC
+
488=@CBCDC@BEBB@CCCCBCC@B@C;:9;?
@FG01X:00043:00119
CGTTGTCGTCCGTAAGGGTCAACAGGATTTTGTGTAG
+
999:;A<4//71//,//+///,//8,//880611/8;
@FG01X:00043:00121
ATCAGACACGGACACAGCAGAACAC
+
BB??ABBBCB?BBCCCCCC@@@@DC
@FG01X:00043:00126
CGTGTCTCTAGGCACAGGATTTTGTGTAG
+
BBBBBCDCCCCA@@ABB@CCCC:==<AAB
@FG01X:00043:00130
ACGCTCGACATGCCCAGGTACAGGA
+
11.//>894:;;AC@;;6;899=;9
@FG01X:00043:00133
ATCAGACACGGACACAGCAGAACACAC
+
BB???BBBBB?AABBBCCBBC@BBAA@
@FG01X:00043:00137
TACTGAGCTACACACACAGAAAGATTGGT
+
BB@@@BBAAAAAAACEDB9996;@?@C@C
@FG01X:00043:00139
ACGCTCGACATGCCCAGGTACAGGAG
+
BBBBCCAAA;;49909><>ABCDACC
@FG01X:00043:00145
ATCAGACACGGACACAGCAGAACACAC
+
B<<<A@?>;959@>>>@999969>=>=
@FG01X:00044:00103
TACTGAGCTACACACACAGAAAGATTGGT
+
BBAAAAAAA@@@ABBCCCBB=6:444849
@FG01X:00044:00106
ATCAGACACGGACACAGCAGAACACAC
+
A?>@@ECBBB@CCBBBCCBBB@BBBBB
@FG01X:00044:00108
ATATCGCGAGGGTATGGAAGACTCTATA
+
@@BBBBBBBDC@CCEC@DBBBA@ACBBB
@FG01X:00044:00113
TACTGAGCTACACACACAGAAAGATTGGT
+
BBBBBBA@@BBBBBCCC@444-888<>>B
@FG01X:00044:00115
ATATGGCGAGGGTATGGAAGACTCTATA
+
A?AAA@AAAAA=BBCC?A?ABCCBBBBB
@FG01X:00044:00121
AGCACTGTAGCTGTCACTAGTTACTTGT
+
<A@@>:<DEECCEBAA@BBBA=ABB@BE
@FG01X:00044:00123
CGTGTCTCTAGGCACAGGTTTTGTGTAG
+
ABBCBBBCCDB@ABCA;2999/9AABAC
@FG01X:00044:00124
ACGCTCGACATGCCCAGGTACAGGAG
+
?B?AB@@BBCCDCC?BB?BBBDD@CB
@FG01X:00044:00129
TGATACGTCTCCTTCCTTAGTTACTTCA
+
@?@CCCBBBBC>B?B@B@BBA@@@@?A@
@FG01X:00044:00131
CGTGTCTCTAGGCACAGGATTTTGTGTAG
+
AABBBBCCCDB@@ABBB@BCCD:DDCBBB
@FG01X:00044:00132
ACGCTCGACATGCCCAGGTACAGGAG
+
A@>ABBBBAAAACC?<<:=BBDEBCC
@FG01X:00044:00133
ACGCTCGACATGCCTAGGTACAGGAG
+
BB>@AABCCCBBBBCBB?CCCCC@BB
@FG01X:00044:00136
CGTGTCTCTAGGCACAGGATTTTGTGTAG
+
BBAA@@ABA@@@AAAAA@BCCC:BDABBC
@FG01X:00044:00138
TACTGAACTACACACACAGAAAGATTGGTGC
+
BCBBBB?BCDBC>ACBA>977,8???C@CAA
@FG01X:00044:00139
TACTGAGCTACACACACAGAAAGATTGGT
+
??BBCCCBBBBBBBCBCA9998;BB@C@C
@FG01X:00044:00141
ACGAGTGCGTTCCCCATGTCGTAGGTACTC
+
BBB@@ABBBB=>==6=?===@@>>=?<<<B
@FG01X:00044:00143
AGCACTGTAGCTGTCACTAGTTACTTGT
+
;;CHCBBDC@==JCCBBDDCC=@@>;>>
@FG01X:00044:00149
TAGTATCAGCCTCGCCATGACGAAGGTA
+
BABBC@@<:;>?A;;7;BBABCA?ECCA
@FG01X:00045:00106
CGTGTCTCTAGGCACAGGATTTTGTGTAG
+
BBBBBBCCCCB?@@BBC@BABA9AAABBC
@FG01X:00045:00108
CGTGTCTCTAGGCACAGGATTTTGTGTAG
+
AAAAB@ABA@@@AABCD@?@??6?A?@BB
@FG01X:00045:00109
TGATACGTCTCCTTCCTTAGTTACTTCA
+
BAB?:11/1/8,/,15928482444244
@FG01X:00045:00113
AGCACTGTAGCTGTCACTAGTTACTTGT
+
9>@@=@CA999@9998967//,///,44
@FG01X:00045:00118
TCTCTATGCGCTCCACATGTCTAAGGT
+
BBBBBCDBAABBB@CCBBBCBBB?A?@
@FG01X:00045:00124
ATATCGCGAGGGTATGGAAGACTCTATA
+
<ABBBCCBBABAHEA@8:6<B@@AC<;;
@FG01X:00045:00126
CGTGTCTCTAGGCACAGGATTTTGTGTAG
+
BBBBBDCBEBCABBCCCACCDD:CCCDEC
@FG01X:00045:00133
TAGTATCAGCCTCGCCATGACGAAGTTATTCC
+
CCCBBCCDCB@??;98;BAACAA@ADAFG@B@
@FG01X:00045:00134
TAGTATCAGCCTCGCCATGACGAAGGTATTCC
+
@@@;;;;:CB<@@11-1/886/924@@9<8<?
@FG01X:00045:00143
TGATACGTCTCCTTCCTTAGTTACTTCA
+
BAAB@@AAAAC@D@E@CCBCB@CBB@BC
@FG01X:00046:00100
AGCACTGTAGCTGTCACTAATTACTTGT
+
<<CDDDDCBABBAAACCCC?B?DBB@BB
@FG01X:00046:00106
TCTCTATGCGCTCCACACTGTCTAAGGT
+
4899@FAABA<<<;<<1//////49924
@FG01X:00046:00107
ATCAGACACGGACACAGCAGAACACAC
+
BB>@ABBBBB@BBBBAAACBC@BBBBB
@FG01X:00046:00108
TAGTATCAGCCTCGCCATGACGAAGGTATTCC
+
BBBCCCCADA?BB@?>ABB@AAA>ACEEC?B?
@FG01X:00046:00113
ATCAGACACGGACACAGCAGAACACAC
+
BB@AABBBBB>?BBCCBBBBB@BBBBB
@FG01X:00046:00119
TACTGAGCTACACACACAGAAAGATTGGT
+
BBBBBDCBB??@BBBB@B;;;7;A@<B?@
@FG01X:00046:00121
ATCAGACACGGACACAGCAGAACACAC
+
BAAAABBBBB>BBBBBBBDCD@??@BB
@FG01X:00046:00122
TAGTATCAGCCTCGCCATGACGAAGGTATTCC
+
BBBAAACADC?BBBB@BBBBBEC@DE>@@=A?
@FG01X:00046:00141
TGATACGTCTCCTTCCTTAGTTACTTCA
+
BBBBBBCBBBB>BACADE@@B?BBB@BC
@FG01X:00046:00142
TGATACGTCTCCTTCCTTAGTTACTTCA
+
BBB?BBBBBBB@B@C@C@BBB@>>A@BC
@FG01X:00046:00145
TGATACGTCTCCTTCCTTAGTTACTTCA
+
?BBBBBBCDBC@C@C@D@BBB@BBB@BB
@FG01X:00046:00146
AGCACTGTAGCTGTCACTAATTACTTGT
+
@ACCCDCC??ACBCCBDBC@C@DCC@BB
@FG01X:00047:00102
AGCACTGTAGCTGTCACTAGTTACTTGT
+
<<CCDCBCBBBBBBAAABCCC?@@B@AA
@FG01X:00047:00106
CGTGTCTCTAGGCACAGGATTTTGTGTAG
+
AA@BBBCCAAAACC@@@?<99;4;CBBBB
@FG01X:00047:00110
TACTGAGCTACACACACAGAAAGATTGG
+
B=??BBBB??@@@ABCDC@??5880)*)
@FG01X:00047:00113
CGTGTCTCTAGGCACAGGATTTTGTGTAG
+
ABBBCBCBBCCABBA==<@===6=B?BAC
@FG01X:00047:00119
ACGAGTGCGTTCCCCATGTCGTAGGTTCTC
+
BBBBBBBB??>ACH:C::;=A@@@>@<<<9
@FG01X:00047:00128
TAGTATCAGCCTCGCCATGACGAAGGTATTCC
+
BBBBBCCAAAAB@@@=@AACBA@>A@CCCAC@
@FG01X:00047:00129
TAGTATCAGCCTCGCCATGACGAAGGTTTA
+
BBBEAAC@A@A>>@@=@A>>>>000)**)*
@FG01X:00047:00132
ACGAGTGCGTTCCCCATGTCGTAGGTACTC
+
BBBBAAABCC?CBB7B@@@99<>>;>999>
@FG01X:00047:00145
ACGCTCGACATGCCCAGGTACAGGAG
+
BAABBBABBCBBCC@@@>?BB@B@@@
@FG01X:00047:00146
ATATCGCGAGGGTATGGAAGACTCTATA
+
BABBABCCCBB@BBAB>A?BCBCCBBCB
@FG01X:00047:00147
ACGAGTGCGTTCCCCATGTCGTAGGTACTC
+
AABBBBBBBB;==92=?@@ABB@@>A;<<A
@FG01X:00047:00149
ATATCGCGAGGGTATGGAAGACTCTATA
+
BABBBCCBBCC?CECB?B@CCDCBBAB@
@FG01X:00048:00100
TCTCTATGCGCTCCACATGTCTAAGGT
+
ABAABBB?99=@@>AABBCAACECDFD
@FG01X:00048:00104
ATCAGACACGACACAGCAGAACACAC
+
CCBB:9:CCBBBBBBBBBBB@CCBBA
@FG01X:00048:00124
ACGCTCGACATGCCCAGGTACAGGAG
+
BCBBABABDDCBAA====@;;<CACC
@FG01X:00048:00129
TACTGAGCTACACACACAGAAAGATTGGT
+
CCCABBFBBCCBBBB?@;444-9>>;>>B
@FG01X:00048:00131
ACGCTCGACATGCCCAGGTACAGGAG
+
BBBABB@@ABABBB>AA?AABBD@AA
@FG01X:00048:00135
AGCACTGTAGCTGTCACTAGTTACTTGT
+
<=CGCCADAAAABBBBBBBCD@BBB>BB
@FG01X:00048:00136
TGATACGTCTCCTTCCTTAGTTACTTCA
+
@@C;9;BBA@A@C@C@DBBBB?@;959>
@FG01X:00049:00104
TACTGAGCTACACACACAGAAAGATTGGT
+
CBBBBCC>@@B@@@BBABBBB>BBB?C@B
@FG01X:00049:00105
ATCAGACACGGACACAGCAGAACACAC
+
BB<>?BBBBA<@@AAAC@@@B@BAAAA
@FG01X:00049:00108
ATATCGCGGGTAGGTAGTGAAGACTCTATA
+
AA>88;111+,,,*,,,,//78:;BBCB>;
@FG01X:00049:00109
TACTGAGCTACACACACAGAAAGATTGGT
+
BB@@AAB@@@@@@ABC@@9996;CC@C@B
@FG01X:00049:00112
TGATATCTCCTACTTCAGTGC
+
BBBDB@@AGBCCCC@CBCBAA
@FG01X:00049:00116
ATCAGACACGGACACAGCAGAACACAC
+
BBABBBB@AA=?@CCCCDBBB@CDCAB
@FG01X:00049:00119
CGTGTCTCTAGGCACAGGATTTTGTGTAG
+
BBBB?@ACECC@BBBBB?BFFD:AA@BBB
@FG01X:00049:00121
ATCAGACACACAGCAGAACACACAGAC
+
B?;;?BBBBBBCCCB??=@@@ACBA@E
@FG01X:00049:00126
TACTGAGCTACACACACAGAAAGATTGG
+
>>>AABA@?BBBBBBDEDAAA=AAB@B@
@FG01X:00049:00138
ACGAGTGCGTTCCCCATGTCGTAGGTACTC
+
BBBBBBA:<>?CDD9BAAACBB@@<A;<<D
@FG01X:00049:00139
ACGAGTGCGTTCCCCATGTCGTAGGTACTC
+
BBBBBBBCCD@CCC9CCCCBABB??B@@AA
@FG01X:00049:00148
TAGTATCAGCCTCGCCATGACGAAGGTATTCC
+
BCCBDBD::;@>=9;7;>@>>;97<>A@A=@=
@FG01X:00004:00150
TGATACGTCTCCTTCCTTAGTTACTTCA
+
BBBBBBBBBBB>BBBBD@@@A@BBC@BC
@FG01X:00004:00152
TAGTATCAGCCTCGCCATGACGAAGGTATTCC
+
BBBBBBBBCB>==998<ABBCBA?ACEBCAB=
@FG01X:00004:00154
TACTGAGCTACACACACAGAAAGATTGGT
+
BABBCCDBAABBBEB@;;444-9@@>B?B
@FG01X:00004:00160
TGATACGTCTCCTTCCTTAGTTACTTCA
+
BBBB?BBBBB@>BBB@C?BBB@BBB?BB
@FG01X:00004:00166
TACTGAGCTACACACACAGAAAGATTGGT
+
@@>ABABA@@@BBAAACDBBB>BBB?B@@
@FG01X:00004:00169
ATATCGCGAGGGTATGGAAGACTCTATA
+
BA??@BBB>??>ABBB@EDBCCCBBBBB
@FG01X:00004:00173
CGTGTCTCTAGGCACAGGATTTTGTGTAG
+
BBABBBDCBCC@CBCB@>94991;@ABCD
@FG01X:00004:00175
TAGTATCAGCCTCGCCATGACGAAGGTATTCC
+
?@BBBB@AAABBB?@>@CDCCCC?C?BBB6:6
@FG01X:00004:00178
AGCACTGTAGCTGTCACTAGTTACATGT
+
;<CCCCBBBBBBBBAAABBBC@BAAABB
@FG01X:00004:00179
TGATACGTCTCCTTCCTTAGTTACTTCA
+
;;111:::=BB@B@C@B@B??=AGC@BB
@FG01X:00004:00180
ACGCTCGACATGCCCAGGTACAGGAG
+
BA@ACBCBCDDBBA@99599>>A@<=
@FG01X:00004:00183
TAGTATCAGCCTCGCCATGACGAAGGTATTCC
+
CBBBBBD@AA?@=;;8<B@AC;::<ABBB7;7
@FG01X:00004:00184
CGTGTCTCTAGGCACAGGATTTTGTGTAG
+
BBBBBBBBCBC@BBBBB@949919;ABCD
@FG01X:00004:00185
ATATCGCGAGGGTATGGAAGACCTCATAGA
+
BB9:9BBBBBB>BBAB=AA:772-*****,
@FG01X:00004:00195
CGTGTCTCTAGGCACAGGATTTTGTGTAG
+
BBBBBBBDCBC@BBDBB?99941;??ABC
@FG01X:00004:00196
TGATACGTCTCCTTTTCAGTGC
+
AAAAABBBBB@6944-9??999
@FG01X:00004:00198
ATCAGACACGGACACAGCAGAACACAC
+
BCA@=?BCCC@DBBBACCDAA=ABB@B
@FG01X:00005:00150
TACTGAGCTACACACACAGAAAGATTGGT
+
B???ABCBB??@@BCBB@944-9>>=B@D
@FG01X:00005:00162
AGCACTGTAGCTTTCACTAGTTACTTGT
+
AABBCBCCBB9998;BBDHDCBCDB?CC
@FG01X:00005:00164
ACGAGTGCGTTCCCCATGTCGTAGGTACTC
+
A?<?BBB;882999-9@@AACCBB@C;<>C
@FG01X:00005:00165
TACTGAGCTACACACACAGAAAGATTGGT
+
BBABBBBB@@BBBAC>;;444-9?><BAC
@FG01X:00005:00168
TACTGAGCTACACACACAGAAAGATTGGT
+
B??BBBBBBBBBBADAB;444-9>??C@C
@FG01X:00005:00171
TCTCTATGCGCTCCACATGTCTAAGGT
+
BBBCBBBAAACCC@@BCBBBABCBE?C
@FG01X:00005:00175
ATATCGCGAGGGTATGGAAGACTCTATA
+
BBBB@AABBBB>CCDD?B@BBBBBC?B>
@FG01X:00005:00177
TACTGAGCTACACACACAGAAAGATTGG
+
BBBB@BBBBBBBCC:99?99909?><A>
@FG01X:00005:00179
ATCAGACACGGACACAGCAGAACACAC
+
A??B@AABBB>AACBCCCCEB@CCAAA
@FG01X:00005:00180
CGTGTCTCTAGGCACAGGATTTTGTGTAG
+
BBAAB@@B@A@@A@BBH@??@?6@DCBBC
@FG01X:00005:00185
TACTGAGCTACACACACAGAAAGATTGGT
+
BABBCDCBB???BBC@FB944-9>>;@AC
@FG01X:00005:00193
TACTGAGCTACACACACAGAAAGATTGG
+
BBBBCDBBBCCCECBA@B994-9@@?B?
@FG01X:00005:00196
CGTGTCTCTAGGCACAGGATTTTGTGTAG
+
@AABBBB@?AB@AABCA:4444,9@@BCC
@FG01X:00005:00197
TCTCTATGCGCTCCACATGTCTAAGGT
+
BBBBBBCDAAB@@@AACA?BCDD?CCD
@FG01X:00005:00198
TCTCTATGCGCTCCACATGTCAAGGTACTG
+
BBCDBCGAAABBB@CCAAABBC@CCDCBAA
@FG01X:00005:00199
ATCAGACACGGACACAGCAGAACACAC
+
<;CFCBBB9969====9=@9969===@
@FG01X:00006:00152
TAGTATCAGCCTCGCCATGACGAAGGTATTCC
+
BBBBBBCCCC@BB998;A?>@;;8=@CAC@A?
@FG01X:00006:00155
ATCAGACACGGACACAGCAGAACACAC
+
BBBBABABBB@BCCCCBBB998;B=@?
@FG01X:00006:00157
TCTCTATGCGCTCCACATGTCTAAGGT
+
BBBBBCDA@ABBB@CDCBBEDCCAC?A
@FG01X:00006:00161
ATATCGCGAGGGTATGGAAGACTCTATA
+
;BBB?A?B9;98;@@A7;9<CDCCA@:;
@FG01X:00006:00162
TACTGAGCTACACACACAGAAAGATTGGT
+
9<ACCKCCB?BBEC=:??99909AA@A@@
@FG01X:00006:00163
CGTGTCTCTAGGCACAGGATTTTGTGTAG
+
BBB@@A===BBAB<=@CBCDKE:CAA@@>
@FG01X:00006:00166
TACTGAGCTACACACACAGAAAGATTGGT
+
BBBBDBBBBCB<<<<99A@A@AABB@D?B
@FG01X:00006:00168
TACTGAGCTACACACACAGAAAGATTGGT
+
B==?BCCA@ABBDBAACD;9;6;A@?B@B
@FG01X:00006:00169
ATATCGCGAGGGTATGGGAGTCTAT
+
BBBACA@A;94-1@<;;,1/,,,,/
@FG01X:00006:00170
TGATACGTCTCCTTCCTTAGTTACTTCA
+
AAAAABBBBBB@A@A@C@???<@BB@BA
@FG01X:00006:00172
ATATCGCGAGGGTATGGAAGACTCTATA
+
BAA?BBBB??=5=@997<CCCEDCC@@@
@FG01X:00006:00175
ATATCGCGAGGGTATGGAAGACTCTATA
+
BBBBBBBB???>ACCC@B@BBBHBBABA
@FG01X:00006:00176
ACGCTCGACATGCCCAGGTACAGGAG
+
BB@@ABBCCCC@?=:=@<ABCCD@BB
@FG01X:00006:00178
TAGTATCAGCCTCGCCATGACGAAGG
+
BB@222,,,,006/47;>A<<1,+-+
@FG01X:00006:00179
ACGAGTGCGTTCCCCATGTCGTAGGTACTC
+
BB@@BBA;442999/9@@@CCCCE@B:;;C
@FG01X:00006:00180
AGCACTGTAGCTGTCACTAGTTACTTGT
+
<<CCA@ACBBBABCBBBCB@AA?BBEB@
@FG01X:00006:00182
TCTCTATGCGCTCCACATGTCTAAGGT
+
BBBBBBCCBBBBB?BBCBABBBD@B@B
@FG01X:00006:00187
TAGTATCTGCCTCGCCATGACGAAGGTATTCC
+
CABABCCCCA<=99:5;>>9;<<;>ABBB:<6
@FG01X:00006:00190
AGCACTGTAGCTGTCACTAGTTACTTGT
+
??BBDBBBBBBBCBCCBBCBDABBB?BB
@FG01X:00006:00199
TTCTGAGCTACACACACAGAAAGATTGGTGC
+
A=?@?BCCCCCCDBABA@>>=9>>>;>;>@=
@FG01X:00007:00152
ATATCGCGAGGGTATGGAAGACTCTATA
+
BBBB:;<CBCCACBBA>B?BCGCCAABA
@FG01X:00007:00153
AGCACTGTAGCTGTCACTAGTTACTTGT
+
>@AA=@A<;<<A@>@AA999969>A59<
@FG01X:00007:00154
TAGTATCAGCCTCGCCATGACGAAGGTATTCC
+
BBBBCCCAAAABBAA=ACCBBBB?A@BBB=@>
@FG01X:00007:00156
TGATACGTCTCCTTCCTTAGTTACTTCA
+
B?BABB9<;<B>A?CAHABAA?BBBCCC
@FG01X:00007:00158
ATATCGCGAGGGTATGGAAGACTCTATA
+
BC@??BCCCCB@DCBB@C@BBBBBBAAA
@FG01X:00007:00163
ATATCGCGAGGGTATGGAAGACTCTATA
+
BBAAAAACBBC?CCCD?A?ABBBBBAAC
@FG01X:00007:00167
TCTCTATGCGCTCCACATGTCTAAGGT
+
BBBBBBCBCBBBB@CCDBAAADE@C?G
@FG01X:00007:00176
ATATCGCGAGGGTATGGAAGACTCTAGAGGCTG
+
BBCCCCCCCCC@CCCC@C?AACBBCCCDDBBBB
@FG01X:00007:00181
AGCACTGTAGCTGTCACTAGTTACATGT
+
>@BB;<;:AAAAAACBCGCCC?A;;<<<
@FG01X:00007:00185
ATATCGCGAGGGTATGGAAGACTCTATA
+
BBBA??@CCCH@CCBB?BAFCCBBCCCA
@FG01X:00007:00186
TCTCTATGCGCTCCACATGTCTAAGGT
+
BBB?AACDCCCCB@CCCBAAAAD@D@B
@FG01X:00007:00190
TGATACGTCTCCT
+
94844444/--*-
@FG01X:00007:00194
ACGCTCGACATGCCCAGGTACAGGAG
+
BBAABABBBBBBBB<@@=@@AANABB
@FG01X:00007:00195
ATCAGACACGGACACAGCAGAACACAC
+
C;;:>=:;11,/8;>444449599999
@FG01X:00007:00197
TACTGAGCTACACACACAGAAAGATTGGT
+
B?@ABBCBA@@BCA@=??99919?>6959
@FG01X:00007:00198
TAGTATCAGCCTCGCCATGACGAAGGTATTCC
+
BBBBBBCBCCCBC@@=?BBAB@?=A@BBC?A?
@FG01X:00007:00199
ATCAGACACGGACACAGCAGAACACAC
+
BB>??BBBBB@BBBBBBBBBB@BBBBB
@FG01X:00008:00151
TCTCTATGCGCTCCACATGTCTAAGGT
+
A@@>@AD<<<BAA>@CB@AAABCACEC
@FG01X:00008:00153
AGCACTGTAGCTGTCACTAGTTACTTGT
+
@ACCA@CFCCDBBBBBBBBCC@CBB@BB
@FG01X:00008:00155
TCTCTATGCGCTCCACATGTCTAAGGT
+
ABCCAAABBBCBB@BCDCBEEBE@EBC
@FG01X:00008:00160
ACGAGTGCGTTCCCCATGTCGTAGGTACTC
+
BBBBBBCB@;2444,9A@BBCCDD@B@AAB
@FG01X:00008:00161
ATCAGACACGGACACAGCAGAACACAC
+
@@ABBCBBBB>?@?CBBBCBB?BC@@@
@FG01X:00008:00162
ACGAGTGCGTTCCCCATGTCGTAGGTACTC
+
BBB>BBDB>;2444,9@AABCCBB?B;<<A
@FG01X:00008:00165
TACTGAGCTACACACACAGAAAGATTGGT
+
BB?BBDC@??>?BAABBD;;;7;@@?B@C
@FG01X:00008:00166
ATATCGCGAGGGTATGGAAGACTCTATA
+
BBBBBBBDBBB?BBCD@C@ACCBBBABA
@FG01X:00008:00168
TACTGAGCTACACACACAGAAAGATTGGT
+
@?ACCCDCEA@BAAABHDCBC>B<;8;?;
@FG01X:00008:00170
TCTCTATGCGCTCCACATGTCTAAGGT
+
84449949<:1//,/8/4441//,/,/
@FG01X:00008:00171
CGTGTCTCTAGGCACAGGATTTTGTGTAG
+
AABCGBBCCAA@A<==CEDDHE6C?B999
@FG01X:00008:00172
ATCAGACACGGACACAGCAGAACACAC
+
B@BBBBBABB?BBBCBBECBB?BE?=B
@FG01X:00008:00173
TAGTATCAGCCTCGCCATGACGAAGGTATTCC
+
BBCBBBCAAADCCBB?CCBBBCC@C@DAB<B;
@FG01X:00008:00176
TGATACGTCTCCTCCTTAGTTACTTCA
+
444;AAA?;88+-,*,*,,/,489249
@FG01X:00008:00177
CGTGTCTCTAGGCACAGGATTTTGTGTAG
+
BBBBECDDBBGABBB@@:4499,9BBABB
@FG01X:00008:00181
ACGCTCGACATGCCCAGGTACAGGAG
+
@BB?BB@BCBC999-4=>?BCCC@CB
@FG01X:00008:00183
ACGAGTGCGTTCCCCATGTCGTAGGTACTC
+
B?@?CBA>>>5999/9BAAADCDB?B;=<C
@FG01X:00008:00188
TCTCTATGCGCTCCACATGTCTAAGGT
+
?@BDBBCCAA=;<=@AAACCCEDDKAF
@FG01X:00008:00191
TCTCTATGCGCTCCACATGTCTAAGGT
+
BBB?AADAAACCCACCCEBBA@ACC?C
@FG01X:00008:00192
AGCACTGTAGCTGTCACTAGTTACTTGT
+
@@BC=;=DBBBCCBAAACDDDACBD?BD
@FG01X:00008:00194
CGTGTCTCTAGGCACAGGATTTTGTGTAG
+
DCCCCCDCBBCCC<<<ABCCCC9CCCB@@
@FG01X:00008:00198
TACTGAGCTACACACACAGAAAGATTGGT
+
>>?BBCCBBBABBBB@;;444-9@@=C@E
@FG01X:00008:00199
ATCAGACACGGACACAGCAGAACACAC
+
BAAA@@@BDC>?ACBCDCCCC?CCCBA
@FG01X:00009:00150
TAGTATCAGCCTCGCCATGACGAAGGTATTCC
+
BBBBBBBCCC@BA:::;CBBD?@>ACCBC@B?
@FG01X:00009:00153
ATATCGCGAGGGTATGGAAGACTCTATA
+
BA@@@CCCCCC?CCBB@C@BBCBCC8::
@FG01X:00009:00154
ACGAGTGCGTTCCCCATGTCGTAGGTACTC
+
AA??BBB;992444,9?>>BDDDD@B:<<C
@FG01X:00009:00157
AGCACTGCTGTCACTAGTTACTTGT
+
<<DBBDBBCCECBBABBB@DBB?@C
@FG01X:00009:00158
TGATACGTCTCCTTCCTTAGTTACTTCA
+
BBBBBBBBBBB?A?A@B@?AA@@@@@AC
@FG01X:00009:00159
TACTGAGCTACACACACAGAAAGATTGGT
+
BAAAAAAA>>@BBBCB@C4946;B@@C@C
@FG01X:00009:00162
TACTGAGCTACACAACAGAAAGATTGGTGC
+
B9<<BAB@@@@@A@<@@99919A@@B@BBB
@FG01X:00009:00169
CGTGTCTCTAGGCACAGGATTTTGTGTAG
+
DCCCBCBCAAA@BBCCD@A?@?6?BA;@@
@FG01X:00009:00171
ACGAGTGCGTTCCCCATGTCGTAGGTACTC
+
BBBBBBB@992444,9@>?ABBBB@B;=<B
@FG01X:00009:00175
ATATCGCGAGGGTATGGAAGACTCTATA
+
BAA@ABBCEDD>CCBC>DC@CCBBBACB
@FG01X:00009:00178
TCTCTATGCGCTCCACATGTCTAAGGT
+
BABC@AAAAABBB@CDCBBBBCD@D@C
@FG01X:00009:00179
AGCACTGTAGCTGTCACTAGTTACTTGT
+
<<CDCDDC@AACBCCBBBBCCABBB@BB
@FG01X:00009:00181
TACTGAGCTACACACACAGAAAGATTGGT
+
BBBBBCBBBABABCB>@;4996;BC@C@B
@FG01X:00009:00182
ATATCGCGAGGGTATGGAAGACTCTAT
+
BB@@BBABAAA>BB@B=AAACCCCBB>
@FG01X:00009:00183
AGCACTGTAGCTGTCACTAGTTACTTGT
+
BBFECCBBAAA??=AABCBBB@BBB@B@
@FG01X:00009:00185
TACTGAGCTACACACACAGAAAGATTGGT
+
??ABBBBBBBBBBBB@;;444-9@@?C@C
@FG01X:00009:00187
ATATCGCGAGGGTATGGAAGACTCTATAGA
+
BBADCBCCCDKACBDB8959?99:>>7:0-
@FG01X:00009:00188
ATATCGCGAGGGTATGAAGACTCTATA
+
87;;>>844//+/////,/////43..
@FG01X:00009:00189
ATATCGCGGGGGGTATGGAAGACTCTATA
+
BBA>;;444444*9BBCCB?BCCEFBBBB
@FG01X:00009:00193
CGTGTCTCTAGGCACAAGATTTTGTGTAG
+
BBBBBBCBBEC@DABA@B;;991;BBBBD
@FG01X:00009:00196
TAGTATCAGCCTCGCCATGACGAAGGTATTCC
+
BBB@?ACAAA@>A:99<CCCDBAAABDBC>A>
@FG01X:00010:00151
TAGTATCAGCCTCGCCATGACGAAGGTATTCC
+
BA;9994444:499CACBBCCCF?B=@99595
@FG01X:00010:00155
AGCACTGTAGCTGTCACTAGTTACTTGT
+
<<DBBABCCCBBABABCDDAA>@BC@DD
@FG01X:00010:00159
TGATACGTCTCCTTCCTTAGTTACTTCA
+
B99<CDC;9;DAF:<?@E@@A@BBC@CB
@FG01X:00010:00161
TGATACGTCTCCTTCCTTAGTTACTTCA
+
BAA@@ABBBBB?B@B@C@?@@=>>>@BA
@FG01X:00010:00162
ATATCGCGAGGGTATGGAAGACTCTATAG
+
@>>>@<<<CCC>CAAA=B>@@>A@87773
@FG01X:00010:00166
TGATTCGTCTCCTTCCT
+
;@9429944/1,-+,*,
@FG01X:00010:00169
CGTGTCTCTAGGCACAGGATTTTGTGTAG
+
AAAAAABB?DD@CBAAB@ABBB8?BBCBC
@FG01X:00010:00170
TAGTATCAGCCTCGCCATGACGAAGGTATTCC
+
BBB@@ACBCBBBB@@?@CBBCBA?B@DAB>A=
@FG01X:00010:00171
ACGCTCGACATGCCCAGGTACAGGAG
+
CCBCCCCCBCECBB>A@=@>@@A@CB
@FG01X:00010:00174
ACGCTCGACATGCCCAGGTACAGGAG
+
BA@ABCDCCC>=88+1/,/6449@CD
@FG01X:00010:00179
ATCAGACACGGACACAGCAGAACACAC
+
BBBBBBBBBB@CBDCCBEC@?>@B?=B
@FG01X:00010:00182
ATATCGCGAGGGTATGGAAGACTCTATA
+
BAABBCBDCDD>B@?A=A=@CBBBBB?9
@FG01X:00010:00184
ATATCGCGAGGGTATGGAAGACTCTATA
+
BABBAABCBBB>BCDC@DEBCCBABABB
@FG01X:00010:00186
CGTGTCTCTAGGCACAGGATTTTGTGTAG
+
BBBBBBCCCBD?BBBBC@?=?=6=??BAC
@FG01X:00010:00189
CGTGTCTCTAGGCACAGGATTTTGTGTAG
+
CDCCCBBBAFC?AA@>;:4444,4:998A
@FG01X:00010:00191
TACTGAGCTACACACACAGAAAGATTGGT
+
?@CBCBBBBAB@@ACB;;444-9@@>B?D
@FG01X:00010:00193
TCTCTATGCGCTCCACATGTCTAAGGT
+
====9<::9:ABDACCCCAAA@B?D?B
@FG01X:00010:00194
CGTGTCTCTAGGCACAGGATTTTGTGTAG
+
@@ABBBB@@AC@CBCBC@CBCC:@AABBB
@FG01X:00010:00196
CGTGTCTCTAGGCACAGGATTTTGTGTAG
+
BBBCCCCAAAC@DCBBC@CCCC:AAACCC
@FG01X:00011:00151
ACGAGTGCGTTCCCCATGTCGTAGGTACTC
+
BB>?BBBBB?=>=9294;;@BB@@>A<<<B
@FG01X:00011:00152
TGATACGTCTCCTTCCTTAGTTACTTCA
+
CBB<;;B@99929899:8;=@=@CC<=@
@FG01X:00011:00153
ATATCGCGAGGGTATGGAAGACTCTAT
+
BA@@@BBBCCD@CA@?@C@CCCCCAA>
@FG01X:00011:00154
TACTGAGCTACACACACAGAAAGATTGGT
+
@@?BBBBABBBBAAD>;;444-9>>=ABC
@FG01X:00011:00156
ACGCTCGACATGCCCAGGTACAGGAG
+
@@CCB9<<CAAAAC>@@=>999><?>
@FG01X:00011:00158
TGATACGTCTCCTTCCTTAGTTACTTCAGT
+
49@BBCCCCCC?A<?59634878822--,,
@FG01X:00011:00159
TACTGAGCTACACACACAGAAAGATT
+
???BBBB@@BBBBBA?:;444-9@@@
@FG01X:00011:00161
CGTGTCTCTAGGCACAGGATTTTGTGTAGAGGA
+
44444;94499;>99<<;<@@A4?999499959
@FG01X:00011:00163
CGTGTCTCTAGGCACAGGATTTTGTGTAG
+
ABAABBBB@AACCBCDC@@???6@DCCCC
@FG01X:00011:00166
AGCACTGTAGCTGTCACTAGTTACTTGT
+
<<BCBBBCCCCCBBBCCCB@A?@BB?AA
@FG01X:00011:00169
ACGAGTGCGTTCCCCATGTCGTAGGTACTC
+
?@<?@BA@@D>ABB5<:@>?@999249499
@FG01X:00011:00170
ATCAGACACGGACACAGCAGAACACAC
+
B@AAAAABBA;=@B@A@CCA@=ACBBB
@FG01X:00011:00174
ATCAGACACGGACACAGCAGAACACAC
+
BB??AAABBB@BCCBBCBCBA?BBAAB
@FG01X:00011:00176
ATCAGACACGGACACAGCAGAACACAC
+
BB>>ABBBBB?CBBCCCECCC@CCBBC
@FG01X:00011:00183
ATCAGACACGGACACAGCAGAACACAC
+
=?A>;9;CCC=AABBA;<;@BAABBB<
@FG01X:00011:00184
ATCAGACACGGACACAGCAGAACACACAG
+
97374434448884448////7766////
@FG01X:00011:00187
TACTGAGCTACACACAGAA
+
;94;8444@>@A@<<1**+
@FG01X:00011:00188
TAGTATCAGCCTCGCCATGACGAAGGTATTCC
+
=?@;<<99A;699=C<AACDCCC>@<999242
@FG01X:00011:00189
ATATCGCGAGGGTATGGAAGACTCTATA
+
B?>ABBBBAAA>BCCB>A>ACCBFCBCA
@FG01X:00011:00191
TAGTATCAGCCTCGCCATGACGAAGGTATTCC
+
BBBBCEB;:<ACC@A>@BBBBBB?B@DBC@GD
@FG01X:00011:00195
ATCAGACACGGACACAGCAGAACACAC
+
9733440///,/8/4444444544444
@FG01X:00012:00151
ATCAGACACGGACACAGCAAAACACAC
+
BBBBABABBB@BBC;;@4444,9A?>>
@FG01X:00012:00156
TAGTAACAGCCTCGCCATGACGAAGGTATTCC
+
BBBBB?ABAA>ABAA>BBB@A@@>@@CBB?B=
@FG01X:00012:00161
TGATACGTCTCCTTCCTTAGTTACTTCA
+
DCCB@;;<A@@AB7;8<=?>@>A@@=@C
@FG01X:00012:00162
ATATCGCGAGGGTATGGAAGACTCTATA
+
BBBB??=AABB@BAAA@CCDBBCBBBCB
@FG01X:00012:00163
AGCACTGTAGCTGTCACTAGTTACTTGT
+
<=DECBBCBBBBAAABBBDBEBCBB?BB
@FG01X:00012:00167
TAGTATCAGCCTCGCCATGACGAAGGTATTCC
+
BCBBDBBAAA@BBBB?BBBCC:::<B@>@?B@
@FG01X:00012:00168
ACGCTCGACATGCCCAGGTACAGGAG
+
@@ABBBABDDE@=?:==;>BCDC@CB
@FG01X:00012:00169
TACTGAGCTACACACACAGAAAGATTGGT
+
BB?BBBCBBB@AACD>A?;996;BC@C@B
@FG01X:00012:00170
TACTGAGCTACACACACAGAAAGATTGGT
+
A@BDCCCBBBBAABCDCCCCC>BBB@B@B
@FG01X:00012:00175
TCTCTATGCGCTCCACATGTCTAAGGT
+
@@CCAAADBBBBB@BBBBBCBBCBCAD
@FG01X:00012:00176
TCTCTATGCGCTCCACATGTCTAAGGT
+
BBBAA?CBBBBAB?ACFBBBBBC@CAA
@FG01X:00012:00177
ACGAGTGCGTTCCCCATGTCGTAGGTACTC
+
A@@@BBB<=<ADGG:C;<9>999959@>>>
@FG01X:00012:00178
TAGTATCAGCCTCCGCCATGACGAAGGTATTCC
+
@;;4;9999;2446949=??AACC==<>996<A
@FG01X:00012:00182
TAGTATCAGCCTCGCCATGAAGGTATTCC
+
AAABCCCCDA=?@@A?A@@@;?;>99595
@FG01X:00012:00183
ACGAGTGCGTTCCCCATGTCGTAGGTACTC
+
BBAAABB@A;2444,9?>?AAA>>;>9999
@FG01X:00012:00184
AGCACTGTAGCTGTCACTAGTTACTTGT
+
AA;;9<;:@@@999BBBACBA?99959>
@FG01X:00012:00187
TAGTATCAGCCTCGCCATGACGAAGATA
+
BBBBBCC@DA@@=998;A?>A;9:=CCC
@FG01X:00012:00192
ATCAGACACGGACACAGCAGAACACACA
+
DBCB@A?>@?=99<<999@@>=;<<<11
@FG01X:00012:00199
TACCTGAGCTACACACACAG
+
>8859984849@>>9111/,
@FG01X:00013:00154
TGTGTCTCTAGGCACAGGATTTTGTGTAG
+
BBBBBBCCADD@AABBB@BCCE:CEB>AB
@FG01X:00013:00157
TACTGAGCTACACACACAGAAAGATTGGT
+
999999;AB@A999944444:54442424
@FG01X:00013:00161
ATCAGACACGGACACAGCAGAACACAC
+
AA@@:;;BBB?CBA@?BBC@@=ABCC@
@FG01X:00013:00162
TAGTATCAGCCTCGCCATGACGAAGGTATTCC
+
CBBCBBBBBEBBC@?>ABBBBBB@B@DBC?BD
@FG01X:00013:00163
ATCAGACACGGACACAGCAGAACACAC
+
BBBB???BBB>?BBCDDCCBCACCCBB
@FG01X:00013:00166
TACTGAGCTACACACACAGAAAGATTGGT
+
BBBBBBBA@@BBBBCBA;944-9>??C@C
@FG01X:00013:00167
TAGTATCAGCCTCGCCATGACGAAGGTATTCC
+
DBCA@ACBCBBBBCC@@@@@@AA>BADCD@CA
@FG01X:00013:00168
AGCACTGTAGCTGTCACTAGTTACTTGT
+
@@DDDBAA@@ABBBBBBBDBB@BBC@BB
@FG01X:00013:00172
TCTCTATGCGCTCCACATGTCTAAGGT
+
CCDCBACBBBBBB?ABBBBBBCCAC?A
@FG01X:00013:00175
CGTGTCTCTAGGCACAGGATTTTGTGTAG
+
BBBBBBABBBB@BBB@B@BBBB:BCECCB
@FG01X:00013:00180
ATCAGACACGGACACAGCAGAACACTACA
+
;;78>?8984244449;4//6,/////88
@FG01X:00013:00185
CGTGTCTCTAGGCACAGGATTTTGTGTAG
+
;9<CAAAC<99=?>>>>=99994;?CBC;
@FG01X:00013:00186
TGATACGTCTCCTTCCTTAGTTACTTCAG
+
>1/11/7774959;9242348789@<///
@FG01X:00013:00190
TCTCTATGCGCTCCACATGTCTAAGGT
+
BBBBBDCAAADCB@CDCBCBCCC@C@C
@FG01X:00013:00192
ATATCGCGAGGGTATGGAAGACTCTAT
+
BBAAAABDCCC>CCCE>AAAGCCCB>>
@FG01X:00013:00195
ATCAGACACGGACACAGCAGAACACAC
+
@@@@BA?>;;49>AA@@AA@@>BA;;9
@FG01X:00014:00150
TACTGAGCTACACACACAAAAGAATGGTGC
+
@?@@ABBBBBBBBCBB>8660,,+--*,,,
@FG01X:00014:00151
ATATCGCGAGGGTATGGAAGACTCTATA
+
BB??@BAA9;;8<CBA>DBCCCCCBAAA
@FG01X:00014:00155
ATATCGCGAGGGTATGGAAGATCTCTATA
+
8;>>9494444-444424999444444//
@FG01X:00014:00157
TAGTATCAGCCTCGCCATGACGAAGGTAATCC
+
?9=<BBCBBB?@BBB?BCCCCAA?BC@@=AC@
@FG01X:00014:00159
AGCACTGTAGCTGTCACTAGTTACTTGT
+
BBBBCBABAA@AAAABBBCDCBCDB99;
@FG01X:00014:00164
ACGCTCGACATGCCCAGGTACTG
+
??>ABBBBDCDAAA>AA>ABCCC
@FG01X:00014:00167
ATATCGCGAGGGTATGGAAGACTCTATA
+
9:;@@AACCCHACC@A=AB@@@@AA:;;
@FG01X:00014:00168
ATCAGACACGGACACAGCAGAACACAC
+
=7;8??>94424;;@=AAA?@=A@@@A
@FG01X:00014:00169
ATCAGACACGGACACAGCAGAACACAC
+
B@@@CCABBC@BBBBDBBB;;9<CBBB
@FG01X:00014:00170
ATCAGACACGGACACAGCAGAACACAC
+
BAACCBAA;;9;@>ABA??996999?>
@FG01X:00014:00171
TACTGAGCTACACACACAGAAAGATTGGT
+
B???BBBBBBBBBBCA;@444-9???C@C
@FG01X:00014:00173
ATATCGCGAGGGTATGGAAGACTCTATA
+
BBBBBAACCCC?CAAA?EDBCCBBBAAA
@FG01X:00014:00175
ATATCGCGAGGGTATGGAAGACTCTATA
+
::B??@AACCDACDCC@EBCBECCC@AA
@FG01X:00014:00176
CGTGTCTCTAGGCACAGGATTTTGTGTAG
+
BBBBBBCAACD@B?@ACCDCBD:CCECBC
@FG01X:00014:00177
ATATCGCGAGGGTATGGAAGACTCTATA
+
BBBBBBBBBCC@EBBA@C@CCCBAA?BB
@FG01X:00014:00180
CGTGTCTCTAGGCACAGGATTTTGTGTAG
+
BCBBBAACBCD@BBBBC@BBCC:CCA?=@
@FG01X:00014:00181
TACTGAGCTACACACACAGAAAGATTGGT
+
?==AAAA@??A@@BCCB@9998;CB@B@B
@FG01X:00014:00185
TACTGAGCTACACACACAGAAAGATTGGT
+
B@BBB;<;@@99<@999A99918>?698;
@FG01X:00014:00188
AGCTCGACATGCCCAGGTACAGGAGACTG
+
=;9;@===BBCCC?CC@CCCCCA<<<DCC
@FG01X:00014:00196
AGCACTGTAGCTGTCACTAGTTACTTGT
+
@ACCCCCC@AACCCCBBBCCC@BBB@BA
@FG01X:00015:00150
CGTGTCTCTAGGCACAGGATTTTGTGTAG
+
BBCBAAADCCE@CBABC@DCCC:BE@@@B
@FG01X:00015:00152
CGTGTCTCTAGGCACAGGATTTTGTGTAG
+
ABBBBBBCBCC@BBBBDA@??=6=99==?
@FG01X:00015:00153
CGTGTCTCTAGGCACAGGATTTTGTGTAG
+
B??BCBCBA@BBBBB@B@BCCD:DEC@==
@FG01X:00015:00156
TACTGAGCTACACACACAGAAAGATTGGT
+
??@@BBB@@@@BABCABBBBA=AAB@C@B
@FG01X:00015:00158
AGCACTGTAGCTGTCACTAGTTACTTGT
+
?@CCBABCBBBBBAAAAA@CDBC??=?A
@FG01X:00015:00159
ATATCGCGAGGTATAGAGA
+
@?;99?<<11-//,,,///
@FG01X:00015:00160
TAGTATCAGCCTCGCCATGACGAAGGTATTCC
+
ABBCCCCCDD@B???>ABBCBAB@CADBC@EA
@FG01X:00015:00161
CGTGTCTCTAGGCACAGGATTTTGTGTAG
+
BABACBCCAAA@CBBBB?ABBB9BBCBBB
@FG01X:00015:00162
ACGAGTGCGTTCCCCATGTCGTAGGTACTC
+
:9@@111///,/66*//:44444424444@
@FG01X:00015:00166
CGTGTCTCTAGGCACAGGATTTTGTGTAG
+
AAABBBCBBCC@CBDDC@CCCB6??===?
@FG01X:00015:00167
ACGCTCGACATGCCCAGGTACAGGAG
+
ABCCCBB@@<<;9@:>===@@AA?ED
@FG01X:00015:00168
TCTCTATGCGCTCCACATGTCTAAGGT
+
EDFCDCEDBCBBB@CCCBCBCCD@C@B
@FG01X:00015:00170
TACTGAGCTACACACACAGAAAAGATTGGT
+
=@@CCCCABB??=BCB;;4444/9>>;@=A
@FG01X:00015:00173
ACGCTCGACATGCCCAGGTACAGGAG
+
???BBBBBCCCCBB>BC?CBBCC@DB
@FG01X:00015:00174
AACACTGTAGCTGTCAATAGTTACTTGT
+
@?@CBBBA?BBBBBBB@B??A@BBB?AA
@FG01X:00015:00177
TACTGAGCTACACACACAGAAAGATTGGT
+
BBB@AAAAAAAAAACFED;996;==>C@C
@FG01X:00015:00183
ATCAGACACGGACACAGCAGAACACAC
+
BAAB?@@BBA=@@BA@@A<<<@CCCCA
@FG01X:00015:00185
TACTGAGCTACACACACAGTAAGATTG
+
BBBBBBF??@BBBABBCCCCB@AAD@B
@FG01X:00015:00186
AGCACTGTAGCTGTCACTAGTTACTTGT
+
;?AA9;9=<99BDBCBCCECE@CBC@BB
@FG01X:00015:00189
TACTGAGCTACACACACAGAAAGATTGGT
+
AAABBBBBBBAAABB@;;444-9@B@C@C
@FG01X:00015:00193
ACGAGTGCGTTCCCCATGTCGTAGGTACTC
+
@FC@A@BBBCADHH9A==>DBBBCABBBDE
@FG01X:00015:00194
ACGAGTGCGTTCCCCATGTCGTAGGTACTC
+
@@?ABBB@442999-9@@AABB@@=@;<<B
@FG01X:00015:00196
CGTGTCTCTAGGCACAGGATTTTGTGTAG
+
BBBBBBDDBCB@BBBBB@BCBC:CCCB@@
@FG01X:00015:00198
ATATCGCGAGGGTATGGAAGACTCTAT
+
BCBABABDCCC>CBBB=AAACCBCCCB
@FG01X:00015:00199
TGATACGTCTCCTTCCTTAGTTACTTCAGC
+
?BB@AABBBBB?B?BBC@>??@BBB@AAAB
@FG01X:00016:00151
TCTCTATGCGCTCACATGTCTAAGT
+
444444441/////8/444///,//
@FG01X:00016:00153
TACTGAGCTACACACACAGAAAGATTGGT
+
494>>@=<;9AAA<>>BCA>>8<11-/56
@FG01X:00016:00155
ACGCTCGACATGCCCAGGTACAGGAG
+
?@>BABBBCAAACCACC@BBBBC@DC
@FG01X:00016:00160
AGCACTGTAGCTGTCACTAGTTACTTGT
+
@ABCCCCD:;<FFAADBBBCCC;;;>BB
@FG01X:00016:00161
ACGAGTGCGTTCCCCATGTCGTAGGTACTC
+
BBABBBBBBB?BBB4=<<9>>>9958;99A
@FG01X:00016:00163
TCTCTATGCGCTCCACATGTCTAAGGT
+
944444A999B9959999999@A2924
@FG01X:00016:00165
ACGAGTGCGTTCCCCATGTCGTAGGTACTC
+
BBBBBBBBBA6944,9??@ABBAA?A;<<<
@FG01X:00016:00166
ACGCTCGACATGCCCAGGTACAGGAG
+
CC9;<BBBADDA@D?<<8<BABGDDE
@FG01X:00016:00171
TGATACGTCTCCTTCCTTAGTTACTTCA
+
A>>>ABBBBBB@C@C@C?ABB@BBB@BB
@FG01X:00016:00173
ATATCGCGAGGAAGACTCTATAGAGG
+
AAAB>>?BBC@C@CDBBBB?@@BBB@
@FG01X:00016:00174
ATCAGACACGGACACAGCAGAACACAC
+
A@@@@BBBAA>BBBBBCBCBD?BCDCB
@FG01X:00016:00178
TACTGAGCTACACACACAGAAAGATTGGT
+
AAABBBCBBA@ABBEDDB?>?<@BB@B@C
@FG01X:00016:00187
ACGAGTGCGTTCCCCATGTCGTAGGTACTC
+
AABABBB?>==@==6@<<<CCCCC@@AABB
@FG01X:00016:00190
ATCAGACACGGACACAGCAGAACACACAG
+
:BBCB@BBBB@BBBBDCEEBB?BCHAABB
@FG01X:00016:00199
TGATACGTCTCCTTCCTTAGTTACTTCA
+
BBBBBBA@BBB>B>B@C@BBB@BBB@BB
@FG01X:00017:00150
AGCACTGTAGCTGTCACTAGTTACTTGT
+
;;AAA@@A@AA@AAAB@@B9959995<D
@FG01X:00017:00153
TACTGAGCTACACACACAGAAAGATTGGT
+
@@@@@AB@@ABCCCDCCCCCC>BBC@C?C
@FG01X:00017:00154
TCTCTATGCGCTCCACATGTCTAAGGT
+
::A:<<:;9;BBCAECC=:;:11-177
@FG01X:00017:00157
CGTGTCTCTAGGCACAGGATTTTGTGTAG
+
@AABBBDAACC?B@A?C@@=?=6@CBBAB
@FG01X:00017:00163
TACTGAGCTACACACACAGAAAGATTGGT
+
BB?@ABBAA?B@BBCBA@944-9>>>B@C
@FG01X:00017:00165
CGTGTCTCTAGGCACAGGATTTTGTGAG
+
@AAAB@@ACCC@BBBBB@BDCC9@A?BB
@FG01X:00017:00169
TCTCTATGCGCTCCACATGTCTAAGGT
+
BBCBAABBAAB@@=@AAAACCGCAC@A
@FG01X:00017:00173
ATATCGCGAGGGTATGGAAGACTCTATA
+
BB9;:C9<<CC?AEFCCDBECCCCCB@@
@FG01X:00017:00174
TCTCTATGCGCTCCACATGTCTAAGGT
+
BACCCDCC@@A;;9<CEBB@>@A=A>B
@FG01X:00017:00176
ATCAGACACGGACACAGCAGAACACAC
+
?@CC;:;CCCDCCECBBB?@@?CCCCC
@FG01X:00017:00179
TAGTATCAGCCTCGCCATGACGAAGGTATTCC
+
BBB@BBBABC@BA??>@BBCC;::<DCCC@DA
@FG01X:00017:00182
CGTGTCTCTAGGCACAGGATTTTGTGTAG
+
=8>>999944424444424444,4::999
@FG01X:00017:00186
TCTCTATGCGCTCCACATGTCTAAGGT
+
BBBCBCCCAAABB@BACB??ABC@D@B
@FG01X:00017:00188
AGCACTGTAGCTGTCACTAGTTACTTGT
+
<<DDCDCCDBCC9><CCBABCABAA@BB
@FG01X:00017:00189
CGTGTCTCTAGGCACAGGATTTTGTGTAG
+
BBABAAC??AB@AAAA=:>>>A8@@CCBC
@FG01X:00017:00190
TAGTATCAGCCTCGCCATGACGAAGGTATTCC
+
BBBBBCCBBBABB?@=?@B@=;98<@CCC@C?
@FG01X:00017:00191
TCTCTATGCGCTCCACATGTCAG
+
44444444?>?9<59@@?8---,
@FG01X:00017:00194
CGTGTCTCTAGGCACAGGATTTTGTGTAG
+
>AAABABCABB@BBBBC@CECC:AA?==>
@FG01X:00017:00196
AGCACTGTAGCTGTCACTAGTTACTTG
+
BBBBBBCA@AACDBCBBCCCD@AAA?A
@FG01X:00017:00199
TACTGAGCTACACACACAGAAAGATTGG
+
AAABBBBBBBAA@@>??>99<:<BDADA
@FG01X:00018:00156
ATATCGCGAGGGTATGGAAGACTCTATA
+
BAAAABBBBB@@CDCC?A?BBDBDCBB@
@FG01X:00018:00157
AGCACTGTAGCTGTCACTAGTTACTTGT
+
@ACCCCCC@@ABBBBBBBBCD@DBB@BD
@FG01X:00018:00158
TGATACGTCTCCTTCCTTAGTTACTTCA
+
BBB@ABBBBA@>A@C@C@ABB?BBCABB
@FG01X:00018:00161
ATCAGACACGGACACAGCAGAACACAC
+
?B@AABBBBB?BABBBBBDCB@A@?BB
@FG01X:00018:00162
AGCACTGTAGCTGTCACTATACTTGT
+
;<@A@AACBBBAA@@@ABCDEBB@BD
@FG01X:00018:00163
TACTGAGCTACACACACAGAAAGATTGGT
+
>>@BBBBBBBBBBBCBB@9996;>A?C@C
@FG01X:00018:00164
TCTCTATGCGCTCCACATGTCTAAGGT
+
BBCCBBBCBBCCBCCCAAAABCEAC?B
@FG01X:00018:00165
CGTGTCTCTAGGCACAGGATTTTGTGTAG
+
CBBDCBCAAABCCBBBB>AACC:CBDBB>
@FG01X:00018:00166
CGTGTCTCTAGGCACAGGATTTTGTGTAG
+
@BBBCBC@@AC@BBBBB@BBBC:CEEA@A
@FG01X:00018:00168
AGCACTGTAGCTGTCACTAGTTACTTGT
+
99>A;;<BA@@@B@A@BBBBCCBBB7;<
@FG01X:00018:00170
TCTCTATGCGCTCCACATGTCTAAGGT
+
BABCCCCBBBCBB@BCBBBBBDCAD@E
@FG01X:00018:00173
TGATACGTCTCCTTCCTTAGTTACTTCA
+
AAAABBBB??A@B@B@B@BBB?BBB@BB
@FG01X:00018:00175
TGATACGTCTCCTTCCTTAGTTACTTCA
+
B?9<<@>>A@@=A@B?B@AAAB;;<59@
@FG01X:00018:00179
TACTGAGCTACACACACAGAAAGATTGGT
+
AA@BBBBB@@@BBBCCBB=>><@BBAC@A
@FG01X:00018:00180
TGATACGTCTCCTTCCTTAGTTACTTCA
+
BCCBAA>9=8959=@?C@@A@@;;<@@@
@FG01X:00018:00181
TACTGAGCTACACACACAGAAAGATTGGT
+
AABBBBBA>@BBBBBCDD?==:@=>?B@C
@FG01X:00018:00183
ACGCTCGACATGCCAGTCACAGGAG
+
493444449////,/////444248
@FG01X:00018:00185
CGTGTCTCTAGGCACAGGATTTTGTGTAG
+
BBBBBBCDCDD@CAABB@BCDC:CCB==@
@FG01X:00018:00187
ATATCGCGGGGGTATGGAAGACTCTTATA
+
BCBBBAADDCB3AAAA=@@C;<<CECCC?
@FG01X:00018:00188
ACGCTCGACATGCCCAGGTACAGGAG
+
BBABCBBCCCBA?B>9989A@@B@AA
@FG01X:00018:00192
TACTGAGCTACACACACAGAAAGATTGGT
+
AA?BBCBBB@@ABBCBCD;998;BB@B@A
@FG01X:00018:00194
TCTCTATGCGCTCCACATGTCTAAGGT
+
B;;<AAABBBA@@=@B=@;<9>A8<;=
@FG01X:00018:00195
TGATACGTCTCCTTCCTTAGTTACTTCA
+
BBBBBBBBAAA@B@B@C@BBB@BBB@BB
@FG01X:00018:00196
TAGTATCAGTCTCGCCATGACGAAGGTATTCC
+
@@@ABC;:=BAAADC@BBBBBBB@C@CAA?D@
@FG01X:00019:00154
ACGGAGTGCGTTCCCATGTCGTAGGTACTC
+
8/.,/888;999<H>BBBB;;<AA>AAAAC
@FG01X:00019:00159
TGATACGTCTCCTTCCTTAGTTACTTCAGTTC
+
?@?ABBBBBBB@B@B@B?BBA@??;:88//-1
@FG01X:00019:00166
ATATCGCGAGGGTATAGAAGACTCTATA
+
BBBBBBCCBBB>BDBD@?>ABCBB??BB
@FG01X:00019:00168
ATATCGCGAGGGTATGGAAGACTCTAT
+
BBBAAAABCBB>BCCC=AA@BDBBB@@
@FG01X:00019:00169
TGATACGTCTCCTTCCTTAGTTACTTCA
+
BBBBBBBBBBB@C@C@B@BBB@CBC?CE
@FG01X:00019:00170
ACGCTCGACATGCCAGTACAGGAG
+
:<<9>11///6,/,/////44244
@FG01X:00019:00171
CGTGTCTCTAGGCACAGGATTTTGTGTAG
+
BBBBBAACCCDBCB?9;59===-99999@
@FG01X:00019:00173
TGATACGTCTCCTTCCTTAGTTACTTCA
+
BBBBBBBAAAB@BAC@C@ABB?CCC@CC
@FG01X:00019:00176
ATATCGCGAGGGTATGGAAGACTCTATA
+
CBBBBBEDCCC>DA@?=A=ABAAB;;;A
@FG01X:00019:00181
TGATACGTCTCCTTCCTTAGTTACTTCA
+
?@@@ABBBAAA?A@C@C?BBB@>>?@CE
@FG01X:00019:00182
CGTGTCTCTAGGCACAGGATTTTGTGTAG
+
BBBBBB@@@CD@A===A?BBAB:BBEBBD
@FG01X:00019:00184
CGTGTCTCTAGGCACAGGATTTTGTGTAG
+
@@@BBBD@@CD@C?AABBBBDD:CCBBBC
@FG01X:00019:00186
CGTGTCTCTAGGCACAGGATTTTGTGTAG
+
B@BBB@@@@CD@A==@B@BCCE:CCA=@B
@FG01X:00019:00187
TCTCTATGCGCTCCACATGTCTAAGGT
+
:<<HBBCBABCBB@BBCBBBBBBCE?C
@FG01X:00019:00188
AGCACTATAGCTGTCACTAGTTACTTGT
+
99A>=AABBBBCCCDCNCDAA>ACB?CC
@FG01X:00019:00196
AACACTGTAGCTGTCACTAGTTACTTGT
+
9:<CBABCBBBBBBBB@B@@B@BBB>AA
@FG01X:00020:00153
ATCAGACACGGACACAGCAGAACACAC
+
BB>??BBBBB>AABBECBCCB@BBBBB
@FG01X:00020:00156
CGTGTCTCTAGGCACAGGATTTTGTGTAG
+
A@@@CBFFFDC@A@CAB@@>>>4>?>?>>
@FG01X:00020:00157
ACGAGTGCGTTCCCCCATGTCGTAGGTACTC
+
@:7;;;88;;59994+494444;88779==9
@FG01X:00020:00163
TACTGAGCTACACACACAGAAAGATTGGT
+
?9<;;<BAA@ABBAA@?999@:>?@6949
@FG01X:00020:00166
TCTCTATGCGCTCCACATGTCTAAGGT
+
BBBBBBDCBBA>A@CCCB?@@BB@D@C
@FG01X:00020:00167
TGATACGTCTCCTTCCTTAGTTACTTCA
+
A?BBBBBDB:::;ADAC@BCC@BCC@CC
@FG01X:00020:00175
TGATACGTCTCCTTCCTTAGTTACTTCA
+
BB??ABBBBBB@B@B@A@BBB@BBC@CC
@FG01X:00020:00176
ATATCGCGAGGGTATGGAAGACTCTATA
+
BBBAAB?BBCC>CABB?CCCCBBAB?>>
@FG01X:00020:00181
ACGAGTGCGTTCCCCATGTCGTAGGTACTC
+
BB>?ABB?882444,999;ABBAA=@;<<@
@FG01X:00020:00182
TCTCTATGGCAGCTCCACATGTCTAAGGT
+
BBB:86-*)****08288DB??ACD@C>A
@FG01X:00020:00183
TGATACGTCTCCTTCCTTAGTTACTTCA
+
?BBBBBCBCBB@B@CAC?ABC@CBC@BB
@FG01X:00020:00184
TAGTATCAGCCTCGCCATGACGAAGGTATTCC
+
BBBBCCCBBB?B@@A@CAABB::8;@B@A@BB
@FG01X:00020:00187
TCTCTATGCGCTCGACATGTCTAAGGT
+
BBDB;:BFCCBBBBBBABBBBCC@B@?
@FG01X:00020:00188
ATCAGACACGGACACAGCAGAACACAC
+
BB>>@BCBBA?ACCE@@AECB@BBBBB
@FG01X:00020:00190
ACGAGTGCGTTCCCCATGTCGTAGGTACTC
+
B@>?A@>>995999/9BB9<=ABC@CBBBB
@FG01X:00020:00195
ACGCTCGACATGCCCAGTAC
+
887>>111///,//+////,
@FG01X:00020:00197
ATCAGACACGGACACAGCAGAACACAC
+
AA@BCCAABBAAAAB?@A@@@?A@ACC
@FG01X:00021:00160
ACGCTCGACATGCCCAGGTACAGGAG
+
AABAABBBCCC@@@>@C@CBBBB@AA
@FG01X:00021:00161
CGTGTCTCTAGGCACAGGAATTTGTGTAG
+
ACCCCAAABBCACBBA>2459909@@@>A
@FG01X:00021:00165
ACGAGTGCGTTCCCCATGTCGTAGGTACTC
+
??>>BBB?992994,9999>AAAA>A<==B
@FG01X:00021:00166
TACTGAGCTACACACACAGAAAGATTGGT
+
99<CCCCBBBBBBBB?@;944-9??<B@C
@FG01X:00021:00167
ACGAGTGCGTTCCCCATGTCGTAGGTACTC
+
BAABCC?A>>5999/9??>AAAAA=@AA@@
@FG01X:00021:00173
TACTGAGCTACACACACAGAAAGATTGGT
+
BBBBBBBA@@B@AABCDD@??>?BB@B@B
@FG01X:00021:00175
ATATCGCGAGGGTATGGAAGACTCTATA
+
BA@B@@@BCCC@CCCDAC@CCECCBBBB
@FG01X:00021:00176
ATCAGACACGGACACAGCAGAACAGCAC
+
>73788961/,/68;;>://1-111//7
@FG01X:00021:00178
AGCTGTAGCTGTCACTAGTTACTTGT
+
>=DDDCBCBB>?>BBBBBB@DAA<<>
@FG01X:00021:00181
TCTCTATGCGCTCCACATGTCTAAGGT
+
>>ABBCDAAAAAA@CCCB9;;AB@B?B
@FG01X:00021:00183
TGATACGTCTCCTTCCTTAGTTACTTCA
+
BBBBBBAA=;96;@A>BC@AA@CCC@BB
@FG01X:00021:00190
CGTGTCTCTAGGCACAGGATTTTGTGTAG
+
BBBBBBCDABD@BBBBC@DDCC:CDEAAB
@FG01X:00021:00194
ATATCGCGAGGGTATGGAAGACTCTATA
+
BABABCBCCCDABAAAABACCCCDBBBB
@FG01X:00021:00196
TGATACGTCTCCTTCCTTAGTACTTCA
+
AAABBBBBBBA@B@C@C@ABBABB@CC
@FG01X:00021:00197
AGCACTGTAGCTGTCACTAGTTACTTGT
+
444449<>>>@99999449?A?@@@699
@FG01X:00022:00150
ATATCGCGAGGGTATGGAAGACTCTATA
+
BBBBBBB?BBC@DAAA@C@DBBBBA?;;
@FG01X:00022:00152
ATCAGACACGGACACAGCAGAACACAC
+
BB<@ABBAB?@BBCBBBDBBB@ABBBB
@FG01X:00022:00154
CGTGTCTCTAGGCACAGGATTTTGTGTAG
+
BBBCBADDDCC@BBBBB@CDCD:AA@BCC
@FG01X:00022:00156
TGATACGTCTCCTTCCTTAGTTACTTCA
+
BBB??BCCBBB@B@D@D@BBB@BBB@BB
@FG01X:00022:00160
ATATCGCGAGGGTATGGAAGACTCTATA
+
CB>??BBCCCD>CBBA@B@BBBBCCAAA
@FG01X:00022:00161
TACTGAGCTACACACACAGAAAGATTGGT
+
BA@ABBBBBBBBBBCCCC;9969???B@C
@FG01X:00022:00168
TGATACGTCTCCTTCCTTAGTTACTTCA
+
>>>A@A@BBBB@B?B@B@ABB@@FA@ED
@FG01X:00022:00175
TACTGAGCTACACACACAGAAAGATTGGT
+
999?>99;@?AAABBBBAAAA<>??5;9;
@FG01X:00022:00178
ATCAGACACGGACACAGCAGAACACAC
+
BBBBABACBB@BBBBAAAA?@>BCCCC
@FG01X:00022:00180
TAGTATCAGCCTCGCCATGACGAAGGTATTCC
+
BBBBBBBEEB@??>>=@ABBBCB@C@DCB?B@
@FG01X:00022:00181
TGATACGTCTCCTTCCTTAGTTACTTCA
+
?@ABBBBAABB@B@B@C@BBB@BBB@BB
@FG01X:00022:00182
TACTGAGCTACACACACAGAAAGATTGGT
+
BBBBBBCBCCCBD?A@BBBCC>BCC?B?A
@FG01X:00022:00186
ACGAGTGCGTTCCCCATGTCGTAGGTACTC
+
@A>BABBA>>;@A>4AAA@@CC@@=@BAA@
@FG01X:00022:00194
AGCACTGTAGCTGTCACTAGTTACTTGT
+
<<CDDCBCBBCCBBAAABBBCABBB9;;
@FG01X:00022:00195
AGCACTGTAGCTGTCACTAGTTACTTGT
+
<=CDCDBCBBB@AAABCCD@AA?BB@EA
@FG01X:00022:00197
AGCACTGTAGATGTCACTAGTTACTTGT
+
BBBBBBCBBBCD@AACCFFCD?BBB?BC
@FG01X:00023:00151
TACAGAGCTACACACACAGAAAGATTGGT
+
BBA??@DBBBBBBBDC@@9996;@A@C@B
@FG01X:00023:00153
TCTCTATGCGCTCCACATGTCTAAGGT
+
ABCBCCDBBBBBB@BDBBAAACCAC@B
@FG01X:00023:00154
CGTGTCTCTAGGCACAGGATTTTGTGTAG
+
<AACCCCCCCC@CCCCD@BBBA9CA=BAA
@FG01X:00023:00155
TAGTATCAGCCTCGCCATGACGAAGGTATTCC
+
BBCEBBCCEB@AB?@>@BA>>9;8<@BBC?C?
@FG01X:00023:00156
ATCAGACACGGACACAGCAGAACACAC
+
BAAABCCCCC@BBCCDBC@@@>BCBCB
@FG01X:00023:00158
TGATACGTCTCCTTCCTTAGTTACTTCA
+
BAABBBCBBCE@D@CBE@8<<A<<<=@<
@FG01X:00023:00159
TACTGAGCTACACACACAGAAAGATTGGTGC
+
BBBBBBCBBB@AABCB@A994-9>><B@BCC
@FG01X:00023:00165
TGATACGTCTCCTTCCTTAGTTACTTCA
+
AAAAAABBBBB@CBD@C@BBB@BAA@BB
@FG01X:00023:00168
TCTCTATGCGCTCCACATGTCTAAGT
+
44444444:;;8@8;994491//,//
@FG01X:00023:00172
ATCAGACACGGACACAGCAGAACACAC
+
BB>?ABB@A>@BBBC::=CCCACCBBB
@FG01X:00023:00173
TGATACGTCTCCTTCCTTAGTTACTTCA
+
BBBBBBB?>@B=A>AACBCF@=ABA?BC
@FG01X:00023:00174
ATATCGCGAGGGTATGGAAGACTCTATA
+
BABAABBBBCC>CDAA@C@BBBBBBABA
@FG01X:00023:00175
TAGTATCAGCCTCGCCATGACGAAGGTATTCC
+
BBBEBBCCECBBB@@>@BCBBBA?A@BBB@B@
@FG01X:00023:00179
TGTATCAGCCTCGCCATGACGAAGGTATTCC
+
CCBBAA@A>?9A:96:AB@BBC?BABBB?A?
@FG01X:00023:00180
TCTCTATGCGCTCCACATGTCTAAGGT
+
88@@BBDECCCBB>@91111/6656,4
@FG01X:00023:00181
CGTGTCTCTAGGCACAGGATTTTGTGTAG
+
BBBB;;=ACAC@CCCCB:4444-9@@@?A
@FG01X:00023:00185
TGATACGTCTCCTTCCTTAGTTACTTCA
+
BBBBBBBAAAAAA@B@DA@BA@@?@?CC
@FG01X:00023:00186
CGTGTCTCTAGGCACAGGATTTTGTGTAG
+
BBBBBBB@@FD@BBBCC@BBBB9????>@
@FG01X:00023:00189
ATCAGACACGGACACAGCAGAACACAC
+
BABB9:;BBC@CCCCBBECBB@ABCCB
@FG01X:00023:00193
ATCAGACACGACACAGCAGAACACAC
+
BBAAABBA9<9BCCAABCCC@BCBBB
@FG01X:00023:00196
AGCACTGTAGCTGTCACTAGTTAATTGT
+
<<CCBBBBCBCBABABBCDCCA?>@?BB
@FG01X:00023:00198
ACGCTCGACATGCCCAGGTACAGGAG
+
AB>@BBACCCC99969=<@BCCC@BB
@FG01X:00023:00199
TGATACGCTCTCTA
+
4;;>4444.////0
@FG01X:00024:00152
ATATCGCGAGGGTATGGAAGACTCTAT
+
BA@@@BBCCCD@CCDC@CABCBBBAAA
@FG01X:00024:00154
ACGAGTGCGTTCCCCATGTCGTAGGTACTC
+
BBBBBBBA992444,9>>>ACCBC@CAAAC
@FG01X:00024:00156
CGTGTCTCTAGGCACAGGATTTTGTGTAG
+
BBBBBBCCCCC@BBBCC@;:::5:A@AB@
@FG01X:00024:00159
TACTGAGCTACACACACAGAAAGATTGGT
+
AA?BBBBBAABBBEC@;;444-9@@<B@C
@FG01X:00024:00161
TACTGTGCTACAACACAGAAAGATTGGTGC
+
@?ABBCC@@@BB@CDBBAAA<==@>==BB<
@FG01X:00024:00168
ATATCGCGAGGGTATGGAAGACTCTATA
+
BBCBBBACCCC?CCCC@B@BBCBBBAAB
@FG01X:00024:00174
ATCAGACACGGACACAGCAGAACACAC
+
BABAAA@BBB@BBBECCCC:::;BB@B
@FG01X:00024:00177
TACTGAGCTACACACACAGAAAGATTGGT
+
BBAABBDBAABBBCCECAAAB=AAB@C?B
@FG01X:00024:00178
TACTGAGCTACACACACAGAAAGATTGGT
+
BBBBBBBBBBBBBBBCDC???>?BB@B@B
@FG01X:00024:00180
CGTGTCTCTAGGCACAGGATTTTGTGTAGAG
+
BBCC@=?CCCD?@@BBC@AAAA9?@AA>772
@FG01X:00024:00184
TGATACGTCTCCTTCCTTAGTTACTTCA
+
ABABBBBCB9:8;@C@CBCCB@B@@>@D
@FG01X:00024:00185
TCTCTATGCGCTCCACATGTCTAAGGT
+
::=>@?A>>999@<>999>?@995969
@FG01X:00024:00188
CGTGTCTCTAGGCACAGGATTTTGTGTAG
+
BBBBBBCCAAA@CBBBD@BAAA9ABDABB
@FG01X:00024:00193
CGTGTCTCTAGGCACAGGATTTTGTGTAG
+
9999999>@A?=@BACCACCCC9BBG@>>
@FG01X:00024:00195
TCTCTATGCGCTCCACATGTCTAAGGT
+
BBBCBAAA@?BBB@DCBBBC;<<CC=A
@FG01X:00024:00197
TACTGAGCTACACACACAGAAAGATTGGT
+
BBBCCCDBBBBCBC@=?@99909B@@C@B
@FG01X:00025:00150
TAGTATCAGCCTCGCCATGACGAAGGTATTCCC
+
@@BBBBBCCC>@AAA<A>><<=A=A@B@@8<91
@FG01X:00025:00153
TGATACGTCTCCATCCTAGTTACTTCA
+
ABBBB@B@=>=5<9A@CIFDDGHC?BB
@FG01X:00025:00154
TGATACGTCTCCTTCCTTAGTTACTTCA
+
BBBBBBBBBBE@B@C@B@AA@@AAA@CC
@FG01X:00025:00155
TAGTATCAGCCTCGCCATGACGAAGGTATTCC
+
BBBEDCCBBB@AB?@=?BBBBBB@CCCCC?B@
@FG01X:00025:00156
TGATACGTCTCCTTCCTTAGTTACTTCA
+
BBBABBBBCBE@B@B@DABBB?BBB@BC
@FG01X:00025:00161
ACGCTCGACATGCCCAGGTACAGGA
+
BBABCCGCBCBBHHBBB?BCCAB@:
@FG01X:00025:00163
TACTGAGCTACACACACAGAAAGATTGGT
+
CCBBABCBBBBBABABC?@@@:@@A=@>A
@FG01X:00025:00164
ATCAGACACGACACAGCAGACACA
+
BAAA=;949911-,,,,,///444
@FG01X:00025:00166
CGTGTCTCTAGGCACAGGATTTTGTGTAG
+
ECBC??ADFCC?B?@AC@BCCE:@AAB?B
@FG01X:00025:00167
TCTCTATGCGCTCCACATGTCTAAGGT
+
BBCB@@DDCCCCB@CDAA?@@@@>A=A
@FG01X:00025:00168
TGATACGTCTCCTTCCTTAGTTACTTCA
+
BBBBBBBBBBE@C@C@C@BBB@B@B@BB
@FG01X:00025:00169
TACTGAGCTACACACACAGAAAGATTGGT
+
A@@@@@AA@@@AAABCCD;9::9BB@B@C
@FG01X:00025:00174
ATCAGACACGGACACAGCAGAACACAC
+
BB?AAB?BBB@@BBBBACGAB?BCBBB
@FG01X:00025:00175
ACGCTCGACATGCCCAGGTACAGGAG
+
BBAABAAACCDAAA=?>=?BCCC@A@
@FG01X:00025:00177
ACGAGTGCGTTCCCCATGCTCGTAGGTACTC
+
94?768111:;::8026/,,,,,,/78::;>
@FG01X:00025:00178
TAGTATCAGCCTCGCCATGACGAAGGTATTCC
+
<<11,,22-1,/8//,448999@=ABCCE@CB
@FG01X:00025:00180
ACGCTCGACATGCCCAGGTACAGGAG
+
BCACBBCCB@@@DHB@@>ACCCCBBB
@FG01X:00025:00181
TCTCTATGCGCTCCACATGTCTAAGGT
+
BBBBAABCBBBBB@C@@?BBAAAAE@E
@FG01X:00025:00182
ACGCTCGACATGCCCAGTACAGGAG
+
BBCBBBBAA@>9991999;BFDBDC
@FG01X:00025:00185
ATCAGACACGGACACAGCAGAACACAC
+
BB?AABABBBABB???AACCC@CCCCC
@FG01X:00025:00186
TCTCTATGCGCTCCACATGTCTAAGGT
+
BBCCBCCBBBBBB@CCBAAB@@A@D@C
@FG01X:00025:00187
AGCACTGTAGCTGTCACTAGTTACTTGT
+
<<CCCCBBBBBBBBBBBBCCCACBB@BB
@FG01X:00025:00190
AGCACTGTAGCTGTCACTAGTTACTTGT
+
AACCA@ACCCCA===BBBBBCACBB?BB
@FG01X:00026:00150
CGTGTCTCTAGGCACAGGATTTTGTGTAG
+
BBBBAACCBBB@BBBBB@BCCC:CCAA@B
@FG01X:00026:00154
TAGTATCAGCCTCGCCATGACGAAGGTATTCC
+
BBBBBBBCCE@BCBB@CDBBD@@@DCCCD@C@
@FG01X:00026:00155
ATCAGACACGGACACAGCAGAACACAC
+
BBAABBCBBB@BBBCCBBBBBABB?=?
@FG01X:00026:00161
ACGAGTGCGTTCCCCATGTCGTAGGTACTC
+
AABABBBB@@;=992=?@@BBBBC@CAAAA
@FG01X:00026:00162
ATCAGACACGGACACAGCAGAACACAC
+
93:@@BBLBB?BCCDBCBCBB@BBBBB
@FG01X:00026:00166
TAGTATCAGCCTCGCCATGACGAAGGTATTCC
+
BBBBBBBBCC@AA??=@CABB:::<ACCC?C?
@FG01X:00026:00171
TACTGAGCTACACACACAGAAAGATTGGT
+
BB?AAAAAAAAA@@CCB;444-9???B@C
@FG01X:00026:00176
TCTCTATGCGCTCCACATGTCTAAGGT
+
CCCCAAADBBBBA@CCC????DEBC@B
@FG01X:00026:00178
TGATACGTCTCCTTCCTTAGTTACTTCA
+
BBB???BBBAA>A@C@F@@@A@BBB@BB
@FG01X:00026:00180
ATATCGCGTGGGTATGGAAGACTCTAT
+
BBA???;111;;;;EC@C@CCCCCBA>
@FG01X:00026:00189
CGTGTCTCTAGGCACAGGATTTTGTGTAG
+
BBBBBBDBBBB=?>@9959999/9>?===
@FG01X:00026:00194
ATATCGCGGGGTACTGAAGACTCTAT
+
110//:7228*///1//,///49///
@FG01X:00026:00195
ATATCGCGGGGGTATGGAAGACTCTATA
+
BB@99;44444+8;@ABGABHEEDBEBB
@FG01X:00026:00197
TCTCTATGCGCTCCACATGTCTAAGGT
+
9BCCCCCDBBAAA@BCCBBBBBB@D@B
@FG01X:00026:00198
CGTGTCTCTAGGCACAGGTTTTGTGTAG
+
A@@@AAC??A@@BB;;;2999/4@@::B
@FG01X:00027:00154
ACGCTCGACCATGCCCAGGTACAGGAG
+
@;;99944424?AACABB=@899=;44
@FG01X:00027:00155
TAGTATCAGCCTCGGCTGAGACTGCCAAGG
+
BBBBBBCCCE@BBB@A@AACCCCB@@C@A@
@FG01X:00027:00159
ACGAGTGCGTTCCCCATGTCGTAGGTACTC
+
BBAABB>;992999-9F@>@ACAB?BAAAC
@FG01X:00027:00160
AGCACTGTAGCTGTCACTAGTTACTTGT
+
<=GJEBBBBBBCCCCBBBDCB@BBBABB
@FG01X:00027:00162
CGTGTCTCTAGGCACAGGATTTTGTGTAG
+
9@@<<<DB?BA@;<1;??>AAA11//666
@FG01X:00027:00169
TACTGAGCTACACACACAGAAAGATTGGT
+
BBBBA>A>@@ABAABCCC9996;>@@B@C
@FG01X:00027:00175
ATATCGCGAGGGTATGGAAGACTCTATA
+
BB@AAAACBCC>CCCC?G?BCBBCBABA
@FG01X:00027:00178
TGATACGTCTCCTTCCTTAGTTACTTCA
+
?AA?BBBBBBB@B@BADAB?A>?BB@BA
@FG01X:00027:00181
TCTCTATGCGCTCCACATGTCTAAGGT
+
BBBCAAADBBB@@@BBCB???BBAE@B
@FG01X:00027:00182
TAGTATCAGCCTCGCCATGACGAAGGTATTCC
+
BBBBBBC@A?>BA:;8;CCCC??@@ACCCABA
@FG01X:00027:00183
TAGTATCAGCCTCGCCATGACGAAGGTCC
+
BBBCBBBDEC@B???=@B@@BCC?B?EI@
@FG01X:00027:00184
TGATACGTCTCCTTCCTTAGTTACTTCA
+
BCBBBBCBBBB?B?CBCBCCC????@BC
@FG01X:00027:00186
TACTGAGCTACACACACAGAAAGATTGGT
+
@@@CB@A@@;;;BBBBCB;;909=>;@@A
@FG01X:00027:00189
ATCAGACACGGACACAGCAGAACACAC
+
BBBBBBAABB>AABBDECDBB>BBDBB
@FG01X:00027:00192
ATATCGCGAGGGTATGGAAGACTCTATA
+
BA@AACCCBCCBCA@AACFCCCBCCBBB
@FG01X:00027:00198
AGCACTGTAGCTGTCACTAGTTACTTGT
+
<@DCCCBBBBBB?@ABBBBBC@CBB?BB
@FG01X:00028:00150
CGTGTCTCTAGGCACAGGATTTTGTGTAG
+
BAACDDFFDA@=>>>>@=9999/9B?;;;
@FG01X:00028:00151
TAGTATCAGCCTCGCCATGACGAAGGTATTCC
+
CBBBBBCBBB@BB9:99BCBCA@>ACCCCABA
@FG01X:00028:00155
TCTCTATGCGCTCCACATGTCTAAGGT
+
@@BCCCCCBBB>==@AA@@B@?@=B69
@FG01X:00028:00156
ATCAGACACGGACACAGCAGAACACAC
+
BBBBBBBBBA?@BBBCBBB:99:CBBD
@FG01X:00028:00157
TCTCTATGCGCTCCACATGTCTAAGG
+
ABBBACDBBBB@B@CDCAAAABBACA
@FG01X:00028:00159
TGCCTTCCTTAGTTACTTCAGTGC
+
BBB@BBD@A@B:::<EGDEBBBCA
@FG01X:00028:00160
CGTGTCTCTAGGCACAGGATTTTGTGTAG
+
BBBBCBABBBBABBBBC@????6?A??=B
@FG01X:00028:00163
ATATCGCGAGGGTATGGAAGACTCTATA
+
=A;;9>?@>?@<ACBC>ABAB==99:37
@FG01X:00028:00170
ACGAGTGCGTTCCCCATGTCGTAGGTACTC
+
BB?@BBCBBB>BAA7BAA@ACC@@=@;<<@
@FG01X:00028:00173
AGCACTGTAGCTGTCACTAGTTACTTGT
+
<CCCCCCCAAACCCCCBBACDBBAA>AB
@FG01X:00028:00181
TCTCTATGCGCTCCACATGTCTAAGGT
+
CBBBAAACDDA;96;<9;BBCBC>A>A
@FG01X:00028:00182
TGATACGTCTCCTTCCTTAGTTAACTTCA
+
BBBAABBCBBB?E@C@BCBBB>B?BB@BB
@FG01X:00028:00183
ACGAGTGCGTTCCCCATGTCGTAGGTACTC
+
ABBBCBB@AA@CDC:@<<999999249:99
@FG01X:00028:00184
ACGCTCGACATGCCCAGGTACAGGAG
+
CBABBAEBBBBCCF@A?>@CBBC@AA
@FG01X:00028:00190
CATGTCTCTAGGCACAGGATTTTGTGTAG
+
BCAAABBBBBBBDBBAB@BCCC9BCAB@B
@FG01X:00028:00193
TGATACGTCTCCTTCCTTAGTTACTTCA
+
BBBBBBBBBB@?B@B@C@@AA@BBB@BC
@FG01X:00028:00194
TCTCTATGCGCTCCACATGTCTGTACTG
+
BBBCCCEEECD??==@=;;;;BAAAKCC
@FG01X:00028:00195
TAGTATCAGCCTCGCCATGACGAAGGTATTCC
+
BBBCBBB::<BBABD?BBCBB@@>A@BAB@A?
@FG01X:00028:00198
TCTCTATGCGCTCCGACATGTCTAAGGT
+
4444494:A>9982///////8:;2424
@FG01X:00029:00150
TGATACGTCTCCTTCCTTAGTTACTTC
+
BCBBCBBAAAA@C@D@D@@AA@BBB@C
@FG01X:00029:00154
TACTGAGCTACACACACAGAAGATTGGT
+
BAAABBCBAA@AABABDBB@?@BB@A=A
@FG01X:00029:00157
TCTCTATGCGTTCCACATGTCTAAGGTACTGT
+
BBCDBEBAAAC@B@BCBBBBBCB@C>?===94
@FG01X:00029:00164
AGCACTGTAGCTCGTCACTAGTTACTTGTG
+
4444944499484499;BCB@A694888:=
@FG01X:00029:00165
ACGAGTGCGTTCCCCATGTCGTAGGTACTC
+
BB?>@BBA;;2444,9?>>ABBBB?B;<;;
@FG01X:00029:00168
TAGTATCAGCCTCGCCATGACGAAGGTATTCC
+
B@AADA@AFE>BB@?=@BCBCCB@DADCC@CF
@FG01X:00029:00173
ACGAGTGCGTTCCCCATGTCGTAGGTACTC
+
@ACCCBBBBB?CCB9CBABB<=<B=A@@@>
@FG01X:00029:00174
ACGCTCGACATGCCCAGGT
+
@934444444;///+//,/
@FG01X:00029:00178
ATATCGCGAGGGTATGGAAGACTCTATA
+
B>BBBBBBCCB<AAA>:;:<?12/8477
@FG01X:00029:00179
ACGAGTGCGTTCCCCATGTCGTAGGTACTC
+
;<;ABBBBC@@CBB9ABBCC@9995994?=
@FG01X:00029:00180
CGTGTCTCTAGGCACAGGATTTTGTGTAG
+
B@BBBCBC::;799<<@?DDDC:BBAA@@
@FG01X:00029:00185
TACTGAGCTACACACACAGAAAGATTGGT
+
A?=BBBC???BBDCCBAC@@@>ACCCE?B
@FG01X:00029:00187
ACGAGTGCGTTCCCCATGTCGTAGGTACTC
+
BBBBBBBBBB@BBA9B::;ABB@B>BAA@B
@FG01X:00029:00193
ATATCGCGAGGGTATGGAAGACTCTAT
+
BA?@@BBCBCC?DBBB@C@CDHDBB>>
@FG01X:00029:00195
ACGAGTGCGTTCCCCATGTCGTAGGTACTC
+
BB8;<CCCAG>B@=9?=??ABBBB=@;;;@
@FG01X:00029:00196
AGCACTGTAGCAGTCACTAGTTACTTGT
+
@ABBCCBB?AACCCCAABAAA@B@@@BC
@FG01X:00029:00198
TACTGAGCTACACACACAGAAAAGATTGGT
+
99<BCCCBBBBBAA999A9999/9>?<><:
@FG01X:00030:00150
ATATCGCGAAGGTATGGAAGACTCTAAAGAGG
+
BBBBBBABB@D@CABB=A?AB@@A??@<@@D@
@FG01X:00030:00151
TACTGAGCTACACACACAGAAAGACTTGGT
+
BBABBBBBB@@BBBBBCCBCC>=499<>69
@FG01X:00030:00153
CGTGTCTCTAGGCACAGAT
+
BCB:<<CEB?::1---***
@FG01X:00030:00155
ACGAGTGCTTCCCCATGTCGTAGGTACTC
+
B?>?ACA;91444,9>>@BCCCHBD:<;F
@FG01X:00030:00156
ATATCGCGAGGGTATGGAAGACTCTATA
+
BBBBBBEBDCC>CCCC?CCCABAC@:;;
@FG01X:00030:00157
ATATCGCGAGGGTATGGAAGACTCTATAG
+
CBBBABCCCCB@CFDD=A==@>=>;;:>@
@FG01X:00030:00158
ACGAGTGCGTTCCCCATGTCGTAGGTACTC
+
BBBBB@BBBC=?>=6@?@@@@@@@=?;<<A
@FG01X:00030:00159
TCTCTATGCGCTCCACATGTCTAAGGT
+
@ACC@AABBBBBC@E:=<BCCBCBEBB
@FG01X:00030:00164
ACGAGTGCGTTCCCCATGTCGTAGTACTC
+
ABA@@BBA@@5999/99911/6///////
@FG01X:00030:00177
TAGTATCAGCCTCGCCATGACGAAGGTATTCC
+
BABBCCCCBB@BCBB?BBBBBAA@DBE?@@AB
@FG01X:00030:00178
TAGTATCAGCCTCGCCATGACGAAGGTATTCC
+
9;A@BABCDCB@AAA?BBBBBBB>B>BBBCDA
@FG01X:00030:00180
ATCAGACACGGACACAGCAGAACACAC
+
AA@>@BAABBBBCDB:<=CCC@BBBBC
@FG01X:00030:00181
TACTGAGCTACACACACAGAAAGATTGGT
+
AABBBBB@A?B@AACDDD;996;>A@C@C
@FG01X:00030:00192
TACTGAGCTACACACACAGAAAGATTGGT
+
;94=884444449>994?9991;;A@@<;
@FG01X:00030:00193
ATCAGACACGGACACAGCAGAAACAC
+
CBAA@@@CCC@B<;<>>BF99919AA
@FG01X:00030:00195
TACTGAGCTACACACACAGAAAGATTGGT
+
4444;;;@@@@@<<9>?B99914449:78
@FG01X:00030:00197
AGCACTGTAGCTGTCACTAGTTACTTGT
+
BBBH@@ABBBBC;<<CCBCAA?ABB@BB
@FG01X:00030:00198
ATCAGACACGGACACAGCAGAACACAC
+
BB@AABBABA@BBBBDFEBBB@CCBBB
@FG01X:00031:00153
ATCAGACACGGACACAGCAGACAC
+
BBB<9=;?BA?A@9991////,,,
@FG01X:00031:00159
ACGAGTGCGTTCCCCATGTCGTAGGTACTC
+
>@BBBCBB=92999-9>?@ACA@A@B@AAD
@FG01X:00031:00160
TACTGAGCTACACACACAGAAAGATTGGT
+
B===AA@@@AAAAAACCEBAA=ABCAB?B
@FG01X:00031:00162
ACGCTCGACATGCCCAGGTACAGGAG
+
BBAABBBCDCC@@@>?B?BBCCC?CC
@FG01X:00031:00165
TACTGAGCTACACACACAGAAAGATTG
+
BADCD;:;CBB;;<A@BC@@A<@BB=B
@FG01X:00031:00166
AGCACTGTAGCTGTCACTAGTTACTTGT
+
@ACCCBBCAAACABABBBBCCBBBB>@?
@FG01X:00031:00167
ATCAGCACGGACACAGCAGAACACAC
+
AABAB=?;;69>@?>>>>9959@@AB
@FG01X:00031:00171
TGATACGTCTCCTTCCTTAGTTACTTCA
+
ABB@A@BBA998<?BAD@ABG@B@@=@A
@FG01X:00031:00172
TCTCTATGCGCTCCACATGTCTAAGGT
+
CCBCCBCCCCBBB@CBCBBACCCBC@D
@FG01X:00031:00173
TCTCTATGCGCTCCACATGTCTAAGGT
+
:=AA<<BDCDBBB@CBAEBDBBBBD?D
@FG01X:00031:00177
CGTGTCTCTAGGCACAGGATTTTGTGTAG
+
BBBCBB@@@AB@A===A@BCBC:BBDBBB
@FG01X:00031:00178
TGATACGTCTCCTTCCTTAGTTACTTCA
+
@BBCCB@=??B@C@C?C?CBBAAA@@CC
@FG01X:00031:00179
CGTGTCTCTAGGCACAGGATTTTGTGTAG
+
>BBBCBCBBBC@BBBBC@DBDB9?A?@@C
@FG01X:00031:00180
CGTGTCTCTAGGCACAGGATTTTGTGTAG
+
BBBB@@ACADC@CBA@@@BDCF:<=;99@
@FG01X:00031:00188
CGTGTCTCTAGGCACAGGATTTTGTGTAG
+
BCBBBBCCCEC@DBBBC@BBBB9BBB@@B
@FG01X:00031:00189
ATATCGCGAGGGTATGGAAGACTCTATA
+
BBABBBBCDDD@CCAA>B=ABBBBBA@@
@FG01X:00031:00190
CGTGTCTCTAGGCACAGGATTTTGTGTAG
+
////876944424;;@;:9999/999==?
@FG01X:00031:00191
ACGAGTGCGTTCCCCATGTCGTAGGTACTC
+
ABBBBBBBBB<?>=6@B;;;CCBB?BAAAB
@FG01X:00031:00195
ATATCGCGAGGGTATGGAAGACTCTATA
+
CBABBBABCAA@BCCB=AB@DDBCCBBA
@FG01X:00031:00196
TCTCTATGCGCTCCACATGTCTA
+
////8//4944499444877,,,
@FG01X:00031:00198
AGCACTGTAGCTGTCACTAGTTACTTGT
+
<<@@BBC<:<CDCBB?@>?99599969>
@FG01X:00031:00199
ATATCGCGAGGGTATGGAAGACTCTATA
+
BBBBBC:<<FD@DEDC@C@CCBBB?;??
@FG01X:00032:00150
ATATCGCGAGGGTATGGAAGACTCTATA
+
BABBBBBBCCB<AAAA=ABBAAAACBBB
@FG01X:00032:00157
AGCACTGTAGCTGTCACTAGTTACTTGT
+
AACEDCCEBBBBCCCBBBBA@BBBB=??
@FG01X:00032:00158
ACGAGTGCGTTCCCCATGTCGTAGGTACTC
+
:;89:84;99?BBB9C;9994448234999
@FG01X:00032:00159
TAGTATCAGCCTCGCCATGACGAAGGTATTCC
+
BBCCCCCFCC?@B;;8<@BBCCFAE@AACBCB
@FG01X:00032:00162
TCTCTATGCGCTCCACATGTCTAAGGT
+
;94444449994454:44899992424
@FG01X:00032:00164
CGTGTCTCTAGGCACAGGTTTTGTGTAG
+
=AABB@CCCBD@BB>;;2999/4@@;;B
@FG01X:00032:00165
CGTGTCTCTAGGCACAGGATTTTGTGTAG
+
CBCC?@ABBDA@ACC@A=@===4=???>>
@FG01X:00032:00166
CGTGTCTCTAGGTACAGGATTTTGTGTAG
+
ABBBBBB@@AD@AAACC@ACCC:A@?=;9
@FG01X:00032:00168
TGATACGTCTCCTTCCTTAGTTACTTCA
+
?AABBBBAAAB@C@B@C@BBB??AA@CC
@FG01X:00032:00170
TGATACGTCTCCTTCCTTAGTTACTTCA
+
BBBBBBA@>995959;>;@BCDDCC@EA
@FG01X:00032:00172
TGATACGTCTCCTTCCTTAGTTACTTCA
+
BBBBBBBBAAE@B@D@C@ABB@BBB?BB
@FG01X:00032:00173
ACGCTCGACATGCCCAGGTACAGGAG
+
BBBCBBB<<=CCEIACC@BBCCCBAA
@FG01X:00032:00174
ACGAGTGCGTTCCCCATGTCGTAGGTACTC
+
BBB>ABBA992444,9999BBBAB@B<<<C
@FG01X:00032:00175
TCTCTATGCGCTCCACATGTCTAAGGT
+
BBCCDCCCBBBBC@B@?@;<<ABACDD
@FG01X:00032:00176
TACTGAGCTACACACACAGAAAGATTGGT
+
>>@@ACGDCCCCC?AACCCCCABBCAC@C
@FG01X:00032:00178
AGCACTGAGCTGTCACTAGTTACTTGT
+
<ABBCA@AH?<:BCBCCBBBBCCC8<<
@FG01X:00032:00179
ATATCGCGAGGGTATGGAAGACTCTATA
+
ABBACBBBBAB>AA@@@B@CCCBBB@AA
@FG01X:00032:00181
TCTCTATGCGCTCCACATGTCTAAGGT
+
B@@@AAABBBA@@=>@9999999246:
@FG01X:00032:00182
ATCAGACACGGACACAGCAGAACACAC
+
BAA@BA@A@A@<<<AB?999959>>99
@FG01X:00032:00186
CGTGTCTCTAGGCACAGGATTTTGTGTAG
+
BBCA@@ACCAA@BDBBA@;;;94;??BAB
@FG01X:00032:00187
TGATACGTCTCCTTCCTTAGTTACTTCA
+
>@AAAABBBBB@B@C@C@BBB@BBC@BB
@FG01X:00032:00191
ACGAGTGCGTTCCCCATGTCGTAGGTACTC
+
;@AAABBABGEFEF9>==<AAAAB@;<<BA
@FG01X:00032:00194
ATATCGCGAGGGTATGGAAGTCTCTATA
+
AB9;;@@@@ACCHDCCCIB<:;B>=49:
@FG01X:00033:00150
CGTGTCTCTAGGCACAGGATTTTGTGTAG
+
BCCDAABCCDCABBB=@>9994/9D@@@B
@FG01X:00033:00155
TACTGAGCTACACACACAGAAAGATTGGT
+
AAAAAAA>>>A@@BCCDA9996;@?@C@C
@FG01X:00033:00156
TACTGAGCTACACACACAGAAAGATTGGT
+
?AAAAAAA===@BBCCDC???>??B@C@B
@FG01X:00033:00158
CGTGTCTCTAGGCACAGGATTTTGTGTAG
+
@A@BB@ACCDB@B??AB@@BBB:AABBBB
@FG01X:00033:00160
ATCAGACACGGACACAGCAGAACACAC
+
BBBB??@BBC@BCCCCBCCBB?B;;;C
@FG01X:00033:00161
AGCACTGTAGCTGTCACTAGTTACTTGT
+
==BBCCFCBBBD:<<CBBBBCDCBB?BB
@FG01X:00033:00162
TGATACGTCTCCTTCCTTAGTTACTTCA
+
BBBB?BBBBBB>A?AAF@B@@@@BBABC
@FG01X:00033:00163
ATCAGACACGGACACAGCAGAACACAC
+
?@@@AACCCCACHBBBKDCCB@CCB??
@FG01X:00033:00165
TAGTATCAGCCTCG
+
BBBAABCBB;;;11
@FG01X:00033:00166
ATCAGACACGGACACAGCAGAACACAC
+
A?AABBBBBB@BBBBBBCDBB@@@BBA
@FG01X:00033:00167
ACGAGTGCGTTCCCCATGTCGTAGGTACTC
+
BCCCCBB;<<@CCC:C<<<?9999589499
@FG01X:00033:00168
CGTGTCTCTAGGCACAGGATTTTGTGTAG
+
ACBBCCDDBCA@BBDBB@BCCC::=:BBC
@FG01X:00033:00170
AGCACTGTAGCTGTCACTAGTTACTTGT
+
<=EDCCBBBBBBAAA@@BBAB?BBB?AA
@FG01X:00033:00172
ATCAGACACGGACACAGCAGAACACAC
+
BB>>?AACCB@AAAABBCCBB?BCBBB
@FG01X:00033:00175
ACGCTCGACATGCCCAGGTACAGGAG
+
BBA=@>>11/8199-4989@:49794
@FG01X:00033:00176
TACTGAGCTACACACACAGAAAGATTGGT
+
B??AAAA@?BBBBBBCEBA==:===<B@C
@FG01X:00033:00179
TCTCTATGCGCTCCACATGTCTAAGGT
+
;@@BBCCEBBBBBABC??@@@>>=A?A
@FG01X:00033:00180
AGCACTGTAGCTGTCACTAGTTACTTGT
+
;<CCCB@C>>>AAABABBBCBACBB?AA
@FG01X:00033:00182
TCTCTATGCGCTACCACATGTCTAAGGT
+
44499611,,,,,,22,44444442424
@FG01X:00033:00189
TAGTATCAGCCTCGCCATGACGAAGGTATTCC
+
BBBBABC@A@=>=9;7;ABABBB?BBCCC@G?
@FG01X:00033:00191
ATATCGCGAGGGTATGGAAGACTCTATA
+
<CCBAB=>===<@ABCDDACBBCCCCAA
@FG01X:00033:00196
CGTGTCCTCTAGGCTACAGGATTTTGTGA
+
??<<11,1:;;;,1//66654444,4:96
@FG01X:00033:00197
TGATACGTCTCCTTCCTTAGTTTCTTCAGTGC
+
?@@BBBBBBBB?B@BAD@9666,11,/////4
@FG01X:00033:00198
TACTGAGCTACACACACAGAAAGATTGG
+
A@@9884988994944::9;A199959;
@FG01X:00033:00199
TCTCATGCGCTCCACATGTCTAAGGT
+
44444444ACCC@C@@@99166,/,/
@FG01X:00034:00151
ATCAGACACGGACACAGCAGAACACAC
+
ABABBBBBBB@BCCBCDCCBB?BBBBB
@FG01X:00034:00152
TGATACGTCTCCTTCCTTAGTTACTTCA
+
BBBBBBDBBBB?A@C@C@BBB@BBB@CC
@FG01X:00034:00156
TACTGAGCTACACACACAGAAAGATTGGT
+
@BBBBBBBA??@@@CCB@999-8;?<B?B
@FG01X:00034:00158
CGTGTCTCTAGGCACAGGATTTTGTGTAG
+
@AABB@FAACBBBABCC@BCC?6=?===B
@FG01X:00034:00159
ACGCTCGACATGCCCAGGTACAGGAG
+
@@@@BBCCCDCCDDBAA>ACCCDACC
@FG01X:00034:00161
TACTGAGCTACACACACAGAAAGATTGGT
+
BBBBBABA<;98C>9999994-4995924
@FG01X:00034:00164
CGTGTCTCTAGGCACAGGATTTTGTGTAG
+
BBBBBAACBBB?BBBCC@BBBB6===A@C
@FG01X:00034:00165
CGTGTCTCTAGGCACAGGATTTTGTGTAG
+
ABABBBDDABB@BBBBB@BCBB:AADBB?
@FG01X:00034:00167
ATATCGCGAGGGTATGGAAGACTCTATA
+
BBBBBBBCAAB?BCCCAD@BBCCBBABB
@FG01X:00034:00168
TACTGAGCTACACACACAGAAAGATTGGT
+
B???BBBB@BAAABBBB@9996;BB@C@C
@FG01X:00034:00169
AGCACTGTAGCTGTCACTAGTTACTTGT
+
<<CDJCBCBBBBBBBABBBDEABBB@CB
@FG01X:00034:00172
CGTGTCTCTAGGCACAGGATTTTGTGTAG
+
ACCD??@BBCD@BBBBCABAAA9@A?>>B
@FG01X:00034:00175
TGATACGTCTCCTCCTTA
+
;<;B@@;4/,2*,,*,*,
@FG01X:00034:00179
ATCAGACACGGACACAGCAGAACACAC
+
B??@CA??9829@@@>@ABBB@CCBBB
@FG01X:00034:00180
ATATCGCGAGGGTATGGAAGACTCTATA
+
BBACBBBAAAC@CCBB@C@CCCBBB>A?
@FG01X:00034:00184
ACGCTCGACATGCCCAGGTACAGGAG
+
BBBB@BBCC@A?==:=@>BBDDC@CC
@FG01X:00034:00185
CGTGTCTCTAGGCACAGGATTTTGTGTAG
+
BBBBBBDBCBB@BB@@A@ACCC:DDA=@=
@FG01X:00034:00186
TAGTATCAGCCTCGCCATGACGAAGGTATTCC
+
9994949449@ABBB;<;BBB@@=?>D9<8<C
@FG01X:00034:00187
TACTGAGCTACACACACAGAAAGATTGGT
+
BBBBBBBA@A@BBBCB;:449-9AB@C@B
@FG01X:00034:00188
CGTGTCTCTAGGCACAGGATTTGTGTAG
+
@>999;:;ACB8<<CBB@999199911;
@FG01X:00034:00189
ACGCTCGACATGCCCAGGTACAGGAG
+
BBB?@BBCCCCFFF>AB@BBCCE@DB
@FG01X:00034:00191
TACTGAGCTACACACACAGAAAGATTGGT
+
BBBBCBCCBBBBCBDCBDDBC?BAB@B@@
@FG01X:00034:00193
TCTCTATGCGCTCCACATGTCTAAGGT
+
BBCABBCCCBBBB@CCCCABBCD@C@C
@FG01X:00034:00194
AGCACTGTAGCTGTCACTAGTTACTTAT
+
@@CCCDABBBBBBCBBBB@CBBCBB>AA
@FG01X:00034:00197
TCTCTATGCGCTCCACATGTCTAAGGT
+
BDCECCAAADDCCACCCBCB?AA@CAC
@FG01X:00034:00198
ATATCGCGGGGGTATGGAAGACTCTATA
+
BB<88944888+9BACFC@CCCCBCCBA
@FG01X:00035:00150
TAGTATCAGCCTCGCCATGACGAAGGTATTCC
+
B@BBBCBCDA@449969AA@BBC@CA<<AAC@
@FG01X:00035:00151
TCTCTATGCTCTCCACATGTCTAAGGT
+
BBBB@A><<CCBBBBCB@@@@@A>A>B
@FG01X:00035:00157
TCTCTATGCGCTCCACATGTCTAAGGT
+
44449?9>>=94424;44449442424
@FG01X:00035:00160
TGATACGTCTCCTTCCTTAGTTACTTCA
+
ABBBBBCBB??=A@C@CECBB@BBB@BC
@FG01X:00035:00162
ACGAGTGCGTTCCCCATGTCGTAGGTACTC
+
AABBBBBBCB=?>=6=9@@@BBAA?B<<<B
@FG01X:00035:00163
TACTGAGCTACACACACAGAAAGAATGGT
+
AAABBBBBAAA@@BCFC>8665//-11;=
@FG01X:00035:00164
ACGCTCGACATGCCCAGGTACAGGAG
+
BBBCBAABCDD@@?<?>=?CDDC@@A
@FG01X:00035:00169
TACTGAGCTACACACACAGAAAGATTGGT
+
BBBBBBCBBBBBBBCBA:944-9>>>B@D
@FG01X:00035:00171
TGATACGTCTCCTTCCTTAGTTACTTCA
+
BBBBBBBBBBB@C@C@C@BBA=@@B@@A
@FG01X:00035:00174
TACTGAGCTACACACACAGAAAGATTGGT
+
4444449BCDECCCCCBDBBC=AAB@B@C
@FG01X:00035:00176
TCTCTATGCGCTCCACTATGTCTAAGT
+
>8444444@>:11-//////4///,//
@FG01X:00035:00177
AGCACTGTAGCTGTCACTAGTTACTTGT
+
<<CCHCBC@@@BBBBBABB@A?BBB<AA
@FG01X:00035:00178
ACGAGTGCGTTCCCCATGTCGTAGGTACTC
+
BBA?ACB;::2444,9??>BCB@@=@@AAB
@FG01X:00035:00181
AGCACTGTAGCTGTCACTAGTTACTTGT
+
<BDDFBBCBCBBB??@BBBBCEBBB@AA
@FG01X:00035:00186
ACGTGTGCGTTCCCCATGTCGTAGGTACTC
+
BBBB??>BCB@ABC:DB@A==A@@=@AABA
@FG01X:00035:00188
ATCAGACACGGACACAGCAGAACACAC
+
BBAAABB@AA@ABBABCEDA@>ACBBB
@FG01X:00035:00192
TCTCTATGCGCTCCACATGTCTAAGGT
+
@944494949;;;694444449=:;9:
@FG01X:00035:00194
TACTGAGCTACACACACAGAAAGATTGGT
+
AA?ABBBBBBBBBCCA;;444-9@@@D@C
@FG01X:00036:00151
AGCACTGTAGCTGTCACTAGTTACTTGT
+
AACHCCCCAAABBCEBBBADB?BBA@BB
@FG01X:00036:00152
ATATCGCGAGGGTATGGAAGACTCTATA
+
CBBBBBBDCDD>BCCC@DB?@CCFCCCB
@FG01X:00036:00153
TACTGAGCTACACACACAGAAAGATTGGT
+
BBCCBBBBB:9<C@@@CB@@@<@>@=@=@
@FG01X:00036:00155
TCTCTATGCGCTCCACATGTCTAAGGT
+
BCCB@?CBBBB@B@CCCBBAACCBCAA
@FG01X:00036:00157
ATCAGACACGGACACAGCAGAACACAC
+
BB@@@BBBBA@ABBBABDCBB@BBBBB
@FG01X:00036:00158
TACTGAGCTACACACACAGAAAGATTGGT
+
B?@@AAAAAAAAABCCB?9996;BB@C@A
@FG01X:00036:00163
ACGAGTGCGTTCCCCATGTCGTAGGTACTC
+
@@BBBBBBBA6994,9C@ABBBBB?BBCBB
@FG01X:00036:00164
AGCACTGTAACAGTCACTAGTTACTTGT
+
BBABBCCCB?ABBCB@@ABCD@BBB?BB
@FG01X:00036:00169
AGCACTGTAGCTGTCACTAGTTACTTGT
+
ABCCCBBCBBBBBBCBBDDCBADBB@BB
@FG01X:00036:00171
TACTGAGCTACACACACAGAAAGATTGGT
+
>>>@ABB@??B@@BCCF@99969BB@C>A
@FG01X:00036:00172
ATCAGACACGGACACAGCAGAACACAC
+
BB>?ABBBBA?BBCBBCCCBB@BBBBB
@FG01X:00036:00173
AGCACTGTAGCTGTCACTAGTTACGT
+
B;<<CCB<<;;@;49CCCDCDB>A8-
@FG01X:00036:00175
TCTCTATGCGCTCCACATGTCTAAGGT
+
@@BBBBEDCDCCC@CC@AABBBC;<:9
@FG01X:00036:00178
TGATACGTCTCCTTCCTTAGTTACTTCAGTG
+
489999944@;8924249;=@=?=;244///
@FG01X:00036:00179
TACTGAGCTACACACACAGAAAGATTGGT
+
AAA@@@AAAB?@>>DBBB994-9>>>B@C
@FG01X:00036:00183
ACGCTCGACATGCCCAGGTACAGGAG
+
B?>?AA@@@BB@@@:?@=@BCCDACD
@FG01X:00036:00186
ATCAGACACGGACACAGCAGAACACAC
+
BB?@ABBBAA@AAAA>>A@@A@AAAAB
@FG01X:00036:00194
ATATCGCGAGGGTATGGAAAGACTCTATAG
+
98349889999049?<,11+/8///84333
@FG01X:00036:00199
CGTGTCTCTAGGCACAGGATTTTGTGTAG
+
BBBCCBCA@ABABB@@A@ABAC:@AA@@B
@FG01X:00037:00151
CGTGTCTCTAGGCACAGGATTTTGTGTAG
+
BBCCBBDDDDC@BBBBB@BCCD::::BBB
@FG01X:00037:00153
CGTGTCTCTAGGCACAGGATTTTGTGTAG
+
BBBBCBCCCDB@BBB@A?ACCC:A?@BBB
@FG01X:00037:00158
CGTGTCTCTAGGCACAGGATTTTGTGTAG
+
;;<<<<FGDDDCCCCAA>ABECBECBBBE
@FG01X:00037:00161
ACGCTCGACATGCCCAGGTACAGGAG
+
ABBBA??ACCC@@@>?B>BCCCC@BB
@FG01X:00037:00162
CGTGTCTCTAGGCACAGGATTTTGTGTAG
+
BBBBBBAAACD@CBBBB@BCDC::::BAC
@FG01X:00037:00165
TGATACGTCTCCTTCCTTAGTTACTTC
+
>@ABBBB@@@@>A@D@C@BCB@B@B@B
@FG01X:00037:00167
TACTGAGCTACACACACAGAAAGATTGGT
+
BBBBBBBBBBB@@@BCFD;998<BC@C@B
@FG01X:00037:00169
TGATACGTCTCCTTCCTTAGTTACTTCA
+
ABBBBBBBBBB@B@B@C?>??@@@B@BB
@FG01X:00037:00171
ATCAGACACGGACACAGCAGAACACAC
+
A?>>?BBBBB@BBBBBBCDAB@BC???
@FG01X:00037:00172
CGTGTCTCTAGGCACAGGATTTTGTGTAG
+
BBDBA@AACDDACCCA@<9999/9@@@@C
@FG01X:00037:00173
TAGTATCAAGCCTCGCCATGACGAAGGTATTCC
+
BAB88>1/,/876><<8;CCBBBC@C@CCB@CB
@FG01X:00037:00174
TACTGAGCTACACACACAGAAAGATTGGT
+
99:@=9;@;9;;;9AACA@@B<BBB@C@C
@FG01X:00037:00175
ATCAGACACTCGGACACAGCAGAACACACA
+
43938/.////8,//;;4/////,/8866/
@FG01X:00037:00176
CGTGTCTCTAGGCACAGGATTTTGTGTAG
+
BBBCCCDA@AC@BBBAB>AA?97AA?>>@
@FG01X:00037:00179
TAGTATCAGCCTCGTCATGACGAAGGTATTCC
+
BBCAABCCCB@::;@@@@B@@AA=AACBC@A>
@FG01X:00037:00182
CGTGTCTCTAGGCACAGGATTTTGTGTAG
+
AAABBDDBBDBAABCCB@BCCD:@A??>;
@FG01X:00037:00185
CGTGTCTCTAGGCACAGGATTTTGTGTAG
+
BBBBABBBAAAACCA@@<>>>?49999<B
@FG01X:00037:00186
TAATATCAGCCTCGCCATGACGAAGGTATTCC
+
BB?CBBC?@??<9:;=@BCCCBB?BACBB>B?
@FG01X:00037:00189
TGATACGTCTCCTTCCTTAGTTACTTCA
+
?BBBBBBAAAB@B@B@C@BBB@BBB@CC
@FG01X:00037:00191
TAGTATCAGCCTCGCCATGACGAAGGTATTCC
+
BBA>9<94499>B@A=ABB@B;:9<@B?@@AC
@FG01X:00037:00194
AGCACTGTAGCTGTCACTAGTTACTTGT
+
@@BBCCDCBCCBCCDBDABBC=@AB?BB
@FG01X:00037:00197
ATCAGACACGGACACAGCAGAACACAC
+
;;;;B@@@@?@@@AACBCCAA?A<<;C
@FG01X:00037:00199
TACTGAGCTACAAACACAGAAAGATTGGTGC
+
AAABBDDBBBBBB?BBBCCBD?????B=@B@
@FG01X:00038:00150
TGATACGTCTCCTTCCTTAGTTACTTCA
+
EBBCCCCA?@B>B>B@DBCCCACBB?BB
@FG01X:00038:00152
TGATACGTCTCCTTCCTTAGTTACTTCA
+
@BBBBBCBBAA?B?BDHACCB?AAA@CC
@FG01X:00038:00153
ACGAGTGCGTTCCCCATGTCGTAGGTACTC
+
BA?AABCBCC@BBC:C?@?=>@@?=?@@>A
@FG01X:00038:00154
ACGAGTGCGTTCCCCATGCTCGTAGGTACGTC
+
99844444892444,4:44444411,//////
@FG01X:00038:00156
TAGTATCAGCCTCGCCATGACGAAGGTATTCC
+
CBB??ACCDC@BB@@=ACBCCCBBE@CAA=@>
@FG01X:00038:00164
AGCACTGTAGCTGTCACTAGTTACTTGT
+
AACCCC@C@A@B?BBBBBBADACBB>AB
@FG01X:00038:00167
TCTCTATGCGCTCCACATGTCTAAGGT
+
CAA@B<946////,//:44499?A@=?
@FG01X:00038:00169
CGTGTCTCTAGGCACAGGATTTTGTGTAG
+
CCBCBBBAABD@BBCDC@???=6@ABA>>
@FG01X:00038:00171
CGTGTCTCTAGGCACAGGATTTTGTGTAG
+
@AAAAABBAF@?BBBBB?BCFC::::AAC
@FG01X:00038:00172
ATCAGACACGGACACAGCAGAACACAC
+
B?<B?@?AAA=@@AABBCDAA?BCDBB
@FG01X:00038:00173
TCTCTATGCGCTCCACATGTCTAAGGT
+
9==ACCBD@@BAB@BBBB@@?BB@C@C
@FG01X:00038:00174
ATATCGCGAGGGTATGGAAGACTCTATA
+
ABBBBBCCCCC=BBEE@DAAAACCCC@@
@FG01X:00038:00175
TGATACGTCTCCTTCCTTAGTTACTTCA
+
BA@@BBBBBBB@D@C@B@ABB@BBB@BB
@FG01X:00038:00176
ATATCGCGAGGGTATGGAAGACTCTATA
+
BC?@?@@BABB?BCBB@C@CCCBBAABA
@FG01X:00038:00178
ATCAGACACGGACACAGCAGAACACAC
+
BB;>?BBBBB@BBBBBAAABB@CBBBB
@FG01X:00038:00179
TACTGAGCTACACACACAGAAAGATTGGT
+
BBBBBBCBBBBBCBBCCCCBC=BBC@B@C
@FG01X:00038:00180
ATATCGCGAGGGTATGGAAGACTCTATA
+
BB?AABBCCBC>BCCB@@@@ABBAA>>>
@FG01X:00038:00182
ATCAGACACGGACACAGCAGAACACAC
+
@BB>BA@@BB?BBCCDC::;C@CCCCC
@FG01X:00038:00186
AGCACTGTAGCTGTCACTAGTTACTTGT
+
ABBBBDCCCBCBABBAABBBD@BBB@BB
@FG01X:00038:00191
CGTGTCTCTAGGCACAGGATTTTGTGTAG
+
BBBBBCDBBCCABBBCB?BCCC::>=BBA
@FG01X:00038:00198
ATCAGACACGGACACAGCAGAACACAT
+
BB??ABBBBA@ABAABBCCAA?ACBBB
@FG01X:00038:00199
CGTGTCTCTAGGCACAGGATTTTGTGTAG
+
<CCDCCCBBBB?BB@A@=99;9/9A999>
@FG01X:00039:00150
TCTCTATGCGCTCCACATGTCTAAGGT
+
BECCBBDCBDDCD@AAA@89999=?=?
@FG01X:00039:00154
ATCAGACACGGACACAGCAGAACACAC
+
@@@BBBBBBB@BBBBCDDCCC?ECCCB
@FG01X:00039:00156
TGATACGTCTCCTTCCTTAGTTACTTCA
+
>AAAABBBC@@>@@D@D@BBB@BB@@BC
@FG01X:00039:00159
AGCACTGTAGCTGTCACTAGTTACTTGT
+
AACCFCCCBBBB??BBBBBCC@BBB?BB
@FG01X:00039:00161
ATATCGCGAGGGTATGGAAGCCTCTATAGAG
+
A?BBBBBB@@@:>B@@=AACC@CECBBBBBA
@FG01X:00039:00163
TACTGAGCTACACACACAGAAAGATTGGT
+
BBBCBBCBBCICAACCHFCCBABBB@B?F
@FG01X:00039:00164
TCTCTATGCGCTCCACATGTCTAAGGT
+
99449499><99AB9944//,,,*,*,
@FG01X:00039:00165
ACGCTGCCCAGGTACAGGAGACTG
+
BBBBB@=@<@@=ADCDDBCCCCCC
@FG01X:00039:00167
ATCAGACACGGACACAGCAGAACACAC
+
CA??AGCCCC?BCBBC@AA??>ACECH
@FG01X:00039:00169
ATATCGCGAGGGTATGGAAGACTCTAT
+
A?BBBBB?BBC@CBAA@D@BBBBBBA>
@FG01X:00039:00171
TACTGAGCTACACACACAGAAAGATTGGT
+
BBBBBBBBBBB@@@BCDD9996;==@D@C
@FG01X:00039:00178
TAGTATCAGCCTCGCCATGACGAAGGTATTCC
+
CBCBBBB::<B?>;;8<BBBBBB?BECCC?B?
@FG01X:00039:00182
TAGTATCAGCCTCGCCATGACGAAAGTATTCC
+
CBCBBBBBCC@@A996;@@@A@??<ACCC@DA
@FG01X:00039:00183
TGATACGTCTCCTTCCTTAGTTACTTCA
+
@@BBBBBBBBB?ABA@C@?@@@BBB@BB
@FG01X:00039:00184
ATATCGCGAAGGGTATGGAAGACTCTAT
+
AAB=::8//,11+/888:EDAEBCCBB>
@FG01X:00039:00185
AGCACTGTAGCTGTCACTAGTTACT
+
BB?BBBBB?BBBBBB@BBBCCBCBB
@FG01X:00039:00186
ACGCTCGACATGCCCAGGTACAGGAG
+
BBBBB==BFFF;;;8;B>BBCBA?BC
@FG01X:00039:00187
TGATACGGTCTCCTTCCTTAGTTACTTCA
+
?@AABBB@BAAA@B@B@C@<??@===@AB
@FG01X:00039:00188
TAGTATCTGCCTCGCCATGACGAAGGTATTCC
+
BBBBBBCBAA?@?AA=ACB@>@?=@>ABB>B>
@FG01X:00039:00189
ATCAGACACGGACACAGCAGAACACAC
+
BC?>?BBBBB?BBBBBCCCBB@CBBCB
@FG01X:00039:00192
ACGCTCGACATGCCCAGGTACAGGAG
+
>BBBB??BCDCAAA>??=?BBCD@CC
@FG01X:00039:00197
TCTCTATGCGCTCTACTG
+
ACBB??AC@;<<CCCCCB
@FG01X:00040:00154
TGATACGTCTCCTTCCTTAGTTACTTCA
+
BBBABBCBAAA?A?BDDAB??@@@@@AA
@FG01X:00040:00155
ACGAGTGCGTTCCCCATGTCGTAGGTACTC
+
A?BBBBBBA@6944,9?=@@CBBC@C<<<C
@FG01X:00040:00160
ACGAGTGCGTTCCCCATGTCGTAGGTACTC
+
BBBBBBBBB@6944,9?=>=AA@@=@@@@A
@FG01X:00040:00162
ACGAGTGCGTTCCCATGTCGTAGCT
+
BAAAABBBCB>@?:@@4;;<ABB@@
@FG01X:00040:00163
ATATCGCGAGGGTATGGAAGACTCTATA
+
BBABBBBBBBBACDCB@F?BABBAA???
@FG01X:00040:00164
TACTGAGCTACACACACAGAAAGATTGGT
+
A@ABBCB?ABBBAABBBB9996;@@>BAC
@FG01X:00040:00166
TACTGAGCTACACACACAGAAAGATTGGT
+
BABBDBCCBBB@?AC@??99909?@>BCC
@FG01X:00040:00167
ACGAGTGCGTTCCCCATGTCGTAGGTACTC
+
BBBBBBBBBB?BAB9B<<<ABB@@=@<99@
@FG01X:00040:00169
ATATCGCGGGGGTATGGAAGACTCTATA
+
BB=::;44444+8;AAAHAHHEDCBAAB
@FG01X:00040:00170
TACTGAGCTACACACACAGAAAGATTGGT
+
A?BBABBBB??@@@BCB@994-9>>>B@C
@FG01X:00040:00176
ATCAGACACGGACACAGCAGAACACAC
+
B@>>?CBBBB@BBBBBBCDBB@BBBBB
@FG01X:00040:00178
TGATACGTCTCCTTCCTTAGTTACTTCA
+
??BBBBBBAAA@B@@@C@?AA<@@@@CB
@FG01X:00040:00179
ATATCGCGAGGGTATGGAAGACTCTATA
+
BB?@?BBECCD>BBCB@C@CCCCBBBC@
@FG01X:00040:00181
CGTGTCTCTAGGCACAGGATTTTGTGTAG
+
BAABBAB@@A@@B?BBC@CBDB9@A?>>@
@FG01X:00040:00187
CGTGTCTCTAGGCACAGGATTTTGTGTAG
+
CGCBBBDAAACCCCCCC?BBBA7ABAAAD
@FG01X:00040:00196
TAGTATCAGCCTCGCCATGACGAAGGTATTCC
+
BBCBBCB@AABBB<;9;CCAA@>=@=??@=A?
@FG01X:00040:00199
CGTGTCTCTAGGCACAGGATTTTGTGTAG
+
BBBBBBBCCECABBBBD@BBBB9AEDDBB
@FG01X:00041:00151
TGATACGTCTCCTTCCTTAGTTACTTCA
+
@BBBBBBBBBA@B@C@ECABA?BBB?BB
@FG01X:00041:00152
TGATACGTCTCCTTCCTTAGTTACTTCA
+
ACCCDBB@A@C@C@C@CCBBB@AA@@BC
@FG01X:00041:00153
ACGCTCGACATGCCCAGGTACAGGAG
+
?BBBBABECEBAAA=AB?CBCCD@@@
@FG01X:00041:00154
TAGTATCAGCCTCGCCATGACGAAGGTATTCC
+
BABBCBC@A@=@A@@=@BABBCC@D@CBA?A@
@FG01X:00041:00155
TAGTATCAGCCTCGCCATGACGAAGGTATTCC
+
BCBBDCCAGB=@A;96;CCBCBC@ECCBCABA
@FG01X:00041:00160
ATCAGACACGGACACAGCAGAACACAC
+
@??BBBBBBB?BBBEBAA@@@@A@@@A
@FG01X:00041:00163
ACGCTCGACATGCCCAGGTACAGGAG
+
@BBBBBABCCC@??<?B>BBCDB@CC
@FG01X:00041:00165
TACTGAGCTACACACACAGAAAGATTGGT
+
BBABBBB???BABBCFBB:9989BB@B@@
@FG01X:00041:00167
CGTGTCTCTAGGCACAGGATTTTGGTGTAG
+
BBBAA>@ACDB@AA@@B@BBBB:C?AACBH
@FG01X:00041:00168
AGCACTGTAGCTGTCACTAGTTACTTGT
+
<AGNCBBCBBCBBAA>ABB@F?ABB@BB
@FG01X:00041:00175
AGCACTGTAGCTGTCACTAGTTACTTGT
+
;<CBBBCDBBCCBBBBCCCCCACCB@BB
@FG01X:00041:00177
ATCAGACACGGACACAGCAGAACACAC
+
BB8:<B@@@B>BBBBBBBCCC?CCCBB
@FG01X:00041:00178
ATCAGACACGGACACAGCAGAACACAC
+
?>>BBBBBBB?BBBBBBBBBB@BBABA
@FG01X:00041:00179
TGATACGTCTCCTTTTAGTTACTTCAGTGC
+
?@?ABBBBBBBAAAA9BJEADBC@BBBB@A
@FG01X:00041:00182
TACTGAGCTTACACACACAGAAAGATTGGT
+
BBBAABAAA=??ABBCBA@9996;@B@C@C
@FG01X:00041:00185
ACGCTCGACATGCCCAGGTACAGGAG
+
@@@BAAABBCD@@?<?@>ABCDC@CC
@FG01X:00041:00188
CGTGTCTCTAAGCACAGGATTTTGTGTAG
+
BBBBABGC::8=E?BBC?BCCCAACADDI
@FG01X:00041:00189
TAGTATCAGCCTCGCCATGACGAAGGTATTCC
+
AABAABB>><@BCCD?BCCBBBC@B?C<<69=
@FG01X:00041:00191
TACTGAGCTACACACACAGAAAGATTGGT
+
BBB@ABBBB?A??BCCFCBBB>BBBAB99
@FG01X:00041:00196
CGTGTCTCTAGGCACAAGATTTTGTGTAG
+
>@@ABADDCCC@BBBC@CBDDB9BBB==A
@FG01X:00041:00198
ATCAGACACGGACACAGCAGAACACAC
+
BB@@AAACCC@CCCBBBBCCC@DBBBB
@FG01X:00041:00199
CGTGTCTCTAGGCACAGGATTTTGTGTAG
+
B9:9@ACAAABACCCBB@BCCC:CCCCB?
@FG01X:00042:00152
AGCACTGTAGCTGTCACTAGTTACTTGT
+
@@CCCDCCCCCBCCCCCAAAD@BBC@AB
@FG01X:00042:00156
ATCAGACACGGACACAGCAGAACACAC
+
@BBBBBBBAA@BBCECCCB@@@ACBBC
@FG01X:00042:00162
ACGCTCCGACATGCCCAGGTACAGGAG
+
@CCBBB@BBB@AADC@DCACDCCC?BA
@FG01X:00042:00165
ACGCTCGACATGCCCAGGTACAGGAG
+
>?>?AABECBB@??<?A@CBBBB@CB
@FG01X:00042:00167
ACGCTCGACATGCCCAGGTACAGGAG
+
AA?AA@@BC@@9996;@?BCCBC@CB
@FG01X:00042:00168
TGATACGTCTCCTTCCTTAGTTACTTCA
+
B@?AACC@A@B?CBCAC@BAA?B?BABB
@FG01X:00042:00171
TACTGAGCTACACACACAGAAAGATTGGT
+
BBBBBBBBBBBBBBCBCA=>?<>?B@B@C
@FG01X:00042:00172
TGATACGTCTCCTTCCTTAGTTACTTCA
+
8944488>>99692424878878=@599
@FG01X:00042:00175
TGATACGTCTCCTTCCTTAGTTACTTCA
+
CCBBCCCBBBC@C?B@BBDGGBBBB>AB
@FG01X:00042:00184
ATATCGCGAGGGTATGGAAGACTCTATA
+
BBBC???BBCC?BBCB@C@BBBBBB@@@
@FG01X:00042:00186
ATATCGCGAGGGTATGGAAGACTCTATA
+
BB>?@CACBBB?BEDC@B?@@BBBBBB>
@FG01X:00042:00190
TGATACGTCTCCTTCCTTAGTTACTTCA
+
BB?BBCCBBAA?ACC@C?BBB@BBB@CC
@FG01X:00042:00191
TGATACGTCTCCTTCCTTAGTTGC
+
@@AC@?@@@@@=>;@<>@BA@=@B
@FG01X:00042:00194
ATATCGCGAGGGTATGGAAGGC
+
BBBABB@@99969<7700)*)*
@FG01X:00042:00196
ACGAGTGCGTTCCCCATGTCGTAGGTACTC
+
@ABBBBB?;;2444,9@>?ABCCC@C;<<A
@FG01X:00042:00197
TGATACGTCTCCCTTCCT
+
@ACBA=?4/---*-*,**
@FG01X:00043:00152
ACGAGTGCGTTCCCCATGTCGTAGGTACTC
+
AA??BBBBB@===92=9@@@BB@@?B;=<B
@FG01X:00043:00154
TACTGAGCTACACACACAGAAAGATTGGT
+
A@@BBCECBBB??BDCCAAAC=AAB@B@C
@FG01X:00043:00157
ATATCGCGAGGGTATGGAAGACTCTATA
+
CBAABB@>9998<CCC@C@BBBBBBBB@
@FG01X:00043:00158
TAGTATCAGCCTCGCCATGACGAAGGTATTCC
+
CBBBCBBCCCBBBAB?ABBAABB9;8;A@=AB
@FG01X:00043:00163
TGATACGTCTCCTTCCTTAGTTACTTCA
+
ABABBBBBBBE@C@D@C@ABB@BCC>BB
@FG01X:00043:00164
CGTATCTCTAGGCACAGGATTTTGTGTAG
+
BBBBBCCBBBC@CBBCB?==994????>@
@FG01X:00043:00165
ATCAGACACGGACACAGCAGAACACC
+
:;;BCCCCCC?BDBABCDDB@>;982
@FG01X:00043:00169
AGCACTGTAGCTGTCACTAGTTACTTGT
+
<<CB@ABCCCCBABBBBDCCC@CBC@BD
@FG01X:00043:00175
ATCAGACACGGACACAGCAGAACACAC
+
BAAABBBBBB@BBBBBADBBB@BBBAA
@FG01X:00043:00178
TGATACGTCTCCTTCCTTAGTTACTTCA
+
BBBBBBBBBBB@B@B@A@?AA@AAB@CC
@FG01X:00043:00180
AGCACTGTAGCTGTCACTAGTTACTTGT
+
<<EEHBCCABABBBBBABBCC@CCB@BB
@FG01X:00043:00182
TGATACGTCTCCTTCCTTAGTTACTTCA
+
BBBBBBBBBBB@C@B@C@BBB@B@@>?B
@FG01X:00043:00185
TCTCTATGCGCTCCACATGTCTAAGGT
+
BAAAAEEBBCC<<;<BA?99999?F<B
@FG01X:00044:00155
CGTGTCTCTAGGCACAGGATTTTGTGTAG
+
ABBBCBCCAAA@BBBCCBDCCB9??=@@B
@FG01X:00044:00160
TAGTATCAGCCTCGCCATGACGAAGGTATTCC
+
@AABCCEADB@??:;8<CCCECE@D@CBB=A>
@FG01X:00044:00166
TGATACGTCTCCTTCCTTAGTTACTTCA
+
BBBBBBBDB??>A@CBC@BAA@AAA@BB
@FG01X:00044:00175
TAGTATCAGCCTCGCCATGACGAAGGTATTCC
+
BBBBC;999929989;>@9;<CC=B6444292
@FG01X:00044:00177
TACTGAACTACACACACAGAAAGATTGGTGC
+
ABBBBB?BCDCDF::<AA;;;6;AA>B?B@B
@FG01X:00044:00181
ATCAGACACGGACACAGCAGAACACAC
+
@>;>@BBBBB?BBCBCCCCCB?BBBBB
@FG01X:00044:00184
AGCACTGTAGCTGTCACTAGTTACTTGT
+
<<CCGB@AAAAAAA@@@BBCC@BBB>AA
@FG01X:00044:00186
TGATACGTCTCCTTCCTTAGTTACTTCA
+
BBBABBD@@AB?CACAB?B@A@A@@?BB
@FG01X:00044:00188
AGCACTGTAGCTGTCACTAGTTACTTGT
+
?@CD<;@EBBBCBBBC@@AAC@BBC?CC
@FG01X:00044:00189
ATCAGACACGGACACAGTCAGAACACAC
+
8<7349788=<9:@@99;?9=?944444
@FG01X:00045:00150
AGCACTGTAGCTGTCACTAGTTACTTGT
+
<<CCBBBECCCCBBCB===A@;>>?599
@FG01X:00045:00152
ATCAGACACGGACACAGCAGAACACAC
+
BCAB??>BBB@BBEBBCBCCB@BBBBB
@FG01X:00045:00157
TACTGAGCTACACACACAGAAAGATTGGT
+
A>>>BBAA???@@@BCDC9996;A?@C@C
@FG01X:00045:00165
ACGAGTGCGTTCCCCATGTCGGAGGTACTC
+
BBBBBABBBB8999,44;;BC@BC?BBBBB
@FG01X:00045:00167
TACTGAGCTACACACACAGAAAGATTGGT
+
BBBCCCBBAABBBBCBA@944-9>??C@B
@FG01X:00045:00175
TACTGAGCTACACACACAGAAAGATTGGT
+
AAAA@BBBBBBBBBCBBB???<?BC@B@C
@FG01X:00045:00181
ACGAGTGCGTTCCCCATGTCGTAGGTACTC
+
ABCBBBBBBC@CCC9BC@@@BB@@=@<;<>
@FG01X:00045:00191
ACGAGTGCGTTCCCTCGTAGGTACTC
+
@BABC?>@BA=AB=@AAEDDBD<>>C
@FG01X:00045:00193
TACTGAGCTACACACACAGAAAAAATTGGTGC
+
???AAAAAAAAABBB@::444444*9=@@CCC
@FG01X:00046:00153
TAGTATCAGCCTCGCCATGACGAAGGTATTCC
+
BBB??AB<<9?>>;;8;BABBCC@C@CCD?A?
@FG01X:00046:00160
TACTGAGCTACACACACAGAAAGATTGGT
+
@@ADDBDCBBBAAA?=AB;;;9<CB@C@@
@FG01X:00046:00168
TAGTATCAGCCTCGCCATGACGAAGGTATTCC
+
@AB;/1811/,,0,,*/6;;99:@C?AAC@DC
@FG01X:00046:00169
TACTGAGCTACACACACAGAAAGATTGGT
+
BABBBBCBBBBBB@A@CCBBB>@@@=@=@
@FG01X:00046:00170
TCTGCGCTCCACATGTCTAAGGTACTG
+
??ACCCBBB@CCBBB??@H@DACCCCC
@FG01X:00046:00173
TCTCTATGCGCTCCACATGTCTAAGGT
+
99?BCDDA@@BBB@CCCBAAACD@DBA
@FG01X:00046:00176
ATCAGACACGGACACAGCTGAACACAC
+
;7::999==?=@@A@@<<1//,/8866
@FG01X:00047:00156
TACTGAGCTACACACACAGAAAGATTGGT
+
A@BDB;=;CBBACBA<9999908894848
@FG01X:00047:00159
TAGTATCAGCCTCGCCATGACGAAGGTATTCC
+
BCBABBCCCC@?B??=ABBBBBA@CCCCB?B@
@FG01X:00047:00162
CGTGTCTCTAGGCACAGGATTTTGTGTAG
+
BBBBBBDDCCB@CBBBA>9444,4:9=>@
@FG01X:00047:00167
ACGCTCGACATGCCCAGGTACAGGAG
+
AA>?@BBCCCDAAA:;;7;CCCCACC
@FG01X:00047:00174
ATATCGCGAGGGTATGGAAGACTCTAT
+
BB@@ABBDCCC=CDDC@DEBBBBBBA:
@FG01X:00047:00175
AGCACTGTAGCTGTCACTAGTTACTTGT
+
<@LGCB>CBBBBBBBCBCDCDABBB=?@
@FG01X:00047:00179
CGTGTCTCTAGGCACAGGATTTTGTGTAG
+
BBBBBBBBBCD@BAAAB@BCCC:@A=99:
@FG01X:00047:00181
CGTGTCTCTAGGCACAGGATTTTGTGTAG
+
BBBBBBBCCCD>??@==;9999/999@@@
@FG01X:00047:00184
ACGCTCGACATGCCCAGGTACAGGAG
+
BBBABBDC==>99919><?@<99>D?
@FG01X:00047:00186
CGTGTCTCTAGGCACAGGATTTTGTGTAG
+
BBBBBBCCCCD@BBBBB@BECD:@A?==;
@FG01X:00047:00195
TACTGAGCTACACACACAGAAAGATTGGT
+
?@ACCCCBBBBBJCCCCBBBB<@@@@B@@
@FG01X:00047:00198
ACGAGTGCGTTCCCCCATGTCGTAGGTACTC
+
A:BAB;;4?@59944+4444444449998:1
@FG01X:00048:00160
CGTGTCTCTAGGCACAGGATTTTGTGTAG
+
BBBCCCAAAGBCFABBC?@@=929???>>
@FG01X:00048:00162
AGCACTGTAGCTGTCACTAGTTACTTGT
+
<<CDDC@@BBAABBBBBBECE@A???>>
@FG01X:00048:00164
ACGCTCGACATGCCCAGGTACAGGAG
+
89?B>9;9>??99914>;>>BCE@DB
@FG01X:00048:00170
AGCACTGTAGCTGTCACTAGTTACTTGT
+
<>DCCCCCBABBBBDBBDCCC@B?A<=@
@FG01X:00048:00175
ACGAGTGCGTTCCCCATGTCGTAGGTACTC
+
@@@BBBBA882444,9A@ABCCCC@C;<<B
@FG01X:00048:00179
TCTCTATGCGCTCCACATGTCTAAGGT
+
ABHCCCCDBB@@@@BABBBDCCC@CCC
@FG01X:00048:00181
ATATCGCGAGGGTATGGAAGGCTCTATAGAGG
+
CC@AACCDCDDBCBBA@CDB@CCCDCCCCCB@
@FG01X:00048:00184
AGCACTGTAACTGTCACTAGTTACTTGT
+
B9<<DCAACACCBBABB==@@;>>>;>>
@FG01X:00048:00193
CGTGTCTCTAGGCACAGGATTTTGTGTAG
+
BBABBADAAAC@BBBBB@BCCD:@A=A@@
@FG01X:00048:00196
ACGCTCGACATGCCCAGGTACAGGA
+
CAA???BAAB:494-9AA>>@9959
@FG01X:00049:00150
TGATACATCTCCTTCCTTAGTTACTTCA
+
BBAABBBBBBB?B?BBD@BBB??@@BCA
@FG01X:00049:00160
TGATACGTCTCCTTCCTTAGTTACTTCAGTG
+
BBBBBBBBBBC@D@C@C@ABB@BBB@;:77/
@FG01X:00049:00163
AGCACTGTAGCTGTCACTAGTTACTTGT
+
99===BFCBB=4999999944248;29:
@FG01X:00049:00165
CGTGTCTCTAGGCACAGGATTTTGTGTAG
+
CCCBBB@@AAC@ABBBB@BBBB7<<;?>@
@FG01X:00049:00184
ACGAGTGCGTTCCCCATGTCGTAGGTACTC
+
BA?ABBBBBC?AA@9AAABBAA@C@C;<<@
@FG01X:00049:00189
TACTGAGCTACACACACAGAAAGATTGGT
+
DBBBBCCCDCCCBBABB:<;B<A@@?B?A
@FG01X:00004:00200
CGTGTCTCTAGGCACAGGATTTTGTGTAG
+
CCCCC@AACCDACDDAACADEFBCEB;99
@FG01X:00004:00203
AGCACTGTAGCTGTCACTAGTTACTTGT
+
;<CCAAACBBBBBBBBBAAACACCC?BB
@FG01X:00004:00204
ATATCGCGAGGGTATGGAAGACTCTATA
+
BBAABB=A9998;BBC@B?BCCCBBBBB
@FG01X:00004:00205
AGCACTGTAGCTGTCACTAGTTACTTGT
+
<=CEBBBCBBBB?AABBBCCD@CCC@BB
@FG01X:00004:00206
TCTCTATGCTCTCCAATGTCTAAGGGT
+
BBBDAAEA??CCCBC@BBA=A?>???A
@FG01X:00004:00207
TCTCTATGCGCTCCACATGTCTAAGGT
+
BBBBBDCCBB?>?@CDCC?>>@==@@C
@FG01X:00004:00208
TGATACGTCTCCTTCCTTAGTTACTT
+
BBCCBBCCBAA?A@C;::8--+-,,*
@FG01X:00004:00211
ATATCGCGAGGGTATGGAAGACTCTATA
+
BB??ABBC?@@>ACCC@AAADECCBABA
@FG01X:00004:00212
AGCACTGTAGCTGTCACTAGTTACTTGT
+
<<CCEC@C@AAAAABBBBA@C@BBB@BB
@FG01X:00004:00213
TACTGAGCTACACACACAGAAAGATTGGT
+
A@@BBBBBBBB@A>CB;;444-9>>;@AC
@FG01X:00004:00218
AGCACTGTAGCTGTCACTAGTGC
+
AAAABBBB@@ABBCCBBAAACCC
@FG01X:00004:00223
TCTCTATGCGCTCCACATGTCTAAGGT
+
BBCCBBCCBBBBCACCBBBCDDCDD@D
@FG01X:00004:00224
ACGAGTGCGTTCCCCATGTCGTAGTACTC
+
;@@<;;BB;;<;D@4B><<D@@>@@B;99
@FG01X:00004:00242
TGATACGTCTCCTTCCTTAGTTACTTCA
+
9=:9<9BBCCC@C;<59;889<984244
@FG01X:00004:00243
TAGTATCAGCCTCGCCATGACGAAGGTATTCC
+
ABBAABBCDC@@9;<=@<=>>11-/777=?CA
@FG01X:00004:00245
ATATCGCGAGGGTATGGAAGACTCTATA
+
BB?@?B=A@@A@ACCB@A?BCHDBB?A?
@FG01X:00004:00249
TACTGAGCTACACACACAGAAAGATTGGT
+
BBABBBBBBBBBBAEBAB9998;B@@C@C
@FG01X:00005:00201
ATCAGACACGGACACAGCAGAACACAC
+
BBB?AABBBA@BBCBCCDDA@>@BCBB
@FG01X:00005:00205
ACGCTCGACATGCCCAGGTACAGGAG
+
BCBBBBBCDDCCCC><<<<CCCC@=<
@FG01X:00005:00213
ATATCGCGAGGGTATGGAAGACTCTATA
+
BB@ABBBB???>A@@A?B?BAA@CCBBB
@FG01X:00005:00215
TGATACGTCTCCTTCCTTAGTTACTTCA
+
BCCB@ABCBAA>A@CBD@BABDEBC@CB
@FG01X:00005:00216
TCTCTATGCGCTCCACATGTCTAAGGT
+
BBBBBCCAAACBCABC@??B@@C=A?A
@FG01X:00005:00218
TACTGAGCTACACACACAGAAAGATTGGT
+
BAAACCCBA@CCDCCBCB@@>:=@@7::;
@FG01X:00005:00219
ATCAGACACGGACACAGCAGAACACAC
+
BBAA@?@A@@=@>?>@99;99:@@111
@FG01X:00005:00228
ACGCCTCGACATGCCAGTACAGGAGA
+
1101,///44//,,*,,,0/44:444
@FG01X:00005:00230
TACTGAGCTACACACACAGAAGATTGGT
+
AA?@@AAAAAAAAABCCC@?>?BBEB@A
@FG01X:00005:00231
TCTCTATGCGCTCCACATGTCTAAGGT
+
CBBBBCDCCCCBBACDGBAABCE@C?B
@FG01X:00005:00233
CGTGTCTCTAGGCACAGGATTTTGTGTAG
+
>AAB@@CCC<<:<;99A>9999/9>??<<
@FG01X:00005:00238
TACTGAGCTACACACACAGAAAGATTGGT
+
;<=CECC<<<EADDCCDC<<;7<B@@C@C
@FG01X:00005:00240
TCTCTATGCGCTCCACATGTCTAAGGT
+
@@CCAAAAAACBB@CCCBBBCCC@BBA
@FG01X:00005:00247
TGAAACGTCTCCTTCCTTAGTTACTTCAGTGC
+
>98908@@BDC@B@B@C@DCC@AAA@CCCBBB
@FG01X:00006:00201
ACGAGTGCGTTCCCCATGTCGTAGGTACTC
+
AA?AAABBB@6444,9?=@ABBBC@C;?<D
@FG01X:00006:00202
ATATCGTATGGAAGACTCTATGGG
+
BAABBBBBBB@B@>>ACCBC;;;7
@FG01X:00006:00204
CGTGTCTCTAGGCACAGGATTTGTGTAG
+
9944::9=?B@=@@99959991444449
@FG01X:00006:00205
ACGAGTGCGTTCCCCATGTCGTAGGTACTC
+
BBB=??BB;;2444,9???ABBAB?B<<<C
@FG01X:00006:00206
TACTGAGCTACACACACAGAAAGATTGGT
+
?@CCCDC?@@CCCCB=B@99909>>;@@C
@FG01X:00006:00217
TGATACGTCTCCTTCCTTAGTTACTTGTGC
+
AAAABBBBCBB?B@C@CDCBB@BBC?CCCC
@FG01X:00006:00222
ATATCGCGAGGGTATGGAAGACTCTATAG
+
9?C99;;;>AA<BBCDBFBFCBBB=@;;7
@FG01X:00006:00224
TACTGAGCTACACACACAGAAAGATTGGT
+
???AAAA@@@ABBBCBFB444-9@@>B?B
@FG01X:00006:00225
GTGTCTCTAGGCACAGGATTTTGTGTAG
+
<>BBBBBD@@@CCCBB?BCBB9BBB?BB
@FG01X:00006:00228
TCTCTATGCGCTCCACATGTCTAAGGT
+
BABCDCDAAABBB@BBCBAABBB@D?C
@FG01X:00006:00232
ATATCGCGGGGTATGGAAGACTCTATA
+
?B899>9444,4444242444444444
@FG01X:00006:00233
AGCACTGTAGCTGTCACTAGTTACTTGT
+
B?@ABBBCCCCCCCCCCEBBB?@@@=@A
@FG01X:00006:00236
ATATCGCGAGGGTATGGAAGACTCTATAG
+
BABBBAABCCD?CCCE>ABADCBA?ACB<
@FG01X:00006:00246
ACGCTCGACATGCCCAGGTACAGGAG
+
@?BBBBBBB??=@@<@A?BCCCC@CC
@FG01X:00007:00214
TCTCTATGCGCTCCACATGTCTAAGGT
+
BBDCAABICDCBC@BBCBBCCCD?A?B
@FG01X:00007:00215
ATATCGCGAGGGTATGGAAGACTTCTAT
+
48>>94894;;6//11,/56///56833
@FG01X:00007:00216
AGCACTGTAGCTGTCACTAGTTACTTGT
+
<<CCEDAABBCC?B@AAAB@CBBBB?@A
@FG01X:00007:00217
CGTGTCTCTAGGCACAGGATTTTGTGTAG
+
BCCCBBCCCCD@BBBBB>BBCC:BCEB=A
@FG01X:00007:00221
AGCACTGTAGCTGTCACTAGTTAATTGT
+
AACCCDBD???BBBB@@AACEBC>?>@C
@FG01X:00007:00224
ACGAGTGCGTTCCCCATGTCGTAGGTACTC
+
??BBCB@:882999-9B>?BDCBC@>;<<C
@FG01X:00007:00225
TAGTATCAGCCTCGCCATGACGAAGGTATTCC
+
BCBBBBB?AABB?:;8;BB@@@>=A>A@B7;7
@FG01X:00007:00226
CGTGTCTCTAGGCACAGGATTTTGTGTAG
+
BB?BBBBCBCD@ABBBBACCDB9@A?>>B
@FG01X:00007:00236
TAGTATCAGCCTCGCCATGACGAAGGTATTCC
+
ABCA?ADDDB@==;;8;@A@@;;8<@A@ABFB
@FG01X:00007:00238
TCTCTATGCGCTCCACATGTCTAAGGT
+
BBBB@AABBABAB@BBBBAAACD@D@C
@FG01X:00007:00239
ATATCGCGAGGGTATGGAAGACTCTATA
+
CB;;9@@>444-44442499449==966
@FG01X:00008:00202
AGACACAGCAGAACACACAGAC
+
?@CD@AACCCBEABCCC@B@@9
@FG01X:00008:00205
ATATCGCGAGGGTATGGAAGACTCTATA
+
BBA???CCCCB>CCAA?B@CCDBCBAAA
@FG01X:00008:00208
CGTGTCTCTAGGCACAGGATTTTGTGTAG
+
:=BCCCCCCECCC@A@A>@@@@6@BBABB
@FG01X:00008:00210
TAATATCAGCCTCGCCATGACGAAAGGTATTCC
+
//,/667=BB??88968???@999-49:>C@CF
@FG01X:00008:00212
TACTGAGCTACACACACAGAAAGATTGGT
+
AAAAAAAAABBBBBCAA?9996;BC@C@A
@FG01X:00008:00213
ATATCGCGAGGGTATGGAAGACTCTAT
+
CA???A@DCCH>BBAA@CAB@AABC@9
@FG01X:00008:00216
CGTGTCTCTAGGCACAGGATTTTGTGGAG
+
ACCCCBB@@<<9<CCBC@;999/999?>?
@FG01X:00008:00222
TGATACGTCTCCTTCCTTAGTTACTTCA
+
@A@BBBBBBBC@D@E?B@BBB@BBB@BB
@FG01X:00008:00224
TATCAGCCTCGC
+
//4444424444
@FG01X:00008:00225
CGTGTCTCTAGGCACAGGATTTTGTGTAG
+
BBBCCCDDCDB@CBBBC>BBCB9AAA@AA
@FG01X:00008:00226
CGTGTCTCTAGGCACAGGATTTTGTGTAG
+
B@BBBBCCCCB@AAAAB@BBBC:AABBBB
@FG01X:00008:00229
TGATACGTCTCCTTCCTTAGTTACTTCA
+
:<A;;;CCCBC8;69698;CA>B@A8<<
@FG01X:00008:00230
TAGTATCAGCCTCGCCATGACGAAGGTATTCC
+
BCC<;;C@AADNBBBBCB@@A;;7<@B?@@A>
@FG01X:00008:00231
TACTGAGCTACACACACAGAAAGATTGGT
+
BBBBBBB>>>ABBBBCCC?>?<?CB@B@A
@FG01X:00008:00234
AGCACTGTAGCTGTCACTAGTTACTTGT
+
4====BA?;//66/////499898=8=@
@FG01X:00008:00235
ATCAGACACTCGGACACAGCAGAACACACAG
+
97>89/4:////688BBC>A@9;549;44,,
@FG01X:00008:00242
TAGTATCAGCCTCGCCATGACCAAGGTATTCC
+
B@@A>@@@<<7;AA>=AA>>@8<8;@A@CDGF
@FG01X:00008:00248
ACGAGTGCGTTCCCCATGTCGTAGGTACTC
+
498>8449442444,444444449244444
@FG01X:00008:00249
TAGTATCAGCCTCGCCATGACGAAGGTATTCC
+
>6<11188::>@@AA7;;@B@>A=@CGA@=A=
@FG01X:00009:00202
TACTGAGCTACACACACAGAAAGATTGGT
+
A?@BBBBBBAB??ACBA@994-9>>;@@C
@FG01X:00009:00204
TGATACGTCTCCTTCCTTAGTTACTTCA
+
ABBBBBBBCAA?BADAC@ACB@CBB?BA
@FG01X:00009:00205
ACGAGTGCGTTCCCCATGTCGTAGGTACTC
+
BBAABBBB>=<@@@4=999=@>9959<<<A
@FG01X:00009:00207
AGCACTGTAGCTGTCACTAGTTACTTGT
+
<<CBCECC???BBCBAAAACB@AAB@BA
@FG01X:00009:00212
ACGAGTGCGTTCCCCATGTCGTAGGTACTC
+
BBBBBAB@;;2444,9@>>@FCCC@C;<>C
@FG01X:00009:00214
TACTGAGCTACACACACAGAAAGATTGGT
+
BBBBBBCB?9:;BAACI=<<C>BAB?B=A
@FG01X:00009:00215
ATCAGACACGGACACAGCAGAACACAC
+
BBBBCCCBBB>AAB9;<ACAA>BBCB@
@FG01X:00009:00218
ATATCGCGAGGGTATGGAAGACTCTATAG
+
BAAAABAB?@@>AECC@GDACCBBBA>>B
@FG01X:00009:00220
AGCACTGTAGCTGTCACTAGTTACTTGT
+
@@BBBCEBBA@AAAAABBBADDAAA?BB
@FG01X:00009:00223
AGCACTGTAGCTGTCACTAGTTACTTGT
+
@@BCDCCAAAABBBB@@AAAB@AAA<==
@FG01X:00009:00224
TAGTATCCAGCCTCGCCATGACGAAGGTATTCC
+
>@9994424442484928@>??<97<@?>>:<6
@FG01X:00009:00227
AGCACTGTAGCTGTCACTAGTTACTTGT
+
AADDCBBBABBBBBB@BBBBCABAA>AB
@FG01X:00009:00229
TAGTATCAGCCTCGCCATGACGAAGGTATTCC
+
BBCABBCCDB?=?997;BB@BBB@C@DCC>A?
@FG01X:00009:00233
AGCACTGTAGCTTTCATTAGTTACTTGT
+
BBBCCCBB?BBBC=BBCACCB@BCC@BB
@FG01X:00009:00234
ATATCGCGAGGGTATGGAAGACTCTATA
+
BABABBBCCDB>DDCC@C@BBBBBB>>>
@FG01X:00009:00237
TGATACGTCTCCTTCCTTAGTTACTTCA
+
BBDCCDBBBBB>B@BAD=@@C?BBB?AB
@FG01X:00009:00245
TCTCTATGCGCTCCACATGTCTAAGGT
+
ABCBAADDCCB?@>ACCBABABB@B@C
@FG01X:00009:00248
ACGAGTGCGTTCCCCATGTCGTAGGTACTC
+
BCABBCA?995999/9@99999=9@@;;:9
@FG01X:00010:00211
TACTGAGCTACACACACAGAAAGATTGGG
+
?@CCCCBBBBBBBCCCEAACC=BBB>??=
@FG01X:00010:00214
ATATCGCGAGGGTATGGAAGACTCTAT
+
BB@?@BABCDD?CECB@B@BBBBBBB:
@FG01X:00010:00215
TACTGAGCTACACACACAGAAAGATTGGT
+
B9<<CFDCCBBBBCDACD?>?<@BB?B?B
@FG01X:00010:00216
ATCAGACACGGACACAGCAGAACACAC
+
BBBBABAABA=?@CBBBBCA?>ADDBC
@FG01X:00010:00219
ATCAGACACGGACACAGCAGAACACAC
+
??<BBBBBBB@BBCBEBBECE@DCCBB
@FG01X:00010:00223
ATATCGCGAGGGTATGGAAGACTCTAT
+
CCCBBDCCCCCACDAA>BFCCCCCCCC
@FG01X:00010:00226
ATCAGACACGGACACAGCAGAACACAC
+
BBBBBBBBBB?BB??@CCCCC@BBBBB
@FG01X:00010:00227
ATCAGACACGGACACAGCAGAACACA
+
BBBBBBBABB>AADC@@ADBA:9489
@FG01X:00010:00228
ATATCGCGAGGGTATGGAAGATTCTATAGAGG
+
BBABBABBCBC@BCCB@B@CCC@DC?AAEBB@
@FG01X:00010:00233
ATATCGCGAGGGTATGGAAGACTCTATA
+
BB??@@>B>??>AGCC@C?BAAAAABBB
@FG01X:00010:00234
TACTGAGCTACACACACAGAATTGGTGC
+
9<CDGCDB@AABBBCBCC;;9<@C@CBB
@FG01X:00010:00238
CGTGTCTCTAGGCACAGGATTTTGTGTAG
+
BBAAAACCCDDEAABBB@BBCB:??=99:
@FG01X:00010:00241
TGATACGTCTCCTTCCTTAGTTACTTCA
+
BBBBBBBBBAA>A@B@F@B@@?BBB@AA
@FG01X:00010:00242
ATCAGACACGGACACAGCAGAACAAC
+
A?>>@ABBBB?ABBECCECBB?BB?A
@FG01X:00010:00244
AGCACTGTAGCTGTCACTAGTTACTTGT
+
AACDCDBCBBCBBBBBBBBCEBCAA>AB
@FG01X:00010:00246
ACGAGTGCGTTCCCCATGTCGTAGGTACTC
+
BBBBBB@:992999/4449@BA>@=@<=>C
@FG01X:00010:00249
ATATCGCGAGGGTATGGAAGACTCTAT
+
AAAA?AACCCH@BBAB@CBCBBBBBA>
@FG01X:00011:00202
AGCACTGTAGCTGTCACTAGTTACTTGT
+
AABECCCCCDCBBBBBBBBBEBBBB@CA
@FG01X:00011:00204
TGATACGTCTCCTTCCTTAGTTACTTCA
+
BB@??@BBBB@?B@B@C@BBB@AAA@BB
@FG01X:00011:00206
AGTACTGTAGCTGTCACTAGTTACTTGT
+
ABABBBBCAAACBCC@@AABC@DCC@CE
@FG01X:00011:00208
AGCACTGTAGCTGTCACTAGTTACTTGT
+
/11:8@>D@@@A;;;AAAA<96999599
@FG01X:00011:00218
TACTGAGCTACACATACAGAAAGATTG
+
@@AAAAA>>>AA@BBCBA9::64:9<B
@FG01X:00011:00220
TCTCTATGCGCTCCACATGTCTAAGG
+
AACCCDCCBBBBCBCCB???CCCAE@
@FG01X:00011:00231
AGCACTGTAGCTGTCACTAGTTACTTGT
+
<<CCCBBBCH@A@CCBBBBCE@AAB@BB
@FG01X:00011:00232
ACGCTCGACATGCCCAGGTACAGGA
+
@BBBB??BDCC;;;89A?BBBCC@D
@FG01X:00011:00233
ACGACATGTCGTAGGTATC
+
BBBCCCC;<;>>9924444
@FG01X:00011:00236
TGATACGTCTCCTTCCTTAGTTACTTCA
+
@@@>@ABBBB@>@@ABC@BBB@BBB@BC
@FG01X:00011:00238
AGCACTGTAGCTGTCACTAGTTACTTGT
+
;ABAACDECBBBBAACBDHFDFCDB>BA
@FG01X:00011:00239
AGCACTGTAGCTGTCACAAGTTACTTGT
+
BBBBDCCC9<<CECCB?@>@CACBB>BA
@FG01X:00011:00240
TACTGAGCTACACACACAGAAAAGATTGGT
+
B@@@@@B999999944444444,4442424
@FG01X:00011:00244
ACGCTCGACATGCCCAGGTACAGGAG
+
BB>??BBBCCCA??:497;@ABC@EE
@FG01X:00011:00246
TACTGAGCTACACACACAGAAAGATTGGT
+
???BCCC?@AAABBBDDCAA?>@BB?B@C
@FG01X:00012:00203
TACTGAGCTACACACACAGAAAGATTGGT
+
CBCBBBBA>@BBBBDFCD;998<BB@C?C
@FG01X:00012:00204
ATATCGCGAGGGTATGGAAGACTCTATA
+
BBABBAABAAB?BCCB@@?BABBABABA
@FG01X:00012:00205
ACCGCTCGACATGCCCAGGTACAGGAG
+
BB@BAB@@@C::<CHBAA>@BABB?BB
@FG01X:00012:00206
TACTGAGCTACACACACAGAAAGATTGGT
+
@@>@@BBAB??@@BBCBB9996;AA@D@C
@FG01X:00012:00209
CGTGTCTCTAGGCACAGGATTTTGTGTAG
+
@CBBCCDDBBB@BBBB@>94991;@CBBC
@FG01X:00012:00211
ATCAGACACGGACACAGCAGAACACAC
+
BB>?AGBBBB@BBBBBBCBBB@CCAAA
@FG01X:00012:00214
TACTGAGCTACGACACACAGAAAGATTGGA
+
<<<;;9@1111////4444444-44:9999
@FG01X:00012:00216
TACTGAGCTACACACAAAGATTGTGAC
+
9<<AAACCA@AAF>88=80**)*****
@FG01X:00012:00227
TAGTATCAGCCTCGCCATGACGAAGGTATTC
+
@>@BCCD@A@<>9998;@@ABBA>B@BBC@C
@FG01X:00012:00232
TACTGAGCTACACACACAGAAAGAGTTGGT
+
??@CCDDBBBBBBBAAC;11/+1///,/,/
@FG01X:00012:00233
TAGTATCAGCCTCGCCATGACGAAGGTATTCC
+
BBCAAACAAA@BB;:9;BB=?AB?EACEC@E?
@FG01X:00012:00234
ATATCGCGAGGGTATGGAAGACTCTATA
+
BBBB:;;CBBB>BCCD@C@CAAACC@A@
@FG01X:00012:00243
TCTCCTTCCTTAGTTACTTCAGTGC
+
BBBA?F@C@CADCB?CEC@CCBBBB
@FG01X:00012:00244
TACTGAGCTACACACACAGAAAGATTGGT
+
@@@BBBCBBBBBDBCCECDCBBCCB@B@B
@FG01X:00012:00245
ATATCGCGAGGGTATGGAAGACTCTAT
+
BBAABB==9996;B@B=A?ACCCDBAB
@FG01X:00012:00246
AGCACTGTAGCTGTCACTAGTTACTTGT
+
<?CDCCBCBBBBAAABBBCCC@BBB@BB
@FG01X:00012:00248
TCTCTATGCGCTCCACATGTCTAAGGT
+
>>>BBCCBCCCBB?CCCBBAAAGAE@C
@FG01X:00012:00249
TAGTATCAGCCTCGCCATGACGAAGGTATTCC
+
CC@@ACCGDC<<<BB?BBBBCCC?B=B9969:
@FG01X:00013:00202
ACGCTCGACATGCCCAGGTACAGGAG
+
??BBBB=BDDC;;;8;B?BBCCC@CA
@FG01X:00013:00203
TCTCTATGCGCTCCACATGTCTAAGGT
+
BCCBDCCCCCBBB@CCCBA??AA?A>A
@FG01X:00013:00204
TAGTATCAGCCTCGCCATGACGAAGGTATTCC
+
A@B99>DABA@CC998;A@>>@@=@;??@@G?
@FG01X:00013:00205
TAGTATCAGCCTCGCCATGATCGAAGGTATTC
+
=994999944249999;>@;84:8,,*,,,*,
@FG01X:00013:00206
ATATCGCGAGGGTATGGAAGACTCTATA
+
C@?@BA::99919A@A>B?BBBBBDCBA
@FG01X:00013:00207
TAGTATCAAGCCTCGCCATGACGAAGGTATTCC
+
BBBBBA9;8<A<>@;;8<CCBBBB?E@CBB>A?
@FG01X:00013:00209
ATCAGACACGGACACAGCAGAACACAC
+
B?@@@BBBBB?CBCBBACCCD@ECCB9
@FG01X:00013:00210
ATCAGACACGGACACAGCAGAACACAC
+
BA@?@BBBBB?@@BBBCCCBB?ABBBB
@FG01X:00013:00211
CGTGTCTCTAGGCACAGGATTTTGTGTAG
+
BBBCEBABBCD@BB??C?CBBC:CBCA@B
@FG01X:00013:00212
TACTGAGCTACACACACAGAAAGATTGGT
+
B:<;A@@999>8444999999598A<>;>
@FG01X:00013:00218
CGTGTCTCTAGGCACAGGATTTTGTGTAG
+
>?>;<<DCCBB@B;;8;899994=?9448
@FG01X:00013:00220
ACGAGTGCGTTCCCCCATGTCGTAGGTACTC
+
@CCA?@B:8829999+9@>>@AAAA:;<<=C
@FG01X:00013:00221
TGATACGTCTCCTCC
+
84444444/00*,,*
@FG01X:00013:00222
ATCAGACACGGACACAGCAGAACACAC
+
A?>>BBBBCC?BBDCDECCEC?BCCBC
@FG01X:00013:00225
TCTCTATGCGCTCCACATGTCTAAGGT
+
@CCCCBBBBBBBB@CCCBAABCDBD@C
@FG01X:00013:00230
TACTGAGCTACAAACACAGAAAGATTGGTGC
+
ABBBB9=<<<BAA<>?221BB::;:88;>?=
@FG01X:00013:00231
AGCACTGTAGCTGTCACTAGTTACTTGT
+
/686<>@:;<=>@>@<==EBDCB91,11
@FG01X:00013:00234
CGTGTCTCTAGGCACAGGATTTTGTGTAG
+
BBBBBBBDBGB@BBBBB@BBBC:CCBBBB
@FG01X:00013:00239
TACTGAGCTACACACACAGAAAGATTGGT
+
BA?BBBBBBBBBBBBBFDBBA?ABB?B>A
@FG01X:00013:00242
TAGTATCAGCCTCGCCATGACGAGTATTCC
+
;<CBCBCAAA?BCBB?BAAABBCCCCD@D@
@FG01X:00013:00243
TAGTATCAGCCTCGACGAAGGTATTCC
+
@=BBBBBB@;:111/8//,/,49@242
@FG01X:00014:00205
TGATACGTCTCCTTCCTTAGCTTACTTCAGG
+
48889948944249989;<999@=8856//,
@FG01X:00014:00206
TGATACGTCTCCTTCCTTAGTTACTTCA
+
ACCCBBB@??B@C@B?B@BBBABBB@BC
@FG01X:00014:00210
TAGTATCTCGCCATGACGAAGGTATTCC
+
444449>==AB74494444:;2444242
@FG01X:00014:00212
ATATCGCGGGGGTATGGAAGACTCTATA
+
BB;99@99999,9C@C?CACAAFCAAAB
@FG01X:00014:00213
TACTGAGCTACACACACAGAAAGATTGGT
+
CBBCCCCBAABCBCCCCBBBC@CCB?B>B
@FG01X:00014:00215
ACGCTCGACATGCCCAGGTACAGGAG
+
BB@@@A?99<AB@B>DCDCCEDDBDC
@FG01X:00014:00220
TCTCTATGCGCTCCACATGTCTAAGGT
+
ACCA?@ABBBAAA@CB@@;89??<??G
@FG01X:00014:00221
ATCAGACACGGACACAGCAGAACACAC
+
AB>?BBBBBB?BCBCCCCCAB?BCBBB
@FG01X:00014:00222
ATATCGCGAGGGTATGGAAGACTCTATA
+
BBAAABBDCCC@CCCC@B@CBBBAAAAA
@FG01X:00014:00225
AGCACTGTAGCTGTCACTAGTTACTTGT
+
FCBB;;<:BBC;<<A;99<<@=AAB?CB
@FG01X:00014:00226
ATATCGCGAGGGTATGGAAGACTCTATA
+
BBBBBBAB9;;8;BBB>A?ACCCBBBBB
@FG01X:00014:00236
ACGCTCGACATGCCCAGGTACAGGAG
+
@;;<BCGCECDA@A:9959A99<@BC
@FG01X:00014:00239
ACGAGTGCGTTCCCCATGTCGTAGGTACTC
+
BA@BBDA;;;2444,9999ABBAB>BBBBC
@FG01X:00014:00243
AGCACTGTAGCTGTCACTAGTTACTTGT
+
@ACCDCCC?@@CCCCBBBDCEACBC@BC
@FG01X:00014:00245
TACTGAGCTACACACACAGAAAGATTGGT
+
AA?BBBBBBB@?ABCCCD;998;CB@B@B
@FG01X:00014:00247
TGATACGTCTCCTTCCTTAGTTACTTCA
+
BA>ABBBB@@@@C@C@C@CBB@BBB@BB
@FG01X:00015:00203
TGATACGTCTCCTTCCTTAGTTACTTCA
+
BB::;;@@>BB8;69<?8@@?@CBB?BB
@FG01X:00015:00204
TGATACGTCTCCTTCCTTAGTTACTTCA
+
C?@?BCBBBBB8;8;A@<?@@@A@@@BA
@FG01X:00015:00205
CGTGTCTCTAGGCACAGGATTTTGTGTAG
+
AB@BBBBCCCC@BBBBB@BBBB:BDCCBD
@FG01X:00015:00206
CGTGTCTCTAGGCACAGGATTTTGTGTAG
+
?BCBBBBDBEC@CBBAB?BCCC9@AGABB
@FG01X:00015:00207
TGATACGTCTCCTTCCTTAGTTACTTCA
+
BAA@@ABCBAA>>@A@C:?AA@=?A@BC
@FG01X:00015:00212
TAGAATCAGCCTCGCCATGACGAAGGTATTCC
+
@BBB@BBBCC@@@;;7;>?>>9959?B>>>A:
@FG01X:00015:00216
ATCAGACACGGACACAGCAGAACACAC
+
BBBBBBBBBB@BBBABBFD@@>ADBBB
@FG01X:00015:00221
AGCACTGTAGCTGTCACTAGTTACTTGT
+
AACCCDCBBBBBBBB@@BBCD@B?B@BB
@FG01X:00015:00225
AGCACTGTAGCTGTCATAGTTACTTGT
+
<<CDCCBCAAAA=@@131:;:>AB>BA
@FG01X:00015:00229
ATCAGACACGGACACAGCAGAACACAC
+
BBBBBBBABAABBBCCCEBBAACBCBC
@FG01X:00015:00232
CGTGTCTCTAGGCACAGGATTTTGTGTAG
+
BB?@@@ADCCC@B@@@B=A@CC9AA?;<<
@FG01X:00015:00234
TCTCTAGCGCTCCACATGTCTAAGGT
+
BBBBBCCCCCCC@AAABA?8/1-1,1
@FG01X:00015:00237
TAGTATCAGCCTCGCCATGACGAAGGTATTCC
+
BBCBBCBBBB@?B998;AB@@AA>B>BBC?D?
@FG01X:00015:00239
AGCACTGTAGATGTCACTAGTACTG
+
BA@ABBC@994994444///,,,,/
@FG01X:00015:00240
TACTGAGCTACACACACAGAAAGATTGGT
+
BBBBBBCBA??AACDCCB;996;==>B@B
@FG01X:00015:00241
ATCAGACACGGACACAGCAGAACACAC
+
98@>>>>@@@=@@BBBBDBAA?@@AA;
@FG01X:00015:00242
ACGCTCGACATGCCCAGGTACAGGAG
+
BA?ABBBBB@;444-9><@CCDC@CC
@FG01X:00015:00244
TAGTATCAGCCTCGCCATGACGAAGGTATTCC
+
BBBBCCC::<@CB@@=@@@BCBB?B=@@@>A?
@FG01X:00015:00249
TGATACGTCTCCTTCCTTAGTTACTTCA
+
BCCBABBCB@@@ACCBCAB@@@@@@@AA
@FG01X:00016:00200
TACTGAGCTACACACACAGAAAGATTGGT
+
???BBCBA>@BBBBBCCD?==:@>A@BAC
@FG01X:00016:00202
TAGTATCAGCCTCGCCATGACGAAGGTATTCC
+
BBBBBBCBEB@@>:;8;ABACA@>AACCC@C?
@FG01X:00016:00204
CGTGTCTCTAGGCACAGGATTTTGTGTAG
+
BBBBBBBCCDD@B???@?BCCC9BBC@=:
@FG01X:00016:00206
ATATCGCGAGGGTATGGAAGACTCTATA
+
BB>@@BCCABA:@>9969?@AAAA@;;;
@FG01X:00016:00220
TAGTATCAGCCTCGCCCATGACGAAGTATC
+
BBC?@AAADA?@@994-999844/,,,,**
@FG01X:00016:00222
TACTGAGCTACACACACAGAAAGATTGGT
+
BA?ABBBBB?@ABCBAAC;998;BCAB@B
@FG01X:00016:00230
TACTGAGCTACACACACAGAAAGATTGGTA
+
A??@AAAB??BBBBCB;B4496;A7500**
@FG01X:00016:00232
ACGAGTGCGTTCCCCATGTCGTAGGTACTC
+
BABBCCDA::2444,9999@ACBC@CAAAB
@FG01X:00016:00235
AGCACTGTAGCTGTCACTAGTTACTTGT
+
BBBC@9=99449:@ACCCCBB@9;;>BC
@FG01X:00016:00236
TACTGAGCTACACACACAGAAAGATTGGT
+
BBBCBBCBB@@@CCBBCCCCC@C@@=@AC
@FG01X:00016:00238
CGTGTCTCTAGGCACAGGATTTTGTGTAG
+
ABB@B@CCBCD@BBB>;=9444,9>?BCC
@FG01X:00016:00239
TAGTATCAGCCTCGCCATGACGAAGGTATTCC
+
BBBBB@AAGB@BCBB?BCC?A::9<?BBB>B?
@FG01X:00016:00246
ATCAGACACGGACACAGCAGAACACAC
+
BBBBAA@BBB@@BBBCFDD@@>@BBBB
@FG01X:00016:00249
TCTCTATGCGCTCCACATGTCTAAGGT
+
BCCCCCECCBCCC@CACBB=4942424
@FG01X:00017:00201
ATCAGACACGGACACAGCAGAACACAC
+
B8;:>=884424444444444244444
@FG01X:00017:00203
CGTGTCTCTAGGCACAGGATTTTGTGTAG
+
CBBBBBCBABD@CBBBC@CCHB6@?;99@
@FG01X:00017:00206
ATCAGACACGGACACAGCAGAACACAC
+
BBA??A@BBB@BBBBDDECBB@BBBBB
@FG01X:00017:00210
TTCAGACACGGACACAGCAGAACACACAGAC
+
A?BBBABBCD@CCBCCBBBCC@AAAABBC@A
@FG01X:00017:00218
TACTGAGCTACACACACAGAAAGATTGGT
+
A@BB;;<ABAABC;<<DCDDCADCE?B?B
@FG01X:00017:00219
TGATACGTCTCCTTCCTTAGTTACTTCA
+
BBB@@BBCBAAAA@C@C@>???AAB?BB
@FG01X:00017:00220
TACTGAGCTACACACACAGAAAGATTGGT
+
AABCDCBBB9;;CCCBCB;;;9<BB@D@B
@FG01X:00017:00223
GAGCACCTGTAGCTGTCACTAGTTCTTGTC
+
)**0**),,1144444:444;496498444
@FG01X:00017:00224
GATACGTCTCCTTCCTTAGTTACTTCA
+
=A<BBBBBBB@B@C@B@CBA@BBB?BB
@FG01X:00017:00227
TACTGAGCTACACACACAGAAAGATTGGT
+
BB?AABB@B???@BCFDD@>=:=???EAC
@FG01X:00017:00228
AGCACTGTAGCTGTCACTAGTTACTTGT
+
<@DCDBBCBBBA@@@ABBBBC@CBB@BB
@FG01X:00017:00229
AGCACTGTAGCTGTCACTAGTTACTTGT
+
<=CD?BCD@AAGCCA@@CBCC@ABB?BB
@FG01X:00017:00235
TACTGAGCTACACACACAGAAAGATTGGT
+
BBBBBBBBBBBBAABBA@99969BB=@=A
@FG01X:00017:00237
TCTCTATGCGCTCCACATGTCTAAGGT
+
BBBBBBCDAA@@B@BBCBBBBBCAD@D
@FG01X:00017:00241
TGATACGTCTCCTTCCTTAGTTACTTCA
+
A>>>ABBCB?A>B@C@B@AAB?BBB@AB
@FG01X:00017:00242
ATATCGCGAGGGTATGGAAGACTCTATA
+
9?@@8=;>99909BBC@CCCCCBBB:;;
@FG01X:00017:00244
ACGCTCGACATGCCCAGGTACAGGAG
+
@BB?@BABCAABCDAEC@BBBCB?AA
@FG01X:00017:00247
ATCAGACACGGACACAGCAGAACACAC
+
CBBAABBBBB?BBCBBCCDAB?BCBC@
@FG01X:00017:00248
ATCAGACACGGACACAGCAGAACACAC
+
BB;;=ABBBB?BBBBDCBDAA@AABAA
@FG01X:00018:00202
TAGTATCAGCCTCGCCATGACGAAGGTATTCC
+
BBCAABCBEBA@?:98;CCBCBB@B@BBB@C@
@FG01X:00018:00205
ACGAGTGCGTTCCCCATGTCGTAGGTACTC
+
BBCAAABBBB@BCB:B:;9=999969999?
@FG01X:00018:00207
ATATCGCGAGGGTATGGAAGACTCTATA
+
BA@@@BAABBB>BBAA?DBCCCBB@:33
@FG01X:00018:00208
TGATACGTCTCCTTCCTTAGTTACTTCA
+
@AABBBB???B?BBA@C@>@@@BBB@BB
@FG01X:00018:00209
AGCACTGTAGCTGTCACTAGTTACTTGT
+
==DCCDACBBBB???BBBBABBAAB?@@
@FG01X:00018:00213
ATATCGCGAGGGTATGGAAGACTCTATA
+
BABBBBCBCCB>CGBB@CAECCCCB>@@
@FG01X:00018:00214
CGTGTCTCTAGGCACAGGATTTGTGTAG
+
984444;////,,,//8,///+//4444
@FG01X:00018:00217
ACGCTCGACATGCCCAGGTACAGGAG
+
@@?BAB@BBCBCCCBCC@BBBCC@CB
@FG01X:00018:00220
TACTGAGCTACACACACAGAAAGATTGGT
+
BBBBBBCBBBBBBE@=??99909>>;@AC
@FG01X:00018:00222
TCTCTATGCGCTCCACATGTCTAAGGT
+
BBBBBCCBCBDA?=ACCBBB>===@=A
@FG01X:00018:00223
AGCACTGTAGCTGTCACTAGTTACTTGT
+
BBIDBABC@@AABCCDBBDCDA??@@BD
@FG01X:00018:00224
CGTGTCTCTAGGCACAGGATTTTGTGTAG
+
BBBBBBDCBEB@CBBBB?ACBC::::CBC
@FG01X:00018:00225
CGTGTCTCTAGGCACAGGATTTTGTGTAG
+
BBBBBBBBBBD@BABDC@?=??6=??;A@
@FG01X:00018:00226
ATCAGACACGGACACAGCAGAACACAC
+
BB>?ABBBBB?BBCEBBBBBB@CBBBB
@FG01X:00018:00231
ACGCTCGACATGCCCAGGTACAGGAG
+
BAA@A=@@B:<9@@:9959999B?BD
@FG01X:00018:00236
TCTCTATGCGCTCCACATGTCTAAGGT
+
?BCBB@CBAA@@@@ABBBBCBBD@C@C
@FG01X:00018:00238
CGTGTCTCTAGGCACAGGATTTTGTGTAG
+
CCAAACCDBEG?A@CAA>ABBB6AAA@@A
@FG01X:00018:00240
CGTGTCTCTAGGCACAGGATTTTGTGTAG
+
BBBBBBBCCCC@DCBBC@CCCC9BBAAAC
@FG01X:00018:00242
CGTGTCTCTAGGCACAGGATTTTGTGTAAG
+
?BABBBC??DC@AB@@@?BBCC:;::60*,
@FG01X:00018:00248
TACTGAGCTACACACACAGAAAGATTGGT
+
BBBBBBBBBB?@AACDCD;998;AA@C?B
@FG01X:00019:00200
TGATACGTCTCCTTCCTTAGTACTTCA
+
BBAABBB@?996<@B?DB;@<BAA@CC
@FG01X:00019:00205
TACTGAGCTACACACACAGAAAGATTGGT
+
AAABBDCAABBBBBBCCD@@?>@BA@B@B
@FG01X:00019:00209
ACGCTCGACATGCCCAGGTACAGGAG
+
BBBB??;;9@@99909@=BCDDDABB
@FG01X:00019:00213
TCTCTATGCGCTCCACATGTCTAAGGT
+
ECCCBBBDBBAAA@CBBBAAACC@D@C
@FG01X:00019:00216
TACTGAGCTACACACACAGAAAGATTGGT
+
B@@BBCBABBBBB?AADCCCCBCCC@B@B
@FG01X:00019:00220
AGCACTGTAGCTGTCACTAGTTACTTGT
+
<<CCGCBABBBB?B?@@AACB@A@@?@@
@FG01X:00019:00221
CGTGTCTCTAGGCACAGGATTTTGTGTAG
+
@@@@B@C@ACC@BBAA@?@BBC:@?AB=>
@FG01X:00019:00222
CGTGTCTCTAGGCACAGGATTTTGTGTAG
+
@AABAAB@?BD@CBBBB@BFCC9@AAB?@
@FG01X:00019:00223
TAGTATCAGCCTCGCCATGACGAAGGTATTCC
+
BCBBBCCAAB@BB999;BA@AA@=A?BBB7;7
@FG01X:00019:00224
ATCAGACACGGACACAGCAGAACACAC
+
??BBBBBBBA@BBCCBCBBAA?ABBBB
@FG01X:00019:00225
TAGTATCAGCCTCGCCATGACGAAGGTATTCC
+
BCBAAACCEC@CBBB@CBBBCAA?B@CBCAEB
@FG01X:00019:00227
TAGTATCAGCCTCGCCATGACGAAGGTATTCC
+
BA?@@@CCA@>ACCB>B;;9>><-1,1/1,/5
@FG01X:00019:00231
TACTGAGCTTCACACACAGAAAGATTGGT
+
B9<;@>>9969999999;BAC>CBB9;89
@FG01X:00019:00232
TAGTATCAGCCTCGCCATGACGAAGGTATTCC
+
BBBA@AC@A@5999;8;CB>A;96;?@@B=A@
@FG01X:00019:00233
TGATACGTCTCCTTCCTTAGTTACTTCA
+
;@BB?ACBBBB@B@A@C@?AB@AAA@BC
@FG01X:00019:00234
TAGTAAGCCTCGCCATGACGAAGGTATTCC
+
AABBCACCB99<B?BAECCDC@CA=<<BC?
@FG01X:00019:00236
TACTGAGCTACACACACAGAAAGATTGGT
+
?9;;>>99999989994@BBA<>@A5989
@FG01X:00019:00238
ATCAGACACGGACACAGCAGAACACAC
+
BB<>@A@AAA?AAAABBBCBB@BBCBC
@FG01X:00019:00239
ATCAGACACGGACACAGCAGAACACAC
+
BBBBAB@A@@=A@@@@ABA@@>ABBBG
@FG01X:00019:00243
ACGCTCGACATGCCCAGGTACAGGAG
+
AABBBBBEDCDCCD?DC@CBCCC@AA
@FG01X:00020:00200
ACGAGTGCGTTCCCCATGTCGTAGGTACTC
+
@BB@ABCB?=;=992=4;;BCCBB@C;><C
@FG01X:00020:00201
ACGCTCGACATGCCCAGGTACAGGAG
+
BBBCCBBCA<<;AB09969@99=ADD
@FG01X:00020:00202
AGCACTGTAGCTGTCACTAGTTACTTGT
+
@ACDDBBB??BBB@BAAAACB@@@@@BB
@FG01X:00020:00205
TACTGAGTTACACACACAGAAAGATTGGTGC
+
B@ABBCBA@AAABAAABBA=?<@@B@CADCC
@FG01X:00020:00214
TCTCTATGCGCTCCACATGTCTAAGGT
+
BBBCDBBBBABAB@CC@@9;;BBEE@D
@FG01X:00020:00215
ACGCTCGACATGCCCAGGTACAGGAG
+
@BBBBAAABBBCDCA::;;BCBEAAA
@FG01X:00020:00216
ATATCGCGAGGGTATGGAAGACTCTATA
+
BB>@@BBBABC>CCCC?A?BBCBBB???
@FG01X:00020:00217
ACGCTCGACATGCCCAGGTACAGGAG
+
BBBBBBBBCDD@@@>?B@DBBBC@DC
@FG01X:00020:00218
TAGTATGAGGCTGAGACTGCCAAGG
+
B=@@BAAANDIBBBCBBBBB?B@CA
@FG01X:00020:00219
TCTCTATGCGCTCCACATGTCTAAGGT
+
BBCC@AACCCCBB@BCCBBB?AA@GAC
@FG01X:00020:00221
CGTGTCTCTAGGCACAGGATTTTGTGTAG
+
B@@@BBCDCCC=@;<9A>?>@>6@ACBCH
@FG01X:00020:00225
TCTCTATGCGCTCCACATGTCTAAGGT
+
ABCBCDCBCCCBDBCCBBBB?@A@CBE
@FG01X:00020:00231
TACTGAGCTACACACACAGAAAGATTGGT
+
BBBBBBBCCBBABBBABE@@@>@CC@C@C
@FG01X:00020:00233
ATATCGCGAGGGTATGGAAGACTCTATA
+
??BBAA@@@@@<@;<<?CACCCBCC;;:
@FG01X:00020:00236
ATCAGACACGGACACAGCAGAACACAC
+
BBBBAB?BBB?BBBBAAABCC@BABBB
@FG01X:00020:00239
TGATACGTCTCCTTCCTTAGTTACTTCA
+
AAAA<<;BB;;;<?@@C;:9@<999599
@FG01X:00020:00244
TAGTATCAGCCTCGCCATGACGAAGGTATTCC
+
@=B<9=DBDB@B@:9;<CDCCBA@C@CCC?E?
@FG01X:00020:00246
ATCAGACACGGACACAGCAGAACAC
+
/338@9018=,1//66444//,///
@FG01X:00020:00248
ATATCGCGAGGGTATGGAAGACTCTATA
+
BB?@@BCCBDE>CCCB@B@BBBBBBBAA
@FG01X:00021:00201
AGCACTGTAGCTGGTCACTAGTTACTTGT
+
9@@A;;;?9;A99244449;;;299=<==
@FG01X:00021:00202
TACTGAGCTACACACACAGAAAAGATTTGGTGC
+
BBBBBBCB@A>=49999??@@@/9911,1,/..
@FG01X:00021:00203
TAGTATCAGCCTCGCCATGACGAAGGTATTCC
+
AABBBBCBGB@?=?@=@@@AA;;7<B99<@F?
@FG01X:00021:00204
CGTGTCTCTAGGCACAGGATTTTGTGTAAAGGC
+
ABBBAA==??C?ACBBB@CICC9@??9991969
@FG01X:00021:00215
AGCACTGTAGCTGTCACTAATTACTTGT
+
<<CDCBBFBBBBBBBBBBB@C@DBA?BB
@FG01X:00021:00222
ACGAGTGCGTTCCCCATGTCGTAGGTACTC
+
9<@A@BCCBB=A99-99>>>?@@A>A<<<B
@FG01X:00021:00225
TCTCTATGCGCTCCACATGTCTAAGGT
+
4444444?@>>;<69A99999442424
@FG01X:00021:00229
CGTGTCTCTAGGCACAGGATTTTGTGTAG
+
4498ACB?@@<-11114:9999299444;
@FG01X:00021:00235
ATCAGACACGGACACAGCAGAACACAC
+
A?BB@A@AAB?CBBDAACCCB@CBBBC
@FG01X:00021:00236
TGATACGTCTCCTTCCTTAGTTACTTCA
+
?AAABBBBCBB@B@C@CBBBB@BBB@BB
@FG01X:00021:00241
ATCAGACACGGACACAGCAGAACACAC
+
9B>8998>>>599999??D9<:<BBBB
@FG01X:00021:00242
ACGAGTGCGTTCCCCATGTCGTAGGTACTC
+
?@?CCBB9;;;>@@4@AC<<>C><;<111<
@FG01X:00021:00243
ACGAGTGCGTTCCCCATGTCGCAGGTACTC
+
BB?BBBBCA=;==96@CBCCCCCC@B?AAA
@FG01X:00021:00247
TCTCTATGCGCTACATGTCTAAGGTACTG
+
4;4;;CACBCCCBBBBBAAA@>@<A@=A@
@FG01X:00021:00249
ACGAGTGCGTTCCCCATGTCGTAGGTACTC
+
BBBB?ABB>;2449-99999999959999@
@FG01X:00022:00205
TACTGAGCTACACACACAGAAAGATTGGT
+
BBABBBBB??@@@BCCB@999-8?@?C?B
@FG01X:00022:00207
TACTGAGCTACACACACAGAAAGATTGGT
+
BB@@AAAAAAAAAABCED;996;>>@C@C
@FG01X:00022:00209
TCTCTATGCGCTCCACATGTCTAAGGT
+
BBBBDCCBBBBBC@CCCB@@?BB@C@D
@FG01X:00022:00211
TCTCTATGCGCTCCACATGTCTAAGGTA
+
9844999?>?@>@==??=999=?24244
@FG01X:00022:00214
TCTCTATGCGCTCCACATGTCTAGGT
+
;94494449444;24444//////,/
@FG01X:00022:00219
ACGAGTGCGTTCCCCATGTCGTAGGTACTC
+
BB<BBBBCBB>A==6?=???BBBB>B;<;A
@FG01X:00022:00222
TACTGAGCTACACACACAGAAAGATTGGT
+
ABBBB?AAB@AACCCCCCBBA<B@@=@@B
@FG01X:00022:00229
ATATCGCGACGGGTATGGAAGACTCTATAGA
+
9>>@AAAABBBC@:::C@B=C=@@@94493.
@FG01X:00022:00231
CGTGTCTCTAGGCACAGGATTTTGTGTAG
+
BBBBBBCCCEC@BAAAB@CCCC:BBEBBB
@FG01X:00022:00232
ATATCGCGAAGGTATGGAAGACTCTATA
+
BA?@@BB@@CA@ECBB@B@BCCBCC@A@
@FG01X:00022:00234
ATATCGCGGGGGTATGGAAGACTCTATA
+
@7<89999999,8>@@BC>@A@??>@99
@FG01X:00022:00238
TGATACGTCTCCTTCCTTAGTTACTTCA
+
@AABBBBCBBC?B@DBFAAAA@ABA@BB
@FG01X:00022:00239
TAGTATCAGCCTCGCCATGACGAAGGTATTCC
+
BBB@@ACCCB@B?@@=@BBCCAB?B@?=@?C=
@FG01X:00022:00241
ATCAGACACGGACACAGCAGAACACAC
+
BBBBBBBBBB@AABAAABBAA@AABBB
@FG01X:00022:00242
CGTGTCTCTAGGCACAGGATTTTGTGTAG
+
A@CCBADEADBBEBCCF@CBBB8@ABC@A
@FG01X:00022:00243
ATCAGACACGGACACAGCAGAACACAC
+
BAACB?@@CB@DBABBCCBBB@BBB?B
@FG01X:00022:00244
AGCACTGTAGCTGTCACTAGTTAATTGT
+
/////8;?>CAB;9<A@A@AFBC?BACA
@FG01X:00022:00249
TCTCTATGCGCTCCACATGTCTAAGGT
+
@@@@@AA@@CB@@=@B=@@B;<9@E:9
@FG01X:00023:00201
CGTGTCTCTAGGCACAGGATTTTGTTAG
+
9@@@@AC<<<B=@;==CACCHI:AA<=>
@FG01X:00023:00204
ATATCGCGAGGGTATGGAAGACTCTATAG
+
BCBBBEADBCCBBBAD@B@BBBBAAA996
@FG01X:00023:00207
ATCAGACACGGACACAGCAGAACACAC
+
?@@ABCBCCC@AAB??@C:<;?CCCBB
@FG01X:00023:00211
ATCAGACACGGACACAGCAGAACACAC
+
???BBBBB@@=?BCCCBCBBB@CBBBB
@FG01X:00023:00216
ACGAGTGCGTTCCCCATGTCGTAGGTACTC
+
BB>??BDBAB@BBB:CE@@?BC@==@@@@@
@FG01X:00023:00221
CGTGTCTCTAGGCACAGGATTTTGTGTAG
+
BBBBBCCCCCB@BBCCC@A@@=6@AA@@C
@FG01X:00023:00222
CGTGTCTCTAGGCACAGGATTTTGTGTAG
+
@AAABBCCBAA?ACBAA:>AAA8AAA@?B
@FG01X:00023:00223
ATATCGCGAGGGTATGGAAGACTCTATA
+
BB?BA>=99;A<B@AAAC@CCCCBB@@@
@FG01X:00023:00225
TACTGAGCTACACACACAGAAAGATTGGT
+
BB@AAAAAAAAAA@BCED;9989@B@B@B
@FG01X:00023:00226
CGTGTCTCTAGGCACAGGATTTTGTGTAG
+
CBCB?@ACBBC@BBBBB?999919A?CCC
@FG01X:00023:00227
TGATACGTCTCCTTCCTTAGTTACTTCA
+
BBBBBBBBBBB@B@B@A@?AA?ABB@BB
@FG01X:00023:00229
TCTCTATGCGCTCCACATGTCAAGGTACTG
+
BBBCDCEBBBDCC@CCCBBBBC@C@CCCCC
@FG01X:00023:00230
ACGAGTGCGTTCCCCATGTCGTAGGTACTC
+
;<D@@@<<;B>AA@/99999?@9959949@
@FG01X:00023:00231
ATATCGCGAGGGTATGAAAGACTCTAT
+
AA?B?@@CBBB<B@=9990<BABBEAA
@FG01X:00023:00234
TGATACGTCTCCTTCCTTAGTTACTTCA
+
BAA@@BCBBBA?BCC@C><BBABBA>AB
@FG01X:00023:00237
TCTCTATGCGCTCCACATGTCTAAGGT
+
??ACCCECBBBBB@BBAAABEDDCD@E
@FG01X:00023:00239
ACGCTCGACATGCCCAGGTACAGGAG
+
ABBBBBBBCAD;;969@<BBCCD@CB
@FG01X:00023:00241
ACGCTCGACATGCCCAGGTACAGGA
+
BBBBBBBCBBDCCD@@@@@?@DCAA
@FG01X:00023:00246
TAGTATCAGCCTCGCCATGACGAAGGTATTCC
+
ABBBBBB@AA@ABBE?ABBBDBB?A@AAB?D?
@FG01X:00023:00249
CGTGTCTCTAGGCACAGGATTTTGTGTAG
+
DBBBBBCAADB@A@@BCA@?@?6?B===B
@FG01X:00024:00200
CGTGTCTCTAGGCACAAGATTTTGTGTAG
+
CDDCC:><AAB@B;<<:<BBCC:CCA@>@
@FG01X:00024:00201
TCTCTATGCGCTCCACATGTCTAAGGT
+
B?@AADDBAAAAB@CCBEBB?@A?B?B
@FG01X:00024:00205
ATATCGCGAGGGTATGGAAGACTCTATAG
+
@?@C@@@@>=>;><<<1111>>>2<:@?@
@FG01X:00024:00206
TGATACGTCTCCTTCCTTAGTTACTTCA
+
AJDCBB@??BB>A>B@B?ABBBCCC?CC
@FG01X:00024:00210
ATATCGCGAGGGTATGGAAGACTCTATA
+
BBB@@?BBBBC@CCCD@C@CCCCCCADC
@FG01X:00024:00211
ATATCGCGAGGGTATGGAAGACTCTATA
+
BABBBBBA>??<ABBB@CACCCCAB@BB
@FG01X:00024:00212
TACTGAGCTACACACACAGAAAGATTGGT
+
AAABABBBBBBBBBCBAB99969??=BBC
@FG01X:00024:00214
TACTGAGCTACACACACAGAAAGATTGGT
+
;;=@AAB@@@@@@999<<99@:99;>@;A
@FG01X:00024:00215
TGATACGTCTCCTTCCTTAGTTATCTTC
+
@;9;=8>?@9969242423442////,/
@FG01X:00024:00218
CGTGTCTCTAGGCACAGGATTTTGTGTAG
+
AABBBBCAAAA@CBBBB@BBAB:ADABBB
@FG01X:00024:00219
AGCACTGTAGCTGTCACTAGTTACTTGT
+
AACHCBACBBBBBBBBBBCBC@ABB@BB
@FG01X:00024:00220
ATATCGCGAGGGTATGGAAGACCTCTAT
+
B<9;;ACCCCD?DCCB6429>>;@CCCD
@FG01X:00024:00224
ATCAGACACGGACACAGCAGAACACAC
+
BBBBBB?ABB?BBDBAAECA?@ACBBC
@FG01X:00024:00230
ATATCGCGAGGGTATGGAAGACTCTATA
+
BBBBABBBBBB>BCDC>AB@EBBBBBB<
@FG01X:00024:00236
TACTGAGCTACACACACAGAAAGATTGGT
+
=@BBBBBCBB;;<A@@9999919>?598:
@FG01X:00024:00239
CGTGTCTCTAGGCACAGGATTTTGTGTAG
+
@AABBBDDBBB@BBBBA@AAAB:AAABBC
@FG01X:00024:00241
TACTGAGCTACACACACAGAAAGATTGGT
+
>?@BBBBCC@A@CCA@BACCCCBBB@C@B
@FG01X:00024:00242
AGCACTGTAGCTGTCACTAGTTACTTGT
+
<<BCAABD?A@B@A@AACCCD>@@B8;;
@FG01X:00024:00246
TCTCTATGCGCTCCACATGTCTAAGGT
+
A@CCCDAA@BBBB@BCCA?@BCC?C@C
@FG01X:00024:00247
TGATACGTCTCCTTCCTTAGTTACTTCA
+
ABBAABBBBBC@B@C@BBBBB@ABB@BB
@FG01X:00024:00248
ACGAGTGCGTTCCCCATGTCGTAGGTACTC
+
BB>>?ABAAA@ABC:DA@?=AA8859999>
@FG01X:00025:00200
TCTCTATGCGCTCCACATGTCTAAGGT
+
BCCCBBBDBBAAB@CBCBAAABC@C@B
@FG01X:00025:00201
ATCAGACACGGACACAGCAGAACACAC
+
BC?>??>@CC@CBBBCCCCCB?CCDBA
@FG01X:00025:00206
ACGCTCGACATGCCCAGGTACAGGAG
+
ACCDB?FACBBBDC>BC<<<BCB699
@FG01X:00025:00212
ACGCTCGACATGCCCAGGTACAGGAG
+
BBBBBBBCBB????:=@;?AAADBCD
@FG01X:00025:00213
CGTGTCTCTAGGCACAGGATTTTTGTGTAG
+
??@ECB@BB44598999599>>>,99@@89
@FG01X:00025:00216
TCTCTATGCGCTCCACATGTCTAAGGT
+
BBCBBBBCBBBAA@CCCBAABBC@C@E
@FG01X:00025:00222
TGATACGTCTCCTTCCTTAGTTACTTCAGT
+
B?@@CBAABAA?B@C@DAABB@DBB@EC?A
@FG01X:00025:00224
TACTGAGCTACACACACAGAAAGATTGGT
+
BBBBBBA??BBBBBCCDBBBCBBBB@B@B
@FG01X:00025:00225
ACGCTCGACATGCCCAGGTACAGGAG
+
BBBBB?=ABCCCCB?CC?CBBCC@CB
@FG01X:00025:00227
TGATACGTCTCCTTCCTTAGTTACTTCA
+
@A>BBBBBBBB@B@B@C@???=AAA@BB
@FG01X:00025:00231
TAGTATCAGCCTCGCCATGACGAAGGTATTCC
+
BBAABCBCCB?BABBBBCBBBBB=?=CBC?DE
@FG01X:00025:00232
TATCGCGAGGGTATGGAAGACTCTATAGAGG
+
BBBABAEAAA>BA?A?A?BCCCCCBBBCBB@
@FG01X:00025:00234
ATATCGCGAGGGTATGGAAGACTCT
+
BABABBBDCCC>DCCD?A?ABBBBB
@FG01X:00025:00239
CGTGTCTCTAGGCACAGGATTTTGTGTAG
+
ABBBAAAAACD@BBBBB@BBBC:ACECCB
@FG01X:00025:00240
ACGCTCGACATGCCCAGGTACAGGAG
+
BBBBBBBBCCCDCCBDC?BBBFB@@@
@FG01X:00025:00243
AGCACTGTAGCTGTCACTAGTTACTTGT
+
@@CCCBBC??@CABBBBBBBCACBB>??
@FG01X:00025:00244
ATCAGACACGGACACAGCAGAACACAC
+
@B@@@BBBBB?BBB@BBCDBA>BBBBB
@FG01X:00025:00246
AGCACTGTAGCTGTCACTAGTTACTTGT
+
@BCCCBBBABBCBBB@AABAB?@@@?@@
@FG01X:00025:00247
TAGTATCAGCCTCGCCATGACGAAGGTATTCC
+
BBBBBABABD@BCBA?A?A=@@?=AABBC@E?
@FG01X:00026:00205
AGCACTGTAGCTGTCACTAGTTACTTGT
+
<AFCCDAC?BBBAAAAAAACDABAA>AB
@FG01X:00026:00206
TACTGAGCTACACACACAGAAAGATTGGT
+
@AACCCC@?>=99;;9A@99919>?>A?A
@FG01X:00026:00209
TAGTATCAGCCTCGCCATGACGAAGGTATTCC
+
BBBBBBCCDC@BB@@?ABBBDBB?C@DDD@CA
@FG01X:00026:00210
TACTGAGCTACACACACAGAAAGATTGGT
+
BBBC??ACCCCCCBCB;:444-9>>>B@C
@FG01X:00026:00214
ATCAGACACGGACACAGCAGAACACAC
+
B9;:>>?94848899999444844488
@FG01X:00026:00215
ACGCTCGACATGCCCAGGTACAGGAG
+
A@@ACBABBAA??@>@C@CCBBB@CD
@FG01X:00026:00217
CGTGTCTCTAGGCACAGGATTTTGTGTAG
+
CBBBBBEDCEDADCCCC?CCBB9?A=::<
@FG01X:00026:00219
AGCACTGTAGCTGTCACTAGTTACTTGT
+
@ACDFBBCBBEBAAABCBBCDACBB?AB
@FG01X:00026:00226
CGTGTCTCTAGGCGCAGGATTTTGTGTAG
+
ABCCCCCCB::69@@BB?ABBB7<<9>>>
@FG01X:00026:00231
TGATACGTCTCCTTCTAGTTACTTCA
+
BBBBBB@@@BB@C@CCAAB?ABBACG
@FG01X:00026:00233
ATATCGCGAGGGTATGGAAGACTCTATA
+
BCB@A@B@@@C9<<AA@A?A>994@><<
@FG01X:00026:00235
ACGAGTGCGTTCCCCATGTCGTAGGTACTC
+
BBBBBBBB@;2444,9?ABCCCCCEA:<;C
@FG01X:00026:00237
ACGAGTGCGTTCCCCATGTCGTAGGTACTC
+
BBB@BBBCBB;=99-9999@@ACC@C==<<
@FG01X:00026:00238
TCTCTATGCGCTCCACATGTCTAAGGT
+
BB@@ACDDCBBBCBEB?>;<<AAADBD
@FG01X:00026:00242
TAGTATCAGCCTCGCCATGACGAAGGTATTCC
+
BBCBDCDCCC@C?:;;<BCCCCC?B>@=@>BC
@FG01X:00026:00243
ATCAGACACGGACACAGCAGAACACAC
+
BBB??>@@BB?BBBBCECC@?>@CCBB
@FG01X:00026:00245
TCTCTATGCGCTCCACATGTCTAAGGT
+
BBBBBBDDBAABB@CBCBDB>??===A
@FG01X:00026:00249
CGTGTCTCTAGGCACAGGATTTTGTGTAG
+
?BBBBBCCBC@@@@@AB@BDDF:ADABBC
@FG01X:00027:00205
TACTGAGCTACACACACAGAAAGATTGGT
+
@@@BBBECC?@@D:;<ECCBC>A@@===?
@FG01X:00027:00206
CGTGTCTCTAGCACAGGTTTGTGTAG
+
BBBBCCECC::<@@@@59914::9:C
@FG01X:00027:00209
CGTGTCTCTAGGCACAGGATTTTGTGTAG
+
?BBBBAA@@CDBBAABC@CCCC:BBCBBC
@FG01X:00027:00212
TACTGAGCTACACACACAGAAAGATTGGT
+
AA@BBBBBBBBBBBCCB@99968;;?C@C
@FG01X:00027:00214
ATATCGCGAGGGTATGGAAGACTCTATA
+
BCBB:;;CDCE@C@==BDBB=BBCCBAB
@FG01X:00027:00217
ATCAGACACGGACACAGCAGAACACAC
+
@@@@ECCBCBACA???@::;C@CCDBB
@FG01X:00027:00222
ACGCTCGACATGCCCAGGTACAGGAG
+
BBBBBBBBCDD@@@<?B?CBBDB@DC
@FG01X:00027:00224
ACGCTCGACATGCCCAGGTACAGGAG
+
?A?ABBBBCAB@??<=A>BDCCEBAA
@FG01X:00027:00227
TACTGAGCTACACACACAGAAAGATTGGT
+
??ABBCAB@CCAA@A9999990<AA@CAB
@FG01X:00027:00230
TACTGAGCTACACACACAGAAAGATTGGT
+
???@AAAAABABBBBB::<CCBDCC@C@B
@FG01X:00027:00235
ATATCGCGAGGGTATGGAAGACTCTATA
+
BBBB??@DBBBADAAB@C@CBCBBC>88
@FG01X:00027:00236
TCTCTATGCGCTCCACATGTCTAAGGT
+
BBCC;:=CBBBDCACCA;;9999;A=A
@FG01X:00027:00239
TCTCTATGCGCTCCACATGTCTAAGGT
+
BCBC@@ABAACBC@CBBB???CD@D?A
@FG01X:00027:00242
TGATACGTCTCCTTCCTTAGTTACTTCA
+
BBBBBBBBBBB@B@CBC@<??@@@@@AA
@FG01X:00027:00248
CGTGTCTCTAGGCACAGGATTTTGTGTAG
+
?BBBB@@B@CC@B?ABE@====6==9?@B
@FG01X:00028:00203
CGTGTCTCTAGGCACAGGATTTTGTGTAG
+
<CCCCEDDECDADBBBD@DDDD9BBA999
@FG01X:00028:00204
ATATCGCGAGGGTATGGAAGACTCTATA
+
BBB?=;;<A@@:B@A@@DADCCCCA@@@
@FG01X:00028:00206
ACGCTCGACATGCCCAGGTACAGGAG
+
ABBBAAACCDE@@@<??=@BCCC>DA
@FG01X:00028:00209
ACGAGTGCGTTCCCCATGTCGTAGGTACTC
+
@BBBCBB?AA@CCC:C<;;>>>>><?9998
@FG01X:00028:00215
ATATCGCGAGGGTATGGAAGACTCTATA
+
BBBBBAABCCHBDAAACECCCCCBBACA
@FG01X:00028:00218
TACTGAGCTACACACACAGAAAGATTGGT
+
AAAAAAA@???@AACCFE@?><?AA?A@C
@FG01X:00028:00219
TCTCTATGCGCTCCACATGTCTAAGGT
+
==A9<9:<<999@699911////,/,/
@FG01X:00028:00220
CGCTCGACATGCCCAGGTACAGGAGACTG
+
99@=@>?>9999>99;?B<9;@=99;7::
@FG01X:00028:00226
TGATACGTCTCCTTCCTTAGTTACTTCA
+
BCCBBBBBBBE@B@C@C?BBA?BBC@CC
@FG01X:00028:00228
CGTGTCTCTAGGCACAGGATTTTGTGTAG
+
AAAABAACBCD@BBBBB@BBBB:AAECBB
@FG01X:00028:00232
TACTGAGCTACACACACAGAAAGATTGGT
+
BBAA@BBBBBBBBBCBAB9946;@@=BBC
@FG01X:00028:00238
TAGTATCAGCCTCGCCATGACGAAGGTATTCC
+
BBBABBCBBB@AA@?>ABBBDBB?C@CAB?A?
@FG01X:00028:00240
ATATCGCGAGGGTATGGAAGACTCTATA
+
A?ABBBABBBB:?A:;9<ACCCCBB@@@
@FG01X:00028:00241
TACTGAGCTACACACACAGAAAGATTGGT
+
A@BBBCCB???BBBBCDC@??>?BB@B@A
@FG01X:00029:00204
TAGTATCAGCCTCGCCATGACGAAGGTATTCC
+
BBBBBBBABA@AABA?BCCCBBC@C@CBB@CB
@FG01X:00029:00205
ACGAGTGCGTTCCCCATGTCGTAGGTACTC
+
BBBBB@ABBB?ABB:CDBAAABB??B;<<B
@FG01X:00029:00210
CGTGTCTCTAGGCACAGGATTTTGTGTAG
+
@A@@@BBBBBB@;899969?@@4AA999@
@FG01X:00029:00216
CGTGTCTCTAGGCACAGGATTTTGTGTAG
+
BBBBCBBBCCD@BBABB@BCCC:ACCA@B
@FG01X:00029:00217
TGATACGTCTCCTTCCTTAGTTACTTCA
+
BBBCCBB=866,/,1,1,./424AB?AB
@FG01X:00029:00219
TACTGAGCTACACACACAGAAAGATTGGT
+
B??BBBB???BB@BBBCBBBB?BBB@A?A
@FG01X:00029:00220
TACTGAGCTACACACACAGAAAGATTGGT
+
@CCBBBCB?@@CCBAAB@@>@:>@B:<:<
@FG01X:00029:00222
ATCAGACACGGACACAGCAGAACACAC
+
@A?BBBBBBB>?@BBA?B;;;7<BBBB
@FG01X:00029:00223
ATATCGCGAGGGTATGGAAGACTCTATA
+
BB>@ABBBBBB?BCCB@D@BABBBB@?@
@FG01X:00029:00225
AGCACTGTAGCTGTCACTAGTTACTTGT
+
BCHB??AECCB>BBCBAAACCACBB?BB
@FG01X:00029:00226
AGCACTGTAGCTGTCACTAGTTACTTGT
+
AADCCB@ABBB@@@BAABAAB?BAA<>>
@FG01X:00029:00229
ATCAGACACGGACACAGCAGAACACAC
+
A>>BBBBBBB@BCCBEDEBBC@CBBBB
@FG01X:00029:00231
TGATACGTCTCCTTCCTTAGTTACTTC
+
BBBBBBBCAAA=?==?B8;;A>B@B>B
@FG01X:00029:00233
ATCAGACACGGACACAGCAGAACACAC
+
ABBBBA??@?@BBBBBBCCBC@BBB?=
@FG01X:00029:00235
TAGTATCAGCCTCGCCATGACGAAGGTATTCC
+
CBC99<ECCC@BBBB@ABBBDAB?A@BAB@C=
@FG01X:00029:00243
ACGAGTGCGTTCCCATGT
+
<=ECB=8/11,/8+///,
@FG01X:00029:00246
ACGCTCGACATGCCCAGGTACAGGAG
+
CCBA@@@B<<=EBB><<;<AA@B@C<
@FG01X:00029:00247
TACTGAGCTACGACACACAGAAAGATGGT
+
4;4444;9444449994444//+/,,,*,
@FG01X:00029:00248
ATCAGACACGGACACAGCAGAACACAC
+
A?ABBBBBDB@BBCCC@AACC@CCBB@
@FG01X:00030:00204
CGTGTCTCTAGGCACAGGATTTTGTGTAG
+
BBB?A?@@AAA?ACCDCACCCB9AAB@@@
@FG01X:00030:00205
ATATCGCGAGGGTATGGAAGACTCTATA
+
BBAABBCCCCC=CCCD?A?BCCBBB@@>
@FG01X:00030:00208
TGATACGTCTCCTTCCTTAGTTACTTCA
+
BBBBBBBDBBC@B?A@B?A@@>B;;8;B
@FG01X:00030:00209
TAGTATCAGCCTCGCCATGACGAAGGTATTC
+
?88494444424444844444442/,//8,/
@FG01X:00030:00210
ATATCGCGAGGTATGAAGACTCTATA
+
BB:99>984/,/////5/////4333
@FG01X:00030:00211
TGATACGTCTCCTTCCTTAGTTACTTCA
+
FCDBBCBA?BB?B@CBDB>@@@BBE@BC
@FG01X:00030:00214
TCTCTATGCGCTCCACATGTCTAAGGT
+
BCCCDBECBBDBB@CCCBAABDC@C@E
@FG01X:00030:00219
CGTGTCTCTAGGCACAGGATTTTGTGTAG
+
BBBBB@@BABB@A@@BB@BFCC:CCEBBD
@FG01X:00030:00225
ATATCGCGAGGGTATGGAAGACTCTATAG
+
@ABB@;;<EED>EDAA=A>AAABBBAAAA
@FG01X:00030:00227
TCTCTATGCGCTCCACATGTCTAAGGT
+
BBBBA??BBA@@B@CCCB??=BD=A?B
@FG01X:00030:00229
ATATCGCGAGGGTATGGAAAGACTC
+
BBABBBBBABB?>B82000)*((((
@FG01X:00030:00232
CGTGTCTCTAGGCACAGGATTTTGTGTAG
+
ABBBBBC@ABBAC?BBC@CDDD:BCABBB
@FG01X:00030:00235
ATCAGACACGGACACAGCAGAACACAC
+
BB>>?BBBBB@BB??@CECCCBDCCBB
@FG01X:00030:00241
TAGTATCAGCCTCGCCATGACGAAGGTATTCC
+
BBBBCBCBBB@??@A>ABCBD??@@@DAB?CA
@FG01X:00030:00242
CGTGTCTCTAGGCACAGGATTTTGTGTAG
+
BBAABCA=@A?599>>>=@@BB7@AA@>?
@FG01X:00030:00248
TAGTATCAGCCTCGCCATGACGAAGGTAATCC
+
BBB??ACBDC?A?@A?BCCBDBC?C@BB@AEB
@FG01X:00030:00249
TCTCTATGCGCTCCACATGTCTAAGGT
+
CCCCDCCCCBCBD@BCBB???AA?C@E
@FG01X:00031:00204
ATCAGACACGGACACAGCAGAACACAC
+
BBBBBCCBCB?BBDCCCEDCC@BBB@A
@FG01X:00031:00205
AGCACTGTAGCTGTCACTAGTTACTTGT
+
AACCDBBCBAA>@BBBA>AACABBB@BB
@FG01X:00031:00211
TCTCTATGCGCTCCACATGTCTAAGT
+
<<CCCDCEBBAAA@CF@@AA9;;7;9
@FG01X:00031:00212
ATCAGACACGGACACAGCAGAACACAC
+
BBBCCBBCCB?ACCBCAAACC@DCCCC
@FG01X:00031:00213
ACGCTCGACATGCCCAGGTACAGGAG
+
BBBBC@A@CCCCCEAAA>ADFCD@AA
@FG01X:00031:00220
ACGCTCGACATGCCCAGGTACAGGAG
+
BBBBB??ACDCBAA>ACABAAAA@BA
@FG01X:00031:00222
CGTGTCTCTAGGCACAGGATTTTGTGTAG
+
BBBABABABCECCB@@@@EDCC9BBA@@B
@FG01X:00031:00224
CGTGTCTCTAGGCACAGGATTTTGTGTAAAGGC
+
AAABAABCCCD@CABAB@A?A?6????>B7;8;
@FG01X:00031:00234
TAGTATCAGCCTCGCCATGACGAAGGTATTCC
+
AAB99;ABBB?BA@@=@BDCBBB@CACCE@DD
@FG01X:00031:00236
ATATCGCGACGGTATGGAAGACTCTATAGA
+
@?@@A@77---+,,,,000064/////444
@FG01X:00031:00237
TCTCTATGCGCTCCACATGTCTAAGGT
+
ABCCBBBDBBBAB@CCCBBBACC@B@E
@FG01X:00031:00241
ACGAGTGCGTTCCCCATGTCGTAGGTACTC
+
CCB<AAABAH@EHC9B;999999959?999
@FG01X:00031:00244
TACTGAGCTACACACACAGAAAGATTGGT
+
B@@?BBCBBBBBBBBBCCBBB=BBB@C@C
@FG01X:00031:00246
CGTGTCTCTAGGCACAGGATTTGTGTA
+
;ABA@ACDBBB=?9>996999199944
@FG01X:00031:00248
TACTGAGCTACACACACAGAAAGATTG
+
BBABBBCBABBAB?AABBAAA7;;@=@
@FG01X:00032:00208
TGATACGTCTCCTTCCTTAGTTACTTCA
+
ABCDBBBAAAB@B@B@C@BBB@@?@@CD
@FG01X:00032:00210
TACTGAGCTACACACACAGAAAGATTGGT
+
CCDECBAAAABBBBBCECA@=9>9959;>
@FG01X:00032:00211
CGTGTCTCTAGGCACAGGATTTTGTGTAG
+
EBBBBBDBBBCBD@@?B@DBDB9BB?A@@
@FG01X:00032:00212
TGCCTCGCCATGACGAAGGTATTCC
+
ABB>BABA?BDCDEBC@D@DCD?B?
@FG01X:00032:00213
TCTCTATGCGCTCCACATGTCTAAGGT
+
44494444C>BAB;=991111//,/,/
@FG01X:00032:00214
ACGAGTGCGTTCCCCATGTCGTAGGTACTC
+
BBB@@BBBBB<>==6>@AABBBBB@B<<<B
@FG01X:00032:00217
CGTGTCTCTAGGCACAGGATTTTGTGTAG
+
ABBBBBCDABB@CB@@@@ABBB9BBDBAB
@FG01X:00032:00226
TGATACGTCTCCTTCCTTAGTTACTTCA
+
BBBBBBBABAB@B@B@B@ABB@BBB@BB
@FG01X:00032:00229
CGTGTCTCTAGGCACAGGATTTTGTGTA
+
;99@==??><959>999;9999,444//
@FG01X:00032:00230
TACTGAGCTACACAATTGGTGC
+
BB?@@BBB??BBCD@B?B?ACB
@FG01X:00032:00233
ACGAGTGCGTTCCCCATGTCGTAGGTACTC
+
BAABBBCCBB=@==6@:;<@CCAB?B<<<B
@FG01X:00032:00236
ACGAGTGCGTTCCCCATGTCGTAGGTACTC
+
BBABBBBBBB?BA=6B;;;ABB9;:;<<AA
@FG01X:00032:00237
AGCACTGTAGCTGTCACTAGTTACTTGT
+
@>@@@@A;;<A@@@BA?@99<899DA99
@FG01X:00032:00238
TAGTATCAGCCTCGCCATGACGAAGGTATTCC
+
@?AAABECCB?BCCC;;<CCCDC>A=?4969=
@FG01X:00032:00246
CGTGTCTCTAGGCACAGGATTTTGTGTAG
+
BB@A@@@A@CC@BBBBC@DCBB9@A?>AB
@FG01X:00032:00247
ACGCTCGACATGCCCAGGTACAGGAG
+
@A@BBBBCCCCBAA>??>@BCDC@AA
@FG01X:00033:00201
TACTGAGCTACACACACAGAAAGAATGGT
+
A@BCBBCCCBBBCCBBCEDCE@CC@CGBC
@FG01X:00033:00204
ATATCGCGAGGGTATGGAAGACTCTATA
+
BB???BACCCB>BBC=?F?BABBBBABA
@FG01X:00033:00206
TACTGAGCTACACACACAGAAGATTGGT
+
BAA=;;B@9994=444444424442424
@FG01X:00033:00211
AGCACTGTAGCTGTCACTAGTTACTTGT
+
AACCBABCBCBBABBBBBBBC@BBB@BB
@FG01X:00033:00212
AGCACTGTAGCTGTCACTAGTTAATTGT
+
ABBBCBACABBBBBBBBBBCB@A@A>?@
@FG01X:00033:00215
AGCACTGTAGCTGTCACTAGTTACTTGT
+
<<CCECBA??ABBBBBBBBCCBBBB@BA
@FG01X:00033:00221
CGTGTCTCTAGGCACAGG
+
4494444444424444,*
@FG01X:00033:00222
TGATACGTCTCCTTCCTTAGTTACTTCA
+
:BC<9<CC;;;=@@@<@=?@@>ABC@CB
@FG01X:00033:00225
TGATACGTCTCCTTCCTTAGTTACTTCA
+
BBBBBBBBBCB?D?C?B@ABB@BBC@CC
@FG01X:00033:00226
ACGAGTGCGTGTCGTAGGTACTC
+
>A?>4444499;9=9?B@BAA@9
@FG01X:00033:00227
CGTGTCTCTAGGCACAGGATTTTGTGTAG
+
ABBBCBBBBED@CAAAC?B=A=7@@A>@A
@FG01X:00033:00231
ACGAGTGCGTTCCCCATGTCGTAGGTACTC
+
@BBBBBHB?=;=992=?@@@AACC@CAAAC
@FG01X:00033:00232
TGATACGTCTCCTTCCTTAGTTAGTTCA
+
@BBBBBBBBBB>B@BBC??BBA@@@@CB
@FG01X:00033:00234
ACGCTCGACATGCCCAGGTACAGGA
+
?>>;4489494///+//,///442/
@FG01X:00033:00238
CGTGTCTCTAGGCACAGGATTTTGTGTAG
+
@BABA=@@ACD@BBBBC@CBDB9@?=?>?
@FG01X:00033:00239
CGTGTCTCTAGGCACAGGATTTTGTGTAG
+
ACCCCDCCCCGABA@@A@@>@@49999<B
@FG01X:00033:00240
TAGTATCAGCCTCCGCCATGACGAAGGTATTCC
+
>>>=>=>4995942949?B?BA<9:<=<9<?CA
@FG01X:00033:00242
TGATACGTCTCCTTCCTTAGTTACTTCA
+
BBBBBBBCBAA=?=@@DBBB@@AAA@BB
@FG01X:00033:00245
TCTCTATGCGCTCCACATGTCTAAGGT
+
BCCCBAADBCBBB@BBCBBBBCC@C@B
@FG01X:00033:00248
CGTGTCTCTAGGCACAGGATTTTGTGTAG
+
ABBCBBCA@ADBBBBCC@CCCF:CCA@@=
@FG01X:00033:00249
ATATCGCGAGGGTATGGAAGACTCTATA
+
BB>??BBCCBC@CCAA@C@BCBBBBAAA
@FG01X:00034:00200
ACGCTCGACATGCCCAGGTACAGGAG
+
?BBBBBBBBCBBCHA@@>ABCBC@CB
@FG01X:00034:00201
TACTGAGCTACACACACAGAAAGATTGGT
+
<<<;;A@;;11/6/4444444-49>2824
@FG01X:00034:00202
TAGTATCAGCCTCGCCATGACGAAGGTATTCC
+
BBBCDCCAAA@BB@A>ACCCCBB?C@CBC?C@
@FG01X:00034:00207
TAGTATCAGCCTCGCCATGACGAAGGTATTCC
+
CBBBBBCCCB=@@:;7;ABBBCD@C@CCC@C@
@FG01X:00034:00208
TACTGAGCTACACACACAGAAAGATTGGT
+
A?BBBBAA@BBB?AABCDCBC>BBB@B>@
@FG01X:00034:00212
ACGCTCGGACATGCCCAGGTACAGGAG
+
??ABBBB@?@@C@@@<AB?BBCCC@=<
@FG01X:00034:00214
AGCACTGTAGCTGTCACTAGTTACTTGT
+
<<DDDBB@BBAA@@@AABBBCABBB@BA
@FG01X:00034:00220
TAGTATCAGCCTCGCCATGACGAAGGTATTCC
+
44448494442449>29;@?@BB596949298
@FG01X:00034:00221
ATATCGCGAGGGTATGGAAGACTCTAT
+
AAABABBBBBA@>DAB?D@ABBBBAAB
@FG01X:00034:00222
ACGAGTGCGTTCCCCATGTCGTAGGTACTC
+
AA??AACHB@6944,9?@@BGCCC@B@AAC
@FG01X:00034:00224
AGCACTGTATGTCACTAGTTACTTGT
+
*))((&&&(*88:BCCCBC@CCC@CC
@FG01X:00034:00228
TCTCTATGCGCTCCACATGTCTAAGGTACG
+
>949AAAA@@@@@=@AAA@@>@F6969?>>
@FG01X:00034:00229
TAGTATCAGCCTCGCCATGACGAAGGTATTCCC
+
BBBBBBCACA?BBCB@BBB===B@C@?995991
@FG01X:00034:00238
AGCACTGTAGCTGTCACTAGTTACTTGT
+
<@CDDCBCBBBBBCBBBCDCDACBB@BB
@FG01X:00034:00241
CGTGTCTCTAGGCACAGGATTTTGTGTAG
+
BBBBBBDDBBC@BBBBB@BCCC:BCA==@
@FG01X:00034:00242
ACGAGTGCGTTCCCCATGTCGTAGGTACTC
+
BBBBBBBBBB>A@=9?=?@?BCAB?B<<;B
@FG01X:00034:00244
TACTGAGCTACACACACAGAAAGAT
+
994444444444449444;;;-4/,
@FG01X:00034:00247
TGATACGTCTCCTCCTTAGTTACTTCA
+
CBCB9<<CB@ABACDCABB?@BBE@BC
@FG01X:00034:00249
TGATACGTCTCCTTCCTTAGTTACTTCA
+
@BBBBBA??8429<>?C@@AA@BBB>BA
@FG01X:00035:00202
TACTGAGCTACACACACAGAAAGATTGGT
+
A@BBBBBBB???BCCDCBBBC>AABAB@B
@FG01X:00035:00203
CGTGTCTCTAGGCACAGGATTTTGTGTA
+
ACCCCBAAACD@BBD@?B9444/9FA<<
@FG01X:00035:00204
CGTGTCTCTAGGCACAGGATTTTGTGTAG
+
ABABBBDDCBB@BBBBA@AAAA8==ADCC
@FG01X:00035:00216
TACTGAGCTACACACACAGAAAGATTGGT
+
B???BBBBABB@@ABCCEBBB>BCBAC?B
@FG01X:00035:00217
CGTGTCTCAAGGCACAGGATTTTGTGTAG
+
=AABCCC@@=A@CCBBB@BCCB9??=9>@
@FG01X:00035:00218
ATCAGACACGGACACAGCAGAACACAC
+
BB@@??>AAA@ABB=BBCDBB?B@BBB
@FG01X:00035:00223
ATATCGCGAGGGTATGGTAGACTCT
+
BC8<<CECCCC>CA@@ACCCCAAAC
@FG01X:00035:00224
ATCAGACACGGACACAGCAGAACACAC
+
BAAABBBBBB>AABCCCCBCB@BBBBB
@FG01X:00035:00230
CGTGTCTCTAGGCACAGGATTTTGTGTAG
+
CBBCCBDBCBD@BBBBB?====69::?=@
@FG01X:00035:00231
CGTGTCTCTAGGCACAGGATTTTGTGTAG
+
BBBBBAAABCC@BBBBB@BCCC::::CCC
@FG01X:00035:00232
CGTGTCTCTAGGCACAGGATTTTTGTGTAG
+
BBCBBBCCCCC@B;:88,11111+1@@<<C
@FG01X:00035:00235
TAGTATCAGCCTCGCCATGACGAAGGTATTCC
+
@=@99499<<:1118::ABBBCC@CABBB?C?
@FG01X:00035:00238
TAGTATCAGCCTCGCCATGACGAAGGTATTCC
+
BBCCDCCAEBAAA@A=@CCCCCB@BACBB?C@
@FG01X:00035:00239
TACTGAGCTACACACACAGAAAGATTGGT
+
@>>>AAAAAA@@@@BCF@9996;B@@C@C
@FG01X:00035:00240
CGTGTCTCTAGGCACAGGATTTTGTGTAG
+
BBBBBADDADD@A@@@A?ABAA:CBBCDC
@FG01X:00035:00247
TCTCTATGGCGCTCCAACATGTC
+
444949995994492/,//////
@FG01X:00036:00200
ATCAGACACGGACACAGCAGAACACAC
+
BBBBABA@A@@BBBBBBCDBBABBBAB
@FG01X:00036:00202
ACGCTCGACATGCCAGGTACAGG
+
B@@A@B>99/6,,*,,*,,/442
@FG01X:00036:00204
TAGTATCAGCCTCGCTATGATGAAGGTATTCC
+
CBBBDBBBBB>BBBABBBCBCAB?B@DCCACB
@FG01X:00036:00206
TACTGAGCTACACACACAGAAAGATTGGT
+
A?ABBBA;;;BB@@ABCC<<;7<A@?B@B
@FG01X:00036:00208
TAGTATCAGCCTCGCCATGACGAAGGTATTCC
+
CBBBBCCBEA>BB:98;CCBBCB@D@CCC?C?
@FG01X:00036:00210
TACTGAGCTACACACACAGAAAGATTGGT
+
BBBCBBCBBBBCCCCCBB@@=<@=C@D@C
@FG01X:00036:00211
ATCAGACACGGACACAGCAGAACACAC
+
BB;>ABBBBA?ACBCBBCDBB@CA?=A
@FG01X:00036:00214
ACGCTCGACATGCCCAGGTACAGGAG
+
BA@BBBABD@AACCBBA?ACCCCBAA
@FG01X:00036:00215
ATATCGCGAGGGTATGGAAGACTCTATA
+
BCCCBBBBBDD@CABAAEACGDCCBBBC
@FG01X:00036:00216
CGTGTCTCTAGGCACAGGATTTTGTGTAG
+
>AABABCCCCD@@>>>A@AAAA8?DBBBC
@FG01X:00036:00221
ATCAGACACGGACACAGCAGAACACAC
+
?>>BBBBBBB>BBBBCAAABB@CBBBB
@FG01X:00036:00223
TACTGAGCTACACACACAGAAAGATTGGT
+
??@CCCCABBCDAAACEDCCBABCC@D;<
@FG01X:00036:00227
ATATCGCGAGGGTATGGAAGACTCTATA
+
BBA@BCBCBAA?BDCB@A@AABAAA;@@
@FG01X:00036:00229
TGATACGTCTCCTTCCTTAGTTACTTCA
+
@999949488954249:9;AB8;;B><<
@FG01X:00036:00230
AGCACTGTAGCTGTCACTAGTTACTTGT
+
<BCDDCBBABBCBBBB>AACDABBB@BC
@FG01X:00036:00233
ACGCTCGACATGCCCAGGTACAGGAG
+
<<CB@A@A<><C@@@?@=@AACBA<<
@FG01X:00036:00234
TCTCTATGCGCTCCACATGTCTAAGGT
+
BBBEBBCDBBBBB@BCCBBD@AA@C@E
@FG01X:00036:00235
TACTGAGCTACACACACAGAAAGATTGGT
+
;;;>>@A@@@@CCCBBDDB<<8<11-1,1
@FG01X:00036:00239
TACTGAGCTACACACACAGAAAGATTGGT
+
B@AABBBA>BBBBABBCDBBA?BBB?B>A
@FG01X:00036:00242
TGATACGTCTCCTTCCTTAGTTACTTCA
+
;BCBBACA?BAAB@C@DDCBB?9<<>AA
@FG01X:00036:00243
CGTGTCTCTAGGCACAGGATTTTGTGTAG
+
BBBBBBBBABC@BBBBB@BCCC:BBEB?B
@FG01X:00037:00206
TGATACGTCTCCTTCCTTAGTTACTTCA
+
B??ABBBBBBB@B@B@C@BAA@AAA@BB
@FG01X:00037:00209
CGTGTCTCTAGGCACAGGATTTTGTGTAG
+
BBCBBBBBACCCDBBBB@CBBB::::BBB
@FG01X:00037:00211
TGATACGTCTCCTTCCTTAGTTACTTCA
+
BBBAABBBB??>@@C@C@BBB@BBB@BB
@FG01X:00037:00214
ATCAGACACGGACACAGCAGAACACAC
+
BB?>?BBBBB@BBBBBBBBBB@BBBBB
@FG01X:00037:00215
ATATCGCGAGGGTATGGAAGACTCTATA
+
BB>?@AABAAA>BBBB@C@CCCCDBAA@
@FG01X:00037:00217
AGCACTGTAGCTGTCACTAGTTACTTGT
+
444449;49?@94949944495999;=9
@FG01X:00037:00220
TACTGAGCTACACACACAGAAAGATTGGT
+
?==BBBB>>>BBBBBCFGBBB=ABB@B@B
@FG01X:00037:00221
ACGCTCGACATGCCCAGTACAGGAG
+
>989>@A9<9B:888---,,777/4
@FG01X:00037:00222
TGATACGTCTCCTTCCTTAGTTACTTCA
+
A@CCCBBBBBB@B@B@C@BBB@??B@BC
@FG01X:00037:00223
CGTGTCTCTAGGCACAGGATTTTGTGTAG
+
BBBBBBBBBCC@CBBB@>@BBB:A@BDBC
@FG01X:00037:00225
ACGAGTGCGTTCCCCATGTCGTAGGTACTC
+
AB@@@BBBCC?CBA9?::;ABBCC?C<<<<
@FG01X:00037:00232
TAGTATCAGCCTCGCCATGACGAAGGTATTCC
+
BBBAABDCCC@BB??=?ACBCCB@=;;11,1,
@FG01X:00037:00233
ATATCGCGAGGGTATGGAAGACTCTAT
+
BB???BBBECC>CBBB?B@DCDBBA>9
@FG01X:00037:00234
CGTGTCTCTAGGCACAGGATTTTGTGTAG
+
CDCCCCCAAAA@BCBAA>9999/9F911<
@FG01X:00037:00235
TGATACGTCTCCTTCCTTAGTTACTTCAGTGT
+
A@@989999>A?A?B?B?@@DA=@=ICB@@<<
@FG01X:00037:00240
ACGCTCGACATGCCCAGGTACAGGAG
+
A?B?AABCDAA===:@A?BECCC@CC
@FG01X:00037:00243
TACTGAGCTACACACACAGAAAGATTGGT
+
C@AACCBABBBCBCCCFDDCCACBB@B?B
@FG01X:00037:00244
TGATAAGTCTCCTTCCTTAGTTCTTCAGTGC
+
:98=><AA><<-1,/,,*,,,*/65666/44
@FG01X:00037:00245
TACTGAGCTACACACACAGAAAGATTGGT
+
BBAA@BB;;131;;B@DDCBC>BBBEB@B
@FG01X:00037:00246
TGATACGTCTCCTTCCTTAGTTACTTCA
+
BBBBBBBBBBE?E@B?A??BB?BCC@BC
@FG01X:00037:00247
AGCACTGTAGCTGTCACTAGTTACTTGT
+
BBBBCDCBBBCCCCCCCBBBF>@@@5;9
@FG01X:00038:00200
AGCACTGTAGCTGTCACTAGTTACTTGT
+
<=CCCCCBBAAAAAAAA@@@B@A?B>??
@FG01X:00038:00206
ATATCGCGAGGGTATGGAAGACTCTATA
+
BB?@@BBCCCC>BCCE@D?ABCBCBBB>
@FG01X:00038:00207
TGATACGTCTCCTTCCTTAGTTACTTCA
+
BBBAABBBBCC?B@B@C@?AA@AAA?@B
@FG01X:00038:00212
ATCAGACACGGACACAGCAGAACACAC
+
AB@@BCCCCB?BBBBBBCB>A?ABBBB
@FG01X:00038:00213
TAATAACAGCCTCGCCATGACGAAGGTATTCC
+
BB@BB?BDCB@BB>?=?CC=?A@=@?B@@=AA
@FG01X:00038:00215
TCTCTATGCGCTCCACATGTCTAAGGT
+
CBCCBBBD@@@@B@CBAAABCBBAC:=
@FG01X:00038:00216
ATCAGACACGGACACAGCAGAACACAC
+
BAAB@?@CCC@BBBBAAACCC@BBBBB
@FG01X:00038:00218
ATCAGACACGGACACAGCAGAACACAC
+
BBBBBBBAA@?BBDEBBCCCB@BBBBB
@FG01X:00038:00220
ATCAGACACGGACACAGCAGAACACAC
+
BBBBBBBBA@>ABBCBBCBBB@BBBBA
@FG01X:00038:00221
TCTCTATGCGCTCCACATGTCTAAGGT
+
BCCCBCCBAABBB@CCCB??>AA=A=A
@FG01X:00038:00222
ATCAGACACGGACACAGCAGAACACAC
+
><<@@BBBBA=@@@A@BA@@B@BBBBB
@FG01X:00038:00224
AGCACTGTAGCTGTCACTAGTTACTTGT
+
@FCCCECCBCCCCBBBBBBBABAAA@AA
@FG01X:00038:00226
CGTGTCTCTAGGCACAGGTTTTTGTGTAG
+
ABBBBBCCCCCBBB@;;29999,9@@BBC
@FG01X:00038:00227
ACGAGTGCGTTCCCCATGTCGTAGGTACTC
+
@??BBBBCB@6994,4??>>>99958949=
@FG01X:00038:00228
ATATCGCGAGGGTATGGAAGACTCTATA
+
BBAB@A@BCCC>CCBB@D?BBBBAA???
@FG01X:00038:00229
AGCACTGTAGCTGTCACTAGTTACTTGT
+
@BCCCBBABBCBBBBABDBCC@CBB@BB
@FG01X:00038:00236
ACGCTCGACATGCCCAGGTACAGGAG
+
?ABBBBBAABCCDCAA@>?BBAA?AB
@FG01X:00038:00241
ACGCTCGACATGCCCAGGTACAGGAG
+
BBBBBAABCCCCCC>AB@BBCDC@BC
@FG01X:00038:00246
TCTCTATGCGCTCCACATGTCTAAGGT
+
4444;?GBDDDDCAECCBBCCCC=C=A
@FG01X:00038:00248
ATCAGACACGGACACAGCAGAACACAC
+
BAA@BB?BBAAABB@AACDCC?@@BBB
@FG01X:00038:00249
TCTCTATGCGCTCCACATGTCTAAGG
+
////1944/////,//44494//,/,
@FG01X:00039:00200
ACGAGTGCGTTCCCCATGTCGTAGGTACTC
+
BCB@AACFAAAECC9B@<8--,,,*,0067
@FG01X:00039:00201
TGATACGTCTCCTTCCTTAGTTACTTCA
+
B?@@CCBD???@D@CBD@BBB@BBB@@A
@FG01X:00039:00203
ATATCGCGAGGGTATGGAAGACTCTATA
+
@A:<<A@AECCACAAA@D?ACCBAA@@>
@FG01X:00039:00204
TGATACGTCTCCTTCCTTAGTTACTTCA
+
4>9988=9>>92424242344244424:
@FG01X:00039:00206
AGCACTGTAGCTGTCACTAGTTACTTGT
+
AABBCBCBCCECAAFCCCAAADCCG@BB
@FG01X:00039:00207
ATATCGCGAGGGTATGGAAGACTCTATA
+
CA>??BBCCCCBCBAA@BACBBBBB?@@
@FG01X:00039:00211
TACTGAGCTACACACACAGAAAGATTGGT
+
@999>>4///1/7799:444;::@@<>8=
@FG01X:00039:00212
CGTGTCTCTAGGCACAGGATTTTGTGTAG
+
BBBBCBC@@CD@CBBBB@BDCC:BBDAAB
@FG01X:00039:00215
CGTGTCTCTAGGCACAGGATTTTGTGTAG
+
?ABBBBCCCBB@BBBBC@BBBB:BBDBBB
@FG01X:00039:00217
CGTGTCTCTAGGCACAGGATTTTGTTAG
+
CBBBBBCAABD@CABAB?AAAA9AD@AB
@FG01X:00039:00220
CGTGTCTCTAGGCACAGGATTTTGTGTAG
+
44?ADBBBB::6;AAAA?@@@@6ABBBCD
@FG01X:00039:00221
ATATCGCGAGGGTATGGAAGACTCTAAAGAGG
+
BB>??BBCABB?CCCB@DCBBBBABBB<@>C@
@FG01X:00039:00222
ATCAGACACGGACACAGCAGAACACAC
+
><??BBBBBB@BBCBBACCCC@EB@@A
@FG01X:00039:00223
TACTGAGCTACACACACAGAAAGATTGGT
+
<<<CCCCBBBB;<<BBCDCCBA9996959
@FG01X:00039:00225
TACTGAGCTACACACACAGAAAGATTGGT
+
9999;>=@>99;<<9@AE99919>@?B@@
@FG01X:00039:00226
AGCACTGTAGCTGTCACTAGTTACTTGT
+
<<CCCCBDBBBBBBABAAACDBCAA?AB
@FG01X:00039:00227
CGTGTCTCTAGGCACAGGTTTTGTA
+
BBBBBCCCAEA@BBA;;2999/1</
@FG01X:00039:00228
CGTGTCTCTAGGCACAGGATTTTGTGTAG
+
ABBBA@ACCCCBCBCAB>BGHHA;<=BBC
@FG01X:00039:00232
ACGAGTGCGTTCCCCATGTCGTAGGTACTC
+
=ABBBBBB?=;=992=999>@@@@=@B<<<
@FG01X:00039:00235
ATATCGCGAGGGTATGGAAGACTCTATA
+
BA9;;BBCCCC@BB?>@B@BBBB??>CA
@FG01X:00039:00236
ACGAGTGCGTTCCCCATGTCGTAGGTACTC
+
ABABCB;;<@>ABA7B<<<B==<KBC?<=D
@FG01X:00039:00239
CGTGTCTCTAGGCACAGGATTTTGTGTAG
+
>AABBBBCBCC@DBBBB@BBBB:AABCBC
@FG01X:00039:00241
TGATACGTCTCCTTCCTTAGTTACTTCA
+
BBBB@@BBBBB@C@C@C?ABBABBB@BC
@FG01X:00039:00243
TACTGAGCTACACACACAGAAAGATTGGT
+
BBBCBCCBBBBBCBCEBBA@A=ACBAB@B
@FG01X:00039:00248
CGTGTCTCTAGGCACAGGATTTTGTGTAG
+
ACCCCBAAAAD@CCCCC?BBBB7BB999>
@FG01X:00039:00249
ATCAGACACGGACACAGCAGAACACAC
+
A>;;?BBBBB>BBCCCCCCBB@BBBBB
@FG01X:00040:00200
TGATACGTCTCCTCTTAGTTACTTCA
+
>999==;4187+-,,*,,/,444244
@FG01X:00040:00201
TACTGAGCTACACACACAGAAAGATTGGT
+
@@@A@@@AAA@@@ABBCDBBB?BBB@B@B
@FG01X:00040:00207
ATATCGCGAGGGTATGGAAGACTCTATA
+
BBBBBA?=BBB>BCCE@C?CBBBBBBBB
@FG01X:00040:00212
AGCACTGTAGCTGTCACTAGTTACTTGT
+
ABCCCBBCBBBA?BBBCBBBCABBB?BB
@FG01X:00040:00213
ATATCGCGAGGGTATGGAAGACTCTAGAGG
+
BBBABBACCCC@BBC=@B?BABBBB>>>B@
@FG01X:00040:00219
TAGTATCAGCCTCGCCATGACGAAGGTATCCGAC
+
BBBCBCCAAAACB9:8;@B;<=>:?;;1-*)***
@FG01X:00040:00222
CGTGTCTCTAGGCACAGGATTTTGTGTAG
+
BBCBBBBBBBB@BBBBDABAAA9===?@A
@FG01X:00040:00223
ACGAGTGCGTTCCCCATGTCGTAGGTACTC
+
=;;9>>89442944,444444444244444
@FG01X:00040:00224
TAGTATCAGCCTCGCCATGACGATTCC
+
BBB::>FCBB?;;;@@BBCCCBBB@C@
@FG01X:00040:00226
AGCACTGTAGCTGTCACTAGTTACTTGT
+
@ACCA@ACDCCBABABBBDBC?BBB@B@
@FG01X:00040:00227
CGTGTCTCTAGGCACAGGATTTTGTGTAG
+
EABBCBBBCCEBCBBAA<9999/999BAA
@FG01X:00040:00228
TAGTATCAGCCTCGCCATGACGAAGGTATTCC
+
4;9984;9446488:244449998984449:9
@FG01X:00040:00230
ACGAGTGCGTTCCCCATGTCGTAGGTACTC
+
BBBBBBBBBB>A@@9?=@==@@>><?<<<@
@FG01X:00040:00235
ACGAGTGCGTTCCCCATGTCGTAGGTACTC
+
@@@BBBBB=92444,999;BECCFAFBBBB
@FG01X:00040:00236
TGATACGTCTCCTTCCTTAGTTACTTCA
+
???BBBDCBBB?B@B@B@BBB@??A@BB
@FG01X:00040:00239
CGTGTCTCTAGCACAGGATTTGTGAG
+
994444;////,,//8,//6+//444
@FG01X:00040:00240
TGATACGTCTCCTTCCTTAGTTACTTCA
+
BBBBBBBBBBB@B@BAF@BBB@BCC@CC
@FG01X:00040:00243
AGCACTGTAGCTGTCACTAGTTACTTGT
+
@CCCABBCBBBCABBBBBAAA@BBB?>>
@FG01X:00040:00249
ACGCTCGACATGCCCAGGTACAGGAG
+
BBBCCCBCCCCCCB>;;8<@@AC?CC
@FG01X:00041:00205
TACTGAGCTACACACACAGAAAGATTGGT
+
BBBBBBCBA?BBAABCED;998;BB@C@B
@FG01X:00041:00206
AGCACTGTAGCTGTCACTAGTTAATTGT
+
ACCDDBBC@AAAAABAAAACEAB>AAAC
@FG01X:00041:00209
CGTGTCTCTAGGGACAGGATTTTGTGTAG
+
BBBBBCCD@AA?:=B>><8999/9?990:
@FG01X:00041:00211
ACGAGTGCGTTCCCCATGTCGTAGGTACTC
+
BBBBBBCB=:2444,9?>@ABBBB>B;<<@
@FG01X:00041:00212
ACGAGTGCGTTCCCCATGTCGTAGGTACTC
+
BBAACCCA>>2999-9@@>@ACBC@C<?=C
@FG01X:00041:00213
TAGTAACAGCCTCGCCATGACGAAGGTATTCC
+
BBBBB@BBGBACCAA>ABCBBBCAC>B;;8;?
@FG01X:00041:00215
ATATCGCGGGGGGTATGGAAGACTCTATA
+
BBB;99444444(4;@A@B?CCCDDBA??
@FG01X:00041:00218
TACTGAGCTACACACACAGAAAGATTGGT
+
BABBBBBBABBBB@CCA@9996;AB@C>B
@FG01X:00041:00220
ATCAGACACGGACACAGCAGAACACAC
+
@@@@A@?@@A=@@AAB@AF<969>>88
@FG01X:00041:00224
TCTCTATGCGCTCCACATGTCTAAG
+
BCCBBBBDBBB=?@BCBBBBABGBC
@FG01X:00041:00228
ATATCGCGAGGGTATGGAAGACTCTATA
+
BBBABBBDBCB=CEDC@C@BBCBBB>?A
@FG01X:00041:00229
ATATCGCGAGGGTATGGAAGACTCTAT
+
BB?@?B?BBBB?BBBB@C@DCBBAA?B
@FG01X:00041:00231
TCTCTATGCGCTCCACATGTCTAAGGT
+
BBCBBBBDBBBBB@CCBAABBCCBE@E
@FG01X:00041:00232
TACTGAGCTACATACACAGAAGATTGGT
+
BBBBBBBAABBBCBBBCDCC@BBB@B@B
@FG01X:00041:00237
TAGTATCAGCCTCGCCATGACGAAGGTATTCC
+
BACABBCBBA??>:;8;CCCDCE@C@DCBABA
@FG01X:00041:00239
ATCAGACACGGACACAGCAGAACACAC
+
BBA?ABBBBB@BCCCCAEBCC@BBBBB
@FG01X:00041:00240
CGTGTCTCTAGGCACAGGATTTTGTGTAG
+
BBBB@AAEBEC@CCCCC?9999,4;9==@
@FG01X:00041:00242
TAGTATCAGCCTCGCCATGACGAAGGTATTCC
+
BBBBBBBCCB?@=:98<CCCCCC@CADBB@D?
@FG01X:00041:00245
CGTGTCTCTAGGCACAGGATTTTGTGTAG
+
@ABBBBCCCCCBB@@@A@ABAC:@AA@>A
@FG01X:00041:00247
ATCAGACACGGACACAGCAGAACACAC
+
A?>BCCB?@B@BB?=BBCDBA@@@@B@
@FG01X:00041:00249
TACTGAGCTACACACACAGAAAGATTGGT
+
B???BBBB@AAAAABCDD:9989BB@B@A
@FG01X:00042:00205
ATATCGCGAGGGTATGAAGACTCTATA
+
BAABBDDCCDD?CCCDEABBCCBB;<<
@FG01X:00042:00207
TAGTATCAGCCTCGCCATGACGAAGGTATTCC
+
BBBBB??AAAACB@@=@CCCCBB?B?CBB?BB
@FG01X:00042:00213
ATATCGCGAGGGTATGGAAGTATAGAGG
+
=7:9:;@@944-44448=;9==9>>996
@FG01X:00042:00214
ACGAGTGCGTTCCCCATGTCGTAGGTACTC
+
BB>BBBBBBB>A@@9A?@@BCB>>;=9;;@
@FG01X:00042:00215
TGATACGTCTCCTTCCTTAGTTACTTCA
+
BBBBBBBBBBB@C@C@CBBBB@??BACC
@FG01X:00042:00216
ATATCGCGAGGGTATGGAAGACTCTATA
+
BBBBBAABCDD>BBCB@B@@@BBBB<44
@FG01X:00042:00218
TAGTATCAGCCTCGCCATGACGAATTCC
+
BBBBBBBBBB?AB?@=@CCBBCC?C@D=
@FG01X:00042:00220
TCTCTATGCGCTCCACATGTCTAAGGT
+
BABBDBCDBBB@B@CCCB???AACD?C
@FG01X:00042:00227
ATCAGACACGGACACAGCAGAACACAC
+
BBAAABBBBB@BBBB@@ADDC@BBBBB
@FG01X:00042:00228
TGATACGTCTCCTTCCTTAGTTACTGCTGAG
+
BBB@@BBBBCC?B@DAD@BBB@BBBBBBBB=
@FG01X:00042:00231
TACTGAGCTACACACACAGAAAGATTGGT
+
BBBBBBBBBAABBBCCC@9996;AA@C@B
@FG01X:00042:00232
AGCACTGTAGCTGTCACTAGTTACTTGT
+
@@A@@BCCBBCB<<=CBBBBBCBBB?@A
@FG01X:00042:00234
AGCACTGTAGCTGTCACTAGTTACTTGT
+
<<DCDBBABBBBAAABBB@@B@BBB?AB
@FG01X:00042:00235
TCTCTATGCGCTCCAGTCTAAGGTACTG
+
4;=BBBCDCA<;9<ABB:;<AC=<99<;
@FG01X:00042:00236
TGATACGTCTCCTTCCTTAGTTACTTCA
+
BBB@@ACCA?A897;=@=?AA>A@@>AB
@FG01X:00042:00237
TGATACGTCTCCTTCCTTAGTTACTTCA
+
DBCDCBB??@@=@>A>BBCCB@BBE@CC
@FG01X:00042:00241
TAGTATCAGCCTCGCCATGACGAAGGTATTCC
+
BCBBBCCBA@=@A:;8<BBBCCCBD@EA@@AA
@FG01X:00042:00242
AGCACTGTAGCTGTCACTAGTTACTTGT
+
844999=A;9;B?99;;>>>B89;@;>=
@FG01X:00042:00244
TGATACGTCTCCTTCCTTAGTTACTTCA
+
BBBA@BBCBBC@B@A@C@BBB@BDA@CC
@FG01X:00042:00247
TAGTATCAGCCTCGCCATGACGAAGGTATTCC
+
@@AADCCCCC@@@:;7;@@@BB@>ABECC?CA
@FG01X:00042:00248
CGTGTCTCTAAGGCACAAGGATTTTGTGA
+
,,,,/860//,/,/7;8787////*,,,,
@FG01X:00043:00202
ACGAGTGCGTTCCCCATGTCGTAGGTACTC
+
B?>BB@BBBB?BA@9ABBBBBB@A?@;<<@
@FG01X:00043:00204
TCTCTATGCGCTCCACATGTCTAAGGT
+
BBCCBCCDBEBBB@BCCBBB777,/,1
@FG01X:00043:00208
ATATCGCGAGGGTATGGAAGACTCTATA
+
BBAABBBBAAA=BBBB@CACCCABB@AA
@FG01X:00043:00209
ATATCGCGAGGGTATGGAAGACTCTAT
+
BBB@@ABCCCC@EECB@C@BBBBBB>@
@FG01X:00043:00216
CGTGTCTCTAGGCACAGGATTTTGTGTAG
+
BA@@9;<<==DBCCBBB@@@>>4?9999;
@FG01X:00043:00223
AGCACTGTAGCTGTCACTAGTTACTTGT
+
AADCCBBBBCAAAAACCCCFFACBB79<
@FG01X:00043:00225
ATCAGACACGGACACAGCAGAACACAC
+
@BBBBBBBBB=AABBABACCB@ABBBB
@FG01X:00043:00226
ATATCGCGAGGGTATGGAAGACTCTAT
+
A?A@@BBBBBB?BBCB@CACBBBBBB:
@FG01X:00043:00229
AGCACTGTAGCTGTCACTAGTTACTTGT
+
BBCCCBACBBBBBB?BBBBAC@BBB?AA
@FG01X:00043:00231
TACTGAGCTACACACACAGAAAGATGGT
+
CB999@9///688444494/1,////,/
@FG01X:00043:00233
ATCAGACACGGACACAGCAGAACACAC
+
@@@@@ABBB??AABBABDDBB@BBBBB
@FG01X:00043:00236
TACTGAGCTACACACACAGAAAGATTGGT
+
<<<CA@ACC::<AABBDDCCC@AAC@CAD
@FG01X:00043:00238
ATATCCGAGGGTAGGAAGACTCTATAGAGG
+
AA??@>BBDC@CCC@B@BBBDBCBCBBBB@
@FG01X:00043:00239
ACGAGTGCGTTCCCCATGTCGTAGGTACTC
+
BBBBBBBBA>6994,49@@ABB@@=?;999
@FG01X:00043:00240
TCTCTATGCGCTCCACATGTCTAAGGT
+
99=ABBCCCC;<<@CB@@@@999=F59
@FG01X:00043:00241
CGTGTCTCTAGGCACAGGATTTTGTGTAG
+
BBDC??@BA;;;<CCDC>ABCC:CCCB>>
@FG01X:00043:00243
ATATCGCGGGGGTATGGAAGACTCTATA
+
@?CB@=?====/@@CNCG@CC<=<C;;;
@FG01X:00043:00245
TACTGAGCTACACACACAGAAAGATTGGT
+
:;:;ABC<><CDCAACDCA@B;<<C>A9<
@FG01X:00043:00247
ACGCTCGACATGCCCAGGTACAGGAG
+
@:;;@@@ABD=<<DA99699??@<99
@FG01X:00043:00248
TACTGAGCTACACACACAGAAAGATTGGT
+
@?@@@@D@@@BB<<<E<=<A@:A@@?@AC
@FG01X:00043:00249
AGCACTGTAGCTGTCACTAGTTACTTGT
+
@ADCCCBBBBCCCCCCBBBCCACBB>A@
@FG01X:00044:00202
ATCAGACACGGACACAGCAGAACACAC
+
BA?BBBBAAA?BBBBBCCDBB>BBCBB
@FG01X:00044:00203
ACGAGTGCGTTCCCCATGTCGTAGGTACTC
+
BABBABABBB@CEE9A:;;?@@99699999
@FG01X:00044:00205
ATATCGCGAGGATATGGAAGACTCT
+
BABAAABBBB?BCDDD@B@BBBBBB
@FG01X:00044:00206
CGTGTCTCTAGGCACAGGATTTTGTGTAG
+
BCCCAAACCCC@BBBBC@BBBC:CDCABB
@FG01X:00044:00207
TAGTATCAGCCTCGCCATGACGAAGGTATTCC
+
CCCCBCCCDB@CB@@>@CCFDCC?B?BBB>BC
@FG01X:00044:00211
TACTGAGCTACACACACAGAAAGATTGGT
+
BBBCB@A@AACCFCCEBBA@@<@BC@C@D
@FG01X:00044:00214
AGCACTGTAGCTGTCACTAGTTACTTGT
+
:;CCDCBCAAABABBCBDCCCACBB@??
@FG01X:00044:00218
ACGCTCGACATGCCCAGGTACAGGAG
+
BBBAA??BCBC;;;8;B@BBBBB?F@
@FG01X:00044:00220
ACGCTCGACATGCCCAGGTACAGGAG
+
??@CDCBAAAC@>>:>><>@>>@B99
@FG01X:00044:00237
ATATCGCGAGGGTATGGAAGACTCTAT
+
BDAA999CDDD?CCCE?B@CCCBBB@A
@FG01X:00044:00239
ACGCTCGACATGCCCAGGTACAGGAG
+
ABBBBBBBDCCBBC>EB@BBCCC@BA
@FG01X:00044:00242
ACGAGTGCGTTCCCCATGTCGTAGGTACTC
+
99878@888;5999,444//////,/////
@FG01X:00044:00245
ATATCGCGAGGGTATGGAAGACTCTATA
+
BC::;BBCCCC>CCCE@C@CCCBAB?@;
@FG01X:00044:00247
TCTCTATGCGCTCCACATGTCTAAGGT
+
BBBBBDCCCBBBC@DCA?>==A?>A@A
@FG01X:00045:00213
AGCACTGTAGCTGTCACTAGTTACTTGT
+
<<DDEBAAAAAB?@@BBBBADBBBB@BD
@FG01X:00045:00214
TACTGAGCTACACACACAGAAAGATTGGT
+
ABCC@?ABABBBBBB?::944-9>@=F@A
@FG01X:00045:00216
ATCAGACACGGACACAGCAGAACACAC
+
BB9:;CCB@?=@@==@@ABAA>A@;;;
@FG01X:00045:00217
ACGCTCGACATGCCCAGGTACAGGAG
+
ABBBBABBCCCCDC@CC@CBBCC@EC
@FG01X:00045:00224
TCTCTATGCGCTCCACATGTCTAAGGT
+
BBBBAAACCCCCDABC:;;@@?A@B=A
@FG01X:00045:00225
ATCAGACACGGACACAGCAGAACACAC
+
>?888>>9;;>A@A<<;99@@8<<<;;
@FG01X:00045:00229
ATCAGACACGGACACAGCAGAACACAC
+
>73848>?@AABDCBAAABAA?CBBBD
@FG01X:00045:00230
ACGAGTGCGTTCCCCATGTCGTAGGTACTC
+
BB<>@CCIBB=?>=6=:===@@@@?A;<<<
@FG01X:00045:00241
TCTCTATGCGCTCCACATGTCTAAGGT
+
CBCA@@EDCCBBD@DC@??B?@C@C>A
@FG01X:00045:00243
TGATACGTCTCCTTCCTTAGTTACTTCA
+
BBBBBBBABBC@C@B@C@BBB@BBC@CC
@FG01X:00046:00204
ATATCGCGAGGGTATGGAAGACTCTATA
+
BABBBB???AA=BCCCCCACCCCCCAAA
@FG01X:00046:00211
ATCAGACACGGACACAGCAGAACACAC
+
BAAABBBABB@BBBBEDFDBB?BCBCB
@FG01X:00046:00215
ATCAGACACGGACACAGCAGAACACAC
+
BBAABCBBBB?BBBBBCCCEC@CCBBB
@FG01X:00046:00218
TACTGAGCTACACACACAGAAAGATTGG
+
/1/66889;;9==99;94444-4::9A6
@FG01X:00046:00221
TAGTATCAGCCTCGCCATGACGAAGGTATTCC
+
@@CCCCC::<@@@AA>@@ABABB:98<;96<D
@FG01X:00046:00222
TCTCTATGCGCTCCACATGTCATAAGGT
+
A;89===?CCCDE=A>@;1/////,/,/
@FG01X:00046:00229
ACGCTCGACATGCCCAGGTACAGGAG
+
@@@A?@@BBBBFHJDCC@DCBBB@<<
@FG01X:00046:00245
TACTGAGCTACACACACAGAAAGATTGGT
+
??@CCCCCCCBBBCCBCA;;96;@A?BAC
@FG01X:00046:00246
TGATACGTCTCCTTCCTTAGTTACTTCA
+
BCBBBBD@@AC@C@C@C@ABB@AAA@BB
@FG01X:00046:00248
TCTCTATGCGCTCCACATGTCTAAGGT
+
BB<;<BCCCCDCC@AA:89999969@@
@FG01X:00046:00249
TACTGAGCTACACACACAGAAAGATTGGT
+
BBABBBBBBBCBBBBCCBB==6;8><><@
@FG01X:00047:00200
ACGAGTGCGTTCCCCATGTCGTAGGTACTC
+
BBA@ABCA>>5999-9@>??AA99599<<@
@FG01X:00047:00208
AGCACTGTAGATGTCACTAGTTACTTGT
+
@AAA@@@@BBBDBB=@BBDAA?AAB>A=
@FG01X:00047:00224
CGTGTCTCTAGGCATAGGATTTTGTGTAG
+
@@ABABBCCCC@B??@BACCCC:AA====
@FG01X:00047:00227
ACGAGTGCGTTCCCCATGTCGTAGGTACTC
+
BB>>BBBBBC?BCA9?=???BB@A?A;<;A
@FG01X:00047:00230
ACGAGTGCGTTCCCCATGTCGTAGGTACTC
+
BBBAABCBB@<>==6=;?A?AACB@C;<<B
@FG01X:00047:00236
TGATACGTCTCCTTCCTTAGTTACTTCA
+
BBBABBBBBBB?B@BBC@<??=>AA@BC
@FG01X:00047:00237
ATATCGCGGGGGTATGGAAGACTCTATA
+
CA?=8844888,9>CEFC@DBBBBBBBA
@FG01X:00047:00246
ATCAGACACGGACACAGCAGAACACAC
+
BCAABA<>996;>>>@<;<11,1<;;:
@FG01X:00048:00206
TCTCTATGCGCTCCACATGTCTAAGGT
+
BBBEBCCCEECBC@CCBAABBBB@C?A
@FG01X:00048:00208
AGCACTGTAGCTGTCACTAGTTACTTGT
+
BBCBCBCFBBBBBCBBBCCCCACCC@BC
@FG01X:00048:00219
ATATCGCGAGGGTATGGAAGACTCTA
+
BAAABBDCGDH>BB@@=?@CCBCBG:
@FG01X:00048:00220
TGATACGTCTCCTTCCTTAGTTACTTCA
+
ABBBBBBBBAB?A@DAD@CCB@A?@@BD
@FG01X:00048:00223
ACGAGTGCGTTCCCCATGTCGTAGGTACTC
+
BBABBBB@BC@BBB:CDBBBDC@@=@A@@@
@FG01X:00048:00226
TAGTATCAGCCTCGCCATGACGAAGGTATTCC
+
DBCBCAA<B;>?A;<:;AAAB<=;<>A=C?B?
@FG01X:00048:00227
TACTGAGCTACACACACAGAAAGATTGGT
+
??=AABB@A?BBBBCB;;444-9@@?C@B
@FG01X:00048:00228
AGCACTGTAGCTGTCACTAGTTACTTGT
+
CBCCCCCD@AACAAACBBBCFACCB=@@
@FG01X:00048:00230
ATATCGCGAGGGTATGGAAGACTCTAT
+
CBABBBBBCCC>CCBB?B@AAABCC@@
@FG01X:00048:00231
ACGCTCGACATGCCCAGGTACAGGAG
+
AA?BBCBC@@AA@B?;;8;A@@B>;9
@FG01X:00048:00241
ACGCTCGACATGCCCAGGTACAGGAG
+
@BDCCCBCBCCCBB=AAAABBBC@:<
@FG01X:00048:00242
TGATACGTCTCCTTCCTTAGTTACTTCA
+
BCCABBB<;;A>A>B@A?ACN@CCC@CC
@FG01X:00048:00243
GCTCTATGCGCTCCACATGTCTAAGGT
+
@DCCCCBCBBBBB>?>>?@@@@@>A;<
@FG01X:00048:00244
ATCAGACACGGACACAGCAGAACACAC
+
BBBABB?@AB@BBDCDADABBACCBBB
@FG01X:00048:00249
TACTGAGCTACACACACAGAAAGATTGGT
+
BAA?BBDBBBAAACCDDGBAC?BBB@B=@
@FG01X:00049:00202
ACGAGTGCGTTCCCCATGTCGTAGGTACTC
+
AA?ABBBB@@6944,9?==?AA997;@@@B
@FG01X:00049:00203
ATCAGACACGGACACAGCAGAACAAC
+
BBBBCCCBBB@BBCBCCBCBC@CC?B
@FG01X:00049:00208
ATCAGACACGGACACAGCAGAACA
+
BDBB?>>BCB?ABBBCBECA@>AC
@FG01X:00049:00209
TAGTATCAGCCTCGCCATGACGAAGGTATTCC
+
BBBBBBBBBC@BB?@>FCCCCB@@BAEAA?GA
@FG01X:00049:00221
TAGTATCAGCCTCGCCATGACGAAGGTATTCC
+
BAB??ABGDC@A;;;8;@?ABBB?BBCDCAFB
@FG01X:00049:00224
CGTGTCTCTAGGCACAGGATTTTGTGTAG
+
ABBBBBCCCCC@BBBBB@DFDB9@AAAAB
@FG01X:00049:00228
ATATCGCGAGGGTATGGAAGACTCTATA
+
BBBBBAACCEB>CCCC@CBBBBBBBBBB
@FG01X:00049:00232
TACTGAGCTACACACACAGAAAGATTGGT
+
BB?@BBBB?BBBBBBCFCAAA=AAB@C@C
@FG01X:00049:00233
TACTGAGCTACACACAACAGAAAGATTG
+
////444444449944244444-4//,/
@FG01X:00049:00239
AGCACTGTAGCTGTCACTAGTTACTTGT
+
<<CCCBEBABCCCCBBABBBB?A@><99
@FG01X:00049:00241
TCTCTATGCGCTCCACATGTCTAAGGT
+
BBBBBCDCCA@ACACCCB?@@AACD=B
@FG01X:00049:00245
ATATCGCGAGGGTATGGAGACTCTATA
+
@?A;899>99914::99:9998>;1.0
@FG01X:00049:00246
ATATCGCGAGGGTATGGAAGACTCTATA
+
BB@@??=AAAA>@@?>@B@AABBBB>>>
@FG01X:00049:00248
CGTGTCTCTAGGCACAGGATTTTGTGTAG
+
=AABBAB@?DC@CBBBB@BCCD:@AABBC
@FG01X:00049:00249
TCTCTATGCGCTCCACATGTCTAAGG
+
BBCHBBAAABBCCANDD@A@?@@@;:
@FG01X:00004:00251
TCTCTATGCGCTCCACATGTCTAAGGT
+
94449444@AA@B?BCCB<<9@>6929
@FG01X:00004:00257
TGATAGTCTCCTTCCTTAGTTACTTCA
+
BBAAABBAAB>A>B?D@CCB@????BC
@FG01X:00004:00258
TCTCTATGCGCTCCGACATGTCTAAGGT
+
9999=@AB<;111,////444888,1,/
@FG01X:00004:00259
AGCACTGTAGCTGTCACTAGTTACTTGT
+
BBBCCBCCAAABBCB?@@CCC?ABB=@@
@FG01X:00004:00261
CGTGTCTCTAGGCACAGGATTTTGTGTAG
+
BBBBCCCCBBC@AABCC@;9991;A?@AC
@FG01X:00004:00264
TACTGAGCTACACACACAGAAAGATTGGT
+
BBCBBBCCBB@?A=@@ACCCB<@@@<>=@
@FG01X:00004:00265
CGTGTCTCTAGGCACAGGATTTTGTGTAG
+
BB@ABBDCCDDEABBBC@BBBB9BDB>AB
@FG01X:00004:00266
ATCAGACACGGACACAGCAGAACACAC
+
A?>>@@BBBB>BBDCAAAC??>ACBBC
@FG01X:00004:00271
ATATCGCGAGGGTATGGAAGACTCTATAGAG
+
9398=>??A=A5=949249966//,,,,6,,
@FG01X:00004:00274
ATCAGACACGGACACAGCAGAACACAC
+
BAA@BAAB@@=?BA@ABDGBCAFCAAB
@FG01X:00004:00281
ACGAGTGCGTTCCCCATGTCGTAGGTACTC
+
?@EBCBB?>?5944,9999BAAADACAAAD
@FG01X:00004:00284
ACGCTCGACATGCCCAGGTACAGGAG
+
BBBBBBBCBCC9;;8;@>@BCAA@CA
@FG01X:00004:00287
ACGCTCGACATGCCCAGGTACAGGAG
+
BBBBBBBCCBB@@@>?C@DBBBB@BC
@FG01X:00004:00288
ACGCTCGACATGCCCAGGTACAGGAG
+
BBABBCCCDCEAAA:AA=BBBBCAFD
@FG01X:00004:00292
TGATACGTCTCCTTCCTTAGTTACTTCA
+
@@=AACCA@@C@C@D@DBABB?AFACHC
@FG01X:00004:00293
AGCACTGGAGCTGTCACTAGTTACTTGT
+
?BBBDA@>CCCCCCBBBBAAA8;;><B?
@FG01X:00004:00296
AGCACTGTAGCTGTCACTAGTTACTTGT
+
@@CCDDBBBCBBBBBAAAACDABBB>BB
@FG01X:00005:00250
ACGAGTCGTAGGTAC
+
AAB??A???AA@>AB
@FG01X:00005:00251
ACGAGTGCGTTCCCCATGTCGTAGGTACTC
+
AABBBB@;882999-9B@>@AAAA=@AAAC
@FG01X:00005:00253
AGCACTGTAGCTGTCACTAGTTACTTGT
+
@ACCDBAA@@@AAA@@@@@@CBB??>?B
@FG01X:00005:00254
ACGCTCGACATGCCCAGGTACAGGAG
+
BBBBBBBBCCCAAA>AB>BAABC@CC
@FG01X:00005:00260
ATATCGCGAGGGTATGGAAG
+
>>9999;<<1>88---+-*,
@FG01X:00005:00278
ATATCGCGAGGGTTAGTGAAGACTCTATA
+
BBBBAB;;88800*--,,2288;BBAA=9
@FG01X:00005:00279
CGTGTCTCTAGGCACAGGATTTTGTGTAG
+
BAAA@AADBCC@B?@?A99494,9@@@>A
@FG01X:00005:00281
TAGTATCAGCCTCGCCATGACGAAGGTATTCC
+
BBB?@AEAA@??>8;59@@>@A?=AACBC?C?
@FG01X:00005:00283
TGATACGTCTCCTTCCTTAGTTACTTCA
+
BBBBBBBB===?A@A@C@<??@ABB@BF
@FG01X:00005:00284
ATATCGCGAGGGTATGGAAGACTCTATA
+
BB@AABBBBCE>BEDC?A?ACCBBBB99
@FG01X:00005:00286
TACTGAGCTACACACACAGAAAGATTGGT
+
AABBBBCCABB@?ABBGCGCC?ABDACAD
@FG01X:00005:00288
ATATCGCGAGGGTATGGAAGACTCTATA
+
B>???A;;;99-9D997<=ABHCCCA;6
@FG01X:00005:00290
TAGTATCAGCCTCGCCATGACGAAGGTATTCC
+
BBBBBBBBBCABB;::<CCCCCB@DAC@@>AA
@FG01X:00005:00292
TCTCTATGCGCTCCACATGTCTAAGGT
+
ABBEBDCBBBBBB@CCCBBBAACAD@C
@FG01X:00005:00293
AGGAGTGCGTTCCCCATGTCGTAGGTATC
+
??<@C;;;BB?BBB7A:;:?BB@@=@A@@
@FG01X:00006:00254
CGTGTCTCTAGGCACAGGATTTTGTGTAG
+
BB?BBAAC@CDAC???C@CDDD:CDCCBB
@FG01X:00006:00259
ACGAGTGCGTTCCCCATGTCGTAGGTACTC
+
ABB@@ADB@;2444,9?>@@BBAB@C<<<B
@FG01X:00006:00260
ATCAGACACGGACACAGCAGAACACAC
+
B?@@@BBBBA?AABBBCDE@@>@CDBB
@FG01X:00006:00261
AGCACTGTAGCTGTCACTAGTTACTTGT
+
<=EJCCBBAAABBBCBBBAABBEBB?AA
@FG01X:00006:00263
ACGAGTGCGTTCCCCATGTCGTAGGTACTC
+
??;BBBB==85999/9AA@@A?<;:<111=
@FG01X:00006:00264
ACGAGTGCGTTCCCCATGTCGTAGGTACTC
+
BAB<BBB;882444,9999BCDCE@B;<>C
@FG01X:00006:00267
ACGCTCGACATGCCCAGGTACAGGAG
+
@@BBBB@BBAA94969@<@CCCD@CB
@FG01X:00006:00269
AGCACTGTAGCTGTCACTAGTTACTTGT
+
CBBCDCCCCCHDDBB<<<AAFBCCCABC
@FG01X:00006:00275
ACGAGTGCGTTCCCCATGTCGTAGGTACTC
+
AA>?BBB?882444,999;ACC@@=@;;;A
@FG01X:00006:00285
TGATACGTCTCCTTCCTTAGTTACTTCA
+
;;>;<;@AACC@C@CACAC@@=@AB@BB
@FG01X:00006:00289
ACGAGTGCGTTCCTCATGTCGTAGGT
+
@A@BBBBBCCBE@CC>>@?>>>9969
@FG01X:00006:00294
CGTGTCTCTAGGCACAGGATTTTGTGTAG
+
BBBABBCDCDB?ABBABAACCD:AABAAA
@FG01X:00007:00252
TACTGAGCTACACACACAGAAAGATTGGT
+
BBB@@ADBBBCCCA?AAC@@C<@@B8;9;
@FG01X:00007:00257
TAGTATCAGCCTCGCCATGACGAAGGTATTCC
+
BBCBDCCDEB???@@=@BB@B;;9<?AAB@A=
@FG01X:00007:00265
CGTGTCTCTAGGCACAGGATTTTGTGTAG
+
BBBDCC@AACD?=9;<B?BBCC9<<<999
@FG01X:00007:00267
TAGTATCAGCCTCGCCATGACGAAGGTATTCC
+
ABCBB@BAA@=@AAB?BBBBBBB@C@DAB=A?
@FG01X:00007:00269
ATATCGCGAGGGTATGGAAGACTCTATAG
+
BBBCCCCA@@B<@;><@B@AA@@@98888
@FG01X:00007:00270
TCTCTATGCGCTCCACATGTCTAAGGT
+
BBCCCCDCCC@@?BDCCBBBCCCACAG
@FG01X:00007:00275
CGTGTCTCTAGGCACAGGATTTTGTGTAG
+
CBC?::<CBCC@CCCCC?==?=6@@CBBD
@FG01X:00007:00277
TCTCTATGCGCTCCACATGTCTAAGGT
+
BBCCBADDBBBAB@CBBBBBBCDBEBA
@FG01X:00007:00279
CGTGTCTCTAGGCACAGGATTTTGTGTAG
+
BBBBBBAABCC@BBBBB@DDDD9CDDDBC
@FG01X:00007:00281
TGATACGTCTCCTTCCTTAGTTACTTCA
+
AA@AABCCB@@@A@D@CACCB@BBB?BB
@FG01X:00007:00282
CGTGTCTCTAGGCACAGGATTTTGTGTAG
+
ABBBBBBDBBB?BBBBCBBBBB9AAABBC
@FG01X:00007:00291
TACTGAGCGTACACACACAGAAAGATTGGT
+
@:<;@@B;<999999449988=697B@C=@
@FG01X:00007:00292
CGTGTCTCTAGGCACAGGATTTTGTGTAG
+
CAABDCCE@AA?B?A=A?@@@@6ACBAAC
@FG01X:00007:00293
ATCAGACACGGACACAGCAGAACACAC
+
AABBAA@BBB>ABBBAB??AA=;;;AB
@FG01X:00007:00297
CGTGTCTCTAGGCACAGGATTTTGTGTAG
+
>@BBBBCBBCB@BBBBBADCDD:BCBCBC
@FG01X:00008:00250
ATATCGCGAGGGTATGGAAGACTCTATA
+
BBBBBA=@9998;BBB@C@CCCCBBBBB
@FG01X:00008:00251
TAGTATCAGCCTCGCCATGACGAAGGTATTCC
+
BBBBBBBCCCCBBBC?BBAAC;;;<BD99:>:
@FG01X:00008:00253
TGTTACGTCTCCTTCCTTAGTTACTTCA
+
AAA@BBBCDDC@CAC@C@BBB@CCC@BB
@FG01X:00008:00256
ACGAGTGCGTTCCCCATGTCGTAGGTACTC
+
BB@@AB@;882444,9?>>DCBBC@CAAAC
@FG01X:00008:00257
AGCACTGTAGCTGTCACTAGTTACTTGT
+
@@CCDCBCBBBBAAABBBBCCABBB?BA
@FG01X:00008:00259
ATCAGACACGGACACAGCAGAACACAC
+
@>>?AA?AAA@AABBBCEC@?>@DCBC
@FG01X:00008:00261
TGATACGTCTCCTTCCTTAGTTACTTCA
+
?@?BBBBBBAA>AAC@D@>??@BBB@AB
@FG01X:00008:00269
TCTCTATGCGCTCCACATGTCTAAGGT
+
BBBBAAABBBBAB@CBCBAAABCAD?C
@FG01X:00008:00271
TACTGAGCTACACACACAGAAAGATTGGT
+
BBBBBBBBAABBBCCCCC@??<?BB@B@B
@FG01X:00008:00274
CGTGTCTCTAGGCACAGGATTTTGTATA
+
BBBBBBC@@AB@A@@@B@BBB@8:81,,
@FG01X:00008:00275
ACGAGTGCGTTCCCCATGTCGTAGGTACTC
+
BBBBBBB;882444,9?>>CECBC@B;<<B
@FG01X:00008:00276
TAGTATCAGCCTCGCCATGACGAAGGTATTCC
+
BBBBBBCBCA?8=:97;AB@@A?=A?AAA=A?
@FG01X:00008:00279
TGATACGTCTCCTTCCTTAGTTACTTCA
+
BCB@BBB;89@59692923::9444244
@FG01X:00008:00280
AGCACTGTAGCTGTCACTAGTTACTTGT
+
ABBBBBCCBBBCBBA;;<>DB=>>>;99
@FG01X:00008:00282
ATATCGCGAGGGTATGGAAGACTCTAT
+
BB@BBAAABBCACCBB@C@CBBBBBA:
@FG01X:00008:00283
TGATACGTCTCCTTCCTTAGTTATCTTCA
+
@BBBBCCBA;;7959:;6./6;1///78/
@FG01X:00008:00285
ATCAGACACGGACACAGCAGAACACAC
+
BB>>?@>AAA@@@@@BBCCBB@BBBBB
@FG01X:00008:00286
TCTCTATGCGCTCCACATGTCTAAGGT
+
@@BA<=:A>>@11,/8;>>@=>?:<8<
@FG01X:00008:00287
CGTGTCTCTAGGCACAGGATTTTGTGTAG
+
AABBCCCCADDCDBBBC@@??=6@BBA@B
@FG01X:00008:00288
ATCAGACACGGACACAGCAGAACACAC
+
BBBBBBBBBB>AADC@@DCCE@DBBBC
@FG01X:00008:00289
TACTGAGCTACACACACAGAAAGATTGGT
+
B?==AABAA@@@@BBCDC;9968::<B?B
@FG01X:00008:00290
AGCACTGTAGCCTGTCACTAGTTACTTGT
+
?@?BBCCBAAB@CCBBBBDCCEACBC@BB
@FG01X:00008:00291
TACTGAGCTACACACACAGAAAGATTGGT
+
B??BBBBA@???BBCCA@9996;BB@C?C
@FG01X:00008:00293
ATCAGACACGGACACAGCAGAACACAC
+
BB>BBB>BBB@BBBBAACCDC@BCBBB
@FG01X:00008:00294
CGTGTCTCTAGGCACAGGATTTTGTGTAG
+
BABBBBCCBEC@CAAAA:4444,9??@AC
@FG01X:00008:00295
ACGAGTGCGTTCCCCATGTCGTAGGTACTC
+
BBB???BB@;2444,9@@ABCCCC@C;<<B
@FG01X:00008:00296
ATATCGCGAGGGTATGGAAGACTCTATA
+
BB?AAAABBBB>BBBB@B@BBBBBBAAA
@FG01X:00008:00297
TCTCTATGCGCTCCTACATGTCTAAGG
+
4499994:A111>-////44444424:
@FG01X:00009:00251
ATCAGACACGGACACAGCAGAACAAAC
+
>?>>BBBBA@?BBBBECEC998444-9
@FG01X:00009:00252
ATATCGCGAGGGTATGGAAGACTCTATA
+
BB@@?B=A@@A@ACCC@CABBBBBB?BB
@FG01X:00009:00254
TCTCTATGCGCTCCACATGTCTAAGGT
+
AA<<;A?9;;@@=?A?@BA>?9969<?
@FG01X:00009:00257
ACGCTCGACATGCCCAGGTACAGGAG
+
:8;99>99=::;?A=BA==8944244
@FG01X:00009:00260
TCTCTATGCGCTCCACATGTCTAAGGT
+
AABEBBBBBBBBB@BCCBAAACCBE@B
@FG01X:00009:00261
TGATACGTTTCCTTCCTTAGTTACTTCAGTGC
+
@BDB;;444-969=CADADCB@BCB@BB?BBB
@FG01X:00009:00263
TCTCTATGCGCTCCACATGTCTAAGGT
+
<9=@@@===BA@A@B@@@<<9>B@B>G
@FG01X:00009:00266
TGATACGTCTCCTTCCTTAGTTACTTCA
+
BBBBBBBBCBB?E@CAD@BBB@AAAABB
@FG01X:00009:00272
TCTCTATGCGCTCCACATGTCTAAGGT
+
A?BBBDEBBBBBBACDCBBBCFC@C@C
@FG01X:00009:00277
AGCACTGTAGCTGTCACTAGTTACTTGT
+
<@DDCCBBBBABBBBBBBBAB@BCC?BB
@FG01X:00009:00279
CGTGTCTCTAGGAGGATTTTGTGTAG
+
@@@BBBCAAAA?BCACBBB:BBBBBB
@FG01X:00009:00280
TAGTATCAGCCTCGCCATGACGAAGGTATTCC
+
BBBCBBB@AAB??:;8;BB@BBA?A@BBC>A=
@FG01X:00009:00281
CGTGTCTCTAGGCACAGGATTTTGTGTAG
+
BBDCBBAABEE@BAAACABBBB9BBA@@B
@FG01X:00009:00283
AGCACAGTAGAGTGTCACTAGTTACTTGT
+
;AAB@A=BB<91166//1:::=::9B?B9
@FG01X:00009:00285
TAGTATCAGCCTCGCCATGATCGAAGGTATTCC
+
9:=@>ABBCCAB@@@5999499A=@;849:64:
@FG01X:00009:00286
TCTCTATGCGCTCCACATGTCTAAGGTACGACTG
+
BBBBBDCECC@@??BCBB>?9;;@C?AACCCCC@
@FG01X:00009:00290
AGCACTGTAGCTGTCACTAGTTACTTGT
+
?@BDECCCBBBBBAAABBBCCABBB?BB
@FG01X:00009:00291
CGTGTCTCTAGGCACAGGATTTTGTGTAG
+
ACBBCBCBCCC@DBBBE@BCDC:@AABBB
@FG01X:00009:00292
ATCAGACACGGACACAGCAGAACACAC
+
A?<BBBBBBB@BBBBBCBCDE@BBBBB
@FG01X:00009:00295
ATCAGACACGGACACAGCAGAACACAC
+
@>>>AA??@?<@@BBBCEDBB@CCCBB
@FG01X:00009:00297
TGATACGTCTCCTTCCTTAGTTACTTCA
+
BBBA@ABDBBB?B?AAA@BCB?BBBCCC
@FG01X:00010:00250
TAGTATCAGCCTCGCCATGACGAAGGTATTCC
+
ABC??ABCCA>>A897<@@@B=;<>?A@@595
@FG01X:00010:00251
CGTGTCTCTAGGCACAGGATTTTGTGTAG
+
BBCB:;=CDDDACCCBC?ECCC:CEDBBB
@FG01X:00010:00252
CGTGTCTCTAGGCACAGGATTTTGTGTAG
+
AAAAAAAACCBBBBBCD@AAAA9ABBBBC
@FG01X:00010:00255
ATCAGACACGGACACGCAGAACACAC
+
ABBBBBBC??=>BCDHCCAAB@DCCD
@FG01X:00010:00258
TGATACGTCTCCTTCCTTAGTTACTTCA
+
@@?BBBBBBBE@D@B@BBBBB@??B@BB
@FG01X:00010:00261
CGTGTCTCTAGGCACAGGATTTGTGTA
+
////444444424894/,///+///,,
@FG01X:00010:00264
CGTGTCTCTAGGCACAGGATTTTGTGTAG
+
?BBBBBBBBCCBBBBBB@DDCC:BDCBCD
@FG01X:00010:00266
ATCAGACACGGACACAGCAGAACACAC
+
A@@?@@@A@A@C@;<<BAAAC@AABA;
@FG01X:00010:00267
ACGCTCGACATGCCCAGGTACAGGAG
+
?@BBCBBCCCCCEHBAA>AEBBHBAA
@FG01X:00010:00277
TCTCTTTGCGCTCCACATGTCTAAGGT
+
BCC;;;8<BBBBC@BDDCBCCCC=?9;
@FG01X:00010:00280
ACGAGTGCGTTCCCCATGTCGTAGGTACTC
+
B?<>BBB;442999-999999448244449
@FG01X:00010:00282
AGCACTGTAGCTGTCACTAGTTACTTGT
+
<<DDGCAA@@ABBBBBBBBCCBBAA<>>
@FG01X:00010:00285
ATCAGACACGGACACAGCAGAACACAC
+
BB??ABBBBB@BCCCEBECA@>ACBBB
@FG01X:00010:00287
CGTGTCTCTAGGCACAGGATTTTGTGTAG
+
BBBBBBBBBCB@B@BDB@99991;@ACDB
@FG01X:00010:00288
CGTGTCTCTAGGCACAGGATTTTGTGTAG
+
BBBDCDCBBEC@CABAB@?===69??@@?
@FG01X:00010:00291
ATCAGACACGGACACAGCAGACACAC
+
?BBBBBABAB?EBAAADAACCBBBAB
@FG01X:00010:00293
CGTGTCTCTAGGCACAGGATTTTGTGTAG
+
?BBAAABBCBB@B?BCC@DFDF:CCB@@@
@FG01X:00010:00294
ATCAGACACTCGGA
+
4.../,,,,,/81/
@FG01X:00010:00295
AGCACTGTAGCTGTCACTAGTTACTTGT
+
EACNCBBCBBBBBB@AAAAAC@BAA?AB
@FG01X:00010:00297
ATATCGCGAGGGTATGGAAGACTCTATA
+
BBBBBB??>??>ABBB@B@CCCCBBA??
@FG01X:00011:00256
TGATACGTCTCCTTCCTTAGTTACTTCA
+
BABBBBBBABB@EAC@C@>@@@CBB?BB
@FG01X:00011:00257
CGTGTCTCTAGGCACAGGATTTTGTGTA
+
AAAAABBDCDDBBCDDB@BCCC:CCBBB
@FG01X:00011:00262
TGATACGTCTCCTTCCTTAGTTACTTCAGTG
+
BBB@@ABBBBB>B?B@CAAAB@CBC@CCDCD
@FG01X:00011:00266
TACTGAGCTACACACACAGAAAGATTGGT
+
9:<BAAACCBBBB<<;AA@ABABCCDCCE
@FG01X:00011:00267
TGATACGTCTCCTTCCTTAGTTACTTCA
+
?ABBBBBBBBB@B@A@C@BBB@BBB@EC
@FG01X:00011:00270
GTATCAGCCTCGCCATGACGAAGGTATTCC
+
@BAAACDB?ABBA?BBBCBCD@C@BBC=@=
@FG01X:00011:00273
TCTCTATGCGCTCCACATGTCTAAGGT
+
ABCEBABDBBB@B@BCCB?@?BDAE@C
@FG01X:00011:00275
CGTGTCTCTAGGCAGGATTTTGTGTAG
+
84;9====@9;2444248882>@BBBC
@FG01X:00011:00279
CGTGTCTCTAGGCACAGGATTTTGTGTAG
+
CCCC@AACEDD@CBBBC@CDDC9CCAB@@
@FG01X:00011:00281
TGATACGTCTCCTTCCTTAGTTACTTCA
+
@AA??@AA@@@?@@B@C@BBB@BBB@BB
@FG01X:00011:00289
TACTGAGCTACACACACAGAAAGATTGGT
+
BBBABBCB???AABCCECBBB?BBB@B@@
@FG01X:00011:00290
TGATACGTCTCCTTCCTTAGTTACTTCA
+
BBBAABCBBBC@CAC@C@ABB@CBC?BA
@FG01X:00011:00291
TCTCTATGCGCTCCACATGTCTAAGGT
+
BCF@ACCDCCCBB@CCCB@@?CCEHCB
@FG01X:00011:00292
CGTGTCTCTAGGCACAGGATTTTGTGTAG
+
BBBBCCCAAAD@CBBBB@CCCC:AAGA@=
@FG01X:00011:00293
TCTCTATGCGCTCCACATGTCTAAGGT
+
BBBBEBEGBBCBB?DC:;;C;<<@C?B
@FG01X:00011:00295
CGTGTCTCTAGGCACAGGATTTTGTGTAG
+
@@@BBCCA@AB?A?AAB?CBCB9@AA@>>
@FG01X:00011:00296
ATATCGCGAGGGTATGGAAGACTCTATA
+
BB@@AAEDBCE=CGDC?B@BBBBBB>>?
@FG01X:00012:00251
TACTGAGCTACACACACAGAAAGATTGGT
+
A>>ABBBBA@AACCCDEC@??>ABC@B@A
@FG01X:00012:00252
ATCAGACACGGACACAGCAGAACACAC
+
BB>?@B>?@?@AAA@BCCE@@>@BBBB
@FG01X:00012:00253
TACTGAGCTACACACACAGAAAGATTGGT
+
AAA@@@ABAB?@BBBBCCBEE?BBB@B=?
@FG01X:00012:00254
TCTCTATGCGCTCCACATGTCTAAGGT
+
@@CC::=CBCAA@?BCBBCB:<=AG?B
@FG01X:00012:00255
TAGTATCAGCCTCGCCATGACGAAGGTATTCC
+
CBABC@AACB?>99959994BBCDDBDA@@AC
@FG01X:00012:00256
ATCAGACACGGACACAGCAGAACACAC
+
>?>>BBCB?@>@CBEDCCBBCBDDBBC
@FG01X:00012:00257
CGTGTCTCTAGGCACAGGATTTTGTGTAG
+
?ABAB@@@@CD?@???B>BBBC:DCCAAA
@FG01X:00012:00259
ATATCGCGAGGGTATGGAAGACTCTATA
+
BD??@B=@;9;8<BBB?C?BCDEBBBBB
@FG01X:00012:00262
CGTGTCTCTAGGCACAGGATTTTGTGTAG
+
@AABBBBBBCC@CBCBB@CCCC:CCCAAB
@FG01X:00012:00267
ATCAGACACGGACACAGCAGAACACAC
+
@>@<@BBBB@@BBBBBBCDBB@BBBBC
@FG01X:00012:00288
CGTGTCTCTAGGCACAGGATTTTGTGTAG
+
@DDCBABABBB@CA@AA@BBDC:CCECCC
@FG01X:00012:00289
TCTCTATGCGCTCCACATGTCTAAGGT
+
94444444@@?>B;9949444442424
@FG01X:00012:00291
ACGAGTGCGTTCCCCATGTCGTAGGTACTC
+
BBAABA@>>>5999-9@>?AHDCC@C:;;D
@FG01X:00012:00297
ACGCTCGACATGCCCAGGTTACAGGAG
+
@@BCA;;<A@@@@B:?>5924499:44
@FG01X:00013:00251
CGTGTCTCTAGGCACAGGATTTTGTGTAG
+
@BC@<;=BBCGBDCF<<<<AA?7AAAAAA
@FG01X:00013:00252
CGTGTCTCTAGGCACAGGATTTTGTGTAG
+
BBABCCCCCDD@DBBAB>BBA>9?A=?>A
@FG01X:00013:00254
CGTGTCTCTAGGCACAGGATTTTGTGTAG
+
CCBBBBCBCCCBC?AAB@BCHIA<<=AA@
@FG01X:00013:00257
TCTCTATGCGCTCCACATGTCTAAGGT
+
===>@>B999;;@;@AA@@AAAC@C=?
@FG01X:00013:00260
CGTGTCTCTAGGCTCAGGATTTTGTGTAG
+
BBBBBBCDBCC@BBB@@?BCCC:::99<9
@FG01X:00013:00263
CGTGTCTCTAGGCACAGGATTTTGTGTAG
+
BBBBB@C@@A@@A@@@B?BCCC:@DABBB
@FG01X:00013:00266
TACTGAGCTACACACACAGAAAGATTGGT
+
BB?AAAAAAAAA@@BCCB9996;@@?C@C
@FG01X:00013:00273
TGATACGTCTCCTTCCTTAGTTACTTCA
+
;;9@>>4484424242/,.//,///,44
@FG01X:00013:00274
TGATACGTCTCCTTCCTTAGTTACTTCA
+
>A@BBBBCB:::<ADAD@CCB@CBB@CC
@FG01X:00013:00278
TGATACGTCTCCTTCCTTAGTTACTTCA
+
=9;;AA@BCDC@C@C@C?ABD@BBB?BB
@FG01X:00013:00279
CGTGTCTCTAGGCACAGGATTTTGTGTAG
+
BBBBBCCCBBB@BBBCC@CCCB:BCB9>>
@FG01X:00013:00287
TACTGAGCTACACACACAGAAAGATTGGT
+
CCCBB=<=CCDCCAA<D>BCG@AACACCB
@FG01X:00013:00288
TAGTATCAGCCTCGCCATGACGAAGGTATTCC
+
B@BBBBBAAB@B=:;8<AACEBB>BCDDC?B@
@FG01X:00013:00289
TGATACGTCTCCTTCCTTAGTTACTTCA
+
>@@BBBBBBBB?B@B@C@BBB@??B@BB
@FG01X:00013:00290
ATATCGCGAGGGTATGGAAGACTCTATA
+
BBBBBA?B>??>ACCC@EDBCCCBBBBA
@FG01X:00013:00295
TCTCTATGCGCTCCACATGTCTAAGGT
+
@A@==9<<AA@@B=9<:4449492489
@FG01X:00013:00296
TGATACGTCTCCTTCCTTAGTTACTTCA
+
BBBBBBBBBBB@B@B?A??BB@AAA@BB
@FG01X:00013:00298
CGTGTCTCTAGGCACAGGATTTTGTGTAG
+
BBBBBB@@@CC@BBBBB@BECC:BBCCDC
@FG01X:00014:00250
TGATACGTCTCCTTCCTTAGTTACTTCA
+
CBBBACCDBCEAA>A=A>@BB>BCD@EB
@FG01X:00014:00251
TGATACGTCTCCTTCCTTAGTTACTTCA
+
BBBBCCCBCBC?A?BBDBCBA>BB@>BE
@FG01X:00014:00257
ATATCGCGAGGGTATGGAAAGAC
+
BBBB=:::4/1,1>11-//+///
@FG01X:00014:00258
CGTGTCTCTAGGCACAGGATTTTGTGTAG
+
CBCCBCBAAAC?A@CAABABCC:ACA<<<
@FG01X:00014:00269
TACTGAGCTACACACACAGAAAGATTGGT
+
A@@@AAA@@@AAAACB;;444-9@@?D@C
@FG01X:00014:00271
TACTGAGCTACACACACAGAAAGATTGGT
+
8944444444489A<;:EBBB@BCCDD@D
@FG01X:00014:00275
ATATCGCGAGGGTATGGAAGACTCTATAGAGGAC
+
BBBBBA=@9998<AAB@CBCCCCBBBBBAAAAAA
@FG01X:00014:00276
TCTCTATGCGCTCCACATGTCTAAGGT
+
BCCAABCDBADCBACCBBBBCCD@C?D
@FG01X:00014:00278
ATATCGCGAGGGTATGGAAGACTCTATA
+
=@@@@@<==CDCDAAAACACA@@A@???
@FG01X:00014:00282
TGATACGTCTCCTTCCTTAGTTACTTCA
+
/44>@B;<<@B?D?B@C?BBB799@>==
@FG01X:00014:00284
TACTGAGCTACACACACAGAAAGATTGGT
+
A==?BBBB?BBBBBCBA;444-9>><@@C
@FG01X:00014:00287
TCTCTATGCGCTCCACATGTCTAAGGT
+
CCCEBCCC@AAAA@BABBBB?@AAE@C
@FG01X:00014:00289
TACTGAGCTACACACACAGAAAGATTGGT
+
BBBBBBBB@@ABBBC999911-1--*,*,
@FG01X:00014:00290
CGTGTCTCTAGGCACAGGATTTTGTGTAG
+
BBBBBBCCCCD@BBBBC@????6?DD@BD
@FG01X:00014:00291
TGATACGTCTCCTTCCTTAGTTACTTCA
+
@BBBB?@@BBB8;9;=A=@BB@B?C@CD
@FG01X:00014:00294
TCTCTATGCGCTCCACATGTCTAAGGT
+
@BABB@FDBBBAA@BBCBB@>ADBDEA
@FG01X:00014:00295
ACGAGTGCGTTCCCCATGTCGTAGGTACTC
+
BBA@BAA;882999/9?>?ABC<<8;AA@B
@FG01X:00014:00296
TGATACGTCTCCTTCCTTAGTTACTTCA
+
BBBCB9<9BBB>B@C@C@BBB@BBB@BC
@FG01X:00014:00299
TGATACGTCTCCTTCCTTAGTTACTTCA
+
=888;;9@@@B8<:9<@9ABB=AAB@CD
@FG01X:00015:00256
TCTCTATGCGCTCCACATGTCTAAGGT
+
BBBBCECA??DBC@CCBBBBBCCBE@C
@FG01X:00015:00258
TCTCTATGCGCTCCACATGTCTAAGGT
+
BBBBBBCCBBCBCBCEAA???BC@C@E
@FG01X:00015:00259
TAATATCAGCCTCGCCATGACGAAGGTATTCC
+
//,/888BBCBCA?@=>BB==?>=@>A@A=@=
@FG01X:00015:00261
TACTGAGCTACACACACAGAAAGATTGGT
+
???BBCB???AACCBABD;998;CCDC@C
@FG01X:00015:00262
ATCAGACACGGACACAGCAGAACACAC
+
@B>A99;ABC8<<CAAADCCC@CBCCB
@FG01X:00015:00263
AGAGGGTATGGAAGACTCTATAGAG
+
AAAAA=BCCC?DCADBCDBBCECCB
@FG01X:00015:00268
ATCAGACACGGACACAGCAGAACACAC
+
A?<<@BBBBB@BBBEDBECBC@EBBBB
@FG01X:00015:00274
TGATACGTCTCCTTCCTTAGTTACTTCA
+
?BBBBBBBBBB@D@C@C??@@@B?A@BB
@FG01X:00015:00276
ATATCGCGAGGGTATGGAAGACTCTATA
+
BD@@@CAABCCBCCCD?B@CBBBBBAAA
@FG01X:00015:00277
TCTCTATGCGCTCCACATGTCTAAGGT
+
BBCCCCCBAABBB@BCCBBBCBCBDAB
@FG01X:00015:00278
ATCAGACACGGACACAGCAGAACACAC
+
>7??>C:9<B@BBCCCCDDCC=AA@@@
@FG01X:00015:00280
ATCAGACACGGACACAGCAGAACACAC
+
BBBBBBBBBB?BCCCCBEBBB@CC?A@
@FG01X:00015:00282
ACGCTCGACATGCCCAGGTACAGGAG
+
BBABBCBCC@@@CCA;:;;@@@C@CC
@FG01X:00015:00283
ACGAGTGCGTTCCCCATGTCGTAGTACTC
+
@=974444:;99992444////////6//
@FG01X:00015:00284
TCTCTATGCGCTCCACATGTCTAAGGT
+
BBBBBDCDBBBBB@BCCB??BCD@DED
@FG01X:00015:00286
CGTGTCTCTAGGCACTGATTGTTGTAG
+
CB???BCBBC>97,*((,,((((**,*
@FG01X:00015:00292
TACTGAGCTACACACACAGAAAGATTGGT
+
AAAAAAAA@@@AAACCBB994-9>>=B@D
@FG01X:00015:00299
TCTCTATGCGCTCCACATGTCTAAGGT
+
BBA?AACCCBBBB@BCCBBBBCC@CAE
@FG01X:00016:00251
TGATACGTCTCCTTCCTTAGTTACTTCA
+
BBB@@AEDB@?>@@DAC?BBB@BBB@BA
@FG01X:00016:00253
CGTGTCTCTAGGCACAGGATTTTGTGTAG
+
BAAAAADCCCC@CBBBB@CCCC:@AABBB
@FG01X:00016:00257
CGTGTCTCTAGGCACAGGATTTTGTGTAG
+
999>>991/11-//44424444,444444
@FG01X:00016:00274
AGCACTGTAGCTGTCACTAGTTACTTGT
+
<ACDCBAAAAABBBBBBBBCC@BBB@A@
@FG01X:00016:00276
TGATACGTCTCCTTCCTTAGTTACTTCA
+
BCCCBBBBBBH?CBB@B=:;9;99<@CB
@FG01X:00016:00277
CGTGTCTCTAGGCACAGGATTTTGTGTAG
+
BBBBBBDDADD@BBBBB@BBBB:BDFBBD
@FG01X:00016:00283
ATCAGACACGGACACAGCAGAACACAC
+
@B>>ABBBBB@BBBCCBCC@?>@DBBE
@FG01X:00016:00290
TCTCTATGCGCTCCACATGTCTAAGGT
+
BBBBACA:8////822AACBBAGCC@C
@FG01X:00016:00292
TACTGAGCTACACACACAGAAAGATTGGT
+
??=@ABBB??BABBBBCCBBB>BBB@B@A
@FG01X:00016:00296
ACGAGTGCGTTCCCCATGTCGTAGGTACTC
+
BA??ABBBBA;==9299===BB@@=?;<<B
@FG01X:00016:00297
TACTGAGCTACACACACAGAAAGATTGGT
+
@BBBBAAA??BBBBCDCB???>?BBAB@A
@FG01X:00016:00298
ATCAGACACGGACACAGCAGAACACAC
+
B?;;?BBAB@?BBBBBBCDBB@BBABB
@FG01X:00017:00251
ATAGACACGGACAAAGCAGAACACAAC
+
:334444446949919994?5444424
@FG01X:00017:00253
CGTGTCTCTAGGCACAGGATTTTGTGTAG
+
AA>BBBDBBCC@BBAAA@ABBB:BBECBB
@FG01X:00017:00258
TACTGAGCTACACACACAGAAAGATTGGT
+
BB??BBCBB=?BCCBDBCA>=<@BB@C@C
@FG01X:00017:00262
TCTCTATGCGCTCCACATGTCTAAGGT
+
BABBBCCDAAAAA@BBCBABBCD@C@C
@FG01X:00017:00265
ATATCGCGAGGGTATGGAAGACTCTATA
+
BB>?@BBABAC?BC@@@DBCABBBA<@@
@FG01X:00017:00266
ACGCTCGACATGCCCAAGGTACAGGAG
+
@BBBBBBBCCC@@@@AADAB@@@B@DB
@FG01X:00017:00271
TCTCTATGCGCTCCACATGTCTAAGGT
+
CCBBAABCCBCBB@CCCBAA@A??A?B
@FG01X:00017:00273
TAGTATCAGCCTCGCCATGACGAAGGTATTCC
+
ABBCBBA?AA@BB9:9;BC==94542499242
@FG01X:00017:00274
ATCAGACACGGACACAGCAGAACACAC
+
@B@?99;<<<@CA@AAAACBBACBBBB
@FG01X:00017:00277
TGATACGTCTCCTTCCTTAGTTACTTCA
+
BBABBBBBABC@C@A?A@BBB<??B@BC
@FG01X:00017:00281
AGCACTGTAGCTGTCACTAGTTACTTGT
+
AABBCBAC=;;;;AACCCCBBA???@BB
@FG01X:00017:00283
ATATCGCGAGGGTATGGAAGACTCTATA
+
AAABBBBCCDC?CBBA@D@BBBBBB@AA
@FG01X:00017:00285
TACTGAGCTACACACACAGAAAGATTGGT
+
<:<BDCBCB9;;A@99;B====BBCADAD
@FG01X:00017:00289
ACGAGTGCGTTCCCCATGTCGTAGGTACTC
+
B???ABBBB@69991;@BBCDCCC@A;<;@
@FG01X:00017:00292
ATATCGCGAGGGTATGGAAGACTCTATA
+
BB@@BB?@===<AACCBF@CCCCCBBBB
@FG01X:00017:00293
TACTGAGCTACACACACAGAAAGATTGGT
+
B>@@CCBB@?BBCBBDECCCC>BBB@A@A
@FG01X:00017:00294
CGTGTCTCTAGGCACAGGATTTTGTGTAG
+
BBCCCCCBCEC@CBA@A?===94=???>@
@FG01X:00017:00296
TGATACGTCTCCTTCCTTAGTTACTTCA
+
BBBABBBBBBA>A@B@C@BBB@BBB@BB
@FG01X:00017:00297
CGTGTCTCTAGGCACAGGATTTTGTGTAG
+
BBABAACCCCC@BBBBCA??@@9@BDABB
@FG01X:00017:00299
ACGAGTGCGTTCCCCATGTCGTAGGTACTC
+
BBBBBBBBBB<==929=@@ACCCC@C;<<B
@FG01X:00018:00256
TTACTGAGCTAC
+
824444///,22
@FG01X:00018:00260
CGTGTCTCTAGGCACAGGATTTTGTGTAG
+
AAAABBCA?DCBBBBBB@CCDD9BCCCCC
@FG01X:00018:00262
TAGTATCAGCCTCGCCATGACGAAGGTATTCC
+
BBBC;;<AAA@BBCC><<=@ABB:<;=AA>B@
@FG01X:00018:00265
ATATCGCGAGGGTATGGAAGACTCTAT
+
BBAAABBBCCA>BDCB?B@BCCBCCBB
@FG01X:00018:00266
ACGCTCGACATGCCCAGGTACAGGAG
+
?BBBBB@BCBD;::8;C?BBBCC@EC
@FG01X:00018:00268
CGTGTCTCTAGGCACAGGATTTTGTGTAG
+
BBBBCCAABAC=ABCCC@BBBB9BBB@>:
@FG01X:00018:00269
ATATCGCGAGGGTATGGAAGGCTCTATAGAGG
+
@CBBBBBDCDD>DCCFAC@B?CCDCBBBCBB@
@FG01X:00018:00271
TACTGAGCTACACACACAGAAAGATTGGT
+
BB?BBBBBBBABBBCBA@;996;AA@C@C
@FG01X:00018:00272
CGTGTCTCTAGGCACAGGATTTTGTGTAG
+
B@@@B@BC@CD@BBBCC@BBEB9BCCBBD
@FG01X:00018:00275
CGTGTCTCTAGGCACAGGAATTTGTGTAG
+
@@@@AA@@@BB@ABBBB?B@BB>CBDCDD
@FG01X:00018:00277
AGCACTGTAGCTGTCACTAGTTACTTGT
+
=BBDCDCDDA@<<=<;ABB@A@@AA8<<
@FG01X:00018:00279
TACTGAGCTACACACACAGAAAGATTGGT
+
:<CBBCCBBAAACCDCDHDGC@AAC=@AA
@FG01X:00018:00280
ATCAGACACGGACACAGCAGAACACAC
+
B>><BBBCBA?AABCEDEDBA?B9;;@
@FG01X:00018:00288
TACTGAGCTACACACACAGAAAGATTGGT
+
BAABBBCAA@BBBBBABD;996;>@@B@B
@FG01X:00018:00290
ATCAGACACGGACACAGCAGAACACAC
+
BBBB:9;BCB?BB;<;BBAAA@CCCCC
@FG01X:00018:00291
ATCAGACACGGACACAGCAGAACACAC
+
A@@BBBBBBB?BBBCAAABBB@CBAAA
@FG01X:00018:00292
TGATACGTCTCCTTCCTTAGTTACTTCA
+
A@??ABBBBBC@B@B@B@BBB@BBB@BB
@FG01X:00018:00293
ATCAGACACGGACACAGCAGAACACAC
+
BBBBBBBBBB?BBDCCECDBB@BBBBB
@FG01X:00018:00294
CGTGTCTCTAGGCACAGGATTTTGTGTAG
+
BBCCBBBBBEDACBBBB@BCCC:ABABBB
@FG01X:00018:00295
TCTCTATGCGCTCCACATGTCTAAGGT
+
BBCCCCCCAACBB@ABCBBBEBC@B@A
@FG01X:00018:00299
ATATCGCGAGGGTATGGAAGACTCTATA
+
BBBBBBAABBB=BCCC@CACCDCCBBBB
@FG01X:00019:00250
ATATCGCGAGGGTATGGAAGACTCTATA
+
BBA?ABBB?@A>ACCC>AAACDDBBBB>
@FG01X:00019:00252
ACGAGTGCGTTCCCCATGTCGTAGGTACTC
+
BB>?ABB@992444,9A@BBCCA@<=;<<@
@FG01X:00019:00253
CGTGTCTCTAGGCACAGGATTTTGTGTAG
+
@BBBBBBBBGC?A?@@@=ABCB9CCA@@A
@FG01X:00019:00254
CGTGTCTCTAGGCACAGGATTTTGTGTAG
+
BAABBCDBBBB@CBDB>>99991;DCCCB
@FG01X:00019:00256
TCTCTATGCGCTCCACATGTCTAAGGT
+
BBECCDDGABCBCAAAABAABDC@D@B
@FG01X:00019:00259
TCTCTATGCGCTCCACATGTCTAAGGT
+
@@CECBCBBBCBB@BCCBBBBBD@C@B
@FG01X:00019:00264
ACGCTCGACATGCCCAGGTACAGGAG
+
@BBBBBBBBABBEC@BB>BBCCC@CD
@FG01X:00019:00266
CGTGTCTCTAGGCACAGGATTTTGTGTAG
+
A?B?BBBBCBB@CBBBB@BCCC:CCEBBB
@FG01X:00019:00270
CGTGTCTCTAGGCACAGGATTTTGTGTAG
+
CBAACBCBB;;89A@9959999/9BCBGC
@FG01X:00019:00275
TCTCTATGCGCTCCACATGTCTAAGGT
+
@BAAAAA@>?@9889::;@BB@ABC=A
@FG01X:00019:00276
CGTGTCTCTAGGCACAGGATTTTGTGTAG
+
;BBBCBDECCC@BBCDC@BAAA6A@??@@
@FG01X:00019:00277
ATCAGACACGGACACAGCTGAACACAC
+
BB>?@BB@A??BCCCCBDCDC@CBAAB
@FG01X:00019:00280
TCTCTATGCGCTCCACATGTCTAAGGT
+
CBBB@@A;<<@AB>CAA@A@>>?6969
@FG01X:00019:00282
TCTCTATGCGCTCCACATGTCTAAGGT
+
BBBCCCDCCEBBB@CCCBBBBCD@D@E
@FG01X:00019:00283
CGTGTCTCTAAGCACAGGATTTTGTGTAG
+
AAABBBBBBB@BBBCDE@;9991:@BBBC
@FG01X:00019:00291
ACGCTCGACATGCCCAGGTACAGGAG
+
?@@BEBDCBCBBCD@DC@CBCCC?CC
@FG01X:00019:00293
TGATACGTCTCCTTCCTTAGTTACTTCA
+
@@@@ABBB@@@?@BB?A><BB@BB@@BB
@FG01X:00019:00295
AGCACTGTAGCTGTCACTAGTTACTTGT
+
@@CCCCAAAAABABBBA@@@CBBBB?@@
@FG01X:00019:00296
ATCAGACACGGACACAGCAGAACACAC
+
BB@@@BBBBB>AABBD::>CC?CBBAB
@FG01X:00019:00297
TCTCTATGCGCTCCACATGTCTAAGGT
+
AABBBCCDBB@@B@BC@??BBCD@E>A
@FG01X:00020:00253
ATATCGCGAGGGTATGGAAGACTCTATA
+
BBA?ABBBBBB?CCCD@C@CCCBBBABB
@FG01X:00020:00262
TAGTATCAGCCTCGCCATGACGAAGGTATTCC
+
BBBAAACBEB@CCBB?BBBBDBB@B?B=A>A?
@FG01X:00020:00272
TGATACGTCTCCTTCCTTAGTTACTTCA
+
BBBBBCBBB9::<@D@>;;11,/8:7BB
@FG01X:00020:00278
TCTCTATGCGTCCACATGTCTAAGGT
+
BBBA@=@@=111:::=BCCAAA>B7<
@FG01X:00020:00279
CGTGTCTCTAGGCACAGGATTTTGTGTAG
+
BBBBBBDDBCE@D?@@B@BBDC9BBBA@@
@FG01X:00020:00280
ATATCGCGGGGGTATGGAAGACTCTATAGAG
+
@?:99>>>>>>/>>?A696944444>>>=99
@FG01X:00020:00282
TGATACGTCTCCTTCCTTAGTTACTTCA
+
AB@@BAAAAAA@A@A@A@BBB>AAB@CD
@FG01X:00020:00285
TAGTATCAGCCTCGCCATGACGAAGGTATTCC
+
B@B<><BDIC?BB@A=ABBBCHD8:;<DB>B@
@FG01X:00020:00287
ATATCGCGAGGGTATGGAAGACTCTATA
+
BBBBBBACAAA>BCCB@DACCCCCB>@@
@FG01X:00020:00291
TCTCTATGTGCTCCACATGTCTAAGGT
+
DDBBBBCA@@B8;59>>>?>>>@6959
@FG01X:00020:00293
ATATCGCGAGGGTATGGAAGACTCTATAG
+
BCB:99?=99909@@<:A:><11/10377
@FG01X:00020:00296
TCTCTATGCGCTCCACATGTCTAAGGT
+
BBBHBBBCBBBBB@CCCBABBBB@C@E
@FG01X:00021:00251
TCTCTATGCGCTCCACATGTCTAAGGT
+
BBCCBBCCBB@@A@A@CBBC@@A>ABA
@FG01X:00021:00252
ACGAGTGCGTTCCCCATGTCGTAGGTACTC
+
BB@ABBBA@=;@A>4AAAA@BB@@=@<<<C
@FG01X:00021:00257
ACGAGTGCGTTCCCCATGTCGTAGGTACTC
+
BB@ABDCC==6994,9ABBABA@==?;;;B
@FG01X:00021:00260
ACGAGTGCGTTCCCCATGTCGTAGGTACTC
+
BBCBBB@?>:2999/4?=>@BB9959999>
@FG01X:00021:00261
TCTCTATGCGCTCCACATGTCTAAGGT
+
BBCCCCBBBBBBB@BCFBB?ACECD?E
@FG01X:00021:00262
ACGCTCGACATGCCCAGGTACAGGAG
+
@@@@@@@BAAACCB><<:9@@?>=AC
@FG01X:00021:00263
AGCACTGTAGCTGTCACTAGTTACTTGT
+
@CCDBABF?@ACCCBBBBB9:::11,1>
@FG01X:00021:00265
TCTCTATGCGCTCCACATGTCTAAGG
+
ABBCBCBDBBBAA@CBCBABABB;?>
@FG01X:00021:00270
AGCACTGTAGCTGTCACTAGTTACTTGT
+
<<DCCBBCAAABBBBBBBBBCAB??=?C
@FG01X:00021:00272
ATATCGCGAGGGTATGGAAGACTCTATA
+
??;;99A>999149>@<?6944949344
@FG01X:00021:00274
TGATACGTCTCCTTCCTTAGTTACTTCA
+
AAAAABBBBBC@B?BCD@BBB@BBB@CC
@FG01X:00021:00276
TGATACGTCTCCTTCCTTAGTTACTTCA
+
BBAAABBCBBB@B@C@C?@ABABBB@CC
@FG01X:00021:00280
ACGAGTGCGTTCCCCATGTCGTAGGTACTC
+
BBBBBBBC==6944,9?=@@@@>>;=999@
@FG01X:00021:00288
ATATCGCGAGGGTATGGAAGATTCTATAGAG
+
BB???BBBCDD>CEDD@CDAAA>BB@AACBB
@FG01X:00021:00290
ACGAGTGCGTTCCCCATGTCGTAGGTACTC
+
A@@BBBA;882999-9??@BDDBB?BAAAB
@FG01X:00021:00299
TCTCTATGCGCTCCACATGTCTAAGGT
+
BBBBBADDBBBAA@BACBAABBB@C?C
@FG01X:00022:00250
ATCAGACACGGACACAGCAGAACACAC
+
ABBBB;6811,2>>ADCDDCC>ABCCB
@FG01X:00022:00255
TGATACGTCTCCTTCCTTAGTTACTTCA
+
BCCBBBB???C@C@F@C?@BC@BBAAAD
@FG01X:00022:00258
CGTGTCTCTAGGCACAGGATTTTGTGTAG
+
ABBBBBCCCCD@BBBAB@BBCC:BDECDD
@FG01X:00022:00263
TACTGAGCTACACACACAGAAAGATTGGT
+
AA?BBBBB@BBBBBCCBB9996;???C@C
@FG01X:00022:00266
CGTGTCTCTAGGCACAGGATTTTGTGTAG
+
B?@ABCFAAA@@BBBBB8;;CC:CBDBBB
@FG01X:00022:00267
ACGCTCGACATGCCCAGGTACAGGAG
+
CCBBBBBCCBBBBB>AA>ACCCC@BC
@FG01X:00022:00268
ATCAGACACGGACACAGCAGAACACAC
+
?<BBBB>@@B@B?BB@ADCACACBABC
@FG01X:00022:00271
ATCAGACACGGACACAGCAGAACACAC
+
BBBBAB>?BBEBAAADDECBB@CBBCB
@FG01X:00022:00272
CGTGTCTCTAGGCACAGATTTGTGTAG
+
99;994;8:1/,/,////77+/////4
@FG01X:00022:00274
TGATACGTCTCCTTCCTTAGTTACTTCA
+
BBBBBBBBBBB?@?BAF@AAA@BBB@BB
@FG01X:00022:00275
AGCACTGTAGCTGTCACTAGTTACTTGT
+
<<BB=AB@;<<@989;;<@CA?BBB>BA
@FG01X:00022:00276
AGCACTGTAGCTGTCACTAGTTACTTGT
+
<<CDCCBCAAABBBBAA@@@B@BBA<>>
@FG01X:00022:00277
ATATCGCGAGGGTATGGAAGACTCTATA
+
BABB@A@CCCC@CD@@?A@AAAAAB>>?
@FG01X:00022:00281
ATATCGCGAGGGTATGGAAGACTCTATA
+
BBBBABBBCCC@EDEC@DCEBBA@::8>
@FG01X:00022:00284
ATCAGACACGGACACAGCAGAACACAC
+
BBAACBABBB?BBBBBBCDAA?AABBB
@FG01X:00022:00286
CGTGTCTCTACGGCACAGGATTTGATGTAGA
+
@=<;4440,,,,*,,4442444-44444444
@FG01X:00022:00287
TCTCTATGCGCTCCACATGTCTAAGGT
+
BBBBBCDCBBAAB@CCCBAAABB@D@C
@FG01X:00022:00293
TGATACGTCTCCTTCCTTAGTTACTTCA
+
BCCCB@@@@AA@A@A@C@ABC@BBC@CD
@FG01X:00022:00294
CGTGTCTCTAGGCACAGGATTTGTGTAG
+
BBBBBAAACCCBCB??><B===A?;;;@
@FG01X:00022:00297
TACTGAGCTACACACACAGAAAGATTGGT
+
??BBBBBB@>>>AACDCD;996;==>B@D
@FG01X:00023:00250
TACTGAGCTACACACACAGAAAGATTGGT
+
BAA@;;;<>>><<11177888:9942478
@FG01X:00023:00253
ATATCGCGAGGGTATGGAAGACTCTATA
+
BA8;<BBB@AA@ABBBBC@CCCCCCCBB
@FG01X:00023:00257
ACGCTCGACATGCCCAGGTACAGGAG
+
@@@BABBCDBB;;;8;B?BBB@@>AE
@FG01X:00023:00260
ATATCGCGAGGGTATGGAAGACTCTAT
+
A@@@BBBBA?><@949<@;>9898880
@FG01X:00023:00261
ATATCGCGAGGGTATGGAAGACTCTAT
+
B@@AABBBCBB?CCCC>ABA@@@A@>:
@FG01X:00023:00262
TCTCTATGCGCTCACATGTCTAAGGT
+
CBCCDCCBBBBBBBBCBBBAAG@C@B
@FG01X:00023:00266
ATATCGCGAGGGTATGGAAGACTCTATA
+
ACBB@@?CBCCAAACC>AAAC@@@BCBB
@FG01X:00023:00267
CGTGTCCTAGCACGAGATTGGTTGTAG
+
BA9944611//////,**)*)*)*028
@FG01X:00023:00276
TACTGAGCTACACACACAGAAAGATTGGT
+
BBBBABCCB99<B@@@DDAAGBCBC;<;<
@FG01X:00023:00277
TCTCTATGCGCTCCACATGTCTAAGGT
+
89>>>?A911>11-//19@CCBA?BBE
@FG01X:00023:00279
TGATACGTCTCCTTCCTTAGTTACTTCA
+
@A@@<<;>>11,1,1,1,.//6499@>A
@FG01X:00023:00284
ATCAGACACGGACACAGCAGAACACAC
+
>>?@@@@CBB@CCCBA;;;AA:<<B<<
@FG01X:00023:00286
ACGAGTGCGTTCCCCATGTCGTAGGTACTC
+
GCCCC>@@BB>@=@6A;;;@BA895;;<;@
@FG01X:00023:00289
CGTGTCTCTAGGCACAGGATTTTGTGTAG
+
B@ABBBCCCCC@@BAAA@@BBB:BBEDCC
@FG01X:00023:00290
TACTGAGCTACACACACAGAAAGATTGGT
+
@@ABBCCCBBABBBB;9999909@DAK@C
@FG01X:00023:00295
ACGCTCGACATGCCCAGGTACAGGAG
+
BBBBBBBCCCC@@@>@C@CBBBB>CC
@FG01X:00023:00299
TGATACGTCTCCTTCCTTAGTTACTTCA
+
BAA>@BCDBA@>ACC@DBBBB?BAA?BC
@FG01X:00024:00250
ACGAGTGCGTTCCCCATGTCGTAGGTACTC
+
ACBBB@@@AA?BBB:CDCBAAA;859<99@
@FG01X:00024:00257
TCTCTATGCGCTCCACATGTCTAAGGT
+
@@@@ACDBBBCA@=ACCCCCBCB?A?<
@FG01X:00024:00265
CGTGTCTCTAGGCACAGGATTTTGTGTAG
+
BABBBAB@@FB?AAAAC@BCCE::::>AA
@FG01X:00024:00268
CGTGTCTCTAGGCACAGGATTTTGTGTAG
+
499>A999?9969>999<9999/9?B?>?
@FG01X:00024:00270
CGTGTCTCTAGGCACAGGATTTTGTGTAG
+
ABBBAAABBHDBE9<<C@CCCH:CC;99@
@FG01X:00024:00271
TGATACGTCTCCTTCCTTAGTTACTTCA
+
AA@BBBBBBBA?ABB@C@?AA@AAA@BB
@FG01X:00024:00276
ACGAGTGCGTTCCCCATGTCGTAGGTACTC
+
BBBBBBCB=92444,9?>@BCCCC@B:<<C
@FG01X:00024:00278
ATCAGACACGGACACAGCAGAACACAC
+
@?BACCA9;;?BCBCCCB><C@CCBDC
@FG01X:00024:00281
TCTCTATGCGCTCCACATGTCTAAGG
+
BBBBCCCAAACCEACCBAABECC@BE
@FG01X:00024:00283
CGTGTCTCTAGGCACAGGATTTTGTGTAG
+
BBBBECDDCCC>@?BBHACDCC:CEC@@@
@FG01X:00024:00286
TGATACGTCTCCGTTACTTCAGTGC
+
BDCBAAABA@A?@@=ACCADECCCD
@FG01X:00024:00289
ACGCTCGACATGCCCAGGTACAGGAG
+
?@@BBBBCBCC99;8;A>BCCDC@CC
@FG01X:00024:00298
AGCACTGTAGCTGTCACTAGTTACTTGT
+
>>9944=@989;;;@A@@A@BD9;9<99
@FG01X:00024:00299
TACTGAGCTACACACACAGAAAGATTGGT
+
AA@ABBBAAAAAAACCC@9996;==<B@C
@FG01X:00025:00251
ACGGAGTGCGTTCCCCATGTCGTAGGTACTC
+
8/.,.////::8=@@6@B<<;BA998;<<<A
@FG01X:00025:00263
ATCAGACACGGACACAGCAGAACACAC
+
>@@ABBBCB?799BCBBC=<=?AA@>>
@FG01X:00025:00267
TACTGAGCTACACACACAGAAAGATTGGT
+
B@AACBCBBBBBCBBBFDCEC?BBB=@=A
@FG01X:00025:00268
TAGTATTCAGCCTCGCCATGATCGAAGGTATTCC
+
B222,,*,,222?A<921=A1///656777?6:7
@FG01X:00025:00271
TGATACGTCTCCTTCCTTAGTTACTTCA
+
?AAAAABBBBB@C@CACABCB?BBB@BB
@FG01X:00025:00274
ACGAGTGCGTTCCCCATGTCGTAGGTACTC
+
A@@@BBCBB@6944,9?@@BCCCCDC<=<B
@FG01X:00025:00277
ACGAGTGCGTTCCCCATGTCGTAGGTACTC
+
BA;;=ABBBB=??>6=?AA?AABB?A;<<B
@FG01X:00025:00296
AGCACTGTAGCTGTCACTAGTTACTTGT
+
;9BBBBCBAABBBBCBBBCCC@B@A@BB
@FG01X:00026:00250
ACGCTCGACATGCCCAGGTACAGGAG
+
>A?AA@BBCCDAAA>AC@CBCDC@AA
@FG01X:00026:00258
ATCAGACACGGACACAGCAGAACACAC
+
BC>@@CABBB?BBCCCCDDBC@AAACD
@FG01X:00026:00265
ATATCGCGAGGGTATGGAAGACTCTATA
+
9;CBCAA;999199992;=99=@A;;;?
@FG01X:00026:00266
ATCAGACACGGACACAGCAGAACACACA
+
A@???BBBBA=@BBBBCCCDC@CBCB?9
@FG01X:00026:00273
TCTCTATGCGCTCCACATGTCTAAGGT
+
BBAAABDDBBAAA@BBBBBBBBB@D@E
@FG01X:00026:00275
TACTGAGCTACACACACAGAAAGATTGGT
+
@@@AAAAAAAAAAACCCD;998;BB@C@C
@FG01X:00026:00280
TGATACGTCTCCTTCCTTAGTTACTTCA
+
AAAAAABBBAA?A@B@B@BBA?AAA@EC
@FG01X:00026:00284
CGTGTCTCTAGGCACAGGATTTTGTGTAG
+
BBBBAAACCCD@BBB@@?ABBB8?@BECC
@FG01X:00026:00288
CGTGTCTCTAGGCACAGGATTTTGTGTAG
+
BB@BB@@@@CDBB?@@@?@BAA8?=ACBB
@FG01X:00026:00291
TCTCTATGCGCTCCACATGTCTAAGGT
+
CBCDBBCCBBB@B@BBBB?BBBC@D@C
@FG01X:00026:00294
TACTGAGCTACACACACAGAAAGATTGGT
+
BBBBBBCBB@??@BA@@B9<<89@AAC@C
@FG01X:00026:00295
ATCAGACACGGACACAGCAGAACACAC
+
A??;==?AAA@ABCCB;:=CCACBB?@
@FG01X:00026:00297
TATTGAGCTACACACACAGAAAGATTGGT
+
811,1::?BABAAABCCD:998;CC@C?B
@FG01X:00027:00250
ATCAGACACGGACACAGCAGAACACAC
+
????AA?@@@<@BB@BBCDBA>BBBCB
@FG01X:00027:00253
ACGAGTGCGTTCCCCATGTCGTAGGTACTC
+
BBBBBBBBBB@BCC:CA@@AABBA>BBBBC
@FG01X:00027:00255
AGCACTGTAGCTGTCACTAGTTACTTGT
+
<<BBBBCCBCBBBAABBBBBC@BBB@BB
@FG01X:00027:00256
CGTGTCTCTAGGCACCGGATTTTGTGTAAAGGC
+
@AABCCB::44599959<>>>>4>@@@@D1959
@FG01X:00027:00257
CGTGTCTCTAGGCACAGGATTTGTTAG
+
9998444444424////,///+//7/4
@FG01X:00027:00259
ATATCGCGGGGGTATGGAAGACTCTATA
+
BD?=:;44444+9BACCB?BDCFCAABB
@FG01X:00027:00262
CGTGTCTCTAGGCACAGGATTTTGTGTAG
+
BCCCCBCDABCACCBA@:4444,4??@>A
@FG01X:00027:00266
ACGCTCGACATGCCCAGGTACAGGAG
+
9;?>99;;@AADCI>BB><;4:9<9:
@FG01X:00027:00282
TACTGAGCTACACACACAGAAAGATTGGT
+
BBBB9;<CCCCBCBBBDDBBA?ABB@B=@
@FG01X:00027:00287
ACGAGTGCGTTCCCCATGTCTAGGTACTC
+
B@?<?@BCCB=?>=6==?@DCCB@BB???
@FG01X:00027:00289
ATCAGACACGGACACAGCAGAACACAC
+
BBBBBBB??>@BBCAABCDBB?BCCBB
@FG01X:00027:00292
TAGTATCAGCCTCGCCATGACGAAGGTATTCC
+
BBBBBBCBBB@BBBB?DCCBDBA?BDEBD@DD
@FG01X:00027:00297
TAGTATCAGCCTCGCCATGACGAAGGGTATTCC
+
AACCCCCBA?@@@ACBCCCCC<<8<D>?@A?BD
@FG01X:00027:00299
TGATACGTCTCCTTCCTTAGTTACTTCA
+
@A@AB?@@:;>,1,1,1,./42499599
@FG01X:00028:00250
TACTGAGCTACACACACAGAAAGATTGGT
+
??@BBBBBA===AACCDD@??>?BB@BAC
@FG01X:00028:00255
AGCACTGTAGCTGTCACTAGTTACTTGT
+
@BBBCCCG<<<G@<<<BCCBDABHC?@A
@FG01X:00028:00256
ATCAGACACGGACACAGCAAAACACAC
+
BBBBABABCB@BBB@;:4444,9@>AB
@FG01X:00028:00260
TCTCTATGCGCTCCACATGTCTAAGGT
+
BCCCBADCBB@@@@AAB@@@BBD@DED
@FG01X:00028:00264
ACGCTCGACATGCCCAGGTACAGGAG
+
AA?AB;;9>>>99909959==?B?CB
@FG01X:00028:00270
TACTGAGCTACACACACAGAAAGATTG
+
@@>BBBBB@AABBACBBB9996;???C
@FG01X:00028:00277
ATATCGCGAGGGTATGGAAGACTCTATA
+
BCBB@??CCCF@CCCE@EACCBBBBBB?
@FG01X:00028:00280
ACGCTCGACATGCCCAGGTACAGGAG
+
AA??@@AAA@@@BB@BA>ABBBBBDA
@FG01X:00028:00281
TCTCTATGCGCTCCACATGTCTAAGGT
+
BBCCAAECCCCCD?BBBA???CC@C@C
@FG01X:00028:00285
TCTCTATGCGCTCACATGTCTAAGGTACT
+
;:94>?A949:494998944442424444
@FG01X:00028:00286
ATATCGCGAGGTATGAAGACTCTATA
+
99B944C94/,/////,///,2/,,,
@FG01X:00028:00287
ATCAGACACGGACACAGCAGAACACAC
+
@:;;BBABBCDBBBC::=CCB@CCBBB
@FG01X:00028:00294
TAGTATCAGCCTCGCCATGACGAAGGTATTCC
+
CBCBBBCAAA@@=?@=@BBBBBC@C@CBB@BA
@FG01X:00029:00250
TGATACGTCTCCTTCCTTAGTTACTTCA
+
BBCBBDABCCC>@=@@B@BCCBBBCAC<
@FG01X:00029:00252
GAGCACTGTCTCGTTCCTACTTAGTTTACTT
+
*****,,,,44444242444424444-44/,
@FG01X:00029:00255
TAGTATCAGCCTCGCCATGACGAAGGTATTCC
+
BBCCBCCBBBABB@@>@BBBBBB@CADBB@CA
@FG01X:00029:00256
TCTCTATGCGCTCCACATGTCTAAGGT
+
BCCC?AACCBCBB@@AACCD:<=@C>A
@FG01X:00029:00257
ACGCTCGACATGCCCAGGTACAGGAG
+
@BBBBBBBBBCECCBCB?BBCCA?BC
@FG01X:00029:00263
AGCACTGTAGATGTCACTAGTTACTTGT
+
?AAABAAABBDC@@@BCCCBB@AAB@BB
@FG01X:00029:00265
CGTGTCTCTAGGCACAGGATTTTGTGTAG
+
28BBCBC;<<C@A@@AB?9999/999@>@
@FG01X:00029:00268
ATATCGCGAGGGTATGGAAGACTCTATA
+
BB??@CBCCCC@DA@@?EACCCBCBBCC
@FG01X:00029:00271
TCTCTATGCGCTCCACATGTCTAAGGT
+
ACCBBAECBBBBB?CCCCBBCDCBC@E
@FG01X:00029:00272
TAGTATCAGCCTCGCCATGACGAAGGTATTCC
+
C:=2>>>11/5666>@CCBCBCC?CBCCC?DA
@FG01X:00029:00278
ACGAGTGCGTTCCCCATGTCGTAGGTACTC
+
AABBBBBBBB@BBC:CCAA=;;;@=@;<<@
@FG01X:00029:00281
TAATATCTGCCTCGCCATGACGAAGGTATTCC
+
9954>>@ABB@CCCC@CCCBB<<9<=A>@>A>
@FG01X:00029:00283
AGCACTGTAGCTGTCACTAGTTACTTGT
+
<>CEFCAC=?ABBBB@BBB@F?@AA<>>
@FG01X:00029:00285
TCTCTATGCGCTCCACATGTCTAAGGT
+
BCCCBBCA@ABBB@CCBE@@?AABC@C
@FG01X:00029:00288
AGCACTGTAGCTGTCACTAGTTACTTGT
+
BBCCBBBCBCCCABBCBBCCE@CCB@BB
@FG01X:00029:00291
CGTGTCTCTAGGCACAGGATTTTGTGTAG
+
ECCC@??BCCC?ABBBC@CCDC:CCECCC
@FG01X:00029:00298
TCTCTATGCGCTCCACATGTCTAAGGT
+
8=BD;:=CBCBB@>ACCAC==<<:<@B
@FG01X:00030:00250
TACTGAGCTACACACACAGAAAGATTGGT
+
BBCCBBAAA@@@AACCCC;996;@@@C@C
@FG01X:00030:00251
CGTGTCTCTAGGCACAGGATTTTGTGTAG
+
<;<B@;<<@B>699999244==4>99989
@FG01X:00030:00254
TCTCTATGCGCTCCACATGTCTAAGGT
+
BADCBAGCCCDCB@CCBEBB@AACC@C
@FG01X:00030:00255
ATATCGCGAGGGTATGGAAGACTCTATA
+
?CBB@A==<<919B995;?B999CB@?@
@FG01X:00030:00258
TACTGAGCTACACACACAGAAAGATTGGT
+
ABABBBCBBA@ABEBBCDBBA>BBB?@>@
@FG01X:00030:00260
ATATCGCGAGGGTATGGAAGTCTCTATA
+
BB@AABCDCCB>BBBB@C@AAABBBBBB
@FG01X:00030:00261
TACTGAGCTACACACACAGAAAGATTGGT
+
AABBBBEBBBBBBBCCCD;996;@@?BAC
@FG01X:00030:00262
TAGTATCAGCCTCGCCATGACGAAGGTATTCC
+
CBBBBBCCBC?BBCC@BBBCCEB@C@D@@>AA
@FG01X:00030:00265
TAGTATCAGCCTCGCCATGACGAAGGTATTCC
+
CBCCAAACDC@CB<<8<CCBBCB=@=?@@69:
@FG01X:00030:00267
TACTGAGCTACACACACAGAAAGATTGGT
+
BBBBBBBBBBBBBBDFDDCCB?BBB@B?B
@FG01X:00030:00268
TGATACGTCTCCTTCCTTAGTTACTTCA
+
@@??BBBC:::1111:::>>B@B?@@BB
@FG01X:00030:00269
AGCACTGTAGCTGTCACTAGTTACTTGT
+
@@CCAAACCCCBBBBBBBCCDDBEC@BB
@FG01X:00030:00272
TCTCTATGCGCTCCACATGTCTAAGGT
+
BBBBBBCDBBDBD@CCCBDBABB@D@D
@FG01X:00030:00274
TAGTATCAGCCTCGCCATGACGAAGGTATTCC
+
BBBCBEB?AABBBBA?BBBCBBB?C@CBBAD@
@FG01X:00030:00276
TGATACGTCTCCTTCCTTAGTTACTTCA
+
BBBBBCBBBBB=?=@@CC@AAABBBBGD
@FG01X:00030:00279
ACGCTCGACATGCCCAGGTACAGGAG
+
AABBBBBBBCCCCC@A@>ABBBDACC
@FG01X:00030:00280
ATATCGCGAGGGTATGGAAGACTCTATA
+
BBBBABBBABB?CCCD?A?ABBBBBBBB
@FG01X:00030:00285
TAGTATCAGCCTCGCCATGACGAAGGTATTCC
+
BBBBBBB@AAABB@@=?BBAB?@>@@CCC@E?
@FG01X:00030:00289
TCTCTATGCGCTCCACATGTCTAAGGT
+
BABCBBECBCCBB@BBCB>AECD>A>A
@FG01X:00030:00290
ATCAGACACGGACACAGCAGAACACAC
+
?>>>@A?AAA@AA@@BBCCBB@BCDBB
@FG01X:00030:00291
TAGTATCAGCCTCGCCATGACGAAGGTATTCC
+
BBCBBCCAAA@CBBB@CBCCBCC@DBBBC@CA
@FG01X:00030:00292
TCTCTATGCGCTCCACATGTCTAAGGT
+
ABCCBBBBBBBBB@BBAAABABBCD@E
@FG01X:00030:00293
ATATCGCGAGGGTATGAAGACTCTATA
+
@A999>>>4//+/////56///8=;77
@FG01X:00030:00294
TACTGAGCTACACACACAGAAAGATTGGT
+
A@@BBBBA@@BBBBBBCDAAA?CBB?B?B
@FG01X:00030:00295
TACTGAGCTACACACACAGAAAGATTGG
+
>@BBCCDCBB@9499444444-444242
@FG01X:00030:00296
ACGAGTGCGTTCCCCATGTCGTAGGTACTC
+
??<>@@AAAA@AAA:BAAADCB@?>?9;;A
@FG01X:00031:00251
TACTGAGCTACACACACAGAAAGATTGGT
+
?@;;;@A@ABA@B@@ACBBBB<=;959;>
@FG01X:00031:00252
TGATACGTCTCCTTCCTTAGTTACTTCA
+
CBBBCCA@@CC7;:9<>;>@>49;A=CB
@FG01X:00031:00255
TCTCTATGCGCTCCACATGTCTAAGGT
+
ABBBBCADAAAAA@CCAAABABC?B?C
@FG01X:00031:00259
ATCAGACGGACACAGCAGAACACAC
+
CAA?BC<<=@@@CCCCCCC@BEEAA
@FG01X:00031:00265
TCTCTATGCGCTCCACATGTCTAAGGT
+
BEDCCBCAAABBC@CBBB@AACH?A?D
@FG01X:00031:00266
AGCACTGTAGCTGTCACTAGTTACTTGT
+
;<BDBABC<<;=944999B@@699><99
@FG01X:00031:00269
ACGCTCGACATGCCCAGGTACAGGAG
+
BBBCBAABCCEECC>DB?CBBBC@BB
@FG01X:00031:00271
TGATACGTCTCCTTCCTTAGTTACTTCA
+
:9=@A;<=ABC?B?B@C?@AC@CBB?BC
@FG01X:00031:00275
CGTGTCTCTAGGCACAGGATTTTGTGTAG
+
BBBBBCCCDBG?A>;4429999/9@A@99
@FG01X:00031:00281
TCTCTATGCGCTCCACATGTCTAAGGT
+
AABBBBCCBBB@B@BCBBBBDCC>A@A
@FG01X:00031:00285
AGCACTGTAGCTGTCACTAGTTACTTGT
+
BBBCCCBBCAAAABABB;9<CD111,1/
@FG01X:00031:00288
TCTCTATGCGCTCCACATGTCTAAGGT
+
;@9<1111///69:4999@@9449:9:
@FG01X:00031:00291
ATATCGCGAGGGTATGGAAGAACTCTATA
+
BB>??BBBBBB?BCCB@D@CB>BBBBBBB
@FG01X:00031:00292
TCTCTATGCGCTCCACATGTCTAAGGT
+
BCCCAAACEEBBB@BCCBBBDCC@CBD
@FG01X:00031:00299
TACTGAGCTACACACACAGAAAGATTGGT
+
99;;@@@@>9984949::CBA?=442424
@FG01X:00032:00250
TACTGAGCTACACACACAGAAAGATTGGT
+
@@@CCCDCBBBBBBBABC@@@<@@@?C?B
@FG01X:00032:00253
ACGAGTGCGTTCCCCATGTCGTAGGTACTC
+
BB?@@BBCCB?A@=6?::9=@@>@=>;<9A
@FG01X:00032:00255
TACTGAGCTACACACACAGAAAGATTGGT
+
A@@BBBA?=?BBBBCCDDBBB?ABB@A@;
@FG01X:00032:00256
TACTGAGCTACACACACAGAAAGATTGGT
+
AAAAAABBBB???BBBCBBBBBBBB@C@B
@FG01X:00032:00258
TCTCTATGCGCTCCACATGTCTAAGGT
+
BC<9=CDCCCCBD@BCBBDCC@A>A?A
@FG01X:00032:00262
AGCACTGTAGCTGTCACTAGTTACTTGT
+
<<CCDCBCBBBB?AADBAABD@BBB?EB
@FG01X:00032:00267
ACGAGTGCGTTCCCCATGTCGTAGGTACTC
+
?A>?BBBBBB<==9299===@@@@=@<<<C
@FG01X:00032:00272
TAGTATCAGCCGCATGACGAAGGTATTCC
+
@;99BCC:C:7/////::4424244424:
@FG01X:00032:00274
TGATACGTCTCCTTCCTTAGTTACTTCA
+
4>@>@A@999?695924:9887844244
@FG01X:00032:00279
TAGTATCAGCCTCGCCATGACGAAGGTATTCC
+
CBBBBBBBCA@@A;:9;CB>>;98<@BBCACA
@FG01X:00032:00283
TACTGAGCTACACACACAGAAAGATTGGT
+
B???BBBBBBBBBBCECCAAA=@AC>B@B
@FG01X:00032:00284
ACGAGTGCGTTCCCCATGTCGTAGGTACTC
+
AA<BBBBB==6944,9BABCCCCCAB:;<C
@FG01X:00032:00286
TAGTATCAGCCTCGCCATGACGAAGGTATTCC
+
?9=;AA@4<;=?BBCBCCCBC;;59<?996>C
@FG01X:00032:00287
TGATACGGTCTCCTTCCTTAGCTTACTTCA
+
@AAC>@@9<99A<A??;;?@311;:77;=:
@FG01X:00032:00289
TACTGAGCTACACACACAGAAAGATTGGT
+
B???BCCB??@ABBBCCDAAA=ACC@A=@
@FG01X:00032:00290
ATATCGCGAGGGTATGGAAGACTCTATAGA
+
BAABBBBAAAA<AA@A@BEEDCCBB:011-
@FG01X:00032:00291
ACGAGTGCGTTCCCCATGTCGTAGGTACTC
+
BBB?ABBB?=<>==6=A@@AAACCAC<A=D
@FG01X:00032:00295
CGTGTCTCTAGGCACAGGATTTTGTGTAG
+
@@AABBCD@AA@DBBBB@BCCC:CCA??C
@FG01X:00032:00297
ATATCGCGAGGGTATGGAAGACTCTATA
+
BB@?>A?A9;;19?=?8<;>BCDC@@@C
@FG01X:00032:00299
TACTGAGCTACACACACAGAAAGATTGGT
+
ABBACCCBBB@@@CCBCC@@@<@BB@CCC
@FG01X:00033:00251
AGCACTGTAGCTGTCACTAGTTACTTGT
+
@ABBACAB;<<@9;;C;<<A?=?9959?
@FG01X:00033:00252
CGTGTCTCTAGGCACAGGATTTTGTGAG
+
BBCCBBDCCEC?ABCCD@BBBA9ABDBC
@FG01X:00033:00253
TGAACGTCTCCTTCCTTAGTTACTTTAGTCCCATA
+
BBB@B@BBBC>?>@@C@CBD@DCBD>@@94409>9
@FG01X:00033:00255
ACGCTCGACATGCCCA
+
BBB@@AABBCCDB?:9
@FG01X:00033:00260
TCTCTATGCGCTCCACATGTCTAAGGT
+
9==A9;:<9;;AC?@?<999>@E6959
@FG01X:00033:00262
TCTCTATGCGCTCCACATGTCTAAGGT
+
@==@CCFCCBCBB?BAA@<<9@A696<
@FG01X:00033:00265
ACGAGTGCGTTCCCCATGTCGTAGGTACTC
+
99?89;AACDDCGH9D>=<?>>>>;899AA
@FG01X:00033:00266
TGATACGTCTCCTTCTTAGTTACTTCA
+
=BBBBBBBC:::;111;:;>;BBC@BA
@FG01X:00033:00267
AGCACTGTAGCTGTCACTAGTTACTTGT
+
@@ECCB:A<9BBBB>BBAACB?AAA?AA
@FG01X:00033:00270
CGTATCTCTAGGCACAGGATTTTGTGTAG
+
BBBBCBCDDBC@CBDA@:4444/9@@@@@
@FG01X:00033:00271
ATATCGCGAGGGTATGGAAGACTCTATAG
+
@AAABBBBCBC?B99969?@@@ANBBACB
@FG01X:00033:00276
TAGTATCAGCCTCGCCATGACGAAAGGTATTCC
+
>9884449:;A99448888:>994-49999642
@FG01X:00033:00279
TGATACGTCTCCTTCCTTAGTTACTTCA
+
BBBBBBBAA??=@=@?B?ABC@CBC@BC
@FG01X:00033:00280
CGTGTCTCTAGGCACAGGATTTTGTGTAG
+
BBBBBBDDAD@@BBBBB@@BBB:B@CBBB
@FG01X:00033:00286
CGTGTCTCTAGGCACAGGATTTTGTGTAG
+
B<;<DDDC?AAACABBCA@==929???@A
@FG01X:00033:00292
CGTGTCTCTAGGCACAGGATTTTGTGTAG
+
CBBBBADDBCD@@B@AA?ABBC:AADBBB
@FG01X:00033:00299
TCTCTATGCGCTCCACATGTCTAAGGT
+
BBCBDBBDBBBBB@CCBA?@@AA>A>B
@FG01X:00034:00252
AGCACTGTAGCTGTCACTAGTTACTTGT
+
AACCFCBCABBCCBCCBBBBCACBB?BB
@FG01X:00034:00256
ATCAGACACGGACACAGCAGAACACAC
+
@CCCBBBBBB@BBDCD@AAA@=@CCCC
@FG01X:00034:00262
ACGAGTGCGTTCCCCATGTCGTAGGTACTC
+
=A??AABB@;2444/9@>?BCCBC@CAAAC
@FG01X:00034:00263
TAGTATCAAGCCTCGCCATGACGAAGGTATTCC
+
BB@889<;2:A@?A@C@CCCCCAA7969>=8??
@FG01X:00034:00264
AGCACTGTAGCTGTCACTAGTTACTTGT
+
89?@9:>CCCCB:<<BBBBBDBBBA=@@
@FG01X:00034:00266
TCTCTATGCGCTCCACATGTCTAAGTA
+
BBCCCCCCBBBBB@DCCBBB?=,+,&&
@FG01X:00034:00269
ACGAGTGCGGTTCCCCATGTCGTAGGTACTC
+
AA?AB@@?A?A@ABC:C:::ABB@B>@;;;A
@FG01X:00034:00276
TCTCTATGCGCTCCACATGTCTAAGGT
+
ADGCDCBDBBBAA@AA@@BBBCC@C@C
@FG01X:00034:00278
ACGAGTGCGTTCCCCATGTCGTAGGTACTC
+
BB@@BBCCCC@CCJ:CA;<<@A>A>B@@@@
@FG01X:00034:00280
ACGAGTGCGTTCCCCATGTCGTAGGTACTC
+
BBBBBBBBBB@BCC:CA@@BBB@?>BAA@B
@FG01X:00034:00281
TACTGAGCTACACACACAGAAAGATTGGT
+
BBBBBBBBAB>>>BCFED@@@>ABB@B@?
@FG01X:00034:00282
TGATACGTCTCCTTCCTTAGTTACTTCA
+
BBBBBBBABEC@B@B@C@>??@BBB>AA
@FG01X:00034:00288
ATCAGACACGGACACAGCAGAACACAC
+
A@?>@@894424:;;@BC<<<?BA>@@
@FG01X:00034:00292
TATGAGCTACACACACAGAAAGATTGGT
+
;111;:>>ACBCCBBCCCCCBBBB=>8:
@FG01X:00034:00293
TCTCTATGCGCTCCACATGTCTAAGGT
+
BCCCCCDA??EBBABBBB??@CC@C@E
@FG01X:00034:00294
ATATCGCGAGGGTATGGAAGACTCTATA
+
A?>?@BBBBBC>CAAA@D@BBBBBAAAB
@FG01X:00034:00298
TAGTATCAGCCTCGCCATGACGAAGGTATTCC
+
@@A<<<CCICC<<<B=@A@@@@@<@<994249
@FG01X:00035:00252
TACTGAGCTACACACACAGAAAGATTGGT
+
B@BBBBBBB???BECCBCDCBBBCH?A>A
@FG01X:00035:00254
CGTGTCTCTAGGCACAGGATTTTGTGTAG
+
BBBCBBD@CCD@BABBB@CCFF:CCA==B
@FG01X:00035:00255
TCTCTATGCGCTCCACATGTCTAAGGT
+
BBDBCBGBCBAAA@BCA@@@@@@8969
@FG01X:00035:00257
ACGAGTGCGTTCCCCATGTCGTAGGTACTC
+
BA?@AC?@BI?A=@9?:<;BB@9;9;<<<A
@FG01X:00035:00263
TCTCTATGCTCCCTAAGGTACTG
+
BBA?ACBD@;;;8;B=A?CEDCE
@FG01X:00035:00264
TCTCTATGCGCTCCACATGTCTAAGGT
+
BBBCAABCBBBBB@CDCBAAACC@C@C
@FG01X:00035:00265
ATATCGCGAGGGTATGGAAGACTCTATA
+
BB:<<BAAAAA:@99<6=AB@@AC<;:B
@FG01X:00035:00266
TCTCTATGCGCTCCACATGTCTAAGGT
+
CCCCCCCDBBB@B@BBBBBBBCD@C@C
@FG01X:00035:00268
TCTCTATGCGCTCCACATGTCTAAGGTACTGT
+
@@=@@DBA@@A@@>AC<<<CBBB@B5999999
@FG01X:00035:00270
CGTGTCTCTAGGCACAGGATTTTGTGTAG
+
BBCBBBDDBCC@AAAAA@@BBC:@AAAAB
@FG01X:00035:00271
CGTGTCTCTAGGCACAGGATTTTGTGTAG
+
BBDCCDAAABC@DBDCHAA???6=@A@AB
@FG01X:00035:00272
CGTGTCTCCTAGGCCACAGGATTTGTGTA
+
4444////,/66,/,444424995=B:8:
@FG01X:00035:00273
ATCAGACACGGACACAGCAGAACACAC
+
A@??@989>><999@B<<<;@?@@A;8
@FG01X:00035:00274
ATATCGCGAGGGTATGGAAGACTCTATA
+
@@@A@CBBCCHBCAA@>B>@>@BB@B@A
@FG01X:00035:00277
ATCAGACACGGACTCAGCAGAACACAC
+
BCCBB??BBB??=@BCBBC@@@ADCCD
@FG01X:00035:00279
CGTGTCTCTAGGCACAGGATTTTGTGTAG
+
BABBCCDC::<=<CCCEACCCC:BBBBA@
@FG01X:00035:00280
ACGAGTGCGTTCCCCATGTCGTAGGTACTC
+
BBB?ABBB>;6444,9999@ABAB@CBBBC
@FG01X:00035:00282
TACTGAGCTACACACACAGAAAGATTGGT
+
9;;A@AACC=?@@9;<CAAAFDHDC?B?B
@FG01X:00035:00285
[truncated: 30,551,473 more chars]
