# Supplementary material for: The Sequencing Bead Array (SBA), a Next-Generation Digital Suspension Array
Source: PLoS One. 2013 Oct 7;8(10):e76696. doi: 10.1371/journal.pone.0076696 (PMC3792038; doi:10.1371/journal.pone.0076696)
Supplement: Data S1 — Raw sequencing data files for presented experiments. The compressed file contains a table of content for all files included (0. TOC Supporting Data Files.txt) and raw sequencing data (PGM Torrent Suite run reports, FASTQ files and Sphix generated CSV files) for experiments presented in Figure 2 and Figure 3 (same data set as Figure S1). (ZIP) [file pone.0076696.s001.zip › Supporting Data Files/1. Figure 2/1.1 Figure 2a files/1.1.2 FASTQ/3_Figure_2a_L3_TS-342.fastq]

@KGTQS:00004:00004
ATCAGACACGGACACAGCAGAACACAC
+
@BBBBCA@@A@;;<BAAABBB@CDBBC
@KGTQS:00004:00005
ATCAGACACGGACACTGCAGAACACAC
+
ABABCCACBB@BBBBBDBBBB@BBBBB
@KGTQS:00004:00006
TACTGAGCTACACACACAGAAAGATTGGT
+
BBBBCCC?@@B@@ACDBBBBB=BBCAA?B
@KGTQS:00004:00007
ATCAGACACGGACACAGCAGAACACAC
+
?>@BCCCBBB@ABB@BCCC@@>?BBDB
@KGTQS:00004:00008
CGTGTCTCTAGGCACAGGATTTTGTGTAG
+
@@ABBCAAADC@CBB?@<9999/9@A@AC
@KGTQS:00004:00010
ATATCGCGAGGGTATGGAAGACTCTATA
+
=;=:899@>>A?BDCC@BBBBBBCCBAA
@KGTQS:00004:00011
ACGCTCGACATGCCCAGGTACAGGAG
+
B??@BBBBCCB@>>:9959?@ACBBB
@KGTQS:00004:00013
ACGCTCGACATGCCCAGGTACAGGAG
+
AA?ABBBBBDBBBB>BC@BACCCBBB
@KGTQS:00004:00019
TCTCTATGCGCTCCACCATGTCTAAGGT
+
AABBCCDC?>>=;;11,1184=BA8<8<
@KGTQS:00004:00022
TACTGAGCTACACACACAGAAAGA
+
9?=CCCDBBBBBBBCDCDBAB?BB
@KGTQS:00004:00023
TAGTATCAGCCTCGCCATGACGAAGGTATTCC
+
BABBECCBBBCBBBB7;;@>998,/,///,/,
@KGTQS:00004:00025
ACGAGTGCGTTCCCCATGTCGTAGGTACTC
+
BB>??BBBB@@ABC:D@@@ACBBC@E;<<B
@KGTQS:00004:00026
AGCACTGTAGCTGTCACTAGTTACTTGT
+
@@<<9CFE:<<CDCFCBBACB?BCC@CC
@KGTQS:00004:00027
ATATCGCGAGGGTATGGAAGACTCTATAG
+
BACBBCCBCCB>CC@@@A@AABBB@B>>7
@KGTQS:00004:00029
TAGTATCAGCCTCGCCATGACAAAGGTATTCC
+
ABCDCCBCBCBBB@@>@BABBBB>B@CDC@C@
@KGTQS:00004:00031
AGCACTGTAGCTGTCACTAGTTACTTGT
+
@BBBBDCCCCCCBBBB@ABBA>A@@=BB
@KGTQS:00004:00032
ATCAGACACGGACACAGCGAACACAC
+
BAABDDCCCC@CCBCAEBCB@@A@CC
@KGTQS:00004:00034
ATATCGCGAGGGTATGGAAGACTCTATA
+
BCBBBBBCFDC@CCCC@C@CCBBBA@AB
@KGTQS:00004:00035
ACGAGTGCGTTCCCCATGTCGTAGGTACTC
+
ABABCBCCDC@DBE:B@?>?@B@?=?;;;A
@KGTQS:00004:00036
TCTCTATGCGCTCCACATGTCTAAGGT
+
BBCCCCCBAA@BB@DCDC:::DC?B?B
@KGTQS:00004:00037
ATCAGACACGGACACAGCAGAACACAC
+
BA@AABBCC@?BBBBBBBBBB@BBABB
@KGTQS:00004:00040
TCTCTATGCGCTCCACATGTCTAAGGT
+
CCDCCCBDBCBBB@DCJBBBBCC@D@C
@KGTQS:00004:00043
TCTCTATGCGCTCCACATGTCTAAGGT
+
@<944A@>@@???599;@B@AB?6:24
@KGTQS:00004:00047
TAGTATCAGCCTCGCCATGACGAAGGTATTCC
+
CBBBECC@@@@??;96;ACBCCD@C@BCC@C?
@KGTQS:00005:00004
TGATACGTCTCCTTCCTTAGTTACTTCA
+
BCCBBBBBBBC?B?B@CA@>>@AAA?@@
@KGTQS:00005:00005
TACTGAGCTACACACACAGAAAGATTGGT
+
;;@@AAA@@@BCCCCCBCBBB=AAB=?;>
@KGTQS:00005:00007
ATCAGACACGGACACAGCAGAACACAC
+
FBCBBBCCCB@BBCCCEDBBBBBBBCD
@KGTQS:00005:00009
AGCACTGTAGCTGTCACTAGTTACTTGT
+
99>@9ADD<<<BABABCBCCCCCCC?;;
@KGTQS:00005:00010
ACGCTCGACATGCCCAGGTACAGGAG
+
B:8;CBCCJAA@AA<<;8;CAAABCC
@KGTQS:00005:00011
ATATCGCGAGGGTATGGAAGACTCTATA
+
BACBBEDCCEC?CBBB@B@BCBBBAABB
@KGTQS:00005:00015
ACGCTCGACATGCCCAGGTACAGGAG
+
B@@@B9;;AA@>>><@@=>FB<<;;A
@KGTQS:00005:00016
CGTGTCTCTAGGCACTGGATTTTGTGTAG
+
ADCCCBCCC@B@BCB=994444-9@@@@A
@KGTQS:00005:00017
ACGAGTGCGTTCCCCATGTCGTAGGTACTC
+
C@@@ECCCBB@BCC:C@?@8999948@@>>
@KGTQS:00005:00020
TGATACGTCTCCTTCCTTAGTTACTTCA
+
BBCCBBBABAC@@>@@CBBBB@CCB@CD
@KGTQS:00005:00021
ATCAGACACGGACACAGCAGAACACAC
+
BAABCBBCCCABDCCACBACB@BBBBC
@KGTQS:00005:00022
TAGTATCAGCCTCCCCATGACGAAGGTATTCC
+
AABBCDCCDC@====6@AB@@AE@B>C;<:<@
@KGTQS:00005:00023
ACGCTCGACATGCCCAGGTACAGGAG
+
CA@BCBCCCCCCBB=9989ABCC@AA
@KGTQS:00005:00024
ACGCTCGACATGCCCAGGTACAGGAG
+
@A>?B>AAA@BBBB>BB@BBCCCBBB
@KGTQS:00005:00025
TACTGAGCTACACACACAGAAAGATTGGT
+
BCDBBBCBBBBB@AADCCBCC?BBC@C?A
@KGTQS:00005:00026
TACTGAGCTACACACACAGAAAGATTGGT
+
ABBBBBCBA@BBBBCEBB9998;BBAB@?
@KGTQS:00005:00027
AGCACTGTAGCTGTCACTAGTTACTTGT
+
<<CCDBBBBBBBAAAABBBDB@BBB>@A
@KGTQS:00005:00029
ATATCGCGAGGGTATGGAAGACTCTATA
+
BBCCC@@ABDD?BCCC?B?CBBBBBABC
@KGTQS:00005:00031
GATCAGACACGGACACAGCAGAACACAC
+
,/==>BCBBBB@BBBBBCCCDB?BBBBB
@KGTQS:00005:00034
CGTGTCTCTAGGCACAGGATTTTGTGTAG
+
ADDCDBBBDBC@CBBB@:4444,4??>AC
@KGTQS:00005:00036
AGCACTGTAGCTGTCACTAGTTACTTGT
+
AACCCBBDAAAB?BBBBBB@C@BBB@BB
@KGTQS:00005:00037
AGCACTGTAGCTGTCACTAGTTACTTGT
+
<<CCCCCDBBBBAAABBBBBBACBB@BB
@KGTQS:00005:00038
ATATGCGAGGGTATGGAAGACTCTATA
+
@DCCCCDBCB>BACC?C@CCCCCCCBB
@KGTQS:00005:00039
TCTCTAGCGCTCCACATGTCTAAGGT
+
B<@=DCCBBGCCA@ABA@???>6969
@KGTQS:00005:00042
AGCACTGTAGCTGTCACTAGTTACTTGT
+
<<AA>BECBCCCCBBBDCCCCBDCB?BC
@KGTQS:00005:00044
ATATCGCGAGGGTATGGAAGACTCTATA
+
CBBBBABBCCCACDDC?C@CDBBBBBBA
@KGTQS:00005:00049
TCTCTATGCGCTCCACATGTCTAAGGT
+
A<;=CBBBBCCCC@C===C=<BCAC@D
@KGTQS:00006:00005
ATCAGACACGGACACAGCAGAACACAC
+
A>>ABBB?@@@A@B@BDBCBB>BBBBB
@KGTQS:00006:00006
CGTGTCTCTAGGCACAGGATTTTGTGTAG
+
CBABBCCAAAA@CDE=984444/9@?>>A
@KGTQS:00006:00007
AGCACTGTAGCTGTCACTAGTTACTTGT
+
@BBBCCCCBBBBCBABBBBC@?BCB@:1
@KGTQS:00006:00009
TCTCTATGCGCTCCACATGTCTAAGGT
+
BDDCCDBBBAAAA@CCBB@??CB@C@C
@KGTQS:00006:00013
TAGTATCAGCCTCGCCATGACGAAGGTATTCC
+
A@AACCCCCFBAAACDCCBBAAA>B?AACBE@
@KGTQS:00006:00014
CGTGTCTCTAGGCACAGGATTTGTGTAG
+
9;<AADCCBBB899@99599919@9449
@KGTQS:00006:00015
TAGTATCAGCCTCGCCATGACGAAGGTATTCC
+
AAAABCEA@A@:9<A?BCBCCCCCCBCCC@CB
@KGTQS:00006:00016
AGCACTGTAGCTGTCACTAGTTACTTGT
+
@BCCCCCDBBBBABABCCCDD@BB?<=A
@KGTQS:00006:00017
TGATACGTCTCCTTCCTTAGTTACTTCA
+
CCCCBCCA@@B;=;>595;AAADCC@BB
@KGTQS:00006:00018
TGATACGTCTCCTTCCTTAGTTACTTCA
+
BBBBBBBCBBC@B@GBDFABB@BBC@BC
@KGTQS:00006:00020
CGTGTCTCTAGGCACATGGATTTGTGTAG
+
<CDCCD::<9959111/17///+/7//9C
@KGTQS:00006:00028
ATATCGCGAGGGTATGGAAGACTCTATA
+
AABBBA@@BDB@B@@@?A@ACBBB:8<C
@KGTQS:00006:00037
ATATCGCGAGGGTATGGAAGACTCTATA
+
@CCCBBABBDD>BAA@=@?AABBB;;;B
@KGTQS:00006:00045
TAGTATCAGCCTCGCCACTGAACGGAGATTCC
+
CBBBCCFCBA<=88/,1-,,,*,,*,6665?<
@KGTQS:00006:00046
ACGCTCGACATGCCCAGGTACAGGAG
+
B?>ACCBCCBB9998;B@CBCBC?BC
@KGTQS:00006:00047
CGTGTCTCTAGGCACAGGATTTTGTGTAG
+
CCBCDCDBBCB@BBBBCCBCCB9BDA@@B
@KGTQS:00006:00049
ATATCGCGAGGGTATGGAAGACTCTATA
+
BBBBB;49499-49442::>ABCCBBBC
@KGTQS:00007:00004
TGATACGTCTCTTAGGTACTTCAGTGC
+
BBCBBBBBCBCC@CFCBDCCBCD<<<C
@KGTQS:00007:00005
ATCAGACACGGACACAGCAGAACACAC
+
A@ABBBBCAA>ACBBBF@@AA@AAB@A
@KGTQS:00007:00007
TGATACGTCTCCTTCCTTAGTTACTTCA
+
BABBCBBBBBD@CAC@BABBA@AAA@AB
@KGTQS:00007:00008
ATCAGACACGGACACAGCAGAACACAC
+
BAABBBCC@@>ACCCCCCCCC@CBBBB
@KGTQS:00007:00011
CGTGTCTCTAGGCACAGGATTTTGTGTAG
+
BCCDCCCDCBB?BDB@@>9994/9>>>>A
@KGTQS:00007:00014
TGATACGTCTCCTTCCTTAGTTACTTCA
+
CBBBBCDCBBD?B?C@DACCB@AAA@CB
@KGTQS:00007:00015
ACGAGTGCGTTCCCCATGTCGTAGGTACTC
+
C;<<CBBCCE@CBB7@9444444423:;98
@KGTQS:00007:00017
TAGTATCAGCCTCGCCATGACGAAGGTATTCC
+
BBBBBDBDBHBC;<<ACCCGCAA>A=@@B>A=
@KGTQS:00007:00021
TAGTATCAGCCTCGCCATGACGAAGGTTAC
+
B@BBDCDA@A@@A@A=@C>>8C88,+,)((
@KGTQS:00007:00026
TACTGAGCTACACACACAGAAAGATTGGT
+
BABBBCBBBBBAB@BEDC?@@>ADC@A@B
@KGTQS:00007:00028
ACGCTCGACATGCCCAGGTACAGGAG
+
AA?BBBD;<>CCCC>CC@CCECCCBB
@KGTQS:00007:00030
TAGTATCAGCCTCGCCATGACGAAGGTATTCC
+
BBAAADCBAB?BBBBBBBBAABB@EACCC@B@
@KGTQS:00007:00031
TCTCTATGCGCTCCACATGTCTAAGGT
+
BBBCBBBBBCDBB@CDDDCBBBD@B@A
@KGTQS:00007:00034
ATCAGACACGGACAAAGCAGAACACAC
+
BA@BABB@??@BBCB=AABCD@BAABB
@KGTQS:00007:00037
ATCAGACACGGACACAGCAGAACACAC
+
AB>ABBBB@@?BBAABCCCBA?ABBBB
@KGTQS:00007:00038
TGATACGTCTCCTTCCTTAGTTACTTCA
+
BBBBCBBB@@A@B?C@DB?B@@BBD@BB
@KGTQS:00007:00040
TAGTATCAGCCTCGCCATGACGAAGGTATTCC
+
?BBBBBC@@A@AA;;;<EECC@B@CBBBD?@@
@KGTQS:00007:00042
ATCAGACACGGACACAGCAGAACACAC
+
AB?ABBBBBA@BBBBBCBBBB@CBBBC
@KGTQS:00007:00043
AGCACTGTAGCTGTCACTAGTTACTTAT
+
@ACCCCCCBBBBAAAAABBCB@BBB@BC
@KGTQS:00007:00044
TCTCTATGCGCTCCACATGTCTACTG
+
ABBCCDA@@BCDG@GDEC;?@DDDBB
@KGTQS:00007:00045
TGATACGTCTCCTTCCTTAGTTACTTCA
+
BBABBBBBBBD@C@CAECCCC@BBC@CC
@KGTQS:00007:00048
CGTGTCTCTAGGCACAGGATTTTGTGTAG
+
AABCCCCCCGC@C?BCD@AAA?7ABABCC
@KGTQS:00008:00004
TACTGAGCTACACACACAGAAAGATTGGT
+
>A<=@CCDCBABCCCCCCCCC@CBA>@=?
@KGTQS:00008:00005
ACGCTCGACATGCCCAGGTACAGGAG
+
B@@@CBCA@ABA@@<;;59ABCC?BC
@KGTQS:00008:00006
TAGTATCAGCCTCGCCATGACGAAGGTATTCC
+
BBBBCCCCCCAB?AA@BBCDCBC@C@CCC@C@
@KGTQS:00008:00007
TGATACGTCTCCTTCCTTAGTTACTTCA
+
EABCCCAABBC@@>A@C?ABB>B=B?BB
@KGTQS:00008:00010
ATCAGACACGGACACAGCAGAACACAC
+
B??A@BAB<<<<CCCBBBDDD@???AC
@KGTQS:00008:00011
TACTGAGCTACACACACAGAAAGATTGGT
+
AAC@A@CCCCCBBCBCCBBBB<@@@7;8;
@KGTQS:00008:00019
TGATACGTCTCCTTCCTTAGTTACTTCA
+
CBBBB:9<@@A>ABDBEB>??@BCC@EC
@KGTQS:00008:00020
ACGAGTGCGTTCCCCATGTCGTAGGTACTC
+
ABB???CDDD@CCC:C::9@BBBB?ABBBC
@KGTQS:00008:00021
TACTGAGCTACACACACAGAAAGATTGGT
+
BBBBBCCB?ABBCDBBD:;;CBDDC?B?B
@KGTQS:00008:00027
CGTGTCTCTAGGCACAGGATTTTGTGTAG
+
BCBBCBCC@AB@BBBCB@9444,4==CBB
@KGTQS:00008:00028
ACGAGTGCGTTCCCCATGTCGTAGGTACTC
+
BBAABBBBCB@DBB9BAABDCCBB@A@AAC
@KGTQS:00008:00029
ATCAGACACGGACACAGCAGAACACAC
+
9::;;AABCBADCAAAEDCBB?BCCCC
@KGTQS:00008:00031
AGCACTGTAGCTGTCACTAGTTACTTGT
+
BBCCGCCDAAABABABDDDBC@CDB?DD
@KGTQS:00008:00032
ACGAGTGCGTTCCCCATGTCGTAGGTACTC
+
@?>?BBBBBB?BCC:C@??ABB@B>A@A@B
@KGTQS:00008:00034
CGTGTCTCTAGGCACAGGATTTTGTGTAG
+
BBBBB@@@@@B?@@BCH@@AAA6?BBBCC
@KGTQS:00008:00035
CGTGTCTCTAGGCACAGGATTTTGTGTAG
+
ACDCB@@BBCA@AABCC@@===6===@BB
@KGTQS:00008:00036
TACTGAGCTACACACACAGAAAGATTGGT
+
;ABCDCCBBBB@@@CDHDAA@<@@@=@>@
@KGTQS:00008:00037
TACTGAGCTACACACAGAGAAAGATTGGT
+
B?A?BBCCBAAABBBCCCABB?BAB?B@B
@KGTQS:00008:00039
CGTGTCTCTAGGCACAGGATTTTGTGTAG
+
BBBBBABBBAA@AABCC@AAAA9AAABBD
@KGTQS:00008:00041
TCTCTATGCGCTCCACATGTCTAAGGT
+
BCCBBD>BBBBAA@BCBBAAACB@D@B
@KGTQS:00008:00042
TCTCTATGCGCTCCACATGTCTAAGGT
+
FCEH@?ABBBB=A@CDCB??@DB@C@C
@KGTQS:00008:00047
ACGCTCGACATGCCCAGGTACAGGAG
+
99?@9<<CCCCCCBBCCDCCAAA?AB
@KGTQS:00008:00048
TAGTATCAGCCTCGCCATGACGAAGGTATTCC
+
BBBBCDCDDDCBEBB@BBDBBBB@CAECC?C@
@KGTQS:00009:00005
TCTCTATGCGCTCCCATGTCTAAGGTAATG
+
;;44?AAABDDABB>@>==44423134248
@KGTQS:00009:00006
TACTGAGCTACACACACAGAAAGATTGGT
+
BBBCCCAAACCCAAADECBCC>A@BAC=B
@KGTQS:00009:00007
ATATCGCGAGGGTATGGAAGACTCTATA
+
BBABBAAACEC@BDB@@A@CBBBB>?A@
@KGTQS:00009:00008
ACGCTCGACATGCCCAGGTACAGGAG
+
B@@@BBBCCBBBGHBBB>BBCCDABB
@KGTQS:00009:00009
AGCACTGTAGCTGTCAATAGTTACTTGT
+
99A@?CGCCBCCCC@@=@BBB@CCC=@@
@KGTQS:00009:00010
ATATCGCGGGGGTATGGAAGACTCTATA
+
@CCCAA>>ABB2CBBB@C@DCCCCBBAB
@KGTQS:00009:00011
TCTCTATGCGCTCCACATGTCTAAGGT
+
BBHCCCCCBBDBB@EDCB@@@EB@C@C
@KGTQS:00009:00013
TAGTATCAGCCTCGCCATGACGAAGGTATTCC
+
BBCBCBCA@AA??;98;BCCCCBADCAAA@B@
@KGTQS:00009:00014
CGTGTCTCTAGGCACAGGATTTGTGTAG
+
AABBBCCBB:;599@9959991499999
@KGTQS:00009:00015
ACGAGTGCGTTCCCCATGTCGTAGGTACTC
+
BBBBAABBCCACDD:F:;;ABB@?=?@>>>
@KGTQS:00009:00016
TCTCTATGCGCTCCACATGTCTAAGGT
+
4494999949BBA@CEAABBB998969
@KGTQS:00009:00017
ACCTCGACATGCCCAGGTACAGGAGAC
+
BB@CBCCCBC:446998<GHFF?A@@C
@KGTQS:00009:00018
CGTGTCTCTAGGCACAGGATTTTGTGTAG
+
BBBCCCDCCBB?@@>4959999/9@@@@B
@KGTQS:00009:00019
TCTCTATGCGCTCCACATGTCTTG
+
BBBBBCAAAECCC@C::<AAAEBF
@KGTQS:00009:00024
TACTGAGCTACACAAGAAAGATTGGTGC
+
BBBBBBBBBBBBAA@BCC>BAA@B@BBA
@KGTQS:00009:00025
AGCACTGTAGCTGTCACTAGTTACTTGT
+
@@CCECCDBBCBBBABBB@@A@AAA@AA
@KGTQS:00009:00026
ACGAGGTCGTTCCCCATGTCGTAGGTACTC
+
B=;;=111;;;B;;5BBBDDBBAB=ACCDC
@KGTQS:00009:00027
TGTACGTCTCCTTCCTTAGTTACTTCA
+
?@@99<999@=@=ACCFBBCAEFF@CC
@KGTQS:00009:00029
ACGAGTGCGTTCCCCATGTCGTAGGTACTC
+
;<;A@@@BBECDIC9DA<99999948>>>A
@KGTQS:00009:00034
TAGTATCAGCCTCGCCATGACGAAGGTATTCC
+
ABBBCDBAAA@CBAA?ABBBCBAADCC@A?AD
@KGTQS:00009:00036
CGTGTCTCTAGGCACAGGATTTTGTGTAG
+
ACDCBB@@@BB@@?BCB>9:::1:BBCCE
@KGTQS:00009:00037
TAGTATCAACCTCGCCATGACGAAGGTATTCC
+
C@A@CCCC@C@BBBC@BBBBDCC@C@C??=A@
@KGTQS:00009:00038
TGATACGTCTCCTTCCTTAGTTACTTCA
+
ACCCBBBCCAA=@>A@FFCDD@AAAABB
@KGTQS:00009:00040
TCTCTATGCGCTCCACATGTCTAAGGT
+
BCCBBACBBBC@B@BCCDA@=:<:<>B
@KGTQS:00009:00042
ATCAGACACGGACACAGCAGAACACAC
+
??BBBCCCBB@BCBBBBC=@@<;;;AA
@KGTQS:00009:00043
ACGCTCGACATGCCCAGGTACAGGAG
+
BBBBBBBBCBBDDD>@@>ABCCDBBB
@KGTQS:00009:00046
TACTGAGCTACACACACAGAAAGATTGGT
+
AABAAACDBBBBBBCCCCCCC>BAC@B@B
@KGTQS:00009:00048
ACGAGTGCGTTCCCCATGTCGTAGGTACTC
+
BAAABBCCCC@BCC:C@@@CCCCC@BCCCC
@KGTQS:00009:00049
AGCACTGTAGCTGTCACTAGTTACTTGT
+
@CDDBBCCBBBBCBCBBBEDC@CCB@CC
@KGTQS:00010:00004
ACGAGTGCGTTCCCCATGTCGTAGGTACTC
+
BA@@BACBBC@BDB9B??>=A@??=>999?
@KGTQS:00010:00007
ACGAGTGCGTTCCCCATGTCGTAGGTACTC
+
?@@ABBB?==@CCC:C@?@@AA>@=?AB@@
@KGTQS:00010:00008
TCTCTATGCGCTCCACATGTCTAAGGT
+
CCCCBABB@BBAB@BDDABCBBB@C@B
@KGTQS:00010:00009
ACGAGTGCGTTCCCCATGTCGTAGGTTC
+
B??ABBCCCC@BCB:D:<<>@@9;9;>A
@KGTQS:00010:00010
ATCAGACACGGACACAGCAGAACACAC
+
AAABCBABCC@DCCCGCCCCC@CBBAB
@KGTQS:00010:00011
ACGCTCGACATGCCCAGGTACAGGAG
+
@CBCD??ACCCCCC@BB>BCCEEAAA
@KGTQS:00010:00012
ATCAGACACGGACACAGCAGAACACAC
+
BB:<<CABBC@CCCBCCBBBA@AAABC
@KGTQS:00010:00013
CGTGTCTCTAGGCACAGGATTTTGTGTAG
+
BBBBBBDBBAB@BBB>@<9444-9>>@>@
@KGTQS:00010:00014
TGATACGTCTCCTTCCTTAGTTACTTCA
+
BCCCCBDCBBB=@>A?DABBBABBB@BE
@KGTQS:00010:00017
TGATACGTCTCCTTCCTTAGTTACTTCA
+
ACCBB?BBBBB@C@C::=:BC@BBC@EC
@KGTQS:00010:00019
TACTGAGCTACACACACAGAAAGATTGGT
+
CCCBBBCBE<<?CCCCCBCBD>BCC@DAC
@KGTQS:00010:00021
TGATACGTCTCCTTCCTTAGTTACTTCA
+
BCBBBEBBCBC@C@C@C@BBB@BBB@BC
@KGTQS:00010:00022
ATCAGACACGGACACAGCAGAACACAC
+
C?@@BCBCA@=@AAAABBABB?CCCCC
@KGTQS:00010:00025
ACGAGTGCGTTCCCCATGTCGTAGGTACTC
+
CBBBBBCCCB@CCC:B=9;899>>=>@A@A
@KGTQS:00010:00027
ACGCTCGACATGCCCAGGTACAGGAG
+
ABBBB??BCCC?@@>@C@BBBBCABA
@KGTQS:00010:00031
TACTGAGCTACACACACAGAAAGATTGGT
+
CAAABCCBB?@ABBBDCCBBB?ABB@B@B
@KGTQS:00010:00032
CGTGTCTCTAGGCACAGGATTTTGTGTAG
+
CBAAACCCC@A@BCCB@:4444,4@@?AB
@KGTQS:00010:00034
CGTGTCTCTAGGCACAGGATTTTGTGTAG
+
BBBCCDDAAAB@CDBBB>9944,4??>AC
@KGTQS:00010:00036
TACTGAGCTACACACAAGAAAGATTGGTGC
+
BBAACBEBABBBBBCDACCDACCC>B>ACG
@KGTQS:00010:00042
ATATCGCGAGGGTATGGAAGACTCTATA
+
BB9;;>>>999199998@?==>?<<???
@KGTQS:00010:00048
CGTGTCTCTAGGCACAGGATTTTGTGTAG
+
BB@@ACC@@@A@BBCB?>4444,499>>A
@KGTQS:00010:00049
ATCAGACACGGACACAGCAGAACACAC
+
BBABBCCCCB?ABCBBCAACB@BABAA
@KGTQS:00011:00006
TACTGAGCTACACACACAGAAAGATTGGT
+
CBDBDCCDCBBBCCCBBBCCCBBCC@C?A
@KGTQS:00011:00008
CGTGTCTCTAGGCACAGGATTTGTGTAG
+
CBBCCCEBEAC@BB=9>;999-9B999?
@KGTQS:00011:00009
AGCACTGTAACTGTCACTAGTTACTTGT
+
@@@@CBGFEACCAAABBBBCIBB@@=@A
@KGTQS:00011:00010
TAGTATCAGCCTCGCCATGACGAAGGTATTCC
+
C?A@CCCCCC@BABB@BBABC<<==@ABC?B@
@KGTQS:00011:00011
CGTGTCTCTAGGCACAGGATTTTGTGTAG
+
BBCCDCCCCDC=>>94959999/9>>>99
@KGTQS:00011:00012
TAGTATCAGCCTCGCCATGACGAAGGTATTCC
+
B@AACCCAAA@ABBB@BBBCBBB?B?BBB?CA
@KGTQS:00011:00013
TCTCTATGCGCTCCACATGTCTAAGGT
+
8444449;A@A@A>A><;@A94/,/56
@KGTQS:00011:00014
TCTCTATGCGCTCCACATGTCTAAGGT
+
=<9<EBABB<@=CACCCCA@@996929
@KGTQS:00011:00016
TGATACGTCTCCTTCCTTAGTTACTTCA
+
CCBCBBC??@H@B?B@DA@AA@CCCBCC
@KGTQS:00011:00019
TCTCTATGCGCTCCACATGTCTAAGGT
+
@;;44444444499::BA;99?>=>=@
@KGTQS:00011:00021
AGCACTGTAGCTGTCACTAGTTACTTGT
+
<@BBCCCDCBBBBCCBBBBBB@BBB@BB
@KGTQS:00011:00022
TCTCTATGCGCTCCACATGTCTAAGGT
+
BCDDCBBBAAAAA@BCBBBBBCC@D@B
@KGTQS:00011:00023
ACGAGTGCGTTCCCCATGTCGGGTACTC
+
BBACBCCBBB@ACF:D;4448919?@@?
@KGTQS:00011:00025
ATCAGACAGGGACACAGCAGAACACAC
+
=>ABABCBBB=BBBBEDCCBB@CBB9<
@KGTQS:00011:00026
TACTGAGCTACACACACAGAAAGATTGGT
+
CBBBBBBBBBBBBBBBBBBBC?BBC@C@C
@KGTQS:00011:00028
AGCACTGTAGCTGTCACTAGTTACTTGT
+
89=89@@A>>@?9499=9@@8,///,//
@KGTQS:00011:00031
TACTGAGCTACACACACAGAAAGATTGGT
+
CBBBCCCBBCBBABBCCBBDC?CCC@B@B
@KGTQS:00011:00033
ATCAGACACGGACACAGCAGAACACAC
+
BA@AACCCFC@CCDCBCCCCC@CCCCB
@KGTQS:00011:00034
ACGCTCGACATGCCCAGGTACAGGAG
+
CB@B??<<<CBCCCACC@CCCCCACC
@KGTQS:00011:00035
CGTGTCTCTAGGCACAGGATTTGTGTAG
+
849=>4494=92889448444-499688
@KGTQS:00011:00036
TGATACGTCTCCTTCCTTAGTTACTTCA
+
BBBBBBBBBBB?B@B@B@?AA@===@BD
@KGTQS:00011:00039
ATATCGCGAGGGTATGGAAGACTCTATA
+
@>BBBB?ABDD?CCA?@C@BBCCCB@>?
@KGTQS:00011:00041
ACGCTCGACATGCCCAGGTACAGGAG
+
@AA@BBBCCBBA??==><?ACCC@CC
@KGTQS:00011:00043
ATCAGACACGGACACAGCAGAACACAC
+
BCABBBABBB@BBBBCBAABB@BABBB
@KGTQS:00011:00044
ACGCTCGACATGCCCAGGTACAGGAG
+
@BBBBBBBCCCCBB=>>;=>??B@BB
@KGTQS:00011:00046
ACGAGTGCGTTCCCCATGTCGTAGGTACTC
+
ABAABBBBCC@BAA9A=?>BBBBC@B@@@A
@KGTQS:00011:00047
TCTCTATGCGCTCCACATGTCTAAGGT
+
=89<<<BAA@A@B?BCCBD@@>=8<BB
@KGTQS:00011:00048
CGTGTCTCTAGGCACAGGATTTTGTGTAG
+
BBBBBBCC@CB@AABBCBCCCD:DCCBBE
@KGTQS:00012:00008
TAGTATCAGCCTCGCCATGACGAAGGTATTCC
+
<CCBCAABDC?:9<@=ACCCCBBADAC@D@A@
@KGTQS:00012:00009
CGTGTCTCTAGGCACAGGATTTTGTGTAG
+
BBBBBBDDCBB@BCCA=94444,4:9>AB
@KGTQS:00012:00010
CGTGTCTCTAGGCACAGGATTTTGTTGAG
+
?B:<<AACEBCA@>>91-1111+11,//6
@KGTQS:00012:00012
ATATCGCGAGGGTATGGAAGACCTATAGAGG
+
BBBBBBDCDCC?DCBA@C@AAA>A?BAA>@>
@KGTQS:00012:00013
ACGCTCGACATGCCCAGGTACAGGAG
+
@??BBBBAAACBBB>9999BCBBBBC
@KGTQS:00012:00015
ACGCTCGACATGCCCAGGTACAGGAG
+
B@?@C;<<CBA@@@:9969?B99:<A
@KGTQS:00012:00018
ATCAGACACGGACACAGCAGAACACAC
+
AD@@ABBBCB@AAACDEDDBC@BA@CC
@KGTQS:00012:00019
TAGTATCAGCCTCGCCATGACGAAGGTATTCC
+
FABBCDCCCD@BB??=>CCBCCEBFFDCE?B@
@KGTQS:00012:00021
ACGCTCGACATGCCCAGGTACAGGAG
+
BBBBBBBBBAAACDA@?>@BCDCACB
@KGTQS:00012:00022
ATATCGCGAGGGTATGGAAGACTCTATA
+
BBAABBBB?A?<ABAB@CACCCCBBACC
@KGTQS:00012:00024
TGATACGTCTCCTTCCTTAGTTACTTCA
+
>A>@BBBBBBB?C@C@DAACBAAAA@BC
@KGTQS:00012:00030
ACGCTCGACATGCCCAGGTACAGGAG
+
BA>?BBB@CAAACB>AA?BCCCC@BB
@KGTQS:00012:00031
ATATCGCGAGGGTATGGAAGACTCTATA
+
AAABCCCCCCC>CBBB@B@BBBBBBAB?
@KGTQS:00012:00032
TCTCTATGCGCTCCACATGTCTAAGGT
+
BBBCBBBBCCDBB?CCDDBBEEC@C@C
@KGTQS:00012:00036
ATCAGACACGGACACAGCAGAACACAC
+
AA@BBBBBBB@BBBBCC@BAA@B@?BB
@KGTQS:00012:00037
ACGCTCGACATGCCCAGGTACAGGA
+
BBAABBBBABAAAA@BB@B?BBCAA
@KGTQS:00012:00039
TCTCTATGCGCTCCACATGTCTAAGGT
+
ABC?AACCCCC??=@C=@@@9;<=A>A
@KGTQS:00012:00040
AGCACTGTAGCTGTCACTAGTTACTTGT
+
<<CCDCCDCBCBA@ABBCB@@>B=B@?B
@KGTQS:00012:00041
TACTGAGCTACACACACAGAAAGATTGGT
+
BBBBBBBBBBBBBBDCBBAAA=BBB?BBC
@KGTQS:00012:00042
TCTCTATGCGCTCCACATGTCTAAGGT
+
<ACC<A@BFDLCC@CDA@AAABC?B?B
@KGTQS:00012:00046
ATCAGACACGGACACAGCAGAACACAC
+
>BABBBBBBB>??BBBCBBBB@BBABA
@KGTQS:00012:00047
ACGCTCGACATGCCCAGGTACAGGAG
+
@@>BCCBCCBA@@>:9859>>99599
@KGTQS:00012:00049
ACGAGTGCGTTCCCCATGTCGTAGGTACTC
+
CBBBBBDBBB?AAA9?@@=9;;>>;>999>
@KGTQS:00013:00005
ACGCTCGACATGCCCAGGTACAGGAG
+
C:;<BBBBBAAACC>@@=@BCCCCBC
@KGTQS:00013:00008
ACGCTCGACATGCCCAGGTACAGGAG
+
B?>@BBBBADABBB>BB?BBCCC@BB
@KGTQS:00013:00009
ATATCGCGAGGGTATGGAAGACTCTATA
+
BB@AABBA=?@<A@=>>BACCCCBBB?@
@KGTQS:00013:00010
AGCACTGTAGCTGTCAATAGTTACTAGT
+
@ADDCDDE?AACCBBB@BCECACCCBBB
@KGTQS:00013:00011
CGTGTCTCTAGGCACAGGATTTTGTGTAG
+
BBBBBBBBBBB@BABBCABECA9ABA@AC
@KGTQS:00013:00013
ACGAGTGCGTTCCCCATGTCGTAGGTACTC
+
B@?@BBCCCB@BBC:CAAAABB?A?B@A@C
@KGTQS:00013:00014
TGATACGTCTCCTTCCTTAGTTACTTCA
+
BB?AABDCBDD@D@CAEAAAB@BBB@CC
@KGTQS:00013:00015
TACTGAGCTACACACACAGAAAGATTGGT
+
CBCBBBEBBBB?ABDDDCECC>@@B?B?B
@KGTQS:00013:00016
CGTGTCTCTAGGCACAGGATTTTGTGTAG
+
BDDCBDCDDBB@BB>9?<9994/9@>>>@
@KGTQS:00013:00019
CGTGTCTCTAGGCACAGGATTTTGTGTAG
+
BCCBBCCCCAA>>ACB@::444,49?>>B
@KGTQS:00013:00020
CGTGTCTCTAGGCACAGGATTTTGTGTAG
+
ACCCCCBBBCB@DD?:@<9444/9>>??B
@KGTQS:00013:00022
TGATACGTCTCCTTCCTTAGTTACTTCA
+
BBBBBBCCBBB@DAC@CABBC?CCC@CC
@KGTQS:00013:00024
CGTGTCTCTAGGCACAGGATTTTGTGTAG
+
BBBBBADDDBC@BBB=@?9994-9>>@BC
@KGTQS:00013:00025
TAGTATCAGCCTCGCCATGACGAAGGTATTCC
+
C@AACCCBCE@<<<A>A>A>>>>692499899
@KGTQS:00013:00029
ACGCTCGACATGCCCAGGTACAGGAG
+
A?>BBBBBCBBDDD>@@>@BCCC@CC
@KGTQS:00013:00030
TAGTATCAGCCTCGCCATGACGAAGGTATTCC
+
AAAACCCCCCABA99;<CCDCCBAHACBC?CB
@KGTQS:00013:00031
CGTGTCTCTAGGCACAGGATTTTGTGTAG
+
?@@BBBCCFCDCCDB@A?9999/9A@@>A
@KGTQS:00013:00032
AGCACTGTAGCTGTCACTAGTTACTTGT
+
@ACCA@ADCCBBAAAA@@@BC@B@B@BC
@KGTQS:00013:00034
CGTGTCTCTAGGCACAGGATTTTGTGTAG
+
BBCCBBDCCCB@B>BEC@@=?=6::4>==
@KGTQS:00013:00035
ATCAGACACGGACACAGCAGAACACAC
+
BB>??BBBCB?@BBBFEBBAA?BBBBB
@KGTQS:00013:00036
TAGTATCAGCCTCGCCATGACGAAGGTATTCC
+
B;<<CCCCCC@99<A@BBCCCBC?BABCC@B@
@KGTQS:00013:00037
TACTGAGCTACACACACAGAAAGATTGGTG
+
A;99@@9;<BBCB<<999884-48977133
@KGTQS:00013:00038
CGTGTCTCTAGGCACAGGATTTTGTGTAG
+
BCCCCBBGC;;89999?<9999/9?>@@B
@KGTQS:00013:00046
TCTCTATGCGCTCCACATGTCTAAGGT
+
=>CBDCCCBAAAC?ABCBABBDC@C@F
@KGTQS:00013:00047
TAGTATCAGCCTCGCCATGACGAAGGTATTCC
+
BABBDBCBBB@BB@@>@BBBBCB@E@CCC@C@
@KGTQS:00013:00049
ACGAGTGCGTTCCCCATGTCGTAGGTACTC
+
BA?ABBCBBB=??=6====>@@@A>A;<<B
@KGTQS:00014:00004
ATATCGCGAGGGTATGGAAGACTCTATA
+
B>BBABBBCEC@CCCB@C@CBBBB@?@A
@KGTQS:00014:00009
TACTGAGCTACACACACAGAAAGATTGGT
+
BCCCBBBBBBBBBBADBCCBB?BBB@C@B
@KGTQS:00014:00010
CGTGTCTCTAGGCACAGGATTTTGTGTAG
+
ACCCCBBBBCC@BBA9?<9994/9B?>@C
@KGTQS:00014:00014
AGCACTGTAGCTGTCACTAGTTACTTGT
+
BDCDA@AECCCCC;;<CCCBB?BDC@CC
@KGTQS:00014:00015
AGCACTGTACTGTCACTAGTTACTTGT
+
(((&&&&&(((228ABBBDCAEBB>AA
@KGTQS:00014:00022
TGATACGTCTCCTTCCTTAGTTACTTCA
+
BCCBBBBBAAD=@>AAFBCCB@CBD@CD
@KGTQS:00014:00025
TGATACGTCTCCTTCCTTAGTTACTTCA
+
BBBABBCBBBB@D@C?BAABB@BBB@CC
@KGTQS:00014:00026
TACTGAGCTACACACACAGAAAGATTGGT
+
BAAABBCBBBBBBBBDBBBBB>BAB@B@?
@KGTQS:00014:00029
ACGCTCGACATGCCCAGGTACAGGA
+
?BBBBBBBBB=ABC@BB>BBCCCBA
@KGTQS:00014:00031
AGCACTGTAGATGTCACTAGTTACTTGT
+
999449CB@BCCCCBB?>=CC?CAC@==
@KGTQS:00014:00032
CGTGTCTCTAGGCACAGGATTTTGTAG
+
BCBBCCCCBAB@BBBA;B9444/1;/,
@KGTQS:00014:00033
ATCAGACACGGACACAGCAGAACACAC
+
BCABABBBCB?>ABBBDBBBB@B@BBB
@KGTQS:00014:00034
ACGAGTGCGTTCCCCATGTCGTAGGTACTC
+
@@@;;;@B@A?AEH:ECCCCDCAA;89899
@KGTQS:00014:00036
ACGAGTGCGTTACCCATGTCGTAGGTACTC
+
B?BBBBBBBB@BCC>C@@@BCCBB@B@AAB
@KGTQS:00014:00039
CGTGTCTCTAGGCACAGGATTTTGTGTAG
+
B?BBCCAAACC@CBB@A=@BBC9CCCDAA
@KGTQS:00014:00040
TCTCTATGCGCTCCACATGTCTAAGGT
+
BGDCCCBCBCCBB@BDDBAAACD@C@C
@KGTQS:00014:00041
ATCAGACACGGACACAGCAGAACACAC
+
BAABBBBBBB@BBBBBCCC@@>?BBBC
@KGTQS:00014:00042
CGTGTCTCTAGGCACAGGATTTTGTGTAG
+
BBBCCBBCCBBBCBCDE@BBBB9BBBBBB
@KGTQS:00014:00047
CGTGTCTCTAGGCACAGGATTTTGTGTAG
+
BCDBEDCAA@B@BBAAA>A??:6=@999@
@KGTQS:00014:00048
ATATCGCGAGGGTATGGAAGACTCTATA
+
BB@@BBCC@AA>AEDB@CBBABABB>==
@KGTQS:00015:00004
TCTCTATGCGCTCCACATGTCTAAGGT
+
BBCCCCBBBBC@B@BBBBBC@A@@C@B
@KGTQS:00015:00008
TGATACGTCTCCTTCCTTAGTTACTTCA
+
?AABBBBABBC@A?BACABBB@A>>?@C
@KGTQS:00015:00011
TGATACGTCTCCTTCCTTAGTTACTTCA
+
BBBBBBBAAAA@D@C@CABBB@AA>@BC
@KGTQS:00015:00012
ACGCTCGACATGCCCAGGTACAGGAG
+
BBABB?AABCCDJH>@?=@@B@A=@C
@KGTQS:00015:00013
ACGAGTGCGTTCCCCATGTCGTAGGTACTC
+
@B@ABBCCCC@BCC:DAAAA?@?B?B@@@B
@KGTQS:00015:00014
TAGTATCAGCCTCGCCATGACGAAGGTATTCC
+
:<;;CCAAAB>@9982448999924249?;?;
@KGTQS:00015:00015
TGATACGTCTCCTTCCTTAGTTACTTCA
+
BBBBBBBAABC=?;==A<>@>;>AA>AB
@KGTQS:00015:00017
ATATCGCGAGGGTATGGAAGACTCTATA
+
BBBBBBBBBDD?CCA?@B@BBBBBBB?=
@KGTQS:00015:00018
TAGTATCAGCCTCGCCATGACGAAGGTATTCC
+
B?AACECCCC@@A@?=@BC??ADBDBCCC@C@
@KGTQS:00015:00020
AGCACTGTAGCTGTCACTAGTTACTTGT
+
<ACCCBBDBBBABBCBBCBDA?BBBEBB
@KGTQS:00015:00021
TACTGAGCTACACACACAGAAAGATTGGT
+
BBAABCCBAA@BCCCCBBBCB?CCB?A?A
@KGTQS:00015:00022
TCTCTATGCGCTCCACATGTCTAAGGT
+
BCCDCCBBBACAB@DCCD::;CC@CBC
@KGTQS:00015:00024
ATATCGCGAGGGTATGGAAGACTCTATA
+
BB?@?BBCCCC>CBBA?B@CCCCAAACC
@KGTQS:00015:00028
AGCACTGTAGCTGTCACTAGTTACTTGT
+
BDDCCDDCBBBCDCCC@@A?===;;5;B
@KGTQS:00015:00029
ATATCGCGAGGGTATGGAAGACTCTAT
+
ABBBBBBBBDD?BBBB?B?CCCABBCC
@KGTQS:00015:00032
ACGCTCGACATGCCCAGGTACAGGAG
+
CA@ABBBCECB@@@>@C@BBCCC@@@
@KGTQS:00015:00033
ATCAGACACGGACACAGCAGAACACAC
+
BBAABBABCB@BCBCFAABCB@BBBBC
@KGTQS:00015:00035
ATCAGACACGGACACAGCAGAACACAC
+
BBABBBBCBB@BBBBCCBCCB@???CC
@KGTQS:00015:00037
TACTGAGCTACACACACAGAAAGATTGGT
+
BB@BBBB@??AAAACDBA9996;AA?C@C
@KGTQS:00015:00039
ACGCTCGACATGCCCAGGTACAGGAG
+
@BBBB??BCCCDDB?BB@BBBBD?BB
@KGTQS:00015:00044
TCTCTATGCGCTCCACATGTCTAAGGT
+
BCCCCCBBB@@@B@BCA@ABBCB@C@C
@KGTQS:00015:00048
ATATCGCGAGGGTATGGAAGACTCTATA
+
BBAA@BB@@CC@B@@@?C@BBBBBBB>?
@KGTQS:00015:00049
TACTGAGCTACACACACAGAAAGATTGGT
+
BBBBBBBA??@BBBCCB@9996:>?@C@B
@KGTQS:00016:00004
ACGCTCGACATGCCCAGGTACAGGAG
+
BA@BBABBCCCBBC?99;;CCDDACC
@KGTQS:00016:00010
CGTGTCTCTAGGCACAGGATTTTGTGTAG
+
@BB@AABBCCCC@@?=><9999/9>>>>B
@KGTQS:00016:00011
ATATCGCGAGGGTATGGAAGACTCTAT
+
BBB??9;<BBC?CBAA@BABBBCA@?@
@KGTQS:00016:00015
TAGATCATGCCTCGCCATGACGAAGGTATTCC
+
80*******/6448@=ABEBBBB?BAA@A?B?
@KGTQS:00016:00016
TCTCTATGCGCTCCACATGTCTAAGGT
+
:<=CEECCCCEAABABBA9;9@@6969
@KGTQS:00016:00020
TGATACGTCTCCTTCCTTAGTTACTTCA
+
BCBBBBCDBBB?B@C@FBABB@BBCACC
@KGTQS:00016:00021
ATCAGACACGGACACAGCAGAACACAC
+
@@>@@CCCCC@CCDC@A@BBC@CBBBB
@KGTQS:00016:00022
TAGTATCAGCCTCGCCATGACGAAGGTAATCC
+
BBCBBCDA@A@@>@A=@CCBCAA?A@CCACB@
@KGTQS:00016:00024
ATCAGACACGGACACAGCAGAACAAC
+
BB?@?BBBBA@DCCCBDBCB@>@>=?
@KGTQS:00016:00025
ATCAGACACGGACACAGCAGAACACAC
+
B?@ABCCCC@@AAAAAB@BBB@BBBBB
@KGTQS:00016:00028
ATCAGACACGGACACAGCAGAACACAC
+
@BBBBBCBBB@CCCBCEDCAA?BBBBB
@KGTQS:00016:00030
CGTGTCTCTAGGCACAGGATTTTGTGTAG
+
BBBCBAABBBBBB>AAC@CCCC:AA@AAC
@KGTQS:00016:00031
ACGCTCGACATGCCCAGGTACAGGAG
+
CBABBCEDBBBCCC@CC@CCCEDCCB
@KGTQS:00016:00034
AGCACTGTAGCTGTCACTAGTTACTTGT
+
=@ECCCCDBBBB?AACBBBBB?BDBABB
@KGTQS:00016:00035
ATCAGACACGGACACAGCAGAACACAC
+
BBBABBBBBB@BBBBCCECBB?BBBBB
@KGTQS:00016:00037
TCTCTATGCGCTCCACATGTCTAAGGT
+
ABDDDDBBBBBBB?BBCCBCCCC?B?B
@KGTQS:00016:00040
ACGAGTGCGTTCCCCATGTCGTAGGTACTC
+
B?>?BBDBBB=?==6=999BCCBB?>9<;B
@KGTQS:00016:00041
TGATACGTCTCCTTCCTTAGTTACTTCA
+
BBAABBBBBBF>@=@?B@BCC@BBC@CC
@KGTQS:00016:00043
TGATACGTCTCCTTCCTTAGTTACTTCA
+
BBABBBBBBAB@B@C@CB>??@BBB?BB
@KGTQS:00016:00045
TACTGAGTTACACACACAGAAAGATTGGTGC
+
ABBBBAAAE>ABAAECAA99969>>?B@CBB
@KGTQS:00016:00049
TGATACGTCTCCTTCCTTAGTTACTTCA
+
CBCCBBBBBBC?A?A@CD@AB@BBC@BC
@KGTQS:00017:00004
TGATACGTCTCCTTCCTTAGTTACTTCA
+
BBBBBBBBA@==A@CBFECCB@AAA@DC
@KGTQS:00017:00005
CGTGTCTCTAGGCACAGGATTTTGTGTAG
+
BBCCDCBBAAB@B@BCB:4444,4@=>@C
@KGTQS:00017:00008
TCTCTATGCGCTCCACATGTCTAAGGT
+
@@BBBBCCB@CBC@BBGB@@>@A8;;<
@KGTQS:00017:00009
TAGTATCAGCCTCGCCATGACGAAGGTATTCC
+
BBBBDCCCCC@A?@@=@AACBCB?B@<<=BCA
@KGTQS:00017:00010
TACTGAGCTACACACACAGAAAGATTGGT
+
BBBAAADBABBBBBBCCBBBB?BBBAC?A
@KGTQS:00017:00011
TAGTATCAGCCTCGCCATGACGAAGGTATTCC
+
BBCCCCCBBA@>?;99;CCBBA@>ACBBB@C@
@KGTQS:00017:00012
AGCACTGTAGCTGTCACTAGTTACTTGT
+
@BBCCCDDBBBBBAAACCBBA@BBB@AA
@KGTQS:00017:00013
TGATACGTCTCCTTCCTTAGTTACTTCA
+
9BCCCCB@@@B>B?B@CAACC@BBB@CE
@KGTQS:00017:00014
ATATCGCGAGGGTATGGAAGACTCTATA
+
9:;;;@CCCCCAA:;<=@?BBBBAA@??
@KGTQS:00017:00016
ATCAGACACGGACACAGCAGAACACAC
+
BBBBBBBBBB@BBBBBCBBBB@B?ABB
@KGTQS:00017:00018
CGTGTCTCTAGGCACAGGATTTTGTGTAG
+
ADBBCCCGBAD@ABA=>;9999/9@>>>A
@KGTQS:00017:00019
TGATACGTCTCCTTCCTTAGTTACTTCA
+
ACCCCGC@@AC@CBCAFBCCC@BCDCDD
@KGTQS:00017:00023
TCTCTATGCGCTCCACATGTCTAAGGT
+
CCCCCBBBBCDBB@CCDD@@@CC@CAC
@KGTQS:00017:00024
TACTGAGCTACACACACAGAAAGATTGGT
+
BBBBBBAA@BBAA=CCDCAAA>FCBAB?>
@KGTQS:00017:00025
CGTGTCTCTAGGCACAGGATTTTGTGTAG
+
??ACCCC??AB@BBCBB=9444-999>AC
@KGTQS:00017:00026
TACTGAGCTACACAACATCAGAAAG
+
4::48;98448944244444499-4
@KGTQS:00017:00027
TACTGAGCTACACACACAGAAAGATTGGT
+
BBBBBBB???BB@BCEFC@@@=@BB@B>>
@KGTQS:00017:00029
ATCAGACACGGACACAGCAGAACACAC
+
BBABBBBCCC@BB@@@CCCBBAAA@AC
@KGTQS:00017:00034
TAGTATCAGCCTCGCCATGACGAAGGTATTCC
+
ABCCEDDCCC?BB;9;<CCCCCB@CBBBCACA
@KGTQS:00017:00035
ATCAGACACGGACACAGCAGAACACAC
+
BAABBBBB@@@AAAAACBBBB>BBBBB
@KGTQS:00017:00037
TCTCTATGCGCTCCACATGTCTAAGGT
+
BCCCBAABBBDBC@CBCDAAABC@C@F
@KGTQS:00017:00039
TGATACGTCTCCTTCCTTAGTTACTTCA
+
BBABBBBECBB@B@D@C@?AA@>>@@CD
@KGTQS:00017:00043
TCTCTATGCGCTCCACATGTCTAAGGT
+
BBCCCCCBBBDAA@AB@@BBBBC@B@B
@KGTQS:00017:00044
CGTGTCTCTAGGCACAGGATTTTGTGTAG
+
?BBBB@BCDBB@BBBBC@FDCD:ECCBCC
@KGTQS:00017:00045
TCTCTATGCGCTCCACATGTCTAAGGTA
+
BCCBB@@BBBD@B@BDBBBBBCC@C@AA
@KGTQS:00017:00049
TACTGAGCTACACACACAGAAAGATTGGT
+
AAA@BBBA@@@ABACCBA>==:?==>B@C
@KGTQS:00018:00004
TGATACGTCTCCTTCCTTAGTTACTTCA
+
BBBABBBCBCD?C@CACAB?B@BB@?BC
@KGTQS:00018:00009
TACTGAGCTACACATACAGAAAGATTG
+
BBBBBBBBBBBBBCBBBBBBC?DAA@B
@KGTQS:00018:00010
ACGAGTGCGTTCCCCATGTCGTAGGTACTC
+
BBBBCBB?@@>AAA7BA@@CBB@B?@;<<C
@KGTQS:00018:00011
TCTCTATGCGCTCCACATGTCTAAGGT
+
BBBBCBCCCCBBC@CBCBCBA?A=@=A
@KGTQS:00018:00012
ACGAGTGCG
+
B@?@ABBB@
@KGTQS:00018:00015
ATATCGCGGGGGTATGGAAGACTCTATA
+
BBBAB???BBC3CAGB?B@CCCCAA@CC
@KGTQS:00018:00016
TACTGAGCTACACACACAGAAAGATTGGT
+
BBBBBBCBBBBBBBCCECCBC?AAB?B@C
@KGTQS:00018:00017
TGATACGTCTCCTTCCTTAGTTACTTCA
+
BCCB:<>HCCC@C@D@CCBBB@?@ABBD
@KGTQS:00018:00018
ATATCGCGAGGGTATGGAAGACTCTATA
+
BBBBBBBBBCD@CCCBAD@CCBBACAB>
@KGTQS:00018:00019
CGTGTCTCTAGGCACAGGATTTTGTGTAG
+
BBBBBCDAA@B?==99=;9999/9@>??@
@KGTQS:00018:00020
TCTCTATGCGCTCCACATGTCTAAGGT
+
BBBBCCCCCECBB@CAAA@CABC?B?B
@KGTQS:00018:00021
ATATCGCGAGGGTATGGAAGACTCTATA
+
BB???BBCCBC>CBBB@CBBBBBBBBC?
@KGTQS:00018:00023
ATATCGCGAGGGTATGGAAGACTCTATA
+
BB@??BBBCBB@BBAA>A?ABBBBC>;4
@KGTQS:00018:00025
ACGAGTGCGTTCCCCATGTCGTAGGTACTC
+
@BBBBB949@5999/9@??@HDAC?B<=<C
@KGTQS:00018:00026
TACTGAGCTACACACACAGAAAATTGGTGC
+
BBCCCBCCBCCAAADCCCCCDC:C8;8:AA
@KGTQS:00018:00028
TACTGAGCTACACACACAGAAAGATTGGT
+
@@@@@A<;<BCCCCCBCBBCC>@@C@C8;
@KGTQS:00018:00030
TCTCTATGCGCTCCACATGTCTAAGGT
+
BBBBBBBBBBCBB@CDDBA=999<><>
@KGTQS:00018:00032
TCTCTATGCGCTCCACATGTCTAAGGT
+
BBCCCCBBBBC@B?BDCB??@EC?A@B
@KGTQS:00018:00033
ATATCGCGAGGGTATGGATGACTCTAT
+
A>@@@@@BECG@FAAA@CA@A@@>A;4
@KGTQS:00018:00034
AGCACTGTAGCTGTCACTAGTTACTTGT
+
@@CCCCCCBBBBBBBBBBBDB@BBB@BB
@KGTQS:00018:00037
TACTGAGCTACACACACAGAAAGATTGGT
+
@?ACCCA@@CBBE?@ACC;;;9<BA@D@C
@KGTQS:00018:00038
ATCAGACACGGACACAGCAGAACACAC
+
BB9:;CABBC?BBBBCCBBBB>BBBCC
@KGTQS:00018:00042
TCTCTATGCGCCTCCACATGTCTAAGGT
+
<?CCEECCCCD@BB@CCCCCBDCC@CAF
@KGTQS:00018:00044
TCACTATGCGCTCCACATGTCTAAGGT
+
ABBBDCCCBABCBACDDBBBBEC@C@D
@KGTQS:00018:00045
TCTCTATGCGCTCCACATGTCTAAGGT
+
BBCCCCBBBBCBB@BCA@@BABB@D@B
@KGTQS:00018:00047
TACTGAGCTACACAACACAGAAA
+
B<<;AAA<99>;11,///////+
@KGTQS:00018:00049
TGATACGTCTCCTTCCTTAGTTACTTCA
+
ACDCB==ABBB@A@A@DAABB@B>==@A
@KGTQS:00019:00004
TCTCTATGCGCTCCACATGTCTAAGGT
+
BBCCBBBCCBCBA@CCC@?@A?=;>;?
@KGTQS:00019:00005
ATATCGCGAGGGTATGGAAGACTCTAT
+
BB@@@BBCDDE@CCECBC@CCCCBBA>
@KGTQS:00019:00006
ACGCTCGACATGCCCAGGTACAGGAG
+
BBAAB?=AA999>>:9959>?9959B
@KGTQS:00019:00008
CGTGTCTCTAGGCACAGGATTTTGTGTAG
+
CBBCAAACCCC@DDA=?<9994-9B@@AD
@KGTQS:00019:00012
TGATACGTCTCCTTCCTTAGTTACTTCA
+
?AABBBCCBAB?B?B?C?ABB?BBC@ED
@KGTQS:00019:00013
ACGAGTGCGTTCCCCATGTCGTAGGTACTC
+
CCABBBCDCCACHI:C;;;9999>;>>@@@
@KGTQS:00019:00014
TACTGAGCTACACACACAGAAAGATTGGT
+
BABBBBBA@@BAAAADDCBBB?ECB@B@?
@KGTQS:00019:00015
TACTGAGCTACACACACAGAAAGATTGGT
+
A?BBBBB???BBABCDBB?@A;B?A@B>B
@KGTQS:00019:00017
TGATACGTCTCCTTCCTTAGTTACTTCA
+
CCCCDCB@@AA=@=A@BABBCBCCCACC
@KGTQS:00019:00019
CGTGTCTCTAGGCACAGGATTTGTGTAG
+
GBCCECCEBBC@BBC=><99909A>>>>
@KGTQS:00019:00023
ATATCGCGAGGGTATGGAAGACTCTATA
+
BBBBBAAABBC?CAAAACACBBBCCAAA
@KGTQS:00019:00024
TACTGAGCTACACACACAGAAAGATTGGT
+
B?@?DCCB??>BCCCDAABBB>CBBBB?A
@KGTQS:00019:00031
ATCAGACACGGACACAGCAGAACACAC
+
BB@>>ABBBA<@@BBCCBBBB@CBABB
@KGTQS:00019:00033
CGTGTCTCTAGGCACAGGATTTTGTGTAG
+
ABBBB@@CC@@?@@BCFA@??=6=?==BC
@KGTQS:00019:00036
TAGTATCAGCCTCGCCATGACGAAGGTATTCC
+
BBBBBCCCCC?BBCC@BBBBABC@FABAB?AA
@KGTQS:00019:00037
ACGCTCGACATGCCCAGGTACAGGAG
+
@?<?AAA>C@@@BB>BB>BBCCDBBB
@KGTQS:00019:00038
CGTGTCTCTAGGCACAGGATTTTGTGTAG
+
CCCCCCBDBBC@CCC=?<9999/9@9<<C
@KGTQS:00019:00040
TAGTATCAGCCTCGCCATGACGAAGGTATTCC
+
1///8886:<6;BAB@BBBBBAA?C@@AD?A@
@KGTQS:00019:00041
AGCACTGTAGCTGTCACTAGTTACTTGT
+
@BBCCBDCBBBBBBB@@ABBB@BBB@BB
@KGTQS:00019:00042
ATATCGCGAGGGTATGGAAGACTCTATA
+
BBBBAAABCCCBCAAA@B@EBBBCBBBC
@KGTQS:00019:00043
TAGTATCAGCCTCGCCATGACGAAGGTATTCC
+
BBCBBBC::<@BB@A=?BBCBAC@C@BBB?B@
@KGTQS:00019:00046
CGTGTCTCTAGCACAGGATTTGATGTAG
+
;9;9444/;11/28//,/885//////9
@KGTQS:00019:00049
ATCAGACACGGACACAGCAGAACACAC
+
B@?ABBBB@@?BBB@BCBBBB@BBBBB
@KGTQS:00020:00004
TGATACGTCTCCTTCCTTAGTTACTTCA
+
BABBBBBBBBC@C@C@CBBCBABCC@CC
@KGTQS:00020:00005
TACTGAGCTACACACACAGAAAGATTGG
+
44449991111///4444444-4==21,
@KGTQS:00020:00007
ATATCGCGAGGTATGAAGACT
+
BB9;8994/,*,,,,,*,,,/
@KGTQS:00020:00008
TGATACGTCTCCTTCCTTAGTTACTTCA
+
BCCBBBB@AAC@C@C@CAABA@BCC@CA
@KGTQS:00020:00009
AGCACTGTAGCTGTCACTAGTTACTTGT
+
@BCCCBBCABABBBBBBBCDC@BBB@BC
@KGTQS:00020:00011
TGATACGTCTCCTTCCTTAGTTACTTCA
+
CCCDBBA>>@CBGCC?C?ABC@CCC?BD
@KGTQS:00020:00015
ATCAGACACGGACACAGCAGAACACAC
+
B@ABDBABBCACCBBBBBABB@BBBBB
@KGTQS:00020:00017
ATCAGACACGGACACAGCAGAACACAC
+
BAABBBBCCB@BBBBBCBBBA@BBBBB
@KGTQS:00020:00019
TGATACGTCTCCTTCCTTAGTTACTTCA
+
BBBBBBBCDCC?A?A@DBB?C@CBC@CC
@KGTQS:00020:00023
CGTGTCTCTAGGCACAGGATTTTGTGTAG
+
BBBCBBD@DCB@BBDBC@9444,4@99;C
@KGTQS:00020:00024
ATCAGACACGGACACAGCAGAACACAC
+
BB@ABBBBBB@BBBBCBBBBB@BBBBB
@KGTQS:00020:00025
TCTCTATGCGCTCCACATGTCTAAGGT
+
////6999;@BA>>?A>99994/,/,/
@KGTQS:00020:00027
TGTATCAGCCTCGCCATGACGAAGGTATTCC
+
CBDCCCCCC@AA>?=>ABBBBBAC@CBB@D@
@KGTQS:00020:00031
CGTTCTAGGCACAGGATTTTGTGTAGAGGC
+
BBA?BEDH@CCC@A=@CCC:;::AACBC@B
@KGTQS:00020:00032
ACGCTCGACATGCCCAGGTACAGGAG
+
A?>?DDDCCABBCC>;98;BABB@CC
@KGTQS:00020:00033
TAGTATCAGCTTCGCCATGACGAAGGTATTCC
+
BBADBCCEABB@C9:9;CBBCBC@CABBC@B@
@KGTQS:00020:00036
ATCAGACACGGACACAGCAGAACACAC
+
BBBBBBBBBB@BBCDCEBCCB@CBB?A
@KGTQS:00020:00041
AGCACTGTAGCTGTCACTAGTTACTTGT
+
AACCBABCCCCBBBB@AAADF@BAA?AC
@KGTQS:00020:00042
CGTGTCTCTAGGCACAGGATTTGTGTAG
+
AAAAAA@@@BB@B;;88,/11-1><<?B
@KGTQS:00020:00044
ACGAGTGCGTTCCCCATGTCGTAGGTACTC
+
BBBCBBBBBCACCB:CCCCBCBBA>>;;;@
@KGTQS:00020:00047
CGTGTCTCTAGGCACAGGATTTTGTGTAG
+
BBBBDBCCBCB@BBBBB?CDDD:A@@CCC
@KGTQS:00020:00048
TCTCTATGCGCTCCACATGTCTAAGGG
+
@CCCBAABBBD@B?BDDB?>?DCADF?
@KGTQS:00021:00004
TGATACGTCTCCTTCCTTAGTTACTTCA
+
BCBBBBBAAAB@C@C?A?>BB@BBC>B:
@KGTQS:00021:00008
ATCAGACACGGACACAGCAGAACACAC
+
AACBCCABCB@BBBC@A@CBC>BBA??
@KGTQS:00021:00009
TACTGAGCTACACACACAGAAAGATTGGT
+
CBB??BBBBBBBBBBCCCAAA?ABB@B@C
@KGTQS:00021:00010
AGCACTGTAGCTGTCACTAGTTACTTGT
+
@ABBCCCE@AACCCCBCBCDC@@@@@AB
@KGTQS:00021:00014
TACTGAGCTACACACACAGAAAGATTGGT
+
ACCCCCCCABBDDCCCCCCCC>BBC@C@B
@KGTQS:00021:00015
TGATACGTCTCCTTCCTTAGTTACTTCA
+
BCCBBBBBBBB@CCEBEAABBAAAB@CC
@KGTQS:00021:00016
ATATCGCGAGGGTATGGAAGACTCTATA
+
BBBBAB??CCC?BDAA?AEBCCB?>>B?
@KGTQS:00021:00019
TACTGAGCTACACACACAGAAAGATTGGT
+
BBBBBBBBBBBBBABDCDCBB=@@A@B?B
@KGTQS:00021:00020
AGCACTGTAGCTGTCACTAGTTACTTGT
+
<@EEDFBCAAABABABBBBBA@BBB@BE
@KGTQS:00021:00026
TGATACGTCTCCTTCCTTAGTTACTTCA
+
@BBBBBBBBBB@B?BAFFAAB@BBB@DC
@KGTQS:00021:00027
AGCACTGTAGCTGTCACTAGTTACTTGT
+
<<BBBCCDBBBBABBBBBCCB@CBB@BB
@KGTQS:00021:00031
CGTGTCTCTAGGCACAGGATTTTGTGTAG
+
B?BCCBBAABBBCBB=:99444-999>@B
@KGTQS:00021:00037
TACTGAGCTACACACACAGAAAGATTGGT
+
CBBABBCBBBBBBBBCCBAAA=BBB@C@B
@KGTQS:00021:00039
CGTGTCTCTAGGCACAGGATTTTGTGTAG
+
BBABB@CC@BB@DB=9?<9994-9@B@AC
@KGTQS:00021:00040
CGTGTCTCTAGGCACAGGATTTTGTGTAG
+
@@AA@@@@CCB@BBBCC@AAAA9AAA=AB
@KGTQS:00021:00047
TACTGAGCTACACACACAGAAAGATTGGT
+
BC??@CCBABBABB=9>@99909B@<A?B
@KGTQS:00021:00049
ATCAGACACGGACACAGCAGAACACAC
+
BA@AABBBB@@BBBABECCBB@BBBBC
@KGTQS:00022:00006
ATCAGACACGGACACAGCAGAACACAC
+
BA?@?BBC;<<<CBCCCCCCC@:99BC
@KGTQS:00022:00007
TACTGAGCTACACACACAGAAAGATTGGT
+
CBBBBAA@??AA@@BDDCAAA=ABB@B@?
@KGTQS:00022:00010
CGTGTCTCTAGGCACAGGATTTTGTGTAG
+
BBBCBCCCCBB@BBCB@:4444,4@?>@B
@KGTQS:00022:00012
CGTGTCTCTAGGCACAGGATTTTGTGTAG
+
CCCCBAABBBC@DDB9424444-9@>>>B
@KGTQS:00022:00016
AGCACTGTAGCTGTCACTAGTTACTTGT
+
@?BCCBDDBBBBBAA?CBBBB@CBB?BB
@KGTQS:00022:00017
ATCAGACACGGACACAGCAGAACACAC
+
@@@BBCCCBB@AAABBBBCBCBAAABC
@KGTQS:00022:00018
ACGCTCGACATGCCCAGGTACAGGAG
+
88;?BDDCCBBBCC@BB?BBDDCABB
@KGTQS:00022:00021
TGATACGTCTCCTTCCTTAGTTACTTCA
+
>AAAAAAAAAB@C@C@CAACC@BDD@BB
@KGTQS:00022:00022
TACTGAGCTACACACACAGAAAGATTGGT
+
BBCAAABBBBBBAACDCCAA?=?@B@B@B
@KGTQS:00022:00023
TGATACGTCTCCTTCCTTAGTTACTTCA
+
BCCBBAA@>@A>A?B@FAABB?B@A=@B
@KGTQS:00022:00029
ATCAGACACGGACACAGCAGAACACAC
+
AABBBCACCB@BBBCCBBBBB@BBBBA
@KGTQS:00022:00030
TCTCTATGCGCTCCACATGTCCTAAGGT
+
:9BBCCCFCCCBB@CD888//,1<7;=C
@KGTQS:00022:00031
CGTGTCTCTAGGCACAGGATTTTGTGTAG
+
CCCDAAABBCC@BBDBB?;444,4;9>AC
@KGTQS:00022:00033
TCTCTATGCGCTCCACATGTCTGACGT
+
ABCCBBBCBBBCB@CCDB>770*)((&
@KGTQS:00022:00037
ATATCGCGAGGGTATGGAAGACTCTATA
+
BBB@@ABBBCDAFECC@C@BBBBBAAB?
@KGTQS:00022:00041
TCTTTATGCGCTCCACATGTCTAAGGT
+
ABCC@?BBCCCAB?BBAA@?AAB?B?B
@KGTQS:00022:00043
TACTGAGCTACACACACAGAAAGATTGGT
+
BAA>BBBBBBBB@@BECC?@@>ABB@B=>
@KGTQS:00022:00045
TGATACGTCTCCTTCCTTAGTTACTTCA
+
AAAAAABCB@@>A@CDEC?B?@BBCABC
@KGTQS:00022:00046
TACTGAGCTACACACACAGAAAGATTGGT
+
ABBBBBB@@ABAA>BDBC9998:CC@C@C
@KGTQS:00022:00047
ACGAGTGCGTTCCCCATGTCGTAGGTACTC
+
99>9999<9BBICH9::99=7///6.//::
@KGTQS:00022:00048
TACTGAGCTACACACACAGAAAGATTGGT
+
BBAABBDBBBBBB@BDBC;999<CC@C@B
@KGTQS:00022:00049
CGTGTCTCTAGGCACAGGATTTTGTGTAG
+
BACCBBBDDBB?BABBC@;4::14:?CCE
@KGTQS:00023:00004
TGATACGTCTCCTTCCTTAGTTACTTCA
+
4>@9===>=BC@B@B8>9<94=991,/:
@KGTQS:00023:00005
TACTGAGCTACACACACAGAAAGATTGGT
+
BBB@AA@@?AAA@@BDCCBBC?BBA?C@C
@KGTQS:00023:00006
ACGAGTGCGTTCCCCATGTCGTAGGTACTC
+
BBBBB?;;9@<@@A4DAAABCCBB?B;;;@
@KGTQS:00023:00007
CGTGTCTCTAGGCACAGGATTTTGTGTAG
+
DCCCCCBCBBB@CDB?=84444,9@=>@@
@KGTQS:00023:00010
TCTCTATGCGCTCCACATGTCTAAGGT
+
BBCCCBBBBBCBB@CDCD@??A?=@=@
@KGTQS:00023:00012
ATATCGCGAGGGTATGGAAGACTCTATAG
+
AB?@@CCBCCC@FBAA?ABCCCBCCCCCC
@KGTQS:00023:00013
AGCACTGTAGCTGTCACTAGTTACTTGT
+
BEBCCDCCDBBC?@@CDDCA@>ABBABB
@KGTQS:00023:00016
TGATACGTCTCCTTCCTTAGTTACTTCA
+
BCCBBBBBBAAAB@D@C@;?A@BBD@BC
@KGTQS:00023:00017
AGCACTGTAGCTGTCACTAGTTACTTGT
+
<<BCBAGDBBBCBBCCCBCCB?BBB@DB
@KGTQS:00023:00019
TGATACGTCTCCTTCCTTAGTTACTTCA
+
BBBBBBDCBBA?B@DAD@BCC@CBB@BC
@KGTQS:00023:00021
CGTGTCTCTAGGCACAGGATTTTGTGTAG
+
@BCCBCAA<<<ACDCCC?AAA?6@@@@AC
@KGTQS:00023:00023
TCTCTATGCGCTCCACATGTCTAAGGT
+
BCCCCCCCAABCCACCCCBCDCC?B?B
@KGTQS:00023:00029
ATCAGACACGGACACAGCAGAACACAC
+
4334449;9==999@>??<99<>9998
@KGTQS:00023:00030
CGTGTCTCTAGGCACAGGATTTTGTGTAG
+
@BCCBAABBBB@CBBBC@CDCD:CCBAAB
@KGTQS:00023:00031
CGTGTCTCTAGGCACAGGATTTTGTGTAG
+
BBBBBCCAAAB@BBBCB@===96=?9>AC
@KGTQS:00023:00033
ATATCGCGAGGGTATGGAAGACTCTATA
+
@?BBEBBBCCD?CCB@@C@@@BBAAA>>
@KGTQS:00023:00035
ATATCGCGAGGGTATGGAAGACTCTATA
+
AAABECBBCCE@CCBB@C@AAABBBBB@
@KGTQS:00023:00037
TAGTATCAGCCTCGCCATGACGAAGGTATTCC
+
BBBBCBCD==;:;;<@CCDCBBB@E@C:==<@
@KGTQS:00023:00039
TGATACTCCTTCCTTAGTTACTTCAGTGC
+
ABBBBBBB>?=@AFCB@@?BBB@BAABBB
@KGTQS:00023:00041
AGCACTGTAGCTGTCACTAGTTACTTGT
+
AACCBABCBCBBBBABCCCCC@CBB?BC
@KGTQS:00023:00042
TACTGAGCTACACACACAGAAAGATTGGT
+
BBBBBBBBB@AAAAADCCBBC>BBB@C@C
@KGTQS:00023:00044
TAGTATCAGCCTCGCCATGACGAAGGTATTCC
+
BBBBBBCCCD@AB??=@CDECCB@CBABB@B?
@KGTQS:00023:00045
TACTGAGCTACACAACAGAAGAATGGTGC
+
B===AABBC@AA4459911,/0*,,*,,,
@KGTQS:00023:00047
TACTGAGCTACACACACAGAAAGATTGGT
+
BBBBB@@@AAAAAABCCDBAA=AABAA@B
@KGTQS:00023:00049
TGATACGTCTCCTTCCTTAGTTACTTCA
+
ACC@AACCC@?;@=@@BAABB@BBB?AA
@KGTQS:00024:00004
CGTGTCTCTAGGCACAGGATTTTGTGTAG
+
<<CCCCBECBC@ACB9=;9999/999>@@
@KGTQS:00024:00005
CGTGTCTCTAGGCACAGGATTTTGTGTAG
+
BBBBBBCDDCB@BBB=:94444,4??@AB
@KGTQS:00024:00009
ATATCGCGAGGGTATGGAAGACTCTATA
+
BB???BBCCCC@CBBB@C?@ABBBB??>
@KGTQS:00024:00012
ATCAGACACGGACACAGCAGAACACAC
+
A@>899>>?>699BACCBBCB=A@B@A
@KGTQS:00024:00013
TACTGAGCTACACACACAGAAAGATTGGT
+
CB@??ACB??@ABBBDBBBBB?BBB?A??
@KGTQS:00024:00015
CGTGTCTCTAGGCACAGGATTTTGTGTAG
+
CBBCDCADACC@CCA>@<9999/9A999@
@KGTQS:00024:00016
TGATACGTCTCCTTCCTTAGTTACTTCA
+
BCCCBCCBBBC8;7;@BBABB@CCC@CC
@KGTQS:00024:00017
CGTGTCTCTAGGCACAGGATTTTGTGTAG
+
BCDCCBAGCDD@BC?AA<9999/9@@@@B
@KGTQS:00024:00020
ACGCTCGACATGCCCAGGTACAGGAG
+
AAABDBB?@ACCCC>????BB@AC@B
@KGTQS:00024:00022
ATATCGCGAGGGTATGGAAGACTCTATA
+
BB@@@BBCBBCADB@@@CBCCB??BBBB
@KGTQS:00024:00023
ATATCGCGAGGGTATGGAAGACTCTATA
+
BB@@@BBCBBB<BA=A>B@CBBBBBBAB
@KGTQS:00024:00024
ATATCGCGAGGGTATGGAAGACTCTATA
+
BBABBA9;;B>:?B>@=AACCBBCCB;;
@KGTQS:00024:00025
ATATCGCGAGGGTATGGAAGACTCTATA
+
BBAABBBB;::9;ABBACBCCCC@AABC
@KGTQS:00024:00026
ACGAGTGCGTTCCCCATGTCGTAGGTACTC
+
BCABBBB@@@>AAA7B@@@CCCBB?BBBBB
@KGTQS:00024:00027
TCTCTATGCGCTCCACATGTCTAAGGT
+
BBA@;;=<9AB;;<=CCAAA4996969
@KGTQS:00024:00029
TGATACGTCTCCTTCCTTAGTTACTTCA
+
BBBBBBCB>==6969=B?@CCBCBB?BC
@KGTQS:00024:00031
TCTCTATGCGCTCCACATGTCTAAGGT
+
BBBBCCCCBCBAB@CCDCCBBCC@C@C
@KGTQS:00024:00032
TGATACGTCTCCTTCCTTAGTTACTTCA
+
BBBBBBB99<CBEBEAE@@ABACAB@AC
@KGTQS:00024:00038
CGTGTCTCTAGGCACAGGATTTTGTGTAG
+
@CBBCAABC@@=AA@>A@9999/9>>@@A
@KGTQS:00024:00040
ACGCTCGACATGCCCAGGTACAGGAG
+
BBBBBBCDD@??>=:=?>ABCBD@AA
@KGTQS:00024:00042
ACGCTCGACATGCCCAGGTACAGGAG
+
BBBBBBBBCDBBBB=?>=?BCCD?BB
@KGTQS:00024:00043
TCTCTATGCGCTCCACATGTCTAAGGT
+
BECCAAAAAACDD@CBDCAAAEC@CBD
@KGTQS:00024:00044
TGATACGTCTCCTTCCTTAGTTACTTCA
+
BBBBBBBBBBB@C@D@87611,1?>;BD
@KGTQS:00024:00048
TACTGAGCTACACACACAGAAAGATTGGT
+
A?@@AABB?BBB@BCDCC9998:AB?C@C
@KGTQS:00024:00049
TACTGAGCTACACACACAGAAAGATTGGT
+
BBB@AAAAAAAAAABCDC9998;BB@B@B
@KGTQS:00025:00004
TACTGAGCTACACACACAGAAAGATTGGT
+
BBBBBBBBBBBBBBBD@BBBC9::BDB?A
@KGTQS:00025:00005
AGCACTGTAGCTGTCACTAGTTACTTTGT
+
@ACDCCCDCDBABBBCDCCEA:;444099
@KGTQS:00025:00006
TACTGAGTTACACACACAGAAAGATTGGTGC
+
CBBBBCCCACCBBCBAA=88809>>;?=@AB
@KGTQS:00025:00009
ATACGAGGGTATGGAAGACTCTATAGAG
+
BBBBBBBB>CBDB?B@BBBIDCCBAABB
@KGTQS:00025:00015
ATCAGACACGGACACAGCAGAACACAC
+
BB?AABBBBB@BBBBCAAABE?BBBBC
@KGTQS:00025:00016
TAGTATCAGCCTCGCCATGACGAAGGTATTCC
+
BBBBCDDCBC@BBAA?ABBDAAA@EBBBD?BB
@KGTQS:00025:00017
TGATACGTCTCCTTCCTTAGTTACTTCA
+
BCCCCBC@?@B8;9=@CBCCC@CBBAAA
@KGTQS:00025:00018
ACGAGTGCCCCATGTCGTAGGTACAC
+
@@ABCB@>==6>8;;ACC@A@A@@@B
@KGTQS:00025:00019
TACTGAGCTACACACACAGAAAGATTGGT
+
@>ABBBA>>@AABBFEFC??><>AA?A@B
@KGTQS:00025:00020
ACGAGTGCGTTCCCCATGTCGTAGGTACTC
+
BBAAABCCCA@ACC:C::;@CC>@=?999A
@KGTQS:00025:00021
TCTCTATGCGCTCCACATGTCTAAGGT
+
BBGCBACCCBCCB@BCCBCCBCCACAE
@KGTQS:00025:00022
ATCAGACACGGACACAGCAGAACACAC
+
BAABBBCCCG@EBBBCCCBBBCBBBBB
@KGTQS:00025:00024
TGATACGTCTCCTTCCTTAGTTACTTCA
+
BBCBBBBBBBD?A?A@CFBBCACDB@DC
@KGTQS:00025:00025
TACTGAGCTACACACACAGAAAGAATGGT
+
A?BCCBBBABACCBCDCBBBB>B><=;;?
@KGTQS:00025:00027
ACGAGTGCGTTCCCCATGTCGTAGGTACTC
+
BB>@@CCCEC?BEB9B??@ACCCC@BA@@@
@KGTQS:00025:00029
TACTGAGCTACACACACAGCAAGATTG
+
CBCBC;<<CCCB<==DCCBBDCDBB@B
@KGTQS:00025:00030
ATCAGACACGGACACAGCAGAACACAC
+
BAAAABCCCB?BBBBBCBBBA@@@@AA
@KGTQS:00025:00033
CGTGTCTCTAGGCACAGGATTTTGTGTAG
+
BCCCBBBBCCC@CBC=@<9444-9@@@@D
@KGTQS:00025:00035
TCTCTATGCGCTCCACATGTCTAAGGT
+
BBBBCCECBCBBC@DDBBAA?A@?B@C
@KGTQS:00025:00036
AGCACTGTAGCTGTCACTAGTTACTTGT
+
<<DBBBCCCCCBBBBBBCCA@=@A@=@A
@KGTQS:00025:00037
ACGAGTGCGTTCCCCATGTCGTAGGTACTC
+
BB>??BBBBC?BAA9?=>>@BB@@<@;<;A
@KGTQS:00025:00038
ACGAGTGCGTTCCCCATGTCGTAGGTACTC
+
BBBBBBBBBBBDDB9B@??BAB@??@;;;@
@KGTQS:00025:00039
TGATACGTCTCCTTCCTTAGTTACTTCA
+
BBBCCBBAAAB?C@DCDABBB@?BB@BC
@KGTQS:00025:00040
AGCACTGTAGCTGTCACTAGTTACTTGT
+
@ACDCCCEBAABABBBDCCCC@DBDABC
@KGTQS:00025:00043
AGCACTGTAGCTGTCACTAGTTACTTGT
+
99994994@@@CC;;<CCCEC?CCCACC
@KGTQS:00025:00046
CGTGTCTCTAGGCACAGGATTTTGTGTAG
+
BBCCBBBBBCCADCBBB@CDDD:CCCCCC
@KGTQS:00025:00047
TAATATCAGCCTCGCCATGACGAAGGTATTCC
+
BB@BB@@AEB@AAAB?BCBBB?B@CCEAA>AB
@KGTQS:00026:00005
ACGAGTGCGTTCCCCATGTCGTAGGTACTC
+
@CBBBB?:??5494,9999AB@>A>@@@@A
@KGTQS:00026:00008
CGTGTCTCTAGGCACAGGATTTTGTGTAG
+
BBBCBBBCCBB?BACCC@?===6=?=@BE
@KGTQS:00026:00010
TCTCTATGCGCTCCACATGTCTAAGGT
+
A;;>CCBBBBA@@@BBBC<;9A@5969
@KGTQS:00026:00012
ATATCGCGAGGGTATGGAAGACTCTATA
+
BBBBBBBCCDC@CBCB@B@EBBBBBAA>
@KGTQS:00026:00013
ATCAGACACGGACACTGCAGAACACAC
+
=@@@@B>BBB?BBBC<::CCB@CBBCC
@KGTQS:00026:00014
TACTGAGCTACACACACAGAAAGATTGGT
+
B@??CCCBB@>>BBFECD??><?A@>A=@
@KGTQS:00026:00015
TCTTACTAGCGTCCACATGTCTAAGGT
+
220)****(,//8::;BAABABA=@=@
@KGTQS:00026:00022
ATATCGCGAGGGTATGGAAGACTCTATAGA
+
AABBA?=====<AD=B@BACDCCBBAA?7.
@KGTQS:00026:00023
TACTGAGCTACACACACAGAAAGATTGGT
+
BBA@BBBABBBBBBCDCB>??<?AB@B@B
@KGTQS:00026:00024
CGTGTCTCTAGGCACAGGATTTTGTGTAG
+
BECCBBBBDCB@BBCBB=9944-4??>@A
@KGTQS:00026:00028
TACTGAGCTACACACACAGAAAGATTGGT
+
BABBCDCA?@?BBCDDDECCC=AAB@B?B
@KGTQS:00026:00029
AGCACTGTAGCTGTCACTAGTTACTT
+
@@BBCDCCCDCB?AABBCFCD@CBE@
@KGTQS:00026:00031
ACGAGTGCGTTCCCCATGTCGTAGGTACTC
+
B???BBCABA@CHDAD<;<@BB9;8;@@>>
@KGTQS:00026:00033
TCTCTATGCGCTCAAGGTACTG
+
ACBBCCDCCBCBBC=A@EECCH
@KGTQS:00026:00034
CGTGTCTCTAGGCACAGGATTTTGTGTAG
+
@DDCBAA@AAC@CCB>B89444/999>>B
@KGTQS:00026:00035
ATCAGACACGGACACAGCAGAACACAC
+
BB@AABBBB??ABBBBBAABB@BBBBB
@KGTQS:00026:00036
TCTCTATGCGCTCCACATGTCTAAGGT
+
BBBBBABBBCBAB@BCCAABACACC@C
@KGTQS:00026:00037
TCTCTATGCGCTCCACATGTCTAAGGT
+
44:=BABACCDCCACDGA=<<BB9@8<
@KGTQS:00026:00044
ACGCTCGACATGCCCAGGTACAGGAG
+
BBBAA@BBDCE???>?B@CBCCB@>A
@KGTQS:00026:00045
ATCAGACACGGACACAGCAGAACACAC
+
BB<?@CCCDB?BBDDBCCCCC@BBAA@
@KGTQS:00026:00048
ATATCGCGAGGGTATGGAAGACTCTATA
+
BBBBBBBCBBCBDBBA@B@BBBBBBB77
@KGTQS:00026:00049
TACTGAGCTACACACACAGAAAGATTGGT
+
BABBBBBB@AAB@AAEDC???<@@@>B@C
@KGTQS:00027:00005
ATCAGACACGGACACAGCAGAACACAC
+
BBABCB?@AB@CCCCAGADBB@CBBBB
@KGTQS:00027:00007
TACTGAGCTACACACACAGAAAGATTGGT
+
BBBBBBCBBBBBBCDBBAAAB>BBB?B?B
@KGTQS:00027:00008
ATCAGACACGGACACAGCAGAACACAC
+
BC@AACBCBC@CCCCCCCBBB?BBBBC
@KGTQS:00027:00009
AGCACTGTAGCTGTCACTAGTTACTTGT
+
;<@@=BBCBCCBBBA@>>>9969>>599
@KGTQS:00027:00013
ACGCTCGACATGCCCAGGTACAGGAG
+
BB>ABBBAAAABCD@BB?BABBDBBB
@KGTQS:00027:00014
ACGAGTGCGTTCCCCATGTCGTAGGTACTC
+
CBABCCCCCC>A==6A?A==@@@?;>999>
@KGTQS:00027:00017
ATATCGCGAGGGTATGGAAGACTCTATA
+
CABCBBCCCED@CBBB@C@CBBBBBBBB
@KGTQS:00027:00018
TACTGAGCTACACACACAGAAAGATTGGT
+
B???BBBBBBB=AABBDCCCC>BBB@B@@
@KGTQS:00027:00020
ATCAGACACGGACACAGCAGAACACAC
+
A?@BBCCBBA@CCBBBDAABBABBBBB
@KGTQS:00027:00021
ACGCTCGACATGCCCAGGTACAGGAG
+
BBCBCBBBCAA99919959>?>A=@A
@KGTQS:00027:00022
TACTGAGCTACACACACAGAAAGATTGGT
+
;ABCBCCCB??AECDAAACCC>BBC@C;<
@KGTQS:00027:00024
TGATACGTCTCCTTCCTTAGTTACTTCA
+
ABDCBBC;;<C>A>ABC@CB@>A@@=@C
@KGTQS:00027:00026
CGTGTCTCTAGGCACAGGATTTTGTGTAG
+
BBBBBBAAACBBCBCBD@AAA?9AA?==@
@KGTQS:00027:00027
ACGAGTGCGTTCCCCATGCGTAGGTACTC
+
BB@@BBBBCD?DB=6:8111;:;9A;;;=
@KGTQS:00027:00028
ATCAGACACGGACACAGCAGAACACAC
+
B@>ABBDAA??BBBBB@BCBB@AABBB
@KGTQS:00027:00029
CGTGTCTCTAGGCACAGGATTTTGTGTAG
+
BDBCDCCABACBDBB=984444-999>>@
@KGTQS:00027:00033
ACGAGTGCGTTCCCCATGTCGTAGGTACTC
+
BBABBCCDCC>@?=6==>>>BBBB?ABBBB
@KGTQS:00027:00035
ATCAGACACGGACACAGCAGAACACAC
+
BB?ABB>?AA@AABBDC@@AC@CBBBB
@KGTQS:00027:00039
CGCTAGGCACAGGATTTTGTGTAGAGGC
+
@<DCAAA@CC@@=ACCC:CCBCCC@??@
@KGTQS:00027:00041
ACGAGTGCGTTCCCCATGTCGTAGGTACTC
+
BB>@ABCCA>6944,9@>>>AB;;8:;<9@
@KGTQS:00027:00046
TCTCTATGCGCTCCACATGTCTAAGGT
+
BBCBBCBBBB@@B@BFCCBBBBB@B?A
@KGTQS:00027:00047
CGTGTCTCTAGGCACAGGATTTTGTGTAG
+
BB@BBACCCBB@BBBCB@BCCC:CCEBBB
@KGTQS:00027:00048
CGTGTCTCTAGGCACAGATTTTGTGTAG
+
@BBBBAB@@@A?@BBBBBDDC:CCBBBC
@KGTQS:00028:00007
ATCAGACACGGACACAGCAGAACACAC
+
AB>BBBBBBB@BBCCFCCDBB@CBBBB
@KGTQS:00028:00009
TCTCTATGCGCTCCACATGTCTAAGGT
+
BBBBBDABBA@@@@BCBBABBBB@B@C
@KGTQS:00028:00010
CGTGTCTCTAGGCACAGGATTTGTGTAG
+
CBCBBBBBCCCBCCA?@<99919>>>>@
@KGTQS:00028:00012
ATCAGACACGGACACAGCAGAACACAC
+
BBACCBABCB@BBCCCCCC??=?BBAC
@KGTQS:00028:00014
TCATGCGCTCCACATGTCTAAGGT
+
CBBABBBCAB?BBCBBB>==;=89
@KGTQS:00028:00015
CGTGTCTCTAGGCACAGGATTTTGTGTAG
+
BBCCCCDBC@?;9::9969999/99?>>B
@KGTQS:00028:00016
TAGTATCAGCCTCGCCATGACGAAGGTATTCC
+
:==9999@;;@??AA>BCCBCDD@C@BAE@EA
@KGTQS:00028:00017
TAGTATCAGCCTCGCCATGACGAAGGTATTCC
+
@@BBCCBBBB@==@@=@CCDBBB@DBBCC@B@
@KGTQS:00028:00018
TGATACGTCTCCTTCCTTAGTTACTTCA
+
BBBBBBBBBBC@B@D@CFBBB@BBE@CE
@KGTQS:00028:00019
TCTCTATGCGCTCCACATGTCTAAGGT
+
<CCDECCBBBBBB@DCCC;><CE@C@C
@KGTQS:00028:00021
ATATCGCGAGGGTATGGAAGACTCTATA
+
BBBBBBCCCCCCDBBB@C@ABA?BBBB?
@KGTQS:00028:00023
TGATACGTCTCCTTCCTTAGTTACTTCA
+
BBBBBBCA=9;6<?ABKBCCC@CBB@BD
@KGTQS:00028:00025
ACGCTCGACATGCCCAGGTACAGGAG
+
A@?@BBBCBBBBBB>BB@BBBDCACB
@KGTQS:00028:00030
TGATACGTCTCCTTCCTTAGTTACTTCA
+
BBABBBBCBBB=?=CCCABCC@BBB@BC
@KGTQS:00028:00031
ACGCTCGACCAGTGCCAGGATAC
+
@BBCCBBE;:8=12/778,//46
@KGTQS:00028:00033
ACGAGTGCGTTCCCCATGTCGTAGGTACTC
+
=?;:;;@@@C>B@A7C999>999958>?>@
@KGTQS:00028:00034
TGATACGTCTCCTTCCTTAGTTACTTCA
+
@BBBBBCCBBB@B@DCCABBB@BBB@CD
@KGTQS:00028:00035
TCTCTATGCGCTCCACATGTCTAAGGT
+
BCCC@AACCCCCB@BBCBAABEBAC?C
@KGTQS:00028:00036
TAATATCAGCCTCGCCATGACGAAGGTATTCC
+
:<@CC<<<BA>>8;;493>:94><:9:49249
@KGTQS:00028:00037
ATATCGCGAGGGTATGGAAGACTCTATA
+
BBBBBEBBCCC>DAAA@C@CDCCAAACA
@KGTQS:00028:00038
CGTGTCTCTAGGCACAGGATTTTGTGTAG
+
AABBBCBBBBB@BBCDC@:::4,499>>A
@KGTQS:00028:00041
ACGCTCGACATGCCCAGGTACAGGAG
+
??>BB@@BBDCECC?DD@CBCCC@BC
@KGTQS:00028:00042
TACTGAGCTACACACACAGAAAGATTGGT
+
BBBBBBAAAAAAABBEDC@??<?BB@B@C
@KGTQS:00028:00043
ACGCTCGACATGCCCAGGTACAGGAG
+
BBAABBBAAA@BCC?AA?ABDBFADC
@KGTQS:00028:00044
ACGCTCGACATGCCCAGGATAC
+
AB>BBBBB@;;,,,+-7+-,,0
@KGTQS:00028:00045
TACTGAGCTACACACACAGAAAGATTGGT
+
BBBBCBECCCCC==<BCBABB>@=@>B>A
@KGTQS:00028:00049
CGTGTCTCTAGGCACAGGATTTTGTGTAG
+
ACBEBBCDD@A>@BBBCACCCC:DFA@==
@KGTQS:00029:00004
ACGAGTGCGTTCCCCATGTCGTAGGTACTC
+
B@<@BAA@@@@ACC:D:;9=@@>@=>@@@@
@KGTQS:00029:00008
ACGCTCGACATGCCCAGGTACAGGAG
+
B@?@BABBCDCCCC=>>=@@CCH?BB
@KGTQS:00029:00012
ACGCTCGACATGCCCAGGTACAGGA
+
;989@9999??>>>199548?9959
@KGTQS:00029:00013
ACGAGTGCGTTCCCCATGTCGTAGGTACTC
+
BBABBBDCBB?AA=6?====@@??=?;<;A
@KGTQS:00029:00015
TGATACGTCTCCTTCCTTAGTTACTTCA
+
BBBBBBBBBBB@BACCDCBBB@ABBA@A
@KGTQS:00029:00016
TACTGAGCTACACACACAGAAAGATTGGT
+
BBBBBBCAABBBEBCCEDCBB=BBB@B@A
@KGTQS:00029:00020
CGTGTCTCTAGGCACAGGATTTTGTGTAG
+
@CBCBBAAABB@B@BBCCAAAA9??=;>>
@KGTQS:00029:00022
TACTGAGCTACACACACAGAAAGATTGGT
+
99@=::A=111///44//777+//868,3
@KGTQS:00029:00023
ACGAGTGCGTTCCCCATGTCGTAGGTACTC
+
BA??BBBCBB=??=6=?@BBDCBB?A;;;@
@KGTQS:00029:00024
TAATATCAGCCTCGCCATGACGAAGGTATTCC
+
B@>@;;;@D@>88;><>?>AABB?B?CCCADD
@KGTQS:00029:00025
ATATCGCGTACGGGTATGGAAGACTCTATAG
+
9?;99><1/////+/68:245<@=@AA?@;6
@KGTQS:00029:00026
ACGAGTGCGTTCCCCATGTCGTAGGTACTC
+
BBBBBBCB==6944,9?AABBB@@=@@@@B
@KGTQS:00029:00027
TCTCTATGCGCTCCACATGTCTAAGGT
+
CBBAAACDCBD@A@DDD?9;9@><>C@
@KGTQS:00029:00030
TACTGAGCTACACACACAGAAAGATTGGT
+
B???BBAA@@@BAACCCC99999BBAB@?
@KGTQS:00029:00031
CGTGTCTCTAGGCACAGGATTTTGTGTAG
+
BDCCCCBBBBC@BBECC@A???6:;;@@D
@KGTQS:00029:00032
ATCAGACACGGACACAGCAGAACACAC
+
BB>??BBBBB@BBABBDCCCB@BBABB
@KGTQS:00029:00035
ATCAGACACGGACACAGCAGAACACAC
+
9>89998889<==@AAAAA>B@A<<<B
@KGTQS:00029:00036
CGTGTCTCTAGGCACAGGATTTTGTGTAG
+
CCBBBBDBBAB@BB@>@=9444-9B?@@@
@KGTQS:00029:00037
TAGTATCAGCCTCGCCATGACGAAGGTATTCC
+
@@BBCCCBBB@CB@@@@BBBBBB@CBDCC@C@
@KGTQS:00029:00038
ATATCGCGAGGGTATGGAAGACTCTATA
+
BABB?@?BCCCADCDB@CADD@@@CAAA
@KGTQS:00029:00040
ATCAGACACGGACACAGCAGAACACAC
+
@BBABABBBB@BBBBBDBBBB@BBBBB
@KGTQS:00029:00042
TCTCTATGCGCTCCACATGTCTAAGGT
+
ACCCDBBBAAABBACCCBBBCCC@B?B
@KGTQS:00029:00043
ACGAGTGCGTTCCCCATGTCGTAGGTACTC
+
BAA?BBCC>;2444,999;ABB@B>@;<;B
@KGTQS:00029:00048
CGTGTCTCTAGGCACAGGATTTTGTGTAG
+
BCBCBBBDDCB@DBBAA<9444,4@@?AC
@KGTQS:00029:00049
AGCACTGTAGCTGTCACTAGTTACTTGT
+
<<BCBCCEABABBBB>AABDC@BBB?CD
@KGTQS:00030:00006
TCTCTATGCGCTCCACATGTCTAAGGT
+
CCCCCC@BBBBBB@C::9@>@A@5959
@KGTQS:00030:00007
TGATTCTCCTTCCTTAGTTACTTCAGTGC
+
BBBB=@@A@A@A@A@@@A@@@B@BCBBBC
@KGTQS:00030:00008
TGATACGTCTCCTTCCTTAGTTACTTCA
+
4=ACDGBEBBB@B@D@BB@@@@BBC@BB
@KGTQS:00030:00009
AGCACTGTAGCTGTCACTAGTTACTTGT
+
<ACCDBBDBBBBAAABBCCDD@CBA?BC
@KGTQS:00030:00010
AGCACTGTAGCTGTCACTAGTTACTTGT
+
<<CCECCDBBBBBCBBBBBCB@CDC=??
@KGTQS:00030:00011
ATATCGCGAGGGTATGGAAGACTCTATA
+
AD???BDDCCCBCDDC?BACCCCBC@A?
@KGTQS:00030:00012
ACGCTCGACATGCCCAGGTACAGGAG
+
A><?CBBCCCB@@======@AAC@DB
@KGTQS:00030:00013
AGCACTGTAGCTGTCACTAGTTACTTGT
+
BBCCCCDDBBBBCCCBBBCCC@CCB>A@
@KGTQS:00030:00014
ATCAGACACGGACACAGCAGAACACAC
+
?@@@@;:;<;9<CBCFECCCC@CABCC
@KGTQS:00030:00015
TGATACGTCTCCTTCTTAGTTACTTCA
+
BCCCBB?BB9;8<@CCF@A@@BBB?BC
@KGTQS:00030:00016
ATATCGCGAGGGTATGGAAGACTCTATA
+
BB?@ABBEABB?EDCB@@?@BBBB@@><
@KGTQS:00030:00020
ATCAGACACGGACACAGCAGAACACAC
+
BB@ABBBBBB@ABBDCAAACCBCBBBC
@KGTQS:00030:00022
TCTCTATGCGCTCCACATGTCTAAGGT
+
BCCCBBCCCECBC@CCBBBBBCB@C@C
@KGTQS:00030:00024
TACTGAGCTACACACACAGAAAGATTGGT
+
A9;;CCGCCBBB@AABCBBBB=BBAAC?B
@KGTQS:00030:00025
TGATACGTCTCCTTCCTTAGTTACTTCA
+
BBBBDBCBBBB@D@CBEA@BA@CCDACD
@KGTQS:00030:00027
TGATACGTCTCCTTCCTTAG
+
BBCBBBBCB:772+-*,2**
@KGTQS:00030:00028
ATCAGACACGGACACAGCAGAACACAC
+
AAAAACACCB?BBBBBC@AAB@A@@@@
@KGTQS:00030:00031
TACTGAGCTACACACACAGAAAGATTGGT
+
CBBBBBBBBBBBBBAAABBCH@C@@=?=?
@KGTQS:00030:00032
CGTGTCTCTAGGCACAGGATTTTGTGTAG
+
BBBCCCCBAAB@DDCB:94444-9>>>>A
@KGTQS:00030:00037
ATCAGACACGGACACAGCAGAACACAC
+
BB:<<BDC<<<<CCCDCAAAEBBBABC
@KGTQS:00030:00038
CGTGTCTCTAGGCACAGGATTTTGTGTAG
+
?BBCBCBBBBB@BDCB?>:444,49999@
@KGTQS:00030:00039
ATCAGACACGGACACAGCAGAACACAC
+
9;;;9ACCCC@HGBCCCABAA@??@BB
@KGTQS:00030:00040
ACGCTCGACATGCCCAGGTACAGGAG
+
;CCCCCCDAAAFCC99<@@>99959@
@KGTQS:00030:00042
ATATCGCGAGGGTATGGAAGACTCTATA
+
BBBBBBBCBDD?CBBB@B@BBBBBBAB?
@KGTQS:00030:00045
TGATACGTCTCCTTCCTTAGTTACTTCA
+
@BBBBBCBBBA?B@C@C@BBB@A@A@BC
@KGTQS:00030:00048
TACTGAGCTACACACACAGAAAGATTGGT
+
@?;;<<;<98@@>99994444-4442313
@KGTQS:00030:00049
TGATACGTCTCCTTCCTTAGTTACTTCA
+
==@@999>=>>;?<??B=>??<999594
@KGTQS:00031:00005
TGATACGTCTCCTTCCTTAGTTACTTCA
+
>998>@A@99969592423442444249
@KGTQS:00031:00007
TCTCTATGCGCTCCACATGTCTAAAGT
+
CCCCCAA>@ABBB@@@@B@;8///-11
@KGTQS:00031:00008
ATATCGCGAGGGTATGGAAGACTCTATA
+
BABBABBA>CC@DCBB@C@CCBBBBBB@
@KGTQS:00031:00010
TCTCTATGCGCTCCACATGTCTAAGGT
+
ACCC@AADDDCAA?ACBBBAACCAC@A
@KGTQS:00031:00011
TACTGAGCTACACACACAGAAAGATTGGT
+
BBB??ABBBBBBBBBCCCBBB=AAB>@?B
@KGTQS:00031:00013
ATCAGACAC
+
BBBBBBBBB
@KGTQS:00031:00015
TCTCTATGCGCTCCACATGTCTAAGGT
+
>@@ABCBCCCABB@CBBAAA@BB=@=A
@KGTQS:00031:00016
TAGTATCAGCCTCGCCATGACGAAGGTATTCC
+
BB@AADCCCE@BBBBBB???@AA=A@@AA>AB
@KGTQS:00031:00019
TAGTATCAGCCTCGCCATGACGAAGGTATTCCCTG
+
CC9<>HBBBCCCBBA7;;<=AEFDEBCHE?AA<?>
@KGTQS:00031:00020
TAGTATCAGCCTCGCCATGACGAAGGTATTCC
+
BBCBBAB;<<@@@@@=ABCCCCC@CC@@A@CA
@KGTQS:00031:00021
CGTTTCTCTAGGCACAGGTTTTTGTGTAGAGGC
+
<KCD@CAA@BB?ABCCC@CCBA2B?:;::::@C
@KGTQS:00031:00022
TCTCTATGCGCGTACTG
+
BCCCCCBBCDBD@@?CC
@KGTQS:00031:00023
ACGAGTGCGTTCCCCATGTCGTAGGTACTC
+
BBA??@CBBCACDC:CBAA>@@??=?BBBB
@KGTQS:00031:00024
ATATCGCGAGGGTATGGAAGACTCTATA
+
BBBAABBBBCC@DDBB@B@BBBBBB@B>
@KGTQS:00031:00026
CGTGTCTCTAGGCACAGGATTTTGTGTAG
+
BBCCCBCDDBBACBBCB??===6?AA>AB
@KGTQS:00031:00027
TACTGAGCTACACACACAGAAAGATTGGT
+
BCBBBBBBBBBBBBCCCB?>=:??==@@C
@KGTQS:00031:00030
CGTGTCTCTAGGCACAGGATTTTGTGTAG
+
BDCCCBBBBBC@CCCCCCCCCC9<<;@BB
@KGTQS:00031:00032
TACTGAGCTACACACACAGAAAGATTGGT
+
BB@BAAA@??AAAAADFC???<>?B@B@C
@KGTQS:00031:00037
TCTCTATGCGCTCCACATGTCTGAGT
+
BBCDCCCCBCC@?==CC@:::7*)((
@KGTQS:00031:00038
ATATCGCGAGGGTATGGAAGACTCTATA
+
BB@??BAABCC?AAB@@C@CCCBC@@AC
@KGTQS:00031:00041
ATCAGACACGGACACAGCAGAACACAC
+
BB<>?BBBB@?BBCBCC@@BA@A@@@A
@KGTQS:00031:00044
TCTCTATGCACTCCACATGTCTAAGGT
+
BBCDCCDDCCCBB@BFCCCCCBB?B?A
@KGTQS:00031:00046
TCTCTATGCGCTCCACATGTCTAAGGT
+
BAAABCBCBBCBB@CCDCAAAAA>A?A
@KGTQS:00031:00047
CGTGTCTCTAGGCACAGGATTTTGTGTAG
+
@ABBAC@@@AA@A@@BB?BCDD:CBBBBB
@KGTQS:00031:00048
TCTCTATGCGCTCCACATGTCTAAGGT
+
BBDDDDCEDFCBB@CCCBBBBBB@D@B
@KGTQS:00032:00005
ATAGGGTATGGAAGACTCTATAGAG
+
BBBBB?@BBB@B@CCCCC<;<BBBB
@KGTQS:00032:00007
CGTGTCTCTAGGCACAGGATTTTGTGTAG
+
BBBBDBCCCCB@BBBCCBDCCB9AAA=AB
@KGTQS:00032:00008
TACTGAGCTACACACACAGAAAGATTGGT
+
BBBBBCECBBBBBBBDBBBBB?BBB=<<>
@KGTQS:00032:00009
AGCACTGTAGCTGTCACTAGTTACTTGT
+
@ACCCCDCBBB@=?AAAA@@@@AAA?AB
@KGTQS:00032:00010
TGATACGTCTCCTTCCTTAGTTACTTCA
+
@BBBBBCBBBA?BBDBB?BBB@BBEBCC
@KGTQS:00032:00013
TGATACGTCTCCTTCCTTAGTTACTTCA
+
BBBBBBBB@A@?C@C@D?BBBAAAABCC
@KGTQS:00032:00014
CGTGTCTCTAGGCACAGGATTTTGTGTAG
+
CBDDA@ACCBB@D@@@CABBA?6===>@B
@KGTQS:00032:00015
TGATACGTCTCCTTCCTTAGTTACTTCA
+
BBBBBBBBBBB@B@C@B?>@@@@BB@BC
@KGTQS:00032:00017
ACGAGTGCGTTCCCCATGTCGTAGGTACTC
+
C@?ACCCBCB@BCC:C:;;@@@A@>@@>99
@KGTQS:00032:00018
ATATCGCGAGGGTATGGAAGACTCTATA
+
BBBB??@BCDD?D?>>@CBBBBBA@@C=
@KGTQS:00032:00019
TACTGAGCTACACACACAGAAAGATTGGT
+
BBBBBBB@BBBBABBEDBAAA=AAAAC@C
@KGTQS:00032:00024
ATTTCGCGAGGGTATGGAAGACTCTATAGAG
+
=;<<@@@CCCC@CBBB@C@CCCBCB;<<CCC
@KGTQS:00032:00025
ACGCTCGACATGCCAGGATACAGAGA
+
ABB@ABBCCCB11-1>-1//,*,,,,
@KGTQS:00032:00026
ATCAGACACGGACACAGCAGAACACAC
+
A?ABBCBBBB@CCCBBBDFBC=??A?@
@KGTQS:00032:00027
AGCACTGTAGCTGTCACTAGTTACTTGT
+
ABGGCCDCAAABBBBBBBBBC?BBB@BB
@KGTQS:00032:00028
TATTGAGCTACACACACAGAAAGATTGGT
+
BBB@BBBABAAA@BCDBB9996:==?B@C
@KGTQS:00032:00029
TACTGAGCTACACACACAGAAAGATTGGT
+
AABBCBBA?BBBBBCCCDDBC>BBB@B@B
@KGTQS:00032:00030
ACGAGTGCGTTCCCCATGTCGTAGGTACTC
+
B?>?BBCBBD?BAA9A=??ABBBB?B;<;B
@KGTQS:00032:00031
TGATACGTCTCCTTCCTTAGTTACTTCA
+
@BBDBBBB=@B59696928949BBB@<<
@KGTQS:00032:00032
AGCACTGTAGCTGTCACTAGTTACTTGT
+
BBBCCCCCB?@@@AAAAACAA?ACC>BB
@KGTQS:00032:00033
TACTGAGCTACACACACAGAAAGATTGGT
+
BBCBBAB@A@BCC;<=CCCGCACAA@@:;
@KGTQS:00032:00034
ATATCGCGAGGGTATGGAAGACTCTATAGA
+
90/8/1/69:;54448299998=;;3..:,
@KGTQS:00032:00035
TAGTATCAGCCTCGCCATGACGAAGGTATTCC
+
BABBCCC@@@?BBBCBBBBBABB@DBC::9;?
@KGTQS:00032:00036
TCTCTATGCGCTCCACATGTCTAAGGT
+
;;949@@9?=9492444@991//,/,/
@KGTQS:00032:00038
TCTCTATGCGCTCCACATGTCTAAGGT
+
CCBBBCCCBBABC?CDECBBBEB@D@C
@KGTQS:00032:00040
ACGCTCGACATGCCCAGGTACAGGAG
+
@BABCBBCCBBAA@=@B>BABBCABB
@KGTQS:00032:00042
ACGAGTGCGTTCCCCATGTCGTAGGTACTC
+
BB>??@BBDC>@??6==>>ABCBB?BB@@@
@KGTQS:00032:00043
TACTGAGCTACACACACAGAAAGATTGGT
+
B>>>BBCB?BBBCCCCBB===:@>>>A7:
@KGTQS:00032:00045
TAGTATCAGCCTCGCCATGACGAAGGTATTCC
+
BABCCCCAAAACC;99;CCCCBA@DBCCC@B?
@KGTQS:00033:00005
TAGTATCAGCCTCGCCATGACGAAGGTATTCC
+
BBBCCBCCDC@AA?@=?CCABAA?AABBCBA?
@KGTQS:00033:00006
TACTGAGCTACACACACAGAAAGATTGGT
+
CCCBBBCBBBBCCCDCBB?==:@:96<BC
@KGTQS:00033:00007
TAGTATCAGCCTCGCCATGACGAAGGTATTCC
+
BBBBCCCCBC@CB@A=@BBBCEC@B@A@B=A=
@KGTQS:00033:00008
AGCACTGTAGCTGTCACTAGTTACTTGT
+
<=DCBBBD?@?BBBBBBBDCC@AAA>@=
@KGTQS:00033:00012
ATCAGACACGGACACAGCAGAACACAC
+
B@@BDBCCCC@BCBCCBDBBB@BBBBC
@KGTQS:00033:00013
ACGCTCGACATGCCCAGGTACAGGAG
+
@BBBB>>ACBEDBB??><>@AAB@??
@KGTQS:00033:00015
AGCACTGTAGCTGTCACTAGTTACTTGT
+
BBCCCCCDBBBBBCBBBBBDB@BBB?AB
@KGTQS:00033:00017
AGCACTGTAGCTGTCACTAGTTACTTGT
+
AACCCBCDBBBBBBBBBBBDB@CBB@BB
@KGTQS:00033:00022
ATATCGCGAGGGTATGGAAGACTCTATA
+
BBABBA@BBBB?EECB@A@AABB??AA?
@KGTQS:00033:00024
ATATCGCGAGGGTATGGAAGACTCTAT
+
<BBB??@A;<919?998<BBBBCCCCB
@KGTQS:00033:00026
TACTGAGCTACACACACAGAAAGATTGGT
+
BBBBCC@?@@CCCCCC><=EC@CBB@C=?
@KGTQS:00033:00027
TGATACGTCTCCTTCCTTAGTTACTTCA
+
@ABBBBBBBBB@B@DBDBBAA?AAA@EE
@KGTQS:00033:00028
TACTGAGCTACACACACAGAAAGATTGGT
+
BBBBBBCBBABBBCBDCBBBB>BCB?B?B
@KGTQS:00033:00030
ACGAGTGCGTTCCCCATGTCGTAGGTACTC
+
BBB;;;111>8=:>5=@AACCCB?>A;;;C
@KGTQS:00033:00033
ACGCTCGACATGCCCAGGTACAGGAG
+
@?>BBAAAACBBDD>AA?@BDDE@AB
@KGTQS:00033:00035
CGTGTCTCTAGGCACAGGATTTTGTGTAG
+
CDAABCDAAAC@CA===?9999/9>>??>
@KGTQS:00033:00039
ATCAGACACGGACACAGCAGAACACAC
+
BAABABABBB?AABBCA?==B@BBAAA
@KGTQS:00033:00040
AGCACTGTAACTGTCACTAGTTACTTGT
+
BBBBBBBCB@BABBCCCABBB====;@>
@KGTQS:00033:00042
ACGCTCGACATGCCCAGGTACAGGAG
+
@BBBBBBBCDDBBB?AD@BBBDDBCB
@KGTQS:00033:00043
ATACGCGAGGGTATGGAAGACTCTATA
+
???BBBBBBB>BCCD@C@CBBACCBBB
@KGTQS:00033:00046
ATCAGACACGGACACAGCAGAACACAC
+
A@@BBCBBAA@BABABCBBBB@BA@@B
@KGTQS:00033:00047
ACGCTCGACATGCCCAGGTACAGGAG
+
BBBBABABBCCCCC@BB?A??@D?=@
@KGTQS:00033:00048
TCTCTATGCGCTCCACATGTCTAAGGT
+
AACBBDCCBABCCCDDC=99=996959
@KGTQS:00033:00049
CGTGTCTCTAGGCACAGGATTTTGTGTAG
+
AABBBCAAABB@BBCDB?;;::1:>>ACC
@KGTQS:00034:00006
ATCAGACACGGACACAGCAGAACACAC
+
CAAAA?@@CC@BBBBB=<=CCDDCCCB
@KGTQS:00034:00007
ATCAGACACGGACACAGCAGAACACAC
+
BB@@ABBBBA<BBBBCDDCBB?BBCBB
@KGTQS:00034:00009
ACGAGTGCGTTCCCCATGTCGTAGGTACTC
+
ABBBBBA>892999-9999ABBAB>AAA@B
@KGTQS:00034:00010
ACGAGTGCGTTCCCCATGTCGTAGGTACTC
+
BBB?AABBBB=??=6=4;9=@@@B>A@A@B
@KGTQS:00034:00011
AGCACTGTAGCTGTCACTAGTTACTTGT
+
BBCCBBECBCDBBCBBBCDBA?ACC@BB
@KGTQS:00034:00013
TGATACGTCTCTACTTACTTCAG
+
AAAAABB:8//1,,00***)***
@KGTQS:00034:00015
ATATCGCGAGGGTATGGAAGACTCTATA
+
BCBBBAAACFF@DBAB?A@BABCBBBC<
@KGTQS:00034:00016
TAGTATCAGCCTCGCCATGACGAAGGTATTCC
+
BABBBCCA@@?@@;;9;ABABA@=A@ABB=A=
@KGTQS:00034:00017
ACGAGTGCGTTCCCCAATTGTCGTAGGTACTC
+
AA>?ACB?@=;@@=6@@C?BBCCCBB@A:<;B
@KGTQS:00034:00018
TAGTATCAGCCTCGCCATGACGAAGGTATTCC
+
B?BBCBBA@A@?B;98;ABACA@=AABBC@C@
@KGTQS:00034:00019
ACGCTCGACATGCCCAGGTACAGGAG
+
A@@@BBBDEDCBBB===;>?BBBA??
@KGTQS:00034:00022
ATCAGACACGGACACAGCAGAACACAC
+
?:;;@A>@@@;>>9949=>=>;>>?>=
@KGTQS:00034:00023
TCTCTATGCGCTCCACATGTCTAAGGT
+
ACBBEDBBBCDAB@AC?=@@=BA:<><
@KGTQS:00034:00029
ATATCGCGGGGGTATGGAAGACTCTATA
+
B@BBBA44444+9>AABC@CCCCBBBCC
@KGTQS:00034:00031
CGTGTCTCTAGGCACAGGATTTTGTGTAG
+
BCBCCCAAACCBCAABC@@@@=6=?@?@@
@KGTQS:00034:00032
TACTGAGCTTCACACACAGAAAGATTGGT
+
BBA>>>AAA@AAAAFFBA9998:@CAD@B
@KGTQS:00034:00033
ACGCTCGACATGCCGGTACAGGAG
+
?A?AABBBBA=::1211BBBEECB
@KGTQS:00034:00035
TGATACGTCTCCTTCCTTAGTTACTTCA
+
BBBBBBCBBBC@D@C@CA@@A@BBB@BB
@KGTQS:00034:00036
TGATACGTCTCCTTCCTTAGTTACTTCA
+
ABBBBBBBDBC@B@G@DAAAB@CBC@DE
@KGTQS:00034:00038
TACTGAGCTACACACACAGAAAGATTGGT
+
91111///44=BBBDDACCBC?B:96:>9
@KGTQS:00034:00040
ACGAGTGCGTTCCCCATGTCGTAGGTACTC
+
BB>??BCBBB=?=92==@@@CCBB?BAA@B
@KGTQS:00034:00042
TATAGCCTCGCCATGACGAAAGGTATTCC
+
;@@94499444:44449999-48999292
@KGTQS:00034:00043
TCTCTATGCGCTCCACATGTCTAAGGT
+
ABBCAAABBBDBB@CCCCBBBA@=@?B
@KGTQS:00034:00047
ATATCGCGAGGGTATGGAAGACTCTATA
+
BAAABBBCCCC>:==C@DCCGCBCC>?>
@KGTQS:00035:00004
TGATACGTCTCCTTCCTTAGTTACTTCA
+
@AABBBCBBBA@CAD@C@@AA@BBB@CC
@KGTQS:00035:00006
TGATACGTCTCCTTCCTTAGTTACTTCA
+
ABBBBBBAAAB@B@B@C@BBB@BBB@DD
@KGTQS:00035:00011
AGCACTGTAGCTGTCACTAGTTACTTGT
+
<<CCCDADBBBBBBCBBCCCC@DBB>@=
@KGTQS:00035:00013
TCTCTATGCGCTCCACATGTCTAAGGT
+
CCE@??CBBBBAA@BBCCBBBAA@C?B
@KGTQS:00035:00015
TAGTATCAGCCTCGCCATGACGAAGGTATTCC
+
>BBBBDBA@@?@@;;9<BBBBBB@CADBB?BA
@KGTQS:00035:00016
ACGCTCGACATGCCCAGGTACAGGAG
+
BBAAB??@DDCCCB=BB?BBCCDACB
@KGTQS:00035:00018
CGTGTCTCTAGGCACAGGATTTTGTGTAG
+
BBBBBBDDBBBABAAAB@CDDD:BBBBBB
@KGTQS:00035:00021
CGTGTCTCTAGGCACAGGATTTTGTGTAG
+
BBBBBCCCCBB?BABAB?A???9?@@ABC
@KGTQS:00035:00023
TACTGAGCTACACACACAGAAAGATTGGT
+
BBBBBBBBBAAAAACDCDBBA=AAA@A@B
@KGTQS:00035:00025
TAGTATCAGCCTCGCCATGACGAAGGTATTCC
+
BBBBBBBDAA?99;;:<BC@BBA?B?BCD@C?
@KGTQS:00035:00029
TCTCTATGCGCTCCACATGTCTAAGGT
+
BCCCBBB::1/167;;:=@>>992424
@KGTQS:00035:00034
ACGCTCGACATGCCCAGGTACAGGAG
+
?BBBB??BCCBDCC=BB?CBCDCABB
@KGTQS:00035:00038
CGTGTCTCTAGGCACAGGATTTTGTGTAG
+
><BBBCACBDA=@A@?@=9999/99999@
@KGTQS:00035:00042
CGTGTCTCTAGGCACAGGATTTTGTGTAG
+
BBCCAABBCCC@AA<<<@BEEB7AA<<<@
@KGTQS:00035:00044
ACGAGTGCGTTCCCCATGTCGTTAGGTACTC
+
;A@A@A=@@A=ADD>C<9999824;979498
@KGTQS:00035:00047
ACGCTCGACATGCCCAGGTACAGGAG
+
??>?@AABDCC??><>?>BBCCE@AA
@KGTQS:00035:00048
TACTGAGCTACACACACAGAAAGATTGGT
+
ABBBBBBBA?BBBBCDCB9996;==<@@C
@KGTQS:00036:00004
TGATACGTCTCCTTCCTTAGTTACTTCA
+
?AABBBCBD@@>A@C@EBBBB@BBB@CD
@KGTQS:00036:00006
TCTCTATGCGCTCCACATGTCTAAGGT
+
ABBCBCBBBBB=A@CDCB??@:87812
@KGTQS:00036:00009
ACGCTCGACATGCCCAGGTACAGGAG
+
A@?ABBCCCCDCBB?=>=>>A@EACC
@KGTQS:00036:00013
TCTCTATGCGCTCCACATGTCTAAGGT
+
;;@?@ABABB@998<CBB@?=BB898;
@KGTQS:00036:00014
TCTCTATGCGCTCCACATGTCTAAGGT
+
BBBBBBBBBBCBB@CBCBA=49;8;89
@KGTQS:00036:00015
ATATCGCGAGGGTATGGAAGACTCTATA
+
BBBCBBABBCC?CCBB@C@CCCFCCABB
@KGTQS:00036:00016
TACTGAGCTACACACACAGAAAGATTGGT
+
BBB@@BBBBAAABBCDCCBCB?BBB@B?A
@KGTQS:00036:00018
CGTGTCTCTAGGCACAGGATTTTGTGTAG
+
BCBCA@@BCCCABB@AA@BCBB9BB@@@B
@KGTQS:00036:00019
TAGTATCAGCCTCCCCACTGACGAAGGATGATTCC
+
BBB@@ACBBA>4444/99444602*,*,,,,2*/,
@KGTQS:00036:00021
TAGTATCAGCCTCGCCATGACGAAGGTATTCC
+
BABBEBBCCB@>>;;7;BC@@AD@CACCC@CA
@KGTQS:00036:00022
AGCATGTAGCTGTCACTAGTTACTTGT
+
<<CCCC?@BCCA@?>BBBBB@CAB>?A
@KGTQS:00036:00024
ACGAGTGCTCCCCATGTCGTAGGTACTC
+
CCBBBC??@CDD:DAAAACB@@@ABCBC
@KGTQS:00036:00026
TAGTATCAGCCTCGCCCATGACGAAGGTATTCC
+
CBDBBBCA@==>9888-9@@ABBBAH@CBB@C@
@KGTQS:00036:00029
TACTGAGCTACACACACAGAAAGATTGGT
+
B==?BBBB??@BBBBCCCDDE>BBI@C?B
@KGTQS:00036:00030
ATATCGCGAGGGTATGGAAGACTCTAT
+
CB???B?CBDC?DCCC@C@CCBCCBBB
@KGTQS:00036:00032
ACGAGTGCGTTCCCCATGTCGTAGGTACTC
+
B?BBBBCBBB8999,499==BB@@>@;;;@
@KGTQS:00036:00033
CGTGTCTCTAGGCACAGGATTTTGTGTAG
+
@AAABADDDCBCCBAAB?A?AA9ABAABB
@KGTQS:00036:00034
TGAAACGTCTCCTTCCTTAGTTACTTCAGTGC
+
BCBB=AAABCD@C@C@EACEC@DBA@BBBBBB
@KGTQS:00036:00037
TAGTATCAGCCTCGCCATGACGAAGGTATTCC
+
BBBBCBB?:959@996<BB@AA@>AACCC@E@
@KGTQS:00036:00039
TAGTATCAGCCTCGCCATGACGAAGGTATTCCAT
+
BBCCCDC@@@=?@;;9<BB>AA@=A@BCDAD@CC
@KGTQS:00036:00043
ACGCTCGACATGCCCAGGTACAGGAG
+
BBBCB@?@CBCCEC@BB?AABCC@B=
@KGTQS:00036:00044
TGATACGTCTCCTTCCTTAGTTACTTCA
+
EBBCCBCBBBB@B@C@C@?@@@BBC?BD
@KGTQS:00036:00045
ACGCTCGACATGCCCAGGTACAGGAG
+
ABBBBBBCCCCBBB=AA?ABCDCABD
@KGTQS:00036:00047
AGCACTGTAGCTGTCACTAGTTACTTGT
+
<=FEHC@ABBBBBBBBBBCBB?BBB@BB
@KGTQS:00036:00048
AGCACTGTAGCTGTCACTAGTTACTTGT
+
BBB@ACBAACAAACC;<<>996999599
@KGTQS:00036:00049
TGATACGTCTCCCTTCCTTAGTTACTTCAGT
+
4884444////8+/,/,/5788784424::4
@KGTQS:00037:00004
TCTCTATGCGCTCCACATGTCTAAGGT
+
BCBCBBBBBBCBA@CBBB@??AA?B@C
@KGTQS:00037:00005
TAATGAGCTACACATACAGAAAGATTG
+
AA>ABBBBABBAA@BBA@:::-9==?C
@KGTQS:00037:00006
ATCAGACACGGACACAGCAGAACACAC
+
BBB?@@?ABB?@BBBDAAAA@@@BBBB
@KGTQS:00037:00013
AGCACTGTAGCTGTCACTAGTTACTTGT
+
AACBCCCBAAABBBCBBBCDB@BAB@BB
@KGTQS:00037:00014
TAGTATCAGCCTCGCCATGACGAAGGTATTCC
+
BBCBCCCCCC@>?@@=@AACB:::=CGDE@B@
@KGTQS:00037:00020
TGATACGTCTCCTTCCTTAGTTACTTCA
+
CBBBBBBBBBB@B@F@C?>BB@BAB@DC
@KGTQS:00037:00021
TGATACGTCTCCTTCCTTAGTTACTTCA
+
BBB@BBBBBBC@C@C@BA>B??>@??BC
@KGTQS:00037:00022
TGATACGTCTCCTTCCTTAGTTACTTCA
+
CBAAAACBBAAABADAC@>@?ABCCACC
@KGTQS:00037:00025
TACTGAGCTACACACACAGAAAGATTGGT
+
BBBBBCCBBBBBBBBBCBBBB>BBB?A?A
@KGTQS:00037:00029
TGATACGTCTCCTTCCTTAGTTACTTA
+
BB?BABBBBBB?B@D@C??B:62,,*,
@KGTQS:00037:00030
ATATCGCGAGGGTATGGAAGACTGTATA
+
BBCCBBBBCDF?B@@@@C@A@BBBBAA@
@KGTQS:00037:00031
TCTCTATGCGCTCCACATGTCTAAGGT
+
ACCCCBBBBBDBB@CBCAAEBEC@D@C
@KGTQS:00037:00035
TACTGAGCTACACACACAGAAAGATTGGT
+
B?@BBBBB@BBBBABDCC??@=ABCBD>@
@KGTQS:00037:00037
TACTGAGCTACACACACAGAAAGATTGGT
+
BBAAAAAAAAABBBCDCCBBB>BBB@B@A
@KGTQS:00037:00040
ATCAGACACGGACACAGCAGAACACAC
+
BBABBCBBB>?ABCBBBAAAB@BBBBB
@KGTQS:00037:00041
ACGCTCGACATGCCCAGGTACAGGAG
+
@9::@AACDCHCHH=BBBDBAAA@AA
@KGTQS:00037:00044
TGATACGTCTCCTTCCTTAGTTACTTCA
+
ABBBBBCAAAA@BAC@C??@B@BBA@BC
@KGTQS:00037:00045
TGATACGTCTCCTTCCTTAGTTACTTCA
+
?BBBBBBEBAB@A@C@C@BBA@??B@DE
@KGTQS:00037:00048
ATATCGCGACGGGTATGGAAGACTCTATAG
+
@@AAAA>>1//7:77;;;;;AAABBB@C??
@KGTQS:00038:00007
AGCACTGTAGCTGTCACTAGTTACTTGT
+
@BCCCBCCBCCCBBBBDCEA@>@BB@BB
@KGTQS:00038:00009
TCTCTATGCGCTCCACATGTCTAAGGT
+
BBCBCBAAA@ACC@DCDB???ECAD?B
@KGTQS:00038:00010
TACTGAGCTACACACACAGAAAGATTGGT
+
BBBBBCCCBBABBBCDCB9999;BB@B@?
@KGTQS:00038:00011
TCTCTATGCGCTCCACATGTCTAAGGT
+
DCDFCCAAADCCCBB?A@<<9GC?B?C
@KGTQS:00038:00012
ACGCTCGACATGCCCAGGTACAGGAG
+
BBBB@@ACCBD;;;9<C@CCCCC@CB
@KGTQS:00038:00013
CGTGTCTCTACGGCTACAGATTTGTGAG
+
;;<<99A=0***)**(0,,/88+////4
@KGTQS:00038:00016
TGATACGTCTCCTTCCTTAGTTA
+
949=999>8--+,*,*,*,/424
@KGTQS:00038:00017
TCTCTATGCGCTCCACATGTCTAAGGT
+
BBDDBAACBCCBBACCDB99;BA>A>B
@KGTQS:00038:00018
ATCAGACACGGACACAGCAGAACACAC
+
BAAABCABBA@BBBB::<BAB=A@B@<
@KGTQS:00038:00021
TACTGAGCTACACACACAGAAAGATTGGT
+
BBBAAABA?B@BBBEC@@4446;AA@C@B
@KGTQS:00038:00022
TCTCTATGCGCTCCACATGTCTAAGGT
+
CCCCBBBBBBDBB@CDCBAAAEC@C?A
@KGTQS:00038:00023
CGTGTCTCTAGGCACAGGATTTTGTGTAG
+
BBCCBBBCCBC@BBBCB?====6=??ABC
@KGTQS:00038:00026
TAGTATCAGCCTCGCCATGACGAAGGTATTCC
+
BBCBBBBCDD@AB?@>@BBBCBB@CCCCC@C@
@KGTQS:00038:00034
TGATACGTCTCCTTCCTTAGTTACTTCA
+
BBBBB?A@CBB@B@D@B@BAA=@@@?BC
@KGTQS:00038:00035
ACGAGTGCGTTCCCCATGTCGTAGGTACTC
+
BBB@AAHB>;2444,9@@ABBBBB?B;;;@
@KGTQS:00038:00040
CGTGTCTCTAGGCACAAGATTTTGTGTAG
+
BBBCBCBBBCD@BCAA<?9444,4@=>>>
@KGTQS:00038:00041
TAGTATCAGCCTCGCCATGACGAAGGTATTCC
+
BBDCB::<CC@BCBB?ABBCCCC?C?BCD@CA
@KGTQS:00038:00042
TCTCTATGCGCTCCACATGTCTAAGGT
+
BBBCCB@@ABBAB@CCCB??@CC@CAC
@KGTQS:00038:00044
ACGCTCGACATGCCCAGGTACAGGAG
+
BBBBBBBBCCCBAA=AB?BBDCD@BB
@KGTQS:00038:00046
ATCAGACACGGACACAGCAGAACACAC
+
BBAABBA@AA@BBBBCCB@AB@AAA@@
@KGTQS:00039:00004
TAGTATCAGCCTCGCCATGACGAAGGTATTCC
+
BBBDCCDCBC@CBBB?BBBBCDD@C@CCCBB?
@KGTQS:00039:00006
TGATACGTCTCCTTCCTTAGTTACTTCA
+
BBB@AABBBB@@@@CBBBBBB@BBB@BB
@KGTQS:00039:00010
TACTGAGCTACACACACATGAAAGATTGGT
+
>84;@==AC<<9ADE<94;449-4442423
@KGTQS:00039:00011
TGATACGTCTCCTTCCTTAGTTACTTCA
+
BBB@@@>;;<@<=;?2423889@BB@BC
@KGTQS:00039:00018
TACTGAGCTACACACACAGAAAGATTGGT
+
BB@BAAA@?BBBBBCB@@9996;AA?C@C
@KGTQS:00039:00020
TCTCTATGCGCTCCACATGTCTAAGGT
+
AAGCABBAAAB@B@BCBBAABGA?B?B
@KGTQS:00039:00024
CGTGTCTCTAGGCACAGGATTTTGTGTAG
+
BBBBBBDDA@@?BBBDDADCDC:A@?B?B
@KGTQS:00039:00027
ACGAGTGCGTTCCCCATGTCGTAGGTACTC
+
BB??@BBB@@>BAA7BAAABCCCCBB@@@@
@KGTQS:00039:00031
TCTCTATGCGCTCCACATGTCTAAGGT
+
B@A@<<<CGDKLHA<=<@@@9;;;>=@
@KGTQS:00039:00032
ATATCGCGAGGGTATGGAAGACTCTATA
+
BBAABBBBBBCADDBB?A@CCCBBB@B?
@KGTQS:00039:00035
TCTCTATGCGCTCCACATGTCTAAGGT
+
A@@AAA<<<BCAA><<=AA@@BC=A?A
@KGTQS:00039:00036
CGTGTCTCTAGGCACAGGATTTTGTGTAG
+
ACCDCCDBDBB@AABBCADAAA7=?ABB@
@KGTQS:00039:00037
TAGTATCAGCCTCGCCATGACGAAGGTATTCC
+
BBBBBBA;;9>999<8<BCBCCC?A?AAB>A?
@KGTQS:00039:00038
TACTGAGCTACACACACAGAAAGATTGGT
+
BA?BBBBB??@BBBDD@@9996;>?@B@B
@KGTQS:00039:00040
TGATACGTCTCCTTCCTT
+
ABBBBCCAAAB?C@C@CE
@KGTQS:00039:00041
CGTGTCTCTAGGCACAGGATTTTGTGTAG
+
B?ABBBBCCBB@ABECC>AA==6=??BCC
@KGTQS:00039:00043
TACTGAGCTACACACCACAGAAAGATG
+
49>>99;9449;//1,////,,*///.
@KGTQS:00039:00045
TACTGAGCTACACACACAGAAAGATTGGT
+
BBBBBBB>>>AAAACDCC99969>>?A@C
@KGTQS:00039:00047
ATCAGACACGGACACAGCAGAACACAC
+
BBB?AABBBB=?ACCCCBCCB@BBBBB
@KGTQS:00040:00004
AGCACTGTAGCTGTCACTAGTTACTTGT
+
@ADFA@AEBBCBCCCBBCCCC?BBB@BE
@KGTQS:00040:00006
ATCAGACACGGACACAGCAGAACACAC
+
A@>@@CCBBB@BBBBBBBCCB@BBBBB
@KGTQS:00040:00008
ACGCTCGACATGCCCAGGTACAGGAG
+
AAABD?@?B@A9998;C@CCCCD@CC
@KGTQS:00040:00014
ATATCGCGAGGGTATGGAAGACTCTATA
+
CAB@?@=@BBA>BC==<=BCCBCBA@@?
@KGTQS:00040:00021
TGATACGTCTCCTTCCTTAGTTACTTCA
+
CBBBBBB???B@CDD@D?ABB@BBBABC
@KGTQS:00040:00022
TAGTATCAGCCTCGCCATGACGAAGGTATTCC
+
BBBBCCCCCB?@@@@=@CCDBBB@CCCBG?B@
@KGTQS:00040:00024
ACGAGTGCGTTCCCCATGTCGTAGGTACTC
+
99?999444;2444,471//////,.4444
@KGTQS:00040:00028
TGATACGTCTCCTTCCTTAGTTACTTCA
+
CBBABABBBBB@@@B@B?>@B@BBA@BB
@KGTQS:00040:00033
ACGCTCGACAAGGAGACTG
+
=?BBBBBBCD@B@BBBBA?
@KGTQS:00040:00034
TGATACGTCTCCTTCCTTAGTTACTTCA
+
?BBBBBBBBBB?B@B@DB?AA=ABB@CC
@KGTQS:00040:00036
TACTGAGCTACACACACAGAAAGATTGGT
+
BABBBBBBBBB@AADDCB9996:===BAC
@KGTQS:00040:00045
AGCACTGTAGCTGTCACTAGTTACTTGT
+
;@>99B@A@A@@@A<;;AB@A5984244
@KGTQS:00040:00047
TACTGAGCTACACACACAGAAAGATTGGT
+
BB?BBCCAA@BBDCECBBABC>?@A@C?B
@KGTQS:00041:00005
ACGAGTGCGTTCCCCATGTCGTAGGTACTC
+
BBBBBBCA;;2444,9999ABBCC@E;<<B
@KGTQS:00041:00006
TAGTATCAGCCTCGCCATGATCGAAGGTATTCC
+
;944;>9;:@;@@@AAA;99@?94248449242
@KGTQS:00041:00007
ATATCGCGAGGGTATGGAAGACTTCATAGA
+
BBAABBBBBDD?CCA?@;;;822******,
@KGTQS:00041:00008
TGATACGTCTCCTTCCTTAGTTACTTCA
+
BA@ABBBBBBB?B?C@DA?@@@BCB@CC
@KGTQS:00041:00009
TAGTATCAGCCTCGCCATGACGAAGGTATTCC
+
BBBEBCCDDD@B??@?CDBBBBB@D@BBD?B@
@KGTQS:00041:00011
TCTCTATGCGCTCCACATGTCTAAGGT
+
@AECBBD@AACCCBCCCA9;;BA;>=?
@KGTQS:00041:00012
TAGTATCAGCCTCGCCATGACGAAGGTATTCC
+
BABCEABBBC@AB999;AAACA@>AADDH?B?
@KGTQS:00041:00014
TGATACGTCTCCTTCCTTAGTTACTTCA
+
=@@ABBBBBAA?A@D@D@>??@??BBBD
@KGTQS:00041:00015
TACAGAGCTACACACACAGAAAGATTGGT
+
BBBB@@ABBBCBBAA?;;444-9@@<?=@
@KGTQS:00041:00020
CGTGTCTCTAGGCACAGGAATTTGTGTAG
+
@@BBCECAA@@=@8;;;,1-11-/:787=
@KGTQS:00041:00022
TACTGAGCTACACACACAGAAAGATTGGT
+
8@ABBCDCCCC?A@ACBBDCC@CBB<=6:
@KGTQS:00041:00025
TACTGAGCTACACACAAAGAAAGATTGGTGC
+
BBBBBBBA@>AABAABD?DCC>CBD@B@BB?
@KGTQS:00041:00027
CGTGTCTCTAGGCACAGGATTTTGTGTAG
+
BDCBBBCCCCC@CCBCB>;::4-4??>>B
@KGTQS:00041:00028
ATCAGACAGCAGAACACACAGAC
+
@B@ABBBBBBBBB@BCECBABBB
@KGTQS:00041:00030
TACTGAGCTACACACACAGAAAGATTGGT
+
BBCCDCCBABEBBCAC@B;;;7;A@?B@C
@KGTQS:00041:00032
AGCACTGTAGCTGTCACTAGTTA
+
<<CECCBDCBBBBBBBBABCC@B
@KGTQS:00041:00034
ATCAGACACGGACACAGCAGAACACAC
+
BB>??BBBBA?AAABBCBBBB?BBBBB
@KGTQS:00041:00039
TGATACGTCTCCTCCTTAGTT
+
84844444///,//,/,.//,
@KGTQS:00041:00040
ATCAGACACGGACACAGCAGAACACAC
+
BB?ABBDABB@BBBBAAABBB@@B@BA
@KGTQS:00041:00044
TACTGAGCTACACACACAGAAAGATTGGT
+
BBBBBBBA@@B@@@BDDCAAA=ABB@B=?
@KGTQS:00041:00046
ACGCTCGACATGCCCAGGTACAGGAG
+
??BAB?;;<CBCBC@EC@=<=CF@AD
@KGTQS:00041:00047
ACGCTCGACATGCCCAGGTACAGGAG
+
AABBBBBBCBBBDD>?@=?ACCB@AA
@KGTQS:00042:00004
CGTGTCTCTAGGCACAGGATTTTGTGTAG
+
BBCAB@:9999<@999A>9999/9@@ACF
@KGTQS:00042:00007
TACTGAGCTACACACACAGAAAGATTGGT
+
BB?BBBCBBBBBBBCCCB9998;@@?B@C
@KGTQS:00042:00008
ATCAGACAACGGACACAGCAGAACACAC
+
BB<?@A?A@AB@BBAABAAA;99;CCCC
@KGTQS:00042:00009
TAATATCAGCCTCGCCATGACGAAGGTATTCC
+
BB@BBBABCB@>>>?=@AACCAA=ACCEC@C@
@KGTQS:00042:00011
AGCACTGTAGCTGTCACTAGTTACTTGT
+
@ACCBABCBBCBBCEBAABDC@BBB=?@
@KGTQS:00042:00012
ATCAGACACGGACACAGCAGAACACAC
+
BB<>>;;;@?>@@@>>@>>>>;@@@@B
@KGTQS:00042:00017
ACGAGTGCGTTCCCCATGTCGTAGGTACTC
+
AAABBCA;892999-9999ACCHGCD<<<A
@KGTQS:00042:00019
CGTGTCTCTAGGCACAGGATTTTGTGTAG
+
BBCBBBCDDBB@CBCCB?====69==@>>
@KGTQS:00042:00021
ATCAGACACGGACACAGCAGAACACAC
+
BAABAAD@AA@BBBBACBD@A>?BBBB
@KGTQS:00042:00027
ATCAGACACGGACACAGCAGAACACAC
+
BBAAABBABA?BBBBABBCDB@BBBBB
@KGTQS:00042:00028
TCTCTATGCGCTCCACATGTCTAAGGT
+
ABCCCBBBBBDBB@BDDBBBBEC@C@D
@KGTQS:00042:00030
ACGCTCGACATGCCCAGGTACAGGAG
+
AA9;=9;99@B98;7;@=ABCAA=@B
@KGTQS:00042:00031
CGTGTCTCTAGGCACAGGATTTTGTGTAG
+
BBBBCCDBBBB@DDDB=>9444,:==@AC
@KGTQS:00042:00035
TAGTATCAGCCTCCCCATGACGAAGGTATTCC
+
BBBBBBADCB@99991;ACBBBB@EAC??=?B
@KGTQS:00042:00037
ATATCGCGAGGGTATGGAAGACTCTATA
+
BB@@ABDC@AA@ADCC@A@BBBBB@@@>
@KGTQS:00042:00040
TACTGAGCTACACACACAGAAAGATTGGT
+
BBBBBBCB@@AAAAABBBBBB>BBC@B@A
@KGTQS:00042:00041
ATCAGACACGACACAGCAGAACACAC
+
?>8:<BBBBDBBBBCE@@?D@CCBBB
@KGTQS:00042:00042
TGATACGTCTCCTTCCTTAGTTACTTCA
+
AAABBBCCBAA?ABD@C@BBB@BBB@BF
@KGTQS:00042:00047
TACTGAGCTACACACACAGAAAGATTGGT
+
CCBBB@@?@BC>A=949999909@@>CCB
@KGTQS:00043:00004
ATATCGCGAGGGTATGGAAGACTCTATA
+
BBAABCCCCCCCAAAG@DCCCCCCBBB?
@KGTQS:00043:00006
TACTGAGCTACACACACAGAAAGATTGGT
+
AAAAAAAAAABB@@FD;;444-9>><A@C
@KGTQS:00043:00008
TAGTATCAGCCTCGCCATGACGAAAGTATTCC
+
B???BBCCBB?8=;;8;>@>>;9;7<ABCCC@
@KGTQS:00043:00009
TACTGAGCTACACACACAGAAAGATTGGT
+
BBBBCBBAA?@@BBCDFBA??=@AA?B@B
@KGTQS:00043:00010
AACTGAGCTACACACACAGAAAGATTGGT
+
97<CCCDCBBBBBBECCB9996;@?@B@B
@KGTQS:00043:00015
ATCAGACACGGACACAGCAGAACACAC
+
BB>?BBBBBB@BBBCCDEDBA?ABBBB
@KGTQS:00043:00016
ACGAAGCGTTCCCCATGTCGTAGGTACTC
+
8:011/8;;2444,49444BB@@=?;;9>
@KGTQS:00043:00018
ATATCGCGAGGGTATGGAAGACTCTAT
+
BBBB@??BBCCACECC@B@BBBCB@?>
@KGTQS:00043:00024
CGTGTCTCTAGGCACAGGATTTTGTGTAG
+
BBDCBAABCBCABBBBB@BCDD:CABBBB
@KGTQS:00043:00027
TGATACGTCTCCTTCCTTAGTTACTTCA
+
AAAAABBBBAA?A@D@CABBB=??BBCC
@KGTQS:00043:00029
TGATACGTCTCCTTCCTTAGTTACTTCA
+
B?==ABCCBBB@B@C@EABBB>?BA@CD
@KGTQS:00043:00032
TACTGAGCTACACACACAGAAAAGATTGGT
+
9<9@BC@A@@@@@B<99@9999/99969=>
@KGTQS:00043:00033
ACGAGTGCGTTCCCCCATGACGTAGGTACTC
+
@>>11/8/1/,4444+49@BC999959999A
@KGTQS:00043:00038
TACTGAGCTACACACACAGAAAGATTGGT
+
@@ABAAACCCBBCB@?@B@@@=@???A<:
@KGTQS:00043:00039
TAGTATCAGCCTCCCATGACGAAGGTATTCC
+
BBBBBCCCDCABBC?BCCBBBB@D?B??=?@
@KGTQS:00043:00048
ATCAGACACGGACACAGCAGAACACAC
+
BBABBBBBBB@BBBBCCBEBB?CBBBB
@KGTQS:00044:00006
TACTGAGCTACACACACAGAAAGATTGGT
+
BBBBBBBBBBB?AACB;;444-9@@<B@C
@KGTQS:00044:00008
TCTCTATGCGCTCCACATGTCTAAGGT
+
BBBCBCBBBBDAB@BDBBAAACC@D@C
@KGTQS:00044:00009
CGTGTCTCTAGGCACAGGATTTTGTGTAG
+
BBBCBBBBDAB@BBBBB@DCDC9A@=@@C
@KGTQS:00044:00010
ACGCTCGACATGCCCAGGTACAGGAG
+
BBBBBBBB::1/1<8<?=@FCCCACC
@KGTQS:00044:00013
TACTGAGCTACACACACAGAAAGATTGGT
+
@@>@BBBBBBBBBBECCA9996;??>A?A
@KGTQS:00044:00014
ATCAGACACGGACACAGCAGAACACAC
+
BBBBAAABBB?>ABBDBBBBB?BBBBB
@KGTQS:00044:00015
TGATACGTCTCCTTCCTTAGTTACTTCA
+
BBB@ABCCB:::<CHDEBBBB@BBB@AA
@KGTQS:00044:00017
CGTGTCTCTAGGCACAGGATTTTGTGTAG
+
A@@@BBCBDBB@BBBBB@ADDD:??@CCH
@KGTQS:00044:00018
ATATCGCGAGGGTATGGAAGACTCTATA
+
BBBBBBBBAAA?CCCD?B?BCCCBB?A<
@KGTQS:00044:00019
TACTGAGCTACACACACAGAAAGATTGGT
+
BBBBBBBA@@B@ABCDCB9998;BBCC@B
@KGTQS:00044:00021
ATCAGACACGGACACAGCAGA
+
B>@??>?=9959?<>1///**
@KGTQS:00044:00022
TAGTATCAGCCTCGCCATGACGAAGGTATTCC
+
ABBBC@AACCA??@?=@CCBCAA@B@BCCBD?
@KGTQS:00044:00024
ACGCTCGACATGCCCAGGTACAGGAG
+
?@>BBBBBBCABCC>:9;:BCCC@?@
@KGTQS:00044:00026
TCTCTATGCGCTCCACATGTCTAAGGT
+
BBBBCCAAAABAB@CDBBBBACBCC@C
@KGTQS:00044:00027
TCTCTATGCGCTCCACATGTCTAAGGT
+
9>:99<=<=CCBB749?999411,1,/
@KGTQS:00044:00028
TGATACGTCTCCTTCCTTAGTTACTTCA
+
BBBBBBCCBBB?CAD@CACBB@BBB@BC
@KGTQS:00044:00030
TCTCTATGCGCTCCACATGTCTAAGGT
+
BBCCBBBDEDDCC@CECBAAACC@C@>
@KGTQS:00044:00031
TGATACGTCTCCTTCCTTAGTTACTTCA
+
BBB@@BBBAAA?B@C@B?B?A@?@A@BC
@KGTQS:00044:00032
ATCAGACACGGACACAGCAACACAC
+
BB?ABAABBA?>>ABCC@B@BB???
@KGTQS:00044:00033
TCTCTATGCGCTCCACATGTCTAAGGT
+
@ACBCDBBBCBBB@CCGABCAGA@B@B
@KGTQS:00044:00034
ATATCGCGAGGGTATGGAAGACTCTATA
+
BB???BCCDDC@CEBA@C@CBBB???<<
@KGTQS:00044:00036
ACGAGTGCGTTCCCCATGTCGTAGGTACTC
+
BB@@ABCBBB>??=6=9;;BDDCC@C;<<;
@KGTQS:00044:00037
ACGAGTGCGTTCCCCCATGTCGTAGGTACTC
+
8>>999948924444+4;:ADC?:<:<1//1
@KGTQS:00044:00038
CGTGTCTCTAGGCACAGGATTTTGTGTAG
+
AACCCCCBB?=6;;A@EBCEDB4<<<9<B
@KGTQS:00044:00043
ACGCTCGACATGCCCAGGTACAGGAG
+
>989>994444444-49:88444894
@KGTQS:00044:00045
AGCACTGTAGCTGTCACTAGTTACTTGT
+
99A;9<:ECCDB?@@@@@>A@>ABAAAA
@KGTQS:00045:00006
TCTCTATGCGCTCCACATGTCTAAGGT
+
CCCE@DACCCBBB@BBCBBAADCBC@B
@KGTQS:00045:00008
TACTGAGCTACACACACAGAAAGATTGGT
+
B?@AAA@@?A@@BBDC;;444-9>>=B@C
@KGTQS:00045:00009
ATCAGACACGGACACAGCAGAACACAC
+
BBBBBBB??B@CDCBCBBB??=@EBBC
@KGTQS:00045:00011
AGCACTGTAGATGTCACTAGTTACTTGT
+
B@ABBBCDBBDBBBBBCCCBB@ECC?BC
@KGTQS:00045:00012
ACGAGTGCGTTCCCCCATGTCGTAGGTACTC
+
BBBCBA994429999+49;?@?@B@=?<<<@
@KGTQS:00045:00013
TACTGAGCTACACACACAGAAAGATTGGT
+
AA?ABBBAAAAAA@CC@A999-9??>B?B
@KGTQS:00045:00015
TACTGAGCTACACACACAGAAAGATTGGT
+
CBBBBBBA??@BBBCCBB>=85=8848<?
@KGTQS:00045:00016
ACGCTCGACATGCCCAGGTACAGGAG
+
BBBBBBBCCDCBBB?BD@BBBDCABB
@KGTQS:00045:00018
CGTGTCTCTAGGCACAGGATTTTGTGTAG
+
BBBCCCCCBBB@BBBBCCCCCB9AAA@AC
@KGTQS:00045:00019
ATCAGACACGGACACAGCAGAACACAC
+
BB@AACCBDB?BBCCCCCCA@>@CBBC
@KGTQS:00045:00023
TCTCTATGCGCTCCACATGTCTAAGGT
+
CBCBCBBB@@ABC@BBBB;;;@@<A=@
@KGTQS:00045:00024
ACGAGTGCGTTCCCCATGTCGTAGGTACTC
+
BB>??BEC@@6944,9===@AA?A>@;<<C
@KGTQS:00045:00026
TAGTATCAGCCTCGCCATGACGAAGGTATTCC
+
@@@;9=AABC?B<;<<>@;<;@B@BACAA=@=
@KGTQS:00045:00027
CGTGTCTCTAGGCACAGGATTTTGTGTAG
+
BAAADCBCCBB@BBBCB?;::4,4;;??A
@KGTQS:00045:00035
ATATCGCGAGGGTATGGAAGACTCTATA
+
BA@AABBBBCD?CCBB@B@CBCBCBBAB
@KGTQS:00045:00036
CGTGTCTCTAGGCACAGGATTTTGTGTAG
+
BCDC???=::<@CCBD@<9999/9>>>>A
@KGTQS:00045:00039
AGCACTGTAGCTGTCACTAGTTACTTGT
+
9>>>9;9?A@<;<AAA<<<AD?>99699
@KGTQS:00045:00040
ACGAGTGCGTTCCCCATGTCGTAGGTACTC
+
CBABACCCC@===94?9999999968999A
@KGTQS:00045:00041
AGCACTGTAGCTGTCACTAGTTACTTGTG
+
@@BCBAAAECDCB@ABBB???;@@@>BCC
@KGTQS:00045:00045
TAGTATCAGCCTCGCCATGACGAAGGTATTCC
+
BAB?>@AA@A?BA@C<111////,/,//4242
@KGTQS:00045:00047
ATATCGCGAGGGTATGGAAGACTCTAT
+
BBAAABBDCCC?DBB@@C@AACBBB>@
@KGTQS:00046:00008
TCTCTATGCGCTCCACATGTCTAAGGT
+
ABBCBCBBBBDBB@BDDBBBBED@C@C
@KGTQS:00046:00009
CGTGTCTCTAGGCACAGATTTGTGTAG
+
8;<;94;><1/,/,//////+/////4
@KGTQS:00046:00014
ATCAGACACGGACACAGCAGAACACAC
+
BB;??BBBBB@BBBBABBCBB?BBBBB
@KGTQS:00046:00016
TAGTATCAGCCTCGCCATGACGAAGGTATTCC
+
BBBBCCBBAB?BCCB??BCB@@A@DABAA?A@
@KGTQS:00046:00020
ATCAGACACGGACACAGCAGAACAC
+
BBCB??;A;98;BCCCCCECC@BBB
@KGTQS:00046:00024
AGCACTGTAGCTGTCACTAGTTACTTGT
+
@@CCBBBCBBBB@AABBAACC@CBB@BC
@KGTQS:00046:00026
ATATCGCGAGGGTATGGAAGACTCTATA
+
BACBB=;;444-9BAB>C?CCCBBCCAB
@KGTQS:00046:00027
AGCACTGTAGCTGTCACTAGTTACTTGT
+
<<DCDCDCAAABBBBBB@AAD@BAA@DC
@KGTQS:00046:00028
ATATCGCGAGGGTATGGAAGACTCTATA
+
A@A?BBBCBCC?FAAA@C@AABB?>C>>
@KGTQS:00046:00029
ACGAGTGCGTTCCCGATGTCGTAGGTACTC
+
@@<>ABCC==699-9BBCCBCCCCAB:;:C
@KGTQS:00046:00032
TCTCTATGCGCTCCACATGTCTAAGGT
+
BCCCCCCCBCBBB@BDDBBBBECAD@B
@KGTQS:00046:00033
TCTCTATGCGCTCCACATGTCTAAGGT
+
ABCCAAAHCCCCB@B??>>;;>C@CA@
@KGTQS:00046:00036
TACTGAGCTACACACACAGAAAGATTGGT
+
ABBBBCC???BBCCCDCB>>><>=?@B@C
@KGTQS:00046:00042
ACGCTCGACATGCCCAGGTACAGGAG
+
BAAABBBCBCCBBB?BB@CBCCD@CE
@KGTQS:00046:00047
TGATACGTCTCCTTCCTTAGTACTTCA
+
B?@@@@@A@9429<@6<8;AAABB?A@
@KGTQS:00047:00005
TAGTATCAGCCTCGCCATGACGAAGGTATTCC
+
@;<;@@A>;<:--,,*,/4444924:444242
@KGTQS:00047:00013
TACTGAGCTACACACACAGAAAGATTGGT
+
BBBBBBBBBBBBBBCCCC?>><@CA?C@B
@KGTQS:00047:00015
ATATCGCGGGAGGTAGTGAAGACTCTATA
+
BBB@A@BBC?@@;111///5689?AD@??
@KGTQS:00047:00016
CGTGTCTCTAGGCACAGGATTTTGTGTAG
+
BBAAAABBBCA?B@ABC>=9==2==9>AB
@KGTQS:00047:00021
ATATCGCGAGGTATGAA
+
GC;;99>?1,*,,,,,*
@KGTQS:00047:00024
CGTGTCTCTAGGCACAGGATTTTGTGTAAGGC
+
BBBBBBDDDBB@BABCCABAAA9AAACC@C@D
@KGTQS:00047:00026
CGTGTCTCTAGGCACAGGATTTTGTGTAGAGG
+
A@@@ABDBDBB@BBBBB?BDDD:D@DC@@@C>
@KGTQS:00047:00027
CGTGTCTCTAGGCACAGGATTTGTGTGA
+
DCCCCCCAAAA@CC;;;;;C:1>1;82,
@KGTQS:00047:00030
TAGTATCAGCCTCGCCATGACGAAGGTATTCCATC
+
CBBA@AD<:<B@?AA=@CCCBAB@BACDC@B?BBB
@KGTQS:00047:00031
ACGAGTGCGTTCCCCATGTCGTAGGTACTC
+
ABBBBBB@;;2444,9@@>CBBBC@CAAAC
@KGTQS:00047:00034
TAGTATCAGCCTCGCCATGACGAAGGTATTCC
+
ABCBABBB:469>>><A>>>>99695999292
@KGTQS:00047:00044
CGTGTCTCTAGGCACAGGATTTTGTGTAG
+
ACBBB@@@@BB@A@@@A?ABBB8B?BCCC
@KGTQS:00048:00005
TCTCTATGCGCTCCACATGTCTAAGGT
+
BBCD@AACDDDBB?CCDDBAAEA@C@B
@KGTQS:00048:00006
TCTCTATGCGCTCCACATGTCTAAGGT
+
BBBFCCCAAACBB@CCDDBDDEC@CAB
@KGTQS:00048:00008
CGTGTCTCTAGGCACAGGATTTTGTGTAG
+
BBABBCCCBDC@DBAAA@;9::1;BBCCE
@KGTQS:00048:00009
ATATCGCGAGGGTATGGAAGACTCTATA
+
BBBBABBDBBB>CCCB@CBBBBBAA>><
@KGTQS:00048:00013
TGATACGTCTCCTTCCTTAGTTACTTCA
+
ABBBBBBB??B@B@C@B?BBB@BBDADC
@KGTQS:00048:00015
ATATCACGAGGGTATGGAAGACTCTATA
+
B?BBBBB@9996;A@B>A?ACCCCABBB
@KGTQS:00048:00016
TCTCTATGCGCTCCACATGTCTAAGGT
+
BBBECCBAAADBBABCCCBBBBBACBD
@KGTQS:00048:00018
CGTGTCTCTAGGACACAGGATTTTGTGTAGAG
+
BBBBDA;22,,+--=A:=74444,333??877
@KGTQS:00048:00020
ACGCTCGACATGCCCAGGTACAGGAG
+
BBBBABA?@B@84968@=BBDDDBBB
@KGTQS:00048:00026
TACTGAGCTCCACACAC
+
89;;9@A>1/,,,,**,
@KGTQS:00048:00027
ATCAGACACGGACACAGCAGAACACAC
+
CBAABBBCBB>BBBAAC@??C@ECBBC
@KGTQS:00048:00028
TGATACGTCTCCTTCCTTAGTTACTTCA
+
B@@BBBBBB?B>BBD@B=<>A@BBB@DE
@KGTQS:00048:00031
AGCACTGTAGCTGTCACTAGTTACTTGT
+
@ADBCCDGBABBBBBABBBDA@BBB?AA
@KGTQS:00048:00032
TGATACGTCTCCTTCCTTAGTTACTTCA
+
BB@ABBCCBBB>@BD@B?BBB@BAA?BC
@KGTQS:00048:00037
TACTGAGCTACACACACAGAAAGATTGGT
+
BBBBBCCBBBBBCBCCCB999-8>>>B?B
@KGTQS:00048:00038
ACGCTCGACATGCCCAGGTACAGGAG
+
BBBBB??BCCC???>?B@BCCCD@BB
@KGTQS:00048:00039
TCTCTATGCGCTCCACATGTCTAAGGT
+
BCCCBBCCC@@?B@BBC99;ACC@CBC
@KGTQS:00048:00040
TAGTATCAGCCTCGCCATGACGAAGGTATTCC
+
BBCBBBCA@ABCBBB>?BBBBAB@D@C@A?@@
@KGTQS:00048:00042
AGCACTGTAGCTGTCACTAGTTACTTGT
+
??BCECCABBDCAA@BBBCCB@BBB@BB
@KGTQS:00048:00045
CGTGTCTCTAGGCACAGGATTTTGTGTAG
+
;<BBCCECCCCBCDABBBFCDD:C;;<@A
@KGTQS:00049:00004
TGATACGTCTCCTTCCTTAGTTACTTCA
+
BBAABBBBBBB@F@C@DAABB@?@A?BB
@KGTQS:00049:00005
ACGAGTGCGTTCCCCATGTCGTAGGTACTC
+
AABBBB@;892999/9999ABBBD@C<<<B
@KGTQS:00049:00008
TACTGAGCTACACACACAGAAAGATTGGT
+
@?;9<ACBB@AACBCCBA844-9==<@CC
@KGTQS:00049:00010
TACTGAGCTACCACACACAGAAAGATTGT
+
9;<88CA984494444444444-44;243
@KGTQS:00049:00011
TCTCTAATGGCTCCACATGTCTAAGGT
+
448611,//564424444944449924
@KGTQS:00049:00013
CGTGTCTCTAGGCACAGGATTTTGTGTAG
+
BBBBBBCCCBB?BBCDCA@AA?6=?=?A@
@KGTQS:00049:00019
TACTGAGCTACACACACAGAAAGATTGGT
+
AAABBBBBBBBBBCCD>9444-9=A?C@C
@KGTQS:00049:00022
ATCAGACACGGACACAGCAGAACACAC
+
?@@BCBB?9;7;A=@@BBBBC@CBBBC
@KGTQS:00049:00023
TAGTATCGCCTCGCCATGACGAAGGTATTCC
+
BBBBCDDCB@B?@@=@;;;ABB7;8<@@=A@
@KGTQS:00049:00027
TCTCTATGCGCTCCACATGTCTAAGGT
+
BBBCBBBBBBB?BACCDB@@@AA@C?A
@KGTQS:00049:00029
TACTGAGCTACACACACAGAAAGATTGGT
+
ABCBCCCBBBBBCBCBAA@@@<@CCAC?B
@KGTQS:00049:00037
TAGTATCAGCCTCGCCATGACGAAGGTATTC
+
==@;499=@@=BCCD@BC??A<<<=FCCCAE
@KGTQS:00049:00040
TAGTATCAGCCTCGCCATGACGAAAGGTATTCCA
+
A@@@@@B;<<A?@9;7<@@@B944-4:99222*,
@KGTQS:00049:00042
CGTGTCTCTAGGCACAGGATTTTGTGTAG
+
BBBECCCCCCC@DBCBC?BBDD:AABBBB
@KGTQS:00049:00047
TCTCTATGCGCTCCACATGTCTAAGGT
+
=@?A;:<<<BABA=AA;;9>99969>B
@KGTQS:00049:00048
ATATCGCGAGGGTATGGAAGACTCTATA
+
BBAA@BBBCCC>CCBB@C@CCCCCCBBB
@KGTQS:00049:00049
ACACTGTAGCTGTCACTAGTTACTTGT
+
BBBBCCCBBBCBBBBCBB@A=>A?59;
@KGTQS:00004:00052
CGTGTCTCTAGGCACAGGATTTTGTGTAG
+
BBBEDCCABBC@CBCCEAAAAA6@BA@AC
@KGTQS:00004:00056
TACTGAGCTACACACACAGAAAGATTGGT
+
448=BCDCBBABBBCCABAAB===?6:8;
@KGTQS:00004:00058
ACGAGTGCGTTCCCCATGTCGTAGGTACTC
+
BBB??@CA>>5999-999<BCCBC@;<<AC
@KGTQS:00004:00059
TGATACGTCTCCTTCCTTAGTTACTTCA
+
=BACB?>AB@>;@8<6;=A@@=@@B@BA
@KGTQS:00004:00062
TGATACGTCTCCTTCCTTAGTTACTTCA
+
=AAAAABBB?B?B@B@CABBB?BBC@DC
@KGTQS:00004:00068
TAGTATCAGCCTCGCCATGACGAAGGTATTCC
+
BBCBBBBBBC@BB9:9;CDBBBB@CABB@@A?
@KGTQS:00004:00075
ACGCTCGACATGCCCAGGTACAGGAG
+
BBBABBBCB@;4996;ABACCAA?AC
@KGTQS:00004:00076
TAGTATCAGCCTCGCCATGACGAAGGTATTCC
+
BBDBCDCBAB?==998;@B?B;96<>A@AAB>
@KGTQS:00004:00080
ATCAGACACGGACACAGCAGAACACAC
+
CA@@BBBCCB@BBCBCBCC;;;;C@@A
@KGTQS:00004:00083
TCTCTATGCGCTCCACATGTCTAAGGT
+
BBBBAAABBBCBB@CBCAAADCC@CAB
@KGTQS:00004:00086
TACTGAGCTACACACACAGAAAAGATTGGT
+
BACBBEDBABBBBBC;@;8844/99968<?
@KGTQS:00004:00087
TACTGAGCTACACACACAGAAAGATTGGT
+
AABBBBDCBBBCCBB?@@99809>><A@B
@KGTQS:00004:00088
TCTCTATGCGCTCCACATGTCTAAGGT
+
CCCCCBBCBBBCC@BBBBCEDEC@CAD
@KGTQS:00004:00089
AGCACTGTAGCTGTCACTAGTTACTTGT
+
ABBBBBCCB@B@BBBBBBCCC@DBB?BC
@KGTQS:00004:00094
TATACGTCTCCTTCCTTAGTTACTTCA
+
BAABBCCBBB@CCE@BEABB@BAA@BC
@KGTQS:00004:00095
ACGAGTGCGTTCCCCATGTCGTAGGTACTC
+
BBBBBCCCA>6994,9BBCCCCCC@@AABC
@KGTQS:00004:00099
AGCACTGTAGCTTTCACTAGTTACTTGT
+
ABBBBBBCBBBBBBABBCCCC@C??=@C
@KGTQS:00005:00050
ATCAGACACGGACACAGCAGAACACAC
+
CAABDCBCCD>ABBA@?BB<;9<CCCC
@KGTQS:00005:00052
TACTGAGCTACACACACAGAAAGATTGGT
+
CB9<<CDCDCCBBBCCC@9996;AB@E@B
@KGTQS:00005:00053
TCTCTATGCGCTCCACATGTCTAAGGT
+
BBEDA@ACCCCCB@DDCC@AACC@CCC
@KGTQS:00005:00059
TACTGAGCTACACACACAGAAAGATTGGT
+
@?@BBBBBBBBBBBCDA@994-9@?>B@C
@KGTQS:00005:00063
ACGAGTGCGTTCCCCATGTCGTAGGTACTC
+
BBB>?@CC=92999-9@@ACCCCCABAAAB
@KGTQS:00005:00064
CGTGTCTCTAGGCACAGGATTTTGTGTAG
+
BBCBBCCCBCC@BBBCB?===96=?9=@B
@KGTQS:00005:00068
AGCACTGTAGCTGTCACTAGTTACTTGT
+
BBDCBABFCBBABBBBBBCCC?BBB@BB
@KGTQS:00005:00071
ATCAGACACGGACACAGCAGAACACAC
+
A?>BAA@BBB?AAB@@AEIAA=ABBAB
@KGTQS:00005:00073
ACGCTCGACATGCCAGGTACAGGAG
+
C@??DCBBBBCCC@BE?ABCCC@CC
@KGTQS:00005:00077
TGATACGTCTCCTTCCTTAGTTACTTCA
+
ABBBBBBBBBB@B@D@CABBA>BDCACD
@KGTQS:00005:00082
AGCACTGTAGCTGTCACTAGTTACTTGT
+
;<DCDCDCBBBBAAABCBCGB?BAA?BC
@KGTQS:00005:00083
TGATAAGTCTCCTTCCTTAGTTACTTCA
+
BBBBB@DBAAB?B@B@C@B@?=ACC?BD
@KGTQS:00005:00084
CGTGTCTCTAGGCACAGGATTTTGTGT
+
CCBBBCCDCCC@CBCCC@CCCC:CDA8
@KGTQS:00005:00087
AGCACTGTAGCTGTCACTAGTTACTTGT
+
@ACCCBCCBBB@BBBBBBCCD?AAA@CD
@KGTQS:00005:00089
AGCACTGTAGCTGTCACTAGTTACTTGT
+
@AECECCCBBBB??=BBCCDA?BBC@CC
@KGTQS:00005:00091
ACGAGTGCGTTCCCCATGTCGTAGGTACTC
+
BBB>ABCBCA7;99/9BABCCCCC@@AACC
@KGTQS:00005:00098
CGTGTCTCTAGGCACAGGATTTTGTGTAG
+
999ABBDHB@@>?CA@??9999-9B@@BC
@KGTQS:00006:00050
ATCAGACACGGACACAGCAGAACACAC
+
CCBBBBBBBB@CCCC@AAACBBBBBCB
@KGTQS:00006:00055
ACGAGTGCGTTCCCCATGTCGTAGGTACTC
+
BBBBBB@9>>5999-9999BCBAB@@<==A
@KGTQS:00006:00058
TGATACGTCTCCTTCCTTAGTTACTTCA
+
BA>@BBCEBBB@BAD@CA>BBA?=A@BC
@KGTQS:00006:00062
CGTGTCTCTAGGCACAGGATTTTGTGTAG
+
BBBBBBBBBBB?BBBCHACEEB9BBBABB
@KGTQS:00006:00063
TGATACGTCTCCTTCCTTAGTTACTTCA
+
AAAAABBBBBB?B@C@CC>==@>>A?@C
@KGTQS:00006:00066
CGTGTCTCTAGGCACAGGATTTTGTGTAG
+
CCCCBCBAAAA@CCCCEDCECC9CCB@@@
@KGTQS:00006:00071
ACGCTCGACATGCCCAGGTACAGGA
+
BBBBBAAACCDCCC>AB?BBDCCAB
@KGTQS:00006:00080
TCTCTATGCGCTCCACATGTCTAAGGT
+
BBBCAAABBCBAA@CCCB???CF@F?@
@KGTQS:00006:00081
TGATACGTCTCCTTCCTTAGTTACTTCA
+
BBB?@BBCBBB@B@C@CBAAA@BBC@BD
@KGTQS:00006:00086
TAGTATCAGCCTCGCCATGACGAAGGTATTCC
+
CADBBBCA@@>@A;;6;@@@@<<<=ABBBACA
@KGTQS:00006:00089
ATCAGACACGGACACAGCAGAACACAC
+
BBBB?A>BBA=A@C@?@CB<;9<C@@B
@KGTQS:00007:00050
ATCAGACACGGACACAGCAGAACACAC
+
A??ACCBCAB?BCCCBCBCBB?BBBBC
@KGTQS:00007:00051
ATATCGCGAGGGTATGGAAGACTCTATA
+
BBAABBCCCCC?CCCB>B?CBBBB>A;7
@KGTQS:00007:00053
TCTCTATGCGCTCCACATGTCTAAGGT
+
CCCCBBBCCCCBB@EDDBBABCC@C@B
@KGTQS:00007:00054
TCTCTATGCGCTCCACATGTCTAAGGT
+
BABBCC@@ADDCC?DCCB???AA@CBC
@KGTQS:00007:00055
TAGTATCAGCCTCGCCATGACGAAGGTATTCC
+
CCCBCBCA?@;>=995;@BACCCACC::>AC@
@KGTQS:00007:00057
TCTCTATGCGCTCCACATGTCTAAGGT
+
BCBCCCCDDDCBC?BBCBBBBCC@C@B
@KGTQS:00007:00058
CGTGTCTCTAGGCACAGGATTTTGTGTAG
+
BBBBBBDCBCB?BDCBB?BDD@6?@@@@B
@KGTQS:00007:00059
ATCAGACACGGACACAGCAGAACACAC
+
BB@@>ABABA?BAAACEBDBB@BBBBB
@KGTQS:00007:00062
TAGTATCAGCCTCGCCATGACGAAGGTATTCC
+
BBBBBAAADC@CC;99<BBABAA@ACCCC@C@
@KGTQS:00007:00064
ATATCGCGAGGGTATGGAAGACTCTATA
+
B@?@@BCCCDE@FBB@@C@BBBBBAAA?
@KGTQS:00007:00065
TACTGAGCTACACACACAGAAAGATTGGT
+
A@BEFCDDB@??AAABA@9;;8;BA@C@B
@KGTQS:00007:00066
CGTGTCTCTAGGCACAGGATTTTGTGTAG
+
BBBEBBBCA@A@DCCBC@CEDD:CCCBEC
@KGTQS:00007:00068
TACTGAGCTACACACACAGAAAGATTGGT
+
AABBBBBBBBBABBCDAA994-9>@>B@D
@KGTQS:00007:00070
TAGTATCAGCCTCGCCATGACGAAGGTATTCC
+
BBBBBCCCCD@AB??=@CCCCCB?CBDFC@B@
@KGTQS:00007:00077
TGATACGTCTCCTTCCTTAGTTACTTCA
+
BDCBBBCCCCC@B?CEFABBBCDCC@CC
@KGTQS:00007:00079
AGCACTGTAGCTGTCACTAGTTACTTGT
+
@@BCBBCCCBCBBBBBBBBBB@BBB@BB
@KGTQS:00007:00080
TCTCTATGCGCTCCACATGTCTAAGGT
+
BBDCACBECBCCCAC@A?CCCEC@CAC
@KGTQS:00007:00084
ACGCTCGACATGCCCAGGTACAGGAG
+
BB??BBBCBDA9;;6;C?ABBBBABB
@KGTQS:00007:00087
TCTCTATGCGCTCCACATGTCTAAGGT
+
BCBBBBBBBBBBB@CDDBBBBCC@C@B
@KGTQS:00008:00050
AGCACTGTAGCTGTCACTAGTTACTTGT
+
@@CCCBBD?@@BABBABBBBA@AAA@BB
@KGTQS:00008:00057
ACGAGTGCGTTCCCATGTCGGTACTC
+
CCA;;<CCAB===<?99<ABCCAACC
@KGTQS:00008:00062
TGATACGTCTCCTTCCTTAGTTACTTCA
+
BBC@@@BA@AB@CBEADACCB=?@C@CC
@KGTQS:00008:00064
TGATACGTCTCCTTCCTTAGTTACTTCA
+
CCCCCCC@@?C@CAC@C@BBBBBBB@CE
@KGTQS:00008:00067
ATCAGACAAGGACACAGCAGAACACAC
+
BAAAABBB@B@BBBBCCCCBB?BBB?B
@KGTQS:00008:00073
TACTGAGCTACACACAAAGAAAGATTGGTGC
+
BBBBBBCA??BBCCBCC>BCC>>??@D@BCC
@KGTQS:00008:00074
TAGTATCAGCCTCGCCATGACGAAGGTATTCC
+
BBBBCDCBBAE==;98;BB@BAA@A@CCDBC?
@KGTQS:00008:00076
AGCACTGTAGCTGTCACTAGTTACTTGT
+
@?BCBABDBBBBBBBBBBBDAEABB@BA
@KGTQS:00008:00077
TCGAGTGCGTTCCCCATGTCGTAGGTACTC
+
4@=?==@;996999/4;@BCC<;;>AA?@B
@KGTQS:00008:00081
ATCAGACACGGACACAGCAGAACACAC
+
B@@@BBBCBB?BBAB>BBB;;9<CBBB
@KGTQS:00008:00083
ATATCGCGAGGGGTATGGGAAAGACTCTATAG
+
BB>==9;;99BB/99999-44-4944333371
@KGTQS:00008:00092
TGATACGTCTCCTTCCTTATTTACTTCA
+
AAAA@@BBBBC@C@C@DFBCC>BCEACC
@KGTQS:00008:00094
CGTGTCTCTAGGCACAGGATTTTGTGTAG
+
BCCCCCCCABBACCCCCACCDC:CCCCCC
@KGTQS:00008:00095
TGATACGTCTCCTTCCTTAGTTACTTCA
+
BBAAAAAA@@@@A@C@C@BBB@?@A@BC
@KGTQS:00008:00097
ATATCGCGAGGGTATGGAAGACTCTATA
+
?@?CBBBDCCCACCCC@B?;9<BBCCCC
@KGTQS:00009:00050
TACTGAGCTACACACACAGAAAGATTGGT
+
B@?ABCCCCCBBBCCCCBBBB>ECC@C@B
@KGTQS:00009:00053
CGTGTCTCTAGGCACAGGATTTTGTGTAG
+
BBBBBFBAC?=@BBDEB>:444,4;;?AB
@KGTQS:00009:00054
ACGAGTGCGTTCCCCATGTCGTAGGTACTC
+
BCBBBB@>@?5999-9@@>>@<;;?BBCBG
@KGTQS:00009:00056
TCTCTATGCGCTCCACATGTCTAAGGT
+
CCCCBBBCCCCBB?DCBB@?@CCCH@C
@KGTQS:00009:00057
TACTGAGCTACACACACAGAAAGATTGGT
+
ABBBA@@@AAAB@BBDCB@AA=?BDAB?B
@KGTQS:00009:00058
ATCAGACACGGACACAGCAGAACACAC
+
BB:<<BBCGD@C@AABBBEAA?ADDFA
@KGTQS:00009:00060
AGCACTGTAGCTGTCACTAGTTACTTGT
+
<<CDDCCCBBBBBB@@AAABC@AAA@BB
@KGTQS:00009:00061
TACTGAGCTACACACACAGAAAGATTGGT
+
BBBBBBABABBBBABECBBB==BBB>A@C
@KGTQS:00009:00066
CGTGTCTCTAGGCACAGGATTTTGTGTAG
+
BBBCCDDCA@A@BB?@A@CEDG9GAA@A@
@KGTQS:00009:00071
TAGTATCAGCCTCGCCATGACGAAGGTATTCC
+
BBCCECCA@@@@@@@=@CCCCCB@CBCBC>@>
@KGTQS:00009:00077
TCTCTATGCGCTCCACATGTCTAAGGT
+
CCCC::=CCCJCC@BBBBBCCCCAC@C
@KGTQS:00009:00078
ATATCGCGAGGGTATGGAAGACTCTATA
+
BBB??AACBCC>CBCC@C@CBCCAA@;;
@KGTQS:00009:00079
ATATCGCGAGGGTATGGAAGACTCTATA
+
AABBBBBBCDD@ECBB@B@CBCBCBB@:
@KGTQS:00009:00080
ACGCTCGACATGCCCAGGTACAGGAG
+
BBBBBBBCCCCCCC>DC@CACCDBAB
@KGTQS:00009:00083
TAGTATCAGCCTCGCCATGACGAAGGTATTCC
+
CBCA@ACDCC@CC;9:;B@@>:;8=CBBE?A@
@KGTQS:00009:00084
TACTGAGCTACACACACAGAAAGATTGGT
+
@?@@AAA@@@AAAACC?A9996;???C@C
@KGTQS:00009:00092
TACTGTGCTACACACACAGAAAGATTGGT
+
AAADFFCCABBC??ABBB99909>?=@AD
@KGTQS:00009:00099
TCTCTATGCGCTCCACATGTCTAAGGT
+
BBCBAA?BBBDAA?ABBBBBBAA?ABA
@KGTQS:00010:00050
ATCAGACACGGACACAGCAGAACACAC
+
BAABEBBCBB@BBABCC@ABBAAABAB
@KGTQS:00010:00054
TACTGAGCTACACACACAGAAAGATTGGT
+
BBBA>>AABBAA=AADBBBBB=ABB@C@A
@KGTQS:00010:00057
TACTGAGCTACACACACAGAAAGATTGGT
+
A?BBBBBBBBA@@@BDDCCCD>BBCAC@C
@KGTQS:00010:00061
AGCACTGTAGCTGTCACTAGTTACTTGT
+
?ABBDCDDABABCBB@BABDC@@@B@BC
@KGTQS:00010:00063
ACACTGTAGCTGTCACTAGTTACTTGT
+
BBBCCCB@ABBBBB9;:<CC@CBB@B@
@KGTQS:00010:00064
TGATACGTCTCCTTCCTTAGTTACTTCA
+
BCB?@?C;;<CBCDEBD@BBB@B@A@AB
@KGTQS:00010:00071
ACGCTCGACATGCCCAGGTACAGGAG
+
@@?A?>@BA@@<<;7<C@CDCGFBCB
@KGTQS:00010:00076
TGATACGTCTCCTTCCTTAGTTACTTCA
+
BBA?BBBBBBB@B@C@CABBB@BBB@CD
@KGTQS:00010:00077
TACTGAGCTACACACACAGAAAGATTGGT
+
@@ADDDCBBABBBBCDCB9998<CCAC@C
@KGTQS:00010:00078
TCTCTATGCGCTCCACATGTCTAAGGT
+
BBD@@DCCCBDBC@DCCD:;;FCAD@C
@KGTQS:00010:00085
AGCACTGTAGCTGTCACTAGTTACTTGT
+
BBCEBABEBBBBBBBBB@@@@?BBBABB
@KGTQS:00010:00099
CGTGTCTCTAGCACAGGATTTTGTGTAG
+
A@BAACDB>113@CCBABBBB9CBBCCC
@KGTQS:00011:00052
ATATCGCGAGGGTATGGAAGACTCTATA
+
BABBBAAACCC@F@@B?B?CBBB??>>;
@KGTQS:00011:00053
TGATACGTCTCCTTCCTTAGTTACTTCA
+
?A@@BBBBBBC?B@CCFAABA@BBB@BB
@KGTQS:00011:00057
TGATACGTCTCCTTCCTTAGTTACTTCA
+
=AAAAAAAAAB@B@D@C@ABB@B@@BBF
@KGTQS:00011:00065
ACGCTCGACATGCCCAGGTACAGGAG
+
B@>?CCDCCCCBCC>@B>BBBBC@AA
@KGTQS:00011:00067
ATATCGCGGGGGTATGGAAGACTCTATA
+
BB@@???@CCC3BBCCCC@CCDCCCCCD
@KGTQS:00011:00068
ATATCGCGAGGGTATGGAAGACTCTATA
+
BA@@@BBABBH@CEAA?C@DECCBBAAA
@KGTQS:00011:00073
TCTCTATGCGCTCCACATGTCTAAGGT
+
BBBBBBBB@@@AA@BDCBAABECBD@B
@KGTQS:00011:00077
ACGAGTGCGTTCCCCATGTCGTAGGTACTC
+
BB>AAABBB@2444,999;BCCCC@CBA@@
@KGTQS:00011:00084
TCTCTATGCGCTCCACATGTCTAAGGT
+
BBBBBBBEEECCB@BAAAIDCCC@C@C
@KGTQS:00011:00091
TCTCTATGCGCTCCACATGTCTAAGGT
+
BABACCCCDFBBB@CDDCBBBDDCEAC
@KGTQS:00012:00051
ACGAGTGCGTTCCCCTGTCGTAGGTACTC
+
ABBBBBBCBB>AAA6?ACBCCCC@C:;:A
@KGTQS:00012:00056
TACTGAGCTACACACACAGAAAGATTGGT
+
BB@@ABBBBBBB@AAEFDDBB?BBB@B?B
@KGTQS:00012:00058
ACGAGTGCGTTCCCCATGTCGTAGGTACTC
+
B=;?BABCCB?BCB:C=@@@@@@@?A<<<A
@KGTQS:00012:00061
TGATACGTCTCCTTCCTTAGTTACTTCA
+
AAABBBC???B?C@CAC@BBA@@@@@@@
@KGTQS:00012:00062
AGCACTGTAGCTGTCACTAGTTACTTGT
+
BA@@==A9>=94;99==?CCB;=<@=9;
@KGTQS:00012:00065
ATATCGCGAGGGTATGGAAGACTCTATA
+
BBBB@@@DCCC>CCBB@B@BBBA@BBC?
@KGTQS:00012:00067
TATGAGCTACACACACAGAAAGATTGGT
+
;111;;BBCCBBBBC@@<<<19AA>B@B
@KGTQS:00012:00077
TCTCTATGCGCTCCACATGTCTAAGGT
+
@@DBBBBCCCCBC@CCCBBCCDCDGBB
@KGTQS:00012:00083
ATATCGCGAGGGTATGGAAGACTCTATA
+
C@BBBBA@AAA<ABCC?E@CECCBBBC@
@KGTQS:00012:00086
TGATACGTCTCCTTCCTTAGTTACTTCA
+
CCBCACCBB9;8<@CAFDBCB?BCC@CD
@KGTQS:00012:00089
ATCAGACACGGACACAGCAGAACACAC
+
BB@@BBBB@@>@CEAABCCA@>ACCAC
@KGTQS:00012:00096
TACTGAGCTACACACACAGAAAGATTGGT
+
B?@BBABBBB??BBCDAA994-9>=<@BC
@KGTQS:00012:00098
TACTGAGCTACACACACAGAAAGATTGGT
+
AACCFCCDCCAAAAAA@D9998;AF>C@C
@KGTQS:00013:00053
TAGTATCAGCCTCGCCATGACGAAGGTATTCC
+
BBBBCDDCBDACBBB?BBBBBBB@D@C@A>@A
@KGTQS:00013:00055
ATATCGCGAGGGTATGGAAGACTCTATA
+
BB@AABCCCDC>CABB?BBCCCCBBB?<
@KGTQS:00013:00056
ATATCGCGAGGGTATGGAAGACTCTATA
+
BABCCCB?@AB9@?;;:<BAABBBAABB
@KGTQS:00013:00057
TACTGAGCTACACACACAGAAAGATTGGT
+
BBBBBBA@?BBBBBBBBAAAC?BAA>>:;
@KGTQS:00013:00059
CGTGTCTCTAGGCACAGGATTTTGTGTAG
+
BABBAABCBBB@CBEB@?4444,499>AC
@KGTQS:00013:00060
ATATCGCGAGGGTATGGAAGACTCTAT
+
BBABBBBBCCC@B@@@@A?BBBB>>A:
@KGTQS:00013:00061
ATATCGCGAGGGTATGGAAGACTCTATA
+
BB??@BCCECEBCCC@@C@AABBBBA@@
@KGTQS:00013:00064
CGTGTCTCTAGGCACAGGATTTTGTGTAG
+
;<DCJECCBBB@BBBBF@@AAA7AAABEC
@KGTQS:00013:00067
CGTGTTCTCGTAGGCACATGGATTTGTGTAG
+
@BA9451<1////,/444498449144449B
@KGTQS:00013:00072
CGTGTCTCTAGGCACAGGATTTTGTGTAG
+
CBDCCCDCCCC@BBBBCACCCD:CCBAAC
@KGTQS:00013:00073
ATCAGACACGGACACAGCAGAACACAC
+
BBDBCA?@CB?BBCBBBAA;;8<B?>A
@KGTQS:00013:00076
ATCAGACACGGACACAGCAGAACACAAG
+
BCA@ABBBBA?BBBBBDCCA;;72,,*,
@KGTQS:00013:00077
CGTGTCTCTAGGCACAGGATTTTGTGTAG
+
CBBBBCCCCAB?ACCBA@ABDD:AABBBB
@KGTQS:00013:00094
TACTGAGCTACACACACAGAAAGATTGGT
+
?ABBBBCCBBBBCC@AACBAA:==>4958
@KGTQS:00013:00095
ACGCTCGACATGCCCAGGTACAGGAG
+
BBBBBBBBDCB?>?<>B?BBCCD@BB
@KGTQS:00013:00099
ATATCGCGAGGGTATGGAAGACTCTATA
+
B>@@BAACABC?CC==@C@BBBBBABAA
@KGTQS:00014:00057
TCTCTATGCGCTCCACATGTCTAAGGT
+
BAAACDBCDCCBC@CD?@999996969
@KGTQS:00014:00058
ACGCTCGACATGCCCAGGTACAGGAG
+
BBBBBBCDBBBBBC?BB??@?=A>@B
@KGTQS:00014:00064
TAGTATCAGCCTCGCCATGACGAAGGTATTCC
+
BBBCCCB::<BBB@A>@BCBBCB@C@A?A?A?
@KGTQS:00014:00066
ACGCTCGACATGCCCAGGTACAGGAG
+
B???;9<BCCBAAA8<;?@@ADDBDC
@KGTQS:00014:00070
TGATACGTCTCCTTCCTTAGTTACTTCAGTGT
+
BBBBBCB??AA=AAGDIBBBC@CCCA>77,))
@KGTQS:00014:00072
TGATACGTCTCCTTCCTTAGTTACTTCA
+
CCBBBBC::>C@CCCADBCCC@BBDACC
@KGTQS:00014:00073
TAGTATTAGCCTCGTCATGACGAAGGTATTCC
+
BBCBCCBD@@=??@BBBCCEE@A>AFBCB@C@
@KGTQS:00014:00078
TAGTATCAGCCTCGCCATGACGAAGGTATTCC
+
BBCA@AB@@>;>>995;?@>>9969?999595
@KGTQS:00014:00082
TACTGAGCTACACACACAGAAAGAATTGGT
+
BABADB@@9;;<<BBBA981/+/-+-*,*,
@KGTQS:00014:00083
TAAGGTTAATTCCAAGGCCCCTTCCGGCCCCAATTGGAACCGGAAAAGGGGTTAATTTCCCCAATTCCAAC
+
88,/,4245929>??E@CBB49595969@?4@<@<@6969<?<@BB4@@@,92424914;;2A89698989
@KGTQS:00014:00091
ATATCGCGAGGGTATGGAAGACTCTATA
+
BBBBBCCCDCC?CCCB@A@BCBBBBABB
@KGTQS:00015:00051
CGTGTCTCTAGGCACAGGATTTTGTGTAG
+
BDCCCBBAAAB@BBBB;:4444-99999B
@KGTQS:00015:00053
AGCACTGTAGCTGTCACTAGTTACTTGT
+
<<DCECCDBBBB?AABCBBDD??=?;=@
@KGTQS:00015:00054
ATATCGCGAGGGTATGGAAGATCTATAGAGG
+
BCBBBBBBBCD@DCBB?B@CCCBBBBBBBB?
@KGTQS:00015:00056
TGATACGTCTCCTTCCTTAGTTACTTCA
+
BBBBBBBCCDC@B@B>A??A@?BBB?BB
@KGTQS:00015:00060
ATATCGCGAGGGTATGAAGACTC
+
@;9<;@99911+/////7////.
@KGTQS:00015:00066
TAGTATCAGCCTCGCCATGACGAAGGTATTCCGCTG
+
BBBBCCC@@AABB@A>ACDCB@B@CBCCC?B?BD@A
@KGTQS:00015:00070
ATATCGCGAGGGTATGGAAGACTCTATA
+
BBBBBBBBCCC@CDCC@B@EBBBB>?B?
@KGTQS:00015:00073
AGCACTGTAACTGTCACTAGTTACTTGT
+
B:<?CHDCB?BBBBBBBB@A??999;99
@KGTQS:00015:00079
ACGAGTGCGTTCCCCATGTCGTAGGTACTC
+
BBBBBBBBAA==9929=@@BCCBB?B;<<B
@KGTQS:00015:00094
TAATATCAGCCTCGCCATGAGGAAGGTATTCC
+
<;BBBBCBA=;<@::8;BBBB;<;=?B@B=A=
@KGTQS:00015:00095
TAGTATCAGCCTCGCCATGACGAAGGTATTCC
+
BBBBBAC::;<>>9959?@>><;;>@AAB?B>
@KGTQS:00015:00097
CGTGTCTCTAGGCACAGGATTTTGTGTAG
+
@AABBCCCCBB@BBBBD@BBBA9BB===?
@KGTQS:00016:00050
ATCAGACACGGACACAGCAGAACACAC
+
B9:;99899424;BBCCCA>>;>999>
@KGTQS:00016:00053
ACGCTCGACATGCCCAGGTACAGGAG
+
BB@AB99:CCCCCB>>>===@@C@AA
@KGTQS:00016:00055
ACGAGTGCGTTCCCCATGTCGTAGGTACTC
+
BCABCBCBBB@ACH:E;;99999948989>
@KGTQS:00016:00056
TCTCTATGCGCTCCACATGTCTAAGGT
+
BBBBBABCCCB?BACECB@?;;;>@;?
@KGTQS:00016:00059
TGATACGTCCTTCAGTGC
+
ABBBBBB??>@@CCBAAB
@KGTQS:00016:00060
TCTCTATGCGCTCCACATGTCTAAGGT
+
BBCGAAACCCCBB@CDC??@@??6969
@KGTQS:00016:00061
TACTGAGCTACACACACAGAAAGATTGGT
+
BCABBBBBBBBBABBCCB?BB>CBB@B?B
@KGTQS:00016:00064
CGTGTCTCTAGGCACAGGATTTTGTGTAG
+
CBBBBCCCBB@@CBBAA<9444,4?=>>@
@KGTQS:00016:00067
ACGAGTGCGTTCCCCATGTCGTAGGTACTC
+
BBAC?@AACB=@AA8BAABBB@995;<<AD
@KGTQS:00016:00072
TAGTATCAGCCTCGCCATGAGGAAGGTATTCC
+
CABCCDCCCF@BAAB?BCCCC?A@BDDDA?A@
@KGTQS:00016:00075
AGCACTGTAGCTGTCACTAGATTACTTGT
+
A@;949?9>99=9444499:44:;49594
@KGTQS:00016:00078
AGCACTGTAGCTGTCACTAGTTACTTGT
+
AADDCBGDBDCCDDAAACCDCCCCC>BB
@KGTQS:00016:00079
CGTGTCTCTAGGCACAGGATTTTTGTGTAG
+
>=?BB?@@99969@@99699999+9@@>=>
@KGTQS:00016:00083
TCTCTATGCGCTCCACATGTCGTACTG
+
BAAABBBCCDDCC?CCCCCC<==ECCC
@KGTQS:00016:00090
ATATCGCGAGGGTATGGAAGACTCTATA
+
B@BABBB?@AH@CB;;9<@B@@@BB?=:
@KGTQS:00016:00095
CGTGTCCTAGGCACAGGATTTTGTGTAG
+
BCBBBC@DBB@CCDBA?ACDD:AABBCC
@KGTQS:00017:00050
ACGAGTGCGTTCCCCATGTCGTGAGTACTC
+
BBABCBBBBB@ACC:D:;99=89997899=
@KGTQS:00017:00055
CCATGACGAAGGTATTCC
+
CBBBBABBB@B@C@?>A@
@KGTQS:00017:00056
ATCAGACACGGACACAGCAGAACACAC
+
ABBBBBB?>>@DDBB999999599984
@KGTQS:00017:00058
CGTGTCTCTAGGCACAGGATTTTGTGTAG
+
BBBCBBD?A@DADCB=??9994/999??B
@KGTQS:00017:00060
TAGTATCAGCCTCGCCATGACGAAGGTATTCC
+
AABBCDD@AA@B?@AACCBDCCC?B@B;:;<A
@KGTQS:00017:00068
TGATACGTCTCCTTTCCTTAGTTACTTCA
+
?AABBBB>>?B@BC?C@C@BBB@AAA@BD
@KGTQS:00017:00070
ATCAGACACGGACACAGCAGAACACAC
+
A??AA@>@AB?BBBCCCBBBBABBB?B
@KGTQS:00017:00075
TGATACGTCTCCTTCCTTAGTTACTTCA
+
ABA?@BC@8//,/,1,/79;B=@BB@AB
@KGTQS:00017:00080
TCTCTATGCGCTCCACATGTCTAAGGT
+
BBCCDCBBBBBBC?BBCBBBDEC@A?B
@KGTQS:00017:00081
ATCAGACACGGACACAGCAGAACACAC
+
BBBBBBBB??=?BBCBCCB<;;;CAAB
@KGTQS:00017:00085
CGTGTCTCTAGGCACAGGATTTTGTGTAG
+
B@CCB@@?99;59@B<<<<DBB7A@>>>>
@KGTQS:00017:00088
ATCAGACACGGACACAGCAGAACACAC
+
BBBBBCABBC?BBCCFCBBCB@BBBBB
@KGTQS:00017:00096
CGTGTCTCTAGGCACAGGATTTTGTGTAG
+
CCCCBCBC=:;79>>@@<9999/<AABCC
@KGTQS:00018:00052
CGTGTCTCTAGGCACAGGATTTTGTGTAAAGGC
+
@CCCCBBCBBB@BACCC@@?==29:999=:@=@
@KGTQS:00018:00053
TACTGAGCTACACACACAGAAAGATTGGT
+
BBBBBAA>BBBDBCC:;<@@@<ACCBC@B
@KGTQS:00018:00058
TAGTATCAGCCTCGCCATGACGAAGGTATTCC
+
CBDECAACCD>@ABB??BB?ABB>?=BAC=AA
@KGTQS:00018:00059
ATATCGCGAGGGTATGGAAGACTCTATA
+
BB@AABCDCCC>CDAA@C@B@BBAAAA?
@KGTQS:00018:00060
TAGTATCAGCCTCGCCATGACGAAGGTATTCC
+
BBBBBBCBCC@BBDB@BBBBBBB@C@CAC?A@
@KGTQS:00018:00061
ACGAGTGCGTTCCCCATGTCGTAGGTACTC
+
?@<@BACBBB>?==6=:;9@A@@C@A;<<A
@KGTQS:00018:00063
TAGTATCAGCCTCGCCATGACGAAGGTATTCC
+
9BBB@BCA=@<>>9959>>>>@B=A?@AA?AB
@KGTQS:00018:00067
CGTGTCTCTAGGCACAGGATTTTGTGTAG
+
BBBBBBCBBBB@BCBB@:44:4,4@=>>A
@KGTQS:00018:00094
TACTGAGCTACACACACAGAAAGATTGGT
+
@@ABBBBBABBDCBCB@@988-9??<@@C
@KGTQS:00019:00053
AGCACTGTAGCTGTCACTAGTTACTTGT
+
FBCCCCCD?A@BBCBABCCCB@BBB@BD
@KGTQS:00019:00055
TGATACGTCTCCTTCCTTAGTTACTTCA
+
BDCBBABBBBC@C@C@BAABB?BBC@BC
@KGTQS:00019:00059
TAGTATCAGCCTCGCCATGACGAAGGTATTCC
+
ABCBBBECCB@BBBD@CBEBACC@@@A;:8;@
@KGTQS:00019:00061
ACGAGTGCGTTCCCCATGTCGTAGGTACTC
+
BAAABBBBAA@ABC:D:9949999689999
@KGTQS:00019:00062
ATATCGCGAGGGTATGGAAGACTCTATA
+
?CBBCBBBAAA>CCCD@C@CCCBBBBB<
@KGTQS:00019:00063
AGCACTGTAGCTGTCACTAGTTACTTGT
+
@DDCDBCCBBCB@AABBBACB@B==;=@
@KGTQS:00019:00066
TAGTATCAGCCTCGCCATGACGAAGGTATTCC
+
BBBBAACBCC??BBBABBBBBCC@EACBG?A@
@KGTQS:00019:00068
ATATCGCGAGGGTATGGAAGACTCTATA
+
BBBBABBBCCCAECBB?CABBBBABCC@
@KGTQS:00019:00069
ACGAGTGCGTTCCCCATGTGTAGGTACTC
+
BBBBBBBBBB?BCC:D@?=@AA?<?@@>A
@KGTQS:00019:00071
AGCACTGTAGCTGTCACTAGTTACTTGT
+
<<CDCCCBBBBBBBBBBBBCB@CBB?BC
@KGTQS:00019:00075
TGATACGTCTCCTTCCTTAGTTACTTCA
+
A@@ABBB@@@B>B@C@CDBBC@CCEAAD
@KGTQS:00019:00080
TACTGAGCTACACACACAGAAAGATTGGT
+
A=??BBBBAABBAABECC;;99<CB@C@A
@KGTQS:00019:00083
ACGCTCGACATGCCCAGGTACAGGAG
+
BCCB==<999998909888==?@CCA
@KGTQS:00019:00087
AGCACTGTAGCTGTCACTAGTTACTTGT
+
BBCCCCCCCCCAAACCCCCCE@CBC@AA
@KGTQS:00019:00091
CGTGTCTCTAGGCACAGGATTTTGTGTAG
+
BBACCDCB@@@@BBBBC?BCDD:BBCBBB
@KGTQS:00020:00050
TAGTATCAGCCTCGCCATGACGAAGGTATTCC
+
ABBBDBCBBA79;;<6;BBBCCD@C@BBB@CA
@KGTQS:00020:00054
TACTGAGCTACACACACAGAAAGATTGGT
+
BABBBBBBBB@@BBCECCBBB?BBB@A?A
@KGTQS:00020:00055
ATCAGACACGGACACAGCAGAACACAC
+
?>>BBBBBBB@BC?@@BBBBB@BAA@C
@KGTQS:00020:00059
ATATCGCGAGGGTATGGAAGACTCTATA
+
BBBBBAABCDC?CAAA@B@BCCBEB@AA
@KGTQS:00020:00061
TGATACGTCTCCTTCCTTAGTTACTTCA
+
BBBBBBBBBBC@CAC@CE@@@@@AA@CC
@KGTQS:00020:00062
TAGTATCAGCCTCGCCATGACGAAGGTTTAC
+
ABBBCCEA@A@CBBCBCB;;;?:72*,,*,,
@KGTQS:00020:00067
TCTCTATGCGCTCCACATGTCTAAGGT
+
ACCCBAABBCCBC@CCA@>@@A=>@=@
@KGTQS:00020:00071
TCTCTATGCGCTCCACATGTCTAAGGT
+
BBCBAAACCBB?B@CFCA?>=B?>A>A
@KGTQS:00020:00075
ATCAGACACGGACACAGCAGAACACAC
+
AAAABBBB@@<BBBBBCBBBB@BBBBB
@KGTQS:00020:00077
ATCAGACACGGACACAGCAGAACACAC
+
ABBBBBB@??@BCCBCBCCBB@CBBAA
@KGTQS:00020:00079
ATATCGCGAGGGTATGGAAGACTCTATAGA
+
:399989:9:::499@696<@?@?88870,
@KGTQS:00020:00080
ATATCGCGGGTAGGTAGTGAAGACTCTAT
+
BBBBB=:88+---*,,,,/7778>@B@?=
@KGTQS:00020:00087
TCTCTATGCGCTCCACATGTCTAAGGT
+
CCBBAAACBBBBB@CBCBBC@AAAD@C
@KGTQS:00020:00094
TACTGAGCTACACACACAGAAAAGATTGGT
+
;<<C@AAH<;9A9999494444,4442377
@KGTQS:00021:00051
TAGTATCAGCCTCGCCATGACGAAGGTATTCC
+
BBCBBCCAAA@BCBB?BBBBAAC@C@DCCBC@
@KGTQS:00021:00053
ACGAGTGCGTTCCCCATGTCGTAGGTACTC
+
B?>?BBBB@@@ACC:C::9=@@8:8:;<9@
@KGTQS:00021:00054
ACGAGTGCGTTCCCCATGTCGTAGGTACTC
+
BB@ABBBBBB@BCC:D::9=AB;:7:;99>
@KGTQS:00021:00055
ATATCGCGAGGGTATGGAAGACTCTATA
+
@BBBBAAAABB?BA@@@B@BBBBBBB@?
@KGTQS:00021:00058
ATATCGCGGGGGTATGGAAGACTCTATA
+
BB>99944444+9@ACADACBDBBCBB?
@KGTQS:00021:00059
TCTCTATGCGCTCCACATGTCTAAGGT
+
@@ABBBCBBBDBC@BDCCCCAAA?C@?
@KGTQS:00021:00060
AGCACTGTAGCTGTCACTAGTTACTTGT
+
@@CCCCDCBBBBBBBAABCCD@DBC=??
@KGTQS:00021:00065
ACGAGTGCGTTCCCCATGTCGTAGGTACTC
+
CBBABBBHBB@BCD9C;;;@9;9@<?9999
@KGTQS:00021:00067
AGCACTGTAGCTGTCACTAGTTACTTGT
+
@ADCCCCC@AACBBBCBCCDC@BBA<==
@KGTQS:00021:00069
TAGTATCAGCCTCGCCATGACGAAGGTATTCC
+
BBBBCCB::>DCCDB@BBBBBBB@DBC@A>@@
@KGTQS:00021:00077
TACTGAGCTACACACACAGAAAGATTGGT
+
@@@CCCCBB@?@BBDECC?>>:=;;7748
@KGTQS:00021:00082
ATATCGCGAGGGTATGGAAGACTCTATA
+
<;@A@A>999909?=>295444437776
@KGTQS:00021:00085
CGTGTCTCTAGGCACAGGATTTTGTGTAG
+
BBBBBCBBCBB@BBBBC@BCCD:A@=999
@KGTQS:00021:00093
TACTGAGCTACACACACAGAAAGATTGGT
+
>@@CABBB@@@AAABDBBCCC@AA>5848
@KGTQS:00021:00094
ATCAGACACGGACACAGCAGAACACAC
+
BBA@ABBBBB=?ABBBBCC;;9;BBBB
@KGTQS:00022:00050
TATGAGCTACACACACAGAAAGATTGGT
+
,,,/8;BBCCCAAACCCBAB>BCC@C?@
@KGTQS:00022:00053
TCTCTATGCGCTCCACATGTCTAAGG
+
ACICCCCCCBBBF?CCD@>>999595
@KGTQS:00022:00054
CGTGTCTCTAGGCACAGGATTTTGTGTAG
+
BBBBBCC??BBAC@>99;9444/9?999@
@KGTQS:00022:00055
AGCACTGTAGCTGTCACTAGTTACTTGT
+
<=DDECDDBBB@@AAAA@@DB@CCC@@=
@KGTQS:00022:00057
TCTCTATGCGCTCCACATGTCTAAGGT
+
<<CDBABBACB;;79@@999991,1,/
@KGTQS:00022:00058
TCTCTTTGCGCTCCACATGTCTAAGGT
+
AAA@?@@ACDCBB@EEA?==:99<>7;
@KGTQS:00022:00067
ACGCTCGACATGCCCAGGTACAGGAG
+
B?>@C?@@B?>99919959999??A9
@KGTQS:00022:00068
ACGAGTGCGTTCCCCATGTCGTAGGTACTC
+
;A@@@BCAAA?BDC9B<<<999>><>9444
@KGTQS:00022:00069
CGTGTCTCTAGGCACAGGATTTTGTGTAG
+
BBBBBB@DBCC@BBA=::4444-9>>@@@
@KGTQS:00022:00071
ATATCGCGGGGTATGGAAGACTCTAT
+
BBABAB????7>BCCAB@BFCCDBBB
@KGTQS:00022:00076
TACTGAGCTACACACACAGAAAGATTGGT
+
BBBBCBBBABB@@@DDCBBEC?AAA=;:;
@KGTQS:00022:00077
ACGAGTGCGTTCCCCATGTCGTAGGTACTC
+
ABBBBBB@@A@ACC:D::9==>>>;>999@
@KGTQS:00022:00078
ATATCGCGAGGGTATGGAAGACTCTATA
+
BBBBBAABBDD@C?=?@C@CBBBCCAAA
@KGTQS:00022:00079
AGCACTGTAGCTGTCACTAGTTACTTGT
+
;@BCCCCEBBBB?AABAAABB@>@=<=A
@KGTQS:00022:00080
ATATCGCGAGGGTATGGAAGACTCTATA
+
BBBAABCBBBDBCCBB@C@CB@>@::::
@KGTQS:00022:00085
CGTGTCTCTAGGCACAGGATT
+
9@;<<@CCCAA?@A9996999
@KGTQS:00022:00086
CGTGTCTCTAGGCACAGGATTTTGTGTAG
+
BACCCDA@@@@?AABCCAAAA?6=@@@@@
@KGTQS:00023:00051
TAGTATCAGCCTCGCCATGACGAAGGTATTCC
+
BBBBCBCA@A@BBBB@BDCBCBD@B@A@A?AC
@KGTQS:00023:00056
ATCAGACACGGACACAGCAGAACACAC
+
CB@AAB@BBB@BBBCDDCDBD@CBBBB
@KGTQS:00023:00057
TGATACGTCTCCTTCCTTAGTTACTTCA
+
BBBBBBCBBBB>BAD@D@BBB?BBB@CD
@KGTQS:00023:00059
TCTCTATGCGCTCCACATGTCTAAGGT
+
BCCEBABCCFCBB@ECBB:::AAAEBC
@KGTQS:00023:00061
ATATCGCGAGGGTATGGAAGACTCTATA
+
BB???BBCBDD?CA@@@C@CBBBAAA@=
@KGTQS:00023:00062
ACGAGTGCGTTCCCCCATGTCAGTGACTC
+
@CB@?AA<<<,1111+/,0*******,/8
@KGTQS:00023:00063
ATCAGACACGGACACAGCAGAACACAC
+
ABBCBCCCCB?B@@BBCBBBB@BBBAA
@KGTQS:00023:00065
TGATACGTCTCCTTCCTTAGTTACTTCA
+
?@??BBBBBBB@B@C@EEAAB@BBB@DC
@KGTQS:00023:00066
AGCACTGTAGCTGTCACTAGTTACTTGT
+
44444@@::4994444444442441,//
@KGTQS:00023:00072
TAGTATCAGCCTCGCCATGACGAAGGTATTCC
+
BBBBEBB??ABCC;;9;BABBCD@C@C<==<C
@KGTQS:00023:00073
TGATACGTCGTCTTC
+
999A@C991-,,,*,
@KGTQS:00023:00075
TGATACGTCTCCTTCCTTAGTTACTTCA
+
ABBDCCBBCBB@B@CADA:<<BCFD@CD
@KGTQS:00023:00076
TACTGAGCTACACACACAGAAAGATTGGT
+
BBBBBCAA@BBBBABCDEBBB>BCC@B@A
@KGTQS:00023:00078
TGATACGTCTCGTCTTAGTAC
+
999BC@99-*****(((*,//
@KGTQS:00023:00080
CGTGTCTCTAGGCACAGGATTTTGTGTAG
+
ACDCCCDBBBB@BBBBC@AAAA9=?=>>A
@KGTQS:00023:00087
TAGTATCAGCCTCGCCATGA
+
BBBDCCCCCB?A>AA@CBBB
@KGTQS:00024:00052
ATCAGACACGGACACAGCAGAACCAC
+
?>?A@CBCCC@BCCDBCBCBC>A@AB
@KGTQS:00024:00053
AGCACTGTAGCTGTCACTAGTTACTTGT
+
;<CCCCCDCBBCBCCCCCCCB?B@?>>@
@KGTQS:00024:00054
ATCAGACACGGACACAGCCAGAACACAC
+
BBBBBB@@BC=?@?AENCAC<;8;BBBB
@KGTQS:00024:00056
ACGAGTGCGTTCCCCATGTCGTAGGACTC
+
BB>BBB<99@5999/44999994423444
@KGTQS:00024:00057
TGATACGTCTCCTTCCTTAGTTACTTCA
+
A9;;;AABBAB@B@A@BCBBB=??BBBD
@KGTQS:00024:00061
ATCAGACACGGACACAGCAGAACACAC
+
/37:99BDBB:<9>9999?8929889;
@KGTQS:00024:00063
CGTGTCTCTAGGCACAGGATTTTGTGTAG
+
A@<<<AA<<<@;>>@9969999/9>9444
@KGTQS:00024:00070
TACTGAGCTACACACACAGAAAGATTGG
+
BBBBBBBBB@AABBCCBB>>=:=@>9@@
@KGTQS:00024:00072
CGTGTCTCTAGGCACAGGATTTTGTGTAG
+
BCBCCBCAABCABBCBC@BDCA9:;;>>@
@KGTQS:00024:00079
TGATACGTCTCCTTCCTTAGTTACTTCA
+
BCCBBBBBBCD@C@C@CBA@B@BBB@CC
@KGTQS:00024:00080
TCTCTATGCGCTCCACATGTCTAAGGT
+
CECCBBCCCCGAA@CC:;;B@A@=A>A
@KGTQS:00024:00082
TACTGAGCTACACACACAGAAAAGATTTGGGTGCTGC
+
@@<;?HDCCCCABA99999848/444:699,7..3..
@KGTQS:00024:00083
TACTGAGCTACACACACAGAAAGATTGGT
+
??@AAAAAAA>>ABBCCDBBB>BAC==97
@KGTQS:00024:00089
ACGAGTGCGTTCCCCATGTCGTAGGTACTC
+
9<;<@C@>9959>>49999<AA@@>?9999
@KGTQS:00024:00091
TCTCTATGCGCTCCACATGTCTAAGGT
+
CCBC<:@DICCBE@CAA@DCBCC@C@B
@KGTQS:00024:00093
AGCACTGTAGCTGTCACTAGTTACTTGT
+
@@BBDCCDCBBBBAAACCCCC@BBB=@A
@KGTQS:00025:00050
TATACGTGTCCTTCCTTAGTTACTTCAGTGC
+
CBACBBB?;;9<@B@CADCB?BCB@BBBA?B
@KGTQS:00025:00057
CGTGTCTCTAGGCACAGGATTTTGTGTAG
+
BBBBBCCCCBB@BACB@:4444,4==>@@
@KGTQS:00025:00059
TAGTATCAGCCTCGCCATAACGAAGGTATTCC
+
CBBBCCCCCB@BBBB?BBB?BEC@CACABAB@
@KGTQS:00025:00062
TCTCTATGCGCTCCACATGTCTAAGGT
+
BBB@@AD@@@BBC@DFAA9;;A>=@=A
@KGTQS:00025:00063
AGCACTGTAGCTGTCACTAGTTACTTGT
+
@@CDCBB@AABBBBCCDCBDB?BBB?BB
@KGTQS:00025:00065
ATCAGACACGGACACAGCAGAACACAC
+
?@@@@BABBD?BCBBBEAAAA??@@BB
@KGTQS:00025:00080
CGTGTCTCTAGGCACAGGATTTTGTGTAG
+
@BCCBBC:=<A@BB@@@?9999/9?911@
@KGTQS:00025:00082
TAGTATCGCCTCGCCATGACGAAGGTATTCC
+
@BBB=AB<959>9969@@@B9959BAAB>B@
@KGTQS:00025:00087
ATATCGCGAGGGTATGGAAGACTCTATA
+
=;9<;???99909@@@5<89@A?CC@;:
@KGTQS:00025:00094
TAGTATCAGCCTCGCCATGACGAAGGTATTCC
+
BBBB@@CCCD;<<DCBC>>:866,1,//8565
@KGTQS:00025:00095
TAGTATCAGCCTCGCCATGACGAAGGTATTCC
+
BAB99=BBAB>A;;<?=??BBDB@B=@@=;=6
@KGTQS:00025:00098
TCTCTATGCGCTCCACATGTCTAAGGT
+
BBB@@ACCAAA?@>BCCBCCBCCBC@B
@KGTQS:00026:00058
TACTGAGCTACACACACAGAAAGATTGGT
+
BABCBBBAABBBBBBBBBBBBBAAB@A@@
@KGTQS:00026:00061
ACGCTCGACATGCCCAGGTACAGGAG
+
?BBBBAABBBBBCC>BB?BBDDCAAA
@KGTQS:00026:00064
TCTCTATGCGCTCCACATGTCTAAGGT
+
BBBCBBBBABB=A@DDDA9;;?A>BAC
@KGTQS:00026:00066
ACGCTCGACATGCCCAGGTACAGGAG
+
?B>AA??BDCCBBB=??>?>@@BCCC
@KGTQS:00026:00067
AGCACTGTAGCTGTCACTAGTTACT
+
<<CCCDBCBBDBBABBBCBGB?CBB
@KGTQS:00026:00069
AGCACTGTAGCTGTCACTAGTTACTTGT
+
<<CCCCBCBBBBAAABBEBDA@BBB?BB
@KGTQS:00026:00073
TACTGAGCTACACACACAGAAAGATTGGT
+
@@?BBAAAA@@@@@BDDC99989AA@A@B
@KGTQS:00026:00081
TCTCTATGCGCTCCACATGTCTAAAGGT
+
;99=@ABCCBCCC@B?@4491111,1,/
@KGTQS:00027:00050
TAGTATCAGCCTCGCCATGACGAAGGTATTCC
+
BBCCCCCCBC@BBBB?EBBDCBC@CACCDBCA
@KGTQS:00027:00052
TACTGAGCTACACACACAGAAAGATTGGT
+
B???BBBBBBBBBBBCCCCBB>ABB@BBA
@KGTQS:00027:00053
TCTCTATGCGCTCCACTGTCTAAGGTACTG
+
BCEE::<CCBCCB@BBBBB???@B@BCCBB
@KGTQS:00027:00055
TGATACGTCTCCTTCCTTAGTTACTTCA
+
BBBBBBDDBBB@B@C@C@@@@AAAA@BC
@KGTQS:00027:00066
TACTGAGCTACACACACAGAAAGATTGGT
+
A@@@AA@@@?BBBABDDC99999BB@B@?
@KGTQS:00027:00071
TCTCTATGCGCTCCACATGTCTAAGGT
+
ADCCBABCBCAAA@CCCBCB@A@@C?B
@KGTQS:00027:00075
TACTGAGCTACACACACAGAAAGATTGGT
+
B?BBBCB?@?A=BAA;99>>>9@@@?BGD
@KGTQS:00027:00076
ATCAGAGCACGGACACAGCAGAACACAC
+
9384444444424449444444244444
@KGTQS:00027:00081
ATCAGACACGGACACAGCAGAACACAC
+
4378;@BBBB@BCBBBB??>?>@ABBB
@KGTQS:00027:00095
ACGCTCGACATGCCCAGGTACAGGAG
+
??>@ACB<<<<<<<-11,/:69@299
@KGTQS:00028:00052
TGATACGTCTCCTTCCTTAGTTACTTCA
+
BBBCBCCB?;;2969?B=@AA?@@@@CA
@KGTQS:00028:00054
TACTGAGCTACACACACAGAAAGATTGGT
+
B@AABBBA@BBBBBBCCDBBA?BBB@B@A
@KGTQS:00028:00057
TCTCTATGCGCTCCACATGTCTAAGGT
+
CBCC@AACBBCAA@BCCBBBBCA?B@D
@KGTQS:00028:00072
TACTGAGCTACACACACAGAAAGATTGGT
+
<<<CCCDCB?@?CC@AAB;;;7;@>>A?@
@KGTQS:00028:00075
TACTGAGCTACACACACAGAAAGATTGGT
+
BBBB9<<A@B@A@AAAAA@CB:=9949;>
@KGTQS:00028:00084
TGATACGTCTCCTTCCTTAGTTACTTCA
+
BBBBBBBBBBD@C@C@CABBB@AAA@BE
@KGTQS:00028:00086
ACGCTCGACATGCCCAGGTACAGGAG
+
AABBABB;;9>98819>;>9999699
@KGTQS:00029:00052
ACGAGTGCGTTCCCCATGTCGTAGGTACTC
+
BBBABBCCBDACCC:CCDEBBBBB>A;<;B
@KGTQS:00029:00056
TCTCTATGCGCTCCACATGTCTAAGGT
+
@A44499>@@?>A<9949444442489
@KGTQS:00029:00064
TGATACGTCTCCTTCCTTAGTTACTTCA
+
BCCBBBBCBBA@B@CADAA@@>ABC@EC
@KGTQS:00029:00066
TCTCTATGCGCTCATGTCTAAGGTACTG
+
ACCC::<CCEDCCCAAABBB@B@BBAAB
@KGTQS:00029:00067
TACTGAGCTACACACACAGAAAGATTGGTG
+
BBBBBBCAA@CCCCCDB@984089>;>;>A
@KGTQS:00029:00072
TGATACGTTCTCCTTCCTTAGTTACTTCA
+
@>@BBBAA<>442<:<AKFDCC@;::@CB
@KGTQS:00029:00077
ACGAGTGCGTTCCCCATGTCGTAGGTACTC
+
BBBCCBAAAC@CBC:C<<<BBBBB>A<<<@
@KGTQS:00029:00078
ACGCTCGACATGCCCAGGTACAGGAG
+
BBBBBBBC@A@==:9;;5;@BCDABB
@KGTQS:00029:00085
CGTGTCTCTAGGCACAGGATTTTGTGTAG
+
9<CCECCCECBACBBCCBCCCC:AA@CBB
@KGTQS:00029:00097
TCTCTATGCGCTCCACATGTCTAAGGTAC
+
ABBBCBDBBABB@>AB@@@@@BA>A?ABB
@KGTQS:00030:00050
TGATACGTCTCCTTCCTTAGTTACTTC
+
AAABBBB:::CAC@CACAACA@BAA?A
@KGTQS:00030:00052
TACTGAGCTACACACACAGAAAGATTGGT
+
B9898944////////44@@@-44:2313
@KGTQS:00030:00053
TAGTATCAGCCTCGCCATGACGAAGGTATTCC
+
BBBBBBBBCC?BAAB@BBCBBBB?EABCC@B@
@KGTQS:00030:00054
ACGCTCGACATGCCCAGGTACAGGAG
+
?BBBBCBCAAA@@@<@C@CCCCCCAA
@KGTQS:00030:00055
CTCTATGCGCTCCACATGTCTAAGGT
+
99BBBBCDDBBB@BDBB??>@==A>B
@KGTQS:00030:00058
TGATACGTCTCCTTCCTTAGTTACTTCA
+
BBBBBBBBBBC@A?G@D?@DC@BBB@CC
@KGTQS:00030:00060
ATATCGCGAGGGTATGGAAGACTCTATA
+
AAABBB?ABDD?BA>B@C@@@B???A?A
@KGTQS:00030:00063
TACTGAGCAACACACACAGAAAGATTGGTGC
+
ABAAA=?=A@ACBBCB99<CE?BBC?B?ACB
@KGTQS:00030:00068
CGTGTCTCTAGGCACAGGATTTTGTGTAG
+
BDBCBAA:<<B?C@@>@<9999/999@@A
@KGTQS:00030:00071
TCTCAATGCGCTCCACATGTCTAAGGT
+
4:949249::CCC@BBCBAA<;959?9
@KGTQS:00030:00072
ACGAGTGCGTTCCCCATGTCGTAGGTACTC
+
BBBBBBBBBB@BCC:C?>>>@@?A>A;<;A
@KGTQS:00030:00080
TGATACGTCTCCTTCCTTAGTTACTTCA
+
BABBABCBB?@>A@C@CACCB@ABB?BE
@KGTQS:00030:00090
ACGCTCGACATGCCCAGGTACAGGAG
+
@CCCBBBBCA@ABCA??=>>@=?=49
@KGTQS:00030:00091
TACTGAGCTACACACACAGAAAGATTGGT
+
BBBDCCD???AACFDDB>9996;AA@D@C
@KGTQS:00031:00052
TGATACGTCTCCTTCCTTAGTTACTTCA
+
BCCBAAC@@@A=A=A=CCCCC@BBB@BB
@KGTQS:00031:00056
ATATCGCGAGGGTATGGAAGACTCTATA
+
BBAABBBBAAA>CCBB@B@CCCBAAAA@
@KGTQS:00031:00068
TAGTATCAGCCTCGCCATGACGAAGGTATTCC
+
;99;<?BC<<><BCCDND;<;AB<B=999?A>
@KGTQS:00031:00069
ATATCGCGAGGGTATGGAAGACTCTATA
+
BBBBAEBCCDC?CBBB@C@B@BBBB?A<
@KGTQS:00031:00070
CGTGTCTCTAGGCACAGGATTTTGTGTAG
+
@BBCB>DBBBC@BBBCB@====69=9>AB
@KGTQS:00031:00071
TGATACGTCTCCTTCCTTAGTTACTTCA
+
@BBBBBBA??@@B@D@F?BBB@?@A@BC
@KGTQS:00031:00072
TGATACGTCTCCTTCCTTAGTTACTTCAG
+
BBB@BBB@944296954874944@><>AB
@KGTQS:00031:00088
CGTGTCTCTAGGCACAGGATTTTGTGTAG
+
<=@@AACCCBB>B@@>@<9999/999AAA
@KGTQS:00031:00094
ATCAGACACGGACACAGCAGAACACAC
+
98344;7444;9899999999699994
@KGTQS:00031:00095
ACGAGTGCGTTCCCCATGTCGTAGGTACTC
+
?@;?@@@@>>;>>?4@?@>@BA;;9;@A@@
@KGTQS:00032:00052
ATCAGACACGGACACAGCAGAACACAC
+
BBBBBBABBB@BBBBBBBBBB@BBBBB
@KGTQS:00032:00064
TACTGAGCTACACACACAGAAAGATTGGT
+
BBBBBBBA@BBBCCCD@?>@;58884848
@KGTQS:00032:00072
ATATCGCGAGGGTATGGAAGACTCTATA
+
BA@@@BBCCDD?CBBB@C@BBBBBC@?@
@KGTQS:00032:00077
ACGCTCGACATGCCCAGGTACAGGAG
+
BB???BBBCBABBC?BB@B@BCDBBB
@KGTQS:00032:00079
TGATACGTCTCCTTCCTTAGTTACTTCA
+
BBBBBBHBA@A>A@C@BAA@@=@CCACC
@KGTQS:00032:00087
TGATACGTCTCCTTCCTTAGTTACTTCA
+
BBBBBBBCBBB697;=BCACC@BBA?BB
@KGTQS:00032:00092
TCTCTATGCGCTCCACATGTCTAAGGT
+
489=9<<9@>>>>;9944444442499
@KGTQS:00033:00052
TACTGAGCTACACACACAGAAAGATTGGT
+
BBBBBBBBAB@@B@BCCD??A>ACBAB?B
@KGTQS:00033:00054
TCTCTATGCGCTCCACATGTCTAAGGT
+
@CDCBCBCBACAA@BCCBABACB?B@C
@KGTQS:00033:00056
TAGTATCAGCCTCGCCATGACGAAGGTATTCC
+
A@A;;9==?AA<<=D>AACCCCC@C?AADECA
@KGTQS:00033:00057
TGATACGTCTCCTTCCTTAGTTACTTCA
+
@AA@@@ABBBB?A?A@E@B@A@@@@@BE
@KGTQS:00033:00059
AGCACTGTAGCTGTCACTAGTTACTTGT
+
AABBCBDCBBBBBBBBBBBBB@DBB?BB
@KGTQS:00033:00069
CGTGTCTCTAGGCACATGGATTTGTGTAG
+
=ACCCCCCAAA>@>@999599919F?9=>
@KGTQS:00033:00071
TCTCTATGCGCTCCACATGTCTAAGGT
+
CCCCBBCDDCCCB>BBA==@=??<?=>
@KGTQS:00033:00078
ACGAGTGCGTTCCCCATGTCGTAGGTACTC
+
@B?BBBCBCB?AAA9A=@?ABB@@<@;;;@
@KGTQS:00033:00085
ACGAGTGCGTTCCCCATGTCGTAGGTACTC
+
BB?AABBBB@?@AA:EFAA9;<@@<?9999
@KGTQS:00033:00091
ACGAGTGCGTTCCCCATGTCGTAGGTACTC
+
ABBABBBBBB?BCC>D::9=@>>>;>999>
@KGTQS:00033:00096
TTCTCTATGCGCTCCACATGTCTAAAGGT
+
,22*,,,,*,////788@;>999990959
@KGTQS:00034:00052
CGTGTCTCTAGGCACAGGATTTTGTGTAG
+
ACA?;11AA?CACDCAA>9999/999@B@
@KGTQS:00034:00053
TCTCTATGCGCTCCACATGTCTAAGGT
+
BABACCCEB@?9929BB9999992924
@KGTQS:00034:00054
TAGTATCAGCCTCGCCATGACGAAGGTATTCC
+
<;CCCCCBBBABBBC@BBBBBAB@C@CAA?A@
@KGTQS:00034:00056
ACGAGTGCGTTCCCCATGTCGTAGGTACTC
+
AA?AABBBAA@BCF:D:::BBCB@>A;;;@
@KGTQS:00034:00073
CGTGTCTCTAGGCACAGGATTTTGTGTAG
+
ACCCCCAC::;@CBBBC@CCBB9C@@@BA
@KGTQS:00034:00078
ATATCGCGAGGGGTATGTAAAGACTCTA
+
BA?=8;949999/9944888-8349?99
@KGTQS:00034:00089
ATATCGCGAGGGTATGGAAGACTCTATA
+
@@BBBCBBBCD?CBBA@C@CCCCDB:;;
@KGTQS:00034:00094
AGTATCAGCCTCGCCATGACGAAGGTATTCC
+
BBBBBC<:<ABBBB?BABBBCB@CBE??=@A
@KGTQS:00034:00099
ACGCTCGACATGCCCAGGTACAGGAG
+
CCBBBAAACBBBCC>@@=>>>@@?>>
@KGTQS:00035:00057
AGCACTGTACGCTGTCACTAGTTACTTGT
+
;BBBA@A11///////999A<98:BB?AC
@KGTQS:00035:00058
AGCACTGTAGCTGTCACTAGTTACTTGT
+
AACCCBBB>>ABAABBBBCAA>===99=
@KGTQS:00035:00074
TAGTATCAGCCTCGCCATGACGAAGGTATTCC
+
CBBBCCC@@A@CCBB@BBCBCAA?CCCBB?B@
@KGTQS:00035:00075
TGATACGTCTCCTTCCTTAGTTACTTCA
+
BBBBBBBCDBB@C?B?C?@@B=@>B=??
@KGTQS:00035:00077
ATGGAAGACTCTATAGAG
+
BBB?A?BBBBBAAABCBC
@KGTQS:00035:00078
TGATACGTCTCCTTCCTTAGTTACTTCA
+
@AACDBDCBBB?CAC@CFBBB@AAACCD
@KGTQS:00035:00082
AGCACTGTAGCTGTCACTAGTTTACTTTGTG
+
<@ECCCCABBCB?@9499944;-444;-///
@KGTQS:00035:00086
TGATACGTCTCCTTCCTTAGTTACTTCA
+
44;:BBCCCCCAI@C;==;BC@CCC@C>
@KGTQS:00036:00051
CGTGTCTCTAGGCACAGGATTTTGTGTAG
+
BBBBCBBBBBCCBB=99<9444/999999
@KGTQS:00036:00054
CGTGTCGTCTAGGCAC
+
44444444944/,///
@KGTQS:00036:00055
TCTCTATGCGCTCCACATGTCTAAGGTA
+
@AACCDCCDC@??<??@@@>@;<--+-,
@KGTQS:00036:00058
TACTGAGCTACACACACAGAAAGATTGGT
+
4944CB<<<<BAA@AA@@B?@:@994713
@KGTQS:00036:00059
TAGTATCAGCCTCGCCATGACGAAGGTATTCC
+
CBBBBCCAAA@BCCC?B@AABCC@G?BBDBDA
@KGTQS:00036:00066
AGCACTGTAGCTGTCACTAGTTACTTGT
+
AABBBABCBBCBBBBBDCCBB@BDB@DB
@KGTQS:00036:00076
ATATCGCGAGGGTATGGAAGACTCTAAGAGG
+
@ABB?@=C@?A?ACBB@C@CCCDBBB?DAB@
@KGTQS:00036:00079
ACGCTCGACATGCCCAGGTACAGGAG
+
?BBBBBA@AAA@CC@AACABBBFAAA
@KGTQS:00036:00082
ATCAGACACGGACACAGCAGAACACAC
+
BABB??@@AB?BABA;9;>@@=ACCCC
@KGTQS:00037:00053
ATATCGCGAGGGTATGGAAGACTCTATA
+
BA:;;BBBCCD>B<<<>B>AACB<;;==
@KGTQS:00037:00056
ACGAGTGCGTTCCCCATGTCGTAGGTACTC
+
BACBEBB?@>7;994<9;;BBB@C@B<<<A
@KGTQS:00037:00058
ACGCTCGACATGCCCAGGTACAGGAG
+
BAAABBBCCAABCC>??>@BBBCBA@
@KGTQS:00037:00061
AGCACTGTAGCTGTCACTAGTTACTTGT
+
BBBBCCBDBBCBAB@@@BCBA=A>>;99
@KGTQS:00037:00062
ATATCGCGAGGGTATGGAAGACTCTAT
+
B?@@BBBB?=?<A9>@8<7<BBAABB>
@KGTQS:00037:00063
ATCAGACACGGACACAGCAGAACACAC
+
BAABBBBBCB?>>BBFDCBBC?BB??A
@KGTQS:00037:00064
ACGCTCGACATGCCCAGGTACAGGAG
+
@BBBBBBBBBAECC???=>=AA?>=A
@KGTQS:00037:00069
TAGTATCAGCCTCGCCATGACGAAGGTATTCC
+
BBBBCCCA@AB@@@A>ACCDCBB@DACDC@B@
@KGTQS:00037:00074
CGTGTCTCTAGGCACAGGATTTTGTGTAG
+
CCAABCCCB@AC@ABBB@@@@?4?@@@@A
@KGTQS:00037:00087
CGTGTCTCTAGGCACAGGATTTTGTGTAG
+
BBBBDCBBCBD@D:::B?AB??9ABA@>>
@KGTQS:00037:00091
ACGCTCGACATGCCCAGGTACAGGAG
+
AABBBDBDCBBBEB>BB>@?BBEBBB
@KGTQS:00037:00093
TCTCTATGCGCTCCACATGTCTAAGGT
+
AACCAAABBCC@>=@DA>9999969:<
@KGTQS:00037:00096
TGATACGTCCTCCTTCCTTAGTTACTTCA
+
BBBB:::1133?BABA?B@BBB?BBB@BD
@KGTQS:00038:00056
ATATCGCGGGGGTATGGAAGACTCTATA
+
A@>>9899999-944@;>;994994899
@KGTQS:00038:00057
TGATACGTCTCCTTCCTTAGTTACTTCA
+
ACCB?@A;:>CCCABAB?>BC@CBB@BC
@KGTQS:00038:00061
ATATCGCGAGGGTATGGAAGACTCTATA
+
::?@999B@@>:?A995969?AABCBBB
@KGTQS:00038:00064
TACTGAGCTACACACACAGAAAGATTGGT
+
BBBBBBCCCBCCCBCCCDCCB?BBB@B@B
@KGTQS:00038:00069
ACGAGTGCGTTCCCCATGTCGTAGGTACTC
+
BBBAAABBBA@ABC:CDA?A??==<?;;9>
@KGTQS:00038:00072
TCTCTATGCGCTCCACATGTCTAAGGT
+
9949999@?>>9959?D@BAB::29<>
@KGTQS:00038:00076
TACTGAGCTACACACACAGAAAGATTGGT
+
CCCBBCCC@@?AAA@?>D99909@@@B?B
@KGTQS:00038:00079
ATATCGCGAGGGTATGGAAGACTCTATA
+
BABABCDAAADCDCBA7;7<>B@B;;;:
@KGTQS:00038:00087
TAGTATCAGCCTCGCCATGACGAAGGTATTCC
+
9;;994?::9@BBBC<<2>>?11117888,42
@KGTQS:00038:00095
TGATACGTCTCCTTCCTTAGTTACTTCA
+
BCCBBBBBBBC@C@C@CABBB@@@@?AD
@KGTQS:00039:00052
TCTCTATGCTCCACACTGTCTAAGGT
+
BCBAA?99-**)(((*,7766;:;;>
@KGTQS:00039:00055
TAGTATCAGCCTCGTCATGACGAAGGTATTCC
+
CCBBBBCCBB?@9<<CCCCCBCC@B@B@=?@?
@KGTQS:00039:00063
TGATACGATCTC
+
;94//8///,*,
@KGTQS:00039:00071
TGATACGTCTCCTTCCTTAGTTACTTCA
+
BBBBBAAABBA?A@B@BC?BB?BBB@BD
@KGTQS:00039:00090
ATCAGACACGGACACAGCAGAACACAC
+
BB?A?BBBBA@AAA@BDCCAA>ABBBB
@KGTQS:00039:00096
ATATCGCGAGGGTATGGAAGACTCTATA
+
BBBB@AABBCC?CCBB@B@BBBBBB@AA
@KGTQS:00039:00098
ATATCGCGAGGGTATGGAAGACTCTAT
+
;8?@@>>?911,/7/1,/,/8889C??
@KGTQS:00040:00050
TAGTAATCAGCCTCGCCATGACGAAGGTATTCC
+
91///,////87:84859>>>@AB@B?AAA=>@
@KGTQS:00040:00051
ATCAGACACGGACACAGCAGAACACAC
+
BBBBBBBBBB?BBBBCCCCCB@BBBBB
@KGTQS:00040:00052
ATCAGACACGGACACAGCAGAC
+
>@BB;9;A<;59BC9911:--,
@KGTQS:00040:00053
ACGAGTGCGTTCCCCATGTCGTAGGTACTC
+
BBBAB?BBBB@ABC:D:::>B@@?=>>>>>
@KGTQS:00040:00054
ATCAGAGGACACAGCAGAACACACAGAC
+
BA>??BB@B@ADDBABBB@AAABBBBBB
@KGTQS:00040:00056
TAGTATCAGCCTCGCCATGACGAAGGTATTCC
+
4@>949?99429>998<@@@@<429=@@B=A>
@KGTQS:00040:00059
TGATACGTCTCCTTCCTTAGTTACTTCA
+
BBBBBAABBDD@B@B@FBBBB@CBBABC
@KGTQS:00040:00060
AACACTGTAGCTGTCACTAGTTACTTGT
+
A@BBBBACBBBB??=>@ABBC@BBA<==
@KGTQS:00040:00061
TCTCTATGCGCTCCACATGTCTAAGGT
+
ACFCCCAAABBBC@BBBB@@@AA?B=@
@KGTQS:00040:00063
TGATACGTCTCCTTCCTTTAAG
+
BBBCCA<<<9D51,1,11,.,/
@KGTQS:00040:00071
ATCAGACACGGACACAGCAGAACACAC
+
BBABBDACCBABCBAAAAABC@AA@@@
@KGTQS:00040:00072
AGCACTGTAGCTGTCACTAGTTTCTTGT
+
;;CCCCBDBBCBBBBBBBB@@B?BB>AA
@KGTQS:00040:00082
TAGTATCAGCCTCGCCATGACGAAGGTATTCC
+
C>A@BCDEBBABABB@BBBBBBB@EBC::=<B
@KGTQS:00041:00080
ATCAGACACGGACACAGCAGAACACAC
+
CBBABBBBBB?AAADCCCCBD@AA?>@
@KGTQS:00041:00081
ACGCTCGACATGCCCAGGTACAGGA
+
BBAB;;;@?>>>>>:9959@@BDBC
@KGTQS:00041:00085
TGATACGTCTCCTTCCTTAGTTACTTCA
+
ABBAAAAA@@@@A@B@CABBBD@A?@CB
@KGTQS:00041:00088
ATATCGCAGGGTATGGAAGACTCTATA
+
9;<BCDCCCCBC@AA@CBCEFDCBABB
@KGTQS:00041:00098
ATCAGACACGGACACAGCAGAACACACA
+
@?EB<<;BBC;<<CCBA@@@@=@BCDBB
@KGTQS:00042:00052
TAATATCAGCCTCGCCATGACGAAGGTATTCC
+
BB@A?AAAB@A8:;A=AACCBBB8<599A>AC
@KGTQS:00042:00055
AGCACTGTAGCTGTCACTAGTTACTTG
+
AACCCDCE?AABCCCCBEBBC==@=<;
@KGTQS:00042:00064
ACGCTCGACATGCCCAGGTACAGGAG
+
:<A@BA;;<<==CJABB?11---+-,
@KGTQS:00042:00075
TACTGAGCTACACACACAGAAAGATTGGT
+
BBCBBBCCBAAABBDCBB9996;@A?C@B
@KGTQS:00043:00051
TACTGAGCTACACACACAG
+
BCCBDCAABCCCCCCGBBA
@KGTQS:00043:00052
TAGTATCAGCCCTCCCCATGACGAAGGTATCC
+
9@@999?@999-4===2;9:98>>-1,,,,/5
@KGTQS:00043:00054
TCTCTATGCGCTCCACATGTCTAAGGT
+
BBCBDCCBBBBBB@CCEBA?@BC@??B
@KGTQS:00043:00056
ATCAGACACGGACACAGCAGAACACAC
+
@@BBBBAABB@A@;9999>9969>>AA
@KGTQS:00043:00065
ACGCTCGACATGCCCAGGTACAGGAGACTGAC
+
BAAABBBBCCBBBB>9989?BBC@DBBBAA@B
@KGTQS:00043:00066
ATATAGCGAGGGGTATGGGAAAGACTCTATA
+
BBBB=98=8999/444;>>>B8:99;98377
@KGTQS:00043:00067
AGCACTGTAGCTGTCACTAGTTACTTGT
+
//88:;CDBBBBABBBA@BCA@BBC>@@
@KGTQS:00043:00073
CGTGTCTCTAGGCAGATTTTGTGTAG
+
CB;;<A>>>9959;;?CCC:CAAA@A
@KGTQS:00043:00078
TAGTATCAGCCTCGCCATGACGAAGGTATTC
+
@@@AAJEDCC@BBCD@DEDCCCC=A??@@0*
@KGTQS:00043:00081
TACTGAGCTACACACACAGAAAGATTGGT
+
:9<@AA@@@@99994@=?844044:9B@C
@KGTQS:00043:00088
ACGCTCGACATGCCCAGGTACAGGAG
+
<<B;<<BA@;;44409?AABC<<:<A
@KGTQS:00043:00089
TACTGAGCTACACACACAGAAAGATTGGT
+
BBBCCCCBBABBCDB@BA;;96;CC@C@C
@KGTQS:00043:00095
ACGCTCGACATGCCCCAGGTACAGAGAC
+
CCABBAABCBB=>=@6@@?BB>===***
@KGTQS:00044:00051
TCTCTATGCGCTCCACATGTAGGTACTG
+
BCBCCCBCCECBC@DCDBA@@C@CBCCC
@KGTQS:00044:00052
TCTCTATGCGCTCCACATGTCTAAGGT
+
BBDBBBBBBCCBC@CCCC@A@CB@D>@
@KGTQS:00044:00053
ACGAGTGCGTTC
+
BB>?@@AAAA@A
@KGTQS:00044:00054
TGATACGTCCTCCTTCTTAGTTACTTCA
+
BBBBBBC:99/<:;,1/7.//6444244
@KGTQS:00044:00056
ATATCGCGAGGGTATGGAAGACTCTATA
+
CC@@ABBCCDD@CA??@C@CBBBAA@??
@KGTQS:00044:00063
TCTCTATGCGCTCCACATGTCTAAGGT
+
CCCCDDFCBAABA?B@@@BB@AA>B?B
@KGTQS:00044:00066
CGTGTCTCTAGGCACAGGATTTTGTGTAG
+
==BC??@?;;;7<A@BB?@AAA6AAAAAB
@KGTQS:00044:00071
AGCACTGTAGCTGTCACTAGTTACTTGT
+
@@CECB@BABBA@B@@@BBDC?BBB=??
@KGTQS:00044:00099
ATCAGACACGGACACAGCAGAACACAC
+
=;>?A@CCBC?BCCDC::;BB?9;;@@
@KGTQS:00045:00052
TACTGAGCTACACACA
+
99994491////89//
@KGTQS:00045:00056
TCTCTATGCGCTCCACATGTCTAAGGT
+
CCBABCCDDEBBBACCA>@A99969<@
@KGTQS:00045:00068
ATATCGCGAGGGGTATGGAAAGACTCTATA
+
9>>949999111*/7//,//+//664333>
@KGTQS:00045:00076
TAGTATCAGCCTCGCCATGACGAAGGTATTCC
+
==@C;;;BCA?@88<8;A@CABB=A@@BB<>:
@KGTQS:00046:00050
TACTGAGCTACACACACAGAAAGATTAGT
+
BCCCCBBABCBC@@AAACCBA<@?=;>88
@KGTQS:00046:00053
ATCAGACACGGACACAGC
+
BB?ABBABBB?BBBCDCD
@KGTQS:00046:00061
TACTGAGCTACACACACAGAAAGATTGGT
+
A9<<AA@>AA@@@AB;<<BBB<A@@5958
@KGTQS:00046:00062
TGATACGTCTCCTTCCTTAGTTACTTCA
+
BEBBDBCB=?B6459698;BCBDAA>AC
@KGTQS:00046:00067
ACGAGTGCGTTCCCCATATCGTAGGTACTC
+
BCBBBBBBBDACBC:DC@@@BBBB@CAA@@
@KGTQS:00046:00077
TCTCTATGCGCTCCAATGTCTAAGGTACTG
+
ABBCCCCCDFCBC@CACCDAA?<=<@@@@@
@KGTQS:00046:00078
CGTGTCTCTAGGCACAGGATTTTGTGTAG
+
B???CCCC@@A@BDBAB>AADD9CCDCCC
@KGTQS:00046:00081
ATCAGACACGGACACAGCAGAACACAC
+
BBB>>>BBBB@BBBBADABBB@AAAAA
@KGTQS:00046:00085
ATCAGACACGGACAACAA
+
CCBCCA?9;1;<1-+**)
@KGTQS:00047:00053
TCTCTATGCGCTCCACATGTCTAAGGT
+
CCCA@@ACCCCCC@CCCBAA?===:59
@KGTQS:00047:00058
TACTGAGCTACACACACAGAAAGATTGGT
+
BBBBBB??@BBB<<=DBCCCC>BBB@B?B
@KGTQS:00047:00062
CGTGTCTCTAGGCACAGGATTTTGTGAG
+
CBBB?@::=AAABA@?@<9999/9??::
@KGTQS:00047:00066
ATATCGCGAGGGGTATGGGAAAGACTCTATAG
+
1.1////44444,4449959;-4444333...
@KGTQS:00047:00070
ACGCTCGACATGCCCAGGTACAGGAG
+
BBBBBB?BCCBCCC?BB?ABCEDAAA
@KGTQS:00047:00076
TGATACGTCTCCTTCCTTAGTTACTTCA
+
BB@@@BBAAAD@CBFBDC@BA=<99?=?
@KGTQS:00048:00054
ACGAGTGCGTTCCCCATGTCGTAGGTACTC
+
=>@@CC@>>@5999,9@@<11///,.////
@KGTQS:00048:00057
ATCAGACACGGACACAGCGAACACAC
+
BBA@??>BBB@BBBBAABCB@CDBBB
@KGTQS:00048:00059
ATCAGACACGGACACAGCAGAACACAC
+
BBBBB?>ABB@BBBBAAABBB@BBBBA
@KGTQS:00048:00062
ACGCTCGACATGCCCAGGTACAGGAG
+
BBB@ACBBB@@?BB>>?=@BBBGDCC
@KGTQS:00048:00071
CGTGTCTCTAGGCACAGGATTTTGTGTAG
+
ACBC?@AACCCCCCCCC@;999-999@@@
@KGTQS:00048:00075
TCTCTATGCGCTCCACATGTCTAAGGT
+
CCBAADBCCCDCC@BBDBBBBBB@D?B
@KGTQS:00048:00095
TAGTATCAGCCTCGCCATGACGAAGGTATTCC
+
BBCBEDC@@AACC@@>?B>=BA@=ABBBB@C@
@KGTQS:00049:00052
ACGAGTGCGTTCCCCATGTCGTAGGTACTC
+
ABCCBABBBC?BAA9AD;;;@@A@>A<=<A
@KGTQS:00049:00059
TAGTATCAGCCTCGCCATGACGAAGGTATTCC
+
?=?AAAAABBACDCB@BBBCBBB?A?BBC@CE
@KGTQS:00049:00067
TGATACGTCTCCTTCCTTAGTTACTTCA
+
@@BAA>>?9996959=B?BCGDD?6,11
@KGTQS:00049:00078
ACGAGTGCGTTCCCCATGTCGTAGGTACTC
+
BBB?@@@@AA@ABC:C@@@ABB=??@;<;A
@KGTQS:00049:00094
ACGCTCGACATGCCCAGGACAGGAG
+
99;<=CAAADBAAA<>?599>@>>?
@KGTQS:00049:00095
AGCACTGTAGCTGTCACTAGTTACTTGT
+
@@BBCCCBBBBBBCBEABCAA?BBB?BC
@KGTQS:00049:00098
TGATACGTCTCCTTCCTTAGTTACTTCA
+
9<CCEBCA===24695927:>9999599
@KGTQS:00049:00099
CGTGTCTCTAGGCACAGGATTTTGTGTAG
+
ACCCBAACCFC@C9;9@<9999/9>>@@B
@KGTQS:00004:00108
AGCACTGTAGCTGTCACTAGTTTACTTGT
+
BABBA@ADCCBAA@@BA=;444199@=BC
@KGTQS:00004:00109
CGTGTCTCTAGGCACAGGATTTTGTGTAG
+
CBB@BBBB@@@@A@BBCABGBB9EBBABA
@KGTQS:00004:00111
ACGAGTGCGTTCCCCATGTCGTAGGTACTC
+
CCA@ABBB??====6@@A@CEBBB>A@@@B
@KGTQS:00004:00121
AGCACTGTAACTGTCACTAGTTACTTGT
+
C:<<CCCDC@BA???BBBBDCACBB@BB
@KGTQS:00004:00130
ATATCGCGAGGGTATGGAAGATATAGAGG
+
BBAABBBCDDD>CDCB?A?ABCCBBABB@
@KGTQS:00004:00136
TGATACGTCTCCTTCCTTAGTTACTTCAA
+
BBB?@@BAB@@@B@D@C?BBB@BBB@CC@
@KGTQS:00005:00101
ACGCTCGACATGCCCAGGTACAGGAG
+
BBBBBBBBCCDCBC<@@=@?ADCEEC
@KGTQS:00005:00113
TCTCTATGCGCTCCACATGTCTAAGGT
+
CLGH<:=AACDCC=A<;;DABBB?BBE
@KGTQS:00005:00116
TGATACGTCTCCCTTAGTTACTTCAGTGC
+
BBBAABCBB9;;8;?DCC@CCC@CBBBBB
@KGTQS:00005:00128
TCTCTATGCGCTCCATGTCTAAGGTACTG
+
CCCCAAAECCECB<?ABCCDB@B?BCCCC
@KGTQS:00005:00131
TGATACGTCTCCTTCCTTAGTTACTTCA
+
BBBABBBBBBB@CEDCBBCCB@>AA@CC
@KGTQS:00005:00148
ATATCGCGAGGGTATGGAAGACTCTATA
+
A@BB@@@DDDD@ECBB?A?BBCBC@;::
@KGTQS:00006:00105
ACGTGTGCGTTCCCCATGTCGTAGGTACTC
+
BBBBBB=9892999-9@@ACDDCG@?@AAC
@KGTQS:00006:00107
TGATACGTCTCCTTCCTTAGTTACTTCA
+
BCC@ABBBB9;8<AB<A=@9949<<8<D
@KGTQS:00006:00111
ACGAGTGCGTTCCCCATGTCGTAGGTACTC
+
BBB?BBCCA;5999-9@BBCCCCC@ABBBB
@KGTQS:00006:00125
TACTGAGCTACACACACAGAAAAGATTGGT
+
CBBBCCCJBBDBBCCBA@9999/99969=?
@KGTQS:00006:00127
TGGATACGTCTCCTTCCTTAGTTACTTCA
+
BB@CBB@@AAAA@A@C@C@@AA@BBB@BD
@KGTQS:00006:00128
CGTGTCTCTAGGCACAGGATTTTGTGTAG
+
BBBCABBCAAB@BBBBE@BCCC:CCDABB
@KGTQS:00006:00131
ACGCTCGACAGCCCAGGTACAGGAG
+
BBBBBBAA?@:996;B?BBCBB?BB
@KGTQS:00006:00136
ATCAGACACGGACACAGCAGAACACAC
+
BAAABBBBBB@BBCCCCBBBB=?>BCC
@KGTQS:00006:00138
TACTGAGCTACACACACAGAAAGATTGGT
+
CBCBBBCBBBBBCDCB@?99909@@>AAF
@KGTQS:00007:00103
ATCAGACACGGACACAGCAGAACACAC
+
BA???ABBBB?AAAABCDDCC?BBBBB
@KGTQS:00007:00104
ACGCTCGACATGCCCAGGT
+
CCCBBABBCCCCCC@DCAB
@KGTQS:00007:00107
CGTGTCTCTAGGCACAGGATTTTGTGTAG
+
BBBB@@@C@@@?ABBBB@CCDD:AABBBB
@KGTQS:00007:00108
TACTGAGCTACACACACAGAAAGATTGGT
+
BBBBCCCCBBBBB@@?@D99909>>;>@B
@KGTQS:00007:00116
TCTCTATGCGCTCCACATGTCTAAGGT
+
BBBBCCBCCCDGD?CCEBCBBECACAC
@KGTQS:00007:00120
ACGCTCGACATGCCCAGGTACAGGAG
+
CCCBBBBDBDA9996;B?@@ADDACC
@KGTQS:00007:00124
TCTCTATGCGCTCCACATGTCTAAGGT
+
CCCCAABCCCCCB@BCCBCCBCB?EBB
@KGTQS:00007:00126
ATCAGACACGGACACAGCAGAACACAC
+
BBBBBBBBBB@BCCCEBBB999;BBAB
@KGTQS:00007:00132
AGCACTGTAGCTGTCACTAGTTACTTGT
+
CCCCEBCCCCCBAABAABBCC?BBC@CC
@KGTQS:00007:00135
ATCAGACACGGACACAGCAGAACACAC
+
BBBBBBABCC>?ACBABBB;;8<C@?@
@KGTQS:00007:00140
TACTGAGCTACACACACAGAAAGATTGGT
+
B>@@AAAAAAAAA@BCCA;;;6;@A?CCC
@KGTQS:00007:00142
TAGTATCAGCCTCCCACAC
+
CBCAAACB@;7///-,,,*
@KGTQS:00007:00145
CGTGTCTCTAGGCACAGGATTTTGTGTAG
+
CCCBBCACCBB@BBBBC@CCCC:CBBCCB
@KGTQS:00008:00105
TACTGAGCTACACACACAGAAAGATTGGT
+
B?AABBBBBBBBBBCDCBA?><@BB@BDC
@KGTQS:00008:00116
ATCAGACACGGACACAGCAGAACACAC
+
B???BBBBCB>@ACDBBCB;;8<BBCC
@KGTQS:00008:00118
TACTGAGCTACACACACAGAAAGATTGGT
+
AAABBCCC@@ACAA@C@@99909@@>B@D
@KGTQS:00008:00120
TACTGAGCTACACACACAGAAAGATTGGT
+
B??=BBCBBBCBEDCDBB;;;8<CC@C@C
@KGTQS:00008:00134
TCTCTATGCGCTCCACATGTCTAAGGT
+
BBBDD@ACCBCBC@DBEBCCBBB?BAD
@KGTQS:00008:00139
TCTCTATGCGCTCCACATGTCTAAGGT
+
BBCBAABBBCDCC@CBBABBBCC@CBE
@KGTQS:00009:00115
TGATACGTCTCCTTCCTTAGTTACTTCA
+
BBB?=?CEBAA?A@D@C?BBB@BBB@CD
@KGTQS:00009:00123
ATATCGCGAGGGTATGGAAGACTCTATA
+
CCCABBBCBCC=CCBB@@?@BBBB?@AA
@KGTQS:00009:00128
AGCACTGTAGCTGTCACTAGTTACTTGT
+
BBBBCBCCBBBBA@@CCCEBB?BDCDCC
@KGTQS:00009:00133
TACTGAGCTACACACACAGAAAGATTGGT
+
BAAABCDDCBBBCBAAAB8886;>>>B@C
@KGTQS:00009:00134
ATCAGACACGGACACAGCAGAACACAC
+
CBBBAAABBB@CCCCCDCC;;;<CCCC
@KGTQS:00009:00136
ATATCGCGAGGGTATGGAAGACTCTATA
+
C>A??BCDCCC>BA>=5959>>??8;:=
@KGTQS:00010:00100
GACGAGTGCGTTCCCCATGTCGTAGGTACTC
+
,/:BBDBBBDB=@?=6==@@BCB@B?BAAAC
@KGTQS:00010:00104
TGATACGTCTCCTTCCTTAGTTACTTCA
+
@AADDCDCCCB>C?CADBCCC@BBC@CC
@KGTQS:00010:00107
ATATCGCGAGGGTATGGAAGACTCTATA
+
B?@@BB?BBBE@EECC@BABCCCCBAA?
@KGTQS:00010:00113
CGTGTCTCTAGGCACAGGATTTTGTGTAG
+
CBBBBBBDBCB@CCA>B@CCDD9CBBDCC
@KGTQS:00010:00115
TACTGAGCTACACACACAGAAAGATTGGT
+
???ABBBBBBBBBBB@@;884-9BB@CBC
@KGTQS:00010:00116
ATATCGCGAGGGTATGGAAGACTCTATA
+
BBAABBCCBDD?CAAB@B@AABCC@@?B
@KGTQS:00010:00119
TAATATCAGCCTCGCCATGACGAAGGTATTCC
+
B?@BABCDDB@@AAB>AAABBBB@CBDDE?C?
@KGTQS:00010:00120
TGATACGTCTCCTTCCTTAGTTACTTCA
+
CBB@?ACCDBB@B@CBCBCBA@>>>>CC
@KGTQS:00010:00131
ACGCTCGACATGCCCAGGTACAGGAG
+
BBAABBBDEDC@@?>@DACBBDC?BB
@KGTQS:00010:00132
ATCAGACACGGACACAGCAGAACACAC
+
CCCBA?@BCB?BBCCCCBC<<;<CCCB
@KGTQS:00010:00133
TACTGAGCTACACACACAGAAAGATTGGT
+
AAB?BBCBBBBBBBCCAA944-9>>=B@C
@KGTQS:00010:00136
TCTCTATGCGCTCCACATGTCTAAGGT
+
BBBBAA?BBBCB@@@BBBBBBCB@B@B
@KGTQS:00010:00143
ATCAGACACGGACACAGCAGAACACAC
+
BB>??BBBBB?ABCDBBCC;99;CB?B
@KGTQS:00011:00117
TAGTATCAGCCTCGCCATGACGAAGGTATTCC
+
BBBBBBBAABA@?9;9<A@BB<<9<@BAB?B@
@KGTQS:00011:00118
TACTGAGCTACACACACAGAAAGATTGGT
+
B???BCCCBBBBBBDDAA944-9>><@?B
@KGTQS:00011:00119
TGATACGTCTCCTTCCTTAGTTACTTCA
+
BBA@BBBBBBA?A@B@B@?AB@B@@?@B
@KGTQS:00011:00125
TACTGAGCTACACACACAGAAAAGATTGGT
+
A>>>CCDC::<@AC>?@B9999/9=>;><@
@KGTQS:00011:00126
CGTGTCTCTAGGCACAGGATTTTGTGTAG
+
BBBBBCDDBBB@BBBBC@CBCC9CFCDCB
@KGTQS:00011:00129
TAGTATCAGCCTCGCCATGACGAAGGTATTCC
+
C9<<BBAAAB@99;<8;@CBG==<>ABBDFFF
@KGTQS:00012:00107
TAGTATCAGCCTCGCCATGACGAAGGTATTCC
+
CBCBBBFCCC>@@BCCBCCDCAA?GBCBB?B@
@KGTQS:00012:00108
TACTGAGCTACACACACAGAAAGATTGGT
+
BBBBCCBBBB?@@BCCBB;;8-9986;@C
@KGTQS:00012:00109
ATATCGCGAGGGTATGGAAGACTCTATA
+
BCA??AABBCC@B@=A@D@BBCBBBABB
@KGTQS:00012:00115
TGATACGTCTCCTTCCTTAGTTACTTCA
+
BBB???DDDCC?B@CCF@BBB?BBB?BE
@KGTQS:00012:00122
ACGCTCGACATGCCCAGGTACAGGAG
+
@>>@<<;AA@=844-4824;;?A@BC
@KGTQS:00012:00131
ATATCGCGAGGGTATGGAAGATCTATAGTAG
+
CBBBBBB9<<H@CCBCAEBC<;99,,,,**0
@KGTQS:00012:00134
CGTGTCTCTAGGCACGGATTTTGTGTAG
+
BBCCBBCDAAB?CBBB=>@??6@CCBBC
@KGTQS:00012:00135
ATCAGACACGGACACAGCAGAACACAC
+
DCCCBBBCCC=AAAACCDCAA>ACBB@
@KGTQS:00013:00107
ACGCTCGACATGCCCAGGTACAGGA
+
BBBBBBAAADCB>>:9;8;CBCCAB
@KGTQS:00013:00111
TACTGAGCTACACACACAGAAAGATTGGT
+
BBBCCCCBBBBB@AABBB;;;;<CC@C@B
@KGTQS:00013:00116
TGATACGTCTCCTTCCTTAGTTACTTCA
+
ABBBBBBBAAA?@@C@B?BBB?AAA@CD
@KGTQS:00013:00117
TAGTATCAGCCTCGCCATGACGAAGGTATTCC
+
BBCBCDCA@AABB@A=@CBAB;;8<@BBC?C@
@KGTQS:00013:00127
TACTGAGCTACACACACAGAAAGATTGGT
+
BBBBBBBB@@ABBBCD;;444-9>>;?AD
@KGTQS:00013:00133
TACTGAGCTACACACACAGAAAGATTGGT
+
@?ABBCCDBBAA;;<?@@99919?@>B@C
@KGTQS:00013:00147
TGATACGTCTCCTTCCTTAGTTACTTCA
+
BBB>>ACBBB@@A@B?C@BAA?ABB@CD
@KGTQS:00014:00106
ATCAGACACGGACACAGCAGAACACAC
+
@@DCBEABCC@BBBECDEAAA@BBBAA
@KGTQS:00014:00112
TACTGAGCTACACACACAGAAAAGATTGGT
+
CBBBDCBBB@@<<<@F@@9999-9?@=C?B
@KGTQS:00014:00124
TCTCTATGCGCTCCACATGTCTAAGGT
+
BDCDCBCBCCDBC@BBBBCCCEC@CDB
@KGTQS:00014:00126
ACGAGTGCGTTCCCCATGTCGTAGGTACTC
+
BBBBBBB??@@BCC:C:;;DECCC@CAAAD
@KGTQS:00014:00132
TGATATGTCTCCTTCCTTAGTTACTTCA
+
BBBBBBBA>?B@B?A?A@BBB=@BB@BC
@KGTQS:00014:00138
ATATCGCGAGGGTATGGAAGACTCTAAAGAGG
+
BBBBBBBBBBC>CBBB@C@BBBBB@<><@CC@
@KGTQS:00014:00140
CGTGTCTCTAGGCACAGGATTTTGTGTAG
+
BBB@BBBBCBB@BBBBB?BAAA9ACCDBC
@KGTQS:00014:00145
CGTGTCTCTAGGCACAGGATTTTGTGTAG
+
CBBBBCCCCCD@BABBB@BCCC:ECCCCC
@KGTQS:00014:00146
CGTGTCTCTAGGCACAGGATTTTGTGTAG
+
BBBBBCCCABBBBBBBC@CEDD:CCCBBB
@KGTQS:00014:00147
TACTGAGCTACACACACAGAAAGATTGGT
+
BAAACBDCBBAAAABB@B99909>>=@AC
@KGTQS:00015:00104
ATATCGCGAGGGTATGGAAGACTCTAT
+
CB?>?CCGBBB?CBBC@CACCBBCA?A
@KGTQS:00015:00114
ACGCTCGACATGCCCAGGTACAGGAG
+
A@@@CBBCCCCCBD>;;;<BBCCCCF
@KGTQS:00015:00118
TACTGAGCTACACACACAGAAAGATTGGT
+
B?@@BABBBBBBBBDBBA9996;AA@C@C
@KGTQS:00015:00119
ATATCGCGAGGGTATGGAAGACTCTATA
+
BC999BCBBEC?DCCC?B@CCCBBBA??
@KGTQS:00015:00122
TGATACGTCTCCTTCCTTAGTTACTTCA
+
BBB>>ABBB?B>?@C@B:9;A@AAA@AB
@KGTQS:00015:00126
TAGTATCAGCCTCGCCATGACGAAGGTATTCC
+
C>@ACBBBCCDBBAB99<CCCECACBCBB?B?
@KGTQS:00015:00127
ATCAGACACGGACACAGCAGAACACAC
+
BBBAAA?BBB?BBBBCCCCAA>?BBBB
@KGTQS:00015:00147
TCTCTATGCGCTCCACATGTCTAAGGT
+
A>AA::9@A@?>>59;B@@ABA@=>=9
@KGTQS:00016:00102
ATATCGCGAGGGTATGGAAGACTCTATA
+
BBBBBCDCBCCCGCBB>@?ACCCCAAAB
@KGTQS:00016:00103
TCTCTATGCGCTCCACATGTCTAAAGGT
+
ABBB===GBBCCD@EDCB@A@944-424
@KGTQS:00016:00107
ACGAGTGCGTTCCCCATGTCGTAGGTACTC
+
4;ABBBB;892944,99BABCCDC?@AAAB
@KGTQS:00016:00112
ATATCGCGAGGGTATGGAAGACTCTATA
+
CBBCBBBCCDE@CCEB@CABABBB@>?C
@KGTQS:00016:00113
TCTCTATGCGCTCCACATGTCTAAGGT
+
BCDCBCBBBCCBB?BCDCCCCCCBJ@C
@KGTQS:00016:00119
TGATACGTCTCCTTCCTTAGTTACTTCA
+
BBBABBBBBBB@CAC?A?7;;<AAA>AB
@KGTQS:00016:00120
TGATACGTCTCCTTCCTTAGTTACTTCA
+
ABB??ABCDDB@C@CBD@BBB@???@BC
@KGTQS:00016:00121
TACTGAGCTACACACACAGAAAGATTGGT
+
@@@AAAAAAAAAAACD@A944-9?@>B@C
@KGTQS:00016:00125
TACTGAGCTACACACACAGAAAGATTGGT
+
BBBBBCCBBBCCCCCCB@9;;799>>C@B
@KGTQS:00016:00132
TACTGAGCTACACACACAGAAAGATTGGT
+
@@?ABBBDBBBDBDC@=9988-9>>;@BC
@KGTQS:00016:00134
CGTGTCTCTAGGCACAGGATTTTGTGTAG
+
BCBCCABACCCACBBCC?;9:4,4??>AC
@KGTQS:00016:00136
TAGTATCAGCCTCGCCATGACGAAGGTATTCC
+
CBD@?ACBBBA??998;@C>A;97<@A@A@B?
@KGTQS:00016:00138
AGCACTGTAGCTGTCACTAGTTACTTGT
+
A@CCDBB@>AAA@@@AAAABB@BBB@BB
@KGTQS:00016:00145
ATCAGACACGGACACAGCAGAACACAC
+
BAAAABACBC@CBCDFBCC;;:;CB?B
@KGTQS:00017:00100
TCTCTATGCGCTCCACATGTCTAAGGT
+
A@CDBGACBCCBB@CCCCABBCC@C?B
@KGTQS:00017:00105
ATCAGACACGGACACAGCAGAACACAC
+
>>>@998@99599@>>9999959@@@?
@KGTQS:00017:00113
CGTGTCTCTAGGCACAGGATTTTGTGTAG
+
CBBCCCDAAABAAA@BC@CCCC:D@@BCC
@KGTQS:00017:00134
TACTGAGCTACACACACAGAAAGATTGGT
+
AA?ABCBBBBBB@AAECA>>=:@@@?B@C
@KGTQS:00017:00135
AGCACTGTAGCTGTCACTAGTTACTTGT
+
@@BCCBBCB@BBABBABBBBBBCDC@CB
@KGTQS:00017:00138
TAGTATCAGCCTCGCCATGACGAAGGTATTCC
+
CCCBBBC@@ABAB;;8;A?=@<;9<DABCACA
@KGTQS:00017:00141
TCTCTATGCGCTCCACATGTCTAAGGT
+
B@@@AAABBCCBB>AAB@@@@B>CA>A
@KGTQS:00017:00142
ACGAGGTGCCGGTT
+
==6,*)***)*)**
@KGTQS:00017:00147
TCTCTATGCGCTCCACATGTCTAAGGT
+
:CBC<:>ECCCCB>D==;><;1111==
@KGTQS:00018:00100
ATCAGACACGGACACAGCAGAACACAC
+
BB@@ABBBBB>ABCBCECCBB?BBBBB
@KGTQS:00018:00101
ACGCTCGACATGCCCAGGTACAGGAG
+
BBBBCCABBDA==>:>A?@?AEEACC
@KGTQS:00018:00111
ACGAGTGCGTTCCCCATGTCGTAGGTACTC
+
94788;=AAB@EKK:HDA@@??>>;>9444
@KGTQS:00018:00114
ATATCGCGAGGGTATGGAAGACTCTATAGA
+
BABB:::CCDD@BCBB@B@BBB?<77,7,,
@KGTQS:00018:00124
ACGCTCGACATGCCCAGGTACAGGAG
+
AABBBB@BDCBBAA=@?>ABBBD@BB
@KGTQS:00018:00129
CGTGTCTCTAGGCACAGGATTTTGTGTAG
+
BBBBBADDBCE@B?AAC@CDDC:ACCCCC
@KGTQS:00018:00135
TGATACGTCTCCTTCCTTAGTTACTTCA
+
BA@9<;@@@AB>AFB:<;;;9<AAA>AD
@KGTQS:00018:00145
ACGCTCGACATGCCCAGGTACAGGAG
+
BB?AA@BBCCDCCB?BC@BBBDB@BB
@KGTQS:00018:00146
CGTGTCTCTAGGCACAGGATTTTGTGTAG
+
BBEECBAABBBBBB@@@?CCDE:CCDBBB
@KGTQS:00018:00147
ATATCGCGAGGGTATGGAAGACTCTATA
+
BAABBBCCCEEACCCB?BABCCCCCAAA
@KGTQS:00019:00101
TACTGAGCTACACACACAGAAAAGATTGGT
+
BBBCCCCB?@??@@>>@@9999/99958=>
@KGTQS:00019:00114
TAGTATCAGCCTCGCCATGACGAAGGTATTCC
+
BAB@?ACCCB?@=;96;>@999969;?=?;@=
@KGTQS:00019:00121
TGATACGTCTTCCTTCCTTAGTTACTTCA
+
AAB<999>11,1,/5658;<=@=@AA?AB
@KGTQS:00019:00122
TGATACGTCTCCTTCCTTAGTTACTTCA
+
BBCBBCEHBBA>ABC@B@BBB@??B@BD
@KGTQS:00019:00127
TACTGAGCTACACACACAGAAAGATTGGT
+
A@BBBBCBB@B@BBCDCB???<?BBAB>B
@KGTQS:00019:00128
TGATACGTCTCCTTCCTTAGTTACTTCA
+
BBBBECCCCBC@E@CADABBB@CDDACC
@KGTQS:00019:00130
CGTGTCTCTAGGCACAGGTTTTGTGTAG
+
CCBC@@AAAABACDCAB6999/9C>>@B
@KGTQS:00019:00138
TCTCTATGCGCTCCACATGTCTAAGGT
+
BDDCCCBDABABC>D@EBBBBBB?BAC
@KGTQS:00019:00142
ATATCGCGAGGGTATGGAAGACTCTATA
+
HBBBB?=@9:;9<BBC?A?BCCDBBAB>
@KGTQS:00019:00146
TCTCTATGCGCTCCACATGTCTAAGGT
+
CCCCAAABBBCBB@CBDBBBBCC@D=@
@KGTQS:00019:00149
TGATACGTCTCCTTCCTTAGTTACTTCA
+
HBB??@AAACD@C@C@CBBB?@AAA?BC
@KGTQS:00020:00101
TACTGAGCTACACACACAGAAAGATTGGT
+
@?AACCCBBBBBBBAB>B9998;A@BDAA
@KGTQS:00020:00102
ATCAGACACGGACACAGCAGAACACAC
+
BAABBBBBBB@BCCCDDDBBA>ABCBB
@KGTQS:00020:00118
ATATCGCGAGGGTATGGAAGACTCTATA
+
=>ABBB?CDCC>CCCB@C@BBBBBBAA>
@KGTQS:00020:00122
CGTGTCTCTAGGCACAGGATTTTGTGTAG
+
@AABBAA@@@BBA@BBD@@???6===9==
@KGTQS:00020:00129
ACGCTCGACATGCCCAGGTACAGGAG
+
BBABCCCCCDCCCC?<;89>>>A=AC
@KGTQS:00020:00130
TACTGAGCTACACACACAGAAAGATTGGT
+
BBC?@AAAACCCAABCCECBC?BCC?B?C
@KGTQS:00020:00134
TACTGAGCTACACACACAGAAAGATTGGT
+
BBBBBBDBBACCCCAAAB@@@<@BB@D@C
@KGTQS:00020:00136
ATCAGACACGGACACAGCAGAACACA
+
;;?>==744424;9<=HCBBB@AA@<
@KGTQS:00020:00138
TACTGAGCTACACACACAGAAAGATTGGT
+
BABBBBBB@ABBBBCBCCBBB=BBB@A>@
@KGTQS:00020:00141
AGCACTGTAACTGTCACTAGTTACTTGT
+
BBBB=7<1/,//88;BBBBBA@ABA?@@
@KGTQS:00020:00146
ACGCTCGACATGCCCAGGTACAGGAG
+
BBBBBBBBCCB>>><>?>BBCCD@BB
@KGTQS:00021:00100
CGTGTCTATAGGCACAGGATTTTGTGTAG
+
BBBCCCCCEBB?BCECC@CCCC:BBCBCC
@KGTQS:00021:00112
TGATACGTCTCCTTCCTTAGTTACTTCA
+
CBAABBBAAAB@C@B@C?>AB@AAB@BB
@KGTQS:00021:00125
ACGCTCGACATGCCCAGGTACAGGAG
+
BBBBBBBDCCB???>?B@BBAAB@B@
@KGTQS:00021:00127
CGTGTCTCTAGGCACAGGATTTTGTGTAG
+
BBCBAABCCBD?DDCBC?DEDD:=?@BBB
@KGTQS:00021:00133
TGATACGTCTCCTTCCTTAGTTACTTCA
+
BBB???BBBB@@B@B?FABBB@AABCCD
@KGTQS:00021:00138
TAATATCAGCCTCGCCATGACGAAGGTATTCC
+
@@=@CAA@C9;<<8948?@999969<>@B=@=
@KGTQS:00021:00141
TACTGAGCTACACACACAGAAAGATTGGT
+
A:==CCECFCBBCCCFCCBBB<@@@@C@B
@KGTQS:00021:00143
TACTGAGCTACACA
+
FCBABBCBBBAAAC
@KGTQS:00021:00144
ACGAGTGCGTTCCCCATGTCGTAGGTACTC
+
BA@@BCBBCC?BAA7A;<;@@@9958944:
@KGTQS:00021:00146
ATCAGACACGGACACAGCAGAACACAC
+
AABBBBBBCB@DCBBDDDCCC@B@BBB
@KGTQS:00021:00148
ATCACACGAACACAGCAGAACACAC
+
BBBABBBAB?BCCCBDBAA>BCCBB
@KGTQS:00021:00149
TGATACGTCTCCTTCCTTAGTTACTTCA
+
BABBABDCCCC@C@A?AEC;<<=AA@DF
@KGTQS:00022:00112
ACGCTCGACATGCCCAGTACAGGAG
+
CCDB?BBCBCB@@@<@CBBCCCCEC
@KGTQS:00022:00113
ACGCTCGACATGCCCAGGTACAGGAG
+
BBBBBBBCBBBBBB=??=AFEDFBCC
@KGTQS:00022:00116
TCTCTATGCGCTCCACATGTCTAAGGT
+
99=C>=@AACEEC@ECBBAAAEFEF@C
@KGTQS:00022:00118
ATATCGCGAGGGTATGGAAGACTCTATA
+
;99<;B@BBBB?GCCD@C@BBBBBAB@@
@KGTQS:00022:00122
ACGAGTGCGTTCCCCATGTCGTAGGTACTC
+
BBB@BBCB=96944,9@ABBBCCC@ABAAF
@KGTQS:00022:00129
ATATCGCGAGGGTATGGAAGACTCTATA
+
BBAAABBBCCC?CAA@@C@BBBBABABB
@KGTQS:00022:00130
TCTCTATGCGCTCCACATGTCTAAGGT
+
CCAA::@CBCCCC@CCCBBABA@=A>A
@KGTQS:00022:00136
CGTGTCTCTAGGCACAGGATTTTGTGTAG
+
CDCBBBCECCC@CABBE@CCBD:CCAA@C
@KGTQS:00022:00141
TGATACGTCTCCTTCCTTAGTTACTTCA
+
CA>@A@AAABB?BACADACCB@BCC@EC
@KGTQS:00022:00146
ATATCGCGAGGGTATGGAAGACTCTATA
+
BBBBBBBBCCD>EBBB@B@CCABB??AB
@KGTQS:00022:00149
TGATACGTCTCCTTCCTTAGTTACTTCA
+
@A@BBCEDC@@>AACCCABBB@BBB@BB
@KGTQS:00023:00114
TCTCTATGCGCTCCACATGTCTAAGGT
+
?@=A<=?GCCDCD=AADACBCAA>A@A
@KGTQS:00023:00117
TCTCTATGCGCTCCACATGTCTAAGGT
+
@BBCAAACCDCCC@DGBBBCECCBD?B
@KGTQS:00023:00121
TACTGAGCTACACACACAGAAAGATTGGT
+
@?@CCBCCBBBDCDCBBC;;;8<BB@C@C
@KGTQS:00023:00126
TCTCTATGCGCTCCACATGTCTAAGGT
+
BBBBBDBBDBCBC@CDAAABBCB@B@B
@KGTQS:00023:00129
TCTCTATGCGCTCCACATGTCTAAGGT
+
?ABBAAADDCCCC@CDBBAAACB@CAD
@KGTQS:00023:00131
TAGTATCAGCCTCGCCATGACGAAGGTATTCC
+
BBB??ACECA:==997;BDBCA@>DCECC@C@
@KGTQS:00023:00132
TCTCTATGCGCTCCACATGTCTAAGGT
+
BBCDCCCBBBCCC@DCCB?@@CCDD@B
@KGTQS:00023:00135
ATCAGACACGGACACAGCAGAC
+
CAABABAA?C299////**(((
@KGTQS:00023:00138
ACGAGTGCGTTCCCCATGTCGTAGGTACTC
+
ABBBBBA>BA@ABC:D:;;CBB@C>A@<<;
@KGTQS:00023:00139
TGATACGTCTCCTTCCTTAGTTACTTCA
+
BBABBBCCCCDAC@B@BBBBB?BBC@BC
@KGTQS:00023:00141
ATATCGCGAGGGTATGGAAGACTCTATA
+
BBBBABBBBCCCFCCC@C@CBBBBAAAB
@KGTQS:00023:00142
CGTGTCTCTAGGCACAGGATTTTGTGTAG
+
B@BBBBDDDBBACCDCB>=999,99@@>@
@KGTQS:00023:00146
CGTGTCTCTAGGCACAGGATTTTGTGTAG
+
BBBBBBCCBCB@A===A@ABBB:BCDEEB
@KGTQS:00023:00148
CGTGTCTCTAGGCACAGGATTTTGTGTAG
+
BBBBABBDDCC@BCCCC?BCCC:CBCCCD
@KGTQS:00024:00115
TGATACGTCTCCTTCCTTAGTTACTTCAG
+
CCCABBCCBBB@BBCAEC@BC@CCC@B??
@KGTQS:00024:00118
TGATACGTCTCCTTCCTTAGTTACTTCA
+
CCCBBBCA@@ACA@EADBCCC@CEC@CC
@KGTQS:00024:00120
TCTCTATGCGCTCCACATGTCTAAGGT
+
>>@@<<<AABCAA=ABBBBBBCBDE?A
@KGTQS:00024:00121
ACGCTCGACATGCCCAGGTACAGGAG
+
BBBBBB?BCCC???>@B@BBBDDBAA
@KGTQS:00024:00122
TGATACGTCTCCC
+
?;=489891***)
@KGTQS:00024:00145
AGCACTGTAGCTGTCAATAGTTACTTGT
+
??CCACADCCCBBB:98;D??5;;@=@A
@KGTQS:00024:00148
TGATACGTCTCCTTCCTTAGTTACTTCA
+
BBB@AACBBBB?@@BBEBB?@=ACD@DC
@KGTQS:00024:00149
TACTGAGCTACACACACAGAAAGATTGGT
+
BBBBBCDBBBBCCCA?AA;;;7;CC@C@C
@KGTQS:00025:00100
ATATCGCGGGGGTATGGAAGCTCTATAGAGG
+
BB@;;;44448+9B@@>C@CCDDCCC@@@C@
@KGTQS:00025:00106
TACTGAGCTACACACACAGAAAGATTGGT
+
@?ACCCCBAA@>@@>>?@99919AB@D@C
@KGTQS:00025:00115
CGTGTCTCTAGGCACAGGATTTTGTGTAGAGG
+
@ACJJCBBBBBABBCCB@?===6@AA@ABAA=
@KGTQS:00025:00123
CGTGTCTCTAGGCACAGGATTTTGTGTAG
+
BBBBCCBBAAA@BBBBB@CCCC:AABBBB
@KGTQS:00025:00126
TAGTATCAGCCTCGCCATGACGAAGGTATTCC
+
4488@A@@AB>BBCC@DCCCC<<7<CDABCBA
@KGTQS:00025:00129
TCTCTATGCGCTCCACATGTCTAAGGT
+
BBBDBBBCCHCBB>BBDD?@@BAAE@C
@KGTQS:00025:00139
AGCACTGTAGCTGTCACTAGTTACTTGT
+
@@BCDCCCDBDC@AABBBB@B?BBB@BB
@KGTQS:00025:00141
CGTGTCTCTAGGCACAGGATTTTGTGTAG
+
BBABBBCAAAD@BCECE@CCCC:AABCCB
@KGTQS:00026:00101
ACGCTCGACATGCCCAGGTACAGGAG
+
GBABBBCAAAB@A@<@C@CCHCIFDC
@KGTQS:00026:00108
ATATCGCGAGGGTATGGAAGACTCTATA
+
BB?@@A@@@AC=ACBCAC@CBCCCCBB?
@KGTQS:00026:00112
AGCACTGTAGCTGTCACTAGTTACTTGT
+
<<CCECDDBBBBBBBBBBBCB@BBB?BB
@KGTQS:00026:00118
ATATCGCGAGGGTATGGAAGACTCATATA
+
9>;;9@?999909?>><A@9848873779
@KGTQS:00026:00123
ACGAGTGCGTTCCCCATGTCGTAGGTACTC
+
@BABCCBA>>5999/9>>@@ACCC@BAAAB
@KGTQS:00026:00127
TGATACGTCTCCTTCCTTAGTTACTTCA
+
BBCAABCCBBB?BADAFABBB@BBB@CC
@KGTQS:00026:00128
ATCAGACACGGACAACAGACAGACACAC
+
HBBBBBBBBB=?@?=AA<<;2/,020**
@KGTQS:00026:00132
TACTGAGCTACACACACAGAAAGATTGGT
+
>@ACECCBBBBBBBB;@;444-9@@@DAB
@KGTQS:00026:00140
ATCAGACACTCGGACACA
+
93744/.////81//>;9
@KGTQS:00026:00145
TAGTATCAGCCTCGCCATGACGAAGGTATCC
+
<?BBAAAD<<8;@AA>BB>B??B>F?211/5
@KGTQS:00027:00103
AGCACTGTAGCTGTCACTAGTTACTTGT
+
BBBBBABBABCBBB@@@@ABA>>>@?@B
@KGTQS:00027:00107
TACTGAGCTACACACACAGAAAGATTGGT
+
BAAAB@BBAA>>>ABCCD???=@CC@C@C
@KGTQS:00027:00113
TCTCTATGCGCTCCACATGTCTAAGGT
+
BABC<<@DDEDCD<<>A@BBB<;8<>@
@KGTQS:00027:00114
CGTGTCTCTAGGCACAGGATTTTGTGTAG
+
CCCBBB@@@?A@CCCCC@CCDC:FDEABB
@KGTQS:00027:00139
AGCACTGTAGCTGTCACTAGTTACTTGT
+
@@CCCBBCBCCC@AACBBA@@;>=>;>>
@KGTQS:00027:00145
ATCAGACACGGACACAGCAGAACACAC
+
BBABBB@@AC>AAGDBBBDBB?BBBBB
@KGTQS:00028:00123
ATCAGACACGGACACAGCAGAACACAC
+
AAA@FACCCC@DCCBBBBBCC@CCCCC
@KGTQS:00028:00134
ACGAGTGCGTTCCCCATGTCGTAGGTACTC
+
BBCABBC;892994-9>C@@AAAB@EAAAB
@KGTQS:00028:00138
ATCAGACACGGACACAGCAGAACACAC
+
BABB@@@CDG>AACCCBBBCB@CCCCA
@KGTQS:00028:00140
ATATCGCGAGGGGTATGG
+
@89999111/88*//,,,
@KGTQS:00028:00143
ATATCGCGAGGGTATGGAAGACTCTATA
+
?;?===@;<<C?CCCC;>;;AA@A@@@C
@KGTQS:00029:00104
CGTGTCTCTAGGCACAGGATTTTGTGTAG
+
??BBBCDDCCC@B?==@<9994-9>999A
@KGTQS:00029:00105
TGATACGTCTCCTTCCTTAGTTACTTCA
+
BBBBBBDCBBD@C@DABB?AA=@@@@BC
@KGTQS:00029:00109
ACGAGTGCGTTCCCCATGTCGTAGGTACTC
+
BBCAAACCBC@CCB6?ABBBC@@@@@@ABB
@KGTQS:00029:00122
AGCACTGTAGCTGTCACTAGTTACTTGT
+
BBBBBBBCBBDBBBCBBBBBC>BBB?BC
@KGTQS:00029:00127
AGCACTGTAGATGTCACTAGTTACTTGT
+
BBBABFEDBCCCBCCBBDBBA<CBB>AA
@KGTQS:00030:00101
ACGAGTGCGTTCCCCATGTCGTAGGTACTC
+
@?<>>AABB@@BCC:C@@?ABBBB?B;<;@
@KGTQS:00030:00103
TACTGAGCTACACACACAGAAAGATTGGT
+
@?@@BCCBBBCC?@ACBB@BB=BA@<@;>
@KGTQS:00030:00119
TAGTATCAGCCTCGCCATGACGAAGGTATTCC
+
>=@@AACCEEA@AAB9;;B?A@@=AB<=>BLB
@KGTQS:00030:00121
TCTCTATGCGCTCCACATGTCTAAGGT
+
@BCD@AACBBBAB@BBCBBDDCC@C?A
@KGTQS:00030:00126
TACTGAGCTACACAACAAAAAGATTGGTGC
+
BBCCCCCB;;9@99694499,444:ABC?A
@KGTQS:00030:00128
AGCACTGTAGCTGTCACTAGTTACTTGT
+
<;CCCCCDBBBAAAAAAAABA@BBB@BB
@KGTQS:00030:00133
ATCAGACACGGACACAGCAGAACACAC
+
BBAABBBBBB?BDBCDCCCCC@BBBBC
@KGTQS:00030:00134
TACTGAGCTACACACACAGAAAGATTGGT
+
>>ABECCBBBBAADB@@;444-9@@>B@B
@KGTQS:00030:00135
TAGTATCAGCCTCGCCATGACGAAGGTATTTC
+
A@B@@@CAA@<>@9;7;>@@@<;89D>?AC>@
@KGTQS:00030:00138
ATCAGACACGGACAAAGCAGAACACAAAGAC
+
BA@B>>@ABB@DBBB=ACCBA<??944-9?@
@KGTQS:00030:00140
TAGTATCAGCCTCGCCATGACGAAGGTATTCC
+
CBD::<AA@><999959>A>>996<@@@AAF@
@KGTQS:00030:00141
TGATACGTCTCCTTCCTTAGTTACTTCA
+
?@B@@@A@@;;6;?C<@@?>>;>996<B
@KGTQS:00030:00143
TACTGAGCTACACACACAGAAAGATTGGT
+
BBAABCBB@@BB@AADCC@??<@?B@C@C
@KGTQS:00030:00147
TCTCTATGCGCTCCACATGTCTAAGGT
+
CBBB@AACCBCBC?BBCBBCDCCAC@C
@KGTQS:00031:00109
TGATACGTCTCCTTCCTTAGTTACTTCA
+
BBBBBBBBBBCBC?C?E?BCC?CCC@CC
@KGTQS:00031:00111
AGCACTGTAGCTGTCACTAGTTACTTGT
+
?@@BCCCDBBCBBCCDHCB<<79>><94
@KGTQS:00031:00114
AGCACTGTAGCTGTCACTAGTTACTTGT
+
@ACCCBBCBCB@@BBBBBBDA@BBB@BB
@KGTQS:00031:00131
TGGAATTAACCGGTTCCTTCCCCTTTTCCCCTTTTAAGGTTTTAACCTTTCCAAAATTGGC
+
4824242488;@895<=@<>@A/999/999,444,31424992924244-42499,42424
@KGTQS:00031:00133
TACTGAGCTACACACACAGAAAGATTGGT
+
BBBBBBAAAAAA@@BDCC;998;CC@C?B
@KGTQS:00031:00144
TACTGAGCTACACACACAGAAAGAATGGT
+
AABBBBBBBBBBBCCDDD?8851/,11:;
@KGTQS:00032:00106
TGATACGTCCTCCCTT
+
B8=:---,,*,,2028
@KGTQS:00032:00111
AACAGACACGGACACAGCAGAACACAC
+
A>ABBBBCBB>BBBBBBBB??=?BBBB
@KGTQS:00032:00118
TCTCTATGCGCTCCACATGTCTAAGGT
+
:B@C<:=AA@A@@>BAA@CABAA>A?B
@KGTQS:00032:00127
ACGAGTGCGTTCCCCATGTCGTAGGTACTC
+
;;;<CCCCCB@BCD:C:;;@BB@@=@@@@B
@KGTQS:00032:00130
TACTGAGCTACACACACAGAAAGATTGGT
+
A@@ABBCBBBB?@@@AAA@@@>ACCAC@C
@KGTQS:00032:00137
ACGCTCGACATGCCCAGGTACAGGAG
+
BBBABBBBBGA>>><?B>BBCDCBBB
@KGTQS:00032:00140
AGCACTGTAGCTGTCACTAGTTACTTGT
+
??BCCCCCBCCA9998444442444244
@KGTQS:00032:00144
TCTCTATGCGCTCCACATGTCTAAGGT
+
BBCCCCBBBCCBC?AAABCCDCC@C@C
@KGTQS:00032:00145
CGTGTCTCTAGGCACAGGATTTTG
+
CBBBC@;8//1,1<?@A@CCDCAC
@KGTQS:00033:00106
CGTGTCTCTAGGCACAGGATTTTGTGTAG
+
BBBBCAGBCAE@BBCB@9;444-9?@@@C
@KGTQS:00033:00108
AGCACTGTAGCTGTCACTAGTTACTTGT
+
<<NCDCCCBBBBBBBBBBCDB@BBB@BB
@KGTQS:00033:00112
ACGCTCGACAATGCCCAGGTACAGGAG
+
ABBBA>@A;::<CDD>AA@BBCCCECC
@KGTQS:00033:00118
ATATCGCGAGGGTATGGAAGACTCTATA
+
?BB?>??9;<C?AAACAGBHCCBBABCB
@KGTQS:00033:00124
TGATACGTCTCCTTCCTTAGTTACTACA
+
ABDDBB=@@BBAC@C@BBACC@BBBCCB
@KGTQS:00033:00126
TACTGAGCTACACACACAGAAAGATTGGT
+
B@A@B@AACCCDCBBDCCBCD>BBC?B>@
@KGTQS:00033:00132
AGCACTGTAGCTGTCACTAGTTACTTGTGTG
+
;;CCCCBCBBBBBB@ABBCCC@BBB>=9;B9
@KGTQS:00033:00146
AGCACTGTAGCTGTCACACTTGTGTGC
+
BABBCCDBABCDABBBBBBD@CBB@CB
@KGTQS:00033:00147
TACTGAGCTACACACACAGAAAGATTGGT
+
BABBBBBBBBBBBB@?9999919>>;><@
@KGTQS:00033:00148
TACTGAGCTACACACACAGAAAGATTGGT
+
?=@@CCCBBBBD::;B@?988-9>@>CAB
@KGTQS:00034:00105
CGTGTCTCTAGGCACAGGATTTTGTGTAG
+
BBBCBB@DDBB@BABBF@@?A?6=A?ABC
@KGTQS:00034:00106
TCTCTATGCGCTCCACATGTCTAAGGT
+
,,,//49444999<11/////448924
@KGTQS:00034:00109
TACTGAGCTACACACACAGAAAGAATTGGT
+
BBBCCABAA9;;C;<>EEB<<61/-1-1:<
@KGTQS:00034:00124
TACTGAGCTACACACACAGAAAGATTGGT
+
BBBBDCCBBBBCCCCCCCBBB=BCCAB?B
@KGTQS:00034:00142
TACTGAGCTACACACACAGAAAGATTGGT
+
BB@BBBCBBBBA@AABAB<<<;<CC@C>A
@KGTQS:00034:00144
ATATCGCGAGGGTATGGAAGACTCTATA
+
?;??BBB:<=IBAAAC8;7<;9@B;;:B
@KGTQS:00034:00147
TACTGAGCTACACACACAGAAAGATTGGT
+
CBCBBBB??@ABCBCCBB;;;9;CC@C@B
@KGTQS:00035:00108
TACTGAGCTACACACACAGAAAGATTGGT
+
A@BCBBCBBABBB99:@==>>:>995968
@KGTQS:00035:00135
TACTGAGCTACACACACAGAAAGATTGGT
+
CBA?ACIC9:<BAAAA<<9AA>;<<AC@C
@KGTQS:00035:00139
TGATACGTCTCCTTCCTTAGTTACTTCA
+
BBA?@BBEBAA?A@D@C@?BB@BBB>BD
@KGTQS:00035:00140
AGCACTGTAGCTGTCACTACTTGT
+
>>ABBCBCBCCBAA@CCCCCC@CB
@KGTQS:00035:00141
ATATCGCGAGGGTATGGAAGACTCTAT
+
?ABCBCBECCC@DCCCAFACCBBC>>@
@KGTQS:00036:00104
TAGTATCAGCCTCGCCATGACGAAGGTATTCC
+
BBBBCDF::=ABB@A>ABBCBAA@D@BAA?A@
@KGTQS:00036:00106
CGTGTCTCTAGGCACAGGATTTTGTGTAG
+
@ABDCCC:<<C@B999A<9999/99944B
@KGTQS:00036:00109
ATCAGACACGGACACAGCAGAACACAC
+
BBBBABA@A?@BCCCDAABAA=??BBB
@KGTQS:00036:00115
TACTGAGCTACACACACAGAAAAGATTGGT
+
@ABBBCCDAA>>;;;B>@9999/9>>5;:;
@KGTQS:00036:00125
TAGTAACAGCCTCGCCATGACGAAGGTATTCC
+
BBBBB?AABB=??@@=@@@@C;;7<@A@A@B@
@KGTQS:00036:00146
ACGCTCGACATGCCCAGGTACAGGAG
+
@@@B@:=1111111-2>;>@AAA>@=
@KGTQS:00037:00122
ACGCTCGACATGCCCAGGTACAGGAG
+
??B@BBBAADBBCC?@@@@BBBCAAA
@KGTQS:00037:00134
TGATACGTCTCCTTCCTTAGTTACTTCA
+
CBC@??C;;<D@C@CDC??AC=AAC@CF
@KGTQS:00037:00136
TCTCTATGCGCTCCACATGTCTAAGGT
+
BBDC::AFBBBCH@DABBDCBBBACAC
@KGTQS:00037:00138
CGTGTCTCTAGGCACAGGATTTGATGTAG
+
99@A@9::AB=:99///,///+///8777
@KGTQS:00037:00140
TAGTATCAGCCTCCCCATGACGAAGGATATTCC
+
>9@;999::?<9999/999:=@@>@6:499892
@KGTQS:00038:00104
TGATACGTCTCCTTCCTTAGTTACTTCA
+
CB@@@A>99895969598>>@>BCB>AB
@KGTQS:00038:00110
TGATACGTCTCCTTCCTTAGTTACTTCA
+
CCBBBBBBBBC@D@B?EBBCC@;<<@BB
@KGTQS:00038:00127
TAGTATCAGCCTCGCCATGACGAAGGTATTCC
+
BBCBB@DAAADD;<<@EA?@=4459544:8;6
@KGTQS:00038:00129
ACGAGTGGCGTTCCCCATGTCGTAGGTACTC
+
BB6:://,/:;::880?BBGBBA@@@@;<<B
@KGTQS:00038:00134
ATCAGACACGGACAACAGAACACAC
+
BCCBBBBCDB99<=8=B;;9<CCCB
@KGTQS:00038:00139
CGTGTCTCTAGGCACAGGATTTTGTGTAG
+
AA@@BAD@??=@BBCBC@?===6=??;@B
@KGTQS:00038:00146
TAGTATCAGCCTCGCCATGACGAAGGTATTCC
+
>?@<;>JBBBBBBAA8;;BABAA?A@AAA?AB
@KGTQS:00039:00108
GATCAGACACGGACACAGCAGAACACACA
+
*,.6899899969>AB>A>>>?5999988
@KGTQS:00039:00123
CGTGTCTCTAGGCACAGGATTTTGTGTAG
+
@AABCCC??@C@BBCB@:4444-999@@A
@KGTQS:00039:00134
TCTCTATGCGCTCCCATGTCTAAGTACTG
+
BBBC@AABAABCBD>CC@??@@ABABBBC
@KGTQS:00039:00149
TCTCTATGCGCTCCACATGTCTAAGGT
+
BBBBAABDBCCBC?DCBBBBBBCAE@C
@KGTQS:00040:00101
ATCAGACACGGACACAGCAGAACACAC
+
BBBBBBABCB@BBDDCCCCBC@EBBBB
@KGTQS:00040:00108
CGTGTCTCTAGGCACAGGATTTTGTGTAG
+
BCECCCBBBAB?A>@@??9999/9@>>@B
@KGTQS:00040:00109
TCTCTATGCGCTCCACATGTCTAAGGT
+
>>==999911111-/6:><::11,/,/
@KGTQS:00040:00121
CGTGTCTCTAGGCACAGGATTTTGTGTAG
+
BBACCBDBBCC@BBBA@:9444,4==>>@
@KGTQS:00040:00131
TAGTATCAGCCTCGCCATGACGAAGGTATTCC
+
BCB?@ABBBBAAAADABBBCCCD@CBB@C>A@
@KGTQS:00040:00132
ATATCGCGAGGGTATGGAAGACTCTATA
+
B@AB????@CB>DBBBADACCBB:;:@?
@KGTQS:00040:00134
ATATCGCGAGGGTATGGAAGACTCTAT
+
9::@999>>>>:B9<<>CBAAA;;880
@KGTQS:00040:00145
ATCAGACACGGACACAGCAGAACACAC
+
?@@AA@>@@@694@9944444998=@=
@KGTQS:00041:00139
ACGCTCGACATGCCAGGATACAG
+
ABBB@=?CDC:**)**)***,,/
@KGTQS:00041:00145
TACTGAGCTACACACACAGAAAGATTGGT
+
CBBBBCCBBBBBBDCDCBBBC>@@>=??@
@KGTQS:00041:00147
TACTGAGCTACACACACAGAAAGATTGGT
+
A@CCCDDCBBCBCDCDDDCCC?BBC=@=?
@KGTQS:00042:00102
TCTCTATGCGCTCCACATGTCTAAGGT
+
CDBB@@AAAACCC@CDCD@?@EA@D?A
@KGTQS:00042:00105
TAGTATCAGCCTCGCCATGACGAAGGTATTCC
+
BBB??AB<==?BBBB?AB@@A:::<EDCC@CA
@KGTQS:00042:00114
TGATACGTCTCCTTCCTTAGTTACTTCA
+
BBBBBBBBBBB@B@B@CABBB@AAA@BC
@KGTQS:00042:00135
TACTGAGCTACACACACAGAAAGATTGGT
+
B@@AECCCBBBBCCDCCBBBB=A=@=@=@
@KGTQS:00042:00140
TGATACGTCTCCTTCCTTAGTTACTTCA
+
CBB@@?CCDDC@C@C@CBBB?@@@@@BC
@KGTQS:00043:00103
ACGAGTGTGTTCCCCATGTCGTAGGTACTC
+
BA?@BBCCCDB??=6@>>>>>>8867999?
@KGTQS:00043:00109
TACTGAGCTACACACACAGAAAGATTGGT
+
AA?BBBBBBBBBBAABBBBBB>AABAD>A
@KGTQS:00043:00121
TACTGAGCTACACACACAGAAAGATTGGT
+
BBBCCCD:;;DBBBCAAABBB<@>B@B8;
@KGTQS:00043:00125
ATAGAGAGGCTGAGACTGCCAAG
+
AA?BBAAAB@A@BA:==996969
@KGTQS:00043:00135
TACTGAGCTACACACACAGAAAGATTGGT
+
??ABCCCCBBBB??@CCBABB=ABB?B>>
@KGTQS:00043:00142
TAGTATCAGCCTCGCCATGACGAAGGTATTCC
+
BBBBBBD@@A@BBCC@BBBCC:::<ABBB?BA
@KGTQS:00044:00104
TACTGAGCTACACACACAGAAAGATTGGT
+
??@BBCCABBBDCDCABBBBB;;88275:
@KGTQS:00044:00107
ATCAGACACGGACACAGCAGAACACAC
+
AB::<AA@@@=@@;;>DFCCCACCBBB
@KGTQS:00044:00112
CGTGTCTCAAGGCACAGGATTTTGTGTAG
+
BAAADCCAB?A@CBBBB@BBB=7=@;;;A
@KGTQS:00044:00120
ACGAGTGCGTTCCCCATGTCGTAGGTACTC
+
@BBBBBBBBB=??=6=9===@@@>>A;<<;
@KGTQS:00044:00135
TAGTATCAGCCTCGCCATGACGAAGGTATTCC
+
BBBBBBBABBABBAB@EBBBCBC@DACBCCC@
@KGTQS:00044:00138
CGTGTCTCTAGGCACAGGATTTTGTGTAG
+
BBBBCBBBBBB@BBBCC@:::4149;AAC
@KGTQS:00044:00145
TACTGAGCTACACACACAGAAAGATTGGT
+
?>>ABBBBBBBBBBBCCCBBA?BBB@B?B
@KGTQS:00044:00147
CGTGTCTCTAGGCACAGGATTTTGTGTAG
+
BBBBCBBBBBB@BBCBA:4444-9@=>>A
@KGTQS:00044:00149
ATCAGACACGGACACAGCAGACACAC
+
AAADCBABBB?BBCCCCBBCCBB@@B
@KGTQS:00045:00103
ACGAGTGCGTTCCCCATGTCGTAGGTACTC
+
998;1111/6,///*/4449984467A=AC
@KGTQS:00045:00104
ATCAGACACGGACACAGCAGAACACAC
+
@BBBBBCBEB?BBCDDDCC??=?BBBB
@KGTQS:00045:00124
AGCACTGTAGCTGTCACTAGTTACTTGT
+
@BCCDCDBCCCBAAABDBBBB@?@>>@B
@KGTQS:00045:00140
ATCAGACACGGACACAGCAGAACACAC
+
C:;;@?>99959@@@9<<94C;>9994
@KGTQS:00045:00149
ATCAGACACGGACACAGCAGAACACAC
+
?A?>;<;A>><A<<<DCCBBC><;;99
@KGTQS:00046:00122
ACGCTCGACATGCCCAGGTACAGGAG
+
BBABBBBBCBABBB>DB?BABCDCBB
@KGTQS:00046:00149
ATCAGACACGGACACAGCAGAACACAC
+
@@@CCCCBBB?AC@ABCCBBB@CCCBC
@KGTQS:00047:00105
TCTCTATGCGCTCCACATGTCTAAGGT
+
==9;B=4;<=;;A?BAA;<9999<@<@
@KGTQS:00047:00119
CGTGTCTCTAGGCACAGGATTTTGTGTAG
+
BBBBCDCAAAB@BCCBA:4444-9==>>A
@KGTQS:00047:00122
TACTGAGCTACACACACAGAAAGATTGGT
+
CABADCEBAABBBDBDCCABB?ABB@B@?
@KGTQS:00047:00133
ATCAGACACGGACACAGCAGAACACAC
+
BBABBBABDB=?@DBBC>>>A@AAABB
@KGTQS:00047:00138
CGTGTCTCTAGGCACAGGATTTTGTGTAG
+
BBA@DCCCBBC@DD@??@@@@@4??;<<C
@KGTQS:00047:00141
TGGATACGTCTCCTTCCTTAGTTACTTCA
+
9924AACDABBB@B@C@CBBBB@BBB?BC
@KGTQS:00048:00121
TCTCTATGCGCTCCACATGTCTAAGGT
+
BCCCBGABBBCAB@BCDB?@AECBD@C
@KGTQS:00048:00133
ACGCTCGACATGCCCAGGTACAGGGA
+
@?9::BBCCCCBBB>BB@==,**0)*
@KGTQS:00048:00138
CGTGTCTCTAGGCACAGGA
+
@ACCDBCCBBCCD@??B?@
@KGTQS:00048:00141
CGTGTCTCTAGGCACAGGATTTTGTGTAG
+
BBAAAAB??AC@BBA=;:4444-9@@@AB
@KGTQS:00048:00145
TACTGAGCTACACACACAGAAAGATTGGT
+
BBBBBBCBAABBCBCBBCBCC>BCB@B?A
@KGTQS:00049:00107
ATATCGCGAGGGTATGGAAGACTCTATA
+
BBAABBDCBGB>EAAA8:8;AAAB;:7>
@KGTQS:00049:00137
AGCACTGTAGCTGTCACTAGTTACTTGT
+
48889=B?99489444994:;=@@A@99
@KGTQS:00049:00138
ACGAAGTGCGTTCCCATGTCGTAGGTATC
+
DBAB>999>99599046,,,,,,,*,/44
@KGTQS:00049:00144
TGATACGTCTCCTTCCTTAGTTACTTCA
+
BBBBBBBBBBB@B@@@CBCCB@ABB@CD
@KGTQS:00049:00145
AGCACTGTAGCTGTCACTAGTTACTTGT
+
@BEDBABEABABBBBBBBCCC@CBB=>>
@KGTQS:00004:00152
ATATCGCGAGGGTATGGAAGACTCTATA
+
B?AAAEACCDCACCED@B@BBCBB;;=?
@KGTQS:00004:00154
CGTGTCTCTAGGCACAGGATTTTGTGTAG
+
DCCCCCCCCCC@CCC;;8<BBB9BBBBAB
@KGTQS:00004:00155
ATATCGCGAGGGTATGGAAGACTCTATA
+
BBBBBBBBDCC>DCCC@AABCBBBBBC?
@KGTQS:00004:00160
ACGCTCGACATGCCCAGGTACAGGAG
+
CCABCCC<<<AA@B>9<9<AABCB==
@KGTQS:00004:00165
TACTGAGCTACACACACAGAAAGATTTGGTGC
+
BBBBDCB<<<;<<C@99:99914444-4<>AA
@KGTQS:00004:00168
TAGTATCAGCCTCGCCATGACGAAGGTATTCC
+
CCB@?ACBBB@@BBB?BBBAA9;8=CBBBEE@
@KGTQS:00004:00171
TACTGAGCTACACACACAGAAAAAATTGGTGC
+
BBBBBBBBB@@ABBCBA;444444)8?CBCCC
@KGTQS:00004:00178
ATATCGCGAGGGTATGGAAGACTCTAT
+
??@@@BBCCCGA<<<E;<9>CCCC::;
@KGTQS:00004:00181
TAGTATCAGCCTCGCCATGACGAAGGTATTCC
+
AABBBBCAAA@BBBB?BBBBB:::=@CCC@CA
@KGTQS:00004:00184
TCTCTATGCGCTCCACATGATGTAA
+
ACCCBBBCAAABB@BB>;2,-,**)
@KGTQS:00004:00185
CGTGTCTCTAGGCACAGGATTTTGTGTAG
+
BBABCCDCAAA@BBBBB@BCCC9CEBBBB
@KGTQS:00004:00192
ATATCGCGAGGGTATGGAAGACTCTATA
+
BBDBACBBABB>A<<<>BCB@@@A;888
@KGTQS:00005:00151
TAGTATCAGCCTCGCCATGACGAAGGTATTCC
+
BBCAAACA@A@==@@=@>@@?;929=@@ACA=
@KGTQS:00005:00153
TAGTATCAGCCTCGCCATGACGAAGGTATTCC
+
BCBBBCC::<@CB@@=?B@A@;;8<CCBECC@
@KGTQS:00005:00161
AGCACTGTAGCTGTCACTAGTTACTTGT
+
BBCBBAEAAACCCCCBDDCBG?BBB@BB
@KGTQS:00005:00164
TCTCTATGCGCTCCACATGTCTAAGGT
+
CCBC@?ACCDBBBBCCCB@@?CB?B?B
@KGTQS:00005:00170
ATCAGACACGGACACAGCAGAACACAC
+
BBBBABBBBB?ABCCCBBC:9:;DBBC
@KGTQS:00005:00171
ATATCGCGAGGGTATGGAAGACTCTATA
+
BACBBBCCCCC>CCCB@CABAB@BBB;;
@KGTQS:00005:00180
TAGTATCAGCCTCGCCATGACGAAGGTATTCC
+
BBB:9=CCCB@B@@@>BB@=?@@=AADCD@C?
@KGTQS:00005:00186
TGATACGTCTCCTTCCTTAGTTACTTCA
+
BBBA??BBCBC@B@C@C@AAAAAAA@CD
@KGTQS:00005:00189
TGATACGTCTCCTTCCTTAGTTACTTCA
+
BBBAB?BBBBB@B@B@@?BBB@AAB@CC
@KGTQS:00005:00198
CGTGTCTCTAGGCACAGGATTTTGTGTAG
+
A@@@AABBBBA>@?BBD@BBDB9BBBBBB
@KGTQS:00006:00158
ACGCTCGACATGCCCAGGTACAGGAG
+
@AAABBBCCCA>>><@B?CACCC@CC
@KGTQS:00006:00171
TGATACGTCTCCTTCCTTAGTTACTTCA
+
BBBBBBBBBBB?B@B@D?BBB@??A@BB
@KGTQS:00006:00172
CGTGTCTCTAGGCACAGGATTTTGTGTAG
+
BBBBBADCDDC@BBBBD@@@@@7AAA@BC
@KGTQS:00006:00177
TCTCTATGCGCTCCACATGTCTAAGGT
+
BBBBADBBBBCBDBCCBBBBBBBFFAB
@KGTQS:00006:00178
TCTCTATGCGCTCCACATGTCTAAGGT
+
CCCCAAAAAADBB@BCCB???CDFF@C
@KGTQS:00006:00179
CGTGTCTCTAGGCACAGGATTTTGTGTAG
+
ACDCCCDAAAB@CBCB>?;;;91;FBBB@
@KGTQS:00006:00199
ACAGAGTGCGTTCCCCATGTCGTAGGTACTC
+
>49944444442444,44449A@=>?@<<<B
@KGTQS:00007:00151
TGATACGTCTCCTTCCTTAGTTACTTCA
+
DCCCCCBCBCC@C?B?BBCCC@BBB@BC
@KGTQS:00007:00160
AGCACTGTAGCTGTCACTAGTTACTTGT
+
AABCCDCCBCBBBBEBBCCCE@DCB@BB
@KGTQS:00007:00172
TGCTGAGCTACACACACAGAAAGATTGGT
+
BABBCCBAAABBCCB;;;444-9>@>C@B
@KGTQS:00007:00178
ATCAGACACGGACACAGCAGAACACAC
+
BBBB?@?BBC?BCBC@AACCD@BCCBC
@KGTQS:00007:00181
ATCAGACACGGACACAGCAGAACACAC
+
BBBB@A@BBB@@BBCCDD@A?=ABBBB
@KGTQS:00007:00184
ATCAGACACGGACACAGCAGAACACAC
+
BBACAA?ABB@BC@BCCDD:::;CCBC
@KGTQS:00007:00186
ACGCTGGACATGCCCAGGTACAGGAG
+
B@?@AB@DBBBCCHCA@>ACCCBACC
@KGTQS:00007:00187
TGATACGTCTCCTTCCTTAGTTACTTCA
+
BBBBBBBBBBC@C@C@B@BBBAAAA@BC
@KGTQS:00007:00198
ATCAGACACGGACACAGCAGAACACAC
+
BB@AABBCBC?EBDBCCDD@@>AD??@
@KGTQS:00008:00151
TGATACGTCTCCTTCCTTAGTTACTTCA
+
CCCC@AABB@A>AAC=AB@BB>@@A=AA
@KGTQS:00008:00159
ACGAGTGCGTTCCCCATGTCGTAGGTACTC
+
BAABBCB<<?@BDK:D>=<@@@>><><<9A
@KGTQS:00008:00162
CGTGTCTCTAGGCACAGGATTTTGTGTAG
+
4@BBBBIDDB@9;;>>@=9999/9B@A@A
@KGTQS:00008:00164
TACTGAGCTACACACACAGAAAGATTGGT
+
BBCHEC@A@@@BBBB@AB99909>><BDD
@KGTQS:00008:00178
TACTGAGCTACACACACAGAAAGATTGGT
+
BBCCBCBB?ABBBBCAA;444-9>?>BBC
@KGTQS:00008:00180
TACTGAGCTACACACACAGAAAGATTGGT
+
BCBBBBCBBBBBBBCBA@994-9@><BAC
@KGTQS:00008:00182
TACTGAGCTACACACACAGAAAGATTGGT
+
BBBCBBBBBBBBCCECCDCCC@CCCAC?B
@KGTQS:00008:00187
TAGTATCAGCCTCGCCATGACGAAAGTATTCC
+
BBBAAABBCC@BBBAABBA::944-9@@DCDC
@KGTQS:00008:00189
ACGAGTGCGTTCCCCATGTCGTAGGTACTC
+
A?BBBB??>=;@==4=;;;ABB@@=@<;;@
@KGTQS:00008:00192
CGTGTCTCTAGGCACAGGATTTTGTGTAG
+
BBBBBBCCBBB@BBBCC@????6?ACBBB
@KGTQS:00008:00197
TCTCTATGCGCTCCACATGTCTAAGGT
+
CCCCCDDCBAB@@=ABCBBBBCCBC;=
@KGTQS:00009:00151
CGTGTCTCTAGGCACAGGATTTTGTGTAG
+
BBBAAAFAAAB@AABCHACEEB9?==>AA
@KGTQS:00009:00152
TGATACGTCTCCTTCCTTAGTTACTTCA
+
CECCCCDC?@??B>?<:9744244424:
@KGTQS:00009:00159
TGATACGTCTCCTTCCTTAGTTACTTCA
+
BBBBBBBBBB@@A@D@C@BBBA???@CD
@KGTQS:00009:00161
ACGAGTGCGTTCCCCATGTCGTAGGTACTC
+
AACB?@89995999/4449>=>>A=;<<AD
@KGTQS:00009:00163
TACTGAGCTACACACACAGAAAGATTGGT
+
@BBBBBC;;;@@B@ABBB9<919?><@>A
@KGTQS:00009:00172
TCTCTATGCGCTCCACATGTCTAAGGT
+
CCBBBCCAAACCCACCCB;<<CIADBC
@KGTQS:00009:00174
AGCACTGTAGCTGTCACTAGTTACTTGT
+
BBCCCB@BBBBBAAABBCBCCABBC?BB
@KGTQS:00009:00178
AGCACTGTAGCTGTCACTAGTTACTTGT
+
CCBBCCBBABBCCDCBBBDCFACBB?BC
@KGTQS:00009:00179
ATCAGACACGGACACAGCAGAACACAC
+
B@<@BBDBBB?CBBCCDDCCC?BCCCC
@KGTQS:00009:00187
TCTCTATGCGCTCCACATGTCTAAGGT
+
BCCBEECAAACBB@CCDC?@?BB?CAD
@KGTQS:00010:00151
ATCAGACACGGACACAGCAGAACACAC
+
A??AAA??@@?BBCBFBCB??>@CBBB
@KGTQS:00010:00152
AGCACTGTAGCTGTCACTAGTTACTTGT
+
:;CDCBDBAABBBBBBBBCCC@CBB@BB
@KGTQS:00010:00157
ATATCGCGAGGGTATGGAAGACTCTATA
+
CBBBACBDCCC?CCBB@C@BBBBBB?A@
@KGTQS:00010:00160
ATATCGCGAGGGTATGGAAGACTCTATA
+
BACACBBBBAB@CEBB@B?@@BBB??A@
@KGTQS:00010:00175
TACTGAGCTACACACACAGAAAGATTGGT
+
CCBBBBBBBBBBBBCCCA9996;@@@C@C
@KGTQS:00010:00179
ATATCGCGAGGGTATGGAAGACTCTATA
+
BBAAABBBBBC>CDBB?B@BBBBB?@AB
@KGTQS:00010:00186
TACTGAGCTACACACACAGAAAGATTGGT
+
@@ACCCCCBA=@BB@@?B9;;7;BB@D@C
@KGTQS:00010:00190
CGTGTCTCTAGGCACAGGATTTTGTATA
+
DFCCBCCAAAB?BAC@A>AA??7AA>;<
@KGTQS:00010:00196
CGTGTCTCTAGGCACAGGATTTTGTGTAG
+
>AAAAADCBAA?ABBBB@BCCC:AA@DAA
@KGTQS:00010:00198
TAGTATCAGCCTCGCCATGACGAAGGTATTCC
+
BB?AAACCFC@CCBD>?@CAABC?B?BBBACA
@KGTQS:00011:00151
ATCAGACACGGACACAGCAGAACACAC
+
B@?BBBB??>@BCCBEAAABB?BCCCC
@KGTQS:00011:00153
TACTGAGCTACACACACAGAAAGATTGGT
+
BB@@BBBB@@@BABCEBB9996;BB?C@C
@KGTQS:00011:00157
TGATACGTCTCCTTCCTTAGTTACTTCA
+
CBBBBBBCBCD@C@D@CABBB@BBB@BC
@KGTQS:00011:00161
ACGCTCGACATGCCCAGGTACAGGAG
+
BABBBBBBBCCCCD@A@>?BCCF@BB
@KGTQS:00011:00167
AGCACTGTAGCTGTCACTAGTTACTTGT
+
@@BBBBB::<CCCCCBBCBCC@CBB?AB
@KGTQS:00011:00168
ACGAGTGCGTTCCCCATGTCGTAGGTACTC
+
998>>ACDBB@CCE:CDAA@BB@B?@;<<<
@KGTQS:00011:00170
TGATACGTCTCCTTCCTTAGTTACTTCA
+
CCCBABCDCCC@C:<<>EABB?@@@>BB
@KGTQS:00011:00176
ACGAGTGCGTTCCCCATGTCGTAGGTACTC
+
BBBBBBABBB@CBB:C:<;@@@@@=@;<<C
@KGTQS:00011:00182
TACTGAGCTACACACACAGAAAGATTGGT
+
A@@CCCCCBBBAAACBF?9996;BB@C?C
@KGTQS:00011:00185
ACGAGTGCGTTCCCCATGTCGTAGGTACTC
+
:<CCCCBCCBFBDD9B===BB@;;9;<<BB
@KGTQS:00011:00187
ATCAGACTGACACAGCAGAACACAC
+
BCAABBBBBBCBCBB@@AB@CBDAB
@KGTQS:00011:00193
TACTGAGCTACACACACAGAAAGATTGGT
+
@?AECECBABABBBCBF@9996;@A?C@C
@KGTQS:00011:00197
TGATACGTCTCCTTCCTTAGTTACTTCA
+
>;99@@@>>@@5959242344244;844
@KGTQS:00012:00155
ATATCGCGAGGGTATGGAAGACTCTATA
+
BBBBAAABCCCBCCAA@C@BBBBBB@A>
@KGTQS:00012:00156
ATATCGCGAGGGTATGGAAGTCTCTATA
+
BBA@AABCCDC@CBAA=@>ACCCECCCC
@KGTQS:00012:00157
ATCAGACACGGACACAGCAGAACACAC
+
BC@@ACCAAA@CCCBCCCCCCACBBCC
@KGTQS:00012:00158
TGATACGTCTCCTTCCTTAGTTACTTCA
+
A@@@BBBBBBB@C@D@CACBB@BBA?CE
@KGTQS:00012:00179
ACGCTCGACATGCCCAGGTACAGGAG
+
BBBBBBBCDA@ACC>@?=AABBC@CC
@KGTQS:00012:00182
ACGAGTGCGTTCCCCATGTCGTAGGTACTC
+
BBB?AABBBB?BA@9?:;;BCC@B?B;<<C
@KGTQS:00012:00184
ATATCGCGAGGGTATGGAAGACTCTATA
+
BCBBBABCCCH@CCBB@E@DDDBCCABA
@KGTQS:00012:00186
TACTGAGCTACACACACAGAAAGATTGGT
+
BBBBBBBBB???AACBA@444-9>>>B@C
@KGTQS:00012:00187
AGCACTGTAGCTGTCACTAGTTACTTGT
+
@@CCCCBCAAABBBBBBBCDDBA@?@BB
@KGTQS:00012:00190
ATATCGCGAGGGTATGGAAGGCTCTATAGAGG
+
ABAAAAACCCC>CCCC@DAB@CCCBBBBBBB@
@KGTQS:00012:00192
TACTGAGCTACACACACAGAAAGGAT
+
AABBBCCBAABCBCBAC8/,,*-+**
@KGTQS:00012:00195
TAGTATCAGCCTCGCCATGACGAAGGTATTCC
+
BBBBBABBBC@AB998;A?>@;96<@BACBD?
@KGTQS:00012:00198
ATATCGCGAGGGTATGGAAGACTCTATA
+
BB@AABBDCCC>CEFD@EBECCBBBCCA
@KGTQS:00013:00151
TACTGAGCTACACACACAGAAAGATTGGT
+
BABCCCBBBAA@BBBBAB@@@<@AA?B?B
@KGTQS:00013:00157
ATATCGCGAGGGTATGGAAGACTCTATA
+
BBBCBBA@@AA>ABBC@D?AACBBABAA
@KGTQS:00013:00160
ATCAGACACGGACACAGCAGAACACAC
+
B<:3440///,/777/////8,////8
@KGTQS:00013:00162
TAATAACAGCCTCGCCATGACGAAGGTATTCC
+
@B@9999?AD@BCCB?BCBAB@@=A@CBC?C@
@KGTQS:00013:00170
TACTGAGCTACACACACAGAAAGATTGGT
+
CBBBEBBB@AADCBBBFAAAC>AAA8;8;
@KGTQS:00013:00176
ATATCGCGAGGGTATGGAAGACTCTATA
+
CABABBBCBBB?CBBB@CACCBBBA@@;
@KGTQS:00013:00177
TCTCTATGCGCTCCACATGTCTAAGGT
+
BCCCBCDBCDCBB@CECCCB@@AAFBC
@KGTQS:00013:00179
TCTCTATGCGCTCCACATGTCTAAGGT
+
BAABCCDBBBBBB@BBDBBBBCCAC@C
@KGTQS:00013:00188
ACGAGTGCGTTCCCCATGTCGTAGGTACTC
+
AABBBBBCA?5999/9?>>>BA;;8;<<<C
@KGTQS:00013:00193
TAGTATCAGCCTCGCCATGACGAAGGTATTCC
+
BBB??@CCDCBAB998;@>>A;97<@AAABD?
@KGTQS:00013:00194
TACTGAGCTACACACACAGAAAAGATTGGT
+
A?AAAA@A>@999999444444,48888?@
@KGTQS:00013:00197
ACGCTCGACATGCCCAGGTACAGGAG
+
BB>??BBBCCC???<>?<BBCCC@BB
@KGTQS:00013:00199
TACTGAGCTCACACACAGAAAGATTGGT
+
BB@BBBC111;;CACBA;9904>@>BAC
@KGTQS:00014:00150
TGATACGTCTCCTTCCTTAGTTACTTCA
+
BB>>ABBBBBB@B@C@C?BBBABBE?DC
@KGTQS:00014:00151
AGCACTGTAGCTGTCACTAGTTACTTGT
+
@ACCCCBB@BBB@@:////882BBC@CC
@KGTQS:00014:00152
TACTGAGCTACACACACAGAAAGATTGGT
+
A@AABBBAAAAA@@CDAA994-9>><A@C
@KGTQS:00014:00155
TAGTATCAGCCTCGCCATGACGAAGGTATTCC
+
BBB??AD<<<@AA;;6;@@>@@==A>ABC?B?
@KGTQS:00014:00160
TCTCTATGCGCTCCACATGTCTAAGGT
+
BBBBADDCAAABC@BBCBBCCCEACAC
@KGTQS:00014:00168
TACTGAGCTACACAACACAGAAAGATTGGT
+
8;B>>9994491/1,////69969882424
@KGTQS:00014:00170
TAGTATCAGCCTCGCCATGACGAAGGTATTCC
+
BBBEAAC@AA@AA@@>@CB=?:;8<CCACACA
@KGTQS:00014:00171
ATATCGCGAGGGTATGGAAGACTCTAT
+
BBBBBBBBBCC?CCBB?A?ACBBBAAA
@KGTQS:00014:00172
TAGTATCAGCCTCGCCATGACGAAGGTATTCC
+
BBBBDCD@AA@BBDC@BBBBBBB@DBCAA?G@
@KGTQS:00014:00174
ATATCGCGAGGGTATGGAAGACTCTAT
+
BBAA???BBBB?CA>>?C@BBBBB?A>
@KGTQS:00014:00175
TCTCTATGCGCTCCACATGTCTAAGGT
+
BBBBBCBBBBBBB@CCCCCBBCEACAA
@KGTQS:00014:00177
ACGAGTGCGTTCCCCATGTCGTAGGTACTC
+
?<<<CHC<<<>BAA9A;<<9<9>>=@<;;A
@KGTQS:00014:00178
TAGTATCAGCCTCGCCATGACGAAGGTATTCC
+
BBCAADCBBAIE<<<>BAACCCCADEBBBACB
@KGTQS:00014:00184
ACGCTCGACATGCCCAGGTACAGGAG
+
BBBBB?ABCCCABB=@B@BBBBCBCC
@KGTQS:00014:00185
ATATCGCGAGGGTATGGAAGACTCTATA
+
BBAABCBBABB?BCDD@DEABBBB@AA@
@KGTQS:00014:00189
CGTGTCTCTAGGCACAGGATTTGTGTAG
+
;<@=99@;::?998=842444-444444
@KGTQS:00014:00190
TACTGAGCTACACACACAGAAAGATTGGT
+
@?@CCCC@??AABBCBA@444-9>><A?B
@KGTQS:00014:00193
TACTGAGCTACACACACAAGAAATG
+
A?ABCCCCBBA;91>1//,/66+//
@KGTQS:00014:00195
ATATCGCGAGGGTATGGAAGACTCTATA
+
BBBB?::;44419CAA@DAECCCBBB64
@KGTQS:00014:00198
CGTGTCTCTAGGCACAGGATTTTGTGTAG
+
ABBBAAADCCDACCCBC@CCCC9CCBAA;
@KGTQS:00014:00199
ATCAGACACGGACACAGCAGAACACAC
+
BBCCBA::<C?BBDCCBBBBA>BBBBB
@KGTQS:00015:00154
TGATACGTCTCCTTCCTTAGTTACTTCA
+
CCCCBBCA>@?>B>BBIDCA@=ACC@CC
@KGTQS:00015:00155
TAGTATCAGCCTCGCCATGACGAAGGTATTCC
+
BBCBBCD>:<BCCCA@AAA==ACADAAAA@C>
@KGTQS:00015:00156
ATATCGCGAGGGTATGGAAGACTCTAT
+
BBB@BBDDCCCBB;;;6:69AAABCDD
@KGTQS:00015:00158
CGTGTCTCTAGGCACAGGATTTTGTGTAG
+
BBBBCBCC@CB@AAAAA?@@BD:A@@CBB
@KGTQS:00015:00162
TAGTATCAGCCTCGCCATGACGAAGGTATTCC
+
BBCBBAC<=>BCEBB?A@@>A99:<=@=B>A=
@KGTQS:00015:00164
TACTGAGCTACACACACAGAAAGATTGGT
+
??ABBBB???BBBCCBCC;998;BB@C@C
@KGTQS:00015:00165
ATCAGACACGGACACAGCAGAACACAC
+
@???@@BBBB@BBDCBDCEDC@BBBBB
@KGTQS:00015:00177
TCTCTATGCGCTCCACATGTCTAAGGT
+
BBBBBBBBABBBC@CBBB???CCBDBB
@KGTQS:00015:00181
TACTGAGCTACACACACAGAAAGA
+
@@BCCCCBBABADEBA@@911,--
@KGTQS:00015:00186
TACTGAGCTACACACACAGAAAGATTGGT
+
CBCCCBCCBBB@@@B@AB99909>?>BDC
@KGTQS:00015:00188
ATATCGCGAGGGTATGGAAGACTCTATA
+
BCBB9<;CCCCABCAA@E@CCCCBA?AA
@KGTQS:00015:00189
ATCAGACACGGACACAGCAGAACACAC
+
BBBBCBBBBB@BCCCBCCCA@=@B>>9
@KGTQS:00015:00192
TACTGAGCTACACACACAGAAAGATTGGT
+
AABBBBBBBBBBBACBFC444-;>>>BDC
@KGTQS:00015:00194
TAGTATCAGCCTCGCCATGACGAAGGTATTCC
+
CCBBBCC@A@@A@@@=@A@A@;;7<@@@ACE?
@KGTQS:00016:00150
ACGAGTGCGTTCATGTCGTAGGTACTC
+
BBBBABAAAD@CCCBBCDCBB>A;<<A
@KGTQS:00016:00151
ACGCTCGACATGCCCAGGTACAGGAG
+
BBBBBBBBCCB>=>:>>==BCCCABB
@KGTQS:00016:00152
TCTCTATGCGCTCCACATGTCTAAGGT
+
A@ABAAAAAAABB>BDCCABBA@=A?@
@KGTQS:00016:00154
ATATCGCGAGGGTATGGAAGACTCTATA
+
AB@??@@AABB=F@@B@B@AABCC@@?C
@KGTQS:00016:00157
ACGAGTGCGTTCCCCATGTCGTAGGTACTC
+
@B@=?ABA@>;@@@6A@BB@BA9958999C
@KGTQS:00016:00158
TCTCTATGCGCTCCACATGTCTAAGGT
+
BBBBBBBBBCDBC@CDDBCCCCC@C@C
@KGTQS:00016:00159
TCTCTATGCGCTCCACATGTCTAAGGT
+
49=9=CBAAAC<<<=DDBCCCCC@?=@
@KGTQS:00016:00166
CGTGTCTCTAGGCACAGGATTTTGTGTAG
+
@BCDDDIDDBD?AAA@>=@BCCA>=<BBC
@KGTQS:00016:00167
TGATACGTCTCCTTCCTACTTCAGTGC
+
BBBBBBCBB@@=@8959?998;@AABC
@KGTQS:00016:00169
ATATCGCGAGGGTATGGAAGACTCTATA
+
BBBB?>>BBCC?CC@@?CBBBBBBCBCC
@KGTQS:00016:00175
AGCACTGTAGCTGTCACTAGTTACTTGT
+
;8--,,,,////;@BBCCBBB@BBB@BB
@KGTQS:00016:00181
ATCAGACACGGACACAGCAGAACACAC
+
CB?@@CBBDB?BB??@DCCCC@DBCBC
@KGTQS:00016:00182
TGATACGTCTCCTTCCTTAGTTACTTCA
+
BBBBAABBCDB?><?6:::AB@BBB@CC
@KGTQS:00016:00183
TCTCTATGCGCTCCACATGTCTAAGGT
+
BCBABBA<<<C@@9;9?@@@BBB;<=<
@KGTQS:00016:00184
AGCACTGTAGCTGTCACTAGTTACTTGT
+
??BBBBCCBBBBBBBBBBBDD@BBB<@@
@KGTQS:00016:00185
ACGAGTGCGTTCCCCATGTCGTAGGTACTC
+
?BBBBBBB==6944,99;;BBBBB?B;<<B
@KGTQS:00016:00188
ACGCTCGACATGCCCAGGTACAGGAG
+
BBBBBAAACEC?@@>?C@DBBCC@BB
@KGTQS:00016:00191
TAGTATCAGCCTCGCCATGACGAAGGTATTCC
+
BBABBBCBEB@B???@BBBBBBB?B@CCB@D?
@KGTQS:00016:00194
TCTCTATGCGCGTCTAAGGTACTG
+
BCDCBCBBBBCCD@@@BECD@AAC
@KGTQS:00016:00199
TGATACGTCTCCTTCCTTAGTTACTTCA
+
BB@ABBBBBBCBC>@=C@ABB@BBB@CC
@KGTQS:00017:00153
TCTCTATGCGCTCCACATGTCTAAGGT
+
BABACDDDDBDBE@CCCBAAACC@B@B
@KGTQS:00017:00156
ACGAGTGCGTTCCCCATGTCGGTAGACTC
+
??B@AA@@BB?BCC:D:99=6::<111;;
@KGTQS:00017:00157
ATATCGCGAGGGTATGGAAGACTTTATAGAG
+
A<BBCB@@@CA<ACCCAD@CCBBB=ACCC@B
@KGTQS:00017:00158
CGTGTCTCTAGGCACAGGATTTTGTGTAG
+
B@@@BAD@@@A@ABBBB@BCBC:CCCCBB
@KGTQS:00017:00163
TGATACGTCTCCTTCCTTAGTTACTTCA
+
BBBBBBBBBBB@B@B@D@BBB@BBB@BB
@KGTQS:00017:00166
ACGAGTGCGTTCCCCATGTCGTAGGTACTC
+
AAB??@BBBB<?>>6@BCC@AABB?BAAAC
@KGTQS:00017:00167
ATATCGCGAGGGTATGGAAGACTCTATA
+
BB???BBBBAA?CCBB@C@B@BBBB>??
@KGTQS:00017:00169
ATATCGCGAGGGTATGGAAGACTCTATA
+
BDBB???BBCC@CECB@C@CBBBBBBBB
@KGTQS:00017:00173
ACGAGTGCGTTCCCCATGTCGTAGGTACTC
+
B>@@BBB;892999,9999ACCBB?B;<<B
@KGTQS:00017:00174
TGATACGTCTCCTTCCTTAGTTACTTCA
+
AAAAAAAA@BB@B?B?D@BBB@BBB@BB
@KGTQS:00017:00176
ACGCTCGACATGCCCAGGTACAGGAG
+
ABCCBBBBBCBCCH@BB@BBCED@CC
@KGTQS:00017:00179
ATATCGCGAGGGTATGGAAGACTCTATAG
+
A@ACCBBBCCC>BCBC@FCCC@@A888?;
@KGTQS:00017:00183
CGTGTCTCTAGGCACAGGATTTTGTGTAG
+
CBBBBBCCCCC@A@@@A@BBAB:BCCBAB
@KGTQS:00017:00185
TAGTATCAGCCTCGCCATGACGAAGGTATTCC
+
BBBAABCAAA@BBCB@BBBBBAB?CBCCC@C@
@KGTQS:00017:00187
TCTCTATGTGCTCCACATGTCTAAGGT
+
BBCCBEBCBBDBBACCBB@@@BBAE@B
@KGTQS:00017:00190
TACTGAGCTACACACACAGAAAGATTGGT
+
BABABBCBBBBABAABBB;;;;<BCBC@C
@KGTQS:00017:00197
TCTCTATGCGCTCCACATGTCTAAGGT
+
BBBBBBDCBCBBB@DDDB@@?BCBB@C
@KGTQS:00018:00156
TGATACGTCTCCTTCCTTAGTTACTTCA
+
BBBBBBBBBBB@D@C@BEABC@CBB?AD
@KGTQS:00018:00162
AGCACTGTAGCTGTCACTAGTTACTTGT
+
@@CDCBB@BBCB???BBCCCC@BB?@BB
@KGTQS:00018:00179
AGCACTGTAGCTGTCACTAGTTACTTGT
+
@BCCBBBDEBCBBBBBCCCCB@=9959>
@KGTQS:00018:00181
AGCACTGTAGCTGTTACTAGTTACTTGTG
+
<<CCAABCBBABBB@BBCCBA?GAA>BC@
@KGTQS:00018:00182
TAGTATCAGCCTCGCCATGACGAAGGTATTCC
+
FBBA?@B@9959@@A>BCCCCCB696999595
@KGTQS:00018:00184
CGTGTCTCTAGGCACAGGATTTGTGTAG
+
ABBAB@ACBBC>@?CCB:444-999999
@KGTQS:00018:00188
TACTGAGCTACACACACAGAAAGATTGGT
+
ABBBBBBBABBBBBDCCC99::;CC@D?B
@KGTQS:00018:00189
ACGAGTGCGTTCCCCATGTCGTAGGTACTC
+
@@BBBBBB::2444,9>>@CCECC@CAAAC
@KGTQS:00018:00191
ATCAGACACGGACACAGCAGAACACAC
+
BBAA??@CCC=?ACD@?ABA@=ACBBB
@KGTQS:00018:00196
TAGTATCAGCCTCGCCATGACGAAGGTATTCC
+
BCBBBBA@AACCC@A>ACBBB@@>A@CCCBEB
@KGTQS:00018:00199
ACGAGTGCGTTCCCCATGTCGTAGGTACTC
+
BBBBBB@;442999/9??>@BBAB?@;<<B
@KGTQS:00019:00156
ACGCTCGACATGCCCAGGTACAGGAG
+
BBB?BBBBCDC?>?<=?>B?@ADBCE
@KGTQS:00019:00158
ACGCTCGACATGCCCAGGTACAGGAG
+
?BBBBBBCBDA=AA<;97;BCCFADC
@KGTQS:00019:00160
TACTGAGCTACACACACAAAAAAGATTGGTGC
+
CBBBBAA@@@A@B@;;444444*9996<@CEC
@KGTQS:00019:00163
TGATACGTCTCCTTCCTTAGTTACTTCA
+
@A@@BAABAAA?@?@@B@?AB@BBB@BC
@KGTQS:00019:00167
TACTGAGCTACACACACAGAAAGATTGGT
+
BBBBABBBB@AABBCBCB9998;BB?C@C
@KGTQS:00019:00174
CGTGTCTCTAGGCACAGGATTTTGTGTAG
+
@@99;<CDDDCBCBBBB@BBAB9ADCCCD
@KGTQS:00019:00185
TGATACGTCTCCTTCCTTAGTTACTTCA
+
?@?AAAAAA@@?@@BBB?>BB@B?A>AC
@KGTQS:00019:00187
CGTGTCTCTAGGCACAGGATTTTGTGTAG
+
BBBBBBCBBBB@BB>>A?BBBB:AABBBB
@KGTQS:00019:00192
TACTGAGCTACACACACAGAAAGATTGGT
+
BBBBAABBBBBBBECBCA;;;7;AA@CBB
@KGTQS:00019:00195
CGTGTCTCTAGGCACAGGATTTTGTGTAG
+
BFCBBBCDCBA@BB?=><9444-9?><<@
@KGTQS:00020:00152
CGTGTCTCTAGGCACAGGATTTTGTGTAG
+
BABBBCCCCCC?@>99959999/9>9449
@KGTQS:00020:00154
ATATCGCGAGGGTATGGAAGACTCTATA
+
BBAAACDCDCC>CCBB?B?BBBBBBB??
@KGTQS:00020:00162
TACTGAGCTACACACACAGAAAGATTGGT
+
AAABBBBBBBBBBBAAEDCBA=@@@=B?B
@KGTQS:00020:00166
ATATCGCGAGGGTATGGAAGACTCTAT
+
BBA??AABCBB?BCCC?CDACBBB>>B
@KGTQS:00020:00169
CGTGTCTCTAGGCACAGGATTTTGTGTAG
+
BBBBBBDCCCB@EBBDB@AAAA9ABBBBC
@KGTQS:00020:00172
TGATACGTCTCCTTCCTTAGTTACTTCA
+
BBB?BBBBBBB@C@C@C@?AAABBB@BB
@KGTQS:00020:00178
TGATACGTCTCCTTCCTTAGTTACTTCA
+
BBB??BCBBBA?A@A@B?>@B@BBB?BC
@KGTQS:00020:00182
TCTCTATGCGCTCCACATGTCTAAGGT
+
BCCCDCCCBBBBB@BBBBBBBCE@DAD
@KGTQS:00020:00183
ACGCTCGACATGCCCAGGTACAGGAG
+
?ABBBBBECDCEBDABC@BBBCC@BB
@KGTQS:00020:00188
TGATACGTCTCCTTCCTTAGTTACTTCA
+
BBBABBBCBBD@C?B@BABAB?BBB@AA
@KGTQS:00020:00190
ATCAGACACGGACACAGCAGAACACAC
+
988?;;7??C@BCEECDAAAC@;;;>9
@KGTQS:00020:00194
TCTCTATGCGCTCCACATGTCTAAGGT
+
BBBA?AACCCCBA?BCEBBABCB@C?B
@KGTQS:00020:00195
TACTGAGCTACACACACAGAAAGATTGGT
+
@@@BCCCCB@@AAADBBC99969@C?CBC
@KGTQS:00020:00197
ACGAGTGCGTTCCCCATGTCGTAGGTACTC
+
AA??BBBB=:2444-9@?@@CCCC@C;<<B
@KGTQS:00020:00199
TCTCTATGCGCTCACATGTCTAAGGT
+
CCCBBA@CBBA@@BBDBBBAAABD@B
@KGTQS:00021:00155
TACTGAGCTACACACACAGAAAGATTGGT
+
ABABBBB???BBBBCECB???=@BB@B=>
@KGTQS:00021:00157
CGTGTCTCTAGGCACAGGATTTTGTGTAG
+
ACCCA@ACCCC@CBA>><9999/9B@@AB
@KGTQS:00021:00161
TCTCTATGCGCTCCACATGTCTAAGGT
+
ABBBAEECCCB?B@CBB?=@BBCBE@B
@KGTQS:00021:00167
ATCAGACACGGACACAGCAGAACACAC
+
A???AABBBB>??BBB@BCAA@@@@@@
@KGTQS:00021:00169
ACGCTCGACATGCCCAGGTACAGG
+
BBBBBBBBCCCCDCACD?BBCDC@
@KGTQS:00021:00173
ACGAGTGCGTTCCCCATGTCGTAGGTACTC
+
BBBBBBB@892999-9@@A<==ED@CAAAA
@KGTQS:00021:00174
TACTGAGCTACACACACAGAAAGATTGGT
+
4994<<@CCCAAACDABCCJHAAA?@B@A
@KGTQS:00021:00181
TCTCTATGCGCTCCACATGTCTAAGGT
+
BBBCBBBBBBA>A@CBBBAAAAGAD@C
@KGTQS:00021:00184
TACTGAGCTACACACACAGAAAGATTGGT
+
CBCCCBCCAAACCCCCBB;;;7;AA@C@C
@KGTQS:00021:00189
ACGCTCGACATGCCCAGGTACAGGAG
+
AA?ABAAECDC???<?@>ABCCD@AA
@KGTQS:00021:00194
ATCAGACACGGACACAGCAGAACACAC
+
BBB@AADBBB>?ABBCCDAAA@AAABB
@KGTQS:00022:00153
TAGTATCAGCCTCGCCATGACGAAGGTATTCCGACTG
+
ACCDDCCA@A@??;99<CBAB<;8<?BABAC?CBBBB
@KGTQS:00022:00154
TGATACGTCTCCTTCCTTAGTTACTTCA
+
BBBBBBBBAAA@B@C@B@>@@@@@@?@C
@KGTQS:00022:00155
TACTGAGCTACACACACAGAAAGATTGGT
+
A===BBBBBBB@BBCCDB9996;???C?B
@KGTQS:00022:00156
TGATACGTCTCCTTCCTTAGTTACTTCA
+
?BBBBBBBAAB@E@C@DAACB@BBC@DD
@KGTQS:00022:00159
ATATCGCGAGGGTATGGAAGACTCTATA
+
?B@@@BCCCDGCEEBCACBCCCCCB:<<
@KGTQS:00022:00162
CGTGTCTCTAGGCACAGGATTTTATGTAG
+
@BBCCBCAAAC@BBBCC@CBCC:CC@>>@
@KGTQS:00022:00173
TGATACGTCTCCTTCCTTAGTTACTTCA
+
BBBBBCB>>?D@C@@@A@ACC@@@@@CC
@KGTQS:00022:00175
CGTGTCTCTAGGCACAGGATTTTGTGTAG
+
BBBBBBCCCCC@CBBBCACCCC9;;;BDD
@KGTQS:00022:00179
CGTGTCTCTAGGCACAGGATTTTGTGTAG
+
BBCCBECAAAA@BBBAA>BBAA9AA@BAB
@KGTQS:00022:00180
ACGCTCGACATGCCCAGGTACAGGAG
+
@@?BBBBBCDCDBC>BB@BBCDD@AA
@KGTQS:00022:00183
CGTGTCTCTAGGCACAGGATTTTGTGTAG
+
@@AABBBDDDB@ECBBC@BBAA9ABB>>@
@KGTQS:00022:00188
TACTGAGCTACACACACAGAAAGATTGGT
+
?@@@ABBBAAFC;;<CA@@@B7;;@;?29
@KGTQS:00022:00192
ATATCGCGAGGGTATGGAAGACTCTATA
+
?B9;;B@AABC<@ABB7;7<AAABAABC
@KGTQS:00022:00193
ACGAGTGCGTTCCCGTCGTAGGTACTC
+
BBB@ABBBCB?BB>@ACCCBCCC:<=G
@KGTQS:00022:00196
CGTGTCTCTAGGCACAGGATTTTGTGTAG
+
BCBBABGAAAD@CABBB>BBB?9AA@BAB
@KGTQS:00023:00150
ACGCTCGACATGCCCAGGTACAGGAG
+
BBBBBAAACDDCBB=>?=?BDCCABB
@KGTQS:00023:00151
ACGAGTGCGTTCCCCATGTCGTAGGTACTC
+
BAAABBBBBC@BBB9B;;99?>9958999>
@KGTQS:00023:00159
ATCAGACACGGACACAGCAGAACACAC
+
BB>??BCBBB@BBCCCDCBAB?ABBBB
@KGTQS:00023:00160
CGTGTCTCTAGGCACAGGATTTTGTGTAG
+
BGBBBAGCCCC@CBBBB@BCCC:BCCBBC
@KGTQS:00023:00166
TGATACGTCTCCTTCCTTAGTTACTTCA
+
?=CCCCBBD@@>?@C@CBCCC@@@?@CC
@KGTQS:00023:00168
ATATCGCGAGGGTATGGAAGACTCTATA
+
BB:;;CCCCBB@BBBB@CABBBBB@A@B
@KGTQS:00023:00174
ACGAGTGCGTTCCCCATGTCGTAGGTACTC
+
@B?AAABBBB?BBB9B?@?BBB@??B;<<C
@KGTQS:00023:00175
ATCAGACACGGACACAGCAGAACACAC
+
@8;;;<:@BA8<;@A@BCB@A=ACABB
@KGTQS:00023:00179
ACGAGTGCGTTCCCCATGTCGTAGGTACTC
+
BBB@@>BBBA699919@BBCCCCC>?:<<@
@KGTQS:00023:00180
TAGTATCAGCCTCGCCATGACGAAGGTATTCC
+
??EBBCCBGB@BC?@>?BBBB=B@CCBAA?BC
@KGTQS:00023:00182
ACGAGTGCGTTCCCCATGTCGTAGGTACTC
+
BA<?BBBBBB@BCB:CA@@ACCBB?A@@AC
@KGTQS:00023:00183
CGTGTCTCTAGGCACAGGATTTTGTGTAG
+
>AABBBCBBCB@BBB@@@AAAA8DDCDBB
@KGTQS:00023:00187
TAGTATCAGCCTCGCCATGACGAAGGTATTCC
+
BBBBBBBAAA@@=;96;>@>@<;9=ABBCAD?
@KGTQS:00023:00188
ACGCTCGACATGCCCAGGTACAGGAG
+
BB@ABBBBCDC???<==<ABCCDBAA
@KGTQS:00023:00191
ACGCTCGACATGCCCAGGTACAGGAG
+
BBBBBBBBCA@@AA:>>=@ABCB@BC
@KGTQS:00023:00193
TCTCTATGCGCTCCACATGTCTATGGT
+
BCCBAAACBBBBB@A===ABCDCAA?A
@KGTQS:00023:00195
TGATACGTCTCCTTCCTTAGTTACTTCA
+
AB@ABBCBAAA@C@C@D@BBB@BBC@CD
@KGTQS:00023:00196
ATATCGCGAGGGTATGGAAGACTCTATA
+
CCCBBAACBAA>BBBBACBCCCCCCABA
@KGTQS:00024:00151
TCTCTATGCGCTCCACATGTCTAAGGT
+
BBCCBBBBBBC?BABCDBBCBEBDCAB
@KGTQS:00024:00154
ATATCGCGAGGGTATGGAAGACTCTATA
+
@BB?>@;:=BC>C=<==A=AABBCBBAA
@KGTQS:00024:00161
AGCACTGTAGCTGTCACTAGTTACTTGT
+
@ACCCBBDBBBB?@@BDDDDFACBB@??
@KGTQS:00024:00162
ATATCGCGAGGGTATGGAAGACTCTATA
+
CA@??BBCCCCBCEBA?A@BABBBCCCA
@KGTQS:00024:00163
CGTGTCTCTAGGCACAGGATTTTGTGTAG
+
?BABBBDAAAB@BBB@A@BBBC:@AA==@
@KGTQS:00024:00164
CGTGTCTCTAGGCACAGGATTTTGTGTAG
+
BBABCAACCCC@??@>><9999/9@@@>>
@KGTQS:00024:00166
ACGAGTGCGTTCCCCATGTCGTAGGTACTC
+
BB>??BBBBC@BCC9B?@?==A==;>999@
@KGTQS:00024:00173
TAGTATCCAGCCTCGCCATGACGAAGGTATTCC
+
@@AAACD@CCC@BAACACCBCCCCBC@@?A>B@
@KGTQS:00024:00177
TACTGAGCTACACACACAGAAAGATTGGT
+
A?BBBBBBBBBBBBD>@;944-9??<BAD
@KGTQS:00024:00180
CATGTCTCTAGGCACAGGATTTTGTGTAG
+
AADC>>@BBBB?B@ABBABBBB9BB?A@C
@KGTQS:00024:00186
AGCACTGTAGCTGTCACTAGTTACTTGT
+
EACCFCBDA@ABBBCBAABDD@EBB@BD
@KGTQS:00024:00187
AGCACTGTAGCTGTCACTAGTTACTTGT
+
<<CCA@ACCCCDGCAAACBBBCA@@>AC
@KGTQS:00024:00192
ATCAGACACGGACACAGCAGAACACAC
+
BAAABBBBDD@BBBDAACECC?BCCCB
@KGTQS:00024:00193
TGATACGTCTCCTTCCTTAGTTACTTCA
+
?@@BBBBA@@A?B7<69:??BBBBC@C<
@KGTQS:00024:00198
ATATCGCGAGGGTATGGAAGACTCTATA
+
BABAABBBCCB:?A@@@B@AABBB?AA?
@KGTQS:00024:00199
ATCAGACACGGACACAGCAGAACACAC
+
BBBBBBBBBB?A>BBBCCCAAAABBBB
@KGTQS:00025:00150
ACGAGTGCGTTCCCCATGTCGTAGTTACTC
+
448444448;9999,4449@9<<BB?BCCB
@KGTQS:00025:00158
TCTCTATGCGCTCCACATGCTAAGT
+
BCCCDCBDCCAAA@BB==121:7:?
@KGTQS:00025:00159
ATATCGCGAGGGTATGGAAGACTCTATA
+
ABBBBBBB@AA>ECCB@A?AAAA>>B??
@KGTQS:00025:00160
AGCACTTAGCTGTCACTAGTTACTTGT
+
@@BB;;69>>>9;;;@CCCDFCBC>@@
@KGTQS:00025:00162
TAGTATCAGCCTCGCCATGACGAAGGTATTCC
+
BBBBBCC::<@BB?@=?BBBBCD@C@CBB?B=
@KGTQS:00025:00165
TGATACGTCTCCTTCCTTAGTTACTTCA
+
B?@?BBBDDCB=?==@B@A@@=@@C?BB
@KGTQS:00025:00169
AGCACTGTAGCTGTCACTAGTTACTTGT
+
<<HHCCBCBBBB@AAEEBAGDBAAA@CB
@KGTQS:00025:00170
TCCGCTCCACATGTCTAAGGTACTG
+
:::@CDD@CBBCDCC:::<ACCCCC
@KGTQS:00025:00174
TACTGAGCTACACACACAGAAAGATTGGT
+
BAAABBA@?BBBABBECC?>?<?BB@B@B
@KGTQS:00025:00176
ATATCGCGAGGGTATGGAAGACTCTATA
+
BBBBBBCBBAA:A?@@=A?AD@@@BBB?
@KGTQS:00025:00177
AGCACTGTAGCTGTCACTATTATCTTGT
+
>@CCCBCCBBBBAA@822,,+,,,879A
@KGTQS:00025:00178
AGCACTGTAGCTGTCACTAGTTACTTGT
+
??CBBBBDBBBBABBBBBBCEBBBB@BB
@KGTQS:00025:00182
TCTCTATGCGCTCCACATGTATAAGGT
+
449>@B@AACDCCECCCBBBBCCCDBC
@KGTQS:00025:00187
CGTGTCTCTAGGCACAGGATTTTGTGTAG
+
CCCCBCCDCCC>@@BBB>BBCB7AB<99>
@KGTQS:00025:00188
TCTCTATGCGCTCCACATGTCTAAGGT
+
BBCBBDCCAAAAA>=ABB@@@BB?A;<
@KGTQS:00025:00189
ATATCGCGAGGGTATGGAAGACTCTATA
+
A<??@BCCDCC?CCCB@F@AAAA@>>BB
@KGTQS:00025:00192
TACTGAGCTACACACACAGAAAGATTGGT
+
?A?BBBCBB@ABBCDBBB??><@BB@C?A
@KGTQS:00025:00194
ATATCGCGAGGGTATGGAAGACTCTATA
+
BA:;<BBBBBD?CDCD@EBCDCBAA@AA
@KGTQS:00025:00195
ATCAGACACGGACACAGCAGAACACAC
+
B>?@ACCCCC?BBB@AADBBB@BBBBB
@KGTQS:00025:00199
CGTGTCTCTAGGCACAGGATTTTGTGTAG
+
?BCCCCCCBBB?CBBBE@BAA?6??:99@
@KGTQS:00026:00150
TGATACGTCTCCTTCCTTAGTTACTTCA
+
BABBBBBBBBB@B@D@CA?AA@BBB@BE
@KGTQS:00026:00157
TCTCTATGCGCTCCACATGTCTAAGGT
+
BBCCCCDBBCBBB@CDBBBBBEC@C@C
@KGTQS:00026:00159
TAGTATCAGCCTCGCCATGACGAAGGTATCC
+
BBBAAAC::<ACB@@99>9999924244442
@KGTQS:00026:00160
TCTCTATGCGCTCCACATGTCTAAGGT
+
BBCC?AACBCA?A@BBBA>BABBACDG
@KGTQS:00026:00165
TCTCTATGCGCTCCACATGTCTAAGGT
+
ACGBABBCBBB@@@BADBAAACDACAB
@KGTQS:00026:00166
TCTCTATGCGCTCCACATGTCTGTAAGGT
+
BDB>AABCBB@AA@DCD800,*(((+,+(
@KGTQS:00026:00167
ACGAGTGCGTTCCCCATGTCGTAGGTACTC
+
ABBBBBBB?=<>=9294;;BBBBC@C;;9>
@KGTQS:00026:00170
TGATACGTCTCCTTCCTTAGTTACTTCA
+
BBCBBBBBA@A@B@B@D@ABC?EBAACC
@KGTQS:00026:00172
CGTGTCTCTAGGCACAGGAGTTTGTGTAGA
+
BCCBCDEECCC@CBDBC?BBBB>CCDCBCB
@KGTQS:00026:00177
CGTGTCTCTAGGCACAGGATTTTGTGTAG
+
?BBBBBBB?AABCBBBB@CCCC:BBCBBD
@KGTQS:00026:00185
TACTGAGCTACACACACAGAAAGATTGGT
+
B@AADBDB@A@DHCCCCCCCC?CCC>A>A
@KGTQS:00026:00186
TAGTATCAGCCTCGCCATGACGAAGGTATTCC
+
@@BA@@A<<=ABABC=@@@AAAA@E?>99696
@KGTQS:00026:00188
CTCGACATGCCCAGGTACAGGAGACTG
+
99CCCBBC@??>AC@CFDCC?AAABBB
@KGTQS:00026:00189
TACTGAGCTACACACACAGAAAGATTGGT
+
BBBBBCBB??@@BBBCCCBBC=A?B>A?B
@KGTQS:00026:00193
ATATCGCGAGGGTATGGAAGACTCTTTAGAGG
+
98B99;B999>04444242444/644+....6
@KGTQS:00026:00195
CGTGTCTCTAGGCACAGGATTTTGTGTAG
+
A@AAAABBBBA@A@@BC@CCBC:CEBBBC
@KGTQS:00026:00196
TACTGAGCTACACACACAGAAAGATTGGT
+
BABBBBABBBBABBCBA?;;9-9AA@C@C
@KGTQS:00026:00198
ACGCTCGACATGCCCAGGTACAGGAG
+
?BBBB@@BCCC???<>A?BBBBC@C@
@KGTQS:00027:00151
AGCACTGTAGCTGTCACTAGTTACTTGT
+
BBBBCBDDBBBB??AB@@BBB@BBB@BC
@KGTQS:00027:00157
ACGAGTGCGTTCCCCATGTCGTAGGTACTC
+
?A?AAABBBB?DBB9A999?CCCC@C;<<A
@KGTQS:00027:00160
CGTGTCTCTAGGCACAGGATTTTTGTGTAG
+
@>@@A999?9969>999594444+44:444
@KGTQS:00027:00163
ATCAGACACGGACACA
+
?BBBBBBBB@@BB=94
@KGTQS:00027:00167
TCTCTATGCGCTCCACATGTCTAAGGT
+
BCCBBEDCBBBBCABBBBABAACADDC
@KGTQS:00027:00177
AGCACTGTAGCTGTCACTAGTTACTTGT
+
@ACCCBBDBBBBBBAAABCDD@BAB>AA
@KGTQS:00027:00184
ATCAGACACGGACACAGTAGAACACAC
+
AB>@ABBBBB@BBBEBCCCDE@DCCBB
@KGTQS:00027:00189
ACGCTCGACATGCCCAGGTACAGGAG
+
?A?ABAAAABBBCC?AA>ABCCC@CC
@KGTQS:00027:00190
ATATCGCGAGGGTATGGAAGACTCTATA
+
BABBCCBBDCF>BBAA7;9<CBBCBBBB
@KGTQS:00027:00193
AGCACTGTAGCTGTCACTAGTTAATTGT
+
?@CECBA@BBBBBBBBBBBDD@B@B>@A
@KGTQS:00027:00195
ATCAGACACGGACACAGCAGAACACAC
+
BB@AABBBBB@BBBABDDCBBAABBBB
@KGTQS:00027:00196
TACTGAGCTACACACACAGAAAGATTGGT
+
A?AACCBBAABBBBBCDCBCB>BBB?BDB
@KGTQS:00027:00197
ATCAGACACGGACACAGCAGAACACAC
+
BBBBBEABEA>ABB@@AED?@>ADBBC
@KGTQS:00027:00198
TACTGAGCTACACACACAGAAAGAATGGT
+
B@>ABBCBBBBBDCDCDDAAA>ACBBB=B
@KGTQS:00028:00151
ATATCGCGAGGGTATGGAAGACTCTATA
+
CABBBBBDFCC>EAAA@C@A@BBBB?@=
@KGTQS:00028:00153
TATATCAGCCTCGCCATGACGAAGGTATTCC
+
911:11/600.../,.3;==4924:949248
@KGTQS:00028:00154
ACGAGTGCGTTCCCCATGTCGTAGGTACTC
+
BAABBBB?@C5994-9@99<BBAB?B<===
@KGTQS:00028:00158
TACTGAGCTACACACACAGAAAGATTGGT
+
BBBBBBBAA@BBBBBDCCCBB>AABAB>>
@KGTQS:00028:00160
ATCAGACACGGACACAGCAGAACACAC
+
4<ABBCBBBB@BBCCCFCCBB@BBAAA
@KGTQS:00028:00161
TGATACGTCTCCTTCCTTAGTTACTTCA
+
BBBBBBBAB998<@C@DABCBABBC@BB
@KGTQS:00028:00166
ATCAGACACGGACACAGCAGAACACAC
+
BBABBBCB@@=@BBBBCCECC@DBBBB
@KGTQS:00028:00167
CGTGTCTCTAGGCACAGGATTTTGTGTAG
+
BBBBBBDDDDC@AABBD@BAA?6:::;;C
@KGTQS:00028:00174
TCTCTATGCGCTCCACATGTCTAAGGT
+
ABCBCCCCEDDBB@CCCC@@@BCAFAB
@KGTQS:00028:00188
ACGCTCGACATGCCCAGGTACAGGAG
+
AA?BBBB>?ACCCC@CB?BBCBB?BG
@KGTQS:00028:00189
TGATACGTCTCCTTCCTTAGTTACTTCA
+
BBBA?BCCB@@>A@CADC>A?@>>>@AA
@KGTQS:00028:00193
ATATCGCGAGGGTATGGAAGACTCTATA
+
?>BBBBABBCC=BA@?@CACBBBCBBBA
@KGTQS:00028:00194
TCTCTATGCGCTCCACATGTCTAAGGT
+
BCCBBCDBBBAAB@CCCBAAAACCDAD
@KGTQS:00028:00197
ACGAGTGCGTTCCCCATGTCGTAGGTACTC
+
?@?@BBBB=92444,9@@A@@A@><>9999
@KGTQS:00029:00158
ATATCGCGAGGGTATGGAAGACTCTAG
+
BB@??@BBABB>BCCC@CBDFAA==00
@KGTQS:00029:00164
ATCAGACACGGACACAGCAGAACACAC
+
B?>?B=;@996;ABAA=B>1112>>>?
@KGTQS:00029:00166
ATATCGCGAGGGTATGGAAGACTCTATAGAG
+
@@:;9@??999144492424;;;@?878876
@KGTQS:00029:00172
TGATACGTCTCCTTCCTTAGTTACTTCA
+
BB@ABBC@@@B@A@A@BCBBB?BBB@CC
@KGTQS:00029:00179
TGATACGTCTCCTTCCTTAGTTACTTCA
+
BCCCBBBB9;;>A@B:<7;>>;>99699
@KGTQS:00029:00187
ATCAGACACGGACACAGCAGAACACAC
+
A??AABBBB@?>ABCCCCCBC?DBBBB
@KGTQS:00029:00188
TCTCTATGCGCTCCACATGTCTAAGGT
+
ABCBCCCCCDBBC@DCDCDDDCDAC@B
@KGTQS:00029:00191
TAGTATCAGCCTCGCATGACGAAGGTATTCC
+
BBB;9=DFIB>::1111AA;BC?B?BAB?EA
@KGTQS:00029:00195
ACGCTCGACATGCCCAGATACAGGAG
+
>@@AA@@<<=GCEDABAABCCCD@BC
@KGTQS:00029:00196
ATCAGACACGGACACAGCAGAACACAC
+
BB8:<BABCB@CCBC@@DCBB?BBCBB
@KGTQS:00030:00150
CGTGTCTCTAGGCACAGGATTTTGTGTAG
+
BBCBBCAA?9;59>>@@<9999/999449
@KGTQS:00030:00154
CGTGTCTCTAGGCACAGGATTTTGTGTAG
+
CCCCCD=<=AABAAABB@9999/9A?>99
@KGTQS:00030:00159
TACTGAGCTACACACACAGAAAGATTGGT
+
BBBBBBBBA?BBBBED@A9996;AA@C@B
@KGTQS:00030:00168
TGATACGTCTCCTTCCTTAGTTACTTCA
+
BBB@AABCBBC>@=@@DCBCC@CBB@CC
@KGTQS:00030:00174
CGTGTCTCTAGGCACAGGATTTTGTGTAG
+
BBBCAAAAAACBBABCC@?==929:49;A
@KGTQS:00030:00176
ATATCGCGAGGGTATGGAAGACTCTATA
+
CABBBBBDDDD?ACDD@CACBCBBAABB
@KGTQS:00030:00177
TAGTATCAGCCTCGCCATGACGAAGGTATTCC
+
CCBBA=9?9929@99599>>A<<:9@B<<:<A
@KGTQS:00030:00179
CGTGTCTCTAGGCACAGGATTTTGTGTAG
+
BBBAABDCCAA?ABC@@94444-9@?>@D
@KGTQS:00030:00181
ATCAGACACGGACACAGCAGAACACAC
+
BBBBBBABBA>ABC@AADDCC?BBBBB
@KGTQS:00030:00186
ATATCGCGAGGGTATGGAAGCCTCTATAGAG
+
BBBBBBBBCFCACCDD@EACCACCBBBABAA
@KGTQS:00030:00191
TACTGAGCTACACACACAGAAAGATTGGT
+
BB@BBBBA@@BBAAAABAAAA:A>B?B<?
@KGTQS:00031:00156
ATCAGACACGGACACAGCAGAACACAC
+
@@@CCCBAAA@BBBDDCDCBBBCBABB
@KGTQS:00031:00158
TGATACGTCTCCTTCCTTAGTTACTTCA
+
CCCCBCCCBBB@CACACBCBC@CBB@BD
@KGTQS:00031:00160
ATATCGCGAGGGTATGGAAGCACTCTATAG
+
BABBBCCCCCE@CCCC?CE9<<444/.0.6
@KGTQS:00031:00164
TCTCTATGCGCTCCACATGTCTAAGGT
+
BBBBBFCDCC@A@@BBBB@@@@@;??B
@KGTQS:00031:00178
CGTGTCTCTAGGCACAGGATTTTGTGTAG
+
CBBB@AA:>>D?BBEEC@CCCC:<=;<9@
@KGTQS:00031:00181
CGTGTCTCTAGGCACAGGATTTTGTGTAG
+
B??BCCCA?AF@BBBBC@AAAA9:::@A=
@KGTQS:00031:00183
ATCAGACACGGACACAGCAGAACACAC
+
BB>>?BBBBB@BBBBBCBBBB@BBBBB
@KGTQS:00031:00187
TACTGAGCTACACACACAGAAAGATTGGT
+
BBBCCDCCB???BECFFD@@?<@B??B@B
@KGTQS:00031:00197
ATCAGACACGGACACAGCAGAACACAC
+
48789>>>1211<<A;?:AABACAAAA
@KGTQS:00032:00152
ACGAGTGCGTTCCCCATGTCGTAGGTACTC
+
BB<?BBBCBB=?==299@@ACCCC@;9;;@
@KGTQS:00032:00153
CGTGTCTCTAGGCACAGGATTTTGTGTAG
+
BABA?@ACDDBBCCCFC?<999/999;<>
@KGTQS:00032:00159
AGCACTGTAGCTGTCACTAGTTACTTGT
+
@@CCCB@B@@ABABBBBBCCC@CBA?AB
@KGTQS:00032:00165
CGTGTCTCTAGGCACAGGATTTTGTGTAG
+
BBBBBCCBBBB@BBBAA?BBCC:@AADCD
@KGTQS:00032:00167
TAGTATCAGCCTCGCCATGACGAAGGTATTCC
+
BBBCCCF@AA?B?@@=@CCBBBBAB@BAC?B?
@KGTQS:00032:00168
ACGCTCGACATGCCCAGGTACAGGAG
+
@@@=?BCDB@>9996;C@DCBBCBCC
@KGTQS:00032:00171
ACGAGTGCGTTCCCCATGTCGTAGGTACTC
+
CCABBBCDCC?BBA7AA;;;BBA?>A<<<A
@KGTQS:00032:00173
ACGCTCGACATGCCCAGGTACAGGAG
+
:;CC<<=CCBCBBA<@@<AA@AA@C@
@KGTQS:00032:00174
TGATACGTCTCCTTCCTTAGTTACTTCA
+
@@B@A@DBBBD@C@@>AECCC@CDD@CB
@KGTQS:00032:00187
TACTGAGCTACACACACAGAAAGATTGGT
+
BB@@BBBAAAAAAACDDC:9::9BBAB@A
@KGTQS:00032:00188
TCTCTATGCGCTCCACATGTCTAAGGT
+
BAABAAABBB<<<@CC@@;<<99?BAD
@KGTQS:00032:00190
TACTGAGCTACACACACAGAAAGATTGGT
+
B??ABBBCAABCCCCFC@?>@:@=><>=@
@KGTQS:00032:00192
ATCAGACACGGACACAGCAGAACACAC
+
BBBBBB?AAA@@BBBAADCBA@AAAAA
@KGTQS:00032:00197
CGTGTCTCTAGGCACAGGATTTTGTGTAG
+
DCCCDECBGGCABBB=:94444/9@@@@@
@KGTQS:00032:00199
ATATCGCGAGGGTATGGAAGACTCTAT
+
@@ABAA@A999-44998==?===>73.
@KGTQS:00033:00157
ATCAGACACGGACACAGCAGAACACAC
+
AA>ABBBBBB<>?CCCCABCC@BBBBB
@KGTQS:00033:00159
ACGAGTGCGTTCCCCATGTCGTAGGTACTC
+
BBBBBBBBBCDDDD9CB@@@@C@?=?@@>>
@KGTQS:00033:00167
TCTCTATGCGCTCCACATGTCTAAGGT
+
BBBBCCCDCBB?B@CCBBBBABBCFDA
@KGTQS:00033:00173
TAGTATCAGCCTCGCCATGACGAAGGTATTCC
+
CCBCCBC@AA@BB?@>?BBBBBB@DBDDC?CA
@KGTQS:00033:00177
CGTGTCTCTAGGCACAGGTTTTTGTGTAG
+
ABCDCDDCBBB@BBCCC>AA==/===AAB
@KGTQS:00033:00183
TCTCTATGCGCTCCACATGTCTAAGGT
+
BBCCDDEBBCCBC@CC:99;;<9BC=A
@KGTQS:00033:00189
ACGAGTGCGTTCCCCATGTCGTAGGTACTC
+
BB@>>BBBBB@BBC:C:::?BBBC@C;<<B
@KGTQS:00033:00194
TACTGAGCTACACACACAGAAAGATTGGT
+
BABCCBA??BBBBCBDCB??>>?BB@C>A
@KGTQS:00034:00150
TGATACGTCTCCTTCCTTAATTACTTCA
+
BBBBBBCEBBB?B@DCB@?>?>@BB@BB
@KGTQS:00034:00156
TACTGAGCTACACACACAGAAAGAATGGT
+
BBBBBBDBBBB@BCCDAABCB?BB@@><>
@KGTQS:00034:00157
TACTGAGCTACAAACACAGAAAGATTGGTGC
+
???BBBDB??9996;@@@<<<7<CCACACCC
@KGTQS:00034:00161
ATATCGCGAGGGTATGGAAGACTCTATA
+
43449>@>9991999<=CAACBBCB<;;
@KGTQS:00034:00167
ATCAGACACGGACACAGCAGAACACAC
+
BB>>@CBBBB@BCBBB@CBBB@BBBAA
@KGTQS:00034:00170
ACGAGTGCGTTCCCCATGTCGTAGGTACTC
+
BBBBBBCB=96944,999;BCCBC@C;<<A
@KGTQS:00034:00174
ATCAGACACGGACACAGCAGAACACAC
+
BBBBABABBB?ABCBCCBC@@>ABBBB
@KGTQS:00034:00176
TAGTATCAGCCTCGCCATGACGAAGGTATTCC
+
CBBCCBC@AAABB?@>?BBAB@?CA@CBC@CA
@KGTQS:00034:00177
AGCACTGTAGCTGTCACTAGTTACTTGT
+
?=EBBBDCBB:<;<<A@?@995999698
@KGTQS:00034:00183
TACTGAGCTACACACACAGAAAAGATTGGT
+
BBBBCCDBBBBBCC?9?B9944/9>?;>=@
@KGTQS:00034:00185
TCTCTATGCGCTCCACATGTCTAAGGT
+
CCBBBCDCB@@AB@CCCA@@@BCFFAC
@KGTQS:00034:00187
ATATCGCGAGGGTATGGAAGACTCTATA
+
BABBABCCABCACCCC@C@CCCBBB8;;
@KGTQS:00034:00194
ATCAGACACGGACACAGCAGAACACAC
+
A<;;?CDBBB?BCCCBADCB@@ABBBB
@KGTQS:00034:00197
CGTGTCTCTAGGCACAGGATTTTGTGTAG
+
BBBDBBBAAAC=@@=9959999/9B91/1
@KGTQS:00034:00198
ATATCGCGAGGGTATGGAAGACTCTATA
+
BB:;;CCBBCCACFCB@C@ECCBB@AAA
@KGTQS:00035:00151
TAGTATCAGCCTCGCCATGACGAAGGTATTCC
+
CBDBBACA?@<889;8;@B@@A?=A@BAB?B?
@KGTQS:00035:00152
TCTCTATGCGCTCCACATGTCTAAGGT
+
;;>ACCCDCDFBEECD>==C<99<>59
@KGTQS:00035:00155
ACGAGTGCGTTCCCCATGTCGTAGGTACTC
+
@@BBBBAABC?BAA7B@@@@BBBB@BB<<<
@KGTQS:00035:00157
ATATCGCGAGGGTATGGAAGACTCTATA
+
BB@??CDCCDD?CCBB@C@CBCCAC?B>
@KGTQS:00035:00160
ATATCGCGAGGGTATGGAAGACTCTAT
+
BBAA@BBBB@A?AA@@?A?@ABBBBA>
@KGTQS:00035:00162
ATATCGCGAGGGTATGGAAGACTCTATA
+
@?B@99;<99B>@AADADCCA>>A:::;
@KGTQS:00035:00166
TCTCTATGCGCTCCACATGTCTAAGGT
+
BCCCBCCCAAAAA@BBB??BBCEACAB
@KGTQS:00035:00167
CGTGTCTCTAGGCACAGGATTTTGTGTAG
+
CABACCC:;<A=@@@>@<9999/9B>?AC
@KGTQS:00035:00169
CGTGTCTCTAGGCACAGGATTTTGTGTAG
+
BBDBB@AABBEAB=>11-1111+1<<@@A
@KGTQS:00035:00171
TACTGAGCTACACACACAGAAAGATTGG
+
BBBBCDCB@ABBBBBCFC@??<>A>?A?
@KGTQS:00035:00172
ATCAGACACGGACACAGCAGAACACAC
+
BB@@ABBBBB>ABCBA88111::;>>;
@KGTQS:00035:00173
ACGAGTGCGTTCCCCATGTCGTAGGTACTC
+
>A>@B@BBBB?A@=6?=?@@CCCC@C;<;@
@KGTQS:00035:00180
TACTGAGCTACACACACAGAAAGATTGGT
+
B=??BBBA>@AAAABBEC@??>?BHEB=?
@KGTQS:00035:00181
TGATACGTCTCCTTCCTTAGTTACTTCA
+
B@A?BBD@?ACBC@C@C@BBB?BBB@BE
@KGTQS:00035:00185
TACTGAGCTACACACACAGAAAGATTGGT
+
BBABB@A<<;F@@999@=>>@:>942494
@KGTQS:00035:00188
ACGCTCGACATGCCCAGGTACAGGAG
+
9>89999>??@99919@59;;;@@99
@KGTQS:00035:00195
TGATACGTCTCCTTCCTTAGTTACTTCA
+
=BBCBBBA989596959238=9>9929@
@KGTQS:00035:00198
ACGAGTGCGTTCCCCATGTCGTAGGTACTC
+
BBB@BBBBBB=>=929:9;@CCBB?B;<;A
@KGTQS:00035:00199
TACTGAGCTACACACACAGAAAGATTGGT
+
BBBBBBBBBBBBBEA?B;9946;@@@D@C
@KGTQS:00036:00152
CGTGTCTCTAGGCACAGGATTTTGTGTAG
+
ABBBBCBBBBB@BBCCC@@A??6??=@BC
@KGTQS:00036:00157
TGATACGTCTCCTTCCTTAGTTACTTCA
+
CBBBBBBBBBC?B?C@FC@@@?DBCCCB
@KGTQS:00036:00158
TACTGAGCTACACACACAGAAAGATTGGT
+
BBBBBBFBBAA@99994@9991999>B?B
@KGTQS:00036:00167
TACTGAGCTACACACACAGAAAGATTGGT
+
CADBDDA?ABCBBBCCBBA@@<@AA=@=@
@KGTQS:00036:00168
CGTGTCTCTAGGCACAGGATTTTGTTTAG
+
BBBEBBCCBBC@BBCCC@?=99244408>
@KGTQS:00036:00176
ATATCGCGAGGGTATGGAAGACTCTAT
+
AB@@@BA@<<<89A@@69:9>>>>>>;
@KGTQS:00036:00179
TACTGAGCTACACACACAGAAAGATTGGT
+
B@AABBCBA@@@@ABCDDBBB=??B?B?A
@KGTQS:00036:00183
ATATCGCGAGGGTATGGAAGACTCTATA
+
>>@?=@>=>@@<@BBC>EBAGCCDBAAA
@KGTQS:00036:00185
TCTCTATGCGCTCCACATGTCTAAGGT
+
BBGEBECCCBBBBACDCC@@@BCBE?A
@KGTQS:00036:00186
TCTCTATGCGCTCCACATGTCTAAGGT
+
ABBBBDDBBBA?A@CCBBAAACCCF@C
@KGTQS:00036:00199
TACTGAGCTACACACACAGAAAGATTGGT
+
@?BBBBBBA@@BC>@111/1/+//42424
@KGTQS:00037:00152
ATCAGACACGGACACAGCAGAACACAC
+
BA@>>ABAAA<AACBADABBC@B@?@A
@KGTQS:00037:00158
ATCAGACACGGACACAGCAGAACACAC
+
BBAABBBBBB>?BCBBCBBBB?BBBBB
@KGTQS:00037:00163
ATCAGACACGGACACAGCAGAACACAC
+
BCAABBABBB@BBBCDBBCCB?BCBBC
@KGTQS:00037:00165
CGTGTCTCTAGGCACAGGATTTTGTGTAG
+
BBBCAAAADDC@BBBDB?94441::?BCB
@KGTQS:00037:00170
ATATCGCGAGGGTATGGAAGACTCTATA
+
>@@@@AAA<=<:>CBECIACFCC989@?
@KGTQS:00037:00175
AGCACTGTAGCTGTCACTAGTTACTTGT
+
@@DCCB@BABB@@@@@@AABB@AAA<@@
@KGTQS:00037:00181
TACTGAGCTACACACACAGAAAGATTGGT
+
AABBBBB???BBBB>>CCABCBCBB?A>?
@KGTQS:00037:00193
ATATCGCGAGGGTATGGAAGACTCTATA
+
?B@@@BBBBBB?BDBA@B?AABBAA??@
@KGTQS:00037:00194
TAGTATCAGCCTCGCCATGAACGAAGGTATTCC
+
B?9;;<;9GA=AABB=?A44599954:999=A=
@KGTQS:00037:00199
CGTGTCTCTAGGCACAGATTTTGTGTAG
+
@CBCDBBAAACA;22,--,2208C>C8C
@KGTQS:00038:00150
TCTCTATGCGCTCCACATGTCTAAGGT
+
BBCBCBBBBABBC@CCCD@@@EC@DAB
@KGTQS:00038:00154
TACTGAGCTACACACACAGAAAGATTGGT
+
C?9<<CC@A@CAABCCCEA@@>@CC@C@C
@KGTQS:00038:00158
TCTCTATGCGCTCCACATGTCTAAGGT
+
A;;=BBBAA;;9@<>>>8<;A@B>C;<
@KGTQS:00038:00163
TAGTATCAGCCTCGCCATGACGAAGGTATTCC
+
CBDBBDDDDD?AB>?=@BCAAACBE@CA@?AC
@KGTQS:00038:00171
ACGAGTGCGTTCCCCATGTCGTAGGTACTC
+
BBBBBBBBCCBCCB7A@<<<>>>@9;<<<9
@KGTQS:00038:00172
ATCAGACACGGACACAGCAGAACA
+
BAABBBBB??89;C@AAAAA@>AC
@KGTQS:00038:00183
ATCAGACACGGACACAGCAGAACACAC
+
B@AA:;;CBB?DCCCB@?@@@=ACECC
@KGTQS:00038:00184
TGATACGTCTCCTTCCTTAGTTACTTCA
+
B@BBBBDBA@@@CACABABCC?BBC@B@
@KGTQS:00038:00187
ATATCGCGAGGGTATGGAAGACTCTATA
+
BBBB@ABDDDB>BA@@@ABCCCCBB@BB
@KGTQS:00038:00196
TACTGAGCTACACACACAGAAAGATTGGT
+
BBBBBBBBBBBBBCCBA?9996;BBCC@B
@KGTQS:00039:00152
ACGAGTGCGTTCCCCATGTCGTAGGTACTC
+
>@A@@A>>>>5999/9999@BA@B=??999
@KGTQS:00039:00153
TGATACGTCTCCTTCCTTAGTTACTTCA
+
BBBABBBAAAAAB@CBDECBB@AAA@BC
@KGTQS:00039:00158
CGTGTCTCTAGGCACAGGATTTTGTGTAG
+
BB@@BBCDDAA@BBBEC@BAAA9AAA==B
@KGTQS:00039:00164
TAGTATCAGCCTCGCCATGACGAAGGTATTCC
+
BBBBBCCCED@@AAB?BBCAAAC@F@CDCBDE
@KGTQS:00039:00175
CGTGTCTCTAGGCACAGGATTTTGTGTAG
+
ABBBBBCBBB?@AAAABABBDC:CCABBE
@KGTQS:00039:00178
TGATACGTCTCCTTCCTTAGTTTCAGTGC
+
@BBBBBCCB@@@ADCADAB;940994444
@KGTQS:00039:00180
TCTCTATGCGCTCCACATGTCTAAGGT
+
>944;;<<9ACA>>AA;;;@A@A?C;<
@KGTQS:00039:00184
ATCAGACACGGACACAGCAGAACACAC
+
BABB@@@BBC?ABCBCCCBBE@BBBCC
@KGTQS:00039:00188
TACTGAGCTACACACACAGAAAGATTGGT
+
BBBBBBCCBBBBBCCCCAABCBCBB>A>A
@KGTQS:00040:00157
TACTGAGCTACACACACAGAAAGATTGGT
+
BBBBBBCBBAABBCCBCBCCC?AAA9;5;
@KGTQS:00040:00160
TACTGAGCTACACACACAGAAAGATTGG
+
BBBCBAD@:4499944;;;9A?@A?242
@KGTQS:00040:00165
ACGCTCGACATGCCCAGGTACAGGAG
+
BB@BCBBAAADCCC?BB=@@CBB?A@
@KGTQS:00040:00170
AGCACTGTAACTGTCACTAGTTACTTGT
+
B=@BBAAACICDCBBBCECABCA;959>
@KGTQS:00040:00173
TGATACGTCTCCTTCCTTAGTTACTTCA
+
BBB@AAB??@B@BAA@B?>BB@BBB>BB
@KGTQS:00040:00186
ATATCGCGAGGGTATGGAAGACTCTATAG
+
:::?=C;A444-49998=CC9;9CA;:;B
@KGTQS:00040:00191
TCTCTATGCGCTCCACATGTCTAAGGT
+
@ABCCCCCCCCBBBCCBB9;;<<>B>A
@KGTQS:00040:00193
CGTGTCTCTAGGCACAGGATTTTGTGTAG
+
BBBCBBBAAAD@BBBCC@???=6=??9A@
@KGTQS:00040:00198
TGATACGTCTCCTTCCTTAGTTACTTCA
+
BBBBBBCD??>>B>A@C@BBB@CBB@BC
@KGTQS:00040:00199
ACGAGTGCGTTCCCCATGTCGTAGGTACTC
+
BB<>@BBBA>6994,9?@@BBBAB?B;<<C
@KGTQS:00041:00152
TACTGAGCTACACACACAAGAATG
+
;8@@;;<ABBBCGCCDE?:8=8--
@KGTQS:00041:00156
TCTCTATGCGCTCCACATGTCTAAGGT
+
BCCCCDCECBBBC@BCDBBBADB@C?B
@KGTQS:00041:00167
TACTGAGCTACACACACAGAAAATGG
+
BBBBA?BBBBBBBBCCC880000**)
@KGTQS:00041:00171
ACGAGTGCGTTCCCCATGTCGTAGGTACTC
+
BBB@ABBBBB>@==9A?AABBBBB@CAAAB
@KGTQS:00041:00172
AGCACTGTAGCTGTCACTAGTTACTTGT
+
999===@=AAB999>@?>9492448244
@KGTQS:00041:00174
ACGAGTGCGTTCCCCATGTCGTAGGTACTC
+
BBBBBBBAAA@ACD:C:9;;@@@A@@AAAH
@KGTQS:00041:00176
TACTGAGCTACACACACAGAAG
+
>>@;44:>4449;9944//,*,
@KGTQS:00041:00194
ATCAGACACGGACACAGCAGAACACC
+
A@>>@CBBBA@AAA@@BCBEC@DBB?
@KGTQS:00041:00197
TGATACGTCTCCTTCCTTAGTTACTTC
+
BBBBBBCCBBB?BAB@B@?AA@AAA>B
@KGTQS:00042:00152
TAGTATCAGCCTCGCCATGACGAAAGTATTCC
+
B?ABBBBAAA@??;;7;@CBCCCG@CCBB@B@
@KGTQS:00042:00153
AGCACTGTAGCTGTCACTAGTTACTTGT
+
AACDCCDBBCCCCBBCDCCA@=?==<=B
@KGTQS:00042:00155
TACTGAGCTACACACACAGAAAGATTGGT
+
>>BBAA>>>AAAAABECC???>?BB@C@C
@KGTQS:00042:00164
TGATACGTCTCCTTCCTTAGTTACTTCA
+
?@@BB@999995489;?B<=@<@@A=99
@KGTQS:00042:00177
TCTCTATGCGCTCCACATGTCTAAGGT
+
CCCCAAACCCEBD@?=AA@>>?A??AB
@KGTQS:00042:00195
TACTGAGCTACACACACAGAAAGAT
+
AABBBAB;<<BCCCCCDBBAB<>=@
@KGTQS:00043:00150
TGATACGTCTCCTTCCTTAGTTACTTCA
+
ABAABBBBBBB>@BC@B?>@A=@B@?BD
@KGTQS:00043:00152
TACTGAGCTACACACACAGAAAGATTGGT
+
BBBBBBBCDDCCDJADDAABB?B::8:>A
@KGTQS:00043:00158
CGTGTCTCTAGGCACAGGATTTTGTGTAG
+
BBBBBBBBBCB@BBCA;:4444/9??@@A
@KGTQS:00043:00160
CGTGTCTCTAGGCACAGGATTTTGTGTAG
+
@AAAAAB@@@@@AABCC@99991:A@BAC
@KGTQS:00043:00165
TGAAACGTCTCCTTCCTTAGTTACTTCAGTGC
+
B???=@B?BBA@B@C@C@BCC@CCB@BCBBBB
@KGTQS:00043:00169
TGATACGTCTCCTTCCTTAGTTACTTCA
+
BBBBBBBBB998<ACADCECB@BBB?BC
@KGTQS:00043:00174
TACTGAGCTACACACACAGAAAGATTGGT
+
A?@BBBB@??AA@@BCDD@@?>?BB@B@A
@KGTQS:00043:00175
TGATACGTCTCCTTCCTTAGTTACTTCA
+
=B@@@?@99<@=@@C@D?BA@=@AB>BB
@KGTQS:00043:00195
ATATCGCGAGGGTATGGAAGACTCTAT
+
BB@@@AFCDCC@ECDD@BDACBACCBB
@KGTQS:00044:00163
CGTGTCTCTAGGCACAGGATTTTGTGTAG
+
BBCC::=CADAACCDEC@A@@@6=BAAAB
@KGTQS:00044:00167
ACGCTCGACATGCCCAGGTACAGGAG
+
BBBBBBBBBCCBCC?BB@BBEEB@CC
@KGTQS:00044:00170
CGTGTCTCTAGGCACAGGATTTTGTGTAG
+
?BBBBBBBDDB@BBB?:94444-9??@@B
@KGTQS:00044:00171
TCTCTATGCGCTCCACATGTCTAAGGT
+
BAAADECCBBCBC?ABBBBAAAB=AAB
@KGTQS:00044:00172
TGATACGTCTCCTTCCTTAGTTACTTA
+
CCC@AADCCCC@CAC@C@BBB@BCC@;
@KGTQS:00044:00176
ATATCGCGGGGGTATGGAAGACTCTATA
+
BBA=9;88844-9ACKBCFBCAAACDCC
@KGTQS:00044:00180
TCTCTATGCGCTCCACATGTCTAAGGT
+
BBCAAACCCDDBD@AB@@;<<>B=@8<
@KGTQS:00044:00187
CGTGTCTCTAGGCACAGGATTTTGTGTAG
+
BBBBAA@@<99<?>9<<@CCEE:ABBAAB
@KGTQS:00044:00188
ACGCTCGACATGCCCAGGTACAGGAG
+
AA?AA@@BBDCDCC?AA?BBCDB@BB
@KGTQS:00044:00194
TCTCTATGTGCTCCACATGTCTAAGGT
+
BBCB?AAAAABBB@DBCB:99@A???B
@KGTQS:00044:00196
ATCAGACACGGACACAGCAGAACACAC
+
BB<@BBBB@@@BCBBBBBCCB@BAABB
@KGTQS:00044:00199
TAATATCAGCCTCGCCATGACGAAGGTATTCC
+
842///6///,.4.42.48/1/:5676/859<
@KGTQS:00045:00153
ATCAGACACGGACATAGCAGAAC
+
BBBBBBBBBB@BBBBBBBCCD@B
@KGTQS:00045:00157
ACGAGTGCGTTCCCCATGTCGTAGGTACTC
+
ABABACBBCD?BAA9A@@@ACC@?=?;;;;
@KGTQS:00045:00164
TGATACGTCTCCTTCCTTAGTTACTTCA
+
CCBBBBDBC@@>ABCBDABBB@BBC@BC
@KGTQS:00045:00171
TACTGAGCTACACACACAGAAAGATTGGT
+
??@@AAA@??AAAABCFC@@@>@DB@B=A
@KGTQS:00045:00172
TGATACGTCTCCTTCCTTAGTTACTTCA
+
BBBBEDCBBBB@B@B@D@B@@=BBC@CB
@KGTQS:00045:00175
AGCACTGTAGCTGTCTAGTTACTTGT
+
A@=999?BBBCDCCCBBBB@B@A?>;
@KGTQS:00045:00176
TACTGAGCTACACACACAGAAAGATTGGT
+
BBBBBBCBBAA??BBCFDBBA==>><==@
@KGTQS:00045:00181
TACTGAGCTACACACACAGAAAGATTGGT
+
@@CCDBBBBBBCBBA>@@999-9@@?C@C
@KGTQS:00045:00192
TACTGAGCTACACACACAGAAAGATTGGT
+
@@ABBBBBBBBBBBBCCC???>?BB@B?B
@KGTQS:00045:00194
TAGTATCAGCCTCGCCATGACGAAGGTATTCC
+
BBB==<A@ABA<<9?;=>CBA@B8<8<<:?@@
@KGTQS:00045:00195
ATATCGCGAGGGTATGGAAGACTCTATA
+
BBA@@BBBBCC?BAAA@C@BBBBBB>?@
@KGTQS:00046:00158
TGATACGTCTCCTTCCTTAGTTACTTCA
+
BABCCBB?@@A?B@DAFAABB@BBB?CB
@KGTQS:00046:00174
ATATCGCGAGGGTATGGAAGACTCTAT
+
??BBBBBCCCDBEAAA?B?BBA@B@@@
@KGTQS:00046:00175
ACGCTCCAGGTACAGGAGACTG
+
B@@BCB@DC@@AACC@CCCECC
@KGTQS:00046:00182
TACTACACAGAAAGATTGGTGCTGCG
+
BBBBBCB>@:44-9BA@C@CCCCBBC
@KGTQS:00046:00190
ATATCGCGAGGGTATGGAAGACTCTATA
+
;;9<<;BB@@A?AA@@>B?BCBCCC:;;
@KGTQS:00047:00152
ATCAGACACGGACACAGCAGAACACAC
+
BAABBECCBB@BBBBBDBBBB@EB>?;
@KGTQS:00047:00167
TACTGAGCTACACACACAGAAAGATTGGT
+
BBBBBBAA@BBBBABCCC??@>@CC@B?B
@KGTQS:00047:00170
TGATACGTCTCCTTCCTTAGTTACTTCAA
+
B@@@C;9<A<<8<@B@D@@AC@CDCACC@
@KGTQS:00047:00172
ACGAGTGCGTTCCCCATGTCGTAGGTACTC
+
CB@A@CCBAA;@=@4@;;<CDCCD@BCAAA
@KGTQS:00047:00181
TGATACGTCTCCTTCCTTAGTTACTTCA
+
BBABBCB@@AA?BBBBBC?AA@BBB@@@
@KGTQS:00047:00187
TAGTATCAGCCTCGCCATGACGAAGGTATTCC
+
BCB@?AC<<9?>>9;5;?@9<<<8<@CBBDB@
@KGTQS:00047:00190
TGATACGTCTCCTTCCTTAGTTACTTCA
+
AA@BCBDBBBC@B@C@D@BBB?BBE@BB
@KGTQS:00047:00197
ATCAGACACGGACACAGCAGAACACAC
+
BBBB??>BBB@?BBCC@A@A@=ACA@A
@KGTQS:00048:00152
ACGCTCGACATGCCCAGGTACAGGAG
+
@BBBBBBB@@@BCCA??>@AAAC@BB
@KGTQS:00048:00172
AGCACTGTAGCTGTCACTAGTTACTTGT
+
<C@@@ABA>>@>4444444992448844
@KGTQS:00048:00191
TGATACGTCTCCTTCCTTAGTTACTTCA
+
@@B;;;A@@>=;92424234464;B>>@
@KGTQS:00048:00193
ACGCTCGACATGCCCAGGTACAGGAG
+
BB?ACCBC@AACCC>AAB@BCBB?BD
@KGTQS:00049:00151
TACTGAGCTACGACACACAGAAAGATGT
+
994844;1/////8894444//+/,,,,
@KGTQS:00049:00152
TACTGAGCTACACACACAGAAAGATTGGT
+
BBBBBAAAAABBBBCCDB???<?@@?A?A
@KGTQS:00049:00163
ACGAGTGCGTTCCCCATGTCGTAGGTACTC
+
?BB@@ABBBD@BCB:B?@?==A8849999>
@KGTQS:00049:00164
TGATACGTCTCCTTCCTTAGTTACTTCA
+
@CBBBBBBCBB?E@EAC@???@BBB@EC
@KGTQS:00049:00165
TAGTATCAGCCTCGCCATGACGAAGGTATTCC
+
BBBBBBBBEB@BBBB?BCC?@?B@BACAA@AB
@KGTQS:00049:00171
TGATACGTCTCCTTCCTTAGTTACTTCA
+
@<<<CBBCCCD@C@CAC@AAB?BCB>@;
@KGTQS:00049:00175
AGCACTGTAGCTGTCACTAGTTACTTGT
+
AADCCCA@@@BBBBBBBBBCC@CCB>?@
@KGTQS:00049:00188
TAGTATCAGCCTCGCCATGACGAAGGTATTCC
+
CCDBDCCCCB@BBBCBCDDCCAA>ACBAB=B=
@KGTQS:00049:00197
ACGAGTGCGTTCCCCATGTCGTAGGTACTC
+
BBA?@@@@ACCDED:CAA>>9988249999
@KGTQS:00049:00199
TACTGAGCTACACACACAGAAAGATTGGT
+
C=BBCDDBC@AACCCECBBBB<>==4849
@KGTQS:00004:00203
TACTGAGCTACACACACAGAAAGATTGGT
+
BAABBBB@??ABBBCBF@444-9???C@C
@KGTQS:00004:00208
AGCACTGTAGTGTCACTAGTTACTTGT
+
>>9849:99>=999?4////,///,44
@KGTQS:00004:00210
TACTGAGCTACACACACAGAAAGATTGGT
+
BABBBBCBBBBBBBCBBC944-9??>B@B
@KGTQS:00004:00211
ATATCGCGGGGGTATGGAAGACTCTATA
+
BAB=::88889,9BBCBCBCBBBCC;<<
@KGTQS:00004:00212
ACGCTCGACATGCCCAGGTACAGGAG
+
99?D==@B<=;ABB:<<59AB@CAEA
@KGTQS:00004:00213
TGATACGTCTCCTTCCTTAGTTACTTCA
+
CBBAAABBBB@?@BA?@?BBB@AAA?AA
@KGTQS:00004:00214
TAGTATCAGCCTCGCCATGACGAAGGTATTCC
+
BBBAABEAAAABB?@@@BA@B9;8;@CBCBDE
@KGTQS:00004:00215
TACTGAGCTACACACACAGAAAGATTGGT
+
BBBABBBAAABAAAD?;:444-9>>=B@C
@KGTQS:00004:00216
ACGAGTGCGTTCCCCATGTCGTAGGTACTC
+
BBBBBBA==92999/9?@@AAA@@=>999>
@KGTQS:00004:00218
ACGAGTGCGTTCCCCATGTCGTAGGTACTC
+
CC@@ACBBAA>A@@49<<9A@@99244444
@KGTQS:00004:00221
TGATACGTCTCCTTCCTTAGTTACTTCA
+
BBBBBBBBBBB@B@B@D??AAABBB?BB
@KGTQS:00004:00222
ATATCGCGAGGGTATGGAAGACTCTATA
+
BB@@AAABDDC>CCBB?CDBCCCCCC?B
@KGTQS:00004:00227
TACTGAGCTACACACACAGAAAGATTGGT
+
A??BBCCBAAABBCB@::444-9@??C?C
@KGTQS:00004:00234
CGTGTCTCTAGGCACAGGATTTTGTGTAG
+
BBBCCCEBBBB@BBBBB@BBBB:BBBDCC
@KGTQS:00004:00236
TACTGAGCTACACACACAGAAAGATTGGT
+
AA?BBCCBBABBBC=9?:444-9>@<A@B
@KGTQS:00004:00240
AGCACTGTAGCTGTCAAGTTACTTGT
+
<<BBCBCCBBBCBCBB?BB@B@A@AB
@KGTQS:00004:00242
ATATCGCGAGGGTATGGAAGACTCTAT
+
BACBBBAAABCADDCC@AAACCCCCCC
@KGTQS:00004:00244
TAGTATCAGCCTCGCCATGACGAAGGTATTCC
+
ABBBBBBBBC@BB?@@@BBBD??>ACBBB@D@
@KGTQS:00004:00247
ATCAGACACGGACACAGCAGAACACAC
+
BBBBBBABBC@BCBCBBCBBB>CBBBC
@KGTQS:00005:00200
ACGAGTGCGTTCCCCATGTCGTAGGTACTC
+
BBBCCCCCCA@CHH:D=<<@@A9959999>
@KGTQS:00005:00201
TAGTATCAGCCTCGCCATGACGAAGGTATTCC
+
BBB@@ACBGB@@A>?=?BCBB@@>ACCDC?B@
@KGTQS:00005:00203
TCTCTATGCGCTCCACATGTCTAAGGT
+
BBBCAABBBBCBC?DBBBAA@AABF?B
@KGTQS:00005:00209
ACGAGTGCGTTCCCCATGTCGTAGGTACTC
+
@@BBBBB;892444,9F@@ADECC@C;<<B
@KGTQS:00005:00210
TGATACGTCTCCTTCCTTAGTTACTTCA
+
CCBBBBBB??A@@@BAD@BBA>>>>;@C
@KGTQS:00005:00218
TGATACGTCTCCTTCCTTAGTTACTTCA
+
BBAAAAAA>>>?A@B?D@BBB@BBB@BB
@KGTQS:00005:00219
AGCACTGTAGCTGTCACTAGTTACTTGT
+
BBCBEBBDCGCDBBCDEDABB?AAC@BB
@KGTQS:00005:00224
TACTGAGCTACACACACAGAAAGATTGGT
+
BBBBBBBB???@@ACB;;444-9>>;@AC
@KGTQS:00005:00230
TACTGAGCTACACACACAGAAAGATTGGT
+
BBCFAACBBBCDDBBAA?===6;;@@CAC
@KGTQS:00005:00233
TGATACGTCTCCTTCCTTAGTTACTTCA
+
CDCCBB?BBBC>B?CBDCBBB@<<<ACC
@KGTQS:00005:00239
ACGCTCGACATGCCCAGGTACAGGAG
+
BBBBBBBBCDB;;;89@<BBBCC@CD
@KGTQS:00005:00241
ACGCTCGACATGCCCAGGAACAGGAG
+
>978@>>9<:999@:=>;>;944244
@KGTQS:00005:00242
TGATACGTCTCCTTCCTTAGTTACTTCA
+
BBBBBBBCCCDAC@C@CCACB@@AAA@A
@KGTQS:00005:00246
TACTGAGCTACACACACAGAAAGATTGGT
+
9994;?:99999>>>@@@99<19@@5;;<
@KGTQS:00005:00248
ACGCTCGACATGCCCAGGTAAGAGA
+
BBABBAABDBCABA>AB>AABCABB
@KGTQS:00005:00249
ATCAGACACGGACACAGCAGAACACAC
+
BBBBBB@??=;=@@B@@BC;;7<BABB
@KGTQS:00006:00200
TCTCTATGCGCTCCACATGTCTAAGGT
+
BBBBADBCBBAAA@CCCCBBBCC@C@B
@KGTQS:00006:00204
TAGTATCAGCCTCGCCATGACGAAGGTATTCC
+
CCC@ABBBDC@C<<<@BA@>>9954:;;B?B?
@KGTQS:00006:00208
TCTCTATGCGCTCCACATGTCTAAGGT
+
BCBCAAABBCBBC@CCCCBCCCCAC?A
@KGTQS:00006:00209
ATATCGCGAGGGTATGGAAGACTCTATA
+
BBAA?@>C;;;8<BBBCA?ACCFCAB@>
@KGTQS:00006:00211
ATATCGCGAGGGTATGGAAGACTCTATA
+
CACB@AAAACC@EBBA@C@CCBABB:;;
@KGTQS:00006:00212
CGTGTCTCTAGGCACAGGATTTTGTGTAG
+
BBAABBDCCCC@CBBBB@====6=ACBCB
@KGTQS:00006:00214
TACTGAGCTACACACACAGAAAGATTGGT
+
??ABCDCBBBBBDBB@C:444-9>@?C@B
@KGTQS:00006:00219
TGATACGTCTCCTTCCTTAGTTACTTCA
+
@@ABBBBBDDC@D@CAECBBB@BBB?BC
@KGTQS:00006:00221
ATATCGCGAGGGTATGGAAGACTCTATA
+
BBBB@A@BBBB=BB@==A=ACBBBCB@@
@KGTQS:00006:00223
ACGCTCGACATGCCCAGGTACAGGAG
+
BAAABBBBCBA999649;=@@@B>BB
@KGTQS:00006:00224
TCTCTATGCGCTCCACATGTCTAAGGTAC
+
BBBBBBCAAABABACCDA???AECE@DBC
@KGTQS:00006:00230
CACTGAGCTACACACACAGAAAGATTGGT
+
BBBBBBBBBBA?BBB@;;444-9?>;>@C
@KGTQS:00006:00235
TACTGAGCTACACACACAGAAAGATTGGT
+
BBBBDDC9:9BABAB@@@994-9>@?BBC
@KGTQS:00006:00239
TGATACGTCTCCTTCCTTAGTTACTTCA
+
BBBABBDDBBA?BBC@D@BBB@BBB@BB
@KGTQS:00006:00240
ACGCTCGACATGCCCAGGTACAGGAG
+
CABAA;44449444-4;:4444989;
@KGTQS:00006:00242
TACTGAGCTACACACACAGAAAGATTGGTG
+
;;CCCCEBBCCCCBCAA?444-9>?<><>8
@KGTQS:00006:00247
CGTGTCTCTAGGCACAGGTTTTTGTGTAG
+
BCBCBBBBBCC@CBA>;29999-9ABBCE
@KGTQS:00007:00200
CGTGTCTCTAGGCACAGGATTTTGTGTAG
+
@@AABBDCDBB@EBBBB?949414=9?AC
@KGTQS:00007:00205
TGATACGTCTCCTCCTTAGTTACTTCA
+
94=994:;;/11/878:9BCAAAC@B<
@KGTQS:00007:00206
TCTCTATGCGCTCCACATGTCTAAGGT
+
BBCC@AAAACCCCACABBAAABE?CBB
@KGTQS:00007:00210
TGATACGTCTCCTTCCTTAGTTACTTCA
+
AA@BBBCCBBC@C@D@D@A@@@AAB@BB
@KGTQS:00007:00211
CGTGTCTCTAGGCACAGGATTTTGTGTAG
+
BBABBBCAAAB@BBBBB@BBBC:CCCBCC
@KGTQS:00007:00213
TACTGAGCTACACACACAGAAAGATTGGT
+
BBBBBCA??BBBBACDCC9996;==>B@C
@KGTQS:00007:00217
AGCACTGTAGCTGTCACTAGTTACTTGT
+
>A@@<<;CABBBBBB<=<AAA@EA@=@A
@KGTQS:00007:00223
ACGCTCGACATGCCCAGGTACAGGAG
+
B?>@BAAACCCDDCBAA>ABBBB@;<
@KGTQS:00007:00227
TCTCTATGCGCTCCACATGTCTAAGGT
+
DECCAABCCBFCD@CCCC@??BEBFAA
@KGTQS:00007:00233
TACTGAGCTACACACACAGAAAGATTGGT
+
BABAABBBBBBBBB?9?A99909@@<BDG
@KGTQS:00007:00236
TGATACGTCTCCTACCTTAGTTACTTCA
+
BBBBBBBBBBB@CCC@EDBBC@CCB@BB
@KGTQS:00007:00239
TCTCTATGCGCTCCACATGTCTAAGGT
+
BBBCBBBCBC@>?@CCDBBBBBGBFAC
@KGTQS:00007:00240
TACTGAGCTACACACACAGAAAGATTGGT
+
?@BDEDCBAAAABBB?;:944-9>@?C@B
@KGTQS:00007:00242
TCTCTATGCGCTCCACATGTCTAAGGT
+
BCDCBBBCBBBAA@BBDBAABCE@CAD
@KGTQS:00008:00208
ACGAGTGCGTTCCCCATGTCGTAGGTACTC
+
@@@@@CCCBB?BNH:CAAA;<<@A>A<<=B
@KGTQS:00008:00209
TAGTATCAGCCTCGCCATGATGAAGGTATTCC
+
BBB??=@BCCA@?@?=@BCCBBB?BABBB@D?
@KGTQS:00008:00210
TCTCTATGCGCTCCACATGTCTAAGGT
+
BBBBADBBBBBBB@CCCBAAABDBDDD
@KGTQS:00008:00212
TACTGAGCTACACACACAGAAAGATTGGT
+
BBBBCCDCBB???AB@C;994-99959?C
@KGTQS:00008:00217
ATATCGCGAGGGTATGGAAGACTCTATA
+
87:99AADCCC>CA@@?CBBBA@@?;88
@KGTQS:00008:00219
CGTGTCTCTAGGCACAGGATTTTGTGTAG
+
BBBBBBCCCCC@BBBBB@BCCB:BCDBBB
@KGTQS:00008:00220
TACTGAGCTACACACACAGAAAGATTGGT
+
AA?B@BBAA>>>A@D@>>444-9?><A?B
@KGTQS:00008:00222
CGTGTCTCTAGGCACAGGATTTTGTGTAG
+
BCCCCGFECBB?B@A==;9999-9@@@AB
@KGTQS:00008:00223
ATCAGACACGGACACAGCAGAACACAC
+
>@@ABDCCCB999@@=@CC<<;<DBA@
@KGTQS:00008:00228
TGATACGTCTCCTTCCTTAGTTACTTCA
+
BBBBBBBBBBB@BBC?C@ABB?CDCACC
@KGTQS:00008:00232
ACGAGTGCGTTCCCCATGTCGTAGGTACT
+
BB>?ABB@;;2444-9A>@ACDCC@A99-
@KGTQS:00008:00233
CGTGTCTCTAGGCACAGGATTTTGTGTAG
+
CBBCCCCCCCC?BBBBC@BCCC:BGABAB
@KGTQS:00008:00234
AGCACTGTAGCTGTCACTAGTTACTTGT
+
111:;;>CBBCBBBBBBCCAA>@BB@BC
@KGTQS:00008:00237
CGTGTCTCTAGGCACAGGATTTTGTGTAG
+
CBBCCB@@@DCAC>>>C@CCCC:@AACCC
@KGTQS:00008:00239
ACGAGTGCGTTCCCCATGTCGTAGGTACTC
+
@@@C<<<BBB>CBA7ACAA>@@>>;>999>
@KGTQS:00008:00240
AGCACTGTAGCTCGTCTACTAGTTACTTGT
+
44444494//,,,,,,**,,///,44;944
@KGTQS:00008:00242
TGATACGTCTCCTTCCTTAGTTACTTCA
+
CBBA??BBBBB@C@CACBBBB@BBE@BB
@KGTQS:00009:00202
ATATCGCGAGGGTATGGAAGACTCTATA
+
CABB@@@@@@@<@ABB@DB=<CCFAACC
@KGTQS:00009:00204
TGATACGTCTCCGTCCTTAGTTACTTCA
+
BBBBBBBB@@@@BCC@D?ABB@BBB@CD
@KGTQS:00009:00208
TAGTATCAGCCTCGCCATGACGAAGGTATTCC
+
BBB??@CBCB@B?:;9<ABAAA?>A@CCD@C@
@KGTQS:00009:00211
TACTGAGCTACACACACAGAAAGATTGGT
+
BBBBBBBBBBBBBCA?::444-9AA@C@B
@KGTQS:00009:00214
TACTGAGCTACACACACAGAAAGATTGGT
+
@?ACCDCBBBBABCB???444-9>><BDC
@KGTQS:00009:00221
ATATCGCGAGGGTATGGAAGACTCTATA
+
?>?@BBCCCCH@CC;959;>9999>>::
@KGTQS:00009:00222
AGCACTGTAGCTGTCACTAGTTACTTGT
+
BACCDCCDA@@BBBBBBBBBCABBB@BB
@KGTQS:00009:00224
AGCACTGTAACTGTCACTAGTTACTTGT
+
>99;9499>=@@@@@DDGCCE?AAA@BA
@KGTQS:00009:00229
TACTGAGCTACACACACAGAAAGATTGGT
+
BBBBBBBBBBBB@@BCEC:998;???B@C
@KGTQS:00009:00236
TCTCTATGCGCTCCACATGTCTAAGGT
+
?989?AACBCABA@CCBA<<<<<=C?B
@KGTQS:00009:00237
ATATCGCGAGGGTATGGAAGACTCTAT
+
BB>>>BBBBBB?DCBB@C@BBBBB@?A
@KGTQS:00009:00240
TCTCTATGCGCTCCACATGTCTAAGGT
+
BCBCDCC@>?BBBABBBA??BCCAD@B
@KGTQS:00009:00242
CGTGTCTCTAGGCACAGGATTTTGTGTAG
+
BBABBBD??AB@BABBB@949919;;@AB
@KGTQS:00010:00200
TAGTATCAGCCTCGCCATGACGAAGGTATTCC
+
BBBAABCBDB@AA?@>?BBBBAA?BBBBC@C@
@KGTQS:00010:00201
TCTCTATGCGCTCCACATGTCTAAGGT
+
BCCA@AACCCDCDBCCCBAAACCADAC
@KGTQS:00010:00202
AGCACTGTAGCTGTCACTAGTTACTTGT
+
BABBCB@BAAA@@BBBB?BBC@BBB>??
@KGTQS:00010:00203
ATATCGCGAGGGTATGGAAGACTCTATA
+
BB@@@@@CCCC>CCBB@B@AAAABBBB>
@KGTQS:00010:00205
ACGAGTGCGTTCCCCATGTCGTAGGTACTC
+
AA?ABBBB=92444,999;BCBBC@C<?<C
@KGTQS:00010:00206
TAGTAACAGCCTCGCCATGACGAAGGTATTCC
+
BBB@?=@CA@=@B??=@BB@B998;@BAC@C@
@KGTQS:00010:00208
TGATACGTCTCCTTCCTTAGTTACTTCA
+
ABBBBBBBBBA?@@B@C@ABB@=:::1/
@KGTQS:00010:00214
ACGCTCGACATGCCCAGGTACAGGAG
+
AABBBBBCB@>99;89@?BBCDC?CC
@KGTQS:00010:00216
TGATACGTCTCCTTCCTTAGTTACTTCA
+
CCCBBB@@;995424248744699A=@@
@KGTQS:00010:00219
TACTGAGCTACACACACAGAAAGATTGGT
+
BA?BBBDABBBBBBDAC@@==:=:=<B?B
@KGTQS:00010:00222
CGTGTCTCTAGGCACAGGATTTTGTGTAG
+
BBBBBBCDDBB@B?AACBDBBB9AA?=@=
@KGTQS:00010:00225
ATATCGCGAGGGTATGGAAGACTCTATA
+
BB??9;;CBBB?BAAAACACCBABBB99
@KGTQS:00010:00227
ATCAGACACGGACACAGCAGAACACAC
+
BBAAABBBBB>BBBBBBBCBB@BBBBB
@KGTQS:00010:00228
TCTCTATGCTCCACATGTCTAAGGT
+
BBCB@AACCBB@BCA@?@@@@?B?B
@KGTQS:00010:00230
TCTCTATGCGCTCCACATGTCGTACTG
+
BCBBBCCBBBB?A@CCDB:::AABBBB
@KGTQS:00010:00231
TGATACGTCTCCTTCCTTAGTTACTTCA
+
ABBBAABBDDC?AABADA@B?@BBB@CC
@KGTQS:00010:00233
TACTGAGCTACACACACAGAAAGATTGGT
+
BA??BBBAA??@AADB;;444-9>><A@C
@KGTQS:00010:00235
TAGTATCAGCCTCGCCATGACAAAGGTATTCC
+
BBBAABDBCB@AB??>@@;;9;969::??@B@
@KGTQS:00010:00238
ACGCTCGACATGCCCAGGTACAGGAG
+
BCBBBBBBCDCEBB=@@>AAAAC@:<
@KGTQS:00010:00239
TGATACGTCTCCTTCCTTAGTTACTTCA
+
BBBBBBBCBBB@B@D@D@ACB@@A@@CB
@KGTQS:00010:00240
ATCAGACACGGACACAGCAGAACACAC
+
?>BBBBCBBC@BBBBAACC@@>?CBBB
@KGTQS:00010:00248
ATATCGCGAGGGTATGGAAGACTCTATA
+
BA:::BBCCCC>CCCB@C@BBBBBB?A?
@KGTQS:00011:00200
TGATACGTCTCCTTCCTTAGTTACTTCA
+
CBAAA@ABCBB>=>B@D@ACB=?@@=CD
@KGTQS:00011:00211
ATCAGACACGGACACAGCAGAACACAC
+
ABBB@>@B@@?AAA@BCCC?@>@CBCB
@KGTQS:00011:00220
CGTGTCTCTAGGCACAGGATTTTGTGTAG
+
BBBBBBCCCCC@CBBBA?ACBC:BCABAC
@KGTQS:00011:00224
CGTGTCTCTAGGCACAGGATTTTGTGTAG
+
ANCDCADDBBBACCCCD@CCCB8@ABAAA
@KGTQS:00011:00226
ACGCTCGACATGCC
+
9>>>911<11//**
@KGTQS:00011:00227
ATCAGACACGGACACAGCAGAACACAC
+
BAAC@@@AA@@CCCCBBAA@@?BBBBB
@KGTQS:00011:00231
TCTCTATGCGCTCCACATGTCTAAGGT
+
BCCECCCDDDAAA@BC@?;;;@A?BAC
@KGTQS:00011:00234
ACGCTCGACATGCCCAGGTACAGGAG
+
BBBBBBABCCC;;;89@<BBDCF@BB
@KGTQS:00011:00238
ATCAGACACGGACACAGCAGAACACAC
+
A???BBBBBB?BBBDECDC@@>@CBBB
@KGTQS:00012:00200
AGCACTGTAGCTGTCACTAGTTACTTGT
+
AFCCBBBCABBBBBBBBBBDD@BBB?BB
@KGTQS:00012:00207
TACTGAGCTACACACACAGAAAGATTGGT
+
CBBBBBBB?==?BBC@;;444-9@@?C?B
@KGTQS:00012:00213
ATATCGCGGGGGGTATGGAAGACTCTATA
+
BA?=99444444*9@ABAC@C>==CCBBA
@KGTQS:00012:00214
ACGCTCGACATGCCCAGGTACAGGAG
+
BBBB@@ACCCCCCCA@@=@BCCCA<<
@KGTQS:00012:00221
ACGAGTGCGTTCCCCATGTCGTAGGTACTC
+
?@@::<BBCC@CDB7>=CA>>@9969?>?>
@KGTQS:00012:00223
ATATCGCGAGGGTATGGAAGACTCTATA
+
A?=?ABCCCDD>CECB@C@BCBBB@>46
@KGTQS:00012:00224
TAGTATCAGCCTCGCCATGACGAAGGTATTCC
+
BBB@AADDDC@BB?A>B@@@C@@=A@CBCBCB
@KGTQS:00012:00227
ATATCGCGAGGGTATGGAAGACTCTATA
+
BBAAABBBBCC?DCCB@C@FBCBBB>>>
@KGTQS:00012:00232
TCTCTATGCGCTCCACATGTCTAAGGT
+
BBBC@ADCCCCCB?CBCBBCAAEAC@C
@KGTQS:00012:00233
TACTGAGCTACACACACAGAAAGATTGGT
+
B?=?BBCBB???BCCA;;444-9>C@C@B
@KGTQS:00012:00235
CGTGTCTCTAGGCACAGGATTTTGTGTAG
+
BBAAABDBBBB@BBBBB@BBCC:BGABA>
@KGTQS:00012:00237
AGCACTGTAGCTGTCACTAGTTACTTGT
+
<<GDDCBBABBBBBBBBBBDCABBB@BB
@KGTQS:00012:00239
AACGCTCCGACACTGCCCAGGTACAGGAG
+
/,/.,//,/66//49995=B@CBABC@CB
@KGTQS:00012:00241
ACGCTCGACATGCCCAGGTACAGGAG
+
BBABBCCCCCCCCDB<;<<BCCEBCC
@KGTQS:00012:00246
ACGAGTGCGTTCCCCATGTCGTAGGTACTCC
+
?AB?BBB@992444,9999AEDBDADAAAB@
@KGTQS:00013:00200
CGTGTCTCTAGGCACAGGATTTTGTGTAG
+
BBBEBCD???C@BB@@B?BBAB:BDCBBB
@KGTQS:00013:00203
AGCACTGTAGCTGTCACTAGTTACTTGT
+
<<CGCCBCBBDBBBABBBBDD@BBB?BB
@KGTQS:00013:00211
TGATACGTCTCCTTCCTTAGTTACTTCA
+
CBBB@AAABBC@B@D@DCBBB@BBB@BB
@KGTQS:00013:00212
CGTGTCTCTAGGCACAGGATTTTGTGTAG
+
AEBAAACDDDC@BBBCC@CBCC9CDD@@@
@KGTQS:00013:00214
AGCACTGTAGCTGTCACTAGTTACTTGT
+
AABDA@AECCCBBBCCCCCCCACDB>AA
@KGTQS:00013:00217
ACGCTATGCCCAGGTACAGGGAG
+
BBBB9999;;9;C@CCD@??>9;
@KGTQS:00013:00218
TCTCTATGCGCTCCACATGTCTAAGGT
+
BABBADDBBBBBB@CCCB@@?AAACAC
@KGTQS:00013:00222
TAGTATCAGCCTCGCCATGACGAAGGTATTCC
+
BBBBBBB@AA@AA@A=@CCBDCD@D@CBA?BB
@KGTQS:00013:00224
TGATACGTCTCCTTCCTTAGTTACTTCA
+
?BA?BBBBBBB@C@D@C@ABA?BCC@BC
@KGTQS:00013:00225
ACGCTCGACATGCCCAGGTACAGGGAG
+
AB@@ABBBCCCBAA=>>;==@=?@>AC
@KGTQS:00013:00226
ATATCGCGAGGGTATGGAAGACTCTATA
+
BBA@ABBBBCC>CCCB@CABBBBBB@@@
@KGTQS:00013:00235
CGTGTCTCTAGGCACAGGATTTTGTGTAG
+
AAAAB@FDDDC@@@BBCABAAA9?==BBA
@KGTQS:00013:00237
TACTGAGCTACACACACAGAAAGATTGGT
+
@@ADEEDBAABBBBB;;;444-9@@<AAD
@KGTQS:00013:00241
AGCACTGTACGCTGTCACTAGTTACTTGT
+
<<@>9@9444499;@AA:<=EC@CCC@BB
@KGTQS:00013:00245
ACGCTCGACATGCCCAGGTACAGGAG
+
@A@@BAA<<<A@@A:9959>@CC?BB
@KGTQS:00013:00248
ACGCTCGACATGCCCAGGTACAGGAG
+
BAABBBBCBBA9;;8;B@CCCCC@CC
@KGTQS:00014:00200
ATCAGACACGGACACAGCAGAACACAC
+
BB??ABACBB?BBCCCCDD@@>@CBBC
@KGTQS:00014:00203
TACTGAGCTACACACACAGAAAGATTGGT
+
BBBBBBB?BBCCBADCC@9996;A@?C@B
@KGTQS:00014:00206
TGATATCTCCTTCCTTAGTTACTTCAGTGC
+
BBBBBCBBB@CBC@D@CBA?BCB@BBBBBB
@KGTQS:00014:00208
ATATCGCGAGGGTATGGAAGACTCTATA
+
BBB?BBBB;;;:<CCF@C@CC@@@BBCC
@KGTQS:00014:00209
CGTGTCTCTAGGCACAGGATTTTGTGTAG
+
BBABBBDDDCC@BBBBB@BCBC:AEBBBB
@KGTQS:00014:00213
ACGCTCGACATGCCCAGGTACAGGAG
+
BBABBBBBDBCBBB?ACBCAAAD@A@
@KGTQS:00014:00216
ATATCGCGAGGGTATGGAAGACTCTATA
+
BCBBBBBBCCC?CAAA@CADEBCA??BA
@KGTQS:00014:00219
ACGCTCGACATGCCCAGGTACAGGAG
+
BC@AAABCCDCCCHA;;<;@AADBAA
@KGTQS:00014:00222
TCTCTATGCGCTCCACATGTCTAAGGT
+
BBBBBCCAAAAAA@CDCB:::CBAE?A
@KGTQS:00014:00227
TGATACGTCTCCTTCCTTAGTTACTTCA
+
AABBCCBBBBB@B?B?D@BBB@BBB@CC
@KGTQS:00014:00228
ACGCTCGACATGCCCAGGTACAGGAG
+
BBBBBBBBBCCCDB>AA?ABCDC@BB
@KGTQS:00014:00231
AGCACTGTAGCTGTCACTAGTTACTTGT
+
AADCDDBDBBBBBBBBCBCAAA@CB@BB
@KGTQS:00014:00232
TGATACGTCTCCTTCCTTAGTTACTTCA
+
BBBBBBBBBBB@B@C@B@ABA@AAA?BB
@KGTQS:00014:00239
ATCAGACACGGACACAGCAGAACACAC
+
BB>?ABABBB>BBCCCBEC::::CBBB
@KGTQS:00014:00241
AGCACTGTAGCTGTCACTAGTTACTTGT
+
<=DCDB@@BBBB?@@BBBCBC@BBB?B?
@KGTQS:00014:00246
TGATACGTCTCCTTCCTTAGTTACTTCA
+
CCCBBBCDC@@=?<??B@ABB?;<;@CB
@KGTQS:00014:00247
ATATCGCGAGGGTATGGAAGACTCTATA
+
@C?@>CAA9<;19A@@=A=ACCCDB@@>
@KGTQS:00014:00249
TCTCTATGCGCTCCACATGTCTAAGGT
+
BABBCAAADCCCB@CCCC;<<@A=A?C
@KGTQS:00015:00201
TACTGAGCTACACACACAGAAAGATTGGT
+
??=ABBB@???@ABCB;;444-9@@=B?C
@KGTQS:00015:00203
AGCACTGTAGCTGTCACTAGTTACTTGT
+
A@@A9;:DNCCCCDCBBBCDDBCCC>=<
@KGTQS:00015:00207
ACGAGTGCGTTCCCCATGTCGTAGGTACTC
+
BBB?BBBA::2444,9B@@ACCBB>BA@AB
@KGTQS:00015:00216
ATCAGACACGGACACAGCAGAACACAC
+
AB?ABBABBB@BBBBBCCC@@>ACCCB
@KGTQS:00015:00217
TAGTATCAGCCTCGCCATGACGAAGGTATTCC
+
BBBAAAC@AA@@=;;8;A@?A;96;@AABCCA
@KGTQS:00015:00218
TCTCTATGCGCTCCACATGTCTAAGGT
+
BBAAACDBBACBB@BBBBBBBCCBD@B
@KGTQS:00015:00220
TGATACGTCTCCTTCCTTAGTTACTTCA
+
BBBABBBBBBE@C@B@CABAADBBB?AB
@KGTQS:00015:00226
TCTCTATGCGCTCCACATGTCTAAGGT
+
BBBCCDDCBAA@B@CDDB9;;BC?CAC
@KGTQS:00015:00227
TGGTCTCCTTCCTTAGTTACTTCAGTGC
+
=8<ACCCBDCEBDB>==@CBB?A999>>
@KGTQS:00015:00228
ACGAGTGCGTTCCCCATGTCGTAGGTACTC
+
A?AACBA;882999/9?@>ADCHC@B<<<B
@KGTQS:00015:00231
ATCAGACACGGACACAGCAGAACACAC
+
B@<@ACB@?A@BCBABEDDBB?BDBBB
@KGTQS:00015:00234
TCTCTATGCGCTCCACATGTCTAAGGTACG
+
BBBBBBB@@@DBB@BCDBAAADECD?AACC
@KGTQS:00015:00235
TGATACGTCTCCTTCCTTAGTTACTTCA
+
CDCBBBA@@>>=@=>>A@;<=EAAA?CC
@KGTQS:00015:00236
CGTGTCTCTAGGCACAGGATTTTGTGTAG
+
BBBBBA@DDDB@BBBB@:4444,9CBBCC
@KGTQS:00015:00240
ATCAGACACGGACACAGCAGAACACAC
+
BBBBABAAAB@BBBBBDEDBB?ABBBB
@KGTQS:00015:00243
TACTGAGCTACACACACAGAAAGATTGGT
+
BB@AAAAAA?B@AACBFA944-9>=;@?B
@KGTQS:00015:00245
AGCACTGTAGCTGTCATTAGTTACTTGT
+
<?GEHDCDBBBB;;;/1,/887BBB?BB
@KGTQS:00016:00201
CGTGTCTCTAGGCACAGGATTTTGTGTAG
+
BB@BECCAAAC@CBCCC@<;;;4;BBCDC
@KGTQS:00016:00206
AGCACTGTAGCTGTCACTAGTTACTTGT
+
B?99<@ACBAAACCCBBBBDC@C998;C
@KGTQS:00016:00209
TAGTAATCAGCCTCGCCATGACGAAAGGTATTCC
+
4<:11,////65444424444;999598449;?5
@KGTQS:00016:00216
TCTCTATGCGCTCCACATGTCTAAGGT
+
BBBCACBCCCCBB@CDDBBBCCC@EAD
@KGTQS:00016:00217
TAGTATCAGCCTCGCCATGACGAAGGTAATCC
+
BBBBBCD@DAACB@A=?B=A?;:8=ACCBCF?
@KGTQS:00016:00219
ATCAGACACGGACACAGCAGAACACAC
+
CBBC:9;BBB>BBCBB@AACB@CCBBB
@KGTQS:00016:00224
CGTGTCTCTAGGCACAGGATTTTGTATA
+
CBDB;<BDDDDCDBBA@@9999/9?>AA
@KGTQS:00016:00227
ACGAGTGCGTTCCCCATGTCGTAGGTACTC
+
BBBBBB@;882999-9A@@ACCAA?@;<;A
@KGTQS:00016:00230
TCTCTATGCGCTCCACATGTCTAAGGT
+
BDCCBABAAABAB@BBB??BECCBBCB
@KGTQS:00016:00231
TAGTATCAGCCTCGCCATGACGAAGGTATTCC
+
BABCCEC@AA@CBBB?BCAAA@@=ACCBC@DB
@KGTQS:00016:00235
ACGAGTGCGTTCCCCATGTCGTAGGTACTC
+
BBBBBBB@882994,9??@BBCCCAA:<;B
@KGTQS:00016:00237
TCTCTATGCGCTCCACATGTCTAAGGT
+
BBCBBCCBBBBBB@BBBBBBAACADAD
@KGTQS:00016:00238
CGTGTCTCTAGGCACAGGATTTTGTGTAG
+
BB@BBBCCBBB@BBBBC@CEEC:BBABBB
@KGTQS:00016:00240
ATCAGACACGGACACAGCAGAACACAC
+
BBB@AABCCC@BD@@@AECCCACCCBB
@KGTQS:00016:00246
TGATACGTCTCCTTCCTTAGTTAC
+
BBA@@@AABBB?;;;;>;,,*0*(
@KGTQS:00016:00249
CGTGTCTCTAGGCACAGGATTTTGTGTAG
+
BBBBBBCCCCB@BBBBB@BBBB:ABCCBB
@KGTQS:00017:00202
TACTGAGCTACACACACAGAAAGATTGGT
+
@@ACCCCCBBBBBBB@;;444-9@?<AAA
@KGTQS:00017:00203
ATATCGCGAGGGTATGGAAGACTCTAT
+
BB?AABB?B?A?CCBB@C@BABABCAB
@KGTQS:00017:00204
TACTGAGCTACACACACAGAAAGATTGGT
+
B@AABBBBBBBBBBCBB@9996;BB@C@B
@KGTQS:00017:00207
CGTGTCTCTAGGCACATGGATTTTGTGTAG
+
BAA@@999@9929>@988;===9,44@@BB
@KGTQS:00017:00209
TACTGAGCTACACACACAGAAAGATTGGT
+
99<CDCCCBABBBCCBA@994-9??>CAC
@KGTQS:00017:00210
AGCACTGTAGCTGTCACTAGTTACTTGT
+
<<FEGCBC@AABBBEBBBBAAACBB::;
@KGTQS:00017:00211
CGTGTCTCTAGGCACAGGATTTTGTGTAG
+
BBABBBCBBBC@EBBBCA?@@@7?BAAAC
@KGTQS:00017:00213
TCTCTATGCGCTCCACATGTCTAAGGT
+
BBBCBCDBBBBBB@BCEB???CCBFDC
@KGTQS:00017:00214
TACTGAGCTACACACACAGAAAGATTGGT
+
9?;44;;944444>9;:DCCC>?AABC@A
@KGTQS:00017:00215
TCTCTATGCGCTCCACATGTACTG
+
BBBB?AACEDDBC@CDCBBDCBBB
@KGTQS:00017:00221
TACTGAGCTACACACACAGAAAGATTGGT
+
BBBBBBBBBB??=ACCBC9996;AA?C@C
@KGTQS:00017:00226
ACGAGTGCGTTCCCCATGTCGTAGGTACTC
+
A@@BCCBAA?5;99-9?>@;<3<<:<112?
@KGTQS:00017:00227
ACGAGTGCGTTCCCCATGTCG
+
BB@>@BBB;;2444,9999@A
@KGTQS:00017:00230
TACTGAGCTACACACACAGAAAGATTGGT
+
@@AADDCCAAAAACBBB?@==:>=A>B?C
@KGTQS:00017:00231
ATCAGACACGGACACAGCAGAACACAC
+
BBABBAABBA?BBDCBBCB??=@AAAB
@KGTQS:00017:00232
CGTGTCTCTAGGCACAGGATTTTGTGTAG
+
ABBBCDCCCCC@CBBAB@;;;91;BABBC
@KGTQS:00017:00237
CGTGTCTCTAGGCACAGGATTTTGTGTAG
+
>>>?>999;;B?CBCCG;<9AA/99911/
@KGTQS:00017:00238
TCTCTATGCGCTCCACATGTCTAAGGT
+
889949999@@99599>>><<11,/5/
@KGTQS:00017:00240
ACGAGTGCGTTCCCCATGTCGTAGGTACTC
+
@A?AAABBBB8999149==@AA>>;>999>
@KGTQS:00017:00244
TGATACGTCTCCTTCCTTAGTTACTTCA
+
BBBBBBBCBBB>B@C@D@BAA?ABB@BC
@KGTQS:00017:00246
ATCAGACACGGACACAGCAGAACAC
+
BBBBBAACCC@BBBBBCCBBB@BBB
@KGTQS:00017:00248
TCTCTATGCGCTCCACATGTCTAAGGT
+
CBBBBBCBAAC??=@CBABB?AA@DBC
@KGTQS:00018:00200
TACTGAGCTACACACACAGAAAGATTGGT
+
@@ACDCCBABBDBBA9?;444-9??<AAC
@KGTQS:00018:00204
ATCAGACACGGACACAGCAGAACACAC
+
BBBBBBBBBB?BBBCCBCC@@>@CBBB
@KGTQS:00018:00208
ATCAGACACGGACACAGCAGAACACAC
+
B?;>?BBBBB>AABBDCCC@@@@BBBB
@KGTQS:00018:00209
TACTGAGCTACACACACAGAAAGATG
+
B@BADJCB@??CCBCAA;:885/-*(
@KGTQS:00018:00210
TAGTATCAGCCTCGCCATGACGAAGGTATTCC
+
CBCBCCCBBB@BBGB@CCCCCCC==;>99696
@KGTQS:00018:00212
TAGTATCAGCCTCGCCATGACGAAGGTATTCC
+
BBBBCCCBGA?=?@@=ACHECAB>B@FBC?C@
@KGTQS:00018:00213
TGATACGTCTCCTTCCTTAGTTACTTCA
+
BABBBBDA?AC@D?C@CABBB@:;;ACC
@KGTQS:00018:00215
ACGAGTGCGTTCCCCATGTCGTAGGTACTC
+
CBBB?B?;992444,9>>?@AACC@C;<<C
@KGTQS:00018:00221
TCTCTATGCGCTCCACATGTCTAAGGT
+
@CCCCCDBBBB@B@CCCB???CCBD@C
@KGTQS:00018:00223
TCTCTATGCGCTCCACATGTCTAAGGT
+
@BBCADDCBCCBB?BCCCBBAACAE@C
@KGTQS:00018:00224
TAGTATCAGCCTCGCCATGACGAAGGTATTCC
+
CBBBDCE@AA>A@BDACCCBBBC@D@CBB?EB
@KGTQS:00018:00230
TGATACGTCTCCTTCCTTAGTTACTTCA
+
BBBBBBCCCBB?B@C@D@BBB@BBB@BB
@KGTQS:00018:00233
TAGTATCAGCCTCGCCATGACGAAGGTATTCC
+
BBCBB@AACCABBCB@BBBBB;;7<@CCCCDB
@KGTQS:00018:00234
CGTGTCTCTAGGCACAGGATTTTGTGTAG
+
@@@ABBCCDDB@BBBBC@BBCB:BEBBBC
@KGTQS:00018:00235
ACGCTCGACATGCCCAGGTACAGGAG
+
BBBBBBBCBDAAA===><B?AAC@BB
@KGTQS:00018:00238
TACTGAGCTACACACACAGAAAGATTGGT
+
??BBBCBBB?@@BCB;::444-9>D>D@C
@KGTQS:00018:00239
CGTGTCTCTAGGCACAGGATTTTGTGTAG
+
BBBABBCDDDCACABBJBCCCC9CB??>?
@KGTQS:00018:00240
ATATCGCGAGGGTATGGAAGACTCTAT
+
BBAABAABAAB?EDCC@CEBBCBBBB:
@KGTQS:00018:00242
AGCACTGTAGCTGTCACTAGTTACTTGT
+
@BCCCCCC>>?BBBBBDDCAA>@AA?BB
@KGTQS:00018:00243
ATATCGCGAGGGTATGGAAGACTCTATA
+
B>>@@A>@@@@<ACBB@CABBBBB@??A
@KGTQS:00018:00244
TACTGAGCTACACACACAGAAAGATTGGT
+
BB@BBBBBBAABBBC@;;44469@@@D@C
@KGTQS:00018:00249
TGATACGTCTCCTTCCTTAGTTACTTCA
+
@BB@=B@@>@A=@=@<A<@A@CBBB@BC
@KGTQS:00019:00201
TACTGAGCTACACACACAGAAAGATTGGT
+
A==?BBBBBBBBBBDBBC444-9>>>B@C
@KGTQS:00019:00204
TCTCTATGCGCTCCACATGTCTAAGGT
+
@BCBCDCBBBBBC@CCCBBBBCDADDC
@KGTQS:00019:00212
AGCACTGTAGCTGTCACTAGTTACTTGT
+
<=DCB@@A<=<BCCCCCBCBDABDD@CC
@KGTQS:00019:00216
TAATAACAGCCTCGCATGACGAAGGTATTCC
+
B@?A?<@B@@=@CDCBBA@?@=;=>ABB@FC
@KGTQS:00019:00219
CGTGTCTCTAGGCACAGGATTTTGTGTAG
+
ABABBABA@CC@BBBBB@BCCC:AABBA>
@KGTQS:00019:00221
AGCACTGTAGCTGTCACTAGTTACTTGT
+
AABBECBBBBBBBBBBBBBCC@BBB=@A
@KGTQS:00019:00226
ATCAGACACGGACACAGCAGAACACAC
+
9;<<;AB@@A?BCCEDCDCDC>AABBB
@KGTQS:00019:00229
ATATCGCGAGGGTATGGAAGACTCTATA
+
BBBBABBBBBA?ACBB?DEABBBBD@A>
@KGTQS:00019:00231
ATATCGCGAGGGTATGGAAGACTCTATAG
+
BB???@?CCCC@BA==@BBCBB9900006
@KGTQS:00019:00237
TACTGAGCTACACACACAGAAAGATTGGT
+
B?==ABCBB?@ABBB@B;444-;@B@>B>
@KGTQS:00019:00241
ATATCGCGAGGGTATGGAAGACTCTATA
+
BBBB?@?B?@@>AFDD@CABBBCCBCC@
@KGTQS:00019:00247
ACGAGTGCGTTCCCCATGTCGTAGGTACTC
+
>A??BBHB;;2444,9>>@CCCCD@B:<;C
@KGTQS:00020:00200
ATTTCGCGAGGGTATGGAAGACTCTATAGAGG
+
BA@<?>?ABBHBBBBB>B>BCCBEBBBBBBB@
@KGTQS:00020:00201
ATATCGCGAGGGTATGGAAGACTCTATA
+
BBAABBBC@@@@ACBB@B@BABBBB<<<
@KGTQS:00020:00202
ACGCTCGACATGCCCCAGGTACAGGAGA
+
9879894444/////*//,//44:9==?
@KGTQS:00020:00204
ATCAGACACGGACACAGCAGAACAAC
+
BBBBBBBBBB@BBBECBCAA@>AB?B
@KGTQS:00020:00209
ATATCGCGAGGGTATGGAAGACTCTATA
+
ABBBABBCCCD>CEFB@C@BBBBBBA@A
@KGTQS:00020:00216
CGTGTCTCTAGGCACAGGATTTTGTGTAG
+
BBBBBBEECDC@EBBBC@;9991;CDBCC
@KGTQS:00020:00219
CGTGTCTCTAGGCACAGGATTTTGTGTAG
+
BBAAABDDCCC@BAA@B@BBCC:@AACCC
@KGTQS:00020:00220
ACGCTCGACATGCCCAGGTACAGGAG
+
AA?AA>>ADCF???<>@>ACCDC@BB
@KGTQS:00020:00221
ATATCGCGAGGGTATGGAAGACTCTATA
+
BBBAAABCCCC>CBBB@C@BABBBBBBB
@KGTQS:00020:00222
TGATACGTCTCCTTCCTTAGTTACTTCA
+
BBBBBBCCBAA>AAC@C?;??AAAB@BB
@KGTQS:00020:00224
CGTGTCTCTAGGGCACAGGATTTTGTGTAG
+
CBCB?=9999990999;;:4444,444::9
@KGTQS:00020:00225
CGTGTCTCTAGGCACAGGATTTTGTGTAG
+
@CDC::@CCFCBCBCBA>BA??6=A9?;;
@KGTQS:00020:00230
TACTGAGCTACACACACAGAAAGATTGGT
+
BBBBCBCBBB???CB>;;444-9>>>CBC
@KGTQS:00020:00233
CGTGTCTCTAGGCACAGGATTTTGTGTAG
+
@@AA@@@@@CC@B???B@BBBB:CBBCCB
@KGTQS:00020:00239
ATCAGACACGGACACAGCAGAACACAC
+
BBBBBBAABB@BDCBBBECAB?ABBBB
@KGTQS:00020:00240
ACGAGTGCGTTCCCCATGTCGTAGGTACTC
+
BBB@ACA;992444,9999BDDDCBCAAAC
@KGTQS:00020:00244
ATATCGCGAGGGTATGGAAGCACTCATAT
+
BB@ABBBBAAA>BD>>?FA8*****((**
@KGTQS:00020:00247
ATCAGACACGGACACAGCAGAACACAC
+
ABBBBBBBBB?BBCCCEDC@?=?BBBB
@KGTQS:00021:00200
CGTGTCTCTAGGCACAGGATTTTGTGTAG
+
BACCCBBBCCC@CCBBB@CFBD:CDCBAB
@KGTQS:00021:00202
TACTGAGCTACACACACAGAAAGATTGGT
+
AABBBBBA>@BBBBBCFCAAA=?BB@BAC
@KGTQS:00021:00204
TGATACGTCTCCTTCCTTAGTTACTTCA
+
AAAABBBCBBB>B?C@C@CCB@BAA?BE
@KGTQS:00021:00208
TACTGAGCTACACACACAGAAAGATTGGT
+
BB@@AAABA??AAADBF;444-9>>>B@C
@KGTQS:00021:00209
CGTGTCTCTAGGCACAGGATTTTTGTGTAG
+
A@=BBB?BB:429@999699999,9@>?@B
@KGTQS:00021:00213
ACGAGTGCGTTCCCCATGTCGTAGGTACTC
+
BCC@@ACCCB====499@BA@A@@<@<<<A
@KGTQS:00021:00214
AGCACTGTAGCTGTCACTAGTTACTTGT
+
ABBBBBBDBBBBDCCBBBBDC@BBB@BB
@KGTQS:00021:00222
TACTGAGCTACACACACAGAAAGATTGGT
+
BABAABCBB@@ABBCBAA99469>><@?<
@KGTQS:00021:00225
TAGTATCAGCCTCGCCATGACGAAGGTATTCC
+
BBBBBBBAEAB>=;99<AABCBA@D@CCC?BA
@KGTQS:00021:00228
ACGCTCGACATGCCCAGGTACAGGAG
+
BBBBBBBBDAA???<>B>BBCDC@DE
@KGTQS:00021:00231
AGCACTGTAGCTGTCATAGTTACTTGT
+
<=CCBABA@ABBBBCCBCAB@BCC@BB
@KGTQS:00021:00234
TCTCTATGCGCTCCACATGTGTAAGGT
+
BAAABBBBAA?996<CD?AA>@@>B>@
@KGTQS:00021:00235
ACGAGTGCGTTCCCCATATCGTAGGTACTC
+
BB?A@AAA;<7<AA7BGCCBCA9969999@
@KGTQS:00021:00237
TCTCTATGCGCTCCACATGTCTAAGGT
+
BBBCCECCCDEBCACCA@@BCCDAEAD
@KGTQS:00021:00238
ACGCTCGACATGCCCAGGTACAGGAG
+
B??ABBBCCDDAAA>AB>BBCCC@A@
@KGTQS:00021:00245
ATCAGACACGGACACAGCAGAACACAC
+
BB>??BBBBB@BBBBCCCCBB@BCBBB
@KGTQS:00021:00246
TACTGGCTACACACACAGAAAGATTGGTGC
+
AAAAA@A@ABCCBC@;;433,8??>B@CBB
@KGTQS:00022:00207
TACTGAGCTACACACACAGAAAGATTGGT
+
??@AAAAAAA@@@@CCBC;996;>>>B@C
@KGTQS:00022:00208
AGCACTGTAGCTGTCACTAGTTACTTGT
+
;<GC@BFDBCBCCCBB@B=::6<B@=BC
@KGTQS:00022:00212
TGATACGTCTCCTTCCTTAGTTACTTCA
+
AAABBBBCBBC@B@BACABBB@BBB@EB
@KGTQS:00022:00218
CGTGTCTCTAGGCACAGGATTTTGTGTAG
+
BBBCCAAACEDACCCCDBCCCC9CC=9==
@KGTQS:00022:00225
ACGAGTGCGTTCCCCCATGTCGTAGGTACTC
+
BBBBBB@>>>29999,9999@BBCC@B=?=C
@KGTQS:00022:00226
TGATACGTCTCCTTCCTTAGTTACTTCA
+
BBBBBBB??AC@B@A@C?BBB?BBB@BB
@KGTQS:00022:00227
CGTGTCTCTAGGCACAGGATTTTGTGTAG
+
BBB@@@BBBBC@A==@CACCCC9?==AAA
@KGTQS:00022:00236
CGTGTCTCTAGGCACAGGATTTTGTGTAG
+
BCBB@AACDCB@BBB=?:9444,9@@@@A
@KGTQS:00022:00247
TGATACGTCTCCTTCCTTAGTTACTTCA
+
BBBBBBCBAAAAAAC@B@BAA?BBB@BB
@KGTQS:00022:00249
ATATCGCGAGGGTATGGAAGACTCTATA
+
A@BB>>>@999-9@@@=A?@BC;<;FB@
@KGTQS:00023:00200
CGTGTCTCTAGGCACAGGATTTTGTGTAG
+
BBBCCBDDDBF@BBBBB@EBBB:BCDBBA
@KGTQS:00023:00203
TAGTATCAGCCTCGCCATGACGAAGGTATTCC
+
BBBAAAC@AA?BB;;8;BCCDCB@C@FBB?B@
@KGTQS:00023:00205
AGCACTGTAGCTGTCACTAGTTACTTGTG
+
11////,,;1///67;;9>9969992999
@KGTQS:00023:00207
TGATACGTCTCCTTCCTTAGTTACTTCA
+
?@AAABBBBBC?C@CAC@AAB@BBB@BC
@KGTQS:00023:00208
TGATACGTCTCCTTCCTTAGTTACTTCA
+
BBBABABBBBB@@@B@B?>??@ABB@BC
@KGTQS:00023:00215
AGCACTGTAGCTGTCACTAGTTACTTGT
+
BBCCCBBD@BBBBBBB@@BDB?AAA?@@
@KGTQS:00023:00216
ACGCTCGACATGCCCAGGTACAGGAG
+
ABB?A??BCDD@@@>?B@DAAAFABB
@KGTQS:00023:00221
TACTGAGCTACACACACAGAAAGATTGGT
+
BBBBCCA?A@CCCCCC=<>DD>BBBAC=A
@KGTQS:00023:00224
ACGAGTGCGTTCCCCATGTCGTAGGTACTC
+
BBB=?BBB=:2994,9999@9999244449
@KGTQS:00023:00225
ACGAGTGCGTTCCCCATGTCGTAGGTACTC
+
AA?>@BCB=92444,9>>?BBCBB>B<<<A
@KGTQS:00023:00226
ATCAGACACGGACACAGCAGAACACAC
+
BB>>?BACCC@CCCBCDECBB?@@@BB
@KGTQS:00023:00227
TGATACGTCTCCTTCCTTAGTTACTTCA
+
B@B@>ABBCBC?B@DAE@AAA@BBB@BB
@KGTQS:00023:00229
TCTCTATGCGCTCCACATGTCTAAGGT
+
BBCCCCC:;;A;86<A?>@A9;;?B59
@KGTQS:00023:00230
CGTGTCTCTAGGCACAGGATTTTGTGTAG
+
BCBBABDDCBB@BBBBB@AAAA8?ABFDD
@KGTQS:00023:00231
ATCAGACACGGACACAGCAGAACACAC
+
BBB<@BACAA>ACCCDACBCC@DBBBB
@KGTQS:00023:00237
ACGAGTGCGTTCCCCATGTCGTAGGTACTC
+
BBBBBBB@892999-9999ABB@@=>;<9@
@KGTQS:00023:00240
CGTGTCTCTAGGCACAGGATTTTGTGTAG
+
BBABBCDAAAC@BBBDC@?=?=6:::?AB
@KGTQS:00023:00241
TACTGAGCTACACACACAGAAAGATTGGT
+
BABBCCCBB?==BBC@;;444-9>@@D@B
@KGTQS:00023:00242
TACTGAGCTACACACACAGAAAGATTGGT
+
BBBBBBCB@ABBBBC@;;444-9@C@C@B
@KGTQS:00023:00246
TGATACGTCTCCTTCCTTAGTTACTTCA
+
BBBBAAD@?AC@C@D@D?ACB@BBC@CD
@KGTQS:00024:00203
ATCAGACACGGACACAGCAGAACACAC
+
B@@@BAAA@A=ACCCCCFCCC@CBBBC
@KGTQS:00024:00208
TAGTATCAGCCTCGCCATGACGAAGGTATTCC
+
CBBCD??AAA>ADBB?BBBBCCC@EBCCCAC@
@KGTQS:00024:00209
CGTGTCTCTAGGCACAGGATTTTGTGTAG
+
BBBBBBCAAAC@C@A?A>====6==9?@>
@KGTQS:00024:00212
ATCAGACACGGACACAGCAGAACAAC
+
BC8:<CCCAA>ABBBBBCC@@;@===
@KGTQS:00024:00213
AGCACTGTAGCTGTCACTAGTTACTTGT
+
@@CCCBBDAABBBBB@@@BCCABBB>BB
@KGTQS:00024:00215
CAGCCTCGCCATGACGAAGGTATTCC
+
AAABACB:::>DBCC<::<C<<<AD@
@KGTQS:00024:00220
ATATCGCGAGGGTATGGAAGACTCTATA
+
>@@A@CCCCEC@CECC@F?BDCBBABB@
@KGTQS:00024:00222
ACGAGTGCGTTCCCCATGTCGTAGGTACTC
+
AA?A@BBB@@2944,9?=@BCCCC@B;;;B
@KGTQS:00024:00230
ACGAGTGCGTTCCCCATGTCGTAGGTACTC
+
AABBBBBB@;2944,9?>@BCCCC@B:<;C
@KGTQS:00024:00232
ACGCTCGACATGCCCAGGTACAGGAG
+
AA?AAA@BCEC@@A>@CACA>DCBAA
@KGTQS:00024:00238
TCTCTATGCGCTCCACATGTCTAAGGT
+
?BCCBCBCAABBB@BBCBBBCCDACBC
@KGTQS:00024:00246
TAGTATCAGCCTCGCCATGACGAAGGTATTCC
+
BBBBBBCAAA>@>@@=@BA@B@@>AABBC?B@
@KGTQS:00024:00248
TAGTATCAGCCTCGCCATGACGAAGGTATTCC
+
BBBBBBC@A@@BB?@>@CBBB@@>A@CCC@B@
@KGTQS:00025:00203
TACTGAGCTACACACACAGAAAGATTGGT
+
??@AAAA@@@@@BBCCB@9996;@@@B@C
@KGTQS:00025:00205
ACGCTCGACATGCCCAGGTACAGGAG
+
?BBBBB@BCEC???>?B@BCDCC@CC
@KGTQS:00025:00206
ATATCGCGAGGGTATGGAAGACTCTATA
+
BABBBB??BBB>CCDD@DAAANCIC@@@
@KGTQS:00025:00207
TACTGAGCTACACACACAGAAAGATTGGT
+
BABBBBCBBBBBBBCBA?99;7;CC@C@C
@KGTQS:00025:00209
TACTGAGCTACACACACAGAAAGATTGGT
+
;;<BBCCBBBBDCCHBBBBBC@DCC?B?B
@KGTQS:00025:00210
ACGCTCGACATGCCCAGGTACAGGAG
+
BBBBBBAAACCCDDABD?BBCCC@BB
@KGTQS:00025:00212
TCTCTATGCGCTCCACATGTCTAAGGT
+
ABBBAAABBBBAA@BBBBABACC=?AC
@KGTQS:00025:00214
TACTGAGCTACACACACAGAAAGATTGGT
+
BBBBCBBBBBBBBCCBCB?>=<@=??B@C
@KGTQS:00025:00215
ATATCGCGAGGGTATGGAAGACTCTATA
+
BB@?@ABDCCC>CCCB?DEABBBB@@@B
@KGTQS:00025:00216
TGATACGTCTCCTTCCTTAGTTACTTCA
+
ABB?ABECCBB?B@CBEFEBB?BEB@CC
@KGTQS:00025:00217
TACTGAGCTACACACACAAGA
+
B?=?BBCB;;;11/@-1/7/,
@KGTQS:00025:00219
ATATCGCGAGGGTATGGAAGACTCTATA
+
BBAABBBB@A@>ADCC@C@BBCBBB?AA
@KGTQS:00025:00223
CGTGTCTCTAGGCACAGGATTTTGTGTAG
+
BBCC@@AABBCACBBDCAAAAA8AAADCC
@KGTQS:00025:00225
CGTGTCTCTAGGCACAGGATTTTGTGTAG
+
BBBB@ACECCC?BBBCC@BDCB:CFCCCC
@KGTQS:00025:00228
ACGAGTGCGTTCCCCATGTCGTAGGTACTC
+
BBBBABCB>;2444,9?@@BCCBB?B@@@@
@KGTQS:00025:00231
TCTCTATGCGCTCCACATGTCTAAGGT
+
@A@A;<<BBABCC>AACC;;;@?5969
@KGTQS:00025:00233
TACTGAGCTACACACACAGAAAGATTGGT
+
BBBBBBB@@@AAAABCEB:9969==>B?B
@KGTQS:00025:00246
TACTGAGCTACACACACAGAAAGATTGGT
+
B9<;B@@;;;@=AABCAAA@B:9996948
@KGTQS:00025:00247
ATATCGCGAGGGTATGGAAGACTCTATA
+
DBBBABBB;996;@@B>CAECDCN;:<C
@KGTQS:00026:00200
ATATCGCGAGGGTATGGAAGACTCTATA
+
BBBCCCDHDDE@AAANDI?AA@AA?;;<
@KGTQS:00026:00202
TGATACGTCTCCTTCCTTAGTTACTTCA
+
A@??ABBBBBB>B@B@D@?AA@AAA@BF
@KGTQS:00026:00203
TACTGAGCTACACACACAGAAAGATTGGT
+
BBABBABBBCCDBBB:A>444-9@@>ACC
@KGTQS:00026:00204
AGCACGTAGCTGTCACTAGTTACTTGT
+
<@ECCBAABBBBBBBBBBCD@BBB@BB
@KGTQS:00026:00212
TGATACGTCTCCTTCCTTAGTTACTTCA
+
BBBAABBBBBB@B@C@D?BBB@BBB@BC
@KGTQS:00026:00216
TAGTATCAGCCTCGCCATGACGAAGGTATTCC
+
A@C@@@C=<;@BAAA@CCBBBCCACBEBBAD@
@KGTQS:00026:00224
ATCAGACACGGACACAGCAAAACACAC
+
BB>>?BBBBB@BBB>;;4444,9@CCD
@KGTQS:00026:00226
TAATATCAGCCTCGCCATGACGAAGGTATTCC
+
BBABB>>>CBAB9:<7:AA@@BBBBFDBC?C@
@KGTQS:00026:00228
TGATACCGTCTCCTTCCTTAGTTACTTTC
+
B;88//,/8>BC@CBB@D@B=:97///,/
@KGTQS:00026:00231
ATCAGACACGGACACAGCAGAACACAC
+
?>??BBBBBB@BBBAAACB:9:;CBBB
@KGTQS:00026:00232
CGTGTCTCTAGGCACAGGATTTTGTGTAG
+
BCBEAAABBBC@A>ABDABABA9BDCBEC
@KGTQS:00026:00235
TAGTATCAGCCTCGCCATGACGAAGGTATTCC
+
CCBBBEC@A@@@A998;AB@=;;:=@CBCCCB
@KGTQS:00026:00237
TAGTATCAGCCTCGCCATGACGAAGGTATTCC
+
?>@@>@C;;9<>?9959<<<<11,/78888@8
@KGTQS:00026:00238
ATATCGCGAGGGTATGGAAGACTCTATA
+
@BB@>@@BCCD@CGCC@EABBA@A@@@B
@KGTQS:00026:00239
CGTGTCTCTAGGCACAGGATTTTGTGTAG
+
@AABBBDDBBB@BBBBC@BAAA9AAAABC
@KGTQS:00026:00240
ACGCTCGACATGCCCAGGTACAGGAG
+
AA?AA@@BBDCAAA=>>;=BC?A?AB
@KGTQS:00026:00241
ATCAGACACGGACACAGCAGAACACAC
+
A?;;?BBBBB>?BBBCCDC@@@@CBBC
@KGTQS:00026:00244
TACTGAGCTACACACACAGAAAGATTGGT
+
A?@@@@B@???@@BCBF@944-9>><B@F
@KGTQS:00026:00249
TACTGAGCTACACACACAGAAAGATTGGT
+
BABBBA@BBAA===BCBA944-9>>>B@D
@KGTQS:00027:00206
ACGAGTGCGTTCCCCCATGTCGTAGGTACTC
+
CCBACBA;4429999+9?>>@CCBG@C=<<B
@KGTQS:00027:00207
ACGCTCGACATGCCCAGGTACAGGAG
+
BBBBBBBBCDC;;;8;B?CCCCC@BC
@KGTQS:00027:00209
TACTGAGCTACACACACAGAAAGATTGGT
+
AACBDD@@@BBDBCAAAD;94-9>==@@C
@KGTQS:00027:00210
TACTGAGCTACACACACAGAAAAGATTGGTG
+
BBBBCBBBAB==?@BCCCBBCA6:442949?
@KGTQS:00027:00214
ATCAGACACGGACACAGCAGAACACAC
+
AAAABCBBBB@BBAAABBBBC@BBBBC
@KGTQS:00027:00215
AGCACTGTAGCTGTCACTAGTACTTGT
+
<>CCA@ACCCCBBBBBB@AAB@@@=@@
@KGTQS:00027:00218
ATATCGCGAGGGTATGGAAGACTTTATAGAGG
+
BBBB@AAAABC@CCAA?DECCDCD?CC@@@C@
@KGTQS:00027:00220
ATATCGCGAGGGTATGGAAGACTCTATA
+
BABBBCCGEBB>CCBB@B@A@@???>B>
@KGTQS:00027:00222
TCTCTATGCGCTCCACATGTCTAAGGT
+
?A@=<<11///79>ACDCC=>=DDFAC
@KGTQS:00027:00223
ATATCGCGAGGGTATGGAAGACTCTATA
+
<:BBBHBBCBC8:<CCBDBCBBBE@@BC
@KGTQS:00027:00225
TACTGAGCTACACACACAGAAAGATTGGT
+
@B<<<BCBBBBBCCCBB@9998<AC@C@C
@KGTQS:00027:00226
TGATACGTCTCCTTCCTTAGTTACTTCA
+
@ABABBBBAAA@B@B@B@;==AAAB?BA
@KGTQS:00027:00227
CGTGTCTCTAGGCACAGGATTTTGTGTAG
+
AA@@BBCDBBB@BBB@A?ABBB:AABDCC
@KGTQS:00027:00228
TGATACGTCTCCTTCCTTAGTTACTTCA
+
A@B?BBCCBBB?B@C>A?@@=;@AA>BD
@KGTQS:00027:00231
TCTCTATGCGCTCCACATGTCTAAGGT
+
BBCB??ACBBB@B@CCCA@@@CCAC=>
@KGTQS:00027:00232
TGATACGTCTCCTTCCTTAGTTACTTCA
+
BBBBBBBBBBB@B?C?B@BBB@?AA@BD
@KGTQS:00027:00233
ACGCTCGACATGCCCAGGTACAGGAG
+
BBDBAAABBBBBCC>BB@CCBBB@AB
@KGTQS:00027:00234
CGTGTCTCTAGGCACAGGATTTTGTGTAG
+
@BBCBBDDBCB@BBB@A@AAAB:CBBCCB
@KGTQS:00027:00237
TACTGAGCTACACACACAGAAAGATTGGT
+
B???BBBB@@@BBBCDCC9998;ABAB@B
@KGTQS:00027:00242
ATAACGCGAGGGTATGGAAGACTCTATA
+
BBB@BBBC:::::CCD@C@CABBBB@@<
@KGTQS:00027:00247
ACGCTCGACATGCCCAGGTACAGGAG
+
BB?ABBBC=::444-9>=@BCAA>AA
@KGTQS:00027:00248
ATCAGACACGGACACAGCAGAACACAC
+
A?;>?BBBBB@BBBBCFDC@@>@CBBB
@KGTQS:00028:00212
TAGTATCAGCCTCGCCATGACGAAGGTATTCC
+
BCBEBBE=>;@<<<CBDCCCCCC@C@C?@?A@
@KGTQS:00028:00213
ACGAGTGCGTTCCCCATGTCGTAGGTACTC
+
BBB?BCBBBB<>==6=?AABCCCB@B?@@B
@KGTQS:00028:00215
TCTCTATGCGCTCCACATGTCTAAGGT
+
BBBBBBCCECCBB@CCECBA?@A>B?B
@KGTQS:00028:00216
ACGAGTGCGTTCCCCATGTCGTAGGTACTC
+
BBCBAABCCC@CCC9@ABBAAA@==;;9>@
@KGTQS:00028:00225
AGCACTGTAGCTGTCACTAGTTACTTGT
+
AACCA@ACBAA=BBBCBBBCC@CCB@BB
@KGTQS:00028:00230
CGTGTCTCTAGGCACAGGATTTTGTGTAG
+
BBBBBBCBBGC?AACBB>?===6;;;BCC
@KGTQS:00028:00233
TAGTATCAGCCTCGCCATGACGAAGGTATTCC
+
BBCBBCCCCCCBBBB?ABBBB?A>A@DDC@C?
@KGTQS:00028:00234
ATCAGACACGGACACAGCAGAACACAC
+
BB>>?BBBBB@BBBBC@AAAA>ACBBC
@KGTQS:00028:00237
TACTGAGCTACACACACAGAAAGATTGGT
+
AAABBBB===BBBBBCCC;998;CCBB@A
@KGTQS:00028:00241
TCTCTATGCGCTCCACATGTCTAAGGT
+
BBDCAA=:<CCBB?CBCBBBBCEAC@C
@KGTQS:00028:00249
ATATCGCGAAGGTATGGAAGACTCTATA
+
BBAABBBBB?C@CCAA?C?BBBBBBBBA
@KGTQS:00029:00202
TGATACGTCTCCTTCCTTAGTTACTTCA
+
BBAABBDDBAAAABD@C@ABB@BBB@CC
@KGTQS:00029:00208
TGATACGTCTCCTTCCTTAGTTACTTCA
+
?>>>AABBA@@>@@A@B=<?B@BBB@BC
@KGTQS:00029:00209
AGCACTGTAGCTGTCACTAATTACTTGT
+
>>CBCCCDAAABCCEBBBB@C@CBBBCD
@KGTQS:00029:00214
TACTGAGCTACACACACAGAAAGATTGGT
+
B@ABBBCBAAABBBCBF@;996;BB@C@B
@KGTQS:00029:00215
TAGTATCAGCCTCGCCATGACGAAGGTATTCC
+
11//88:;CB@BB9:99BBBBBB>::49924:
@KGTQS:00029:00218
TCTCTCCACATGTCTAAGGTACTG
+
?@;4;A<FA@>>A<><>BACAA@C
@KGTQS:00029:00219
ACGCTCGAACATGCCCAGGTACAGGAG
+
A@BBBB??>@DBAAB?BC@CBCBBEAA
@KGTQS:00029:00230
ACGAGTGCGTTCCCCATGTCGTAGGTACTC
+
BBABBBCBBB@BBB9B:<<CBB@@=>9999
@KGTQS:00029:00233
TACTGAGCTACACACACAGAAAGATTGGT
+
BBBBBBDBBBCCCB;<DFCDJ@CCC@C?A
@KGTQS:00029:00240
TAGTATCAGCCTCGCCATGACGAAGGTATTCC
+
BBBBDCCBDB@BBBC@CCCCBCB@CEECE@C@
@KGTQS:00029:00242
CGTGTCTCTAGGCACAGGATTATGTGTAG
+
ABAABBDDAAA?BBBBB@AC@CBAAABBB
@KGTQS:00029:00243
ATATCGCGAGGGTATGGAAGACTCTATA
+
BB?ABBBA?@@<@FBB@DACHCCBBBBA
@KGTQS:00029:00249
ACGCTCGACATGCCCAGGTACAGGAG
+
A?>?AAABADABDC@BB@BBCCC@DC
@KGTQS:00030:00203
ATCAGACACGGACACAGCA
+
A?<<>@?AAA@BBBC@AAB
@KGTQS:00030:00204
ACGAGTGCGTTCCCCATGTCGTAGGTACTC
+
BBBBBBBBBD@ECC9BA@@ECC??>@;;99
@KGTQS:00030:00208
CGTGTCTCTAGGCACAGGATTTTGTGTAG
+
AA@@@ABFCCC@BBBAA?BDCC:AA@??A
@KGTQS:00030:00210
TAGTATCAGCCTCGCCATGACGAAGGTATTCC
+
BAAACCAAA@@;;;;<@A;<;A@<><<<:@C?
@KGTQS:00030:00211
ACGAGTGCGTTCCCCATGTCGTAGGTACTCC
+
BBBBBBBBBB<>=9694;;@@AAB?A@@@@=
@KGTQS:00030:00213
TAGTATCAGCCTCGCCATGACGAAGGTATTCC
+
BBCBDCC@AA@BBBD@BCBDB?@@ABCCC@CC
@KGTQS:00030:00220
AGCACTGTAGCTGTCAATAGTTACTTGT
+
<@ECCDCBBABBBBBB@BBDC@BBB@BB
@KGTQS:00030:00224
TACTGAGCTACACACACAGAAAGATTGGT
+
BBBABBCBA??BBDD<;;;;;0;>@<@>B
@KGTQS:00030:00230
TAGTATCAGCCTCGCCATGACGAAGGTATTCC
+
BAAABCCBCBACCAA>BDDFCCB@C?BBB@CA
@KGTQS:00030:00232
ACGCTCGACATGCCCAGGTACAGGAG
+
???BBBBBCDC?@@>@C@CBCAA?AC
@KGTQS:00030:00243
ACGAGTGCGTTCCCCATGTCGTAGGTACTC
+
//0/////;BDCCD:CBBA;998>489444
@KGTQS:00030:00244
CGTGTCTCTAGGCACAGGATTTTGTGTAG
+
@AAAAABDDBB@BBBBC@BCCC:DBAAA@
@KGTQS:00031:00202
TCTCTATGCGCTCCACATGTCTAAGGT
+
BBBBBBBBBBB?B@CCCBAAABDCD@B
@KGTQS:00031:00207
ACGCTCGACATGCCCAGGTACAGGAG
+
AA?AA=?BCCCEEB=BB?DBCCBBAA
@KGTQS:00031:00211
ATATCGCGAGGGTATGGAAGACTTTATAGAGG
+
A@?@B<<=BCC@CDAA?BDB@9;909338:;=
@KGTQS:00031:00213
TACTGAGCTACACACACAGAAAGATTGGT
+
9<<DBBCA???BBBA@@@99909>>;AAE
@KGTQS:00031:00217
TACTGAGCTACACACACAGAAAGATTGGT
+
AAABBB@@?AAAAABFCC9996;==>B@C
@KGTQS:00031:00223
TAGTATCAGCCTCGCCATGACGAAGGTATTCCAACCTG
+
BBBABACCAA>@AFA@BBBBBBB@D@CCC@C@BAC@A9
@KGTQS:00031:00234
TCTCTATGCGCTCCACATGTCTAAGGT
+
CCDCCCCCCBCBC@CCCBBBBCCBDDA
@KGTQS:00031:00240
ATATCGCGAGGGTATGGAAGACTCTATA
+
BBB?BBBC@@@@@CCC@CDABBBBCABA
@KGTQS:00031:00249
ATCAGACACGGACACAGCAGAACAC
+
BBB?BBACCD>=BCBCBABCC@CBB
@KGTQS:00032:00202
ATCAGACACGGACACAGCAGAACACAC
+
BA>?@CBBBB@BBBBBBBCBC@EBBBB
@KGTQS:00032:00203
AGCACTGTAGCTGTCACTAGTTACTTGT
+
9;AAABCAAAAAAA@9999448998;==
@KGTQS:00032:00206
ATATCGCGAGGGTATGGAAGACTCTATA
+
BB?@:;;BCCH>BB>>@C@BBBBBA8;;
@KGTQS:00032:00210
ACGAGTGCGTTCCCCATGTCGTAGGTACTC
+
BCBBBBBBBB@BCC:CA@===@8859999@
@KGTQS:00032:00211
AGCACTGTAGCTGTCACTAGTTACTTGT
+
<@GDDDADBBBA@@>>>A@@F@AAB<BB
@KGTQS:00032:00216
TACTGAGCTACACACACAGAAAGATTGGT
+
??ABAAACCBBBDAAAC?;;;6;@@?BAC
@KGTQS:00032:00219
TGATACGTCTCCTTCCTTAGTTACTTCA
+
ABABBBBCBAB?B@EBC@BCB@?99;<B
@KGTQS:00032:00224
TGATACGTCTCCTTCCTTAGTTACTTCA
+
A@??AAA>>>B@B@B@C@BBB@BBB@BE
@KGTQS:00032:00229
ATCAGACACGGACACAGCAGAACACTAC
+
9:;744348?;8=B99<<1/77//////
@KGTQS:00032:00232
TACTGAGCTACACACACAGAAAGATTGGT
+
AABBBBB@@@AAAABCDC@?><>=?>B@B
@KGTQS:00032:00233
TTCTATGTGCTCCACATGTCTAAGGT
+
=;7-*****29:@BBBBBBB??=@@C
@KGTQS:00032:00235
AGCACTGTAGCCTGTCACTAGTTACTTGT
+
@AABBC8:://,/888CCDB@B@BBB?BB
@KGTQS:00032:00236
ACGCTCGACATGCCCAGGTACAGGA
+
BBBBBBBBCCCBAA=AA?BBBCD@B
@KGTQS:00032:00240
ATATCGCGAGGGTATGGAAGACTCTATA
+
CB?@BA???@@>ACCC@C@CCCBBB<<>
@KGTQS:00032:00249
TCTCTATGCGCTCCACATGTCTAAGGT
+
?BCCAA@@@AAAA@BBB?AAACCAC@C
@KGTQS:00033:00204
TAGTATCAGCCTCGCCATGACGAAGGTATTCC
+
BBBBD?AAFC@BCBA?ABBCBBBAAAD99:<?
@KGTQS:00033:00207
ATATCGCGAAGGTATGGAAGACTCTATA
+
@BBBBBBBB@B@CECB@CACCBBBAAAA
@KGTQS:00033:00213
TAGTATCAGCCTCGCCATGACGAAGGTATTCC
+
BBBAABCBEB@AB998;BBCCBB@C@CCC@CC
@KGTQS:00033:00214
TACTGAGCTACACACACATGAAAGATTGGTG
+
AAB@@@<;;@>@991//////8+//:1969>
@KGTQS:00033:00216
TAGTATCAGCCTCGCCATGACGAAGGTATTCC
+
CBBBBBBBDB@BBBB?@@ACCCCACABBB@C@
@KGTQS:00033:00217
TACTGAGCTACACACACAGAAAGATTGGT
+
AABBBBB?BBBCABAAA?9996;CC@C@C
@KGTQS:00033:00219
TGATACGTCTCCTTCCTTAGTTACTTCA
+
>@@BBBCB?AA@CAB@E@CBB?BBA?AC
@KGTQS:00033:00222
ACGCCGACATGCCAGGTACAGGAG
+
AABB@BBBB?==;9459BABB?@@
@KGTQS:00033:00223
ATCAGACCACGGACACAGCAGAACACAC
+
B?@;B;:9<CD@CC@;99999959?@A@
@KGTQS:00033:00225
CATGTCTCTAGGCACAGGATTTTGTGTAG
+
BBAAAAAAAAB@BBBBB>BBCC:@@?CAA
@KGTQS:00033:00229
TACTGAGCTACACACACAGAAAGATTGGT
+
<;;;BBC;<<B@@@BBBBA@>0999;>59
@KGTQS:00033:00230
ATCAGACAGCGACACAGACAGACAC
+
>>889@?99444:999////,,,20
@KGTQS:00033:00233
CTCTATGCGCTCCACATGTCTAAGGT
+
11;;CDBBBBBBABBCBBABBB@C@C
@KGTQS:00033:00234
ACGCTCGACATGCCCAGGTACAGGAG
+
BBBBBCCCCCBBBC>CC>BBCCC@BB
@KGTQS:00033:00241
ACGAGTGCGTTCCCCATGTCGTAGGTACTC
+
AB>?ABBBBB@BCC:DA@?>BA>>>@;<<>
@KGTQS:00033:00243
ATATCGCGAGGGTATGGAAGACTCTATA
+
BBBBBBBBBBB?CA?=@B@AAABBB??>
@KGTQS:00033:00244
AGCACTGTAGCTGTCACTAGTTACTTGT
+
AABBDCBD???B?AACDBBGC@DBB?AA
@KGTQS:00033:00246
ACGCTCGACATGCCCAGGTACAGGAG
+
BBAABBBABBBCDD@AB>=9;;;7;@
@KGTQS:00033:00247
TACTGAGCTACACACACAGAAAGATTGGT
+
BCCCBBC<<<BCCCCCCCCCC>CCC?B?B
@KGTQS:00033:00248
ACGAGTGCGTTCCCCATGTCGTAGGTACTC
+
BBABBC;9<B?BBB9CA@@@>>9959999>
@KGTQS:00034:00204
ACGCTCGACATGCCCAGGTACAGGAG
+
AA?BBBBBCDB???<=A<BABBD@CD
@KGTQS:00034:00208
TAGTATCAGCCTCGCCATGACGAAGGTATTCC
+
99989>BBCB=@@@@=@A;;;C=:<:<11,1,
@KGTQS:00034:00214
ACGAGTGCGTTCCCCATGTCGTA
+
/60////8:;2994,4;411///
@KGTQS:00034:00217
TACTGAGCTACAGAAAGATTGGTGC
+
AAABBBC>>>BBBCB>BDC@C@BB>
@KGTQS:00034:00218
ATCAGACACGGACACAGCAGAACACAC
+
AA?ABBBBBB@BCDBCDBCCB@BAABA
@KGTQS:00034:00220
ACGAGTGCGTTCCCCATGTCGTAGGTACTC
+
@@BBBBBBCB?A==6?=??BCCCC@C;;;@
@KGTQS:00034:00223
TCTCTATGCGCTCCACATGTCTAAGGT
+
BBBBBABCC:<<C@CCDC:::AAAEBA
@KGTQS:00034:00228
AGCACTGTAGATGTCACTAGTTACTTGT
+
ABBBBBBDBEBCAAABCCCBB@CBD@BB
@KGTQS:00034:00230
CGTGTCTCTAGGCACAGGATTTTGTGTAG
+
BBBBCBBCAAABBAA@B@BCCC:BBABBB
@KGTQS:00034:00232
TCTCTATGCGCTCCACATGTCTAAGGT
+
BCCCBECDCDCBB@CCDBBB:<<ACAC
@KGTQS:00034:00238
TAGTATCAGCCTCGCCATGGAC
+
B@BABABBBA>@A;;2-,,))(
@KGTQS:00034:00239
CGTGTCTCTAGGCACAGGATTTTGTGTAG
+
BB@BBBDBDBC@BBABC@BCBB:@AABBB
@KGTQS:00034:00242
ACGCTCGACATGCCCAGGTACAGGAG
+
BBB?@@B@=>>944-44244449999
@KGTQS:00035:00203
TCTCTATGCGCTCCACATGTCTAAGGT
+
BCCCCCCBBBBAB@CCCB???CCBFDA
@KGTQS:00035:00206
TGATACGTCTCCTTCCTTAGTTACTTCA
+
?AABBAABA>>?A@B@B?B?@@@B@@AB
@KGTQS:00035:00210
TACTGAGCTACACACACAGAAAGATTGGT
+
B@AABBCBBB@ABBBDCC;:989BB@B@B
@KGTQS:00035:00218
ATATCGCGAGGGTATGGAAGACTCTAT
+
BBAAABCCCCF>CCCC?BABCCBBBAB
@KGTQS:00035:00220
CGTGTCTCTAGGCACAGGATTTTGTGTAG
+
ABABBBDAAAC@CBDBB?A???6===>>?
@KGTQS:00035:00226
TAGTATCAGCCTCGCCATGACGAAGGTATTCC
+
ABBAAACACB?BBBB?ABBBCBB@D@CDC?B@
@KGTQS:00035:00227
ATATCGCGGGAGGTAGTGAAGACTCTATAGAA
+
BB?@9:4481/1,//////,/6666..,-,,*
@KGTQS:00035:00228
ATCAGACACGGACACAGCAGAACACAC
+
AA>>>ABBBA<AAABBFCCCB@BBBBB
@KGTQS:00035:00229
ATATCGCGGGGGTATGGAAGACTCTATA
+
BBA??=ABCCC3C@AAB?=@CBBCC;<<
@KGTQS:00035:00231
TACTGAGCTACACACACAGAAAGATTGGT
+
CBBB@@@AAAAAABCCF?9996;@BAB@B
@KGTQS:00035:00233
TGATACGTCTCCTTCCTTAGTTACTTCA
+
B>>@BBCBAAB>@=@CH?@@B@BAA>BB
@KGTQS:00035:00234
ACGCTCGACATGCCCAGGTACAGGAG
+
@A?AA??BCDB===:=@>ABCDC@@B
@KGTQS:00035:00236
ACGAGTGCGTTCCCCATGTCGTAGGTACTC
+
BBB?BBBBBB?CBA9BBAAADCBA?B@@@@
@KGTQS:00035:00237
ATATCGCGAGGGTATGGAAGACTCTATA
+
BBAAABBBBCCBCCCB@CABBBBBBBB@
@KGTQS:00035:00242
CGTGTCTCTAGGCACAGGATTTTGTGTAG
+
BBBBBBCCCCC?B@@@@@99;;4;BAAAB
@KGTQS:00035:00243
TCTCTATGCGCTCCACATGTCTAAGGT
+
BCD@ADCCBBB?B@CFA?@B@@A>B??
@KGTQS:00035:00246
CGTGTCTCTAGGCACAGGATTTTGTGTAG
+
BCBBBBBD@CCBBBB@@?@BBC:@?ADBB
@KGTQS:00035:00248
ATATCGCGAGGGTATGGAAGACTCTATA
+
BABBBBCCCCC@CDCD@DACDBBBCBBB
@KGTQS:00036:00202
TACTGAGCTACACACACAGAAAGATTGGT
+
BB@@ABB@?@@ABBBCCC9996;@?@B@C
@KGTQS:00036:00205
ATATCGCGAGGGTATGGAAGACTCTATA
+
BABBBBBBBBB@@FAA?CACC??>@@@?
@KGTQS:00036:00207
ACGAGTGCGTTCCCCATGTCGTAGGTACTC
+
AA>>>ABCBB=?>=6==??ACCBC?B;<<B
@KGTQS:00036:00209
ATATCGCGGGGGTATGGAAGACTCTATA
+
AABBAABBBBB3BBBC@CBCBBBCCBBB
@KGTQS:00036:00223
ACGAGTGCGTTCCCCATGTCGTAGGTACTC
+
BB?@ACCB@>6944,9?@@BCB@@>?;<<@
@KGTQS:00036:00224
CGTGTCTCTAGGCACAGGATTTTTGTGTAG
+
BBBCCCDECCC@@@;84299999-9BBBCC
@KGTQS:00036:00225
AGCACTGTAGCTGTCACTAGTTACTTGT
+
?@CCCBBBABBB?AABBBBDCBCBB?BB
@KGTQS:00036:00229
TCTCTATGCGCTCCACATGTCTAAGGT
+
CCDCBEDCCDABA@CCCB???BB@C:=
@KGTQS:00036:00230
ATATCGCGAGGGTATGGAAGACTCTATA
+
AAABBB=??==:>??>7;8<BFBA;;;<
@KGTQS:00036:00233
TCTCTATGCGCTCCACATGTCTAAGGT
+
BBBBBCD?>>@@B@BBBBAA@=A??>@
@KGTQS:00036:00242
ATATCGCGAGGGTATGGAAGACTCTAT
+
BB=??BB@AAA@CCBB@B@BBBCCB@@
@KGTQS:00037:00204
ATATCGCGAGGGTATGGAAGACTCTATA
+
87:;;;9>@AB;::DBCFEB@994<877
@KGTQS:00037:00207
TACTGAGCTACACACACAGAAAGATTGGT
+
?BBBBBCFA@BBCCC@A;;;A<@@B?B?B
@KGTQS:00037:00214
ATCAGACACGGACACAGCAGAACACAC
+
ABBBBAA@AB@@@>>ABCCBB@ABBBB
@KGTQS:00037:00223
TACTGAGCTACACACACAGAAAGATTGGGT
+
A?@@AAA@??A=?ACDCB???>>BA>AB=A
@KGTQS:00037:00232
TAGTATCAGCCTCGCCATGACAAGGTATTCC
+
A@CB==@@;969B;;9<BBCCB@C@DBB@B@
@KGTQS:00037:00238
CGTGTCTCTAGGCACAGGATTTTGTGTAG
+
?BABBADBBBB@BBBBC@AAAA9??=AA=
@KGTQS:00037:00242
ATATCGCGAGGGTATGGAAGACTCTATA
+
A@@A@CCCCCC>BCBB@C@ECB@@@@?@
@KGTQS:00038:00202
ATATCGCGAGGGTATGGAAGACTCGATAGAGG
+
B?9;9>=>>>>:>CBC@DBAA;;99873888<
@KGTQS:00038:00208
TGATACGTCTCCTTCCTTAGTTACTTCA
+
BCBCBBDCDBB?CCD@CB>?C@BB@@BC
@KGTQS:00038:00215
TAGTATCAGCCTCGCCATGACGAAGGTATTCC
+
BBBAABBAAA>@<<<AC@@AACC@C@C<:;<@
@KGTQS:00038:00217
TCTCTATGCGCTCCACATGTCTAAGGT
+
BBBBBCD@;;44959@AAAB?AAACAC
@KGTQS:00038:00220
TGATACGTCTCCTTCCTTAGTTACTTCAGT
+
@A@ABBCBBBB@B@B@B?>@B@BBB@CCA;
@KGTQS:00038:00222
ATATCGCGAGGGTATGGAAGACTCTATA
+
CCC@?@A@ABCACCCC@CACCCCCC8;;
@KGTQS:00038:00225
TGATACGTCTCCTTCAGTTACTTCA
+
?BBBBBBBBDC@B>B?>>=@CC@CD
@KGTQS:00038:00232
CGTGTCTCTAGGCACAGGATTTTGTGTAG
+
A?AB??AADCCBCCCDC>A@CB7@A@@@A
@KGTQS:00038:00233
AGCACTGTAGCTGTCACTAGTTACTTGT
+
9>@@BAAC@AAB@@>A@>@AB:<<@;>@
@KGTQS:00038:00234
ACGCTCGACATGCCCAGGTACAGGAG
+
BBBBBBBBBCDBBB>BCABABDB?:9
@KGTQS:00038:00235
CGTGTCTCTAGCACAGGATTGC
+
BBBBBBB>>112>A@A@BB@BC
@KGTQS:00038:00241
ACGAGTGCGTTCCCCATGTCGTAGGTACTC
+
BBBBBBBBBA@ACC9D:<;@@@AA>@<<9?
@KGTQS:00038:00242
ACGAGTGCGTTCCCCATGTCGTAGGTACTC
+
BB?AABBBBC@BA@9?====AA;:7;;<<@
@KGTQS:00038:00244
CGTGTCTCTAGGCACAGGATTTTGTGTAG
+
>AABB>AA@CC@B@@BB@BCCC:DD@?>B
@KGTQS:00038:00248
ACGCTCGACATGCCCAGGTACAGGAG
+
@@>@BBBCBCDCBBABBBCBCCC@BB
@KGTQS:00039:00200
CGTGTCTCTAGGCACAGGATTTTGTGTAG
+
BBDC:;;ACAAACCCCC@;999/9@@ABC
@KGTQS:00039:00202
TACTGAGCTACACACACAGAAAGATTGGT
+
AAAABBB@??AAAABDEF;996;@@@C@C
@KGTQS:00039:00205
ATCAGACACGGACACAGCAGAACACAC
+
BAA@ACBBCB?BAAABDBBAC?DBBBC
@KGTQS:00039:00211
GATACGTCTCCTTCCTTAGTTACTTCA
+
9;CBBBBBBB?B@C@B????@??BABD
@KGTQS:00039:00230
TACTGAGCTACACACACAGAAAGATTGGT
+
BBABBAAAAAAACBCC?=9996;?B@F@C
@KGTQS:00039:00235
TGATACGTCTCCTTCCTTAGTTACTTCA
+
BBBBBBC@@AC@C@C@E?BBB@BBD@BB
@KGTQS:00039:00246
ATATCGCGAGGGTATGGAAGACTCTATA
+
BBBBABBBAAA>ADBB?DBCDDBBB???
@KGTQS:00039:00248
TGATATCCTTCCTTAGTTACTTCAGTGC
+
ABBBBAA?A@B@@?@AA?CBB@BCCBCB
@KGTQS:00040:00202
TAGTATCAGCCTCGCCATGACGAAGGTATTCC
+
BCCCBCCAA@<@@9959>>>ABC@C>@9<:9?
@KGTQS:00040:00206
AGCACTGTAGCTGTCACTAGTTACTTGT
+
9=>=ACCDCCCD@A@CBCB::6;=88@@
@KGTQS:00040:00207
ACGAGTGCGTTCCCCATGTCGTAGGTACTC
+
BB>??ABBBB=?>=69:=@=AA@>=@@@@@
@KGTQS:00040:00208
ACGAGTGCGTTCCCCATGTCGTAGGTACTC
+
AB@AABBBBB@BCC:CA@?=AA@@=@;<<A
@KGTQS:00040:00210
TACTGAGCTACACACACAGAAA
+
BBBBBBC9<<CCCCCCCCCCCB
@KGTQS:00040:00213
TACTGAGCTACACACACAAAAAGATTGGTGC
+
BABCBBB@??AAC@;;44444+9@@FGBCBB
@KGTQS:00040:00216
ACGCTCGACATGCCCAGGTACAGGAG
+
BBBBABBBCCC@@@>?C@DBCCB@BC
@KGTQS:00040:00218
ATCAGACACGGACACAGCAGAACACAC
+
?>>>@CECCA?BBCCAAABCC@CBBBA
@KGTQS:00040:00220
AGCACTGTAACTGTCACTAGTTACTTGT
+
A?A@CCFD@?@@@BBBBBBCC@AAB@BB
@KGTQS:00040:00221
TGATACGTCTCCTTCCTTAGTTACTTCA
+
=??BBBBAAAE@C@B@C@BBB@BBB@BC
@KGTQS:00040:00222
AGCACTGTAGCTGTCACTAGTTACTTGT
+
<?DDCCADBBBBBBBBBBAAA?ABB@BB
@KGTQS:00040:00224
CGTGTCTCTAGGCACAGGTTTTGTTAG
+
BBBCBBBAAABBBBA;;2999/9D?=>
@KGTQS:00040:00233
ACGAGTGCGTTCCCCATGTCGTAGGTACTC
+
<DBBCBCA>?;>>>4>CABCBBBC>B@@@A
@KGTQS:00040:00234
CGTGTCTCTAGGCACAGGATTTTGTGTAG
+
;;CABBFAAAB@?>@@B<>>>>4???>>@
@KGTQS:00040:00237
AGCACTGTAGCTGTCACTAGTTACTTGT
+
@@CCCCBDBABBBBBBBCCDC?BBB@BB
@KGTQS:00040:00240
CGTGTCTCTAGGCACAGGATTTTGTGTAG
+
BCBCCBCDAAC@9;;@><???@6@BABAA
@KGTQS:00040:00241
ACGCTCGACATGCCCAGGTACAGGAG
+
?BBBBAABCCC?@@>?C@BBBCBABB
@KGTQS:00040:00246
ACGAGTGCGTTCCCCATGTCGTAGGTACTC
+
BBBBBBBBA@>ACC:CAAACAAAC@C<<<A
@KGTQS:00041:00201
TACTGAGCTACACACACAGAAAAGATTGGT
+
99BBCDC??>??BBCA;;4444-9>@<A?B
@KGTQS:00041:00208
ATCAGACACGGACACAGCAAAACACAC
+
;<;BCDBBBB?BCC>?ACBBB9<<<@>
@KGTQS:00041:00209
ACGAGTGCGTTCCCCATGTCGTAGGTACTC
+
@@BBBBBBB@6994,9B;;;AB@@=@@@>@
@KGTQS:00041:00212
ATCAGACACGGACACAGCAGACAGCAAC
+
8883447?@B@BC><9<8----,,,,*,
@KGTQS:00041:00216
TACTGAGCTACACACACAGAAAGATTGGT
+
A@@@@BB<<;BA@999@999@:9982478
@KGTQS:00041:00224
AGCACTGTAGCTGTCACTAGTTAATTGT
+
>>@@AAADBBBC9<<;<AABB?B@D?AA
@KGTQS:00041:00232
TACTGAGCTACACACACAGAAAGATTGGT
+
//4:@BHC@BBCCB=9:;444-9@A>@><
@KGTQS:00041:00233
TAGTATCAGCCTCGCCATGACGAAGGTATTCC
+
BBB@@AD<=<ABB@A@ACCCCBA?AADCC?D?
@KGTQS:00041:00239
TACTGAGCTACACACACAGAAAGATTGGT
+
BBBBBBBBBBBBBBDFDB?>?<>BB@B@B
@KGTQS:00041:00245
ATCAGACACGGACACAGCAGAACACAC
+
BBAAABBBBB@BCBEBCCBBB@BBBBB
@KGTQS:00042:00200
ATATCGCGAGGGTATGGAAGACTCTATA
+
BBBBBBCDEDC?CEBB?BBCCBAABA?A
@KGTQS:00042:00208
TAGTATCAGCCTCGCCATGACGAAGGTATTCC
+
B?B?@@A<<<>AB<<8;AACA;;7<@@@A=B=
@KGTQS:00042:00211
ATATCGCGAGGGTATGGAAGACTCTATA
+
BBBBBBBB@@@<ACCC@BACCCC@@?A?
@KGTQS:00042:00216
TACTGAGCTACACACACAGAAAGATTGGT
+
BBBBBBB???BCBBBCFDBBB=B???@>B
@KGTQS:00042:00218
ACGCTCGACATGCCCAGGTACAGGAGA
+
CB??>?@A999999199599<FAC@@@
@KGTQS:00042:00222
ATATCGCGAGGGTATGGAAGACTCTATA
+
BBBBBBAACCE>CAAA@GFCCCCBAA??
@KGTQS:00042:00228
TAGTATCAGCCTCGCCATGACGAAGGTATTCC
+
BBBBB??AA@>ABBB?BEBCBBB@CCD::;:B
@KGTQS:00042:00235
TAGTATCAGCCTCGCCATGACGAAGGTATCC
+
BBBBCA?AEC=@@;;7;BBBBCC?BA;994:
@KGTQS:00042:00243
AGCACTGTAGCTGTCACTAGTTACTTGT
+
><CCB=CC;=<BCC<;99999699?;>B
@KGTQS:00043:00205
CGTGTCTCTAGGCACAGGATTTTGTGTAG
+
BBDCDBBECDCACBBBB@BCCE:DD@@?E
@KGTQS:00043:00214
AGCACTGTAGCTGTCACTAGTTACTTGT
+
//61/1>A@AA@899AA@@CC:<<A<?>
@KGTQS:00043:00220
TACTGAGCTACACACACAGAAAGATTGGT
+
AAABCBB?==BABBCDBA;998;BCAC?A
@KGTQS:00043:00222
TGATATACTTCAGTGC
+
CBBBB@@@B@BB@@@B
@KGTQS:00043:00225
TGATACGTCTCCTTCCTTAGTTACTTCA
+
CCABBBBBBAA?B@E@CBBAA=@@B@BC
@KGTQS:00043:00226
TGATACGTCTCCTTCCTTAGTTACTTCA
+
CCDCCCDCB>>6;59;?689>;>>?<>@
@KGTQS:00043:00230
ACGCTCGACATGCCCAGGTACAGGAG
+
BBBBB???CDCABB?BC@BBBCC@BB
@KGTQS:00043:00235
TAGTATCAGCCTCGCCATGACGAAGGTATTCC
+
@BCCBCC@AA@?@@@=@CC@ABB@C@BBBAC@
@KGTQS:00043:00236
AGCACTGTAGCTGTCACTAGTTACTTGT
+
<<DDCCBDAAABABBBBBCCDACDB?AA
@KGTQS:00043:00242
TGATACGTCTCCTTCCTTAGTTACTTCA
+
ABBBBBC9:;C@C@CBC@BBB@BBB@CC
@KGTQS:00043:00243
TGATACGTCTCCTTCCTTAGTTACTTCA
+
BBCCBBCB????C@BAD@B@B@B@@=@@
@KGTQS:00043:00247
CGTGTCTCTAGGCACAGGATTTTGTGTAG
+
CB@B=99499959@@9959999/4::99A
@KGTQS:00044:00205
TCTCTATGCGCTCCACATGTCTAAGGT
+
@ACBBBCCBBBBB@CDAAAA9;;?B7<
@KGTQS:00044:00220
ATCAGACACGGACACAGCAGAACACAC
+
BB@?@ABCCEACCBBCCDABA@DBBBC
@KGTQS:00044:00226
CGTGTCTCTAGGCACAGGATTTTGTGTAG
+
BBBC9:;AAAB@BBBCCBAA@@4???>>>
@KGTQS:00044:00230
TGATACGTCTCCTTCCTTAGTTACTTCA
+
@AA@@@AAA;9:<@CADCBBB@B?B>9;
@KGTQS:00044:00231
ACGAGTGCGTTCCCCATGTCGTAGGTACTC
+
ABBBBBBBBB=?>=6=:;;BCC@@>BA@@@
@KGTQS:00044:00234
CGTGTCTCTAGGCACAGGATTTTGTGTAG
+
@@BABBBBBDC@CBDBA?9444,499=>>
@KGTQS:00044:00235
ACGAGTGCGTTCCCCATGTCGTAGGTACTC
+
BB<>>BBBBB=?==6=?=?>BCB@>@;;;@
@KGTQS:00044:00236
CGTGTCTCTAGGCACAGGATTTTGTGTAG
+
BABCB@AACCB@CABBC?@@@>4??999@
@KGTQS:00044:00241
TACTGAGCTACACACACAGAAAGATTGGT
+
CCCBCBC?@@DBBBA===994-9>>>@>B
@KGTQS:00044:00245
TGATACGTCTCCTTCCTTAGTTACTTCA
+
@BCBBBCAAAA?ABC@C?BBB@A>>@BB
@KGTQS:00044:00247
TCTCTATGCGCTCCACATGTCTAAGGT
+
BCCBBC@ABA@@B@CCBB???AAACAC
@KGTQS:00045:00203
ATATCGCGAGGGTATGGAAGACTCTATA
+
BBB::<CFCDDACDCA@B?999>>>>88
@KGTQS:00045:00211
TCTCTATGCGCTCCACATGCTGAAG
+
48999AC==@@9959941/////,/
@KGTQS:00045:00220
ATATCGCGAGGGGTA
+
>>;111//////*/8
@KGTQS:00045:00222
CGTGTCTCTAGGCACAGGATTTTGTGTAG
+
@;<9@99<<<CBCCCB@<9999/999999
@KGTQS:00045:00223
CGTGTCTCTAGGCACAGGATTTTGTGTAG
+
>@AB<;=BCCA?<;<CC@BABB6<>9>>@
@KGTQS:00045:00226
TGATACGTCTCCTTCCTTAGTTACTTCA
+
BA@@BBC???B@C@CBD?AAB?9;;>@@
@KGTQS:00045:00229
TAGTAACAGCCTCGCCATGACGAAGGTATTCC
+
CCBBB@CCCD@AA??=?BBBBBB@C@CAA>AA
@KGTQS:00045:00237
TAGTATCAGCCTCGCCATGACGAAGGTATTCC
+
BAB99<@<<<@AAAA>BBBBBCD@BCB;969<
@KGTQS:00045:00238
TACTGAGCTACACACACAGAAAGATTGGT
+
BBBEBBCCCCCCCCAABB9996;@BAD@C
@KGTQS:00045:00242
TCTCTATGCGCTCCACATGTCTAAGGG
+
BBBEDCDDBBAAAABCDB?@@@ABDD?
@KGTQS:00045:00245
TACTGAGCTACACACACAGAAAGATTGGT
+
AABBECCA??BBBBCCFC@@?>?BB@B>?
@KGTQS:00045:00247
AGCACTGTAGCTGTCACTAGTTAATTGT
+
9?@@AAABBBBBBBBBB;86:,1-1A>A
@KGTQS:00046:00204
ACGAGTGCGTTCCCCATGTCGTAGGTACTC
+
BBB?BBBBBB?A@=6?=??BCCBC@CA<<;
@KGTQS:00046:00205
TAGTATCAGCCTCGCCATGACGA
+
BBBBBBCCDB@?A:99<CCBBEC
@KGTQS:00046:00207
TGATACGTCTCCTTCCTTAGTTACTTCA
+
BAAA@BBAAAB?B@B@C?>BB@BAA?BC
@KGTQS:00046:00211
TAGTATCAGCCTCGCCATGACGAAGGTATTCC
+
ACBBB??;;9>?@@@=@CCCBAA@A@D?@>C@
@KGTQS:00046:00225
CGTGTCTCTAGGCACAGGATTTTGTGTAG
+
BBBBA>DCCDB@BBABBAAAAA9ADAABB
@KGTQS:00046:00232
TAGTATCAGCCTCGCCATGACGAAGGTATCC
+
HBBBBCCBAB@?=@>=@BBBCC;?BA>111;
@KGTQS:00046:00237
CGTGTCTCTAGGCACAGGATTTTGTGTAG
+
4;>>99<<<<B@AAAAA@CCEE:=B<999
@KGTQS:00046:00241
CGTGTCTCTAGGCACAGGATTTGTGTAG
+
BBBCCBBAAAC@BA=999944-99A999
@KGTQS:00046:00243
CGTGTCTCTAGGCACAGGATTTTGTGTAG
+
EBBCCDCAAAD@BAAA@>ABB@7;;;<<B
@KGTQS:00046:00247
TACTGAGCTACACACACAGAAAGATTGGT
+
BBBBB@@@??AAAABCCC???<?BB@D>B
@KGTQS:00047:00202
TCTCTATGCGCTCCACATGTCTAAGGT
+
BBBABECDEDBAB@BFCCBBABB@CDA
@KGTQS:00047:00225
AGCACTGTAGCTGTCACTAGTTACTTGT
+
;<A@AACDCCBBBBBBA@BCD@CBA>@=
@KGTQS:00047:00234
AGCACTGTAGCTGTCACTAGTTACTTGT
+
:;CCCBABAABBAAABBCCBCACCB?BB
@KGTQS:00047:00235
TAGTATCAGCCTCGCCATGACGAAGGTATTCC
+
BCC949>999;>>?A>AAAAAA@<?<?9969C
@KGTQS:00047:00239
TACTGAGCTACACACACAGAAAATTGGTGC
+
BBABB<;<??BCCAA=111111+1,1,//.
@KGTQS:00047:00245
AGCACTGTAGCTGTCACTAGTTACTTGT
+
<<CCBBBCCCDBAAABBBCCC@DBB?AA
@KGTQS:00047:00247
CGTGTCTCTAGGCACAGGATTTTGTGTAG
+
ABBBCBCCDBCBB>ABC@9994-9?=AAD
@KGTQS:00048:00212
AGCACTGTAGCTGTCACTAGTTACTTGT
+
<ABCBAEDBBDBABBBB===9;==8599
@KGTQS:00048:00222
CGTGTCTCTAGGCACAGGATTTTGTGTAG
+
BBCC@@DDDCC@A;;44599@@49<<@AD
@KGTQS:00048:00225
ATCAGACACGGACACAGCAGAACACAC
+
AAAAABBBBB@BBBBBBBFBB@BBBBB
@KGTQS:00048:00227
TACTGAGCTACACACACAGAAAGATTGGT
+
BBBBBBBA??BBBB@ABAAAB=??B@B@B
@KGTQS:00049:00200
ACGAGTGCGTTCCCCATGTCGTAGGTACTC
+
BBBBBBBBBB@CBB9B:<;@CCBB?BAA@@
@KGTQS:00049:00206
TCTCTATGCGCTCCACATGTCTAAGGT
+
A@@>AABBBBBBBACCA@A@@BB;;;<
@KGTQS:00049:00208
ACGAGTGCGTTCCCCATGTCGTAGGTACTC
+
BBABBBBBAA?>BC:CC@@?AB@8;>9999
@KGTQS:00049:00211
TAGTATCAGCCTCGCCATGACGAAGGTATTCC
+
A=?9499999699996;DB@ACC@D@B;;:<@
@KGTQS:00049:00216
ACGAGTGCGTTCCCCATGTCTAGGTACTC
+
::;<<<=AA@=@@>6>?>?A>88239444
@KGTQS:00049:00217
AGCACTGTAGCTGTCACTAGTTA
+
BCBABBCCBDCBBCBBBBBCB@B
@KGTQS:00049:00225
ACGAGTGCGTTCCCCATGTCGTAGGTACTC
+
BA???BBBA>6944,9@>>=>>99599<9A
@KGTQS:00049:00231
CGTGTCTCTAGGCACAGGATTTTGTGTAG
+
?BBCBBCCCCC@CBDBC?CBB?9?=:;;@
@KGTQS:00049:00245
TAGTATCAGCCTCGCCATGACGAAGGTATTCC
+
B@B@=99999248495;@@=><969@@997<@
@KGTQS:00004:00262
TAGTATCAGCCTCGCCATGACGAAGGTATTCC
+
@@CCBBDEA?>@BBC?CCA;9;;59@><<@B>
@KGTQS:00004:00264
AGCACTGTAGCTGTCACTAGTTAATTGT
+
AB99;ABCCCCCBAAAACDHH?A>A@BC
@KGTQS:00004:00266
TTATGCGCTCCACATGTCTAAGGT
+
A@BBBBBBBB@BBC@A@CCEADAD
@KGTQS:00004:00267
ATATCGCGAGGGTATGGAAGACTCTATA
+
AA???BBCCCDACGCBADACCCCCBBCA
@KGTQS:00004:00269
ATCAGACACGGACACAGCAGAACACAC
+
@BBBBBBBCC89<BBBBBA@><99;AA
@KGTQS:00004:00274
TGATACGTCTCCTTCCTTAGTTACTTCA
+
B@@ACCCC@??@BACBDACBB>=@=<>@
@KGTQS:00004:00277
TAGTATCAGCCTCGCCATGACGAAGGTATTCC
+
BCBBBCCCDC@BCBD@BBBBDCD@C?;442;:
@KGTQS:00004:00280
CGTGTCTCTAGGCACAGGATTTTGTGTAG
+
ACCBBBEDEA@>?BDDDAEDCB9AEA>>@
@KGTQS:00004:00282
ATCAGACAACGGACACAGCAGAACACACA
+
?>>>AA799;B=>@ABBABB@@=@A>@>>
@KGTQS:00004:00284
ATCAGACACGGACACAGCAGAACACAC
+
B>>>@@@BCC>@AAAACDCFB@CCGCB
@KGTQS:00004:00285
ATATCGCGAGGGTATGGAAGACTCTATA
+
A99;BBBBCCC@CCCC@CBC@A@CBBA;
@KGTQS:00004:00287
ATCAGACACGGACAACAGACAGACACAC
+
>99?;;7=9><@99544////,,,0***
@KGTQS:00004:00288
TACTGAGCTACACACACAGAAAAGAATGGTG
+
999944444449:99=:=4999/9>544247
@KGTQS:00004:00290
TCTCTATGCGCTCCACATGTCTAAGGT
+
CCBCBDDBBBBBB@DEDBAAACCAE@B
@KGTQS:00004:00291
AGGACACAGCAGAACACAACAGAC
+
9A9<;;B<;;<<9@B111,////6
@KGTQS:00004:00296
TCTCTATGCGCTCCACATGTCTAAGGT
+
ABC@AA@<99??>;==@>999442424
@KGTQS:00004:00297
TAGTATCAGCCTCGCCATGACGAAAGGTATTCC
+
88444444442444424;;;;9<909:444242
@KGTQS:00005:00251
ATATCGCGAGGGTATGGAAGACTCTATA
+
BABBB?=@=??<ACCC@CAECCCBB>@>
@KGTQS:00005:00257
ATCAGACACGGACACAGCAGAACACAC
+
939B?@CDCDA@A@B<99>99611;;1
@KGTQS:00005:00260
TCTCTATGCGCTCCACATGTCTAAGGT
+
BCCBADBBBACBB@BCDB@@@BDACBD
@KGTQS:00005:00262
AGCACTGTAGCTGTCACTATGTTACTTGT
+
44984449=9>9944@AA;:<DD@88788
@KGTQS:00005:00266
ACGAGTGCGTTCCCCATGTCGTAGGTACTC
+
BB?@@BBBB@6944,99=@@CCAA?C;<<@
@KGTQS:00005:00268
TGATACGTCTCCTTCCTTAGTTACTTCA
+
BBCABBCBBAA?ABC@D@ABB@@A@@CH
@KGTQS:00005:00270
ATATCGCGAGGGTATGGAAGACTCTATA
+
A@A@@AGCCCKA==>AAC?BCC@A@AAB
@KGTQS:00005:00273
TCTCTATGCGCTCCACATGTCTAAGGT
+
AAAC@AACBBABA?ACAABAABBFHAC
@KGTQS:00005:00274
TGATACGTCTCCTTCCTTAGTTACTTCA
+
;@@DCCCB??B@A?C@DB8;<>BAA?BB
@KGTQS:00005:00277
TACTGAGCTACACACACAGAAAGATTGGT
+
@?AADCCC@@ABBBCBAA9996;AA@C>B
@KGTQS:00005:00279
CGTGTCTCTAGGGCACAGGGATTTTTTGTGTAGAGGG
+
;;9B@911111/+/84444-444444(444444444-
@KGTQS:00005:00280
ACGAGTGCGTTCCCCATGTCGTAGGTACTC
+
AA>@@@BBBB@ECB9A:;;=@@@@=@<<<@
@KGTQS:00005:00283
ATATCGCGGGGGGTATGGAAGACTCTATA
+
?>>?==844488*9?@A@B?CDCAA@?@@
@KGTQS:00005:00284
ATCAGACACGGACACAGCAGAACACAC
+
?@BCCB?@AAEBDBBA@ABCC>BBCBB
@KGTQS:00005:00291
TCTCTATGCGCTCCACATGTCTAAGGT
+
BBBCDCCBAACBB@CCCB9;;CDAFAC
@KGTQS:00005:00292
TGATACGTCTCCTTCCTTAGTTACTTCA
+
BBBABBBBBBA@B@C@C@BBB@BBB@BB
@KGTQS:00005:00293
TGATACGTCTCCTTCCTTAGTTACTTCA
+
BABBABHCAA@@B@B@CCDBB?BDB?BC
@KGTQS:00005:00294
TACTGAGCTACACACACAGAAAGATTGGT
+
:9<;<@AA@AB>>99999?>@:>942424
@KGTQS:00005:00295
TAGTATCAGCCTCGCCATGACGAAGGTATTCC
+
BBBBBBBBBBACC@?>@BCBB@@>A@CCCAC@
@KGTQS:00005:00299
ATATCGGAAGGTATGGAAGACTCTATAGAGG
+
BB@@@B@B@B@CBBC>@>@DCBCEABABBBA
@KGTQS:00006:00250
TAGTATCAGCCTCGCCATGACGAAGGTATTCC
+
CBBAAACADB@A?@A>ACCCC@AAABCCC@C@
@KGTQS:00006:00256
TAGTATCAGCCTCGCCATGACGAAGGTATTTA
+
>@BCBDC:=<ABBAA>@BBBB9;6;=ABBCAD
@KGTQS:00006:00257
ATCAGACACGGACACAGCAGAACACAC
+
BAABBCABBB@AAACCDCCBB@B>;84
@KGTQS:00006:00262
ACGAGTGCGTTCCCCATGTCGTAGGTACTC
+
A@BBBBB@AAACCC:C@@@999>>;>9<<A
@KGTQS:00006:00263
TAGTATCAGCCTCGCCATGACGAAGGTATTC
+
BBBBBBCBBBABBBBABBBDBBB?B@CCDAC
@KGTQS:00006:00265
TACTGAGCTACACACACAGAAAGATTGGT
+
CCBBBBDBBBBBBBCBC@4996;@@@C@C
@KGTQS:00006:00268
ACGAGTGCGTTCCCCATGTCGTAGGTACTC
+
BBC@ABECCC?BAA7@9;;;<<AB>AAA@@
@KGTQS:00006:00273
CGTGTCTCTAGGCACCAGGATTTTGTGTAG
+
48>>=>>99942//1,//,////*//4444
@KGTQS:00006:00274
TCTCTATGCGCTCCACATGTCTAAAGT
+
BBCCCFCCCBBBB@BCCCA@@:::8<C
@KGTQS:00006:00275
ACGCTCGACATGCCCAGGTACAGGAG
+
BCBB?BBBCBBDDC>>>=@;;;B@CA
@KGTQS:00006:00277
CGTGTCTCTAGGCACAGGATTTTGTGTAG
+
BBBCCBDDDDBBAA>>A@AAAB:BCABBC
@KGTQS:00006:00278
TACTGAGCTACACACACAGAAAGATTGGT
+
B???BBBBBBBDBCB;A;444-9?@=CBD
@KGTQS:00006:00280
CGTGTCTCTAGGCACAGGATTTTGTGTAG
+
BBCBBAAACCC?BBAAB@BCCD:AA@BCB
@KGTQS:00006:00283
TGATACGTCTCCTTCCTTAGTTACTTCA
+
88999?@CCCB@CAC@CABBB@BBBABB
@KGTQS:00006:00284
TACTGAGCTACACACACAGAAAGATTGGT
+
BBBBCCEBBBBBBDB:@B944-9@@?CAC
@KGTQS:00006:00288
ACGCTCGACATGCCCAGGTACAGGAG
+
AABBBBBCBDB???<>B?BBCCC@CC
@KGTQS:00006:00295
AGCACTGTAGCTGTCACTAGTTACTTGT
+
@BCCCCCD@AACCCCBBBBCDBBBB>BB
@KGTQS:00006:00297
CGTGTCTCTAGGCACAGGATTTTGTGTAG
+
C?A@CAAAAAA?BA@@><9999/9C@B>@
@KGTQS:00007:00250
AGCACTGTAACTGTCACTAGTTACTTGT
+
=;;;9@@:9:<BBBCBBBBDC@CCB@BD
@KGTQS:00007:00252
ATCAGACACGGACACAGCAGAACACAC
+
BAAABBBBAAEBBBBDDDFCC@AAAB@
@KGTQS:00007:00254
TACTGAGCTACACACACAGAAAGATTGGT
+
ABC><<BC@;<<B>>>9999908942424
@KGTQS:00007:00257
AGCACTGTAGCTGTCACTAGTTACTTGT
+
BBCBBBBCCBCBBCBBBBDCC@DBB?BA
@KGTQS:00007:00259
ATATCGCGAGGGTATGGAAGACTCTATA
+
BABAAABBBCB?BAAA?B@EBBBCAAAA
@KGTQS:00007:00260
CGTGTCTCTAGGCACAGGATTTTGTGTAG
+
AAAAAABDDDAEAABBCABCBC:AAAAAB
@KGTQS:00007:00261
TGATACGTCTCCTTCCTTAGTTACTTCA
+
@@BCCBBABBC@B@B@D@AAA@???@BC
@KGTQS:00007:00262
AGCACTGTAGCTGTCACTAGTTACTTGT
+
ABCC@?AEBBABBBBBB?B@BBBBB@BB
@KGTQS:00007:00265
ATCAGACACGGACACAGCAGAACACAC
+
AB>BBBABBC=?ABCA;B@1111>111
@KGTQS:00007:00267
ATATCGCGAGGGTATGGAAGACTCTATA
+
BBBBBBBDCCC>CEDB@BEBBBBBB@66
@KGTQS:00007:00271
ACGAGTGCGTTCCCCATGTCGTAG
+
>;::=?=8>C5111*//,****,,
@KGTQS:00007:00274
TCTCTATGCGCTCCACATGTCTAAGGT
+
BBCCDEDCDBBBD@BCBA9;;BBBC?B
@KGTQS:00007:00275
TACTGAGCTACACACACAGAAAGATTGGT
+
A@BBBBCCCBBBBBB@AB9996;BC@C>A
@KGTQS:00007:00277
TGATACGTCTCCTTCCTTAGTTACTTCA
+
BBBABCBABBB@B@C@CBBA@@BBB@BB
@KGTQS:00007:00278
TCTCTATGCGCTCCACATGTCTAAGGT
+
BBDC::=CCCCCB@BAA?9;<ABCA>A
@KGTQS:00007:00279
TGATACGTCTCCTTCCTTAGTTACTTCA
+
@AA?@@BBBBB?B@C@C@BBC@CBB@EB
@KGTQS:00007:00285
TAGTATCAGCCTCGCCATGACGAAGGTATTCC
+
99=8A@BAA@=>9946;9?ABBB=?7494898
@KGTQS:00007:00286
TGATACGTCTCCTTCCTTAGTTACTTCA
+
?999?999<99?A=;8:87AA<;;<@@A
@KGTQS:00007:00287
ATATCGCGAGGGTATGGAAGACTCTATA
+
<BBCCCCCAA@<>B@><A?>@?@A?;;;
@KGTQS:00007:00293
AGCACTGTAGCTGTCACTAGTTACTTGT
+
<=EFCDBBBBBBBBBBBBDBCBBBB89;
@KGTQS:00007:00297
AGCACTGTAGCTGTCACTAGTTACTTGT
+
AACCCCCCABBE?AABBBB@@@BBB>??
@KGTQS:00007:00299
AGCACTGTAGCTGTCACTAGTTACTTG
+
BCBBBBAAAAACDBCBBBACB@B@?<>
@KGTQS:00008:00250
CGTGTCTCTAGGCACAGGATTTTGTGTAG
+
@C===@AA@9924944B=?=BA2444444
@KGTQS:00008:00252
TACTGAGCTACACACACAGAAAGATTGGT
+
99<CCCCCBBBBBCD@:9944-9>>>B@B
@KGTQS:00008:00254
TGATACGTCTCCTTCCTTAGTTACTTCAG
+
BDBCBCDBBBC@A?A?A?@CC@BBB@BBD
@KGTQS:00008:00258
AGCACTGTAGCTGTCACTAGTTACTTAT
+
?@CCCCCDABABABBBBBBD>;;;;131
@KGTQS:00008:00259
TAGTATCAGCCTCCCACACTGA
+
BBBABBCBA;7///,,,*(***
@KGTQS:00008:00260
ATCAGACACGGACACAGCAGAACACAC
+
BA@ABBB@A>@BBDBAA?@@@=ACCBB
@KGTQS:00008:00263
CGTGTCTCTAGGCACAGGATTTTGTGTAG
+
BBABB@@@@@@@AAAAA@BBBC:CCA??C
@KGTQS:00008:00267
CGTGTCTCTAGGCACAGGATTTTGTGTAG
+
BBACBBDBBBD?BBBBC@DBBB9AA?>==
@KGTQS:00008:00269
TAGTATCAGCCTCGCCATGACGAAGGTATTCC
+
BCBAABEAAAACB:;9;ABAB;:8<ABAC@C?
@KGTQS:00008:00271
TAGTATCAGCCTCGCCATGACGAAGGTATTCC
+
BAB??AE@A>?849<9;BBCCCC@CCCDC@C@
@KGTQS:00008:00273
TCTCTATGCGCTCCACATGTCTAAGGT
+
BA:>;;999?98>;@@<<<ACEDBB@C
@KGTQS:00008:00275
ATATCGCGAGGGTATGGAAGACTCTATA
+
BB??ABBDBBB?A=@?=A?ACCCB@?=;
@KGTQS:00008:00278
TGATACGTCTCCTTCCTTAGTTACTTCA
+
BBB?@ACDBBA@BBBBB?BBB@AAB@BC
@KGTQS:00008:00282
TACTGAGCTACCACACACAGAAAGATTGT
+
9<<;8CA994479444444444-4/6,//
@KGTQS:00008:00286
TACTGAGCTACACACACAGAAAGATTGGT
+
BBBBBBBBB?@ABBC@AA444-;@@@D?C
@KGTQS:00008:00294
CGTGTCTCTAGGCACAGGTTTTTGTGTAG
+
BBBBBCCBBBB@AB>;=29999,9BA@DD
@KGTQS:00008:00296
ACGAGTGCGTTCCCCATGTCGTAGGTACTC
+
CCCCCCB@@>;>>>/99@@>9999284449
@KGTQS:00008:00298
ATATCGCGAGGGTATGGAAGACTCTATA
+
BBABBBBCCCC>AABACCABABBB@@A:
@KGTQS:00009:00259
TCTCTATGCGCTCCACATGTCTAAGGT
+
BCCCBCDBBBBBB@CCDCBAAAGAC@D
@KGTQS:00009:00262
ACGCTCGACATGCCCAGGTACAGGAG
+
BBBBBB@BCDA9;;8;B@CBCBB@CC
@KGTQS:00009:00271
ACGAGTGCGTTCCCCATGTCGTAGGTACTC
+
AA>??@BBBA6944,9?=@BCCAC?B;;;@
@KGTQS:00009:00272
ACGCTCGACATGCCCAGGTACAGGAG
+
B@<@BBBB=:;444-9@<@@BBC@AA
@KGTQS:00009:00273
ATCAGACACGGACACAGCAGAACACAC
+
BB@A@BBABA@BCBBCCCC@?>@CBBC
@KGTQS:00009:00276
CGTGTCTCTAGGCACAGGATTTTGTGTAG
+
BBABBBDBBBB@BBBBB@BBBB:CECBBB
@KGTQS:00009:00279
ATCAGACACGGACACAGCAGAACACAC
+
BB<@ABBBCB@CCBCCBBBBC@BBBBB
@KGTQS:00009:00285
TACTGAGCTACACACACAGAAAGATTGGT
+
BA?BBCCB??BBBBCBA@9996;BB@C@B
@KGTQS:00009:00288
ACGAGTGCGTATGTCGTAGGTACTC
+
@@CBCBBABBBDDCCBB?@?B;<<C
@KGTQS:00009:00289
ATATCGCGAGGGTATGGAAGACTCTATA
+
BB@@@BBBBBB>CCCB@CABBBBBAAA@
@KGTQS:00009:00290
ACGCTCGACATGCCCAGGTACAGGAG
+
BBBBABAABAAA=B<=@=@@ABC@BB
@KGTQS:00009:00292
ATATCGCGAGGGTATGGAAGACTCTATA
+
BBABABBBBDC@C:<:@DABCCCBBBB>
@KGTQS:00009:00296
TACTGAGCTACACACACAGAAAGATTGGT
+
;;@@AA@@@?>@@@999B99919>?=@@E
@KGTQS:00009:00298
ATCAGACACGGACACAGCAGAACACAC
+
?<BBBBAABB@BBBBCCBC??>@DBBC
@KGTQS:00010:00250
TGATACGTCTCCTTCCTTAGTTACTTCA
+
BB@>AABBAAA@B@B@C@ABB@ABBBBC
@KGTQS:00010:00258
TACTGAGCAAAGATTGGTGCTGCG
+
BBBBB@@9996;CCBCACCCCBBB
@KGTQS:00010:00263
ATATCGCGAGGGTATGGAAGACTCTATA
+
BB??BBA@99969@>@@DCDCCCCCAAA
@KGTQS:00010:00264
AGCACTGTAGCTGTCACTAGTTACTTGT
+
AACECEBCABBBAAAAAAABD@CBB>AA
@KGTQS:00010:00269
TCTCTATGCGCTCCACATGTCTAAGGT
+
BBBC::>DBBBFC@CCC@@@@@ACC@C
@KGTQS:00010:00278
ACGCTCGACATGCCCAGGTACAGGAG
+
AA?ABBBCDDB?=?<=@@B?@AD@CC
@KGTQS:00010:00279
TCTCTATGCGCTCCACATGTCTAAGGT
+
BBBBCAAACBCCCACDAA:;;BCCCAE
@KGTQS:00010:00281
TGATACGTCTCCTTCCTTAGTTACTTCA
+
BCBBBCBBBBB@C@B@BABBB@AAB?BB
@KGTQS:00010:00282
ATCAGACACGGACACAGCAGAACACAC
+
BBACBBABCB@CCDCCDCCAA?BCCBC
@KGTQS:00010:00285
ATATCGCGAGGGTATGGAAGACTCTATA
+
BAABBAACAAA?BDBC@C@CBCBBB?=9
@KGTQS:00010:00286
CGTGTCTCTAGGCACAGGATTTTGTGTAG
+
BBABBBCAAAC@BBAAB@BCBC:DD:;;B
@KGTQS:00010:00288
CGTGTCTCTAGGCACAGGATTTTGTGTAG
+
BBCBDEEAAAC@BBBBB@4444,999BB@
@KGTQS:00010:00290
CGTGTCTCTAGGCACAGGATTTTGTGTAG
+
CBBBBBCBCDC@BBBAA:4444,9??A@D
@KGTQS:00010:00292
TACTGAGCTACACACACAGAAAGATTGGT
+
@@?BBBB@??ABBBCB;;444-9@@>C@C
@KGTQS:00010:00295
TAATATCAGCCTCGCCATGACGAAGGTATTCC
+
442499:@BBA?A@@=@CA=?999<@C@B?C>
@KGTQS:00010:00299
ACGCTCGACATGCCCAGGTACAGGAG
+
BBBBBBBBB;;4996;B?CCDCC@CC
@KGTQS:00011:00250
ACGAGTGCGTTCCCCATGTCGTAGGTACTC
+
BBBBBBBBAA6944,9999@@@>@=@<<<A
@KGTQS:00011:00251
ACGCTCGACATGCCCAGGTACAGGAG
+
ABBBABBBBCECCC@AB?BCDCC@@D
@KGTQS:00011:00252
TAGTATCAGCCTCGCCATGACGAAGGTATTCC
+
BBBAAACAAA799=@==CBBB:::<ABBC?E?
@KGTQS:00011:00257
ATATCGCGAGGGTATGGAAGACTCTATA
+
AAABBBCCCCC@CCBD@C@CCCBBBACC
@KGTQS:00011:00258
ATATCGCGAGGGTATGGAAGACTCTATA
+
BB>>?BBDDDB>CEBB@B@CCCCBA@AA
@KGTQS:00011:00261
TCTCTATGCGCTCCACATGTCTAAGGT
+
AABAAAAAAADCB@DCA=9;99959=?
@KGTQS:00011:00263
ATCAGACACGGACACAGCAGAACACAC
+
A??BBBB==?@BBBBBCCCBB@BCBBC
@KGTQS:00011:00267
AGCACTGTAGCAGTCACTAGTTACTTGT
+
BCCCBABBBBBBBAA@B?@;<7<BB7<<
@KGTQS:00011:00268
ATCAGACACGCACAGCAGAACACAC
+
?BBBBBBABCBBBCCEDA@>@CBBB
@KGTQS:00011:00276
TCTCTATGCGCTCCACATGTCTAAGGT
+
BCBBBCDBBBBBB@CCBBBB?AAACAC
@KGTQS:00011:00280
TCTCTATGCGCTCCACATGTCTAAGGT
+
CCBBBCCAAA@@A@CCCBBBBBGAC?A
@KGTQS:00011:00281
TCTCTATGCGCTCCACATGTCTAAGGT
+
BBCC@AACCBEBBACCDB??>BB?CAC
@KGTQS:00011:00284
ATATCGCGGGGGTATGGAAGACTCTATA
+
BA9;;C88888+9ACDBC@CBBBBCBBB
@KGTQS:00011:00287
TACTGAGCTACACACACAGAAAGATTGGT
+
BBBBDDCBBABBBCCCCC9998;BC@B@C
@KGTQS:00011:00288
ATCAGACACGGACACAGCAGAACACAC
+
BABC??>BCC?EBCBCBCC;98;@;9;
@KGTQS:00011:00291
CGTGTCTCTAGGCACAGGGTTTTGTGTAG
+
BAABBBFBBBC@BBA=99-994,9BBBCC
@KGTQS:00011:00293
ATCAGAACGACGACACAGACAGACAC
+
BCBB942--,,,,28A@;>C11,200
@KGTQS:00011:00294
TGATACGTCTCCTTCCTTAGTTACTTCA
+
BBB???CBBA@>ABB@D?BBB@BBC@CA
@KGTQS:00011:00295
TCTCTATGCGCTCCACATGTCTAAGGT
+
9;9=999@A@@GC;<?FDCCCBC>?=@
@KGTQS:00011:00296
TACTGAGCTACCACACACAGAAAGATTGGT
+
::<DBCCBBBA@AAACDC?@==:@=@@C@C
@KGTQS:00011:00298
TCTCTATGCGCTCCACATGTCTAAGGT
+
CCBECCBBBCCCC@DCD?>@@AADC?A
@KGTQS:00011:00299
ACGCTCGACATGCCCAGGTACAGGAG
+
BBBBB?@AFCC?@?<>B@CBCDD@@@
@KGTQS:00012:00250
TCTCTATGCGCTCCACATGTCTAAGGT
+
AAAA@FCBBBA?@ACDCBAAACFBFDA
@KGTQS:00012:00252
TAGTATCAGCCTCGCCATGACGAAGGTATTCC
+
BBBBBBEAAAABBA@>?BBAABB?B@CBCCCB
@KGTQS:00012:00253
TCTCTATGCGCTCCACATGTCTAAGGT
+
A@CCCCDA@ACA@=ABCB;<<CCCD?A
@KGTQS:00012:00257
TAGTATCAGCCTCGCCATGACGAAGGTATTCC
+
BBBCDCCBCBBBBBC@BCBBBBAAA@CCCBD@
@KGTQS:00012:00268
ACGAGTGCGTTCCCCATGTCGTAGGTACTC
+
BABBB@BBBC?AA@6?====BB@?<?;;;@
@KGTQS:00012:00269
ATATCGCGAGGGTATGGAAGACTCTATA
+
BAAABBBCCCD>CEDB@DEABBBBBBBA
@KGTQS:00012:00274
ATCAGACACGGACACAGCAGAACACAC
+
BBBBABCBCC@CB???ABABB?BCCBB
@KGTQS:00012:00275
TCTCTATGCGCTCCACATGTCTAAGGT
+
AACB;:=CBBDCC@C;:;>>>996959
@KGTQS:00012:00276
TAGTATCAGCCTCGCCATGACGAAGGTATTCC
+
BBCBABCBAA<?@9;8;AABBCC@CCCBB?B@
@KGTQS:00012:00278
ATCAGACACGGACACAGCAGAACACAC
+
@?BAABBAAA>ABDCBAACBB?BCBBC
@KGTQS:00012:00279
TACTGAGCTACACACACAGAAAGATTGGT
+
AAABBBBBB??ABBDBF@9996;A@AC@@
@KGTQS:00012:00282
CGTGTCTCTAGGCACATGGATTTTGTGTAG
+
99@9AA?9999244444484444,4444=B
@KGTQS:00012:00284
ATCAGACACGGACACAGCAGAACACAC
+
?>>BABABBB>AACDBBBB>?=@BCCC
@KGTQS:00012:00286
TGATACGTCTCCTTCCTTAGATTACTTCA
+
AABABBBBBAA?A@C@C@ABA@@BBB@BC
@KGTQS:00012:00292
CGTGTCTCTAGGCACAGGATTTTGTGTAG
+
?ABBABC<<;C@C@AAG@CCCC7@A?<<<
@KGTQS:00012:00297
TCTCTATGCGCTCCACATGTCTAAGGTACTGA
+
BCCCBACCCBCBB@CCBB9;;AABCFECBB@1
@KGTQS:00012:00299
ATCAGACACGGACACAGCAGAACACAC
+
BB<BBBCB@@=@BBBABGABB@A@949
@KGTQS:00013:00251
ATCAGACACGGACACAGGAGAACACAC
+
BB>?ABBABC?AABBBC@DBB@BBCCC
@KGTQS:00013:00255
TACTGAGCTACACACACAGAAAGATTGGT
+
99<CCCC@?BBBBBC@;4444-9>>>C@C
@KGTQS:00013:00256
TCTCTATGCGCTCCACATGTCTAAGGT
+
BBBEAAABCBCBB@BCCBAAACEBD@B
@KGTQS:00013:00257
ACGAGTGCGTTCCCCATGTCGTAGGTACTC
+
BBBBBCB;892999/9999>??9969???A
@KGTQS:00013:00261
TAGTATCAGCCTCGCCATGACGAAGGTATTCC
+
BAB>>@<<>CABBBC@AA@BC@A=B@B9;8>@
@KGTQS:00013:00262
TGATACGTCTCCTTCCTTAGTTACTTCA
+
@BBBBBBBBBB@C@B@D@BBC?BAB@BC
@KGTQS:00013:00263
ACGCTCGACATGCCCAGGTACAGGA
+
AABBBBBBCCCAAA===>AABDC@C
@KGTQS:00013:00269
ATCAGACACGGACACAGCAGAACACAC
+
BB?ABBBAB?@BBBBBCCC@@>ADBCB
@KGTQS:00013:00270
ACGCTCGACATGCCCAGGTACAGGAG
+
?BBBBBBCCBBAAA<997;BBCCBBB
@KGTQS:00013:00274
ACGACATGCCCAGGTACAGGAGACTG
+
BA??BBBCCC?;9:<DBACBAAABBB
@KGTQS:00013:00276
TGATACGTCTCCTTCCTTAGTTACTTCA
+
CBBBBBBB??>@C@B?B@BBB@?AA@CC
@KGTQS:00013:00285
ATATCGCGAGGGTATGGAAGACTCTAT
+
BA9<<BBB@AA=@B>A=A?ACCCCCCC
@KGTQS:00013:00286
TCTCTATGCGCTCCACATGTCTAAGGT
+
BCCCDBCBBBBBB@CEDB@@@CCFDAB
@KGTQS:00013:00287
TGATACGTCTCCTTCCTTAGTTACTTCA
+
BBB@BBBB===@ABCBB<>?@@BBB@CF
@KGTQS:00013:00288
TAGTATCAGCCTCGCCATGACGAAGGTATTCC
+
BBB?@@CAABBBBBA?ABB??:;8<@CCCBCA
@KGTQS:00013:00293
TCTCTATGCGCCACATGTCTAAGGTACTG
+
ABBBBBBCBCC@CCCCBAABA@B@BBBBB
@KGTQS:00014:00260
CGTGTCTCTAGGCACAGGATTTTGTGTAG
+
BBBBBBCCCDB?BBAAA?AAAB9DC@@?C
@KGTQS:00014:00270
ATCAGACACGGACACAGCAGAACACAC
+
BBBBB@>AAA?@@ABCCCC::::CBBC
@KGTQS:00014:00273
TACTGAGCTACACACACAGAAAGATTGGT
+
BBBBBBC???BBCCBDCAAADBBBD@B@B
@KGTQS:00014:00274
ATCAGACACGGACACAGCAGAACACAC
+
BB>?ABBBBB@BCCBBCCC@@@ACBBB
@KGTQS:00014:00276
ATATCGCGAGGGTATGGAAGACTCTATA
+
AAAABBBBAAA>A?@?7;7<CBCDFCBB
@KGTQS:00014:00277
TACTGAGCTACACACACAGAAAGATTGGT
+
AABBCCC???BBBBBAC;444-9>?<BAD
@KGTQS:00014:00280
TACTGAGCTACACACACAGAAAGATTGGT
+
BAAABBBB@??@AACBB;444-9>>=B@C
@KGTQS:00014:00282
TGATACGTCTCCTTCCTTAGTTACTTCA
+
BBBAAABBBB@@B@BEB@ABBABBB@CC
@KGTQS:00014:00283
TGATACGTCTCCTTCCTTAGTTACTTCA
+
BBB@A>@A@@@@A@A@D@?AAAAAB@CC
@KGTQS:00014:00286
TACTGAGCTACACACACAGAAAAGATTGGTGCTGC
+
9948994899484944494999,4=@<@487<388
@KGTQS:00014:00291
ACGCTCGACATGCCCAGGTACAGGAG
+
BBB?ABBCC@@944-9>>BDCEDABB
@KGTQS:00014:00295
TAGTATCAGCCTCCCACACGAACGGAGATTCC
+
BBBBBCCA:;;111-,,,,//,//,/:::698
@KGTQS:00014:00298
AGCACTGTAGCTGTCATTAGTTACTTGT
+
@@CBAABC?AACBBBBB>AAC@BBB?AB
@KGTQS:00014:00299
AGCACTGTAGCTGTCACTAGTTACTTGT
+
@ABBCBADB@@???BBBBBDE::9B>AB
@KGTQS:00015:00253
CGTGTCTCTAGGCACAGGATTTTGTGTAG
+
BBBBBBCCDBB?CBBBB@BBCB9BC@@@C
@KGTQS:00015:00254
ATCAGACACGGACACAGCAGAACACAC
+
B?;;=ABBBB>AABCCBCB??>ADCBC
@KGTQS:00015:00262
ACGCTCGACATGCCCAGGTACAGGAG
+
BAABCEABCCBDB@>997;;@@BA==
@KGTQS:00015:00267
ACGCTCGACATGCCCAGGTACAGGAG
+
@A@BBBBBBCCCCC>;97;@A@B?<;
@KGTQS:00015:00270
TCTCTATGCGCTCCACATGTCTAAGGT
+
BCDBADECCBBBB@CCDB9;;DHACBC
@KGTQS:00015:00271
TAGTATCAGCCTCGCCATGACGAAGGTATTCC
+
BBBBABEBEB@B???=@CCCBAA?AABDC@C@
@KGTQS:00015:00272
TAGTATCAGCCTCGCCATGACGAAGGTATTCC
+
BBBEABE<<<AA@;<9;AA@=;;8<?BCEBD@
@KGTQS:00015:00275
ACGAGTGCGTTCCCCATGTCGTAGGTACTC
+
BBBCB:<;@@5999/9??>AAA@C@C<<<C
@KGTQS:00015:00277
ATCAGACACGGACACAGCAGAACACAC
+
BBBBBBB@AA@BBBBBADCBA@BBBBB
@KGTQS:00015:00278
AGCACTGTAGCTGTCACTAGTTACTTGT
+
;;AB@A>A=A@@A=<9>@A9969>A=99
@KGTQS:00015:00282
ATCAGACACGGACACAGCAGAACACAC
+
BB>>@@AABC@CCCBBA@B;959>>>A
@KGTQS:00015:00283
TGATACGTCTCCTTCCTTAGTTACTTCA
+
ABBBBBBBBBB@B@C@D@AAB@?@@@BC
@KGTQS:00015:00285
AGCACTGTAGCTGTCACTAGTTACTTGT
+
?BBBCCCB?@ABDCCCCCBDD@BB;:88
@KGTQS:00015:00286
AGCACTGTAATGTCACTAGTTACTTGT
+
@ABA>9@9969BCCCCFC998;BA>BF
@KGTQS:00015:00294
TACTGAGCTACACACACAGAAAGATTGGT
+
@?@@ABBBA?BBBBDB;;444-9@@?D@C
@KGTQS:00015:00296
ACGAGTGCGTTCCCCATGTCGTAGGTACTC
+
?A???@BBBB8999194;;BCCCC@A;;;@
@KGTQS:00015:00298
CGTGTCTCTAGGCACAGGATTTTGTGTAG
+
B@@BECDAAAC@BBAABABECC:AAACBB
@KGTQS:00016:00253
TGATACGTCTCCTTCCTTAGTTACTTCA
+
BCA:9<BA@AC=@=A?C@BA?>BAA?BD
@KGTQS:00016:00254
TCTCTATGCGCTCCACATGTCTAAGGT
+
ABCC@AACCBCCB@DCAA???BBACBB
@KGTQS:00016:00258
ACGAGTGCGTTCCCCATGTCGTAGGTACTC
+
BAABBC?@@B=>==6@@@@;<;>>;>9999
@KGTQS:00016:00263
CGTGTCTCTAGGCACAGGATTTTGTGTAG
+
BBCCBB@DDDC@AAAAA@BBBC:CECDBD
@KGTQS:00016:00266
TCTCTATGCGCTCCACATGTCTAAGGT
+
CBBCAEBCA@ACB@CBBA9;;;;7<?B
@KGTQS:00016:00269
TGATACGTCTCCTTCCTTAGTTACTTCA
+
AAAAAAABAAB@B?DACEABB@BBB@EB
@KGTQS:00016:00270
TGATACGTCTCCTTCCTTAGTTACTTCA
+
BBB@ABBBBBB@B@C@CAABB@EBB@CC
@KGTQS:00016:00273
AGCACTGTAGCTGTCACTAGTTACTTGT
+
@ACCBCCAAAEBBBBBBBBCCBBBB@B?
@KGTQS:00016:00276
ACGAGTGCGTTCCCCCATGTCGTAGGTACTC
+
9;AB@9;99959BBB+94=>>>>>><;<9<B
@KGTQS:00016:00281
ACGCTCGACATGCCCAGGTACAGGAG
+
BBBBB?@@CBBAAA=AB@CABBDAAA
@KGTQS:00016:00284
TAGTATCAGCCTCGCCATGACGAAGGTATTCC
+
BBBBCBBBBB???@@=@CCDBCB@D@C>A>DB
@KGTQS:00016:00285
TGATACGTCTCCTTCCTTAGTTACTTCA
+
BB??BBBBAA>?@BBBD?BBB?AAA?BD
@KGTQS:00016:00292
ACGCTCGACATGCCCAGGTACAGGAG
+
BBBBBB?BBDDAAB?BB@CBCCC@CC
@KGTQS:00016:00296
ATCAGACACGGACACAGCAGAACACAC
+
???B@AABBB@BDBCDDCCBB?ABBBB
@KGTQS:00016:00299
ATATCGCGACGGGTATGGAAGACTCTATAGA
+
98989@;99444-4::;296::@>>94377.
@KGTQS:00017:00252
TGATACGTCTCCTTCCTTAGTTACTTCA
+
AAAABBBBAAA?A@A@B@>??@==@@BB
@KGTQS:00017:00255
TACTGAGCTACACACACAGAAAGATTGGT
+
A@AABCCBBAABBBCCCB9998;BB@B@B
@KGTQS:00017:00257
AGCACTGTAGCTGTCACTAGTAACTTGT
+
@BCBBDCEABCBDBCBCBB@@BBBB=??
@KGTQS:00017:00258
AGCACTGTAGCTGTCACTAGTTACTTGT
+
ABCCB@AB@@@A?AABCBBBC@BBB@BB
@KGTQS:00017:00259
ATCAGACACGGACACAGCAGAACACAC
+
BB@@@BBBBB@BBBBCECCBB?ACBBB
@KGTQS:00017:00260
TGACGTCTCCTTTCCTTAGTTACTTCAGTGC
+
BBBBBBBBB@BB>B@B?DAA>BBBBBBB?@@
@KGTQS:00017:00261
CGTGTCTCTAGGCACAGGATTTTGTGTAG
+
=@@AB@CBDCC@BAABC@AAAA9::4?>>
@KGTQS:00017:00267
ACGCTCGACATGCCCAGGTACAGGAG
+
?BBAABBBB@@;;;89B?BCBBB?BB
@KGTQS:00017:00270
TCTCTATGCGCTCCACATGTCTAAGGT
+
CCECCCCBBBBBB@BBCBBBAABCE?A
@KGTQS:00017:00279
TCTCTATGCGCTCCACATGTCTAAGGT
+
BBCCCCD@??ABBBCCDBBC?AAADAC
@KGTQS:00017:00284
ACGAGTGCGTTCCCCATGTCGTAGGTACTC
+
AA?ABBBA992444,9999AGCCC@C@@>@
@KGTQS:00017:00287
CGTGTCTCTAGGCACAGGATTTTGTGTAG
+
BBABABBCCCC=??BBC@BCCE:CDB=AB
@KGTQS:00017:00289
CGTGTCTCTAGGCACAGGATTTTGTGTAG
+
AABCCCFCDCCACBBBC@CCCC9BB@?@A
@KGTQS:00017:00291
ATATCGCGGGGGTATGGAAGACTCTATA
+
?9<;@@@@@AA0>>@@;>;>@>?@A911
@KGTQS:00017:00293
ACGCTCGACATGCCCAGGTACAGGAG
+
@=?@@@@@CDCBCB<<<99@@>><99
@KGTQS:00017:00299
CGTGTCTCTAGGCACAGGATTTTGTGTAG
+
@AABBBCAAAB@BBABB@BBBB:BBCCBB
@KGTQS:00018:00251
TAGTATCAGCCTCGCCATGACGAAGGTATTCC
+
BBBABBDAA@@>@;;9<CCCCCB@C@CDC@C@
@KGTQS:00018:00256
TGATACGTCTCCTTCCTTAGTTACTTCAGTGC
+
BBBBAABDCBC@C@C@EBBBB@CBB>BBB=?=
@KGTQS:00018:00257
TAGTATCAGCCTCGCCATGACGAAGGTATTCC
+
BBBEBBCBCF@FCBB@BBBAA@A@ACDDC@C@
@KGTQS:00018:00261
TAGTATCAGCCTCGCCATGACGAAGGTATTCC
+
BBB?>@CEDDBB?@@>B@@@CBB?BACDE@C@
@KGTQS:00018:00262
AGCACTGTAGCTGTCACTAGTTACTTGT
+
AAEDBBBCBCBBAAAEEECBB@AABECB
@KGTQS:00018:00272
CGTGTCTCTAGGCACAGGATTTTGTGTAG
+
BCCCCC:=>FEAG@A@A@99;;/9CB>@@
@KGTQS:00018:00276
ATCAGACACGGACACAGCAGAACACAC
+
AAAABBBBBB>@ABCCEDD:::;CEBB
@KGTQS:00018:00277
ATCAGACACGGACACAGCAGAACACAC
+
B?<<?BBBBB?BCCBBBCBBB@BBBBB
@KGTQS:00018:00278
ACGCTCGACATGCCCAGGTACAGGAG
+
AABBBB?BB@@99;89B?BBCCC@BB
@KGTQS:00018:00284
CGTGTCTCTAGGCACAGGATTTTATGTAG
+
CBBCBDEAAAC@===;959>>>4?>>>99
@KGTQS:00018:00289
CGTGTCTCTAGGCACAGGATTTTGTGTAG
+
?BBBB@@@@CC@BABBC@EBBB9AEABBC
@KGTQS:00018:00290
ACGAGTGCGTTCCCCATGTCGTAGGTACTC
+
BB>@BBCB@;2444,9@@ABCCBA<=;;;A
@KGTQS:00018:00292
ATCAGACACGGACACAGCAGAACACAC
+
BA@BBBB@A?ACBCBEBDC??>@DBBB
@KGTQS:00018:00293
CGTGTCTCTAGGCACAGGATTTTGTGTAG
+
=@A>999999@<>999429@@@7BBBAB<
@KGTQS:00018:00294
CGTGTTTCTAGGCACAGGATTTTGTGTAG
+
BBAAAE=?AACCCECBC@BCCC9CBCBBB
@KGTQS:00018:00298
TGATACGTCTCCTTCTAGTAC
+
BBB@BBCCB88,/,1/,,,,,
@KGTQS:00019:00253
TCTCTATGCGCTCCACATGTCTAAGGT
+
BBBBBBBFBBBBB@BCDBAABCC@C@C
@KGTQS:00019:00254
ATATCGCGAGGGTATGGAAGACTCTATA
+
BBBB???CCDF?CAAA@CACBBBBB???
@KGTQS:00019:00262
TCTCTATGCGCTCCACATGTCTAAGGT
+
BCCCCCDCBBB?B@BA@ACCBCEAC@B
@KGTQS:00019:00265
AGCACTGTAGCTGTCACTAGTTACTTGT
+
<CCDCCCCAAA@@<<<A@@DB?BBB?BB
@KGTQS:00019:00270
TAGTATCAGCCTCGCCATGACGAAGGTATTCC
+
A@CCBBBAAA@BBAB@BBBBBBBADBC::;>C
@KGTQS:00019:00273
ACGCTCGACATGCCCAGGTACAGGAG
+
ABBAA>>BDDB;;;89B@CCCCC?CB
@KGTQS:00019:00274
TCTCTATGCGCTCCACATGTCTAAGGT
+
BBCCCCDCBCDBBACDBABBDCFBFDA
@KGTQS:00019:00277
TGATACGTCTCCTTCCTTAGTTACTTCA
+
AAB?BBB@>AB@C@B?CC@?C@AAA@CD
@KGTQS:00019:00280
TCTCTATGCGCTCCACATGTCTAAGGT
+
BAAAAAACBCCBBDCCBBA=9995969
@KGTQS:00019:00282
TGATACGTCTCCTTCCTTAGTTACTTCA
+
BBBBBBBBBBC@D@@@CCCCC@B@@=>@
@KGTQS:00019:00283
TACTGAGCTACACACACAGAAAAGATTGGT
+
BCGBBABBBBBBAA?=?A9994/99959>A
@KGTQS:00019:00289
TGATACGTCTCCTTCCTTAGTTACTTCA
+
CBB::<CCCCA?BBCBD=>??A@@@ACC
@KGTQS:00019:00294
TGATACGTCTCCTTCCTTAGTTACTTCA
+
DBBBBBDBAA@@B@BBDC>@?@>=9=99
@KGTQS:00020:00251
ATATCGCGAGGGTATGGAAGACTCTATA
+
@BBBBBBBEDD?BAA@@C@CCCCCA>A?
@KGTQS:00020:00255
ATCAGACACGGACACAGCAGAACACAC
+
9?>?998>>?;9999999999598488
@KGTQS:00020:00257
TCTCTATGCGCTCCACATGTCTAAGGT
+
BCCCEBBBBBB??@CCCB???DCCE?A
@KGTQS:00020:00258
TACTGAGCTACACACACAGAAAAGATTGGT
+
@@FCCCCCBB@??CA;A;9994/9??<AAC
@KGTQS:00020:00259
ATCAGACACGGACACAGCAGAACACAC
+
?B??ABBBBB@BBBBDCCC::::DBHC
@KGTQS:00020:00262
CGTGTCTCTAGGCACAGGATTTTGTGTAG
+
BBBBB@AA>9959999959999,444444
@KGTQS:00020:00264
CGTGTCTCTAGGCACAGGATTTTGTGTAG
+
BBBBBBCCCCB@BBBBB@BBBC:DCBCBC
@KGTQS:00020:00269
TGATACGTCTCCTTCCTTAGTTATCTTCA
+
BBB?>@A=<<C@D@E@C=:1-+-,,,*,0
@KGTQS:00020:00270
ATCAGACACGGACACAGCAGAACACAC
+
A?<@@BBBBB@BCBBCCCC?@>ADBBB
@KGTQS:00020:00272
CGTGTCTCTAGGCACAGGATTTTGTGTAG
+
BBBBBBCCBBCEAABBB@BCCE:CCBBA@
@KGTQS:00020:00274
ATATCGCGGGGGTATGGAAGACTCTATA
+
A?@99:84844+9ADBBB@BBBCBCBB=
@KGTQS:00020:00278
CGTGTCTCTAGGCACAGGATTTGTGTA
+
;8<;4444:442444442444-444//
@KGTQS:00020:00279
TCTCTATGCGCTCCACATGTCTAAGGT
+
BBBBBDBBEBCBB@BCCBBBBAE@B>?
@KGTQS:00020:00287
CGTGTCTCTAGGCACAGGATTTTGTGTAG
+
BBABB@@@@BB@BB?=@@ABAB:AAABBB
@KGTQS:00020:00289
TAGTATCAGCCTCGCCATGACGAAGGTATTCC
+
BBAAABECDB@BB??=?CC>?A@@ACCCC?D?
@KGTQS:00020:00290
ATCAGACACGGACACAGCAGAACACAC
+
?>BBBBB@AA@BDA?@BBB>?=ACCBB
@KGTQS:00020:00291
ACGAGTGCGTTCCCCATGTCGTAGGTACTC
+
??BBBBBBB@6944,99;;ABA9848999>
@KGTQS:00020:00293
AGCACTGTAACTGTCACTAGTTACTTGT
+
84:;99A<99<CCCBABBBB@@BBB@BB
@KGTQS:00020:00294
AGCACTGTAGCTGTCACTAGTTACTTGT
+
BCCCBECD;??DCCCCCABBB@????BB
@KGTQS:00020:00296
TAGTATCAGCCTCGCCATAACGAAGGTATTCC
+
@?@<;9B@99:4;>?>BBCACCC?CACCC>A?
@KGTQS:00020:00299
TCTCTATGCGCTCCACATGTCTAAGGT
+
BCCC::>DCDECB@BCD???9;;7;69
@KGTQS:00021:00251
AGCACTGTAGCTGTCACTAGTTACTTGT
+
@@CCCBBDAAAB>AAAA@BDDABBA?AA
@KGTQS:00021:00253
TATGAGCTACACACACAGAAAGATTGGT
+
??BBBDB@@@BBCA@AB;;;9;AB@C@B
@KGTQS:00021:00255
TACTGAGCTACACACACAGAAAGATTGGT
+
@BC99<B;;;@AABBBCB999199959=@
@KGTQS:00021:00257
TCTCTATGCGCTCCACATGTCTAAGGT
+
CBBB;:;@@AAAA=@@CB<<<BB@A?C
@KGTQS:00021:00258
TGATACGTCTCCTTCCTTAGTTACTTCA
+
BBBBBAAA@@@@A@A@D@BBB@BBC?BC
@KGTQS:00021:00261
TCTCTATGCGCTCCACATGTCTAAGGT
+
BBBCBDDCCCCBC@CCCAA@@CEACAC
@KGTQS:00021:00264
AGCACTGTAGCTGTCACTAGTTACTTGT
+
@ACCBBCCABBBCCCBBBBBBBDDB@BA
@KGTQS:00021:00273
TGATACGTCTCCTTCCTTAGTTACTTCA
+
BBB@>ABBCBB?@@BAD?A@@@AAA@BC
@KGTQS:00021:00275
CGTGTCTCTAGGCACAGGATTTTGTGTAG
+
BBBBEBCCDCD@CBBBC@CBCC9AA?@@A
@KGTQS:00021:00276
ACGAGTGCGTTCCCCATGTCGTAGGTACTC
+
??;@BBBA882444,9A@@ACDCC@B:;;B
@KGTQS:00021:00277
TACTGAGCTACACACACAGAAAGATTGGT
+
@CC@@@B211;;;AB@A494919AB@DBD
@KGTQS:00021:00286
ACGCTCGACATGCCCAGGTACAGGAG
+
ABBBBAABB@@99969>>BCCCD@CC
@KGTQS:00021:00290
TGATACGTCTCCTTCCTTAGTTACTTCA
+
BB@?BBCBBBB@B@B@D@B?B@BAA@BC
@KGTQS:00021:00291
TCTCTATGCGCTCCACATGCTAAGGT
+
@BBCAAACCBB?B@BCCCDD@AAAAC
@KGTQS:00021:00293
CGTGTCTCTAGGCACAGGATTTTGTGTAG
+
BBBCDEEBBBCCCBDCB@CBBC:AA?BAA
@KGTQS:00021:00298
ACGAGTGCGTTCCCCATGTCGTAGGTACTC
+
BCBBBEB@>>5999/999<CCCBC@;<==A
@KGTQS:00021:00299
CGTGTCTCTAGGCACAGGATTTTGTGTAG
+
CBBBBCCCBCC?DBCBB@BCCC:CBAAAB
@KGTQS:00022:00252
TCTCTATGCGCTCCACATGTCTAAGGT
+
CCCC@AACCCB@B@CCCB??@CCAD?E
@KGTQS:00022:00255
TACTGAGCTACACACACAGAAAGATTGGT
+
BBCCCCDDCF<<=CCBC@994-9>>5959
@KGTQS:00022:00260
TAGTATCAGCTCGCCATGACGAAGGTATTCC
+
BBBBB:::/11///,4A@@@<;<=BECC@CC
@KGTQS:00022:00262
TACTGAGCTACACACACAGAAAGATTGGT
+
B:<;B@AACCBCCBBBCAABC9;;C@C@C
@KGTQS:00022:00265
ATCAGACACGGACACAGCAGAACACAC
+
CBAABBBBBBBDCBBDCICBB>A@@@@
@KGTQS:00022:00268
TGATACGTCTCCTTCCTTAGTTACTTCA
+
AABACCBBCBB?B?B;=8?9849<@=@C
@KGTQS:00022:00269
AGCACTGTAGCTGTCACTAGTTACTTGT
+
<<CCCB@BAAAAAAAA@@@DCBCBB>BB
@KGTQS:00022:00272
AGCACTGTAGCTGTCACTAGTTACTTGT
+
AACCCBBCBBB@BBBBBBBDB@BBB@BB
@KGTQS:00022:00276
ACGAGTGCGTTCCCCATGTCGTAGGTACTC
+
??>BBBBB@;6944,9?>@@CBCC@C<><C
@KGTQS:00022:00278
ACGCTCGACATGCCCAGGTACAGGAG
+
BB>?ABB=9:@99909@ABAABCCCC
@KGTQS:00022:00283
TACTGAGCTACACACACAGAAAGATTGGT
+
B?ABAAA@@@?@@ABCA@99969AA@C@C
@KGTQS:00022:00286
ATCAGACACGGACACAGCAGAACACAC
+
BBBB>><BBB@BBBBBDCC@@@@DBBB
@KGTQS:00022:00287
TAGTATCAGCCTCGCCATGACGAAGGTAATCC
+
BBBBBBBCEC@CBBB>A?==@;;5<=>?<AC<
@KGTQS:00022:00288
CGTGTCTCTAGCACAGGATTTGTGAG
+
4444444//////4442444-444/,
@KGTQS:00022:00295
ATATCGCGAGGGTATGGAAGACTCTATAG
+
AA@@@CBCCCC@BBAB@CACECABAAC><
@KGTQS:00022:00298
TAGTATCAGCCTCGCCATGACGAAGGTATTCC
+
BBA>>@@<99?@@9;7<AB@B;;8<>ABB?A?
@KGTQS:00023:00251
ATATCGCGAGGGTATGGAAGACTCTATA
+
AABBAB==;996<FCC@CACCCBBBAAA
@KGTQS:00023:00253
ATCAGACACGGACACAGCAGAACACAC
+
BBAA@A@BBB>??BBCDCC??=?CBBB
@KGTQS:00023:00257
TCTCTATGCGCTCCACATGTCTAAGGT
+
BBBCBBBBCCCBDADCCBBABCFCCDB
@KGTQS:00023:00261
TCTCTATGCGCTCCACATGTCTAAGGT
+
BBCEBBBBBBB??@CDDB@@@CCFD?B
@KGTQS:00023:00263
TCTCTATGCGCTCACATGTCTAAG
+
999<<AA@@?9444994946;>,/
@KGTQS:00023:00264
AGCACTGTAGCTGTCACTAGTTACTTGT
+
@@CCCBBCBBBBBBBBBBBCC@BBB@BB
@KGTQS:00023:00268
TGATACGTCTCCTTCCTTAGTTACTTCA
+
BBBBBBB99<CBDBBAB?BBB@BBB@CB
@KGTQS:00023:00272
ATATCGCGAGGGTATGGAAGACTCTATA
+
BABB=9;:44404;;B5==:BBCDBBBB
@KGTQS:00023:00284
AGCACTGTAGCTGTCACTAGTTACTTGT
+
@ADDCCAA@AACBBCBBBBBB@BCB>@A
@KGTQS:00023:00287
TCTCTATGCGCTCCACATGTCTAAGGT
+
BBBBBBCBAAA?AACDCA?AAECBDBC
@KGTQS:00023:00291
ATATCGCGAGGGTATGGAAGACTCTATA
+
BC???@@BBCC>BA@@9<=<CBB@@;;;
@KGTQS:00023:00292
TACTGAGCTACACACACAGAAAGATTGGT
+
?@@BBBC@AAAAAABDDB;996;=@?CAC
@KGTQS:00023:00296
CGTGTCTCTAGGCACAGGATTTTGTGTAG
+
AAAAAAB??AB@CBBBB@BCCC:CECB==
@KGTQS:00023:00297
ATATCGCGAGGGTATGGAAGACTCTATA
+
BABAABBCCBB?BCDD?E@ECBBCBBCA
@KGTQS:00024:00255
AGCACTGTAGCTGTCACTAGTTACTTG
+
?ACCBBBCCCCBBBBBB;<<A@@@@=@
@KGTQS:00024:00256
ATATCGCGAGGGTATGGAAGACTCTATA
+
BBCBAABCECD@CF@B@CBBBA@BCCBC
@KGTQS:00024:00258
CGTGTCTCTAGGCACAGGATTTTGTGTAG
+
??ACCEA<<<B?AABBC<==EE9CCA>>>
@KGTQS:00024:00261
ATCAGACACGGACACAGCAGAACACAC
+
9;;;:@?>@>6999944494989B=;9
@KGTQS:00024:00266
AGCACTGTAGCTGTCACTAGTTACTTGT
+
AACGA@ACCCB>@BBBABBCD?@@@@AA
@KGTQS:00024:00268
ATATCGCGAGGGTATGGAAGACTCTAT
+
CABBABBBBBA@CA@??ADBDBBC@@>
@KGTQS:00024:00269
TAGTATCAGCCTCGCCATGACGAAGGTATTCC
+
A?@@BCDBCB<;;8>8=@@@ACC?C@CCC>B?
@KGTQS:00024:00271
ATATCGCGAGGGTATGGAAGACTCTATA
+
BAABBB?BABB>BBCC@CFCCCCCCABA
@KGTQS:00024:00273
ACGCTCGACATGCCCAGGTACAGGAG
+
BBBBB??BCECBBB=AA>ABBCC@AA
@KGTQS:00024:00274
ATCAGACACGGACACAGCAGAACACAC
+
BB@<>ABBBA?BBBECDDCDD?ECBBB
@KGTQS:00024:00276
TGATACGTCTCCTTCTAT
+
;@@@@A@>><<,1-1/,,
@KGTQS:00024:00277
CGTGTCTCTAGGCACAGGATTTTGTGTAG
+
@AAAAA@@@BA@A>>>A@ABAB:AAGBBB
@KGTQS:00024:00279
TCTCTATGCGCTCCACATGTCTAAGGT
+
ABBBBBBC@@@@@@BBDB??BCCBD@B
@KGTQS:00024:00281
TGATACGTCTCCTTCCTTAGTTACTTCA
+
BBCABBB;;>CFKDCAEABBB@BBC@CD
@KGTQS:00024:00283
ATATCGCGAGGGTATGGAAGACTCTAT
+
BBAABBBA?@@>@FCB>DCAGCCCAAB
@KGTQS:00024:00284
CGTGTCTCTAGGCACAGGATTTTGTGTAG
+
BBBBBBCBBBC@BA>>B@BBBC:AA@==>
@KGTQS:00024:00292
AGCACTGTAGCTATCACTAGTTACTTGT
+
<<CCBBBCCCCBAABBBBBCBBAAA?BB
@KGTQS:00024:00294
ATCAGACACGGACACAGCAGAACACAC
+
BBBB?A?AAA?ABBBAAACCC@DBBBB
@KGTQS:00024:00296
TACTGAGCTACACACACAGAAAGATTGGT
+
B@AABBBB??BBBBCB;A444-9C??C@B
@KGTQS:00025:00250
TAGTATCAGCCTCGCCATGACGAAGGTATTCC
+
BBBBBBBBBD?AB??=@CCBABB?B@CCC@C@
@KGTQS:00025:00253
CGTGTCTCTAGGCACAGGATTTTGTGTAG
+
AAA@@@AA<<;@CBBBC:;9@@6@AAAAB
@KGTQS:00025:00255
TCTCTATGCGCTCCACATGTCTAAGGT
+
=?BBDFD@?AECC@DDB?999995924
@KGTQS:00025:00257
TCTCTATGCGCTCCACATGTCTAAGGT
+
ABCC@AABBBCBB@BBBBBBECEACAC
@KGTQS:00025:00260
AGCACTGTAGCTGTCACTAGTTACTTGT
+
@BCCCBCCBBBABBBBBAAACBDDC@BC
@KGTQS:00025:00264
GTACTGAGCTACACACACAGAAAGATTGGT
+
>BBDCCECC<<<AA@>@B@AAC<@AC@C?@
@KGTQS:00025:00266
TCTCTATGCGCTCCACATGTCTAAGGT
+
BBBB??CCB@B@BACCAAAB9==DICE
@KGTQS:00025:00267
TGATACGTCTCCTTCCTTAGTTACTTCA
+
BBB??@BBB998;?B>CABCB@BBB@BC
@KGTQS:00025:00272
AGCACTGTAGCTGTCACTAGTTACTTGT
+
@AAAAB==<@ACB<;<GECCCECCA<=@
@KGTQS:00025:00273
TGATACGGTCTCCTTCCTTAGTTACTTCA
+
BBDCBAB@ABBC@B@C@D@BBB@BBB@BC
@KGTQS:00025:00274
ATATCGCGAGGGTATGGAAGACTCTATA
+
BBA@BB?B999-9A@@>B?BAAA@@@@A
@KGTQS:00025:00277
TCTCTATGCGCTCCACATGTCTAAGGT
+
BCCCBCDBBBBBB@BBCBDC@AA@CAD
@KGTQS:00025:00279
TACTGAGCTACACACACAGAAAGATTGGT
+
CBBBBCCABBB@A@@BC@99919@@5969
@KGTQS:00025:00284
TATCAGCCTCGCCATGACGAAGGTATTCC
+
AAABAAA@B?998;CA>B;;;<ABAC@CB
@KGTQS:00025:00285
CGTGTCTCTAGGCACAGGATTTTGTGTAG
+
=<CCCCCBB::7;@BBB@CCCE:CCAA@A
@KGTQS:00025:00286
GACGCTCGACATGCCCAGGTACAGGAG
+
@ABBBBB?BCDC???<>>;?BDED@AA
@KGTQS:00025:00287
TACTGAGCTACACACACAGAAAGATTGGT
+
>?C@>@BBBBBBBCB??:99909>?>C@D
@KGTQS:00025:00290
TCTCTATGCGCTCCACATGTCTAAGGT
+
A@=44<C>>>B;959@A9999AA6979
@KGTQS:00025:00291
ATATCGCGAGGGTATGGAAGACTCTAAAGAGG
+
@>BBBBBB@@@>@BBB:::<CCBB:::5;A@?
@KGTQS:00025:00293
TGATACGTCTCCTTCCTTAGTTACTTCA
+
@@@@BBBBA>A@B@B@D@?BBABBC@CC
@KGTQS:00025:00296
TGATACGTCTCCGTTCTTAGTTACTTCA
+
=<@;99981-,*,,*,*00,,*/66,44
@KGTQS:00026:00250
AGCACTGTAGCTGTCACTAGTTACTTGT
+
?@;;9=BA@A<;444;4444/,///,//
@KGTQS:00026:00260
TCTCTATGCGCTCCACATGTCTAAGGT
+
BBBBAAABBBB@@@BBDBBAAABCE@B
@KGTQS:00026:00261
TAGTATCAGCCTCGCCATGACGAAGGTATTCC
+
BBBB?ACAAB@BC?A>@BBAB?@>ABCDC@C@
@KGTQS:00026:00262
TAGTATCAGCCTCGCCATGACGAAGGTATTCC
+
BBBAAACAAB@BBEB?ABB@A@@>ABCCD?B@
@KGTQS:00026:00263
TGATACGTCTCCTTCCTTAGTTACTTCA
+
ABB??ACCBBB?BBC@C@BBB@BBB@BC
@KGTQS:00026:00267
ACGAGTGCGTTCCCCATGTCGTAGGTACTC
+
BBB?BBBB>;2444,9?>@BBBCC@C;<<C
@KGTQS:00026:00273
ATATCGCGAGGGTATGGAAGACTCTATA
+
B?@@ACBCBBB?BDCC@CABBBBBAABA
@KGTQS:00026:00275
TACTGAGCTACACACACAGAAAGATTGGT
+
???BBBBAB???@ACCDC;996;>>@C@B
@KGTQS:00026:00279
ATCAGACACGGACACAGCAGAACACAC
+
BBBB?A@BBB@BBDCC@A@BC@CBBBB
@KGTQS:00026:00282
ATCAGACACGGACACAGCAGAACACAC
+
BA??@BCCBB@BCC@@ACDAA?BBCBC
@KGTQS:00026:00285
AGCACTGTAGCTGTCACTAGTTACTTG
+
B??@DCDDABABAAADCAAAC@@@A=>
@KGTQS:00026:00286
TGATACGTCTCCTTCCTTAGTTACTTCA
+
@ABBBBAAAAA@B@BE@=@BB@AAA@CC
@KGTQS:00026:00291
ATCAGACACGGACACAGCAGAACACAC
+
=>BBB@BBBB>ABCCCBECAA?BBBBB
@KGTQS:00026:00299
AGCACTGTAGCTGTCACTAGTTACTTGT
+
BABB@?AABBBC@@<<<A@CBAAA@>BB
@KGTQS:00027:00254
ATCAGACACGGACACAGCAGAACACAC
+
BB@@ABBCBA?ADCBBCDC@@@@CBBB
@KGTQS:00027:00256
ACGCTCGACATGCCCAGGTACAGGAG
+
?ABBBA=AA@A9996;A<ABCEC@DC
@KGTQS:00027:00261
TAGAATCAGCCTCGCCATGACGAAGGTATTCC
+
BB9969@=?=?@@@@=@BCBBBE@CBDBB@B?
@KGTQS:00027:00263
TGATACGTCTCCTTCCTTAGTTACTTCA
+
:>C?>@>999<8<AE@EAC<:6;AA>BC
@KGTQS:00027:00270
ACGAGTGCGTTCCCCATGTCGTAGGTACTC
+
>@B?BBBB992444,9999ABBAB?B;<<B
@KGTQS:00027:00271
TAGTATCAGCCTCGCCATGACGAAGGTATTCC
+
CBB@@AC<:<ABBBC?BBBDCBB@DCCCC?CA
@KGTQS:00027:00275
AACACTGTAGCTGTCACTAGTTACTTGT
+
B@CCBBBCBCBC@AABBBBBC?BBB=@@
@KGTQS:00027:00283
TCTCTATGCGCTCCACATGTCTAAGGT
+
BBBBBCCCB@BAB@CCGA@@@CDAF@B
@KGTQS:00027:00285
ACGCTCGACATGCCCAGGTACAGGAG
+
AAB?@B@BCCB;;;89A@BBBCC@CC
@KGTQS:00027:00289
TAGTATCAGCCTCGCCATGACGAAGGTAATCC
+
BBBBCABAAA@BC;99;BBACBB@B@CCACD?
@KGTQS:00027:00290
CGTGTCTCTAGGCACAGGATTTTGTGTAG
+
BBBCCBBAABD@EBABD?CCCC:ABA@99
@KGTQS:00027:00296
TAGTATCAGCCTCGCCATGACGAAGGTATTCC
+
CBBB;<9@A@;@CCC@C;;;B@@=A@<;<=A<
@KGTQS:00027:00298
AGCACTGTAGCTGTCACTAGTTACGC
+
@BBBCCCC?AACCCCBBBCBC@BBBB
@KGTQS:00028:00252
TACTGAGCTACACACACAGAAAGATTGGT
+
@???BBBBB??AABCCC?9996;BC@C@B
@KGTQS:00028:00255
ACGCTCGACATGCCCAGGTACAGGAG
+
??>BBBBBA?@9998;C@BCCCB@CC
@KGTQS:00028:00258
CGTGTCTCTAGGCACAGGATTTTGTGTAG
+
BBABBBADDDB@EBBBB@BBCC:BBCBBB
@KGTQS:00028:00261
ATCAGACACGGACACAGCAGAACACAC
+
AABBBBAA??=?BCCBBBCCC@CCBBB
@KGTQS:00028:00263
TCTCTATGCGCTCCACATGTCTAAGGT
+
BBCEAAABECCBB@CDCBBA?@AAD?B
@KGTQS:00028:00264
ACGAGTGCCGTTCCCCATGTCGTAGGTACTC
+
;A?<1111,/778:?6?::<;499959999C
@KGTQS:00028:00270
TCTCTATGCGCTCCACATGTCTAAGGT
+
BCCCAAABBBBBB@CBCB???BBBCAC
@KGTQS:00028:00273
TAGTATCAGCCTCGCCATGACGAAGGTATTCC
+
@@A>>>9994298>A@@@>>B9969544@>B@
@KGTQS:00028:00276
TAGTATCAGCCTCGCCATGACGAAGGTATTCC
+
BBBBBCC@?@??@;;8<BBCCCD@DC@@A@CB
@KGTQS:00028:00280
TACTGAGCTACACACACAGAAAGATTGGT
+
???BBBBBBBBBBBCCC?9996;AB@C@C
@KGTQS:00028:00281
TGATACGTCTCCTTCCTTAGTTACTTCA
+
BBBB@@AAAAA@A?B?D@BBC@BBC@CC
@KGTQS:00028:00289
TCTCTAGCGCTCCACATGTCTAAGGT
+
;=-,,,*,///656;BBCC<<<@C7;
@KGTQS:00028:00290
TAGTATCAGCCTCGCCATGACGAAGGTATTCC
+
@?BBBBDCCC@CAA>@BBBBBBB@C@B;<;=@
@KGTQS:00028:00292
CGTGTCTCTAGGCACAGGATTTTGTGTAG
+
BBBCBBBBBBB@CBCCC@AAAA9AECBCC
@KGTQS:00028:00293
ACGCTCGACATGCCCAGGTACAGGAG
+
AAABBBAAAEDAAB?AB@D@AAC@CD
@KGTQS:00028:00294
CGTGTCTCTAGGCACAGGATTTTGTGTAGAGGCA
+
BBBCBBCCDCB@BBBBC@BCCE:DDBAAB9:7;=
@KGTQS:00029:00250
ATATCGCGAGGGTATGGAAGACTCTATAAAG
+
BBAA@A?ABCC@CAAA@CACBBCBAAAAA<B
@KGTQS:00029:00268
AGCACTGTAGATGTCACTAGTTACTTGT
+
?AA@BBBCAAABA@@@BFDA@>ACC@BB
@KGTQS:00029:00269
ATATCGCGAGGGTATGGAAGACTCTATA
+
BB??>ABBBBB?CBBB@CABBBBBC@?;
@KGTQS:00029:00270
ATCAGACACGGACACAGCAGAACACAC
+
BB>;?BBBB?>BBCCDFECBB?ABBBC
@KGTQS:00029:00273
ACGCTCGACATGCCCAGGTACAGGAG
+
BBBBBBBBCDD???>>B>BAAAD@AA
@KGTQS:00029:00278
TGATAAGTCTCCTTCCTTAGTTACTTCA
+
BBB?@=@CB@@=A@CDC@?BB@CBB?BC
@KGTQS:00029:00279
TACTGAGCTACACACACAGAAAGATTGG
+
A@ABBBC??@BBBABBCCCCJ>@@B=?=
@KGTQS:00029:00294
ACGCTCGACATGCCCAGGTACAGGAG
+
BBBBABBCCBBABB==?=?BCDD@AA
@KGTQS:00030:00256
TGATACGTCTCCTTCCTTAGTTAACTGCCCATA
+
AACCBCBCCBC@D@CCD?ABB@C@BA;9919>>
@KGTQS:00030:00258
AGCACTGTAGCTGTCACTAGTTACTTGT
+
>@B@AAEAEDCDBB@@=@>??=>@@>AA
@KGTQS:00030:00268
TGATACGTCTCCTTCCTTAGTTAC
+
BBB@BBBA@@@@A@B@D?@@A@AA
@KGTQS:00030:00269
TGATACGTCTCCTTCCTTAGTTACTTCA
+
B@AAAAAAAA>@B@B@D@AAA?AAB@BC
@KGTQS:00030:00287
TCTCTATGCGCTCACATGTCTAAGGT
+
BBABBBBB;;;111ABAABABBBDAC
@KGTQS:00030:00288
TACTGAGCTACCACACACAGAAAGATTGT
+
99999>@99484944444449;-4/6,//
@KGTQS:00030:00289
ACGAGTGCGTTCCCCCATGTCGTAGGTACTC
+
BBAB@AB??;24444+9999BCCDCCCBBBC
@KGTQS:00030:00290
ACGCTCGACATGCCCAGGTACAGGAG
+
AABABAAACCBBBB=AB@BBBBDAAA
@KGTQS:00030:00292
TAGTATCAGCCTCGCCATGACGAAGGTATTCC
+
BBBBBBBBCD@BB999;CBCBA@@ADDDC@B@
@KGTQS:00030:00295
CGTGTCTCTAGGCACAGGATTTTGTGTAG
+
BBBC?@ACCCC@BBBBC@BCCF::=;A@@
@KGTQS:00030:00297
TACTGAGCTACACACACAGAAAGATTGGT
+
CCCBC@A<<<DBCBCCDBBAA7;;@;=<@
@KGTQS:00030:00299
AGCACTGTAGCTGTCACTAGTTACTTGT
+
<<C@@@@B@@ACCDCCCCCDDBDDB@BB
@KGTQS:00031:00251
CGTGTCTCTAGGCACAGGATTTTGTGTAG
+
@BBBBBCCBBA@BBBBB@BCCE::::CCC
@KGTQS:00031:00252
TACTGAGCTACACACACAGAAAGATTGGT
+
B@BBAAA@;<<BBCHDCGCCCBBBB8;7;
@KGTQS:00031:00256
CGTGTCTCTAGGCACAGGATTTTGTGTAG
+
ABBBBBDBBBB@EBBBC@CCCC:CEB==>
@KGTQS:00031:00258
TGATACGTCTCCTTCCTTAGTTACTTCA
+
B@A>?999>9959<@=A@@BA>AAA?@B
@KGTQS:00031:00262
ACGCTCGACATGCCCAGGTACAGGAG
+
?B>??BBBCCD;;989=<ABCCD@BB
@KGTQS:00031:00266
TACTGAGCTACACACACAGAAAGATTGGT
+
BBBCCCCBBBBBBABACC?@@>ACCDC@C
@KGTQS:00031:00267
TAGTATCAGCCTCGCCATGACGAAGGTATTCC
+
CCB::=D<<<@:;<C?BCCDBBB@CADBB@B@
@KGTQS:00031:00277
CGTGTCTCTAGGCACAGGATTTTGTGTAG
+
ABBBCCCCDEB?CCCCC@CCCD9CCD999
@KGTQS:00031:00279
TCTCTATGCGCTCCACATGTCTAAAGT
+
BBCCBEACBBAAB@CBBABCAAAC?CC
@KGTQS:00031:00280
TACTGAGCTACACACACAGAAAGATTGGT
+
@@ABBAAAAAAAAABCBA944-9>>>B@C
@KGTQS:00031:00285
AGCACTGTAGCTGTCATAGTTACTTGT
+
;;AB=@@A@@<99>@1//777977778
@KGTQS:00031:00287
TGATACGTCTCCTTCCTTAGTTACTTCA
+
AAAAAABBBBB>B@B@D?BBB@AAA@BB
@KGTQS:00031:00289
TGATACGTCTCCTTCCTTAGTTACTTCA
+
AAA@@BBBBBB>B@B@C@>??@BBB@BC
@KGTQS:00031:00290
CGTGTCTCTAGGCACAGGATTTTGTGTAG
+
CABBCC>=>BDBCCCCC@AAAA8@ABDAA
@KGTQS:00031:00292
TACTGAGCTACACACACAGAAAGATTGGT
+
AABBBBB@??BBBCC@;:444-9@AAC@C
@KGTQS:00032:00251
TACTGAGCTACACACACAGAAAGATTGGT
+
@@>AAABBBB@AABCBA@9996;AA@C@C
@KGTQS:00032:00253
CGTGTCTCTAGGCACAGGATTTTGTGTAG
+
AAABAACDCDC?BBBBCABCCD9AAA@=@
@KGTQS:00032:00254
TAGTATCAGCCTCGCCATGACGAAGGTATTCC
+
@>@@@>>>??61111,/14944489249@EBC
@KGTQS:00032:00255
ATATCGCGAGGGTATGGAAGACTCTATA
+
=;=::<AACDHACBAF@B>BA;1101.4
@KGTQS:00032:00257
CGTGTCTCTAGGCACAGGATTTTGTGTAG
+
?BBBB@CD@@@@BBCCB?4444,4??A@?
@KGTQS:00032:00259
ATCAGACACGGACACAGCAGAACACAC
+
C;;8981/1/,/888/1///8,/1//4
@KGTQS:00032:00267
TCTCTATGCGCTCCACATGTCTAAGGT
+
ABBAAFDCCCBBBABEEBCBBBB?=?@
@KGTQS:00032:00274
TGATACGTCTCCTTCCTTAGTTACTTCA
+
BAAAABBBBB@?@@A@B?>BB@BBB@BE
@KGTQS:00032:00277
TCTCTATGCGCTCCACATGTCTAAGGT
+
B@BBBCDA@ABBC@BCDBABBCDAD@B
@KGTQS:00032:00281
ACGCTCGACATGCCCAGGTACAGGAAG
+
BBBBBAABCDC@A@<>B??BCCB?B@B
@KGTQS:00032:00285
ATATCGCGAGGGTATGGAAGACTCTATA
+
BAAABCBCDCDACECB@C@BBBBBBBB>
@KGTQS:00032:00288
TGATACGTCTCCTTCTTAGTTACTTCA
+
BBB?BBBBAA:78,/1,.886BAA@DC
@KGTQS:00033:00250
CGTGTCTCTAGGCACAGGATTTTGTGTAG
+
BBBBAAADCBB@BBB@B@BDCE::::BBC
@KGTQS:00033:00251
TACTGAGCTACACACACAGAAAGATTGGT
+
BBBABBCBBBBBBEBBCCCCDBCBB@B@C
@KGTQS:00033:00253
ACGAGTGCGTTCCCCATGACGTAGGTACTC
+
BB>??BBBB@69991:BCDCABCC@B:::B
@KGTQS:00033:00259
TGATACGTCTCCTTCCTTAGTTACTTCA
+
BABBBBCBBBB@B@C@D?<??ABBB?BC
@KGTQS:00033:00269
TGATACGTCTCCTTCCTTAGTTACTTCA
+
BBBBBB;==;98<BB@J<ABC@BCC@CC
@KGTQS:00033:00278
TGATACGTCTCCTTCCTTAGTTACTTCA
+
@BBBBBBBABB@B@B@D@BBA@@@B@BD
@KGTQS:00033:00282
TAGTATCAGCCTCGCCATGACGAAGGTATTCC
+
AACAAAC===CCCAA?A@@@BCCAEBAAEBDA
@KGTQS:00033:00289
TACTGAGCTACACACACAGAAAGATTGGT
+
B??BBBC:;;BBCEBBECCCC=BBBAB?A
@KGTQS:00033:00290
ATATCGCGAGGGTATGGAAGACTCTAT
+
BBAABCBCBBC>BEDC@C@BBBBBB?@
@KGTQS:00033:00293
TAGTATCAGCCTCGCCATGACGAAGGTATTCC
+
BBB@@ACBCB@BB?@>?AABDCB@CAC;:;=A
@KGTQS:00033:00294
TAATATCAGCCTCGCCATGACGAAGGTATTCC
+
@@@CBEBAAB@BCBB?ACBBBAA>A@CBB?B@
@KGTQS:00034:00251
TGATTCGTCTCCTTCCTTAGTTACTTCAGTGC
+
BBBA?ABBCBC645;596<BB?GA@=@A;;;<
@KGTQS:00034:00256
ATATCGCGAGGGTATGGAAGACTCTATA
+
BB@@BBBCCDD>CCEB@C?BCBBA?>BB
@KGTQS:00034:00270
TACTGAGCTACACACACAGAAAGATTGGT
+
BBB===AAAAAAAABBA?444-9>>>B@C
@KGTQS:00034:00279
AGCACTGTAGCTGTCACTAGTTACTTGT
+
AACDCBBBBBBB???BBBBDCBBBA?BB
@KGTQS:00034:00280
ATCAGACACGGACACAGCAGAACACAC
+
A??<?@>BBB@BBBCBBBCCCBDCBBB
@KGTQS:00034:00289
ATCAGACACGGACACAGCAGAACACAC
+
@B>>ABBBBB?BBBEBBBBCC@BBBBB
@KGTQS:00034:00292
ATATCGCGAGGGTATGGAAGACTCTATA
+
BBBBBBBC@@@>DDDC@D=>BBBBA>>>
@KGTQS:00034:00293
CGTGTCTCTAGGCACAGGATTTTGTGTAG
+
CDDDC@AADAC@CBAAA>@==>4@BAAAC
@KGTQS:00034:00298
CGTGTCTCTAGGCACAGGATTTTGTGTAG
+
=BBBAAACDDC@A@@BB@BCCE:CCA=AA
@KGTQS:00034:00299
GTAGTATCAGCCTCCCCATGACGAAGGTATTCC
+
@D@A@@@A999>9999/99D@?<=9<@BABABA
@KGTQS:00035:00250
TAGTATCAGCCTCGCCATAACGAAGGTATTCC
+
BBBBBBCCCC@BC??>@BB?BBB?CACCB@C@
@KGTQS:00035:00253
AGCACTGTAGCTGTCACTAGTTACTTGT
+
ABCGCDDCAABBBBBBBBBCC@BBBABB
@KGTQS:00035:00254
TACTGAGCTACACACACAGAAAGATTGGT
+
AABBBBCBBBBBBBDA;;444-9@@<A?B
@KGTQS:00035:00258
TGATACGTCTCCTTCCTTAGTTACTTCA
+
@BBBB??BBAB@BBGAD?ABBA@A@?BB
@KGTQS:00035:00260
CGTGTCTCTACGGCA
+
9;@;44;7--,,*,(
@KGTQS:00035:00277
TACTGAGCTACACACACAGAAAGATTGGT
+
??AABB@@@>>ABBBDEC?>=:@==<@@C
@KGTQS:00035:00283
ACGAGTGCGTTCCCCATGTCGTAGGTACTC
+
BBBBBBCBBB=?>=6==?==BB@?<?A@@@
@KGTQS:00035:00286
AGCACTGTAGCTGTCACTAGTTACTTGT
+
BABECCBDBEEBBBBBCBBCC@BBB@BB
@KGTQS:00035:00288
CGTGTCTCTAGGCACAGGATTTTGTGTAG
+
BBBCCCCCBCC@BBAAAABCCC:CDB===
@KGTQS:00035:00289
ATATCGCGAGGGTATGGAAGACTCTATA
+
BBBBBABBCCC@CCBB@CBBBBBBBAA@
@KGTQS:00035:00292
ATCAGACACGGACACAGCAGAACACAC
+
A>>>?BBBB@<@BBBBBCCAA?ABBBB
@KGTQS:00035:00297
AGCACTGTAGCTGTCACTAGTTACTTGT
+
@ACDCDCE@@@CABBBCBBBD@BBB@BB
@KGTQS:00035:00299
CGTGTCTCTAGGCACAGGATTTTGTGT
+
;;<@9999999699>9959999,4944
@KGTQS:00036:00252
TAGTATCAGCCTCGCCATGACGAAGGTATTCC
+
BBBBCBBCCCC:9<C@CBBBB<;;>AECDAEA
@KGTQS:00036:00258
TCTCTATGCGCTCCACATGTCCTAAAGGGTA
+
@CCA@AB@;;<AB@>1-,,,,*///+4>-44
@KGTQS:00036:00263
ATATCGCGAGGGTATGGAAGACTCTATA
+
BBAAABBCBCC>CEBB@C@CBBCB?A<;
@KGTQS:00036:00265
TCTCTATGCGCTCCACATGTCTAAGGT
+
CCBCBCDAABBBB@CCCB9;9@@6969
@KGTQS:00036:00266
CGTGTCTCTAGGCACAGGATTTTGTGTAG
+
=AA@@@BBBBA?A@BBC@BABA9ACA===
@KGTQS:00036:00270
TCTCTATGCGCTCCACATGTCTAAGGT
+
BCCCCBBBBBAAA@CCCB9;;DFAFAC
@KGTQS:00036:00271
TCTCTATGCGCTCCACATGTCTAAGGT
+
BCDCDECCBBCBB@CCCBABBCECD@D
@KGTQS:00036:00275
TACTGAGCTACACACACAGAAAGATTGGT
+
?@@@@@@A@CCCCAAABB;;;9<BBAN@C
@KGTQS:00036:00283
ACGCTCGACATGCCCAGGTACAGGAG
+
BBABCBBDB:<;BB?;97;>@?=;?@
@KGTQS:00036:00284
AGCACTGTAGCTGTCACTAGTTACTTGT
+
<<DDCDCDCEBBBBBBBB@@B@CBB?BB
@KGTQS:00036:00288
TAGTATCAGCCTCGCCATGACGAAGGTATTCC
+
CCBEAACBGB@BB?@>?BBABBB?CBDCC@B@
@KGTQS:00037:00250
TGATACGTCTCCTTCCTTAGTTACTTCA
+
?BBABBBBBBA@C@B@C@BBB@BBD@BB
@KGTQS:00037:00251
ATATCGCGAGGGTATGGAAGACTCTATA
+
A?AAABCBBBC@CEA@>AACECBBBB??
@KGTQS:00037:00253
ATATCGCGAGGGTATGGAAGACTCTATA
+
BBBBBBBCAAB>CFBD?B@BBDCCB8;;
@KGTQS:00037:00256
ACGAGTGCGTTCCCCATGTCGTAGGTACTC
+
BBBBBBDB>;6944,9?AACCCBC@B:;;B
@KGTQS:00037:00271
ACGAGTGCGTTCCCCATGTCGTAGGTACTC
+
BBB??BBB>>6944,9@A?>@C8859999@
@KGTQS:00037:00279
ACGAGTGCGTTCCCCATGTCGTAGGTACTC
+
AA?A@@BBA=2444,9@@@ABBBB?B;<<B
@KGTQS:00037:00280
TGATATGTCTCCTTCCTTAGTTACTTCA
+
>BBBCBCA@@A?BAB@B@BAA@@@@@AB
@KGTQS:00037:00281
ACGCTCGACATGCCCAGGTACAGGAG
+
BB@@@B@<<<@@BB>CH@BABA?<?>
@KGTQS:00037:00285
ATCAGACACGGACACAGCAGAACACAC
+
BBBBBBBBBB@BBBBBBBCBE@BBBB?
@KGTQS:00037:00286
ACGCTCGACATGCCCAGGTACAGGAG
+
@A?A@>>@>99944-44248944649
@KGTQS:00037:00289
ATATCGCGAGGGTATGGAAGACTCTATA
+
BBAABBCBDCC>CCBB@C@CBBBBBBB@
@KGTQS:00037:00290
TGATACGTCTCCTTCCTAG
+
9;9?>994/22*,*,*,,,
@KGTQS:00037:00294
TAGTATCAGCCTCGCCATGACGAAGGTATTCC
+
BBCBDCBBBBACCCC@BBBBCCC?B@CCFACC
@KGTQS:00038:00250
ACGCTCGACATGCCCAGGTACAGGAG
+
B><>BBBB@CCCDD@A?=@BABC@CC
@KGTQS:00038:00253
ACGAGTGCGTTCCCC
+
49894==>@D5999,
@KGTQS:00038:00254
AGCACTGTAGCTGTCACTAGTTACTTGT
+
@FCCCBAA@AACBBBCCBBBDBAAA>=@
@KGTQS:00038:00260
AGCACTGTAGCTGTCACTAGTTACTTGT
+
<>ECCBADBBBBBBCBBBAAD@BBB@BB
@KGTQS:00038:00267
ATCAGACACGGACACAGCAGAACACAC
+
??<<@BBCBB>BBBBDFCCAB?ABBBB
@KGTQS:00038:00270
TGATACGTCTCCTTCCTTAATTACTTCA
+
B?@@DCBBBBB@B@B@B898:@CBB@CC
@KGTQS:00038:00271
AGCACTGTAGCTGTCACTAGTTACTTGT
+
;;>;121:::CBCBCBCCCBC?AACACC
@KGTQS:00038:00274
TCTCTATGCGCTCCACATGTCTAAGGT
+
BAABBCCBBBDBDBDFBEBBBBBFCAC
@KGTQS:00038:00283
TGATACGTCTCCTTCCTTAGTTACT
+
B99;A@>999959=B:874/1,///
@KGTQS:00038:00288
TAGTATCAGCCTCGCCATGACGAAGGTATTCC
+
BBBBBCDCCC@B??@>ABBCAAA@C>A<<;<A
@KGTQS:00038:00290
TAGTATCAGCCTCGCCATGACGAAGGTATTCC
+
CCC99=<;<9A@@@@=@BECCCD=@=@;969@
@KGTQS:00038:00294
AGCACTGTAGCTGTCACTAGTTACTTGT
+
<<CCCCCDBBBBABBBBDCCD@B@?<>>
@KGTQS:00039:00250
ATATCGCGAGGGTATGGAAGATTCTATAGGAG
+
BBBBBBBBBBB>CDCE@CACCEAGB?A91,--
@KGTQS:00039:00254
TCTCTATGCGCTCCCACATGTCTAAGGT
+
844444449=4848-99:>;@9942424
@KGTQS:00039:00256
ATCAGACACGGACACAGCAGAACACAC
+
@BBB@>@BBB@ABBECDCCCC@BBBBB
@KGTQS:00039:00259
TACTGAGCTACACACACAGAAAGATTGGT
+
;;;;@AA@;<;BBAAACCCEGDC?<<;>A
@KGTQS:00039:00266
TCTCTATGCGCTCCACATGTCTAAGGT
+
BCCCAAACCCCBB?BCDBBBCCE@C@C
@KGTQS:00039:00268
CGTGTCTCTAGGCACAGGATTTTGTGTAG
+
BBBCABBBBBC@BBBBC@BCCC:BDA>>@
@KGTQS:00039:00271
ATATCGCGAGGGTATGGAAGACTCTATA
+
AABCCCBCDBB>CDCC?B@BBBAA>>>B
@KGTQS:00039:00282
ATCAGACACGGACACAGCAGAACACAC
+
BCBBAAABBB@BBBBBAEBCC?CDCBB
@KGTQS:00039:00286
ATCAGACACGGACACAGCAGAACACAC
+
BB??ABBBBB@BBBBBBBBBB@BBBBB
@KGTQS:00039:00287
TACTGAGCTACACACACAGAAAGATTGGT
+
?@CABCCBAA@BBBCBF@9996;=A>C@@
@KGTQS:00039:00290
TGATACGTCTCCTTCCTTAGTTACTTCA
+
BBBBBBCBBBB@B@B@D?@BB@BBC?BC
@KGTQS:00039:00293
TCTCTATGCGCTCCACATGTCTAAGGT
+
BBBC@AACBEECC@CCEBBBBDFACAC
@KGTQS:00039:00299
TCTCTATGCGCTCCACATGTCTAAGGT
+
BBCCBCDCBBBBB@CCCB>@@@A;?>A
@KGTQS:00040:00252
ATATCGCGAGGGTATGGAAGACTCTATA
+
BBBB@@?DDFD>CCFD@CABBBBBB@66
@KGTQS:00040:00254
ACGCTCGACATGCCCAGGTACAGGAG
+
@ACBBBCAA??99919?;>@BCB?<<
@KGTQS:00040:00259
TGATACGTCTCCTTCCTTAGTTACTTCA
+
CBBCBBBBBBB@A@A@B@<?B@BBC@AA
@KGTQS:00040:00263
TCTCTATGCGCTCCACATGTCTAAGGT
+
CB@BBBCBBBABACCCBB;;;<1?A:@
@KGTQS:00040:00264
TAGTATCAGCCTCGCCATGACGAAGGTATTCC
+
CBCCCDEBEB@BBBB@EBCDCBB@DBDCC@C@
@KGTQS:00040:00266
ACGCTCGACATGCCCAGGTACAGGAG
+
@@CBBBCCBCB944-4824994424/
@KGTQS:00040:00267
ATATCGCGAGGGTATGGAAGACTCTATA
+
><>@@@ACECH>BBBB@DBCCCCBB?AA
@KGTQS:00040:00269
ACGCTCGACATGCCCAGGTACAGGAG
+
AA?@@BBBCEEBBK@GC;<;???@>9
@KGTQS:00040:00272
TACTGAGCTACACACACAGAAAGATTGG
+
C@AACCDBBBACCCCCDDCCC@>80)*)
@KGTQS:00040:00273
TCTCTATGCGCTCCACATGTCTAAGGT
+
BBDCDCBBCBBBB@BBDBABBCD@B@B
@KGTQS:00040:00289
ATCAGACACGGACACAGCAGAACACAC
+
<<B9::344424;;:9,,,,,*,22,,
@KGTQS:00040:00298
AGCACTGTAGCTGTCACTAGTTACTTGT
+
BBBCCCCCCBBBABABBBBCD@BAA>=B
@KGTQS:00040:00299
TGTACGTCTCCTTCCTTAGTTACTTC
+
ABBCBCBABA6;7;@B?CB@=@9969
@KGTQS:00041:00252
CGTGTCTCTAGGCACAGGATTTTGTGTAG
+
ACCCBBDDDCB@BBBBE@CDDD:CDCBEC
@KGTQS:00041:00255
ATCAGACACGGACACAGCAGAACACAC
+
4;:;9=BADC@CA@>AE7777+-,,02
@KGTQS:00041:00259
AGCACTGTAGCTGTCACTAGTTACTTGT
+
<<BB@B@A@BBB<<<BA<<<><>9969@
@KGTQS:00041:00269
ACGCTCGACATGCCCAGGTACAGGAG
+
BBAABBBBECDA@@>@C@DCCCB@BC
@KGTQS:00041:00272
ATCAGACACGGACACAGCAGAACACAC
+
@>?>?@?AAA<@@BBBCBBEB@BBABB
@KGTQS:00041:00275
TCTCTATGCGCTCCACATGTCTAAGGT
+
BBCCDECBBBBBB@CCCBAAAACCHAD
@KGTQS:00041:00277
CGTATCTCTAGGCACAGGATTTTGTGAGA
+
@=1/////499<@?>91-1111+--,,**
@KGTQS:00041:00280
ATCAGACACGGACACAGCAGAACACAC
+
BBCABCBCBA?BBABDECCCC@BBACB
@KGTQS:00041:00286
TAGTAACAGCCTCGCCATGACGAAGGTATTCC
+
BABAA?BBCAEAA??=@BBBB@@>A@CAB?A@
@KGTQS:00041:00289
TGATACGTCTCCTTCCTTAGTTACTTCA
+
BBBBBBBBBBC@B>B=A=@@@>B@@=@@
@KGTQS:00041:00297
ACGCTCGACATGCCCAGGTACAGGA
+
49799>BCCCB??>19959999959
@KGTQS:00042:00251
AGCACTGTAGCTGTCACTAGTTACTTGT
+
<@BBCCCCBBA<<<GBBAC===;CC@@A
@KGTQS:00042:00258
ACGAGTGCGTTCCCCATGTCGTAGGTACTC
+
BB?A@BBBBB>??>6=BAABCCBB?B@@@@
@KGTQS:00042:00261
CGTGTCTCTAGGCACAGGATTTTGTGTAG
+
AABBBBBBAAAACBB@@@BCCC9@A?AAB
@KGTQS:00042:00264
ATATCGCGAGGGTATGGAAGACTCTATA
+
BCBBBBBCCCCBCBAA@C@B@BBBB>44
@KGTQS:00042:00269
TGATACGTCTCCTTCCTTAGTTACTTCA
+
ACCBBCB@@@B@BACACABCB?BBB@@B
@KGTQS:00042:00271
CGTGTCTCTAGCACAGGATTTTGTGTAG
+
BBBCCECCCCCCBBBB@CCCC:@AABBC
@KGTQS:00042:00277
TCTCTATGCGCTCCACATGTCTAAGGT
+
////////;;9=?=?BBBBAAAA6969
@KGTQS:00042:00278
TGATACGTCTCCTTCCTTAGTTACTTC
+
BBBBBBBCDDC?B@B@C@ABB@?>===
@KGTQS:00042:00281
ATATCGCGAGGGTATGGAAGACTCTATA
+
B9<<@BBBCCD@GEBB?EDBCCBBB>;6
@KGTQS:00042:00282
TACTGAGCTACACACACAGAAAGATTGGT
+
@?@@A@@>>>AAA@BEDA9996;BB@F@C
@KGTQS:00042:00284
TAGTATCAGCCTCGCCATGACGAAGGTATTCC
+
CBBEBBC@A@?A@998<BB@@A@>A@CCGBDB
@KGTQS:00042:00292
TGATACGTCTCCTTCCTTAGTTACTTCA
+
4=?C@BBDBBA@C@D?C@BBA>BBB@BB
@KGTQS:00043:00251
ACGAGTGCGTTCCCCATGTCGTAGGTGCTC
+
BBABBDB@>>5994,9999@<<;@BC@?A@
@KGTQS:00043:00256
ATCAGACACGGACACAGCAGAACACAC
+
BB>>???CBB@@BBCBAAABB@B@BBB
@KGTQS:00043:00260
TAGTATCAGCCTCGCCATGACGAAGGTATTCC
+
BBCBBBDBGA@AB??>@BCCCA@>ACCBA?B@
@KGTQS:00043:00268
TGATACTCCTTCCTTAGTTACTTCAGTGC
+
BBCBBBBB=?=??C@DAABCBB@BBBBBB
@KGTQS:00043:00270
ATCAGACACGGACACAGCAGAACACAC
+
BB@@@BBBBB@BBBCBBBCBB@A@?BB
@KGTQS:00043:00272
ACGCTCGACATGCCCAGGTACAGGAG
+
/1.=>ABCA<<<@@:>B@9;999599
@KGTQS:00043:00283
AGCACTGTAGCTGTCACTAGTTACTTGT
+
AABBCBAB@AACC<<<<<AAAACDC@CC
@KGTQS:00043:00293
TACTGAGCTACACACACAGAAAGATTGGT
+
>>>BBBBA>>?@ABCDDC???>@BH@B@A
@KGTQS:00043:00297
TAGTATCAGCCTCGCCATGACGAAGGTATTCC
+
CCC?@ACBCB@BBBB?BBBBBBB@D@CCD@C@
@KGTQS:00043:00298
ACGAGTGCGTTCCCCATGTCGTAGGTACTC
+
BBBBBBCB>=<@A=6A?AA?@@@B?@;;;A
@KGTQS:00044:00253
TAGTATCAGCCTCGCATGACGAAGGTATTCC
+
BBBCBBC::>@CCBBABBBDCB@DCEAA?AC
@KGTQS:00044:00257
TCTCTATGCGCTCCACATGTCTAAGGT
+
?=BCCAC@?999954?@84444/,/7/
@KGTQS:00044:00259
TGATACGTCTCCTTCCTTAGTTACTTCA
+
ABBBBBCABBB@C?BBE@AAA@BBB@BB
@KGTQS:00044:00260
CGTGTCTCTAGGCACAGGATTTTGTGTAG
+
BBBBBBCBBBC@BCDBB>===92444>>@
@KGTQS:00044:00265
TGATACGTCTCCTTCCTTAGTTACTTCA
+
CCBBABBDD@@@@ACBC@BBA=BBB@BB
@KGTQS:00044:00266
ACGAGTGCGTTCCCCATGTCGTAGGTACTC
+
BBAAABCBBB=?>=6@;;;AA@9959999>
@KGTQS:00044:00269
ACGCTCGACATGCCCAGGTACAGGAG
+
>BBBBAAABA@?CC@DB?BBCCCBCC
@KGTQS:00044:00270
TACTGAGCTACACACACAGAAAGATTGGT
+
B@BBBBCCBBBBCCCCECBBB<@@C?B?B
@KGTQS:00044:00277
ACGCTCGACATGCCCAGGTACAGGAG
+
BBBABCBBCBBA>>:997;@ABB@CC
@KGTQS:00044:00283
TACTGAGCTACACACACATTGGTGC
+
BBBBBBBBBBBBBB@@ABB@C>?@A
@KGTQS:00044:00289
TAGTATCAGCCTCGCCATGACGAAGGTATTCC
+
A<<<CC:<DC@AAACDCCCCCCB=><??>;>;
@KGTQS:00044:00291
ATCAGACACGGACACAGCAGAACACAC
+
@B@@@BBBBB@BBCECCCCCB?BBBBB
@KGTQS:00044:00294
CGTGTCTCTAGGCACAGGATTTTGTGTAG
+
@AAA@@CCCCC@CCBBB@BCCC:CDBBCC
@KGTQS:00044:00295
CGTGTCTCTAGGCACAGGATTTTGTGTAG
+
ABBBBAACCCC@CBBBC@EBBB9BECCCC
@KGTQS:00045:00271
TACTGAGCTACACACACAGAAAGATTGGT
+
@@A@@@AAAAAAA>BDCA9996;:=>A@C
@KGTQS:00045:00273
TACTGAGCTACACACACAGAAAGATTGGT
+
BBBBBBB@??AAAABCDC??><==;<=<=
@KGTQS:00045:00275
CGTGTCTCTAGGCACAGGATTTTGTGTAG
+
BBBCCBDDAAC@C?@@><9999/99999?
@KGTQS:00045:00281
AGCACTGTAGCTGTCACTAGTTACTTGT
+
AACCCCBDBBBBABBBBBBBD@BBB@BB
@KGTQS:00045:00283
TCTCTATGCGCTCCACATGTCTAAGGT
+
BBCCDDCCCCAABACCDCCC@AAACAC
@KGTQS:00045:00288
ATATCGCGAGGGTATGGAAGATCTATAGA
+
BABBBBDCDDE?CA@?BFB?1111,,,,(
@KGTQS:00045:00290
ATCAGACACGGACACAGCAGAACACAC
+
BB@@ABBBBB@BBBBBCCBBB@BABBB
@KGTQS:00045:00292
TGATACGTCTCCTTCCTTAGTTACTTCA
+
BABBC?==@@@=>BD598:@A>BDCAEE
@KGTQS:00045:00297
AGCACTGTAGTTGTCACTAGTTACTTGT
+
BBBEBBABA;96<BBBGDDCC@ECB@BC
@KGTQS:00046:00252
CGTGTCTCTAGGCACAGGATTTTGTGTAG
+
BBCCABDDDCCBCCA=994499/99999@
@KGTQS:00046:00255
TAGTATCAGCCTCGCCATGACGAAGGTATTCC
+
CBCBBAAABB@AA;96;AA;;<C>A>BBB@BB
@KGTQS:00046:00258
CGTGTCTCTAGGCACAGGATTTTGTGTAG
+
<CCCBAGGBBC@BAABA>4444-99999@
@KGTQS:00046:00261
ATCAGACACGGACACAGCAGAACACAC
+
@BBBBBBBB@@AABBAABBBB@DBBBB
@KGTQS:00046:00264
ATCAGACACGGACACAGCAGAACACAC
+
BB>>ABCBBB>BBCCBA@BBBAAAA??
@KGTQS:00046:00267
ATCAGACACGGACACAGCAGAACACAC
+
43374;0111,/7<944?949611///
@KGTQS:00046:00274
ATATCGCGAGGGTATGGAAGACTCTATA
+
BABBCCBBCCC?CA@?@CACCB::;@??
@KGTQS:00046:00275
ATATCGCGAGGGTATGGAAGACTCTATA
+
;BBBBBBCCEC>AAA?CAACCBBBA@@@
@KGTQS:00046:00279
CGTGTCTCTAGGCACAGGATTTGTGTAG
+
=@@BBBCBFBCBCC899<9991449999
@KGTQS:00046:00282
TACTGAGCTACACACACAGAAAGATTGGT
+
AAABBBABBBBBBCCCCAAAB<>>B?A?B
@KGTQS:00046:00284
ACGCTCGACATGCCCAGGTACAGGAG
+
@;;;;9BBE=?<BBA9969@@>>699
@KGTQS:00046:00291
TAGTATCAGCCTCGCCATGACGAAGGTATTCC
+
BBBBBBCABA@AB>?=@BBBBBB??:;99895
@KGTQS:00046:00294
TCTCTATGCGCTCCACATGTCTAAGGT
+
ADCBBABCBBBAB@BBBBABBBDAD@D
@KGTQS:00046:00295
TCTCTATGCGCTCCACATGTCTAAGGT
+
@BCBBBCCCDCBC@CCDBAAA????7;
@KGTQS:00047:00258
ACGCTCGACATGCCCAGGTACAGGAG
+
BAAABBBCCDCBBDACD@BBBCB@CB
@KGTQS:00047:00259
TGATACGTCTCTTAGTTACTTCAGTGC
+
BC@@ADBAA?BB@BDEACCC@?@@@BB
@KGTQS:00047:00260
TCTCTATGCGCTCCACATGTCTAAGGT
+
<<9CECBBCCBBBBCC?@@@@??@@@>
@KGTQS:00047:00264
ATATCGCGAGGGTATGGAAGACTCTATA
+
BBAAAABCBCCB@E@C@C@BBBBBB>??
@KGTQS:00047:00270
TAGTATCAGCCTCGCCATGACGAAGGTATTCC
+
BBB??@B@A@=;;;A>BCCBBCB?BCBBB?C?
@KGTQS:00047:00274
ATACCGCGAGGGTATGGAAGACTCTATA
+
BBBB@B??ABB>B?@?@D@DBBC@@>AA
@KGTQS:00047:00275
ATCAGACACGGACACAGCAGAACACAC
+
BBABBB@BABAEA?@@A:;;@<@?;<<
@KGTQS:00047:00276
TGATACCGTCTCCTTCCTTAGTTACTTCA
+
BA@@998<BA@ACA@E@DACCB@B?=<=9
@KGTQS:00047:00280
TAGTATCAGCCTCGCCATGACGAAGGTATTCC
+
CBBAABC<<<@@@@@=ACCDCCC@D@C;:<=B
@KGTQS:00047:00282
TCTCTATGCGCTCCACATGTCTAAGGT
+
BCCCCCCBBBBBBAFCA=489996959
@KGTQS:00047:00288
TACTGAGCTACACACACAGAAAGATTGGT
+
BBBBBBB??=?@@BCCCC;99-488,1-1
@KGTQS:00047:00289
ATCAGACACGGACACAGCAGAACACAC
+
CA@@BDBBCB?BBDCBBBCBB@@@@A?
@KGTQS:00047:00293
ATCAGACACGGACACGGCAGAAACACAC
+
?BBBBBBBBB@BBBBD@BBA@@@AHHCB
@KGTQS:00048:00251
ATATCGCGAGGGTATGGAAGACTCTATAGGG
+
9?999;;9BCFBCCCC?C>AA?>9887388,
@KGTQS:00048:00253
ATATCGCGAGGGTATGGAAGACTCTATAG
+
/.////4449>-444424:99=AB@888?
@KGTQS:00048:00256
ATCAGACACGGACACAGCAGAACACAC
+
BB?@?B>??A@BBAA>>@CBC@BBBBB
@KGTQS:00048:00262
CGTGTCTCTAGGCACAGGATTTTGTGTAG
+
@CCCCBEAAAD@@BBBE@ECBB6===>@?
@KGTQS:00048:00264
TGATACGTCTCCTTCCTTAGTTACTTCA
+
ABAABBDDBBB@C@C@D@BBB@BCC@CC
@KGTQS:00048:00268
ATCAGACACGGACACAGCAGAACACAC
+
@AADDCBCBC@BCCCCCCCCE@@@@BD
@KGTQS:00048:00269
ACGAGTGCGTTCCCCATGTCGTAGGTACTC
+
BB>@@ACBBB?AA=9AD?A@CCB@=@<<9<
@KGTQS:00048:00270
ACGAGTGCGTTCCCCATGTCGTAGGTACTC
+
A@??ABBBBB=>==6=???>BC@?<?;;9?
@KGTQS:00048:00271
ACGCTCGACATGCCCAGGTACAGGAG
+
BBBBBCBA9;99990<B=@@AAC>D>
@KGTQS:00048:00272
ACGCTCGACATGCCCAGGTACAGGAG
+
A?;?BBBBCAA?==:====ABCC@BB
@KGTQS:00048:00279
TAGTATCAGCCTCGCCATGACGAAGGTATTCC
+
CBB??A@@G@8;;@@=@BBBBBBAB6949299
@KGTQS:00048:00280
TGATACGTCTCCTTCCTTAGTTACTTCA
+
A@@BBBCCBBA@B@BBB?>?A@BBB@BD
@KGTQS:00048:00289
ATCAGACTCGGACACAGCAGAACACAC
+
@BB??B7;99=?=CCBCABACBBBABB
@KGTQS:00048:00293
ACGAGTGCGTTCCCCATGTCGTAGGTACTC
+
AA?BBBBBCB?CBB9BA@ACBCDD@CBBBB
@KGTQS:00049:00268
TCTCTATGCGCTCCACATGTCTAAGGT
+
CCDBCECCBBABB@DCAA?@;99<@6<
@KGTQS:00049:00275
CGTGTCTCTAGGCACAGGATTTTGTGTAG
+
9<BJCCCCCBB@EBCBA>?9994999@AB
@KGTQS:00049:00283
TACTGAGCTACACACACAGAAAGATTGGT
+
BB@BBBB???BBBBBBDDBBB?ABB@B=A
@KGTQS:00049:00285
TGATACGTCTCCTTCCTTAGTTACTTCA
+
BBBBBAABDBC@C@C@C?>??=@AB@CB
@KGTQS:00049:00286
TACTGAGCTACACACACAGAAAGATTGGT
+
BBBBBDF@??BBAACCCBBB@-44=584;
@KGTQS:00049:00292
TCTCTATGCGCTCCACATGTCTAAGGT
+
BBBCCCDBBBBBB@CBCBAAAAA?A@B
@KGTQS:00049:00298
CGTGTCTCTAGGCACAGGATTTTGTGTAG
+
BBDBBAAACAC@CBBCC@A@@@6;;9@@@
@KGTQS:00004:00300
ACGAGTGCGTTCCCCATGTCGTAGGTACTC
+
AA?ABBBB=:2444,9???@AABB>A<<<@
@KGTQS:00004:00303
TGATACGTCTCCTTCCTTAGTTACTTCA
+
CEBBBABBCBCAC@C?B?BCC@@@@@DC
@KGTQS:00004:00305
ATCAGACACGGACACAGCAGAACACAC
+
BAABBB??@??ABCCBBGECC@CAABB
@KGTQS:00004:00307
TAGTATCAGCCTCGCCATGACGAAGGTATTCC
+
BABBBBCBBC@AB>?=@CCCCBB@C@BBB@C@
@KGTQS:00004:00309
ATCAGACACGGACACAGCAGAACACAC
+
BAAABBBBBB@AAABCCCC@@>@CBBB
@KGTQS:00004:00313
ACGAGTGCGTTCCCCATGTCGTAGGTACTC
+
BBCBBBBBB@=@>>4>99111/1/56///9
@KGTQS:00004:00314
ACGAGTGCGTTCCCCATGTCGTAGGTACTC
+
BBBBBBBBBB?BA@9A???=BB@?=@;<<@
@KGTQS:00004:00315
TGATACGTCTCCTTAGTTACTTCAGTGC
+
BBB??=AA>>>@A@ACB@DABABBBBBB
@KGTQS:00004:00317
TACTGAGCTACACACACAGAAAAGATTGGT
+
484>>@?@@@A>9;<99>9999/999>ABC
@KGTQS:00004:00324
TGATACGTCTCCTTCCTTAGTTACTTCA
+
CCCBABBD?@>@BAC?C@CBB@@@@>AA
@KGTQS:00004:00329
ATCAGACACGGACACAGCAGAACACAC
+
CBBB@AABBC?@ABCDCDCBB?BDBBC
@KGTQS:00004:00330
TACTGAGCTACACACACAGAAAGATTGGT
+
BBBBBBBABABB>>DBB@994-9???B@B
@KGTQS:00004:00331
ACGCTCGACATGCCCAGGTACAGGAG
+
BA@@BBBCCDCBCB==A>@?@@B@AA
@KGTQS:00004:00332
ACGAGTGCGTTCCCCATGTCGTAGGTACTC
+
AABBBBB;882444,9B>?ACCBB?B;<<B
@KGTQS:00004:00334
ACGCTCGACATGCCCAGGTACAGGAG
+
BBBBBBBBCCCBBB?BB@BBBBB@AA
@KGTQS:00004:00336
TAGTATCAGCCTCGCCATGACGAAGGTATTCC
+
BBB?@ACCCC>@@BB@BBBBB@@=A@CCEEC?
@KGTQS:00004:00340
ACGCTCGACATGCCCAGGTACAGGAG
+
BBBBBBBBBDCBAB>AB@BABBC@CC
@KGTQS:00004:00346
ATATCGCGAGGGTATGGAAGACTCTATA
+
BB=@?B@AACDBDDCD@B?C@889>88;
@KGTQS:00004:00348
CGTGTCTCTAGGCACAGGATTTTGTGTAG
+
<CFCCBBDCCC@EAA@C=@@@@6@CBBBB
@KGTQS:00005:00300
TCTCTATGCGCTCCACATGTCTAAGGT
+
BCCCAAACCCA@A@DCCAAAAECCDFC
@KGTQS:00005:00302
TGATACGTCTCCTTCCTTAGTTACTTCA
+
BBBBBBCBCBB@B@BED=@BB@@@@@BB
@KGTQS:00005:00304
TGATACGTCTCCTTCCTTAGTTACTTCA
+
C?@;:<CDCCB@C@C@CACCC@:<<@CC
@KGTQS:00005:00312
TCTCTATGCGCTCCACATGTCTAAGGT
+
CCBC@DA@@@ABA@CCAA@D@@=@F7<
@KGTQS:00005:00313
CGTGTCTCTAAGCACAGGATTTTGTGTAG
+
BBCCCBEDAA>@CBDBB@BBCC:GC@AAC
@KGTQS:00005:00317
AGCACTGTAGCTGTCACTAGTTACTTGT
+
BCCEBBB@BBBBBBBBBBCDC@DBB@DC
@KGTQS:00005:00320
TACTGAGCTACACACACAGAAAGATTGGT
+
99444444999;9ADB?A@>>:>9959>@
@KGTQS:00005:00323
ACGAGTGCGTTCCCCATGTCGTAGGTACTC
+
BA@@ABCCC@6944,9?===@@>>;>;<9@
@KGTQS:00005:00324
ATATCGCGAGGGTATGGAAGACTCTATA
+
BABBBBBCDDC?CDDB@CACBBBBB@AA
@KGTQS:00005:00325
ATATGCGAGGGTATGGAAGACTCTATA
+
BABAA@A???<ACCC@B@CCDCDBBBB
@KGTQS:00005:00332
TCTCTATGCGCTCCACATGTCTAAGGT
+
BBBB??ABBBB??@BCCB@@?AEAC@B
@KGTQS:00005:00334
TCTCTATGCGCTCCACATGTCTAAGGT
+
CCCBBDBAAACBB@CCBBBB@AACD?B
@KGTQS:00005:00342
TCTCTATGCGCTCCACATGTCTAAGGT
+
///7//48:111:866:44999:5677
@KGTQS:00005:00346
CGTGTCTCTAGGCACAGGATTTTGTGTAG
+
CBBBCBBBBEC@CBBBC@DCCD:BDA@@A
@KGTQS:00005:00349
ATCAGACACGGACACAGCAGAACACAC
+
BACCBBBBBB@CDBBABDCCB@CCCDB
@KGTQS:00006:00301
ATCAGACACGGACACAGCAGAACACAC
+
AAABBBBBBB@BBBBDDEF@@>@BBCB
@KGTQS:00006:00303
TGATACGTCTCCTTCCTTAGTTACTTCA
+
AACCBAAAABB@C@CED@BBB@CCC=>?
@KGTQS:00006:00304
ATCAGACACGGACACAGCAGAACACAC
+
BBBBBBBBBB@CCCC@@AABAABCCBB
@KGTQS:00006:00305
TGATACATCTCCTTCCTTAGTTACTTCA
+
BBB@AAAABBB@@@B@C@?AA@BBB@CC
@KGTQS:00006:00306
ATCAGACACGGACACAGCAGAACACAC
+
BAAC::;BCB@BCAB?@@BBB?CCCCB
@KGTQS:00006:00309
TACTGAGCTACACACACAGAAAGAGT
+
=@@@;;<A@AAAA==>@@99909999
@KGTQS:00006:00310
TGATACGTCTCCTTCCTTAGTTACTTCA
+
CBBBBBCD:9:@CCG@C@CBB@BBB@CE
@KGTQS:00006:00311
TGATACGTCTCCTTCCTTAGTTACTTCA
+
BBBABBBBBBB?@@B@B@BBB@??AACC
@KGTQS:00006:00313
TACTGAGCTACACACACAGAAAATGA
+
@@ABCCC?????BBBB@@1-,,*--,
@KGTQS:00006:00315
TCTCTATGCGCTCCACATGTCTAAGGT
+
;;BC@AAC=:?98599999@9995959
@KGTQS:00006:00317
ATATCGCGAGGGTATGGAAGACTCTATA
+
B?@ACBBB@AA>ADDC@D@DBAAA?>@@
@KGTQS:00006:00318
ATCAGACACGGACACAGCAGAACACAC
+
BBBBAB?BBB@BBBB???B>?=ACCEC
@KGTQS:00006:00322
ACGCTCGACATGCCCCAGGTACAGGAG
+
B@@@BBBCCD@9994,49<@BCCC@EC
@KGTQS:00006:00323
TACTGAGCTACACACACAGAAAGATTGGT
+
BBCBBBBAAABBBCCA??@@=5>=@>B?B
@KGTQS:00006:00324
TACTGAGCTACACACACAGAAAGATTGGT
+
ABBDCBBBB@??BCB?@B999-9>>?B@C
@KGTQS:00006:00325
AGCACTGTAGCTGTCACTAGTTACTTGT
+
B@A@BBAA@@B;9<CCDCGDD?AAA:<<
@KGTQS:00006:00328
TACTGAGCTACACACACAGAAAGATTGGT
+
@?ABBBA@B@@=@@==@@999099969<@
@KGTQS:00006:00336
ACGCTCGACATGCCCAGGTACAGGAG
+
BBBBBBBCDCCCCC?CC@BAAAB<AA
@KGTQS:00006:00337
TGATACGTCTCCTTCCTTAGTTACTTCA
+
BBBBBBBC???@CAD@C@CBB@BBC>?@
@KGTQS:00006:00339
TCTCTATGCGCTCCACATGTCTAAGG
+
BBBBBDCBBBBBB@DDCBBBAAA@C@
@KGTQS:00006:00340
TCTCTATGCGCTCCACATGTCTAAGGT
+
48>>;;:BCBAB@9;=<;<B<<9AA69
@KGTQS:00006:00341
ACGCTCGACATGCCCAGGTACAGGAG
+
BBBBBBBBCCB???<=A?BBAADAGB
@KGTQS:00006:00344
TCTCTATGCGCTCCACATGTCTAAGGT
+
BBBC::=CCCDCC@CABEBDCCEAEAD
@KGTQS:00006:00349
TGATACGTCTCCTTCCTTAGTTACTTCA
+
BBBBBBBBBBB@A@A@C:?AB@AAB@BA
@KGTQS:00007:00300
CGTGTCTCTAGGCACAGGATTTTGTGTAG
+
CDBBB@@@BBC?A@@BCABCBC:CCCDCC
@KGTQS:00007:00301
ACGAGTGCGTTCCCCATGTCGTAGGTACTC
+
AA?AAABBBA6944,9?>@BCCAA>B;<<B
@KGTQS:00007:00304
ATCAGACACGGACACAGCAGAACACAC
+
BBB@?@@BBA>BBBBCAAABB>BCCAA
@KGTQS:00007:00313
ATCAGACACGGACACAGCAGAACACAC
+
AB?ABBBBBB@BBBCBAACCD@BBBBB
@KGTQS:00007:00317
TCTCTATGCGCTCCACATGTCTAAGGT
+
BCBBBBBA@ACBB@BBCBABBCDACAC
@KGTQS:00007:00318
TCTCTATGCGCTCCACATGTCTAAGG
+
CCBBAACBB<<<B@@AABBB;==BB@
@KGTQS:00007:00319
ACGCTCGACATGCCCAGGTACAGGAG
+
??BBBBBBCDC???<@?<B?@ADA@A
@KGTQS:00007:00326
TACTGAGCTACACACACAGAAGATTGGT
+
BBBCCCCBAABCCCBBCCBB@BBB@B@B
@KGTQS:00007:00327
TCTCTATGCGCTCCACATGTCTAAGGT
+
BDCC@AAAAACCB?BBDBBBABBACAE
@KGTQS:00007:00330
TCTCTATGCGCTCCACATGTCTAAGGT
+
BBBHBBB:;9B@@=@BB=@@@@A?B5<
@KGTQS:00007:00334
ATCAGACACGGACACAGCAGAACACAC
+
BBBB@?>B??<@CBBABCDCC?BCBBB
@KGTQS:00007:00336
CGTGTCTCTAGGCACAGGATTTTATGTAG
+
CBBBECCCA::9;BBBBACCCC:CCBC@:
@KGTQS:00007:00339
AGCACTGTAGCTGTCACTAGTTACTTGT
+
@A;94@@@@@@AAABC@@B:<6;A@=@@
@KGTQS:00007:00345
CGTGTCTCTCACAGGATTTTGTGTAGA
+
BBA??BD:;;B@@==@>@>4>>9;;A@
@KGTQS:00008:00300
GAGCACTGTAGCTGTCACTAGTTACTTGT
+
;<BDDDBCDABCBBB@@BBBDC@BBB>?A
@KGTQS:00008:00303
ACGCTCGACATGCCCAGGTACAGGAG
+
@@@ABBBCBD@9;;89B@CBCDC@AB
@KGTQS:00008:00313
TGATACGTCTCCTTCCTTAGTTACTTCA
+
BBBBBBCABAB@C@BAC@>@@?;<;?BB
@KGTQS:00008:00315
CGTGTCTCTAGGCACAGGATTTTGTGTAG
+
AAAAAAB@@BC@BAAAB@BECC:@AA@@B
@KGTQS:00008:00318
TGATACGTCTCCTTCCTTAGCTTAGTC
+
ADCCBBBBBBC?E@;?>;:/,*0***(
@KGTQS:00008:00319
AGCACTGTAGCTGTCACTAGTTACTTGT
+
@BBBBCCDCCBBCCCA@@A;969?>;@A
@KGTQS:00008:00324
CGTGTCTCTAGGCACAGGATTTTGTGTAG
+
BB?BBBDCDDA@CBBB=994441;A@BCE
@KGTQS:00008:00325
AGCACTGTAGCTGTCACTAGTTACTTGT
+
CABCA@ADDCCC@@@ACBBBFFCBB?BC
@KGTQS:00008:00330
CGTGTCTCTAGGCACAGGATTTTGTGTAG
+
BBBBBAB@@AC@AAAAA:;AAA8CBABBC
@KGTQS:00008:00331
ACGCTCGACATGCCCAGGTACAGGAG
+
BB?ABBBCDBBABB>BC?BBBBDBBB
@KGTQS:00008:00340
AGCACTGTAGCTGTCACTAGTTACTTGT
+
ADDBCCCBBABBBBABCCCBGABCB?BB
@KGTQS:00008:00346
TGATACGTCTCCTTCCTTAGTTACTTCA
+
BBBBBBBB???@C@B@C@BBB@BBB@CC
@KGTQS:00008:00348
TACTGAGCTACACACACAGAAAGATTGGT
+
994>>?>>A;;;@AAABB9991999>@@F
@KGTQS:00009:00301
CGTGTCTCTAGGCACAGGATTTTGTGTAG
+
BB@BBBE?A?B@BB@@A@AAAA8BBCBAB
@KGTQS:00009:00302
CGTGTCTCTAGGCACAGGATTTTGTGTAG
+
BBBBBBB@@DA@CBB@B@BCCC9CCBCBD
@KGTQS:00009:00304
AGCACTGTAGCTGTCACTAGTTACTTGT
+
<<DCDCBDBBBBBBBBBABDBBBBB>??
@KGTQS:00009:00307
TGATACGTCTCCTTCCTTAGTTACTTCA
+
4>=ABBDCBDB@C?B?B@<??>@@@=@B
@KGTQS:00009:00308
ATCGACACGGACACTGCAGAACACAC
+
9;@@@@ABC@ECBD:>>EBB?C9;;C
@KGTQS:00009:00309
TAGTATCAGCCTCGCCATGACGAAGGTATTCC
+
BB?BBCCAAAACC@A>?B@BB@@>AACCE@C@
@KGTQS:00009:00311
TCTCTATGCGCTCCACATGTCTAAGGT
+
BBCABBBAAACBB@CCCAAA9;;?C?B
@KGTQS:00009:00312
AGCACTGTAGCTGTCACTAGTTACTTGT
+
>>;;9?ABACBA@@<<<CCDBBCBB@BB
@KGTQS:00009:00313
AGCACTGTAGCTGTCACTAGTTACTTGT
+
BB??AAA;;<99>@@@BCDBB?BBB@;<
@KGTQS:00009:00315
ATCAGACACGACACAGCAGAACACAC
+
433348.//1///;449<94;@@ABB
@KGTQS:00009:00318
ATCACTGTAGCTGTCACTAGTTACTTGT
+
?@@@@@@@@BBC?BABBBDCB@BBB@??
@KGTQS:00009:00323
ATCAGACACGGACACAGCAGAACACAC
+
ABBBBBBBBB?BBDCBBCC:9:;CBBB
@KGTQS:00009:00325
TAGTATCAGCCTCGCCATGACGAAGGTATTCC
+
BBB@@AEAAA@BB@A>ABBBD?@>@BCCC@D?
@KGTQS:00009:00326
ACGAGTGCGTTCCCCATGTCGTAGGTACTC
+
BBB?BBBBBB@BCB:C::;>BB@@=@;<<@
@KGTQS:00009:00329
TAGTATCAGCCTCGCCAAGACGAAGGTATTCC
+
BBBBCCCCCB@BBBA?A?AAB;;7;?B@@=@>
@KGTQS:00009:00332
ACGAGTGCGTTCCCCATGTCGTAGGTACTC
+
BBBBBBB@882999-999<ACCAB?B;=<C
@KGTQS:00009:00333
ACGAGTGCGTTCCCCATGTCTAGGTATC
+
947@849;;@<>>A9A=99=44423488
@KGTQS:00009:00335
ATATCGCGAGGGTATGGAAGACTCTATA
+
BB??@BBB?@@>ACCD@C@CBBBBAABA
@KGTQS:00009:00337
TGATACGTCTCCTTCCTTAGTTACTTCA
+
BBBBBBBBBBB@B@@?@@BBB=>>A@BB
@KGTQS:00009:00347
TACTGAGCTACACACACAGAAAGATTGGT
+
AABBBCCA?@BBBECBB;444-9>?=B?B
@KGTQS:00010:00302
AGCACTGTAGCTGTCACTAGTTACTTGT
+
@@CCCBBDBBBBBBBBBBBBB@BBB?AA
@KGTQS:00010:00305
TGATACGTCTCCTTCCTTAGTTACTTCA
+
BBB>>>CCBBB@B@C@D@>AB@BBB@BC
@KGTQS:00010:00306
ATCAGACACGGACACAGCAGAACACAC
+
@AABBAA@BB@CCBBDCCDCB@BBBBB
@KGTQS:00010:00310
TACTGAGCTACACACACAGAAGA
+
949444;@8444;9///,,,*,,
@KGTQS:00010:00312
TGATACGTCTCCTTCCTTAGTTACTTCA
+
BBBBBBCCBA?=@===@>?@@=@AB@CC
@KGTQS:00010:00321
TAGTATCAGCCTCGCCATGACGAAGGTATTCC
+
AABBBBBAAB@BBBA?ABBBC@A>A@CCC@C@
@KGTQS:00010:00324
ACGAGTGCGTTCCCCATGTCGTAGTACTC
+
BB<??ABBBB=>==69:?==@>>>>991;
@KGTQS:00010:00329
ACGAGTGCGTTCCCCATGTCGTAGGTACTC
+
@@ABBBBA992444,9B>>BCBBC@C;<<B
@KGTQS:00010:00332
TAGTATCAGCCTCGCCATGACGAAGGTATTCC
+
BBB::<BADD@BB;<;<A@@C;96<?@@ACD?
@KGTQS:00010:00338
ATCAGACACGGACACAGCAGAACACAC
+
BB@AABBABB?ABDCDCDCBB?BBBBB
@KGTQS:00010:00341
ACGCTCGACATGCCCAGGTACAGGAG
+
CBABBBBBBDCDBDABC@BBCCC@A@
@KGTQS:00010:00343
AACAGACACGGACACAGCAGAACACAC
+
A?AAABGB<=;=CB@@ABBBB@CAA@C
@KGTQS:00010:00345
TCTCTATGCGCTCCACATGCTAAGGT
+
ABCAACCCBCAAA@CCCB?@@ACC>B
@KGTQS:00010:00348
TCTCTATGCGCTCCACATGTCTAAGGT
+
BCCCAAABBBBBB@BBCBBBBBBBE@C
@KGTQS:00011:00300
ACGAGTGCGTTCCCCATGTCGCAGGTACTC
+
BBAA?BBBBB=?==694;;9;;9959>?9<
@KGTQS:00011:00303
ACGAGTGCGTTCCCCATGC
+
AA?@@@BHBA89991:@BC
@KGTQS:00011:00309
TAGTATCAGCCTCGCCATGACGAAGGTATTCC
+
BBC?ABCDCCABBBAACCBBBBB;@=ABB?CA
@KGTQS:00011:00310
TGATACGTCTCCTTCCTTAGTTACTTCA
+
CB@A@CCCDBB?B@E@C@CCBAAAB@BC
@KGTQS:00011:00312
AGCACTGTAGCTGTCACTAGTTACTTAT
+
BHCBAABD?A@AAABBCECCCBBAB@BB
@KGTQS:00011:00316
TGATACGTCTCCTTCCTTAGTTACTTCA
+
BCD@?FCC@;96;>@>BA@@@@BAA@CC
@KGTQS:00011:00322
TACTGAGCTACACACACAGAAAGATTGGT
+
?@@CDCCA?@BBBBBCCA?==:===>B@C
@KGTQS:00011:00326
TGATACGTCTCCTTCCTTAGTTACTTCA
+
BCCBBBB99;C?B?CAEDBBBAAAA@CE
@KGTQS:00011:00327
ACGCTCGACATGCCCAGGTACAGGAG
+
BBBBBB@??@C9;;9;C@B@@AA=@@
@KGTQS:00011:00330
ATATCGCGAGGGTATGGAAGACTCTATA
+
BABBBAABAAA>BBAA>AAACCCBBA><
@KGTQS:00011:00335
AGCACTGTAGATGTCACTAGTTACTTGT
+
?@C8<<B;9<ACCCCEBCD4/,111,1@
@KGTQS:00011:00343
ACGCTCGACATGCCCAGGTACAGGAG
+
BBBBBB@BBDC;9;89A?BBBCC@BB
@KGTQS:00011:00344
AGCACTGTAGCTGTCACTAGTTACTTGTG
+
AACCBABBCCBBBBBB@@@CEAB9;:<AB
@KGTQS:00012:00300
TGATACGTCTCCTTCCTTAGTTACTTCA
+
BBABBBBBBBB@BABAB@BBB@??A@BB
@KGTQS:00012:00303
TACTGAGCTACACACACAGAAAGATTGGT
+
BB@BBBBA@@BBBBCBC?9998;>A@B?B
@KGTQS:00012:00304
CGTGTCTCTAGGCACAGGATTTTGTGTAG
+
BBAB@@ABBAA=@>>8929999/9@@DB<
@KGTQS:00012:00308
TGATACGTCTCCTTCCTTAGTTACTTCA
+
BCCBBCBCAAA@C@EADBABA@BBB@BC
@KGTQS:00012:00310
TAGTATCAGCCTCGCCATGACGAAGGTATTCC
+
ACCBA@C@BCACBAA?BCCCCAA>AACEEAB@
@KGTQS:00012:00313
AGCACTGTAGCTGTCACTAGTTACTTGT
+
@BCCDDCDCBBBBCBBBBBBBBBBB?;;
@KGTQS:00012:00317
CGTGTCTCTAGGCACAGGATTTTGTGTAG
+
BBABBBBAACC@EBBAB?BBCC:@ADCBB
@KGTQS:00012:00318
ATATCGCGACGGGTATGGAAGACTCTATAG
+
834448=?CDCC>:::>?>>B?AA@@=777
@KGTQS:00012:00328
TACTGAGCTACACACACAGAAAGATTGGT
+
B@AABBBBBBBBBBCCCBAAB?BBBAB=A
@KGTQS:00012:00329
TCTCTATGCGCTCCACATGTCTAAGGT
+
BBCBDBBCBBB@B@BBDBAAACCBF@C
@KGTQS:00012:00331
TGATACGTCTCCTTCCTTAGTTACTTCA
+
BBBBABBCCBB?B@C@DE?@?@BBB@CC
@KGTQS:00012:00332
CGTATCTCTAGGCACAGGATTTTGTGTAG
+
BBBECCD??@C@CCBAB@BEEE:CCAAAA
@KGTQS:00012:00333
TAGTATCAGCCTCGCCATGACGAAAGTATTCC
+
BBBBCBBADA?@B:;9;AA?B;;;8<CBC@C@
@KGTQS:00012:00334
TCTCTATGCGCTCCACATGTCTAAGGT
+
BBCCBBBFBBBBB@CCDBBAACCBD@A
@KGTQS:00012:00335
AGCACTGTAGCTGTCACT
+
BCBBCCCCDBCCCBBBBB
@KGTQS:00012:00338
CGTGTCTCTAGGCAGAGGATTTTGTGTAG
+
BBABBCDAADC@E?=9;:4444/9>@><>
@KGTQS:00012:00341
CGTGTCTCTAGGCACAGGATTTTGTGTAG
+
BBBBBBDBBBB@BBBBB@BBCC9BBCBBB
@KGTQS:00012:00344
ATCAGACACGGACACAGCAGAACACAC
+
CAAABBBBBB@BBCCBBEBCC@CBB?=
@KGTQS:00013:00301
ATATCGCGAGGGTATGGAAGACTCTATA
+
BA?@@BBBCDD>CDCB@B@BBBBBA@@@
@KGTQS:00013:00303
TACTGAGCTACACACACAGAAAGATTGGT
+
@@ACCBCABBBCCB=9?>999099>;ABC
@KGTQS:00013:00305
TACTGAGCTACACACACAGAAAGATTGGT
+
??@BBBCBBBBCBCC@AB444-9@@>C@C
@KGTQS:00013:00307
ACGCTCGACATGCCCAGGTACAGGAG
+
BB@??;;11@ECCCAACBABABBA<=
@KGTQS:00013:00320
AGCACTGTAGCTGTCACTAGTTACTTGT
+
@@CCDDBBABBCABBBBBBDCBCBC@CC
@KGTQS:00013:00321
CGTGTCTCTAGGCACAGGATTTTGTGTAG
+
BBBBBBCCCCC@BBDBA@999919@@@AC
@KGTQS:00013:00324
CGTGTCTCTAGGCACAGGATTTTGTGTA
+
BBBBBBDAACA@BAA@A@BBAA:AE:22
@KGTQS:00013:00325
CGTGTCTCTAGGCACAGGATTTTGTGTAG
+
BBBBBBBB@CBBBAA>A?BBBB9BCCECB
@KGTQS:00013:00326
ATCAGACACGGACACAGCAGAACACAC
+
BBBBABABBC@BCBCECEAABACDBBC
@KGTQS:00013:00332
CGTGTCTCTAGGCACAGGATTTTGTGTAG
+
BBBBCBDDDCB@AAABB@CCCC:@A?=A@
@KGTQS:00013:00340
CGTGTCTCTAGGCACAGGATTTTGTGTAG
+
?BBBEBBCBBB@BBBBB@BCCC:BB?@@C
@KGTQS:00013:00341
AGCACTGTAGCTGTCACTAGTTACTTGT
+
==AACDC>:>GB=<<DHHCGHABAA=@@
@KGTQS:00013:00346
TACTGAGCTACACACACAGAAAGATTGGT
+
BBBBBBBBB@@?ABCBF@9996;AB@C?A
@KGTQS:00013:00349
CGTGTCTCTAGGCACAAGATTTTGTGTAG
+
BABCBBEBBAB@C@AABCCDCC9@ACBA>
@KGTQS:00014:00301
TGATACGTCTCCTTCCTTAGTTACTTCA
+
BBBBBBBBBBB@B@BBB?BBB@>>>@CF
@KGTQS:00014:00305
ACGCTCGACATGCCCAGGTACAGGAG
+
?BBBBBBBB@@99;8;A?BBCCB?CE
@KGTQS:00014:00306
CGTGTCTCTAGGCACAGGATTTTGTGTAG
+
BBBCBBCCCCC@BBBBB@BCCC:AABBBB
@KGTQS:00014:00312
TGATACGTCTCCTTCCTTAGTTACTTCA
+
AA@BBBBB99:?B@CDDCBBA@BBA@BC
@KGTQS:00014:00314
ACGCTCGACATGCCCAGGTACAGGAG
+
BB<?@BBBDCCAAA=AB@BBCDD>@A
@KGTQS:00014:00319
TAGTATCAGCCTCGCCATGACGAAGGTATTCC
+
A@CBAAADIC=@??@=@A999@A<@=@9959;
@KGTQS:00014:00322
TACTGAGCTACACAAACAGAAAGAATGGTGC
+
B?@@C@AAB;??81/,11111+//,//,/44
@KGTQS:00014:00323
CGTGTCTCTAGGCACAGGATTTTGTGTAG
+
AAAABBCBBBC@BBBAC@BBBB:CCDBBB
@KGTQS:00014:00334
TCTCTATGCGCCACATGTCTAAGGTACTG
+
BCDCAACDBBC@CDCBBBBBB@B@BBAAA
@KGTQS:00014:00336
TCTCTATGCGCTCCACATGTCTAAGGT
+
BEBBCC<;<<<;B?A@CA9999459=@
@KGTQS:00014:00337
ATCAGACACGGACACAGCAGAACACAC
+
A???@@>?@B@BBBBBCCCBA?ABBBB
@KGTQS:00014:00341
TACTGAGCTACACACACAGAAAGATTGGT
+
CBBB<<9B999499944////+/,,*,*,
@KGTQS:00014:00344
TACTGAGCTACACACACAGAAAGATTGGT
+
BBBBBBB?A@BBCBCBC@9996;=A@B>B
@KGTQS:00014:00348
AGCACTGTAGCTGTCACTAGTTACTTGT
+
@BDCCDDBBABBBBBBBBCCE@CBB@BB
@KGTQS:00014:00349
TGATACGTCTCCTTCCTTAGTTACTTCA
+
444:==9:>11,/,/,/,.//5889:44
@KGTQS:00015:00302
TGATACGTCTCCTTCCTTAGTTCTTCAGTGC
+
@@AAAABBAAA?BBB@B@BCB>?>=@ABBBB
@KGTQS:00015:00303
TGATACGTCTCCTTCCTTTACTTCAGTGC
+
AA;99>99<BB?BAB744-8>>;>?A999
@KGTQS:00015:00304
TAGTAACAGCCTCGCCATGACGAAGGTATTCC
+
??@9429?9968@995;@@??;95<<>@@>A=
@KGTQS:00015:00306
TAGTATCAGCCTCGCCATGACGAAGGTATTCC
+
??@CBCABCB>@ACC@BBBDDCD?B@BBB>BC
@KGTQS:00015:00308
CGTGTCTCTAGGCACAGGATTTTGTGTAG
+
BCCCDCCCBCA?BBDBC@CCCC:BBCAAB
@KGTQS:00015:00310
ACGCTCGACATGCCCAGGTACAGGAG
+
>9<;BBA;<<@>9=5995;ABEDDHC
@KGTQS:00015:00311
TGATACGTCTCCTTCCTTAGTTACTTCA
+
BBBBBBBBAAA@B@C@B@AAB@BBB@CC
@KGTQS:00015:00312
TGATACGTCTCCTTCCTTAGTTACTTCA
+
BB@BBBBBBBA?A@CAD@AAA?BBB@CE
@KGTQS:00015:00314
TCTCTATGCGCTCCACATGTCTAAGGT
+
CCCCCCDCCDDBB@CCCCCDCCB=A=A
@KGTQS:00015:00319
TGATACGTCTCCTTCCTTAGTTACTTCA
+
AAA>>ABB??=@B@B@D@BBB@BBB@CB
@KGTQS:00015:00321
TGATACGTCTCCTTCCTTAGTTACTTCA
+
BBBBBBBBBBB@B@B@C@BBBA@?@@CB
@KGTQS:00015:00324
TAGTATCAGCCTCGCCATGACGAAGGTATTCC
+
44:89944::>@@AC?9;;<<=A@C@DBB?B@
@KGTQS:00015:00326
ATCAGACACGGACACAGCAGAACACAC
+
ABB>@BBBBB@BCCBA@AHBB?ABBBB
@KGTQS:00015:00327
CGTGTCTCTAGGCACAGGATTTTGTGTAG
+
BB@@BABB??ABBBBBB@DCCC:@AABBB
@KGTQS:00015:00329
TACTGAGCTACACACACAGAAAAGATTGGT
+
??@B@@@A@ABCCHCCCB9444,4>@?B@B
@KGTQS:00015:00337
TAGTATCAGCCTCGCCATGACGAAGGTATTCC
+
BBB??ADAAA@CBBB?ABBBBED?A>?A?=A@
@KGTQS:00015:00341
TACTGAGCTACACACACAGAAAGATTGGT
+
?@BBBCBBBBBBD@?=@B944-9>C=BBB
@KGTQS:00016:00305
ACGCTCGACATGCCCAGGTACAGGAG
+
BBBBB??ACCC?@?>?@<====@@;;
@KGTQS:00016:00309
TCTCTATGCGCTCCACATGTCTAAGGT
+
BCCCCBCCBBA>A@CCBB:;;CCACAD
@KGTQS:00016:00313
CGTGTCTCTAGGCACAGGATTTTGTGTAG
+
BBABBBDAAGC@CCCBC?BBBB9AA?@@C
@KGTQS:00016:00315
ACGCTCGACATGCCCAGGTACAGGAG
+
?AABBBBBBBCCCC@>?=?9;:C@CC
@KGTQS:00016:00317
TACTGAGCTACACACACAGAAAGATTGGT
+
??ACBBBCBBABBBBBCC@@@>ACCAC@C
@KGTQS:00016:00320
AGCACTGTAGCTGTCACTAGTTACTTGT
+
==@@@@AA@>>>94;@AAACD;<<B>>>
@KGTQS:00016:00323
ACGCTCGACATGCCCAGGTACAGGAG
+
CBBBB???B??==:99959999969@
@KGTQS:00016:00324
TAGTATCAGCCTCGCCATGACGAAGGTAATCC
+
BBBBBCCAAA@CBBB?BB>>;>>;>;1/,1/7
@KGTQS:00016:00326
AGCACTGTAGCTGTCACTAGTTACTTGT
+
68:;@BBD9=<BBBBB@?@995999;99
@KGTQS:00016:00327
ACGCTCGACATGCCCAGGTACAGGAG
+
BA@@BBBCDCCDAA:997;=@@B?AA
@KGTQS:00016:00335
TACTGAGCTACACACACAGAAAGATTGGT
+
?BBBC?A?B9:;C;;<CBAAB<@@B=@=A
@KGTQS:00016:00337
CGTGTCTCTAGGCACAGGTTTTTGTGTAG
+
@@@@BABBDDB@BBBBC@CBCB3:::CCE
@KGTQS:00016:00338
TACTGAGCTACACACACAGAAAGATTGGT
+
AABCCDCBBBBBBCBB@B9496;>@@D@C
@KGTQS:00016:00339
ATCAGACACGGACACAGCAGAACACAC
+
AAAABCCBBB?BCBCDECDAAAACBBB
@KGTQS:00016:00340
ATATCGCGAGGGTATGGAAGACTCTATAGA
+
??94484449;-44442499==@=;78880
@KGTQS:00016:00346
CGTGTCTCTAGGCACAGGATTTTGTGTAG
+
4:AB@?AC::;@C@@@B;9999/9C@@AA
@KGTQS:00017:00300
AGCACTGTAGCTGTCACTAGTTACTTGT
+
BBGCCCBCAAABBBBBCABCGABDB@CB
@KGTQS:00017:00302
TGATACGTCTCCTTCCTTAGTTACTTCA
+
AAAABBBBDDC@D@C@D@>A@@BBBACC
@KGTQS:00017:00304
TACTGAGCTACACACACAGAAAGATTGGT
+
@?@@AAA>>>BBBBDA;;4946;BC@CDC
@KGTQS:00017:00306
TACTGAGCTACACACACAGAAAGATTGGT
+
?==ABBBBAAAAAABB;;444-9>>@C@C
@KGTQS:00017:00311
TACTGAGCTACACACACAGAAAGATTGGT
+
AA?BBBCBBBBBBBCCEF:998;?B@BAB
@KGTQS:00017:00315
AGCACTGTAGCTGTCACTAGTTACTTGT
+
<BCBBBECAAADCBCBBBBBB@DBB?BB
@KGTQS:00017:00318
TAGTATCAGCCTCGCCATGACGAAGGTATTCC
+
BCBBBBBBBCABCBB@EBBDBBB@DCAAA?B@
@KGTQS:00017:00320
CGTGTCTCAGCAGAGACTTGGTTTGTAG
+
BBBB;82******((,,/78,//+/.4;
@KGTQS:00017:00321
CGTGTCTCTAGGCACAGGATTTTGTGTAG
+
BBBBBBDBBBB@BBB@@@BCCC:BDAA@B
@KGTQS:00017:00323
ATCAGACACGGACACAGCAGAACACAC
+
B;@?B;;<GA>AC@<;<CDA@=@@;;4
@KGTQS:00017:00324
TCTCTATGCGCTCCACATGTCTAAGGT
+
BCCCDCE:;;ECD@CCBAAB=BB?B?A
@KGTQS:00017:00326
ATCAGACACGGACACAGCAGAACACAC
+
BB>?ABABBB@BDCB::=CCC@C?A@C
@KGTQS:00017:00329
AGCACTGTAGCTGTCACTAGTTACTTGT
+
@ACCCBBDBBBBBBBBBBBBCAAAAABC
@KGTQS:00017:00332
CGTGTCTCTAGGCACAGGATTTTGTGTAG
+
CBBBCBCCCDC?BECCC@BBBB9BBBCCC
@KGTQS:00017:00338
ATATCGCGAGGGTATGGAAGACTCTAT
+
?>:<<CDDECC>BBBA9:8<BBB@>@>
@KGTQS:00017:00341
CGTGTCTCTAGGCACAGGATTTTGTGTAG
+
BBABBBBCDCB@BBBBB@CCDC:CEDCCC
@KGTQS:00017:00343
TGATACGTCTCCTTCCTTAGTTACTTCA
+
BBBBBBBBBBB@B@BBC@>??@@BB@BC
@KGTQS:00017:00345
TCTCTATGCGCTCCACATGTCTAAGGT
+
BCBBBBBCBBCBB@DEBBBBBCEFDAC
@KGTQS:00017:00348
TACTGAGCTACACACACAGAAAGATTGGT
+
BBBBBBBBBBBBBAABCCCCCBBBB@BAC
@KGTQS:00018:00302
TACTGAGCTACACACACAGAAAGATTGGT
+
CBBBCBBB@@BBBBCB;;4446;AA?C@C
@KGTQS:00018:00303
ATCAGACACGGACACAGCAGAACACAC
+
BB?@ABABBB@BBBBDDDC@@@@CBBB
@KGTQS:00018:00305
AGCACTGTAGCTGTCACTAGTTACTTGT
+
@ACCECBCBBB@BBBBBABBB@DBB@BB
@KGTQS:00018:00310
TCTCTATGCGCTCCACATGTCTAAGGT
+
CCCCAABCBBABB@DFEBBBBCEAC@C
@KGTQS:00018:00311
TGATACGTCTCCTTCCTTAGTTACTTCA
+
BBBBABBBA==8>;>696789549959C
@KGTQS:00018:00312
TGATACGTCTCCTTCCTTAGTTACTTCA
+
BBB@BBBB===@A@C@D@>??AAAB@CC
@KGTQS:00018:00323
CGTGTCTCTAGGCACAGGATTTTGTGTAG
+
@AA@@@B@@DC@A>>>B@BCBC:BBAA@B
@KGTQS:00018:00327
TAGTATCAGCCTCGCCATGACGAAGGTATTCC
+
;4;;<994;;<9;94:?8=B@AB>D@BAB?B@
@KGTQS:00018:00328
TACTGAGCTACACACACAGAAAGATTGGT
+
===BBBC???@ABBCCBA9996;AA@G@C
@KGTQS:00018:00329
CGTGTCTCTAGGCACAGGATTTTGTGTAG
+
BBBBAAAAAEC@BB@@A@ABBC:@AABA=
@KGTQS:00018:00332
CGTGTCTCTAGGCACAGGATTTTGTGTAG
+
BBBBBBDAAEC@CBBBB@BCDC::::A@A
@KGTQS:00018:00342
ACGAGTGCGTTCCCCATGTCGTAGGTACTC
+
AA?AAABBBB8999144999<<>>;>999>
@KGTQS:00018:00344
TGATACGTCTCCTTCCTTAGTTACTTCA
+
AAA?B@AA??A@C@C@C?ABBA:::?BC
@KGTQS:00019:00303
TGATACGTCTCCTTCCTTAGTTACTTCA
+
@?>>99444442424<@234A;=@@?AB
@KGTQS:00019:00304
ACGCTCGACATGCCCAGGTACAGGAG
+
AABABBBCBDA9;96;B?@AA?=;99
@KGTQS:00019:00305
CGTGTCTCTAGGTACAGGATTTTGTGTAG
+
@@BBBBCDCBB:::CBE@CDDE9<=<>>?
@KGTQS:00019:00311
TCTCTATGCGCTCCACATGTCTAAGGT
+
BBCCCEDCEBBBB@BEABBB?AAACEC
@KGTQS:00019:00315
TGATACGTCTCCTTCCTTAGTTACTTCA
+
@BCCAABBAAC@C@C@C@BB@<@@@<@@
@KGTQS:00019:00320
ATCAGACACGGACACAGCAGAACACAC
+
AAAABBAABB?BBBBCCCCBB@CBBBC
@KGTQS:00019:00321
ATATCGCGAGGGTATGGAAGACTCTATA
+
BCCBBBCBBBFACBBB8<6;@@@BA@@@
@KGTQS:00019:00322
CGTGTCTCTAGGCACAGTTTGTGTAG
+
BBBBCEBBCBC@BBBBBCC@@@??@@
@KGTQS:00019:00327
TACTGAGCTACACACACAGAAAGATTGGT
+
BBABABBBBBBBBBDBB;444-8>>>B@C
@KGTQS:00019:00329
ATCAGACACGGACACAGCAGAACACAC
+
A?@@>ABBBA>?ABBCCEC??>@EBBF
@KGTQS:00019:00332
CGTGTCTCTAGGCACAGGATTTTGTGTAG
+
BCBB??ACBECAC?BAB@BBCC:CDBBBC
@KGTQS:00019:00333
AGCACTGTAGCTGTCACTAGTTACTTGT
+
??BBCDCA?AACCCCBBCBBEACBB???
@KGTQS:00019:00340
ATCAGACACGGACACAGCAGAACACAC
+
BABBBA@BBB?AAAABBCCBB@BBBBB
@KGTQS:00019:00343
CGTGTCTCTAGGCACAGGATTTTGTGTAG
+
ACBBBDCCD::;;AAAC@CDDE9@A?>>>
@KGTQS:00020:00306
ATCAGACACGGACACAGCAGAACACAC
+
BB@A@BBBBA?BBBBCCCC::::BBBB
@KGTQS:00020:00309
AGCACTGTAGCAGTCACTAGTTACTTGT
+
@@@BCCCA?ACCCCCBCCA@B?BCB@C@
@KGTQS:00020:00316
TACTGAGCTACACACACAGAAAGATTGGT
+
BBBBBCBBBB?@ABCCDC@@@>?BC@B@?
@KGTQS:00020:00318
TCTCTATGCGCTCCACATGTCTAATGT
+
BCCBBCBFBBA=@@CCDC@@?BBE?AB
@KGTQS:00020:00321
TAGTATCAGCCTCGCCATGACGAAGGTATTCC
+
CCBBBBBAABABB?@;888111>;:;;;A?BB
@KGTQS:00020:00328
TGATACGTCTCCTTCCTTAGTTACTTCA
+
AAAAABBBBBB?B@C@B@BBB@BBB@BC
@KGTQS:00020:00329
TCTCTATGCGCTCCACATGTCTAAGGT
+
BBBBBBCBBBCBC@BC:;;CCCFBFBD
@KGTQS:00020:00330
CGTGTCTCTAGGCACAGGATTTTTGTAG
+
B9:<ACE;<;<=@9<<B?CCEED3DEAA
@KGTQS:00020:00333
TCTCTATGCGCTCCACATGTCTAAGGT
+
BCCBCCCBBBBBB@CBBB@@@BCBD@C
@KGTQS:00020:00335
TGATACGTCTCCTTCCTTAGTTACTTCA
+
B???BBBBBBB>A>@@CB@@@@BBA?BB
@KGTQS:00020:00336
CGTGTCTCTAGGCACAGGATTTTGTGTAG
+
>>=9499?999?BAD9969999/999@@A
@KGTQS:00020:00340
ATCAGACACGGACACAGCAGAACACAC
+
BBB<BBBBBB>BCCCDADBBB?ACBBB
@KGTQS:00020:00345
CGTGTCTCTAGGCACAGGATTTTGTGTAGA
+
BBBBBADCCCC@BB@@@@BCCC:AAAA=87
@KGTQS:00021:00301
CGTGTCTCTAGGCACAGGTTTTTGTGTAG
+
A@A@@>?99<<69@@9959999-9>9//;
@KGTQS:00021:00302
ATCAGACACGGACACAGCAGAACACAC
+
B@<@BBB@A>@BBBCBCC@??@CCB@@
@KGTQS:00021:00304
ATATCGCGAGGGTATGGAAGACTCTATA
+
@?BC;=<CCCHBCEAA?E?BBCBBA??:
@KGTQS:00021:00305
TGATACGTCTCCTTCCTTAGTTACTTCA
+
BBBABBBBAAA@C@C?D@?A?ABBB>BC
@KGTQS:00021:00308
TCTCTATGCGCTCCACATGTCTAAGGT
+
BBCCCEDDCCCBB@CCAA@@@AABDBC
@KGTQS:00021:00309
ACGAGTGCGTTCCCCATGTCGTAGGTACTC
+
AA@BBCBBA;2444,9999@BBAB@B<<<C
@KGTQS:00021:00316
CGTGTCTCTAGGCACAGGATTTTGTGTAG
+
BBBBBBCCDDCBABCCC?CCCD9@AACCC
@KGTQS:00021:00319
ACGAGTGCGTTCCCCATGTCGTAGGTACTC
+
??BBBBBBA>6944,9999@@@?A>A<<<A
@KGTQS:00021:00320
TACTGAGCTACACACACAGAAAGATTGGT
+
@@FCCDCCBAABBBCB;:444-9@@?C@B
@KGTQS:00021:00321
TGATACGTCTCCTTCCTTAGTTACTTCA
+
BBBBBBBBBBC@@>D@CDBBBABBB@CF
@KGTQS:00021:00322
TAGTATCAGCCTCGTGACGAAGGTATTCC
+
B?@?BCBCDC?BBBB===9929?A@D@C@
@KGTQS:00021:00324
TAGTATCAGCCTCGCCATGACGAAGGTATTCC
+
BBBBBC:<<B?AA@A=@@@ACA@=AECCC@B?
@KGTQS:00021:00325
ATATCGCGAGGGTATGGAAGACTCTATA
+
B>@?BBBBCCD@CBBB@DAABBBCC@@@
@KGTQS:00021:00326
TCTCTATGCGCTCCACATGTCTAAGGT
+
BBBBBCDBBBABB@CC:9;ACFFCD==
@KGTQS:00021:00331
CGTGTCTCTAGGCACAGGATTTTGTGTAG
+
BBB@?@B@B??<@999@=>>>>4>B999A
@KGTQS:00021:00335
TCTCTATGCGCTCCACATGTCTAAGGT
+
BBBBAABBBBBAA@BBCBAAAAACC?B
@KGTQS:00021:00339
ACGAGTGCGTTCCCCATGTCGTAGGTACTC
+
BBCCCBBCCC@CCB8=;<9@@@9959999=
@KGTQS:00021:00341
AGCATTGTAGCTGTCACTAGTTACTTGT
+
;<B@>=ABBCB????@@ABBB@AAA@BB
@KGTQS:00021:00344
CGTGTCTCTAGGCACAGGATTTTGTGTAG
+
BBBBCBDAAABACBBBE@CBBB9@ACBBC
@KGTQS:00021:00345
ACGCTCGACATGCCCAGGTAGAGAG
+
ABBBBBBCCDCBBB>BBABA@@BBB
@KGTQS:00022:00301
TGATACGTCTCCTTCCTTAGTTACTTCA
+
BBBACCDDBAB@B@C@D@CBB@BBB@BC
@KGTQS:00022:00303
ATCAGACACGGACACAGCAGAACACAC
+
BCA@@A@9442/////,,,//,/////
@KGTQS:00022:00305
TGATACGTCTCCTTCCTTAGTTACTTCA
+
>AA?@@AAAAA?B@B@D@BBB?BBBACC
@KGTQS:00022:00308
AGCACTGTAGCTGTCACTAGTTACTTGT
+
BBBBCCCDAABBBBBBBDCCA?ABB>BB
@KGTQS:00022:00309
AGCACTGTAGCTGTCACTAGTTACTTGT
+
@ACCCCCCCCCBABBBCBBCE@DDB?BB
@KGTQS:00022:00310
TGATACGTCTCCTTCCTTATTACTTCA
+
BBBBBBBBBBB@;;;;>100:;;D@BB
@KGTQS:00022:00314
ATATCGCGAGGGTATGGAAGACTCTATA
+
BBBBCBBBAAA?BCBA@DECCCCA@>??
@KGTQS:00022:00317
AGCACTGTAGCTGTCACTAGTTACTTGT
+
<ALEBABC@B@AABBABAADC@BBB@A>
@KGTQS:00022:00324
TACTGAGCTACACACACAGAAAGATTGT
+
B@AACB;;<<BBABEDDCECE:>=:112
@KGTQS:00022:00328
ACGCTCGACATGCCCAGGTACAGGAG
+
ABB?@??BCDCBBB?AB@DBBBCBCC
@KGTQS:00022:00339
TACTGAGCTACACACACAGAAAGATTGGT
+
@@ABBBCBBBBAAABCDD@??>?BBAB@A
@KGTQS:00022:00345
TCTCTATGCGCTCCACATGTCTAAGGT
+
CCDCCCCBBBBBB@BBBBBBBCC@EAD
@KGTQS:00022:00346
AGCACTGTAGCTGTCACTAGTTACTTGT
+
BCBBEDCBBCCCBBBCCCBBC@999599
@KGTQS:00022:00348
CGTGTCTCTAGGCACAGGATTTTGTGTAG
+
BAAAAAB@@AC@BBB@B@BCBC:BGCBBB
@KGTQS:00022:00349
TCTCTATGCGCTCCACATGTCTAAGGT
+
BBDCBCECEBCBBABCCBABBBDFDAC
@KGTQS:00023:00303
ATATCGCGAGGGTATGGAAGACTCTATA
+
BBA@ABCDDCD?EDCC@AAACCCCAAA@
@KGTQS:00023:00304
ACGCTCGACATGCCCAGGTACAGGAG
+
;;:;A>@>B99;;?<>A;<<BCB>91
@KGTQS:00023:00305
TAGTATCAGCCTCGGCCATGACGAAGGTATTCC
+
49449494:;244424244==>>@592449892
@KGTQS:00023:00306
ATCAGACACGGACACAGCAGAACACAC
+
A?;>?BBABA@BCDCBBECEE@DBBBB
@KGTQS:00023:00307
CGTGTCTCTAGGCACAGGATTTTGTGTAG
+
BBBCCBCCCCD@BAAAC@CCBC:CCCAAB
@KGTQS:00023:00308
ACGAGTGCGTTCCCCATGTCGTAGGTACTC
+
C;<<CC@@>>2999/99>>>BA99599999
@KGTQS:00023:00315
ACGAGTGTGTTCCCCCATGTCGTAGGTACTC
+
BB:;;;///7,////*498>BCCCC@C<<=C
@KGTQS:00023:00319
TAGTATCAGCCTCGCCATGACGAAGGTATTCC
+
B@AABBBBBBADADD@BBBBCCC=B=@>><A:
@KGTQS:00023:00323
TACTGAGCTACACACACAGAAAGATTGGT
+
BBBBBBBCCBBBBDCAA@;;97<AA@C@C
@KGTQS:00023:00325
TACTGAGCTACACACACAAGAAAGATTGGT
+
BBBBBBBA@ABBA88/11,111+//42424
@KGTQS:00023:00326
TAGTATCAGCCTCGCCATGACGAAGGTATTCC
+
@@ACBCABAA<@@@B@CCCB?@?=A@CCCEDA
@KGTQS:00023:00328
ATCAGACACGGACACAGCAGAACACAC
+
BBBBBBBBAA?AABBCDECEB?BBBBB
@KGTQS:00023:00329
TCTCTATGCGCTCCACATGTCTAAGGT
+
BBBCECCBAA@<<:<BBBCB?AABCAA
@KGTQS:00023:00330
TAGTATCAGCCTCGCCACTGACGAAGGT
+
?>=8;4999?;8444://///0,,*,00
@KGTQS:00023:00331
TCTCTATGCGCTCCACATGTCTAAGGT
+
CCCCAAACBCCBB@BBCBBCCCCAEBC
@KGTQS:00023:00332
ATATCGCGAGGGTATGGAAGACTCTATA
+
BABB?A@CDCD@EAAA?C?BGDCCBB;6
@KGTQS:00023:00334
TACTGAGCTACACACACAGAAAGATTGGT
+
BADBBBCBBBAAACC;;;944-9AA@CBD
@KGTQS:00023:00348
TACTGAGCTACACACACAGAAAGATTGGT
+
A>>>BBCBB???BBCB??9998;BBBC@B
@KGTQS:00024:00302
CGTGTCTCTAAGCACAGGATTTTGTGTAG
+
BCEABCB:=>EECCCBB@BCCDADCCBA@
@KGTQS:00024:00303
TAGTATCAGCCTCGCCATGACGAAGGTATTCC
+
A@CCCCBCEC@CBBA?BBABBAA?BBDCC>A>
@KGTQS:00024:00307
ATCAGACACGGACACAGCAGAACACAC
+
BBBBBB@@BC@CB<<<BBAAA@ABBHC
@KGTQS:00024:00308
ATATCGCGAGGGTATGGAAGACTCATATAG
+
@@999>99944-444424244884433877
@KGTQS:00024:00313
ATCAGACACGGACACAGCAGAACACAC
+
9;;CCFEDDC811111<B>AD@GEBBB
@KGTQS:00024:00314
ATATCGCGAGGGTATGGAAGACTCTATA
+
CBBBAAABBBBAECCB@C@BBBBBBBB>
@KGTQS:00024:00321
ATATCGCGAGGGTATGGAAGACTCTATA
+
BAA@@??BBBB?ABBB@CABBBBBB@@>
@KGTQS:00024:00322
TCTCTATGCGCTCCACATGTCTAAGGT
+
BBAAADCBBBCBB?BBAAAA@BBBDAC
@KGTQS:00024:00327
TAGTATCAGCCTCGCCATGACGAAGGTATTCC
+
BBBBBAAAABBBB::99BA=>@?=A@CACADB
@KGTQS:00024:00329
CGTGTCTCTAGGCACAGATTTTGTATA
+
BBBBBBCDAA@@BBCBBBCCC:BB9;;
@KGTQS:00024:00331
CGTGTCTCTAGGCACAGGATTTTGTGTAG
+
ABBBBBDBBBC@BBBBC@BCCC:AAA@@B
@KGTQS:00024:00335
TGATACGTCTCCTTCCTTAGTTACTTCA
+
ABAABBCDBCE@D@D@D@BBB@???@BC
@KGTQS:00024:00338
TACTGAGCTAAAAGATTGGTGCTGCG
+
BBAAB;;;4444,9@@>C@CGECBAB
@KGTQS:00024:00343
AGCACTGTAGCTGTCACTAGTTACTTGT
+
994;499A<;<?@AA9999??;948244
@KGTQS:00024:00345
TGATACGTCTCCTTCCTTAGTTACTTCA
+
BBBBBBDABBC@B@BAC@BBB???@@CC
@KGTQS:00024:00349
ATCAGACACGGACACAGCAGAACACAC
+
@BAABBBA>>;=@=@BCCCA@=ACBCC
@KGTQS:00025:00301
CGTGTCTCTAGGCACAGGATTTTGTGTAG
+
>>AABCDCCGBABBBBB>@BCD:AA@BBA
@KGTQS:00025:00304
ATCAGACACGGACACAGCAGAACACAC
+
BBBA??@BBB@BBCCBCDCBC>BBBAA
@KGTQS:00025:00307
ACGAGTGCGTTCCCCATGTCGTAGGTACTC
+
@><>AABBBC?AAA9A:;;=BB@@>B;<;A
@KGTQS:00025:00314
TAGTATCAGCCTCGCCATGACGAAGGTATTCC
+
AABBBCCBDA@AB?A?ABBBBBB?B@BBC@CB
@KGTQS:00025:00316
TACTGAGCTACACACACAGAAAGATTGGT
+
??@AAAAAA@@@@BCCEAAAB=BBB@C@B
@KGTQS:00025:00317
TGATACGTCTCCTTCCTTAGTTACTTCA
+
BBBBBBDBDBB@B@CAD?>==ABBB@BE
@KGTQS:00025:00318
TGATACGTCTCCTTCCTTAGTTACTTCA
+
?@BBBBBAAAB@D@C@D@BBB?BBB@BC
@KGTQS:00025:00323
CGTGTCTCTAGGCACAGGATTTTGTGTAG
+
BB@AAAB@CCC@BABBB@DABA9:;;BBB
@KGTQS:00025:00325
ATCAGACACGGACACAGCAGAACACAC
+
BB>;?BBBBB?BBCCBBDCBB?AAAAA
@KGTQS:00025:00327
AGCACTGTAGCTGTCACTAGTTACTTGT
+
<>DECDAD@@ABBBEBBBBBC@CBB>AB
@KGTQS:00025:00331
TAGTATCAGCCTCGCCATGACGAAGGTATTCC
+
BBBAAACCEB?@?@>=ACCBCBAABBDCC@B@
@KGTQS:00025:00332
ATCAGACACGGACACAGCAGAACACAC
+
BB><>BDCBB>BCBBBAABBB?CCCBC
@KGTQS:00025:00335
ACGCTCGACATGCCCAGGTACAGGAG
+
BBBBBBBBCCCABA?AC@BBBCC@CC
@KGTQS:00025:00339
ATCAGACACGGACACAGCAGAACACAC
+
AABBBA?AAA<ABBCBCBCCC@DCABB
@KGTQS:00025:00341
TCTCTATGCGCTCCACATGTCTAAGGT
+
ABBBBBDCB@B@B@BB??@BBDFAE@C
@KGTQS:00025:00347
CGTGTCTCTAGGCACAGGATTTTGTGTAG
+
BCDCCCD:>=D@CCCAABACDCA<=<@@A
@KGTQS:00025:00348
CGTGTCTCTAGGCACAGGATTTTGTGTAG
+
DCBCCCCBAAA@CBCBCACCCC:CCCCCC
@KGTQS:00026:00300
ATCAGACACGGACACAGCAGAATAC
+
BB<<>BBAAA@ABBBDBAAAA>ACB
@KGTQS:00026:00304
AGCACTGTAGCTGTCACTAGTTACTTGT
+
9;>>9?>999?>8499>>>9969A@=BC
@KGTQS:00026:00305
TGATACGTCTCCTTCCTTAGTTACTTCA
+
BBBBBBBBBBB@@@C@E@?@@>BBEAAB
@KGTQS:00026:00307
AGCACTGTAGCTGTCACTAGTTACTTGT
+
AACCCCCCBEBBBBBBCBBCEADCB@BA
@KGTQS:00026:00309
TCTCTATGCGCTCCACATGTCTAAGGT
+
BCCCAAABBBBAB@BCCBBAABCBD@D
@KGTQS:00026:00310
TGATACTCTCCTTTCCTTAGTTACTTCAGTGT
+
BBBBBBCDBA?AF?D@B@=>@@CAA@ACBC@A
@KGTQS:00026:00313
ACGAGTGCGTTCCCCATGTCGTAGGTACTC
+
BBBBBBBBBA<>==6@=@@BCCAB?B;;<B
@KGTQS:00026:00315
ACGAGTGCGTTCCCCATGTCGTAGGTACTC
+
?C@A@BENCC?DBA7@?>:11111,////8
@KGTQS:00026:00317
TAGTATCAGCCTCGCCATGACGAAGGTATTCC
+
BBCBAACCDC??B998<CBAA@?=A?BABAE?
@KGTQS:00026:00319
ATCAGACACGGACAAAGCAGAACACAC
+
BBBBBBBBBBABBBB=ABCCCACBBBB
@KGTQS:00026:00322
ACGCTCGACATGCCCAGGTACAGGAG
+
ABBBB9;;<=CA@D><;;=ABBCAAA
@KGTQS:00026:00326
TCTCTATGCGCTCCACATGTCTAAGGT
+
BCCCDBCBBB@??@DEA@ACAAABB=C
@KGTQS:00026:00328
TAGTATCAGCTCGCCATGACGAAGGTATTCC
+
A@B@@@@@C>@@;;9;CBAC;::<BDCC@C?
@KGTQS:00026:00329
ATCAAACACGGACACAGCAGAACACAC
+
BAAAB<BBCB?BBDCBBCCA@=@CAAB
@KGTQS:00026:00330
TGATACGTCTCCTTCCTTAGTTACTTCA
+
AA@@BBCDBA@@A@CBC@BBBABBB@BC
@KGTQS:00026:00334
TGATACGTCTCCTTCCTTAGTTACTTCA
+
?AA@BBAB?@A=@>@696;;;<AA@?A<
@KGTQS:00026:00335
AGCACTGTAGCTGTCACTAGTTACTTGT
+
:<DDDCBD??@BABBCDBBBEABBB?BC
@KGTQS:00026:00340
ACGCTCGACATGCCCAGGTACAGGAG
+
BBBBABBEDDB::::;B@CBBBB@CC
@KGTQS:00026:00341
CGTGTCTCTAGGCACAGGATTTTGTGTAG
+
?=@BBCDBBBB@BBBDC?@===6@=?>@C
@KGTQS:00026:00347
TAGTATCAGCCTCGCCATGCGAAGGTATTCC
+
BBB?>@A@A>;>@@@=@=BB?@=C?BBCBC@
@KGTQS:00027:00304
TCTCTATGCGCTCCACATGTCTAAGGT
+
CCCC?AACCCCBB@BCDBBB?@ABD?D
@KGTQS:00027:00306
TACTGAGCTACACACACAGAAAGATTGGT
+
BB@BBBBBBBBAAACCCB9996;CB@C@C
@KGTQS:00027:00310
TACTGAGCTACACACACAGAAAGATTGGT
+
BBBBBBBA>>BCA:8/11///+//42424
@KGTQS:00027:00318
AGCACTGTAGCTGTCACTAGTTACTTGT
+
<<DCCAADCBB>>ABBBBBBB@BCC=?>
@KGTQS:00027:00322
ATCAGACACGGACACAGCAGAACACAC
+
BB@@ABCDEB?ABDCCCBBBB?BBBBB
@KGTQS:00027:00324
CGTGTCTCTAGGCACAGGATTTTGTGTAG
+
AAAA@@@@@CC@BBB@A@AAAA8?ACBBB
@KGTQS:00027:00329
ATATCGCGAGGGTATGGAAGACTCTATA
+
BBA@@BBBCCB?CBBB@B@BBBBBBA<;
@KGTQS:00027:00346
TGATACGTCTCCTTCCTTAGTTACTTCA
+
BBBABBCDD??>A@C@C@CCB@AAA@CC
@KGTQS:00027:00348
TAGTATCAGCCTCGCCATGACGAAGGTATTCC
+
BCBBBBDBCB?BB998;BCBBBD@CACCC?A?
@KGTQS:00028:00300
TAGTATCAGCCTCGCCATGACGAAGGTATTCC
+
ABCCDCCDEC@BBCC?BBCCCBB@D@DAA?D@
@KGTQS:00028:00301
ATATCGCGAGGGTATGGAAGACTCTAT
+
BBBBBBBBBBB?BBCC@C@BBBBB@<<
@KGTQS:00028:00305
TCTCTATGCGCTCCACATGTCTAAGGT
+
BBBCDEDBBAABB>BBBBBA?AAAFAC
@KGTQS:00028:00306
TACTGAGCTACACACACAGAAAGATTGGT
+
<:;;<<;;84A;:11/////858442474
@KGTQS:00028:00309
TACTGAGCTACACACACAGAAAGATTGGT
+
??@ABAA@??@BAABDBC9996;???B@C
@KGTQS:00028:00310
CGTGTCTCTAGGCACAGGATTTTGTGTAG
+
BBAABCECBBB@BBBBB@BBBA8DCCCCC
@KGTQS:00028:00312
ACGTGTGCGTTCCCCATGTCGTAGTACT
+
8439994;;;2999/4:4//////////
@KGTQS:00028:00316
TAGTATCAGCCTCGCCATGATGAAGGTATTCC
+
AABABEBCDA?==@@=@AC@AAC@DBCBBBCB
@KGTQS:00028:00318
TCTCTATGCGCTCCACATGTCTAAGGT
+
BBDC::>ECBCBA@CCDBAA@BCAE@B
@KGTQS:00028:00322
TACTGAGCTACACACACAGAAAGATTGGT
+
@@@CBBC;;;BBA@ACBB;;9-9>>=B@B
@KGTQS:00028:00323
ACGCTCGACATGCCCAGGTACAGGAG
+
BBBBBBBBCCABBB>@A>A?AAC@AA
@KGTQS:00028:00325
ATCAGACACGGACACAGCAGAACACAC
+
9333487==B>@@A@>>?999<@=>==
@KGTQS:00028:00330
CGTGTCTCTAGGCACAGGATTTTGTGTAG
+
BAAAAAB@@AC@BBBBBBCBCB9@AABBB
@KGTQS:00028:00332
ATCAGACACGGACACAGCAGAACACAC
+
9<CBBCCBBB?BBCCCCDCCC@BBCCC
@KGTQS:00028:00337
GACGAGTTGCGTTCCCCATGTCGTAGGTACTC
+
ADBAAAA?B??;2444,9999@AA?A=@<<<C
@KGTQS:00028:00339
AGCACTGTAGCTGACACTAGTTACTTGT
+
BBBBBBBC@@@BBBBBCDDBB>ABB@BB
@KGTQS:00028:00344
TACTGAGCTACACACACAGAAAGATTGGT
+
BB@BBAA>>>@AABCCDB;998;AC@C?A
@KGTQS:00029:00300
CGTGTCTCTAGGCACAGGATTTTGTGTAG
+
=AAAA>@@@CC@A@@@A@AAAA8?DBDBB
@KGTQS:00029:00304
ATATCGCGAGGGTATGGAAGACTCTATA
+
CB@@@BBCBDD>CECB@B@BBBBBB>>>
@KGTQS:00029:00309
TACTGAGCTACACACACAGAAAGATTGGT
+
?>>>ABBBAAAAAABCFC@??>?BB@B@?
@KGTQS:00029:00314
ATCAGACACGGACACAGCAGAACACAC
+
BBB>BBBBAA?ABDBBCEB??>?BBBB
@KGTQS:00029:00317
TGATACGTCTCCTTCCTTAGTTACTTCA
+
BB?BBBBBBBB>B@B@D@B??=@AA@B@
@KGTQS:00029:00325
CGTGTCTCTAGGCACAGGATTTTGTGTAG
+
@BABBBBAACC@BBBBC@BCCC:BB?=@>
@KGTQS:00029:00327
ATCAGACACGGACACAGCAGAACACAC
+
B?>;=A?AAA?@@BBCCDCA@>@CBBB
@KGTQS:00029:00329
TGATACGTCTCCTTCCTTAGTTACTTCA
+
@A@@BBCBBB@?BBB@A@BBBABBB?BC
@KGTQS:00029:00330
TACTGAGCTACACACACAGAAAGATTGGT
+
BAAABBCA>>BBBBCCCB===:==@>B?B
@KGTQS:00029:00331
ATCAGACACGGACACAGCAGAACACAC
+
A@BBAB@BBB@BBCCCDDCDB@BCBBA
@KGTQS:00029:00334
TGATACGTCTCCTTCCTTAGTTACTTCA
+
BBBBBBCCBCC@D@C@F?BBB@AAA@BB
@KGTQS:00029:00335
TAGTATCAGCCTCGCCATGACGAAGGTATTCC
+
8:89;;C@@><9999=>>BB;<<=@<>>?696
@KGTQS:00029:00338
TACTGAGCTACACACACAGAAAGATTGGT
+
BBBBBAAAAAAAAACCA@;996;AA@C?C
@KGTQS:00029:00339
TAGTATCAGCCTCGCCATGACGAAGGTATTCC
+
BBBA@@CDEB@?=996;@@BBCD@CACCC@C@
@KGTQS:00029:00341
ACGCTCGACATGCCCAGGTACAGGAG
+
BBBBBBBECBB;9909><>AAAC@AA
@KGTQS:00029:00344
TGATACGTCTCCTTCCTTAGTTACTTCA
+
BBBBBBDBBBB@B@BAF@BB:62**)**
@KGTQS:00029:00349
TCTCTATGCGCTCCACATGTCTAAGGT
+
CCBBCBCCBCAAB@BBAAABBBC@ECC
@KGTQS:00030:00302
ACGCTCGACATGCCCAGGTACAGGAG
+
BBBBBBBCBCB;;;8;B??BEGA?BC
@KGTQS:00030:00303
ACGCTCGACATGCCCAGGTACAGGA
+
BBABBCBCBCBCCF>?@>@BCDC@D
@KGTQS:00030:00313
ATCAGACACTCGGACACAGCAGAACACACAG
+
43734/66////,//44444444244844/.
@KGTQS:00030:00315
ATCAGACACGGACACAGCAGAACACAC
+
AB>?ABBBB@<BBCBBCECBB@ABBBC
@KGTQS:00030:00316
AGCACTGTAGTTGTCACTAGTTACTTGT
+
BBBBDCCBBBB?CCBABDCCC@EDC?BB
@KGTQS:00030:00317
ACGAGTGCGTTCCCCATGTCGTAGGTACTC
+
;@>AABBA::2444,9??>BHFCC@B;=<B
@KGTQS:00030:00318
TCTCTATGCGCTCCACATGTCTAAGGT
+
BBBB;<:B=?===?==A@A999@;@<?
@KGTQS:00030:00323
CGTGTCTCTAGGCACAGGATTTTGTGTAG
+
AAABABBAAGC@BA@9><9444-9C?@@A
@KGTQS:00030:00330
CGTGTCTCTAGGCACAGGATTTTGTGTAG
+
AAABBAB??AC@CA@AB@DDCC:BBDBBB
@KGTQS:00030:00331
TGATACGTCTCCTTCCTTAGTTACTTCA
+
BBBABBBBBBA?BAB=@?;<<>BBC>AA
@KGTQS:00030:00337
CGTGTCTCTAGGCACAGGATTTTGTGTAG
+
BBBAB@@B@A@@@@BBC@BCCC:BCCCCE
@KGTQS:00030:00339
TGATACGTCTCCTTCCTTAGTTACTTCA
+
CCB@@ACCCB=<A8<64?>49:;BA?BB
@KGTQS:00030:00343
TGATACGTCTCCTTCCTTAGTTACTTCA
+
BBCBBAABABB@C@C@B?ABBA?A?>@?
@KGTQS:00031:00303
TACTGAGCTACACACACAGAAAGATTGGT
+
??@@AAB?==BBBBCCC@9998;ABABA?
@KGTQS:00031:00309
TACTAGCTACACACACAGAAAGATTGGT
+
B?@;99>?A?BCCCCCCA@@>@BB@C?B
@KGTQS:00031:00317
TCTCTATGCGCTCCACATGTCTAAGGT
+
CCEDCDCCAAACC@CAA@BCCCDADFH
@KGTQS:00031:00320
TCCTCTATGCGCTCCACATGTCTAAGGT
+
--*,***,,//44C@BFEC=>>995969
@KGTQS:00031:00321
ACGCTCGACATGCCCAGGTACAGGAG
+
ABBAA==ABDCCBCBCC@BBBBCBDA
@KGTQS:00031:00322
TGATACGTCTCCTTCCTTAGTTACTTCA
+
BBBBBBBABBB@B@C@C?ABB@BBB@BC
@KGTQS:00031:00323
CGTGTCTCTAGGCACAGGATTTTGTGTAG
+
BCBBEBC@DCBBAB?BB@ECCD:@A?ABB
@KGTQS:00031:00324
TACTGAGCTACACACACAGAAAATGATGGT
+
BBBBBBABAAA@@@B;>;;822*--,,*)*
@KGTQS:00031:00326
TAGTATCAGCCTCGCTATGACGAAGGTATTCC
+
BBCBCCCCAA?ABBCBBBBBBAAAB@EBB@C@
@KGTQS:00031:00331
TGATACGTCTCCTTCCTTAGTTACTTCA
+
BBBBBBCDBCC@C@F@C@BBB@CBB@EC
@KGTQS:00031:00333
ATATCGCGAGGGTATGGAAGACTCTATA
+
BBAABBBDCBD?CCEB@C@BBBBBBBBB
@KGTQS:00031:00335
TCTCTATGCGCTCCACATGTCTAAGGT
+
>48444449449B@CCDDBDCCEADAC
@KGTQS:00031:00337
TACTGAGCTACACACACAGAAAGATTGGT
+
BBBBCCCBBBBBBCCCBBA@@>ACCAC?B
@KGTQS:00031:00339
ATCAGACACGGACACAGCAGAACACAC
+
@?<<BBBBB@@BBBAABECBB?BBBBB
@KGTQS:00031:00341
CATGTCTCTAGGCACAGGATTTTGTGTAG
+
ABACBBCCBBB@CB@@@<9999-9@BBCG
@KGTQS:00031:00343
ACGAGTGCGTTCCCCATGTCGTAGGTACTC
+
BBAABBBB@@=@>>4>@@@999995999>9
@KGTQS:00031:00348
ATCAGACACGGACACAGCAGAACACAC
+
>??>=988=>21/11//889A@BB=>9
@KGTQS:00032:00301
ATCAGACACGGACACAGCAGAACACAC
+
BAAA99;CBB?BCCCB:=<CC@CCBBB
@KGTQS:00032:00311
ATCAGACACGGACACAGCAGAACACAC
+
BAAAABBBBB@BCCCCBGABB@BBBBB
@KGTQS:00032:00322
TGATACGTCTCCTTCCTTAGTTACTTCA
+
BBBBBBB???B@B@B@B@ABB@BBB@BB
@KGTQS:00032:00323
TCTCACATGTCTAAGGTACTG
+
ACBABCCDD??@B@E@CCBDD
@KGTQS:00032:00326
TGATACGTCTCCTTCCTTAGTTACTTCA
+
BBBBBBBBAA>@B@C@B@BCC@CBCAHC
@KGTQS:00032:00329
TCTCTATGCGCTCCACATGTCTAAGGT
+
BBBB???BBBA>A@CBCBAAABGCD@C
@KGTQS:00032:00330
TCTCTATGCGCTCCACATGTCTAAGGT
+
A@AACCCCCBCBB=@@A@989996959
@KGTQS:00032:00337
TGATACGTCTCCTTCCTTAGTTACTTCA
+
?BBBBBBBBBB@C@C?B?ABB@BBB@CB
@KGTQS:00032:00340
CGTGTCTCTAGGCACAGGATTTTGTGTAG
+
AAABBBDAAAC@BB>>A?@@AB:BBA@@>
@KGTQS:00032:00341
CGTGTCTCTAGGCACAGGATTTTGTGTAG
+
@@@@AAB@@AC@BBAAB@BCBB:BCCDCB
@KGTQS:00032:00345
CGTGTCTCTAGGCACAGGATTTTTGTGTAG
+
99<<<ABBBDK@A@>99699999+9?@?9;
@KGTQS:00032:00348
ACGCTCGACATGCCCAGGTACAGGAG
+
@BBBB??BDDB??@>@C@CBBCC?DA
@KGTQS:00033:00302
TGATACGTCTCCTTCCTTAGTTACTTCA
+
BBBAAABCCCC@C?A@CEDAA=@BB>BC
@KGTQS:00033:00303
CGTGTCTCTAGGCACAGGATTTTGTGTAG
+
BBBBCCDEAAC@BBB?B@BCCC:CEBBB@
@KGTQS:00033:00308
GTCTCTATGCGCTCCACATGTCTAGTA
+
?ACEB@AACBDBBA@CCCB@@@CEEC?
@KGTQS:00033:00312
TGATACGTCTCCTTCCTTAGTTACTTCA
+
11;;BBBB??A>@@B@B@>BB@BBC?DE
@KGTQS:00033:00313
ATATCGCGAGGGTATGGAAGACTCTATA
+
BBBBBBBBBDC>CCCB@DEBCBBBB>>>
@KGTQS:00033:00315
ACGCTCGACATGCCCAGGTACAGGAG
+
AA?AAA@BCEC@@@>?D@CBBDB@@@
@KGTQS:00033:00319
CGTGTCTCTAGGCACAGGATTTTGTGTAG
+
@@@BCBCDBBC@CBBBB@BBDC:DDCCCD
@KGTQS:00033:00323
TAGTATCAGCCTCGCCATGACGAAGGTATTCC
+
BBCBBBBBDBAAC;;8;AA@AACBCDCEC@B@
@KGTQS:00033:00326
ATCAGACACGGACACAGCAGAACACAC
+
BB>>?BBB@A?BBBBBBEC@?>@DBBB
@KGTQS:00033:00327
AGCACTGTAGCTGTCACTAGTTACTTGT
+
<<CCCDADAABBBBEBABBBCBBBB?BB
@KGTQS:00033:00329
TAGTATCAGCCTCGCCATGACGAAGGTATTCC
+
ABCBBBEDEB?A???=?BB?AAC@C@CCC?CC
@KGTQS:00033:00332
TCTCTATGCGCTCCACATGTCTAAGGT
+
BBBBDCCCBBB998<BCA@@@BC@C?B
@KGTQS:00033:00337
TAGTATCAGCCTCGCCATGATGAAGGTATTCC
+
BBBBBCBCDB@A?@A=@BC;<9?;=?BBC@CA
@KGTQS:00033:00338
TACTGAGCTACACACACAGAAAGATTGGT
+
B;=@A@BD@994844494444-4449974
@KGTQS:00033:00341
ACGAGTGCGTTCCCCATGTCGTAGGTGCTC
+
@@BBBBBBA>6944-9999BCC;<;<B?@@
@KGTQS:00033:00342
ATCAGACACGGACACAGCAGAACACAC
+
198;?DBBBB@BBBBCDEC@?=?CBBC
@KGTQS:00033:00346
TCTCTATGCGCTCCACTGTCTAAGGTACTG
+
B?BAB;;<AACCH@CAACDCCB9;8;AAAB
@KGTQS:00033:00347
TAGTATCAGCCTCGCCATGACGAAGGTATTCC
+
CBBBAAE@AAABB;::;BBBBBAAA?CCC@C@
@KGTQS:00033:00349
CGTGTCTCTAGGCACAGGATTTTGTGTAG
+
@@BBBBCBBCC?BBBBC@CDEE:@DA=AA
@KGTQS:00034:00308
TCTCTATGCGCTCCACATGTCTAAGGT
+
BBEE?=?<7-,-,222BBGBCBE@DAE
@KGTQS:00034:00313
ATCAGACACGGACACAGCAGAACACAC
+
??B>BBBBBB?BBBBCDEC@@>@CBBC
@KGTQS:00034:00323
CGTGTCTCTAGGCACAGGATTTTGTGTAG
+
>AB@BACCCBB@BBBBC@BCCC:CCBBAB
@KGTQS:00034:00324
ATATCGCGAGGGTATGGAAGACTCTATA
+
BB??@BBCCCCCCDCC@CADCBBCA?@@
@KGTQS:00034:00327
TGATACGTCTCCTTCCTTAGTTACTTCA
+
?@@@BBCB??A?A@CBC?BBB?BBC@BB
@KGTQS:00034:00330
AGCACTGTAGCTGTCACTAGTTACTTGT
+
@ACBBACBABBCDBBCCBBDCACBB@BB
@KGTQS:00034:00331
TTCTATGCGCTCCACACTGTCTAAGGTA
+
1,/////949849844444;44424244
@KGTQS:00034:00332
TGATACGTCTCCTTCCTTAGTTACTTGTG
+
>AA@BBCCC??>ABHBE@B@;922,()((
@KGTQS:00034:00334
TCTCTATGCGCTCCACATGTCTAAGGT
+
BBCBBDBCBAB@@?@ADAAA@CCBE?A
@KGTQS:00034:00339
TACTGAGCTACACACACAGAAAGATTGGT
+
??BCBBCAABBBDCAACDDCB?BA?>@=@
@KGTQS:00034:00348
ATATCGCGAGGGTATGGAAGACTCTATA
+
BBAABBBDCCC?CCBABD@BABBCB?@@
@KGTQS:00035:00300
CGTGTCCTAGGCACAGGATTTTGTGTAG
+
BBBCBB@CCCCCDB?>;====6@BAACC
@KGTQS:00035:00303
TACTGAGCTACACACACAGAAAGATTGGT
+
??@@BBB@@AAAAABCBA9946;AA?CDC
@KGTQS:00035:00306
ATCAGACACGGACACAGCAGAACACAC
+
BBBBA?ABBB=?@CCCCDCAA=ABBBA
@KGTQS:00035:00309
ACGAGTGCGTTCCCCATGTCGTAGGTACTC
+
BBB@BB?=992999-9@@@BCCBB@CA@AB
@KGTQS:00035:00310
TACTGAGCTACACACACAGAAAGATTGGT
+
A>>>AAAAAABBBBCBAA9996;AA@C@C
@KGTQS:00035:00317
TACTGAGCTACACACACAGAAAGATTGGT
+
BBBBBBCBBBBBBBCCCB9996;CC@C@B
@KGTQS:00035:00318
CGTGTCTCTAGGCACAGGATTTTGTGTAG
+
>AABBAB@BBC@BBB@A@BBBB:AABBBB
@KGTQS:00035:00321
TGATACGTCTCCTTCCTTAGTTATCATGTG
+
AABBB9<9BBB>B@CDJBBB8800*)(((&
@KGTQS:00035:00322
ATCAGACACGGACACAGCAGAACACAC
+
BC?@@CC:<<?BCBCCCDCCC@BBBA@
@KGTQS:00035:00328
CGTGTCTCTAGGCACAGGATTTTGTGTAG
+
BBBBCBAABBB>ACA@@<9999/9@999>
@KGTQS:00035:00329
AGCACTGTAGCTGTCACTAGTTACTTGT
+
@BCCBBCDBAA?BBBBBBBCC@BBB@BA
@KGTQS:00035:00330
ATCAGACACGGACACAGCAGAACACAC
+
BB>>@BAGDB?BCDCBBDAAB@BABBC
@KGTQS:00035:00332
ATCAGACACGGACACAGCAGAACACAC
+
@>?BBBBBBB@BCCEDAAACB@BBBBB
@KGTQS:00035:00333
TGATACGTCTCCTTCCTTAGTTACTTCA
+
BBBABBDBB@@@AAD@C@BBB@BBB@BB
@KGTQS:00035:00334
CGTGTCTCTAGGCACTGGATTTTGTGTAG
+
BBBBCBCAAAC@CBA>B@BCBB:@AABBB
@KGTQS:00035:00338
TCTCTATGCGCTCCACATGTCTAAGGT
+
CCCCAAACCCCCB@CAB@@@>AC6969
@KGTQS:00035:00346
TGATACGTCTCCTTCCTTAGTTACTTCA
+
?AAAAAAA@@@?A?A@C@?BB@AAA@CC
@KGTQS:00035:00349
TACTGAGCTACACACACAGAAAGATTGGT
+
BB@BBABABAA@@@CCBC994-9???BAC
@KGTQS:00036:00300
CGTGTCTCTAGGCACAGGATTTTGTGTAG
+
AACCAAECDCC@CBBBB=@=BB79<9B99
@KGTQS:00036:00301
CGTGTCTCTAGGCACAGGATTTTGTGTAG
+
BCCCAACCCCC?BBBBB>@@AB8CCBDBC
@KGTQS:00036:00302
ATCAGACACGGACACAACACGAAGACACAC
+
AAC??=@999;>?8++)((((((((008;;
@KGTQS:00036:00306
TAGTATCAGCCTCGCCATGACGAAGGTAATCC
+
CBB@@ACBEBBBBBBABBBCDBB@B@CC@CCA
@KGTQS:00036:00310
TAATATCAGCCTCGCCATGACGAAGGTATTCC
+
BB@BBBBBCC@BA@@=@CB==;;8;@C@B@C9
@KGTQS:00036:00315
TACTGAGCTACACACACAGAAAGATTGGT
+
??ABBCBBB@@@<<<>?@>?>:>;;:<CG
@KGTQS:00036:00316
TAGTATCTGCCTCGCCATGACAAAGGTATTCC
+
BCBBBBCCEA>=?@??@A@@@@A>ABECIAC@
@KGTQS:00036:00322
TACTGAGCTACACACACAGAAAGATTGGT
+
BBBBBBBA?@BBBBBBBC;998;BBAB@A
@KGTQS:00036:00327
AGCACTGTAGCTGTCACTAGTTACTTGT
+
?@CCCDBDBCCBABBCBBCCCBBDB@BC
@KGTQS:00036:00332
AAGACACGGACACAGCAGAACACACAGAC
+
B=AACCCCEDCCCC??ACCA@AACBBBCC
@KGTQS:00036:00333
TGATACGTCTCCTTCCTTAGTTACTTCA
+
?@@BBBCBBAA>AACAC?>BB@BBB@BB
@KGTQS:00036:00335
AGCACTGTAGATGTCACTAGTTACTTGT
+
BBBBBBCCCCDEBBBCECCBB?BCCABA
@KGTQS:00036:00336
CGTGTCTCTAGGCACAGGATTTTGTGTAG
+
BBCBBBB?@A=;@@B>@=9999/9@>??@
@KGTQS:00036:00338
ATATCGCGAGGGTATGGAAGACTCTATA
+
BB@@@BBBBDDCCDCB@B@AABABB???
@KGTQS:00036:00339
ACGCTCGACATGCCCAGGTACAGGAG
+
AA??@@@BCDDBAB?AAABBCCC@AA
@KGTQS:00036:00345
TGATACGTCTCCTTCCTTAGTTACTTCA
+
>BBBBBCBDEB?BCE@C@AAB@BBB?BC
@KGTQS:00036:00349
TGATACGTCTCCTTCCTTAGTTACTTCA
+
A@@BBBCCB??>ACH@C@@@@>@@A>BB
@KGTQS:00037:00301
ATATCGCGAGGGTATGGAAGACTCTAT
+
BBBBBB?B===:@@@?=A?@ACBBBA>
@KGTQS:00037:00311
ATCAGACACGGACACAGCAGAACACAC
+
BB???BBABB?BBBBBCCDBB@BBBBB
@KGTQS:00037:00316
TGATACGTCTCCTTCCTTAGTTACTTCA
+
CCCB;;<@@998<?C?GEBBB@BBC@CC
@KGTQS:00037:00318
CGTGTCTCTAGGCACAGGATTTTGTGTAG
+
BBBEBCAAA::;;DCCC?BCCCABBEBCC
@KGTQS:00037:00319
TCTCTATGCGCTCCACATGTCTAAGGT
+
AABBBCCBBAAAB@BBDB@@@BBAC@B
@KGTQS:00037:00340
ATATCGTGAGGGTATGGAAGACTCTATA
+
AAABB@AAACB>AABBBCBDBEBBEABC
@KGTQS:00037:00343
TAGTATCAGCCTACGAAGGTATTCC
+
BA??BBCBCA@>?A999=ACCC@B@
@KGTQS:00037:00344
ATCAGACACGGACACAGCCATACACAC
+
ABBBBA?AAA?AC:72,,+-,,0008;
@KGTQS:00037:00348
TACTGAGCTACACACACAGAAAGATTGGT
+
BBBABBCBBCCCAAACCC@=95@===@@C
@KGTQS:00038:00309
ATATCGCGAGGGTATGGAAGACTCTAT
+
BA???BAABCC>CCBB@GFCEBBBCC>
@KGTQS:00038:00313
TACTGAGCTACACACACAGAAAATGATTGGT
+
AABBBBB@AAAABABBE?;822*,,,,**)*
@KGTQS:00038:00318
ACGCTCGACATGCCCAGGTACAGGAG
+
BBBBBBBBCDCDDCACC?BEBDC@@@
@KGTQS:00038:00335
TCTCTATGCGCTCCACATGTCTAAGGT
+
BBBBADDABABAB@CCDBBBACECE@D
@KGTQS:00038:00338
CGTGTCTCTAGGCACAGGATTTTGTGTAG
+
?BBBBBCDBDA@BBB999;;BB:BBBCCC
@KGTQS:00038:00341
AGCACTGTAGCTGTCACTAGTTATTGT
+
<<CCCBBBABABBCBBBBB@87/1-18
@KGTQS:00039:00301
ATATCGCGAGGGTATGGAAGACTCTAT
+
BBBBBBCDDDE>BECC?EDACECCAAB
@KGTQS:00039:00303
AGCACTGTAGCTGTCACTAGTTACTTGT
+
BDCCBECCBCDBBBCBBBCDD@DDB?AA
@KGTQS:00039:00305
TACTGAGCTACACACACAGAAAGATTGGTGC
+
>??BDBCBACBCD@@@??@BB?BDC@C@BAA
@KGTQS:00039:00306
TAGTAACAGCCTCGCCATGACGAAGGTATTCC
+
B@C>=;@@>><>>>@=@AABBBB@BAECC@C@
@KGTQS:00039:00308
TAGTATCAGCCTCGCCATGACGAAGGTATTCC
+
CBBBBCC::<?@@;;9<BC@BBA?B@CCC?D@
@KGTQS:00039:00310
TAGTATCAGCCTCGCCATGACGAAGGTATTCC
+
BBCBBBCADA@@?:98;AA==;;6;@A@A=A>
@KGTQS:00039:00313
CGTGTCTCTAGGCACAGGATTTTGTGTAG
+
BC@@@=;;<F@?9999959>@@7??=A99
@KGTQS:00039:00314
TGATACGTCTCCTTCCTTAGTTACTTCA
+
BBABCCCB@@=<A<A>C?ABCACCC@ED
@KGTQS:00039:00316
ATCAGACACGGACACAGCAGAACACAC
+
B??>BBBBBB@BBDEBB::9==@>@@@
@KGTQS:00039:00317
TGATACGTCTCCTTCCTTAGTTACTTCA
+
A@<7,,,,2/424696963442444249
@KGTQS:00039:00327
TACTGAGCTACACACACAGAAAGATTGGT
+
A@@@BBBB??AAAABCCCAAB?ABB@B=?
@KGTQS:00039:00329
TCTCTATGCGCTCCACATGTCTAAGGT
+
BBBBAAECCCCEB?BCCBCBAAEBD@B
@KGTQS:00039:00333
AGCACTGTAGCTGTCATTAGTTACT
+
BBCCAAADCECCA==8924;;:;97
@KGTQS:00039:00334
TAGTATCAGCCTCGCCATGACGAAGGTATTCC
+
CBBAABECDCABB@@@ACCCCAA=B@@@@?A@
@KGTQS:00039:00335
TCTCTATGCGCTCCACATGTCTAAGGT
+
BBBABBCDCBCBB@CFDB@@@CFBFAC
@KGTQS:00039:00338
TACTGAGCTACACACACAGAAAGATTGGT
+
?==BBBB==?@@@ACCDC;996;B@@C@C
@KGTQS:00039:00343
TGATACGTCTTCCTTAGTTACTTCAGTGC
+
?@@BBCCCBE?AABACCCDCDC@BBBBBB
@KGTQS:00039:00347
CGTGTCTCTAGGCACAGGATTTTGTGTAG
+
CBCBBCAAACCCB@AAC@CCHH:@ADBBB
@KGTQS:00040:00304
ACGCTCGACATGCCCAGGTACAGGAG
+
BBBBBAABCDB;;;:9B@BBBBB?CC
@KGTQS:00040:00305
ACGCTCGACATGCCCAGGTACAGGAG
+
AB@@AABBBCC@@@>@DCDBBCB@DD
@KGTQS:00040:00309
CGTGTCTCTAGGCACAGGATTTTGTGTAG
+
;;<@@ACCCDD>@@CBB?9999/9BA9<=
@KGTQS:00040:00319
CGTGTCTCTAGGCACAGGATTTTGTGTAG
+
AAAA@@@BB@@@BBCBB>BCDC:@AABAA
@KGTQS:00040:00323
TCTCTATGCGCTCCACATGTCTAAGGT
+
BBBBBDCCCCDBB@CCCBAAAACCE@B
@KGTQS:00040:00329
ACGAGTGCGTTCCCCATGTCGTAGGTTCTC
+
ABBBBBBA882999,99;<CCCDGAB?@AA
@KGTQS:00040:00333
TCTCTATGCGCTCCACATGTCTAAGGT
+
??BCBCCCBBBBB@BCBBBAAAEBDED
@KGTQS:00040:00345
ATCAGACACGGACACAGCAGAACACAC
+
?@BBBCCCCC?BBCB;;<CBB?FDBBB
@KGTQS:00040:00349
TAGTATCAGCCTCGCCATGACGAAGGTATTCC
+
BBBAABCCCC@BBBB@BABABBB?BACCCBC@
@KGTQS:00041:00300
TGATACGTCTCCTTCCTTAGTTACTTCA
+
=AABBAABBBC>@>@@EDBBB?BABABC
@KGTQS:00041:00302
CGTGTCTCTAGGCACAGGATTTTGTGTAG
+
BBBBBBCCCCC@BBBBB@BA??6AC??AA
@KGTQS:00041:00303
TGATACGTCTCCTTCCTTAGTTACTTCA
+
BCCBBBBBB;878,/,17;<=?CCC@CB
@KGTQS:00041:00304
TCTCTATGCGCTCCACATGTCTAAGGT
+
BDCFCCBAABBAA@DCD@?ACDFAC?A
@KGTQS:00041:00306
TCTCTATGCGCTCCACATGTCTAAGGT
+
@AC9;:@@@<<<D=@@DB;<=CA;=?B
@KGTQS:00041:00307
TAGTATCAGCCTCGCCATGACGAAGGTATTCC
+
BF@<<;@B=@=@<<<@B@>>499642444@D@
@KGTQS:00041:00313
ACGCTCGACATGCCCAGGTACAGGA
+
BBBBCC<<<ADDKDABC@CCBBB?B
@KGTQS:00041:00326
TACTGAGCTACACACACAGAAAGATTGGT
+
@@AABBBAAAAA@@BDCD;998;@@@C@C
@KGTQS:00041:00334
TGATACGCCTCCTTCCTTAGTTACTTCA
+
?@C?=;11,0:689;;?=?BB>@><:<-
@KGTQS:00041:00345
ACGAGTGCGTTCCCCATGTCGTAGGTACTC
+
CCDCGBB===5999/9AA@@A@?><A<<<A
@KGTQS:00042:00300
ATATCGCGAGGGTATGGAAGACTCTATA
+
BAAABBBDBBC>BCCB@CACBBBCAABB
@KGTQS:00042:00302
CGTGTCTCTAGACACAGGATTTTGTGTAG
+
BBBBBBCDEA@@BBBBB@BBBA7@A>>@?
@KGTQS:00042:00304
AGCACTGTAGCTGTCACTAGTTACATGT
+
<<CCCBCDBBBBBBBBBBBCD@CBEBBB
@KGTQS:00042:00305
TAGTATCAGCCTCGCCATGACGAAGGTATTCC
+
@@CCDCAAAA?@BBC?CBDCCAC?A@ECDBEC
@KGTQS:00042:00307
TACTGAGCTATACACACAGAAAGATTGGT
+
@@@CBBBBBBBB@AACDC9996;@>=B@C
@KGTQS:00042:00308
TACTGAGCTACACACACAGAAAGATTGGT
+
AAAAABBB@@@BBBCDCC???<@BB@B??
@KGTQS:00042:00309
ATCAGACACGGACACAGCAGAACACAC
+
BBAAABBBBB>BBBBBBCCBB@BA@@?
@KGTQS:00042:00313
ATCAGACACGGACACAGCAGAACACAC
+
BBB?ABBCCC??82,--,227:?BBBB
@KGTQS:00042:00315
TGATACGTCTCCTTCCTTAGTTACTTCA
+
@BBBBCB==996<@BADA@A@>A@@;99
@KGTQS:00042:00316
TCTCTATGCGCTCCACATGTCTAAGGT
+
BBABDCDCCBBBB@BBDB??@CC@B@B
@KGTQS:00042:00317
ACGCTCGACATGCCAGGTACAGGAG
+
BB?BBBA>ADDDD@@@>?BCCC@BB
@KGTQS:00042:00320
TCTCTATGCGCTCCACATGTCTAAGGT
+
BCCB?AACCBCBB@CCDB99:DEAECD
@KGTQS:00042:00321
AGCACTGTAGCTGTCACTAGTTACTTGT
+
ABDDBCCCBBBBBBBBBBCCCACBB?BA
@KGTQS:00042:00322
ATATCGCGAGGGTATGGAAGACTCTATA
+
BBBAAAAABCC?CDAA?BADBB??>CCC
@KGTQS:00042:00324
TGATACGTCTCCTTCCTTAGTTACTTCA
+
A@@BBBBDCBCAA?B@C@BBB@BBAAAB
@KGTQS:00042:00330
TACTGAGCTACACACACAGAAAGATTGGT
+
BC<<=BCBBDC@BB;99?9991<@B@CCD
@KGTQS:00042:00335
TGATACGTCTCCTTCCTTAGTTACTTCA
+
A>>>ABCBBBB>B@C@D@BB?<BBB@BB
@KGTQS:00042:00339
AGCACTGTAGCTGTCACTAGTTACTTGT
+
@@ACCCCDEBBC?AABBBBBCABBB@BC
@KGTQS:00042:00340
TAGTATCAGCCTCGCCATGACGAAGGTATTCC
+
CBB?@ABAA@@@@@@=ABBBBCE?B@CJD?B@
@KGTQS:00042:00344
TACTGAGCTACACACACAGAAAGATTGGT
+
B@AABBBB??@@AABCFC@@?>@BB@B=@
@KGTQS:00042:00345
TACTGAGCTACACACACAGAAAGATTGGT
+
AAAA@@>>>AAAAACDCC;996;ABAB@B
@KGTQS:00043:00313
TCTCTATGCGCTCCACATGTCTAAGGT
+
BBCBBCDBBBBBB@BBB??B@CCBE?D
@KGTQS:00043:00319
ACGCTCGACATGCCCAG
+
??<AABBBC?=/,*)*,
@KGTQS:00043:00320
AGCACTGTAGCTGTCACTAGTTACTTGTG
+
<<@CB9@AA<<;AABBDBBDCFC@@>ACD
@KGTQS:00043:00321
TAGTATCAGCCTCGCCATGACGAAGGTATTCC
+
CBBBCAA::<?BB@@=@B@@@BC@B@CAA=A@
@KGTQS:00043:00327
TCTCTATGCGCTCCACATGTCTAAGGT
+
ABBBBBBBBBBABADCAA?@@@A?B@C
@KGTQS:00043:00333
AGATACGTCTCCTTCCTTAGTTACTTCA
+
ABBCBDEDC:::<ACACABCB@CCB?BC
@KGTQS:00043:00339
TCTCTATGCGCTCCACATGTCTAAGG
+
BBCEDCCCCCCAB@BBBBEBCCDBD;
@KGTQS:00043:00344
TACTGAGCTACACACACAGAAAGATTGGT
+
BBBBBBBBABBBBBDB;;444-;>C@D@B
@KGTQS:00044:00308
AGCACTGTAGCTGTCACTAGTTAATTGT
+
9>ABA@ADBBBBAAABBBBCD@B@B@CC
@KGTQS:00044:00309
ACGCTCGACATGTCCAGGTACAGGAG
+
AA@@@@@@@ABBECCCCACBAAC@AA
@KGTQS:00044:00325
TAGTATCAGCCTCGCCATGACGAAAGGTATTCC
+
B@BCCCCDCCAB:<<DCA@@@999-489::@B@
@KGTQS:00044:00326
TACTGAGCTACACACACAGAAAGATTGGT
+
BBBBBBB?BBBB>=99?=9991911,1,/
@KGTQS:00044:00328
ATCAGACACGGACACAGCAGAACACAC
+
CAAAAA@AAA@GCDEAAACAABAAAC<
@KGTQS:00044:00336
TGATACGTCTCCTTCCTTAGTTACTTCA
+
BBBBBBBBBBB@C@B@C@BBB@B@@@BB
@KGTQS:00044:00337
TACTGAGCTACACACACAGAAAGATTGGT
+
B@@A??B@@@@AABCCCA9996;AA@D?B
@KGTQS:00045:00300
TGATACGTCTCCTTCCTTAGTTAC
+
@@@BA>>4999:;:B@D:89@44/
@KGTQS:00045:00304
ATATCGCGAGGGTATGGAAGACTCTATA
+
ABBB=@@A@@@<ADCD@CAEC<<<CBAA
@KGTQS:00045:00305
TGATACGTCTCCTTCCTTAGTTACTTCA
+
BBBBBBCBBBB@B@B@B?<??=AAA@@B
@KGTQS:00045:00307
ATCAGACACGGACACAGCAGAACACAC
+
BB?>?BBBBA@BCCCBAAACC@CCB??
@KGTQS:00045:00314
TACTGAGCTACACACACAGAAAGATTGGT
+
;<=EFCCBB@:<<<<DCAAA@:>>>5969
@KGTQS:00045:00328
TAGTATCAGCCTCGCCATGACGAAGGTATTCC
+
CBB@@ABCEC@CC@AC@CAC@AA>ABBCCBCC
@KGTQS:00045:00329
TACTGAGCTACACACACAGAAAGATTGGT
+
B??ACCAA@BBBB@AADECGCCBBB==<?
@KGTQS:00045:00341
ATCAGACACGGACACAGCAGAACACAC
+
BB>>?BBBBB@BBBCDDECBC@CBABB
@KGTQS:00045:00343
TCTCTATGCGCTCCACATGTCTGTACTG
+
BBBEBDCBBBB??@CCDCBBDCCBBBAB
@KGTQS:00045:00344
AGCACTGTAGCTGTCACTAGTTACTTGT
+
BBCCCB@BAAAA@@@AABBCC@BBB@BB
@KGTQS:00045:00345
ATATCGCGAGGGTATGGAAGACTCTATA
+
ABB@@?CBCBC@CCBB@C@CBBBBAAAB
@KGTQS:00046:00302
ACGAGTGCGTTCCCCATGTCGTAGGTACTC
+
ACBCCBB@;;2444,9A@@ACBCC@CAAAD
@KGTQS:00046:00304
TGATACGTCTCCTTCCTTAGTTACTTCAG
+
8444>@@@B@A@@5459;8947@;;;;B@
@KGTQS:00046:00318
CGTGTCTCTAGGCACAGGATTTTGTGTAG
+
BBBCCEEEAAAACBBBCBBCCC8BABBAA
@KGTQS:00046:00319
TCTCTATGCGCTCCACATGTCTAAGGT
+
ABBBBBCCBBB?B@CCBBBBECDBFAD
@KGTQS:00046:00321
CGTGTCTCTAGGCACAGGATTTGTGTAG
+
BBBBCCD:::C@A9>89599919?944:
@KGTQS:00046:00322
CGTGTCTCTAGGCACAGGATTTTGTGTAG
+
AAAAAA==>DD@ABB?@=9999/999>@A
@KGTQS:00046:00326
ATATCGCGAGGGTATGGAAGACTCTATA
+
BBBA@?@@DCB@BCBB@C@BBBBBCABB
@KGTQS:00046:00328
TCTCTATGCGCTCCACATGTCTAAGGT
+
BCCABACCCBBBB@CC:99A999=@=?
@KGTQS:00046:00340
ATCAGACACGGACACAGCAGAACACAC
+
@@>>BBBB@?=?CDBBBCBBB>BBBBB
@KGTQS:00047:00303
ACGAGGCGTTCCCCATGTCGTAGGTACTC
+
BA?AC@BBB>BCC:CC=<<AAAA>A<<<A
@KGTQS:00047:00305
TCTCTATGCGCTCCACATGTCTAAGGT
+
@;9<@AA@BA@@A>ABCB<99995959
@KGTQS:00047:00306
CGTGTCTCTAGGCACAGGATTTTGTGTAG
+
BABBCDAA::;=@@>>@<9999/<FCCCC
@KGTQS:00047:00308
ATCAGACACGGACACAGCAGAACACAC
+
BB@ABBCBBB?BBBBBCDCCB?BCBBB
@KGTQS:00047:00313
TACTGAGCTACACACACAGAAAGATTGGT
+
BB@@AAA@??ABBBBDBB:996;===@@D
@KGTQS:00047:00316
TCTCTATGCGCTCCACATGTCTAAGGT
+
BBCBCCDF@@@BB?BEA@@BBABBC?A
@KGTQS:00047:00321
ATATCGCGAGGGTATGGAAGACTCTATA
+
BA9;;BCCCCC@CCBB?CACCBBAA@A@
@KGTQS:00047:00322
ACGCTCGACATGCCCAGGTACAGGAG
+
BB>?BBBBBBBDCB>>>=>AAAB@A@
@KGTQS:00047:00324
ATATCGCGAGGGTATGGAAGACTCTATA
+
AAAABBBCBBB>CCBC>AAACCCBBBBB
@KGTQS:00047:00325
TCTCTATGCGCTCCACATGTCTAAGGT
+
BCDBBBDBBBBBB@BCCBBBBCBAC@C
@KGTQS:00047:00331
ATCAGACACGGACACAGCAGATC
+
BB>>?BBBBB@BBBBBBBBBBBB
@KGTQS:00047:00332
ATCAGACACGGACACAGCAGAAC
+
BB@@AA@ABB@BBAAABCCCB@@
@KGTQS:00047:00335
ACGCTCGACATGCCCAGGTACAGGAG
+
BB?>A??BCBC???<==<ACCCC@CC
@KGTQS:00047:00337
ATCAGACACGGACACAGCAGAACACAC
+
CBBBBBBBBB@BBABABBBBB@BBBBB
@KGTQS:00047:00345
CGTGTCTCTAGGCACAGGATTTTGTGTAG
+
BBBBBBDBDDB@BBBBB@CCCC:@AACCC
@KGTQS:00048:00300
TACTTGAGGCTAACACAACACCA
+
////,44951//,/,,/,///,/
@KGTQS:00048:00303
ATATCGCGAGGGTATGGAAGACTCTATA
+
BBBABBBCAAA@BCDC@CACBBABA@AA
@KGTQS:00048:00307
TATAACAGCCTCGCCATGACGAAGGTATTCC
+
////,/:998783449@@999969<?>?9<8
@KGTQS:00048:00310
TACTGAGCTACAAACACAGAAAGATTGGTG
+
BB@@AABBBB@A@>>@;;:::6;BC@C?BB
@KGTQS:00048:00313
TACTGAGCTACACACACAGAAAGATTGGT
+
BAAAB@@B@@ABABBBCBBEC?CCB@B>B
@KGTQS:00048:00317
TCTCTATGCGCTCCACATGTCTAAGG
+
444999??994448994494444242
@KGTQS:00048:00319
TACTGAGCTACACACACAGAAAGATTGGT
+
BBABBBB???BBBBBCCCCCB>CCB@B@C
@KGTQS:00048:00328
TACTGAGCTACACACACAGAAGATTGGT
+
BBCCBBCBAABBBEC@A@998<CC@C@B
@KGTQS:00048:00333
TAGTAACAGCCTCGCCATGACGATGGTATTCC
+
AAA9929???;899959>@@BBCDE?BBC=A=
@KGTQS:00048:00339
ACAAGTGCGTTCCCCATGTCGTAGGTACTC
+
BBA@AA@BBC@CCB:BBCCCECB?>==;9;
@KGTQS:00048:00346
TACTGAGCTACACACACAGAAAGATTGGT
+
??ACCCDBAABBBBBCCCCCC?BBB@B@B
@KGTQS:00049:00301
ATCAGACACGGACACAGCAGAACACA
+
@BAABBABBB?BCCCDBBBBB@BBBB
@KGTQS:00049:00303
CGTGTCTCTAGGCACAGGATTTTGTGTAG
+
BBBCBBBAAADACBCBA<9444-9?=@AD
@KGTQS:00049:00304
CGTGTCTCTAGGCACAGGATTTTGTGTAG
+
=ABBBBDDDBB@BBBBB@CCCE:CECBBB
@KGTQS:00049:00309
ACGAGTGCGTTCCCCATGTCGTAGGTACTC
+
BBB@AABHBB?BA@6?@???CCAA?B;<<B
@KGTQS:00049:00315
AGCACTGTAGCTGTCACTAGTTACTTGT
+
@BBDDCCBBBBBBCECB?==9599959?
@KGTQS:00049:00319
TAGTATCAGCCTCGCCATGACGAAGGTATTCC
+
BACAA@AA;;59?9;8<AA@@<;;=ACBC?B?
@KGTQS:00049:00332
AGCACTGTAGCTGTCACTAGTTACTTGT
+
<@CBBCBA?@@DCCC<<<9995444244
@KGTQS:00049:00333
ACGAGTGCGTTCCCCATGTCGTAGGTACTC
+
BBABBCA>@?7;9949?@ACCCBC@CAAAC
@KGTQS:00049:00336
TACTGAGCTACACACACAGAAAGATTGGT
+
CBABCC<<<BBCCBBBBB99919995989
@KGTQS:00049:00340
ATATCGCGAGGGTATGGAAGACTCTATA
+
BBBBBBBBBBD@CBAA@C@CCCA@@@A@
@KGTQS:00049:00342
CGTGTCTCTAGGCACAGGATTTTGTGTAG
+
BCCBBBCDDCB@CBBBE@DCCC:@A?=A>
@KGTQS:00049:00345
ACGAGTGCGTTCCCCATGTCGTAGGTACTC
+
AA<>>ABBBB=?>=6=?@@>AA9;8;@@>B
@KGTQS:00004:00351
ACGAGTGCGTTCCCCATGTCGTAGGTACTC
+
BCBBBBCCBA699919?==;<<AA>@@@AC
@KGTQS:00004:00354
ATCAGAAACGGACACAGCAGAACACAC
+
BA>;9996:@=BBBCCCCAAA@CBBBB
@KGTQS:00004:00355
TCTCTATGCGCTCCACATGTCTATGGT
+
BCFBCCC@?@CBB@BCCBBBDCECB@D
@KGTQS:00004:00357
TCTCTATGCGCTCCACATGTCTAAGGT
+
BCCC??AFBBA>A@CBAAAAACDBFAB
@KGTQS:00004:00364
ACGCTCGACATGAC
+
1/0/,,,//,,*,,
@KGTQS:00004:00365
CGTGTCTCTAGGCACAGGATTTTGTGTAG
+
BBBBBBDDBBB@BBBBB@BBBC:CECAAB
@KGTQS:00004:00366
ATCAGACACGGACACAGCAGAACACAC
+
B???BBBBCB?BBBCBAABCD@BAAAB
@KGTQS:00004:00369
AATATCGCGAGGGTATGGAAGACTCTATA
+
1,.////44/7757/,,*,*,,,66.333
@KGTQS:00004:00372
TAGTATCAGCCTCGCCATGACGAAGGTATTCC
+
BBBBCCC;:;=@@AA?BB@=B@A=@ACBB?B?
@KGTQS:00004:00374
ATATCGCGAGGGTATGGAAGACTCTAT
+
CABAABBCBBB>C=??@DBBBBBBAA:
@KGTQS:00004:00376
TCTCTATGCGCTCCACATGTCTAAGGT
+
CCCDBBBBBBCBB@BCDB@@@BGAFAC
@KGTQS:00004:00379
TACTGAGCTACACACACAGAAAAGATTGGT
+
B?BBCAA@@=?@C999B99999/99>=A=@
@KGTQS:00004:00387
ATATCGCGAGGGTATGAAGACTTCTATA
+
<;AA;;3?8@@+-,,**000,/,/4...
@KGTQS:00004:00389
TAGTATCAGCCTCGCCATGAACGAGATTCC
+
BBB99>DDEC@ABA=972--+,,,228;B@
@KGTQS:00004:00390
TACTGAGCTACACACACAGAAAGATTGGT
+
BBBBBBEBBBBB>:86111<<8//48824
@KGTQS:00004:00393
TCTCTATGCGCTCCACATGTCTAAGGTA
+
BCDC::=CCBCCB@CDBBBAABBBD?AA
@KGTQS:00004:00398
TCTCTATGCGCTCCACATGTCTAAGGT
+
CCBBBCCBBBCBD?CCDBCCECCAD@C
@KGTQS:00005:00352
TCTCTATGCGCTCCACATGTCTAAGGT
+
;AAA;:=CBBBBB<=@@@@@>AA?AAA
@KGTQS:00005:00377
TAATATCAGCCTCGCGAAGGTAATCC
+
???99;CCCC@BBBB;;:<ADC@CC;
@KGTQS:00005:00382
ACGAGTGCGTTCCCCATGTCGTAGGTACTC
+
BBBAAABBBB=?>=6==@=BBB@A=@;<<>
@KGTQS:00005:00383
TGATACGTCTCCTTCCTTAGTTACTTCA
+
BBBBBBDCBBB?A@C@CBCBB?EBB@CD
@KGTQS:00005:00384
TACTGAGCTACACACACAGAAAGATTGGT
+
@ADCCCCB??@BCCBB@;994-9>><A@C
@KGTQS:00005:00389
TACTGAGCTACACACACAAGAAAGATTGG
+
///////4444444444/,///+///786
@KGTQS:00006:00350
ATATCGCGAGGGTATGGAAGACTCTATA
+
BB????BBCBC>BCCBAA?ABBBA@A99
@KGTQS:00006:00354
TACTGAGCTACACACACAGAAAGATTGGT
+
99;9@@@9999999=94944404>@=BDC
@KGTQS:00006:00355
ATCAGACACCACAGCAGAACACACAGAC
+
ABBBBBBBB???ABB===ACCCECAAA@
@KGTQS:00006:00359
TAGTATCAGCCTCGCCATGACGAAGGTATTCC
+
BBBBBBB@A@BBA?@>?BACCA@@A@CBCAC@
@KGTQS:00006:00365
ATATCGCGAGGGTATGGAAGACTCTATA
+
=??BABAAACH@CCCC?B?AAA>?>>88
@KGTQS:00006:00367
TCTCTATGCGCTCCACATGTCTAAGGT
+
99@>9:<<<<BCA@C@<;9>>9969=9
@KGTQS:00006:00368
AGCACTGTAGCTGTCACTAGTTACTTGT
+
BBHHCBADBBBBAABBBBBBD@ECB>A@
@KGTQS:00006:00369
TGATACGTCTCCTTCCTTAGTTACTTCA
+
BBBBBBBB@AA@C?C?BACBB@BBBACC
@KGTQS:00006:00374
ACGAGTGCGTTCCCCATGTCGTAGGTACTC
+
AA?ABBB@;;2499-9A>>@CDBC?CAAAA
@KGTQS:00006:00376
TACTGAGCTACACACACAGAAAGATTGGT
+
CBBECCCBABBBBBAAC?@=><@>CAC>B
@KGTQS:00006:00378
TACTGAGCTACACACACAGAAAGATTGGT
+
BBBBBCCCB???ABB?AB999-9?@@C?A
@KGTQS:00006:00381
ATCAGACACGGACACAGCAGAACACAC
+
BBBBBCBBBC@BCCBBCDC@@@ACCBC
@KGTQS:00006:00391
TACTGAGCTACACACACAGAAAGATTGGT
+
B=@>>>>999999AA@AB@@@<@AA=B@C
@KGTQS:00006:00395
TGATACGTCTCCTTCCTTAGTTACTTCA
+
49;4;<BB@@A@C@CACACAA?ABB?BB
@KGTQS:00006:00397
AGCACTGTAGCTGTCACTAGTTACTTGT
+
;@AA9;=A@AACBCGCCBCDE@AA>>=@
@KGTQS:00007:00350
TCTCTATGCGCTCCACATGTCTAAGGT
+
BBBCCCCABAB;9599999>?<96;@9
@KGTQS:00007:00351
ATCAGACACGGACACAGCAGAACACAC
+
A>@>BB@@AA?BCCCBB=<<C@CBCAF
@KGTQS:00007:00353
AGCACTGTAGCTGTCACTAGTTACTTGT
+
ABBBBAABAAAA>AABBBBDC@BBB@B?
@KGTQS:00007:00354
ATATCGCGAGGGTATGGAAGACTCTATA
+
BBA@ABBDCCC>BBBB@C@BBBBBBAAA
@KGTQS:00007:00358
TCTCTATGCGCTCCACATGTCCTG
+
BCCBDCCCCCCBBACCA?@BC>AB
@KGTQS:00007:00359
ACGCTCGACATGCCCAGGTACAGGAG
+
@C@ACB99;AA@BD=@@>A@>99699
@KGTQS:00007:00360
TACTGAGCTACACACACAGAAAGATTGGT
+
BBBCB@@@AAAAAABCCB;996;==@C@C
@KGTQS:00007:00361
AGCACTGTAGCTGTCACTAGTTACTTGT
+
BBDBCCCBBBBAAAABBBBBA?@9989B
@KGTQS:00007:00368
ACGCTCGCATGCCCAGGTACAGGAG
+
BBABBCECCDCCC>BB?CDCDCC@A
@KGTQS:00007:00371
ACGCTCGACATGCCCAGGTACAGGAG
+
A?B?BBBBBBBDCC>DC@BBCCD@AA
@KGTQS:00007:00372
TGATACGTCTCCTCCTTAGTTACTTCA
+
BBB???BC;;;111;;;9;C?AA@@B@
@KGTQS:00007:00375
TAGTATCAGCCTCGCCATGACGAAGGTATTCC
+
BBB?@BCCDC@?>@>=@@BCCCB@C@BBA@B@
@KGTQS:00007:00376
TGATACGTCTCCCTTCCTTAGTTACTTCA
+
ABBABBBDDBDB>B?B@C@ABA@??A@BB
@KGTQS:00007:00379
CGTGTCTCTAGGCACAGGATTTTGTGTAG
+
BBBBBBDC:::ACBBBB@BCCF:AAAA@?
@KGTQS:00007:00381
TGATACGTCTCCTTCCTTAGTTACTTCA
+
BBBBBBBBABE@B?C?C@BBB@BBAACD
@KGTQS:00007:00383
ATATCGCGAGGGTATGGAAGACTCTATA
+
BBBBBA??@CC>CBBB@CBCCBBAA@@;
@KGTQS:00007:00384
AGCACTGTAGCTGTCACTAGTTACTTGT
+
?>CCCBBDBBBBBBBB@BBDDEAAB@BB
@KGTQS:00007:00386
TACTGAGCTACACACACAGAAAGATTGG
+
444@<99:;1///144//777+//1,/5
@KGTQS:00007:00387
AGCACTGTAGCTGTCACTAGTTACTTGT
+
BBBBCCBCBBBBABBBBBCCCABBB?AA
@KGTQS:00007:00389
CGTGTCTCTAGGCACAGGATTTTGTGTAG
+
9;ABBBFBDCCBCAA@AA9999/999999
@KGTQS:00007:00391
ATCAGACACGGACACAGCAGAACACAC
+
AABCBAABCC>AB@@=ABBBC@CDCCC
@KGTQS:00007:00395
AGCACTGTAGCTGTCACTAGTTACTTGT
+
?ACGCECCBBEBBBABBBCCC@BBB@BB
@KGTQS:00007:00396
AGCACTGTAGCTGTCACTAGTTACTTGT
+
AABBBACCCBBBBBCCECCCEBCBB?BB
@KGTQS:00007:00397
AGCACTGTAGCTGTCACTAGTTACTGT
+
@ABCA@ACBBEBBBBBBBBCCABBBBB
@KGTQS:00007:00398
TACTGAGCTACACACACAGAAAGATTGGT
+
BBBBCDCBBBABBB?=?@9;98;CCAC@C
@KGTQS:00008:00351
ATATCCAGGGTATGGAAGACTCTATAGAGG
+
AA?@A@CCC>CAAABC@DBCCBC:;;A@C@
@KGTQS:00008:00352
ATATCGCGAGGGTATGGAAGACTCTATA
+
AABBBAACCCC>CAAABDBCBBB@@@@@
@KGTQS:00008:00353
ACGCTCGACATGCCCAGGTACAGGAG
+
BCCBBAAABCCCCHCBA>@;99?<99
@KGTQS:00008:00354
ATATCGCGAGGGTATGGAAGACTCTATA
+
BBAABBBBAAA?BDDC?B@BCCBBBACC
@KGTQS:00008:00355
ATATCGCGAGGGTATGGAAGACTCTATA
+
BB???BBCABA?BBAB@B@BBBBBBAAA
@KGTQS:00008:00357
TCTCTATGCGCTCCACATGTCTAAGGTA
+
CCCCBBBCCCCBB@CCAA???BBACACC
@KGTQS:00008:00358
ATCAGACACGGACACAGCAGAACACAC
+
BB>>@BCBAB?EBBBBBBB??>@CBBB
@KGTQS:00008:00363
CGTGTCTCTAGGCACAGGATTTTGTGTAG
+
=?BCCECCAAA@C@@@A>A@A@7@ACA=<
@KGTQS:00008:00364
AGCACTGTTGCTGTCACTAGTTACTTGT
+
BBBBCCBCCDDBCDBBBBCCC@CBB@>>
@KGTQS:00008:00365
TGATACGTTTCCTTCCTTAGTTACTTCAGTGC
+
BBB?=>;8809=B?C@C?C@A>ADCBCCBBBB
@KGTQS:00008:00367
TGATACGTCTCCTTCCTTAGTTACTTCA
+
CCCBAB@@ABB?BDCAC@BBB?BBB@CB
@KGTQS:00008:00368
TGATACGTCTCCTTCCTTAGTTACTTCA
+
@BB<9<DC<<=@B@B@C?BBB=@AB?AB
@KGTQS:00008:00371
TAGTATCAGCCTCGCCATGACGAAGGTATTCC
+
9@AA>BBB:469>@@8;<BB@@B5969?><?<
@KGTQS:00008:00372
ATATCGCGAGGGTATGGAAGACTCTATA
+
=@?@@@@AACEACEBB@CECCA@B@?>>
@KGTQS:00008:00377
TAGTATCAGCCTCGCCATGACGAAGGTATTCC
+
9944449;4/,11//78849;;;69A@99592
@KGTQS:00008:00383
ACGCTCGACATGCCCAGGTACAGGAG
+
BBA@=BB;<<@@@@:<9:<;@AC@A@
@KGTQS:00008:00384
TCTCTATGCGCTCCACATGTCTAAGGTTG
+
444//////87792///////44242484
@KGTQS:00008:00388
ACGAGTGCGTTCCCCATGTCGTAGGTACTC
+
ABBBBBBBA;2444,9??>@@ABD@CAAAB
@KGTQS:00008:00389
TGACCTTAGTTACTTCAGTGC
+
BB??>BECBB?BBB?B@BAAB
@KGTQS:00008:00392
TACTGAGCTACACACACAGAAAGATTGGT
+
B@@ADCD@@@BCECCCCCA@?<@@B@B@C
@KGTQS:00008:00394
ATATCGCGAGGGTATGGAAGACTCTATA
+
BBBABCBDCCD?CCDC?B@CCCBCABCB
@KGTQS:00009:00350
ACGAGTGCGTTCCCCATGTCGTAGGTACTC
+
ABBBBBBB@;2944,9?>@BCCCC@B;;;A
@KGTQS:00009:00352
TCTCTATGCGCTCCACATGTCTAAGGT
+
ADCCB@CBBB@@B@CCDB@@@AABFAC
@KGTQS:00009:00353
TAGTATCAGCCTCGCCATGACGAAGGTATTCC
+
BBBBBBCADA@BCBB?BBCDCBB@CCCBB?B@
@KGTQS:00009:00355
ATCAGACACGGACACAGCAGAACACAC
+
BA@ABBBBDB??B@B;;<AA@@CCB@A
@KGTQS:00009:00356
ATATCGCGAGGGTATGGAAGACTCTATA
+
BBAB=;;9444-9@99595499:>@@>7
@KGTQS:00009:00358
CGTGTCTCTAGGCACAGGATTTTGTGTAG
+
BBBBBCC?@?=;>>A@B?BBCC:AAB>>>
@KGTQS:00009:00360
CGTGTCTCTAGGCACAGGATTTTGTGTAG
+
BCCBEDCBC:::;BBBC>BBCD:CGBBB@
@KGTQS:00009:00363
CGTGTCTCTAGGCACAGGATTTTGTGTAG
+
BBBBBBDDDCB@BBBBC@BCCC:CEDDCC
@KGTQS:00009:00367
TGATACGTCTCCTTCCTAGTTACTTCA
+
CBBBA=99999<@>A@CDFC@BBB@CC
@KGTQS:00009:00369
TGATACTCTCCTTCCTTATTACTTCA
+
BAB@?@B@==;@==;A?@@=@CC?BC
@KGTQS:00009:00371
CGTGTCTCTAGGCACAGGATTTTGTGAT
+
CBBBBBDCCCC@CDBB;;;;;;07,--*
@KGTQS:00009:00372
ATCAGACACGGACACAGCAGAACACAC
+
BB??AAABBB?BBAABBEC@@@@BBCC
@KGTQS:00009:00374
ACGCTCGACATGCCCAGGTACAGGAG
+
AAA@ABBBCBBBDC>>>=@ABBCACC
@KGTQS:00009:00380
CGTGTCTCTAGGCACAGGATTTTGTGTAG
+
BCCCCB@@@DABBAAAB@BCCC:@AABBC
@KGTQS:00009:00381
ACGAGTGCGTACCCCATGTCGTAGGTACTC
+
AA?AABBBB>>=CC:C?@?BCCBB@A:<<C
@KGTQS:00009:00387
TCTCTATGCGCTCCACATGTCTAAGGT
+
BBABAADBBBBBA>ABA@>B?A=?B?;
@KGTQS:00009:00390
TACTGAGCTACACACACAGAAAGATTGGT
+
B===ABBA>==?BBBCCCECC?BBB@B@B
@KGTQS:00009:00394
ATATCGCGAGGGTATGGAAGACTCTAT
+
BB@@@@@DDDC@CCBB@C@BBBBBBBB
@KGTQS:00009:00396
ATCAGACACGGACACAGCAGAACACAC
+
BAAABA??BB>ABBCBBB?;96<B@@A
@KGTQS:00009:00397
TCTCTATGCGCTCCACATGTCTAAGGT
+
BBCCADACBCCBB@BCBBBBBCEAFDC
@KGTQS:00010:00354
TAGTATCAGCCTCGCCATGACGAAGGTATTCC
+
BBBBBBE@AABCC@A>ABC?BAA@A@DFC@C@
@KGTQS:00010:00357
AGCACTGTAGCTGTCACTAGTTACTTGT
+
BBBBAABCBBBA@@@ABAADC@BBB@CB
@KGTQS:00010:00358
ATCAGACACGGACACAGCAGAACACAC
+
A?@@BCABBB?BBBBBBBCBB?ACBBB
@KGTQS:00010:00362
ATCAGACACGGACACAGCAGAACACAC
+
BBAABBBBBB@BBBBCCCCBB@BCCBB
@KGTQS:00010:00363
ACGAGTGCGTTCCCCATGTCGTAGGTACTC
+
ABABBBBCBB;>=@6@?@@@@@>@=@<<<A
@KGTQS:00010:00364
ATATCGCGAGGGTATGGAAGACTCTAT
+
BBAAABBBBBC@CCBB@C@CBBBBBAB
@KGTQS:00010:00367
TCTCTATGCGCTCCACATGAGGTACTG
+
ACBABCCBBCCCB@BDDAA@A>??BBC
@KGTQS:00010:00370
TGATACGTCTCCTTCCTTAGTTACTTCA
+
BAABBAAA=?A@B@B@C@BBBABBC@CC
@KGTQS:00010:00372
TCTCTATGCGCTCCACATGTCTAAGGT
+
CGBECEF@AAACD@CECBBBCCC>A>A
@KGTQS:00010:00373
AGCACTGTAGCTGTCACTAGTTACTTGT
+
ABCCDBBBBBBBBBBBBBBCC@BBB@BB
@KGTQS:00010:00376
TGATACGTCTCCTTCCTTAGTTACTTCA
+
BBBBABBBBBB@C?B?B@CCC@BCB>AA
@KGTQS:00010:00377
ATATCGCGAGGGTATGGAAGACTCTAT
+
ABAABBCDDFDACCBA@C@CCBB@@@B
@KGTQS:00010:00379
TACTGAGCTACACACACAGAAAGATTGGT
+
B?=?BBBB?BBBBBCBA@9996;BB@C@B
@KGTQS:00010:00381
CGTGTCTCTAGGCACAGGATTTTGTGTAG
+
BBBBBB@DDBC?AAAAA@AABC:CEA==@
@KGTQS:00010:00384
AGCACTGTAGCTGTCACTAGTTACTTGT
+
<<DCCCBBBBBBBBAAAABBB?@@B>BB
@KGTQS:00010:00390
TCTCTATGCGCTCCACATGTCTAAGGT
+
BCCE@AADBDDBB@BBEBBB@AAACAD
@KGTQS:00010:00393
TCTACATGTCTAAGGTACTG
+
BAAA@ACACCCD?B@B?AAC
@KGTQS:00010:00397
ACGAGTGCGTTCCCCATGTCGTAGGTACTC
+
BBABBCBBBB@CCC:C=<<CCCBB>A;<<9
@KGTQS:00010:00399
CGTGTCTCTAGGCACAGGATTTTGTGTAG
+
;CCCCAAAAAA????8959999/99999@
@KGTQS:00011:00352
TCTCTATGCGCTCCACATGTCTAAGGT
+
@;9<999911///,///9499996959
@KGTQS:00011:00357
ATATCGCGGGGGTATGGAAGACTCTATA
+
CA?;9944444+4;ABCB@CCCGBBABA
@KGTQS:00011:00360
TGATACGTCTCCTTCCTTAGTTACTTCA
+
AAA?@BBBBBB>B@B@C@BBB@AAA@CC
@KGTQS:00011:00361
TACTGAGCTACACACACAGAAAGATTGGT
+
BBBCCCCBA?BBBBCCCB;998;BB@B@C
@KGTQS:00011:00365
ACGGTGCGTTCCCCATGTCGTAGGTACTC
+
>9814ABAC?CGE:==<1<@<11,////6
@KGTQS:00011:00367
TGATACGTCTCCTTCCTTAGTTACTTTA
+
BBA@AA@ABCC>B>B=@<>995999919
@KGTQS:00011:00368
TAGTATCAGCCTCGCCATGACGAAGGTATTCC
+
BBBBBCCCCC>AACCABHBBD@@>AAC@??A@
@KGTQS:00011:00369
ACGCTCGACATGCCCAGGTACAGGAG
+
B9:;BBCCCDCCBB=AA>@BB?A>=@
@KGTQS:00011:00370
ATCAGACACGGACACAGCAGAACACAC
+
BBAABB>@@B>?@?@@>C=997<AAAC
@KGTQS:00011:00372
TGATACGTCTTAGTTACTTCAGTGC
+
@@@ABBC<=;?B<<<<BCBBDBCA@
@KGTQS:00011:00381
ACGCTCGACATGCCCAGGTACAGGAG
+
BBBBBBBCCCB;;;89>>BBCCC@BB
@KGTQS:00011:00382
TACTGAGCTACACACACAGAAAGATTGGT
+
BBB@B@@;;;>>>@A@AB99909?>5;:<
@KGTQS:00011:00390
ACGCTCGACATGCCCAGGTACAGGAG
+
B?>?BAAABDCCCCB@@@ABBBDADC
@KGTQS:00011:00391
TGATACGTCTCCTTCCTTAGTTACTTCA
+
BBBABBBBBBB@C@B@B@BCB@BBB@BB
@KGTQS:00011:00394
TCTCTATGCGCTCCACATGTCTAAGGT
+
BADB::>BBCCCBBCCCBCC@AABDAC
@KGTQS:00011:00395
TCTCTATGCGCTCCACATGTCTAAGGT
+
CBBCADBBBBB=?@CCCBABBBAACAC
@KGTQS:00011:00397
ATCAGACACGGACACAGCAGAACACAC
+
9;CBCCCBBA@BCBACCCD;98;BA>B
@KGTQS:00012:00351
TCTCTATGCGCTCCACATGTCTAAGGT
+
;;;CCDDAACCCC@CCCAAA@BC?C=>
@KGTQS:00012:00354
AGCACTGTAGCTGTCACTAGTTATTTGT
+
BBBBBBBBBBBAAABBBCDCDDBAC@CE
@KGTQS:00012:00356
TGATACGTCTCCTTCCTTAGTTACTTCA
+
BB???BCBAAA@D@C@CABBB@??A@BC
@KGTQS:00012:00362
ATATCGCGAGGGTATGGAAGACTCTATA
+
BBBBBBAAABB>CCBB?A=ABBBBBAAA
@KGTQS:00012:00363
TCTCTATGCGCTCCACATGTCTAAGGT
+
11/88/9<AAEACBCDDBBBCCE@EAC
@KGTQS:00012:00365
TCTCTATGCGCTCCACATGTCTAAGGT
+
BBCCBCDCCDA?A@CCDBAAACEACAD
@KGTQS:00012:00369
ACGCTCGACATGCCCAGGTACAGGAG
+
AB?BB??:<=CBBB@<;8<A@@B><<
@KGTQS:00012:00370
AGCACTGTAGCTGTCACTAGTTACTTGT
+
<@CFDB@BAAAAAAAAAAADDBBBB?BB
@KGTQS:00012:00371
ATATCGCGAGGGTATGGAAGACTCTATA
+
BBBBBB@B;996;@@@>C?BFCCCC@A@
@KGTQS:00012:00377
AGCACTGTAGCTGTCACTAGTTACTTGT
+
<CDDBBBCBBBB=>=BBBBCCABBB@BB
@KGTQS:00012:00378
TGATACGTCTCCTTCCTTAGTTACTTCA
+
BBBBBBDCCBB?B@C@C?BBB@A887/-
@KGTQS:00012:00379
TACTGAGCTACACACACAGAAAGATTGGT
+
B>>?BBCCAA@ABBCBB;444-9>B@G@B
@KGTQS:00012:00384
AGCACTGTAGCTGTCACTAGTTACTTGT
+
ABCCDBBBBBBBBBBBBBBDEABBB?BB
@KGTQS:00012:00387
TACTGAGCTACACACACAGAAAGTTTGGT
+
CBBBBBCB@@BBBBCCDA944-48=9>>B
@KGTQS:00012:00389
TGATACGTCTCCTTCCTTAGTTACTTCA
+
BBBBBBBBBBB?B@BBC@>??@?AA@CC
@KGTQS:00012:00394
ATATCGCGAGGGTATGGAAGACTCTATA
+
BB???BBDBBB=CDCC@B@BEBBBB>66
@KGTQS:00012:00399
CGTGTCTCTAGGCACAGGATTTTGTGTAG
+
CCBBBBCDDBA@BABBC@BAAA9?==@=@
@KGTQS:00013:00350
TAGTATCAGCCTCGCCATGACGAAGGTATTCC
+
9948>>>999<==?@@BC<<<BB>@:@99242
@KGTQS:00013:00351
ACGAGTGCGTTCCCCATGTCGTAGGTACTC
+
BBBBBBBB>;2444,9??>ACB@@=@@@AB
@KGTQS:00013:00352
ACGAGTGCGTTCCCCATGTCGTAGGTACTC
+
BBBBBBBB@;2444,9?@ACCCCCAB@AAB
@KGTQS:00013:00357
TACTGAGCTACACACACAGAAAGATTGGT
+
@??BCCCBAABBBBCBB@9996;ABBD>B
@KGTQS:00013:00360
TGATACGTCTCCTTCCTTAGTTACTTCA
+
BBBBBBBBBBB@BBB@C?B?A@AAA@AA
@KGTQS:00013:00362
TGATACGTCTCCTTCCTTAGTTACTTCA
+
A@@@BBBB???@BACAC@BBB@BBB@EC
@KGTQS:00013:00367
CGTGTCAGGCACAGGATTTTTGTGTAGAGGC
+
BBDBED::64B?99599999,999@CEEB@A
@KGTQS:00013:00372
ATATCGCGAGGGGATGGAAGACTCTATA
+
BAABBBB@9944,9AB?C@CCCDBB@@;
@KGTQS:00013:00374
ATATCGCGAGGGTATGGAAGACTCTATA
+
BBAAAABBBCCAEEBA@CBBBBBBB>>>
@KGTQS:00013:00375
AGCACTGTAGCTGTCACTAGTTACTTGT
+
ABBBCBCDAABC@AABBCDDE@EDB?BB
@KGTQS:00013:00376
ATCAGACACGGACACAGCAGAACACAC
+
BBBBBB??AC?BBC;;<DCCB@BB@@@
@KGTQS:00013:00381
TCTCTATGCGCTCCACATGTCTAAGGT
+
ABBBAGCBB;;<B?ABCB@@;<<:<:<
@KGTQS:00013:00385
ACGCTCGACATGCCCAGGTACAGGAG
+
BBBBBBBCB@?;;;8;C@C??@B@CB
@KGTQS:00013:00386
ATATCGCGAGGGTATGGAAGACTCTATA
+
BBAAAAABBBC?CB?B@CBBBBBAAA??
@KGTQS:00013:00389
TGATACGTCTCCTTCCTTAGTTACTTCA
+
BB@BBBBBAAB@B@B?@?>?AABBB?BB
@KGTQS:00013:00391
ATATCGCGAGGGTATGGAAGACTCTATA
+
BBBBBBBBAAB>CCCC?A?ACBBBAABA
@KGTQS:00013:00393
ATATCGCGAGGGTATGGAAGACTCTATA
+
BB@@?@@A;;;7<AAB@CCCCCBBB@;;
@KGTQS:00013:00397
AGCACTGTAGCTGTCACTAGTTACTTGT
+
;;;BB=@CBABBAAACCCCCEACDC?BB
@KGTQS:00014:00353
TCTCTATGCGCTCCACATGTCTAAGGT
+
AABDBCCBBBBBB@BAAAABBCEAC::
@KGTQS:00014:00354
CGTGTCTCTAGGCACAGGATTTTGTGTAG
+
ACC@@?A@@AA>A@@@@?BAAA7<<<BBB
@KGTQS:00014:00356
ATATCGCGAGGGTATGGAAGACTCTAT
+
@BAA@B@@AAA:@@>>6969>9>:;7;
@KGTQS:00014:00358
TAGTATCAGCCTCGCCATGACGAATGC
+
BBBBBBBACB@BB998;CB?;=929//
@KGTQS:00014:00360
ATCAGACACGGACACAGCAGAACACAC
+
AB@@ABBBBB?ABBBBBBABA>BBBBB
@KGTQS:00014:00365
AGCACTGTAGCTGTCACTAGTTACTTGT
+
ACEDBBCCCCCCCAAACCBAA=@BB=AA
@KGTQS:00014:00368
AGCACTGTAGCTGTCACTAGTTACTTGT
+
;@@@AB@?9444944;>>9942989249
@KGTQS:00014:00372
TCTCTATGCGCTCCCACATGTCTAAGGT
+
98444449@>9999-4998;@B996959
@KGTQS:00014:00380
ACGCTCGACATGCCCAGGTACAGGAG
+
BBABABAACCCDCC@DC@CBCBC@A@
@KGTQS:00014:00381
TAGTATCAGCCTCGCCATGACGAAGGTATTCC
+
CBBBBBC@AA@AB?@>?CCCBBD@C@CBB@C@
@KGTQS:00014:00382
ACGCTCGACATGCCCAGGTACAGGAG
+
BA@@BBBBBCCCCC>BB>AACCC@CC
@KGTQS:00014:00383
ATATCGCGAGGGTATGGAAGACTCTATA
+
>>B@8>@>944-44442424444:3333
@KGTQS:00014:00388
TCTCTATGCGCTCCACATGTCTAAGGT
+
@AAB9:<AA@AAB@AAABBBCCCAD?A
@KGTQS:00014:00395
TGATACGTCTCCTTCCTTAGTTACTTCA
+
BCBBBBDBAAB?B@C@C@CCB@BBA@CB
@KGTQS:00014:00398
TACTGAGCTACACACACAGAAAGATGGT
+
@@@BAABA@@BBBBC?:;444-9>>@@C
@KGTQS:00015:00350
ACGCTCGACATGCCCAGGTACAGGA
+
::C44444444444-44249///,,
@KGTQS:00015:00351
ATATCGCGAGGGTATGGAAGACTCTAT
+
CDCBBBCCDDDABA@@8989A@;4734
@KGTQS:00015:00352
AGCACTGTAGCTGTCACTAGTTACTTGT
+
AABBBBBCEEBB?@@BBBCBCAECB@BB
@KGTQS:00015:00356
ATCAGACACGGACACAGCAGAACACAC
+
?@CB;:;CCB??AACA4:<9959999A
@KGTQS:00015:00362
CGTGTCTCTAGGCACAGGATTTTGTGTAG
+
CBDB@@ABCD@9;;@@@@A?@@69<9@@A
@KGTQS:00015:00364
ACGAGTGCGTTCCCCATGTCGTAGGTACTC
+
BB>BBBBBBB@CBA9>:;;@@@?A>A<<<H
@KGTQS:00015:00365
TAGTATCAGCCTCGCCATGACGAAGGTATTCC
+
ABCCDCCBEA?AB@?=ABBBC@@>@@BCC@C@
@KGTQS:00015:00366
ATCAGACACGGACACAGCAGAACACAC
+
?@@C99;CA@=@B@@@ABB;<;<CCCC
@KGTQS:00015:00371
TCTCTATGCGCTCCACATGTCTAAGGT
+
BBCCAABGCCCBB@DCCB@A?CBBCAA
@KGTQS:00015:00375
CGTGTCTCTAGGCACAGGATTTTGTGTAG
+
BBBDCDDAA??=@BCCCACBBC:BDA@@C
@KGTQS:00015:00377
ACGCTCGACATGCCCAGGTACAGGAG
+
BBBBBBBCCEDAAA=?>=?BCCD@CC
@KGTQS:00015:00383
ATATCGCGAGGGTATGGAAGACTCTATA
+
BBABABBBBCC?D:<:AEACCCBBAAAA
@KGTQS:00015:00384
ACGCTCGACATGCCCAGGTACAGGAG
+
B@AABBBCB@?9996;==BCCCC@CC
@KGTQS:00015:00385
AGCACTGTAGCAGTCACTAGTTACTTGT
+
ABBCBBBA?ACBCDDCDECAB?BCC@CD
@KGTQS:00015:00388
TACTGAGCTACACACACAGAAAGATTGGT
+
A@?BBBCB@ABBBAAAA?4496;BB@C@B
@KGTQS:00015:00391
TACTGAGCTACACACACAGAAAGATTGGT
+
B???BCAA@BBBBBCCC@9996;=@@C@C
@KGTQS:00015:00395
ATCAGACACGGACACAGCAGAACACACA
+
BB??ABBBBB@BD@@ABDCCC@BBBBCC
@KGTQS:00015:00399
ATCAGACACGGACACAGCAGAACACAC
+
@>??==;@@B@BBBBCABB;9:;CBBC
@KGTQS:00016:00352
CGTGTCTCTAGGCACAGGATTTTGTGTAG
+
CBBBBABBDCB@BBBBDBDBB?9:::AAA
@KGTQS:00016:00353
ATATCGCGAGGGTATGGAAGACTCTATA
+
BB???BCDCCD@CCBB@CBCBBABBBB@
@KGTQS:00016:00354
TAGTATCAGCCTCGCCATGACGAAGGTATTCC
+
BBBBBCCCCB?BBBB?BBAAB@@>ABCCC@B@
@KGTQS:00016:00355
TCTCTATGCGCTCCACATGTCTAAGGT
+
=@B@AACECCCCE@;<<ABACDBBCC<
@KGTQS:00016:00360
TAGTATCAGCCTCGCCATGACGAAGGTATTCC
+
CBB9:>EBCB@?B998;@BCBBB@B?CCD@B@
@KGTQS:00016:00369
ACGAGTGCGTTCCCCATGTCGTAGGTACTC
+
AABBBBB@442999/9@>>9<<>A>A>==C
@KGTQS:00016:00375
ATCAGACACGGACACAGCCACAGAC
+
=@@?@BC@@A>@@??>9959>?>AA
@KGTQS:00016:00378
ACGAGTGCGTTCCCCATGTCGTAGGTACTC
+
BBBBBBBDBA6994,9?>@BBBBC@CAAAB
@KGTQS:00016:00379
TAGTATCAGCCTCGCCATGACGAAGGTATTCC
+
ABB@?@BAA@<>>>@=@BBCDCC@B@CCC@C@
@KGTQS:00016:00381
ATATCGCGAGGGTATGGAAGACTCTATA
+
BABBA?=A@@@<@BBC>A?ACBBBBADB
@KGTQS:00016:00385
TACTGAGCTACACACACAGAAAGATTGGT
+
B???BBAA>AAA@@CCB@9996;@@@C@B
@KGTQS:00016:00388
TGATACGTCTCCTTCCTTAGCTTCAGTGC
+
BCBAB?BBBBB?B@B@D@BBBB@BCCDCB
@KGTQS:00016:00393
ATCAGACACGGACACAGCAGAACACAC
+
BB@AABBAAA@BBBBBDCCBB?AAABB
@KGTQS:00016:00395
CGTGTCTCTAGGCACAGGATTTGTGTAG
+
999999?>A9<69@@9969991999444
@KGTQS:00016:00396
AGCACTGTAGCTGTCACTAGTTACTTGT
+
ABCCDBADBBBBBBBBBBCCCADDB@BC
@KGTQS:00017:00351
TAGTATCAGCCTCGCCATGACGAAGGTATTCC
+
BBAAABCBBA?A>:96;@@>>9429<?@@=A>
@KGTQS:00017:00353
AGCACTGTAGCTGTCACTAGTTACTTGT
+
BBBBDDCCBBBCBBBBBBBDDBBBB>BB
@KGTQS:00017:00354
CGTGTCTCTAGGCACAGGATTTTGTGAG
+
8-,,,,,/9=@ABBCDCAAA>>4>9994
@KGTQS:00017:00355
ACGCTCGACATGCCCAGGTACAGGAG
+
A?>?BBBBCCCAAA=AA>ABCCDBA@
@KGTQS:00017:00362
ATCAGACACGGACACAGCAGAACACAC
+
A@BBBBCB@@=@@@B<<<C@A=ACGAB
@KGTQS:00017:00364
ATCAGACACGGACACAGCAGAACACAC
+
A;;>BBBAAB?BBBCBCBBCC@BBAAB
@KGTQS:00017:00368
ACGAGTGCGTTCCCCATGTCGTAGGTACTC
+
AA??ABB?=:2444,9?>@BCCCC@C;<<<
@KGTQS:00017:00370
CGTGTCTCTAGCACATGATTTATGTAG
+
8998449811//,/////88+/////4
@KGTQS:00017:00374
AGCACTGTAGCTGTCACTAGTTAATTGT
+
BBBBCBCA=AB@@@AB?>@995969699
@KGTQS:00017:00377
AGCACTGTAGCTGTCACTAGTTACTTGT
+
@BCCCAABAABB?AABDDBBEACCC@BB
@KGTQS:00017:00378
ACGCTCGACATGCCCAGGTACAGGAG
+
??BBBB=AACC@?@>?C@BBBCC@DB
@KGTQS:00017:00380
TACTGAGCTACACACACAGAAAGATTGGT
+
CCCBDCEBBBBEBBCCCBBA@=BAA@B@B
@KGTQS:00017:00385
TGATACGTCTCCTTCCTTAGTTACTTCA
+
BBB@AACC@A@@B@B@C@BBB@BBB@BB
@KGTQS:00017:00386
ATATCGCGAGGGTATGGAAGACTCTATA
+
BBAA???CCCC?CAAA@CBCBBBAAAAB
@KGTQS:00017:00389
ATATCGCGAGGGTATGGAAGACTCTATA
+
BB:;;BBBDCH@DCAA@DFBABBDNBB:
@KGTQS:00017:00390
ACGAGTGCGTTCCCCATGTCGTAGGGTACTC
+
98799:444899;>6=:4/86////+////4
@KGTQS:00017:00391
CGTGTCTCTAAGCACAGGATTTTGTGTAG
+
BBBBCCDCAAA@BBCBB@BCCC:@DABBE
@KGTQS:00017:00392
TACGAAAGGTATTCC
+
8@@111+/,///785
@KGTQS:00017:00396
CGTTGTCTCTAGGCACAGGATTTTGTGTAG
+
;11,////9::;?A999A@ADBB4999=99
@KGTQS:00017:00397
TAGTATCAGCCTCGCCATGACGAAGGTATTCC
+
ABBBBCC@AABBBBA?BBAB?::8<@CCEACA
@KGTQS:00017:00398
ATATCGCGGGGGGTATGGAAGACTCTATA
+
BB?99;444444(8>@ACCBEEGCCBBBB
@KGTQS:00018:00350
AGCACTGTAGCTGTCACTAGTTACTTGT
+
@ACCBBBEBBAB?AABBBDCCACBB?BB
@KGTQS:00018:00354
TGATACGTCTCCTTCCTTAGTTACTTCA
+
BBCBBBCBB?A>BBB@C@?AA=@BB@BB
@KGTQS:00018:00355
ATCAGACACGGACACAGCAGAACACAC
+
BBBBBAABBB@BCBBDCECCC?BBBBB
@KGTQS:00018:00356
ATCAGACACGGACACAGCAGAACACAC
+
:<<AA@>99958=@@44:866;;1///
@KGTQS:00018:00357
AGCACTAGCTGTCACTAGTTACTTGT
+
@CCCBBDBB@AABBBBECC@BAB@CB
@KGTQS:00018:00358
TGATACGTCTCCTTCCTTAGTTACTTCA
+
>998AABBA@?@C?A@B?@@C@;<>@CB
@KGTQS:00018:00361
TACTGAGCTACACACACAGAAAGATTGGT
+
BBBCCBCBABBBBBB@;;444-9@@=DAC
@KGTQS:00018:00362
TGATACGTCTCCTTCCTTAGTTACTTCA
+
BB@@BBBCAAA@C@C@C@AAA@BBB@BB
@KGTQS:00018:00365
ACGCTCGACATGCCCAGGTACAGGAG
+
BBBBBBCCBD@99969=>=BCCCACC
@KGTQS:00018:00369
TAGTATCAGCTCGCCATGACGAAGGTATTCC
+
BABBBCCCCBBBBBABBBBBBC@C@@?A@CA
@KGTQS:00018:00377
ATCAGACACGGACACAGCAGAACACAC
+
BBAA@BBBB@@BBBBBBCB??=@BBBD
@KGTQS:00018:00384
CGTGTCTCTAGGCACAGGATTTTGTGTAG
+
BBBBBBDBCEC?AAAAB?EBCB:?A@>>@
@KGTQS:00018:00387
TGATACGTCTCCTTCCTTAGTTACTTCA
+
BBBBBBBB??=@A@B?@@>??@BBB@BC
@KGTQS:00018:00389
ATCAGACACGGACACAGCAGAACACAC
+
BAAABBB@A@@BC?A@ABB9;7<B@@A
@KGTQS:00018:00393
CGTGTCTCTAGGCACAGGATTTGATGTAGA
+
4444/////8878?8667///+////,00,
@KGTQS:00018:00397
TACTGAGCTACACACACAGAAAGATTGGT
+
@@BCBBAA@BBCBCCCD@ABB:>995959
@KGTQS:00018:00399
TACTGAGCTACACACACAGAAAGATTGGT
+
BBBBBBBA@A@ABBCBA@444-9>>=B@C
@KGTQS:00019:00356
TGATACGTCTCCTTCCTTAGTTACTTCA
+
BB@ABBBA===@B@C@C?BBB@AAA@CC
@KGTQS:00019:00358
TACTGTGCTACAACACACAGAAAGATTGGT
+
?@B@AACA@AAAACBCBBD===<@>B@C@B
@KGTQS:00019:00365
CGTGTCTCTAGGCACAGGATTTTGTGTAG
+
BCCBBABAAA@=9989959@@@4CGAAAC
@KGTQS:00019:00370
TACTGAGCTACACACACAGAAAGATTGGT
+
BBBBDDC@??BBBBBCDA;998;@B?B?B
@KGTQS:00019:00371
TACTGAGCTACACACACAGAAAGATTGGT
+
BAAGCDC@AACBBBCECCA@>:@==>B?B
@KGTQS:00019:00372
ATCAGACACGGACAAAGCAGAACACAC
+
9:;?A@@@BB?;<;E@CCBBCCHBBBB
@KGTQS:00019:00374
ACGAGTGCGTTCCCCATGTCGTAGGTACTC
+
BBAABBBBBB8944,9999ACBBB@C<>>A
@KGTQS:00019:00376
ATCAGACACGGACACAGCAGAACACAC
+
BA@@??>BBB@BBBBBAECAB?BCCBB
@KGTQS:00019:00378
ATCAGAAACGGACACAGCAGAACACAC
+
BB??9996;@?ABBCBBAEA@=ACB@@
@KGTQS:00019:00381
TACTGAGCTACACACACAGAAAGATTGGT
+
??=BBCCA@???BBCBDC99969>:?B@C
@KGTQS:00019:00383
TGATACGTCTCCTTCCTTAGTTACTTCA
+
BBBBBBBBAAB@C?B?CAABBBCCC@BB
@KGTQS:00019:00384
AGCACTGTAGCTGTCACTAGTTACTTGT
+
>ABCCBCDEEABBBB?@BA;929>>;>>
@KGTQS:00019:00385
TGATACGTCTCCTTCCTTAGTTACTTCA
+
BBBABBBB?BA@C@C?B?ABBABBB@BE
@KGTQS:00019:00386
TGATACGTCCCGACTGCCCATAGAAAGGCTGAG
+
@BBCBBBBBB>CCCCCCD>D<;===:==?@@@@
@KGTQS:00019:00387
AGCACTGTAGCTGTCACTAGTTACTTGT
+
AACDDCBD???BBCCBBBCCC@BBBEBB
@KGTQS:00019:00389
CGTGTCTCTAGGCACAGGATTTTGTGTAG
+
AAAA>>@BBCDBB?@=>@CCCC::::BBC
@KGTQS:00019:00390
AGCACTGTAGCTGTCACTAGTACTTGT
+
BBCCCCCBCCCCBCBBBBB@CB@B>=?
@KGTQS:00019:00395
ATATCGCGAGGGTATGAAGAAGC
+
BABBA>;;911+1><--+--***
@KGTQS:00020:00352
CGTGTCTCTAGGCACAGGATTTTGTGTAG
+
>AABBBCDDBB@B;:88,1111+1;;<;C
@KGTQS:00020:00355
ACGAGTGCGTTCCCCATGTCGTAGGTACTC
+
CB>@@DCDDB@BCC:CA@?=@@88599999
@KGTQS:00020:00365
ACGCTCGACATGCCCAGGTACAGGAG
+
@@ABBCBCCAA???<>B@BBBBC@A@
@KGTQS:00020:00373
TACTGAGCTACACACACAGAAAGATTGGT
+
449;>>9=?@@;;<>??@99919485424
@KGTQS:00020:00374
TAGTATCAGCCTCGCCATGACGAAGGTATTCC
+
BBBCBBCBAA<@?;;9;CCDCBB@CBCCC?B@
@KGTQS:00020:00376
ATCAGACACGGACACAGCAGAACACAC
+
BBBB??>BBB@ABCBD@A@CC?CBBBC
@KGTQS:00020:00379
ACGAGTGCGTTCCCCATGTCGTAGGTACTC
+
CCCBABBB@;2444,9999@AA@A<?999@
@KGTQS:00020:00384
ATATCGCGAGGGTATGGAAGACTCTATA
+
BB??ABBBCCC>BCCD@C@BBBBBAAAA
@KGTQS:00020:00388
CGTGTCTCTAGGCACAGGATTTTGTGTAG
+
BBCCCBBAAAC@CBB>;<9994,9CDBCC
@KGTQS:00020:00394
CGTGTCTCTAGGCACAGGATTTTGTGTAG
+
BBBAAADDCCC@BBBBCBBCCB9BCA?>B
@KGTQS:00020:00396
ATCAGACACGGACACAGCAGAACACAC
+
@@CCBBBBBC@BBAAABCAAA@BECCC
@KGTQS:00021:00353
TGATACGTCTCCTTCCTTAGTTACTTCA
+
CCBBBBCBAAA@B?C@CC>@@?@@@>@>
@KGTQS:00021:00354
ATCAGACACGGACACAGCAGAACACAC
+
BA@@ACCBBB?BDDCBADBCC@BBBCC
@KGTQS:00021:00355
AGCACTGTAGCTGTCACTAGTTACTTGT
+
ABCCCCCDBCDABAA@A@ACD?CBCCCB
@KGTQS:00021:00356
TCTCTATGCGCTCCACATGTCTAAGGT
+
BBBC@DACBBBBB@CCDCBBBCEAF?A
@KGTQS:00021:00365
AGCACTGTAGCTGTCACTAGTTACTTGT
+
ABBBBBCBAABBBBCBBBBCCBBBB@BD
@KGTQS:00021:00367
ACGAGTGCGTTCCCCATGTCGTAGGTACTC
+
A?<?ABCBB@6944,9?@@BCB@A?A;<<@
@KGTQS:00021:00368
TAGTATCAGCCTCGCCATGACGAAGGTATTCC
+
BBBCBCC<=<@AB@A=@CB=@?@=ACBCCBC@
@KGTQS:00021:00369
TAGTATCAGCCTCGCCATGACGAAGGTATTCC
+
BBCBBACADB@BB@?=@BBAA?@>ABCCC?A?
@KGTQS:00021:00375
CGTGTCTCTAGGCACAGGATTTTGTGTAG
+
AAAABBCBBBC@CBCCB@BDCD:CCDBBB
@KGTQS:00021:00385
ATCAGACACGGACACAGCAGAACACAC
+
B@AABBBBBB@CCBB;<<BAA=@@BBB
@KGTQS:00021:00389
TACTGAGCTACACACACAGAAAGATTGGT
+
BBAA@@@B?BBBBBDA;;444-9>BAC@B
@KGTQS:00021:00396
TGATACGTCTCCTTCCTTAGTTACTTCA
+
AAAABBBB>>?AC?B?CABBC@A??@AA
@KGTQS:00021:00398
TACTGAGCTACACACACAGAAAGATTGGT
+
BAAADDFBABABBEDCDDBBB=@?B>B>@
@KGTQS:00022:00351
AGCACTGTAGCTGTCACTAGTTACTTGT
+
@ACGCBBBBBBBBCBBBBBCCACCB?AA
@KGTQS:00022:00360
TGATACGTCTCCTTCCTTAGTTACTTTA
+
BBBABBBBAAA?B@B@C@BB;98///,/
@KGTQS:00022:00382
ACGCTCGACATGCCCAGGTACAGGAG
+
ABBBBBBBCCCAAA=AA>B?@AD@CB
@KGTQS:00022:00385
CGTGTCTCTAGGCACAGGATTTTGTGTAG
+
BB?@@AAAAGC@A@@B@59999/9?944=
@KGTQS:00022:00387
TCTCTATGCACTCCACATGTCTAAGGT
+
9==>?>99994992;;D;99@996969
@KGTQS:00022:00392
AGCACTGTAGCTGTCACTAGTTACTTGT
+
<=DCBBBCCBCB?A?BBBBDCACBB>@@
@KGTQS:00022:00396
ATATCGCGAGGGTATGGAAGACTCTATA
+
BBBB@@@DBCC@CDCB@CABBBBBBB99
@KGTQS:00023:00351
ATATCGCGAGGGTATGGAAGACTCTATA
+
BBBBABCCCCB=BCDC>AAACCCCCBBA
@KGTQS:00023:00353
TCTCTATGCGCTCCACATGTCTAAGGT
+
AABCBBCBBBB?B@CBB??BAABBEEB
@KGTQS:00023:00355
ACGAGTGCGTTCCCCATGTCGTAGGTACTC
+
BBB@@ABCB@6994,99;;ACC@B>@<<<A
@KGTQS:00023:00359
TAGTATCAGCCTCGCCATGACGAAGGTATTCC
+
CBCBBCC;:<?AB@@=@CB99<A=@@@@@?AA
@KGTQS:00023:00360
TCTCTATGCGCTCCACATGTCTAAGGT
+
BBBBBBBBCCBBB@CCDBBBABBBD@C
@KGTQS:00023:00361
ATCAGACACGGACACAGCAGAACACAC
+
AB@@ABBBBB?ABAABBGBBCACCCBB
@KGTQS:00023:00367
CGTGTCTCTAGGCACAGGATTTTGTGTAG
+
@AAAAAB@@A@?BB@BB@BBBC:CEBBBB
@KGTQS:00023:00380
TACTGAGCTACACACACAGAAAGATTGGT
+
??>BBBBAA??@@BCBB;444-9???C@C
@KGTQS:00023:00381
AGCACTGTAGCTGTCACTAGTTACTTGT
+
ABBBDCCDAAACCCCBBBCCC?BBC?@;
@KGTQS:00023:00386
AGCACTGTAGCTGTCACTAGTTACTTGT
+
BBCCCBBDBBBBAAAAAABBDBAAA>BB
@KGTQS:00023:00388
TGATACGTCTCCTTCCTTAGTTACTTCA
+
CBBABBCBBBCCF@B@B@AAB@CDC@CE
@KGTQS:00023:00392
TCTCTATGCGCTCCACATGTCTAAGGT
+
BBCB@AACBBB@@@BACBBBBBCBD@C
@KGTQS:00023:00395
TCTCTATGCGCTCCACATGTCTAAGGT
+
ABBBCBBCEDCBB@BCDBBBBBEBF@B
@KGTQS:00023:00397
ATATCGCGAGGGTATGGAAGACTCTATA
+
@?499>99944-444424:==>??;>?@
@KGTQS:00023:00398
TCTCTATGCGCTCCACATGTCTAAGGT
+
BBBBDCCCBBBBB@CDBABB@@ABC@A
@KGTQS:00024:00350
ATATCGCGAGGGTATGGAAGACTCTATA
+
?>BBBBBBBCC@CCBA@CBCBBBBB?>?
@KGTQS:00024:00352
ATATCGCGAGGGTATGGAAGACTCTATA
+
BBBBBBABCBBACBAB@E@BBBBBBAAA
@KGTQS:00024:00353
CGTGTCTCTAGGCACAGGATTTTGTGTAG
+
=CCCCBBCCCB@BBBBCABBBA9???99:
@KGTQS:00024:00357
ACGCTCGACATGCCCAGGTACAGGAG
+
??>BBBBCB@@9996;B?CCCCCCCC
@KGTQS:00024:00362
ACGAGTGCGTTCCCCATGTCGTAGGTACTC
+
BBBBBBCBB@=@@@6@<<;@AA>>;>9999
@KGTQS:00024:00364
TGATACGTCTCCTTCCTTAGTTACTTCA
+
?@?ABBCBBBA?A@EAC@BBB?BBB@BB
@KGTQS:00024:00375
TACTGAGCTACCACACACAGAAAGATTGGT
+
A@;<<@@9999289444444495988,/,/
@KGTQS:00024:00379
CGTGTCTCTAGGCACAGGATTTTGTGTAG
+
BBBBCDCADAAACBCBB>BAA92999>99
@KGTQS:00024:00383
ATATCGCGAGGGTATGGAAGACTCTATA
+
BB@AAABBDDC>DCCC>AAACCCCBBBB
@KGTQS:00024:00386
TAGTATCAGCCTCGCCATGACGAAGGTATTCC
+
BBBCBBC@AAABB9:9;BBCB?@>@BDBD@CB
@KGTQS:00024:00393
ACGCTCGACATGCCCAGGTACAGGAG
+
ABBBBAAACCCCCC@BC?BABADABB
@KGTQS:00024:00394
TAGTATCAGCCTCGCCATGACGAAGGTATTCC
+
C;><CCD@A@@A;;<ACBBCB@=6:8<@>=AA
@KGTQS:00024:00395
ACGCTCGACATGCCCAGGTACAGGAG
+
BBBBB???BBBCCCA??>??@@C@;;
@KGTQS:00024:00396
ACGCTCGACATGCCCAGGTACAGGAG
+
;B?@?999999999-9><>>;;<799
@KGTQS:00024:00398
ACGAGTGCGTTCCCCATGTCGTAGGTATC
+
>>?BAACCCC@CCF:BC999444424498
@KGTQS:00024:00399
ACGAGTGCGTTCCCCATGTCGTAGGTACTC
+
BBABBBBBBE?ADD:CAA@@@@>><>9999
@KGTQS:00025:00352
TAGTATCAGCCTCGCCATGACGAAGGTATTCC
+
BBBBBBCBBB?>A:98;CCBBBB@BABBBBE?
@KGTQS:00025:00358
TAGTATCAGCCTCGCTGACGAAGGTATTCC
+
BBBAABDCDB@BBBDDBBAAA?B?CBB?B?
@KGTQS:00025:00364
ATATCGCGAGGGTATGGAAGACTCTATA
+
BBBBBBBCCDD>CCCC@C@BBBBBA>@@
@KGTQS:00025:00365
ATCAGACACGGACACAGCAGAACACAC
+
BBBABDABBB@BBBCBBBCBB@BABBA
@KGTQS:00025:00372
TACTGAGCTACACACACAGAAAGATTGGT
+
BB@BB@BBBBA???C;;;444-9>>;ABD
@KGTQS:00025:00375
TCTCTATGCGCTCCACATGTCTAAGGT
+
BBCCBBCAAABBB?BBCBB??@ABFAA
@KGTQS:00025:00376
ACGAGTGCGTTCCCCATGTCGTAGGTACTC
+
=>:;:;;9AB@BDC:BDBA@9999499498
@KGTQS:00025:00382
ATCAGACACGGACACAGCAGAACACAC
+
B><@@BBBB@?BBBBBECCA@@@CBBB
@KGTQS:00025:00388
TAGTATCAGCCTCGCCATGACGAAAGTATTCC
+
B@@:>>////768=??B>>>7::7,1/8::>;
@KGTQS:00025:00391
TACTGAGCTACACACACAGAAAGATTGGT
+
1//664;49?9499=?:;<8=+-,,*,*/
@KGTQS:00025:00395
CGTGTCTCTAGGCACAGGATTTTGTGTAG
+
BCCCBBCBBBB@EBB?B@BCBB:AEA@==
@KGTQS:00025:00396
TCTCTATGCGCTCCACATGTCTAAGGT
+
BBBBBBCCCBBAB?BC?==>9996969
@KGTQS:00026:00350
ACGCTCGACATGCCCAGGTACAGGAG
+
ABABACCCCCCBCD?CB?BBCCC@CC
@KGTQS:00026:00353
TACTGAGCTACACACACAGAAAGATTGGT
+
AAAAABC?????BCCCCB???<?BBAB@B
@KGTQS:00026:00356
AGCACTGTAGCTGTCACTTTGTGTGCA
+
@CEF?AAECCBBBBCBCCC>@A@EDCC
@KGTQS:00026:00360
ATCAGACACGGACACAGCAGAACACAC
+
BCCB;<<DCEBC=<@CCD<<<?BCBCB
@KGTQS:00026:00362
AGCACTGTAGCTGTCACTAGTTACTTGT
+
@@CHCBBCBBBBBBBBBBBCCABBB@BB
@KGTQS:00026:00364
TCTCTATGCGCTCCACATGTCTAAGGT
+
BCBBAAACCCCCB@CDDBAABBBACAC
@KGTQS:00026:00367
TGATACTCCTTCCTTAGTTACTTCAGTGC
+
BCBABBDD?B?A@D@CD@>ACB@;<<CBB
@KGTQS:00026:00369
TGATACGTCTCCTTCCTTAGTTACTTCA
+
AAAAABBBBAAAA@BAC@BBB@BBC@CC
@KGTQS:00026:00374
ATCAGACACGGACACAGCAGAACACAC
+
BB><?@?AAA<>ABBBCEC@@>ACBBB
@KGTQS:00026:00382
TACTGAGCTACACACACAGAAAGAAGGT
+
@9;;98:>@@A@AAABGCCGC?A@=><@
@KGTQS:00026:00383
TGATACGTCTCCTTCCTTAGTTACTTCA
+
;BBBBBBBBBB@B@B@A@@@@@BBB@CD
@KGTQS:00026:00390
TGATACGTCTCCTTCCTTAGTTACTTCA
+
BBC??AC@>>B7;69?B6:<B@<<<?@=
@KGTQS:00026:00396
ACGCTCGACATGCCCAGGTACAGGAG
+
???BBBAABDB???<=@?=?BCCACC
@KGTQS:00026:00397
TACTGAGCTACACACACAGAAAGATTG
+
BABBBBCBB@@BBBCBA?99969AB?B
@KGTQS:00027:00350
ATCAGACACGGACACAGCAGAACACAC
+
BB@AABBBBB@BBBBBBCBBB@BBBBB
@KGTQS:00027:00353
ATATCGCGAGGGTATGGAAGACTCTATAG
+
CA:;;CBCCEC?CECB@C@BEBBBB>@>?
@KGTQS:00027:00355
ACGCTCGACATGCCCAGGTACAGGAG
+
ABBBB?BBCCCBBB>BB@B@BCC@AA
@KGTQS:00027:00365
TCTCTATGCGCTCCACATGTCTAAGGT
+
BBCB@AAGCDABA@CFCBBBCCE@C@C
@KGTQS:00027:00366
CGTGTCTCTAGGCACAGGATTTTGTGTAG
+
BBCBCBCACBC@C@AAD@CCCC9CD@AAA
@KGTQS:00027:00370
ACGAGTGCGTTCCCCATGTCGTAGGTACTC
+
BBABBC@@=C5999/9A@>?9<9969>999
@KGTQS:00027:00373
TACTGAGCTACACACACAGAAAGATTGGT
+
BBBBBBB===AAAABHDC;996;>>@C@C
@KGTQS:00027:00379
ACGCTCGACATGCCCAGGTACAGGAG
+
ABBBB??@BCC99969==@BCCD@BB
@KGTQS:00027:00384
TGATACGTCCTTCCTTAGTTACTTCAGTGC
+
BBBAAABBB>B?B@C?BCEACDC@CBAABB
@KGTQS:00027:00385
TGATACGTCTCCTTCCTTAGTTACTTCA
+
BB?ABBCBBBB@B@B@C?ABB?>>@=@@
@KGTQS:00027:00386
ATCAGACACGGACACAGCAGAACACAC
+
BBAABBB@A?@BCCB@@ACECBBBBBB
@KGTQS:00027:00388
AGCACTGTAGCTGTCACTAGTTACTTGT
+
BBCC<:>DBBBC;<<B?>?;;59>>59<
@KGTQS:00027:00389
TAGTATCAGCCTCGCCATGACGAAGGTATTCT
+
BBCCCECAGB@B@@@=@@CCDBB@ECD?AADA
@KGTQS:00027:00392
TGATACGTCTCCTTCCTTAGTTACTTCA
+
?AB@BBBBBBA?BBB@A@>@@@===@BB
@KGTQS:00027:00393
ATATCGCGAGGGTATGGAAGACTCTATA
+
BCBBABBCCBBACCFC@EACBBBBB@A?
@KGTQS:00027:00396
AGCACTGTAGATGTCACTAGTTAATTGT
+
BBCB@?ABBBBCCBBCCAAAB?B=B=CA
@KGTQS:00027:00398
TCTCTATGCGCTCCACATGTCTAAGGT
+
9=@A;;>B@AB;96;B@>@?;<<CC=A
@KGTQS:00027:00399
ACGCTCGACATGCCCAGGTACAGGAG
+
BAABC9<;C=<<EC>AB=@@@@BA<<
@KGTQS:00028:00352
ATATCGCGAGGGTATGGAAGACTCTATA
+
BABBBBBCBBB>CCCB@C@BAAAA???<
@KGTQS:00028:00356
CGTGTCTCTAGGCACAGGATTTTGTGTAG
+
BBCB>=@A???<?>>AA>ABCC9GA?>>>
@KGTQS:00028:00358
ACGCTCGACATGCTCAGGTACAGGAG
+
AA?BBBBBBBCBCCCAB?B@@ADBBB
@KGTQS:00028:00362
TGATACGTCTCCTTCCTTAGTTACTTCA
+
ABBBBCBBBBB?B@B@C??AA=@@A@BB
@KGTQS:00028:00363
ATCAGACACGGACACAGCAGAACACAC
+
BB>?ABBBCB>BDCCBAAACB@BBBBB
@KGTQS:00028:00371
CGTGTCTCTAGGCACTGATTGGTTTGTGA
+
@AAABAB@?A::8,+****)*)**),00,
@KGTQS:00028:00372
ACGCTCGACATGCCCAGGTACAGGAG
+
8979>999;BBBBB:99244///,//
@KGTQS:00028:00375
ACGCTCGACATGCCCAGGTACAGGAG
+
CBAC::<CCDA=<@811,--,//,//
@KGTQS:00028:00376
ATATCGCGAGGGTATGGAAGACTCTATA
+
BCBB?@@BBECBCCBB?GABCBBCB@A?
@KGTQS:00028:00377
ATATCGCGAGGGTATGGAAGACTCTATA
+
CBBBBBBBECC?CBBB@CCCABBB@>@@
@KGTQS:00028:00382
TCTCTATGCGCTCCCATGTCGTA
+
BBB@AAFCCDCBBA>>:999999
@KGTQS:00028:00384
TGATACGTCTCCTTCCTTAGTTACTTCA
+
BBC:9<CCCCB@B@C@D@BBB=AAH?CC
@KGTQS:00028:00385
TACTGAGCTACACACACAGAAAGATTGGT
+
??ABBBBCBBBBBBA:@:944-9>><B@C
@KGTQS:00028:00386
ATATCGCGAGGGTATGGAAGACTCTATA
+
BBBBBAABDCD>CCCB@DEBCBBBAAAA
@KGTQS:00028:00390
ACGAGTGCGTTCCCCATGTCGTAGGTACTC
+
??BB@BBBBB@CBB6A?@@=@@99599999
@KGTQS:00028:00396
TAGTATCAGCCTCGCCATGACGAAGGTATTCC
+
AABA@@CB@A=:;;@BCCCDBBE@CBDDEDE@
@KGTQS:00028:00397
AGCACTGTAGATGTCACTAGTTACTTG
+
BBBBBAAABCBCBBBBBBCBB@CCC?A
@KGTQS:00028:00398
ACGAGTGCGTTCCCCATGTCGTAGGTACTC
+
??BBBBBBBB@DBA9?=??>BB@@?B;<;A
@KGTQS:00028:00399
TACTGAGCTACACACACAGAAAGATTGG
+
@@ACBCD>>B11/;1/487775///,//
@KGTQS:00029:00354
ACGAGTGCGTTCCCCATGTCGTAGGTACTC
+
BBB?@@=:>>5999-9?@>AGDDC@B@AAB
@KGTQS:00029:00358
CGTGTCTCTAGGCACAGGATTTTGTGTAG
+
BCBBBBDDCCB>@ABBB@@BBC:AA:99A
@KGTQS:00029:00359
TCTCTATGCGCTCCACATGTCTAAGGT
+
??ACCDCC@BAAB@DCCB=99=?5969
@KGTQS:00029:00365
ATCAGACACGGACACAGCAGAACACAC
+
>??BBA?B@B?BBBBCCDCAAAACBBB
@KGTQS:00029:00366
ATTAGACACGGACACAGCAGAACACAC
+
/.,/88:BBB>??BBCDCD@@@@CBBB
@KGTQS:00029:00369
TACTGAGCTACACACACAGAAAGATTGGT
+
BB@BBBCBA@@BCCBA::994-9>><A?B
@KGTQS:00029:00374
CGTGTCTCTAGGCACAGGATTTTGTGTAG
+
BBBBBBDDDDC@BBBBB@BCCC:AEA>>>
@KGTQS:00029:00376
CGTGTCTCTAGGCACAGGATTTTGTGTAG
+
@AABBBDDDCC@BBABB@BBBB:BCDBBB
@KGTQS:00029:00379
TGATACGTCTCCTTCCTTAGTTACTTCA
+
AAAABBBBB996;?C>B?BB=<?998;C
@KGTQS:00029:00391
TGATACGTCTCCTTCCTTAGTTACTTCA
+
AAA>>ABBAAA@B@B@C?>BB@BBE@BC
@KGTQS:00029:00393
ATCAGACACGGACACAGCAGAACACAC
+
??>?AA@CCC@BCCBBCCCCB@BC@?A
@KGTQS:00029:00398
TCTCTATGCGCTCCACATGTCTAAGGT
+
BBBCBDBABBBBB@CDDB@?@CCCF@B
@KGTQS:00030:00350
CGTGTCTCTAGGCACAGGATTTTGTGTAG
+
BBBBCBDDDCCBBBBBB?BCCC:@AADCC
@KGTQS:00030:00352
ACGAGTGCGTTCCCCATGTCGTAGGTACTC
+
AABBBBBBBB<?>=699===@@@@>@;<;@
@KGTQS:00030:00356
ATCAGACACGGACACAGCAGAACACAC
+
BB8:<CCBDB@CCBCBBDCBB?BCCBC
@KGTQS:00030:00357
ATCAGACACGGACACAGCAGAACACAC
+
?>BBBB>ABB@BBBBABBCDC@BBBBA
@KGTQS:00030:00360
AGCACTGTAGCTGTCACTAGTTACTTGT
+
BCCCBBBCBBBBABBBBBBDCBEBB>AA
@KGTQS:00030:00362
ACGAGTGCGTTCCCCATGTCGTAGGTACTC
+
AA<>@BBBA>6994,99@@A@@@@<@;<;B
@KGTQS:00030:00365
ATATCGCGAGGGTATGGAAGACTCTATA
+
B@@@@9999995=;@@8:8;9;@@B?;;
@KGTQS:00030:00367
TGATACGTCTCCTTCCTTAGTTACTTCA
+
<CCCCCCCCBC@DAC@B@>=?;>9959@
@KGTQS:00030:00370
AGCACTGTAGCTGTCACTAGTTACTTGT
+
@@CCDCCDABABBCCCBBBDCABBB@BB
@KGTQS:00030:00371
ATCAGACACGGACACAGCAGAACACAC
+
BBBBBBBBBB?BBBBBBBCCB@BBBBB
@KGTQS:00030:00372
TACTGAGCTACACACACAGAAAGATTGGT
+
AABBBCCBAABBBBDBB@444-9=>?B@C
@KGTQS:00030:00374
ATCAGACACGGACACAGCAGAACACAC
+
BAAACCBCBB@BBBBBBAAAB@BBBBB
@KGTQS:00030:00378
TCTCTATGCGCTCCACATGTCTAAGGT
+
BBAABCDCBAABB?BBCBBA>@ABE@C
@KGTQS:00030:00380
ACGCTCGACATGCCCAGGTACAGGAG
+
@?@CBBDB?A;444-9@A@CCCA?BB
@KGTQS:00030:00382
AGCACTGTAGCTGTCACT
+
<<DCDDCDBCBBBBBCCB
@KGTQS:00030:00384
TCTCTATGCGCTCCACATGTCTAAGGT
+
BCCCCDCBBBBBB@CEGAABBCFFDAB
@KGTQS:00030:00398
TACTGAGCTACACACACAGAAAGATTGGT
+
B@ABBBCBAABBBBCCCC;998;BB@B@B
@KGTQS:00030:00399
TAGTATCAGCCTCGCCATGACGAAGGTATTCC
+
BBBBBBBBCC@BA?@=?BBBBBB@C@BBB?D@
@KGTQS:00031:00350
TACTGAGCTACACACACAGAAAGATTGGT
+
?@@CBBBBBBBBDDB44999909>>;?@C
@KGTQS:00031:00354
TACTGAGCTACACACACAGAAAGATTGGT
+
CBBB?AACCCBBB@@@A9<<B8<<C@C@E
@KGTQS:00031:00355
TCTCTATGCGCTCCACATGTCTAAGGT
+
B@9://////44B@ADDDBBB?:772-
@KGTQS:00031:00359
CGTGTCTCTAGGCACAGGATTTTGTGTAG
+
BBBBBBCCDCB@EBBBB@BCBC:CEAA@=
@KGTQS:00031:00364
ATCAGACACGGACACAGCAGAACACAC
+
BB??ABABBBBCBBBDCECCC@BBBBB
@KGTQS:00031:00365
GACGAGTGCGTTCCCCCATGTCGTAGGTACTC
+
11:BBABBC@@=@AAA1BAAACCCCB@BBBCB
@KGTQS:00031:00366
CGTGTCTCTAGGCACAGGATTTTGTGTAG
+
@=;<<BBBB<<8<A@@@<9999/9BA?>@
@KGTQS:00031:00367
TGATACGTCTCCTTCCTT
+
@@@AABCCC@?>@CC@D@
@KGTQS:00031:00368
ACGAGTGCGTTCCCCATGTCGTAGGTACTC
+
BBBBBBB@;;2444,9999ADDHC@C<<<B
@KGTQS:00031:00370
TAGTATCAGCCTCGCCATGACGAAGGTATTCC
+
B@?ACCCCA?=@BBB?BBBBBBC@D@AAC@DB
@KGTQS:00031:00373
TCTCTATGCGCTCCACATGTCTAAGGT
+
BBCBBBCCBBB@B@BBD@@@@CEAE?A
@KGTQS:00031:00374
CGTGTCTCTAGGCACAGATTTGTGT
+
CBBCCB:77//-1-111/68+////
@KGTQS:00031:00377
AGCACTGTAGTTGTCACTAGTTACTTGT
+
9>94499@@<;69??BABC;42<;;7<E
@KGTQS:00031:00380
ACGCTCGACATGCCCAGGTACAGGAG
+
BBABCBBCBBA;;9-9AB;<=CB@AB
@KGTQS:00031:00381
TAGTATCAGCCTCGCCATGACGAAGGTATTCC
+
ECCCBBCDBB@BB??=?BA@C@?=A@BBB@CB
@KGTQS:00031:00383
TCTCTATGCGCTCCACATGTCATAAGGT
+
9;99=449>999>;?A9944////,/,/
@KGTQS:00031:00389
ATATCGCGAGGGTATGGAAGACTCTATA
+
BBA@BCBC@@?>ACBD@DBCBB@BBBBB
@KGTQS:00031:00391
ATATCGCGAGGGTATGGAAGACTCTATA
+
434489?@9991444954:=9=>??888
@KGTQS:00031:00392
ACGAGTGTGTTCCCCCATGTCGTAGGTACTC
+
AA:;;;1//8,////*498>@AB@B?B;<;A
@KGTQS:00031:00397
ATATCGCGAGGGTATGGAAGACTCTATA
+
BBBB??>AAAB>BBBB@B@CCCCCB>@@
@KGTQS:00032:00353
TCTCTATGCGCTCCACATGTCTAAGGT
+
BBBBAAACBBB@@@BBCB???BCAE?D
@KGTQS:00032:00354
TGATACGTCTCCTTCCTTAGTTACTTCA
+
BBBBBBBAAAB@B@B@C@ABB?A?A>>@
@KGTQS:00032:00355
TCTCTATGCGCTCCACATGTCTAAGGT
+
BBBB@@B?ADCBD::=CCCC@??=??@
@KGTQS:00032:00360
ACGAGTGCGTTCCCCATGTCGTAGGTACTC
+
?@<@@B@=>@5444,9B?>@CB@A=>999>
@KGTQS:00032:00363
CGTGTCTCTAGGCACAGGATTTGTGTAG
+
A@@@@>?>?9969999959990444444
@KGTQS:00032:00365
AGCACTGTAGCTGTCACTAGTTACTTGT
+
@BCHCCCC@AACBBBCCCCBADA??<?C
@KGTQS:00032:00370
CGTGTCTCTAGGCACAGGATTTTGTGTAG
+
@@BBCCCCBBC@CBBBB@DBBC9:::BB@
@KGTQS:00032:00371
TAGTATCAGCCTCGCCATGACGAAGGTATTCC
+
BBBBAABBBC@BB?@=ABCCDAB?C@AAB?B?
@KGTQS:00032:00372
TCTCTATGCGCTCCACATGTCTAAGGT
+
BCCCDCBBBBB@BACBBBBB@@ABCAC
@KGTQS:00032:00375
ATATCGCGAGGGTATGGAAGACTCTATA
+
BAB@@@@@@AB>AA@@=A=AADCECCCB
@KGTQS:00032:00376
ATCAGACACGGACACAGCAGAACACAC
+
BB@@@A?AAA?ABBBABCCCC?BBBBB
@KGTQS:00032:00378
TACTGAGCTACACACACAGAAAGATTGGT
+
4448449CCADAB@<;<1111+///,424
@KGTQS:00032:00389
TACTGAGCTACACACACAGAAAGATTGGT
+
BBB@@ACBBBCCAA<<;B;;;7<A@>A?<
@KGTQS:00032:00393
ATATCGCGAGGGTATGGAAGACTCTATA
+
B????>>AAAA@C@@@@B@AAAABBAAA
@KGTQS:00032:00396
TACTGAGCTACACACACAGAAAGATTGGT
+
BBBBBBBBBBBBBBCCFCBBA=ACCAB@B
@KGTQS:00033:00355
CGTGTCTCTAGGCACAGGATTTTGTGTAG
+
BBBBBBBBDDC@CBCBB@CCCC:BBCAAA
@KGTQS:00033:00360
CGTGTCTCTAGGCACAGGATTTTGTGTAG
+
@ABBBB??ACC@CBCCC@BBB?9BBBBBC
@KGTQS:00033:00361
TGATACGTCTCCTTCCTTAGTTACTTCA
+
>8=@CCGCCCC?AAA===@@@=@DBB<<
@KGTQS:00033:00363
TCTCTATGCGCTCCACATGTCTAAGGT
+
BBBCCDCFCBCBB?BAA?>@@ADABBC
@KGTQS:00033:00371
TACTGAGCTACACACACAGAAAGATTGT
+
@@ABBBBBA??BBBDBA@994-9??>BB
@KGTQS:00033:00377
ATATCGCGAGGGTATGGAAGACTCTAT
+
BBBBBBBBCCF@BBCC@C?BBCBBAA>
@KGTQS:00033:00392
CGTGTCTCTAGGCACAGGATTTTGTGTAG
+
BBBBBBCBDCB@BBBBB@BCBC:CDGABC
@KGTQS:00033:00393
ATATCGCGAGGGTATGGAAGACTCTATA
+
BBAABEBCBCCBCAD@@CBCBCBCA>@@
@KGTQS:00033:00394
ACGAGTGCGTTCCCCATGTCGTAGGTACTC
+
??BBBBBBBB=?>>6?BCBCBEBB@B;;<@
@KGTQS:00033:00397
CGTGTCTCTAGGCACAGGATTTTGTGTAG
+
ABBBFCCCDDD>@DCBB@BCCC:CA===?
@KGTQS:00034:00351
CGTGTCTCTAGGCACAGGATTTTGTGTAG
+
@AAABACCCCB@CBDBB@BCBB:CEAAA@
@KGTQS:00034:00354
ACGCTCGACATGCCCAGGTACAGGAG
+
BAACBCCCCDCCBB>AB>B@@@CC;<
@KGTQS:00034:00357
TCTCTATGCGCTCCACATGTCTAAGGT
+
@DAA;:<<;@BBB<<<CB@@AABBC@C
@KGTQS:00034:00358
ATATCGCGAGGGTATGGAAGACTCTATA
+
AA9::@@@@@@=ABBC?D?BCCCCB@@@
@KGTQS:00034:00374
TCCTCTATGCGCTCCACATGTCTAAGG
+
99244449:;9??=9:@,,,,0,/,42
@KGTQS:00034:00377
TACTGAGCTACACACACAGAAAGATTGGT
+
@@ABBCCBBBBBDCCCCCCCD>A@@7;8;
@KGTQS:00034:00379
TGATACGTCTCCTTCCTTAGTTACTTCA
+
AB@BBBBBBBE@D@C@C@@AB@AAA@CC
@KGTQS:00034:00382
TCTCTATGCGCTCCACATGTCTAAGGT
+
@ABCCCCCCBB?B@CCC=499995929
@KGTQS:00034:00387
ACGAGTGCGTTCCCCATGTCGTAGGTACTC
+
@ADCA@@>8969992?9999444;9==??9
@KGTQS:00034:00388
TATTGAGCTACACACACAGAAAGATTGTT
+
@BB@BBBBBBBBBBDCCDAAA=BBB>BB=
@KGTQS:00034:00392
TACTGAGCTACACACACAGAAAGATTGGT
+
AA?BBBABBBBAABCBB@944-9AA?C@B
@KGTQS:00034:00393
TCTCTATGCGCTCCACATGTCTAAGGT
+
BBABBDCEBBECC@CDCB@AABFFCBC
@KGTQS:00034:00395
TACTGAGCTACACACACAGAAAGATTGGT
+
A@BCBBBABBBBCBDBC@999-84;8?=@
@KGTQS:00034:00397
TCTCTATGCGCTCCACATGTCTAAGGT
+
CCBCDCEAAA@AB@BBDB@AADDBD@B
@KGTQS:00035:00351
ATATCGCGAGGGTATGGAAGACTCTATA
+
BCBBBBBC@@A@ABCHBDECBBBCCCCA
@KGTQS:00035:00353
TGATACGTCTCCTTCCTTAGTTACTTCA
+
@BBBBBBBBBE@CBCBG?ABC?BBB@CC
@KGTQS:00035:00362
TGATACGTCTCCCTTCCTTT
+
A=@;94944///+/,/,//+
@KGTQS:00035:00363
ACGAGTGCGTTCCCCATGTCGTAGGTACTC
+
BBA@@ACB@@5999-9CAABCCBB<@@@=@
@KGTQS:00035:00371
TAGTATCAGCCTCACCATGACGAAGGTATTCC
+
CBCBBCCBCB=@C999<CCCCCB@CADCD=A>
@KGTQS:00035:00374
ATATCGCGAGGGTATGGAAGACTCTATA
+
;;C;999>949-4;?A>A@A999>7333
@KGTQS:00035:00380
ATCAGACACGGAC
+
48A>@??999244
@KGTQS:00035:00386
TAGTATCAGCCTCGCCATGACGAAGGTATTCC
+
BBBCCCC::<@BBBB?BBBABBC@C@CBB?E@
@KGTQS:00035:00390
TACTGAGCTACACACACAGAAAGATTGGT
+
@BBCB?AABBBBDBABCCCCD@CCD@F@B
@KGTQS:00035:00391
ATCAGACACGGACACAGCAGAACACAC
+
BBAA??@CCC=>@CCCDCBDC@DBBBB
@KGTQS:00035:00392
TACTGAGCTACACACACAGAAAGATTGGT
+
?BCBBBA@??AAA@BCBA9996;???C@C
@KGTQS:00035:00395
TACTGAGCTACACACTCAGAAAGATTGGT
+
??@CDCB@ABBBBBBCBC;;;8;BB@C@C
@KGTQS:00036:00351
TGATACGTCTCCTTCCTTAGTTACTTCA
+
BCCBBBCABAC=?=A?C@CBB?BAB?BC
@KGTQS:00036:00354
TGATACGTCTCCTTCCTTAGTTACTTCA
+
BBBBBBBBB99:<@D@CABB@@BBE@CD
@KGTQS:00036:00355
ACGAGTGCGTTCCCCATGTCGTAGGTACTC
+
BC?AAC@@995999/9999>===@=ADDED
@KGTQS:00036:00356
AGCACGCTGTCACTAGTTACTTATGTGC
+
BBBBBBB@@CCBBBCCC@CCC@CCCGBE
@KGTQS:00036:00364
AGCACTGTAGCTGTCACTAGTTACTTGT
+
BBCCCCBDCECBBBBBBBBBC@BBB?BB
@KGTQS:00036:00365
ACGCTCGACATGCCCAGGTACAGGAG
+
@AABBBBCDDC;:::;C@DBBAAEDB
@KGTQS:00036:00366
TAGTATCAGCCTCGCCATGACGTAGGTA
+
CBCEBBDBDBAC>;;9;@BBECCDC@CA
@KGTQS:00036:00368
GACGCTCGACATGCCCAGGTACAGGAG
+
?BBBBBBBBCCC;;;89@?BBECB@CC
@KGTQS:00036:00370
ACGCTCGACATGCCCAGGTACAGGAG
+
@@BBBBBABD@@@A?BB@B?ACB@ED
@KGTQS:00036:00371
CGTGTCTCTAGGCACAGGATTTTGTGTAG
+
BABB?AADCECDCBA;;59@@@4<<<>>@
@KGTQS:00036:00375
TGATACGTCTCCTTCCTTAGTTACTTCA
+
AA@@@BBBBBB@C@B@B@@@@@CCCACC
@KGTQS:00036:00381
TCTCTATGCGCTCCACATGTCTAAGGT
+
BBBBBCCCBB@@B@CBCAABBBEADAC
@KGTQS:00036:00382
ATCAGACACGGACACAGCAGAACACAC
+
:;;89>?>>>;>>9999994424:;;:
@KGTQS:00036:00383
ATATCGCGAGGGTATGGAAGACTCTATA
+
BA?@@B@@ADD@DCCC@CCBBBCCCABA
@KGTQS:00036:00384
TGATACGTCTCCTTCCTTAGTTACTTC
+
BBBBBBB??BB?B@B@A?BBB@BBA:4
@KGTQS:00036:00385
ATATCGCGAGGGTATGGAAGACTCTATA
+
BABBAAABCCCBCCBB?A@AAAAA>>>?
@KGTQS:00036:00393
TCTCTATGCGCTCCACATGTCTAAGGT
+
@??@DDCA@@@9954:::9>9442424
@KGTQS:00036:00396
TAGTATCAGCCTCGCCATGACGAAGGTATTCC
+
CBB??<<>A@>BA@AACBCCC?@@@@CCC@C@
@KGTQS:00037:00357
CGTGTCTCTAGGCACAGGATTTTGTGTAG
+
BBBBBBCDDCC@A?BBA:4444,99?>>@
@KGTQS:00037:00363
CGTGTCTCTAGGCACAGGATTTTGTGTAG
+
BBBBBBDDBCC@BBB?B@ABAB:ADBDCC
@KGTQS:00037:00369
AGCACTGTAACTGTCACTAGTTACTTGT
+
B?AACCCA@@@BCBBBBCCBB@BCC?BA
@KGTQS:00037:00371
CGTGTCTCTAGGCACAGGATTTTGTGTAG
+
BBBBBBDDDCC@BBBBB@BCCC:BBAAAE
@KGTQS:00037:00373
AGCACTGTAGCTGTCACTAGTTACTTGT
+
BBCCBABDBBBA?BBBBBBDC@CDB?@?
@KGTQS:00037:00377
ACGAGTGCGTTCCCCATGTCGTAGGTACTC
+
BBB?BBBB?=<>=9299@@@@@>?=>999>
@KGTQS:00037:00386
ACGAGTGCGTTCCCCATGTCGTAGGTACTC
+
BCBCBABB@@2444,9999ABBAC?B<<<C
@KGTQS:00037:00390
AGCACTGTAGCTGTCACTAGTTACTTGT
+
<=BDBBCC9<;@AAAABB@CA?A@A;89
@KGTQS:00037:00392
TCTCTATGCGCTCCACATGTCTAAGGT
+
BBBBACECCBBBB@ECCCBBBBCBH?B
@KGTQS:00037:00397
AGATACGTCTCCTTCCTTAGTTACTTCA
+
?AACCCBBC:::<@CADACCB@BBB@BB
@KGTQS:00037:00399
TCTCTATGCGCTCCACATGTCTAAGGT
+
BABBCCDAAACAA?BAAACCCCC@C>C
@KGTQS:00038:00350
TCTCTATGCGCTCCACATGTCTAAGGT
+
BBCAAACCCCCBB@CCDBBBABDCHAC
@KGTQS:00038:00353
TGATACGTCTCCTTCCTTAGTTACTTCA
+
BCCCBBBBCBD:;9;=A>ABB@CCC@@@
@KGTQS:00038:00354
TAGTATCAGCCTCGCCATGACGAAGGTATTCC
+
CB?AA<<<BB?AB<;7;@@>@<;7<?99;9<8
@KGTQS:00038:00358
GTGATACGTCCTCCCTTCCTTAGTTACTTCAGT
+
,/8//48;442499-489:C>;@A<994244:4
@KGTQS:00038:00359
TCTCTATGCGCTCCACACTGGTCTAAGGGTAC
+
////////688//,//7;44244/1:665///
@KGTQS:00038:00360
TCTCTATGCGCTCCACATGTCTAAGGTACT
+
BBBBBDCBBBA?AACBCBBB?@ACF@D:;;
@KGTQS:00038:00364
TGATACGTCTCCTTCCTTAGTTACTTCA
+
=??BBBBBBBB@B@C@B@BBB@AAA@CC
@KGTQS:00038:00367
AGTGCGTTCCCCTGTCGTAGGACTC
+
BBBB=9979AA4ADCCDECB=AACC
@KGTQS:00038:00376
TCTCTATGCGCTCCACATGTCTAAGGT
+
E<<=ECCECBCBB@CCDB@AABGCFBE
@KGTQS:00038:00382
TCTCTATGCGCTCCACATGTCTAAGGT
+
BBBBBDCAABFBA?ABBA9<=EE@BDD
@KGTQS:00038:00392
ACGCTCGACATGCCCAGGTACAGGAG
+
ABABBBBCCDB=@@<;;7;CCEC?AA
@KGTQS:00038:00397
ACGAGTGCGTTCCCCATGTCGTAGGTACTC
+
BB>?ABBB=:2444,9?@@CCCEIAB?AAC
@KGTQS:00039:00352
GTCTCTATGCGCTCCACATGTCTAAGGT
+
?BB@@ADDCCABAB@CBBB?A?CCBBAC
@KGTQS:00039:00353
AGCACTGTAGCTGTCACTAGTTACTTGT
+
@CCCBBBCBBBBBBEBBBBBCABBB?BB
@KGTQS:00039:00354
TACTGAGCTACACACACAGAAA
+
@?A<<<@;;9@=44494//,,*
@KGTQS:00039:00357
AGCACTGTAGCTGTCACTACTTGT
+
BBBBCCCCBCCBBAAACCAAABGE
@KGTQS:00039:00363
ACGCTCGACATGCCCAGGTACAGGAG
+
;;<48449999444-4989=ABDCBB
@KGTQS:00039:00364
TCTCTATGCGCTCCACATGTCTAAGGT
+
BBDCCC::<BBCCBCDCBAAABBDC>A
@KGTQS:00039:00374
TACTGAGCTACACACACAGAAAGATTGGT
+
A?@@BBBA@@BBBBCBB@9996;A@?C@C
@KGTQS:00039:00376
AGCACTGTAGCTGTCACTAGTTACTTGT
+
@@A@ABBCBBABCB???CCCC@B@==@A
@KGTQS:00039:00386
AGCACTGTAGCTGTCACTAGTTACTTGT
+
ABCCCCCCBCCBCCCCCBBBC@BBB>BB
@KGTQS:00039:00393
CGTGTCTCTAGGCACAGGATTTTGTGTAG
+
BBBBBBDD@A@@A@@BC@BDBB9CCCCCB
@KGTQS:00040:00352
TACTGAGCTACACACACAGAAAGATTGGT
+
@?ACCCCBB@@BCCDDECCCB>@@@>@>;
@KGTQS:00040:00360
ATCAGAAACGGACACAGCAGAACACAC
+
BB>>9996:B?CCCCCCBBDAEABBBB
@KGTQS:00040:00365
AGCACTGTAGCTGTCACTAGTTACTTGT
+
@@CBCBBDBBBBBBBB@AABB@ABB?AB
@KGTQS:00040:00367
ATATCGCGAGGGTATGGAAGACTCTATA
+
BB??@BBBBBB?CBBB@CBBBBBBBBBB
@KGTQS:00040:00368
ACGAGTGCGTTCCCCATGTCGTAGGTACTC
+
BBBAA?BBA;2444,9@@ACCCFCABAAAC
@KGTQS:00040:00371
TACTGAGCTACACACACAGAAAGATTGGT
+
??ABBB@BBBBBBBBCECDCCBBCBAB@B
@KGTQS:00040:00372
TCTCTATGCGCTCCACATGTCTAAGGT
+
BCCCEDCDCDDBB@BCCBBBBCCAC@C
@KGTQS:00040:00375
ATCAGACACGGACACAGCAGAACACAC
+
B>>??@BB@@@@BB@BBCBBC?CBBAB
@KGTQS:00040:00381
ACGCTCGACATGCCCAGGTACAGGAG
+
??<AA@@BCDD???<>A>BCCCB@DA
@KGTQS:00040:00383
AGCACTGTAGCTGTCACTAGTTACTTGT
+
44889?94994844499:4::C;<;8;<
@KGTQS:00040:00390
CGTGTCTCTAGGCACAGGATTTTGTGTAG
+
BB?BBBDCCCDAC??@B@DBCC:CCBBAB
@KGTQS:00040:00393
TACTGAGCTACACACACAGAAAGATTGGT
+
9;;BCBCBBBBBBCB?;499909@?>A>B
@KGTQS:00040:00395
ACGAGTGCGTTCCCCATGTCGTAGGTACTC
[truncated: 29,737,033 more chars]
