# Supplementary material for: The Sequencing Bead Array (SBA), a Next-Generation Digital Suspension Array
Source: PLoS One. 2013 Oct 7;8(10):e76696. doi: 10.1371/journal.pone.0076696 (PMC3792038; doi:10.1371/journal.pone.0076696)
Supplement: Data S1 — Raw sequencing data files for presented experiments. The compressed file contains a table of content for all files included (0. TOC Supporting Data Files.txt) and raw sequencing data (PGM Torrent Suite run reports, FASTQ files and Sphix generated CSV files) for experiments presented in Figure 2 and Figure 3 (same data set as Figure S1). (ZIP) [file pone.0076696.s001.zip › Supporting Data Files/1. Figure 2/1.1 Figure 2a files/1.1.2 FASTQ/4_Figure_2a_L4_TS-342.fastq]

@5HFN3:00004:00005
ATCAGACACGGACACAGAC
+
BBAAABBBBB?BBBBDCAA
@5HFN3:00004:00012
ATCAGAAACGGACACAGCAGAACACAC
+
BBBBBBB>AB>AACFCBAAABACBBAA
@5HFN3:00004:00013
AGCACTGTAGCTGTCACTAGTTACTTGT
+
AACDGBCBBCCCCCCA>>?996999699
@5HFN3:00004:00014
ACGCTCGACATGCCCAGGTACAGGAG
+
?BBBBBBBB@@BCC>AA?BCCCC@CB
@5HFN3:00004:00020
TAGTATCAGCCTCGCCATGACGAAGGTATTCC
+
BACADCBGBDB;<<@<AAAA>>>69699424@
@5HFN3:00004:00021
ACGCTCGACATGCCCAGGTACAGGAG
+
BBAA??@ECBBACC@CC@CCCCC@BB
@5HFN3:00004:00030
TACTGAGCTACACACACAGAAAGATTAGT
+
<<<<;9BABBDCCEGA@A;9911;:,...
@5HFN3:00004:00031
TCTCTATGCGCTCCACATGTCTAAGGT
+
BBCCGCCC@@BBB@CEBBAAACG?CAC
@5HFN3:00004:00033
AGCACTGTAGCTGTCACTAGTTACTTGT
+
<<AAADBCCCDBCAAACCGCCCCCC@BB
@5HFN3:00004:00036
ATATCGCGAGGGTATGGAAGACTCTAT
+
BBABBBBCCCC@CCCC?E?BBBCCCBA
@5HFN3:00004:00038
TGATACGTCTCCTTCCTTAGTTACTTCA
+
BCCBBBBBABC>A=A=><>995<ABACC
@5HFN3:00004:00042
TCTCTATGCGCTCCACATGTCTAAGGT
+
BCCCDECCCBCCB8:;;;;ABBB?C=A
@5HFN3:00004:00045
ATCAGACACGGACACAGAAGAACACAC
+
BBBAAABABB?BBCBCA@=AD@CCCEC
@5HFN3:00005:00005
AGCACTGTAGCTGTCACTAGTTATTTGT
+
9?984A@@A=?<<11/1/;44244909@
@5HFN3:00005:00008
TCTCTATGCGCTCCACATGTCTAAGGT
+
4494949444:::84449444495924
@5HFN3:00005:00011
TACTGAGCTACACACACAGAAAGATTGGT
+
AABBECCABBBCCCCCCBBCB?BCB@B?A
@5HFN3:00005:00014
ATATCGCGAGGTATGGA
+
43444;>1/,*,2,,*,
@5HFN3:00005:00021
AGCACTGTAGCTGTCACTAGTTACTTGT
+
;@BCCECCCDHDCCDABBCAA>ACC>@@
@5HFN3:00005:00022
CGTGTCTCTAGGCACAGGATTTGATGTA
+
44944944///,////424;>:444444
@5HFN3:00005:00032
AGCACTGTAGCTGTCACTAGTTACTTGT
+
<<CCCDBBBBCCCBCABCDBB?BBB@BB
@5HFN3:00005:00041
TAGTATCAGCCTCGCCATGACGAAGGTATTCC
+
@@CCCCCCCD@B????ABCCCAA?BACDC?B@
@5HFN3:00005:00046
TGATACGTCTCCTTCCTTAGTTACTTC
+
CCCBABCCB@@>ABDBF@@BB@@AD@B
@5HFN3:00006:00004
TGATACGTCTCCTTCCTTAGTTACTTCA
+
AA@@BC@<99D69596929=>;>@@=AD
@5HFN3:00006:00008
CGTGTCTCTAGGCACAGATTTGTGAG
+
4494444999424/7///7858:889
@5HFN3:00006:00010
CGTGTCTCTAGGCACAGGATTTGTGTAG
+
AACCCBA@ACC@CCB99599909>999@
@5HFN3:00006:00012
TAGTATCAGCCTCGCCATGACGAAGGTATTCC
+
@ABBBCCDCC@@@;;;<BCCDCC@CACAC=@>
@5HFN3:00006:00018
CGTGTCTCTAGGCACAGGATTTGTGTAG
+
@ABAAABBA@=;>>99969@CB999449
@5HFN3:00006:00020
ACGCTCGACATGCCCAGGTACAGGAG
+
BBBBCABB@BCBCC>@@>@BBBC?>>
@5HFN3:00006:00024
TAGTATCAGCCTCGCCATGACGAAGGTATTCC
+
A;<<@=@A@C@;;<A?BACCCAA595999299
@5HFN3:00006:00032
AGCACTGTAGCTGTCACTAGTTACTTGT
+
/////8BECABCCCCBCCAAACCCH@DC
@5HFN3:00006:00033
TGCCTCGCCATGACGAAGGTATTCC
+
BBB@B:<;@CEDCCBB?BACCB@C?
@5HFN3:00006:00034
TGATACGTCTCCTTCCTTAGTTACTTCA
+
==99<BBA@@D69595929>@;@@C@CC
@5HFN3:00006:00035
CGTGTCTCTAGGCACTGGATTTTGTGTAG
+
BBBAAABBAAA@AA@9959999/9@>::;
@5HFN3:00006:00036
TCTCTATGCGCTCCACATGTCTAAGGT
+
BBA@AACECEFCC>AEBBBBBBB;===
@5HFN3:00006:00037
TACTGAGCTACACACACAGAAAGATTGGT
+
DEBCCBCBBB@@@AAC@A99909>>;?@C
@5HFN3:00006:00038
TACTGAGCTACACACACAGAAAGATTGGT
+
9;@@AACAAAA@;99@@A99914431377
@5HFN3:00006:00042
TCTCTATGCGCTCCACATGTCTAAGGT
+
CCCDCCBCCCBBC@CCC@@@@>><@<9
@5HFN3:00006:00044
TAGTATCAGCCTCGCCATGACGAAGGTATTCC
+
B?AACCCDB@=>@8;7;A??BA?=@>A@B@B>
@5HFN3:00006:00047
TCTCTATGCGCTCCACATGTCTAAGGT
+
CCCCCABBCCC?@=CCBB@@@BC@C@C
@5HFN3:00006:00048
TGATACGTCTCCTTCCTTAGTTACTTCA
+
AAAAACCCBBA?A@DAC@BBB@BBB?BD
@5HFN3:00006:00049
CGTGTCTCTAGGCACAGGATTTTGTGTAG
+
BBAABDCB@??@BBCBC@CCCC:CDB===
@5HFN3:00007:00004
TAGTATCAGCCTCGCCATGACGAAGTATTCC
+
EBBBCCBCBCA@AAA=@BCCCCBBCCAA?AA
@5HFN3:00007:00008
TGATACGTCTCCTTCCTTAGTTACTTCA
+
BBBCCDCA?@C?D@A;==@@@@C<<<<C
@5HFN3:00007:00013
TACTGAGCTACACACACAGAAAGATTGGT
+
CCD9=?AABCCBBBCB?>884099848;?
@5HFN3:00007:00015
AGCACTGTAGATGTCACTAGTTACTTGT
+
ABCBBDDCDBCCCCCCDCCBBACCC@AA
@5HFN3:00007:00016
TGATACGTCTCCTCCTAGT
+
44488;=:<87+-,*,,,,
@5HFN3:00007:00019
TGATACGTCTCCTTCCTTAGTTACTTCA
+
==88@@@>>>@595961,111,///,44
@5HFN3:00007:00023
CGTGTCTCTAGGCACAGGATTTGTGTA
+
444444;>>9928494/,///+///,,
@5HFN3:00007:00026
TCTCTATGCGCTCCACATGTCTAAGGT
+
ABBBCCCCCCDCCADCBCCBAAB?B?B
@5HFN3:00007:00027
TGATACGTCTCCCTTCCTTAGTTACTTCA
+
BCCBBBB??=??:?>B?@=@BB@CCC@CC
@5HFN3:00007:00028
ACGAGTGCGTTCCCCATGTCGTAGGTACTC
+
C<:<BC<;9@5999/99?;@@?=;:;==>>
@5HFN3:00007:00030
ACGAGTGCGTTCCCCATGTCGATGGTACTC
+
ACC@AA@;<<=@@B6CABAA;;89=947BB
@5HFN3:00007:00032
AGCACTGTAGCTGTCACTAGTTACTTGT
+
<<A@?CDCCDCCAAAAGGEBB@ECCADD
@5HFN3:00007:00035
ATCAGACACGGACACAGCAGAAC
+
::;BBC?@@B8;<A@FA>>8;8;
@5HFN3:00007:00037
AGCACTGTAGCTGTCACTAGTTGT
+
<<CCCDCCAABBCCCBCCDBC?CB
@5HFN3:00007:00039
AGCACTGTAGCTGTCACTAGTTACTTGT
+
;<BBABCC@AACCBBBCCEBB@BBB>BB
@5HFN3:00007:00047
ACGAGTGCGTTCCCCATGTCGTAGGTACTC
+
B?>ABBBB@;2944,9>>@@AACC@CABAB
@5HFN3:00007:00048
ATCAGACACGGACACAGCAGAACACAC
+
A?BBBB>?AB@BCDCDDCB??>@DB?B
@5HFN3:00008:00008
TGATACGTCTCCTTCCTTAGTTACTTCA
+
BCCCBCDBAAA>?=B>?>BBB?CBB?BC
@5HFN3:00008:00009
TAGTATCAGCCTCGCCATGACGAAGGTATTCC
+
B?@@;9:99:=>944:444499424244:242
@5HFN3:00008:00011
TACTGAGCTACACACACAGAAAGATTGGT
+
DBBBCCCBBABBBBDCABBBB=BAA@C@B
@5HFN3:00008:00017
ATCAGACACGGACACAGCAGAACACAC
+
9?@;;;@ABBCCHCCBB<;;@?@ABA@
@5HFN3:00008:00024
TGATACGTCTCCTTCCTTAGTTACTTCA
+
BCCBCBB:9;B=@=A=A=@CB?CBCADD
@5HFN3:00008:00025
TACTGAGCTACACACACAGAAAGATTGGT
+
BBBBBBCBBB@@@BDCBB@BB>BBB@B>@
@5HFN3:00008:00028
ATCAGACACGGACACCAGAACACAC
+
A@:<=GDBCG?AAACBDDC=A@CCD
@5HFN3:00008:00029
CGTGTCTCTAGGCACAGGATTTTGTGTAG
+
CECECBBBBBC?BBCBB>9944-9B@@BC
@5HFN3:00008:00030
TCTCTATGCGCTCCACATGTCTAAGGT
+
AAAADCC@88//1,/669=ECDF@AAB
@5HFN3:00008:00032
CGTGTCTCTAGGCACAGGATTTTGTGTAG
+
CCBCBDBCCCC?BBCCB@9999/9@@@BC
@5HFN3:00008:00034
TACTGAGCTACACACACAGAAAGATTGGT
+
A@ABBBECCCCC?@ACCCCCC?FFBABBB
@5HFN3:00008:00038
TACTGAGCTACACACACAGAAAGATTGGT
+
BABBBBCBBBBBBBCCDCBCC?BCC@E@B
@5HFN3:00008:00039
TGATACGTCTCCTTCCTTAGTTACTTCA
+
BBABADBBBAA>B=A>AACBCAHCDCCD
@5HFN3:00008:00041
ATCAGACACGGACACAGCAGAACACAC
+
B@@ABBCBAB>ACCDGCBC@@=ABCBC
@5HFN3:00008:00045
ACGCTCGACATGCCCAGGTACAGGAG
+
C9:;CECCBBBBBNCBA>ABDABA<=
@5HFN3:00009:00004
ATCAGACACGGACACAGCAGAACACAC
+
BBBBBBB@A>?BBBADCBBBB@B@BBB
@5HFN3:00009:00006
CGTGTCTCTAGGCACAGGATTTGTGTAG
+
BBAB@@@AABB>AA@>?<99909A?>>@
@5HFN3:00009:00012
AGCACTGTAGCTGTCACTAGTTAATTGT
+
>>ABBCGH<<=;9==>>@BCB;<;<?@@
@5HFN3:00009:00013
CGTGTCTCTAGGCACAGGATTTGTGTAG
+
BBBCCDCBBBC@BDA9?<944-9>>A99
@5HFN3:00009:00017
AGCACTGTAGCTGTCACTAGTTACTTGT
+
9?;<<DFCBD=;9??=@@AAACACC?A@
@5HFN3:00009:00025
CGTGTCTCTAGGCACAGGATTTGTGTAG
+
89>ABA===EC@CBA996999199911;
@5HFN3:00009:00026
TAGTATCAGCCTCGCCATGACGAAGGTATTCC
+
BBCACDCDCDB@@AB>>?>>9<9?B?>9959<
@5HFN3:00009:00027
ATCAGACACGGACACAGCAGAACACAC
+
BAABBCBBAA@AA@@@A>>AA@B@?BB
@5HFN3:00009:00030
ATATCGCGAGGTATGGAAGACTCTATAG
+
<;;<999999649446;@B@B:>01/77
@5HFN3:00009:00035
CGTGTCTCTAGGCACAGGATTTTGTGTAG
+
CCCDDBAABDC@CCBA@>9999/9BBBCC
@5HFN3:00009:00041
TACTGAGCTACACACACAGAAAGATTGGT
+
BB@BBBDBAABBCCCBA?988-9@?>B@D
@5HFN3:00009:00049
ACGAGTGCGTTCCCCCATGTCGTAGGTACTC
+
9;C@>11111-////*//;::=>=>=34948
@5HFN3:00010:00006
ACGCTCGACATGCCCAGGTACAGGAG
+
>>>>9899E9484809924?B@A?AC
@5HFN3:00010:00010
TACTGAGCTACACACACAGAAAGATTGGT
+
CBB@AACC<<>CCCBCA;99>099>4868
@5HFN3:00010:00011
ATCAGACACGGACACAGCAGAACACAC
+
B>@?BB>@ACADCCEBBBCCC?BAAAB
@5HFN3:00010:00016
ACGAGTGCGTTCCCCATGTCGTAGGTACTC
+
:101=>>>EB@DDB9;;<99?>@A7;<A@>
@5HFN3:00010:00017
TACTGAGCTACACACACAGAAAGATTGGT
+
CBBBBBCCCCCCCB;;;@@=>9>>>;>;>
@5HFN3:00010:00019
AGCACTGTAGCTGTCACTAGTTACTTGT
+
44844@AADKCCC=?=BABAEAAA@<99
@5HFN3:00010:00023
TCTCTATGCGCTCCACATGTCTAAGGT
+
4899=AA=>?EGCB><9A999442424
@5HFN3:00010:00025
ATCAGACACGGACACAGCAGAACACAC
+
>>8;;BBCCC?CCCCDAAABB?<=<CC
@5HFN3:00010:00028
TGATACGTCTCCTTCCTTAGTTACTTCA
+
BBBDCBA?==;2969695984244929;
@5HFN3:00010:00030
TCTCTATGCGCTCCACATGTCTAAGGT
+
84449?@<=?DCC@==;==99:?;=;?
@5HFN3:00010:00033
CGTGTCTCTAGGCACAGGATTTTGTGTAG
+
DBBBBCCCCEC?BBB>><9999/9@@>@B
@5HFN3:00010:00036
ACGAGTGCGTTCCCCATGTCGTAGGTACTC
+
BCBBCBBBCC?CBB7A<<<AAA>?=;=<HD
@5HFN3:00010:00037
TACTGAACTACACACACAGAAAGATTGGTGC
+
@@BA9969999BCBBCBBDBD?BBB8778>?
@5HFN3:00010:00038
ATATCGCGAGGGTATGGAAGACTCTATA
+
BA?@@CCCCEC?BBBB@B>ACBCBBBBC
@5HFN3:00010:00039
TCTCTATGCGCTCCACATGTCTAAGGT
+
BCBBDCBBBCDBC@CC@AADCDFDC@B
@5HFN3:00010:00042
TGATACGTCTCCTTCCTAGTTACTTCA
+
BBBBBBBCB;878,/,11::6BBC?CC
@5HFN3:00010:00043
AGCACTGTAGCTGTCACTAATTACTG
+
ABBBCBCC@AABCCCDB@95959-)(
@5HFN3:00010:00046
TCTCTATGCGCTCCACATGTCTAAGGT
+
BBBBA@ACCAAADACA@?DBBBB@C?B
@5HFN3:00011:00006
TAGTATCAGCCTCGCCATGACGAAGGTATTCC
+
ABAACCCCCECBB??=@CCCCCB@C@CDC@B@
@5HFN3:00011:00018
TAGTATCAGCCGTCGCCATGACGAGATTCC
+
;;@@BA<:;B8::==959--8--,,,0088
@5HFN3:00011:00019
TAGTATCAGCCTCGCCATGACGAAGGTATTCC
+
ACDDCAABCCBBBBC=?@CC>BB79599959;
@5HFN3:00011:00020
TGATACGTCTCCTTCCTTAGTTACTTCA
+
@@@AAAC@:;<,1,1,/,//42444244
@5HFN3:00011:00021
ATATCGCGAGGGTATGGAAGACTCTATA
+
<BCCBEBBCCC?CA@A>B@CBBBC@??:
@5HFN3:00011:00022
ATATCGCGAGGGTATGGAAGACTCTATA
+
ACA@A?@@BBC>GCBB?BAGCCBBBBCC
@5HFN3:00011:00024
ACGAGTGCGTTCCCCATGTCGTAGGTACTC
+
ABABBBBBCB@CDC:?9;;>>>>>;>9999
@5HFN3:00011:00027
TACTGAGCTACACACACAGAAAGATTGGT
+
BBBBBBBBBBBBBBDCBBBBB?BCB@C@A
@5HFN3:00011:00030
TGATACGTCTCCTTCCTTAGTTACTTCA
+
@<:;BBAA@<<-1,1,1,/66599?89B
@5HFN3:00011:00031
ATCAGACACGGACACAGCAGAACACAC
+
;8<;@A@ABCA=<<;D;99AB>@?A7>
@5HFN3:00011:00032
TGATACGTCTCCTTCCTTAGTTACTTCA
+
BAAACDCCBBC?C?EAC@B@@@BBB@AD
@5HFN3:00011:00033
AGCACTGTAGCTGTCACTAGTTACTTGT
+
;;BBA?BBBCCAACFCCCCDC@CCD@CB
@5HFN3:00011:00036
TCTCTATGCGCTCCACATGTCTAAGGT
+
CCCCCDCC=@?>?<9<;BBCCBBFCFB
@5HFN3:00011:00038
TGATACGTCTCCTTCCTT
+
>>>BBBABBBC?C@CAC@
@5HFN3:00011:00041
TACTGAGCTACACACACAGAAAGAATTGGT
+
BBBBBBDCABCBDCCEC>>==0--+-*,22
@5HFN3:00011:00042
TACTGAGCTACACACACAGAAAGATTGGT
+
=<CCCCBBBBBCBDCBBA@@@<@BC?B?B
@5HFN3:00011:00044
TGATACGTCTCCTTCCTTAGTTACTTCA
+
AAABCBBB=;<89?A<><999;>>>;=A
@5HFN3:00011:00045
TACTGAGCTACACACACAGAAAGATTGGT
+
BB?@@AA@A;;<ABBBBB@AA<@@B=@=@
@5HFN3:00011:00046
AGCACTGTAGCTGTCACTAGTTACTTGT
+
<<CCCB@AB@@@AABAA@@@A>BBB>BB
@5HFN3:00011:00048
TAGTATCAGCCTCGCCATGACGAAGGTATTCC
+
BBAABC@AAD?@ACC;;;@>>99645944899
@5HFN3:00012:00007
ACGAGTGCGTTCCCCATGTCGTAGGTACTC
+
BBBBBBBBBC@CCC9B;<<@@>>??BBAAB
@5HFN3:00012:00008
TACTGAGCTACACACACAGAAAGATTGGT
+
CAAABBDBBBBB@ABFCCCCCACCC@C>B
@5HFN3:00012:00012
TGATACGTCTCCTTCCTTAGTTACTTCA
+
;99>?@@91-7+,*,*,*,265944249
@5HFN3:00012:00015
TCTCTATGCGCTCCACATGTCTAAGGT
+
CBBBCBBCA@CBC@CCBD@A@CC@B?B
@5HFN3:00012:00016
TAGTATCAGCCTCGCCATGACGAAGGTATTCC
+
A@ABBAAABBCAA?@=?BCBABB?B@CBC@CA
@5HFN3:00012:00021
TCTCTATGCGCTCCACATGTCTAAGGT
+
AFDCCBAAACCBC@CCFB994?=5969
@5HFN3:00012:00023
ACGCTCGACATGCCCAGGTACAGGAG
+
@EBBBBCCC@AAEC@BB??BB@==@@
@5HFN3:00012:00029
CGTGTCTCTAGGCACAGGATTTTGTGTAG
+
BBCDCC@@@CC@BBC=9<9444/9>>@@A
@5HFN3:00012:00032
TGATACGTCTCCTTCCTTAGTTACTTCA
+
CCCCECB?A@C@G?E?B?BBB?CCCACB
@5HFN3:00012:00033
ATATCGCGAGGGTATGGAAGACTCTATA
+
BABBBCBBBCDADBBB?C@CCBBBBBBB
@5HFN3:00012:00035
ATCAGACACGGACACAGCAGAACACAC
+
BA@@@CBCCC@BCCCA?>@9969>><7
@5HFN3:00012:00037
ACGCTCGACATGCCCAGGTACAGGAG
+
BA@ABBBB@?BCCC@BB?ACCCD@CC
@5HFN3:00012:00041
ACACTGTAGCTAGTCACTAGTTACTTGT
+
/188:>:28=/-,,249=DCC@BAB?GD
@5HFN3:00012:00042
ACGCTCGACATGCCCAGGTACAGGAG
+
A?>ABBBCCCDCBB>BCACCCCC@CC
@5HFN3:00012:00043
AGCACTGTAGCTGTCATTAGTTACTTGT
+
<<CCCEDBB@CBBBBB@@CDD=@?B@CC
@5HFN3:00012:00045
ACGAGTGCGTTCCCCATGTCGTAGGTACTC
+
B@>@BB@8>>5999/9999AA;;;@@AACA
@5HFN3:00013:00006
TACTGAGCTACACACACAGAAAGATTGGT
+
C;<<<<BBA@ACCCAA?@99919>>;>;8
@5HFN3:00013:00007
TACTGAGCTACACACACAGAAAGATTGGT
+
BACCCCCBBBBCBBDCBECBB>BBC?A?C
@5HFN3:00013:00008
ATATCGCGAGGGTATGGAAGACTCTATA
+
BBBBB99<DDHBCCAA?A?BBB@A;:.:
@5HFN3:00013:00011
ACGAGTGCGTTCCCCATGTCGTAGGTACTC
+
CCBBBBAAACACDDA=<<<@>>>B?BBBBC
@5HFN3:00013:00013
TAGTATCAGCCTCGCCATGACGAAGGTATTCC
+
BAAACCCCCB@99<B@CHHCCCCA>?;;<,1,
@5HFN3:00013:00015
TAGTATCAGCCTCGCCATGACGAAGGTATTCC
+
AACCCABCAA=>@;;5<@@>?9929<>@B@CB
@5HFN3:00013:00019
CGTGTCTCTAGGCACAGGATTTGTGTAG
+
BBCCCCCCCCC@CCA445944-999>>@
@5HFN3:00013:00022
AGCACTGTAGCTGTCACTAGTTACTTGT
+
<<CCCEDCCCCCCBBBCCAAA@B@>;99
@5HFN3:00013:00023
TAGTATCAGCCTCGCCATGACGAAGGTATTCC
+
BBCCCCADACBBBAA>ABCCB@@@C@CAA?A@
@5HFN3:00013:00026
CGTGTCTCTAGGCACAGGATTTGTGTAG
+
BBACCBBACDC@BB:4429990999:::
@5HFN3:00013:00027
ACGAGTGCGTTCC
+
4:844444442//
@5HFN3:00013:00033
CGTGTCTCTAGGCACAGGATTTTGTGTAG
+
@A@@@ABBA>@7;<?CDB9999/944999
@5HFN3:00013:00040
CGTGTCTCTAGGCACAGGATTTTGTGTAG
+
ACCE<><CDCCABCCE@?;<<<4<BBAAB
@5HFN3:00013:00044
CGTGTCTCTAGGCACAGGATTTTGTGTAG
+
@@ABBBCCBBB@CDBBB<9994-9>??@B
@5HFN3:00013:00046
TCTCTATGCGCTCCACATGTCATAAGGTA
+
449949=@A@A@@>E>98=@94495424;
@5HFN3:00014:00005
AGCACTGTAGCTGTCACTAGTTACTTGT
+
<BBCCDCBABBCB@@<994998944244
@5HFN3:00014:00008
TCTCTATGCGCTCCACATGTCTAAGGT
+
4499?ABAABDHHBAAAB<=<BD@B@C
@5HFN3:00014:00013
ACGAGTGCGTTCCCCATGTCGTAGGTACTC
+
BB@@BCDB??=@==6==@AACCBA?AABBC
@5HFN3:00014:00017
TAGTATCAGCCTCGCCATGACGAAGGTATTCC
+
BBBBBABCBBABCCC@ABCC@AA=@=><96<@
@5HFN3:00014:00021
TACTGAGCTACACACACAGAAAGATTGGT
+
9ABBBCBDBBBBBBB@?=99919984847
@5HFN3:00014:00022
TGATACGTCTCCTTCCTTAGTTACTTCA
+
ACBBDCBAABC?A?A=?=@BB@CCC@BB
@5HFN3:00014:00026
CGTGTCTCTAGGCACAGGATTTGTGTA
+
<BBCCCCBCCC@=994959991999//
@5HFN3:00014:00029
ATATCGCGAGGGTATGGAAGACTCTATA
+
BBBBBBABBEE?D?==@B@B@BBBB<=<
@5HFN3:00014:00037
TCTCTATGCGCTCCACATGTCTAAGGT
+
CCCCCCCCBCCDC?BCBBCCCCFADAE
@5HFN3:00014:00044
CGTGTCTCTAGGCACAGGATTTTGTGTAG
+
BBCCCDBBBBC@BBBAA?;;44,9AAABC
@5HFN3:00015:00004
CGTGTCTCTAGGCACAGGATTTGTGTAG
+
DCBBBCCBB?@=>>@99699919@B>AA
@5HFN3:00015:00006
TGATACGTCTCCTTCCTTAGTTACTTCA
+
BCCCCCB;;9969<?69599949:;:1/
@5HFN3:00015:00007
CGTGTCTCTAGGCACAGGATTTTGTGTAG
+
BB?AACCCCCC=@@=9969999/9>911/
@5HFN3:00015:00009
TGATACGTCTCCTTCCTTAGTTACTTCAGT
+
499:;;B@>>@69595424;;9;9424944
@5HFN3:00015:00021
CGTGTCTCTAGGCACAGGATTTTGTGTAG
+
ACCCBCBBBBC@CC=9984444/9>999D
@5HFN3:00015:00023
ATCAGACACGGACACAGCAGAACACAC
+
ABBBBBAABB?BBCBDCBBBB@BBABB
@5HFN3:00015:00024
ACGCTCGACATGCCCAGGTACAGGAG
+
?@?BBCCCCCCCCC>BB>BA@@@=>>
@5HFN3:00015:00030
CGTGTCTCTAGGCACAGGATTTGTGT
+
49@@ADCBBBC<?1111,111,///,
@5HFN3:00015:00031
ATATCGCGAGGGTATGGAAGACTCTATA
+
9?AAB<<<CDD?CBAA>AACCFBBBBBC
@5HFN3:00015:00034
ATCAGACACGGACACAGCAGAACACAC
+
@@@@AC?@AC@BCCDAEACCC@BBBAA
@5HFN3:00015:00038
ACGAGTGCGTTCCCCATGTCGTAGGTACTC
+
CCABBBBBBB?BBB9@AAA999984;ABCB
@5HFN3:00015:00040
TCTCTATGCGCTCCACATGTCTAAGGT
+
BBBBDCCBAAECD@DEBBEBCCB?B@A
@5HFN3:00015:00041
AGCACTGTAGCTGTCACTAGTTAAATTGT
+
989449DABCBBCA<;<=99:244-42//
@5HFN3:00015:00046
CGTGTCTCTAGGCACAGGATTTTGTGTAG
+
A@@DCCDBCCC@AABCC?@A==6@AA@AB
@5HFN3:00016:00007
TGATACGTCTCCTTCCTTAGTTACTTCA
+
CBBBBBCCBBC8:7;?@=@BB@CCC@CC
@5HFN3:00016:00009
TAGTATCAGCCTCGCCATGACGAAGGTATTCC
+
>311;;;>BB=999959899>?B@B?<;9295
@5HFN3:00016:00011
TACTGAGCTACACACACAGAAAGATTGGT
+
CABABBEBBBBCAABECCBBB=BCB?B?A
@5HFN3:00016:00012
TGATACGTCTCCTTCCTTAGTTACTTCA
+
CBBCCCBAAAB@DACAC?@A@=@ABACC
@5HFN3:00016:00015
TACTGAGCTACACACACAGAAAGATTGGT
+
A9<<CAB@A<<@CDGFDCBBC?DBC?CBB
@5HFN3:00016:00017
AGCACTGTAGCTGTCACTAGTTACTTGT
+
<<@CACCCBCCCCAA@BBACB@CCD?AB
@5HFN3:00016:00019
AGCACTGTAGCTGTCACTAGTTACTTGT
+
ABBHDDCABBCCBCCCCBCCCACCC@A@
@5HFN3:00016:00020
TGATACGTCTCCTTCCTTAGTTACTTCA
+
=841111///48924248=482444244
@5HFN3:00016:00024
TCTCTATGCGCTCCACATGTCTAAGGT
+
<BAADCEBCCCBC@DFAA@A9?=5959
@5HFN3:00016:00026
AGCACTGTAGCTGTCACAGTTACT
+
<BBCDCCCCCCBC=<9>?9924>9
@5HFN3:00016:00027
AGCACTGTAGCTGTCACTAGTTACTTGT
+
////8@CB<<<>84//1////,444244
@5HFN3:00016:00039
TACTGAGCTACACACACAGAAAGATTGGT
+
CBBBBECBAABBBBCCCCCCC?BBA@C@C
@5HFN3:00016:00044
TCTCTATGCGCTCCACATGTCTAAGGT
+
99==?BCCCCCBB>B>;<BA@==8984
@5HFN3:00016:00046
TAGTATCAGCCTCGCCATGACGAAGGTATTCC
+
@88/-,,2008@C8951111/66567669>A>
@5HFN3:00016:00049
AGCACTGTAGCTGTCACTAGTTACTTGT
+
@BBBCCCCBBCCCCCCCBBAA@CCCAHH
@5HFN3:00017:00005
TAGTATCAGCCTCGCCATGACGAAGGTATTCC
+
BBCCDDCDCB?=9;;=@BCAAAC@C@CCC@CA
@5HFN3:00017:00006
TAGTATCAGCCTCGCCATGACGAAGGTATTCC
+
CBBBBA@??><998928>>>?A@6924::9=@
@5HFN3:00017:00010
TGATACGTCTCCTTCCTTAGTTACTTCA
+
>@@99<9999@595;>A>BBNDCCE@AD
@5HFN3:00017:00011
ATCAGACACGGACACAGCAGAACACAC
+
>839943:9@=@BBAAA;99>@BBBCB
@5HFN3:00017:00015
TGATACGTCTCCTTCCTTAGTTACTTCA
+
BABBBBBBBDD@D?A?B>@AC?BBDDDC
@5HFN3:00017:00016
TACTGAGCTACACACACAGAAAGATTGGT
+
BBBBBBCA@@BBBBCCBCBBB?BBB@C@B
@5HFN3:00017:00019
ATATCGCGAGGGTATGGAAGACTCTATA
+
BB@@@CBBDCCBDCCC@D@DCCAAABBB
@5HFN3:00017:00023
ATATCGCGAGGGTATGGAAGACTCTATA
+
BA@@@A>@99919A998<ACCEBBCAAA
@5HFN3:00017:00028
ACGAGTGCGTTC
+
44844/66//,,
@5HFN3:00017:00031
ACGAGTGCGTTCCCCATGTCGTAGGTACTC
+
BCBBABCBDD?CBB9B999=@@@@=@9;9?
@5HFN3:00017:00032
TACTGAGCTACACACACAGAAAGATTGGT
+
AAAABCCB??BBBBDCBAAAB=BBB?B@A
@5HFN3:00017:00038
ATCAGACACGGACACAGCAGAACACAC
+
BBABACCBCDBECCCDCDCBB@CBBCC
@5HFN3:00017:00039
TACTGAGCTACACACACAGAAAGATTGGT
+
C9<<BCDFCBBBAABCDCCCC?<<>?BBD
@5HFN3:00017:00047
CGTGTCTCTAGGCACAGGATTTTGTGTAG
+
BBDCDCCCCBB@BBBBC@BBBB:BBBBCC
@5HFN3:00017:00048
ATATCGCGAGGGTATGGAAGACTCTAATAG
+
C????@@ABBB?A999;><>?90...,***
@5HFN3:00018:00006
TGATACGTCTCCTTCCTAGTTACTT
+
9449:494;8=+-*-+-,,/,4442
@5HFN3:00018:00007
TAGTATCAGCCTCGCCATGACGAAGGTATTCC
+
DBBBCCCBA?9888;7;ABABBA?>?;;=111
@5HFN3:00018:00011
AGCACTGTAGCTGTCACTAGTTACTTGT
+
9;<;;CEECCBC<<9=@99@@6:4>;>9
@5HFN3:00018:00013
TACTGAGCTACACACACAGAAAGATTGGT
+
BAAAA@?@A<;;4=?9==444-4;91313
@5HFN3:00018:00014
ATATCGCGAGGGTATGGAAGACTCTATA
+
BABAAAAACDD@CABA>@@ADCCCBBBC
@5HFN3:00018:00017
TGATACGTCTCCTTCCTTAGTTACTTCA
+
BBCBCBA===A@DBDEB@ABB@BBC@BB
@5HFN3:00018:00018
AGCACTGTAGCTGTCACTAGTTACTTGT
+
<<BBBCDCABBBBBAB>;113A>>>?BA
@5HFN3:00018:00024
TGATACGTCTCCTTCCTAGTTACTTCA
+
444444498,,*,*,*,,//,444:44
@5HFN3:00018:00026
CGTGTCTCTAGGCACAGGATTTGTGTAG
+
A@ABCCCCCCCBCB?99599909@999>
@5HFN3:00018:00029
AGCACTGTAGCTGTCACTAGTTACTTGT
+
ABCCECDBBBCB?BBCH@A@A>?==8==
@5HFN3:00018:00031
TCTCTATGCGCTCCACATGTCTAAGGT
+
;AAAACCCCCBBC@DCCC??==95959
@5HFN3:00018:00032
ACGAGTGCGTTCCCCATGTCGTAGGTACTC
+
;BACBCBBCC?DBB9?498=>>>><>>>99
@5HFN3:00018:00033
ACGAGTGCGTTCCCCATGTCGTAGGTACTC
+
9>89;AA@AA=>>>4>9999>>>>;>9484
@5HFN3:00018:00035
TCTCTATGCGCTCCACATGTCTAAGGT
+
BBBBEBBBBCCBB@DCABBB=@@9;8;
@5HFN3:00018:00036
TACTGAGCTACACACACAGAAAGATTGGT
+
CBCBBADBBBBAAADCBBBBB=BCC@B@B
@5HFN3:00018:00040
TCTCTATGCGCTCCACATGTCTAAGGT
+
BDCDCCBBBCCCB@CAAACCDCEACAA
@5HFN3:00018:00041
ATATCGCGAGGGTATGGAAGACTCTATAGAAG
+
A?BBBBBBCDD?BAAA@C=?ACACAB><:99,
@5HFN3:00018:00046
TCTCTATGCGCTCCACATGTCTAAGGTAC
+
DAC@?=ECG<:;@59999>=?99549444
@5HFN3:00019:00004
ATATCGCGAGGGTATGGAAGACTCTATA
+
BB???AAACFH>CBCCAC@CCBBBA?AA
@5HFN3:00019:00006
TAGTATCAGTCTCGCCATGACGAAGGTATTCC
+
BBBBCCCC:<<<B@@=ACCCCCEBCAB=<>=?
@5HFN3:00019:00011
AGCACTGTAGCTGTCACTAGTTACTTGT
+
:;@A=AAB@AAF<<>BAAA@@<>9959A
@5HFN3:00019:00012
ATATCGCGAGGGTATGGAAGACTCTATA
+
BA?@@BBBEFNEDBBB@C?BBBBDCCCC
@5HFN3:00019:00013
ACGAGTGCGTTCCCCATGTCGTAGGTACTC
+
B?AABC@?@B=@==4?9;;>AA;:8;BBBD
@5HFN3:00019:00015
TGATACGTCTCCTTCCTTAGTTACTTCA
+
BABBBBBBBBA?A@EACAAA@@BBB@BB
@5HFN3:00019:00018
CGTGTCTCTAGGCACAGGATTTTGTGTAG
+
@@@ECEEECCC@CCB?><9999/999:;;
@5HFN3:00019:00023
ATCAGACACGGACACAGCAGAACACAC
+
BAABBBBBBB@BCBBDCBBBB@BBBBB
@5HFN3:00019:00024
TACTGAGCTACACACACAGAAAGATTGGT
+
BBBBBBAAABBCAABJCCBBE?BCB@B?B
@5HFN3:00019:00025
ATATCGCGAGGGTATGGAAGACTCTATA
+
BBBBBBBDCCFFCCCBAC@CCCBBBAA?
@5HFN3:00019:00026
ATATCGCGAGGGTATGGAAGACTCTAT
+
ACBBBAAACCC@CCCC?B?BCCCCB?>
@5HFN3:00019:00032
AGCACTGTAGCTGTCACTAGTTACTTGT
+
8>>>4;:AAC@AAGA@@;<9?<?88599
@5HFN3:00019:00033
CGTGTCTCTAGGCACAGGATTTGTGTAG
+
9BCCCCCCDCB??=499;9990999111
@5HFN3:00019:00036
AGCACTGTAGCTGTCACTTGTTACTTGT
+
99@A>AAACCCCCBCCCC@BB?BBB???
@5HFN3:00019:00039
ATCAGACACGGACACAGCAGAACACAC
+
BCCBBCBBCA@ACBCC:9;;;7;A@>A
@5HFN3:00019:00045
CGTGTCTCTAGGCACAGGATTTTGTGTAG
+
BBBCCCCACBC@B@BCDA<;;;4;BB@BB
@5HFN3:00020:00004
ATATCGCGAGGGTATGGAAGACTCTATA
+
BBBB@AADDDEBC@AABCACCCCCBB;;
@5HFN3:00020:00007
CGTGTCTCTAGGCACAGGATTTGTGTAG
+
499999991@;,//6/42444-449668
@5HFN3:00020:00008
TGATACGTTTCCTTCCTTAGTTACTTCAGTGC
+
BCCCBBBCDBB=>=@=@>B@@=AA@?BC@D@B
@5HFN3:00020:00009
TACTGAGCTACACACACAGAAAGAATGGT
+
@?@BBBCCBBBBCC??@;88>98948848
@5HFN3:00020:00011
ATCAGACACGGACACAGCAGAACACAC
+
AAAABCCCCC?CBBDDGBBDBBDCBBC
@5HFN3:00020:00016
TATACGCTCTCCTATACTCAG
+
///444/////,/////////
@5HFN3:00020:00017
TACTGTGCTACACACACAGAAAGATTGGT
+
BCCAAAGCCCCCBCBCCBBBB=@@B@C@C
@5HFN3:00020:00022
TGATACGTCTCCTTCCTTAGTTACTTCA
+
BCCBBBBBBBC@D@CBC@BBB?BBB@CD
@5HFN3:00020:00023
ATATCGCGAGGGTATGGAAGACTCTATA
+
BD???BCCCCCBCCBB>BACCDCBB@BB
@5HFN3:00020:00024
ATCAGACACGGACACAGCAGAACACAC
+
@AAB@@?@@@=ABCBBFCCCB>BBBAB
@5HFN3:00020:00026
TCTCTATGCGCTCCACATGTCTAAGGT
+
;ABCAAAAADCCC@DCCDAA?===?=>
@5HFN3:00020:00027
TCTCTATGCGCTCCACATGTCTAAGT
+
4999@<=<BCCBC@BA@<11-,,*,,
@5HFN3:00020:00030
ACGCTCGACATGCCCAGGTACAGGAG
+
4876/11:869===:8:9:9444599
@5HFN3:00020:00031
ATCAGACACGGACACAGCAGAACACAC
+
BAABCCBABB@DCDCBCBBBBEBAA@A
@5HFN3:00020:00032
TACTGAGCTACACACACAGAAAGATTGGT
+
4>>ABBBB<<<AA@@9999>>099>4813
@5HFN3:00020:00037
TGATACGTCTCCTTCCTTAGTTACTTCA
+
ADCGHCBCBA@6:7;?A>BBA@A;97;@
@5HFN3:00020:00038
TACTGAGCTACACACACAGAAAGATTGGT
+
<9=CC<<=B<<=DDACBDCBA@BA?=@7;
@5HFN3:00020:00042
AGCACTGTAGCTGTCACTAGTTACTTGT
+
9;;44:B@@AC;<<99<9<947;8=>@>
@5HFN3:00020:00045
ACGAGTGCGTTCCCCATGTCGTAGGTACTC
+
ABCBABA?@@=@BC4<<C@AAA@@C<<=DG
@5HFN3:00021:00005
ACGCTCGACATGCCCAGGTACAGGAG
+
ABA@BBBBDBCCCCABB@BBCCC@AA
@5HFN3:00021:00010
ATATCGCGAGGGTATGATGACTCTATA
+
A@@A@A99911+////////79=@?@A
@5HFN3:00021:00013
TCTCTATGCGCTCCACATGTCTAAGGT
+
AAA@B@<<=BCGC@CCB?:;9>>:<8<
@5HFN3:00021:00014
ACGAGTGCGTTCCCCATGTCGTAGGTACTC
+
CCBCB@@@>>;>@@4@AADAAABB@AB@A@
@5HFN3:00021:00015
TAGTATCAGCCTCGCCATGACGAAGGTATTCC
+
EBCA@ACDCC@99;@=@ADBCBC@CBAADBB@
@5HFN3:00021:00018
AGCACTGTAGCTGTCACTAGTTACTTGT
+
BBBCBBBEBDBCACHCAAABB@ECCCBB
@5HFN3:00021:00020
TCTCTATGCGCTCCACATGTCTAAGGT
+
BBFBDDEBBCCBC@CBBBEDCCC?B>A
@5HFN3:00021:00024
ATATCGCGAGGGTATGGAAGTGCCCATAGAGAGGCTG
+
AC@@?B?==??>AGCCBCBABBBB>BCAA@B>:8:A@
@5HFN3:00021:00026
CGTGTCTCTAGGCACAGGATTTGTGTAG
+
BCBBBCCCCBB?BBB@@59991999849
@5HFN3:00021:00033
CGTGTCTCTAGGCTGAGA
+
4@CCAA>;>11-1111:=
@5HFN3:00021:00038
ACGAGTGCGTTCCCCATGTCGTAGGTACTC
+
B?ABBCBA>A=@=92?999@@@@B@CAAAC
@5HFN3:00021:00041
TCTCTATGCGCTCCACATGTCTAAGGT
+
CCC@AAECBCBAA?DDBBBCCDB:;<<
@5HFN3:00021:00049
CGTGTCTCTAGGCACAGGATTTTGTGTAG
+
CCCCDCAABBB@BBBBB@9999/9@@?AB
@5HFN3:00022:00004
TCTCTATGCGCTCCACATGTCTAAGGT
+
CDCCGBBCCDCBB?BBDBCCBCB@CAC
@5HFN3:00022:00006
ATCAGACACGGACACAGCAGAACACAC
+
@BBBBB@BAA@ABCCEDCABBDCCCBB
@5HFN3:00022:00009
TAGTATCAGCCTCGCCATGACGAAGGTATTCC
+
CCCCBCBABAA>=;;7;AABCCC@C@CCC@B@
@5HFN3:00022:00010
AGCACTGTAGCTGTCACTAGTTACTTGT
+
??BCCDCCBCBBBBBBBECBB@BBB=@@
@5HFN3:00022:00011
AGCACTGTAGCTGTCACTAGTTACTTGT
+
<CCCBABCBCCBBBBBBBDBB@DDD>@@
@5HFN3:00022:00014
CGTGTCTCTAGGCACAGGATTTTGTGTAG
+
BBBAAABAB;<:;B@@A?9999/999444
@5HFN3:00022:00016
ATCAGACACGGACACAGCAGAACACAC
+
BB?ABBBBBB@ABBCCGABBB?BBBBC
@5HFN3:00022:00018
ATATCGCGAGGGTATGGAAGACTCTATA
+
BDAABAABGDFBDAAA@ABCCCCCBBBB
@5HFN3:00022:00023
ATCAGACACGGACACAGCAGAACACAC
+
B?>?B@?AAA@AABBCDCCA@=?BBDB
@5HFN3:00022:00027
TACTGAGCTACACACACAGAAAGATTGGT
+
CABBCBBBCBBBBCCDBBBBB=?975777
@5HFN3:00022:00029
TGATACGTCTCCTCCTA
+
:>>>98848942//,/,
@5HFN3:00022:00030
ATCAGACACGGACACAGCAGAACACAC
+
>8;;@A@@@@=@@@BBCBDCDA;;;?8
@5HFN3:00022:00036
ATCAGACACGGACACAGCAGAACACA
+
4??@9;;<<=ACCEEAA=98859998
@5HFN3:00022:00039
AGCACTGTAGCTGTCACTAGTTACTTGT
+
A@BGBBCABBBCCCCDCCAA=>?@==@A
@5HFN3:00022:00040
TACTGAGCTACACACACAGAAAGATTGGTG
+
/499>=BBBBBCBCC;<99>>1;<C@F@D@
@5HFN3:00022:00045
ATATCGCGAGGGTATGGAAGACTCTATA
+
BAABBB?BBCD?DBBB@B@BBBAABBBC
@5HFN3:00023:00009
TAGTATCAGCCTCGCCATGACGAAGGTATTCC
+
CBCCBAABBCACB9:8;CA@@AA?B@CBB@FD
@5HFN3:00023:00011
TAGTATCAGCCTCGCCATGACGAAGGTATTCC
+
A@CDCCBCCJDCBCE@CCCCCEC@C@CCCBDC
@5HFN3:00023:00012
TAGTATCAGCCTCGCCATGACGAAGGTATTCC
+
A@<<<BCBBB@@@AB@AAB@999242444:;:
@5HFN3:00023:00013
TCTCTATGCGCTCCACATGTCTAAGGT
+
BBCCCCC;:<CBC@CA@@@;;<B=@=A
@5HFN3:00023:00015
ATCAGACACGGACACAGCAGAACACAC
+
AAABBBBBBB>AACBCCCCBD?BBBBB
@5HFN3:00023:00016
CGTGTCTCTAGGCACAGGATTTTGTGTAG
+
DCBCDCCBBBB>BBCCD@AAAA9AAAABC
@5HFN3:00023:00019
CGTGTCTCTAGG
+
449;99444942
@5HFN3:00023:00027
ATCAGACACGGACACAGCAGAACACAC
+
ACBAABBBBA@BAA@AAACBB@BBBBB
@5HFN3:00023:00028
TCTCTATGCGCTCCACAGTACTG
+
ACCCBBBBBCCBA9<=EGCCCDC
@5HFN3:00023:00031
TACTGAGCTACACACACAGAAAGATTGGT
+
688BB=:<ACAAACBC9948909?<,0,0
@5HFN3:00023:00032
TACTGAGCTACACACACAGAAAGATTGGT
+
BBAAAABAAAAABCCCDCBBB>ABB@B@A
@5HFN3:00023:00033
ACGCTCGACATGCCCAGGT
+
9;;<AAA@@>>111,11,,
@5HFN3:00023:00039
CGTGTCTCTAGGCACAGGATTTTGTGTAG
+
;CCDEDBAABC@AB=9999444/9>>??A
@5HFN3:00023:00042
TACTGAGCTACACACACAGAAAGATTGGT
+
@@BBBFCBBBBBCECB@??CB>CCC?B?D
@5HFN3:00023:00043
AACGAGTGCGTTCCCCATGTCGTAGGT
+
CCCBBBCAAADCCBB7B<<<;BAAA@B
@5HFN3:00023:00044
TACTGCTACACACACAGAAAGATTGGTGC
+
BBBBBBCBC@@BBBBB??><@AA>B@CCC
@5HFN3:00024:00005
TACTGAGCTACACACACAGAAAGATTGGTG
+
C@BACCCCCBBBAABAA>988-9@?>A?AA
@5HFN3:00024:00014
CGTGTCTCTAGGCACAGGATTTTGTGTAG
+
BCCCAABCCBB@BBA4959999/9??<;@
@5HFN3:00024:00021
TACTGAGCTACACACACAGAAAGATTGGT
+
BBBAAABB@@ACAABFCCBBB>AFA@C@D
@5HFN3:00024:00023
ATCAGACACGGACACAGCAGAACACAC
+
BB@ABBBBBB?BCDCDCCB@A>?BCCD
@5HFN3:00024:00025
CGTGTCTCTAGGCACAGGATTTTGTGTAG
+
@ABCCCCCCCC@CCB==;9999/9@999@
@5HFN3:00024:00030
TACTGAGCTACACACACAGAAA
+
48449>?A948>9911/////+
@5HFN3:00024:00031
TACTGAGCTACACACACAGAAAGATTGGT
+
BBBBBBCB@@ACCCCCBBBBB>BBB>?<>
@5HFN3:00024:00041
TAGTATCAGCCTCGCCATGACGAAGGTATTCC
+
4448DBAAABCCCBC?BBCA>>>242444242
@5HFN3:00025:00005
ATCAGACACGGACACAGCAGAACACACA
+
A;;<C=;<C?<@@<=:?ABAA?AB=;77
@5HFN3:00025:00006
ACGAGTGCGTTCCCCATGTCGTAGGTACTC
+
@BBBBCBAA?5999-99;;BNDCB?BB@@@
@5HFN3:00025:00011
TAGTATCAGCCTCGCCATGACGAAGGTATTCC
+
BBBAABCCCDB??@@=@ABAABG@D?CBEBC@
@5HFN3:00025:00012
ATATCGCGAGGGTATGGAAGACTCTATA
+
BB???@ACCFFBECCC?C@BBB???>?>
@5HFN3:00025:00013
TGATACGTCTCCTTCCTTAGTTACTTCA
+
CBBBBBBABBC?A?CAC@BBB@CBB@CC
@5HFN3:00025:00014
TTGTATCAGCCTCGCCATGACGAAGGTATTCC
+
?=@@ACCCCC?ABAB?BCDCCCC=@=A;;8<B
@5HFN3:00025:00018
ATATCGCGAGGTATGGAAGACTCTATAG
+
;:;99><<1-+,0,,*,228999977B:
@5HFN3:00025:00019
TACTGAGCTACACACACAGAAAGATTGGT
+
A@@@AA@BBBBABBCCBC9996;@A>B?C
@5HFN3:00025:00021
TAGTATCAGCCTCGCCATGACGAAGGTATTCC
+
BDCCCCDCEB@==999;CCCCCB@C@CCC@CA
@5HFN3:00025:00022
TACTGAGCTACACACACAGAAAGATTGGT
+
BBBBBEDBBABBCCCCCBBBB=BBA@C@C
@5HFN3:00025:00023
ATATCGCGAGGGTATGGAAGACTCTATAG
+
C@@@@89999919>99;?;>>;33767?7
@5HFN3:00025:00025
TACTGAGCTACACACACAGAAAGATTGGT
+
BBB@A@@BBBBAABCDCBAAA=BAA@B@C
@5HFN3:00025:00026
TCTCTATGCGCTCCACATGTCTAAGGT
+
CGCCCCCCECCBC@AABB;<<A@=?=@
@5HFN3:00025:00027
TGATACGTCTCCTTCCTTAGTTACTTCA
+
BBBBBBD@??C?C@FBC@ABA@BBC@CD
@5HFN3:00025:00029
ACGCTCGACATGCCCAGGTACAGGA
+
@A@ABBEBDAABBC>@@>@BDB@?=
@5HFN3:00025:00031
TCTCTATGCGCTCCACATGTCTAAGGT
+
@BACCC<;<DGDC?CEBB:;111-1,1
@5HFN3:00025:00034
ATCAGACACGGACACAGCAGAACACAC
+
AABACCA@AACDCCABBB@>;;;9;??
@5HFN3:00025:00036
CGTGTCTCTAGGCACAGGATTTTGTGTA
+
/;ABEDBABBA<===??59999/994//
@5HFN3:00025:00037
ACGCTCGACATGCCCAGGTACAGGAG
+
@CCCCAAA@9488819959>>99699
@5HFN3:00025:00038
TCTCTATGCGCTCCACATGTCTAAGGT
+
8;;B<;<<>CCB@???99999442424
@5HFN3:00025:00040
ACGAGTGCGTTCCCCATGTCGTAGGTACTC
+
BB>?>BBBAA@ACD:D9989>>98489884
@5HFN3:00025:00041
CGTGTCTCTAGGCACAGGATTTTGTGTAG
+
@BCCCCCCCDC@CB=9?<9994/999>>>
@5HFN3:00025:00043
TACTGAGCTACACACACAGAAAGATTGGT
+
BACCCCBB?@AACCCCBAABB?BBC@A?A
@5HFN3:00025:00044
ACGAGTGCGTTCCCCATGTCGTAGGTACTC
+
ADBBCC@=>>2999-9>@@H@AAE@CA@AC
@5HFN3:00025:00046
TGATACGTCTCCTTCCTTAGTTACTTCAGTCG
+
ABBBCCB99;@=A>B>A>BB@>A@?<----,,
@5HFN3:00025:00049
TACTGAGCTACACACACAGAAAGATTGGT
+
BAAABBBBABBBBABCDCBCB?BCC@C@C
@5HFN3:00026:00006
CGTGTCTCTAGGCACAGGATTTTGTGTAGAGGCTG
+
BBEBBBCBBBB@BCB=?<9994-9?>>>@996999
@5HFN3:00026:00010
ATATCGCGAGGGTATGGAAGACTCTATA
+
BA@A@BBCCCC?CAAAACDCCCCCCCCB
@5HFN3:00026:00014
ACGCTCGACATGCCCAGGTACAGGAG
+
BBBABAAADCCB?=68==::<BB@@@
@5HFN3:00026:00017
CGTGTCTCTAGGCACAGGATTTTGTGTAG
+
CBCD::<EEEH@DCCBB?9999/9@?>@B
@5HFN3:00026:00020
TCTCTAGCTCTACATGTCTAAGGT
+
-,***,,2///1::;ACCAB>A>A
@5HFN3:00026:00023
ATCAGACACGGACACAGCAGAACAC
+
B9;;;B?AACACDCCCCCCCC@?>@
@5HFN3:00026:00024
TGATACGTCTCCTTCCTTAGTTACTTCA
+
AABAB@@<<<DAGBKBB@CCLACCC@BC
@5HFN3:00026:00025
TGATACGTCTCCTTCCTTAGTTACTTCA
+
CCGHCBA?@AD@D@DACABCC@CCC@CD
@5HFN3:00026:00027
TGATACGTCTCCTTCCTTAGTTACTTCA
+
CCCBBBBCBBB?G@CACBBBB?CCC@CD
@5HFN3:00026:00029
TGATACGTCTCCTTCCTTAGTTACTTCA
+
ACBBBBB@??C8:9=?B>BBB?BBB?CF
@5HFN3:00026:00031
ATCAGACACGGACACAGCAGAACACA
+
8>>>BB@@AB=@AE<<<B@995999@
@5HFN3:00026:00040
ACGAGTGCGTTCCCCATGTCGTAGGTACTC
+
CC?A@CCCCC?BCC:B:;;;@?>>;>9844
@5HFN3:00026:00043
CGTGTCTCTAGGCACAGGATTTTGTGTAG
+
BCCCAB@@@AB@BBCB@:4444,4==>@B
@5HFN3:00026:00045
TGATACGTCTCCTTCCTTAGTTACTTCA
+
CDCBBBBCA??6459;=<>>>;@AB@BB
@5HFN3:00026:00047
CGTGTCTCTAGGCACAGGATTTTGTGTAG
+
BBCBBCBBBBB@BBB@@>9444-9@@@@A
@5HFN3:00027:00004
TACTGAGCTACACACACAGAAAGATTGGT
+
BBBBBBC@@ABBBBCDCB;9;8;BB@C@C
@5HFN3:00027:00007
TGATACGTCTCCTTCCTTAGTTACTTCA
+
;;:AA@CAA@C595969298899998==
@5HFN3:00027:00010
TACTGAGCTACACACACAGAAAGATTGGT
+
BBBBBBDAAAAAAADDB>9996;@B?B?B
@5HFN3:00027:00013
ACGCTCGACATGCCCAGGTACAGGAG
+
@BBBBBBBC@@9996;B@:;=CDDGC
@5HFN3:00027:00015
ACGAGTGCGTTCCCCATGTCGTAGGTACTC
+
ABBBBBBCCC?CBB9B?@@@CB@A>@@@@A
@5HFN3:00027:00024
ACGCTCGAATGCCCAGGTACAGGAG
+
AB?ABCDE@CCBC>AA=ACBCCB<=
@5HFN3:00027:00025
AGCACTGTAGCTGTCACTACGTTACT
+
449949:?BA@>=94//////77206
@5HFN3:00027:00026
TAGTATCAGCCTCGCCATGACGAAGGTATTCC
+
BBCB::6:11-////:?BAA<99=@<@FD@A?
@5HFN3:00027:00029
ATCAGACACGGACACAGCAGAACACAC
+
>>AAEBCCCB?BBBBDCDCBB@BA@>;
@5HFN3:00027:00030
CGTGTCTCTAGGCACAGGATTTGTGTAG
+
44499=?A?4959;49;:4490444444
@5HFN3:00027:00031
TACTGAGCTACACACACAGAAAGATTGT
+
@@BBCCCB?99;A>999999>9>11,1.
@5HFN3:00027:00033
CGTGTCTCTAGGCACAGGATTTTGTGTAG
+
AAAAADCBBBCAC;;;B<????4999@>>
@5HFN3:00027:00035
ATATCGCGAGGGTATGGAAGACTCTATA
+
BBAAA???CCCBCCCB@C@CCBBBB@@@
@5HFN3:00027:00039
ACGCTCGACATGCCCAGGTACCAGGAG
+
;BBBCDBB@;94440985999699598
@5HFN3:00027:00040
CGTGTCTCTAGGCACAGGATTTTGTGTAG
+
=CCHCBBBBBC@BBB>;94444-99999B
@5HFN3:00027:00042
ATCAGACACGGACACAGCAGAA
+
9889>>894494446//,***)
@5HFN3:00027:00043
ACGCTCGACATGCCCAGGTACAGGAG
+
;ABBBBBCCCBB@@<@8;=>?>=;==
@5HFN3:00027:00045
ACGAGTGCGTTCCCCATGTCGTAGGTACTC
+
BBBBBAAABB?CCC9B=@=89998589999
@5HFN3:00028:00005
TCTCTATGCGCTCGACATGTCTAAGGT
+
BCCCD@ACCCC;;<BCAAACBGF>B>=
@5HFN3:00028:00006
CGTGTCTCTAGGCACAGGATTTTGTGTAG
+
ABBBBBC<==C@BBC@@?9999/999@>>
@5HFN3:00028:00008
CGTGTCTCTAGGCACAGGATTTGTGTAG
+
<<;<<C@AACC?ABB99699914=;;99
@5HFN3:00028:00011
TACTGAGCTACACACACAGAAAGATTGGT
+
AABBAABCCC@AABBCCCBBB>BBC@C@C
@5HFN3:00028:00022
TACTGAGCTACACACACAGAAAGATTGGT
+
C@@<<=;<BBAAAAABAAAA@9@9848=?
@5HFN3:00028:00023
ACGCTCGACATGCCCAGGTACAGGAG
+
BA@BABBCCAA@@A>;;9;ACCAA@B
@5HFN3:00028:00024
CGTGTCTCTAGGCACAGGATTTTGTGTAG
+
BBBBBCCCCBA?ABB>;>9444-999>@C
@5HFN3:00028:00027
ACGCTCGACATGGCCCAGGTACAGGAG
+
@CBBBBBFDBBB@CCBBB?BBCBAEBB
@5HFN3:00028:00029
CGTGTCTCTAGGCACAGGATTTTGTGTAG
+
9<<BBBDHCECBC<99@69999/9B989>
@5HFN3:00028:00030
ATATCGCGAGGGTATGGAAGACTCTATA
+
AABBCCCCCDE?BBB?@B@BBBBAA>??
@5HFN3:00028:00031
TACTGAGCTACACACACAGAAAGATTGGT
+
BBBBBBDAAAAA@@CECCBAA?BDC@B=B
@5HFN3:00028:00033
ACGAGTGCGTTCCCCATGTCGTAGGTACTC
+
CBABEBBBBB>BBB8@@@@@@@>>>?<99A
@5HFN3:00028:00034
TACTGAGCTACACACACAGAAAGATTGGT
+
BABCEBEBBCCCCBCFABBAA?BBCBD@>
@5HFN3:00028:00036
TGATACGTCTCCTTCCTTAGTTACTTCA
+
BCCBBBBA;=?2459<?699>;>99599
@5HFN3:00028:00038
TGATACGTCTCCTCCTA
+
9<<C<<99911,1/,,*
@5HFN3:00028:00042
ACGCTCGACATGCCCAGGTACAGGAG
+
BBABBABABA@BDC>99898?=?<98
@5HFN3:00028:00048
TAGTATCAGCCTCGCCATGACGAAGGTATTCC
+
B?BBCCCCCC@??AB>BBB9::C@C@CAA>?I
@5HFN3:00029:00005
TACTGAGCTACACACACAGAAAGATTGGTG
+
@?BCBCBCCCCBBBBBBB@@@<;;;=C?AC
@5HFN3:00029:00006
ATCAGACACGGACACAGCAGAACACAC
+
BB@BEBC@@@@CCCCCCECBB@BBBBB
@5HFN3:00029:00021
CGTGTCTCTAGGCACAGGATTTTGTGTAG
+
DC;<<AAACCC@CCB@><9999/<AABCC
@5HFN3:00029:00030
ACGAGTGCGTTCCCCATGTCGTAGGTACTC
+
BB@BACCBBC@CCD:CA@@999>?;>>999
@5HFN3:00029:00031
TACTGAGCTACACACACAGAAAGATTGGT
+
BBABBBB@@@AABBDCBBBBB>BBB@B@B
@5HFN3:00029:00033
ATATCGCGAGGGTATGGAAGACTCTATA
+
@>@@@;;;BCBBC@@@=A@CCCCA@<9@
@5HFN3:00029:00034
TACTGAGCTACACACACAGAAAGATTGGT
+
CCCBBB@@B@BBBBCCBBCCB?BBAAA?A
@5HFN3:00029:00036
TACTGAGCTACACACACAGAAAGATTGGT
+
CBBBAABAAAABBCCD@?>@@64874748
@5HFN3:00029:00039
ATCAGACACGGACACA
+
9889>=844>=991--
@5HFN3:00029:00046
TGATACGCTCCTCCT
+
9444444;9;9442/
@5HFN3:00029:00048
ACGAGTGCGTTCCCCATGTCGTAGGTACTC
+
@9888=9?@A?CBC7B;98=>998;899@>
@5HFN3:00029:00049
TCTCTATGCGCTCCACATGTCTAAGGT
+
>ABBECCB>:;996999>@A9995959
@5HFN3:00030:00006
TGATACGTCTCCTTCCTTAGATACTTCA
+
BBB??ABBDDE@DADBC@BBBABBB@BC
@5HFN3:00030:00008
TCTCTATGCGCTCCACATGTCTAAGGT
+
ACCCCCCEC::<C@CDCBBCCEC9<<<
@5HFN3:00030:00010
ACGCTCGACATGCCCAGGTACAGGAG
+
9;;:994::4494;:44899:@B@BC
@5HFN3:00030:00011
ATCAGACACGGACACAGCAGAACACAC
+
AA@ABBBBCC@BCCCDAAACCDCCCCC
@5HFN3:00030:00013
AATCAGACACGGACACAGCAGAACACAC
+
C@:;<A@>994249;444449;<B@C98
@5HFN3:00030:00015
TAGTATCAGCCTCGCCATGACGAAGGTATTCC
+
BAAACCCCBB<==@==@BCCCCB@C@CBCACA
@5HFN3:00030:00016
ATCAGACACGGACACAGCAGAACACAC
+
BBBBBBBBBB>BBCEAAACA@=?BBBB
@5HFN3:00030:00021
CGTGTCTCTAGGCACAGGATTTTGTGTAG
+
BCCDFCBCBBB@BCC@A>CBBB9CCDBCC
@5HFN3:00030:00025
CGTGTCTCTAGGCACAGGATTTTGTGTAG
+
?@?BBBBCCCCCBBB9>;9999/9>999?
@5HFN3:00030:00026
ATATCGCGAGGGTATGGAAGACTCTATA
+
=;4;;;<;BDD?CA@=7;7899=:00.7
@5HFN3:00030:00027
TAGTATCAGCCTCGCCATGACGAAGGTATTCC
+
@@B;<;BCBC>AAFH@AACCB@B59699@9@<
@5HFN3:00030:00028
AGCACTGTAGCTGTCACTAGTTACTTGT
+
@@CECCCCAAACAAAACBBBB>?>>;89
@5HFN3:00030:00029
TGATACGTCTCCTTCCTTAGTTACTTCACAC
+
BBBAABCA@>@=@>B?BA@AAA<<;@;<;@A
@5HFN3:00030:00033
TACTGAGCTACACACACAGAAAGATTGGT
+
B?AACCCCCBBBCCDCCCCDD@CBA>>?;
@5HFN3:00030:00035
ACGCTCGACATG
+
B98;ADEEDBA;
@5HFN3:00031:00005
TGATACGTCTCCTTCCTTAGTTACTTCA
+
A@ABBBB>>?C@D@B@A@BBBAB>>>BB
@5HFN3:00031:00009
ATCAGACACGGACACAGCAGAACACAC
+
CA@@@AACCC>AADIDEDBBE@CCCCC
@5HFN3:00031:00014
ATCAGACACGGACACAGCAGAACACAC
+
BB<>>BBBBB@BEBBCCCCCC@CCCCC
@5HFN3:00031:00018
ACGAGTGCGTTCCCCATGTCGTAGGTACTC
+
@BBBA99;AA<@BB7B@@@AAA@@>ABBBB
@5HFN3:00031:00020
TGATACGTCTCCTTCCTTAGTTACTTCA
+
BBBBDFD@@=>,1,1,1,//6699=;==
@5HFN3:00031:00022
TACTGAGCTACACACACAGAAAGATTGGT
+
BBBBBB@>@BAABBBEDCBBB?BBC@C@A
@5HFN3:00031:00025
AGCACTGTAGCTGTCACTAGTTACTTGT
+
;<;A=ABCB@@@<;;CA@ACC?AA@=>B
@5HFN3:00031:00026
ATCAGACACGGACACAGCAGAACACAC
+
9;;@ABCDCC@CCCBCCCCCD?;<;B@
@5HFN3:00031:00031
ATATCGCGGGGGTATGGAAGACTCTATA
+
BB@@?B=====2ACCC@B@CBCEAAABB
@5HFN3:00031:00033
CGTGTCTCTAAGCACAGGATTTTGTGTAG
+
<C??AC<<@DBCBBBBB@AAAA8@AACBB
@5HFN3:00031:00036
TACTGAGCTACACACACAGAAGATTGGT
+
B?BCB@@9:;;=CBBCAA99699850,0
@5HFN3:00031:00037
ATCAGACACGGACACAGCAGAACACAC
+
>889@?;9<A<>><9999@89588433
@5HFN3:00031:00039
ATATCGCGAGAGTATGGAAGACTCTA
+
ABBBBABBBCBCCDDC>@>=9;;==9
@5HFN3:00031:00042
TGATACGTCTCCTTCCTTAGT
+
A=@?@@BA889596961,1//
@5HFN3:00031:00043
ACGAGTGCGTTCCCCATGTCGTAGG
+
49?>@AC@BC;::;+11-****,,*
@5HFN3:00031:00046
ACGAGTGCGTTCCCCATGTCGTAGGTACTC
+
<ADA@@>9995999-99111///.,.//44
@5HFN3:00031:00047
ATATCACGAAGGTATGGAAGACTCTATA
+
BBBBABBBC@C@DDEBAA>@CCBBBAAA
@5HFN3:00032:00013
TACTGAGCTACACACACAGAAAGATTGGT
+
BAAABBDBBBBBBBCCCCBBC>FFB@C@C
@5HFN3:00032:00018
TACTGAGCTACACACACAGAAAGATTGGT
+
BBBBBBCB@ABBBBCDA@444-9>>>BBC
@5HFN3:00032:00019
CGTGTCTCTAGGCACAGGATTTGTGTAG
+
AAACDCBBCBBABBAAA<??9-99@111
@5HFN3:00032:00020
CGTGTCTCTAGGCACAGGATTTTGTGTAG
+
9;:CCCCBBBCCBBE?==??994999?@@
@5HFN3:00032:00021
CGTGTCTCTAGGCACAGGATTTTGTGTAG
+
@B=@@@;;99<@ABB@@>9999/9A999B
@5HFN3:00032:00025
TCTCTATGCGCTCCACATGTCTAAGGT
+
4444:;CCCCDBB?ABA@AA@A@:<69
@5HFN3:00032:00026
CGTGTCTCTAGGCACAGGATTTTGTGTAG
+
BBBCBDB?BBB@BBB?@;??996@CCCCG
@5HFN3:00032:00033
AGCACTGTAGCTGTCACTAGTTACTTGTG
+
444444:A@ACB=;;BB@?99294/566/
@5HFN3:00032:00034
ATCAGACACGGACACAGCAGAACACAC
+
8.411/46/464;;999?>--+----,
@5HFN3:00032:00036
ACGAGTGCGTTCCCCATGGTCGTAGGTACTC
+
BBB??@>8=@5999-9B@@CCBBCC@BBBBA
@5HFN3:00032:00037
TGATACGTCTCCTTCCTTAGTTACTTCA
+
@ECCCCCCCBB>A<?>?@=>><999<99
@5HFN3:00032:00040
TACTGAGCTACACACACAGAAAGATTGGT
+
@BDCCHDB??@CBAAA;;;;A<A@@<@48
@5HFN3:00032:00042
ACGCTCGACATGCCCAGGTACAGGAG
+
BBBBBBCCC@@A@C=@===899?;>>
@5HFN3:00032:00046
TGATACGTCTCCTTCCTTAGTTACTTC
+
CCDCCBBCB>>2459596999244424
@5HFN3:00032:00047
TGATACGTCTCC
+
>>@>99991--+
@5HFN3:00032:00048
ACGAGTGCGTTCCCCATGTCGTAGGTACTC
+
?CBBABHCB?>A??4?9999>>98134444
@5HFN3:00033:00008
ATCAGACACGGACACAGCAGCAGAC
+
BA>?@CB@@@?A@@==>ACCCCAA@
@5HFN3:00033:00011
TACTGAGCTACACACACAGAAAGATTGGT
+
?99999<?AAA<<=BGBC@@@<AAA>A?B
@5HFN3:00033:00021
TACTGAGCTACACACACAGAAAGATTGGT
+
B???BBCBCABBECCCBB=>><@?@@C@C
@5HFN3:00033:00023
ATATCGCGAGGGTATGGAAGACTCTATAG
+
@CBBBCCCCFEBB<<<>A@CCBAA<;;BC
@5HFN3:00033:00024
CGTGTCTCTAGGCACAGGATTTTGTGTAG
+
<<=<<BBB@A@<999BA?>???/99A999
@5HFN3:00033:00027
ACGAGTGCGTTCCCCATGTCGTAGGTACTC
+
;479A@@>@A5999-4@949?>=>@999>=
@5HFN3:00033:00029
ATCAGACACGGACACAGCAGAACACAC
+
A?>??CCCCB@BBCCGAAB998;CCCC
@5HFN3:00033:00033
CGTGTCTCTAGGCACAGGATTTTGTGTAG
+
BBBBBCBBBBB@BBBBC@CEEB9AA=@@B
@5HFN3:00033:00034
ACGAGTGCGTTCCCCATGTCGTAGGTACTC
+
BBA@AABCAA>BBB7BBBA=;<10,01<<<
@5HFN3:00033:00036
ATCAGACACGGACACAGCAGAACACAC
+
;011BBDDBB@BBBBBCBBBB@B@BBB
@5HFN3:00033:00038
TACTGAGCTACACACACAGAAAGATTG
+
@?ABCCCC@@=>>99999998-4,,**
@5HFN3:00033:00039
TAGTATCAGCCTCGCCATGACGAAGGTATTCC
+
BBBAABCFCC@BBBA>BB@A@CCBJCCCC@DB
@5HFN3:00033:00043
TCTCTATGCGCTCCACATGTCTAAGGT
+
ABCDA@ACCBCBB>ACBA@@;996969
@5HFN3:00033:00046
TGATACGTCTCCTTCCTTAGTTACTTCA
+
@BBCCCCCB>>64595969>>;999511
@5HFN3:00033:00049
ATCAGACACGGACACAGCAGAACACAC
+
9D:;<C>@@@@@@9=;;999?;99983
@5HFN3:00034:00007
CGTGTCTCTAGGCACAGGATTTTGTGTAG
+
A@BBCCBCBAB@CCCCC?CBBB9AB=ABB
@5HFN3:00034:00016
ACGAGTGCGTTCCCCATGTCGTAGGTACTC
+
BBBBBB>;442999-9??>BDCDB?BCCCB
@5HFN3:00034:00017
TGATACGTCTCCTTCCTTAGTTACTTCA
+
@@B999>9989242424:84;68?B<>>
@5HFN3:00034:00021
ATCAGACACGGACACAGCAGAACACAC
+
A?;==BBBBB?BBCCDBBBA@>@BBBB
@5HFN3:00034:00033
TACTGAGCTACACACACAGAAAGATTGGT
+
A@@@A@@BBABBBBCCBB99989BB@D<A
@5HFN3:00034:00038
TACTGAGCTACACACACAGAAAGATTGGT
+
BB??BBDAAAAAABDDCB???<?AB@D@B
@5HFN3:00034:00040
ACGAGTGCGTTCCCCATGTCGTAGGTA
+
>;;;BC@@BB=@=>4>999944/.,./
@5HFN3:00034:00041
CGTGTCTCTAGGCACAGGATTTGTGTA
+
@BCCCCCBCFD?9999>;9991999//
@5HFN3:00034:00044
TACTTGAGCTACACACACAGAAAGATTGG
+
,-,,*,,,4=@@@@::1/////+//7777
@5HFN3:00035:00004
AGCACTGTAGCTGTCACTAGTTACTTGT
+
>>BCCD@B@@CBAAAAAABAA>?>A@BB
@5HFN3:00035:00009
ATCAGACACGGACACAGCAGAACACAC
+
??>@AC@AAC@CCCCDCCA<<:<BB?@
@5HFN3:00035:00016
TGATACGTCTCCTTCCTTAGTTACTTCA
+
B@@@BBBBB=?>B@CCCBCCCB;<<BED
@5HFN3:00035:00018
CGTGTCTCTAGGCACAGGATTTTGTGTAG
+
@AAA@@@B>AA?A@@@A:>BBB8?AABCB
@5HFN3:00035:00025
CGTGTCTCTAGGCACAGGATTTTGTGTAG
+
BBBBCDBB@@?@CCCDC@BAAA9AA@ABC
@5HFN3:00035:00028
TACTGAGCTACACACACAGAAAGATTGGT
+
BBAB?BDBBBBBBBBCCCCBB>BBA@C@B
@5HFN3:00035:00031
CGTGTCTCTAGGCACAGGATTTTGTGTAG
+
BBCCAA;;<@@=@CCBC@CBBB7@@@>@B
@5HFN3:00035:00044
TCTCTATGCGCTCCACATGTCTAAGGT
+
CBCCBBABBCAAA?@B?>999995924
@5HFN3:00035:00049
CGTGTCTCTAGGCACAGGATTTTGTGTAG
+
BCECBCBBBDC@?=9==;9999/99911:
@5HFN3:00036:00006
ATCAGACACGGACACAGCAGAACACAC
+
B>>?@@@CCC@CCBBCCCBAA?AGBBB
@5HFN3:00036:00019
AGCACTGTAGCTGTCACTAGTTACTTGT
+
@ACCCBBBBBBBBBBBCBDBB?BBB@BB
@5HFN3:00036:00020
ACGAGTGCGTTCCCCATGTCGTAGGTACTC
+
AABBBDB?@A@EHD:C;<<>AA@>=A>;<;
@5HFN3:00036:00021
TAGTATCAGCCTCGCCATGACGAAGGTATTCC
+
@9=<BBFCBBBBBEB?BBBBAB?=@<@>>?AA
@5HFN3:00036:00022
CGTGTCTCTAGGCACAGGATTTTGTGTAG
+
@@=@;;<;<BB>BAAAB@AAAA6@B@>>@
@5HFN3:00036:00023
CGTGTCTCTAGGCACAGGATTTGTGTAG
+
@@@AACBBB@@5844442444-44444:
@5HFN3:00036:00025
TCTCTATGCGCTCCACATGTCTAAGGT
+
@BACDCCCCCCCD@CBA@@A@AAACBC
@5HFN3:00036:00033
TGATACGTCTCCTTCCTTAGTTACTTCA
+
CCCBBBBABBD@B?E@?=>@@=@CC?BB
@5HFN3:00036:00037
TAGTATCAGCCTCGCCATGACGAAGGTATTCC
+
BBCBBBCCCCAAA@@=@BCCCGD@B?B;:7;>
@5HFN3:00036:00038
ATATCGCGAGGGTATGGAAGACTCTATA
+
BCBBBAAACEEBCBCB?B?BBBBBB@@@
@5HFN3:00036:00041
ACGAGTGCGTTCCCCATGTCGTAGGTACTC
+
@CCCBCB>992999-9999999@A=A999>
@5HFN3:00036:00046
TGATACGTCTCCTTCCTTAGTTACTTCA
+
9@CCCDCD;4424696959882444244
@5HFN3:00036:00047
CGTGTCTCTAGGCACAGGATTTTGTGTAG
+
@BBCDCC???D@B@=9=;9999/99999?
@5HFN3:00037:00004
AGCACTGTAGCTGTCACTAGTTACTTGT
+
;;CBGCCBBBBBAAABBBDBB@AAA?AA
@5HFN3:00037:00009
TCTCTATGCGCTCCACATGTCTAAGGT
+
BBBB??ACCCCBC@CB9;;@999<><>
@5HFN3:00037:00014
CGTGTCTCTAGGCACAGGATTTTGTGTAG
+
AABCCCDCDEC>99;=?<>???4>??>99
@5HFN3:00037:00022
TAGTATCAACCTCGCCATGACGAAGGTATTCC
+
BCB==B;;8::;;=@=@<=<;11-1>>>??EB
@5HFN3:00037:00024
AGCACTGTAGCTGTCACTAGTTACTTGT
+
@@CC=:?CEECBDCCBECCCC@CBB@BE
@5HFN3:00037:00031
AGCACTGTAGCTGTCAATAGTTACTTGT
+
<;CCCBBACCDBBBBB@BCCC@BBB@BB
@5HFN3:00037:00035
ATCAGACACGGACACAGCAGAACACAC
+
AB@AA?@ACC@CCCCAA@EBB@9;:BA
@5HFN3:00037:00038
TAGTATCAGCCTCGCCATGACGAAGGTATTCC
+
AAEECCDDDC@ABAA?ABBBCBA?B@BBC@BB
@5HFN3:00037:00040
TACTGAGCTACACACACAGAAAGATTGGT
+
BAAACCCC?@BCCCCEC@??B=>?;<;;7
@5HFN3:00037:00041
TGATACGTCTCCTTCCTTAGTTACTTCA
+
AADCCBBBAAAAD@DBD8:984999<>?
@5HFN3:00037:00044
TAGTATCAGCCTCGCCATGACGAAGGTATTCC
+
BBCCDBCBBCDBCBB@BBBBBCF@C@CAA>?@
@5HFN3:00037:00045
ACGAGTGCGTTCCCCATGTCGTAGGTACTC
+
AB?ABDB@992444-9@@??AA>>;>9999
@5HFN3:00037:00049
TCTCTATGCGCTCCACATGTCTAAGGT
+
9AACDCBBBC:;;>?@911<111,/,/
@5HFN3:00038:00004
ACGCTCGACATGCCCAGGTACAGGAG
+
CBABCCCCBBBDDC;;;@BBAAAAB=
@5HFN3:00038:00014
AGCACTGTAGCTGTCACTAGTTACTTGT
+
AABCBAAA<<<BBCCCGCCCB=@;;7<A
@5HFN3:00038:00015
ATCAGACACGGACACAGCAGAACACAC
+
BBBBBB>99;=@ABBB?@A;;7<AAAA
@5HFN3:00038:00019
TACTGAGCTACACACACAGAAAGATTGGT
+
CCCBBCCBBB99<@B@?@99909@@=B@<
@5HFN3:00038:00021
CGTGTCTCTAGGCACAGGATTTTGTGTAG
+
A@99<99BACC@BA?9969999/9>>844
@5HFN3:00038:00025
TCTCTATGCGCTCCACATGTCTAAGGT
+
BBCDCBBBBBCBC@DBCBCCAAA@C?B
@5HFN3:00038:00026
CGTGTCTCTAGGCACAGGATTTTGTGTAG
+
BBBBAAABBBB@BBCAA:4444,99999@
@5HFN3:00038:00030
ACGAGTGCGTTCCCCATGTCGTAGGTACTC
+
BB@@ACBB==;=992?=@@>AA;:489999
@5HFN3:00038:00032
CGTGTCTCTAGGCACAGGATTTTGTGTAG
+
CBCCBD@BAA@=@CCCD@CFDC:CB@>@?
@5HFN3:00038:00038
ACGCTCGACATGCCCAGGTACAGGAG
+
BBBB@BBB@@BBCC?@@=?@AAC@BB
@5HFN3:00038:00042
TGATACGTCTCCTTCCTTAGTTACTTCA
+
CBBABBBCBBC8:6:;===>><999<99
@5HFN3:00038:00043
TGATACGTCTCCTTCCTTAGTTACTTCA
+
ABCBBBBB@BB@E@EAC@?@@?@@A>?>
@5HFN3:00038:00044
TACTGAGCTACACACACAGAAAGATTGGT
+
BBAAACCCBBBBBCCDDCBBB=AAB>?>@
@5HFN3:00038:00046
ATATCGCGAGGGTATGGAAGACTCTAT
+
CBBBB@??BBB?BA@@@D@CBBCCC@>
@5HFN3:00039:00010
TAGTATCAGCCTCGCCATGACGAAGGTATTCC
+
BBBBBBCA@@=@@@@=@CB@=A@>A?BCG?B?
@5HFN3:00039:00012
ACAGTGCATTCCCCATGTCGTAGGTACTC
+
@@CCC=<==2999/9A?9<<A@@;@<=<A
@5HFN3:00039:00014
TAGTATCAGCCTCGCCATGACGAAGGTATTCC
+
BBBBCEDCCC@?@@@=@AACBBB@CACEDAC@
@5HFN3:00039:00019
ACGCTCGACATGCCCAGGTACAGGAG
+
BCCBDBBBBCCBAB>;;7:B@@@?@@
@5HFN3:00039:00021
TGATACGTCTCCTTCCTTAGTTACTTCA
+
B??@DCCCABBBD@C?A?BBB@@@A@BB
@5HFN3:00039:00029
TCTCTATGCGCTCCACATGTCTAAGGT
+
BBCCCBBCBDAAA@CCCBCCDCB@C@B
@5HFN3:00039:00034
CGTGTCTCTAGGCACAGGATTTTGTGTAG
+
BBCCCCBB@ACACBBBB?AAAA6:;;>>@
@5HFN3:00039:00038
TGATACGTCTCCTTCCTTAGTTACTTCA
+
BBB@@@AAB;98<@CACABBBDCBC?BD
@5HFN3:00039:00039
ACGAGTGCGTTCCCCATGTCGTAGGTACTC
+
BBB??BCB=92999-9>99;BBCA>A@999
@5HFN3:00039:00046
TAGTATCAGCCTCGCCATGACGAAGGTATTCC
+
BBBBCCCAAACBC@?>ABBCCBBCB@C::9;B
@5HFN3:00040:00004
ATCAGACACGGACACAGCAGAACACAC
+
BBAB@?>B>@=@@@<<<A@BB?BB@@@
@5HFN3:00040:00006
TGATACGTCTCCTTCCTTAGTTACTTCA
+
BBABBBCBBBB@C@F@B@ACC@CCC@CC
@5HFN3:00040:00014
TGATACGTCTCCTTCCTTAGTTACTTCA
+
BBBBBBBBBBC@B@C@@@AAA@@@@@BD
@5HFN3:00040:00016
TACTGAGCTACACACACAGAAAGATTGGT
+
BBBBBBBBBBBBAABBA@=>?<@CC@C@C
@5HFN3:00040:00018
TGATAGTCTCCTTCCTTAGTTACTTCA
+
@AABBBBBBB?B@B@B@ABB@DCC?BC
@5HFN3:00040:00020
CGTGTCTCTAGGCACAGGATTTTGTGTAG
+
991111/7;9>9=999969B??/994499
@5HFN3:00040:00026
ATCAGACACGGACACAGCAGAACACAC
+
BB?ABBBBBB@BBBACECC@?>ADA?A
@5HFN3:00040:00027
CGTGTCTCTAGGCACAGGATTTTGTGTAG
+
BBBBBBBBAAA@BBEBC@DDEE:CCB@??
@5HFN3:00040:00030
TACTGAGCTACACACACAGAAAGATTGGT
+
BB@@@@BA@@@A>ACCB@9996:@@@E@B
@5HFN3:00040:00031
ACGAGTGCGTTCCCCATGTCGTAGGTATC
+
BBABB>98995999/49=>CCCDC@C?A@
@5HFN3:00040:00034
TCTCTATGCGCTCCACATGTCTAAGGT
+
BBBCAAACCCEBD::=AA@BCAA?B@C
@5HFN3:00040:00038
TCTCTATGCGCTCCACATGTCTAAGGT
+
BCEDCBBBAAAABACCCB?@@DCAC?A
@5HFN3:00040:00039
CGTGTCTCTAGGCACAGGATTTTGTGTA
+
@@==;9999AA69999>69999/94444
@5HFN3:00040:00040
TCTCTATGCGCTCCACATGTCTAAGGT
+
BBBCAABCBCCAB@DDBB@@@BB@C@A
@5HFN3:00040:00044
TAGTATCAGCCTCGCCATGACGAAGGTATTCC
+
=CCBBA@AAAABBBB?BCBDCCC@A@A;;8<@
@5HFN3:00041:00004
ATATCGCGAGGGTATGGAAGACTCTAT
+
BB?@@B>AACC@BCCC?B@BDBACCB>
@5HFN3:00041:00015
AGCACTGTAGCTGTCACTAGTTACTTGT
+
<<CGAAABABCCBCBBBBC@@>@CCBBB
@5HFN3:00041:00016
TACTGAGCTACACACACAGAAAGATTGGT
+
BBB?AACCCCCCCCCBAB;998<BC@C>A
@5HFN3:00041:00019
TACTGAGCTACACACACAGAAAGATTGGT
+
@9;<@AAAB@AACBBBBAAAB899?4858
@5HFN3:00041:00022
TGATACGTCTCCTTCCTTAGTTACTTCA
+
BB@@?CB??ADAEBFA@?=;96;@D599
@5HFN3:00041:00023
TAGTATCAGCCTCGCCATGACGAAGGTATTCC
+
?>@;;<CCCCC@@FC@CA@=49969244424:
@5HFN3:00041:00026
CGTGTCTCTAGGCACAGA
+
4444444/711,/>@9;:
@5HFN3:00041:00032
CGTGTCTCTAGGCACAGGATTTTGTGT
+
BBBCCBBAAA@>@@A=@;????4>>>>
@5HFN3:00041:00033
ATATCGCGAGGGTATGGAAGAACCTTC
+
BBBBA?>>===<@AA@<;;1-+-+-+-
@5HFN3:00041:00037
ATATCGCGAGGGTATGGAAGACTCTAT
+
BB?>?CCCABGCBBBB@B@BBBBA?>>
@5HFN3:00041:00041
TACTGAGCTACACACACAGAAAGATTGGT
+
CCBBBBA@@@@@B@@@99999199;9:9:
@5HFN3:00041:00044
TGATACGTCTCCTTCCTTAGTTACTTCA
+
CCBBAAA??>@?C?BCB@AA?>999699
@5HFN3:00041:00047
TACTGAGCTACACA
+
@BBA@AECB@AAAA
@5HFN3:00042:00006
CGTGTCTCTAGGCACAGGATTTTTGTGTAG
+
@@=;99A999424944/5/////*//////
@5HFN3:00042:00015
AGCACTGTAGCTGTCACTAGTTACTTGT
+
@?BCCDDCBBBAAAC@A@BBB=<;;?@@
@5HFN3:00042:00019
CGTGTCTCTAGGCACAGGATTTTGTGTAG
+
BBBBADABABB@AAAAA@BDBD9@?@AAB
@5HFN3:00042:00023
TCTCTATGCGCTCCACATGTCTAAGGT
+
DBBA::@CCCFBB?BDFBBBBCE@C@B
@5HFN3:00042:00028
TGATACGTCTCCTTCCTTAGTTACTTCA
+
AA@@BB@;;<B?C@DCCFGGC@CCC@CC
@5HFN3:00042:00032
CGTGTCTCTAGGCACAGGATTTTGTGTAG
+
CBEDBDBDBBA@CBCCB@::::1;@A@AA
@5HFN3:00042:00036
CGTGTCTCTAGGCACAGGATTTTGTGTAG
+
9<<<@CDAAAD?A@A@@<9999/999@>9
@5HFN3:00042:00041
TCTCTATGCGCTCCACATGTCTAAGGT
+
BBCDCCBBBCCBB@BB99;99@@6959
@5HFN3:00042:00042
TACTGAGCTACACACACAGAAAGATTGGT
+
BA>ABCDBB@AACDCCBEBBB>BBB@B?A
@5HFN3:00042:00043
CGTGTCTCTAGGCACA
+
BCBCCCBDB>A9//11
@5HFN3:00042:00044
ATCAGACACGGACACAGCAGAACACAC
+
BBBAAAABHB@A@??@===@@>A;;;C
@5HFN3:00042:00047
CGTGTCTCTAGGCACAGGATTTTGTGTA
+
BBCDECC::;@28499969999/999//
@5HFN3:00043:00007
TACTGAGCTACACACACAGAAAGATTGGT
+
BBBBBCCBCBBBCDCDBFCCC?CDF@FCD
@5HFN3:00043:00009
CGTGTCTCTAGGCACAGGATTTTGTGTAGAG
+
44??@999991;//,,,20000*,/////44
@5HFN3:00043:00010
CGTGTCTCTAGGCACAGGATTTTGTGTAG
+
@BBCCCCCCCC@?>@@?<?@@@4@AA<<<
@5HFN3:00043:00020
TGATACGTCTCCTTCCTTAGTTACTTCA
+
A@@@ABBBBBB@C@CAC????@BDE@AA
@5HFN3:00043:00024
TGATACGTCTCCTTCCTTAGTTACTTCA
+
CBBBBDAB:;<DDBCCEAABA@CBB?BC
@5HFN3:00043:00025
ATCAGACACGGACACAGCAGAACACAC
+
BB>?@BBBAE?BCCDAAAC@A=ADBCC
@5HFN3:00043:00026
ATATCGCGAGGGTATGGAAGACTCTATA
+
BBBCAAABCEE?CCCC?A?BBCCAA?C=
@5HFN3:00043:00029
TCTCTATGCGCTCCACATGTCTAAGGT
+
BBBCA@ACBCDAB@DCCBABACC@@?A
@5HFN3:00043:00031
ATCAGACACGGACACAGCAGAACACAC
+
9:;;AABBBC;;<;999999@<999><
@5HFN3:00043:00033
TCTCTATGCGCTCCACATTCGT
+
BBCDCCCBCBCBB@D;0,()((
@5HFN3:00043:00034
ATATCGCGAGGGTATGGAAGACTCTATA
+
CB@@??=@?AA@ACCC@B@??BBBB>><
@5HFN3:00043:00036
CGTGTCTCTAGGCACAGGATTTTGTGTAG
+
BBBBCCCCDAA?BCCCD>AAB@4>>999@
@5HFN3:00043:00038
ATCAGACACGGACACAGCAGAACACAC
+
AABBB?>?998;CBCCDCCDB?ABBBB
@5HFN3:00043:00039
TACTGAGCTACACACAACATGAAGA
+
??@DDCE999=9;;4424444494/
@5HFN3:00043:00048
ATATCGCGAGGGTATGGAAGAC
+
BBAAAAAA@CCBB@=92459>>
@5HFN3:00044:00007
CGTGTCTCTAGGACAG
+
99>?>99111-+****
@5HFN3:00044:00008
CGTGTCTCTAGGCACAGGATTTGTGT
+
BBABADCDD?>;84999699919?>;
@5HFN3:00044:00009
TACTGAGCTACACACACAGAAAAGATTGGT
+
BBCBDCCB??>=AA?@?A9999/99858;>
@5HFN3:00044:00018
TGATACGTCTCCTTCCTTAGTTACTTCAGTGCAG
+
BBBBBBBECDC@C@B@C@BCBABBB@CCDB=9:4
@5HFN3:00044:00019
TACTGAGCTACACACACAGAAAGATTGGT
+
>@B@@@CBBBCCBBBDB;;996;@B@C@C
@5HFN3:00044:00022
TCTCTATGCGCTCCACATGTCTAAGGT
+
?BBBBAABBCBBB@CCBA9;<BBBC?B
@5HFN3:00044:00028
AGCACTGTAGCTGTCACTAGTTACTTGT
+
??BCCDDBBBCA@@@@AABAA?AAA?AA
@5HFN3:00044:00043
TCTCTATGCGCTCCACATGTCTAAGGT
+
DCCCAAACECCBD@CCAA@@ABB>A>A
@5HFN3:00045:00005
ACGCTCGACATGCCCAGGTACAGGAG
+
BBBBBB@BA@@9998;C@CCCDDAAA
@5HFN3:00045:00012
TACTGAGCTACACACACAGAAAAAATTGGTGC
+
BBBBBBDD?@99<@999@999999*959;>??
@5HFN3:00045:00023
ACGCTCGACATGCCCAGGTACAGGAG
+
ABABDBCB@;=4496;><@CCBB?BB
@5HFN3:00045:00024
CGTGTCTCTAGGCACAGGATTTTGTGTAG
+
BDABBBBCCCB@BBBBB?BAAC9AA??99
@5HFN3:00045:00025
ATATCGCGAGGGTATGGAAGACTCTATA
+
BB>99;;AA@B?B<==?C>ABBAAF???
@5HFN3:00045:00026
TACTGAGCTACACACACAGAAAGATTGGT
+
49444499>AACCCEEBCDCB8;:;>A>B
@5HFN3:00045:00029
ATATCGCGAGGGTATGGAAGACTCTATA
+
CBBC@A@CCCC?CCCB@B@BBBBBB>B>
@5HFN3:00045:00030
TGATACGTCTCCTTCCTTAGTTACTTCA
+
BBBBA@@@AAA@B@B@C?BBB@@@D?AD
@5HFN3:00045:00032
TCTCTATGCGCTCCACATGTCTAAAGGTA
+
BBCCCCBCCBA==2;999A99999-4249
@5HFN3:00045:00033
ATATCGCGAGGGTATGGAAGACTCTATA
+
BABBA?@===?<ACCECC@CCCC@@6:9
@5HFN3:00045:00036
TGATACGTCTCCTTCCTTAGTTACTTCA
+
BBBCAAAB??A@DAFBDDCBA>ACBACD
@5HFN3:00045:00037
TCTCTATGCGCTCCACATGTCTAAGGT
+
B??@DCCBBBBBC?GBAAAAA??@?=@
@5HFN3:00045:00040
CGTGTCTCTAGGCACAGGATTTTGTGTAG
+
CDCCAAABBBB@B?@?BE=9=9299=;;;
@5HFN3:00045:00044
TACTGAGCTACACACACAGAAAGATTGGT
+
BBBBBBDBBBBBCCBA::444-9BB@C@B
@5HFN3:00046:00010
TAGTATCAGCCTCGCCATGACGAAGGTATTCC
+
===84<><<:??ABC9;;??@99:;?BAC@B:
@5HFN3:00046:00011
TCTCTATGCGCTCCACATGTCTAAGGT
+
BBCBBBBBBDEBB?CCCB@AACC?C?B
@5HFN3:00046:00019
TGATACGTCTCCTTCCTTAGTTACAT
+
@@@??99994;242424244/68///
@5HFN3:00046:00022
ACGAGTGCGTTCCCCCATGTCGTAGGTACTC
+
BB<BBCBA4429999-9@@A<<<CK@CD==<
@5HFN3:00046:00027
ACGCTCGACATGCCCAGGTACAGGAG
+
A?>>@@>@@?>111-11,1<?BB?CA
@5HFN3:00046:00033
ACGCTCGACATGCCCAGGTACAGGAG
+
ABABBAABDAA9996;B@BBBEDBBB
@5HFN3:00046:00035
TACTGAGCTACACACACAGAAAGATTGGT
+
BBBBBBBBBBBCCCCBAA@==:@B@?A@C
@5HFN3:00046:00039
AGCACTGTAGCTGTCACTAGTTACTTGT
+
ABCCCCBBECCBABABBBDBB@CBD@AA
@5HFN3:00046:00041
ATATCGCGAGGGTATGGAAGACTCTATA
+
BBBB@@@@@DDBD:<<ACACCCCCBAAA
@5HFN3:00046:00042
ATATCGCGAGGGTATGGAAGACTCTATA
+
BB@BCBB?@AA>A=@@7;9<BAACB@@@
@5HFN3:00046:00047
TCTCTATGCGCTCCACATGTCTAAGGT
+
9BCCC@BBBCCBDABB9;;;9996969
@5HFN3:00046:00048
CGTGTCTCTAGGCACAGGATTTTGTGTAG
+
BBCCBDBCCBA>==9;;@BBBB7<<999>
@5HFN3:00046:00049
TGATACGTCTCCTTCCTTAGTTACTTCA
+
BCBBCBBBCBC?A<??=;=>><999699
@5HFN3:00047:00004
ATATCGCGAGGGTATGGAAGACTCTATA
+
BCBBBB=A?AA>CCCCAC@CCCCBB@?>
@5HFN3:00047:00011
ACGAGTGCGTTCCCCAATGTCGTAGGTACTC
+
@B@@=9=;11-111+/,//;;;44313449@
@5HFN3:00047:00025
TGATACGTCTCCTTCCTTAGTTACTTCA
+
BBB?>?CBBBB?D@CAD@B??=?AA@CD
@5HFN3:00047:00026
TATATCAGCCTCGCCATGACGAAGGTATTCC
+
;9;<@BCDC@A@::8:?@?CAA>A@CDC?D@
@5HFN3:00047:00027
AGCACTGTAGCTGTCACTAGTTACTTGT
+
AABBCCBBBBBBABABBBC@A@CBB?AA
@5HFN3:00047:00034
CGTGTCTCTAGGCACAGGATTTTGTGTAGAGGC
+
B@?@DA:<>CC@BCA9959999/9?C@ABDB?9
@5HFN3:00047:00039
AGCACTGTAGCTGTCACTAGTTTACTTGT
+
99999?A@:499999999?999-989549
@5HFN3:00047:00040
TACTGAGCTAACACACAGAAAGATTGGTGC
+
9444:::9A?<@;<<>>ECD>AAA=>=988
@5HFN3:00048:00004
CGTGTCTCTAGGC
+
=<;<>><=111,-
@5HFN3:00048:00009
CGTGTCTCTAGGCACAGGATTTTGTAG
+
ABDA@@>??9959999A@BDEE:CA<=
@5HFN3:00048:00011
TAGTATCAGCCTCGCCATGACGAAGGTATTCC
+
BBBDCCCGBA?AB998<CBCCA@>ADBCDCA>
@5HFN3:00048:00013
ACGCTCGACATGCCCAGGTACAGGAG
+
>AB99;BB99999919@<<<111,11
@5HFN3:00048:00019
ATCAGACACGGACACAGCAGAACACAC
+
?>BB99:@;;5;ABAAACCA@>ACCCA
@5HFN3:00048:00022
TCTCTATGCGCTCCACATGGTCTAAGGT
+
BBBBCCBBC:=<CADDBBB@BCCA@B@D
@5HFN3:00048:00030
TCTCTATGCGCTCCACATGTCTAAGGT
+
BBCBBBBBBACCCBDF:::BABB?B?B
@5HFN3:00048:00031
TGATACGTCTCCTCCTTAGTTACTTCAGT
+
A@A@=88999<=ACBGCBBCA<<<@@ABC
@5HFN3:00048:00039
ACGCTCGACATGCCCAGGTACAG
+
?ACBC999@;99>B<>>;>9999
@5HFN3:00048:00045
TGATACGTCTCCTTCCTTAGTTACTTCA
+
CBBBBDCC9:<?B?BAC@?AA6999>A?
@5HFN3:00048:00049
TCTCTATGCGCTCCACATGTCTAAGGT
+
AACCBC??AAA@?@@<9999999;>54
@5HFN3:00049:00007
ACGCTCGACATGCCCAGGTACAGGAG
+
BA@ABBEFB>A9998;CACBBBCABB
@5HFN3:00049:00009
TAGTATCAGCCTCGCCATGACGAAGGTATTCC
+
BBAABCDFEB===997;AAACBB?EDCCC@CA
@5HFN3:00049:00015
TAGTATCAGCCTCGCCATGACGAAGGTATTCC
+
A?A9;=BCBBFCBBA@BCABA;:8=DCDEAEA
@5HFN3:00049:00020
ATATCGCGAGGGTATGGAAGACTCTAT
+
>@=>==:1111-////,4244933311
@5HFN3:00049:00021
ACGCTCGACATGCCCAGGTACAGGA
+
847==>@>999@@@<>@<>999@<9
@5HFN3:00049:00026
ATATCGCGAGGGTATGGAAGACTCTATA
+
BAABBBCCBDD@C?@@=AC@CBABBB??
@5HFN3:00049:00028
TACTGAGCTACACACACAGAAAAGATTGGT
+
44444444444/,,-,,00022*/431313
@5HFN3:00049:00039
CGTGTCTCTAGGCACAGGATTTTGTGTAG
+
ABACBCDBBBB?BBBCC@CCCC9;;;>>B
@5HFN3:00049:00049
ACGAGGTGCGTTC
+
/,.//,/6666,4
@5HFN3:00004:00051
ACGAGTGCGTTCCCCATGTCGTAGGTACTC
+
BA??BBBBBB@BBC:EDBAABB@@<>9999
@5HFN3:00004:00054
TACTGAGCTACACACACAGAAAGATTGGT
+
A@@@@@B@@BAABBCCABEBB?BCB@B@C
@5HFN3:00004:00057
AGCACTGTAGCTGTCACTAGTTACTT
+
AABD;:=KCCCBBBBBBBCCD@D??>
@5HFN3:00004:00059
CGTGTCTCTAGGCACAGGATTTTGTGTA
+
@;<<BCCDDDE?@@@9969B?B4>>?>>
@5HFN3:00004:00060
AGCACTGTAGCTGTCACTAGTTACTTGT
+
;AAAD>=>CCECBBCBCDCCC@BBB=AA
@5HFN3:00004:00061
ACGCTCGACATGCCCAGGTACAGGAG
+
CAABBA<<9>>111,11,1119??99
@5HFN3:00004:00065
TACTGAGCTACACACATAGAAAGATTGGT
+
BBBBCBBBBBBAD==11/788584424;>
@5HFN3:00004:00066
TACTGAGCTACACACACAGAAAGATTGGT
+
CB@@A@@@A@BAAADC@@994-9=<;@@C
@5HFN3:00004:00067
AGCACTGTAGCTGTCACTAGTTACTTGT
+
>>BCCD@@ABBBBBBBBBCBB@AAA?BB
@5HFN3:00004:00077
TAGTATCAGCCTCGCCCATGACGA
+
8444>9B9<9989899-4,,0,,,
@5HFN3:00004:00082
TGATACGTCTCCTTCCTTAGTTACTTCA
+
BB?BBBBAABC@D@AA@@?BB@AAADCC
@5HFN3:00004:00086
ATCAGACACGGACACAGCAGAACACAC
+
BBBBBBBBBB?BCCBGACCAA=ABBCB
@5HFN3:00004:00087
TACTGAGCTACACACACAGAAAAGATTGGT
+
?@ACECDBCCBBBC?:@C9998/9@?<@?A
@5HFN3:00005:00052
TACTGAGCTACACACACAGAAAGATTGGT
+
;;;>9<;ABCCCNAAAA@89;09@?>C?B
@5HFN3:00005:00066
TACTGAGCTACACACACAGAAAGATTGGT
+
BBBBBBC@@BBBBBCCBB9998:BBBD>B
@5HFN3:00005:00073
CGTGTCTCTAGGCACAGGATTTTGTGTAG
+
BBBBBCCDCAB=@899B8<9BB7<<9>>A
@5HFN3:00005:00081
ATATCGCGAGGGTATGGAAGACTCTATA
+
?>@BCCBBBECBCBBBCC?BB@@@@BAB
@5HFN3:00005:00082
CGTGTCTCTAGGCACAGGATTTTGTGTAG
+
BBBBBBCCBBB@CBDCDBCCCC:BBCBAA
@5HFN3:00005:00084
ATCAGACACGGACACAGCAGAACACAC
+
BBBBBBBBBB@BBBBCDCB??=@BBBB
@5HFN3:00005:00088
CGTGTCTCTAGGCACAGGATTTTGTGTAG
+
AAAAAABBAAAABCB<===IFF:DBCCCC
@5HFN3:00005:00089
CGTGTCTCTAGGCACAGGATTTTGTGTAG
+
BCCBBBBCCEC>BBBBC@BCED:::;BAB
@5HFN3:00006:00050
TGATACGTCTCCTTCCTTAGTTACTTCA
+
CCCBABCCCBC?C@EACCABA@BBC=@>
@5HFN3:00006:00056
ATATCGCGAGGGTATGGAAGACTCTAT
+
BBCA??BBCEEBC?@@=@=@@BABBBB
@5HFN3:00006:00058
ATATCGCGAGGGTATGGAAGACTCTATA
+
BBA???BBCCD?DCBB@D?BBCABAAAA
@5HFN3:00006:00061
TGATACGTCTCCTTCCTTAGTTACTTCA
+
AAB@@ACAAAIBE?C@CBCDF@@@A799
@5HFN3:00006:00065
TCTCTATGCGCTCCACATGTCTAAGGT
+
DCDDA@ACCCBBB?BBB@;<<CB>C@B
@5HFN3:00006:00076
TGATACGTCTCCTTCCTTAGTTACTTCA
+
BBC@AABBCBB?BCFCC@BBB@AAA>@?
@5HFN3:00006:00089
ACGCTCGACATGCCCAGGTACAGGAG
+
BBBBBAABDEB???<>?>ABBAD@AB
@5HFN3:00006:00093
TCTCTATGCGCTCCACATGTCTAAGGT
+
ECCC::<AAAHCB@CCCBDB@AA?BAB
@5HFN3:00006:00099
AGCACTGTAGCTGTCACTAGTTTACTTTGTG
+
;<<C;=:CCBCCCA9444444;-449;5//,
@5HFN3:00007:00053
TGATACGTCTCCTTCCTTAGTTACTTCA
+
BBBBBBBABBC===A596999<@99699
@5HFN3:00007:00054
TCTCTATGCGCTCCACATGTCTAAGGT
+
BCCCCBBBBBCBC@CCEDCCACB@C@C
@5HFN3:00007:00057
AGCACTGTAGCTGTCACTAGTTACTTGT
+
;;CBA?BDAAACFCCBB?A@B;999599
@5HFN3:00007:00059
AGCACTGTAGCTGTCACTAGTTACTTGT
+
<=CCDCBBBBBB???BBBCBB@BBB@AA
@5HFN3:00007:00063
ATATCGCGAGGGTATGGAAGACTCTATA
+
BABBA?@A@AA<@@ABAC@CA@@@@?<:
@5HFN3:00007:00067
AGCACTGTAGCTGTCACTAGTTACTTGT
+
AABDCBCCCAEACCDCCBBBC@:;;BBB
@5HFN3:00007:00071
CGTGTCTCTAGGCACAGGATTTTTGTGTAG
+
BBBB949<111-1<@>><99999+49:;CC
@5HFN3:00007:00081
TAGTATCAGCCTCGCCATGACGAAGGTATTCC
+
DBCBDCC::<C@B@A>ACCCCB??BACCB@B@
@5HFN3:00007:00085
ACGCTCGACATGCCCAGGTACAGGAG
+
BBBBBCBCCCCCCC?@@=@BBBC?BB
@5HFN3:00007:00086
AGCACTGTAGCTGTCACTAGTTACTTGT
+
@@BA<;;9@@@ABECCHCCCC@C?>=@A
@5HFN3:00007:00090
ACGAGTGCGTTCCCCATGTCGTAGGTACTC
+
=>>>BBBAAA=@=@6BBBA>@>984899@A
@5HFN3:00007:00093
TACTGAGCTACACACACAGAAAGATTGGT
+
<9ABCCDBBCBAA@@A@@AAB<AAC9<:<
@5HFN3:00007:00095
TCTCTATGCGCTCCACATGTCTAAGGT
+
FFECA@ACCAA@C@DDCCABBBBACAC
@5HFN3:00008:00050
ATATCGCGAGGGTATGGAAGACTCTATA
+
CABBBBBBCCCBDABBBC@CCC@@@???
@5HFN3:00008:00053
TAATATCAGCCTCGCCATGACGAAGGTATTC
+
BBA99==B:B?;;79<@8<;;99;?;?>@>9
@5HFN3:00008:00054
ACGAGTGCGTTCCCCATGTCGTAGGTACTC
+
BBBBBB??BB@EHH9AA@@;;2<;9;111;
@5HFN3:00008:00059
CGTGTCTCTAGGCACAGGATTTTGTGTAG
+
BCCCDCBBBBA@HDB=984444-9>>?>>
@5HFN3:00008:00060
TACTGAGCTACACACACAGAAAGATTGGT
+
@@BA@AACBBCCBCBB=9444-9=>;?=@
@5HFN3:00008:00061
TCTCTATGCGCTCCACATGTCTAAGGT
+
=;<49>=9@@@>@=9<9@999442424
@5HFN3:00008:00062
TAGTACAGCCTCGCCATGACGAAGGTATTCC
+
7,,****,,2494969CCBBBC@CBCCC?C@
@5HFN3:00008:00070
ACGCTCGACATGCCCAGGTACAGGAG
+
?BBBBBACCBB>>?<@B@CBCCC@BB
@5HFN3:00008:00091
ATATCGCGAGGGTATGGAAGACTCTATA
+
BABBBBAAAAE?BCCC@B@CBCABBBBB
@5HFN3:00008:00092
CGTGTCTCTAGGCACAGGATTTTGTGTAG
+
CDEFBBBC<<<ABBBBCADCCC9BBBABB
@5HFN3:00008:00099
TGATACGTCTCCTTCCTTAGTTACTTCA
+
CCCAAADBBBD@C@FFD@BBB@@@A@BA
@5HFN3:00009:00053
TGATACGTCTCCTTCCTTAGTTACTTCA
+
AAA?BBBBBBC?C@EAC@BBB>AAA>BB
@5HFN3:00009:00054
TACTGAGCTACACACACAGAAAGATTGGT
+
BBBBBDECAAABCB@?>=999099?;><8
@5HFN3:00009:00060
TCTCTATGCGCTCCACATGTCTAAGGT
+
BBBBDBBBCCCBB?DCCC?@@AA@C?B
@5HFN3:00009:00066
TAGTATCAGCCTCGCCATGACGAAGGTATTCC
+
BCBDBCCA@A@BBBA@ABBBBAA?AABCC@CC
@5HFN3:00009:00074
TGATACGTCTCCTTCCTTAGTTACTTCA
+
;;ABAA>@>9959592928442444244
@5HFN3:00009:00081
CGTGTCTCTAGGCACAGGATTTTGTGTAG
+
CEBAADGHC@@>ABBBEBCCEC9CC@@@B
@5HFN3:00009:00082
ATCAGACACGGACACAGCAGAACACAC
+
C@@ACCCBBB@BCBBAAACCC=@@BAB
@5HFN3:00009:00087
CGTGTCTCTAGGGCACAGGGATTTTTGTGTAG
+
BBBBD@AB9999-484444-44444+4:::99
@5HFN3:00009:00089
AGCACTGTAGCTGTCACTATTTACTTGT
+
;;EEFBBCBBB@AABBBBDCC?BBB@CC
@5HFN3:00009:00095
ATCAGACACGGACACAGCAGAACACAC
+
BBBBAA>@@>=@CCCCCCC;98;BA@B
@5HFN3:00010:00050
CGTGTCTCTAGGCACAGGATTTTGTGTAG
+
CBABCCCCCCC@CBB9@?9999/999>??
@5HFN3:00010:00055
AGCACTGTAGCTGTCACTAGTTACTTGT
+
ABCDEDCCBBECBBBBAAACC@BB?>?B
@5HFN3:00010:00056
TCTCTATGCGCTCCACATGTCTAAGGT
+
44:994;994B>98941111/687819
@5HFN3:00010:00058
TAGTATCAGCCTCGCCATGACGAAGGTATTCC
+
BBBBCCCA@AACC@A>@BCDCAA?BACCD@E@
@5HFN3:00010:00064
TCTCTATGCGCTCCACATGTCTAAGGT
+
CDCCCABABCCCD@CEBBBB@AA?B?B
@5HFN3:00010:00065
AGCACTGTAGCTGTCACTAGATTACTTTGG
+
,,,,/44444444444444444244//+/,
@5HFN3:00010:00068
AGCACTGTAGCTGTCACTAGTTAC
+
ABBCAABCBBCBBBBBBBCCB@AA
@5HFN3:00010:00070
ATATCGCGAGGGGTATGGAAAGGCTCTATAGAGG
+
?;>:;<@@BAFB1==--+--*,*,2204;;;7:3
@5HFN3:00010:00072
ACGAGTGCGTTCCCCATGTCGTAGGTACTC
+
BBBBBBCBBB?AA?6???>?BB?@;?@@@@
@5HFN3:00010:00074
TGATACGTCTCCTTCCTTAGTTACTTCA
+
9<CBBBCCCBB?B?A?BEAAA@AAA<==
@5HFN3:00010:00078
CGTGTCTCTAGGCACAGGATTTTTGTGTAG
+
BDBCBCCCCBB?B;99A<99999,999944
@5HFN3:00010:00082
TGATACGTCTCCTTCCTTAGTTACTTCA
+
DBC?@ABCCCC@C?CAC@BBB@BBB?CB
@5HFN3:00010:00083
TCTCTATGCGCTCCGGTACTG
+
8;@?ABCCCCCBCCC@AAADD
@5HFN3:00010:00084
TACTGAGCTACACACACAGAAAGATTGGT
+
AAABDCDCCAAABCB;;;844-9?>>C@D
@5HFN3:00010:00086
TACTGAGCTACACACACAGAAAGATTGGT
+
::?CDCDCBABBBBCA;;444-9?>>B@C
@5HFN3:00010:00087
TAGTAACAGCCTCGCCATGACGAAAGTATTCC
+
@==992<C@@=?B@@=ABA;B;996;BCC@CC
@5HFN3:00010:00096
TACTGAGCTACACACACAGAAAGATTGGT
+
A@ADCBBBBBBBCCCDCC@@@<@B@?A@C
@5HFN3:00011:00055
ATCAGACACGGACACAGCAGAACACAC
+
BAAAB?>ABB@BABBDDBECC@DBBBB
@5HFN3:00011:00063
ATATCGCGAGGGTATGGAAGACTCTATA
+
ABAABBDBCEEBCDCB@B@BBBBC@>?9
@5HFN3:00011:00064
TCTCTATGCGCTCCACATGTCTAAGGT
+
BBCCAAACDGFCC@CC?>>@@@@;@=@
@5HFN3:00011:00068
TGATACGTCTCCTTCCTTAGTTACTTCA
+
B@BBCBBBCCG@C@CAC>@@C@;;<@AA
@5HFN3:00011:00075
TCTCTATGCGCTCCACATGTCTAAGGTA
+
BAAAGDCBAAC@@=AA@>>@?996969B
@5HFN3:00012:00059
CGTGTCTCTAGGCACAGGATTTTGTGTAG
+
CBBCCCCCCBA==499969999/999>@@
@5HFN3:00012:00060
TGATACGTCTCCTTCCTTATTACTC
+
AAAAAABBBAAEB@EAC?822,,,(
@5HFN3:00012:00062
TGATACGTCTCCTTCCTTAGTTACTTCA
+
CBB@A>ABBDC@B>??@?8;;>@>>699
@5HFN3:00012:00064
TACTGAGCTACACACACAGAAAGATT
+
99<C<<=BEDBDC@ADDCCBC<@:34
@5HFN3:00012:00065
ATATCGCGAGGGTATGGAAGACTCTATA
+
BBAABBCB?A?9?=995<?@@@A;;:::
@5HFN3:00012:00079
CGTGTCTCTAGGCACAGGATTTTGTGTAG
+
BCCBCDBAABB@BBBAC@CDEE:CCBBAA
@5HFN3:00012:00081
ATATCGCGAGGGTATGGAAGACTCTATA
+
BBBABBDCCEE@CCCB@B@BBBDAA?BB
@5HFN3:00012:00084
ATCAGACACGGACACAGCAGAACACTC
+
B?>??BBBBB@BBBCCCCCAA>@BCFB
@5HFN3:00012:00087
TACTGAGCTACACACACAGAAAGATTGGT
+
B?@ACCGCCBCBCDCB9499909>><@AD
@5HFN3:00012:00088
TGATACGTCTCCTTCCTTACTTCAGTGC
+
ABBBBBCCBBB@B?F@B@BAB?BCC@AA
@5HFN3:00012:00090
TACTGAGCTACACACACAGAAAGATTGGT
+
@@@CCCDCC@@@B@>@@@99;8;@C=A=@
@5HFN3:00012:00093
AGCACTGTAGCTGTCACTAGTTACTTGT
+
CCCC;:=AACDDDCCBCDAAA?<<;@AA
@5HFN3:00013:00057
CGTGTCTCTAGGCACAGGAT
+
44;;4444444246///,//
@5HFN3:00013:00058
TCTCTATGCGCTCCACATGTCTAAGGT
+
D=<<DCCDDDEBB>@A@;<<ACB=@=@
@5HFN3:00013:00059
ATATCGCGAGGGTATGGAAGACTCTATA
+
BCB@?ACCCCCBCCCB?AABCCBBBB??
@5HFN3:00013:00068
TGATACGTCTCCTTCCTTAGTTACTTCA
+
BBBBABCCB@A<?;9;===>@>;;;>AA
@5HFN3:00013:00073
CGTGTCTCTAGGCACAGGATTTTGTGTAG
+
BCBBBDBC@@A@CABAEA@AAA6@A?@AA
@5HFN3:00013:00075
ACGAGTGCGTTCCCCATGTCGTAGGTACTC
+
@BBBBCCCCDACCC:BA;889998489884
@5HFN3:00013:00078
TCTCTATGCGCTCACATGTCTAAGGT
+
BBBCCBB=::499444;::BDB@B@A
@5HFN3:00013:00082
CGTGTCTCTAGGCACAGGATTTTGTGTAG
+
?BABBDBBCCC?CBCCD@CDDD:A@?AB@
@5HFN3:00014:00052
ATATCGCGAGGGTATGGAAGACTCTATA
+
A;=?AAAAADEABAAADD@CCCCCBCB?
@5HFN3:00014:00053
AGCACTGTAGCTGTCACTAGTTACTTGT
+
AACCCCFCCCCBCBAACCCBB@CBB@CB
@5HFN3:00014:00056
ATCAGACACGGACACAGCAGAACACAC
+
BB<=;;;CCCACCCCCBBB;98;CCBD
@5HFN3:00014:00061
TCTCTATGCGCTCCACAT
+
BBBBA@ACCCECC?@C:9
@5HFN3:00014:00066
ACGAGTGCGTTCCCCATGTCGTGAGTACTC
+
BBBBBBCHCA=?=92?498=>>99834888
@5HFN3:00014:00068
ATCAGACACGGACACAGCAGAACAC
+
@?BCCBA@BCCAAAEC<;;<;=BBB
@5HFN3:00014:00072
TACTGAGCTACACACACAGAAAGATTGGT
+
B@A@BAB@@;<<CBCDCCBBH>A?C>?>@
@5HFN3:00014:00074
ATCAGACACGGACACAGCAGAACACACA
+
A;>?BBABABA@999<;;BCC@DCC;:;
@5HFN3:00014:00077
ACGCTCGACATGCCCAGGTACAGGAG
+
ABBBBBBBC?>?CHC@?=@BCCCA:;
@5HFN3:00014:00079
TAATACGTCTCCTTCCTTAGTTACTTCA
+
9;8;AABBBFFEDAA=A@;99<===@A@
@5HFN3:00014:00083
TACTGAGCTACACACACAGAAAGATTGGT
+
@@BCDCDA?BECC@A=<<@@C>BBC=@=@
@5HFN3:00014:00090
ATATCGCGAGGGTATGGAAGACTCTATA
+
A@@AA@A=:::69@@>7;9<BBCDFCCC
@5HFN3:00014:00093
TACTGAGCTACACACACAGAAAGATTGGT
+
??=ABCBBB?AABBCCBA99969???C?B
@5HFN3:00015:00050
ATATCGCGAGGGTATGGAAGACTCTATA
+
BBBBBBBCCDCBDCCC@B@BCCCCBC=7
@5HFN3:00015:00056
TAGTATCAGCCTCGCCATGACGAAGGTATTCC
+
@=@@@BGBCCBBDDC@<<DBAAB=?<>9959=
@5HFN3:00015:00067
ACGAGTGCGTTCCCCATGTCGTAGGTACTC
+
BBBBB@CBA=2444,9?>@@BBAA>A;99>
@5HFN3:00015:00075
CGTGTCTCTAGGCACAGGATTTTGTGTAG
+
BBCCCDCCCEC@B@@<969???4?B999@
@5HFN3:00015:00081
AGCACTGTAGCTATCACTAGTTCTTGT
+
@@CBCBCCCECBC@A?BBB;429@599
@5HFN3:00015:00085
TCTCTATGCGCTCCACATGTCTAAACT
+
BBCBECCCBBA??CCBA>>94999144
@5HFN3:00015:00094
TACTGAGCTACACACACAGAAAAGATTGGT
+
8444====>@?BABCBA@9;99/99848=?
@5HFN3:00015:00095
TGATACGTCTCCTTCCTTAGTTACTTCA
+
BCC<;<CCC@@=A8>8<BBBB?CBC;<9
@5HFN3:00016:00050
TACTGAGCTACACACACAGAAAGATTGGT
+
9ACCBCBBDCCDEBDCCCBBB>@@@=@?@
@5HFN3:00016:00069
TCTCTATGCGCTCCACATGTCTAAGGT
+
BBBCCABBBACBC@DCBBBC:::@C?B
@5HFN3:00016:00075
CGTGTCTCTAGGCACAGGATTTTTGTGTAG
+
4499>?><111-18@1111:::F/;;?;;A
@5HFN3:00016:00077
TACTGAGCTACACACACAGAAAGATTGGT
+
@@ACBABCC@AACCCCB>844-9=?>B@C
@5HFN3:00016:00082
TACTGAGCTACACACACAGAAAGATTGGT
+
;<@ACBDCC;;;@9=<@A@AJ@CBB=?=?
@5HFN3:00016:00085
CGTGTCTCTAGGCACAGGATTTTTATGTAG
+
EECEEGCCBBC=@899>;99999-9@>=@A
@5HFN3:00016:00096
TACTGAGCTACACACACAGAAAGATTGGT
+
AAABBBBBBBBBB@DCCCAAA=BBB@B@B
@5HFN3:00016:00098
AGCATGTAGCTGTCACTAGTTACTTGT
+
6668B99::=7<7937=:>@<978;>?
@5HFN3:00017:00053
AGCACTGTAGCTGTCACTAGTTACTTGT
+
<<CCAADCCBBBBBBBCCDCC?B@@7;;
@5HFN3:00017:00057
TCTCTATGCGCTCCACATGTCTAAGGT
+
BCCE::=DCDCCC@DA@??@@@@=@@A
@5HFN3:00017:00064
TACTGAGCTACACACACAGAAAGATTGGT
+
?@@BBBC;;;B@@@BBAAABB<>?@5:8;
@5HFN3:00017:00065
TACTGAGCTACACACACAGAAAGATTGGT
+
BBBC>>CBCCBCBBDB=@9996;CA@C?B
@5HFN3:00017:00072
CGTGTCTCTAGGCACAGGATTTTGTGTAG
+
BBCCCEDAAAA@CBCBC?CCEH:BB;;;@
@5HFN3:00017:00078
TGATACGTCTCCTTCCTTAGTTACTTCA
+
BBBABBBB???@B@B@A@???@BBD@CC
@5HFN3:00017:00079
ATCAGACACGGACACAGCAGAACACAC
+
BB>??BBBBB@BBAACCCBBB?BEBBC
@5HFN3:00017:00080
AGCACTGTAGCTGTCACTAGTTACTTGT
+
BBBBBBBABBCB@@ABBBDBB@@@@@DC
@5HFN3:00017:00082
ATATCGCGAGGGTATGGAAGACTCTAT
+
BCAABABBCDD@CCCB?C@CCBAA;::
@5HFN3:00017:00085
ACGAGTGCGTTCCCCATGTCGTAGGTACTC
+
BBABCCCA@;2999/9999>9887134444
@5HFN3:00017:00086
ACGAGTGCGTTCCCCATGTCGTAGGTACTC
+
AA@BEBBB>;2449/9BBCGCCCN@C<<<C
@5HFN3:00017:00094
TGATACGTCTCCTTCCTTAGTTACTTCA
+
BBB@AABCCBB?B=A=ABBCD@AAA@BD
@5HFN3:00018:00050
CGTGTCTCTAGGCACAGGATTTTGTGTAG
+
BBCCBB?=@AA=@@BB@?9999/9@A?AA
@5HFN3:00018:00051
TACTGAGCTACACACACAGAAAGATTGGT
+
BB??BCDBBA>ABBDCBEBCC?CCC@C@C
@5HFN3:00018:00052
TAGTATCAGCCTCGCCATGACGAAGGTATTCC
+
CCBBBDCCBC?@@BB@CCCB=B>,1-111,/,
@5HFN3:00018:00065
TACTGAGCTACACACACAGAAAGATTGGT
+
BBBBCCCCBBBBBDDDB@@?B::=;575:
@5HFN3:00018:00066
TCTCTATGCGCTCCACATGTCTAAGGT
+
BBCBBBCBECA@A@CDBABB=@@=@=A
@5HFN3:00018:00077
TGATACGTCTCCTTCCTTAGTTACTTCA
+
;9>?BBBECDCBC=A8<:9>?A<=>ABB
@5HFN3:00018:00085
TCTCTATGCGCTCCACATGTCTAAGGT
+
BCCCA@ABBBCBA>BCA=@@@@>;>=@
@5HFN3:00019:00062
CGTGTCTCTAGGCACAGGATTTTGTGTAG
+
BCCBCCBBBCBBB?=9=;9999/999>>>
@5HFN3:00019:00064
TACTGAGCTACACACACAGAAAGATTGGT
+
???BBCECBBCC::<B@?8;;7;@B@C@B
@5HFN3:00019:00074
ACGCTCGACATGCCCAGGTACAGGAG
+
ABBBBBBCCCCBBB>BB>ABCCC@AA
@5HFN3:00019:00075
ATCAGACACGGACACAGCAGAACACAC
+
B?B?>=?@@@?BCBCCBAB@@>ACBDB
@5HFN3:00019:00083
ATCAGACACGGACACAGTCAGAACACAC
+
88344878==>==A@9<4449@544444
@5HFN3:00019:00086
CGTGTCTCTAGGCACAGGATTTTGTGTAG
+
BCCBCED@AACAC@BAA=BBFF7;<9@@@
@5HFN3:00019:00087
ATATCGCGAGGGTATGGAAGACTCTATA
+
BBBBBBCCCEE@CDEC@C@B??>CBAAA
@5HFN3:00019:00088
ATCAGACACGGACACAGCAGAACACAC
+
AABBAAABCBEBB@AAA=A999;CCCB
@5HFN3:00019:00089
AGCACTGTAGCTGTCATAGTTACTTGT
+
@@CB<<:BAAACCBC<<;BB?AAB>BB
@5HFN3:00019:00092
ATATCGCGAGGGGTATGGAAGACTCTATA
+
A?@;;9?>9999/9A@?5<8<AABDCCC@
@5HFN3:00020:00053
ATCAGACACGGACACAGCAGAACACAC
+
@>@BABABCB99<CCC><=CCDCAA?B
@5HFN3:00020:00055
ATCAGACACGGACACAGCAGAACACAC
+
BBB@@ABBCC?BBBAA?>?9;8<BBBA
@5HFN3:00020:00056
TCTCTATGCGCTCCACATACTG
+
CCCBBBCCCBCBB@DCB?BCCB
@5HFN3:00020:00060
ATATCGCGAGGGTATGGAAGACTCTAT
+
BBBBBBBA<<<;<BCD@CACCDEBB::
@5HFN3:00020:00062
AGCACGTAGCTTTCACTAGTTACTTGT
+
ABBBDD?@ACCB@BBBBBDE@BAC@BB
@5HFN3:00020:00064
ATATCGCGAGGGTATGGAAGACTC
+
BA@@@DCCCCD@CCCB>@>ACCBC
@5HFN3:00020:00066
ATATCGCGAGGGTATGGAAGACTCTATA
+
BBBBBBCCCECBCCCB@B@BBBBAA@@?
@5HFN3:00020:00070
ATCAGACACGGACACAGCAGAACACAC
+
BBBBAA?B>>;@BA@@AAB<;7;A@@A
@5HFN3:00020:00075
TGATACGTCTCCTTCCTTAGTTACTTCA
+
CCCAAABBAAA@C@C@C@?=9499424:
@5HFN3:00020:00079
TACTGAGCTACACA
+
;9<CBBBA@BA@@A
@5HFN3:00020:00086
AGCACTGTAGCTGTCACTAGTTACTTGT
+
ABAAAABAAAGBBBCCCCCCC@CBB?AA
@5HFN3:00020:00089
ATATCGCGAGGGTATGGAAAGACTCTATA
+
BBCBB@>:444-4944244-44;97;6..
@5HFN3:00021:00051
ACGAGTGCGTTCCCCATGTCGTAGGTACTC
+
BBB?BBDBBB@CCD:CCCAAABBB@BBBBB
@5HFN3:00021:00054
TGATAAGTCTCCTTCCTTAGTTACTTCA
+
CBBBB@BDAAB=?=?@BACCC@CCC@CC
@5HFN3:00021:00062
TACTGAGCTACACACACAGAAAGATTGGT
+
BBABBBCCCCCBBBCBB@99809>>;>=?
@5HFN3:00021:00070
TAGTATCTCGCCATGACGAAGGTATTCC
+
BBBBCCFC@AA?BBBB;;;8858@A=@A
@5HFN3:00021:00072
ACGCTCGACATGCCCAGGTACAGGAG
+
BCBBBA9:=AAADD@CC@A@A99699
@5HFN3:00021:00081
ACGCTCGACATGCCCAGGTACAGGAG
+
BEBBCBBBCCCBCG@AA>@;;;EB;;
@5HFN3:00021:00082
TAGTATCAGCCTCGCCATGACGAAGGTATTCC
+
@BB@@@AA@A@>@@@=@BCCCAA?BCCGB?A@
@5HFN3:00021:00084
CGTGTCTCTAGGCACAGGATTTT
+
CCCDDDCB;442444/6,//77*
@5HFN3:00022:00050
CGTGTCTCTAGGCACAGGATTATGTTAG
+
BGCCDEBABCCCAAACCBDD?BBBC@CC
@5HFN3:00022:00052
ATATCGCGGGGGTATGGAAGACTCTATA
+
@BBB@:44444,9@BCAC@CBECCCBBB
@5HFN3:00022:00055
TCTCTATGCGCTCCACATGTCTAAGGT
+
BBBCADACCCECC@CBAAA@@DCBE@C
@5HFN3:00022:00062
AGCACTGGCTGTCACTAGTTACTTGT
+
<<HHDCD=?@BBCCB@B@@@BCCEBB
@5HFN3:00022:00077
TCTCTATGCGCTCCACATGTCTAAGGT
+
BBCC::=CCCDCB@@?=;;99995959
@5HFN3:00022:00078
TGATACGTCTCCTTCCTTAGTTACTTCA
+
BADBCCBCB9::=CEAC@CCC@<<<@CC
@5HFN3:00022:00097
TCTCTATGCGCTCCACATGTCTAAGG
+
BBCCCBBBBBCBB@CCDCCDBB;?>?
@5HFN3:00022:00099
AGCACTGTAGCTGTCACTAGTTACTTGT
+
@@BD=:>CBBBCC:<;@@@=@;999;>>
@5HFN3:00023:00055
TAGTATCAGCCTCGCTGACGAAGGTATTCC
+
CBCDBBBBBB?AB@ABB@@AC@C@CCC@FF
@5HFN3:00023:00056
TGATACGTCTCCTTCCTTAGTTACTTCA
+
@ABGCJBBBCC@C@C@C@BBB@CBC@CD
@5HFN3:00023:00057
AGCACTGTAGCTGTCACTAGTTACTTGT
+
<BBBBCBCC@@ACBBBCDCCB@CBBBBB
@5HFN3:00023:00058
TACTGAGCTACACACACAGAAAGATTGGT
+
BBBBBBBBBBBBABCDCCDBB?BCC@C@C
@5HFN3:00023:00071
ATCAGACACGGACACAGCAGAACACAC
+
A@B?BBBCBB?BCCFBBBCCB@BBBBB
@5HFN3:00023:00072
ACGCTCGACATGCCCAGGTACAGGAG
+
B989BA@>A;99@B8;<ACAAAGICA
@5HFN3:00023:00080
TGATACGTCTCCTTCCTTAGTTACTTCA
+
AABBBCDCDCCAD?B?B@BBB?A@AAE?
@5HFN3:00023:00081
TACTGAGCTACACACACAGAAAGATTGGT
+
BB?BBEDBAABBBBCDBA>>>:?=><@>A
@5HFN3:00023:00084
ATCAGACACGGACACAGCAGAACACAC
+
?>BBBBACBB>@@BBAAACCC@CBBBB
@5HFN3:00023:00085
TACTGAGCTACACACACAGAAAAGATTGGT
+
99<C@@CBBBCCCCD;;;4444/9>>;?@C
@5HFN3:00023:00086
ACGAGTGCGTTCCCCATGTCGTAGGTACTC
+
CCCCBCAAACACCC9GCBA@<99848944:
@5HFN3:00023:00091
TATTGAGCTACACACACAGAAAGATTGGT
+
99;=@B@A@@A@BCCBB@98809>><@@C
@5HFN3:00023:00092
AGCACTGTAGCTGTCACTAGTTACTTGT
+
;;CCEEDBABBBBBBBECCAB@BDD?BB
@5HFN3:00023:00093
TACTGAGCTACA
+
94444444///,
@5HFN3:00023:00095
TGATACGTCTCCTTCCTTAGTTACTTCA
+
@=BBBBBBBCK?AAA;<8<BB@CAA@AC
@5HFN3:00023:00097
ACGAGTGCGTTCCCCATGTCGTAGGTACTC
+
BBBBBBBBBA>AAA7@@999@@@?<?<;<;
@5HFN3:00024:00050
TAGTATCAGCCTCGCCATGACGAAGGTATTCC
+
<CCB>?=A@B=?@>B>A999?992489::242
@5HFN3:00024:00054
TGATACGTCTCCTTTAGTTACTTCAGTGC
+
BCAAACCC@@A=BA<ACECCCCACCAA@A
@5HFN3:00024:00058
ATCAGACACGGACACAGCAGAACACACA
+
CCBBBBB@>?59444;444442444334
@5HFN3:00024:00061
ATATCGCGAGGGTATGGAAGACTCTATA
+
BAAAAEBCCCCBBBBC?C@CCCBBA@BB
@5HFN3:00024:00065
TAGTATCAGCCTCGCCATGACGAAGGTATTCC
+
BBBCCFC::<@@@;;8;BCDCC@@C@CDD@B@
@5HFN3:00024:00067
ACGCTCGACATGCCCAGGTACAGGAG
+
BBBBBBCBBBCDCE>EE?BCGCC?BB
@5HFN3:00024:00071
TATATCAGCCTCGCCATGACGAAGGTAATCC
+
///:88=DC@CCCCBCC>>>>?275--+-,2
@5HFN3:00024:00082
ACGAGTGCGTTCCCCCATGTCGTAGGTACTC
+
BBBBBD@;9929999+444884487;74444
@5HFN3:00024:00083
TGATACGTCTCCTTCCTTAAGTTACTTCA
+
<<<@GCBB@>=595969@@@>656//,//
@5HFN3:00024:00086
ATCAGACACGGACACAGCAGAACACAC
+
@ACC@@@A<;8<@@@BAABBB?BBBBA
@5HFN3:00024:00095
AGCACTGTAGCTGTCACTAGTTACTTGT
+
@@BCCCCBBBBBBBABEBD@@>@BB>AB
@5HFN3:00025:00051
ACGAGTGCGTTCCCCATGTCGTAGGTACTC
+
@BB@BBBBCC@CED:CBBDBCCCC@CBBBC
@5HFN3:00025:00059
TGATACGTCTCCTTCCTTAGTTACTTCA
+
ADBBBCC@>@@;?7<8<@ABBACCEBDD
@5HFN3:00025:00073
TACTGAGCTACACACACAGAAAGATTGGT
+
BBBBCCC<<;<<ABABB<;<CABBBBB?B
@5HFN3:00025:00078
TCTCTATGCGCTCCACATGTCTAAGGT
+
BBCCAABCDDCDD@BA@@BBCCCBC>A
@5HFN3:00025:00087
ATCAGACACCAGCAAACACACAGAC
+
BAABBBBBC@CCBBB>CCEBBB>AA
@5HFN3:00026:00075
TGATACGTCTCCTTCCTTAGTTACTTCA
+
BBBBBBBCBDD@BAGAC@ABB?@@A@CC
@5HFN3:00026:00079
ACGCTCGACATGCCCAGGTACAGGAG
+
?A@BCBBBCBA===<@@=@ACBBAAA
@5HFN3:00026:00086
ATATCGCGAGGGTATGGAAGACTCTATA
+
B89;ABBBBCC?CAAA@CCCCCCC;:<C
@5HFN3:00026:00089
TACTGAGCTACACACACAGAAAGATTGGT
+
B@@@@ABAAAAA@@CCA@994-8??>B@C
@5HFN3:00027:00052
AGCACTGTAGCTGTCACTAGTTACTTGT
+
<<;84@@999=@@=?BCAGDDBDBDBCC
@5HFN3:00027:00054
CGTGTCTCTAGGCACAGGATTTTGTGTAG
+
BBBBCBAABCC@BBCBB=9994-9AABCC
@5HFN3:00027:00066
ACGCTCGACATGCCCAGGTACAGGAG
+
EBBBDC?@ABCEHE<@@=@ABBCBC=
@5HFN3:00027:00079
ACGAGTGCGTTCCCCATGTCGTAGGTACTC
+
DCCBBBBBBA9211+11/////43134444
@5HFN3:00027:00080
TACTGAGCTACACACACAGAAAGATTGGT
+
121:88:B<<<A@@??>?>>>091>,-*-
@5HFN3:00027:00087
CGTGTCTCTAGGCACAGGATTTTGTGTAG
+
BDBBCGBBAAA@B@@AA@AEJF:ECBA@>
@5HFN3:00027:00093
TGATACGTCTCCTTCCTTAGTTATCTTCA
+
A;:<BCBA@@B51,1:=51//,///4244
@5HFN3:00027:00098
TCTCTATGCGCTCCACATGTCTAAGG
+
ABHB<;;AA@:@A7<;999@999695
@5HFN3:00028:00063
TCTCTATGCGCTCCACATGTCTAAGGT
+
BBBBCB;;<CCCD<<<<<<<AAC@C@@
@5HFN3:00028:00069
ATATCGCGAGGGTATGGA
+
BBBBBBC@AAD?BAAA;>
@5HFN3:00028:00079
TAGTATCAGCCTCGCCATGACGAAGGTATTCC
+
BBBCCBBCBDABBBC:9;B@@<<:<CACDAH>
@5HFN3:00028:00080
AGCACTGTAGCTGTCACTAGTTACTTGT
+
BBBBCDCB??AC?@ACEECCD@CDB@BC
@5HFN3:00028:00082
TACTGAGCTACACACACAGAAAGATTGGT
+
??BBBBCBBBBBBBDC@@;946;@@>A@D
@5HFN3:00028:00088
TAGTATCAGCCTCGCCATGACGAAGGTATTCC
+
CBB?@AD<;>A@@AB?BCCBCBB?CBCDC@B@
@5HFN3:00028:00089
ACGAGTGCGTTCCCCATGTCGTAGGTACTCC
+
?@>@BCCB=92999/9999ABB@@=?C<<;?
@5HFN3:00028:00096
AGCACTGTAGCTGTCACTAGTTACTTGT
+
==AABCCA@ABBCCCBCCAAA@CAA989
@5HFN3:00028:00099
AGCACTGTAGCTGTCACTATTGTATTGT
+
4444999A>>A994/1,,,2*,,//,44
@5HFN3:00029:00050
ATATCGCGAGGGTATGGAAGACTCTATA
+
?BBBBBBBBCCBDBBBBC@BBCBBB?;?
@5HFN3:00029:00051
TACTGAGCTACACACACAGAAAGATTGGT
+
@@AAA@@@BBBBBBCDABBBB>CBA?B@C
@5HFN3:00029:00053
AGCACTGTAGCTGTCACTAGTTACTTGT
+
<<BDDCBBBBCA@@@AA@C@A>AAB@AB
@5HFN3:00029:00054
TGATACGTCTCCTTCCTTAGTTACTTCA
+
BBBBBBBABBB@ECCCC@CCCACCC@<<
@5HFN3:00029:00074
AGCACTGTAGCTGTCACT
+
<<BCBCCEAACCDCCCCB
@5HFN3:00029:00075
CGTGTCTCTAGGCACAGGATTTTGTGTAG
+
BBCCFCBB@@ABCDCBCBCCCC:CCCBBA
@5HFN3:00029:00088
TCTCTATGCGCTCCACATGTCTAAGGT
+
;<9AA@@CCABACADDC;;>=EC?C;<
@5HFN3:00029:00094
TCTCTATGCGCTCCACATGTCTAAGGT
+
CCCCBBDCECFBA@@@9111///,/77
@5HFN3:00030:00055
TACTGAGCTACACACACAGAAAGATTGGT
+
CAAACBBBCBBC@AAICCC?>?A10,1,0
@5HFN3:00030:00074
ATCAGACACGGACAACAGACAGACACACA
+
A@@B::<BBD@CAA>@@>111,,2****,
@5HFN3:00030:00084
TAGTATCAGCCTCGCCATGACGAAGGTATTCC
+
BABBBBCECC@?A@>=@@@@BBB>B?BAB?B?
@5HFN3:00030:00087
TACTGAGCTACACACACAGAAAGATTGGT
+
AABCCCCDBBAABCDECB9996;@@?B@E
@5HFN3:00030:00092
TGATACGTCTCCTTCCTTAGTTACTTCA
+
;BCBBBBBBBB@C@DAC@BBB@BBA@BB
@5HFN3:00031:00052
CGTGTCTCTAGGCACAGGATTTGTGTAG
+
ABCCBCC:<;A@==111:111-111449
@5HFN3:00031:00055
ATATCGCGAGGGTATGGAAGACTTCTATA
+
478884;9=BD:?94824894431391..
@5HFN3:00031:00064
CGTGTCTCTAGGCACAGGATTTTGTGTAG
+
;BCDECCBBBB@BCBB@@9999/9BBABC
@5HFN3:00031:00086
CGTGTCTCTAGGCACAGGATTTTGTGTAG
+
BBBBCDBBBBA@BBCCD@A??=6===9=B
@5HFN3:00031:00090
AGCACTGTAGCTGTCACTAGTTACTTGT
+
@ABBCCCA@AA@=>=;;;=9969@@;><
@5HFN3:00031:00091
CGTGTCTCTAGGCACAGGATTTTGTGTAG
+
BBBBBCBBBBB@BBAAA@BBBB8AACBBB
@5HFN3:00031:00092
AGCACTGTAGCTGTCACTAGTTACTTGT
+
BBBD<:?CCCCBBCCBBBDCB@BBB@BB
@5HFN3:00031:00097
ACGAGTCGTTCCCCATTCGTAGGTACTC
+
??BBBCCCC?A@A6BB?ABBAB?A;;9=
@5HFN3:00032:00051
TCTCTATGCGCTCCTCATGTCTAAGGT
+
@BCCECBB@CCBC@BA94999998?24
@5HFN3:00032:00061
TACTGAGCTACACACACAGAAAGATTG
+
=AAACCCEBBCCCCDDCC999-460*(
@5HFN3:00032:00072
ATATCGCGAGGGTATGGAAGACTCTATAGA
+
??BBBAABCCD?BCCC>A=>?>88711116
@5HFN3:00032:00087
CGTGTCTCTAGGCACAGGATTTTGTGTAG
+
B>>>BBCCBBB?BDCDG@CDCD:BBCBBC
@5HFN3:00033:00050
ATCAGACACGGACACAGCAGAACACAC
+
9?B@@AABBACCCBBGEA==@>899>?
@5HFN3:00033:00055
ATCAGACACGGACACAGCAGAACACAC
+
;CAABC8<<EACNCECCABBB@BB?BC
@5HFN3:00033:00057
TGATACGTCTCCTTCCTTAGTTACTTCA
+
BBBBBBBBDDD>ABABFACAA>A>A@BC
@5HFN3:00033:00062
TAGTATCAGCCTCGCCATGACGAAGGTATTCC
+
BDDCCEAGBB==89959>>>>@?<C>AEE@D=
@5HFN3:00033:00065
ATCAGACACGGACACAGCAGAACACAC
+
<;ACBCCC@@=@BBBB><<@@>A@>>>
@5HFN3:00033:00080
ACGCTCGACATGCCCAGGTACAGGAG
+
BBBBCECAAACBCC@BB@CCECCAAA
@5HFN3:00033:00087
TCTCTATGCGCTCCACATGTCTAAGGT
+
BBCDAABCBCCBB?DCBBC@@AB@B@D
@5HFN3:00033:00090
ACGAGTGCGTTCCCCATGTCGTAGGTACTC
+
BBABBBBBBBDDCC9A<<<BCBBB@@A@AA
@5HFN3:00033:00095
AGCACTGTAGCTGTCACTAGTTACTTGT
+
:;BCCCDCCBCBBCCBEBCBB@CDD?AA
@5HFN3:00034:00051
CGTGTCTCTAGGCACGGATTTG
+
,7:=@DCAA@9;=111,///+/
@5HFN3:00034:00052
TGATACGTCTCCTTCCTTAGTTACTTCA
+
;@;;<AAA@BC7;89<><>??;999599
@5HFN3:00034:00055
CGTGTCTCTAGGCACAGGATTTTGTGTAG
+
;BBBCCCCCDC@CB>9?<9944-9@@AAC
@5HFN3:00034:00065
TGATACGTCTCCTTCCTTAGTTACTTCA
+
CCCBBBB??AC@CACAC?BBC@CCDACD
@5HFN3:00034:00082
ACGAGTGCGTTCCCCATGTCGTAGGTACTC
+
BCBABCDBBB?BEE9AACCCCCA@=@BBBB
@5HFN3:00034:00086
TAGTATCAGCCTCGCCATGACGAAAGGTAATCC
+
BBBAABBA@?@>>99599AAA99914;99899;
@5HFN3:00034:00092
ACGAGTGCGTTCCCCATGTCGTAGGTACTC
+
BB?@ABB>;;2444-9999;DBBC@>D>DC
@5HFN3:00035:00053
TACTGAGCTACACACACAGAAAGATTGGT
+
BBCCBCCBBBBBBCCCCBABB=ABB@C?A
@5HFN3:00035:00054
TACTGAGCTACACACACAGAAAGATTGGT
+
>>899AA@;;999999948>9544379,.
@5HFN3:00035:00065
ATCAGACACGGACACAGCAGAACACACA
+
BA;;;A899A=>>@?@A=9;9>?=9773
@5HFN3:00035:00077
ATCAGACACGGACACAGCAGAACACAC
+
@@ABCCCCCB@BCDBGAAABC@CCCBB
@5HFN3:00035:00084
TCTCTATGCGCTCCACATGTCTAAGGT
+
BBCCDE@?@@A;9:<@A>C@@<<89<@
@5HFN3:00035:00094
CGTGTCTCTAGGCACAGGATTTTGTGTAG
+
AAABBBBBAAAABBCAA=9444,4??>@@
@5HFN3:00036:00053
ATATCGCGAGGGTATGGA
+
<;;99A@9911,11//,/
@5HFN3:00036:00054
TGATACGTCTCCTTCCTTAGTTACT
+
;ABBBCBCBBA645951-11-*,,,
@5HFN3:00036:00057
TGATACGTCTCC
+
ACCCBBA@9;@5
@5HFN3:00036:00071
TCTCTATGCGCTCCACATGTCTAAGGT
+
BCCCEBBCCCCCC@CBCBCCCCCBG@B
@5HFN3:00036:00091
CGTGTCTCTAGGCACAGGATTTTGTGTAG
+
CCCCDAADCCB?BBBAA>ADDD:CCB@99
@5HFN3:00036:00094
TGATACGTCTCCTTCCTTAGTTACTTCA
+
BBBBBBBBBBB@CCDAB@BBB?CCE@CD
@5HFN3:00036:00096
CGTGTCTCTAGGCACAGGGAAATTTT
+
AABBCCCCCDB>=9>911,11,1111
@5HFN3:00036:00097
TGATACGTTCCTTCCTTAGTTACTTCAGTGC
+
@A@<<<CCAC?B@B@D>AAC@CCC@BBBBBB
@5HFN3:00036:00098
TCTCTATGCGCTCCACATGTCTAAGGT
+
BCCE:;=CG@ABB;<=@@B@<995959
@5HFN3:00037:00050
CGTGTCTCTAGGCACAG
+
4=BCCDB499>51-*((
@5HFN3:00037:00052
ATATCGCGAGGGTATGGAAGACTCTA
+
47>AACCB?:@9999969594433..
@5HFN3:00037:00055
TACTGAGCTACACACACAGAAAGATTGGT
+
9CDDCCCBBBEAA??:9488=9>>>4858
@5HFN3:00037:00057
TACTGAGCTACACACACAGAAAGATTGGT
+
4@>@@ABBBBBCCBABAA===9=><;<=>
@5HFN3:00037:00060
TACTGAGCTACACACACAGAAAGATTGGT
+
=CCCCC@@?AAAAA@CBBBBB;?BB@B;B
@5HFN3:00037:00070
TACTGAGCTACACACACAGAAAGATTGGTGCTGC
+
@@@ABAACCCCCBBBHCAAAC@BB??>:7..00*
@5HFN3:00037:00093
ACGCTCGACATGCCCAGGTACAGGAG
+
BC89<CCCCCCDDC>AAAA@ACC=A<
@5HFN3:00038:00050
ATCAGACACGGACACAGCAGAACACA
+
<ABBBB?ACBAB==9;9=@>>59997
@5HFN3:00038:00051
CGTGTCTCTAGGCACAGGTT
+
<BCBBBB999>5111//,/8
@5HFN3:00038:00053
ACGAGTGCGTTCCCCATGTCGTAGGTACTC
+
@BA<;<=<=DBEEK:C;9999990,.//,,
@5HFN3:00038:00057
CGTGTCTCTAGGCACAGGATTTTGTGTAG
+
<@CCCDCBBBB@BB>9989999/99999>
@5HFN3:00038:00059
TCTCTATGCGCTCCACATGTCTAAGGT
+
4;>ACB;;<BCBBBCC;;;<;99<>69
@5HFN3:00038:00062
TAGTATCAGCCACTCCCATGACGAAGGTTTCC
+
BBCBE;::88,////85/99>>=BAC>BBADD
@5HFN3:00038:00063
ATATCGCGAGGGTATGGAAGACTCTATAG
+
@ACCCCBB@AB?BAAB@B@BBAABB?B??
@5HFN3:00038:00069
CGTGTCTCTAGGCACAGGATTTTGTGTAG
+
ABCCCCCCCBB?BBCBC@AA??6?ABDCB
@5HFN3:00038:00078
CGTGTCTCTAGGCACAGGATTTTGTGTAG
+
CCBBBDBBBBB@BBCBB?::44,4AABBC
@5HFN3:00038:00083
TCTCTATGCGCTCCACATGTCTAAGGT
+
CBCCCB@@ACCBC@CCCCB;<=BABB=
@5HFN3:00038:00087
CGTGTCTCTAGGCACAGGATTTTGTGTAG
+
ACBCCDBBBBB@=>>9969999/9;;;;@
@5HFN3:00038:00088
ATCAGACACGGACACAGCAGAACACAC
+
B?ABABBBBB@BBCABCCCBC@CCCCB
@5HFN3:00038:00094
CGTGTCTCTAGGCACAGGATTTTGTGTAG
+
BBBBCED@A@A@BCCBC@ECCC:AA@CBB
@5HFN3:00038:00099
ATCAGACACGGACACAGCAGAACCA
+
CCAB99::<A;@@A@B@>>9959;>
@5HFN3:00039:00050
TACTGAGCTACACACACAGAAAGATTGGT
+
B?AABCDCCCCCBCAA?=8885=><<<;>
@5HFN3:00039:00059
ATCAGACATGGACACAGCAGAACACAC
+
@BBCBCBBBB@BCAAADBBBCAB??BB
@5HFN3:00039:00061
ACGCTCGACATGCCCAGTACGGAG
+
4:BAA@A??99911,/1//,,0,/
@5HFN3:00039:00070
AGCACTGTAGCTGTCACTAGTTACTTGT
+
<<CCEDCBBBCBBBBB@BC@B@CBB@CC
@5HFN3:00039:00071
TAGTATCAGCCTCGCCATGACGAAGGTATTCC
+
AAHCGCCA?ACBBABAABB@@ACCEDCCDBC@
@5HFN3:00039:00081
ACGCTCGACATGCCCAGGTACAGGAG
+
BB>?BBBBDBCBBB>BBAA@BCC@BC
@5HFN3:00039:00083
ATCAGACACGGACACAG
+
BB@@ACCCCC?@CBBDB
@5HFN3:00039:00092
ACGCTCGACATGCCCAGGTACAGGAG
+
BBBBBBAAD>CCCHBBB?BCBBB@CC
@5HFN3:00039:00094
AGCACTGTAGCTGTCACTAGTTACTTGT
+
<>CDDDDBAAABCBABABDBE@CBC@CC
@5HFN3:00040:00051
TGATACGTCTCCTTCCTTAGTTACTT
+
>CBBB@@@BBC?B@C=A=@@A=@@@@
@5HFN3:00040:00072
TCTCTATGCGCTCCACATGTCTAAGGT
+
AACCBBAAAADCJ?BCC<<=ABC=A=@
@5HFN3:00040:00087
ACGAGTGCGTTCCCCATGTCGTAGGTACTC
+
CCBBABBBBCBFBB9B@@BBB<<<?BABCC
@5HFN3:00040:00095
TACTGAGCTACACACACAGAAAGATTGGT
+
BA@?AAABBB;<<<;94==@A<@>A7;4:
@5HFN3:00041:00051
ATCAGACACGGACACAGCAGAACACA
+
<BBCCCBBBB@A@9944999?<9997
@5HFN3:00041:00053
TGATACGTCTCCTTCCTTAGTTATTTCAGTGC
+
ABBBBDCC>==24595969992484-444444
@5HFN3:00041:00056
TACTGAGCTACACACACA
+
489==9B999999111,*
@5HFN3:00041:00059
TGATACGTCTCCTTCCTTAGTT
+
/8114>;;89959696924442
@5HFN3:00041:00061
ACGCTCGACATGCCAGGT
+
48?@@@99911--+,,**
@5HFN3:00041:00062
TCTCTATGCGCTCCACATGTCTAAGGT
+
@ECEEBBAABDBC@CCB@9;999<><>
@5HFN3:00041:00084
ATCAGACACGGACACAGCAGAACATACACGAGC
+
BA@AABCCCC@DBB?=?>>99698///4.....
@5HFN3:00042:00050
CGTGTCTCTAGGCACAGGATTTTGTGTAG
+
BBBBBDBBCBB>=9499;9999/999///
@5HFN3:00042:00062
TCTCTATGCGCTCCACATGTCTAAGGT
+
<CCCCBCBDCCCC@BC=9=>999<>69
@5HFN3:00042:00064
ACGAGTGCGTTCCCCATGTCGTAGGTACTC
+
9@@<;<ABCC@CCC:D;<;BBAAA=??999
@5HFN3:00042:00067
ATCAGACACGGACACAGCAGAACACAC
+
?B@@A@??B@@AAAADBBBBB@BB?BB
@5HFN3:00042:00078
ATATCGCGAGGGTATGGAAGACTCTATAG
+
@@BBBCCCBGC?ACCCAC@BBB@A876;6
@5HFN3:00042:00099
ATATCGCGAGGGTATGGAAGACTCTATA
+
BBBBBAAAACG?ECGG?B?BBBCC@@?B
@5HFN3:00043:00051
AGCACTGTAGCTGTCACTAG
+
488;4944999999999444
@5HFN3:00043:00058
ATATCGCGAGGGTATG
+
/7>BBDC;91;,11--
@5HFN3:00043:00060
AGCACTGTAGCTGTCACTAGTCTTG
+
48;;AABAAAAA>>9111/////,,
@5HFN3:00043:00068
ATCAGACACGGACACAGCAGACACAC
+
BCABABBBBBAB;6,,-,,,,,889B
@5HFN3:00043:00078
AGCACTGTAGCTGTCACTAGTTACTTGT
+
<<BAACCCCCCBB?@ACCBBB@BBC=AA
@5HFN3:00044:00050
TAGTATCAGCCTCGCCATGACGA
+
AACBBBCAAA>;9@A5911///,
@5HFN3:00044:00052
AGCACTGTAGCTGTCACTAGTTACTTGT
+
<=CFCDDCEBCBBC=@@999@<>9969>
@5HFN3:00044:00053
ACGAGTGCGTTCCCCATGTC
+
;CBAADC>==2444,444,,
@5HFN3:00044:00061
TCTCTATGCGCTCCACATGTCTAAGG
+
9A@BDDCBB?A@@<999999944242
@5HFN3:00044:00064
TGATACGTCTCG
+
444886/////4
@5HFN3:00044:00065
ACGAGTGCGTTCCCCATGTCGTAGGTATC
+
<CGCDBB=>95499/99999844313484
@5HFN3:00044:00069
TAGTATCAGCCTCGCCATGACGAAGGTATTCC
+
BBBABBB<;<;=AAB=@@9>99959<>9?8>;
@5HFN3:00044:00073
TACTGAGCTACACACACAGAAAGATTGGTG
+
BBEB;<<A@@@ACECDCB>>>999848;><
@5HFN3:00045:00051
ATATCGCGAGGGTATGGAAGACTCTATA
+
@CBBCBB9:4:59999695844333111
@5HFN3:00045:00052
TGATACGTCTCCTTCCTTAGTTACTT
+
9A@BBDCCAAA6:59=@699>;911,
@5HFN3:00045:00054
AGCACTGTAGCTGTCAC
+
444999949@98999//
@5HFN3:00045:00061
ATATCGCGAGGGTATGGAAGACTCTATA
+
;@BCCCCBBAC?A<<<?B@<;9>7<616
@5HFN3:00045:00067
ATCAGACACGGACTCAGCAGAACACAC
+
8>>?>@?A>@<99999?@@@?:<11//
@5HFN3:00045:00068
TACTGAGCTACACACACAGAAGATTGGT
+
7//8>94444449;18>;11-/67,813
@5HFN3:00045:00084
ACGCTCGACATGCCCAGGTACAGGAG
+
BA?@BBCECBBAAB?BB@BBBBCACB
@5HFN3:00045:00085
AGCACTGTAGCTGTCACTAGTTACTTGT
+
<<<;:ECCCCC@>;<<@?C>@<>>>594
@5HFN3:00046:00052
TACTGAGCTCCACACA
+
;;;8>AD;449/,*((
@5HFN3:00046:00054
ATATCGCGAGGGTATGGAAGACT
+
4399999?99914999<@?9//,
@5HFN3:00046:00057
ACGCTCGTACCATGCC
+
;B84/8////7///92
@5HFN3:00046:00060
ATCAGACACGGAC
+
433484>>99599
@5HFN3:00046:00062
TCTCTATGCGCTCCACATGTCTAAGG
+
@BCDDCCCCCBBB>@@?>99999595
@5HFN3:00046:00078
ATATCGCGAGGGTATGGAAGACTCTATA
+
;;@A@ABBCDC?CGDC@C@@A::;????
@5HFN3:00046:00080
TGATACGTCTCCCTTTCCCT
+
B:<;BC>;11/650208202
@5HFN3:00046:00084
TAGTATCAGCCTCGCCATGACGAAGGTATTCC
+
ABB;444444<>>9959>>9949242449242
@5HFN3:00047:00050
TGATACGTCTCCTTCCTTAGTTACTTCA
+
;;@AA9<<A@>?C:<:9B>9989@@?<<
@5HFN3:00047:00053
ACGCTCGACATGCCCAGGTACAGG
+
@BABBBBADBBBDB<==;=499>;
@5HFN3:00047:00065
TCTCTATGCGCTCCACAT
+
4;>BDEE??=A>>5991-
@5HFN3:00047:00066
TCTCTATGCGCTCCACATGTCTAAGGT
+
ACCDEBDBBBCBCACDA@==999<><>
@5HFN3:00047:00070
ATCAGACACGGACACAGCAGAACACAC
+
9BB@@ACBCB?BCBCCCCCBB@???AB
@5HFN3:00047:00077
CGTGTCTCTAGGCACAGGATTTTGTGT
+
<<CCFCBCCCC?BBGCC@<<99/9>=@
@5HFN3:00047:00078
TACTGAGCTACACACACAGAAAGATTGGT
+
BBBCCAAABBBBCABDCCCCC?BBB?C?B
@5HFN3:00047:00083
ACGAGTGCGTTCCCCATGTCGTAGGTACTC
+
BBABABDBCC@CCC:CBB@@@@@>>>@@@B
@5HFN3:00047:00087
TGATACGTCTCCTTCCTTGAGTTACTTCA
+
BEBCCCC:9;B<?@@;>598442489<>@
@5HFN3:00048:00050
TACTGAGCTACGACACACGATGA
+
44444444;444448<1/1/778
@5HFN3:00048:00060
TGATACGTCTCCTTCCTTAGTTACT
+
9A@CACCBAAA<?=B?@=>?=-111
@5HFN3:00048:00072
TACTGAGCTACACACACAGAAAGATTGGT
+
ACCBBBDB?=?BCCCBBBBBB>CBA@B@B
@5HFN3:00048:00075
TGATACGTCTCCTTCCTTAGTTACTTCA
+
ACCCB??ABBC?C@BAC@BBC@BBA@CC
@5HFN3:00048:00078
ACGAGTGCGTTCCCCATGTCGGTTA
+
//344=>>?@5999/9>>>1-*,*,
@5HFN3:00048:00099
TACTGAGCTACACACACAGAAAGATTGGT
+
CBBBCCDBBBBBBDDCCBAA?<;:7<?@B
@5HFN3:00049:00051
TGATACGTCTCCTTCCTTAGTT
+
CBBBB?@>==95969695991,
@5HFN3:00049:00073
TGATACGTCTCCAGTTACTTCAGTGC
+
CDBCCCBBA>A@CCB@CEB@@@@BAA
@5HFN3:00049:00080
ATATCGCGAGGGTATGGAAGACTCTATA
+
BBB?BBBBCCC=CBBB?B@BBBAA?BBC
@5HFN3:00049:00081
ATCAGACACGGACACAGCAGAACACAC
+
@>:;;@@CCC@CCCCCBBBCDCCBBCC
@5HFN3:00049:00083
CGTGTCTCTAGGCACAGGATTTTGTGTAG
+
<<BBB@?:<11-1:=44249;;,444444
@5HFN3:00004:00105
TCTCTATGCGCTCCACATGTCTAAGGT
+
@AAADACCCCCBCACCCBAAADD@A@A
@5HFN3:00004:00106
CGTGTCTCTAGGCACAGGATTTTGTGTAG
+
CCCCBBCBCDC@C<<<=8<CDD9CCB@@@
@5HFN3:00004:00109
ACGCTCGACATGCCCAGGTACAGGAG
+
B@@@EDAABCJBAB<;;59>A@B?BA
@5HFN3:00004:00121
ACGAGTGCGTTCCCCCATGTCGTAGGTACTC
+
CBB@BBA;9929999+9>>>@BBBB?B;<<B
@5HFN3:00004:00123
TGATACGTCTCCTTCCTTAGTTACTTCA
+
@@BBBCDCB@A>ACDBCBAAA>=?B@BB
@5HFN3:00004:00127
TATACGCTCCTCCT
+
44//////92442/
@5HFN3:00004:00131
ATCAGACACGGACACAGCAGAACACAC
+
877998>@@@;>@@999C99;9<9@;:
@5HFN3:00004:00133
ATCAGACACGGACACAGCAGAACACAC
+
4?>ABCBB9::;HCCCECC@?=?BBBC
@5HFN3:00004:00134
ATCAGACACGGACACAGCAGAACACAC
+
A@BBBBBBAB?ACDBDEBC?@>?CBCC
@5HFN3:00004:00136
TAGTATCAGCCTCGCCATGACGAAGGTATTCC
+
BBBBBBCAAACBABA?BBDDCD@@A@CCCAB@
@5HFN3:00004:00141
TGATACGTCTCCTTCCTTAGTTACTTCA
+
BBA?BB?<;<EBD@BCBACCBABBB@BB
@5HFN3:00004:00146
CGTGTCTCTAGGCACAGGATTTTGTGTAG
+
BBCECCAAABB>BBA@@<9999/999A??
@5HFN3:00004:00147
TAGTATCAGCCTCGCCATGACGAAGGTATTCC
+
BBB9;=ACAAECCCC?A@@AA;<8<ACCB?BA
@5HFN3:00004:00148
TAGTATCAGCCTCGCCATGACGAAGGTATTCC
+
BBCC?@?CBC@CBCB@AAAJEDDAC@@AA=@=
@5HFN3:00005:00109
TACTGAGCTACACACACAGAAAGATTGGT
+
?;<<BBD@@@@@<;<B@A@@B=BCD?C?C
@5HFN3:00005:00111
ATATCGCGAGGGTATGGAAGACTCTATA
+
BA?@ABDAAAC?CCBBAC@B?@@BBBB:
@5HFN3:00005:00113
ACGCTCGCATGCCCAGGTACAGGAG
+
@ABBBBBCCD@??>@C@DCBBB@>>
@5HFN3:00005:00117
ATATCGCGAGGGTATGGAAGACTCATATAG
+
CCCBBBBBCFC?::<B>A?>;;01.....7
@5HFN3:00005:00119
TCTCTATGCGCTCCACATGTCTAAGGT
+
BBC@::@CECFAA>AC?A@A@A@=@=@
@5HFN3:00005:00121
TACTGAGCTACACACACAGAAAGATTGGT
+
AA>BBBDBBBBBBCCF;;444-9>><BBC
@5HFN3:00005:00131
ATATCGCGAGGGTATGGAAGACTCTATA
+
>9:;A???@BAACEAA>@=@@A??A???
@5HFN3:00005:00132
TACTGAGCTACACACACAGAAAAGATTGGT
+
@AACCCD???BBBCCEBA>>==288;:@>A
@5HFN3:00005:00135
TCTCTATGCGCTCCACATGTCTAAGGT
+
9=9;:BBA>BB<<:=A99@BACC7;8<
@5HFN3:00005:00139
TACTGAGCTACACACACAGAAAGATTGGTG
+
?ABBCCB??BBCBBECA>84409<;9;,0*
@5HFN3:00005:00141
AGCACTGTAACTGTCACTAGTTACTTGT
+
@>@@9999964A@@BCBA;;<?<<99<<
@5HFN3:00005:00143
TACTGAGCTACACACACAGAAAGATTGGT
+
4;99;94;>99994::99===:>=;=?>7
@5HFN3:00005:00148
ATCAGACACGGACACAGCAGAACACAC
+
@BABBBBABB?ABAABABCBA?BBBDC
@5HFN3:00006:00104
TACTGAGCTACACACACAGAAAGATTGGT
+
CBDDDCDCB@@@;<<BD@99919@@=B?A
@5HFN3:00006:00108
ATCAGACACGGACACAGCAGAACACAAAAAA
+
;;CCCCBAAC@CBBBCCCCC@<<-------(
@5HFN3:00006:00109
TGATACGTCTCCTTCCTTAGTTACTTCA
+
BAAACECCBBB@E@C==8=9849>><@A
@5HFN3:00006:00111
ACGCTCGACATGCCCAGGTACAGGAG
+
@9;<CBBBECCBBB>@@=@BDBEBAA
@5HFN3:00006:00113
TGATACGTCTCCTTCCTTAGTTACTTCA
+
@@BBBBBBBBB?BADAC?BBB@BBB?DC
@5HFN3:00006:00121
ATCAGACACGGACACAGCAGAACACAC
+
BBBBAAABBB=?ACCCABBA@=ACBAC
@5HFN3:00006:00129
ACGCTCGACATGCCCAGGTACAGGAG
+
BBBBBBBABA@===:@B=@BC@@=@@
@5HFN3:00006:00130
ACGCTCGACATGCCCAGGTACAGGAG
+
@BBCCBAAACBACC<;;:<BBCFACB
@5HFN3:00006:00131
ATATCGCGAGGGTATGGAAGACTCTATA
+
BBBB???BCCD?@@@@?B?BBB?BB?B?
@5HFN3:00006:00133
ATCAGACACGGACACAGCAGAACACAC
+
B>>@AA?AAA@BBBBCEEB@@>ACBCC
@5HFN3:00006:00135
ATATCGCGAGGGTATGGAAGACTCTATA
+
9B:;;<<@ACH@CCBC@C@C@@?CC<;;
@5HFN3:00006:00139
ATCAGACACGGACACAGCAAAACACAC
+
BB999?@BCB@CCCCDCA@>>6>AABB
@5HFN3:00006:00142
CGTGTCTCTAGGCACAGGATTTTGTGTAG
+
BBAAACECCCC@CBCDD@CDDB9A@?CCC
@5HFN3:00006:00143
ACGAGTGCGTTCCCATGC
+
@A7;81/1//,//+/694
@5HFN3:00006:00144
CGTGTCCTCGTAGCGACATGGATTTGTGTAG
+
A@@;4/-1-,,,,,,/4444244;7;49::A
@5HFN3:00006:00145
ATCAGACACGGACACAGCAGAACACAC
+
>??A@@?BAA>A<99<<<9;@>AA;<3
@5HFN3:00007:00100
TACTGAGCTACACACACAGAAAGATTGGT
+
BBBCCCCCCCBAABB@@@99909>?;?=@
@5HFN3:00007:00105
TCTCTATGGCTCCACATGTCTAAGGT
+
BBAA=;=CBECCECBBBCCABA@C@C
@5HFN3:00007:00110
TCTCTATGCGCTCCACAAAGGTACTG
+
ABCBBBCCCBBBBACEBB>CACBBBB
@5HFN3:00007:00116
TACTGAGCTACACACACAGAAAGATTGGT
+
@@ABBBCC9;<@@@BCA;;;@9>>>;>;?
@5HFN3:00007:00118
TCTCTATGCGCTCCACATGTCTAAGGT
+
BCCBA@ACCCCCC@DEDBBBADC@C?B
@5HFN3:00007:00134
TACTGAGCTACACACACAGAAAGATTGGT
+
AABBBCDBBABBBBB:AA888-9@?>B@C
@5HFN3:00007:00144
TACTGAGCTACACACACAGAAAGATTGGT
+
??>BBBBAAAAAA@BDCB9998:?>@B@B
@5HFN3:00007:00149
TACTGAGCTACACACACAGAAAGATTGGT
+
?BBBCCDBBBBBBABEB@9996;>>>B?A
@5HFN3:00008:00108
ATCAGACACGGACACAGCAGAACACAC
+
BDAABBABCC@BCBBCDCC@@>@BBAB
@5HFN3:00008:00112
ATCAGACACGGACACAGCAGAACACAC
+
@@@;;9C@9959@A9911111-1<@?0
@5HFN3:00008:00120
AGCACTGTAGCTGTCACTAGTTACTTGT
+
AABDCBCBBBBBBBBBBBDAA?CBA@=A
@5HFN3:00008:00122
ATATCGCGAGGGTATGGAAGACTCTAT
+
CB9;;CBBBCE?CABB8;6;CB@BCBB
@5HFN3:00008:00123
ATCAGACACGGACACAGCAGAACACAC
+
BBBABA@ACB@B@@AB;;;11,1>>=>
@5HFN3:00008:00127
ATCAGACACTCGGACACAGCAGAACACACA
+
@A@B@;:;////,//;;4:999=9===;99
@5HFN3:00008:00132
ACGCTCGACATGCCCAGGTACAGGAG
+
487@@@@AABABBB>BB>@@CAA>AC
@5HFN3:00008:00138
CGTGTCTCTAGGCACAGGATTTTGTGTAG
+
BB@BBDB>>AB@A?==B@BCBD:BBBDDD
@5HFN3:00008:00146
TGATACGTCTCCTTCCTTAGTTACTTCA
+
:>NCCCBBCBB@DCH?A?@CC@CCE@DB
@5HFN3:00009:00107
TCTCTATGCGCTCGACATGTCTAAGGT
+
BBBAAAA@=?A11//86=?HBCF===>
@5HFN3:00009:00108
CGTGTCTCTAGGCACAGGATTTTGTGTAG
+
BBAA@@BA@BE@B@@AC@CCCD:@@?B@@
@5HFN3:00009:00109
AGCACTGTAGCTGTCACTAGTTACTTGT
+
BBCCCDDBBBB@AABAAADAB@CCB@BB
@5HFN3:00009:00111
TCTCTATGCGCTCCACATGTCTAAGGT
+
@@C<==GDEDB?B?BBCBCCCDB5959
@5HFN3:00009:00115
CGTGTCTCTAGGCACAGGATTTTGTGTAG
+
C==>DDBBG<<69>=91,1<<<0<11//8
@5HFN3:00009:00121
ATCAGACACGGACACAGCAGAACACAC
+
BAABBBABBB>@ABBCEBA@@=@BB@A
@5HFN3:00009:00124
TGATACGTCTCCTTCCTTAGTTACTTCA
+
BBBBCCCCDDC?ABA>@@ABB@CBCACC
@5HFN3:00009:00129
TCTCTATGCGCTCCACATGTCTAAGGT
+
AB@@<<<@@CC@@8<<GBBBECCAC@C
@5HFN3:00009:00131
TACTGAGCTACACACACAGAAAGATTGGT
+
BBBBCCCBBABCBBCDBB>?><@BB@C@C
@5HFN3:00009:00141
TCTCTATGCGCTCCACATGTCTAAGGT
+
AECCBBCCBBB=<>ABABBBEGC?B@B
@5HFN3:00009:00149
ACGCTCGACATGCCCAGGTACAGGAG
+
BBBBB@AACCCBDB>BB?BBCDC@BB
@5HFN3:00010:00104
TAGTATCAGCCTCGCCATGACGAAGGTATTCC
+
CBBBC@DEAAACB@?>@CCCCCC?CADDDEA?
@5HFN3:00010:00108
TAGTATCAGCCTCGCCATGACGAAGGTATTCC
+
ABB@@ACA;;29@9979=><11/5678>>?B@
@5HFN3:00010:00116
TAGTATCAGCCTCGCCATGACGAAGGTATTCC
+
CCCBCCC::<<>@9;9<BBCCA@=A?DAB?B@
@5HFN3:00010:00122
CGTGTCTCTAGGCACAGGATTTTGTGTAG
+
BBBBBBBBCDC?AAA=>;????4999?BB
@5HFN3:00010:00124
AGCACTGTAGCTGTCACTAGTTACTTGT
+
;;BBA?DABBBECBCBBBBBB@DBB@BB
@5HFN3:00010:00126
TCTCTATGCGCTCCACATGTCTAAGGT
+
AACEA@ACCGDCC>AACBCBAAA8;8<
@5HFN3:00010:00127
TAGTATCAGCCTCGCCATGACGAAGGTATTCC
+
BAAABBCEDC@A@;;9<BBBCBA?BBBDC@B?
@5HFN3:00010:00136
TACTGAGCTACACACACAGAAAGATTGGT
+
BBBBBADAAAB@@BCC;@444-9?><B@C
@5HFN3:00010:00142
TGATACGTCTCCTTCCTTAGTTACTTCA
+
BCCBABCBBBCAD?A;=;>9949AA>AC
@5HFN3:00010:00146
TAGTATCAGCCTCGCCATGACGAAGGTATTCC
+
BBB:;<CC<969?>>=@BBBCCC@CA@?A?A?
@5HFN3:00011:00104
TGAGTATCAGCCTCGCCATGACGAAGGTATTCC
+
/////88>CCDABB:::>CBAB=<9<CABC?A@
@5HFN3:00011:00111
TACTGAGCTACACACACAGAAAGATTGGT
+
B:<;DIDCCBBBBCBA@;884-9>>=>A>
@5HFN3:00011:00112
TAATATCAGCCTCGCCATGACGAAGGTATTCC
+
1/,/8889::@BB@@=ACD@A;;:<FDCDBBC
@5HFN3:00011:00120
TCTCTATGCGCTCCACATGTCTAAGGT
+
BBBBCCCCAAABB@CEBCCCDDC@C@B
@5HFN3:00011:00127
TAGTATCAGCCTCGCCATGACGAAGGTATTCC
+
BBB?@ACCED@BBBC?BBCCBB@=A7<;A@C?
@5HFN3:00011:00145
ATCAGACACGGACACAGCAGAACACAC
+
B@@@BBBBCC=?ADDCCECCC@CC;:;
@5HFN3:00011:00148
ATATCGCGGGGGTATGGAAGACTCTAAAGAGG
+
BA=88899999+9B@B>CACCCBCB?B=BBA=
@5HFN3:00012:00115
ATATCGCGAGGGTATGGAAGACTCTATA
+
BD?@@CCEAGD@DDCD@B?BBBBBA>AA
@5HFN3:00012:00116
ACGAGTGCGTTCCCCCATGTCGTAGGTACTC
+
AB@B@>>>8859999+49?>@BB@@=@BBBC
@5HFN3:00012:00118
ACGAGTGCGTTCCCCATGTCGTAGGTACTC
+
BBB???>;992999/9@@@ABCBB?AABBB
@5HFN3:00012:00121
TGATACGTCTCCTTCCTTAGTTACTTCA
+
BBB?>?BBBBB@@@B@C@AAA@@@@?BD
@5HFN3:00012:00124
ACGAGTGCGTTCCCCATGTCGTAGGTACTC
+
AA?AABCB=92444,9?>@CCCCC@B9;;@
@5HFN3:00012:00126
ACGAGTGCGTTCCCCATGTCGTAGGTACTC
+
B???BCCB==2444,9AABCCCBB?B@@@A
@5HFN3:00012:00131
TAGTATCAGCCTCGCCATGACGAAGGTATTCC
+
@@D@AAECCCACC;;9<ABACBB@C?BBB@C>
@5HFN3:00012:00134
CGTGTCTCTAGGCACAGGATTTTGTGTAG
+
BCCCCCBBBBB@B?ABB@BEED:CABBBB
@5HFN3:00012:00139
TACTGAGCTACACACACAGAAAGATTGGT
+
CCBBBCBBABBBBBCCBB>>><@BB@C@C
@5HFN3:00012:00144
TAGTATCAGCCTCGCCATGACGAAGGTATTCC
+
BBC@AADCBBAB?@@@CCCBBBB@CACBB?B@
@5HFN3:00012:00145
ACGAGTGCGTTCCCCATGTCGTAGGTACTC
+
BBBBBBB;992444,9@@ACCCBB?>?@@B
@5HFN3:00012:00148
TCTCTATGCGCTCCACATGTCTAAGT
+
BBCDDDBCCDCEC@AAAC>88//,1/
@5HFN3:00013:00101
TAGTATCAGCCTCGCCATGACGAAGGTATTCC
+
BBC9;<BCAACGDCC?BBDDCBB=@=@CB@BA
@5HFN3:00013:00103
ATCAGACACGGACACAGCAGAACACAC
+
?BBBBB8;@C@CCCCEFEBAA?ACBBB
@5HFN3:00013:00108
TAGTATCAGCCTCGCCATGACGAAGGTATTCC
+
@@@A@@>A@@@BCCN@BBAA@9959<>@B@D>
@5HFN3:00013:00109
TACTGAGCTACACACACAGAAAAATTGGTGC
+
?9=@CDDCDCCA;=<A?@89999-9;>=?B@
@5HFN3:00013:00113
TCTCTATGCGCTCCACATGTCTAAGGT
+
CCBAA@A;;<BBB>BB;;;;;BB8;;<
@5HFN3:00013:00115
AGCACTGTAGCTGTCACTAGTTACTTGT
+
<<FDDDDBBBC?ABAAAABBC@CBB@BC
@5HFN3:00013:00118
TGATACGTCTCCTTCCTTAGTTACTTCA
+
BBBBB?=AAAA@B@E@C@????CCC@CC
@5HFN3:00013:00126
TCTCTATGCGCTCCACATGTCTAAGGT
+
BBBCAABCDCEBCACC@?@C@AA@C@B
@5HFN3:00013:00127
ACGCTCGACATGCCCAGGTACAGGAG
+
BBAABCCCB?@9;;8;B@CCCCCCCC
@5HFN3:00013:00130
ATCAGACACGGACACAGCAGAACACAC
+
BBCBBA@BBB@BBBBCDCBAB?BBBAB
@5HFN3:00013:00131
ATATCGCGGGGGTATGGAAGACTCTATA
+
BB?:::44444+9CCB@C@CCDCCBBBB
@5HFN3:00013:00132
ACGAGTGCGTTCCCCATGTCGTAGGTACTC
+
BCBCBBCB=:2444,9@DCCCCCB?A@BB@
@5HFN3:00013:00133
ATCAGACACGGACACAGCAGAACACAC
+
BBBBBA@BBBCCCBBAAAABCACCCCC
@5HFN3:00013:00134
TCTCTATGCGCTCCACATGTCTAAGGTA
+
BBBBAABBBBCBB@DCBBCBBA@=A?BB
@5HFN3:00013:00135
CGTGTCTCTAGGCACAGGATTTTGTGTAG
+
BB=BBCCCC@?=>=ABB?CDFF:DCCCBB
@5HFN3:00013:00136
TGATACGTCTCCTTCCTTAGTTACTTCA
+
BB?>@B@@@CD@DBF?AAAAA?<;4:;;
@5HFN3:00013:00143
TAGTATCAGCCTCGCCATGACGAAGGTATTCC
+
CBCBBBBA?ADBBAB?ABCCCAA>A?AAA?B@
@5HFN3:00013:00145
CGTGTCTCTAGGTACAGGATTTTGTGTAG
+
BBCDFDCCBBC<?DCBB?8999/444;BB
@5HFN3:00013:00147
TGATACGTCTCCTTCCTTAGTTACTTCA
+
CBBBBCCCBCD@DCDBC@A999<CCAGE
@5HFN3:00013:00148
ACGAGTGCGTTCCCCATGTCGTAGGTACTC
+
AA<>BB@;442999/9>>ACDCBB?BABAC
@5HFN3:00013:00149
ACGAGTCGTTCCCCATGTCGTAGTA
+
BBB;;111:::8;6;=<;=>>1---
@5HFN3:00014:00111
ATATCGCGAGGGTATGGAAGACTCTATA
+
BABBBBAAACFBCCCC?CBCCCACCBA@
@5HFN3:00014:00122
TCTCTATGCGCTCCACATGTCTAAGGT
+
CBCDA@ABCBBBB>AAAACEDECAD@C
@5HFN3:00014:00123
CGTGTCTCTAGGCACAGGATTTTGTGTAG
+
BBB@B@AABBA@BBBBB@CCCD:CCB@==
@5HFN3:00014:00130
ATCAGACACGGACACAGCAGAACACAC
+
B>>?BCBB998;AA=@AAA9;8<@@@A
@5HFN3:00014:00147
GATACGTCTCCTTCCTTAGTTACTTCAT
+
?BBBBBBBBC@C@C@B>@;;891@@+*(
@5HFN3:00014:00149
TCTCTATGCGCTCCACATGTCTAAGGT
+
BBBBA@ACAABCC@CCBBCCEAA>A=A
@5HFN3:00015:00102
TCTCTATGCGCTCCACATGTCTAAGGT
+
BCDCCDCCBBCBC@DCBBAABCC@C>A
@5HFN3:00015:00108
TCTCTATGCGCTCCACATGTCTAAGGT
+
CBCEA@ACCCCCC@CEDCABABB@B?B
@5HFN3:00015:00111
AGCACTGTAGCTGTCACTAGTTACTTGT
+
@@AEBCEDAAABBBCCCB?AA@DCC@BB
@5HFN3:00015:00117
AGCACTATAGCTGTCACTAGTTACTTGT
+
8911////77//<@>ABC=<@ACDCB>=
@5HFN3:00015:00120
TGATACGTCTCCTTCCTTAGTTACTTCA
+
A@??ABCCD@@=CCC?C@BCC?BBC@BA
@5HFN3:00015:00124
TACTGAGCTACACACACAGAAAGATTGGT
+
BBBBB:=9944994949944908931377
@5HFN3:00015:00126
TACTGAGCTACACACACAGAAAAGATTGGT
+
BBCCCDCCAABBCCB:994444/9>><?>B
@5HFN3:00015:00129
ATATCGCGAGGGTATGGAAGACTCTATA
+
A@?@@AABBDE?DBB?@B@BBBAA?<A@
@5HFN3:00015:00130
TACTGAGCTACACACACAGAAAGATTGGT
+
B?@AACFCC@@?C@AACBB@B<AAA6;9;
@5HFN3:00015:00131
AGCACTGTAGCTGTCACTAGTTACTTGT
+
<<CCCCBBBBBBBBABCCDBB?BBB@BB
@5HFN3:00015:00132
ATATCGCGAGGGTATGGAAGACTCTAT
+
BB??ABDCCEE?CCCB>B>BBBDA@A>
@5HFN3:00015:00139
TCTCTATGCGCTCCACATGTCTAAGGT
+
BAA:=<BBBBGBC@CDCC:;<BADE?C
@5HFN3:00015:00145
ACGAGTGCGTTCCCCATGTCGTAGGTACTC
+
;?CDCCCCBB@BCC:C?@@999984;@@>@
@5HFN3:00015:00147
TGATACGTCTCCTTCCTTAGTTACTTCA
+
@AAABBBBBBB@@@D@C@?@?@AAA@BC
@5HFN3:00016:00104
TACTGAGCTACACACACAGAAAGATTGGT
+
BBBBCCDA@@BCCDDCBC;94-9>>>B@C
@5HFN3:00016:00105
ATATCGCGAGGGTATGGA
+
A99<CCCCCFFBDCA?=@
@5HFN3:00016:00109
ATATCGCGAGGGTATGGAAGACTCTATA
+
BB?A??@BBCD@@@@@@A@B@BBBB?BA
@5HFN3:00016:00125
TACTGAGCTACACACACAGAAAGATTGGT
+
B@@AAABAA?@@AADC@@994-9??>B@C
@5HFN3:00016:00126
TCTCTATGCGCTCCACATGTCTAAGGT
+
CBCCCCCBCBCBBADBCBCCAAB@C@C
@5HFN3:00016:00134
ATATCGCGAGGGTATGGAAGACTCTATA
+
BBBBBB=@???>ACCC@B@BBCCCB???
@5HFN3:00016:00144
TCTCTATGCGCTCCACATGTCTAAGGT
+
BBD@AAACCCFCC@ABBCCCCDC@C?A
@5HFN3:00017:00107
TCTCTATGCGCTCCACATGTCTAAGGT
+
ACCBC@BBCD:::@CDBB@@@@@=@?B
@5HFN3:00017:00109
ACGCTCGACATGCCCAGGTACAGGAG
+
BBBBBBBDCECBBB=>>;==@??>=@
@5HFN3:00017:00126
TAGTATCAGCCTCGCCATGACGAAGGTATTCC
+
CBBBBBDA@AABB@@>@CB>A::8<?BCCCC@
@5HFN3:00017:00130
ACGAGTGCGTTCCCCATGTCGTAGGTACTC
+
BBBBDBCB>>2994-9?>@BCCBB?A;<;A
@5HFN3:00017:00131
TCTCTATGCGCTCACATGTCT
+
BBCBB?@=::111///4////
@5HFN3:00017:00135
CGTGTCTCTAGGCACAGGATTTTGTGTAG
+
BBBBAABDCBA>ABBDC@CEDE9AA@>>@
@5HFN3:00017:00139
AGCACTGTAGCTGTCACTAGTTACTTGT
+
BBBCCCEDDECBDCCBABECB@CBB@BA
@5HFN3:00017:00145
AGCACTGTAGCTGTCACTAGTTACTTGT
+
?@CCAAABBBCBBB@AA@DBC?BB??BB
@5HFN3:00018:00119
TACGAGCTACACACACAGAAAGATTGGT
+
===BABBBBBBBCD;;;444-9??<@@C
@5HFN3:00018:00124
ACGAGTGCGTTCCCCCATGTCGTAGGTACTC
+
@ABCC@@=9429@@@/A>@A@<;9?<>944=
@5HFN3:00018:00125
TACTGAGCTACACACACAGAAAGATTGGT
+
@@@AAAD@BBBBBBDC@=499-9?@?C?B
@5HFN3:00018:00126
ACGAGTGCGTTCCCCATGTCGTAGGTACTC
+
BB?AABBBBC@CCC9CCBBBCC@?<?@9<;
@5HFN3:00018:00127
CGTGTCTCTAGGCACAGGATTTTGTGTAG
+
DDCDBBABBEC@B@BCDAAAA?6@A=ABA
@5HFN3:00018:00135
TAGTATCAGCCTCGCCATGACGAAGGTATTCC
+
BBBBBCCECDABB@?=A@@@B<<9=C@BB8;9
@5HFN3:00018:00139
TCTCTATGCGCTCCACATGTCTAAGGT
+
489:9999494449:444494442424
@5HFN3:00018:00143
ACGCTCGACATGCCCAGGTACAGGAG
+
CB@AABCCCCCCDCADB>@@B<<;;A
@5HFN3:00019:00106
TGATACGTCTCCTTCCTTAGTTACTTCA
+
=>@CCCBB?@?;=89=?<999;>@@>AC
@5HFN3:00019:00108
TGATACGTCTCCTTCCTTAGTTACTTCA
+
CBB@??CABBC@C@CBA@AAA@BBC@FB
@5HFN3:00019:00111
TAGTATCAGCCTCGCCATGACGAAGGTATTCC
+
B@AAAABGBDBCG@A=@@?@A9<:<8;4B>A>
@5HFN3:00019:00112
TGATACGTCTCCTTCCTTAGTTACTTCA
+
DCCBCBC@@?B@B=A?>CA>>=@@@=@B
@5HFN3:00019:00118
TGATACGTCTCCTTCCTTAGTTACTTCA
+
@@BBBBBCCBD?B@C8::;CC?DBB?BD
@5HFN3:00019:00126
ACGCTCGACATGCCCAGGTACAGGAG
+
@@BBBBABA>@9998;C@CCCCC@CC
@5HFN3:00019:00127
TCTCTATGCGCTCCACATGTCTAAGGT
+
@@A??<>22/=;8:C:?A9999=2424
@5HFN3:00019:00129
AGCACTGTAGCTGTCACTAGTTACTTGT
+
<<BB=ADC<=>DCCCCCCCCDABBB>@@
@5HFN3:00019:00131
CGTGTCTCTAGGCACAGGATTTTGTGTAG
+
BBBB@@BBBBB@BA@AB@DDDE9AAA?==
@5HFN3:00019:00142
CGTGTCTCTAGGCACAGGATTTTGTGTAGA
+
BCCDBAABBCC@CABBE@CCDE:CBCBBB;
@5HFN3:00019:00148
TCTCTATGCGCTCCACATGTCTAAGGT
+
BBBBBBBBCCEBC@DEDD@@@BA@C@B
@5HFN3:00020:00105
TACTGAGCTACACACACAGAAAGATTGGT
+
B@A@BHDBA@AACCDCCB>=>:?=97;=:
@5HFN3:00020:00111
ATATCGCGAGGGTATGGAAGACTCTATA
+
BB@?ABBCCCC?DAA@@A@AAA?BB===
@5HFN3:00020:00125
TACTGAGCTACACACACAGAAAGATTGGT
+
>>@BBBCBBCCBCDCC@@9998;CC@C?B
@5HFN3:00020:00132
ACGCTCGACATCCCCAGGTACAGGAG
+
BA?ABBCCDDCBBB7?@=ABCCC@AC
@5HFN3:00020:00136
ACGCTCGACATGCCCAGGTACAGGAG
+
@BBBBA>BCCC???<?>=@BECC@BB
@5HFN3:00020:00142
ACGAGTGCGTTCCCCATGACGTAGGTACTC
+
BBBBBBC=::2444,9D@AADABC@AAACC
@5HFN3:00021:00102
TGATACGTCTCCTTCCTTAGTTACTTCA
+
8=>:9999@9969=@5<;<BB@BBB=99
@5HFN3:00021:00103
AGCACTGTAGCTGTCACTAGTTACTTGT
+
;AAAABABBCBB;=<AABBAA>ACC9;;
@5HFN3:00021:00104
TGATACGTCTCCTTCCTTAGTTACTTCA
+
AABBBBBCCCF?B@B@C@AB?@BBBECD
@5HFN3:00021:00111
ATATCGCGAGGGTATGGAAGACTCTAAAGAGG
+
BBBBA@?CCDE?CCDC>?>ABCCBCBB>BBB?
@5HFN3:00021:00115
TACTGAGCTACACACACAGAAAGTTTGGT
+
AABBCCD???BBDCCCBD;;;09>?6?=@
@5HFN3:00021:00117
ACGCTCGACATGCCCAGGTACAGGAG
+
??DBBBBDBB>==@<@@?@BCCC@AA
@5HFN3:00021:00145
ACGAATGCGTTCCCCATGTCGTAGGTACTC
+
BA>?=@CBAB?BBB:@:<;ABA;<9;@@@@
@5HFN3:00021:00146
TCTCTATGCGCTCCACAAGTCTAAGGTACTG
+
BBBBBBBBBCCBC@DAA?BCBBA?A?BDCCB
@5HFN3:00022:00102
TCTCTATGCGCTCCACATGTCTAAGGT
+
8999444@BCHDC@A==<BB9<<?B@A
@5HFN3:00022:00105
TCTCTATGCGCTCCACATGTCTAAGGT
+
BBBCBBBBBCCBC@DFA@=@999<?<>
@5HFN3:00022:00106
TACTGAGCTACACACACAGAAAAGATTGGT
+
9<<BCCDDA@AA::;A@@9888/9>><?@C
@5HFN3:00022:00109
ATCAGACACGGACACAGTCAGAACACAC
+
A@;;9@?AAB>BCAA9999>99594444
@5HFN3:00022:00116
ATATCGCGAGGGTATGGAAGACTCTATA
+
=;9<;AABBDDBCAAA@C@CAA@BBB@A
@5HFN3:00022:00130
AGCACTGTAGCTGTCACTAGTTACTTGT
+
<=BCCEBBBBCBBBBBCBC;;7<BB?BC
@5HFN3:00022:00132
TAGTATCAGCCTCGCCATGACGAAGGTATTCC
+
A@CBBBCBBB@BB?@>ACCCCBC?B@BCC@B@
@5HFN3:00022:00134
ACGAGTGCGTTCCCCATGTCGTAGGTACTC
+
BBBBBBDA;;2444,9@@@ACDBB?BA@@@
@5HFN3:00022:00143
ATATCGCGAGGGTATGGAAGACTCTAT
+
BBBBBBBE@AA?ACCB@AABBCBBB@>
@5HFN3:00022:00147
TACTGAGCTACACACACAGAAAGATTGGT
+
B?==BBDB@===AADDFB???=@AB@B@>
@5HFN3:00022:00148
AGCACTGTAGCTGTCACTAGTTACTTGT
+
??BBCB@@BACBBBBBBBAAA@CBB?BB
@5HFN3:00022:00149
CGTGTCTCTAGGCACAGGATTTTGTGTAG
+
B@AAABAA@@BABBC;959999/999@BB
@5HFN3:00023:00100
TACTGAGCTACACACACAGAAAGATGT
+
ABA@@>A>>99999994489808100.
@5HFN3:00023:00101
ATCAGACACGGACACAGCAGAACACAC
+
BB>?AA?BBB@BEEBCCCB@@>?BBCB
@5HFN3:00023:00113
TCTCTATGCGCTCCACATGTCTAAGGT
+
BBCCAAAAACDCCACE<;;BBEBACAD
@5HFN3:00023:00133
TACTGAGCTACACACACAGAAAGATTGGT
+
B??ABBCC@@@ACCCCC@@@A9>>>4858
@5HFN3:00023:00135
TCTCTATGCGCTCCACATGTCTAAGGT
+
CCCCDABCBBCBB@CCCB@@@BB=@>@
@5HFN3:00023:00137
ACGAGTGCGTTCCCCATGTCGTAGGTACTC
+
?BABBBCBB?=?=92=9;;BCC@@=@;99>
@5HFN3:00023:00138
ATCAGACACGGACACAGCAGAACACAC
+
A?>?=?>BBB@BBCBDCBBBB@BBBBB
@5HFN3:00023:00142
ACGAGTGCGTTCCCCATGTCGTAGGTACTC
+
BBBBBCB@992944,9?>@@BB@@=?@@@@
@5HFN3:00023:00145
TGATACGTCTCCTTCCTTAGTTACTTCA
+
ABFCCDCAAADAEACBBACDG@:<<BCF
@5HFN3:00024:00100
ACGAGTGCGTTCCCCATGTCGTAGGTACTC
+
==?BBBCB@;2444,9999;A@AB?A<<=A
@5HFN3:00024:00102
ATCAGACACGGACACAGCAGAACACAC
+
BBB???B@AA?BCCCGBBBBB?BBBBB
@5HFN3:00024:00117
TACTGAGCTACACACACAGAAAGATTGGT
+
BBCDCCAA@ABBBCDECCBB?::434347
@5HFN3:00024:00119
ATCAGACACGGACACAGCAGAACACAC
+
B>>BBBBBBA?ACCCDBEC9999BBBC
@5HFN3:00024:00142
TAGTATCAGCCTCGCCATGACGAAGGTATTCC
+
==B@AAAAECABCBB@GAAACCCCCACCCCC@
@5HFN3:00025:00107
ATATCGCGAGGGTATGGAAGACTCTATAG
+
9@B>>>999991994889@=>=?;@777?
@5HFN3:00025:00108
CGTGTCTCTAGGCACAGGATTTTGTGTAG
+
BECDCCBAAAB@BDBA?>9999/9>944?
@5HFN3:00025:00121
ATCAGACACGGACACAGCAGAACACAC
+
ABBBB9:;CC@CCCCCCCBB@?@ABBB
@5HFN3:00025:00125
ATCAGACACGGACACAGCAGAACACAC
+
@DAABBBBBB?BBCCDDCCA@>?BBBB
@5HFN3:00025:00127
ATCAGACACGGACACAGCAGAAACAGCAC
+
43348834442494444/////+/////8
@5HFN3:00025:00128
ATCAGACACGGACACAGCAGAAACAC
+
BB;==A?ABA@BBBBCDBBAAA=ABB
@5HFN3:00025:00145
ACGCTCGACATGCCCAGGTACAGGAG
+
BBBBDD?ADBCBBGBCC>AADCCAAB
@5HFN3:00025:00149
ACGCTCGACATGCCCAGGTACAGGAG
+
BBBBBBBCCCCBAA=AB?@@DAA?AC
@5HFN3:00026:00100
TAGTATCAGCCTCCCCATGACGAAGGTATTCC
+
BBBCCCCC:@?9899/9>C@@<=;<@A@@=@=
@5HFN3:00026:00102
TGATACGTCTCCTTCCTTAGTTACTTCA
+
@B:;;>?A8--+,*,*,*,/42444249
@5HFN3:00026:00108
TACTGAGCTACACACACAGAAAGATTGGT
+
99;FAAACBBBBBBDDBA944-9=<;?@B
@5HFN3:00026:00114
TACTGAGCTACACACACAGAAAGATTGGT
+
??@CBBC@AABABCCA99444-9@D@EAA
@5HFN3:00026:00124
TCTCTATGCGCTCCACATGTCTAAGGT
+
BBBAAAACDBFCB?CCCB:;<CCBE@C
@5HFN3:00026:00125
AGCACTGTAGCTGTCACTAGTTACTTGT
+
@ACDCDDBBAABBBBBBBDBB@BBB?AA
@5HFN3:00026:00133
TACTGAGCTACACACACAGAAAGATTGGT
+
AAABBBB?BBBBBBDCA@;996;BB@C@B
@5HFN3:00026:00136
AGCACTGTAGCTGTCACTAGTTACTTGT
+
??BCBBBBCCCBBBBBCBCBB?BCC@BB
@5HFN3:00027:00101
TGATACGTCTCCTTCCTTAGTTACTTCA
+
BBABBBDAAAA?A@CFD@ABA@CDC@CB
@5HFN3:00027:00103
AGCACTGTAGCTGTCACTGTATCTTGT
+
BBBBBCCCABAA@>91--,,,,07,44
@5HFN3:00027:00109
ACGCTCGACATGCCCAGGTACAGGAG
+
BCABBABBDABBEEC@ACABBBCABB
@5HFN3:00027:00110
ACGCTCGACATGCCCAGGTACAGGAG
+
BBABBBCCD@?@BB>BB@BBCCC@BA
@5HFN3:00027:00113
ATATCGCGAGGGTATGGAAGACTCTATA
+
B@@@BBDCCEDBCBCD@D@CCBBBC@A@
@5HFN3:00027:00115
TCTCTATGCGCTCCACATGTCTAAGGT
+
BBABBABBBBBBB>ABBBBBAAA@BAC
@5HFN3:00027:00131
TAGTATCAGCCTCGCCATGACGAAGGTAATCC
+
=9994444442494459>A@@91,1:1/,//,
@5HFN3:00027:00135
TCTCTATGCGCTCCACATGTCTAAGGT
+
BBBCCCBCCBECCACCBA??;;;?B?B
@5HFN3:00027:00141
CGTGTCTCTAGGCACAGGATTTTGTGTAG
+
BBC@@ACBBBBACCB@@<>???4999?@B
@5HFN3:00027:00142
TACTGAGCTACACACACAGAAAGATTGGT
+
@@@AAAD>>>@BBBDC@@9996;BB@C?C
@5HFN3:00027:00144
ATATCGCGAGGGTATGGAAGACTCTATA
+
AA<;<BBCCCB@CCCC>@@@BBBCCB@?
@5HFN3:00027:00146
CGTGTCTCTAGGCACAGGATTTTGTGTAG
+
BABBAAABAAA@BBCBC@CDDE9@??>>>
@5HFN3:00028:00101
ATCAGACACGGACACAGCAGAACACAC
+
BAABCBC@A@?BCBCCCBBBC@@?@BB
@5HFN3:00028:00103
ACGAGTGCGTTCCCCATGTCGTAGGTACTC
+
:<CCCDCCAA7944,9?>>>9;9><?9999
@5HFN3:00028:00119
AGCACTGTAGCTGTCACTAGTTATGT
+
@@BCAAACDCCCBAABA=@?=<499=
@5HFN3:00028:00128
ATCAGACACGGACCAGCAGAACACAC
+
?>>BBBBBBB?BB?BDDFD@>ACCBC
@5HFN3:00028:00140
TCTCTATGCGCTCCACATGTCTAAGGT
+
BBCFA@ACCCCBB@DDAAAAADB@B@B
@5HFN3:00029:00115
CGTGTCTCTAGGCACAGGATTTTGTGTAG
+
DDCBBBBBAAA@BBBBD@CBBB9AA=@AB
@5HFN3:00029:00119
TCTCTATGCGCTCCACATGTCTAAGGT
+
BBBCA@ABDBCBB@CDCDDEBBB?A?B
@5HFN3:00029:00122
ACGCTCGACATGCCCAGGTACAGGAG
+
@ABBBB@BDCCA@?>?B>BBCCD@AA
@5HFN3:00029:00128
ACGAGTGCGTTCCCCATGTCGT
+
BBCBB?@:992999/9999@AA
@5HFN3:00029:00130
TACTGAGCTACACACACAGAAAGATTGGT
+
BBBBBCDA@ABBBBCCCC??><?@@?A@C
@5HFN3:00029:00136
ATCAGACACGGACACAGCAGAACACAC
+
BBBBBBABBB@BCCCBBBCBB@BDBBC
@5HFN3:00029:00142
ACGCTCGACATGCCCAGGTACAGGAG
+
BBBBBBBCCABBBB?DCBCCCCCABB
@5HFN3:00030:00105
ACGAGTGCGTTCCCCATGTCGTAGGTACTC
+
BBBBBBBCBB=??=6@=@@CCCCC?A<<<<
@5HFN3:00030:00112
TACTGAGCTACACACACAGAAAGATTGGT
+
AAACABBDBBAAECDCDB?>>:?>B?A@A
@5HFN3:00030:00114
ACGAGTGCGTTCCCCATGTCGTAGGTACTC
+
CBBBBB=:992999/9A99;@@BB<?<<<@
@5HFN3:00030:00118
ATCAGACACGGACACAGCAGAACACAC
+
B?@@ABBBBB@BBCBCDCCBB?ABBCD
@5HFN3:00030:00132
TGATACGTCTCCTTCCTTAGTTACTTCA
+
BBBBBBBBBBC@CCDA@??996;@@?CD
@5HFN3:00030:00136
TAGTATCAGCCTCGCCATGACGAAGTATTC
+
BBBBBCC::?EDDBC@C888=-*)(((((*
@5HFN3:00030:00138
ATCAGACACGGACACAGCAGAACACAC
+
BBAABBAB?@>AECCCCCBCC@CBBBA
@5HFN3:00031:00110
ATCAGACACGGACACAGCAGAACACAC
+
BBDBAAABCB?BAAB@//111,1;;:9
@5HFN3:00031:00121
ATATCGCGAGGGTATGGAAGACTCTAT
+
CA@@ACBBCCE@B:;;@C@BBCECC?>
@5HFN3:00031:00122
TCTCTATGCGCTCCACATGTCTAAGGT
+
BBBBDBBECCBBA@AA@B@AACC@C?A
@5HFN3:00031:00126
TAGTATCAGCCTCGCCATGACGAAGGTATTCC
+
BBBBDCCABB>AA<<;<CHCCBC@CBBCC@B@
@5HFN3:00031:00135
AGCACTGTAGCTGTCACTAGTTACTTGT
+
BABBCBBBBBBB?BBCBBCDB??9978>
@5HFN3:00031:00143
TCTCTATGCGCTCCACATGTCTAAGGT
+
99BGCCC;;<B@@=AD<99A9995959
@5HFN3:00031:00144
TCTCTATGCGCTCCACATGTCTA
+
BCBCAAAAAADCC@CCBB>@999
@5HFN3:00032:00102
CGTGTCTCTAGGCACAGGATTTTGTGTAG
+
BBCDAAA@AACACBCBCAEABB7;;;?AB
@5HFN3:00032:00103
ACGCTCGACATGCCCAGGTACAGGAG
+
A@>?@BCCDCCBBB>=@;=1111-11
@5HFN3:00032:00105
ACGCTCGACATGCCCAGGTACAGGAG
+
C?>?CDCCDCCBCC>;98:@@@CC@@
@5HFN3:00032:00124
ACGCTCGACATGCCCAGGTACAGGAG
+
BBBBCCABCBB==><=@<==A@@=@@
@5HFN3:00032:00134
TAGTATCAGCCTCGCCATGACGAAGGTATTCC
+
BBBBDFCDCC@AB??>ABCCCBBACACCCCC?
@5HFN3:00032:00142
ATCAGACACGGACACAGCAGAACAC
+
AAAAAB@BCB@?@9@4/-,**)***
@5HFN3:00033:00107
TGATACGTCTCCTTCCTTAGTTACTTCA
+
BBC::;CCCCC9;9;7958>>;999699
@5HFN3:00033:00122
TATTGAGCTACACACACAGAAAGATTGGT
+
=/1,/88:ABBBBBBA@=9996;A?@C@A
@5HFN3:00033:00137
CGTGTCTCTAGGCACAGGATTTTGTGTAG
+
ABABBBBBBEC@BBBBC@AAAA9AB=AAA
@5HFN3:00033:00145
TACTGAGCTACACACACAGAAAGATTGGT
+
??>BBBDBBBBBAACDAA99969??>C@C
@5HFN3:00034:00102
TACTGAGCTACACACACAGAAAGATTGGT
+
@@ABABDAAABCCCCBC999;-8874858
@5HFN3:00034:00104
AGCACTGTAGCTGTCACTAGTTACTTGT
+
:<<B<;<CBBCCCCCBCCDDC@B?>;==
@5HFN3:00034:00109
TACTGAGCTACACACACAGAAAGATTGGT
+
9;AC<<<C;;;A@CEFBC@A?9>9848;>
@5HFN3:00034:00117
TGATACGTCTCCTTCCTTAGTTACTTCA
+
BB@BBBCAAAB@C@DBC?>>>ABBB@BD
@5HFN3:00034:00121
TGATACGTCTCCTTCCTTAGTTACTTCAGTAC
+
??A@@@CCCCA@D@CAC@@@@@@@@?BCCCCC
@5HFN3:00034:00142
ATCAGATACGGACACAGCAGAACACAC
+
BA@??@BCCC>BBCCCCBB??=@BCBB
@5HFN3:00034:00145
ATATCGCGAGGGTATGGAAGACTCTATA
+
BBCBBAACCEDBCECB@C@BBBBBB@@>
@5HFN3:00034:00147
CGTGTCTCTAGGCACAGATTTTGTGTAG
+
>ABCCDBABBB=AACCCCCDHAAA@<<<
@5HFN3:00035:00100
AGCACTGTAGCTGTCACTAGTTACTTGT
+
<<BBCDDCBBCBDCB?==A@=;>=@=@@
@5HFN3:00035:00102
TACTGAGCTACACACACAGAAAGATTGGT
+
C@A@BABAAABCCCDCBB@@>-88<474;
@5HFN3:00035:00106
CGTGTCTCTAGGCACAGGATTTTGTGTAG
+
BBCCCCCC@@@@BBBBC@?==9249999B
@5HFN3:00035:00108
TCTCTATGCGCTCCACATGTCTAAGG
+
BCBBAAACCGCBC@DC@?>>999695
@5HFN3:00035:00112
TAGTATCAGCCTCGCCATGACGAAGGTATTCC
+
BBB=?ADEBC@AB999<CCAAA@==>BBB?BD
@5HFN3:00035:00116
TACTGAGCTACACACACAGAAAGATTGGT
+
@?@CCBCCB9;:CBDCBA98;7;@B@CBC
@5HFN3:00035:00120
ATATCGCGAGGGTATGGAAGACTATATAG
+
BB@@ABBCCCCBCBBB@C@?77-,,,**.
@5HFN3:00035:00122
TGATACGTCTCCTTCCTTAGTTACTTCA
+
CBBBBBBBBBB@D@C::89BB?BCC?BB
@5HFN3:00035:00130
ATATCGCGAGGGTATGGAAGACTCTAT
+
BC:;;AACCEF@CGCC@D@BBBABA?A
@5HFN3:00035:00136
ACGCTCGACATGCCCAGGTACAGGAG
+
BB@@ACCCCBBBCC@BB>ACCCC@BC
@5HFN3:00035:00140
ATATCGCGAGGGTATGGAAGACTCTATA
+
AAAABBBB@AA?ACCCBB@CCCCBB@@@
@5HFN3:00036:00104
TGATACGTCTCCTTCCTTAGTTACTTCA
+
BBBBBBBBDBB@DCECDCAB@@BCE@CB
@5HFN3:00036:00108
CGTGTCTCTAGGCACAGGATTTTGTGTAG
+
CDCD::<A<;<@CCCCDEEBBB74;;@@B
@5HFN3:00036:00114
TCTCTATGCGCTCCACATGTCTAAGGT
+
@@@@<<<@>??9959A@?@A@@@=A@C
@5HFN3:00036:00115
TACTGAGCTACACACACG
+
BBBBBBDBAABBBBDCAD
@5HFN3:00036:00120
TACTGAGCTACACACACAGAAAGATTGGT
+
BBBBBCBABBBBCCCCBB?BB=@AC@B@B
@5HFN3:00036:00126
CGTGTCTCTAGGCACAGGATTTTGTGTAG
+
CCAAA?98//1,1=A9969999/4==;;4
@5HFN3:00036:00134
TGATACGTCTCCTTCCTTAGTTACTTCA
+
BC@@@CCCDBC@C@CAC??BB@AAABED
@5HFN3:00036:00138
CGTGTCTCTAGGCACAGGATTTTGTGTAG
+
BBBBBDBCBBB?BBBDC@CBEB6?=999@
@5HFN3:00036:00143
TGATACGTCTCCTTCCTTAGTTACTTCA
+
A>BA?@@@CCC@CACEC@BBB?BBB@BC
@5HFN3:00037:00119
AGCACTGTAGCTGTCACTAGTTACTTGT
+
=@ECCC@ABCCBBBBCBBCCC@B996;@
@5HFN3:00037:00122
TCTCTATGCGCTCCACATGTCTAAGGT
+
BBBCBBBBBBCBB@DCDB@@@C@@C@B
@5HFN3:00037:00124
TACTGAGCTACACACACAGAAAGAATTGGT
+
>A994://////,////,,020,/106669
@5HFN3:00037:00125
ATCAGACACGGACACAGCAGAACACAC
+
@@BBBB>??B@DCCDBB===>=@BCCC
@5HFN3:00037:00130
TAGTCAGCCTCGCCATGACGAAGGTATTCC
+
BCC99=DC@B@;979>>>>@?=@ABBBDD@
@5HFN3:00037:00142
TCTCTAAGCGCTCCACATGTCTAAGGT
+
CCCCCC@@ADGCC@BBBBBC;::AD@A
@5HFN3:00037:00144
CGTGTCTCTAGGCACAGGATTTTGTGTAG
+
BBBBBCCCCCC?CBBBC@CDDD9CCCCCC
@5HFN3:00038:00101
TACTGAGCTACACACACAGAAAGATTGGT
+
ACCAAAC@@@@AA@AAABBBEAB>>.0,0
@5HFN3:00038:00106
TCTCTATGCGCTCCACATGTCTAAGGT
+
;;A<<<BCCDFBBA?B?=;99995954
@5HFN3:00038:00107
ACGAGTGCGTTCCCCCATGTCGTAGGTACTC
+
998894449929944+44444=889>;9998
@5HFN3:00038:00117
ACGAGTGCGTTCCCCATGTCGTAGGTACTC
+
BBBBCCDBCBACCC9B;;999998489444
@5HFN3:00038:00119
CGTGTCTCTAGGCACAGGATTTTTGTAG
+
BBBBAAACCCC@BBCBB@====9/999=
@5HFN3:00038:00122
TACTGAGCTAACACAAAGAAAGATTGGTGC
+
AA@BBBFBCB>==>==999909@@<A>CCD
@5HFN3:00038:00139
TCTCTATGCGCTCCACATGTCTAAGGT
+
BBCC::@FDCCCD@CCDBAAA??=A@B
@5HFN3:00038:00142
ACGCTCGACATGCCCAGGTACAGGAG
+
A@B?A@@CDCB99969==BBCCD@@B
@5HFN3:00038:00143
TGATACGTCTCCTTCCTT
+
?BBBBBCBBAA?A@CBC@
@5HFN3:00039:00108
TAGTATCAGCCTCGCCATGACGAAGGTATTCC
+
CAB;9<=:=:9>B<<;<A>>9<9<?;994:;8
@5HFN3:00039:00111
CGTGTCTCTAGGCACAGGATTTTGTGTAG
+
BBCBCDABBBB@BBCCB?=9992499>?@
@5HFN3:00039:00113
TAGTATCAGCCTCGCCATGACGAAGGTATTCC
+
BBC??@CA@A=>>;;7<AC@AAC@CBCCDAC=
@5HFN3:00039:00115
TGATTACGTCTCCTTCCTTAGTTACTTCA
+
99;A<@AA=<>CBCBFBC?BBB>ABCBBB
@5HFN3:00039:00116
TAGTATCAGCCTCGCCATGACGAAGGTATTCC
+
4948944:=;?>>9<89@@@@@@@@59<A=@>
@5HFN3:00039:00117
TGATACGTCTCCTTCCTTAGTTACTTCA
+
BBBBBBCC@AA::9<ADECCCCA@A@CD
@5HFN3:00039:00120
ACGAGTGCGTTCCCCATGTCGTAGGTACTC
+
BB>?BBDB@;2444,99999;<AA>A@@@@
@5HFN3:00039:00122
ACGAGTGCGTTCCCCATGTCGTAGGTACTC
+
?@CBBCB;992999-99999;;>A=?9999
@5HFN3:00039:00125
TCTCTATGCGCTCCACATGTCTAAGGT
+
BBCEBBB?@@BBA?@C9;;<<A>@B@A
@5HFN3:00039:00127
TCTCTATGCGCTCCACATATCTAAGGT
+
ACCCBAABBCCBBABBCBBBEDCAC>B
@5HFN3:00039:00130
CGTGTCTCTAGGCACAGGATTTTGTGTAG
+
AAABBCBAAAB@BBBBB@CCCC:@@?AAA
@5HFN3:00039:00132
ATCAGACACGGACACAGCAGAACACAC
+
BBBBAAABBB?=;9<99@@A@=ABBBB
@5HFN3:00039:00141
ACGAGTGCGTTCCCCATGTCGTAGGTACGTC
+
>98999;;@;;9992444988884,.////.
@5HFN3:00039:00148
ATCAGACACGGACACAGCAGAACACAC
+
BBBBBBABBA@BCCCCBBBCB@BBBBB
@5HFN3:00040:00110
TCTCTATGCGCTCCACATGTCTAAGGT
+
BBBBAAACCCDBBBCCEBBB:;<?B=@
@5HFN3:00040:00112
TGATACGTCTCCTTCCTTAGTTACTCA
+
>@AA@A@91-2*,*,*,*,,,*////6
@5HFN3:00040:00117
ACGCTCGACATGCCCAAGTACAGGAG
+
BBABBBBCDCC@AA<><@CCCCC@?@
@5HFN3:00040:00118
ACGAGTGCGTTCCCCATGTCGTAGGTACTC
+
9<CCCDDBB@=@??4>999@A@987:A>>>
@5HFN3:00040:00121
ATCAGACACGGACACAGCAGAACACAC
+
B?BB@@@@AB>AABCDAABBB@BBBBB
@5HFN3:00040:00127
TACTGAGCTACACACACAGAAAGATTGGT
+
???BBBBBBBBBBBCCBB9999;BC@B@B
@5HFN3:00040:00134
TCTCTATGCGCTCCACATGTCTAAGGT
+
BBBCA@ACCBC@B@DDCBAB@CA?B@B
@5HFN3:00040:00139
AGCACTGTAGCTGTCACTAGTTACTTG
+
BBBBCCDBBBCBABA@@@@@A@CBB@2
@5HFN3:00040:00140
ACGAGTGCGTTCCCCATGTCGTAGGTACTC
+
BBDABBD?@;5444-9>>@@AA@B?BBBBB
@5HFN3:00040:00145
TACTGAGCTACACACACAGAAAGATTGGT
+
@?ABBCCBBBAABAB@@C999099858<>
@5HFN3:00040:00147
TCTCTATGCGCTCCACATGTCTAAGGT
+
AB9999;;;CBADDC:<<D@>?><>>9
@5HFN3:00041:00111
TGATACGTCTCCTTCCTTAGTTACTTCA
+
4494499;;;;64@@5929449444;=9
@5HFN3:00041:00120
ATCAGACACGGACACAGCAGAACACAC
+
BBBBBAABAA?BBABAEADCC@DBBAA
@5HFN3:00041:00131
CGTGTCTCTAGGCACAGGATTTTGTGTAG
+
ABCDBBB@A@A=@@A>>;9999/9@@@A@
@5HFN3:00041:00132
ACGAGTGGCGTTCCCC
+
89.////,/88,///*
@5HFN3:00041:00134
TAATATCAGCCTCGCCATGACGAAGGTATTCC
+
@@@@@@AA@=;>?;;:<BCBCAA>A@CBB?B>
@5HFN3:00041:00141
TGATACGTCTCCTTCCTTAGTTACTTCA
+
ABBBBBBBAAA@C@C@B@BBBABBB@CB
@5HFN3:00041:00147
TAGTATCAGCCTCGCCATGACGAAGGTATTCC
+
BBCBBBCA@A@AA;98<BB@AA?=@=@BB>AB
@5HFN3:00041:00149
AGCACTGTAGCTGTCACTAGTTACTTGT
+
@ACCJDCCCCCBBBBBBADAA@ABB?BC
@5HFN3:00042:00101
TCTCTATGCGCTCCACATGTCTAAGGT
+
CCCCA@ACCBCBB@BCCBBBABB@D>A
@5HFN3:00042:00124
AGCACTGTAGCTGTCACTAGTTACTTGT
+
@?BBCCCCBBACAAACBBCBB@CCC?AA
@5HFN3:00042:00128
ATATCGCGAGGGTATGGAAGAACTCTATA
+
BBBC;;<AAAIE>=88+-+--*,224111
@5HFN3:00042:00138
TAGTATCAGCCTCGCCATGACGAAGGTATTCC
+
B?@;9999946:<BCEHCC@BBD@B@BBC@C@
@5HFN3:00043:00100
CGTGTCTCTAGGCACAGGATTTTGTGTAG
+
CEECBA;9;;<8<<CCC?BAA@499999<
@5HFN3:00043:00106
TAGTATCAGGCTCGCCCATGACGAAGGTATTCC
+
BCBBBC=<9:?>>999-449444424:944242
@5HFN3:00043:00107
ATCAGACACGGACACAGCAGAACACAC
+
BBBBBBCBBB?BBABBBBBBB>BCCCC
@5HFN3:00043:00108
TACTGAGCTACACACACAGAAAGATTGGT
+
BABBBBCBBBBBBDCF@=8996;AA@C@B
@5HFN3:00043:00115
ATCAGACAACGGACACAGCAGAACACAAC
+
:0./--,,*,6,//444;99//56<10,.
@5HFN3:00043:00116
ACGCTCGACATGCCCAGGTACAGGAG
+
BBBB?@AABAB>>>:9959>?>>=9<
@5HFN3:00043:00124
ATCAGACACGGACACAGCAGAACACACA
+
BBBBBB@BBB@DCBCCECCBB>BBC@<<
@5HFN3:00043:00140
ATCAGACACGACACAGCAAGAACACTAC
+
B;;;99111//6///7//,//,/////4
@5HFN3:00044:00100
TAGTATCAGCCTCGCCATGACGAAGGTATTCC
+
CCCBBDCEEC===996;?@@AAA>A@CCDEC@
@5HFN3:00044:00110
TCTCTATGCGCTCCACATGTCTAAGGT
+
BBCABBCCCCCBBBDCCD@??B@>B=A
@5HFN3:00044:00112
TCTCTATGCGCTCCACATGTCTAAGGT
+
BBBB@@AACCDCC@AA@@@>9996969
@5HFN3:00044:00123
CGTGTCTCTAGGCACAGGATTTTGTGTAG
+
BBBCBBBBBBC@CDBBBEA:::2499>99
@5HFN3:00044:00129
ATCAGACACGGACACAGCAGAACACAC
+
CCBCB99<CECBBBCCDB??>@BAB<@
@5HFN3:00044:00132
TCTCTATGCGCTCCACATGTCTAAGGT
+
CBCCCBBECDBBB@CCCBBC@A@?B>A
@5HFN3:00044:00141
AGCACTGTAGCTGTCACTAGTTACTTGT
+
BBBCBABA@ACCCCCDCAAAA=A@A?AA
@5HFN3:00045:00106
ACGCTCGACATGCCCAGGTACAGGAG
+
BBBBBBBDBBC>>><?B@CFDCC@?A
@5HFN3:00045:00117
TACTGAGCTACACACACAGAAAGATTGGT
+
BBBBBBD@BBBBBBCCCBA?=:88777;?
@5HFN3:00045:00126
ATATCGCGAGGGTATGGAAGATTCTATAGAG
+
BBBBBBBBCED?ABBC>@>@BB?;<<A@ABB
@5HFN3:00045:00127
TCTCTATGCGCTCCACGTCTGGTACTG
+
CCCCA@ACFDCBB@BEBBCCC@CBBBA
@5HFN3:00045:00129
CGTGTCTCTAGGCACAGGATTTTGTGTAG
+
BBBBCDDCAAA@BBBCC@GEAA9AA>=?B
@5HFN3:00045:00138
TGATACGTCTCCTTCCTTAGTTACTTCA
+
BDBCCCCBBBC?A?CCHBBAA?BBC@DD
@5HFN3:00045:00146
TGATACGTCTCCTTCCTTAGTTACTTCA
+
BBBABCDCCBD@C@CAC@AB@@AAA@CC
@5HFN3:00045:00148
TAGTAACAGCCTCGCCATGACGAAGGTATTCC
+
@@B9989??@9@A:;7;B@>@;;9<CCBC@CB
@5HFN3:00045:00149
CGTGTCTCTAGGCACAGGATTTTGTGTAG
+
BBCDBCCBBBB@BBBBC@BADC:AB@@@A
@5HFN3:00046:00105
TACTGAGCTACACACACAGAAAGATTGGT
+
BBBBBBCBBBBBABGCBB@@@:@@A?B?B
@5HFN3:00046:00112
TGATACGTCTCCTTCCTTAGTTACTTCA
+
A@BB@@@@@>?;>6969?;4424998=D
@5HFN3:00046:00113
TCTCTATGCGCTCCACATGTCTAAGGT
+
89>@99<@BBBBB=@AAABBAA=:<:<
@5HFN3:00046:00114
ACGAGTGCGTTCCCCATGTCGTAGGTACTC
+
BACBBA:9<B5<99/9>>>?A@@?=?AABB
@5HFN3:00046:00118
CGTGTCTCTAGGCACAGGATTTTGTGTAAAGC
+
BBBC;:<A@@@>AA@>><9999/111?>>121
@5HFN3:00046:00121
ACGAGTGCGTTCCCCATGTCGTAGGTACTC
+
BBBBBBCCBB=?99299999999858>@>@
@5HFN3:00046:00123
ATCAGACACGGACACAGCAGAACACAC
+
BBABBDABBB@BBCEAA@?@>>@@@BC
@5HFN3:00046:00124
CGTGTCTCTAGGCACAGGATTTTGTGTAG
+
BBBBBBACBBB@BABAB@;444,499<<<
@5HFN3:00046:00133
TCTCTATGCGCTCCACATGTCTAAGGT
+
BBCC::<CBBBBB=@AB@@@@@@;?8<
@5HFN3:00046:00136
TCTCTATGCGCTCCACATGTCTAAGGT
+
CBEFBBBCCCCBA@CCCDCCAA@EB>B
@5HFN3:00046:00140
TCTCTATGCGCTCCACATGTCTAAGGT
+
BBCBDBBBBCCBC@CCCBAB@?@=@=@
@5HFN3:00047:00107
ATCAGACACGGACACAGCAGAACACAC
+
BB>=?@BBBB>@ABCCGBBBB?BBBBB
@5HFN3:00047:00110
AGCACTGTAGCTGTCACTAGTTACTTGT
+
<;CCDDBBAAABBBBBBECCC@CBC@BE
@5HFN3:00047:00124
TAGTATCAGCCTCGCCATGACGAAGGTATTCC
+
CBBBABCCCE@BA@@=@A>ABA?=A?BDB?B@
@5HFN3:00047:00136
CGTGTCTCTAGGCACAGGATTTTGTGTAG
+
BBBBBBBAAAB@BBCCB@A???6:;9>AB
@5HFN3:00047:00139
AGCACTGTAGCTGTCACTAGTTACTTGT
+
ABBBBCDD@AACAAAJDCA@?@DDC@BD
@5HFN3:00047:00141
TCTCTATTGCGCTCCACATGTCTAAGGT
+
;94/6/1,///444944//////?9:24
@5HFN3:00047:00143
ATATCGCGAGGGTATGGAAGACTCTATA
+
BBBBB>;944909@@<12-1<11.=>@?
@5HFN3:00048:00101
ACGAGTGCGTTCCCCATGTCGTAGGTACTC
+
CCB>BDB>442999/9>>ACDDCC@BBBCB
@5HFN3:00048:00106
TGATACGTCTCCTTCCTTAGTTACTTCA
+
CBBBBCC@@AB?E@CAC@BBB?BAC=AB
@5HFN3:00048:00122
ACGAGTGCGTTCCCCATGTCGTAGGTACTC
+
BBABBBB>;;8<BB6A@<<9999?;>9888
@5HFN3:00048:00123
ATCAGACACGGACACAGCAGAACACAC
+
<AABBCABCD;9<BBAAAA@>=>@>>8
@5HFN3:00048:00129
TCTCTATGCGCTCCACATGTCTAAGGT
+
BBCBCBCBCCEAB@DC=9;99996969
@5HFN3:00048:00130
TACTGAGCTACACACACAGAAAGATTGGT
+
CBBBDBCBEBBBCCCCDCBBB<?=77;;?
@5HFN3:00048:00137
ATATCGCGAGGGTATGGAAGACTCTATA
+
BCCBBA?@ABC>CECC@C@CCCCBA?BB
@5HFN3:00048:00138
ATCAGACACGGACACAGCAGAACACAC
+
BB>??BBBBB>BDCCCEDCCB@BBBBB
@5HFN3:00048:00139
ATCAGACACGGACACAGCAGAACACAC
+
CBBBAAABAA?BCBCAAABBB?DBBCA
@5HFN3:00048:00145
CGTGTCTCTAGGCACAGGATTTTGTGTA
+
BBBBCEC:::@====9959999/99911
@5HFN3:00049:00101
ACGAGTGCGTTCCCCATGTCGTAGGTACTC
+
AA@@BCB>=92944,9@AABCCBB@AABCC
@5HFN3:00049:00103
TGATACGTCTCCTTCCTTAGTTACTTCA
+
ABBBBBBBBBB@CBDAC?BBCBBBC?CD
@5HFN3:00049:00118
TCTCTATGCGCTCCACATGTCTAAGGT
+
@ABA<;=CEBBBC=A;;;A@@@A=@=A
@5HFN3:00049:00125
ATCAGACACGGACACAGCAGAACACAC
+
BACCCCCDCBABBBBAAACCCAGDFB;
@5HFN3:00049:00132
TAGTATCAGCCTCGCCATGACGAAGGTATTCC
+
BBBAABCECDA@@@B?BBDCCCC@?@B<;;<A
@5HFN3:00049:00134
CGTCTCTCTAGGCACAGGATTTGTG
+
C::;F<<;A@A;?<<--+---+,,,
@5HFN3:00004:00151
CGTGTCTCTAGGCACAGGATTTTGTGTAG
+
BBBCCCCDDBB>==>?B?BEDE9<;;>>>
@5HFN3:00004:00155
AGCACTGTAGTGT
+
///002,1///44
@5HFN3:00004:00159
TCTCTATGCGCTCCACATGTCTAAGGT
+
CBCAABA@@@;;;<?@<11////,424
@5HFN3:00004:00160
TCAGCCTCGCCATGACGAAGGTATTCC
+
;;<CFBCD@A?B@B9449698==B@DE
@5HFN3:00004:00161
CGTGTCTCTAGGCACAGGATTTTGTGTAG
+
CBBCBCDDDAB@==>>B@CBCB6;118--
@5HFN3:00004:00166
ACGAGTGCGTTCCCCATGTCGTAGGTACTC
+
??AABBB>992999/99999>=88234444
@5HFN3:00004:00178
TCTCTATGCGTTC
+
444444999//,/
@5HFN3:00004:00180
ATATCGCGAGGGTATGGAAGACACTATA
+
BABAABABBBB>ABAA=@=>>>?988>8
@5HFN3:00004:00183
TCTCTATGCGCTCCACATGTCTAAGGT
+
BBHCDDCBBABBB?>B?989999<A69
@5HFN3:00004:00194
CGTGTCTCTAGGCACAGG
+
9?@AAA?999969911*)
@5HFN3:00004:00196
AGCACTGTAGCTGTCACTAGTCT
+
@BBCCCCCBBAABB@@>>>91,-
@5HFN3:00004:00198
TAATATCAGCCTCGCCATCC
+
??<?>@ACA@B@BA?<3785
@5HFN3:00005:00153
AACACTGTAGCTGTCACTAGTTACTTGT
+
@=BC;;>CBBBBAAABBBCBA=??@;>?
@5HFN3:00005:00155
ATATCGCGAGGGTATGGAAGACTCTAT
+
>;@AA?>B999199>@;><944334..
@5HFN3:00005:00157
TGATACGTCTCCTTCCTTAGTTACTTCA
+
BBBA?ADCCBB?@@BBCE@A@?BAA@B=
@5HFN3:00005:00164
TACTGAGCTCCACACACAGA
+
@BBBCCC<;49//,******
@5HFN3:00005:00168
ATCAGACACGGACACAGCAGAACACAC
+
99<@AA@CBCABB@@@C@@?D=AACCC
@5HFN3:00005:00171
TACTGAGCTACACACACAGAAAGATTGGT
+
BBBBBCBBBBBBBBEC@?9996;?@?C?B
@5HFN3:00005:00173
ATATCGCGGGGGTATGGAAGACTCTATA
+
BCBBBCCBBBB3CBGB@B@=?=@999>9
@5HFN3:00005:00174
ATATCGCGAGGGTATGGAAGACTCTATA
+
BBBBBBBBBEE@CAAA@C@BBBBA?;88
@5HFN3:00005:00176
AGCACCTGTAGCTGTCACTAGTTACTTGT
+
>@B>?;;;BA;<<<<A?A9999<991-11
@5HFN3:00005:00178
ACGAGTGCGTTCCCCATGTCGTAGGTACTC
+
AAB?BBA;892999/9>?>99/6;:<1///
@5HFN3:00005:00181
TCTCTATGCGCTATC
+
=9;9CC?;7******
@5HFN3:00005:00183
CGTGTCTCTAGGCAGATTTTGTGTA
+
BB@BBCDAA?=<9==>>>>/99991
@5HFN3:00005:00191
TACTGAGCTACACACACAGAAAGATTGGT
+
??BCEECBBBBBCBC@:9444-9>@<>>B
@5HFN3:00005:00195
ACGAGTGCGTTCCCCATGTCGTA
+
@@BCCBB?@@@><<01-*****,
@5HFN3:00005:00197
AGCACTGTAGCTGTCACTAGTTACTTG
+
9@AA<<:DCC@?=@>=999995941,/
@5HFN3:00005:00199
ATCAGACACGGACACAGCAGAACACAC
+
CBBBBBB@?><4849999999699884
@5HFN3:00006:00151
ATCAGACACGGACACAGCAGAACACAC
+
838999>B@@=ACBBAEBBBC=@@@>@
@5HFN3:00006:00152
ATCAGACACGGACACAGCAGAACACAC
+
BB>?@CCCCC@;<;B;<;@@@>BA@@C
@5HFN3:00006:00154
ACGAGTGCGTTCCCCATGTCGTAGGTACTC
+
BB@@@A?>>>5999/9@999;99><?9989
@5HFN3:00006:00161
TAGTATCAGCCTCGCCATGACGAAGGTATTCC
+
BBBBAA@@@A@AABB@B?>>9;;=??@<<8<@
@5HFN3:00006:00169
TAGTATCAGCCTCGCCATGACGAAGGTATTCC
+
BAB99<<<A@8;;@@=>@@>@AA>ABA<959A
@5HFN3:00006:00171
ACGAGGTGCGTTCCCCATGTCGTAGGTACTC
+
A;;<AAAABAC=@@@4??>999;11,.////
@5HFN3:00006:00172
ACGCTCGACATGCCCAGGTACAGGA
+
=>799<>11/8199-48244///,/
@5HFN3:00006:00175
TCTCTATGCGCTCCCACATGTCT
+
;;<AA@@A>94444-444/////
@5HFN3:00006:00176
ACGAGTGCGTTCCCCATGTCGTAGGTATC
+
CBC;<<B@@>>@@@499999844423444
@5HFN3:00006:00177
TACTGAGCTACACACACAGAAAGAATGGT
+
>?BBCCCBBBABD@?===98809>;9969
@5HFN3:00006:00179
ATCAGACACGGACACAGCAGAACACAC
+
?<AABBC?@@@===>99999A5988=8
@5HFN3:00006:00184
TCTCTATGCGCTCCACATGTCTAAGGT
+
BCCCCCBBBBCBA@=?99999992924
@5HFN3:00006:00185
ATATCGCGAGGGTATGGAAGACTCTATA
+
BAAA@BBBBBB?D?=>@DCCCB@@>888
@5HFN3:00006:00188
ATATCGCGAGGGTATGGAAGACTCTA
+
BB???BBBBFDBC:;:@CA@A>9988
@5HFN3:00006:00189
TAGTATCAGCCTCGCCATGACGAAGGTATTCC
+
ABBBCECCEC@AB;96;@@@@BA@B@CAA>AA
@5HFN3:00006:00190
ATCAGACACGGACACAGCAGAACACAC
+
AAABBBBBA?@9;99999999;>>>98
@5HFN3:00006:00195
TAGTATCAGCCTCGCCATGACGAAGGTATTCC
+
@BBABAC@@A@BB??=>>=@@@A?CCB<<:=@
@5HFN3:00006:00199
TACTGAGCTACACACACAGA
+
=@AAAAB;;;>99911,-,,
@5HFN3:00007:00152
AGCACTGTAGCTGTCACTAGTTACTTGT
+
AACCCDDBBB?ABCCBAADBC@CBB@BB
@5HFN3:00007:00155
ATCAGACACGGACACAGCAGAACACAC
+
BB899CBCCB??A?B??==@@5;;@:;
@5HFN3:00007:00157
CGTGTCTCTAGGCACAGGATTTGTGTAG
+
BBAABGCD@AA??499459991944///
@5HFN3:00007:00158
ACGAGTGCGTTCCCCATGTCGTAGGTACTC
+
CCBBBBBBCB=@=96?999>;;9@=?<<<@
@5HFN3:00007:00163
TCTCTATGCGCTCCACATGACAG
+
ADBDCCCCC?@?B@DCCCB>99?
@5HFN3:00007:00164
CGTGTCTCTAAGCACAGGATTTTGTGTAG
+
BBBBB@80,,+--;>@CACDFE:<<;999
@5HFN3:00007:00167
ACGCTCGACATGCCCAGGTACAGGAG
+
BBBBB@@?A:9111-11,1;;99599
@5HFN3:00007:00173
TACTGAGCTACACACACAGAAAGATTGT
+
??ACCCCCABBCC999999991911-1.
@5HFN3:00007:00174
ACGAGTGCGTTCCCCATGTCGTAGGTATC
+
AABBBBB?==;@>?4>9999999947944
@5HFN3:00007:00176
ATATCGCGAAGGTATGGAAGACTCTATA
+
BBBBAAAAA>B?A<<<?B?A>>>83733
@5HFN3:00007:00177
TAGTATCAGCCTCGCCATGACGAAGGTATTCC
+
BBCBCCBBCC@BBBB?ABBBCBC@DBCAC?AA
@5HFN3:00007:00178
ACGCTCGACATGCCCAGGTACAGGAG
+
@@BBB@B;<<<;BAA>>;>9999599
@5HFN3:00007:00180
TAGTATCAGCCTCGCCATGACGAAGGTATTCC
+
B@A;9<C<<=CCBAB????====59594929:
@5HFN3:00007:00182
TGATACGTCTCCTTCCTTAGTTACTTCA
+
?BBBBBBBCAAAA@DAEAABBABBA@BB
@5HFN3:00007:00185
AGCACTGTAGCTGTCACTAGTTACTTG
+
99@@;;>GA@A999?99999:,,,-*,
@5HFN3:00007:00188
TACTGAGCTACACACACAGAAAGATTGG
+
BBBBDD@@@BB>==9?=999919/1,1,
@5HFN3:00007:00199
TCTCTATGCGCTCCACATGTCTAAGGT
+
ABBBBDCBBBCBB@?A?=899995954
@5HFN3:00008:00152
TACTGAGCTACACACACAGAAAGATTGGT
+
CCCBBBBA@BBBBBDDCA?>>:?@B@B@B
@5HFN3:00008:00153
AGCACTGTAGCTGTCACTAGTTACTTGT
+
944949<AABCA@AA@;<<BB><<;?CA
@5HFN3:00008:00154
TACTGAGCTACACACACAGAAAGATTGGT
+
99894>?BABBBBB@A94444099?487;
@5HFN3:00008:00156
ATATCGCGAGGGTATGAAGACTCTATA
+
BBBBBBDCCDEBCFBBB@CBBB?@=BB
@5HFN3:00008:00157
TACTGAGCTACACACACAGAAAGATTGGT
+
BA>>BCDBB??ABCCCA>9996;??@C@B
@5HFN3:00008:00159
TACTGAGCTACACACACAGAAAGATTGGT
+
ABBDCCBA@?AACCBD@@884-9BC=BBB
@5HFN3:00008:00161
AGCACTGTAGCTGTCACTAGTACTTGT
+
@ABCCBDD:<<BAAB@A9?;;<AA>AB
@5HFN3:00008:00168
AGCACTGTAGCTGTCACTAGTTAC
+
AA??;;:BBBABC;;;A@999699
@5HFN3:00008:00170
ATCAGACACGGACACAGCAGAACACAC
+
BAAABBBBBB?B??ACAAAECACCB>>
@5HFN3:00008:00180
ATCAGACACGGACACAGCAGAACACAC
+
BAABBBBBBB>@@?@@CCBAB>@>@B@
@5HFN3:00008:00185
ACGAGTGCGTTCCCCATGTCGTAGGTACTC
+
BCEBAABBBB?BAA4@@9999888234444
@5HFN3:00008:00189
TACTGAGCTACACACACAGAAAGATTGG
+
FBB?AEA@@CC@@@B:<99:>,1-*)*)
@5HFN3:00008:00191
ACGCTCGACATGCCCAGGTACAGGAG
+
CCAAB??@CDB===:9459999>@99
@5HFN3:00008:00196
AGCACTGTAGCTGTCACTAGTTACTTGT
+
@@CBBABC@@AC@@@@@@?>@<999699
@5HFN3:00009:00150
ATCAGACACGGACACAGCAGAACACAC
+
@<@@@@CC@@=@AA9;;ABBB@CCCAA
@5HFN3:00009:00151
TGATACGTCTCCTTCCTTAGTTACTTCA
+
BB?@AACCBBA@CCD@C@BBB@BBCACC
@5HFN3:00009:00155
CGTGTCTCTAGGCACAGGATTTTGTGTAG
+
BBEAAAA@BCJ@B?A9959999/99999B
@5HFN3:00009:00157
ATATCGCGGGGTAGTGAAGACTCTATA
+
@>@BBB==99,999949@@BCC@?>B=
@5HFN3:00009:00161
CGTGTCTCTAGGCACAGGATTTTGTGTAG
+
BBABAA@@CBC@BBBCD@BCBB9?A?@==
@5HFN3:00009:00169
CGTGTCTCTAGGCACAGGATTTTGTGTA
+
88@?BA@?>>>;>9999:<DDD/999//
@5HFN3:00009:00170
ATCAGACACGGACACAGCAGAACACAC
+
BD@BBBABBB@CBBB:<<ABC@B@@@B
@5HFN3:00009:00171
CGTGTCTCTAGGCACAGGATTTTTGTGTAG
+
44=999999ABACCAAA<99999-9@@A><
@5HFN3:00009:00173
TGATACGTCTCCTTCCTTAGTTACTCA
+
;?=:;;<<;@C@BAC?C?ACC@;<<@9
@5HFN3:00009:00174
TAGTATCAGCCTCGCCATGACGAAGGTATTCC
+
BCBBBBDDCC@BCCB?BBCBBBD?B>A@@=@?
@5HFN3:00009:00178
ACGAGTGCGTTCCCCATGTCGTAGGTACTC
+
BA>ABBCBB?==992?999>@A9958989=
@5HFN3:00009:00179
TATATGACTCGACA
+
446///,,,/////
@5HFN3:00009:00189
ATCAGACACGGACACAGCAGAACACAC
+
><BB@?@BCB?;;9999999959911/
@5HFN3:00009:00191
TGATACGTCTCCTTCCTTAGTTACTTCA
+
BBBBBBBBBDC@F?A?EB<@?=@>>;>@
@5HFN3:00009:00194
ATATCGCGAGGGTATGGAAGACTCTATA
+
@BAB==:;44469F@A=B?AC?>>?888
@5HFN3:00009:00196
CGTGTCTCTAGGCACAGGATTTTGTGTA
+
B@AACCDDCBB;=499969999/999//
@5HFN3:00009:00199
CGTGTCTCTAGGCACAGGATTTTGTGTAG
+
BB@BBADBBBC@BAAAB>??@B499999?
@5HFN3:00010:00150
AGCACTGTAGCTGTCACTAGTTACTTGT
+
@@@CAABCCGCBCCECCCEA?=@B@>BB
@5HFN3:00010:00152
AGCACTGTAGCTGTCACTAGTTACTTGT
+
@@CDDDCCCCC@AACCCCCCCADBC@BE
@5HFN3:00010:00168
ATATCGCGAGGGTATGGAAGACTCTATA
+
BBBC?===94:6<BBC?A?ACCDCA?@@
@5HFN3:00010:00175
ACGCTCGACATGCCCAGGTACAGGAG
+
BB@ABBBBCECCBB=BD@B:::B??9
@5HFN3:00010:00176
CGTGTCTCTAGGCACAGGATTTTGT
+
CBBBCCCDC@?89/111-1?AA+11
@5HFN3:00010:00177
TACTGAGCTACACACACAGAAAGATTGGT
+
==B;;<@@BBBBBAB=@=@@@5>>?6::;
@5HFN3:00010:00181
TGATACGTCTCCTTCCTTAGTTACTTCA
+
ABABBBBBBBA@A@C@B@<??@BBC@BC
@5HFN3:00010:00182
ATATCGCGAGGGTATGGAAGACTCTATA
+
?ABBCBBBBBB>@B@==@>AAAAAA>>8
@5HFN3:00010:00184
AGCACTGTAGCTGTCACTAGTTACTTGT
+
BBCBAAADCCDCBCCCCCAGBACA?>==
@5HFN3:00010:00185
TCTCTATGCGCTCCACATGTCTAAGGT
+
>@@@@A@BBBBBA>@>99999992924
@5HFN3:00010:00187
TACTGAGCTACACACACAGAAAGATTGGT
+
99<BDCCCB???@AB@@=>=>099>4959
@5HFN3:00010:00192
TGATACGTCTCCTTCCTTAGTTACTTCA
+
@BABBBBBBBB@B@C@DABBC@AAA>=B
@5HFN3:00010:00194
CGTGTCTCTAGGCACAGGATTTTGTGTA
+
9AACAAABBA?;>9911-1<??+1//,,
@5HFN3:00011:00151
TACTGAGCTACACACACAAAAAGATTGGTGC
+
CBBBBCEBB@AAA?@D99999+9>>;A=@CC
@5HFN3:00011:00152
TCTCTATGCGCTCCACATGTCTAAGGT
+
BABBDBBABBC@@=ACCBA@@CCAH>A
@5HFN3:00011:00154
ACGCTCGACATGCCCAGGTACAGGAG
+
@@BBBBBFCBB???<?B@BBCFF@AA
@5HFN3:00011:00156
TGATACGTCTCCTTCCTTAGTTACTTCA
+
ACBBBBBB=>@=@@A;@=<<<@AAAFD<
@5HFN3:00011:00162
ACGCTCGACATGCCCAGGTACAGGAG
+
9@A;;;A@@CA@BB:?>59999B?B@
@5HFN3:00011:00164
TAGTATCAGCTTCGCCATGACGAAGGTATTCC
+
BAAACCCCAB@AB999<CBAA@?=A?BBCEC@
@5HFN3:00011:00172
ATATCGCGAGGGTATGGAAGACTCTATA
+
BBBBBBABBDD?CCCB@BBCBBBCB?AA
@5HFN3:00011:00181
ATCAGACACGGGACACAGCAGAACACAC
+
;;;<@@?@994098@@?;<<11,1@<<=
@5HFN3:00011:00182
TGATACGTCTCTTCCTTAGTTACTTCA
+
BBBFBBBB;111;=:8D09;>999=>@
@5HFN3:00011:00184
ACGCTCGACATGCCCAGGTACAGGA
+
BBBBBBBCCCE???>>B<@@AAA?=
@5HFN3:00011:00187
ATATCGCGAGGGTATGGAAGACTCTATA
+
BBBBBBBBCCD<A:<;?B@BCCCBB:88
@5HFN3:00011:00189
ATCAGACACGGACACAGCAGAACACAC
+
>77;9989>@<>@@A=>=BCCAAA@AA
@5HFN3:00011:00195
ATCAGACACGGACACAGCAGAACACAC
+
BBBBBBB>>?ABC:::@AB=?>B@@@A
@5HFN3:00011:00197
TAGTATCAGCCTCGCCATGAGGTATTCC
+
CCEBCBC@@A@BBCC@===996999242
@5HFN3:00012:00151
ATCAGACACGGACACAGCAGAACACAC
+
BBBBBBABBB@BBBBBBAB@@=ACDCC
@5HFN3:00012:00155
TCTCTATGCGCTCCACATGTCTAAGGT
+
BBCBDAABBCF@B@DCEC?@@BBBD@C
@5HFN3:00012:00161
TACTGAGCTACACACACAGAAAGATTGGT
+
9:<BB99<<@@AAJDCBB;84-9>><@;<
@5HFN3:00012:00163
TGATACGTCTCCTTCCTTAGTTACTTCA
+
BBBBBA@@@AA@A@C?B?>AB@B??=AB
@5HFN3:00012:00178
TACTGAGCTACACACACAGAAAAGATTGGT
+
?@BCBBCC?@@B;;9>?@9999/9>>6958
@5HFN3:00012:00183
ATATCGCGGGGGGTATGGAAGACTCTATA
+
BBA;99444444(4;A@?C@DEFDBBBB@
@5HFN3:00012:00184
AGCACTGTAGCTGTCACTAGTTACTTGT
+
;<CC=:?CBBABCBCCCBCDC@CCB=??
@5HFN3:00012:00199
ATATCGCGAGGGTATGGAAGACT
+
48;9A?BABCB>A@@A>@?9999
@5HFN3:00013:00160
CGTGTCTCTAGGCACAGGATTTTGTGTAG
+
ABCAAACEBBBA@@@@><9999/99999>
@5HFN3:00013:00163
TACTGAGCTACACACACAGAAAGATTGGT
+
BBBBBBBBBBB@=9999<<@A:>@@=@=>
@5HFN3:00013:00164
TCTCTATGCGCTCCACATGTCTAAGGT
+
BBBA?;<9@9;9B?CBG@@@?>>;><>
@5HFN3:00013:00166
TACTGAGCTACACACACAGAAAGATTGGT
+
ABBBBBCAAACCCCCCCCBBA=@@@=@=@
@5HFN3:00013:00171
CGTGTCTCTAGGCACAGGATTTTGTGTAG
+
CBBBBB@C@CB@CBCAA?BDDF9AA@@>;
@5HFN3:00013:00173
TAGTATCAGCCTCGCCATGACGAAGGTATTCC
+
AADACCCCCC@@B999;CACCA@=ABCCC@B?
@5HFN3:00013:00176
ATATCGCGAGGGTATGGAAGACTCTAT
+
AABBCBBDCCC?AABB=A?ACCCBB@@
@5HFN3:00013:00177
TAGTATCAGCCTCGCCATGACGAAGGTATTCC
+
?=??ACDDCC?B?AAEFCCCBBB?BBCCDAC?
@5HFN3:00013:00182
ATATCGCGAGGGTATGGAAGACTCTATA
+
BB???BBBABA?DBBB@B@BBCBCB@@@
@5HFN3:00013:00184
ACGAGTGCGTTCCCCATGTCGTAGGTACTC
+
BBBBBBBBBD@CBB9D:;9=>>>>;?9999
@5HFN3:00013:00187
TAGTATCAGCCTCGCCATGACGAAGGTATTCC
+
BBBEBBC<<=BCA@A@CBBBBCC@B@B<:7;?
@5HFN3:00013:00190
TCTCTATGCGCTCCACATGTCTAAGGT
+
CCBCDAA===?;969AA@<;<99BE69
@5HFN3:00013:00191
ATCAGCACGGACACAGCAGAACACAC
+
@@>??ABBC>BBDDBAADAA>BBBAB
@5HFN3:00013:00195
CGTGTCTCTAGGCACAGGATTTGTGA
+
AAA949?@999689449;494-444/
@5HFN3:00014:00152
TGATACGTCTCCTTCCTTAGTTACTTCA
+
???BBBBCB;878,/12?>>@?CCECGH
@5HFN3:00014:00159
ATCAGACACGGACACAGCAGAACACAC
+
BACBBBABBB?BJCCCDCC@@?@BCBC
@5HFN3:00014:00160
TGATACGTCTCCTTCCTTAGTTACTTCA
+
@?AABBBBAAB@CAD@E@ABB?BBC@DC
@5HFN3:00014:00164
TCTCTATGCGCTCCACATGTCTAAGGT
+
CCDCBDBCCDCCC@AB?=4999969;>
@5HFN3:00014:00165
TACTGAGCTACACACACAGAAAGATTGGT
+
??@BBCCAABBBBABB@=;;96;BB?C@B
@5HFN3:00014:00166
ACGCTCGACATGCCCAGGTACAGGAG
+
BBBBBBBCDEB?>=:99<>9?99599
@5HFN3:00014:00168
ACGAGTGCGTTCCCCATGTCGTAGGTACTC
+
ABA@BBBC?=;@==2?9;;@@@@?=?@@@@
@5HFN3:00014:00169
AGCACTGTAGCTGTCACTAGTTAC
+
;;BB9;?CBBCBBBBBBC;>;1//
@5HFN3:00014:00170
TCTCTATGCGCTCCACATGTCTAAGG
+
;;99?DC>;;BCDBC=>;@999<:<-
@5HFN3:00014:00175
CGTGTCTCTAGGCACAGGATTTTGTGT
+
BB@BBBEAD@A=@@?=>;9999/999:
@5HFN3:00014:00177
ACGCTCGACATGCCCAGGTACAGGAG
+
@ACCCBCAAAE>@@<@@=@@CCDAAA
@5HFN3:00014:00182
ACGAGTGCGTTCCCCATGTCGTAGGTACTC
+
ABACB?>;882999/499>>@>@A>A<<9>
@5HFN3:00014:00183
TGATACGTCTCCTTCCTTAGTTACTTCA
+
BDBCBBBBBCC?B=?=A?>@@>@@A?B@
@5HFN3:00014:00188
TGATACGTCTCCTTCCTTAGTTACTTCA
+
BCCBBBCCCDD@B?A>BAABB?@@===?
@5HFN3:00014:00191
TAGTATCAGCCTCGCCA
+
;44;994999288449:
@5HFN3:00014:00193
ACGCTCGACATGCCCAGGTACAGGAG
+
?A?A==?BCCCCBA:9458899?;99
@5HFN3:00014:00195
ACGAGTGCGTTCCCCATGTCGTAGTATC
+
B@@>889999<@A?6@?>?99911.///
@5HFN3:00014:00199
TACTGAGCTACACACACAGAAAGATTGGT
+
??BBBCECBBBDB99:@;;8B199>5969
@5HFN3:00015:00151
ACGAGTGCGTTCCCCATGTCGTAGGTACTC
+
BBA@BCB;992999-9>>>ABBCB@CCCCD
@5HFN3:00015:00154
TGACGTCTCCTTCCTTAGTTACTTCAGTGC
+
BBBB?BBAA=AAE@C@BBB@CDB<==9:;>
@5HFN3:00015:00156
CGTGTCTCTAGGCACAGGATTTTGTGTAG
+
;<<CG<<=A>@;>>>9924999,449944
@5HFN3:00015:00157
ACGAGTGCGTTCCCCATGTCGTAGGTACTC
+
B?>?BBCB@;2444,9999>@@AA>A9;9>
@5HFN3:00015:00172
TAGTATCAGCCTCGCCATGACGAAGGTATTCC
+
CBC::@FA@@A;;;B>BCDCCDD9;8<9969>
@5HFN3:00015:00181
ATCAGACACGGACACAGCAGAACACAC
+
BBBBBBB@AB@BCBB@@@CBD>@?BBB
@5HFN3:00015:00182
TGATACGTCTCCTTCCTTAGTTACTTCA
+
AA@@A@BA@AB=@=@>B?:;;>;<9>@B
@5HFN3:00015:00183
TACTGAGCTACACACACAGAAAGATTGGT
+
AABBBCCBBACCBCCCCCBBB?BBB@B@B
@5HFN3:00015:00190
CGTGTCTCTAGGCACAGGATTTTGTGTAG
+
>>@BBBCCDBB59899959>AA4999>99
@5HFN3:00015:00191
TCTCTATGCGCTCCACATGTCTAAGGT
+
BA=BBBDAAABBB@BCC>;;;AB>A?A
@5HFN3:00015:00195
ATATCGTGAGGGTATGGAAGACTCTATA
+
BBABABBABBH>CDDCAB?CCCCBB?@:
@5HFN3:00016:00151
TGATACGTCTCCTTCCTTAGTTACTTCA
+
CBAAAB@A@9;8<@B?CABA@=ABC=AA
@5HFN3:00016:00155
ATAACGCGAGGGTATGGAAAGACTCTATAGAA
+
CBB?@=9=49909@>>599-488....****)
@5HFN3:00016:00159
TGATACGTCTCCTTCCTTAGTTACTTCA
+
BBCCCCBBBBCBEADBCB;<<AA?@@CD
@5HFN3:00016:00160
ACGCTCGACATGCCCA
+
BBABEBBBCDDBBC>9
@5HFN3:00016:00169
TACTGAGCTACACACACAGAAAAGATTGGTGCT
+
BAB@@@>999994944444444,48899;9663
@5HFN3:00016:00170
ACGAGTGCGTTCCCCATGTCGTAGGTACTC
+
9>AA?@AABBACHH:C;<;8999968999?
@5HFN3:00016:00176
TCTCTATGCGCTCCACATGTCTAAGGT
+
CCBBCCBBBBCBB@CDCA?@@B@=@=@
@5HFN3:00016:00177
AGCACTGTAGCTGTCACTAGTTACTTGT
+
ABBBEBCCBBBBBBBABBBCC@BBB@BA
@5HFN3:00016:00181
TGATAGTCTCTCCTA
+
99;;444..///,/,
@5HFN3:00016:00182
CGTGTCTCTAGGCACAGGATTTTGTGTA
+
BBBBBCCDCBB?==:4459999/99944
@5HFN3:00016:00184
TCTCTATGCGCTCCACATGTCTAAGGT
+
BBBDBCBBBB@BB@CAAABCDCD@C@C
@5HFN3:00016:00188
CGTGTCTCTAGGCACAGGATTTTGTGTAG
+
@@AABBBBCBA=>=>@@=ABCC5<<@>99
@5HFN3:00017:00165
TACTGAGCTACACACACAGAAAGATTGGT
+
??CBBC@=??BBAACC;;444-9>>?CFD
@5HFN3:00017:00170
ATCAGACACGGACACAGCAGAACACAC
+
BAAA@A@BBB@BBBB@@@CBB@BBBAB
@5HFN3:00017:00171
AGCACTGTAGCTGTCACTAGTTACTTGT
+
BBCCCB@BBB@@@@@AAAABC@CAA>AE
@5HFN3:00017:00172
TACTGAGCTACACACACAGAAAGATTGGT
+
B??BBCCBB??BBCCBC==995888484;
@5HFN3:00017:00173
ACGCTCGACATGCCCAGGTACAGGAG
+
BBBCBCDDCBBBBB>997;@@@B?BB
@5HFN3:00017:00177
TACTGAGCTACACACACAGAAAGATTGGT
+
9A>99<949?=9=B9999911-111,1,.
@5HFN3:00017:00186
AGCACTGTAGCTGTCACTAGTTACTTGT
+
??BBCBDCAAAB@BBBBCCBB?ABB=??
@5HFN3:00017:00192
ACGAGTGCGTTCCCCATGTCGTAGGTACTC
+
BB>AABDB>;2444,999;BCCCC@B;<<@
@5HFN3:00017:00193
AGCACTGTAGCTCGTCACTAGTTACTTGT
+
9484;=911<11/666:=?9998944244
@5HFN3:00017:00196
ATCAGACACGGGACACAGCAGAACACAC
+
9838//.////+//444:AA=9=99998
@5HFN3:00018:00153
TGATACGTCTCCTTCCTTAGTTACTTCA
+
>AAAAAAAAAA?C@C@C????@DDCBDB
@5HFN3:00018:00158
TCTCTATGCGCTCCACATGTCTAAGGT
+
BCCCAAABBBCBB@DDCB@@@AA>A?B
@5HFN3:00018:00161
TGATACGTCTCCTTCCTTAGTTACTTCA
+
AAA@@BAAACB@D@C@EA?BBABBB@CC
@5HFN3:00018:00162
ACGAGTGCGTTCCCCATGTCGTAGGTACTC
+
?@ABBB@>==2999-9?><11111,0;7:1
@5HFN3:00018:00165
TAGTATCAGCCTCGCCATGACGAAAGTATTCC
+
B?A@BCBBCCABBBB=@@999>@@:AAAACBA
@5HFN3:00018:00166
TAGTATCAGCCTCGCCATGACGAAGGTATTCC
+
BBCBBBBBBDABCBA>AC@@@BB?BBDBB?B@
@5HFN3:00018:00168
ATATCGCGAGGGTATGGAAGACTCTATA
+
BB@@?BBBDDF>CBBA@D@CAAACB?@@
@5HFN3:00018:00169
ACGCTCGACATGCCCAGGTACAGGAG
+
BAAABBBDDCEAAA=@@>ACCDCAAA
@5HFN3:00018:00171
AGCACTGTAGTTGTCACTAATTACTTGT
+
AAAAABDCBBB?CCCDBDBBA@BDD@CC
@5HFN3:00018:00173
TACTGAGCTACACACACAGAAAGATTGGT
+
BBBAAABBBBBBBBCB;;444-9??>B?B
@5HFN3:00018:00175
CGTGTCTCTAGGCACAGGATTTTGTGTA
+
BBBBB@?@B9924999924444,49444
@5HFN3:00018:00176
ACGAGTGCGTTCCCCATGTCGTAGGTACTC
+
??BBBBDB;;2444,9A@@BCC@@=@;<;B
@5HFN3:00018:00184
ATATCGCGAGGGTATGGAAGACTCTAT
+
BBBBBB??@CCBDBBB>@>@BBBBBBC
@5HFN3:00018:00185
TACTGAGCTACACACACAGAAAGATT
+
BBBBBCBAAABBBBCDDA?>=:===>
@5HFN3:00018:00187
TCTCTATGCGCTCCACATGTCTAAGGT
+
ABBCBDABBBCAB@CDGA994??5959
@5HFN3:00018:00188
TGATACGTCTCCTTCCTTAGTTACTTCA
+
BB?@ACCBBBB?B>AAABCBB?BBB=?:
@5HFN3:00018:00192
CGTGTCTCTAGGCACAGGATTTTGTGTAG
+
BBAAB@@B@BB@BBB@A@BBFD:AA?99:
@5HFN3:00018:00193
ACGCTCGACATGCCCAGGTACAGGAG
+
BAAAABBBBA@BDD>9969499?;=>
@5HFN3:00018:00196
CGTGTCTCTAGGCACAGGATTTTGTGTAG
+
1494449:99954844459994,499;99
@5HFN3:00018:00198
ACGCTCGACATGCCCAGGTACAGGAG
+
BBBBABABCCCCCB>9958899@==>
@5HFN3:00019:00151
ATCAGACACGGACACAGCAGAACACAC
+
CCBBAA>BCC@BBABAA>>>>599@A?
@5HFN3:00019:00158
TACTGAGCTACACACACAGAAAGATTGGT
+
??BBBCDBBBBCBBCBAA;;;8<CCGD>B
@5HFN3:00019:00161
TAGTATCAGCCTCGCCATGACGAAGGTATTCC
+
AAAAAA>?BCBB9;9=@CACCDC@CACCD@B@
@5HFN3:00019:00162
AGCACTGTAGCTGTCACTAGTTACTTGT
+
<<GECDBCBBBCCCCBBBCCC@BBB=>=
@5HFN3:00019:00167
ACGCTCGACATGCCCAGGTACAG
+
@?A@BABBBF?@@B=B@>BBCDC
@5HFN3:00019:00171
TGATACGTCTCCTTCCTTAGTTACTTCA
+
@@ABBBCAABC@B@B@DABCC@CBB@AA
@5HFN3:00019:00173
TCTCTATGCGCTCCACATGTCTAAGGT
+
@BCCB@BBBBBBB@CCCBBBDCC@CBD
@5HFN3:00019:00174
TCTCTATGCGCTCCACATGTCTAAGGT
+
=ACB@A@@@@?>><?>9999111,1,/
@5HFN3:00019:00177
TGATACGTCTCCGTTCCTTAGTTATCTTCA
+
44484444***)**)*)*)*,424444:::
@5HFN3:00019:00188
TACTGAGCTACACACACAGAAAGATTGGT
+
AABCCCCBBBBA::<CCCCCE=BBB=?=@
@5HFN3:00019:00189
ATCAGACACGGACACAGCAGAACACAC
+
BAABBBABBC>@A@=??;999<@@ACD
@5HFN3:00020:00156
TAGTATCAGCCTCGCCATGACGAAGGTATTCC
+
BBBBCCCEAA?@BBC?BBBBE@D>A@CBE?BA
@5HFN3:00020:00159
TGATACGTCTCCTTCCTTAGTTACTTCA
+
>AAAAAA@@@B@C@C@C@AAA@AAA@CC
@5HFN3:00020:00164
TCTCTATGCGCTCCACATGTCTAAGGT
+
BB@?@DCCCF@??=@@@>;99@@6969
@5HFN3:00020:00167
TCTCTATGCGCTCCACATGTCTAAGGT
+
BBCCDCBBBBCBB@BDBBBBAAA@C@B
@5HFN3:00020:00168
TACTGAGCTACACACACAGAAAGATTGGT
+
@>;;<AABB<<;CCCCCCBBB=BBB@C=@
@5HFN3:00020:00169
CGTGTCTCTAGGCACAGGATTTTGTGTAG
+
BBBEBBDCAAA>A@;;<@CCCE9BBAAAA
@5HFN3:00020:00174
ATATCGCGAGGGTATGGAAGACTCTATA
+
BBBB:;;CCEH?CBA@@C@BBBBBA@@@
@5HFN3:00020:00177
ATCAGACACGGACACAGCAGAACACAC
+
BBABBBBCBB@BCCCCBCC??=?ABBC
@5HFN3:00020:00180
TGATACGTCCTCCTTCCTTAGTTACTC
+
BBBBB>>99711:<-1,,2,,,*////
@5HFN3:00020:00184
ACGCTCGACATGCCCAGGTACAGGAG
+
ABAABABBDDCBAA<8459>?@>A99
@5HFN3:00020:00186
AGCACTGTAGCTGTCACTAGTTACTTGT
+
@@CCBA@BBBBB?@ABCCFCC>@?B=??
@5HFN3:00020:00189
AGCACTGTAGCTGTCACTAGTTACTTGT
+
AABBCBDF@@BBBBEBCCBAA?>===@>
@5HFN3:00020:00194
ACGAGTGCGTTCCCCATGTCGTAGGTACTC
+
BB>?@A@@@A?ACF:C<<;>>>99589999
@5HFN3:00020:00198
TACTGAGCTACACACACAGAAAGATTGGT
+
BA?BBCCB???BBCDCCCAAA=ABB@C@B
@5HFN3:00021:00150
TACTGAGCTACACACACAGAAAAGATTGGT
+
BB<<<@C99;;<<<9ABA9999/9@>;>=@
@5HFN3:00021:00154
ATCAGACACGGACACAGCAGAACACAC
+
BAAB?@@CCB@AABCBBBBBB@BBBBB
@5HFN3:00021:00159
AGCACTGTAGCTGTCAATAGTTACTTGT
+
@@CCCCGAAAEB@AAB?BBBA?@??=@C
@5HFN3:00021:00163
ACGCTCGACATGCCCAGGTACAGGGAG
+
?<<<BBEAA@@99919?<?BCIEEC==
@5HFN3:00021:00168
TGATACGTCTCCTTCCTTAGTTACTTCA
+
BB@@ABBBCBC@C@C@EABCC@CDCC@A
@5HFN3:00021:00170
TCTCTATGCGCTCCACATGTCTAAGGT
+
BABCAAACCDCCB>?<;<A@>??:969
@5HFN3:00021:00172
TGATACGTCTCCTTCCTTAGTTACTTCA
+
BA@@BBBBB?B>BAF@C?BBB@BCD@CC
@5HFN3:00021:00173
ATATCGCGAGGGTATGGAAGACTCTATA
+
BAA??@@CCCC>CCCC?B?BBBBBBACA
@5HFN3:00021:00176
ATATCGCGAGGGTATGGAAGACTCTATA
+
CB@@@BBBBBC@CB==242999>@????
@5HFN3:00021:00181
TAGTATCAGCCTCGCCATGACGAAGGTATTCC
+
BBBBBBCABA???;;9;CCCBCB@CBCBDEA@
@5HFN3:00021:00198
CGTGTCTCTAGGCACAGGATTTTGTGTA
+
CBBCBBBDBCB@@?94959999/999:1
@5HFN3:00021:00199
ACGCTCGACATGCCCAGGTACAGGA
+
?BBBBB?BBECA@A=>>=?BBDD@B
@5HFN3:00022:00151
TACTGAGCTACACACACAGAAAGATTGGTG
+
44494444444444;F999AA:9:>47137
@5HFN3:00022:00152
ATCAGACACGGACACAGCAGAACACAC
+
48:<;@;<9B?D<<=BGA@@@=@BCCA
@5HFN3:00022:00155
ATATCGCGAGGGTATGGAAGACTCTATA
+
BB;<<BCAA=<,////,/56662,....
@5HFN3:00022:00161
TCTCTATGCGCTCCACATGTCATGAA
+
BBCCCCCBBBDBB>@;4/1/////,*
@5HFN3:00022:00162
ACGCTCGACATGCCCAGGTACAGGAG
+
@ABBB??@CDCCCC?BB?BCBCCB:;
@5HFN3:00022:00164
AGCACTGTAGCTGTCACTAGTTACTTGT
+
@@@ACCBCBBB@@@;<<AB@@C@>>;@<
@5HFN3:00022:00165
ACGCTCGACATGCCCAGGTACAGGAG
+
BAABBBCCCBCCCB>999;CBBB?AB
@5HFN3:00022:00167
TGATACGTCTCCTTCCTTAGTTACTTCA
+
BBBBBBBBBBB@B@C@FBB@@=@BB@BA
@5HFN3:00022:00169
TGATACGTCTCCTTCCTTAGTTACTTCA
+
CBBBBBB@9;;>B@B?DACBA@>>?@BC
@5HFN3:00022:00179
TACTGAGCTACACACACAGAAAAAATTGGTGC
+
BBBBBBBBB@@@BB;99@999999*9?BCEFB
@5HFN3:00022:00180
ATCAGACACGGACACAGCAGAACACAC
+
AAABABACBC?B@A=B;<<A@599999
@5HFN3:00022:00182
GTCTCTATGCGCTCCACATGTCTAAGGT
+
244/?121:;>=@@=>AA?9999<:9@B
@5HFN3:00022:00187
TGATACGTCTCCTTCCTTAGTTACTTCA
+
BBBBB@A@@@A@A@A@C@BBB@BBB@CC
@5HFN3:00022:00188
AGCACTGTAGCTGTCACTAGTTACTTGT
+
ABBBBCDCCEDCBBBCCCCBB?CBB>??
@5HFN3:00022:00189
ACGAGTGCGTTCCCCATGTCGTAGGTACTC
+
BB?=AABA892999-99999<<AA>AAAAA
@5HFN3:00022:00193
ATATCGCGAGGGTATGGAAGACTCTATA
+
A@AAACCBCCD@DDBB?B@CA@AB;88;
@5HFN3:00023:00153
TAGTATCAGCCTCGCCATGACGAAGGTATTCC
+
B@AADCDDBB@@@AB?BCAAACCDDBCDC@CB
@5HFN3:00023:00165
ACGAGTACGTTCCCCATGTCGTAGGTACTC
+
BB?AACBBBB@BBB:@9;99999969???@
@5HFN3:00023:00166
AGCACTGTAGCTGTCACTAGTTACTTGT
+
@ADCCFCDBBBBBCBBBBBA@@BBB>?A
@5HFN3:00023:00168
TCTCTATGCGCTCCACATGTCTAAGGT
+
CCCDCBCCBCBBB?CCCC?@ABB@CBC
@5HFN3:00023:00171
CGTGTCTCTAGGCACAGGATTTTGTGTAG
+
==B@@?@999?<?@BBB@BCEE9AB><11
@5HFN3:00023:00173
TACTGAGCTACACACACAAGAAAGATTGGT
+
?@B<=<BAB@@B@<<?11,111+/699997
@5HFN3:00023:00183
TCTCTATGCGCTCCACATGTCTAAGGT
+
BBBBBDABBBCAA?ABCBBBABB@E@B
@5HFN3:00023:00184
AGCACTGTAGCTGTCACTAGTTACTTGT
+
@BACCCCGABCBCBACB@=D>EECC>AA
@5HFN3:00023:00189
ATCAGACACGGACACAGCAGACACAC
+
BB>??BBBBC@BA@ACCCHCCBA?BC
@5HFN3:00024:00150
ATATCGCGAGGGTATGGAAGACTCTATA
+
BBAAACDBBEE@CDCB@B@BBCBAA>A<
@5HFN3:00024:00154
AGCACTGTAGCTGTCACTAGTTACTTGT
+
<<CCDCECCCCCBBBCCBBBC@@>@=@B
@5HFN3:00024:00157
CGTGTCTCTAGGCACAGGATTTTGTGTAG
+
ACCDCCHCC@@=@AA>B@BBBB9AA?@A>
@5HFN3:00024:00165
CGTGTCTCTAGGCACAGGATTTTGTGTAG
+
BBABBBCGBBCBCCBCA@9999/9@@@@A
@5HFN3:00024:00170
TCTCTATGCGCTCCACATGTCTAAGGT
+
CCCCA?ACCCDAB?AAA@@@@BC?C@C
@5HFN3:00024:00172
AGCACTGTAGCTGTCACTAGTTACTTGT
+
<<CCCCBDBBCBBBCBCCCBC@EBB@BB
@5HFN3:00024:00173
TGATACGTCTCCTTCCTTAGTTACTTCA
+
CCBBBC>@@@A@CAEAD@BBB@BCB?AB
@5HFN3:00024:00179
TAGTATCAGCCTTGACGAAGGTATTCC
+
BB?@?CDDDC?A?BBBBB?BACBC?AD
@5HFN3:00024:00184
ACGAGTGCGTTCCCCATGTCGTAGGTACTC
+
B@>BBBCB=:2444,9=>@BBBCC@CCBBB
@5HFN3:00024:00187
ACGAGTGCGTTCCCCGGTACTTC
+
44344444845999,424:4424
@5HFN3:00024:00189
AGCACTGTAGCTGTCACTAGTTACTTGT
+
@BCCADDFCCBABCBA@@>9959@?;99
@5HFN3:00024:00194
AGCACTGTAGCTGTCACTAGTTAATTGT
+
;<DCCC@C@AABABAABBBDC@B@B?BB
@5HFN3:00025:00152
ATCAGACACGGACACAGCAGAACACAC
+
B?AA99;CCB?CCBBAABB@@=@CBAA
@5HFN3:00025:00157
ACGAGTGCGTTCCCCATGTCGTAGGTACTC
+
?A?AABCC@=6444,999;@BBAA?@;;<;
@5HFN3:00025:00158
AGCACTGTAGCTGTCACTAGTTACTTGT
+
@@B;<<CAA@CC@@A@<<<EDA=<==A@
@5HFN3:00025:00166
TAGTATCAGCCTCGCCATGACGAAGGTATTCC
+
BCB9:?CCCA@BB<;9;BCCCCC@CAC;;8<>
@5HFN3:00025:00168
ATATCGCGAGGGTATGGAAGACTCTATA
+
BBBBBB@A;;::<BBC=A>A@@CCBBBA
@5HFN3:00025:00169
TCTCTATGCGCTCCACATGTCTAAGGT
+
ABCC@AACCCCCE?BCCBBBABEADAC
@5HFN3:00025:00183
ACGCTCGACATGCCCAGGTACAGGAG
+
BBBBBBBB@:><CBA9<69>?@@@99
@5HFN3:00025:00185
ATCAGACACGGACACAGCAGAACACAC
+
BBBBCCABBB@AABBBFBABB@EBBBB
@5HFN3:00025:00189
ATATCGCGAGGGTATGGAAGACTCTAT
+
BBBB@@@DCDC@CBAA@B?BCCBBA?>
@5HFN3:00025:00192
TACTGAGCTACAACACAGAAGAATG
+
BBA>>>FAAB9959@>111,//,//
@5HFN3:00025:00197
ATATCGCGAGGGTATGGAAGACTCTATA
+
BBBBAAABBCFAEAA?@CBCCCBBBA@?
@5HFN3:00026:00150
AGCACTGTAGCTGTCACTAGTTACTTGT
+
@ABAAAJCCD@AACCCBBCCC@CBB?BB
@5HFN3:00026:00156
TGATACGTCTCCTTCCTTAGTTACTTCA
+
CBBBBBBA==B=?=A@C@@BA@FCCABB
@5HFN3:00026:00157
TCTCTATGCGCTCCACATGTCTAAGGT
+
@@?AABBBCFDDCBCCBBA999@5954
@5HFN3:00026:00158
CGTGTCTCTAGGCACAGGATTTTGTGTAG
+
BBCDBBBCCCCAB@?AB?BDFF:AA@???
@5HFN3:00026:00160
ACGAGTGCGTTCCCCATGTCGTAGGTACTC
+
BCBBCC989@6999/9@?>@CA@@@C=<=A
@5HFN3:00026:00163
TAGTATCAGCCTCGCCATGACGAAGGTATTCC
+
B@BBB;;>BC@BCCC?ABCCCCC@B?A=?<?8
@5HFN3:00026:00164
AGCACTGTAGCTGTCACTAGTTACTTGT
+
?@CBBB@FBBBBABABBBBCC@BBB@BC
@5HFN3:00026:00166
ATCAGACACGGACACAGCAGAACACAC
+
AAAAAAABBC@BCCCAAACCC@CCCBB
@5HFN3:00026:00170
ATCAGAACACGGACACAGCC
+
9889//,.,,,*,,//8::8
@5HFN3:00026:00171
CGTGTCTCTAGGCACAGGATTTTGTGTAG
+
BBBAAABAAAC@C@@@@;====4999<<<
@5HFN3:00026:00172
ATCAGACACGGACACAGCAGAACACA
+
?@@BCCBBCB@???CCCCBBBBCDBB
@5HFN3:00026:00176
TGATACGTCTCCTTCCTTAGTTACTTCA
+
BBBCCBDCBCD@B@C@CABCC?BBCACC
@5HFN3:00026:00178
AGCACTGTAGCTGTCACTAGTTACTTGT
+
<@CCFCCCBBBBBABBBBB@@@BBB?BB
@5HFN3:00026:00185
TTCAGACACGGACACAGCAGAACACACAGAC
+
B@DBCBBGCCACCCCBBABAB??ABBB@A?A
@5HFN3:00026:00190
CGTGTCTCTAGGCACAGGATTTTGTGTAG
+
BBBBBABDBCB@BBAAABBCBC:CCCBBB
@5HFN3:00026:00193
CGTGTCTCTAGGCACAGGATTTTGTGTAG
+
BBBBBBECFCD?BB?9969999/9?999@
@5HFN3:00026:00194
TCTCTATGCGCTCCACATGTCTAAGGT
+
BBDC@AACBBCBB@CCA@@>=??6969
@5HFN3:00026:00197
TAGTATCAGCCTCGCCATGACGAAGGTATTCC
+
BBB?@;<>CC@@@@@=@BBCCCC@CAC<<8;?
@5HFN3:00026:00199
ATATCGCGAGGGTATGGAAGACTCTATA
+
BBBA?@@AAAA?BDCC:::;BCBDCBC<
@5HFN3:00027:00152
ATATCGCGAGGGTATGGAAGACTCTATA
+
B@ABCBBCCCCBDBBB>B=?@BBBB@:7
@5HFN3:00027:00155
ATCAGACACGGACACAGCAGAACACAC
+
BAABBBBAAA@A@BBBDBBBB?BAB@?
@5HFN3:00027:00156
ACGCTCGACATGCCCAGGTACAGGAG
+
B@?@D?AACBBBCE@@@=?@@==;99
@5HFN3:00027:00157
TCTCTATGCGCTCCACATGTCTAAGGT
+
BBCFBBCCCCBBB@CECC?AABB@B?A
@5HFN3:00027:00158
TAGTATCAGCCTCGCCATGACGAAGGTATTCC
+
BBBAAACA@AC@?;98;ACBBBC@CBBCC@B@
@5HFN3:00027:00159
ATATCGCGAGGGTATGGAAGACTCTATAGA
+
87:;;;GCDDDC@@;C?C?<9988311666
@5HFN3:00027:00160
TAGTTTCAGCCTCGCCATGACGAAGGTATTCC
+
BCCCB>BB?=;?=?==@CCCCCB@CCF@@>@@
@5HFN3:00027:00166
AGCACTGTAGCTGTCACTAGTTACTTGT
+
BBBBBBCCBBBBCBBB@BBCC@BBB@BB
@5HFN3:00027:00167
ATCAGACACGGACACAGCAGAACACAC
+
9;;BBB;<?D?BBCBA@B99859999@
@5HFN3:00027:00179
ATATCGCGAGGGTATGGAAGACTCTATA
+
BB??:<<CCDD@CCBD@BABBBCCCCCC
@5HFN3:00027:00184
TTCTATGTGCTCCACATGTCTAAGGT
+
-*,,***,,89;@BBBA9;<BC?C@A
@5HFN3:00027:00186
AGCACTGTAGCTGTCACTATGTTACTTGT
+
@BABABCA;<<A@@BA@>949;9988244
@5HFN3:00027:00188
ATCAGACACGGACACAGAAGAACACAC
+
@@@BBBBCDD=A@AA?9;6<;8<BCGE
@5HFN3:00027:00196
ACGCTCGACATGCCCAGGTACAGGAG
+
ABBBBAABBDCCCC>@@=@BBCC@CC
@5HFN3:00027:00197
TGATACGTCTCCTTCCTTAGTTACTTCA
+
?@?BBBBAAAC@C@C@DB?AAABBC@AA
@5HFN3:00028:00156
TAGTATCAGCCTCGCCATGACGAAGGTATTCC
+
BBCCCCC>=<8;<BC@CGDBBB>=<,111,/5
@5HFN3:00028:00158
TGATACGTCTCCTTCCTTAGTTACTTCA
+
BDCBBAAEBBB6:7;?=;@AA>BBBABB
@5HFN3:00028:00161
ACGAGTGCGTTCCCCATGTCGTAGGTACTC
+
BB@@ABC@;;2444,9999ABBBB?B@A@B
@5HFN3:00028:00164
AGCACTGTAGCTGTCACTAGTTACTTGT
+
<<DCCCDBBABCCBBBBBAAA@BBB@BB
@5HFN3:00028:00165
ATATCGCGAGGGTATGGAAGACTCTATA
+
BBBB@AACDII@CAAAAC@CCFBBBCCB
@5HFN3:00028:00170
ACGAGTGCCGTTCCCCATGTCGTAGGTACTC
+
BB711111,/6568;6>:;949>995;B>>@
@5HFN3:00028:00172
AGCACTGTAGCTGTCACTAGCTAC
+
B?@@CCCFBBBB@AACECCCBBCB
@5HFN3:00028:00173
ACGCTCGACATGCCCAGGTACAGGAG
+
A?>=ABBBCA@@BB>>?=@CBAA?@B
@5HFN3:00028:00180
TCTCTATGCGCTCCACATGTCTAAGGT
+
CCDBCAAA@BBBB@CGCB???CDDC@C
@5HFN3:00028:00196
TCTCTATGCGCTCCACATGTTTAAGGTACTG
+
BCCCAABBBBBBB@CDCB>=95=5969>>@@
@5HFN3:00029:00152
ACGAGTGCGTTCCCCATGTCGTAGGTACTC
+
AA?A>>BBBB=@?=69;===@@@><?@@@@
@5HFN3:00029:00164
TGATACGTCTCCTTCCTTAGTTACTTCA
+
BBBA?AACBBB@C@C@CEBCB@CBC@DC
@5HFN3:00029:00174
TGATACGTCTCCTTCCTTAGTTACTTCA
+
BBBBAABAABC@C@B@BBBBB@BBB@BC
@5HFN3:00029:00181
ATATCGCGAGGGTATGGAAGACTCTATAG
+
CB;<;@;;444-44498==ACCDG@@@A?
@5HFN3:00029:00183
ACGAGTGCGTTCCCCATGTCGTAGGTACTC
+
??@ABBBBCCACCB9B;<;>>>99689999
@5HFN3:00029:00186
TGATACGTCTCCTTCTT
+
BBABBBCCBBC@A2496
@5HFN3:00029:00195
ATATCGCGAGGGTATGGAAGACTCTAT
+
BBAABCCBBCC>BCBB@AEBBBBBBB:
@5HFN3:00029:00198
CGTGTCTCTAGGCACAGGATTTTGTGTAG
+
BBBBBBCCAAABC?@AABACHH:CCCCCD
@5HFN3:00030:00156
ATATCGCGAGGGTATGGAAGACTCTATA
+
BBBB:::CCDD?BBCB@C@BBBBBC=??
@5HFN3:00030:00163
ACGCTCGACATGCCCAGGTACAGGAG
+
BBABBBCBBCBCCC>??==?==??A;
@5HFN3:00030:00170
TGATACGTCTCCTTCCTTAGTTACTTCA
+
ABBBAABBBBD@F@C@CCBA@?AACABD
@5HFN3:00030:00178
CGTGTCTCTAGGCACAGGATTTTGTGTAG
+
BB>@@AA@BBC@AABCDBECCC:CDCBBB
@5HFN3:00030:00179
TGATACGTCTCCTTCCTTAGTTACTTCA
+
BBBBA===@@A?A?ABDBBAB?CCB@BA
@5HFN3:00030:00187
TGATACGTCTCCTTCCTTAGTTACTTCA
+
BAABC=;4/11,177775.99>BBC@CC
@5HFN3:00030:00196
TACTGAGCTACACACACAGAAAGATTGG
+
@>999@=@=BBAA@<<:49:B<;:;=@<
@5HFN3:00030:00197
TCTCTATGCGCTCCACATGTCTAAGGT
+
BBBC@AAA@CCBC@CBBBCBBCDAC@B
@5HFN3:00030:00199
TGATACGTCTCCTTCCTTAGTTACTTCA
+
BBBBBBBBBBB@C@D@DAABB@BBD@BA
@5HFN3:00031:00160
TGATACGTCTCCTTCCTTAGTTACTTCA
+
@AABBBBCBBC?C@C@C@?AA@@@B@CC
@5HFN3:00031:00162
CGTGTCTCTAGGCACAGGATTTTGTGTAG
+
BBBBBBCCCBC@CBBA=>99992499>>>
@5HFN3:00031:00168
CGTGTCTCTAGGCACAGGATTTTGTGTAG
+
BBBCCBBAA@C@CBBCE?A??:6:44::1
@5HFN3:00031:00172
CGTGTCTCTAGGCACAGGATTTTGTGTAG
+
AAABDCBECBC?AABBCACCCC:CCBABB
@5HFN3:00031:00184
ATCAGACACGGACACAGCAGAACACAC
+
BAABBABCCC>@@AA?9;9996999?@
@5HFN3:00031:00185
TAGTATCAGCCTCGCCATGACGAAGGTATTCC
+
B?B@?ABBBBCBCCC@BCCBBBC@DACCC@C@
@5HFN3:00031:00186
TACTGAGCTACACACACAGAAAGATTGGT
+
BAAABBCBCBBC@@ABB@9;;7;@@>C?F
@5HFN3:00031:00197
TGATACGTCTCCTTCCTTAGTTACTTCA
+
AAABBBB@AAC@C@B@B@ABB@9;;AHA
@5HFN3:00031:00198
TAGTATCAGCCTCGCCATGACGAAGGTATTCC
+
BADBCCBBBC@BB??=>@AACBB@EACCD@A@
@5HFN3:00032:00153
TAGTATCAGCCTCGCCATGACGAAGGTATTCC
+
BBCCB@@AA<:<11/,1>;BFC;:87//1,1;
@5HFN3:00032:00159
ATATCGCGAGGGTATGGAAGACTCTATA
+
CBBBBBAB@AA?ACCD?B?BBDCAA?AA
@5HFN3:00032:00168
ACGAGTGCGTTCCCCATGTCG
+
BB@@@CCBBB=@@=4??99;@
@5HFN3:00032:00176
TGATACGTCTCCTTCCTTAGTTACTTCA
+
BBAACCCBBBCAA?BBE?:<<?AAA@AC
@5HFN3:00032:00183
CGTGTCTCTAGGCACAGGATTTTGTGTAG
+
CBBBDCCCCBB@A=?BCACCCC9DCCBAA
@5HFN3:00032:00191
ATATCGCGAGGGTATGGAAGACTCTATAG
+
;;;;:<BCCCCBCB><,1,111//4644.
@5HFN3:00032:00194
CGTGTCTCTAGGCACAGGATTTTGTGTAG
+
CBBCCDBAA@BACBBBB@CCCC:EB?@@A
@5HFN3:00032:00199
TGATACGTCTCCTTCCTTAGTTACTTCA
+
ACCBBBBB??=@B@C@C@BAA?BAA@BC
@5HFN3:00033:00156
TGATACGTCTCCTTCCTTAGTTACTTCA
+
CBBBBBBBBBC?B@EACCBBA?@BA?CC
@5HFN3:00033:00157
CGTGTCTCTAGGCACAGGATTTTGTGTAG
+
BBCBAAABBBB@B?BBC@DCCC:??=A@>
@5HFN3:00033:00163
TGATACGTCTCCCTTCCTTAGTTAC
+
444498444494-49:>BABBC=@<
@5HFN3:00033:00175
CGTGTCTCTAGGCACAGGATTTTGTGTAG
+
CCBCCCDADAC@AB@9969999/999>>@
@5HFN3:00033:00178
CGTGTCTCTAGGCACAGGATTTTGTGTAG
+
AABBBBCBBBC@BCCAA>B??:6:;9@@?
@5HFN3:00033:00184
AGCACTGTAGCTGACACTAGTTACTTGT
+
;9AA=;<<A@<;<<<A@AACC?BBE8;<
@5HFN3:00033:00186
ACGCTCGACATGCCCAGGTACAGGAG
+
C=7:;;49:;999:544248;:??BC
@5HFN3:00033:00194
TACTGAGCTACACACACAGAAAGATTGGT
+
ABA@@BEB@ACCCCBB@@99909@@<BAD
@5HFN3:00033:00195
AGCACTGTAGCTGTCACTAGTTACTTG
+
@AB?=<:EBABBCA@@A@AABC@>;:-
@5HFN3:00033:00196
TAGTATTAGCCTCGCCATGACGAAGGTATTCCA
+
>?>>49249988=>A?BBAAB<<;<ADCC@CAF
@5HFN3:00033:00199
ACGCTCGACATGCCCAGGTACAGGAG
+
BBBBBBAAADBCHG@;9;;@@ABAAA
@5HFN3:00034:00156
CGTGTCTCTAGGCACAGGATTTTGTGTAG
+
BBBB@;<;<=<@CGCCC@DDEI9AA@@AA
@5HFN3:00034:00158
TACTGAGCTACACACACAGAAAGATTGGTG
+
AABBBBA@ACDCCCC@A?844-9@?;>=@A
@5HFN3:00034:00161
TAGTATCAGCCTCGCCATGACGAAGGTATTCC
+
CCBBBBBBC@?@AABACCBCCCC@BABBB?BA
@5HFN3:00034:00163
TACTGAGCTACACACACAGAAAGATTGGT
+
BABBBEFBBBBBBCC@::444-9@@>C@C
@5HFN3:00034:00172
ATCAGACACGGACACAGCAGAACACAC
+
BB@@@BBBBA@BBBBBCCEBB@BBBAB
@5HFN3:00034:00175
CGTGTCTCAGTAGCGACATGGATTTTGTGTAG
+
BBBB=9:/11//////444424444,444449
@5HFN3:00034:00179
TACTGAGCTACACACACAGAAAGATTGGT
+
BBBBBBBBABBBBBCCC@9996;=??C@C
@5HFN3:00034:00180
CGTGTCTCTAGGCACAGGATTTTGTGTAAGGC
+
?BBCBABBBCDACAABD@B?AA6:99@@;>=@
@5HFN3:00034:00193
CGTGTCTCTAGGCACAGGATTTTGTGTAG
+
BB9;;@A;9<A@ABBCC?CDDE:CCCCCC
@5HFN3:00034:00195
TAGTATCAGCCTCGCCATGACGAAGGTATTCC
+
BBB@?ABAA@>>>9;7;@>>A<;;>BECDAC?
@5HFN3:00034:00197
CGTGTCTCTAGGCACAGGATTTTGTGTAG
+
ACBA@@ABCCCACBBAA<9999/9>>@@@
@5HFN3:00035:00157
TACTGAGCTACACACAGAAAGATTGGTGC
+
99<DCDEA@@CDCCDAACC?BCBDD@@@@
@5HFN3:00035:00161
CGTGTCTCTAGGCACAGGATTTTGTGTAG
+
AECCCCDCCCC@CBBCC@BAA?649999B
@5HFN3:00035:00168
AGCACTGTAGCTGTCACTAGTTACTTGT
+
@BCCCCCEEECBBBAA@BBCC@BBB@BB
@5HFN3:00035:00169
TACTGAGCTACACACACAGAAAGATTGGT
+
<AEFDCCBCB99;@999@9991;98?B;;
@5HFN3:00035:00188
TGATACGTCTCCTTCCTTAGTTACTTCAG
+
CBBBABAB@@@<@<@=A?@BDCECC?=:7
@5HFN3:00035:00190
TACTGAGCTACACACACAGAAAGATTGGT
+
BBBBBCCBBBBBCCA@B;944-9@@@E@B
@5HFN3:00035:00191
TACTGAGCTACACACACAGAAAGATTGGT
+
B?@@ABB===BBBBBCBC???>@BB@B@B
@5HFN3:00036:00150
ATATCGCGAGGGTATGGAAGACTCTATA
+
A?@@ABBCCCEBBB=@>A<BBBBBCCCB
@5HFN3:00036:00154
ACGCTCGACATGCCCAGGTACAGGAG
+
@A@BBBBBDBA>>=:=><@BBBC@AA
@5HFN3:00036:00159
CGTATCTCTAGGCACAGGATTTTGTGTAG
+
/,,,,28:=BB?ACCIKCA???8@@@ABC
@5HFN3:00036:00165
TAGTATCAGCCTCGCCATGACGAAGGTATTCC
+
BBBAAADBBBE??;98;CCBCAA@CABAA?@>
@5HFN3:00036:00183
TCTCTATGCGCTCCACATGTCTAAGGT
+
BBBCBGBCCCCBA@BBDCBC??C=@=@
@5HFN3:00036:00188
ATATCGCGAGGGTATGGAAGACTCTATA
+
CB???CDDCBB>CCCBAA?BDCBBAAB@
@5HFN3:00036:00192
ATATCGCGAGGGTATGGAAGACTCTATAG
+
B@AA@BABBDD@DGCC>B?BFCDC<;;B@
@5HFN3:00036:00193
TAGTATCAGCCTCGCCATGACGAAGGTATTCC
+
BBBBBBCCCC?BCBB@BBBBBBB@FCC@A?A@
@5HFN3:00036:00194
CGTGTCTCTAGGCACAGGATTTTGTGTAG
+
AAACCCCCAAABCABBF@CCDD:CCBAAA
@5HFN3:00037:00159
ATATCGCGAGGGTATGGAAGACTCTATAG
+
BB9<<BA@@AA?ABBCBC@CGCCB@???>
@5HFN3:00037:00160
ACGAGTGCGTTCCCCATGTCGTAGGTACTC
+
AA??BBB@892444,9>>>@BBAA>@;<9>
@5HFN3:00037:00174
TGATACGTCTCCTTCCTTAGTTACTTCA
+
ABBBEA@A?998<?C@EECCB@BBB@BB
@5HFN3:00037:00190
TACTGAGCTACACACACAGAAAGATTGGT
+
C?@@BBECEBBCCCCCCCCDDA@@@=>;>
@5HFN3:00037:00191
TATACGTCTCCTTCCTTAGTTACTTCA
+
B?ABDCCBDD?B@CDBABAB?BBB?BB
@5HFN3:00037:00192
TAGTATCAGCCTCGCCATGACGAAGGTAATCC
+
?=@@@DCB@B@B;<<@CCCCCCCACCCC@CCD
@5HFN3:00038:00156
ACGCTCGACATGCCCAGGTACAGGAG
+
=@BCA@AC@@><;;7;B=@BG=<8<A
@5HFN3:00038:00157
ATATCGCGAGGGTATGGAAGACTCTATA
+
A?BBBBBBBCCBDA@@@B@CBBBCC::;
@5HFN3:00038:00159
TACTGAGCTACACACACAGAAAGATTGGT
+
BBBBBCCDBCCCCDBBBB;996;@>>@?B
@5HFN3:00038:00162
ATATCGCGAGGGTATGGAAGACTCTATA
+
ABB??>=@@@CACCCH@C><@CBBBBB8
@5HFN3:00038:00171
ACGAGTGCGTTCCCCATGTCGTAGGTACTC
+
@@?CCCCB@;5999/9A99<BDAA>@@@@A
@5HFN3:00038:00172
ACGCTCGACATGCCCAGATACAGGAG
+
@@BBBBBBBEB>=@:1122>>>BCAA
@5HFN3:00038:00173
TGATAACGTCTCCTTCCTTAGTTACTTCA
+
BBBBC=?@CBCC@C@C@B@BBB?AAB@CC
@5HFN3:00038:00177
TACTGAGCTACACACACAGAAAGATTGGT
+
A?BCDCCBBBBB@AA>@@99809>><AAB
@5HFN3:00038:00178
ATCAGACACGGACACAGCAGAACACAC
+
BBB?=?BBBB@BBBAB449;859@999
@5HFN3:00038:00185
AGCACTGTAGCTGTCACTAGTTACTTGT
+
<<DCCBBDABABABBBBBCBB@CDC@A@
@5HFN3:00038:00189
TCTCTATGCGCTCCACATGTCTAAGGT
+
BBCCAEACBBCBB@CCCC@??@@=C=A
@5HFN3:00038:00191
CGTGTCTCTAGGCACAGGATTTTGTGTAG
+
BBBABBCAA@A?A=>=>;9999/9>@@@>
@5HFN3:00038:00193
TGATACGTCTCCTTCCTTAGTTACTTCA
+
BBB@?@CBBBC@D@CCC@?@?@CCC@CC
@5HFN3:00038:00194
ACGAGTGCGTTCCCCATGTCGTAGGTACTC
+
BB>@BBB;892999-9A@@@AA@@=?@@>>
@5HFN3:00039:00166
ATATCGCGAGGGTATGGAAGACTCTATA
+
BBBBBBCBBBF@D:::ACACCCBBBBBB
@5HFN3:00039:00170
ATCAGACACGGACACAGCAGAACACAC
+
BB:<;A@AAB>AABA@?@A;;7<CCDC
@5HFN3:00039:00172
TACTGAGCTACACACACAGAAAGATTGGT
+
BBBBCCC?@@BCCCCCDCCCB?BCC@BAB
@5HFN3:00039:00176
TCTCTATGGCGCTCCACATGTCTAAGGT
+
4494999929944489?===B;948?59
@5HFN3:00039:00180
TCTCTATGCGCTCCACATGTCTAAGGT
+
BAAACCCCC::;A?9999999?A<?=A
@5HFN3:00039:00182
CGTGTCTCTAGG
+
@BCCCCABB:95
@5HFN3:00039:00185
AGCACTGTAGCTGTCACTAGTTACTTGT
+
@@CCCB@CBBBBBBBBBBDCB@CCB?BB
@5HFN3:00039:00186
TAGTATCAGCCTCGCCATGACGAAGGTATTCC
+
@@CBBBCCDC@BBAA?AB@=@9:8<DCAB?B@
@5HFN3:00039:00190
ACGAGTGCGTTCCCCATGTCGTAGGTACTC
+
BB?BBBBBBA=@>=4?99;AAAAB>ABBBC
@5HFN3:00039:00191
TACTGAGCTACACACTACAAGAAA
+
BBBBBBCBBB;86,-,,,,28;;-
@5HFN3:00039:00196
TGATACGTCTCCTTCCTTAGTTACTTCA
+
CC@;<;449<;;<BBBB:;9:;8?B?BA
@5HFN3:00039:00198
TGATACGTCTCCTTCCTTAGTTACTTCA
+
BBB@?ADCD@@>AACAC@CCB@BBB@BA
@5HFN3:00040:00159
TAGTATCAGCCTCGCCATGACGAAGGTATTCC
+
BCCBDCBCBC@BB9:8;CC?A;:8<@CCC@CA
@5HFN3:00040:00167
ACGCTCGACATGCCCAGGTACAGGAG
+
??BBBBBB@A@A==:997;AB@BC;<
@5HFN3:00040:00168
TACTGAGCTACACACACAGAAAGATTGGT
+
BB@@ACCBA@AAABEBB998409996948
@5HFN3:00040:00169
TGATACGTCTCCTTCCTTAGTTACTTCA
+
CCCBABCCBCD@D?C@CAB??@BCC@D@
@5HFN3:00040:00170
TCTCTATGCTCCACATGTCTAAGGT
+
BBCD@==?7**)***799=BB@C>?
@5HFN3:00040:00174
ACGCTCGACATGCCCAGGTACAGGAG
+
@@ABBBBBBAA99969==BBCCC@CC
@5HFN3:00040:00177
AGCACTGTAGCTGTCACTAGTTACTTGT
+
<<CCCCBBAABBBBBBCCCCC@CCC@BB
@5HFN3:00040:00179
ACGAGTGCGTTCCCCATGTCGTAGGTACTC
+
ACCCB9<99954992444444488779944
@5HFN3:00040:00182
TAGTATCAGCCTCGCCATGACGAAGGTATTCC
+
BBCCCCCBCBACBBB>@B@@@CB=A?ABB?BA
@5HFN3:00040:00183
AGCACTGTAGCTGTCACTAGTTACTTGT
+
<CDDCBCCBBA@@CBBBBBCC@BBB@BB
@5HFN3:00040:00187
TAGTATCAGCCTCGCCATGACGAAGGTATTCC
+
C:<<@ABAAA=@@@A=@BBBAAA@C?B<;69?
@5HFN3:00040:00194
AGCACTGTAGCTGTCACTAGTTACTTGT
+
;<@@>@AAC@A@AABBBBCFDACBB>BB
@5HFN3:00040:00196
TCTCTATGCGCTCCACATGTCTAAGGT
+
BBCBAGCCCCCB@?BDDCBBBBBCD@B
@5HFN3:00041:00153
CGTGTCTCTAGGCACAGGATTTTGTGTAG
+
BBC;<;B@?9;:;A@@@<9999/999>>@
@5HFN3:00041:00155
AGCACTGTAGCTGTCACTAGTTACTTGT
+
@CBBCCCCBCCBCCBBAAA@@BC?>=@B
@5HFN3:00041:00156
TGATACGTCTCCTTCCTTAGTTACTTCA
+
BCCBBBDE@@A;@=A?@=@BB>ABA><;
@5HFN3:00041:00159
AGCACTGTAGCTGTCACTAGTTACTTGT
+
<<BCCCBCBBBCCCAA@@CA@=@@@?@@
@5HFN3:00041:00172
ATATCGCGAGGGTATGGAAGACTCTATA
+
BABBBBBDCCC>CBAA@C@BBBBBAABA
@5HFN3:00041:00182
TCTCTATGCGCTCCACATGTCTAAGGT
+
BCCCCCAAACFBB?BBCDCCCCC@C@C
@5HFN3:00041:00190
TAGTATCAGCCTCGCCATGACGAAGGTATTCC
+
BABBBBBBAA<?A9;7<BC>A<;8=@BBD?A@
@5HFN3:00041:00191
TAGTATCAGCCTCGCCATGACGAAGGTATTCC
+
B>AABBCDCC?BBBB=@ADBCAA>AEA@A?A>
@5HFN3:00041:00196
ACGAGTGCGTTCCCAATGTCGTAAGTACTC
+
B@>?BBBB;;9<DADACBBBBAA;>>9999
@5HFN3:00042:00155
ACGCTCGACATGCCCAGGTACAGGAG
+
B?<?BBDCCB@B@@<@=?B?A@E>@@
@5HFN3:00042:00156
CGTGTCTCTAGGCACAGGATTTTGTGTAG
+
@AAABBBAAAD@DCCCC@CDDFFCCBBBB
@5HFN3:00042:00170
TACTGAGCTACACACACAGAAAGATTGGT
+
B@BBBCDBAABABBCDCC?>=:===<A@A
@5HFN3:00042:00175
TACTGAGCTACACACACAGAAAGATTGGT
+
CCCDDCC@?@BCCB@AAAAAB?AAB=@=>
@5HFN3:00042:00178
ACGCTCGACATGCCCAGGTCAGACGA
+
?ABBBBABCEBA;;57::,---*(((
@5HFN3:00042:00181
AGCACTGTAGCTGTCACTAGTTACTTGT
+
<<ECCBBBCCBBBBCEBB@AA?CCC@CC
@5HFN3:00042:00182
ATCAGACACGGACACAGCAGAACACAC
+
BAABAB?BBBADCJCCCCC;;9;CCAB
@5HFN3:00042:00185
TAGTATCAGCCTCGCCATGACGAATGATTCC
+
<;<AB<9=A@<>@9859>99449244==?;?
@5HFN3:00042:00188
TGATACGTCTCCTTCCTTAGTTACTTCA
+
?@?BBBCBAAA@C@CCCCAB=@@@B@BD
@5HFN3:00042:00197
AGCACTGTAGCTGTCACTAGTTACTTGT
+
?@CCCBBBBBBBBBBBCBCEC@DBB?BB
@5HFN3:00043:00157
TAGTATCAGCCTCGCCATGACGAAGGTATTCC
+
BBBBBBCAAA@BBBC?BBCAABC@C@CCC@CB
@5HFN3:00043:00158
TCTCTATGCGCTCCACATGTCTAAGGT
+
>CAAA@A@AAAAADCCCC;;<A@@@>@
@5HFN3:00043:00166
CGTGTCTCTAGGCACAGGATTTTGTGTAG
+
BBCCCCBBBBD@CBB=::4444-9@@@@@
@5HFN3:00043:00170
CGTGTCTCTAGGCACAGGATTTTGTGTAG
+
BB:<>KECCCCCCCCBB@ACCC:CA@@AB
@5HFN3:00043:00178
CGTGTCTCTAGGCACAGGATTTTGTGTAG
+
B@BBBBBCDAABBBDCB?==992999?AB
@5HFN3:00043:00180
ATCAGACACGGACACAGCAGAACACAC
+
??>A?BB?AA@AAAABCCC:989BBBC
@5HFN3:00043:00184
ATATCGCGAGGGTATGGAAGACTCTATA
+
BAAAABBBBCC>CCBB@C@BBBB?>BBB
@5HFN3:00043:00188
CGTGTCTCTAGGCACAGGATTTTGTGTAG
+
BBAABBCBBAB@CBBBB?ABBB:AA?AAB
@5HFN3:00043:00190
ACGCTCGACATGCCCAGGTACAGGAG
+
AB<>?C@@@CB99;8<A?BCDFGACC
@5HFN3:00043:00191
ACGCTCGACATGCCCAGGTACAGGAG
+
BAAABEBACAA?CC???=@?=9959?
@5HFN3:00043:00193
TAGTATCAGCCTCGCCATGACGAAGGTATTCC
+
BBBBBCC@@A>@@BB??BA>A??=ADCAA?AF
@5HFN3:00043:00195
TACTGAGCTACACACACAGAAAGAATGGT
+
B?@@BCB;<<CC@@AA@@99809959A=@
@5HFN3:00043:00199
ACGAGTACGTTCCCCATGTCGTAGGTACTC
+
AB>@BBB>992444,9999BBBAB?BAAAC
@5HFN3:00044:00151
TGATACGTCTCCTTCCTTAGTTACTTCA
+
@AAAAABBDBD@DADBC@BBA@BBC@CD
@5HFN3:00044:00152
AGCACTGTAGCTGTCACTAGTTACTTGT
+
@?BBCBDAAA?ABBBBBBDBCBBBB@DC
@5HFN3:00044:00153
TACTGAGCTACACACACAGAAAGATTGGT
+
;:<BBCCBBBBBA9<<A@@AA:?>>4858
@5HFN3:00044:00156
CGTGTCTCTAGGCACAGGATTTTGTGTAG
+
@AAA>@>AA@@?@AAAA@BDDE9@@?==;
@5HFN3:00044:00161
ATCAGACACGGACACAGCAGAACACAC
+
BBBB>><ABBABBCB@@ACCCACCAAA
@5HFN3:00044:00165
ATATCGCGAGGGTATGGAAGACTCTATA
+
BBBBBBBBBCC>CAAA?CACCBBCBBBA
@5HFN3:00044:00166
TAGTATCAGCCTCGCCATGACGAAGGTATTCC
+
@CB;;=BBBD?FACD=@@?@B<<:;DAADBDD
@5HFN3:00044:00167
CGTGTCTCTAGGCACAGGATTTTGTGTAG
+
B?@ACCCECCC@@@A9959999/999??@
@5HFN3:00044:00168
ATCAGACACGGACAC
+
AABBCB@ABD@BCBC
@5HFN3:00044:00169
ATCAGACACGGACACAGCAGAACACAC
+
?>BBBBBBBB?BCBCDBAAEB@BBBBA
@5HFN3:00044:00178
ACGAGTGCGTTCCCCATGTCGTAGGTACTC
+
B<<<<<CBAA?ACC9C??@>9999589999
@5HFN3:00044:00182
TCTCTATGCGTTCCACATGTCTAAGGT
+
BCCDCBCCCCCAFAD@@ABBBBB@B?B
@5HFN3:00044:00185
ACGAGTGCGTTCCCCATGTCGTAGGTACTC
+
AA?BEBB>::2444,9@999ACAB>A<<<C
@5HFN3:00044:00196
TGATACGTCTCCTTCCTTAGTTACTTCA
+
BBABBBBBBBD@E@C@C@BBB@BBB@CC
@5HFN3:00045:00154
ATATCGCGAGGGTATGGAAGACTCTATA
+
BB??B??BCED@D;<;:<ACCECCCCA@
@5HFN3:00045:00155
ACGAGTGCGTTCCCCATGTCGTAGGTACTC
+
A@>BBBBBBC@CCC:D===49998589999
@5HFN3:00045:00158
TGATACGTCTCCTTCCTTAGTTACTTCA
+
CBBBABB@===;@;??B?AA@>;;;;>?
@5HFN3:00045:00168
TACTGAGCTACACACACAGAAAGATTGGT
+
BBBBBBBBBB@@ABCCCB9996;>>?A@C
@5HFN3:00045:00171
ACGAGTGCGTTCCCCATGTCGTAGGTACTC
+
BCBB9><B@@5999/9BBABCC<;88>999
@5HFN3:00045:00173
ATATCGCGAGGGTATGGAAGACTCTATA
+
BBBAABDCCBB?CCBB@B@CDBCCAA@@
@5HFN3:00045:00180
ACGCTCGACATGCCCAGGTACAGGAG
+
BBABBBCCC;><A@<?B<@9999699
@5HFN3:00045:00187
TACTGAGCTACACACACAGAAAGATTGGT
+
AAAAAAAAAABABBBCCBA@@<@?A?C?B
@5HFN3:00045:00188
TGATACGTCTCCTTCCTTAGTTACTTCA
+
?@BBBBBBBBB@B@CBD@AAB@A?@@BA
@5HFN3:00045:00190
AGCACTGTAGCTGTCACTAGTTACTTGT
+
<=BBCCCDBBBBBBBBDECAA<===<@A
@5HFN3:00045:00191
TCTCTATGCGCTCCACATGTCTAAGGT
+
>@<9;94?@9<;9<@AA@>@;99@A<@
@5HFN3:00045:00193
AGCACTGTAGCTGTCACTAGTTACGTTGT
+
44444;A?>;984499944//,////,//
@5HFN3:00045:00196
ATCAGACACGGACACAGCAGAACACAC
+
BAABBBABBB@BBBBCCCCBB?ABB?@
@5HFN3:00046:00156
TAGTATCAGCCTCGCCATGACGAAGGTATTCC
+
BBB9;=AA@>?>>9959AAABCEBDACDC@CA
@5HFN3:00046:00157
TGATACGTCTCCTTCCTTAGTTACTTCA
+
CCBBBCCCBCC?CCCAC@BEB@CCDBDD
@5HFN3:00046:00158
TCTCTATGCGCTCCACATGTCTAAGGT
+
>>@BAAACCCA@?@DECBBBABB@B?A
@5HFN3:00046:00161
ATCAGACACGGACACAGCAGAACACAC
+
>@@@:;;BBC@CBBBABBBBB>BCBBB
@5HFN3:00046:00165
ATATCGCGAGGGTATGGAAGACTCTATA
+
BBBBAA@??@@>AEDC@@?BCBBBBBBB
@5HFN3:00046:00173
TCTCTATGCGCTCCACATGTCTAAGGT
+
BBCD@AACCCCBE@DDCBBB?===@=@
@5HFN3:00046:00178
TGATACGTCTCCTTCCTTAGTTACTTCA
+
BBCBBBBA>@@6959:;839478>?<@A
@5HFN3:00046:00182
TAGTATCAGCCTCGCCATGACGAAGGTATTCC
+
DDCBBCDBBB?AB;;8<@ABBAA@BACCCAC?
@5HFN3:00046:00184
ATCAGACACGGACACAGCAGAACACAC
+
B@>?ACDBB@<@BBCCAAABB@BBBC@
@5HFN3:00046:00190
TCTCTATGCGCTCCACATGTCTAAGGT
+
CBBB@AACBBCCB@CDDBBBBCC@C@F
@5HFN3:00046:00195
ACGAGTGCGTTCCCCATGTCGTAGGTACTC
+
BBBBBBDB@;2444,9@@@@BB@@;>9999
@5HFN3:00047:00163
TGATACGTCTCCTTCCTTAGTTACTTCA
+
CCCCBBBBBBB@D?B@EAABB@BBB?AA
@5HFN3:00047:00164
TAGTATCAGCCTCGCCATGACGAAGGTATTCC
+
AABBBBBBBB?BB@@>@CC?BA@=A?B;<=<A
@5HFN3:00047:00165
TGATACGTCTCCTTCCTTAGTTACTTCA
+
BBBBABBA>@=<?<@<???@?=@@A>AB
@5HFN3:00047:00176
ATCAGACACGGACACAGCAGAACACAC
+
@BBBAEABBBACCBBBBA>AA@BBBAA
@5HFN3:00047:00177
ACGCTCGACATGCCCAGGTACAGGAG
+
BBABBAABCDEBBB>;;59@B998<A
@5HFN3:00047:00182
AGCACTGTAGCTGTCACTAGTTACTTGT
+
;;CDCDDCCCBB@@@BCCDCA?BBH@BB
@5HFN3:00047:00186
CGTGTCTCTAGGCACAGGATTTTGTGT
+
////667C94424=99959999/4444
@5HFN3:00047:00187
TGATACGTCTCCTTCCTTAGATACTTCA
+
BBB@BBCCBAB@B?CDFBCCBBBAB@BC
@5HFN3:00047:00189
ATCAGACACGGACAAAGCAGAACACAC
+
???@;;;;A@<?<<<19>@@?;99999
@5HFN3:00048:00156
TCTCTATGCGCTCCACATGTCTAAGGT
+
BBAABDCAAA:<<@CBAB@A<>=BD@A
@5HFN3:00048:00162
AGCACTGTAGCTGTCACTAGTACTTG
+
<9BB===?999====8;8;11///,4
@5HFN3:00048:00169
TCTCTATGCGCTCCACATGTCTAAGGT
+
>>CCBAAAGDDCC@A?=@<<<AB=B?A
@5HFN3:00048:00174
ACGAGTGCGTTCCCCATGTCGTAGGTACTC
+
@B899@<;9B?BBC9AAA@A@AA@=89<99
@5HFN3:00048:00177
ATATCGCGGGAGTGTGAAGACTCTATA
+
BBA=::444-///////,/8;BB>BCA
@5HFN3:00048:00178
AGCACTGTAGCTGTCACTAGTTACTTGT
+
AABCCCDCCCCBBBBBBBBBC@AAA?@B
@5HFN3:00048:00182
ACGAGTGCGTTCCCCATGTCGTAGGTACTC
+
@CBBBBB>?;5994,9>>>ABB@@=?;<<A
@5HFN3:00048:00183
TAGTATCAGCCTCGCCATGACGAAGGTATTCC
+
BACABBBBCB@@?;99<CCCCCB@DACAA>@@
@5HFN3:00048:00184
TACTGAGCTACACACACAGAAAGATTGGT
+
=CCCCCD9;<BBBBCCCEBCB<>=>4848
@5HFN3:00048:00187
ACGCTCGACATGCCCAGGTACAGGAG
+
BBABBABBCBBBBB:;;8;AABDECB
@5HFN3:00048:00194
ATCAGTCACGGACACAGCAGAACACAC
+
@@@@BBCCBCDBBBCC<;<CC?BBEBB
@5HFN3:00048:00198
CGTGTCTCTAGGCACAGGATTTTGTGTAG
+
BBBBBBCCDBB@BB@@A?ACCC:CBDBAA
@5HFN3:00049:00150
ATATCGCGAGGGTATGGAAGACTCTATA
+
BBBBBBBCCCCBC<<>ACCDCCCECAAB
@5HFN3:00049:00151
AGCACTGTAGCTGTCACTAGTTACTTGT
+
@ABCCCCABBCBBCBBBCDBB@BBB@BB
@5HFN3:00049:00155
TACTGAGCTACACACACAGAAAGATTGGT
+
BABDCCCBBBBBDCCCAA;;979AA>B@B
@5HFN3:00049:00167
ATCAGACACGGACACAGCAGAACACAC
+
BBBBBBBB@A?@BBBBBBBBB@BDBBB
@5HFN3:00049:00173
TCTCTATGCGCTCCACATGTCTAAGGT
+
AABCBAAAACDCEACB:;;B9<<;=8<
@5HFN3:00049:00176
TACTGAGCTACACACACAGAAAGATTGGT
+
@@AECBB;;99@999@994=@<=?==@78
@5HFN3:00049:00190
ACGCTCGACATGCCCAGGTACAGGAG
+
BBBBAABCC=<<CC@<<;<BCBB?AC
@5HFN3:00049:00192
TAGTATCAGCCTCGCCATGACGAAGGTATTCC
+
BBBABAC@@@<>>987;ABBCA@@DACCD@C@
@5HFN3:00049:00194
ACGAGTGCGTTCCCCATGTCGTAGGTACTC
+
AA?AABCBB@2444,9@==@@@@@=@;<<@
@5HFN3:00004:00200
TACTGAGCTACACACACAGAAAGATTGG
+
888>@AB@@@;;9@@AA<<9@:>99596
@5HFN3:00004:00203
ATATCGCGAGGGTATGGAAGACT
+
=@@AA99999919F992924944
@5HFN3:00004:00205
CGTGTCTCTAGGCACAGGATTT
+
<BA@AC;::44691111,///+
@5HFN3:00004:00206
TACTGAGCTACACACACAGAAAAGATTGGT
+
E@ACCC:;;@CBBBBBBA=99928==;><?
@5HFN3:00004:00210
ACGAGTGCGTTCCCCATGTC
+
BB>?BBB;;;2444-99998
@5HFN3:00005:00202
ATCAGACACGGACACAGCAGAACACAC
+
BBBBBBBABA@BBCC@@@?==<;8;@A
@5HFN3:00005:00208
TACTGAGCTACACACACAGA
+
984999BCBBBBBB>;4444
@5HFN3:00005:00210
TCTCTATGCGCTCCACA
+
AABCCDCBBBBAB?;@9
@5HFN3:00006:00202
ACGAGTGCGTTCCCCATGTCGTAGGTACTC
+
??9:/1//66,///*499998489689998
@5HFN3:00006:00203
TCTCTATGCGCTCCACATGTCTAAGGT
+
BCBB@AACBBDBC@CCB?==???5969
@5HFN3:00006:00205
AGCACTGTAGCTGTCACTAGTTACTTGT
+
>>>A<;<BAAAAB@;;;@@AA@B@@599
@5HFN3:00006:00206
AGCACTGTAGCTGTCACT
+
4488444999>?<49ABA
@5HFN3:00006:00207
TCTTATGCGCTCCACATGTCTA
+
>@>2/////87878;48111/,
@5HFN3:00006:00209
TGATACGTCTCCTTCCTT
+
@@BAAACC>;;2459692
@5HFN3:00006:00212
CGTGTCTCTAGGC
+
BBBBCCD:::=;>
@5HFN3:00006:00219
CGTGTCTCTAGG
+
BBBCDCCCCAA8
@5HFN3:00007:00201
ATATCGCGAGGGTATGGAAGACTCTATA
+
BBBBBBBBDBF>BBBB@B@BBBBBA@96
@5HFN3:00007:00202
ACGCTCGACATGCCCAGTACAGGAG
+
;@@BB9;9B49111-1111/44244
@5HFN3:00007:00204
AGCACTGTAGCTGTCACTAGTTACTTGT
+
;@ABB@AABBBCAA@B@=AAA=@BA=@@
@5HFN3:00007:00207
TGATACGCTCTC
+
44467//,,//8
@5HFN3:00007:00208
TAGTATCAGCCTCGCCATGACGA
+
CBB9999@998;A@@@@9;9999
@5HFN3:00007:00209
TACTGAGCTACACACACA
+
BBABDCC??>?@@9<<<2
@5HFN3:00007:00211
ACGAGTGCGTTCCCCATGTCG
+
BBA@ABBBBA6449/999994
@5HFN3:00008:00205
ATCAGACACGGACACAGCAGAACACA
+
>>9;;@A;;;?AA;<<BBCBCACFBB
@5HFN3:00008:00213
TGATACGTCTCCTTCCTT
+
CCBBBBDC:9:?><?<A?
@5HFN3:00008:00219
TAGTATCAGCCTC
+
@BBAABBBAA=@>
@5HFN3:00009:00201
TCTCTTGCGCTCCACATGTCTAAGGT
+
<;<11-///989;999A999??<>>@
@5HFN3:00009:00205
TCTCTATGCGCTCCACATGTCTAAGGT
+
449@9<<><<CGA@CBBBBBBCDBC?A
@5HFN3:00009:00208
TACTGAGCTACACACACAGAAAGATGT
+
BBBBBCDBAABBBCCCF?>665:,,-,
@5HFN3:00009:00210
ACGAGTGCGTTCCCCATGTCG
+
?=<@@@?>>>5999/999999
@5HFN3:00009:00215
ACGAGTGCGTTCCCCATGTC
+
ABBBBBBCBA6944,99999
@5HFN3:00010:00200
ATCAGACACGGACACAGCAGAACACAC
+
BB@BBBCBAB=@@CBB@@@9959@@@@
@5HFN3:00010:00201
ACGAGTGCGTTCCCCATGTCGTAGGTACTC
+
=@@@@BA@?>5999-9:@91/666,0///6
@5HFN3:00010:00214
AGCACTGTAGCTGTCAAT
+
99BAAABB>>A9989@;>
@5HFN3:00010:00217
TAGTATCAGCCTC
+
BBABBCCCBC>@@
@5HFN3:00011:00203
ACGAGTGCGTTCCCCATGTCGTAGGTACTC
+
BA>?=>899959>>4>AAA<<<AA>?<<<A
@5HFN3:00011:00205
TCTCTATGCGCTCCACATGTCTAAGGT
+
ABCCAAABBBB?B@CBCBABBAACD8;
@5HFN3:00011:00207
ACGCTCGACATGCCCAGGTACAGGAG
+
BBABBBBBBBBCCC?999;@?99599
@5HFN3:00011:00209
AGCACTGTAGCTGTCACTAGTTACTTGT
+
ABCCDBCCBBCBBBBBBCDCCABBB89;
@5HFN3:00011:00211
ACGAGTGCGTTCCCCATGTC
+
66>994484429;;299/,,
@5HFN3:00011:00213
TCTCTATGCGCTCCACA
+
BCCCB@BBBBA?A@BD=
@5HFN3:00011:00215
TCTCTATGCGCTCCACA
+
ACCF::<CCABA>;9@9
@5HFN3:00012:00201
ACGAGTGCGTTCCCCATGTCGTAGGTACTC
+
BBAA>@@@@@=ACE:DCAA@AA9;8;@@BC
@5HFN3:00012:00204
TAGAAACAGCCTCGCCATGACGAAAGGTATTCCC
+
99899-4;;@:899969@994444-42444244-
@5HFN3:00012:00208
ACGAGTGCGTTCCCCATGTCGTAGGTACTC
+
9;C@@@@;;<?AHE:DDEB<<<9958999>
@5HFN3:00012:00216
ATATCGCGGGGG
+
;C@@:;444444
@5HFN3:00012:00219
ATCAGACACGGAC
+
9>@@99;BA?599
@5HFN3:00012:00220
TAGTATCAGCCTC
+
@C<;<DCB:AC>9
@5HFN3:00013:00203
ACGCTCGACTGCCCAGGTACAGGAACTG
+
@A?AAACFCC:998;C@CCCCB@B@BAB
@5HFN3:00013:00205
TACTGAGCTACACACACAGAAAGATTGGT
+
@9;;4498444=ABBBE@?=C:91/,/,.
@5HFN3:00013:00207
TCTCTATGCGCTCCACATGTCTAAGGT
+
CCBCBB<<<<AAA=AACC<<;CD@B@C
@5HFN3:00013:00212
ATATCGCGAGGGTATGGAAGACTCTATA
+
>AA?>@@BBCC?DDCC@CADBBBCC:;;
@5HFN3:00013:00220
ACGAGTGCGTTC
+
BBABBBBBBD@A
@5HFN3:00014:00200
TGATACGTCTCCTTCCTTAGTTACTTCA
+
BBBBBBDCBBB@CAF@BABCC=@ADCCD
@5HFN3:00014:00202
TGATACGTCTCCTTCCTTAGTTACTTCAG
+
BEBBCBBBABA@C@A?AACCC@BA@=@@@
@5HFN3:00014:00204
CGTGTCTCTAGGCACAGGATTTTGTGTA
+
BBBBABABCBB>BD>>?>9999/9BB;;
@5HFN3:00014:00211
ATATCGCGAGGGTATGGAAGACTCTATA
+
@??BBBB?BBC@DCBB@C@CHCBCB8;:
@5HFN3:00014:00213
ATCAGACACGGACACAGCAGAACTC
+
AB>AABBBBB@BD@?;;;A@>;>99
@5HFN3:00014:00215
ACGAGTGCGTTCCCCATG
+
CC8;<CCDCH@CCB7A99
@5HFN3:00015:00202
ATATCGCGAGGGTATGGAAGACTCTATAG
+
BBBC@A?CBBC?BBA?=A599444..,,,
@5HFN3:00015:00204
ATCAGACACGGACACAGCAGAACACAC
+
@@8<<CBBBF?BBCC<==DBBBBEDDB
@5HFN3:00015:00214
ACGCTCGACATGCCCAGGTACAGGAG
+
BBB???BCCBB>==:===@@ABB@99
@5HFN3:00015:00215
ACGCTCGACATGCCCA
+
@BBBBBBCCCBCBB>9
@5HFN3:00016:00204
TGATACGTCTCCTTCCTTAGTTACTTCA
+
BBAABBBB@@@@B@B@FBCAA?BCFDCE
@5HFN3:00016:00212
ATCAGACACGGACACAGCAGAACACAC
+
BBAABBABBB>BBCB@@?CCC@@@?BB
@5HFN3:00016:00213
ATCAGACACGGACACAGCAGAACACAC
+
BB>@?BB9;;DCCDCBBBCCD?BBCBC
@5HFN3:00016:00214
ATCAGACACGGACACAGCAGAACACAC
+
BBBBBBBB@@=>CB;<<AC@@=@BBBB
@5HFN3:00016:00215
ATATCGCGAGGGTATGGAAGACTCTATA
+
BB@@@BBBBBB?CDBB@C@BABBCC:;;
@5HFN3:00017:00200
TCTCTATGCGCTCCACATGTCTAAGGT
+
DDDECBBBBCCCB@;11/7//442484
@5HFN3:00017:00201
TAGTATCAGCCTCGCCATGACGAAGGTATTCC
+
CBBBACCAAACBBAA?ABAAB<<;>DCCCCBA
@5HFN3:00017:00203
TCTCTATGCGCTCCACATGTCTAAGGT
+
CCCCCCCBBBCDC@CBGBC<<=C=AA>
@5HFN3:00017:00205
TGATACGTCTCCTTCCTTAGTTACTTCA
+
BBBBBBB@@@A@A@C@B=<BB@BAA>AD
@5HFN3:00017:00206
CGTGTCTCTATTTGTGTAGAGGC
+
BBBC@DACCAAB?ABCCCC@ABA
@5HFN3:00017:00208
TGATACGTCTCCTTCCTTAGTTACTTCAGT
+
BBBBBAA>>AB@B@C@CABBC@BB@54444
@5HFN3:00017:00210
TACTGAGCTACACACACAGAAAGATTGGT
+
99=CCCBA@@CCCCCCBC@@@<;;<@BAC
@5HFN3:00017:00213
TGATACGTCTCCTTCCTTAGTTACTTCA
+
?BBBB@@CDBB897;>B?ABBABBB@BB
@5HFN3:00017:00218
ATCAGACACGGACACAG
+
BBBBBBBBBB?BDBB::
@5HFN3:00017:00219
TCTCTATGCACTC
+
99>999B?99444
@5HFN3:00017:00221
CGTGTCTCTAGGCACAGA
+
@BABBCCD::;5999<<<
@5HFN3:00018:00205
ATATCGCGAGGGTATGGAAGACTCTATA
+
CA@@@CBBCCC@CCDC@C@CCCCDBA@C
@5HFN3:00018:00213
TACTGAGCTACACACACAGAAAGATTGGT
+
@AAHDBA@@@AAAACBA>994-9>>>B@B
@5HFN3:00018:00217
TGATACGTCTCCTTCCTTAGTTACTTCA
+
BBBBBBB@@AC@C@C?A?@CC@EBC@@?
@5HFN3:00018:00221
ATATCGCGAGGGTATGG
+
CABBBBBB@BC?DA??@
@5HFN3:00019:00202
ACGCTCGACATGCCCAGGTACAGGAGA
+
A?>?@BBCDBB===59==@BBDN@C><
@5HFN3:00019:00209
TACTGAGCTACACACACAGAAAGATTGGT
+
BBBBBBCCBBBCCCCCECBCC@@@@;<:;
@5HFN3:00019:00215
TACTGAGCTACACACACAGAAAGATTGGT
+
BBBBDBC@@ACCCDCCCCCCC>B@?6;8:
@5HFN3:00019:00216
CGTGTCTCTAGGCACAGGATTTTATGTAG
+
BB@AADFDDCC@B?>>>;<;;;+116668
@5HFN3:00019:00217
TAGTATCCGCCATGACGAAGGTATTCC
+
BABBCCFABDDBBB??FB@C@CCC?C@
@5HFN3:00019:00220
TGATACGTCTCCTTCCTT
+
9AAAABCBBAB@BBC?A=
@5HFN3:00019:00222
TGATACGTCTCCTTCCT
+
>@9994496//,/,/56
@5HFN3:00019:00224
CGTGTCTCTAGGCACAGGA
+
BCDCA@ABBCCBB9;;A=@
@5HFN3:00020:00205
AGCACTGTAGCTGTCACTAGTTACTTGT
+
<<DGCCCCBBBBBBBBBBCDC?B??=AC
@5HFN3:00020:00209
ACGAGTGCGTTCCCCATGTCGTAGGTACTC
+
BAABCCC@@>2444,9@@9<<@@=6:;9AA
@5HFN3:00020:00210
TAGTATCAGCCTCGCCATGACGAAGGTATTCC
+
CBBBBCCBAB?>>;96;ABAACB>D>AAC?A>
@5HFN3:00020:00214
ACGAGTGCGTTCCCCATGTCGTAGGTACTC
+
AA;==AABBA@BBC9CCBBBDBA?>A;;;@
@5HFN3:00020:00215
ACGCTCGACATGCCCAGGTCAGGAG
+
ABBBBBBBBABBCH>:97;A>@=@B
@5HFN3:00020:00217
TGATACGTCTCCTTCCTTAGTTACTTCA
+
@BBBBAABBBB=@>AAFCCCDABAA@;;
@5HFN3:00020:00218
ATATCGCGAGGGTATGGAAGACTCTATA
+
BA@@@BBBCED@EBAA@CCC@?@CCCC@
@5HFN3:00020:00219
TACTGAGCTACACACACAGAAAGATTGGT
+
??@BCDCBAABBCDDDCBBBC?CBB==<=
@5HFN3:00020:00223
TACTGAGCTACACACACAG
+
>4;999@9;<AABDB<<<9
@5HFN3:00020:00225
TAGTATCAGCCTC
+
BBBBC@@AAAFBB
@5HFN3:00021:00208
TGATACGTCTCCTTCCTTAGTTACTTCA
+
FECBBBCCDBB?BAC@D@CCC@DCGCCC
@5HFN3:00021:00211
TAGTATCAGCCTCGCCATGACGAAGGTATTCC
+
BBCBBCDBBB@BB998<?@@@<;59D@@A@B=
@5HFN3:00021:00217
ATCAGACACGGACACAGCAGAACACAC
+
C@?@@@>::;,11/6694444:44/66
@5HFN3:00021:00221
TACTGAGCTACACACACAGAAAGATTGGT
+
AABBBBBBB?B@BBCCB@9996;=?@B@C
@5HFN3:00021:00223
TGATACGTCTCCTTCCTT
+
BBBBBBBBBBC>@>@@CA
@5HFN3:00021:00226
ATCAGACACGGACACAG
+
BBBBBBCBBB@BCCCDC
@5HFN3:00022:00200
TGATACGTCTCCTTCCTTAGTTACTTCA
+
B@A@CGDBBBC@C@C@B??996844244
@5HFN3:00022:00201
AGCACAGTAGCTGTCACTAGTTACTTGT
+
<>CCCCDC?A@BCBBEBBBDECCCCACC
@5HFN3:00022:00202
TGATACGTCTCCTTCCTTAGTTACTTCA
+
@AACBBACC9::<BC>B?@;8499999:
@5HFN3:00022:00205
AGCACTGTAGCTGTCACTAGTTACTTGT
+
==GDBABCBBCCCCBBCCCDA?ABB@DD
@5HFN3:00022:00209
ATAACGCGAGGGTATGGAAGACTCTATA
+
AAB@BBBBBBB?CBCE@D69<@>@887@
@5HFN3:00022:00213
ATCAGACACGGACACAGCAGAACACAC
+
BA>@@>>@9;5;@AABAB?@@=@BA>?
@5HFN3:00022:00214
CGTGTCTCTAGGCACAGGATTTTGTGTA
+
BBBBAACCCBB@BBB==<9444,4?=<<
@5HFN3:00022:00218
CGTGTCTCTAGGCACAGGATTTTGTGTAG
+
@AAAA@@@@CB@CBBA=94444,4?=>>>
@5HFN3:00022:00220
TGATACGTCTCCTGCCTTAGTTACTTCA
+
BBBABBCAA??=ABB@CABBA?@>>;>>
@5HFN3:00022:00224
TCTCTATGCGCTCCACA
+
B@AAACCCCCCBB>?A9
@5HFN3:00023:00202
ACGAGTGCGTTCCCCATGTCGTAGGTACTC
+
BB<>ABCA892444,9AB@BCBBB?A@@AC
@5HFN3:00023:00207
AGCACTGTAGCTGTCACTAGTTACTTGT
+
<9BB>?DDCCCCDCB;;;:11-///,44
@5HFN3:00023:00210
TACTGAGCTACACACACAGAAAGATTGGT
+
C?@@CBCBAABBBCAAAC@BA<@CB>B?B
@5HFN3:00023:00216
TAGTATCAGCCTCGCCATGACGAAGGTATTCC
+
@>AAA;;;@B544499>@@ACBB>DBAAB@AA
@5HFN3:00023:00218
ATATCGCGAGGGTATGGAAGAATAGAGG
+
BABBBBBBDFDACCCB@C@BC@FCBBB?
@5HFN3:00023:00220
ACGAGTGCGTTCCCCATGTCGTAGGTACTC
+
??>BBBC?@98??>4>>@@AABAB?BA@@@
@5HFN3:00023:00223
TACTGAGCTACACACACAG
+
BBBBCCCB@@AABBBBBFC
@5HFN3:00023:00225
ATCAGACACGGACACAG
+
BBABBBBBBB@BBBBA@
@5HFN3:00023:00227
TCTCTATGCGCTCCACA
+
BBCBCDBBB@AAB@DEA
@5HFN3:00023:00231
CGTGTCTCTAGGC
+
BABBBBCDDCC<>
@5HFN3:00024:00203
TACTGAGCTACACACACAGAAAAGATTTGGT
+
A@BCCCH?@=899999494444,44//+/5/
@5HFN3:00024:00205
TCTCTATGCGCTCCACATGTCTAAGGTA
+
AA@@@C@BEBCAA?A:<<B<<::64::9
@5HFN3:00024:00207
CGTGTCTCTAGGCACAGGATTTTGTGTAG
+
BB@AAAAADAA=A@@?B<9999/9AA999
@5HFN3:00024:00208
AGCACTGTAGCTGTCACTAGTTACTTGT
+
<@CCCCBCCCBBCDCDBABBA?A@@=AA
@5HFN3:00024:00209
TAGTATCAGCCTCGCCATGACGAAGGTATTCC
+
CCCBBCCBCCE@>996;@@>>995<=@@A?BA
@5HFN3:00024:00213
CGTGTCTCTAGGCACATGGATTTTGTGTAG
+
9>ABABBAAAA@BAB;;;=@AAA6A@A499
@5HFN3:00024:00216
TAGTATCAGCCTCGCCATGACGAAGGTATTCC
+
BBCBCBBBCC?BBBB>BBB@@<<:<?BBEFEC
@5HFN3:00024:00222
ACGCTCGACATGCCCAGGTACAGGAG
+
BBBBBAABBCBCCC>??>@BCCE@AA
@5HFN3:00024:00223
TGATACGTCTCCTTCCTTAGTTACTTCA
+
BB@@BBCBBBB@B@B@CBAAA?CBC@EC
@5HFN3:00024:00234
TAGTATCAGCCTC
+
BABBBBBBBC@BB
@5HFN3:00025:00201
ATATCGCGAGGGTATGGAAGACTCTATA
+
BA@@@BBCCCC@CCBC=@=@?>9988.4
@5HFN3:00025:00214
TCTCTATGCGCTCCACATGTCTAAGGT
+
BBCCBCCBBCCAA?ACDDD@@ABADBB
@5HFN3:00025:00216
ACGCTCGACATGCCCAGGTACAGGAG
+
CBBBB9;;EDBCCCBBB@BBDIEBBB
@5HFN3:00025:00222
ATCAGACACGGACACAGCAGAACACAC
+
BB@ABBBB??=@CBC<==ECCACDCCC
@5HFN3:00025:00224
ACGCTCGACATGCCCAGGTACAGGAG
+
CBACBBBBBCCCCLAABBCGCFLI?@
@5HFN3:00025:00234
TAGTATCAGCCTC
+
BBBDBBEBBB@CC
@5HFN3:00026:00213
ACGAGTGCGTTCCCCATGTCGTAGGTACTC
+
CBABDCC9;;=@>=6B<<<CC;;:6899@@
@5HFN3:00026:00219
ACGCTCGACATGCCCAGGTACAGGAG
+
BBBBBBBBBBCCGH@AA@ACHDDA==
@5HFN3:00026:00224
TGATACGTCTCCTTCCTTAGTTACTTCA
+
BA@@BBCCCBA?A@CBE@B>><ABCCBB
@5HFN3:00026:00229
ATAACGCGAGGGTATGGAAGACTCTATA
+
97><9944444-444;2424488:377@
@5HFN3:00026:00230
TCTCTATGCGCTCCACA
+
BBBBBDCBBCCBC@BD:
@5HFN3:00027:00210
ACGAGTGCGTTCCCCATGTCGTAGGTACTC
+
BBBBBBB=>:5999-9>>?@ABBB@DCCBC
@5HFN3:00027:00217
TACTGAGCTACACACACAGAAAGATTGGT
+
A?@@ABBBBACBECCCCBBBB<>;;6969
@5HFN3:00027:00221
TAGTATCAGCCTCGCCATGACGAAAGTATTCC
+
@<;<BCCCCC??@997;<11////+//6656:
@5HFN3:00027:00222
CGTGTCTCTAGGCACATGGATTTGTGTAG
+
B;;111<144424444442444-44444@
@5HFN3:00027:00236
TAGTATCAGCCTC
+
BBBBBBCBBD?BB
@5HFN3:00027:00241
TACTGAGTACACAC
+
AABBCEBCBBBFAA
@5HFN3:00028:00205
ATCAGACACGGACACAGCAGAACACAC
+
BB>??BBBBB?AA@A@9999959?>>=
@5HFN3:00028:00230
TCTCTATGCGCTCCACATGTCTAAGGT
+
AABBBBBBBBDBB@ABB;<<AEB@D=A
@5HFN3:00028:00233
CGTGTCTCTAGGCACAGGA
+
BBAABBDCCBB@CB?9984
@5HFN3:00029:00201
CGTGTCTCTAGGCACAGGATTTTGTGTAG
+
AAAABBDDBBB?BBBCB@@???6ACCCCC
@5HFN3:00029:00202
ATATCGCGAGGGTATGGAAGACTCTATA
+
BA?@@BCCBCB>BCCC9<9;@>?@>>77
@5HFN3:00029:00217
TGATACGTCTCCTTCCTTAGTTACTTCA
+
BBCBBBBA??B@B@A@CBDCA?B@A=AC
@5HFN3:00029:00218
TCTCTATGCGCTCCACATGTCTAAGGT
+
AAAHDCCCCBCBB@CCECC<<<B=B?B
@5HFN3:00029:00224
TGATACGTCTCCTTCCTTAGTTACTTCA
+
C;=<CCBCBBC@DAC@C@ACB@BBC@CC
@5HFN3:00029:00234
TACTGAGCTACACACACAG
+
CBBBBAABBBBBBA@@A=@
@5HFN3:00029:00235
TCTCTATGCGCTCCACATGTCTAAGGT
+
BBBDDCCCCCDBC?BB=@@@@??<?59
@5HFN3:00030:00202
ATATCGCGAGGGTATGGAAAACTCTATAGAGG
+
BBA@=>7;111,11<<,111*/4444484337
@5HFN3:00030:00206
TACTGAGCTACACACACAGAAAAGATTGGT
+
CCBBCCCDBCA@BB@@A@9999,44478@B
@5HFN3:00030:00209
ATCAGACACGGACACAGCAGAACACAC
+
<;@FABCCCC@@@@>>99444244444
@5HFN3:00030:00217
AGCACTGTAGCTGTCACTAGTTACTTGT
+
<<CCCBBCBBBCBBB@@@@A>=@BA@BB
@5HFN3:00030:00221
ATATCGCGAGGGTATGGAAGACTCTATA
+
BA?@@BBCCED@CCCC@C@BBAAA@@@B
@5HFN3:00030:00232
ATATCACGAGGGTATGGAAGACTCTATA
+
?BBBBBABBCIBBBBB=A=A@@AB;;<B
@5HFN3:00030:00234
TCTCTATGCGCTCCACATGTCTAAGGT
+
B@C@BCCBBBAAB@CDAA@>4995959
@5HFN3:00030:00235
CGTGTCTCTAGGCACAGGATTTTGTGTAG
+
BB???BDCCCG>A@A;959@@@4AA>@@B
@5HFN3:00031:00214
ATCAGACACGACACAGCAGAACACAC
+
BB<>?BBBBB?=@>??>>==89>>==
@5HFN3:00031:00217
CGTGTCTCTAGGCACAGGATTTTGTGTAGA
+
BBBCCCDBCCB@@?@AB8<<AA7BBBCCCC
@5HFN3:00031:00223
CGTGTCTCTAGGCACAGGATTTTGTGTAG
+
BBCCEFDEC@@=999@@;??>>4??@999
@5HFN3:00031:00225
TCTCTATGCGCTCCACATGTCTAAGGT
+
BCCAAACCCDCBB?BAAACCCDC@CE=
@5HFN3:00031:00234
ATCAGACACGGACACAGACAGACACAC
+
BAABAB@CCCDCCB;9111111/60,,
@5HFN3:00031:00237
TCTCTATGCGCTCCACATGTCTAAGGT
+
BAAABEDECCCBCACBC;<9@995929
@5HFN3:00032:00201
TACTGAGCTACACACACAGAAAGATTGGT
+
BABBBBCCBBBB??@@@@99918842499
@5HFN3:00032:00206
AGCACTGTAGCTGTCACTAGTTACTTGT
+
=>GGCCCCB@@FCCCBAA@9959>>;>A
@5HFN3:00032:00220
TACTGAGCTACACACACAGAAAAGATTGGT
+
B?@@ABCBBA>=@=?9999999,48878<7
@5HFN3:00032:00226
ATCAGACACGGACACAGCAGAACACAC
+
;;;@@BABBB>BAAA@94444244448
@5HFN3:00032:00232
ATATAGCGAGGGTATGGAAGACTCTATA
+
;9444449;;B?CCCB?C@DDBBBCCCB
@5HFN3:00032:00235
TCTCTATGCGCTCCACATGTCTAAGGT
+
BBBBAAAABBBBC?BBBBBCAGDBD>@
@5HFN3:00032:00242
TGATACGTCTCCTTCCTTAGTTACTTCA
+
BBB@@@BBBBB?B?B?@;899;>>><99
@5HFN3:00033:00201
TGATACGTCTCCTTCCTTAGTTACTTCA
+
B@CCCCCBBAA@BBC@CACB@<A<<8<D
@5HFN3:00033:00203
CGTGTCTCTAGGCACAGGATTTTGTGTAG
+
CCBBBCDCAAA@CCCBB<9999/9F@@@A
@5HFN3:00033:00216
ATCAGACACGGACACAGCAGAACACAC
+
@??BBCBBBD=AB<<994444249444
@5HFN3:00033:00224
ATCAGACACGGACACAGCAGAACACAC
+
AA8;<BBCHC?BBBBB@AA@@=ACCBB
@5HFN3:00033:00225
ATATCGCGAGGGTATGGAAGACTCTATA
+
BA?@@BBBBBCAHCCE=@=@AAAB?@<C
@5HFN3:00033:00227
ACGAGTGCGTTCCCCATGTCGTAGGTACTC
+
BB<>ABDB?=;=992?AABCCBDB@C@@@B
@5HFN3:00033:00231
TCTCTATGCGCTCCACATGTCTAAGGT
+
BBCCBCCHCBBBB=?ACBBABDD@DAD
@5HFN3:00033:00232
CGTGTCTCTAGGCACAGGATTTTGTGTA
+
BBC:::CCDCC@CGCBB>BB??6?A?;<
@5HFN3:00033:00233
TAGTATCAGCCTCGCCATGACGAAGGTATTC
+
=ABBBBCCBB>@@AA>A?9999959?@@AAC
@5HFN3:00034:00208
CGTGTCTCTAGGCACAGGATTTTGTGTAG
+
AABBBCDCAAA>=@=>B=9999/9AA>@A
@5HFN3:00034:00211
CGTGTCTCTAGGCACAGGATTTTGTGTAG
+
BBBBBCCCCCCCCB?:@=9999/9??>@A
@5HFN3:00034:00216
TGTGTCTCTAGGCACAGGATTTTGTGTAG
+
CCBBCBCCBBB@BB@ABCHGKD:IGDBBA
@5HFN3:00034:00234
TACTGAGCTACACACACAGAAAGATTGGT
+
CBCCDD@AAB;;<A994>48404449?@B
@5HFN3:00034:00238
TAGTATCAGCCTCGCCATGACGAAGGTATTCC
+
=?A<<<<:?C?AACC:<;A@@@@;=D@@@?B@
@5HFN3:00035:00244
ACGCTCGACATGCCCAGGTACAGGAG
+
ABBBBBBBCDFCBB>??=?BBBEA@@
@5HFN3:00036:00200
TAGTATCAGCCTCGCCATGACGAAGGTATTCC
+
BBBBDCCCCA>998459>>9949248999242
@5HFN3:00036:00205
ATATCGCGAGGGTATGGAAGACTCTATA
+
A@@@@BBCCCC@CEBC?A=@9999333;
@5HFN3:00036:00209
ATCAGACACGGACACAGCAGAACACAC
+
BA>@ACBCBB<>@>@@9999959>>>=
@5HFN3:00036:00230
CGTGTCTCTAGGCACAGGATTTTGTGTAG
+
BBCCEDEBEAD@BBCCDBBBBA9BCCCCC
@5HFN3:00036:00234
ATATCGCGAGGGTATGGAAGACTCTATA
+
BB?B@@@@BCCACCCC?D?CCCBEBBAC
@5HFN3:00036:00240
ATATCGCGAGGGTATGGAAGACTCTATA
+
BBBBBCBCDCC>DCBD@C?;;;AA;;;@
@5HFN3:00037:00211
CGTGTCTCTAGGCACAGGATTTTGATGTAG
+
BBBCCDDCCCC@BBBDECBB@@/999@::=
@5HFN3:00037:00215
ACGAGTGCGTTCCCCATGTCGTAGGTACTC
+
BB>?BBCA==2999/9?A9944482344:4
@5HFN3:00037:00218
TAGTATCAGCCTCGCCATGACGAAGGTATTCC
+
BABDCECDCC@BB??;@?@9999549999898
@5HFN3:00037:00220
TACTGAGCTACACACACAGAAAAGATTGGT
+
BBBBBCDDBBA==A>??>9999-8442424
@5HFN3:00037:00223
TGATACGTCTCCTTCCTTAGTTACTTCA
+
AAAAAABBBBB@C@B@CCBBBACCC@CE
@5HFN3:00037:00233
TACTGAGCTACACACACAGAAAGATTGGT
+
CBBBBFDDCBBB?@@@@@99919>><ABC
@5HFN3:00037:00234
TAGTATCAGCCTCGCCATGACGAAGGTATTCC
+
BBDBBBBBBA<==9859?@@@<;8<BCCDED@
@5HFN3:00037:00235
TGATACGTCTCCTTCCTTAGTTACTTCAG
+
CCCCBBBCBBB@B@B@CBBBC?BCC@CB@
@5HFN3:00037:00248
ACGAGTGCGTTCCCCATGTCGTAGGTACTC
+
BBB???BBCC?BBA7?===8999968999>
@5HFN3:00038:00206
TGATACGTCTCCTTCCTTAGTTACTTCA
+
CCCCCCBCCBCAC@C@CABBA>A<;79?
@5HFN3:00038:00230
ACGCTCGACATGCCCAGGTACAGGAG
+
BBBBBBBBB;;49909><BBCIEBBB
@5HFN3:00038:00235
TGATACGTCTCCTTCCTTACTTCAGTGC
+
CCCCBBCBBBB@B@@?BE@AC@CCBBBE
@5HFN3:00038:00237
TCTCTATGCGCTCCACATGTCTAAGGT
+
BCCC@AACDCCAA?BABBC@AAC@C@B
@5HFN3:00039:00217
TCTCTATGCGCTCCACATGTCTAAGGT
+
BBCBBBBBBBBBA?BBCBCCDDDADBD
@5HFN3:00039:00221
AGCACTGTAGCTGTCACTAGTTACTTGT
+
@@CCCCBBABBBBCCBAAB99699969A
@5HFN3:00039:00231
TACTGAGCTACACACACAGAAAGATTGGT
+
C@AAAABBBBBBBBBB@@99919>>;>?B
@5HFN3:00039:00238
TGATACGTCTCCTTCCTTAGTTACTTCA
+
BDDBCCC@?AA>B=@=A>@@@5<9969B
@5HFN3:00039:00243
TCTTTATGCGCTCCACATGTCTAAGGT
+
B<<=:9BBCCA@AACDEBBCCEGAC@D
@5HFN3:00039:00248
TCTCTATGCGCTCCACATGTCTAAGGTA
+
BDCC<==AA@@?@599@944@1/,/7//
@5HFN3:00040:00213
TGATACGTCTCCTTCCTTAGTTACATTCA
+
>@@CCCCAAAD@C?D?E6896,////,/7
@5HFN3:00040:00214
TGATACGTCTCCTTCCTTAGTTACTTCA
+
AA<?=CCCE@@=@?A<B??996899899
@5HFN3:00040:00222
TGATACGTCTCCTTCCTTAGTTACTTCA
+
BA@ACBC@?@B@CBC@DCC??=@@@=AD
@5HFN3:00040:00231
TGATACGTCTCCTTCCTTAGTTACTTCA
+
AAABBCCBBBC?B@B895899594424:
@5HFN3:00040:00235
ATCAGACACGGACACAGCAGAACACAC
+
BB@@@CACBC=>@>99999//,/6///
@5HFN3:00040:00239
ATCAGACACGGACACAGCAGAACACAC
+
C:<<AA@@BB?@@9999944424:888
@5HFN3:00041:00215
TCTCTATGCGCTCCACATGCTAAGGT
+
CCCBBBCECDCCB@A@@@<<;A<::A
@5HFN3:00041:00225
AGCACTGTAGCTGTCACTAGTTACTTGT
+
<>GDCCGDCBBBCBCBB>B;;7<AA>BC
@5HFN3:00041:00242
TGATACGTCTCCTTCCTTAGTTACTTCA
+
@BACCBDBBBB@CBCAD?@AFACCC@AA
@5HFN3:00041:00246
TGATACGTCTCCTTCCTTAGTTACTTCA
+
BBCBBBB?@AA@AAC@CABCB?BBBBCC
@5HFN3:00042:00242
ATATCGCGAGGGTATGGAAGACTCTATA
+
BB99;CCCDCC@CCBE=@=@BBBB@@@B
@5HFN3:00043:00202
TACTGAGCTACACACACAGAAAAGATTGGT
+
BAAABBCBCCCCBCB@@@9999,4442424
@5HFN3:00043:00223
TGATACGTCTCCTTCCTTAGTTACTTCA
+
CBBBCBDCBCC@B=@=A>@99694424@
@5HFN3:00043:00233
ATCAGACACGGACACAGCAGAACACAC
+
BA>?@DCBCB@BDCDBBBB@@=@CCCC
@5HFN3:00043:00241
TAGTATCAGCCTCGCCATGACGAAGGTATTCC
+
ACCCCCDCCB<==9859<<<<11-/56665=8
@5HFN3:00043:00243
TACTGAGCTACACACACAGAAAGATTGGT
+
BBBBBBAAABBBBBDCBB9<919>>>C@C
@5HFN3:00043:00247
TACTGAGCTACACACACAGAAAGATTGGT
+
CBBBCCCCCBBABBBA@D99919849B@B
@5HFN3:00043:00248
TAGTATCAGCCTCGCCATGACGAAGGTATTCC
+
BBCBCCEAABBBBBA?ACCCCCB@CAC::9;@
@5HFN3:00044:00200
TGATACGTCTCCTTCCTTAGTTACTTCA
+
BBBBBCDBB??=A?C@DCCB@=@>><>?
@5HFN3:00044:00211
ATCAGACACGGACACAGCAGAACACAC
+
=@@A@CCCCC=?@=>>99944244444
@5HFN3:00044:00223
CGTGTCTCTAGGCACAGGATTTTTGTGTAG
+
CCBBCCCDA=><99999244444+444444
@5HFN3:00044:00233
TACTGAGCTACACACACATGAAAGATTGGT
+
BBBBBBCCCCGBB<;111///85/19<=??
@5HFN3:00044:00237
ACGCTCGACATGCCCAGGTACAGGAG
+
CBBBBBCBA?@99909?<?>=??;==
@5HFN3:00044:00240
TACTGAGCTACACACACAGAAAGATTGGT
+
BBAABBCBBBBBBBC=9=98809>><C@C
@5HFN3:00044:00241
TACTGAGCTACACACACAGAAAGATTGGT
+
CBBBCBCDBBAAACCBBB99919>><A@B
@5HFN3:00044:00245
TCTCTATGCGCTCCACATGTCTAAGGT
+
AABCCCCA@@CBB?BCDCBBBEF@DBC
@5HFN3:00044:00248
TGATAGTCTCCTTCCTTAGTTACTTCA
+
BBBBBB@>AB@B@B@C@CBB?CCC@BB
@5HFN3:00044:00249
ATATCGCGAGGGTATGGAAGACTCTATA
+
BABBBEBCCCCADCCC>A>A@9947377
@5HFN3:00045:00212
AGCACTGTAGCTGTCACTAGTTACTTGT
+
AACCHDCC?AACCBBA>@@99699958:
@5HFN3:00045:00231
TCTCTATGCGCTCCACATGTCTAAGGT
+
<<CADACCBCCBB=?@B>@99442494
@5HFN3:00045:00234
AGCACTGTAGCTGTCACTAGTTACTTGT
+
<<CCB?BCBBBBCCCBBA@@>598=899
@5HFN3:00045:00241
TCTCTATGCGCTCCACATGTCTAAGGT
+
BBCCBBCCBBCBC@CCCBCBBDCBCCC
@5HFN3:00045:00246
ATCAGACACGGACACAGCAGAACACAC
+
CC>@?BBBCC=?ADCCBBBCC?BBBBB
@5HFN3:00045:00249
TGATACGTCTCCTTCCTTAGTTACTTCA
+
DBBBBHCCB@A?AAF@C?BBB@BBB@BC
@5HFN3:00046:00201
TACTGAGCTACACACACAGAAAGATTGG
+
CBCCCCCBBCCB9;9>?>998044424:
@5HFN3:00046:00208
TGATACGTCTCCTTCCTTAGTTACTTCA
+
BABBBBDCD@?=A@C@CACCC?CBB?BD
@5HFN3:00046:00215
TACTGAGCTACACACACAGAAAGATTGGT
+
A@@@AABBBBBDDBA@@@99918447878
@5HFN3:00046:00228
TAGTATCAGCCTCGCCATGACGAAGGTTTTCC
+
BBFCCEDBAB=?=9;5;?@>?9969<>>>6@<
@5HFN3:00047:00228
TCTCTATGCGCTCCACATGTCTAAGGT
+
<<BBBBBBCBB@@;=999>99442424
@5HFN3:00047:00230
TCTCTATGCGCTCCACATGTCTAAGGT
+
BBCECCCCCDDBC@CBCBB@@AA=A>A
@5HFN3:00047:00231
ACGAGTGCGTTCCCCATGTCGTAGGTACTC
+
BB<>BBA;442999-9@C>@ABCB>;<<CC
@5HFN3:00048:00220
ATCAGACACGGACACAGCAGAACACAC
+
BA@ABCCCCD?BBA;999944244448
@5HFN3:00048:00222
TACTGAGCTACACACACAGAAAGATTGGT
+
BBBBCCBBBBBBBBC???99909>>;@?A
@5HFN3:00048:00237
ATCAGACACGGACACAGCAGAACTC
+
AA?ABBBBBB>A@A@@11111,/66
@5HFN3:00049:00213
TGATACGTCTCCTTCCTTAGTTACTTCAGT
+
BBBAABCBB?@>A@CACBBCC@CBB@BCBB
@5HFN3:00049:00214
TACTGAGCTACACACACAGAAAGATTGGT
+
BBBBBBB@AAA@@A?999444-444999;
@5HFN3:00049:00249
TACTGAGCTACACACACAGAAAGATTGGT
+
CBBBBBCBAABDBB@>>@99919>><>=@
@5HFN3:00039:00305
TAGTTTTTTTTTTT
+
811111111/////
@5HFN3:00040:00312
TACTTTTTTTTT
+
?@@ACCCCBBBB
@5HFN3:00041:00316
TCTCTTTTTTTT
+
;/111>88;;;;
@5HFN3:00042:00304
CGTTTTTTTTTTTTTTTGTTTTTTTTTTTTTTTTTCCCCCCCCCCCCCCCCCCTTT
+
9;;ICCCBBBBBCCBB"==AAAA>BBBDDDBBCD"DBB??::::::::::::"444
@5HFN3:00043:00314
CGTTTTTTTTTTTTGTTTTTTTTTTTTTTTTTTTTCCCCCC
+
;;ABAAAAAACBC"44444444449999999999"444444
@5HFN3:00044:00310
ACCCCCCGCCCCCCCCCCCCCCCCCCCCCTTTTTTT
+
@ACB@@,8///11111111111111111"1111111
@5HFN3:00015:00598
TACTGAGCTACACACACAGAAAGATTGGT
+
@?ABA@CDA<<<@?@>>944>6494787;
@5HFN3:00015:00599
ACGAGTGCGTTCCCCATGTCGTAGGTACTC
+
AA?@BB@;442999-9@@ABCCCDBB@AAD
@5HFN3:00016:00592
ATCAGACACGGACACAGCAGAACAGCAC
+
4734>9>>94249444:44445444444
@5HFN3:00016:00598
ACGAGTGCGTTCCCCATGTCGTAGGTACTC
+
BBB?AB@;892999/9@BACCBCG@C@AAB
@5HFN3:00016:00599
TACTGAGCTACACACACAGAAAGATTGGT
+
@@AA@@BC<;<@B;9<C@?AA<@A@=@=@
@5HFN3:00018:00590
AGCACTGTAGCTGTCACTAGTTACTTGT
+
9@@@=BCDCCBBABDCCCCAA=@;;8<C
@5HFN3:00018:00595
ACGCTCGACATGCCCATACAGGAGTAC
+
98344444:994//+/88/,*)****,
@5HFN3:00018:00597
TGATACGTCTCCTTCCTTAGTTACTTCA
+
CCCBBBCBBAA?BADBD@CCB;:<C@CD
@5HFN3:00019:00586
CGTGTCTCTAGGCACAGGATTTTGTGTAG
+
>A@><<9BC9969444984444,44444=
@5HFN3:00019:00592
TCTCTATGCGCTCCACATGTCTAAGGT
+
BCCCBBBBABBBB@BDDBCCBBB?A?B
@5HFN3:00019:00597
TACTGAGCTACAAACACAGAAAAAATTGGTGC
+
B?AADCB@;:444-9@ABCDEDDD,=8<AGAA
@5HFN3:00019:00599
ATATCGCGAGGGTATGGAAGACTCTATA
+
BBBB@@ABCED@DBBB?C@CBBBBBABB
@5HFN3:00020:00586
TCTTATGCGCTCCACATGTCTAAGGTAC
+
BBB@B@@AAA?A@BABBBBBEC@C@F@@
@5HFN3:00020:00599
ATCAGACACGGACACAGCAGAACACAC
+
BB@@@BBBBB@BBCCCAAACB@CCCBC
@5HFN3:00021:00594
TACTGAGCTACACACACAGAAAGATTGGT
+
@A@@BCBCBBAAACCCCCCBCABBD?A=@
@5HFN3:00021:00598
TACTGAGCTACACACACAGAAAGATTGGT
+
@?AACCCDBBBBABBBBBBBB=BCC@C@C
@5HFN3:00022:00592
ATATCGCGAGGGTATGGAAGACTCTATA
+
BABBBBBCABB@BCBB8::<BDBBBB@;
@5HFN3:00022:00599
TACTGAGCTACGACACACAGAAGATTGGT
+
999444;84444444//////,//86:74
@5HFN3:00023:00590
AGCACTGTAGCTGTCACTAGTACTTGT
+
<<@@=BCC?AACCCCCCCCBCBBC@BB
@5HFN3:00023:00597
TAGTATCAGCCTCGCCATGACGAAGGTATTCC
+
CABACCCCCB@>=@@=@ACBCCC@CADDDDA?
@5HFN3:00024:00595
TACTGAGCTACACACACAGAAAGATTGGT
+
BA?=BBBB@@BBBBCBA@9996;@@@C@C
@5HFN3:00025:00588
ATCAGACACGGACACAGCAGAACACAC
+
BA>??C?@998;CCBBCCHA@>@DBAB
@5HFN3:00025:00593
ATCAGACACGGACACAGCAGAACACAC
+
B>@@CCBBBB@CBCAAABDCCABAA@@
@5HFN3:00025:00595
ACGCTCGACATGCCCAGGTACAGGA
+
BAA@BBCCCAAAAA=@B@BBBEC@D
@5HFN3:00025:00596
CGTGTCTCTAGGCACAGGATTTGTGTAG
+
9999<99<C<<:9@@9959991999444
@5HFN3:00025:00597
TGATACGTCTCCTTCCTTAGTTACTTCA
+
BCBCBBDCBAAAA@D@C?<??@@@@@BC
@5HFN3:00025:00599
ATCAGACACGGACACAGCAGAACACAC
+
BA9:;GCDB??BDCCBAAA996;C@@@
@5HFN3:00026:00589
TCTCTATGCGCTCCACATGTCTAAGGT
+
4444AECBCBDBCAC=:9??ADBBDDE
@5HFN3:00026:00592
TCTCCTATGCGCTCCACATGTCTAAGGT
+
@ABB:>>BAAAB@@=>??>999@@=>=@
@5HFN3:00026:00594
ATCAGACACGGACACAGCAGAACACAC
+
BA>?@B<A;98;BBBBCBB<;8;C@@@
@5HFN3:00026:00595
TAGTATCAGCCTCGCCATGACGAAGGTATTCC
+
<<<<BBAA@B>@;;<;@@BBCBC@CAACCDC@
@5HFN3:00026:00596
TACTGAGCTACACACACAGAAAGATTGGT
+
BB?BBCCBBABBBCCCB>944-9==;@?B
@5HFN3:00027:00584
ACGAGTGCGTTCCCCATGTCGTAGGTACTC
+
BBABBA@@?@5999/4@@99>=4423==@@
@5HFN3:00027:00585
ACGCTCGACATGCCCAGGTACAGGAG
+
BBBBBBBBCCBBAA?AA@@BBCC@CC
@5HFN3:00027:00586
TGATACGTCTCCTTCCTTAGTTACTTCA
+
BADCDDCAAAECA=A@D?@BBDGCC?BB
@5HFN3:00027:00587
ACGAGTGCGTTCCCCATGTCGTAGGTACTC
+
BB>@@CCCCC<BCD:C:;<BBBBC@A;<<@
@5HFN3:00027:00590
AGCACTGTAGCTGTCACTAGTTACTTGT
+
==CCCC@DBBDBBCBB@BB@@=@@@=@C
@5HFN3:00027:00594
CGTGTCTCTAGGCACAGGATTTTGTGTAG
+
BBBBBCCCCBB@BBCA@:4444,9@@ACB
@5HFN3:00027:00598
CTCTATGCGCCACGATGTCTAGACTG
+
////7??@995994494,,,,,,,,8
@5HFN3:00028:00591
ACGAGTGCGTTCCCCATGTCGTAGGTACTC
+
BB@AABC@992449-9@@ABBBBB>A<<;B
@5HFN3:00028:00594
TCTCTATGCGCTCCACATGTCTAAGGT
+
BBCCCCCDCCCBB@CCBB@B===;@7;
@5HFN3:00028:00596
ATATCGCGAGGGTATGGAAGACTTCTATA
+
4844448949904449249:444247333
@5HFN3:00028:00598
ACGAGTGCGTTCCCCATGTCGTAGGTACTC
+
@>?@@@>>@@5999/4::>BCCCC@BAAB@
@5HFN3:00029:00577
ATATCGCGAAGGTATGGAAGACTCTATA
+
BB:;9A<99595999924:::9?=;;>7
@5HFN3:00029:00581
TCTCTATGCGCTTCACATGTCTAAGGT
+
BBB@AAB@<>//,//8;;4999969=@
@5HFN3:00029:00583
TCTCTATGCGCTCCACATGTCTAAGGT
+
A;99BBAAACEFCBCAAAA@?@A7<7;
@5HFN3:00029:00585
ATCAGACACGGACACAGCAGAACACAC
+
A>@?A@>>99598949:::=A>@>>@?
@5HFN3:00029:00591
ATATCGCGAGGGTATGGAAGACTCTATA
+
@>BBCBBBAAA>AABA@CACCCCCB>@@
@5HFN3:00029:00592
TACTGAGCTACACACACAGAAAGATTGGT
+
CBBAAAAAAABBBBDB?@994-9>>;@=@
@5HFN3:00029:00595
TGATACGTCTCCTTCCTTAGTTACTTCA
+
BCCCBBD@?@B@CACBB@CBB>AAB@CC
@5HFN3:00030:00575
TCTCTATGCGCTCCACATGTCTAAGGT
+
4444449999@99249:4444942424
@5HFN3:00030:00580
TGATACGTCTCCTTCCTTAGTTACTTCA
+
BBBBBBC99;@=A>B?EACCB@AB@>BC
@5HFN3:00030:00584
CGTGTCTCTAGGCACAGGATTTTGTGTAG
+
CCBCCCBCCCCABCCCC@CCCC9DCBAAB
@5HFN3:00030:00588
CGTGTCTCTAGGCACAGGATTTTGTGTAG
+
CDBCBCDCCCB?BBBBB?BDFD9AA@BAB
@5HFN3:00030:00589
TAGTATCAGCCTCGCCATGACGAAGGTATTCC
+
A@AACB?;22+-,,0069;AA<;9=BAAACCC
@5HFN3:00030:00590
TCTCTATGCGCTCCACATGTCTAAGGT
+
AABE@AABBBCBC@CCCCBD@DACC@C
@5HFN3:00030:00593
CGTGTCTCTAGGCACAGGATTTTGTGTAG
+
BCBCBBDBCEB>==9==;9999/999;;;
@5HFN3:00030:00595
ATATCGCGAGGGTATGGAAGACTCTATA
+
@@BB>@9A94:6<A@@BCACCBBBBBAB
@5HFN3:00030:00597
TCTCTATGCGCTCCACATGTCTAAGGT
+
>>B@AACDDBAAC@ECA@@@@@D8;8<
@5HFN3:00031:00576
TACTGAGCTACACACACAGAAAGATTGGT
+
;<AAACCCDDDEC@@<999@@1<<BDC@C
@5HFN3:00031:00578
ATATCGCGAGGGTATGGAAGACTCTATA
+
BC9<;@>>999-4:442:@==??ABB?@
@5HFN3:00031:00579
ACGCTCGACATGCCCAGGTACAGGAG
+
@<;9>>>9944444-44248@?A?AC
@5HFN3:00031:00582
ATCAGACACGGACACAGCAGAACACAC
+
A@ACCCCBCCABCCCCCCCCBACBBAB
@5HFN3:00031:00584
TCTCTATGCGCTCCACATGTCTAAGGT
+
BBABBCCDCBBBC@BDCBBBBDD@D@B
@5HFN3:00031:00587
TCTCTATGCGCTCCACATGTCTAAGGT
+
BBCDBDCCBBCBE@CCCBCBCBDED@C
@5HFN3:00031:00588
ATATCGCGAGGGTATGGAAGACTCTATA
+
BBBBBA@>9::8<AAB@B?BDCCCCBCB
@5HFN3:00031:00591
TCTCTATGCGCTCCACATGTCTAAGGT
+
@ABCCCCBBB@@??BB:;<@>>?<><?
@5HFN3:00031:00592
ACGAGTGCGTTCCCCATGTCGTAGGTACTC
+
BB?AAB@:==2999-9999GHHCL@C;=<B
@5HFN3:00031:00594
ATCAGACACGGACACAGCGAAGACACTACA
+
@889443444844444944/,/////////
@5HFN3:00031:00595
CGTGTCTCTAGGCACAGGATTTTGTGTAG
+
>AABCDEIBBEACD@@=;9999/9A>>99
@5HFN3:00031:00596
TAGTATCAGCCTCGCCATGACGAAGGTATTCC
+
B?BCCCC::>ACC@A>@BBCDBB?B@DCCBC@
@5HFN3:00031:00597
TACTGAGCTACACACACAGAAAGATTGGT
+
BBDAAACC@AABABAB999>>:>@@>A=@
@5HFN3:00031:00598
AGCACTGTAGCTGTCACTAGTTACTTGT
+
<=CEDCBCBBBB@@ABBBBBC@C@?=?B
@5HFN3:00031:00599
TACTGAGCTACACACACAGAAAGATTGGT
+
?BB;<<CC@@@AC9999999@199B=A=@
@5HFN3:00032:00576
TCTCTATGCGCTCCACATGTCTAAGGT
+
BBCCFCBBBBBBC@CCCBCBBBB@B?B
@5HFN3:00032:00579
TGATACGTCTCCTTCCTTAGTTACTTGTGC
+
AABBCBCCBBC?B?BCDB???@BBB@ABBB
@5HFN3:00032:00581
TACTGAGCTACACAACAGAAGAATGAGCT
+
;;<;49C<;;<;BB@B<11,,,2,-,***
@5HFN3:00032:00582
AGCACTGTAGCTCGTCACTAGTTACTTGTG
+
9=>=A<91<@11//88:@@AB@544854;;
@5HFN3:00032:00583
TACTGAGCTACACACACAGAAAGATTGGT
+
B9<<@@9>9999999999>>>:=9959;7
@5HFN3:00032:00584
ACGCTCGACATGCCAGGTACAGGAG
+
4434484444444244244444944
@5HFN3:00032:00594
ATCAGACACGGACACAGCAGAACACAC
+
A;;9>>899928C@@<<=99@;99;>=
@5HFN3:00032:00596
TAGTATCAGCCTCGCCATGACGAAGGTATTCC
+
BBBBCBCDCD@BB??=@BBBCDC@DACBC?BA
@5HFN3:00032:00597
TCTCTATGCGCTCCGACATGTCTAAGGT
+
4449BBBB;:111,////449;:B7969
@5HFN3:00032:00598
ACGCTCGACATGCCCAGGTACAGGAG
+
BB??BBBCCCC???<>@>@BCBB?BC
@5HFN3:00032:00599
TGATACGTCTCCTTCCTTAGTTACTTCA
+
=ACBBBB????=A@B@BB@A@?BBBACC
@5HFN3:00033:00572
TCTCTATGCGCTCCACATGTCTAAGGT
+
444444?B@@AAA?ADBBAAADDACBC
@5HFN3:00033:00573
TCTCTATGCGCTCCACATGTCTAAGGTA
+
@;449>9<<BBAB@A<<94444/,/,//
@5HFN3:00033:00575
AGCACTGTAGCTGTCACTAGTTACTTGT
+
<<CCCCCDBBBBBBDCBEC??=ABA?BB
@5HFN3:00033:00576
TCTCTATGCGCTCCACATGTCTAAGGT
+
BCBDCCCBBCC?A@CCCBBB?AACD@B
@5HFN3:00033:00578
TCTCTATGCGCTCCACATGTCTAAGGT
+
BBBC@AAAABBCH@EBBBCCCCC@C@C
@5HFN3:00033:00579
TCTCTGTGCGCTCCACATGTCTAAGGT
+
B;;;111;;BABD@CEA?@A?@@?B7;
@5HFN3:00033:00580
TAGTATCAGCCTCGCCATGACGAAGGTATTCC
+
;;;;BCCCCCA@@AB@BCCCCBA=A=>@?695
@5HFN3:00033:00581
AGCACTGTAGCTCGTCACTAGTTACTTGT
+
94444444////////,/////,44:944
@5HFN3:00033:00582
AGCACTGTAGCTGTCACTAGTTACTTGT
+
@@AABCCCCC:99BCBCDFCB?CBA?BB
@5HFN3:00033:00583
TGATACGTCTCCTTCCTTAGTTACTTCA
+
CCCCBBCBDBB?B@C@CABBB?CCIAAA
@5HFN3:00033:00585
ACGAGTGCGTTCCCCATGTCGTAGACTC
+
BB>@?B@>?>5999/9?999>>111/88
@5HFN3:00033:00586
TACTGAGCTACACACACAGAAAGATTGGT
+
BBAABCDDBAAACCEDAABBB?BDBAA?B
@5HFN3:00033:00589
TCTCTATGCGCTCCACATGTCTAAGGT
+
BCCBBBA@@@AABADBCCCBAAA?C@C
@5HFN3:00033:00591
TAGTATCAGCCTCCCCATGACGAATGGTATTCC
+
4444:9999@?9999/499>994249<?78242
@5HFN3:00033:00594
TCTCTTGCGCTCCACATGTCTAAGGT
+
BBBBBBBAA@@@@BBBBBCCCD@C>@
@5HFN3:00033:00596
CGTGTCTCTAGGCACAGGATTTTGTGTAG
+
BCBBBBCCCCB@BBBBB?BCDD9EC@>?@
@5HFN3:00033:00597
CGTGTCTCTAGGCACAGGATTTTGTGTAG
+
BBBBBBBCCCB@BABBC@CCCC9ACA==A
@5HFN3:00034:00573
CGTGTCTCTAGGCACAGGATTTGATGTAGA
+
44499944444249118:7776////666/
@5HFN3:00034:00580
TATACGTCTCTCCTATGATCTA
+
44444449444424////////
@5HFN3:00034:00583
TGATACGTCTCCTCCTA
+
9<;A8994188+-,***
@5HFN3:00034:00584
TAGTATCAGCCTCGCCATGACGAAGGTATTCC
+
CBCBBBBAAA>@B@@=AB@@@;;8<?AABFCB
@5HFN3:00034:00585
ACGCTCGACATGCCCAGGTACAGGAG
+
>>>BBABAAAEBBA?BBABBBDC>AA
@5HFN3:00034:00588
ATATCGCGAGGGTATGGAAGACTCTATA
+
BB??@BBBBBB>B<<;@D@ECHCCCAA?
@5HFN3:00034:00590
TAGTATCAGCCTCGCCATGACGATTCC
+
@@AACDCCCD@C?@@@BBCDBBBCAB?
@5HFN3:00034:00591
ACGAGTGCGTTCCCCATGTCGTAGGTACTC
+
9A@CAD9989549=49444;>:8877844=
@5HFN3:00034:00597
CGTGTCTCTAGGCACAGGATTTGTGTAG
+
4494449999424894424995994444
@5HFN3:00035:00572
TAGTATCAGCCTCGCCATGACGAAGGTATTCC
+
BBB@>ACAA@?;;;@=@ACBCCB?CABBCEC@
@5HFN3:00035:00574
CGTGTCTCTAGGCACAGGATTTGTGTAGA
+
949944:99@;29;844:?:?94444444
@5HFN3:00035:00576
CGTGTCTCTAGGCACAGGATTTTGTGTAG
+
BBBCCDCDDBC?BBCAC@@@@=4??999@
@5HFN3:00035:00577
ATCAGACACGGACACAGCAGAACACACA
+
98799434449:44444444@?=999;9
@5HFN3:00035:00578
TCTCTATGCGCTCCCACATGTCTAAGGTA
+
44444444944444-444=>?94424249
@5HFN3:00035:00579
TGATACGTCTCCTTCCTTAGTTACTTCA
+
99949::@<11,1,/,/,./42444249
@5HFN3:00035:00580
AGCACTGTAGCTGTCACTAGTTACTTGT
+
988444:A>@@AA@<<<CDBBCD9959>
@5HFN3:00035:00584
CGTGTCTCTAGGCACAGGATTTGTGTAG
+
@@AABCCAAC?=?CB@@59991444444
@5HFN3:00035:00585
TGATACGTCTCCTTCCTTAGTTACTTCA
+
99;BA>>=611,/5678B8?A?@BA@<<
@5HFN3:00035:00589
TATACGTCTCCTCCTAGTACTACA
+
44//////667:650,,*((*,,,
@5HFN3:00035:00595
ATCAGACACGGACACAGCAGAACACAC
+
>8;;@BABBB@CCCBDCDDAA?AA??C
@5HFN3:00035:00599
CGTGTCTCTAGGCACAGGATTTTGTGTAG
+
ACCHCCCBBBB?BBBBA@ACCD:AA@AAC
@5HFN3:00036:00568
TAGTATCAGCCTCGCCATGACGAAGGTATTCC
+
99::@AAA@C>A;;;;?99;=??>B?9:4242
@5HFN3:00036:00571
TGATACGTCTCCTTCCTTAGTTACTTCA
+
>BCGCCD?=@C8924898;==>AAA?CC
@5HFN3:00036:00581
TCTCTATGCGCTCCACATGTCTAAGGT
+
9444;AD<;=BABA<<9A<9999297;
@5HFN3:00036:00582
TGATACGTCTCCTCCT
+
:;;@4984911,1/,,
@5HFN3:00036:00589
ATCAGACACGGACACAGCAGAACACAC
+
>334483444244@994<948:44444
@5HFN3:00036:00591
CGTGTCTCTAGGCACAGGATTTTGTGTAG
+
<9<?@99999969999959999,444449
@5HFN3:00036:00592
ATCAGACACGGACACAGCAGAACACAC
+
9A?@=;:;BB@BCCCCCCCCB>BABBB
@5HFN3:00036:00595
ACGAGTGCGTTCCCCATGTCGTAGGTACTC
+
BBAB@AA@A?5999-9999>@@>>;>999@
@5HFN3:00036:00597
ACGAGTGCGTTCCCCATGTCGTAGGTACTC
+
99>98444442444,44449998923444:
@5HFN3:00037:00570
TGATACGTCTCCTCCTAGTACTTCA
+
:94;49991--*,,*****,,,*//
@5HFN3:00037:00575
ACGCTCGACATGCCCAGGTACAGGAG
+
9?@ABBABCDAABK@BC@DBCDEEDC
@5HFN3:00037:00580
TGATACGTCTCCTTCCTTAGTTACTTCA
+
BCDCBBC???@=A@CEDBBA?@BBB@B@
@5HFN3:00037:00584
ATATCGCGAGGGTATGGAAGACTCTATAG
+
9>?>>;99@@@>AAD?=?:<>11/64776
@5HFN3:00037:00585
TCTCTATGCGCTCCACATGTCTAAGGT
+
@AABCCCCBBCBCBCCA>@@=??<?<>
@5HFN3:00037:00590
TCTCTATGCGCTCCACATGTCTAAGGT
+
9@;9;===9<;;@=@BCC??=??5959
@5HFN3:00037:00594
ACGAGTGCGTTCCCCATGTCGTAGGTACTC
+
@A??AA<;9@6999/9999@@@>B>A=<<B
@5HFN3:00038:00571
ATATCGCGAGGGTATGGAAGACTCTATA
+
ACCCCBBC@@?<@@@@>B?CDCDCA?AB
@5HFN3:00038:00575
ACGAGTGCGTTCCCCATGTCGTAGGTACTC
+
@BABBBBBBB@CDHAC<<<<ABAB=@B@@@
@5HFN3:00038:00577
CGTGTCTCTAGG
+
4444444////,
@5HFN3:00038:00578
CGTGTCTCTAGGCACAGGATTTGTGTAG
+
444444444442////85///+//4444
@5HFN3:00038:00579
TAGTATCAGCCTCGCCATGACGAAGGTATTCC
+
44=@BBBACC@B;;;=A;;;B@A;A2444242
@5HFN3:00038:00582
CGTGTCTCTAGGCACAGGATTTTGTGTAG
+
@@BBBCCABAC@B@>>@>9999/9?999B
@5HFN3:00038:00584
TGATACGTCTCCTCCTAGTTACT
+
844>>4444442442/.//,///
@5HFN3:00038:00589
TGATACGTCTCCTTCCTTAGTTACTTCA
+
@ABBCCC@??B898;:95<A><A@@=@A
@5HFN3:00038:00591
TGATACGTCTCCTTCCTTAGTTACTTCA
+
ACBBBBDEBAA=@>AAFBCCB?BBB@BB
@5HFN3:00038:00593
ACGCTCGACATGCCCAGGTACAGGAG
+
@;;9@999944///+//,//699244
@5HFN3:00039:00560
ATATCGCGAGGGTATGGAAGACTCTATA
+
=CA@>9999//+////,/7786667773
@5HFN3:00039:00566
ACGCTCGACATGCCCAGGTACAGGAG
+
BBBBBBBBEBBAAA>@HABBAAC@CB
@5HFN3:00039:00568
TCTCTATGCGCTCCACATGTCTAAGGT
+
BBCBCB@@@BCBB@CCCBCCCDE@D>D
@5HFN3:00039:00574
ACGCTCGACATGCCCAGGTTACAGGAG
+
449;944::44444-442424444244
@5HFN3:00039:00577
ATCAGACACGGACACAGCAGAACACACA
+
4778=>;99@?=>A@@>9999;998497
@5HFN3:00039:00580
AGCACTGTAGCCGTCACTAGTTACTTGT
+
??9944//6//,/66;;?A;;59@@<?@
@5HFN3:00039:00584
TGATACGTCTCCC
+
4444444:/,,,*
@5HFN3:00039:00587
TCTACTGATGCTCCACATGTCTAAGGT
+
/,,,,,,,,7;;A?AEA@A@@??6969
@5HFN3:00039:00594
TGATACGTCTCCTTCCTTAGTTACTTCA
+
449@=@@B=A@29596923449444:4:
@5HFN3:00039:00595
AGCACTGTAGCTGTCACTAGTTACTTGT
+
48BBCDDDAABA@BBBBCCDC?BAA?BC
@5HFN3:00039:00596
TCTCTATGCGCTCCACATGTCTAAGGT
+
:@@ACDDCCBABCACCA??A?CC@C?B
@5HFN3:00039:00599
TACTGAGCTACACACACAGAAAGATTGGTG
+
/949@AAA@AACAA@999994-44424243
@5HFN3:00040:00571
TCTCTATGCGCTCCACATGTCTAAGGT
+
4444?@A>>@C9954444449@@=?79
@5HFN3:00040:00573
TCTCTATGCGCTCCACATGTCTAAGGT
+
4444444449:89==BA@<911/,/,/
@5HFN3:00040:00575
TGATACGTCTCCTTCCTTAGTTACTTCA
+
BCCCBBDBB@@>AACAFBCCB@BBD?BB
@5HFN3:00040:00578
TATGAGCTACACACACAGAAGATTGGT
+
48444444444494444442444249:
@5HFN3:00040:00580
TGATACGTCTCCTTCCTAGTTACTTCA
+
999B;<;A@@@,1-1,1.//,444844
@5HFN3:00040:00582
ATCAGACACGGACACAGCAGAACACAC
+
>83444.///,/88;4:444;598444
@5HFN3:00040:00584
TCTCTATGCGCTCCACATGTCTAAGGT
+
>>@@CCCBBABBB?ADB@>>=@@=?>A
@5HFN3:00040:00585
TCTCTATGCGCTCCACATGTCTAAGGT
+
444444?@A9:;=644B>99111,1,/
@5HFN3:00040:00586
CGTGTCTCTAGGCACAGGATTTTGTGTAG
+
@CBDDHDDCCC?A@89969999/9>944@
@5HFN3:00040:00588
ATCAGACACGGACACAGCAGAACACAC
+
ABBBBBA@AB@BDAA::=CCCBC???C
@5HFN3:00040:00590
TACTGAGCTACACACACAGAAAGATTGGT
+
4444444984444@9999999-444249A
@5HFN3:00040:00592
ACGCTCGACATGCCCAGGTTACAGGAG
+
443;;44///////+/8,424444244
@5HFN3:00040:00594
ACGAGTGCGTTCCCCATGTCGTAGGTACTC
+
>@AABBCAA?=@==4?999999>><>999>
@5HFN3:00040:00597
TGATACGTCTCCTCCTAGTACTT
+
444;4;;B@77+--****(,,,*
@5HFN3:00040:00599
ACGAGTGCGTTCCCCATGTCGTAGGTACTC
+
@B<@B<=<B@8999/9?>>@BB>>;B999A
@5HFN3:00041:00562
TAGTATCAGCCTCGCCATGACGAAGGTATTC
+
<BC?BBBBBB>@@@A?B===A992:89?;69
@5HFN3:00041:00566
ATCAGACACGGACACAGCAGAACACAC
+
>88998<4448=@ABCCCCDCDCA@@B
@5HFN3:00041:00568
CGTGTCTCTACGGCACAGGATTTTGTGTAGA
+
4:9994///18878>=977////*////66/
@5HFN3:00041:00572
TACTGAGCTACACACACAGAAAGATTGGT
+
>?@<<9@@9999999944444-48;2423
@5HFN3:00041:00573
AGCACTGTAGCTGTCATTAGTTACTTGT
+
/7///4449776/////599:9933134
@5HFN3:00041:00575
TCTCTATGCGCTCCACATGTCTAAGGT
+
BBDCCBBCCBA?A@DDA?>A?@@=@=@
@5HFN3:00041:00576
ATCAGACACGGACACAGCAGAACACAC
+
933444.///,,,,/////44244444
@5HFN3:00041:00577
ACGCTCGACATGCCCAGGTACAGGAG
+
BBBBBBBCCEBCEDACB?BBCDC@BB
@5HFN3:00041:00578
ATCAGACACGGACACAGCAGAACACAC
+
BAABCBABBBEBDBBAAACCDBA?A@C
@5HFN3:00041:00585
TGATACGTCTCCTTCCTTAGTTACTTCGTG
+
ADDDBBBE?@@@C@D?A=@BB>BBC<;<8-
@5HFN3:00041:00586
TGATACGTCTCCTTCCTTAGTTACTTCA
+
999B@:49911,/,/,,*,,,*///,44
@5HFN3:00041:00595
TAGTATCAGCCTCGCCATGACGAAGGTATTCC
+
9;;;AA@AC@=@@@@@BB;<;BB=A@@>@<><
@5HFN3:00042:00565
ATCAGACACGGACACAGCAGAACACAC
+
ABBBBBBBBB@CBCBABCCBB?ABBBB
@5HFN3:00042:00568
CGTGTCTCTAGGCACAGGATTTGTGTAG
+
BBCCCCADBCD?BB?>><99909D99<D
@5HFN3:00042:00570
TGATACGTCTCCTTCCTTAGTTACTTCA
+
BCCCCBCCBBC89;<=A@@CDDAAAACC
@5HFN3:00042:00573
ATATCGCGAGGGTATGGAAGACTCTATA
+
@C;;9>>>999-944424>==>?ABBBB
@5HFN3:00042:00574
TGATACGTCTCCTTCCTTAGTTACTTCA
+
@@@A@A@999A69292923447899249
@5HFN3:00042:00575
ATATCGCGAGGGTATGGAAGACTCTATA
+
BCBBBB=@9::8<CBC@CACCCCBBBBA
@5HFN3:00042:00579
ATCAGACACGGACACAGCAGAACACACA
+
473884749=@ACAA===IKC@A=;;=;
@5HFN3:00042:00583
TGATACGTCTCCTTCCTTAGTTACTTCA
+
4448@98<AAB>B?A?BC?@@<>>>699
@5HFN3:00042:00584
TGATACGTCTCCTTCCTTAGTTACTTCA
+
CCCBBBBC@@?=?=@@B??A@>>>?=>9
@5HFN3:00042:00587
AGCACTGTAACTGTCACTAGTTACTTGT
+
>998444492499;<BAAA==7<BA9<=
@5HFN3:00042:00591
ACGAGTGCGTTCCCCATGTCGTAGGTACTC
+
48<=BC<<<AA@>?111//67/44=;999>
@5HFN3:00042:00593
CGTGTCTCTAGGCACAGGATTTTGTGTAG
+
4=>>=<<>ABB?9999959999/999449
@5HFN3:00042:00596
TAGTATCAGCCTCGCCATGACGAAGGTATTCC
+
=AABCCCFDD?ABCC@BBA@@>@59699959?
@5HFN3:00042:00597
ATCAGACACGGACACAGCAGAACACAC
+
?7:999894954444444444844488
@5HFN3:00043:00561
TGATACGTCTCCTTCCTTAGTTACTTCA
+
BCBCBAAACCB@B@B@CABBB@BBB@BB
@5HFN3:00043:00574
TACTGAGCTACACACACAGAAAGATTGGT
+
BBCBBCCDBAABB>=@==4999;CCCD?A
@5HFN3:00043:00577
TCTCTATGCGCTCCACATGTCCTAAGT
+
44444444B944A=44////-*,,*,/
@5HFN3:00043:00579
TAGTATCAGCCTCGCCATGACGAAGGTATTCC
+
;@CBCDDAAC@CCCC@BB?>999<?6999595
@5HFN3:00043:00581
CGTGTCTCTAGGCACAGGATTTGTGTA
+
4444444444424444/,///+///,,
@5HFN3:00043:00582
TACTGAGCTACACACACAGAAAGATTGGT
+
ABCCBBCBAA?ABCB@;9444-9>><@BB
@5HFN3:00043:00584
TGATACGTCTCCTTC
+
944899991--**)*
@5HFN3:00043:00596
TAGTATCAGCCTCGCCATGACGAAGGTATTCC
+
4444>AA?@F>??@B?AB<<9AA592444248
@5HFN3:00044:00569
ACGAGTGCGTTCCCCATGTCGTAGGTACTC
+
BA@@@ABBBB?BAA7@99999999239989
@5HFN3:00044:00571
AGCACTGTAGCTGTCACTAGTTACTTGT
+
98=89@BA949>>;;;@>B<>8<A@;>@
@5HFN3:00044:00573
TCTCTATGCGCTCCACATGTCTAAGGT
+
BDECDBBBBBCBB@CCBB?@@AAEN@C
@5HFN3:00044:00577
TGATACGTCTCCTTCCTTAGTTACTTCA
+
ADCDBCC???B@EAC@CABBB?B:878/
@5HFN3:00044:00584
ATCAGACACGGACACAGCAGAACACAC
+
9834//.///,/6444446:;,1////
@5HFN3:00044:00590
TACTGAGCTACACACACAGAAAGATTGGTG
+
48@;<<CBBBCC@>>@99999199?;>;=7
@5HFN3:00044:00591
ATCAGACACGGACACAGCAGAACACACA
+
9>>@ABBBBCABBCCEBDA<;7;A>>?A
@5HFN3:00044:00592
ATATCGCGAGGGTATGGAAGACTCTATA
+
;AGCCCBBBCI?B;<<8<8<BBBC<;;B
@5HFN3:00044:00594
TGATACGTCTCCTTCCTTAGTTACTTCA
+
CBBBBBABBCD@E@C@DBCBB?DCC@BC
@5HFN3:00045:00560
AGCACTGTAGCTGTCACTAGTTACTTGT
+
AACCCB@A>AAB@@BAA@@@C@@@@@AA
@5HFN3:00045:00561
ACGCTCGACATGCCCAGGACAGGAG
+
??BBAABCCCC?=?:==;=ABA@AB
@5HFN3:00045:00564
ACGAGTGCGTTCCCATGTCGTAGGTACTC
+
=@@;;9:>>>5991499=84444;>999>
@5HFN3:00045:00569
TACTGAGCTACACACACAGAAAGATTCGG
+
9944494444444444//888+/,2*,,*
@5HFN3:00045:00572
ACGCTCGACATGCCCAGGTACAGGAG
+
BCABBBBEBAAACCC@?>?BDCD@CB
@5HFN3:00045:00581
CGTGTCTCTAGGCACAGGATTTTGTGTAG
+
@BCFCBCFFCB@BAAACACABA9:::@@C
@5HFN3:00045:00583
ACGAGTGCGTTCCCCATGTCGTAGGTACTC
+
9@ABA@AFCCACCB4@99999448234444
@5HFN3:00045:00585
ATCAAACACGGACAAAGCAGAACACACAGAC
+
>>898-948924444-44944244444A=;;
@5HFN3:00045:00587
CGTGTCTCTAGGCACAGGATTTTGTGTAG
+
49A@AAA;<<A;>>>9969999-944444
@5HFN3:00045:00588
TCTCTATGCGCTCACAATGT
+
444494441/1//,,,*/,,
@5HFN3:00045:00590
AGCACTGTAGCTGTCACTAGTTACTTGT
+
48=@CCCCCBCB9<;BBBBBBB>>A@BB
@5HFN3:00045:00593
CGTGTCTCTAGGCACAGGATTTTGTGTAG
+
;ACCCCDDDBCBB==ABABCCC:AA@CEC
@5HFN3:00045:00595
ATCAGACACGGACACAGCAGAACACAC
+
433444748424;44444444594448
@5HFN3:00045:00599
ACGAGTGCGTTCCCCATGTCGTAGGTACTC
+
BB@BBBEA>;2444,9999@CCCC@C<<<@
@5HFN3:00046:00569
CGTGTCTCTAGGCACAGGATTTGTGTAG
+
;;899449?@@<?9999=9991999;11
@5HFN3:00046:00572
ACGCTCGACATGCCCAGGTACAGGAG
+
BBBBBBBBBAAACDABA?ABBCC@@D
@5HFN3:00046:00573
AGCACTGTAGCTGTCACTAGTTACTTGT
+
<ADCDBBDBBBBCCCCBBBCC@BBB?AB
@5HFN3:00046:00574
TACTGAGCTACACACACAGAAAGATTGGT
+
ABB@A@D@@@BA@@@D=<<AD?AAC@C?A
@5HFN3:00046:00578
TGATACGTCTCCTTCCTTAGTTACTTCA
+
BBBBCBBBA@@@C@D@CACBB?BBCACD
@5HFN3:00046:00584
TCTCTATGCGCTCCACATGTCTAAGG
+
489>@AC@@@9;<<>B>999999;>5
@5HFN3:00046:00596
ATCAGACACGGACACAGCAGAACACAC
+
>?8;;AAA@A=@CB@?@C@@>=@@@A@
@5HFN3:00046:00598
ATCAGACACGGACACAGCAGAACACACA
+
433444744424:99999>=>;?@4449
@5HFN3:00046:00599
CGTGTCTCTAGGCACAGGATTTTGTGTAG
+
8>BCCCDAAAC@BAAAB@DCCC9AA<;;B
@5HFN3:00047:00556
ACGAGTGCGTTCCCCATGTCGTAGGTACTC
+
BCBABBCBB@=?==6?BBCBCCBB@BBAAA
@5HFN3:00047:00560
ATCAGACACGACACAGCAAGACACAC
+
>838940//////44//8,///////
@5HFN3:00047:00562
ATCAGACACGGACACAGCAGAACACAC
+
CEAAABBBBB?BBBCBBABA@>@???B
@5HFN3:00047:00565
CGTGTCTCTAGGCACAGGATTTTGTGTAG
+
BCBBBABCABC@BA@@@@BFCF9AABBBC
@5HFN3:00047:00568
TACTGAGCCACACACAGAAAGATTGGTGC
+
@@BCBCCB@CCBB=;:444-9>><??CCD
@5HFN3:00047:00569
AGCACTGTAGCTGTCACTAGTTACTTGT
+
89;;CCDDBBB@ABCBBBAAA@C@A>@C
@5HFN3:00047:00571
ATATCGCGAGGGTATGGAAGACTCTATAGAG
+
/6444==994;::444892444//,,,,2,.
@5HFN3:00047:00574
TCTCTATGCGCTCCACACTGTCTAAGGT
+
48444:?=BDECC@>B111<;1/42469
@5HFN3:00047:00581
CGTGTCTCTAGGCACAGGATTTTGTGTAG
+
BEBBBABBBCB@B?@@B@ACCC:BBBBDC
@5HFN3:00047:00584
TGATACGTCTCCTTCCTTAGTTACTTCA
+
BCCBBB9:<BB@BCD@CABAA?BBB@CC
@5HFN3:00047:00587
CGTGTCTCTAGGCACAGGATTTTGTGTAG
+
ACGDCBDAA@HCBCBBC@CCDC:AAABBB
@5HFN3:00047:00588
TAGTATCAGCCTCGCCATGACGAAGGTATTCC
+
@BCCBBBA@A@AA@A=@BBBB@@=?=BBCACC
@5HFN3:00047:00589
CGTGTCTCTAGGCACTGGATTTTGTGTAG
+
AHCEBBBAAAC@DB@@@@BBBC9;;;AAA
@5HFN3:00047:00591
ACGCTCGACATGCCCAGGTACAGGAG
+
ABCBBBBBCCB;9969=<BBCDFACC
@5HFN3:00047:00593
CGTGTCTCTAGGCACAGGATTTTGTGTAG
+
4BCCCBCAAAB@BBCCD?AAA?6;;;AAB
@5HFN3:00047:00596
TCTCTATGCGGCTCCACATGTCTAAGGT
+
,,,/9BDB91,///,//,,//000*/,/
@5HFN3:00047:00597
ACGAGTGCGTTCCCCATGTCGTAGT
+
4434>94499<=<<0@1/--,,//.
@5HFN3:00048:00560
ACGAGTGCGTTCCCCATGTCGTAGGTACTC
+
BBBAABCBB?>BHCAADAAACBCC>A<<<A
@5HFN3:00048:00561
TACTGAGCTACACACACAGAAAGATTGGT
+
<<;<BBBCCEBBCCCBAAACA<>:;8;=<
@5HFN3:00048:00565
TCTCTATGCGCTCCACATGTCTAAGGT
+
FCCCCDBBBBBAB@FCDB?@ACC@C@C
@5HFN3:00048:00580
ACGCTCGACATGCCAGT
+
943444494//,,*,,,
@5HFN3:00048:00583
AGCACTGTAGCTGTCACTAGTTACTTGT
+
9=ABCCDC?AACBCCBBCCBA>AAA?BA
@5HFN3:00048:00585
TAGTATCAGCCTCGCCATGACGAAGGTATTCC
+
4>9<8;1///,//7=D<==HCCCCDFDEABAA
@5HFN3:00048:00586
TACTGAGCTACCACACACATGAAAGATTGGTG
+
/4;49991///,/88:??=9444-44878243
@5HFN3:00048:00587
TACTGAGCTACACACACAGAAAGATTGGTG
+
/4489;@>999>99<<ACC>>>>2111666
@5HFN3:00048:00590
ATCAGACACGGACACAGCAGAACACAC
+
9@AACB@@@@?@@;;;@@@>>599@@9
@5HFN3:00048:00591
ATATCGCGAGGGTATGGAAGACTCTATA
+
A>@A@BBB@@@<B<<;@CBCBBBBB<<<
@5HFN3:00048:00592
CGTGTCTCTAGGCACAGGATTTTGTGTAG
+
;CCCCDCAA@C@CBCCC?CCED:=><BBB
@5HFN3:00048:00594
TACTGAGCTACACACACAGAAAGATTGGT
+
9BC@BAD?;<=CB;B@;999@>999;>7=
@5HFN3:00049:00555
TGATACGTCTCCTTCCTTAGTTACTTCA
+
?BB@@?@@CCBBA@B@B@BBB@BBB@BA
@5HFN3:00049:00560
TCTCTATGCGCTCCACATGTCTAAGGT
+
ACCBCDBBB@AAB@CCGAABDCD@CAB
@5HFN3:00049:00561
TGATACGTCTCCTTCCTTAGTTACTTCA
+
BB@@BBBCBBB?B@BACABBBAABB@CB
@5HFN3:00049:00568
TAGTATCAGCCTCGCCATGACGAAGGTATTCC
+
BBB??AGGCC?FAAA@CCBAABC@DAC<==>D
@5HFN3:00049:00571
ATCAGACACGGACACAGCAGAACACAC
+
9>89;B@AANDCCDC;;:=@@?@@@BB
@5HFN3:00049:00576
ATCAGACACGGACACAGCAGAACACAC
+
9>898>>999;>>999DE@@A=ACGBB
@5HFN3:00049:00589
ATATCGCGAGGGTATGGAAGACTCTATA
+
>??@=>9?99909@@A?BBBCCCBB@@@
@5HFN3:00049:00590
TAGTATCAGCCTCGCCATGACGAAGGTATTCC
+
8444AB;<<C@9994:@@999>>59249989;
@5HFN3:00049:00599
TGATACGTCTCCTTCCTTAGTTACTCA
+
>@CBBBDCAAB?B@A@CBABB>@@@CC
@5HFN3:00004:00601
ATCAGACACGGACACAGCAGAACACAC
+
BBBBBB?@AB?BBBCB@CB:98;B@=@
@5HFN3:00004:00602
TCTCTATGCGCTCCACATGTCTAAGGT
+
66>AAABCCBABC@CDAABCBDCBC@B
@5HFN3:00004:00603
AGCACTGTAGCTGTCACTAGTTACTTGT
+
==BCCDCBABCBBBBCCBAAB@DBB?BB
@5HFN3:00004:00608
ATATCGCGAGGGTATGGAAGACTCTAT
+
BBBA@B?BBAB>DDBB8:8<BBBC@@@
@5HFN3:00004:00609
TCTCTATGCGCTCCACATGTCTAAGGT
+
==BC;:=BFBEGH?@AACBBBEEBCBC
@5HFN3:00004:00611
ATCAGACACTGGACACAGCAGAACACTACA
+
=7344746//168/49=99:4424944499
@5HFN3:00004:00612
TGATACGTCTCCTTCCTTAGTTACTTCA
+
BBBBBBBBBBB@@@D@CBABB?BBC@CD
@5HFN3:00004:00614
TACTGAGCTACACACACAGAAAGATTGGT
+
AABBBCCBBACB@@=:@?99909>>;A@C
@5HFN3:00004:00619
TACTGAGCTACACACACAGAAAGATTGGT
+
B?@?BCA@ACCBBBCCDB<<<19@?>BAA
@5HFN3:00004:00627
TAGTATCAGCCTCGCCATGACGAAAGTATTCC
+
9;44;;94:A@>ABC;<9>>A999-49:;9A<
@5HFN3:00004:00632
TACTGAGCTACACACACAGAAAGATTGGT
+
@==?BBBBAAAAAACB;;444-9??<AAC
@5HFN3:00004:00647
TACTGAGCTACACACACAGAAAGATTGGT
+
BBBBD@ABCBCCBB<<=CCCC?CCCAD@C
@5HFN3:00004:00648
TGATACGTCTCCTTCCTTAGTTACTTCA
+
BBBCBA>=B<;9=BEEEACCB@@@@@BB
@5HFN3:00004:00649
TGATACGTCTCCTCCTTAGTTACTTCA
+
BBB@AABBB@A@AC@B@;==@@@B@BB
@5HFN3:00005:00621
ACGCTCGACATGCCCAGGTACAGGAG
+
B@@@C?@ADEC;;;7;@=@BBBGCCC
@5HFN3:00005:00623
TACTGAGCTACACACACAGAAAGATTGGT
+
CCCBCBCCCBBBCCA?@=99919?@=CDB
@5HFN3:00005:00628
ATCAGACACGGACACAGCAGAACACA
+
?ACC:88?9959849999=9=89444
@5HFN3:00005:00629
ACGCTCGACATGCCCAGGTACAGGAG
+
A?BBBBAEDCB9;;7;@>BCCDDA<<
@5HFN3:00005:00633
TGATACGTCTCCTTCCTTAGTTACTTCA
+
@@BBBBBBBBB@C@B@CBBBB@??B@BC
@5HFN3:00005:00635
ATATCGCGAGGGTATGGAAGACTCTAT
+
;BAB;;;@=>><ABBCBHCDCBB??::
@5HFN3:00005:00638
TACTGAGCTACACACACAGAAAGATTGGT
+
BB@@@@@AAAAAA@CCC@9996;BB@C@B
@5HFN3:00005:00641
TCTCTATGCGCTCCACATGTCTAAGGT
+
BBCBBBBBCCBBB@ECDBBDCCD@EAB
@5HFN3:00005:00647
CGTGTCTCTAGGCACAGGATTTGTGTAG
+
BCBCBBCCCFCBCCB99599909AA@@@
@5HFN3:00005:00649
ACGCTCGACATGCCCAGGTACAGGAG
+
@ABBBAABDBBBCB=BB@BABCCAC@
@5HFN3:00006:00605
ACGAGTGCGTTCCCCATGTCGTAGGTACTC
+
BBB?>@>>995999/44B@AB<<<>;<=CC
@5HFN3:00006:00606
ATCAGACACGGACACAGCAGAACACAC
+
AAABBB99<ECBBAAABBB@@=@CBAA
@5HFN3:00006:00609
ATCAGACACGGACACAGCAGAACACAC
+
BAABBBABCB@BBBCCCCCAA>ACCA@
@5HFN3:00006:00610
TAGTATCAGCCTCGCCATGACGAAGGTATTCC
+
GHCBBCC@@@;>?98599AAA996969?@595
@5HFN3:00006:00613
AGCACTGTAGCTGTCACTAGTTACTTGT
+
@CCCDECC?AACCCCBCCCCA>A998;C
@5HFN3:00006:00615
TGATACGTCTCCCTTCCTTAGTTACTTTA
+
B@?:94449844-4:;:;=;=A=@=AA6;
@5HFN3:00006:00622
ATATCGCGAGGGTATGGAAGACTCTATA
+
<@@@ABD?999194;;;@?@CBBBDDCB
@5HFN3:00006:00630
ACGAGTGCGTTCCCCATGTCGTAGGTACTC
+
A@?@>>>>442444,4999;;;496899>>
@5HFN3:00006:00631
TCTCTATGCGCTCCACATGTCTAAGGT
+
@BCCBBCBBBFBB@BCCDBCECCAD?A
@5HFN3:00006:00638
TCTCTATGCGCTCCACATGTCTAAGGT
+
BBDCDAAACEHCC@EDBB?A@BEEE@C
@5HFN3:00006:00639
TACTGAGCTACACACACAGAAAGATTGGT
+
B???BBBAAAAAA@CCC@944-8>><B@C
@5HFN3:00006:00645
TCTCTATGCGCTCCACATGTCTAAGGT
+
BBCECBBCEBCBB@CCCBAAABBCDDG
@5HFN3:00006:00648
TGATACGTCTCCTTCCTTAGTTACTTCA
+
BBBABBBCBBB@C@C@D@BBB?BBB@BB
@5HFN3:00007:00601
ATCAGACACGGACACAGCAGAACACAC
+
AAABBA>ABB=@@C@@>A@9959@@?9
@5HFN3:00007:00604
ACGCTCGACATGCCCAGGTACAGGAG
+
CDBACCCBAAACCC>CC@@@ADEECC
@5HFN3:00007:00605
TACTGAGCTACACACACAGAAAAGATTGGT
+
BB@AAAA@??AA>ACA;;4444/99959;>
@5HFN3:00007:00608
ACGAGTGCGTTCCCCATGTCGTAGGTACTC
+
BBB?BC>;442999/9@@@BCDCC@BBBBD
@5HFN3:00007:00614
ATATCGCGAGGGTATGGAAGACTCTATA
+
?>:;<CCCCCC@GCAA:<;<CCCCBBBC
@5HFN3:00007:00615
ACGAGTGCGTTCCCCATGTCGTAGGTACTC
+
AA?ABC@;442999-9B@ADCCED@B@A@B
@5HFN3:00007:00618
TACTGAGCTACACACACAAGAAAGATTGGT
+
CCCBCBBA@BBB@88711,///+//42423
@5HFN3:00007:00620
ATACGGACACAGCAGAACACACAGAC
+
BCBBA?BCBBBCDCAA?BDCBCBDBA
@5HFN3:00007:00625
ATCAGACACGGACACAGCAGAACACAC
+
BAABBCBBBB@BBBBCCDCBA?BBBBC
@5HFN3:00007:00626
TACTGAGCTACACACACAGAAAGATTGGT
+
AAAAAAAAAA@@@ACB@@944-9>>;@>A
@5HFN3:00007:00635
CGTGTCTCTAGGCACAGGATTTTGTGTA
+
A@BBAAAAAA@@@BA;9249992=B@<?
@5HFN3:00007:00636
ATCAGACACGGACACAGCAGAACACAC
+
B?@BBCABCDDCCCCCCDDCB?DBBBC
@5HFN3:00007:00638
ACGAGTGCGTTCCCCCATGTCGTAGGTACTC
+
BBB@BB@;8929999+94=>ACCDD@B@@@C
@5HFN3:00007:00639
TCTCTATGCGCTCCACATGTCTAAGGT
+
BDBB@?@BCCDBB@ADBBCCBBB@B@B
@5HFN3:00007:00641
TGATACGTCTCCTTCCTTAGTTACTTCA
+
AAA?BBBBBBB@B@B@C@BBA>ABE@BA
@5HFN3:00007:00644
ATCAGACACGGACACAGCAGAACACAC
+
AAABBBABCC?BCC?AADCCB?CC@>@
@5HFN3:00007:00645
ACGCTCGACATGCCCAGGTACAGGAG
+
BAAABAABCCCCCCBCC@DCCCC@AA
@5HFN3:00007:00647
CGTGTCTCTAGGCACAGGATTTTGTGTAG
+
BBBEEBCBBBA@CBB?A>BCBC9CBA@?B
@5HFN3:00007:00648
TCTCTATGCGCTCCACATGTCTAAGGT
+
AA@@@A=BBCCCD@DCDCAABBEAG?A
@5HFN3:00008:00601
ACGAGTGCGTTCCCCATGTCGTAGGTACTC
+
@ABBBBA?AB@CCD:BEFC@@@;;8;AAAB
@5HFN3:00008:00603
ATATCGCGAGGGTATGGAAGACTCTATA
+
BC???BBCCCC?CDEC?A?A@?@CCCBC
@5HFN3:00008:00604
ACGAGTGCGTTCCCCATGTCGTAGGTACTC
+
BBB@B?:>995999/4:9>AB@@A>ACCDC
@5HFN3:00008:00606
TACTGAGCTACACACACAGAAAAGATTGGT
+
;ACBBBCC;;;A9944494444,4999=?B
@5HFN3:00008:00608
TACTGAGCTACACACACAGAAAAGATTGGT
+
BABCCCCDCCCCBB;99A9999/9996959
@5HFN3:00008:00617
ACGCTCGACATGCCCAGGTACAGGAG
+
BBBBBBAA?::49909@=?@BAA=AD
@5HFN3:00008:00619
ACGCTCGACATGCCCAGGTACAGGAG
+
BB?AAAABBCEABB=BC?AACA@>AC
@5HFN3:00008:00624
TCTCTATGCGCTCCACATGTCTAAGGT
+
@?BB<;=<<BBAA?C=<9@>?995499
@5HFN3:00008:00626
ACGAGTGCGTTCCCCCATGTCGTAGGTACTC
+
BBBBBB@;8929999+9>>>ACCCC@CBBBB
@5HFN3:00008:00629
TACTGAGCTACACACACAGAAAAATGGTGTTG
+
C;<<CCCFCBBBBBB@@@99999-9951..,,
@5HFN3:00008:00630
ATATCGCGAGGGTATGGAAGACTCTATA
+
ABBBBBCCCCC>CCBB@E@CBBABBBBB
@5HFN3:00008:00632
TCTCTATGCGCTCCACATGTCTAAGGT
+
BBDCBBBBCCECC@CCAA?BBCD@D:<
@5HFN3:00008:00634
ACGAGTGCGTTCCCCCATGTCGTAGGTACTC
+
BBAABB>C8429999+49=>ABBCCAC<<<B
@5HFN3:00008:00636
ACGCTCGACATGCCCAGGTACAGGAG
+
AAACCCBCCCC;;;7;@>BBCCDEBB
@5HFN3:00008:00639
CGTGTCTCTAGGCACAGGATTTTGTGTAG
+
BBCBA@@@CCC@BBBBC@CDCC:DCA@@@
@5HFN3:00008:00641
ATCAGACACGGACACAGCAGAACACAC
+
BBB@@ABBBB@BBBAABECBB?ABBBB
@5HFN3:00008:00645
TAGTATCAGCCTCGCCATGACGAAGGTATTCC
+
BBCEBBCCCC@?B998<CCABBB?C?ACCBC@
@5HFN3:00008:00646
TCTCTATGCGCTCCACATGTCTAAGGT
+
9<944:99>=9>@5499@99166,/,/
@5HFN3:00009:00600
ATCAGACACGGACACAGCAGAACACAC
+
BBBB99:@@@=ABBBA>?>9959@>>9
@5HFN3:00009:00602
TAATCAGCCTCGCCATGACGAAGGTATTCC
+
BB@BBBB?=999;8;@AACAACDDCCDCD?
@5HFN3:00009:00607
CGTGTCTCTAGGCACAGGATTTTGTGTA
+
CBA>BBCDAABABBBBC@CCCC8A@@BB
@5HFN3:00009:00609
TCTCTATGCGCTCCACATGTCTAAGGT
+
@@AB@C@@B999959444;9999699?
@5HFN3:00009:00610
TCTCTATGCGCTCCACATGTCTAAGGT
+
AABBCCCAAACBC@CCCCAAAAA@CBD
@5HFN3:00009:00613
TCTCTATGCGCTCCACATG
+
BCCDAABCCDDBC@BCC9;
@5HFN3:00009:00618
TACTGAGCTACACACACAGAAAGATTGGT
+
B?@@BBBBBBBBBBCCCC???<?A?>BA>
@5HFN3:00009:00619
TGATACGTCTCCTTCCTTAGTTACTTCA
+
CBBBC@@ACCEACBC?DBCDD@CDD@BC
@5HFN3:00009:00620
ACGCTCGACATGCCCAGGTACAGGAG
+
BBBBBBBECCC?@A>@C@DBBDB@CC
@5HFN3:00009:00621
GGTGTCTCTAGGCACAGGATTTTGTGTAG
+
B=BDDCCBDBCCBBB@@>ADDC:BBBBBB
@5HFN3:00009:00624
ATATCGCGAGGGTATGGAAGACTCTATA
+
AA9;<BAA@AA<ACCC@CACBBCBA?BA
@5HFN3:00009:00627
ACGAGTGCGTTCCCCCATGTCGTAGGTACTC
+
BBBABBA;4429999+9BBACCDDC@B?AAB
@5HFN3:00009:00629
TGATACGTCTCCTTCCTTAGTTACTTCA
+
AAAAABBAAABAC?B>A?@CCACCC?CB
@5HFN3:00009:00636
ATATCGCGAGGGTATGGAAGACTCTAT
+
=B:;9>>8444-4944248998=@AAA
@5HFN3:00009:00642
CGTGTCTCTAGGCACAGGATTTTGTGTAG
+
CCCA@AAFECC@CCB@@<>@?>4>??><?
@5HFN3:00009:00649
TGATACGTCTCCTTCCTTAGTTACTTCA
+
BBBBBBCDD@@@A@CACABBB???@@CC
@5HFN3:00010:00601
TCTCTATGCGCTCCACATGTCTAAGGT
+
A@@<<<B<;>CBAABC:<9@A;<?@31
@5HFN3:00010:00602
TGATACGTCTCCTTCCTTAGTTATCTTCA
+
<<@AACC>>>>69242423::9444=:9:
@5HFN3:00010:00606
ATCAGACACGGACACAGCAGAACACAC
+
BBBBAAABBB>A@@@=?A@9959A999
@5HFN3:00010:00611
TAGTATCAGCCTCGCCATGACGAAGGTATTCC
+
BBB@@ACAAC@?>9959AA@@<<;=>ABF?A@
@5HFN3:00010:00614
TGATATTCCTTAGTTACTTCAGTGC
+
BBBBBB@D?B@BCD@D<::;CCBCB
@5HFN3:00010:00615
TGATACGTCTCCTTCCTTAGTTACTTCA
+
A@@?@BBBBAA?A@D@C@BBB@BBB@BF
@5HFN3:00010:00616
AGCACTGTAGCTGTCACTAGTTACTTGT
+
@@CCE@AACCCCCCCCDCD::8;@@=@C
@5HFN3:00010:00623
TCTCTATGCGCTCCACATGTCTAAGAT
+
;:11/88844444244:994499=999
@5HFN3:00010:00625
TCTCTATGCGCTCCACATGTCTAAGGTACG
+
BBBBACBCCCCBC@FDCBCAAAD@C@A@B@
@5HFN3:00010:00626
CGTGTCTCTAGGCACAGGATTTTGTGTAG
+
BBBC;<<D><<ABBA@@>9999/9??AA@
@5HFN3:00010:00627
TCTCTATGCGCTCCACATGTCTAAGGT
+
BBCBCBBBBCBBB@CDDBBAADD@DEA
@5HFN3:00010:00630
AGCACTGTAGCTGTCACTAGTTACTTGT
+
<<ECCBCEAAACCCCABCBCCABBB@BC
@5HFN3:00010:00632
TGATACGTCTCCTTCCTTAGTTACTTCA
+
B?BBBBBAAAC@EACACBBCB@BBB@DC
@5HFN3:00010:00634
CGTGTCTCTAGGCACAGGATTTTGTGTAG
+
BBBB;<=BAAACFB@@B=9999/9@@@AA
@5HFN3:00010:00639
CGTGTCTCTAGGCACAGGATTTTGTGTAG
+
BBBCCBCCA@@ABBBAB@BCBD:EA?A99
@5HFN3:00010:00642
TGATACGTCTCCTTCCTTAGTTACTTCA
+
BBB?@?CBA>>=@=A=AACBA?A@@@BB
@5HFN3:00010:00644
ACGAGTGCGTTCCCCATGTCGTAGGTACTC
+
BBBB@?@?885999/9999BBBBF@CBBBB
@5HFN3:00010:00645
ACGCTCGACATGCCCAGGTAAGGAGCTG
+
BBABB@A@CBBAA@>AC@CB@B@BBBBB
@5HFN3:00010:00646
CGTGTCTCTAGGCACAGGATTTTGTGTAG
+
BBBBBBBBDDC@BBBBC@BBBB9:::AAB
@5HFN3:00011:00600
TACTGAGCTACACACACAGAAAAGATTGGT
+
BB@@==BBBBBBBBA:@A9888/9>>;>>@
@5HFN3:00011:00602
TGATACGTCTCCTTCCTTAGTTACTTCA
+
BBA?BBBA>ABBB@C@CABBB@?BB@BC
@5HFN3:00011:00605
CGTGTCTCTAGGCACAGGATTTTGTGTAG
+
BBBBBCCCEAA@EBDBC@CCCC:CCCCDD
@5HFN3:00011:00608
ACGCTCGACATGCCCAGGTACAGGAG
+
BBABBCCCCBB?A@:@B?@?ADD@CC
@5HFN3:00011:00609
ATCAGACACGGACACAGCAGAACACAC
+
B>?ABBABBB@BBCCCCBCBF@CCBCB
@5HFN3:00011:00611
TGATACGTCTCCTTCCTTAGTTACTTCA
+
BBBBBBCBBBC@D?B?CBDBB?BCC@CC
@5HFN3:00011:00613
ACGAGTGCGTTCCCCATGTCGTAGGTACTC
+
CBBB@@>@995999/4B@ACCCBB?A?@@C
@5HFN3:00011:00614
CGTGTCTCTAGGCACAGGATTTTGTGTAG
+
BA@ABCCCCCC?BAB@C@BCBC:CBCCCC
@5HFN3:00011:00615
TAGTATCAGCCTCGCCATGACGAAGGTATTCC
+
BBDCBBCCCC@BB999<BC@@;96<?A@B@C@
@5HFN3:00011:00624
ATCAGACACGGACACAGCAGAACACTC
+
@@@?BBBB@@>ABCBA==@;829>>?>
@5HFN3:00011:00628
TTCTATAGCTCCACATGTCTAAGGT
+
1,1-,,,,8;@?DDBBBCCCCAC@B
@5HFN3:00011:00631
ATATCGCGAGGGTATGGAAGACTCTATA
+
BA@@@BBA@@@<@AAA@C?BCDCEBA=?
@5HFN3:00011:00637
CGTGTCTCTAGGCACAGGATTTTGTGTAG
+
@@@AABCEC@?=?CCBB?9:::1;BBCDC
@5HFN3:00011:00638
AGCACTGTAGCTGTCACTAGTTACTTGT
+
?@CCCFCDBBBBBBBAA@@@CBBB?>BB
@5HFN3:00011:00639
TACTGAGCTACACACACAGAAAGATTGGT
+
BB@@AAAAA>>>BBCB@B999-9@@?C@C
@5HFN3:00011:00641
TAGTATCAGCCTCGCCATGACGAAGGTATTCC
+
CBB99<@>9969@995;>@@@9959=@?>595
@5HFN3:00011:00644
AGCACTGTAGCTGTCACTAGTTACTTGT
+
<CCCCDBAAA@9<99@>@BBB>=<B>AA
@5HFN3:00011:00646
TCTCTATGCGCTCCACATGTCTAAGGT
+
BBBBBCCBBBAAB@CCDCABBCE@EAB
@5HFN3:00011:00647
TACTGAGCTACACACACAGAAAGATTGGTGCTG
+
B9==EAA@A@@A@@@@ADBCG@CCCADA<<;BB
@5HFN3:00012:00601
TGATACGTCTCCTTCCTTAGTTACTTCA
+
BBBAAAABBBB@B@@@B6999@BCC@AC
@5HFN3:00012:00603
TACTGAGCTACACACACAGAAAGATTGGT
+
BBA@@@AA@@BBBBB?@A944-99969>A
@5HFN3:00012:00605
ATCAGACACGGACACAGCAGAACACAC
+
BB@@BCBBCB?BDCDDCDCBA@ABCAB
@5HFN3:00012:00607
ATATCGCGAGGGTATGGAAGACTCTATA
+
BABBBBDCCCC>CDCC?A?BDEBCBBBC
@5HFN3:00012:00608
TACTGAGCTACACACACAGAAAGATTGGT
+
BBBBBBCBAABBDCA@@@98809>>;>?B
@5HFN3:00012:00610
TCTCTATGCGCTCCACATGAAGGTACTG
+
?BABBCCA@AC@A=ABCCBB?BAECBBB
@5HFN3:00012:00612
ACGAGTGCGTTCCCCATGTCGTAGGTACTC
+
BBABB?:@995999/4:;@ACDCC?B<<<C
@5HFN3:00012:00613
TCTCTATGCGCTCCACATGTCTAAGGT
+
CCDDCCABBBBBB@CBBBACCCDAC@C
@5HFN3:00012:00620
ATCAGACACGGACACAGCAAACACAC
+
BBABCB?ABB?BBBA@A;;909AA@A
@5HFN3:00012:00621
ATCAGACACGGACACAGCAGAACACAC
+
BBAABBBBBB@BBCBCBGBA@>@CBBB
@5HFN3:00012:00625
CGTGTCTCTAGGCACAGGATTTTGTGTAG
+
CBCBBBDCCCB@BBBBB@BDDD:CC=6//
@5HFN3:00012:00626
TGATACGTCTCCTTCCTTAGTTACTTCA
+
BBBBBBCBBAA?BAD@D?BCB?BDD?EC
@5HFN3:00012:00631
TCTCTATGCGCTCCACATGTCTAAGGT
+
889@A<<;CBABB<?=AECAADFAB@A
@5HFN3:00012:00633
TCTCTATGCGCTCCACATGTCTAAGGT
+
99==@AABBA@@@<944444;;B7<7;
@5HFN3:00012:00634
ACGAGTGCGTTCCCCCATGTCGTAGGTACTC
+
BBBBBB>;4429999-9AAACB>>=9012>>
@5HFN3:00012:00637
ACGCTCGACATGCCCAGGTACAGGAG
+
99:>999;9:CB?A<;958999959@
@5HFN3:00012:00639
CGTGTCTCTAGGCACAGGATTTTGTGTAG
+
@AABBBDDCCB@BBBCH@AAAA9???BBC
@5HFN3:00012:00642
TAGTATCAGCCTCCATGACGAAGGTATTCC
+
BAB??ADGCC@CC@BCECCBB?A@CBB@B@
@5HFN3:00012:00643
TACTGAGCTACACACACAGAAAGATTGGTGCTGC
+
BABAABCBB@@@BBCCCBBBC=@@;;=<?@@@AA
@5HFN3:00012:00644
ATATCGCGAGGGTATGGAAGACTCTATA
+
BAABABBBBCH@B???=?=ACCCD@@@B
@5HFN3:00013:00601
TAGTATCAGCCTCGCCATGACGAAGGTATTCC
+
?ABBCCCCCC@BB>?=@AAACBB@ECCCDEC@
@5HFN3:00013:00604
TACTGAGCTACACACACAGAAAGATTGGT
+
CCCBBBCCCCCCCCBA@A98809@@<BB@
@5HFN3:00013:00609
ACGAGTGCGTTCCCCCATGTCGTAGGTACTC
+
BBBBB@?@9959999+4::@CCCCE@CCCCB
@5HFN3:00013:00611
TGATACGTCTCCTTCCTTAGTTACTTCA
+
@@@BBBD?>==8><><???A@=@CC@CC
@5HFN3:00013:00616
ACGCTCGACATGCCCAGGTACAGGAG
+
A@A@BBAA?;;444-9C>@CDAA?AD
@5HFN3:00013:00618
AGCACTGTAGCTGTCACTAGTTACTTGT
+
;=CCGCBCBBBAA@BBCCCABABBA?AB
@5HFN3:00013:00623
CGTGTCTCTAGGCACAGGATTTTGTGTAG
+
BBCB?@ADC@?>ABCBD?@@==6AB?BCC
@5HFN3:00013:00627
TGATACGTCTCCTTCCTTAGTTACTTCA
+
CCCIBB??@@@=>?C=A?@DC@DCC@CD
@5HFN3:00013:00629
CGTGTCTCTAGGCACAGGATTTTGTGTAG
+
BBBBAAGCCBC?BCBBCACCCC:BBBBBB
@5HFN3:00013:00637
CGTGTCTCTAGGACAGGTTTTTGTGTAG
+
BBACDCDCDCB?@;4428889-9>>ABA
@5HFN3:00013:00642
ACGCTCGACATGCCCAGGTACAGGAG
+
AB>@A@@BBCCBBB>AB@CBCBC@A@
@5HFN3:00013:00644
TCTCTATGCGCTCCACACTGTCTAAGGT
+
889<4A@:44489244444449888824
@5HFN3:00014:00604
ATCAGACACGGACACAGCAGAACACAC
+
;:3489<944244444449999=@999
@5HFN3:00014:00605
ACGCTCGACATGCCCAGGTACAGGAG
+
BBB@ABCCCCC@@@<@A?ACCBB?BB
@5HFN3:00014:00613
TCTCTATGCGCTCCACATGTCTAAGGT
+
CCGCCCCD;:<BC@CCCBBBCCD@CAC
@5HFN3:00014:00617
CGTGTCTCTAGGCACAGGATTTTGTGTAG
+
CBCCCAAABA@;>@>9924:?A7BB@>11
@5HFN3:00014:00623
TAGTATCAGCCTCGCCATGACGAAGGTATTCC
+
BBB>9=>9942/8/1-/<>994964249:242
@5HFN3:00014:00629
ATTCGCGAGGGTATGGAAGACTCTATAGAGG
+
BA?@?=@99969@===A>ACCCDC?A?CBC@
@5HFN3:00014:00632
ATCAGACACGGACACAGCAGAACACAC
+
B@@AA@?A@@=@BBBBCDDFCAAAADC
@5HFN3:00014:00633
ACGAGTGCGTTCCCCCATGTCGTAGGTACTC
+
BBBBBA989959999+4@A@CCCDDAB?@AB
@5HFN3:00014:00634
ATATCGCGAGGGTATGGAAGACTCTATA
+
BBBABBBB?@@>ACBC@BECCCCBAABA
@5HFN3:00014:00636
TACTGAGCTACACACACAGAAAGATTGGT
+
AAAGCDDHDCDDCBDB?@99919@@<A?A
@5HFN3:00014:00640
ACGAGTGCGTTCCCCATGTCGTAGGTACTC
+
BB>>?BBB>;2444,9@@@ABBBC@C;<<C
@5HFN3:00014:00646
TACTGAGCTACACACACAGAAAGATTGGT
+
BCCBBBCCBBBCCAAADAAAC>CBB?B?B
@5HFN3:00014:00647
ACGAGTGCGTTCCCCATGTCGTAGGTACTC
+
?@ABCCCCCC@BBC:CGBA@AB===@;99@
@5HFN3:00015:00601
ATCAGACACGGACACAGCAGAACACAC
+
BB>??BCBCB@CBB??@CC;;9;C@@@
@5HFN3:00015:00602
CGTGTCTCTAGGCACAGGATTTTGTGTAG
+
BBCCCDBAAAC@CBBBD?@@@@8AECCCD
@5HFN3:00015:00612
ACGAGTGCGTTCCCCCATGTCGTAGGTACTC
+
BBCBB>>;4429999-9>BAACC;:6:<<AB
@5HFN3:00015:00615
TAGTATCAGCCTCGCCATGACGAAGGTATTCC
+
CCEBCAAA9951;11,/1???4<69BA99696
@5HFN3:00015:00616
TGATACGTCTCCTTCCTTAGTTACTTCA
+
:;;<BB<;;?@-1-1-1-.//,4==>BD
@5HFN3:00015:00618
ATATCGCGAGGGTATGGAAGACTCTATA
+
@BB;99@999904449242444443337
@5HFN3:00015:00621
TCTCTATGCGCTCCACATGTCTAAGGT
+
BBCBBDCCCCCA@>ADDCCBBBCBD=?
@5HFN3:00015:00627
AGCACTGTAGCTGTCACTAGTTACTTGT
+
AABBCCDCBBBBBBBB@@BCB@CBB>?B
@5HFN3:00015:00628
TCTCTATGCGCTCCACATGTCTAAGGT
+
BBBFACBBBACCC@CCBB@@?CDCC?B
@5HFN3:00015:00632
CGTGTCTCTAGGCACAGGATTTTGTGTAG
+
@B@BBCCCEBB?BBBCC@CCCC:EC@@@C
@5HFN3:00015:00636
TGATACGTCTCCTTCCTTAGTTACTTCA
+
@@@BBBBAAAC@E@C@ECCCB@CDC@DD
@5HFN3:00015:00639
TGATACGTCTCCTTCCTTAGTTACTTCA
+
BBBBBCBBB9::<@CBH?EBB@@@@@BA
@5HFN3:00015:00640
ACGAGTGCGTTCCCCATGTCGTAGGTACTC
+
BBB?BBBA892444-9>>>@BCAC@C<><C
@5HFN3:00016:00600
TGATACGTCTCCTTCCTTAGTTACTTCA
+
BCC@?@CBB@A=A?C@DDCBB?BCCACB
@5HFN3:00016:00601
TACTGAGCTACACACACATGAAAGATTGGTG
+
BCBBBC=<;CB@<1111111:8:11:AB@BA
@5HFN3:00016:00603
TGATACGTCTTCTTCCTTAGTTACTTCA
+
BBB@EA@>94549<@5923996999299
@5HFN3:00016:00604
TACTGAGCTACACACACATGAAGAATGGT
+
BBBBBBCBABBCA822--,,,*,,*/424
@5HFN3:00016:00605
TAGTATCAGCCTCGCCATGACGAAGGTATTCC
+
CBGCCCCBBB@AB;99<BBACAA@EACBDAC?
@5HFN3:00016:00606
TCTCTATGCGCTCCACATGTCTAAGGT
+
CCCBCCCCEBDBB?AAA@BBBAG@DBC
@5HFN3:00016:00611
TGATACGTCTCCTTCCTTAGTTACTTCA
+
CBBBBBDCDBA?AADCEABAA?BBB@CB
@5HFN3:00016:00614
TCTCTATGCGCTCCACATGTCTAAGGT
+
CDCB@AACEDFBB@CEECBBBCC@CCC
@5HFN3:00016:00624
ACGAGTGCGTTCCCCCATGTCGTAGGTACTC
+
BA>@BBA;8459999+4:?@@CCCC@CBBBB
@5HFN3:00016:00627
TACTGAGCTACACACACAGAAAGATTGGT
+
BCCBBBCBBBBBBC@?@@9887;@A?C?A
@5HFN3:00016:00630
TACTGAGCTACACACACAGAAAGATTGGT
+
B===@AAAAAAAABCFDA>>=:@@A?C@C
@5HFN3:00016:00631
CGTGTCTCTAGGCACAGGATTTTGTGTAG
+
@A>A@@AAABBBBCDBBA9999/9A999A
@5HFN3:00016:00632
AGCACTGTAGCTGTCACTAGTTACTTGT
+
A@@AACCCBBBBCCEBDCDD@=@A?>AB
@5HFN3:00016:00633
ACGCTCGACATGCCCAGGTACAGGAG
+
?BBBBBBBBAB9997;C?BBDDC@CC
@5HFN3:00016:00635
TCTCTATGCGCTCCACATGTCTAAGGTAC
+
ABCC::<CBBCCB>::49999492929::
@5HFN3:00016:00639
ACGAGTGCGTTCCCCATGTCGTAGGTACTC
+
BBBBBBB;892999/9>>?@CCBCACAAAC
@5HFN3:00016:00640
ATCAGACACGGACACAGCAGAACACACA
+
BB@@@BBBB?@BBBBBBCCCC@B99944
@5HFN3:00016:00642
ATATAGCGAGGGTATGGAAGACTCTATA
+
BBAB??=>9999<AAB?B?BCCCC@@@B
@5HFN3:00016:00644
ATCAGACACGGACACAGCAGAACACAC
+
BBBBBBBBBC@BBBBCCFEBB?B@@@C
@5HFN3:00017:00607
TGAATACGTCTCCTTCCTTAGTTACTTCA
+
?4828>89>A@@=@?C?BCACB<>AA=AB
@5HFN3:00017:00609
ATATCGCGAGGGTATGGAAGACTCTATA
+
BABCCCBBB@BBDDBB@C@CCA@ACDCC
@5HFN3:00017:00610
ACGAGTGCGTTCCCCCATGTCGTAGGTACTC
+
BA@@CB@;4429999+4==>ABBBB?AAAAB
@5HFN3:00017:00618
ACGAGTGCGTTCCCCCATGTCGTAGGTACTC
+
@@A@@>@@9959999+9@@AAAADC@CBBBA
@5HFN3:00017:00620
ACGCTCGACATGCCCAGGTACAGGAG
+
CBBABBBB>;>9996;A?ABCEC@CC
@5HFN3:00017:00623
TGATACGTCTCCTTCCTTAGTTACTTCA
+
B@B>AA===>>@A@B?CAABB?CBCCCC
@5HFN3:00017:00624
ATCAGACAAGGACACAGCAGAACACAC
+
@@ABBBAA>A@BBB@FDCD@@>ACBBB
@5HFN3:00017:00630
TGATACGTCTCCTTCCTTAGTTACTTCA
+
BBDBBBB@@9429;?<?=B?@=@AA=AC
@5HFN3:00017:00632
ATCAGACACGGACACAGCAGAACACAC
+
BB<??A??BB@BAAADCCCCD@CCBAB
@5HFN3:00017:00633
CGTGTCTCTAGGCACAGGATTTTGTGTAG
+
BBBBBBDCCCB@BBBCC@??@?6?BCABC
@5HFN3:00017:00634
TGATACGTCTCCTTCCTTAGTTACTTCA
+
BBBBBBB??@B>B@CACBBBBAAAA@AB
@5HFN3:00017:00636
TGATACGTCTCCTCCTAGTTACTTCA
+
99444444100*,,*,,,/,444244
@5HFN3:00017:00637
TACTGAGCTACACACACAGAAAGATTGGT
+
CCBBBBBBBBBB>>@C;;444-9995<ED
@5HFN3:00017:00640
TGATACGTCTCTCCTAGTATCTTCA
+
94444444<--,,***,,////,44
@5HFN3:00017:00643
TAGTATCAGCCTCGCCATGATCGAAGGTATTCC
+
9944;><<:BACDBB>@998444424:944242
@5HFN3:00017:00645
ATATCGCGAGGGTATGGAAGACTCTATA
+
BB>A?BBBBBB>BBBB@D@CBCBBB?>>
@5HFN3:00017:00646
TGATACGTCTCCTTCCTTAGTTACTTCA
+
;;;@@>>?99954242423442444244
@5HFN3:00017:00647
TCTCTATGCGCTCCACATGTCTAAGGT
+
444449?;@99992444444788,1,/
@5HFN3:00017:00648
TCTCTATGCGCTCCACATGTCTAAGGT
+
99449444?>?>A599:4444442484
@5HFN3:00018:00600
ACGCTCGACATGCCCAGGTACAGGAG
+
BBBBCCCBBCCCCCACDACCDAA@AC
@5HFN3:00018:00602
TAGTATCAGCCTCGCCATGACGAAGGTATTCC
+
=?AAAABAA@CAA;;7<AA@@@==A?@CD@C?
@5HFN3:00018:00604
TAGTATCAGCCTCGCCATGACGAAGGTATTCC
+
B?B??ACAA@?@@;;9<AC>>;96<=?AC?A@
@5HFN3:00018:00606
ATCAGACACGGACACAGCAGAACACAC
+
B??@CCCCCCBB@@AABBECC@EBBBB
@5HFN3:00018:00609
TACTGAGCTACACACACAGAAAGATTGGT
+
BBBBAAA>B@ABBABA@@9496;@A?C@B
@5HFN3:00018:00610
TGATACGTCTCCTTCCTTAGTTACTTCA
+
BBBBBB@==9;8<BCBIBCBB@BBE@BB
@5HFN3:00018:00611
ACGAGTGCGTTCCCCCATGTCGTAGGTACTC
+
BBBBAAH>;;24444+9@@ABCCDNAA?@@B
@5HFN3:00018:00612
TACTGAGCTACACACACAGAAAGATTGGT
+
AAAAAACBBB9<<CCBDD999199959=A
@5HFN3:00018:00616
ACGCTCGACATGCCCAGGTACAGGAG
+
?@ABBBBCB@@9;;7<BABCCCC@FE
@5HFN3:00018:00622
TCTCTATGCGCTCCACATGTCTAAGGT
+
BBCC@AACCCC@@@ACD@@@?@C=A@C
@5HFN3:00018:00624
TACTGAGCTACACACACAGAAAGATTGGTG
+
B?==@BBBAB@@BBCCC@999-8=8;>;=0
@5HFN3:00018:00625
ATATCGCGAGGGTATGGAAGACTCTATA
+
BCBABAA??@@>ACCC@@=ACDFCB@B@
@5HFN3:00018:00628
TGATACGTCTCCTTCCTTAGTTACTTCA
+
ABBABBCBBAA?B@C@C@BBB@BAA?AD
@5HFN3:00018:00639
TAGTATCAGCCTCGCCATGACGAAGGTATTCC
+
:<@@ADDDCDBCCCCBCCEBCCC=?69<B=B@
@5HFN3:00018:00644
AGCACTGTAGCTGTCACTAGTTACTTGT
+
4444444999484444999::2448899
@5HFN3:00018:00649
ATATCGCGAGGGTATGGAAGACTCTATA
+
ABBBBB???@@<ABCD?B@BCCBA???>
@5HFN3:00019:00607
TACTGAGCTACACACACAGAAAGATTGGT
+
BBBB@@@AAA@CCBCCCC@@@<@BB?B@C
@5HFN3:00019:00610
ACGAGTGCGTTCCCCATGTCGTAGGTACTC
+
BBACA?>>985999/4449@CB>A=@BABB
@5HFN3:00019:00611
CGTGTCTCTAGGCACAGGATTTTGTGTAG
+
BBDE@@ACFCCACCBBB@CDCD:CCCBAA
@5HFN3:00019:00623
TGATACGTCTCCTTCCTTAGTTACTTCT
+
@?99;9=::>?-1-1-1,./66>DDBCC
@5HFN3:00019:00624
TCTCTATGCGCTCCACATGTCTAAGGT
+
BBDC@AABBCBBB@BBCBBBEDCCC@B
@5HFN3:00019:00625
TGATACGTCTCCTTCCTTAGTTACTTCA
+
AAABAABAABC@B?B@CACCB@@@B@BB
@5HFN3:00019:00626
CGTGTCTCTAGGCACAGGATTTTGTGTAG
+
B@BAAADDDBC@BAABB@CCCD:BBBCDD
@5HFN3:00019:00627
TAGTATCAGCCTCGCCATGACGAAGGTTTTCC
+
CCB99<AACA<@@997;@@@@<9596999/9<
@5HFN3:00019:00629
TACTGAGCTACACACACAGAAGATTGGT
+
?@A<99;B;994>994444424882424
@5HFN3:00019:00634
CGTGTCTCTAGGCACAGGATTTTGTGTAG
+
BCDCBBBBBCC@B@@@A@ACCD:BBDABC
@5HFN3:00019:00636
CGTGTCTCTAGGCACAGGATTTTGTGTAGGA
+
BBBCBB@DCBC@BBBBC@DCCC:BB>>9959
@5HFN3:00019:00643
ATCAGACACGGACACAGCAGAACACACA
+
@?>>99884>;>9<;@@A>>>>9998==
@5HFN3:00019:00644
TCTCTATGCGCTCCACATGTCTAAGGT
+
BBCCCCCDCCDBC?CCCBABBDCFCAC
@5HFN3:00020:00600
TGATACGTCTCCTTCCTTAGTTACTTCA
+
CCCBBBBB?BC@C?BBECBAB?BCDAEC
@5HFN3:00020:00601
CGTGTCTCTAGGCACAGGATTTTGTGTAG
+
BBBAAA@CCCC@BBBCC@DCCC:BBBAAC
@5HFN3:00020:00603
TGATACGTCTCCTTCCTTAGTTACTTCA
+
BBCCBBBBA@@?@@B@B@?AA@===BBC
@5HFN3:00020:00608
ATATCGCGAGGGTATGGAAGACTCTATA
+
BABABBCCBBB>BBAA=A?ACDCCCCCC
@5HFN3:00020:00614
ATATCGCGAGGGTATGGAAGACTCTATA
+
AABBABCCCCCADAA@@C@CCCBBCCCC
@5HFN3:00020:00617
ACGAGTGCGTTCCCCCATGTCGTAGGTACTC
+
???BBB989859999+4449BCCGC@D<<<C
@5HFN3:00020:00620
ATATCGCGAGGGTATGGAAGACTCTATA
+
><==>@AA@>>:?9492494446:0004
@5HFN3:00020:00621
TCTCTATGCGCTCCACATGTCTAAGGT
+
BBDCCBCCCCCEC@E<<=@A@CE@HBB
@5HFN3:00020:00622
CGTGTCTCTAGGGCACAGGATTTGTGTAG
+
999444444444-444442444-444444
@5HFN3:00020:00623
TAGTATCAGCCTCGCCATGACCGAAGGTATTCC
+
BAB@?ACC<;29?887;AB>A?A@=AACCCACC
@5HFN3:00020:00630
CGTATCTCTAGGCACAGGATTTTGTGTAG
+
BBBBBDCDECC@EBBBC@CCFC9AA@@@@
@5HFN3:00020:00631
ATCAGACACGGACACAGCAGAACACAC
+
BB>@?B??B@@BBBBBCDB>?8:<CCC
@5HFN3:00020:00636
TGATACGTCTCCTCCTTAGCTTAC
+
4448;>>9<<>-1,**)**(((((
@5HFN3:00020:00637
ATCAGACACGGACACAGCAGAACACAC
+
BBBBBA?@;;8;BCCCFDCCC@CECBB
@5HFN3:00020:00638
ACGCTCGACATGCCCAGGTACAGGAG
+
@BAAABB@@AA@@@:9959>=99249
@5HFN3:00020:00639
ATATCGCGAGGGTATGGAAGACTCTATAAAGG
+
BBBBBBBBCED@CCAA?BACCCCCCCCCB>C>
@5HFN3:00020:00641
CGTGTCTCTAGGCACAGGATTTGTGTAG
+
4444494449959998989=>:=??:11
@5HFN3:00020:00642
ATCAGACACGGACACAGCAGAACACAC
+
@BBBBB<>>A@ABB@BBCCCB@BBBBB
@5HFN3:00020:00643
CGTGTCTCTAGGCACAGGATTTTGTGTAG
+
8>>@ADGBDA@=>999A>9999/999449
@5HFN3:00020:00645
ATCAGACACGGACACAGCAGAACACAC
+
@@??CB;;<@=ACCCCDDEBB>B@@AB
@5HFN3:00020:00646
CGTGTCTCTAGGCACAGGATTTGTGTA
+
44499:::4442444442444-444//
@5HFN3:00020:00647
TACTGAGCTACACACACAGAAAGATTGGTG
+
@99999444444449449=99694854243
@5HFN3:00020:00648
AGCACTGTAGCTGTCACTAGTTACTTGT
+
ADCCBB?DBBBBABBAAABCDCCBB?BB
@5HFN3:00021:00600
ACGCTCGACATGCCCAGGTACAGGAG
+
CCBBEBBA=??99909@@BCCDCACC
@5HFN3:00021:00603
TGATACGTCTCCTTCCTTAGTTACTTCA
+
@@@BBA@999@<@<?5<6;AA@CCC@<<
@5HFN3:00021:00604
ATATCGCGAGGGTATGGAAGACTCTATA
+
BBCCCDCC;::69>BB59698:>@@@BB
@5HFN3:00021:00605
TGATACGTCTCCTTCCTTAGTTACTTCA
+
?@@CCCCBBAA=@=A>BADCD@C@A=@@
@5HFN3:00021:00610
TGATACGTCTCCTTCCTTAGTTACTTCA
+
CBB9:;A>>9;7<AAADC<<<?BBA?AA
@5HFN3:00021:00611
ATCAGACACGGACACAGCAGAACACAC
+
BBBBBBBCBB>BBCCBCCC?@@@CBAA
@5HFN3:00021:00612
CGTGTCTCTAGGCACAGGATTTTGTGTAG
+
BBBBDB;@A9969?999A9999/9?A@>@
@5HFN3:00021:00615
TGATACGTCTCCTTCCTTAGTTACTTCA
+
ABBBBBCCBAA?BADBDC>A?==@A@CB
@5HFN3:00021:00623
TACTGAGCTACACACACAGAAAGATTGGT
+
B???BBCBBBBBBBCCDB9999;CC@C@B
@5HFN3:00021:00624
ATATCGCGAGGGTATGGAAGACTCTATA
+
AB???BABBDC?B;<<=>?AABBBCB;;
@5HFN3:00021:00626
TACTGAGCTACACACACAGAAGATTGGT
+
B<<=<<BD;99894//////,//85823
@5HFN3:00021:00628
ATCAGACACGGACACAGCAGAACACAC
+
?9;98401//,///4444449844488
@5HFN3:00021:00629
AGCACTGTAGCTGTCACTAGTTACTTGT
+
;BABCBBCBCCBCCC99<NLNCCBB@BK
@5HFN3:00021:00630
TACTGAGCTACACACACAGAAAGATTGGT
+
49999498>998494444444-48=4823
@5HFN3:00021:00632
TGATACGTCTCCTTCCTTAGTTACTTCA
+
EBCBAABA@=?=A@CADBCCA@AAA@BB
@5HFN3:00021:00635
ATCAGACACGGACACAGCAGAACACTACA
+
9B?@;;;;;A@C@@A<<<@=<:<;1//66
@5HFN3:00021:00636
ATATCGCGAGGGTATGGAAGACTCTATA
+
B>BB?:::94409EA@;===ECCGB?B@
@5HFN3:00021:00637
ATATCGCGAGGGTATGGAAGACTCTATAG
+
BD???AABDCC>C@@@8;7<GFGDCCBB>
@5HFN3:00021:00638
AGCACTGTAGCTGTCACTATGTTACTTGTGT
+
444449:994444449994::B<=8824444
@5HFN3:00021:00640
ATCAGACACGGACACAGCAGAACACACA
+
C<;8887444244444944442444444
@5HFN3:00021:00641
ATCAGACACGGACACAGCAGAACACAC
+
?BBBBBAAA@@BBBA@@FBBB@BBBBB
@5HFN3:00021:00642
TAGTATCAGCCTCGCCATGACGAAGGTATTCC
+
A@BABBBCBC@AA998<CBCCBB@A@BBC@C@
@5HFN3:00021:00643
TAGTATCAGCCTCGCCATGACGAAGGTATTCC
+
BCBBBBCCDC@@B998;BCCCCE?C@DCD@C@
@5HFN3:00021:00644
ACGCTCGACATGCCCAGGTACAGGAG
+
BBB;9;99@94/,,*,,*,,,//,/4
@5HFN3:00021:00645
TGATACGTCTCCTTCCTTAGTTACTTCA
+
;99;;@@@@@@595959234478>>;99
@5HFN3:00021:00647
TAGTATCAGCCTCGCCATGACGAAGGTATTCC
+
AAFCCBBCCCBBB;;9;BBBDCB@C@CBD@C@
@5HFN3:00021:00648
AGCACTGTAGCTGTCACTAGTTACTTGT
+
@@CCCBAB@@@BBBB@@@BCD@ABB@DB
@5HFN3:00021:00649
TGATACGTCTCCTTCCTTAGTTACTTCA
+
A@@?@@BBBBB@D@C?CBABB@BBC?CC
@5HFN3:00022:00601
ACGAGTGCGTTCCCCATGTCGTAGGTACTC
+
=??;>>111/78880644449944239998
@5HFN3:00022:00609
ATCAGACACGGACACAGCAGAACACAC
+
BBB@BBCC::99CCBBCCC@@=?CB@B
@5HFN3:00022:00613
TGATACGTCTCCTTCCTTAGTTACTTCA
+
BBAAABCCB9:8<@CAFACBB?BDD@CE
@5HFN3:00022:00615
ATATCACGAGGGTATGGAAGACTCTATA
+
BBA@@BBBCCCBCB@@=A>ACBBBCCCB
@5HFN3:00022:00616
CGTGTCTCTAGGCACAGGATTTTGTGTAG
+
BBBBBBDCDBBABAAAC?BACC:BBBB=?
@5HFN3:00022:00617
TACTGAGCTACACACACAGAAAGATTGGT
+
CCBBB>>9:444;=????>@A=?BD?B?A
@5HFN3:00022:00618
ACGAGTGCGTTCCCCCATGTCGTAGGTACTC
+
AAB?BB>;4429999+4;@B@AACC@CBBBC
@5HFN3:00022:00619
AGCACTGTAGCTGTCACTAGTTACTTGT
+
>@CCCCDCBBBBBBBBBCBAA@C@?>AE
@5HFN3:00022:00621
AGCACTGTAGCTGTCACTAGTTACTTGT
+
@ACCCBBBAAABBBBBBBBCB@BBB@BB
@5HFN3:00022:00622
ACGAGTGCGTTCCCCATGTCGTAGGTACTC
+
BBBBBB@;892999-9999====C>C=<<B
@5HFN3:00022:00623
TACTGAGCTACACACCAGAAAGATTGGTGC
+
BABBECBABCBCCCC@CBBA>@@@?B?BBC
@5HFN3:00022:00624
AGCACTGTAGCTGTCACTAGTTACTTGT
+
9AAA@:::BCB9;9984;A49:<9969<
@5HFN3:00022:00627
TGATACGTCTCCTTCCTTAGTTACTTCA
+
AAA@>AC<<9D59595928===B@@=@A
@5HFN3:00022:00629
TCTCTATGCGCTCCACATGTTCTAAGGT
+
44449@C@A@@9924:////,/6778,4
@5HFN3:00022:00630
AGCACTGTAGCTGTCACTAGTTACTTGT
+
;ABCCHGICCCB@@@;;<@A?<A@@@AC
@5HFN3:00022:00631
ATCAGACACGGACACAGCAGAACACAC
+
@BCBBBCCCC?BCBCAAABCB@C?@@C
@5HFN3:00022:00632
ATCAGACACGGACACAGCAGAACACAC
+
?>>BBBBABB@BDCBCCDD@@>?CCBB
@5HFN3:00022:00638
TCTCTATGCGCTCCACATGTCTAAGGT
+
:9449444999;><>A99944442424
@5HFN3:00022:00641
TCTCTATGCGCTCCG
+
4444449;A<;<A?@
@5HFN3:00022:00642
TCTCTATGCGCTCCACATGTCTAAGGT
+
BBBBBBBBCCB?A@CDAA9;;@A>BCB
@5HFN3:00022:00643
ATATCGCGAGGTATGAAGACTCTAT
+
BB;99A994/,/////7/////77.
@5HFN3:00022:00646
TACTGAGCTACACACACAGAAAGATTGGT
+
BBABB@@AAAAA>>CA;;944-9>=;@@C
@5HFN3:00023:00600
ATCAGACACGGACACAGCAGAACACAC
+
BBBBBBBBBB@BBBBCCDCA@>?BBCB
@5HFN3:00023:00610
TAGTATCAGCCTCGCCATGACGAAGGTATTCC
+
@@CDBAC?:951;11-/;C99995954::242
@5HFN3:00023:00611
TGATACGTCTCCTTCCTTAGTTACTTCA
+
BCCBBBBAA??>ADCBCCCCB@BBB@BB
@5HFN3:00023:00613
ACGCTCGACATGCCCAGGTACAGGAG
+
AAA@@ACCCCCCCCACICCBABB@CB
@5HFN3:00023:00614
TCTCTATGCGCTCCACATGTCTAAGGT
+
BBCBBBCBCHF?@>@CCBDCADB@C@B
@5HFN3:00023:00615
TACTGAGCTACACACACAGAAAGATTGGT
+
@@AAAAAA==?CCCA??:444-9@?<@@C
@5HFN3:00023:00616
CGTGTCTCTAGGCACAGGATTTTGTGTAG
+
BBBBBBBCCCB@BCCCC?AAC@9:=;AAC
@5HFN3:00023:00621
ATATCGCGAGGTACTGAAGATCTCTAT
+
BD;;9@91//,///,,,2,,,////4/
@5HFN3:00023:00622
TACTGAGCTACACACACAGAAAGATTCGA
+
944944444444449444444-///,..,
@5HFN3:00023:00623
ACGAGTGCGTTCCCCATGTCGTAGGTACTC
+
@BABCCB@985999/9999ABBCCBEDCBB
@5HFN3:00023:00625
AGCACTGTAGCTGTCACTATGTTACTTGT
+
44444444444444489>9:4A=944244
@5HFN3:00023:00628
AGCACTGTAGCTGTCACTAGTTACTTGT
+
BB?AACDBBBBC9<<CCBCBAACCB?AB
@5HFN3:00023:00630
ATATCGCGGGTTGGAAGACTCTATAGAGG
+
AB?:::444192424244449:99994;7
@5HFN3:00023:00635
CGTGTCTCTAGGCACAGGATTTTGTGTAG
+
ACBEBBDCBCB@BBBBB@BCCC:DCBAAB
@5HFN3:00023:00640
CGTGTCTCTAGGCACAGGATATTGTGTAG
+
8@@@@AAABBB@BCDCC@BAB?<9<1<<=
@5HFN3:00023:00641
AGCACTGTAGCTGTCACTAGTTACTTGT
+
8===BCCCCCDB;<<;99@AB=ACEDCC
@5HFN3:00023:00644
TACTGAGCTACACACACAGAAAGATTGGT
+
49AAABBBCBCCB9;99999?9>=88899
@5HFN3:00023:00648
TAGTATCAGCCTCGCCATGACGAAGGTATTCC
+
;<94@@49:488>>@=@>@@?99242499242
@5HFN3:00024:00600
ATATCGCGAGGGTATGGAAGACTCTATA
+
BB99;CBB;:::=ECD@B@CCCCBBAAA
@5HFN3:00024:00603
ATCAGACACGGACACAGCAGAACACACA
+
@??@A;;;@A?;<<AA?>>>@<@??997
@5HFN3:00024:00606
ACGAGTGCGTTCCCCATGTCGTAGGTACTC
+
BBBBBB=9842999/9@?@CCCDC@B>@@C
@5HFN3:00024:00607
TCTCTATGCGCTCCACATGTCTAAGGT
+
8449@A@B;<<@@@ADCC<<<AAAECB
@5HFN3:00024:00608
TCTCTATGCGCTCCACATGTCTAAAGT
+
44444494/1>11,//84444444-44
@5HFN3:00024:00614
ACGAGTGCGTTCCCCATGTCGTAGGTACTC
+
BBAB@@@@@@5999/99999;;@A>B=<=A
@5HFN3:00024:00616
ACGCTCGACATGCCCAGGTACAGGAG
+
BBBABABCBA@9996;B?CCECC@EC
@5HFN3:00024:00620
ATATCGCGGGGGTATGGAAGACTCTATA
+
<B@@??99999+4944249944499944
@5HFN3:00024:00624
TCTATGCGCTCCGACATGTCTAAGT
+
4444899@---*,,,,444677,//
@5HFN3:00024:00626
ATCAGACACGGACACAGCAGAACACAC
+
BBBCBBAABB@BBBBBCDEEB@CBBBC
@5HFN3:00024:00630
TATATCAGCCTCGCCATGACGAAGGTATTCC
+
11/6679AA>@B@@=@CCCCCC@C?CCC@C@
@5HFN3:00024:00632
TGATACGTCTCCTTCCTTAGTTACTTCA
+
BBBCCBBB@@@59695923447899244
@5HFN3:00024:00636
TGATACGTCTCCTTCCTTAGTTACTTCA
+
BCCCBBBCDDC@CAC@DECCC@BBC@DC
@5HFN3:00024:00637
ATCAGACACGGACACAGCAGAACACAC
+
B@@@AB@<>=ACCDCBBBDCG@AAACC
@5HFN3:00024:00639
TACTGAGCTACACACACAGAAAGATTGGT
+
@@ABCCCBBBBBDCCCCB@==:@BBBC@C
@5HFN3:00024:00640
ACGCTCGACATGCCCAGGTACAGGA
+
BBBB@@ACE@AACCCCE@CCBCB@C
@5HFN3:00024:00643
ATCAGACACGGACACAGCAGAACACAC
+
@BBBBA<>>B@BBBBBCCEDB@BBBCB
@5HFN3:00024:00645
ATATCGCGACGGGTATGGAAGACTCTATAGA
+
>?9449994444-4999242499;>?=777.
@5HFN3:00024:00647
TGATACGTCTCCTTCCTTAGTTACTTCA
+
BBBBBBCBBBB@CAC@G?>??@BBB@CC
@5HFN3:00024:00649
AGCACTGTAGCTGTCACTAGTTACTTGT
+
<BBBCCDDDGAAAAADCCCCD@B999;B
@5HFN3:00025:00601
TGATACGTCTCCTTCCTTAGTTACTTCA
+
BBB>>BCBB??=@@DAEBABA?BBC@CB
@5HFN3:00025:00607
ACGAGTGCGTTCCCCATGTCGTAGGTACTC
+
BB>@BCCA442999-9??>ACCBB>A;<;B
@5HFN3:00025:00608
ATATCGCGAGGGTATGGAAGACTCTATA
+
BB???ABA@AA=ADCC@C@CBBBBAABB
@5HFN3:00025:00609
ACGAGTGCGTTCCCCATGTCGTAGGTACTC
+
CCBBBB?>>>5999/9>?ABFCCC@CAAAD
@5HFN3:00025:00610
ACGAGTGCGTTCCCCCATGTCGTAGGTACTC
+
BBBBCB=:==59999+9@BACCCED@A:>;C
@5HFN3:00025:00612
TCTCTATGCGCTCCACATGTCTAAGGT
+
BCCCDA<:<DDDF@CCBBBAABB?A?A
@5HFN3:00025:00613
ATCAGACACGGACACAGCAGAACACAC
+
BCB:;;@CBB@BCCCDCCC??>AD@?@
@5HFN3:00025:00615
ACGCTCGACATGCCCAGGTACAGGAG
+
BBBBBBBCCCB;;;69B?BBBDC@AA
@5HFN3:00025:00617
TACTGAGCTACACACACAGAAAGATTGGT
+
4988=B><111/864444444-476,/,/
@5HFN3:00025:00619
TGGATACGTCCTCCTTCCTTAGTTACTTCAGTCC
+
BC@CCBAAAA>ACAC>D?AABCC@CBB?BCCCCB
@5HFN3:00025:00624
CGTGTCTCTAGGCACAGGATTTGTGTAG
+
=8@@A<<=DGB?@>>9959991494//6
@5HFN3:00025:00625
ATATCGCGAGGGTATGGAAGACTCTATAG
+
@?;;;A@A999-99992924;;?D<<;BB
@5HFN3:00025:00627
TGATACGTCTCCTTCCTTAGTTACTTCA
+
BCBBBBBBCDC@B?C@DFABB@B?B>BB
@5HFN3:00025:00630
ATCAGACACGGACACAGCAGAACACAC
+
B>>?BBBBBB@BB@@@CCECC@BCCBC
@5HFN3:00025:00631
TAGTATCAGCTTCGCCATGACGAAGGTATTCC
+
BBAACCCDCCB@@AAABCCCBBB@CACCCAB@
@5HFN3:00025:00632
TAGTATCAGCCTCGCCATGACGAAGGTATTCC
+
BBBBABDCCCCBB??=@CAACA@=A@BBFECC
@5HFN3:00025:00633
ATATCGCGAGGGTATGGAAGGCTCTATAGAGG
+
BBAABBBB?@@<A@@@?B@F@CCCB@A@BAB@
@5HFN3:00025:00636
TGATACGTCTCCTTCCTTAGTTACTTCA
+
@@@BBCBBBBC@C@C?A?@BB@BCCCCB
@5HFN3:00025:00637
ACGGAGTGCGTTCCC
+
9/.,///88//,44-
@5HFN3:00025:00638
ACGCTCGACATGCCCAGGTACAGGAG
+
@BBBBBBBCBB???<=B?BBCDC@@A
@5HFN3:00025:00639
ATCAGACACGGACACAGCAGAACACAC
+
ABAAAAAABB@BBBBBCCCCC@BBBBB
@5HFN3:00025:00641
TACTGAGCTACACACACAGAAAGATTGT
+
9;@@>?@?9894:9994444959//,//
@5HFN3:00025:00646
ATCAGACACGGACACAGCAGAACACAC
+
A;;899899824;CC99444;598844
@5HFN3:00026:00600
ATATCGCGAGGGTATGGAAGACTCTATA
+
BBBBABCDCECBCGAA@C@CBAABBAA?
@5HFN3:00026:00602
TCTCTATGCGCTCCACATGTCTAAGGT
+
BBBABCCCCAABD@ABECBBBDD@D@B
@5HFN3:00026:00607
ATATCGCGGAGGTAGTGAAGACTCTATA
+
BBBB?@?>;=>=11////7789BA@@??
@5HFN3:00026:00609
TAGTATCAGCCTCCGCCATGACGAAGGTATTCC
+
;;A999:99459824:9@BBAB@>69699?595
@5HFN3:00026:00611
AGCACTGTAGCTGTCACTAGTTACTTGT
+
<@BCCCHECCC<;<AAAABDC>A@B@@A
@5HFN3:00026:00613
TGATACGTCTCCTTCCTTAGTTACTTCA
+
CBBBBBBBBBC@C@B@ACBBB<BBB@BC
@5HFN3:00026:00614
AGCACTGTAGCTGTCACTAGTTACTTGTG
+
AACCCB@BBBBB?ABBBBBDC@BBB?BAC
@5HFN3:00026:00619
ATCAGACACGGACACAGCAGAACACAC
+
B@ACCBAAAA?BBABAAABBCDCCCCC
@5HFN3:00026:00621
ATATCGCGAGGGTATGGAAGACTCTATA
+
BB:;;BBCCDEACCBD?C@CDEBBCBA?
@5HFN3:00026:00625
ACGCTCGACATGCCCAGGTACAGGAG
+
<CCCCBDCCCC<<;7;B?BBCDE@EE
@5HFN3:00026:00627
CGTGTCTCTAGGCACAGGATTTTGTGTAG
+
BCCCBDAAACC@B@@@A?@@CF:A?@@@C
@5HFN3:00026:00628
TGATACGTCTCCTTCCTTAGTTACTTCA
+
ABABBBDBBBE?A?A=??@BB@BAA>BB
@5HFN3:00026:00630
TCTCTATGCGCTCCACATGTCTAAGGT
+
949449499;A@A>AA>9999992929
@5HFN3:00026:00631
TACTGAGCTACACACACAGAAGATTGGT
+
999994@G<449C994444424//,/,.
@5HFN3:00026:00639
ATCAGACACGGACACAGCAGAACACAC
+
BB<??ABBBB?ABECCCCBBB?BBBBB
@5HFN3:00026:00640
CGTGTCTCTAGGCACAGGATTTTGTGTAG
+
AAACCJEDCBA?ABBBA<;444-9?999@
@5HFN3:00026:00642
CGTGTCTCTAGGCACAGGTTTTGTGTAG
+
BBBCCBCCDBC@CB;992999/4=?;@C
@5HFN3:00026:00643
TACTGAGCTACACACACATGAAAGATTGGT
+
44;4949/////88B;A99444-4449:24
@5HFN3:00026:00644
AGCACTGTAGCTGTCACTAGTTACTTGT
+
4444444444;94444444442444244
@5HFN3:00026:00646
ATATCGCGAGGGTATGGAAGACTCTATA
+
AA>@?BBBBCH@CB@@CC@BBBBCCCBB
@5HFN3:00026:00647
TGATACGTCTCCTTTTACTTCAGTGC
+
BBBBBB@BCAA6994,9@A>BNBCBB
@5HFN3:00026:00648
AGCACTGTAGCTGTCACTAGTTACTTGT
+
=BGECBCDBBBBCBDBBCCCB?A998;B
@5HFN3:00027:00600
CGTGTCTCTAGGCACAGGATTTTGTGTAG
+
BBBBCBCCCBB?BBCCC@CCCC:CEBB@A
@5HFN3:00027:00602
AGCACTGTAGCTGTCACTAGTTACTTGT
+
BBBBBBBAAAB@BBBBBCBGB?A?888:
@5HFN3:00027:00603
ATATCGCGAGGGTATGGAAGACTCTATA
+
>99<CCCCCCDADCCB>A=BA@@@@?:A
@5HFN3:00027:00609
CGTGTCTCTAGGCACAGGATTTTGTGTAG
+
4;9>>@A@9996994999=CCC:CC;444
@5HFN3:00027:00617
CGTGTCTCTAGGCACAGGATTTTGTGTAG
+
;;B;<<ADDEHBCCCAB<9999/999@@@
@5HFN3:00027:00619
TGATACGTCTCCTTCCTTAGTTACTTCA
+
BBB>>@A@>@@=A@DFNBCBC?CDB@EC
@5HFN3:00027:00621
TGATACGTCTCCTTCCTTAGTTACTTGTGC
+
;9:@ABB<11>-1,/,/,./424::94449
@5HFN3:00027:00623
CGTGTCTCTAGGCACAGGATTTTGTTAGTA
+
98499?BCECC@AA99959999/9=:6///
@5HFN3:00027:00626
TCTCTATGCGCTCCACATGTCTAAGGT
+
4:9:6:///668=BCCCC;<=CDAB>>
@5HFN3:00027:00627
TCTCCTATGCGCTCCACATGTCTAAGGT
+
BDCB@@AACCCBBBABB?>@@;<<=A=@
@5HFN3:00027:00629
TACTGAGCTACACACACAGAAAGATTGGT
+
@@BBBBB??BBBBBCCCAAAA=ABB@B@C
@5HFN3:00027:00632
ACGAGTGCGTTCCCCATGTCGTAGGTACTC
+
A@CCB<<;@@6999/999//6///54///9
@5HFN3:00027:00635
ATCAGACACGGACACAGCAGAACACAC
+
B;;;>>89982444444444424988=
@5HFN3:00027:00638
CGTGTCTCTAGGCACAGGATTTGATGTAG
+
9444444/8//,/28//,/885//////4
@5HFN3:00027:00642
ACGAGTGCGTTCCCCATGTCGTAGGTACTC
+
@CBBCCB;992999-9999998>>;>999>
@5HFN3:00027:00643
TCTCTATGCGCTCCACATGTCTAAGGT
+
@@@@BDCDCCCBC@CDEA9;;CF?A=@
@5HFN3:00027:00648
TGATACGTCTCCTCC
+
11/8//444442//,
@5HFN3:00028:00600
TCTCTATGCGCTCCACATGTCTAAGG
+
@BBAAA<<=BCBC@ECA;;;@AA>B?
@5HFN3:00028:00605
AGCACTGTAGCTGTCACTAGTTACTTGT
+
44999BBAA=AA9999A@@@@5;;B===
@5HFN3:00028:00607
AGCACTGTAGCTGTCACTAGTTACTTGT
+
BCC;@6//////88=BCCBCB?ECB@@A
@5HFN3:00028:00612
TGATACGTCTCCTTCCTTAGTTACTTCA
+
49>8==>AABB@ABC:<88>>;>99599
@5HFN3:00028:00618
TCTCTATGCGCTCCACATGTCTAAGGT
+
>@@A9;<<;ABBBFCDBBBA9998969
@5HFN3:00028:00621
ATATCGCGAGGGTATGGAAGACTCTATA
+
BBBBCDCCCCCAGCCC?B?BCCDCCBBB
@5HFN3:00028:00623
ACGCTCGACATGCCCAGGTACAGGAG
+
ABBBBB@CCBA9996;B?CFECC@BB
@5HFN3:00028:00624
AGCACTGTAGCTGTCACTAGTTACTTGT
+
<<CCCBBDBBBBBBEBBCDCC?BBB?BB
@5HFN3:00028:00627
TCTCTATGCGCTCCACATGTCTAAGGT
+
BBBBCCBBBCBBB@BDCBBBBCC@C@B
@5HFN3:00028:00629
ATATCGCGACGGGTATGGAAGACTCTATA
+
><4944//////+/678,/,49:88=<7>
@5HFN3:00028:00630
ATCAGACACGGACACAGCAGAACACAC
+
BAABCCBBBC@BBBCCECCBB?BBBCC
@5HFN3:00028:00633
ATCAGACACGGACACAGCAGAACACAC
+
A@@@A@?@;;5;B@@@CEA?>=9<9AA
@5HFN3:00028:00634
TAGTATCAGCCTCGCCATGACGAAGGTATTCC
+
<:94;@99<E>99;A>A@@>;49242444998
@5HFN3:00028:00636
TACTGAGCTACACACACAGAAAGATTGGT
+
BB?BBBCBBAAABECDDCCBB=A??=A@C
@5HFN3:00028:00642
ATCAGACACGGACACAGCAGAACACAC
+
BB?@ABBAB@@BBBEBBCCBB@AAAAA
@5HFN3:00028:00643
CGTGTCTCTAGGCACGGATTTGTGTA
+
4899999444424C942499-444//
@5HFN3:00028:00644
TACTGAGCTACACACACAGAAAGATTGGT
+
898944;A;;;>@@9;;@AAA<@?@6949
@5HFN3:00028:00645
AGCACTGTAGCTGTCACTAGTTACTTGT
+
ABCCBECCAAADCBBBCBBCD@BBB?AB
@5HFN3:00028:00647
TACTGAGCTACACACACAGAAAGATTGGT
+
@@B<=<BB<99A@99944444-44;2424
@5HFN3:00028:00649
TCTCTATGCGCTCCACATGTCTAAGGT
+
444444:9==CAA=@?B>999@@5924
@5HFN3:00029:00603
AGCACTGTAGCTCGTCACTAGTTACTTGTG
+
4444@99//7//168:B<<;A@24442497
@5HFN3:00029:00605
ATCAGACACGGACACAGCAGAACACAC
+
@BCBBBAB@?=ACCCDCCCCC@AAAAB
@5HFN3:00029:00613
ATCAGACACGGACACAGCAGAACACAC
+
BAABBCBBAA@AAA@BCDC:9::BABC
@5HFN3:00029:00614
TCTCTATGCGCTCCACATGTCTAAGGT
+
BCCDBCAA>AAAB@CDCB??@CC@D@B
@5HFN3:00029:00615
TAGTATCAGCCTCGCCATGACGAAGGTATTCC
+
@;9899;::ABCBDD?<;9994424244?292
@5HFN3:00029:00618
ATCAGACACGGACACAGCAGAACACACA
+
@:;9@?;999<>99<;CCBAA><<<9>>
@5HFN3:00029:00619
ACGAGTGCGTTCCCCATGTCGTAGGTTCTC
+
BBBBCCBB@>=?==4?9999>>@C=?=@>@
@5HFN3:00029:00625
TCTCTATGCGCTCCACATGTCTAAGGT
+
CCFDDCDCBBBBB@CDCBAAACC@C@C
@5HFN3:00029:00627
ACGAGTGCGTTCCCCATGTCGTAGGTACTC
+
4898>@;<;C@CBB6944499988;794==
@5HFN3:00029:00628
TGATACGTCTCC
+
9994449=8**)
@5HFN3:00029:00629
CGTGTCTCTAGGCACAGGATTTTGTGTAG
+
BBBDCCCAAAC@CBBBC?CCCD:FD:;;@
@5HFN3:00029:00632
ACGAGTGCGTTCCCCATGTCGTAGGTACTC
+
@@BBBBB@::2444,9999@AAAB?BBB@B
@5HFN3:00029:00638
ATATCGCGAGGGTATGAAGACTCTATA
+
@@899>994//+/7///56////9773
@5HFN3:00029:00640
TGATACGTCTCCTCCTAGTACATC
+
994;44444442442434444444
@5HFN3:00029:00642
ATCAGACACGGACAAAGCAGAACACAC
+
=@888=??@C?BBCC>A=<>A?A@AAA
@5HFN3:00029:00646
TCTCTATGCGCTCCACATGTCTAAGGT
+
?@=ABDDCCCFAB?BCCCECCCD?C?B
@5HFN3:00030:00601
ATATCGCGAGGGTATGGAAGACTCTATA
+
BBDCCDDCCCC>A99<<AC@@@A;;:88
@5HFN3:00030:00603
TGATACGTCTCCGTTCCTAGT
+
:94:>@991,0*,,*,*,,,,
@5HFN3:00030:00605
CGTGTCTCTAGGCACAGGATTTTGTGTAGA
+
4477/1//44924499984444,4499994
@5HFN3:00030:00607
TGATACGTCTCCTTCCTTATTTACTTCA
+
AAABBABEDDD@C@C@CACCC>CBB@AA
@5HFN3:00030:00609
CGTGTCTTTAGGCACAGGTATTTTGTGTAGA
+
AACCABDD??=>886//,//,,,*,8../8/
@5HFN3:00030:00620
TACTGAGCTACACACACAGAAGGATTGGT
+
449@B@@BC:99=@9944442424;9;<=
@5HFN3:00030:00623
ATCAGACACGGACACAGCAGAACACAC
+
B>>ABBBBBB@BBBCCCCCBB@BBBBB
@5HFN3:00030:00626
TGATACGTCTCCTTCCTTAGTTACTTCA
+
BBBBCBBCEDC=@>A@B@ABBDCBB@BC
@5HFN3:00030:00627
AGCACTGTAGCTGTCACTAGTTACTTGT
+
<BCBACCC@AA@;<9B>>@A@<>AA>AB
@5HFN3:00030:00628
ATCAGACACGGACACAGCAGAACACAC
+
BAABCCBAAA@CCCBBFBDCBA@??BC
@5HFN3:00030:00632
CGTGTCGTCTAGGCACAGGATTTGTGTAG
+
***0//4:B;;;>9>81/,//1-//////
@5HFN3:00030:00635
AGCACTGTAGCTGTCACTAGTTACTTGT
+
44444494444494449999=;=@>;@>
@5HFN3:00030:00636
TGATACGTCTCCTCCTAGTTACTTCA
+
:98:49949@>,1/,/./,*///,//
@5HFN3:00030:00638
TGATACGCTCCTCCTAGTACTCA
+
9444444;9;9442///,,**,*
@5HFN3:00030:00641
ATATCACGAGGGTATGGAAGACTCTATA
+
;;A>>@@>99909>9924::44944377
@5HFN3:00030:00642
ATATCGCGAGGGTATGGAAGACTCTATA
+
BA@AACCCCEE?BBBA=C=@CBBBCCBB
@5HFN3:00030:00643
ACGCTCGACATGCCCAGGTACAGGAG
+
@@@@AABBCEE@>>:9959999989B
@5HFN3:00030:00644
AGCACTGTAGCTGTCACTAGTTACTTGT
+
CCCC;:@DCBBBCCCCCB?AA>@@@?AA
@5HFN3:00031:00601
AGCACTGTAGCTGTCACTAGTTACTTGT
+
9A999??A@=@B9999@@9:B8<;A=@9
@5HFN3:00031:00602
TGATACGTCTCCTTCCTTAGTTACTTCA
+
BGDACBD??AC@C@C?C?ABB@CC;;;;
@5HFN3:00031:00608
ATATCGCGAGGTATGGAAGACTCATATAG
+
A@;;8@<;//,////,1869;94333331
@5HFN3:00031:00609
TGATACGTCTCCCTTCCTTAGTTACTTCAG
+
8488444=9999-92424234474442444
@5HFN3:00031:00611
CGTGTCTCTAGGCACAGGATTTGTGTAGA
+
489968/////,/4:;;:444-4444444
@5HFN3:00031:00612
TCTCTATGCGCTCCACATGTCTAAGGT
+
4444:@BCC<><C?B<<;949@F6959
@5HFN3:00031:00614
ATATCGCGAGGGTATGGAAGACTCTATA
+
BAACBBBCBAA:A;;;>B@CC@@A@@@B
@5HFN3:00031:00616
ACGAGTGCGTTCCCCATGTCGTAGGTACTC
+
:<@;;9BGEDACCC9A999>999958989>
@5HFN3:00031:00617
AGCACTGTAGCTGTCACTAGTTACTTGT
+
AA@ABBCCBCCCBCCDBBCDFBBBB@BA
@5HFN3:00031:00621
ATCAGACACGGACACAGCAGAACACAC
+
AACBBBABBB@CBCCDAAABB@BCBDC
@5HFN3:00031:00624
ACGCTCGACATGCCCAGGTACAGGAG
+
BCABBCCCCBAAAA<@B@C;<==ECB
@5HFN3:00031:00626
TAGTATCAGCCTCGCCATGACGAAGGTATTCC
+
@@CCCBDB@=8=>887<A@BC=::BCCCD@CA
@5HFN3:00031:00628
CGTGTCTCTAGGCACAGGATTTTGTATA
+
CBBBABECCAA@ABB>?@@BFF9AA@BA
@5HFN3:00031:00629
AGCACTGTAGCTGTCACTAGTTACTTGTG
+
9AA@BHCCCCDA@@=221:>;;CCB@BCC
@5HFN3:00031:00630
TGATACGTCTCCTTCCTTAGTTACTTC
+
BCCCBBDB?==89296<?A@@=@9964
@5HFN3:00031:00636
TCTCTATGCGCTCCCACATGTCTAAGGTA
+
/76?19449=4499-4;;@BE?AB=A?AC
@5HFN3:00031:00638
ATATCGCGAGGATGGAAGACTCTATA
+
@B9;;BBBAEAE<<;<?B>@A@@@A@
@5HFN3:00031:00639
TAGTATCAGCCTCGCCATGACGAAGGTATTCC
+
BBCA?ADCCC@AB@@=@BACC<<9=CBBCAC@
@5HFN3:00031:00640
ACGCTCGACATGCCCAGGTACAGGAG
+
B@@@BBBBCCCBBB?ACABBBBBBDA
@5HFN3:00031:00645
TACTGAGCTACACACACAGAAAGATTGGT
+
A?BABCCCB@@@@=@@AAAAA<BA@<>49
@5HFN3:00031:00646
CGTGTCTCTAGCACAGGATTTGTGAG
+
////444/////7;44649;6444//
@5HFN3:00031:00648
ACGAGTGCGTTCCCCCATGTCGTAGTACTC
+
BAB?@@@;8929999+9991?;;1111<<<
@5HFN3:00032:00601
CGTGTCTCTAGGCACAGGATTTTGTGTAG
+
ACBCCCCBCBB=>??9929999,444449
@5HFN3:00032:00602
TGATACGTCTCCTTCCTTAGTTACTTCA
+
ADBBCCC@@@B5959592388<>99;==
@5HFN3:00032:00603
TAGTATCAGCCTCGCCATGACGAAGGTATTCC
+
A@BBBBCCCC@=???=@@BCCA@@BFCCDAE@
@5HFN3:00032:00611
TCTCTATGCGCTCGATGTCTAG
+
4449=;B@>1111//8/,,,,,
@5HFN3:00032:00612
AGCACTGTAGCTGTCACTAGTTACTTGT
+
111/67@AAAABCADCHFCEC@CCC@DC
@5HFN3:00032:00613
TAGTATCAGCCTCGCCATGACGAAGGTATTC
+
>@@@@?A:771111::8;9<99959244424
@5HFN3:00032:00614
CGTGTCTCTAGGCACAGGATTTTGTGTAG
+
CCCCDCBBDCC@BBBCC@CBBB9AA?AA>
@5HFN3:00032:00616
ACGCTCGACATGCCCAGGTACAGGAG
+
ABBBBBBBCECAA=:==;=>BBB?BD
@5HFN3:00032:00617
AGCACTGTAGCTGTCACTAGTTACTTGT
+
AACBAACDCBCCCCCA@BABB@BBB@BB
@5HFN3:00032:00618
CGTGTCTCTAGGCACAGGTTTTTGTGTAG
+
BBBCJCCBBCCACBB;;<;CCB3AA;;<B
@5HFN3:00032:00619
AGCACTGTAGCTGTCACTAGTTACTTGTG
+
9=>89BCAA@BB@AAABCABAACBB?;;;
@5HFN3:00032:00622
TCTCTATGCGTTCCACATGTCTAAGGT
+
A;99BBA@@992424;;@@99>>6969
@5HFN3:00032:00623
TAGTATCAGCCTCGCCATGACGAAGGTATTCC
+
B@A@BACCBB>@A;98;@BACCC?D?ACC=A?
@5HFN3:00032:00628
TACTGAGCTACACACACAGAAAGATTGGT
+
BBBBBCCB???BBCCCDCBBA=ABB@B@B
@5HFN3:00032:00629
CGTGTCTCTAGGCACAGGATTTGTGTAGT
+
444999:94442484442444-4//////
@5HFN3:00032:00633
CGTGTCTCTAGGCACAGGTTTGTGTAGA
+
999@99499?B=>9999544-4:44494
@5HFN3:00032:00635
TCTCTATGCACTCCACATGTCTAAGGT
+
BBBBBBBCBAA@C@<=<C>@;><?A=A
@5HFN3:00032:00637
ACGAGTGCGTTCCCCATGTCGTAGGTACTC
+
ABBBCCDCCCACC@9@:;;;?@?A>@<<<A
@5HFN3:00032:00638
ATATCGCGAGGGTATGGAAGACTCTATA
+
;A;<;@@@@A@:?F9<8<@CCDCCBBBC
@5HFN3:00032:00639
TACTGAGCTACACACACAGAAAGATTGGT
+
BBBBCCC???BBBBCCCC???>?BBAB@B
@5HFN3:00032:00640
ATCAGACACGGACACAGCAGAACACAC
+
B;;899888828>AA=@=CBB7;;;;A
@5HFN3:00032:00641
TACTGAGCTACACACACAGAAAGATTGGT
+
<CCEBBCBBBBBCBBBCBCCC>BBB?B>B
@5HFN3:00032:00644
CGTGTCTCTAGGCACAGGATTTGTGAG
+
444444;////,,,//8,///+//444
@5HFN3:00032:00646
CGTGTCACTAGGCACAGGATTTTGTGTAG
+
44999=9>88=;@@>>B@@AAA4?>9999
@5HFN3:00032:00647
TGATACGTCTCCTTCCTTAGTTACTTCA
+
BBBBBBBCDDC?B@A@E@ABB?BBB@AB
@5HFN3:00032:00648
ACGAGTGCGTTCCCCATGTCGTTAGGTACTC
+
>B@@AAAA?@=A@@4>911111,/66///49
@5HFN3:00032:00649
TCTCTATGCGCTCCACATGTCTAAGT
+
444444441/1//,/8/4441//,//
@5HFN3:00033:00607
CGTGTCTCTAGGCACAGGATTTTGTGTAG
+
@BBCCBDCCCB@BBBBB@DCCC:BBABBB
@5HFN3:00033:00610
TAGTATCAGCCTCGCCATGACGAAGGTATTCC
+
BBBBBBAAABA999954889>=>6<29:C=A>
@5HFN3:00033:00612
ATATCGCGAGGGTATGGAAGACTCTATA
+
BBABBBCDDCC>CGBB@CBCCCBCB>>>
@5HFN3:00033:00613
TGATACGTCTCCTTCCTTAGTTACTTCA
+
CCBBBCD?>>?;@=@>BCABB@CCD@BC
@5HFN3:00033:00617
TACTGAGCTACACACACAGAAAGATTGGT
+
BCBBCBBBBBBCBABCCCDCC>BBAAC?B
@5HFN3:00033:00621
CGTGTCTCTAGGCACAGGATTTTGTGTAG
+
4;9AACCDDDCBCCCA@<9999/999<<<
@5HFN3:00033:00623
CGTGTCTCTAGGCACAGGATTTTGTGTAG
+
;;9>=94994424444424444,444///
@5HFN3:00033:00626
TACTGAGCTACACACACAGAAAGATTGGT
+
9;;949;99994444444444-48;=@<>
@5HFN3:00033:00627
TACTGAGCTACACACACAGAAAGATTGGT
+
AAAAACCCBBBCA@@@AA@@C?BCB?B?@
@5HFN3:00033:00631
CGTGTCTCTACGGCACAGGATTTTGTGTAGA
+
///99:////7878=>>>===BA/949////
@5HFN3:00033:00635
TAATATCAGCCTCGCCACTGACGAAGGTATTCC
+
49249999=>?B>?:60/1::868:?2494249
@5HFN3:00033:00636
ACGCTCGACATGCCGAGACTG
+
C93494444//,,*,,,,694
@5HFN3:00033:00637
TAGTATCAGCCTCGCCATGACGAAGGTATTCC
+
9;44@B;::BA@@BC?<<BA@?>24244:242
@5HFN3:00033:00641
ACGCTCGACATGCCCAGGTACAGGAG
+
ACABBEEAB==4996;B?CBBBCAEE
@5HFN3:00033:00642
TACTGAGCTACACACACATGAAAGATTGGT
+
94444444A;:9>DB9949449-4442424
@5HFN3:00033:00643
TCTCTATGCGTTCACATGTTCTAAGGT
+
444444:;4492444444424/,*,*,
@5HFN3:00033:00644
ATCAGACACGGACACAGCAGAACACAC
+
BBAABCBB@?=?BCCCCCCBA?BBBBB
@5HFN3:00033:00645
AGCACTGTAGCTGTCACTAGATTACTTGT
+
4;88=:9994494444<<=111,///,4;
@5HFN3:00033:00646
AGCACTGTAGCTGTCACTAGTTACTTGT
+
?ACBBBBCBBBBBBBBBCBBC@BCB@BB
@5HFN3:00034:00601
ACGAGTGCGTTCCCCATGTCGTAGGTACTC
+
BBAABBBB@;6444,9==@ABB@B?@@@@B
@5HFN3:00034:00605
ACGAGTGCGTTCCCCATGTCGTAGGTACTC
+
<DDCCC;<;A>@@@4?99444449=74499
@5HFN3:00034:00607
CGTGTCTCTAGGCACAGGATTTGTGTAGA
+
4444444:4?9281111,/8858>///44
@5HFN3:00034:00612
TAGTATCAGCCTCGCCATGACGAAGGTATTCC
+
44444=44442499A@CBB@@99548999242
@5HFN3:00034:00616
TACTGAGCTACACACACAGAAAGATTGGT
+
4888=@@@;;;=@@999@999148>=@@C
@5HFN3:00034:00622
TGATACGTCTCCTTCCTTAGTTACTTCA
+
8;48@AC<1->+-*,*,*,,/5844244
@5HFN3:00034:00628
TAGTATCAGCCTCGCCATGACGAAGGTATTC
+
9944944444:444488//////,,0000*/
@5HFN3:00034:00629
ACGCTCGACATGCCCAGGTACAGGAG
+
>:348944444444-4488444::44
@5HFN3:00034:00633
TGATACGTCTCCTTCCTTAGTTACTT
+
@AABBCBBBBC79595928489@CD@
@5HFN3:00034:00635
AGCACTGTAGCTGTCACTAGTTACTTGT
+
8;>>ABABAAA;<4994:?@:=@>@<A9
@5HFN3:00034:00640
ATATCGCGGGGGTATGGAAGACTCTATAG
+
9@?@=9;<B@@2@94428;89??:44998
@5HFN3:00034:00641
ATCAGACACGGACACAGCAGAACACAC
+
AB>?ABBBBB@BBBECCCDBB@BBBBB
@5HFN3:00034:00645
AGCACTGTAGCTGTCACTAGTTACTTGT
+
<=EDCBBC@AABCCBBBBDAAB?AA>BB
@5HFN3:00034:00646
ATATCGCGAGGGTATGGAAGACTCTATAG
+
499?B:<=BA;:;944248944443339;
@5HFN3:00034:00648
ACGAGTGCGTTCCCCATGCGTAGGTACTC
+
BBBBBBBBB@6944,9999>@@?>A<=<C
@5HFN3:00035:00600
TACTGAGCTACACACACAGAAAGATTGGT
+
CBBBCCCCAABBBBDCDCCBB?BBB@B=@
@5HFN3:00035:00607
TCTCTATGCGCTCCACATGTCTAAGGTA
+
<BBBAAACBCCCC@CAAABC?AAACACC
@5HFN3:00035:00614
TAGTATCAGCCTCGCCATGACGAAGGTATTCC
+
ACC@>ABDBA>@A;;9<CBBCBB?CABCEBDA
@5HFN3:00035:00616
ACGAGTGCGTTCCCCATGTCGTAGGTACTC
+
<GBBAB999?6999/9999BBBBC@CBBBC
@5HFN3:00035:00617
ACGCTCGACATGCCCAGGTACAGGAG
+
9=;=;<<@@9:994-4C589===?@@
@5HFN3:00035:00618
TAGTATCAGCCTCGCCATGACGAAGGTATTCC
+
;;@;<;CCDH@CCCC@BBBBBBB=A@@CAA@A
@5HFN3:00035:00619
ACGAGTGCGTTCCCCATGTCGTAGGTACTC
+
;AA@@A<<?CBDKK:D==<A@>>A>;<;BB
@5HFN3:00035:00623
TCTCTATGCGCTCACATGTCTAAGT
+
///////41///////9997:8*,,
@5HFN3:00035:00625
ATATCGCGAGGGTATGGAAGACTCTAGT
+
974948>=999-4499242498864.,,
@5HFN3:00035:00626
TCTCTATGCGCTCCACATGTCTAAGGT
+
4449999@@AABCABBBB<<<BB:<>>
@5HFN3:00035:00638
TCTCTATGCGCTCCACATGTCTAAGGT
+
ADCB@AABBC:9<>ADCCCEAAABCCC
@5HFN3:00035:00641
ATATCGCGAGGGTATGGAGACTCTATA
+
BABBBC@@?B?:@;<;=B@AABBC@;;
@5HFN3:00035:00645
CGTGTCTCTAGGCACAGGATTTTGTGTAG
+
BBCBBBCCBCD@BAAAB@DCCD:BBA=AA
@5HFN3:00035:00647
AGCACTGTAGCTGTCACTAGTTACTTGT
+
;<CC@=AC@@@BBBBBB@BBB@BBD@CC
@5HFN3:00036:00600
TAGTATCCAGCCTCGCCATGACGAAGGTATTCC
+
<<A@@@A>A9959>995;ABABA@@AFCCDAC@
@5HFN3:00036:00601
TCTCTATGCGCTCCACATGTCTAAGGT
+
ADCCCBBCBBCBB@BCCBAABCB@C@B
@5HFN3:00036:00604
TAGTATCAGCCTCGCCATGACGAAGGTATTCC
+
444499<::C@@AABBCC@@<99592449242
@5HFN3:00036:00615
TGATACGTCTCCTCCTAGTTATCTTCA
+
4494:999>11-//,,,,,*////,44
@5HFN3:00036:00619
AGCACTGTAGCTGTCACTAGTTACTTGT
+
<ACBCCCBBBBCBBBDBBA:469895;B
@5HFN3:00036:00620
ATATCGCGAGGGTATGGAAGACTCTATAG
+
<B@@@AAACBDBECAA?A?AHCCDA@@BB
@5HFN3:00036:00621
TGATACGTCTCCTTCCTTAGTTACTTCA
+
444?A@@@@@><>;?2423887=@B>AA
@5HFN3:00036:00622
TACTGAGCTACACACACAGAAAGATTGGT
+
48:999>@>9;4=>???>999-4=>;>78
@5HFN3:00036:00628
TACTGAGCTACACACACAGAAAGATTGGT
+
ACBBBCCBBBBBCBABC@>>A<>@@=A=@
@5HFN3:00036:00629
TCTCTATGCGCTCCACATGTCTAAGGT
+
;999>BBB>9@;;7<CBCDCCCCBC=@
@5HFN3:00036:00630
CGTGTCTCTAGGCACAGGATTTTGTGTAG
+
4=>ABCDDDFC>@@A@@>9999/9F999A
@5HFN3:00036:00633
ACGAGTGCGTTCCCCATGTCGTAGGTACTC
+
B@@@BAB@BB=@?@4?99998449974444
@5HFN3:00036:00635
TGATACGTCTCCTTCCTTAGTTACTTCA
+
444444444:65::?-1,.//5444844
@5HFN3:00036:00638
ACGAGTGCGTTCCCCATGTCGTAGGTACTC
+
BABBBBCA;;2444,9?>>>AAAB>@<<<B
@5HFN3:00036:00641
TCTCTATGCGCTCCACATGTCTAAGGT
+
BEDCCBBCBBB?B@DFA??A:<<BFAC
@5HFN3:00036:00649
TGATACGTCTCCTTCCTA
+
ABB?==889--*,*,*,*
@5HFN3:00037:00602
TGATACGTCTCCTTCCTTAGTTACTTCA
+
9;BCC??ABBC?C>D=A;?==>ABB@@@
@5HFN3:00037:00603
ACGAGTGCGTTCCCCATGTCGTAGGTACTC
+
<BB@@@A?@@6999/99949=:=>>:;;@@
@5HFN3:00037:00607
TCTCTATGCGCTCCACATGTCATAAGGT
+
9444;444@<;;A>AE9844////,/,/
@5HFN3:00037:00611
ATATCGCGAGGGTATGGAAGACTCTATAG
+
;@ABCA?@CCC>B<99248998==7:7AB
@5HFN3:00037:00612
ATATCGCGAGGGTATGGAAGACTCTATAG
+
9?>>>;99=BB-444424899;;877337
@5HFN3:00037:00619
ATCAGACACGGACACAGCAGAACACACA
+
477>>@;:;B<>>@<;::=99@A?A?CD
@5HFN3:00037:00625
TACTGAGCTACACACACAGAAAGATTGGT
+
BADBBBCBBBEBBCDCCCCBB>BBB=@>@
@5HFN3:00037:00626
TGATACGTCTCCTTCCTTAGTTACTTCA
+
AAACBBC???B@C@D@C@BAA@BBB@BB
@5HFN3:00037:00628
ATATCGCGAGGGTATGGAAGACTTCATAG
+
989>>999=99544442489688,,,,,,
@5HFN3:00037:00629
CGTGTCTCTAGGCACAGGTTTGTGAG
+
444444;////,,,//8,//+//444
@5HFN3:00037:00630
ATATCGCGGGGTATGAAGACTCTATA
+
AC;;;@A<>>1?1///,///444499
@5HFN3:00037:00637
CGTGTCTCTAGGCACAGGATTTTGTGTAG
+
=CCCCABACBB@BBBBB>AAHH9AAA@@@
@5HFN3:00037:00640
ATCAGACACGGACACAGCAGAACACAC
+
BBBC>>7999248444449998999=>
@5HFN3:00037:00643
CGTGTCTCTAGGCACAGGATTTTGTGTAG
+
BBBCBBCCDDD@BBBB@:4444,9??AAB
@5HFN3:00037:00644
TACTGAGCTACACACACAGAAAGATTGGT
+
BBBBBBBBABBABABCA??AB=@AB=?=A
@5HFN3:00037:00645
ACGAGTGCGTTCCCCATGTCGTAGGTACTC
+
ABBBBBBB;;2444,9999><<9@<@999@
@5HFN3:00037:00647
ACGCTCGACATGCCCAGGTACAGGAG
+
BBBBBABCC??994-9:<ABCCD@AA
@5HFN3:00037:00648
ACGAGTGCGTTCCCCCATGTCGTAGGTACTC
+
BBBBBBB;::24449+9?>>>@@@A>A@@@B
@5HFN3:00038:00606
ACGCTCGACATGCCCAGGTACAGGAG
+
<CCDBABBBCCCDC?CCBCBCCB@BB
@5HFN3:00038:00612
CGTGTCTCTAGGCACAGGATTTTGTGTAG
+
=BBCNCBDDCC@BBBB@:4444,4??@@B
@5HFN3:00038:00614
ATCAGACACGGACACAGCAGAACACAC
+
A;89>@;99=@B@AAAEA??><99989
@5HFN3:00038:00615
TAGTATCAGCCTCGCCATGACGAAGGTATTCC
+
9:@===BA=A;=AAA=A@AAA>?692444899
@5HFN3:00038:00617
ACGAGTGCGTTCCCCATGTCGTAGGTACTC
+
<B@@=@9;;A>A@@7999499444974499
@5HFN3:00038:00619
TGATACGTCTCCTTCCTTAGTTACTTCA
+
BBBBBB?A=@=29596<8;CD@CBB@BB
@5HFN3:00038:00635
ATATCGCGAGGGTATGGAAGACTCTATA
+
B>>>>BCCBCBBCDDC@CACDBCCBE99
@5HFN3:00038:00637
ATATCGCGAGGGTATGGAAGACTCTATA
+
B<?@CCDDCCC>BCEB?CBAABCBBBCC
@5HFN3:00038:00644
TCTCTATGCGCTCCACATGTCTAAGGT
+
BCCBAAACCCCAA?ADCB@@?AAACAC
@5HFN3:00038:00645
TAGTATCAGCCTCGCCATGACGAAGGTATTCC
+
ABBBBBEBBB>@9442494449:898=9?=@?
@5HFN3:00038:00646
ACGAGTGCGTTCCCCATGTCGTAGGTACTC
+
BBC>@?:>845999/4?>9<<CCB@BBBA@
@5HFN3:00038:00649
ACGAGTGCGTTCCCCATGTCGTAGGTACTC
+
@:;;;9=?CC@EHC8<99999//6,/////
@5HFN3:00039:00600
TCTCTATGCGCTCCACATGTCTAAGGT
+
;>>AEDCCCBCBC@CCCC@@@@@=?=@
@5HFN3:00039:00602
TGATACGTCTCCTCCTTAGTTACTTCA
+
49=?A@A9911,//,/,.//,444244
@5HFN3:00039:00614
ATATCACGAGGGTATGGAAGACTCTATAG
+
>>>>999@911+/1//,/56688999;?B
@5HFN3:00039:00617
AGCACTGTAGCTGTCACTAGTTACTTGT
+
944449=?==AB;99;A@>>A8<<B=@@
@5HFN3:00039:00619
TCTCTATGCGCTCCACAAGTCTAGTACT
+
9ABA@AACCBCBD@B442911,,,,,,,
@5HFN3:00039:00620
TCTCTATGCGCTCCACATGTCTAAGGT
+
444//1///77/924EE>999492424
@5HFN3:00039:00624
TACTGAGCTACACACACATGAAAGATTGGT
+
999;AB?AAAABA?@??111::57:9;=;=
@5HFN3:00039:00626
ATATCGCGAGGGTATGGAAGACTCTATA
+
BA@@@B?A@@@<??@@>B?BBBBB@@?B
@5HFN3:00039:00628
TACTGAGCTACACACACAGAAAGATTGGT
+
999ABABA@;;;<;B@B@>>>199><>;?
@5HFN3:00039:00633
ACGCTCGACATGCCCAGGTACAGGAG
+
BBABC@A@CAAA=96987;BBCCDAA
@5HFN3:00039:00635
TACTGAGCTACACACACAGAAAGATTGGT
+
AAABB@@AAAA===CDBA444-9>>;@?B
@5HFN3:00039:00636
TAGTATCAGCCTCGCCATGACGAAGGTAATCC
+
BBBBBBCCCCABBAA?ACBBBBBBD@BC@CF@
@5HFN3:00039:00639
TACTGAGCTACACACACAGAAAGATTGGT
+
49;CCCCB@???@=BA@<;<C<>>>4849
@5HFN3:00039:00642
ACGAGTGCGTTCCCCATGTCGTAGGTACTC
+
??BBBB@;442999/9?>>>AA>>=>>99<
@5HFN3:00039:00643
ACGAGTGCGTTCCCCCATTCGTA
+
4477?C999<,1111*//,/,**
@5HFN3:00039:00645
AGCACTGTAACTGTCACTAGTTACTTGT
+
?9<<BBCA@>@CABBBBCCCA>@996;B
@5HFN3:00039:00648
TACTGAGCTACACACACAGAAAGATAGGT
+
BCCBBBCAAABBBBB@??994-;A@BBDC
@5HFN3:00039:00649
ATCAGACACGGACACAGCAGAACACAC
+
BBBBBBBBBB@BBBABDCDBB>BBCCB
@5HFN3:00040:00604
ATCAGACACGGACACAGCAGAACACAC
+
,..//43444989////////7/4444
@5HFN3:00040:00610
TGATACGTCTTCTCCTAGTTACTTCA
+
44488=9@9924442/.//,///,44
@5HFN3:00040:00616
CGTGTCTCTAGGCACAGGATTTGTGTAG
+
444444@::<ABB@@91-111,111///
@5HFN3:00040:00624
TGATACGTCTCCTCCTTAGTTACTTCA
+
4448>B>=<@@-1/,/,./42449244
@5HFN3:00040:00625
ATCAGACACGGACACAGCAGAACACAC
+
CCCCBA@@B@?;;;<99<<@A@?@@;;
@5HFN3:00040:00632
ACGCTCGACATGCCCAGGTACAGGAG
+
ACCCBBBA=:;9>=9>A>BBACAAED
@5HFN3:00040:00636
ATCAGACACGGACACAGCAGAACACAC
+
AB>?ABBBAA?BBCCDCCD@@>?CBBC
@5HFN3:00040:00638
AGCACTGTAGCTGTCACTAGTTACTTGT
+
AACBBCCC?AABAAA@BBBDC@C@@>?B
@5HFN3:00040:00641
CGTGTCTCTAGGCACAGGATTTTGTGTAG
+
BBBCBBFAADBBBBBBB@CCCE:CDCBBB
@5HFN3:00040:00642
TCTCTATGCGCTCCACATGTCTAAGGT
+
BCCCCAABBBB?@<9=?>>>9995959
@5HFN3:00040:00645
TAGTATCAGCCTCGCCATGACGAAGGTATTCC
+
@BB@>ACFBB>@9;;>B@>>A;97<@CAC?A=
@5HFN3:00040:00649
ATCAGACACGGACACAGCAGAACACAC
+
B>9:<CCCCB@B???:<=CBC@D<;<C
@5HFN3:00041:00606
TGATACGTCTCCTTCTTAGTTACTTCA
+
///67:99911-/,//,.//,444244
@5HFN3:00041:00612
CGTGTCTCTAGACACAGGATTTTGTGTAG
+
ABDECCCBDBBBB@BBB@BAB?6<<<@@C
@5HFN3:00041:00619
AGCACTGTAGCTGTCACTAGTTACTTGT
+
@BBCCCCDBBCCBBBBBAAACBDCB?BB
@5HFN3:00041:00621
TCTCTATGCGCTCCGACATGTCTAAGT
+
4444994;=CBBB:449?8444;;24:
@5HFN3:00041:00626
ATCAGACACGGACACAGCAGAACACAC
+
B>>??@BBBB@BBBBBAAB999;CBBB
@5HFN3:00041:00628
TCTCTATGCGCTCCACATGTCTAAGGT
+
ABJCCDDAABCDC@CDAAAA:==BD?A
@5HFN3:00041:00629
TCTCTATGCGCTCCACATGTCTAAGGT
+
;;499A@99<<;<?BBA@>@9996969
@5HFN3:00041:00630
TCTCTATGGCGCTCCACATGTCTAAGGT
+
>8A111//,/667=@BCC;<<BB?<>69
@5HFN3:00041:00631
CGTGTCTCTAGGCACAGGATTTTGTGTAG
+
ACCDCCCDCAB?BB9;;@ECCC:<<<@@B
@5HFN3:00041:00634
TACTGAGCTACACAGACAGAAAAGTGTTG
+
BBB@@AAAABB;;12/88////*49.,*,
@5HFN3:00041:00639
ATCAGACACGGACACAGCAGAACACAC
+
9?89;<;;;C@BBCDA<<;B@>9<999
@5HFN3:00041:00641
TAGTATCAGCCTCGCCATGACGAAGGTATTCC
+
BBBAAACEBA?=9;<9;BBBBBB@DBDFD>@=
@5HFN3:00041:00643
ACGCTCGACATGCCCAGGTTACAGGAG
+
947;;444444444-4;2424444::4
@5HFN3:00041:00645
TACTGAGCTACACACACAGAAAGATTGG
+
BABBCCBB??BBBBCBA;444-9>>599
@5HFN3:00041:00646
TCTCTATGCGCTCCACATGTCTAAGGT
+
88@>ABC<;;CCD=@AA;99@>?=@69
@5HFN3:00041:00647
TCTCTATGCGCTCCACATGTCTAAGGT
+
BBBABBBDCCBEB@BB?>@@@AB>B>A
@5HFN3:00042:00601
TACTGAGCTACACACACAGAAAGATTGGT
+
@A@@BBBBBCBBCECAAAAA@:==>=@<@
@5HFN3:00042:00603
CGTGTCTAGGCACAGGATTTGTGTAG
+
9BABBB<==89AB9959991998@>A
@5HFN3:00042:00604
CGTGTCTCTAGGCACAGGATTTTGTGTAG
+
4@@>BCEDDDD@BB@9959999/9?@>>B
@5HFN3:00042:00605
TCTCTATGCGCTCCACATGTCTAAGGT
+
////44499=AAB@CDDBABAAB?A@A
@5HFN3:00042:00607
ACGCTCGACATGCCCAGGTACAGGAG
+
BABBB@@@B?;99?:9959>>99:9@
@5HFN3:00042:00609
CGTGTCTCTAGGCACAGGATTTTGTGTAG
+
9@CACCAAAAJACBB@A<9944-9??>>@
@5HFN3:00042:00611
ATCAGACACGGACACAGCAGAACACAC
+
BBABCBABBB@BCBBDBCBBB@AAABC
@5HFN3:00042:00612
TACTGAGCTACCACACAGAAGA
+
BCCAA@D>>9959B<<1**)*(
@5HFN3:00042:00620
TACTGAGCTACACACACAGAAAGATTGGT
+
BBBBBBB@===BBCCCCB?>><>?A?B@C
@5HFN3:00042:00622
TCTCTATGCGCTCCACATGTCTAAGGT
+
;AB@ACCAAAB;97<CA@@B=9?=?59
@5HFN3:00042:00627
ATATCGCGAGGTATGGAAGACTCTATA
+
AA9984844/,/6//,/,/////3333
@5HFN3:00042:00629
TGATACGTCTCCTTCCTTAGTTACTTCA
+
;;<CBBBA;;;;><>6928@A=A@D@BB
@5HFN3:00042:00630
TGATACGTCTCCTTCCTTAGTTACTTCA
+
@@?BBBBC????C?B@DBBBB@BBE@CC
@5HFN3:00042:00632
TCTCTATGCGCTCCACATGTCTAAGGT
+
;BCEAAACABCBA>AEBAAA=@@6:7;
@5HFN3:00042:00633
TAGTATCAGCCTCGCCATGACGAAGGTATTCC
+
BBBBBBDCCC;;<@@=@CBBBCC@DACAEDBC
@5HFN3:00042:00634
CGTGTCTCTAGGCACAGGATTTTGTGTAG
+
AECDCBDAAACAAABBA99999-9??@AA
@5HFN3:00042:00637
CGTGTCTCTAGGCACAGGATTTTGTGTAG
+
BBBBBBC@CCB@AABBC@FCCC:ECAABC
@5HFN3:00042:00638
ACGCTCGACATGCCCAGGTACAGGAG
+
CBCBBAAAA==9996;A?ABBBC@CC
@5HFN3:00042:00639
CGTGTCTCTAGGCACAGGATTTTGTGTAG
+
DDCC@@AGGBBCDBBA>:4444,9?=>>B
@5HFN3:00042:00642
TCTCTATGCGCTCCACATGTCTAAGGT
+
BCCCCCCBCCCBC@BBA=9;;@ACB?A
@5HFN3:00042:00643
TGATACGTCTCCTTCCTTAGTTACTTCA
+
ABBBBBCB???@C@CCD@CCBACBB?BB
@5HFN3:00042:00646
CGTGTCTCTAGGCACAGGATTTTGTGTAG
+
BBBCCABABBD@BBCBB?====6=@?>>@
@5HFN3:00042:00648
AGCACTGTAGCTGTCACTAGTTACTTGT
+
99A@@@CC:<<CCCCCBBBCD@B??=?C
@5HFN3:00042:00649
TGATACGTCTCCTTCCTTAGTTACTTCA
+
BBBBBBDBBA@>A>B@C?@A@@BBB@@@
@5HFN3:00043:00601
ATCAGACACGGACACAGCAGAACACAC
+
BBBBAA@BBB@BBBBBCCCBB?BBBBB
@5HFN3:00043:00605
TCTCTATGCGCTCCACACTGTCTAAGGTA
+
49999DC=@AA@><<@1111177=,1,/6
@5HFN3:00043:00606
TACTGAGCTACACACACAGAAAGATTGGT
+
<@@BBCCC@@?BBAAABBAAA=B@@<>=@
@5HFN3:00043:00609
TAGTCATGACGAAGGTATTCC
+
<;99BBBB<9<B>A>BBD@DB
@5HFN3:00043:00611
TAGTATCAGCCTCGCCATGACGAAGGTATTCC
+
BBBBBCCBBA@AA??=@BBBB@@>AACDF@B?
@5HFN3:00043:00616
TAGTATCAGCCTCGCCATGACGAAGGTATTCC
+
@BCBBCCCDB@?B>?=@BBBEB@@BBCBBDA?
@5HFN3:00043:00620
TACTGAGCTACACACACAGAAAGATTGGT
+
4444>>?>;<;>>>AB<<<BC8;;B=@=@
@5HFN3:00043:00627
AGCACTGTAGCTGTCACTAGTTACTTGT
+
@@C@@ABBBBBCBBBBBBBBB?BAB?BB
@5HFN3:00043:00628
CGTGTCTCTAGGCACAGGATTTTGTGTAG
+
BBBCAAACBBC@CCBCC@CAA?6A@@AAB
@5HFN3:00043:00631
AGCACTGTAGCTGTCACTAGTTACTTGT
+
AALCDCDDABBCECEB@@ADC@CDB=@@
@5HFN3:00043:00633
ACGCTCGACATGCCCAGGTACAGGAG
+
<;9CDCCEABABAA:9859>?@B59=
@5HFN3:00043:00635
ATCAGACACGACACAGCAGAACACAC
+
BB?A?B:;131;:@9::EBC@CCCCC
@5HFN3:00043:00637
CGTGTCTCTAGGCACAGGATTTTGTTAG
+
B?@@CCCEAAB@BBBBD@AABA9B@;@A
@5HFN3:00043:00640
CGTGTCTCTAGGCACAGGATTTTGTGTAG
+
<BBBBBDGDBH@CBBBD?CBCB7;;<>>B
@5HFN3:00043:00644
TGATACGTCTCCTTCCTTAGTTACTTCA
+
@BBBBBCBBBB@B@CBD@AAA>BBCACC
@5HFN3:00043:00645
ACGAGTGCGTTCCCCATGTCGTAGGTACTC
+
BA>>@D@;992444,9999>=98==>@@@A
@5HFN3:00043:00646
AGCACTGTAGCTGTCACTAGTTACTTGT
+
@ADCCDCCDCDB@AACBBDEB@BBB@DB
@5HFN3:00043:00647
TCTCTATGCGCTCCACATGTCTAAGGT
+
BBA?ABD@@;<;B?@>11111/1,/,4
@5HFN3:00043:00648
CGTGTCTCTAGGCACAGGATTTTGTGTAG
+
BBBBCBBAAADCCBBBB@CDHH:<<;>>@
@5HFN3:00043:00649
TAATATCAGCCTCGCCATGACGAAGGTATTCC
+
AB@BBBBBCB@BA>?=@;==B998;BCBC>B@
@5HFN3:00044:00601
ATCAGACACGGACACAGCAGAACACAC
+
AABB;?399959@BBBBAAAC>BCCBB
@5HFN3:00044:00602
TGATACGTCTCCTTCCTTAGTTACTTCA
+
BCCBA<;<CED@C@C@C@@@@ABBB@BB
@5HFN3:00044:00607
TACTGAGCTACACACACAAAAGATGTGC
+
=>=D@>@111:;:>>1////*/////..
@5HFN3:00044:00617
CGTGTCTCTAGGGCACAGATTTGTGTAG
+
989444444449-4///////+/////4
@5HFN3:00044:00621
TAGTATCAGCCTCGCCATGACGAAGGTATTCC
+
ACCBBB@AAA=A@@@=8;<9?>>59249?;>>
@5HFN3:00044:00623
AGCACTGTAGCTGTCACTAGTTACTTGT
+
:;;A=BADAAACCAAAACDB?>=--+--
@5HFN3:00044:00625
ACGAGTGCGTTCCCCATGTCTA
+
;;<@BA==>>5111+//,,,,/
@5HFN3:00044:00626
ACGCTCGACATGCCCAGGTACAGGAG
+
@@@CDBDB=::444-9><>ACCC@BB
@5HFN3:00044:00627
AGCACTGTAGCTGTCACTAGTTACTTGT
+
4:AAAABC=>>999999999?<?>>;>@
@5HFN3:00044:00634
ATATCGCGAGGGTATGGAAGACTCTATA
+
ABAABB;;444-9F@A?C?CCCCCBAAA
@5HFN3:00044:00635
ATCAGACACGGACACAGCAGAACACAC
+
BB>AABBBBB@BDCCBCBB998;CBBC
@5HFN3:00044:00637
ACGCTCGATGCCCAGGTACAGGAG
+
48<>>>><<<9D?996999>?599
@5HFN3:00044:00641
TCTCTATGCGCTCCACATGTCTA
+
A@;99B99/11//,//*,,,,,,
@5HFN3:00044:00642
TCTCTATGCGCTCCACATGTCTAAGGT
+
BBCCBCBAAABBB@CCCA??>@ACBAC
@5HFN3:00044:00643
TACTAGCTCACACAG
+
4444::///82,,,,
@5HFN3:00044:00645
TACTGAGCTACACACACAGAAAGATTGGT
+
8>@@@@B11111;>@=A@BAA:A;97:>>
@5HFN3:00044:00647
ATCAGACACGGACACAGCAGAACACAC
+
BBBBB@<?@B@BBAABBBB??=?C??@
@5HFN3:00044:00648
ATCAGACACGGACACAGCAGAACACAC
+
BD???BBBB?@BBBBBBCCBB?BBBBB
@5HFN3:00045:00600
CGTGTCTCTAGGCACAGGATTTTGTGTAG
+
A@AABBAAACC?CBCA@B9999/999A@B
@5HFN3:00045:00601
TACTGAGCTACACACACAGAAAGATTGG
+
////44944444499444444-4//,/,
@5HFN3:00045:00604
TGATACGTCTCCTTCCTTAGTTACTTCA
+
BCCCBBCB@@A@CBD@BAABB@AABCDB
@5HFN3:00045:00605
ATATCGCGAGGGTATGGAAGACTCTATA
+
ACCBBCBC@@@@ACCC@C@CCBB?BBDB
@5HFN3:00045:00606
AGCACTGTAGCTGTCACTAGTTACTTGT
+
///1>DB:1111//6/44499699D;99
@5HFN3:00045:00609
TGATACGTCTCCTCCTTAGTTACTTCAG
+
999>949>;11-//,/,./424442444
@5HFN3:00045:00614
CGTGTCTCTAGGCACAGGATTTTGTGTAG
+
BAAALECBC==<<CCCD@CDDC9AA;99B
@5HFN3:00045:00615
TCTACTATGCGCTCCGACATGTCTAAGT
+
/////////4444424444444//,*,,
@5HFN3:00045:00620
ACGCTCGACATGCCCAGGTACAGGAG
+
>?>BBABECA@944-49<@CCCD@CC
@5HFN3:00045:00621
TACTGAGCTACACACACAGAAAGATTGGT
+
@?BCCCCBA@AABCDA@;944-9==;@>B
@5HFN3:00045:00622
AGCACTGTAGCTGTCACTAGTTACTTGT
+
AACCCEBCCBDCAAACCBABB@CBB?BC
@5HFN3:00045:00624
TCTCTATGCGCTCCACATGTCTAAGGT
+
BBAAADCBBACBB@DDBA9;;AABDAG
@5HFN3:00045:00627
AGCACTGTAGCTGTCACTAGTTACTTGT
+
4444444944444444444992448899
@5HFN3:00045:00632
AGCACTGTAGCTGTCACTAGTTACTTGT
+
<<DBCACFBBBBCCCBBCFDD?BBB?BB
@5HFN3:00045:00633
CGTGTCTCTAGGCACAGGATTTTGTGTAG
+
BBBCBBBCBBB?BACBB=@@>>4@?@@@B
@5HFN3:00045:00641
AGCACTGTAGCTGTCACTAGTTACTTGT
+
@=CGECCD??ACAAACCCCCC@B@@>@D
@5HFN3:00045:00644
ATCAGACACGGACACAGCAGAACACAC
+
BBAABAB@@@ACBCBBCCDBB@ABBBB
@5HFN3:00045:00647
TAGTATCAGCCTCGCCATGACGAAGGTATTCC
+
>AABBEC@A@=@@;;8;CABBCD@D@CDD@B?
@5HFN3:00045:00649
CGTGTTCTAGGCACAGGATTTTGTGTAG
+
@BBCC@BECB@B?@@B>@ABB79;9>>>
@5HFN3:00046:00603
CGTGTCTCTAGGCACAGGATTTTGTGTAG
+
ACCCCAB@F@B@AB?A=<BCFD:EC@>@B
@5HFN3:00046:00605
AGCACTGTAGCTGTCACTAGTTACTTGT
+
4;==BCBBCCDCAAACCCCBB?B<=;>2
@5HFN3:00046:00609
AGCACTGTAGCTGTCACTAGTTGT
+
=BCCCCCC?@ABBCDBDBBAA>BB
@5HFN3:00046:00612
TAGTATCAGCCTCGCCATGACGAAGGTATTCC
+
@<9494944/511//764449442/,//6,/,
@5HFN3:00046:00616
TCTCTATGCGCTCCACATGTCTAAGGT
+
ADA@ABCCBBBBB@CDAAAA@AABJ?B
@5HFN3:00046:00619
ACGCTCGACATGCCCAGGTACAGGAG
+
???BBCCC@::444-9?<ABCFCCCB
@5HFN3:00046:00621
CGTGTCTCTAGGCACAGGATTTTGTGTAG
+
BCCCCBDBECC@BBBA>:94:9-999>@B
@5HFN3:00046:00625
TAGTATCAGCCTCGCCATGACGAAGGTATTCC
+
BBBBBBCCCA@=99969@@ACCC?DACCECD@
@5HFN3:00046:00626
TCTCTATGCGCTCCACATGTCTAAGGT
+
BBBBBDCBBABBB@CDCB:::DDEC?B
@5HFN3:00046:00629
ATCAGACACGGACACAGCAGAACACAC
+
@CAA@BBBBB@BBBCA@ADCDACCBBB
@5HFN3:00046:00631
TACTGAGCTACCACAC
+
9;;44;B4///7//,*
@5HFN3:00046:00634
CGTGTCTCTAGGCACAGGATTTTGTGTAG
+
ACCCCCC:=<D@CCCBA<9999/9@>>>A
@5HFN3:00046:00635
TACTGAGCTACACACACAGAAAGATTGGT
+
BBB?BCB?@@CABABDB@944-9>>=BAB
@5HFN3:00046:00644
ACGCTCGACATGCCCAGGTACAGGAG
+
AA@BBBBB@;;444-9><>ACCCAEC
@5HFN3:00046:00647
TGATACGTCTCT
+
944>>99//***
@5HFN3:00046:00649
AGCACTGTAGCTGTCACTAGTTACTTGT
+
99?AA?EDCBBBAB@@@BCDC>@@C=@@
@5HFN3:00047:00602
ATCAGACACGGACACAGCAGAACACAC
+
43348474449=;@BA??=:><9;8=;
@5HFN3:00047:00603
TCTCTATGCGCTCCACATGTTCTAA
+
4444;;C??>=99244///1,/666
@5HFN3:00047:00606
TGATACGTCTCCTTCCTTAGTTACTTCA
+
BBBBBBCBBBD@B@C@DAABB@BBB@BC
@5HFN3:00047:00607
TACTGAGCTACACACACAGAAAGATTGGT
+
ACDEBCBBA@ABBBCD@@994-9>>>B@C
@5HFN3:00047:00608
TAGTATCAGCCTCGCCATGACGAAGGTATTCC
+
BBBBCCDA@@>>@9;7;BBABCD?E@ACC?@?
@5HFN3:00047:00609
TGATACGTCTCCTTCCTTAGTTACTTCA
+
BCBBBBC@===8><?<@??@@>BBCAAA
@5HFN3:00047:00614
ACGCTCGACATGCCCAGGTACAGGAG
+
48>?@@@=>99111,11,1<>@@>A@
@5HFN3:00047:00615
AGCACTGTCTGTCACTAGTTACTTGT
+
;@@=>7-***,22;@FBBB@DBC@CC
@5HFN3:00047:00617
ACGAGTGCGTTCCCCATGTCGTAGGTACTC
+
@B@@@DB;?;2444,9999?BBBC@C<==B
@5HFN3:00047:00620
TACTGAGCTACACACACAGAAAGATTGGTG
+
CBBBBCDAA@BBBCDC@@9996;BB@C?AB
@5HFN3:00047:00622
CGTGTCTCTAGGCACAGGATTTTGTATA
+
BBBCCCCAD@C@?>=A><9999/99999
@5HFN3:00047:00624
CGTGGTCTCTAGGCACAGGATTTTGTGTAG
+
88//11>BBIECBCCCDB?BBFD:DCABBA
@5HFN3:00047:00625
TGATACGTCTCCTTCCTTAGTTACTTCA
+
BABBBBBB?@A@B@D@CBDBB@CCCAAB
@5HFN3:00047:00627
TCTCTATGCGCTCCACATGTCTAAGGT
+
BCCDCCCBBBBAB@BBC>@@A@A@C?A
@5HFN3:00047:00628
TACTGAGCTACACACACAGAAAGATTGGT
+
ABBCCDC@@@BBBBB;B:444-9>>=C@C
@5HFN3:00047:00630
TAGTATCACCTCGCCATGACGAAGGTATTCC
+
ABBBBBCDD=>9<<>A@@BBBCBDBD??=@@
@5HFN3:00047:00637
CGTGTCTCTAGGCACAGGATTTTGTGTAG
+
DBBCAA@ACBB@BBBCC@AAAA9AA?CBC
@5HFN3:00047:00641
TACTGAGCTCACACACAGAA
+
,/66699994444///6/,*
@5HFN3:00047:00643
AGCACTGTAGCTGTCACTAGTTACTTGT
+
>>@CB?AAAA99999999<EDBBBC@CD
@5HFN3:00047:00644
TACTGAGCTACACACACTGAAAGATTGGT
+
CBCBDCCB@@@BBBCBBA944-9>>=AIC
@5HFN3:00047:00646
ATATCGCGAGGGTATGGAAGACTCTATAGAA
+
40/////899954499696944444.,,,,*
@5HFN3:00047:00647
TAGTATCAGCCTCGCCATGACGAAGGTATTCC
+
BBBAAACBBB@BA999;CAAB?@>A@CCG@C@
@5HFN3:00047:00648
TGATACGTCTCCTTCCTTAGTTACTTCA
+
8>AA>@=;9;<>A<@?@23:>489B=>?
@5HFN3:00048:00600
ACGCTCGACATGCCCAGGTTACAGGAG
+
499;4444944444-4;24244499:9
@5HFN3:00048:00604
TCTCTATGCGCTCCACATGTCTAAGGTA
+
BCCBCDCCBC@?@>AB@@;<<>>=AAAD
@5HFN3:00048:00607
TCTCTATGCGCTCCACATGTCTAAGGT
+
4444@CFBAA@896;BA>@GBAA:969
@5HFN3:00048:00608
ACGAGTGCGTTCCCCATGTCGTA
+
,0349<99A@5999/44,,,,**
@5HFN3:00048:00609
TCTCTATGCGCTCCCACATGTCTAAGGTA
+
44444444;94449-9444:>1//,/,//
@5HFN3:00048:00610
ATATCGCGAGGGTATGGAAGACTCTATAG
+
@AA?;;<@@>D19;9924999==437?><
@5HFN3:00048:00612
ACGAGTGCGTTCCCCCATGTCGTAGGTACTC
+
BBABABB;;;24449+499994449>>AAAC
@5HFN3:00048:00613
TGATACTCTCCTTCCTTAGTTACTTCA
+
@CCCBBCBBB8:7;?@=@A@?CCC@BC
@5HFN3:00048:00614
ATCAGACACGGACACAGCAGAACACAC
+
>44///.//8244/1//////569888
@5HFN3:00048:00615
AGCACTGTAGCTGTCACTAGTTACTTGT
+
<=CCHCCCAABAABCBBCCBB@DBB>AA
@5HFN3:00048:00616
TCTCTATGCGCTCCACATGTCTAAGGT
+
BCCCBCCB@B@AB@BDDAAABDDBD=A
@5HFN3:00048:00617
AGCACTGTAGCTGTCACTAGTTACTTGT
+
<<CDECCD@AABBBBCCCCCC@BBB@BB
@5HFN3:00048:00618
TGATACGTCTCCTTCCTTAGTTACTTCA
+
BBBABBBBB>?=@?B@FACCB@ABB@DC
@5HFN3:00048:00619
TACTGAGCTACCACACAGAAAGATTGGTGC
+
AABBBBBA@@B@BBBA?444-9@>?C@DCC
@5HFN3:00048:00623
ACGAGTGCGTTCCCCATGTCGTAGGTACTC
+
@>ACC@@8??5999-994444444994444
@5HFN3:00048:00624
CGTGTCTCTAGGCACAGGATTTTGTGTAG
+
CBBCBBBAA@C@BBBBB@BABA7A@=@@B
@5HFN3:00048:00636
ATCAGACACGGACACAGCAGAACACAC
+
BC@@?BBBBBE@@?A?AACDCBCCCCC
@5HFN3:00048:00637
TCTCTATGCGCTCCACATGTCTAAGGT
+
ACCBCDDBAADA@@AA9;;<<>>@B:<
@5HFN3:00048:00641
ACGAGTGCGTTCCCCATGTCGTAGGTACTC
+
AB@ABBA;::2444,99999@@>A>A<<<A
@5HFN3:00048:00646
AGCACTGTAGATGTCACTAGTTACTTGT
+
@CCCDBCCCCCFBBBBBCCCC@CCC@CC
@5HFN3:00048:00647
TGATACGTCTCCTTCCTTAGTTACTTCA
+
GABBB?BB@@@@C@CBE?<=CACBCACA
@5HFN3:00048:00649
TACTGAGCTACACACACAGAAAGATTGGT
+
BBDBCCC99;BBBBCBFA;94-9>@?CAC
@5HFN3:00049:00600
CGTGTCTCTAGGCACAGGATTTTGTGTAG
+
9ABBCDC:=:CBCBBA><9999/9999>A
@5HFN3:00049:00601
AGCACTGTAGCTGTCACTAGTTACTTGT
+
BA@AB<<<BBAAACCBCBCCC@BCB?AA
@5HFN3:00049:00602
ATCAGACACGGACACAGCAGAACACAC
+
499>@B;?=CBBCCBA@==@=?@@@AB
@5HFN3:00049:00605
TCTCTATGCGCTCCACATGTCTAAGGT
+
4444@A@?@@99954:44499992424
@5HFN3:00049:00609
TCTCTATGCGCTCCACATGTCTAAGGT
+
@AAAABC<<<B;;59AB9<<<AA?C?C
@5HFN3:00049:00610
ATCAGACACGGACACAGCAGAACACAC
+
433444.///,/8/4444444244444
@5HFN3:00049:00615
ACGCTCGACATGCCCAGGTACAGGAG
+
BBBBBBBBCCB??=:==<@AACCCCC
@5HFN3:00049:00616
CGTGTCTCTAGGGACAGGATTTTGTGTAGA
+
BBCCBBCCC@?=:=A9>>@@@@4999@??9
@5HFN3:00049:00623
ACGCTCGACATGCCCAGGTACAGGAG
+
@@@BB?>??A@?B@:>@=@@@ACA<=
@5HFN3:00049:00626
CGTGTCTCTAGGCACAGGATTTTGTGTAG
+
BBBCBCCBCCC@BBBCC@@??=6A@@AAB
@5HFN3:00049:00638
ACGAGTGCGTTCCCCATGTCGTAGGTACTC
+
@BBBEBB=992449-999998448;<=444
@5HFN3:00049:00640
TGATACGTCTCCTTCCTTAGTTACTTCA
+
BCCBCBCC:::?B@CBC@EBB=AABBCE
@5HFN3:00049:00644
TATAGCTCTCTA
+
99844444444/
@5HFN3:00049:00645
AGCACTGTAGCTGTCACTAGTTACTTGT
+
<<CDCDBCBBBDBCCBBBBGD?BAC>??
@5HFN3:00049:00648
TACTGAGCTACACACACAGAAAGATTGGT
+
@@CB@>A9;;A@BBCCCB;;96;AA@C?B
@5HFN3:00049:00649
ACGCTCGACATGCCCAGGTACAGGAG
+
BBBBBBBCB@@9996;@?CCCCC@CC
@5HFN3:00004:00651
TGATACGTCTCCTTCCTTAGTTACTTCA
+
BBB@ABCBBAAAA@EBCABAA>ABB@BA
@5HFN3:00004:00654
CGTGTCTCTACGGCACAGGATTTTGTGTAGA
+
444999////7777999=?999?29444994
@5HFN3:00004:00656
TCTCTATGCGCTCCACATGTCTAAGGT
+
BDBBBEBCBCB??=@BB@;;9=<8<8<
@5HFN3:00004:00658
TACTGAGCTACACACACAGAAAGATTGGT
+
BBCBBCCCBBBBCBB@@B999-9@@<C?B
@5HFN3:00004:00661
TGATACGTCTCCTTCCTTAGTTACTTCA
+
;949;99?=<;549:2423447=8/,//
@5HFN3:00004:00664
TGATACGTCTCCTTCCTTAGTTATCTTCA
+
44;894444995424242./65////,/6
@5HFN3:00004:00665
TACTGAGCTACACACACAGAAAGATTGGT
+
BBBBCBBB@@;;<<<@ABAA@:>>>=@>B
@5HFN3:00004:00666
TCTCTATGCGCTCCACATGTCTAAGGT
+
BBBBBCBBBCCBC?CAGBCDCDCAFAC
@5HFN3:00004:00667
TACTGAGCTACACACACAGAAAGATTGGTG
+
B@BA@??>9994:949A??>C:=>@54243
@5HFN3:00005:00656
TAGTATCAGCCTCGCCATGACGAAGGTATTCC
+
BBCBBCDCCB@=@;97<>@@@997<@CBDBCA
@5HFN3:00005:00661
TAGTATCAGCCTCGCCATGACGAAAGGTATTCC
+
@@B@@ACDDA<>899694@=>999-4:@@@?A8
@5HFN3:00005:00664
TGATACGTCTCCTTCCTTAGTTACTTCA
+
BAAABBBA@@A59695928449844244
@5HFN3:00005:00673
CGTGTCTCTAGGCACAGGATTTTGTGTAG
+
@@AAAAFF@BC@B>AACABCBC:CDBBBB
@5HFN3:00005:00674
TGATACGTCTCCTTCCTTAGTTACTTCA
+
DBB=?BBBB996<@C@BAC<9;<CC@CC
@5HFN3:00005:00675
ACGCTCGACATGCCCAGGTACAGGAG
+
BAABCB@@@@@99909B<ABCCC@AB
@5HFN3:00006:00650
TAGTATCAGCCTCGCCATGACGAAGGTATTCC
+
BABBBCCCCB<>9995;>DAA91,1:<11,/5
@5HFN3:00006:00652
TACTGAGCTACACACACAGAAAAGATTGGT
+
>>AABDCCB:<=AA@@@@9999-9995948
@5HFN3:00006:00658
TGATACGTCTCCTTCCTTAGTTACTTCA
+
999BBBCBBBB@C@CBD@BBD@<<<@BB
@5HFN3:00006:00659
ATATCGCGAGGGTATGGAAGACTCTATA
+
BCABBBDBBBC@CECC@B@CBCBBA@AB
@5HFN3:00006:00660
ACGCTCGACATGCCCAGGTACAGGAG
+
CBA?BBCDDCCAAA<AC?CBCCD@AB
@5HFN3:00006:00661
ATCAGACACGGACACAGCAGAACACACA
+
A@@@@@<?@B@BCBCCBBAAA=ABAACC
@5HFN3:00006:00663
ACGAGTGCGTTCCCCATGTCGTAGGTACTC
+
CA@@@@@A@@=ABB9EAAACA=<<DCAAAE
@5HFN3:00006:00664
TACTGAGCTACACACACAGAAAGATTGGT
+
?BAAA@@@BBBBABD@;:444-9>>=B@D
@5HFN3:00006:00673
TCTCTATGCGCTCCACATGTCTAAGGT
+
BBBCBBBBBBBBE@CBCBBBC@AAAAC
@5HFN3:00006:00679
TACTGAGCTACACACACAGAAAAGATTGGT
+
4848>;4;CC@@AB<99>9999-94888<=
@5HFN3:00006:00680
TAGTATCAGCCTCGCCATGACGAAGGTATTCC
+
CCCBBAAA;959>987;@@>>9959@A@B=A>
@5HFN3:00006:00682
ACGCTCGACATGCCCAGGTACAGGAG
+
BBBBBBBDA??9;;6;C@@AACC@CC
@5HFN3:00006:00683
TACTGAGCTACACACACAGAAAGATTGGT
+
??ADCBBBBA9:<CCBDB<;;8<AD?C?B
@5HFN3:00007:00650
TGATACGTCTCCTTCCTTAGTTACTTCA
+
EAACCBDBBBC@D@C?B@A@@>BBD@CC
@5HFN3:00007:00659
ATCAGACACGGACACAGCAGAACACAC
+
BB><>BDBBB@BBBBBBCCA@@ADCCC
@5HFN3:00007:00660
AGCACTGTAGCTGTCACTAGTTACTTGT
+
<<CCCB@B@@@A>>>AABBCD@C::::D
@5HFN3:00007:00662
AGCACTGTAGCTGTCACTAGTTACTTGTG
+
4:99>A@AA@9>@4;;9=>?;,//1,//6
@5HFN3:00007:00667
TCTCTATGCGCTCCACATGTCTAAGGT
+
44444449AAABC@A<=;BBBBD>;79
@5HFN3:00007:00668
AGCACTGTAGCTGTCACTAGTTACTTGT
+
<BBBCECCBBB@@ABBCCBEBBCCD?BB
@5HFN3:00007:00673
ATCAGACACGGACACAGCAGAACACAC
+
BBBBBBBBBB>?ABBCABB;98;CA@B
@5HFN3:00007:00676
AGCACTGTAGCTGTCACTAGTTACTTGT
+
@BBBAACAAACCECCBBBDCD@CBB8;;
@5HFN3:00007:00677
AGCACTGTAGCTGTCACTAGTTACTTGT
+
BBCCCCCCCCCCCBBBBBCBA?ABB?CD
@5HFN3:00007:00681
TCTCTATGCGCTCCACATGTCTAAGGT
+
BBCCBDDCBCCAAAACFBBCCCE@B@C
@5HFN3:00007:00683
ACGAGTGCGTTCCCCATGTCGTAGGTACTC
+
BBB<?@CB992999/9?A@ADDHC@B;<<B
@5HFN3:00007:00688
TACTGAGCTACACACACAGAAAAGATTGGT
+
ABBBBBBBBBABCC>:::4444/99969@C
@5HFN3:00007:00690
ACGAGTGCGTTCCCCCATGTCGTAGGTACTC
+
B?>?BBB@8829999+9>>?DCDCCBBBBBC
@5HFN3:00008:00651
TGATACGTCTCCTTCCTTAGTTACTTCA
+
BBABBBD;:<B?B@E@F@AA@>ABA?BC
@5HFN3:00008:00653
CGTGTCTCTAGGCACAGGATTTTGTGTAG
+
:<;DCCDFFBB@ABBCCACFDD9BGGCBB
@5HFN3:00008:00654
TAGTATCAGCCTCGCCATGACAAAGGTATTCC
+
9;BBCCCCDC@BB999;>@@<<;9=BCCC@C?
@5HFN3:00008:00657
CGTGTCTCTAGGCACAGGATTTTGTGTAG
+
???CCCCCCCB?BBBCCBCDCB9BBB>>B
@5HFN3:00008:00662
ATCAGACACGGACACAGCAGAACACAC
+
@@@CBCECCC@C<<<AAABCB>CCCCC
@5HFN3:00008:00669
ACGAGTGCGTTCCCCATGTCGTAGGTACTC
+
BBABB=>>985999/9?>>@;99@>>@@AA
@5HFN3:00008:00673
TCTCTATGCGCTCCACATGTCTAAGGT
+
BCBAADCBBBAAB@BBEA@@@CD@CAB
@5HFN3:00008:00674
TAGTATCAGCCTCCCCATGACGAAGGTATTCC
+
@@CBA@B@?>;9999/49;>@8959;>>?>C>
@5HFN3:00008:00680
CGTGTCTCTAGGCACAGGATTTTGTGTA
+
AACCCCCD>=<?B@@AC@AACB49<91<
@5HFN3:00008:00681
TCTTATGTGCGTCCACATGTCTAAGGT
+
8,-+****(*,/7:::EABBBBD@DAD
@5HFN3:00008:00684
CGTGTCTCTAGGCACAGGATTTTGTGTAG
+
BBBBBBCDBCA?BBBB=<@===6@ABBCC
@5HFN3:00008:00685
ACGCTCGACATGCCCAGGTACAGGAG
+
CBBB::@CBCBBAA<@@=@AA@ABCA
@5HFN3:00008:00687
TACTGAGCTACACACACAGAAAAGATTGGT
+
???BBBBBBBABBBB;;;4444/9@@<BBC
@5HFN3:00008:00691
ATCAGACACGGACACAGCAGAACACAC
+
C<;;A@899949>A@@@AB995999>>
@5HFN3:00008:00698
ATCAGACACGGACACAGCAGAACACAC
+
BBBBCCAB??=?BBBBBBB;::;CCCC
@5HFN3:00009:00650
TCTCTGAGCGTCCACATGTCTAAGGT
+
A><<///,,///,//44:===C?CAB
@5HFN3:00009:00651
TAGTATCAGCCTCGCCATGACGAAGGTATTCC
+
@@BBCBDBCB?>>9859>@@@996969>>595
@5HFN3:00009:00652
TGATACGTCTCCTTCCTTAGTTACTTCA
+
;@FCCBCBCBB?BAEDEAACB?AAA?CD
@5HFN3:00009:00654
ATATCGCGAGGGTATGGAAGACTCTATA
+
BBAAABB@AAC>BBCB9;9<C@@@CCBB
@5HFN3:00009:00655
TACTGAGCTACACACACAGAAAGATTGGT
+
B???BBBBBABCCBD@;;444-9@@>B?B
@5HFN3:00009:00658
ACGAGTGCGTTCCCCATGTCGTAGGTACTC
+
CBBBCA>>995999/999<CDCBBAAAACC
@5HFN3:00009:00664
ATATCGCGAGGGTATGGAAGACTCTATA
+
BBA?ABBC@@@>ACCB@BCBCBBB@@AB
@5HFN3:00009:00665
CGTGTCTCTAGGCACAAGATTTTGTGTAG
+
CBCCB@ABBDD@E????BBCBC:CBABBC
@5HFN3:00009:00668
ATCAGACACGGACACAGCAGAACACAC
+
BABABB@AAB>BBBBCCCC;;:;CCCC
@5HFN3:00009:00677
ACGCTGACATGCCCCAGGTACAGGAG
+
CBBBBB=>>>9999/9BBABG>=;=C
@5HFN3:00009:00680
ACGCTCGACATGCCCAGGTACAGGAG
+
BB>ABBBBDCCBBB>?>=?AAACA:<
@5HFN3:00009:00682
ACGAGTGCGTTCCCCATGTCGTAGGTACTC
+
BBDABB@;442999/9A@ACCBCLBCAAAB
@5HFN3:00009:00683
TACTGAGCTACACACACAGAAAGATTGGT
+
@@?BBBBBBBBBBBA9?A944-9>>;A?B
@5HFN3:00009:00687
TCTCTATGCGCTCCAATGTCTAAGGTACTG
+
;;=BCDCCCGCBC;::=DBBAB=A=AA@>@
@5HFN3:00009:00688
CGTGTCTCTAGGCACAGGATTTTGTGTAG
+
8=@BBCDC>==@A@>@B<9999/9@@B@A
@5HFN3:00009:00689
ATCAGACACGGACACAGCAGAACACAC
+
ABBBBBABAB>BBBCCCCCCC@BCBBC
@5HFN3:00009:00690
AGCACTGTAGCTGTCACTAGTTACTTGT
+
BBCCCDBBBCCCBBC??BBCD@BBB@BB
@5HFN3:00009:00693
TCTCTATGCGCTCCACATGTCTAAGGT
+
ABBCBCDBB@AAB@CBCAACBCDACAB
@5HFN3:00009:00694
ATCAGACACGGACACAGCAGAACACAC
+
@BBBABBBBA=?@?@@BBB;;;<CCCC
@5HFN3:00009:00695
ATCAGACACGGACACAGCAGAACACAC
+
BBBBBBBBBB>AABBCAAA;:;;CBB@
@5HFN3:00009:00697
ATATCGCGAGGGTATGGAAGACTCTATA
+
@@@BBBBB::;8;CCB@B@CCDBBAAAA
@5HFN3:00010:00651
CGTGTCTCTAGGCACAGGATTTTGTGTAG
+
@@@AAAAAADA>BBBBB@CCCC7CG?999
@5HFN3:00010:00656
AGCACTGTAGCTGTCACTAGTTACTTGT
+
@;;;=@CEBBA@@<;<ABBBD@==B?@@
@5HFN3:00010:00657
TGATACGTCTCCTTCCTTAGTTACTTCA
+
BBBBBBCBBBA?B@DDC@BC?@AAA@BB
@5HFN3:00010:00663
CGTGTCTCTAGGCACAGGATTTGTGTAG
+
@@<<<CBBA<95998442444-44444:
@5HFN3:00010:00664
TCTCTATGCGCTCCACATGTCTAAGGT
+
99=ABBCBBCCBC@F?D<HCCBI=AAA
@5HFN3:00010:00665
TGATACGTCTCCTTCCTTAGTTACTTCA
+
<<B@@@BBBBC@CAB;<;:>><>9969@
@5HFN3:00010:00667
TACTGAGCTACACACAC
+
///;9==>;;11/1=7,
@5HFN3:00010:00668
ATATCGCGAGGGTATGGAAGACTCTAT
+
CBBBA?@;99;79AAC6969>494377
@5HFN3:00010:00669
CGTGTCTCTAGGCACAGGATTTTGTGTAG
+
CBBBBCFDDA@>@BA;A<9994,9AA@CC
@5HFN3:00010:00670
CGTGTCTCTAGGCACAGGATTTTGTGTAG
+
BBAAABECCA@>@BBA>>;9991;FCCCC
@5HFN3:00010:00671
ATCAGACACGGACACAGCAGAACACAC
+
@AAB:;;@A@=@B@AACDDDDBCBCCC
@5HFN3:00010:00674
TCTCTATGCGCTCCTACATGTCTAAGGT
+
=9994444::6:<-////4444442424
@5HFN3:00010:00675
TTCTATGCGCTCCACATGTCTAAGGT
+
,***(((**29;@@BBCB?=996;>B
@5HFN3:00010:00676
ATCAGACACGGACACAGCAGAACACAC
+
BAAABB@CCB?ABDCCDDDBB?BCCBB
@5HFN3:00010:00678
ATCAGACACGGACACAGCAGAACACAC
+
@;<@448>>=7==9===::9=>BBBBB
@5HFN3:00010:00679
TACTGAGCTACACACACAGAAAAGATTGGT
+
A?@@ABBBBAAAABB;;;4444/9@?<AAC
@5HFN3:00010:00682
ATATCGCGAGGGTATGGAAGACTCTATA
+
BBAABB?A>@@>AFDC@B@BBBBBBAAA
@5HFN3:00010:00685
ACGCTCGACATGCCCAGGTACAGGAG
+
?=;>@@;99BB<<=<=CBDDBBBCDB
@5HFN3:00010:00688
AGCACTGTAGCTGTCACTAGTTACTTGT
+
<?GECDCCCCBBACBBBBBCB@CCC?CB
@5HFN3:00010:00694
TCTCTATGCGCTCCACATGTCTAAGGT
+
?@@BBCDA@@BBC@CFEBBB@@AAF?B
@5HFN3:00010:00695
TCTCTATGCGCTCCACATGTCTAAGGT
+
BBBBA?ABBBBBB?BBCBBBBCDADAC
@5HFN3:00010:00696
TCTCTATGCGCTCCACATGTCTAAGGT
+
CCCC@AACCCCCB@CCEB@AA??=AAC
@5HFN3:00010:00699
ATATCGCGAGGGTATGGAAGACTCTAT
+
BB?>?CBB?@@>@CB@8::<CCCCAAB
@5HFN3:00011:00651
TACTGAGCTACACACACAGAAAGATTGGT
+
CBBBCBBBBBBBBBB?@A99909>?@CAD
@5HFN3:00011:00652
CGTGTCTCTAGGCACAGGATTTTGTGTAG
+
BBCCAABBACA?CCBCC@A@@@6@A@BBC
@5HFN3:00011:00659
ACGAGTGCGTTCCCCATGTCGTAGGTACTC
+
ABCCCBB?BAACHG:C<;<>?>>><?989>
@5HFN3:00011:00661
ATCAGACACGGACACAGCAGAACACACA
+
=><>>@?>>8944449999==>=A?BA?
@5HFN3:00011:00662
CGTGTCTCTAGGCACAGGATTTTGTGTAG
+
BBB@BBEDCBB@BAABDBCCCB9BC:99C
@5HFN3:00011:00664
ATATCGCGAGGGTATGGAAGACTCTATA
+
BCBBBCCCBBB>CCCB@D@BCBBBBBBA
@5HFN3:00011:00665
AGCACTGTAGCTGTCACTAGTTACTTGT
+
@@CCBBBDBBB@AAABBBCAA>?AA?BB
@5HFN3:00011:00668
TCTCTATGCGCTCCACATGTCTAAGGT
+
BBD@@ACC>?A@@=ABBBBBABDAGBC
@5HFN3:00011:00676
TAGTATCAGCCTCGCCATGACGAAGGTATTCC
+
CBBBBBBBBC@BB998<ABCB<::=@BBC?B?
@5HFN3:00011:00681
AGCACTGTAGCTGTCACTAGTTACTTGT
+
4444499494484444444442448244
@5HFN3:00011:00683
ATCAGACACGGACACAGCAGAACACAC
+
BCAA?=::9959?>?<<>DEJACCCCA
@5HFN3:00011:00685
TGATACGTCTCCTTCCTTAGTTACTTCA
+
BB@@AABBBBB@C@C?B@?>><@BB@CC
@5HFN3:00011:00686
CGTGTCTCTAGGCACAGGATTTTGTGTAG
+
BB>>ACDDA:;8;BA?@A9999-9BAAAB
@5HFN3:00011:00688
CGTGTCTCTAGGCACAGGATTTTGTGTAG
+
BBBBBBCCBBB@BBBCCBBAAA9@AACBC
@5HFN3:00011:00690
CGTGTCTCTAGGCACAGGATTTTGTGTAG
+
>ABABBCCECB@AB?>?<9944,9@?@DC
@5HFN3:00011:00697
TGATACGTCTCCTTCCTTAGTTACTTCA
+
>>>ACABBCCCBC@C@C@ABB@BBC@CH
@5HFN3:00012:00652
TACTGAGCTACACACACAGAAAGATTGGT
+
B???BBBBBBBB??ABCA99909@@>B@D
@5HFN3:00012:00653
TGATACGTCTCCTTCCTTAGTTACTTCA
+
BBBBBBD@@@@=A?C?C@CCCBCCC@BD
@5HFN3:00012:00655
TACTGAGCTACACACACAGAAAGATTGGT
+
BBBBCBBBBBABABC@C:999-9@?>B@D
@5HFN3:00012:00664
CGTGTCTCTAGGCACAGGATTTTGTGTAG
+
CDCBCA?BA;;7<A>@C<9999/9B9<<E
@5HFN3:00012:00665
AGCACTGTAGCTGTCACTAGTTACTTGT
+
<;<<>ACA@@B<<<AAABCCD>@@B>CC
@5HFN3:00012:00668
ACGAGTGCGTTCCCCCATGTCGTAGGTACTC
+
BB?BCB;;4429999+49?@ABBBB@C<><C
@5HFN3:00012:00670
TACTGAGCTACACACACAGAAAGATTGGT
+
AABBBBBAAAAA@@BCAB944-9===A@C
@5HFN3:00012:00671
ACGCTCGACATGCCCAGGTAACAGGAG
+
BB9<<;;<C>><;>811,/1,//6569
@5HFN3:00012:00672
CGTGTCTCTAGGCACAGGATTTTGTGTAG
+
CBAAACCCCCCAGCCAA?ACDC9AAA@@@
@5HFN3:00012:00673
TCTCTATGCGCTCCACATGTCTAAGGT
+
9;9B;<<E=<;AC>=11/881;:@C@C
@5HFN3:00012:00675
AGCACTGTAGCTGTCACTAGTTACTTGT
+
>>BCCABD>AAAABBBCBCAA>@DB@BB
@5HFN3:00012:00678
AGCACTGTAGCTGTCACTAGTTACTTGT
+
<<HCBABCBBBABBBBCDDA?=>>><?C
@5HFN3:00012:00679
TCTCTATGCGCTCCACATGTCATGAAGT
+
AABBBB@@@@@AB<<=>;A@@99942//
@5HFN3:00012:00692
ATATCGCGAGGGTATGGAAGACTCTATA
+
BBA@BB?C;;;8<C@BCD@ADFDB?@@@
@5HFN3:00012:00698
TCTCTATGCGCTCCACATGTCTAAGGT
+
BBBBCCBBBBBBB@BCCBBBBCCAC@C
@5HFN3:00012:00699
AGCACTGTAGCTGTCACTAGTTACTTGT
+
A?AABBCCAA@@@@<;9>@998<AB=@A
@5HFN3:00013:00650
TAGTATCAGCCTCGCCATGACGAAGGTATTCC
+
@@CAAACEEB>:?48599A@@9969<>?>@B?
@5HFN3:00013:00652
CGTGTCTCTAGGCACAGGATTTTGTGTAG
+
BBBBBABBBBA@A@@@A@AAAA8CBDBBC
@5HFN3:00013:00654
TAGTATCAGCCTCGCCATGACGAAGGTATTCC
+
@@AACCEFDCACB;;;<<BABBEADBCBB@C@
@5HFN3:00013:00655
AGCACTGTAGCTGTCACTAGTTACTTGT
+
<<CCCBCDBBBBBBBBBBBAA?@>><@C
@5HFN3:00013:00657
TAGTATCAGCCTCGCCATGACGAAGGTATTCC
+
B?A@@ACCEC?B@@@=>>@AAAA<@@994898
@5HFN3:00013:00662
CGTGTCTCTAGGCACAGGATTTTGATGTAG
+
;99@9949994248;11,1111*//////8
@5HFN3:00013:00663
TGATACGTCTCCTTCCTTAGTTACTTCAGT
+
9@<AB@>484>54242423449;842////
@5HFN3:00013:00669
ATATCGCGAGGGTATGGAAGACTCTATA
+
CB>??BBC@@@>ABBB>A>AECDCA@=9
@5HFN3:00013:00670
TACTGAGCTACACACACAGAAAGATTGGT
+
BBBBBBBBBABBBBCBF;444-9==;@@C
@5HFN3:00013:00672
AGCACTGTAACTGTCACTAGTTACTGT
+
?9;<@@DC@>@DBCBBBDC@DC@BBCB
@5HFN3:00013:00674
AGCACTGTAGCTGTCACTAGTTACTTGT
+
<<DGCBCCBBBBBBBBDCBBBABDC@BB
@5HFN3:00013:00675
TGATACGTCTCCTTCCTTAGTTACTTCA
+
BCB??@A@>>A598<>@=@A@<@9959A
@5HFN3:00013:00681
AGCACTGTAGCTGTCACTAGTTACTTGT
+
<<CCDCCCBBBBBBBBBBBCD?BBE?AB
@5HFN3:00013:00685
TAGTATCAGCCTCGCCATGACGAAGGTATTCC
+
CBBAABCBGB@@B998;@?>>9459<?@B=A=
@5HFN3:00013:00688
TCTCTATGCGCTCCACATGTCTAAGGT
+
BBCC@AACCCCCB?BCDBAA?@AACFD
@5HFN3:00013:00689
ATCAGACACGGACACAGCAGAACACAC
+
BA?BBBBBBB@BBBBCDCAAA@CCBBB
@5HFN3:00013:00690
ATCAGACACGGACACAGCAGAACACAC
+
BBAABEABCB@BAAABBCCBB?BCBBB
@5HFN3:00013:00692
TAGTATCAGCCTCGCCATGACGAAGGTATTCC
+
@@@@@@@CBB8>>9428=>=ACC>?<:44249
@5HFN3:00013:00694
TGATACGTCTCCTTCCTTAGTTACTTCA
+
BBB?@@AAABA?B?C@D@B?A>BBC@BB
@5HFN3:00013:00699
TGATACGTCTCCTTCCTTAGTTACTTCA
+
BBBBBBBCCBAABAFBDC>BA@BBB@EC
@5HFN3:00014:00653
ACGCTCGACATGCCCAGGTACAGGAG
+
B?9111;::;BA@@<@C?BBCCC@CC
@5HFN3:00014:00655
ACGCTCGACATGCCCAGGTACAGGAG
+
BBBBABBCCBBABB>BC@CBEFC@GB
@5HFN3:00014:00656
TGATACGTCTCCTTCCTTAGTTACTTCA
+
9999AB98188+-*,*,*,,/588>244
@5HFN3:00014:00672
TAGTATCAGCCTCGCCATGACGAAGGTATTCC
+
BBCBB=B@;959?9429?A99996954;;292
@5HFN3:00014:00673
ATCAGACACGGACACAGCAGAACACAC
+
CA@ABC>?;96;@@@ABBDCC@CCCCB
@5HFN3:00014:00677
ATATCGCGAGGGTATGGAAGACTCTATA
+
BBBAC>;A4996<C@B?DBECCCCAABA
@5HFN3:00014:00678
TCTCTATGCGCTCCACATGTCTAAGGT
+
BBDB@AAEDCDCC?CBEBCBBCCAC@C
@5HFN3:00014:00681
AGCACTGTAGCTGTCACTAGTTACTTGT
+
?ACECDBBBBCBBAAABBCED@E@?>@B
@5HFN3:00014:00683
TAGTATCAGCCTCGCCATGACGAGTATTCC
+
@@ABBCCCCB94499598>AAAAACCEBE@
@5HFN3:00014:00686
AGCACTGTAGCTGTCATTAGTTACTTGT
+
<<CBBBEA@AECCBBCB@B946:::5;C
@5HFN3:00014:00688
TACTGAGCTACACACACAGAAAGATTGGT
+
?9<<AAACCCBBAAABCB;;909AA>CCC
@5HFN3:00014:00692
CGTGTCTCTAGGCACAGGATTTTGTGTAG
+
BBBBBDEECAA?BCB@B=9999,9??BBC
@5HFN3:00014:00696
TACTGAGCTACACACACAGAAAGATTGGT
+
B@AACCFCBAA?BBCCDC;996;@@?B@C
@5HFN3:00014:00697
TAAGCTACATACACAGAAAGATTGGTGC
+
BA?BBBBCBAAA@::888-9>?<>@CBB
@5HFN3:00014:00699
TACTGAGCTACACACACAGAAAGATTGGT
+
A??BBBBBBBBBAAA;;;444-9??=CAD
@5HFN3:00015:00653
TACTGAGCTACACACACAGAAAGATTGGT
+
@?@CCCCBBBBB??ACCB;;4-9>>=@@B
@5HFN3:00015:00657
TACTGAGCTACACACACAGAAAGATTGGT
+
=A@ABDCCCDCDC;<=DCAAB<??A6949
@5HFN3:00015:00658
TAATATCAGCCTCCCCATGACGAAGGTATTCC
+
A@C@@ADC@=;7888.9>?ABBB?D@BBB@B@
@5HFN3:00015:00667
TCTCTATGCGCTCCACATGTCTAAGGT
+
=@@=499=@@@>>;99444444424::
@5HFN3:00015:00669
TCTCTATGCGCTCCACATGTCTAAGGT
+
BBDDBBBCCCDBC@BEDBBCC@A?ABC
@5HFN3:00015:00670
TCTCTATGCGCTCCACATGTCTAAGGTACT
+
AABABCDBBBBBC@CCBBCCCCEBCABBBA
@5HFN3:00015:00671
CGTGTCTCTAGGCACAGGATTTTGTGTAG
+
BBBBDEDCDBBCCCCCC?;;;;4<B@@AA
@5HFN3:00015:00674
ATATCGCGAGGGTATGGAAGACTCTATA
+
BBBAA=:;444-9CAB8=;=CBCDBB=6
@5HFN3:00015:00679
TGATACGTCTCCTTCCTTAGTTACTTCA
+
BBAAABBBCBB?@?C@EBABB?BAAAAC
@5HFN3:00015:00681
TAGTATCAGCCTCGCCATGACGAAGGTATTCC
+
=AGCCCCCBCBBB?@9;;ABBBBAB@CCCEGA
@5HFN3:00015:00684
CGTGTCTCTAGGCACAGGATTTTGTGTAG
+
CBCB999@?9969999984444,4::;@C
@5HFN3:00015:00685
TCTCTATGCGCTCCACATGTCTAAGGT
+
BCHC@AADA?ACC=A=><ACAAB=AAA
@5HFN3:00015:00686
ATATCGCGAGGGTATGGAAGACTCTATA
+
BB???BBCCCCBCCBB@D@BBABBCCBA
@5HFN3:00015:00689
TACTGAGCTACACACACAGAAAGATTGGT
+
BBBBCCCCCCCBD:;9A@99909AA>A?B
@5HFN3:00015:00693
TCTCTATGCGCTCCACATGTCTAAGGT
+
BBBE?AACCCBBB@BCCBBBBCCACDC
@5HFN3:00016:00651
CGTGTCTCTAGGCACAGGATTTTGTGTAG
+
@BB@BCCCA:;8;@@CCABCBC9BBBCBB
@5HFN3:00016:00652
ATCAGACACGGACACAGCAGAACACAC
+
B8;:A@>999<@99<BBBBAB=<9;@=
@5HFN3:00016:00656
CGTGTCTCTAGGCACAGGATTTTGTGTAG
+
4449994::;<8<CA@@<9999/94444;
@5HFN3:00016:00657
TGATACGTCTTCTTC
+
9<;A98441-+,,*,
@5HFN3:00016:00658
ACGAGTGCGTTCCCCATGTCGTAGGTACTC
+
BA??A>99442444,4444@==9B89949>
@5HFN3:00016:00659
ATCAGACACGGACACAGCAGAACACAC
+
@;;8948>94248>949:44;848;9=
@5HFN3:00016:00660
ATATCGCGAGGGTATGGAAAACTCTATAGAGG
+
CC8;;CGCEEE@CICB@BDCACABBCCBA@@@
@5HFN3:00016:00664
ATCAGACACGGACACAGCAGAACACAC
+
4>>?9;8>=A4;8B999??4954>=>9
@5HFN3:00016:00666
TGATACGTCTCCTTCCTTAGTTACTTCA
+
BBBBBBBBD:::>AN@CAC@?=@BC?BC
@5HFN3:00016:00671
TGATACGTCTCCTTCCTTAGTTACTTCAG
+
BBBBBBBBBBB@C@B@D@BBB@BBB@CCC
@5HFN3:00016:00673
ATCAGACACGGACACAGCAGAACACAC
+
BBBBCB@BAA>BCBCCCED:::;CB>B
@5HFN3:00016:00677
CGTGTCTCTAGGCACAGGATTTTGTGTAG
+
BBCBCBCCCA@?ACCCC@AAAA8ACCCBB
@5HFN3:00016:00679
AGCACTGTAGCTGTCACTAGTTACTTGT
+
@@CCCB@BAAAAAAAABABBC@C@@>@C
@5HFN3:00016:00683
ATATCGCGAGGGTATGGAAGACTCTATA
+
B>9;9>>>>@B>BGAA8<;<CBAAB@@;
@5HFN3:00016:00684
ATATCGCGAGGGTATGGAAGACTCTATA
+
9;8;A@@CCDD@CCDC@C@CCBCCCB::
@5HFN3:00016:00691
ATCTGACACGGACACAGCAGAACACAC
+
B>>?ABCBA?>BBBBBBDDBB>BBCBB
@5HFN3:00016:00692
CGTGTCTCTAGGCACAGGATTTTGTGTAG
+
>AAAABCECDD>?B>:><9999-9CAABG
@5HFN3:00016:00698
TGATACGTCTCCTTCCTTAGTTACTTCA
+
BA@@BBBAAAC@B@C@CCACB??@?=@C
@5HFN3:00016:00699
CGTGTCTCTAGGCACAGGATTTTGTGTAG
+
AAAABBCCCGB?BCBBC@CCCE:CDBBBB
@5HFN3:00017:00655
ATATCGCGAGGGTATGGAAGACTCTATA
+
BBABBBBBBBC@CBBB=A>ABCDDCCC@
@5HFN3:00017:00664
ATCAGACACGGACAACAGACAGACACA
+
BAAABCBBCC@CBB?DB>?B2/,020*
@5HFN3:00017:00667
ACGAGTGCGTTCCCCATGTCGTAGGTACTC
+
BBB@ACBA892999-9>>@BCCBC@C@AAC
@5HFN3:00017:00668
ACGAGTGCGTTCCCCATGTCGTTAGGTACTC
+
CC@@8>=@@A=?CC9CB;;;1/,/6561/49
@5HFN3:00017:00670
TACTGAGCTACACACACAGAAAGATTGGT
+
@@F=99BA;998>99944444-4442424
@5HFN3:00017:00674
ATATCGCGAGGGTATGGAAGACTCTATA
+
CBBAA>;>99909@>>6<8;ABBBCCBA
@5HFN3:00017:00677
AGCACTGTAGCTGTCACTAGTTACTTGT
+
<<BCCDCCCBBBBBBBBBCCB@A@@7<<
@5HFN3:00017:00678
ATATCGCGAGGGTATGGATGACTCTATA
+
BB?@AA;9444-9BAB?BBDEBBBBBBB
@5HFN3:00017:00680
TAGTATCAGCCTCGCCATGACGAAGGTATTCC
+
BBBAABCCA@;=?8429@@@@A@=B>@@B8<;
@5HFN3:00017:00681
AGCACTGTAGCTGTCACTAGTTACTTGT
+
<<CCDDADBBBBABBBBBBCCACBA?AB
@5HFN3:00017:00684
ATATCGCGAGGGTATGGAAGACTCTATAAAG
+
BABBBCBBAAA=AAAACDACCEBBBBBBC>C
@5HFN3:00017:00685
ACGAGTGCGTTCCCCATGTCGTAGGTACTC
+
BBAABCCCCB7;;9/9@>@@CB@@=@AAAC
@5HFN3:00017:00690
TGATACGTCTCCTTCCTTAGTTACTTCA
+
BAA???CBBBB@B@C@CBBBB@BBB@BB
@5HFN3:00017:00691
TACTGAGCTACACACACAGAAAGATTGGT
+
AABBBCCBCCCCBBCCBB999-9=>@CBC
@5HFN3:00017:00696
ACGAGTGCGTTCCCCATGTCGTGTGACTC
+
BBABBBA;992444-9?@@@@99944=AB
@5HFN3:00017:00697
ACGAGTGCGTTCCCCCATGTCGTAGGTACTC
+
BBBBBB@;9924444+9A@ABCHCG@BCBCC
@5HFN3:00017:00699
TCTCTATGCGCTCCACATGTCTAAGGT
+
BBCCAABBBBCBA>A;<;<<<BB@AAA
@5HFN3:00018:00651
ACGAGTGCGTTCCCCATGTCGTAGGTACTC
+
BBB?BB:;442999/4499@CA@B>@<<<@
@5HFN3:00018:00652
TACTGAGCTACACACACAGAAAGATTGGT
+
BBBDD@AACBBBAABACD???>ACC@C@C
@5HFN3:00018:00656
TCTCTATGCGCTCCACATGTCTAAGGT
+
A<94BBA@BBDCC@CCCB@@<<>AECC
@5HFN3:00018:00657
TAGTATCAGCCTCGCCATGACGAAGGTATTCC
+
9;99@@DBEFCCBBB=@@@@<<<@B<99924:
@5HFN3:00018:00659
TACTGAGCTACACACACAGAAAGATTGGT
+
A?AABBA@@CCBBBBBCB999099969?B
@5HFN3:00018:00661
TAGTATCAGCCTCGCCATGACGAAGGTATTCC
+
9:BGHDCDDD@CBAB=AADCCDCAD@DCE?A?
@5HFN3:00018:00663
AGCACTGTAGCTGGTCACTAGTTACTTGT
+
9>@@89:499981,////88/46999999
@5HFN3:00018:00665
ATCAGACACGGACACAGCAGAACACAC
+
>??@BCCBBB:;<BBACED<<;<@@@B
@5HFN3:00018:00667
ATCAGACACGGACACAGCAAGAACACTAC
+
B;;7940///,/88;444/,/8:1/////
@5HFN3:00018:00668
CGTGTCTCTAGGCACAGGATTTTGTGTAG
+
BBBA@AAEBCBEABBBA@9499,9;@CCC
@5HFN3:00018:00671
TACTGAGCTACACACACAGAAAGATTGGT
+
BBBBBBCBBBBABBA@@@99909@@?D@C
@5HFN3:00018:00672
TCTCTATGCGCTCCACATGTCTAAGGT
+
AABBAAACCBCBB?BCCB?AABEBD?C
@5HFN3:00018:00673
ACGCTCGACATGCCCAGGTACAGGAG
+
@AA@BBBB>;:444-9AACCCAA>AC
@5HFN3:00018:00678
ATCAGACACGGACACAGCAGAACACAC
+
??AB??@BBB@CCCCC?AAAA=ACCBB
@5HFN3:00018:00685
TAGTATCAGCCTCGCCATGACGAAGGTATTCC
+
CBCBBCCCCB?==;99;A?AA;;:=ACCD@C@
@5HFN3:00018:00686
TACTGAGCTAACACACACAAGAAATGATTGGT
+
@@@BCBCB998;B>>A9995999-48442/,/
@5HFN3:00018:00689
CGTGTCTCTAGGCAATTTTGTGTAG
+
AAABCBCCBBB9:>5444,9@@999
@5HFN3:00018:00690
TCTCTATGCGCTCCACATGTCTAAGGT
+
AABBBCBBBBCCC@CCECBBBBCBD@D
@5HFN3:00018:00693
ATCAGACACGGACACAGCAGAACACAC
+
BABBCCBA@?=@BBCCCDCBC@BBBCB
@5HFN3:00018:00695
CGTGTCTCTAGGCACAGGATTTTGTGTAG
+
BBBBBBCCCDC@CBBBC?CCHC:DAA@@A
@5HFN3:00018:00696
AGCACTGTAGCTGTCACTAGTTACTTGT
+
BBB?AAAB;<<BACADCEDCDBAA@?BA
@5HFN3:00018:00697
TAGTATTAGCCTCGCCATGACGAAGGTATTCC
+
CABABC@CGA??B?>=@ACCCBB?C?CBC@C@
@5HFN3:00018:00698
TCTCTATGCGCTCCACATGTCTAAGGT
+
;;==@AACAA>>><9444499442424
@5HFN3:00019:00651
TCTCTATGCGCTCCACATGTCTAAGGT
+
8444:999<<<;B?B<;9=9=99;98=
@5HFN3:00019:00653
TCTCTATGCGCTCCACATGTCTAAGGT
+
44449444>944:949:9@@;?A>?9:
@5HFN3:00019:00654
TACTGAGCTACACACACAGAAAGATTGGT
+
BBB?@@CBBCBCC?@@CBABC=AAB@B>B
@5HFN3:00019:00656
TACTGAGCTACACACACAGAAAGTTTGGT
+
??BBBBCBBBBBBBBA;;444-9@@@C@B
@5HFN3:00019:00662
ACGAGTGCGTTCCCCATGTCGTAGGTACTC
+
BBB?ABA;892444,9A@BACDCC?A?@@B
@5HFN3:00019:00663
TGATACGTCTCCTTCCTTAGTTACTTCA
+
BBBBBBDDBAB>=?C>A@@CD@CBA?BC
@5HFN3:00019:00664
ATATCGCGAGGGTATGGAAGACTCTATA
+
9;:<@@@>99919@@B;@?=CDC<<;BA
@5HFN3:00019:00669
CGTGTCTCTAGGCACAGGATTTTGTGTAG
+
ABBAB@AB@@@@A@BBB@BCEC:@AABBB
@5HFN3:00019:00678
TCTCTATGCGCTCCACATGTCTAAGGT
+
BBCCCEBBBDCGC?BCDBBBB?AAAAC
@5HFN3:00019:00683
ACGAGTGCGTTCCCCATGTCGTAGGTACTC
+
@A@CA=11/1,///*//;;9444;249944
@5HFN3:00019:00685
ATCAGACACTCGGACCACAGCAGAACACTACA
+
4333;/.,,,,,0,,*///4444489944444
@5HFN3:00019:00692
AGCACTGTAGCTGCTGAGACTGCCAAGG
+
=@CDDCCDBBBABBBBBCCCCBA>?;?5
@5HFN3:00019:00695
TGATACGTCTCCTTCCTTAGTTACTTCA
+
BBBBBB@;8//,1,/78:9BC@C?A@BF
@5HFN3:00019:00696
TACTGAGCTACACACACAGAAAGATTGGT
+
BABBBBCBBA??BBDBA@994-9>>=B@C
@5HFN3:00019:00697
ATCAGACACGGACACAGTCAGAACACAC
+
>:88447499?A;@A<999?@A599444
@5HFN3:00019:00698
ACGCTCGACGATGCCCAGGTACAGAG
+
8989488444491//+//,/,,////
@5HFN3:00020:00650
TCTCTATGCGCTCGACATGTCTAAGGT
+
B?AAAAACCCB;9<B@@@CCBBB@C@B
@5HFN3:00020:00651
TAGTATCAGCCTCGCCATGACGAAGGTATTCC
+
@1111//8777==;;7;@@ACAA>AADCD@CA
@5HFN3:00020:00655
ACGCTCGACATGCCCAGGTACAGGAG
+
A@?=>??994999:=BE@CA=9;64:
@5HFN3:00020:00657
TGATACGTCTCCTTCCTTAGTTACTTCA
+
>@>>?:949995424242344244C;94
@5HFN3:00020:00658
ATCAGACACGGACACAGCAGAACACAC
+
BBBBBB@ABCABBAAACDD@?>@CBBB
@5HFN3:00020:00660
ATCAGACACGGACACAGCAGAACACAC
+
C;;;BA>?98288@CBB;99?5999A@
@5HFN3:00020:00662
ACGCTCGACATGCCCAGGTACAGGAG
+
BBBACCCCCCBCDC?BB=@@CBB?AA
@5HFN3:00020:00673
TGATACGTCTCCTTCCTTAGTTCATCTCAG
+
BBBBBBCDDBA@B@D@D@999294444444
@5HFN3:00020:00676
TCTCTATGCGCTCCACATGTCTAAGGT
+
BBCC@AACCCCCC@DCEBDCCCEACAC
@5HFN3:00020:00682
TCTCTATGCGCTCCACATGTCTAAGGT
+
FBCC::=CCCCCC@CCCBCHB@AADFD
@5HFN3:00020:00683
ATCAGACACGGACACAGCAGAACACAC
+
BBBBCB>?=><@@CCC@AAA@=ABBCB
@5HFN3:00020:00686
ATATCGCGAGGGTATGGAAGACTCTATA
+
BBABBCCBCCB>CECC?A?ABBBBAABB
@5HFN3:00020:00692
CGTGTCTCTAGGCACAGGATTTTGTGTAG
+
BCCCCBCBBDC@B???A@BCCC:@AADCH
@5HFN3:00020:00693
ACGAGTGCGTTCCCCATGTCGTAGGTACTC
+
AABABBCBBB>A==6A:;;BBB@@>B;<<A
@5HFN3:00020:00697
TACTGAGCTACACACACAGAAAGATTGGT
+
AABBBBBBBB?BBBB@;;444-9>>>BAC
@5HFN3:00020:00698
TCTCTATGCGCT
+
1/////////>1
@5HFN3:00021:00653
ACGCTCGACATGCCCAGGTACAGGAG
+
CC;<<CCB@9999919>59;BAA>CC
@5HFN3:00021:00654
ATCAGACACGGACACAGCAGAACACAC
+
?@A?@AACCB?BBCCCBEA;;7;AA@A
@5HFN3:00021:00656
ATATCGCGAGGGTATGGAAGACTCTATA
+
BB9<<BBAACB:@A<<89@B?@@;:;:?
@5HFN3:00021:00658
TAGTATCAGCCTCGCCATGACGAAGGTATTCC
+
>889@=@::B?944424889?@B?DBHDEACC
@5HFN3:00021:00663
ATCAGACACGGACACAGCAGAACACAC
+
BAAABBBBBB@BBDCAAAC:::;CCCC
@5HFN3:00021:00664
ATATCGCGGGGAGTGTGAAGACTCTATA
+
CA@=994444//76////,/8/99A;>>
@5HFN3:00021:00667
ACGAGCCATGTCGTAGGTACTC
+
BBBBBB@B???BBBBCAC<;;C
@5HFN3:00021:00671
AGCACTGTAGCTGTCACTAGTTAATTGT
+
<=CDBCDDABBBCBBBBBBBA=A=@=AC
@5HFN3:00021:00672
ATATCGCGAGGGTATGGAAGACTCTATA
+
=79;@@;4444-449;2479=::=@>7>
@5HFN3:00021:00675
ATCAGACACGGACACAGCAGAACACAC
+
>888>@?@@C@GGCECCCCBB?BB@@@
@5HFN3:00021:00676
CGTGTCTCTAGGCACAGGATTTTGTGTAG
+
AAABBDCDDA@=@AA@@=ABBB9<=<BBA
@5HFN3:00021:00677
ACGAGTGCGTTCCCCCATGTCGTAGGTACTC
+
BBB>?@?@9959999+99@B@@A=B?B<<?D
@5HFN3:00021:00678
TAGTATCAGCCTCGCCATGACGAAGGTATTCC
+
BBHBCBCDD@?:=996;@@@@945<<?AEADB
@5HFN3:00021:00679
CGTGTCTCTAGGCACAGGATTTTGTGTAG
+
?ABCBBEDCCC@CBB=:94444,9C@@AC
@5HFN3:00021:00684
CGTGTCTCTAGGCACAGGATTTTGTGTAG
+
BAACCABBB9959A999@9999/9CAABD
@5HFN3:00021:00685
ATATCGCGAGGGTATGGAAGACTCTATA
+
BB>?@CBB?@D@AFCC?B@BBBBBB>@>
@5HFN3:00021:00688
ATATCGCGAGGGTATGGAAGACTCTATA
+
@@9;<CCCCBB=BECD>ABABBBB;80;
@5HFN3:00021:00695
TACTGAGCTACACACACAGAAAGATTGGT
+
:9;AA>?@A;;;CBCCDECCF@AAA5959
@5HFN3:00021:00697
ACGAGTGCGTTCCCCATGTCGTAGGTACTC
+
BBAAAB@>985999/9>@>@AACB=@;<<@
@5HFN3:00021:00699
TACTGAGCTACACACACAGAAAGATTGGT
+
AABBBBBBBBABBBBA;;944-99959?C
@5HFN3:00022:00657
TACTGAGCTACACACACAGAAAGATTGGT
+
B>AABBBB?AA>A>CCF@994-9=>=ADC
@5HFN3:00022:00658
TGATACGTCTCCTTCCTTAGTTACTTCA
+
BBBAABBBB998;@B>BBCCB@BBB@BC
@5HFN3:00022:00661
AGCAACTGATAGCTGTCACTAGTTAATTGT
+
00-*)*((((*,,,66=DCBB885969594
@5HFN3:00022:00663
TCTCTATGCGCTCCACATGTCTAAGGT
+
BBCCBDBCAAB@>=@CDBCCBCCBEAA
@5HFN3:00022:00664
CGTGTCTCTAGGCACAGGATTTTGTGTAG
+
CBCECCEEEBBBCCCCC@AA@@8ACBCCB
@5HFN3:00022:00670
TGATACGTCTCCCTTCCTTAGTTACTTCCA
+
BBC@@9999999-9<@:@@B<;69?@5959
@5HFN3:00022:00672
TCTCTATGCGCTCCACATGTCTAAGGT
+
ABBBBDDCDCC9:::CEC?>>AACDCC
@5HFN3:00022:00673
TAGTATCAGCCTCGCCATGACGAAGGTATTCC
+
BAB??ACCCB?==4;5;@AAAA?=@?B@B=A?
@5HFN3:00022:00674
TGATACGTCTCCTTCCTTAGTTACTTCA
+
;;;@@AAA=@?=@>@ADAC<;49A@<@A
@5HFN3:00022:00676
TACTGAGCTACACACACAGAAAGATTGGT
+
4>=>@>?9949==@AC=@?AA::485478
@5HFN3:00022:00677
TGATACGTCTCCTTCCTAGTTACTTCA
+
BBBBBBCBB996;?B5;;@A=@CC@DC
@5HFN3:00022:00679
TCTCTATGCGCTCCACATGTCTAAGGT
+
BBEB@AACBBB??=@CCBBCCCE@EAC
@5HFN3:00022:00680
ACGAGTGCGTTCCCCCATGTCGTAGGTACTC
+
BBAABBB;8929999,9@AABCD?@:=122?
@5HFN3:00022:00681
TACTGAGCTACACACACAGAAAAGATTGGT
+
==?B??BBBBBBAAB@;;4444/9@@<A@C
@5HFN3:00022:00683
TACTGAGCTACACACACAGAAAGATTGGT
+
AABBCCCA@@AABCB;;;444-9A@=CAG
@5HFN3:00022:00685
ATCAGACACGGACACAGCAGAACACAC
+
BB@@@BBBB@@B@B@@BBBAA?AABBB
@5HFN3:00022:00688
ATATCGCGAGGGTATGGAAGACTCTATA
+
BCCCCBBB;997999@6<:;CA@AA;88
@5HFN3:00022:00692
TGATACGTCTCCTTCCTTAGTTACTTCA
+
>@@>>9944492/,/,/,./8,//=<=>
@5HFN3:00022:00696
TGATACGTCTCCTTCCTTAGTTCAG
+
BBCBB?=@@;;7=AC?@;<1,*,,,
@5HFN3:00022:00698
TACTGAGCTACACACACAGAAAGATTGGT
+
@;;;<94>=>>>894444449-4482424
@5HFN3:00023:00651
TGATACGTCTCCTTCCTTAGTTACTTCA
+
AB??@CC<=<A?B8<7::<=8;11/,//
@5HFN3:00023:00652
TGATACGTCTCCTTCCTTAGTTACTTCA
+
@@@@ABCBB@@>@@CAC@BBB?BBC?BB
@5HFN3:00023:00654
TAGTATCAGCCTCGCCATGACGAAGGTATTCC
+
@@BBCCCCCF@?B998<BCBCCB?CACCD@C@
@5HFN3:00023:00658
TGATACGTCTCCTTCCTTAGTTACTTCA
+
CBCBAACBB996<:<8=DCCC@BBC@CC
@5HFN3:00023:00662
ATCAGACACGGACACAGCAGAACACAC
+
BBAAABBBAB::<CBB;<<<;7;B@@@
@5HFN3:00023:00663
CGTGTCTCTAGGCACAGGATTTTGTGTAG
+
<BAAAA9944424899A>@ACC7<99999
@5HFN3:00023:00665
CGTATCTCTAGGCACAGGATTTTGTGTAG
+
BCBBCCBCAAA@CBBCC@BCCC:GCABBC
@5HFN3:00023:00666
AGCACTGTAGCTGTCACTAGTTACTTGT
+
<<CCBBBECCCCDBBCCCCDC@B@@=@C
@5HFN3:00023:00667
ACGCTCGACATGCCCAGGTACAGGAG
+
B<;<@@ACCBDFDHDCC@BB<=<?AA
@5HFN3:00023:00668
TCTCTATGCGCTCCACATGTCTAAGGT
+
CBAC?>;@@99942////666442424
@5HFN3:00023:00672
ACGAGTGCGTTCCCCATGTCGTAGGTACTC
+
=9;;A@>@CCEHEC:B<<9@>>9948949;
@5HFN3:00023:00674
ATATCGCGAGGGTATGGAAGACTCTATA
+
BBB??>@@99;8<BBC=A@ADBBBBBBC
@5HFN3:00023:00675
TACTGAGCTACACACACAGAAAGATTGGT
+
BBBBBBCBBA@@BA<<:==;;69442878
@5HFN3:00023:00678
ATCAGACACGGACACAGCAGAACACAC
+
9;8>>?>>>@=@BCBBAAA@>=<<;A@
@5HFN3:00023:00681
TACTGAGCTACACACACAGAAAAGATTGGT
+
;;<LA@@BB84844449999992444;>;=
@5HFN3:00023:00683
AGCACTGTAGCTGTCACTAGTTACTTGT
+
@@CCCCC@AAAB??ABBCCBB@BBB@BA
@5HFN3:00023:00685
ACGCTCGACATGCCCAGGTACAGGAG
+
B?>?BBBCCCCBBB?BCACBBBB?AA
@5HFN3:00023:00687
ACGCTCGACATGCCCAGGTACAGGAG
+
CBBBBCBCA@@BCC?CD@BBCCC@EG
@5HFN3:00023:00688
TGATACGTCTCCTTCCTTAGTTACTTCA
+
BBBBBBCDB?@@A@CBH?CBB?@A?ABB
@5HFN3:00023:00689
ACGAGTGCGTTCCCCATGTCGTAGGTACTC
+
BBC@@<;;;9;>>>4999/1////56///4
@5HFN3:00023:00690
ACGAGTGCGTTCCCCATGTCGTAGGTACTC
+
BBA@ACB;::2444,9999@CCBC@CAAAC
@5HFN3:00023:00691
AGCACTGTAGCTGTCACTAGTTACTTGT
+
@FDCCECCCCBBBBBBCCBBCBBDC?BB
@5HFN3:00023:00692
TGATACGTCTCCTTCCTTAGTTACTTCA
+
B>=9;;<4>@@8<<<BEBCCC@B@@=@B
@5HFN3:00023:00695
CGTGTCTCTAGGCACAGGATTTTGTGTAG
+
BBBBBBCCCCC@BBBBC@BECC:BGBBBC
@5HFN3:00024:00650
TCTCTATGCGCTCCACATGTCATAAGGT
+
984444449>98:=B99844////,/,/
@5HFN3:00024:00651
ACGCTCGACATGCCCAGGTACAGGAG
+
:<CDDEAA@BB99<:<B@CCCCD@DE
@5HFN3:00024:00652
TACTGAGCACACAGAAAGATTTGTGC
+
CABDCCCCCCCBBA;;8<111,1/76
@5HFN3:00024:00653
CGTGTCTCTAGGCACAGGATTTTGTGTAG
+
<<<BAAABAGC=@<;99A9999/9@><11
@5HFN3:00024:00654
TCTCTATGCGCTCCACATGTCTAAGGT
+
8;94=ADCBBA;;8<@A?AAA@@69:=
@5HFN3:00024:00656
TAGTATCAGCCTCGCCATGACGAAGGTATTCC
+
BBB@AACAA@?:;9<9;@A@AA?=A@BBCAC@
@5HFN3:00024:00657
TGATACGTCTCCTTCCTTAGTCTTCAGTGC
+
/44@>>?A999695954978=>=?AAA;94
@5HFN3:00024:00658
TACTGAGCTACACACACAGAAAGATTGGT
+
BBBBBBB@@AAAA@CBBB944-9AA@C@C
@5HFN3:00024:00659
TACTGAGCTACACACACAGAAAGATTGGT
+
BBCCCBCBBAAACBCCCBGCD>BBC=A;>
@5HFN3:00024:00661
ATCAGACACGGACACAGCAGAACACAC
+
BBA<@BDCA@=AACCCCECBB?BDBBB
@5HFN3:00024:00663
ACGAGTGCGTTCCCCCATGTCGTAGGTACTC
+
>@@>999@9969444+44::=BCBA>A<;;<
@5HFN3:00024:00668
CGTGTCTCTAGGCACAGGATTTTGTGTAG
+
<<<CCDDDCDDBCBDBC?BCBB7AA999@
@5HFN3:00024:00669
TCTCTATGCGCTCCACATGTCTAAGGT
+
CCCCBBBBBCCAAABCDB@??CE@C@B
@5HFN3:00024:00671
TACTGAGCTACACACACAGAAAGATTGGT
+
AABCBCCBBBCCC;;<AAA@C?CBB?B@@
@5HFN3:00024:00675
CGTGTCTCTAGGCTCAGGATTTTTGTGTAG
+
AA@@@@BB<;4:;4444944444+498433
@5HFN3:00024:00678
CGTGTCTCTAGGCACAGGATTTTGTGTAG
+
ABBAAADA@CB@B=BBB@9499,9??@AB
@5HFN3:00024:00684
TCTCTATGCGCTCCACATGTCTAAGGT
+
CCCBBCCBBBCBB@BBCBBCBAC@C@C
@5HFN3:00024:00685
TCTCTATGCGCTCCACATGTCTAAGGT
+
CCBBBBBBCCCAAAACDBCECCDCD@C
@5HFN3:00024:00686
ATCAGACACGGACACAGCAGAACACAC
+
A??@BCCCCC;9<@BBBCCCD@AAACC
@5HFN3:00024:00692
ACGCTCGACATGCCCAGGTACAGGAG
+
BB>??BBB@??9;;8;CACBCBB@BB
@5HFN3:00024:00696
CGTGTCTCTAGGCACAGGATTTTGTGTAG
+
BBDDCDCCCA@>ACCCC@CDDE9@A@@AA
@5HFN3:00024:00697
ATCAGACACGGACACAGCAGAACACAC
+
B???BBCBAA>ABDCCCCCAA>ABBBB
@5HFN3:00024:00698
TAGTATCAGCCTCGCCATGACGAAGGTATTCC
+
B<=@ECCDBC@BB:;;<CCCDCC@C@CCC@C@
@5HFN3:00025:00654
CGTGTCTCTAGGCACAGGATTTTGTGTAG
+
BBBCBBBCCCC@BBBBC@;;;91:B@AEC
@5HFN3:00025:00655
ATCAGACACGGACACAGCAGAACACAC
+
BCCCCCABBB@CCB@BCDC::::CBCD
@5HFN3:00025:00659
AGCACTGTAGCTGTCATAGTTACTTGT
+
<<CDNCCCBBABABB121:87:<><?B
@5HFN3:00025:00663
ATCAGACACGGACACAGACAGACACAC
+
CB?>@BBGCB?BDCB@444:///881/
@5HFN3:00025:00665
AGCACTGTAGCTGTCACTAGTTACTTGT
+
BBBBCCCEBBBBBBBBA>??B?A@@>AA
@5HFN3:00025:00668
CGTGTCTCTAGGCACAGGATTTTGTGTAG
+
A@BA@@AAAA@>@AA9959999/9??=9<
@5HFN3:00025:00673
TGATACGTCTCCTTTCTTAGTTACTTCA
+
AABBBCCBBCCAEE@<<:;9959@;:<<
@5HFN3:00025:00676
TCTCTATGCGCTCCACATGTCTAAGGT
+
4994=ACAAABBC@B=B?CCCCE>>>>
@5HFN3:00025:00677
ACGAGGTGCGTTCCCCCATGTCGTAGGTACTC
+
=;:01,,,,,,*////*//4449///56//18
@5HFN3:00025:00678
TAGTATCAGCCTCGCCATGACGAAGGTATTCC
+
>>@@@ACCEB?@@@A=ACCCB@?=A?AAD?B?
@5HFN3:00025:00680
AGCACTGTAGCTGTCACTAGTTACTTGT
+
?BBBCBCCCCCBCDCBDBEAA;@@><@@
@5HFN3:00025:00686
ACGCTCGACATGCCCAGGTACAGGAG
+
BBACCBBCB?B;;;8;C@CCBCB@AA
@5HFN3:00025:00689
CGTGTCTCTAGGCACAGGATTTTTGTGTAG
+
BBBC?@EEBECCDCBAB<@==9=/99999A
@5HFN3:00025:00690
TAGTATCAGCCTCGCCATGACGAAGGTATTCGAGCTG
+
>;;;<<BBBBDBBBBBBABBB;<;>ECCB==:11///
@5HFN3:00025:00693
ATATCGTGCGGAGTAGTGAAGACTCTAT
+
B8******((+((**,,,008:BBBAA>
@5HFN3:00025:00696
CGTGTCTCTAGGCACAGGATTTTGTGTAG
+
AACCCBBCCGDACCB@@<?>>>4?@99<A
@5HFN3:00026:00650
TAGTATCAGCCTCGCCATGACGAAGGTAT
+
BBCCBBBBAA?44882844949/,/7///
@5HFN3:00026:00651
AGCACTGTAGCTGTCACTAGTTACTTGT
+
BBBBCCDDCCC@@AAAADCGC@BDB@?@
@5HFN3:00026:00652
ATCAGACACGGACACAGCAGAACACAC
+
@AA;99;@;;:<@AABCBD<<;<BB?=
@5HFN3:00026:00653
CGTGTCTCTAGGCACAGGATTTTGTGTAG
+
AAACDDDCEFD@CA@@@@>?>@4???BAA
@5HFN3:00026:00657
TACTGAGCTACACACACAGAAAGATTGGT
+
B>AABBBB?B?AA@CB;;444-9@@?C@C
@5HFN3:00026:00658
TACTGAGCTACACACACAGAAAGATTGGT
+
B?==AB@@AAAA>>DA;;444-9@@=CAC
@5HFN3:00026:00660
AGCACTGTAGCTGTCACTAGTTACTTGT
+
BB@@=BCB;<<@A@@ADCEFE@CBB@;<
@5HFN3:00026:00661
CGTGTCTCTAGGCACAGGATTTTGTGTAG
+
;;;BAADIIGHDC<;9><9999/9@@B@@
@5HFN3:00026:00666
AGCACTGTAGCTGTCACTAGTTACTTGT
+
<>CCBBBCBCCBBCBAACBBG@CBB8;<
@5HFN3:00026:00671
CGTGTCTCTAGGCACAGGATTTTGTGTAG
+
AABBBBCBB@@?BBBB@?ABBC:AACEBB
@5HFN3:00026:00674
ACGAGTGCGTTCCCCATGTCGTAAGGTACTC
+
99>8999BCCACCC5<99111//,/56///4
@5HFN3:00026:00675
TAGTATCAGCCTCGCCATGACGAAGGTATTCC
+
B9;<<;<44@?944424444>>>69244:242
@5HFN3:00026:00677
TACTGAGCTACACACACAGAAAGATTGGT
+
??BBBBAAA??BBBB;;;444-9@@<?=@
@5HFN3:00026:00680
TACTGAGCTACACACACAGAAAAGATTGGT
+
BB@@BBBBA?ABBBBA;;4444/9995;AD
@5HFN3:00026:00686
TAGTATCAGCCTCGCCATGACGAAGGTATTCC
+
BBBBBBBAAAABB::;<BC>=;96<@BCEBEC
@5HFN3:00026:00687
TATTGAGCTACACACACAGAAAGATTGGT
+
???@AAAA?AAAAAD?:;444-9@@@C?C
@5HFN3:00026:00688
ACGAGTGCGTTCCCCATGTCGTAGGGTACTC
+
BAAABB@;892999/9DABABCBBB=BHCBA
@5HFN3:00026:00689
ACGCTCGACATGCCCAGGTACAGGAG
+
BCBC@AA=??DDCK@CCAAACHCA=>
@5HFN3:00026:00691
CGTGTCTCTAGGCACAGGATTTTGTGTAG
+
BBBBBBDDBCB@BBBBB?BBCC9CEA@=?
@5HFN3:00026:00694
ATCAGACACGGACACAGCAGAACACAC
+
B;;8>>8994248:;49:B==>BBBA@
@5HFN3:00026:00696
AGCACTGTAGCTGGTCACTAGTTACTTGT
+
48444944//8/,*,,,/6//42449994
@5HFN3:00026:00697
ATCAGACACGGACACAGCAAGAACACAC
+
B;3344.///,/88:44//,/8,/////
@5HFN3:00026:00698
TGATACGTCTCCTTCCTTAGTTACTTCA
+
ABBBBAABBBC@C@CAB@ABC@CCB@CC
@5HFN3:00027:00654
TGATACGTCTCCTTCCTTAGTTACTTCA
+
CBBBBBCBBBC@C@B?BECCB?CBC?BC
@5HFN3:00027:00657
TGATACGTCTCCTTCCTTAGTTACTTCA
+
BBBBBBBBBBB@B@C@B@?AA@@@@@BB
@5HFN3:00027:00659
TAGTATCAGCCTCGCCATGACGAAGGTATTCC
+
B@@@CBBBCC@AB;851<111=>::;;;C@C@
@5HFN3:00027:00660
ATCAGACACGGACACAGCAGAACACAC
+
BB?>ABBBBA>ABDBCCFD::::CBBB
@5HFN3:00027:00662
TACTGAGCTACACACACAGAAAAGATTGGT
+
49>;<;9AB@9;;@994B9999,4888=7=
@5HFN3:00027:00671
TACTGAGCTTCACACACAGAAAGATTGGT
+
BBBBBBCBB?BEBCCBF@994-9>@?B@C
@5HFN3:00027:00675
TACTGAGCTACACACACAGAAAGATTGGT
+
B=??BBCBBBBBABCBB@994-9??@C@C
@5HFN3:00027:00676
TAGTATCAGCCTCGCCATGACGAAGGTATTCC
+
BBBBABEAA@<>@496;D@@@942969@A?D?
@5HFN3:00027:00678
ATCAGACACGGACACAGCAGAACACAC
+
BB??ABBBBB>??BBBCCD?@>@BBBB
@5HFN3:00027:00680
TCTCTATGACGCTCCACAATGTCTAAGGT
+
BBA@949444994961/1,/,20//,/7/
@5HFN3:00027:00683
TGATACGTCTCCTTCCTTAGTTACTTCA
+
BBBBBBABBA?=@>B>A?@AB?CBCACB
@5HFN3:00027:00685
CGTGTCTCTAGGCACAGGATTTTGTGTAG
+
<=CCCEBBDDC@BBB;;;:7770/11?<<
@5HFN3:00027:00692
TAGTATCAGCCACGCCATGATCGAAGATTCC
+
::44:A@@@C=@9448>49444;;8944248
@5HFN3:00027:00694
ATCAGACACGAACACAGCAGAACACAC
+
?<>@@@@@BBB>BAAACCCBB>BCCBC
@5HFN3:00027:00696
ATCAGACACGGACACAGCAGAACACAC
+
BBBBBBBBBB@CEBBCCCDCC@DDBAA
@5HFN3:00028:00655
ATCAGACACGGACACAGCAGAACACAC
+
=788888899?BBBCCBBCCC?A<<<C
@5HFN3:00028:00656
CGTGTCTCTAGGCACAGGATTTGTGTAG
+
<;<>>?9;:;A=@CBAA>99919?9449
@5HFN3:00028:00657
TAGTATCAGCCTCGCCATGACGAAGGTATTCC
+
@@@BBAACCC@:<;@?BABCC==;<@B<=;<?
@5HFN3:00028:00660
CGTGTCTCTAGGCACAGGATTTTGTGTAG
+
BBBCABCFBAA?@BBBC@CDCC:CDAA;<
@5HFN3:00028:00662
CGTGTCTCTAGGCACAGGATTTTGTGTAG
+
BBBBAAABBCC@BBB@AB9444,9@@@CG
@5HFN3:00028:00663
TCTCTATGCGCTCCACATGTCTAAGGT
+
BBFBCCCBECCBB@CCBBBBBCDCE?A
@5HFN3:00028:00665
TACTGAGCTACACACACAGAAAGATTGGT
+
BBAAABBB@>>B@ACCDC9996;AA@C@C
@5HFN3:00028:00666
ATCAGACACGGACACAGCAGAACACAC
+
AA?@@A@CCC@CCABCCDBAA?BEBBB
@5HFN3:00028:00668
AGCACTGTAGCTGTCACTAGTTACTTGT
+
49;A@BB:9<B;<9CBCBBA@;@@>=>>
@5HFN3:00028:00670
TCTCTATGCGCTCCACATGTCTAAGGT
+
BBCCEBCCCCGBB?BDCCBA?AACBCC
@5HFN3:00028:00672
AACAGACACGGACACAGCAGAACACAC
+
B?BBBBBCCC@CEDDCBBB?@=@CBBC
@5HFN3:00028:00673
AGCACTGTAGCTGTCATTAGTTACTTGT
+
;;BBBBBDBBBBDDC@@>ACC@C@>=@B
@5HFN3:00028:00675
ATCAGACACGGACACAGCAGAACACAC
+
@@@@@BBBB?@B?BBCCDCBC@EBBCB
@5HFN3:00028:00678
ACGCTCGACATGCCCAGGTACAGGAG
+
BBBBBAABBC@=??<@A?CBBBC@CE
@5HFN3:00028:00680
ATATCGCGAGGGTATGGAAGACTCTATA
+
BB@BBA??99909EBA?DACCCCCCCCC
@5HFN3:00028:00683
TCTCTATGCGCTCCACATGTCTAAGGT
+
B?A?CEDCBBAABAFDBAAA@BBBC?B
@5HFN3:00028:00685
TACTGAGCTACACACACAGAAAAGATTGGT
+
@@@AABB@?BBBBBB;;;4444/9@@<>>@
@5HFN3:00028:00686
CGTGTCTCTAGGCACAGGATTTTGTGTAG
+
BBBBBCEECCC@CBB=:94444,9@@@AB
@5HFN3:00028:00687
ACGCTCGACATGCCCAGGTACAGGAG
+
AA?AA@@CA;;444-9@<ACCCCBAA
@5HFN3:00028:00690
ACGAGTGCGTTCCCCATGTCGTAGGTACTC
+
BBB<?ACC885999/49>>B@A@BDC<=?C
@5HFN3:00028:00691
TCTCTATGCGCTCCACATGTCAAGGTACTG
+
BBBBBCDBBBBBB@CCAA???C@D@BCDBC
@5HFN3:00028:00693
ATCAGACACGGACACAGCAGAACACACA
+
9379;47488766/1////4;;===844
@5HFN3:00028:00694
ACGAGTGCGTTCCCCCAGTCGTAGGTACTC
+
B@A@BC@;8929944+9BB;BDCC@BABBB
@5HFN3:00028:00695
ATCAGACCACGGAC
+
43989981///5//
@5HFN3:00028:00696
TGATACGTCTCCCTTCCTTAGTTACTTCA
+
BB@@@>>@>999-42489=79<@@@@=>>
@5HFN3:00029:00652
TGATACGTCTCCTTCCTTAGTTACTTCA
+
BCBCC@?ACCFCBBEDD?CBC@CBC?BE
@5HFN3:00029:00654
ATATCGCGAGGGTATGGAAGACTCTATAG
+
A??@@>;99>@:@@@@6969:>>@@>;;;
@5HFN3:00029:00658
ACGAGTGCGTTCCCCATGTCGTAGGTACTC
+
DDCBBB@;442999/4:@@ABBDC@B@<<<
@5HFN3:00029:00660
TACTGAGCTACCACACACAGAAAGATTGGT
+
@@A@@@@1111,1<1949449B::AB=A=A
@5HFN3:00029:00664
TGATACGTCTCCTTCCTTAGTTACTTCA
+
AABBBBCCB9:8<AB@C?ABA>BBBADC
@5HFN3:00029:00665
ACGAGTGCGTTCCCCCATGTCGTAGGTACTC
+
AABBBB;;4429999+4?=>BCBEJAC<<<B
@5HFN3:00029:00666
TCTCTAGCGTCCCACATGTCTAAAGGT
+
,,,,///44444-44;;;4//11-1-/
@5HFN3:00029:00669
ACGCTCGACATGCCCAGGTACAGGAG
+
BBBBBBAA=;;444-9A@BCCCC@CC
@5HFN3:00029:00671
ACGCTCGACATGCCCAGGTACAGGA
+
>>@BBBBCB;;444-9?<@ABAA>A
@5HFN3:00029:00672
TCTCTATGCGCTCCACATGTCTAAGGT
+
BDDCDEDCAABBC?CCCBBBACCACDA
@5HFN3:00029:00673
TCTCTATGCGCTCCACATGTCTAAGGT
+
449@99911//8878;A>@?@@@6969
@5HFN3:00029:00674
ACGCTCGACATGCCCAGGTACAGGAG
+
BBB?A@@BCCC;;;8;B?BCBBB@CC
@5HFN3:00029:00675
CGTGTCTCTAGGTACAGATTTGTTGTAG
+
@AABBCC8766,111--///+//7//.;
@5HFN3:00029:00677
TCTCTATGCGCTCCACATGTCTAAGGT
+
BBBCBBBBBBBBB@CCDBBCBBGBFAE
@5HFN3:00029:00678
ATATCGCGAGGGTATGGAAGACTCTATA
+
?>>@8>@>99914;9@;B===;;A?;;;
@5HFN3:00029:00686
TACTGAGCTACACACACAGAAAGATTGGT
+
@?BBBBBB?@ABBBCB;;444-9@@@D?B
@5HFN3:00029:00687
ATCAGACACGGACACAGCAGAACACAC
+
BAAA??@CCC@CCCC?AABA@=AJEIB
@5HFN3:00029:00689
TAGTATCAGCCTCGCCATGACGAAGGTATTCC
+
@@ABABECCC@BA998;@@>>;96<@BCCCCC
@5HFN3:00029:00690
TACTGAGCTACACACACAGAAAGATTGGT
+
BBABCCDB??BBBBC@;;444-99959>A
@5HFN3:00029:00691
ACGCTCGACATGCCCAGGTACAGGAG
+
AA@>>>>99999>B?BC@CBAAA;94
@5HFN3:00029:00693
ACGAGTGCGTTCCCCATGTCGTAGGTACTC
+
9::84448442444,444444448244444
@5HFN3:00029:00694
AGCACTGTAGCTGTCACTAGTTACATGT
+
ABCCCCCD=BAABAAABBBB:::1111>
@5HFN3:00029:00695
TAGTATCAGCCTCGCCATGACGAAGGTATTCC
+
=;;9>><4499=94424444;9?24244;242
@5HFN3:00029:00696
TAGTATCAGCCTCGCCATGACGAAGGTATTCC
+
@?C?@ADDDCFBEBB@BCCCBB@@D@DAA?A@
@5HFN3:00029:00698
TACTGAGCTACACACACAGAAAGATTGGT
+
C;<;A@>>9:48=@999@99914@@;A=@
@5HFN3:00030:00650
AGCACTGTAGCTGTCACTAGTTACTTGT
+
<?EGGDCCBCCCCCBBBBCEA?ADB?AB
@5HFN3:00030:00651
AGCACTGTAGCTGTCACTAGTTACTTGT
+
@ADCBBBEBBBBBBBBDCBDC?AAA?BB
@5HFN3:00030:00652
CGTGTCTCTAGGCACAGGATTTTGTGTAG
+
BBDCABBBBBCACBBBC@A???6;;9B@?
@5HFN3:00030:00656
TGTTACGTCTCCTTCCTTAGTTACTTCA
+
?BA@CBCCABBAC@D@B@BBB@BBC@CB
@5HFN3:00030:00657
TGATACGTCTCCTTCCTTAGTTACTTCA
+
BCBBAABBBCC@D@C@D@BBB=??BABB
@5HFN3:00030:00658
CGTGTCTCTAGGCACAGGATTTTGTGTAG
+
@BBBBBCCDDB@BBBCC@CBBB9AEABBB
@5HFN3:00030:00659
TAGTATCACCTCGCCATGACGAAGGTATTCC
+
BC@AAHCBA>@=897<@?AACB>B@<<<=AA
@5HFN3:00030:00663
TACTGAGCTACACACACAGAAAGATTGGT
+
BBABBBCBBB:9;CCB@@99909@@@C?C
@5HFN3:00030:00664
ACGAGTGCGTTCCCCCATGTCGTAGGTACTC
+
BBBBCB>>>>59999+4499BBBCC@C;<<B
@5HFN3:00030:00670
CGTGTCTCTAGGCACAGGATTTTTGTGTAG
+
BCCEBEECAAA@BB;9><99999-9??AAD
@5HFN3:00030:00672
TACTGAGCTACACACACAGAAAGATTGGT
+
DBBBDDCBBABBCCEBBD9;969>>>@?B
@5HFN3:00030:00674
TGATACGTCTCCTTCCTTAGTTACTTCA
+
@ABB?BBBBBC@C?C?BAB99;<CC@CE
@5HFN3:00030:00677
ATATCGCGAGGGTATGGAAGCACTCTATA
+
BB?=;;111::88>:;8984444444344
@5HFN3:00030:00680
TGATACGTCTCCTTCTTAGTTACTTC
+
444444499442424423449:8924
@5HFN3:00030:00681
ATCAGACACGGACACAGCAGAACACAC
+
BBAAABABBB?BCCBC@AAA@>ABBBB
@5HFN3:00030:00682
ATCAGACACGGACACAGCAGAACACAC
+
BAAABCBABA@BBBBBBCDBB@BBBBB
@5HFN3:00030:00685
CGTGTCTCTAGGCACAGGATTTTGTGTAG
+
BBBBBBBCCDC@CB?>@=9999,9@@AAB
@5HFN3:00030:00693
ATATCGCGAGGGTATGGAGACTCTAT
+
BBBBA=89444-9B@A?DBBBCBCBC
@5HFN3:00030:00694
TAGTATCAGCCTCGCCATGACGAAGGTATTCC
+
CBBBB@ACCE@BB998<BBBCCB@CBCEC@C@
@5HFN3:00030:00696
TGATACGTCTCCTTCCTTAGTTACTTCA
+
ABB@ABBBBCC@D@B@DACBB>ABB@BB
@5HFN3:00030:00698
TACTGAGCTACACACACAGAAAGATTGGT
+
B@A>BBBBBBBBAAB>;;444-9>>;?>B
@5HFN3:00031:00650
TCTCTATGCGCTCCACATGTCTAAGGT
+
BBBCBBBCBBDBB@BADA9;;ABBICC
@5HFN3:00031:00653
TGATACGTCTCCTTCCTTAGTTACTTCA
+
BBBBBBDDBBB@B@C@DABBBDBBBABB
@5HFN3:00031:00655
TATATCAGCCTCGCCATGACGAAGGTATTCC
+
111:::@BB<;<796;A@>A@@=A=@BB=A@
@5HFN3:00031:00657
ACGCTCGACATGCCCAGGTACAGGAG
+
CB?AB@BAHCCBBB?BC@CCCCC@EC
@5HFN3:00031:00659
TCTCTATGCGCTCCACATGTCTAAGGT
+
@BBBBA@ABB@@@@CCCBBBBCDBD@B
@5HFN3:00031:00663
TGATACGTCTCCTTCCTTAGTTACTTCA
+
B?@?BBBBB@?=@=@;@>@@?<@CC@CE
@5HFN3:00031:00667
TACTGAGCTACACACACAGAAAGATTGGT
+
AABBBBBA@@BBBBDBA@4996;AB@C?B
@5HFN3:00031:00668
CGTGTCTCTAGGCACAGGATTTTGTGTAG
+
CCDCCCBBD=<;;ECAB?9999/9@?>>>
@5HFN3:00031:00669
TCTCTATGCGCTCCACATGTCTAAGGT
+
BBCCBDCCAABCB@CCD?@@ACCCD>A
@5HFN3:00031:00670
TCTCTATGCGCTCCACATGTCTAAGGT
+
BBCCBFDCC@@AB?BDA;<<BBB?BCA
@5HFN3:00031:00671
TCTCTATGCGCTCCACATGTCTAAGGT
+
BBBBAAABBBBBB@BAAEABB@AAA?B
@5HFN3:00031:00672
CGTGTCTCTAGGCACAGGATTTTTGTGTAG
+
BBBBBBCBGDC@B:;;>,11111+1<<88A
@5HFN3:00031:00673
ATATCGCGAGGGTATGGAAGACTCTATA
+
BBBBBB@@9996<B@C@C@CBBBBCABA
@5HFN3:00031:00677
ATCAGACACGGACACAGCAGAACACAC
+
BBA?ABBC@@>ACCCCCDDA?@@CAAB
@5HFN3:00031:00678
CGTGTCTCTAGGCACAGGATTTTGTGTAG
+
BBBBABCCCCC?CBBBB@====6@A@ABC
@5HFN3:00031:00679
ATATCACGGGGGTATGGAAGACTTTATAGAGG
+
;@?A;<@CJGB0<<9959<?9444-44;==?<
@5HFN3:00031:00682
CGTGTCTCTAGGCACAGGATTTTGTGTAG
+
@AAABBCCCCC?BBBDDCBAAA9AAAABC
@5HFN3:00031:00683
ATATCGCGAGGGTATGGAAGACTCTATA
+
BCABA?==;;;9<BBE@C@CCBBBB>B>
@5HFN3:00031:00685
TCTCTATGCGCTCCACATGTCTAAGGT
+
AAABBBBCCCCBA?BCCBBBBCDACAC
@5HFN3:00031:00686
CGTGTCTCTAGGCACAGGATTTTGTGTAGA
+
;DCHECDEI=<69999424499-44;;444
@5HFN3:00031:00691
ACGAGTGCGTTCCCCATGTCGTAGGTACTC
+
=@?;948;;;:;BB8A<<9994482499=9
@5HFN3:00031:00694
AGCACTGTAGCTGTCACTAGTTAATTGT
+
<<CCCBBD@A@BBBBBCBCEB@A6;8<B
@5HFN3:00031:00696
ATCAGACACGGACACAGCAGAACACAC
+
CAB@BABCAB?BCDCCCCC@?>@DCBB
@5HFN3:00031:00697
AGCACTGTAGCTGTCACTAGTTACTTGT
+
AACCCCBBAAABBBBBBCBCC@CAA>A@
@5HFN3:00031:00698
TGATACGTCTCCTTCCTTAGTTACATTCAG
+
?A@;9;>499>5929242386561//,///
@5HFN3:00032:00650
TAGTATCAGCCTCGCCATGACGAAGGTATTCC
+
AECEBCBDDC@@@99699>>AAA@:=99954:
@5HFN3:00032:00654
CGTGTCTCTAGGCACAGGATTTTGTGTAG
+
BBBEBBCAAAD@CBA=;94444,9??@BC
@5HFN3:00032:00655
CGTGTCTCTAGGCACAGGATTTGTGTAG
+
;;<<;>@A?995444442444-444444
@5HFN3:00032:00658
ATATCGCGAGGGTATGGAAGACTCTATA
+
AA??BBBB9;;8<CBC@C@CCCCBBBAA
@5HFN3:00032:00659
TCTCTATGCGCTCCACTAAGGTACTG
+
??ABBC@@@BB@A?AABC@D@DBBBB
@5HFN3:00032:00660
TACTGAGCTACACAGATTGGTGC
+
BBECA@?4444444:::2424;/
@5HFN3:00032:00662
TCTCTATGCGCTCCACATGTCTAAGGT
+
BBBABCDEBCC@?=ACC>???AABCAC
@5HFN3:00032:00664
TGATACGTCTCCTTCCTTAGTTACTTCA
+
BA@@BBBBBBB@B@C@DBBBB?BBC@CC
@5HFN3:00032:00665
TGATACGTCTCCTTCCTTAGTTACTTCA
+
BBBBBBBBBBB?B@D>ABCBB?BBB@BC
@5HFN3:00032:00666
TACTGAGCTACACACACAGAAAGATTGGT
+
@@ABBBBBB@BBBBB;;;444-9>><>>A
@5HFN3:00032:00667
TGATACGTCTCCTTCCTTAGTTACTTCA
+
B?==BBBDDBD@E?C@DBCBB?BBB@BC
@5HFN3:00032:00672
AGCACTGTAGCTGTCACTAGTTACTTGT
+
<<CCEBBDBBBBBBBBCCCAAB?AA>BC
@5HFN3:00032:00674
TACTGAGCTACACACACAGAAATGGTGC
+
?>AABBBBBBBBBBC@;;444-9@>BCC
@5HFN3:00032:00680
TGATACGTCTCCTTCTTTAGTTACTTCA
+
BBBBBBBB@@=<A?@AA?@DB@BBC@@@
@5HFN3:00032:00681
ATATCGCGAGGGTATGGAAGACTCTATA
+
BB??=>:>99909AADAEBEGCCBBBBB
@5HFN3:00032:00683
CGTGTCTCTAGGCACAGGATTTTGTGTAG
+
@@@@@BCCCDAEABBCCA?===,49?>>>
@5HFN3:00032:00685
TGATACGTCTCCTTCCTTAGTTACTTCA
+
BBAA@BBBBBB@C@C@B@B??=ACCABC
@5HFN3:00032:00688
TAGTATCAGCCTCGCCATGACGAAGGTATTCC
+
BBCBDCCBDA?==;97;@@AA@?=A@BCE?B?
@5HFN3:00032:00689
TCTCTATGCGCTCCACATGTCTAGGT
+
ACBCBCDCCCCBC?DDD@::8111?B
@5HFN3:00032:00690
ACGAGTGCGTTCCCCATGTCGTAGGTATC
+
998>944;AA>ACB7AD999944824944
@5HFN3:00032:00691
ACGAGTGCGTTCCCCATGTCGTAGGTACTC
+
@<<<@;:;11-/880:>?=4444924489=
@5HFN3:00032:00694
TCTCTATGCGCTCCACATGTCTAAGGT
+
944499:999@9959@A9999@@5924
@5HFN3:00032:00697
ATCAGACACGGACACAGCAGAACACAC
+
A@><?BCBBA?BBBBCCCDBB>BBBBB
@5HFN3:00032:00699
TAGTATCAGCCTCGCCATGACGAAGGTATTCC
+
B9<<CCBABB?B?;99<CACBBA?BBCCD@C@
@5HFN3:00033:00652
CGTGTCTCTAGGCACAGGATTTTGTGTAG
+
BBBBBCCCEA@>?BA>;:4444,9CBBDC
@5HFN3:00033:00653
ATATCGCGAGGGTATGGAAGACTCTATA
+
BBACA=::444-9B>>>B?BGGCCCB@;
@5HFN3:00033:00655
CGTGTCTCTAGGCACAGGATTTTGTGTAG
+
BBBA@ACDCBBABBBCC=AACH:CC=<<B
@5HFN3:00033:00656
CATGTCTCTAGGCACAGGATTTTGTGTAG
+
BC>@@@A@BCD@CB@@@@@>@@6999BAA
@5HFN3:00033:00657
TCTCTATGCGCTCCACATGTCTAAGGT
+
88444///,,,,,*,,84444442424
@5HFN3:00033:00658
TCTCTATGCGCTCCACATGTCTAAGGT
+
BBB@AADCCCCBC?BCA@@BABB=A@B
@5HFN3:00033:00660
ATATCGCGAGGGTATGGAAGACTCTATA
+
BABBB>>@994-9C@@=A>ACCDCCBCB
@5HFN3:00033:00661
TCTCTATGCGCTCCACATGTCTAAGGT
+
BBDBDCBBBBBBB@CCA?9<<BBBFAD
@5HFN3:00033:00662
TCTCTATGCGCTCCACATGTCTAAGGT
+
BABCCCCBBBCBB>BC?=9;;==BFBG
@5HFN3:00033:00663
TACTGAGCTACACACACAGAAAGATTGGT
+
@@CDCBBB@@@@@@@???99919@@<C?B
@5HFN3:00033:00667
TACTGAGCTACACACACAGAAAGATTGGT
+
ABBBDAAB;;;@@@>>@>99919995944
@5HFN3:00033:00669
ATATCGCGAGGGTATGGAAGACTCTATA
+
BBAB?@=C>??@ABAA=A?ACCCBBB;4
@5HFN3:00033:00671
TCTCTATGCGCTCCACATGTCTAAGGT
+
CBA@ACCCBBAAB@CCCA?@@CBBCAC
@5HFN3:00033:00672
AGCACTGTAGCTGTCACTAGTTACTTGT
+
BACCBDCC?@@CCCB@BBBBC@BBB@BA
@5HFN3:00033:00673
TAGTATCAGCCTCGCCATGACGAAGGTATTCC
+
BBBBBBDBBB=?@;;7;BBABA@>A@CCC?A?
@5HFN3:00033:00674
TGATAAGTCTCCTTCCTTAGTTACTTCA
+
BBBBB?BA><?=@?B@A=@::6;@@=AC
@5HFN3:00033:00675
ATCAGACACGGACACAGCAGAACACAC
+
BBBB@><B996<CCBCBEBBB?BBBBC
@5HFN3:00033:00680
TCTCTATGCGCTCCACATGTCTAAGGT
+
ABBCBC:<=DCBBBCBABBC@@A@C9=
@5HFN3:00033:00681
TAGTAACAGCCTCGCCATGACGAAGGTATTCC
+
BBB99549442389959@@99995959;@5<8
@5HFN3:00033:00684
AACAGACACGGACACAGCAGAACACAC
+
A?ABBBBBBB?DCBBCBBB@@>ADBBC
@5HFN3:00033:00690
ACGAGTGCGTTCCCCATGTCGTAGGTACTC
+
BBAAAB@;?;2444,9999@EDCC@C;<<C
@5HFN3:00033:00691
TAGTATCAGCCTCGCCATGACGAAGGTATTCC
+
BBCBBBCAAA@@@998<A@@BA?=C=ABB@DB
@5HFN3:00033:00693
ATCAGACACGGACACAGCAGAACACAC
+
@@;;9A@A@AABCCCBBDDAA>AAABB
@5HFN3:00033:00694
TACTGAGCTACACACACAGAAAGATTGGTG
+
898444984444499444999-444249;7
@5HFN3:00033:00696
TACTGAGCTACACACACAGAAAGATTGGT
+
B@AB??B?=?AAA@BCDC;9968:=>B@C
@5HFN3:00034:00650
TAGTATCAGCCTCGCCATGACGAAGGTATTCC
+
BBC@?ACCDCA=?999<BCCDBB@D@BBC@C?
@5HFN3:00034:00652
CGTGTCTCTAGGCACAGGATTTTGTGTAG
+
@@CD<<BDDDC=?<BAA?9999/9A9999
@5HFN3:00034:00653
TCTCTATGCGCTCCACATGTCTAAGG
+
=99449>49444489;4444444242
@5HFN3:00034:00655
ATATCGCGAGGGTATGGAAGACTCTAT
+
AA9;9D944//+////,/7///1/339
@5HFN3:00034:00656
CGTGTCTCTAGGCACAGGATTTTGTGTAG
+
BABBCBAA@CC@B=??B@BCCC:BBCDCD
@5HFN3:00034:00658
ACGAGTGCGTTCCCCCATGTCGTAGGTACTC
+
CCBAA>??8859999+9>>@CCJCC@C=@<C
@5HFN3:00034:00667
AGCACTGTAGCTGTCACTAGTTACTTGTG
+
<@CBBBEJAAA@@@999@9<<CABB@<=<
@5HFN3:00034:00669
ACGAGTGCGTTCCCCATGTCGTAGGTACTC
+
?9899444==9:>>1:49;94444944444
@5HFN3:00034:00671
TCTCCACATGTCTAAGGTACTG
+
BBBC?CCCCCCDBCACABBCCC
@5HFN3:00034:00672
TACTGAGCTACACACACAGAAAGATTGGT
+
@???BBBBB@@BBBC>;;444-9>><B@D
@5HFN3:00034:00675
ATATCGCGAGGGTATGGAAGACTCTAT
+
BB??BB?B;;;8;BBB@A?BCCCBB?8
@5HFN3:00034:00676
CGTGTCTCTAGCACAGGATTTTGTGTA
+
94944996/////44424444,44444
@5HFN3:00034:00677
TGATACGTCTCCTTCCTTAGTTACTTCA
+
B?AABBBBBBB@B?A?A?AB?>BB@>@B
@5HFN3:00034:00679
AGCACTGTAGCTGTCACTAGTTACTTGT
+
<=CGCCCDBBBBBBEBCDCECACBB?BB
@5HFN3:00034:00680
CGTGTCTCTAGGCACAGGATTTTTGTAG
+
BBBBAACDCCCACB@;;:44444+999@
@5HFN3:00034:00681
TAGTATCAGCCTCGCCATGACGAAGGTATTCC
+
BBBBBCC??AACB:9:;C@AB;::=ACCD?B?
@5HFN3:00034:00683
ATCAGACACGGACACAGCAGAACACAC
+
BB??BBBB?@=@BBBBBCCA?>@CAAB
@5HFN3:00034:00684
ATATCGCGAGGGTATGGAAGACTCTATA
+
A?<@@CBA@@A=AABB@C@CCCCCCBBB
@5HFN3:00034:00686
ATATCGCGAGGGTATGGAAGACTCTATA
+
BBAABBBBAAA?BCCC@C@BBBBBA>64
@5HFN3:00034:00690
ACGCTCGACATGCCCAGGTACAGGAG
+
?BBBBAACBCC;;:::C@BBC@@>AD
@5HFN3:00034:00692
TGATACGTCTCCTTCCTTAGTTACTTCA
+
AB?BBBB99;C@C@BAC@>==@BBB>AA
@5HFN3:00034:00695
TAGTATCAGCCTCGCCATGACGAAGGTATTCC
+
@=@;;9=?@A@9;;@<A998@BB59244:242
@5HFN3:00034:00698
ACGAGTGCGTTCCCCATGTCGTAGGTACTC
+
BBB>@AB;992444,9A@>BBBBC@C;<<D
@5HFN3:00034:00699
TACTGAGCTACACACACAGAAAGATTGGT
+
BBBBCCGCCCCCA?@CFC?>><@BB?B@C
@5HFN3:00035:00651
TCTCTATGCGCTCCACATGTCTAAGGT
+
BBCC@AACBB@998<BB@BB>@=?A?@
@5HFN3:00035:00652
CGTGTCTCTAGGCACAGGATTTTGTGTAG
+
<<@AAAG>><BACAAAB=9999/999@@A
@5HFN3:00035:00653
TAGTATCAGCCTCGCCATGACGAAGGTATTCC
+
CBCCDBCBBB@@=996;@@>>945969@B<C=
@5HFN3:00035:00654
TGATACGTCTCCTTCCTTAGTTACTTCA
+
>>>@;94;;9929<>5963;@>AAA=@B
@5HFN3:00035:00655
AGCACTGTAGCTGTCACTAGTTACTTGT
+
<=CCBABDBBBBBBCBBBDEC@EBB@BB
@5HFN3:00035:00656
CGTGTCTCTAGGCACAGGATTTTGTGTAG
+
AABBBBCCBCD@CBCDC@CBCB9CDCCCC
@5HFN3:00035:00657
TAGTATCGAGCCTCGCCATGACGAAGGTATTCC
+
>:;111/////50611,/7999=?-1,111,/7
@5HFN3:00035:00660
ACGAGTGCGTTCCCCATGTCGTAGGCACTC
+
BBB@ABA;442999-9A@AACCAA=?A@BB
@5HFN3:00035:00668
TCTCTATGCGCTCCACATGTCATAAGGT
+
;9444444A>;<C?@@999444442424
@5HFN3:00035:00674
ACGCTCGACATGCCCAGGTACAGGAG
+
??BBA@BBB@@9996;B<ACIAA@AC
@5HFN3:00035:00679
CGTGTCTCTAGGCACAGGATTTTGTGTAG
+
AAAA>ABCDBB?BBBB@>94941;ADCCC
@5HFN3:00035:00680
TAGTATCAGCCTCGCCATGACGAAGGTATTCC
+
BBBBBBBCBBBCC@@>@BB?BBB@BBDCD@B?
@5HFN3:00035:00681
AGCACTGTAGCTGTCACTAGTTACTTGT
+
<<CCDBCDBBB@@BBBCCCA?=>998;C
@5HFN3:00035:00685
ACGAGTGCGTTCCCCATGTCGTAGGTACTC
+
AAAABCBA@C5999-9A99<AAA?=A@<<9
@5HFN3:00035:00688
CGTGTCTCTAGGCACAGGATTTTGTGTAG
+
AAAAAABAACB@BBB?@:4444,9@@BCC
@5HFN3:00035:00693
TGATACGTCTCCTTCCTTAGTTACTTCA
+
@@??@BCCB@A>A@CACBAAA>BBB@CE
@5HFN3:00035:00694
TCTCTATGCGCTCCACATGTTCTAAGGT
+
4449ACCB@<;99544761/,/68781:
@5HFN3:00035:00695
TGATACGTCTCCTTCCTTAGTTACTTCA
+
?@ABBBCBDBB?BBCBD@BBB@BBC@BC
@5HFN3:00035:00697
ATATCGCGAGGGTATGGAAGACTCTATA
+
BB8;;CBBABB>BCCC@CAECCCCBBBB
@5HFN3:00035:00698
ATATCGCGAGGGTATGGAAGACTCTATA
+
CD:;9D111//+////,/7/49==<7><
@5HFN3:00036:00650
TACTGAGCTACACACACAGAAAGAATTGT
+
44=@994>>>>A>@B?91111+/,**)**
@5HFN3:00036:00652
TAGTATCAGCCTCGCCATGACGAAGGTATTCC
+
BABBB@AADAAFA998;B@??@=;@;?AA696
@5HFN3:00036:00654
ACGCTCGACATGCCCAGGTACAGGAGACTG
+
CB@9;<A@AA<<9D199599?AC<>=<AA@
@5HFN3:00036:00655
TCTCTATGCGCTCCACATGTCTAAGGT
+
CCDCCCBAAAABB@CBBB9;<CCAC?A
@5HFN3:00036:00656
TGATACGTCTCCCTTCCTTAGTTACTTCAGT
+
4444489=1-,2*,*,*,*,,/,44424444
@5HFN3:00036:00662
ACGAGTGCGTTCCCCCATGTCGTAGGTACTC
+
AA>>BBA;4429999+4??@BCBCC@B;;;C
@5HFN3:00036:00665
TCTCTATGCGCTCCACATGCTAAGGT
+
44444@999999>=@>BA>9448924
@5HFN3:00036:00667
TGATACGTCTCCTTCCTTAGTTACTTCA
+
@BABBCCDD@@@@@DBDCBBB@BBB@BB
@5HFN3:00036:00669
ATCAGACACGGACACAGCAGAACACAC
+
BB@@@BBBBB@ABAABBECDC@DBBBB
@5HFN3:00036:00670
TAGTATCAGCCTCGCCATGACGAAGGTATTCC
+
;<;9/68;11,///77A@99999542444242
@5HFN3:00036:00671
ATCAGACACGGACACAGCAGAACACAC
+
BA:;9A>@9;99BBAAAAFCC@DCBCC
@5HFN3:00036:00672
TATACGTAGAGAGGCTGAGACTGCCAAGG
+
111:::>ECAAC@=@BDCCEBCBB@C@C@
@5HFN3:00036:00674
TCTCTATGCGCTCACATGTCTAAGGT
+
BBCCCDCCBBBBCCDDBBBBAAAC?A
@5HFN3:00036:00675
TGATACGTCTCCTTCCTTAGTTACTTCA
+
BBBBBBBBBB@@CBD::8;BB?CCC@CB
@5HFN3:00036:00679
CGTGTCTCTAGGCACAGGATTTTATGTAG
+
BBBBAAACAAA@CBBBBBCBDD:CABCCB
@5HFN3:00036:00680
ATATCGCGAGGGTATGGAAGACTCTATA
+
BBBBBBBB?@@>ACBC@C@CBCCBBBBA
@5HFN3:00036:00681
AGCACTGTAGCTGTCACTAGTTACTTGT
+
AADDA@AEBBBBBBBBCDDA?;===;@B
@5HFN3:00036:00682
TAGTATCAGCCTCGCCATGACGAAGGTATTCC
+
BBBBBBB;;;,////,4>>AD@@=A=>AB7<;
@5HFN3:00036:00685
TCTCTATGCGCTCCACATGTCTAAGGT
+
BCCBBDBBCCCBB?CDDB???AABD?C
@5HFN3:00036:00688
TCTCTATGCGCTCCACATGTCTAAGGT
+
?@@BBCDBBBBBB@CCCA???DFACAC
@5HFN3:00036:00689
TCTCTATGCGCTCCACATGTCTAAGT
+
BBBBCBCCCCBBB@ECD@@?@BCEDE
@5HFN3:00036:00690
TCTCTATGCGCTCCACATGTCTAAGGT
+
@BCEBCBBBBB?A?BDFEBAACFBD@B
@5HFN3:00036:00692
TAGTACAGCCTCGCCATGACGAAGGTATTCC
+
CCCBBCCDC@BB999;CCBB@@@?@CCB@DA
@5HFN3:00036:00697
TACTGAGCTACACACACAGAAAGATTGGT
+
BBBBDCCB??ABCBECE@??B?BCC@B?B
@5HFN3:00036:00698
TGATACGTCTCCGTTCCTTAGTTACTTCA
+
>;999@@>:<<-//,/,/,./8;=9@=@@
@5HFN3:00037:00650
ATATCGCGAGGGTATGGAAGACTCTATA
+
B??@?>??9991999D=A?BCCBCBAAA
@5HFN3:00037:00651
TACTGAGCTACACACACAGAAAGATTGGT
+
BAAABBBBBAABBBDAA@9996;CC@C?A
@5HFN3:00037:00654
TCTCTATGCGCTCCACATGTCTAAGGGT
+
444499999A>>>==9999:>=9244-4
@5HFN3:00037:00657
AGCACTGTAGCTGTCATAGTTACTTGT
+
<@CCCCABAAAAAAAAA>AB@B@@>?B
@5HFN3:00037:00658
TAGTATCAGCCTCGCCATGACGAAGGTATTCC
+
BBBBBBC@AA=@@;;9;B@AA@?=A@BAB?C?
@5HFN3:00037:00660
CGTGTCTCTAGGCACAGGATTTTGTGTAG
+
BBBBBBEDEBB?AB@9999999-9@>DCC
@5HFN3:00037:00665
TCTCTATGCGCTCCACATGTCTAAGGT
+
BBCCBCDCCBABA>BA<;<@@>?=?=A
@5HFN3:00037:00667
TACTGAGCTACACACACAGAAAGATTGGT
+
??@@BBBB@?BBBACB;;444-9995<EC
@5HFN3:00037:00669
TGATACGTCTCCTTCCTTAGTTACTTCA
+
ABCB?@AAABBACBG?A?A::6;AA?AB
@5HFN3:00037:00670
AGCACTGTAGCTGTCACTAGTTACTTGT
+
?@CCCBCDBBBBBBBBBBBCECCBB?BB
@5HFN3:00037:00673
TGATACGTCTCCTTCCTTAGTTACTTCA
+
@AAAABCBBAA@B@C@C@BBADBBC@BB
@5HFN3:00037:00674
ATCAGACACGGACACAGCAGAACACAC
+
CBAA@@@@AA=@@@AACEDDC@CCCB@
@5HFN3:00037:00675
TAGTATCAGCCTCGCCATGACGAAGGTATTCC
+
ABBBDCC:=<?@@4429@A??=;9<@@@B8<7
@5HFN3:00037:00676
ACGAGTGCGTTCCCCCAGTCGTAGTGACTC
+
BBB?BBA;4429999+9444444444449;
@5HFN3:00037:00683
AGCACTGTAGCTGTCACTAGTTACTTGT
+
<<CCCCAB===AAAAABBBCC@CBB@BB
@5HFN3:00037:00686
CGTGTCTCTAGGCACAGGATTTTGTGTG
+
CCBABCDFA?=?9989@>9999/9AF94
@5HFN3:00037:00688
TGATACGTCTCCTTCCTTAGTTACTTCA
+
BBBBBBCBAAA@B@D@D@AAA@BBB@CC
@5HFN3:00037:00689
TACTGAGCTACACACACAGAAAGATTGGT
+
B@AABBBB?==AAACCBB944-9@??BBC
@5HFN3:00037:00691
CGTGTCTCTAGGCACAGGATTTTGTGTAG
+
BDBBBAAAC<<:<;99@<?>>>4??999>
@5HFN3:00037:00696
ACGAGTGCGTTCCCCATGTCGTAGGGACTC
+
BBAABB>;>:2999/49=?BCDBCC>;<<@
@5HFN3:00037:00697
ACGAGTGCGTTCCCCATGTCGTAGGTACTC
+
BB>>@@@?995999/999449:44249444
@5HFN3:00037:00699
ACGAGTGCGTTCCCCATGTCGTAGGTACTC
+
9;;;;;CCCC?DBB9B:99@9999489494
@5HFN3:00038:00653
CGTGTCTCTAGGCACAGGATTTTGTGTAG
+
BBCBBBBECBD@BBCBA:4444,9@@@AC
@5HFN3:00038:00655
TCTCTATGCGCTCCACATGTCTAAGGT
+
BBCECCCBBBBBB@CDFCBBBBCAC@D
@5HFN3:00038:00656
ATATCGCGAGGGTATGGAAGACTCTAT
+
A??BABBCBBB>AA@@=@=@BBCCB@@
@5HFN3:00038:00660
TAGTATCAGCCTCGCCATGTCGAAGGTATTCC
+
BCBABBCA@><>84829@@@@AB>B@CCC@CA
@5HFN3:00038:00662
ACGCTCGACATGCCCAGGTACAGGAG
+
AABBBBBCB??9996;B?CCCCC@AA
@5HFN3:00038:00664
CGTGTCTCTAGGCACAGGATTTTGTGTAG
+
BBBBAAABCCD@CABAB@;;9919CBBCC
@5HFN3:00038:00665
CGTGTCTCTAGGCACAGGATTTTGTGTAG
+
B@AA@AACCC@>@@@>@;9999/9A999?
@5HFN3:00038:00666
TGATACGTCTCCTTCCTTAGTTACTTCA
+
BA@@BBBBBBB@B@B@CAC@?=?BCABB
@5HFN3:00038:00667
TAGTATCAGCCTCGCCATGACGAAGGTATTCCATC
+
BBBBBCD@AA?A>998;AAAC@@>D@CCD?@>@@?
@5HFN3:00038:00671
AGCACTGTAGCTGTCACTAGTTACTTGT
+
;<CCCB@AAAA@AACCCCBCC7;;B8<<
@5HFN3:00038:00672
TGATACGTCTCCTTCCTTAGTTACTTCAGTGA
+
@ABBBBBCCC>=@=A>BACBA?@@@=@BBABC
@5HFN3:00038:00673
TAGTATCAGCCTCGCCATGACGAAGGTATTCC
+
CBBA?ACEDCDBB999;BAAB@@>DEEDEAE@
@5HFN3:00038:00677
ATATCGCGAGGGTATGGAAGACTCTATA
+
BBBB?::;444-9AAAACBBEDCCCBBA
@5HFN3:00038:00678
CGTGTCTCTAGGCACAGGATTTTGTGTAG
+
@@BBCCCEA::8;BA==<9999-9@@BAC
@5HFN3:00038:00679
ATCAGACACGGACACAGCAGAACACAC
+
BAAAABAB?@=@BBCCCEC@?=?C9:<
@5HFN3:00038:00681
ACGCTCGACATGCCCAGGTACAGGAG
+
9>?ABABB@;;444-9AA@CCAA@BD
@5HFN3:00038:00687
ATATCGCGAGGGTATGGAAGACTCTATA
+
BB??@B>>9998<BAB@C@CCCDCA>77
@5HFN3:00038:00688
ATCAGACACGGACACAGCAGAACACAC
+
@@AAABABBB@BCBBCDEC??=?BBBC
@5HFN3:00038:00689
TAGTATCAGCCTCGCCATGACGAAGGTATTCC
+
9999@@@BCB?>=996;@@??<96;=>AB;<<
@5HFN3:00038:00695
ACGAGTGCGTTCCCCATGTCGTAGGTACTC
+
CCABBBB;??5999-99999<;??>A<<<@
@5HFN3:00038:00697
TAGTATCAGCCTCGCCATGACGAAAGGTATTCC
+
@9;;<9999A@99449988=@999-48999242
@5HFN3:00038:00699
TGATACGTCTCCTTCCTTAGTTACTTCA
+
<<@@BBC@=@@5969>A?@D@@;9;??@
@5HFN3:00039:00651
ACGAGTGCGTTCCCCCATGTCGTAGGTACTC
+
9BBB@AA;4429999+9A>><><CC@CCBCA
@5HFN3:00039:00652
ACGCTCGACATGCCCAGTACAGGAG
+
BCBBBB@CBCC444-9@>ACCC@DC
@5HFN3:00039:00655
TGATACGTCTCCTTCCTTAGTTACTTCA
+
BB@BBBCAAAB@B@D@D?@AA@BBB@CC
@5HFN3:00039:00656
ATCAGACACGGACACAGCAGAACACAC
+
BB>>ABAB??=?EDCCCCB??=@BBBB
@5HFN3:00039:00658
AGCACCTGTAGCTGTCACTAGTTACTTGT
+
88811,/888BBBBBBBBDBCC@CCB?BB
@5HFN3:00039:00660
ACGCTCGACATGCCCAGGTACAGGAG
+
@BBA@@@BCCC@??:==<@BBCDBAA
@5HFN3:00039:00661
ACGCTCGACATGCCCAGGTACAGGAG
+
CA?>@99999449;644248999>A@
@5HFN3:00039:00670
TCTCTATGCGCTCCACATGTCTAAGGT
+
BBBBCCCAAACBB@DCDB?@@CCAEBB
@5HFN3:00039:00671
TGATACGTCTCTTCT
+
4444////-***)*,
@5HFN3:00039:00673
TACTGAGCTACACACACAGAAAGATTGGT
+
A>>ABBB?==?AAACB;;444-9>>;AAC
@5HFN3:00039:00674
TGATACGTCTCCTTCAGTTACTTCA
+
BBEAACLDD@?=?=;;;A>A@A=@>
@5HFN3:00039:00678
ATCAGACACGGACACAGCAGAACACAC
+
BBAABCBBBBABBBC@@AAA@=A@@BC
@5HFN3:00039:00684
ACGCTCGACATGCCCAGGTACAGGAG
+
BAABBCBA:::444-9AABCCAA@BC
@5HFN3:00039:00685
CGTGTCTCTAGGCACAGGATTTTGTGTAG
+
A@@BBBCBBBC@BBBB@:4444,9CB@BC
@5HFN3:00039:00686
TGATACGTCTCCTTCCTTAGTTACTTCC
+
BCCCB99=@AA?CAC@C@BCC>BAC@E@
@5HFN3:00039:00691
TCTCTATGCGCTCCACATGTCTAAGGT
+
BBA?AC;;<G<;<@C<=<DCCCDAC?B
@5HFN3:00039:00692
CGTGTCTCTAGGCACAGGATTTTGTGTAG
+
B?BBBCFCC::;<BBAB@;;<;4<FBBBC
@5HFN3:00039:00694
ATCAGACACGGACCAGCAGAACACAC
+
BB?>@BBBBB@@?=>@@@:::>DCCC
@5HFN3:00040:00653
TACTGAGCTACACACACAGAAAAGATTGGT
+
???BBBCB@@BBBCB9::4444/9>>;??A
@5HFN3:00040:00655
ATCAGACACGGACACAGCGGAACACAC
+
BBB>?ABBB?=BBB::8//-1:?<>AB
@5HFN3:00040:00658
ACGCTCGACATGCCCAGGTACAGGAG
+
@BBBBBBBCAA9996;B@CDCBB?CC
@5HFN3:00040:00662
ACGAGTGCGTTCCCCATGTCGTAGGTACTC
+
BB>>?BB;::2444,9??>ACBBC@C;><B
@5HFN3:00040:00664
ACGCTCGACATGCCCAGGTACAGGAG
+
BAA@BBBCCBB;;969><@ACCC@BD
@5HFN3:00040:00667
TACTGAGCTACACACACAGAAAGATTGGT
+
BAAAAAAAAA?BBCB@:9444-9@@<B?B
@5HFN3:00040:00668
ACGAGTGCGTTCCCCCATGTCGTAGGTACTC
+
ABBBBB@;4429999+4?>>ACBBB?B<<<C
@5HFN3:00040:00669
CGTGTCTCTAGGCACAGGATTTTGTGTAG
+
BBBBBBBBBCCCC@?=>:4444,9??@@A
@5HFN3:00040:00671
TAGTATCAGCCTCGCCATGACGAAGGTATTCC
+
BBBBBBB??A@BB998;@?>>;96<@B@B=A?
@5HFN3:00040:00672
ATATCGCGAGGGTATGGAAGACTCTATA
+
BAABAA?@9;;8<BCC@C@CCBBABBB?
@5HFN3:00040:00674
AGCACTGTAGCTGTCACTAGTTACTTGT
+
@AECBBBDBBB@@@BBCCCAAB?BB?BA
@5HFN3:00040:00677
ACGCTCGACATGCCCAGGTACAGGAG
+
BBAABBBBC?@@@?<=B>ABCDC@:<
@5HFN3:00040:00678
TAGTATCAGCCTCGCCATGACGAAGGTATTCC
+
BBCBBBBAAA@?@996;@@@@@?=A=ABC?A?
@5HFN3:00040:00679
CGTGTCTCTAGGCACATGGATTTGTGAG
+
@AAAAABBBCC@C;99995444-4444;
@5HFN3:00040:00682
TACTGAGCTACACACACAGAAAGATTGGT
+
B@??BCBBB@BBBBD>;;444-9??;>=@
@5HFN3:00040:00683
TCTCTATGCGCTCCACATGTCTAAGGT
+
@ABBBDDBBBCBC@BB?>@@@AAAFBB
@5HFN3:00040:00685
TCTCTATGCGCTCCACATGTCTAAGGT
+
A?BBCCDBBBBBB@CGBA?@@AAAF?A
@5HFN3:00040:00686
TCTCTATGCGCTCCACATGTCTAAGGT
+
@ABBBCDBBBBABAECECBB@AABI?B
@5HFN3:00040:00689
CGTGTCTCTAGGCACAGGATTTTGTGTAG
+
BBCD::=AEAG@CBBAA>ADHHACCCBBA
@5HFN3:00040:00693
ACGAGTGCGTTCCCCATGTCGTAGGTACTC
+
BCB@?@:>985999/4:=>>@>@B?B@AA@
@5HFN3:00040:00695
CGTGTCTCTAGGCACAGGATTTTGTGTAG
+
BBBCCCC:==C@BA@AA?CCCC8<=<>?@
@5HFN3:00040:00697
ACGAGTGCGTTCCCCCATGTCGTAGGTACTC
+
AA?ABBB;4429999-9?@@BDDCC@F;<<C
@5HFN3:00041:00650
CGTGTCTCTAGGCACAGGATTTTTGTGTAG
+
19;@@<99B99699449249;;;/:44444
@5HFN3:00041:00653
TACTGAGCTACACACACAGAAAGATTGGT
+
AAABABBBBBABBCA;;;444-9>>;@?B
@5HFN3:00041:00655
TCTCTCGCTCCACATGTCTAAGGTACTG
+
BBCBCB;:>CACCCBCCGCD>@=@@AA?
@5HFN3:00041:00656
ACGCTCGACATGCCCAGGTTCAGGAG
+
CF@@B;<;;A@9;;7;A>@>C@@=@C
@5HFN3:00041:00664
AGCACTGTAGCTGTCACTAGTTACTTG
+
<<CBBAEC@AACCCCCCBCBB@BBB@B
@5HFN3:00041:00670
CACTCTAGCTGTCACTAGTTACTTGT
+
**((((((**26:><@>44298848B
@5HFN3:00041:00678
AGCACTGTAGCTGTCACTAGTTACTT
+
<=CDCECCCBA?BCBBCBBBB@BCB@
@5HFN3:00041:00679
TCTCTATGCGCTCCACATGTCTAAGGT
+
AACDCCDBBBBBB@CDCC@@@:878,1
@5HFN3:00041:00680
ATATCGCGAGGGTATGGAAGACTCTATA
+
BB:9:>9>99979CBB?A?ACLDBBA;;
@5HFN3:00041:00684
TGATACGTCTCCTTCCTTAGTTACTTCA
+
A>>>BBCCD??==>B@B@BB??BBB?BC
@5HFN3:00041:00687
TGATACGTCTCCTTCCTTAGTTACTTCA
+
B???BBCCD:::;CD@CACB@=?AA>AC
@5HFN3:00041:00688
TGATACGTCTCCTTCCTTAGTTACTTCA
+
B>>@BBBBABB@D@C@C@BBBABBB@CC
@5HFN3:00041:00690
TCTCTATGCGTTCCACATGTCTAAGGT
+
AABCBCCCBCF@DACC@??BBEC@C?A
@5HFN3:00041:00691
CGTGTCTCTAGGCACAGGATTTTGTGTAG
+
@ABBBBCCCCB@EA?=@:4494,;BAAAC
@5HFN3:00041:00692
ATCAGACACGGACACAGCAGAACACAC
+
BBBBBBAABA@BBCBCCECBB?ECBBB
@5HFN3:00041:00693
AGATACGTCTCCCTTCCTTAGTTACTTCAGGC
+
8994449>9949-9242423482444244424
@5HFN3:00041:00694
AGCACTGTAGCTGTCACTAGTTACTTGT
+
<<CCHDADAAABBBBBBCBCD@C@@>?B
@5HFN3:00041:00696
TAGTATCAGCCTCGCCATGACGAAGGTATTCC
+
CBBBCEBAABACB9:9;CBABBB?A@CCE?B?
@5HFN3:00041:00697
CGTGTCTCTAGGCACAGGATTTTGTGTAG
+
CBCCBBAABBCBB:99@;====4999>?@
@5HFN3:00042:00652
ACGAGTGCGTTCCCCCATGTCGTAGCTC
+
BBBBBA=;4429999-9999ADCHCCBB
@5HFN3:00042:00657
TCTCTATGCGCTCAC
+
99444/11,,,,,,2
@5HFN3:00042:00658
TACGGAGCTACACACACAGAAAGTGC
+
B@A@@BCCBBBBC@@=>;444-9@@?
@5HFN3:00042:00659
AGCACTGTAGCTGTCACTAGTTACTTGT
+
99=>9>ACAAAB@AABB>A;;79>@5<<
@5HFN3:00042:00661
TAGTACGAGCCTCGCCATGACGAAGGTATTCC
+
B:2,((((((+*//469??>>>>6<69@A6<:
@5HFN3:00042:00664
CGTGTCTCTAGGCACAGGATTTTGTGTAG
+
BBBBBAEBCCC@CBB@;99444,9@@@AC
@5HFN3:00042:00667
TGATACGTCTCCTTCCTTAGTTACTTCA
+
@>>@BBCBBAAAA>B@CB?@?@BBC@BB
@5HFN3:00042:00668
TGATACGTCTCCTTCCTTAGTTACTTCA
+
ABB?@ACCA@AAA?B@CABBBADBC@CC
@5HFN3:00042:00671
ATCAGACACGGACACAGCAGAACACAC
+
BA>>@BADDB?BBBB;;<CAB@CCCCC
@5HFN3:00042:00672
ATCAGACACGACACAGCAGAACAGCAC
+
433344.////6/44/////,/////6
@5HFN3:00042:00674
ATCAGACACGGACACAGCAGAAACACACA
+
87739434@@49499=994499-4>888=
@5HFN3:00042:00675
TCTCTATGCGCTCCACATGTCTAAGGT
+
ABBECCDBBBBBB@CCCC???BECE?D
@5HFN3:00042:00676
TACTGAGCTACACACACAGAAAGATTGGT
+
BAABBBBB@@@BBCCB;:444-9>><B?B
@5HFN3:00042:00678
AGCACTGTAGCTGTCACTAGTTACTTGT
+
<<CCCCCDBBBBBBEBBCCDC@BBB@BB
@5HFN3:00042:00679
TGATACGTCTCCTTCCTTAGTTACTTCA
+
B@??@BBBBBB@C@C?B@ABB?BBE@BC
@5HFN3:00042:00684
CGTGTCTCTAGGCACAGGATTTTGTGTAG
+
BBABBBEECBB@EB=:;99444,9@@@AB
@5HFN3:00042:00688
ATCAGACACGGACACAGCAGAACACAC
+
A@@AABBBBBABB???CEBBA@BBBBB
@5HFN3:00042:00690
CGTGTCTCTAGGCACAGGATTTTGTGTAG
+
@AAAB@FA@DCBBABBB?9494,9:?BCE
@5HFN3:00042:00691
TACTGAGCTACACACACAGAAAGATTGGT
+
@@@CCCCBA???BCC?::444-9>>5;;<
@5HFN3:00042:00694
AGCACTGTAGCTGTCACTAGTTACTTGT
+
BBCCCBCC?@@A@B@A@@@BA=@@@=@@
@5HFN3:00042:00696
CGTGTCTCTAGGCACAGGATTTTGTGTAG
+
BBBCBBCAGDBCBB?@;:9444,9??@CC
@5HFN3:00042:00698
CGTGTCTCTAGGCACAGGATTTTGTGTAG
+
BCBBBBCDCCC@BB?@@>@99=4999@@B
@5HFN3:00043:00652
CGTGTCTCTAGGCACAGGATTTTGTGTAG
+
BBAAAABAA@A@A>BBA:4444,9@?@BC
@5HFN3:00043:00653
TACTGAGCTACACACACAGAAAGATTGGA
+
=;89989>@AAAA@B@@@994-9995498
@5HFN3:00043:00655
TGATACGTCTCCTTCCTTAGTTACTTCA
+
BBBBCBCEDBC?BBD@E@BBBBABB@AA
@5HFN3:00043:00657
AGCACTGTAGCTGTCACTAGTTACTTGT
+
<<CCFCCDAAABBBBBBBCCC@EBB>AA
@5HFN3:00043:00660
ATATCGCGAGGGTATGGAAGACTCTATA
+
BB???>;;9996<A@B@FAECCCA@@AA
@5HFN3:00043:00661
ACGAGTGCGTTCCCCATGTCGTAGGTACTC
+
BBBBCB;;442999/49=>ACCCCBCAAAB
@5HFN3:00043:00664
TGATACGTCTCCTTCCTTAGTTACTTC
+
111/68=BB=>::,1,/,.//,444<>
@5HFN3:00043:00665
CGTGTCTCTAGGCACAGGATTTGTTGTG
+
BBBEEBB:<;A>AA@>@<9991992444
@5HFN3:00043:00668
TAGTATCAGCCTCGCCATGACGAAGGTATTCC
+
==@;94:444244@@?B9;;DBB?B@CCCACC
@5HFN3:00043:00671
ATATCGCGAGGGTATGGAAGACTCTATA
+
BB>?BB>A9;;8<BAC?B?BCDDCBA;;
@5HFN3:00043:00672
ATCAGACACGGACACAGCAGAACACAC
+
BB>>?BBCB?>?BBCBBCDDC@DAAAB
@5HFN3:00043:00673
CGTGTCTCTAGGCACAGGATTTTGTGTAG
+
BBBCBBBCCDC?BBBBB@9994,9@BABD
@5HFN3:00043:00677
TAGTATCAGCCTCGCCATGACCGAAGGTATTCC
+
??ABBBBCBB@BA;;79@@848<@=AADDE?>;
@5HFN3:00043:00678
ACGAGTGCGTTCCCATGTCTAGTACTC
+
?93444444;24904444444/.////
@5HFN3:00043:00682
ATCAGACACGGACACAGCAGAACACAC
+
BBAABB@@997;BCBCCCCA@=ACCBB
@5HFN3:00043:00685
TCTCTATGCGCTCCACATGTCTAAGGT
+
ABCCDCDAACCCE@DCCAAA>@A?B@B
@5HFN3:00043:00687
ACGCTCGACATGACTG
+
@@AABBBBACBBCBBB
@5HFN3:00043:00689
TACTGAGCTACACACACAGAAAGATTGGT
+
??@BBBBA>>BBCCA;;:444-9??<A@D
@5HFN3:00043:00692
ATCAGACACGGACACAGCAGAACACAC
+
BBAABBABBBDEBCCD@AABB?BDBBC
@5HFN3:00043:00694
ACGCTCGACATGCCCAGGTACAGGAG
+
BBB???ABBCC;;;8;C?BCCBB>A@
@5HFN3:00043:00695
TGATACGTCTCCTTCCTTAGTTACTTCA
+
?@?BBBCDCA@>@@CAD@BBB@BBB@BC
@5HFN3:00043:00697
ATATCGCGAGGGTATGGAAGACTCTATA
+
BB>ABBBC?@@>AABB?B@BFCDBAACC
@5HFN3:00044:00652
AGCACTGTAGCTGTCACTAGTTACTTGT
+
<?CDCDBCBBCBBBABCCCA?<=996;C
@5HFN3:00044:00654
TAGTATCAGCCTCGCCATGACGAAGGTATTCC
+
BBBBCBA;;<=A<;<ACCCCBBB@DAGCD8:6
@5HFN3:00044:00658
TCTCTATGCGCTCCACATGTCTAAGGT
+
BBBBBBDBBBAAB@CCDC@??AABH?B
@5HFN3:00044:00661
ACGAGTGCGTTCCCCATGTCGTTAGGTACTC
+
@C@CB@?>995999/9999@98249<?>=@=
@5HFN3:00044:00664
TACTGAGCTACACACACAGAAAGATTGGT
+
BBBBDDCBAAABCACBAB444-9==;@BC
@5HFN3:00044:00667
TAGTATCAGCCTCGCCATGACGAAGGTATTCGACTG
+
BBBBBBBAA@?>>9;7;@@@A<;8<@BBCFDBBA@;
@5HFN3:00044:00668
AGCACTGTAGTCACTAGTTACTTGT
+
BBBBCCBDBBBBBAAABB@BAA?AB
@5HFN3:00044:00669
CGTGTCTCTAGGCACAGGATTTTGTGTAG
+
BB@BBABBBDC@BAAAB@CCCE:@AABBB
@5HFN3:00044:00670
ACGAGTGCGTTCCCCATGTCGTAGGTACTC
+
AA?<@BB@892444,9>>>BCHBC@CAAAE
@5HFN3:00044:00671
TGATACGTCTCCTTCCTTAGTTACTTCA
+
BBBBBBDDD?@>@BCBD@BBB?BBB@BC
@5HFN3:00044:00672
TCTCTATGCGCTCCACATGTCTAAGT
+
BCCCCECB=AA@@>@D?9999/,**(
@5HFN3:00044:00676
TGATACGTCTCCTTCCTTAGTTACTTCA
+
444:>>>>98959242423442444249
@5HFN3:00044:00677
AGCATTGTAGCTGTCACTAGTTACTTGT
+
444449@@@@@@88;@;;9@@;?@?6;:
@5HFN3:00044:00679
AGCACTGTAGCTGTCACTAGTTACTTGT
+
<<CCA@ADCCBAAABBCDCAAB>?B8;;
@5HFN3:00044:00683
ACGCTCGACATGCCCAGGTACAGGAG
+
BBAABBBCB@C99;8;C@CDBBB?AA
@5HFN3:00044:00686
ATATCGCGAGGGTATGGAAGACTCTATA
+
A<<9999>99919??@@EFCJ<;;?888
@5HFN3:00044:00693
ATATCGCGAGGGTATGGAAGACTCTAT
+
BA?@@CBBBCC>CCBB?C@CCGBBABB
@5HFN3:00044:00695
TGATACGTCTCCTTCCTTAGTTACTTCA
+
BA@@BBBDBCE==;@<?<>9959AA?BB
@5HFN3:00044:00696
AGCACTGTAGCTGTCACTAGTTACTTGT
+
;<CFCABB@AABBBCBBBBCA?ABC@BB
@5HFN3:00045:00652
TACTGAGCTACACACACAGAAAAGATTGGT
+
/////49111//271///////*/849994
@5HFN3:00045:00658
ACGCTCGACATGCCCAGGTACAGGAG
+
B@AABBBCB@A9;;8;B?BBCAA?CD
@5HFN3:00045:00660
TGATACGTCTCCTTCCTTAGTTACTTCA
+
BBABBBBBBBB?B@D@D@BBB?BBC@CF
@5HFN3:00045:00662
ACGCTCGACATGCCCAGGTACAGGAG
+
ABBBCBBCCCB@@@>@DABBBBBEDA
@5HFN3:00045:00664
TCTCTATGCGCTCCACATGTCATAAGGT
+
@<<;B9499999><?B9844////,/,/
@5HFN3:00045:00665
TACTGAGCTACACACACAGAAAGATTGGT
+
BB@BBBB@??BBCCC@99944-9BB@C@B
@5HFN3:00045:00666
TAGTATCAGCCTCGCCATGACGAAGGTATTCC
+
BBBBAACCDB>>9;<99@@BCA@>ACCCC?@?
@5HFN3:00045:00667
TAGTATCAGCCTCGCCATGACGAAGGTATTC
+
BABBC?@A@=;>89959AA@@<;8<@CCDAD
@5HFN3:00045:00668
TACTGAGCTACACACACAGAAAGATTGGT
+
BBBBBBBBBAAA@@CCB@444-9>><@@B
@5HFN3:00045:00670
TACTGAGCTACACACACAGAAAGATTGGT
+
AA@@@AABBBBBBBB@;;444-99959AC
@5HFN3:00045:00671
TACTGAGCTACACACACAGAAAGATTGGT
+
AABBBBCBAA?BBBCA;:499-9@B@C?B
@5HFN3:00045:00672
ATCAGACACGGACACAGCAGAACACAC
+
BBAACBACBBACCCECCEC@?>@CBBA
@5HFN3:00045:00673
ACGCTCGACATGCCCAGGTACAGGAG
+
ABBBBBBBA==99469==@BCCD@BB
@5HFN3:00045:00675
ACAGACACGGACACAGCAGAACACAC
+
BB???BBBB?BDBBBCBBA@=@BBBC
@5HFN3:00045:00678
ACGAGTGCGTTCCCCATGTCGTAGGTACTC
+
AB?BBBB>992499-9?>>@CABD@C<<<C
@5HFN3:00045:00679
TAGTATCAGCCTCGCCATGACGAAGGTATTCC
+
:9<99;@<<9?BC@ABABBBBCC>A>A<;;<B
@5HFN3:00045:00683
TCTCTATGCGCTCCACATGTCTAAGGT
+
A@@BBCCBAAB@BACDBAABCCEFCBC
@5HFN3:00045:00686
ATATCGCGAGGGTATGGAAGACTCTATA
+
BB@AB?=@99969C@B9==<CCCCC@@@
@5HFN3:00045:00687
ACGCTCGACATGCCCAGGTACAGGAG
+
94399>9;9B>99919959@CCC>D@
@5HFN3:00045:00690
TCTCTATGCGCTCCACATGTCTAAGGT
+
BBCCBBBBBBB?B@DDC??@?@A?B?@
@5HFN3:00045:00691
TGATACGTCTCCTTCCTTAGTTACTTCA
+
BBCBBBBB@AC79896958992494899
@5HFN3:00045:00693
CGTGTCTCTAGGCACAGGATTTTGTGTAG
+
BBBBBBCAAACACBBB=:4444,9??@DC
@5HFN3:00045:00695
ACGAGTGCGTTCCCCCATGTCGTAGGTACTC
+
??>@;89@9959@>:2BCCD@><AC@BA<<=
@5HFN3:00045:00696
TCTTTATGCTCTCCACATGTCTAAGGT
+
;48904>:;?CBC?ACC?@@@BB@C?B
@5HFN3:00046:00652
ATATCGCGAGGGTATGGAAGACTCATATA
+
<;AB>?@?9991444489;9200-,,,,,
@5HFN3:00046:00654
ATATCGCGAGGGTATGGAAGACTCTATA
+
?B>?BB@@994-9BBB?CACDCCCCAA?
@5HFN3:00046:00662
CGTGTCTCTAGGCACAGGATTTTGTGTAG
+
?BBCBBCAAAC@BBBBC@CBBB9AAABBC
@5HFN3:00046:00666
TCTCTATGCGCTCCACATGTCTAAGGT
+
BBBCCCCCEBBBEBDCE@AAACCBDBC
@5HFN3:00046:00669
ACGCTCGACAGCCAGTACAGAG
+
>9344/,,,,,,0,//444444
@5HFN3:00046:00670
TCTCTATGCGCTCCACATGTCTAAGGT
+
BBBCDECBBCCBB@CCCBA@:<=ADAE
@5HFN3:00046:00672
ACGAGTGCGTTCCCCATGTCGTAGGTACTC
+
@ABBBBB;992994,9?>>BCBCC?BBBBB
@5HFN3:00046:00675
TAATGAGGCTACACACACAGAAAGATGGTG
+
,1,,,**)**,,,0/44::9AA>B<99;93
@5HFN3:00046:00677
CGTGTCTCTAGGCACAGGATTTTGTGTAG
+
BBCCBDCA;;<;<<ABEBCDCC:=><99@
@5HFN3:00046:00678
ATATCGCGGGGGGTATGGAAGACTCTATA
+
BBA=9;444444*9@@AAC@CCCCGA:;;
@5HFN3:00046:00680
TCTCTATGCGCTCCACATGTCTAAGGT
+
4:;;<CGA@@@@@=@CB;<;>9?2424
@5HFN3:00046:00681
TACTGAGCTACACACACAGAAAGATTG
+
?B@BBBBBBBBBBBB;;;444-9@?<A
@5HFN3:00046:00682
TAGTATCAGCCTCCGCCATGACGAAGGTATTCC
+
494449444424424424984499898=??<A>
@5HFN3:00046:00684
TGAAAACGTCTCCTTCCTTAGTTACTTCAGTGC
+
94999-9@9991--*,*,*,**)**,*,:::;E
@5HFN3:00046:00690
ATATCGCGAGGGTATGGAAGACTCTATA
+
BA@@>>:;444-9BAB@DBECCCBAABB
@5HFN3:00046:00691
CGTGTCTCTAGGCACAGGATTTTGTGTAG
+
>>>A@BCCCBBEABCBB>9994,9??BBC
@5HFN3:00046:00692
TGATACGTCTCCTTCCTTAGTTACTTCA
+
BCDCB99;BBBIK@C@D=@;;79>><><
@5HFN3:00046:00694
AGCACTGTAGCTGTCACTAGTTACTTGT
+
<<BBCCBCBBBCCDBBBB9;;=@AA>BB
@5HFN3:00046:00698
ACGAGTGCGTTCCCCCATGTCGTAGGTACTC
+
BBAACB@===29999-9??>@=<;BAB=<=C
@5HFN3:00046:00699
TGATACGTCTCCTTCCT
+
@@F;44499//,/,/,/
@5HFN3:00047:00650
AGCACTGTAGCTGTCACTAGTTACTTGT
+
?ACBCBBCBBBBBBCBBBAEC@CCB@AA
@5HFN3:00047:00654
AGCACTGTAGCTGTCACTAGTTACT
+
BAAADCCDC;;9<</1/////7///
@5HFN3:00047:00656
TACTGAGCTACACACACAGAAAGATTGGT
+
@@@BBBBBAAABBBCA;;444-9@@?CDC
@5HFN3:00047:00659
CGTGTCTCTAGGCACAGGATTTTGTGTAG
+
BBCC?@AECCC@CAABCACDCF9AAA>>>
@5HFN3:00047:00660
CGTGTCTCTAGGCACAGGATTTTGTGTAG
+
BB@CBCDGDGB@DBBBA:4444,9@@ABD
@5HFN3:00047:00662
CGTGTCTCTAGGCACAGGATTTGTGTAG
+
898944:1//1,,,//8,///+//4444
@5HFN3:00047:00665
ATCAGACACGGACACAGCAGAACACAC
+
@BBBBBB@B@=BBBB?AABAAABBBBD
@5HFN3:00047:00666
AGCACTGTAGCTGTCACTAGTTACTTGT
+
<?CCFCCDABBBBBABBCCGG?A??=AB
@5HFN3:00047:00668
ACGAGTGCGTTCCCCATGTCGTAGGTACTC
+
BBAACBBA892999-9>>@BBBBC@CAA@C
@5HFN3:00047:00669
TCTCTATGCGCTCCAGTCTAAGGTACTG
+
BBCCBCDBBBB9:8<CDCCFAC@BBDBC
@5HFN3:00047:00671
AGCACTGTAGCTGTCACTAGTTACTTGT
+
<<DCCBCBBBBB?BBBCCCECBBCB?BB
@5HFN3:00047:00672
TGATACGTCTCCTTCCTTAGTTACTTCA
+
BBBBBBCB?>>=@?B@CAABB@CCB@CB
@5HFN3:00047:00675
TACTGAGCTACACACACAGAAAGATTGGTGC
+
4949894999;=9999994495448242473
@5HFN3:00047:00676
TCTCTATGCGTCCACATGTCTAAGTAA
+
44449444=44424944441//,///,
@5HFN3:00047:00678
ATCAGACACGGACACAGCAGAACACACA
+
BB>?ABBBBB@BBDBCADC@?>=;;;88
@5HFN3:00047:00679
TAGTATCAGCCTCGCCATGACGAAGGTATTCC
+
BBBBBBBAAA@BB999;BBAA@?=@;=@@=@=
@5HFN3:00047:00682
CGTGTCTCTAGGCACAGGATTTTGTGTAG
+
@CCCCB:::DC@@@@@@;??>>4<<BAAB
@5HFN3:00047:00684
CGTGTCTCTAGGCACAGGATTTTGTGTAG
+
BBBBCCEECCB@BC>;;<9944,999AAC
@5HFN3:00047:00686
TCTTATGCGCTCCACATGTCTAAGGT
+
B@@>ABCCBABB@BBBB@@@DDDD?B
@5HFN3:00047:00687
CGTGTCTCTAGGCACAGGATTTTTGTGTAG
+
BBBBBCFECDBABE?;;:94444-999CBH
@5HFN3:00047:00693
TACTGAGCTACACACACAGAAGA
+
>@@;44A@9998@11/////,/,
@5HFN3:00047:00694
TGATACGTCTCCTTCCTTAGTTACTTCA
+
BBBACBDBAAA@D@C@CADBB?BBB@BB
@5HFN3:00047:00696
TAGTATCAGCCTCGCCATGACGAAGGTATTCC
+
BBBBBBCDAA?@@;96;BB>@@?=A@CCC?B?
@5HFN3:00047:00699
TCTCTATGCGCTCCACATGTCTAAGGT
+
?BBBBBCECCCAB?BCEBCB@@ADA?A
@5HFN3:00048:00651
AGCACTGTAGCTGTCACTAGTTACTTGT
+
BBBECBCDA@@BCCCCCDHAA<=998;C
@5HFN3:00048:00653
TAGTATCAGCCTCGCCATGACGAAGGTATTCC
+
BBBBCCCBBA=>A;96<BCAB>::>ECEC@B@
@5HFN3:00048:00654
ACGCTCGACATGCCCAGGTACAGGAG
+
BBA@ABBBDBB;:;8;B@BBBBB?BD
@5HFN3:00048:00657
TGATACGTCTCCTTCCTTAGTTACTTCA
+
BB@@ABCBBAA@B@B?CBBCB@BCC@DD
@5HFN3:00048:00658
TGATACGTCTCCTTCCTTAGTTACTTCA
+
BBBBBBCCBBB>B@DBD@ABB@CBB@CC
@5HFN3:00048:00659
TGATACGTCTCCTTCCTTAGTTACTTCA
+
ABABBBBA@BB>B@BDC@CBB@BBB@BB
@5HFN3:00048:00661
ATCAGACACGGACACAGCAGAACACAC
+
BB>>?B>@@A@CCDBCCCC??=ABBBB
@5HFN3:00048:00663
TGATACGTCTCCTCTTAGTTACTTCA
+
>>>99994;;<-1//74682449894
@5HFN3:00048:00664
ACGAGTGCGTTCCCCATGTCGTAGGTACTC
+
BAB>BBBA892999,9?>@BDCBE@D;<<D
@5HFN3:00048:00665
TACTGAGCTACACACACAGAAAGATTGGT
+
BB@@AAAA@??@@@CBB@444-9>><B@C
@5HFN3:00048:00667
TAGTATCAGCCTCGCCATGACGAAGGTATTCC
+
=BCDCDBBBC??B998;BCCCCBAEABBB@EE
@5HFN3:00048:00672
TGATACGTCTCCTCCTTAGTTACTTCA
+
4448>@C<41>-1/,/,.//,444244
@5HFN3:00048:00673
TGATACGTCTCCTTCCTTAGTTACTTCA
+
B@AAAB<<9>A592924234478>>;>A
@5HFN3:00048:00674
CGTGTCTCTAGGCACAGATTTTGTGTAG
+
4=>BGDBABDN?B88--,,2202>8009
@5HFN3:00048:00676
TGATACGTCTCCCTTCCTTAGTTACTTCAG
+
989848848444-4242483449444<999
@5HFN3:00048:00677
TACTGAGCTACACACACAGAAGATTGGT
+
B>@;<<=9449949//////,///,424
@5HFN3:00048:00680
TCTCTATGCGCTCCACATGTCTAAGGT
+
;@BBBCBCBCCBC?A@A@@@@BC=A?D
@5HFN3:00048:00681
ATCAGACACGGACACAGCAGAACACACA
+
@888><;8@>>9;9@@>999959>>88/
@5HFN3:00048:00683
ATCAGACACGGACACAGCAGAACAGCACA
+
433344.///,//7949:=99=>998=88
@5HFN3:00048:00684
TCTCTATGCGCTCCACATGTCTAAGGT
+
BBBB@BBAAAB@B@CCDB@@@CEAD@C
@5HFN3:00048:00685
TGATACGTCTCCTTCCTTAGTTACTTCA
+
;@>ADCBCDCH:;<<AC@;<<@CCC@BB
@5HFN3:00048:00688
TGATACGTCTCCTTCCTTAGTTACTTCA
+
BCCBBBBBC9:8;>B>BBBB@?BAAAAC
@5HFN3:00048:00690
CGTGTCTCTAGGCACAGGATTTTGTGTAG
+
BBBBBBEAAAC@BEBAA@@@AA8@CBBAB
@5HFN3:00048:00692
CGTGTCTCTAGGCACAGGATTTTGTGTAG
+
@AAABBCBAAA@BBBBD@BABA9ABBACB
@5HFN3:00048:00693
TACTGAGCTACACACACAGAAAAGATAGGT
+
144449@111:;<999:>9111+11///68
@5HFN3:00049:00652
AGCACTGTAGCTGTCACTAGTTACTTGT
+
AACBBBCD@@@B@AACCBDCECC@@>@D
@5HFN3:00049:00653
TAGTATCAGCCTCGCCATGACGAAGGTATTCC
+
BBBBCBBCCB<==;;7;@@?A<;8<@BBB=A>
@5HFN3:00049:00654
ATATCGCGAGGGTATGGAAGACTCTAATA
+
AACBBBB<=2A8<1//,/566/,,..,.4
@5HFN3:00049:00656
ATCAGACAAGGACACAGCAGAACACAC
+
CBAABBCB?A?BBBBBBECBE?CBCBC
@5HFN3:00049:00660
CGTGTCTCTAGGCACAGGATTTTGTGTAG
+
BBBCCDCCECC@BBBCC@CCBB6=A?>>@
@5HFN3:00049:00663
TCTCTATGCGCTCCACATGTCTAAGGT
+
@B@>ACBBBDDBC>BCDBBB?@AAA?A
@5HFN3:00049:00664
ACGAGTGCGTTCCCCATGTCGTAGGTACTC
+
>4;<BB?>>>5999/9999994>@599499
@5HFN3:00049:00667
CGTGTCTCTAGGCACAGGATTTTGTGTAG
+
BCCCBBCCCBC?CBBDC@EBCB9CCBBBC
@5HFN3:00049:00669
ACGAGTGCGTTCCCCATGTCGTAGGTACTC
+
BBBBBBBB==;=@92=?9;;@@>A>A;<<B
@5HFN3:00049:00672
TACTGAGCTACACACACAGAAAGATTGGTG
+
9@ABBBCCC@@A@@@AAAABB:>9969;><
@5HFN3:00049:00673
TCTCTATGCGCTCCACATGTCTAAGG
+
AECBBBDBBBBBCACCGBBCABDBE@
@5HFN3:00049:00675
ATCAGACACGGACACAGCAGAACACAC
+
BBBBBCBBBB@BBBAACBBBB?BABBB
@5HFN3:00049:00677
ACGAGTGCGTTCCCCATGTCGTAGGTACTC
+
BB<<BBCA892444,9?>>>@@@B>A<<<B
@5HFN3:00049:00678
ACGAGTGCGTTCCCCATGTCGTAGGTACTCATC
+
BBABBCBBBC@BA>9C:;<@A@@B>@;<<>A@@
@5HFN3:00049:00680
ATATCGCGAGGGTATGGAAGACTCTATA
+
BBBBB?==9996<CBB?B?BDCCCCABA
@5HFN3:00049:00683
TCTCTATGAGCTCCACATGTCTAAGGT
+
ABBBBDCBCADAB@CCBA?@;<=CFAC
@5HFN3:00049:00685
AGCACTGTAGCTGTCACTAGTTACTTGT
+
<<ECCBCBBBBB??ABBCCCC@BBB?BB
@5HFN3:00049:00687
ATCAGACACGAACACAGCAGAACACAC
+
BBA?ABCBBAA9;<CCBDDAA?ADCCC
@5HFN3:00049:00688
ACGAGTGCGTTCCCCCATGTCGTGAGTACTC
+
BBBBBBB@4429999-9??<8-,,,,,,068
@5HFN3:00049:00691
TCTCTATGCGCTCCACATGTCTAAGGT
+
BBBCBCCBBBBBB?BCCBB@BCCBD@B
@5HFN3:00049:00692
CGTGTCTCTAGGCACAGGATTTTGTGTAG
+
BBBCAAAAAGD@BAAAB@BBBB:??ABCB
@5HFN3:00049:00695
ACGCTCGACATGCCCAGGTACAGGAG
+
BBBBBBBBCCA;;;:;C@CBCAA?GC
@5HFN3:00049:00698
TACTGAGCTACACACACAGAAAGATTGGT
+
A@BBBCB?AABBDBB;;;444-9>>;AAA
@5HFN3:00049:00699
TACTGAGCTACACACACAGAAAAGATTGGT
+
BBB@ABBB@=ABBB?=?;9444/9@@;>?A
@5HFN3:00010:00702
CGTGTCTCTAGGCACAGGATTTTGTGTAG
+
BBBBBBEDDAA@CBBCHACCCC:CCCCCC
@5HFN3:00010:00703
ACGAGTGCGTTCCCATGTCGTAGGTACTC
+
CBBBBB@A8859919DBABBCBB@BBBBC
@5HFN3:00010:00705
ATATCGCGAGGGTATGGAAGACTCTATA
+
BB@@@BBAABB>CDCCDEBCCBBBABAB
@5HFN3:00011:00700
TAGTATCAGCCTCGCCATGACGAAGGTATTCC
+
FAEBDCCCEC?=@998;BC@@;;;=@CBC?B@
@5HFN3:00011:00702
ACGCTCGACATGCCCAGGTACAGGAG
+
;;89>>>99496775//,/68;;6::
@5HFN3:00011:00704
TGATACGTCTCCTTCCTTAGTTACTTCA
+
BFABBB@@BAA?ABKCA?A;;7;BB?CC
@5HFN3:00011:00705
ACGAGTGCGTTCCCCATGTCGTAGGTACTC
+
@=@7;;>@>@5999/44449=999@CBBCB
@5HFN3:00011:00707
TAGTATCAGCCTCCGCCATGACGAAGGTATTCC
+
;;>>>=9444598249:@A@@>>>695444895
@5HFN3:00011:00712
ACGAGTGCGTTCCCCCATGTCGATAGGTACTC
+
94344866//,////*/6886/118869;;=@
@5HFN3:00011:00714
TACTGAGCTACACACACAGAAAGATTGGT
+
AABBBBBBBBBCCCB@AB999-9??<A@C
@5HFN3:00011:00715
AGCACTGTAGCTGTCACTAGTTACTTG
+
44444>@9944899=BBBCDD>><A,/
@5HFN3:00012:00701
ACGCTCGACATGCCCAGGTACAGGAG
+
BB9:<CA@>??999199<>>C@@=AA
@5HFN3:00012:00705
TAGTATCAGCCTCGCCATGACGAAGGTATTCC
+
B?@@AAACDCA?@@@=A77;;11,/7788;BE
@5HFN3:00012:00708
AGCACTGTAGCTGTCACTAGTTACTTGT
+
@ACCCDBDAABBB@@BBCCDC?A??=AC
@5HFN3:00012:00709
CGTGTCTCTAGGCACAGGATTTTGTGTAG
+
AAAEEBBDCDBBA>>>A@ABBB9AABBBB
@5HFN3:00012:00710
TCTCTATACATGTCTAAGGTACATG
+
>9449444@@944999242444444
@5HFN3:00012:00714
TAGTATCAGCCTCGCCATGACGAAAGTATTCC
+
BAA>AAACCCAA>;;7;@@@@9;909@ACCE?
@5HFN3:00012:00716
TGATACGTCTCCTTCCTTAGTTACTTCA
+
BBBAABDDD??>ABC@C@CBB?BBC@CC
@5HFN3:00012:00717
ACGAGTGCGTTCCCCCATGTCGTAGGTACTC
+
BBB?BBA;4429999+9>>?CCCDD@CAAAB
@5HFN3:00012:00721
TCTCTATGCGCTCCACATGTCTAAGGT
+
BBBBBCC>>>@@BACCCB?@@CFBDBC
@5HFN3:00013:00700
ACGAGTGCGTTCCCCATGTCGTAGGTACTC
+
BBB?AACB992999-9?@@ABDBB>B<<;A
@5HFN3:00013:00703
ATATCGCGAGGGTATGGAAGACTCTATA
+
BBBBBAABAAA?BFCC@@@@AA@@>;;;
@5HFN3:00013:00706
TCTCTATGCGCTCCACATGTCTAAGGT
+
BBAA@F@ABBBBB@BBBBBBCBCBE@B
@5HFN3:00013:00712
TACTGAGCTACACACACAGAAAGATTGGT
+
BBACBCCB@9:;@@>@A@999189959>C
@5HFN3:00013:00718
TGATACGTCTCCTTCCTTAGTTACTTCA
+
BBBBBBBBBBB@B@C@C@BAA?A>>;@B
@5HFN3:00013:00720
TACTGAGCTACACACACAGAAAGATTGGT
+
;:;BA@@A@@ABAB@A9999918=>;=79
@5HFN3:00013:00726
AGCACTGTAGCTGTCACTAGTTACTTGT
+
ABBBCBBDBBBBBBBBDBCA?=>??>AA
@5HFN3:00014:00701
TACTGAGCTACACACACAGAAAGATTGGT
+
B???BBCBBBBBBBA9::444-9@@=BAC
@5HFN3:00014:00703
AGCACTGTAGCTGTCACTAGTTACTTGT
+
@@CCCECCABBCBBBBBBBBBACDB?BC
@5HFN3:00014:00704
TGATACGTCTCCTTCCTTAGTTACTTCA
+
BCCCCCC=<=C?DAGBEAB<;:<;A?CF
@5HFN3:00014:00705
TGATACGTCTCCTTCCTTAGTTACTTCA
+
?BBBB@@BBBC>?>A=@??AA<;;<>BB
@5HFN3:00014:00706
TGATACGTCTCCTTCCTTAGTTACTTCA
+
BA?@BBBB@BB@C@CAC??@B@@@A@AA
@5HFN3:00014:00709
AGCACTGTAGCTGTCATTAGTTACTTGT
+
<<EDBABCBBBBBBBBB@BCC@B9888C
@5HFN3:00014:00710
TAGTATCAGCCTCGCCATGACGAAGGTATTCC
+
BBBBBBCAAB@ABBD@BBBBB@@=ACBCGCDC
@5HFN3:00014:00711
ATCAGACACGGACACAGCAGAAACAC
+
BBBC?><@;96;@@AB@@@99909@@
@5HFN3:00014:00715
CGTGTCTCTAGGCACAGGATTTTGTGTAG
+
ADDCHABACCC@CABBC@CCDC9CB:99?
@5HFN3:00014:00725
ATATCGCGAGGGTATGGAAGACTCTATA
+
CCBAB>;;444-9C>>=AACCBCCCCBB
@5HFN3:00014:00728
ACGAGTGCGTTCCCCCATGTCGTAGGTACTC
+
BBBAB>>?8429999,9ACABCCBB@CAAAC
@5HFN3:00014:00730
ATCAGACACGGACACAGCAGAACACAC
+
BBBBBBBBBB@BBBBBCCDA@>@CCBB
@5HFN3:00015:00702
ATATCGCGAGGGTATGGAAGACTCGATAGAGG
+
BB??BB@@9996<A@B@E?BCCCBCBB<<<B@
@5HFN3:00015:00703
ATCAGACACGGACACAGCAGAACACAC
+
B@???@;<<CBCAAAAABCCCBBA@AB
@5HFN3:00015:00706
TCTCTATGCGCTCCACATGTCTAAGGT
+
44444949>==8924:44499992424
@5HFN3:00015:00707
TGATACGTCTCCTTCCTTAGTTACTTCA
+
B@?AAAAAAAA@B@D?B@ABB@ABB@BC
@5HFN3:00015:00710
ACCAGACACGGACACAGCAGAACACAC
+
BB?BCBCCBC?CDCBBBBB997<BAAC
@5HFN3:00015:00711
TCTCTATGCGCTCCACATGTCTAAGGT
+
BBB@@FCBB@BBE@CAGBBCCCCECAC
@5HFN3:00015:00718
ACGCTCGACATGCCCAGGTACAGGAG
+
BBBBB>ACB;;494-9A@BCNAA@DA
@5HFN3:00015:00719
TCTCTATGCGCTCCACATGTCTAAGGT
+
@@ABCC@;;;99;2449899944249:
@5HFN3:00015:00720
ATCAGAACAACGGACACAGCAGAACAAC
+
9@<@@A;<>599<>>944///,,*,,*,
@5HFN3:00015:00727
ATATCGCGAGGGTATGGAAGACTCTATA
+
BB?ABBBB>@@>ABCE>B?BBBBBCCBC
@5HFN3:00016:00705
TGATACGTCTCCTTCCTTAGTTACTTCA
+
@BBBBCAABBBBCBBBB@BAC@A?@>A@
@5HFN3:00016:00707
CGTGTCTCTAGGCACAGGATTTTGTGTAG
+
ABBCGDGBCBB>A@A>@=9999/9BBBAA
@5HFN3:00016:00708
CGTGTCTCTAGGCACAGGATTTTGTGTAG
+
BBBBBBCDCCB@BAABCBECCD9BEA?@B
@5HFN3:00016:00709
TACTGAGCTACACACACAGAAAGATTGGT
+
BBAAABCBBBBBBEB>@;444-99959=@
@5HFN3:00016:00710
CGTGTCTCTAGGCACAGGATTTTGTGTAG
+
BBABBBCDCA@>?BBBB@99991;?ABCC
@5HFN3:00016:00711
CGTGTCTCTAGGCACAGGATTTTGTGTAG
+
BABAAABECCC@CCBBB>@@@@6@BBBDD
@5HFN3:00016:00712
AGCACTGTAGCTGTCACTAGTTACTTGT
+
AABBBABCBBBBBBBBCCCEC@C??=@D
@5HFN3:00016:00716
TGATACGTCTCCTTCCTTAGTTACTTCA
+
@BBB@@@@B<<;<@B@E:;;:6;BB<@>
@5HFN3:00016:00720
TCTCTATGCGCTCCACATGTCTAAGGT
+
BBBBAABBBBBBB@CCBBBC@AAAEAC
@5HFN3:00016:00723
TCTCTATGCGCTCCACATGTCTAAGGT
+
BBBCBCDBBBBBB@BCBBBBBBCBC?C
@5HFN3:00016:00724
ACGAGTGCGTTCCCCCATGTCGTAGGTACTC
+
BBBBBB=;4429999+9ABBBCCCD@B:;;C
@5HFN3:00016:00734
TCTCTATGCGCTCCACATGTCTAAGGT
+
DCDBAABBCCCCEAAADBBBABEADAA
@5HFN3:00016:00736
ATATCGCGAGGGTATGGAAGACTCTAT
+
CAABBBBBCCC?B;<<8<@BBCCCBBB
@5HFN3:00017:00701
ATATCGCGAGGGTATGGAAGACTCTATA
+
BB@ABCBBBCD@CFCC@DEBBCBBBB><
@5HFN3:00017:00702
TGATACGTCTCCTTCCTTAGTTACTTCA
+
BBBBBBAA@AB595<<A=?99699959@
@5HFN3:00017:00704
TGATACGTCTCCTTCCTTAGTTACTTCA
+
AAAAABCBCBB?BAC@DCBBA>AAAAAD
@5HFN3:00017:00710
ATCAGACACGGACACAGCAGAACACAC
+
BBBBBBBBBB?ABCCCCBBBB@CBBBB
@5HFN3:00017:00711
TCTCTATGGCGCTCCACATGTCTAAG
+
4496/1//,////9<44:A94/:;,1
@5HFN3:00017:00715
ACGCTCGACATGCCCAGGTACAGGAG
+
BBBBBBBA;;;444-9AABCCECACC
@5HFN3:00017:00718
TCTCTATGCGCTCCACATGTCTAAGGT
+
A@@>><<9A@>9<89;@?999992424
@5HFN3:00017:00719
ACGAGTGCGTTTCCCCCAATGTCGTAGGTACTC
+
>9889944444-4===+:244449944249944
@5HFN3:00017:00720
ATCAGACACGGACACAGCAGAACACAC
+
BBAA?>??@B=AADCCCCEBAABBBBA
@5HFN3:00017:00723
TAGTATCAGCCTCGCCATGACGAATTCC
+
BBBBBBBAA@@>@;;7;@@@?9429696
@5HFN3:00017:00729
AGCACTGTAGCTGTCACTAGTTACTTGT
+
<<ECCCCCBBBBBBBBDCCBC?AAA?BB
@5HFN3:00017:00731
TGATACGTCTCCTTCCTTAGTTACTTCA
+
B@@?ABDCDBA?B@DBEAABBA@??@CB
@5HFN3:00017:00734
ATCAGACACGGACACAGCAGAACACAC
+
ACB>9<<ECCDCBB<:<HDGD@BCDCC
@5HFN3:00017:00737
TACTGAGCTACACACACAGAAAGATTGGT
+
??=BBBCBB@ABBBB@;;444-9>>?CBC
@5HFN3:00017:00739
ATATCGCGGGGTACTGAAGATCTCTAT
+
@E311;80000-,,,,,*//./4444/
@5HFN3:00017:00741
TACTGAGCTACACACACAGAAAGATTGGT
+
BBAABBBBBBAAACB@;;444-9?><BAC
@5HFN3:00018:00700
AGCACTGTAGCTGTCACTAGTTACTTGT
+
898444444444444;944442444244
@5HFN3:00018:00701
ACGAGTGCGTTCCCCATGTCGTAAGGTACTC
+
CCCC?;=<<<>@@@4999/////,/56///4
@5HFN3:00018:00702
AGCACTGTAGCTGTCACTAGTTACTTGT
+
;;CCCBCA?@CCCCB@BECECBCCB@BD
@5HFN3:00018:00705
ATCAGACACGGACACAGCAGAACACACA
+
B@@?A@??A>>999>>9999924?@844
@5HFN3:00018:00708
ATATCGCGAGGGTATGGAAGACTCTAAAGAGG
+
BBBB:;;B@A@<AIBB?BCCCCCCCCC>AAB?
@5HFN3:00018:00710
ATATCGCGAGGGTATGGAAGACTCTATA
+
BBBBBB=A9996<A@C@C@CCDCBAAAA
@5HFN3:00018:00711
ACGAGTGCGTTCCCCCATGTCGTAGGTACTC
+
BBBBBA>?4429999+9ABDCCCCDAF;<<D
@5HFN3:00018:00714
TACTGAGCTACACACACAGAAAGATTGGT
+
@??BBBB???BBBBCBB;444-9>?>BAD
@5HFN3:00018:00715
TGATACGTCTCCTTCCTTAGTTACTTCA
+
BBBAAABCBBB@CAC?A?@@@>@BB=AA
@5HFN3:00018:00716
TAGTATCAGCCTCGCCATGACGAAGGTATTCC
+
AABAABDAB@@A@;97;AA@AAA=A@BBB=@=
@5HFN3:00018:00717
ACGCTCGACATGCCCAGGTACAGGAG
+
98894499999444-49249999599
@5HFN3:00018:00718
TAGTATCAGCCTCGCCATGACGAAGGTATTCC
+
@@BBBBAACB>?99829:?=BAA?B@<<:=@;
@5HFN3:00018:00720
AGCACTGTAGCTGTCACTAG
+
44=::ACD<<9@=99441//
@5HFN3:00018:00721
TGATACGTCTCCTTCCTTAGTTACTTCA
+
BBCCAABBBBB=><@;>>@AA?B@@;@@
@5HFN3:00018:00722
ATCAGACACGGACACAGCAGAACACAC
+
B@@@99:A@B=@ACCCCECCC@DBCBC
@5HFN3:00018:00725
ATATCGCGAGGGTATGGAAGACTCTAT
+
BC@@=99?99909@AA6>><CCDCCC>
@5HFN3:00018:00726
TAGTATCAGCCTCGCCATGACGAAGGTATTCC
+
BBBBBCC::9<?@9859F@@@942954;;296
@5HFN3:00018:00727
TACTGAGCTACACACACAAAAGAAT
+
BBAABBCC<<<A@BB@9999/-00*
@5HFN3:00018:00728
ATCAGACACGGACACAGCAGACACAC
+
AAAB@?@BBC@BBBAAACCCCAA99<
@5HFN3:00018:00739
TGATACGTCTCCTTCCTTAGTTACTTCA
+
;4449@;>>@><><9898344788@<94
@5HFN3:00018:00741
TCTCTATGCGCTCCACATGTCTAAGGT
+
BBCAAADCCDAAB@CDAB@@?CC?CBB
@5HFN3:00018:00743
TCTCTGTCTAAGGTACTG
+
8>BBCE=;<B=@=B@@A>
@5HFN3:00018:00748
CGTGTCTCTAGGCACAGGATTTTGTGTAG
+
ABBBBACB@@@?BBBBB@BBCD:CDCAAC
@5HFN3:00018:00749
TCTCTATGCGCTCCACACTGTCTAAGGT
+
48494::611///,/744444;;;2424
@5HFN3:00019:00709
TAGTATAGCCTCGCCATGACGAAGGTATTCC
+
BBBBCAA:951>11-/=@>>@@=@=@@@8<8
@5HFN3:00019:00710
ATCAGACACGGACACAGCAGAACACAC
+
CAAABBABBB?CCBBBCCBBB?AAABB
@5HFN3:00019:00713
TAACTGAGCTACACACACAGAAAGATTGGT
+
/1,/////499449444::444-4448878
@5HFN3:00019:00716
ATATCGCGGTATGGAAGACTCTATA
+
CC@@@BCCBCCCC?B@BBCCAAABB
@5HFN3:00019:00717
ATATCGCGAGGGTATGGAAGACTCTATA
+
BB:<;?>?99919999249999=97;;7
@5HFN3:00019:00718
ACGCTCGACATGCCCAGGTACAGGAG
+
ABABBBBC@;;444-9AABBCDC?AA
@5HFN3:00019:00719
TAGTATCAGCCTCGCCATGACGAAGGTATTCC
+
CCBBBBB?AAABC9::=CCCD@?>ABDCC@C@
@5HFN3:00019:00726
ACGAGTGCGTTCCCCCATGTCGTAGGTACTC
+
BBABA=9;8859999+9BBBCBBCC@DAAAA
@5HFN3:00019:00727
CGTGTCTCTAGGCACAGGATTTTGTGTAG
+
BBCBBCDDCA@@@B@;A=9944,9A@BBA
@5HFN3:00019:00728
ATCAGACACGGACACAGCAGAACACAC
+
?;;?:;8>@@=ACDCCCBCDDCD@AFB
@5HFN3:00019:00731
ACGCTCGACATGCCCAGGTACAGGAG
+
;@>ABC<<9@@99914;9:>A@@<99
@5HFN3:00019:00733
ATCAGACACGGACACAGCAGAACACAC
+
B@;;<BDBCB@CCCC<<:===8=9=8=
@5HFN3:00019:00739
CGTGTCTCTAGGCACAGGATTTTGTGTAG
+
?@BBAABEHDG?==GC?<9999/99@@99
@5HFN3:00019:00740
AGCACTGTAGCTGTCACTAGTTACTTGT
+
@@CCHAB:9;>>@@BBAAABB@@;;89@
@5HFN3:00019:00741
ATCAGACACGGACACAGCAGAACACAC
+
CC??ABBABC?ABBCEDECCC@BCBBB
@5HFN3:00019:00743
TAGTATCAGCCTCGCCATGACGAAGGTATTCC
+
BBBBCCCBBA<@A996<BC>>@=;@;>AC=A>
@5HFN3:00019:00749
TACTGAGCTACACACACAGAAAGATTGGT
+
BABBBBCBB???BBCBA@99969AA@C?C
@5HFN3:00020:00702
TACTGAGCTACACACACAGAAAGATTGGT
+
9==8>B@;88>111/////44-4//,/,/
@5HFN3:00020:00703
ACGAGTGCGTTCCCCCATGTCGTAGGTACTC
+
>?<>88944924444+499449@@@=@@@AC
@5HFN3:00020:00704
ACGAGTGCGTTTCCCCCATGTCGTAGGTACTC
+
@@AB4998444-4===.::CBA>?8>49449>
@5HFN3:00020:00714
ATATCGCGAGGGTATGGAAGACTCTATA
+
B@@@C<;<CCC?CF@A=@;=?:?@:;:>
@5HFN3:00020:00717
TCTCTATGCGCTCCACATGTCTAAGGT
+
BBCB;:=B@@?;96<CBABCBBGACAC
@5HFN3:00020:00721
CGTGTCTCTAGGCACAGGATTTTGTGTAG
+
BBBBBBCCCDC@BBB=:99944,9CA@@@
@5HFN3:00020:00723
TGATACGTCTCCTTCCTTAGTTACTTCA
+
BBBA@@BBBBB?B@B@C@ABBABBC?CC
@5HFN3:00020:00725
TCTCTATGCGCTCCACATGTCTAAGGT
+
==@@<9999>>9959@GABCAAB=A=@
@5HFN3:00020:00731
AGCACTGTAGCTGTCACTAGTTACTTGT
+
4444444?>111///8;44442944844
@5HFN3:00020:00732
AGCACTGTAGCTGTCACTAGATTACTTTGT
+
;;;;CAAABA@>>>=99499448://1+1/
@5HFN3:00020:00734
ATCAGACACGGACACAGCAGAACACAC
+
BBAABBABCB?BBBBBAAABB@BABBB
@5HFN3:00020:00744
GTCTCTATGCGCTCCACATGTCTAAGGT
+
@BBBBADDBBABBB@BCCBBBBBB@CAB
@5HFN3:00020:00747
AGCACTGTAGCTGTCACTAGTTACTTGT
+
1////,,,,,8/,,/1////42444244
@5HFN3:00020:00748
TAGTATCAGCCTCGCCATGACGAAGGTATTCC
+
BB;<;AA?CB>@?9;8;B@@BAA=A=@AB?AA
@5HFN3:00021:00700
TGATACGTCTCCTTCCTTAGTTACTTCA
+
AAAAAAABBB@?@?CBD@@@@@BBC?BB
@5HFN3:00021:00702
TCTCTATGCGCTCCACATGTCTAAGGT
+
>9449B?@@BCBB?@@?9<999>2424
@5HFN3:00021:00705
ATATCGGTATGGAAGACTCTATAGAGG
+
@?@@CCACBBA@A@BCCCAA@@@B;;;
@5HFN3:00021:00707
ACGCTCGACATGCCCAGGTACAGGAG
+
BBB?ABBBCC?9996;A?CBCBB@C@
@5HFN3:00021:00711
TACTGAGCTACACACAC
+
B@AAABCBB@>ABBBCC
@5HFN3:00021:00715
CGTGTCTCTAGGCACAGGATTTGTGTAG
+
9899444449959998>;9991499944
@5HFN3:00021:00716
TAGTATCAGCCTCGCCATGACGAAGGTATTCC
+
BBBBBBA??B?;;;@8<;BABAA=A@AAADGC
@5HFN3:00021:00717
ATATCGCGAGGGTATGGAAGACTCTATAG
+
BA@@=;99>>><@BBC?C@ABABC@;<<?
@5HFN3:00021:00718
CGTGTCTCTAGGCACAGGATTTTGTGTAG
+
BBBBBBCCCDBBBBBBB=;4991;CBCCC
@5HFN3:00021:00723
TGATACGTCTCCTTCCTTAGTTACTTCA
+
AAA>>ABBCBC?B@C@D@B>><@BA>BC
@5HFN3:00021:00734
ATCAGACACGGACACAGCAGAACACAC
+
BBBA@@>CCB?BBCCB@AADG@DCBBB
@5HFN3:00021:00740
ATCAGACACGGACACAGCAGAACACAC
+
@@?A9989996844444444429A@BB
@5HFN3:00021:00741
ATATCGCGAGGGTATGGAAGACTCTATA
+
C@@BCA@@999094998=@A@AB@>@><
@5HFN3:00021:00745
AGCACTGTAGCTGTCACTAGTTACTTGT
+
BBBBBDCDECCBBBCCC@B::6;9@;@A
@5HFN3:00021:00746
TGATACGTCTCCTTCCTTTAGTTACTTCA
+
BBBAABCBD992959599-3:><BCCACB
@5HFN3:00021:00747
TCTCTATGCGCTCCACATGTCTAAGGT
+
BBBCAABBBBBBBAFCA@:<<DFFF@C
@5HFN3:00022:00704
ACGCTCGTACCATGCCAGGTAGCA
+
AB799>;999:8811,//,/,/,,
@5HFN3:00022:00705
CGTGTCTCTAGGCACAGGATTTTGTGTAG
+
??BABBFCCDB@BBBBB?9494,9::?AC
@5HFN3:00022:00710
CGTGTCTCTAGGCACAGGATTTTGTGTAG
+
@BAA@@AAB@C@BBB=994444,9??DBC
@5HFN3:00022:00729
TACTGAGCTACACACACAGAAAGATTGGT
+
D@A:<<EC<;<BB@@@BB@@A=ACC@C?B
@5HFN3:00022:00731
ACGCTCGACATGCCCAGGTACAGGAG
+
??ABBBBA:::444-9AABCEAA>BC
@5HFN3:00022:00734
TGATACGTCTCCTTCCTTAGTTACTTCA
+
BBB?@BCCB??@@@C@B@B@?=ABC@CB
@5HFN3:00022:00739
CGTGTCTCTAGGCACAGGATTTTGTGTAG
+
BBBBBDDCCGB@B@A@C@CDCE:CC====
@5HFN3:00022:00742
ATATCGCGAGGGTATGGAAGACTCTATA
+
BB>?BB@A9;;8<CBB=A?ADCCBBCCA
@5HFN3:00023:00701
ATCAGACACGGACACAGCAGAACACAC
+
B@A@CCBBBB@A@ACCBBB;;9<BBCC
@5HFN3:00023:00702
ACGAGTGCGTTCCCCATGTCGTAGGTACTC
+
BBBBCCDBBB?BAA7C=<<<CCBD@<=<<<
@5HFN3:00023:00703
TACTGAGCTACCACACACAGAAAGATTGT
+
<<<;9@D884474444444444-4/7,//
@5HFN3:00023:00704
CGTGTCTCTAGGCACAGGATTTTGTGTAG
+
BCBCB@FFCC@@BBB@=94444,9?@ABD
@5HFN3:00023:00706
CGTGTCTCTAGGCACAGGATTTTGTGTAG
+
BBBBBBCCCCB?BAAAAAACEC:CFBBBC
@5HFN3:00023:00707
ATATCGCGAGGGTATGGAAGACTCTATA
+
BBAABA?B9;;:<CCD@DEBCCCBAA99
@5HFN3:00023:00716
TAGTATCAGCCTCGCCATGACGAAGGTATTCC
+
994494949=:49949::/1111,/,///,/7
@5HFN3:00023:00717
CGTGTCTCTAGGCACAGGATTTTGTGTA
+
@@>>9=9994429;;;C;9999-44444
@5HFN3:00023:00719
ACGAGTGCGTTCCCCCATGTCGTAGGTACTC
+
?@B@@@@@>>59999+4499=CCBC@C==<B
@5HFN3:00023:00727
ATCAGACACGGACACAGCAGAACACAC
+
BBBBAB@B?@=ACCDCDED::8;B==B
@5HFN3:00023:00729
TGATACGTCTCCTTCCTTAGTTACTTCA
+
BBAABBABB998<@CCCABBB?BBCBDC
@5HFN3:00023:00730
TACTGAGCTACACACACAGAAAGATTGGT
+
BBCABBC;;;@@@@@AA<;<H><<@AC?C
@5HFN3:00023:00731
TCTCTATGCGCTCCACATGTCTAAGGT
+
44449::949@99249984418;,/,/
@5HFN3:00023:00736
TGATACGTCTCCTCC
+
44444444/,,*,,*
@5HFN3:00023:00738
GACTGAGCTACACACACAGAAAGATTGGT
+
,/6/44@978:9>>@AAA@@B@>>@;>;=
@5HFN3:00023:00739
ATATCGCGAGGGTATGGAAGACTCTATA
+
BBABBB?=9998;BBC@C@CCCCB>@@@
@5HFN3:00023:00741
CGTGTCTCTAGGCACAGGATTTTGTGTAG
+
BBCEBBCCDAA=@@@>><9999-9A@@BC
@5HFN3:00023:00742
AGCACTGTAGCTGTCACTAGTTACTTGT
+
;ABBBBCBAAA;<;@@A@?AA699@;>@
@5HFN3:00023:00748
ACGAGTGCGTTCCCCCATGTCGTAGGTACTC
+
BBAABBBA;;24449,9>AACCCAB?@;<<A
@5HFN3:00024:00701
TGATACGTCTCCTTCCTTAGTTACTTCA
+
BBBBCBBBCBD8;;<=?;?AA<@AA>@@
@5HFN3:00024:00702
CGTGTCTCTAGGCACAGGATTTTGTGTAG
+
ABBBBAFF@BC@BABBB?==?=6?C?=@B
@5HFN3:00024:00703
TCTCTATGCGCTCCACATGTCTAAGGT
+
BCCBBF@BBBB?B>BCCBBB@AAAC@C
@5HFN3:00024:00704
TACTGAGCTACACACACAGAAAGATTGGTG
+
49=;;;BB;494?99944444-44/,/,/.
@5HFN3:00024:00708
TAGTATCAGCCTCGCCATGACGAAGGTATTCC
+
BBC?@ACCCC?==;;9<@@ACA@>A@CCH?A?
@5HFN3:00024:00709
TGATACGTCTCCTTCCTTAGTTACTTCA
+
?AAAABBBBAA?A@D@D@AA@@BBB>CD
@5HFN3:00024:00710
ACGAGTGCGTTCCCCATGTCGTAGGTACTC
+
BBAABAA@@?5999/9?>?@@@?A=>;<9>
@5HFN3:00024:00713
TACTGAGCTACACACACAGAAAGATTGGT
+
BBBCBBABB<<@BCBDB>9991999;=;?
@5HFN3:00024:00716
ATCAGACACGGACACAGCAGAACACACA
+
BAA@BBBBBB@CCDCCCDDCCABBGDDC
@5HFN3:00024:00726
CGTGTCCTCGTAGCGACATGGATTTGTGTAG
+
B>A;4/-1/,,,,,,////42444-44444?
@5HFN3:00024:00728
TAGTATCAGCCTCGCCATGACGAAGGTATTCC
+
994894444469?99591?><11-/7666,:2
@5HFN3:00024:00729
TCTCTATGCGCTCCACATGTCTAAGGT
+
BBCBBBBBBBB@B@CDDB@@:<=FHAD
@5HFN3:00024:00730
ATCAGACACGGACACAGCAGAACACAC
+
BBBB?A?BBB?BBCCBBBBBB@BABBB
@5HFN3:00024:00734
ATCAGACACGGACACAGCAGAACACAC
+
>@AA;;;CBB8<<GBAAAA@A?AB99;
@5HFN3:00024:00735
ACGAGTGCGTTCCCCCATGTCGTAGGTACTC
+
BBBBBB@;4429999+4499BCCCC@C;<<B
@5HFN3:00024:00736
ACGAGTGCGTTCCCCCATGTCGTAGGTACTC
+
BBB>BB;;4429999+9@@@ACBBGAB:<;C
@5HFN3:00024:00737
ATCAGACACGGACACAGCAGAACACAC
+
BBBBBAB?BB@BBBB@@ACBB?BBBBB
@5HFN3:00024:00738
TGATACGTCTCCTTCCTTAGTTACTTCA
+
AAA@@@@@@AA@A@C@B@>??@BBC@CC
@5HFN3:00024:00739
TACTGAGCTACACACACAGAAAGATTGGT
+
@@ABBBB@@??@@@CA>;444-9?><A?B
@5HFN3:00024:00744
ACGAGTGCGTTCCCCCATGTCGTAGGTACTC
+
??BCBB==;959??B3CCDCDCGBB@B<<<C
@5HFN3:00024:00745
TAGTATCAACCTCGCCATGACGAAGGTATTCC
+
BACBBC<:9<B@?;;6;>@??997<>AA@=A=
@5HFN3:00024:00746
TCTCTATGCGCTCCACATGTCTAAGGT
+
BABBBAACBCD@@>ADCBCECCCADAC
@5HFN3:00024:00747
ATCAGACACGGACACAGCAGAACACACA
+
B;;8=98888948894994448998444
@5HFN3:00024:00748
TCTCTATGCGCTCCACATGTCTAAGGT
+
@ABBCDAAA=99954444==?@B69:<
@5HFN3:00025:00702
TCTCTATGCGCTCCAGATGTCTAAGGT
+
994444444444454444444442484
@5HFN3:00025:00706
ATATCGCGAGGGTATGGAAGACTCTATA
+
BB??BB@A99969C@@9>>?DDGCC?A@
@5HFN3:00025:00707
ATCAGACACGGACACAGCAGAACACA
+
@B>BBA?====BBBBBBCDCC@DBBB
@5HFN3:00025:00710
TCTCTATGCGCTCCACATGTCTAAGGT
+
BCCC??CCCFF@?>ACCBBAACCAC@C
@5HFN3:00025:00718
TGATACGTCTCCTTCCTTAGTTTCAGTGC
+
944>98898--+,*,*,*,/4;5444994
@5HFN3:00025:00722
TAGTATCAGCCTCGCCATGACGAAGGTATTCC
+
BBBBBBB@AA@>?999<AB@=@@=A?BBC?A?
@5HFN3:00025:00733
CGTGTCTCTAGGCACAGGATTTTGTGTAG
+
BBBBBCDDCDD>??>=B>BAA?6:;9B@@
@5HFN3:00025:00736
TACTGAGCTACACACACAGAAAGATTGGT
+
99<<CBECEBBB;;<>@@9991999;>78
@5HFN3:00025:00740
TCTCTATGCGCTCCACATGTCTAAGGT
+
CCCC?AACBCEBB@BCDBBCC@AAAAE
@5HFN3:00025:00746
TAGTATCAGCCTCCGCCATGACGAAGGTATTCC
+
49844444442442949=A@>9>?2424449:>
@5HFN3:00025:00747
TCTCTATGCGCTCCACATGTCTAAGGT
+
BBBBBCDBCBC:::<DDBBAAAB@B@C
@5HFN3:00026:00701
CTCTATGCGCCCATAGAGAGGCTGAGACTGCCAAG
+
11;;>ABECCCACCCDBBBA?BCAB?@?:774959
@5HFN3:00026:00705
ATCAGACACGGACACAGCAGAACACAC
+
?<??BBBBBB?BBCC@@AB@?>ACBBD
@5HFN3:00026:00706
ATATCGCGACGGGTATGGAAGACTCTATA
+
9:B@>>=:1///+////,/5444////.4
@5HFN3:00026:00707
ACGAGTGCGTTCCCCATGTCGTAGGTACTC
+
44344994@C5999/994111://,////6
@5HFN3:00026:00709
TAGTATCAGCCTCGCCATGACGAAGGTATTCC
+
GBB9:<BCC@B@=;<8;@@AAA?=ACBBC?A?
@5HFN3:00026:00711
TCTCTATGCGCTCCGACATGTCTAAGT
+
44444:?;<<;11-////444666,11
@5HFN3:00026:00712
ATATCGCGAGGGTATGGAAGACTCTATA
+
CB?@ABCCGCC>BCCCADACCCDBAABB
@5HFN3:00026:00715
ATCAGACACGGACACAGCAGAACACAC
+
A?BBBBBBBB>AADCBADCCC?CCBCB
@5HFN3:00026:00720
TCTCTATGCGCTCCACATGTCTAAGGT
+
BBBBBCDCBBBBB@BCA?9;;BCBFBE
@5HFN3:00026:00721
TAGTATCAGCCTCGCCATGACGAAGGTATTCC
+
BBDBCCBCBBABB?@=@>>>>>>24249:9?@
@5HFN3:00026:00724
ATCAGACACGGACACAGCAGAACACAC
+
BB>?@BBBBB@BBBCCEECCC@CEBBB
@5HFN3:00026:00728
ATATCGCGAGGGTATGGAAGACTCTAATA
+
=?A;9;@AA=C?@?@B==;=986;00,.4
@5HFN3:00026:00731
AGCACTGTAGCTGTCACTAGTTAATTGT
+
<=DC<;=C<==BBDCCBBB::2959299
@5HFN3:00026:00733
TACTGAGCTACACACACAGAAAGATTGGT
+
BABBBBDBBBABBBCCA@99968@><B@C
@5HFN3:00026:00734
TCTCTATGCGCTCCACATGTCTAAGGT
+
CBBCBECC@=9;4299???AABB=A=A
@5HFN3:00026:00735
ATATCGCGAGGGTATGGAAGACTCTATA
+
BB???=:C99;7<GAB@C@CCCCBAAA@
@5HFN3:00026:00739
ATATCGCGAGGGTATGGAAGACTCTATA
+
=;899@;44/856///,/776///3333
@5HFN3:00026:00740
TGATACGTCTCCTTCCTTAGTTACTTCA
+
B:<<@ACCAAB?B@@===?@@>@@@?B@
@5HFN3:00026:00743
ATCAGACACGGACACAGCAGAACACAC
+
B:991101/>9>>ACCCCBBB>A>>>>
@5HFN3:00026:00745
ACGCTCGACATGCCCAGGTACAGGAG
+
??<ABBBCA;;444-9ABBCCCCAED
@5HFN3:00027:00700
CGTGTCTCTAGGGCACAGGATTTTGTGTAG
+
<;@@@?B9999904444424444,444449
@5HFN3:00027:00701
CGTGTCTCTAGGCACAGGATTTTGTGTAG
+
@@?@AECCDCCACBBBB>B?B?9@?=BAA
@5HFN3:00027:00702
TCTCTATGCGCTCCACATGTCTAAGGT
+
@AAA@A@A@<=@HABB;;<99442424
@5HFN3:00027:00703
CGTGTCTCTAGGCACAGGATTTTGTGTAG
+
BBBBAAACDDB@@@BCD@;;;91:??=BC
@5HFN3:00027:00705
TACTGAGCTACACACACAGAAAGATTGGT
+
???BBBB@??AA@@BCBB444-9>>;>=A
@5HFN3:00027:00706
CGTGTCTCTAGGCACAGGATTTTGTGTAG
+
BBBBBBCCCDB@BBBB@:4444,9A@BCG
@5HFN3:00027:00707
TACTGAGCTACACACACAGAAAGATTGGT
+
?9994844444499999?==9598=5424
@5HFN3:00027:00718
AGCACTGTAGCTGTCACTAGTTACTTGT
+
;<BBBBBBBBCAAACCBBB::29@@5<<
@5HFN3:00027:00721
TACTGAGCTACACACACAGAAAGATTGGT
+
B?@@ABBB?>>>BBCA;;444-9995;@C
@5HFN3:00027:00722
AGCACTGTAGCTGTCACTAGTTACTTGT
+
<<><11////44499>4999?;949544
@5HFN3:00027:00725
TAGTATCAGCCTCGCCATGACGAAGGTATTCC
+
CBBBBCBAAB@BB999<CCCCBA?D@DDE?AA
@5HFN3:00027:00726
ATCAAACACGGACACAGCAGAACACAC
+
@>88804944299<<A<<<11-///8;
@5HFN3:00027:00727
TAGTATCAGCCTCGCCATGACGAAGGTATTCC
+
BBCBCCCCBD@AB??>@BBCCBB?CACACAB@
@5HFN3:00027:00729
TACTGAGCTACACACACAGAAAGATTGGT
+
;9;999;999@1111/////859992498
@5HFN3:00027:00730
ATATCGCGTGGGTATGGAAGGCTCTATAGAGG
+
@@CBB<<<ABBAB<:;242424=988=?@>C@
@5HFN3:00027:00735
ATCAGACACGGACACAGCAGAACACAC
+
BB>?@BBABA?BBBBBCCBBA@BBBBA
@5HFN3:00027:00738
ACGCTCGACATGCCCAGGTACAGGAG
+
CB@@@@@@BADAAA:@A><;<EB>AA
@5HFN3:00027:00739
TACTGAGCTACACACACAGAAAGATTGGT
+
BBBBBBCBBBABBBCBA@9996;AC@C@C
@5HFN3:00027:00740
AGCACTGTAGTTCGTCACTAGTTACTTGTG
+
9@999=====A@=??=@>>99=89998999
@5HFN3:00027:00746
CGTGTCTCTAGGCACAGGATTTTGTGTAG
+
BBA@@@CDCBAEABBB@94444,9??ADC
@5HFN3:00027:00747
ACGAGTGCGTTCCCCGATGTCGTAGGTACTC
+
:;;>?981//,///*////44::;;<99444
@5HFN3:00028:00700
ATATCGCGAGGGTATGGAAGACTCTATA
+
BBAB@??CBAA?BCDB@CBCBBB?>>AA
@5HFN3:00028:00701
TACTGAGCTACACACACGATGAAAGATTGGT
+
>>@98<99=;;;;/111////8858/42424
@5HFN3:00028:00702
TAGTATCAGCCTCCGCCATGACGAAGGTATTCC
+
BBBCCCDBAA?==;;;7;BB@@<:8<?BCD@B?
@5HFN3:00028:00703
TACTGAGCTACACACACATGAAAGATTGGT
+
;4449444@@@=?CG91/6//1+///,/58
@5HFN3:00028:00704
TCTCTATGCGCTCCACATGTCTAAGGT
+
BCCCCCDCBECBB>BCCBBBABBBDDA
@5HFN3:00028:00706
ACGAGTGCGTTCCCCATGTCGTAGGTACTC
+
BBBABCC?@@=@>>4?99999898;=9494
@5HFN3:00028:00713
TCTCTATGCGCTCCCACATGTCTAAGGTA
+
44444444/6///8::;EBBA@@=;A;@B
@5HFN3:00028:00716
TACTGAGCTACACACAGAGAAGATTGGT
+
999994AC;894?91/,,,,*,**),*,
@5HFN3:00028:00718
TGATACGTCTCCTTCCTTGAGTTACTTCA
+
?==@@@@@@B>;>8700+,,,,2,,;>@A
@5HFN3:00028:00719
TGATACGTCTCCTTCCTTAGTTACTTCCCATA
+
A@@A@B@>>AA695424234494;==AA:><1
@5HFN3:00028:00725
AGCACTGTAGCTGTCACTATGTTACTTGT
+
84444;A;9944849:==444;244=999
@5HFN3:00028:00729
ACGCTCGACATGCCCAGGTACAGGAGACTGAC
+
@@BBBBBCB@@99469;<ACCCCCAAACCCCC
@5HFN3:00028:00731
ATCAGACACGGACACAGCAGAACACAC
+
BAAABB@ABCACDCCCCDCA@=ABBBC
@5HFN3:00028:00735
CGTGTCTCTAGGCACAGGATTTGTGTA
+
>>99499444??B@B@;2444-444//
@5HFN3:00028:00736
CGTGTCTCTAGGGCACAGGA
+
84//6/////4>-4/8//,/
@5HFN3:00029:00701
ACGAGTGCGTTCCCCCATGTCGTAGGTACTC
+
BBBAB@>?9959999+4:99;AABB>A=;99
@5HFN3:00029:00702
TGATACGTCTCCTTCCTTAGTTACTTCA
+
AAA?BBCAAAB?B=A?AECCB@BBB@CC
@5HFN3:00029:00703
TAGTATCAGCCTCGCCATGACGAAGGTATTCC
+
CCDBBBCAA@<>@846;@@@@<96<>@AB;<;
@5HFN3:00029:00712
AGCACTGTAGCTCGTCCTACTTAGTTTACTTGTG
+
4:::>444////////,///424444-4442499
@5HFN3:00029:00713
AGCACTGTAGCTGTCACTAGTTACTTGT
+
@BCCDCCDABBBBBB;<;CCC=AAD>AA
@5HFN3:00029:00715
ACGAGTGCGTTCCCCCATGTCGTAGGTACTC
+
BCA?B?@;4429999,9AAAACBDC@CBBBC
@5HFN3:00029:00718
ACGCTCGACATGCCCGGTACAGGAG
+
AA?AA@@BCAA9996;@ACFCC@CC
@5HFN3:00029:00722
ACGCTCGACATGCCCAGGTACAGGAG
+
BBA@ABBECCD?==:@9;@A>BB?;<
@5HFN3:00029:00723
ATCAGACACGGACACAGCAGAACACAC
+
BAAABBB@>@@BBBBCDEAAAAABABC
@5HFN3:00029:00724
TAGTATCAGCCTCGCCATGACGAAGGTATTCC
+
A@@;;<A911-11/87:BCCCBB8;9<@A=A=
@5HFN3:00029:00728
TCTCTATGCGCTCCACATGTCTAAGGT
+
;9449??>@1111-/7799>>996959
@5HFN3:00029:00730
ATCAGACACGGACACAGCAGAAACACAC
+
A<;;B>88442444449::499094444
@5HFN3:00029:00735
TCTCTATGCGCTCCACACTGTCTAAGGT
+
4499>@AAAA@@><<;1////006,/,/
@5HFN3:00029:00736
ATATCGCGAGGGTATGGAAGACTCTAT
+
BB999BBBDCCBEDCCAA?ACBBBBBB
@5HFN3:00029:00737
TCTCTATGCGCTCCACACTGTCTAAGGT
+
48444B@999<995111//1/228,/,/
@5HFN3:00029:00739
TGATACGTCTCCTTCCTTAGTTACTTCAGT
+
BCBCBCBBCCC=A@ACDDBBB@ECC?777-
@5HFN3:00029:00744
TGATACGTCTCCTTCCTTAGTTACTTCA
+
BBBBBBCBBBB?B@C@C@BBB@@@@@BC
@5HFN3:00029:00746
CGTGTCTCTAGGCACAGGATTTTGTGTAG
+
BBBA@@ABADA@BBBBB@??@?7@CBBCB
@5HFN3:00029:00747
ATATCGCGAGGGTATGGAAGATTCTATAGAGG
+
@A@@@BBBECI@DECBCFECCKCB<;;999@<
@5HFN3:00029:00749
TCTCTATGCGCTCCACATGTCTAAGGT
+
B<99>?999444;@C::<CCBDCBDDC
@5HFN3:00030:00700
TACTGAGCTACACACACAGAAAGATTGGT
+
BBDAAACCCCC@AABBCB911,111-1;>
@5HFN3:00030:00703
CGTGTCTCTAGGCACAGGATTTTGTGTAG
+
@@BBBBCCBCD@CBBB@:4444,9@BBCC
@5HFN3:00030:00709
ACGCTCGACATGCCCAGGTACAGGAG
+
BBBBBCC;<=CCCDAEC@BCC<<;<A
@5HFN3:00030:00711
TACTGAGCTACACACACAGAAAGATTGGT
+
@@@@@@AAA@@@AADA;;444-99959AB
@5HFN3:00030:00726
TCTCTATGCGCTCCACATGTCTAAGGT
+
BBABBC@BABCBE?BAAB?AABDCFBC
@5HFN3:00030:00728
TCTCTATGCGCTCCACATGTCTAAGGT
+
9;4944449944954444/////,/7/
@5HFN3:00030:00729
TGATACGTCTTCCGTTCCTTAGTTACTTCA
+
==BC@;8111,/,//,/,/,344244;244
@5HFN3:00030:00731
ATATCGCGAGGGTATGGAAGACTCTATA
+
BBCB@@>>;;;9=CBCAC@CFCCA?;A@
@5HFN3:00030:00738
ATCAGACACGGACACAGCAGAAC
+
@>>>BBB@@?=BB;;///2**)*
@5HFN3:00030:00739
ATCAGACACTCGGACACAGCAGAACACTACA
+
93334/./////,/6;877/,,,2,,,,,/8
@5HFN3:00030:00740
ACGCTCGACATGCCCAGGTACAGGAG
+
AA?=>@@999=@@B>CC@B;99959?
@5HFN3:00030:00746
TGATACGTCTCCTTCCTTAGTTACTTCA
+
?@@BBBCBB@@>@@C@CABBB@BBC@CC
@5HFN3:00031:00704
TACTGAGCTACACACACAGAAGATTGGT
+
>;;944;8=>>944447///,//656,4
@5HFN3:00031:00705
TGATACGTCTCCTTCCTTAGTTACTTC
+
B@A@=;;9@BA?B@D8;88@@<>9959
@5HFN3:00031:00706
ATCAGACACGGACACAGTCAGAACACACA
+
433344344==:99999444492444449
@5HFN3:00031:00710
TCTCTATGCGCTCCACATGTCTAAGGT
+
BBAAABCCBCB996;A@>@ABCCAFAE
@5HFN3:00031:00712
ACGAGTGCGTTCCCCCATGTCGTAGGTACTC
+
BBB?BB>;4429999,9AABBCCDD@CAAAB
@5HFN3:00031:00714
ATATCGCGAGGGTATGGAAGACTCTATA
+
<;BBBBBBBA@9@@9959@@>@B@@@FA
@5HFN3:00031:00716
TCTCTATGCGCTCCACATGTCTAAGGT
+
CCBB@DABBBCCB@BC:9;99@A69:<
@5HFN3:00031:00720
ATATCGCGAGGGTATGGAAGACTCTAT
+
BBBB??=BBCB?C===@D@CBBABG@=
@5HFN3:00031:00722
ACGCTCGACATGCCCAGGTACAGGAG
+
?@:944444:4;@@6;9<=>494:4/
@5HFN3:00031:00723
TCTCTATGCGCTCCACATGTCTAAGT
+
@BBBBCDCCDD??>DCCBB=:::111
@5HFN3:00031:00727
TGATACGTCTCCTTCCTTAGTTACTTCA
+
BBCBCBBBBBC@CAC?A=@@@<@@@>BC
@5HFN3:00031:00731
TAGTATCAGCTTCGCCATGACGAAGGTATCC
+
@@@@@@B@<11-1/877=BCCCCAB?B99<8
@5HFN3:00031:00733
CGTGTCTCTAGGCACAGGATTTTGTGTAG
+
BBBBBBDBBBB@BBBDC@AAA?6=A=?AB
@5HFN3:00031:00734
ATCAGACACCGGACACAGTCAGAACACAC
+
48834874424248;B99;999@599444
@5HFN3:00031:00736
TGATACGTCTCCTTCCTTAGTTACTTCA
+
?AABABCBB@@>@@C@CABB@=@AA@BB
@5HFN3:00031:00737
TGATACGTCTCCTTCCTTAGTTACTTCA
+
:944448489959242487442444244
@5HFN3:00031:00738
TACTGAGCTACACACACAGAACGATTG
+
>>@BCBCA@@@@BBCBC?996;;<DIK
@5HFN3:00031:00739
AGCACTGTAGCTGTCACTAGTTACTTG
+
99>99999A9999>@A<=<CC>;<;;>
@5HFN3:00031:00741
TCTCTATGCGTCCACCATGTCTAAGGT
+
ABCCBC;8/-,,*,,*/8;ACCB@D@A
@5HFN3:00031:00742
CGTGTCTCTAGGCACTGGATTTTGTGTAG
+
999@@>??C9959>>>><9999/9?9444
@5HFN3:00031:00743
TCTCTATGCGCTCCACATGTCTAAGGT
+
BAAAFDDDEBBBB@BBDB9;9@@59:<
@5HFN3:00031:00744
TCTCTATGCGCTCCACATGTCTAAGGT
+
>844=BGBABB;;64444:9@@A:95<
@5HFN3:00031:00746
TAGTATCAGCCTCGCCATGACGAAGGTATTCC
+
CBBBBBCA?@;=>998;@@CC;;8<=@BB>A?
@5HFN3:00031:00749
TGATACGTCTCCTTCCTTAGTTACTTCA
+
@A@B@AAA>CA59592923442444249
@5HFN3:00032:00707
TACTGAGCTACACACACAGAAAGATTGGT
+
AAABBBBBBBBBBCCCCC@?=:>>>=@@C
@5HFN3:00032:00709
ACGAGTGCGTTCCCCCATGTCGTAGGTACTC
+
CB?@ABA@?>59999-9F@ACDHCB?BCBBB
@5HFN3:00032:00713
AGCACTGTAGCTGTCACTAGTTACTTGTGT
+
;<AA>AACCCCCBBBBCCCGD?ABB=@?CC
@5HFN3:00032:00716
TACTGAGCTACACACACAGAAAGATTGGT
+
BBBBBBBBBBBBBBCBF@944-8???B@C
@5HFN3:00032:00718
ATATCGCGAGGGTATGGAAGACTCTATA
+
BABBAB?A>??<ACCCACCCB;:<AAAC
@5HFN3:00032:00719
ATATCGCGAGGGTATGGAAGACTCTATA
+
B>@?>=@;<;A<ABBE@DEA@ABA;:;;
@5HFN3:00032:00720
TCTCTATGCGCTCCACATGTCTAAGGT
+
BBBBBDBBCBB?B@CDEBBB?@A?C>A
@5HFN3:00032:00728
TGATACGTCTCCTTCCTTAGTTACTTCA
+
@A@@??@9994292424:7442444244
@5HFN3:00032:00730
ATATCGCGAGGGTATGGAAGACTCTATA
+
BB>?@B@B>@@<ACCC@CACCCBBB@@>
@5HFN3:00032:00734
CGTGTCTCTAGGCACAGGATTTTGTGTAG
+
BBBBACFECA@>@BBBD@BABB9ACBBEC
@5HFN3:00032:00737
TGATACGTCTCCTTCCTTAGTTACTTCA
+
A>>>@BCBB??=?=B=B@CCB?BBB@AA
@5HFN3:00032:00742
TCTCTATGCACATGTCTAAGGTACTG
+
ABCBBCDBBBBDCDBBCC@C@CCCBC
@5HFN3:00032:00746
TACTGAGCTACACACACAGAAAGATTGGT
+
BBAAAAAAA>@ABBC@;@444-9>>5;8<
@5HFN3:00032:00749
TCTCTATGCGCTCCACATGTCTAAGGT
+
BBBBBCCCCBCAA?BDFBBBAADBDBD
@5HFN3:00033:00700
CGTGTCTCTAGGCACAGGATTTTGTGTAG
+
BBBBAADCBCC@CCA9999444,9@@@BC
@5HFN3:00033:00704
CGTGTCTCTAGCACAGGATTTTGTGTA
+
<BCCCABB<111198964499,444//
@5HFN3:00033:00706
AGCACTGTAGCTCGTCACTAGTTACTTGT
+
888899:99944444984;;B@=@9989>
@5HFN3:00033:00709
ACGCTCGACATGCCCAGGTACAGGAG
+
A@@@AAACBAC99;8;B@CCCBB@CC
@5HFN3:00033:00712
ACGAGTGCGTTCCCCATGTCGTAGGTACTC
+
CDCCB@A<<<BKBB7999/1////56///4
@5HFN3:00033:00714
ATATCGCGAGGGTATGGAAGACTCTAAAGAGG
+
979>?A@BAACACCCC@E?AAA?@@BCA@@@@
@5HFN3:00033:00715
ATATCGCGAGGGTATGGAAGACTCATGATAG
+
A>?@9994444-44442499600,,,,,,,4
@5HFN3:00033:00716
CGTGTCTCTAGGCACAGGATTTTGTGTAG
+
BBAABBCBBCC@BCBBB=A@BA6@A@@>A
@5HFN3:00033:00717
ATATCGCGAGGGTATGGAAGACTCTATA
+
A@CCCCBDBED@C<<<ABABGCCB@@@@
@5HFN3:00033:00718
TCTCTATGCGCTCCACATGTCTAAGGT
+
?BBBBCCCBBD@@@AIEBBA?AABHAC
@5HFN3:00033:00719
TACTGAGCTACACACACAGAAAGATTGGT
+
ABBCCCCB@@@BBCDCAAA=A:@?B>B?B
@5HFN3:00033:00722
ATATCGCGAGGGTATGGAAGACTCATATA
+
BC<<;@>>999-44442499999947377
@5HFN3:00033:00725
ACGAGTGCTTCCCCCATGTCGTAGGTACTC
+
94784444314444+4449@@ABA<@9999
@5HFN3:00033:00727
ATATCGCGAGGGTATGGAAGACTCTATA
+
BB??BB=@9;98;FBC?B?BCCCCAAAA
@5HFN3:00033:00731
ACGCTCGACATGCCCAGGTACAGGAG
+
BCECBBBCC?A;;909?58;BBB@CG
@5HFN3:00033:00734
TACTGAGCTACACACACAGAAAGATTGGT
+
?9<<CBBAAACDKCC@@?994-9>>599;
@5HFN3:00033:00735
TAGTATCAGCCTCGCCATGACGAAGGTATTCC
+
BBB??AEBBA?==;;9<BBAABA8:6;BB;<<
@5HFN3:00033:00738
ATCAGACACGGACACAGCAGAACACAC
+
BB>??BBBBB@BBBABCCCDE@DBBBB
@5HFN3:00033:00739
ACGAGTGCGTTCCCCATGTCGTAGGTACTC
+
BBBABB=<?CEHCC:C==<@<99@>@@@AB
@5HFN3:00033:00743
CGTGTCTCTTACGGCACAGGATTTTGTGGT
+
4:4444444249999994/,////*///,/
@5HFN3:00033:00744
ACGAGTGCGTTCCCCATGTCGTAGGTACTC
+
BBCBBBCCAA=@@@4>999999>@=>9999
@5HFN3:00033:00746
AGCACTGTAGCTGTCACTAGTTACTTGT
+
<<BDCAACCEBBBBBBBCCCDBCBC@DB
@5HFN3:00034:00700
TAGTATCAGCCTCGCCATGACGAAGGTATTCC
+
9999@@BEBCA@@996<>FAA=;9<@@?AAB>
@5HFN3:00034:00704
ATCAGACACGGACACAGCAGAACACACA
+
@@?@A;;;@=<==;;99:?BA=@@>>91
@5HFN3:00034:00705
TGATACGTCTCCTTCCTTAGTTACTTCA
+
8>@?@?@989959<@=B?ABB>B=B>A;
@5HFN3:00034:00708
TGATACGTCTCCTTCCTTAGTTACTTCA
+
@@AAAAABBBB?B@C@E@?@@@>>?@?A
@5HFN3:00034:00710
CGTGTCTCTAGGCACAGGATTTTGTGTAG
+
AA@A@AAAACB=@@@@?>>@?@6AAABBB
@5HFN3:00034:00713
AGCACTGTAGCTGTCACTAGTTACTTGT
+
>>BBCBCB>>ABBBCBBBBCC@BBB@BB
@5HFN3:00034:00714
ACGCTCGACATGCCCAGGTACAGGAG
+
BBBB?BBCCBB@@?:=><=BCCC@CD
@5HFN3:00034:00718
ACGAGTGCGTTCCCCCATGTCGTAGGTACTC
+
BBBBBB=:4429999-9AAACCCEC@FAAAD
@5HFN3:00034:00719
TGATACGTCTCCTTCCTTAGTTACTTCA
+
C;<>CCBBB?@=A>?>B@;;<?@@A:99
@5HFN3:00034:00722
ACGAGTGCGTTCCCCCATGTCGTAGGTACTC
+
BBBBBC@;8929994+9?>>ACCBC@CAAAB
@5HFN3:00034:00725
ACGCTCGACATGCCCAGGTACAGGAG
+
ABBBB??@DBF???<?>=ADDCC@BC
@5HFN3:00034:00726
ACGAGTGCGTTCCCCCATGTCGTAGGTACTC
+
:;601//8/1,4444+449;CCA=A<>9849
@5HFN3:00034:00731
TGATACGTCTCCTCCTTAGTACATTCA
+
9<;A<;;41<;,1/,,*,,/////,44
@5HFN3:00034:00732
TCTCTATGCGCTCCACATGTCTAAGGT
+
BBBBADDBBBBBB@CCCB???@DBD?A
@5HFN3:00034:00734
ATCAGACACGGACACAGCAGAACACAC
+
BBAABBABBBABBBBBCECBAAAEBBB
@5HFN3:00034:00735
ACGAGTGCGTTCCCCCATGTCGTAGGTACTC
+
AB>?BBB;8929944,9?>>CCCGD@C@@@C
@5HFN3:00034:00736
TACTGAGCTACACACACAGAAAGATTGGT
+
AABBBBBBBBBBBBCBB;44969@@@C@C
@5HFN3:00034:00739
TACTGAGCTACACACACAGAAAGATTGGT
+
BB@BBBBBB?BBBBBCCB;998;@@@C@C
@5HFN3:00034:00741
TGATACGTCTCCTTCCTTAGTTACTTCA
+
A@@BBCBBC;:8<AB?C;;;@=AAB?DB
@5HFN3:00034:00743
TAGTATCAGCCTCGCCATGACGAAGGTATTCC
+
BCBBBAABBBABB?A>@BBBB@@>ACBBC@A?
@5HFN3:00034:00744
TAGTATCAGCCTCGCCATGACGAAGGTATTCC
+
BBBBDBC@AA=@A;98;BCCCCB@CACAA?B@
@5HFN3:00034:00746
CGTGTCTCTAGGCACAGGATTTTGTGTAG
+
4449;4::::??@=<;:=@BCD:AA@?>?
@5HFN3:00034:00747
CATGTCTCTAGGCACAGGATTTTGTGTA
+
BBBCBBB=@9959944424444,49444
@5HFN3:00035:00704
TGATACGTCTCCTTCCTTAGTTACTTCA
+
??@ABCDDD??>@BHDE?ABA@BBB@BB
@5HFN3:00035:00707
ATATCGCGAGGGTATGGAAGACTTCTATA
+
<;?A@@?>>>>:?991-1;@<11,/6.33
@5HFN3:00035:00718
TAGTATCAGCCTCGCCGGTATTCC
+
BBA?@A@BBA<@@@>;><>>><@<
@5HFN3:00035:00719
CGTGTCTCTAGGCACAGGATTTTGTGTAG
+
@@AABBCCDCC@CBBBA?=???6AAABCC
@5HFN3:00035:00721
CGTGTCTCTACGGCACAGGATTTTGTGTAG
+
@@@@@991<1//,//44424444,444///
@5HFN3:00035:00722
TGATACGTCTCCTTCCTTAGTTACTTCA
+
AAAAABHDC9:8;@C>B@B@>;@B@?CD
@5HFN3:00035:00724
TACTGAGCTACACACACAGAAAGATTGGT
+
:::BCCCA@@CCCCDDCDBBB?ABBEB?B
@5HFN3:00035:00729
TCTCTATGCGCTCCACATGTCTAAGGT
+
ABBEDCBCCEBBB?BCEBAABBBAC@B
@5HFN3:00035:00730
TCTCTATGCGCTCCACATGTCTAAGGT
+
BBBCBABBCCCAAAADDBCBBCBBEDA
@5HFN3:00035:00731
CGTGTCTCTAGGCACAGGATTTTGTGTAG
+
ABBBBAADDDF@BAAAB>@@=92=999@B
@5HFN3:00035:00736
ACGCTCGACATGCCCAGGTACAGGAG
+
@@?BBBBC@;;444-9A=BCCCCAAA
@5HFN3:00035:00737
AGCACTGTAGCTGTCACTAGTTACTTGT
+
9448499F@999944444444244424:
@5HFN3:00035:00738
ATCAGACACGGACACAGCAGAACACAC
+
@@@<498999;>>;;;BCB@A@><;AA
@5HFN3:00035:00739
CGTGTCTCTAGGCACAGGATTTTGTGTAG
+
999====EBBBBBB>9969999/9?9449
@5HFN3:00035:00742
ATCAGACACGGACACAGCAGAACACAC
+
BBBB@A@BBB@BBBBBBCBBC@CDBBA
@5HFN3:00035:00745
AGCACTGTAGCTGTCACTAGTTACTTGT
+
<<CCCDCCCCCBBBCBBBBBBACBB<>?
@5HFN3:00035:00748
TCTCTATGCGCTCCACATGTCTAAGGT
+
ABBADEA@ABCCB@BBB==:999=@69
@5HFN3:00036:00700
CTCTATGCGCTCCACATGTCTAAGGT
+
/////9999>9969>@9;9@>B5959
@5HFN3:00036:00704
ACGCTCGACATGCCCAGGTACAGGAG
+
9@?@9;;994:?A?>BC::9BBBBCD
@5HFN3:00036:00706
TACTGAGCTACACACACAGAAAGATTGGT
+
BAB?BBBBBBBBCCDB::<BB>BBCBCAC
@5HFN3:00036:00712
ACGCTCGACATGCCCAGGTACAGGAG
+
A??ABBBE=::444-9BA@CC<;;=C
@5HFN3:00036:00714
TGATACGTCTCCTTCCTTAGTTACTTCA
+
BBBCB?>@BA@=ABD@CAAB@<>>@=@@
@5HFN3:00036:00717
ATATCGCGAGGGTATGGAAGACTCTATA
+
BBBBBBBBCCC@CCBB?C?B;;<BB@:;
@5HFN3:00036:00718
TACTGAGCTACACACACAGAAAGATTGGT
+
B@A@BBCBB@@ACECBCB9996;AC@C@C
@5HFN3:00036:00720
ATATCGCGAGGGTATGGAAGACTCTATA
+
AABB?=99444-9?>>>BADCDCCCBBB
@5HFN3:00036:00722
TACTGAGCTACACACACAGAAAGATTGGT
+
A9<;>999;<BBBBCA@@<9919995959
@5HFN3:00036:00723
TGATACGTCTCCTTCCTTAGTTATCTTCAG
+
A@@>@@A99<A8<8<=A=:<<;1///777:
@5HFN3:00036:00725
TAGATACGCCTCGCCATGACGAAGGTATTCC
+
>2******,0484469@@99987<<B@B>@=
@5HFN3:00036:00726
TGATACGTCTCCCTTTCCCTTTAGTTTACT
+
BDBBB?AA;89B199-44-44-34;;-4/8
@5HFN3:00036:00727
ACGCTCGACATGCCCAGGTACAGGAG
+
@@@A@@>999;;@B>BC@CDBBCA<<
@5HFN3:00036:00731
ATATCGCGAGGGTATGGAAGACTTCTATAG
+
9>FBAAA@=??6??====8999424;333>
@5HFN3:00036:00732
TGATACGTCTCCTTCCTTAGTTACTTCA
+
BBBAB99<@@@=DCDAC@BBB?:;;?BA
@5HFN3:00036:00735
TGATACGTCTCCTTCCTTAGTTACTTCA
+
=@BBBBCBBBDAC@GAD?CBA@@;;8<A
@5HFN3:00036:00737
TACTGAGCTACACACACAGAAAGATTGGT
+
BBCBCCBBB???BBCCC>111-1/<:;;@
@5HFN3:00036:00738
TGATACGTCTCCTTCCTTAGTTACTTCA
+
BBBBBBBBDBB?C?B?C@CCB@BBC@CA
@5HFN3:00036:00740
AGCACTGTAGCTGTCACTAGTTACTTGT
+
@@CBBBCDBBB@AAABCBBEG?BBB?AA
@5HFN3:00036:00742
TCTCTATGCGCTCCACATGTCTAAGGT
+
@BCBBBA@ADCGCFCE=<;>>996959
@5HFN3:00036:00743
TGATACGTCTCCTTCCTTAGTTACTTCA
+
BBBBBBDBBBB@B@C@D@ACB@CCE@CC
@5HFN3:00036:00744
TAGTATCAGCCTCGCCATGACGAAGGTAATCC
+
BBBCBBCCCB<==9959AA99995424;:442
@5HFN3:00036:00746
ACGAGTGCGTTCCCCATGTCGTAGGTACTC
+
??@@ABB;892444,9999ABBBB@B<<<@
@5HFN3:00036:00747
ATATCGCGGGGGGTATGGAAGACTCTATA
+
BBBBAAABBAAB-AAAA>B>BBBECCB>9
@5HFN3:00036:00748
CGTGTCTCTAGGCACAGGATTTTGTGTAG
+
BBBBBBCCDDC@BBBBB@CCCB9AA?:>=
@5HFN3:00037:00704
TGATACGTCTCCTTCCTTAGTTACTTCAGT
+
@>>@BBCBB?>=?>A>BABBBACCC@ECCD
@5HFN3:00037:00706
TCTCTATGCGCTCCACATGTCATAAGGT
+
9;4494449944:<@@9444////,/,/
@5HFN3:00037:00707
CGTGTCTCTAGGCACAGGATTTTGTGTAG
+
@@BCCCDCCDB@BBBBB@BBCC:CFA??A
@5HFN3:00037:00711
TCTCTATGCGCTCCACATGTTCTAAGGT
+
48=ACEB=<11//,/88611,//8787:
@5HFN3:00037:00713
TACTGAGCTACACACACAGAAAGATTGGT
+
CBBBBBCCCBBBBBBCCDDCE>@?B?A@C
@5HFN3:00037:00714
AGCACTGTAGCTGTCACTAGTTACTTGTGT
+
BBCCCBCDBCBBBBCBBBBCC?<<<@C@A=
@5HFN3:00037:00715
ACGAGTGCGTTCCCCCATGTCGTAGGTACTC
+
BBB@BB@;4429999+9>>@ACDBC@D>=?H
@5HFN3:00037:00718
ATCAGACACGGACACAGCAGAACACAC
+
BB@@ABBBBA?BCDCDBBC;9:;DCBC
@5HFN3:00037:00719
TCTCTATGCGCTCCACATGTCTAAGGT
+
BBBAACCBBBBAA?BBDBAA>CDBE?D
@5HFN3:00037:00720
AGCACTGTAGCTGTCACTAGTTACTTGT
+
<@DCHDABBBBA@BBBBBBA;:4842<A
@5HFN3:00037:00721
TAGTATCAGCCTCGCCATGACGAAGGTATTC
+
;@@@BCAAAC@@=982444994969899924
@5HFN3:00037:00724
ATATCGCGAGGGTATGGAAGACTCTATAGA
+
BB@??@@C@AA?AECC?B@BBCBBB>;>BB
@5HFN3:00037:00726
ATATCGCGAGGGTATGGAAGACTCTATA
+
BCBB@=999440<BAB@CACCCCBBA@?
@5HFN3:00037:00727
ACGAGTGCGTTCCCCCATGTCGTAGGTACTC
+
ABBABB=98429999,9999@AAAB=@;<;A
@5HFN3:00037:00728
TACTGAGCTACACACACAGAAAGATTGGT
+
=BBBBB@@B@@ABBCBB;4996;AB@C>F
@5HFN3:00037:00730
TCTCTATGCGCTCGACATGTCTAAGGT
+
ABBBAABCCCC?BBCCCBBBBBB@CCC
@5HFN3:00037:00732
ACGAGTGCGTTCCCCCATGTCGTAGGTACTC
+
AAAABBB?8429999+9999@BBAB>@@@@@
@5HFN3:00037:00737
ATATCGCGAGGGTATGGAAGACTCTAT
+
BAAABBBBCCC>CFDC?B@CCCCCB@>
@5HFN3:00037:00739
TACTGAGCTACACACACAGAAAGATTGGT
+
ABBBBBBBBBBBBEC@;:444-9@@?C@C
@5HFN3:00037:00749
ATCAGACACGGACACAGCAGAACACAC
+
873799>>9949@@9999944544=84
@5HFN3:00038:00700
AGCACTGTAGCTGTCACTTAGTTACTTGT
+
4444499944444448/1,//87489244
@5HFN3:00038:00702
CGTGTCTCTAGGCACAGGATTTGTGTA
+
AA@@A@999995494442444-4;4//
@5HFN3:00038:00703
TCTCTATGCGCTCCACATGTCTAAGGT
+
BACCBC>;1=<11-/868994448924
@5HFN3:00038:00707
ATATCGCGAGGGTATGGAAGACTCTATA
+
AA?@@C@@@BA<AA@@?C@CCCCCC:00
@5HFN3:00038:00708
TGATACGTCTCCTTCCTTAGTTACATTC
+
94444444;?><@6969;?><:<1//;1
@5HFN3:00038:00709
TACTGAGCTACACACACAGAAAGATTGGT
+
AAAAAAAAAAAAAACB;;444-9@@<B?B
@5HFN3:00038:00712
TCTCTATGCGCTCCACATGTCTAAGGT
+
??BBBCDBBEC??>@CCBBBBBCBD@C
@5HFN3:00038:00713
TGATACGTCTCCTTCCTTAGTTACTTCA
+
BBBBACCBBDC@B?B@C?BBCABBD@?@
@5HFN3:00038:00714
TACTGAGCTACACACACAGAAAGATTGGT
+
ABBBBBBBBBBBBBCCA@99969@@@C@C
@5HFN3:00038:00717
ATCAGACACGGACACAGCAGAACACAC
+
BAAAAA<=997;CCCCCCCBB?ABB==
@5HFN3:00038:00721
CGTGTCTCTAGGCACAGGATTTTGTGTAG
+
ABBBBBCBEBC@@A>>;:9449-9@>@AB
@5HFN3:00038:00723
CGTGTCTCTAGGCACAGGATTTGATGTAG
+
4449944499929>@99599914444444
@5HFN3:00038:00726
TAGTATCAGCCTCGCCATGACGAAGGTATCC
+
;;A9949:::249848>=989><,1,////7
@5HFN3:00038:00728
ACGCTCGACATGCCCAGGTTACAGGAG
+
947;;4444444496442424444::4
@5HFN3:00038:00730
ACGAGGGCGTTCCCCCATGTCGTAGGTACTC
+
99;BBB<@@@59899-9999?>?>>;>9999
@5HFN3:00038:00732
CGTGTCTCTAGGCACAGGATTTTGTGTAG
+
BBBBBBCCCA@>??=9;<9999-9AABAC
@5HFN3:00038:00734
ATATCGCGAGGGTATGGAAGACTCTATA
+
@CABAB@@ACC@CBBAAC?BBEBCBABB
@5HFN3:00038:00737
TGATACGTCTCCTTCCTTAGTTATCTCG
+
ABBBBBDCBBB@D@C@BACDC=1/11,,
@5HFN3:00038:00738
TGATACGTCTCCTTCCTTAGATTACTTCA
+
@@@F>>>994424242423444244424;
@5HFN3:00038:00742
ATATCGCGAGGGTATGGAAGACTCTATA
+
CB8<<CBBBCH@CAA@=A?ABCDAB@CC
@5HFN3:00038:00745
TGATACGTCTCCTTCCTTAGTTACTT
+
99<@>@99444867777,.//,/067
@5HFN3:00039:00700
AGCACTATAGCTGTCACTAGTTACTTG
+
;9;;99499>=@F@9999@99544424
@5HFN3:00039:00702
TAGTATCAGCCTCGCCATGACGAAGGTATTCC
+
>=@BBAAAA@=A;;<?ABBBBBC@B=@<<:9@
@5HFN3:00039:00704
CGTGTCTCTAGGCACAGGATTTTGTGTAG
+
BB@BBBCCCCB@BBBBB?BCCC:@AADBB
@5HFN3:00039:00707
TACTGAGCTACACACACAGAAAAGATTGGT
+
BABBCCCBB?@@BCCBDD??=929882959
@5HFN3:00039:00708
TACTGAGCTACACACACAGAAAGATTGGT
+
@@@@@BBBBBBAABBBC@99919996;BC
@5HFN3:00039:00717
ATCAGACACTCGGACACAGC
+
43334/./////,//44467
@5HFN3:00039:00720
TACTGAGCTACACACACAGAAAAGATTGGT
+
BBBBBBBBB?BBBBB?::4444/9@@;@=A
@5HFN3:00039:00721
CGTGTCTCTAGGCACAGGATTTTGTGTAG
+
BBBCCBCDDBC@BB?>@>ABBB7BBBABB
@5HFN3:00039:00730
TCTCTATGCGCTCCACATGTCTAAGGT
+
BBBBCCDBBBBBB@CCEBBABBC@BAC
@5HFN3:00039:00731
CGTGTCTCTAGGCACAGGATTTTGTGTAG
+
?BBBABDFDAA@?BB==94444,9@BBCD
@5HFN3:00039:00732
AGCACTGTAGCTGTCACTAGTTACTTGT
+
<<DNBBBD@AACBBCBBBBCC@B?A>@B
@5HFN3:00039:00737
ACGAGTGCGTTCCCCATGCTCGTAGGTACTC
+
BB9:;>@@@A?CGB8@>11-,02-1,/////
@5HFN3:00039:00739
TCTCTATGCGCTCCACATGTCTAAGGT
+
@;<9@B;9<<A@@?CB9;<<<??CC?A
@5HFN3:00039:00742
ATCAGACACGGACACAGCAGAACACAC
+
B>?>?><>9949?>>9<<A@A?==<DB
@5HFN3:00039:00743
TCTTATGCGCCTCCACATGTCTAAGT
+
///,/;;<1/,./,//4444444244
@5HFN3:00039:00746
TGATACGTCTCCT
+
444/,,,-,,227
@5HFN3:00039:00748
ACGCTCGACATGCCCAGGTACAGGAG
+
?BBAA>>@C??994-4==@BCCCB<<
@5HFN3:00039:00749
TACTGAGCTACACACACAGAAAGATTGGT
+
<;<944;94494;;;9::94;:4982424
@5HFN3:00040:00700
TACTGAGCTACACACACAGAAGATTGGT
+
?>A@BB@@@@;;<CAABCCGACBB=@=@
@5HFN3:00040:00705
TCTCTATGCGCTCCACATGTCTAAGGT
+
BBDCBDDBBBDCC@CCCB:::AACNBF
@5HFN3:00040:00706
TCTCTATGCGCTCCACATGTCTAAGGT
+
BBBEBCDBAAB?BACBA??BBCEBEDC
@5HFN3:00040:00713
CGTGTCTCTAGGCACTGGATTTTGTGTAG
+
?BBBCBDBBBDCBABBB?EECC:@AAB@=
@5HFN3:00040:00716
AGCACTGTAGCTCGTCACTAGTTACTTGTGG
+
9894999/;<11/666>@>??@5444244>:
@5HFN3:00040:00720
TACTGAGCTACACACACAGAAAGATTGGT
+
BBBAAAAA@@@A@@CBF;444-9@@?C@C
@5HFN3:00040:00721
AGCACTGTAGCTCGTCACTAGTTACTTGTG
+
4494@=91/:////66;A@ABB5949544/
@5HFN3:00040:00722
ACGAGTGCGTTCCCCATGTCGTAGGGTACTC
+
BBA@B<99>@;>>>4?999998988-44994
@5HFN3:00040:00724
TACTGAGCTACACACACAGAAAGATTGGT
+
@B@BBBB?ABCBB@?=;:9496<BBAC@B
@5HFN3:00040:00725
TGATACGTCTCCTTCCTTAGTTACTTCA
+
?@@BBBCDD??=?>A>BAABB@BCC@CC
@5HFN3:00040:00726
TACTGAGCTACACACACAGAAAGATTGGT
+
B@?ABBD????AA@ABBCA@@<@@@>B@C
@5HFN3:00040:00728
TACTGAGCTACACACACAGAAAGATTGGT
+
BBBAABCBBBABBBC@;;444-9>>;>=@
@5HFN3:00040:00730
ATATCGCGAGGGTATGGAAGACTCTATA
+
AAAABB@@9998<A@A@CCCBCCCB?@@
@5HFN3:00040:00731
ATATCGCGAGGGGTATGGAAGACTCTAT
+
@@BBC@@@9999/9?>>@D=A;9;DCCA
@5HFN3:00040:00732
TAGTATCAGCCTCGCCATGACGAAGGTATTCC
+
99944999442499@<A@A@@@@642444249
@5HFN3:00040:00733
ACGCTCGACAGTACCA
+
BC:89>>11-7,**00
@5HFN3:00040:00734
ATCAGACACGGACACAGCAGAACACAC
+
BB<<?BACA@>ABDCCDDCBB?BBBBB
@5HFN3:00040:00736
ATCAGACACGCA
+
8701//22,//,
@5HFN3:00040:00737
AGCACTGTAGCTGTCACTAGTTAATTGT
+
<<ECCCCD@A@BCCCBBCCDA?A=@=AE
@5HFN3:00040:00741
ATATCGCGAGGGTATGGAAGACTCTATA
+
<;CBBCCBBDH@CAAA8;8<AC@B;88>
@5HFN3:00040:00742
AGCACTGTAGCTGTCACTAGTTACTTGT
+
;;=@94<C@>@@@@@AA@BAC9<<C?CB
@5HFN3:00040:00747
ATATCGCGAGGGTATGGAAGACTCTATA
+
BBA@BBBCBBB@ECDC@D@CBCCBA8:;
@5HFN3:00041:00701
CGTGTCTCTAGGCACAGGATTTTGTGTAG
+
BBBB??ABBBD@ABBDB?AAAA6?==?AA
@5HFN3:00041:00702
TACTGAGCTACACACACAGAAAGATTGGT
+
BAA@BBBCCCGCBAB@;;999-9@@<ABA
@5HFN3:00041:00706
CGTGTCTCTAGGCACAGGATTTTGTGTAG
+
BBBBBBDDDBB?BBBBB@??==6==?BBC
@5HFN3:00041:00707
TACTGAGCTACACACACAGAAAGATTGGT
+
BAAABBBB?BBBABCB;;444-9???BBC
@5HFN3:00041:00708
ACGCTCGACATGCCCAGGTACAGGAG
+
BA?ABBBCB??9;;8;B@BBBBB?DC
@5HFN3:00041:00710
TCTCTATGCGCTCCACATGTCTAAGGT
+
BBBBBCD@??BBB@CDCB@@@BCBDAC
@5HFN3:00041:00713
TAGTATCAGCCTCGCCATGACGAAGGTATTCC
+
BB=9;<94:>EBBBC@CBBABBB?A=;;<5<?
@5HFN3:00041:00717
TACTGAGCTACACACACAGAAAGATTGGT
+
?9;;<<AAA@@@AAAADCBBB>AAA>B>A
@5HFN3:00041:00718
AGCACTGTAGCTGTCACTAGTTACTTGT
+
;?AAB<=:ABBD9<<BAAB;<:<@@>AB
@5HFN3:00041:00719
TACTGAGCTACACACACAGAAAGATTGGT
+
CBBBBBBA??@BBCCBC?9996;>@@C?B
@5HFN3:00041:00721
AGCACTGTAGCTGTCACTAGTTACTTGT
+
BBCCCCCBBCEBABBBDCCGA?@>?=?B
@5HFN3:00041:00722
ACGAGTGCGTTCCCCATGTCGTAGGTACTC
+
@@A@?<:<BHCHGG:C911111//,///49
@5HFN3:00041:00724
TACTGAGCTACACACACAGAAAGATTGGT
+
@AAAAACC@@@BA>>?9999@199;7:69
@5HFN3:00041:00725
ATCAGACACGGACACAGTCAGAACACAC
+
9873443444788;@99;999A599444
@5HFN3:00041:00727
TCTCTATGCGCTCCACATGTCTAAGGT
+
BBCCCCDBBBBBB@BCCBBBABBAD?A
@5HFN3:00041:00728
CGTGTCTCTAGGCACAGGATTTGTGTAG
+
44444944:=9:;88892444-444444
@5HFN3:00041:00729
CGTGTCTCTAGGCACAGGATTTTGTGTAG
+
994444:94492//1/8,////*//4444
@5HFN3:00041:00730
TCTCTATGCGCTCCACATGTCTAAGGT
+
BBDBBFEBBABBB@DCEBBBBCBBD@B
@5HFN3:00041:00731
CGTGTCTCTAGGCACAGGATTTTGTGTAG
+
BABCCCDBBBC@CBBDC@BBBB9?AABBC
@5HFN3:00041:00732
TACTGAGCTACACACACAGAAAGATTGGT
+
BABBBBBABBBBBBCBA@944-9>>=B@C
@5HFN3:00041:00733
CGTGTCTCTAGGCACAGGATTTTGTGTAG
+
BBBBB@ABBBA@=?BDB>???=6=??=BB
@5HFN3:00041:00734
CGTGTCTCTAGGCACAGGATTTTGTGTAGA
+
@AAABBCDDCB@BAA@B?@BAB:CCCDCB@
@5HFN3:00041:00735
TACTGAGCTACACACACAGAAAGATTGGT
+
:9<CC<<<@;;9>>@>9999918?@<A=@
@5HFN3:00041:00736
AGCACTGTAGCTGTCACTAGTTACTTGT
+
<<DCFCCB===A@@@BBBCAAB???=AC
@5HFN3:00041:00738
ACGAGTGCGTTCCCCATGTCGTAGGTACTC
+
<A@BCA@@@>;>>>4?999>99842499==
@5HFN3:00041:00740
TGATACGTCTCCTTCCTTAGTTACTTCA
+
BBBBBBBB??@>AAD@C@BBB?BBC@CC
@5HFN3:00041:00749
TACTGAGCTACACACACAGAAAGATTGGT
+
;AB=@@@999998999;999914885924
@5HFN3:00042:00702
TAGTATCAGCCTCGCCATGACGAAGGTATTCC
+
ACBCCCCBCC>>99959>@@@@A>ABDEC?B?
@5HFN3:00042:00704
ATCAGACACGGACACAGCAGAACACAC
+
A????@>@@B@BBBCAAAA@?=ACBCC
@5HFN3:00042:00705
TACTGAGCTACACACACAGAAAGATTGGT
+
BABBBCCBB:9;BBABCBBBC@CCC=@=@
@5HFN3:00042:00707
TAGTATCAGCCTCCCACTGACGAAGGATGATTCC
+
9;9;<9A::D@999144444;77,/,/////,/7
@5HFN3:00042:00710
AGCACTGTAGCTGTCACTAGTTACTTGT
+
;<B@@@BA;<<AAACCCBACD=>>><@B
@5HFN3:00042:00711
TAGTATCAGCCTCGCCATGACGAAAGTATTCC
+
AABBCBB?:459>995;@@@@944-9@@A=C>
@5HFN3:00042:00713
TACTGAGCTACACACACAGAAAGATTGGT
+
BAAACBCBBBBBBBC@;;444-9@@=FDC
@5HFN3:00042:00714
TAGTATCAGCCTCGCCATGACGAAGGTATTCC
+
AACCDCABBC@CC;98<BCCCCC@DDBGDBCB
@5HFN3:00042:00716
TACTGAGCTACACACACAGAAAGATTGGT
+
A9<<<9D@;999>9999444969:@<=<=
@5HFN3:00042:00717
ATCAGACACGGACACAGCAGAACACAC
+
BBBBBBBBAA>ABDBBCCCBB?CBBCB
@5HFN3:00042:00718
ATCAGACACGGACACAGCAGAACACA
+
?BBBBBB???@ABBABADBB;:88//
@5HFN3:00042:00720
TAGTATCAGCCTCGCCATGACGAAGGTAATCC
+
BBCEBBDBBAB=49<9;BBEDBA?B@BC@CC@
@5HFN3:00042:00722
TCTCTATGCGCTCCACATGTCTAAGGT
+
ACCCBCCBBBBAA?ABCB:88//,1,1
@5HFN3:00042:00723
CGTGTCTCTAGGCACAGGATTTTGTGTAG
+
<<<@>>?999@=@?DAA<9999/99944?
@5HFN3:00042:00725
TCTCTATGCGCTCCGACATGTCTAAGGTA
+
98444:@;B994424444444888,1,//
@5HFN3:00042:00728
ATCAGACACGGACACAGCAGAACACAC
+
9878<;0///566999:;;44244888
@5HFN3:00042:00730
ACGCTCGACATGCCCAGGTACAGGAG
+
@@BBBBBC@;;444-9AABEBCC@DG
@5HFN3:00042:00731
ATCAGACACGGACAAGCAGAACACAC
+
?>;;?BBBB?=@BB@CCC@AAACDBC
@5HFN3:00042:00732
TCTACTATGCGCTCCACATGTCTAAGG
+
/6//,,,,,/6669<999@BA9998=<
@5HFN3:00042:00733
ACGCTCGACATGCCCAGGTACAGGAG
+
BBBBBBBBAAC;;;::E@CBCAB@AA
@5HFN3:00042:00734
TCTCTATGCGTAAGGTACT
+
99444:@944942424444
@5HFN3:00042:00738
CGTGTCTCTAGGCACAGGATTTTGTGTAG
+
BBBBBBCBBDF@BBBB@:44991;F@CHC
@5HFN3:00042:00741
TCTCTATGCGCTCCACATGTCTAAGGT
+
AACCBCBAA@@@B@CCEBBBACB?A?B
@5HFN3:00042:00742
CGTGTCTCTAGGCACAGGATTTTGTGTAG
+
=CCCGBCBAA@@CBBBA=9994,9@@@@A
@5HFN3:00042:00744
ATATCGCGAGGGTATGGAAGACTCTAT
+
BB>?@BAB>@@>ACBB@A?BCCBA?D:
@5HFN3:00042:00745
TGATACGTCTCCTTCCTTAGTTACTTCA
+
ABBABA>889?697<BD@DDC?BAC@CA
@5HFN3:00042:00748
AGCACTGTAGCTGTCACTAGTTACTTGT
+
BCCCDBBBEBEB?@ABBBCCB@ECB>AA
@5HFN3:00042:00749
TCTCTATGCGCTCCACATGTCTAAGT
+
///4449>>948@<444444//,*,,
@5HFN3:00043:00705
ATATCGCGAGGGTATGGAAGACTCTATA
+
BB<>@BBB9;;8<BBB@C@CCCCCBB??
@5HFN3:00043:00707
CGTGTCTCTAGGCACAGGATTTTGAGAGGC
+
BB@BBBBCBBB@BBBBC@BBBD:BCCAB?B
@5HFN3:00043:00709
TGATACGTCTCCTTCCTTAGTTACTTCA
+
BBA@BBBBBCB?C?C@C@BBB?BBC@CC
@5HFN3:00043:00719
TGATACGTCTCCTTCCTTAGTTACTTCA
+
BBBBBBCBBBC?E@C@D@BBA?BAB?BC
@5HFN3:00043:00721
TGATACGTCTCCTTCCTTAGTTACTTCA
+
BBBBBBDAA@B@CAJBD@BBB@>@@=@A
@5HFN3:00043:00722
TGATACGTCTCCTTCCTTAGTTACTTCA
+
=AABBBCBB998<@B?C@BBC@CCC@BC
@5HFN3:00043:00723
ACGCTCGTACCATGCCAGGT
+
BB794;444424:4424/,/
@5HFN3:00043:00728
CGTGTCTCTAGGCACAGGATTTTGTGTAG
+
BBABCEEECCC=>499924444,44444;
@5HFN3:00043:00732
ATCAGACACGGACACAGCAGAACACAC
+
98889484449>>BBBCFDBC==<;;;
@5HFN3:00043:00733
ACGAGTGCGTTCCCCATGTCGTAGTACGTC
+
@A??@<944?5999/99911/6,,,,,,,2
@5HFN3:00043:00736
TAGTATCAGCCTCGCCATGACGAAGGTTATTCC
+
BBBAABCCCC??@996;B@?AA9<A5;8<DACD
@5HFN3:00043:00737
TACTGAGCTACACACACAGAAAGATTGGT
+
@BB@ABB@A?BBBBCB;;444-9==;@?B
@5HFN3:00043:00744
TAGTATCAGCCTCGCCATGACGAAGGTATTCC
+
BBDCDBBCCF@BB998<ABACBA?BCDEDEB@
@5HFN3:00044:00703
ATATCGCGAGGGTATGGAAGACTCTATA
+
BB@@?BBB?@@>ADCE@B@CCCCCBBBB
@5HFN3:00044:00705
AGCACTGTAGGCTGTCACTAGTTACTTGT
+
4;44499:9459>:<11/86/42498894
@5HFN3:00044:00706
CGTGTCTCTAGGCACAGGATTTTGTGTAG
+
AAAA@@ACCCCAC@?>=:9499,9??AAA
@5HFN3:00044:00707
ATATCGCGAGGGTATGGAAGACTCTATA
+
BABBA=:;44469B@B?E?BCDBBB@AA
@5HFN3:00044:00709
TGATAAGTCTCCTTCCTTAGTTACTTCA
+
9@@9958>>>?<>;>>B?CDB@BBB=@;
@5HFN3:00044:00712
ATCAGACACGGACACAGCAGAACACAC
+
ABAABBCCAA>ABCCCBBBA@>ACBBC
@5HFN3:00044:00713
CGTGTCTCTAGGCACAGGATTTTGTGTAG
+
@ABBBBCCCCCABAAACBDCCC:ABABBC
@5HFN3:00044:00720
TACTGAGCTACACACACAGAAAGATTGGT
+
B===BBBBBBBBBCBBA=99969?A@C@C
@5HFN3:00044:00723
TGATACGTCTCCTTCCTTAGTTACTTCA
+
?ABBBBDBB@?>@@C@CAABB@BBC@BC
@5HFN3:00044:00724
TACTGAGCTACACACACAAAAAAGATTGGTGC
+
BBBBBBBBBBBBCB>A444444(4:A?B@CBB
@5HFN3:00044:00727
ATCAGACACTCGGACACA
+
4777910////7,//;;4
@5HFN3:00044:00729
TGATACGTCTCCCTTCCTTAGTTACTTCAG
+
99@99944444;?@@C@D@<<<94;;2444
@5HFN3:00044:00732
CGTGTCTCTAGGCACAGATTTGTGTAG
+
4494449999424/81////+/8///4
@5HFN3:00044:00733
TACTGAGCTACACACACAGAAAGATTGGT
+
BCBBBBCCA??ABBBBBA;;;7;@A?C@C
@5HFN3:00044:00735
ATATCGCGAGGGTATGGAAGACTCTATA
+
AB9;;@=>99919A@@>B@DBBA@@:;;
@5HFN3:00044:00737
ACGCTCGACATGCCCAGGTACAGGAG
+
B<;<@B@>@;<99B?@A?BCCBBBB=
@5HFN3:00044:00740
TGATACGTCTCCTTCCTTAGTTACTTCA
+
AAAAABCCB:::;@C@CBBBB@CBC@CC
@5HFN3:00044:00745
CGTGTCTCTAGCACGGATT
+
4494499?99941/,*,,,
@5HFN3:00044:00749
TCTCTATGCGCTCCACATGTCTAAGT
+
BCCCCAAA:<<CG@CB9111-,,*,,
@5HFN3:00045:00700
CGTGTCTCTAGGCACAGGATTTTGTGTAG
+
FAAGCCEDBAB=@@==>;9999/9BD9<<
@5HFN3:00045:00703
ACGCTCGACATGCCCAGGTACAGGAG
+
AA??@@ACB;>444-9@>CCDCC@CB
@5HFN3:00045:00704
TCTCTATGCGCTCCACATGTCTAAGGT
+
BBBBBDDBBBBBE@CCFBAAACFACDA
@5HFN3:00045:00708
TAGTATCAGCCTCGCCATGACGAAGGTATTCC
+
BABBBBAAAA@=89<59@A>@AA?BAEBB?B@
@5HFN3:00045:00709
ATCAGACACGGACACAGCAGAACAC
+
9;;84?89;;:;BBCA<<<<<5<BB
@5HFN3:00045:00713
TGATACGTCTCCTTCCTTA
+
:8899494;495/8=8A)*
@5HFN3:00045:00714
TACTGAGCTACACACACAGAAAGATTGGT
+
AA@@BBBB???B@BCCB@994-9=>=@@D
@5HFN3:00045:00717
ATCAGACACGGACACAGCAGAACACAC
+
BAA99<C<<;@BB@?;;=EBCABCBCC
@5HFN3:00045:00720
TGATACGTCTCCTTCCTTAGTTACTTCA
+
B>>>BBCCB:::<@B?CAB@?=@CC@CC
@5HFN3:00045:00724
ATCAGACACGGACACAGCAGAACACACG
+
B>>>BBBBBB@BBBCDAAAAA>=A=8=>
@5HFN3:00045:00725
TGATACGTCTCCTTCCTTAGTTACTTCA
+
BB?ABBHBBBB@DAC@C@BBB@CBC?BC
@5HFN3:00045:00726
TGATACGTCTCCTTCCTTAGTTACTTCA
+
A@@@BBBBBBE@C@C@C@BBA=BBB@BB
@5HFN3:00045:00728
TCTCTATGCGCTCCACATGTCTAAGGT
+
BBDB@AABBBCCC@CCB?>@@@A?B8<
@5HFN3:00045:00731
CGTGTCTCTAGGCACAGGATTTTGTGTAG
+
BBBCCCCDCAB?BBAAA@ECKK:>D=D>>
@5HFN3:00045:00732
ATATCGCGACGGTATGGAAGA
+
43>888@99//,////,/,//
@5HFN3:00045:00734
TACTGAGCTACCACACACGATGAAA
+
4488999////,/88;9///8111+
@5HFN3:00045:00736
ATCAGACACGGACACAGCAGAACACTAC
+
9>>>>A89982444:444//87//////
@5HFN3:00045:00739
ACGCTCGACATGCCCAGGTACAGGAG
+
?A>BBBBCB;;494-9B=BCCCC@DC
@5HFN3:00045:00741
TACTGAGCTACACACACAGAAAGATTGGT
+
AABBBCD?????BCCA;>444-9>><ADD
@5HFN3:00045:00742
TACTGAGCTACACACACAGAAAGATTGGT
+
@>>BBBBABABBBBBA;;444-9>>;>?A
@5HFN3:00045:00744
ATATCGCGAGGGTATGGAAGACTCTATA
+
BBBA?9;;444-9?>>?C=AABABA@@@
@5HFN3:00045:00746
CGTGTCTCTAGGCACAGGATTTTGTGAG
+
<98<<<<BCBA<>999959>@@4>@>77
@5HFN3:00045:00747
TGATACGTCTCCTTCCTTAGTTACTTCA
+
CBBB@BBCCAA?A?CACBABBDBABAAB
@5HFN3:00046:00703
TGATACGTCTCCTTCCTTAGTTACTTCA
+
B?AABBBBBCC?A?A@D@B@:9@996;B
@5HFN3:00046:00705
TCTCTATGCGCTCCACATGTCTAAGGT
+
BBBCCCDBBBBBC@CABABCBABACAC
@5HFN3:00046:00708
TGATACGTCTCCTTCCTTAGTTACTTCA
+
A@@@ABCBBAB@B@B@B@BAA?BAB?BC
@5HFN3:00046:00709
TACTGAGCTACACACACAGAAAGATTGGT
+
BBBBBBCB?A?BBBDCCC944-8485;@C
@5HFN3:00046:00710
TCTCTATGCGCTCCACATGTCTAAGGT
+
B?BBBCCCBBDBC@ECFB@@@CFCFAC
@5HFN3:00046:00711
TGATACGTCTCCTTCCTTAGTTACTTCA
+
B???BBBBBBB?B@F@D?BBB@BBA@BC
@5HFN3:00046:00712
ATATCGCGACGGGTATGGAAGACTCTATAG
+
@B;<9AAA999>>BCBC@C@CDBBB@B@@@
@5HFN3:00046:00715
TGATACGTTTCCTTCCTTAGTTACTTCAGTGC
+
9AA@@@999-4:@595424448449=>>@??9
@5HFN3:00046:00716
TGATACGTCTCCTTCCTTAGTTACTTCA
+
=AABCCBABAB@A>A>B@@@@?DCC@BB
@5HFN3:00046:00718
TAGTATCAGCCTCGCCACTGACGAAGGTATTCC
+
;988>9A=9@<994/5///6688::?<=@9992
@5HFN3:00046:00719
TGATACGTCTCCTTCCTTAGTTACTTCA
+
ACBBBBA<;<@=@@C?CC@@B?A@A@CA
@5HFN3:00046:00720
TGATACGTCTCCTTCCTTAGTTACTTCA
+
CBABBBCAAAB?B@B@EA?@??BBA@;<
@5HFN3:00046:00721
CGTGTCTCTAGGCACAGGATTTTGTGTAG
+
@AAA==ABBDB@B?BBC@??@@7?CBBBC
@5HFN3:00046:00722
ACGAGTGCGTTCCCCCATGTCGTAGGTACTC
+
B@@ABBA94429999,9999@AABEBC<<<C
@5HFN3:00046:00725
TGATACGTCTCCTTCCTTAGTTACTTCA
+
BBBBBBDDBAA?AAD@D@?@@?BBC@CD
@5HFN3:00046:00730
TCTCTATGCGCTCCACATGTCTAAGGT
+
CCCCBBBBEBCBC@@:9999///,/,/
@5HFN3:00046:00737
CGTGTCTCTAGGCACAGGATTTTGTGTAG
+
BBAABBCAADABBBBBC@CDCB9BBAABB
@5HFN3:00046:00742
TACTGAGCTACTCACACAGAAAGATTGGT
+
C?@ACBBBBBB@@@@AACCCD@DDD@C=@
@5HFN3:00046:00744
CGTGTCTCTAGGCACAGGATTTTGTGTAG
+
ABDJCBAAADB@B?BB@:4444,999>>A
@5HFN3:00046:00745
ACGAGTGCGTTCCCCATGCT
+
:@:9466///,/6606/44/
@5HFN3:00046:00748
AGCACTGTAGCTCGTCACTAGTTACTTGT
+
44444494/////////44444244;944
@5HFN3:00046:00749
ACGAGTGCGTTCCCCATGTCTAGACTC
+
@BB@ACA;892999,9991<=111119
@5HFN3:00047:00703
AGCACTGTAGCTGTCACTAGTTACTTGT
+
;<CBBBCD:<<CCA9;9>999<??>59<
@5HFN3:00047:00706
ACGAGTGCGTTCCCCATGTCGTAGGTACTC
+
B<:9994849899=4>44/87///56///4
@5HFN3:00047:00709
ACGAGTGCGTTCCCCATGTCGTAGGTACTC
+
BBB<BB;;442999/4911111:;??@>AC
@5HFN3:00047:00710
AGCACTGTAGCTGTCACTAGTTACTTGT
+
>=>9999;AA@GAAAA@CCAA?@BC>B@
@5HFN3:00047:00714
TACTGAGCTACACACACAGAAAGATTGGT
+
>>?948:>===>>?>BCCB>>8:11-/,/
@5HFN3:00047:00715
TACTGAGCTACACACACAGAAGA
+
?AA<949>8448:11/////,/4
@5HFN3:00047:00717
AGCACTGTAGCTGTCACTAGTTAATTGT
+
BDCC@;8/////88:BBCAA;2459<>C
@5HFN3:00047:00718
TAGTATCAGCCTCGCCATGACGAAGGTATTCC
+
@:49?9944988@?;694444442/,//7,/,
@5HFN3:00047:00721
AGCACTGTAGCTGTCACTAGTTACTTGT
+
<<BBBDBDBABBBBBBBBBCD@@BB@BB
@5HFN3:00047:00722
ACGAGTGCGTTCCCCCATGTCGTAGGTACTC
+
BBBABB=>::29999,9?@>@AB@B<A999>
@5HFN3:00047:00726
ATCAGACACGGACACAGCAGAACACAC
+
BB>>@BBBBB?BBBB?@ABBB?BEBCC
@5HFN3:00047:00730
TCTCTATGCGCTCCACATGTCTAAGGT
+
ABCBBCCBBDCBB@CDDB@@@CDAC@C
@5HFN3:00047:00735
AGCATTGTAGCTGTCACTAGTTACATGT
+
1/6//,1::8BB?@BBCBBAA@BBBBB?
@5HFN3:00047:00739
AGCACTGTAGCTGTCACTAGTTACTTGT
+
///////999C94448944442944244
@5HFN3:00047:00741
CGTTGTCGTCTAG
+
///,/8//,8///
@5HFN3:00047:00743
TGATACGTCTCCTTCCTTAGTTACTTCA
+
/666>AB=<<B?B6<:<;>@AABBC@BB
@5HFN3:00047:00745
TGATACGTCTCCTTCCTAGTTACTTCA
+
;<<A@@@@>>>5424843442499594
@5HFN3:00048:00704
TGATACGTCTCCT
+
CBBBBBBBBCC@@
@5HFN3:00048:00708
ATCAGACACGGACACAGC
+
BBBBBBBBBB?BCB???=
@5HFN3:00048:00710
ATCAGACACGGACACAGCAGAACACAC
+
BB>>?@<@AAABBBED@AA??=ACBBB
@5HFN3:00048:00715
ATATCGCGAGGTATGGA
+
CF;99>11/,*,,**)*
@5HFN3:00048:00716
CGTGTCTCTAGGCACAGGATTTGTGTAG
+
9;9949:;;A@69;99><99914446//
@5HFN3:00048:00717
CGTGTCTCTAGGCACAGGATTTTGTGTAG
+
CCBBBCDCCDBBB?@AC?;99919???@B
@5HFN3:00048:00719
ACGAGTGCGTTCCCCATGTCGTAGGTACTC
+
BBBAABB=;;5999-9999>A>>><?<<<@
@5HFN3:00048:00720
CGTGTCTCTAGGCAAAGGATTTTGTGTAG
+
ABBBABCCDBC@BBB?B@DBBB7>>===>
@5HFN3:00048:00722
CGTGTCTCTAGGCACAGATTTGTGTAG
+
99999949499541//////+/////4
@5HFN3:00048:00723
AGCACTGTAGCTGTCACTAGTTACTTGT
+
4444499?>=B@==9@@99<9:<9?=@9
@5HFN3:00048:00725
ATATCGCGAGGGTATGGAAGACTCTATA
+
BB??@?>B;;;:<BBD?A?BCCCB>BBB
@5HFN3:00048:00727
CGTGTCTCTAGGCACAGGATTTTGTGTAG
+
BCDBBAAA?=?=@BCAB?@@@@6@B@@@B
@5HFN3:00048:00729
AGCACTGTAGCTGTCACTAGTTACTTGT
+
=?DDDCAB=@ABBAAADCCBB@B?>=?B
@5HFN3:00048:00730
TGATACGTCTCCTTCCTTAGTTACTTC
+
?AAAABCBB@?=A@C@DACBA>BBB@B
@5HFN3:00048:00731
TGATACGTCTCCTTCCTTAGTTACTTCAGCCCA
+
?AABBBCBB9:8<@C?BBCA><@@=8=;94419
@5HFN3:00048:00738
TCTCTATGCGCTCCACATGTCTAAGGT
+
?@B:;;A@999442444444496,/,/
@5HFN3:00048:00739
ATATCGCGAGGGTATGGAAGACTCTATA
+
@BCCCBBBCCD@CA@@=A@@A@BA;;;;
@5HFN3:00048:00742
ATATCGCGAGGGTATGGAAGACTTCTATA
+
8>AA@@>>99919941,1,/6//,/...4
@5HFN3:00048:00743
TAGTATCAGCCTCGCCATGACGAAGGTATTCC
+
CCCCBABCDCBB9<=:;BBCCBB@BABCD@C@
@5HFN3:00048:00744
TCTCTATGCGCTCCACATGTCTAAGGT
+
B@AADAA@@@@@B=?AAA9999969=>
@5HFN3:00048:00746
TACTGAGCTACACACAAC
+
BBBBBBC;112=?-**)*
@5HFN3:00048:00747
CGTGTCTCTAGGCACAGGATTTTGTGTAG
+
AAAAAABAACB@BB@@@?ABBB9CBDAA@
@5HFN3:00048:00748
TCTCTATGCGCTCCACATGTCTAAGGT
+
?BCBBCDBBBBBB@CCDBBB?@A?E?B
@5HFN3:00049:00700
TACTGAGCTACACACACATGAAGATGGT
+
8444444494444;8///8/,*,,,/5/
@5HFN3:00049:00705
TACTGAGCTCACACACAGAAAGAGTGT
+
,//88499448999444///+///,,,
@5HFN3:00049:00706
ATCAGACACGGACACAGCAGAACACAC
+
A?>>ACAC@?=?BCCCBBGAA>AB==@
@5HFN3:00049:00707
ATATCGCGAGGGTATGGAAGACTCTATA
+
BBAAB?=>=??<ACBB=A?ACCCBBB>>
@5HFN3:00049:00714
TAGTATCAGCCTCGCCATGACGAAAGTATTCC
+
BBB::<EBBCABBCB@CC>>=99419=44242
@5HFN3:00049:00721
TGATACGTCTCCTCCTTAGTTACTTCA
+
A@A@>>991/1,//,/,./42444249
@5HFN3:00049:00722
TACTGAGCTACACACACAGAAAGATTGGTG
+
>>?;999<111//14494444-4/6,/,/4
@5HFN3:00049:00723
ACGAGTGCGTTCCCCCATGTCGTAGGTACTC
+
BBB?ABA;8929999+9999BCCCC@B;<<C
@5HFN3:00049:00725
TACTGAGCTACACACCACGAGAAAGAGTTG
+
89>>994444;4449244444//+////,/
@5HFN3:00049:00726
ATCAGACACGACACAGCAGAACAGCAC
+
433344.////8/444////,//////
@5HFN3:00049:00728
ATATCGCTCGTC
+
/.///66444//
@5HFN3:00049:00729
TCTCTATGCGCTCCACATGTCTAAGGT
+
99444;?9>999>;9AGAABB@@2924
@5HFN3:00049:00730
TAGTATCAGCCTCGCCATGACGAAGGTATTCC
+
BBB@?ADCCC@CC@A=@BCBBBD@B?BBB?BB
@5HFN3:00049:00732
CGTGTCTCTAGGCACAGGATTTTGTGTAG
+
AABCCAB;<<;8<AA?@=9999/9@999>
@5HFN3:00049:00733
ATATCGCGAGGGTATGGAAGACTCTATA
+
BB>?@BAAAAA?BDCC?B@CCBBBB@@@
@5HFN3:00049:00734
ATATCGCGAGGGTATGGAAGACTCTAT
+
??A@>@@@BBB@BB@@=@=>@AA<;;0
@5HFN3:00049:00735
TAGTATCAGCCTCGCCATGACGAAGGTATTCC
+
4944444:99544449>8:=11178,/1/,/7
@5HFN3:00049:00739
TGATACGTCTCCTTCCTTAGTTACTTCA
+
BB@@ABCBBBC@B?AABABCC@BBC@@A
@5HFN3:00049:00742
ATCAGACACGGACACAGCAGAACACAC
+
BAAAAC9:;@=@CCDCCBBBB@ABABB
@5HFN3:00049:00743
TACTGAGCTACACACACAGAAAAGATTGGT
+
BBBBBCBBB?ABBBC@;;4444/99969>A
@5HFN3:00049:00744
TGATACGTCTCCTTCCTTAGTTACTTCA
+
BBB?BB@849@7<:<DEFBBB@CCCCDB
@5HFN3:00049:00746
ATCAGACACAGACACAGCAGAACACACA
+
9888>>8999449=@9@@@>A<9999<7
@5HFN3:00019:00752
TGATACGTCTCCTTCCTTAGTTACTTCA
+
@@AAAAAAA@@?B@C@C?BBCABBC?CB
@5HFN3:00020:00751
AGCACTGTAGCTGTCACTAGTTACTTGT
+
<<CCCC@B@@BAABB@@BCCDB@@@@BB
@5HFN3:00020:00752
CGTGTCTCTAGGCACAGGATTTTGTGTAGAGGG
+
BBBBBBBBDDB@BBBB@:4444,9??AACCEC@
@5HFN3:00020:00757
ACGAGTGCGTTCCCCATGTCGTAGGTACTC
+
AACAFAB@>>5999/9??>@BBAB?B;99>
@5HFN3:00021:00753
ACGAGTGCGTTCCCCCATGTCGTAGGTACTC
+
BBBBBB@>8929999-9BCCCCCDC@C:<<C
@5HFN3:00021:00759
TAGTATCAGCCTCGCCATGACGAAGGTATTCC
+
CCC@?ACABABB@496;@@@@9459<?@CBCC
@5HFN3:00022:00755
TAGTATCAGCCTCGCCATGACGAAGGTT
+
CCDBBBCBEB@A@;;7;B>>88888+,)
@5HFN3:00022:00756
TACTGAGCTACACACACAGAAAGATTGGT
+
A;;;B@?@ABC<<<BAB?===-99=<B@B
@5HFN3:00022:00761
TACTGAGCTACACACACAGAAAGATTGG
+
BAA@CCBBBABBBCBBB@9;909>7+-+
@5HFN3:00023:00750
CGTGTCTCTAGGCACAGGATTTTGTGTAG
+
;;HCCBDAAA?<>;999B>@@@4?99111
@5HFN3:00023:00751
TCTCTATGCGCTCCACATGTCTAAGGT
+
BBCBCCCCBBBBB@CCDAAAAAEAC@D
@5HFN3:00023:00755
ATCAGACACGGACACAGCAGAACACAC
+
BB>>?BABCBAABBCBBBBBB@BAAAB
@5HFN3:00023:00757
ATCAGACACGGACACAGCAGAACACAC
+
BBBBBA>@BB@BBBBCADD998;BBCC
@5HFN3:00023:00758
TCTCTATGCGCTCCACATGTCTAAGG
+
;@=BBCC:<=ADCABC<;<9944242
@5HFN3:00023:00759
TCTCTATGCGCTCCACATGTCAAGGTACTG
+
99999@?<=<CDC?CFDBBBBBAEACBBAB
@5HFN3:00023:00760
TCTCTATGCGCTCCACATGTCTAAGGT
+
@AACBFC?==AAB@BBCBBCCCE@C@B
@5HFN3:00023:00762
CGTGTCTCTAGGCACAGGATTTTGTGTAG
+
BBBBBBCEBDDAB??@C@CDCC:CDA=C@
@5HFN3:00023:00765
ATATCGCGAGGGTATGGAAGACTCTATA
+
CA@AB?=A9998<BBB@C@CCCCBBA?A
@5HFN3:00023:00767
TCTCTATGCGCTCCACATGTCTAAGGT
+
ABBBAABCBBBBB@BCBBBEBCCAC@C
@5HFN3:00023:00768
TGATACGTCTCCTTCCTTAGCTTACTTCA
+
4444444411/,/,/,/,.//42444244
@5HFN3:00024:00750
TCTCTATGCGCTCCACATGTCTAAGGT
+
BBBBBCCBBBBBB@BBCBBBAAAAE@D
@5HFN3:00024:00754
TAGTATCAGCCTCGCCATGACGAAGGTATTCC
+
BBBBBBBBDEAAA997;BBBCCB@C@CBC?@@
@5HFN3:00024:00755
TGATACGTCTCCTTCCTTAGTTACTTCA
+
BCBBBBB?@AC<?;=5928?A@BBCACB
@5HFN3:00024:00756
ACGAGTGCGTTCCCCATGTCGTAGGTACTC
+
?@B?>>8999<>CB7A:49>=444784444
@5HFN3:00024:00762
TCTCTATGCGCTCCACATGTCTAAGGT
+
ABBCDCCAAABBBABBCBBBABCBE@B
@5HFN3:00024:00766
ATCAGACACGGACACAGCAGAACACAC
+
BA??@DBCDB?BB?@ACFCCC@BCBCA
@5HFN3:00024:00772
TCTCTATGCGCTCCACATGTCTAAGGT
+
BBBBBBBCBBB@B@CCDC::9AABCBC
@5HFN3:00025:00751
CGTGTCTCTAGGCACAGGATTTTGTGTAG
+
BBBBBBCCEAA@ABCCC@AA@@6@BCCCC
@5HFN3:00025:00753
TGATACGTCTCCTTCCTTAGTTACTTCA
+
BBCABBCDCAA?A@D@C=;<<,//6787
@5HFN3:00025:00757
TACTGAGCTACACACACAGAAAGATTGGT
+
A?AACCCBB?=>@=>>@?99919BB@D@C
@5HFN3:00025:00761
CGTGTCTCTAGGCACAGGATTTGATGTAG
+
@@@<<999A9<69@>11-111-////866
@5HFN3:00025:00762
TCTCTATGGCGCTCCACATGTCTAAGGT
+
4444444424444;?@CD?B@@996954
@5HFN3:00025:00763
TGATACGTCTCCTTCCTTAGTTACTTCA
+
BBB@AAAABBC?B?A@@;@@B>BAC@BB
@5HFN3:00025:00770
TGATACGTCTCCTTCCTTAGTTACTTCA
+
AAA>>ABBBBB@B?B?C@BBA>ABB@BB
@5HFN3:00025:00774
TAGTATCAGCCTCGCCATGACGAAGGTATTCC
+
CBBABBCABA?AA998<CA@A;;6;@@@A8<;
@5HFN3:00025:00775
TAGTACCTCGCCAGTGACGAAGGTATTCC
+
<<;;@@8<9B?<94444499242489898
@5HFN3:00026:00750
TGATACGTCTCCTTCCTTAGTTACTTCA
+
BBBA@BBBBBB?B@C@D@ABB@ABB@CA
@5HFN3:00026:00751
TCTCTATGCGCTCCACATGTTAAGGTACTG
+
BBBBCCCAA@CBCBCCB?@B@C@C@CCCCC
@5HFN3:00026:00753
TACTGAGCTACACACACAGAAAAGAATGGT
+
AAAAAAAAA@@@AAD@;;4444/9><>BAB
@5HFN3:00026:00754
AGCACTGTAGCTGTCACTAGTTACTTGT
+
<<CAAACBBBBBCCAAACCAA?ABA@CC
@5HFN3:00026:00755
ACGCTCGACATGCCCAGGTACAGGAG
+
BBB?AABA?A?99919?<>>>>@A<<
@5HFN3:00026:00757
TGATACGTCTCCTTTCCTTAGTTACTTCA
+
?BB@AABC@>>594196953442444249
@5HFN3:00026:00758
TGATACGTCTCTTCCTTAGTTACTTCA
+
BBCBA>>@999=2424874468>B>@A
@5HFN3:00026:00760
ATATCGCGAGGGTATGGAAGACTCTAT
+
BBBBBBBB9:;6;B@@=A@CCCBBBC:
@5HFN3:00026:00761
TAGTATCAGCCTCGCCATGACGAAGGTATTCC
+
CCCBBBB@AAABC999<ACC>;96<;>@@8<8
[truncated: 30,427,607 more chars]
