# Supplementary material for: The Sequencing Bead Array (SBA), a Next-Generation Digital Suspension Array
Source: PLoS One. 2013 Oct 7;8(10):e76696. doi: 10.1371/journal.pone.0076696 (PMC3792038; doi:10.1371/journal.pone.0076696)
Supplement: Data S1 — Raw sequencing data files for presented experiments. The compressed file contains a table of content for all files included (0. TOC Supporting Data Files.txt) and raw sequencing data (PGM Torrent Suite run reports, FASTQ files and Sphix generated CSV files) for experiments presented in Figure 2 and Figure 3 (same data set as Figure S1). (ZIP) [file pone.0076696.s001.zip › Supporting Data Files/1. Figure 2/1.1 Figure 2a files/1.1.2 FASTQ/5_Figure_2a_L5_TS-342.fastq]

@AG8CY:00004:00005
ACGCTCGTTTTTTTT
+
@@;111111111111
@AG8CY:00004:00006
TACGAGCTTTTTTTT
+
9;@:;@944444444
@AG8CY:00004:00007
TGATACGTCTTTTTTTT
+
AACC@@99899999999
@AG8CY:00004:00019
TACTGAGCTTTTTTTTTAAAAACACACACAGAAAGATTGG
+
BBBB>==9====>>>@"@GGL2FAAADDECCCC@BCB=@?
@AG8CY:00004:00023
TAGTATCAGCCTTTTTTTT
+
C<9<CB@BBD699999999
@AG8CY:00004:00032
CGTGTCTCTTTTTAAAGGCACAGGATTTTGTGTAG
+
BBCB@:949999,9@9@?DCCCC@AAAA8ACBC@A
@AG8CY:00004:00037
TACTGAGCTTTTAAACACACACAGAAAGATTGGT
+
AABBBB@4999/9919D?@ACCCBBD@B<<<<AC
@AG8CY:00004:00039
ATCAGACACTAGGACACAGCAGAACACAC
+
B>@BA><99:<B@CCCBBBBBBB@BBABB
@AG8CY:00004:00041
ACGAGTGCGTTTTACCCCATGTCGTAGTACTC
+
BBBAB=;;4999/49992?BB=>>>313DD@>
@AG8CY:00004:00043
TACTGAGCTTTAACACACACAGAAAGATTGGT
+
BBBB@;;444-4789=ACCBB???<?AA@B@C
@AG8CY:00005:00009
TCTCTATGCGCTTTTTTTAAAACCACATGTCTAAGGT
+
BBCCAAABBBB@@@@AA(BCC9C?BCA@999996959
@AG8CY:00005:00010
TAGTATCAGCCTTTTTTTTTTTTTTTTAAAAAAACGCCATGACGAAGGTATTCC
+
B;<<CDCECCABAAAAAAAAAACB;;"444444&44424444999;>699@<><
@AG8CY:00005:00014
TAGTATCAGCCTTTTTTTT
+
<AA@BB@F@A699999884
@AG8CY:00005:00017
ATCAGACACTTTTTAAAGGACACAGCAGAACACAC
+
BBABBCBCCBCCD2@@@A@BBBCC===DDBCDCCC
@AG8CY:00005:00025
ACGCTCGTTAACATGCCCAGGTACAGGAG
+
BBBB;:::1112??>LC?BCACCEEHDCC
@AG8CY:00005:00027
TACTGAGCTTTTAACACACACAGAAAGATTGGT
+
BBBA=9B/111+1-/869=BABDBC>ABC@C@C
@AG8CY:00005:00030
TCTCTATGCGCTTTTTAACCACATGTCTAAGGT
+
BBCDDDDCE<==CCD3CBC@DEDCCCCCC<@>=
@AG8CY:00005:00032
AGCACTGTAGCTTTTTTTAAGTCACTAGTTACTTGT
+
999449C<<;1111111&1,/77C@AADCACCCCDA
@AG8CY:00005:00035
AGCACTGTAGCTTTAGTCACTAGTTACTTGT
+
@ACCGDCDC@@?B?CCCCBBBCCB@CBB@CC
@AG8CY:00005:00039
TGATACGTCTTTACCTTCCTTAGTTACTTCA
+
BB?AA;;:499194999ABFBBCB@@??@CD
@AG8CY:00005:00046
AGCACTGTAGCCTTTAGTCACTAGTTACTTGT
+
<<BA=@A;49959=5999?AA<;:=;=:=;>?
@AG8CY:00006:00004
TGATACGTCTTTTTTTT
+
AA>>??99999999999
@AG8CY:00006:00006
CGTGTCTCTTTTAAAGGCACAGGATTTTGTGTAG
+
BDCCCA?BCBB/;<8<ABCCCA@9999/9>>>>>
@AG8CY:00006:00010
TGATACGTCTTTTTTTAAAACCTCCTTAGTTACTTCA
+
ACCCA?==/111111&111*1,1/5654/4244424?
@AG8CY:00006:00012
TGATACGTCTTTTTTTT
+
<<;A@A99999999999
@AG8CY:00006:00021
TACTGAGCTTTTTAAACACACACAGAAAGATTGGT
+
BABA@;;44444-9@?CDDCCDCCBBB>B@@=@@C
@AG8CY:00006:00025
TAGTATCAGCCTTTTTTAACGCCATGACGAAGGTATTCC
+
BBBBCCCB@@588888*94944248==94954;>???98
@AG8CY:00006:00027
ATATCGCGTTAAGGGTATGGAAGACTCTATA
+
BA@?>>9==5964;?ACAB@B@BCBDDDCBB
@AG8CY:00006:00028
TACTGAGCTTTTTTAAACACACACAGAAAGATTGGT
+
BBCBBBBBBCBDD*9904;9?ADCBBEA?BCC@C?B
@AG8CY:00006:00036
CGTGTCTCTTTTTTTAAAAGGCACAGGATTTTGTGTAG
+
BBCBA444999999&444,4249=BC@CABD:FCA@@@
@AG8CY:00006:00046
CGTGTCTCTTTAAGGCACAGGATTTTGTGTAG
+
@BBB@B@:::-4:@>BBEBB=AABD9BFEBCC
@AG8CY:00006:00047
TGATAAGTCTTCCTTCCTTAGTTACTTCA
+
AABBB997.0.16::B:::BBB@ABB@CC
@AG8CY:00007:00008
ATATCGCGTTAAAGGGTATGGAAGACTCATAGAGG
+
BAB=9>94969919919:>C@DABBBBBBB>>>B@
@AG8CY:00007:00011
ATCAGACACCTTTTTTTT
+
A:891?:11,////////
@AG8CY:00007:00014
ATCAGACACTTTTTTTAAAAGGACACAGCAGAACACAC
+
<BCCCB@?@=>>>>>&999/924494444444244444
@AG8CY:00007:00017
TCTCTATGCGCTTTACCACATGTCTAAGGT
+
BCCDCBA;::444-949:;@B?@?@@798;
@AG8CY:00007:00020
TCTCTATGCGCTTTTTTTTTTAAAACCACATGTCTAAGGT
+
CAAACCCB??9444448889"9AB8C@BBCCCCDDC<=<=
@AG8CY:00007:00029
ATATCGCGTTAAGGGTATGGAAGACTCTATA
+
BBBAA?==@7;;>EAFCBBBBABCBBBBBBC
@AG8CY:00007:00030
TGATACGTCTTTTTTTAAACCTTTCTTAGTTACTTCA
+
@BBB;;9B9888888&4;:;244-49239B@BBC@BD
@AG8CY:00007:00035
ACGAGTGCGTTTTACCCCATGTCGTGGTACTC
+
ABACC?A:9;;;7<BDK:DCCCCAAA@BCBCC
@AG8CY:00007:00040
ATATCGCGTAAGGGTATGGAAGACTCTATA
+
BB???==C996=@:ACHDBCDCCB=BCC?B
@AG8CY:00007:00042
TCTCTATGCGCTTTACCACATGTCTAAGGT
+
BCCCCBA88//1/+/87:>?>CCEED?C@C
@AG8CY:00007:00044
ATCAGACACTGGACACAGCAGAACACAC
+
A??B?A?=9<9>??CCBCCCCC@A@ABB
@AG8CY:00007:00045
ATCAGACACCTTTTAGGACACAGCAGAACACA
+
A789>98982844,449944499444;699AA
@AG8CY:00007:00047
TACTGAGCTTACACACACAGAAAGATTGGT
+
BBBBC>?11111::ADCBB994-4987;?B
@AG8CY:00007:00048
AGCACTGTAGCCTTGTCACTAGTTACTTGT
+
BBCBBAB@9995954;>BABBEB@CBB?BD
@AG8CY:00008:00005
ACGCTCGTTTAAAACATGCCCAGGTACAGGAG
+
B@BB;;49909AA4DDEHJGBBB?BBCCECCC
@AG8CY:00008:00006
TCTCTATGCGCTTTAACCACATGCTAAGGT
+
CCCEBCCB;44990929@BDDBBCAAAB?C
@AG8CY:00008:00012
TCTCTATGCGCTTTTTTAAACCACATGTCTAAGGT
+
BCBBBCA?@?484889(84-4:;;@BBC;<;=@=@
@AG8CY:00008:00014
CGTGTCTCTTTTAAAGGCACAGGATTTTGTGTAG
+
BCCC@=94449/9>:@BCCECCA<999/9>>A?@
@AG8CY:00008:00016
ATATCGCGTTTTTTAAAAAGGGTATGGAAGACTCTAT
+
B??@@@==<<<<?(1111*/8+//8:::?CCECB><@
@AG8CY:00008:00017
ATCAGACACTTTAAGGACACAGCAGAACACAC
+
BAAB????88409589;CCCDCEDCB@BBBBB
@AG8CY:00008:00019
TCTCTATGCGCTTTACCACATGTCTAAGGT
+
BBCCBA>BACBAA;AA@BDDABBAAA=@=@
@AG8CY:00008:00027
TGATACGTCTTTTTTTAAACCTTCCTTAGTTACTTCA
+
@CCBAABCBBCAA>>'>>:><?<C@C>AAB=@?B@BC
@AG8CY:00008:00031
ATCAGCACTTAGGACACAGCAGAACACAC
+
B?<?@:=@@=@@?BCCCDBBBBB@CCCCC
@AG8CY:00008:00034
CGTGTCTCTTTAAGGCACAGGATTTTGTGTAG
+
BBCB;9949919?@=CCCDC@CCCI:CCDCDC
@AG8CY:00008:00035
ATATCGCGTTTAAAGGGTATGGAAGACTCTATA
+
BAABB@;499199-4;:;:==6464A9948:7@
@AG8CY:00008:00042
ATATCGCGTTAAGGGTATGGAAGACTCTATA
+
BABB===9959<@B>ECCC@C@CC@?ABBBB
@AG8CY:00008:00044
CGTGTCTCGCTTTTAAGGCACAGGATTTTGTGTAG
+
=CCB@=B1//66608::;;GABB@BCGE9@<9@@>
@AG8CY:00008:00045
ACGAGTGCGCTTTTTTACCCCATGTCGTAGGTACTC
+
>=;:;9@@>999999(4:;;,::99@@BBC?BBB@A
@AG8CY:00008:00048
TACTGAGCTTACACACACAGAAAGATTGGT
+
B:<<BABBB699BCDCDCCBBC?CCC@C@A
@AG8CY:00008:00049
TGATACGTCTTCCTTCCTTAGTTACTTCA
+
ABABBBBBCB@B@CAC@C@A??=@BABEF
@AG8CY:00009:00004
AGCACTGTAGCTTTAGTCACTAGTTACTTGT
+
ABCCCCD>;>;=>111::@>CCBB?BAA;@@
@AG8CY:00009:00006
ATCAGACACTTAAGGACACAGCAGAACACAC
+
AAACA=27,-+-*,228BBBBBBCB@CBBB9
@AG8CY:00009:00011
TCTCTATGCGCTTTTTAACCACATGACGT
+
CDCCCBBCCCCBBBC0;9<9@A11,,,,,
@AG8CY:00009:00017
ATCAGACACTTTTAAGAACACAGCAGAACACAC
+
B>@@AC00****)*)**)*288AAABBACA@BB
@AG8CY:00009:00018
ATAGTCTTTTTAACCCT
+
4344446666/6567+,
@AG8CY:00009:00020
TGATACGTCTTTTACCTTCCTTAGTTACTTCA
+
BBBBBB@;A;;;*1212-1AIBGCC@CHC@CC
@AG8CY:00009:00028
AGCACTGTAGCTTTAGTCACTAGTTACTTGT
+
ABDBCCBA=?999144449CDFGC?BACACC
@AG8CY:00009:00030
TCTCTATGCGCTTTACCACATGTCTAAGGT
+
BEDECCCBA::;;9<B@CDDCCBEBDCCCB
@AG8CY:00009:00041
TGATACGTCTTACCTTCCTTAGTTACTTCA
+
BBCCB;?2,-+,,2222888;==<?@=?BC
@AG8CY:00009:00042
CGTGTCTCTTAAGGCACAGGATTTGTGTA
+
99@AA999;242424;4442444-///,,
@AG8CY:00009:00046
TCTCTAGCGCCTTTTTTACCACATGTCTAAGGT
+
9B;99>:1//568888(//,//44499@B<999
@AG8CY:00009:00048
TCTCTATGCGCCCTTTACCACATGTCTAAGGT
+
CCCCB??9999909=-4489=@BCCGHD?A=@
@AG8CY:00010:00004
AGCACTGTAGCTTTTAAGTTACTAGTTACTTGT
+
99ACCEC;;94999,424:99=ADCC@CCB@CB
@AG8CY:00010:00005
TCTCTATGCGCTTTTAACCACATGTCTAAGGT
+
BCBBFDB?A@9999-924:ADECBAABB@D@C
@AG8CY:00010:00009
ATCAGACACTTAGGACACAGCAGAACACAC
+
B?@ABB99==111:=BBCCCEDEB@BCBA?
@AG8CY:00010:00016
CGTGTCTCTTTAAAGGCACAGGATTTTGTGTAG
+
BCC@;:9444099-4:CCCCDB:::4,9==99B
@AG8CY:00010:00021
TCTCTATGCGCTTTTAACCACATGTCTAAGGT
+
BCCCBABB@;4444/929:;@ECCCBCC=A>A
@AG8CY:00010:00027
TACTGAGCTTTAACACACACAGAAAGATTGGT
+
B@?>99B48419?DBCBDCCCCCC?DCC?A?A
@AG8CY:00010:00034
TACTGAGCTTTTTAAACACACACAGAAAGATTGGT
+
@A@@ABBB@?;;-44-44444444444-4431377
@AG8CY:00010:00035
CGTGTCTCTTTAAGGCACAGGATTTTGTGTAG
+
CDCCB@@?AA<A@C@DCCCC@DBBB8CCDCDC
@AG8CY:00010:00039
CGTGTCTCTTAGGCACAGGATTTTGTGTAG
+
CBBBBC;;>111>>CCECBBBBBACBCDCC
@AG8CY:00010:00042
CGTGTCTCTTAGGCACAGGATTTTGTGTAG
+
BBBBCCFCD;<=?CAGCD@<<==5<CCCCD
@AG8CY:00010:00043
TAGTATCAGCCTTTACGCCATGACGAAGGTATTCC
+
BBBBBCCD@@544-44892449>B9<7:>@>B?@:
@AG8CY:00010:00046
CGTGTCTCGCTTAAGGCACAGGATTTTGTGTAG
+
BBA>;72,,,,*,*,00=CCB?B@AA7<<9BBB
@AG8CY:00010:00048
ATCAGACACCCTTAGGACACAGCAGAACACAC
+
=;799>2,,,*,*,,*,0744:???B@CCDBB
@AG8CY:00010:00049
TACTGAGCACCTTTAACACACACAGAAAGATTTGGT
+
??B>>@8-,,*,2*,*,2,44448444-3333,311
@AG8CY:00011:00004
TAGTATCAGCCTTTACGCCATGACGAAGGTATTCC
+
BBBAABBDBC@CC69;9928AB@AA@=A?@@AAC?
@AG8CY:00011:00008
ACGAGTGCGTTTTACCCCATGTCGTAGGTACTC
+
@ABBB;994488/44>>8C@@ABAA?@=@<<<B
@AG8CY:00011:00010
TAGTATCAGCCTTTTACGCCATGACGAAGGTATTCC
+
A@CCCDA96:,111*//887@CCB@AAAH@CAA?AA
@AG8CY:00011:00014
TAGTATCAGCCTTTTTAACGCCATGACGAAGGTATTCC
+
AAABBBBA>?>=@@@+1,///58@CCCCC@B@BBC@A@
@AG8CY:00011:00018
TCTCTATGCGCTTTTTAACCACATGTCTAAGGT
+
BCCCCBBCCCE?:::+8599?ABCC?999<><>
@AG8CY:00011:00020
ATATCGCGTTTAAAGGGTATGGAAGACTCTATA
+
CBBB?;;44419A@DB?AACC@CBECA@@CCCA
@AG8CY:00011:00024
TGATACGTCTTTACCTTCCTTAGTTACTTCA
+
AAAA@@@@@AB>BB?A?A@DBBBB@CBC?CE
@AG8CY:00011:00028
TGATACGTCTTTTTTAACCTTCCTTAGTTACTTCA
+
CCCCBBBCBCFCCB-@596959<@=@BC@BCB@CC
@AG8CY:00011:00046
ACGCTCGACATGCCCAGGTACAGGAG
+
AABBBB9?<CCBAA>AGACCBBCFBB
@AG8CY:00012:00005
AGCACTGTAGCTTTTTTTTTTTTTTTTTAAAAAAAGTCACTAGTTACTTGT
+
9<<BBA?>@111;;;;::::::::;;;"886666&///44;:AB@AAC@CC
@AG8CY:00012:00006
TGATACGTCTTTACCTTCCTTAGTTACTTCA
+
BBBBB?;944419B;?=AEIBCBDBCCC@CC
@AG8CY:00012:00011
TAGTATCAGCCTTTTTTTAAACGCCATGACGAAGGTATTCC
+
BBB@@@BBAA?@CCCAA(BC99:@>BCCCCBC?CBAAAFE<
@AG8CY:00012:00019
ACGCTCGTTTTAAAACATGCCCAGGTACAGGAG
+
BBB=994499/999/999>>@<BB?@@>9959@
@AG8CY:00012:00020
TGATACGTCTTTTAACCTTCCTTAGTTACTTCA
+
BCCCBCB@ABCC7=;=59696958??<?<<8<A
@AG8CY:00012:00021
TAGTATCAGCCTTTTTTTT
+
9;9<CJCD@;544444888
@AG8CY:00012:00026
ATCAGACACTTTAAGGACACAGCAGAACACAC
+
@?>984789?;-4249;?BBBBBBBB@BCBC<
@AG8CY:00012:00027
ACGCTCGTTTTAAACATGCCCAGGTACAGGAG
+
BA>>>=9999,49-44;===:=B<8==::8;C
@AG8CY:00012:00028
ACGAGTGCGTTTTACCCCATGTCGTAGGTACTC
+
BCAB=8==8999/44;;2C@@@BBBBB@ABBCC
@AG8CY:00012:00033
AGCACTGTAGCTTTTAGTCACTAGTTACTTGT
+
@B;<<C;:999999,4449849:?@??>?>BB
@AG8CY:00012:00034
ATATCGCGTTTAAGGGTATGGAAGACTCTATA
+
@>@@@A@@@>-96:@=:@CC?B?BC994;733
@AG8CY:00012:00036
CGTGTCTCTTTAAGGCACAGGATTTTGTGTAG
+
BBBB@??4990959<ACBB?:444:4;;;;@A
@AG8CY:00012:00041
TACTGAGCTTAACACACACAGAAAGATTGGT
+
B?@>9>@-,*,*,0094:4@944-44313:;
@AG8CY:00012:00048
TACTGAGCTTCACACAGAAAGATTGGTG
+
BBBB>>C9969=::;@:9;64;;;=?AA
@AG8CY:00012:00049
AGCACTGTAGCCTTGTCACTAGTTACTTGT
+
?>BBCCF88//,1,/88;A@BCD@DDB?BB
@AG8CY:00013:00011
ACGAGTGCGTTTTTTTTAAACCCCATGTCGTAGGTACTC
+
BBBBA?@@CCCBBDCB$44-444,444494443134448
@AG8CY:00013:00012
ATCAGACACTAGGACACAGCAGAACACAC
+
???ABBBB99<CBCEBBCCCCBBA@?@BB
@AG8CY:00013:00014
ACGAGTGCGTTTTTTAACCCCATGTCGTAGGTACTC
+
AAB??ABBBCCCDG-B:<99/9999>999A>>>>>9
@AG8CY:00013:00017
TACTGAGCTTTTTTAAAACACACACAAGAAGAT
+
BBBACA@899999(48828=;A>6//,//-//.
@AG8CY:00013:00023
ATCAGACACTTAGGACACAGCAGAACACAC
+
BA>@@@0111-1/788>CCDCCCB?CBBBA
@AG8CY:00013:00028
TCTCTATGCGCTTTACCACATGTCTAAGGTACTGA
+
BBBBB<==ECCAC><;9=BDDCCCEC?A?ADCBCC
@AG8CY:00013:00029
TCTCTATGCGCTTTACCACATGTCTTAAGGT
+
9BBDBBGCC@A@@9>><@DC<>>1111=B;>
@AG8CY:00013:00035
TGATACGTCTTACCTTCCTTAGTTACTTCA
+
B@A@9997--+,,222>BDDBBB=?@B@BD
@AG8CY:00013:00038
CGTGTCTCTTTTAAGGCACAGGATTTTGTGTAG
+
AAAA@999444,48989===??BBBE9BB=9@@
@AG8CY:00014:00005
ATATCGCGTAAGGGTATGGAAGACTCTATA
+
BCB@=::4495;A>CCAA@BFBBBAABBBB
@AG8CY:00014:00008
TGATACGTCTTTTAACCTTCCTTAGTTACTTCA
+
CBBBCDD@?@CC:B@B7;:9?B??AACAAABBD
@AG8CY:00014:00009
ATATCGCGTTAAAGGGTATGGAAGACTCTATA
+
BBBBBBA>@6<919D0449424<==>BCBDBA
@AG8CY:00014:00012
ATCAGACACTTAGGACACAGCAGAACACAC
+
BBBBB@9;445949:ACDCBBBBBABBABA
@AG8CY:00014:00017
TACTGAGCTTTAACACACACAGAAAGATTGGT
+
AAABA;;44409=?@BDCICGCDB>@@?@B@C
@AG8CY:00014:00022
CGTGTCTCTTTTTTTTTTTTTAAAAAAAGGCACAGGATTTGTGTAG
+
A@>@<111<<@?DC>;:888"//////&499>;;;:444-4;444:
@AG8CY:00014:00025
TCTCTATGCGCTTTACCACATGTCTAAGGT
+
BCDCDACAA;44419>:@CDCCCBBB?A?B
@AG8CY:00014:00028
ACGAGTGCGTTTTACCCCATGTCGTAGGTACTC
+
BBCCBB;;4488-9>>>6AECCCHAB@@@ABBC
@AG8CY:00014:00042
ATCAGACACGGACACAGCAGAACACAC
+
B<<BBBCBBB@BCCDDDCC<<8<AAAB
@AG8CY:00014:00049
TCTCTATGCGCCTTCCACATGTCTAAGGT
+
BBCCBBB=11/,/,/1//=?BCCCB=A?A
@AG8CY:00015:00008
CGTGTCTCTTTTTTTTAAAA
+
@@:<<111///////$////
@AG8CY:00015:00009
TCTCTATGCGCTTTTAACCACATGTCTAAGGT
+
ABCCCCBBB@==@@/98<<BBCCCC???9;9;
@AG8CY:00015:00010
AGCACTGTAGCTTTTTTTAAAGTCACTAGTTACTTGT
+
BABBCDFCB@@>?>>>>&9954448>@9995999584
@AG8CY:00015:00013
TCTCTATGCGCTTTTAACCACATGTCTAAGGT
+
BCDCCCCBA;4444/9249::@A;<<@@=><>
@AG8CY:00015:00014
TGATACGTCTTTTAACCTTCCTTAGTTACTTCA
+
CBBBAB@7////+1,1:;:=?IA@AA@AAA@BB
@AG8CY:00015:00020
ATATCGCGTTAAGGGTATGGAAGACTCTATA
+
BBBB==:4469<?B8=>CBAFBCCCCAA?@@
@AG8CY:00015:00023
TGATACGTCTTTACCTTCCTTAGTTACTTCA
+
BBBBBBBBBBB:9924596968>>;>@@@<<
@AG8CY:00015:00024
TACTGAGCTTTAACACACACAGAAAGATTGGT
+
BB=BBBC===6:6;BCCCCAA;;;7;A@@C@C
@AG8CY:00015:00025
TACTGAGCTTTAACACACACAGAAAGATTGGT
+
ABBBBBBBBB=B?BCCCCEECCCC?CCB=B@?
@AG8CY:00015:00027
ATCAGACACTTTTAAGGACACAGCAGAACACAC
+
AA>?@B;;1111+1,/766=BACBABC@CCCCC
@AG8CY:00015:00029
TCTCTATGCGCTTTACCACATGTCTAAGGT
+
99CFHDCCC@A@@<@BAB>=<AAADDCCBC
@AG8CY:00015:00033
ACGCTCGTACATGCCCAGGTACAGGAG
+
A=;B;;;113>>>BC>AA?BBCEDBEC
@AG8CY:00015:00037
ATCAGACACCTGGACACAGCA
+
B?@@:=8--*-,*,,4494//
@AG8CY:00015:00042
ATCAGACACCTGGACACAGCAGAACACAC
+
BAA?822,-*,,*,,9444444:<===:8
@AG8CY:00016:00005
TGATACGTCTTTACCTTCCTTAGTTACTTCAG
+
BBBBBBB;;>@,11,1,1;CBCBB@CBB>BCD
@AG8CY:00016:00012
TGATACGTCTTTTAACCTTCCTTAGTTACTTCA
+
BCCBB=;6/111+1,1,1,/:::>AB@BAB@CC
@AG8CY:00016:00028
ATCAGACACTAGGACACAGCAGAACACAC
+
B@@A=>>>8:9;?AACCCDDDCB@CBBBB
@AG8CY:00016:00029
CGTGTCTCTTAGGCACAGGATTTTGTGTAG
+
BBBCD@;;;113@?CCEEB<<<949A@ABB
@AG8CY:00016:00031
ACGAGTGCGTTTCCCCATGTCGTAGGTACTC
+
BBABB?==;<;9;BB:DABBCCCCC?CBBBB
@AG8CY:00016:00036
ACGAGTGCGTTTCCCCATGTCGTAGGTACTC
+
B@?AA;;;89904992999=>>??@=@ABDB
@AG8CY:00017:00005
TGATACGTCTTTTTTTTTTAAAAACCTCCTTAGTTACTTCA
+
DDBA>@@99444444444"4444+499:89834499=999@
@AG8CY:00017:00007
ATATCGCGTTAAAGGGTATGGAAGACTCTATA
+
BB@??ABBB@AB19914;?@5;8;=ABF@@@B
@AG8CY:00017:00012
TGATACGTCTTTTAACCTTCCTTAGTTACTTCA
+
@BBBB;44/111+1:;,1,/,/,.689844244
@AG8CY:00017:00014
ATATCGCGTAAGGGTATGGAAGACTCTATA
+
BBB>>=://1::658:8@;?ACCBCCCCCA
@AG8CY:00017:00015
TGATACGTCTTACCTTCCTTAGTTACTTCA
+
BBBBBB@@94299<@>A@C@BBB?BAA?A?
@AG8CY:00017:00017
TGATACGTCTTTACCTTCCTTAGTTACTTCA
+
<ALBBBCA@@B6495969<?=?AA@AAA>A9
@AG8CY:00017:00019
TACTGAGCTTTAACACACACAGAAAGATTGGT
+
AABBBBA768+/,1<<DABABBBBBA?><A?B
@AG8CY:00017:00021
TCTCTATGCGCTTACCACATGTCTAAGGT
+
ABBBCDBC;:442999:@EEC??:959;>
@AG8CY:00017:00022
CGTGTCTCTTTTTAAAGGCACAGGATTTGTGAG
+
<=<B@9911111+1>,1,/:=442444-44444
@AG8CY:00017:00025
ACGCTCGTTAACATGCCCAGGTACAGGAG
+
BCB?@=9959<>@@99919969@A99:9@
@AG8CY:00017:00026
TACTGAGCTTTAACACACACAGAAAGATTGGT
+
BBBB9==48809<@BCECIDCCBB>BBB@B@?
@AG8CY:00017:00031
TCTCTATGCGCTTTACCACATGTCTAAGGT
+
BCCCDA@@<1111-//,/8;BCAACFAE@C
@AG8CY:00017:00032
TGATACACTTTTACAGTGC
+
<CCDCBB:;;;+0/8/11C
@AG8CY:00018:00005
TAGTATCAGCCTTTTTTTTTAAAACGCCATGACGAAGGTATTCC
+
BBAAACEFCCBBBBBB@;;"444,44424;@A@AA=A=@CICB@
@AG8CY:00018:00010
ATATCGCGTTAAAGGGTATGGAAGACTCTATA
+
BBBB??@=@=@C>BDDIGCCAEBCCCCBBBDD
@AG8CY:00018:00012
TGATACGTCTTTTTTTTTTTTAAAAACCTCCTTAGTTACTTCA
+
<A>>>99994;;@@DDDDDC"CCCC/98442423442444244
@AG8CY:00018:00014
TAGTATCAGCCTTTTTTTTAAACCCCATGACGAAGGTATTCC
+
BBCB=;99>>69999999$44-444,49:>@AADB>A;;99<
@AG8CY:00018:00016
TACTGAGCTTTAACACACACAGAAAGATTGGT
+
BBBB@;@48819>@BAAAFDABAA>@CC@C@B
@AG8CY:00018:00021
TGATACGTCTTTACCTTCCTTAGTTACTTCA
+
<DCCCCCCBBC>BB8;7;=B>ABB@B@@=AB
@AG8CY:00018:00022
TACTGAGCTTTAACACACACAGAAAGATTGGT
+
BCCBCCCABB=BCCCCDBAA@BBC=BBC=@<?
@AG8CY:00018:00024
TAGTAACAGCCTTACGCCATGACGAAGGTATTCC
+
>=>1/,/222*.,./687?BACBDC@C@CCC?B?
@AG8CY:00018:00034
ATATCGCGTAGGGTATGGAAGACTCTATA
+
CB9;;B;;9<;B6::99;=;9===;;;AA
@AG8CY:00018:00040
AGCACTGTAGCTGTCACTAGTTACTTGT
+
;;@=9DCAA;;;;@@@BCDDCACBB@CC
@AG8CY:00018:00041
CGTGTCTCTAGGCACAGGATTTTGTGTAG
+
BBDBBBB::;:@BBBBC@CBEE:CDC=AD
@AG8CY:00019:00006
ACGCTCGTAACATGCCCAGGTACAGGAG
+
BBBBDDDCD@CBCBCC@CD?BBDEB@BD
@AG8CY:00019:00010
ATATCGCGTAAGGGTATGGAAGACTCTATA
+
AC@?@BBCCCCCC?AACABHCHCCCBAABB
@AG8CY:00019:00012
TTCTATGCGCTTTTAACCACATGTCTAAGGT
+
C@BAA@>@@4999/8249;@BA@@@>@7;8<
@AG8CY:00019:00018
ATCAGACACTTAGGACACAGCAGAACACAC
+
BABBAA@B>><9959A???A@999<@999@
@AG8CY:00019:00023
ACGCTCGTTTTTAAACATGCCCAGGTACAGGAG
+
;@?@9899999,9909944=9544244444244
@AG8CY:00019:00026
TCTCTATGCGCTTACCACATGTCTAAGGT
+
CCCCCBB@22,,*,,222BE?@@@@===@
@AG8CY:00019:00028
CGTGTCTCTTAGGCACAGGATTTTGTGTAG
+
BCCCA??::8;<BBCCCC?A@@@4>>>@@A
@AG8CY:00019:00036
TACTGAGCTACACACACAGAAAGATTGGT
+
CBB===B;;;@BCCAA@ECBC>CCB@B@B
@AG8CY:00019:00040
TGATACGTCTCCTTCCTTAGTTACTTCA
+
BA@@BBCCBBC?CADAD@CCC@CCD@CC
@AG8CY:00020:00004
CGTGTCTCTTAAGGCACAGGATTTTGTGTAG
+
BBBC@;;445969@BBCCEA<999/9A@@AB
@AG8CY:00020:00005
TGATACGTCTTACCTTCCTTAGTTACTTCA
+
BCCABB@@94299<>=ABFBCCCIAAAACC
@AG8CY:00020:00007
TCTCTATGCGCTTACCACATGTCTAAGGT
+
BB@@CCCB>?:96<@?BEDCCCCCC@C@C
@AG8CY:00020:00010
ATCAGACACTAGGACACAGCAGAACACAC
+
?<B?BB9:1211:::BBCCCCGB@BBBB?
@AG8CY:00020:00015
ACGAGTGCGTTTTACCCCCATGTCGTAGGTACTC
+
BBAABBBBDCB@/99999,999999?995899>>
@AG8CY:00020:00016
CGTGTCTCTTTAAGGCACAGGATTTTGGGTAG
+
CCCB@=94991969;>999959999,44-449
@AG8CY:00020:00017
CGTGTCTCTTTAAGGCACAGGATTTTGTGTAG
+
BCBCC@@@CD>C@B>>>@9959999/999:11
@AG8CY:00020:00022
ACGCTCGTAACATGCCCAGGTACAGGAG
+
BBBB888//-1@?>BE@=@=<CBABBAC
@AG8CY:00020:00025
TCTCTATGCGCTTTACCACATGTCTAAGGT
+
ABBCDC;8/////+/856699999996969
@AG8CY:00020:00031
ATCAGACACTGGACACAGCAGAACACAC
+
B??@?CBBBBB?AAEDFEDDCC@CBBBB
@AG8CY:00020:00038
TCTACTGTGCGCTCCACATGTCTAAGGT
+
-0*((((((,/4442444449@>@=A=@
@AG8CY:00020:00039
ACGCTCGACATGCCCAGGTACAGGAG
+
BBBBCCBACACCCC?DC>BBCCEACD
@AG8CY:00021:00004
ATATCGCGTAAGGGTATGGAAGACTCTATA
+
AB@CA=999924:6ADCC@CACCCBB??BA
@AG8CY:00021:00007
CGTGTCTCTTTTAAAGGCACAGGATTTGTGTA
+
CBAA@>99999/990424>@992444-49444
@AG8CY:00021:00008
TCTCTATGCGCTTACCACATGTCTAAGGT
+
BBBBBBCD:::>111;;>DCCBBAA@B?B
@AG8CY:00021:00011
CGTGTCTCTTAAGGCACAGGATTTTGTGTAG
+
BBCBCBCCC@C@C?BBCCDACCCC9@@@ABA
@AG8CY:00021:00015
ATATCGCGTAAGGGTATGGAAGACTCTAT
+
BB@@?A>C;;8<C>BBBBAFAECCCBB??
@AG8CY:00021:00019
TCTCTATGCGCTTACCACATGTCTAAGGT
+
BCBC???C:;>;111;:>ECA?@CB@DAA
@AG8CY:00021:00020
TGATACGTCTTACCTTCCTTAGTTACTTCA
+
A@DCCA?;//,11,1,1,1,344248989@
@AG8CY:00021:00021
CGTGTCTCTTTAAGGCACAGGATTTTGTGTAG
+
ACBBBBA?@@196969999959999,444///
@AG8CY:00021:00026
TGATACGTCTTTACCTTGTGC
+
;@<<;CB111;,11,1,///9
@AG8CY:00021:00027
GATCAGACACTTTTTTTT
+
243344879444444444
@AG8CY:00021:00028
CGTGTCTCTTAGGCACAGGATTTTGTGTAG
+
B@@AA??49699<@@A@@>9999/999>>@
@AG8CY:00021:00029
TACTGAGCTACACACACAGAAAGATTGGT
+
BA>CDCD9:<BDCCDECCCCB?BBB@B@A
@AG8CY:00021:00030
ACGCTCGTTAACATGCCCAGGTACAGGAG
+
9@:<9=>A6<5<@@>@B<@@?BAA<<:<A
@AG8CY:00021:00033
ACGAGTGCGTTTTCCCCATGTCGTAGGTACTC
+
89?:94889444,444,4;99=AA>?<?;999
@AG8CY:00021:00037
ATAACGCGAGGGTATGGAAGACTCTAAAGAGG
+
98959>?94:C=?:=92424:887;?>:???;
@AG8CY:00022:00005
TACTGAGCTTTTAAACACACACAGAAAGATTGGT
+
CBBCABB9999,88-8>>?BA@;;9@9>985848
@AG8CY:00022:00012
TACTGAGCTTAACACACACAGAAAGATTGGT
+
BBBBCA;//,1,1?@ADFCBAAA>A?B@C@C
@AG8CY:00022:00014
TACTGAGCTTTTTTTAAAACACACACAGAAAGATTGGT
+
BB?9;<9>::::::&444,499;;A=994@19984848
@AG8CY:00022:00015
ATCAGACACTGGAACAGCAGACACACA
+
BBBBCBBB49941,////:111:822,
@AG8CY:00022:00020
TACTGAGCTTACACACACAGAAAGATTGGT
+
BBB@BCC;;113C?BDCBCBBC>BAB>A?B
@AG8CY:00022:00024
TGATACGTCTTCCTTCCTTAGTTACTTCA
+
ABCB>>>>885929242424889444;99
@AG8CY:00022:00025
TACTGAGCTTACACACACAGAAAGATTGGT
+
===BA;;11,11>>CFFCC=<98;?>>B@C
@AG8CY:00022:00030
ATCAGACACGGACACAGCAGAACACAC
+
BBBBBBBBBCACCCCDCCCBB@BB?BB
@AG8CY:00022:00033
TCTCTATGCGCTCCACATGTCTAAGGT
+
BCCCBBCDDCA?@ADEGBBCDEF>A>@
@AG8CY:00023:00005
TGATACGTCTTTACCCTTCCTTAGTTACTTCA
+
BBAAB;;;411-111+/,/,/,.//,444249
@AG8CY:00023:00007
TAGTATCAGCCTTACGCCATGACGAAGGTATTCC
+
CCCBCBCB99596444424ABBCBAABBBCE?A>
@AG8CY:00023:00008
TCTCTATGCGCTTTACCACATGTCTAAGGT
+
BBBCCA?A@;99@9>A>ADCCBB;99696<
@AG8CY:00023:00010
ACGAGTGCGTTTTACCCCATGTCGTAGGTACTC
+
BBBBBBBBBBCB49<99/9>@@ABG@@=@@@@A
@AG8CY:00023:00014
TCTCTATGCGCTTTACCACATGTCTAAGGT
+
<BBCCCB@>?99909@@BCHCAA@AA@CCC
@AG8CY:00023:00017
ACGCTCGTAACATGCCCAGGTACAGGAG
+
@BBBABB997;AA@AB?;;8;AB?A=AA
@AG8CY:00023:00018
TGATACGTCTTCCTTCCTTAGTTACTTCA
+
CBBBBBB>==<A=@=AADCCBB@CCE@GC
@AG8CY:00023:00022
TCTCTATGTGCTTTTTACCACATGT
+
89=@A@>99999999+44244/,**
@AG8CY:00023:00024
TCTCTATGCGCTTCCACATGTCTAAGGT
+
BBBBAABBBC<9;<@BABA;99?>698<
@AG8CY:00023:00035
TGATACGTCTCCTTCCTTAGTTACTTCA
+
A?@@@@>@;<;=?<@>A=@;;8;CC@FG
@AG8CY:00024:00006
ACGAGTGCGTTTTTACCCCATGTCGTAGGTACTC
+
CAABBCCBBBCBC+9444,499=@BCCB@CCCCC
@AG8CY:00024:00016
CGTGTCTCTTAAGGCACAGGATTTAGGC
+
BBBCD?888,1-1,1>>>@?99909>8=
@AG8CY:00024:00024
TAGTATCAGCCTTTTCGCAATGACGAAGGTATTCC
+
BC>A@999942444,44442444996,/,///,/,
@AG8CY:00024:00027
TCTCTATGCGCTCCACATGTCTAAGGT
+
BCCC@@@BBB<;<ABDDA<99@>6969
@AG8CY:00024:00028
TAGTATCAGCCTTCGCCATGACGAAGGTATTCC
+
BBBBCC?111,1,/6679@@@@BA@B@DAA?A@
@AG8CY:00024:00030
TAGTATCAGCCTTCGCCATGACGAAGGTATTCC
+
:9<<;4?;442424:::=AA@A@@<>6999695
@AG8CY:00024:00031
TAGTATCAGCCTCGCCATGACGAAGGTATTCC
+
B@AACCCCCC;;<CC@CCDCBCC@CCBAABB@
@AG8CY:00024:00039
AGCACTGTAGCTGTCACTAGTTACTTGT
+
<<@A>CF@=9;;499:=>ACC@DCD?DC
@AG8CY:00025:00012
ATCAGACACGGACACAGCAGAACACAC
+
BB@@BBBBCDACEDDDECCBA>ABABB
@AG8CY:00025:00014
TACTGAGCTTACACACACAGAAAGATTGGT
+
@@BB@;949594>:@BEBAB@B<A@B?B?B
@AG8CY:00025:00015
AGCATGTAGCAGTTCAATAGTTACTTGT
+
BBBBBDA>44;49298<=?BE@AAA?BB
@AG8CY:00025:00017
TCTCTATGCGCTCCACATGTCTAAGGT
+
@BBBA>DCCC:9<BHFCCCEBAA@C@B
@AG8CY:00025:00018
ATCAGACACGGACACAGCAGAACACAC
+
BBBBBBA?@=<===A:77//1,/88/.
@AG8CY:00025:00020
ACGCTTCGACATGCCCAGGTACAGGAG
+
==?4469>99?@?BCA;;:9BBBCCDC
@AG8CY:00025:00021
ACGAGTGCGTTCCCCATGTCGTAGGTACTC
+
BBBBB888//,/770719;=994;7;@@?A
@AG8CY:00025:00022
AGCACTGTAGCTGTCACTAGTTACTTGT
+
BBBBBCCDCA=<9@@BABA==;==><=>
@AG8CY:00025:00026
TACTGAGCTACACACAGAGAAAGATTGGT
+
BBBCCBB99<BBBCDIBB@>9-48=;=;>
@AG8CY:00026:00009
ATCAGACACGGACACAGCAGAACACAC
+
BBAABBAABCBCCCCDEBCCB@CBBBA
@AG8CY:00026:00010
TAGTATCAGCCTTACGCCATGACGAAGGTATTCC
+
CBCCCCC@99584448999>@@@<<;<BABC?A?
@AG8CY:00026:00012
TCTCTATGCGCTTCCACATGTCTAAGGT
+
BBBBCBC;7711,/788=?>B;<;>A@A
@AG8CY:00026:00013
ACGCTCGTACATGCCCAGGTACAGGAG
+
B:94>;899<BAAAE@<@;<CCDCCCA
@AG8CY:00026:00015
TCTCTATGCGCTTCCACATGTCTAAGGT
+
ABBAA@?>:<11,/788@DA@@DCCC@C
@AG8CY:00026:00016
AATCGCGAGGGTATTGGAAGACTCTATAGAGG
+
?=@?>@>;99199429?B;A@B>>>1111181
@AG8CY:00026:00027
TGATACGTCTCCTTCCTTAGTTACTTCA
+
CCCCCBB?=>@7;7;@C@BBB@B@A=AA
@AG8CY:00026:00030
TCTCTATGCGCTCCACATGTCTAAGGT
+
9B@AA@ACCBCBB@CCAA?==@@=@=@
@AG8CY:00026:00033
TACTGAGCTACACACACAGAAAGATTGGT
+
AABBBB?9<;;<<AHECCCCC<AAC@D@@
@AG8CY:00026:00036
AGCACTGTAGCTGTCACTAGTTACTTGT
+
<<DCAAEHAB@@ACCCHCCBB@CBB@DC
@AG8CY:00027:00005
CGTGTCTCTTAAGGCACAGGATTTTGTGTAG
+
BBBBCCCA@<>6959>A@@<9999/4494=@
@AG8CY:00027:00006
CGTGTCTCTAGGCACAGGATTTTGTGTAG
+
??ACCCB@<<<@AAAAA<9999/9>>@>>
@AG8CY:00027:00015
TCTCTATGCGCTTCCACATGTCTAAGGT
+
CBCC@@@@<<11,/7;6@@B??9959<9
@AG8CY:00027:00016
ATCAGACACGGACACAGCAGAACACAC
+
@>>BBA?>AA@CCBBBDCCBB@BBBBB
@AG8CY:00027:00017
ATATCGCGGGGTATATGGAAGACTCTA
+
98;;;1118808/////78,/,,,,,.
@AG8CY:00027:00021
TCTCTATGCGCTCCACATGTCTAAGGTACTA
+
BBBCCDAA?@<<<@DDCDEC@D@@B@BAAAB
@AG8CY:00027:00025
TACTGAGCTACACACACAGAAAGATTGGT
+
@@BBBBCBB??BBCCC>>9996;@?@C@C
@AG8CY:00027:00029
TACTGAGCTACACACACAGAAAG
+
C@A@B@><1////444444//+/
@AG8CY:00027:00030
TACTGAGCTACACACACAGAAAGATTGGT
+
AAA@BBCBBBBBBBCCABBBB?BBA@B@A
@AG8CY:00027:00032
ATCAGACACGGACACAACAGAACACAC
+
BBBBBBBBBB@BB@@ABEBBB@AAACC
@AG8CY:00027:00038
TCTCTATGCGCTCCACATGTCTAAGGT
+
BCBCBBCDDCDBA?BCCB>?=BB=@>A
@AG8CY:00028:00009
CGTGTCTCTTAGGCACAGGATTTTGTGTAG
+
@<CA@B;11,1/,/::9994444,4;;;9@
@AG8CY:00028:00011
TACTGAGCTACACACACAGAAAGATTGGT
+
BBBBDCC?AABBCCCBB>994-9>><ABC
@AG8CY:00028:00014
ATATCGCGAGGGTATGGAAGACTCTATA
+
BBBABBBBDDEABBBB@EACCCCAAABB
@AG8CY:00028:00018
TCTCTATGCGCTCCACATGTCTAAGGT
+
@AAACCCCCCDCC@CC@@@BABB9;;<
@AG8CY:00028:00020
ACGAGTGCGTTCCCCATGTCGTAGGTACTC
+
BB??@B>A=>5999/9999?AA@?<?B<<;
@AG8CY:00028:00026
ACGAGTGCGTTCCCCATGTCGTAGGAC
+
@@;=BC<99@=<<;0:1/////4313/
@AG8CY:00028:00027
TCTCTATGCGTCCACATGTCTAAGGT
+
CBACAC;;9??:9::>;::111,1,1
@AG8CY:00028:00028
ATCAGACACGGACACAGCAGAACACAC
+
ABBBBBB@@@ACCCCADACBB@BBABC
@AG8CY:00028:00029
TACTGAGCTACACACACAGAAAGATTGGT
+
BBBBBECB@??ABACCBABEB?CBC?A?B
@AG8CY:00028:00033
TACTGAGCTACACACACAGAAAGATTGGT
+
?@@ABBAA@?@BBBCC>>9996;BB@C?A
@AG8CY:00028:00034
ATCAGACACGGACACAGCAGAACACAC
+
BC@@AC?BBCACCBBDCBBBB@BCAAA
@AG8CY:00028:00035
CGTGTCTCTAGGCACAGGATTTGTGTAG
+
99@@A=<<A@@>@9999699919B>>>>
@AG8CY:00028:00038
ACGAGTGCGTTCCCCATGTCGTAGGTACTC
+
?BBBBBAA442999/9=?@>>84813>C@C
@AG8CY:00029:00005
TACTGAGCTACACACACAGAAAGATTGGT
+
C@@@A@@@994>9;;F@@=>@<@BB@D@C
@AG8CY:00029:00008
TAGTATCAGCCTCGCCATGACGAAGGTATTCC
+
A@BBCCDDAA6:9>>9?ABCCCC@C@CCDBC@
@AG8CY:00029:00011
TCTCTATGCGCTCCACATGTCTAAGGT
+
BBBBCDCCCAEBCACECBBDBBB=@>A
@AG8CY:00029:00015
CGTGTCTCTAGGCACAGGATTTTGTGTAG
+
BCCA?=;<;;B?ABBBB<???@4?@>>>@
@AG8CY:00029:00019
TAGTATCAGCCTCCGCCATGACGAAGGTATTCC
+
ABBBBBCBAB?==<;97;CCCCBA?ABCCDDA?
@AG8CY:00029:00020
ACGCTCGACATGCCCAGGTACAGGAG
+
BBCBBB<=<BCBBB>BC@CDDDC@CC
@AG8CY:00029:00022
ACGCTCGACATGCCCAGGTACAGGAG
+
??CBDC:<<BBACC@9:8;@@9;7;;
@AG8CY:00029:00023
ATCAAACACGGACACAGAACACACAGAC
+
@@@BA;BBBB=A@CC:;;@CCCCC>>>C
@AG8CY:00029:00029
TACTGAGCTACACACACAGAAAGATTGGT
+
@ABBBBBA9<<AABBCBA@AC=B?B7:6:
@AG8CY:00029:00031
TAGTATCAGCCTCGCCATGACGAAGGTATTCC
+
??A;;;CDCCACC;::;@@BB@==A=>AC8<;
@AG8CY:00029:00036
ATCAGACACGGACACAGCAGAACTC
+
BA@@BBBBAA@@BBBDCBBBB@BAA
@AG8CY:00029:00038
AGCACTGTAGCTGTCACTAGTTACTTGT
+
<<BCBBCBB::=CCCCDAA@C?CBBABB
@AG8CY:00029:00041
ATATCGCGAGGGTATGGAAGACTCTATA
+
BABBABB@AAECDCBB@C@CCCCBBB??
@AG8CY:00030:00005
CGTGTCTCTAGGCACAGGATTTTGTGTAG
+
BFCDDDCCAAA>BCCDCBCDDF:CCBA@@
@AG8CY:00030:00006
ATCAGACACGGACACAGCAGAACACAC
+
BAABBBBBCB@CCCCCCCCCD@DCBB@
@AG8CY:00030:00014
AGCACTGTAGCTGTCACTAGTTACTTGT
+
??BCCCCCAAA@@@BAABAAA@BBB@BB
@AG8CY:00030:00023
TAGTATCAGCCTCGCCATGACGAAGGTATTCC
+
BBB?AA@?<<,////,4;;A@AA@CBAABBJB
@AG8CY:00030:00026
AGCACTGTAGCTGTCACTAGTTACTTGT
+
AABBCDCB;<=ABCDCCCCBB@CBB@9:
@AG8CY:00030:00027
TCTCTATGCGCTCCACATGTCTAAGGT
+
@CCCBBBCCAA@CCDBAA?A@AA@CAC
@AG8CY:00030:00029
TCTCTATGCGCTCCACATGTCTAAGGT
+
BEDCA@ACCBABABCCCCAA9;;>@;@
@AG8CY:00030:00030
TAGTATCAGCCTCGCCATGACGAAGGTATTCC
+
BABCDBBAAA>@;99<A;9<BDB@DBCCDAC?
@AG8CY:00030:00037
TAGTATCAGCCTCGCCATGACGAAAGTATTCC
+
AABBCBCA@A?@@@A=@CC@B?@@<ACCFBC?
@AG8CY:00031:00005
CGTGTCTCTAGGCACAGGATTTTGTGTAG
+
BBCCCB@BCCC@BBBBC@CFFE:CCB>>>
@AG8CY:00031:00011
TAGTATCAGCCTCGCCATGACGAAGGTATTCC
+
CBBBBBDCCC?BB@A=@CCAB@@>A@CBCAC@
@AG8CY:00031:00021
TACTGAGCTACACACACAGAAAGATTGGT
+
BABBBBC?;<=CCCDIBB<;;09>><A?@
@AG8CY:00031:00022
ACGAGTGCGTTCCCCATGTCGTAGGTACTC
+
?A<>ACBCBB?A=92:4;;@BBFC@C<<<@
@AG8CY:00031:00026
TACTGAGCTACACACACAGAAAGATTGGT
+
@?@CCBB9;<<CCCFIDCBBB=BBB@B@B
@AG8CY:00031:00030
TACTGAGCTACACACACAGAAAGATTGGT
+
BAACCCC99;;BBCCCBB;;97;@>>B@B
@AG8CY:00031:00037
ACGAGTGCGTTCCCCATGTCGTAGGTACTC
+
BB;?ACCBAA>ACC:C@?@=@A>?<>>>>>
@AG8CY:00031:00041
TACTGAGCTACACACACAGAAAGATTGG
+
BBBBDCCB<<<CCCDDCCCCC@CCB>@?
@AG8CY:00031:00043
TAGTATCAGCCTCGCCATGACGAGGTATTCC
+
B@A@BA@?;95;4A>?BDDCCCCC@CCCAB@
@AG8CY:00032:00007
CGTATCTCTAGGCACAGGATTTTGTGTAG
+
BCCA@?A9<<<?ACFDFBECCC:ECCBBB
@AG8CY:00032:00012
TACTGAGCTACACACACAGAAAGATTGGT
+
@@?BBBC;<<<CAADBBA99909>><@@C
@AG8CY:00032:00015
CGTGTCTCTAGGCACAGGATTTTGTGTAG
+
ABCB;:?9<99@@@ADC?CDDD:CCAAA@
@AG8CY:00032:00019
ATATCGCGGGAGGTGTGAAGACTCTAT
+
BBAABB=:;-11,1////,/8;?AC@:
@AG8CY:00032:00022
CGTGTCTCTGGCACAGGATTTTGTGTAG
+
BBC@?:;11/,/;>AB?AB?:2:4444>
@AG8CY:00032:00024
ATATCGCGAGGGTATGGAAGACTCTATA
+
@BBBBBB:<>HCHBBB@C@CCCBCBB@?
@AG8CY:00032:00027
TGATACGTCTCCTTCCTTAGTTACTTCA
+
<<@@@>><1//7878;:;?99249989@
@AG8CY:00032:00028
TGATACGTCTCCTTCCTTAGTTACTTCA
+
BBBBBBBC9;;=@<?8<69>>@<<<?AC
@AG8CY:00033:00006
CGTGTCTCTGGCACAGGATTTTGTGTAG
+
BCBB:9611/,/9999;=AAA6?94499
@AG8CY:00033:00016
ATATCGCGGGAGGTAGTGAAGACTCTAT
+
BAB@?=7;;,--*,,,,,,*,89;>>8;
@AG8CY:00033:00025
CACATGTAGCTGTCACTAGTTACTTGT
+
****(((((,.479?BCBA@>?<<<>B
@AG8CY:00033:00027
ATCAGACACGGACACAGCAGAACACAC
+
BAA=::9/11;21<CDDDCCCAEB@@B
@AG8CY:00033:00028
AGCACTGTAGCTGTCACTAGTTACTTGT
+
;<@@ACCBBC<<<CCCDCCBB@BBBADB
@AG8CY:00033:00029
ACGCTCGACATGCCCAGGTACAGGAG
+
?BBBCC:<;@@@AB<@B>BCCCCACB
@AG8CY:00033:00031
AGCACTGTAGCTGTCACTAGTTACTTGT
+
@BCC@?AC?AAABBBCCCCCD>@@B@AA
@AG8CY:00033:00032
TGATACGTCTCCTTCCTTAGTTACTTCA
+
?ACBBBCC;;959595969@@<@>@<>@
@AG8CY:00033:00035
ATCAGACACGGACACAGCAGAACACAC
+
@BABBBC@@@@BCCBDCBB@@?BBBBB
@AG8CY:00033:00036
TACTGAGCTACACAC
+
4444844444;///-
@AG8CY:00033:00038
ATATCGCGAGGGTATGGAAGACTCTAT
+
BB?@@CDBBBD@DCCB@BBCBCBCC8;
@AG8CY:00033:00043
CGTGTCTCTAGGCACAGGATTTTGTGTAG
+
CCBBB???<<<@CAAAKBDDDE9BC?<;:
@AG8CY:00034:00005
TCTCTATGCGCTCCACATGTCTAAGGT
+
CBBBA@>B?>111:8:A@?@>@>6969
@AG8CY:00034:00006
TGATACGTCTCCTTCCTTAGTTACTTCC
+
BBCC>>>:112==:=;B;CCC@BAAAC@
@AG8CY:00034:00015
TACTGAGCTACACACACAGAAAGATTGGT
+
AAABCCC:;<<CBBBICCBBB>BCC@B?B
@AG8CY:00034:00020
CGTGTCTCTAGGCACAGGATTTTGTGTAG
+
CDCA4411111;;>@BB>ABBB7AA?==?
@AG8CY:00034:00026
ATATCGCGAGGGTATGGA
+
BAB@=:?999911700)*
@AG8CY:00034:00028
TCTCTATGCGCTCCACATGTCTAAGGT
+
@ABCBB=BC:===BECBBBCAAAAC@B
@AG8CY:00034:00031
CGTGTCTCTAGGCACAGGATTTTGTGTAG
+
@AACCBB:::BAC?AAC@CCCC:@@;999
@AG8CY:00034:00033
TACTGAGCTACACACACAGAAAGATTAGT
+
A@@A@@@/1//:694:====D;;<@@CBB
@AG8CY:00034:00034
TCTCTATGCGCTCCACATGTCTAAGGT
+
@CBBA@ACCBDBC@DECB??@CBAF@C
@AG8CY:00034:00037
CGTGTCTCTAGGCACAGGATTTGTGTAG
+
BBABBCCBBDD>==944599909>99;B
@AG8CY:00034:00040
TGATACGTCTCCTTCCTTAGTTACTTCA
+
BABCBBBBBBB@C@E>A>@BBA?A@@BB
@AG8CY:00034:00043
ATCAGACACGGACACAGCAGAACACAC
+
9;AAABC;;9>BBAAAFDCDC@CC;:;
@AG8CY:00034:00046
CGTGTCTCTAGGCACAGGATTTTGTGTAG
+
BDBC@@9:999;>@BCC@DBBB7CBCCCB
@AG8CY:00034:00049
TCTCTATGCGCTCCACATGTCTAAGT
+
ACC@A@@1---,,222CDAAABB>BC
@AG8CY:00035:00008
TGATACGTCTCCTTCCTTAGTTACTTCA
+
BBBB@:971//,/,/78:?A?>@=9<?A
@AG8CY:00035:00012
ACGCTCGACATGCCCAGGTACAGGAG
+
BA@@::1//66:995=9;=>?A@BAA
@AG8CY:00035:00017
TCTCTATGCGCTCCACATGTCTAAGGT
+
BCBDBA?;;////78:CCCDDCC?A?A
@AG8CY:00035:00020
ATATCGCGAGGGTATGGAAGACTCTATA
+
BAB===>133B=B>>?>C@CCCCDBB@@
@AG8CY:00035:00022
ATATCGCGAGGGTATGGAAGACTCTATA
+
BBB@?=:122B:B233BCBCCCCDCCCB
@AG8CY:00035:00028
CGTGTCTCTAGGCACAGGATTTTGTGTAG
+
BBACCBB:::E@B?AAC@CCCC9;<;@@A
@AG8CY:00035:00030
TCTCTATGCGCTCCACATGTCTAAGGT
+
AGBCCCCCCCAAAACCCBAADA@AC?C
@AG8CY:00035:00031
ATATCGCGAGGGTATGGAAGACTCTAT
+
AABABBA9<<C>A>@@8<;<BBBA@@@
@AG8CY:00035:00042
TACTGAGCTACACACACAGAAAGATTGGT
+
ACCA8;99:;;ACCJECCC>;6<10,09;
@AG8CY:00035:00045
ATATCGCGAGGGTATGGAAGACTCTATA
+
BB@BCBB=@C@<BBCCAC@CCCCA@@?@
@AG8CY:00036:00011
ACGAGTGCGTTCCCCATGTCGTAGGTACTC
+
BAABCB@@;99<BB7DCCBCDCDC@@;>;C
@AG8CY:00036:00018
CGTGTCTCGAGGCAGAGGATTTTGTGTAG
+
B??99:7-,,,*,999;24444,488;99
@AG8CY:00036:00019
TAGTATCAGCCTCGCCATGACGAAGGTATTCC
+
@?BBBD>=;>11111:ACCBCCC?B@B@=?@@
@AG8CY:00036:00023
TGATACGTCTCCTTCCTTAGTTACTTCA
+
A@@BBBBB9<;@CBIABBCCC@CCC@CC
@AG8CY:00036:00024
CGTGTCTCTAGGCACAAGATTTTGTGTAG
+
EDC;441////7899=<??AAA1:9=99?
@AG8CY:00036:00030
AGCACTGTAGCTGTCACTAGTTACTTGT
+
@AFBCCA@=;<;;AAHDCDBB@B998;C
@AG8CY:00036:00031
TATACGAGCCTCGCCATGACGAAGGTATTCC
+
;8,((((((+066=;>==@@<;9<?C>A=@=
@AG8CY:00036:00033
TAGTATCGAGCTCGCCATG
+
44//22,,,,,,/88,4//
@AG8CY:00036:00036
ATCAGACACGGACACAGCAGAACACAC
+
BB@CBCA:::?BCBDCCCEBB@@@@BC
@AG8CY:00036:00039
TACTGAGCTACACACACAGAAAGATTGGT
+
?@BBBBBBBBCBBCBBBBBBA;??<>B@B
@AG8CY:00036:00048
ATATCGCGAGGGTATGGGAAAGACTCTATA
+
BB??=;@9999-9449959>-444333316
@AG8CY:00037:00008
TGATACGTCTCCTTCCTTAGTTACTTCA
+
BBBBAAB;133?>?B@B@BBB?CCC?BB
@AG8CY:00037:00026
TACTGAGCTACACACACAGAAAGATTGGT
+
BB@BCCF:<<BNCECEBA<;96;=?@C@C
@AG8CY:00037:00032
ATCAGACACGGACACAGCAGAACACAC
+
BAA:7:9111:88:B?===@@;@B;;;
@AG8CY:00037:00034
ATATCGCGAGGGTATGGAAGACTCTATA
+
BBBCBBBBBAD?BBBB@CBCBBBCCAA@
@AG8CY:00038:00004
TACTGAGCTACACACACAGAAAGATTGGT
+
@@>BCCD9<==CCBDKCB<;909974;>A
@AG8CY:00038:00005
AGCACTGTAGCGTCACTAGTTACTTGT
+
=@;94@?494@=9=A>A>995999699
@AG8CY:00038:00014
ATCAGACACGGACACAGCAGAACACAC
+
BAABBBBBCB@DCCBDBCCCC@BBBBC
@AG8CY:00038:00018
CGTGTCTCTAGGCACAGGATTTTGTGTAG
+
BCBBBC;111==>ACBGBCDFD:CEBBBC
@AG8CY:00038:00019
TGATACGTCTCCTTCCTTAGTTACTTCA
+
ACDC@@@:/117777:>;9::@BBCBCC
@AG8CY:00038:00024
TAGTATCAGCCTCGCCATGACGAAGGTATTCC
+
B@BCCCCBBC<;<CCADDCCCAA@GCC@A@@@
@AG8CY:00038:00026
TCTCTATGCGCTCCACATGTCTAAGGT
+
ABBAA@?@;1211:87:@;;;99?A69
@AG8CY:00038:00027
TAGTATCAGCCTCGCCATGACGAAGGTATTCC
+
BBBEBB?A?@648>A<BCDCCBC@CBCCB?B@
@AG8CY:00038:00028
TCTCTATGCGCTCCACATGTCTAAGGT
+
CBA@AA@@@<<<=ACCCCA@@AABD@A
@AG8CY:00038:00038
TCTCTATGCGCTCCACATGTCTAAGGT
+
9>;@@??>?9999@999999999=@=?
@AG8CY:00038:00041
ATATCGCGGGGGTATGGAAGACTCTATA
+
A?@@@ABACCB2BBBB@B?@AABCC@@@
@AG8CY:00038:00042
ACGCTCGACATGCCCAGGTACAGGAG
+
BBBBDDCCCBBBBB=BB?@ABBB@AB
@AG8CY:00038:00045
CGTGTCTCTAGGCACAGGATTTTGTGTA
+
ADCC@===:99<@>@@@<9999/999>>
@AG8CY:00038:00046
CGTGTCTCTAGGCACAGGATTTTGTGTAG
+
BBBDABB::;<BCBCCCBCCCC9@AAAAB
@AG8CY:00038:00049
TACTGAGCTACACACACAGAAAGAATGGT
+
A=?BCCBA<<;CCDFDECCDC@@?=@B?@
@AG8CY:00039:00006
TGATACGTCTCCTTCCTTAGTTCTTCAGTGC
+
AAAABBD?111@>ABBA>@A@6992444444
@AG8CY:00039:00009
TGATACGTCTCCTTCCTTAGTTACTTCA
+
@AAAAA=:111:878111999949489A
@AG8CY:00039:00015
TCTCTATGCGCTCCACATGTCTAAGGT
+
??BBCBDCCC:@=AGEECCCDCC?A?A
@AG8CY:00039:00019
TCTCTATGCGCTCCACATGTCTAAGG
+
>A;9<;9@<>211;::AAA@ABC?D@
@AG8CY:00039:00021
TACTGAGCGACACAACACAGAAAGATTGGT
+
9>999@<////2,/,/8//.33,3770106
@AG8CY:00039:00023
ATCAGACACGGACACAGCAGAACACAC
+
@@B??@BBCB@CAAAB<<;@@=@B99;
@AG8CY:00039:00026
ACGCTCGACATGCCCAGGTACAGGAG
+
BBBBBC:::AABBE>@?=@?@@A?AC
@AG8CY:00039:00027
CGTGTCTCTAGGCACAGGATTTTGTGTAG
+
BBABBCB:<;B?BCCCBB;9;9/9@@@AB
@AG8CY:00039:00029
ATCAGACACGGACACAGCAGAACACAC
+
BBDC;;8/12:;:@CCCCB@@=@B@@@
@AG8CY:00039:00032
TACTGAGCTACACACACAGAAAGATTGGT
+
:;B@>991///66BCBBB;;;7;??=A>A
@AG8CY:00039:00034
TCTCTATGCGCTCCACATGTCTAAGGT
+
BCCCDB@=?:<;;=@BBBA?@A@>B?B
@AG8CY:00039:00036
TACTGAGCTACACACACAGAAAGATTGGT
+
@BBBBBD999BBBCCC@;444-9>>=ABC
@AG8CY:00039:00040
TGATACGTCTCCTTCCTTAGTTACTTCA
+
A@ABBBBC@@ACCADAD@BBB?@@B@@;
@AG8CY:00039:00041
ATATCGCGAGGGTATGGAAGACTCTATA
+
BBBBBCBBACB>ABBD@CBCCCC@@@??
@AG8CY:00039:00046
CGTGTCTCTAGGCACAGGATTTTGTGTAG
+
@ABBCCCC@@??===@?<????4>??@@@
@AG8CY:00039:00048
TGATACGTCTCCTTCCTTAGTTACTTCA
+
BB??ACCC99;@CAD@B@AAB@B?B@CC
@AG8CY:00040:00004
ATATCGCGAGGGTATGGAAGACTCTATA
+
BBBBAAB@AACACCCCCHECB::;A???
@AG8CY:00040:00005
ACGCTCGACATGCCCAGGTACAGGAG
+
B@ACBCAACCCBBB?BB>BCCCC@BB
@AG8CY:00040:00010
TACGGAGCTACACACACAGAAAAGATTGGT
+
=9;9;>>-,,,22:999:4499,4??>CAC
@AG8CY:00040:00016
TAGTATCAGCCTCGCCATGACGAAGGTATTCC
+
BBCBBEDA?@799>@>@ABAB@@@DECDFBB@
@AG8CY:00040:00017
TCTCTATGCGCTCCACATGTCTAAGGT
+
BBBCBCAAA?99<=CBC@@9=:459??
@AG8CY:00040:00020
TCTCTATGCGCTCCACATGTCTAAGGT
+
AABCCBCCCD:@>BCCBCCBBCC?B?B
@AG8CY:00040:00023
ATATCGCGGGGGTATGGAAGACTCTATA
+
A?B=:;44444+99@@<B@BDCEDBBBB
@AG8CY:00040:00026
TCTCTATGCGCTCCACATGTCTAAGGT
+
BBCCBBBBB@=?<BDDCCCC@A@@C@C
@AG8CY:00040:00029
ACGCTCGACATGCCCAGGTACAGGAG
+
;9>@A<;9@DA99919?;>>BBBACC
@AG8CY:00040:00032
TCTCTATGCGCTCCACATGTCTAAGGT
+
ABCBBA@9=9944:444499999<>59
@AG8CY:00040:00038
CGTGTCTCTAGGCACAGGATTTTGTGTAG
+
ABAAA:;;99B<@@CBA@9999/999?@@
@AG8CY:00040:00039
ATATCGCGAGGGTATGGAAGACTCTATA
+
@BBBCC9;:DDBDCCB@D@CCBBBB;<;
@AG8CY:00040:00046
TAGTATCAGCCTTCGCCATGACGAAGGTATTCC
+
BBB>=@@4442424442489>>@@69694?;>9
@AG8CY:00041:00004
CGTGTCTCTAGGCACAGGATTTTGTGTAG
+
BDCCAAA;=>BACBCAB@9999/9BBAAA
@AG8CY:00041:00006
TGATACGTCTCCTTCCTTAGTTACTTCA
+
AAAABBCC:::@DAD@C@CCC@BBBACD
@AG8CY:00041:00014
TGATACGTCTCCTTCCTTAGTTACTTCA
+
BBBABBCC:;;@C@CACCCCC@CCC@CC
@AG8CY:00041:00015
ATCAGACACGGACACAGCAGAACACAC
+
=;@=99;;<;<@999999;AA@BBBB9
@AG8CY:00041:00017
ATCAGACACGGACACAGCAGAACACAC
+
BBBBBBAABB@ABCCGCBCCG@BBBB@
@AG8CY:00041:00025
ATCAGACACGGACACAGCAGAACTCAA
+
BBBBAAA???@?@?DBBBCB=>@@@==
@AG8CY:00041:00035
ACGAGTGCGTTCCCCCATGTCGTAGGTACTC
+
BBBBBB=8==59999+499>CBBDD@C<><B
@AG8CY:00042:00005
ATCAGACACGGACACAGCAGAACACAC
+
B?@?CBCCCD?BB@AAAACCC?CCBBB
@AG8CY:00042:00014
TAGTATCAGCCTCGCCATGACGAGGGTATTCC
+
B@BBCCCCCC>@ABB@BBDBBB:::7;AB?B@
@AG8CY:00042:00018
TGATACGTCTCCTTCCTTAGTTACTTCA
+
BBB@AABB9<<DDEEABACCC?<<=?AA
@AG8CY:00042:00020
TCTCTATGCGCTCCACATGTCTAAGGT
+
BBCCCCEBBA=<<@BCBCAAACCAH?B
@AG8CY:00042:00029
ACGCTCGACATGCCCAGGTACAGGAG
+
?@@BBBABA99999199599A>?=AB
@AG8CY:00042:00034
TACTGAGCTACACACACAGAAAAGATTGGT
+
?@ABBBC:;;BBCCC@?>8844/9@?=B?C
@AG8CY:00042:00039
ATCAGACACGGACACAGCAGAACACAC
+
=77>110///5//44499:>@=BBBBC
@AG8CY:00043:00007
ACGCTCGACATGCCCAGGTACAGGAG
+
BBAABBCCBBBCCD>;;8;>?@A>@@
@AG8CY:00043:00014
ATCAGACACGGACACAGCAGAACACAC
+
BBAB:9;CDD?BBB<:<<<BCBAAA@8
@AG8CY:00043:00015
TGATACGTCTCCTTCCTTAGTTACTTCA
+
BBBBBBDB9::@B@C>A>@BB?CCCAED
@AG8CY:00043:00019
TCTCTATGCGCTCCACACTGGTCTAAGGGT
+
44444499/////,///7//,////,44-4
@AG8CY:00043:00025
TCTCTATGCGGCTCACATGTCTAAGG
+
@@?-,**(&(((((((,////4424?
@AG8CY:00043:00028
ACGAGTGCGTTCCCATGTCGTAGGTACTC
+
?@BBBBB@@@=>>:BA@A;=<BB>B@B@D
@AG8CY:00043:00031
TGATACGTCTCCTTCCTTAGTTACTTCA
+
ABBBBBBB9;;@CAEBD?AAB>AAB>AA
@AG8CY:00043:00039
ACGAGTGCGTTTCCCCCCATGTCGTAGGGTACTC
+
/,,,,,//888+44444(4444444433,34499
@AG8CY:00043:00040
TACTGAGCTACACACACAGAAAAG
+
/1/////49989A9999B9999/9
@AG8CY:00043:00047
ACGAGTGCGTTCCCCATGTCGTAGGTACTC
+
AB@ABB=:442999/9999A=<;B?CACA@
@AG8CY:00044:00006
TGATACGTCTCCTTCCTTAGTTACTTCA
+
B??@BBBBAAB@CAD@DDBCB@AA@>AA
@AG8CY:00044:00008
TGATACGTCTCCTTCCTTAGTTACTTCA
+
BA@>ABBC@@A@C@CACACBB?BBD@DC
@AG8CY:00044:00015
ACGCTCGACATGCCCAGGTACAGGAG
+
@@BBBBBCC@@9996;A?CCCCCCBB
@AG8CY:00044:00016
TAGTATCAGCCTCGCCATGACGAAGGTATTCC
+
BBB?AACBAB?@@@@=@@AAA;:;@BDCFBC>
@AG8CY:00044:00025
CGCTCCACATGTCTAAGGTACTG
+
BBDBB@CAABB=:<<8<?ABAAA
@AG8CY:00044:00027
ATATCGCGAGGGTATGGAAGACTCTATA
+
A@:<<FCCCBB@CCCC@B?BBA@>?877
@AG8CY:00044:00042
ATATCGCGAGGGTATGGAAGACTCTATAGA
+
BAA?@889999199992424899>AA@A@<
@AG8CY:00044:00044
ATCAGACACGGACACAGCAGAACACAC
+
BB?9480111-/6>99999889<BCBB
@AG8CY:00044:00048
TAGTATCAGCCTCGCCATGACGAAGGTATTCC
+
BCCBCCCC@?=?@@@=ACBBCCB@D@CAA?@?
@AG8CY:00045:00010
TAGTATCAGCCTCGCCATGACGAAGGTATTCC
+
BBBACCDAAA@BBAB@BCCCCBB@BCCCCAC@
@AG8CY:00045:00011
CGTGTCTCTAGGCACAGGATTTTTGTGTAG
+
BBCB::;@@A@?ACDDD>99999-9DB@BC
@AG8CY:00045:00012
ATATCGCGAGGGTATGGAAGACTCTATA
+
BBBB@?>A???>ACCC@BEBBCBBBBB?
@AG8CY:00045:00017
TCTCTATGCGCTCCACATGTCTAAGGT
+
CCCCBDBBC::<=AEEFBBBBCC=A>@
@AG8CY:00045:00022
CGTGTCTCTAGGCACAGGATTTTGTGTAG
+
>AABCBC@@@AACCCDC@;::4,9??>AC
@AG8CY:00045:00028
TGATACGTCTCCTTCCTTAGTTACTTCA
+
BBBBBBBBBBB@HAH:::;CC?BBDAC?
@AG8CY:00045:00030
TAGTATCAGCCTCGCCATGACGAAGGTATCC
+
BBCBABCCBC@CBCB@BBBAAAB@C@CBBB?
@AG8CY:00045:00038
ATCAGACACGGACACAGCAGAACACAC
+
@AABBB>9<<@CCCDEECCBB@BBBBC
@AG8CY:00045:00044
TACTGAGCTACACACACAGAAAGATTGGTG
+
BBBBBEAA@@AABBDC>>449-9>?>C?BA
@AG8CY:00046:00012
TAGTATCAGCCTCGCCATGACGAAGGTATTCC
+
CBB?@ACDCB>==9;5;9@>@AA@DEDND@C?
@AG8CY:00046:00017
TACTGAGCTACACACACAGAAAGATTGGT
+
BBBBCEC9<<ACCCCCAA<;;6;@@>B@C
@AG8CY:00046:00029
ACGCTCGACATGCCCAGGTACAGGAG
+
ABABBBBCC@@94968><@CCCCACC
@AG8CY:00046:00036
TACTAGCTACACA
+
;99;;;81//,0)
@AG8CY:00046:00038
TCTCTATGCGTCCACATGTCTAAGGT
+
>ACBA@A@@@BB>:=@>999>>;@@B
@AG8CY:00046:00049
TCTCTATGCGCTCCACATGTCTAAGGT
+
;;<9>>?9<<EAA@AA<;;99EA<>69
@AG8CY:00047:00004
CGTGTCTCTAGGCACAGGATTTTGTGTAG
+
AAAAABBBAAA@BBA@><99994<CBCBC
@AG8CY:00047:00006
ACGAGTGCGTTCCCCATGTCGTAGGTACTC
+
BBBBBB@;442999/9@@ABCBCC@C;<>C
@AG8CY:00047:00010
AGCACTGTAACTGTCACTAGTTACTTGT
+
>@BA@@A><<<CCCBBBBB::8;BB?BB
@AG8CY:00047:00024
ATCAGACACGGACACAGCAGAACACAC
+
CBBBBB?@AC@CCDCDAA=;;7;A>??
@AG8CY:00047:00032
ATCAGACACGGACACAGCAGAACACAC
+
@@BB==?:<;<@@BBACBECD@CCBBA
@AG8CY:00047:00040
AGCACTGTAGCTGTCACTAGTTACTTGT
+
@?BBBBCD9<<<BBBDHCCAA?BA=<?C
@AG8CY:00047:00044
ACGAGTGCGTTCCCCATGTCGTAGGTACTC
+
BBBBB?;:445999/9>>>@A@@B>B<<<A
@AG8CY:00048:00004
AGCACTGTAGCTGTCACTAGTTACTTGT
+
@?BBCCCBBCCBCCCBBCDCD?BBA?BC
@AG8CY:00048:00011
CGTGTCTCTAGGCACAGGATTTTTGTGTAG
+
BBCBDBCB;;<=>>@99699999-9@@BBD
@AG8CY:00048:00023
TACTGAGCTACACACACAGAAAGATTGGT
+
???BCCCD<<<BBA@AA>99;79AB?B?B
@AG8CY:00048:00025
ACGAGTGCGTTCCCCATGTCGTAG
+
BB@BBBBBBB@GEE:C<<<@BBAA
@AG8CY:00048:00028
CGTGTCTCTAGGCACAGGATTTTGTGTAG
+
AACCCAAA??=@BCBA@=AGAA4@9999A
@AG8CY:00048:00029
TGATACGTCTCCTTCCTTAGTTACTT
+
BBBBABBCBABCA=@>@@>>>;9996
@AG8CY:00048:00044
ATCAGACACGGACACAGCAGAACACAC
+
;>>?<101//766994444;B?CCD<;
@AG8CY:00049:00015
TGATACGTCTCCTTCCTTAGTTAGAGAGGCTGAG
+
@AA@?AACBBB?A?A=?;=994899999844444
@AG8CY:00049:00018
TAGTATCAGCCTCGCCATGACGAAGGTATTCC
+
BBCBBCADBCBCCCC@CCBBCBB?BACCC@B?
@AG8CY:00049:00022
TGATACGTCTCCTTCCTTAGTTACTTCA
+
BBB@AABBBBB@B@D@C@BBB@BBB@BD
@AG8CY:00049:00024
ATATCGCGAGGGTATGGAAGACTCTATA
+
BBBB???ABEC@DDCC@C@CDBBDCCBB
@AG8CY:00049:00025
TAGTATCAGCCTCGCCATGACGAAGGTATTCC
+
BBCBBBBAABACC;97;>>>><;7<@BCIBC@
@AG8CY:00049:00028
AGCACTGTAGCTGTCACTAGTTACTT
+
??BBDDDCCBAABDCBDCCCC>;;2*
@AG8CY:00049:00029
ACGCTCGACATGCCCAGGTACAGGAGA
+
BB??@C;;9?@99;7;BBBCIAA=@@>
@AG8CY:00049:00034
TACTGAGCTACACACACATGAAAGATTGGT
+
>999>>9611/68;444499885=442313
@AG8CY:00049:00037
ATATCGCGAGGGTATGGAAGACTCTATA
+
>899>?9999D:?999;??@@@?:;;::
@AG8CY:00004:00053
TAGTATCAGTCTTCGCCATGACGAAGGTATTCC
+
BBBBBDCBB>99699424899:998=;=9A=B=
@AG8CY:00004:00054
ACGAGTGCGTTTCCCCCATGTCGTAGGTACTC
+
??@CCC;;899-9999+949444443734444
@AG8CY:00004:00063
ATCAGACACGGACACAGCAGAACACAC
+
B@AC>;4/11,1>>ABDCCDG@BBBBB
@AG8CY:00004:00073
TGATACGTCTCCTTCCTTAGTTACTTCA
+
BBBBBBC??@CACCDBGACCC@CCC@CD
@AG8CY:00004:00084
CGTGTCTCTAGGCACAGGATTTTTGTGTAG
+
BACHHDBDAAA?AAA?@<99999+9??BCC
@AG8CY:00004:00090
TCTCTATGCGCTCCACATGTCTAAGGT
+
BBCD@AAB??;4424944999492424
@AG8CY:00004:00094
TGATACGTCTCCTTCCTTAGTTACTTCA
+
BBBBBBB@AAD@C@CBC?@@@<999;?@
@AG8CY:00005:00072
TGATACGTCTCCCT
+
899984444,,,*,
@AG8CY:00005:00073
CGTGTCTCTAGGCACAGGATTTTGTGTAG
+
BCBBCDBCCBA;@===>;???@4>>>>99
@AG8CY:00005:00074
TACTGAGCTACACACACAGAAAGATTGGT
+
??ACCCABAA@BCCCCCBA@@<@BB@C?A
@AG8CY:00005:00078
TAGTATCAGCCTCGCCATGACGGTATTCC
+
BBBAABDBAA@=44424;@@>?<?9969>
@AG8CY:00005:00098
ATCAGACATCCGGACACAGCAGAAACACACA
+
A@@>>;;///78,/1=::;94999-4@@987
@AG8CY:00006:00059
TGATAACGTCTCCTTCCTTAGTTACTTCA
+
CCBBB@BEEBBB?B@D@C??BB@BAB?BC
@AG8CY:00006:00066
ATATCGCGAGGGTATGGAAGACTCTATA
+
BCBABBBECDD?CBBA@A@AAA??<BB?
@AG8CY:00006:00071
ACGCTCGACATGCCCAGGTACAGGAG
+
B@?@A@<;:@@@DE@BB=@AB<=>=C
@AG8CY:00006:00076
CGTGTCTCTAGGCACAGGATTTTTGTAG
+
BDCCBAABA@@:<<ABBAEEDDC29949
@AG8CY:00006:00078
ACGAGTGCGTTCCCCATGTCGTAGGTACTC
+
B>?@>>>84469BB:DDBA>=@>?;>9489
@AG8CY:00006:00092
ATATCGCGAGGGTATGGAAGACTATATA
+
BBBBCABBCCB?DDAABD@AACC@@;::
@AG8CY:00006:00096
TCTCTATGCGTCCACATGTCTAAGGT
+
=@@ACB@@1///,/78;;AA995954
@AG8CY:00007:00056
ATATCGCGGGGGTATGGAAGACTCTATA
+
BC:99BABDCC2BBCC@C@BCCCCBBBC
@AG8CY:00007:00061
TACTGAGCTACACACACAGAAAGATTGGT
+
BABBBBAABBBCAAAFCCBBB=A?A@B@D
@AG8CY:00007:00065
TAGTATCAGCCTCGCCATGACGAAGGTATTCC
+
>111://///,444;<BAA@@9969=@=@695
@AG8CY:00007:00072
TACTGAGCTACACACACAGAAAGATTGG
+
BABBBCCBB?@89999>9999-4/,*,*
@AG8CY:00007:00081
TAGTATCAGACCTCGCCATGACGAAGGTATTCC
+
B@@@8==8,**)***,*/4449999:244?;><
@AG8CY:00007:00089
CGTGTCTCTAGGCACAGGATTTTGTGTAG
+
BCCCBB@AAAA=@@@@A>DACB69<9>>@
@AG8CY:00007:00095
TCTCTATGCGTTCCACATGTCTAAGGT
+
BCDCCB@A9442424:=?BDC<<:<>@
@AG8CY:00007:00098
TAGTATCAGCCTCGCCATGACGAAGGTATTCC
+
>?@@BCCA@@;;;11-/7><<11,/,///,42
@AG8CY:00007:00099
ATATCGCGAGGGGTATGGGAAAGACTCTATAG
+
CC<;9>999999/44444-44-448777735.
@AG8CY:00008:00054
TACTGAGCTACACACACAGAAAGATTGGT
+
A?BBBBC??BBBBACA;;444-9?><@@B
@AG8CY:00008:00065
AGCACTGTAGCTGTCATTAGTTACTTGT
+
<<DCCCF@@@AAA@@@A?AAB?A>>=>A
@AG8CY:00008:00071
CGTGTCTCTAGGCACAGGATTTTGTGTAG
+
<;BBB=>99996999@@>===A6@BABCC
@AG8CY:00008:00074
TGATACGTCTCCTTCCTTAGTTACTTCA
+
B@AABBCCBAA<?<A=@=@@@>BBB?BD
@AG8CY:00008:00085
ATCAGACACGGACACAGCAGAACACAC
+
BBB?::=11/78:ABAAACBB@BA@@B
@AG8CY:00008:00096
ACGCTCGACATGCCCAGGTACAGGAG
+
BBA:;;9????>==:4424449><>>
@AG8CY:00008:00098
CGTGTCTCTAGGGCACAGGGATTTTTGTGTAG
+
BBBDBC8<11//+/84444-49:::/?99994
@AG8CY:00009:00050
CGTGTCTCTAGGCACAGGATTTTGTGTAG
+
DCCECCC@AADACCCCCAAAAA6999@99
@AG8CY:00009:00051
ACGAGTGCGTTCCCCATGTCGTAGGTACTC
+
BBAA>;;4995999/9@@ACCCCC@B;;;@
@AG8CY:00009:00054
TACTGAGCTACACACACAGAAAGATTGGT
+
BBBBCCBA;99@>9949944879@@@N@C
@AG8CY:00009:00055
TCTCTATGCGCTCCACATGTCTAAGGT
+
BBEC@@ABAAABCCCCEB?@@BBACAC
@AG8CY:00009:00069
CGTGTCTCTAGGCACAGGATTTTGTGTAG
+
BBBAADDCC:96;>>>?<>GGG7CCDHDE
@AG8CY:00009:00075
TACTGAGCTACACACACAGAAAGATTGGT
+
@@ABBBCBCCCB@AAC@A998099858?B
@AG8CY:00009:00076
ATCAAACACGGACACAGCAGAACACAC
+
BBADC?BABC@CCCDCCCAA@?BCCCC
@AG8CY:00009:00089
ATATCGCGAGGGTATGGAAGACTCTATA
+
BCBBB9<=DFFCDCCBBCBECDC??@;5
@AG8CY:00009:00093
AACACTGTAGCTGTCACTAGTTACTTGT
+
/,/8666:9488?>>>@A>>?<@@?<>>
@AG8CY:00010:00050
TACTGAGCTACACACACAGAAAGATTGGT
+
@@AAAAAAAAAAAADCCB9998:=;@B?B
@AG8CY:00010:00056
ATCAGACACGGACACAGCAGAACACAC
+
BBABB?9;;A8;<BACACCBB@BGCBA
@AG8CY:00010:00058
TACTGAGCTACACACACAGAAAGATTGGT
+
BBCBCBA?:;;DDCCDFCA@@>ACB@C@B
@AG8CY:00010:00067
TACTGAGCTACACACACAGAAAGATTGGT
+
BBBABBA@?@AB<<9?9>44404871313
@AG8CY:00010:00068
TGATACGTCTCCTTCCTTAGTTACTTCA
+
@@?BBBBA>9429;><?<>995<AA?AF
@AG8CY:00010:00082
TCTCTATGCGTCCACATGTCTAAGGT
+
BCBABACB?AAB?BBCCBGACCBCBB
@AG8CY:00010:00086
CGTGTCTCTAGGCACAGGATTTTGTGTAG
+
BBCBDC:<<CCADCCCFACDDD9AAABAB
@AG8CY:00010:00087
TAGTTTCAGCCTCGCCATGACGAAAGTATTCC
+
9999918@945484429;;;;9<919A>><A@
@AG8CY:00011:00056
CGTGTCTCTAGGCACAGGATTTTGTGTAG
+
;;A>BBA311>?>@AA994499/9??9=A
@AG8CY:00011:00057
ATCAGACACGGACACAGCAGAACACAC
+
ACDDBB?B;;8<AB@BC>113@@CD>@
@AG8CY:00011:00065
TAGTATCAGCCTCGCCATGACGAAAGGTATTCC
+
BBCAAAABCB?>>9829@A@@??>19599:297
@AG8CY:00011:00082
TGATACGTCTCCTTCCTTAGTTACTTCA
+
CBBBBBBDBBB?D@ABDEEID@BBB@BB
@AG8CY:00011:00099
ATCAGACACCGGACACAGCTGAACACAC
+
HB9;--,,,*,*,04449949969@@>>
@AG8CY:00012:00056
TGATACGTCTCCTTC
+
44444844/66,/,/
@AG8CY:00012:00061
ACGAGTGCGTTCCCCCATGTCGTAGGTACTC
+
B=94/111//,////*/8:9=??CGADCCCC
@AG8CY:00012:00064
CGTGTCTCTAGGCACAGGGTTTTGTGTAG
+
BBBCCDC:::C>;??99914;;2ADCBCC
@AG8CY:00012:00068
CGTGTCTCTAGGCACAGGATTTTGATGTAG
+
@A@@>A@???@<999>@794;;,9444444
@AG8CY:00012:00082
ATATCGCGGGGGTATGGAAGACTCTATA
+
BA>;8849999-9D?>=@@<<:AB@==?
@AG8CY:00012:00085
TCTCTATGCGTCCACATGTCTAAGGT
+
BBA@CCBCBBAA=A@CCDDECC?B>B
@AG8CY:00012:00086
ACGCTCGACATGCCCAGGTACAGGAG
+
BBA@BBCICCCAAA>AC@CCCBB@AA
@AG8CY:00012:00088
TACTGAGCTACACACACAGAAAGATTGGT
+
>?ACBA;<9==9=B999949918>>4889
@AG8CY:00012:00089
ACGCTCAGACATGCCCAGGTACAGGAG
+
C?98/1//668;AAB899??BCCDBCC
@AG8CY:00012:00093
TCTCTATGCAGTCCACATGTCTAAGGT
+
BCBB@711/////7784499999<A>@
@AG8CY:00012:00099
ATCAGACACGGACACAGCAGAACACAC
+
BA;=@;7449999=?==;;;@>@99:?
@AG8CY:00013:00055
TACTGAGCTACACACACAGAAAGATTTGG
+
?9;9999/////////4499;-447808=
@AG8CY:00013:00058
TGATACGTCTCCTTCCTTTCAGTGC
+
AAABBBBBB??=A@C@DD@CCCCCC
@AG8CY:00013:00059
TGGATACGTCTCCTTCCTTAGTTACTTCA
+
:::<CBB@@<<<@CBCBDACCC?<<<?B;
@AG8CY:00013:00071
ACGAGTGCGTCCCCCATGTCGTAGGTACTC
+
BBBBB>98844444+99>>>@CBB?BBBBC
@AG8CY:00013:00072
TAGTATCAGCCTCGCTATGACGAAGGTATTCC
+
BBDBBBBDBC@BBBBBABDDCBB?BCCCC@B@
@AG8CY:00013:00075
TACTGAGCTACACACACAGAAAGATTGGT
+
A?BBBCC:;;CCCCEDCCCBB?BCD@B?B
@AG8CY:00013:00092
ACGCTCGACATGCCCAGGTACAGGAG
+
BBBA?@@CDCCCDCBAA@CGDDG@CC
@AG8CY:00013:00093
TGATACGTCTCCTTCCTTAGTTACTTCA
+
BAC>=@C;<9A@D@CED@ABB@BAA@AC
@AG8CY:00014:00050
TCTCTATGCGCTCCACATGTCTAAGGT
+
BAAAABBCCBDBB@CCAAABABB;<;<
@AG8CY:00014:00052
TAGTATCAGCCTCGCATGACGCC
+
A;@<HCCCACACBBBBB@A:<;?
@AG8CY:00014:00053
TACTGAGCTACCA
+
8499994////,/
@AG8CY:00014:00058
CGTGTCTCTAGGCACAGGATTTTGTGTAG
+
CDCCCCC<>=C@CCCDDACC??4>999>>
@AG8CY:00014:00060
CGTGTTCTCTAGGCACAGGATTTTGTGTA
+
91111,/,,//87/444424444,44444
@AG8CY:00014:00085
TAGTATCAGCCTCGCCATGACGAAGGTATTCC
+
B::21//778:99882444494424899:242
@AG8CY:00014:00086
TCTCTATGCGTCCACATGTCTAAGGT
+
BBBBBBDBBBGB@CCABBBCBB@B@B
@AG8CY:00015:00053
ACGAGTGCGTTCCCCATGTCGTAGGTACTC
+
B?>ABBCABB?CAA6A;<<ACBAB?BAB@B
@AG8CY:00015:00065
TCTCTATGCGCTCCACATGTAAGGTACTG
+
@ABBBBBA;<<;<=?AAAAAACB?AA@@>
@AG8CY:00015:00070
CGTGTCTCTAGGCACAGGATTTTGTGTAG
+
DDCDABAAAAB@BDBBC@BCDD:BBCBAA
@AG8CY:00015:00074
TACTGAGCTACACACACAGAAAGATTGGT
+
BBBBBBCAABBCCBCBBB;;;6;BB@C@C
@AG8CY:00015:00092
ACGAGTGCGTTCCCCATGTCGTAGGTACTC
+
BBB?@=9949999=9AABDBBCCC?BAAAC
@AG8CY:00015:00095
TACTGAGCTACACACACAGAAAGATTG
+
BABBDC:;:BBCCCCB@@98809>><@
@AG8CY:00016:00052
TACTGAGCTACACACACAGAAAGATTGGT
+
B@BBBBCBCCCCBBBCCCEBB>BBCABAA
@AG8CY:00016:00054
ATCAGACACGGACACAGCAGAACACAA
+
BBABB?BB;;8;B@@;<;@??;>>999
@AG8CY:00016:00074
AGCACTGTAGCTGTCACTAGTTACTTG
+
;;BC>DCC@A<99;4>@<<>>@CCDAC
@AG8CY:00016:00077
CGTGTCTCTAGGCACAGGATTTTGTGTAG
+
BBBBBB?:<<B?CCCCB?AAAB6CA@@@A
@AG8CY:00016:00078
TACTGAGCTACACACACAGAAAGATTGGT
+
A@BBBBCA@@BBBADDCC9999;CB@B><
@AG8CY:00016:00080
TCTCTATGCGCTCCACATGTCTAAGG
+
CDCCCDB9;:AA@?CFFCCCBBA;;;
@AG8CY:00016:00088
TCTCTATGCGCTCCACATGTCTAAGGT
+
===@999@>99;AAEDFCCBBBC@CAC
@AG8CY:00016:00090
ACGCTCGACATGCCCAGGTACAGGAG
+
BBABDDCCFBBCDCABB>BBDCCACC
@AG8CY:00016:00093
TCTCTATGCGTCCACATGTCTAAGGT
+
ABBCCCC@@@BB?BCCCCCBBB@B@B
@AG8CY:00016:00094
ATATCGCGAGGGTATGGAAGACTCTATA
+
CB?@??AA@AB<AEBB?CDCDBCCCCBC
@AG8CY:00016:00096
ATCAGACACGGACACAGCAGAACACAC
+
AABA::0111:::CCDBBBCCACABCC
@AG8CY:00017:00056
TCTCTATGCGCTCCACATGTCTAAGGT
+
BBBCCCCCC@AAB>BC@@@==?=5959
@AG8CY:00017:00057
ATCAGACACGGACACAGCAGAACACAC
+
BBBBAAA::<ACC@A;;;A>><A>@@A
@AG8CY:00017:00069
ATCAGACACGGACACAGCAGAACACAC
+
CBBBAABCCB@BBDCCBBAAA?BBBBC
@AG8CY:00017:00074
AGCACTGTAGCTGTCACTAGTTACTTGT
+
BBB@@=944944444::ACCCBCAA=AA
@AG8CY:00017:00077
TGATACGTCTCCTTCCTTAGTTACTTCA
+
===BBBCA???@D@D@B@BCB@?AABDC
@AG8CY:00017:00082
ATCAGACACGGACACAGCAGAACACAC
+
BBBBBB<=;92;@BACFCCBB?BA@@A
@AG8CY:00017:00083
CGTGTCTCTAGGCACAGGATTTTGTGTAG
+
CCCBCCC:<<C@CCCCC@CFCF:CCCCCB
@AG8CY:00018:00054
CGTGTCTCTAGGCACAGGATTTTGTGTAG
+
CBBBCFBCAA@BDCC@@=????4>???99
@AG8CY:00018:00055
ATATCGCGAGGGTATGGAAGACTCTAT
+
BCBBDCCABDLCDAAC?E@AA@AABBA
@AG8CY:00018:00058
TGATACGTCTCCTTCCTTAGTTACTTCA
+
BBBBBBB??AA?CAD?D?ABD@BBBDCA
@AG8CY:00018:00059
TAGTATCAGCCTCGCCATGACGAAGGTATTC
+
CABBBBBBBB@@A?@@B9<<AAC<?<>9969
@AG8CY:00018:00063
CGTGTCTCTAGGCACAGGATTTTGTGTAG
+
BBAB;<>AABA;=<99959999/999/11
@AG8CY:00018:00064
ATATCGCGAAGGGGTATGGGA
+
CB>==;111,///*/////+4
@AG8CY:00018:00068
AGCACTGTAGCTGTCACTAGTTACTTGT
+
:;CB@=CB<=>DCCBBB?@@C=@@B799
@AG8CY:00018:00071
ATCAGACACGGACACAGCAGAACACAC
+
>>>999889>=@ACCDCCCCCCBBBBB
@AG8CY:00018:00080
ATCAGACACGGACACAGCAGAACACAC
+
BAABBBABBB@DCCBCCCCA@>ACBBB
@AG8CY:00018:00087
CGTGTCTCTAGGCACAGGATTTTGTGTAG
+
BBBBCBC?AACACCBBB@BBBB8D@BCCC
@AG8CY:00018:00099
CGTGTCTCTAGGGCACAGG
+
CCCCCC88111>,191/,,
@AG8CY:00019:00050
CGTGTCTCTAGGCACAGGATTTTGTGTAG
+
BBBAABBBCBB@BBCBB?9944-9>>>@A
@AG8CY:00019:00057
AATCGCGAGGGTATGGAAGACTCTATAGAG
+
B?@@@@CCDD>GCCC@C?BEDDEBBB?@;7
@AG8CY:00019:00072
TGATACGTCTCCTTCCTTAGTTACTTCA
+
BBABBBBBBBB?B@C@C@BBB@999==A
@AG8CY:00019:00073
ACGCTCGACATGCCCAGGTACAGGAG
+
84>844499=944=54454877;:1/
@AG8CY:00019:00076
TCTCTATGCGCTCCACATGTCTAAGGT
+
@BB@@BB@AACCD@BCCBBB@A@@E?B
@AG8CY:00019:00079
CGTGTCTCTAGGCACAGGATTTTGTGTAG
+
CCBBBCCAAAC?BBCCB?@A??6>??>>>
@AG8CY:00019:00087
CGTGTCTCTAGGCACAGGTTTTTGTGTAG
+
BCCCCDA<??CFCCCDC@DCHH3DCCCCD
@AG8CY:00019:00090
ACGCTCGACATGCCCAGGTACAGGAG
+
?BBBB?BCB@A;;;7;A@ACEBB@CB
@AG8CY:00019:00092
TGATACGTCTCCTTCCTTAGTTACTTCA
+
CCCBABDCBBB>@=@5959?><>@@<@@
@AG8CY:00020:00053
TCTCTATGCGCTCCACATGTCTAAGGT
+
BAAAA@B@999?><>BAACCDFC@CAA
@AG8CY:00020:00075
TAGTATCAGCCTCGCCATGACGAAGGTATTCC
+
AABBCAAACCCEDAA>A@@@CCD?BB>9;69>
@AG8CY:00020:00076
TCTCTATGCGCTCCACATGTCTAAGGT
+
BCBAAD@9;;B;;8<B@A;;;<;@B=@
@AG8CY:00020:00080
TACTGAGCTACACACACAGAAAGATTGGT
+
4;4444449844>ABBBCDCCDDCC?B?@
@AG8CY:00020:00086
TACTGAGCTACACACACAGAAAGATTGGT
+
??BCCCBBBBCCCCDCBBBBB?CCC@C@B
@AG8CY:00020:00088
TACTGAGCTACACACACAGAAAGATTGGT
+
9<9@@@<=<<CCDCCCAA;<<;?FKIGCA
@AG8CY:00021:00050
ACGAGTGCGTTCCCCATGTCGTAGGTACTC
+
AABBB=@9445999/9@?@CCCCC@CBBCC
@AG8CY:00021:00065
TACTGAGCTACACACACAGAAAGATTGGT
+
ABBBCCB?@ABCECDFCC@@?<@@B@B@C
@AG8CY:00021:00071
TACTGGAGCTACACACACAG
+
@:;11,/8844462,,,,,,
@AG8CY:00021:00081
CGTGTCTCTAGGCACAGGATTTTGTGTA
+
ADCCABBBBBB@ABAAB<????4>>><<
@AG8CY:00021:00090
ATCAGACACGGACACAGCAGAACACAC
+
DDBCB;;99889=A=====9989B>>?
@AG8CY:00022:00055
AGCACTGTAGCTGTCACTAGTTACTTGT
+
<<CCDCCCBBBBBBBBB@@@@@BBB?BB
@AG8CY:00022:00058
ACGCTCGACATGCCAGGTACAGGAG
+
CBABABBDHCCCC@BB@BCEAAAAC
@AG8CY:00022:00062
TCTCTATGCGCTCCACATGTCTAAGGT
+
BBBBACCCE<B=C@FEAA@>9?=5969
@AG8CY:00022:00067
TACTGAGCTACACACACAGAAAGATTGGT
+
A?BBBCCBCBBBCCCCDABAB=>>B>@?A
@AG8CY:00022:00075
AGCACTGTAGCTGTCACTAGTTACTTGT
+
<<ECA@BC<<;@@>@;<9>>>599969>
@AG8CY:00022:00084
ACGCTCGACATGCCCAGGTACAGGAG
+
BCCBBAA>?99998-48884449999
@AG8CY:00022:00085
TACTGAGCTACACACACAGAAAGATTGGT
+
BBCBABCDBBBBCCCC;;444-9@?@D@C
@AG8CY:00022:00095
TGATACGTTTCCTTCCTTAGTTACTTCAGTGC
+
BBBBBB9996;=@>B@DAHCB?CCB@B@@?BB
@AG8CY:00023:00050
ACGCTCGACATGCCCAGGTACAGGAG
+
AAABCBBBBA@99919A>AAABBBCG
@AG8CY:00023:00067
CGTGTCTCTAGGCACAGGATTTTGTGTAG
+
BCCB@?@A:99?@@@AA94444,444C99
@AG8CY:00023:00071
AGCACTTGTACGCC
+
97771-*,,,,,/,
@AG8CY:00023:00079
AGCACTGTAGCTGTCACTAGTACTTGT
+
AAFCCCEBBBA@999?91111//7,44
@AG8CY:00023:00099
TAGTATCAGCCTCGCCATGACGAAGGTATTCC
+
B@CBBBEEBCBCCCCACCBBBBBAHCB@A?AB
@AG8CY:00024:00052
TCTCTATGCGCTCCACATGTCTAAGGTACTGA
+
BBCCECCA9999959444999?B@D@BA>11-
@AG8CY:00024:00054
TACTGAGCTACACACACAGAAAGATTGGT
+
AABB@@CBBBABBCDDCCABB>AFC@CAB
@AG8CY:00024:00057
ACGAGTGCGTTCCCCATGTCGTAGGTACTC
+
CCCBBB@8485999/999@BCCBC>@AACC
@AG8CY:00024:00059
CGTGTCTCTAGGCACAGGATTTTGTGTAG
+
BBCEEDCCGBBBCECAA@CEIK:??<A@@
@AG8CY:00024:00074
TACTGAGCTACACACACAGAAAGATTGGT
+
BCBBBBBB@@ACCCBCBA@@8<@@;>B@B
@AG8CY:00024:00080
ATCAGACACGGACACAGCAGAACACACA
+
983444.6//,//8::/11//-1=<<=>
@AG8CY:00024:00085
TCTCTATGCGCTCCACATGTCTAAGGT
+
ACCCBABBBACCC@ADAB?@@A@>A>A
@AG8CY:00024:00095
TACTGAGCTACACACACAGAAAGATTGGT
+
BBB??ABBBBBCCC@??@99909@?>B?B
@AG8CY:00025:00055
CGTGTCTCTAGGCACAGGATTTTGTGTAG
+
@@@@BCBCCBB@DCCBB?<9994;BABDE
@AG8CY:00025:00068
TCTCTATGCGCTCCACATGTCTAAGGT
+
BBDECCBBB::<CABBCCCCBEC>@@A
@AG8CY:00025:00070
TACTGAGCTACACACACAGAAAGATTGGT
+
CBB?>@AA?>?BBCCCB=>@@<@@B@C?B
@AG8CY:00025:00086
TACTGAGCTACACACACAGAAAGATTGGT
+
@AA@@B:98444444444444-4499977
@AG8CY:00025:00090
TAGTATCAGCCTCGCCATGACGAAGGTATTCC
+
>>B?>@BA9<8<@@@ADBDBABB@D@CAE?AD
@AG8CY:00026:00051
TACTGAGCTACACACACAGAAAGATTGGT
+
@@@@@@CBBBBB@AAFBC<<;8<BB@D@C
@AG8CY:00026:00053
TGATACGTCTCCTTCCTTAGTTACTTCA
+
ABBBCBCCCCC@C@DAF@CCC?BBCDCD
@AG8CY:00026:00057
TGATACGTCTCCTTCTTAGTTACTTCA
+
CBBABBCCBBD@B@DD@B??>?BC@CC
@AG8CY:00026:00082
ACGCTCGACATGCCCAGGTACAGGAG
+
BBBABABBBBBBAB=;;89>@99699
@AG8CY:00026:00085
TGATACGTCTCCTTCCTTAGTTACTTCAGTGT
+
A@@CCCBBBBB@B@D@D==@=;999<>B??99
@AG8CY:00026:00086
CGTGTCTCTAGGCACAGGATTTTGTGTAG
+
@?ABCCCDBBB=@;999=>@@@4999<11
@AG8CY:00026:00091
TGATACGTCTCCTTCCTTAGTTACTTCA
+
BBBBBCB;9995924248844244424;
@AG8CY:00026:00098
CGTGTCTCTAGGCACAGGATTTTGTGTAG
+
B@@ABCC@AAC?BBBBC@CDCD9BB@@@@
@AG8CY:00026:00099
ATCAGACACGGACACAGCAGAACACAC
+
BA?BCBB?@@@DDCAEECCCC@BBBBB
@AG8CY:00027:00057
TCTCTATGCGCTCCACATGTCTAAGGTA
+
CCCECBBAAACBCBCDBBCBAEC?A?AB
@AG8CY:00027:00064
TCTCTATGCGCTCCACATGTCTAAGGT
+
ABBCCCDCBACBCACCCBBBBDC>@>@
@AG8CY:00027:00067
ATCAGACACGGACACAGCAGAACACAC
+
A??BBBB?@@@CCCBCCBBBB?BCBBB
@AG8CY:00027:00069
TACTGAGCTACACACACAGAAAGATTGGTG
+
BBAE?AAB@AABAB@444449144743:77
@AG8CY:00027:00086
ATCAGACACGGACACAGCAGAACACAC
+
><<99;7A@@?BA<9;<9>>A?A@AA;
@AG8CY:00027:00088
CGTGTCTCTAGGCACTGGATTTTGTGTAG
+
BDCCBBADAA==>=9;;=@AAA7;99>>>
@AG8CY:00027:00094
TGATACGTCTCCTTCCTTAGTTACTTCA
+
9;=>A@@@=>B592924244;9444844
@AG8CY:00028:00059
TAGTATCAGCCTCCGCC
+
BBCCCCCB82*-,***0
@AG8CY:00028:00098
AGATACGTCTCCTTCCTTAGTTACTTCA
+
@@@@C;;;AACAEBDDD@@@@>;<<=>D
@AG8CY:00029:00055
TAGTATCAGCCTCGCCATGACGAATATTCC
+
BABBBACCBC@?>9;7;@@99996<>@=AE
@AG8CY:00029:00059
TACTGAGCTACACACACAGAAAAGATTGGT
+
BBCBCCCD??@CBB@BBA9999/9>><A?C
@AG8CY:00029:00071
TAGTATCAGCCTCGCCATGACGAAGGTATTCC
+
BCCCCCCCCCCBBBB@BCDC@A@@C@AAA=A@
@AG8CY:00029:00074
TGATACGTCTCCTTCCTTAGTTACTTCA
+
BBCBAB@9;99<?<ABDCBBC@@?@@C;
@AG8CY:00029:00090
CGTGTCTCTAGGCACAGATTTGTGTA
+
@9//////44424//////6+/////
@AG8CY:00029:00093
AGCACTGTAGCTGTCACTAGTTACTTGT
+
AABCAAACCBBB@@>>999>><??>599
@AG8CY:00030:00050
TACTGAGCTACACACACAGAAAGATTGGT
+
BBBBBBBBAABBCDCCDCCCC?BCB@B>A
@AG8CY:00030:00051
ATCAGACACGGACACAGCAGAACACAC
+
BB@@AA@@CC@CCCAA?AAA??ABBBC
@AG8CY:00030:00053
TGATACGTCTCCTTCCTTAGTTACTTCA
+
CFAACCCCCBB?B@C@C@CCC@CCC@CC
@AG8CY:00030:00054
TACTGAGCTACACACACAGAAAA
+
B:<<BAC>@>994444444///*
@AG8CY:00030:00056
TCTCTATGCGCTCCACATGTCTAAGGT
+
AAABCBBBBCCBC?CCCBCBBBCCCDC
@AG8CY:00030:00061
ATATCGCGAGGGTATGGAAGGCTCTATAGAGG
+
BABB9;;ABAB;<>11-1,1,//6/4333384
@AG8CY:00030:00071
ACGCTCGACATGCCCAGGTACAGGAG
+
B???CBCEDCCBBB=BB@CBDCCBCC
@AG8CY:00030:00080
ATCAGACACGGACACAGCAGAACACAC
+
BB@?@@@BCB=@@99999?9959999;
@AG8CY:00030:00084
TGATACGTCTCCTTCCTTAGTTC
+
A@A>>A>?111,/,/,/,/4494
@AG8CY:00030:00086
ATCAGACACGGACACAGCAGAACACAC
+
BBB??@BCCC@CCBBAA@CCB@BBBBB
@AG8CY:00030:00093
TACTGAGCTACACACACAGAAAGATTGGT
+
99;99999@@>>>9999999>098>4813
@AG8CY:00030:00096
TACTGAGCTACACACACAGAAAGATTGGT
+
AA?BBBDBB???CFBB==444-8?9>C@A
@AG8CY:00031:00050
ACGCTCGACATGCCCAGGTACAGGAG
+
A=;=99;<CGCDCC@GC@CCDDCDHH
@AG8CY:00031:00062
ACGCTCGACATGCCCAGGTACAGGAG
+
B?>?@@@@@BBAAA<>>=;<=CHDEG
@AG8CY:00031:00068
TCTCTATGCGCTCCACATGTCTAAGGT
+
BBAACBCB:<=BB>@CAAAABA@=A=A
@AG8CY:00031:00083
ATCAGACACGGACACAGCAGAACACAC
+
@>>>98344424449==?ACB@BA@@B
@AG8CY:00031:00085
TGATACGTCTCCTTCCTTAGTTACTTCA
+
ABBABBBAABCAC@BCB?BBB@@AA@CB
@AG8CY:00031:00089
AGCACTGTAGCTGTCACTAGTTACTTGTGT
+
@@BCCCDBDCCA@@@@@@@@@;>>>;>>>9
@AG8CY:00031:00097
CGTCTAGGCACAGGATTTTGTGTAGAGC
+
B@@@999549:99644;;277794/...
@AG8CY:00031:00099
CGTGTCTCTAGGCACAGGATTTTGTGTAG
+
BCBBBBBCCCC@B==@@<@@@@4999>99
@AG8CY:00032:00051
TACTGAGCTACACACACAGAAAGATTGGT
+
@ABBCCCABBEECCCICCCCB@CCC>B>@
@AG8CY:00032:00061
ATATCGCGAGGGTATGGAAGACTCTAT
+
87?@;;<BBBDBBDCB>A=A@@@CADA
@AG8CY:00032:00063
CGTGTCTCTAGGCACAGGATTTTGTGTA
+
>ABBCBBBAAB@CCB?@<9999/99999
@AG8CY:00032:00076
TCTCTATGCGCCTCCCACATGTCTAAGGT
+
999BC@@<=11,/1/+//44@ECCC>A?A
@AG8CY:00032:00083
ATATCGCGTGGAAGACTCTATAGAGG
+
AABBBBBBBB@A?AICCCBCBCCAB@
@AG8CY:00033:00054
TCTCTATGCGCTCCACATGTCTAAGGT
+
?@@BCCDB@@44959??BDCCCB@B@A
@AG8CY:00033:00060
TAGTATCAGCCTCGCCATGACGAAGGTATTCC
+
?<:<BABB9969944248=@BAA@ABDBFBEB
@AG8CY:00033:00076
ATATCGCGAGGGTATGGAAGACTCTAT
+
<ABBA>::444-9=485424;:;;9<:
@AG8CY:00033:00080
ACGCTCGACATGCCCAGGTACAGGAG
+
CCBABBBFGDCBBB=BB?CCDCE@BB
@AG8CY:00033:00086
TAGTATCAGCCTCGCCATGACGAAGGTATTCC
+
BBBBCCBA@AACAAA@CBB@AAA@DCC::=<D
@AG8CY:00033:00095
TCTCTATGCGCTCCACATGTCTAAGGT
+
BBCD@@<;=@B@>=??>9999996959
@AG8CY:00034:00051
TAGTATCAGCCTCGCCATGACGAAGGTATTCC
+
BBBBCCBA44599442489999@595449;?=
@AG8CY:00034:00052
ACGAGTGCGTTCCCCATGTCGTAGGTACTC
+
?A?BBBCBB?>BHH:E@AACBCCC@CAA@B
@AG8CY:00034:00058
ATCAGACACGGACACAGCAGAACACAC
+
A??99;898;244====??BB@CBCCC
@AG8CY:00034:00079
CGTGTCTCTAGGCACAGGATTTTGTGTAG
+
;<@@@CBBABA@AAA<<69@@A7CGCAAA
@AG8CY:00034:00082
TGATACGTCTCCTTCCTTAGTTACTTCA
+
???BBBB>>@E@C@C@CCBBB@@AA@DB
@AG8CY:00034:00086
CGTGTCTCTAGGCACAGGATTTTGTGTAG
+
BBBBBC@CBCC@CBCCCABBBB9=@@>9=
@AG8CY:00034:00095
TACTGAGCTACACACACAGAAAGATTGGT
+
BBBBBCCCBBA;;;???>@>A<>@A<@=@
@AG8CY:00035:00052
ACGAGTGCGTTCCCCATGTCGTAGGTACTC
+
ACBBAB?@AB@CHH9CBBBCCCBB@A@AAC
@AG8CY:00035:00054
TGATACGTCTCCCTTTCCCTT
+
BBCBB=:99/11-11+//+/,
@AG8CY:00035:00057
ATATCGCGAGGGTATGGAAGACTCTATA
+
BC??9;9;<CB>BBBC@B>AABBBBBAA
@AG8CY:00035:00058
TCTCTATGCGCTCCACATGTCTAAGGT
+
@AAABBCCBCEBC=A<:9A99:C>@=@
@AG8CY:00035:00076
ACGAGTGCGTTCCCCATGTCGTAGGTACTC
+
CBABBCCBAA?BKD9CBCBCEDCC@CAA@A
@AG8CY:00035:00078
AGCACTGTAGCTGTCACTAGTTACTTGT
+
<>ECCCCBCAA?BAABBBCAB@ABA@?B
@AG8CY:00035:00084
ACGAGTGCGTTCCCCATGTCGTAGGTACTC
+
BB?B==;;9><>@B6?;99?BDBB?B><<B
@AG8CY:00035:00086
CGTGTCTCTAGGCACAGGATTTTGTGTAG
+
BDBBBB:=:ACABCC==84444,499>>>
@AG8CY:00035:00087
ATCAGACACGGACAAAAGCAGAACACAC
+
BDB>::=11/777ACC9BBE<<:;A>>>
@AG8CY:00035:00095
TCTCTATGCGCTCCACATGTCTAAGGT
+
BCCD@?AAA994:9949?>>>F@6959
@AG8CY:00035:00098
ACGAGTGCGTTCCCCATGTCGTAGGTACTC
+
BCB@AABBBB?BAA7@999>>?>?<>9899
@AG8CY:00036:00051
ATCAGACACGGACACAGCAGAACACAC
+
<;AAAB;;<B=AACHFIBBEDB;;;C@
@AG8CY:00036:00053
AGCACTGTAGCTGTCACTAGTTACTTGT
+
<=FDCCCBABBCCCBABBCCA@BBB?BB
@AG8CY:00036:00058
TACTGAGCTACACACACAGAAAGATTGGT
+
BBBBBBCDBBAABBBCBAAA>9>985;=?
@AG8CY:00036:00062
ATCAGACACGGACACAGCAGAACACAC
+
B>>?BCCB?@=?BAAB@@@<;9<B@?>
@AG8CY:00036:00076
ATCAGACACGGACACAGCAGAACACAC
+
=;:;;BA@BB<<>FEDICCBB?CCCBB
@AG8CY:00036:00097
TGATACGTCTCCTTCCTTAGTTACTTCA
+
BCBABA>@@>?<><>5924447849244
@AG8CY:00037:00056
TAGTATCAGCCTCGCCATGACGAAGGTATTCC
+
?B@BBBBCCC?:89959>>999><A<@@B>A>
@AG8CY:00037:00062
TAGTATCAGCCTCGCCATGACGAAGGTATTCC
+
CECBCBAA;989@@?6;<B@AAC@DCCCDCC?
@AG8CY:00037:00063
ATATCGCGAGGGTATGGAAGACTCTATA
+
A?9:;;;@ADKBGBBB@F@CCBBECBAB
@AG8CY:00037:00064
TAGTATCAGCCTCGCCATGACGAAGGTATTCC
+
CCDCCCEDCC@==;;7;?BAABBABCCCCAC@
@AG8CY:00037:00065
TACTGTGCTACACACACAGAAAGATTGGT
+
DBBBAAACCBBBBBCCDDFCCACCC@C>C
@AG8CY:00037:00066
ATCAGACACGGACACAGCAGAACACAC
+
A@@BCCCF;;5999944998889;443
@AG8CY:00037:00072
TCTCTATGCGCTCCACATGTCTAAGGT
+
BAA999@111///561:9BBAAB8<7<
@AG8CY:00037:00082
TACTGAGCTACACACACAGAAAGATTGGT
+
CBBBCCECCCCBAAAJCC<<;;<CCAC@C
@AG8CY:00037:00084
ATCAGACACGGACACAGCAGAACACAC
+
AAABCB@@@@ACCCBCCBBBB@BAABB
@AG8CY:00037:00088
CGTGTCTCTAGGCACAGGATTTTGTGTAG
+
CDBCCA:><CCDCHCECAAAAA6CCC>>A
@AG8CY:00038:00065
TCTCTATGCGCTCCACATGTCTAAGGT
+
CCBCCCEDCBA4959944999=?;@=A
@AG8CY:00038:00077
TACTGAGCTACACACACAGAAAGATTGGT
+
AABBBBCBBBBBCCEGCCAA@>ADE@C@C
@AG8CY:00038:00082
TACTGAGCTACACACACAGAAAGATTGGT
+
B<;<;;BA?BBCABBBABBBB<>9;7;>A
@AG8CY:00038:00085
AGCACTGTAGCTGTCACTAGTTAATTGT
+
AACCCBCCB==<CCECCCBAA=@=?@BB
@AG8CY:00038:00086
TAGTATCAGCCTCGCCATGACGAAGGTATTCC
+
9;;<ABBB;9248442449>@995454449:8
@AG8CY:00038:00096
ATATCGCGAGGGTATGGAAGACTCTATA
+
BBB@@9;<CFECFCCC@BACBBBBBAB?
@AG8CY:00038:00099
TAGTATCATGCCTCGCCATGGATCGAAGGTATTCC
+
444/8/////8766998///,///6877,//4248
@AG8CY:00039:00050
ATATCGCGAGGGTATGGAAGACTCTATA
+
BA=BBB:;<GCBCBBB@CACCBB>@:::
@AG8CY:00039:00054
AGCACTGTAGCTGTCACTAGTTACTTGT
+
<<CGCCDC;;<CCCC@ABBBC@CBC@CB
@AG8CY:00039:00056
CGTGTCTCTAGGCACAGGATTTTGTGTAG
+
BBCCCC@@ACCDDCDCBB9999/999@@@
@AG8CY:00039:00062
ATATCGCGAGGGTATGGAAGACTCTATA
+
ABBCC@;;444-9@995969??>A@@?C
@AG8CY:00039:00066
ATATCGCGAGGGTATGGAAGACTCTATA
+
BBBBBAAAABCCDCEC@CDFC<;;@@?A
@AG8CY:00039:00074
AGCACTGTAGCTGTCACTAGTTACTTGT
+
@@BCCCBCCCBAAAAAAAAAA?BAB?BB
@AG8CY:00039:00075
TACTGAGCTACACACACAGAAAGATTGGTG
+
AACBBBCB:9999?::9;94404=>=@@DC
@AG8CY:00039:00087
TGATACGTCACTCCTTCCTTAGTTACTTCA
+
BCB@://11///8565889899><AA@=@A
@AG8CY:00039:00091
TACTGAGCTACACACACAGAAAGATTGGT
+
B>AABBBBBBBBCCCCBD;;96:@<@C@C
@AG8CY:00039:00098
ACGCTCGACATGCCCAGGTACGGAG
+
BBBBBCCCFBBBCA<9959>99599
@AG8CY:00040:00051
ATATCGCGAGGGTATGGAAGACTCTATA
+
BBAABB9;<CCCCCCB@C@CCCC@@@>>
@AG8CY:00040:00052
ATCAGACACGGACACAGCAGAACACAC
+
BBBBBA>@@@>A;<<CFCCCC@BBBCB
@AG8CY:00040:00053
ACGAGTGCGTTCCCCATGTCGTAGGTACTC
+
??>BBBC?>=;@==6ABBBBBBBC@C;<;@
@AG8CY:00040:00071
TACTGAGCTACACACACAGAAAGATTGGT
+
B@AABACBBB?BBCCIEDAAA>ACC@C@C
@AG8CY:00040:00072
TAGTATCAGCCTCGCCATGACGAAGGTATTCC
+
B@@ABCDGBB?@>9969=>99=@=@?A@CBE@
@AG8CY:00040:00077
TACTGAGCTACACACACAGAAAGATTGGT
+
@@@ABCCCBABBBCDNCGBBB?CCC@B@C
@AG8CY:00040:00078
CGTGTCTCTAGGCACAGGATTTTGTGTAG
+
BBCABFCCBBB?BCCCC@CCEE:CCCCCD
@AG8CY:00040:00084
CGTGTCTCTAGGCACAGGATTTTGTGTAG
+
B?BBCFBBCCC@CCCCEBBAAA8ABBCBC
@AG8CY:00040:00085
CGTGTCTCTAGGCACAGGATTTTGTGTAG
+
BBABCDCACBCBBBB9969999/9@@@@A
@AG8CY:00040:00090
AGCACTGTAGCTGTCACTAGTTACTTGT
+
<<CBB@B:;;;9ABBCBBBCE@CBB@BC
@AG8CY:00040:00093
TCTCTTACGCGCTCCACATGTCTAAGGT
+
882**)*((*,,687:19:BAA?A?ABA
@AG8CY:00040:00095
AGCACTGTAGCTGTCACTAGTTACTTGT
+
<<CBB?CAA==<CCCBBCBBB?B?>;@@
@AG8CY:00041:00056
TGATACGTCTCCTTCCTTAGTTACTTCA
+
ABBCCBBBC@@=A?C?EABB@@CCC@@E
@AG8CY:00041:00057
CGTGTCTCTAGGCACAGGATTTTGTGTA
+
AB991;1111/56444424444,44444
@AG8CY:00041:00058
TAGTATCAGCCTCGCCATGACGAAGGTATTCC
+
BBBBCBBB;;8;ABCAGFDBCCCAECCCCAE@
@AG8CY:00041:00066
TCTCTATGCGCTCCACATGTCTAAGGTACTG
+
AACCCCD<<<A@A>@@=99=?AA>B@<=<@>
@AG8CY:00041:00067
CGTGTCTCTAGGCACAGGA
+
BBBBB@@<111,/644424
@AG8CY:00041:00070
ACGCTCGACATGCCCAGGTACAGGAG
+
B??@CDBB@A@<;91;@8<<EDD@AB
@AG8CY:00041:00074
ATATCGCGAGGGTATGGAAGACTCTAT
+
BBBBABBACCCACCCD@C?BBCCCBBB
@AG8CY:00041:00075
ACGCTCGACATGCCCAGGTACAGGAG
+
BAAABBBDBABBBB=BB@ACDBC@>>
@AG8CY:00041:00082
TATATCAGCCTCGCCATGACGAAGGTATTCC
+
121;;;BCB@AA@@=@@CAC@A=A@CBB@E?
@AG8CY:00041:00083
AGCACTGTAGCTGTCACTAGTTACTTGT
+
<<BDACDDCBBBBBCCCCCCC@CCC@CC
@AG8CY:00041:00094
TGATACGTCTCCTTCCTTAGTTACTTCA
+
??BBBBA:<<C@CBCADBBBB@GDC@CC
@AG8CY:00041:00098
TGATACGTGTCCTCCTTCCTTAGTTAC
+
999<;11////72228,/,/7,,,2//
@AG8CY:00042:00050
CGTGTCTCTAGGCACAGGATTTTGTGTAG
+
BBCCECBBBBCCBCBB@94444-999>>@
@AG8CY:00042:00052
TAGTATCAGACTCGTCC
+
9;CC>8;=1,,,,,,/,
@AG8CY:00042:00063
TCTCTATGCGCTCCACATGTCTAAGGT
+
BBBCCCC;<<CCCADBBBCDCCCBC?C
@AG8CY:00042:00070
CGTATCTCTAGGCACAGGATTTTGTGTAG
+
B;111:8849989BABCCDCDE:CBBBCC
@AG8CY:00042:00078
ATCAGACACGGACACAGCAGAACACAC
+
BBBBBBBBBB?BBDCDCDCBD?BDCCC
@AG8CY:00042:00085
TACTGAGCTACACACACAGAAAGATTGGT
+
//8:/499994/////68666+4431317
@AG8CY:00042:00089
ATCAGACACGGACACAGCAGAACACAC
+
BBACBBB?>@>BAABBAAABB?BCBBB
@AG8CY:00042:00093
TACTGAGCTACACACACAGAAAGATTGGT
+
C@BBCCBBBDHCCCDENCBBA=B???B@C
@AG8CY:00042:00096
TAGTATCAGCCTCGCCATGACGAAGGTATTCC
+
AACBCBC?@A=?CBCEBCBBBBB@EAD@A?A@
@AG8CY:00043:00056
TCTCTATGCGCTCCACATGTCTAAGGT
+
FAACAA?;;<<@BAEDCB9;;99<>69
@AG8CY:00043:00079
TCTCTATGCGCTCCACATGTCTAAGGT
+
BBB@AADC<<=CC>AAAABCBDF@CAC
@AG8CY:00043:00080
TACTGAGCTACACACACAGAAAGATTGGT
+
CAAABBBCBBBCCDCCBB<;;7;AA?B@C
@AG8CY:00043:00089
ATATCGCGCAGGGTATG
+
BBB;;712//*00***,
@AG8CY:00043:00094
TCTCTATGCGCTCCACATGTCTAAGGT
+
ABBBCCDCC<=<B@BDCDCCBBB8;9;
@AG8CY:00044:00058
ATCAGACACGGACACAGCAGAACACAC
+
/46;44899424999999449<>>>?>
@AG8CY:00044:00064
ACGAGTGCGTTCCCCATGTCGTAGGTACTC
+
BB>@ACBB>@;@A@4B@@@BCCCC?B;;;B
@AG8CY:00044:00069
CGTGTCTCTAGGCACAGGATTTTGTGTAG
+
AAAA=:<;CCB?BCB@@<9999/9>>>@@
@AG8CY:00044:00087
ACGAGTGCGTTCCCCATGTCGTAGGTACTC
+
BA?ABBCBBB=@@@6ABBBBCGCC@G@AAB
@AG8CY:00044:00094
CGTGTCTCTAGGCACAGGATTTTGTGTAG
+
BBDDCCAABCDBFBCA@>9999/9>>@>>
@AG8CY:00044:00098
ACGCTCGACATGCCCAGGTACAGGAG
+
?@<A?AA@?C?99919@=BCDFF@BC
@AG8CY:00045:00060
TGATACGTCTCCTCCTTAGTTACTTCA
+
94444444/00+-,*,*,,/,444244
@AG8CY:00045:00083
ATATCGCGAGGGTATGGAAGACTCTATAGA
+
BACA??A@DDI@ECCCAC@CDC@@@A:::,
@AG8CY:00045:00086
TGATACGTCTCCTTCACTTCAGTGC
+
DCCBCA@@A@@;?>AACC@CCCBBC
@AG8CY:00045:00099
ACGAGTGCGTTCCCCATGTCGTAGGTACTC
+
BBBBB>9<9A>ABC:E??@BCEBA?A@A@B
@AG8CY:00046:00054
TCTCTATGCGCTCCACATGTCTAAGGT
+
ACDCBAB@@;><B@CDCC???==>A=A
@AG8CY:00046:00066
CGTGTCTCTAGGCACAGGATTTGTGTAG
+
BCEDBCBBBBB@DCB9>;99909>>>>B
@AG8CY:00046:00073
TCTCTATGCGCTCCACATGTCTAAGGT
+
BBBAABCDCBC?B=AB@@CBBEDBGCC
@AG8CY:00046:00083
TAGTATCAGCCTCGCCATGACGAAGGTATTCC
+
CBBBCCCCBCA@>;;8;ABABCB?C@CCDACC
@AG8CY:00046:00084
TCTCTATGCGCTCCACATGTCTAAGGT
+
BAAABBBB9:<AA<>ABBCCCCC@C@C
@AG8CY:00046:00085
AGCACTGTAGCTGTCACTAGTTACTTGT
+
<<CCCCCCCCBBBBBBCCCCB@BBB>BB
@AG8CY:00046:00091
TAGTTATCAGCCTCGCCATGACGAAGGTATTCC
+
88//,/////42484429BC@ABC==:;<<-1-
@AG8CY:00046:00092
AGCACTGTAGCTGTCACTAGTTACTTGT
+
<<CDCCBCBBABCCCBABCCB@BBB@BB
@AG8CY:00046:00096
TACAGAGCTACACACACAGAAAGATTGGT
+
CBBBBBBBBCCCBBCFCC;;96;AA?B@C
@AG8CY:00047:00055
CGTGTCTCTAGGCACAGGATTTTGTGTAG
+
DCCCCCC:<;C@BB@AA@BBDD7<<<@@B
@AG8CY:00047:00069
ATCAGACACGGACACAGCAGAACACAC
+
BA@BAB@?AB?BCDCEFDCAA>ACCBC
@AG8CY:00047:00074
ACGCTCGACATGCCCAGGTACAGGAG
+
CBABCDCDCDCCCC@BB@BDECC@BC
@AG8CY:00047:00082
AGCACTGTAGCTGTCACTAGTTACTTAT
+
??BCCBCCABB@A@@@AAAC;;;;;131
@AG8CY:00047:00093
ATATCGCGAGGGTATGGAAGACTTCATAG
+
BCBB??@DDDDAGCC>?A570**)(((((
@AG8CY:00048:00050
CGTGTCTCTAGGCACAGGTTTTTGTGTAG
+
BBAAABB:<;@=>>>>>69999-99944@
@AG8CY:00048:00056
TCTCTATGCGCTCCACATGTCTAAGGT
+
@BCBA9?9999499@?99999992924
@AG8CY:00048:00064
ATCAGACACGGACACAGCAGAACACAC
+
;>>>@@@@@@@CBCCCA@>9959@@@A
@AG8CY:00048:00074
AGCACTGTAGCTGTCACTAGTTACTTGT
+
?@BCCCCCBBBBBBBBCCCCCBCCC?CC
@AG8CY:00048:00083
TCTCTATGCGCTCCACATGTCTAAGGT
+
BBBBCCDB@@ABD@CBBBCDBDC@C@C
@AG8CY:00048:00090
ATCAGACACGGACACAGCAGAACACAC
+
BAAACBCBCB?BCECCFCCBB@BBBBB
@AG8CY:00048:00094
ACGCTCGACATGCCCAGGTACAGGAG
+
BBABBBCFDDCCCC@BC@CCCCCBC@
@AG8CY:00049:00053
TACTGAGCTACACACACAGAAAGATTGGT
+
BCCBBCC@@ABCHDCCCCBBB=A?B?A?A
@AG8CY:00049:00057
CGTGTCTCTAGGCACAGGATTTGTGAG
+
9<<@@@@999>599911,///+,,,,,
@AG8CY:00049:00058
TGATACGTCTCCTTCCTTAGTTACTTCA
+
BCBBBCDCBAA@E@ECD@BBB>BBB@BC
@AG8CY:00049:00064
ATATCGCGAGGGTATGGAAGACTCTATA
+
BBBCBB@?@ED?D@B@@A?BBBACB?==
@AG8CY:00049:00065
TACTGAGCTACGACA
+
994444://11//82
@AG8CY:00049:00067
CGTGTCTCTAGGCACAGGATTTTGTGTAG
+
BBBBCCCCBAA@BBCBB@CCCC:AABBBC
@AG8CY:00049:00076
TACTGAGCTACACACACAGAAAGATTGGTG
+
BB???CDBABCBBBCCBC<;;7<BB?C@CC
@AG8CY:00049:00081
ACGCTCGACATGCCCAGGTACAGGAG
+
B9:;BBCCCAACCCA<<<<CCCCACB
@AG8CY:00049:00087
ACGCTCGACATGCCCAGGTACAGGAG
+
BBBBB??ADBBCCCACCADBCCB:99
@AG8CY:00049:00088
TCTCTATGCGCTCCACATGTCTAAGGT
+
BBCCCAB??:;;A>B<<;ABBBB?BAE
@AG8CY:00049:00095
TACTGAGCTACACACACAGAAAGATTGGT
+
BBBBBBAABCCCCCEDCCBBB>BCB@B@B
@AG8CY:00004:00121
TGATACGTCTCCTTCCTTAGTTACTTCA
+
<<:?>>84///,/,/,/,/44244424;
@AG8CY:00004:00122
TAGTATCAGCTCCGC
+
>>@@@99:6///,,,
@AG8CY:00004:00124
ACGCTCGACATGCCCAGGTACAGGAG
+
B;986///88849969>@?BBBD@CB
@AG8CY:00004:00125
TCTCTATGCTCTCCACATGTCTAAGGT
+
CCCC??@91//887;CCBBC:==@E@C
@AG8CY:00004:00141
ATATCGCGGGGGGGG
+
;66:1111111111/
@AG8CY:00005:00107
TCTCTATGCGCTCTCCACA
+
BDCC@@@-*(((((((///
@AG8CY:00005:00111
TAGTAACAGCCTCGCC
+
:=@91,/8//,,,,,*
@AG8CY:00005:00112
ATATCGCTAGGGGTATGGGAAAGACTCTATA
+
=>99991/////*///44-44-449999866
@AG8CY:00005:00122
ATCAGACAGACGGACACAGCAGAACACAC
+
;738:1,,,,,00009444994958>873
@AG8CY:00005:00124
TACTGAGCTACACACACAGAAAAGATTGGT
+
BBBBCB@?>BBBBBDF;;4444/9@?=BAC
@AG8CY:00005:00125
TACTGAGCTACACACACAGAAAAGATTTGGTG
+
BBB@A@999999999444488824/.0+.,.4
@AG8CY:00005:00141
TCTCTATGCGAGCTCCTGTCTAAGGTACTG
+
CCCE@;@1-,,,2287;;CBBB@C>AACBB
@AG8CY:00005:00145
TCTCTATGCGGGGGG
+
CC@<;2----,,,,,
@AG8CY:00006:00108
ATATCGCGAGGGGTATGGGAAAGACTCTATAG
+
@A>?<1//////*/7/44-4;598=;;33.4.
@AG8CY:00006:00110
CGTGTCTCTAGGCACAGGATTTTGTGTAG
+
CDCDDCCBCBB@A@@;959???4999?99
@AG8CY:00006:00111
ATATCGCGAGGGTATGGAAGACTCTATA
+
BCA?66/1111,/88>>B@BCCBDCBB<
@AG8CY:00006:00114
ACGAGTGCTTCCCCCATGTCGTAGGTACTC
+
CCB=:86/.,/888/>>AABAB>=;@@@@B
@AG8CY:00006:00117
CGTGTCTCGCCCCCCC
+
CCAC>=--,,,,,,,,
@AG8CY:00006:00126
ATCAGACATCGGGACACAGC
+
B@?>>10/////+///////
@AG8CY:00006:00131
TAGTATCAGCCTCGCCCATGACGAAAGGGTATTTCCC
+
AAB??ABA9969949;-8949444>6::-44//+/6+
@AG8CY:00006:00146
ACGCTCGGGGGGGG
+
61011199999994
@AG8CY:00007:00101
AACACTGTAGTCTGTCACTAGTTACTTTGT
+
B@BAA9?>/1//677644/711-1111+49
@AG8CY:00007:00102
TGATACGTCTTCCCTTTCCCTTTAGTTTACTTT
+
BBCCA@@<11,1;6288>>888,,,,2*,,/8+
@AG8CY:00007:00106
TGATACGTCTCCTTCCCTT
+
ABA@CA;;,**)*)**)((
@AG8CY:00007:00110
TACTGAGCTACACACACAGAAAGATTGGT
+
@@BCDCCDBAAABCCB;;444-9???C?B
@AG8CY:00007:00113
ATATCGCTAGGGGGTAT
+
BB;;;9****000)***
@AG8CY:00007:00114
CGTGTCTCTAGGGCACAGGGATTTTTTGTGTAGA
+
AABC@A8//11;+194449-449999(444////
@AG8CY:00007:00127
TACTGAGCTACACACACAGAAAAGATTGGT
+
;@889////6///9:A=A?;:80//.,.,.
@AG8CY:00007:00132
TACTGAGCTACACACACAGAAAAGATTGGTG
+
BA=A>=999>994944444>;;2>8843133
@AG8CY:00007:00140
ATCAGACGACGGACACAGCAGAACACACA
+
?881-,*****)**444444442494437
@AG8CY:00008:00102
TGATACGTCTCCTTCCTTAGTTACTTCA
+
ABBBBBBCCCC=A=@=@>@@B@CBB@B@
@AG8CY:00008:00105
ATATCGCGAGGGGTATGGGAAAGACTCTATAGA
+
@B@@<;//////*///44-49-44433331611
@AG8CY:00008:00111
ACGAGTGCTTTCCCCCCATGTCGTAGGGTACTC
+
BBCCCBCA??/99999*844444:444-44494
@AG8CY:00008:00121
ACGAGTGCGCCCCCCCCCCTTTCCCCCCATGTCGTAGGTACTC
+
BBC;=<11//////////"/85;;;;;*1/4//////,.////
@AG8CY:00008:00129
ACGAGTGCTTCCCCATGTCGTAGGTACTC
+
@BABBA@@>5999/9999@:?9959944?
@AG8CY:00008:00133
ACGCTCTGACATGCCCCAGGTACAGGGAGA
+
B??@11////4/6688*//,//////+//4
@AG8CY:00008:00135
CGTGTCTCTAGGCACAGGATTTTTGTGTAG
+
DCCCCA9111/,/06//,/6888/811189
@AG8CY:00008:00146
TACTGAGCGGGGGGGG
+
B=;1111111//////
@AG8CY:00009:00100
TCTCTATGCGTCCACATGTCTAAGGT
+
BBCCABB@@>99694=@BBA;429<9
@AG8CY:00009:00101
TACTGAGCTACACACACAGAAAGATTGGT
+
CBBBBBBCCBCAAADCECCBC=@@B?A>B
@AG8CY:00009:00104
ATATCGCGAGGGTATGGAAGACTCTATA
+
?89999?>911-//66,/,/686089CC
@AG8CY:00009:00105
TCTCTATGCGTCCACATGTCTAAGGT
+
CB::<BB91111,/679:@>9959;>
@AG8CY:00009:00108
TCTCTATGCGTCCTCCACATGTCTAAAGGT
+
ABCB==>;-,,,*,,*4444444999-424
@AG8CY:00009:00114
ATATCGCGGGGGTATGGAAGACCTCTAGAG
+
BBBBAA@====/ABBCA>?B==;1-,,,,,
@AG8CY:00009:00132
TAGTATCAGCTCGCCATGACGAAGGATTCC
+
CBBAAABC99484424;<;<11-/78;8A=
@AG8CY:00009:00136
ATATCGCTGAGGGTATGGAAGACTCTA
+
B?>8;81//8885;@9969>:@=>=AA
@AG8CY:00009:00142
TAGTATCAGCTCGCCATGACGAAGGTATTCC
+
@AAB>:@B111111:BCCCCCD>@=@@A@A@
@AG8CY:00010:00105
AGCACTGTAGTGTCACTAGTTACTTGT
+
@B@@9944444499BBAABB@BDB@AB
@AG8CY:00010:00107
ACGAGTGCGTTTCCCCCATGTCGTAGGTACTC
+
BBBBBA@>99909999+444444:476898@?
@AG8CY:00010:00110
TAGTAACAGCCTCGCCCA
+
CCCDC@<44;234//8+*
@AG8CY:00010:00124
TAGTATCAGCCACCCCCCC
+
B?B@=888--*,,222222
@AG8CY:00010:00129
TACTGAGCGCCCCCCCCCC
+
CA@>@?-,,,,,,,,,,,,
@AG8CY:00010:00132
TGATACGTCTCCCTTTCCCTTTAGTTTACTTTCAG
+
CBB?@=@949995=B099-4;-4448-4499-444
@AG8CY:00010:00135
TCTCTATGCTCTCCACATGTCTAAGGT
+
BBBDDAA91,,,,*//668///1-/,/
@AG8CY:00010:00140
ATCAGACATCGGGACACAGC
+
BA786,-,,,,,*,,44444
@AG8CY:00010:00141
TAGTATCAGCCTCGCCCATGACGAAAGGTATTCC
+
CBCBCBCD;469=999-8<<;:111+/,///,/,
@AG8CY:00010:00148
ATCAGACGGGGGGGG
+
B>9444899999999
@AG8CY:00011:00127
AGCACTGTAGCCCCCCCCCCCACTGTCACTAGTTACTTTGTG
+
@@BCCDC>/1111111////"////669?<<11-//1/+4::
@AG8CY:00011:00129
TCTCTATGCGCCCCCCCC
+
BBB:966///////////
@AG8CY:00011:00137
CGTGTCTCTAGGCACATTTGTGTAG
+
BCABBCB@@@A=@@AAAA<>?@@99
@AG8CY:00011:00147
TAGTATCAGCCTCGCCCATGACGAA
+
BAB??@B;44248484-4;>11111
@AG8CY:00012:00103
AGCACTGTAGCCTGTCACTAGTTACTTGT
+
AABCC@;449929@@ADCCBAA@BBB>BA
@AG8CY:00012:00114
CGTGTCTCTAAGGGCACA
+
<=BB@@>111,/8+,,**
@AG8CY:00012:00127
ACGAGTGCGCCCCCCCTTCCCCCATGTCGTAGGTACTC
+
BCC==8:499>>>>>&424444+44449999B@C999C
@AG8CY:00012:00141
CGTGTCTCTAGGCACAGGATTTTTGTGTAG
+
BBCCE?41111,1<@9954::::/??ABB@
@AG8CY:00012:00145
CGTGTCTCTAGGCACAGGATTTTTGTGTAG
+
8944///,,,,*,27//,/688:/D;;;;A
@AG8CY:00013:00132
TCTCTATGCGCCCCCCCCAC
+
=A>@@?11,,,,,,,,,$,,
@AG8CY:00013:00136
TACTGAGCGCCCCCCTACACACACAGAAAAGATTGGT
+
B?@>@<-,,,2222+28///B=>49;>>?4??>;><8
@AG8CY:00013:00137
CGTGTCTCGCCCCC
+
>>B><8-,******
@AG8CY:00013:00143
TACTGAGCTACACACACAGAAAAGATTGGT
+
BBCDCC<<:B@@ACBAAACCBB7A;:6;=?
@AG8CY:00014:00112
TACTGAGCTACACACACAGAAAGATTGGT
+
ABCCDC@99CBCCCCCBBCCC>CBB8::;
@AG8CY:00014:00132
TACTGAGCGCCCCCC
+
BB=;;8,-,,,,,,,
@AG8CY:00014:00133
TACTGAGCGCCCCCCCTACACACACAGAAAAGATTGGTG
+
BA@?BA11///////&/6///44944499923..,.,..
@AG8CY:00014:00134
TACTGAGCGCCCCTACACACACAGAAAAGATTGGT
+
@>A>CA11//88068111===9;;>>>1:10,.,.
@AG8CY:00014:00136
TCTCTATGCGCCCCCCCCACTCCACATGTCTAAGGT
+
<<=@>?;1-,,222222$,,,,*4994888/1,/,/
@AG8CY:00014:00145
TACTGAGCTACACACACAGAAAATTGGTGC
+
BB???>;;;@@@@ABBBBBB@C/95969?>
@AG8CY:00014:00147
TGATACGTCTCCTTCCTTAGTTACTTCA
+
BBCBCBA99996969592448444454F
@AG8CY:00015:00105
TGATACGTCTCCTTCCTTAGTTACTTCA
+
BBBBCCCBBBC@CEC@C@CCC@BBBBAA
@AG8CY:00015:00110
ACGCTCGACATGCCCAGGTACAGAG
+
DCBB?AACBBBBBB=BC@CCCCCBB
@AG8CY:00015:00111
TCTCTATGCGCTCCACATGTCTAAGGT
+
CCCCCDBBCFECHAGDCB??@AA@CAC
@AG8CY:00015:00112
TAGTATCAGCCTCGCCATGACGAAGGTATCC
+
CCB;99999424:442449@991,1,////,
@AG8CY:00015:00114
ATATCGCGAGGGTATGGAAGACTCTATA
+
BAA??9;9=AA<A?>@?A@BCAA@BAAA
@AG8CY:00015:00115
TAGTATCAGCCTCGCCATGACGAAGGTATTCC
+
CBA9999994888;>@BB@@9==59699959;
@AG8CY:00015:00116
ATATCGCGAGGGGTATGGGAAAGACTCTATAGA
+
@>;;81////77*///44-44-44433331111
@AG8CY:00015:00121
TACTGAGCTACACACACAGAAAAGATTGGT
+
BCBCBCDBBBBCCDDCBA9884-9984868
@AG8CY:00015:00128
ACGCTCGCCCCCCCC
+
;;3/11111111111
@AG8CY:00015:00132
ATCAGACACCCCC
+
B998-----,,,,
@AG8CY:00015:00137
ATATCGCGCCCCCCCAGG
+
BC;;;1-,,22222&,,2
@AG8CY:00015:00138
AGCACTGTAGCCCCCCCCCACTGTCACTAGTTACTTTGTG
+
;;CC9928/,,8822222",,2227@@<<11-////+4:9
@AG8CY:00015:00145
ACGAGTGCTTTCCCCCATGTCGTAGGTACTC
+
@AB@A@9988/9@??+<9B@@?B996994=@
@AG8CY:00015:00146
TACTGAGCTACACACACAGAAAAGATTGGT
+
A@===9499?===B@?999999/9>><?=@
@AG8CY:00016:00109
ACGAGTGCGTTCCCCATGTCGTAGGTACTC
+
DB;;;>94492444,44=>?CCCC@C<<<A
@AG8CY:00016:00117
ACGAGTGCGTTCCCCATGTCGTAGGTACTC
+
@=?>999=899===9BAAABCCBA>@;999
@AG8CY:00016:00118
CGTGTCTCTAGCA
+
B;7/11/,////,
@AG8CY:00016:00137
ACGAGTGCGCCCCCTTTCCCCCCATGTCGTAGGTACTC
+
BBCB=94899999+44-44444(49999@@4967===B
@AG8CY:00016:00139
ACGAGTGCGCCCCCCCCCTTCCCCCATGTCGTAGGTACTC
+
BB@A9444444444444"42////*///////4;234444
@AG8CY:00016:00141
ATCAGACACCCGGACACAGCAGAACACACA
+
BCBB=9.11=-/,//744/66//-/7::44
@AG8CY:00016:00147
TAGTATCAGCTCGCCATGACGAAGGT
+
?@>999;?44484424/888//,/5/
@AG8CY:00017:00118
ACGCTCGACATGCCCAGGTACAGGAG
+
BB<9<99;BCCBDD?BB?CAAAB@B@
@AG8CY:00017:00126
ACGAGTGCTTCACCATGTCGTAGGT
+
CBC=99993144;9;4944444959
@AG8CY:00017:00138
CGTGTCTCGCCCCCCC
+
CB@967--**000088
@AG8CY:00018:00114
ACGCTCGACATGCCCAGGTACAGGAG
+
BBBB??ACECCCBB?BB?BCCCC@BB
@AG8CY:00018:00117
ACGAGTGCGTTCCCCATGTCGTAGGTACTC
+
BBBBBAABA@5<<<49>@@BCCBB?B@@@@
@AG8CY:00018:00125
ACGAGTGCTTCCCCATGTCGTAGGTAT
+
BA?9;;;9;>ABB9?99:4?AAB@ABA
@AG8CY:00018:00131
ATCAGACATGAC
+
BBC88::-,,**
@AG8CY:00018:00146
ATATCGCGCCCCCCCC
+
B;8<7--,,0000000
@AG8CY:00019:00103
TACTGAGCTACACACACAGAAAGATTGGT
+
@@BBBBAABCBBAAA@?@488048777;<
@AG8CY:00019:00110
CGTGTCTCTAGGCACAGGATTTTGTGTAG
+
BCCDBBBBD<<:9@@?>699@@4A<<<CC
@AG8CY:00019:00112
TCTCTATGCGTCCACATGTCTAAGGTACG
+
BBCCCCDCADDC@CAAEEECC888+,,))
@AG8CY:00019:00124
TAGTATCAGCCTCGCCATGACGAAGGTATTCC
+
=9>1//////,/7698@A>>>9969<>?A?B>
@AG8CY:00019:00130
TAGTATCAGCCTCGCCATGACGAAGGTAATCC
+
B@B==AA<94<@@@@@@@@@>@@?B@@A<996
@AG8CY:00019:00145
ACGCTCGCCCCCCCC
+
>>81///////////
@AG8CY:00020:00114
AGCACTGTAGTGTCACTAGTTACTTGT
+
BBCGCCD<<9=???CDCCCC;<=C@CB
@AG8CY:00020:00126
TCTCTATGCGTCCATGTCTAAGGTACTG
+
<<@C<9;D<;4=;9=?B@@@@C?CC@@<
@AG8CY:00020:00128
TAGTATCAGGCCTCGCCATGACGAAGGTATTCC
+
@8;1---,,*,*//777>BCB9<<@>@><<-1,
@AG8CY:00020:00144
TCTCTATGCGTCCACATGTCTAAGGT
+
BBDB==?1----*,28;E;B442959
@AG8CY:00021:00107
TACTGAGCTACACACACAAAAGATTGGTGC
+
B@BBBBCCCCBB@>9:4444,48888<;;;
@AG8CY:00021:00111
TGATACGTCTCCTTCCTTAGTTACTTCA
+
@CDCBBC<<;C@CAB@B@@BB@BBC@CD
@AG8CY:00021:00126
TCTCTATGCGTCCACATGTCTAAGGT
+
@<<9>@>1///878:??<99995959
@AG8CY:00021:00133
AGCACTGTATGTCACTAGTTACTTGT
+
99?>9@G9=:::BAB=<11,111-9@
@AG8CY:00021:00147
TCTCTATGCGCCCCCC
+
CCFA=66,,,,,,,,,
@AG8CY:00021:00148
TAGTATCAGCCGCC
+
?@B;1/00,,*,,,
@AG8CY:00021:00149
TACTGAGCGCCCCCCCCCCCCTACACACACAGAAAAGATTGGT
+
AAB;;8,-**0000000000"000**1878>=:::04--+,*,
@AG8CY:00022:00119
TACTGAGCTACACACACAGAAAGATTGGT
+
CBBBDC:>;BCDCCCC@@99919?><@?B
@AG8CY:00022:00125
TACTGAGCTACACACACAGAAAGATTGGT
+
CBCBCC<;9@>>=CBCAA<;;8<BB@C?B
@AG8CY:00022:00133
AGCACTGTATGTCACTAGTTACTTGT
+
9782-****,669BCCCBC@BAB@AA
@AG8CY:00022:00148
TACTGAGCTACACACACAGAAAAGATTGGT
+
BABBCC@A@BBBBBBEBBCCND:A:74858
@AG8CY:00023:00100
ATCAGACACGGACACAGCAGAACACAC
+
BB944901//,//8;;BDBBCACEBBB
@AG8CY:00023:00109
TGATACGTCTCCTTCCTTAGTTACTTCA
+
BA>@ABCCB@A>AACBD@CCFADDEACC
@AG8CY:00023:00132
TCTCTATGCGTCCACATGTCTAAGGT
+
BCCC;:41///6588BBCCBCB?CAA
@AG8CY:00023:00134
AGCACTGTATGTCACTAGTTACTTGT
+
?>@?944444::?DGCCBB@9;:BCH
@AG8CY:00023:00136
CGTGTCTTGGCAACAGGATTTTGTGTAGAGGC
+
A;**))(((((((((0028;;6??97796:5:
@AG8CY:00024:00112
TGATACGTCTCCTTCCTTAGTTACTTCA
+
AADBCBAA@<959<@<?58442449899
@AG8CY:00024:00130
TGATACGTCTCCTTCCTTAGTTACTTCA
+
BBBB@A@@<<<AC@CABBBBBFCBCBBC
@AG8CY:00024:00143
TGATACGGTTGCCTCCCTTCCTTAGTTACTTCAG
+
41-,***)*0**)/885:111499496444:;44
@AG8CY:00025:00114
CGTGTCTCTAGGCACAGGATTTTGTGTAG
+
CCCCC?99>9954999=@BCEE7@@???>
@AG8CY:00025:00130
ATATCGCGAGGGTATGGAAGACTCTATA
+
BBABB?<;<EECDCCDADACCBABBDBD
@AG8CY:00025:00136
ATATCGCGAGGGTATGGAAGACTCTATA
+
AB;=8=1118::>;;BAB@A>BCBB@AA
@AG8CY:00025:00139
TGATACGTTCTCCTTCCTTAGTTACTTCA
+
?;8//1//,//67;@D@DEABD@:;@ACE
@AG8CY:00025:00148
ATCAGACATGGACACAGCAGAACACAC
+
90=11-,,,/7889?@@@@@A?CDCBB
@AG8CY:00026:00114
ATATCGCGAGGGTATGGAAGACTCTATA
+
8;9;;;<CGDE@CECCAC@AABBBCB<>
@AG8CY:00026:00129
AGCACTGTAGCTGTCACTAGTTACTTGT
+
<<CC@9@<9949A=ABCCCCD@EBE?BC
@AG8CY:00026:00141
TCTCTATTCGGATGTACTCCACATGTCTAAGGT
+
>>9---,*,,*,,,,,*//,///4;?8994474
@AG8CY:00026:00144
ATATCGCGAGGGTATGGAAGACTCTATA
+
B>886:1//6656::B=@=?BBBBBAAB
@AG8CY:00026:00146
ATCAGACATGGACACAGCAGAACACAC
+
=;>491.///,/7999:9BAC>B@B@@
@AG8CY:00026:00149
AGCACTGTATGTCACTAGTTACTTGT
+
:;A@9444444499999995999599
@AG8CY:00027:00109
TCTCTATGCGCTCCACATGTCTAAGGT
+
DCDBBABA11//8588CBCAAAC@DAC
@AG8CY:00027:00127
TGATACGTCTCCTTCCTTAGTTACTTCA
+
BCCCCCC;<<B?CAGEECCBB?BCDBCD
@AG8CY:00027:00136
CGTGTCTCTAGGCACAGGATTTTGTGTAG
+
B>BA<<;:?@@@DAAAA:4999,9@@@@@
@AG8CY:00027:00144
ATCAGAACATGGACACAGCAGAACACAC
+
;66/1,*,,,/5669?ABCBCCBCCBBB
@AG8CY:00027:00149
TGATAACGGATTGCT
+
:8,*)(((((((((,
@AG8CY:00028:00136
TCTCTATGCGTCCACATGTCTAAGGT
+
BC;;9@91////,//44117--+,*,
@AG8CY:00028:00144
TCTCTATGCGTCCACATGTCTAAGGT
+
BBBB:9<9444;>?=BBBCBBB@CAA
@AG8CY:00029:00114
TACTGAGCTACACACACAGAAAGATTGT
+
BBABBAA@??99444444444-443133
@AG8CY:00030:00105
ATCAGACACGGACACAGCAGAACACACC
+
B?@BB;:;?B=@>BB??=?9969A8--+
@AG8CY:00030:00142
TACTGAGCTACACACACAGAAAGATTGGT
+
CBCCH<>99BBBBCGIEC<<<;<CC@C@B
@AG8CY:00030:00144
TGATACGTCTCCTTCCTTAGTTACTTCA
+
CDBA>>99449>@@C@D@AAB@CCD@BC
@AG8CY:00031:00106
CGTGTCTCTAGGCACAGGATTTTGTGTAG
+
BDBCB:<<@A@@CDBA994444,4;;;BC
@AG8CY:00032:00104
ATCAGACAGCGGACACAGCAGAACACAC
+
;?>>A98444;899;:99994424;847
@AG8CY:00032:00106
ATATCGCGAGGGTATGGAAGACTCTATA
+
BBB@?===@@@<BBBC@C@BECDCC@>=
@AG8CY:00032:00112
TCTCTATGCGTCCACATGTCTTACTG
+
BCC?==>111/8,/1BBBBGC@CD@@
@AG8CY:00033:00114
ACGAGTGCGTTCCCCATGTCGTAGGTACTC
+
>@>@;;99996999/<BCHCHCCC?A<<=@
@AG8CY:00033:00126
CGTGTCTCTAGGCACAAGATTTTGTGTAG
+
BBCBB@@@@@A=ACCCBCCECD9AACCDC
@AG8CY:00034:00101
TAGTATCAGCCTCGCCATGACGAAGGTATTCC
+
BBDAABB<;<@BBCB@BCCDCCCAC@BBA?A@
@AG8CY:00034:00103
ACGAGTGCGTTCCCCATGTCGTAGGTACTC
+
BBBBBBCBAA?CHHAD<<;@??9858999>
@AG8CY:00034:00117
ATCAGACACGGACACAGCAGAACACAC
+
@AA>;;4///,//9@@AAABB=@@@@?
@AG8CY:00034:00140
TGATACGTCTCCTTCCTTAGTTACTTCAG
+
CCCDCCB;<;>;=8=9:9===<=@A?AED
@AG8CY:00034:00149
TAGTATCAGCCTCGCCATGACGAAGGTATTCC
+
=89>@@9944888445;@@>@9959<>ACACA
@AG8CY:00035:00103
ACGAGTGCGTTCCCCATGTCGTAGGTACTC
+
@@ABB@944959@@4A999?@@>>;?9999
@AG8CY:00035:00105
TGATACGTCTCCTTCCTTAGTTACTTCA
+
<@;<<AA@A@A2424242488994464;
@AG8CY:00035:00113
AGCACTGTAGCTGTCACTAGTTACTTGT
+
AADCBBCCA;@>GCCCBB@CBABBB?BC
@AG8CY:00035:00119
TGATAAGTCTCCTTCCTTAGTTACTTCA
+
BBA@B@DCB@@?B@DBC@CCCACBB?BB
@AG8CY:00035:00124
ATATCGCGAGGGTATGGAAGACTCTATA
+
=;9;;;<@@CD?AACC=A@ABBCCCCCC
@AG8CY:00035:00135
TACTGAGCTACACACACAGAAAAGATTGGT
+
B?@=@;1//////44444468806,,*,*,
@AG8CY:00035:00147
ATCAGACACGGACACAGCAGAACACAC
+
BAA>11.///7869==9==@@=@CAAA
@AG8CY:00036:00105
ACGCTCGACATGCCCAGGTACAGGAG
+
ABBBBABACBCBCC@DB@BACAA?AB
@AG8CY:00036:00109
TCTCTATGCGCTCCACATGTCTAAGGT
+
FCA@?B?111/787:DBDCD:<<?B8<
@AG8CY:00036:00120
TGATAGTCTCCTTCCTTAGTTACTTCA
+
BBBB?AABBC@BACDDDCABCACCACC
@AG8CY:00036:00123
AGCACTGTAGCTGTCACTAGTTACTTGT
+
<<CCCCCCAA@<<<ABCBBBC@CCCABB
@AG8CY:00036:00126
TAGTATCAGCCTCGCCATGACGAAGGTATTCC
+
BBCCCCCFAA==>89244>>=4924249??B@
@AG8CY:00036:00146
TGATACGTCTCCTTCCTTAGTTACTTCA
+
CBBCBCCAAAECGBDACABBBBBBB@BB
@AG8CY:00037:00100
CGTGTCTCTAGGCACAGGATTTTGTGTAG
+
BBBCAABCBCCADBCBB<9944-999@>>
@AG8CY:00037:00126
AGCACTGTAGCTGTCACTAGTTACTTGT
+
<<CCBCDBB<;9@>BBCCCEC@BBA<@@
@AG8CY:00038:00100
TAGTATCAGCCTCGCCATGACGAAGGTATTCC
+
BACBCED=:=BBBBC@CCBB@@@@DCC@A?A@
@AG8CY:00038:00101
ATCAGACACGGACACAGCAGAACACAC
+
BB:98>8999>ABBBDDBB999;CCCC
@AG8CY:00038:00108
TCTCTATGCGCTCCACATGTCTAAGGT
+
A@A@@@>9994==8@CCA==9?=5969
@AG8CY:00038:00111
TGATACGTCTCCTTCCTTAGTTACTTCA
+
ABABBB@@BBB?B?D@D@BBB@BBA@AB
@AG8CY:00038:00113
ATCAGACACGGACACAGCAGAACACAC
+
BCB==97:;9<>@AAACBCBC?BBCBA
@AG8CY:00038:00119
ACGAGTGCGTTCCCCATGTCGTAGGTACTC
+
BBBBBBBB?=;@==4?=@@@BB@@<@@@>>
@AG8CY:00038:00123
TAGTATCAGCCTCGCCATGACGAAGGT
+
11//88:>BCABBBC@CCBBB@A@D@B
@AG8CY:00038:00129
ATCAGACAGCGGACACAGCAGAACACAC
+
=;391<01///786=@?77<11,1><==
@AG8CY:00039:00100
ACGAGTGCGTTCCCCATGTCGTAGGTACTC
+
BAAAB@B;;<?CDC:FCCB@AA8758999>
@AG8CY:00039:00101
ACGAGTGCGTTCCCCATGTCGTAGGTACTC
+
BBBABAA@AAACHI9FAAABBBBA=@<<<A
@AG8CY:00039:00109
ATCAGACACGGACACAGCAGAACACAC
+
@@B@@B:<9<@CCFDBAA@@@@CCCCC
@AG8CY:00039:00122
ACGCTCGACATGCCCAGGTACAGGAG
+
CBA999@A@<<<@@<9<59999A=@A
@AG8CY:00039:00134
ATCAGACACGGACACAG
+
?A>=8/01//,//444/
@AG8CY:00040:00103
TGATACGTCTCCTTCCTTAGTTACTTCA
+
ABBBBAAABCCABBBBBBCCC@AAAEAB
@AG8CY:00040:00109
TGATACGTCTCCTTCCTTAGTTACTTCA
+
BBBBBBCCCCC@CAC@C@CCC?@@AACD
@AG8CY:00040:00114
ATCAGACACGGACACAGCAGAACACAC
+
BBBBBBCABB?BBBDAAACCB@BBBBA
@AG8CY:00040:00148
AGCACTGTAGCTGTCACTAGTTACTTGT
+
::DBBGC=<99==4;9>@@9959995<@
@AG8CY:00041:00114
ATATCGCGAGGGTATGGAAGACTCTATA
+
@<?@@B<<=CC@CFCB@C@BBBA>@777
@AG8CY:00041:00116
TAGTATCAGCCTCCCCATGACGAAGGTATTCC
+
<;CBA@@@9924;;;6ABA@9>@59699969@
@AG8CY:00041:00120
TACTGAGCTACACACACAGAAAGATTGGT
+
BBCBDC@?@DCCCBBCA@@BB=BBB?B?A
@AG8CY:00041:00145
TCTCTATGCGCTCCACATGTCTAAGGTAC
+
BBBBCACA;4449899@>@AC<=<=BC@>
@AG8CY:00042:00104
TCTCTATGCGGCTCCACATGTCTAAGGT
+
BDBC@=9111,/687;>CDCB@@=5969
@AG8CY:00042:00117
CGTGTCTCGGTAGGCACAGGATTTTGTGTAG
+
/,,//////,444249444:4499,444444
@AG8CY:00042:00126
TAGTATCAGCCTCGCCATGACGAAGGTATTCC
+
@@BBCBBDCD@BGBA@BECCABB@BACCCAC@
@AG8CY:00042:00129
TACTGAGCTACACACACAGAAAGATTGGT
+
@@ACCCDBBBBCCCCCDCCCB>BBA?A@B
@AG8CY:00042:00141
ATATCGCGGGGGTATGGAAGACTCTATA
+
BB=98489999-9?:=?B?BBCCCCDDD
@AG8CY:00043:00100
TAGTATCAGCCTCGCCATGACGAAGGTATTCC
+
DAAABCC;<<?999<99AA@ABBAB@CCFBDA
@AG8CY:00043:00102
AGCACTGTAGCTGTCACTAGTTACTTGT
+
;9>>999999;=ABCCCDEBB?BBA=@@
@AG8CY:00043:00107
ATCAGACACGGACACAGCAGAACACAC
+
BBBB@@@CCDBCCCCCCCCBE?BBBCC
@AG8CY:00043:00112
ATATCGCGAGGGTATGGAAGACTCTATA
+
BBBBBB@@@CCBCAAA@CACCCCC>>?=
@AG8CY:00043:00117
AGCACTGTAGCTGTCACTAGTTACTTGT
+
<<BCBBCCAAACDDCCBBBBC@CBB>BB
@AG8CY:00043:00121
ATCAGACACGGACACAGCAGAACACAC
+
BAA@BBB:=<?BBBCAAACCC@BCBBB
@AG8CY:00043:00123
TGATACGTCTCCTTCCTTAGTTACTTCA
+
<BA;;<<=BAB?C=@=C6:9@?@@@=@>
@AG8CY:00043:00124
ACGAGTGCGTTCCCCATGTCGTAGGTACTC
+
BBB@?@B>=@=ABB7D<<<@BB>?<?9999
@AG8CY:00043:00138
TCTCTATGC
+
<DCCBBC<;
@AG8CY:00043:00139
AGCACTGTAGCTGTCACTAGTTACTTGT
+
<<CCCAA<<=CBDCCBCBCBC@CBB?BC
@AG8CY:00044:00104
TGATACGTCTCCTTCCTTAGTTACTTCA
+
CBBBBCBAB@?=A>A>ABCCC@BBCACD
@AG8CY:00044:00106
TAGTATCAGCCTCGCCATGACGAAGGTATTCC
+
CBBABBC>:<BBB<<9;@AACBA?B?FBDCCC
@AG8CY:00044:00115
CGTGTCTCTAGGCACAGGATTTTGTGTAG
+
BBCC@@ABBDC@CBAAA>A???4999>>>
@AG8CY:00044:00116
TACTCAGAAAGATTGGTGCTGCG
+
ABB@?=99919>><A@ABABCBB
@AG8CY:00044:00122
CGTGTCTCGTAGGCACAGGATTTTGTGTAG
+
>A@999999998<9<99969999/9997//
@AG8CY:00044:00127
ACGCTCGACATGCCCAGGTACAGGAG
+
?ACBC@?ABCC>@A>@C@CCCBE?BB
@AG8CY:00044:00129
ACGCTCGACATGCCCAGGTACAGGAG
+
BBB?B9;=DECCDDAAB?ABA@@=99
@AG8CY:00044:00139
CGTGTCTCTAGGCACAGGATTTTGTGTAG
+
BBAA>?:;<AA>BECCC@CEEEBDEDCCC
@AG8CY:00045:00104
TAGTATCAGCCTCGCCATGACGAAAGG
+
=ABAA@@9<<=@?@@<991///00*,,
@AG8CY:00045:00112
TACTGAGCTACACACACAGAAAGATTGGT
+
BABBA9<<BBBCBEBB@A<;809@??C@C
@AG8CY:00045:00116
ATATCGCGGAGGGTATGGAAGACTCTATA
+
9;@>11/1,///+/7792424:9388877
@AG8CY:00045:00121
CGTGTCTCTAGGCACAGGTTTTGTGTAG
+
BCCCCCAAACCCCBA@@6999/9===99
@AG8CY:00045:00124
ATCAGACACGGACACAGCAGAACACAC
+
BBBBCBBBBD?CCBBBCABBB@BBBBB
@AG8CY:00045:00127
TAGTATCAGCCTCGCCATGACGAAGGTATTCC
+
BCCCC=?B9;69BAA?BB@@ABB59699959;
@AG8CY:00045:00129
ATATCGCGAGGGTATGGAAGACTCTAT
+
BBBBBB??@ED?D?==@B@BBBBBB?>
@AG8CY:00045:00133
CGTGTCTCAGGCACAGGATTTTGTGTAG
+
BB?A=>;/11-1<;;>>@>>>4999>99
@AG8CY:00045:00135
TCTCTATGCGCTCCACATTCTAAGGTACTG
+
BCCCCCDC:<=BC@EIGC>@AD?B>BB@@@
@AG8CY:00045:00136
TGATACGTCTCCTTCCTTAGTTACTTCA
+
BBBBBBBAABD@CECACBCCC?BBA99?
@AG8CY:00046:00116
ATCAGACACGGGAACACA
+
BC@?@B><<<<-1,,***
@AG8CY:00046:00120
TACTGAGCTACACACACAGAAAGATTGGT
+
BBCCBC@?ACBBCCCCB@884-9=A=A?@
@AG8CY:00046:00125
TACTGAGCTACACACACAGAAAGATTGGT
+
BBBBCC@?@AAADCCEBB<;98;B?@C>A
@AG8CY:00046:00130
TGATACGTCTCCTTCCTTAGTTACTTCA
+
BBBBBBBBBBB@C@CCD@BCC@A@@>?=
@AG8CY:00046:00134
TGATACGTCTCCTTCCTTAGTTACTTCA
+
BDBBBBBBABBCEAEBDFDDC@AA@<99
@AG8CY:00046:00138
ATATCGCGAGGGTATGGAAGACTCTATA
+
BBBBB9499991<CBCACBGFDCBB>??
@AG8CY:00046:00143
CGTGTCTCTAGGCACAGGATTTTGTGTAG
+
BBCCBB@CABB@CA>>><9999-999<<=
@AG8CY:00046:00147
CGTGTCTCTAGGCACAGGATTTTGTGTAG
+
CCCCEC:<?HDBCGECB>9999/9BA?AC
@AG8CY:00046:00149
TGATACGTCTCCTTCCTTAGTTACTTCA
+
BBBBCCC;<<C@CAEAD@BCC@CAB?AB
@AG8CY:00047:00133
ATCAGACAAGCGGACACAGCAGAACACAC
+
<>?822--+,,,2229=944411-1111.
@AG8CY:00048:00101
ACGAGTGCGTTCCCCATGTCGTAGGTACTC
+
BB>?AB?===2999-9@@ABCDCC@CAAAD
@AG8CY:00048:00105
CGTGTCTCTAGGCACAGGATTTTGTGTAG
+
BCCDCCBAAAABCCBA@>9999/9>@A>>
@AG8CY:00048:00106
ATATCGCGAGGGTATGGAAGACTCTATA
+
BB@??BBBCBB@B@CC?B@BBBBBBBC=
@AG8CY:00048:00119
TACTGAGCTACACACACAGAAAGATTGGT
+
BBBAA?AACCCCCCDDBB@@=:=?;:@?B
@AG8CY:00048:00121
TCTCTATGCGCTCCACATGTCTAAGGT
+
@BBEBBA;;;9@?<?AC>999?>5969
@AG8CY:00048:00124
ACGAGTGCGTTCCCCATGTCGTAGGTACTC
+
BBC?@AB<<=BEKK:J=<<;<;98589999
@AG8CY:00048:00145
TGATACGTCTCCTTCCTTAGTTACTTCA
+
BBCBBBB:9=HFKCCBCABDBBAAA@CC
@AG8CY:00048:00147
TGATACGTCTCCTTCCTTAGTTACTTCA
+
CBB?;;:1118;;;>;D@BBB=BBC@DD
@AG8CY:00049:00117
TAGTATCAGGCCTCGCCATGACGAAGGTATTCC
+
@=>9944442499;;@8<<==CCCBECDBCACD
@AG8CY:00049:00145
AGCACTGTAGCTGTCACTAGTTACTTGT
+
@ACCB@B:::@BBBCDCBCCC?B@A8;;
@AG8CY:00049:00146
ACGCTCAGACATGCCCAGGTACAGGAG
+
>>B8--,,,,06888544243444244
@AG8CY:00004:00180
TAGTATCAGAAAAA
+
BA;227--,,,,,,
@AG8CY:00005:00170
AGCACTGTCAAAAAAAA
+
<BCA@8<1/////////
@AG8CY:00006:00157
CGTGTCTATAGGCACAGGATTTTGTGTAG
+
==9:;;1////,4??BCACBBC9CCGBCC
@AG8CY:00006:00160
TGATACGTATCCCTTTCCCTTTAGT
+
=@@=;;<1///852>8C:566+,,,
@AG8CY:00006:00171
TCTCTATGCTGCTCCACATGTCTAAGGT
+
BBB=97>1,,,0685???===@?===?9
@AG8CY:00006:00175
AGCACTGTCCCCCCCC
+
BBB>C;;444488999
@AG8CY:00007:00178
ATCAGACCCCCCCC
+
=873>933333333
@AG8CY:00008:00162
AGCACTGTATGTCACTAGTTACTTGT
+
B99496:1///8;:?BA==<?99899
@AG8CY:00008:00166
TACTGAGCTACACACACAGAAAGATTGGT
+
A=89911//6666B=?:;44404889=<=
@AG8CY:00008:00167
TGATACGTATCCTTCCTTAGTTACTTCA
+
BD@>:<<1,,,*,*/,/,//42444244
@AG8CY:00008:00175
ATCAGACCCCCCCC
+
,,,.8883333333
@AG8CY:00008:00177
TGATACGTCCCCCCCC
+
BBB;444444444488
@AG8CY:00008:00181
TGATACGTAACTCCTTCCC
+
AAC@;:411,///56,///
@AG8CY:00008:00184
TAGTATCAGAAAAA
+
BA>727--,,,,,,
@AG8CY:00009:00173
ATATCGCAAAAAAAA
+
B<1111/////////
@AG8CY:00009:00185
TCTCTATGTAAAAAAAA
+
CCC41111/////////
@AG8CY:00009:00186
TACTGAGTAAAAAAA
+
894////////////
@AG8CY:00010:00152
ATCAGACAGGGGGGG
+
B?7///.////////
@AG8CY:00010:00153
AGCACAGTAGGGGGGGG
+
<<CB?499999444444
@AG8CY:00010:00154
ACGAGTGCTGTTCCCCATGTCGATAGGTA
+
BB?=1--,,,222280;344;44444244
@AG8CY:00010:00175
ATCAGACAAAAAAAA
+
@974//.////////
@AG8CY:00010:00178
TGATACGTCCCCCCCC
+
@BC;444444444888
@AG8CY:00011:00150
TACTGAGCGGGG
+
=8;11--,,,,,
@AG8CY:00011:00154
CGTGTCTAGGGGGGGG
+
BC;887//////////
@AG8CY:00011:00166
CGTGTCTATTAAGG
+
@9911/1//,/,//
@AG8CY:00011:00167
CGTGTCTATTAAG
+
B@;6:11//,/,,
@AG8CY:00011:00183
ACGCTATCGACATGCCCAGGTACAGGAG
+
?;98/1/////44444-4:999944244
@AG8CY:00011:00186
ATATCGTAAAAAAAA
+
@4/111/////////
@AG8CY:00012:00157
TGATACGTCGGGGGGGG
+
BBB;8////////////
@AG8CY:00012:00161
CGTGTCTATAGGCACAGGATTTTGTAGC
+
?B;888/////,4>;??<9999/4;444
@AG8CY:00012:00169
TGATACGTATCCCTTTCCCTT
+
ACC?67;1/,,0*,,*/1+/,
@AG8CY:00012:00180
TAGTATCAGCTCCTCGCCATGACGAAGGTATTCC
+
BABBB?C88/,,*,,,,*/66/944548999245
@AG8CY:00012:00183
ATCAGACCCCCCCC
+
88889988888888
@AG8CY:00013:00156
CGTGTCTAGGGGGGGG
+
BB;888//////////
@AG8CY:00013:00161
CGTGTCTATAGCACAGATTT
+
BB:888/,,,,/,////68+
@AG8CY:00013:00171
TAGTATCAGCTCGCCCATGACGA
+
BCBB7>;:,,,,,,2*/444444
@AG8CY:00013:00190
ACGCTAAAAAAAA
+
444//////////
@AG8CY:00013:00191
ATATCGTAAAAAAAA
+
?66:/1/////////
@AG8CY:00014:00153
TAGTATCAGCGGGGGGGG
+
BBBCC;;:4999999999
@AG8CY:00014:00155
ACGAGTGCGGGGGGGG
+
BA9//11/////////
@AG8CY:00014:00172
ACGCTCATGACATGCCCAGGTACAGGAG
+
;;92*******9:444-4;:;;@9959?
@AG8CY:00014:00173
TCTCTATGCATG
+
BBB491;1*(((
@AG8CY:00014:00182
ACGAGTGCCCCCCCCCCCCC
+
BAA;;71111111111///"
@AG8CY:00014:00188
ATCAGAGATCACGGACACAGCAGAACA
+
?4.01-,,**,,,*/766844444247
@AG8CY:00015:00166
TGATACGTATCCTTCCTTAGTTACTTCA
+
CBB;/111///,/59?A@>9959?><@B
@AG8CY:00015:00180
TGATACGTCAAAAAAAA
+
@@99111//////////
@AG8CY:00015:00184
ATCAGACCCCCCCCCCCCCTCACGGACACAGCAGAAC
+
>9::@>>>>>>>>>???A"./6//,4999=?==CB?C
@AG8CY:00015:00188
ATCAGAGATCACGGACACAGCAGAACA
+
9008-*****,//,4499999=44247
@AG8CY:00015:00191
ATATCGTAAAAAAAA
+
B6///1/////////
@AG8CY:00015:00192
CGTGTCTAAAAAAA
+
?4111/////////
@AG8CY:00016:00155
CGTGTCTCGGTTAA
+
BC>@;8///,/,/,
@AG8CY:00016:00158
TCTCTATGCGGGGG
+
BB;772--,,,,,,
@AG8CY:00016:00175
ACGCTCAAAAAAAA
+
@@311/////////
@AG8CY:00016:00188
AGCACTGTCCCCCCCCCCCCCCTGCTGTC
+
;;C@A9911111111//////"////444
@AG8CY:00017:00155
TGATACGTCGTCCTTCCTTAGTTACTTCA
+
BBA?:88/111;7;;;;H@BAB?;;;>A@
@AG8CY:00017:00160
CGTGTCTAGGGGGGGG
+
BB;888//////////
@AG8CY:00017:00163
ACGAGTGCGGGGGGGG
+
BB9/////////////
@AG8CY:00017:00177
ATCAGACATACGGGA
+
C9747*((((((,((
@AG8CY:00017:00179
ATATCGCAAAAAAAA
+
@?886//////////
@AG8CY:00018:00159
TGATACGTCGGTCCTTCCTT
+
AAA@@A<1//,/87:;?;:5
@AG8CY:00018:00161
ACGAGTGCGGGGGGG
+
9>8111/////////
@AG8CY:00018:00167
TACTGAGCGGGGG
+
B=;::,-,,,,,,
@AG8CY:00018:00175
TAGTATCAGATCGCCCATGA
+
AC@A6;<>-,,,,/85////
@AG8CY:00018:00176
TGATACGTATCCCTTTCCCTTTAGTTTACTTTCAG
+
CCC;67;1///858:;AA0990999;-1/,2*,,,
@AG8CY:00018:00178
ACGAGTGCATGG
+
B>31-0****(+
@AG8CY:00018:00180
TGATACGTCAAAAAAAA
+
@AA@86;1/////////
@AG8CY:00018:00181
CGTGTCTCAAAAAAA
+
4494///////////
@AG8CY:00018:00184
AGCACTGTCAAAAAAAA
+
4;?;><<1/////////
@AG8CY:00019:00181
TAGTATCAGATCGCCATGACGAAGGTATTCC
+
AA@@:888//,,,/,/8;:::<8<?CCC@FA
@AG8CY:00019:00184
ATCAGACAAAAAAAAA
+
=73.1-,*00008888
@AG8CY:00019:00190
TACTGAGCCCCC
+
>499?>>,,,,,
@AG8CY:00020:00185
TACTGAGCAAAAAAAAAATACACACACAGAAAAGATTTGGGTG
+
?=>>><1//////////"/////444444444,3338,73,31
@AG8CY:00020:00186
TACTGAGCAAAAAA
+
B?88;81,,,,,,,
@AG8CY:00020:00192
TGATACGTCCCCCCCCCCCCT
+
@B411=2/,8888008800"*
@AG8CY:00020:00197
ATCAGATAAAAAAA
+
?6../1////////
@AG8CY:00021:00151
TACTGAGCGCCCCTACACACACAGAAAGATTGGT
+
BB@=><11////*/688>@CA?@44408??=@?B
@AG8CY:00021:00182
TACTGAGCAAAAAAAA
+
BB::9;1/////////
@AG8CY:00022:00184
TACTGAGCTACACACACAGAAAGATTGGT
+
A@@>><///8888BC>;;444-9>>;@@D
@AG8CY:00022:00197
AGCACTGCCCCCCCC
+
91<>///////////
@AG8CY:00023:00150
ATCAGACGAGGACACAGCAGAACACAC
+
;77911,,,,222;C::;>>@=@>>@?
@AG8CY:00023:00170
TAGTATCAGCTCCGCCCATGACG
+
BBBBB@;9/11/,/88+/4/1//
@AG8CY:00023:00178
ACGAGTGCGGGGGGGG
+
@A71111/////////
@AG8CY:00024:00151
AGCACTGTAGCTGTCACTAGTTACTTGT
+
@ACB94999444:::DDCBAA@CDB?@@
@AG8CY:00024:00153
TATGCGTCGTCCTC
+
8///,,,,///786
@AG8CY:00024:00156
TACTGAGTAGTACACAC
+
444/,,,,,,,,,/494
@AG8CY:00024:00183
TGATACGTATCCCTTTCCCTTTAGTTTACTTTCAG
+
F;;911/1///656::AC:<<699>@094?:5>?9
@AG8CY:00024:00184
CGTGTCTATAGGGCACAGGATTTTTGTGTAG
+
B@>1111/////+49;99244944+4499:A
@AG8CY:00024:00191
AGCACTGTCAAAAAAAA
+
4:=>>6;1/////////
@AG8CY:00024:00199
TACTGAGCCCCCCCCT
+
B949>991111111$/
@AG8CY:00025:00152
TGATACGTCTCCTTCCTTAGTTACTTCA
+
@=>?899944924242424487489599
@AG8CY:00025:00159
CGTGTCTCTAGGCACAGGATTTTGTGTA
+
@=>9111//675/444424499,444//
@AG8CY:00026:00153
TGATACGTCTCCTTCCTTAGTTACTTCA
+
BA?@889948924899:699B@<<<?BA
@AG8CY:00026:00158
CGTGTCTATAGGCACAGGATTTTGTGTAG
+
BBC<111///754444984444,444844
@AG8CY:00026:00193
TCTCTATGCAAAAAAAA
+
9==@@/11/////////
@AG8CY:00026:00194
TACTGAGCAAAAAAAAAAATACACACACAGAAAAAGATTTGGGTG
+
??=>><1//8888;AA;8"/////4444444444+4333,33,37
@AG8CY:00027:00154
TCTCTATGCGCTCCACATGTCTAAGGT
+
ACB??:994498@?BCEB:;<A@?B?B
@AG8CY:00027:00157
TACTGAGCTACACACACAGAAAGATTGGT
+
?@AA>@=99=?BBCDB@@444-9>>>A?B
@AG8CY:00027:00165
TGATACGTCTCCTTCCTTAGTTACTTCA
+
@BBBBB@9<<=;<@D@DC@@@=;;<=>>
@AG8CY:00027:00192
CGTGTCTATAGGCACAGGATTTTGTGTAG
+
BC;888///7779@@CGACFCB7<9994>
@AG8CY:00028:00150
ATCAGACACGGACACAGCAGAACAACA
+
;94111.//49BBBCDD>>:8;1-+--
@AG8CY:00028:00153
TGATACGTCTCCTTCCTTAGTTACTTCA
+
@BBBB?>@B<<8=ADBFBCCC@CC@@BE
@AG8CY:00028:00161
TACTGAGCTACACACACAGAAAGATTGGT
+
@>@@@@;99A?BCAAAC@===:===5849
@AG8CY:00028:00162
ATATCGCGAGGGTATGGAAGACTCTATA
+
87991//////+/68=@C@>>A9998><
@AG8CY:00028:00187
CGTGTCTAGGGGGGGG
+
BB;888//////////
@AG8CY:00028:00192
CGTGTCTATAGGCACAGGATTTTTGTGTAG
+
::4/1:1,,,,*/69>?;99?>?/949444
@AG8CY:00028:00193
TGTACGTATCCTTCCCTTAGTTACTTCA
+
@@>;;<1,,,*,*//+/,/4/,///,/8
@AG8CY:00028:00198
TCTCTATGCAAAAAAAA
+
BBC44/?1/////////
@AG8CY:00029:00153
TCTTATGCGCTCCACATGTCTAAGGT
+
CCB@BBC:::ACACCBBECBBA@C@B
@AG8CY:00029:00155
ACGCTCGACATGCCCAGGTACAGGAG
+
99399499:9:444-4;9?BEDCCCC
@AG8CY:00029:00159
AGCACTGTAGCTGTCACTAGTTACTTGT
+
99@>9944449:=@CDBECCCCBB??9;
@AG8CY:00029:00170
TCTCTATGCGTCCACATGTCTAAGGT
+
@BC949944449::949999492424
@AG8CY:00030:00151
ATATCGCGAGGGTATGGAAGACTCTATA
+
@@@;9944444-4C=B@C@BACCCC>==
@AG8CY:00030:00156
TACTGAGCTACACACACAGAAAGATTGGT
+
ABBBB::<CFCCBCEC;A944-9>><@@C
@AG8CY:00030:00172
TGATACGTCTCCTTCCTTAGTTACTTCA
+
<<BA<86///8887;;CD;<@=999<?9
@AG8CY:00031:00163
TGATACGTCTCCT
+
444444444//,/
@AG8CY:00031:00164
ACGAGTGCGTTCCCCATGTCGTAGGTACTC
+
BA@>9;98>>5999/4949>>>>?<@999>
@AG8CY:00031:00165
CGTGTCTCTAGGCACAGGATTTTGTGTA
+
4894///////,/944424444,494//
@AG8CY:00031:00172
CGTGTCTCTAGGCTGTGTAGAGGC
+
BB;96:1///65/44444444424
@AG8CY:00031:00195
TCTCTATGCGGGGG
+
BB;882,,,,,,,,
@AG8CY:00031:00198
TGATACGTAGGGGGGGGGGGGGGGGGGGGGGTCCTTCCTTAGTTACTTCA
+
BCC;888///////////////////////"/6:;;ECC>999=@>@=99
@AG8CY:00032:00162
ATCAGACACCGGACACAGCAGAACACAC
+
;77-*****)/566A>?@HEBCBCCBBC
@AG8CY:00032:00165
TACTGAGCTACACACACAGAAAGATTGGT
+
BA?@@;999=;==?AAA@@@@>ACC@C@B
@AG8CY:00032:00177
TACTGAGCTACACACACAGAAAGATTGGT
+
BB@?;81/////69444499A-4995949
@AG8CY:00032:00193
TAGTATCAGATCGCCATGACGA
+
@BCB8888/,,,,/,/44444/
@AG8CY:00032:00199
CGTGTCTAGGGGGGGG
+
9>91111/////////
@AG8CY:00033:00171
ACGCTCGACATGCCCAGGTACAGGAG
+
==?:999>@>>@@@:>@<@@AAA@AA
@AG8CY:00033:00176
AGCACTGTATGTCACTAGTTACTTGT
+
AB@B999@944449444>><999699
@AG8CY:00033:00181
TAGTATCAGCTCGCCATGACGAAGGTATTCC
+
<BCA@BC;49>99959998999242444242
@AG8CY:00034:00167
TCTCTATGGCGGCCTCCACATGTCTAAGGT
+
C@?2,--,*,,*/769=?BCB;;;A@;?<>
@AG8CY:00034:00172
TACTGAGGTATACACACACAGAAAGATTGGT
+
41-*((((((*008:D@=99844-988<@=?
@AG8CY:00034:00174
ATCAGACGCGGACACAGCAGAACACAC
+
8780-,,,,,2009=99:A@@ABAABA
@AG8CY:00034:00179
AGCACTATAGCTGTCACTAGTTACTTGT
+
>??@99111//8777AAAAAA7<9@599
@AG8CY:00034:00199
TAGTATCAGATCGCCATGACGAAGGTATTCC
+
<ADC;888/////4244444449:2444249
@AG8CY:00035:00158
CGTGTCTCTAGGCACAGGATTTTGTGTAG
+
CCB;;994:4469ABCFACCCC9BCCCCC
@AG8CY:00035:00179
TGATACGTCTCCTTCCTTAGTTACTTCA
+
BBB>>==;;;@@C@C@C@?>>;99959>
@AG8CY:00036:00164
ATCAGACACGGACACAGCAGAACACAC
+
BBA311.///,/8:BECDCAA>ABBBB
@AG8CY:00036:00165
AGCACTTGGTTGTAAGGCCCTGTCACTAGTTTACTTTGTG
+
?=>4995/,/,///,/,//+////4499849-449;6@;9
@AG8CY:00036:00168
AGCACTGTAGCCTGTCACTAGTTAATTGT
+
11<8,*((((*0028;BCECCCAC@B>AA
@AG8CY:00036:00176
TAGTATCAGCCGCCCGCCATGACGAAGGTAT
+
>111-,****)***),,298999BB8?8949
@AG8CY:00036:00178
TCTGGAGATTCG
+
,,,,*,,**)**
@AG8CY:00037:00175
CGTGTCTCTAGGCACAGGATTTTGTGTAG
+
BBC??;==CBDACBBBB@FDDD9AA@@@>
@AG8CY:00037:00177
TAGTATCAGCCTCGCCATGACGAAGGTATTCC
+
C@BA9494442484424>??@A=59699@<B=
@AG8CY:00037:00178
TGATACGTCTCCTTCCTTAGTTACTTCA
+
@CCB=>=@@@AADIL@C@BBB@?@@@@>
@AG8CY:00037:00184
TCTCTATGCGCCATGTCT
+
F@;9999/1//,,,,,//
@AG8CY:00038:00181
AGCACTGTAGCCCTGTCACTAGTTACTTGT
+
899944444499-4444444444;999584
@AG8CY:00038:00182
TGATACGTCTCTTTCCTTAGTTACTTCA
+
BBB?=?@;9;AA@:A>D??@@<>>@<>>
@AG8CY:00038:00192
TGATACGTATCCTTCCTTA
+
9<B><88/,,,*,*/,/,/
@AG8CY:00038:00199
ACGAGTGCTTCCCCATG
+
BB9888//.,,,,*,//
@AG8CY:00039:00163
ACGAGTGCGGTTCCCCCATGTCGTAGGTACTC
+
B?6/1-,,,*,*,,,,)//;99=B>G>BBBCC
@AG8CY:00039:00182
TCTCTATGCGCCTCCACATGTCTAAGGT
+
ABCA9/11///,/777749999>B5959
@AG8CY:00039:00195
TAGTATCAGCTCGCCATGACGAAGGTATTCC
+
<@@@:<>11/////,4444444898==6:;:
@AG8CY:00040:00182
TCTCTATGCGGCCTCCACATGTCTAAGGT
+
CB977--***),000888AA;99>?6969
@AG8CY:00040:00187
TCTCTATGCGCTCCACATGTCTAAGGT
+
BBB=@??9999499:94999999;B;>
@AG8CY:00040:00189
TACTGAGCTACACACACAGAAAGATTGGT
+
449>><1//6688CB:::444-9A@>CAC
@AG8CY:00040:00199
ATATCGCGAGGGTATG
+
8<;:;1,,**0)**,,
@AG8CY:00041:00178
TACTGAGCGCTACACACACAGAAAGATTGGT
+
CA86:1,,,,,8//1A=99A99919@@=B?@
@AG8CY:00041:00184
AGCACTGTAGCCTGTCACTAGTTACTTGT
+
@@AA949:99=@>BCCBB:;44599><99
@AG8CY:00041:00185
TACTGAGCTACACACACAGAAAGATTGGT
+
BB?==@9;;AAABDCEDDBBB=@??@B@C
@AG8CY:00041:00191
ACGCTCGACATGCCCAGGTACAGGAG
+
898--,,,0,/49964424444:294
@AG8CY:00041:00195
TGATACGTCTCCTTCCTTAGTTACTTCA
+
AA@?@@C<9;==>;?242899499>;>9
@AG8CY:00041:00196
TGATACGTCTCCTCCTAT
+
944;4444444249970.
@AG8CY:00042:00175
TCTCTATGCGGCCTCCACATGTCTAAGGT
+
CCA>9994492424424:@>ABBBE?CFC
@AG8CY:00042:00183
ACGCTTCGGCACATGCCCAGGTACAGGAG
+
;40//,//,///49444-4;:449;;7:D
@AG8CY:00042:00185
CGTGTCTCTAGGCACAGGATTTTGTGTAG
+
BBB99;AAADCCCCCCC@ECCC:BCBA=>
@AG8CY:00042:00186
TACTGAGCTACACACACAGAAAGATTGGT
+
BBABB@<<<BBCDGCCBB9996;@@@C?B
@AG8CY:00042:00192
TGATACGTCTCCTTCCTTAGTTACTTCA
+
ABABABB9<<@@C@CDDABBB;;;;?@9
@AG8CY:00042:00193
ATATCGCGAGGGTATGGAAGACTCTAT
+
9811;1////85/1;=<:999484..,
@AG8CY:00043:00191
TACTGAGCTACACACACAGAAAGATTGGT
+
88994/////678499==@@@<@AA@C>@
@AG8CY:00043:00193
AGCACTGTAGCCTGTCACTA
+
9>?@9944444:444444//
@AG8CY:00043:00199
TACTGAGCTACACACACAGAAAGATTGGT
+
994886////668=::;:99909@@?@9;
@AG8CY:00044:00175
ATCAGACACCGGACACAGCAGAACACAC
+
CAB:;;39:88299==BBBFEC@CBCCC
@AG8CY:00044:00184
CGTGTTCTCGCTAGGCACAGGATTTTGTGTAG
+
>:111,////444424@@9959999/444@CC
@AG8CY:00044:00188
AGCACTTGTAGGCCCTGTCACTAGTTACTTGT
+
6/11/,*,,,,*/85:;;@ABCCCCDA@@7;<
@AG8CY:00044:00198
TACTGAGCTACACACACAGAAAGATTG
+
BB@>><111<=>>CA@CA994-9??<@
@AG8CY:00044:00199
ATCAGACACCGGACACAGCAGAACACAC
+
>>??=-,,,22228@@@DA?>B?BBDCC
@AG8CY:00045:00183
TCTCTATGCGGCCTCCACATGTCTAAGGT
+
BBDB=44111,/,/87;?CCBBABDCC?C
@AG8CY:00045:00189
TACTGAGCGCTACACACACAGAAAGATTGT
+
BB:89@-,,,,2088CCDCC???:>==,0.
@AG8CY:00045:00192
ACGCTCGACATGCCCAGGTACAGGAG
+
==><111/666=CC=AA??=@AA@@@
@AG8CY:00045:00195
CGTGTCTCTAGGCACAGGATTTTGTGTAG
+
BBB?@A;<<BB@BBBCD@DDDD:AAB@>>
@AG8CY:00046:00155
TACTGAGCGCTACACACACAGAAAAGATTGGT
+
CBDAA@98444444499;;>9999-88847>9
@AG8CY:00046:00198
TAGTATCAGCCTCGCCATGACGAAGGTATTCC
+
B??@6;<111,////,48888--+,*,,,*/:
@AG8CY:00047:00150
TGATACGTCGCTCCTTCCTTAGTTACTTCA
+
B@@AA@A944444242424:;@C@CCCABB
@AG8CY:00047:00183
TCTCTATGCGGCCCTCCACATGTCTAAGGT
+
<;9@?99449244-4424448@@@<;7<@A
@AG8CY:00047:00184
TGATACGTCGCTCCTTCTTTAGTTACTTCA
+
B=>6/-,,,,,,,*/,///+4=A>BCC@CD
@AG8CY:00047:00199
TAGTATCAGCCTCGCCATGACGAAGGTATTCC
+
BAB?@@@<<9<:@9;8;@@@CA@>A?CBB?EB
@AG8CY:00048:00191
ATCAGACACCGGACACAGGAGAACACAC
+
BBB9:9?99595;AACED@ECEACCDCC
@AG8CY:00048:00193
TCTCTATGCGCTCCACATGTCTAAGGT
+
AAC:7/////4;BACEDD@??BGCFAC
@AG8CY:00048:00198
CGTGTCTCTAGGCACAGGATTTTGTGTAG
+
==98999944424::9994444,4::9AB
@AG8CY:00049:00157
ATCAGACAGCCGGACACAGCAGAACACAC
+
@?;99A7449;8;=?CCDECBBB@BAAA?
@AG8CY:00049:00167
TGATACGTCGCTCCTTCCTTAGTTACTTCA
+
===@><11/////,/,/567=CFBDBB@AA
@AG8CY:00049:00173
CGTGTCTCGCTAGGCACAGGATTTTGTGTAG
+
BAC>9994449999?A@BA>@>>>499;AAC
@AG8CY:00049:00195
AGCACTGTAGCCTGTCACTAGTTACTTG
+
<<F@99/11//78:;;BCBCCDAEB;72
@AG8CY:00004:00211
TGATAGTTTTTTTTTTTTTTCTCTCCTTCCTTAGTTACTTCA
+
B@;;/11111/////////"..6//,4242424442444249
@AG8CY:00004:00214
ACGAGCTGCGTTCCCCATGTCGTAGGT
+
;64,,,,68;;@DA>6>999:;B9969
@AG8CY:00004:00219
TACTGAGGGGGGGG
+
@?11//////////
@AG8CY:00007:00209
ACGAGTGGGGGGG
+
8:2--,,222822
@AG8CY:00007:00219
ATCAGCGAACAACCGGGGAACCAACCAAGGCCAAGGAAAACCCCAACCAACCAAGGAACC
+
67-*(((*)**)*)/880819249:242424:;242499,444,49:24249;2313131
@AG8CY:00007:00224
ACGCACTCCGTAC
+
>10-,,,/,/866
@AG8CY:00009:00210
TGATAGTGGGGG
+
;;;2,,,,,,,,
@AG8CY:00010:00211
TACTGAGTGGGGG
+
@8:78-,,,,,,,
@AG8CY:00010:00228
TGATACCCCCCCC
+
=>11/////////
@AG8CY:00012:00218
TCTCTAGTTTTTTTT
+
<<<111111//////
@AG8CY:00013:00227
AGCACTGGGGGG
+
//6/////////
@AG8CY:00017:00223
TACTGAGTTTTTTTT
+
B>889>999444444
@AG8CY:00022:00210
CGTGTCGCTCTAGGCACAGGATTTTGTGTAG
+
C;8;--,**,2287;BBB?@BBBA8B@DDDC
@AG8CY:00022:00231
ATCAGTTTTTTTT
+
4778999984444
@AG8CY:00024:00200
AGCACTGGTCCC
+
AAC@99984444
@AG8CY:00024:00213
TGATAAGGGCCCT
+
9111/,/6502*/
@AG8CY:00024:00216
AGCACTGGGCTAA
+
>>>>4///+,,,*
@AG8CY:00025:00200
TCTCTATGGGCCCCCCCC
+
ABA?99444-44444444
@AG8CY:00026:00207
ATCAGGGAACCCGTCACGGACACAGCAGAAC
+
844011+,*,0*,,/6677CDFCDCCCEC@C
@AG8CY:00027:00204
ACGCGGATCAAA
+
:,-**)((((,,
@AG8CY:00029:00207
ATCAGGGAAACAAAAAAA
+
B?>:;;,11+.///////
@AG8CY:00029:00209
TAGTAATCGGAAACAAA
+
>>99/,//8,//+////
@AG8CY:00029:00243
ATCAGAGGGGGGGGGGGGGGGATCACGGACACAGCAGAAC
+
87--,**0000000000000"**/6687BBBBBABBA@=@
@AG8CY:00030:00205
TACTGAGGGACTACACACACAGAAAGATTGGT
+
=8111-,,*,,,,///4:?A@@@B999>5958
@AG8CY:00030:00217
ACGCGCCCCCCCC
+
8/01/1///////
@AG8CY:00030:00249
TCTCTATGTTTTTTT
+
B:>0--,,*000880
@AG8CY:00031:00200
AGCACTGGGATAGGGGG
+
;;?1///6+////////
@AG8CY:00031:00207
TCTCTATGGGGACA
+
BBC>/-,,,,*,,,
@AG8CY:00031:00236
TACTGAGCCAATCTACACACACAGAAAGATTG
+
?:9<AA<8+-*,,,,2;==AB99<CB<>??=?
@AG8CY:00031:00241
TACTGAGTAACATCTACACACACAGAAAGATTG
+
C=677*((((((((0009A@CBBC<:96;@@>A
@AG8CY:00032:00209
AGCACTGGGTAGGGGGGGG
+
=>>>9444-/,,2288822
@AG8CY:00034:00209
ATATCGGGACGGAGGGGTATGGAAGACTCTATA
+
98/////+///,////*//44:;:=?988:00.
@AG8CY:00034:00230
TGATAGGCCCCCCCC
+
?A4494244444444
@AG8CY:00035:00200
TCTCTATGGGACGGCTCCACATGTCTAAGGT
+
9941/,,,0*,,,*/66,//9?<9<99=B69
@AG8CY:00035:00201
ATATCGGGACGGAGGGTATGGAAGACTCTATA
+
481////+///,///+//44:;2444444433
@AG8CY:00036:00208
ATCAGGGAACGCGGACACAGCAGAACACAC
+
?@?=685;,.///,/69;49<>>@=999>>
@AG8CY:00036:00213
TGATACGGGGATAGTCCTTCCTTAGTTACTTCA
+
8:11-,222*,,,/66,1,4:;8==@;911:1/
@AG8CY:00036:00238
TACTGAGCCCCCCCCC
+
A=::111/////////
@AG8CY:00037:00200
TCTCTATGGGGACG
+
>;111-,,220,*,
@AG8CY:00037:00212
TGATACGGGATAGTCCTTCCTTAGTTACTTCA
+
;8/1-,,,*,,,///,/,48924442499294
@AG8CY:00037:00234
TCTCTATGGCAAAAAAAAAAAAAAAAGGGGGGGGGGTCCCACATGTCTAAAGGT
+
@BA@9//6,//8888::::::::::"777777777"//65//4449111/+/,/
@AG8CY:00038:00202
ACGAGGGATTGACGGGC
+
99-,,0*,,*,,,,,*,
@AG8CY:00038:00204
ATATCGGCGGAGGGTATGGAAGACTCTATA
+
A8:9=>-//,//8+/119@B<?A=>89888
@AG8CY:00038:00205
ATCAGGGAACAGCCGGACACAGCAGAACACAC
+
9888//+/,.///,/777=BBCCCBB>BBBBB
@AG8CY:00038:00207
AGCACGATGGGGGGATT
+
///,,,,222222(,/,
@AG8CY:00038:00217
TGATACGGGATAGCTCCTTCCTTAGTTACTTCA
+
9111-,22*,,,///6,/,42424442449894
@AG8CY:00038:00218
ATCAGGGAACGCGGACACAGCAGAACACAC
+
4780//+/,.///,//44444444844444
@AG8CY:00038:00235
AGCACTGGTAGCTGTCACTAGTTGC
+
9991/,*)*****,,6CBDCBC@CC
@AG8CY:00039:00200
TCTCTATGGCGGCCTCCACATGTCTAAGGT
+
BA@=;=:@:;>2424484448999995959
@AG8CY:00039:00205
TCTCTATGGGACGGGCCT
+
@@>9<1//8+///8+/,/
@AG8CY:00039:00215
TCTCTATGGACGGCTCCA
+
BB>71-,*)***)**,*,
@AG8CY:00039:00216
TGATACGGGATCGCTCCTTCCTTAGTTACTTCA
+
>>91-,,,*,,,,,,856=@?D@DDDAFBC?A@
@AG8CY:00040:00201
TCTCTAATGGGGAC
+
==<11/,//880,*
@AG8CY:00040:00211
TGATACGGTCGCTCCTTCCTTAGTTACTTCA
+
==?:;9=:6/////78:E;CAGCE@BGFCCB
@AG8CY:00040:00213
ATCAGGGAAACG
+
=73./8+//+./
@AG8CY:00040:00215
TAGTATCGAAGCCGCTCGCCATGACGAAGGTATTCC
+
=8>994444244244444429AA@D996924;;8@=
@AG8CY:00040:00244
TAATATCGACTCGCTGACGAAGGTATTCC
+
9841-,,,,,,888;BBB9;6;=@@@>B?
@AG8CY:00041:00210
TGATACGGTCGCTCCTTCCTTAGTTACTTA
+
A?@;;;@5444449242489:@BB=>?>>9
@AG8CY:00041:00211
AGCACTGGGATAAGG
+
;;@>9944-442*,,
@AG8CY:00042:00210
ACGAGGTGCGGCTTCCCCCATGTCGTAGGTACTC
+
?@?@;-1///,//,////*//499444?;84449
@AG8CY:00042:00211
TACTGAGGGACGGCTACACACACAGAAAGATTGGT
+
8=999944-44424444444:94499919@?>B<<
@AG8CY:00042:00214
CGTGATCGGGATACGGGG
+
4///////85/111;:88
@AG8CY:00042:00222
ATCAGGAACGCCGGACACAGCAGAACACAC
+
;6.01-/,.//,424444444444944444
@AG8CY:00043:00208
AGCACTGGTAAGGCCTGTCACTAGTTACTTGT
+
9>>9944244249:94999BCADDIACBB?AA
@AG8CY:00043:00213
TGATACGGTCGCTCCTTCCTTAGTTACTTCA
+
B@8/111,/////424242489>@599959>
@AG8CY:00043:00221
TACTGAAGGGGG
+
1--***000088
@AG8CY:00043:00225
ATCAGGGAACGGCCCGGACACAGCAGAACACAC
+
9:;0/858,./,//+/,//49449999<99994
@AG8CY:00043:00231
CGTGGTCGGATCGGGCCTAGGCACAGGATTTTTGTGTAG
+
;611,///,///:::@<9::241111,/8888-11/,,6
@AG8CY:00044:00206
ATATCGGACCGGGCAGGGTATGGAAGACTCTATA
+
881///,//,/85////+//99<@9:?@@999>>
@AG8CY:00044:00217
CGTGTCGTCGGCTAGCACAGG
+
AAA@>>>9//,//////4//,
@AG8CY:00044:00218
TCTCTATGGGACGGGGGCCCTCCACATGTC
+
==A99949:-449@@@2@;-442444////
@AG8CY:00044:00239
TGATACGGTCGCTCCTTCCTTAGTTACTTCA
+
?B@:98@5444449>CBHADCDCC>AA?<>>
@AG8CY:00045:00201
CGTGTCGGATTAACCGGGCCTAGGCACAGGATTTTGTGTAG
+
11-,,,,*,,*,2227::;111=249911-////*///676
@AG8CY:00045:00202
TAGTATCGAAGACCCGGCTCGCCATGACGAAGGTATTCC
+
4/11///677788@-1-111//,/8B??995924;@=@=
@AG8CY:00045:00212
TACTGAGGGACGGGCCTACACACACAGAAAGATT
+
88994444-4///+/,/////4444449;54431
@AG8CY:00045:00216
AGCACTGGGATAAGGGCCCTGTCACTAGTTACTTGT
+
//,****0)***)**),20,:::B@BEBB>AAA?B@
@AG8CY:00045:00217
TCTCTATGGGACGGGGCCCTCCACATGTCTAAGGT
+
@=AA<944B-99BBB6=:58954448444492424
@AG8CY:00045:00240
TAGTAACGAACCGGCTCGCCATGACGAAGGTATTCC
+
==;1/70,,*,*,*,2///,:?@@@;;7<=@BB@B@
@AG8CY:00046:00208
CGTGTCGGATTACC
+
4/-****)**)**)
@AG8CY:00046:00209
ATATCGGGACCGGGGCAGGGTATGGAAGACTCTATA
+
901////+//,/88*/199599::@C?ACCCDB<<<
@AG8CY:00046:00220
ATGATGGGGGGGGGAAAAATAAAAAAAAAAAAAAACCGGGGGGGG
+
9..6/////////"////*//8888:::::;;88"6,////////
@AG8CY:00046:00224
TCTGAGATTCCGGAAATTTTCGGGGGGG
+
4444//88,/117885666*////////
@AG8CY:00046:00227
ATCAGGGAAACCGGGCCCCGGACACAGCAGAACACAC
+
8770//+//+.,//+/66*/,//44449999599848
@AG8CY:00046:00228
ATCAGGAACAGCCGGACACAGCAGAACACAC
+
B>7>@59234482424449ACABBB>A@ABB
@AG8CY:00046:00234
TGATACGGTCGCTCC
+
?=499//,//////,
@AG8CY:00047:00223
TGATAACGGGGATACCGGGGCCCTCCTTCCTTAGTTACTTCA
+
91/1/,/7770////,444,44-449:9999999984//51/
@AG8CY:00047:00240
TAGTATCGACCGCTCGCCATGACGAAGGTATTCC
+
=?@11/////,///44424@@@BA@=ACCBB?C@
@AG8CY:00047:00241
ATCAGGGAACAGGCCCGGACACAGCAGAACACAC
+
8333,,*,*,,,*,000288@@==B999599>>>
@AG8CY:00047:00242
TAGTAATCGGAAA
+
//11/,///,//+
@AG8CY:00047:00245
TACTGAGGGACGGGCCTACACACACAGAAAGATTGGT
+
41--,,,2*,/;858111499@>>9999919>><>;7
@AG8CY:00048:00224
CGTGTCGTACGCTAGGCACAGGATTTTGTGTAG
+
BBA991>////////,/44//,//88*//////
@AG8CY:00049:00200
ACGCGTACCGGGCACATGCCCCAGGTACAGGAG
+
490/////566+//69:4499,4=;=@AAA=AC
@AG8CY:00049:00204
CGTGGTCGGATTAACCCGGGGCCTAGGCACAGGATTTTTGTGTAG
+
-***)***)**),*,,*/880==???89>@11-/////*///6::
@AG8CY:00049:00208
TGACTTGGAATGGGGG
+
4444/,/,/,/68888
@AG8CY:00049:00214
ACGAGGGATTGACCGGGGGCCTTCCCCCATGTCGTAGGTACTC
+
898448-44244;24444+424:;AAC3?9;;@=>>B??9944
@AG8CY:00049:00215
CGTGTCGGATAACCGGGCCTAGGCACAGGATTTTGTGTA
+
9;;444;:44424244-424442444/:==8>>+1////
@AG8CY:00049:00218
TCTCTATGGGACGGGGCCCTCCACATGTCTAAGGT
+
@B@991//6+/////*/8566,//44884996959
@AG8CY:00049:00221
CGTGTCGATACCGGGCC
+
@911///////,//+/,
@AG8CY:00049:00223
AGCACTGGGATAAA
+
9>>11//6+//,2*
@AG8CY:00049:00225
TCTCTATGGGACGGGGGCCCCTCCACATGT
+
BA@@<944;-444444+4;;,442444///
@AG8CY:00049:00238
TGATACGGTACGCTCCTTCCTTAGTTACTTCA
+
BB?91/8,///////,1,4249:9=249><?>
@AG8CY:00039:00253
AAAACCCCCCCCCCCCC
+
8;;,1111111111111
@AG8CY:00039:00254
AGCCCCCCCCCCCAAAAAA
+
944444444444"4::::=
@AG8CY:00043:00254
TACTTCAAAAAAAAAAAAAAAAAACG
+
////,//6666666666666666"//
@AG8CY:00044:00260
AACTGAAGCCCCCCCCCCCCCCC
+
/6////,/444444444444444
@AG8CY:00044:00286
ATAGCCCCCCCCCCCCCCCCCCCCCGGCC
+
801,,2222222222222228888",*,2
@AG8CY:00045:00251
AAAAAAAAAAAAAAAAAATTCCCCCCCCCCCCCCCCCCCCAAAAAAAAAAAAAAAAAAAAGACCCC
+
=ABBBBBBBBCCCDBBB"888CCCBBBBBBBBBBBCB99"3333333333333333333"//.669
@AG8CY:00045:00252
AAAAAAAAAAAAAAAAAATCCCCCCCCCCCCCCCCCCAAAAAAAAAAAAAAGACCCCCCCCCCCCCCC
+
9@ABBBBBAAAAA@===";;7777777777777777"3333333333333"44.66669999999966
@AG8CY:00045:00257
AAAAAAAAAAAAAAAACCCCCCCCCCCCCCCCGCTCCCCCCCCCCCCCCCCGGGGGGGGGGG
+
@@AABABBBBABBBB"CCECCCCCBBBBBB@"344444444444444444"44444444444
@AG8CY:00045:00272
AGCCCCCCCCCCCCCCCCAAAAAAAAAAAAAAAAC
+
=8444489999944444"444444444444444"4
@AG8CY:00046:00250
ACTGGCCCCCCCCCCCCCCCCCTTCCCCCCCC
+
44449:::==========?::"8,////////
@AG8CY:00046:00253
AAAAAAAACCCCCCCCCCCCCCCCGGAAAAAGGGTTCCCCCCCCCCCCCCCCGGGGGGGGGGGGGGGGCC
+
8488899$4::::======::::"314;;;+44-42/11111111111111"1<?<<>====99988"00
@AG8CY:00046:00254
TGAAAAAATTTTTTTTTTTTAAAAAAAAAAAAAAACCC
+
@999999*44444444444"44444444444444"///
@AG8CY:00046:00256
AAGCATCCAACGGCCCCCCCCCCCCCCCCCCCGGGGGGGGGGGGGGGGGGGCCCC
+
*)*****),*,,*4::::=========::::"444444444444444444"4444
@AG8CY:00046:00265
AGCCCCCCCCCCCAAAAAAAAAAAAAAAAAAACCCCCCCC
+
16;;;::66666"8;;;;;;;;;;;;;;:88"////////
@AG8CY:00046:00270
AATTCCAAGGCCCCCCCCCCCCCCCGGGGCCCCCCCCCCCCCCCCCCGACACAGCAGA
+
9@B@C@B>@?@BBBBAAAAABBA;"///*/88:;;;;;;;;;;;88"//////44444
@AG8CY:00046:00273
AACCCCCCCCCCCCCCCCGAGCCCCCCCCCCCCCCCCCCCGGGGGGGGGGGCCTTTTTTTTTTTTTTTTTTT
+
92448899999984444"344488888888888888888"8888888888"658:;;;;;;;;;;;;;888"
@AG8CY:00046:00292
ACGAGCCCCCCCCCC
+
2****(,,,,88888
@AG8CY:00047:00263
TAATTAAAAAAAAAAAAAAAAACGGTCCCCCCCCCCCCCCCCCGGGGGCCCCC
+
482424;;;>AAAAAAA>ABA"AA:11;;;;:::::::;B;:"////*/////
@AG8CY:00047:00269
TAAAAAAAAAAAAAAAAAAACCCCCCCCCCCCCCCCCCCTTGAAAAAAAAAAAAAAAAAAAGCC
+
6666666666666666668";D@@>??@@>8888;;;;"111:::A:::::::::::;;8"/,,
@AG8CY:00047:00271
AAAAAAAAAAAAAAAAATTCCCCCCCCCCCCCCCCCAAAAAAAAAAAAAAAAAGACCCCCC
+
AAA?>>>>>>>>?@@@"848888888888887733"3999<BBBBBBBB<<9"//......
@AG8CY:00047:00288
TAACTGAGCCCCCCCC
+
/1,,20,,/:::::66
@AG8CY:00048:00256
AAAAAATTTTTTCAAAAAAAAAAAAAAACGGACCCCCCCCCCCCCCCGGGGCCCCCCCCCCCCC
+
CJDDD-??><<*383333333333333"442444444444444444"444,4444444444444
@AG8CY:00048:00262
AAAACCTGGAAAGGGTTCCCCCCCCCCCCCCCCGGGGGGGGGGGGGGGGCCCCCCCCCCCCCCCCTTTTTTT
+
///*/,//,/8+//+/,333333333333333"4;;;?BBBBBBBBBB";;;;;;;;;;;;;;;";;;;;;;
@AG8CY:00048:00265
AAAAAAAAAAAAAAAAATTCCCCCCCCCCCCCCCCCAAAAAAAAAAAAAAAAAGACCCCCCCCC
+
CDDDDDDDDCDDCDBB"713777777777777777"7<<<<<<<<<<<@<99"44333333333
@AG8CY:00048:00266
TCCCCCCCCCCCCCCCCCCTCCCCCCCC
+
66;;;;;;;;;;;;;:66"/////////
@AG8CY:00048:00270
ATAGCCCCCCCCCCCCCCCCCCGGGGGGGCCCC
+
BA::9BBAA;;;;;;;;ABCC"A?9999&4444
@AG8CY:00048:00280
TATACGCCCCCCCCCCCCCC
+
44444411111111111111
@AG8CY:00048:00288
ATCAGCCCCCCC
+
4000/11111//
@AG8CY:00049:00257
TAAAAAAAAAAAAAAGTTTTTTTTTTTTTTTTTAAAAAAACCCCCCCCAAAAAAAAAAAAAAAAAC
+
9;DGEC@@@@CEDB"94444444444444444"444444&4;;;;;;$4444444444444444"/
@AG8CY:00049:00270
TAAAAAAAAAAAAAAAAACCCCCCCCCCCCCCCCCTTTTTTTTTTTTTTTTTGAAAAAAGCCCCCC
+
488==>>>>>>>?>>>>">999>>>?@@@>>999"9============:::"444444(4666666
@AG8CY:00049:00272
ACATCAGCCCCCCCCCCCCCCCCCCCCCGGGGGGGG
+
,**,,//.6666999999999996666"////////
@AG8CY:00049:00282
AATCCCCCCCCCCCCCCCCCAAGACCCCCCCCC
+
><88777777888888888"8511000111100
@AG8CY:00049:00296
TACTGAGCCCCCCCCCCCC
+
11/778,/11111111111
@AG8CY:00047:00305
TGATTTTTTTTTTTTTTTTTTTACGTC
+
894444444444444444444"444//
@AG8CY:00047:00315
ACCCCGCTTCCGGGGGGGGGGGGGGGGGGGACAT
+
2:==*0//,1,/:;;:8888888888::;":7//
@AG8CY:00047:00318
ACGCTCCCCCCCC
+
880//////////
@AG8CY:00048:00301
TTTTTTTTACTTGGA
+
9999999$4442424
@AG8CY:00049:00314
TGATTTTTTTTTTTTTTTTTTTACCGGTTTTTTTTTTTTTTTTTTTTCCCCC
+
999>>>>>>999999999999"442489999999999999999999"44444
@AG8CY:00049:00318
TACTTTTTTTTTTTTTTTTTTTTGGAGCC
+
4444999999999998444444"424442
@AG8CY:00049:00319
ATTTTTTTTTTTTTTTTAATTTTTTTTTTTTTTTTTTCCCCCCCCCCCCCCCCCCGGGGGGGGGGGGGGGGGGCCCC
+
4888888888888888"9;=88888888888888=="?BCBAAAAAAAAAAABB"BBBBBAAAAAAAABBBB&&&&&
@AG8CY:00045:00370
TGATACGCTCTCTTAGTTACTTCA
+
><<1//6,./66=:;:9@BCCCC=
@AG8CY:00045:00372
ACGCGCGACATGCCCAGGTACAGGAG
+
>10-,**,,,,8;><?=;=8///,//
@AG8CY:00046:00376
TACTGAGCTACACACACAGAAAGATTGGT
+
;9;@@99)(((((*22;CBBB>BCC@B?B
@AG8CY:00046:00383
ACGAGTGCGTCCCATGTCGTAGGTACTC
+
?;399//////6+//?=BACCCACDDCB
@AG8CY:00047:00388
TAATATCAGCCCTCGCATGACGAAGGTATTCC
+
@>;>@999911+,,,,,6;:=A@>@@CDCAC@
@AG8CY:00047:00389
TACTGAGCTACACACACAGAAAGATTGGT
+
@=:<;--&&&&&&*,,::=ACBBCB?B>B
@AG8CY:00047:00391
TCTCTATGCGCTCACATGTCTAAGGT
+
ABA:?;99-******,8:::?A7;;<
@AG8CY:00049:00384
TGATACGTCATC
+
CCC?8//,,,,,
@AG8CY:00032:00645
ATCAGACACGGACACAGCAGAACACAC
+
?BBB@?>?@?=@BCA@@B@9859@999
@AG8CY:00032:00649
AGCACTGTAGCTGTCACTAGTTACTTGT
+
<=EGBBBCBBCAAAABBCBCC@B998;C
@AG8CY:00033:00647
TCTCTATGCGCTCCACATGTCTAAGGT
+
BBCBCCCC@@ABC@CBCA:949959<>
@AG8CY:00034:00648
ATCAGACACGGACACAGCAGAACACAC
+
BA@A=9<>8;59@@99<AA9989A@@A
@AG8CY:00035:00642
AGCACTGTAGCTGTCACTAGTTACTTGT
+
;<DCA@ABAACAAAACCCCA=;=4428=
@AG8CY:00035:00648
CGTGTCTCTAGGCACAGGATTTTGTGTAG
+
B@BB:;<A@>><9999969999/4=>9;B
@AG8CY:00036:00641
GTAAGGTTAAAACCAAGGCCCCTTCCGGCCCCAATTGGAACCGGAAAAGGGGTTCCCCAATTCCAACCCCG
+
,//,/,/,444,49:>DAEDF9@=>4959??4@<@5969<?69:<CC:DFC7A5999/9999:9@5999/4
@AG8CY:00036:00646
CGTGTCTCTAGGCACAGGATTTTGTGTAG
+
@ACCCCCCCBB?ABBAB@BCEE:CCCDCB
@AG8CY:00036:00648
TGATACGTCTCCTTCCTTAGTTACTTCA
+
CCBBBB9999959<?<?<>9959>@6<>
@AG8CY:00037:00644
TCTCTATGCGCTCCACATGTCTAAGGT
+
BBAABC@AAAACCAABBBCCCCD=?=@
@AG8CY:00038:00643
TGATACGTCTCCTTCCTTAGTTACTTCA
+
BBCBBBBBB992959596899699969A
@AG8CY:00038:00645
ATCAGACACGGACACAGCAGAACACACA
+
DBBB?=;=;929@@>><<<11,1;;1/0
@AG8CY:00038:00647
ATCAGACACGGACACAGCAGAACACACA
+
BBBBBBBB998;@BAA?>?9959>999>
@AG8CY:00038:00649
ACGCTCGACATGCCCAGGTACAGGAG
+
ABB?@BBBCCB???<?B?BBCCC@BB
@AG8CY:00039:00637
ACGCTCGACATGCCCCAGGTACAGGAG
+
CCBBBB@=9;=9999/9><>@@9969>
@AG8CY:00039:00640
TGATACGTCTCCTTCCTTAGTTACTTCA
+
BBBBBAB@=>?;>59695789544454?
@AG8CY:00039:00642
AGCACTGTAGCTGTCACTAGTTACTTGT
+
;;CCADACEECAAABBBBC::29885;B
@AG8CY:00039:00643
AGCACTGTAGCTGTCACTAGTTACTTGT
+
<<BGCCCCBCCBDDC>=@?99599959@
@AG8CY:00039:00646
ACGCTCGACATGCCCAGGTACAGGAG
+
BCBBBBBC@;949909@=BCCAA>AA
@AG8CY:00039:00648
TAGTATCAGCCTCGCCATGACGAAGGTATTCC
+
BBCBCDBD@AE@@AB>B@@@A@@=A>ACB>A>
@AG8CY:00039:00649
ACGAGTGCGTTCCCCATGTCGTAGGTACTC
+
BC>?@DCB==2999/9>>@@AABC?A<<<@
@AG8CY:00040:00637
TGATACGTCTCCTTCCTTAGTTTA
+
BBBBB=99=11,1,/,/,./,,*/
@AG8CY:00040:00640
ACGCTCGACATGCCCCAGGTACAGGA
+
BCBBBBAA?;94999/9?<??@<969
@AG8CY:00040:00644
ATCAGACACGGACACAGCAGAACACAC
+
BBAABBAA998;ACBB;;<9959@>>>
@AG8CY:00040:00647
ATATCGCGAGGGTATGGAAGACTCTATA
+
@?C?9<<BCCB>CB;;9<@CCCCCC;;:
@AG8CY:00040:00648
ACGCTCGACATGCCCAGGTACAGGAG
+
@BBBAB@CB;;444-8><>?B;;9<B
@AG8CY:00041:00644
CGTGTCTCTAGGCACAGGATTTTGTGTAG
+
BBBBCDCDA@@A@>;9=;9999-9ADDA;
@AG8CY:00041:00645
ATCAGACACGGACACAGCAGAACACAC
+
B@?ABBDBAE?ABAAB@@A;;79A>>>
@AG8CY:00042:00636
TCTCTATGCGCTCCACATGTCTAAGGT
+
111:::AA@??9959>?>?@@995969
@AG8CY:00042:00637
TCTCTATGCGCTCCACAAGTGTC
+
BBCDCDC:;;B>>599-+--,,,
@AG8CY:00042:00639
ACGAGTGCGTTCCCCCATGTCGTAGGTACTC
+
BBBBB?=>4429999-999>>?B>>8;<<<A
@AG8CY:00042:00643
TCTCTATGCGCTCCACATGTCTAAGGT
+
BBBBBDBBCCCAB?BECCBBA==;@=@
@AG8CY:00042:00645
ACGAGTGCGTTCCCCCATGTCGTAGGTACTC
+
BBAABB;;4429999+9AB>@AC@A=@@AAC
@AG8CY:00042:00647
ACGCTCGACATGCCAGGTACAGGAGA
+
94;9==94/111/,/7,/4?998999
@AG8CY:00042:00648
ACGAGTGCGTTCCCCATGTCGTAGGTACTC
+
998991////,///*/8;;=@;68;01//;
@AG8CY:00043:00637
TCTCTATGCGCTCCACATGTCTAAGG
+
BBBCCCDA@AB;;8<CB>>9611,1,
@AG8CY:00043:00640
CGTGTCTCTAGGCACAGGATTTTGTGTAG
+
@@A@A@BCCAA=@CC==;9999-9ABACC
@AG8CY:00043:00644
TGATACGTCTCCTTCCTTTAGTTACTTCAG
+
BBBBBBCCB?@>@@B7;<9;A@?DCCACEC
@AG8CY:00043:00645
CGTGTCTCTAGGCACAGGATTTTGTGTAG
+
BBBBBBDDCBB@BBBBC@@=?=6?CBBCB
@AG8CY:00043:00646
TACTGAGCTACACACACAGAAAAGATTGGT
+
CBBBBAABAAA?A=CC;;4444-8994968
@AG8CY:00044:00630
AGCACTGTAGCTGTCACTAGTTACTTGT
+
<>EECBBBABA?ACBBAAB:42998599
@AG8CY:00044:00631
ACGAGTGCGTTCCCCATGTCGTAGGTACTC
+
BB>@@B@@882999/9C@ABBBCCABA@AB
@AG8CY:00044:00633
ATATCGCGAGGGTATGGAAGACTCTAT
+
BABBBBBC@@@<@@>@=A?@C@AADBB
@AG8CY:00044:00634
CGTGTCTCTAGGCACAGGATTTTTGTGTAG
+
>ACE@?ADB::8;??89599999-9BB@@A
@AG8CY:00044:00636
CGTGTCTCTAGGCACAGGATTTTTGTGTAG
+
BBB@@@ABA;;79@@99599999-9BFA@>
@AG8CY:00044:00641
CGTGTCTCTAGGCACAGGATTTTGTGTAGAGGCA
+
CBDBBBDDB??=@BBA?<9999-9@@AAA;;8<@
@AG8CY:00044:00642
AGCACTGTAGCTGTCACTAGTTACTTGT
+
?@CCCCCC?@ACCCBBBCCA=;=442;A
@AG8CY:00044:00648
ACGAGTGCGTTCCAGGTACTC
+
BBBABBCA==6959@=@<==G
@AG8CY:00044:00649
TACTGAGCTACACACACAGAAAGATTGGT
+
CBBBCCCBB?@?AAA?@?99909996947
@AG8CY:00045:00629
ACGAGTGCGTTCCCCATGTCGTAGGTACTC
+
AA;BBA>>982999/4;;@ACCCC@CCCDB
@AG8CY:00045:00630
AGCACTGTAGCTGTCAATAGTTACTTGT
+
<=DKCDACBBBBBBA=989995988588
@AG8CY:00045:00643
CGTGTTTCTAGGCACAGGATTTTGTGTAG
+
A@B9998<CBCBIAA@B>@@@@8ACCCCC
@AG8CY:00045:00644
ATCAGACACGGACACAGCAGAACACAC
+
AA>ABBBBBB@@?@CCBAB997;A@>@
@AG8CY:00045:00646
AGCACTGTAGCTGTCACTAGTTACTTGT
+
;<CCCAACCCBBBBBBBCCA=;=942;B
@AG8CY:00045:00649
ATATCGCGAGGGTATGGAAGACTCTATAG
+
CC???AABCCD?CGCC?C@CBBBCCCCC:
@AG8CY:00046:00626
TAGTATCAGCCTCGCCATGACGAAGGTATTCC
+
>@BBDCB::;BCC::9<AA>A@@=@;>@B=A?
@AG8CY:00046:00629
AGCACTGTAGCTGTCACTAGTTACTTGT
+
;<CCBBBCBBEBBCCB?@=44299959?
@AG8CY:00046:00630
TGATACGTCTCCTTCCTTAGTTACTTCA
+
BBBBBBBBA942959695349444954=
@AG8CY:00046:00633
CGTGTCTCTAGGCACAGGATTTTGTGTAG
+
AACBBBBBAAA@BB?==;9999-9AAACC
@AG8CY:00046:00638
ATCAGACACGGACACAGCAGAACACAAC
+
BB??BB?B9:8;BC@@@A@11,1<11-1
@AG8CY:00046:00645
TCTCTATGCGCTCCACATGTCTAAGGT
+
:;:DFCDBBBCBB@@@@BCCDDBAC@C
@AG8CY:00046:00649
ACGAGTGCGTTCCCCCATGTCGTAGGTACTC
+
?@B@@@C?8859999-9?@@@ACAB>CFBCC
@AG8CY:00047:00622
TGATACGTCTCCTTCCTTAGTTACTTCA
+
9>BABBBCBAAAA@C@D@BBB>BBB>44
@AG8CY:00047:00628
TGATACGTCTCCTTCCTTAGTTACTTCA
+
BBBBB=9994959542/,.//,///,44
@AG8CY:00047:00630
AGCACTGTAGCTGTCACTAGTTACTTGT
+
<<CDA?BCCDBBCBCB=@A:4299959>
@AG8CY:00047:00631
TCTCTATGCGCTCCACATGTCTAAGGT
+
BBBBBDC@@@CBB?ACCBBBCED::8;
@AG8CY:00047:00636
TGATACGTCTCCTTCCTTAGTTACTTCA
+
CCCBBBBDCBC?B?B<?<@;82;@@=@B
@AG8CY:00047:00638
ACGAGTGCGTTCCCCCATGTCGAAGGTACTC
+
BBAAA@=:4429AA@/AG@999969<AAAAB
@AG8CY:00047:00640
ATCAGACACGGACACAGCAGAACACAC
+
CBAACBBB9:99CBBCB?B;;7;BA@A
@AG8CY:00047:00641
ATCAGACACGGACACAGCAGAACACAC
+
CBABBBBB998<CCCCBBB;;69>==>
@AG8CY:00047:00644
ATATCGCGAGGGTATGGAAGACTCTATA
+
BB@@B@;;444-9A995<?AB@@@CCCC
@AG8CY:00047:00645
CGTGTCTCTAGGCACAGGATTTTGTGTAG
+
BDCCDBCCAAB@AB;4429999-9BBACC
@AG8CY:00047:00648
ATCAGACACGGACACAGCAGAACACAC
+
BDB@BBBB::99CBBBBCCFD@BBBBB
@AG8CY:00048:00623
TACTGAGCTACACACACAGAAAAGATTGGTG
+
6:=A??AAABBB<<<@A?;BBA-94424243
@AG8CY:00048:00624
TCTCTATGCGCTCCACATGTCTAAGGT
+
BBHBDDEBBABBB?BCDBBBCCC?A>C
@AG8CY:00048:00625
ACGAGTGCGTTCCCCATGTCGTAGGTACTC
+
BC@CBBB@;;2444-9CCBBGCBB?BBBBC
@AG8CY:00048:00629
CGTGTCTCTAGGCACAGGATTTTGTGTAG
+
BBDBBBDDCCB@CBB=989444,9?BBCC
@AG8CY:00048:00633
ATCAGACACGGACACAGCAGAACACAC
+
BBBBCBABA@>@BCCB;;;;;59@>>>
@AG8CY:00048:00634
TAGTATCAGCCTCGCCATGACGAAGGTATTCC
+
=@B@==A<9929A9959??1111-/,/66,42
@AG8CY:00048:00635
TACTGAGCTACACACACAGAAAAGATTGGT
+
BABABABB??BBBBC?::9444/9996958
@AG8CY:00048:00636
CGTGTCTCTAGGCACAGGATTTTTGTGTAG
+
AABAAA><<CC:<<@@@<99999+94;;:B
@AG8CY:00048:00641
TGATACGTCTCCTTCCTTAGTTACTTCA
+
BCCBBBBBDBE?B@B742;9949@@=AD
@AG8CY:00048:00642
TAGTAACAGCCTCGCCATGACGAAGGTATTCC
+
@@B998<BBA@BA:96;@@>@@A?A<@@@595
@AG8CY:00048:00644
ATCAGACACGGACACAGCAGAACACAC
+
BBBBBBBB@?>@DCCCCCC::9;CC@B
@AG8CY:00048:00648
ATATCGCGAGGGTATGGAAGACTCTAT
+
=B9;9A999@@:??9<8<AB@@@::88
@AG8CY:00048:00649
ACGAGTGCGTTCCCCCATGTCGTAGGTACTC
+
BB>?BBA;4429999+9@@ACDCBB?A<==C
@AG8CY:00049:00617
TAGTATCAGCCTCGCCATGACGAAGGTATTCC
+
CCCBBBCCCD@BB998;@@999?696999542
@AG8CY:00049:00627
CGTGTCTCTAGGCACAGGATTTTGTGTAG
+
@@CCCCCCDCC@BBA==;9999-9CBBHC
@AG8CY:00049:00628
ACGAGTGCGTTCCCCATGTCGTAGGTACTC
+
BBA@BB@;442999-9C@AAFCCB?BAA@C
@AG8CY:00049:00630
CGTGTCTCTAGGCACAGGATTTTGTGTAG
+
BBBBCBCCBAA?ACC=>;9999-9A@@DD
@AG8CY:00049:00631
ACGAGGTGCGTTCCCCCATGTCGTAGGTACTC
+
BBA@@<@@@8829999-9BABBBCAA=@CCCC
@AG8CY:00049:00635
TGATACGTCTCCTTCCTTAGTTACTTCA
+
BBBBBBBCBBB@CACAC@B??=?BB?BC
@AG8CY:00049:00646
ACGCTCGACATGCCCAGGTACAGGAG
+
BBBBBBBB;;9444-9@<>BEAA?AC
@AG8CY:00007:00685
ATATCGCGAGGGTATGGAAGACTCTATA
+
:;@??ACDCCC@ECAB5959>>>ABB@?
@AG8CY:00007:00689
TACTGAGCTACACACACAGAAAAGATTGGT
+
BBBBCDBB?>@@>@999@9999/9>>4843
@AG8CY:00008:00682
AGCACTGTAGCTGTCACTAGTTACTTGT
+
99ABA@DBCDDCBBBABBBBB<A@@789
@AG8CY:00008:00685
ATATCGCGAGGGTATGGAAGACTCTATA
+
87???@A;;3>:AA<<-1-/66/.3331
@AG8CY:00008:00688
ATCAGACACGGACACAGCAGAACACAC
+
48;;;@AAAB?BB@AA444==;9==>9
@AG8CY:00008:00691
CGTGTCTCTAAGCACAGGATTTTGTGTAG
+
CCBBCDCDAA?A@@ABC?BDKKCIEBDC<
@AG8CY:00008:00693
CGTGTCTCTAGGCACAGGATTTTGTGTAG
+
===???ABA@@?>>>;<8<BBC8BABAA9
@AG8CY:00008:00694
TCTCTATGCGCTCCACATGTCTAAGGT
+
BBBAAACCBCCBC@CBDBC@@<;9<@<
@AG8CY:00008:00697
ATATCGCGAGGGTATGGAAGACTCTATA
+
??@@@@ACCEDBFBAA@C@BCABABBAA
@AG8CY:00009:00683
ATATCGCGAGGGTATGAAGACTCTATAG
+
=;AAABBBCCHBBBA99599998373;1
@AG8CY:00009:00690
TATCACGACCTC
+
82******,2,/
@AG8CY:00009:00696
TAGTATCAGCCTCGCCATGACGAAGGTATTCC
+
BBBBBAAACC@=>@@7;9A?>9954;9448>;
@AG8CY:00009:00697
CGTGTCTCTAGGCACCAGGATTTTGTGTAG
+
9<;999:CB@@=<11,1:5///1*/79949
@AG8CY:00010:00682
AGCACTGTAGCTGTCACTAGTTACTTGT
+
9@BBBCBDBCC??ACCDCCCC@CCB?BC
@AG8CY:00010:00683
TAGTATCGGCCTCGCCCATG
+
B@=>=>9929544444-4/,
@AG8CY:00010:00684
TACTGAGCTACACACACAGAAAGATTGGT
+
;=@AACCDCBBBBBCDBB;8809@?;A=?
@AG8CY:00010:00687
TCTCTATGCGCTCCACGTACTG
+
ABBABACCC;;:770-,,,**0
@AG8CY:00010:00691
TGATACGTCTCCTTCCTTAGTTACTTCA
+
CB?AACCCBBB@B@CACACBB>BBC=AA
@AG8CY:00010:00695
TACTGAGCTACACACACAGAAAAGATTGGT
+
BBBBBBCCBBBDAA=9>@9999/99959;>
@AG8CY:00010:00696
ACGAGTGCGTTCCCCATGTCGTAGGTACTC
+
B?>?BBCB=:2444,9ABBCBCCC?>?ACB
@AG8CY:00010:00697
AGCACTGTAGCTGTCACTAGTTACTTGT
+
>>CCCCDCBBBBBBBBBBCCC@DBB?BC
@AG8CY:00010:00699
ATCAGACACGGACACAGCAGAACACAC
+
B@8;<CCC;;9<ABBBBBBA@=@CB@@
@AG8CY:00011:00684
TGATACGTCTCCTTCCTTAGTTACTTCA
+
BBABCCDBAAB@C@D>AA@BB?BCA@AB
@AG8CY:00011:00685
ACGCTCGACATGCCCAGGTACAGGAG
+
AA?ABB::<BB<<<8<A<@ABGD@CA
@AG8CY:00011:00686
ATATCGCGAGGGTATGGAAGACTCTATA
+
97<@BBBCCCH@CBAA5959>>973337
@AG8CY:00011:00690
ATCAGACACGGACACAGCAGAACACAC
+
9;;AABBCBC=@@@;99@>9969>??>
@AG8CY:00011:00691
AGCACTGTAGCTGTCACTAGTTACTTGT
+
<<CDBBBB;<<BCA@@CABAA7;<A=AA
@AG8CY:00011:00692
ACGAGTGCGTTCCCCATGTCGTAGGTACTC
+
B9:<ACCCCC>AAA9BCCBBBBB@?@@@BB
@AG8CY:00011:00694
ACGCTCGACATGCCCAGGTACAGGAG
+
B@??BB?AA@@99<:<B@BDDDIBDC
@AG8CY:00011:00695
TACTGAGCTACACACACAGAAAGATTGGT
+
BBBABBBBBBBBBBB@@A99919>>;>>A
@AG8CY:00011:00699
TGATACGTCTCCTTCCTTAGTTACTTCA
+
AFCCCB?;;;B<B:=><?BAC?AACAEA
@AG8CY:00012:00678
ACGAGTGCGTTCCCCATGTCGTAGGTACTCC
+
A@?@@HBBBC;@@=6@BBBBBBBB?CBBCCB
@AG8CY:00012:00684
ACGCTCGACATGCCCAGGTACAGGAG
+
CBABBCBCCBA@>>:>>>@@BBGCEA
@AG8CY:00012:00685
TCTCTATGCGCTCCACATGTCTAAGGT
+
A@@AAABBB<<<DBC=?<A@@;;7:::
@AG8CY:00012:00690
ATCAGACACGGACACAGCAGAACACAC
+
9;;BBAABAB=@<99?9994954=>=4
@AG8CY:00012:00693
ACGAGTGCGTTCCCCATGTCGTAGGTACTC
+
BBBABBBBBBBCCC9CDDBABBBB@BCCBC
@AG8CY:00012:00698
ACGAGTGCGTTCCCCATGTCGTAGGTACTC
+
@BAACBB@=:2444,9@ABCCCCC@A?A@B
@AG8CY:00012:00699
ATCAGACACGGACACAGCAGAACACAC
+
B??@DCCBCC?B;;>B9999959>998
@AG8CY:00013:00675
TACTGAGCTACACACACAGAAAAGATTGGT
+
>=BDBBCDCBBC@A@ABA9999,89>99>;
@AG8CY:00013:00682
TGATACGTCTCCTTCCTTAGTTACTTCA
+
CCBBCIC>>9429<><?=?>?699@<@A
@AG8CY:00013:00687
TGATACGTCTCCTTCCTTAGTTACTTCA
+
BBBBBBD@?AC@CCCCCACBB>BCC@BC
@AG8CY:00013:00690
TACTGAGCTACACACACAGAAAAGATTGGT
+
BBCBCCCBBBBB@A@@BA9999/9995823
@AG8CY:00013:00691
TGATACGTCTCCTTCCTTAGTTACTTCA
+
BBBCBCAA@;9596969?@99599969A
@AG8CY:00013:00694
TAGTATCAGCCTCGCCATGACGAAGGTATTCC
+
BBBBB@@99969999599>994924249:242
@AG8CY:00013:00696
TACTGAGCTACACACACAGAAAGATTGGT
+
=>;<<@@CCCDC@AADGCGDCDCDGADBC
@AG8CY:00013:00697
CGTGTCTCTAGGCACAGGATTTTGTGTAG
+
BDBBBCDBCCD>A@CCD@CCDC:CCCCCC
@AG8CY:00013:00698
TGATACGTCTCCTTCCTTAGTTACTTCA
+
B9<<@BA@AAC@C?C@BC@>><>9969?
@AG8CY:00013:00699
TCTCTATGCGCTCCACATGTCTAAGGT
+
BDBBCCCCCCDCC@DAA@BCCECACAB
@AG8CY:00014:00675
TGATACGTCTCCTTCCTTAGTTACTTCA
+
CBABBBD@?@C@D@CBDABBB>BBB?BC
@AG8CY:00014:00682
ATCAGACACGGACCAGCAGAACACAC
+
9;;@@BBCBB>BB>AABC9969@>>>
@AG8CY:00014:00687
TACTGAGCTACACACACAGAAAGATTGGT
+
CBCDBCCBBBBCAA@AAA99914442497
@AG8CY:00014:00695
CGTGTCTCTAGGCACAGGATTTTGTGTAG
+
BBABCCDDDAB@BBBBC@CCCC:CCCBBC
@AG8CY:00014:00696
TCTCTATGCGTCCACATGTCTAAGGT
+
CECBCCCCCCA@@ABBEDABADAC@B
@AG8CY:00014:00697
TAGTATCAGCCTCGCCATGACGAAGGTATTCC
+
B@A@CCCBBB@=?;98;A@>@;;7<?@AE@BA
@AG8CY:00014:00698
CGTGTCTCTAGGCACAGGATTTTGTGTAG
+
BCBCCDCCDDC@CCCCICFBBB9EEDEEC
@AG8CY:00015:00677
TGATACGTCTCCTTCCTTAGTTACTTCAGTG
+
ABBBBBCAA@B@BAC@CBBCB>ABGB=::7-
@AG8CY:00015:00686
TCTCTATGCGCTCCACATGTCTAAGGT
+
BCBCCDBB@BCBC@ABBCCBBAA?ACC
@AG8CY:00015:00687
ATATCGCGAGGGTATGGAAGACTCTATA
+
=@9;<CFCCCC@EBBB=A>@CCABA@><
@AG8CY:00015:00691
TGATACTCCTTCCTTAGTTACTGC
+
BBBBDDAAAA@B@D@B;;9<AAAA
@AG8CY:00015:00693
AGCACTGTAGCTGTCACTAGTTACTTGT
+
<<CBABDEBCDDCBCCCCCCB?B;;8<B
@AG8CY:00015:00698
ACGAGTGCGTTCCCCCATGTCGTAGGTACTC
+
BBBBCC@;4429999-9ABABCDBB?BBBDC
@AG8CY:00015:00699
TCTCTATGCGCTCCACATGTCTAAGGT
+
>994@A@ADB@9959994499:?=?==
@AG8CY:00016:00670
TGATACGTCTCCTTCCTTAGTTACTTCA
+
>BBBBCCBBBB?B@F@CACCC=@@E@A@
@AG8CY:00016:00677
TACTGAGCTACACACACAGAAAAAATTGGTGC
+
CBAACCCBBBBB?AACDDEDCNEE-A=@A>>?
@AG8CY:00016:00687
ATCAGACACGGACACAGCAGAACACAC
+
AAABBCCCBC?A@@@@<9;9=598===
@AG8CY:00016:00690
ATCAGACACGGACACAGCAGAACACACA
+
B;<<FA@@>>;999944444>?>?A@AB
@AG8CY:00016:00691
ATCAGACACGGACACAGCAGAACACAC
+
BAABBBABCCABBBBBA>@<98<AAAB
@AG8CY:00016:00693
TACTGAGCTACACACACAGAAAGATTGGT
+
BBBBBBCCCBBBEDB=?>99919994477
@AG8CY:00016:00695
ACGAGTGCGTTCCCCATGTCGTAGGTACTC
+
BA>@AA@@995999/9@BABBBBB>ABBCC
@AG8CY:00017:00671
AGCACTGTAGCTGTCACTAGTTACTTGT
+
;;CCFCCDB@ABBBBBBEEA?====;@B
@AG8CY:00017:00673
ATATCGCGAGGGTATGGAGACTCTATA
+
=;?BBBCAAAHAFBA@=?>>>>>>>87
@AG8CY:00017:00679
TCTCTATGCGCTCCACATGTCTAAGGTACT
+
BBCCCDCCBAAAC@DAA@C@@AA=>==78-
@AG8CY:00017:00687
TGATACGTCTCCTTCCTTAGTTACTTCA
+
BBCBBBC@@@B>B=B>B?B@@>BBB>BC
@AG8CY:00017:00690
ATCAGACACCGGACACAGCAGAACACAC
+
BB@AACCBD?D@CCCCC@@>9959>>>?
@AG8CY:00017:00696
ATATCGCGAGGGTATGGAAGACTCTATA
+
BABBBBABAAB>BBCC=A>@BBBCBBBD
@AG8CY:00018:00674
TGATACGTCTCCCTTCCTTAGTTACTTCAG
+
@ABBA??48999-49::AABAB>@A@>=@:
@AG8CY:00018:00685
TACTGAGCTACACACACAGAAAAGATTGGTG
+
CBBBBCCBBB@@;99?>>9111+111,/,..
@AG8CY:00018:00692
AGCACTGTAGCTGTCACTAGTTACTTGT
+
;;;99CCCBCCCC<<=BBBCCAC<<;<C
@AG8CY:00018:00693
ATCAGACACGGACACAGCCAGAACACAC
+
?@>AACCDBB?BCBBC<<;<AA<ABA@A
@AG8CY:00018:00699
ATCAGACACGGACACAGCAGAACACAC
+
BAABBBBB@@=@BBBCCCCCCACDBBB
@AG8CY:00019:00666
ATATCGCGAGGGTATGGAAGACTCTATA
+
?;BBBBBCCCC>B@AA595<>AAB@???
@AG8CY:00019:00667
TCTCTATGCGCTCCACATGTCTAAGGT
+
@=BACACCBBBCD@CAAABAAA@?A@A
@AG8CY:00019:00676
TACTGAGCTACACACACAGAAAAGATTGGT
+
CCBBCCCCBBBBAA@>>>9999/9894823
@AG8CY:00019:00679
ACGAGTGCGTTCCCCATGTCGTAGGTACTC
+
BAAAB@==995999/9@@BACBBC?BBBFC
@AG8CY:00019:00683
TAGTATCAGCCTCGCCATGACGAAGGTATTCC
+
BBCBBBB@=>;>>9969>>@@996954:@295
@AG8CY:00019:00684
AGCACTGTAGCTGTCACTAGTTACTTGT
+
<<CCECBEBCBBBBBBDCCA?;@;;5;A
@AG8CY:00019:00686
TGATACGTCTCCTTCCTTAGTTACTTCA
+
B@?BCCC@@@CAC@DBEAB@@<@BB>BE
@AG8CY:00019:00687
TACTGAGCTACACACACAGAAAGATTGGT
+
B>AABBA@@BBC??A???888099969<>
@AG8CY:00019:00693
CGTGTCTCTAGGCACAGGATTTTGTGTAG
+
CBAABBBDCDD@CDBBC?@???6ACCCCA
@AG8CY:00019:00696
TGATACGTCTCCTTCCTTAGTTACTTCA
+
BBBCBCC:9<D@C?C@B?AA@>@@@CAB
@AG8CY:00019:00699
CGTGTCTCTAGGCACAGGATTTTGTGTAG
+
BBDCBA==94959@@>>=@AAA7BCCCCC
@AG8CY:00020:00669
ATATCGCGAGGGTATGGAAGACTCTATA
+
98;A@@AA@CC<ACBC@ECAA@BB?@@@
@AG8CY:00020:00671
ATATCGCGAGGGTATGGAAGACTCTATA
+
>@?BBBBCCCC@EDCC@C@CDBBBCAB@
@AG8CY:00020:00673
TGATACGTCTCCTTCCTTAGTTACTTCA
+
@AA@BD@989954:B@CAABB>C><?@2
@AG8CY:00020:00674
ACGCTCGACATGCCCAGGTACAGGAG
+
A@BBAABBABA99909@<?@BAA@@@
@AG8CY:00020:00683
TGATACGTCTCCTTCCTTAGTTACTTCA
+
CCCCBBBAAAB@CAC?CDACB>BBB?BD
@AG8CY:00020:00688
TGATACGTCTCCTTCCTTAGTTACTTCA
+
BBABBBC99;A=A>C@CBBBB?CBB@BC
@AG8CY:00020:00695
ACGCTCGACATGCCCAGGTACAGGAG
+
BBACBC@@@@@99919@A@AADHDDG
@AG8CY:00021:00663
ACGCTCGACATGCCCAGGTACAGGAG
+
AABBAABCCECCCC>BAABABEDECC
@AG8CY:00021:00668
TGATACGTCTCCTTCCTTAGTTACTTCA
+
A@AACCBBBAD@C@DCFABBB@??B@AB
@AG8CY:00021:00676
ATCAGACACGGACACAGCAGAACACAC
+
@?@BBCCCBB?ACDDCBBB@@=@A?=@
@AG8CY:00021:00678
CGTGTCTCTAGGCACA
+
@@;4/11-,,,*,/44
@AG8CY:00021:00680
ACGAGTGCGTTCCCCATGTCGTAGGTACTC
+
BC@AAB@9==5999-9AAABCBBB@BCCCC
@AG8CY:00021:00683
CGTGTCTCTAGGCACAGGATTTTGTGTAG
+
=@AB<<<AABA@CC@>><9999/9@@@AC
@AG8CY:00021:00693
CGTGTCTCTAGGCACAGGATTTTGTGTAG
+
BBBBBCCCBBB@DDCBC?BCDD:BBBBBC
@AG8CY:00021:00694
ACGAGTGCGTTCCCCATGTCGTAGGTACTC
+
CBBBBB=;892999-9@B?@ABBB?BCCCC
@AG8CY:00021:00697
TAGTATCAGCCTCGCCATGACGAAGGTATTCC
+
AABBCBBBCC@BC@?>?@A>>995<??>?8>;
@AG8CY:00021:00699
TCTCTCGCTCCACATGTCTAAGGTACTG
+
BBBABCCCBB?A?BCC@<@?=@>BCBBB
@AG8CY:00022:00661
TGATACGTCTCCTTCCTTAGTTACTTCA
+
=CC??@A;;<<:<>D?BBCBB?BBC7;<
@AG8CY:00022:00665
CGTGTCTCTAGGCACAGGATTTTGTGTAG
+
CCCCCC:;<<<8<BBCE@BBBC:BCCBBA
@AG8CY:00022:00669
AGCACTGTAGCTGTCACTAGTTACTTGT
+
:9?@@ABAAABBFCCBBBAGD@EBA?BC
@AG8CY:00022:00670
TACTGAGCTACACACACAGAAAAGATTGGT
+
BAAAABBBBBBBABA@@A9998/9996958
@AG8CY:00022:00676
TCTCTATGCGCTCCACATGTCTAAGGT
+
@@BBBBCDABABC@BCCBBABBC@DAC
@AG8CY:00022:00678
ATCAGACACGGACACAGCAGAACACAC
+
A@ABBCBBBC@BCCA@@@>9959@999
@AG8CY:00022:00680
ACGCTCGACATGCCCAGGTACAGGAG
+
BBABBBBCB@;994-9><>@CCB?BB
@AG8CY:00022:00681
ACGAGTGCGTTCCCCATGTCGTAGGTACTC
+
CBBB@=99995999/49999ABBB?@@@BA
@AG8CY:00022:00687
ATATCGCGAGGGTATGGAAGACTCTATA
+
=;?A@FACCDC>BBCC@C?A@BBBB>><
@AG8CY:00022:00688
TGATACGTCTCCTTCCTTAGTTACTTCA
+
<CBBBBBBBBB>B>B?BC@AB?<@?DDE
@AG8CY:00022:00696
ACGAGTGCGTTCCCCATGTCGTAGGTACTC
+
BB@?BBCB??2444,9>>@BEGCD@BBBBC
@AG8CY:00023:00662
ACGCTCGACATGCCCAGGTAAGGAG
+
;;ACBBBB@C@99909>>9968588
@AG8CY:00023:00667
TGTATCAGCCTCGCCATGACGAAGGTATTCC
+
<?>@99999<>?899;>??>995969@@<@<
@AG8CY:00023:00672
ATATCGCGAGGGTATGGAAGACTCTATAGA
+
A?ABBDACCFC?BBBB?AEABBBBB?77,,
@AG8CY:00023:00674
CGTGTCTCTAGGCAAGCATTGGATTTGTGTAG
+
?B==999??9969?=1111,-*,,202,,,,6
@AG8CY:00023:00684
TACTGAGCTACACACACAGAAAAGATTGGT
+
??@@BBAA?@ABCCB?:98884/9>>5968
@AG8CY:00023:00685
TACTGAGCTACACACACAGAAAGATTGGT
+
CBBBBBAABBBBCCA@@@99918894477
@AG8CY:00023:00688
TGATACGTCTCCTTCCTTATTTACTTCA
+
BBCCCBC@@@A=>;><@<888/9@@>BC
@AG8CY:00023:00695
TACTGAGCTACACACACAGAAAAGATTGGT
+
C@@@BCAAABBBCCA@@@9999/9>?;>;?
@AG8CY:00023:00696
CGTGTCTCTAGGCACAGGATTTTGTGTAG
+
AACC@?@@@;;7;AA@@<>>>>4@@AABA
@AG8CY:00024:00663
ATCAGACACGGACACAGCAGAA
+
@???998944244444/1//1,
@AG8CY:00024:00664
TCTCTATGCGCTCCACATGTCTAAGGT
+
>?>ABB@@;<>AB@BA==CCCBB?B>A
@AG8CY:00024:00672
TAGTATCAGCCTCGCCATGACGAAGGTATTCC
+
49BBB9=;<959@9959???@99695499242
@AG8CY:00024:00682
TATGAGCTACACACACAGAAAAGATTGGT
+
>111;;A?CCBBBE@;;4444/9995958
@AG8CY:00024:00685
TGATACGTCTCCTTCCTTAGTTACTTCA
+
BBBBBCDCBAB@BBB?C@BAB?BBB@BC
@AG8CY:00024:00689
TCTCTATGCGCTCCACATGTCTAAGGT
+
BBBBCCCCBBBBB@CCDBBB?AA@CAC
@AG8CY:00024:00692
ACGCTCGACATGCCCAGGTACAGGAG
+
BCCCCBCCCCCDDD@@A=@BBAA?AC
@AG8CY:00024:00693
CCTCGCCATGACGAAGGTATTCC
+
=9==997<BBCCBA>AACCB=?=
@AG8CY:00025:00664
AGCACTGTAGCTGTCACTAGTTACTTGT
+
;<CCA@ACBBCCCBBBBCCA=;===;@B
@AG8CY:00025:00667
CGTGTCTCTAGGCACAGGATTTTGTGTAG
+
9>=;;<AD=>=BGA@<969???4ACCAAB
@AG8CY:00025:00672
CGTGTCTCTAGGCACAGGATTTTGTGTAG
+
=?AC@@AECCC@BBABF@CCBC9A@@CCC
@AG8CY:00025:00676
TAGTATCAGCCTCGCCATGACGAAGGTATTCC
+
BCB@=9999924?99699A9999642444242
@AG8CY:00025:00681
TCTCTATGCGCTCCACATGTCTAAGGT
+
BBAABDBCBBBBB@BBB?9=<DCACIC
@AG8CY:00025:00682
TAGTATCGAGCCTCGCCATGACGAAGGTATTCC
+
CB@>;?9444984444699@@@9969=>>B595
@AG8CY:00025:00689
TACTGAGCTACACACACAGAAAAGATTGGT
+
BBAAABBBBBBBCCC@;;4444/9>>5958
@AG8CY:00025:00691
ACGAGTGCGTTCCCCATGTCGTAGGTACTC
+
BBBBBB>;892999-9@@AGCCCD@B???B
@AG8CY:00025:00692
TACTGAGCTACACACACAGAAAGATTGGT
+
=<;<999@>9944499:9999-999@A;<
@AG8CY:00025:00693
TACTGAGCTACACACACAGAAAGATTGGT
+
BBBBBBCBBBBBAAA@;;884-9>>;@IJ
@AG8CY:00026:00651
GAATTCCAAGGAACCAACCGGGGAACCAACCAAGGCCAAGGAAAACCAACCAACCAAGGAACCAATTCCA
+
,/,31314249;9?:=992499,9<><@>@69695959;>9@AA8B>A>B=A=@=>;>485313149988
@AG8CY:00026:00654
ATATCGCGAGGGTATGGAAGACTCTATA
+
=;BBBBCCCCHACCA@6;7<@A@A@@??
@AG8CY:00026:00656
ACGAGTGCGTTCCCCATGTCGTAGGTACTC
+
AABAB@>>>>5999/4;@@ABDCC@BBBCE
@AG8CY:00026:00662
AGCACTGTAGCTGTCACTAGTTACTTGT
+
;;CCBBCA@ACBCCCBBBBCC@C@@>AC
@AG8CY:00026:00668
AGCACTGTAGCTGTCACTAGTTACTTGT
+
;<BDCCCCCCBBBBBBDCCA@=?AA>BC
@AG8CY:00026:00673
CGTGTCTCTAGGCACAGGATTTTGTGTAG
+
@@BCDDDCBBBBCCCCC@CDEC:AA@??4
@AG8CY:00026:00686
ATATCGCGAGGGTATGGAAGACTCTATA
+
;:BB@99999919@@A<?<>>99:AAA@
@AG8CY:00026:00688
TAGTATCAGCCTCGCCATGACGAAGGTATTCC
+
;;A@BBCBCB?BAAA?AB@>>9979=@@ACA@
@AG8CY:00026:00693
TAGTATCAGCCTCGCCATGACGAAGGTATTCC
+
CBBACDCBBA@BB??>ABAA@;96;>@AC=A@
@AG8CY:00027:00661
AGCACTGTAGCTGTCAGTAGTTACTTGT
+
<<CCECC?>@CCCCCBBBBCE@CBB?BC
@AG8CY:00027:00668
ACGAGTGCGTTCCCCATGTCGTAGGTACTC
+
ABBBAA>>>>5999/9@BBCCDCD@BBBBC
@AG8CY:00027:00671
AGCACTGTAGTTACTTGTGTGC
+
BBBCCCCA?@@=AAA=ABBBCB
@AG8CY:00027:00677
TCTCTATGCGCTCCACATGTCTAAGGT
+
BBCCCCCCAAABC@CA?@BCCAA?BAC
@AG8CY:00027:00678
TGATACGTCTCCTTCCTTAGTTACTTCA
+
A?@@BB?@BBC?B?C=A>@BC@CBB?BB
@AG8CY:00027:00679
ATATCGCGAGGGTATGGAAGACTCTATA
+
BCBAABCDDBB>DHCC@@@BBBBBBBB@
@AG8CY:00027:00682
AGCACTGTAGCTGTCACTAGTTACTTGT
+
;<CCA@BCCFBBCCCBBBBCC@DCB@BB
@AG8CY:00027:00684
AGCACTGTAGCTGTCACTAGTTACTTGT
+
AFCDDCBBBBBBBBBBBBBDCAC::::C
@AG8CY:00027:00690
CGTGTCTCTAGGCACAGGATTTTGTGTAG
+
BAAAB@@@@BB@CBBAA@ACDD:AAACCC
@AG8CY:00027:00696
TCTCTATGCGCTCCACATGTCTAAGGT
+
BBBEBGBCCCBAB@BDDBBBACC@DEA
@AG8CY:00027:00698
TCTCTATGCGCTCCACATGTCTAAGGT
+
BCCCBCBCCECAB?BDDDA??CC@C@B
@AG8CY:00027:00699
ACGAGTGCGTTCCCCATGTCGTAGGTACTC
+
BBBABB::=95999/4@@@@BBBB@AAAAC
@AG8CY:00028:00655
CGTGATTTTGTGTAGAGGC
+
A@>@9999/99949AA@>>
@AG8CY:00028:00657
ACGAGTGCGTTCCCCCATGTCGTAGGTACTC
+
CBCB?8>>9969999+49;9844499;=?DB
@AG8CY:00028:00659
ATATCGCGAGGGTATGGAAGACTCTATA
+
??@B@A@B<9919E@@=@=@@AA@???@
@AG8CY:00028:00660
AGCACTGTAGCTGTCACTAGTTAATTGT
+
9;CCEBCBCCCCCBCBBB888,/-1,/7
@AG8CY:00028:00661
AGCACTGTAGCTGTCACAGTTACTTGT
+
;;EDAADDAABCCCCABBDC?B::8;>
@AG8CY:00028:00669
TGATACGTCTCCTTCCTTAGTTACTTCA
+
@@@@CBCBABC@C@C@C@B?>=@BB?BC
@AG8CY:00028:00671
CGTGTCTCTAGGCACAGGATTTTGTGTAG
+
BBA@9;<AA@@=BBA@A<9999/9BBBBB
@AG8CY:00028:00677
ATATCGCGAGGGTATGGAAGATCTATAGAGG
+
BABBA@@@99919@?><A=@BCCBBA@=9:6
@AG8CY:00028:00678
TGATACGTCTCCTTCCTTAGTTACTTCA
+
BBBBBBBAABC@CDDCAC@BB?BCC@CB
@AG8CY:00028:00689
CGTGTCTCTAGGCACTTTGTGTAG
+
ABBBBBBBBCEABC?@?>ACDCCB
@AG8CY:00028:00690
TAATATCAGCCTCGCCATGACGAAGGTAC
+
<;?BB@AABB?ABBB?BBCBB>?=@>BBC
@AG8CY:00028:00693
ATCAGACACGGACACAGCAGAACACAC
+
AA>?@BACCC@BCBBDECC::9;CCBC
@AG8CY:00029:00651
ATCAGACACGGACACAGCAGAACACAC
+
>>@@@@?F;<7<AB@>;;;11,1?;;;
@AG8CY:00029:00662
ATCAGACACGGACACAGCAGAACACAC
+
9;;@A@@BBC?BBC@@?>?9959>>>>
@AG8CY:00029:00663
ACGCTCGACATGCCCAGGTACAGGAG
+
CCAB;;<@>@@99919@=>>@<<:<<
@AG8CY:00029:00664
TAGTATCAGCCTCGCCATGACGAAGGTATTCC
+
@@B@A?A?9969@9959??>>99596999292
@AG8CY:00029:00670
AGCACTGTAGCTGTCACTAGTTACTTGT
+
<<DDBBCEBBCCCCCAABBDD@BBB@BE
@AG8CY:00029:00672
ATCAGACACGGACACAGCAGAACACAC
+
A><?=>>@9959>@@ADCCCB>BB@@@
@AG8CY:00029:00676
ATCAGACACGGACACAGCAGAACACAC
+
CAABCB@BBB>;<<A<<<BBDECCCCC
@AG8CY:00029:00681
ATCAGACACGGACACAGCAGAACACAC
+
BBAB@?>?@B?BCCA@ABB;;9;BCBC
@AG8CY:00029:00683
CGTGTCTCTAGGCACAGGATTTTGTGTAG
+
BDDCABEDDCC@BACCCABBCC:ECCCCC
@AG8CY:00029:00686
TCTCTATGCGCCACATGTCTAAGGTACTG
+
BBBBBBBBBBC?CDBBBCBBA?A@@BBBB
@AG8CY:00029:00692
ATATCGCGAGGGTATGGAAGACTCTATA
+
BABBBBBBCCC>CC@@=A@CCCBCCCC=
@AG8CY:00029:00697
ATCAGACACGGACACAGCAGAACACAC
+
BB?@@BBCCB@BCBCCCCBBB@CCCCA
@AG8CY:00029:00698
ATATCGCGAGGGTATGGAAGACTCTATA
+
BBBBBBBCBCC?B@@@>B@BCBBAA?@?
@AG8CY:00030:00661
TACTGAGCTACACACACAGAAAAGATTGGT
+
CCCCBABBCBBB@=BCB;8444/9>?<>=>
@AG8CY:00030:00666
ACGCTCGACATGCCCAGGTACAGGAG
+
A@<@CCCCCAB99;0<B=BCCBB?BC
@AG8CY:00030:00674
ATCAGACCACGGACACAGCAGAACACTACA
+
@?;;;@@;=>@?A@AAAA@>=;:::1//::
@AG8CY:00030:00675
TACTGAGCTACACACACAGAAAAGATTGGT
+
C?F?CC??@CBBBBCB@A4444/99969>A
@AG8CY:00030:00676
ATCAGACACGGACACAGCAGAACACAC
+
??@BBCCCCC@BBBBCCCB??>ACCBC
@AG8CY:00030:00677
ACGCTCGACATGCCCAGGTACAGGAG
+
BBBBBB@A?;;444-9@B@ACDB?AC
@AG8CY:00030:00691
TCTCTATGCGCTCCACATGTCTAAGGT
+
BBCEBBBCBBBBD@CBABBBB?ABA@C
@AG8CY:00030:00696
TCTCTATGCGCTCCACATGTCTAAGGT
+
BBBBBBCBBBBBB@BBCB???CB@D@B
@AG8CY:00030:00697
TGATACGTCTCCTTCCTTAGTTACTTCA
+
ABBBBCD@?@B@BAECFFCBA>ABC@CC
@AG8CY:00031:00655
TACTGAGCTACACACACAGAAAAGATTGGTG
+
?ABFCCCCBBAB9;;A@@9999/911-1,.4
@AG8CY:00031:00657
ATATCGCGAGGGTATGGAAGACTCTATA
+
=;ABBBCCAA@<AB?A=@=@ABCCBBB>
@AG8CY:00031:00659
ACGAGTGCGTTCCCCCATGTCGTAGGTACTC
+
BBBA=8=>9954444+4==9<;B@@=;<<BB
@AG8CY:00031:00660
AATCAGACACGGACACAGCAGAAACACACA
+
@=??>>889>824444:444444-4;844.
@AG8CY:00031:00661
TGATACGTCTCCTTCCTTAGTTACTTCA
+
CCBBCB=9>9959<?69588964996<C
@AG8CY:00031:00663
TACTGAGCTACACACACAGAAAAGATTGGT
+
ECCB@AAABABBBBB@@;9988/9995957
@AG8CY:00031:00670
TACTGAGCTACACACACAGAAAAGATTGGT
+
@ABBBBBCCCGCDCB?@@9999/99969>>
@AG8CY:00031:00675
TAGTATCAGCCTCGCCATGACGAAGGTATTCC
+
A@CBB=B999<999959;;<?11-/,/77,42
@AG8CY:00031:00677
TACTGAGCTACACACACAGAAAAGATTGGT
+
AAAAAAA@B?BBBBC@;;4444/99949;>
@AG8CY:00031:00695
TTGTATCAGCCTCGCCATGACGAAAGTATTCC
+
B@BAABCA?@?@AAB?BCA;;444-9A@@>B=
@AG8CY:00031:00698
ATCAGACACGGACACAGCAGAACACAC
+
BBABBBAABB@CCCDABCB;;9<CCDC
@AG8CY:00032:00650
TGATACGTCTCCTTTCCTT
+
9ACBA=991**)**)*)*)
@AG8CY:00032:00657
ATATCGCGAGGGTATGGAAGACTCTATAG
+
<;CCCCBACDDBDEED@A?ABA@@;:8==
@AG8CY:00032:00658
ATCAGACACGGACACAGCAGAACACACA
+
C?>?>=>?9959>BAA?>?9959>998>
@AG8CY:00032:00665
TCTCTATGCGCTCCACATGTCTAAGGT
+
@@=ABBBBCDGCDDCDCABBCDD@CBA
@AG8CY:00032:00667
AGCACTGTAGCTGTCACTAGTTACTTGT
+
84BB99=AAABBCDCCCCCA@>AEB@BC
@AG8CY:00032:00668
TACTGAGCTACACACACAGAAAAGATTGGT
+
BBBBAA@@??BCCBA===9988/9995958
@AG8CY:00032:00672
TAGTATCAGCCTCC
+
B@B=949911,--+
@AG8CY:00032:00673
ACGCTCGACATGCCCAGGTACAGGAG
+
BBBBBB@BCCB9999;@@BBCAA?AC
@AG8CY:00032:00674
CGTGTCTCTAGGCACAGGATTTTGTGTAG
+
BCCBBABBBCC@BBCBCBBDBD:BBCBB@
@AG8CY:00032:00675
ACGAGTGCGTTCCCCATGTCGTAGGTACTC
+
BBBBBBB;;;2999,9AAADCCCC@B???B
@AG8CY:00032:00679
TAGATCATCGAGCCCT
+
98/-,,,,,,,,//+,
@AG8CY:00032:00680
TACTGAGCTACACACACAGAAAAGATTGGT
+
??AABBBBBBBBAACB;;4444/99959=>
@AG8CY:00032:00683
AGCACTGTAGCTGTCACTAGTTACTTGT
+
<<CCA@BDCCDBBAABBBBABAB@@=@B
@AG8CY:00032:00686
ACGCTCGACATGCCCAGGTACAGGAG
+
??>BCC?==??444-9@<@@B<<=>B
@AG8CY:00032:00687
TCTCTATGCGCTCCACATGTCTAAGGT
+
BBBBCBCCBBCBB@CDDBBBBAA?A?B
@AG8CY:00032:00692
TCTCTATGGCGCTCCACATGTCTAAGGT
+
881/////,/998989499A@@9@>?69
@AG8CY:00032:00695
ACGAGTGCGTTCCCCCATGTCGTAGGTACTC
+
BBAABAA?@C59999+9999999>><@@>@@
@AG8CY:00032:00698
ACGAGTGCGTTCCCCATGTCGTAGGTACTC
+
81111/6888;@B@8;99994444994444
@AG8CY:00033:00652
ATCAGACACGGACACAGCAGAACACAC
+
>?;<<EGCCC@CCCDCAAB@@=@BAA>
@AG8CY:00033:00653
AGCACTGTAGCTGTCACTAGTTACTTGT
+
88==9<:ABBB@@@B;89@99599969>
@AG8CY:00033:00654
ACGCTCGACATGCCCAGGTACAGGAG
+
BCBBBBBB@;;444-9>;>>@AA?AC
@AG8CY:00033:00659
AATCCAAGGAACCAACCGGGGAACCAACCAAGGCCAAGGAAAACCAACCAACCAAGGAACCAATTCCA
+
*)**),*,2226,/,42444,48=;=,1-1-1-1:;:<>>>@9??C@B@B@B@D@C?B?A?B@C??<@
@AG8CY:00033:00661
ATATCGCGAGGGTATGGAAGACTCTATA
+
CABBB>9=;;;79DB@5;59@ABA@?>=
@AG8CY:00033:00663
TAGTATCAGCCTCGCCCATGA
+
AAA>999994244444-4///
@AG8CY:00033:00664
TGATACGTCTCCTTCCTTAATTACTTCA
+
A@BBCCBCBBA?@@C@CAB?B@BGDACE
@AG8CY:00033:00669
AGCACTGTAGCTGTCAATAGTTACTTGT
+
9;BA@BEAAADCCCCB@BCB@=>3317>
@AG8CY:00033:00677
TGATACGTCTCCTTCCTTAGTTACTTCA
+
BBCBCBBBBBC?B@BBDB;==@AAA@@@
@AG8CY:00033:00679
CGTGACTCTAGGCACAGGATTTTGTGTAG
+
BDDCBACBCBB@BBB=994444,9AA@BD
@AG8CY:00033:00682
TAGTATCAGCCTCACCATGACGAAGGTATTCC
+
<<CCCCBBBC@BBBB@CBAABAA?B@CED@C@
@AG8CY:00033:00684
TGATACGTCTCCTTCCTTAGTTACTTCA
+
BBAABBBBBAB@B@C@C@CB?>BBB@AD
@AG8CY:00033:00688
ATCAGACACGGACACAGCAGAACACAC
+
A?;=?BBBBB>BBCBEAAA999;CC?B
@AG8CY:00033:00689
TCTCTATGCGCTCCACATGTCTAAGGT
+
BBCCCBAABCDCC@CAGBDBCCC@C@B
@AG8CY:00033:00692
CGTGTCTCTAGGCACAGGATTTTGTGTAG
+
B?A@9;9?>998<@BAFCDDCE:BBBCCB
@AG8CY:00033:00693
TAGTATCAGCCTCGCCATGACGAAGGTATTCC
+
;;CBCAAAAA?AC;98;B@=ABA?CACCFAC@
@AG8CY:00033:00694
CGTGTCTCTAGGCACAGGATTTTGTGTAG
+
CBC@AABCCCC@CBBBCABAAA9AAABCB
@AG8CY:00033:00696
AGCACTGTAGCTGTCACTAGTTACTTGT
+
<<CCAAACCCBA@@@AAABCC@B996;B
@AG8CY:00033:00699
TCTCTATGCGCTCCACATGTCTAAGGT
+
CB>:9499494::<=AAABA@@B5969
@AG8CY:00034:00654
ATCAGACACGGACACAGGAGAACACAC
+
FBBBABCCCB@BCBA;:7;?>;@ABAA
@AG8CY:00034:00655
TGATACGTCTCCTTCCTTAGTTACTTCA
+
>@@@CCBCCCD@C@C?C?B::69<;7<A
@AG8CY:00034:00661
ATATCGCGGGGGGTATGGAAGACTCTATA
+
CBB;::999999(4;@@5;59@B@BBA@@
@AG8CY:00034:00667
AGCACTGTAGCTGTCACTAGTTACTTGT
+
<<CCCCCCBBBBBBBBBBCA?<=996;C
@AG8CY:00034:00676
TCTCTATGCGCTCCACATGTCTAAGGT
+
DDECCCBBCCCBB@BBBBBBBCB@B?B
@AG8CY:00034:00677
ATCAGACACGGACACAGCAGAACACAC
+
BBBBBBCCCC@CCCCDDCB998;BCBB
@AG8CY:00034:00678
ACGAGTTGCGTTCCCCATGTCGTAGGTACTC
+
@901//,/888,///*4444:==884744;;
@AG8CY:00034:00680
TGATACGTCTCCTTCCTTAGTTACTTCA
+
ABBBBBCBBAA?ABE@CABBB?BBE@BD
@AG8CY:00034:00681
ACGAGTGCGTTCCCCATGTCGTAGGTACTC
+
BBAB@@@C>>5999-9@?>BCCCD@C<<?C
@AG8CY:00034:00689
ATATCGCGAGGGTATGGAAGACTCTATA
+
BABBBBCDDCC@DCBC@A@ACCCBC@@?
@AG8CY:00034:00690
TACTGAGCTACACACACAGAAAGATTGGT
+
BBBDCCDDCBB@@<<=C@@AH>BBB@B=@
@AG8CY:00034:00694
TCTCTATGCGCTCCACATGTCTAAGGT
+
CCBCBBBBBDCBB@BDDBB@@AC@C?A
@AG8CY:00034:00698
ACGAGTGCGTTCCCCATGTCGTAGGTACTC
+
BBCBBB??842999/9@@ADCHCE@C<<<C
@AG8CY:00035:00651
CGTGTCTCTAGGCACAGGATTTTGTGTAG
+
BBCC;;<B9;959>>9969999/9>?=>@
@AG8CY:00035:00655
CGTGTCTCTAGGCACAGGATTTTTGTGTAG
+
49ABBBCBB@@==>>99699999-9>A@@<
@AG8CY:00035:00666
AGCACTGTAGCTGTCACTAGTTACTTGT
+
44:;44;B@>@@A@AA?9999599959B
@AG8CY:00035:00667
TACTGAGCTACACACACAGAAAAGATTGGT
+
@@BBDCBBAABCBBB;B@811/+111-/5.
@AG8CY:00035:00668
AGCACTGTAGCTGTCACTAGTTACTTGT
+
<<CDDBAAABBFCCCB?AA;;7;@@=AC
@AG8CY:00035:00673
TGATACGGTCTCCTTCCTTAGTTACTTCA
+
899984424499>AAGAC??99498@=@A
@AG8CY:00035:00675
ATCAGACACGGACACAGCAGAACACAC
+
CAABABAABC@BDC?@ACC@?>?BCBA
@AG8CY:00035:00677
CGTGTCTCTAGGCACAGGATTTTGTGTAG
+
BDB??AABCCEBDCA9959999/9AAACC
@AG8CY:00035:00682
CGTGTCTCTAGGCACAGGATTTTGTGTAG
+
BBBBBBDAAAB@BDB@999444,9@BCDC
@AG8CY:00035:00683
TACTGAGCTACACACACAGAAAAGATTGGT
+
BBBBCEDBBBCBBDCCB@8;44,4484958
@AG8CY:00035:00685
TCTCTATGCGCTCCACATGTCTAAAGT
+
BBBCDCDBBACBCACDEB=96//1-1/
@AG8CY:00035:00689
TAGTATCAGCCCTCGCCATGACGAAGGTATCC
+
91/////////+44442449899178,////:
@AG8CY:00035:00696
ACGAGTGCGTTCCCCATGTCGTAGGTACTC
+
BBBBBB?;992999/9999@AAAB@CAABC
@AG8CY:00035:00697
TGATATGTCTCCTTCCTTAGTTACTTCA
+
BBBBBAABCBB@B@B@B@ABA@CBC>@A
@AG8CY:00035:00699
AGCACTGTAGCTGTCACTAATTACTTGT
+
<AADCCCCBBBB@@@BAAB=@<>::,11
@AG8CY:00036:00652
ACGAGTGCGTTCCCCATGTCGTAGGTACTC
+
CCC?@>>>985999/4=>>?A9995899AA
@AG8CY:00036:00655
TAGAATCAGCCTCGCCCATGACGAAAGG
+
6<11,/8//968>999-4/6/////+,*
@AG8CY:00036:00657
AGATACGTCTCCTTCCTTAGTTACTTCA
+
,,,,220<>995969695749544454@
@AG8CY:00036:00658
CGTGTCTCTAGGCACAGGATTTTGTGTAG
+
@@CCCCCCDCB@ABB?@?9999-9BBBCA
@AG8CY:00036:00661
TCTCTATGCGCTCCACATGTCTAAGGT
+
CCCCCAAABBBCCBADCDDCCCE@C@A
@AG8CY:00036:00667
TGATACGTCTCCTTCCTTAGTTACTTCA
+
BCCBBBBBBAA?A@D@FBB?=;@@@=@C
@AG8CY:00036:00668
CGTGTCTCTAGGCACAGGATTTTGTGTAG
+
?ABCCCCCCCB@BBCCC@BBAA9CCDCBB
@AG8CY:00036:00674
TGATACGTCTCCTTCCTTAGTTACTTCA
+
BBBBBBBBBAA<A@B@@?A9849>?;@A
@AG8CY:00036:00675
AGCACTGTAGCTGTCACTAGTTACTTGT
+
<<CLBBBCCCBBBBBBCDC::69446;C
@AG8CY:00036:00683
TACTGAGCTACACACACAGAAAAGATTGGT
+
AABBBBBAABBCBBCAA?9944,4884958
@AG8CY:00036:00688
TGATACGTCTCCTTCCTTAGTTACTTCA
+
BB@BBBCCB@A>ABDBDABBB@CDC@CB
@AG8CY:00036:00698
TAGTATCAGCCTCGCCATGACGAAGGTATTCC
+
CBFBCBBBCC@B@??@A??BECC@FCCCD@@@
@AG8CY:00036:00699
TAGTATCAGCCTCGCCATGACGAAGGTATTCC
+
BBBBBBB@@@@B?@A=@CABBBB?GBBCC?@@
@AG8CY:00037:00653
ATCAGACACGGACACAGCAGAACACACA
+
@@ABBCABBB@BCCCB:;99959>>@@@
@AG8CY:00037:00654
TGATACGTCTCCTTCCTTAGTTACTTCA
+
BBC??>>>>9969542423494444544
@AG8CY:00037:00656
TGATACGTCTCCTTCCTTAGTTACTTCA
+
CBBBBBBBB==;><@<?=>99499969B
@AG8CY:00037:00658
CGTGTCTCTAGGCACAAGGATTTTTGTGTAGA
+
@@AB?@BC@@?;;<11,1;11111+178<;11
@AG8CY:00037:00662
TAGTATCAGCCTCGCCATGACGAAGGTATTCT
+
=@DBCACC@@;>>995;>AAA9969<>4959@
@AG8CY:00037:00664
TACTGAGCTACACACACAGAAAAGATTGGTG
+
CBBBBBBBABBBBC?@?A9998/99959433
@AG8CY:00037:00665
ATCAGACACGGACACAGCAGAACACAC
+
BAABEAACCCDCCBBCCBA>=;@@>>?
@AG8CY:00037:00666
ACGCTCGACATGCCCAGGTACAGGAG
+
BBA@@ACC@A@99919A;>>ABBBCA
@AG8CY:00037:00673
CGTGTCTCTAGGCACAGGATTTTGTGTAG
+
@>@AA@::?9;7898@?<9999/9@>==B
@AG8CY:00037:00679
AGCACTGTAGCTGTCACTAGTTACTTGT
+
;<ABABEBBBBAAACCCCCEC?BCC=AA
@AG8CY:00037:00680
ACGAGTGCGTTCCCCCATGTCGTAGGTACTC
+
BBBBBC@;8929999+9??>BCCCD@C@@@C
@AG8CY:00037:00684
TAGTATCAGCCTCGCCATGACGAAGGTATTCC
+
BBABBBB??AABB9:99BA?B;;9<?@BC;<;
@AG8CY:00037:00687
TCTCTATGCGCTCCACATGTCTAAGGT
+
ABBBBDABBBBAB@DDDCBBBA?=A@C
@AG8CY:00037:00688
ACGAGTGCGTTCCCCATGTCGTAGGTACTC
+
BBBBBBB@;;2444,9999@AA@C@C<D=C
@AG8CY:00037:00689
TACTGAGCTACACACACAGAAAGATTGGT
+
;<AAAA=4999999B@@@9991999<?=8
@AG8CY:00037:00690
GCACTGTAGCTGTCACTAGTTACTTGT
+
@BBBBB?@ACBAAABBBBBB@@?B=>@
@AG8CY:00037:00693
ATATCGCGAGGGTATGGAAGACTCTATA
+
BBBABBBBAAA>BBBA@DBCCCCCC@@@
@AG8CY:00038:00651
AGCACTGTAGCTGTCACTAGTTAATTGT
+
<<FECCDCBBB@BBBBBBBDAE>6:29@
@AG8CY:00038:00655
ATCAGACACGGACACAGCAGAACACAC
+
CCAABBAB@@=@AAA@<<9<979A>>>
@AG8CY:00038:00666
ACGAGTGCGTTCCCCATGTCATAGGTACTC
+
BBB@@@A?>>5999/9AA@BBDCD@>ABBB
@AG8CY:00038:00667
ATATCGCGAGGGTATGGAAGACTCTATA
+
AABBBBBCBBB@CCBBAA?AABBBA@>=
@AG8CY:00038:00669
TCTCTATGCGCTCCACATGTCTAAGGTACT
+
CB=A@<99;B<<<ICCCB>>?9-+*00***
@AG8CY:00038:00677
TACTGAGCTACACACACAGAAAGATTGGT
+
@@<;<ACCCBCBCCCA@?;996;?@@C@C
@AG8CY:00038:00678
ATCAGACACGGACACAGCAGAACACAC
+
BB@@ABBBBB@BBCBBCCCBA?BBA?B
@AG8CY:00038:00679
TGATACGGTCTCCTTCCTTAGTTACTTCA
+
9@@<<11,//6989>@=@5;99699969A
@AG8CY:00038:00682
ATCAGACACGGACACAGCAGAACACAC
+
>88999344484449944449244;==
@AG8CY:00038:00683
TGATACGTCTCCTTCCTTAGTTACTTCA
+
?@B;;;BAABB??@B7958;;5;BB@BB
@AG8CY:00038:00687
TACTGAGCTACACACACAGAAAAGATTGGT
+
>>>@BBBA??@BA@CC;>4444/8>>;>>@
@AG8CY:00038:00695
ACGCTCGACATGCCCAGGTACAGGAG
+
BBBBB??@AAA9998;C@CCCCFABB
@AG8CY:00039:00653
TCTCTATGCGCTCCACATGTCTAAGGT
+
@@CCCBDCDFCBB@BCCBA;99959?A
@AG8CY:00039:00658
CGTGTCTCTAGGCACAGGATTTTTGTGTAG
+
BACA@AEEA:;9;CC=>;99999-9DA@AA
@AG8CY:00039:00662
TGATACGTCTCCTTCCTTAGTTACTTCA
+
BBCCBCCCDAA>A?B=B@@:96;AA=BC
@AG8CY:00039:00669
AGCACTGTAGCTGTCACTAGTTACTTGT
+
<<BBCABCCCCBDBBABBCB?>=996;B
@AG8CY:00039:00679
AGCACTGTAGCTGTCACTAGTTACTTGT
+
<<DCCCCCBBBBBBBBBCCCC?B??=?E
@AG8CY:00039:00680
TGATACGTCTCCTTCCTTAGTTACTTCA
+
BBBBBBBBBBC@CCC@B@ABBBBAA?AD
@AG8CY:00039:00682
TGATACGTCTCCTTCCTTAGTTACTTCA
+
?@>@=@9<;>?>A@?=AA?A@@<<<=@A
@AG8CY:00039:00690
ACGCTCGACATGCCCAGGTACAGGAG
+
A?>?A@@C@>;444-9CB@CCDE?CC
@AG8CY:00039:00691
ATCAGACACAGACACAGCAGAACACAC
+
BA?AABBCCBBACCEBBBBBBBCCBBC
@AG8CY:00039:00694
TGATACCTTTCCTTCCTTAGTTACTTCAGTGC
+
BABBBB<==:@<9<?>@?BBB@CCC@CA@@BB
@AG8CY:00039:00695
ACGCTCGACATGCCCAGGTACAGGA
+
B?>B@B@CC@A99969@?CCCEDAB
@AG8CY:00039:00696
ACGCTCGACATGCCCAGGTACAGGAG
+
BBBBBBBDBA=49968C?ABBGCACC
@AG8CY:00039:00697
CGTGTCTCTAGGCACAGGATTTTGTGTAG
+
A@BB@@ACCFC@BBCB@:9444,9>>BAB
@AG8CY:00039:00698
ACGCTCGACATGCCCAGGTACAGGAG
+
@@BBBAACBA@9996;B@CCCCC?BC
@AG8CY:00040:00650
TGATACGTCTCCTTCCTTAGTTACT
+
?BCCB=9=>9959592/,./,*,,*
@AG8CY:00040:00653
ATATCGCGAGGGTATGGAAGACTCTATA
+
BBBAA:;;444-9A995924944377<=
@AG8CY:00040:00655
CGTGTCTCTAGGCACAGGATTTTGTGTAG
+
>?ABCBBBCAB?ACC>>;9999/9AAAAA
@AG8CY:00040:00658
CGTGTCTCTAGGCACAGGATTTTTGTGTAG
+
AACCCBAB??@=@??=?;99999-9AABB@
@AG8CY:00040:00660
TACTGAGCTACACACACAGAAAAGATTGGTG
+
BBBABAAACBBCAA@A@A9999/991,1,..
@AG8CY:00040:00663
TCTCTATGCGCTCCACATGTCTAAGGT
+
@@DDBBABBBCCB@AAAAECCBB?B@C
@AG8CY:00040:00669
ACGCTCGACATGCCCAGGTACAGGAG
+
BBA@??@?;;1111-1<:;>@9969?
@AG8CY:00040:00673
ATCAGACACGGACACAGCAGAACACAC
+
BC?@?A@BBB@BCBBBCCBDD@CCBAB
@AG8CY:00040:00677
ACGAGTGCGTTCCCCATGTCGTAGGTACTC
+
BBB>BCB;892999-9999ABBBD@CAAAC
@AG8CY:00040:00678
ATCAGACACGGACACAGCAGAACACAC
+
??>@@A?BBB?BBDCAAABBB?CCDDC
@AG8CY:00040:00680
ATATCGCGAGGGTATGGAAGACTCTATA
+
BBAABB?B;::8<BAB=A?ADCCBBAC?
@AG8CY:00040:00681
ATATCGCGAGGGTATGGAAGACTCTATA
+
BBAABBBBAAA@CCDC?B?CCCBBBB97
@AG8CY:00040:00682
CGTGTCTCTAGGCACAGGATTTTGTGTAG
+
BBCBCCCCCAA?ABBBC@CBBB9A@@CCC
@AG8CY:00040:00687
TGTTACGTCTCCTTCCTTAGTTACTTCA
+
:>B@CBBC9995959@AFCHCACCDCCB
@AG8CY:00040:00693
ACGCTCGACATGCCCAGGTACAGGAG
+
@BBBBBBB@;;444-9@A@CCCG?BD
@AG8CY:00040:00698
ATCAGACACGGACACAGCAGAACAGAC
+
BA>AABBABAABBBBCCBB??=?BBB@
@AG8CY:00040:00699
CGTGTCTCTAGGCACAGGATTTTGTGTAG
+
BBBABBDDCAA?BCBAA?BBBB:ECEBEB
@AG8CY:00041:00650
ATATCGCGAGGGTATGGAAGACTCTATA
+
BBBBBBB@9::-9A>>=A>A@AA@:;8>
@AG8CY:00041:00654
ACGAGTGCGTTCCCCCATGTCGTAGGTACTC
+
BBABAAA@>=59999+9A@AADGAB>@AABC
@AG8CY:00041:00667
CGTGTCTCTAGGCACAAGATTTTGTGTAG
+
ABCCCCDDDBB?BBBC@CACAA7ADBBBC
@AG8CY:00041:00668
TAATATCAGCCTCGCCATGACGAAGGTATTCC
+
11,/888ABBAC@@?@BCBBA??>A>BBB=@>
@AG8CY:00041:00673
TAGTATCAGCCTCGCCATGACGAAGGTATTCC
+
CCCBBBBBBC@BA?@>@CBAB;;:<?BBB;<;
@AG8CY:00041:00681
ACGCTCGACATGCCCAGGTACAGGAG
+
ABBBBBBB>;;444-9C=BCCCFACC
@AG8CY:00041:00682
ATCAGACACGGACACAGCAGAACACAC
+
BBABBBBBBB@BCCBBCBB@@@@CBBB
@AG8CY:00041:00684
TACTGAGCTACACACACAGAAAGATTGGT
+
@@@BBBBBBBBABBB;;;444-9B@<B@C
@AG8CY:00041:00685
ACGCTCGACATGCCCCAGGTACAGGAG
+
BBBBBBBB;;;4444/9@?@ACDDCDD
@AG8CY:00041:00686
ATATCGCGAGGGTATGGAAGACTCTAT
+
AABBBA>>9::69@@A=A@BCCECCAA
@AG8CY:00041:00689
TACTGAGCTACACACACAGAAAGATTGGT
+
BAAAABBBB??@CCFD?>994-9@?;@=@
@AG8CY:00041:00694
TGATACGTCTCCTTCCTTAGTTACTTCA
+
BBB@BBBA@@@@B@D@FAA@?=@@A@CC
@AG8CY:00041:00698
ACGCTCGACATGCCCAGGTACAGGAG
+
B<<<@99994944;:44244;//,//
@AG8CY:00042:00656
TACTGAGCTACACACACAGAAAAGATTGGTG
+
@BBBCBBBBCBD::<A@@9999/99959433
@AG8CY:00042:00658
TGATACGTCTCCTTCCTTAGTTACTTCA
+
@ACBCBDBBAB?AAC@CAC@?=@@A=AC
@AG8CY:00042:00660
TCTCTATGCGCTCCACATGTCTAAGGT
+
BBBBBDBBBBFBB>BBBDCBB::6;=@
@AG8CY:00042:00661
TCTCTATGCGCTCCACATGTCTAAGGT
+
@BHCCCBBBBCBB@BCCBCCDCCBA>A
@AG8CY:00042:00663
ACGCTCGACATGCCCCAGGTACAGGAG
+
CCBBBB?==?=9999/9>;>?A9969>
@AG8CY:00042:00664
CGTGTCTCTAGGCACAGGATTTTGTGTAG
+
@@BCBAAAC@AC@BB>@<9999/9@BBGC
@AG8CY:00042:00666
ACGCTCGACATGCCCAGGTACAGGAG
+
BBB@AABC@;;444-9?A@FCCBCBB
@AG8CY:00042:00667
TGATACGTCTCCTTCCTTAGTTACTTCA
+
BABBBBBBBAB@F@D@B@?996;@@=AD
@AG8CY:00042:00671
CGTGTCTCTAGGCACAGGATTTTTGTGTAG
+
AB;;<;@@FDB@BBA@@<99999-9B>?@C
@AG8CY:00042:00672
CGTGTCTCTAGGCACAGGATTTTGTGTAGA
+
AACCBCCCDBA?BDB;;<9944,9AAABCC
@AG8CY:00042:00674
ACGAGTGCGTTCCCCATGTCGTAGGTACTC
+
BBB@?@>@>=5999/4=>>@AACH@C<<<D
@AG8CY:00042:00682
ATCAGACACGGACACAGCAGAACACAC
+
BB>?BBBB9:99CBA?@@B;;7;BB@B
@AG8CY:00042:00690
TGATACGTCTCCTTCCTTAGTTACTTCA
+
?BBBBBBB??@@E@D@CABBB@BBB@BD
@AG8CY:00042:00691
CGTGTCTCTAGGCACAGGATTTTGTGTAG
+
CBBBBBDDDBC@BB>;;24999/9>>@@A
@AG8CY:00043:00651
TGATACGTCTCCTTCCTTAGTTACTTCA
+
DBCBBB?=>8959<?695349444459?
@AG8CY:00043:00658
CGTGTCTCTAGGCACAGGATTTTGTGTAG
+
BBC::<BC??A>BB@@@<9999/9DDBC<
@AG8CY:00043:00661
ACGCTCGACATGCCCCAGGTACAGGAG
+
BBBBBBCB?@@9999/9@<99999699
@AG8CY:00043:00665
TGATACGTCTCCTTTCTTAGTTACTTCA
+
BBBBBBBCB==244-9968AA>BBB?BD
@AG8CY:00043:00669
ACGCTCGACGATGCCCAGGTACAGGAG
+
9;;944:=9994944-44244444244
@AG8CY:00043:00692
CGTGTCTCTAGGCACAGGATTTTGTGTAG
+
AABBCCCBCBC?BBDBC?@@@@6AAAAAB
@AG8CY:00044:00652
ACGAGTGCGTTCCCCCATGTCGTAGGTACTC
+
HCB?@@@?8859999+9@@?AA@@A>:;<BA
@AG8CY:00044:00653
TGATACGTCTCCTTCCTTAGTACTTCA
+
AACCCBCBB@@=@?A?BABB?BBC@BC
@AG8CY:00044:00657
ATATCGCGAGGGGTATGGAAGACTCTATA
+
BCBB?99;4444/9A995954999>8;:?
@AG8CY:00044:00661
TAGTATCAGCCTCACCATGACGAAAGGTATTCC
+
BBBBCCBFCC@B@996<@@AA999-42444248
@AG8CY:00044:00664
ATATCGCGAGGGTATGGAAGACTCTATAG
+
CCBAB=:;444-9E995969@>>A@@?=?
@AG8CY:00044:00666
TACTGAGCTACACACACAGAAAGATTGGT
+
A@@@BBBBBBBCCC?:@?99909995947
@AG8CY:00044:00667
CGTGTCTCTAGGCACAGGATTTTGTGTAG
+
BBBBBCCCGAB@BBBCC?@@@@6AABCCC
@AG8CY:00044:00680
TACTGAGCTACACACACAGAAAAGATTGGT
+
B?AACGCB??A@CCC;;;4444/99959;>
@AG8CY:00044:00682
ATCAGACACGGACACAGCAGAACACAC
+
AB>AAA@?A?@CDCDDAACCD@BCBBC
@AG8CY:00044:00684
TGATACGTCTCCTTCCTTAGTTACTTCA
+
BABBBBBBB9;6;<@59589959>><>E
@AG8CY:00045:00650
ACGCTCGACATGCCCCAGGTACAGGAG
+
CB@BBBBB@C@9999/9@=??A<969?
@AG8CY:00045:00653
CGTGTCTCTAGGCACAGGATTTTGTGTAG
+
@BBGCCDCDBB?BBA>@<9999/9@@AAA
@AG8CY:00045:00656
TACTGAGCTACACACATAGAAAAGATTTGGGTGC
+
BBCBBCCA=8==9999494444,4966+11,10.
@AG8CY:00045:00660
TGATACGTCTCCTTCTGTTACTTCA
+
BBBAAAACCBDAA>BB996<BA?BF
@AG8CY:00045:00662
ATCAGACACGGACACAGCAGAACACACA
+
B>ABCCBCBB=@@@<<<11//,/8=8;;
@AG8CY:00045:00663
TCTCTATGCGCTCCACATGTCTAACTG
+
CCCC<<=<<A@>@>A<;<A>?@B8<<@
@AG8CY:00045:00665
ACGAGTGCGTTCCCCCATGTCGTAAGGTACTC
+
9<DCB@999964499+4::11///,/,0:/18
@AG8CY:00045:00668
CGTGTCTCTAGGCACAGGATTTTGTGTAG
+
AABBABCCCBB>?BCBA:4444,9BBCJC
@AG8CY:00045:00669
CGTGTCTCTAGGCACAGGATTTTGTGTAG
+
BAAACDDCCCB@BBC@;:4444,9BBBD<
@AG8CY:00045:00672
ACGAGGTGCGTTCCCCCATGTCGTAGGTACTC
+
9494424994824999+4@@?9;;>>9;=<=B
@AG8CY:00045:00674
ATATCGCGAGGGTATGGAAGACTCTATA
+
BB?@@@;<9@B<?CA@?B=;9;A??@AC
@AG8CY:00045:00675
CGTGTCTCTAGGCACAGGATTTTGTGTAG
+
BBCBBBCCCBB@ACA==99444,;AACCC
@AG8CY:00045:00676
ATATCGCGAGGGTATGGAAGACTCTATA
+
BA:;<BBBCCCBCB@A@C@BCCCBBABB
@AG8CY:00045:00677
TGATACGTCTCCTTCCTTAGTTACTTCA
+
<ABCCCA;<<969?D5<97=89;;;<@@
@AG8CY:00045:00678
CGTGTCTCTAGGCACAGGATTTTGTGTAG
+
BCCCCCCCBCB@B994>;9999/9>?ABB
@AG8CY:00045:00680
TAGTATCAGCCTCGCCATGACGAAAGTATTCC
+
B9<<BBBCBB7;9;98>@>;<<AD19444242
@AG8CY:00045:00684
TGATACGTCTCCTTCCTTAGTTACTTCA
+
BB?ABBBBAAA@B@D@C@AA@??@?=AC
@AG8CY:00045:00685
CGTGTCTCTAGGCACAGGATTTTGTGTAG
+
A@ABCCCDBBB@BDCCCAAA??6A@CCCC
@AG8CY:00045:00686
ATATCGCGAGGGTATGGAAGACTCTATA
+
BBBBA@9A9::7<CBB?B?BCCCCBBC?
@AG8CY:00045:00689
ACGAGTGCGTTCCCCATGTCGTAGGTACTC
+
BBBBBBB;892994-9999@AACD@CAAAC
@AG8CY:00045:00699
TGATACGTCTCCTTCCTTAGTTACTTCA
+
BBCDAAACBBB@@=A@B@BAB<@==>??
@AG8CY:00046:00652
ATCAGACACGGACACAGCAGAACACACA
+
B???ABAC9459>>991:1//,/6///.
@AG8CY:00046:00658
TACTGAGCTACACACACAGAAAAGATTGGTGCTG
+
B@A>BBCCBBBB??@@@A9999/9995957731<
@AG8CY:00046:00659
TACTGAGCTACACACACAGAAAAGATTGGTG
+
CBBBBCBBB@BCBBAAA?9111+111-1,..
@AG8CY:00046:00662
ACGAGTGCGTTCCCCATGTCGTAGTACTC
+
8@A<<9@@A@6999/4>>>ACCBBBAACA
@AG8CY:00046:00664
TCTCTATGCGCTCCACATGTCTAAGGT
+
CCCABCCB;<=ADBCDDAA@AAA?C@C
@AG8CY:00046:00665
TATTGAGCTACGCACACAGAAAAGATTGGT
+
BAA?ABBBBAAAB@B@;;4444/9995959
@AG8CY:00046:00666
TACTGAGCTACACACACAGAAAGATTGGT
+
BBBBBBBBBBCB?@@???99919995823
@AG8CY:00046:00667
TACTGAGCTACACACACAGAAAAGATTGGT
+
B@AACBBBBBBBBBB;B;8884/99969>A
@AG8CY:00046:00669
CGTGTCTCGTAGGCACATGGATTTTGTGTAG
+
CCC991111//6,/444;;24444,444444
@AG8CY:00046:00670
ATATCGCGAGGGTATGGAAGACTCTATAG
+
BBBB?::;44409@BA<C@AAAAAABA9?
@AG8CY:00046:00674
TGATACGTCTCCTTCCTTAGTTACTTCA
+
?@?AABCBBAB@B@C@EBB@@=@BD@BD
@AG8CY:00046:00675
TAGTATCAGCCTCGCCATGACGAAGGTATTCC
+
BCCBB=?B;929?>?<AA;<<DC?DACDEEE@
@AG8CY:00046:00677
AGCACTGTAGCTGTCACTAGTTACTTGT
+
BBCCBABCBBBB>>A@BBADC@CCC>??
@AG8CY:00046:00680
ATCAGACACGGACACAGCAGAACACCAC
+
BB>?@CBBBB?BB@BA?AA98599969?
@AG8CY:00046:00681
ACGAGTGCGTTCCCCCATGTCGTAGGTACTC
+
AABBBCB;9924444+9@@AACCDD@BBBBC
@AG8CY:00046:00683
ATCAGACACGGACACAGCAGAACACAC
+
AB@ABBBB??=@BBBAAA@9959>>>>
@AG8CY:00046:00686
ATAACGCGAGGGTATGGAAGACTCTATA
+
BAB@@==@9998<BBC@C?CBBBABBBB
@AG8CY:00046:00687
TACTGAGCTACACACACAGAAAGATTGGT
+
AA?BBBB@A?BBBBB?:;444-99969=?
@AG8CY:00046:00693
ATATCGCGAGGGTATGGAAGACTCTATAG
+
BB@@BB==9::8<A@A=A?ACCHCCED@>
@AG8CY:00046:00695
ATCAGACACGGACACAGCAGAACACAC
+
/../843948=@>@@444499599994
@AG8CY:00047:00650
AGCACTGTAGCTGTCACTAGTTACTTGT
+
;<CGCCCHABBBBBBABBB??<?882<A
@AG8CY:00047:00652
CGTGTCTCTAGGCACTGGATTTTGTGTAG
+
AABECCCDCBB@BBB@B<9944,9=@@CC
@AG8CY:00047:00653
ATCAGACACGGACACAGCAGAACACACA
+
BBB@AAAH@@=ABBAB@@@9959?>>98
@AG8CY:00047:00654
TAGTAACAGCCTCGCCATGACGAAGGTATTCC
+
>>@44549442389959@@9999542499242
@AG8CY:00047:00655
ATCAGACACGGACACAGCAGAACACAC
+
<CABBA@ACC@BBD=<<<<CA>BBBBB
@AG8CY:00047:00660
TGATACGTCTCCTTCCTTAGTTACTTCA
+
@B@BBBB??996;=A=ABB@@<@BC?BB
@AG8CY:00047:00661
ATCAGACACGGACACAGCAGAACACACA
+
BBBBBBBA??=@BBBCAAA<9599>>>?
@AG8CY:00047:00666
ATATCGCGAGGGTATGGAAGACTCTATA
+
BB????=@9::6<B@D=A?ACBBBCBC?
@AG8CY:00047:00672
ACGCTCGACATGCCCAGGTACAGGAG
+
BBBBBBBB>;;444-9><?@C<<;>A
@AG8CY:00047:00679
TCTCTATGCGCTCCACATGTCTAAGGT
+
CCBBBDBAAABBB@CCCDBCBAA?A?C
@AG8CY:00047:00686
ACGCTCGACATGCCCAGGTACAGGAG
+
BBABBBBA?;@49;79A<@CCCCACC
@AG8CY:00047:00687
TACTGAGCTACACACACAGAAAAGATTGGT
+
BBBBBBCBBBBBCCB;::4444/9>><>?A
@AG8CY:00047:00690
ATCAGACACGGACACAGCAGAACACAC
+
B??AABBBBB@BDCDCA@AA@=ACB@B
@AG8CY:00047:00691
TGATACGTCTCCTTCCTTAGTTACTTCA
+
B@BB@BBBB?A>@?C?AACB@>BBB@BC
@AG8CY:00047:00692
TAGTATCAGCCTCCCCCATGACGAAGGTATTCC
+
BBCCBACCFC:44444-9@@>>996969>>695
@AG8CY:00047:00694
ACGCTCGACATGCCCAGGTACAGGAG
+
BB@BBBBB>;;444-9@>@BCFEECB
@AG8CY:00048:00650
TAGTATCAGCCTCGCCATGACGAAGGTATTCC
+
@@DCCBCAA@<>>9959@@>>99695444242
@AG8CY:00048:00652
ACGAGTGCGTTCCCCCATGTCGTAGGTACTC
+
BBB@BBB;4429999-9AB>>@A@@<@AACC
@AG8CY:00048:00655
ATCAGACACGGACACAGCAGAACACACA
+
BBAABBBBBB?BBBBB???9959@>>>@
@AG8CY:00048:00659
ATATCGCGAGGGTATGGAAGACTCTATA
+
CB???@;=4:4-9B>>;@=@AACBBBB>
@AG8CY:00048:00661
TGATACGTCTCCTTCCTTAGTTACTTCA
+
BBAABBCBB?@@ABD@DBB@?=@CE@BB
@AG8CY:00048:00662
ACGAGTGCGTTCCCCCATGTCGTAGGTTCTC
+
BB@@BB@;4429999+9999>@CAB:;8<CC
@AG8CY:00048:00664
TAGTATCAGCCTCGCCATGACGAAGGTATTCC
+
CBCBBB@AABABB998;@@>>995969??595
@AG8CY:00048:00666
ATCAGACACGGACACAGCAGAACACAC
+
BB>?BBBBBB?BCCA@AAB;;9;CB@B
@AG8CY:00048:00671
TACTGAGCTACACACACAGAAAAGATTGGT
+
BBBBBCDBBBBDEB?9>@8884/9>>6988
@AG8CY:00048:00674
CGTGTCTCTAGGCACAGGATTTTGTGTAG
+
BBBBBBDDDBB>@@CDC@;:::1:@@@BC
@AG8CY:00048:00675
ACGAGTGCGTTCCCCCATGTCGTAGGTACTC
+
?A<?BBB;4429999+9>>?ABDCC@B<<<C
@AG8CY:00048:00677
AGCACTGTAGCTGTCACTAGTTACTTGT
+
<<CHCCBCAAABAAAABBBBC?B??=?B
@AG8CY:00048:00686
ATATCGCGAGGGTATGGAAGACTCTAT
+
BBBBBB==9::69BAA7;9<BBBCCCC
@AG8CY:00048:00691
TCTCTATGCGCTCCACATGTCTAAGGT
+
BCCCB@BAAAABB@BAA?BBBCB@B@B
@AG8CY:00048:00694
ACGAGTGCGTTCCCCATGTCGTAGGTACTC
+
BBABAA?;892999-9999HCCDC@B?AAD
@AG8CY:00048:00698
TAGTATCAGCCTCGCCATGACGAAGGTATTCC
+
B@ABBBCA@?@449;59DD>><97<=@AA:<:
@AG8CY:00049:00650
CGTGTCTCTAGGCACAGGATTTTGTGTAGAGG
+
A@CCBCCDDBB?BBB@B<9944,9ABCCD>B,
@AG8CY:00049:00653
CGTGTCTCTAGGCACCAGGATTTTGTGTAG
+
CBABBCDECCB?B@@;=@=9999/9@@@BE
@AG8CY:00049:00655
ACGCTCGACATGCCCCAGGTACAGGAG
+
?BBBBBBA>:99999/9>;>@BAA@@A
@AG8CY:00049:00661
ATATCGCGAGGGTATGGAAGACTCTATA
+
BB??@B>>9::8<BBC?C@CDCCCBBB@
@AG8CY:00049:00669
TTTCTATGCGCTCCACATGTCTAAGGT
+
BC?CC@@AAABDBAB99<<<;CE@EEF
@AG8CY:00049:00670
TACTGAGCTACCACACAGAAAGATTGGTGC
+
A?@@BBDB@AB@BCB;;444-9@@?C@CCC
@AG8CY:00049:00671
ATATCGCGAGGGTATGGAAGACTCTATAG
+
HC??@?=A@@@<ACBC@C@CCCBB@?@CB
@AG8CY:00049:00674
TGATACCTCCTTCCTTAGTTACTTCAGTGC
+
BBBBBB@BB>A@BBB@F@@@BBE@CBB@@@
@AG8CY:00049:00675
ACGAGTGCGTTCCCCATGTCGTAGGTACTC
+
BBAABB=;892444-9@B@ABCBC?BAAAD
@AG8CY:00049:00677
TACTGAGCTACACACACAGAAAGATTGGT
+
BBB;<<CB;<<C@AABBBBCC><<<?B?B
@AG8CY:00049:00678
ACGAGTGCGTTCCCCCATGTCGTAGGTACTC
+
BBBBBBA;4429999,9999CCCBB?B@AAC
@AG8CY:00049:00683
ACGAGTGCGTTCCCCCATGTCGTAGGTACTC
+
ABCBBB=8>>59999+4?@@BCBCB><9;;C
@AG8CY:00049:00684
TAGTATCAGCCTCGCCATGACGAAGGTATTCC
+
BAABACDCBBCA@@@=@AABAACFIICCE?B?
@AG8CY:00049:00687
ATCAGACACGGACACAGCAGAACACAC
+
BBABBBB@A?@BBB@BDCC::::BBBB
@AG8CY:00049:00688
TGATACGTCTCCTTCCTTAGTTACTTCA
+
AADCCBCCC??>AACADCD@?=@@A=BC
@AG8CY:00049:00692
TACTGAGCTACACACACAGAAAGATTGGT
+
B@AABBCCBBBBBBC@;;444-9>><A@B
@AG8CY:00049:00693
ATCAGACACGGACACAGCAGAACACAC
+
BCABABBAB=@BBBBCBCBA?=ACBBC
@AG8CY:00049:00694
ATCAGACACGGACACAGCAGAACACAC
+
BCCBBBBBAB@BB@?=@@@@@=@CCBB
@AG8CY:00049:00696
TACTGAGCTACACACACAGAAAGATTGGT
+
?>BA@AABCCCBAA@>>@99919995;@B
@AG8CY:00049:00697
AGCACTGTAGCTGTCACTAGTTACTTGT
+
BBBBCCDDAAADCCCBBABDDBC@@?@C
@AG8CY:00049:00698
ACGAGTGCGTTCCCCATGTCGTAGGTACTC
+
BB>?BBA;442999/9??>@ACCD@C;<<C
@AG8CY:00049:00699
ACGCTCGACATGCCCAGGTACAGGAG
+
B?@@BBBCCBB;;;7;A?BCECCCBB
@AG8CY:00009:00703
CGTGTCTCTAGGCACAGGATTTTATGTAG
+
BBBBBCCCDBA@CCBCDACBBB9BAABCC
@AG8CY:00009:00704
TCTCTATGCGCTCCACATGTCTAAGGT
+
BBCCDCCCCCDBA>ACECCC@BBBDBB
@AG8CY:00010:00700
AGCACTGTAGCTGTCACTAGTTACTTGT
+
<=DBBCBC?AAEC@@@CBCDB@CBB@CE
@AG8CY:00011:00700
TAGTATCAAGCCTCGCCCTGACTGAACGGATGTATTCC
+
CCB::949244244499-4444449244844////,/,
@AG8CY:00011:00703
TGATACGTCTCCTTCCTTAGTTACTTCA
+
BBABBCCAAAB?C@DEIBABB@DCC?AA
@AG8CY:00011:00704
TACTGAGCTACACACACAGAAAGATTGGT
+
BBBBBCBBBCCCCCCCBA@@@<@CC@C@C
@AG8CY:00011:00708
ACGCTCGACATGCCCAGGTACAGGAG
+
B?>?C???BCBCBCABB????==;=@
@AG8CY:00011:00714
CGTGTCTCTAGGCACAGGATTTTGTGTAG
+
BBBBDB???==;>>>>><??>>4ACGCED
@AG8CY:00011:00715
TACTGAGCTACACACACAGAAAGATTGGT
+
CBB@AACBC@AABBBB@@<<91;AA>B@C
@AG8CY:00012:00705
ATCAGACACGGACACAGCAGAACACAC
+
A@@AACCCAB=ABBABCAA@@<?@@99
@AG8CY:00012:00711
ATCAGACACGGACACAGCAGAACACAC
+
@@@BDCBCBB?BAAAB999>>;?@A?>
@AG8CY:00012:00712
TAGTATCAGCCTCGCCATGACGAAGGTATTCC
+
BBBBBBBB@>;999969>?>>9969;>=?;>=
@AG8CY:00012:00714
TACTGAGCTACACACACAGAAAGATTGGT
+
BBBBBBBBBBBBBC@>>B999148=7877
@AG8CY:00012:00716
ATCAGACACGGACACAGCAGAACACAC
+
BAABBBBB@A=ACCBBAAABC?ABA@@
@AG8CY:00013:00700
TGATACGTCTCCTTCCTTAGTTACTTCA
+
BCCCCB@9/11-/,/,,*,//,///,44
@AG8CY:00013:00706
ATCAGACACGGACACAGCAGAACACAC
+
CC@@ADCCBB?BCCDDBBBCC@BBBCD
@AG8CY:00013:00712
TGATACGTCTCCTTCCTTAGTTACTTCA
+
C<<<CCB=@9929<><??@9959@@<AD
@AG8CY:00013:00720
TCTCTATGCGCTCCACATGCTAAGGT
+
BBCBCCCCCCC@@>AEDCCCEA>AAD
@AG8CY:00013:00723
CGTGTCTCTAGCACAGGATTTTGTGTAG
+
BBCBBBBCA@ABBBBCADCDC9DHCCCC
@AG8CY:00014:00700
TGATACGTCTCCTTCCTTAGTTACTTCA
+
BBBBBCC??@@=A@C@CBBCCBCCC@EC
@AG8CY:00014:00701
ACGAGTGCGTTCCCCATGTCGTAGGTACTC
+
CBAABB??885999/49?>===?B?ABBDC
@AG8CY:00014:00708
AGCACTGTAACTGTCACTAGTTACTTGT
+
BBBBCCCBBABBCBBDCCCDC@C@@=?B
@AG8CY:00014:00709
TAGTATCAGCCTCGCCATGACGAAGGTATTCC
+
@ADBCBD@@@?>>8859A@@@9969=>@A6<:
@AG8CY:00014:00712
TACTGAGCTACACACACAGAAAGATCGGT
+
BBBCCCCBBBBC@@>?>>99914487777
@AG8CY:00014:00713
TACTGAGCAACACACACAGAAAGATTGGTGC
+
BBBBBBBBC@BGCD;89@999078777;9?9
@AG8CY:00014:00719
ACGCTCGACATGCCCAGGTACAGGAG
+
BBBBBBBCBCCGCDBCB@DGDAFAAB
@AG8CY:00014:00720
ACGAGTGCGTTCCCCATGTCGTAGGTACTC
+
BCBBBBBB==89==2@BCCCDDCC?BBBCC
@AG8CY:00014:00724
ACGAGTGCGTTCCCCATGTCGTAGGTACTC
+
BBBBBB=9=92999/9@@@BBHDC@@AABC
@AG8CY:00014:00726
TGAAACGTCTCCTTCCTTAGTTACTTCAGTGC
+
>>?><@AAA@?=A@C@C@DAA=ABC=ABCFDC
@AG8CY:00014:00727
ATATCGCGAGGGTATGGAAGACTCTATA
+
?>@B?@@ABCCACBBB@CBCDCCBBBBC
@AG8CY:00014:00730
TACTGAGCTACACACACAGAAAGATTGGT
+
B?BBBBBBBBBBBBB@@@88809>>;?>@
@AG8CY:00015:00700
TGATACGTCTCCTTCCTTAGTTACTTCA
+
BAAABBB;9;@=@@D@FCCAA=ABC>BB
@AG8CY:00015:00701
CGTGTCTCTAGGCAAGGATTTTGTGTAG
+
CCCC@@ACCBCADF?B?BCCC:CCCCCC
@AG8CY:00015:00702
ACGCTCGACATGCCCAGGTACAGGAG
+
C@@?BBBCCCCCCCACC@CBBCCBCC
@AG8CY:00015:00704
ATATCGCGAGGGTATGGAAGACTCTATA
+
>?@@@BBDDDD>DDCC?B?BBA@@CCCC
@AG8CY:00015:00707
AGCACTGTAGCTGTCACTAGTTACTTGT
+
99?BBEECCCBBBBBBDBCA@=???=AC
@AG8CY:00015:00712
AGCACTGTAGCTGTCACTAGTTACTTGT
+
FABBCCCCBECBBA@ACCCCC@CAA=AC
@AG8CY:00015:00713
ATATCGCGAGGGTATGGAAGACTCTATA
+
@A??@FACCCC@EBAA?C?BBCCCCBC@
@AG8CY:00015:00716
ATATCGCGAGGGTATGGAAGACTCTATA
+
BC@@?CAAACD>DDEE<<<=CBBACCCA
@AG8CY:00015:00717
TACTGAGCTACACACACAGAAAGATTGGT
+
BBBBBCCB?>@AA@?>>>99914482477
@AG8CY:00015:00721
AGCACTGTAGATGTCACTAGTTACTTGT
+
BBBBBBDDABCCCCCCBBB;87;;;7<E
@AG8CY:00015:00722
AGCACTGTAGCTGTCACTAGTTACTTGT
+
<<CCDCDDAAACDBBBECCA@=ABB?CC
@AG8CY:00015:00726
TACTGAGCTACACACACAGAAAGATTGGT
+
BABBBBBBABBCCBBB@@884-9@@<A?A
@AG8CY:00015:00727
AGCACTGTAGCTGTCACTAGTTACTTGT
+
<<AAADCCABBCCBBBCCCAA>A@@=AC
@AG8CY:00015:00728
ATATCGCGAGGGTATGGAAGACTCTATA
+
@@AB?@?CECC>DCBB@C@BBBBABAB@
@AG8CY:00015:00731
CGTGTCTCTAGGCACAGGATTTTGTGTAG
+
AABBBDAAABA?BDCCC@BBBB9BCCCCC
@AG8CY:00015:00734
ACGAGTGCGTTCCCCATGTCGTAGGTACTC
+
@BBABB::845999/49;9=?AAB@@AAEC
@AG8CY:00015:00736
TACTGAGCTACACACACAGAAAGATTGGT
+
BBBCCCDDCBABBA@A?@>@@<@@@@C?@
@AG8CY:00016:00706
ACGAGTGCGTTCCCCATGTCGTAGGTACTC
+
BBAABCCA=:2444,9@@BCCCCC@CBBBB
@AG8CY:00016:00707
TGATACGTCTCCTTCCTTAGTTACTTCA
+
BBCCD?@A=9429<@?A=@>>;>998<D
@AG8CY:00016:00714
AGCACTGTAGCTGTCACTAGTTACTTGT
+
@ACCCCDDABBBB<;<ABBB@=@@@;@A
@AG8CY:00016:00717
CGTGTCTCTAGGCACAGGATTTTGTGTAG
+
CCCCBABABAA>@@@BB@@@@@6A@@BBC
@AG8CY:00016:00719
ACGCTCGACATGCCCAGGTACAGGAG
+
CBABBBA@@@@99909?=??ABB@@@
@AG8CY:00016:00722
ATCAGACACGGACACAGCAGAACACAC
+
BB@@ABABBB@CCCCC<<<A@=@AA@@
@AG8CY:00016:00723
TGATACGTCTCCTTCCTTAGTTACTTCA
+
BAAABBBBB??=@@C@C@BB@<A@@=@B
@AG8CY:00016:00727
TGATACGTCTCCTTCCTTAGTTACTTCA
+
BBAABBBBBAA@B@C@C@BBB@CBA?BC
@AG8CY:00016:00731
TCTCTATGCGCTCCACATGTCTAAGGT
+
AABBCECECDC?=<;99>>999954:=
@AG8CY:00016:00734
CGTGTCTCTAGGCACAGGATTTTGTGTAG
+
CCBBECCCBCCC@ABBB@BDDD:BBCCCC
@AG8CY:00016:00735
TGATACGTCTCCTTCCTTAGTTACTTCA
+
9?=:>C?@@BB@EBH@D@BBC@CBD@CC
@AG8CY:00016:00736
ATATCGCGAGGGTATGGAAGACTCTATA
+
BCBBA@=@9;;7<@@A=@=@ABBBCCBC
@AG8CY:00016:00737
CGTGTCTCTAGGCACAGGATTTTGTGTAG
+
BBDC??@?999<>>999;9999/9>@@C<
@AG8CY:00016:00738
CGTGTCTCTAGGCACAGGATTTTGTGTAG
+
BBBBDBBDCBB@ABAAABBBBB8CBCCBB
@AG8CY:00017:00702
CGTGTCTCTAGGCACAGGATTTTGTGTAG
+
CBBBBBBBBBB@BBBBC@BBCC:FBCCDA
@AG8CY:00017:00704
TCTCTATGCGCTCCACATGTCTAAGGT
+
;<BCCCECBBABB@BAA@CBBBCACAC
@AG8CY:00017:00708
ACGAGTGCGTTCCCCATGTCGTAGGTACTC
+
BBABCBAC882999/9@@ACDCCC?BCCCC
@AG8CY:00017:00714
TACTGAGCTACACACACAGAAAGATTGGT
+
CBBA@@BCBBBBCEA?@@98809>>;A>?
@AG8CY:00017:00717
TGATACGTCTCCTTCCTTAGTCAGTGC
+
CBA@@BCBCCB@C>B=BCB@@ACCCCD
@AG8CY:00017:00718
CGTGTCTCTAGGCACAGGATTTTGTGTAG
+
BBBBCCAAACC@DCCCC@CCCC9CCCCCC
@AG8CY:00017:00722
AGCACTGTAGCTGGCACTAGTTACTTGT
+
BB@AACCAB9999249988//,/;:9>9
@AG8CY:00017:00725
CGTGTCTCTAGGCACAGGATTTTGTGTAG
+
CHCCA@BB;;<<>>?9969999/99BABB
@AG8CY:00017:00728
TAGTATCAGCCTCGCCATGACGAAGGTATTCC
+
BBCCCBBB@@;>>995999999959=@:B=@<
@AG8CY:00017:00730
TCTCTATGCGCTCCACATGTCTAAGGT
+
BBBBBBBBBBAAA@BDDBBBBCB@DEB
@AG8CY:00017:00731
TCTCTATGCGCTCCACATGTCTAAGGT
+
BB?BBDBBA@@BB@BCCBBBBCC@F@C
@AG8CY:00017:00735
ATCAGACACGGACACAGCAGAACACAC
+
BA>??BBBBB@BBBBDDCDBB@BCCCC
@AG8CY:00017:00736
AGCACTGTAGCTGTCACTAGTTACTTGT
+
<=ECCCDDABABCCCCBBADD@BAA>AC
@AG8CY:00017:00737
CGTGTCTCTAGGCACAAGATTTTGTGTAG
+
BBBBBCEDCAB@BCCCACCCCC:CCCGDC
@AG8CY:00017:00740
ATATCGCGAGGGTATGGAAGACTCTATA
+
CA@@@BBDCCC?CDCC?B?BBBBBBBB@
@AG8CY:00017:00742
ATATCGCGAGGGTATGGAAGACTCTATA
+
BBBBBBBCCEFDDCCCDDACCCA@ABBA
@AG8CY:00017:00743
TCTCTATGCGCTCCACATGTCTAAGGT
+
BACACCCCBCBCC@DAAAFBBCFBF@B
@AG8CY:00018:00702
ATCAGACACGGACACAGCAGAACACAC
+
BAAABDCBBA?ABCBB;;;;97;AA?A
@AG8CY:00018:00703
ATCAGACACGGACACAGCAGAAAAACAC
+
BBACBAABCC?B?AAA99998899+99=
@AG8CY:00018:00710
TCTCTATGCGCTCCACATGTCTAAGGT
+
BBCAAACCCDC@@>ACDCFCCCDAEAC
@AG8CY:00018:00712
TGATACGTCTCCTTCCTTAGTTACTTCA
+
BBBABBCBB?@>ABDAFDBCB@CBB?BD
@AG8CY:00018:00713
ATATCGCGAGGGTATGGAAGACTCTATA
+
AAAABBBBCCCCCCDC?B?BCBC@@A@D
@AG8CY:00018:00715
ACGAGTGCGTTCCCCATGTCGTAGGTACTC
+
BAABBB>9885999/9@@@ABAAA@CAAAC
@AG8CY:00018:00721
TGATACGTCTCCTTCCTTAGTTACTTCA
+
BAB?BCCBB@@>A@C@CACCC@BBD@CC
@AG8CY:00018:00724
ATATCGCGAGGGTATGGAAGACTCTATA
+
CA@@?CA?BBC?CDHG@C@CBB@@@BAA
@AG8CY:00018:00727
TGATACGTCTCCTTCCTTAGTTACTTCA
+
BB?BBBCB??A?ABBCD@B??>BCC@BD
@AG8CY:00018:00729
TGATACGTCTCCTTCCTTAGTTACTTCAGTG
+
BBCCCBC??AC?B?C=???;95;@@=AEBDB
@AG8CY:00018:00730
AGCACTGTAGCTGTCACTAGTTACTTGT
+
AACCBBCC@AACCCBB@@@A@=@BA?BC
@AG8CY:00018:00731
CGTGTCTCTAGCACAGGAG
+
AABBCBD>>113@CCCABD
@AG8CY:00018:00733
CGTGTCTCTAGGCACAGGATTTTGTGTAG
+
B?BCBBBBBAB@BBBBD@BAAA9ABCCCC
@AG8CY:00018:00734
ACGCTCGACATGCCCAGGTACAGGAG
+
BBAAAA@@?@B99<:<@A@ABAA=AB
@AG8CY:00018:00736
ACGAGTGCGTTCCCCCATGTCAGGTACTC
+
BABBBBB;9929944+9>>>BAC@CCBCB
@AG8CY:00018:00742
TGATACGTCTCCTTCCTTAGTTACTTCA
+
BA@@BBCBBAA@B@DAE@ACB@BAA@AC
@AG8CY:00018:00746
TACTGAGCTACACACACAGAAAGATTGGT
+
@BBBBBBABBBDBE????99809995977
@AG8CY:00018:00748
ATATCGCGAGGGTACGGAAGACTCTATA
+
BBBBBBBCBBA9@@9959<=@BBCBBCC
@AG8CY:00018:00749
ACGAGTGCGTTCCCCATGTCGTAGGTACTC
+
BBBBBBB;992944,9@@ABBCCC@>ABBB
@AG8CY:00019:00701
TCTCTATGCGCTCCACATGTCTAAGGT
+
CCBCCBEEBDCCB@ECCCCBCBC@C@D
@AG8CY:00019:00706
TACTGAGCTACACACACAGAAAGATTGGT
+
BBBBBCEBBBAAA=CCBB;;809@@>BAC
@AG8CY:00019:00707
TGATACGTCTCCTTCCTTAGTTACTTCA
+
CCCCCBC??;;7<<A>B>@@?=@CE@CC
@AG8CY:00019:00712
TCTCTATGCGCTCCACATGTCTAAGGT
+
DBCBCCCCBBABBACBABCCDEC@CAC
@AG8CY:00019:00713
AGCACTGTAGCTGTCACTAGTTACTTGT
+
AACCCFBB@@BBBBB@AAABB@CBB?BB
@AG8CY:00019:00716
TCTCTATGCGCTCCACATGTCTAAGGT
+
BBCCCDCCBAAAB@BDECC@AAD@DAA
@AG8CY:00019:00724
TGATACGTCTCCTTCCTTAGTTACTTCA
+
BBBBBB?BB?@CA?C@CABBD?BCCCCD
@AG8CY:00019:00732
ACGAGTGCGTTCCCCATGTCGTAGGTACTC
+
BB??BBB=892999-9BBABBCCC@B=@@B
@AG8CY:00019:00733
CGTGTCTCTAGGCACAGGATTTTGTGTAG
+
DBBBBBDBCBB@BBBBE@CCCC:CCCCCC
@AG8CY:00019:00736
TAGTATCAGCCTCGCCATGACGAAGGTTATTCC
+
A<<<BBBAAA>@@;;8;A@@@99692424:242
@AG8CY:00019:00737
TACTGAGCAACACACACAGAAAGATTGGTGC
+
C>@ABCBAC@CDCBBA@@999037743131:
@AG8CY:00019:00738
TGATACGTCTTCTTCCTTAGTTACTTCA
+
BBAABCCC>><995<?A?A998;@@=AD
@AG8CY:00019:00739
ACGAGTGCGTTCCCCATGTCGTAGGTACTC
+
CBABBB>>995999/9@?@BBCBB@CBBCB
@AG8CY:00019:00742
TGATACGTCTCCTTCCTTAGTTACTTCA
+
AAAABBCCD@A>AAC>B?A;959>?<@B
@AG8CY:00019:00743
TCTCTATGCGCTCCACATGTCTAAGGT
+
BABABBCCDCCAB?ABCBC??AC@C@A
@AG8CY:00019:00744
TGATACGTCTCCTTCCTTAGTTACTTCA
+
ABBBBBCBBBC@C@CAEBBCB?BCC@B@
@AG8CY:00019:00746
ATCAGACACGGACACAGCAGAACACAC
+
BB?AABBCCC@CCCDB:<<BA?AA@@@
@AG8CY:00019:00748
TAGTATCAGCCTCGCCATGACGAAGGTATTCC
+
4;;<=CDCCC@::;B@DCCDCCC@CACBC>A=
@AG8CY:00019:00749
ACGAGTGCGTTCCCCATGTCGTAGGTACTC
+
AAABBB>;992999,9@??CBCDC@BBBBC
@AG8CY:00020:00706
ATATCGCGAGGGTATGGAAGACTCTATAG
+
BBB@@@BBCEF@DDFD@BAA@AAA?@@?A
@AG8CY:00020:00707
TAGTATCAGCCTCGCCATGACGAAGGTATTCC
+
BAC??@B@;929>9969>A>>998<BAEDBE@
@AG8CY:00020:00708
TCTCTATGCGCTCCACATGTCTAAGGT
+
BBCCCCBAAAABB@BD@ABAADC@C@A
@AG8CY:00020:00709
AGCACTGTAGCTGTCACTAGTTGT
+
<<BBACDCBAABDBBDBBA?@=AB
@AG8CY:00020:00717
AGCACTGTAGCTGTCACTAGTTACTTGT
+
AADCDCCCAAABCAAABBCB@=@;;7<C
@AG8CY:00020:00725
ACGCTCGACATGCCCAGGTACAGGAG
+
BBBBBBBDBA>9;;7;B?ACCAA@AC
@AG8CY:00020:00728
TGATACGTCTCCTTCCTTAGTTACTTCA
+
BCCCCCDBBBB?C@C@C?B@?<@BB?BD
@AG8CY:00020:00732
ACGAGTGCGTTCCCCATGTCGTAGGTACTC
+
BBBBB@;:442999/49;489944>AAABD
@AG8CY:00020:00733
ACTGAGCTACACACACAGAAAGATTGGT
+
CBBBABBAABCCCCBAB99919>>;@@C
@AG8CY:00020:00734
CGTGTCTCTAGGCACAGGATTTTGTGTAG
+
BBBBBBGCA@ABCCBBC@CBBC9CBB?C9
@AG8CY:00020:00735
ACGAGTGCGTTCCCCCATGTCGTAGGTACTC
+
BAABBB989959999+9=9>>@A@A=;<<BC
@AG8CY:00020:00737
TGATACGTCTCCTTCCTTAGTTACTTCA
+
@@@BBBBBBBD@CAFCDBBCC?BCC@CD
@AG8CY:00020:00739
TACTGAGCTACACACACAGAAAGATTGGT
+
B?B?@ABBBBBBAABDA@888099969;<
@AG8CY:00020:00743
TCTCTATGCGCTCCACATGTCTAAGGT
+
CCBAAACCCCBBE@BCCCCBBECCDEC
@AG8CY:00020:00744
CGTGTCTCTAGGCACAGGATTTTGTGTAG
+
BBBEECCCDCC?BCCCGCCAGC9CCCCBC
@AG8CY:00020:00746
ACGAGTGCGTTCCCCATGTCGTAGGTACTC
+
BA>@AC>>>>5999-9@@?AC???ACCCDC
@AG8CY:00020:00748
ACGAGTGCGTTCCCCATGTCGTAGGTACTC
+
;;:<<@@>@@5999/944:4444:934499
@AG8CY:00021:00700
TCTCTATGCGCTCCACAATGTCTAAGGT
+
BBCCBB?CCCCB=<://-1>?>DDAB?B
@AG8CY:00021:00701
TGATACGTCTCCTTCCTTAGTTACTTCA
+
CBBBDB>99;;59<A;@>@A@=ACC@DC
@AG8CY:00021:00702
ACGAGTGCGTTCCCCATGTCGTAGGTACTC
+
BBBAABB?@A=AAA9BCDCDCCBB?AAA@C
@AG8CY:00021:00703
ATATCGCGAGGGTATGGAAGACTCTATA
+
@@ABBBBCBBBAGBDCBC@CCC@@@CCC
@AG8CY:00021:00709
TGATACGTCTCCTTCCTTAGTTACTTCA
+
BABABBBBBBB@C@D@CAB@@?>AA@AB
@AG8CY:00021:00716
ACGAGTGCGTTCCCCATGTCGTAGGTACTC
+
CBBBBC?:992999,9AAACCGCC?A@BBC
@AG8CY:00021:00717
TGATACGTCTCCTTCCTTAGTTACTTCA
+
BBBABBDCCBC?B@CECCB<;;<EE@CC
@AG8CY:00021:00720
TGATACGTCTCCTTCCTTAGTTACTTCA
+
BCAABBBBAABAF@CCA>@AA>BBB@CC
@AG8CY:00021:00721
TAGTATCAGCCTCGCCATGACGAAGGTATTCC
+
BBBBCCDA@A>@@;;8;@A999969=@?@595
@AG8CY:00021:00722
ACGCTCGACATGCCCAGGTACAGGAG
+
BBAABBBC@C?999099=BBDDDCDC
@AG8CY:00021:00725
ATATCGCGAGGGTATGGAAGACTCTATA
+
>>?@@CEBCBCACCAA>A@BCBBBBBB?
@AG8CY:00021:00726
ACGAGTGCGTTCCCCATGTCGTAGGTACTC
+
BBAABBA;442999-9AAABDCDE@ABBBC
@AG8CY:00021:00729
TAGTATCAGCCTCGCCATGACGAAGGTATTCC
+
CDCBBBBB@@<>>9959A@>>99695499242
@AG8CY:00021:00736
ATCAGACACGGACACAGCAGAACACAC
+
@@@BBBAA<;7<ABAB===AB=>@A?9
@AG8CY:00021:00739
TGATACATCTCCTTCCTTAGTTACTTCA
+
@@?BBBBBBBB@B@CBC@?AB@BBB?@B
@AG8CY:00021:00741
ATATCGCGAGGGTATGGAAGACTCTATAG
+
?>@@ACCCCCCCCCCF@DBCCBCBAAABB
@AG8CY:00021:00748
TCTCTATGCGCTCCACATGTCTAAGGT
+
@AAACCDCBBBBE@CDCC@AABC@C?A
@AG8CY:00021:00749
ATCAGACACGGACACAGCAGAACACAC
+
A@@ABCBCCC=@@BBA>>@9<8<@@@A
@AG8CY:00022:00710
TGATACGTCTCCTTCCTTAGTTACTTCAG
+
BBBBBBDAA??;@?B>B?A@=;@;;7;A@
@AG8CY:00022:00721
TACTGAGCTACACACACAGAAAGATTGGT
+
CCGBBBBBBBBCBBF?==88809>>;><>
@AG8CY:00022:00737
ATATCGCGAGGGTATGGAAGACTCTATA
+
>@@BBBBCCCGBCCCC?BABDEBBBBC@
@AG8CY:00022:00740
TAGTATCAGCCTCGCCATGACGAAGGTATTCC
+
CBCCC?AA@>;>>9959@A999959=>?A595
@AG8CY:00022:00741
TCTCTATGCGCTCCACATGTCTAAGGT
+
@AACCCDCDBBBB@CCCBBBA::9<AC
@AG8CY:00022:00745
ACGAGTGCGTTCCCCATGTCGTAGGTACCTC
+
BBBBBA>?842999/4@?>@ABBDDBCB@CC
@AG8CY:00022:00748
AGCACTGTAGCTGTCACTAGTTACTTGT
+
<<CCCCCD?AACCCCCAAACCACCC@CC
@AG8CY:00022:00749
AGCACTGTAGCTGTCACTAGTTACTTGT
+
<<BBCCCDABBCCBEBBBCDC@CBB?BE
@AG8CY:00023:00702
TCACTATGCGCTCCACATGTCTAAGGT
+
CCCBBBCCBBC:::=DDCBBBDE@C@C
@AG8CY:00023:00704
TGATACGTCTCCTTCCTTAGTTACTTCA
+
BBAAABBBB@A>ABC@CECBB?CDC@CC
@AG8CY:00023:00705
ACGAGTGCGTTCCCCATGTCGTAGGTACTC
+
<CCCB?BBBB@BCC:E@A@BBBBB?@;<;@
@AG8CY:00023:00706
AGCACTGTAGCTGTCACTAGTTACTTGT
+
@ACC<:@DBBBBCCBBBBBBC?CBB?BB
@AG8CY:00023:00713
TAGTATCAGCCTCGCCATGACGAAGGTATTCC
+
CCCBBBCA@@;>>9859@@>>9959?@@A6<6
@AG8CY:00023:00714
TCTCTATGCGCTCCACATGTCTAAGGT
+
CDBBBCECCCD?AA@:<<BCCBA?ACA
@AG8CY:00023:00722
TACTGAGCTACACACACAGAAAGATTGGT
+
A@@@@AABBBBCCBB@@@99919??<ABC
@AG8CY:00023:00739
TGATACGTCTCCTTCCTTAGTTACTTCA
+
BBABBB@==9;9>AD@F@CCC@BBBCCG
@AG8CY:00023:00741
TCTCTATGCGCTCCACATGTCTAAGGT
+
CCCA@ACCCBBCC@CCCCECCCC@C@A
@AG8CY:00023:00748
TGATACGTCTCCTTCCTTAGTTACTTCA
+
@ABBBBBBBAAAA@D@C@CBB?BCC?BB
@AG8CY:00024:00711
TAGTATCAGCCTCGCCATGACGAAGGT
+
BBCCCCC@@A?@A@@=@@@>>9959=>
@AG8CY:00024:00715
ACGAGTGCGTTCCACATGTCGTAGGT
+
BCAABBCBAA?A?BCCCCDBBBBB@B
@AG8CY:00024:00717
CGTGTCTCTAGGCACAGGATTTTGTGTAG
+
BBBEDBBBAAABAABBECAA@@9ABBBCC
@AG8CY:00024:00720
TACTGAGCTACACACACAGAAAGATTGGT
+
==?BBBBBBBBC?@@?@@99919>>;@@C
@AG8CY:00024:00723
CGTGTCTCTAGGCACAGGATTTTGTGTAG
+
CCDCBBECBBB@CCCEKB==<<5<BCCCC
@AG8CY:00024:00732
TGATACGTCTCCTTCCTTAGTTACTTCA
+
BB???BCCB?@=@@C79689959>@<@C
@AG8CY:00024:00735
AGCACTGTAGCTGTCACTAGTTACTTGT
+
<<BB@BBCAAABCCDBBCDEC@BBB@CC
@AG8CY:00024:00739
TACTGAGCTACACACACAGAAAGATTGGT
+
BBBAABBBCCCCCCDBAA888-9>><?<>
@AG8CY:00024:00744
TAGTATCAGCCTCGCCATGACGAAGGTATTCC
+
DBCCCBCCC?<>984599A999969=>@A595
@AG8CY:00024:00749
ATATCGCGAGGGTATGGAAGACTCTATA
+
A?>>?BBCCCC@ECBA@C@CCCBBBBB@
@AG8CY:00025:00700
TGATACGTCTCCCCTTAGTTACTTCAGTGC
+
CBBBBBA994444,9@DBB?BCC@BC@BAA
@AG8CY:00025:00703
ACGAGTGCGTTCCCCATGTCGTAGGTACTC
+
CCAB??ACCC@CCC:CDDCDDDCA?@>@@@
@AG8CY:00025:00704
AGCACTGTAGCTGTCACTAGTTACTTGT
+
AACDCBBCBBCAABCBBCBDB@BBB@BB
@AG8CY:00025:00706
ATATCGCGAGGGTATGGAAGACTCTATA
+
BBBBA?=@;;;6<CBC@C@CC<<;BBBC
@AG8CY:00025:00708
AGCACTGTAGCTGTCACTAGTTACTTGT
+
<<CCCABCCCBBABAABBBBB?BBB@BB
@AG8CY:00025:00715
ACGAGTGCGTTCCCCATGTCGTAGGTACTC
+
BBBBBB=9=92999-9ABABHCCC@BAAAB
@AG8CY:00025:00719
CGTGTCTCTAGGCACAGGATTTTGTGTAG
+
AA@A999<<=9B@A9<48999?4?BBABB
@AG8CY:00025:00720
ACGCTCGACATGCCCAGGTACAGGAG
+
BBAAABBCBA@9;;-9@=@@AFFACC
@AG8CY:00025:00723
CGTGTCTCTAGGCACAGGATTTTGTGTAG
+
BBCCC@AACCC@ECBCC@BDBB8CCBCBB
@AG8CY:00025:00725
TACTGAGCTACACACACAGAAAGATTGGT
+
C@@@AABBBBGCCCCCB<;;A:>>@>=<;
@AG8CY:00025:00730
TGATACGTCTCCTTCCTTAGTTACTTCA
+
BA>@BBBCBBC@D@D@C@B@?=ACD@CD
@AG8CY:00025:00731
TACTGAGCTACACACACAGAAAGATTGGT
+
BBABBCCCBBBBBBC@B@888099959;>
@AG8CY:00025:00733
TACTGAGCTACACACACAGAAAGATTGGT
+
BBBBBBBBBBBBCCB@;;98809@@=B@B
@AG8CY:00025:00734
TAGTATCAGCCTCGCCATGACGAAGGTATTCC
+
CCBBBCCCA@;>@9859@@>?9969699@595
@AG8CY:00025:00735
CGTGTCTCTAGGCACAGGATTTTGTGTAG
+
>>AAABDDDAAAABB@>94444,9@@ACB
@AG8CY:00025:00739
TACTGAGCTACACACACAGAAAGATTGGT
+
BBBBBBB@BBBCABB@@@884-99959>B
@AG8CY:00025:00741
ATCAGACACGGACACAGCAGAACACAC
+
=@@BBCBBCB@BBAABAAA>>599>>@
@AG8CY:00025:00742
TCTCTATGCGCTCCACATGTCTAAGGT
+
BBBBCBBCCCBBC@CCCBBCCCEBBCB
@AG8CY:00025:00743
TACTGAGCTACACACACAGAAAGATTGGT
+
A?@@BBBBBBBBBBB;;;444-9?><>>@
@AG8CY:00025:00745
TTCTGAGCTACACACACAGAAAGATTGGTGC
+
B?BCB<;:::CBCB?9>?888/8889:<=79
@AG8CY:00025:00746
TCTCTATGCGCTCCAACTG
+
BBBAADCCBCBBB@B@CFE
@AG8CY:00025:00747
ATCAGACACGGACACAGCAGAACACAC
+
BAAABBA@BA@BBBBCBBBCB?BCA?B
@AG8CY:00025:00748
TACTGAGCTACACACACAGAAAGATTGGT
+
B@AABBBBB@BBBBC?@@888-9@@<@>A
@AG8CY:00026:00703
ACGCTCGACATGCCCAGGTACAGGAG
+
BBAABBCBBCBECC>;;9<CCBCACC
@AG8CY:00026:00704
ATATCGCGAGGGTATGGAAGACTCTATA
+
BBBBBBBBBCCACCCC@B@BBBCBBAB?
@AG8CY:00026:00705
ATCAGACACGGACACAGCAGAACACAC
+
@?BBBAAA;;7;AAABBBB<<9;C@@@
@AG8CY:00026:00706
CGTGTCTCTAGGCACAGGATTTTGTGTAG
+
BBBBBBBBBBB@BBBBC@CCCC9BBBBBC
@AG8CY:00026:00711
CGTGTCTCTAGGCACAGGATTTGTGAG
+
BBBC@@ACCCC@CCCCC@CCF>AAACB
@AG8CY:00026:00712
TACTGAGCTACACACACAGAAAGATTGGT
+
@@@AA@@@@@BBBBEB::444-99949=?
@AG8CY:00026:00716
ATATCGCGAGGGTATGGAAGACTCTATA
+
B?BBBBCCBECCAD>A>A=@@A@BA@;:
@AG8CY:00026:00717
TACTGAGCTACACACACAGAAAGATTGGT
+
??@@BAAAABBBABCCBB;8809>>=@@C
@AG8CY:00026:00718
TCTCTATGCGCTCCACATGTCTAAGGT
+
BBBEBBBCCBBAB@ABBBBBBCC@C@B
@AG8CY:00026:00722
TAATATCAGCCTCGCCATGACGAAGGTATTCC
+
CC?@=>@@9<:;AAA?B@@>>9954<==>5<5
@AG8CY:00026:00723
ATATCGCGAGGGTATGGAAGACTCTATA
+
BBABBCCBCCC?CCBA@B@BBBABCCCC
@AG8CY:00026:00725
ATCAGACACGGACACAGCAGAACACAC
+
BBAABCACBB?CBCAAC@@;;7;@@@A
@AG8CY:00026:00727
TCTCTATGCGCTCCAAATGTCTAAGGTACTG
+
CBABACBCCEB>>6996;B@@@C@C@BBBBC
@AG8CY:00026:00728
TGATACGTCTCCTTCCTTAGTTACTTCA
+
999<CBA@BBB?A@C=A=@@?<ACC@EC
@AG8CY:00026:00729
ACGATGTCGTTCCCCATGTCGTAGGTACTC
+
;82/,,,,28,/1/*4;;@CCCCB??AAAB
@AG8CY:00026:00732
ATCAGACACGGACACAGCAGAACACAC
+
A@@BABACBB?BBBCCDDCBB>BB?@@
@AG8CY:00026:00733
TACTGAGCTACACACACAGAAAGATTGGT
+
BBBBBBCBBBCBBBF?;;884-9?><A>A
@AG8CY:00026:00735
AGCACTGTAGCTGTCACTAGTTACTTGT
+
<=EDCCCAABDECB@AABCAB?ABC?DB
@AG8CY:00026:00737
ACGAGTGCGTTCCCATGTCGAGGTAC
+
BBA?BBCBBB@CC@C:::BBBC@CC;
@AG8CY:00026:00742
TGATACGTCTCCTTCCTTAGTTACTTCA
+
B???BBBBBBB@B@B@B@?BB@BBB@BD
@AG8CY:00026:00744
TACTGAGCTACACACACAGAAAGATTGGT
+
?BBBBBBBBBBBBBCDAA994-9??<B@A
@AG8CY:00026:00746
ATATCGCGAGGGTATGGAAGACTCTATA
+
;;@@@BBBCCE?DECC@C@BBCCCCCBB
@AG8CY:00026:00748
ATCAGACACGGACACAGCAGAACACAC
+
A??AABCCBB@BDCCDCCB;;7;@@>@
@AG8CY:00027:00700
TACTGAGCTACACACACAGAAAAGATTGGT
+
BBBBBBBBBBABABB@B;8884/99969>>
@AG8CY:00027:00701
TGATACGTCTCCTTCCTTAGTTACTTCA
+
CCCA>@A<98B59595928>>>AA@;99
@AG8CY:00027:00702
TGATACGTCACCTTCCTTAGTTACTTCAGTGC
+
CBBC99<@@9959<@2454998=C@>ABCFBB
@AG8CY:00027:00703
ATATCGCGAGGGTATGGAAGACTCTATA
+
BB???CDCDBB>BCBB@A@BAB?BBB95
@AG8CY:00027:00705
ATATCGCGAGGGTATGGAAGACTCTATAG
+
BBBBBBBCBBC?DBBB?B?DBCABBA@@@
@AG8CY:00027:00706
TACTGAGCTACACACACAGAAAGATTGGT
+
BBBBBBAA@@BBBBBBBC<;;7;AA>B@B
@AG8CY:00027:00708
TACTGAGCTACACACACAGAAAGATTGGT
+
CBBACCECCABABBCBBC;;;7;AA>B?B
@AG8CY:00027:00709
ATCAGACACGGACACAGCAGAACACAC
+
BBAAAA@ABB@BBBBBCCCBB?BBBAB
@AG8CY:00027:00713
TAGTATCAGCCTCGCCATGACGAAGGTATTCC
+
BBCBBBBA@@<>@;;6;BC==;97<?ACD?BB
@AG8CY:00027:00721
ATATCGCGAGGGTATGGAAGACTCTATA
+
BBB:9;CC@@A@ADCD?C?CCBBACCCB
@AG8CY:00027:00724
CGTGTCTCTAGGCACAGGATTTTGTGTAG
+
AAACDDDCAAA@BBBCE@@A@@6ABBBCC
@AG8CY:00027:00726
TACTGAGCTACACACACAGAAAGATTGGT
+
BBBCCCCCCBBBCCCBBA@@@<>AC=A?@
@AG8CY:00027:00734
CGTGTCTCTAGGCACAGGATTTTGTGTAG
+
D<==>=<DDFDCDFC@@<9999/9BBCHH
@AG8CY:00027:00740
CGTGTCTCTAGGCACAGGATTTTGTGTAG
+
BBBAAAACECC@CBBBC@CCCD:E@@@AA
@AG8CY:00027:00741
TGATACGTCTCCTTCCTTAGTTACTTCA
+
AAAABBBABBD@C@C@CCDBB?BBB?BD
@AG8CY:00027:00745
ACGCTCGACATGCCCAGGTACAGGAG
+
BAABBA@?@B@999099>@ADDDBBC
@AG8CY:00027:00746
TGTCTCTAGGCACAGGATTTTGTGTAG
+
AAAAA@@@A@BBBBB@@@??9?BBBCC
@AG8CY:00027:00749
TGATACGTCTCCTTCCTTAGTTACTTCT
+
BB?BBBDCD@?=@>B?BABB?>B?@>AC
@AG8CY:00028:00706
CGTGTCTCTAGGCACAGGATTTTGTGTAG
+
BBBEBBBDCBB@BBBBB@CDCE:BABB??
@AG8CY:00028:00715
ATATCGCGAGGGTATGGAAGACTCTATA
+
BBBB@A@DCCC?CB=A@F@BABBAAAA@
@AG8CY:00028:00719
ATATCGCGAGGGTATGGAAGACTCTATA
+
BBAABBDDCCC>CECC@C@@BBBBAAA@
@AG8CY:00028:00721
CGTGTCTCTAGGCACAGGATTTTGTGTAG
+
B??@DBCBCCB@BABBC@CCCD9BBBAAA
@AG8CY:00028:00723
TGATACGTCTCCTTCCTTAGTTACTTCA
+
CDCBBBBBCCD@FAC@CABBB>B@ACAD
@AG8CY:00028:00726
ATATCGCGAGGGTATGGAAGACTCTATAGA
+
BBA@?BBBBCC@B@@B@B@BBBBCAA@?7.
@AG8CY:00028:00729
AGCACTGTAGCTGTCACTAGTTAATTGT
+
<=CNA@ACCBBBBBBBAA>DDBF@B@BG
@AG8CY:00028:00731
TACTGAGCTACACACACAGAAAGATTGGT
+
BBBBBBBCBBBBBBB?@@888-9@@<AAD
@AG8CY:00028:00732
ACGCTCGACATGCCCAGGTACAGGAG
+
BBBBAB@BCDB?>>:==<BBCCEBC@
@AG8CY:00028:00739
ACGCTCGACATGCCCAGGTACAGGAG
+
BBBBBBBB@;;444-9@A?ABAA@AB
@AG8CY:00028:00746
ATATCGCGAGGGTATGGAAGACTCTATA
+
A>ABCBAC@@@<ABBB@C@BBCBBBA@D
@AG8CY:00028:00747
AGCACTGTAGCTGTCACTAGTTACTTGT
+
@@CCCCCC?AACCBCBCBBCDACBB?BC
@AG8CY:00029:00704
CGTGTCTCTAGGCACAGGATTTTGTGTA
+
@;<<@AADBAA>A<99><9999/9?A>1
@AG8CY:00029:00708
ATCAGACACGGACACAGCAGAACACAC
+
B<<?<;:=@A@BBBCB@@ABB>BCCBB
@AG8CY:00029:00711
TAGTATCAGCCTCGCCATGACGAAGGTATTCC
+
BBB>>9@99969@995;@@>@<429=?@B6<8
@AG8CY:00029:00713
TCTCTATGCGCTCCACATGTCTAAGGT
+
BCDECCCCEDCCC@BCBBBBCDC@B?B
@AG8CY:00029:00714
TGATACGTCTCCTTCCTTAGTTACTTCA
+
BBACBBCCCCC@C?CCCBBBB@BBC:;=
@AG8CY:00029:00716
AGCACTGTAGCTGTCACTAGTTACTTGT
+
;<CCCCBBBCBBBBBBBAADD@CAA>AC
@AG8CY:00029:00729
ATATCGCGAGGGTATGGAAGACTCTATA
+
BBBBB???CCB?CDCC>A?BDCCC@?BB
@AG8CY:00029:00732
TACTGAGCTACACACACAGAAAGATTGGT
+
BBBAAABBBBBAABC@;;444-9@?<@AC
@AG8CY:00029:00734
ACGAGTGCGTTCCCCATGTCGTAGGTACTC
+
BBBBBBA?=92999-9@@ACGCDC@B?@AC
@AG8CY:00029:00735
TAGTATCAGCCTCGCCATGACGAAGGTATTCC
+
EADCECDCCB>==;;7;>>>@;97<DBBE?A@
@AG8CY:00029:00736
CGTGTCTCTAGGCACAGGATTTTGTGTAG
+
BBCC::<AA@@@ABBBCCCCCC9CCCCBA
@AG8CY:00029:00737
ATCAGACACGGACACAGCAGAACACAC
+
A?@@ABBBBB>BBCAAACBBB?BBBBB
@AG8CY:00029:00740
AGCACTGTAGCTGGTCACTAGTTACTTGT
+
9=>>4<4:66<1/,///99==?EA@B>BB
@AG8CY:00029:00741
ACGCTCGACATGCCCAGGTACAGGAG
+
BA@ABBBCCDB9;;9;??BCCFC@BB
@AG8CY:00029:00746
TAGTATCAGCCTCGCCATGACGAAGGTATTTC
+
BBBBCCDBBB?AA;;7<A@@A=<9>CBBDDAE
@AG8CY:00029:00747
TACTGAGCTACACACACAGAAAGATTGGT
+
BBBBBBBBBBBBBBCCB@888099959>A
@AG8CY:00029:00748
TAGTATCAGCCTCGCCATGACGAAGGTATTCC
+
CBDDDCCCEC@AB;98;AB>A;;7<BAAB?B@
@AG8CY:00030:00702
ACGAGTGCGTTCCCCATGTCGTAGGTACTC
+
BBAA?BCBCC@CCC:CB??>BB@?<?;<;B
@AG8CY:00030:00703
ATATCGCGAGGGTATGGAAGACTCTATA
+
BB@@ABDCCCBBCCCC@C@CBBBCAAC@
@AG8CY:00030:00708
TAGTATCAGCCTCGCCATGACGAAGGTAATCC
+
BBCBCDCDD@@@B@?=@B=:;;0075--*,,2
@AG8CY:00030:00712
TAGTATCAGCCTCGCCATGACGAAGGTATTCC
+
BBCBBCCCAA<=?998<BBBBA@>ACCBE?A>
@AG8CY:00030:00716
TACTGAGCTACACACACAGAAAGATTGGT
+
A?@@ABBB@>>>AACD@@994-9==;@=@
@AG8CY:00030:00719
TGATACGTCTCCTTCCTTAGTTACTTCA
+
BBB@@BBBB?B>B@BBB@>BB@ABB@BC
@AG8CY:00030:00720
TCTCTATGCGCTCCACATGTCTAAGGT
+
BBBBACBBBBCBB?BDDCBABCC@C@B
@AG8CY:00030:00725
TGATACGTCTCCTTCCTTAGTTACTTCA
+
BBBBB??ABBB@B@D@FABAB>BBB@CC
@AG8CY:00030:00730
ACGCTCGACATGCCACAGGAGACTG
+
BBBBBBBDCDCBB?ABBBABCBBBB
@AG8CY:00030:00733
TACTGAGCTACACACACAGAAAGATTGGT
+
B@A>BBBB@BABBBDA;;944-9>>;@AC
@AG8CY:00030:00735
ACGCTCGACATGCCCAGGTACAGGAG
+
B@@ABFCBBA@99919@=>@AGB>AB
@AG8CY:00030:00736
CGTGTCTCTAGGCACAGGATTTTGTGTAG
+
BBBB>>@@@@B@BBDB>:4444,;:?BCC
@AG8CY:00030:00744
AGCACTGTAGCTGTCACTAGTTACTTGT
+
<@GCBBCB?@@BBBABBCCA@=?BB>BC
@AG8CY:00030:00745
TGATACGTCTCCTTCCTTAGTTACTTCA
+
@@A@@@AAABB@BED@EBBA@>B@?=AC
@AG8CY:00031:00700
TGAATACGGTCTCCTTCCTTAGTTACTTCA
+
BCB<9899244442/,/7<7.//,//424:
@AG8CY:00031:00702
ACGCTCGACATGCCCAGGTACAGGAG
+
B??ABBBDCCC???>AB@BB;CCD;1
@AG8CY:00031:00705
ACGAGTGCGTTCCCCATGTCGTAGGTACTC
+
BBAB@@>>995999/9?>?CCCDC@C;<<C
@AG8CY:00031:00711
TCTCTATGCGCTCCACATGTCTAAGGT
+
BBCBBBBBBBBBB@CBBCBA>::6;>B
@AG8CY:00031:00718
ACGAGTGCGTTCCCCCATGTCGTAGGTACTC
+
8:2,-*****),000)//9444:495844==
@AG8CY:00031:00722
TACTGAGCTACACACACAGAAAGATTGGT
+
BBBBBBBBBB@BBBCB?>944-9==;@@C
@AG8CY:00031:00728
AGCACTGTAGCTGTCACTAGTTACTTGT
+
;<CCDABDEBBBBB@BBBBBB?BBB?BB
@AG8CY:00031:00736
TCTCTATGCGCTCCACATGTCTAAGGT
+
9>>B?C@@<<<A@<@C4;99;::?C=<
@AG8CY:00031:00739
ATATCGCAGGGTATGGAAGACTCTATA
+
BBBBABBECC>CAAA?B?ABAAAA@@A
@AG8CY:00031:00744
CGTGTCTCTAGGCACAGGATTTTGTGTAG
+
ABBAABCAAACACCCBDB9999,9BAAAC
@AG8CY:00031:00747
CGTGTCTCTAGGCACAGGATTTTGTGTAG
+
BBBB=??CDCC?AAB@;:4444,9@@BAC
@AG8CY:00031:00749
TCTCTATGCGCTCCACATGTCTAAGGT
+
?@@BCCBBBBCBB@BDCBBAAAA@CBA
@AG8CY:00032:00702
TGATACGTCTCCTTCCTTAGTTACTTCA
+
AAABBBBBBBA=?=A?C@CBB?BDDABD
@AG8CY:00032:00703
ATCAGACACGGAACACAGCAGAACACAC
+
BBAA?;68//,1,/8;@ABABB@CBBBB
@AG8CY:00032:00709
ATATCGCGAGGGTATGGAAGACTCTATA
+
BBB?BBCD@@@>ABA=;?=@AAA????:
@AG8CY:00032:00710
CGTGTCTCTAGGCACAGGATTTTGTGTAG
+
BBBB?@ACCCC@CABAA@BCCC::::CBB
@AG8CY:00032:00711
TACTGAGCTACACACACAGAAAGATTGGT
+
ABBBBBAAAABBCBCCDC9998;A?@C@C
@AG8CY:00032:00712
CGTGTCTCTAGGCACAGGATTTTGTGTAG
+
BBCCBBGCCCCAB@BCC@@???6A??@BB
@AG8CY:00032:00719
TAGTATCAGCCTCGCCATGACGAAGGTATTCC
+
BCBBCCB@AA?@A;;6;A@?BA@@ABCCC?A>
@AG8CY:00032:00720
ATCAGACACGGACACAGCAAAACACAC
+
A??ABBBBBB@BDA;;94999-9@?BC
@AG8CY:00032:00725
CGTGTCTCTAGGCACAGGATTTTGTGTAG
+
BBBAA>@BCCB@BBBBDBCCCC9DCBCCC
@AG8CY:00032:00732
TGATACGTCTCCTTCCTTAGTTACTTCA
+
BBBBBBBA?BB@B@D@DBBBB@BBB@CE
@AG8CY:00032:00734
ATATCGCGAGGGTATGGAAGACTCTATAG
+
BBBBBBBBBAA<BBAA>B@BCCBCBBB==
@AG8CY:00032:00738
ATCAGACACGGACACAGCAGAACACAC
+
BB>>>BBBBA?ABBBBBBBBB?BBBCB
@AG8CY:00032:00739
TAGTATCAGCCTCGCCATGACGAAGGTATTCC
+
CBBBBDC@@@?@@;;9;CACC@?8:6;BB>A@
@AG8CY:00032:00740
CGTGTCTCTAGGCACAGGATTTTGTGTAG
+
BBBBABGCGBB@CCBB@:4444,9??DCC
@AG8CY:00032:00747
ACGAGTGCGTTCCCCATGTCGTAGGTACTC
+
BB>?BBBC>;2444,9?@@CCCCC@AABAB
@AG8CY:00032:00748
TGATACGTCTCCTTCCTTAGTTACTTCA
+
BA@@BBBEBBD@C@C@CABBB@BBB?BC
@AG8CY:00033:00702
TGATACGTCTCCTTCCTTAGTTACTTCA
+
BC>>@;<=DBLFD@CAC@BBB??A@@CB
@AG8CY:00033:00704
TACTGAGCTACACACACAGAAAGATTGGT
+
<<<<9;C<99BB==B?:948B:>992423
@AG8CY:00033:00705
ATCAGACACGGACACAGCAGAACACAC
+
BCABEAACCB@BBBCBCBB??=?BCBB
@AG8CY:00033:00716
TAGTATCAGCCTCGCCATGACGAAGGTATTCC
+
BBCCECBCBBAB???@CBBBBAC@C@BAAB@=
@AG8CY:00033:00718
TACTGAGCTACACACACAGAAAGATTGGT
+
BBBBBBBBBBBB@AFC;>444-9>>;AAD
@AG8CY:00033:00720
TAGTATCAGCCTCGCCATGACGAAGGTATACC
+
BBBB>?;;:9:>@@A>B?@@?A@>ACB99992
@AG8CY:00033:00726
TAGTATCAGCCTCGCCATGACAGGTATTCC
+
CBCBCBBBAB?A@@@=@CCBBBB@CDD>A@
@AG8CY:00033:00729
TGATACGTCTCCTTCCTTAGTTACTTCA
+
BBBBAABBBBB@C@D?C?BCC@BBB@DD
@AG8CY:00033:00731
ATATCGCGAGGGTATGGAAGACTCTATA
+
BBBBBBBBAAA>BCBB>@>ACCCCBBC?
@AG8CY:00033:00737
ATCAGACACGGACACAGCAGAACACAC
+
BBAABBABBB@BDBC@AABBCACCCBB
@AG8CY:00033:00738
TGATACGTCTCCTTCCTTAGTTACTTCA
+
AAABBBAABBB@B@D@DBABB?BCDACD
@AG8CY:00033:00739
TAGTATCAGCCTCGCCATGACGAAGGTATTCC
+
BBBBBBCCBA>==;;8<CCCCCC@CACCC@B?
@AG8CY:00033:00741
TCTCTATGCGTTCCACATGTCTAGGT
+
>;;94999>>?<?<9994//////,/
@AG8CY:00033:00742
CGTGTCTCTAGGCACAGGATTTTGTGTAG
+
BAABCBDAA@CBDBBCB?;;;;4<DAABC
@AG8CY:00033:00743
ATATCGCGAGGGTATGGAAGACTCTTATAG
+
BB@ABCBBAAA>BBBB?CACCC?:0-0-,7
@AG8CY:00033:00745
TGATACGTCTCCTTCCTTAGTTACTTCA
+
BBBBBBDCB@@>A@C@CAC@?=@AAACC
@AG8CY:00033:00746
ACGAGTGCGTTCCCCATGTCTAAGGTACTC
+
4434444497,,,,*,,,,2/42.348811
@AG8CY:00033:00747
AGCACTGTAGCTGTCACTAGTTACTTGT
+
<<CCEB@B=ABABBBABBBBC@BBB>?B
@AG8CY:00034:00711
ACGCTCGACATGCCCAGGTACAGGAG
+
@A?CBAABCAA9998;C@CCCDEAAA
@AG8CY:00034:00712
AGCACTGTAGCTGTCACTAGTTACTTGT
+
AFDCBABDBBBCBBBBBCCCB@CBA?AC
@AG8CY:00034:00713
TACTGAGCTACACACACAGAAAGATTGGT
+
BB@ABBB@BBBB@ABF@@;94-9>>>B@C
@AG8CY:00034:00718
TAGTATCAGCCTCGCCATGACGAAGGTATTCC
+
C@BA?AAADA?A;;;8;AABBBB@CCEDFCC@
@AG8CY:00034:00721
AGCACTGTAGCTGTCACTAGTTACTTGT
+
<<ECCCBCBBBBBBABCCDA@=?BB?BB
@AG8CY:00034:00724
AGCACTGTAGCTGTCACTAGTTACTTGT
+
<=CCCBBCBCDBBBB@@BDB87/11,1<
@AG8CY:00034:00725
TAGTATCAGCCTCGCCATGACGAAGGTATTCC
+
BABAAACAA@BA@;;8;BB>@@@=A?@@C@CB
@AG8CY:00034:00733
TGATACGTCTCCTTCCTTAGTTACTTCA
+
BBBBBB@@@BCABED@CA@B@?CCBACD
@AG8CY:00034:00735
TCTCTATGCGCTCCACATGTCTAAGGT
+
BCCCAAACBBAAACDCDBCCCECCD@F
@AG8CY:00034:00739
TGATACGTCTCCTTCCTTAGTTACTTCA
+
@@@@BBCB??B@DAC@CABCB@BBC@BD
@AG8CY:00034:00740
TGATACGTCTCCTTCCTTAGTTACTTCA
+
AAA@@@BBBBB@C@DAD@CBB@BBD@CC
@AG8CY:00034:00749
TACTGAGCTACACACACAGAAAGATTGGT
+
BAAA@@@BBBBBBBBCCD??>:=9>4:7;
@AG8CY:00035:00702
ACGAGTGCGTTCCCCATGTCGTAGGTACTC
+
BB??ACCB>:2444,9>>@BCCCC@CAA@B
@AG8CY:00035:00703
AGCACTGTAGCTGTCACTAGTTACTTGT
+
<<CGCBBCCCDBBBCBBCCCC@DBB@BC
@AG8CY:00035:00707
TAGTATCAGCCTCGCCATGACGAAGGTATTCC
+
EGDBEDCBBB@C@@@=@BBBBAC@FACCD>@=
@AG8CY:00035:00709
AGCACTGTAGCAGTCACTAGTTACTTGT
+
BBBBCCCA?ABBBBCCCBBBB@BBB@DB
@AG8CY:00035:00714
TACTGAGCTACACACACAGAAAGATTGGT
+
@@@@AAAAAAABBCAA:<;@B@9996958
@AG8CY:00035:00715
CGTGTCTCTAGGCACAGGATTTTGTGTAG
+
BBBBBCCCCCC@CBAAA?ABBD:AAA==>
@AG8CY:00035:00718
TGATACGTCTCCTTCCTTAGTTACTTCA
+
BBBBBBBB?BB@B@B@D@BBB@BCCACC
@AG8CY:00035:00733
TAGTTCAGCCTCGCCATGACGAAGGTATTCC
+
/>995444424==@@B@?>9996959>><?;
@AG8CY:00035:00737
TAGTATCAGCCTCGCCATGACGAAGGTATTCC
+
@?BBBCCA@ABCBBB@BBBBBBB@CCCBB@C@
@AG8CY:00035:00741
TGATACGTCTCCTTCCTTAGTTACTTCA
+
@@BBBBBB@@A?A@B@B?BBB@BBB?BD
@AG8CY:00035:00745
TGATACGTCTCCTTCCTTAGTTACTTCA
+
BBBBBBDBAAB@C@D@C@A@?=ACC@CB
@AG8CY:00035:00748
ACGAGTGCGTTCCCCCATGTCGTAGGTACTC
+
BBB?BB@;8929999+9@@AGCCCN@C;<;C
@AG8CY:00036:00713
TAGTATCAGCCTCGCCATGACGAAGGTATTCC
+
BBBBBBCD@A?AB;98;CBA=A@=A?BBC?B@
@AG8CY:00036:00715
ATCAGACACGGACACAGCAGAACACAC
+
BBBABBBBBA?BDBEDCCCDB@BBBBB
@AG8CY:00036:00719
ATATCGCGAGGGTATGGAAGACTCTATA
+
BBBBBBCCBBC?DCCC?B?CCCCCCBC@
@AG8CY:00036:00721
TGATACGTCTCCTTCCTTAGTTACTTCA
+
BA@@BBBBB@A?AADCEABBA>BBB?BC
@AG8CY:00036:00725
TAGTATCAGCCTCGCCATGACGAAGGTATTCC
+
BCBBBBCBBB@CDBB@BBBBCA@>AACCC@C@
@AG8CY:00036:00730
AGCACTGTAGCTGTCACTAGTTACTTGT
+
=BBBA@DDCCCBBCCCDCCCC@DDC?BB
@AG8CY:00036:00734
TCTCTATGCGCTCCACATGTCTAAGGT
+
BBCCBDBBBBB?BAECCDBB@A@CD?B
@AG8CY:00036:00736
ACGCTCGACATGCCCAGGTACAGGAG
+
BBBBBBBCC@@99969B@BBBCC@CC
@AG8CY:00036:00739
TACTGAGCTACACACACAGAAAGATTGGT
+
A?@@ABBBBBBBBBCA;;444-9@?<AAB
@AG8CY:00036:00744
ATATCGCGAGGGTATGGAAGACTCTATA
+
B???BBCC;;:8<AAB?B?BCCCCCB?>
@AG8CY:00036:00746
CGTGTCTCTAGGCACAGGATTTTTGTGTAG
+
CCBBBCBBDCDBCCA99699999,9?>AAC
@AG8CY:00036:00747
AGCACTGTAGCTGTCACTAGTTACTTGT
+
<<CCGCCCBEDBBBCBBBCCCCCBB?BC
@AG8CY:00036:00749
TACTGAGCTACACACACAGAAAGATTGGT
+
BAAABBBBBBBB=ABC>;444-99959;>
@AG8CY:00037:00700
TGATACGTCTCCTTCCTTAGTTACTTCA
+
BBBBBBBBA@B?@@B@B@>BB@BBB?AB
@AG8CY:00037:00701
ATCAGACACGGACACAGCAGAACACAC
+
BBBBAABCCB@BCBBEAAA??=>CBB@
@AG8CY:00037:00702
TGATACGTCTCCTTCCTTAGTTACTTCA
+
BBBBBBBBBBB@B@D@C??AA@BBB@BB
@AG8CY:00037:00703
TACTGAGCTACACACACAGAAAGATTGGT
+
BAAABCBBC???AACDC@944-9>>=B@D
@AG8CY:00037:00704
TACTGAGCTACACACACAGAAAAGATTGGT
+
BBBBABB@??@BBBDA;;4444/9@@;>>@
@AG8CY:00037:00706
CGTGTCTCTAGGCACAGGATTTTGTGTAG
+
BCDBBBDEDCC@CBDB@:4444,9??@AD
@AG8CY:00037:00709
ATCAGACACGGACACAGCAGAACACAC
+
BA@BBCBBBB@BBCBDA@B99:;CDCC
@AG8CY:00037:00710
TGATACGTCTCCTTCCTTAGTTACTTCA
+
ABABBBCCBBB@C@D@CABAA?BBB@B@
@AG8CY:00037:00712
TCTCTATGCGCTCCACATGTCTAAGGT
+
?ADCCCCAAABBBBCDGBAAAAA?C>A
@AG8CY:00037:00714
TCTCTATGCGCTCCACCATGTCTAAGGT
+
@BCCAAABBBCBB@9:69999ACCCCBC
@AG8CY:00037:00715
TGATACGTCTCCTTCCTTAGTTACTTCA
+
A??BBBBBBBB@B@D@CAACB@DBD@CB
@AG8CY:00037:00716
CGTGTCTCTAGGCACAGGATTTTGTGTAAAGGC
+
BBBBBBBBBBC@BBBBCCCCCC9B??==><?>A
@AG8CY:00037:00718
CGTGTCTCTAGGCACAGGATTTTGTGTAG
+
BBCAAACDECC@BBBBC?BABB9<<;B@@
@AG8CY:00037:00720
ATATCGCGAGGGTATGGAAGACTTTATAGAG
+
BBBBBBDBBBA>ACBB@CBBC<<;:;@??=:
@AG8CY:00037:00724
ATATCGAGAGGGTATGGAAGACTCTATA
+
?B@ACCBE???>ACCC@A@BAAABBBB?
@AG8CY:00037:00726
ATCAGACACGGACACAGCAGAACACAC
+
@AAABBBB99;;@==@AAEBB?BDDDC
@AG8CY:00037:00727
ACGAGTGCGTTCCCCATGTCGTAGGTACTC
+
BB<?BBB;992994,9>>>BDCCC@C@A@@
@AG8CY:00037:00729
ATCAGACACGGACACAGCAGAACACAC
+
BBABA?@CBB>BCCCCCCC;99:BBBB
@AG8CY:00037:00732
AGCACTGTAGCTGTCACTAGTTACTTGT
+
<<DEECBBBBCCCC@@?CCCD@CCB@BC
@AG8CY:00037:00735
TGATACGTCTCCTTCCTTAGTTACTTCA
+
A@??BBBBAAB@B@D@C@BBB@AAA@BC
@AG8CY:00037:00739
TAGTATCAGCCTCGCCATGACGAAGGTATTCC
+
BBBBBAAABA?B;<;?BCBBABA?B?CCCADB
@AG8CY:00037:00748
CGTGTCTCTAGGCACAGGATTTTGTGTAG
+
@BBBC@AABCD@B?==A<9999/9@@@<<
@AG8CY:00038:00703
ATCAGACACGGACACAGCAGAACACAC
+
A@@B@A@CCB@BBBBDCCB@@@@CBAB
@AG8CY:00038:00709
AGCACTGTAGCTGTCACTAGTTACTTGT
+
?@@?9944949984444>>91,111,//
@AG8CY:00038:00710
CGTGTCTCTAGGCACAGGATTTTGTGTAG
+
AABBBBBBBBC@DCBBB?BEDD9:<;A@@
@AG8CY:00038:00711
TACTGAGCTACACACACAGAAAAGATTGGT
+
@@@AABBBBBBBB@CA;;4444/9>>599;
@AG8CY:00038:00715
ATCAGACACGGACACAGCAGAACACACAGA
+
BAAAAAABAA???@CBGBEBB?BBCBBACB
@AG8CY:00038:00717
ATATCGCGAGGGTATGG
+
A@A>9944444-44//,
@AG8CY:00038:00724
AGCACTGTAGCTGTCACTAGTTACTTGT
+
<<DECBBCCCCB?AABBBBBABBBB>AA
@AG8CY:00038:00728
ATCAGACACGGACACAGCAGAACACAC
+
BBBBAAABBB?BBBBECCC:99:BBBC
@AG8CY:00038:00730
ATCAGACACGGACACAGCAGAAACACAC
+
>?>=;;;AAB@;<<C999?9991998@?
@AG8CY:00038:00732
ACGAGTGCGTTCCCCATGTCGTAGGTACTC
+
BBAABBB@;;2444,999;BBBBCBB;<<B
@AG8CY:00038:00737
ACGAGTGCGTTCCCCATGTCGTAGGTATC
+
BA<>>9949;<AAA:B;;99999923444
@AG8CY:00038:00739
TGATACGTCTCCTTCCTTAGTTACTTCA
+
BAABBCAABDD?B?C?A=@@@<@BC?CD
@AG8CY:00038:00743
CGTGTCTCTAGGCACAGGATTTTGTGTAG
+
>AABBBDCBBB@BBBBC@AAAA9ABBBCC
@AG8CY:00038:00745
TGATACGTCTCCTTCCTTAG
+
CCBBCC@99,,*,*,*,*,,
@AG8CY:00038:00746
ACGAGTGCGTTCCCCATGTCGTAG
+
99;99498892///*/,,,,,,66
@AG8CY:00039:00700
ATCAGACACGGACACAGCAGAACACAC
+
CDBB?A?BBB@BCBBCCCCDD@CBBBC
@AG8CY:00039:00703
TGTATCAGCCTCGCCATGACGAAGGTATTCC
+
BBBBCCCDA><<::8;BCCCCCAC@DCC?B@
@AG8CY:00039:00704
TCTCTATGCGCTCCACATGTCTAAGGT
+
BBDECCCCBBBAA>ACB=@=@??;?59
@AG8CY:00039:00706
CGTGTCTCTAGGCACAGGATTTTGTGTAG
+
>>@BBCDABBC?CCCCC@CCCC:AAAAAA
@AG8CY:00039:00707
ATATCGCGAGGGTATGGAAGACTCTATA
+
BBBBBAACA?@>ABBB@C@CBCCCC@A?
@AG8CY:00039:00708
ATCAGACACGGACACAGCAGAACACACA
+
BBABABABBB@BBBCBGBBBB@CCBCBB
@AG8CY:00039:00714
ACGCTCGACATGCCCAGGTACAGGAG
+
BBB@ABBCCA=9996;A?CCCCCABB
@AG8CY:00039:00715
ACGCTCGACATGCCCAGGTACAGGAG
+
BBBBBBBBCDB9998;B?BBCCDB@A
@AG8CY:00039:00716
ATCAGACACGGACACAGCAGAACACAC
+
@??AAABBB@<AABBABBC?@>?BBBB
@AG8CY:00039:00718
AGCACTGTAGCTGTCACTAGTTACTTGT
+
==DDBCCE?@ABCAA@@@@@A7;<@8<9
@AG8CY:00039:00723
AGCACTGTAGCTGTCACTAGTTACTTGT
+
@ACBA@BCABBCECCBD@@ABE>=?=AB
@AG8CY:00039:00725
TGATACGTCTCCTTCCTTAGTTACTTC
+
BBBACCBBAAABH@C?B?ABB?BB>?>
@AG8CY:00039:00727
TCTCTATGCGCTCCACATGTCTAAGGT
+
@BBB:=<A@@@;959A11////42424
@AG8CY:00039:00728
ATCAGACACGTACACAGCAGAACACAC
+
BB>?ABABB???BCBCCBBBB?BBBBB
@AG8CY:00039:00731
TCTCTATGCGCTCCACATGTCTAAGGT
+
BBCCCECDDCBAA=AABBBB@A@@C>A
@AG8CY:00039:00734
TCTCTATGCGCTCCACATGTCTAAGGT
+
BB@BBCBBBBBAB@CCDDBA@AA@CBC
@AG8CY:00039:00738
TGATACGTCTCCTTCCTTAGTTACTTCA
+
BBBBBB?A@@A@B@D@CAAB@>A@AAAC
@AG8CY:00039:00740
TACTGAGCTACACACACAGAAAGATTGGT
+
AAABBCCBB???BBCC;;444-9?><B@C
@AG8CY:00040:00700
TCTCTATGCGCTCCACATGTCTAAGGT
+
@@;<=A@ABAA@A@;9<@>>>B>6969
@AG8CY:00040:00702
TGATACGTCTCCTTCCTTAGTTACTTCA
+
BBBBBBCEA=92459<BCB@@=ABC?BD
@AG8CY:00040:00703
TGATACGTCTCCTTCCTTAGTTACTTA
+
@@@BBBBBBBB@B@B@CAB??=@CD@B
@AG8CY:00040:00705
ATCAGACACGGACACAGCAGAACACAC
+
BBAABBAABB@BBAABBBCCC@BDABB
@AG8CY:00040:00709
TCTCTATGCGCTCCACATGTCTAAGGT
+
BBBBCBCBBBCBB@CDAAACCDDAC@F
@AG8CY:00040:00712
ATCAGACACGGACACAGCAGAACACAC
+
B?>??BBBBA@BBCBDDCC@?>@BAAB
@AG8CY:00040:00716
TACTGAGCTACACACACAGAAAGATTGGT
+
BBBBBBBBBBBBBBC@;;444-9>>;AIC
@AG8CY:00040:00717
ACGAGTGCGTTCCCCATGTCGTAGGTACTC
+
BBC@@@BA>>5999/99999<9>>;>9899
@AG8CY:00040:00719
TAGTATCAGCCTCATGACGAAGGTATTCC
+
BCBBBBBAABABBBCCBC9:::@DBCDA?
@AG8CY:00040:00728
ATCAGACACGGACAGCAGAACACAC
+
BBAAA?>@BB@BBBCCEA@>ADBAB
@AG8CY:00040:00732
AGCACTGTAGCTGTCACTAGTTACTTGT
+
BBCCBBBE?AACEDCCCBCCAEA??=?C
@AG8CY:00040:00733
TGATAAGTCTCCTTCCTTAGTTACTTCA
+
BBBBB@BBBBB?B@B@B@BBB@BBB@BC
@AG8CY:00040:00741
TGACGTCTCCTTCCTTAGTTACTTCAGTGC
+
BBBBBBBB>;=;==@@BCCADDDBCCCBBB
@AG8CY:00041:00706
AGCACTGTAGCTGTCACTAGTTACTTGT
+
9;;?9999@@B9<<@@BABBB@CBA;==
@AG8CY:00041:00708
TCTCTATGCGCTCCACTTGTCTAAGGTACTG
+
BBBBBCCCBBBAABBCEAECABA?A?BBBBB
@AG8CY:00041:00722
TGATACGTCTCCTTCCTTAGTTACTTCA
+
BB?BBCBB???@B@CAD?CBB@;;;@CE
@AG8CY:00041:00723
TACTGAGCTACACACACAGAAAGATTGGT
+
?@@BBCC@?@BBEDA;@@884-9?><B?B
@AG8CY:00041:00729
ATATCGCGAGGTATGGAAGACTCTATA
+
@C;;99<<11-////,/5699=73343
@AG8CY:00041:00733
CGTGTCTCTAGGCACAGGATTTTGTGTAG
+
B@ABBBBAAAB@BBBCFA@??=6===ABB
@AG8CY:00041:00736
CGTGTCTCTAGGCACAGGATTTTGTGTAG
+
DBCBBBCAAAC@CBBBB:9444,9@@BCC
@AG8CY:00041:00739
ACGAGTGCGTTCCCCATGTCGTAGGTACTC
+
AAAACB@;892999/9999984==;>989>
@AG8CY:00041:00745
AGCACTGTAGCTGTCACTAATATCTTGT
+
;;=@9<<ECAA?;<9911<-1////,49
@AG8CY:00041:00747
CGTGTCTCTAGGCACAGGATTTTGTGTAG
+
BBBBBABCCCC=A@A@C?AAAA4999>>>
@AG8CY:00042:00700
ATCAGACACGGACACAGCAGAACACACA
+
BB>?ABBBBB@BDCCCD8000)+)((,(
@AG8CY:00042:00704
ATATCGCGAGGGTATGGAAGACTCTATA
+
@;=BBBBBBCCACCBC9<9=CCCCBA><
@AG8CY:00042:00705
TGATACGTCTCCTTCCTTAGTTACTTCA
+
AAAAA@BBH??;=<?;?<>997<BC@CC
@AG8CY:00042:00708
TCTCTATGCGCTCCACATGTCTAAGGT
+
ADCBBDD:;<GCD?CDCB@@@CCAC@B
@AG8CY:00042:00709
TCTCTATGCGCTCCACATGTCTAAGGT
+
CCBCAAA@@@DBB@CDCB@?@CGCC?C
@AG8CY:00042:00714
TACTGAGCTACACACACAGAAAGATTGGT
+
@?;99>>>>99999@FA999@19996958
@AG8CY:00042:00715
ATATCGCGAGGGTATGGAAGACTCTATA
+
BB??@B???=?=A<;<@C?BBDCCCBB?
@AG8CY:00042:00722
CGTGTCTCTAGGCACAGGATTTTGTGTAG
+
BBBCBBCCCCC@DB?=;:9444,9@@@BC
@AG8CY:00042:00724
TGATACGTCTCCTTCCTTAG
+
=@@A?;;4111,1,/78,./
@AG8CY:00042:00726
TACTGAGCTACACAC
+
///944;9944CA1-
@AG8CY:00042:00727
CGTGTCTCTAGGC
+
>?<111,,///,/
@AG8CY:00042:00728
TCTCTATGCGCTCCACATGTCTAAGGT
+
44;@CDBBAACBB?999999949:;24
@AG8CY:00042:00732
ACGCTCGACATGCCCAGGTACAGGAG
+
BB@BBBCCA::444-8C=BBCECACF
@AG8CY:00042:00736
TAGTATCAGCCTCCGCCATGACGAAGGTATTCC
+
A@@@AAB99959924;:@CGCCAA8<899<?C>
@AG8CY:00042:00738
TACTGAGCTACACACACAGAAAGATTGGT
+
?@ACDCCCBBCBBCA@::444-9@@=C@C
@AG8CY:00042:00739
TACTGAGCTACACACACAGAAAGATTGGT
+
ABBBBBAB@@>AABDC;;444-9>>;@=@
@AG8CY:00042:00742
TACTGAGCTACACACACAGAAAAGATTGGT
+
BBBBBBBBBBB@BBCB;;4444/9>>;>>@
@AG8CY:00042:00748
TAGTATCAGCCTCGCCATGACGAAAGTATTCC
+
A:9<@@<:;B>@9;4244899444-49999?<
@AG8CY:00043:00701
ATCAGACACGGACACAGCAGAACACAC
+
BA?A?BBBBB@BCCC@??A>@=@CCCC
@AG8CY:00043:00706
TGATACGTCTCCTTCCTTAGTTACTTCA
+
BBA?BBCCCAA?B@DBFACBB@CBC@BD
@AG8CY:00043:00707
TGATACGTCTCCTCCTAGTTACTTCA
+
99444444122+-,*,,,/,444244
@AG8CY:00043:00708
AGCACTGTAGCTGTCACTAGTTACTTGT
+
<<CCA@AFBBBBBBCBBCFCC@CDC?BB
@AG8CY:00043:00717
TCTCTATGCGCTCCACATGTCTAAGGT
+
BCCC@AADBCCBC?CCEDBBAAABC@B
@AG8CY:00043:00723
ATCAGACACGGACACAGCAGAACACAC
+
BB?ABBABBCEBBBB@A@BBC@CCCCC
@AG8CY:00043:00727
ATATCGCGAGGGTATGGAAGACTCTATA
+
B?CBBBBBCBC>ACA@>A?ADCCBCB>7
@AG8CY:00043:00728
TCTCTATGCGCTCCACATGTCTAAGGT
+
CCDCBA@@ACCBBBECAABB;<<>A>A
@AG8CY:00043:00738
ATATCGCGAGGGTATGGAAGACTCTATA
+
AABBBBBCCCD?EA??=@@CCCBCCCC<
@AG8CY:00043:00743
TACTGAGCTACACACACAGAAAGATTGGT
+
BBBBCCCB@ABBBBC@;;444-9>><BDC
@AG8CY:00043:00749
TCTCTATGCGCTCCACATGTCTAAGGT
+
?BBBBDBBBBAAB@CDDC@@AECBD@D
@AG8CY:00044:00706
TCTCTATGCGCTCCACATGTCTAAGGTA
+
CCBBA@AB@@?AA@BBBBBBBEB@C?AA
@AG8CY:00044:00709
TGATACGTCTCCTTCCTTAGTTACTTCA
+
???B@BB@ABA?@@D@C@ABB@@?@BCA
@AG8CY:00044:00711
TACTGAGCTACACACACAGAAAGATTGGT
+
CBBBBBBBBBBBB@C@;;444-9?><AAB
@AG8CY:00044:00713
TACTGAGCTACACACACAGAAAGATTGGTG
+
BBBBBCCBA@BA>?=@@@8880;@@@C@@@
@AG8CY:00044:00714
ACGCTCGACATGCCCAGG
+
>>8111/////499-448
@AG8CY:00044:00715
CGTGTCTCTAGGCACAGGATTTTGTGTAG
+
@CBBBDCAA@D@BB=C;<9999/9>>>>>
@AG8CY:00044:00718
TACTGAGCTACACACACAGAAAGATTGGT
+
BBBCCCCBBBBBBBCDAA994-9>>>B@C
@AG8CY:00044:00719
TAGTATCAGCCTCGCCATGACGAAGGTATTCC
+
B:;;>>94492894424444444242444242
@AG8CY:00044:00732
CGTGTCTCTAGGCACAGGATTTTGTGTAG
+
CCDBBCCBBBD@BBBB;:4444,9>>>BC
@AG8CY:00044:00736
ATCAGACACGGACACAGCAGAACACAC
+
BEABBA@B>>=@BAB???B;;9<CCAC
@AG8CY:00044:00741
TCTCTATGCGCTCCACATGTCTAAGGT
+
BCCDBCBBBAA>B@DEDB???BA@B?A
@AG8CY:00044:00743
TGATACGTCTCCTTCCTTAATTACTTCA
+
44=88=>=@CC>@>F6928<>?999544
@AG8CY:00044:00747
ATCAGACACGGACACAGCAGAACACAC
+
BB@@BBBBBB?BBCCDCCF:9:;CCBC
@AG8CY:00045:00702
TGATACGTCTCCTTCCTTAGTTACTTCA
+
CDCBBBABBBB897:@@?>?@;>>>;>?
@AG8CY:00045:00706
CGTGTCTCTAGGCACAGGATTTTGTGTAG
+
DCBBBABBBBB?BB?A=?@CCC:A@@>>@
@AG8CY:00045:00707
CGTGTCTCTAGGCACAGGATTTTGTGTAG
+
BCBECBCCDBBBBBBAA>BBDD:DBA>B@
@AG8CY:00045:00709
AGCACTGTAGTTGTCACTAGTTACTTGT
+
9948494@111-/7744;?>>;99959?
@AG8CY:00045:00712
TAGTATCAGCCTCGCCATGACGAAGGTATTCC
+
BBCBCDBCCB?=9;;8;@@@@<:;=BCCD@CA
@AG8CY:00045:00713
ACGCTCGACATGCCCAGGTACAGGAG
+
BAABEBBACDB???<@A?BBBCDA::
@AG8CY:00045:00714
TGATACGTCTCCTTCCTTAGTTACTTC
+
999@>@ABA@?@B;==A?899>@@>>A
@AG8CY:00045:00722
TACTGAGCTACACACACAGAAAGATTGGT
+
BAABBBBBA?BBBBCCA:444-9>>>B@C
@AG8CY:00045:00725
TAGTATCAGCCTCGCCATGACGAAGGTATTCC
+
BCBBBBCDCCEA9;;=@B@@@AAADBABDBED
@AG8CY:00045:00728
ATCAGACACGGACACAGCAGAACACAC
+
BB>?ABBABA@BBCBDCCD@@@@CBBB
@AG8CY:00045:00729
TGATACGTCTCCTTCCTTAGTTACTTCA
+
CBABBBBAAAA@C@C@CFBBB>BBDBCC
@AG8CY:00045:00731
ATCAGACACGGACACAGCAGAACACAC
+
BBBBBBB????A?BCAAACBB?BCCBC
@AG8CY:00045:00732
ATATCGCGAGGGTATGGAAGACTCTAT
+
CCCC@@?BAAA>BDDCACBCCAE@B80
@AG8CY:00045:00734
TGATACGTCTCCTTCCTTAGTTACTTCA
+
AAAABBCBAAA?AAD@D?BBB@BBB@BB
@AG8CY:00045:00737
ACGCTCGACATGCCCAGGTACAGGAG
+
BB@@ABBBA::444-9C>BCECC?BC
@AG8CY:00045:00739
TTTCTATGCGCTCCACATGTCTAAGGT
+
9904;;>ABADBBABBBAABBCD@C@A
@AG8CY:00045:00740
TCTCTATGCGCTCCACATGTCTAAGGT
+
@CCCA?ABBBC@@@ABDBBBBBB@C@C
@AG8CY:00045:00741
TACTGAGCTACACACACAGAAAGATTT
+
BCCBBABBBBBBBCA?:;444-9>=><
@AG8CY:00045:00743
ACGAGTGCGTTCCCCATGTCGTAGGTACTC
+
BBB>BBA;442999/9999>@@@B?B<=<C
@AG8CY:00046:00702
ACGCTCGACATGCCCAGGTACAGGAG
+
ABBBBABBCC?@@A<===@:;;BC@@
@AG8CY:00046:00703
TCTCTATGCGCTCCACATGTCTAAGGT
+
DCCBCDCBBBCCC@CC@@>>9995924
@AG8CY:00046:00706
ATCAGACACGGACACAGCAGAACAC
+
D@@@CB>>@>59999944;44244/
@AG8CY:00046:00708
ATCAGACACGGACACAGCAGAACACAC
+
BB@BBBABEA@BCCCCBBBBB?BBBBC
@AG8CY:00046:00711
TAGTATCAGCCTCGCCATGACGAAGGTATTCC
+
BBBBBBB@@A@C@;;9<A@AA;;:=ACDH@C?
@AG8CY:00046:00714
TGATACGTCTCCTTCCTTAGTTACTTCA
+
A@?BBBBBBBB@C@D@CE@AB@BBB@BD
@AG8CY:00046:00716
CGTGTCTCTAGGCACTGGATTTTGTGTAG
+
BBBBBBCDBBB@BBCCB?9444,9;>BCD
@AG8CY:00046:00717
ACGAGTGCGTTCCCCATGTCGTAGGTACTC
+
BB<@ACC=992444-9999BEECC@C<==B
@AG8CY:00046:00718
ACGCTCGACATGCCCAGGTACAGGAG
+
@BA@=9;9>?>99919><>999A=99
@AG8CY:00046:00719
ATATCGCGAGGGTATGGAAGACTCTATA
+
BBBBBBBDCCCAECBB@C@CCCCCCAA@
@AG8CY:00046:00720
ATATCGCGAGGGTATGGAAGACTCTATA
+
@@AACBBB@@@>ACEC@A@BCCCCCAB@
@AG8CY:00046:00722
TCTCATGCGCTCCACATGTCTAAGGT
+
BDCCCAACDA>A@BBBBBAABB??;@
@AG8CY:00046:00724
CGTGTCTCTAGGCACAGGATTTTTGTGTAG
+
6>ABBBAAC@B?;;99@<99999-99>@94
@AG8CY:00046:00726
TAGTATCAGCCTCGCCATGACGAAGGTATTCC
+
CBBB@9>99924444991/1<<>,1,//1,/7
@AG8CY:00046:00727
AGCACTGTAGCTGTCACTAGTACTTGT
+
@ACCBBBCABABBCBBDCB::<BB>BB
@AG8CY:00046:00730
TCTCTATGTCTAAGGGTACTG
+
>BDBABBBBBBB<AA=AABBB
@AG8CY:00046:00731
TGATACGTCTCCTTCCTTAGTTACTTCA
+
B@?BBBBBBAB?B@D@C=AAB@???@CC
@AG8CY:00046:00735
TCTCTATGCGCTCCACATGTCTAAGGT
+
88=>999AAA=<;@@AA@@A;99@@69
@AG8CY:00046:00737
ATCAGACACGGACACAGCAGAACACAC
+
ADBBB@>??=@AABBBBBBBC@CCBBB
@AG8CY:00046:00745
TGATACGTCTCCT
+
444///1/206,/
@AG8CY:00046:00747
ACGAGTGCGTTCCCCATGTCGTTAGGTACTC
+
44388948442///*/////,,*/86.////
@AG8CY:00046:00748
AGCACTGTAGCTGTCACTAGTTACTTGT
+
@BCCBBBC;<<CBBBBCCCDB@BBC>@?
@AG8CY:00047:00701
CGTGTCTCTAGGCACAGGATTTTGTGTAG
+
BB@@CBDDB?B@BB@@@@BBDD:EC@=@>
@AG8CY:00047:00703
ACGCTCGACATGCCCAGGTACAGGAG
+
A;;<C<==CEBBBH@<;899999699
@AG8CY:00047:00709
ATCAGACACGGACACAGCAGAACACAC
+
BA@BABBBB@@ABAABBBBBB?BBBBB
@AG8CY:00047:00710
TAATATCAGCCTCGCCATGACGAAGGTAATCC
+
//,/877ACC@BB998:@;;=1-+-8--+-,2
@AG8CY:00047:00714
TAGTATCAGCCTCGCCATGACGAAGGTATTCC
+
BBBBBBCCCB???996;AAAAA?=A?AAB?A@
@AG8CY:00047:00715
ATCAGACACGGACACAGCAGAACACAC
+
ABBBBABAA?@???BBDDABB@BBAA@
@AG8CY:00047:00716
ACGCTCGACATGCCCAGGTACAGGAG
+
CCABB@@=;:9444-9959ABBHFAA
@AG8CY:00047:00719
CGTGTCTCTAGGCACAGGATTTTGTGTAG
+
8:=49;;;94424844A54999/4:9666
@AG8CY:00047:00722
CGTGACTCTAGGCACAGGATTTTGTGTAG
+
CCCDDCDCC@@>@ABCC@CCCB7A@=@??
@AG8CY:00047:00723
ACGCTCGACATGCCCAGGTACAGGAG
+
9@?@BBCB@@@99919>;>CDIEECB
@AG8CY:00047:00726
AGCACTGTAGCTGTCACTAGTTACTTGT
+
FAEECC@C@AABBBBBBBBCC@C??=@B
@AG8CY:00047:00727
TTCTGAGCTACACACACAGAAAGATTGGTGC
+
824489444499@99899>BB:>;;49=>>9
@AG8CY:00047:00730
TACTGAGCTACACACACAGAAAGATTGGT
+
>949>9999>A>>@B@AA@AA:@994958
@AG8CY:00047:00733
TACTGAGCTACACACACAGAAAGATTGGT
+
@ADCDCB??@BBB=?CB;<;CBCCC@C?B
@AG8CY:00047:00734
TCTCTATGCGCTCCACATGTCTAAGGT
+
BCCCBDABBBBAB@CECBBB@AA@C?B
@AG8CY:00047:00736
ACGCTCGACATGCCCAGGTACAGGAG
+
BBBBC@@=:::444-9><ACCCDBBB
@AG8CY:00047:00738
CGTGTCTCTAGGCACAGGATTTTGTGTAG
+
<<CBCEH?=@D@C@AAB?A@B@4999?99
@AG8CY:00047:00740
ACGAGTGCGTTCCCCATGTCGTAGGTACTC
+
AB???BB@AA@CCB9A;99999>>;>999>
@AG8CY:00047:00741
ACGAGTGCGTTCCCCATGTCTAGGTACTC
+
847444==BC@>@@AC11--,/.34///4
@AG8CY:00047:00742
TACTGAGCTACACACACAGAAAGATTGGT
+
BB@BABBAA>>>BCFC==;44-9>>;@AC
@AG8CY:00047:00743
TGATACGTCTCCTTCCTTAGTTACTTCA
+
?@ABDBCCB?B8974;?@;<<@CCCEAA
@AG8CY:00047:00744
ACGCTCGACATGCCCAGGTACAGGAG
+
BCBBBBDC@A=44409><@@AADAAA
@AG8CY:00047:00745
TAGTATCAGCCTCGCCATGACGAAGGTATTCC
+
BBD::?CBHDCCCCC?BCB@??B@FBCCC?C@
@AG8CY:00047:00747
TCTCTATGCGCTCCACATGTCTAAGT
+
BBCCAA<;<BBBB?CBBAAAABA@CD
@AG8CY:00048:00700
ATATCGCGAGGGTATGGAAGACTCTATA
+
BBAAABBBCCD>CBDG@B?BCCCCBB97
@AG8CY:00048:00702
TGATACGTCTCCTTCCTAGTTACTTCA
+
@AACCBCCCAA?A@DCDABB?BBB@BC
@AG8CY:00048:00709
ACGAGTGCGTTCCCCATGTCGTAGGTACTC
+
BA@BBCB???2444,9>>>ABBBB?A@@@B
@AG8CY:00048:00713
CGTGTCTCTAGGCACAGGATTTTGTGTAG
+
ACCCEABBBCA>@@BBB@CCCC9A@?AAA
@AG8CY:00048:00718
ATCAGACACGGACACAGCAGAACACAC
+
;BBBBBABBB@BBBCDCCC??>?BABC
@AG8CY:00048:00719
ATCAGACACGGACACAGCAGAACACAC
+
B>@@CBBBBB@BBAB@AACBB?BCBBB
@AG8CY:00048:00722
ACGAGTGCGTTCCCCATGTCGTAGGTACTC
+
CBABBB@;;;2444-4949@BBBE@CABAB
@AG8CY:00048:00723
TGATACGTCTCCTTCCTTAGTTACTTCA
+
BBBBBBBEBBB>B@DBD@B@@?BBB@BD
@AG8CY:00048:00727
ATCAGACACGGACACAGCAGAACACAC
+
BB@ABBBBBC@CBCCCD@@BB@BBBBC
@AG8CY:00048:00730
CGTGTCTCTAGGAACAGGATTTTGTGTAAGC
+
CBBBCCCCCECAC>;9;@BBBB7;9-80)**
@AG8CY:00048:00733
TCTCTATGCGCTCCACATGTCTAA
+
;CGBDCBABBCBB@BDBB@@;=<A
@AG8CY:00048:00734
ATCAGACACGGACACAGCAGAACACAC
+
BBBAB?BBBA?BCCBACAA998;CCCC
@AG8CY:00048:00735
TGATACGTCTCCTTCCTTAGTTACTTCA
+
=@AABBBBBAAAA@EACB?BB@CBC?BD
@AG8CY:00048:00737
CGTGTCTCTAGGCACAGGATTTTGTGTAG
+
BBBCCBDDCCB@BBBCB?9444,9:9>AC
@AG8CY:00048:00743
TGATAGTCTCTTCCTAGTTACTTCA
+
8//////,,,,*,*,,//,444944
@AG8CY:00048:00745
ATCAGACACGGACACAGCAGAACACACA
+
@BABBBBBBB@BBCCCDAA998;C?=BC
@AG8CY:00048:00748
ATATCGCGAGGGTATGGAAGACTCTATA
+
BBBBBBBB@@@<A@@@=A?AJCCBBAA?
@AG8CY:00049:00700
TGATACGTCTCCTTTCTTAGTTACTTCA
+
BBBBBBBBBBB@AA:DD@BAC@BCC@EC
@AG8CY:00049:00701
TGATACGTCTCCTTCCTTAGTTACTTCA
+
AA@@@ABBB?B?B@CAFBBCB@BBB@BD
@AG8CY:00049:00704
TACTGAGCTATACACACAGAAAGATTGGT
+
CCC?BBCBBBB?ABBFBDBBD===>;=<?
@AG8CY:00049:00708
CGTGTCTCTAGGCACAGGATTTTGTGTAG
+
BBBBB@@@BBB@B?BBA:4444,9B@BBC
@AG8CY:00049:00710
TCTCTATGCGCTCCACATGTCTAAGGT
+
;CCBCCCCCECBB@G<==CCBCHCDAC
@AG8CY:00049:00711
ACGCTCGACATGCCCAGGTACAGGAG
+
BA9;99;;@A@99909@=BDEFDEAA
@AG8CY:00049:00712
AGCACTGTAACTGTCACTAGTTACTTGT
+
@;@<EDDDB@B???BBBDBBCCCBC?BA
@AG8CY:00049:00715
ATATCGCGAGGGTATGGAAGACTCTATA
+
BCA@=899999099492:>ABDCCABBC
@AG8CY:00049:00722
ATCAGACACGGACACAGCAGAACACAC
+
9<AABBBBBB@CD?@ABD;497;@A>A
@AG8CY:00049:00725
ACGCTCGACATGCCCAGGTACAGGAG
+
BBCCBBBB;;;444-9@>@DCEDCCB
@AG8CY:00049:00727
TAGTATCAGCCTCGCCATGACGAAAGTATTCC
+
@BBBBBBCCC@BB??=@A@=994409A@A>B?
@AG8CY:00049:00728
TACTGAGCTACACACACAGAAAGATTGGT
+
@AACCCCAABBBBBCA?>944-98849=?
@AG8CY:00049:00731
CGTGTCTCTAGGCACAGGATTTTGTGTAG
+
=ABBCBBDDCC@BBB9;7;BB@9CCBA;;
@AG8CY:00049:00733
ATATCGCGAGGGTATGGAAGACTCTATA
+
CCBBBB>B;::8<AAB?B?BCCCCBBB?
@AG8CY:00049:00736
AGCACTGTAGCTGTCACTAGTTAATTGT
+
;<CCA@ACBBBBBCDCCBFAA<A;=;AC
@AG8CY:00049:00737
TCTCTATGCGCTCCACATGTCTAGT
+
/68>CCCBB<<;@>@F>9111+)(&
@AG8CY:00049:00738
ACGCTCGACATGCCCAGGTACAGGAG
+
@@@@C@@ACC<<<A<@@=@BBDIBAA
@AG8CY:00049:00739
CGTGTCTCTAGGCACAGGATTTTGTGTAG
+
99AACB@4;9959>>99699>>/994444
@AG8CY:00049:00740
AGCACTGTAGCTGTCACTAGTTACTTGT
+
448444444494444444///,//6,//
@AG8CY:00049:00742
ACGCTCGACATGCCCAGGTACAGGAG
+
ABBBBBADAA>4996;C=ACCAD?AD
@AG8CY:00049:00744
CGTGTCTCTAGGCACAGGATTTTGTGTAG
+
B?BBBBD@CCB@BB@@A@ACCC9CCAAAB
@AG8CY:00049:00746
ATATCGCGGTAGTGAAGACTCTATAG
+
47>8>9992444444784::;494@@
@AG8CY:00049:00747
CGTGTCTCTAGGCACAGGATTTTGTGTAG
+
?BBBBBDAAAB@BBBCC@DDDC9AAA==A
@AG8CY:00020:00750
TGATACGTCTCCTTCCTTAGTTACTTCA
+
CBAACCB99;>595<@B?AAA=@<;8<B
@AG8CY:00020:00757
AGCACTGTAGCTGTCACTAGTTACTTGT
+
?@CCCABCC@AACAAACCCCC@CA?>AC
@AG8CY:00021:00752
TCTCTATGCGCTCCACATGTCTAAGGT
+
AAGCCCCDDCBAB@BCC@BA@ADADCC
@AG8CY:00021:00760
ATATCGCGAGGGTATGGAAGACTCTATA
+
BBBBBBCCAAA>BBAA7;7<AAABAA@A
@AG8CY:00022:00758
TAGTATCAGCCTCGCCATGACGAAGGTATTCC
+
BBB?>@@>9959?99599>>>99548999242
@AG8CY:00022:00763
ATCAGACACGGACACAGCAGAACACAC
+
A??@BCBBB@?BBBCCCCCBD?BBBA?
@AG8CY:00022:00764
ATATCGCGGGGGGTATGGAAGACTCTATA
+
BBCBAABBCACA,@@995969>?>AAAAA
@AG8CY:00023:00752
TGATACGTCTCCTTCCTTAGTTACTTCA
+
BBBBBBB@??B===A>B@B@@?BED@CC
@AG8CY:00023:00753
ATCAGACACGGACACAGCAGAACACAC
+
BB>??AABBA?BBCBEGBBBB?BBBBC
@AG8CY:00023:00755
TGGATACGTCTCCTTCCTTAGTTACTTCA
+
99::<DBBCAAB@C@B@CABBB@BBB@BD
@AG8CY:00023:00758
TACTGAGCTACACACACAGAAAAGATTGGT
+
BBBBBAA@A?849999444444,4442477
@AG8CY:00023:00759
TACTGAGCTACACACACAGAAAGATTGGT
+
AABBBCDBBAABBCB@@@888-9>><>>B
@AG8CY:00023:00761
CGTGTCTCTAGGCACAAGATTTTGTGTAG
+
BCBBBCDDCBB?AB=99?9944,9ABBCC
@AG8CY:00023:00765
ACGATGCGTTCCCCCATGTCGTAGGTACTC
+
BBABB@:??59888,9>AACCCDE>AACCC
@AG8CY:00023:00766
ACGCTCGACATGCCCAGGTACAGGAG
+
A@BBBB?C?;;444-9@AABCCCADC
@AG8CY:00023:00768
CGTGTCTCTAGGCACAGGATTTTGTGTAG
+
BBBB@@ACBCD@CBDEA?====6?AACCD
@AG8CY:00024:00753
AGCACTGTAGCTGTCACTAGTTACTTGT
+
@@CCCDCCCCCEBCCBCCDA@=?998;E
@AG8CY:00024:00754
AGCACTGTAGCTGTCACTAGTTACTTGT
+
?@CCCCDD@AABBAAABBBCC@BAA?AC
@AG8CY:00024:00755
TAGTATCAGCCTCGCCATGACGAAGGTATTCC
+
BBCBBBBA@?<999969A@??@A=ABA?A=@=
@AG8CY:00024:00759
ATCAGACACGGACACTGCAGAACACAC
+
CB>?@CBBBA@ABBBBAAACCBBCCBB
@AG8CY:00024:00760
TGATACGTCTCCTTCCTTAGTTACTTCA
+
BA>@BBCBBBA@B@D@C@???=@AB@BB
@AG8CY:00024:00762
ATCAGACACAGACACAGCAGAACACAC
+
@@@>A@@C@@@C<<9999988444733
@AG8CY:00024:00765
TCTCTATGCGCTCCACATGTCTAAGGT
+
BBBDCCDBBBCBD?BEDCBBBBB@D@B
@AG8CY:00024:00766
TACTGAGCTACACACACAGAAAGATTGGT
+
BBABBECBA@BBBBEB;;444-9>>;AAC
@AG8CY:00024:00768
ACGCTCGACATGCCCAGGTACAGGAG
+
BBBBBBBCCD@99969@?CCCDDABB
@AG8CY:00024:00772
ACGCTCGACATGCCCAGGTACAGG
+
@BBBBA@BBBA9998;CACCBBBC
@AG8CY:00024:00773
TAGTATCAGCCTCGCCATGACGAAGGTATTCC
+
BBCBEBB<<<CAA@@=@AB@BAA>AACCC=A=
@AG8CY:00025:00753
TAGTATCAGCCTCGCCATGACGAAGGTATTCC
+
DBBBBCCCCB@==997;?@>@AA>ADB@B8;8
@AG8CY:00025:00757
CGTGTCTCGTAGCGACATGGATTTGTGTAG
+
@@<446/,,,,,,,/44442444-49444?
@AG8CY:00025:00759
ATCAGACACGGACACAGCAGAACACAC
+
B?>BBBBBBB@BAAA>499<959A@@@
@AG8CY:00025:00760
TCTCTATGCGCTCCACATGTCTAAGGTG
+
BBBBBCBBBBBBB@DDC?@@@CBBC@CC
@AG8CY:00025:00761
ATATCGCGAGGGTATGGAAGACTCTAT
+
BABBAA@AACD@DBAA=?=@AAAA;:0
@AG8CY:00025:00762
TAGTATCAGCCTCGCCATGACGAAGGTATTCC
+
BCCCBCDCCC?@>9959>>@@9<:;>@@B9<8
@AG8CY:00025:00769
ACGCTCGACATGCCCCAGGTACAGGAG
+
8978@?@>>?>9999-9@;>@BBBD<9
@AG8CY:00025:00770
ACGAGTGCGTTCCCCATGTCGTAGGTACTC
+
BBBBBB=:=92999/4==>BCFDC@ECCBB
@AG8CY:00025:00772
CGTGTCTCTAGGCACAGGATTTTGTGTAG
+
BBBBAADB@@B@BBBBCCCCBB9BCB@@@
@AG8CY:00026:00755
ACGAGTGCGTTCCCCATGTCGTAGGTACTC
+
BB>?BBCA::2444,9>>@CCDCC@CCCCB
@AG8CY:00026:00756
AGCACTGTAGCTGTCACTAGTTACTTAT
+
:<CCCCCCBB@@AAAABBBBA<===2;<
@AG8CY:00026:00757
ATCAGACACGGACACAGCAGAACACAC
+
>A:;;;8@>@=@AB<<999995994>=
@AG8CY:00026:00758
TCTCTATGCGCTCCACATGTCTAAGGT
+
ABBBBCB@@@ABC@BACBBBEED@C@C
@AG8CY:00026:00760
AGCACTGTAGCTGTCATAGAGAGGCTGAG
+
BBCCCADCBBB@B@BBBBBBBDD@BBBBB
@AG8CY:00026:00761
TCTCTATGCGCTCCACATGTCTAAGGT
+
BBBBBBCCCCCABABCCCB@AAD@CA@
@AG8CY:00026:00762
TGATACGTCTCCTTCCTTAGTTACTTCA
+
BBBBB?BBCBC@@?@@DABAA?BCC@DB
@AG8CY:00026:00763
TAGTATCAGCCTCGCCATGACGAAGGTATTCC
+
48444444//,///6568;?944242449242
@AG8CY:00026:00766
CGTGTCTCTAGGCACAGGATTTTTGTGTAG
+
CBBA=91/111,19894244444+444444
@AG8CY:00026:00771
TGATACGTTTCCTTCCTTAGTTACTTCAGTGC
+
BBBB>A444-9;>?B?C@CE@>ACC@CCBBBB
@AG8CY:00026:00772
TGATACGTCTCCTTCCTTAGTTTATCTCAGT
+
B???CCCCBB=<9;@;??<111+////,,,/
@AG8CY:00026:00774
ATCAGACACGGACACAGCAGAACACAC
+
BA@B@@@BCC@BECBCBCCCC?A;9:@
@AG8CY:00026:00777
TGATACGTCTCCTTCCTTAGTTACTTCA
+
A>>@ABB@@@D?B>B?B?ABB<B@A=AE
@AG8CY:00026:00780
TACTGAGCTACACACACAGAAAGATTGGT
+
BBBBBBB>>>BA@BCD@@9996;BB@C@B
@AG8CY:00027:00750
AGCACTGTAGCTGTCACTAGTTACTTGT
+
ABBBBADCAABBBBA?@CCDC@BBB?BB
@AG8CY:00027:00752
ACGAGTGCGTTCCCCCATGTCGTAGGTACTC
+
BBBBCA::8859999+9A@@AACCDACCCCC
@AG8CY:00027:00754
ACGCTCGACATGCCCAGGTACAGGAG
+
BBBBBBAA?;;444-9@>ABEEEABB
@AG8CY:00027:00760
ACGAGTGCGTTCCCCCATGTCGTAGGTACTC
+
BBBB?@>@9859999+49;>@@>BB?;<=DB
@AG8CY:00027:00763
ACGAGTGCGTTCCCCCATGTCGTAGGTACTC
+
BBBBBBBB998<CCB2CCCBBBCCC@CBBBC
@AG8CY:00027:00764
ATATCGCGAGGGTATGGAAGACTCTATA
+
BBBBBAABAABCCCCB@C@ABBCCAABB
@AG8CY:00027:00765
CGTGTCTCTAGGCACAGGATTTTGTGTAG
+
BBBABBBBDAA@BBBBD@DCCC:BBABAA
@AG8CY:00027:00766
TACTGAGCTACACACACAGAAAGATTGGT
+
BBBBBBBBBABBCBC@;;844-9??<@>A
@AG8CY:00027:00767
TACTGAGCTACACACACAGAAAGATTGGT
+
BCCDCCCC@?@CCDB99988809@@<A@C
@AG8CY:00027:00768
TCTCTATGCGCTCCACATGTCTAAGGT
+
BB@BBDBBBBC@B@BDCBBBBCD@D?B
@AG8CY:00027:00769
ATATCGCGAGGGTATGGAAGACTCTATA
+
BA@?@BBCA@@>A@@@>B?BCBBCCBBC
@AG8CY:00027:00771
ATATCGCGAGGGTATGGAAGACTCTATA
+
@@@B>@@BBCCCCECC@B@BCBBBBBC@
@AG8CY:00027:00774
ATCAGACACGGACACAGCAGAACACAC
+
BB?ABBABBB@BBCBCGAA??=>B@=@
@AG8CY:00027:00780
TGATACGTCTCCTTTCCTTAGTTACTTCA
+
C=<;@@<99@B599-489839/68//,//
@AG8CY:00027:00781
ATATCGCGAGGGTATGGAAGACTCTATA
+
BABB?@@ECCCBFCDC@C@CCCCCAABA
@AG8CY:00028:00750
TACTGAGCTACACACACAGAAAGATTGGT
+
BBBBBBBBBBBBBBCDC@444-9>>>C@C
@AG8CY:00028:00751
TGATACGTCTCCTTCCTTAGTTACTTCAGTGC
+
CCCBB;;<>@@<@>A69634849?B@DDCIEC
@AG8CY:00028:00753
ACGCTCGACATGCCCAGGTACAGGAG
+
B@?@CBCCDFCBBB=BB?BCCCDCCC
@AG8CY:00028:00756
ATATCGCGAGGGTATGGAAGACTCTATA
+
@?BB:<<CCHH>CCEC?B?@;;;???@@
@AG8CY:00028:00760
AGCACTGTAGCTGTCACTAGTTACTTGT
+
:<CCNFDC?AACCCCBBBBBB?EBB?AB
@AG8CY:00028:00763
ATCAGACACGGACACAGCAGAACACAC
+
BB@AABAACC@BBB:;<BB@@=@@A?>
@AG8CY:00028:00764
TACTGAGCTACACACACAGAAAAGATTGGT
+
AAAA@BBBBABDCC=9>?8888/9@@<>=?
@AG8CY:00028:00771
CGTGTCTCTAGGCACCAGGATTTTTGTGTAG
+
@99999499948:11,//,//777/7,//8/
@AG8CY:00028:00776
TAATATCAGCCTCGCCATGACGAAGGTATTCC
+
44249999495888968?@999959<@?@696
@AG8CY:00028:00779
TCTCTATGCGCTCCACATGTCTACTG
+
BBBBBDAC@@@AA@BAA@BCCFCCCC
@AG8CY:00028:00782
ACGCTCGACATGCCCAGGTACAGGAG
+
BBBBBBA=9;@999099;>@ACCBDC
@AG8CY:00028:00783
AGCACTGTAGCTGTCACTAGTTATTTGT
+
<@CECCCCCCCBAA@BBCBBB=99909B
@AG8CY:00028:00786
ATATCGCGAGGGTATGGAAGACTCTATA
+
?>?@:;;CCCCADBBA?B?CCBBBBB=7
@AG8CY:00029:00750
TACTGAGCTACACACACAGAAAGATTGGT
+
??@AAABBBABBBEB:@@88809>>5968
@AG8CY:00029:00751
ATATCGCGAGGGTATGGAAGACTCTATA
+
BBABBBBBECC@CEBB>C>ABCBBBBD@
@AG8CY:00029:00753
ACGAGTGCGTTCCCCATGTCGTAGGTACTC
+
BBBBBB>;442999/9AA@ACBAA>A<<<B
@AG8CY:00029:00755
TAGTATCAGCCTCGCCATGACGAAGGTATC
+
HBBBBAAABA<>>9;7;>?@B9979=A@DE
@AG8CY:00029:00761
TACTGAGCTACACACACAGAAAGATTGGT
+
CBB?BBCB::<BBA999>99918994943
@AG8CY:00029:00762
TAGTATCAGCCTCGCCATGACGAAGGTATTCC
+
B@AACCCCBCBBB9:9<BBAB<<8<D>?A:<6
@AG8CY:00029:00763
ACGCTCGACATGCCCAGGTACAGGAG
+
BBBBBBBB;;;444-9@>@BDCB?BC
@AG8CY:00029:00765
TGATACGTCTCCTTCCTTAGTTACTTCA
+
BBBBBBBBBBC@C@BAFAB@A>BBB@BD
@AG8CY:00029:00770
ACGCTCGACATGCCCAGGTACAGGAG
+
ABBBCBCB?;;444-9@<ACCCCACC
@AG8CY:00029:00771
ACGCTCGACATGCCCAGGTACAGGAG
+
BBCBBBBB@;;4996;BACCBCCAEC
@AG8CY:00029:00773
CGTCTCTAGGCACAGGATTTTGTGTAG
+
<CBBB===D@BBD@@;>>>>4?>999>
@AG8CY:00029:00775
ATATCGCGAGGGTATGGAAGACTCTATA
+
BBBAB?==9::69A@@=A=@ABBBBB@=
@AG8CY:00029:00779
ATATCGCGAGGGTATGGAAGACTCTATA
+
AA9::@@B@AA>ADCC@C@CBBBBBBC@
@AG8CY:00029:00783
TCTCTATGCGCTCCACATGTCTAAGGT
+
BBBCBBBCCCCBB@ECCDBBABB@CAC
@AG8CY:00030:00751
TGATACGTCTCCTTCCTTAGTTACTTCA
+
BBAAABBBBBB@C@DCEABBB?BBB@CC
@AG8CY:00030:00753
ATATCGCGAGGGTATGGAAGACTCTATA
+
CBBABBCCCCC>DCCC@C@BBBAAABC@
@AG8CY:00030:00762
TCTCTATGCGCTCCACATGTCTAAGGT
+
BBCBCCDA::<CJBDCBBBCBCBAA?A
@AG8CY:00030:00764
TACTGAGCTACACACACAGAAAGATTGGT
+
BB9<<CCDCBBBBBCB;;888-9>>>BDC
@AG8CY:00030:00780
CGTGTCTCTAGGCACAGGATTTTGTGTAG
+
BBB??@BDDEB?BBC@;:4444,9B@A@A
@AG8CY:00030:00785
ATATCGCGAGGGTATGGAAGACTCTATA
+
>@>@?@@AAAGAECCC?B@A;;<@?BBB
@AG8CY:00030:00786
ATATCGCGAGGGTATGGAAGACTCTATA
+
CB@@?B=C@AA@AEDC@AEBCCBBBAA@
@AG8CY:00030:00789
CGTGTCTCTAGGCACAGGATTTTGTGTAG
+
BBBBBACCCBBABBCCC?9::419=@BAC
@AG8CY:00030:00790
CGTGTCTCTAGGCACAGGATTTTGTGTAG
+
BBBBBBBDDBBBBBBCB?9:44,;@BBCC
@AG8CY:00030:00792
ATATCGCGAGGGTATGGAAGACTCTATA
+
98989>99=CC<ACAA>A<@999>?887
@AG8CY:00031:00751
TGATACGTCTCCTTCCTTAGTTACTTCA
+
BBBBBBBBAAB@D@C@DFC@@=@CCBCD
@AG8CY:00031:00753
TGATACGTCTCCTTCCTTAGTTACTTCA
+
AAA?BBBBBBB@C@D@CABBB@BBB@BE
@AG8CY:00031:00755
TCTCTATGCGCTCCACATGTCTAAGGT
+
BBBBCBBBB@@AB@CCCDBCDEC@C@C
@AG8CY:00031:00759
TAGTATCAGCCTCGCCATGACGAAGGTATTCC
+
CCCCBCCCCC@CB;98<BBAA;;6<?A@C@C?
@AG8CY:00031:00760
ATATCGTGAGGGTATGGAAGACTCTATA
+
BBBBAABBCCC>B@AA@CADCCCCCBCA
@AG8CY:00031:00761
TAGTATCAGCCTCGCCATGACGAAGGTATTCC
+
CCBBBECDCC@AABB?ABCCCA@>AACBC?A=
@AG8CY:00031:00762
ATATCGCGGGGGGTATGGAAGACTCTATA
+
BBBA;:444444)9@AA@CCCCICBCBCB
@AG8CY:00031:00763
TACTGAGCTACACACACAGAAAAGATTGGT
+
BBBBBAABBBBBCCB:@?8888/99958<<
@AG8CY:00031:00767
TACTGAGCTACACACACAGAAAGATTGGT
+
BBBBBCCBBBEAAA??@A88809@@>B@B
@AG8CY:00031:00768
ATCAGACACGGACACAGCAGAACACAC
+
A??@ABBBBB@BBBBECCD9989A?@A
@AG8CY:00031:00769
TACTGAGCTACACACACAGAAAGATTGGT
+
CCCCCCDCCCBBBEDCBA999099968<;
@AG8CY:00031:00771
TAGTATCAGCCTCGCCATGACGAAGGTATTCC
+
BBCBCCCCCC@BB??=@BA@@A@>ACBBB;<9
@AG8CY:00031:00776
ATCAGACACGGACACAGCAGAAACACACA
+
BBBBABABCB?BDCDDAAA>>>6;<7--*
@AG8CY:00031:00778
TGATACGTCTCCTTCCTTAGTTACTTCA
+
CCC@?@@@>9<69@B=@>@@@=ACC@HD
@AG8CY:00031:00781
ACGCTCGACATGCCCAGGTACAGGAG
+
==;AABBC@;;49909@<@BCDDBEC
@AG8CY:00031:00783
AGCACTGTAGCTGTCACTAGTTAATTT
+
ABBCBABC?AABBBCBBCCDC?B8::8
@AG8CY:00031:00784
TACTGAGCTACACACACAGAAAAGATTGGT
+
BBBBBCB?AABCCDC9999998/99969;<
@AG8CY:00031:00786
TGATACGTCTCCTTCCTTAGTTACTTCA
+
@AAAABCAA@A>AAC@CABBA@BBC@BC
@AG8CY:00031:00787
ACGCTCGACATGCCCAGGTACAGGAG
+
@@BBBBBB?;;444-9><>BDFFBCC
@AG8CY:00031:00788
CGTGTCTCTAGGCACAGGATTTTGTGTAG
+
??=BBBDBBBB@BBDBC@;:::1;AABCC
@AG8CY:00031:00791
CGTGTCTCTAGGCACAGGATTTTGTGTAG
+
CBBBDDDDCAAAABBBB>9999-9@BACC
@AG8CY:00031:00793
TAGTATCAGCCTCGCCATTCC
+
BBBACAA?:459>99599595
@AG8CY:00031:00795
CGTGTCTCTAGGCACAGGATTTTGTGTAG
+
AAABBBDAA@B@BBBDC@;:::1;@@CBB
@AG8CY:00032:00752
TCTCTATGCGCTCCACATGTCTAAGGT
+
CCECCCBCCBCCB@ABDAAB?A@=@>A
@AG8CY:00032:00755
TACTGAGCTACACACACAGAAAAGATTGGT
+
BBBACCBBBBBBBBD?:94444/99959@B
@AG8CY:00032:00756
TATTGGAGCTACACACACAGAAAGATTGGT
+
BBAAB?AABBBBBBCB::948809?>;ABC
@AG8CY:00032:00758
TCTCTATGCGCTCCACATGTCTAAGGT
+
AAAAADBBBBCBB@CCCBBC@DAACAC
@AG8CY:00032:00759
TACTGAGCTACACACACAGAAAGATTGGT
+
??ABBBA@BBBBBBCCCB9996;@?>B@C
@AG8CY:00032:00761
TCTCTATGCGCTCCACATGTCTAAGGT
+
C<=<C<;<C<<<CBCCAAC@@AA=@=@
@AG8CY:00032:00762
TAGTATCAGCCTCGCCATGACGAAGGTATTCC
+
BB@>>@BA@><>A;;;<BBAB;96<?@@A?B>
@AG8CY:00032:00764
TACTGAGCTACACACACAGAAAGATTGGT
+
A@BABBB@@AAAA@BCAA944-9>=;@>A
@AG8CY:00032:00765
TGATACGTCTCCTTCCTTAGTTACTTCA
+
BB@ABBBCDCD?C@C@DABBC@BDD@DC
@AG8CY:00032:00769
TCTCTATGCGCTCCACATGTCTAAGGT
+
BBBBAABCBBBBB@BCCBBBCEE@D@B
@AG8CY:00032:00775
TCTCTATGCGCTCCACATGTCTAAGGT
+
BBBBBBCCCBBBB@A@@@@@@FC@D?@
@AG8CY:00032:00785
TGATACGTCTCCTTCCTTAGTTACTTCA
+
BBBABBBBBBB@C@C@C@BBB@BBB@BB
@AG8CY:00032:00786
ATCAGACACGGACACAGCAGAACACAC
+
BAABBBABBC@BBBBBBCC<;;;CCAA
@AG8CY:00032:00787
ATATCGCGAGGGTATGGAAGACTCATATAG
+
CC<;9A99999-44442489988333888<
@AG8CY:00032:00788
ACGCTCGACATGCCCAGGTAACAGGAG
+
;<<99899991111-1/,/6544424/
@AG8CY:00032:00789
TACTGAGCTACACACACAGAAAGATTGGT
+
BBAAABBBBBBBCBD?==944-9987;@C
@AG8CY:00032:00791
ACGAGTGCGTTCCCCCATGTCGTAGGTACTC
+
AAAABB=98929999+4;;>@@@AC@CAAAA
@AG8CY:00032:00794
TACTGAGCTACACACACAGAAAGATTGGT
+
B???BBAA@BBBBAD@;;444-9994;@C
@AG8CY:00032:00797
CGTGTCTCTAGGCACAGGATTTTGTGTAG
+
A@===ADDDAA@BBBBB@ADCF:CBEBBB
@AG8CY:00033:00750
AGCACTGTAGATGTCACTAGTTACTTGT
+
BCBB@@BBAACDDBABCCCCB?C??=@@
@AG8CY:00033:00757
TAGTATCAGCCTCGCCATGACGAAGGTATTCC
+
A@BBCA@CCDBCCBB?BCECDBC@G@CCFBC@
@AG8CY:00033:00758
TACTGAGCTACACACACAGAAAGATTGGT
+
???BBBB@??BA@BCB@@944-9>>>BCC
@AG8CY:00033:00759
ATATCGCGAGGGTATGGAAGACTCTATA
+
BABBAAABBCB?CCBC?C@BBBCCCC>=
@AG8CY:00033:00767
TGATACGTCTCCTTCCTTAGTTACTTCA
+
BBBBBBCBBBB?A@D@D@BAC?CBB?BD
@AG8CY:00033:00771
ATCAGACACGGACACAGCAGAACACAC
+
BB?@ABBBBB?BBCCADAB??=?CCCC
@AG8CY:00033:00772
TCTCTATGCGCTCCACATGTCTAAGGT
+
BAABBDBAAACAA?ADDB?=BCD@C@@
@AG8CY:00033:00781
CGTGTCTCTAGGCACAGGATTTTGTGTAG
+
?@ACBBCBCEB@BBBCJAAAAA9ABCDCB
@AG8CY:00033:00782
ACGAGTGCGTTCCCCCATGTCGTAGGTACTC
+
BBABBB@>=>59999+9999>A@>A=:;<@C
@AG8CY:00033:00785
TACTGAGCTACACACACAGAAAGATTGGT
+
AABBBACBBBBBBBC@B;844-9?@<ADD
@AG8CY:00033:00787
ATCAGACACGGACACAGCAGAACACAC
+
ABAABBAC@A@ABCBC@A@<;7;A@@A
@AG8CY:00033:00793
TAGTATCAGCCTCGCCATGACGAAGGTATTCC
+
BBBBBBBDDC?@9<<=@BBBBCC?C?>?B7;7
@AG8CY:00033:00796
TGATACGTCTCCTTCCTTAGTTACTTCA
+
?@@BBBBBABA@B@B@CBB@@?ABB@BC
@AG8CY:00033:00797
TAGTATCAGCCTCGCCATGACGAAGGTATTCC
+
CBBEBCCCBC@?@996;@@?AAA>ACBBCAC@
@AG8CY:00034:00750
CGTGTCTCTAGGCACAGGATTTTGTGTAG
+
BBBABBCABBCACBBBBA<9;;49@BACC
@AG8CY:00034:00758
TCTCTATGCGCTCCACATGTCTAAGGT
+
BBBBCCBBBBDBC@BBCBBCBGB?C?B
@AG8CY:00034:00762
CGTGTCTCTAGGCACAGGATTTTGTGTAG
+
BBBBCBCGBBC@BBBBCABCCC9AAA@BB
@AG8CY:00034:00765
TGATACGTCTCCTTCCTTAGTTACTTCA
+
BABBBB@@?BC@C@C@C@B?>;@@?=AD
@AG8CY:00034:00768
CGTGTCTCTAGGCACAGGATTTTGTGTAG
+
BBBBBBBBDCC@CBB=?<9994,9DBDCC
@AG8CY:00034:00771
AGCACTGTAGCTGTCACTAGTTACTTGT
+
/1111=HICDCB999====?@@BBB=@@
@AG8CY:00034:00773
ATCAGACACGGACACAGCAGAACACAC
+
9;;;9=?>@C?BCCBAAAA@B>BAB@=
@AG8CY:00034:00779
ATATCGCGAGGGTATGGAAGACTCTATAGA
+
BA???BBCCBB@DDBB?B@ECCCCC@=;:,
@AG8CY:00034:00785
TCTCTATGCGCTCCACATGTCTAAGGT
+
BABBBBCCCCCEC@BBBBAAAABFKBE
@AG8CY:00034:00788
ATCAGACACGGACACAACAGAACACAC
+
@@;<9BBBBB?BECDC>><CA>@A=;9
@AG8CY:00034:00789
ATATCGCGAGGGTATGGAAGACTCTATA
+
BBBA@?=>?@B>BAA@?B?BBA@@BBBA
@AG8CY:00034:00790
CGTGTCTCTAGGCACAGGATTTTGTGTAG
+
ABBABBCB@BB@BBCCB?9:::14A@@EC
@AG8CY:00034:00798
ACGAGTGCGTTCCCCATGTCGTAGGTACTC
+
AA?A>>BBBA6994,9?@A@BBBCACCBCC
@AG8CY:00034:00799
ATATCGCGAGGGTATGAAAGACTCTATA
+
A@BBBBABBGD@CCC@AA=ACCCCBBBB
@AG8CY:00035:00754
TGATACGTCTCCTTCCTTAGTTACTTCA
+
@ABBBBBC???@ECD?C?BBB@BBCBAB
@AG8CY:00035:00755
ATCAGACACGGACACAGCAGAACACAC
+
BCAB@@@BCB@BCBBBCBCBB@CB@?=
@AG8CY:00035:00757
CGTGTCTCTAGGCACAGGATTTTGTGTAG
+
BBBBBCCCCFD@B@BAB@94::1;=@BCD
@AG8CY:00035:00758
ACGAGTGCGTTCCCCATGTCGTAGGTACTC
+
BBBBBBB@::2444,9>>@BCCCE@B@@AC
@AG8CY:00035:00759
ATCAGACACGGACACAGCAGAACACAC
+
?@::;;;@@@?BCBBBB<;9@=?>>>>
@AG8CY:00035:00764
ATATCGCGAGGGTATGGAAGACTCTATA
+
BBBBAAACDDC>CCDB>A?ABABABB<;
@AG8CY:00035:00770
ACGAGTGCGTTCCCCATGTCGTTAGGTACTC
+
AA@A;;9AAA>BAA4@99999824:999999
@AG8CY:00035:00780
ATATCGCGAGGGTATGGAAGATTCTATAGAGG
+
A???@BBB?@@<A@BB79599959BAABCBB@
@AG8CY:00035:00782
TGATACGTCTCCTTCCTTAGTTACTTCA
+
A@BBBB?>?9;6;@C@BAB@?=AEC@CC
@AG8CY:00035:00783
ACGAGTGCGTTCCCCATGTCGTAGGTACTC
+
BBAACCA@=92999-9>?>CCCCD@B;<<C
@AG8CY:00035:00785
ACGAGTGCGTTCCCCCATGTCGTAGGTACTC
+
A@AB>@>?9959999+4;?@ABBBC@ABBCB
@AG8CY:00035:00787
TACTGAGCTACACACACAGAAAGATTGGT
+
BBBBBBBABBBBBBA999888-9?>;>>>
@AG8CY:00035:00793
AGCACTGTAGCTGTCACTAGTTACTTGT
+
<<CCCCDDAAABBBB?BCBCB@BBB@BA
@AG8CY:00035:00794
TCTCTATGCGCTCCACATGTCTAAGGT
+
BBCAADCBBAAABACBCBABCCC@D@C
@AG8CY:00035:00797
ATCAGACACGGACAAGCAGACAGACACAC
+
AA@BABAAAA981/,11=----,,222,,
@AG8CY:00035:00799
TGATACGTCTCCTTCCTTAGTTACTTCA
+
BBBBBBCEBBB?B@D@DBBBB?BBC@CD
@AG8CY:00036:00753
ACGAGTGCGTTCCCCCATGTCGTAGGTACTC
+
BBBAAB@C8929999+4?@@BBBEE@C@@AB
@AG8CY:00036:00756
TGATACGTCTCCTTCCTTAGTTACTTCA
+
4=8494;99=><@6929534>294424:
@AG8CY:00036:00759
TAGTAACAGCCTCGCCATGACGAAGGTATTCC
+
AAC?B>ABBC@BCBB?BBA=A998<@CCC?B?
@AG8CY:00036:00762
TCTCTATGCGCTCCACATGTCTAAGGT
+
BBBBAABDDDBBB@CDCBBBDDC@C?C
@AG8CY:00036:00764
CGTGTCTCTAGGCACAGGATTTTGTGTAG
+
BBBBBBDBBBB@BBABB@BCEE:D@?B>>
@AG8CY:00036:00767
ACTCTATGCGCTCCACATGTCTAAGGT
+
BBBB?@ACCCCDCBBBABCC@?A?C@C
@AG8CY:00036:00768
ATCAGACACGGACACAGCAGAACAAAC
+
BBCB??<?@E@CCBBA94999599919
@AG8CY:00036:00774
ACGAGTGCGTTCCCCATGTCGTAGGTACTC
+
BBBBBB@;442999/9>>?CCCFD@B?@AC
@AG8CY:00036:00775
TCTCTATGCGCTCCACATGTCTAAGGT
+
BBCDDCCBBBB@@@BCDBAABGC?B?B
@AG8CY:00036:00780
TGATACGTCTCCTTCCTTAGTTACTTCA
+
BBBBBBA==9;8;BD>B?BEB?BCDACD
@AG8CY:00036:00782
ACGAGTGCGTTCCCCCATGTCGTAGGTACTC
+
BBBBCB;;4429999+4999ACCCD@ABBBC
@AG8CY:00036:00783
TCTCTATGCGCTCCACATGTCTAAGGT
+
BBBBAAACCBBAB@CDCCBBBBC@D@B
@AG8CY:00036:00785
ATCAGACACGGACACAGCAGAACACAC
+
BB@BBB?ABB?BBCBBBBB;;7;A?=@
@AG8CY:00036:00790
TCAGACACGGACACAGCAGAACACACAGAC
+
BAAABCDCB@BBBBCBAC@?>@CCB@C:::
@AG8CY:00036:00792
TCTCTATGCGCTCCACATGTCTAAGGT
+
BBCEBBBBBB@BB@CBBB?A@DC?A>A
@AG8CY:00036:00794
AGCACTGTAGCTGTCACTAGTTACTTGT
+
<<CCCAACCCBBBBBBCCCAD>ABB?AB
@AG8CY:00036:00797
AGCACTGTAGCTGTCACTAGTTACTTGT
+
?@@A;;:B@@ACAAACCCC=<;<CC?CC
@AG8CY:00037:00754
AGCACTGTAGCTGTCACTAGTTACTTGT
+
@ACCBABCBCCBBBBBCBBBC@B@@>?B
@AG8CY:00037:00755
AGCACTGTAGCTGTCACTAGTTACTTGT
+
9;<B=4<:BA@@DCCCCCBDBBABB?@@
@AG8CY:00037:00759
TACTGAGCTACACACACAGAAAGATTGGTG
+
;B@@@@@@@@@@BA999@99919@@>B@AD
@AG8CY:00037:00761
ATATCGCGAGGGTATGGAAGACTCTATAAG
+
BBAABAABAAA@GCCB@A?AAAA<<<B?@@
@AG8CY:00037:00762
TGATACGTCTCCTTCTTAGT
+
BBBAC?::94962=887,,*
@AG8CY:00037:00767
ATCAGACACGGACACAGCAGAACACAC
+
BB>??@<AAA?@@BBCCCC999:BAAB
@AG8CY:00037:00769
AGCACTGTAGCTGTCACTAGTTACTTGT
+
<>DCCCCCCCCB?A@BDBEGB@ABB?BA
@AG8CY:00037:00772
AGCACTGTAGGTCACTAGTTACTTGT
+
ABBBBCCBBB@BCCCCCBC@AAC@BB
@AG8CY:00037:00773
TCTCTATGCGCTCCACATGTCTAAGGT
+
BBBCAACCBCA@@@CCEBBB?AA@C>A
@AG8CY:00037:00776
TACTGAGCTACACACACAGAAAGATTGGT
+
BBBBBCCCCAABBC?:=999809@@<A@C
@AG8CY:00037:00782
ATCAGACTCGGACACAGCAGAACACAC
+
@@@B@A@CDD@BBCCCDCDA?>ADBCC
@AG8CY:00037:00784
ACGAGTCGTTCCCCCATGTCGTAGGTACTC
+
AAAA=>>8429999+4??>BDCDC@C@;<<
@AG8CY:00037:00792
ATATCGCGAGGGTATGGAAGACTCTATA
+
A?AAABAAACC@CCBB@C@CC@A@BBBC
@AG8CY:00037:00793
ACGAGTGCGTTCCCCATGTCGTAGGTACTC
+
B@@ABC@@992999/444//////6.///4
@AG8CY:00037:00796
AGCACTGTAGCTGTCACTAGTTACTTGT
+
<=DECCDF@@ABBBB@BBCBB@BBB@BB
@AG8CY:00038:00750
TCTCTATGCGCTCCACATGTCTAAGGT
+
@A;9<<9AACCCC=ACA=@=9996969
@AG8CY:00038:00751
TACTGAGCTACACACACAGAAAGATTGGT
+
BBBBBBBAAAAAAACC;;444-9995;AD
@AG8CY:00038:00752
ACGAGTGCGTTCCCATGTCGTAGGTACTC
+
>@89;;44@@69919991:67//,./8//
@AG8CY:00038:00762
ATATCGCGAGGGTATGGAAGACTCTATA
+
B?@A@ABABAA899@@>A>BCABB@;;:
@AG8CY:00038:00763
ATCAGACACGGATACAGCAGAACACAC
+
;77>9888449=@@@BB?99959999?
@AG8CY:00038:00764
ATCAGAACAACGGACAC
+
83348487=7>;9/,**
@AG8CY:00038:00766
AGCACTGTAGCTGTCACTAGTTACTTGT
+
@@CCCCCBBBBBBBBBBCBBB@CBB?AA
@AG8CY:00038:00768
AGCACTGTAGCTGTCACTAGTTACTTGT
+
<<DDCCCCABCBBBCAABACB@BBB@BB
@AG8CY:00038:00772
TAGTATCAGCCTCGCCATGACGAAGGTATTCC
+
BBCEBBE><<?BC@A>@B;;>;969CB@G?B@
@AG8CY:00038:00774
ACGAGTGCGTTCCCCATGTCGTAGGTACTC
+
B?>@CBB@>>5999/9A@A<<<CF?BCAAA
@AG8CY:00038:00775
ATCAGACACGGACACAGCAGAACACA
+
BBBBAAABBB@BCBCCCBCAA?ABBB
@AG8CY:00038:00776
TACTGAGCTACACACACAGAAAGATTGGT
+
??@BBCCBB?@@CDBBAA;94-9>><@?B
@AG8CY:00038:00778
ACGCTCGACATGCCCAGGTACAGGAG
+
B?>?BBBBDBB9996;=>BBBCD?BB
@AG8CY:00038:00780
TAGTATCAGCCTCGCCATGACGAAGGTATTCC
+
BBCCCABBBB@B;<=?BBBCBAA@BBCED?B@
@AG8CY:00038:00782
TACTGAGCTACACACACAGAAAAGATTGGT
+
BBBBCCDCB?A@CC>;@@9999/9?><>=?
@AG8CY:00038:00791
ACGCTCGACATGCCCAGGTACAGGAG
+
BBACCBBBBCABBC@;9;;CBCB@@A
@AG8CY:00038:00792
ATATCGCGAGGGTATGGAAGACTCTATA
+
BB???BBBBCC?CBBBAA?BCCCCCC>;
@AG8CY:00038:00793
TAGTATCAGCCTCGCCATGACGAAGGTATTCC
+
B@AACEC@@ABCB?A=@BBBBBCADCCCC@CA
@AG8CY:00038:00795
TGATACGTCTCCTTCCTTAGTTACTTCA
+
BBBBBBBBBBB@B@D@B@?BB@BBB@BB
@AG8CY:00038:00797
TCTCTATGCGCTCCACATGTCTAAGGT
+
BCCCCCCCBBA===@@@@CCDFC@C@B
@AG8CY:00038:00798
AGCACTGTAGCTGTCACTAGTTACTTGT
+
<<CCBACC;<<;<<BCCCDDF@BBCAAA
@AG8CY:00039:00752
CGTGTCTCTAGGCACAGGATTTTGTGTAG
+
BBB@AAAEEGC@CABBC@BCCD:C@@@@B
@AG8CY:00039:00755
ATCAGACACGGACACAGCAGAACACAC
+
CAABBBBDCB@BCCDCCCCBD@BBBBC
@AG8CY:00039:00757
AGCACTGTAGCTGTCACTAGTTACTTGT
+
CBBBCCCBBCCCCECBCCBBA@BBB?BB
@AG8CY:00039:00762
CGTGTCTCTAGGCACAGGATTTGTGTAG
+
4499444/>11,/;@9959990444444
@AG8CY:00039:00769
TACTGAGCTACACACACAGAAAGATTGGT
+
;@@@@>>9;;@ABABA@>99809>><B?B
@AG8CY:00039:00770
ATCAGACACGGACACAGCAGAACACAC
+
BBBBAA@ABB@BCBBA::<BB@CCCCC
@AG8CY:00039:00771
TGATACGTCTCCTTCCTTAGTTACTTCA
+
9;BBBBCCDDC@C@C@CDABB@@?@@CC
@AG8CY:00039:00772
TACTGAGCTACACACACAGAAAGATTGGT
+
ABBBBCCCB@A?BBCCC>99969::<B?A
@AG8CY:00039:00773
TCTCTATGCGCTCCACATGTCTAAGGT
+
A=AAB<999A@9<;<CBAA>9::7<>@
@AG8CY:00039:00774
ACGCTCGACATGCCCAGGTACAGGAG
+
ABABCA@@>9999919@<@BGDCB<<
@AG8CY:00039:00778
ATATCGCGAGGGTATGGAAGACTCTATA
+
A?BBBBBBDCC@CBAA@B@CCBB>>>B?
@AG8CY:00039:00779
TACTGAGCTACACACACAGAAAGATTGGT
+
BBBBBBBBBBBBBBCD?>;;;7;FA@C@C
@AG8CY:00039:00780
CGTGTCTCTAGGCACAGGATTTTGTGTAG
+
AABBBBCCBCD@BBBBC@DCDC9EBAAAA
@AG8CY:00039:00781
TGATACGTCTCCTTCCTTAGTTACTTCA
+
BBBBAABBBBB@C@D@B@ABCA?AA@BA
@AG8CY:00039:00785
CGTGTCTCTAGGCACAGGATTTTGTGTGG
+
BBBBBB@DDAB?AABDC@;::4,944995
@AG8CY:00039:00796
TCTCTATGCGCTCCACATGTCATAAGGT
+
@94;B<;9@@C<<69B998444442424
@AG8CY:00039:00798
ACGCTCGACATGCCCAGGTACAGGAG
+
A9;;A999BB=@@C=BB?BBBAA?@@
@AG8CY:00040:00751
CGTGTCTCTAGGCACAGGATTTTGTGTAG
+
BBBBB@@DBCB@B?BBB@CABB9EAAAAB
@AG8CY:00040:00752
TCTCTATGCGCTCCACATGTCTAAGGT
+
@@ABCBBA>ABBB@CCDD@?@A@@CAC
@AG8CY:00040:00754
TCTATGCGCTCCACATGTCTAAGGT
+
ACDBBBBBDBB>BBCCAA?BB@D@B
@AG8CY:00040:00759
AGCACTGTAGCTGTCACTAGTTACTTGT
+
;<CCCBBCCCCCBBBBDCBCA@DDC?BB
@AG8CY:00040:00763
TCTCTATGCGCTCCACATGTCTAAGG
+
BBEC@AA@@@@;95999111111,1,
@AG8CY:00040:00766
TCTCTATGCGCTCCACATGTCTAAGGT
+
BBCDCBBBBCDBB@CCD>>@;<<?C@C
@AG8CY:00040:00767
TACTGAGCTACACACACAGAAAAGATTGGT
+
@?BCCCDBBBBBBBB;;94444/99959;>
@AG8CY:00040:00773
AGCACTGTAGCTGTCACTAGTTACTTGT
+
BBCCCDBDBBABABBBCCDCB@B998;B
@AG8CY:00040:00774
ATCAGACACGGACACAGCAGAACACAC
+
BBBB??>BBB?ABCCBBCEBD@CBBBB
@AG8CY:00040:00777
TACTGAGCTACACACACAGAAAGATTGGT
+
;A@@BBBA@@@AA999?=444-49;=B>A
@AG8CY:00040:00779
TCTCTATGCGCTCCACATGTCTAGT
+
BCCBCDBBBBC@B@BDCBCB=::=1
@AG8CY:00040:00782
TCTCTATGCGCTCCACATGTCTAAGGT
+
BACBBDBBAAAAB@BCDBBBBBB@F@C
@AG8CY:00040:00783
CGTGTCTCTAGGCACAGGATTTTGTGTAG
+
BBBBBB@B@@@@AAAAB@BCCC:AA@BBE
@AG8CY:00040:00785
ATCAGACACGGACACAGCAGAACACAC
+
BAABBCCCCCCDC::<CCCBC@CCBCB
@AG8CY:00040:00789
TACTGAGCTACACACACAGAAAGATTGGT
+
BB@@@AAAAAA@@@CCBB9996;==?B@C
@AG8CY:00040:00790
ATATCGCGAGGGTATGGAAGACTCTATA
+
BBBBBBBBDCC?CBBB?B?CBB?B??B=
@AG8CY:00040:00791
TAGTATCAGCCTCGCCATGACGAAGGTATTCC
+
DABABCCDCC@BBAA?AB@BCA@@BADCE@CA
@AG8CY:00040:00792
ACTGTAGATGTCACTAGTTACTTGT
+
BB???CDCBABCBDC:=>@CCB@BC
@AG8CY:00040:00793
TGATACGTCTCCTTCCTTAGTTACTTCA
+
BB@BBBBBB@@?@@B@B@<BBABAA@BH
@AG8CY:00040:00799
ACGCTCGACATGCCCAGGTACAGGAG
+
B9;<BCCCCEDA@A<<<9;BCBDB><
@AG8CY:00041:00756
TAGTATCAGCCTCGCCATGACGAAGGTATTCC
+
9?C999A99969>995;AAACA@>A?ABB;<;
@AG8CY:00041:00758
TACTGAGCTACACACACAGAAAGATTGGT
+
???BBABAAA@@@BDC;;444-9>><B@B
@AG8CY:00041:00759
ACGCTCGACATGCCCAGGTACAGGAG
+
AAABBBBDB@@444-8=;@BCFECBB
@AG8CY:00041:00761
ATATCGCGAGGGTATGGAAGACTCTATA
+
B@>?ABCB@@@>A@BA9<<=FJDCCCBB
@AG8CY:00041:00769
CGTGTCTCTAGGCACAGGATTTTGTGTAG
+
4;?999>999=>899:<:1111+//////
@AG8CY:00041:00771
ATCAGACACGGACACAGCAGAACACAC
+
BBBBBAABBB@BBBBABABBB?@AABC
@AG8CY:00041:00772
TCTCTATGCGCTCCACATGTCTAAGGT
+
BABB@AADCDDAA>@CBA9;;<<>A?B
@AG8CY:00041:00774
ATCAGACACGGACACAGCAGAACACAC
+
BB?A??>BB@?AABBCA@@BB?ADBAA
@AG8CY:00041:00775
TAGTATCAGCCTCGCCATGACGAAGGTATTCC
+
BBBAAAABACAACAA@C<<<CBC9=><CB;><
@AG8CY:00041:00776
AGCACTGTAGCTGTCACTAGTTACTTGT
+
AACCJCDCBEDBBBBBCEBBCACBB>AA
@AG8CY:00041:00778
ATCAGACACGGACACAGCAGAACACAC
+
@BBBB@>@BB@BBCBBABDECBBCBBC
@AG8CY:00041:00779
CGTGTCTCTAGGCACAAGATTTTGTGTAG
+
BBA@?ACABAB?@899599999/999@99
@AG8CY:00041:00783
ACGAGTGCGTTCCCCATGTCGTAGGTACTC
+
BBBBBBBA892999/9@@@ACCBC@CAA@B
@AG8CY:00041:00785
ACGCTCGACATGCCCAGGTACAGGAG
+
BBBBA@@CA;;444-9@ACCBFCECC
@AG8CY:00041:00786
TCTCTATGCGCTCCACAT
+
@@944444/////,////
@AG8CY:00041:00789
ACGAGTGCGTTCCCCATGTCGTAGGTACTC
+
BBBBBBB@;;2444,9999ACCAD@CAAAC
@AG8CY:00041:00790
TCTCTATGCGCTCCACATGTCTAAGGT
+
DCCCBBBBBBCBB@CCCB?@?CC9<==
@AG8CY:00041:00791
TACTGAGCTACACACACAGAAAGATTGGTG
+
BBBBBAA@?BAABADBAA944-9>=<@BCB
@AG8CY:00041:00792
ATATCGCGAGGGTATGGAAGACTCTATA
+
BBAABCBBAAA>GEBB@C@CCCBBBBB@
@AG8CY:00041:00793
TCTCTATGCGCTCCACATGTCTAAGGT
+
9;99:??@BBBBE?AAA9944995929
@AG8CY:00041:00795
ATCAGACACGGACACAGCAGAACACAC
+
BBBBBBBBBB@BA>>BDCCAA?ABBBA
@AG8CY:00041:00797
AGCACTGTAGCTGTCACTAGTTACTTGT
+
9>984>AF>9@@949999:DC@CCDI=<
@AG8CY:00042:00750
TACTGAGCTACACACACAGAAAGATTGGT
+
AABBBBBB@@ABBBC@;:444-9>>=A@C
@AG8CY:00042:00755
ACGAGTGCGTTCCCCATGTCGTAGTACTC
+
943494499;?ABB/444//////.////
@AG8CY:00042:00758
ACGAGTGCGTTCCCCATGTCGTAGGTACTC
+
?A@>>A@<<<?DCA9BBA@94498234444
@AG8CY:00042:00759
TACTGAGCTACACACACAGAAAGATTGGT
+
BBBBBBCCB??@CDB?;;444-9>>;@DD
@AG8CY:00042:00762
TGATACGTCTCCTTCCTTAGTTACTTCA
+
B>@@BBBE@@A@BBDBD?BBB@BBBAA?
@AG8CY:00042:00763
ACGAGTGCGTTCCCCATGTCGTAGGTACTC
+
BBBABBB@::2999-9@@A@<><CCC<=<A
@AG8CY:00042:00765
CGTGTCTCTAGGCACAGGATTTTGTGTAG
+
BB@@@ABB@?A@BB@BB@BBBC:BBCCCB
@AG8CY:00042:00771
AGCACTGTAGCTGTCACTAATTACTTGT
+
??BCCCCCBBBB?@@B@AA@DCCAB@@A
@AG8CY:00042:00772
ACGCTCGACATGCCCAGTACAGAG
+
CC@<<;99A99///+///,,////
@AG8CY:00042:00773
ACGAGTGCGTTCCCCATGTCGTAGGTACTC
+
9>>@@@A@@?5999/9>?>;<<;A>@<<9A
@AG8CY:00042:00776
ATCAGACACGGACACAGCAGAACACAC
+
BBB?BBBBB@?@BBBBCCCBB?BBBBB
@AG8CY:00042:00777
CGTGTCTCTAGGCACAGGATTTTGTGTAG
+
BBBBBBDBBBC@BBBBHA@???6:99?=@
@AG8CY:00042:00778
TACTGAGCTACACACACAGAAAGATTGGT
+
A@@@BBA@?B@ABBCBA;944-9>><@?B
@AG8CY:00042:00784
ACGAGTGCGTTCCCCATGTCGTAGGTACTC
+
BBB>ABCA::2444,9??@DCCCDBB9;;B
@AG8CY:00042:00788
ATCAGACACGGACACAGCAGAACACAC
+
@BBBA?>BBB@BBBCBBBCAA?BBBBC
@AG8CY:00042:00790
AGCACTGTAGCTGTCACTAGTTACTTGT
+
@BCDBABCCCCA??ABCBB@@@BBB@B@
@AG8CY:00042:00791
TCTCTATGGCGCTCCACATGTCTAAGT
+
BCC8::11,1>>19;;AABCA680)**
@AG8CY:00042:00792
TACTGAGCTACACACACAGAAAGATTGGTG
+
B???BBBA??BBABCDA@999-8>=<;;;0
@AG8CY:00042:00795
TGATACGTCTCCTTGTTACTTCAGTGC
+
AAA@BBBA??B@C@CC@CCB@???@AC
@AG8CY:00042:00796
ATATCGCGAGGGTATGGAAGACTCTATA
+
BABBA?==9::6<BBB?C@CDCCBBB>;
@AG8CY:00042:00797
TCTCTATGCGCTCCACATGTCTAAGT
+
@BBA::>ECCCCC@DAD@;<7--+**
@AG8CY:00043:00750
TCTCTATGCGCTCCACATGTCTAAGGT
+
BBBBCDCCCC@??@CDCDAAABB@B=@
@AG8CY:00043:00751
ATATCGCGAGGGTATGGAAGACTCTATA
+
C?AABBBA@@>:B?9959@A<9;??886
@AG8CY:00043:00752
TGATACGTCTCCTTCCTTAGTTACTTCA
+
BBBABBBBBBB@BEC@CA?AAAAA@@CB
@AG8CY:00043:00753
CGTGTCTCTAGGCACAGGATTTTGTGTAG
+
ACCCBBBCCAC@BBBBB>BBDD:AA@AAB
@AG8CY:00043:00755
AGCACTGTAGCTGTCACTAGTTACTTGT
+
BBBBCCCC?@ABBBCCCCFDD?B==971
@AG8CY:00043:00761
CGTGTCTCTAGGCACAGGATTTTGTGTAG
+
BBABACDBBBD@CBABBBCCCC:A?=>@>
@AG8CY:00043:00762
TACTGAGCTACACACACAGAAAGATTGGT
+
944899;>>9999999:989@<@BB>B>?
@AG8CY:00043:00764
ATCAGACACGGACACAGCAGAACACACA
+
9<<994844488944449>>><9444=;
@AG8CY:00043:00766
ACGAGTGCGTTCCCCATGTCGTAGGTACTC
+
BBB@AACA;;2444,9999;<=BC@CAAAB
@AG8CY:00043:00767
TACTGAGCTACACACACAGAAAGATTGGT
+
BCCCDBEBBBBBCFB@:9444-9>@?C?A
@AG8CY:00043:00768
TACTGAGCTACACACACAGAAAGATTGGT
+
///////;?9><99999999@:9894923
@AG8CY:00043:00769
TGATACGTCTCCTTCCTTAGTTACTTCA
+
@BBBBBBBAAA@B@C@B@>??@??B@CC
@AG8CY:00043:00773
TGATACGTCTCCTTCCTTAGTTACTTCA
+
@AAAAAA@>99242424234/56/1,//
@AG8CY:00043:00775
AGCACTGTAGCTGTCACTAGTTACTTGT
+
<<CCB@AECCDEBB?AACCCDABBB:;;
@AG8CY:00043:00776
TCTCTATGCGCTCCACATGTCTAAGGT
+
@CCCBBBBBCBABAAGCBBB?A@?C?B
@AG8CY:00043:00777
TAGTATCAGCCTCGCCATGACGAAGGTATTCC
+
BBBBBBBAABBBB?@=?BAABBB@CAEED@C@
@AG8CY:00043:00778
TGATACGTCTCCTTCCTTAGTTACTTCA
+
ABB@BBB@@@@@A@B@B@BBB@BBB@DC
@AG8CY:00043:00782
ACGCTCGACATGCCCAGGTACAGGAG
+
AABCCCC<<<<99@:9969999969@
@AG8CY:00043:00784
TCTCTATGCGCTCCACATGTCTAAGGT
+
BBBBBBBBBBB?B@CDCBBC@AA?AAA
@AG8CY:00043:00798
ACGCTCGACATGCCCAGGTACAGGAG
+
BBBBB??@BA@9996;@=@CCCCACC
@AG8CY:00044:00752
ATCAGACACGGACACAGCAGAACACAC
+
>?AA@;;9>><999>999>>>699998
@AG8CY:00044:00757
TAATATCAGCCTCGCCATGACGAAGGTATTCC
+
//,/877ACC@AAAA?ABB@?>B@B@BBB?B@
@AG8CY:00044:00763
TAGTATCAGCCTCGCCATGACGAAGGTATTCC
+
BBCA@ACCDCAB<<<>BB@BCCD@CBCBD@CB
@AG8CY:00044:00764
CGTGTCTTAGCAGAGATTGTTGTAG
+
BBB::82*-*****,02*,,*,2,/
@AG8CY:00044:00765
ACGAGTGCGTTCCCCATGTCGTAGGTACTC
+
CBBBBBBA992444,9999>@AAB>A<<<;
@AG8CY:00044:00766
AGCACTGTAGCTGTCACTAGTTACTTGT
+
@@CCCBCCBBDBABBBDCCDC?:::113
@AG8CY:00044:00768
ACGAGTGCGTTCCCCATGTCGTAGTACTC
+
B@@@BBBCBB=?==6?9@6078---,077
@AG8CY:00044:00769
ATCAGACACGGACACAGCAGAACACAC
+
BBBBBBBA?B@BCBABBCBBB@C?==9
@AG8CY:00044:00772
TCTCTATGCGCTCCCACATGTCTAAGG
+
/8/94944444444-444999444292
@AG8CY:00044:00773
AGCACTGTAGCTGTCACTAGTTACTTGT
+
@@AA<;<DCCDBBABBCCBDC@B999:C
@AG8CY:00044:00775
AGCACTGTAGCTGTCACTAGTTACTTGT
+
<<EGA@AECCCBABBBBCCCC@CCB=??
@AG8CY:00044:00776
ATCAGACACGGACACAGCGAACACAC
+
BABBA@@CCC@BBBCAAA;98<CCCC
@AG8CY:00044:00779
TACTGAGCTACACACACAAGAAAGATTGGT
+
AABBBBBBBAAAEDCCC@>;94-;@@>B@C
@AG8CY:00044:00781
TGATACGTCTCCTTCCTTAGTTACTTCA
+
AAAAABBBBCD@B?ABDABBC@CBB@@A
@AG8CY:00044:00784
ATCAGACACGGACACAGCAGAA
+
B>@@ABA>@>=11-,,,,,,,*
@AG8CY:00044:00785
TCTCTATGCGCTCCACATTCTAGA
+
BBBCBCBBBBCBB@BD>:,1,2*(
@AG8CY:00044:00790
TGATACGTCTCCTTCCTTAGTTACTTCCA
+
@BCCCBBCBAA?B?B@CBB@@B:::11-1
@AG8CY:00044:00793
TACTGAGCTACACACTCAGAAAGATTGGT
+
??A@BBBA@ACBBBBCCCBCBBB??=@@C
@AG8CY:00044:00794
ATATCGCGAGGGTATGGAAGACTCTATA
+
>:;;B@ACBDHCFBBC;<;=A@AAB@??
@AG8CY:00044:00797
CGTGTCTCTACGGCACAGGATTTTGTGTAG
+
48;9=@;11111:;;@BC@BCBB7?99994
@AG8CY:00044:00799
TGATACGTCTCCTTCCTTATTACTC
+
?A@ABBA@>?@5969=@::00,,,*
@AG8CY:00045:00752
AGCACTGTAGCTGTCACTAGTTA
+
BBBBBBBCAB=>;<<@>>>@@=@
@AG8CY:00045:00757
CGTGTCTCTAGGCACAGGATTTTGTGTAG
+
BBBEAAADDCC@BBBBB@CCEE9EA?@=>
@AG8CY:00045:00759
ACGCTCGACATGCCCAGGTACAGGAG
+
BA?ABBCDFA@?@@==@>ABDEFACB
@AG8CY:00045:00760
CGTGTCTCTAGGCACAGGATTTTGTGTAG
+
AACCBBBBBAA=@@@@B?@@@@6ABBABC
@AG8CY:00045:00762
ATATCGCGAGGGTATGAAGACTCTAT
+
=@;88@99944-44444899843338
@AG8CY:00045:00766
ACGAGTGCGTTCCCCATGTCGTAGGTACTC
+
BBBABBB;;;2444,9999>B@@A>@;<<B
@AG8CY:00045:00773
ATATCGCGAGGGTATGGAAGACTCTATA
+
B@B@@ABBBAB8;<999:2444/.....
@AG8CY:00045:00774
TACTGAGCTACACACACAGAAAGATTGGT
+
BABBCCEAA?A?AABDBB@@><@AA@B@C
@AG8CY:00045:00775
TCTCTATGCGCTCCACATGTCTAAGGT
+
BBCBBDBBBBC?B@CCA@@B????C?C
@AG8CY:00045:00776
TACTGAGCTACACACACAGAAAGATTGGT
+
AAABCCDB???BCBBBBB9996;AB@C@C
@AG8CY:00045:00777
ACGAGTGCGTTCCCCCATGTCGTAGGTACTC
+
BBBBBB>;9929999+4999BCCCD@C?@>C
@AG8CY:00045:00780
TAGTATCAGCCTCGCCATGACGAAGGTATTCC
+
BBBBCCBB?==@@@@@DBB@==?=A@@AA>B@
@AG8CY:00045:00783
TACTGAGCTACACACACAGAAAGATTGGT
+
BABBBCCBB@AABDC@;;444-9@@>B@C
@AG8CY:00045:00788
AGCACTGTAGCTGTCACTAGTTACTTGT
+
<<CCCBDCBBBBBCCBCBBDB@BBB=??
@AG8CY:00045:00790
ATCAGACACGGACACAGCAGAACACAC
+
BC@@ACBBBB@BBCCFCBAAB@BBBBB
@AG8CY:00045:00795
TGATACGTCTCCTTCCTTAGTTACTTCAG
+
4448444>---+,*,*,*,/424442444
@AG8CY:00045:00796
TAGTATCAGCCTCGCCATATG
+
44449994415;///,/4444
@AG8CY:00045:00797
ATCAGACACGGACACAGCAGAACACAC
+
?87444344424;;>B::94;244444
@AG8CY:00046:00752
ACGCTCGACATGCCCAGGTACAGGA
+
BBABBCCCB9944409><?ABBBB@
@AG8CY:00046:00754
AGCACTGTAGCTGTCACTAGTTACTTGT
+
<@CD;:?HAAAFCCCBBCCCE@CBE?BC
@AG8CY:00046:00756
TGATACGTCTCCTTCCTTAGTTACTTCA
+
BBBBBBBBBBC@C@D@C@ABB@CBB@AA
@AG8CY:00046:00757
TACTGAGGCTACACACACAGAAAGATTGGT
+
,//444424449==<=<AACDD@<<<@D@A
@AG8CY:00046:00759
TCTCTATGCGCTCCACATGTCTAAGGT
+
CCCCBBBBBCB?A@CDCB???CC@D?B
@AG8CY:00046:00762
TACTGAGCTACACACACAGAAAGATTGGT
+
ABDBCCCBBBBBCBB@;;444-9>><ABB
@AG8CY:00046:00764
TACTGAGCTACCACACACAGAAAGATTGT
+
49;44:A444494444444444-488243
@AG8CY:00046:00765
TGATACGTCTCCTTCCTTAGTTACTTCA
+
AABBCCC@999692924834/,///,//
@AG8CY:00046:00768
TACTGAGCTATACACACAGAAAGATTGGT
+
CCBBDCCBBAABECDDCB9998;?B@B@B
@AG8CY:00046:00772
ACGAGTGCGTTCCCCATGTCGTAGGTACTC
+
BBBBCCA>@>;?>>4?999>>99;>@<;<C
@AG8CY:00046:00773
TCTCTATGCGCTCCACATGTCTA
+
@A@A<;9@@>999594,,,,,,,
@AG8CY:00046:00774
ATATCGCGAGGGTATGGAAGACTCTAT
+
BBBBBBBBACC@ECEC?C?CCCCCCAB
@AG8CY:00046:00776
ACGAGTGCGTTCCCCATGTCGTAGGTACTC
+
BBBBBBDB>>6944,9>>@@AABC@A<<<A
@AG8CY:00046:00777
CGTGTCTCTAGGCACAGGATTTTGTGTAG
+
99;9>AA999@699999>9999/999///
@AG8CY:00046:00778
TCTCTATGCGCTCCACATGTCTAAGGT
+
BBBC@AACDCCCE@CCAAAB?AAAEAC
@AG8CY:00046:00782
ACGAGTGCGTTCCCCATGTCGTAGGTACTC
+
BBB?BBDC?=6944,9499=@@>>;>999>
@AG8CY:00046:00785
CGTGTCTCTAGGCACAGGATTTTGTGTAG
+
ACC;;<CAAAE>@@C;<;<CBB7<<<?99
@AG8CY:00046:00791
TACTGAGCTACACACACAGAAAGATTGGT
+
;9<BCBBBBBBCBAAABBBBC@BCC>B<?
@AG8CY:00046:00792
CGTGTCTCTAGGCACAGGATTTTGTGTAG
+
BBABBHDAAAC@BAAAB?B???69==>99
@AG8CY:00046:00799
ATCAGACACGGACACAGCAGAACACAC
+
@>?ABBBAA?@BBEBBBBBBB@BBBBB
@AG8CY:00047:00752
TCTCTATGCGCTCCACATGTCTAAGGT
+
944;;9;<;>?>A699991////,,*,
@AG8CY:00047:00759
ATCAGACACGGACACAGCAGAACACAC
+
BA?ABBBBB@@AABABCCC?@@@BBBB
@AG8CY:00047:00761
TCTCTATGGCGCTCCACATGTCTAAGG
+
44:811/1,////4244444994?292
@AG8CY:00047:00762
TAGTATCAGCCTCGCCATGACGAAAGTATTCC
+
BBBBBBBBCB@A?@@=@BC?;99969BBB?B@
@AG8CY:00047:00764
TACTGAGCTACACACACAGAAAGATTGGT
+
CBABBCBB@?@@ABCD@@944-9>><B@C
@AG8CY:00047:00766
CGTGTCTCTAGGCACAGGATTTTGTGTAG
+
BCBCBBDC@@B@BBBBB@DBCB9A@?AAA
@AG8CY:00047:00767
TACTGAGCTACACACACAGAAAGATTGGT
+
BGEBBBCC;;<A@9999999>199@5948
@AG8CY:00047:00771
TCTCTATGCGCTCCACATGTCTAAGGT
+
BCCBBDCBBCAAB@CC??@@@A@>C>A
@AG8CY:00047:00772
TACTGAGCTACACACACAGAAAGATTGGT
+
BBBBDBCAA???@=BB@===@<@BC@C@B
@AG8CY:00047:00773
TCTCTATGCGCTCCACATGTCTAAGGT
+
AABBAAACCCABB@CCDCBEAAA@D?B
@AG8CY:00047:00775
TCTCTATGCGCTCCACATGTCTAAGGT
+
BBCC@AADDCCCC@CBB?@@@BB@C?B
@AG8CY:00047:00777
TCTCTATGCGCTCCACATGTCTAAGGT
+
BGECAAABBCAA@@BD:;8>999<><>
@AG8CY:00047:00778
TACTGAGCTACACACACAGAAAGATTGGT
+
99@AAAA;;;B@@=BB;;;;B7;<C>B>A
@AG8CY:00047:00779
ACGCTCGACATGCCCAGGTACAGGAG
+
@A?AABCCB?=944-8><@CCFDACB
@AG8CY:00047:00781
CGTGTCTCTAGGCACAGGATTTTGTGTAG
+
@@CC@AAAAAB=@@@>?<9999/9>9999
@AG8CY:00047:00791
ACGAGTGCGTTCCCCATGTCGTAGGTACTC
+
BBB??BB@;;2444,9@@ACCCCDAD;><B
@AG8CY:00047:00792
ATATCGCGAGGGTATGGAAGACTCTATA
+
BBBBBBBBBCCBCCDE@B@BBBBBAAAB
@AG8CY:00047:00793
ACGAGTGCGTTCCCCATGTCGTAGGTACTC
+
BBBABBCB>;5999-9>>@@BBBB?B;;;B
@AG8CY:00047:00794
ATCAGACACGGACAAAGCAGAACACAC
+
BAABBBBBBBEBAAA?BCCEB@ACCBB
@AG8CY:00048:00750
TCTCTATGCGCTCCACATGTCTAAGGT
+
BDCCCBDAABAAB@CCCBBCBDB@C@B
@AG8CY:00048:00752
TAGTATCAGCCTCGCCATGACGAAGGTATTCC
+
BBBBBABBCC?B?998;AACCCC@ECCCD@C@
@AG8CY:00048:00753
AGCACTGTAGCTGTCACTAGTTACTTGT
+
48889?@B<94;9444949942448899
@AG8CY:00048:00762
TAGTATCAGCCTCGCCATGACGAAGGTATTCC
+
ABBBBBCA@A@BABB?BBBBB@@>AACCFBC@
@AG8CY:00048:00765
TACTGAGCTACACACACAGAAAGATTGGT
+
???BBBBB?BBBBDCA::444-9>>>B@C
@AG8CY:00048:00768
ATCAGACACGGACACAGCAGAACACAC
+
BB?ABBBBBBAAAABBCCCCC@BBBBB
@AG8CY:00048:00769
ACGCTCGACATGCCCAGGTACAGGAG
+
?BBBBAABBAA>>>>@C@CCCCCAAA
@AG8CY:00048:00772
ATATCGCGAGGGTATGGAAGACTCTATA
+
CABBBCDBDCC@CBBB@C@CCCCCBACA
@AG8CY:00048:00775
TCTCTATGCGCTCCACATGTCTAAGGT
+
@CCCB@BBBCCBC>@AB@@@ABB@B@C
@AG8CY:00048:00776
ATATCGCGAGGGTATGGAAGACTCTATA
+
9394>??ABAB>994424244483....
@AG8CY:00048:00779
TACTGAGCTACACACACAGAAAGATTGGT
+
BBBBBBCBBBBBCCC@;:444-9>>;@BC
@AG8CY:00048:00780
TCTCTATGCGCTCCACATGTCTAAGGT
+
BBBBBBBBBCCBC?CBCB>=@?=;=;?
@AG8CY:00048:00781
ACGCTCGACATGCCCAGGTACAGGAG
+
BABBBBACA;;444-9><?CCCFCCC
@AG8CY:00048:00782
TACTGAGCTACACACACA
+
BCDGBAB?94444,((((
@AG8CY:00048:00784
ATATCGCGAGGGTATGGAAGACTCTATA
+
BBAACCBBAAA>CCBC@C@CBCBBB>>9
@AG8CY:00048:00787
TAGTATCAGCCTCGCCATGACGAAGGTATTCC
+
AABBBBBBDC@BB??=@BBCCCA@CBBBD?B@
@AG8CY:00048:00788
CGTGTCTCTAGGCACAGGATTTTGTGTAG
+
=DCCCBBBBCC@DBA@@:4444,999@>@
@AG8CY:00048:00790
TAGTATCAGCCTCGCCATGACGAAGGTATTCC
+
BBBCCBCAAAAB?@@@BHBBEDD@CADBE?AA
@AG8CY:00048:00791
ACGAGTGCGTTCCCCATGTCGTAGGTACTC
+
BBB?BBB=>;5999,999;BBBBC@@<<<B
@AG8CY:00048:00792
CGAGTCTCTAGGCACAGGATTTTGTGTAG
+
BBAAABCBCB@?BBBBA=BBCC:AA>?@@
@AG8CY:00048:00793
TGATACGTCTCCTTCCTTAGTTACTTCA
+
CC;:;@@@@@B5969292:==@A@A?CC
@AG8CY:00048:00795
ATCAGACACGGACACAGCAGAACACAC
+
A:89?>8844999499A??>A?<<<;A
@AG8CY:00048:00797
TCTCTATGCGCTCCACATGTCTAAGGT
+
BBCECBAAABCBB@CBBBBBBCCBA?@
@AG8CY:00049:00751
ATATCGCGAGGGTATGGAAGACTCTATA
+
BBAA@BAAADD>B:;;=A@BCDCCCCB@
@AG8CY:00049:00752
TCTCTATGCTCTCCACATGTCTAAGGT
+
BCBDCCB999=??<>@?>?>9996969
@AG8CY:00049:00756
TACTGAGCTACACACACAGAAAGATTGGT
+
ABBDCDBB??AACBDC?>944-9>>>BCC
@AG8CY:00049:00757
AGCACTGTAGCTGTCACTAGTTACTTGT
+
BBCCCBDD?@?BABBBBAB@@@BBB?AA
@AG8CY:00049:00758
ATCAGACACGGACACAGCAGAACACAC
+
9;CBCCB?BB@CBBA:::CCC@CCCBB
@AG8CY:00049:00759
ATCAGACACGGACACAGCAAGAACACAC
+
ABBBBBB@>>@BBBBA:78,11,1@@>>
@AG8CY:00049:00760
TGATACGTCTCCTTCCTTAGTTACTTCA
+
@ABBBBBC@??=@==CC@?@@=999599
@AG8CY:00049:00764
ATATCGCGAGGGTATGGAAGACTCTATA
+
BBBBBBBBBCF@A:<;@DBCCEC;;;;:
@AG8CY:00049:00765
ACGAGGTGCGTTCCCCATGTCGTAGGTACTC
+
:;;1/,1888>;BA=6:9;<@@A@B>@<;;@
@AG8CY:00049:00766
ATCAGACACGGACACAGCAGAACACAC
+
BB@AA><AAA@AAAABBBBBB?BCBBB
@AG8CY:00049:00767
CGTGTCTCTAGGCACAGGATTTTTGTGTAG
+
BB@B@@BBDBB?>D@;;299999-999>>A
@AG8CY:00049:00768
AGAACTGTAGCTGTCACAGTTACTTGT
+
@ACBAAABCDDC?AABBABBEBBB?BB
@AG8CY:00049:00769
TAGTATCAGCCTCGCCATGACGAAGGTATTCC
+
AAABCAAACC@A;;;>@>>AAAB>BBECEAC@
@AG8CY:00049:00771
ATATCGCGAGGGTATGGAAGACTCTATA
+
BBCB=>9>944-9@@@ABCBB;;;AAAA
@AG8CY:00049:00772
CGTGTCTCTAGGCACAGGATTTTGTGTAG
+
BBBCCCDAADC=@>@@B?CBBB79<9>99
@AG8CY:00049:00773
CGTGTCTCTAGGCACAGGATTTTGTGTAG
+
BBABBBDAAAB?BCCCD@BBCB9A@=@>@
@AG8CY:00049:00774
CGTGTCTCTAGGCACAGGATTTTGTGTAG
+
@CBCCBCBBBC@BBCCB?@=994?=>@@A
@AG8CY:00049:00775
TCTCTATGCGCTCCGTCTAAGGTACTG
+
CCCDAAA@@@AA@>@@?C>;>;?>@A@
@AG8CY:00049:00776
TCTCTATGCGCTCCACATGTCTAAGGT
+
BCFDBAABBCB?B@ECBA9;;A?=A>B
@AG8CY:00049:00777
TGATACGTCTCCTTCCTTAGTTACTTCA
+
?BBBBBBBBBB@C@C@CAAAA@BBB@CC
@AG8CY:00049:00778
ACGCTCGACATGCCCAGGTACTGG
+
?@CCCBBCA:9444-9@59;DCEC
@AG8CY:00049:00783
ATCAGACACGGACACAGCAGAACACAC
+
BCABBBCBCA<@@@BBDCC@@>@BCBB
@AG8CY:00049:00784
TGATACGTCTCCTTCCTTAGTTACTTCA
+
AAA@BBBBBBB@C@C@CAAAA@BBB@DC
@AG8CY:00049:00785
CGTGTCTCTAGGCACAGGATTTTGTGTAG
+
BBBCBCDDD@C@BBDCBACDCD:CCBBBC
@AG8CY:00049:00786
TGATACGTCTCCTTCCTTAGTTA
+
@@CBBBEC=@9245969274824
@AG8CY:00049:00787
TGATACGTCTCCTTCCTTAGTTACTTCA
+
BBBBBBBBBBB?B@ABEAABB@BBB@DC
@AG8CY:00049:00788
TACTGAGCTACACACACAGAAAGATTGGT
+
999999494444:944:444958@@5957
@AG8CY:00049:00790
ACGCTCGACATGCCCAGGTACAGGAG
+
;:A>?BBCC><<CD@CD@BCDDDC;<
@AG8CY:00049:00792
CGTGTCTCTAGGCACAGGATTTTGTGTAG
+
CBBBBBDCDBBAC@@@C@BBAA9A@@@@@
@AG8CY:00032:00800
ATCAGACACGGACACAGCAGAACACCACA
+
4377//.1//688@@??B?11,111,160
@AG8CY:00033:00802
ATCAGACACGGACACAGCAGAACACAC
+
B99:@@?;<<@CCBAA???9959999>
@AG8CY:00034:00802
ATCAGACACGGACACAGCAGAACACAC
+
BCAB??>BBB@AAABCDDC??=?@?@@
@AG8CY:00034:00804
CGTGTCTCTAGGCACAGGATTTTGTGTAG
+
BBBBCBCCCCB@BBBBB@;999149=BBC
@AG8CY:00035:00800
TAGTATCAGCCTCGCCATGACGATGGTATTCC
+
BACBBBC;:;?@99<8;BBBBCCBB?BCC7;7
@AG8CY:00035:00801
ACGCTCGACATGCCCAGGTACAGGAG
+
BBBBBBBBCBC===:=9;@BBBCADB
@AG8CY:00035:00802
TAGTATCAGCCTCGCCATGACGAAGGTATTCC
+
AAAACCCCBCACC;99;@@@>992489;@@EE
@AG8CY:00035:00804
TGATACGTCTCCTTCCTTAGTTACTTCA
+
ABAABBBBC:::;?C?BAC;96;@A=BC
@AG8CY:00035:00805
AGCACTGTAGCTGTCACTAGTTACTTGT
+
<<CCCDBD?@ABCCEBBBBBB@BBB@BA
@AG8CY:00035:00807
TCTCTATGCGCTCCACATGTCTAAGGT
+
@ABBBEDCB?@??=ACCBABBAB?DAC
@AG8CY:00035:00809
AGCACTGTAGCTCGTCACTAGTTAACTTGT
+
44444444499944444991//,/,//,//
@AG8CY:00036:00801
ATATCGCGAGGGTATGGAAGACTCTATA
+
F@CCCBBBBBB=BCAA@CACC<;<@@@@
@AG8CY:00036:00806
TACTGAGCTACACACACAGAAAGATTGGT
+
BBBAA>AABBAA@@CA;;444-9@@;>=A
@AG8CY:00036:00809
TACTGAGCTACACACACAGAAAAGATTGGT
+
AABAAAB?ABBBBBC@;;4444/9??<A@D
@AG8CY:00036:00811
CGTGTCTCTAGGCACAGGATTTTGTGTAG
+
ABB@@AEGCCCACBBA@<9999/999BAB
@AG8CY:00037:00801
TCTCTATGCGCTCCACATGTTCTAAGGT
+
4444499999944244444424/878,/
@AG8CY:00037:00802
TCTCTATGCGCTCCACATGTCTAAGGT
+
BBCBCDDCCBB@?>ACDBBB?@ABF?A
@AG8CY:00037:00804
ACGCTCGACATGCCCAGGTACAGGAG
+
@;:8>;;11///44-44844449649
@AG8CY:00037:00807
TAGTATCAGCCTCGCCATGACGAAGGTATTCC
+
BBBBBBDCCB>8;;>8>@?@@<969@99;?B?
@AG8CY:00037:00809
CGTGTCTCTAGGCACAGGATTTTGTGTAG
+
B?BBBCCDAAABCB=9999994,9CDBBC
@AG8CY:00037:00810
CGTGTCTCTAGGCACAGGATTTTTGTGTAG
+
9;>@AA=<<GB@B<<<><?@@@?/?A?>=<
@AG8CY:00037:00811
TAGTATCAGCCTCGCCATGACGAAGGTATTCC
+
AADBBBBBCC?>>;;7;B@BCA?>AACCC<<9
@AG8CY:00037:00813
TCTCTATGCGCTCCACATGTCTAAGGT
+
BEBBBCCBBBCBB?BDEH@@?AA?BAC
@AG8CY:00037:00815
TCTTCTATGCGCTCCACATGTCTAAGGT
+
@@=2444444444454@A@?=9;;79<A
@AG8CY:00038:00803
ATCAGACACGGACACAGCAGAACACAC
+
BCBABAACCC@BBBBCDDD@?=?@=@@
@AG8CY:00038:00804
CGTGTCTCTAGGCACAGGATTTTGTGTAG
+
BBBAAAC@@D@@A@CB;:4444,9DA@CC
@AG8CY:00038:00805
TGATACGTCTCCTTCCTTAGTTACTTCA
+
ABABBBBB@==8=;><><?9949@@;@C
@AG8CY:00038:00808
TACTGAGCTACACACACAGAAAGATTGGT
+
BBAAAAABBBBBBBB>;;444-99959>B
@AG8CY:00038:00810
ATATCGCGAGGGTATGGAAGACTCTATA
+
<;CBBABC;<919999;A==:==@110;
@AG8CY:00038:00811
TCTCTATGCGCTCCACATGTCTAAGGT
+
A@@@@999<99@@59944////1,/76
@AG8CY:00038:00813
TCTCTATGCGCTCCACATGTCTAAGGT
+
449=B>BA@AB>@;@;44444942424
@AG8CY:00038:00814
TCTCTATGCGCTCCACATGTCTAAGGT
+
BCBBBBCCCCDBDBDCDBAB@AEBFAC
@AG8CY:00038:00815
TAGTATCAGCCTCGCCATGACGAAGGTATTCC
+
>@@ACCBBBB@;;;<9@AABBBA?C@<=<@F@
@AG8CY:00038:00816
ACGCTCGACATGCCCAGGTACAGGAG
+
ABBBBBBC@;;444-9@A>BCAA@DC
@AG8CY:00038:00817
TACTGAGCTACACACACAGAAAGATTGGT
+
A?@@BBBBBBBBBCB@;;444-9>><B@C
@AG8CY:00038:00818
TCTCTATGCGCTCCACATGTCTAAGGT
+
CCBBCECDCCCBB@CDEB??@AA?A?B
@AG8CY:00039:00800
TATATCAGCCTCGCCATGACGAAGGTATTCC
+
AA=?AACCC@BB::6:<==B;;8<?CCCBCA
@AG8CY:00039:00801
TGATACGTCTCCTTCCTTAGTTACTTCA
+
B@?BBBCAB@?=@@C@C@B@?=@BB@CC
@AG8CY:00039:00802
ACGAGTGCGTTCCCCATGTCGTAGGTACTC
+
@BAA@AECBB?BGG:A<<<@<9;C><=?DD
@AG8CY:00039:00804
AGCACTGTAGCTGTCACTAGTTACTTGT
+
;9A@89949>989994449?B?BBA>9>
@AG8CY:00039:00806
ATATCGCGAGGGTATGGAAGACTCTAT
+
BA?@@CCECDC>BBCC@CECCCCCBB@
@AG8CY:00039:00807
TCTCTATGCGCTCCACATGTCTAAGGT
+
@AC@AAACCCCCE>;<<C@@>@A5959
@AG8CY:00039:00808
TCTCTATGCGCTCCACATGTCTAAGGT
+
ABCCCCA@?DCBB@BBDBBBBBC@B@D
@AG8CY:00039:00809
CGTGTCTCTAGGCACAGGATTTTGTGTAG
+
9;ABCCDDB9969444424444,44:944
@AG8CY:00039:00810
AGCACTGTAGCTGTCACTAGTTACTTGT
+
<<CCCBBCBBBBAA>BBBBBB@CBB?BB
@AG8CY:00039:00812
ATCAGACACGGACACAGCAGAACACAC
+
A@BC@?>BDB@BCBCDCDC?>=?A?=@
@AG8CY:00039:00816
ATCAGACACGGACACAGCAGAACACAC
+
BA@ABCBCCB@BBBB@@?D?=;@BAAA
@AG8CY:00039:00819
TAGTATCAGCCTCGCCCATGAC
+
BBB?7;<111,////1+47;<;
@AG8CY:00040:00801
ACGCTCGACATGCCCAGGTACAGGA
+
?@>?@AACC@@99969B>BBCCC@C
@AG8CY:00040:00802
ATATCGGCGAGGGTATGGAAAGACTCTAT
+
@89999249444-4:44244-44944393
@AG8CY:00040:00804
ACGCTCGACATGCCCAGGTACAGGAG
+
AA>??BBCA;;444-9AABCCCCCCC
@AG8CY:00040:00805
AGCACTGTAGCTGTCACTAGTTACTTGT
+
4444444444488449=;A::6444249
@AG8CY:00040:00809
ATCAGACACGGACACAGCAGAACACAC
+
@@??99899424444444:44249444
@AG8CY:00040:00810
ATCAGACACGGACACAGCAGAACACAC
+
B?@BBB;=@=7=>>@ABDGCC@CCCCC
@AG8CY:00040:00811
ATATCGCGAGGGTATGGAAGACTCTATA
+
AABBB@;;444-9BA@=AAACCCDCCCB
@AG8CY:00040:00812
CGTGTCTCTAGGCACAGGATTTGATGTAG
+
@@@@@999D9959>?11,111,//////4
@AG8CY:00040:00813
ATATCGCGAGGGTATGGAAGACTCTATA
+
BBBBBB>>994-9@@@=A=ABBBCECDB
@AG8CY:00040:00817
AGCACTGTAACTGTCACTAGTTACTTGT
+
@BCB@9>@>54944@;==@;;69@@=@A
@AG8CY:00040:00819
CACGAGTGCGTTCCCCAATGTCGTAGGTACTC
+
,,,,,/444888=BB6B@@88-,,-,200019
@AG8CY:00040:00820
ACGAGTGCGTTCCCCATGTCGTAGGTACTC
+
BBC@@AAABB>AB@6@A9499484989499
@AG8CY:00040:00824
TCCTGAGCTACACACACAGAAAGATTGGTGC
+
488944444444//////6888>?@@A=@>1
@AG8CY:00041:00803
TAGTATCAGCCTCGCCATGACGAAGGTATTCC
+
CBBBCEEBBB?AA;;6;@A<;1/,1-///,/,
@AG8CY:00041:00805
TCTCTATGCGCTCCACATGTCTAAGGT
+
BBCCAAABBCDCB@BCDBBCBBGACAA
@AG8CY:00041:00806
ATATCGCGAGGGTATGGAAG
+
989988444//+,000*,*,
@AG8CY:00041:00807
ATCAGACACGGACACAGCAGAACACAC
+
A?BCCC@@AB?BCDDB@?@;429@999
@AG8CY:00041:00816
ATATCGCGAGGGTATGGAAGACTCTATAG
+
BBBB@A>@999-9A997;>AABCCCBB>;
@AG8CY:00041:00817
ACGCTCGACATGCCCAGGTACAGGAG
+
4489944;9:=9//+/65,,,,,2,/
@AG8CY:00041:00820
ATCAGACACGGACACAGCAAAAACACAC
+
BAAA>=;=;:8<CECCBBBDCD0:<@@>
@AG8CY:00041:00822
AGCACTGTAGGCTGTCATAGTTACTTGTG
+
9999444:44249861,,,2874331348
@AG8CY:00042:00801
ATCAGACACGGCACAGCAGAACACAC
+
BA;;;ABABC@BCCCCDEGDACCCCB
@AG8CY:00042:00803
TACTGAGCTACACACACAGAAAAGATTGGT
+
BABBCCCBBBBBAAA;;;4444/9>@<ACB
@AG8CY:00042:00806
TCTCTATGCGCTCCACATGTCTAAGGT
+
494499=99>A9924;B>@@?@B6924
@AG8CY:00042:00808
ATCAGACACGGACACAGCAGAACACAC
+
A@??>>>>994;BBBCCCBA@799AAA
@AG8CY:00042:00809
AGCACTGTAGCTGTCACTAATTACTTGT
+
994449444444444;444242444244
@AG8CY:00042:00812
TACTGAGCTACACACACAGAAAGATTGGT
+
@@@@AABAA@BBBBB@;;444-99959>A
@AG8CY:00042:00814
CGTGTCTCTAGGCACAGGATTTGTGTAG
+
9999444///1,//4442444-444///
@AG8CY:00042:00817
AGCACTGTAGCTGTCACTAGTTACTTGT
+
;AAAABBBBCA>==231;>B@@BBB;;9
@AG8CY:00042:00818
CGTGTCTCTAGGCACAGGATTTTGTGTAG
+
B;;;>@@999969999@>ABDC9<><>=>
@AG8CY:00042:00820
ATATCGCGAGGGTATGGAAGACTCTATAG
+
?@@A@BBB@??<@ABDBE@BEBCB@@@88
@AG8CY:00042:00821
ACGAGTGCTTCCCCCATGTCGTAAGTACTC
+
@?>BCA;9714444,9@@ACEDDCBB:<;D
@AG8CY:00042:00824
CGTGTCTCTAGGCACAGGATTTTGTGTAG
+
B?A@AAA999969999A>?@@@4999?=>
@AG8CY:00042:00825
ATCAGACACGGACACAGCAGAACACAC
+
CA>>@@@@AC@CDCBBBBA@=;=>>>?
@AG8CY:00042:00827
TACTGAGCTACACACACAGAAAAGATTGGT
+
BBBBBBCBBB@BBCCBA:9944-89959<@
@AG8CY:00042:00828
TGATACGTCTCCTTCCTTAGTTACTTCA
+
BA@?BCBA8//,1,15654//,/11,/8
@AG8CY:00042:00829
TCTCTATGCGCTCCACACTGTCTAAGGGT
+
4:494=@9999995/6,,,,,,,/,44-4
@AG8CY:00043:00801
TGATACGTCTCCTTCCTTAGTTACTTCA
+
BBBBBBCDDDB@ECC@E@ABBA:;;@CB
@AG8CY:00043:00803
ACGAGTGCGTTCCCCATGTCGTAGACTC
+
BBBBBB;;442999/4949ABABCCCCD
@AG8CY:00043:00806
CGTGTCTCTAGCACAGATTTGATGTAG
+
4444444/8///2<11///+//////4
@AG8CY:00043:00807
TACTGAGCTACACACACAGAAAAGATTGGT
+
??BBBBBBBBBBBBB;;;4444/9@@<@@C
@AG8CY:00043:00808
ACGAGTGCGTTCCCCATGTCGTAAGGTATC
+
C@?>9;4448<77701//////4999;@9/
@AG8CY:00043:00809
TGATACGTCTCCTTCCTTAGTTACTTCA
+
BBBBBBBB?BB@C@B?D@BBC?AAB@BA
@AG8CY:00043:00810
TAGTATCAGCCTCGCCATGACGAAGGTATTCC
+
>?@;;9;ABA@A;<<;><<<<11-/788:?D@
@AG8CY:00043:00812
ATATCGCGAGGGTATGGAAGACTCTAT
+
?>BBBBBBBBC@CCDB?EAEHBBBAAB
@AG8CY:00043:00813
CGTGTCTCTAGGCACAGGATTTTGTGTAG
+
BBCBBBFECCC@C;;8@<9999/9A@@@>
@AG8CY:00043:00815
TGATACGTCTCCTTCCTTAGTTACTTCA
+
B@AAC@@@@;<9<@CBEBB@?=@BA@BC
@AG8CY:00043:00817
AGCACTGTAGCTGTCACTAGTTACTTGT
+
;;BC=@AEBBABBBBAAA>@@BCBB>AB
@AG8CY:00043:00818
CGTGTCTCTAGGCACAGGATTTTTGTGTAG
+
99C;99BCEAA@@B@>>;99999-99>999
@AG8CY:00043:00819
TCTCTATGCGCTCCACATGTCTAAGGT
+
BBDCCBBAAA@A@=>B99999995424
@AG8CY:00043:00821
GACGCTCGACATGCCCAGGTACAGGAG
+
<997488899449990492449:;<?=
@AG8CY:00043:00824
ACGCTCGACATGCCCAGGTACAGGAG
+
@AABB@?@B@@9996;C@CDCCC?DC
@AG8CY:00043:00825
TGATACGTCTCCTTCCTTAGTTACTTCA
+
BBBBBBBBB??>A@C@DDCBB>B;96;A
@AG8CY:00043:00826
AGCACTGTAGCTGGTCACTAGTTACTTGT
+
;AAA@A=999>842444494448444899
@AG8CY:00043:00828
TGATACGTCTCCTTCCTTAGTTACTTCA
+
BBBBBDCDB?>;=<?;?<?995;ABBCC
@AG8CY:00043:00832
TGATACGTCTCCTTCCTTAGTTACTTCA
+
BEBBCB==@==8><><@=>9;7;BB@BC
@AG8CY:00044:00804
TACTGAGCTACACACACAGAAAGATGGT
+
99>>999998>1111//////+444474
@AG8CY:00044:00806
TACTGAGCTACACACACAGAAGATAGTT
+
AABBBDCCC@@@DCB>BC;4217+***)
@AG8CY:00044:00809
ATATCGCGAGGGTATGGAAGACTCATATA
+
BB;;9@99999-44442499944444333
@AG8CY:00044:00810
CGTGTCTCTAGGCACAGGATTTTGTGTAG
+
;;@999A999954894;24444,444444
@AG8CY:00044:00812
AGCACTGTAGCTGTCACTGATGTTACTTGT
+
///////44449444AA<<<@AA:444244
@AG8CY:00044:00815
TGATACGTCTCCTTCCTTAGTTACTTCA
+
??@CBC@>688,/,/,/,.6999;<8=C
@AG8CY:00044:00816
CGTGTCTCTAGGCACAGGATTTTGTGTAG
+
BBBBEBC@@BBAB9:9A:4444,9@@BBC
@AG8CY:00044:00820
TACTGAGCTACACACACAGAAAAGATTGGT
+
9;@AA@;<;C@AACB@@;9994/99959;>
@AG8CY:00044:00822
TGATACGTCTCCTTCCTTAGTTACTTCA
+
@A>?@BCCC??>?@B===@@?<@BB>BC
@AG8CY:00044:00823
TACTGAGCTACACACACAGAAAAGATTGGT
+
BBDBCC@???BBCCB=??9999/9>>;>>B
@AG8CY:00044:00825
TACTGAGCTACACACACAGAAAAGATTGGT
+
;<CBBBCBBBBED@@ACD@@@=49>?5849
@AG8CY:00044:00827
TCTCTATGCGCTCCACATGTCTAAGGTA
+
ABBBBCA@ACCCC@CCCCAABAGAF?AA
@AG8CY:00044:00828
TAGTATCAGCCTCGCCATGACGAAGGTATTCC
+
BBBAABC;;<A?>9;6;@@>>995964::242
@AG8CY:00044:00835
TCTCTATGCGCTCCACATGTGTACTG
+
AABCCCCCCCCAA?AABBBBBAA@@@
@AG8CY:00045:00800
TCTCTATGCGCTCCACATGTCTAAGGT
+
@CCCBCCAAADCD@CCBBBB?@A???A
@AG8CY:00045:00801
CGTGTCTCTAGGCACAGGATTTTGTGTAG
+
AAABBBCBBCD?CBBBB@BCCC:AAAA@B
@AG8CY:00045:00803
ATATCGCGAGGGTATGGAAGACTCTATA
+
BB??ACBB???>@BAA?CDBCCCA@???
@AG8CY:00045:00805
ATATCGCGAGGGTATGGAAGACTCTATA
+
BBBBBB?@9996;BAA@CECCCCCC@@@
@AG8CY:00045:00806
ATATCGCGAGGGTATGGAAGACTCTATA
+
BBBBA==;444-9@@@>B@CCBBBC@@@
@AG8CY:00045:00807
CGTGTCTCTAGGCACAGGATTTTGTGTAG
+
BBBCBDDBBCCCCBBDC@AAAA9AA?ABB
@AG8CY:00045:00808
TCTCTATGCGCTCCACATGTCTAAGGT
+
CB=@@B;99@999;>9999><99DC89
@AG8CY:00045:00809
ATCAGAACACGGACACAGCAGAAC
+
827--,*,,,49;6/11/<<198;
@AG8CY:00045:00811
TGATACGTCTCCTTCCTTAGTTACTTCA
+
99<CCBCCC?@>@@B?B?A:429;95;B
@AG8CY:00045:00813
ACGAGTGCGTTCCCCATGACGTAGGTACTC
+
BBA@AB@;892999-9?@@BCCCC@C<=<B
@AG8CY:00045:00814
CGTGTCTCTAGGCACAGGATTTTGTGTAG
+
AAABCCHDCCB?CB>;;:4444-9@>BBC
@AG8CY:00045:00815
TCTCTATGCGCTCCACATGTCTAAGG
+
44444499;<=AB=AAC@89999696
@AG8CY:00045:00818
ACGAGTGCGTTCCCCCATGTCGTAGGTACTC
+
B@>B?=>@9959>>>/>99<A@@?B=><;;A
@AG8CY:00045:00820
TGATACGTCTCCTTCCTTAGTTACTTCA
+
BBBBBBCBB9:8;<@5958994;AB?CD
@AG8CY:00045:00821
TCTCTATGCGCTCCACACTGTCTAAGGGT
+
4;9<9?@?9;<@>;?>94494988244-4
@AG8CY:00045:00825
CGTGTCTCTAGGCACAGGATTTTTGTGTAG
+
BBBBCCCCDCC?AA=99999999-9??BAD
@AG8CY:00045:00829
ACGAGTGCGTTCCCCCATGTCGTAGGTACTC
+
@@9<<@@>@@59999,9?>>@A@ABBBB<<<
@AG8CY:00045:00832
ATCAGACACGGACACAGCAGAACACAC
+
BB>?@A>@@D@DCCCCABD9979;;9@
@AG8CY:00045:00834
TACTGAGCTACACACACAGAAAAGATTGGT
+
BBBBBAAABBBBBBC@;;4444/9>>;><@
@AG8CY:00045:00837
TAGTATCAGCCTCGCCATGACGAAGGTATTCC
+
CCB==>?99959>9959AA?>995959:>292
@AG8CY:00046:00804
CGTGTCTCTAGGCACAGGATTTTGTGTAG
+
BBCCCBECCCC@BBBBC@ECCC:@AABB@
@AG8CY:00046:00806
ACGCTCGACATGCCCAGGTACAGGAG
+
AC@@A@>@@<<;;D<@AA<;499:9=
@AG8CY:00046:00809
TCTCTATGCGCTCACATGTCTAAGGT
+
<@9>@999994449A9444///,/,/
@AG8CY:00046:00810
TGATACGTCTCCTTCCTTAGTTATCTTCA
+
984499>?@995929242399<4449:;;
@AG8CY:00046:00814
TACTGAGCTACACACACAGAAAAGATTGGT
+
AABBBBBBBBBABAC@;;4444/99959>B
@AG8CY:00046:00815
TCTCTATGCGCTCCACATGTCTAAGGT
+
BBCBBCBBABB;99<CCCCBACB@CBD
@AG8CY:00046:00816
ATCAGACACGGACACAGCAGAACACA
+
@?:;;@@ABB@BB;==BBCCD@CCCC
@AG8CY:00046:00817
ATCAGACACGGACACAGCAGAACACAC
+
BA@;998;;A>AACBBBBC===@@@@@
@AG8CY:00046:00822
ACGAGTGCGTTCCCCATGTCGTAGGTACTC
+
@?@@@@A@A@5999/4;4444444244444
@AG8CY:00046:00826
TAGTATCAGCCTTCC
+
8>8///6,,,*,*,*
@AG8CY:00046:00827
TCTCTATGCGCTCCACATGTCTAAGGT
+
BCEBBBCCCBBBB@CCDB@@@BCAEBD
@AG8CY:00046:00828
AGCACTGTAGCTGTCACTAGTTACTTGT
+
;;994>A@@@@@BCCBBBB::6;@><@@
@AG8CY:00046:00830
ATATCGCGAGGGTATGGAAGACTCTAT
+
BBBBB@;;444-9D>><A:99@@AB>@
@AG8CY:00046:00837
ACGCTCGACATGCCCCAGGTACAGGAG
+
BBBABBAC>;;4444/9@@@@C<<;=C
@AG8CY:00046:00839
TCTCTATGCGCTCCACATGTCTAAGGT
+
BBBBBDCCCECBBACCCBCCBBBBC?A
@AG8CY:00047:00807
ACGCTCGACATGCCCAGGTACAGGAG
+
BBBABBBCA@@444-99599444244
@AG8CY:00047:00810
TAGTATCAGCCTCGCCATGACGAAGGTATTCC
+
<<<<C@@>?><999@8=49;@AA>B@CCC@C@
@AG8CY:00047:00811
ATATCGCGAGGGTATGGAAGACTCTATA
+
BBAAB=:;444-9A@@=A?AEJDCCBBA
@AG8CY:00047:00816
ATATCGCGAGGGTATGGAAGACTCTATA
+
BCBCCBBB@@>:999A>B?BBB@@@AAA
@AG8CY:00047:00817
TGGATACGGTTCCTCCCTTTCCCTTTAGTTTACTTTCAAG
+
492411//,/,/,/88588111+/85.11:58,//+//,/
@AG8CY:00047:00820
ATATCGCGAGGGTATGGAAGACTCTATA
+
A?ABBB@@99969@@A?CACCEAE@CCA
@AG8CY:00047:00821
ATATCGCGAGGGTATGGAAGACTTCTATA
+
;;A;949A99914499<A=@>99;8<333
@AG8CY:00047:00825
ACGAGTGCGTTCCCCATGTCGTAGGTACTC
+
@C;@4899442444,44449>>@BACCDEE
@AG8CY:00047:00826
ATCAGACACGGACACAGCAGAACACAC
+
B<;?;9;>=><ABBBBBDDAA>BA@AB
@AG8CY:00047:00827
GAGCACTGTAGCTGTCACTAGTTACTTGT
+
;94444444444=@BCDB?=44299959A
@AG8CY:00047:00833
AGCACTGTAGCTGTCACTAGTTACTTGT
+
<<CBBABBABDBCCCCDDCA?;=996;@
@AG8CY:00047:00836
ACGCTCGACATGCCCAGGTACAGGAG
+
BBBBB??B@;;444-9BA@CCAA@==
@AG8CY:00047:00839
TCTCTATGCGCTCCGTCTAAGGTACTG
+
:999=@@9<;<<@@DCDCC>A?B=ABA
@AG8CY:00047:00840
ATATCGCGAGGTATGGAAGACTCATATA
+
EE<;4>1//1,////,/56944444333
@AG8CY:00047:00842
ATCAGACACGGACACAGCAGAACACCC
+
BBBB?><?BB>BCCCBAAA==;=9981
@AG8CY:00048:00804
TACTGAGCTACACACACAGAAAGATTGGT
+
999994@A;444;94444444-4//,/,/
@AG8CY:00048:00805
ACGAGTGCGTTCCCCATGTCGTAGGTACTC
+
@;:;@;9;;=B??A5;1/,,,,//,//7//
@AG8CY:00048:00807
CGTGTCTCTAGGCACAGGATTTGTGTA
+
BBBBCCC?===;===995999199>11
@AG8CY:00048:00808
TGATATCGTCTCCTTCCTAGTTACTTACAG
+
@>@8444444442489894/1-,,,*,,,/
@AG8CY:00048:00813
TAGTATCAGCCTCGCCATGACGAAGGTATTCC
+
BBBBBCDAGB?BB??=@BB>?A@>AACEH?A?
@AG8CY:00048:00816
AGCACTGTAGCTGTCACTAGTTACTTGTGT
+
<>CCCABCECB?@@AAACDCC@CDB?BACB
@AG8CY:00048:00818
AGCACTGTAGCTGTCACTAGTTACTTGT
+
?@CCCCCDBBA@@@@A@CCDDBCBB?BB
@AG8CY:00048:00819
ACGAGTGCGTTCCCCATGATCGTAGGTACTC
+
CCDA>949882///*,,,,,22044244444
@AG8CY:00048:00820
AGCACTGTAGCTGTCACTAGTTACTTGTG
+
9>=>49444//8////6694424442496
@AG8CY:00048:00821
AGCACTGTAGCTGTCACTAGTTACTTGT
+
@@BBB?ACBAACB<;<BBCCCCB;;7<<
@AG8CY:00048:00822
ACGAGTGCGTTCCCCCATGTCGTAGGTACTC
+
=83;999>9969999/AB@CBAA@A?@@;;<
@AG8CY:00048:00828
AGCACTGTAGATGTCACTAGTTACTTGT
+
BBBEBCCCCCCECCBBBCCCC?BBC=AA
@AG8CY:00048:00830
ATCAGACACGGACACAGCAGAACACAC
+
BA?AAB@ABBABCCCCBBC:98;CCBC
@AG8CY:00048:00833
TCTCTATGCGCTCCACATGTCTAAGGT
+
>?ABBBB@@?A@C@CCDDDD@@AAFBB
@AG8CY:00048:00836
ATATCGCGAGGGTATGGAAGACTCTATA
+
BBBAB=;=444-9B995>>AABBBC@??
@AG8CY:00048:00837
TGATACGTCTCCTTCCTTAGTTACTTCA
+
BBAABBDBBBB69295958996;BB>CC
@AG8CY:00048:00839
CTCTATGCGCTCCACATGTCTAAGGT
+
EBBEEEBB?BBB@BBBBBBBAA>B?C
@AG8CY:00048:00841
TCTCTATGCGCTCCACATGTCTAAGG
+
==?999>9<<<;<?AAAAA?99<@A@
@AG8CY:00048:00842
AGCACCTGTAAGCTGTCACTAGTTTACTTG
+
11///,///424446////76/44-49;24
@AG8CY:00049:00802
TGATACGTCTCCTTCCTTAGTTACTGCCCATA
+
@BBBBCCCCCC898;=B=?BB?;;<?>@:@@=
@AG8CY:00049:00803
TACTGAGCTACACACACAGAAAGATTGGT
+
BBCCB;;<BAA@B@@@?=@@@<ACC@D@C
@AG8CY:00049:00807
ATCAGACACGGACACAGCAGAACACAC
+
98881/.//86//9947A@11-///8;
@AG8CY:00049:00809
ATCAGACACGGACACAGCAGAACACAC
+
?@@B?@;:;A@BAAACCCCCCACBBBC
@AG8CY:00049:00812
ATATCGCGAGGGTATGGAAGACTCTATA
+
?>;99>999990444424:994898833
@AG8CY:00049:00816
TGATACGTCTCCTTCCTAGTTACTTCA
+
44444444/,,*,*,*,,//6444:44
@AG8CY:00049:00817
ACGCTCGACATGCCCAGGTACAGGAG
+
?@BB@@@@>>?>@A:AB=AACDFABC
@AG8CY:00049:00819
CGTGTCTCTAGGCACAAGATTTTGTGTA
+
BACB<99@94424844244444,44444
@AG8CY:00049:00820
CGTGTCTCTAGGCACAGGATTTTTGTGTAG
+
A@@AAAABBDC@AA@>AA99999-9A@@BB
@AG8CY:00049:00821
TGATACGTCTCCTTCCTTAGTTATCTTCA
+
9944444444954242467=@>=99999:
@AG8CY:00049:00822
ACGCTCGACATGCCCCAGGTACAGGAG
+
BBA::;CB@AA9999/9D@ABCAA@CB
@AG8CY:00049:00829
TGATACGTCTCCTTCCTTAGTTACTTCA
+
BBBBBBDDDAB@B@C@B@BBB?BBB@CC
@AG8CY:00049:00831
CTATCGCGAGGGGTATGGAAGACTCTATAGAGG
+
BBBB=>>A9999,4::;299<CBBBCBBABAB@
@AG8CY:00049:00835
TACTGAGCTACACACACAGAAAAGATTGGT
+
AABBBBC:;;FBBBC@A>;999-89859>?
@AG8CY:00049:00841
ATATCGCGAGGGTATGGAAGACTCTATA
+
BBB=B?;;444-9CA@<AAAABBCCBAA
@AG8CY:00049:00843
ATATCGCGAGGGTATGGAAGACTCTATA
+
AA@@@@@A9;96<B@A>ABDCCBCCBBB
@AG8CY:00050:00006
ACGAGTGCGTTCCCCATGTCGTAGGTACTC
+
BBABBBDABA:<;949999;<;?@=@<<9>
@AG8CY:00050:00008
ATATCGCGAGGGTATGGAAGACTCTATA
+
A?BABBBBBDD?BBBBAC@CCCCCCAAA
@AG8CY:00050:00012
TAGTATCAGCCTCGCCATGACGAAGGTATTCC
+
CCCCCCCCCC7;;;;59@A@@9;7<=@ABAA@
@AG8CY:00050:00017
TGATACGTCTCCTTCCTTAGTTACTTCAGTG
+
@ABBBBBA9;;=@ADBEACBC@BDDC>72,(
@AG8CY:00050:00027
ACGCTCGACATGCCCAGGTACAGGAG
+
=BBBBBBCD@@@BB?BB?BBECC@AB
@AG8CY:00050:00031
TGATACGTCTCCTTCCTT
+
BCCCCBB99<<@C@CBDB
@AG8CY:00050:00032
TACTGAGCTACACACACAGAAAGATTGGT
+
BBBBDBD9<<BBCEHECB98904431313
@AG8CY:00050:00040
TCTCTATGCGCTCCACATGTCTAAGGT
+
BB;:<BB@@9999:@C@B@=999<@59
@AG8CY:00050:00041
AAATCGCGAGGGTATGGAAGACTCTATAGAG
+
CD=A@@@A=;;8<1/1::=>DDGBA<;999>
@AG8CY:00050:00043
CGTGTCTCTAGGCACAGGATTTTGTGTAG
+
BCC@?@A:<<BBCCAAA?ABB?499999@
@AG8CY:00050:00049
ACGAGTGCGTTCCCCATGTCGTAGGTTCTC
+
BBBBBBC@???AAA7B9999@@@@=>=<99
@AG8CY:00051:00004
TACTGAGCTACACACACAGAAAGATTGGT
+
BBBBBBBBBBBBCCCCHH;998:@<?C@C
@AG8CY:00051:00005
TGATACGTCTCCTTCCTTAGTTACTTCA
+
@BBBBBB???C@B@D@B@@@@@BBB@AA
@AG8CY:00051:00006
AGCACTGTAGCTGTCACTAGTTACTTGT
+
AABBAAACC><<CCCCCCDDC?@@??BC
@AG8CY:00051:00018
TGATACGTCTCCTTCCTTAGTTACTTCA
+
CBBABBCA?AAAEAC@CACCC@DCC@BB
@AG8CY:00052:00007
CGTGTCTCTAGGCACAAGATTTTGTGTAG
+
BBCBCCCCCA?=>@@B?CCCEC9CC@>>>
@AG8CY:00052:00008
ACGCTCGACATGCCCAGGTACAGGAG
+
AA>@@BBCECCA@@>@BABBBAA@BB
@AG8CY:00052:00009
TACTGAGCTACACACACAGAAAGATTGGT
+
BBBBCDCBAAAEEECDC@@@>9>834748
@AG8CY:00052:00010
TACTGAGCTACACACAAAAGAAAAGATTTGGTGCT
+
BABDBBB>;;9>999???4>>>?49999-424779
@AG8CY:00052:00017
ACGAGTGCGTTCCCCATGTCGTAGGTACTC
+
BA<?BBDB@;2444,9?>@CDCCC@C;;;B
@AG8CY:00052:00021
TAGTATCAGGTATCC
+
=;9<EFDDC@B9442
@AG8CY:00052:00035
ATATCGCGAGGGTATGGA
+
CDBAA=;;444-9D>>5<
@AG8CY:00052:00036
TACTGAGCTACACACACAGAAAGATTGGT
+
BBCCBBC133>??BDDBB@@><@CCBC=@
@AG8CY:00052:00047
ACGAGTGCGTTCCCCATGTCGTAGGTACTC
+
BBBBBBB>======4?999@AAAB?B===C
@AG8CY:00053:00006
TACTGAGCTACACACACAGAAAGATTGGT
+
A@BBBCDCBBBCCBBC>AABB>BBB?@>?
@AG8CY:00053:00043
CGTGTCTCTAGGCACAGGATTTTGTGTAG
+
;<;@@@>311>=>A@?@>9999/9996/1
@AG8CY:00053:00046
TCTACTATGCTCCGAC
+
444449444///,///
@AG8CY:00054:00004
ACGAGTGCGTTCCCCCATGTCGTAGGTACTC
+
:;;BCCB>>924444+4;;9=AABA=BCCCC
@AG8CY:00054:00008
TCTCTATGCGCTCCACATGTCTAAGGT
+
CBBBCCCCD@AACAEDBB>=9996969
@AG8CY:00054:00013
TAGTATCAGCCTCGCCATGACGAAGGTATTCC
+
BBBBBBAECCA@@;;;<BCCEBA?B@CCCAE@
@AG8CY:00054:00018
CGTGTCTCTAGGCACAGGATTTTGTGTAG
+
BBBCDDC:<<CBDCCCEBAAAA6@@@>AA
@AG8CY:00054:00027
TGATACGTCTCCTTCCTTAGTTACTTCA
+
CBBBBBCB:;;@C@C?B?BCD@CAA>AB
@AG8CY:00054:00029
TACTGAGCTACACACACAGAAAGATTGGT
+
<<<BBB<<999@>BAA?B@=A<;;;<?>A
@AG8CY:00054:00038
TCTCTATGCGCTCCACAGTCTAAGGACTG
+
BBB@ABAAA99;;?BACCC@???@?@B;;
@AG8CY:00054:00041
ATCAGACACGGACACAGCAGAACACAC
+
@AA@A1.1//5//444:99@@<99998
@AG8CY:00055:00007
CGTGTCTCTAGGCACAGGATTTGTGTA
+
@@@CA@AA?=99>>9942444-4996/
@AG8CY:00055:00010
CGTGTCTCTAGGCACAGGATTTTGTGTAG
+
BCBCCCCCCCC@CCCCBB9999/9?@@@@
@AG8CY:00055:00011
ATCAGACACGGACACAGCAGAACACAC
+
BADH@@@AAA@CCCCA@9944249887
@AG8CY:00055:00014
TACTGAGCTACACACACAGAAAGATTGGT
+
@ABBDCC@@@CCCCDDCC;;4-9><;@@C
@AG8CY:00055:00015
ATCAGACACGGACACAGCAGAACACAC
+
B@>@?BBBBB>BCDDCBBB;;8;B@@@
@AG8CY:00055:00016
AGCACTGTAGCTGTCACTAGTTACTTGT
+
<<CCGCDDB@@@BBBBBBBCB@CBB@BB
@AG8CY:00055:00021
ACGAGTGCGTTCCCCATGTCGTAGGTACTC
+
??<ABBBBBB>BBB7BBBA>>@985899AB
@AG8CY:00055:00022
TGATCGTCTCCTTCCTTAGTTACTTCAGTGC
+
BBBBAAABBB@B?A@C@CCB@BAB@BBB?>A
@AG8CY:00055:00024
ATATCGCGAGGGTATGGGAGACTCTATAGA
+
CBCCB;;<@@@:94449-444433336666
@AG8CY:00055:00028
TACTGAGCTACACACACAGAAAGATTGGT
+
AABBBBC=??BABBBDCB???<>BB?A?B
@AG8CY:00055:00033
TACTGAGCTACACACACAGAAAGATTGGT
+
A?BBDCC@@ACCBBBB>>9996;AB?C@C
@AG8CY:00055:00040
TAGTATCAGCCTCGCCATGACGAAGGTATTCC
+
BCB@?AAA@@>?A;;7;BB@BBC@C@CDFBB@
@AG8CY:00055:00049
ACGAGTGCGTTCCCCATGTCGTAGGTACTC
+
BBAC@B>4885999/9@9999998689999
@AG8CY:00056:00006
TACTGAGCTACACACACAGAAAGATTGGT
+
B?@A@@@AAA@@@ADFBB9996:?7=@@C
@AG8CY:00056:00007
TAGTATCAGCCTCGCCATGACGAAGGTATTCC
+
ABCBCBCB?B?<<<B@CCBBA?@>AACDFAD@
@AG8CY:00056:00009
ATCAGACACGGACACAGCAGAACACAC
+
CCCB??@;<<BBB<>=><AAA;@>>>>
@AG8CY:00056:00015
TCTCTATGCGCTCCACATGTCTAAGGT
+
BABBCCCCBBBBB@DAA@BBBCB@C?B
@AG8CY:00056:00019
TACTGAGCTACACACACAGAAAGATTGGT
+
@?AACCBBBBA@@AADCGCGC@BBB=@=;
@AG8CY:00056:00020
AGCACTGTAGCCTGTCACTAGTTACTTGT
+
<<BC<94::492449977/11====B=@@
@AG8CY:00056:00024
TACTGAGCTACACACACAGAAAGATTGGT
+
AAABBBCA??BCBCDDCB;998:A>@C@B
@AG8CY:00056:00044
CGTGTCTCTAGGCACAGGATTTTGTGTAG
+
BBBDCCB:::C@DDBDFBCBDC9<;;AAB
@AG8CY:00056:00046
CGTGTCTCTAGGCACAGGATTTTGTGTA
+
BBBBCCC@@@A>A=@@@>AACB7;9999
@AG8CY:00057:00004
AGCACTGTAGCTGTCACTAGTTACTTGT
+
<<BBBAECC;:<CCCCBCCCB@CBB@BB
@AG8CY:00057:00007
ACGAGTGCGTTCCCCATGTCGTAGGT
+
B=;449>9942444,499=999??<@
@AG8CY:00057:00014
TCTCTATGCGCTCCACATGTCTAAGAT
+
CBCCBBBBBBCBB@BDC?@@BCB@CCB
@AG8CY:00057:00023
AGCACTGTAGCTGTCACTAGTTACTTGT
+
??BBCCBBBBCBCBAAABCCB@CBB=@@
@AG8CY:00057:00034
TACTGAGCTACACACACAGAAAGATTGGT
+
:=BCCBC?9<<BCEB@@@99909>>;>;?
@AG8CY:00057:00038
TCTCTTGCGCTCCACATGTCTAAGGT
+
BBBBBACBA;<;ABB<<<99995959
@AG8CY:00057:00048
ATATCGCGAGGGTATGGAAGACTCTATA
+
;B@BBB;;<DC<@@<95959>=B@@@<:
@AG8CY:00058:00012
ATCAGACACGGACACAGCAGAACACAC
+
BB<?@BBBCB?BBCCCBCCECB???CC
@AG8CY:00058:00016
ATATCGCGGGGGTATGGAAGACTCTATA
+
BBB=::44444+9@@@@B?CECAACBBD
@AG8CY:00058:00017
TCTCTATGCGCTCCACATGTCTAAGGT
+
@BABCCCEBCCBA@CDCCBB:=<BDAA
@AG8CY:00058:00018
TGATACGTCTCCTTCCTTAGTTACTTCA
+
BA??BBBB>>?@BBBCDBBAB?BBB@CC
@AG8CY:00058:00027
ACGCTCGACATGCCCAGGTACAGGAG
+
ABBBBBBBCDCBBD>BB>@?CBB@BB
@AG8CY:00058:00037
TACTGAGCTACACACACAGAAAGATTGGT
+
ACBB@CC1111><@@AA>>@@09;A>A>B
@AG8CY:00058:00043
TGATACGTCTCCTTCCTTAGTTACTTCA
+
BBBBBB>@9;<?BAB==>;AC>AAABCC
@AG8CY:00059:00005
ATCAGACACGGACACAGCAGAACACAC
+
@@>@ABABCC@CDCBDCBBBB@BBBBB
@AG8CY:00059:00008
ATATCGCGAGGGTATGGAAGACTCTATA
+
BBBBBB@BCDD?C:;;@CBCCFCA@@??
@AG8CY:00059:00011
AGCACTGTAGCTGTCACTAGTTTACTTTGTG
+
BBCCCACCCBABB@@>89999@098980//,
@AG8CY:00059:00016
CGTGTCTCTAGGCACAGGATTTTGTAG
+
CBABCCC@AAA?BDCAA@CDCC9AAAB
@AG8CY:00059:00031
TACTGAGCTACACACACAGAAAGATTGGT
+
@@BBBBF=?=AAAABCBBBBB?ABB?A?A
@AG8CY:00059:00032
TAGTATCAGCCTCGCCATGACGAAGGTATTCC
+
BACBCCCDDBEA?@@>BBCCCCE@C@CCDBDB
@AG8CY:00059:00041
TACCTGAGCTACACACACAGAAAGATTGGT
+
--,*,00049<CCCDEDCDBBB=997@B<?
@AG8CY:00059:00042
TAGTAACAGCCTCGCCATGACGAAGGTATTCC
+
BBC996<B>><?@@@=@CCCCCC?B?C:98:@
@AG8CY:00059:00046
TCTCTATGCGCTCCACATGTCTAAGGT
+
449?CCCEB<<;A<@@<1221887:1;
@AG8CY:00059:00048
ACGAGTGCGTTCCCCCATGTCGTAGGTACTC
+
@@BA@@@899;?@@@/A1111///7,.4448
@AG8CY:00059:00049
AGCACTGTAGCTGTCACTATATCTTGT
+
@BBBA@B?4944444@<?;1//68749
@AG8CY:00060:00008
TACTGAGCTACACACACAGAAAGATTGGT
+
BBBB@BAABBBA@@ECAA994-9>?>C@C
@AG8CY:00060:00011
TACTGAGCTACACACACAGAAAGATTGGT
+
BBBBBCBBB???CCBDBA@==:@>>;>?B
@AG8CY:00060:00012
AGCACTGTAGCTGTCACTAGTTACTTGT
+
@BBC=<<CC<<=CDDDCCBCCACCC@CC
@AG8CY:00060:00015
TACTGAGCTACACACACAGAAAAGATTTGGT
+
<9B>?@DDCC<<<@94444444,4433,.66
@AG8CY:00060:00019
TGATACGTCTCCTTCCTTAGTTACTTCA
+
BBB@A?BBBBB@B?B@B?A@>;>996<E
@AG8CY:00060:00023
TCTCTATGCGCTCCACATGTCTAAGGT
+
BBBBBABBBCC@B@FDCB@@@??>B>@
@AG8CY:00060:00027
AGCACTGTAGCTGTCACTAGTTACTTGT
+
?>BCCBCBAAABBBB@AACCB@BBB@BC
@AG8CY:00060:00032
AGCACTGTAGCTGTCACT
+
@AAABCAAA;;9@AA@CA
@AG8CY:00060:00046
TCTCTATGCGCTCCACATGTCTAAGGT
+
@@ACCB@@=;<<<?CC@A@B;<<@B=@
@AG8CY:00060:00049
ATATCGCGAGGGTATGGAAGACTCTATAGAGGGA
+
<@>@<>1///85881969>=:=ABB?66;611,.
@AG8CY:00061:00010
TGATACGTCTCCTTCCTTAGTTACTTCA
+
BCCFDCBBBBBABBDBDABBB@DCD@A?
@AG8CY:00061:00011
ATATCGCGAGGGTATGGAAGACTCTAT
+
BBBAABBCCCDACCCC@CACABBCC;1
@AG8CY:00061:00012
CGTGTCTCTAGGCACAGGATTTTGTGTAG
+
BBCC@@CDBB>8<<@AB@BABC9;;9>AA
@AG8CY:00061:00031
ATCAGACACGGACACAGCAGAACACAC
+
;;011:9:BB@BECCDCCCA@=ACBBB
@AG8CY:00061:00034
TCTCTATGCGCTCCACATGTCTAAGGT
+
;A@@=;9@><<;AA@C@@999442924
@AG8CY:00061:00047
CGTGTCTCTAGGCACAGGATTTGTGTA
+
<CCCCBC:><DBB@@A@=>AB?AAB<1
@AG8CY:00062:00004
AGCACTGTAGCTGTCACTAGTTACTTGT
+
@@BBBABC?<>9BC@<<@DDDACBB?CC
@AG8CY:00062:00005
AGCACTGTAGCTGTCACTAGTTACTTGT
+
?@BE<:9A<999=@@CCCCCB@BBB@BB
@AG8CY:00062:00010
TCTCTATGCGCTCCACATGTCTAAGGT
+
AAAABBBBBBBBB@BCCBAA@A@@CAC
@AG8CY:00062:00023
ATCAGACACGGACACAGCAGAACACAC
+
CCBB??@@@@?CBBBBIEAAA?BB@@8
@AG8CY:00062:00038
ATCAGACACGGACACAACAGAACACAC
+
BB?BBBB???@BBBCD@BBBB@CBBEB
@AG8CY:00062:00047
TAGTATCAGCCTCGCCATGACGAAGGTATTCC
+
ABBAAAAAAC?BBBB>BBBCCDDACBCEECB:
@AG8CY:00063:00013
TGATACGTCTCCTTCCTTAGTTACTTCA
+
BBCC?AACBBB?A?AADACBB@BBBBDD
@AG8CY:00063:00021
TCTCTATGCGCTCCACATGTCTAAGGT
+
CCCEBBBCCBGBC@EECBAABDD?B?B
@AG8CY:00063:00028
TAGTATCAGCCTCGCCCATGACGAAGGTATTCC
+
B?A@@AA?99699999-4;>;<1/,1,///,42
@AG8CY:00063:00029
TCTCTATGCGCTCCACATGTCTAAGGT
+
BCHCA@ACBCC@==@A@@@AADB:<:<
@AG8CY:00064:00004
ACGAGTGCGTTCCCCATGTCGTAGGTACTC
+
BB@ACCB?=@>A@@7B<<<DDCCC@B?A@B
@AG8CY:00064:00012
TAGTATCAGCCTCGCCATGACGAAGGTATTCC
+
8449BCCCBB?CBBCCBBCCCBB@BBCABBA@
@AG8CY:00064:00016
ACGAGTGCGTTCCCCATGTCGTAGGTACTC
+
A?>?CAABCFACCC:CBBA8;;98589999
@AG8CY:00064:00029
ATATCGCGAGGGTATGGAAGACTCTATA
+
=<?@@CC?994-9B?>5959@A@BGECB
@AG8CY:00064:00032
TATTGAGCTACACACACAAAGAATGGTGC
+
B:9;<NFDCCCB@9?;994-1>:11,...
@AG8CY:00064:00033
CGTGTCTCTAGGCACAGGATTTTGTGTAG
+
BBBCCBBAAAB@BBBBE@CBBB9==9===
@AG8CY:00064:00037
ATATCGCGAGGGTATGGAAGACTCTATA
+
BBB@@ABCCEDACCCC@C@CCCC;;;??
@AG8CY:00064:00039
CGTGTCTCTAGGCACAGGATTTTGTGTAG
+
BBBCCCC:<:D>B@BBA<@???499999@
@AG8CY:00064:00041
ACGCTCGACATGCCCAGGTACAGGAG
+
BBBCCBBBCCCCCD@BB<>@?BB?AA
@AG8CY:00064:00042
CGTGTCTCTAGGCACAGGATTTTGTGTAG
+
BBCB@@A<<<@A<<=CD@CABB4999444
@AG8CY:00065:00008
ATATCGCGAGGGTATGGAAGACTCTATA
+
BBBBBBBBCCD?DB@@?A@AAA?BBA75
@AG8CY:00065:00009
ATATCGCGAGGGTATGGAAGACTCTATA
+
;;AA>>?>444-499989898433>877
@AG8CY:00065:00020
TCTCTATGCGCTCCACATGTCTAAGGT
+
@@CBBCBBBADBE@CCBBCCBBB?B@C
@AG8CY:00065:00025
ACGAGTGCGTTCCCCATGTCGTAGGTACTC
+
BB>??BCBCB?BBA9DAAA?ABBB?B;<<@
@AG8CY:00065:00030
TACTGAGCTACACACACAGAAAAGATTGGT
+
ABBBDCCCBABBBCDB@;9988/9>?;>=?
@AG8CY:00065:00032
ATCAGACACGGACACAGCAGAACACAC
+
BABA@@?@@@=@D=A?;<;@@<>9988
@AG8CY:00065:00049
CGTGTCTCTAGGCACAGGATTTTGTGTAG
+
ACDCDCC:::C@@=99959999/99911<
@AG8CY:00066:00012
ATATCGCGAGGGTATGGAAGACTCTATA
+
B?@ABB?A@CA?ACCCAC@CCCCCBA;;
@AG8CY:00066:00013
TAGTATCAGCCTCGCCATGACGAAGGTATTCC
+
CBBABBAAA@@AB;;9<@@@CCC@DECCE@C@
@AG8CY:00066:00016
TGATACGTCTCCTTCCTTAGTTACTTCA
+
A===AAAB@BB@C@C@CABBC@@@@@CC
@AG8CY:00066:00031
CGTGTCTCTAGGCACAGGATTTTGTGTAG
+
BCCC::>AAAC@CCCCEBDDDE:CCBAAA
@AG8CY:00066:00040
ATCAGACACGGACACAGCAGAACACAC
+
@@@BBBB????BBCBCDCCBA?ABBBA
@AG8CY:00066:00048
ATATCGCGAGGGTATGGAAGACTCTATA
+
/.;;?@>>99909B>>;A=@ACCBBBCC
@AG8CY:00067:00006
TACTGAGCTACACACACAGAAAGATTGGT
+
CBBBBBCBBBBCBCCCBC<<;8;AB@C@C
@AG8CY:00067:00010
ATATCGCGAGGGTATGGAAGACTCTATA
+
BABBBBCCBEH@E:9;;=>=BBCCCCCC
@AG8CY:00067:00013
TAGTATCAGCCTCGCCATGACGAAGGTATTCC
+
EBBA?ACDCC@??@@=ABGBBCC?B?BCEBCC
@AG8CY:00067:00032
TGATACGTCTCCTTCCTTAGTTACTTCA
+
ABABBABABBC@C?B?BABBB@>AA@CB
@AG8CY:00067:00046
ATATCGCGAGGGTATGGAAGACTCTAT
+
ACBBBC@@?=?<AA@@DD@CCBBB@;:
@AG8CY:00068:00004
TAATATCAGCCTCGCCATGACGAAGGTATTCC
+
992499:966:00.1,1>>>>;;9;@DCD@CA
@AG8CY:00068:00005
TGATACGTCTCCTTCCTTAGTTACTTCAG
+
BCBBBBCC@BA=A=C@D@CDE@CAA>ACA
@AG8CY:00068:00013
TGATAAGTCTCCTTCCTTAGTTACTTCA
+
??A9989A?BC@C@C@CACBB@DCC@CC
@AG8CY:00068:00015
TCTCTATGCGCTCCACATGTTTAAGGTACTG
+
//:::BACCABBB>ACAAACC?A?A@CCCDD
@AG8CY:00068:00016
TCTCTATGCGCTCCACATGTCTAAGGT
+
BCDEDBBABBCDC?CDCAAAAAA5;:<
@AG8CY:00068:00024
TAGTATCAGCCTCGCCATGACGAAGGTATTCC
+
B@B?CCCCA@;>@9859@@@A9959<>=??@=
@AG8CY:00068:00033
TGATACGTCTCCTTCCTTAGTTACTTCA
+
BBDBCCBA>9;8;>A@>:;11,111-9B
@AG8CY:00068:00049
AGCACTGTAGCTGTCACTAGTTACTTGT
+
AACCECFCA:=<BCABCBAA?@@=8599
@AG8CY:00069:00011
AGCACTGTAGCTGTCACTAGTTACTTGT
+
:<BCA?ACC;9<ABBCDCCCB@CDC@A>
@AG8CY:00069:00013
TACTGAGCTACACACACAGAAAGATTGGT
+
@ACCCCCB@@ACCBA?@?99809@>=B@D
@AG8CY:00069:00015
TGATACGTCTCCTTCCTTAGTT
+
BBA@AB?=;,-+-+-+*)**((
@AG8CY:00069:00018
ATATCGCGAGGGTATGGAAGACTCTATAG
+
BD?@??=@=??>ACCC?A?BCCBBBB777
@AG8CY:00069:00019
ATCAGACACGGACACAGCAGAACACAC
+
ABA@AB>BBA=?ACCCCCB;;8;B@@B
@AG8CY:00069:00027
TCTCTATGCGCTCCACATGTCTAAGGT
+
BBBBCBBBBAA?B@DDCBABACD?B?B
@AG8CY:00069:00035
TACTGAGCTACACACACAAGAAAGATTGGT
+
AABBBCBBBBBCA>>111,11/+//31313
@AG8CY:00069:00037
ATCAGACACGGACACAGCAGAACACAC
+
BB@ABBBAB??BBCCCECCAA?BBBBD
@AG8CY:00069:00038
CGAGTGCGTTCCCCATGTCGTAGGATACTC
+
49499=9992999-4444/6668,//0946
@AG8CY:00069:00040
ACGCTCGACATGCCCAGGTACAGGAG
+
B>>?BDCCCCCCCD@CB?BBCBB?@@
@AG8CY:00069:00041
ACGCTCGACATGCCCAGGTACAGGAG
+
BBBBBBBBCBA===:==;?@BB?@9;
@AG8CY:00069:00044
ACGCTCGACATGCCCAGGTACAGGAG
+
=AABC9;:@AA@AB?;;89>?>>=>@
@AG8CY:00070:00004
ATCAGACACGGACACAGCCAGACACAC
+
B??ABBBBBB@BBA@;445911<@@1.
@AG8CY:00070:00006
TGATACGTCTCCTTCCTTAGTTACTTCA
+
BCCAAA>9949898989=>AB@BCCB?@
@AG8CY:00070:00015
ACGCTCGACATGCCCAGGTACAGGAG
+
ABBBBB>@@BB9;;9;B=@@DCE@BB
@AG8CY:00070:00016
ACGCTCGACATGCCCAGGTACAGGAGA
+
BAABBBBBECCCCFB<;;;BBBB?BCC
@AG8CY:00070:00020
TAGTATCAGCCTCGCCATGACGAAGGTATTCCAACTG
+
BBBBECFA@@A==996;@@@BA@>ABDCCAC?B?BBB
@AG8CY:00070:00022
TGATACGTCTCCTTCCTTAGTTACTTCA
+
BBBBBCBCA;<9<CB>A?BBB>BHC@FE
@AG8CY:00070:00024
ATATCGCGAGGGTATGGAAGACTCTATA
+
@@9<;BBBBBC?CCBB@B@BBCCCC@??
@AG8CY:00070:00025
AGCACTGTAGCTGTCACTAGTTAATTGT
+
@@BCCCCDBAAABBBBBBCCC@B@DAAA
@AG8CY:00070:00026
CGTGTCTCTAGGCACAGGATTTTGTGTAG
+
CBCCAABC<<=?ABA<>>=BBB9@=<>@@
@AG8CY:00070:00032
CGTGTCTCTAGGCACAGGATTTTGTGTAG
+
BBBBBBBC::<@DCCDC@BCCC9CCBAAA
@AG8CY:00070:00038
TACTGAGCTACACACACAGAAAGATTGGT
+
:<@@@CD@AAACCCCBB@@@@<>@?;><;
@AG8CY:00071:00004
TAGTATCAGCCTCGCCATGACGAAGGTATTCC
+
ECCBBBCBA@8>@995999?@9959=?=?=><
@AG8CY:00071:00010
TCTCTATGCGCTCCACATGTCTAAGGT
+
BDCCCBBAB<<;>;999>>>9996969
@AG8CY:00071:00015
CGTGTCTCTAGGCACAGGATTTTGTGTAG
+
ACBBBCBCCBA@BBCBB>:4:419>=AAC
@AG8CY:00071:00018
TGATACGTCTCCTTCCTTAGTTACTTCA
+
B@@@BBCCBBCBD?B?B@BBB@BBBACC
@AG8CY:00071:00019
TGATACGTCTCCTTCCTTAGTTACTTCA
+
BB@AAABCB>?=@AD@D=@AC?BC@@BB
@AG8CY:00071:00024
ACGAGTGCGTTCCCCATGTCGTAGGTACTC
+
99748@BBDE@CCC8A@=@@@@@@@B<;<C
@AG8CY:00071:00025
ACGAGTGCGTTCCCCATGTCG
+
BCCCBB@;8>5999/9???AB
@AG8CY:00071:00029
TACTGAGCTACACACACAGAAAGAGAGAGGC
+
BBBBBBCB@@BBCCDDCB?>>:?=9377?<?
@AG8CY:00071:00030
TACTGAGCTACACACACAGAAAGATTGGT
+
>>>AAAAAAABBABCC>A9996:=>?C@C
@AG8CY:00071:00033
TGATACGTCTCCTTCCTTAGTTACTTCA
+
AA??@ABCC?B>C@DAD=AAB@?@@@CA
@AG8CY:00071:00034
TGATACGTCTCCTTCCTTAGTTACTTCA
+
AAAAABBBBAB@B@DBC@BB?@AAA@AB
@AG8CY:00071:00036
TGATACGTCTCCTTCCTTAGTTACTTCA
+
BBBBBBB<;;B;;;=@B@ABB>AADBFI
@AG8CY:00071:00047
TCTCTATGCGCTCCACA
+
@BAAAAABB<B@CAEEC
@AG8CY:00072:00009
ACGAGTGCGTTTCCCCCATGTCGTAGGTACTC
+
CBBB=99>99919DDB2B<;<@@@AB>B;;;@
@AG8CY:00072:00010
TCTCTATGCGCTCACATGTCTAAGGTA
+
AACCBBBBB<<;<:::==@?@@59699
@AG8CY:00072:00018
TAGTATCAGCCTCGCCATGACGAAGGTATTCC
+
B@AAAAA@AB7;;@@;@@CHGCC@C@CAA?AF
@AG8CY:00072:00027
ATATCGCGAGGGTATGGAAGACTCTAT
+
:;;AABB<=?EACCBB@BABCBAA@A>
@AG8CY:00072:00034
TGATACGTCTCCTTCCTTAGTTACTTCA
+
9BCCBBCA@>B;?5924988=@999@B9
@AG8CY:00072:00036
CGTGTCTCTAGGCACAGGATTTTGTGTAG
+
BBCBCC@@C=<89BA>><9999/9>@@BG
@AG8CY:00073:00007
TGATACGTCTCCTTCCTTAGTTACTTCA
+
BBBBBDDC?AAAGDDADACCC@BBBAAB
@AG8CY:00073:00019
TCTCTATGCGCTCCACATGTCTAAGGT
+
CCCCBBCA:9=;97=CBBAA?===>>A
@AG8CY:00073:00030
TCTCTATGCGCTCCACATGTCTAAGGT
+
CCCDCCGCB=><@=A<@=CBABB8;:<
@AG8CY:00073:00031
ATATCGCGAGGGTATGGA
+
@B999@@A@AA<ABCCBC
@AG8CY:00073:00038
ATATCGCGAGGGTATGGAAGACTCTAT
+
AAB@@ACCCCD>CCFD>A>@BB@ABAA
@AG8CY:00074:00006
CGTGTCTCTAGGCACAGGATTTTGTGTAG
+
BBBBAAADCACADCBBCACAAA8ACCCCE
@AG8CY:00074:00011
TCTCTATGCGCTCCACATGTCTAAGGT
+
@@@@@@GA@@B;969@B9999@@5924
@AG8CY:00074:00012
TCTCTATGCGCTCCACATGTCTAAGGT
+
BBBBBCDCD>=<CACECA999996969
@AG8CY:00074:00016
ATATCGCGAGGGTATGGAAGACTCTATA
+
A?BBBB@=:::8;BAB@C@CCCCCCAA@
@AG8CY:00074:00025
CGTGTCTCTAGGCACAGGATTTGTGTAG
+
BBBBCCDD@@AABDC@A=99909AABCE
@AG8CY:00074:00028
AGCACTGTAACTGTCACTAGTTACTTGT
+
BAABBDF@@=;99>=BBBGDEABBA999
@AG8CY:00074:00040
TGATACGTCTCCTTCCTTAGTTACTTCA
+
CCBBABDBBBA@CADBBC?@?@ABC@CC
@AG8CY:00075:00011
ATATCGCGAGGGTATGGAAGACTCTATA
+
=348894444>:@AAB@A@BBB;??;77
@AG8CY:00075:00017
TACTGAGCTACACACACAGAAAGATTGGT
+
BBBABBEBCBBBCCCCCBBBB=B@A:;<@
@AG8CY:00075:00032
AGCACTGTAGCTGTCACTAGTTACTTGT
+
BABBCCCDBBBBBBBBCBCCC?DBB?AA
@AG8CY:00075:00033
CGTGTCTCTAGGCACAGGATTTTGTGTAG
+
CBCCCECDCBB@BBCCB@::::19;=@BC
@AG8CY:00075:00036
TCTCTATGCGTTCCACATGTCTAAAGTA
+
AAA<=9>>111,/,//@??494480498
@AG8CY:00075:00041
AGCACTGTAGCTGTCACTAGTTAATTGT
+
/////4444444999:@@@>>5969699
@AG8CY:00075:00042
AGCACTGTAGCTGTCACTAGTTACTTTGT
+
@@CENDBDAABCDDCB=9:4459999099
@AG8CY:00075:00045
TAGTATCAGCCTCGCCATGACGAAGGTATTCC
+
BBBBCDHCAA@A@@@=@@CBDBC=B=@>?=><
@AG8CY:00076:00015
ATCAGACACGGACACTGCAGAACACAC
+
BA?@@BBCBC?ABBBDC>>>A@ABBBB
@AG8CY:00076:00021
TACTGAGCTACATACACAGAAAGATTGGT
+
BAA?BBCB;;;111::8:>?><>@B@C@D
@AG8CY:00076:00022
TAGTATCAGCCTCGCCATGACGAAGGTATTCC
+
BBBBBCECCDA@@;;7;A@?A<;7<A@?A@><
@AG8CY:00076:00038
TACTGAGCTACACACACAG
+
BB??ABBBA@BEBFA==>8
@AG8CY:00076:00040
TCTCTATGCGCTCCACATGTTAGAAGTA
+
BBBBBBECCCCBB@BCCB:87@**)(((
@AG8CY:00076:00043
CGTGTCTCTAGGCACAGGATTTTGTGTAG
+
BBCCAABCBBBACCCEBB9999/99911<
@AG8CY:00076:00044
TAGTATCAGCCTCGCCATGACGAAGTTATTCC
+
BBBABBCCCC@CB;;9<BBBBBB?GC@CDBB@
@AG8CY:00077:00006
ACGCTCGACATGCCCAGGTACAGGAG
+
CBABD::?EECCHD@AA=@BDECCCD
@AG8CY:00077:00008
ACGAGTGCGTTCCCCATGTCGTAGGTACTC
+
BBBBBB?==>5999/99<<BCBCC@DAAAD
@AG8CY:00077:00011
TACTGAGCTACACACACAGAAAGATTGGT
+
BBBA?@<<9BBEC@AA@@9990998<>58
@AG8CY:00077:00014
TGATACGTCTCCTTCCTTAGTTACTTCA
+
BCBB???@;;9?A=AAACCDCAAAABBB
@AG8CY:00077:00017
TCTCTATGCGCTCCACATGTCTAAGGT
+
BBCCA@@AAACBC@CCCBBDB@?797;
@AG8CY:00077:00019
CGTGTCTCTAGGCACAGGATTTTTGTG
+
BBCBCB@999959@@@A>99999-999
@AG8CY:00077:00021
ATATCGCGAGGGTATGGAAGACTCTATA
+
BBBBBC??ABC=BBAA>B?BBCCCBBBB
@AG8CY:00077:00029
AGCACTGTAGCTGTCACTAGTTACTTGT
+
@@CCCBCCB<;;<<<<<BCHHDFCC>BB
@AG8CY:00077:00030
ACGAGTGCGTTCCCCATGTCGTAGGTACTC
+
BBAABA=9895999/9>?@ACCBA?BAAAA
@AG8CY:00077:00048
AGCACTGTAGCTGTCACTAGTTACTTGT
+
<9;==91/6//////8==BAB@B99599
@AG8CY:00078:00006
ATATCGCGTGGGTATGGAAGACTCTATAGAGT
+
BABBBBBECCCACCCCAC@CCCBBCC>>>0,,
@AG8CY:00078:00009
CGTGTCTCTAGGGCACAGGGATTTTTGTGTAGA
+
444444,,,,,,*,44444-44444+4444444
@AG8CY:00078:00012
ATCAGACACGGACACAGCAGAACACAC
+
BCABAAB@AA@BBBCDEDCCCCBBBCC
@AG8CY:00078:00016
AGCACTGTAGCTGTCACTAGTTACTTGT
+
@FCDDDCCCBD::>GCCCCB@BAAB?BA
@AG8CY:00078:00019
CGTGTCTCTAGGCACAGGATTTTTGTGTAG
+
ABBDA??AA99599999544;;B/C=9444
@AG8CY:00078:00024
TCTCTATGCGCTCCACATGTCTAAGGT
+
ABBCCBCBCCCCC@CEAAB@AAC@CAB
@AG8CY:00078:00025
TCTCTATGCGCTCCACATGTCTAAGGT
+
BBCBBBCDDAA@C@CCBBDCEAD@A@C
@AG8CY:00078:00032
CGTGTCTCTAGGC
+
C=99449999A=@
@AG8CY:00078:00033
ATCAGACACGGGACA
+
B?>?BB>8700)*)(
@AG8CY:00078:00038
TCTCTATGCGCTCCACATGTCTAAGGT
+
BB?;<<BBBBCCEBDAA?AACBC=A=@
@AG8CY:00079:00011
CGTGTCTCTAGGCACAGGATTTTGTGTAG
+
BBBBBBBCCCC@CCCCC@CCCC9;;9>@@
@AG8CY:00079:00015
ACGCTCGACATGCCCAGGTACAGGA
+
CCBBBD>999449919><>>94929
@AG8CY:00079:00016
ATATCGCGAGGGTATGGAAGACTCTATA
+
BBCCBA;;444-9@@@5>;;BBABC@@B
@AG8CY:00079:00024
TACTGAGCTACACACACAGAAAGATTGGT
+
BBBBBBCBBBBBBACCCC;<<8<CCBC@B
@AG8CY:00079:00025
TCTCTATGCGCTCCACATGTCTAAGGT
+
ABC;;111KAAAC@DAAACC@AA;<<<
@AG8CY:00079:00028
ATCAGACACGGACACAGCAGAACACAC
+
BA@B??@CCC?AAAECFHCBB?BCCIA
@AG8CY:00079:00034
TGATACGTCTCCTTCCTTAGTTACTTCA
+
AAAAACBBD@@>ABD@C@BCB@ECC@B?
@AG8CY:00079:00036
TAGTATCAGCCTCGCCATGACGAAGGTATTCC
+
?@BBDCCBBB@CEDC?AABBECC@C@BBD?B@
@AG8CY:00079:00041
ACGAGTGCGTTCCCCATGTCGTAGGTACTC
+
BBBBBBDBBB>AA=6:=999>>9858?999
@AG8CY:00079:00045
CGTGTCTCTAGGCACAGGATTTGTGAG
+
BAAB@94944:9444665///+/////
@AG8CY:00079:00047
TACTGAGCTACACACACAGAAAGATTGGT
+
BB@AACCCBBBBCAAADBB=B:=8>584:
@AG8CY:00080:00006
TAGTATCAGCCTCGCCATGACGAAGGTATTCC
+
BB@?ACCBBC;A>>@=@@AABCB@DCBED@CA
@AG8CY:00080:00007
TCTCTATGCGGCCTCCACATGTCTAAGGT
+
A;;<@@@<11,/566566=994///,/,/
@AG8CY:00080:00009
CGTGTCTCTAGGCACAGGATTTTGTGTAG
+
BBBBBCCCDDDBCCCCGAEBBFADCC@@=
@AG8CY:00080:00013
TACTGAGCTACACACACAGAAAGATTGGTG
+
9:=<CCBA@@BDCCCFDDCBA:9:7,0,01
@AG8CY:00080:00014
TCTCTATGCGCTCCACATGTCTAAGT
+
=>>11188;49949:;@?99111,1/
@AG8CY:00080:00025
TCTCTATGCGCTCCACAT
+
BBCCCCCCCCFBD?BBCC
@AG8CY:00080:00026
ATCAGACACGGACACAGCAGAACACAC
+
BBBBBA@AAB>=ABB;<<BBB?BBBDC
@AG8CY:00080:00031
AGCACTGTAGCTGTCACTAGTTAATTGT
+
@@CCCAGEABBBBDCBCCCCC>?<?299
@AG8CY:00080:00033
TAGTATCAGCCTTCGCCATGACGAAGGTATTCC
+
AACCCCB:88,1,///,/89>?9<8;@CCIDC@
@AG8CY:00080:00037
ACGAGTGCGTTCCCCATGTCGTAGGTACTC
+
BBBBBBB9495999/9@?@ADDBB?B@@@B
@AG8CY:00080:00047
ACGCTCGACATGCCCAGGTACAGGAG
+
ABBBB@AACCBBBC>BB@BB@9=848
@AG8CY:00080:00048
TACTGAGCTACACACACAGAAAGATTGGT
+
BCCBBBC@?BBBA9;<A@@BD<@@B>A?A
@AG8CY:00081:00004
TACTGAGCTACACACACAGAAAGATTGGT
+
CBBBBBBBCCBCCBBCAA<9909985;>B
@AG8CY:00081:00009
AGCACTGTAGCTGTCACTAGTTTCTTGT
+
BABBCDCCC::<CCCCCC;444099?BC
@AG8CY:00081:00016
CGTGTCTCTAGGCACAGGATTTTGTGTAG
+
BBBBBCCCCBB@BBBBCAGGBB9ACBBBC
@AG8CY:00081:00019
TCTCTATGCGCTCCACATGTCTAAGGT
+
ABBCCCB?@?CBCACCCB>==?=;==>
@AG8CY:00081:00025
ACGAGTGCGTTCCCCATGTCGTAGGTACTC
+
BB??ABBA@@8@>>4?A@@@CCBA?ACBAB
@AG8CY:00081:00037
TCTCTATGCGCTCCACATGTCTAAGGT
+
BBBCCCDCDCCBB@DFCBBBAAA@B?A
@AG8CY:00081:00049
AGCACTGTAGCTGTCACTAGTTACTTGT
+
FAECCDCCB@AACCCCCEBBB?CBB>==
@AG8CY:00082:00005
TAGTATCAGCCTCGCCATGACGAAGGTATTCC
+
BBCCCCCAAADBBBC=@>?>>9959<>@BDCA
@AG8CY:00082:00014
TGATACGTCTCCTTCCTTAGTTACTTCA
+
@BB@A>BBBBA?A@D@D@AAA@@@@@CA
@AG8CY:00082:00016
AGCACTGTAGCTGTCACTAGTTACTTGT
+
AAECBBGDCA@@AAABCCCCC?BAC?A@
@AG8CY:00082:00022
CGTGTCTCTAGGCACAGGATTTTGTGTAG
+
BB@@BCBC@??ACC@>@<9999-9@@@CC
@AG8CY:00082:00025
ACGCTCGACATGCCCAGGTACAGGAGA
+
ACCCBBAAAB999919924?@?CAA=C
@AG8CY:00082:00027
TAGTATCAGCCTCGCCATGACGAAGGTATTCC
+
BBFCCCBCBC?>>;;;<CCCC<:;@FECCBCB
@AG8CY:00082:00029
ATATCGCGAGGGTATGGAAGACTCTATA
+
@@@BBDCBCCDBDBBB@C@CCCCC88<B
@AG8CY:00082:00039
AGCACTGTAGCTGTCACTAGATTACTTGT
+
4//77111:888B;449444//,///,//
@AG8CY:00082:00043
AGCACTGTAACTGTCACTAGTTACT
+
>8;;9:=BC@B@;9999994/,,,,
@AG8CY:00082:00046
ATATCGCGAGGGTATGGAAGACTCTATA
+
CBA???@>@CCACCBB@C@CCCCBA@A?
@AG8CY:00082:00049
TGATACGTCTCCTTCCTTAGTTACTTCA
+
BBBCBBABDDC?B?CBCA>@=<@A@<@@
@AG8CY:00083:00004
TCTCTATGCGCTCCACATGTCTAAGGT
+
BCCCFEC>;111@:88?9;;=9989<A
@AG8CY:00083:00006
TAGTATCAGCCTCCGCCATGACGAAGGTATTCC
+
9:444999=>899<=:@?999:99242444892
@AG8CY:00083:00008
TAGTATCAGCCTCGCCATGACGAAGGTATTCC
+
@@BBBHCDBB@CCCC@CCBB@@A?D?@@A@B?
@AG8CY:00083:00015
TAGTATCAGCCTCGCCATGACGAAAGGGTATTCC
+
CCCGDEEDCD@>;;;<>>>>@999011+///,/,
@AG8CY:00083:00017
CGTGTCTCTAGGCACAGGATTTTGTGTAG
+
BCCBAABCBDC@DDCCC@DEFC:BBA@A?
@AG8CY:00083:00018
ATCAGACACGGACACAGCAGAACACAC
+
=<@@ACDCCC@BCCCBABA@?=ADCFC
@AG8CY:00083:00019
ATCAGACACGGACACAGCAGAACACAC
+
BB>??BABDB@CCBCCEDBEE@BBBA?
@AG8CY:00083:00023
TAGTATCAGCCTCGCCCATGACGAAAGGTATTCC
+
BBCCCCCDA;248999-44444444-42444242
@AG8CY:00083:00025
TGATACGTCTCCTTCCTTAGTTACTTCA
+
AAAAAAABBBC@C@C@B@BBA?BBC@CC
@AG8CY:00083:00032
ACGCTCGACATGCCCA
+
@@ABBCCCC?ABBHCB
@AG8CY:00083:00034
CGTGTCTCTAGCACAG
+
9>BBBBA9999/,**(
@AG8CY:00083:00036
CGTGTCTCTAGGCACAGGATTTTGTGTAG
+
BBBCBCC@CBBACEBBB?BDHH:AAABBC
@AG8CY:00083:00039
TACTGAGCTACACACACAGAAAGATTGGT
+
>>>BBCBBCBBCCCCCBB<996;A?<A?C
@AG8CY:00084:00011
AGCACTGTAGCTGTCACTAGTTACTTGT
+
<<CCA=ACB<;<ACCBCCCCC@ABA?BB
@AG8CY:00084:00012
ACGAGTGCGTTCCCCATGTCGTAGGTACTC
+
BBB?BBBB>@=@>>4?9;;@BB@?<?;<<A
@AG8CY:00084:00014
TGATACGTCTCCTTCCTTAGTTACTTCA
+
AAABA@@>ABC@D?B?A<==8<>@@;=?
@AG8CY:00084:00016
ATATCGCGAGGGTATGGAAGACTCAATAGAGG
+
=ABCB>>9444-9999;@=999<3347:::D>
@AG8CY:00084:00020
TCTCTATGCGCTCCACATGTCTAAGGT
+
BBBCABBAAACBC@CCCABBBCA@C@C
@AG8CY:00084:00025
AGCACTGTAGCTGTCACTAGTTACTTGT
+
??BCCBCE?A@@<;4@99:==@@@@=@A
@AG8CY:00084:00026
AGCACTGTAGCTGTCACTAGTTACTTGT
+
@@BCCDCCBBBBBCBBBBCCCACAA?AC
@AG8CY:00084:00034
AGCACTGTAGCTGTCACTAGTTACTTGT
+
;;CCCCCCC@@@BBBBAABBB@ADB@BC
@AG8CY:00084:00035
TGATACGTCTCCTTCCTTAGTTACTTCA
+
BBB9::DB@BB<<;=ADCABB@CCC>AA
@AG8CY:00084:00042
TCTCTATGCGCTCCACATGTCTAAGGT
+
B?AB@AABBCIBB?EFCC@A@A@<?69
@AG8CY:00084:00046
TGATACGTCTCCTTCCTTAGTTACTTCA
+
BBBBBBBA@@@@A@B@B@BA@?ABBACD
@AG8CY:00085:00006
CGTGTCTCTAGGCACAGGATTTTGTGTAG
+
@@AAACCCAAA@BBBBC?BABD:CBDCCC
@AG8CY:00085:00007
TGATACGTCTCCTTCCTTAGTTACTTCA
+
?@ABBBBA??B@C@B@BBBBB@BBB@BB
@AG8CY:00085:00008
ACGAGTGCGTTCCCCATGTCGTAGGTACTC
+
CCBA@:C;;;69A>6EB;<<@@AB@;<<CC
@AG8CY:00085:00010
CGTGTCTACAGCTTAGGCACAGGATTTTTGTGTAG
+
>>499994444442442466//,/8888-111.8:
@AG8CY:00085:00012
ACGAGTGCGTTCCCCATGTCGTAGGTACTC
+
@BBBBBBBAB?BBB7B<<<BCBBB?B<<<;
@AG8CY:00085:00013
ACGCTCGACATGCCCAGGTACAGGAG
+
BBBABCCEDDCCCC>;;9;ABABA@@
@AG8CY:00085:00021
ACGCTCGACATGCCCAGGTACAGGAG
+
BBABBBDBCCCBBB>BB@BBCBB@CB
@AG8CY:00085:00026
ACGCTCGACATGCCCTGGTACAGGAG
+
AAABCBBCCCBBBB?BBABBCBB@BB
@AG8CY:00085:00035
ATCAGACACGGACACAGCAGAACACAC
+
>@B@@@BCCC?BBCCCCECCC@CCBCC
@AG8CY:00085:00047
ACGCTCGACATGCCCAGGTACAGGAG
+
?A?BBBBBCCBBBB?9999BC@B??@
@AG8CY:00086:00015
TACTGAGCTACACACACAGAAAGATTGGT
+
BBBCDCDA@@@A@A@A@A99909@@@C?B
@AG8CY:00086:00020
CGTGTCTCTAGGTACAGGATTTTGTGTAG
+
AA@@BCHD:::>AA>==;8999/4;=8<>
@AG8CY:00086:00028
ACGAGTGCGTTCCCCATGTCGTAGGTACTC
+
BBA@BBBB??=AHH:C?@ACCBBA>ABBBB
@AG8CY:00086:00029
TCTCTATGCGCTCCACATGTCATAAGGT
+
A=@@@@@ADCCCC?BC9116////,/,/
@AG8CY:00086:00034
TGATACTTCTCCTTCCTTAGTTACTTCA
+
?@BBBBB@BBC@C@B@B@???@@BC@DB
@AG8CY:00086:00037
ACGCTCGACATGCCCAGGTACAGGAG
+
ABBBBBAABCBBBB>BB@BBCBC@??
@AG8CY:00086:00045
TCTCTATGCGCTCCACATGTCTAAGGT
+
BBDA@@AECAABC=@B@@@@@AA@B?C
@AG8CY:00087:00012
ATCAGACACGGACACAGCAGAACACAC
+
CABBBBBCCCACCCC?A@===;89998
@AG8CY:00087:00016
TCTCTATGCGCCTTCCCAA
+
BBCC=9><11/,/,//+/,
@AG8CY:00087:00018
TACTGAGCTACACACACAGAAAGATTGGT
+
BCCBB=?1111/88B:B@>>B>@CB9;9;
@AG8CY:00087:00022
AGCACTGTAGCTGTCACTAGCTTGT
+
B@ABCFCEECCCDFCCECCCCB@BB
@AG8CY:00087:00023
ACGCTCGACATGCCCGGTACAGGA
+
BAAACDBBBBCCGGAC>AAABBAC
@AG8CY:00087:00033
TGATACGTCTCCTTCCTTAGTTACTTCA
+
***288;CA=<69?A59:;@@<@9969A
@AG8CY:00087:00038
TACTGAGCTACACACACAGAAAGATTGGT
+
BBBBBBABB@@@;999@99<CAACB=@=?
@AG8CY:00087:00047
TCTCTATGCGCTCCACATGTCTAAGGT
+
ACCDBBBDDCBBB@CDC9;;;99>@69
@AG8CY:00088:00005
ACGAGTGCGTTCCCCATGTCGTAGGTACTC
+
BB<>>BCB=92444,9>@@CCCCC@AABAB
@AG8CY:00088:00007
TACTGAGCTACACACACAGAAAGATTGGT
+
ABAAA@@@BBBAAACDCC@@@=ABC@B>?
@AG8CY:00088:00008
TACTGAGCTACACACACAGAAAGATTGGT
+
?CCBBBBBBBBB@@CC@A98809>>587:
@AG8CY:00088:00011
TAGTATCAGCCTC
+
CBB@@ACCCCACB
@AG8CY:00088:00015
TACTGAGCTACACACACAGAAAGATTGGT
+
BBBBBBCBABBBBCBD9;;AA<ABA@CBB
@AG8CY:00088:00017
TCTCTATGCGCTCCACATGTCTAAGGT
+
CCBCBCECA@?8424::96<<11-/,/
@AG8CY:00088:00018
TCTCTATGCGCTCCACATGTCTAAGGT
+
BBBCAAABBBDBB@CCB@AA?@@?C>A
@AG8CY:00088:00022
ATCAGACACGGACACAGCAGAACACAC
+
@;::9>?>A>>=9444444995;@@@>
@AG8CY:00088:00028
CGTGTCTCTAGGCACAGGATTTTGTGTAG
+
BBBBDCDCBBD@BABBD?BEFD:BBBBBC
@AG8CY:00088:00031
ATATCGCGAGGGTATGGAAGACTCTATA
+
@@ABBBBAAAD@DECCAC?B;;8>887=
@AG8CY:00088:00039
ACGAGTGCGTTCCCCATGTCGTAGGTACTC
+
??<ACBBB996;@@4@;;<BCDCC@C<<<B
@AG8CY:00088:00042
AGCACTGTAACTGTCACTAGTTACTTGT
+
>;;;;=;BB@?@;9<99>>99599959?
@AG8CY:00089:00005
CGTGTTCTAGGCACAGGATTTTGTGTAG
+
BBBBC@??44299>?A?BCHCAC@994;
@AG8CY:00089:00008
CGTGTCTCTAGGCACAGGATTTTTGTGTAG
+
444::B@?111,1?@99699944+4999=>
@AG8CY:00089:00011
TACTGAGCTACACACACAGAAAGATTGGT
+
BBBBBBC=BBBBCCCDBCCBABBBB?A?A
@AG8CY:00089:00017
CGTGTCTCTAGGCAGATGATTTGTAG
+
BBBBDCBD<<;@9----,,,,*,,/4
@AG8CY:00089:00022
TCTCTATGCGCTCCACATGTCTAAGGT
+
BBBDCCB@A<=<B=ACBBBBCAA>A?B
@AG8CY:00089:00028
CGTGTCTCTAGGCACAGGATTTTGTGTAG
+
BBBBBCC@@BB@CBEDD@CCCC::;9>>A
@AG8CY:00089:00030
TACTGAGCTACACACACAGAAAGATTGGTG
+
AABBBBCB99<BBBBDCCAA@<ACC@C@CC
@AG8CY:00089:00035
TCTCTATGCGCTCCACATGTCTAAGGT
+
BBBCBBCBCEDBC@C=:<CCBBBCDDD
@AG8CY:00089:00039
CGTGTCTCTAGGCACAGGATTTTGTGTAG
+
BBBBCBBC??>ACBCBC?BB?:6:99>>@
@AG8CY:00089:00042
TCTCTATGCGCTCCACATGTCTAAGGT
+
BBBCCBCB@@FAB@CDCB:99?=5959
@AG8CY:00089:00048
TGATACGTCTCCTTCCTTAGTTACTTCA
+
BB@A@BBBBBCBDAC@C@?@@@AAAACB
@AG8CY:00090:00005
TGATACGTCTCCTTCCTTAGTTACTTCA
+
CBCBBBBCBBBCCAC:=:;@>;@@A=AC
@AG8CY:00090:00008
ATCAGACACGGACACAGCAGAACACAC
+
BBABBBABBCBDCDCCBBBAACACCDC
@AG8CY:00090:00011
AGCACTGTAGGCCTGTCACTAGTTACTTGT
+
=@@>99444424249998=@BBB=AAA=@A
@AG8CY:00090:00025
TCTCTATGCGCTCCACATGTCTAAGGT
+
BBBCCCCBBBCBB@CDBBBBDEC@F@B
@AG8CY:00090:00032
ACGAGTGCGTTCCCCATGTCGTAGGTACTC
+
B99<@@>>;<59@@4B@A@BBBCC@CAA@C
@AG8CY:00090:00038
ACGCTCGACATGCCCAGGTACAGGAG
+
>>@BBBBBCCCB??=@?=@CCCCC@A
@AG8CY:00090:00041
CGTGTCTCTAGGCACAGGATTTTGTGTAG
+
AA@@9911///,/;;9984444,4;;4;:
@AG8CY:00091:00013
TAGTATAGCCTCGCCATGACGAAGGTATTCC
+
DBBBBCB;;8;@@@@CCCCCCC@C@DBB@BA
@AG8CY:00091:00016
ACGCTCGACAGCCCAGGTAAGGAGACTG
+
99749>;4:;A@@:>?899<@5977444
@AG8CY:00091:00029
TGATACGTCTCCTTCCTTAGTTACTTCA
+
BBAAAAABBBB?A?BACABBC?CCCACC
@AG8CY:00091:00030
TACTGAGCTACACACACAGAAAGATTGGT
+
AABBBBCBBCCCCCAB>=<CIACCC?B?C
@AG8CY:00091:00032
ACGAGTGCGTTCCCCATGTCGTAGGTACTC
+
BCCBA==9495999-9>@@@@AAA=;<=CC
@AG8CY:00091:00039
TCTCTATGCGCTCCACATGTCATAAGT
+
9;99;4449999959A98444444244
@AG8CY:00091:00040
TACTGAGCTACACACACAGAAAGATTGGT
+
B?@@AAAAAAAAAACC@@9996;@B@C@C
@AG8CY:00091:00043
AGCACTGTAGCTGTCACTAGTTACTTGT
+
<<BCBABBBBCBCCECCBCCC@:<;@CC
@AG8CY:00092:00014
CGTGTCTCTAGGCACAGGATTTTGTGTAG
+
BBBCBAADAAA@BBBBC@EDDD9AA;99A
@AG8CY:00092:00017
ATATCGCGAGGGTATGGAAGACTCTATA
+
BA@>@?@<==GAECCC@CBCCCBDBCE?
@AG8CY:00092:00020
TACTGAGCTACACACACAGAAAAGATTGGT
+
44@CCDCB>??BBBDCCCCB?:2:431858
@AG8CY:00092:00022
TACTGAGCTACACACACAGAAAGATTGGT
+
BABBBCCCA9;;;;=GBCGCF=BBC@CAC
@AG8CY:00092:00030
TACTGAGCTACACACACAGAAAGATTGGT
+
CBBBAA@><<;AABAA@ECBD?B;858<8
@AG8CY:00092:00031
TGATACGTCTCCTTCCTTAGTTACTTCA
+
@@BBBBBCBBB@C@CED?BBC@CFDDDF
@AG8CY:00092:00039
TGAAACGTCTCCTTCCTTAGTTACTTCAGTGC
+
A444-9>@BCCBB@B@DBD@?=ACD@DBBBAA
@AG8CY:00092:00047
TAGTATCAGCCTCGCCATGACGAAGGTATTCC
+
CBBBBCCDCB@ABBA?BCCABBC@CADBEABA
@AG8CY:00093:00014
ACGCTCGACATGCCCAGGTACAGGAG
+
A??B@<<;ABBBCC@BB>BBA@@?99
@AG8CY:00093:00021
ATATCGGAGGTATGGAAGACTCTATAGAG
+
A>>=<;;11,////,4:444:44444>83
@AG8CY:00093:00022
ATATCGCGAGGGTATGGAAGACTCTAT
+
BB???BCCCCD@BBBB?B?CBGCBBA>
@AG8CY:00093:00027
TGATACGTCTCCTTCCTTAGTTACTTCA
+
CCC@ABBBBBB@B@CAD@BAB@????AA
@AG8CY:00093:00029
TACTGAGCTACACACACAGAAAGATTGGT
+
BBCB?AB>::<AACEA>><9919987;@C
@AG8CY:00093:00031
ATATCGCGAGGGTATGGAAGACTCTATA
+
BB?@@BBBBAD>CCCC@B@CBCBCBC?@
@AG8CY:00093:00035
TCTCTATGCGCTCCACATGTCTAAGGT
+
BBCCBABBAACBC@CCCCDB@C@>B=A
@AG8CY:00093:00042
ATCAGACACGGACACAGCAGAACACAC
+
BA@BEBBAAB@CCCAAAA@@@=@A;98
@AG8CY:00094:00008
CGTGTCTCTAGGCACAGGATTTTGTGTAG
+
BBCAAADCCCC@BCCCB<9999/9>>@>>
@AG8CY:00094:00009
TACTGAGCTACACACACAGAAAGATTGGT
+
ACBBBBBB@@@@A999==449199848<<
@AG8CY:00094:00012
ACGAGTGCGTTCCCCATGTCGTAGGTACTC
+
?A?BBBCBBBACBB9EBCBDCCBA>A;;;@
@AG8CY:00094:00013
TACTGAGCTACACACACAGAAAGATTGGT
+
B@AABBCCCBBBCDCDCBBBB?CCB?A@A
@AG8CY:00094:00014
CGTGTCTCTAGGCACAGGATTTTTGTGTAG
+
==ABBA@@C<<:<<99A>99999+9=9999
@AG8CY:00094:00015
AGCACTGTAGCTGTCACTAGTTACTTGT
+
AABBBADAA<>=CCCCBABBC@BBA?BB
@AG8CY:00094:00019
TGATACGTCTCCTTCCTTAGTTACTTCA
+
BBB;;;133??CDBCBCABB@?ABB@CE
@AG8CY:00094:00020
CGTGTCTCTAGGCACAGGATTTTGTGTAG
+
BCBBBCBBAAA@BBBCDAA?A?6@==AAB
@AG8CY:00094:00022
ATATCGCGAGGGTATGGAAGACTCTATA
+
BAB?@@B>@AB?BBBC=A?ABBBBC:::
@AG8CY:00094:00025
TAGTATCAGCCTCGCCATGACGAAGGTATTCC
+
C@BBAAADEC@@A;99;ACBCCB?BCBBBACA
@AG8CY:00094:00033
TACTGAGCTACACACACAGAAAGATTGGT
+
??@AAACB@@===ADDCC;998;@;>B?B
@AG8CY:00095:00008
ACGAGTGCGTTCCCCATGTCGTAGGTACTC
+
B><?ACBBAB>BBB9BECCCGD<;8;BBAA
@AG8CY:00095:00012
TCTCTATGCGCTCCACATGTCTAAGGT
+
BCCBEACB::<AB=@ABA>@<=<@CBC
@AG8CY:00095:00021
CGTGTCTCTAGGCACAGGATTTTGTGTAG
+
BBBCCBAAAAB@B;<<B@BIFF:CDA@@A
@AG8CY:00095:00022
ACGCTCGACATCCAGGTACAGGAG
+
BBBABB@AADCCBCC@CCBBA=>@
@AG8CY:00095:00024
ACGAGTGCGTTCCCCATGTCGTAGGTACTC
+
B?>?CB;;442999/4449CDDCC?BAAAB
@AG8CY:00095:00025
ATCAGACACGGACACAGCAGAACACACA
+
B@<@BBBBBB@BBCBCECDBB>B82,,,
@AG8CY:00095:00028
ATATCGCGAGGGTATGGAAGACTCTATA
+
CABB@@@BBBFABBCCAC@BBBABBBB?
@AG8CY:00095:00032
AGCCACTGTAGCAGTCACTAGTTACTTGT
+
B??=@CBBBCCADACCCC@BCB@BCC@CC
@AG8CY:00095:00037
TGATACGTCTCCTTCCTTAGTTACTTCA
+
A@??BBBBBBC@C@C@C@ABA@BBC@CD
@AG8CY:00095:00043
ATCAGACACGGACACAGCATGAACACTAC
+
1..///./448999:444984=;=98444
@AG8CY:00095:00049
TCTCTATGCGCTCCACATGTCTAAGGT
+
=;=;BAB9<:989:4444994//,/,/
@AG8CY:00096:00014
ATATCGCGAGGGTATGGAAGACTCTATA
+
BB@BABD;<=D@D===ACABGBC@@;::
@AG8CY:00096:00019
TACTGAGCTACACACACAGAAAGATTGGT
+
BABBBECBBABBBDB;;:444-9@?>B@@
@AG8CY:00096:00022
ACGCTCGACATGCCCAGGTACAGGAG
+
BBDBBB::<C@=@@<@@=@@BBCB;<
@AG8CY:00096:00025
TACTGAGCTACACACACAGAAAGATTGGT
+
A???BBCBBB@AAADDBB999-9><<A@C
@AG8CY:00096:00026
TGATACGTCTCCTTCCTTAGTTACTTCA
+
AAABBCBB@@B7959598;@@;@BA>BD
@AG8CY:00096:00032
CGTGTCTCTAGGCACATGGATTTTGTGTAG
+
4@>@111@;;;?A;=111:<<<=5=>>>AA
@AG8CY:00096:00039
AGCACTGTAGCTGTCACTAGTTACTTGT
+
AADCCCCDBBB@BBBCBBBBB@CBC@BB
@AG8CY:00096:00049
ATCAGACACGGACACAGCAGAACACAC
+
BAABBABDCB@BCBBCCBBBB@BBBBB
@AG8CY:00097:00007
TACTGAGCTACACACACAGAAAGATTGGT
+
BAA@AAECECBCCAADCCCHE@=<;?B?B
@AG8CY:00097:00008
CGTGTCTCTAGGCACAGGATTTTGTGTAG
+
CCCCBDA?=4424@=9;@::44,4449BB
@AG8CY:00097:00009
TGATACGTCTCCTTCCTTAGTTACTTCA
+
CABABBCA@AA==8?899:4424496=G
@AG8CY:00097:00013
ATATCGCGAGGGTATGGAAGACTCTATA
+
BB@?=@9@>AC?ACAB@BACBCBBBC@B
@AG8CY:00097:00014
ATCAGACACGGACACAGCAGAACACAC
+
A@ABBBAABC@BCAACECCBB@BBBBB
@AG8CY:00097:00017
ATCAGACACGGACACAGCAGAACACACA
+
88C?>>>89959>BAA<@?2112>==>D
@AG8CY:00097:00019
ACGAGTGCGTTCCCCATGTCGTAGGTACTC
+
BBBBB88;/1,/7707=A?>>=88589998
@AG8CY:00097:00024
ATCAGACACGGACACAGCAGAACACAC
+
B@?ABCBCECBCCBCCCCCCC@BB@A@
@AG8CY:00097:00032
TCTCTATGCGCTCCACATGTCTAAGGT
+
CCC<<<==CAABC>BCCCCCDDC=A=A
@AG8CY:00097:00036
AGCACTGTAGCTGTCACTAGTTACTTGT
+
@@BCCCEDD::<CCCCCCEDC?BBB@CC
@AG8CY:00097:00044
TGATACGTCTCCTTCCTTAGTTACTTCA
+
BBAABBBBBAA@A?D@B@>>?@BBD@CA
@AG8CY:00098:00014
ATATCGCGAGGGTATGGAAGACTCTATA
+
A@?B?@<99AA<B@AB?C<;;A@CBBBB
@AG8CY:00098:00026
TACTGAGCTACACACACAGAAAGATTGGT
+
BBBBCECBBBBCBBCDCBA??<@B@?C@A
@AG8CY:00098:00031
TAGTATCAGCCTCGCCATGACGAAGGTATTCC
+
BBCBBBBDBCABBBB;<<ABACFCC@DDDBC@
@AG8CY:00098:00038
ATATCGCGAGGGTATGGAAGACTCTAT
+
BB???BB@BBD?CCCB;<9<BBCCBBB
@AG8CY:00098:00040
TACTGAGCTACACACACAGAAAGATTGGT
+
@@ABBBCAB@ABBCCCCBBBB=?@B>A?C
@AG8CY:00098:00048
AGCACTGTAGCTGTCACTAGTTAATTGT
+
@?BCDCEBB<<=BBCBBB;<<;<@BDCC
@AG8CY:00098:00049
ATATCGCGAGGGTATGGAAGACTCTATA
+
BB@AABBCCCC>CBB?@A?AABBBB@??
@AG8CY:00099:00008
TAGTATCAGCATCGCCATGACGAAGGTATTCC
+
B?AA;222,,,,2,-+;ABAAAA>AABCCACA
@AG8CY:00099:00018
TGATACGTCTCCTTCCTTAGTTACTTCA
+
ABBCA@;;<;@>B?B@C@<9<@@>>8<<
@AG8CY:00099:00022
TGATACGTCTCCTTCCTTAGTTACTTCA
+
???BBBB@@BB@B@B@B@BBB@BBB@CE
@AG8CY:00099:00025
AGCACTGTAGCTGTCACTAGTTACTTGT
+
<>GLAABDD;:<CCCCBCCBB@BBB@BC
@AG8CY:00099:00026
TGATACGTCTTCCCTTTCCCTTTAGTTTACTT
+
BA;>;11-,,*,207;;>:588+4444-4/,0
@AG8CY:00099:00033
CGTGTCTCTAGGCACAGGATTTTGTGTAGA
+
BB@AACCC<<=ABBBBBADDIF:ECCBAA<
@AG8CY:00099:00040
ATCAGACACGGACAAAGCAGAACACAC
+
BB>@ABBBBB@BCCDAEDDCB?BBCBB
@AG8CY:00099:00048
ATCAGACACGGACACAACAGAACACAC
+
AABBAA@BBC@DBABG@BDCC@CDCBC
@AG8CY:00050:00054
ATCAGACACGGACACAGCAGAACACAC
+
@BBBBBBBBA?ACCDECDCBB@@??BB
@AG8CY:00050:00062
TGATACGTCTCCTTCCTTAGTTACTTCA
+
B?=?BBCB@BB@DBD@C@BCCBBBB?A?
@AG8CY:00050:00073
TGATACGTCTCCTTCCTTAGTTACTTCA
+
BBCBCBBBBBA>C?C@D@CCC@CCCACD
@AG8CY:00050:00083
TCTCTATGCGCTCCACATGTCTAAGGT
+
BBCEDAD=--,,200,:9DCCEC@CAC
@AG8CY:00050:00096
CGTGTCTCGCTAGGCACAGGATTTTGTGTAG
+
CCBBB:/1/////7;B?BA:4488/444=8@
@AG8CY:00051:00050
TACTGAGCTACACACACAGAAAGATTGGT
+
??ABBBC9<<<CCBCDC<<;?9@475:=@
@AG8CY:00051:00052
TAGTATCAGCCTCGCCATGACGAAGGTATTCC
+
DBBBBCCBBB?BCCCABBBAABB@CCCAA?AB
@AG8CY:00051:00067
TGATACGTCTCCTTCCTTAGTTACTTCA
+
BA@@BBBCBBB@B?BBCCBCDBACBACC
@AG8CY:00051:00084
TCTCTATGCGCTCCACATGTCATGAAGT
+
BBBCDBB=--,,000,4/?<<1///,//
@AG8CY:00052:00057
ACGCTCGACATGCCCAGGTACAGGAG
+
BBBBBBBCCCCBCB>@@=@BBBC@@@
@AG8CY:00052:00058
ATCAGACACGGACACAGCAGAACACAC
+
BB?ABBDABA@BBCCCCBBBB@BBB@?
@AG8CY:00052:00076
TGATACGTCTCCTTCCTTAGTTACTTCA
+
BBBBABBBBBB@BBE@D@BBB?BBCADC
@AG8CY:00052:00090
AGCACTGTAGCTGTCACTAGTTACTTGT
+
AABA>?>8/11/688=BBGEDADAA=AA
@AG8CY:00052:00095
TGATACGTCGCTCCTTCCTTAGTTACTTCA
+
CABBA88/1///6,/,/5659??@CEC@BD
@AG8CY:00053:00051
ACGCTCGACATGCCCAGGTACAGGAG
+
CBAABBBBBBBBCC@;;8:BBAB@CC
@AG8CY:00053:00058
CGTGTCTCTAGGCACAGGATTTTGTGTAG
+
ABBCCCCBCBDBJCAA@<9999/999A@@
@AG8CY:00053:00059
TAGTATCAGCCTCGCCATGACGAAGGTATTCC
+
BCCBCAABCC@CC<<:<CBBBCCAEBC>=;<B
@AG8CY:00053:00063
TCTCTATGCGCCTCCACATGTCTAAGGT
+
CBCCB@;4994244244:9999996954
@AG8CY:00053:00092
TAGTATCAGCCTCGCCATGACGAAGGTATTCC
+
CBBA?@@@996////,/,666//,/,///,42
@AG8CY:00054:00052
ATCAGACACGGACACAGCAGAACACAC
+
B?>ABDCCBA?BC:::FB99;;>>>>?
@AG8CY:00054:00054
ATCAGACACGGA
+
DA999@;7-*))
@AG8CY:00054:00058
ACGAGTGCGTTCCCCATGTCGTAGGTACTC
+
CCCBABA>;979992BA<<;B@>>>>9999
@AG8CY:00054:00060
ACGCTCGACATGCCCAGGTACAGGAG
+
BBCBBBBCDCCCBB>;959@99<=AB
@AG8CY:00054:00061
TACTGAGCTACACACACAGAAAGATTGGT
+
BB@BBBCB?CCBCCCFCA==?:==;;B?@
@AG8CY:00054:00068
TACTGAGCTACACACACAGAAAGATTGGT
+
CBBBDDD;::?CBBBCB>==@<@@?;@@B
@AG8CY:00054:00092
TACTGAGCGCTACACACACAGAAAGATTGGT
+
BBB?@A?1///////99::;899033843>?
@AG8CY:00055:00052
CGTGTCTCTAGGCACAGGATTTTGTGTAG
+
CCBDFCC@@DD@BBEDC@CBCC9;;;>>>
@AG8CY:00055:00053
ATCAGACACGGACACAG
+
BBAACCBBBA?BCCDDC
@AG8CY:00055:00055
ATATCGCGAGGGTATGGAAGACTCTATA
+
BBB@@;4949?99444;?=?BCCCC@??
@AG8CY:00055:00058
ACGAGTGCGTTCCCCATGTCGTAGAT
+
?AABCBBBBB?CHIBI<<<AA@>888
@AG8CY:00055:00061
TGATACGTCTCCT
+
BCBCB@AABCD@C
@AG8CY:00055:00068
ATATCGCGAGGGTATGGAAGACTCTATA
+
BBBBAABABBDAEGCC@C?CCDCBAA>=
@AG8CY:00055:00070
ACGAGTGCGTTCCCCATGTCGTAGGTACTC
+
ABABAA>=4954::2A@AACCCB?=@9;9>
@AG8CY:00055:00077
ATCAGACACCGGACACAGCAGAACACAC
+
BB@=786/1,/566;A@ABA<<:=C@@@
@AG8CY:00055:00081
TGATACGTCGCTCCTTCCTTAGTTACTTCA
+
BCBC=:::1////565656599989=@>??
@AG8CY:00056:00060
TGATACGTCTCCTCCTTAGCTTACTTCAGG
+
944448996,,*,,*,*,,,/799989442
@AG8CY:00056:00064
TGATACGTCTCCTTCCTTAGTTACTTCA
+
BBBBBBBEBBB@CEDCE@CCC=AAC@CA
@AG8CY:00056:00069
ATCAGACACCTGGACACAGCAGAACACAC
+
CBBBCCC@A9::684@B=;;;AA<@BA;8
@AG8CY:00056:00070
AGCACTGTAGCTGTCACTAATATCTTGT
+
<<ECDBDCC::@ABA>=-,+-,,,87>B
@AG8CY:00056:00080
ACGCTCGCACATGCCCAGGTACAGGAG
+
CC>?:/11/6889==:=@<?BBDDBCC
@AG8CY:00056:00083
ATCAGACACCGGACACAGCAGAACACAC
+
B?@@;=;11,/566:ADBBCAAAACCCB
@AG8CY:00056:00091
ACGTCGACATGCCCAGGTACAGGAG
+
B@@@CCC;;9==959?89=???=?B
@AG8CY:00057:00053
TACTGAGCTACAACACACAG
+
BBBCB=91---,*****///
@AG8CY:00057:00058
TCTCTATGCGCTCCACATGAAGGTACTG
+
CCCCBDECF::<DBCCCC:::=ACCDCC
@AG8CY:00057:00059
TGATACGTCTCCTTCCTTAGTTACTTCA
+
BDCBBBA@@@A@B@DBC?>@@?@@@?;<
@AG8CY:00057:00060
TCTCTATGCGCTCCACATGTCTAAGGT
+
2>BBBBBBB<;;B?BB@<999995959
@AG8CY:00057:00065
TAGTATCAGCCTCGCCATGACGAAGGTATTCC
+
@@@ABA@@@?<8889888@?@9969<>@@595
@AG8CY:00057:00072
TACTGAGCTACACACACAGAAAGATTGGT
+
BBABBCD?@@BCCEDNBB=<4-9;:8;GD
@AG8CY:00057:00085
TCTCTATGCGCCTCCACATGTCTAAGGT
+
CCCBB@B<111,/777>CBCCCCC@C@C
@AG8CY:00057:00089
TGATACGTCTCCTTCCTTAGTTACTTCA
+
BBBBBBAA<;4<?<??A@CBB?BCCBDC
@AG8CY:00058:00051
CGTGTCTCTAGGCACAGAATTTTGTGTAG
+
CCBCECC:<<C@CB@A@@5999/9>>@A@
@AG8CY:00058:00057
ACGCTCGACATGCCCCAGGTACAGGAG
+
9>ABCBBC@;;4444/9@=BCDBB?CB
@AG8CY:00058:00065
TGATACGTCGCT
+
44444///////
@AG8CY:00058:00078
CGTGTCTCGCTAGGCACAGGATTTTGTGTAG
+
BBBB@82,--,,,00;;>@:4444,4449>9
@AG8CY:00058:00081
AGCACTGTAGCCTGTCACTAGTTACTTGT
+
99==999611/,//6689>BCB@B<<8<B
@AG8CY:00058:00083
TAGTATCAGCCTCGCCATGACGAAGGTATTCC
+
BBBBBBBD>;244442489999=;98999:@>
@AG8CY:00058:00098
TGATACGTCGCTCCTTCCTTAGTTACTTCA
+
BBBBA87/1////,/,/5659AA?ACCBCB
@AG8CY:00059:00052
TACTGACGCTACACACACAGAAG
+
6/998944/////////::4424
@AG8CY:00059:00061
CGTGTCTCTAGGCACAGGATTTTGTGTAG
+
19999<CBBBD@BBCCC?BACC::::BBA
@AG8CY:00059:00066
TCTCTATGCGCTCCACATGTCTAAGGT
+
?BBBBCCCCDA@B@BDAA??=BA=@=@
@AG8CY:00059:00069
TGATACGTCGCTTCCTTCCTTAGTTACTTCA
+
99=@A;<8-,,,*,*,*/888BCB?ABC@JE
@AG8CY:00059:00077
ATATCGCGCAGGGTATGGAAGACTCTATA
+
A?A@>88/11//+/:;C@B@CBCCCBBBB
@AG8CY:00059:00079
CGTGTCTCTAGGCACAGGATTTTGTGTAG
+
BBBBECCCAAA@CHGCCADDDF:AA@@>?
@AG8CY:00059:00084
TACTGAGCTACACACACAGAAAGATTGGT
+
BA@@AA@A>>BBBBDDDCBBBACBA>A?A
@AG8CY:00059:00094
ATCAGACACGGACACAGCAGAACACAC
+
CA>?@B@;;9<>>BDCDCCBB?BCCCC
@AG8CY:00060:00052
CGTGTCTCTAGGCACAGGATTTTGTGTAG
+
@BBBBBB@@@C@BBCDB?CDEE9<;9?>?
@AG8CY:00060:00053
TCTCTATGCGCTCCACATGTCTAAGGT
+
BB?BBCB@@@=<<AEECAA?=A@7;;<
@AG8CY:00060:00054
TAGTAACAGCCTCGCCATGACGAAGGTATTCC
+
BBC??8<=C@?>@;;7;@BBB<<;<@CCD?AA
@AG8CY:00060:00056
TACTGAGCTACACACACAGAAAGATTGGT
+
<<ABCCA<<<BCCEGFC<<<A6>434748
@AG8CY:00060:00070
CGTGTCTCTAGGCACAGGATTTTGTGTAG
+
@AABBBBCCCC@CDHGD?BBBB7999>99
@AG8CY:00060:00071
TAGTATCAGCCGCTTCGCCATGACGAAGTATTCC
+
BACCCB;B<>,///,//77=ACCBAB:<94;9:8
@AG8CY:00060:00075
AGCACTGTAGCCTGTCACTAGTTAATTGT
+
<<BBA@<88/1,/688ACCC;964<?=@@
@AG8CY:00060:00076
TACTGAGCGCTACACACACAGAAAGATTGGT
+
@@<99@?1///////;999;911-.00,.,.
@AG8CY:00060:00084
TACTGAGCTACACACACAGAAAGATTGGT
+
CBBBCCC@@@BCCCDB@@99909?><?@B
@AG8CY:00060:00098
TAGTATCAGCCTCGCCATGACGAAGGTATTCC
+
CCCCBCC?==;8844244;>>4964=@=?;>>
@AG8CY:00061:00050
ACGAGTGCGTTCCCCATGTCGTAGGTACTC
+
@@@>@>@9998<@@4A9999844>97499>
@AG8CY:00061:00056
TCTCTATGCGCTCCACATGTCTAAGGT
+
>?A@@@>99<<;9>@F99<<>B>=A=@
@AG8CY:00061:00062
TACTGAGCTACACACACAGAAAGATTGGT
+
CDDCCNBBBCAAACCCCAA@C<@@>>@<@
@AG8CY:00061:00068
TGATACGTCTCCTTCCTTAGTTACTTCA
+
?AAAAAAAAAB@B@D@D@BBB@BCD@BA
@AG8CY:00061:00074
TCTCTATGCGCTCCACATGTCTAAGGT
+
@BBCCCDDF::<ECHCCBABBBC@C@D
@AG8CY:00062:00056
AGCACTGTAGCGTCACTAGTA
+
1;11//,2//////994444/
@AG8CY:00062:00065
TAGTATCAGCCTCGCCATGACGAAGGTATTCC
+
BBCBBBBBBC@B?;;;<CCCBCB@D@BBCBB@
@AG8CY:00062:00072
TCTCTATGCGCCTCCACATGTCTAAGGT
+
ABBCBAA@<;>:;<@CDAAAA<99<>69
@AG8CY:00062:00076
ATATCGCGCAGGGTATGGAAGACTCTATAG
+
BADCA;4499999?;=@=A@BBBCCA?777
@AG8CY:00062:00080
TCTCTATGCGCCTCCACATGTCTAAGGT
+
CCCBCDB@9:;:;@@CIFCCCAAA?A?A
@AG8CY:00062:00097
AGCACTGTAGCCTGTCACTAGTTACTTGTA
+
AAAB:AA<11/,//668449@@<>11-11/
@AG8CY:00063:00051
CGTGTCTCTAGGCACAGGATTTTGTGTAG
+
B@ABBAAABDC@DBBBA@A?A?6;;9>>@
@AG8CY:00063:00055
TAGTATCAGCCTCGCCATGACGAAGGTATCC
+
BBBBCABABB<>>9959999991,/,////,
@AG8CY:00063:00060
ATCAGACACGGACACAGCAGAACACAC
+
9?ABCCCCCH=@ABCEFDCBB>AABCC
@AG8CY:00063:00063
TACTGAGCTACACACACAGAAAGATTGGT
+
?CCBCCBBA?BBBCDCB>9998:@B@C?B
@AG8CY:00063:00070
TCTCTATGCGGCTCCA
+
9444449/--*,,,*,
@AG8CY:00063:00071
TACTGAGCTACACACACAGAAAGATTGGT
+
@@BBBCC@BBDGGCDDCCBBA?BBB?B@A
@AG8CY:00063:00090
TCTCTATGCGGCCTCCACATGTCTAAGGT
+
FBCCE@@<11,/,//58::==BCA@<>?9
@AG8CY:00064:00061
ATATCGCGAGGGTATGGAAGACTCTATA
+
BBBCCB====?<CCCE@C@CCCCBA>==
@AG8CY:00064:00063
CGTGTCTCTAGGCACAGGATTTTGTGTAG
+
CBBCCCH:<<A@CA?9959999/9A@ACB
@AG8CY:00064:00064
ACGAGTGCGTTCCCCAATGTCG
+
<ABAAB<99@5999-9244//,
@AG8CY:00064:00066
AGCACTGTAGCTGTCACTAGTTACTTGT
+
<<DCCDCCABBBEDCBBECBB@EDB?A@
@AG8CY:00064:00070
AGCACTGTAGCTGTCACTAGTTACTTGT
+
AADDCBCBB99;@AACDDCCE@CBB?AA
@AG8CY:00064:00071
TAGTAACAGCCTCGCCATGACGAAGGTATTCC
+
A;:1111888:ABBB@BCCBBBC@B@BAA@C@
@AG8CY:00064:00073
TACTGAGCTACACACAA
+
B?=8;49*(((((***)
@AG8CY:00064:00074
ACGCTCGACATGCCCAGGTACAGGAG
+
@@AABBABBEC;;;;;EBCBBBC@CB
@AG8CY:00064:00077
TCTCTATGCGCTCCACATGTCTAAGGT
+
ABBBB@@:1111::>>CCBAAAA=@=@
@AG8CY:00064:00080
CGTGTCTCTAGGCACAGGATTTGTGTAG
+
ACBCDBC:@>BA@>>99599914=4///
@AG8CY:00064:00095
TACTGAGCTACACACACAGAAAGATTGGT
+
A@@@BBBBAABDBCC;;C89909985;@C
@AG8CY:00065:00059
ACGAGTGCGTTCCCCATGTCGTAGGTACTC
+
AA<?=>8999;?@@4AA<<<CCCBBD<<<@
@AG8CY:00065:00067
AGCACTGTAGCTGTCACTAGTTACTT
+
;BCCCDCDB::<CCCCABCBC@CBC@
@AG8CY:00065:00069
CGTGTCTCTAGGCACAGGATTTTGTGTAG
+
@BABB@@CCCC@BAABD@CCEB9??499?
@AG8CY:00065:00079
TACTGAGCGCCCTTACACACACAGAAAAGATTGGT
+
=<BBA99----*,*,,,2/44:44444,33313;>
@AG8CY:00065:00084
ACGCTCATGCCCAGGTACAGGAG
+
BBAABB@DADDBGEDECCCCBBB
@AG8CY:00065:00089
TAGTATCAGCCTCGCCATGACGAAGGTATTCC
+
CBBBCBBCBC?>>>>==?CCCCCADCDHEBD@
@AG8CY:00065:00093
CGTGTCTCTAGGCACAGGATTTTGTGTAG
+
CCCCCBBAAA@?BDCCDA==>>5<CBBBB
@AG8CY:00065:00098
AGCACTGTAGCCTGTCACTAGTTACTTGT
+
<<BB=@><111,/688>BCDBB?B@@=@B
@AG8CY:00066:00054
TGATACGTCTCCTTCCTTAGTTACTTCA
+
==BBBBB?@?B@CCD@DABBB@;;;AB:
@AG8CY:00066:00061
CGTGTCTCTAGGCACAGGATTTTTGTG
+
BBCCDB??@9929@@99599999,999
@AG8CY:00066:00067
TGATACGTCTCCTTCCTTAGTTACTTCA
+
CBCBBCDCBBB?B@D@D?BBB@@?@@BB
@AG8CY:00066:00072
TCTCTATGCGCCTCCACATGTCTAAGGT
+
CCCCDC@@;;9;>9:BBA?<<<11,1,/
@AG8CY:00066:00075
ATCAGACACGGACACAGCAGAACACAC
+
BA@?>>>131;>>AABCCCCC=A@BCG
@AG8CY:00066:00082
TGATACGTCTCCTTCCTTAGTTACTTCA
+
AAAABBBB9==AEADAD@CCCAGHC@C?
@AG8CY:00066:00083
ATCAGACACCCTGGACACAGCAGAACACAC
+
?8899101//+//566@CCCDCCDBDBAAA
@AG8CY:00066:00090
ACGCTCGACATGCCCAGGTACAGGAG
+
BACBCB:@=ECBBBBBDADCHEEBCC
@AG8CY:00067:00064
ACGAGTGCGTTCCCCATGTCGTAGGTACTC
+
=@?@@@@@A@;@@>4??>>9<;?><?999>
@AG8CY:00067:00067
TACTGAGCTACACACACAGAAAGATTGGT
+
BABBBB@?@ACCFDDCAA;;96;@B@C@C
@AG8CY:00067:00069
ACGCTCGACATGCCCAGGTACAGGAG
+
<BABBAACC;<;AA<@@=@@<9<C@@
@AG8CY:00067:00070
TACTGAGCTACACACTCAGAAAGATTGGT
+
BBCDCBC@??@BBCBCBBBBD?CBC@C?A
@AG8CY:00067:00077
TGATACGTCTCCTTCCTTAGTTACTTCA
+
BBBBCDCBABC@E@CBC@A@B?<;;BBB
@AG8CY:00067:00080
ATCAGACACCGGACACAGCAGAACACAC
+
@BA@884/1,17;;ABCFEBB>?8777-
@AG8CY:00067:00098
ACGAGTGCGTTCCCCATGTCGTAGGTACTC
+
AAA?:8711/,///*/6998=9=;>;<<EC
@AG8CY:00068:00053
TGATACGTCTCCTTCCTTAGTTACTTCA
+
BCBCBA>B;<<>BACBJ>=<BA<9<699
@AG8CY:00068:00056
TAGTATCAGCTCGCCATGACGAAGGTATTCC
+
BBBBCCCCABBB@>=@BCBBCC@C@CCE@B@
@AG8CY:00068:00062
TACTGTGCTACACACACAGAAAGATTGGT
+
@@BBBBBA?BBBDBCCCDCBC>BBB@B>A
@AG8CY:00068:00063
TAGTATCAGCCTCGCCATGACGAAGGTATTCC
+
BBBBCBDGBB?BBBB?BCCEEDD@C?BBC=;9
@AG8CY:00068:00066
TACTGAGCTACACACACAGAAAGATTGGT
+
BBBBBCC???BBCBABBCCCB?@?>@B>A
@AG8CY:00068:00070
TCTCTATGCGCTCCACATGTCTAAGGT
+
ABCBB@@;<<A@ABAGC@99999<>69
@AG8CY:00068:00075
TGATACGTCGCTCCTTCCTTAGTTACTTCA
+
B<99C<<<1////5656,119@><@99599
@AG8CY:00068:00078
ATATCGCGAGGGTATGGAAGACTCTATA
+
@ABBBB?>ABB>BDCCABBCBCCBA><:
@AG8CY:00068:00084
TGATACGTCTCCTTCCTTAGTTACTTC
+
B?==BBBB=AABCAD@B@CDDDCCD?;
@AG8CY:00068:00086
TACTGAGCTACACACACAGAAAGATTGGT
+
BB@BDCD@<<;DCCDDBB<;;7;AA?B@B
@AG8CY:00068:00090
CGTGTCTCGCTAGGCACAGGATTTTTGTGTAG
+
DCBB>82,---,,*,66//,/6666////6;>
@AG8CY:00068:00092
ATATCGCGAGGGTATGGAAGACTCTATA
+
@@:;;@@AACH?CBAB@CACCCCCCCB?
@AG8CY:00069:00051
TCTCTATGCGTCCACATGTCTAAGGT
+
==@A<;<ACA==>@4999@>>@5958
@AG8CY:00069:00053
TAATACAGCCTCGCCATGACGAAGGTAATCC
+
4/,,,,,,,2494969?:8:>=:;;11-11,
@AG8CY:00069:00061
TACTGAGCTACACACACAGAAAGATTGGT
+
@AA@@@<<99@>@BECBCCDC@CCC?B>A
@AG8CY:00069:00068
ACGCTCGACATGCCCAGGTACAGGAG
+
BBBBD@@@BBBBCB>BCBBBDCCABB
@AG8CY:00069:00069
TCTCTATGCGCCTCCACATGTCTAAGGT
+
ABBB<991111,/6566449>9996959
@AG8CY:00069:00072
CGTGTCTCTAGGCACAGGATTTTGTGTAG
+
AABAACAACBB@BBBBE?BEFC:@@=>>>
@AG8CY:00069:00074
AGCACTGTAGCTGTCACTAGTTACTTGT
+
<<CCB?>B>1111//4C@A@C;<<B@AA
@AG8CY:00069:00076
TAGTATCAGCCTCGCCATACGAAGGTATTCC
+
B?BBBBCECC@BB<;<<CCCCC@C@CCC@C@
@AG8CY:00069:00094
TCTCTATGCGCCTCCACATGTCTAAGGT
+
A@AA@9;9994299@BBBBBCCDC?CAD
@AG8CY:00070:00063
AGCACTGTAGCTGTCACTAGTTACTTGT
+
BBBBCCDB;<<B@@@CBBBBB@BBB>@@
@AG8CY:00070:00065
TCTCTATGCGCTCCACATGTCTAAGGT
+
BBBC@@AAA@FCB@FDCB?A@BB?A?B
@AG8CY:00070:00067
TGATACGTCTCCTTCCTTAGTTACTTCA
+
CBBBBBCC???@CADCEC?@@BCDC@DD
@AG8CY:00070:00068
TCTCTATGCGCTCCACCTGTCTAAAGTACTG
+
AAAA@9>99994=:9924>=449909<8899
@AG8CY:00070:00071
ACGAGGCGTTCCCCCATGTCGTAGGTACTC
+
ABABB9::>59999+9=>>>CCBC@C@A@@
@AG8CY:00070:00073
TAGTATCAGCCTCGCCATGACGAAGGTATTCC
+
B?A@CCBBBCACC;;9<BBBCCCACACBCAC@
@AG8CY:00070:00076
TGATACGTCTCCTTCCTTAGTTACTTCA
+
BCBBBBA??AH=A?A@F@BBBBCCC@CB
@AG8CY:00070:00078
TCTCTATGCGCCTCCACATGTCTAAGGT
+
BBCCDB;;<<:;=>?BA77711//,/74
@AG8CY:00070:00083
TACTGAGCTACACACACAGAAAGATTGGT
+
A?@@AACABAAABBEDDC@??<?AB@B@?
@AG8CY:00070:00089
ACGAGTGCGTTCCCCATGTCGTAGGTACTC
+
@B@B?887/1,///*/69=BBBCC@C@AAB
@AG8CY:00070:00096
TACTGAGCTACACACACAGAAAGATTGGT
+
C@BACBC;:9ABBBCA;?8;90;BB@C@C
@AG8CY:00071:00058
TAGTATCAGCCTCGCCATGACGAAGGTATTCC
+
BABBBBCCBB>@@;;8<ACAA;::=ACDDECA
@AG8CY:00071:00061
ATCAGACACGGACACAGCAGAACACAC
+
98899979@BCBCCC>B<BBA?A@@A?
@AG8CY:00071:00073
CGTGTCTCTAGGCACAGGATTTTGTGTAG
+
ACBCBAACABC@BBBBBBCDBC9@?=?AA
@AG8CY:00071:00074
TACTGAGCTACACACACAGAAAGATTGGT
+
BAAABCCBCCCCB@@A;;;AB<AA@>>;>
@AG8CY:00071:00076
TAGTATCAGCCTCGCCAACGAACGAGATTCC
+
BBBBBBBCBCBA;;2*()(((((((008;B@
@AG8CY:00071:00079
CGTGTCTCTAGGCACAGGATTTTGTGTAG
+
BCCCCCCBBA@>ACAAA?CEFD:@A949>
@AG8CY:00071:00082
ACGCTCGACATGCCCAGGTACAGGAG
+
@BBBB@@BDCCCBB>CC@CBBBCACD
@AG8CY:00071:00089
TGATACGTCGCTCCTTCCTTAGTTACTTCA
+
A;<<?<<=-,,,,2228888ABB@ABBECC
@AG8CY:00071:00090
CGTGTCTCTAGGCACAGGATTTTGTGTAG
+
BBABCCCBAAACCDCCCADEDD:HDDC>=
@AG8CY:00071:00096
TAGTATCAGCCGCTCGCCA
+
BBCBEC>7,-+******)/
@AG8CY:00072:00051
TCTCTATGCGCTCCAATGTCTAAGGTACTG
+
BBBBBBCCCBA?B=B=BBBBBB?A?BCBBB
@AG8CY:00072:00063
ATCAGACACGGACACAGCAGAAAACCA
+
;A8999899?;>ADA999?1111+-*,
@AG8CY:00072:00064
TACTGAGCTACACACACAGAAAGATTGGT
+
@@ACCBC@@@BBCCDB@;444-99858?A
@AG8CY:00072:00065
ACGAGTGCGTTCCCCATGTCGTAGGTACTC
+
?A?BBBCB>;2444,9999@BBAB@CAAAB
@AG8CY:00072:00068
AGCACTGTAGCTGTCACTAGTTACTTGT
+
BBBBCCDC;<=BBBBBCCCCC@AB@89;
@AG8CY:00072:00070
TACTGAGCTACACACACAGAAAGATTGGT
+
BABBBCCBA@ABBBCFDB???<>BB@B?A
@AG8CY:00072:00075
ATATCGCGAGGGTATGGAAGACTCTATA
+
AAAAABBCCCCCCBFB@C@CBCCCB><<
@AG8CY:00072:00076
CGTGTCTCTAGGCACAGGATTTTGTGTAG
+
=CCCCCBBCCC@CBCCC@CDDD9AA@@@@
@AG8CY:00072:00083
TAGTATCAGCCTCGCCATGACGAAGGTAATCC
+
ABBBBABDABCCC<<:;CCCDCB@D@BC@CCA
@AG8CY:00072:00084
CGTGTCTCTAGGCACAGGATTTTGTGTAG
+
ACCAABC@DAGACCBBA@EGGG7>>><11
@AG8CY:00072:00088
TACTGAGCTACACACACAGAAAGATTGGT
+
FBBBBBC<99@CCCEEDCBAB>BBA>A@B
@AG8CY:00072:00093
TAGTATCAGCCGCTCGCCATGACGAAGGTATTCC
+
BCCCBB;:88,,,,,,,*//:>>99642444248
@AG8CY:00072:00098
TACTGAGCTACACACACAGAAAGATTGGT
+
CBBBCAB;944999999;444649>=@?A
@AG8CY:00073:00053
ATATCGCGAGGGTATGGAAGACTCTATAGA
+
??9:9@@@BCD<A@@@=>=@@@?@@@?<=?
@AG8CY:00073:00057
TAGTATCAGCCTCGCCATGACGAAGGTATTCC
+
CBCBCAAAAA<>;;<=ABBCCCC@CCCBC@B@
@AG8CY:00073:00059
TACTGAGCTACACACACAGAAAGATTGGT
+
@?;999:;44;>=999444/8+//.,.,.
@AG8CY:00073:00060
TAGTATCAGCCTCGCCATGACGAAGGTATTCC
+
F@CCCCCCDC;<<AA>BCCCCBC@C@B???B@
@AG8CY:00073:00061
TACTGAGCTACACACACAGAAAGATTGGT
+
???BBBBBBBBBBCDCBA>>><>BB@B@C
@AG8CY:00073:00064
AGCACTGTAGCTGTCACTAGTTACTTGT
+
BBBBDCCC;<;@<<9A@;99@=@99599
@AG8CY:00073:00065
ATCAGACACGGACACAGCAGAACACAC
+
BBBBB??@BB?ABBBAA@AAC@CDCB@
@AG8CY:00073:00070
TAGTATCAGCCTCGCCATGACGAAGGTATTCC
+
BBBBBBCCCC=@B;;7;CBBBCC@C@CCDA@=
@AG8CY:00073:00073
ATCAGACACGGACACAGCAGAACACAC
+
BCBBBBBBBB@BCCDCCDEAA?ABBBB
@AG8CY:00073:00074
ACGAGTGCGTTCCCCATGTCGTAGGTACTC
+
@@>AABBBBB=A@@6A;;;BBB@@=@@@@@
@AG8CY:00073:00076
TACTGAGCTACACACACAGAAAGATTGGT
+
,,227=CC@@@CBBBB?===A8;;?<?<?
@AG8CY:00073:00079
TACTGAGCTACACACACAGAAAGATTGGT
+
A@ADCCCDB???ECDDCBAAB=@@>@B@C
@AG8CY:00073:00087
ATATCGCGAGGGTATGGAAGACTCTATA
+
ABBBCBBBBBBADCCC@B@BBFABBB@<
@AG8CY:00073:00091
TCTCTATGCGCCTCCACATGTCTAAGGTACT
+
BDCDC@@=--,*,,20,:9BBBCC>B>B;<<
@AG8CY:00074:00057
TGATACGTCTCCTTCCTTAGTTACTTCA
+
ABBABBBBBAA@C@E@D@BCB@@@@?DE
@AG8CY:00074:00060
TAGTATCAGCCTCGCCATGACGAAGGTATCC
+
@@B@>AABAA7;;AA=>@A@AA>:@?>211:
@AG8CY:00074:00062
TGATACGTCTCCTTCCTTAGTTACTTCAG
+
BBBBBBBBBBB@C@E@D?ABBABAA@CDB
@AG8CY:00074:00080
CGTGTCTCTAGGCACAGGATTTTGTGTAG
+
BBBBCDBBBCC@BBCCCACCCC9===>==
@AG8CY:00074:00083
ATATCGCGAGGGTATGGAAGACTCTAT
+
>>999?>@99979B@B8=;<=873381
@AG8CY:00074:00085
TCTCTATGCGCCTCCACATGTCTAAGGT
+
ACCCCCA?<<>><:@CCCAA@@995969
@AG8CY:00074:00091
ATCAGACACCGGACACAGCAGAACACACA
+
BB>@=B7:;>B?CCCCCCCCCC@B@@@CC
@AG8CY:00074:00093
ATATCGCGCAGGGTATGGAAGACTCTATA
+
BA8918--,,,20,//B<?>A9;<@CA@B
@AG8CY:00074:00094
TACTGAGCGCTTACACACACAGAAAGATTGGT
+
B:<999/-,,,*,,22@CDBB@@A<>>?=???
@AG8CY:00075:00056
ACGAGTGCGTTCCCCATGTCGTAGGTACTC
+
BB>ABBB@;;2444,9999@BB@@=@<<<@
@AG8CY:00075:00058
TACTGAGCTACACACACAGAAAAGATTGGT
+
BBB@BBA<;;@A@@E??99999/991?>,.
@AG8CY:00075:00063
ATCAGACACGGACACAGCAGAAACACACA
+
9889990611-//644444444-//66..
@AG8CY:00075:00065
AGCACTGTAGCTGTCACTAGTTACTTGT
+
B@@ABCAAC;><BAAADCCCC@:<<?BB
@AG8CY:00075:00066
TCTCTATGCGCTCCACATGTCTAAGGT
+
CBCDCCCBCCA??@DDCDAAA??=A>A
@AG8CY:00075:00079
TCTCTATGCGCCTCCACATGTCTAAGGT
+
BBCCA@><;11,/>7;C<<<EC@@>A=@
@AG8CY:00076:00056
CGTGTCTCTAGGCACATGGATTTGTGTAG
+
ABAA@AA999924444442444-44444@
@AG8CY:00076:00063
TCTCTATGCGCTCCACATGTCTGGTACTG
+
ABBBBCDCCAEAA@CDCB>?;;;<>A@<<
@AG8CY:00076:00065
AGCACTGTAGATGTCACTAGTTAATTGT
+
ABBBBCDD:<=DCCCCCCCCD@CA@=@?
@AG8CY:00076:00066
TGATACGTCTCCTTCCTTAGTTACTTCA
+
AA@BBBCB??@@C@C@B@ABA@BCB@CA
@AG8CY:00076:00069
ATCAGACACGGACACAGCAGAACACAC
+
BCCBBBAA999;CCCCCDCAA>ACBBC
@AG8CY:00076:00071
ACGCTCGACATGCCCAGGTACAGGAG
+
ABAABABBDBBBBCA??=@@@@B?>@
@AG8CY:00076:00080
TACTGAGCTACACACACAGAAAGATTGGT
+
BBBBBBCACCCCCBCCBBBDC?@@@@C?B
@AG8CY:00076:00086
TAGTATCAGCCTCGCCATGACGAAGGTATTCC
+
BBCDCCCCCC??A??=?BCCDCC@G?BBBCBA
@AG8CY:00076:00092
TCTCTATGCGCTCCACATGTCTAAGGT
+
ACDCCB@;1111>A@FCG@AACFAC@C
@AG8CY:00077:00056
TACTGAGCTACACACACAGAAAGAATGGT
+
ABBBCCCCCC@@ACCA::884-99588>A
@AG8CY:00077:00059
TCTCTATGCGCTCCACATGTCTAAGGT
+
BBBBAABDCCDBC?CEDDCD:::CEAC
@AG8CY:00077:00065
TAGTATCAGCCTCGCCATGACGAAGGTATTCC
+
BBBBCCCBBA@?@;;7;BB@AABADCCCC?B?
@AG8CY:00077:00072
ACGAGTGCGTTCCCCATGTCGTAGGTACTC
+
BBABBBBBCC@EDD9DCCBAAA9868>>>>
@AG8CY:00077:00076
TCTCTATGCGCTCCACATGTCTAAGGT
+
@ABAA@AA@AB@@=ACCCCCADB@C@B
@AG8CY:00077:00081
TACTGAGCTACACACACAGATTGGTGC
+
BBCBBCBBBBBCCEDDCB@<859;>>@
@AG8CY:00077:00087
TGATACGTCTCCTTCCTTAGTTACTTCA
+
BBAA@BBBBBB>BBDAB@BCC@BBB@BB
@AG8CY:00077:00090
TACTGAGCGCTTACACACACAGAAAGATTGGT
+
<:;A@@?1///,//66;A@;8444-37>7>;<
@AG8CY:00077:00092
ACGCTCGCACATGCCCAGGTACAGGAG
+
BA?;:/1///789@A?BB@BBBAA=AA
@AG8CY:00077:00098
TCTCTATGCGGCCTCCACATGTCTAAGT
+
CCCCCB@>--*,*,,222?=882--+-,
@AG8CY:00078:00053
ATCAGACACGGACACAGCAGAACACAC
+
AA?=888;9;<ABBCDEBCBB@AA@CA
@AG8CY:00078:00054
TAGTATCAGCCTCGCCATGACGAAGGTATTCC
+
??BBBDDCCC@CAAA@BDCCBBB@C@B::;<B
@AG8CY:00078:00058
TACTGAGCTACACACACAGAAAGATTGGT
+
@ABBBBCA@@B@@@CC@;444-9>?>B=@
@AG8CY:00078:00060
TCTCTATGCGCTCCACATGTCTAAGGT
+
BECFCBECCBCBB@CCCD@@@AA@CAC
@AG8CY:00078:00064
ACGCTCGACATGCCCAGGTACAGGAG
+
BB@B@??=?@C99919@>@?B@@=A@
@AG8CY:00078:00065
TCTCTATGCGCTCCACATGTCTAAGGT
+
BBDCAA@@@@9;<ACCCA@=9996969
@AG8CY:00078:00067
CGTGTCTCTAGGCACAGGATTTTGTGTAG
+
BBCC@@A:<<C@BBCAA>AFCF9BB=>>>
@AG8CY:00078:00072
ATATCGCGAGGGTATGGAAGACTCTATA
+
BABC@@??@CD@D@A@@CADCBEDBEAB
@AG8CY:00078:00073
TAATATCAGCCTCGCCATGACGAAGGTATTCC
+
BC@?@ACCCB@;>796;>?=>9959<?>><><
@AG8CY:00078:00075
ATATCGCGAGGGTATGGAAGACTCTATA
+
BAAA??@BCDD>CBBB@C>@BCCC?@?C
@AG8CY:00078:00077
ATCAGACACGGACACAGCAGAACACAC
+
98;>@AA<<<@H@A==BCCCC@<<<@F
@AG8CY:00078:00081
TACTGTGCTACACACACAGAAAGATTGGT
+
@BBDCCCBCCCCCBBEDCCCB>A@B=?=@
@AG8CY:00078:00083
ACGAGTGCGTTCCCCATGTCGTAGGTACTC
+
?BBABC@98=5999/9ABACCCCC@C@A@?
@AG8CY:00079:00056
ACGAGTGCGTTCCCCATGTCGTAGGTACTC
+
BBAABBCCA@5999/9999ACB@@=@<=<B
@AG8CY:00079:00059
ACGCTCGACATGCCCAGGTACAGGAG
+
B@>?CBBBA@C88;7;A@CCCCC@BB
@AG8CY:00079:00066
TGATACGTCTCCTTCCTTAGTTACTTCA
+
BBBBBBBCA?@@B@CACACBB@@@@@CC
@AG8CY:00079:00071
TCTCTATGCGCTCCACATGTCTAAGGTA
+
CCCAA=11/////7888--,,,,008/1
@AG8CY:00079:00072
TAGTATCAGCCTCGCCATGACGAA
+
BBC??ABC99599>>9@?80,)))
@AG8CY:00079:00077
TCTCTATGCGCTCCACATGTCTAAGGT
+
BCCFCCCAAABBB@CDAABAAA?>?>A
@AG8CY:00079:00083
ATCAGACACGGACACAGCAGACACAC
+
><899@?999589B9<<AAA@BCCBB
@AG8CY:00079:00084
TCTCTATGCGCTCCACATGTCTAAGGT
+
ABBB::@:111/877:@?>@@BB>A>B
@AG8CY:00079:00085
ACGCTCGACATGCCCAGGTACAGGAG
+
A><>AAACCCCBBBADB@BBFDC?A@
@AG8CY:00079:00087
TCTCTATGCGCTCCACATGTCTAAGGT
+
ACACCDCHB::<C@CFCCBB@:97;==
@AG8CY:00079:00088
AGCACTGTAGCTGTCACTAGTTAATTGT
+
<=CCCCCDC::;BCCCCC?AA697:?@@
@AG8CY:00079:00095
AGCACTGTAGCTGTCACTAGTTACTTGT
+
<<CCCDCDC::<ADCCCCCCD>@??>=A
@AG8CY:00079:00097
TGATACGTCGCTCCTTCCTTAATTACTTCA
+
CB@@@<<<1////56::;;;C@C@BEEBDB
@AG8CY:00080:00062
ACGCTCGACATGCCCAGTACAGGAG
+
BA@A<<4;B<<<@C?;;:>@99699
@AG8CY:00080:00065
TCTCTATGCGCTCCACAAGTCTAAGGTACTG
+
BBBBCCC@DACCC@BCB@BCAA@?A@CCCCC
@AG8CY:00080:00068
ATATCGCGAGGGTATGGAAGACTCTATA
+
C89<@C8999919AB@=A@ABCBBAAAB
@AG8CY:00080:00076
ATCAGACACGGACACAG
+
@BBBBB@A??=@CCDDA
@AG8CY:00080:00080
ATCAGACACGGACACAGCAGAACACAC
+
BCCA==91117;;?A=A@999>999>@
@AG8CY:00080:00087
ATATCGCGAGGTATGGAAGACTCTATA
+
CA==6:,-,,*,,,/,/7:BBBBBABB
@AG8CY:00081:00053
ACGCTCGACATGCCCAGGTACAGGAG
+
BAABBBECCDCB==:===?@BAB?AB
@AG8CY:00081:00054
TACTGAGCTACACACACAGAAAGATTGGT
+
BBBBBBBBBBBBBBCC@=9998:?B@B@C
@AG8CY:00081:00057
AGCACTGTAGCTGTCACTAGTTACTTGT
+
?>>@@??9<;99@ABBBB@;;7;AA?BF
@AG8CY:00081:00080
TCTCTATGCGCTCCACATGTCTAAGGT
+
BCBCCBFDCBBBB@CCCB==9995969
@AG8CY:00081:00081
ATATCGCGAGGGTATGGAAGACTCTAT
+
ABAABBCBAAA<B@@@>B?BBBCBCAB
@AG8CY:00081:00082
TCTCTATGCGCTCCACATGTCTAAGGT
+
BBBB@=>=<11/8:7/:9@AAAB@C@@
@AG8CY:00081:00084
CGTGTCTCTAGGCACAGGATTTTGTGTAG
+
BCBBCBBBCCB@BBBBC@CCCC9:9;@@?
@AG8CY:00081:00096
TGATACGTCTCCTTCCTTAGTTACTTCA
+
BB??BBBB=AA@CAD?B?BCD@FFD@CB
@AG8CY:00081:00097
TAGTATCAGCCGCTCGCCATGACGAAGGTATTCC
+
9CDDCD1---+,,,,,,*4ABACCD@CBCDEBC@
@AG8CY:00082:00050
CGTGTCTCTAGGCACAGGATTTTGTGTAG
+
A???@BBCBCB=@@B<>;>DDD9DCBAA9
@AG8CY:00082:00052
TCTCTATGCGCTCCACATGTCTAAGGT
+
BCC?@?AAABEBCDD=:<CB;<;>A>@
@AG8CY:00082:00062
ATATCGCGAGGGTATGGAAGACTCTATA
+
BBABBBAA@?A>ABBB?B?BCCCBB?AA
@AG8CY:00082:00063
TAGTATCAGCCTGGCCATGACGAAGGTATTCC
+
BBBAABBBBB@BB@CABBCB???===A@@=A?
@AG8CY:00082:00069
TACTGAGCTACACACACAGAAAGATTGGT
+
CBBBCCCCABBBBBCCB=9996;?9:@=@
@AG8CY:00082:00074
TCTCTATGCGTTCCACATGTCTAAGGT
+
AACCCBB:::DBEBDCBCAA@BBBC?B
@AG8CY:00082:00076
TACTGAGCTACACACACAGAAAGATTGGT
+
@ABAAA@@?AAABBCDBA>>?<>?B@C@B
@AG8CY:00082:00081
AGCACTGTAGCTGTCACTAGTTACTTGT
+
<BCCCCCDCA@?ABBFCDFFCACCB=?@
@AG8CY:00082:00085
CGTGTCTCTAGGCACAGGATTTTGTGTAG
+
@A@@@AAABBC@BBBBB?CCEE:CCB@==
@AG8CY:00082:00094
ACGCTCGACATACCCAGGTACAGGAG
+
BA9999;9B>1///+/8:;BCCCB@?
@AG8CY:00083:00058
CGTGTCTCTAGGCACAGGATTTTGTGTAGAGCGT
+
??=@9;;A<<;@<<<NCAAAA?4999<=8--*((
@AG8CY:00083:00060
ATCAGACACGGACACAGCAGAACACAC
+
BAABABA;<<;;<BCBBBBBB?BCCCC
@AG8CY:00083:00065
ATATCGCGAGGGTATGGAAGACTCTATAG
+
=@@@>@>>999-4499@DBBABB;;>=77
@AG8CY:00083:00066
TCTCTATGCGCTCCACATGTCTAAGGT
+
@BCCCBCDDAA@C@CECB@@@AAAC;<
@AG8CY:00083:00069
CGTGTCTCTAGGCACAGGATTTTGTGTAG
+
BBABAAABBBE@BBBCEACEEC:BB=99=
@AG8CY:00083:00071
ATATCGCGAGGGTATGGAAGACTCTATA
+
@@@@C<><ACD>B<<<?C@CCGCA@A@@
@AG8CY:00083:00072
TGATACGTCTCCTTCCTTAGTTACTTCA
+
AAAABBBBAAA@C@D@C@BBB@BCC@CA
@AG8CY:00083:00086
TACTGAGCTACACACACAGAAAATGTG
+
ABBBCCDC@@ACCCCC>>80000***(
@AG8CY:00083:00093
ATATCGCGAGGGTATGGAAGACTCTATA
+
438>>>@@9991;==BAC@BB><@CCCC
@AG8CY:00083:00094
AGCACAGTAGCTGTCAACTTGTGTGC
+
<<CDD==:8111;;;C@AB@ABCBCE
@AG8CY:00083:00095
TGATACGTCTCCTTCCTTAGTTACTTCA
+
BA@@BBDC@AA@C@C?A>@CC@CBC@CC
@AG8CY:00083:00099
TACTGAGCTACACACACAGAAAGATTGGT
+
BBBBABBBBCCCCEDIBB@@><@CB@B@C
@AG8CY:00084:00061
ACGAGTGCGTTCCCCATGTCGTAGGTACTC
+
CBBBDFAAABACHH:CB><9@?984;>A@A
@AG8CY:00084:00070
TGATACGTCTCCTTCCTTAGTTACTTCA
+
A@??AAAA@@@@C@D@B?ABA@BBF@BA
@AG8CY:00084:00076
TAATATCAGCCTCGCCATGACGAAGGTATTCC
+
BB@BBBBBEC@AAABABCBB@AA>A=B;;7;=
@AG8CY:00084:00078
TCTCTATGCGCTCCACATGTCTAAGGTA
+
BBCBCB=999999299499999424244
@AG8CY:00084:00082
TCTCTATGCGCTCCACATGTCTAAGGT
+
BBFECBB@?::<@=CCGBBA=@@=A>A
@AG8CY:00084:00087
TGATACGTCTCCTTCCTTTGTTACTTCA
+
@ADCCCBAABABDAB7;919><>@B>?9
@AG8CY:00084:00088
TCTCTATGCGCTCCACATGTCTAAGGT
+
@AABBCBBBAAAC@CCBBAB@A@@B?B
@AG8CY:00084:00090
TGATACGTCTCCCTTTCCTTAGTTACTTCA
+
BBBB:94;4111+11+/,,*,,,*///,4?
@AG8CY:00085:00059
TCTCTATGCGCTCCACATGTCTAAGGT
+
BBBC@@ACDCB?A@DCCBAAACD@C?C
@AG8CY:00085:00078
ATATCGCGAGGGGTATGGGAAAGACTCTATA
+
CB>?@;;;@BBB499999-49-48844..**
@AG8CY:00085:00096
CGTGTCTCTAGGCACAGGATTTTGTGTAG
+
BCBBCCCDDDCACCCBB@>???4>@?>>>
@AG8CY:00085:00098
AGCACTGTAGCTGTCACTAGTTACTTGT
+
@ABBBA>B=111;:;CCCBCF@ABB?BB
@AG8CY:00086:00053
CGTGTCTCTAGGCACAGGATTTTGTGTAG
+
BBCCCCBBBBB@BBBCD@A===6999>>@
@AG8CY:00086:00054
ATATCGCGAGGGTATGGAAGACTCTATA
+
BBA?B?ACEDKBJBBBAFFDCDEAA@>9
@AG8CY:00086:00062
ATATCGCGAGGGTATGGAAGACTCTATA
+
BBBAAA@BBCCCCCCC@B@EBBBBBA?>
@AG8CY:00086:00064
ACGCTCGACATGCCCAGGTACAGGAG
+
BA@?A<<<CCCBCD>;;8;@??A>;<
@AG8CY:00086:00072
TGATACGTCTCCTTCCTTAGTTACTTCA
+
ABABBBDBCBB@B@C@C@BBB@BBA@AB
@AG8CY:00086:00073
TGATACGTCTCCTTCCTTAGTTACTTCA
+
BBBBBAAAAAB@A?D?B?@A@@AAA@CA
@AG8CY:00086:00074
TCTCTATGCGCTCCACATGTCTAAGGT
+
ABBB@@@@@>B>>59999944492424
@AG8CY:00086:00075
ATATCGCGAGGGTATGGAAGACTCTATA
+
B8<<BA>@;;;9<AAA@C@CCCCCCB?>
@AG8CY:00086:00078
TAGTATCAGCCTCGCCATGACGAAGGTATTCC
+
BBBABBCA@A@:9;<;<BBBC;:8<@A@B=A>
@AG8CY:00086:00079
ATCAGACACGGACACAGCAGAACACAC
+
BC?@@?@@CC@DCBBBCCCBC@BBB@@
@AG8CY:00086:00083
TGATACGTCTCCTTCCTTAACTTCAGTGC
+
ABABBBCCBBB?B@CCD@B=?@@CCCCCB
@AG8CY:00086:00088
TACTGAGCTACACACACAGAAAGATTGGT
+
CBCCCBCAAAAABBDCCCABB=BB>>A?A
@AG8CY:00086:00093
TACTGAGCTACACACACAGAAAGATTGGT
+
BBCCCCC@BAAACBDEB@9996;BC@C?B
@AG8CY:00086:00095
TACTGAGCACTACACACACA
+
@99994////6:8828///,
@AG8CY:00087:00053
ATCAGACACGGACACAGCAGAACACAC
+
@@EB??@:<;?BBCCBBBB;;8;CBBB
@AG8CY:00087:00058
ACGCTCGACATGCCCAGGTACAGGAG
+
=?AC<<?DCBB<<<9;@<@BCAA?@B
@AG8CY:00087:00059
ATGCTCGACATGCCCAGGTACAGGAG
+
/..88:9ABAAACC>;<:;CAABB<=
@AG8CY:00087:00061
TACTGAGCTACACACACAGAAAAGATTGGT
+
=>?BCCCBBBBBBBA@BA9888/9@?=@?B
@AG8CY:00087:00062
ATATCGCGAGGGTATGGAAGACTCTATA
+
BABBAABBCCD@DBBB=A=@@@>A:87<
@AG8CY:00087:00075
CGTGTCTCTAGGCACAGGATTTTGTGTAG
+
@BBBBBB@@?B@BBBBB@BCCC:CBB===
@AG8CY:00087:00083
ACGCTCGACATGCCCAGGTACAGGAG
+
BBBBB?BBCBB99989B>ABCCC@CB
@AG8CY:00087:00090
ATCAGACACGGACACAGCAGAACACAC
+
A?;??BB>>>@BBBADA?@;9;;CBAB
@AG8CY:00087:00096
AGCACTGTAGCTGTCACTAGTTACTTGT
+
<=AA>A>B1121888:==>99599><>A
@AG8CY:00088:00053
CGTGTCTCTAGGCACAGGATTTTGTGTA
+
;=<BBB<><BB@@<<9959@@A499449
@AG8CY:00088:00060
TCTCTATGCGCTCCACATGTCTAAGGT
+
BBBBAABCDADAC@@C==999>>6969
@AG8CY:00088:00069
ATATCGCGAGGGTATGGAAGACTCTATA
+
BABBAA>=@AB>BBCB@CACCCCBB>?<
@AG8CY:00088:00071
TACTGAGCTACACACACAGAAAGATTGGT
+
A?@BBCBBAABBBCCC@B9996;BB@D?B
@AG8CY:00088:00081
TCTCTATGCGCTCCACATGTCTAAGGT
+
CCDCCDCAABDBE@CDCBBA===797;
@AG8CY:00088:00085
ACGAGTGCGTTCCCCATGTCGTAGGTACTC
+
@9<>999>?@<AAB9DAA@>>>>>;>@@99
@AG8CY:00088:00094
AGCACTGTAGCCTGTCACTAGTTACTTGT
+
@BBBCCC;;99249;?BCCCCC@BBB@AB
@AG8CY:00088:00095
TCTCTATGCGCTCCACATGTCTAAGGT
+
CCCCCBC??113@?ABDC;;9@@5969
@AG8CY:00089:00052
CGTGTCTCTAGGCACAGGATTTTGTGTAG
+
BBBBCCCCCBCABBB@;:4444-9>>@@A
@AG8CY:00089:00053
TCTCTATGCGCTCCACATGTCTAAGGT
+
BBDD::<CAABCBABGBCCBAAA7;8;
@AG8CY:00089:00057
AGCACTGTAGCTGTCACTAGTTACTTGT
+
??BBCCDAABCCCCBBBBAAA@CDB=??
@AG8CY:00089:00069
ACGAGTGCGTTCCCCATGTCGTAGGTTCTC
+
@@@CB=98995999/944489==BBB?BBA
@AG8CY:00089:00072
ACGAGTGCGTTCCCCCATGTCGTAGGTACTCA
+
>?B=>>111<::666/699;;9A>>9:11///
@AG8CY:00089:00075
ATATCGCGAGGGTATAGAAGACTCTAT
+
ABBBABBBACB?BCCC:::<CCCCBAB
@AG8CY:00089:00081
ACGAGTGCGTTCCCCATGTCGTAGGTACTC
+
@BCCBBB???DCDD9C<<<?@@98689999
@AG8CY:00089:00082
CGTGTCTCTAGGCACAGGATTTTGTGTAG
+
BBCDCBBBBCBABBB@A?CCEF:@A?@@;
@AG8CY:00089:00085
TACTGAGCTACACACACAGAAAGATTG
+
BCCBCBCAAABBBBDDBB???<>BB?A
@AG8CY:00089:00087
TGATACGTCTCCTTCCTTAGTTACTTCA
+
BBBBAAACBBC@A@A@CDBBB@BBD@CB
@AG8CY:00089:00099
AGCACTGTAGCTGTCACTAGTTACTTGT
+
<<AAACCCB::@CCECCCBBA@CBB=?>
@AG8CY:00090:00054
TGATACGTCTCCTTCCTTAGTTACTTCA
+
9AABAAB>=99296969=@99599969@
@AG8CY:00090:00056
ACGCTCGACATGCCCAGGTACAGGAG
+
=>BA;;;BB@999919?;>A<99B@A
@AG8CY:00090:00063
CGTGTCTCTAGGCACAGGAT
+
9==999444442488//,//
@AG8CY:00090:00065
CGTGTCTCTAGGCACAGGATTTTGTGTAG
+
BBCDA@DBBBC@BBBCC@CEEE9:;9?==
@AG8CY:00090:00074
CGTGTCTCTAGGCACAGGATTTTGTGTAG
+
BBBCBBBCBBB@BBECC@====6@?=BBB
@AG8CY:00090:00075
TGATACGTCTCCTTCCTTAGTTACTTCA
+
BBBBBBDCBBB=@>A@C@BCA?BBC@CC
@AG8CY:00090:00076
TAGTATCAGCCTCGCCATGACGAAGGTATTCC
+
BBBABBCBAB@BBBB?CBBBCA@>AECCFAC@
@AG8CY:00090:00077
CGTGTCTCTAGGCACAGGATTTTGTGTAG
+
BBCCCD@@@BB?BBCCCABBCB9@@@>=@
@AG8CY:00090:00078
TGATCCGTCTCCTTCCTTAGTTACTTCAGTGC
+
BBBCC@CBC??=??B@CBDBB@BBB?@A@AAA
@AG8CY:00090:00080
ATCAGACACGGACACAGCAGAACACAC
+
?BBBBAABBB?BBCDDCBBBB@BBBBB
@AG8CY:00090:00081
TACTGAGCTACACACACAGAAAGATTGGT
+
BCC?AAC?@@CCCCCCBB;996;AB@C@B
@AG8CY:00090:00082
ACGCTCGACATGCCCAGGTACAGGAG
+
@ABBBBBB@;;444-9C=ACFCC@DC
@AG8CY:00090:00083
CGTGTCTCTAGGCACAGGATTTTGTGTAG
+
BCCBCBAAA@?=@BABB?@AA96=??@>>
@AG8CY:00090:00084
TCTCTATGCGCTCCACATGTCTAAGGTACT
+
BBBCCDB?A@A@CBDDCBAA:::@C>=><<
@AG8CY:00090:00086
ACGAGTGCGTTCCCCATGTCGTAGGTACTC
+
BB>??BCA;;2444,9?>>@BBBB?BBA@@
@AG8CY:00090:00091
CGTGTCTCTAGGCACAGGATTTTGTGTAG
+
BDCCCAAACCC@BCBDCACCED:CBBBAB
@AG8CY:00091:00050
TACTGAGCTACACACACAGAAAGATTGGT
+
BBBCBBBCAAFCCCCICBA@=5>474;?A
@AG8CY:00091:00056
ATCAGACAACGGACACAGCAGAACACAC
+
987?11./,//,//4=9;@A99548483
@AG8CY:00091:00067
CGTGTCTCTAGGCACAGGATTTTGTGTAG
+
BB@AACDBA;<:9?@@@>FAA@7CA??<<
@AG8CY:00091:00079
ATCAGACACGGACACAGCAGAACACAC
+
BCABBBB@@@DDCCCGGBCBB@BCBBC
@AG8CY:00091:00083
TGATACGTCTCCTTCCTTAGTTACTTCA
+
BDBBBBDAA===?=A=ABC@?=@;;9<N
@AG8CY:00091:00085
ATCAGACACGGACACAGCAGAACACAC
+
BB??BBBBBB@BECCDDCCEA>BBBBA
@AG8CY:00091:00089
TGATACGTCTCCTTCCTTAGTTACTTCA
+
BB?ABBDDBBB@B@D@CAB@@=ACC@CC
@AG8CY:00091:00092
CGTGTCTCTAGGCACAGGATTTTGTGTAG
+
BBCAA???<<;@CCBBB?9999/9>>>BA
@AG8CY:00091:00094
TCTCTATGCGCTCCACATGTCTAAGGT
+
<AAABB;7//1/777::9<E@A@@B=@
@AG8CY:00091:00096
TAGTATCAGCCTCGCCATGACGAAGGTATTCC
+
B@AAAAACCC?=@;;69@BBCCC@C@C<==<B
@AG8CY:00092:00061
TACTGAGCTACACACACAGAAAGATTGGT
+
BBBBBBBBBBBBBCCA>;444-9>D>B?B
@AG8CY:00092:00062
TGATACGTCTCCTTCCTTAGTTACTTC
+
BBABBCAAABC?BDDAD@CCB?BBCBC
@AG8CY:00092:00063
TGATACGTCTCCTTCCTTAGTTACTTCA
+
ABBBBBBAAAB@CCD@CABAB@BBABCE
@AG8CY:00092:00065
TACTGAGCTACACACACAGAAAGATTGGT
+
B@AABBCBABAABBDF;9444-9>>=ABC
@AG8CY:00092:00070
TAGTATCAGCCTCGCCATGACGAAGGTATTCC
+
998;B<<<AAA@B;;6;>@@BA@>AABBCACA
@AG8CY:00092:00076
ACGCTCGACATGCCCAGTACAGGAG
+
BCACD@@ACB8000*,--7<@BEA<
@AG8CY:00092:00082
ATCAGACACGGACACAGCAGAACACAC
+
A@@@CB@@@B>BCBBAA<<;B>@@@@A
@AG8CY:00092:00089
CGTGTCTCTAGGCACAGGATTTTGTGTAG
+
>BBBCCCCBBB@BCCCC@BFCC:CCEBAB
@AG8CY:00092:00091
ATATCGCGGGAGGTAGTGAAGACTCTATA
+
BBAAAB;::5--+-,,,,0002;AAB@??
@AG8CY:00092:00093
CGTGTCTCTAGGCACAGGATTTTGTGTAG
+
BBAABCCBCCC@DDCBC@CFEE::<;@A?
@AG8CY:00093:00057
TAGTATCAGCCTCGCCATGACGAAGGTATTCCCACCG
+
@@CBBBCAAB?BBBB@BBCCBBB@C@CCC@DDACB@C
@AG8CY:00093:00058
TGATACGTCTCCTTCCTTAGTTACTTCA
+
=BBBCBB??@C@C?C@B@A997<@B?CF
@AG8CY:00093:00062
TTCTGAGCTACACACACAGAAAGAATTGGT
+
@=AC@A?C;:<A<<9?98.00,01,/,/66
@AG8CY:00093:00064
TAGTATCAGCCTCGCCATGACGAAGGTATTCC
+
;@B@9>9994244899AA>>>9969=@9B>B@
@AG8CY:00093:00069
TCTCTATGCGCTCCACATGTCTAAGGT
+
BB;9<;9@?<9<B?==>CCCCCCAC@C
@AG8CY:00093:00070
ATATCGCGAGGGTATGGAAGACTCTATA
+
ABBB@@??@CCCCCCC@C@BBBBBB?>8
@AG8CY:00093:00085
TCTCTATGCGCTCCACATGTCTAAGGT
+
4444::?;>?;;46<BA@B==;;7<?B
@AG8CY:00093:00090
TAATATCAGCCTCGCCATGACGAAGGTATTCC
+
EC@BBBCCE@=>>:;8<CCBBBBABBFFC@CA
@AG8CY:00093:00095
ACGAGTGCGTTCCCCATGTCGTAGGTACTC
+
BC@AAB@>495999/9?@@ABBA@<>9999
@AG8CY:00093:00096
TCTCTATGCGCTCCACATGTCTAAGGT
+
CFBCB@B=:1117::8@@FCAAA@A=A
@AG8CY:00093:00099
ATCAGACACCGGACACAGCAGAACACAC
+
BBBB8=6/1,1::1<:EFCBBA@BBCCB
@AG8CY:00094:00050
TGATACGTCTCCTTCCTTAGTTACTTCA
+
BCBBBBCA?AC@DFEACCDAA=ACC@CC
@AG8CY:00094:00058
TCTCTATGCGCTCCACATGTCTAAGGT
+
AACCBABCCCDCC@CDCBBCAAA;:;;
@AG8CY:00094:00059
ACGAGTGCGTTCCCCCATGCGTAGGTACTC
+
BBBBBB=:9959999+499==@@B?BCCCC
@AG8CY:00094:00061
TCTCTATGCGCTCCACATGTCTAAGGT
+
BBACBBBCC>><D?CDB@@>9996969
@AG8CY:00094:00066
TAGTATCAGCCTCGCCATGACGATGGTATTCC
+
BBBBBCCCCC@B>999;CCCCCCAA?ADEBC@
@AG8CY:00094:00067
TAGTATCAGCCTCGCCATGACGAAGGTATTCC
+
BBB??AAAA@<>@9859>>9999642499242
@AG8CY:00094:00068
TGATACGTCTCCTTCCTTAGTTACTTCA
+
BCC@?@BA99;CA?ABDBCB@=ABB@EC
@AG8CY:00094:00083
ATCAGACACGGACACAGCAGAACACACA
+
CCBBB;68//,1;=@@@>>9959@>>>>
@AG8CY:00094:00085
TACTGAGCTACACACACAGAAAGATTGGT
+
BABBBCA@@BBBBBCF@?444-9??<A@B
@AG8CY:00094:00099
CGTGTCTCTAGGCACAGGATTTTGTGTAG
+
BBEBBCDCD<<9;B@9;8<BBB7CC@>>A
@AG8CY:00095:00052
ATATCGCGAGGGTATGGAAGACTCTATA
+
BBBBB>=@;;;7<CCC@CACBBCBBA@?
@AG8CY:00095:00056
CGTGTCTCTAGGCACAGGATTTTGTGTAG
+
BBBBBBBBCBB@CABBHAAAA?6@@=>>A
@AG8CY:00095:00066
CGTGTCTCTAGGCACAGGATTTTGTGTAG
+
CBEDAAAAAAA?@BCCDBDDED:=<9>@>
@AG8CY:00095:00075
CGTGTCTCTAGGCACAGGATTTTGTGTAG
+
BCCDAAA@AAC@@=A9459???4??>>?>
@AG8CY:00095:00077
TCTCTATGCGCTCCACATGTCTAAGGT
+
BBBDCCCBBBEBC@CCAAABABBAC@B
@AG8CY:00095:00086
TACTGAGCTACACACACAGAAAGATTGGT
+
BBBBCC:<<BCCCCEENCAAA=@?>@B?B
@AG8CY:00095:00092
TGATACGTCTCCTTCCTTAGTTACTTCA
+
BBA?BBBB?==@B@C@C@BBB@DDC@BB
@AG8CY:00096:00052
ATATCGCGAGGGTATGGAAGACTCTATA
+
BB?AABBCCCC?C@@A?C@CCCCCBAB?
@AG8CY:00096:00054
TCTCTATGCGCTCCACATGTCTAAGG
+
BB==@@<99>@AA?DDCCBBBBC?B?
@AG8CY:00096:00065
ACGAGTGCGTTCCCCATGTCGTAGGTACTC
+
AABBBBCB=92999-999;BCBBB?B<<=A
@AG8CY:00096:00072
TGATACGTCTCCTTCTTAGTTACTTC
+
BBB??BBCB=?=@?BCCCCB@BCBAC
@AG8CY:00096:00077
CGTGTCTCTAGGCACAGGATTTTGTGTAG
+
ABBBBBBBBCD@BCCCC@CEEB9AA==@A
@AG8CY:00096:00096
ATATCGCGAGGGTATGGAAGACTCTAT
+
BB@A@CBBCBB?BBGC@C?BBCBBB:0
@AG8CY:00097:00054
ACGAGTGCGTTCCCCATGTCGTAGGTACTC
+
@CABBCBA=>5999/9999?ABA@=@<<<;
@AG8CY:00097:00059
TACTGAGCTACACACACAGAAAGATGT
+
??AACCAA@AACCBBBAA>==999887
@AG8CY:00097:00060
TCTCTATGCGCTCCACATGTCTAAGGT
+
BBCA@@ACCAAAC?BCCC:::BB>A9<
@AG8CY:00097:00074
ATCAGACACGGACACAGCAGAACACAC
+
?@@@A988449:;B@4/11/1,/68;4
@AG8CY:00097:00075
AGCACTGTAGCTGTCACTAGTTACTTGT
+
@ABBAAAC;==ACDCCBBACC@CBA?AC
@AG8CY:00097:00078
TGATACGTCTCCTTCCTTAGTTACTTCAG
+
BBBBBBCCBBA?B?A?A@BBB@BAB@FEC
@AG8CY:00097:00084
TCTCTATGCGCTCCACATGTCTAAGGT
+
ABBCAABBCCCBB@BDCBBBCCC@C?B
@AG8CY:00097:00093
TGATACGTCTCCTTCCTTAGTTACTTCA
+
BBBBBBCCD::::ACAE@BBB@BBB@BC
@AG8CY:00097:00094
ATCAGACACGGACACAGCAGAACACAC
+
BBBBB;;<AC?BCCCDDBABBADCCCB
@AG8CY:00097:00095
TACTGAGCTACACACACAGAAAAGATTGGT
+
AA@CDDCBB;;<@111218227*-,0,.,.
@AG8CY:00097:00097
ATATCGCGAGGGTATGGAAGACTCTATA
+
?>@BB@ACBBBABDCCAC@BBBBCBCCA
@AG8CY:00097:00099
ATATCGCGAGGGTATGGAAGACTCTATA
+
BB??ABBABBB?BCCD?C?BCCBBB>?<
@AG8CY:00098:00052
TGATACGTCTCCTTCCTTAGT
+
;;;B;;<<<==>?@B9:9:44
@AG8CY:00098:00058
ACGAGTGCGTTCCGCATGTCGTAGGT
+
B?>?BBCCCKDC:;<99999999929
@AG8CY:00098:00063
CGTGTCTCTAGGCACAGGATTTTGTGTAG
+
BBCCA?<<>@@@AAA<<6<AGG7CG>;;<
@AG8CY:00098:00066
TAGTATCAGCCTCGCCATGACGAAGGTATTCC
+
849994444424444249>>>9964899;242
@AG8CY:00098:00071
TGATACGTCTCCTTCCTTAGTTACTTCA
+
BBB??@CCBBB@C@CAECBBBAA@?>?:
@AG8CY:00098:00074
ATATCGCGAGGGGTATGGGAAAGACTCTATAG
+
::;@@;;<A@BB/99444-44-4::9<;;::?
@AG8CY:00098:00089
ACGAGTGCGTTCCCCATGTCGTAGGTACTC
+
?A>ABB@9992999-9>>>ACBBB?BBBBB
@AG8CY:00098:00090
TACTGAGCTACACACACAGAAAGATTGGT
+
BBBBBBBA@ABBBCCCCCCCC>CCB@C@A
@AG8CY:00098:00092
CGTGTCTCTAGGC
+
ADBCDCAABCC?A
@AG8CY:00098:00095
ACGAGTGCGTTCCCCATGTCGTAGGTACTC
+
?BB?BBDB992444,9>>@BBBBC@CBBCB
@AG8CY:00098:00097
TGATACGTCTCCTTCCTTAGTTACTTCA
+
<DA>=>111;<,924898=>@>ABA=@A
@AG8CY:00099:00051
CGTGTCTCTAGGCACAGGATTTTGTGTAG
+
?BCCCCBBEAB@CCCEB=9999/9BBABC
@AG8CY:00099:00061
TCTCTATGCGCTCCACATGTCTAAGGT
+
BBCDCCCCCCDCCEDBD@BBACC:<:<
@AG8CY:00099:00063
ATCAGACACGGACACAGCAGAACACAC
+
AA@>948>@><ACAAAA@@@@?BBCCE
@AG8CY:00099:00074
TGATACGTCTCCTTCCTTAGTTACTTCA
+
>BABB?A@DBB@A@DBDA@A@>BBB@CA
@AG8CY:00099:00080
ACGCTCGACATGCCCAGGTACAGGAG
+
BBBBA99;AABCFC@CC@CBCDCBBB
@AG8CY:00099:00082
TAGTATCAGCCTCGCCATGACGAAGGTATTCC
+
BBBBCCBCCD@B=;;9;AB>A<;9<@BBE?C@
@AG8CY:00099:00083
TGATACGTCTCCTTCCTTAGTTACTTCA
+
@ABBBBBCAAA@C@C@CABB?>?BC@CC
@AG8CY:00099:00097
TCTCTATGCGCTCCACATGTCTAAGGT
+
@CDCDBBAAACBC@CCCA;99>>=A@B
@AG8CY:00099:00099
CGTGTCTCTAGGCACAGGATTTTGTGTAG
+
CCBBBCCCBAA?ABBCCBBCCB9BCAAAB
@AG8CY:00050:00100
AGCACTGTAGCTGTCACTAGTTACTTGT
+
<<BCCDCCCA@@CCCCBBCBB@CBC@DC
@AG8CY:00050:00104
ATCAGACACGGACACAGCAGACACAC
+
@??>AAB<<@CCCCCDBAABBBBBBB
@AG8CY:00050:00114
TACTGAGCTACACACACAGAAAGATTGGT
+
AA??BBCCBA@@AADF;;444-9>>;?@B
@AG8CY:00050:00116
TCTCTATCGGTCGCCTCCACATGTCTAAGT
+
@?A1111//,//6659:<=@<<<@@11-1/
@AG8CY:00050:00128
TCTCTATGCGCTCCACATGTCTAAGGT
+
BCCCABABBBCDC@CDAB@@ABB?B;<
@AG8CY:00050:00130
TACTGAGCTACACACACAGAAAAGATTA
+
49<BAA@@9941/1/6///:7707--+,
@AG8CY:00050:00136
CGTGTTCTAGGCACAGGATTTTGTGTAG
+
@@A<95<@B:<=;9:@7>>>>4>>9999
@AG8CY:00050:00137
CGTGTCTCTAGGCACAGATTTTGTGTAG
+
>ABBCAAABCB?:8//11<<<1111===
@AG8CY:00051:00112
ACGAGTGCGTTCCCCATGTCGTAGGTACTC
+
BBAABBBCCC@BKKAI=?@CBAAB?@AACB
@AG8CY:00051:00117
ACGCTCGACATGCCCAGGTACAGGAG
+
=>8944449BC:8::1111:>ABB<;
@AG8CY:00051:00125
ACGAGTGCGTTCCCCATGTC
+
@@>@@>999@5111*/,***
@AG8CY:00051:00129
TACTGAGCTACACACACAGAAAGATTGGT
+
@AB;;<CBBBCCBB@:?>444-99??B>A
@AG8CY:00051:00149
TAGTATCAGCCTCGCCATGACGAAGGTATTCC
+
BBBBCCDC:;7;ABBCBBCBAAA@D@BBCAC@
@AG8CY:00052:00116
ATCAGACACGGACACAGCAGAACACAC
+
?B?=893844249::ADCAAA@<;<C;
@AG8CY:00052:00118
ACGCTCGACATGCCCAGGTACAGGAG
+
BBB@@ACCBBB<<<8;B?BCCCCABB
@AG8CY:00052:00120
TAGTATCAGCCTCGCCATGACGAAGGTATTCC
+
BBCBCBB=<=@DGGC@BBAAE@@=A@CBC?BD
@AG8CY:00052:00125
TACTGAGCTACACACACAGAAAGATT
+
BBBCBB:;;:<;ABA?>>888099>5
@AG8CY:00052:00130
CGTGTCTCTAGGCACAGGGATTTTTGTGTAG
+
CCCE?:82---+,<@999-44444+4:;444
@AG8CY:00052:00136
ACGCTCGACATGCCCAGGTACAGGAG
+
BBBCCBBBA<<;9@>9969>?>><99
@AG8CY:00052:00141
ATATCGCGAGGGTATGGAAGACTCTATA
+
BABBBBBBAA?<B<<;@B@AAA@>>877
@AG8CY:00052:00144
CGTGTCTCTAGGCACAGGATTTTGTGTAG
+
CEBAACBBBCC=@@@A@=ACCC9<<9@99
@AG8CY:00052:00145
TACTGAGCTACACAAACAGAAAGATTGGTGC
+
:>ACGBE;999944:64449A:@A@596987
@AG8CY:00052:00149
AGCACTGTAGCTGTCACTAGTTACTTGT
+
9>AA91111/7666999<AAB@B>@599
@AG8CY:00053:00103
TACTGAGCTACACACACAGAAAGATTG
+
C?AACBBB@@@A@CA@>@99999BB@C
@AG8CY:00053:00106
CGTGTCTCTAGGCACAGGATTTTGTGTAG
+
BAAAAABBBAB@ECCCDACDCC:CCDCCC
@AG8CY:00053:00109
AGCACTGTAGCCTGTCACTAGTTACTTG
+
@ABBA@>;:11,///8:99=CC@CCC@C
@AG8CY:00053:00110
CGTGTCTCTAGGCACAGGATTTTGTGTAG
+
BBBBBBABB<<89B@9969999/9?>=9;
@AG8CY:00053:00115
AGCACTGTAGCTGTCACTAGTTACTTGT
+
<>CCCBDABAAACCJNCBAAA@BCB@BB
@AG8CY:00053:00122
TACTGAGGCGCTACACACACAGAAAGATTGGT
+
AA??@9/,////8///9944999903991356
@AG8CY:00053:00128
ATCAGACACGGACACAGCAGAACACAC
+
BACB99;BCC@BBAAACAECB?CBCA@
@AG8CY:00053:00131
ACGAGTGCGTTCCCCCATGTCGTAGGTACTC
+
B@B?=@=>=>59999+494999989<74444
@AG8CY:00053:00135
TCTCTATGCGCTCACATGTCTAAGGT
+
@B@@@BBBBBBBBBBB==9999<@<>
@AG8CY:00053:00137
CGTGTCTCTAGGCACAGGATTTTGTGTAG
+
CBBCCCCCCBB>=999?<9999/999>99
@AG8CY:00053:00140
TGATACGTCTCCTTCCTTAGTTACTTCA
+
@?@BBBDEAAA@CCCBDC?@@@@@@=A9
@AG8CY:00053:00148
TACTGAGCTACACACACAGAAAGATTGGT
+
@ABBB@@=A;;9AABAA?99809>>;>=@
@AG8CY:00054:00104
TCTCTATGCGCTCCACATGTCTAAGGT
+
BBCCCCCCCAAAB@HDDCCCBB@5969
@AG8CY:00054:00108
AGCACTGTAGCTGTCACTAGTTACTTGT
+
@@CCCCC@@??=EEFDBCCCCBCCC=@@
@AG8CY:00054:00110
ATATCGCGAGGGTATGGAAGACTCTATAAAGG
+
CCBC?;<<9;;-449989;=;;;?@<:;C>CA
@AG8CY:00054:00112
ATATCGCGAGGGTATGGAAGACTCTATA
+
BBBBB9;<AAC>DICC?C@CCKBBBB?@
@AG8CY:00054:00132
ACGCTCGGACATGCCAG
+
48344442////,,*,,
@AG8CY:00054:00135
ACGTGTGCGTTCCCCATGTCGTAGGTACTC
+
@BBBBBAAEB>A9?4?99994443134444
@AG8CY:00054:00136
ATATCGCGAGGGTATGGAAGACTCTATA
+
BAA999??99909@@@5<:<BBBAB@??
@AG8CY:00054:00142
TCTCTATGCAGCTCCA
+
BBB?44/7,,,0,,*,
@AG8CY:00054:00144
ATATCGCGAGGGTATGGAAGACTCTATAG
+
@@BBFBBBCNH?C<<<<@<>99888>:::
@AG8CY:00054:00149
ATATCGCGAGGGTATGGAAGACTCTATA
+
>811;11/::::B;AAAC@B997?8877
@AG8CY:00055:00100
TGATACGTCTCCTTCCTTAGTTACTTCA
+
AAA@>ABBBBB@C@D@C@BCC@BBBCCF
@AG8CY:00055:00114
TAGTATCAGCCTCCCACTGACTGAAGGAGATTCC
+
CCDAABB?9951--+**((((((*),*,8::8=<
@AG8CY:00055:00121
TACTGAGCTACACACACAGAAAAGATTGGT
+
CCCCCCCCAB@BBBCD>;4499/9986843
@AG8CY:00055:00134
TACTGAGCTACACACACAGAAAGATTGGT
+
:9;;;<?@@99999>?9999>9>@?5858
@AG8CY:00055:00140
TCTCTATGCGCTCCACATGTCTAAGGT
+
BB<;<AA@??99959999991/1,1,/
@AG8CY:00055:00145
ATCAGACACGGACACAGCAGAACACAC
+
BA;==>79<9>@A9<<<<>>A?B@@@A
@AG8CY:00055:00147
CGTGTCTCTAGGCACAGGATATTGTGTAG
+
@@CCCC?499959999924449244//..
@AG8CY:00055:00149
CGTGTCTCTAGGCACGGATTTTGT
+
BBCBC=96;11-1-11,////*//
@AG8CY:00056:00101
ATCAGACACGGACACAGCAGAACACCA
+
@?:;9>>>>8699?@=444998=8944
@AG8CY:00056:00106
TAGTATCAGCCTCGCCATGACGAAGGTATTCC
+
BBBBCCCEDC>?@;;7<BBABAA?A@CCC?B?
@AG8CY:00056:00113
TAGTATCAGCCTCGCCATGACGAAGGATTCC
+
CAAACCCB;<68>>>;@@ACCCCAFEEC@C@
@AG8CY:00056:00116
TACTGAGCTACACACACAGAAAGATTGGT
+
ABBBCCBBGDCCDCB@B@998-9@??CAC
@AG8CY:00056:00118
CGTGTCTCTAGGCACAGGATTTTGTGTAG
+
B@CCCC@AACCBCDCCC@CCCB9BB>>==
@AG8CY:00056:00135
TGATACGTCTCCTTCCTTAGTTACTTCA
+
BBB???CC:::ACBCAD?@A@>BAA>@@
@AG8CY:00056:00146
TACTGAGCTACACACACAGAAAGATTGGT
+
?@C<;<C;<;@A@@@@>>99809??=?>A
@AG8CY:00056:00149
TACTGAGCTACACACACAGAAAAGATTGGT
+
9<ABBB@?@@B@DAA?>>8888/9>>=@@D
@AG8CY:00057:00100
ATATCGCGAGGGTATGGAAGACTCTAT
+
BA?@@BBCCCCACCBC>B?BBBBCBB>
@AG8CY:00057:00101
TCTCTATGCGCTCT
+
9>//11//,/////
@AG8CY:00057:00106
ATCAGACACGGACACAGCAGAACACAC
+
BBBBBCBBAA>@AA@@AAA9;8<AA@?
@AG8CY:00057:00107
ATATCGTGAGGGTATGGAAGACTCTATA
+
A@AABGCCECB199995959@>@BBCCB
@AG8CY:00057:00109
AGCACTGTAGCTGTCACTAGTTACTTGTGT
+
<<CB@ABAB<<9BBBCCCCAA>AAA=ACGC
@AG8CY:00057:00115
TCTCTATGCGCCTCCACATGTCTAAGGT
+
DDCGA@>11//,/7776?999C996<?@
@AG8CY:00057:00146
TACTGAGCTACACACACAGAAAGATTGGT
+
9<=CBBCBBBBCCA??@>844-9>?=B?@
@AG8CY:00058:00123
TCTCTATGCGCTCCACATGTCTAAGGT
+
CCCBBABCB<><A>DCBB@99?>5969
@AG8CY:00058:00133
ACGAGTGCGTTCCCCATGTCGTAGGTACTC
+
ABB@AAB>::5999/9999ABAAA>A999>
@AG8CY:00059:00100
AGCACTGTAGCTGTCACTAGTTACTTGT
+
<<CCCCFBB?99999444449244=<9>
@AG8CY:00059:00115
TATATCAGCCTCGCCATGACGAAGGTATTCC
+
12/778444<8738448:4444249:>@=@=
@AG8CY:00059:00122
ATATCGCGAGGGTATGGAAGACTCTATA
+
BACCB?@@AAA?DEECBBBBBCDCCB?<
@AG8CY:00059:00123
TAGTATCAGCCTCGCCATGACGAAGGTATTCC
+
BBCCC=?A;<69B9<:<BABCA@>ACDCDA@?
@AG8CY:00059:00130
ACGCTCGACATGCCCAGGTACAGGAG
+
BB89<CCCEJCBBB>@@=@B@?C?9;
@AG8CY:00059:00133
ATCAGACACGGACACAGCAGAACACAC
+
BBBB:;;CCD@CB;<;BA=@B@@AACC
@AG8CY:00059:00143
ACGCTCGACATGCCCAGGTACAGGAG
+
BBABBBCBB?>99968?<ABBBC@;;
@AG8CY:00059:00146
ATCAGACACGGACACAGCAGAACACAC
+
BBBB@@@BBC@CCBC:;;C@@>BBBCC
@AG8CY:00059:00149
ATCAGACACGGACACAGCAGA
+
BBBBB?999><99111,,***
@AG8CY:00060:00108
CGTGTCTCTAGGCACAGGATTTTGTGTAG
+
?BDCAA999942489;B@CCCC9A?====
@AG8CY:00060:00110
TACTGAGCTACACACACAGAAAGATTGGT
+
B@BBCCCCCBBCAAACB@99909A?@C@D
@AG8CY:00060:00112
CGTGTCTCTAGGCACAGGATTTTGTGTAG
+
BB@BBCBBAAB@CCCCCBBBBA9BBB@>?
@AG8CY:00060:00114
CGTGTCTCTAGGCACAGGATTTTGTGTAG
+
CCBBCDCCCBB>AACCCCDCII9FDCBAA
@AG8CY:00060:00119
ACGAGTGCGTTCCCCATGTCGTAGTACTC
+
@@BBCB=8895999/9>>><<<<001=>>
@AG8CY:00060:00121
TACTGAGCTACACACACAGAAAGATTGGT
+
??@AAAAABBBBBBGEB@944-9@?>C@C
@AG8CY:00060:00131
TAGTATCAGCCTCGCCATGACGAAGGTATTCC
+
A499>9999499499@BBBDCCCDD@BBF7;7
@AG8CY:00060:00137
ATCAGACACGGACACAGCAGAACACAC
+
=>A?9;<FGCCCCEC:=;BCC?BBBCA
@AG8CY:00061:00104
TACTGAGCTACACACACAGAAAGATTGGT
+
ABBAA@CBBBBBBCA@@@99909@@@C@C
@AG8CY:00061:00108
ACGAGTGCGTTCCCCATGTCGTAGGTACTC
+
BBAABA;;442999/4;;98>>=?=ABBBB
@AG8CY:00061:00109
ATCAGACACGGACACAGCAGAACACACA
+
:;@BCBCC@@<9999944444248>>78
@AG8CY:00061:00119
TCTCTATGCGCTCCACATGTCTAAGGT
+
CCCBCBBBC@A@B@CECB?A@CC?B@F
@AG8CY:00061:00126
TGACGTCTCCTTCCTTAGTTACTTCAGTGC
+
AAAAB??AB@B@C@B?BBA@BBB@BBBBCB
@AG8CY:00061:00128
CGTGTCTCTAGGCACAGGATTTTGTGTAG
+
?===?@AABCC?CCDCC@BDFG9EA@?99
@AG8CY:00061:00139
TACTGAGCTACACACACAGAAAGATTGGT
+
>??>@@B@@@CCFCC@@?444-9??>C@@
@AG8CY:00061:00146
TGATACGTCTCCTTCCTTAGTTACTTCA
+
CCCBB=@A499;?<><?=9995999299
@AG8CY:00062:00101
TCTCTATGCGCTCCACATGTCTAAGGT
+
BBE@AACBB??>@599984444429>=
@AG8CY:00062:00111
AGCACTGTAGCTGTCACTAGTTACTTGT
+
=?CFCCCCBECCCCCBCCCECAB@A>AC
@AG8CY:00062:00121
TGATACGTCTCCTTCCTTAGTTACTTCA
+
BBBBCCC?@ACACBBBBB@AA@BBC@BA
@AG8CY:00062:00125
CGTGTCTCTAGGCACAGGATTTTGTGTA
+
BBCCCC@AACC@CCCCC@BCDD:AAABA
@AG8CY:00062:00129
AGCACTGTAGTTGTCACTAGTTACTTGT
+
BBBB;:;A=AB?AACCBABCB>AA?;99
@AG8CY:00062:00132
CGTGTCTCTAGGCACAGGATTTTGTGTAG
+
BCC@@@ACDCCDDAAACABBBB7AB=>=A
@AG8CY:00062:00133
TCTCTATGCGCTCCACATGTCTAAGGT
+
/6776>9<<=<;CAEDECAAACC@E@B
@AG8CY:00062:00136
TGATACGTCTCCTTCCTTAGTTACTTCA
+
??B@AA>ABBC?C@B@DC=@@>889;>9
@AG8CY:00062:00138
TAGTATCAGCCTCGCCATGACGAAGGTATTCC
+
BBDBCAA<;<?@A;<9<CCCDCC@D@CCC@B@
@AG8CY:00062:00140
CGTGTCTCTAGGCACAGGATTTTGTGTAG
+
@=AA;;<ADAB@C<<<A?>@@@4999999
@AG8CY:00062:00142
TACTGAGCTACACACACAGAAAGATTGGT
+
BBABAACA@@CBB?@:==48409>?;?<?
@AG8CY:00063:00111
TACTGAGCTACACACACAGAAAGATTGGT
+
BBBBBBCBBBCCBCCCAA;;809A>=AGD
@AG8CY:00063:00127
ACGCTCGACATGCCAGTACAGGG
+
BBBBB@@AA<<11,11//4;CFA
@AG8CY:00063:00129
TGATACGTCTCCTTCCTTAGTTACTTCA
+
@BBBBBBBBBCABBBCB@BBB@BAA@B?
@AG8CY:00063:00135
TAGTATCCAGGCCTCGCCATGACGAAGGTATTCC
+
4,----,*,,*,*4489<@111<11-/566:BB6
@AG8CY:00063:00140
TAGTATCAGCCTCGCCATGACGAAGGTATTCC
+
BBB==;99998=>>@>BBBBCCA9:;=ACBB@
@AG8CY:00063:00148
ACGCTCGACATACCCAGGTACAGGAG
+
AABBCB@@@:;9?C:9959999?699
@AG8CY:00063:00149
ACGAGTGGTTCCCCATGTCGTA
+
:;?AAAC>??>?>11-,****(
@AG8CY:00064:00101
ATCAGACACGGACACAGCAGAACACAC
+
B@@@CBBB996;@ABBBCB@@=@AA@@
@AG8CY:00064:00117
TGATACGTCTCCTTCCTTAGTTACTTCA
+
BB?BBBC:;<B@B<A=A@@BEBCCB@CF
@AG8CY:00064:00120
ACGCTCGACATGCCCAGGTACAGGAG
+
A;<<@@ABEA@9<91;A?BCDDDCBB
@AG8CY:00064:00123
TGATACGTCTCCTTCCTTAGTTACTTCA
+
@AABBBC9;<E@CBD@C@CCC@BBB@DD
@AG8CY:00064:00125
TAGTATCAGGTATTCC
+
B9<<<;;B@@@>>596
@AG8CY:00064:00145
TCTCTATGCGCTCCACATGTCTAAGGT
+
BB99;;9999999>>?99999@@?C=A
@AG8CY:00065:00102
TAGTATCAGCCTCGCCATGACGAAGGTATTCC
+
CFCCDDCDCB?==9;7;?DAA<;8==>@A>==
@AG8CY:00065:00104
TGATACGTCTCCTTCCTTAGTTACTTCA
+
A===@BBCCBC?C@C@C@B@@=@CC?CD
@AG8CY:00065:00109
TAGTATCAGCCTCGCCATGACGAAGGTATTCC
+
C>ABCBCBCB?999958/666//,/,/66,42
@AG8CY:00065:00116
TGATACGTCTCCTTCCTTAGTTACTTCA
+
BBBBBBDDB@A>AAC@C@BBB@BCC@BC
@AG8CY:00065:00125
ACGAGTGCGTTCCCCATGTCGTAGGTACTC
+
B@ABBBB?@@=@?>6A@@@BCDCC@BBBBC
@AG8CY:00065:00127
AGCACTGTAGCTGTCACTAGTTACTTGT
+
<;CCECECCCCBCCCCBBCCE@CBA?AC
@AG8CY:00065:00128
ATCAGACACGGACACAGCAGAACACAC
+
BBBBB?@ACB?CCCCBBBCBB?BCCCC
@AG8CY:00065:00132
ACGCTCGACATGCCCAGGTACAGGAG
+
CBABCCCDDDGCCEC<<:;@B9959>
@AG8CY:00065:00136
ACGAGTGCGTTCCCCATGTCGTAGGTACTC
+
BBAB@?@@>>5999/9>>@@AACC@CAA@B
@AG8CY:00065:00137
AGCACTGTAGCTGTCACTAGTTACTTGT
+
<<BA;4<@=99;ABBBBBCCC@CDB>AA
@AG8CY:00065:00139
ACGACGGTTGGCGGCTTCCCCATGTCGTAGGTACTC
+
;10///77777/424989;@8@;;9@>@9813989=
@AG8CY:00065:00142
TCTCTATGCGCTCCACATGTCTAAGGT
+
>=99999944444?@BAA@=9995969
@AG8CY:00065:00144
ACGCTCGACATGCCCAGGTACAGGAG
+
AA99=AA@A@A@@@<@@8;;@@@<99
@AG8CY:00065:00149
TAGTATCAGCCTCCGCCATGACGAAGGTATTCC
+
BBBBEBCA@ABBB=@@>@@@@@AA@CACAA=A@
@AG8CY:00066:00100
TACTGAGCTACACACACAGAAAAGATTGGT
+
BABBBCCCAABBCAB@@A9999/9>>;>=<
@AG8CY:00066:00119
ACGCTCGACATGCCCAGGTACAGGAG
+
BBBBBDDBA?A@@@<@C@BBBCC@CC
@AG8CY:00066:00124
TCTCTATGCGCTCCACATGGTACTG
+
@;9<@AA9944442499497;B@?A
@AG8CY:00066:00125
TAGTAACAGCCTCCATGACGAAGGTATTCC
+
>;;;?;>B99534249989485424=>59:
@AG8CY:00066:00140
TACTGAGCTACACACACAGAAAGATTGGT
+
BBBBBCCBBBBCCCCBB===>:@@>>C@B
@AG8CY:00066:00143
TCTCTATGCGCTCTCATGTCTAAGGT
+
BB?@@>>@11//////8444992424
@AG8CY:00067:00101
ATCAGACACGGGACACAGCAGAA
+
AA@@9479999-841////////
@AG8CY:00067:00114
TGATACGTCTCCTTCCTTAGTTACTTCA
+
BBAABCBCBBA?AAD@B@BBA?@AA@CC
@AG8CY:00067:00119
TACTGAGCTACACACACAGAAAGATTGGTGCT
+
ACB@@@BA@:99>?=;;B;;90410,0,0:::
@AG8CY:00067:00120
ATCAGACACGGACACAGCAGAACACAC
+
BBABABABBEADCECCAAAAA=ACCBC
@AG8CY:00067:00122
CGTGTCTCTAGGCACAGGATTTTGTGTAG
+
CCCCBB;<<<;=>BB@984449-9==>@A
@AG8CY:00067:00133
CGTGTCTCTAGGCACAGGTTTTGTGTAG
+
BBCBCCCEHDBACCB@A6999/4;;@?@
@AG8CY:00067:00143
AGCACTGTAGCTGTCACTAGTTACTTGTGT
+
AACCAADBECA;9;A@A@@@AB?@@8999A
@AG8CY:00067:00146
TCTCTATGCGCTCCACATGTCTAAGGT
+
AACBBBA@??B>><@@9999999<@59
@AG8CY:00068:00112
CGTGTCTCTAGGCACAGGATTTTGTGTAGC
+
BBBBCCCB@?@ACCECC?BBBB9BBCCCBC
@AG8CY:00068:00121
ACGAGTGCGTTCCCCATGTCGTAGGTACTC
+
BB@ABB=>995999/9@@@BGCDB?CDBBD
@AG8CY:00068:00124
CGTGTCTCTAGGCACAGGATTTTGTGTAG
+
ABECDC@AABFACCCAA@AFEEAAAAAAA
@AG8CY:00068:00125
AGCACTGTAGCTGTCACTAGTTACTTGT
+
<<@A=ABBAAACCCDBBCCCDAECB@BB
@AG8CY:00068:00136
ATCAGACACGGACACAGCAGAACACAC
+
BBA@AADCCC@CCCD:::BBB@BBBBC
@AG8CY:00068:00139
ACGAGTGCGTTCCCCATGTCGTAGGTACTC
+
CBB@@A@BB@=@@>4?999?AA>?=?@@@@
@AG8CY:00069:00115
TGATACGTCTCCTTCCTTAGTTACTTCA
+
BBBBBBBBBBB@B@G@CACBB?CCECEB
@AG8CY:00069:00117
AGCACTGTAGCTGTCACTAGTTACTTGT
+
@BCCCCBBCCAAABBBBBCBB@BBB@BB
@AG8CY:00069:00121
ACGCTCGACATGCCCAGGTACAGGAG
+
@;;999;>994444088<>@BBBCAB
@AG8CY:00069:00123
TCTCTATGCGCTCCACATGTCTAAGGT
+
BABBCBCBCBC@@>AFICCBAAA@B@B
@AG8CY:00069:00131
TAGTATCAGCCTCGCCATGACGAAGGTATCC
+
E<D<BAB?<4248445;@AABAA>AACDFCA
@AG8CY:00069:00133
CGTGTCTCGAGGCACAGGATTTTGTGT
+
BBBBECCBBBCACCCCDCCCDC:CCCB
@AG8CY:00069:00136
AGCACTGTAGCTGTCACTAGTTACTTGT
+
BDDDBDCD<=?DAAAEDECED@BCB?CC
@AG8CY:00069:00137
TACTGAGCTACACACACAGAAAGATTGGT
+
BAAABCCCBCBCCDCCB9844-9>>;?=A
@AG8CY:00069:00144
CGTGTCTCTAGGCACAGGTTTTTGTGTAG
+
CC??@@ABDCI@BCADB59999+999@@E
@AG8CY:00069:00146
AGCACTGTAGCTGTCACTAGTTACTTGT
+
?=9999;4999=ACACCCCCC@?=9289
@AG8CY:00069:00147
ATCAGACACGGACACAGCAGAACACAC
+
BAB@:;<CCCABBBB:;;9;;@DBCCC
@AG8CY:00069:00148
ATATCGCGAGGGTATGGAAGACTCTATAG
+
B?A@ABBBAAB?BBBB@A?BCCBBB?B>9
@AG8CY:00070:00104
TCTCTATGCGCTCCCCAACCAATTG
+
@ACCCB;=9999444,424242/,/
@AG8CY:00070:00113
AGCACTGTAGCTGTCACTAGTTACTTGT
+
CBCGCCFECCCBB@@@BBCAA>ACC@CA
@AG8CY:00070:00118
TACTGAGCTACACACACAGAAAGATTGGT
+
BBB@AAAABCCBCBDEBA@@@9>;?,0,1
@AG8CY:00070:00119
TCTCTATGCGCTCCACATGTCTAAGGT
+
CCCBBCCCCBDBB@CCCBCCBCBAC@C
@AG8CY:00070:00120
TCTCTATGCGCTCCACATGTCTAAGGT
+
BBBBBB@BBCC@B@BBCCBBBBB>A?B
@AG8CY:00070:00123
CGCTCGAGACTG
+
99BBAACC=<<A
@AG8CY:00070:00124
TCTCTATGCGCTCCACATGTCTAAGGT
+
BBBCCBB:<=ICC@DDCCBBBAC@C@C
@AG8CY:00070:00131
TGATACGTCTCCTTCCTTAGTTACTTCA
+
@ABBCB??AACAFAE@D?EBB@CDD@CB
@AG8CY:00070:00142
CGTGTCTCTAGGCACAGGATTTTGTGTAG
+
?=@94999===8@BCAA@AIIDBDB?<11
@AG8CY:00070:00145
TACTGAGCTACACACACAGAAAGATTGGT
+
@@ABCCCBBBCCCCGA;9444-9>>>BBA
@AG8CY:00070:00149
ATCAGACACGGACACAGCAGAACACAC
+
=?A?;;;BAA?CCAAAA@A;;8<CCCC
@AG8CY:00071:00113
AGCACTGTAGCTGTCACTAGTTACTTGT
+
;;@@>ABBCCCB@<<<BBA99699969>
@AG8CY:00071:00114
CGTGTCTCTAAGGCACAGGATTTTGTGTAG
+
CCBCB:;8//-1:<>A@@<99994<BBBBC
@AG8CY:00071:00116
TCTCTATGCGCTCCACATGTCTAAGGT
+
BBBCCCCCDCDBC@BDCBAABCB@B@B
@AG8CY:00071:00118
TAGTATCAGCCTCGCCAACTGAACGGAGTATTCC
+
CCCBBCDCCB?9991-1,////,//,/4444242
@AG8CY:00071:00121
CGTGTCTCTAGGCACAGGATTTTGTGTAG
+
CCCECCBBB<<59@A9959999/9@BACC
@AG8CY:00071:00123
TCTCTATGCGCTCCACATGTCTAAGGTAC
+
BBCCCCBBAAA@@=ACDCCDDCD@C>A@C
@AG8CY:00071:00134
TCTCTATGCGCTCCACATGTCTAAGGT
+
///668@?44:44:>4:;99@99292;
@AG8CY:00071:00138
TCTCTATGCGCTCCACATGTCTAAGGT
+
BBBBBBBDEGICCDCCBBBC=A@7;89
@AG8CY:00071:00139
ATATCGCGAGGGTATGGAAGACTCTATA
+
BABABACCBBB>BA@@?C@CCCCBBAC?
@AG8CY:00071:00143
TGATACGTCTCCTTCCTTAGTTACTTCA
+
BBCBB@?@BCE@DDD@;:;/1,/667;B
@AG8CY:00071:00147
ACGAGTGCGTTCCCCATGTCGTAGGTACTC
+
BBCB9;<@@B6<99/9999ABBA@=@=<<@
@AG8CY:00072:00112
CGTGTCTCTAGGCACAGGATTTTGTGTAG
+
C@@@B=>=99969999924444,4999;B
@AG8CY:00072:00115
TGATACGTCTCCTTCCTTAGTTACTTCA
+
BBBBBBDCDAA>ACCBE@BBB?CCC@CF
@AG8CY:00072:00125
ACGCTCGACATGCCCAGGTACAGGAG
+
CB?@BAAA@BA>>@<@@=@CGCC@CD
@AG8CY:00072:00129
TGATACGTCTCCTTCCTTAGTTACTTCA
+
@@BBBBB99;@;><A@CABBB?CCC@DF
@AG8CY:00072:00143
TAATATCTGCCTCGCCACGAAGGTAATCC
+
B<><:11//779ABA@CCBC:<9<A5<<@
@AG8CY:00072:00144
ATCAGACACGGACACAGCAGAACACAC
+
=;>99<:BCD>BBBCDCCH:::<CCBC
@AG8CY:00072:00146
TAGTATCAGCCTCGCCATGACGAAGGTATTCC
+
B?@@>9;=<49994<8;AAABA@@ABEDDAC@
@AG8CY:00072:00147
ACGCTCGACATGCCCAGGTACAGGAG
+
BBBBBAAACCCCDC?BB>BBCBB@<<
@AG8CY:00072:00149
AGCACTGTAGCTGTCACTAGTTACTTGT
+
?>BB@=A=AAA@AAA@AA@@><@9959>
@AG8CY:00073:00101
CGTGTCTCTAGGCACAGGATTTTGTGTAG
+
CBBCCBBBCBC@CCCCDBCBBB8BBCCCH
@AG8CY:00073:00113
GCACTGTAGCTGTCACTAGTTACTTT
+
?BBBBBABCBBBBBBCCCCC?CBBC>
@AG8CY:00073:00121
ATATCGCGAGGGTATGGAAGACTCTAT
+
=;==9;;<9<B@=@:C@C@CC<;;@@?
@AG8CY:00073:00124
ATCAGACACGGACACAGCAGAACACAC
+
?@@@@BABBB@CDDCBDBCCC@CCCCB
@AG8CY:00073:00127
ATATCGCGAGGGTATGGAAGACTCTATA
+
@@9;<<@BDKKAAACCACDHCDCCBBAA
@AG8CY:00073:00135
CGTGTCTCTAGGCACAGGATTTTGTGTAG
+
BAADCC<>>BB@CECCCBCCFC9@A@@AB
@AG8CY:00073:00137
TCTCTATGCGCTCCACATGTCTAAGGT
+
BAA@A@@ACBCBB@CCCBBB9?=59:<
@AG8CY:00073:00147
CGTGTCTCTAGGCACAGGTTTTTGTGTAG
+
BDCC@@AABBCBCB@A@59999,999>=>
@AG8CY:00073:00148
CGTGTCTCTAGGCACAGGATTTTGTGTAG
+
=:44999444424994424:::24499=>
@AG8CY:00074:00117
AGCACTGTAGCTGTCACTAGTTACTTGT
+
<<CGA?CCA@@@A@@>BBCDE@CCCADE
@AG8CY:00074:00118
TACTGAGCTACACACACAGAAAGATTGGT
+
CBBA@AAABBBCCCBBBB99;19@B?BCB
@AG8CY:00074:00124
ACGAGTGCGTTCCCCATGTCGTAGGTACTC
+
BBAB>;1111,///*/69444=8?7<<@AC
@AG8CY:00074:00126
CGTGTCTCTAGGCACAGGATTTTGTGTAG
+
BBBBCDBCBBC@BBBBCACDEE:BBB?AA
@AG8CY:00074:00128
TCTCTATGCGCTCCACATGTCTAAGGT
+
BBCCCCDCCAA@A>ACCCBBBBC>A>A
@AG8CY:00074:00138
TACTGAGCTACACACACAGAAAGATTGGT
+
BBB?BBBBBCBCCCCCB>>??=@@C?B?B
@AG8CY:00074:00139
ATCAGACACGGACACAGCAGAACACAC
+
9>8948789924499?@@@9969@998
@AG8CY:00074:00140
TCTCTATGCGCTCCACATGTCTAAGGTA
+
;;44:9>>6;611,///:;>9992929;
@AG8CY:00074:00144
TGATACGTCTCCTTCCTTAGAGTGC
+
BC@?@C@<<=E@DCD?BCBBCBAB@
@AG8CY:00075:00129
TGATACGTCTCCTTCCTTAGTTACTTCA
+
BBBAA?=999924:B;A@@B?;>?@>AC
@AG8CY:00075:00134
TCTCTATGCGCTCCACATGTCAAGGTACTG
+
BBCECCE<;:A==6::CCCDECADBCCAAA
@AG8CY:00075:00138
TCTCTATGCGCTCCACATGTCTAAGGT
+
BBBBBAABCCDBB@CCCDBBBDCAC?B
@AG8CY:00075:00140
ATATCGCGAGGGTATGGAAGACTCTATA
+
CAA@A?ABCCCCDCCC@C@BCBBBBB@>
@AG8CY:00075:00141
ACGCTCGACATGCCCAGGTACAGGAG
+
BBBBB;<<DBFBCCB@@=@?A@@=@@
@AG8CY:00075:00145
TCTCTATGCGCTCCACATGTCTAAGGT
+
BBAABC;;=HDCDCFCA@=A@@@=ABC
@AG8CY:00076:00129
TCTCTATGCGCTCCACATGTCTAAGGT
+
BCCCB@@BCDEAA>AECBBCDBB@B@B
@AG8CY:00076:00141
TAGTATCAGCCTCGCCATGACGAAGGTATTCC
+
CBBBCCD::=@AA;;8;AB@BA@>ACCCCACA
@AG8CY:00076:00142
TCTCTATGCGCTCCACATGTCTAAGGT
+
BBCBCCAABCBCH@CC::121;>=>AC
@AG8CY:00076:00148
TACTGAGCTACACACACAGAAAGATTGGT
+
@?BBBBCCBCCDDCGA;:444-9??=ACD
@AG8CY:00077:00101
TAGTATCAGCCTCGCCATGACGAAAGTATTCC
+
AA=<1678/1,,,,,*//444444-499;2;6
@AG8CY:00077:00102
ATCAGACACGGACAAAGCAGAACACAC
+
BA>@@BABBB<>9;9-999<<;=CCCC
@AG8CY:00077:00104
ATATCGCGAGGGTATGGAAGACTCTATA
+
999@=>=999914;9=595489;>BB<>
@AG8CY:00077:00109
TAGTATCAGCCTCGCCATGACGAAGGTATTCC
+
B<9;944999299842444444A542499898
@AG8CY:00077:00149
ATATCGCGAGGTTATGGAAGACTCTAT
+
B>ABBCCCCCCCCAAABC@BCBB@@@B
@AG8CY:00078:00102
ACGCTCGACATGCCCAGGTACAGGAG
+
CA<9449994;@CC>BB@?>==9899
@AG8CY:00078:00109
TCCCCATGTCGTAGGTACTC
+
@@>>4>9999>>>?<9=;CD
@AG8CY:00078:00110
CGTGTCTCTAGGCACAGGATTTGTGTAG
+
BABBDCCB:;;=@@>BA?99919>=;;B
@AG8CY:00078:00112
CGTGTCTCTAGGCACAGGATTTTGTGTAG
+
BCCBBBAAA@A=ADDCC@CFFF:CCCCBB
@AG8CY:00078:00121
TACTGAGCTACACACACAGAAAGATTGGT
+
BBBDBBCB@@@BBBCA?=444-9=;@B@C
@AG8CY:00078:00123
ATCAGACACGGACACAGCAGAACACACAG
+
C@@@@>?99969>>>9:==@A?A>AA>88
@AG8CY:00078:00129
ACGAGTGCGTTCCCCATGTCGTAGGTACTC
+
BB@BB?@>>?6999/99=>BCDA@>ACCCC
@AG8CY:00078:00130
TCTCTATGCGCTCCACATGTCTAAGGT
+
@>BBCB@BBDDBB?BECCBABBB@BBC
@AG8CY:00078:00142
ACGAGTGCGTTCCCCATGTCGTAGGTACTC
+
B=?>=>994424;;6=998>>>9848999A
@AG8CY:00079:00104
CGTGTTCTAGCACGAGATTTGTTGTAG
+
>@@4429991/////////+448444;
@AG8CY:00079:00110
ATATCGCGAGGGTATGGAAGACTCTATA
+
=789999>@EB?A@DB>A?A@@?@;;:?
@AG8CY:00079:00122
ACGCTCGACATGCCCAGGTACAGGAG
+
B?>?BBBAB@@99919@?BBDEECDC
@AG8CY:00079:00128
CGTGTCTCTAGGCACAGGATTTTGTGTAG
+
CCEBCAAABBBABABBEABBBA9??=CAA
@AG8CY:00079:00140
AGCACTGTAGCTGTCACTAGTTACTTGT
+
<<CCBADA;=>CC==<BBCBB?BBB?DC
@AG8CY:00080:00102
TCTCTATGCGCTCCACATGTCTAAGGT
+
@AA991111///7778=;<<<<A>A=A
@AG8CY:00080:00108
TACTGAGCTACACACACAGAAAGATTGGT
+
CCBBBBBBBBBBCBDCAC<<<:;BC>B?B
@AG8CY:00080:00110
ATCAGACACGGACACAGCAGAACACAC
+
AB@BBBABBBADCDBEECCEB?BBDDC
@AG8CY:00080:00133
ATCAGACACAGACACAGCAGAACACAC
+
CCBBBCBBBBCCCCCCBBB@@=ACCCC
@AG8CY:00080:00135
TAGTATCAGCCTCGCCATGACGAAGGTATTCC
+
CBBBBCCAAB>?B;;7;?@@@9959<>@B>A>
@AG8CY:00080:00147
TCTCTATGCGCTCCACATGTCTAAGGT
+
BABCCCAABBBBB?CCCBBAACC@C@B
@AG8CY:00081:00122
TACTGAGCTACACACACAGAAAGATTGGT
+
??@@BABBBBBA@A@AAA99919>><@@C
@AG8CY:00081:00125
ACGAGTGCGTTCCCCATGTCGTAGGTACTC
+
B?>AFDCCEN?BBB6A@A@@BBBC@ABBA@
@AG8CY:00081:00129
ATCAGACACGG
+
A??>>989995
@AG8CY:00081:00133
TGATACGCTCCTTCCTTAGTTACTTCA
+
BBBCBBAA@B?C=BAAACBBBAAABCC
@AG8CY:00081:00134
AGCACTGTAGCTGTCACTAGTTACTTGT
+
<<FCA@ACCBCBCCCCCCCBA?BAA=AC
@AG8CY:00081:00142
TCTCTATGCGCTCCACATGTCTAAGGT
+
BBCCCCBBBBBBB@CDCBCDAAA?C?C
@AG8CY:00081:00143
CGTGTCTCTAGGCACAGGATTTTGTGTAG
+
BBCDFC@AAA@=@@CCCADDDD:BBBCCE
@AG8CY:00081:00144
CGTGTCTCTAGGCACAGGATTTTGTGTAG
+
BBCCCC@AACC@GBBBB@BIFF:DDA@>?
@AG8CY:00082:00106
TCTCTATGCGCTCCACATGTCTAAGGT
+
;AACCCB999999544:99ACDB@BBH
@AG8CY:00082:00121
TACTGAGCTACACACACAGAAAGATTGGT
+
BABBBCBBBCBBFCDCAB99918>><<>@
@AG8CY:00082:00124
TGATACGTCTCCTTCCTTAGTTACTTCA
+
CCCCBBBBCDC?B>BADAACCACCBBBC
@AG8CY:00082:00125
ATATCGCGAGGGTATGGAAGACTCTATA
+
BABB:;;CCCE?CCCC@C@CBCCCCBAA
@AG8CY:00082:00128
TGATACGTCTCCTTCCTTAGTTACTTCA
+
BB@@ABDCD@?=@@B;C>@BCBCCC@CD
@AG8CY:00082:00139
ATCAGACACGGACACAGCAGAACACAC
+
BB?@?BBBBB>BBCDDFCD@?=?BBBB
@AG8CY:00082:00141
ATATCGCGAGGGTATGGAAGACTCTAAAGAGG
+
BBBBEEBCFEEADBBB@BACCBBBBBBAB@@@
@AG8CY:00082:00144
TACTGAGCTACACACACAGAAAGATTGGT
+
BBBDDCCCBBCCCBCCCBBBB=A@?>AAC
@AG8CY:00082:00148
TAGTATCAGCCTCGCCATGACGAAGGTAATCC
+
C?A@BAB99488>895;>>@A<;9=CCCACG@
@AG8CY:00083:00101
ACGCTCGACATGCCCAGGTACAGGAG
+
990-,,,,269==A=9924994459@
@AG8CY:00083:00102
TACTGAGCTACACACACAGAAAGATTGGT
+
ACCCCC@@@BBCCCCBA>99;7;@B@C@C
@AG8CY:00083:00105
CGTGTCTCTAGGCACAGGATTTTGTGTAG
+
A<99>9999>A=@CCDEDDCDD9<<<@@@
@AG8CY:00083:00109
TACTGAGCTACACACACAGAAAGATTGGT
+
B;<>CCDDCCBCCCCCCCCCC=BBB@B@A
@AG8CY:00083:00124
ATATCGCGAGGGTATGGAAGACTCTATA
+
BBABA;;;44419B@B>B@DDBCCDB@?
@AG8CY:00083:00140
ATATCGCGAGGGTATGGAAGACTCTATA
+
BA?@?ABBBCHBEBBB@C@CCA?B?B?<
@AG8CY:00083:00142
TCTCTATGCGCTCCACATGTCTAAGGT
+
BBBBBB>>=444424;:=>>>995929
@AG8CY:00083:00144
AGCACTGTAGCTGTCACTAATTACTTGT
+
CBBC?:@99444;;@BBCC=@;>>>;>?
@AG8CY:00083:00147
TAATAACAGCCTCGCCATGACGAAGGTATTCC
+
BB@A;:<11/,.///,4::499B@BBCCCBBA
@AG8CY:00084:00100
TAGTATCAGCCTCGCCATGACGAAGGTTCC
+
BBCCCCCCA==?@;;9<ACCCBA>B=A>A@
@AG8CY:00084:00103
TGATACGTCTCCTTCCTTAGTTACTTCA
+
BBBBBCB?@AD?BAD@D?BBB?CDF@BA
@AG8CY:00084:00104
ATATCGCGAGGGTATGGAAGACTCTATA
+
BBBA?======<@CCC@E@CCCCBB@??
@AG8CY:00084:00108
ATCAGACACGGACACAGCAGAACACAC
+
@@:;9<?A@C@CDCCDDCCCCDA@?BC
@AG8CY:00084:00144
ATATCGCGAGGGTATGGAAGACTCTATA
+
CDB?@9=<ABC=CAAA?B@BCCDCCCBB
@AG8CY:00085:00100
AGCACTGTAGCTGTCACTAGTTACTTGT
+
;;A@;;AB;<9>CBCEFBBBB@BCB@CC
@AG8CY:00085:00136
CGTGTCTCTAGGCACAGGATTTTGTGTAG
+
@A@BBBBC=<=@CCBCF@EHIIBCCACAC
@AG8CY:00085:00144
ACGAGTGCGTTCCCCATGTCGTAGGTACTC
+
BBABBB@@>>5999/999<@@@@?<?A@>>
@AG8CY:00086:00100
TCTCTATGCTCCACATG
+
49;99:<1///786//,
@AG8CY:00086:00107
CGTGTCTCTAGGCACAGGATTTTGTGTAG
+
CDBCBBCBCCB@BBBBC@CCCC:CBCBCC
@AG8CY:00086:00114
TGATACGTCTCCTTCCTTAGTTACTTCA
+
BBBBBBB>==@=@CCCCBCDC?CCDBFC
@AG8CY:00086:00116
TCTCTATGCGCTCCACATGTCTAAGGT
+
CBBBCCCAAAD@A?CDCDHCCCC@C@C
@AG8CY:00086:00119
TAGTATCAGCCTCCCGACTGA
+
FCBBBAADC;:777+-,,,,,
@AG8CY:00086:00122
AGCACTGTAGCTGTCACTAGTTACTTGT
+
<=BBBDGBBCC@AAAACCCA@=@;85;A
@AG8CY:00086:00141
TCTCTATGCGCTCCACATGTCTAAGGT
+
BBCACDBCBCB?B@CDFBAAACB@B@A
@AG8CY:00086:00144
TGATACGTCTCCTTCCTTAGTTACTTCA
+
BBBHABB:;;A=@=ACBBCBB@BBB@BB
@AG8CY:00087:00106
AGCACTGTAGCTGTCACTAGTTACTTGT
+
FACCCDCC:<=BCCCBCBBBB@CBB@@?
@AG8CY:00087:00107
TGATACGTCTCCTTCCTTAGTTACTTCA
+
999BBCCDCDC@C@DCD@ABA?BBD@CC
@AG8CY:00087:00109
ACGAGTGCGTTCCCCATGTCGTAGGTACTC
+
?BBBBB=4885999/9?>@BCCCC@CAA@B
@AG8CY:00087:00129
CGTGTCTCTAGGCACAGGATTTTGTGTAG
+
CB?AADCBCAA=@BCECFDDII9EDCACC
@AG8CY:00087:00136
AGCACTGTAGATGTCACTAGTTAATTGT
+
CCCCDADDBEDCCBBBCDCCC@E@A?AC
@AG8CY:00087:00141
AGCACTGTAGCTGTCACTAGTTACTTGT
+
<<CCCDFCAAAABABBCCCCC@CCC@BB
@AG8CY:00087:00148
TAGTAACAGCCTCGCCATGACGAAGGTATTCC
+
BBCCC>BB:<68@998<ABADAA>ABDBF?B@
@AG8CY:00088:00104
ACGAGTGCGTTCCCCATGTCGTAGGTACTC
+
@BBBBB=4885999/9@>@@AA@B?B@@@A
@AG8CY:00088:00110
ACGAGTGCGTTCCCCATGTCGTAGGTACTC
+
@A799999945444,4;=AA<;<@=@CCDC
@AG8CY:00088:00111
ATATCGCGAGGGTATGGAAGACTCTATA
+
A@:;<@;<<EK@DCCCAE@GCCBBBCB@
@AG8CY:00088:00117
TCTCTATGCGCTCCACATGTCTAAGGT
+
CCCCBAB<<<EDC?AACC=<=BG?C@C
@AG8CY:00088:00124
TGATACGTCTCCTTCCTTAGTTACTTCA
+
CCCBBBBBBDCAEBDAGACBB?BDDBCD
@AG8CY:00088:00132
ATATCGCGAGGGTATGGAAGACTCTATAG
+
AABB@??A@C@<@@AA@CACCBCA;;:BB
@AG8CY:00088:00140
TGTCTCTAGGCACAGGATTTTATGTAG
+
BBBCCDB::;;BCBC@BCCC:@A@CCC
@AG8CY:00088:00141
TGATACGTCTCCTTCCTTAGTTACTTCAGTG
+
BB??BBCCBBB@B@CCCCCBB?BBC@BBBD;
@AG8CY:00089:00100
ACGAGTGCGTTCCCCATGTCGTAGGTACTC
+
BBACCC@9995999/9@AABCCCB?A@999
@AG8CY:00089:00101
ATATCGCGAGGGTATGGAAGCACTCTATAG
+
9?>>;1211>>6;;1;54:444484....3
@AG8CY:00089:00103
ACGAGTGCTTCCCCACTGTCGTAGGTTCTC
+
4:<8>>>>>4111+/////220//,/,///
@AG8CY:00089:00106
ACGCTCGACATGCCCAGGTACAGGAG
+
@@?899<<B@ABCC@BC?AA@@C=>>
@AG8CY:00089:00107
ATATCGCGAGGGTATGGAAGACTCTATA
+
BC9:;@899??:ABDC?CACCCBAA>AA
@AG8CY:00089:00108
ATATCGCGAGGGTATGGAAGACTCTATA
+
BB:;9@999>?:?94;7;@DBBBCABBC
@AG8CY:00089:00113
ATATCGCGAGGGTATGGAAGACTCTATA
+
AA9;;@;<<EEBDBBB@BBBCCCAACB@
@AG8CY:00089:00132
TAGTATCAGCCTCGCCATGACGAAGGTATTCC
+
BABACCCCEB?449969>>>>9969<>@@595
@AG8CY:00089:00137
ATCAGACACGGACACAGCAGAACACAC
+
BB>?@BB?;;8<CBBBBBB;<;<DFFC
@AG8CY:00089:00146
AGCACTGTAGCTGTCACTAGTTACTTGT
+
<<DCDBDDBGDBCCCCCBCCA?BAB@BB
@AG8CY:00090:00111
ACGCTCGACATGCCCAGGTACAGGAG
+
@BAA=9;9>@B>BA>ADACCDCCBCC
@AG8CY:00090:00112
CGTGTCTCTAGGCACAGGATTTTGTGTAG
+
49>99999>996<@ABDBELKD8CABB@>
@AG8CY:00090:00136
ATCAGACACGGACACAGC
+
;;CB@>0111-1,,,,,*
@AG8CY:00090:00145
CGTGTCTCTAGGCACAGGATTTTGTGTAGA
+
AA@BBB111>>,1<BAA>@AAA6@BBAB>>
@AG8CY:00090:00149
AGCACTGTAGCTGTCACTAGTTACTTGT
+
@@BCDCCB?AACDDCCBBCCB@BBB@BB
@AG8CY:00091:00103
TACTGAGCTACACACACAGAAAGATTGG
+
BBBBCC:9:BBBCCCD@?444-9>><A9
@AG8CY:00091:00104
TACTGAGCTACACACACAGA
+
9B;;;////////4444444
@AG8CY:00091:00106
TACTGAGCTACACACACAGAAAGATTGGT
+
?AAABA@===@BBBDC@@994-:>9>B?B
@AG8CY:00091:00110
TAGTATCAGCCTCGCCATGACGAAGGTATTCC
+
BCBBCCCCBA>;;;<9;AAABCC@CACBBCB?
@AG8CY:00091:00114
ATCAGACACGGACACAGGCCAAGGAAAACCAACCAACCAAGAACCAATTCC
+
>>898884487//////,/,429<=;;29242/,/5469,0.3444,/,/,
@AG8CY:00091:00115
CGTGTCTCTAGGGCACCAGG
+
98B999444444-///,/,2
@AG8CY:00091:00116
TGATACGTCTCCTTCCTTAGTTACTTCA
+
ACCCCCAAABB@B?B?DECCC@CBB?BF
@AG8CY:00091:00117
ATCAGACACGGACACAGCAGAACACAC
+
@?>BBB?BBC@CCCCDCCCCB@BBBBB
@AG8CY:00091:00132
ATCAGACACGGACACAGCAGAACACAC
+
BA8;;A?>9;8<?BA??>>;969AB>B
@AG8CY:00091:00133
ACGAGTGCGTTCCCCATGTCGTAGGTACTC
+
@A?ABBBA892999-9>>@CCBBB@BABBC
@AG8CY:00091:00140
TGATACGTCTCCTTCCTTAGTTACTTCA
+
BCCBBBCCBBC@CAC@C?BBC@BBBBAB
@AG8CY:00091:00141
CGTGTCTCTAGGCACAGGATTTTGTGTAG
+
CCCCCDCCAAA>AABBBABBCA8C@ACCC
@AG8CY:00091:00143
ATCAGACACGGACACAGCAGAACACAC
+
AA>@@BB9;;@BBBCCCCC;;8;A@@?
@AG8CY:00091:00144
AGCACTGTAGCTGTCACTAGTTACTTGT
+
@@CCCBCCBCCBBCCCBDCBA?B@?=AC
@AG8CY:00091:00147
ACCGAGTGCGTTCATGTCGTAGGTACTC
+
BC?A@@??BBB?BBCCBEBEBC@BBBBC
@AG8CY:00092:00105
CGTGTCTCTAGGCACAGGATTTTGTGTAG
+
CCBABB:<<DH?BB@>?;9999/99999=
@AG8CY:00092:00107
ACGCTCGACATGCCCAGGTACAGGAG
+
BBBBB:;<C@B=??>@B?BCECCABB
@AG8CY:00092:00137
CGTGTCTCTAGGCACAGGATTTTGTGTAAGGC
+
BBBBBABBCCB?BBBCC?BCBB:CCDBC>@AA
@AG8CY:00092:00138
ATCAGACACGGACACAGCAGAACACAC
+
BBDB@@?89;8<@ADDDBB>==>>11.
@AG8CY:00093:00102
TTGATACTCTCCTTCCTTAGTTACTTCA
+
964;@@ACBAA?ADB?A@BCA?C@B@@B
@AG8CY:00093:00104
ACGCTCGTCCAGGACAGGAGACTG
+
;>>><1111-1>?CCCC@A@@EBC
@AG8CY:00093:00105
TGATACGTCTCCTTCCTTAGTTACTTCA
+
ABBBBBBAAAC?C?B@D@ABCABBC@BB
@AG8CY:00093:00118
TACTGAGCTACACACACAGAAAGATTGGT
+
HBAAAAA@@@ACCCCCBD;;;7;BB>C@C
@AG8CY:00093:00130
TGATACGTCTCCTTCCTTAGTTACTTCA
+
B@??BBCCBBB@C@C@C@CCC@CCC@CC
@AG8CY:00093:00132
ACGCTCGACATGCCCAGGTACAGGA
+
A?BBBB::;AA@@@<@@@CCECCAC
@AG8CY:00093:00141
ATATCGCGAGGGTATGGAAGACTCTATA
+
BABB@?>BAAA@BCCD?C?CCCCCCBBB
@AG8CY:00093:00142
ACGCTCGACATGCCCAGGTACAGGAG
+
B@@ACCABAB@99809><ABECGACC
@AG8CY:00093:00149
TACTGAGCTACACACACAGAAAGATTGGT
+
BABBCC<;<CCAAAFIDCBBD@DCB?B?@
@AG8CY:00094:00103
TACTGAGCTACACACACAGAAAGATTGGT
+
CBCCCBAA@BBBBBCC=:444-9??<@=@
@AG8CY:00094:00110
TAGTATCAGCCTCGCCATGACGAAGGTATTCC
+
ACCCCCCCBBC@@999;ABBCCBAC@CCDADD
@AG8CY:00094:00128
ATATCGCGAGGGTATGGAAGACTCTATA
+
BB?@?B@@ABB?BCCDAC@CCCCCCBB@
@AG8CY:00094:00132
TACTGAACTACACACACAGAAAGATTGGTGC
+
BBBBBC?CBCBB@@@@?@888011101898@
@AG8CY:00094:00134
TACTGAGCTACACACACAGAAAGATGGT
+
BBBCCCBA?>@BBBCB@A9<;9;BABAB
@AG8CY:00094:00142
CGTGTCTCTAGGCACAGGATTTTGTGTAG
+
B@@@BBDDBAA>AABBC@FDCC:BBBCCC
@AG8CY:00094:00145
CGTGTCTCTAGGCACAGGATTTTGTGTAG
+
BBBBC@@@CCC@CCDBB?BBBC7;;9<::
@AG8CY:00095:00105
TGATACGTCTCCTTCCTTAGTTACTTCA
+
BCCDECCCB:::<AHCDCBBC?CCC@CC
@AG8CY:00095:00112
AGCACTGTAGCTGTCACTAGTTACTTGT
+
<<CBABBB;;99@@@AAGCCC?BBB@>A
@AG8CY:00095:00129
ATCAGACACGGACACAGCAGAACACAC
+
BA9;;?>>9959@@>>9999959>>>>
@AG8CY:00096:00101
ATATCGCGAGGGTATGGAAGACTCTATA
+
BA?@@@8<<BE?BCCE@ECDEDCBBCB?
@AG8CY:00096:00106
TCTCTATGCGCTCCACATGTCTAAGGT
+
BBCCD@;49<<@@?BECCBD@A?@B?B
@AG8CY:00096:00116
ACGCTCGACATGCCCAGGTACAGGAG
+
;@?<;1111//?CC=@@;?@A=@@@9
@AG8CY:00096:00118
AGCACTGTAGCTGTCACTA
+
9>AAABBC;=<>>=-***(
@AG8CY:00096:00119
ATATCGCGAGGGTATGGAAGACTCTATA
+
?B=@=@=@@BB>BCCC?CACBBBCCCCC
@AG8CY:00096:00120
ACGCTCGACACTGCCCAGGTACAGGAG
+
<A@?@;11@1111775/4248999=??
@AG8CY:00096:00121
CGTGTCTCTAGGCACAGGATTTTGTGTAG
+
BDCDCBBBCDDACBCCI@BAA?6??=@@B
@AG8CY:00096:00132
TACTGAGCTACACACACAGAAAGATTGGTG
+
BBABBCAAACCCCCDCBB;;;8;BC@C@BB
@AG8CY:00096:00141
ATATCGCGAGGGTATGGAAGACTCTATA
+
:9AB@@@BCCC>BB<<89=@@;;<DDDB
@AG8CY:00097:00101
AGCACTGTAGCTGTCACTAGTTACTTGT
+
<@@AB;8611//888?ACCB@>>9459>
@AG8CY:00097:00111
TGATACGTCTCCTTCCTTAGTTACTTCA
+
ACCBBB?A???=@>A?ABCDB?CBB@BD
@AG8CY:00097:00112
TACTGAGCTACACACACAGAAAGATTGGT
+
@BBBC@<;<<CGCDCDBA;;969@?=@?C
@AG8CY:00097:00116
CGTGTCTCTAGGCACAGGATTTTGTGTAG
+
@CBBCCCBAAA@A@?BB?9944-999>>>
@AG8CY:00097:00117
ACGCTCGACATGCCCAGGTACAGGAG
+
C??=;;<<AACBCC@GCADCDCDBCC
@AG8CY:00097:00120
ATCAGACACGGAT
+
4934//.///,/6
@AG8CY:00097:00123
TACTGAGCTACACACACAGAAAGATTG
+
BBBBBA<<;CCCCCDFCCAFF>ACC@B
@AG8CY:00097:00127
TCTCTATGCGCTCCACATGTCTAAGGT
+
B@A@CBBBCCCBB@BCDDBD@A@@C@C
@AG8CY:00097:00139
ATCAGACACGGACACAGCAGAACACAC
+
@B<@BBBB?@=?CCBBBBA@@=@@>>>
@AG8CY:00097:00147
TACTGAGCTACACACACAGAAAGATTGGT
+
BABBBBBBBBBBAADCBC;8809>><@@C
@AG8CY:00098:00116
CGTGTCTCTAGGCACAGGATTTTGTGTAG
+
BBCDFAAACCC@BBAAB>??9949?=>>@
@AG8CY:00098:00117
TGATACGTCTCCTTCCTTAGTTACTTCA
+
?@@BBBBBB996;=B=BACCB?BCDDCC
@AG8CY:00098:00118
TGATACGTCTCCTTCCTTAGTTACTTCA
+
ACCCBABBBBB?C@E@D?BBBABBC@CD
@AG8CY:00098:00121
ACGAGTGCGTTCCCCATGTCGTAGGTACTC
+
B??>=@>999;?>>6AAAABBB><<@999@
@AG8CY:00098:00141
TACTGAGCTACACACACAAAAAGATTGGTGC
+
BAB?BBCD@?@BA>?@99999-4;;@C@BBB
@AG8CY:00099:00100
ATATCGCGAGGGTATGGAAGACTCTATA
+
>?991>311BB:B11>@C?ABAA:;;::
@AG8CY:00099:00102
TGATACGTCTCCTTCCTTAGTTACTTCA
+
4448;;=4<<<@CBKBCBBCDCDCC>AA
@AG8CY:00099:00108
CGTGTCTCTAGGCACAGGATTTGTGTAG
+
BCBBBB;;<;@?>999969991444;;A
@AG8CY:00099:00113
CGTGTCTCTAGGCACAGGATTTTGTGTAG
+
BAABB<<<<BC@ABA>?<9999/9@999B
@AG8CY:00099:00114
ACGCTCGACATGCCCAGGTACAGGAG
+
>>8111//8669A?:==;==@==;98
@AG8CY:00099:00124
ACGCTCGACATGCCCAGGTACAGGAG
+
CBB@B9;<A@CABCBBC?BBDDBEAA
@AG8CY:00099:00133
TAGTATCAGCCTCGCCATGACGAAGGTATTCC
+
CCCCCCCCCC?99;;89?B@ABB?B?ABC?A@
@AG8CY:00050:00152
TACTGAGCTACACACACAGAAAAGATTGGT
+
BB=>@;99498=9@994:4989,4431313
@AG8CY:00050:00192
TACTGAGCTACACACACAGAAAGATTGGT
+
<CCCBC=@=ACECCGCDCA@@<@BB@C@F
@AG8CY:00050:00196
CGTGTCTCTAGGCAAGATTTGGTTGTAG
+
;=999949?9/,/1,//88+/,/,/999
@AG8CY:00051:00151
TCTCTATGCGTTCCACATGTCTAAGGT
+
CB=9;944444249::@CAAA@@>@<@
@AG8CY:00051:00154
ATCAGACACGGACACAGCAGAACACAC
+
988884789886811188:=B?BBBBA
@AG8CY:00051:00155
ATATCGCGAGGGTATGGAAGACTCTATA
+
47899984?DD:::BB=@=@@AAAA@>?
@AG8CY:00051:00197
ACGTTCGACATGCCCAGGTACAGGAG
+
??7929>?>>>99<8;B@ACCAA@AC
@AG8CY:00051:00198
TCTCTATGCGCTCCACATGTCTAAGGT
+
B?=999999944=@CEFFBB@@AFCAE
@AG8CY:00051:00199
AGCACTGTAGCTGTCACTAGTTACTTGT
+
===;94/81///778=BCDCDBBBB?AB
@AG8CY:00052:00150
CGTGTCTCTAGGCACAGGATTTTGTGTAG
+
489911--,,,0,449984444,49:;9=
@AG8CY:00052:00158
TGATACGTCTCCTTCCTTAGTTACTTCA
+
DCBA>>>99948989=@<?AB>BBBBEC
@AG8CY:00052:00193
TGATACGTCTCCTTCCTTAGTTACTTCA
+
BAA9994448@<@@B>A>A@@=AGC@CC
@AG8CY:00053:00151
TGATACGTCTCCTTCCTTAGTTACTTCA
+
BBBBB?>==@>;><A=A=@CCDAAABEE
@AG8CY:00053:00155
TGATACGTCCTCCCTTCCTTAGTTACTTCA
+
BCCCC@911,11/+/56,/,444249;244
@AG8CY:00053:00157
AGCACTGTACGCTGTCACTAGTTACTTGT
+
44889>@9944444999=@@=B9=;A@BC
@AG8CY:00053:00197
AGCACTGTAGCTGTCACTAGTTACTTGT
+
>>@A99/8///1;;>CCBCCDABAA?AB
@AG8CY:00054:00160
ACGAGTGCGTTTCCCCCATGTCGTAGGTACTC
+
@ABBAC49444-4;;;/=9:449999594444
@AG8CY:00054:00164
ATCAGACACGGACACAGCAGAACACAC
+
BAAABABCCC@CCDBBBCCCC@ECBBB
@AG8CY:00054:00196
TAGTATCAGCCTCGCCATGACGAAGGTATTCC
+
?>@8499449:?A;<8<A@>>942959@@<A=
@AG8CY:00054:00198
TCTCTATGCGCTCCACATGTCTAAGGT
+
B>4499444448>@CECBCB:<=BG?A
@AG8CY:00054:00199
ACGAAGTGCTTCCCCCATGTCGTAGGTACTC
+
/---*,,,,.,4444+4999=?C<<7<@@@B
@AG8CY:00055:00151
ATATCGCGAGGGTATGGAAGACTCTATA
+
?>?@;<;BCDCAGCCB@C@BBBACCBAA
@AG8CY:00055:00153
CGTGTCTCTAGGCACAGGATTTTGTGTAG
+
BBB?=:;;@@A@CGCCE@CAAA8ACACCC
@AG8CY:00055:00155
CGTGTCTCTAGGCACAGGATTTTGTGTAG
+
BB=9;;;;=CB@BBCBB@BFHIA=<<A>?
@AG8CY:00055:00159
TCTCTATGCGCTCCACATGTCTAAGGT
+
BCE@A@BBBDCCC?BCDCAAABB@C@B
@AG8CY:00055:00161
ATCAGACACGGACACAGCAGAACACAC
+
=<88993448244===;CC==<>CAAB
@AG8CY:00056:00153
AGCACTGTAGCTGTTACTAGTTACTTGT
+
;;BCC?>==AAACGADGD@AACBBC=@@
@AG8CY:00056:00155
CGTGTCTCATAGGCACAGGATTTTTGTGTAG
+
849999994444:49468;11111+1/.466
@AG8CY:00056:00162
TCTCTATGCGCTCCACATGTCTAAGGT
+
@CC?AACCCNCCC@CCDBAA=@=;9=A
@AG8CY:00056:00167
CGTGTCTCTAGGCACAGGATTTTGTGTAG
+
B;<<BBBDDDCCBBBB@>9999/9BABCC
@AG8CY:00057:00153
ATATCGCGAGGGTATGGAAGACACTATA
+
9?@A@@@AAAA>D=<=AGDDGG=<<CBB
@AG8CY:00057:00166
CGTGTCTCTAGGCACAGGATTTTGTGTAG
+
CB@@@@9944489:999844441:A@CCC
@AG8CY:00058:00153
AGCACTGTAGCTGTCACTAGTTACTTGT
+
@@BBC@AACCCCAABBBBAAA@BBB@BB
@AG8CY:00058:00188
TACTGAGCTACACACACAGAAAAGATTGGT
+
CCCBCBDBDDCBBBA@@@9999/99969>@
@AG8CY:00059:00162
TCTCTATGCGCTCCACACTGTCTAAGGT
+
4:4944449449989944444///,/,/
@AG8CY:00059:00163
CGTGTCTCCTAGGCACAGGATTTTGTGTAG
+
?99999942499::4499899992444>99
@AG8CY:00059:00169
TACTGAGCCTACACACACAGAAAGATTGGT
+
>;99??9,*,,,**////////+4449@??
@AG8CY:00059:00173
CGTGTCTCTAGGCACAGGATTTTGTGTAG
+
GB;<9@<;:??@=BBBF@BCDCABECCCC
@AG8CY:00059:00174
TGATACGTCTCCTTCCTTAGTTACTTCA
+
?>>ABBBBBBB@BDCCC@CCB?BBE@CC
@AG8CY:00060:00157
TACTGAACTACACACACAGAAAGATTGGTGC
+
@@A@@@?;<;A?A?@@?8737/87?;=3618
@AG8CY:00060:00158
ATCAGACACGGACACAGCAGAACACAC
+
BB;=9;:@@B?@AACAA?BBCBCCBCC
@AG8CY:00060:00163
ATATCGCGAGGGTATGGAAGACTCTATA
+
>8999999@AA<BCAA=A=ACBCCCBBA
@AG8CY:00061:00152
TAGTATCAGCCTCGCCATGACGAAGGTATTCC
+
BBDBB@?A>@<@;99<?111<1-+-*,,,*,*
@AG8CY:00061:00162
ATATCGCGAGGGTATGGAAGACTCTATA
+
B?>@?@FAEDD@CCA@=B=@AABCBEC@
@AG8CY:00061:00164
ATCAGACACGGACACAGCAGAACACACA
+
BBBBB99:;C?ACCC@;6711,1;11/1
@AG8CY:00061:00165
AGCTGTAGCTGTCACTAGTTACTTGT
+
//86669:;?BBBDCBBBD@A@><<=
@AG8CY:00061:00167
TACTGAGCTACACACACAGAAAGATTGGT
+
BBBBBB:9<BBCCBHB;;444-9@@=CAB
@AG8CY:00061:00172
TGATACGTCTCCTTCCTTAGTTATCTCA
+
BB@@@@A944:<=<A@C@A@A;811,**
@AG8CY:00061:00180
TCTCTATGCGCTCCACATGTCTAAGGT
+
BBBAADIDAABBC@BBCBBBCBDAEED
@AG8CY:00061:00194
TGATACGTCTCCTTCCTTAGTTACTTCA
+
BA?=9;;99AA?C?D@C@@BBBBBB@B<
@AG8CY:00062:00152
TGATACGTCTCCTTCCTTAGTTACTTCA
+
@CCBBBABAAA@C@BAC@CCCABBB@CC
@AG8CY:00062:00156
TCTCTATGCGCTCCACATGTCTAAGGT
+
@AACEABCBBCBB@CCBBBCAAA@B?B
@AG8CY:00062:00160
ACGAGTGCGTTCCCCATGTCGTAGGTACTC
+
?@<98948=>2444,44499999>;>999>
@AG8CY:00062:00163
TACTGAGCTACACACACAGAAAGATTGGT
+
BBBBBBBBBBBBBBB;;;444-9>@<BAC
@AG8CY:00062:00164
TCTCTATGCGCTCCACATGTCTAAGGT
+
@?>AA?9994:8924499999995929
@AG8CY:00062:00166
TAGTATCAGCCTCGCCATGATGAAGGTATTCC
+
BBBB999>995444429AABC??>@ADDC@C@
@AG8CY:00062:00171
TAGTATCAGCCTCGCCATGACGAAGGTATTCC
+
BCBEAAB@:<54?>@=ABBBB@@>AACAA>AE
@AG8CY:00062:00174
TACTGAGCTACACACACAGAAAGATTGGT
+
>99999949=BBBCCCINBBB?BCC?B@B
@AG8CY:00062:00176
CGTGTCTCTAGGCACAGGATTTTTGTGTAG
+
B99;>>99994248944244444+4::994
@AG8CY:00063:00154
ACGCTCGACATGCCCAGGTACAGGAG
+
?BBBBBBCB?=99989B@DBB?CABB
@AG8CY:00063:00158
CGTGTCTCTAGGCACAGGATTTTGTGTAG
+
@DCCE:<:CDCAC9;<@?@@@@4999999
@AG8CY:00063:00159
TCTCTATGCGCTCCACATGTCTAAGGT
+
BBBBBBCBCCBBB@CCCDBCCAB?BAC
@AG8CY:00063:00163
TACTGAGCTACACACACAGAAAGATTGGT
+
BBBBB?;;<BCCCCBCBC;996;>@=B@C
@AG8CY:00063:00168
ACGAGTGCGTTCCCCATGTCGTAGGTACTC
+
::7;9948::89=929?9999999589444
@AG8CY:00063:00174
TGATACGTCTCCTTCCTTAGTTACTTCA
+
BCBBBBB;<9C@C@BCE@B??=@BB@BD
@AG8CY:00063:00185
TACTGAGCTACACACACAGAAAGATTGGT
+
CCBBBBCCCCBCGHEBBB;94-9>==@@C
@AG8CY:00064:00152
CGATGTCTCTAGGCACAGGATTTTGTGTAG
+
,,,,222=DCCDBC?A@AB8444,999A@B
@AG8CY:00064:00153
TCTCTATGCGCTCCACATGTCTAAGGT
+
BBCC@@@;<<CCCBEECA==;99<@@A
@AG8CY:00064:00154
TACTGAGCTACACACACAGAAAAGATTGGT
+
99999>=>>?9999@B999>>>4?9858;>
@AG8CY:00064:00161
TGATACGTCTCCTTCCTTAGTTACTTCA
+
BDBAAB?@@AC@CDCAB?ACC@BBB?AA
@AG8CY:00064:00166
TAGTATCAGCCTCGCCATGACGAAGGTATTCC
+
BBBBBBBB:96;@@@>BBBBBBB@D@CCBEBA
@AG8CY:00064:00170
ACGCTCGACATGCCCAGGTACAGGAG
+
CBABBBCCCGCCDCBCC@BBBAD@BB
@AG8CY:00064:00172
TACTGAGCTACACACACAGAAAGATTGGT
+
BBB>>=@;99BBCAA<<<9A@:999;>;>
@AG8CY:00064:00176
ATTTCGCGAGGGTATGGAAGACTCTATAGAGG
+
BBB>?>=@9996;AAB@C@CCCDCC????>A?
@AG8CY:00064:00178
TGATACGTCTCCTTCCTTAGTTACTTCA
+
BBBB;;=11/7,/,18==?B@>@@@>A<
@AG8CY:00065:00166
TCTTTATGCTCTCCACATGTCTAAGGT
+
@9481//1///4424991111//,/,/
@AG8CY:00065:00167
ATATCGCGAGGGTATGGAAGACTCTATA
+
BB9;9@>>99919??@>B?CECBBB@A@
@AG8CY:00065:00168
AGCACTGTACGCTGTCATTAGTTACTTGT
+
444841////88///44:<ACFC9;8489
@AG8CY:00065:00172
TGATACGTCTCCTTCCTTAGTTACTTCA
+
?A@BB9;;;;A<@?B=@=?@?<@CC?A>
@AG8CY:00065:00174
TCTCTATGCGCTCCACATGTCTAAGGT
+
;A@999@944A=@@BBAA:<<CC@C?B
@AG8CY:00065:00177
TCTCTATGCGCTCCACATGTCTAAGGT
+
<A?@AAF=<:CCB@BBA@>=9996959
@AG8CY:00065:00178
ACGAGTGCGTTCCCCATGTCGTAGGTACTC
+
BAABBC@A@?;@>>4>?>??>>9959999>
@AG8CY:00065:00193
ACGAGTGCGTTCCCCATGTCGTAGGTACTC
+
B><9;944882444,49=>ABBCB@BBBBC
@AG8CY:00066:00150
AGCACTGTAGCTGTCACTAGTTACTGT
+
@@CCA?B<<;@@CBBCC?@@:;7--**
@AG8CY:00066:00155
TACTGAGCTACACACACAGAAAGATTGGT
+
AABBBBBBBBBBBBB;::444-9>><?@E
@AG8CY:00066:00156
TAGTATCAGCCTCGCCATGACGAAGGTATTCC
+
BBC?@ACDCC?==;97;BC@A<;8<@ABCAC?
@AG8CY:00066:00159
ACGTCGACATGCCCAGTTACAGGAG
+
BBBBBCCBAA9996;@@>BBCC@@@
@AG8CY:00066:00162
ACGCTCGACATGCCCAGGTACAGGAG
+
BBBBBBBCC:;;9969959AACCBAA
@AG8CY:00066:00168
TAGTATCAGCCTCGCCATGACGAAGGTATTCC
+
BBBBBBA>:929999>ABBBBBB;?=AAC@CF
@AG8CY:00066:00176
TCTCTATGCGCTCCACATGTCTAAGGT
+
@@ACEAA==<CBB?CCCBBBBCD?C?A
@AG8CY:00066:00179
ATATCGCGAGGGTATGGAAGATTCTATAGAGG
+
BB9::9844446:@BC=A?A;;:<BA@@@==<
@AG8CY:00066:00180
ACGCTCGACATGCCCAAGTACAGGAG
+
BBBB?AAEENA@>>-1,11<A?A=<<
@AG8CY:00066:00187
TCTCTATGCGCTCCACATGTCTAAGGT
+
BBBAAACCDDCDCCCFCB9;;BB?B?B
@AG8CY:00066:00189
TCTCTATGCGCTCCACATGTCTAAGGT
+
CCCBBCCCCAAAABADECCCCCF>A?A
@AG8CY:00066:00191
TCTCTATGCCTCCACATGTCTAAGGT
+
BBBBAACAA>AEFIECCBBB@@=@=@
@AG8CY:00067:00151
ACGCTCGACATGCCCAGGTACAGGAG
+
BA@@;;99@@>>@@<@A>ABC@A><<
@AG8CY:00067:00154
ACGCTCGACATGCCCAGGTACAGGAG
+
BB>A99999@>99919959A@@C@<<
@AG8CY:00067:00159
CGTGTCTCTAGGCACAGGATTTTGTGTAG
+
BBECDCCBBBC>A>9;9<@@@@4999<<>
@AG8CY:00067:00167
ATCAGACACGGACACAGCAGAAACACACA
+
??@@;9:@@@?B>?<99999990944944
@AG8CY:00067:00181
CGTGTCTCTAGGCACAGGATTTTGTGTAG
+
BABBCCABBDDBCBC@?<9999/9@>@@@
@AG8CY:00067:00182
ATATCGCGAGGGTATGGAAGACTTCTAGA
+
978>>994999:A?@>AB887--+****,
@AG8CY:00067:00188
ATCAGAATACACGGACACAGCAGAACACAC
+
87-***)*****/,/999?999>>;99847
@AG8CY:00068:00152
ACGAGTGCGTTCCCCATGTCGTAGGTACTC
+
BBB===89982444,444/77610,.///7
@AG8CY:00068:00159
ATATCGCGAGGGTATGGAAGACTCTATA
+
A?=?@@;;>DDACDDA>AACBBC;;;::
@AG8CY:00068:00162
ACGCTCGACATGCCCAGGTACAGGAG
+
A@ABBBBCC@B994-9:<ABBBC@AA
@AG8CY:00068:00170
TGATACGTCTCCTTCCTTAGTTACTTCA
+
BCA@AA@<<<C@C@C>A?9<<@CCC@BB
@AG8CY:00068:00173
TACTGAGCTACACACACAGAAAGATTGGT
+
B@AABCCBBBBBBACDEB;998;?A@B@B
@AG8CY:00068:00174
ATCAGACACGGACAAAGCAGAACACAC
+
B?;;>@:<<BBBAAA<>BA;:8=CCCN
@AG8CY:00068:00178
TGATACGTCTCCTTCCTTAGTTACTTCA
+
BBBBCBB9<=CBECC@C@BBB?@??@BD
@AG8CY:00068:00190
TGATACGTCTCCTTCCTTAGTTACTTCA
+
@@=@AA@999?69595928;;=@@C@<<
@AG8CY:00068:00191
ATATCGCGAGGGTATGGAAGACTCTATA
+
BACAA9<;ABCACCCCCDBBCECCBB;4
@AG8CY:00068:00196
TCTCTATGCGCTCCACATGTCTAAGGT
+
BACCCCECCCCBC@CDCB?=9=?5959
@AG8CY:00068:00199
AGCACTGTAGCTGTCACTAGTTACTTGT
+
AACB;9=:9==CDCCBBBBDC@BBB@BB
@AG8CY:00069:00156
ATATCGCGAGGGTATGGAAGACTCTATA
+
BACBBBBBCCD@CA@@@C@CCCCAABC?
@AG8CY:00069:00171
ATATCGCGAGGGTATGGAAGACTCTAT
+
BB9;;;;<ACB>EEAB=B=@BBBBCC>
@AG8CY:00069:00173
CGTGTCTCTAGGCACAGGATTTTGTGTAG
+
BBBCCBAAADDBDBBBB?BFHC9@A@==>
@AG8CY:00069:00179
TGATACGTCTCCTTCCTTAGTTACTTCA
+
BECBBBE@AACECEGCE?>@AACBC@B@
@AG8CY:00069:00184
TACTGAGCTACACACACAGAAAGATTGGT
+
@BBBBB?A@CCCCCCABA9996;=@?B@B
@AG8CY:00069:00189
CGTGTCTCTAGGCACAGGATTTTGTGTAG
+
BBA@>?;::C@EACDBC?BCDC:CEA@@A
@AG8CY:00069:00195
ATCAGACACGGACACAGCAGAACACAC
+
?@<A<<9ABBABBCB@BBBBA@AABBB
@AG8CY:00069:00196
ACGAGTGCGTTCCCCATGTCGTAGGTACTC
+
B?>=;;449:89996=?BCBCCBA?BBBAA
@AG8CY:00069:00198
TGATACGTTCTCCTTCCTTAATTACTTCT
+
=@?//1//,//87@BA@B@?>?>=>?@CD
@AG8CY:00070:00155
TGATACGGTCTCCTTC
+
999////,///42424
@AG8CY:00070:00156
ACGAGTGCGTTCCCCCATGTCGTAGGTACTC
+
BBBABB>;4429999+4=>>ABBBB@C=<<A
@AG8CY:00070:00163
TCTCTATGCGCTCCACATGTCTAAGGT
+
BBABBCCBBABBB>AB?8999995959
@AG8CY:00070:00169
AGCACTGTAGCTTGTCA
+
BBCCCBDC27--+,,**
@AG8CY:00070:00171
TGATACGCCTCC
+
1//2,,//,.42
@AG8CY:00070:00178
ACGAGTGCGTTCCCCATGTCGTAGGTACTC
+
BBABCB>>==5999/9999ABBAC@C<=<A
@AG8CY:00070:00180
TACTGAGCTACACACACAGAAAGATTGT
+
?@BAA@AAABBBAAA@CB444-911,11
@AG8CY:00070:00186
TAGTATCAGCCCTCGCCATGACA
+
BB@9;9B9944-4;4428<77-,
@AG8CY:00070:00191
ACGCTCGACATGCCCAGGTACAGGAG
+
BBBB?AACCDECCB>A@=ABCCD@CC
@AG8CY:00070:00195
AGCACTGTAGCTGTCACTAGTTACTTGT
+
@@BC>9<:99ABBCAABBBCCABBB?AA
@AG8CY:00070:00197
TAGTATCAGCCTCGCCATGACGAAGGTATTCC
+
BBA>;9994488;4;8<BB@BAA=A@BBC@FB
@AG8CY:00071:00152
TGATACGTCTCCTTCCTTAGTTACTTCA
+
BBBB99;BBBBACADBDABBB@@AABCC
@AG8CY:00071:00169
ACGAGTGCGTTCCCCATGTCGTGGTACTC
+
ABBBB?@?C;5444-99999999599874
@AG8CY:00071:00170
TACTGAGCTACACACACAGAAAGATTGGT
+
@@@CCDCB?ABCCCA?::444-9>>>B@C
@AG8CY:00071:00178
TACTGAGCTACAACACAGAAAAGATTGGTGC
+
994>@99;::@@>A>?@9999/99959<=@B
@AG8CY:00071:00179
TAGTATCAGCCTCGCCATGACGAAGGTATTCC
+
BBCB9<=BA@;@@@@?BB==>==8><A@@=AD
@AG8CY:00071:00180
TAGTAACAGCCTCGCCATGACGAAGGTATTCC
+
BBBBB<==49:7=79@B<<<CBB?CCCCC=A=
@AG8CY:00071:00188
ACGAGTGCGTTCCCCATGTCGTAGGTACTC
+
>@<>9944488=;@8B::;>BA@@=@@@@A
@AG8CY:00071:00189
CGTGTCTCTAGGCACAGGATTTTGTGTAG
+
BB>AAB:;:A@9?AA@A<ABBB9BBBAAA
@AG8CY:00072:00152
ACGCTCGACATGCCCAGGTACAGGAG
+
?@AB<<=AACABAC@ACCBBDCDBCD
@AG8CY:00072:00162
ATCAGACACGGACACAGCAGAACACAC
+
>@@BB?>@BB@BBBB@@A@A@ACCBBC
@AG8CY:00072:00168
TAGTATCAGCCTCGCCATGACGAAGGTATTCC
+
AABAABCCDC@>=:979>A@BBE@C;=DC@DC
@AG8CY:00072:00171
ACGAGTGCGTTCCCCATGTCGTAGGTACTC
+
ABBB9<<@@@6999/999999999244444
@AG8CY:00072:00184
AGCACTGTAGCTGTCACTAGTTACTTGT
+
8=A@BAB::=BCCCDBBCCCC@B999;C
@AG8CY:00072:00185
AGCACTGTAGCTGTCACTAGTTACTTGT
+
@BCCCDD@?ACCCCBABBBCE@EBB?BB
@AG8CY:00072:00190
TGATACGTCTCCTTCCTTAGTTACTTCA
+
@ABABBA9<;B?C@CCC@B@@=ACBACB
@AG8CY:00072:00196
ATCAGACACGGACACAGCAGAACACAC
+
@;794;399A<?BBBCCBBBB@@@@AA
@AG8CY:00073:00150
ACGAGTGCGTTCCCCATGTCGTAGGTACTC
+
BCD@AAA=9>5999/9>>>ACB@@=@;<;B
@AG8CY:00073:00155
CGTGTCTCTAGGCACAGGATTTTGTGTAG
+
BCBABCCCCEC@BCCCC@CCCC9??=>>?
@AG8CY:00073:00173
AGCACTGTAGCTGTCACTAGTGT
+
ABBCCCDCCCCCBBA@@?=??@=
@AG8CY:00073:00177
TGATACGTCTCCTTCCTTAGTTACTTCA
+
@@AA=8;<;@@>CBKFH;;<B@BBA>@@
@AG8CY:00073:00189
TTACTGAGTGTACCATACACACACAGAAAAGATTGGT
+
1,/6000******)****/8@>>>>?>7727..,.,.
@AG8CY:00073:00192
TGATACGTCTCCTTCCTTAGTTACTTCA
+
BBBB@??9:9B@C>@@EC>?==89969A
@AG8CY:00073:00195
TGATACGTCTCCTTCCTAGTTACTTCA
+
>@>;:<11//87;<E@C:<;=@@@@B9
@AG8CY:00073:00199
ACGCTCGACATGCCCAGGTACAGGAG
+
BBA?@A@CCDCCCEBCC@BDCDD@BA
@AG8CY:00074:00153
CGTGTCTCTAGGCACAGGATTTTGTGTAG
+
@A@A@@BBB?@=AAABB<AAAA6@BB@AB
@AG8CY:00074:00162
ATCAGACACGGACACAGCAGAACACAC
+
AAA:;;@@@@DCHCCAAAABB@BCCCC
@AG8CY:00074:00172
ATATCGCGAGGGTATGGAAGACTCTATA
+
BBCB?>8@44409>>@@EAEDAA@BBBA
@AG8CY:00074:00193
TACTGAGCTACACACACAGAAAGATTGGT
+
CCC9;;;9999=ACCAAAGCD=B?>;8;>
@AG8CY:00074:00197
TACTGAGCTACACACAACAGAAGATTGGT
+
>88/////44::8///,////,/442424
@AG8CY:00074:00199
AGCACTGTAGCTGTCAATAGTTACTTGT
+
<<CB>9@<99=BBBBCAC9;;@AAD>?A
@AG8CY:00075:00156
TCTCTATGCGCTCCACATGTCTAAGGT
+
ABBCA??9;;<;AACEFC???A?>B@C
@AG8CY:00075:00159
ATCAGACACGGACACAGCAGAACACAC
+
BBBBB:8<<BADCCC>=:BBC?BCCCC
@AG8CY:00075:00160
TACTGAGCTACACACACAGAAAGATTGGT
+
?BBBBBAAABCDCBCBB@9946;@@>B@C
@AG8CY:00075:00168
TCTCTATGCGCTCCACATGTCTAAGGT
+
BBBCADACCDBBBACCCBBA9;;@C?B
@AG8CY:00075:00171
ACGCTCGACATGCCCAGGT
+
BBBAAABE@??99969C?C
@AG8CY:00075:00174
ACGCTCGACATGCCCAGGTACAGGAG
+
>97;;;AABBBBBD:9959>>99699
@AG8CY:00075:00176
TGATACGTCTCCTTCCTTAGTTACTTCA
+
BBBBBBBB:;;BCBC@CB;<;>@>@<>9
@AG8CY:00075:00177
TAGTATCAGCCTCGCCATGACGAAGGTATTCC
+
;;;<9;9@?>;>>>>;>@@@@A@@D@BCCDFC
@AG8CY:00075:00183
TGATACGTCTCCTTCCTTAGTTACTTC
+
444?>94444489246:E?A@@;9959
@AG8CY:00075:00188
ATATCGCGAGGGTATGGAAGACTCTAT
+
B<=??;;;=AA>CCCC@D?BCBBCC@>
@AG8CY:00075:00190
TAGTATCAGTCCCTTGCCATGACGAAGGTATTCC
+
@@AC=<;8////+/,/9847;BCCD?A>B<<9<@
@AG8CY:00075:00192
CGTGTCTCTAGGCACAGGATTTTGTGTAG
+
CB=@==999@>;>AA@@<A@@@4999>99
@AG8CY:00075:00194
TGATACGTCTCCTTCTACTTCAGTGC
+
4=?ABBBBBCD@C@BA?AA>@B@@@>
@AG8CY:00075:00198
ACGAGTGCGTTCCCCATGTCGTAGGTACTC
+
BBABBB@@@B=@@?4>9999??>><>999@
@AG8CY:00076:00161
ACGAGTGCGTTCCCCATGTCGTAGGTACTC
+
??AABB>?=?5999/9999999@?>A@A@A
@AG8CY:00076:00162
ACGAGTGCGTTCCCCATGTCGTAGGTACTC
+
>@?998844889;;2;44444448244444
@AG8CY:00076:00166
ACGAGTGCGTTCCCCATGTCGTAGGTACTC
+
AA?AABBA;;2444,9999@CCAC@CAAA@
@AG8CY:00076:00167
TAGTATCAGCCTCGCCATGACGAAGGTATTCC
+
@AABDCCCA=<==9959@@@BDB?CBCCB?BA
@AG8CY:00076:00177
TACTGAGCTACACACACAGAAAGATTGGT
+
@998@9494848;999=;99B:>>>6959
@AG8CY:00076:00182
ATCAGACACGGACACAGCAGAACACAC
+
BBBBBA@ABBACCEB@AAAAA?@@@@@
@AG8CY:00076:00183
TACTGAGCTACACACACAGAAAAGATTGGT
+
ABBBB?A;<<BBDDDBC@4444-8985;@C
@AG8CY:00076:00185
TACTGAGCTACACACACAGAAAGATTGGT
+
A@@@ABCCA<<<ABACGCBAB8<<;7;BB
@AG8CY:00076:00189
ACGAGTGCGTTCCCCATGTCGTAGGTACTC
+
B?7;;<;84@=A>>4?999999@@<>9444
@AG8CY:00076:00194
AGCACTGTAGCTGTCACTAGTTACTTGT
+
@CDEDCC@AADDCCCCCDDCC?===;==
@AG8CY:00076:00195
AGCACTGTGTTAAACAGCTGTCACTAGTTCTTGT
+
,,2,,,,///,//+///44499999>99599598
@AG8CY:00077:00160
ATCAGACACGGACACAGCAGAACACAC
+
CA<<=9;9;@@AADHD?>>DDBBBBCC
@AG8CY:00077:00162
ATCAGACACGGACACAGCAGAACACACA
+
@ABBB9:<@B@CCCCAAA:;;?CCCCCC
@AG8CY:00077:00165
AGCACTGTAGCTGTCACTAGTTACTTGT
+
BCCBCDC:<;CCCCBAA>?@?D>98599
@AG8CY:00077:00166
ATCAGACACGGACACAGCAGAACACAC
+
A>>;:8849>9>B<;;;;<;B@ECCCC
@AG8CY:00077:00167
TGATACGTCTCCTTCCTTAGTTACTTCA
+
BBBBBB?@@@@?A=@>AA?@@>;;9<>@
@AG8CY:00077:00170
AGCACTGTAGCTATCACTAGTTACTTGT
+
@ACCBAB121@1//:AAB@AABAAA>@@
@AG8CY:00077:00190
CGTGTCTCTAGGCACAGGATTTTGTAG
+
<@BBB?C@?@@59999959999,44//
@AG8CY:00077:00193
TAATACGTCTCCTTCCTTATACTTCA
+
AA>BCCD:9;C@B@A@DACBBBA>==
@AG8CY:00078:00155
TCTCTATGCGCTCCATATGTCTAAGGTACG
+
BCBB@=A@>?A;<8<EA@AB;<<ACBCCCC
@AG8CY:00078:00156
TAGTATCAGCCTCGCCATGACGAAGGTATTCC
+
894>?994442444429B>@ACDDDFGAB?AA
@AG8CY:00078:00170
ATCAGACACGGACACAGCAGAACACAC
+
<@A@@@?;;;=AC@AAEECCCA<;;BB
@AG8CY:00078:00172
TCTCTATGCGCTCCACATGTCTAAGGT
+
BBCCCDDA@@CCCACCCCBBD@A>A@C
@AG8CY:00078:00176
CGTGTCTCTAGGCACAGGATTTTGTGTAG
+
844;=BBAAAEAC;;9@<9999/999>>>
@AG8CY:00078:00179
TGATACGTCTCCTTCCTTAGTTACTTCAGTGT
+
:<AA@@B@;;<AB?BAB=?@?=999<>99999
@AG8CY:00078:00181
ACGAGTGCGTTCCCCATGTCGTAGGTACTC
+
@C@A@@ACBB7999/999999999244449
@AG8CY:00078:00182
ACGCTCGACATGCCCAGGTACAGGAG
+
AB@@@?BB=?A@=99=A>BBCFE@<<
@AG8CY:00078:00192
TAGTATCAGCCTCGCCATGACGAAGGTATTCC
+
?BBBCCC@:<:;;9;>BBBBBBB@CADCC@CB
@AG8CY:00079:00151
CGTGTCTCTAGGCACAGGATTTTGTGTAG
+
BBBEDECD===AECEEHDHDDC9CB;99@
@AG8CY:00079:00152
TACTGAGCTACACACACAGAAAGATTGGT
+
9<BBCEFCCB<=;BAAB@99919>><><?
@AG8CY:00079:00163
ATCAGACACGGACACAGCAGAACACAC
+
@AAABA@AAC@CCCCBBAAACBCCBBB
@AG8CY:00079:00170
TAGTATCAGCCTCGCCATGACGAAGGTATTCC
+
ABBCDBBBDB?A?:98;@@BB@?>@BCED>AA
@AG8CY:00079:00172
ACGAGTGCGTTCCCCATGTCGTAGGTACTC
+
?>>?@9999A6999/444494489;>>999
@AG8CY:00079:00173
ATCAGACACGGACACAGCAGAACACAC
+
BBA@B;;<GCCBHCG<==ABB@CCCBC
@AG8CY:00079:00176
ACGAGTGCGTTCCCCATGTCGTAGGTACTC
+
BBABC;<;@B;@@?4>99999999244449
@AG8CY:00079:00185
TAGTATCAGCCTCGCCATGACGAAGGTATTCC
+
BBBBBBBDDB?@?>>=@?@BBA@>AAECD@D?
@AG8CY:00079:00187
TCTCTATGCGCTCCACATGTCTAAGGTACG
+
//66>DCC@A@@A>BDA@@@@CDEEEDC<<
@AG8CY:00079:00191
GAGCACTGTAACAGCTGTCACTAGTTACTTGT
+
,/////1///,/////>999@>4996499844
@AG8CY:00079:00196
TCTCTATGCGCTCCACATGTCTAAGGT
+
<<;BB==12188676648944442424
@AG8CY:00079:00198
ACGAGTGCGTTCCCCATGTCGTAGGTACTC
+
B???BBBBAC@CCC:C<;9>A@99599999
@AG8CY:00080:00153
ATATCGCGAGGGTATGGAAGACTCTAT
+
@?B?=@@@???:>@998<?ABBCDBA>
@AG8CY:00080:00154
TAGTATCAGCCTCGCCATGACGAAGGTATTCC
+
BBBBCCDA@A?@@@@=ACCCCBB?CBCCCA@>
@AG8CY:00080:00160
ATATCGCGAGGGTATGGAAGACTCTATA
+
BCB::;BHCCC@CDCC@ECCBBBAA<??
@AG8CY:00080:00162
CGTGTCTCTAGGCACAGGATTTTGTGTAG
+
BBCBCBGABDEACCCCC@CA>>9:;9@89
@AG8CY:00080:00169
TGATACGTCTCCTTCCTTAGTTACTTCA
+
BBABBBBBBBB?B@C@B@?AA@BBB@CF
@AG8CY:00080:00173
AGCACTGTAGCTGTCACTAGTTACTTGT
+
BBCC@?AA@@@ACCEBBBDCEACBB@BA
@AG8CY:00080:00175
ATATCGCGAGGGTATGGAAGACTCTAT
+
CBB?BBB@9996<BBBCCBCDCCCBAB
@AG8CY:00080:00184
AGCACTGTAGCTGTCACTAGTTACTTGT
+
;@ACBAAA@BABBB@@@@@@A?@@@=@@
@AG8CY:00080:00186
AGCACTGTAGCTGTCACTAGTTACTTGT
+
@@BBC?;=<@@@AAACCCCCCA??=648
@AG8CY:00080:00189
ACGCTCGACATGCCCAGGTACAGGAG
+
B:;;B@ABC=<<<CB;;89999969>
@AG8CY:00081:00153
CGTGTCTCTAGGCACAGGATTTTGTGTAG
+
BBBABBCCAAA>AAAAHDHJDD:AAACCE
@AG8CY:00081:00163
CGTGTCTCTAGGCACAGGATTTTGTGTAG
+
BBC??ABBDDIACBCCD@BABA7;<9B>>
@AG8CY:00081:00165
TAGTATCAGCCTCGCCATGACGAAGGTATTCC
+
BAB>=>>?9959@9959;<<<11,/,/88592
@AG8CY:00081:00171
TACTGAGCTACACACACAG
+
99;?@@9998@ABAABB99
@AG8CY:00081:00175
CGTGTCTCTAGGCACAGGATTTTGTGTAG
+
BBBBBB:<<<B@A@AAA@CBCD8=><?@@
@AG8CY:00081:00189
TACTGAGCTACACACACAGAAAGATTGGT
+
8111/888>ACABBBBC=9996;=A>@?B
@AG8CY:00081:00190
ATATCGCGAGTATGGAAGACTCT
+
@B9<;BBCB@AAAA@CCFCCE<;
@AG8CY:00081:00194
ATATCGCGAGGGTATGGAAGACTCTAT
+
BA??>@=A;;;8<CAB?EBCCBB@@:0
@AG8CY:00081:00196
ATCAGACACGGACACAGCAGAACACAC
+
@A??@BABBD@BBBBBB??@A@CCC<<
@AG8CY:00082:00162
TATGAGCTACACACACAGAAAGATTGGT
+
BBBBCBBBCCCCBDFCE;998;AB@C@C
@AG8CY:00082:00164
TAGTATCAGCCTCGCCATGACGAAGGTATTCC
+
49@>>99444244449499>@996:89=B@CC
@AG8CY:00082:00168
ATATCGCGAGGGTATGGAAGACTCTATA
+
?79;99999==6ACAA>A@CFAA@C;;;
@AG8CY:00082:00173
ATATCGCGAGGGTATGGAAGACTCTATA
+
BABBC?>>???>ACCCAA?ACCCCCBCA
@AG8CY:00082:00177
CGTGTCTCTAGGCACAGGATTTTGTGAG
+
BBBAB?;;9A@<99111,1==<+/1///
@AG8CY:00082:00179
ATCAGACACGGACACAGCAGAACACAC
+
BBBBA4899959>?>@ACCBC@BAA@9
@AG8CY:00082:00184
TAGTATCAGCCTCGCCATGACGAAGGTATTCC
+
CBDEABCCFB6:::;7;<<<<1/,/,///,42
@AG8CY:00082:00185
ATCAGACACGGACACAGCAGAACACACA
+
@?@ACA@=9;79>>>99999959>>>>?
@AG8CY:00082:00192
ACGCTCGACATGCCCAGGTACAGGAG
+
4401///6699444-4999:@AB@99
@AG8CY:00082:00194
CGTGTCTCTAGGCACAGGATTTTGTGTAG
+
BCD?@@BAAAC>A@BBB=AABB49<9>>>
@AG8CY:00082:00195
ACGCTCGACATGCCCAGGTACAGGAG
+
@BCBBBBBCBA@==99959>@@@=99
@AG8CY:00083:00154
TGATACGTCTCCTTCCTTAGTTACTTCA
+
BCGCCBBA@995959249=BC@BBBBBC
@AG8CY:00083:00156
TACTGAGCTACACACACAGAAAGATTGGT
+
?<9;@@CBBBCBBAA?>A99909>><@ED
@AG8CY:00083:00158
TGATACGTCTCCTTCCTTAGTTACTTCA
+
BBBBC;;<BCC@C>A=A@BBBABBBAEC
@AG8CY:00083:00161
ACGAGTGCGTTCCCCATGTCGTAGGTACTC
+
BBB@ACBBAB=@>>6>BAAACC@@=@AA@B
@AG8CY:00083:00166
TACTGAGCTACACACACAGAAAAGATTGGTG
+
BCAABB;<<BCCCCCBA@4///+111,1,1.
@AG8CY:00083:00170
TGATACGTCTCCTTCCTTAGTTACTTCA
+
BCCB:;<<;;A>A@BAC@BBA6<;@;>9
@AG8CY:00083:00173
AGCACTGTAGCTTGTCACTAGTTACTTGT
+
BBBBBBA:>99824444444442444244
@AG8CY:00083:00180
ATATGGGTATGGAAGACTCTATAGAGG
+
8<88880999><B=AAA@BB<<;A@C@
@AG8CY:00083:00192
TCTCTATGCGTTCCACATGTCTAAGGT
+
BBB@@@?>=9;8<C@@==999996969
@AG8CY:00084:00160
ACGCTCGACATGCCCAGGTACAGGAG
+
B?@@B;<<BCDBBB>BB>BDEFEACC
@AG8CY:00084:00161
ATCAGACACGGACACAGCAGAACACACA
+
BBBCBB;<<D>AACCC@AA@@=@C@@BB
@AG8CY:00084:00162
TCTCTATGCGCTCCACATGTCTAAGGT
+
BACDDCECCECBD@DCCBCCABG@C@E
@AG8CY:00084:00164
ATCAGACACGGACACAGCAGAACACAC
+
@@?>9@34982449;9=ACBCBCCCBC
@AG8CY:00084:00167
ACGCTCGACATGCCCAGGTACAGGAG
+
=?>BBBCBAAB9996;C?BCCDC@CC
@AG8CY:00084:00168
TACTGAGCTACACACACAGAAAGATTGGT
+
CBB@A;1111:88>@@GABBC1911-1,1
@AG8CY:00084:00169
ATCAGACACGGACACAGCAGAACACTC
+
B@<?94744998@ACAAACCB?BAA@A
@AG8CY:00084:00171
TCTCTATGCGCTCCACATGTCTAAGGT
+
BBCBAAA<<<BBCACEDBBBBBCAA?A
@AG8CY:00084:00181
ACGAGTGCGTTCCCCATGTCGTAGGTACTC
+
?@BC?@999C5999/99999498=;=9444
@AG8CY:00084:00188
TACTGAGCTACACACACAGAAAGATTGGT
+
:@>>??999999@@@A9999919995969
@AG8CY:00084:00189
ATCAGACACGGACACAGCAGAACACAC
+
BBCCB?>?BBAB@?@BCB@AABCCCCC
@AG8CY:00084:00192
TGATACGTCTCCTTCCTTAGTTACTTCA
+
CBB?=9;<999>A>@>D=?@@@<;<=B9
@AG8CY:00085:00157
CGTGTCTCTAGGCACAGGATTTTGTGTAG
+
BCCBBCCCDCC@CCCDC?;999-9>=>>B
@AG8CY:00085:00164
ACGCTCGACATGCCCAGGTACAGGG
+
BBAB@AAACDCCDC@BB@BBCCCC@
@AG8CY:00085:00167
ACGAGTGCGTTCCCCATGTCGTAGGTACTC
+
BBBBBBB9;;=@>>4?999>?>>>>>9<9A
@AG8CY:00085:00168
TACTGAGCTACACACACAGAAAGATTGGT
+
BABABBCBBCCBAABCFD@??>?BB@B@B
@AG8CY:00085:00171
AGCACTGTAGCTGTCACTAGTTACTTGT
+
AABB@@@;;;?@@@@CBCCCCBEBB@BB
@AG8CY:00085:00174
TGATACGTCTCCTTCCTTAGTTACTTCA
+
49944444444248989878A>AAA=@@
@AG8CY:00085:00191
ACGCTCGACATGCCCAGGTACAGGAG
+
>@@@@@CCC?@?==:=>=@CCDC@AA
@AG8CY:00085:00193
CGTGTCTCTAGGCACAGGATTTTGTGTAG
+
;;@>>9<999B;>>98924;;;2444///
@AG8CY:00086:00158
AGCACTGTAGCTGTCACTAGTTACTTGT
+
;;;;:?A@<;<CCBBCCBBBDBCCCCAA
@AG8CY:00086:00163
TGATACGTCTCCTTCCTTAGTTACTTCA
+
@AA@=;<=ACCCCBC@C;<@C@CCC?CC
@AG8CY:00086:00165
TCTCTATGCGCTCCACATGTCTAAGGT
+
BCCCABB<944898=BA@@B@>?798<
@AG8CY:00086:00166
TCTCTATGCGCTCCACATGTCTAAGT
+
BBBCBCBA@ACCC@DCB999111,1/
@AG8CY:00086:00177
ACGAGTGCGTTCCCCATGTCGTAGGTACTC
+
BABAAC?9992999-9999?@@@B>?999@
@AG8CY:00086:00180
ATCAGACACGGACACAGCAGAACACAC
+
BBBBB::<AE?CBCCCCBCCB@BBBBB
@AG8CY:00086:00183
TGATACGTCTCCTTCCTTAGTTACTTCA
+
BBB?ABBCBA@>@ADBD@BBB@DBA@BB
@AG8CY:00086:00193
ATCAGACACGGCACAGTCAGAACACAC
+
8878948=8>=>>>>11111?:11884
@AG8CY:00086:00198
AGCACTGTAGCTGTCACTAGTTACTTGT
+
@BBBBCCCCBBCBBCBBDDCE>>@=6;9
@AG8CY:00087:00155
TGATACGTCTCCTTCCTTAGTTATTCAGTGC
+
=;<ABA@9999695424E@BB@BB?BDDCDD
@AG8CY:00087:00156
ATATCGCGAGGGTATGGAAGACTCTAATAGA
+
=?ABB<>=CC@=;9492424;844..,.334
@AG8CY:00087:00159
TCTCTATGCGCTCCACATGTCTAAGGT
+
BAAAAAACGEDAA@CDCCCCCCC@C@C
@AG8CY:00087:00161
ACGAGTGCGTTCCCCATGTCGTAGGTACTC
+
BCB??@B@>>5999/9@>>@AA@@=@B@@@
@AG8CY:00087:00162
AGTATCATGACGAAGGTATTCC
+
BBBBBBAAAD>==ABBCCC>@=
@AG8CY:00087:00165
ATCAGACACGGACACAGCAGAACACAC
+
BB93110//8786>@A;;<A@=ACCCD
@AG8CY:00087:00169
CGTGTCTCTAGGCACAGGATTTTGTGTAG
+
B@>999944:@==@@9959999/9999>A
@AG8CY:00087:00178
AGCACTGTAGCTGTCACTAGTTACTTGT
+
;@BAABC<<==DDCCCCDCDCACCB@AA
@AG8CY:00087:00183
TCTCTATGCGCTCCACATGTCTAAGGT
+
BBAABCD:<<CBB@CCC?9;;@@;?<@
@AG8CY:00087:00188
TAGTATCAGCCTCGCCATGACGAAGGTATTCC
+
BBBBBCBC:959>>><>999@>><@699><?;
@AG8CY:00087:00191
ATCAGACACGGACACAGCAGAACACAC
+
B>>>A:8;BC@=@;;;@A;<<@CBCBB
@AG8CY:00088:00161
ATCAGACACGGACACAGCAGAACACAC
+
BBBB99;@@B@CCCCCADACC?CCBBB
@AG8CY:00088:00166
ATCAGACACGGACACAGCAGAACACAC
+
AA?@@@:;;A>AACBCABCCCCCCCCB
@AG8CY:00088:00173
TCTCTATGCGCTCCACATGTCTAAGGT
+
>@@=@AAAAAACG?CDA@;99@A5929
@AG8CY:00088:00174
TAGTATCAGCCTCGCCATGACGAAGGTATTCC
+
;<F@@@BCB@>>@9;7<AABBA?=A@BABACA
@AG8CY:00088:00177
TGATATCTCCTTCCTTAGTTACTTCAGTGC
+
BBBBB@?AC?B@B@D@B@BBBBB@BDCA?@
@AG8CY:00088:00178
TACTGAGCTACACACACAGAAAGATTGGT
+
BABBBC:;:BCCCBCDDA@?C<=>B>@>B
@AG8CY:00088:00188
AGCACTGTAGCTGTCACTAGTTACTTGT
+
@AA?91////66679>>>>9969>><>?
@AG8CY:00088:00191
CGTGTCTCTAGGCACAGGATTTTGTGTAG
+
BBCCB=;:99@<@9<9@>>>>>/99>>>@
@AG8CY:00088:00198
CGTGTCTCTAGGCACAGGATTTTTGTGTAG
+
;;<@A@A@AAA>B@>>A<99999-9@??=@
@AG8CY:00089:00176
CGTGTCTCTAGGCACAGGATTTTGTGAG
+
@<<1-,,,/6:78;@99694;;244444
@AG8CY:00089:00182
TAGTATCAGCTCGCCATGACGAAGGTATTCC
+
494@11/6/1/6/1,4@A>8;;8<:=BB?CB
@AG8CY:00089:00185
ATATCGCGAGGGTATGGAAGACTCTATA
+
BBB@?9;;BAB>BAAA=A=@@@@ABAAA
@AG8CY:00089:00188
TAGTATCAGCCTCGCCATGACGAAGGTATTCC
+
BBBBB@@@:97;@A>@C?;<;BB?@CB=<:<B
@AG8CY:00089:00191
ATCAGACACGGACACAGCAGAACATAC
+
BABBA9:;AEDCCCCAAABBBACCCBB
@AG8CY:00089:00196
ACGCTCGACATGCCCAGGTACAGGAG
+
94?9999111///75//,44///,//
@AG8CY:00090:00151
TACTGAGCTACACACACAGAAAGATTGGT
+
CBBBCCCCB@BB@AAA?A<;;:;CB?C@C
@AG8CY:00090:00156
TCTCTATGCGCTCCACATGTCTAAGGT
+
BBCCCCCBBCCBC?BAA@CCCCC@CAC
@AG8CY:00090:00158
ATCAGACACGGACACAGCAGAACACAC
+
B:;;>>899;<@@ABAA<<;B@B@AAC
@AG8CY:00090:00164
AGCATTGTAGCTGTCACTAGTTACTTGT
+
11;:::D;AAHCCCCAABBBB@BBC@AA
@AG8CY:00090:00169
TACTGAGCTACACACACAGAAAGATTGGT
+
CABBCCECCCC>>@HBB@994-9>>>B@C
@AG8CY:00090:00170
TAGTATAGCCTCGCCATGACGAAGGTATTCC
+
BBBBCB>><A999;59>AAGEC@C@CCC@B@
@AG8CY:00090:00171
AGCACTGTAGCTGTCACTAGTTACTTGT
+
@@@@>AA?4449==BBDCCAA?ACC>BC
@AG8CY:00090:00172
ATCAGACACGGACACAGCAGAACACAC
+
A<?789898>>@CCBBBAAAH@CCCBB
@AG8CY:00090:00174
TCTCTATGCGCTCCACATGTCTAAGGT
+
BBDC?AAA@@@BB>BDFDBBCCC@D?C
@AG8CY:00090:00177
ACGAGTGCGTTCCCCCATGTCGACTC
+
BCC?@@@>>>69999+4999ABBCCD
@AG8CY:00090:00178
ATATCGCGAGGGTATGGAAGACTCTATA
+
BACB?=49;>@<@BCC?C@CBCCB?<<@
@AG8CY:00090:00179
TCTCTATGCGCTCCACATGTCTAAGG
+
BCAB911///8665;;?@@@@@A?AC
@AG8CY:00090:00181
TACTGAGCTACACACACAGAAAGATTGGT
+
@@>@A@99;@@@@CBABB@>=9>985849
@AG8CY:00090:00182
CGTGTCTCTAGGCACAGGATTTTGTGTA
+
@B;89999999@@AA9969999/999/6
@AG8CY:00090:00183
CGTGTCTCTAGGCACAGGATTTTGTGTAG
+
=>@>::111<<:<@A11-1111+1//0,,
@AG8CY:00090:00189
TGATACGTCTCCTTCCTTAGTTACTTCA
+
;BA;9<BBA;98;>A>BCABB?BBB@=;
@AG8CY:00090:00190
ATATCGCGAGGGTATGGAAGACTCTATA
+
98@?@9999>>:@ABBAD@CAA@BA;8;
@AG8CY:00090:00192
AGCACTGTAGCTGTCACTAGTTACTTGT
+
>>@>9<<<<<BB@A@A@@@BB?A@B>B@
@AG8CY:00091:00155
ATATCGCGAGGGTATGGAAGACTCTATA
+
@@B@A@@@9<;7<BAA?C@AACCCABBB
@AG8CY:00091:00160
AGCACTGTAGCTGTCACTAGTTACTTGT
+
<<BA;BBA<<;@ABBCDCEDEDBDC@?@
@AG8CY:00091:00161
AGCACTGTAGCTGTCACTAGTTACTTTGTG
+
;;@@@BBB;111/////,///,////+444
@AG8CY:00091:00168
TACTGAGCTACACACACAGAAAAGATTGGT
+
F:<<GCDCBBBCCCA?@@9999/99959>@
@AG8CY:00091:00170
TGATACGTCTCCTTCCTTAGTTACTTCA
+
BBBBABBCC@@=A>B>BBBEB@CCCACB
@AG8CY:00091:00174
TGATACGTCTCCTTCCTTAGTTACTTCA
+
BBBBAAABC@?=AAC?A@BBB>BBC@C@
@AG8CY:00091:00177
ATCAGACACGGACACAGCAGAACACAC
+
BB?<>201/8766?A;9;<<<=@>>A@
@AG8CY:00091:00178
TACTGAGCTACACACACAGAAAGATTGGT
+
BABBBCAF@BBBCCDCCC???<=?B?B?B
@AG8CY:00091:00180
TACTGAGCTACACACACAGAAAGATTGGT
+
BABBBBAA@@AACCBBBB;;98;>A@C@B
@AG8CY:00091:00187
TACTGAGCTACACACACAGAAAGATTGGT
+
:9<AB>212==><A@@@>99909>>5959
@AG8CY:00091:00189
ACGAGTGCGTTCCCCATGTCGTGGTACTC
+
>>?AAA@@@@;=@@4>9999999548789
@AG8CY:00091:00199
CGTGTCTCTAGGCACAGGATTTTGTGTAG
+
@@A@A;<<>>C@CBCCCBBCCCAAAABAA
@AG8CY:00092:00151
TACTGAGCTACACACACAGAAAGATTGGT
+
C>@A@@CACCCCCCCDCA@@@<@@@>B@B
@AG8CY:00092:00156
CGTGTCTCTAGGCACAGGGATTTTTGTGTAG
+
BD:><CCD@@>6999944-44;;;+444444
@AG8CY:00092:00161
TACAGAGCTACACACACAGAAAGATTGGT
+
CACBCDCCCBB;;<ACA@@@@<ABB?B@C
@AG8CY:00092:00162
TGATACGTCTCCTTCCTTAGTTACTTCA
+
CCCCCCCAA@C?B?C@C?BBB@DCC?CD
@AG8CY:00092:00172
AGCACTGTAGCTGTCACTAGTTA
+
ABBBCAAA<99BCBBBCCCCCAC
@AG8CY:00092:00177
TGATACGTCTCC
+
>>9-******2*
@AG8CY:00092:00179
TCTCTATGCGCTCCACATGTCTAAGGT
+
BBCBAABBBBCCCAFDCC:::AAAFEE
@AG8CY:00092:00182
CGTGTCTCTAGGCACAGGATTTTGTGTAG
+
BBDDBACAADDAC?@@B@CDCD9AA===>
@AG8CY:00092:00191
TGATACGTCTCCTTCCTTAGTTACTTCA
+
BBB99<@B@@B?B?C@C@?BB@;;;=>>
@AG8CY:00092:00192
TAGTATCAGCCTCGCCATGACGAAGGTATTCC
+
BBBBBCCCA==?@:;8<CCCBBBAA>B<<;=D
@AG8CY:00092:00193
CGTGTCTCTAGGCCACAGGATTTTGTGTAG
+
BBCDBBCCCCC@B@BCDC@???=6999?==
@AG8CY:00092:00199
ACGCTCGACATGCCCAGGTACAGGAG
+
BBABCBB@;;;444-9@59<AIEEAA
@AG8CY:00093:00162
ACGCTCGACATGCCCAGGTACAGGAG
+
BA@BB?A@CBB;;;7;B?CDCCC@CE
@AG8CY:00093:00164
CGTGTCTCTAGGCACAGGATTTTGTGTAG
+
BB?CBBD@CCF@BBBBC@CCCC:CC@?==
@AG8CY:00093:00165
TGATACGTCTCCTTCCTTAGTTACTTCA
+
CCCBBBCECDC?C?A=ABCCD@@AABCC
@AG8CY:00093:00166
AGCACTGTAGCTGTCACTAGTTACTTGT
+
BBBBA@9999489@>;<<BBCBCAA>AC
@AG8CY:00093:00168
TGATACGTCTCCTTCCTTAGTTACTTCA
+
BBBAACBCC;:8<@C@CA@A@@CCB@BB
@AG8CY:00093:00170
TACTGAGCTACACACACAGAAAGATTGGT
+
B@A@BCECBCCDBBBCCCCCH>CBB?B@B
@AG8CY:00093:00172
ATCAGACACGGACACAGCAGAACACAC
+
CA@;<<:?@@=A@CCDBBBCC@CBBBC
@AG8CY:00093:00180
CGTGTCTCTAGGCACAGGATTTTGTGTAG
+
BABDCBCCBCC@CB@@A?BCBC9AACA==
@AG8CY:00093:00181
TACTGAGCTACACAACAGAAAGATTGGTGC
+
CB?=@B99:BCBHDAEHCBB?CBC@C@???
@AG8CY:00093:00186
TGATACGTCTCTTCCTTAGTTACTTCA
+
BBABBBBBBABBAC?B@AA@<=?==A@
@AG8CY:00093:00187
TACTGAGCTACACACCACAGAAAGATGGT
+
4948444444944442444449-444/,/
@AG8CY:00093:00194
ACGCTCGACATGCCCAGGTACAGGAG
+
BBBB:99=@9999909><@BBCDA<<
@AG8CY:00094:00150
ACGAGTGCGTTCCCCATGTCGTAGGTACTC
+
BA?ACBA;892999-9@@A@AACCADCCCC
@AG8CY:00094:00152
TGATACGTCTCCTTCCTTAGTTACTTCA
+
BBAABBBBB9;8<@D@CCCBB?CCC@CC
@AG8CY:00094:00154
TACTGAGCTACACACACAGAAAGATTGGT
+
B@BBB@A@@@>>>9999====:?9959@B
@AG8CY:00094:00162
ACGCTCGACATGCCCAGGTACAGGAG
+
@;:;?;;9@FA9991<C@CGDDD@CC
@AG8CY:00094:00168
TCTCTATGCGCTCCACATGTCTAAGGT
+
B?BBCDECBBBBC@CCCB@??AA>A?A
@AG8CY:00094:00180
ACGCTCGACATGCCCAGGTACAGGAG
+
@A:9;989??=444-4:9:>BAA>@A
@AG8CY:00094:00186
ATATCGCGAGGGTATGGAAGACTCTATA
+
ABBBAB@@@@@<ABBB@CACCCBCCBB<
@AG8CY:00094:00188
CGTGTCTCTAGGCACAGGATTTTGTGTAGA
+
4444///////,/:444;==9929449999
@AG8CY:00094:00189
ATCAGACACGGACACAGCAGAACACAC
+
BBBBA>:;<B@ACCCAAABBB@CCBBC
@AG8CY:00094:00195
TGATACGTCTCCTTCCTTAGTTACTTCA
+
A@@9111,,,,22288;;>@><999699
@AG8CY:00094:00198
TAGTATCAGCCTCGAAGCC
+
>?@444:444249882442
@AG8CY:00095:00156
AGCACTGTAGCTGTCACTAGTTACTTGT
+
<<BBBBDDBBBBBBBBBCBCB@BBB@BB
@AG8CY:00095:00161
CGTGTCTCTAGGCACAGGATTTTGTGTAG
+
CCCCCCC@:49599>9959999/4?:9::
@AG8CY:00095:00165
ACGAGTGCGTTCCCCCATGTCGTAGGTACTC
+
DA@<99@99954444+44;;;?:<<BCECDC
@AG8CY:00095:00171
TAGTATCAGCC
+
B??@BAD@;;8
@AG8CY:00095:00172
ATCAGACACGGACACAGCAGAACACAC
+
BBBABB@@@@@CCCCCCCCCC@CBBBB
@AG8CY:00095:00183
TGATACGTCTCCTTCCTTAGTTACTTCA
+
BBABBBB<=>CAC@C@G?ABB?BCB@A@
@AG8CY:00095:00187
ATATCGCGAGGGTATGGAAGACTCTATA
+
CABBBAAABCCCCAAA@C@CBCBCBBBA
@AG8CY:00095:00188
AGCACTGTAGCTGTCACTAGTTACTTGT
+
BBBB@@@;<;;@@ACBB?AAE?AB@;@@
@AG8CY:00095:00193
AGCACTGTAGCTGTCACTAGTTACTTGT
+
;<:ACBB;<;9=89=BB@AAB>@@@@CC
@AG8CY:00095:00194
TACTGAGCTACACACACAGAAAGATTGGT
+
??AECC:;;BCCCAAAA@==A:@@=@C?B
@AG8CY:00095:00199
TAGTATCAGCCTGCCATGACGAAGGTATTCC
+
BCCBBCCCB=>?@@;@?@?BBA>B@CCC@C@
@AG8CY:00096:00165
TACTGAGCTACACACACAGAAAGATT
+
@AACDCBBCCCGDB@A?999904//,
@AG8CY:00096:00167
TACTGAGCTACACACACAGAAAGATTGGT
+
CAFABCCBBBDBBBB;;9@@@:>?@9;9<
@AG8CY:00096:00171
TACTGAGCTACACACACAGAAAGATTGGT
+
BBBCCCDCCCBBBBBB@@99909>>?C@B
@AG8CY:00096:00177
TCTCTATGCGTTCCACATGTCTAAGGT
+
@A@AAA?999?<?<@AABBBABC=@=A
@AG8CY:00096:00178
TCTCTATGCGCTCCACATGTCTAAGGT
+
CCBB?=AA?<99@=@ABA@@@AA?B?C
@AG8CY:00096:00185
CGTGTCTCTAGGCACAGGATTTTGTGTAG
+
BBBB?@===BC@CBCCC@CCCC9BBA?>>
@AG8CY:00096:00187
ATATCGCGAGGGTATGGAAGACTCTATA
+
@BBBBB;<<CIBCCCC?EABCBB@?>@@
@AG8CY:00096:00189
TAGTATCAGCCTCCGCATGACGAGATTCC
+
BAB;;<A@91,--+,,,644444444249
@AG8CY:00096:00192
TAGTATCAGCCTCGCCATGACGAAGGTATTCC
+
BBB??@CC;;:9;99=A@>@A998<@CCDADE
@AG8CY:00096:00195
ATATCGCGAGGGTATGGAAGACTCTATA
+
B>===8999>?:@A@AADBBCBBA@@@;
@AG8CY:00096:00196
TAATATCAGCCTCGCCATGACGAAGGTATTCC
+
BB@BC@@@@@;>?898;A@BCBBACCDCB?D@
@AG8CY:00097:00154
TAGTATCAGCCTCGCCATGACGAAGGTATTCC
+
?@9<BBCBCBB==9954499@AC@DCBCDDCC
@AG8CY:00097:00155
TGATACGTCTCCTTCCTTAGTTACTTCA
+
B@BBBBHCCA?=@=ABACBBC?CCCAAA
@AG8CY:00097:00159
TACTGAGCTACACACACAGAAAGATTGGT
+
C@?AAACCCBABBBBBBA9;;7;AA@E@C
@AG8CY:00097:00162
CGTGTCTCTAGGCACAGGATTTTGTGTAG
+
AABA@ABBBBA=AAAAABDEDD9BDDAAA
@AG8CY:00097:00173
ATCAGACACGGACACAGCAGAACACAC
+
BB>>9934449@@BBCDDEAA>ACCB@
@AG8CY:00097:00179
AGCACTGTAGCTGTCACTAGTTACTTGT
+
BBBB;9<A;99?BDGCCCBCEBBBB>AA
@AG8CY:00097:00187
ATATCGCGAGGGTATGGAAGACTCTATA
+
BAAAA9;<<BB:CBCBABBCCCCBB@??
@AG8CY:00097:00192
TAGTATCAGCTCGCCATGACGAAGGTATTCC
+
>:>><944;499;9<>999991,/,///,/,
@AG8CY:00097:00199
TACTGAGCTACACACACAGAAAGATTGGT
+
A@@@A@999999>?A@@999919996959
@AG8CY:00098:00150
AGCACGTAGCTGTCACTAGTTACTTGT
+
<=CBCCC:><CCCCBBBBDKBCAA>AC
@AG8CY:00098:00155
TACTGAGCTACACACACAGAAAGATTGGT
+
BBBBCCCBBBBC@ACECB<<;8<CC@C@C
@AG8CY:00098:00156
AGCACTGTAGCTGTCACTAGTTACTTG
+
444444@@A@?>>99884444244424
@AG8CY:00098:00158
TGATACGTCTCCTTCCTTAGTTACTTCA
+
BBBBBCCA==@;?;>=@@ABCACDFBCB
@AG8CY:00098:00160
ATATCGCGAGGGTATGGAAGACTCTATAG
+
:;;;9>?@?DD?@@B@696<>>>A@@@@@
@AG8CY:00098:00162
TACTGAGCTACACACACAGAAAGATTGGT
+
CBA?AACBCBABBCCBCB<;;8<BB@C@C
@AG8CY:00098:00166
TCTCTATGCGCTCCACATGTCTAAGGT
+
CCBCCCDFCAB>@599?@@>@<<;>BC
@AG8CY:00098:00170
ATATCGCGAGGGTATGGAAGACTCTATAG
+
BA>B@;;<;AB>BDEDAHBDCDCCA@@AA
@AG8CY:00098:00171
TAGTATCAGCCTCGCCATGACGAAGGTATTCC
+
9;99@BCACA?BC;<9;@A@B<;7<>@BB>B=
@AG8CY:00098:00177
AGCACTGTAGCTGTCACTAGTTACTTGT
+
99>>491/////8::CBEEEC@AAC@CC
@AG8CY:00098:00180
TGATACGTCTCCTTCCTAGTTACT
+
A@@89994899546969<494849
@AG8CY:00098:00182
TACTGAGCTACACACACAGAAAGATTGGT
+
A@EBCAAAGECBBCCBAB994-9>>;@BD
@AG8CY:00098:00186
TCTCTATGCGCTCCACATGTCTAAGGT
+
ABCC?AAA@AABC@EHGCBBBDC@C@C
@AG8CY:00098:00190
AGCACTGTAGCTGTCACTAGTTACTTGT
+
<<CC<4<<999AAAABCBBBBACBB=?>
@AG8CY:00098:00191
TGATACGTCTCCTTCCTTAGTTACTTCA
+
BBABBBB@@@==A=A@C@BCC?BAB@?@
@AG8CY:00098:00194
AACAGACACGGACACAGCAGAACACAAAGAC
+
B>BB88>99924:@@CCE?>=?=8=?@9??B
@AG8CY:00099:00161
TGATACGTCTCCTTCCTTAGTTACTTCA
+
@@ABDCCCCCC@C@CCFCCBB?BCC@DD
@AG8CY:00099:00162
ATATCGCGAGGGTATGGAAGACTCTATA
+
AA?@@@@@AAB>AABB=A?ACCBCBBBB
@AG8CY:00099:00170
TAGTATCAGCCTCGCCATGACGAAGGTATTCC
+
6<>AABB<<<8;;;@=ADCCCCC@E?CBC@DA
@AG8CY:00099:00172
ATCAGACACGGACACAGCAGAACACAC
+
CABB@A8999<>>=9;9?99959@?99
@AG8CY:00099:00177
TGATACGTCTCCTTCCTTAGTTATCTTCA
+
A999===9872+,*,*,*,,/,4444844
@AG8CY:00099:00178
TAGTATCAGCCTCGCCATGACGAAGGTATTCC
+
==?@@@=4;42////,/8;>>9<:<A@@@@B?
@AG8CY:00099:00181
TCTCTATGCGCTCCACATGTCTAAGGT
+
ABBA=?999?98==@@AABBBCCEH@A
@AG8CY:00099:00184
TAGTATCAGCCTCGCCATGACGAAGGTATTCC
+
;;ACBAABA@=ACBB@BBBBBAB@BADCC@CA
@AG8CY:00099:00186
TGATACGTCTCCTTCCTTAGTTACTTCA
+
BCCB>@@A;99<@597<@CFG@CCC@CC
@AG8CY:00099:00189
TAGTATCAGCCTCGCCATGACGAAGGTATTCC
+
CCB@;94;442499><BCCC@==;=599959E
@AG8CY:00099:00190
TCTCTATGCGCTCCACATGTCTAAGGT
+
BBCCDCA@@;<<BACECC@??=??B?B
@AG8CY:00099:00194
ATCAGACACGGACACAGCAGAACACAC
+
9373//.///5689944999>=989;4
@AG8CY:00099:00196
TGTTACGTCTCCTTCCTTAGTTACTTCA
+
BBB@A>=?9;:?C@CECACCC@BBB?B>
@AG8CY:00099:00199
TACTGAGCTACACACACAGAAAGATTGGT
+
AABBCD@@@BBCC?A@C@===:=?0000*
@AG8CY:00050:00213
TACTGAGCTACACACACAGAAAAGATTGGT
+
BBBCBD:<;CCCCBCBCA4444/9@?<A@C
@AG8CY:00050:00215
ATCAGACACGGACACA
+
=>>:0*****000;>=
@AG8CY:00050:00217
TCTCTATGCGCTCCACATGTCTAAGGT
+
CCB@;/111///6568=88;;9;8<AB
@AG8CY:00050:00218
ACGAGTGCTTCCCCCATGTCGTAGGTACTC
+
44789999314444+4444;=?BB8<<ABB
@AG8CY:00050:00221
ATATCGCGAGGGTATGGAAG
+
47>>;11//6656>;?BD@A
@AG8CY:00050:00223
ATCAGACACGGACACAGCAGAACACAC
+
CA?60*+***000:CAABC998;BBBB
@AG8CY:00050:00225
TCTCTATGCGTCCACATGTCTAAGGT
+
AAB>?8;,-,,222,4499999;>59
@AG8CY:00050:00226
ACGAGTGCTTCCCCCATGTCGTAGGTATC
+
//8A111/.,////*/9444444459444
@AG8CY:00050:00232
TGATACGTCTCCTTCCTTAGTTACTTCA
+
AADB;:9;;<@?A@C?F?BBB@A@ABC@
@AG8CY:00050:00237
TACTGAGCTACACACACAGAAAGATTGGT
+
>>>??11///668>>;>499909@??C@D
@AG8CY:00050:00242
AGCACTGTATGTCACTAGTTACTTGT
+
4:>>>:11//88:@CEB996;@=;@B
@AG8CY:00050:00243
TGATACGTCTCCTTCCTTAGTTACTTCA
+
@@A>>989;;A?CFDBCB@A>@AABACB
@AG8CY:00050:00249
TGATACGTCTCCTTCCTTAGTTACTTCA
+
@A@@6/11//878:;?DDABB@DBB?BB
@AG8CY:00051:00200
TACTGAGCTACACACACAGAAAGATTGGT
+
BBBBB?AA@BBCBBCBBB9996;CC@C@C
@AG8CY:00051:00208
TCTCTATGCGTCCACATGTCTAAGGT
+
B??@;>>--,,2222=BCCCCCBH@A
@AG8CY:00051:00209
TACTGAGCTACACACACAGAAAGATTGGT
+
<948844444>@@CBBBA@@@:>>@598;
@AG8CY:00051:00215
AGCACTGTATGTCACTAGTTACTTGT
+
9999@9944444444;@==;>997<A
@AG8CY:00051:00218
ATCAGACACGGACACAGCAGAACACAC
+
9;A?@98999;>@ACCCCDCC@BBBBA
@AG8CY:00051:00219
ATCAAACACGACACAGCAGAACACAC
+
>>80.+11///8::ACCCBB>BCCBB
@AG8CY:00051:00225
TCTCTATGCTCCACATGTCTAAGGT
+
///6@111///7864/////1:<:<
@AG8CY:00051:00234
TAGTATCAGCTCGCCATGACGAAGGTATTCC
+
A@AC;=@:1/1/667?BBCBBE@BACCC@DB
@AG8CY:00051:00241
TCTCTATGCTCCACATGTCTAAGGT
+
@AB;:7;1///77/44444496969
@AG8CY:00052:00209
TAGTATCAGCCTCGCCATGACGAAAG
+
:8@;;<CBCA<1/11-/,////1/+/
@AG8CY:00052:00212
TCTCTATGCGTCCACATGTCTAAGGT
+
AA=9911-,,,222,49;;949:>?=
@AG8CY:00052:00213
ATCAGACACGACACAGCAAGAACACTAC
+
<0..*******06444442442444444
@AG8CY:00052:00217
CGTGTCTCTAGGCACAGGATTTTGTGTAG
+
>>@?@AB;<<C;=<CBA=@@@>499<;;C
@AG8CY:00052:00221
TAGTATCAGCTCGCCATGACGAAGGTATTCC
+
>?@>111@11////,9CA=?A@>AAJJC@DA
@AG8CY:00052:00222
ATATCGCGAGGGGTATGGAAGACTCTATA
+
43//--,,,,,,*,,/4;?=@CB@AA?;:
@AG8CY:00052:00227
ACGCTCGACATGCCCAGGTACAGGAG
+
94>;11//8;<99904;:;BCBB@AB
@AG8CY:00052:00229
TGATACGTCTCCTTCCTTAGTT
+
4488:;11,,,*,*,*/,.442
@AG8CY:00052:00230
CGTGTCTCTAGGCACAGGATTTTGTGTAG
+
AABAB=:<<@@<@AB@A?9999/9??@AA
@AG8CY:00052:00234
AGCACTGTATGTCACTAGTTACTTGT
+
/7::?@:111;:ABDICB?>A:;6;C
@AG8CY:00052:00243
AGCACTGTATTTCACTATTTACTTGT
+
=>91/--,,*0)*,//1<;6=>>544
@AG8CY:00053:00200
TACTGAGCTACACACACAGAAAGATTGGT
+
@BCBBCCC999@@@9949444-4442424
@AG8CY:00053:00201
TCTCTATGCGCTCCACATGTCTAAGGT
+
BB@?<;<A999@@=@CDBBBCBD@BFD
@AG8CY:00053:00207
AGCACTGTAGCTGTCACTAGTTATTGT
+
??@<<<CB9<<BBCABB?77;,1/,/6
@AG8CY:00053:00210
TCTCTATGCGCTCCACATGTCTAAGGT
+
==<999999944>9ABCCAAACB?C?A
@AG8CY:00053:00217
ACGCTCGACATGCCCAGGTACAGGAG
+
?=;==9;;DAB@AA<@A?BBCCDBDC
@AG8CY:00053:00219
ACGAGTGCGTTCCCCCATGTCGTAGGTATC
+
[truncated: 28,226,559 more chars]
