# Supplementary material for: The Sequencing Bead Array (SBA), a Next-Generation Digital Suspension Array
Source: PLoS One. 2013 Oct 7;8(10):e76696. doi: 10.1371/journal.pone.0076696 (PMC3792038; doi:10.1371/journal.pone.0076696)
Supplement: Data S1 — Raw sequencing data files for presented experiments. The compressed file contains a table of content for all files included (0. TOC Supporting Data Files.txt) and raw sequencing data (PGM Torrent Suite run reports, FASTQ files and Sphix generated CSV files) for experiments presented in Figure 2 and Figure 3 (same data set as Figure S1). (ZIP) [file pone.0076696.s001.zip › Supporting Data Files/1. Figure 2/1.1 Figure 2a files/1.1.2 FASTQ/6_Figure_2a_L6_TS-342.fastq]

@FG019:00004:00004
TGATACGTCTCCTTCCTTAGTTACTTCA
+
A;9;A>B@<><-1,/,/,/19==>=E==
@FG019:00004:00005
TACTGAGCTACATACACAGAAAGATTGGT
+
BBBBCCCBBBCABBCCCBBBC?BBB@C@C
@FG019:00004:00008
AGCACTGTAGCTGACACTAGTTACTTGT
+
BBABBCCFBABBBCBBBCBBB@AAB@?A
@FG019:00004:00010
TAATACGTCTCCTTCCTTAGTTACTTCA
+
BBABBBCCCCB@C?C@C@BCC@CCC?DC
@FG019:00004:00013
ATCAGACACGGACACAGCAGAACACAC
+
BAABACCCCC@BBCBCCBBBB@BBBBB
@FG019:00004:00014
ATATCGCGAGGGTATGGAAGACTCTATA
+
@@@CBBBCCDDBCBAA?B@CCBBCCBB?
@FG019:00004:00015
TAGTATCAGCCTCGCCATGACGAAGGTATTCC
+
<<AACDDCCC@AADC@BBCCCCDAC@AAA?A?
@FG019:00004:00016
ACGAGTGCGTTCCCCATGTCGTAGGTACTC
+
A?@@@BA@@@5999/9?@@ABB<<9;CBBB
@FG019:00004:00017
TGATACGTCTCCTTCCTTAGTTACTTCA
+
?<<BBBCCDCE?B=A6969AB@BDCB=A
@FG019:00004:00019
GGTATGGAAGACTCTATAGAGG
+
CACCCC>A>A;:;CBBBECGC@
@FG019:00004:00020
TACTGAGCTACACACACAGAAAGATTGGT
+
B?==BBCB?@BBBBCCCCCBB@BBBBA@C
@FG019:00004:00021
CGTGTCTCTAGGCACAGGATTTGTGTAG
+
944::449===9:>@94249?:=@9499
@FG019:00004:00023
TGATACGTCTCCTTCCTTAGTTACTTCA
+
BBBBBBBBBCDADAF?B?BBBCCCG@CC
@FG019:00004:00024
TAGTATCAGCCTCGCCATGACGAAGGTATTCC
+
BBCBCECCBC@BBCB=?@@@@AB:<8<@A?AB
@FG019:00004:00027
TCTCTATGCGCTCCACATGTCTAAGGT
+
BBCCDDBBBBCBA>BAA@@BC996969
@FG019:00004:00028
ATATCGCGAGGGTATGGAAGACTCTATA
+
889;;9@@AB@1944959<>>@ACCBBB
@FG019:00004:00031
AGCACTGTAGCTGTCACT
+
>>;<9ACBBBC@@ABBBA
@FG019:00004:00034
ATATCGCGAGGGTATGGAAGACTCTATA
+
A@BCCCCBCDD?C@BB@B@BBBBCCBB?
@FG019:00004:00036
TGATACGTCTCCTTGTTACTTCAGTGC
+
?BBBBBBAABC@B@BB@ACC@BBBCBA
@FG019:00004:00037
TAGTATCAGCCTCGCCATGACGAAGGTATTCC
+
BBBBCCCBBB@99<B@BCDBBAA@C@@BC@B@
@FG019:00004:00041
ACGAGTGCGTTCCCCATGTCGTAGGTACTC
+
BBBBEBCCBB=?=@6?=@@@@A@@=@<<9>
@FG019:00004:00043
AGCACTGTAGCTGTCACTAGTTACTTGT
+
9;B@=ADCCECBBBBBB@@@C=@@@>;9
@FG019:00004:00044
CGTGTCTCTAGGCACAGGATTTTGTGTAG
+
CBDBBCBCCCEBBCCBB????94999@A@
@FG019:00004:00048
TACTGAGCTACACACACAGAAAGATTGGT
+
BBB@@@CBB??BBCCCCBCBB>BBD@B@>
@FG019:00004:00049
CGTGTCTCTAGGCACAGGATTTTGTGTAGGGC
+
ACBBBCBBBBB@B??@B?BDCD:B>=@@@@:>
@FG019:00005:00004
TACTGAGCTACACACACAGAAAGATTGGT
+
B:<<<<<<9ACC<=<CABCCC>@@B?A=@
@FG019:00005:00008
TACTGAGCTACACACACAGAAAGATTGGT
+
BCBBBCECCBAABBEDCC@@@<>;;7;@B
@FG019:00005:00009
ATATCGCGGGGTATGGAAGACTCTATAG
+
BA8==>9999/99998@>??9;<;;>AA
@FG019:00005:00010
TACTGAGCTACACACATAGAAAGATTGGT
+
BBBBCCBCBCCCCCCECDCCC@BCC@CAC
@FG019:00005:00011
TCTCTATGCGCTCCACATGTCTAAGGT
+
=999BCCCCDCBB>BA@@<<<BC=AAA
@FG019:00005:00012
TAGTATCAGCCTCGCCATGACGAAGGTATTCC
+
BBCBCBAEDCB@ABB=@ACCCCCBCACCCAC@
@FG019:00005:00015
CGTGTCTCTAGGCACAGGATTTTGTGTAG
+
BBADCCCBCCC@BB>9>;9994/9@@A@G
@FG019:00005:00017
AGCACTGTAGCTGTCACTAGTTACTTGT
+
=@CHCCBC?AAAB@A=ABCCA?@@A@BB
@FG019:00005:00019
ATATCGCGAGGGTATGGAAGACTCTATAG
+
@B;<<;==:A;6444424:A@;;9A?<7:
@FG019:00005:00021
ATCAGACACGGACACAGCTGAACACAC
+
AAABBAABCCABBBCDEBBBE@CCCAB
@FG019:00005:00024
ATATCGCGAGGGTATGGAAGACTCTATA
+
B@BBB9;;@AB:AB@A=ABEDCBCCCEB
@FG019:00005:00025
TGATACGTCTCCTTCCTTAGTTACTTCA
+
CCCCBBB???C?C?BBC@BBC@CCC?CB
@FG019:00005:00029
TCTCTATGCGCTCCACGATGTCTACGT
+
CCCBBBBC:22,,+-,,,2////////
@FG019:00005:00030
CGTGTCTCTAGGCACAGGATTTTGTGTAG
+
CCBBCBCCCDE@BB@:@>9994/9BBAAA
@FG019:00005:00031
ATATCGCGAGGGTATGGAAGACTCTATA
+
BBBBBB@BADB=@@@@@A@AAA?<<;>>
@FG019:00005:00033
CGTGTCTTTAGGCACAGGATTTTGTGTAG
+
BBBCFCBB>BE@CBBBB?BAAA9??>@==
@FG019:00005:00045
ATATCGCGAGGGTATGGAAGACTCTATAGA
+
BBBBB>>>@CEBC@AA@B@CBCACAB::4.
@FG019:00005:00046
TCTCTATGCGCTCCACATGTCTAAGGT
+
:A<=<CBCBAA@B>@99999111,1,/
@FG019:00006:00005
TACTGAGCTACACACACAGAAAGATTGGT
+
BBB?A@DCCBBBCCCGCCBCB=BBB?A>A
@FG019:00006:00006
TCTCTATGCGCTCCACATGTCTAAGGT
+
CCCBCBBBA@F@@@BDBBABBCC@D@B
@FG019:00006:00007
ATCAGACACGGACACAGCAGAACACAC
+
BAABBBCCCC@BBBCCBCCCC@CBBBC
@FG019:00006:00010
ATCAGACACGGACAACACACAGAC
+
BB:<<CCCCHDCBB@BBBCCCB@B
@FG019:00006:00011
CGTGTCTCTAGGCACAGGATTTTGTGTAG
+
BBBBECBAACB@BCB@B?9944/9@@@CD
@FG019:00006:00013
AGCACTGTAGCTGTCACTAGTTACTTGT
+
<<CCBBCECEC@@ABBBCCCC@BBC@BB
@FG019:00006:00014
ATATCGCGAGGGTATGGAAGACTCTATA
+
CBB?@FCCCEE?CCDC?B?BCCCBB?B@
@FG019:00006:00015
CGTGTCTCTAGGCACAGGATTTTGTGTAG
+
AACCCCCBCBC@CCB=?<9944/9B@@BC
@FG019:00006:00016
TGATACGTCTCCTTCCTTAGTTACTTC
+
AABBCCF<;<C=@=A@CCBDD@CEEDB
@FG019:00006:00018
CGTGTCTCTAGGCACAAGATTTTGTGTAG
+
B@BBBDBB@BB@BC>=8=9944-9BCCCD
@FG019:00006:00019
CGTGTCTCTAGGCACAGGATTTTGTGTAG
+
BBBBBCCCCCC=@@A@B@9999/9>>@>@
@FG019:00006:00021
TAGTATCAGCCTCGCCATGACAAAGGTATTCC
+
CBBBDCCBABACBBB@BCCBBBC@DACCCAC@
@FG019:00006:00022
TACTGAGCTACACACACAGAAAGATTGGT
+
9;=84;<=@@CB>><CA@49;79BC@C@B
@FG019:00006:00024
TAGTATCAGCCTCGCCATGACGAAGGTATTCC
+
C@AADAAACCB:;<B>BBCBBBDDCBCCCBD@
@FG019:00006:00026
TCTCTATGCGCTCCACATGTCTAAGGT
+
DBECCDBB>>=DC@BAAA<<<CC@CBC
@FG019:00006:00028
AGCACTGTAGCTGTCACTAGTTACTTGT
+
@@BCBBEJCCCAABCCBECCC?BBB?BC
@FG019:00006:00030
AGCACTGTAGCTGTCACTAGTTACTTGT
+
<=DHCCCABBBBBABBBBCCB@DBB?BB
@FG019:00006:00032
CGTGTCTCTAGGCACAGGATTTTATGTAG
+
BBBBBDBBBBC@BBCB?B9444-4==@BC
@FG019:00006:00033
TAGTATCAGCCTCGCCATGACGAAGGTATTCC
+
CBDCBDDAAAA@@@@=@BCCCCC@CBDDC@B?
@FG019:00006:00036
TGATACGTCTCCTCCTTATTACTTC
+
499;;<11,22*//,/,/4784424
@FG019:00006:00037
TAGTATCAGCCTCGCCATGACGAAGGTATTCC
+
CB@AACCDCCBB?BB@B@AACCCBCBCCC?B@
@FG019:00007:00005
TCTCTATGCGCTCCACATGTCTAAGGT
+
AACBDCBCBCEBC@CA@@CCCCE?C@C
@FG019:00007:00007
AGCACTGTAGCTGTCACTAGTTACTTGT
+
;;;;9:DCCCCCBBBBCBB<969>>;>?
@FG019:00007:00008
ACGAGTGCGTTCCCCATGTCGTAGGTACTC
+
CBABBB@@AC@CCC:B<<<AA?>?>?<<<B
@FG019:00007:00009
CGTGTCTCTAGGCACAGGATTTTGTGTAG
+
CBBCCCCCDDC@BB>9:94444/9>>@@C
@FG019:00007:00011
ACGCTCGACATGCCCAGGTACAGGAG
+
BBBBCDCCCBBAAA<@@=@ABBCABC
@FG019:00007:00013
ATATCGCGAGGGTATGGAAGACTCTATA
+
BBAABBBBDCD?AABB@B?@@A??>;;>
@FG019:00007:00015
ATCAGACACGGACACAGCAGAACACAC
+
@;<9@@>>>@?A<==DDEECCACAAAC
@FG019:00007:00016
CGTGTCTCTAGGCACAGGATTTTGTGTAG
+
BBACCDCEFDC@BB=9@<9944/9@@@AC
@FG019:00007:00022
ATATCGCGAGGGTATGGAAGACTCTATA
+
BBBBCAAACCDBDBBB?CAEECBBCBCC
@FG019:00007:00026
ATATCGCGGGGGTATGGAAGACTATAGAGG
+
CAB=::44444,9@CCAC@BBCCBB>><C@
@FG019:00007:00027
TCTCTATGCGCTCCACATGTCTAAGGT
+
CBAACCCBBBC@@=@AA@BBBCB>A?A
@FG019:00007:00028
CGTGTCTCTAGGCACAGGATTTTGTGTAG
+
<<<ECCCCCCB@BBB@A?9944/999@@A
@FG019:00007:00031
TACTGAGCTACACACACAGAAAGATTGGT
+
B:<<BAAABBC<;=AACGCDCABBB=@<@
@FG019:00007:00036
TAGGCACAGGATTTTGTGTAGAGGC
+
B@@=@BBBB@@@@@9ACDGCBAA?@
@FG019:00007:00040
TCTCTATGCGCTCCACATGTCTAAGGT
+
BCCCCBBBBBBBB@CBAAABCDC@B?B
@FG019:00007:00042
CGTGTCTCTAGGCACAGGATTTGTGTAG
+
@A@CBBBBCCC@A@9995999199989=
@FG019:00007:00043
TACTGAGCTACACACACAGAAAGATTGGT
+
B@AACCBBB@?@CAAABD@@@<@A>=@=@
@FG019:00007:00047
CGTGTCTCTAGGCATGATTGTTGTG
+
BBB@@@ABBBB>;/----*,,*,00
@FG019:00007:00048
TCTCTATGCGCTCCACATGTCTAAGGT
+
4899999<<999A<999>>99995954
@FG019:00007:00049
CGTGTCTCTAGGCACAGGATTTTGTGTAG
+
BBAAABA??BCABBAA?<??992499?@@
@FG019:00008:00005
CGTGTCTCTAGGCACAGGATTTTGTGTAG
+
BBAABCDCCBB@BB=::94444/999@@@
@FG019:00008:00007
CGTGTCTCTAGGCACAGGATTTGTGTAG
+
BB9<<A9999959@>>@?99919>9111
@FG019:00008:00008
TACTGAGCTACACACACAGAAAGATTGGT
+
BBBBBBBBBB@BBADECC9998:?>?B@C
@FG019:00008:00010
TCTCTATGCGCTCCACATGTCTAAGGT
+
@;9;CCCCCCDBHBAABACBA@A:<7<
@FG019:00008:00012
ATATCGCGAGGGTATGGAAGACTCTATA
+
@>BBBBAA9;409?=>=A>ACCCBBCCC
@FG019:00008:00013
TGATACGTCTCCTTCCTTAGTTACTTCA
+
;;;GCCCAA@C9;;=CC@BBB@CCCBBD
@FG019:00008:00014
AGCACTGTAACTGTCACTAGTTACTTGT
+
B:;<DDEDC@BBBBBBBBBDD@CAB?BB
@FG019:00008:00017
TCTCTATGCGCTCCACATGTCTAAGGT
+
@ABBBBCCCCFBB@BCCCCCCCC@C@B
@FG019:00008:00019
AGCACTGTAGCTGTCACTAGTTACTTGTG
+
//////<@B>@<<11///94424442499
@FG019:00008:00020
CGTGTCTCTAGGCACAGGATTTTGTGTAG
+
@A@AABCCCCC?CCCCB;9999-9@ABBC
@FG019:00008:00023
TCTCTATGCGCTCCACATGTCTAAGGT
+
BBCBCCCCBDABCACEEAAACDCAEAC
@FG019:00008:00024
TACTGAGCTACACACACAGAAAGAATGGT
+
CCC@AACCCCCCCBCCCCCCC=BB@@@=@
@FG019:00008:00032
TGATACGTCTCCTTCCTTAGTTACTTCA
+
@@@A???9911-/,/,/,///,44424:
@FG019:00008:00041
ATATCGCGAGGGTATGGAAGACTTCTAT
+
48==>=@@@<A-11/1,/,///.,.31.
@FG019:00008:00044
ATATCGCGAGGGTATGGAAGACTCTATA
+
BABBBBBCCCC?@?@==@=@BB@AABBA
@FG019:00009:00004
TAGTATCAGCCTCGCCATGACGAAGGTATTCC
+
BBCCCDCDDB@??@A>BBCBBDCCDACCCAC@
@FG019:00009:00008
TACTGAGCTACACACACAGAAAGATTGGT
+
??@BBB=<;DC===AECCBBB?CDC?DBA
@FG019:00009:00009
TAGTATCAGCCTCGCCATGACGAAGGTATTCC
+
BFAAJCCBBB=@<;<?B@AACBE@D@DABCB?
@FG019:00009:00014
CGTGTCTCTAGGCACAGGATTTGTGTAG
+
;<;==CBCCA@=>@@996999199989:
@FG019:00009:00015
TGATACGTCTCCTTCCTTAGTTACTTCA
+
>@@@@GCHCCCAEAF?A?ABB@BBBBCC
@FG019:00009:00016
TCTCTATGCGCTCCACATGTCTAAGGT
+
ABBBDBBBBDCBB@CCCCCBBCB@B@B
@FG019:00009:00017
ACGCTCGACATGCCCAGGTACAGGAG
+
??ABBAAABCCBBB>BB@B>AAA@AA
@FG019:00009:00019
TACTGAGCTACACACACAGAAAGATTGGT
+
CABBBBCBBBAAAABDCCABA=BAA?A@C
@FG019:00009:00020
AGCACTGTAGCTGTCACTAGTTACTTGT
+
;;@==ABCBFBBBCBBBBABB@BBB@BB
@FG019:00009:00027
TAGTATCAGCCTCGCCATGACGAAGGTATTCC
+
<<AAACCAAA>@@@A=@CCBBBD@C@C<==<@
@FG019:00009:00029
TCTCTATGCGCTCCACATGTCTAAGGT
+
BBCCCCBBBBDBB@CCBC@@@AA=?=A
@FG019:00009:00034
TCTCTATGCGTTCCACATGTCTAAGGT
+
>;4;:@9911/,/5679?B@9995959
@FG019:00009:00038
TGATACGTCTCCTTCCTTAGTTACTTCA
+
@@BAB>>>>>>6959592984244424@
@FG019:00009:00040
AGCACTGTAGCTGTCACTAGTTACTTGT
+
@BBBBDECCDBBCCCCCBDCD@C@==@A
@FG019:00009:00041
ATCAGACACGGACACAGCAGAACACAC
+
BAABBCBBBB@BBBCBCBCCB@99:BC
@FG019:00009:00042
ACGAGTGCGTTCCCCATGTCGTAGGTACTC
+
ABB??@BBCA@ABC:F::;@@@>@=><<9?
@FG019:00009:00047
TCTCTATGCGCTCCAC
+
661/////49?89599
@FG019:00009:00049
ACGCTCGACATGCCCAGGTACAGGAG
+
@BCCBBCCCCCCDB?BC=@@;;9;=>
@FG019:00010:00008
TAGTATCAGCCTCGCCATGACGAAGGTATTCC
+
CBBBCDFDCC@AA@?=@BCCCCC@CCCCC@B@
@FG019:00010:00009
TGATACGTCTCCTTCCTTAGTTACTTCA
+
AACCDECBBBC?B?EBBB?;:8<BB@CC
@FG019:00010:00012
CGTGTCTCTAGGCACAGGATTTTGTGTAG
+
CCCCBD@@@AA@BBC?:94444-9@@>AE
@FG019:00010:00015
TGATACGTCTCTTTCCTTAGTTACTTCA
+
C@A@CC@==9;9?:?;?=@BB?CCCACC
@FG019:00010:00016
TCTCTATGCGCTCCACATGTCTAAGGT
+
BBBBCBBB@BC@@@?ABCDCCAA>AAC
@FG019:00010:00018
AGCACTGTAGCTGTCACTAGTTACTTGT
+
;99449::ADCB@B@AAACCB@BBB@CE
@FG019:00010:00019
TACTGAGCTACACACACAGAAAGATTGGT
+
C;<<CDCCBCCCBBBCCCCCC@DDC@C@C
@FG019:00010:00020
CGTGTCTCTAGGCACAGGATTTTGTGTAG
+
=>CCCCEEEBB@BBC9969999/9@>>?B
@FG019:00010:00021
ATATCGCGAGGGTATGGAAGACTCTATA
+
BAB?BAAAAAIBCCBC?CACCA@@@@?B
@FG019:00010:00022
CGTGTCTCTAGGCACAGGATTTTGTGTAG
+
BBBDCCA??CCABBCBA?9994/9@@@CC
@FG019:00010:00023
TCTCTATGCGCTCCACATGTCTAAGGTG
+
A<;>CCCCCCABB@DFCACACCC69699
@FG019:00010:00024
ATATCGCGAGGGTATGGAAGACTCTATAG
+
CABBBCCCDFFFCCCCDDC<=<BBBA=@=
@FG019:00010:00025
TACTGAGCTACACACACAGAAAGATTGGT
+
B@AACCDCABACBCCCBCCBB=BBB?B?B
@FG019:00010:00033
ATATCGCGAGGGTATGGAAGACTCTAT
+
AABBBCCBCCC?DAAA@B@CBBBBB@B
@FG019:00010:00035
ATCAGACACGGACACAGCAGAACACACA
+
10.///44499444?;944488944333
@FG019:00010:00038
TACTGAGCTACACACACAGAAAGATTGGT
+
9;9;>@488>>>>@>AAABAA<@:848<8
@FG019:00010:00043
AGCACTGTAGCTGTCACTAGTTACTTGT
+
@@@@@AA<<<BACBCC>@@;;69@@;>?
@FG019:00010:00044
TACTGAGCTACACACACAGAAGATG
+
BA?BBBBBBBBC@4999991,/,,,
@FG019:00010:00046
ATATCGCGGGGGTATGGAAGACTCTAT
+
9898994BCCB0@@<<81:<;1---,1
@FG019:00010:00047
TGATACGTCTCCTTCCTTAGTTACTTCA
+
CCBBBBBBABBBG@DCB@CDB?BBB8;9
@FG019:00010:00049
ATCAGACACGGACACAGCAGAACACAC
+
9>>;;<BCBB@CC=>>AA@>><?9987
@FG019:00011:00005
TACTGAGCTACACACACAGAAAGATTGGT
+
BBB@AACDCCDCCBCCCC<;;;<DD?B>B
@FG019:00011:00007
TAATATCAGCCTCGCCATGACGAAGGTATTCC
+
A@@CDCBFDC@?@@A>BBFCCBC@C@CCC@C@
@FG019:00011:00008
TACTGAGCTACACACACAGAAAGATTGGT
+
CBBBDCA?@BC@AACCCCCDCAD@@>@?B
@FG019:00011:00010
AGCACTGTAGCTGTCACTAGTTACTTGT
+
@ACCCCBBBCCBAAACCCCCEACCB@CC
@FG019:00011:00014
TACTGAGCTACACACACAGAAAGATTGGT
+
CBBBCB<;<;;=@ACDDDCCD?CBB@B?B
@FG019:00011:00015
ACGAGTGCGTTCCCCATGTCGTAGGTACTC
+
BBB?@ACBBC?CCC9CCCCDBCCC@ABBCB
@FG019:00011:00016
TGATACGTCTCCTTCCTTAGTTACTTCA
+
BBCCCBBA?@EAC@CBCCCCC@CCE@BD
@FG019:00011:00018
CGTGTCTCTAGGCACAGGAATTTGTGTAG
+
AAACCCFCCCB@BBCBB;?59909@@@?@
@FG019:00011:00019
CGTGTCTCTAGGCACAGGATTTTGTGTAG
+
BBBCCBABBBB?ABC@;>4444/9@@@AE
@FG019:00011:00022
ACGCTCGACATGCCCAGGTACAGGA
+
@@@@CBCCCCC@@@<9;59AC@A>A
@FG019:00011:00026
ATCAGACACGGACACAGCAGAACACAC
+
CA?@BCCCCC@CCBCCDBBBB@BBBAC
@FG019:00011:00030
TAATATCAGCCTCGCCATGACGAAGGTATTCC
+
BB@BCCCCECAB@@@?BBBBBBB>BACCN@CA
@FG019:00011:00033
TACTGAGCTACACACACAGAAAGATTGGT
+
BBCCBBBCBCDBABBEDCCCC?CCC?B=@
@FG019:00011:00036
ATATCGCGAGGGTATGGAAGACTCTATA
+
ABABAABBCCD?@@@@?B>@@A?BB?@@
@FG019:00011:00037
CGTGTCTCTAGGCACAGGATTTTGTGTAG
+
BABB@?ACCBC@C@>>><9999/9??@@A
@FG019:00011:00038
TAGTATCAGCCTCGCCATGACGAAGGTATTCC
+
BCCCDCCDBBECGCB?CBDDCBB@CBD:=B<D
@FG019:00011:00045
ATATCGCGAGGGTTATGGAAGACTCTATA
+
88<<11,,222*,*,665688=>99;677
@FG019:00011:00047
TAGTATCAGCCTCGCCATGACGAAGGTATTCC
+
>AAB9;=<<::AA@A=>?999AC>:>>99596
@FG019:00012:00004
TGATACGTCTCCTTCCTTAGTTACTTCA
+
DCCCCCC:9;@=A>C@CBABA@CCCACE
@FG019:00012:00005
TAGTATCAGCCTCGCCATGACGAAGTTCC
+
CBBBCCECBB@@B<<9<BB@@AA?ACCJ@
@FG019:00012:00006
TAGTATCAGCCTCGCCATGACGAAGGTAATCC
+
@DBBCCDCBB@ABBB@BBDBBBB@D@CDDCC@
@FG019:00012:00007
CGTGTCTCTAGGCACAGGATTTTGTGTAG
+
A@BBBDBBBBE@BB@=:94444/9@@@@A
@FG019:00012:00008
TGATACGTCTCCTTCCTTAGTTACTTCA
+
BBCBBCB99;A;>;?;@=@BB@CCCBCC
@FG019:00012:00009
TCTCTATGCGCTCCACATGTCTAAGGT
+
BBBBCBBEBBCBB@CCCDDDAAA?A?B
@FG019:00012:00012
TGATACGTCTCCTTCCTTAGTTACTTCA
+
BGDCCCB???C@C@C@B@CBC@AAA@CC
@FG019:00012:00016
ATATGGCGAGGGTATGGAAGACTCTATA
+
?@ABB=>@@@A<ACDC@CADCCCC@@@C
@FG019:00012:00017
ACGAGTGCGTTCCCCATGTCGTAGGTACTC
+
BB@BDBAAACACCC:CCBBBCCBB?BAAAB
@FG019:00012:00018
ATCAGACACGGACACAGCAGAACACAC
+
BA?BBBBBBB>@ADCCCCCCC@BBBBB
@FG019:00012:00021
ATCAGACACGGACACAGCAGAACACAC
+
CCBBBBBBCE@DCCCFCECBB@BBBBB
@FG019:00012:00022
TAGTATCAGCCTCGCCATGACGAAGGTATTCC
+
9999@CDCCC?BBDCABBCCECC>AAAAADC@
@FG019:00012:00023
ACGTGTGCGTTCCCCATGTCGTAGGTACTC
+
BCB?@AA====@>@4ABC;9<CCC@CCCCC
@FG019:00012:00025
CGTGTCTCTAGGCACAGGATTTTGTGTAGA
+
CCBCBCD@AAB?BBA@@@9999/9?>ABCC
@FG019:00012:00040
TGATACGTCTCCTTCCTTAGTTACTTCA
+
BCAAB??BBBC@C@C@C@BBB@BBB@ED
@FG019:00012:00045
TGATACGTCTCCTTCCTTAGTTACTTCA
+
BBBBB??;9<BAE@DADCDCC@BBB?AA
@FG019:00012:00048
ATATCGCGAGGGTATGGAAGACTCTATAGA
+
C;;;A@44444-4@@B@C@BB@@@CAAAF0
@FG019:00013:00006
ATCAGACACGGACACAGCAGAACACAC
+
B@>@@BBBCD@CHBBCBBCCC@CBACC
@FG019:00013:00007
CGTGTCTCTAGGCACAGGATTTTGTGTAG
+
BAABBBCCBBB@BBBB@B999;/9@@999
@FG019:00013:00008
TAGTATCAGCCTCGCCATGACGAAGGTATTCC
+
B9<<CDDCBBBBBBB>AACBBAB=A=@DBABA
@FG019:00013:00009
TCTCTATGCGCTCCACATGTCTAAGGT
+
BBBCDCCEDDCAA?BFDCBBAAAAA?A
@FG019:00013:00011
TACTGAGCTACACACACAGAAAGATTGGT
+
EBBBABCCBCCCDCCDBA@@C>BBC?B?B
@FG019:00013:00012
CGTGTCTCTAGGCACAGGATTTGTGTAG
+
DCBDCCCCCBC@BB@9=;994-9??>>>
@FG019:00013:00013
TACTGAGCTACACACACAGAAAGATTGGT
+
BBCBCBBBABBBBBCCCCCCF>@@@;?<?
@FG019:00013:00014
AGCACTGTAGCTGTCACTAGTTACTTGT
+
<<CCADCECHCBBBBBBBDCB@AAB@CC
@FG019:00013:00016
TACTAGCTACACACACAGAAAGATTGGT
+
BBCCBA@BCBABCCB@@ACCACBB@C@C
@FG019:00013:00017
TCTCTATGCGCTCCACATGTCTAAGGT
+
AAACCCFBBCCCD@BCCBAA9442424
@FG019:00013:00018
ACGCTCGACATGCCCAGGTACAGGAG
+
A@@ACBBBBCCCEECBA>@ABBCACD
@FG019:00013:00019
TACTGAGCTACACACACAGAAAGATTGGT
+
A@@<;<?;49BBAAACDCBBC=@@A@C@C
@FG019:00013:00020
ATATCGCGAGGGTATGGAAGACTCTATA
+
BBBABBBBBCD?CABB@B@BBBBDA?A>
@FG019:00013:00022
ATATCGCGAGGGTATGGAAGACTCTATA
+
ABBBCAAACCD@BBAB@C@BC@@@CB=;
@FG019:00013:00025
ATATCGCGAGGGTATGGAAGACTCTATAG
+
BAACADBCCGEBBBAC@C@EB@@@AAA>B
@FG019:00013:00034
AGCACTGTAGCTGTCACTAGTTACTTGT
+
=@DCBBBCCCCBBBBBBBCCC@CBB>@?
@FG019:00013:00037
ATCAGACACGGACACAGCAGAACACAC
+
@@ACBECCGGACCCCCCCBBBCBBBBB
@FG019:00013:00039
CGTGTCTCTAGGCACAGGATTTTGTGTAG
+
CBBBABABBBB>BBCBB?9944,999@BB
@FG019:00013:00046
TACTGAGCTACACACACAGAAAGATTGGT
+
BBBBBBCB>>ABBBCDBB9996;AB@C@C
@FG019:00014:00004
TAATATCAGCCTCGCCATGACGAAGGTATTCC
+
BBCCCCBCCCACBBC@BCAAB<<8<@BABAC@
@FG019:00014:00006
TGATACGTCTCCTTCCTTAGTTACTTCA
+
DGCCCC@===B@C@C@C@ABB@CCC?BB
@FG019:00014:00007
ATATCGCGGGAGGTAGTGAAGAC
+
AABBAA77;6--*,,,,,228::
@FG019:00014:00009
ATATCGCGAGGGTATGGAAGACTCTATA
+
BAABBBCCBCB?CCEB?A@BBAACBAA@
@FG019:00014:00010
ACGAGTGCGTTCCCCATGTCGTAGGTACTC
+
BBBBBCCCBB?BCC:C;<<9;<A?=?AAA;
@FG019:00014:00012
ATCAGACACGGACACAGCAGAACACAC
+
BAABBBBBCC@AAACDB@AAG@CCCBB
@FG019:00014:00013
TACTGAGCTACACACACAGAAAGATTGGT
+
BBBBCC<<<CDCAAADDECCC?DA@6;78
@FG019:00014:00015
ACGCTCGACATGCCCAGGTACAGGAG
+
G@?@CBBCDCCCCC@CEBCACBC@CD
@FG019:00014:00017
TACTGAGCTACACACACAGAAAGATTGGT
+
CBBCBBCBBDCCCCCCCCCCC?CCC@C@C
@FG019:00014:00018
ATCAGACACGGACACAGCAGAACACAC
+
BBABBCCCDH@BBABFCBBCB?CCBBE
@FG019:00014:00019
AGCACTGTAGATGTCACTAGTTACTTGT
+
BBBBBBCCBBBBCCA>ADABB@CCE@BB
@FG019:00014:00022
CGTGTCTCTAGGCACAGGATTTGATGTAG
+
44444@CCCCC@@AA9924490444;@CC
@FG019:00014:00024
TACTGAGCTACACACACAGAAAGATTGGT
+
BBCCBCCCBBBBBBDABBBCC@CBB?B@D
@FG019:00014:00027
AGCACTGTAGCTGTCACTAGTTACTTGT
+
:;===AAACCAAAACFCCDDD@GCC@CD
@FG019:00014:00031
ACGCTCGACATGCCCAGGTACAGGAG
+
B?>?CCCAABCBBB>BC@CBFEEACC
@FG019:00014:00036
CGTGTCTCTAGCACAGGATTGGC
+
BAAABDB;;112>A@@?AA6969
@FG019:00014:00037
ACGAGTGCGTTCCCCATGTCGTAGGTACTC
+
BC8<<B@B>>5999/9@@ABCCBB@B@@@@
@FG019:00014:00042
TCTCTATGCGCTCCACAAGTCTAAGGTACTG
+
@BCCB@?@@AAAA>BDCBCBCBB@C@CB@AB
@FG019:00014:00045
TAGTATCAGTCTCGCCATGACGAAGGTATTCC
+
ABBCBBAGBCCBAAA?AACAAAC@EEBCCED@
@FG019:00014:00049
ACGAGTGCGTTCCCCATGTCGTAGGTACTC
+
@@:;;>BB;;9<CB9BBBBBB@@><>999>
@FG019:00015:00005
ACGAGTGCGTTCCCCATGTCGTAGGTACTC
+
BBAABDBCBB?BDC:C@A@=AA8:6:@@@A
@FG019:00015:00006
ACGCTCGACATGCCCAGGTACAGGAG
+
CB@AACCBBBCB@?:9959>A9989B
@FG019:00015:00007
TACTGAGCTACACACACAGAAAGATTGGT
+
BBBBBBCBBBBBBABEDCAEB?BBB@C@B
@FG019:00015:00009
ATATCGCGAGGGTATGGAAGACTCTAT
+
CABBBBBCCCB=B;;;=@>AC@@@BAA
@FG019:00015:00010
AGCACTGTAGCTGTCACTAGTTACTTGT
+
9@>>=ACCBBBBAAAA@BBAA@ABB@CC
@FG019:00015:00011
ATATCGCGGGGGTATGGAAGACTCTATA
+
BBCBBB@@@@@2BCCC@C@DCCCEA@@C
@FG019:00015:00012
TAGTATCAGCCTCGCCATGACGAAGGTATTCC
+
BBBCCCCCDFB??@@>BCCBBCD@D@CCCED@
@FG019:00015:00013
TAGTATCAGCCTCGCCATGACGAAGGTATTCC
+
BBBBDCCGBBB@ABB?BCCBB?@>ABBBCBCA
@FG019:00015:00016
ATATCGCGAGGGTATGGAAGATCTATATAG
+
BBBBBBBBBCC?CCCC@CBCCCB;////..
@FG019:00015:00017
ATATCGCGAGGGTATGGAAGACTCTATA
+
BBBBBBAB@CD?CABB@C@DCCBBBA@B
@FG019:00015:00022
TACTGAGCTACACACACAGAAAGATTGGT
+
CBBBBBA@?BBBB?BDCCCCCBCBB?B@C
@FG019:00015:00024
TACTGAGCTACACACACAGAAAGATTGGT
+
BBB;>>GDCDCBBBCBAA@@><AAA>AAD
@FG019:00015:00032
AGCACTGTAGCTGTCACTAGTTACTTGT
+
1////6A<9<<AAAB@<99996999699
@FG019:00015:00040
AGCACTGTAGCTGTCACTAGTTACTTGT
+
;<CB;<BDCCABBCCDCCCCC@CBB@BB
@FG019:00015:00041
TCTCTATGCGCTCCACAGGTACTG
+
ABCCDCDCCCCCCBCCCC@BBBCC
@FG019:00015:00045
ATATCGCGAGGGTATGGAAGACTTCTATAG
+
489988==?AC8;;AA>A@B;<;=>>6111
@FG019:00015:00046
TACTGAGCTACACACACAGAAAGATTGGT
+
A@@@ADCABBC;<<CAA@BBB<AAB@C@C
@FG019:00016:00004
TAGTATCAGCCTCGCCATGACGAAGGTATTCC
+
BBBBDCDDABA@@ACABCDDCCC@D@BBCECB
@FG019:00016:00006
TACTGAGCTACACACACAGAAAGATTGGT
+
ABBCCCCCCBBCCCCCBB;99099858;>
@FG019:00016:00008
ACGAGTGCGTTCCCCATGTCGTAGGTACTC
+
BABBBJDBBBBCBB9C9;;@@@>?<?@>99
@FG019:00016:00009
CGTGTCTCTAGGCACAGGATTTTGTGTAG
+
BB@BBCBB@BB@BBCA?:4444,4?>@BC
@FG019:00016:00010
ATCAGACACGGACACAGCAGAACACAC
+
@@@BBB@BEE?B@@AFCCC<;;<BBCC
@FG019:00016:00011
AGCACTGTAGCTGTCACTAGTTACTTGT
+
AACCHDFCCCCDCCCBBBCCCAECCCAA
@FG019:00016:00012
TCTCTATGCGCTCCACATGTCTAAGGT
+
B@AACCBBABBAA@DDCBAAABB>B@C
@FG019:00016:00013
TACTGAGCTACACACACAGAAAGATTGGT
+
CCB?@@DCCCBBABCDDE@@@=ABC@C=@
@FG019:00016:00014
TACTGAGCTACACACACAGAAAGATTGGT
+
BBBBBFCCCCCCA@AC@A?A@8;;?>A<@
@FG019:00016:00016
TACTGAGCTACACACACAGAAAGATTGGT
+
B@BBCCCAB;9<BAACDCCCCACCD=@=@
@FG019:00016:00018
ACGAGTGCGTTCCCCATGTCGTAGGTACTC
+
BABBBC??AB?BHH:F@AABBBBC@BBBBB
@FG019:00016:00019
TAGTATCAGCCTCGCCATGACGAAGGTATTCC
+
BBAAACDDCDA@?@B@CCCBCCCADBBAA?AB
@FG019:00016:00021
TCTCTATGCGCTCCACATGTCTAAGGT
+
//////697;11/,///4999::2424
@FG019:00016:00022
TACTGAGCTACACACACAGAAAGATTGGT
+
9;;<AACBBBBCAAAA@@999-4;9;B88
@FG019:00016:00029
CGTGTCTCTAGGCACAGGATTTTGTGTAG
+
B@BBCDAAAAA@BCBAA<9944-999@@@
@FG019:00016:00032
TACTGAGCTACACACACAGAAAGATTGGT
+
CBBBBBBBBBCCCCFCCCCBB@BBA>A@C
@FG019:00016:00035
TCTCTATCGCTCCACATGTCTAAGGT
+
CCBCCC;<<CCD@CEDCCCA@A@C@B
@FG019:00016:00040
CGTGTCTCTAGGCACATGGATTTGTGTAG
+
A<@1111/;9924449442444-444949
@FG019:00016:00041
CGTGTCTCTAGGCACAGGATTTTGTGTAG
+
B>BBBC?BBCD@B?@@@>9999/9@@@AA
@FG019:00016:00044
TAGTATCAGCCTCGCCATGACGAAGGTATTCC
+
BBBBCCCBBB?BBBCBCAAABBB>A@A9969<
@FG019:00016:00046
TACTGAGCTACACACACAGAAAGATTGGT
+
BBBBBCCAABDCBCDCCC@@@<@@?=@@B
@FG019:00016:00048
ACGAGTGCGTTCCCCATGTCGTAGGTACTC
+
BB:;<BCB;<:>HK:DAAABBBAB?A<=<>
@FG019:00017:00004
CGTGTCTCTAGGCACAGGATTTTGTGTAG
+
CCBBCCCDCCC@BBA4959994/9>@@?@
@FG019:00017:00007
ACGAGTGCGTTCCCCATGTCGTAGGTACTC
+
BBA@BBDBBB?DBB9BAAA@AACC@CBBBC
@FG019:00017:00009
TACTGAGCTACACACACAGAAGATTGGT
+
@;;894:9=?BCCCBA;1//,/22*.,.
@FG019:00017:00011
ATCAGACACGGACACAGCAGAACACAC
+
B@@@ADDCCC@CCCCBBCCCC@CCCCC
@FG019:00017:00012
CGTGTCTCTAGGCACAGGATTTTGTGTAG
+
CBCCCCBFBBA@BDAAA@<999-9=999B
@FG019:00017:00014
TACTGAGCTACACACACAGAAAGATTGGT
+
BABBBCCBBBBCAAADCCCCC=BBB@B@B
@FG019:00017:00017
TCTCTATGCGCTCCACATGTCTAAGGT
+
BB@AACBBC>D<CANFCC;;9?>6959
@FG019:00017:00018
TGATACGTCTCCTTCCTTAGTTACTTCA
+
GCCDCCC:9<B>A?B@A?@BB@CHDBGD
@FG019:00017:00020
CGTGTCTCTAGGCACAGGATTTGTGTAG
+
44=B;<>AAACBHCB>?<9991999@??
@FG019:00017:00024
TACTGAGCTACACACACAGAAAGATTGGT
+
BABBBBBBBBBAAACCCCBAA?BCC@E@C
@FG019:00017:00025
ATCAGACACGGACACAGTCAGAACACAC
+
A?;;;;AABC@BBA<<<9;>>A8><@>B
@FG019:00017:00031
CGTGTCTCTAGGCACAGGATTTTGTGTAG
+
AABBABBBBBC@CC<<9?9999/9@ABBC
@FG019:00017:00032
TGATACGTTTCCTTCCTTAGTTACTTCAGTGC
+
BBB@@@CDD<@7;7;=A>CCEAEED>BBBBCC
@FG019:00017:00038
TACTGAGCTACACACACAGAAAGATTGGT
+
;;;<<;;CCCCCCEDCCCCCD@GCC;A<>
@FG019:00017:00040
AGCACTGTAGCTGTCACTAGTTACTTGT
+
@ACCCCDBBCBBBBBBBBCCA>BBB@BB
@FG019:00017:00045
CGTGTCTCTAGGCACAGGATTTGATGTAG
+
4449944/611,/:B?>8?@@:994449?
@FG019:00017:00047
AGCACTGTAGCTGTCACTAGTTACTTGT
+
;<B@?ACDFCB>@ACCDCCCC@AAABDC
@FG019:00018:00005
TACTGAGCTACACACACAGAAAGATTGGT
+
CCCCCBCBBBBBBBCCBCAAB?BCC@C@C
@FG019:00018:00006
TAGTATCAGCCTCGCCATGACGAAGGTATTCC
+
AACCCCDAABABAAB?ABBAABB?B@CCFAC@
@FG019:00018:00008
TGATACGTCTCCTTCCAGTTACTTCA
+
BBBBBAA??AC?CEFACCB@BBCBDA
@FG019:00018:00011
TGATACGTCTCCTTCCTTAGTTACTTCA
+
;94>?@A?99454892424447944649
@FG019:00018:00012
TCTCTATGCGCTCCACATGTCTAAGGT
+
B?AABACHCCCCC@AAAB@@><;8<>A
@FG019:00018:00013
TGATACGTCTCCTTCCTTAGTTACTTCA
+
EBBCCCCBABA?B@CACC@A@@CCC@CC
@FG019:00018:00014
CGTGTCTCTAGGCACAGGATTTTGTGTAG
+
BCCC@CABBBB>BCB??<9999/9>>??C
@FG019:00018:00017
ACGAGTGCGTTCCCCATGTCGTAGGTACTC
+
@::;BC@@AB=A>@6A999@;99@=;<;<C
@FG019:00018:00022
AGCACTGTAGCTGTCACTAGTTACTTGT
+
;<@>?ACIEECBBBCCCDCCE?CBC@CC
@FG019:00018:00025
CGTGTCTCTAGGCACAGGTTTTGTGTAG
+
BBCCBBBBBBCABBBBA5999/9@B@AB
@FG019:00018:00033
TAGTATCAGCCTCGCCATGACGAAGGTATTCC
+
@@B@ABBA@@C;;9A>A@@@@ABADABBEFE@
@FG019:00018:00034
ACGAGTGCGTTCCCCATGTCGTAGGTACTC
+
BB@?ABBB@A=@@@8AAACBHAA@@@ACCC
@FG019:00018:00041
ATATCGCGAGGGTATGGAAGACTCTATA
+
CAABBCCCAAA@AAAC=A>AC@@@@?@A
@FG019:00018:00046
TCTCTATGCGCTCCACATGTCTAAGGT
+
BCBBAA<;>BDCHACFCBBBBCC@C@F
@FG019:00018:00047
TCTCTATGCGCTCCACATGTCTAAGGT
+
BBCCDCBBBBBBB@CCBBBBBCE@C?C
@FG019:00019:00004
ATCAGACACGGACACAGCAGAACACAC
+
BAABBBBBBBCCCAABAACBB?BBBBB
@FG019:00019:00005
TACTGAGCTACACACACAGAAAGATTGGT
+
B@BACCDBAAABBBBBBB@@A>@BC>A?A
@FG019:00019:00006
TAGTATCAGCCTCGCCATGACGAAGGTATTCC
+
B@BBBBBAAAAAB@@=@@BABAAAAAAAAAC@
@FG019:00019:00007
ATATCGCGGGGTATGGAAGACTCTATAGA
+
98>9984444,49999=?>;::4444337
@FG019:00019:00009
ACGAGTGCGTTCCCCATGTCGTAGGTACTC
+
BBBABCCBBB;@@@6AABBBBBCC?BAAAC
@FG019:00019:00011
ACGAGTGCGTTCCCCATGTCGTAGGTACTC
+
BABBBBBBCC@CCC:D:;;@@@AB?B<=<B
@FG019:00019:00012
TGATACGTCTCCTTCCTTAGTTACTTCA
+
BBBBBCA>>9959<??CBAAABGCC@CG
@FG019:00019:00013
TGATACGTCTCCTTCCTTGTTACTTCA
+
BBAABBBBBBB@C@CAC@BB@CBD@CC
@FG019:00019:00014
ACGCTCGACATGCCCAGGTACAGGAG
+
BA@ABBBCCBCCCC@BE?BBCCE@BB
@FG019:00019:00017
TAGTATCAGCCTCGCCATGACGAAGGTATTCC
+
B<<=DDHCCC?AB;;9<BB@A<:6<CAADBDC
@FG019:00019:00021
AGCACTGTAGCTGTCACTAGTTACTTGT
+
;;<C;::CEBBBAAACCCDCC@EDC@BC
@FG019:00019:00026
ATATCGCGAGGGTATGGAAGACTCTATAG
+
87;;<<BCCDE?:;99<?=@BBBBCAABC
@FG019:00019:00032
ATCAGACACGGACACAGCAGAACACAC
+
BB<>?BBBBB?@BBCCBBBA?=@CCA@
@FG019:00019:00035
TCTCTATGCGCTCCACATGTCTAAGGT
+
BBCCBBBCBBBBB@CCBBBBBCB@A@@
@FG019:00019:00036
TCTCTATGCGCTCCACATGTCTAAGGT
+
BCCBDBAA@@AAA@CCCBBBBCC@B@B
@FG019:00019:00037
TCTCTATGCGCTCCACATGTCTAAGGT
+
ACCCEBBECDCBB?@CBBB=?@A@B@B
@FG019:00019:00043
TAGTATCAGCCTCCGCCATGACGAAGGTAGTTCC
+
999;<<:;8>:11,/87849<@A@9::44:::;:
@FG019:00019:00045
TACTGAGCTACACACACAGAAAGATTGGT
+
CCBBACCCCCCCCBBDCC@@@<ABAGG@C
@FG019:00019:00048
ACGAGTGCGTTCCCCATGTCGTAGGTACTC
+
A>;=>9999959BB7BBDBCBB@?<?<<<A
@FG019:00020:00008
TACTGAGCTACACACACAGAAAGATTGGT
+
CBBBGC::<BBCBBBBDCBBC<@A@=@@D
@FG019:00020:00010
TAGTATCAGCCTCGCCATGACGAAGGTATTCC
+
BBCCCCCBBCB??@@=@BCBBCCAC@CCCAC@
@FG019:00020:00011
TACTGAGCTACACACACAGAAAGATTGGT
+
BABBBCCDBBBBCCCCCCCCC?CCC@C@A
@FG019:00020:00012
ACGAGTGCGTTCCCCATGTCGTAGGTACTC
+
B@AABBBABA>BA?6B=@??AACCBCAAAB
@FG019:00020:00014
TAGTATCAGCCTCGCCATGACGAAGGTATTCC
+
BBBBCCCECC?AABB?BBCCBAA@CACCEDB?
@FG019:00020:00021
ATATCGCGAGGGTATGGAAGACTCTATAG
+
B<@A>49999919@>>2969@?<B8:8BB
@FG019:00020:00022
TACTGAGCTACACACACAGAAGATTGGT
+
BAB?AAAACCCCC<11@@11-/10,313
@FG019:00020:00026
ACGAGTGCGTTCCCCATTCGTAGGTACTC
+
B?@@BB<99@599</<A?BGAA@=@A@AA
@FG019:00020:00027
AGCACTGTAGCTGTCACTAGTTACTTGT
+
<<CCDCDCBBBBBBBBBACCB@BBC?BD
@FG019:00020:00029
AGCACTGTAGCTGTCACTAGTTACTTGT
+
@ABBCCCD@AACEBBBCBBCC@CCC@CC
@FG019:00020:00034
ACGCTCGACATGCCCAGGTACAGGAG
+
99CCCCCCCB???B=BB@AABBB@BB
@FG019:00020:00036
CGTGTCTCTAGGCACAGGATTTTGTGTAG
+
DCCCCEAAABB?@@?@984449-944888
@FG019:00020:00044
TGATACGTCTCCTTCCTTAGTTACTTCA
+
B?@?CCDCCBC@B?CBD@BBB@??@@CD
@FG019:00020:00046
ACGAGTGCGTTCCCCATGTCGTAGGTACTC
+
BB??@AB@BC7;;;4<BCBBBCCC@BCCDB
@FG019:00020:00048
TAGTTATCAGCCTCGCCATGACGAAGGTATTCC
+
2,,,*,0008AACCA@@ABDDEBC@C@AAB?A?
@FG019:00021:00004
ACGAGTGCATTCCCCATGTCGTAGGTACTC
+
CB@?;;;111;C;;6C:99999A?<@BBDD
@FG019:00021:00005
AGCACTGTAGCTGTCACTAGTTACTTGT
+
;;BA=AACCECCBBEABBBBCCCECACC
@FG019:00021:00006
GTAGTATCAGCCTCGCCATGACGAAGGTATTCC
+
@CBBBCCDCBBA??@AB@BCCDDC?C@CCFCC@
@FG019:00021:00008
TCTCTATGCGCTCCACATGTCTAAGGT
+
BBEFDBACBCICC@CCBBCBCCD?A?A
@FG019:00021:00011
TGATACGTCTCCCTTCCTTAGTTACTTCAG
+
94848>>>9999-92424:88=<===;9::
@FG019:00021:00013
ATATCGCGAGGGTATGGAAGACTCTATA
+
BBBBBBBBBCD@CCCC?B?BCCCECBB>
@FG019:00021:00014
TAGTATCAGCCTCGCCATGACGAAGGTATTCC
+
BBCCBCCDABABB@@@@BBBCBC@C@CCEAC?
@FG019:00021:00018
TACTGAGCTACACACACAGAAAGATTGGT
+
AAB;<<<<9BBCCCADAAAAD@@>?4313
@FG019:00021:00021
TAGTATCAGCCTCGCCATGACGAAGGTATTCC
+
B@AACBEGDC@C?@@>BBBBCEC=@=@@A=@A
@FG019:00021:00022
TCTCTATGCGCTCCTCATGTCTAAGGT
+
ACCCDDDCCBBBC@AB>@@@;<<BDCB
@FG019:00021:00025
ACGAGTGCGTTCCCCATGTCGTAGGTACTC
+
BBBBBB?>@@>AAA7B@@@CCCBC@C<<<C
@FG019:00021:00026
TACTGAGCTACACACACAGAAAGATTGGT
+
A?@@BBAB@BBBBBCDCEBBB?CBB?B@C
@FG019:00021:00027
TCTCTACCACATGTCTAAGGTACTG
+
AABACCB@@BBBB>?@BDC@BBBEB
@FG019:00021:00029
AGCACTGTAGCTGTCACTAGTTACTTGT
+
;;949@A@ABBCA===<<>CCAFCGABB
@FG019:00021:00032
TGATACGTCTCCTTCCTTAGTTACTTCA
+
ACBBBBBFCCC@C@CAC@CCC@CBB>BB
@FG019:00021:00039
ACGCTCGACATGCCCAGGTACAGGAG
+
CCCCCCCAAAC@AA>AC@A@AECACC
@FG019:00022:00005
CGTGTCTCTAGGCACAGGATTTTGTGTAG
+
<<<CCDJCCBC@BBBCC@;444,4=999B
@FG019:00022:00006
TCTCTATGCGCTCCACATGTCTAAGGT
+
AADCDCDCDCCAB?BCBBBBA?>=>59
@FG019:00022:00007
ATCAGACACGGACACAGCAGAACACAC
+
BA?@ABBCBC@CCCCCCCCCC@BBBCC
@FG019:00022:00012
ACGAGTGCGTTCCCCATGTCGTAGGTACTC
+
488449=?BC@BA>5<1111//43134448
@FG019:00022:00014
ATCAGACACGGACACAGCAGAACACAC
+
ABBBABBCCBA@<<<AF@A;;9<BCBC
@FG019:00022:00017
ATAGCGAGGGTATGGAAGACTCTATA
+
BB9;;<ABB>CDCC@DCCCBBB@@@?
@FG019:00022:00018
TAGTATCAGCCTCGCCATGACGAAGGTATTCC
+
A@CCGECA@ACBDCB?BCCCB@A@DBC@AAA@
@FG019:00022:00019
ACGCTCGACATGCCCAGGTACAGGAG
+
BAABBABCCAAADC>BB?BCCEDBCC
@FG019:00022:00021
ATCAGACACGGACACAGCAGAACATAC
+
BA?@@BCCCC@BCCCDCDDEB?BCCBA
@FG019:00022:00023
CGTGTCTCTAGGCACAGGATTTGTGTA
+
44944449;9><@94/28---+,,,,,
@FG019:00022:00027
CGTGTCTCTAGGCACAGGATTTTGTGTAG
+
BBBCCCBBCCC@??>=>;9999/9@@@BA
@FG019:00022:00028
ACGCTCGACATGCCCAGGTACAGGGAG
+
;111>>BBCCCDCCAB@@B9;4997;B
@FG019:00022:00029
TGATACGTCTCCTTCCTTAGTTACTTCA
+
B@@@@BBBBBDBDADAEABBB?CBDBCD
@FG019:00022:00032
ACGCTCGACATGCCCAGGTACAGGAG
+
BBBBBBCCDCCCCD>BC?BBCBCBCC
@FG019:00022:00034
TAGTATCAGCCTATTCC
+
CCEDDBBEBECBBC@CA
@FG019:00022:00036
ACGAGTGCGTTCCCCATGTCGTAGGTACTC
+
BB?@ACCC@@>ADC:FCCBBBCCB@AABBB
@FG019:00022:00040
TACTGAGCTACACACACAGAAAGATTGGT
+
@AACAAACCCCBCCCCCBCCC@BBCBD@D
@FG019:00022:00041
TCTCTATGCGCTCCACATGTCTAAGGT
+
BCCCCCCCDBDBB@CCCCCC@AABCDD
@FG019:00022:00042
AGCACTGTAGCTGTCACTAGTTACTTGT
+
;1;6611//886=ADBBAAAA8;89;@=
@FG019:00022:00046
ACGAGTGCGTTCCCCATGTCGTGAGTACTC
+
BBC@@@CC@@>BAA9CA<00*******008
@FG019:00022:00047
ATCAGACACGGACACAGCAGAACACAC
+
BC99;BCCBB?BCDCDDEJBB@BCBCC
@FG019:00023:00007
ACGAGTGCGTTCCCCATGTCGTAGGTACTC
+
BB@@?B@=@A=AAA7B@@@DCCDC@CBBBC
@FG019:00023:00010
TCTCTATGCGCTCCACATGTCTAAGGT
+
99@BDEECCCCBB@C<;<BAABA2969
@FG019:00023:00013
ATATCGCGAGGGTATGGAAGACTCTATA
+
BBBBBBBBBCH?CCCC?B?AAACCBBBC
@FG019:00023:00014
TACTGAGCTACACACACAGAAAGATTGGT
+
BBBBBBBBBBBBB?BDDCA@><@@?=@GC
@FG019:00023:00015
AGCACTGTAGCTGTCACTAGTTACTTGT
+
4;4444:4?@@>444444@AA:@;958>
@FG019:00023:00016
TCTCTATGCGCTCCACATGTCTAAGGT
+
BAAACCDCBDCBB@BBBBCCECC@CBC
@FG019:00023:00017
CGTGTCTCTAGGCACAGGATTTTGTGTAG
+
BABCCCBAABB@BBCCC@A===6?B=;@@
@FG019:00023:00019
ATCAGACACGGACACAGCAGAACACAC
+
988>>@:9;C@CBBC<99?9969A@>>
@FG019:00023:00020
ATATCGCGAGGGTATGGAAGACTCTATA
+
?>?BBBBCCDDBCCBB@BBCB@@>><C@
@FG019:00023:00023
ACGCTCGACATGCCCAGGTACAGGAG
+
@BBBCBCBBBC@@@<@@=BBDCC@CC
@FG019:00023:00026
CGTGTCTCTAGGCACAGGATTTTGTGTAG
+
AA@CCDEC@@?ABB@=@>9944-9@@@@B
@FG019:00023:00027
AGCACTGTAACTGTCACTAGTTACTTG
+
BBCCBDDCC?BABBBBBBCDCBCCCAC
@FG019:00023:00028
CGTGTCTCTAGGCACAGGATTTTGTGTAG
+
;<=KCDCCCCB?BBBBCBA>??499999@
@FG019:00023:00031
TAGTATCAGCCTCGCCATGACGAAGGTATTCC
+
@@@ACBBCCC@@B@@=@AAABCEBFFDDEDB@
@FG019:00023:00032
CGTGTCTCTAGGCACAGGATTTTGTGTAG
+
CDCDCCCBCBB?A@BBCAA==?6===ABB
@FG019:00023:00033
CGTGTCTCTAGGCACAGGATTTTGTGTAG
+
BBCECCBBBBC@BBB@>;9999/9D@@BC
@FG019:00023:00035
AGCACTGTAGCTGTCACTAGTTACTTGT
+
;;BGAADBFCCCBCC?@@ACB?CCD@CC
@FG019:00023:00046
CGTGTCTCTAGGCACAGGATTTTGTGTAG
+
;<BCDDCCBAA@BBCBCAECCC:BCCCCC
@FG019:00023:00047
AGCACTGTAGCTGTCACTAGTTACTTGT
+
<<CCCABBCCDCBBAAABCCB?@@A@BB
@FG019:00023:00048
AGCACTGTAGCTGTCACTAGTTACTTGT
+
;;AA=<==CBBBBBCBBBD?777//,11
@FG019:00024:00005
CGTGTCTCTAGGCACAGGATTTTGTGTAG
+
BBCBBBBABCC@CDCA@<9999/9@@@@@
@FG019:00024:00006
AGCACTGTAGCTGTCACTAGTTACTTGT
+
44?4444449999@@BAAAA@AD99599
@FG019:00024:00011
ATATCGCGAGGGTATGGAAGACTCTATA
+
A@BBBBA@AEE@DA@AAC@CBBCCBBBA
@FG019:00024:00012
ATCAGACACGGACACAGCAGAACACAC
+
BBBABBBBBB@CBCACEBCCC@CCBCC
@FG019:00024:00013
TACTGAGATACACACACAGAAAGATTGGTGC
+
BBBBBBBCCCDAA>BBA?76617>@=B?BAA
@FG019:00024:00014
TCTCTATGCGCTCCACATGTCTAAGGT
+
=;<=BBAACBBBG=ACB@@@CBB<?<9
@FG019:00024:00017
ACGAGTGCGTTCCCCATGTCGTAGGTACTC
+
@@;;;BABBB@CCC9B<<<@@ABC@CBBBB
@FG019:00024:00018
CGTGTCTCTAGGCACAGGATTTTGTGTAG
+
BBBBBBBBBDB?:8/1/5///1+111;;;
@FG019:00024:00019
TAGTATCAGCCTCGCCATGACGAAGGTATTCC
+
@@CCCDCCCCD;;?DBCCDCBBC@CDCCCACC
@FG019:00024:00021
AGCACTGTAGCTGTCACTAGTTACTTGT
+
<<BDBBCFCCBB@BCBCCBBB?AAB?BA
@FG019:00024:00027
ACGCTCGACATGCCCAGGTACAGGAG
+
BA@EBDCCCCBCCC@BE@BBCCCBCC
@FG019:00024:00028
TACTGAGCTACACACACAGAAAGATTGGT
+
BBBBBBCBBBBBBBBCCCBBC>BBA?B?A
@FG019:00024:00031
CGTGTCTCTAGGCACAGGATTTTGTGTAG
+
CCCCDDA@ACCBDCCCB?9999-9?>@BC
@FG019:00024:00040
AGCACTGTAGCTGTCACTAGTTACTTGT
+
<>CCDCCDCCCBBCCBBBBCBBCAA?AB
@FG019:00024:00044
TACTGAGCTACACACACAGAAAGATTGGT
+
BAA>A;<<;;AAAAACCCBBB=BBB?BBC
@FG019:00024:00045
AGCACTGTAGCTGTCACTAGTTACTTGT
+
?@ABBCBCCCDBBABBBB@BA?BBB>BB
@FG019:00024:00049
CGTGTCTCTAGGCACAGGATTTTGTGTAG
+
BBBBBBB@BBBABBCBC?9999/9B@>@A
@FG019:00025:00006
CGTGTCTCTAGGCACAGGATTTTGTGTAG
+
BBBBACBBBBC@BBCBB>9444,4?>??A
@FG019:00025:00007
TAGTATCAGCCTCGCCATGACGAAGGTATTCC
+
AACCCBBECCB?@AB?BGCCA>?@CABCC?B@
@FG019:00025:00010
TAATATCAGCCTCGCCATGACGAAGGTATTCC
+
9929>99;BCDCCCE?<:==844242499898
@FG019:00025:00012
AGCACTGCTGTCACTAGTTAC
+
,//@B;94;>11,,,//0*,,
@FG019:00025:00013
ATCAGACACGGACACAGCAGAACACAC
+
BBBBBBBBBB@CCCCAA@CCCACA?BB
@FG019:00025:00015
TACTGAGCTACACACACAGAAAGATTGGT
+
BBBBCDBBBBBDCABBCCCCC>@@C@C@B
@FG019:00025:00017
TGATACGTCTCCTTCCTTAGTTACTTCA
+
44=>?BB<99A692;@C?CCC;<;<=>>
@FG019:00025:00019
TAGTATCAGCCTCGCCATGACGAAGGTATTCC
+
99===AAG99699882499999B242444:;?
@FG019:00025:00021
TCTCTATGCGCTCCACATGTCTAAGGT
+
BBBCCBBBBDAAB@CCBB??@CC@C?B
@FG019:00025:00022
AGCACTGTAGCTGTCACTAGTTACTTGT
+
BBCCAACDCCA@ADCCCC<<;ACCB=@@
@FG019:00025:00025
ATATCGCGAGGGTATGGAAGACTCTATA
+
CBBBBBBBBBE?BBCB@B@BBCAAA<?=
@FG019:00025:00030
TACTGAGCTACACACACAGAAAGATTGGT
+
BB@@AAAAAAAA@@BDCC?>><@@@?C@C
@FG019:00025:00031
TACTGAGCTACACACACAGAAAGATTGGT
+
BBCBBBBBABBBCCCDAA;;97;@@>AAC
@FG019:00025:00033
ACGCTCGACATGCCCAGGTACAGGAG
+
CBBBCBBBDCBBCC@BA?BBCDBEAB
@FG019:00025:00039
TATATCAGCCTCGCCATGACGAAGGTATTCC
+
899==>CCBBBAAA@CCCBBBCAIBD<<;<>
@FG019:00025:00044
TGATACGTCTCCTTCCTTAGTTACTTCA
+
BBCC@@AAAACAD@CBB?@CC?CCCABB
@FG019:00025:00048
CGTGTCTCTAGGCACAGGATTTTGTGTAG
+
@@@@@BAAA@B?BBBBCACCBC:@@>:=:
@FG019:00026:00005
ACGCTCGACATGCCCAGGTACAGGAG
+
B?>ABBBBBCCCCC@BB@BBCBB@BC
@FG019:00026:00006
TAGTATCAGCCTCGCCATGACGAAGGTATTCC
+
CBBBDCCB@=;>999;@AAACBA>AAAACBEB
@FG019:00026:00007
CGTGTCTCTAGGCACAGGATTTTGTGTAG
+
BCCCCBBBBBCACBB@A=ABB@1;;A>@@
@FG019:00026:00008
ACGCTCGACATGCCCAGGTACAGGAG
+
C:<<CCCCBBBBBB@BB?BDECC@CC
@FG019:00026:00009
ATATCGCGAGGGTATGGAAGACTCCCATAGAGAGGCTG
+
AABBAAABCCC?DBCC@B@BBBBBC>CCBBBBBB?BCC
@FG019:00026:00010
CGTGTCTCTAGGCACAGGATTTTGTGTAG
+
BCCCCBCBDDBABBB?@>9944-9@@>?@
@FG019:00026:00012
TACTGAGCTACACACACAGAAAGATTGGT
+
CFBA@@A<<;ABB==<A@>>@9;<BBC@C
@FG019:00026:00015
TACTGAGCTACACACACAGAAAGATTGGT
+
@@BBBBB9<<ACEEEGCDCCC?BBB@C@B
@FG019:00026:00023
ACGCTCGACATGCCCAGGTACAGGAG
+
@;;9911///6/44-44243449894
@FG019:00026:00024
ACGCTCGACATGCCCAGGTACAGGAG
+
@999999A?>>999-88249@99249
@FG019:00026:00025
TGATACGTCTCCTTCCTTAGTTACTTCA
+
BBBBBBBCBDE::8:>??:<<@BBCABB
@FG019:00026:00027
ATATCGCGAGGGTATGGAAGACTCTATA
+
BBAABBBBBDE>C@AAAC@CCCCCCBA?
@FG019:00026:00034
ATATGCGAGGGTATGGAAGACTCTAT
+
BA@@BBBBBA?BCCC?A?ACBBB<<A
@FG019:00026:00035
ATATCGCGAGGGTATGGAAGACTCTATA
+
B@ABBBBCCDD?CCCCAD@CCCBCBBBA
@FG019:00026:00036
AGCACTGTAGCTGTCACTAGTTACTTGT
+
999449>BCDCCC@@ABBBAA?B==;99
@FG019:00026:00040
TACTGAGCTACACACACAGAAAGATTGGT
+
B:<<BAA@A>@9444:998=>:=?B?B?@
@FG019:00026:00044
ATATCGCGAGGGTATGGAAGACTCTAT
+
A?AABBBBAAA?ABBB@C@BC@??;;:
@FG019:00026:00046
TGATACGTCTCCTTCCTTAGTTACTTCA
+
BBBABCCCBAA?AAEBC??@B@BBB@BD
@FG019:00026:00048
ACGAGTGCGTTCCCCATGTCGTAGGTACTC
+
A@9;<CABBB=A@@8ACCCDBBCC?B<?<C
@FG019:00027:00005
TGATACGTCTCCTTCCTTAGTTACTTCA
+
BABBBBBAAAC@CBD@C@CCC@BBB@<>
@FG019:00027:00007
CGTGTCTCTAGGCACAGGATTTTGTGTAG
+
BBBBBDBAABB@BCB=9;9444,9?=>?@
@FG019:00027:00011
TGATACGTCTCCTTCCTTAGTTACTTCA
+
CBDDCBBAAAC@C@C@C@BBC?BBB@BB
@FG019:00027:00014
TACTGAGCTACACACACAGAAAGATTGG
+
<<==CCGFC@AABBBBCBBBC<@@=699
@FG019:00027:00015
ATATCGCGAGGGTATGGAAGACTCTATA
+
BABBB@@;;<A:@ABBADIDFCDACABB
@FG019:00027:00020
TAGTATCAGCCTCGCCATGACGAAGGTATTCC
+
BBAABCCCECB@@AB?BBBBCCCADBCAA@@<
@FG019:00027:00021
TCTCTATGCGCTCCACATGTCTAAGGT
+
BBECCBBCD::<CBDDCBCCCCC>A>A
@FG019:00027:00023
TACTGAGCTACACACACAGAAAGATTGGT
+
CBBBBBCBBBBCCDCCC;;;=9>>?<@>A
@FG019:00027:00025
TCTCTATGCGCTCCACATGTCTAAGGT
+
499949@A9999424444999442489
@FG019:00027:00036
CGTGTCTCTAGGCACAGGATTTTG
+
B@BCBDCCCBC@BCA?@<9999/9
@FG019:00027:00040
CGTGTCTCTAGGCACAGGATTTTCGTGTAG
+
49>9949?9;A@@>;:776:::+,,022,,
@FG019:00027:00044
CGTGTCTCTAGGCACAGGTTTTGTGTAG
+
ABBBCCCCCCC@BB=:B5999/9A@?BC
@FG019:00027:00045
TAGTATCAGCCTCGCCATGACGAAGGTATTCC
+
BBCBAABAA@C@B@@=@A@;<=C@CECCEDC@
@FG019:00027:00047
ATCAGACACGGACACAGCAGAACACAC
+
>;?@@@@ABC;<>CCCA@@9959>988
@FG019:00027:00049
ATCAGACACGGACACAGCAGAACACAC
+
BBAABBBBBB@BCFCDCBBBB?BBBAB
@FG019:00028:00004
ATATCGCGAGGGTATGGAAGACTCTATA
+
AABBBBBBCEHBBBBB@CBCCBAACCCC
@FG019:00028:00005
CGTGTCTCTAGGCACAGGATTTTGTGTAG
+
BCCCAAACAAA@BCCCBBIDKH9AAA@A@
@FG019:00028:00007
TAGTATCAGCCTCGCCATGACGAATATTCC
+
<<AABCCDBB@AAAC?BCCBCDCACCC999
@FG019:00028:00008
CGTGTCTCTAGGCACAGGATTTTGTGTAG
+
BCBCCCBBBBC@BB??@@@???4=>>>;;
@FG019:00028:00011
ATCAGACACGGACACAGCAGAACACAC
+
B@ABBBBBBA@BECDCCBBBB?BCBCC
@FG019:00028:00012
AGCACTGTAGCTGTCACTAGTTACTTGT
+
@@BBBBBCBCCCCCA@@>CCB@@BB@BC
@FG019:00028:00016
TGATACGTCTCCTTCCTTAGTTACTTCA
+
CCCBBBBBBBC@C@E@C@BBB@BBB@BB
@FG019:00028:00019
GCTACACACACAGAAAGATTGGTGCTGCG
+
?CBBBBBA9999944-44424<;;99??:
@FG019:00028:00025
TCTCTATGCGCTCCACATGTCTAAGGT
+
BCDCEBBCBDC@B@CCCBBBABC??>A
@FG019:00028:00028
TAGTATCCAGCCTCGCCATGACGAAGGTATTCC
+
C?@@BAA=ACCCCCCBABDCAAAA?ADDBE?BD
@FG019:00028:00029
AGCACTGTAGCTGTCACTAGTTACTTGT
+
BBCCCCCDCCDCCAAACCCCC@CCD@CB
@FG019:00028:00032
CGTGTCTCTAGGCACAGGATTTTGTGTAG
+
BBBBCDCBBBB@BACDC?;:::,4:9>?B
@FG019:00028:00035
AGCACTGTAGCTGTCACTAGTTACTTGT
+
999449CBCCCD>=<CCCAAA@CCC@CC
@FG019:00028:00039
ATATCGCGAGGGTATGGAAGACTCTATA
+
BBBBBBBB@AA@ABCB>@=?BBCCB???
@FG019:00028:00040
TCTCTATGCGCTCCACATGTCTAAGGT
+
BBCBDBBABBBAA@CBBBABAAB@C?B
@FG019:00028:00042
ATATCGCGAGGGTATGGAAGACTCTAT
+
BBBBBBABCDD?AAAA@B@BBBBB?>>
@FG019:00028:00044
CGTGTCTCTAGGCACAGGATTTTGTGTAG
+
AABEBCCCC@?=>CCCCA<<;;4;B@@BC
@FG019:00029:00004
ACGCTCGACATGCCCAGGTACAGGAG
+
@BBBCCBABCBDEDACC?BADCDBBB
@FG019:00029:00005
TGATACGTCTCCTTCCTTAGTTACTTCA
+
CCCCBBDCBBB?C?A?AECCD?BCCCCC
@FG019:00029:00008
TCTCTATGCGCTCCACATGTCTAAGGTACT
+
BBDDDAAAACEDCAECBBC@ADCAC@CCCG
@FG019:00029:00009
TGATACGTCTCCTTCCTTAGTTACTTCA
+
CBBABBBBAAA@BAD@@?BBB@AAA@CB
@FG019:00029:00011
TGATACGTCTCCTTCCTTAGTTACTTCA
+
<<<AAA@@99954242424442499244
@FG019:00029:00012
ACGCTCGACATGCCCAGGTACAGGAG
+
C<;<CCCBBA@=?<8;>-1066;:@@
@FG019:00029:00013
ACGCTCGACATGCCCAGGTACAGGAGGA
+
BBBBBBBABBB99968@;=>0,-+,,*,
@FG019:00029:00016
ATATCGGGTATGGAAGACTCTATAGAGG
+
BAAABBB@BCCC@B?<<<=999;AA@@?
@FG019:00029:00020
CGTGTCTCTAGGCACAGGATTTTGTGTAG
+
BBABBDCCCCC=@@?9959999/99A@@@
@FG019:00029:00021
ATATCGCGAGGGTATGGAAGACTCTATA
+
BBBBB::;DCHBCAAA?C?CAA==00,7
@FG019:00029:00024
AGCACTGTAGCTGTCACTAGTTACTTGT
+
99AACCCCDC@?@AC@AACGC@CBA;>>
@FG019:00029:00029
TAGTATCAGCCTCGCCATGACGATCC
+
BBAAACCCBA@>9<<=@BBB;94942
@FG019:00029:00033
ATCAGACACGGACACATGCAGAACACAC
+
BA9<<BBCCC@DA=11//667:?A@@DB
@FG019:00029:00039
ATATCGCGAGGGTATGGAACACTCTAT
+
BBBBBBCBABB?BCCG@C@CCBBBCBB
@FG019:00029:00044
TGATACGTCTCCTTCCTTAGTTACTTCA
+
>@B:<;<<B<==@DIBDBC@>499><>>
@FG019:00029:00047
ATATCGCGAGGGTATGGAAGACTCTATA
+
B?AAAAAACBB@C>>>@A@AA@>>?>>>
@FG019:00030:00006
ATATCGCGAGGGTATGGAAGACTCTATA
+
BBBBBBAAAAE?BCCC?B?BCCCC@<?>
@FG019:00030:00008
TAGTATCAGCCTCGCCATGACGAAGGTATTCC
+
B@A@CCDCCC@CCCC@BA?BCCH@C@CAADA@
@FG019:00030:00011
TCTCTATGCGCTCCACATGTCTAAGGT
+
@A@@AA<<=DDBB>BAAABBEECBC@A
@FG019:00030:00012
CGTGTCTCTAGGCACAGGATTTTGTGTAG
+
BCCC@AACABB@BBCCE@CCEE:DCABAA
@FG019:00030:00018
ACGCTCGACATGCCCAGGTACAGGAG
+
BBBECBCEDAAACC@<<<<BBACB<<
@FG019:00030:00019
TCTCTATGCGCTCCACATGTCTAAGGT
+
BBCDCBBBBDCBB?BCCBBBBCC@F@@
@FG019:00030:00020
AGCTCGACATGCCCAGGTACAGGAGACTG
+
B9<<BBA@AB99909@<@@A?@=@AAADC
@FG019:00030:00021
ATCAGACACGGACACAGCAGAACACAC
+
BBBCB;:<BB>AAA@B@@9;;=>@@?>
@FG019:00030:00029
ACGAGTGCGTTCCCCATGTCGTAGGTACTC
+
A>@@BBBBA>@ABC:CC:99@@BB?B@@@@
@FG019:00030:00030
TACTGAGCTACACACACAGAAAGATTGGT
+
BB@BBBBB===AABEEB=99969??=A?A
@FG019:00030:00031
ACGCTCGACATGCCCAGGTACAGGGAG
+
9989@A999>?999199?@?4444-49
@FG019:00030:00032
TCTCTAGCGCTCCACATGTCTAAAGT
+
CAAACCCEBBBC?BBBBBBCCCC@A@
@FG019:00030:00036
ACGAGTGCGTTCCCCATGTCGTAGGTACTC
+
BBA?BCDB??>ACB9B@@@CCCCB@B@AAD
@FG019:00031:00006
ATCAGACACGGACACAGCAGAACACAC
+
B>>@BDBBBE@C?@AGDBCBC?BBCBB
@FG019:00031:00007
TACTGAGCTACACACACAGAAAGATTGGT
+
B@AAAABCCCCCCBDD@@944-9><;?=@
@FG019:00031:00008
TACTGAGCTACACACACAGAAAGATTGGT
+
B@@@BCCBB???BCCCC@>>=:?=>@C@C
@FG019:00031:00009
ATCAGACACGGACACAGCAGAACACAC
+
B?8<<CCEHC=AADGAA?CCCBCC;:;
@FG019:00031:00010
ATATCGCGAGGGTATGGAAGACTCTATAG
+
=?@@CBBBCCDBEC@@=A@DCCBB@?=??
@FG019:00031:00013
AGCACTGTAGCTGTCACTAGTTACTTGT
+
9;CBA?BBAAABACACCCBBB>A@C@BA
@FG019:00031:00014
CGTGTCTCTAGGCACAGGATTTTGTGTAG
+
991111//;9924444424444,4::;44
@FG019:00031:00016
TGATACGTCTCCTTCCTTAGTTACTTCA
+
BBA@@CB@AAB?A8<8<@AAB@CCDDBB
@FG019:00031:00018
TCTCTATGCGCTCCACATGTCTAAGGT
+
CCCDCBBBBBCBB@BCDC@@:<;?B@B
@FG019:00031:00023
TCTCTATGCGCTCCACATGTCTAAGGT
+
BBBBCBCB@AA@@=@E<<<BAAA;<:9
@FG019:00031:00026
TCTCTATGCGCTCCACATGTCTAAGGT
+
CDCCAAAEBDC@@@DDDBBBABA@B@D
@FG019:00031:00032
CGTGTCTCTAGGCACAGGATTTTGTGTAG
+
:<CC@AACCAA@BBBBC?AC??8=BAABB
@FG019:00031:00034
ACGAGTGCGTTCCCCATGTCGTAGGTACTC
+
BBBABBBBBA@AAB:C???BBBDC@DAAAB
@FG019:00031:00038
TCTCTATGCGCTCCACATGTCTAAGGT
+
<BBBCCDCCBDBC@AAACB@>AA7;8<
@FG019:00031:00042
CGTGTCTCTAGGCACAGGATTTGTGTAG
+
CBBBABBDCCCACCA?@<99914?944;
@FG019:00031:00047
TAATATCAGCCTCGCCATGACGAAGGTATTCC
+
=A?@@AA;;<????C<<;AAA;<8;B@>@995
@FG019:00032:00004
TGATACGTCTCCTTCCTTAGTTACTTCA
+
CBBABBA@@@A@C@CAB@BBA@BBB?BC
@FG019:00032:00014
AGCACTGTAGCTGTCACTATGTTACTTGT
+
999444449::=@A911<1///7//4244
@FG019:00032:00016
ACGCTCGACATGCCCAGGTACAGGAG
+
BBBBBB@AAACCCD@<=;<CFAB?<<
@FG019:00032:00020
TACTGAGCTACACACACAGAAAGATTGGT
+
BBCCBCCDBBBBCEA@?A99909??=A@B
@FG019:00032:00025
TACTGGCTACACACACAGAAAGATTGGTGC
+
BB?=?@BDCBBBB?;99333,8>><@?CBC
@FG019:00032:00028
TACTGAGCTACACACACAGAAAGATTGGT
+
BBAACBCBABBCCCCCCBBEB?BBC@A@A
@FG019:00032:00036
TACTGAGCTACACACACAGAAAGATTGGT
+
BBBBBBCA@ABAAADDAAEBB?BBB@C@C
@FG019:00032:00041
TCTCTATGCGCTCCACATGTCTAAGGGT
+
@@<<9>9999449894//////,*//+/
@FG019:00032:00045
ATCAGACACGGACACAGCAGAACACAC
+
BAAAABCCCB@BBCDDBBBBC@BBBBB
@FG019:00032:00047
TCTCTATGCGCTCCACATGTCTAAGGT
+
BBBBCCECCCBBC?BBBBCCAEB@C@C
@FG019:00033:00007
CGTGTCTCTAGGCACAGGATTTTGTGTAG
+
BABCBDBBBBE@BCBAB?BBDB9AA=?AA
@FG019:00033:00008
ATATCGCGAGGGTATGGAAGACTCTATA
+
BBBBCBBCCEE?CCCC@C@BCCCCC@@@
@FG019:00033:00011
TAGTATCAGCCTCGCCATGACGAAGGTATTCC
+
BCCCCCCCCCC?B??=?BC?@AC@CABCC@C@
@FG019:00033:00013
ATATCGCGAGGGTATGGAAGACTCTATA
+
CBBAB99;:::6<BAB>B?BCE@@CC<:
@FG019:00033:00014
CGTGTCTCTAGGCACAGGATTTTGTGTAG
+
BBBBCDDDA?>=@@@AB=ABBB7BAA>>>
@FG019:00033:00027
TACTGAGCTACACACACAGAAAGATTGGT
+
AAAAAA@@@@@AA@DDCC9998:CB@C@C
@FG019:00033:00029
CGTGTCTCTAAGCACAGGATTTTGTGTAG
+
/@999?9@@@==AB@A@?A@BC6>>>999
@FG019:00033:00030
TACTGAGCTACACACACAGAAAGATTGGT
+
BBBBBBCAABAAA?BCCB>>?<??B@C@@
@FG019:00033:00031
ACGCTCGACATGCCCAGGTACAGGAG
+
B@AABECCECCCCC>@><@@=CB@BB
@FG019:00033:00039
TAGTATCAGCCTCGCCATGACGAAGGTATTCC
+
BBBBBBBAABABB::9;BB@AAA=><@DGBCD
@FG019:00033:00040
TACTGAGCTACACACAACAGAA
+
9899?A99989>:1//,,,,,2
@FG019:00033:00044
TCTCTATGCGCTCCACATGTCTA
+
BBCDA@ACCBCBB@DCCB?AACC
@FG019:00033:00045
TGATACGTCTCCTTCCTTAGTTACTTCA
+
99;A9<<B@@@@D@C?BCCDD@CCCAEC
@FG019:00033:00048
ATATCGCGAGGGTATGGAAGACTCTATA
+
BBBBBBBBCCC?BBBB@C@BABABA?AB
@FG019:00034:00004
TACTGAGCTACACACACAGAAAGATTGGT
+
BBBBBCDBBBCAAABBBB;;979><<@=;
@FG019:00034:00005
AGCACTGTAGCTGTCACTAGTTACTTGT
+
;;CCCCCBBBCCCCCBBACAA?BCB@CC
@FG019:00034:00006
ATCAGACACGGACACAGCAGAACACAC
+
433499@@BA@:::CCDAB@@=AAA@@
@FG019:00034:00007
TGATACGTCTCCTTCCTTAGTTACTTCA
+
BDBBBC;;;AE@E@CEDCCCBDBBB?BC
@FG019:00034:00009
ATCAGACACGGACACAGCAGAACACAC
+
<B;;<BBBAB=>99<999A>@=ACCBC
@FG019:00034:00014
CGTGTCTCTAGGCACAGGATTTTGTGTAG
+
DBCCCCCDAAA@BCCCCACCCC:CCB@AA
@FG019:00034:00016
CGTGTCTCTAGGCACAGGATTTTGTGTAG
+
<><=CEAAABB?ABBBB>BCCC7;;;@AA
@FG019:00034:00021
ACGCTCGACATGCCCAGGTACAGGAT
+
BBBBAAAADBBBBB>BB@BBDACA13
@FG019:00034:00029
ATCAGACACGGACACAGCAGAACACAC
+
AC8<<CBBBC>AA;<;ABAAB@;<;AA
@FG019:00034:00033
ACGCTCGACATGCCCAGGTACAGGAG
+
ABA??@CDCB===CADC=@@CCC@AA
@FG019:00034:00034
TACTGAGCTACGACACACATGAAG
+
4444444/6/////88///7/,*,
@FG019:00034:00037
CGTGTCTCTAGGCACAGGATTTTGTGTAG
+
AAAAABAA?=A@BBBBD@GAAA9===:A=
@FG019:00034:00038
CGTGTCTCTAGGCACAGGATTTTGTGTAG
+
@AAA;<<CCCC@CBA@@?9999/999999
@FG019:00034:00039
ATCAGACACGGACACAGCAGAACACAC
+
CA>??BBBCB@BBBCC@CCCC@BB@@B
@FG019:00034:00047
TCTCTATGCGCTCCACATGTCTAAGGT
+
BBCCDC@@AAACC@CCCCCCCECCD?C
@FG019:00034:00049
ATCAGACACGGACACAGCAGAACACAC
+
B@@ABBCCCC>BCCCD=@@;;7<CCBC
@FG019:00035:00005
TATATCAGCTCGCCATGACGAAGGTATTCC
+
>1/-,,,,,...65444844424249AAD@
@FG019:00035:00006
ACGAGTGCGTTCCCCATGTCGTAGGTACTC
+
BBBBBB@;992999/9>>?@AADE@BCCBB
@FG019:00035:00013
ATCAGACACGGACACAGCAGAACACAC
+
>@@BBBBCCC?CCCCBA@@BB?BCCCC
@FG019:00035:00018
ATCAGACACGGACACAGCAGAACACACA
+
><>A999@@A>BBBAB<<<@>;>>9880
@FG019:00035:00025
TAGTATCAGCCTCGCCATGACGAAGGTATTCC
+
;;B;;9AB@A=@AAA>AAACCBC?BB<9:>98
@FG019:00035:00028
TCTCTATGCGCTTCACATGTCTAAGGT
+
CCCCDCBBBCCC=@ABA@AAAB@>A=@
@FG019:00035:00031
TGATACGTCTCCTTCCTTAGTTACT
+
BCBBBBBEBBB@C@CAC@CCB@?@@
@FG019:00035:00032
TGATACGTCTCCTTCCTTAGTTACTTCA
+
CCCBBBBBBAB@CBBBBCACB?BBB?BB
@FG019:00035:00036
ATCAGACACGGACACAGCAAAGACACAC
+
BA?ABCBBBB?BC@;:8///,11;8=>9
@FG019:00035:00044
ATATCGCGAGGGTATGGAAGACTCTATA
+
A9<<CCCCDDEBCBDB@C@@A@??A?<:
@FG019:00035:00046
TGATACGTCTCCTTCCTTAGTTACTTCA
+
ABBBBBBBBBB@D@CADACCC@CCCAEC
@FG019:00035:00048
CGTGTCTCTAGGCACAGGATTTTGTGTA
+
BBBBBCA@ACB=BB;99B9999/9AA<>
@FG019:00035:00049
TCTCTATGCGCTCCACATGTCTAAGGT
+
@AAABBBBBCCBA@CCC@??@AA=A@C
@FG019:00036:00004
ATATCGCGAGGGTATGGAAGACTCTATA
+
BA=99;@<<>IFEJEC?CABB@8;;77>
@FG019:00036:00005
ACGAGTGCGTTCCCCATGTCGTAGGTACTC
+
BBBBBBBBBB@BCF:C;;;;;;@B?BAA@A
@FG019:00036:00012
TGATACGTCTCCTTCCTTAGTTACTTCA
+
AFBBCCDECBC@B@CAB@BBB@AABABC
@FG019:00036:00018
TCTCTATGCGCTCCACATGTCTAAGGT
+
1/8889<<;AABA>ACE<<;>11,/,/
@FG019:00036:00022
TACTGAGCTACACACACAGAAAGATTGGT
+
BBBB@AADCADACBDCCB@@@:@?;=@@C
@FG019:00036:00027
ATCAGACACGGACACAGCAGAACACAC
+
BBBBA?>B@>;@AB;;9;<;98<A@?@
@FG019:00036:00030
CGTGTCTCTAGGCACAGGATTTTGTGTAG
+
BBBABCBBB@==@@===;9999/9?9111
@FG019:00036:00031
ATCAGACACGGACACAGCAGAACACAC
+
98>999;BBB@CC<<:@?=>@5<9BBF
@FG019:00036:00033
ATCAGACACGGACACAGCAGAACACAC
+
@@??@BB<<<>A<<<;BBAAAACCGFB
@FG019:00036:00034
ATCAGACACGGACACAGCAGAACACAC
+
BAAABBBBCC>?ABBCDCCBB>?=>;<
@FG019:00036:00041
TACTGAGCTACACACACAGAAAGATTGGT
+
B8>9899444444444944/8+//.,.66
@FG019:00036:00042
CGTGTCTCTAGGCACAGGATTTTGTGTAG
+
BBBBBA@@B@@;=999959ABD:HHCBBG
@FG019:00036:00043
ACGAGTGCGTTCCCCATGTCGTAGGTACTC
+
BAAAABBCBB?BDB9B?>?BBBAB?B;<;@
@FG019:00036:00046
ATCAGACACGGACACAGCAGAACACAC
+
@A@@@@BCBC?BCDCEECCBB>ABCCC
@FG019:00036:00049
ATCAGACACGGACACAGCAGAACACAC
+
BABBBCBCBB?BCCCCCCAAA=@CBBB
@FG019:00037:00005
TGATACGTCTCCTTCCTTAGTTACTTCA
+
BBBBBB?BBBB@C@C@B@BBB@BCC>@A
@FG019:00037:00006
ATCAGACACGGACAAAGCAGAACACAC
+
AABBBBBBBB8=994-9BAAACCCCCC
@FG019:00037:00008
ATATCGCGAGGGTATGGAAGACTCTATA
+
BA:;:CBBADD?BGCC@A@AAABBB???
@FG019:00037:00009
TACTGAGCTACACACACAGAAAGATTGGT
+
BBBBCBC9;<<<@>BEB<<<A<CBB@C?@
@FG019:00037:00010
ATATCGCGGGGGTATGGAAGACTCTATAG
+
DCCB@===9990;<=CAC@A==<99>>88
@FG019:00037:00011
TGATACGTCTCCTTCCTTAGTTACTTCA
+
@@A>?@>9<<@@B@DBCB@ACC=<=CAC
@FG019:00037:00012
CGTGTCTCTAGGCACAGGATTTTGTGTAG
+
BCBCBCB@@BB@BBBBC@CDDD:@?@CCC
@FG019:00037:00014
ATCAGACACGGACACAGCAGAACACAC
+
@@BBB<<<CC?@A<<999@9959>>8;
@FG019:00037:00018
TCTCTATGCGCTCCACATGTCTAAGGT
+
BBCBAACBBBABB@BCAAAAABA?@@B
@FG019:00037:00022
AGCACTGTAGCTGTCACTAGTTACTTGT
+
*****,*,,///88:?ABA:4299951@
@FG019:00037:00025
TGATACGTCTCCTTCCTTAGTTACTTCA
+
BBBBBAAB@BB@C@CAC@CBB@@@@@CD
@FG019:00037:00028
ATATCGCGAGGGTATGGAAGACTCTATA
+
@BABB@>@99909>>A>BAEDDCDB@@@
@FG019:00037:00032
AGCACTGTAGCTGTCACTAGTTACTTGT
+
?>BCCDA@BBCBBBBBBBCCB@B==<==
@FG019:00037:00033
ACGCTCGACATGCCCAGGTACAGGAG
+
@@BBBBBCCBA99989B@BAAAC@BB
@FG019:00037:00035
CGTGTCTCTAGGCACAGGATTTTGTGAA
+
99CCGFECBBB@;;;CB?B@A@499995
@FG019:00037:00036
TGATACGTCTCCTTCCTTAGTTACTTCA
+
BBBBBCCECBB?CAD@B@ABB@BBB?BA
@FG019:00037:00039
TACTGAGGCTTCAC
+
1///8;B64/,///
@FG019:00037:00040
TACTGAGCTACACACACAGAAAGATTGGT
+
B?>>B9;=CCBCFFBB>@;;909?>486;
@FG019:00037:00043
TCTCTATGCGCTCCACATGTCTAAGGTAC
+
BBCCCBBBBDCAA@CCBBAABBBAC@BBC
@FG019:00038:00004
AGCACTGTAGCTGTCACTAGATTACTTGT
+
:B;;<AAA99999449;<?111:;//,4;
@FG019:00038:00009
ACGCTCGACATGCCCAGGTACAAGAG
+
A;;<BB99<@<99@:995989929C>
@FG019:00038:00010
CGTGTCTCTAGGCACAGGATTTTGTGTAG
+
@BBBCCCBB@@599>9959999/9@9844
@FG019:00038:00013
TGATACGTCTCCTTCCTTAGTTACTTCA
+
ABBBBAAABAAE?@DBD@ABB?CCD@DG
@FG019:00038:00014
ACGAGTGCGTTCCCCATGTCGTAGGTACTC
+
B???BDCB==;@==4?99;;<<AB?@<=<B
@FG019:00038:00015
TACTGAGCTACACACACAGAAAGATTGGT
+
BBBBBB@BBBBB=ACDBA999-9=<;?@@
@FG019:00038:00031
CGTGTCTCTAGGCTCAGGATTTTGTGTA
+
;A;;9?>B99959>>>A>@BAA41111.
@FG019:00038:00032
TGATACGTCTCCTTCCTTAGTTACTTCA
+
A=??BBBB??B@C@EBC=>>B@BBB@CC
@FG019:00038:00035
ACGAGTGCGTTCCCCATGTCGTAGGTACTC
+
BBBACBB=:>5999/99999>>8857>=99
@FG019:00038:00036
TACTGAGCTACACACACAGAAAGATTGGT
+
CCBBBEDCBB?@ACCCCCBBB?BBB@B>B
@FG019:00038:00040
ATATCGGGAGGGTATGGAAGACTCTATAGAGG
+
B>88444-9BBAECCD?A@DFD?@@@@@@BB?
@FG019:00038:00046
TACTGAGCTACACACACAGAAAGATTGGT
+
BCEBBBCCBBDBCDCBA@999099858=?
@FG019:00039:00005
ACGAGTGCGTTCCCCATGTCGTAGGTACTC
+
BBBBAA9;485999/9999@AA>?<?;<<B
@FG019:00039:00010
TGATACGTCTCCTTCCTTAGTTACTTCA
+
DCCBBBBBBCC?C>A>C@A@?=@@@>BC
@FG019:00039:00013
ATCAGACACGGACACAGCAGAACACAC
+
>889@@ABAA?@99999994424??87
@FG019:00039:00018
CGTGTCTCTAGGCACAGGATTTTGTGTAG
+
BBBBBDCCBBB?BBCCE@CCCC9@@@AAA
@FG019:00039:00020
TAGTATCAGCCTCGCCATGACGAAGGTATTCC
+
BBDBCCCA?A?AA;;9<BCBCCCAC=?ACAC@
@FG019:00039:00023
CGTGTCTCTAGGCACAGGATTTTGTGTAG
+
BBBBBCBBBBB@AAABC@CBBB9@?=@@A
@FG019:00039:00024
TCTCTATGCGCTCCACATGTCTAAGGT
+
111::;BBCDCBB@CCCC:;;@@>A>A
@FG019:00039:00029
ATCAGACACGGACACAGCAGAACACAC
+
BBABBCBCCBACCCCCCBBBB@CBCBA
@FG019:00039:00031
CGTGTCTCTAGGCACAGGATTTTGTGTAG
+
BACDBBBBBBB>@@===;9999/9??@<<
@FG019:00039:00034
CGTGTCTCTAGGCACAGGATTTTGTGTAG
+
DDCCABBCCCC@BAAAC@DDDD9<;;B@@
@FG019:00039:00038
TCTCTATGCGCTCCAATGTCTAAGGTATTG
+
ACDCDCCBBCDBE=@;=?=;;:?C@BBB@?
@FG019:00039:00039
TCTCTATGCGCTCCACATGTCTAAGGT
+
BBCCCDCCCDCAB@CCBB??:<;@E@F
@FG019:00039:00046
ACGAGTGCGTTCCCCATGTCGTAGGTACTC
+
BBAABBA;9>2999-9@@ABBBDD@B?@AC
@FG019:00040:00004
TACTGAGCTACACACACAGAAAGATTGGT
+
ABBBC@@@B@@@AAAAA>>>>099848=B
@FG019:00040:00007
TGATACGTCTCCTTCCTTAGTTACTTCA
+
BB@BABBAA@B@A@B@B?@A@@AAA@CC
@FG019:00040:00009
CGTGTCTCTAGGCACGATTTTGTGTAG
+
CBCEBBBBCCC@BBBBDCDC:DC<<>C
@FG019:00040:00010
AGCACTGTAGCTGTCACTAGTTACTTGT
+
ABB?ABDDNECBBCDBABBCB@CBB?BB
@FG019:00040:00012
TGATACGTCTCCTTCCTTAGTTACTTCA
+
4;999@@@@AB>A>A=@?@@@>BBB@DC
@FG019:00040:00013
TACTGAGCTACACACACAGAAAGATTGGT
+
BBB???A@CAB@A@A@@@@@B099>485;
@FG019:00040:00014
TACTGAGCTACACACACAGAAAGATTGGT
+
??@CCDDCABBCCB@9==99909@><@CC
@FG019:00040:00015
ATCAGACACGGACACACAGAC
+
BBABAAABDB=?@BDCCCBBD
@FG019:00040:00023
CGTGTCTCTAGGCACAGGATTTTGTGTAG
+
BBBCCDC@@@C?A@BBC?ECDD9AA@BB@
@FG019:00040:00027
TGATACGTCTCCTTCCTTAGTTACTTCA
+
BBBBBCC::9A?D=A?ABCBCABBB@CE
@FG019:00040:00029
TAGTATCAGCCTCGCCATGACGAAGGTATTCC
+
CCDBCCCA@@?AA;98<CBCA@=6:69@D>CA
@FG019:00040:00031
TAGTATCAGCCTCGCCATGACGAAGGTATTCC
+
??BDCDDAAA@BAEB@BBBACDC@A@B;:7;?
@FG019:00040:00034
TACTGAGCTACACACACAGAAAGATTGGT
+
BB?@ACDBAAABBBDDAA9996;@??C@@
@FG019:00040:00035
ACGCTCGACATGCCCAGGTACAGGAG
+
CBABBCCCDBB===:=8;=:99A?99
@FG019:00040:00037
TCTCTATGCGCTCCACATGTCTAAGGT
+
BBCDCCDBAAB@A>=999999492424
@FG019:00040:00038
TACTGAGCTACACACACAGAAAGATTGGT
+
A?=BBBCB?AA>BBDDCB>>?<?@B@E@B
@FG019:00040:00041
TACTGAGCTACACACACAGAAAGATTGGT
+
A?ABBCDCBBBBBBCCA@>?>:?AB;?=@
@FG019:00040:00042
ACACGGACACAGCAGAACACACAGAC
+
B@A?B@CCCCCDDBAA>@AAB@@@@A
@FG019:00040:00043
ACGAGTGCGTTCCCCATGTCGTAGGTACTC
+
BBC@??>@=>5999/9?>@BDBBN@C;<<E
@FG019:00041:00004
TACTGAGCTACACACACAGAAAGATTGGT
+
C9<;CCCCCBBBBCB@;;844-9@?>B@D
@FG019:00041:00010
TGATACGTCTCCTTCCTTAGTTACTTCA
+
@BBABBBEBBB?B@CAD@BBA>B9;8<C
@FG019:00041:00017
ACGCTCGACATGCCCAGGTACAGGAG
+
A999=@<999A99999A>A<><D@=<
@FG019:00041:00019
ATCAGACACGGACACAGCAGAACACAC
+
BBBB>>>B996<BCCDCCC<;8;C@@B
@FG019:00041:00024
ACGCTCGACATGCCCAGGTACAGGAG
+
4;8>>@9<<ABAAB<996984??=C9
@FG019:00041:00025
TACTGAGCTACACACACAGAAAGATTGGT
+
;<9BBCDCBBBBBBDD;@944-9>>?B@C
@FG019:00041:00027
ATATCGCGAGGGTATGGAAGACTCTATA
+
BBAABBBBADC?AA=>=@?BBCCCBBCC
@FG019:00041:00028
ACGCTCGACATGCCCAGGTACAGGAG
+
?@@ABACCCDBCCCACC@BBCBBACD
@FG019:00041:00029
TACTGAGCTACACACACGAGAAAAGATTGGTG
+
94484444>=>?911?111>>>>9119<9943
@FG019:00041:00030
TCTCTATGCGCTCCACATGTCTAAGGT
+
BBCCAAA@AAACC@BEBB@AACCAD?C
@FG019:00041:00036
TACTGAGCTACACACACAGAAAGATTGGT
+
BBBDBCCBAAAAADC@@=944-9986;BD
@FG019:00041:00037
ATCAGACACGGACACAGCAGAACACAC
+
BAA@CB??@A>BB;;<CA;99699987
@FG019:00041:00038
TCTCTATGCGCCCACATGTCTAAGGTACTG
+
FDCCBB?>@?AB>AA@BCBBBA@B=:::A>
@FG019:00041:00041
ACGCTCGACATGCCCAGGTACAGGAG
+
BBABBBBBBBBBBA?BB@B?GBC?AA
@FG019:00041:00042
ACGAGTGCGTTCCCCATGTCGTAGGTACTC
+
?@<?9:<BCC>BBB9FAA@@B@9858?999
@FG019:00041:00043
TACTGAGCTACACACACAGAAAAGAT
+
@@BBBAB@999>>>99444///*//.
@FG019:00041:00045
CGTGTCTCTAGGCACAGGATTTTGTGTAG
+
CDBAABBABBC@BBBBCBCCDC:CDCDDC
@FG019:00041:00046
TACTGAGCTACACACACAGAAAGATTGGT
+
@ABCC?@?BBCEBABBA>88809@?;?=@
@FG019:00042:00008
TGATACGTCTCCTTCCTTAGTTACTTCA
+
CCCBBCD@??B?A<?A;589949@A@CD
@FG019:00042:00009
CGTGTCTCTAGGCACAGGATTTTTGTAG
+
BBBBBCBA@BB@BA=9@<99999,9>44
@FG019:00042:00011
CGTGTCTCTAGGCACAGGATTTTGTGTAG
+
BBCAAACCCCC;<<A?;;1111+111//6
@FG019:00042:00012
ATATCGCGAGGGTATGGAAGACTCTATA
+
BBDCBBCBCDCBCAAA@C@BBBACB?B?
@FG019:00042:00013
ACGAGTGCGTTCCCCCATGTCGTAGGTACTC
+
BBBB?8:811,////*/8:?ABB@A>B=<=C
@FG019:00042:00015
ATATCGCGAGGGTATGGAAGACTCTATA
+
A@BBBBBBBCC?D@?@>A>@CCC@@?CC
@FG019:00042:00016
AACAGACACGGACACAGCAGAACACAC
+
B@BBCC@AADACCCCBBBBBB@@AABA
@FG019:00042:00020
CGTGTCTCTAGGCACAGGATTTTGTGTAG
+
>ABBB@@@AAB@BBAAA@CCCD:@?=>==
@FG019:00042:00022
ATCAGACACGGACACAGCAGAACACAC
+
@A@@@@@CCCBCCCCCCBAAA@BCA?A
@FG019:00042:00023
ACGCTCGACATGCCCAGGTACAGGAG
+
AABBBCABA;;49909><?ADAA@AD
@FG019:00042:00025
ATCAGACACGGACACAGCAGAACACAC
+
BB>99;@@BB@CCC@AB;;;@=@A???
@FG019:00042:00028
TGATACGTCTCCTTCCTTAGTTACTTCA
+
9<BBB@BBCA@@ABDAC@@@=9>9959B
@FG019:00042:00029
TAGTATCAGCCTCGCCATGACGAAGTATTCC
+
=<CDCBCDCC@BBBB891<<:11-//777A@
@FG019:00042:00037
TCTCTATGCGCTCCACATGTCTA
+
9999DB>;;;B;959B9999//,
@FG019:00042:00040
ATATCGCGAGGGTATGGAAGACTCTAT
+
;:1/1;<199D09999BB:=9933371
@FG019:00042:00042
ACGCTCGACATGCCCAGGTACAGAG
+
BBBBBBBACAAABB>AA?A?ABABB
@FG019:00043:00006
TAGTATCAGCCTCGCCATGACGAAAGTATTCC
+
9;944;;;96,////,/4449444-444B@C@
@FG019:00043:00008
ATATCGCGAGGGTATGGAAGACTCTATA
+
ACBB?9;<ABB>AAAA?ABDCBBBCCCA
@FG019:00043:00012
CGTGTCTCTAGGCACAGGATTTTGTGTAG
+
BBBCBDBB@@@?AABCC@AA?=6=;9=@A
@FG019:00043:00013
TATGAGCTACACACAA
+
A>@944//1//,*,,*
@FG019:00043:00014
CGTGTCTCTAGGCACAGATTTTGTGTAG
+
BCCCBB?@@9>511111/7775;>>B=B
@FG019:00043:00015
TACTGAGCTACACACACAGAAAAGATTGGT
+
BBCBBBCBBBBCBCC@@;8844-8984857
@FG019:00043:00016
TAGTATCAGCCTCGCCATGACGAAGGTTTTCC
+
ABBCCDB::<@F@@@=@ACCCCC@D?BBB9B@
@FG019:00043:00019
ACGAGTGCGTTCCCCCATGTCGTAGGTACTC
+
BBBB=::;4429999+499949989<><9;C
@FG019:00043:00025
TACTGAGCTACACACACAGAAAGATTGGT
+
??@@AAAAAAABBBDD@@9996;@@?B@C
@FG019:00043:00026
TGATACGTCTCCTTCCTTAGTTACTTCA
+
A>@>BCCBD?@>@?BBB@BCA=BBB@CC
@FG019:00043:00029
ATATCGCGAGGGTATGGAAGACTCTATA
+
@?@BA?9999909@AA>B@AAA?>>777
@FG019:00043:00030
ATCAGACACGGACACAGCAGAACACAC
+
A>AACHBBA@>ACCBCDCC?@>@BCBC
@FG019:00043:00031
CGTGTCTCTAGGCACAAGATTTTGTGTAG
+
BBAAADCCBBB@BCCB@AAC??8@CA@A@
@FG019:00043:00038
TGATACGTCTCCTTCCTTAGTTACTTCA
+
BCBABBCCBBB@C@CDA?@A@?@@A=A?
@FG019:00043:00040
TGATACGTCTCCTTCCTTAGTTACTTCA
+
@A:<<CBC@AAADBF?A?@CC@CCCB@?
@FG019:00043:00048
ATCAGACACGGACACAGCAGAACACAC
+
BA@AA?@CBB?BCBCCBBB@B=@@@AA
@FG019:00044:00005
TACTGAGCTACACACACAGAAAGATTGGT
+
@ABBBBA=@@@@ABBB@<<;A<AAB>A>A
@FG019:00044:00006
ATATCGCGAGGGTATGGAAGACTCTATA
+
BBBBBB?B:::6;BAB@CACCCCCCCC@
@FG019:00044:00007
ATATCGCGAGGGTATGGAAGACTCTATA
+
BAAB@?>@AAB>BBBBDC@CCBBCDBB?
@FG019:00044:00008
TAGTATCAGCCTCGCCATGACGAAGGTATTCC
+
BBCAABDABB@BB?@>@CCDBBC@C@ABBAC?
@FG019:00044:00009
ATATCGCGAGGGTATGGAAGACTCTAAAGAGG
+
ABAB@AACCDD?DCCDAC@BABCBBCC<@@A?
@FG019:00044:00010
TAGTATCAGCCTCGCCATAACGAAGGTATTCC
+
;BBBBCCDBB@C;<<>@@@=@@B>A>BBB?B@
@FG019:00044:00013
CGTGTCTCTAGGCACAGGATTTTGTGTAG
+
B?ABCDB@?;99;B@@DA9999/9CA@DC
@FG019:00044:00024
CGTGTCTCTAGGCACAGGATTTTGTGTAG
+
BBBBBDBCCDC@CBCBCBCCCD:AA?BBC
@FG019:00044:00026
ATATCGCGAGGGTATGGAAGACACTATA
+
A@8<<BBBCIHEB<<<CH@ABABB@@?B
@FG019:00044:00031
CGTGTCTCTAGGCACAGGATTTTGTGTAG
+
BB@AACCCBAA@BBBCC@;444,9@@CCD
@FG019:00044:00032
ATATCGCGAGGGTATGGAAGACTCTATA
+
BB??BBDCCCC?CCCB@C@CBCCCCA::
@FG019:00044:00034
TATGAGCTACACACACAGAAAGATTGGT
+
;131;;??CCCB;:4?9444-9>?;>7<
@FG019:00044:00035
ACGAGTGCGTTCCCCATGTCGTA
+
>??B;9<B@C>BA@4@1--***(
@FG019:00044:00036
ATCAGACACGGACACAGCAGAACACAC
+
B>>ABBBBBB?BBABBB9;;C@ECCBB
@FG019:00044:00044
TAGTATCAGCCTCGCCATGACGAAGGTATTCC
+
BBBBCCCA@ABCCBB?ABCDCCC@?>=;969<
@FG019:00045:00013
CGTGTCTCTAGGCACAGGATTTTGTGTAG
+
>9@A<;9;=9958<;11,1BBB6;;7,,/
@FG019:00045:00016
TCTCTATGCGCTCCACATGTCTAAGGT
+
A;;4EA99<<DCKBDDDBC99;><><>
@FG019:00045:00019
AGCACTGTAGCTGTCACTAGTTACTTGT
+
;;CCCCCCCBCCDBBACCCDC@CBB:;;
@FG019:00045:00021
ATATCGCGAGGGTATGGAAGACTCTATA
+
BB::9@CCCCF@CCCBAC@BCCCB::;B
@FG019:00045:00022
TCTCTATGCGCTCCACATGTCTAAGGT
+
@BAB94449444BACDED@@@CCAC@C
@FG019:00045:00023
TACTGAGCTACACACACAGAAAGATTGGT
+
BBBBBCCCBAA?@@DD@;884-9><>B@D
@FG019:00045:00026
ATCAGACACGGACACAGCAGAACACAC
+
B@@ABBBBBB@BBBCBBBABB@B@@BB
@FG019:00045:00032
TGATACGTCTCCTTCCTTAGTTACTTCA
+
><:;ABCBBBD@C?BACAAAA>BBB@AB
@FG019:00045:00033
TCTCTATGCGCTCCACATGTCTAAGGT
+
BB@;<<AAACCCC@BB?=;;;<<ACBB
@FG019:00045:00034
TAGTATCAGCCTCGCCATGACGAAGGTATTCC
+
BBB??AAAACEBBBB?BB99>;959?@@@595
@FG019:00045:00039
ATATCGCGAGGGTATGGAAGACTCTATA
+
BCBBAA@AAAA?BCCBDE@C@@@BBAA@
@FG019:00045:00040
TACTGAGCTACACACACAGAAAGATTGGT
+
444;;;A<///168:9=999;79986848
@FG019:00046:00004
TGATACGTCTCCTTCCTTAGTTACTTCA
+
BA@@BBBB@BB@C?A?@@BBB@@AA@CC
@FG019:00046:00005
TAGTATCAGCCTCGCCATGACGAAGGTATTCC
+
?@B@@@@B@@?@@BB>B@@@BBB?C?AAB?@=
@FG019:00046:00006
CGTGTCTCTAGGCACAGGATTTTGTGTAG
+
CCCCDCBEBAB>F@CCC@CCCC9CBBAAB
@FG019:00046:00007
ATATCGCGAGGGTATGGAAGACTCTATA
+
BBBBAAAAACE?CBAA>@@ADFCCBBBB
@FG019:00046:00015
ATCAGACACGGACACAGCAGAACACAC
+
BBDBAB??AB>@AC;;<@A@>=@B@??
@FG019:00046:00018
ATCAGACACGGACACAGCAGAACACAC
+
=?AA;;<ABC@CCAA===CCC@GCCDD
@FG019:00046:00025
ATATCGCGAGGGTATGGAAGACTCTATA
+
?;@BB=@A;9909999@C=@BCCCCEBB
@FG019:00046:00027
ATATCGCGAGGGTATGGAAGACTCTAT
+
?>BBBB@@@CCBCCBB=A=@AAA@@??
@FG019:00046:00030
CGTGTCTCTAGGCACAGGATTTTGTGTAG
+
BBBBCCCAAAB@BBBBC@CCDC:BDBBCB
@FG019:00046:00032
TCTCTATGCGCTCCACATGTCTAAGGT
+
BBCCCCDBBBCBBACCCD???AA?=>B
@FG019:00046:00035
ATCAGACACGGACACAGCAGAACACAC
+
?>>BA?@ACCABCC@A@AA;;7;CCBB
@FG019:00046:00037
CGTGTCTCTAGGCACAGGATTTTGTGTAG
+
=@99;9@@>9<8;>BAA59999/999999
@FG019:00046:00039
TAGTATCAGCCTCGCCATGACGAAGGTATTCC
+
BCCBCCCGBB@?A;;79??@@9459699?2;9
@FG019:00046:00042
TAGTATCAGCCTCGCCATGACGAAGGTATTCC
+
BBBCCBA:;<?@AAA@CCBBBAB@C@BBBEAA
@FG019:00046:00047
TAGTATCAGCTCGCCATGACGAAGGTATTCC
+
>=@B:<<?1211:::BBB=949=?<>=BDB?
@FG019:00047:00013
AGCACTGTAGCTGTCACTAGTTACTTGT
+
BBCCCCCBDAACABBB@@ABC@:99@CC
@FG019:00047:00016
TGATACGTCTCCTTCTTAGTTACTTCA
+
=@@@ABCBB><:<,11:;<<:999<@@
@FG019:00047:00018
TAGTATCAGCCTCGCCATGACGAAGGTATTCC
+
BBC?B??;;>=@CDCABCCDC;<:;@BBCAC?
@FG019:00047:00032
ATATCGCGAGGGTATGGAAGACTCTATAG
+
>>9<<BCAACD=><BC@C;<;A;;;@@A?
@FG019:00047:00036
ACGCTCGACATGCCCAGGTACAGGAG
+
BBBBBB@@=;;444-9959ACBC?@@
@FG019:00047:00037
TACTGAGCTACACACACAGAAAAGATTGGT
+
@@ABCECC99;BCBCC@;8444-88748;?
@FG019:00047:00040
ATCAGACACGGACACAGCAGAACACAC
+
BDBBBEBB?>=>C?@AC@BBB@CBB@@
@FG019:00047:00046
ATCAGACTCGGGACACAGCAGAACACACA
+
??9<8@>=98909999@B>>99599994.
@FG019:00047:00047
AGCACTGTAGCTGTCACTAGTTACTTGT
+
>?AAABCCGCCD?<<;;99>>69995<A
@FG019:00048:00004
CGTGTCTCTAGGCACAGGATTTTGTGTAG
+
CCCCCBBBB@@?BAAABAECCD9CCCA??
@FG019:00048:00007
TACTGAGCTACACACACAGAAAGATTGGT
+
BABBBBCBBBBBBBDB;;444-9>>;?@D
@FG019:00048:00008
TCTCTATGCGCTCCACATGTCTAAGGT
+
BBCDDIEDGAAAA>ABCAAACBB5;8<
@FG019:00048:00010
TAGTATCAGCCTCGCCATGACGAAGGTATTCC
+
BBBACCDB@@A@@BC;==BCBBG>>=<FGBC@
@FG019:00048:00013
TACTGAGCTACACACACAGAAAGATTGGT
+
BABBBBCBBCC@A@C@B;444-99?>BBB
@FG019:00048:00015
AGCACTGTAGCTGTCACTAGTTACTTGT
+
BDBE@ADFCCCCCGAAABA@@?99959A
@FG019:00048:00020
TGATACGTCTCCTTCCTTAGTTACTTCA
+
@99999944992424249944294;:>A
@FG019:00048:00021
ATCAGACACGCACAGCAGAACACAC
+
@@@CBBBCBBBCCDDCCCB@@@@??
@FG019:00048:00022
TACTGAGCTACACACACAGAAAGATTGGT
+
AA?ABBCB??BBCCCD>>944-9><<A@C
@FG019:00048:00023
AGCACTGTAGCTGTCACTAGTTACTTGT
+
<<DFCCDCBBBBCBB?BBCCB@CBB?AA
@FG019:00048:00024
TACTGAGCTACACACACAGAAAGATTGGT
+
:<CDCCCBABBBBBC@;;444-9>>;>=@
@FG019:00048:00025
TGATACGTCTCCTTCCTTAGTTACTTCA
+
?BBBBBBBBBB@B@CBD@BBB@BCC@CD
@FG019:00048:00027
TGATACGTCTCCTTCCTTAGTTACTTCA
+
BBBBAABBBCC@C?A?A@BAC>?AA?BC
@FG019:00048:00039
ACGAGTGCGTTCCCCATGTCGTAGGTACTC
+
BB>ABCBBBB@BDD:FA@@@@@>><?999>
@FG019:00049:00005
TCTCTATGCGCTCCACATGTCTAAGGT
+
BCCDAABBBBCBC@CCBBCC@A?@B?B
@FG019:00049:00006
ATATCGCGAGGGTTTGGAAGACTCTATA
+
BBBBBBDB?;;-9909=>>BCCCCCCCB
@FG019:00049:00008
ATATCGCGAGGGTATGGAAGACTCTATA
+
BB@@?===9=A<BAAA@CACBBABBBCA
@FG019:00049:00010
ATATCGCGAGGGTATGGAAGACTCTATA
+
BBABAB>>???<@@@@9<9<BAAA@??B
@FG019:00049:00012
ATATCGCGAGGGTATGGAAGACTCTAT
+
BAB@BB9;<BD?CA<;69>@9988;7=
@FG019:00049:00015
TACTGAGCTACACACACAGAAAGATTGGT
+
B@AABCCBBAAABCBCB@994-;=;?BAC
@FG019:00049:00020
ACGCTCGACATGCCCAGGTACAGGAG
+
9989<<<<CABAAA<99698999@AA
@FG019:00049:00026
CGTGTCTCTAGGCACAGGATTTTGTGTAG
+
BCB;;<<<<AC@CCBA@@BBBB9BCBAA@
@FG019:00049:00029
TGATACGTCTCCTTCCTTAGTTACTTCA
+
BBBCBBBAAAB@CAECHABCB?BAB?BA
@FG019:00049:00037
TGATACGTCTCCTTCCTTAGTTACTTCA
+
BBBBBBBBBBAEBBD@A?@A@@@@A@BD
@FG019:00049:00038
ACGCTCGACATGCCCAGGTACAGGAG
+
BBBCCBBBAB@>>>:9969?@9969>
@FG019:00049:00042
TACTGAGCTACACACACAGAAAGATTGGT
+
ABBA<;:@>>><9999@@@@BAAA?;>58
@FG019:00049:00043
ACGAGTGCGTTCCCCATGTCGTAGGTACTC
+
BB@@BCCBA@>AA?4@9<99@A98589;;@
@FG019:00049:00049
TCTCTATGCGCTCCACATGTCTAAGGT
+
4999999949999;999@AACCB?B9<
@FG019:00004:00053
TACTGAGCTACACACACAGAAAGATTGGT
+
=@C<;;CB;;;C@@BB@999@98431313
@FG019:00004:00055
ATATCGCGAGGGTATGGAAGACTCTATA
+
BBBA??@CCCC?DBCB@B@BBAAAA>B?
@FG019:00004:00059
TACTGAGCTACACACACAGAAAGATTGGT
+
BBBBBBBBBBCCCEBDB@A@B>BBA<>=<
@FG019:00004:00061
CGTGTCTCTAGGCACAGGATTTTGTGTAG
+
AECCCCAAABC@BBBBC@ECDD9CBCCBB
@FG019:00004:00067
ACGAGTGCGTTCCCCATGTCGTAGGTACTC
+
BBBBCBBBBB@CCB:C9;;=9998589<9>
@FG019:00004:00070
ACGAGTGCGTTCCCCATGTCGTAGGTACTC
+
CCCCDCCBBBD>>>6B1111//43134449
@FG019:00004:00072
TGATACGTCTCCTTCCTTAGTTACTTCA
+
BBBBBBBBBBD@CACDB@ABBA?@A@BB
@FG019:00004:00077
ATATCGCGAGGGTATGGAAGACTCTATA
+
BBAABCBBABC@BECB?B?BCCBCB>A?
@FG019:00004:00078
TAGTATCAGCCTCGCCATGACGAAGGTATTCC
+
BBBBBBBBBCCBB9:9;CCCCAA?A@BCC@B@
@FG019:00004:00082
ACGCTCGACATGCCCAGGTACAGGAG
+
CBBBCCCCBBBCCGC<;;<ABBCABB
@FG019:00004:00094
ACGAGTGCGTTCCCCATGTCGTAGGTTACTC
+
A???BCCB=92444,999;BBBBC>A>BA@@
@FG019:00004:00095
ATCAGACACGGACACAGCAGAACACAC
+
BBABBBBBBB@BCBBECCBCB@BBBBC
@FG019:00005:00050
AGCACTGTAGCTGTCACTAGTTACTTGT
+
<BBBDECBCCDCB<<;A@@>><?99599
@FG019:00005:00053
ATCAGACACGGACACAGCAGAACACAC
+
A?>@@HCCCB?BCBCBDBCCC@BBBCB
@FG019:00005:00057
ACGAGTGCGTTCCCCATGTCGTAGGTACTC
+
BBA@ABCBBD?BB?6A448=>>98589999
@FG019:00005:00058
ATATCGCGAGGGTATGGAAGACTCTAT
+
;@AAAAAA<<919@995<:99>B;;7;
@FG019:00005:00060
TGATACGTCTCCTTCCTTAGTTACTTCA
+
ABBBBBD???B=?=A@B@BBB>>>?591
@FG019:00005:00062
CGTGTCTCTAGGCACAGGATTTGTGTAG
+
889==?@>>995999@B69991444///
@FG019:00005:00063
ACGCTCGACATGCCCAGGTACAGGAG
+
BBBBBBABDBCBHE@B@8;:B@@=AC
@FG019:00005:00065
ACGAGTGCGTTCCCCATGTCGTAGGTACTC
+
BBB??@CCCC@BA?6?9===@@>>=>@<99
@FG019:00005:00066
AGCACTGTAGCTGTCACTAGTTACTTGT
+
<;CC<:BCBBBCCCCC@@@A?;?>A<?@
@FG019:00005:00074
ATCAGACACGGACACAGCAGAACACAC
+
BB>??BBBBB@BECCCCCBBB@BBBBA
@FG019:00005:00076
ACGCTCGACATGCCCAGGTACAGGAG
+
BA>?BBAB@@ABBB>BB@@?C=?==@
@FG019:00005:00080
TCTCTATGCGCTCCACATGTCTAAGGT
+
BBBBDCEBBAF;;9<CC@AA@?>5969
@FG019:00006:00052
ATATCGCGAGGGTATGGAAGACTCTATA
+
BBBBAAABBCC@CBBB?A@BBBB??>?@
@FG019:00006:00053
AGCACTGTAGCTGTCACTAGTTACTTGT
+
<<CCCDCECCCCCCBA>A>9959>>;>>
@FG019:00006:00058
TCTCTATGCGCTCCACATGTCATG
+
CCBCCBCCB@FAB@FE;2******
@FG019:00006:00061
ATATCGCGAGGGTATGGAAGACTCTATA
+
BB>>9;<ACBGDHECHBB@CBBACA<99
@FG019:00006:00068
CGTGTCTCTAGGCACAGGATTTTGTGTAG
+
BCCCCCBBCCC@BB::<BDCCD9AA@BBA
@FG019:00006:00070
ATCAGACACGGACACAGCAGAACACAC
+
AB>@?CBBB@@BBBBCCCCCB?BBBCC
@FG019:00006:00076
ATCAGACACTCGGACACAGCAGAACACACAG
+
43744/66///6,//=9977///,/66644.
@FG019:00006:00077
ATCAGACACGGACACAGCAGAACACAC
+
BAABCCCBBB?BBBCAA@CCB=@?A?B
@FG019:00006:00078
TAGTATCAGCCTCGCCATGACGAAGGTATTCC
+
BABBBCCCBCCBBBC@BBDBBBC@C@A@A?@@
@FG019:00006:00080
TAGTATCAGCCTCGCCATGACGAAGGTATTCC
+
BBBBBBBAABBBB@?>@DCCEBB?B@CCC@B@
@FG019:00006:00085
CGTGTCTCTAGGCACAGGATTTTGTGTAG
+
CCBBCDCD<;<@DCCCC@CEDC:<<;?99
@FG019:00006:00086
ATCAGACACGGACACAGCAGAACACAC
+
BA@@@BBCCC@CCBCCCCB999;BBAC
@FG019:00006:00088
TGATACGTCTCCTTCCTTAGTTACTTCA
+
BBCBBBBBBBB?B?CBC@AA@A@@@@BB
@FG019:00006:00091
ATCAGACACGGACACAGCAGAACACAC
+
BA@ABBBBBB@BECCEDDCBB?BBBDB
@FG019:00006:00092
TGATACGTCTCCTTCCTTAGTTACTTCA
+
BBBBBCCBD9;8<?B?BABBB@;;<@CC
@FG019:00006:00097
TGATACGTCTCCTTCCTTAGTTACTTCA
+
BBAABB@A>?@@D?C?A@BCBA:;;=@@
@FG019:00006:00099
ACGCTCGACATGCCCAGGTACAGGAG
+
BBBBBBAADBBBBB>CC@CAEDC@CB
@FG019:00007:00053
TCTCTATGCGCTCCACATGTCTAAGGT
+
B@AABAAAB@DAB@CCCBBBBCB@C?B
@FG019:00007:00055
TGATACGTCTCCTTCCTTAGTTACTTCA
+
BCCB@@A;;<<<>BC69698944=>599
@FG019:00007:00056
ACGCTCGACATGCCCAGGTACAGGAG
+
BB<@@BBBB?=?CC>BB?@?AAB?BA
@FG019:00007:00058
AGCACTGTAGCTGTCACTAGTTACTTGT
+
@@CCBGCCAACCBBCCCCCCCACB>?=@
@FG019:00007:00062
TGATACGTCTCCTTCCTTAGTTACTTCA
+
BCCBBBCCBBB?BAEAD@BBC@BBC?AA
@FG019:00007:00064
TGATACGTCTCCTTCCTTAGTTACTTCA
+
BBAABBBBBBB@C@E@B@BABABBBBCB
@FG019:00007:00065
AGCACTGTAGCTGTCACTAGTTACTTGT
+
ABCDCCCBABABBCCBBABBB@A==<=@
@FG019:00007:00068
ACGAGTGCGTTCCCCATGTCGTAGGTACTC
+
AAACBBA>992999-9?>@@BBBC@C<<<B
@FG019:00007:00069
TCTCTATGCGCTCCACATGTCTAAGGT
+
?BCCDCBABBFBB?AAA@=@=?=5969
@FG019:00007:00071
ATATCGCGAGGGTATGGAAGACTCTATA
+
BBBABBBCCCDBC@@?@C@BBBBBB??>
@FG019:00007:00072
TAGTATCAGCCTCGCCATGACGAAGGTATTCC
+
CBBBBCDCDC@B???@CBCBBBC@DAC@D@@C
@FG019:00007:00077
ACGCTCGACATGCCCAGGTACAGGAG
+
@@@ABBBCB>>BBB@9999?BBB@AA
@FG019:00007:00078
TCTCTATGCGCTCCACATGTCTAAGGT
+
BBBBDABBBDBBCACCBAAAABB@B>@
@FG019:00007:00079
TAGTATCAGCCTCGCCATGACGAAGGTATTCC
+
BBBBCCBCCC@B>@@=ACCCCAA?B@CCC@C@
@FG019:00007:00081
TACTGAGCTACACACACAGAAAGATTGGT
+
AAABBBBBBBBBCBCD;;444-9AB@D@B
@FG019:00007:00082
ACGAGTGCGTTCCCCATGTCGTAGGTACTC
+
ABBBBBDB==2999-999;@@AAA>A<<<@
@FG019:00007:00085
CGTGTCTCTAGGCACAGGATTTTGTGTAG
+
@BAABDBBBCC@B?@@C@CEDD:AABB@@
@FG019:00007:00086
TCTCTATGCGCTCCACATGTCTAAGGT
+
4444449ABBCDF@DCCBCCDCC@C@C
@FG019:00007:00089
CGTGTCTCTAGGCACAGGATTTTGTGTAG
+
ECBBAECCBBG@CA@AEECCCC9;;;>?>
@FG019:00008:00054
CGTGTCTCTAGGCACAGGATTTGTGTA
+
BDCCFDDCCAAA?999924440///,,
@FG019:00008:00057
TAGTATCAGCCTCGCCATGACGAAGGTATTCC
+
BBBBBBCDCC@AA@?=@BBBBCC?B@CAA?AA
@FG019:00008:00059
ACGAGTGCGTTCCCCATGTCGTAGGTACTC
+
AA>ABCCBB?=?=9699==>@@@A?B;<;A
@FG019:00008:00065
ACGAGTGCGTTCCCCATGTCGTAGGTATC
+
??>@@CB?@@5999,4>><1///.,.///
@FG019:00008:00066
ACGAGTGCGTTCCCCATGTCGTAGGTACTC
+
BBBBCCCCBA?BBA9A?>>=@@??<?@@@A
@FG019:00008:00068
TAGTTCAGCCTCGCCATGACGAAGGTATTCC
+
BBDC@CCCBA99;B?BBDCDBC@C@CCD?BA
@FG019:00008:00071
CGTGTCTCTAGGCACAGGATTTTGTGTAG
+
BB@AABAA@@@@BBECC@A???6994?==
@FG019:00008:00076
TACTGAGCTACACACACAGAAAGATTGGT
+
AA>AABC@?@@@AABD@@CCC>@@@@C?B
@FG019:00008:00080
ATATCGCGAGGGTATGGAAGACTCTATA
+
BAAABBBCCCC?CCDB?A?ABBBB@>BB
@FG019:00008:00084
ACGCTCGACATGCCCAGGTACAGGAG
+
CB??A:;<CCB>>>99969899><99
@FG019:00008:00090
TCTCTATGCGCTCCACATGTCTAAGGT
+
BBBBAAAEDCDBC?BB?=@@@@@?B@B
@FG019:00009:00055
ACGCTCGACATGCCCAGGTACGAGA
+
?BBBBAAAAAACCC@BA<97:-***
@FG019:00009:00059
TAGTATCAGCCTCGCCATGACGAAGGTATTCC
+
BBCCC@@ACC?@AAC@BCEDBBC@CACA?=@>
@FG019:00009:00062
ACGAGTGCGTTCCCCATGTCGTAGGTACTC
+
BAABCCCBBBACIHBCA@@=>>9858999>
@FG019:00009:00064
TAGTATCGAGCCTCGCCATGACGAAGGTATTC
+
;9//86//18:7:C@A=A>>944/,/,///,/
@FG019:00009:00065
TACTGAGCTACACACACAGAAAGATTGGT
+
/?@BBB<;;999>9944>>>>98484843
@FG019:00009:00066
ATCAGACACGGACACAGCAGAACACAC
+
BBBBCBBBBB@BBBDBBB@AA@BAA@B
@FG019:00009:00067
TAGTATCAGCCTCGCCATGACGAAGGTATTCC
+
BCCBBCCCCDCBA??=@@@BBCC?C?A<;7;>
@FG019:00009:00069
ATATCGCGAGGGTATGGAAGACTCTATA
+
BBBB???BCCC?AAAB@B@BBCB@@=??
@FG019:00009:00070
ACGAGTGCGTTCCCCATGTCGTAGGATC
+
@?@;<<AAAB@CBB7@91--,,,,*,4.
@FG019:00009:00071
TACTGAGCTACACACACAGAAAGATTGGT
+
<>A@A@CBBBBCB@AA<<;@C=@@?6;7;
@FG019:00009:00074
ACGCTCGACATGCCCAGGTACAGGAG
+
A?BBAAACBAA9996;A?BCCCD?BB
@FG019:00009:00077
TAGTATCAGCCTCGCCATGACGAAGGTATTCC
+
BBBBBABECD>B<<<>@@@AADCDEBCAA>@=
@FG019:00009:00079
ACGCTCGACATGCCCAGGTACAGGAG
+
BBBBB@ACDCCBBA=AB>BAEDC@AA
@FG019:00009:00080
ACGCTCGACATGCCCAGGTACAGGAG
+
A?>@ABBBDB?BDC@9999?CBCCCB
@FG019:00009:00084
TACTGAGCTACACACACAGAAAGATTGGTG
+
BBBBCGECAACAAADDAACEC=@9848539
@FG019:00009:00087
TACTGAGCTACACACACAGAAAGATTGGT
+
BCCDBCCBBBBBBBDDB@99968=9:@?A
@FG019:00009:00098
TCTCTATGCGCTCCACATGTCTAAGGT
+
BBCCCCC?==@8969@>@ACCCC@C@C
@FG019:00010:00057
TACTGAGCTACACACACAGAAAGATTGGT
+
CCBBBBCBBBBBCCDDA@?BB==??;?48
@FG019:00010:00059
CGTGTCTCTAGGCACAGGATTTTGTGTAG
+
CBCDCDAABCCBB9;9959999/999@>>
@FG019:00010:00060
ACGAGTGCGTTCCCCATGTCGTAGGTACTC
+
@BBBBCCB?=6944,9==@@A@AA?B<<<A
@FG019:00010:00062
TAGTATCAGCCTCGCCATGACGAAGGTATTCC
+
CBBBECD=;<@;;;B>BCCBBBA@D@BAD@B@
@FG019:00010:00063
TAGTATCAGCCTCGC
+
BBBAAADHCFABBBB
@FG019:00010:00064
ATCAGACACGGACACAGCAGAACACAC
+
BCBBCA;84499444494444244433
@FG019:00010:00070
TGATACGTCTCCTTCCTTAGTTACTTCA
+
CCCCCA?@B=A=B?CCCCCCC@BBB7;<
@FG019:00010:00078
AGCACTGTAGCTGTCACTAGTTACTTGT
+
<BCCCDBC@@BBBBBBBAAAC@CBB?AB
@FG019:00010:00083
ATATCGCGAGGGTATGGA
+
ABBBBBBCCCC?DBBB@A
@FG019:00010:00084
ATATCGCGAGGGTATGGAAGACTCTATA
+
CCCB?:::444-9B>?6<:;>BCCBBBC
@FG019:00010:00086
TACTGAGCTACACACACAGAAAGATTGGT
+
CBBBA@C@?@@BBBBCBBBBB=BBC@B?A
@FG019:00010:00089
TGATACGTCTCCTTCCTTAGTTACTTCA
+
BBBBBBBA=?BBC@C?B@BBB>BBC@CC
@FG019:00010:00095
TACTGAGCTACACACACAGAAAGATTGGT
+
@@BCCCCCBBA@BBDD@@;;;79A>=@?A
@FG019:00010:00096
ACAGTGCGTTCCCCATGTCGTAGGTATC
+
BBBBBBBBA>B@>7?4999999958999
@FG019:00011:00050
TGATACGTCTCCTTCCTTAGTTACTTCA
+
AABBBBBBBBB>A=A@A@AA@>A<;8;B
@FG019:00011:00052
TGATACGTCTCCTTCCTTAGTTACTTCA
+
BBBBEBDE??@?A=B=A>@BB@BBB@CC
@FG019:00011:00053
TAGTATCAGCCTCGCCATGACGAAGGTATTCC
+
@ACCCBBCBCACBAA???AAAAB;><>9959<
@FG019:00011:00055
TAGTATCAGCCTCGCCATGACGAAGGTTC
+
AABBBCCCCD@BAEBABAABBBB?C?BAC
@FG019:00011:00062
ACGAGTGCGTTCCCCATGTCGTAGGTACTC
+
>ABBB@BBAA6944,9?=@@@@@@=@;<9>
@FG019:00011:00063
TAGTATCAGCCTCGGCATGACGAAGGTATTCC
+
BBAAACCCC@@>9859999>@99592444248
@FG019:00011:00065
ATATCGCGAGGGTATGGAAGACTCTATA
+
B?BBBBCBBGH?CBBBACACCCCBB:;;
@FG019:00011:00068
ACGAGTGCGTTCCCCATGTCGTAGTACTC
+
<CCCCCCCBB>ABB799<@999983=444
@FG019:00011:00070
TGATACGTCTCCTTCCTTAGTTACTTC
+
BCBBBAA===A@CAE@BEBCC@??@>@
@FG019:00011:00071
TGATACGTCTCCTTCCTTAGTTACTTCA
+
CCCCBAAA??B@C@CAB@???<@@@@@@
@FG019:00011:00072
TACTGAGCTACACACACAGAAAGATTGGT
+
BB@@AAC@@@A@@BDCCBAAA=BBB@B>?
@FG019:00011:00074
ATATCGCGAGGGTATGGAAGACTCTAT
+
?<9;;@@@ADF?D@?=@B@BBC;;;>>
@FG019:00011:00077
TACTGAGCTACACACACAGAAAGATTGGT
+
BBBCBCDB??>BCBD@@BBBB=BBB@B@B
@FG019:00011:00080
TACTGAGCTACACACACAGAAAAGATTGGT
+
BBBBBBCC>>>133B@@@9999/99848=?
@FG019:00011:00081
AGCACTGTAGCTGTCACTAGTTACTTGT
+
;;BC<:=CECA?A@@@AAB@A599?<99
@FG019:00011:00082
CGTGTCTCTAGGCACAGGATTTTGTGTAG
+
BDBCBBBBBBC@BD@??<==9=2=;9>@>
@FG019:00011:00083
TGATACGTCTCCTTCCTTAGTTACTTCA
+
BBBBBBBBBBA?A?CBD@BBA>A@AEBB
@FG019:00011:00086
TGATACGTCTCCTTCCTTAGTTACTTCA
+
ABBBB@BBA@@?@@B@B@BBB@ABB@BA
@FG019:00011:00095
ACGCTCGACATGCCCAGGTACAGGAG
+
B?@ABBBBBCBBBB>CC@B@GBC@BB
@FG019:00011:00098
ATATCGCGAGGGTATGGAAGACTCTATA
+
BBBBBCBB@AA?ACCC@C@CCCCBCAAB
@FG019:00012:00053
TAGTATCAGCCTC
+
6////////?@;B
@FG019:00012:00054
TGATACGTCTCCTTCCTTAGTTACTTCA
+
ABBBBBBBBBB@C@E@B@ACBABAA?;;
@FG019:00012:00056
TACTGAGCTACACACACAGAAAGATTGGT
+
BBBBBBBA@BBCCBCBBCBBB?BBB?A>>
@FG019:00012:00059
ATATCGCGAGGGTATGGAAGACTCTATA
+
<CCDCBCBCIHBAAAB>E?ABAB@@:::
@FG019:00012:00060
TACTGAGCTACACACACAGAAAGATTGGT
+
BBBBBBBBB@AAABDDBBCCB?BBC@D>B
@FG019:00012:00063
TAGTATCAGCCTCGCCATGACGAAGGTATTCC
+
AABAABCA@ABBABA?ABBDBBD@C@CBB@B@
@FG019:00012:00064
TCTCTATGCGCTCCACATGTCTAAGGT
+
BAAACCCCCDCBB?CC@@>??>>5959
@FG019:00012:00066
ACGAGTGCGTTCCCATG
+
A@;9;<<A11,11,/,/
@FG019:00012:00072
CGTGTCTCTAGGCACAGGATTTTGTGTAG
+
BBBBAAABBBC@BAAAB@CDCE:@?=>==
@FG019:00012:00073
CGTGTCTCTAGGCACAGGATTTTGTTTAG
+
@@@CBCBBBAA@C9<=BECCDD9AAB:>>
@FG019:00012:00076
TAATATCAGCCTCGCCATGACGAAGGTAATCC
+
BB@BBCCBBA?99;@=ACCBBBB@B@CDBCB@
@FG019:00012:00083
TGATACGTCTCCTTCCTTAGTTACTTCA
+
BBBBBBB@@=A@A@DBD????>BCC@CC
@FG019:00012:00085
TACTGAGCTACACACACAGAAAGATTGGT
+
BAABBCBB@@BBCBDBB=9996:?B@B?@
@FG019:00012:00088
TCTCTAGGTACTG
+
@CCCEEC@BBBBB
@FG019:00013:00058
AGCACTGTAACTGTCACTAGTTACTTGT
+
BABBCCCBBEA@BBBBBBBEC?=>>;9;
@FG019:00013:00060
ACGCTCGACATGCCCAGGTACAGGAG
+
>><ABBBB@@@BBCCBB?AAD>>>==
@FG019:00013:00061
TCTCTATGCGCTCCACATGTCTAAGGT
+
BBBCBBBBBDCAA@FDCD:;;?>5969
@FG019:00013:00062
TACTGAGCTACACACACAGAAAAGATTGGTGCTGC
+
@?@;99@@999BAAA?@C9999/9>>5857<;8@>
@FG019:00013:00064
TACTGAGCTACACACACAGAAAGATTGGT
+
@=@<=<@@C;<<AACBBABAA:@984848
@FG019:00013:00067
TCTCTATGCGCTCCACATGTCTAAGGT
+
>?=?DDAAADDCC?BFA@>?>?>6969
@FG019:00013:00074
ATATCGCGAGGGTATGGAAGACTCTATA
+
BBBBB???BCC@D?B=@B@CCCCBB@CB
@FG019:00013:00076
ACGAGTGCGTTCCCCATGTCGTAGGTACTC
+
BBBBBCBBB?>A??6?9==?;<;C@C<><B
@FG019:00013:00077
TAATATCAGCCTCGCCATGACGAAGGTATTCC
+
BB@CHCCBDA>>?>?=@BBBBBD@B?CBC@C@
@FG019:00013:00081
ATCAGACACGGACACAGCAGAACACAC
+
@8;<<CCCBC?CBBEB<<<AA>@AAAA
@FG019:00013:00082
ACGCTCGACATGCCCAGGTACAGGAG
+
CCCCBBBBCCBBBC@@@=@ABAB?;;
@FG019:00013:00089
TGATACGTCTCCTTCCTTAGTTACTTCA
+
BCBBBCCC@==295959699969@A?AA
@FG019:00013:00095
TCTCTATGCGCTCCACATGTCTAAGGT
+
BBBBCBBBBBBBB@CCC?@@@AA;@=@
@FG019:00013:00097
ATATCGCGAGGGTATGGAAGACTCTATA
+
BBBBBCBCCEE?BBBB@B@BBBACA@@?
@FG019:00013:00098
TAGTATCAGCCTCGCCATGACGAAGGTATTCC
+
48;;@@@4448==8=@BA@AACC@C@?@AADB
@FG019:00014:00052
TCTCTATGCGCTCCACATGTCTAAGGT
+
FCAACC<;;ABBA@CE<<;>9996959
@FG019:00014:00053
TACTGAGCTACACACACAGAAAGATTGGT
+
BBCCCCBA@>>BBCED@;;44089848;>
@FG019:00014:00061
TGATACGTCTCCTTCCTTAGTTACTTCA
+
99;99@B999969595928442444244
@FG019:00014:00062
AGCACTGTAGCTGTCACTAGTTACTTGT
+
<BCCCDCCAB@@@ABBBBCCC@@@??9;
@FG019:00014:00065
TGATACGTCTCCTTCCTTAGTTACTTCA
+
BCBBB?BBBDD?C@DAD@BBB@AAB@BA
@FG019:00014:00067
CGTGTCTCTAGGCACAGGATTTGTGTAG
+
DBB@@B;;<@A?A@>11-111-1112,,
@FG019:00014:00068
ATCAGACACGGACACAGCAGAACACAC
+
BBBBB@?@@B@BBBBAAACBB@BBBBB
@FG019:00014:00071
TAGTATCAGCCTCGCCATGACGAAGGTATTCC
+
AB??@CCCCC@ABBC@BB@@@BCCB=A<>><=
@FG019:00014:00072
TCTCTATGCTCTCCACATGTCTAAGGT
+
CCCDDCDCCFDCC@CCBA>@@@=;>;?
@FG019:00014:00073
TAGTATCAGCCTCGCCATGACGAAGGATTC
+
CCECBCCBBBBCCBCAA999?91,/,/,*,
@FG019:00014:00074
TACTGAGCTACACACACAGAAAGATTGGT
+
CCCBBBBBBBBBBBCCBBBBB=AAB@B@?
@FG019:00014:00080
TGATACGTCTCCTTCCTTAGTTACTTCA
+
@BBBB?BBBBC@B@CAB@BAB@:;<@BB
@FG019:00014:00092
CGTGTCTCTAGGCACAGGATTTTGTGTAG
+
CCCCBBBBBBB@BCC@@>AEEE:CCBAA?
@FG019:00015:00050
CGTGTCTCTAGGCACAGGATTTTGTGTAG
+
CAADCCCBCCC?B@=>><9999/999>>>
@FG019:00015:00051
TCTCTATGCGCTCCACATGTCTAAGGT
+
ACDED@ACCEEBB@DBAAAA;9<:9:9
@FG019:00015:00054
CGTGTCTCTAGCACAGGATTTTGTGTAG
+
<<BAA@A<=<CCDAA@?9999/999@>?
@FG019:00015:00059
ACGAGTGCGTTCCCCATGTCGTAGGTACTC
+
BBBBBBBBCC@BBD:C=9;99>@?5;<;;@
@FG019:00015:00061
ACGCTCGACATGCCCA
+
BBCCBBABBCCBCC>=
@FG019:00015:00067
TAGTATCAGCCTCGCCATGACGAAGGTATTCC
+
BBBDDCC::=ACC@A>?BCBCCC@A@CA?=@@
@FG019:00015:00070
TACTGAGCTACACACACAGAAAGATTGGT
+
BBBBBBC@?BBCCCCDCB??A=AAAAB>B
@FG019:00015:00071
ATATCGCGAGGGTATGGAAGACTCTATA
+
BBB@CCBB?=?<ABBB@C>BBCCCA???
@FG019:00015:00079
ACGCTCGACATGCCCAGGTACAGGAG
+
B:<<CCCCGBBECC>;;79<?==;@@
@FG019:00015:00084
TAGTATCAGCCTCGCCATGACGAAGGTATTCC
+
BABBBCBA@AABBBC@BBBBCCCAC@CCCCC@
@FG019:00015:00085
TGATACGTCTCCTTCCTTAGTTACTTCA
+
BB??BBBB@BB@C@C@C@BBC@@@@@BB
@FG019:00015:00089
ATATCGCGAGGGTATGGAAGACTCTATA
+
BB@?@CCAAEDBCBBB@C@BB@?@@:77
@FG019:00015:00094
AGCACTGTAGCTGTCACTAGTTACTTGT
+
@BCCCDC??@CCCCBBBCCCD?:;;=>>
@FG019:00015:00095
AGCACTGTAGCTGTCACTAGTTACTTGT
+
@BCCBBBCBCBBBBBBBBBAB@CDC@@@
@FG019:00015:00098
TGATACGTCTCCTTCCTTAGTTACTTCA
+
CCCCCCCB?A@@C@DBDBCCB>@@@;>?
@FG019:00016:00050
TAGTATCAGCCTCGCCATGACGAAGGTATTCC
+
A@CBBAA><=@@AAC?BCCBBBB>ACBCC?BB
@FG019:00016:00053
TAGTATCAGCCTCGCCATGACGAAGGTATTCC
+
//869@<99@244==<>BABBCC>@?B997;<
@FG019:00016:00059
TACTGAGCTACACACACAGAAAGATTGGT
+
BBBBBB@?@FDCDAAACCBBC?B@A<;;?
@FG019:00016:00060
TCTCTATGCGCTCCACATGTCTAAGGT
+
>@CAAAADE>B=D@CICC:<;A@5969
@FG019:00016:00061
TAGTATCAGCCGCCATGACGAAGGTATTCC
+
B9<=DBABAA?AB?BHCBCCB@;2/11-1=
@FG019:00016:00065
ACGAGTGCGTTCCCCATGTCGTAGGTACTC
+
@A?AAABBBB=?==299;;BBBCC@B;<<>
@FG019:00016:00068
ACGAGTGCGTTCCCCATGTCGTAGGTACTC
+
?B@@A@@@AA@AAB9C@@?==@=<;>999>
@FG019:00016:00069
AGCACTGTAGCTGTCACTAGTTACTTGT
+
<<CGCDCCBBBBBCCB?=@AA=>>>599
@FG019:00016:00078
ATCAGACACGGACACAGCAGAACACAC
+
@CB@BACBBB@CCAAADBBBB@BBB>>
@FG019:00016:00080
CGTGTCTCTAGGCACAGGATTTTGTGTAGA
+
BBB;<<BBB@@=<;<AGADCED:CA@@@@>
@FG019:00016:00084
TAGTATCAGCCTCGCCATGACGAAGGTATTCC
+
BBC?@ADCBA??>@@=@CCBCAA?A@BCCAB@
@FG019:00016:00086
ACGAGTGCGTTCCCCATGTCGTAGGTACTC
+
ABBBBCDB@====92?4998>>98689999
@FG019:00016:00088
TACTGAGCTACACACACAGAAAGATTG
+
B@ABJCDCC<<<CAF?>?>>>8;;C@F
@FG019:00016:00090
AGCACTGTAGCTGTCACTAGTTACTTGT
+
;;CDDCDBBBBBBCDDBBABC@BBB?AB
@FG019:00016:00091
AGCACTGTAGCTGTCACTAGTTACTTGT
+
<=GDCCAAAACBBBA@@BCAA?ABC@DB
@FG019:00017:00055
ATATCGCGAGGGTATGGAAGACTCTATA
+
CAA?A;<=CIIBDDCH?B@BDCCCBBBB
@FG019:00017:00063
TAGTATCAGCCTCGCCATGACGAAGGTATTCC
+
BBB@AABCCC@BC@A>@CEDBAB@D@BAADB@
@FG019:00017:00064
ATAACGCGAGGGTATGGAGACTCTAT
+
@BC;;<BCA@A<AAAADDB>>88...
@FG019:00017:00065
CGTGTCTCTAGGCACAGGATTTTGTGTAG
+
A?CCCB@AABB@B@?@A<=9992499>>>
@FG019:00017:00066
TACTGAGCTACACACACAGAAAGATTGG
+
C@B@CCCCBBBBBBBAA@A@@9998484
@FG019:00017:00070
ACGAGTGCGTTCCCCATGTCGTAGGTACTC
+
?@ABBCCCBA@BCC9B;9111111,.////
@FG019:00017:00071
AGCACTGTAGCTGTCACTAGTTACTTGT
+
@BCCDDCCBBBBBBCBBBC?==A@A?@B
@FG019:00017:00074
TACTGAGCTACACACACAGAAAGATTGGT
+
ABBBB@C@ABBBBCCDDBBBB>ABB@B?B
@FG019:00017:00080
TCTCTATGCGCTCCAC
+
CCE<::CBBAE?>;9?
@FG019:00017:00086
TCTCTATGCGCTCCACATGTCTAAGGT
+
BCCFA@ACCDCBB@CCCCAA@A@@B@C
@FG019:00017:00089
ATATCGCGAGGGTATGGAAGACTCTATA
+
A?AA@@@AACD?BAAA?B@BCDDCC?@?
@FG019:00017:00091
AGCACTGTAGCTGTCATAGTTACTTTGT
+
444444;49994444978//,/...+4:
@FG019:00017:00092
ATATCGCGAGGGTATGGAAGACTCTATA
+
=;@@@@@ABCC@CCCC@B@CA@@@?777
@FG019:00018:00050
ACGCTCGACATGCCCAGGTACAGGAG
+
ABBBBCCCCDCCBB?BC@BBCBB?<<
@FG019:00018:00051
TACAAAGATTGGTGCTGCG
+
ABCCC>AAC?@=A<<;@A@
@FG019:00018:00052
TAATATCAGCCTCGCCATGACGAAGGTATTCC
+
BB@BBBBCEB@?A@?=@BCBBBB@C@CBB?B@
@FG019:00018:00062
TGATACGTCTCCTTCCTTAGTTACTTCA
+
BBBBBBBBBBC@C@CAD@BBB@BCD@CC
@FG019:00018:00068
CGTGTCTCTAGGCACAGGATTTTGTGTAG
+
BCCCCBBABBC@BAA=>;9999/999<<@
@FG019:00018:00073
TAGTAACAGCCTCGCCATGACGAAGGTATTCC
+
;;99B?A==AC:;99?;@98844242444248
@FG019:00018:00077
ATATAGGGTATGGAAGACTCTATAGAGG
+
BAB??ACBECBB@C@CCAAAA;99>>><
@FG019:00018:00078
ATCAGACACGGACACAGCAGAACACAC
+
@AACCCBBBB?B;;;DC@@AB@BBBCC
@FG019:00018:00085
ATCAGACACGGACACAGCAGAACACAC
+
BBBBB@@BBB@BCBC:;;;;B?B@@@A
@FG019:00018:00089
TCTCTATGCGCTCCACATGTCTAAGGT
+
CCCBCBCBBBCBCAF?>9991//,/,/
@FG019:00018:00090
TACTGAGCTACACACACAGAAAGATTGGT
+
@@BCCCBBBBBABBCCCCCBC===77;;?
@FG019:00018:00095
CGTGTCTCTAGGCACAGGATTTTGTGTAG
+
BCCCBBBBBCD@BAAAA?BBDB6=@9999
@FG019:00018:00097
CGTGTCTCTAGGCACAGGATTTTGTGTAG
+
BCCBBBCCCDC@AAACC@CCHI:CC@::<
@FG019:00018:00099
TCTCTATGCGCTCCACATGTCTAAGGT
+
AA?BBCBCAAA@A>ABCB::;DB69::
@FG019:00019:00050
TAATATCAGCCTCGCCATGACGAAGGTATTCC
+
<;9;B<;=EBACEBB?BCDCDCC@B?B9969<
@FG019:00019:00054
TCTCTATGCGCTCCACATGTCTAAGGT
+
AACAAACCBBCBC@CAAABCBCCBC@C
@FG019:00019:00056
ACGAGTGCGTTCCCCATGTAGTGACTC
+
DDCBBBC?=@=@AA4??@-,,,,,086
@FG019:00019:00060
CGTGTCTCTAGGCACAGGATTTTGTGTAG
+
BBBBDCBBBDBABBCBA:4444-499@@@
@FG019:00019:00065
ATCAGACACGGACACAGCAGAACACAC
+
BB@@???BBA@ABCBBCBEBB@BBBBB
@FG019:00019:00067
TCTCTATGCGCTCCACATGTCTAAGGT
+
AABBCAABBCBBB@BF=@;99995959
@FG019:00019:00068
ATCAGACACGGACACAGCAGAACACAC
+
CB>@@BBDCB@BCCCAA@CBB?BBBAC
@FG019:00019:00069
ATATCGCGAGGGTATGGAAGACTCTATA
+
BB@@??==???>ABBB@B@CCCG::7::
@FG019:00019:00070
ATATCGCGAGGGTATGGAAGACTCTATA
+
BBBBB@??AAE@BBBB@B@CCCCBB???
@FG019:00019:00072
TCTCTATGCGCTCCACATGTCTAAGGT
+
@CBBBAACCCCCB@DDCDBB9;;;=;>
@FG019:00019:00073
ACGCTCGACATGCCCAGGTACAGGAG
+
A@@AB?AC@@BBBB>BA?A>?=?>==
@FG019:00019:00074
ACGCTCGACATGCCCAGGTACAGGAGA
+
ABBBBABADA@BBC>AA?@@A=?<99@
@FG019:00019:00075
TGATACGTCCTTCCTTAGTTACTTCAGTGC
+
BGCCBCC@@@@@C@B@BBB?@@B@BCBBAB
@FG019:00019:00076
ATATCGCGAGGGTATGGAAGACTCTAT
+
989998>?9991499;@N@BBBA77::
@FG019:00019:00077
TCTCTATGCGCTCCACATGTCTAAGGT
+
ACBCAA<<<AC@CABB;99>9995924
@FG019:00019:00085
CGTGTCTCTAGGCACAGGATTTTGTGTAG
+
BBCDDCDDCDB?==9==<9999/999@99
@FG019:00019:00086
ACGAGTGCGTTCCCCATGTCGTAGGTACTC
+
AA>?BBBB=92994,9>>@@BBBD@C<<<A
@FG019:00019:00087
TAGTATCAGCCTCGCCATGACGAAGGTATTCC
+
ABBBBBCBBC?@@@@=@@>>>A@<><?9959<
@FG019:00019:00088
ATCAGACACGGACACAGCAGAACACAC
+
>??@@ACC<;;<H@@ACEC;;9<AA?>
@FG019:00019:00091
TCTCTATGCGCTCCACATGTCTAAGGT
+
BABBCCDBBACAA?ADA==@;99<><>
@FG019:00019:00095
ATATCGCGAGGGTATGGAAGACTCTATA
+
BBBABBCCAAA<AA@A@CDCBBB@B?AB
@FG019:00020:00050
CGTGTCTCTAGGCACAGGATTTTGTGTAG
+
BCCCBDBBBCC@BEEBC?CDDD:CBCBBB
@FG019:00020:00053
TAGTATCAGCCTCGCCATGACGAAGGTATTCC
+
B@AACBBECCBCAAA@CBBBCCC?B?BBB?B@
@FG019:00020:00061
CGTGTCTGTAGGCACAGGATTTTGTGTAG
+
BBBBBBBCBCC>AACCC?BAAA4999>>>
@FG019:00020:00072
TCCTTAGTTACTTCAGTGC
+
@@@C@CBB@ABA@AAAABB
@FG019:00020:00073
TAGTATCAGCCTCGCCATGACGAAGGTATTCC
+
ABDCCDCDBC@BB?@>@BBBBCCAB?BCDDB@
@FG019:00020:00076
ATATCGCGAGGGTATGGAAGACTCTATA
+
BBBBBBBB@=?<AA@A@C@CCCBBB;::
@FG019:00020:00077
CGTGTCTCTAGGCACAGGATTTTGTGTAG
+
?BBCCCCBABA@BDBEB@A===6;;9>@@
@FG019:00020:00082
TAGTATCAGCCTCGCCATGACGAAGGTATTCC
+
BBBBBBCA?@@CBBB?BBBBB@CACB@::><F
@FG019:00020:00092
TCTCTATGCGCTCCACATGTCTAAGGT
+
BCCBDAABBDCBB@CA==999>><>=@
@FG019:00020:00094
TAGTATCAGCCTCGCCATGACGAAGGTATTCC
+
ABBCDDCECCABBBCABB@@@CFBG?AAA?A@
@FG019:00021:00052
CGTGTCTCTAGGCACAGGATTTTGTGTAG
+
<<CCAAAECCCAAAACCAAB@@6;;;AAA
@FG019:00021:00067
ATATCGCGAGGGTATGGAAGACTCTATA
+
DABBC@A@CCD?AACC?C@BA@8800/.
@FG019:00021:00070
CGTGTCTCTAGGCACAGGATTTGTGT
+
BBCCBBBBCBC@@;:49599?19994
@FG019:00021:00071
ACGCTCGACATGCCCAGGTACAGGAG
+
BBBBAABCCCCA@?=@C@CCDDD?AA
@FG019:00021:00076
CGTGTCTCTAGGCACAGGATTTTGTGTAG
+
@ABBBCB@BBBABABAC?=9==6449?@@
@FG019:00021:00077
TGATACGTCTCCTT
+
4>9449==1--*,*
@FG019:00021:00079
TAGTATCAGCCTCGCCATGACGAAGGTATTCC
+
CBB;;=EDBB@@@@@=@ACBCBB?B@BAA?A>
@FG019:00021:00083
TCTCTATGCGCTCCACATGTCTAAGGT
+
@ABC=<;<<B<<9?B@99999999@59
@FG019:00021:00090
ACGAGTGCGTTCCCCATGTCGTAGGTACTC
+
B@AABABABC@ECC:C;;;>>>98589999
@FG019:00021:00092
AGCACTGTAGCTGTCACTAGTTACTTGT
+
<=CCCCDC@AABBBB@>:@4959>><>>
@FG019:00021:00093
CGTGTCTCTAGGCACAGG
+
@>;;<A@@A@@=@@?@<:
@FG019:00021:00094
ATCAGACACGGACACAGCAGAACACAC
+
BB>??BBBCB?BBCCAAAABBABB??B
@FG019:00022:00050
TCTCTATGCGCTCCACATGTCTAAGGT
+
GCFDC@AADDFCC?CCCA@@><<:<@A
@FG019:00022:00070
ACGAGTGCGTTCCCCATGTCGTAGGTACTC
+
CCBBBBCBCB@AAC:DD999;;>>;>9999
@FG019:00022:00071
ACGAGTGCGTTCCCCATGTCGTAGGTACTC
+
@BBBBB??ADBCCC:C;;;@@A@?<?@A@A
@FG019:00022:00076
TAGTATCAGCCTCGCCATGACGAAGGTTTCC
+
CCBBBBD::<@BCBB@ABCCCBA<?;==:A@
@FG019:00022:00078
ACGAGTGCGTTCCCCATGTCGTAGGTACTC
+
BBBBBBCBBB?AA?6?====@@@@=@;<9?
@FG019:00022:00083
ACGCTCGACATGCCCAGGTACAGGAG
+
AABBA==BCDCAAA=AA>ABCBC@BB
@FG019:00022:00088
CGTGTCTCTAGGCACAGGATTTTTGTGTAG
+
;<<<BA?>;;959@@?><99999-9@@@AB
@FG019:00023:00050
TACTGAGCTACACACACAGAAAGATTGGT
+
CBBBCCCBCA?BCCDCA??BC>@@C@C>@
@FG019:00023:00051
TGATACGTCTCCTTCCTTAGTTACTTCA
+
B@ABBBB???C@@?AAB?BBBCCBB?BD
@FG019:00023:00055
CGTGTCTCTAGGCACAGGATTTTGTGTAG
+
C??AAAACAAAABCABA>9999/99999@
@FG019:00023:00060
CGTGTCTCTAGGCACAGGATTTTGTGTAG
+
@@CC;;<=AAAICCCCCC9999/9@AABC
@FG019:00023:00069
ACGCTCGACATGCCCAGGTACAGGAG
+
C?@@ACCAAACDCD?DD@C;BAD?AA
@FG019:00023:00071
CGTGTCTCTAGGCACAGGATTTTGTGTAG
+
9;<99?>@>>98=999424444,444444
@FG019:00023:00073
ATCAGACACGGACACAGCAGAACACAC
+
BB?@@CBCEC@CCBBBBBBBB@BBBBB
@FG019:00023:00076
ACGCTCGACATGCCCAGGTACAGGAG
+
B9:;BCCCCBABBH@BAC@BCCC@CE
@FG019:00023:00078
TACTGAGCTACACACACAGAAAGATTGGT
+
BBBBBBBBBBBBBCCCAAABC===;777<
@FG019:00023:00082
TCTCTATGCGCTCCACATGTCTAAGGT
+
@AAAECCCCDEBB@AEA@@C;<9>@69
@FG019:00023:00083
ACGCTCGACATGCCCAGGTACAGGAG
+
A>@AB@AAC<=<CF<@A591111-11
@FG019:00023:00086
TACTGAGCTACACACACAGAAAGATTGGT
+
CCB>@@DBBBCCCBCCB:;;B=?@?<>;>
@FG019:00023:00090
TCTCTATGCGCTCCACATGTCTAAGT
+
BCCCCDCBCBBBC@CC?>@=999:<<
@FG019:00023:00095
CGTGTCTCTAGGCACAGGATTTGTGT
+
=?CBCDB;99><>>>99699>:999/
@FG019:00023:00096
ATCAGACACGGACACAGCAGAACACAC
+
BBAABBBBBB?BBCCCBBBBB@BB?>?
@FG019:00023:00097
ACGCTCGACATGCCCAGGTACAGGAG
+
?BBBBBBCCBBA??:===?ABAC@@A
@FG019:00024:00050
TCTCTATGCGCTCCACATGTCTAAAGT
+
BCCCBBBAADCBB<AACB::81//-1/
@FG019:00024:00051
TACTGAGCTACACACACAGAAAGATTGGT
+
BBBCCBAABCCC@@ADEFCCC>ACC@C>B
@FG019:00024:00055
TACTGAGCTACACACACAGAAAGATTGGT
+
CBBAAACBBC??ACDDBBBCC?CAB?C@C
@FG019:00024:00062
ACGCTCGACATGCCCAGGTACAGGAG
+
BBBBBBCCCDECCC@BB?BCCCCA@A
@FG019:00024:00063
TGTTACGTCTCCTTCCTTAGTTACTTCA
+
B?A>ACCDCCB@C@C?@@BB@?@A@@BB
@FG019:00024:00064
AGCACTGTAGCTGTCACTAGTACTTGT
+
;98>=DAAABB;44994444444;:44
@FG019:00024:00065
ACGCTCGACATGCCCAGGTACAGGAG
+
BBBBBBCCCCCDDB>BB@B?CBA@>>
@FG019:00024:00070
TGATACGTCTCCTTCCTTAGTTACTTCA
+
CCCCBBBCCDCAC=A;><>>>594;9:9
@FG019:00024:00075
ACGAGTGCGTTCCCCATGTCGTAGGTACTC
+
BBBBABBCCC@EDD:E<;;;;;>B=?9999
@FG019:00024:00076
ATATCGCGAGGGTATGGAAGACTCTATA
+
BCBBBBBEBEE?C=@=@A@B@BB@@=B?
@FG019:00024:00084
TCTCTATGCGCTCCACATGTCTAA
+
4;;??A<99::9@@:996///,,*
@FG019:00024:00090
ACGCTCGACATGCCCAGGTACAGGAG
+
CCCBB??@DAAABB>@@=@?A@B>>>
@FG019:00025:00051
ATCAGACACGGACACAGCAGAACACAC
+
BAABBBABBB>??CCCBBBBA>ADCBC
@FG019:00025:00057
TGATACGTCTCCTTCCTCAGTTACTTAC
+
94449844984=B5969449>:999;84
@FG019:00025:00064
TGATACGTCTCCTTCCTTAGTTACTTCA
+
BBBBBBBBBAAEB@D@D=BBB@BB@@BD
@FG019:00025:00065
TCTCTATGCGCTCCACATGTCTAAGGT
+
BBBBDBBBCDDBB?BEBBBBCCD@D@C
@FG019:00025:00066
AACACTGTAGCTGTCACTAGTTACTTGT
+
B@BCCCCCBBC>@@CBBFDCC@BBA?BB
@FG019:00025:00069
CGTGTCTCTAGGCACAGGATTTTGTGTAG
+
@BBBDDCD::;?BBA?A<9994-9>>?@B
@FG019:00025:00077
TGATACGTCTCCTTCCTTAGTTACTA
+
BBBBBBB@9=@59696928==7==:/
@FG019:00025:00085
ACGAGTGCGTTCCCCATGTCGTAGGTACTC
+
???BBCBBBA@CFC:D<<<@@@@>=?>999
@FG019:00025:00091
ACGCTCGACATGCCCAGGTCAGACA
+
?BBBBBBBDA@ABB@BB?AAA?A=8
@FG019:00025:00094
TAGTATCAGCCTCGCCATGACGAAGGTATTCC
+
1::@BBCAAA@CBBB?BBBBBBC@C@BCC@DA
@FG019:00025:00099
ACGCTCGACATGCCCAGGTACAGGAG
+
=@@@A@ACGAAAA@:99598999699
@FG019:00026:00052
TGATACGTCTCCTTCCTTAGTTACTTCA
+
BBBABBBCCCC@CAFAC@BBB?BBC@BB
@FG019:00026:00062
TCTCTATGCGCTCCACATGTCTAAGGT
+
BICD::>CC>=<CADCCCAAAC?=?;@
@FG019:00026:00065
CGTGTCTCTAGACACAGGATTTTGTGTA
+
BACCDCBB@@?CBBBBB@B@@<67:8>?
@FG019:00026:00066
TACTGAGCTACACACACAGAAAGATTGGTG
+
@B@AABC@@@BBBBDCCBAAA=??B<@=@?
@FG019:00026:00067
TGATACGTCTCCTTCCTTAGTTACTTCA
+
@BAABBBBABB@C@D@B@BBB@BBB@BD
@FG019:00026:00068
ATATCGTGAGGGTATGGAAGA
+
?BBBBBBABBC@DCBB@B@DB
@FG019:00026:00070
TACTGAGCTACACACACAGAAAGATTGGT
+
BABBCCA@@BCCCGB@?>9990<B?>B?B
@FG019:00026:00071
AGCACTGTAGCTGTCACTAGTTACTTGT
+
;;CCHCCCAAABBBBA>AADC@CBB?BB
@FG019:00026:00073
CGTGTCTCTAGGCACAG
+
@@ABBDECCEC@CCC;9
@FG019:00026:00076
TGATACGTCTCCTTCCTTAGTTACTTCA
+
ACCBBB?@?>ABFBDDA?@9448=>;@B
@FG019:00026:00079
ATCAGACACGGACACAGCAGAACACAC
+
BB>??BBBCC?BBCCCBBBBB@B==>B
@FG019:00026:00080
TAGTATCAGCCTCGCCATGGTATTCC
+
BBDBBBBCDCCBCBD@CBB@B@@=@@
@FG019:00026:00081
ACGAGTGCGTTCCCCATGTCGTAGGTACTC
+
BB>??BABBC@CCC:CC:99BB@?=>9999
@FG019:00026:00082
ATCAGACACGGACACAGCAGAACACAC
+
?BABEBBCDC@ABBAAA>ABB?BBBBB
@FG019:00026:00089
ATATCGCGGGGGGTATGGAAGACTCTATA
+
BBB999444444*9@A@?C@CDCB;99@@
@FG019:00026:00098
ATATCGCGAGGGTATGGAAGACTCTATA
+
CBB@AABCBCC?CBB@@A@BABB??>??
@FG019:00026:00099
AGCACTGTAGCTGTCACTAGTTACTTGT
+
;;CCCCCD@AACCCCCBAC==;==><;;
@FG019:00027:00057
ATATCGCGAGGGTATGGAAGACTCTATA
+
BABBBBBBBCD?BDBB?C@BBBBCC@CB
@FG019:00027:00062
ATCAGACACGGACACAGCAGAACACAT
+
BBB@AABECD?BBCCA??B@@=ACCCC
@FG019:00027:00064
ATCAGAAACGGACACAGCAGAACACAC
+
B<9;494-;B>BCCCCCCC??>ABBBC
@FG019:00027:00072
TACTGAGCTACACACACAGAAAGATTGGT
+
BB@BBBCA@ABBBBDDBBBBB=BBD?A??
@FG019:00027:00074
ATCAGACACGGACACAGCAGAACACAC
+
????B@BBBB?BBBBCDBBBB@BBBBB
@FG019:00027:00076
TACTGAGCTACACACACAGAAAGATTGGT
+
B@AABBCBAAAAAADDCC@A@=@CC@D@>
@FG019:00027:00077
TCTCTATGCGCTCCACATGTCTAAGGT
+
BBCBCDC???C998;CB>A99?=5969
@FG019:00027:00084
ACGAGTGCGTTCCCCATGTCGTAGGTACTC
+
BBBBBBCA=:2444,9>>@@BBAA>>999?
@FG019:00027:00089
ACGCTCGACATGCCCAGGTACAGGA
+
BBBBBBBCCBBECCACB=?@BAA?;
@FG019:00027:00095
TAGTATCAGCCTCGCC
+
81@11/7///,44442
@FG019:00027:00099
ATTCGCGAGGGTATGGAAGACTCTATAGAGG
+
AB?B;;<@AA=ACCE@CAAA?:999999884
@FG019:00028:00061
ATCAGACACGGACACAGCAGAACACAC
+
BC>??BBBBC@BCCCCDCCBB?BBBAB
@FG019:00028:00080
ATATCGCGAGGGTATGGAAGACTCTATA
+
BBABCB>=:::6;BBBACABBBBBC???
@FG019:00028:00088
ACGAGTGCGTTCCCCATGTCGTAGGTACTC
+
CAAACCC@@C5444/9B@A9;;>>;>9999
@FG019:00028:00096
AGCACTGTAGCTGTCACTAGTTACTTGT
+
;;@BABABDEBC>@;99>???6999584
@FG019:00029:00051
ACGAGTGGCGTTCCCCATGTCGTAGGTACTC
+
CBAAABC@B@@=@@@6ACCABAAA@?BBBBB
@FG019:00029:00058
ACGCTCGACATGCCCAGGTACAGGAG
+
BBBBBCAAACBBBC@BB@CCFBB?BB
@FG019:00029:00061
CGTGTCTCTAGGCACAGGATTTTGTGTAG
+
BBBBAAACCCC@CBCDE@;:::49BAABC
@FG019:00029:00070
CGTGTCTCTAGGCACAGGATTTTGTGTAG
+
AAADCCCBBAA?>999?69999/9=>=99
@FG019:00029:00073
TCTCTATGCGCTCCACATGTCTAAGGT
+
BBBBBBBBBDDBB@CDCB??@DC@B@B
@FG019:00029:00074
CTCTATGCGCTCCACATGTCTAAGGT
+
::CFEBCEAABC@DCA?/1111-/,/
@FG019:00029:00075
ATATCGCGAGGGTATGGAAGACTCTATA
+
=;=@@BCDCED?BBBA@A@BBBBAA?@?
@FG019:00029:00077
ACGAGTGCGTTCCCCATGTCGTAGGTACTC
+
BB@@ABBBB@?@CC:F@@?>@@BB?BBBBB
@FG019:00029:00088
TAATATCAGCCTCGCCATGACGAAGGTATTCC
+
;;49A@@ABB@CCCB@CCCBBBC@>::44596
@FG019:00029:00095
TGATACGTGTGC
+
ABBBCCBBBBBB
@FG019:00029:00099
TCTCTATGCGCTCCACATGTCTAAGGT
+
CCEDA@ACAB:<;=AB>>999995959
@FG019:00030:00051
AGCACTGTAGCTGTCACTAGTTACTTGT
+
@@BBBBBBCBBBCCEBBACABDDDDBBA
@FG019:00030:00059
AGCACTGTAGCTGTCACTAGTTACTTGT
+
<<CF=:=CCBBBCAAACCBCA@CAA@BB
@FG019:00030:00061
AGCACTGTAGCTGTCACTAGTTACTTGT
+
<;BCCECBBBCBABBBBBBAB@CBB>BB
@FG019:00030:00062
ACGCTCGACATGCCCAGTACAGGAG
+
BBBABBCCCCCCCC?BBB>B;<;9C
@FG019:00030:00064
ACGAGTGCGTTCCCCATGTCGTAGGTACTC
+
BAAABBBBAA?ABC:F::9ABBBB?BBBBB
@FG019:00030:00065
ACGCTCGACATGCCCAGGTACAGGAG
+
BBBBBBBBCBBBBC>BA@BDFEC?BB
@FG019:00030:00082
TCTCTATGCGCTCCACATGTCTAAGGT
+
CGCDC><;B=>;C@B<;<999@@296;
@FG019:00030:00088
ACGCTCGACATGCCCAGGTACAGGA
+
CBC??BDCCA@ACC>BB;<;BBBAC
@FG019:00030:00091
ATCAGACACGGACACAGCAGAACACAC
+
B???BBBCCB>=BCDC:;;CCABBBBB
@FG019:00030:00095
ATATCGCGGGAGGTAGTGAAGACTCTATA
+
@@8=889991/85//////7:9;AABAAA
@FG019:00030:00098
TGATACGTCTCCTTCCTTAGTTACTTCA
+
?BBBBABBBBC@C@ECC?BBB@@@@@CB
@FG019:00031:00051
TACTGAGCTACACACACAGAAAGATTGGT
+
B?BBCCCCBBCECBCEDCCBB?BBC@C@C
@FG019:00031:00057
TCTCTATGCGCTCCACATGTCTAAGGT
+
CBBBAABCBDCBB@CCBBBB@AA@B@D
@FG019:00031:00059
ATCAGACACGGACACAGCAGAACACAC
+
BBBBBBABBB@BBCCC:;<@A>ABBBC
@FG019:00031:00064
TACTGAGCTACACACACAGAAAGATTGGT
+
B@AABBCCCCCCDCCDBB;;;6;BB@D?B
@FG019:00031:00065
ATCAGACACGGACACAGCAGAACACAC
+
ABAABBBBBB@BECCCBBBDB@DBBAC
@FG019:00031:00066
ATCAGACACGGACACAGCAGAACACAC
+
BA@@ACBCCC@DCECAA@CCB@BCBBA
@FG019:00031:00068
TGATACGTCTCCTTCCTTAGTTACTTCA
+
BBBBEBCBBBC@C@C@D@BBB@>>@@CC
@FG019:00031:00074
TCTCTATGCGCTCCACATGTCTAAGGT
+
BBBBDBBBBCC@B@CDBB@AADCAD?D
@FG019:00031:00088
ACGCTCGACATGCCCAGGTACAGGAG
+
BBCCAAACDABBBB>;;7;@@?>;99
@FG019:00031:00089
CGTGTCTCTAGGCACAGGATTTTGTGTAG
+
;<BBA@@@99;8;B@@B@9999/9A>>>B
@FG019:00031:00093
TGATACGTCTCCTTCCTTAGTTACTTCA
+
ACCBBBAA?BCAD@CDB@ABB@AB:::8
@FG019:00032:00052
ATATCGCGAGGGTATGGAAGACTCTATAG
+
A@BAAABBCFDBCCCE@C?BB::;BA@?@
@FG019:00032:00058
TAGTATCAGCCTCGCCATGACGAAGGTATTCC
+
C9<<CDFAAABBBBB?BABCBBBCD?AAABCC
@FG019:00032:00065
TACTGAGCTACACACACAGAAGATTGT
+
4999;44@;999@999444424/.,..
@FG019:00032:00072
TCTCTATGCGCTCCACATGTCTAAGGT
+
BBBCA@ABCBBBBBCDCCBA@AA@C@C
@FG019:00032:00075
TCTCTATGCGCTCCACATGTCTAAGGT
+
CBABACAAAABCCACCCBBB<=<@CCC
@FG019:00032:00097
TGATACGTCTCCTTCCTTAGTTACTTCA
+
CCBBBBCBBBC@B@DBD@BBB?=@=<99
@FG019:00033:00051
TAGTATCAGCCTCGCCATGACGAAGGTATTCC
+
BBCBCCBCBB?BBBB@EBC@@AC@C?BCDAC@
@FG019:00033:00059
ACGAGTGCGTTCCCCATGTCGTAGGTACTC
+
B@@ABCBBA?2444/9999@@BBB@EGCBA
@FG019:00033:00062
TACTGAGCTACACACACAGAAAGATTGGT
+
>?@CCCEBBBCCCCCCBCA@@<>;;7;>A
@FG019:00033:00064
CGTGTCTCTAGGCACAGGATTTTGTGTG
+
BCBCBCBBBCC@BBB=?<9944-9@>>>
@FG019:00033:00073
CGTGTCTCTAGGCACAGGATTTTGTGTAG
+
BBBBCCCBBBA@BB@@@@BDDD:???DCD
@FG019:00033:00079
TAGTATCAGCCTCGCCATGACGAAGGTATTCC
+
CBBBBEBEBBBCBBA@BBCBBBC@D@C@A?A?
@FG019:00033:00082
AGCACTGTAGCTGTCACTAGTTACTTGT
+
<<DDCCCCBBBBBB@AAAACA@AAA?AA
@FG019:00033:00099
TACTGAGCTACACACACAGAAAGATTGGT
+
BA>AAAAA?@@A@@CEAA444-9=<>A@A
@FG019:00034:00050
TACTGAGCTACACACACAGAAAGATTGGT
+
AACCCGCBB@AACCBCBA<<<:;FB@D@B
@FG019:00034:00052
ATCAGACACGGACACAGCAGAACACAC
+
C@ABCCCCBB?BBBBCC@ABB?CBB@A
@FG019:00034:00054
CGTGTCTCTAGGCACAGGATTTTGTGTAG
+
BBBBBBBBCCC@BBBCCECCEC:DA@BBB
@FG019:00034:00057
ATATCGCGAGGGTATGGAA
+
::;BCDCCCCD?BBCC?B?
@FG019:00034:00061
TACTGAGCTACACACACAGAAAGATTGGT
+
BBBB@@@AAAAAAADBCCBBB=BDC@C@B
@FG019:00034:00064
AGCACTGTAGCTGTCACTAGTTACTTGT
+
<<DECEDBBBBBBEBBBBBBB@CBC>@?
@FG019:00034:00066
TACTGAGCTACACACACAGAAAGATTGGT
+
??@AAA@@?AAABADBECBBB=BBB?B@C
@FG019:00034:00069
ACGCTCGACATGCCCAGGTACAG
+
AABBB?BBCDCBBB>BA?BCCCC
@FG019:00034:00076
ATATCGCGAGGGTATGGAAGACTCTATA
+
AAAA?BB@@AB@CAAA@C@DCBBDA?AA
@FG019:00034:00077
ACGAGGCGTTCCCCATGTCGTAGGTACTC
+
==@;;8;BBACDE:BBBA@A@AB?@ABAB
@FG019:00034:00090
ATCAGACACGGACACAGC
+
BBBBBCBBBB@BCCCDCC
@FG019:00035:00050
ACGCTCGACATGCCCAGGTCAGGAG
+
DBABA@ABBBBCCCADB@BB@@<??
@FG019:00035:00059
CGTGTCTCTAGGCACAGGATTTTGTGTA
+
4449994;4?A>BBBDF>D>EKBDAA??
@FG019:00035:00062
CGTGTCTCTAGGCACAGGATTTTGTGTAG
+
AABBCBB;<<@=@@@@B<@>>>6>@@DDC
@FG019:00035:00065
ATCAGACACGGACACAGCAGAACACAC
+
BBA@AA@BBA<@@AACDBBAB@BBBBB
@FG019:00035:00066
ACGAGTGCGTTCCCCATGTCGTAGGTACTC
+
BB;=?CBBA@>ADF:D@?@CCCBB@BAAAB
@FG019:00035:00068
TACTGAGCTACACACACAGAAAGATTGGT
+
AABBBBCBAAABBBEEBB9;96;@A?B@C
@FG019:00035:00069
TACTGAGCTACACACACAGAAAGATTGGT
+
AAAAABCBBBBBAABDBC;;;7;AA>BBD
@FG019:00035:00071
CGTGTCTCTAGGCACAGGATTTGTG
+
ACCCCBBBBBB@@88/-+--@+---
@FG019:00035:00075
ACGCTCGACATGCCCAGGTACAGGAG
+
BBBBBBBCDC?BCD@AA>ACDDE@AA
@FG019:00035:00081
TGATACGTCTCCTTCCTTAGTTACTTCAG
+
@A@>@A@999A59295924449:942///
@FG019:00035:00083
ATATCGCGAGGGTATGGAAGACTCTATA
+
BB???BBBADB?CBBB>D>ABBCC@?@D
@FG019:00035:00089
ATCAGACACGGACACAGCAGAACACAC
+
AB@B@?@CCC?ABCDBABCCB@CCBCC
@FG019:00035:00095
TAGTATCAGCCTCGCCATGACGAAGGTATTCC
+
CCCDCCCA?A?AABCDGCB::442969??=B>
@FG019:00036:00050
TAGTATCAGCCTCGCCATGACGAAGGTATTCC
+
94>@@@AA996999959>>>>9954:44:AB8
@FG019:00036:00053
TATGAGTACACACACAGAAAGATTGGTGC
+
A==>BBBB>@A>CDBC444-9??>B@CBC
@FG019:00036:00055
TAGTATCAGCCTCGCCATGACGAAGGTATTCC
+
CCDAAAEAAA?@@;<;<CCCCCD@A=@@A@@>
@FG019:00036:00057
TCTCTATGCGCTCCACATGTCTAAGGT
+
CCA@ACCCCDCBB@CCBBEBBBC@C@A
@FG019:00036:00071
AGCACTGTAGCTGTCACTAGTTACTTGT
+
;;DCBBBDDCCBBCCBCBDCA??9459>
@FG019:00036:00072
ACGAGTGCGTTCCCCATGTCGTAGGTACTC
+
BBB??BCBBC@FCC9CBBCBCCCC@B;<;B
@FG019:00036:00076
CGTGTCTCTAGGCACAGGATTTTGTGTAG
+
@BBBBCBBBBDBCBBAB?A?9929==::?
@FG019:00036:00077
AGCACTGTAGCTGTCATTAGTTACTTGT
+
<<CCBGBBABCBBBB@A?@@BBBBB>@@
@FG019:00036:00083
ATCAGACACGGACACAGCAGAACACAC
+
BB9::BB?AAABCABBABC;;;<CCCC
@FG019:00036:00088
TCTCTATGCGCTCCACATGTCTAAAGGGT
+
BBBBBBBCCCFCC@CEBB@A@C=@8::,1
@FG019:00036:00093
ATATCGCGAGGGTATGGAAGACTCTATAG
+
AAABBBBBACD@AACC@D>@AEEC;;:AB
@FG019:00036:00097
ATCAGACACGGACACAGCAGAACACAC
+
BBBBAA??>>=@@BCCCAAAC@DBBAB
@FG019:00037:00054
AGCACTGTAGCTGTCACTAGTTACTTGT
+
;;BBABCD@AABCCCBCCCCC@CCC?CC
@FG019:00037:00057
CGTGTCTCTAGGCACAGGATTTTGTGTAG
+
;<;CAAADCCDBDCBBB?9999/9@@ABC
@FG019:00037:00066
TGATACGTCTCCTTCCTTAGTTACTTCA
+
@A@BBBBAAAC@C@BBDBBBA?BBC@BC
@FG019:00037:00071
ATATCGCGAGGGTATGGAAGACTCTATA
+
?;=999999@@:994>>A=A@ABB@???
@FG019:00037:00072
TCTCTATGCGCTCCACATGTCTAGG
+
BCCCCBCCCD?=9;=?9911-,-,*
@FG019:00037:00075
ACGAGTGCGTTCCCCATGTCGTAGGTACTC
+
BBB?BBCBBD?CCC:C@@@ABBBC@DAAAB
@FG019:00037:00082
ACGCTCGACATGCCCAGGTACAGGAG
+
BBBB9;=CCA9444-449846//,/8
@FG019:00037:00091
TAGTATCAGCCTCGCCATGACGAGTATC
+
<;=A@>>9992894824/////////,/
@FG019:00037:00092
TAGTATCAGCCTCGCCATGACGAAGGTATTCC
+
=BCCCDDDBC@BBBB?B@@@BA@=CB@CA?A@
@FG019:00037:00093
TACTGAGCTACACACACAGAAAGAATGGTG
+
BBCCBBCA@ABBBCDDBBBCC@CC@@@=@B
@FG019:00038:00059
ACGAGTGCGTTCCCCATGTCGTAGGTACTC
+
CCCBCABBBB?BIH9AAC<999984784?>
@FG019:00038:00068
TGATACGTCTCCTTCCTTAGTTACTTCA
+
BBBBBBBAAAB@C?F?CBBBA?BCC@CE
@FG019:00038:00069
ATCAGACACGGACACAGCAGAACACAC
+
BACBBBBBBC?BCCCCCCCCB@BBB?A
@FG019:00038:00070
TAGTATCAGCCTCCCCATGACGAAGTTATTCCA
+
BBBCB<;<@@9>@@@6@CBAA@><?@594242/
@FG019:00038:00083
ATATCGCGAGGGTATGGAAGACTCTATA
+
BB?@@A@=99<8<AADADCCDBBAA:;;
@FG019:00038:00088
ATCAGACACGGACACAGCAGAACACAC
+
@@?@@B?B@?=@@BBC@AA;;7;@@>?
@FG019:00039:00052
ATCAGACACGGACACAGCAGAACACAC
+
A?>?@AAAAA@BBBBCCDCAA>ADGEC
@FG019:00039:00058
TGATAAGTCTCCTTCCTTAGTTACTTCA
+
A@@@@=>99;A>B>DAC>BADAAADADC
@FG019:00039:00060
TGATACGTCTCCTTCCTTAGTTACTTCA
+
BBCBBBBBBBB@C@DDA?ABC@DCC?BD
@FG019:00039:00064
TGCTGAGCTACACACACAGAAAGATTGGT
+
111;;;CBAAAAACDB>>;:4-:??>CBC
@FG019:00039:00065
ACGCTCGACATGCCCAGGTACAGGAG
+
B@>>AAAC@BBBBB>BB@BBCBB@A@
@FG019:00039:00067
TCTCTATGCGCTCCACATGTCTAAGGTA
+
@CCCCCBBBCCDCACDCCCCCDC?DBDB
@FG019:00039:00070
TGATACGTCTCCTTCCTTAGTTACTTCA
+
ABBBBBB@@@B@C@B?B?AAA@AAA@AB
@FG019:00039:00071
ATCAGACACGGACACAGCAGAACACAC
+
BABBBBBBBB?BBBBCECCBB?BBBBB
@FG019:00039:00075
CGTGTCTCTAGGCACAGGATTTTGTGTAG
+
BBBBBBBCAAA@BBBCC@CAAA9;;9ABB
@FG019:00039:00082
ATATCGCGAGGGTATGGAAGACTCTATA
+
CBB@@A?ADDCBCBB?@B@BB@<@CCCC
@FG019:00039:00090
AGCACTGTAGCTGTCACTAGTTACTTGT
+
BBBCAAEBBBCBBBBAABCCB@CBB>@@
@FG019:00039:00096
TGATACGTCTCCTTCCTTAGTTACTTCA
+
@@CBBBBBBCD@C>AAA@AA@@A?@?AE
@FG019:00040:00060
ATCAGACACGGACACAGCAGAACACAC
+
A?>@@AAAAA?@BCBCBBBBB?BBBBC
@FG019:00040:00063
ATCAGACACGGACACAGCAGAACACAC
+
BB@@ABABCC@BCCCCCCCAA>ACCCB
@FG019:00040:00071
CGTGTCTCTAGGCACAGGATTTTGTGTAG
+
CBBCBCAABCB@CBCBA?9999/9@@@BC
@FG019:00040:00074
TGATACGTCTCCTTCCTTAGTTACTTCA
+
CBBB@@ADCCCACAC@B?@98499959@
@FG019:00040:00075
ACGCTCGACATGCCCAGGTACAGGAG
+
BBB>@ADDEA@@@B199691111,//
@FG019:00040:00079
ATCAGACACGGACACAGCAGAACACAC
+
BBBBAA@@@B?BBCFBAA@;9588473
@FG019:00040:00080
TCTCTATGCGCTCCACATGTCTAAGGT
+
BCBBECCCCDC====<99AAAAA@C>=
@FG019:00040:00082
CGTGTCTCTAGGCACAGGATTTTGTGTAG
+
@AABBCBBBBE@BCECC@A@?=6===@BB
@FG019:00040:00084
ATATCGCGAGGGTATGGAAGACTCTATAG
+
@@BBBA;<<AA<@BAA=A>ACCDCBBCCD
@FG019:00040:00085
TAGTATCAGCCTCGCCATGACGAAGGTATTCC
+
A?C@@AAABC?>>9429>>99995959449:9
@FG019:00040:00091
TACTGAGCTACACACACAGAAAGATTGGT
+
B@BAAACBB@@<<<>B=A==B<??@@C@E
@FG019:00040:00098
ACGAGTGCGTTCCCCATGTCGTAGGTACTC
+
AAABCBBBBB@CCF:ECA@@@ABB?BHHCB
@FG019:00040:00099
CGTGTCTCTAGGCACAGGATTTTGTGTAG
+
DBBB??AAA@A?ABA@@?9999/9B@@@@
@FG019:00041:00057
TACTGAGCTACACACACAGAAAAGATT
+
BCBBCB:499994944444///*//.,
@FG019:00041:00064
AGCACTGTAGCTGTCACTAGTTACTTGT
+
;;CBACDDCCCBCCCCCCJBB?BBB@CC
@FG019:00041:00076
CGTGTCTCTAGGCACAGGATTTTGTGTAG
+
@BBBBBBBBBB@BBEDC@BBB@9@?>@BC
@FG019:00041:00077
TACTGAGCTACACACACAGAAAGATTGGT
+
BABBBCCBA?AACCCDDC@@@=@BC@C?B
@FG019:00041:00088
TCTCTATGCGCTCCACATGTCTAAGGT
+
CBCAA@ABBBDCB@CCCD@AABBAC?B
@FG019:00041:00092
ACGAGTGCGTTCCCCATGTCGTAGGTACTC
+
B?>>=;;;<<9<CB8C<;;;A>>?6;84=>
@FG019:00042:00062
TACTGAGCTACACACACAGAAAGATTGGTG
+
BCCCCCBCABBABCCCCCBCC@CBD?B@CB
@FG019:00042:00064
TCTCTAATGCGCTCCACATGTCTAAGGT
+
BBECDB@BBBDCBB@CCFBBCBCD@C@C
@FG019:00042:00067
TAGTATCAGCCTCGCCACTGAAC
+
CBCAAB;;<?<>>99591,,,*,
@FG019:00042:00084
TCTCTATGCGCTCCACATGTCTAAGGT
+
9949449=@>?9959@>>>>11/,/,/
@FG019:00042:00090
ATCAGACAGGACACAGCAGAACACAC
+
BBBBBBBBB@CCCCA@AA<959>997
@FG019:00043:00056
TGATACGTCTCCTTCCTTAGTTACTTCA
+
CBBABBBBBBB@C@D@B@ABB@BBB@CB
@FG019:00043:00063
AGCACTGTAGCTTTCACTAGTTACTTGT
+
@@BCCCCBCCCBC@CCBBCBB@BBB@BB
@FG019:00043:00064
TACTGAGCTACACACACAGAAAGATTGGT
+
BBDCCCCBBBBB@BDC@=89909@@;?=?
@FG019:00043:00066
TACTGAGCTACACACACAGAAAGATCG
+
>@ABCBB??BBBBBCB@@;998;BACB
@FG019:00043:00070
TAGTATCAGCCTCGCCATGACGAAGGTATTCC
+
BBBCCBCBBCBBB@@>??ACCA@?A@CCFBC@
@FG019:00043:00085
ATATCGCGAGGGTATGGAAGACTCTATA
+
?>CB?=?B99909>@D6969>4733686
@FG019:00043:00096
TACTGAGCTACACACACAGAAAGATTGGT
+
??@AABAAA@@BAACB@@994-9=<;@@C
@FG019:00044:00055
ACGAGTGCGTTTCCC
+
B=76;11-,,20222
@FG019:00044:00056
CGTGTCTCTAGGCACAGGATTTTGTGTAG
+
@AABBCBBBDE@BCCCC@BBCC:CCCBCC
@FG019:00044:00062
CGTGTCTCTAGGCACAGGATTTTGTGTAG
+
BBCC@A@CCCC@CCCCB=9944/999@BB
@FG019:00044:00072
TCTCTATGCGCTCCACATGTCTAAGGT
+
BCCBDAAEECEAAAAEDCBBBCC@CAB
@FG019:00044:00074
ACGAGTGCGTTCCCCATGTCGTAGGTACTC
+
=;99999@BA>CBB7<<99@@>98134444
@FG019:00044:00081
TGATACGTCTCCTTCCTTAGTTACTTCA
+
9A@CGCCCBBB?@?C@@@?@?@AAA@BD
@FG019:00044:00086
TGATACGTCTCCTTCCTTAGTTACTTCA
+
BBBBBDBCCBD@C@DAC@ABB?BBB@CC
@FG019:00044:00089
TGATACGTCTCCTTCCTTAGTTACTTCA
+
CBBCBDDAAAEAC@E@C@BBB@BABADC
@FG019:00044:00092
TCTCTATGCGCTCCACATGTCATAAGGT
+
@@<<9>=9>>@9959A994444442424
@FG019:00045:00055
TAGTATCAGCTTCGCCATGACGAAGGTATTCC
+
GBCC://---,*,,,*4:;>>9959<>>?595
@FG019:00045:00059
TGATACGTCTCCTTCCTTAGTTACTTCA
+
CCCBBBBBBBC?B@BBFADBB;D?CDFK
@FG019:00045:00070
TACTGAGCTACACACACAGAAAGATTGGT
+
CCCCCCA@BCCCCCDB>>99909@?<@@B
@FG019:00045:00071
TAGTATCAGCCTCGCCATGACGAAGGTATTCC
+
BBCBBBDCCCA@@AB@BEC?>?C@CABBBCC@
@FG019:00045:00081
TGATACGTCTCCTTCCTTAGTTACTTCA
+
BBBBBBBAAAABC@B@A@A@@=@AA@AB
@FG019:00045:00091
TCTCTATGCGCTCCACATGTCTAAGGT
+
BBCCCBABCDDBB@CEB=99611-1,/
@FG019:00045:00097
TAGTATCAGCCTCGCCATAGGTATTCC
+
BACCB@@ACCECBBCACDBB?EBC@C?
@FG019:00046:00050
ACGCTCGACATGCCCAGGTACAGGAG
+
C@AABBCBC@@@AA<@A@CDECD@<<
@FG019:00046:00052
TCTCTATGCGCTCCACATGTCTAAGGT
+
AAB;<<=ABEBBC@CCCC;<;<@<@=B
@FG019:00046:00058
TACTGAGCTACACACACAGAAAGATTGGTG
+
99AB@<><@CB;;:CB?@?BBBB9957;;7
@FG019:00046:00069
ATATCGCGAGGGTATGGAAGACTCTATA
+
=>>@@BBCCFD@BAAB@C@CCCBEBBBC
@FG019:00046:00084
CGTGTCTCTAGGCACAGGATTTTGTGTAG
+
?BABBDBBBBB@BBBCD@DGBB9BCCCCC
@FG019:00046:00090
ATATCGCGGGGTATGGAAACTCTATAGAGG
+
IE;99>9999/9=44248-166//////;7
@FG019:00047:00057
ACGATGCGTTCCCCATGTCGTAGGTACTC
+
99;111;;B?BCC9@@CCCB@@@?;<<BB
@FG019:00047:00060
ATATCGCGAGGGTATGGAAGACTCTATAGA
+
A>9:899999919?>@@B:<;9779<333.
@FG019:00047:00061
CGTGTCTCTAGGCACAGGATTTTGTGTAG
+
@@BBBCB@BAB@BABBC@ECCC9@@?BBB
@FG019:00047:00062
ACGCTCGACATGCCCAGGTACAGGAG
+
BBBBBAAACBBBCC?@@>??CAA?AC
@FG019:00047:00095
CGTGTCTCTAGGCACAGGATTTTGTGTAG
+
BBBCBDBBBAC@;88/1,1111+111//4
@FG019:00047:00098
TCTCTATGCGCTCCACATGTCTAAGGT
+
<BBBDDC<<=;;;?;<9@>>999=@=@
@FG019:00048:00055
AGCACTGTAGCTGTCACTAGTTACTTGT
+
;;CCDCCCAAABBBBAAAFCB@BBB@BB
@FG019:00048:00060
TGATACGTCTCCTTCCTTAGTTACTTCA
+
ABCBBCBBBBB@C@C@C@?BC@BBB@BB
@FG019:00048:00061
TGATACGTCTCCTTCCTTAGTTAC
+
DBA911<1111,/5659994/,,,
@FG019:00048:00069
ACGAGTGCGTTCCCCATGTCGTAGGTACTC
+
BBB@BCCBBB?BDC:CDCC@AANI@CBBBB
@FG019:00048:00072
ATCAGACACGGACACAGCAGAACACACCTA
+
BB@?AABDCB?@BBCDBAAB;;;:800...
@FG019:00048:00082
TACTGAGCTACACACACAGAAAGATTGGT
+
B@?ABCBBBAAABBDDBBBBB=BBB=B@B
@FG019:00048:00083
TAGTATCAGCCTCGCCATGACGAAGGTATTCC
+
BACBBBCCBC?BBBC=@AC==?DCHBBBDBE@
@FG019:00048:00095
TAGTATCAGCCTCGCCATGACGAAGGTATTCC
+
BBBCDCCA@ABCCCA?BBCCC::;=EEEEEC@
@FG019:00048:00096
TACTGAGCTACACACACAGAAAGATTGGT
+
BBBBBEBA@ABBCDCCDCB?@:98777<@
@FG019:00049:00051
TAATATCAGCCTCGCCATGACGAAGGTATTCC
+
BBABC@@@CBAC@@@ADCC::;B?B@A@@?B>
@FG019:00049:00069
ACGAGTGCGTTCCCCATGTCGTAGGTACTC
+
BBB@AABBBB=?=?6A=@ABCCBB>??@@@
@FG019:00049:00076
TACTGAGCTACACACACAGAAAGATTGGT
+
@@BBBCDBBCCCBBDCCCBBB>BBA>A@C
@FG019:00049:00077
TGATACGTCTCCTTCCTTAGTTACTTCA
+
CAA@@@<<<BFBEBDBC?BBA>A<<8<C
@FG019:00049:00083
ATATCGCGAGGGTATGGAAGACTCTAT
+
CBBBAB?BBBA??B>@=@;>>?>?;::
@FG019:00049:00090
AGCACTGTAGCTGTCACTAGTTACTTGT
+
<<CFBBBCBCCBBBDBBCCCB@CBC@BC
@FG019:00049:00092
TCTCTATGCGCTCCACATGTCTAAGGT
+
BBBBB@A@?@B9;8;AABCCDDEACBA
@FG019:00049:00098
CGTGTCTCTAGCACCAGGATTTTGTGTAGA
+
>99<@999>991//,/6,//::5::96///
@FG019:00004:00119
ATCAGACACGGACACAGCAGAACACAC
+
BCCAAABCCB9<<@AA9999969A@>>
@FG019:00004:00120
AGCACTGTAGCTGTCACTAGTTTACTTTGTG
+
<<AA=CA@@AA>=99>894444-4444-444
@FG019:00004:00132
ATCAGACACGGACACAGCAGAACACAC
+
BA@BBCCCCEACBBAABBA;;8<A@>?
@FG019:00004:00147
TCTCTATGCGCTCCACATGTCTAAGGT
+
CCCCCAACCCFCC@BDBBCDDCD@A@A
@FG019:00005:00102
TCTCTATGCGCTCCACATGTCTAAGGT
+
444;@BEAABE<=8<BBAA@<@>-1,1
@FG019:00005:00104
AGCACTGTAGCTGTCACTAGTTACTTGT
+
@ACDCCDCBBCCBCCCBBCCC@AAA@CB
@FG019:00005:00107
TACTGAGCTACACACACAGAAAGATTGGT
+
ABBDBABBBB?@ABBB@@999099848=@
@FG019:00005:00110
TCTCTATGCGCTCCACATGTCTAAGGT
+
BBCCEBBCCDFBB?BCBBCDCDH;<<>
@FG019:00005:00123
TGATACGTCTCCTTCCTTAGTTACTTCA
+
;==>>????BB?B?CACABA@=@>?;@A
@FG019:00005:00124
ATCAGACACGGACACAGCAGAAACAGAC
+
BBAB??@EDD?AAAACB@@;9909>>@A
@FG019:00005:00132
TAGTATCAGCCTCGCCATGACGAAGGTATTCC
+
DCCBBBBGCC@BC@?=@@AAAAA=@?ABB?D:
@FG019:00005:00149
TCTCTATGCGCTCCACATGTCTAAGGT
+
BBECBBCCCCCCC@BCBBECCCB@C@C
@FG019:00006:00104
ATATCGCGAGGGTATGGAAGACTCTATA
+
BBBC?@;;;AA<@CBDADCEBA@@CB@?
@FG019:00006:00107
CGTGTCTCTAGGCACAGGATTTTGTGTAG
+
@ACCCCCCCCCACCC@A=AABB7CBBBA@
@FG019:00006:00108
TGATACGTCTCCTTCCTTAGTTACTTCA
+
BDDCBCCCCCCBDAC?B?BBB?BCCACC
@FG019:00006:00114
TGTTACGTCTCTTTCCTTAGTTCACTTCA
+
BBB@CCDB???>=5@<707--+--772BC
@FG019:00006:00117
TCTCTATGCGCTCCACATGTCTAAGGT
+
BBCCAAAAABFCCBCFD@AACCC@C?B
@FG019:00006:00118
TGATACGTCTCCTTCCTTAGTTACTTCA
+
BBB?@@AB@B@?C@CAB@ABAABBC@CD
@FG019:00006:00120
TCTCTATACGCTCCACATGTCTAGGT
+
CBDBHCBBBCECC@CFCBCCCCDDBC
@FG019:00006:00122
CGTGTCTCTAGGCACAGGATTTTGTGT
+
BBBBBDBBAA@@BCCBC@DDDD:AA?B
@FG019:00006:00128
AGCACTGTAGCTGTCACTAGTTACTTGT
+
4@BCAAACCCCCCCABBCD@?=@9989C
@FG019:00006:00132
AGCACTGTAGATGTCACTAGTTACTTGT
+
BBBDDDCEBBCCCCBCCCBBB?C@?>AC
@FG019:00006:00139
CGTGTCTCTAGGCACAGGATTTTGTGTAG
+
A@@@ABAB@BB?BBBCD@BAAA9BBAABB
@FG019:00007:00101
ATATCGCGAGGGTATGGAAGACTCTATA
+
BB@@@BBCCEC?CBBA@AEBCBBB><AB
@FG019:00007:00108
CGTGTCTCTAAGCACAGGATTTTGTGTAG
+
??BBCDDBDC@CCDCED@DCCC:CCBCCB
@FG019:00007:00109
TAGTATCAGCCTCGCCATGACGAAGGTATTCC
+
CFD;;=CDCB@BBAA@B:;<<11-/77777:2
@FG019:00007:00123
TCTCTATGCGCTCCACATGTCTAAGGT
+
CBCCA@ACCCDCC?B=<<AABAA?ABA
@FG019:00007:00124
ATATCGCGAGGGTATGGAAGACTCTATA
+
?@AA?AABCEH@BBCC@C@CCBBBBBBB
@FG019:00007:00130
TGATACGTCTCCTTCCTTAGTTACTTCA
+
CBBAB??BABA@C?C@BABBB@BCDCDC
@FG019:00007:00145
ATCAGACACGGACACAGCAGAACACAC
+
CBABBCCCCC?BCCCCCCCA@=@CBAA
@FG019:00007:00149
TGATACGTCTCCTTCCTTAGTTACTTCA
+
BGDCCDCCB;;8<5<69?@99699>;=C
@FG019:00008:00101
TACTGAGCTACACACACAGAAAGATTGGT
+
@?@@AAAB=??BBBDCBB9996;A@?B@C
@FG019:00008:00102
ACGAGTGCGTTCCCCATGTCGTAGGTACTC
+
BBBBCCCCDCACCD:DBBBBBBBAACBBBC
@FG019:00008:00104
TAGTATCAGCCTCGCCATGACGAAGGTATTCC
+
BBBBBBCA@ABBB;;9;CBABA@>A@CCC?B?
@FG019:00008:00113
TCTCTATGCGCTCCACATGTCTAAGGT
+
BBBBDBBBCCCBC@CBCBBCCCB?B@C
@FG019:00008:00117
CGTGTCTCTAGGCACAGGATTTTGTGTAG
+
CCBB@AACCCCCBA@9969999/9BBCCH
@FG019:00008:00120
ACGCTCGACATGCCCAGGTACAGGAG
+
BBBBBBABDCBBCC?BB@BADBC@BB
@FG019:00008:00121
ACGCTCGACATGCCCAGGTACAGGAG
+
BBAABBBBBCCDCG?@@=@AA@B=@A
@FG019:00008:00124
TACTGAGCTACACACACAGAAAGATTGGT
+
BB@@BDFDB:<DDCCB@A999149848??
@FG019:00008:00132
ATATCGCGAGGGTATGGAAGACTCTAT
+
BAB@<;;;;<BBCBBBBDBDCECD@?;
@FG019:00008:00133
ATATCGCGAGGGTATGGAAGACTCTATA
+
BBBC@@AAACG?DCCCCEABBA@@AA::
@FG019:00008:00138
TACTGAGCTACACACACAGAAAGATTGGT
+
B?@@CCDCBBBBBBCDBB;88-9>><@@C
@FG019:00008:00139
ATCAGACACGGACACAGCAGAACACACA
+
BBABCCCBBB@CDDFFEBA;;7<BB??A
@FG019:00008:00142
ACGCTCGACATGCCCAGGTACAGGAG
+
B@@?BDCCCCBBCEC;98::99A?;<
@FG019:00008:00143
TAGTATCAGCCTCGCCATGACGAAGGTATTCC
+
99@BCCCCDG@B@<;:<BABBBB?A@AADCA=
@FG019:00008:00145
TGATACGTCTCCTTCCTTAGTTACTTCA
+
CCCCABBCBBC@C@CACBBBB@CCC>AB
@FG019:00008:00149
CGTGTCTCTAGGCACAGGATTTTGTGTAG
+
AACCCCCC<<<?A>>9969999/9AAADC
@FG019:00009:00108
TACTGAGCTACACACACAGAAAGATTGGT
+
>AAC@@<;<@ABBCDDEECBC@DDDB@=@
@FG019:00009:00116
ATCAGACACGGACACAGCAGAACACAC
+
BACBBB??B@;@@BBB@@@9959@?>?
@FG019:00009:00118
ATCAGACACGGACACAGCAGAACACAC
+
BBA?BBBBCB@DCECB@BB;;7;C@@@
@FG019:00009:00120
TACTGAGCTACACACACAGAAAGATTGGT
+
BA?BBBCAAAA@@BCC@@944-;>>?B@C
@FG019:00009:00132
TAGTATCAGCCTCGCCATGACGAAGGTATTCC
+
BBDBBBCEABABB@?>ACBCC;:6<=>>?A@<
@FG019:00009:00145
ATATCGCGAGGGTATGGAAGACTCTATA
+
BCCCCCCBCED?CB===?=@BBCCBABB
@FG019:00009:00146
AGCACTGTAGCTGTCACTAGTTACTTGT
+
@@CCCDCAAABBCBBBBBCBD@CBD?BB
@FG019:00010:00100
ATATCGCGAGGGTATGGAAGACTCTATA
+
BB@@@BBBCCEBCBBB?B?BCCCBB?B?
@FG019:00010:00101
TACTGAGCTACACACACAGAAAGATTGGT
+
B@?ABCHECAABCBCC@@@>>0910,0,0
@FG019:00010:00102
ATCAGACACGGACACAGCAGAACACAC
+
BBBBAA@BBB@CCAACBBCCB@ABCBB
@FG019:00010:00111
TCTCTATGCGCTCCACATGTCTAAGGT
+
;<9BDCAAACCCB?BCCBB?@AA@ABC
@FG019:00010:00121
TAGTATCAGCCTCGCCATGACGAAGGTATTCC
+
BBBBCCB::<ACC;;8;@C>A;:7<<@@C696
@FG019:00010:00133
CGTGTCTCTAGGCACAGGATTTTGTGTAG
+
CCCCACCCCBB?BCCCE@DCCC:ECJCBB
@FG019:00010:00137
ATATCGCGAGGGTATGGAAGACTCTATA
+
CCCCCCBCBCCBDCCC@DB<<<CB>=??
@FG019:00010:00138
CGTGTCTCTAGGCACAGGATTTTGTGTAG
+
ABABCCBBCCC@CCBCCCAAAB8ABCBCC
@FG019:00010:00145
TAGTATCAGCCTCGCCATGACGAAGGTATTCC
+
BACADDGBBCACBAA>ACBCC;:8<CAACACA
@FG019:00011:00101
ATATCGCGAGGGTATGGAAGACTCTATA
+
;66/1//8:AE?BB@@?@@GDCBBC@B>
@FG019:00011:00102
ATCAGACACGGACACAGCAGAACACAC
+
BB>??BBCCC?BCCCFA@AAA=ADCCC
@FG019:00011:00108
ACGAGTGCGTTCCCCATGTCGTAGGTACTC
+
BBABBAAACC@CDH9G<<;@A@>>;>999A
@FG019:00011:00112
TACTGAGCTACACACACAGAAAGATTGGT
+
@@AAC<=<CBBA<<<CA@99909>><??A
@FG019:00011:00117
AGCACTGTAACTGTCACTAGTTACTTGT
+
B?>?DEDBA?ABBBCBBB@@@?BBB@BB
@FG019:00011:00118
TACTGAGCTACACACACAGAAAGATTGGTGC
+
CCCBCBCCA@<;<BA?>>>??1998584331
@FG019:00011:00130
ATATCGCGAGGGTATGGAAGACTCTATA
+
BBBB??=@@BB@B@@@?B@BA@ABB@@?
@FG019:00011:00134
AGCACTGTAACTGTCACTAGTTACTTGT
+
?9<;@AA;<;<BCBDAAA@AB@CAA>AB
@FG019:00011:00139
TCTCTATGCGCTCCACATGTCTAAGGT
+
HCCCAAACDEDCB@CBBBCCCCC@C@C
@FG019:00011:00149
ATCAGACACGGACAAGCAGAACACAC
+
BB<?@BBBBB?BBB@CCDBB@BBDBB
@FG019:00012:00115
ATCAGACACGGACACAGCAGAACACAC
+
BAABBCB@AA?CCCCBB;<9;99ABAA
@FG019:00012:00116
TATATCAGCCTCGCCATGACGAAGGTATTCC
+
BB@@?BCEC@AA@?=@BAAA;;9<=A@C@E@
@FG019:00012:00121
ACGCTCGACATGCCCAGGTACAGGAG
+
BB?BBBBCCCB>=>:==>BACCCBCC
@FG019:00012:00131
ATATCGCGAGGGTATGGAAGACTCTATA
+
BBBBBBBB@AA?CBCC?B@BDCCCBB??
@FG019:00012:00137
TAGTATCAGCCTCGCCATGACGAAGGTATTCC
+
B@@BAACDCGB@@<<:<BAABBCAA=@?@@?<
@FG019:00012:00143
AGCACTGTAGCTGTCACTAGTTACTTGT
+
4494444:==@BCGDCCCB@@=@@@A@A
@FG019:00013:00116
ACGCTCGACATGCCCAGGTACAGGAG
+
@BBAAACCE?D=@B:998;?A@CDCE
@FG019:00013:00121
TACTGAGCTACACACACAGAAAAATTGGTGC
+
B???BCDB@?BBBBCDBA98888+9<??CCC
@FG019:00013:00122
AGCACTGTAGCTGTCACTAGTTACTTGT
+
BBDBBBCCBBBBBBBAAAAAA@CBC894
@FG019:00013:00127
TACTGAGCTACACACACAGAAAGATTGGT
+
BBBBABDBCAAABBDDEBEBB?BCC@C@B
@FG019:00013:00137
ATATCGCGAGGGTATGGAAGACTCTATA
+
BDAA>>>BBDE?C@BB@B@BBCAA@??B
@FG019:00013:00142
AGCACTGTAGCTGTCACTAGTTACTTGT
+
??BDCBCCBBCBB@@@@@CCA@@@B?AA
@FG019:00014:00102
AGCACTGTAGTTGTCACTAGTTACTTGT
+
?BBBAA?;8//,/88@CCCBB@CBB?BB
@FG019:00014:00105
TAGTATCAGCCTCGCCATGACGAAGGTATTCC
+
BBBBBBBECC@AB@A=@CCAAAC@C@CDCAB@
@FG019:00014:00110
CGTGTCTCTAGGCACAGGATTTTGTGTAG
+
BBBB::<BCDC@CCCBB?ECDC:BB@>99
@FG019:00014:00118
ATATCGCGAGGGTATGGAAGATTTTATAGAG
+
BB@??BBBBDE@CBBB@C@CABBB8ABCBB?
@FG019:00014:00122
AGCACTGTAGCTGTCACTAGTTACTTGT
+
@@BCBGBCCBCAAAAAABDBB@CCD@BC
@FG019:00014:00125
TACTGAGCTACACACACAGAAAGATTGGT
+
@>>>BBCAAAAAA@DDBB9996;A@?C@D
@FG019:00014:00133
TCTCTATGCGCTCCACATGTCTAAGGT
+
@@BBAAACCGDCF?>>DDCCCCEADAC
@FG019:00014:00140
ATCAGACACGGACACAGCAGAACACAC
+
AA???BCCCC@BCBBBCCCAA=?BBCC
@FG019:00014:00144
TCTCTATGCGCTCCACATGTTAGTAAC
+
DCCDA@ACCCFCB@BCBB;82A((((&
@FG019:00014:00147
ACGAGTGCGTTTGTCGTAGGTACTC
+
CCBBB>?@99904999=ACABAAAD
@FG019:00015:00102
ATATCGCGAGGGTATGGAAGACTCTATAG
+
438;?>=@?@?1<<@B@C@CBB>><9996
@FG019:00015:00103
CGTGTCTCTAGGCACAGGATTTTGTGTAG
+
BBBBBDBBAAA@ABBCC>:444,4==>>>
@FG019:00015:00114
TAGTATCAGCCTCGCCATGACGAAGGTATTCC
+
BCC>=A@<<=@@@9;7;@BBABCCD@CCC>A=
@FG019:00015:00116
ATATCGCGAGGGTATGGAAGACTCTATA
+
@B@ABBBECCC?CBBB@B?BBBBBB>A>
@FG019:00015:00117
ATATCGCGAGGGTATGGAAGACTCTATAGA
+
BCBB@?@BBCC@CCCCAC=?@CCCCBBB>0
@FG019:00015:00120
TACTGAGCTACACACACAGAAAGATTGGT
+
B:=<C<<<BBAACAAA?<9;@<@8?>A8:
@FG019:00015:00121
TGATACGTCTCCTTCCTTAGTTACTTCA
+
CBBBBBBBBBB@A@BBC?BBA>BBB@CD
@FG019:00015:00122
TGATACGTCTCCTTCCTACTTCAGTGC
+
BA@ABBBBBBBEA@BBDBBB@BBBBBB
@FG019:00015:00125
TACTGAGCTACACACACAGAAAAGATTGGT
+
C;<<@AAA@@@A<<<@AB9999/9986843
@FG019:00015:00133
TCTCTATGCGCTCCACATGTCTAAGGT
+
BBBBCBBBADCBBAFBBABBDDD?B>B
@FG019:00015:00135
ATCAGACACGGACACAGCAGAACACAC
+
B@?@BCBABB@BC@AACCCBB?BCDCD
@FG019:00015:00141
ACGAGTGCGTTCCCCATGTCGTAGGTACTC
+
BBB?BBBA992999/9>>@BCDDD@BBBBB
@FG019:00015:00143
AGCACTGTAGCTGTCACTAGTTACTTGT
+
:;CCCD@BBBCBBBBB@BC@@@CBB<AA
@FG019:00015:00144
ATCAGACACGGACACAGCAGAACACAC
+
A?>?ABBBCC@CCCCEDCCAA?BA@BB
@FG019:00015:00146
ACGAGTGCGTTCCCCATGTCGTAGGTACTC
+
B@ABCCCCBB?CCC8A<=<AAAA@=@A@A@
@FG019:00015:00148
ACGCTCGACATGCCCAGGTACAGGAG
+
B@??BCCFDBDDCC>>@=@??@A=@A
@FG019:00016:00109
TACTGAGCTACACACACAGAAAAATTGGTGC
+
BBCDDDCBBBCCCCCCCCDCCCF3C?BDABC
@FG019:00016:00112
TAGTATCAGCCTCGCCATGACGAAGGTATTCC
+
BBDBBBCEBB@CCBC@BAABBBC@C@BCD@D?
@FG019:00016:00113
TCTCTATGCGCTCCACATGTCTAAGGTAC
+
?BBABAABCDBBB>BCCBBAABA@A@AAA
@FG019:00016:00116
TGATACGTCTCCTTCCTTAGTTACTTCA
+
BBB@AACCBBB@C@E@B@BCB@AAA@AA
@FG019:00016:00120
CGTGTCTCTAGGCACAGGATTTTGTGTAG
+
@@ABABA@@@A@BBBCCADBBB9::9ABB
@FG019:00016:00123
AGCACTGTAGCTGTCACTAGTTACTTGT
+
;;CCCBAC@BBBB@A@BCCCC?BBB?BB
@FG019:00016:00125
CGTGTCTCTAGGCACAGGATTTTGTGTAG
+
111;;>C??BD@BBCB@:4444,499C@A
@FG019:00016:00131
ATATCGCGAGGGTATGGAAGACTCTATA
+
BBBB?@@CCED?CDDC@BEAACBBA>>>
@FG019:00016:00132
AGCACTGTAGCTGTCACTAGTTACTTGT
+
@ACCCDD@A@@@AAAA@@CCB@BBB@BB
@FG019:00016:00134
ACGAGTGCGTTCCCCATGTCGTAGGTACTC
+
BB@@ABCBDD?CBB9B???ABBBB?BA@@B
@FG019:00016:00142
AGCACTGTAGCTGTCACTAGTTACTTGT
+
<;CCDCDCBBBBBB@AA@@@A@BB@?BB
@FG019:00016:00149
TGATACGTCTCCTTCCTTAGTTACTTCA
+
CCBBBBBBCBB@C@CAD@?AAACCC@CF
@FG019:00017:00102
ATATCGCGAGGGTATGGAAGACTCTATA
+
BB???BBBCCC?C@AA?B?BCCCCBBBB
@FG019:00017:00103
TACTGAGCTACACACACAGAAAGATTGGT
+
@BBBB@@@AAAAAADHBA9998:BB@C@B
@FG019:00017:00105
ACGCTCGACATGCCCAGGTACAGGA
+
=4994894944444-44243:4424
@FG019:00017:00106
TAGTATCAGCCTCGCCATGACGAAGGTATTCC
+
BBCBBDBCBC>BB@>=@BDDCCC@CBBBBAB@
@FG019:00017:00107
ATCAGACACGGACACAGCAGAACACAC
+
??<?@AAAAA@ABBBCCABBB?BBBBB
@FG019:00017:00118
TCTCTATGCGCTCCACATGTCTAAGGT
+
@@;;<AB??>A9959949AB<>@AHDC
@FG019:00017:00121
ATATCGCGAGGGTATGGAAGACTCTAT
+
BBAABBBBCCD?CBBB@C?BBBBBB@B
@FG019:00017:00131
TAGTATCAGCCTCGCCATGACGAAGGTATTCC
+
BBBBBBBBBCABB??=?BCBCBB@C@BCC@B?
@FG019:00017:00136
TGATACGTCTCCTTCCTTAGTTACTTCA
+
BBA?BBBB>>>@A@B@B@BBC@DAA?AC
@FG019:00017:00138
TGATACGTCTCCTTCCTTAGTTACTTCA
+
CBBA?ACAAAC@C@CAD??BCACBA?AA
@FG019:00017:00149
ATATCGCGAGGGTATGGAAGACTCTATA
+
>?>>99999?@9@98924:984333111
@FG019:00018:00102
CGTGTCTCTAGGCACAGGATTTTGTGTAG
+
ACCDCBCABBC@CCB?@<9994-9?>@@@
@FG019:00018:00104
TAGTATCAGCCTCGCCATGACGAAGGTATTCC
+
BABBCCCA@@>@@;;9<BCCCEC@B@BBC?BA
@FG019:00018:00105
TCTTCTATGCGCTCCACATGTCTAAGGT
+
@9959=<<<GDCAC@BDBC<<999697;
@FG019:00018:00110
TCTCTATGCGCTCCACATGTCTAAGGT
+
<BBBECBBBCCDDACABBAAACCCI<<
@FG019:00018:00111
ATCAGACACGGACACAGCAGAACACAC
+
BA;<<LBBBCBAACDAAACBB>BBBAB
@FG019:00018:00114
ATATCGCGAGGGTATGGAAGACTCTATA
+
BAAABBCCAAD@@CCB@B@BBCCCC???
@FG019:00018:00118
TCTCTATGCGCTCCACATGTCTAAGGT
+
BBBCCBAAADCBB@CCCBAAACAAC@C
@FG019:00018:00125
ATATCGCGAGGGTATGGAAGACTCTAT
+
BA???AACCBB@BBAA@A>>>?>?BB>
@FG019:00018:00129
TAGTATCAGCCTCGCCATGACGAAGGTATTCC
+
CABABBBCBC@BBAA?ABC@?ACAEABBC@BB
@FG019:00018:00132
TGATACGTCTCCTTCCTTAGTTACTTCA
+
CBAABBBBAAA@D@FDBABBB@BBB@BC
@FG019:00018:00134
TCTCTATGCGCTCCACATGTTCTAAGGT
+
4449BBCA@AA9954:6///,/6878,9
@FG019:00018:00135
CGTGTCTCTAGGCACAGGATTTTGTGTAG
+
BBBCCCDBBAA>A>@@A???@@6@AAAAB
@FG019:00018:00138
ATCAGACACGGACACAGCAGAACACAC
+
BB???BCCCC>ABCCD@=9;9=>@???
@FG019:00018:00142
TAGTATCAGCCTCGCCATGACGAAGGTATTCC
+
/1:19<EBBC=@@@@=ABBCDDB>A<>99695
@FG019:00018:00147
ATATCGCGGGGGTATGGAAGACTCTATA
+
BB@>8844444+9AECDB@BBBBBBBB>
@FG019:00019:00110
ACGCGACATGCCCAGGTACAGGAG
+
BBBEABBBC;<<:;D@CCCCC@CC
@FG019:00019:00112
TCTCTATGCGCTCCACATGTCTAAGGT
+
ABBBAABBBDCAB>CBCD:::CC@B@C
@FG019:00019:00115
ATCAGACACGGACACAGCAGAACACAC
+
BBABBBBBBB@BCCCEBAACB@BBBBB
@FG019:00019:00118
TGATACGTCTCCTTCCTTAGTTACTTCA
+
BABBBDBBBBB@BADBB=?BB@BBB@BD
@FG019:00019:00122
TGATACGTCTCCTTCCTTAGTTACTTCA
+
CBBBBCBCDAA=?==?AC@@A@CCE?AB
@FG019:00019:00125
ACGAGTGCGTTCCCCATGTCGTAGGTACTC
+
BB?@ABB@=@=@@?4?B;;;BCA@?A;<<A
@FG019:00019:00134
ATCAGACACGGACACAGCAGAACACAC
+
BBBBCBABCC@BCBCCDCEAA>@CCDB
@FG019:00019:00139
AGCACTGTAGCTGTCACTAGTTACTTGT
+
<<CDCDDCBBBBBBBBBBCBB@@??@BB
@FG019:00019:00142
ATCAGACACGGACACAGCAGAACACAC
+
BB@BABBABAABCDBEDDCBD?ABBBB
@FG019:00019:00144
ATCAGACACGGACACAGCAGAACACAC
+
:;ABCCDA@A@CCCCCDDCBB@CCCBB
@FG019:00019:00145
ACGAGTGCGTTCCCCATGTCGT
+
BBBBBBBBDB=?9929999>>?
@FG019:00019:00146
TACTGAGCTACACACACAGAAAGATTGGT
+
??@CCCGBBBBCBACAA;444-9>>=A@C
@FG019:00019:00147
TAGTATCAGCCTCGCCATGACGAAGGTATTCC
+
BAB?@AHA?A=@@@@=@AA@BAA=@@CAB?AB
@FG019:00020:00104
ATCAGACACGGACACAGCAGAACACAC
+
<CCCBBBBCC@BBBCCDCC??8;<A88
@FG019:00020:00106
CGTGTCCCTAGGCACAGGATTTTGTGTA
+
9>CDDDDCBBB?B;;9@<9999/99941
@FG019:00020:00109
TAGTATCAGCCTCGCCATGACGAAGGTATTCC
+
<CFBBCCCCC@BB@A>FDCCCBC@C@BCCAC@
@FG019:00020:00111
TACTGAGCTACACACACAGAAAGGATTTG
+
@BABBC<:<DCCCCCD?8888+-*,**)*
@FG019:00020:00113
ACGCTCGACATGCCCAGGTACAGGAG
+
?><ABBBBBDCBAA?BB@ABCBA@AA
@FG019:00020:00114
TGATACGCTCCTTCCTTAGTTACTTCA
+
BCBBCB?@@C@C@C@C@CCC@CCCACC
@FG019:00020:00122
TCTCTATGCGCTCCACATGTCTAAGGT
+
BCCCCCCCCBCBB@CE@@@BBBB@B?B
@FG019:00020:00125
ATATCGCGAGGGTATGGAAGACTCTATA
+
CABAAAACCCC?BBBB@C@BBBABBBBB
@FG019:00020:00126
TCTCTATGCGCTCCACATGTCTAAGGT
+
CBCCC@AACDAAA@CFABAA<<<AB@C
@FG019:00020:00127
TCTCTATGCGCTCCACATGTCTAAGGT
+
BBCCADABBBECC@CCCBBBAAA@C?B
@FG019:00020:00130
TACTGAGCTACACACACAGAAAAGATTGGT
+
;9<@@<<=BBBCCC99>@9999/9@?4843
@FG019:00020:00133
CGTGTCTCTAGGCACAGGATTTTGTGTAG
+
BCCAAABBBCG@BAACB?9999/999@@@
@FG019:00020:00134
ATCAGACACGGACACAGCAGAACACAC
+
A?<>>@BBAA?AA@CCDBBBB@ABBBB
@FG019:00020:00141
TACTGAGCTACACACACAGAAAGATTGGT
+
B9<<<<?A?>9<9?>>>?99919>>=@@B
@FG019:00020:00142
ATCAGACACGGACACAGCAGAACACAC
+
BBA?@ACCCC@BBBCBBCC@A>ADGCC
@FG019:00020:00144
TGATACGTCTCCTTCCTTAGTTACTTCA
+
@ABBB@A>>>A@C@B@A@BBB@BED@CC
@FG019:00020:00149
ATATCGCGAGGGTATGGAAGACTCTATA
+
BB?@?@@ACCBBCCAA>ABCBBBCBA??
@FG019:00021:00103
CGTGTCTCTAGGCACAGGATTTTGTGTA
+
BBEDECB@AAA@CBA@@>9999/9A>99
@FG019:00021:00107
TAGTATCAGCCTCGCCATGACGAAGGTATTCC
+
;9<99?@9948=>995<?@@@<;8=?BCIDCA
@FG019:00021:00109
ACGCTCGACATGCCCAGGTACAGGAG
+
<CCDBBCEDCBCCC@CC??>?99599
@FG019:00021:00110
ATCAGACACGGACACAGCAGAACACAC
+
BBABBA?B@@=@BCBCAAAAC@CBBBC
@FG019:00021:00114
TAGTATCAGCCTCGCCATGACGAAGGTATTCC
+
C@AABBBBBA>?@@@>@?>>@99698944242
@FG019:00021:00116
TCTCTATGCGCTCCACATGTCTAAGGT
+
ABCCCCCCBBBBB@@A@@BB@AAAC?C
@FG019:00021:00117
ATATCGCGGGAGGTAGTGAAGACTCTATA
+
@@@BBB@=A:11,1////6568;@AA=<:
@FG019:00021:00121
TACTGAGCTACACACACAGAAAGATGGT
+
??@AAAA@?@ABBBDCBB911+1/.1?E
@FG019:00021:00122
TACTGAGCTACACACACAGAAAGATTGGT
+
??@@@@CA@@@@@@DCCC@??<?BA@B@C
@FG019:00021:00123
ATCAGACACGGACACAGCAGAACACAC
+
BBBBBA@?BB@B@BABBABBC@BBB?>
@FG019:00021:00134
TACTGAGCTACACACACAGAAAGATTGGT
+
CABBBC@AACCCAAABB@99909977777
@FG019:00021:00135
TACTGAGCTACACACACAGAAAGATTGGT
+
AABBBCCBBBCCCCDCBB;;;7;@@?B@C
@FG019:00021:00138
ACGCTCGACATGCCCAGGTACAGGAG
+
AAABCBBB@BBBBB>BB@AABCB@BB
@FG019:00021:00139
TACTGAGCTACACACACAGAAAGATTGGT
+
@?@EDCCAAABBBDCB@A99809?>;?>@
@FG019:00021:00144
AGCACTGTAGCTGTCACTAGTTACTTGT
+
<<CCCGCCCDDBBAB?BBCCB@BBB@BB
@FG019:00021:00147
TAGTATCAGCCTCGCCATGACGAAGGTATTCC
+
CBBAABCCBB@B?;;7;BBBCCC@CBBCC@B@
@FG019:00021:00148
TGATACGTCTCCTTCCTTAGTTACTTCA
+
@AAC@A@@;<<@CADCHCBDB@@=@;9;
@FG019:00022:00102
ATCAGACACGGACACAGCAGAACACAC
+
BB<>?BBBBB@BCBBC@BAAA@AABBB
@FG019:00022:00113
TCTCTATGCGCTCCATGTCTAAGGTACTG
+
ABBBBBBBCDDBB@CCB@9;:=?=>AABB
@FG019:00022:00118
ATCAGACACGGACACAGCAGAACACAC
+
A??@@@=;<;?@AACDCCBBB@BBC>?
@FG019:00022:00119
TGATACGTCTCCTTCCCTTAGTTACTTCA
+
B@?@BBB;99@;=59909A@@A@C<<7<<
@FG019:00022:00120
ATCAGACACGGACACAGCAGAACACAC
+
9;?@@??>9;6<@@@CCABAA=@AAA@
@FG019:00022:00127
TGATACGTCTCCTTCCTTAGTTACTTCA
+
ABAAAACCBBB@B@CBD@BBB@B::71/
@FG019:00022:00140
TAGTATCAGCCTCGCCATGACGAAGGTATTCC
+
A==?BBCAAA@BAAD99;BBCCCCDFAAABCA
@FG019:00022:00144
TAGTATCAGCCTCGCCATGACGAAGGTATTCC
+
@@BCCDBCCC@B9;;@CDCDCBCAA>B@==A@
@FG019:00022:00145
CGTGTCTCTAGGCACAGGATTTTGTGTAG
+
CBCCCC<;;@@<?;99A>????4???ADD
@FG019:00022:00148
ATCAGACACGGACACAGCAGAACACAC
+
@BBBBBCBA@>ACCCCCBCAA>@BBBA
@FG019:00023:00102
CGTGTCTCTAGGCACAGGATTTTGTGTAG
+
BDCC@DAABBCAC@@?A>99=92999>@A
@FG019:00023:00117
TCTCTATGCGCTCCACATGTCTAAGGT
+
@@>AGCCJGCCFA=>AB<<<<A@=@8;
@FG019:00023:00119
TGATACGTCTCCTTCCTTAGTTACTTCA
+
BCBBBCBA?@C@CAD?B?BCCBCCCABC
@FG019:00023:00120
ATATCGCGAGGGTATGGAAGACTCTATA
+
BBBACBAA@AA?ACCD@@@BBBBCB::<
@FG019:00023:00122
ATCAGACACGGACACAGCAGAACACAA
+
;;?>8;844424449;@4999599988
@FG019:00023:00125
ACGCTCGACATGCCCAGGTACAGG
+
B?=@@@;<>BBBBD>CC@C@EAC=
@FG019:00023:00128
TAGTATCAGCCTCGCCATGACGAAGGTATTCC
+
BACBCDDA@ABCCCC@BCCBBBC@C@C::9;?
@FG019:00023:00130
TACTGAGCTACACACACAGAAAGATTGGT
+
CCCAAAGDBBBBBCCBBBCDDACCC@B@B
@FG019:00023:00132
CGTGTCTCTAGGCACAGGATTTTGTGTAG
+
CCCCFB<;=995;;99;:4449/9>>494
@FG019:00023:00135
TCTCTATGCAGCTCCACATGTCTAAGGT
+
BBCBA9A>/1//6656>BBAC<<<DE>A
@FG019:00024:00103
TAGTATCAGCCTCGCCATGACGAAGGTATTCC
+
BCCBCAAEBC@ABBB?BBBBBBC@C@BBC@B@
@FG019:00024:00119
ATCAGACACGGACACAGCAGAACACAC
+
BB???BBBDB?AACCCDBBCB@BBBBB
@FG019:00024:00124
ACGCTCGACATGCCCAGGTACAGGAG
+
BBB@@AABCCDCBC?AB?BAEDE@DB
@FG019:00024:00128
ACGCTCGACATGCCCAGGTACAGGAG
+
ABBECB@@AC?@@B>AA>B@CBC@CC
@FG019:00024:00129
TGATACGTCTCCTTCCTTAGTTACTTCA
+
>>>BBBB@@@A@C@D?@=?@A@AAA@AB
@FG019:00024:00130
TGATACGTCTCCTTCCTTAGTTACTTCA
+
?@@BBBCBBBF@CCDAC@BBB@BBB@CC
@FG019:00024:00131
TACTGAGCTACACACACAGAAAGATTGGT
+
@BAAAACAAAAAAADCCCAAA=ABB@C@C
@FG019:00024:00132
TGATACGTCTCCTTCCTTAGTTACTTCA
+
BBB@AABBBBA?A?B@C@AAA=@@B@CC
@FG019:00024:00135
ACGAGTGCGTTCCCCATGTCGTAGGTACTC
+
BB@@ABBBAA@ABC:CBBAABBBC?B<<<A
@FG019:00024:00140
CGTGTCTCTAGGCACAGGTTTTTGTGTAG
+
@@ABBD@@@BB@A>>>C@BCCD3BBBBCC
@FG019:00024:00148
TGATACGTCTCCTTCCTTAGTTACTTCA
+
BBAABBBBBBA@A@B@C@BBB?@@@@BB
@FG019:00025:00102
TGATACGTCTCCTTCCTTAGTTACTTCA
+
<:99BCCBCBA<@<@596991,111,/6
@FG019:00025:00103
TCTCTATACGCTCCACATGTCTAAGGT
+
BCCBBDCADACCCACCCB?>=@=5959
@FG019:00025:00109
TACTGAGCTACACACATAGAAAGATTGGT
+
C<<<CBBAAABA@@9994499-4499;<=
@FG019:00025:00112
TGATACGTCTCCTTCCTTAGTTACTTCA
+
BBCBBBBCDBC@C@E@CBBBBA@@@@@C
@FG019:00025:00120
TAGTATCAGCCTCGCCATGACGAAGGTATTCC
+
BCCBBADCBB@@=;;6;BBCDCB?BACDFEC=
@FG019:00025:00132
ATATCGCGAGGGTATGGAAGACTCTATA
+
BBBA?@@DDCE?BBB@@A?@@BBBB???
@FG019:00025:00137
TGATACGTCTCCTTCCTTAGTTACTTCA
+
488>>989999<?6954:4484849244
@FG019:00025:00144
TACTGAGCTACACACACAGAAAGATTGGT
+
AABBBCCB???BAADDCD@@@=@CC@C@C
@FG019:00026:00100
TAGTATCAGCCTCGCCATGACGA
+
BCBAABCA@AABB;98;>>;>>;
@FG019:00026:00104
CGTGTCTCTAGGCACAGGATTTGTGAG
+
ACBB;;<<99@9999442444-49999
@FG019:00026:00118
ACGAGTGCGTTCCCCGTGTCGTAGGTACTC
+
BABBBBBBBA@AAA8BBCCCCC>>;;;98>
@FG019:00026:00119
ACGAGTGCGTTCCCCATGTCGTAGGTACTC
+
BBBBABDBDD?CHDACCC@@@@>><>9<9?
@FG019:00026:00121
TCTCTATGCGCTCCACATGTCTAAGGT
+
BBBBBDCCCDEBC@CCCDEDBBB@BBC
@FG019:00026:00123
TACTGAGCTACACACACAGAAAGATTGGT
+
BBBBCBBA@ABBBBDCCC@@@=@BC@?>?
@FG019:00026:00127
TCTCTATGCGCTCCACATGTCTAAGGT
+
@AC<=<HC>@A9929CC@<88//,1,/
@FG019:00026:00128
AGCACTGTAGCTGTCACTAGTTACTTGTG
+
ABBBBC@@AAAAAAA@@BBBC@CBB@A;8
@FG019:00026:00143
TAGTATCAGCCTCGCCATGACGAAGGTATTCC
+
BBBBEDCCCD@@?AABCBCBCDC?C@CCCAC@
@FG019:00027:00100
TACTGAGCTACGACACACA
+
@99991/,,0,,,*0///8
@FG019:00027:00106
CGTGTCCTAGGCACAGGATTTTGTGTA
+
DCBAAD@BBB@ABBCB=9444,488?;
@FG019:00027:00114
ACGAGTGCGTTCCCCATGTCGTAGGTACTC
+
BBB@AABBBB@BBC:D@??BBB@B?B<<;A
@FG019:00027:00124
ACGAGTGCGTTCCCCATGTCGTAGGTACTC
+
BBBB@@BBBC?BBC9B====BB@@=@;<;A
@FG019:00027:00126
ATATCGCGAGGGTATGGAAGACTCTATA
+
???AA@B@AAC?C<<<@CBCAAAD<::A
@FG019:00027:00127
TACTGAGCTACACACACAGAAAGATTGGT
+
CCCBBBCCB99<AAAADA@@@<@A@?B?B
@FG019:00027:00129
GACGCTCGACATGCCCAGGTACGAG
+
?@ABBBBBCD?>>AB@BB>??CCCC
@FG019:00027:00139
TACTGAGCTACACACACAGAAAGATTGGT
+
A@AABBBBBCB@@ADCDCCCC@CBB?B@C
@FG019:00027:00143
ACGAGTGCGTTCCCCATGTCGTAGGTACTC
+
;;<@@ACCCH?CCC:DB@BB;;;;>;<=DD
@FG019:00027:00147
TACTGAGCTACACACACAGAAAGATTGGT
+
A@@@@AABBB@@BACDCCBEB?BBB@B>?
@FG019:00028:00115
CGTGTCTCTAGGCACAGGATTTTGTGTAG
+
BBCCCBB:<<C@BB@>><9999/999AA?
@FG019:00028:00120
TACTGAGCTACACACACAGAAAGATTGG
+
999@999@9999999449?<=,/10,0,
@FG019:00028:00130
TGATACGTCTCCTTCCTTAGTTACTTCA
+
@BBBBBB@@@B@B@C@C@BBB@BBB@BC
@FG019:00028:00134
ATCAGACACGGACACAGCAGAACACAC
+
9>BAABCBBA@BCCCC:9;;;8;BBCC
@FG019:00028:00138
ACGAGTGCGTTCCCCATGTCGTAGGTACTC
+
B@>@BBHB?==?==6==@?DBCCC?A;<;B
@FG019:00028:00139
ACGAGTACGTTCCCCATGTCGTAGGTACTC
+
BBB?BBBDBB?BBB7B@A@CCCCDABBBCD
@FG019:00028:00146
AGCACTGTAGCTGTCACTAGTTACTTGT
+
?@CCDCBCBBCB?BBBBBBAC@CBC@DC
@FG019:00029:00100
ATCAGACACGGACACAGCAGAACACAC
+
9::C@@@C<;6<CCBBBB@;;7;BCCC
@FG019:00029:00103
TACTGAGCTACACACACAGAAAGATTGGT
+
??@CCCEBBBBBB@AACBBBB>@?7;7;>
@FG019:00029:00113
TGATACGTCTCCTTCCTTAGTTACTTCA
+
BBBBBBBBBBC@C@C@C@>==<====@B
@FG019:00029:00116
ACGAGTGCGTTCCCCATGTCGTACTC
+
CA?@ABDCCC@BAA9B@@@@AAA;;;
@FG019:00029:00119
CGTGTCTCTAGGCACAGGATTTTGTGTAG
+
9BA99=B@@@C@CCB@D=4449/999>>@
@FG019:00029:00123
TAGTATCAGCCTCGCCATGACGAAGGTATTCC
+
BBBBCCCBAB?BBBB@BBBBEBD@C@BBEAD@
@FG019:00029:00128
TAGTATCAGCCTCGCCATGACGAAGGTATTCC
+
BCBCDCCDAAB@?@C@CCBAAAC@C@BBC@C@
@FG019:00029:00132
TAGTATCAGCCTCGCCATGACGAAGGTATTCC
+
ACCCCBABAB@CCAA?ABBBB@C@FBC::9<@
@FG019:00029:00134
ACGAGTGCGTTCCCCATGTCGTAGGTACTC
+
@?>BBBCABA@CCB:C?:99CCAC@C<<11
@FG019:00029:00139
TACTGAGCTACACACACAGAAAGATTGGT
+
@?ACCCJB@ABCCCCDDCBBB?BBB?B@B
@FG019:00029:00143
CGTGTCTCTAGGCACAGGATTTTGTGTAG
+
BBBBBBBBBBB@BBBBCACAAA9AA=>>B
@FG019:00029:00148
ATCAGACACAGACACAGCAGAACACAC
+
CB@AABBBBBBBBEBBBBBCB@AAABB
@FG019:00029:00149
CGTGTCTCTAGGCACAGGATTTTGTGTAG
+
@BBBBBBBBBBABBBEB>:444,499@BC
@FG019:00030:00114
TAGTATCAGCCTCGCCATGACGAAGGTATTCC
+
BBCBDFCA@ADCBCB@BCCBBBB@C@B@A?@C
@FG019:00030:00119
ACGAGTGCGTTCCCCATGTCGTAGGTACTC
+
CB@A????@B>BBB/999999998139444
@FG019:00030:00120
ATCAGACACGGACACAGCAGAACACAC
+
BBBBBBBB??@BBBABCBBBA@BBBBB
@FG019:00030:00128
ACGAGTGCGTTCCCCATGTCGTAGGTACTC
+
AAAAAAAAAA@ACC:C??>>@@@@>A;<;?
@FG019:00030:00132
CGTGTCTCTAGGCACAGGATTTTGTGTAG
+
A@@BABBAAAB?B9;9A?9999/999AAB
@FG019:00031:00106
CGTGTCTCTAGGCACAGGATTTTGTGTAG
+
ACBAABBAAAC@CCCC;:4444/999??B
@FG019:00031:00117
CGTGTCTCTAGGCACAGGATTTTGTGTAG
+
AAA@B@A@@BB@BABA@:4444,4==>@B
@FG019:00031:00125
AGCACTGTAGCTGTCACGTTACTTGT
+
<<BCBBCDBCCBCCCDDAA>?==;9;
@FG019:00031:00128
ATATCGCGAGGGTATGGAAGACTCTATA
+
BB@@??@BCCD?B?==@A@B@BCCCBA@
@FG019:00031:00133
ATATCGCGAGGGTATGGAAGACTCTATA
+
BC99:BBBBDD?CCCC?B?BBBBBA8::
@FG019:00031:00134
ATATCGCGAGGGTATGGAAGACTCTAT
+
BBBBCB@?@CF@CCCC@C@C@@@BBC?
@FG019:00031:00141
ATATCGCGAGGGTATGGAAGACTCTATAG
+
BAABEBBCCDD@CCCB@B@BBBBB8::?=
@FG019:00031:00145
TGATACGTCTCCTTCCTAGTTACTTCA
+
@BCBBBBAAAB@?:8,/---+-,/7/,
@FG019:00031:00146
TACTGAGCTACACACACAGAAAGATTGGTGCT
+
CCCBABABBBBBBCCCDCCBB=@AB?B@CC?>
@FG019:00031:00147
TGATACGTCTCCTTCCTTAGTTACTTCA
+
?AABBBBBBBB@B@CBC@BAA@@@@@@@
@FG019:00031:00148
ACGCTCGACATGCCCATGGTACAGGAG
+
@?<>>=>9944444-444244888@==
@FG019:00032:00100
TCTCTATGCGCTCCACATGTCTAAGGT
+
BBAAAA<<=AAAC@EECB?==?=;=59
@FG019:00032:00101
TCTCTATGCGCTCCACATGTCTCATA
+
;BAAAABBAAACCAECCBC@:<=BBA
@FG019:00032:00120
TCTCTATGCGCTCCACATGTCTAAGGT
+
CCECCBDCBCA@@@DC@9999995959
@FG019:00032:00125
TCTCTATGCGCTCCACATGTCTAAGG
+
CBBBGABBCBAA@@BC@@>?991,1,
@FG019:00032:00126
TGATACGTCTCCTTCCTTAGTTACTTCA
+
FCCCBBBBBBA@BADAC?BCB@??@=@@
@FG019:00032:00131
AGCACTGTAGCTGTCACTAGTACTTGT
+
BBBCAAAECBB?BBBBBBAA@@@A?@B
@FG019:00032:00133
TAGTATCAGCCTCGCCATGACGAAGGTATTCC
+
B@@@AACCBB7;;;<8;ABB@AA>A>A<<:<@
@FG019:00032:00134
TGATACGTCTCCTTCCTTAGTTACTTCA
+
?@BBBBBBBBB@C@EAC@BBB@BBB@CC
@FG019:00032:00136
TAGTATCAGCCTCGCCATGACGAAGGTATTCC
+
9@ACBCCBCC@C@@@?;;<BAACCDBCEABAA
@FG019:00033:00103
AGCACTGTAGCTGTCACTATATCTTGT
+
@@B@ACC@=@@>>??1----,,,/,44
@FG019:00033:00109
CGTGTCTCTAGGCACAGGATTTTGTGTAG
+
BBBBBDCBBBB@BABAB@:4::,4==@@B
@FG019:00033:00119
ATATCGCGAGGGTATGGAAGACTCTATA
+
BACCBBBBBCC@E<<<CD>A;9888776
@FG019:00033:00122
AGCACTGTAGCTGTCACTAGTTACTTGT
+
ABBDBABCCBCBBBCB?>?======;8;
@FG019:00033:00125
TCTCTATGCGCTCCACATGTCTAAGGT
+
BCCCD@ABCCCCC@BC?===;<;>A?B
@FG019:00033:00126
GTAACTGAGCTACACACACAGAAAAGATT
+
,/1,,-,,,//4:=>>>?911;>>12-*0
@FG019:00033:00129
TAGTATCAGCCTCGCCATGACGAAGGTATTCC
+
CCBBBBC::=EBDBB@BBBBBBB@C@C::=;B
@FG019:00033:00135
TGATACGTCTCCTTCCTTAGTTACTTCA
+
BCCGDBCCC?@=@@CAD?BAB?DCCAAB
@FG019:00033:00140
ACGCTCGACATGCCCAGGTACAGGAG
+
BBBB@BBCCBBBBD@BB?BBCCBEAB
@FG019:00034:00102
ACGCTCGACATGCCCAGGTACAGGAG
+
BB?AAAACBCBBBB=BBABBDAA@AA
@FG019:00034:00108
ACGCTCGACATGCCCAGGTACAGGAG
+
BBAAABCCCBBCBC>BB@?@AAC@BB
@FG019:00034:00115
ATATCGCGAGGGTATGGAAGACTCTATA
+
ABBBBBDCCCC?BBCB@C@DBBA>><AA
@FG019:00034:00123
TACTGAGCTACACACACAGAAAGATTGGT
+
BBBBBBC@@ABBDDCCBA?AB=AAB@B?@
@FG019:00034:00131
TCTCTATGCGCTCCACATGTCTAAGGT
+
@CBBA@ACBBBBC@CG@@@BBBB?C>A
@FG019:00034:00136
TCTCTACGCGCTCCACATGTCTAAGGT
+
BBB://,****,,*,2==AAA?ABC<=
@FG019:00034:00138
CGTGTCTCTAGGCACAGGATTTTGTGTAG
+
BBBCCCDCDEB@B?@@B?A@C@6=?9999
@FG019:00034:00140
ACGAGTGCGTTCCCCATGTCGTAGGTACTC
+
84;;<@@BCDCCDE:DBB?;;;;?=?9<99
@FG019:00034:00146
TCTCTATTGCGCTCCACATGTCTAAGGT
+
CCCDCDD@CCDDBC@CDBBBAAAA=@>A
@FG019:00035:00100
ACGCTCGCATGCCCAGGTACAGGAG
+
>@CCBBBB@DBBBBCC@CA@@@>?@
@FG019:00035:00105
TCTCTATGCGCTCCACATGTCTAAGGT
+
BBCBCCCCCCCBB@DDCB?@DAA@C=@
@FG019:00035:00112
TCTCTATGCGCACATGTCTAAGGTACTG
+
CCCDCBCBCCCCCBB:99?A@B?BC;;;
@FG019:00035:00122
ATCAGACACGGACACAGCAGAACACAC
+
>@@@@BCDDC@CCBBAAABBBABBA>@
@FG019:00035:00127
TGATACGTCTCCTTCCTTAGTTACTTCA
+
BBBDDDBBBBB@CADDA>ABBAAAA@CC
@FG019:00035:00128
TACTGAGCTACACACACAGAAAGATTGGT
+
CBBCCCCBA?>>A@AACCBBC?BBA@C@B
@FG019:00035:00134
TAGTATCAGCCTCGCCATGACGAAGGTATTCC
+
BBC::>EAAA@@AACACBBB@@CAC@B::;<?
@FG019:00035:00135
TAGTATCAGCCTCGCCATGACGAAGGTATTCC
+
@@CBBAAADDBCCCB@CBBCCA@=A@CAA?AC
@FG019:00035:00138
TACTGAGCTACACACACAGAAAGATTGGT
+
AABCBBBA@ABBBCCCBB???<?><>A>A
@FG019:00035:00145
CGTGTCTCTAGGTACAGGATTTTGTGTAG
+
4>@AFHCCCAA;=<A@@<8999/948@@@
@FG019:00035:00146
AGCACTGTAGCTGTCACT
+
@B@BB>B<CEC;;<AA@@
@FG019:00035:00147
TCTCTAGCGTTCCCATGTCTAAGGTACTG
+
(((((*78//,//+/6;997626646;0/
@FG019:00036:00100
TACTGAGCTACACACACAGAAAGATTGGT
+
@@ABECCCBBCBCCBBCCBBB=@@A?@?B
@FG019:00036:00103
ATCAGACACGGACACAGCAAAACACAC
+
CBAB?@ACCB@BCBCCB@BBC:???AA
@FG019:00036:00107
AGCACTGTAGCTGTCACTAGTTACTTGT
+
@?B?A<>>BABBAAAB@<?11,1<<:99
@FG019:00036:00111
ATCAGACACGGACACAGCAGAACACAC
+
BBBBAA@BBA?AABCCBBBBB@@@A??
@FG019:00036:00118
TCTCTATGCGCTCCACATGTCTAAGGT
+
4;9?9>>A>>?9959B>>99999;>69
@FG019:00036:00119
ATATCGCGAGGGTATGGAAGACTCTATA
+
??9;;BBBCCF?BBCC@D@CB@@?@:::
@FG019:00036:00121
TAGTATCAGCCTCGCCATGACGAAGGTATTCC
+
@@DCCDCA?A@@@@B>BBCBBAA<?;>9959;
@FG019:00036:00126
AGCACTGTAGCTGTCACTAGTTACTTG
+
89>@494:;;9484989999>548929
@FG019:00036:00140
ATCAGACACGGACACAGCAGAACACAC
+
BAABBBBBAB@BCCBBCBCBB@BAA@B
@FG019:00036:00141
TACTGAGCTACACACACAGAAAGATTGGT
+
AAAAABC??BBBCAAGCDAAB?AAB?A?A
@FG019:00036:00148
AGCACTGTAGCTGTCACTAGTTACTTGT
+
AACCBCBDABACAB;<;BD@==>==;99
@FG019:00037:00100
TGATACGTCTCCTTCCTTAGTTACTTCA
+
BBCBBCD@@@BAC@CE@CCCB@B@@@BD
@FG019:00037:00111
TACTGAGCTACAACACACGAAG
+
BBBBBBC?@@BC>?>81-,,2*
@FG019:00037:00114
CGTGTCTCTAGGCACAGGATTTTGTGTAG
+
BBBCCDE@@@B@BBB@;:4444-999@BB
@FG019:00037:00115
CGTGTCTCTAGGCACAAGATTTTGTGTAG
+
BBBCCCBCB@?>@CEC@DCCCB9@?>ABC
@FG019:00037:00119
ATCAGACACGGACACAGCAGAACACAC
+
BBBBAAABBB@BBCCEABCBB@BBBBB
@FG019:00037:00121
TGATACGTCTCCTTCCTTAGTTACTTCA
+
;;9@@@@@>>B595;;><@A><AAA>AB
@FG019:00037:00122
TCTCTAATGGCGTC
+
44////,/8,/444
@FG019:00037:00123
TACTGAGCTACACACACAGAAAGATTGG
+
9>9<99:@@ABBBB:;9@89909@?<;;
@FG019:00037:00128
ATATCGCGAGGGTATGGAAGACTCTATA
+
>@A@;<<CDDCBCCCCAC@BC@>88777
@FG019:00037:00136
ATATCGCGAGGGTATGGAAGACTCTATA
+
BB@@AAAEDCFBDBBBBC@CBCBBBBC?
@FG019:00037:00137
ATATCGCGAGGGTATGGAAGACTCTATA
+
9BC@@BC9:<B>@@9;8<>A@BC;<:A?
@FG019:00037:00142
TGATACGTCTCCTTCCTTAGTTACTTCA
+
A@@CCCCCBBC@D@C@C@BBB@AAA@CC
@FG019:00038:00105
ATCAGACACGGACACAGCAGAACACAC
+
BBBBBBHB@@@?CCCFCCCBB?BBBAA
@FG019:00038:00124
ACGAGTGCGTTCCCCATGTCGTAGGTACTC
+
BBBBBBB@@@?ABC:CA@@?ABBB?A;<9>
@FG019:00038:00126
TACTGAGCTACACACACAGAAAGAT
+
8;;89@B?9994444444444-443
@FG019:00038:00130
CGTGTCTCTAGGCACAGGATTTTGTGTAG
+
???@;:;B?;<8;AAAA=9999/9>999A
@FG019:00038:00132
TGATACTCTCCTCCTTAGTACTTC
+
;;>@@>96//,//,,*,,////,4
@FG019:00038:00133
ATCAGACACGGACACAGCAGAACACAC
+
A?>?ABBBBB@BBBCCCBBBB@BBBBB
@FG019:00038:00144
TCTCTATGCGCTCCACATGTCTAAGGT
+
449=@@AAABE@A=ACBB:::=<BEAC
@FG019:00038:00146
TGATACGTCTCCTTCCTTAGTTACTTCAGT
+
>A>BBBBB??B@C@B@C@BBB@BBC@ECDC
@FG019:00039:00102
ATATCGCGAGGGTATGGAAGACTCTATAG
+
@?BCBBB@;FD::11212>>@BCC@??@=
@FG019:00039:00105
ATATCGCGAGGGTATGGAAGACTCTATA
+
BBB@@A@@CCDACCCC@C?BBABA@@@@
@FG019:00039:00111
ATATCGCGAGGGTATGGAAGACTCTATA
+
><BBBBBBBCEACCBB?B@BBBB@AAAA
@FG019:00039:00116
TACTGAGCTACACACACAGAAAAGATTGGGTG
+
??ACCCC@@@>@?>99999844,4431..+..
@FG019:00039:00127
AGCACTGTAGCTGTCACTAGTTACTTGT
+
<<DDCCCCCCCEBBBB:;<CCADCB@BC
@FG019:00039:00129
TGATACGTCTCCTTCCTTAG
+
BBCBB?@A@ABBH>B?B=@>
@FG019:00039:00144
ATATCGCGAGGGTATGGAAGACTCTATA
+
BDABAA@====:@@@@@CADCDBBB??@
@FG019:00040:00107
TGATACGTCTCCTTCCTTAGTTACTTCA
+
B@A@?=>>@998=@CBG?AACACAC@AA
@FG019:00040:00114
AGCACTGTAGCTGTCACTAGTTACTTGT
+
;;CA?ADAA@@@@>>>>999>5999584
@FG019:00040:00118
TAGTATCAGCCTCGCCATGACGAAGGTATTCC
+
BBC?@AB;;=@AA@@=@BBBCBC?B@C<=><@
@FG019:00040:00129
ATCAGACACGGACACAGCAGAACACAC
+
;@?99;<;=>@CC<<9911;;;----,
@FG019:00040:00139
AGCACTGTAGCTGTCACTAGTTACTTGT
+
@@CCCDACBBBBBBBBBCCCC@CDB@CC
@FG019:00041:00100
TGATACGTCTCCTTCCTTAGTTACTTCA
+
BBBCBDBBBBA@C@BBD@BBB@CBC=@A
@FG019:00041:00106
CGTGTCTCTAGGCACAGGATTTTGTGTAG
+
CCCB@AACBBC@BBCBB=9444-4==@BC
@FG019:00041:00109
TAGTATCAGCCTCCCCATGACGAGTATTCC
+
;;BBBBCBBB59999,44444;;4444242
@FG019:00041:00112
TCTCTATGCGCTCCACATGTCTAAGGT
+
BBCCCD?@AA==<@GEBBCBABB=@=@
@FG019:00041:00129
TCTCTATGCGCTCCACATGTCTAAGGT
+
BCDCDBBCCBBBE@CDAA??;<<@C>B
@FG019:00041:00130
ATCAGACACGGACACAGCAGAACACAA
+
@AABEABCCB@BBCDDBBCBB?999?C
@FG019:00041:00131
ACGCTCGACATGCCCAGGTACAGGAG
+
BBBBB?AAB;<;A>9>>;>>999699
@FG019:00041:00137
TACTGAGCTACACACACAGAAAGATTGGT
+
BBBBBCCBBAAACCDCBB9996:=9>@?B
@FG019:00041:00139
CGTGTCTCTAGGCACAGGATTTTGTGT
+
/1////////8,/444424;;;,444/
@FG019:00042:00105
ACGCTCGACATGCCCAGGTACAGGAG
+
@ABAA@@BDBBBBB>BBABBDBC@BB
@FG019:00042:00107
AGCACTGTAGCTGTCACTAGTTACTTGT
+
;;@A?@AAAAABCCCCCEBBB@BCC@BB
@FG019:00042:00116
ATATCGAGGGTATGGAAGACTCTATAGAGG
+
BABBBAABC@C@@@@B@DBDBCCBBBBBE@
@FG019:00042:00118
ATATCGCGAGGGTATGGAAGACTCTATA
+
BB:;;BAA@AA9@AAA>B@CBBAAA:::
@FG019:00042:00126
ATCAGACACGGACACAGCAGAACACAC
+
BAABBCBCCCACDCCBBBCCB@BBABC
@FG019:00043:00117
TGATACGTCTCCTTCCTTAGTTACTTCA
+
@CCCC@?;9;A>A@CBE@CCC@CCC@CC
@FG019:00043:00131
AGCACTGTAGCTGTCACTAGTTACTT
+
BBBBBCDABBCBAABC@=?====>><
@FG019:00043:00141
ACGCTCGACATGCCCAGGTACAGGAG
+
?BBBBB@CCBBBCC@BB?BACCE@BB
@FG019:00043:00144
ATCAGACACGGACACAGCAGAACACAC
+
BB>??BBBBA@BBBC???CCC@??@AB
@FG019:00044:00100
TAGTATCAGCCTCGCCATGACGAAGGTATTCC
+
BAEBBCCCCCDBBBB?BB@>AAC@EEBBC@E@
@FG019:00044:00116
TGATACGTCTCCATCCTTAGTTACTTCA
+
BBBBBBB:9;CACDCAC?CCC@CCC@BB
@FG019:00044:00117
ACGAGTGCGTTCCCCATGTCGTAGGTACTC
+
BBB99<;;<DAJKK8BAECBBBBB?BBBBB
@FG019:00044:00118
TGATACGTCTCCTTCCTTAGTTACTTCA
+
BBBBB99;BBB@C@DBC@BCCAAAA@BB
@FG019:00044:00129
TCTCTATGCGCTCCACATGTC
+
99@@;4999<4;;<9991---
@FG019:00044:00134
ATATCGCGAGGGTATGGAAGACTCTATA
+
BBBBB???CCC?CBBB?B?BCBB@@?@?
@FG019:00044:00137
TAGTATCAGCCTCGCCATGACGAAGGTATTCC
+
BBBBBBCDCB@BAAA>BCCBBEC@B@B??=@@
@FG019:00044:00140
TTATCGCGAGGGTATGGAAGACTCTATAGAGG
+
@>@@>>@@99<8<BFGECACCDC@A;;;BBB?
@FG019:00044:00144
TACTGAGCTACACACACAGAAAGATTGG
+
AABCCCB@BBBBCCCCDBB?@;943139
@FG019:00044:00149
ATCAGACGGACACAGCAGAACACAC
+
?A;<<BCCBCHDCAAAAAA@GDCA@
@FG019:00045:00115
CGTGTCTCTAGGCACAGGATTTTGTGTAG
+
BDBBCCCCCCC?BCCAB@9999/9999<C
@FG019:00045:00117
ATATCGCGAGGGTATGGAAGACTCTATA
+
???A?BBCBCC@ECCC@B?BBBBBA>:4
@FG019:00045:00121
ATATCGCGAGGGTATGGAAGACTCTATA
+
?;@@ABAAHHDECACB?A@ACB@A@??A
@FG019:00045:00124
ATCAGACACGGACACAGCAGAACACAC
+
@BBBBAA@@B@BBAACC@??B@BBBBB
@FG019:00045:00125
CGTGTCTCTAGGCACAGGATTTTGTGTAG
+
BBBCCDDBBAA>==999;9999/99999B
@FG019:00045:00130
AGCACTGTAGCTGTCACTAGTTACTTGT
+
<<BCBBECCCCBABBBBBBBA=A@><>>
@FG019:00045:00134
TCTCTATGCGCTCCACATGTCTAAGGT
+
===111;;CCBCA@CCBB:;<<<BB=>
@FG019:00045:00140
ATCAGACACGGACACAGCAGAACACTC
+
9;;9998;=@=ABBB?AAA@@?@>@;<
@FG019:00046:00102
TACTGAGCTACACACACAGAAAGATTGGT
+
BBBBBAAABBBBBCDAAA@??=@EE@C@B
@FG019:00046:00108
TACTGAGCTACACACACAGAAAGATTGGT
+
;A<=<ECCCCCBBDB@@:89809>><A?B
@FG019:00046:00114
TACTGAGCTACACACACAGATTGGTGC
+
BBBBBBCBBBBBBBDDBCBBB?C?ABA
@FG019:00046:00121
TAGTATCAGCCTCGCCATGACGAAGGTATTCC
+
BBBBCECDEC@ABCC@CCC?ABC@D@C::=<@
@FG019:00046:00122
ATCAGACACGGACACAGCAGAACACAC
+
?@@BBB@ACC@CCCBCCCFCC@CCBAB
@FG019:00046:00126
TGATACGTCTCCTTCCTTAGTTACTTCA
+
BBCACCB??AD@CADABBAAA@BBB@CD
@FG019:00046:00130
TAGTATCAGCCTCGCCATGACGAAGGTATTCCATC
+
A@CBABB=<=ACDFC@BBDBB?@===A;;><BCCD
@FG019:00047:00107
TGATACGTCTCCTTCCTTAGTTACTTCA
+
BBBABBCBBBCAC@CAB@BCC>AAC@BB
@FG019:00047:00112
TGATACGTCTCCTTCCTTAGTTACTTCA
+
BBAABBBCBBC@B@C@B@AAA<@@B@BD
@FG019:00047:00122
TGATACGTCTCCTTCCTTAGTTACTTCA
+
9@ACBCCA@AH@C@E@B=>@@<>>>;>A
@FG019:00047:00126
TACTGAGCTACACACACAGAAAGATTGGT
+
BABBBBDDBB??ACCDCCCBD?BBC@><?
@FG019:00047:00142
AGCAGAACACACAGAC
+
CGED::<<CCB=:9@=
@FG019:00047:00144
TCTCTATGCGCTCCACATGTCTAAGGT
+
BBCCCCBAAAABC@CC@??A@@@@B=A
@FG019:00047:00145
AGCACTGTAGCTGTCACTAGTTACTTGT
+
<<CCCBBCCCCABBBCBBC@?8688,/1
@FG019:00048:00124
ACGCTCGACATGCCCAGGTACAGGAG
+
BCBBCDCCBAA@CB99;8;?A@BACB
@FG019:00048:00134
CGTGTCTCTAGGCACAGGATTTTGTGTAG
+
BCCCBABBCCC@BACCB:4444-499?@B
@FG019:00048:00140
CGTGTCTCTAGGCACAGGATTTTGTGTAG
+
BB?@ADCCCCC@DCBBA>9999/99999>
@FG019:00048:00143
AGCACTGTAGCTGTCACTAGTTACTTGT
+
<<CCCCCCBBCBBCCCBBBCB@CBB@BB
@FG019:00048:00145
TATGCGCTCCACATGTCTAAGGT
+
BABABBBBBACCABAA:;;@B>>
@FG019:00049:00106
TACTGAGCTACACACACAGAAAGATTGGT
+
BBBBBCCH??@CCCBA@@999099858=>
@FG019:00049:00110
ACGCTCGACATGCCCAGGTACAGGAG
+
BBBBBCBBBABBCC>BB>BADEC@CG
@FG019:00049:00111
TAGTATCAGCCTCGCCATGACGA
+
BBB@?ABAAAC@@;;69>@@A9<
@FG019:00049:00128
ATATCGCGAGGGTATGGAAGACTCTATA
+
=;=B@@@CCCD@CAAACH@@ABAAABBB
@FG019:00049:00149
AGCACTGTAGCTGTCACTAGTTACTTGT
+
BBBBCDCCFCCCBCCCB9;;>;>98599
@FG019:00004:00150
ATCAGACACGGACACAGCAGAACAAC
+
BBABBCBCCC?BBABCBBB<;:<C=@
@FG019:00004:00152
ATATCGCGAGGGTATGGAAGACTCTATA
+
BA@A@AAACCC?DCBB@CABBBCBAAAC
@FG019:00004:00156
ACGCTCGACATGCCCAGGTACAGGAG
+
BBBBBBBBBCC@@A<@A<>>@9;8;A
@FG019:00004:00162
TAGTATCAGCTTCGCCAACGAAGGTATTCC
+
A:<<ACDCEEB@CCBAC@DA?>ACFDB@B@
@FG019:00004:00167
TGATACGTCTCCTTCCTTAGTTACTTCAGT
+
DBBBBCDCBBB@C@CBDFABB?BC>:778-
@FG019:00004:00170
TAGTATCAGCCTCGCCTGACGAAGGTATTCC
+
CBBA>>A@@BBBBBB@CABBBB?B@BAB?CA
@FG019:00004:00176
TCTCTATGCGCTCCACATGTCTAAGGT
+
BBBCBBBCCCCBC@CCCCBCCCB?C@C
@FG019:00004:00178
TACTGAGCTACACACACAGAAAGATTGGT
+
BBBDCCCCBBBBB@CBBA;;96;BB@C?C
@FG019:00004:00184
TCTCTATGCGCTCCACATGTCTAAGGTA
+
BBDCDCBBBCDCBBCBBBCCDFDAC?BB
@FG019:00004:00186
ACGCTCGACATGCCCAGGTACAGGAG
+
A?B?BBBBBCBCCC>BB?BBCCB@=@
@FG019:00004:00188
ACGAGTGCGTTCCCCATGTCGTAGGTACTC
+
B;:112<<11,444,499>>BCAB@A<<<C
@FG019:00004:00190
TTCTATCGCTCCACATGTCTAAGGTATG
+
/,//778>A9=;>999B@@895859@AB
@FG019:00004:00197
TACTGAGCTACACACACAGAAAGATTGGT
+
BABABCCB?@ABCCB;A;444-9?><>?B
@FG019:00005:00157
ACGCTCGACATGCCCCAGGTACAGGAG
+
111:;?>@?@>9999/9@<A@DFKCCB
@FG019:00005:00180
ACGCTCGACATGCCCAGGTACAGGAG
+
CCCBCCCCCCCCBB=BB?B@AAC@CC
@FG019:00005:00195
ATATCGCGAGGGTATGGAAGACTCTATA
+
BBBB??@CDCC>CDCC?B?CBBBBCB;:
@FG019:00006:00150
ATCAGACACGGACACAGCAGAACACAC
+
B@@@???>BB?>BBAA>@A;98<CA>?
@FG019:00006:00152
ATATCGCGAGGGTATGGAAGACTCTATA
+
A??@;;;BBBBBDEJC@BEBCCCBC=@?
@FG019:00006:00157
CGTGTCTCTAGGCACAGGATTTTGTGTAG
+
BBAABDCCAAB@CB@AB?CBBB9@A@BCC
@FG019:00006:00167
TACTGAGCTACACACACAGAAAGATTGGT
+
DCCBCBDCBBBBBB@A>>99919>>>BBD
@FG019:00006:00171
ATCAGACACGGACACAGCAGAACACAC
+
BBBB:::CCC@CBBA@ACA;;9;CAA@
@FG019:00006:00172
ACGAGTGCGTTCCCCATGTCGTAGGTACTC
+
BCDDCBA@>>;>>>4A@A@BBBBB>A<<<C
@FG019:00006:00173
AGCACTGTAGCTGTCACTAGTTACTTGT
+
<<CCCDCCABBCCCCCC@BFDBC;;;<C
@FG019:00006:00178
TACTGAGCTACACACACAGAAAGATTGGT
+
CBA@BBCBBBBBAAABA@99909@@<@DC
@FG019:00006:00183
TGATACGTCTCCTTCCTTAGTTACTTCAA
+
BBBABBBBBBB@B@F@EAAAA?BBB@DDC
@FG019:00007:00152
TACTGAGCTACACACACAGAAAAGATTGGT
+
BABAHHHDBABCBB99994444,44713;<
@FG019:00007:00154
CGTGTCTCTAGGCACAGGATTTTATGTAG
+
BBBBBCDEA@AACCCCCAA@AC8@AAB>A
@FG019:00007:00160
TACTGAGCTACACACACAGAAAGATTGGT
+
CBCBDBBBC@AACCCCCC<<<:<BB@D@C
@FG019:00007:00165
ACGCTCGCATGCCCAGGTACAGGAG
+
@BBBBBBBDC@?@>DFBEBABB@BB
@FG019:00007:00169
ACGCTCGACATGCCCAGGTACAGGAG
+
B???BB?@ACC@@@<@@=@BCCDABB
@FG019:00007:00177
TAGTATCAGCCTCGCCATGACGAAGGTATTCC
+
=;;<BBECCCABCCCDCCCCCCC?C?FCEBDA
@FG019:00007:00182
ATATCGCGAGGGTATGGAAGACTCTATA
+
B?A?BBBB@@@@ACCC@C?BCCBBBBB?
@FG019:00007:00185
ACGAGTGCGTTCCCCATGTCGTAGGTACTC
+
<CCBBBCC@@=@@@4A@@@BBCBB?BAAAB
@FG019:00007:00186
TAGTATCAGCCTCGCCATGACGAAGGTATTCC
+
CBBBBBCBCC@B>996;A>>A;96<CABC?B?
@FG019:00007:00196
CGTGTCTCTAGGCACAGGATTTTGTGTAG
+
BBBBBBDDBBB@BAECC@;:::5;CAABC
@FG019:00008:00150
ATATCGCGGGGGGTATGGAAGACTCTATA
+
BB??84499999*9?=>28544444@@@@
@FG019:00008:00155
ACGAGTGCGTTCCCCATGTCGTAGGTACTC
+
BBBBBB>;442999/9>>?BDDCCABAAAC
@FG019:00008:00156
CGTGTCTCTAGGCACAGGATTTTGTGTAG
+
BCBBCCBBC;;8;AA@A@GBCC7>=DCCC
@FG019:00008:00159
TACTGAGCTACACACACAGAAAGATTGGT
+
BBBBBBCBBBBBBBD@;;844-9>>;?>B
@FG019:00008:00162
ATATCGCGAGGGTATGGAAGACTCTATA
+
?;?BCBA@9;9099@A69:;@@AC@@@B
@FG019:00008:00166
TCTCTATGCGCTAAGGTACTG
+
>>@<==ECCEDBB@B@BBCCG
@FG019:00008:00167
AGCACTGTAGCTGTCACTAGTTACTTGT
+
??BHBABCCBBBBBCBBABCC@DAA?AB
@FG019:00008:00168
TAGTATCAGCCTCGCCATGACGAAGGTATTCC
+
CBBBBCBCCEBBCBB@BCCCCA@@AACCC@CA
@FG019:00008:00173
TCTCTATGCGCTCCACATGTCTAAGGT
+
?ABA<=:BBCDDEACCBAAACIC@CAD
@FG019:00008:00177
TGATACGTCTCCTTCCTTAGTTACTTCA
+
BBBBBBBB@B@@A?@?F@BBB@?@A@BC
@FG019:00008:00178
ATATCGCGAGGGTATGGAAGACTCTATA
+
BBBBBBBAAAB?CCDB?C?BCBBBAAB@
@FG019:00008:00181
TACTGAGCTACACACACAGAAAGATTGGT
+
BBBBBDDCBBBBBA@@>@99909@@>C@D
@FG019:00009:00152
CGTGTCTCTAGGCACAGGATTTTGTGTAG
+
BBBAAACDBBB@CBCCCB;;;:7<CCCGC
@FG019:00009:00156
CGTGTCTCTAGGCACAGGATTTTGTGTAG
+
BBCCDC@AACC??::11->@BBB??DC?C
@FG019:00009:00157
CGTGTCTCTAGGCACAGGATTTTGTGTAG
+
AAAAABA@@@@@BBBBDAECCC:DCBBBB
@FG019:00009:00160
TGATACGTCTCCTTCCTTAGTTACTTCA
+
CCCC@CC@CCA@CAF?EAB@@=ACC@CC
@FG019:00009:00164
CGTGTCTCTAGGCACAGGATTTTGTGTAG
+
FCCBCDDCBAB@CBCCCA<<<;4<@BABC
@FG019:00009:00167
TGATACGTCTCCTTCCTTAGTTACTTCA
+
BEBBABCCBBCBDAC==8789499959B
@FG019:00009:00169
TAGTATCAGCCTCGCCATGACGAAGGTATTCC
+
BBCBECBAAA@BB?A>@CCBCCE@E@BBC?B?
@FG019:00009:00170
ACGCTCGACATGCCCAGGTACAGGAG
+
CCCCCCBAACCCCC>BC@CCCCEBBA
@FG019:00009:00173
TACTGAGCTACACACACAGAAAGATTGGT
+
BBCCCCCDBBBCBBBCB@9<<89>>>C@@
@FG019:00009:00178
ACGAGTGCGTTCCCCATGTCGTAGGTACTC
+
BCCB@@@B@>;???4?AABBCBCC@BAAAC
@FG019:00009:00187
AGCACTGTAGCTGTCACTAGTTACTTGT
+
AB??=<<CCCBBDCCCCCDCC>B@@=@B
@FG019:00009:00190
TCTCTATGCGCTCCACATGTCTAAGGT
+
BCBD@AABBBBBB@BBCBCCBCB@C@D
@FG019:00009:00191
TACTGAGCTACACACACAGAAAAGATTTGGT
+
AABBCAAAB@;9;;9>@>9999/99990857
@FG019:00010:00157
TGATACGTCTCCTTCCTTAGTTACTTCA
+
1::=AACB?>@=@?B?B?BBB>BCC@CH
@FG019:00010:00162
TGATACGTCTCCTTCCTTAGTTACTTCA
+
BBBBBBCBBBC@C@D@C@AA?>BBC?CD
@FG019:00010:00165
TAGTATCAGCCTCGCCATGACGAAGGTATTCC
+
BB@@@@@C@A>>@996;>>@A9959<999542
@FG019:00010:00168
ACGAGTGCGTTCCCCATGTCGTAGGTACTC
+
@@@@BBB@::2444,9999@CCAB?BAAAF
@FG019:00010:00169
ATCAAGCAGAACACACAGAC
+
CAAA=>>?995<BACEDAAA
@FG019:00010:00170
TCTCTATGCGCTCCACATGTCTAAGGT
+
BCCBAABCDDCBE@ECDCCCCDC@CCC
@FG019:00010:00175
ATCAGACACGGACACAGCAGAACACAC
+
@?@@@BCCDC=@@CBBBCCAA>ABBBB
@FG019:00010:00180
CGTGTCTCTAGGCACAGGATTTTGTGTAG
+
BBBBBBC@@BB@A@@BB@CCCC9CBCCCH
@FG019:00010:00188
CGTGTCTCTAGGCACAGGAATTTGTGTAG
+
BBCCCCCCCBC?BACBB@B@CCCCCB?@@
@FG019:00010:00189
ATATCGCGAGGGTATGGAAGACTCTATA
+
BBAA???CCCB>CBBB@C@BBBBBAABB
@FG019:00010:00192
ACGCTCGACATGCCCAGGTACAGGAG
+
BBB???BCDCD???>?BEBBCCC@CB
@FG019:00010:00197
ATATCGCGAGGGTATGGAAGACTCTATA
+
BABCCBA@@@@<<99B>A?CB@A?????
@FG019:00011:00160
ACGAGTGCGTTCCCCATGTCGTAGGTACTC
+
CBBBBBDB@;2444,999<CCCBCCBAAAC
@FG019:00011:00161
ACGAGTGCGTTCCCCATGTCGTAGGTACTC
+
BBBBBBB;892999-9AA@ACCCC?A@AAC
@FG019:00011:00163
TACTGAGCTACACACACAGAAAGATTGGT
+
BBBBCBCCCBCBCCC@@@844-9?>>A@C
@FG019:00011:00167
AGCACTGTAGCTGTCACTAGTTACTTGT
+
@@BCCCDDBCCCCCCCCCCDB@CBB>@@
@FG019:00011:00171
CGTGTCTCTAGGCACAGGATTTTGTGTAG
+
BBAAA@@@DBB@??BCCBCCCC:BAABBB
@FG019:00011:00172
AGCACTGTAGCTGTCACTAGTTACTTGT
+
AAACAAAAAACAAAAACCCDCDCCB@CC
@FG019:00011:00184
ATATCGCGAGGGTATGGAAGACTCTAT
+
AAAABBDBCCCBCCCC?C@AACCCCBB
@FG019:00011:00186
AGCACTGTAACTGTCACTAGTTACTTGT
+
BBBBA88//,//88:BBBBAGDBBB@BB
@FG019:00011:00187
TACTGAGCTACACACACAGAAAGATTAGT
+
CABBBBCBA@BBBBCCBB;996;>>=ABB
@FG019:00011:00191
CGTGTCTCTAGGCACAGGATTTTGTGTAG
+
CCCBAABD><?CAA@@?@9999/9BA@BC
@FG019:00012:00151
ATATCGCGAGGGGTATGGAAGACTCTATA
+
B?AAB=::4444/9B?>5954887?>??@
@FG019:00012:00153
TCTCTATGCGCTCCACATGTCTAAGGT
+
BBBBBBDEBCCBB@ADBBCC@AAAC@B
@FG019:00012:00165
CGTGTCTCTAGGCACAGGATTTTGTGTAG
+
@BBABA@DBCB@BBBBC@CCDC:CBDBBB
@FG019:00012:00175
TACTGAGCTACACACACAGAAAGATTGGT
+
=<=ECDHCCCCCAA@A@@999188944=B
@FG019:00012:00180
AGCACTGTAGCTGTCACTAGTTACTTGT
+
;;CCCABCBBBABBABBBCGB?BBB@BB
@FG019:00012:00189
ACGAGTGCGTTCCCCATGTCGTAGGTACTC
+
BA?@@BCC?=6944,9?ABBDDBB>@:<<C
@FG019:00012:00192
AGCACTGTAACTGTCACTAGTTACTTGT
+
BBCA=6<11,//888@AABAA;@BB>BC
@FG019:00012:00193
ATGTCGCGAGGGTATGGAAGACTCTATA
+
CA@B:;;BCCDBCCCC@C@CCBBABACC
@FG019:00012:00198
TAGTATCAGCCTCGCCATGACGAAGGTATTCC
+
CBBBCCCBBB@CBBB@C><<;11,/777:CC@
@FG019:00013:00155
TAGTATCAGCCTCGCCATGACGAAGGTATTCC
+
BBBA@ACAAA@@@;;7;@BACCC@C@BAB?A>
@FG019:00013:00161
TCTCTATGCGCTCCACATGTCTAAGGT
+
@AAAAEDBBCDBB>BBBBBCBBB@C@C
@FG019:00013:00185
TGATACGTCTCCTTCCTTAGTTACTTCA
+
CCCBAAACCCCBEAC@B=;886;@@=@D
@FG019:00013:00190
TACTGAGCTACACACACAGAAAGATTGG
+
CBBBBCDDBBABBBBBBC@@@>@CC@C@
@FG019:00013:00193
ATCAGACACGGACACAGCAGAACACAC
+
BBBB??>BDD@ABCCDCCC;99;CB@B
@FG019:00013:00195
ATATCGCGAGGGGTATGGAAGACTCTATAG
+
B@?B:89=9999/9>9924249887888==
@FG019:00013:00197
ACGAGTGCGTTCCCCATGTCGTAGGTACTC
+
??>@BHB=892999/9@@@ACFCC@A:<<B
@FG019:00014:00154
TCTCTATGCGCTCCACATGTCTAAGGT
+
99:DAAABCCEFND?=<@C9999242;
@FG019:00014:00162
ACGAGTGCGTTCCCCATGTCGTAGGTACTC
+
@BBBBBDB=92999,99;;BBBCC@B@AAC
@FG019:00014:00163
ACGAGTGCGTTCCCCATGTCGTAGGTACTC
+
BBBB99=ACCACBC:ECADACDAA=?@@@@
@FG019:00014:00166
TACTGAGCTACACACACAGAAAGATTGGT
+
BB@>>>;<;AACABBD><<BB<?BB984:
@FG019:00014:00167
AGCACTGTAGCTGTCACTAGTTACTTGT
+
BBBBBCCE@A@BBBCBCCCCC@B?@>AC
@FG019:00014:00168
AGCACTGTAGCTGTCACTAGTTACTTGT
+
<<CCA@DDCCCCCCBBAAAA@>ADC@DC
@FG019:00014:00170
ATCAGACACGGACACAGCAGAACACAC
+
9;;<<HCCBB?BC?@=ABB;;:<CCCC
@FG019:00014:00171
ACGAGTGCGTTCCCCATGTCGTAGGTACTC
+
BBAAHCBBA?=ABB7D;;99999948999A
@FG019:00014:00195
TCTCTATGCGCTCCACATGTCTAAGGTA
+
CCCECBCE@@ADC?BBCCCBBB>?>;1/
@FG019:00014:00199
TACTGAGCTACACACACAGAAAGATTGGT
+
C@A@CBCBBBBBBCAB@A>>>:@@@@C@C
@FG019:00015:00151
ACGCTCGACATGCCCAGGTACAGGAG
+
BB@AABCCCCCBBC@BB?BABAB@<<
@FG019:00015:00152
TCTCTATGCGCTCCACATGTCTAAGGT
+
CCDCA@AICCDCC@BA@@CCCBB@BAC
@FG019:00015:00154
TACTGAGCTACACACACAGAAAGATTGGT
+
?==BBBFB@BBBBCD;@;444-9?><?@D
@FG019:00015:00158
TGATACGTCTCCTTCCTTAGTTACTTCA
+
B@BBBBBA?=@@CAD?A?BGB@AA@@BC
@FG019:00015:00164
AGCACTGTAGCTGTCACTAGTTACTTGT
+
??BCCFBCBBBBDDCB===<<;<BC@FC
@FG019:00015:00167
ACGAGTGCGTTCCCCATGTCGTAGGTACTC
+
BBAABBBBCC=@??8ACBCBBBBB>ABCCB
@FG019:00015:00172
ATCAGACACGGACACAGCAGAACACAC
+
BBB@BBBBBBBCBBBAABA@@=@CBBB
@FG019:00015:00174
ACGCTCGACATGCCCAGGTACAGGAG
+
BBBAABBBCCDBCC>BB@CBEEE@AB
@FG019:00015:00175
TCTCTATGCGTTCCACATGTCTAAGGT
+
BBBDAAACAAAAC<<<CCACDDCBC@C
@FG019:00015:00184
ACGAGTGCGTTCCCCATGTCGTAGGTACTC
+
BBABBBCCCB?BBB9B;;:DDCCC@CBB@@
@FG019:00015:00188
ACGAGTGCGTTCCCCATGTCGTAGGTACTC
+
BBBBBBBBBB?AAA9A?AABCCCC@C;<<C
@FG019:00015:00193
TGATACGTCTCCTTCCTTAGTTACTTCA
+
DBBBCCC;;<CACBCBDC@@@>@AAABF
@FG019:00015:00194
ACGAGTGCGTTCCCCATGTCGTAGGTACTC
+
BB>@ACCB@@<BAA7A;<<CCCAB>@@@@B
@FG019:00015:00195
CGTGTCTCTAGGCACAGGATTTTGTGTAG
+
CCAAABEDD<<;<>>>>=@AEC:FDDECC
@FG019:00015:00199
ATCAGACACGGACACAGCAGAACACAC
+
BBAA?AAABD?BBBBCEDDCB?CCCCC
@FG019:00016:00153
TGATACGTCTCCTTCCTTAGTTACTTACA
+
BABBBDDBABCCDADAB?BCC@:77+--,
@FG019:00016:00163
TACTGAGCTACACACACAGAAAGATTGGT
+
AAABBBB@BBBCBAA@@@98809>>>B@C
@FG019:00016:00166
ATCAGACACGGACACAGCAGAACACAC
+
BC@@::<CDD@BCCDCCABCD@?@@>@
@FG019:00016:00179
TGATACGTCTCCTTCCTTAGTTACTTCA
+
BBA?@BBBBBB?B@C@CCAAA@BBB?BD
@FG019:00016:00189
ACGCTCGACATGCCCAGGTACAGGAG
+
BBAABCCCCCCCEE@CB?BCCDCAAA
@FG019:00016:00191
ACGAGTGCGTTCCCCATGTCGTAGGTACTC
+
BBB?BB@;892999-9@@ACCCGC@AAAAB
@FG019:00016:00192
AGCACTGTAGCTGTCACTAGTTACTTGT
+
BBBCBABCBBCCCBAABCDBB?CBE?AB
@FG019:00016:00196
CGTGTCTCTAGGCACAGGATTTTGTGTAG
+
@@@@BBDD???@BBCDCA<;;:1;???BB
@FG019:00017:00152
TGATACGTCTCCTTCCTTAGTTACTTCA
+
BBCCBBD::<CAC@FBA?AAA@CCC@CB
@FG019:00017:00153
TAGTATCAGCCTCGCCATGACGAAGGTATTCC
+
GBBBBBCFCC@CBBA@BBCCBBC@C@CCCBB@
@FG019:00017:00158
TAGTATCAGCCTCGCCATGACGAAGGTATTCC
+
CBBBBCC::<>?>9;59?@?@9959<>@B:<;
@FG019:00017:00169
AGCACTGTAGCTGTCACTAGTTACTTGT
+
@@CCDDEE@AACCCFCCBBCCCDCC@:;
@FG019:00017:00170
TGATACGTCTCCTTCCTTAGTTACTTCA
+
A>>>AAAAAAA@A@C?B?BBB@BBB@BC
@FG019:00017:00174
ATATCGCGAGGGTATGGAAGACTCTATA
+
BABABBBCCECBDCB@=?;@>>>@:;;B
@FG019:00017:00176
TCTCTATGCGCTCCACATGTCTAAGGT
+
BBBB@@@@@@ABB@BACBBBAEA@C@B
@FG019:00017:00180
TCTCTATGCGCTCCACATGTCTAAGGT
+
BBBBAABCCCCBB@DDCC@;;=DABAC
@FG019:00017:00183
TACTGAGCTACACACACAGAAAGATTGGT
+
BBBBBBCCCCCC;:<B@@9997<AA@CBD
@FG019:00017:00184
CGTGTCTCTAGGCACAGGATTTTGTGTAG
+
A@@BCCCAA@B@BCEBCACCCD:EAACCC
@FG019:00017:00197
AGCACTGTAGCTGTCACTAGTTACTTGT
+
??BCCFBCAAABBBBBBBBCC@BBB?A>
@FG019:00018:00155
ACGCTCGACATGCCCAGGTACAGGAG
+
CBAAABCCDA@BGE>;9;:@A@B@;<
@FG019:00018:00156
ATCAGACACGGACACAGCAGAACACAC
+
BCB@ABBBAA?BBCCC?>@;;8;CCCC
@FG019:00018:00158
TCTCTATGCGCTCCACATGTCTAAGGT
+
BBCCBBCCBBCBC@DFCBBDCBBAA@B
@FG019:00018:00169
ATCAGACACGGACACAGCAGAACACAC
+
BBBBBBA@BB@DDC@@ACCCC@BBBBC
@FG019:00018:00182
ATATCGCGAGGGTATGGAAGACTCTATA
+
@B:;;ABAADKCDDBA;;9<B@@@@@@?
@FG019:00018:00184
ATCAGACACGGACACAGCAGAACACACA
+
B9;;990///,///44444442444883
@FG019:00018:00190
CGTGTCTCTAGGCACAGGATTTTGTGTAG
+
BBBBBBCBDCB@BBCCC@@?A?6C@@CCB
@FG019:00018:00196
ACGCTCGACATGCCCAGGTACAGGAG
+
CGBCCC<><DA99919><>>994844
@FG019:00019:00153
ACGAGTGCGTTCCCCATGTCGTAGGTACTC
+
?==ABCCBB?;=9929?==@@A@@=A;<<C
@FG019:00019:00159
ATATCGCGAGGGTATGGAAGACTCTATA
+
BB?@ABBCCCC>CBBB?@@BBA?;><??
@FG019:00019:00160
TACTGAGCTACACACACAGAAAGATTGGT
+
BBBBDBCBBBBBBCBAAB;;;7;@@>C@C
@FG019:00019:00167
TACTGAGCTACACACACAGA
+
??@A@AB;;;<;CBAADBBB
@FG019:00019:00185
CGTGTCTCTAGGCACAGGATTTGTGTAG
+
CCABBABBBBBFDCB@@?99909@B@@B
@FG019:00019:00190
ATCAGACACGGACACAGCAGAACACAC
+
BBABAAACCC>?BCBCBCCAA>ACCCC
@FG019:00019:00193
TCTCTATGCGCTCCACATGTCTAAGGT
+
311;;>CCCCBBB@CCGCCCACCADAD
@FG019:00019:00197
ATCAGACACGGACACAGCAGAACACAC
+
BBBBBBBBBA@BBBBCDDCAA=ADCBB
@FG019:00020:00160
TACTGAGCTACACACACAGAAAGATTGGT
+
BBCDCBCBBAA???9?@@99919994713
@FG019:00020:00166
TCTCTATGCGCTCCACATGTCTAAGGT
+
BBCDCCCDDCCBC@CBDBDC@A@?C?B
@FG019:00020:00172
CGTGTCTCTAGGCACAGGATTTTGTGTAG
+
CBBBBCCDCAA?BBECCABBBC:DCBAAA
@FG019:00020:00180
TAGTATCAGCCTCGCCATGACGAAGGTATTCC
+
FBBAABCABB@A=;96;B@?A;96;=@@@696
@FG019:00020:00182
ATCAGACACGGACACAGCAGAACACAC
+
B@@?@B>C;9:;ACCDDDC;;8;B?=B
@FG019:00020:00186
ACGAGTGCGTTCCCCATGTCGTAGGTACTC
+
BBB@BBB@892999-9@BABCC@@<@@@@B
@FG019:00020:00188
ATATCGCGAGGGTATGGAAGACTCTATA
+
BBBA?A?BBBC?ECCD@C@CBDBCB@;;
@FG019:00020:00189
ATATCGCGAGGGTATGGAAGACTCTATA
+
@@@A;<<AAADBDAA@>A;<<=>;370.
@FG019:00020:00192
TGATACGTCTCCTTCCTTAGTTACTTCA
+
CBBB???BBBCAA?B@B?@;;59@A69>
@FG019:00020:00194
AGCACCTGTAGCTGTCACTAGTTACTTGT
+
6::1/11:::BBABBBBBBBD?EABB@B@
@FG019:00020:00199
TACTGAGCTACACACACAGAAAGATTGGT
+
AABBBCCBBBBCBDCBBB;;;8;AA>B?B
@FG019:00021:00154
ACGCTCGACATGCCCAGGTACAGGAG
+
BA@BAAAADBBBDB>AA?BCDCC@BB
@FG019:00021:00160
CGTGTCTCTAGGCACAGGATTTTGTGTAG
+
BBBBBBDCBBCAAACCB@AAAA9??9>>A
@FG019:00021:00165
TCTCTATGCGCTCCACATGTCTAAGGT
+
BBBBBBBACCBBB@CCCCBB?AA@CAD
@FG019:00021:00170
TGATACGTCTCCTTCCTTAGTTACTTCA
+
ABABBBBAA@B@A@A@C@BCB>?BB>BB
@FG019:00021:00172
TACTGAGCTACACACACAGAAAGATTGGT
+
BBBBCBBB<:;?A@>>>@99919FF@CED
@FG019:00021:00174
ACGAGTGCGTTCCCCATGTCGTAGGTACTC
+
BBBBBBCBBB=?==6=@@@@BA@@=?;<;@
@FG019:00021:00175
ATATCGCGAGGGTATGGAAGACTCTATA
+
BB???BBBBCC>CDAB@C@CBBBBBCB?
@FG019:00021:00180
ACGCTCGACATGCCCAGGTACAGGAG
+
CBABB??AAAABBG@BBAB@CBDBCE
@FG019:00021:00181
ATCAGACACGGACACAGCAGAACACAC
+
AB@@@BBCAA8999<<AACCC@DC<<:
@FG019:00021:00182
TCTCTATGCGCTCCACATGTCTAAGGT
+
9;9CCBBBCBEBD?BBDBDBBBB?BAB
@FG019:00021:00185
TACTGAGCTACACACACAGAAAGATTGGT
+
ABABBBCBBBBBCCB@@989909@?<@?B
@FG019:00021:00187
TAGTATCAGCCTCGCCATGACGAAGGTATTCC
+
C;<<AADEGC@BBCC@ABBBCAA?A@D@A?A?
@FG019:00021:00188
ACGCTCGACATGCCCAGGTACAGGAG
+
D@?@CCCCBBBCCB@BA?BBCCC@CC
@FG019:00021:00189
TAGTATCAGCCTCGCCATGACGAAGGTATTCC
+
BBCCBDBBBDABCBA@BCCDBCB@CBECCAD@
@FG019:00021:00190
ATATCGCGAGGGTATGGAAGACTCTATA
+
BBBBBBBAABC@CCAA@A@ABBBBBBCB
@FG019:00022:00166
ACGCTCGACATGCCCAGGTACAGGAG
+
BBBBBAAABBBBDD>@@>ABBBCBCC
@FG019:00022:00173
ACGCTCGACATGCCCAGGTACAGGAG
+
BBACBB;:<BBBBCACCACCCCCBBB
@FG019:00022:00180
TACTGAGCTACACACACAGAAAGATTGGT
+
BABBBBCBBBBBBCCEDCCCB>BBC@B@C
@FG019:00022:00181
ATCAGACACGGACACAGCAGAACACA
+
CBBBBBBBBB?@>=;;>CBCGBCC@@
@FG019:00022:00187
TACTGAGCTACACACACAGAAAGATTGGT
+
D?@@B@AAACCDCBCCCIBBB=BCC@C=@
@FG019:00022:00191
TGATACGTCTCCTTCCTTAGTTACTTCA
+
BBBBBBBB??=@B@C?FABBB@BAB@BC
@FG019:00022:00193
ATATCGCGAGGGTATGGAAGACTCTATA
+
BBBBBC@@@CC@FCCB@C@CBAAACCBB
@FG019:00022:00194
TGATACGTCTCCTTCCTTAGTTACTTCA
+
AABBBBBB@AA@A:C@BBBA?>BBB@;<
@FG019:00022:00197
TCTCTATGCGCTCCACATGTCTAAGGT
+
99BBCCCBBCDCC>AADBCC<=<@CAC
@FG019:00022:00199
TAGTATCAGCCTCGCCATGACGAAGGTATTCC
+
C@AACCECBC@@?999;@@>A<<;>D@ACDCC
@FG019:00023:00166
ATCAGACACGGACACAGCAGAACACAC
+
BB>??BB@AA@BBBBCDFC@?@@BBBB
@FG019:00023:00169
TACTGAGCTACACACACAAGAAAGATTGGT
+
BBBBBBAA@@BD@88/11-1<>,/1?@B<>
@FG019:00023:00175
AGCACTGTAGCTGTCACTAGTTACTTGT
+
9;@;49AA=@ABCCCGCBCBA;>A@9<<
@FG019:00023:00185
TACTGAGCTACACACACAGAAAGATTGGT
+
CBBBBBCDB???BBHDA@9;;7;@A@D@C
@FG019:00023:00186
ACGAGTGCGTTCCCCATGTCGTAGGTACTC
+
A?>?AAABBC@BCC:CBBBDCDBB@B:;;C
@FG019:00023:00189
ATATCGCGAGGGTATGGAAGACTCTATA
+
BBAAABACFCCADGAA@B@BBBBBAAB?
@FG019:00023:00192
TGATACGTCTCCTTCCTTAGTTACTTCA
+
?@BBBBCBBBB?B?A?A@ABB?BCC@DC
@FG019:00023:00194
ATATCGCGAGGGTATGGAAGACTCTAT
+
BABBBAA@@AH?CBCB=@=@@;98@?:
@FG019:00023:00195
ACGCTCGACATGCCCAGGTACAGGAG
+
CCBBBBBBCDCCCC>;;7;@CGDECD
@FG019:00023:00197
CGTGTCTCTAGGCACAGGATTTTGTGTAG
+
BBBECFDD::<CDCCC@?9999-9@@BAC
@FG019:00024:00153
ATCAGACACGGACACAGCAGAACACAC
+
AABBBBBBAA@BBCBAABCCB@B?ABB
@FG019:00024:00156
ACGAGTGCGTTCCCCATGTCGTAGGTACTC
+
???@@ABB>:2999/999;BBBCC@BAAAB
@FG019:00024:00159
CGTGTCTCTAGGCACAGGATTTTGTGTAG
+
BABBBABAA@@?A@@AA>ACCC:<=<HDC
@FG019:00024:00175
ACGAGTGCGTTCCCCATGTCGTAGGTACTC
+
BBBBBBCB@?@AHD9BBBB@AC@?=@<<<A
@FG019:00024:00181
TACTGAGCTACACACACAGAAAGATTGG
+
BBC9;<BB<;<CCCCHCCBBB==@@=?<
@FG019:00024:00182
CGTGTCTCTAGGCACAGGATTTTGTGTAG
+
AA?BBBCCCBC@ABB@C@BCDD9CBCBBB
@FG019:00024:00187
TCTCTATGCGCTCCACATGTCTAAGGT
+
99<BCDCBB<<<C@C=B<CCCCC@C@D
@FG019:00024:00189
CGTGTCTCTAGGCACAGGATTTTGTGTAG
+
A@A@A99<99><>999924999,494444
@FG019:00024:00191
ATATCGCGAGGGTATGGAAGACTCTATAG
+
9@:<;@>@999:<A@A@DECCBBB9:;>=
@FG019:00024:00192
TAGTATCAGCCTCGCCATGACGAAGGTATTCC
+
BBBBCCCCBDABC?@>ABBCCA@@BB@@A>A>
@FG019:00024:00198
ACGAGTGCGTTCCCCATGTCGTAGGTACTC
+
@@@BBBBA442999-9??@BBBCC@C;<<C
@FG019:00024:00199
TACTGAGCTACACACACAGAAAGATTGGT
+
B?@ACCCCCABCCE@?@A@>><@AA>B@C
@FG019:00025:00151
AGCACTGTAGCTTTCACTATTTACTTGT
+
<<BCBBC@=@A@@<ABBBECEABAB@BB
@FG019:00025:00154
TCTCTATGCGCTCCACATGTCTAAGGT
+
NCBBDCECCCCBC@DECC@AACE?B?A
@FG019:00025:00157
TAGTATCAGCCTCGCCATGACGAAGGTATTCC
+
CBBCDCCEDB@BB998;CBACAA>A@BBDAC?
@FG019:00025:00158
TACTGAGCTACACACACAGAAAGATTGGT
+
@?@BBBC>>?BCCCCBAA;;96;CC@C@C
@FG019:00025:00170
AGCACTGTAGCTGTCACTAGTTACTTGT
+
<=CGCDBCBCCC9;;BCCCCD@CBB@DB
@FG019:00025:00176
TCTCTATGCGCTCCACATGTCTAAGGT
+
BDCCAAABBBCBB@BADCBDACB@C?B
@FG019:00025:00179
TCTCTATGCGCTCCACATGTCTAAGGT
+
@@ACECCCDCCBB=@AAACCECC?A?A
@FG019:00025:00182
TGATACGTCTCCTTCCTTAGTTAACTTCATTG
+
<9944494@@@6954242344242442/,,*,
@FG019:00025:00183
TACTGAGCTACACACACAGAAAGATTGGT
+
B:<<@@<9;C@99<@A@ACCC>A@@5813
@FG019:00025:00193
TGATACTTCCTTAGTTACTTCAGTGC
+
ABBBBBB?B@B@BBC@CCB@BDCBBB
@FG019:00025:00194
ACGAGTGCGTTCCCCATGTCGTAGGTACTC
+
AA?>BBC@892999-9>@@CCCBB?BBBBD
@FG019:00025:00199
ATCAGACACGGACACAGCAGAACACAC
+
BAAB??@CCB@@CCCCBABBB?BDCCC
@FG019:00026:00156
TGATACGTCTCCTTCCTTAGTTACTTCA
+
B??ABBBCBBDAC@D@C@BBB@BBB@BD
@FG019:00026:00162
TCTCTATGCGCTCCACATGTCTAAGGT
+
BB?@ACCCCB@@@@BDBA@AACC@C@B
@FG019:00026:00163
AGCACTGTAGCTGTCACTAGTTACTTGT
+
@@BCCEDDBCCCBBCBC:<=DDBBB@CB
@FG019:00026:00167
TGATACGTCTCCTTCCTTAGTTACTTCA
+
BCBBBCDCBAA?A?B@CACCCABBC?BD
@FG019:00026:00177
TGATACGTCTCCTTCCTTAGTTACTTCA
+
B@999499489?@69242399<BBB?BC
@FG019:00026:00178
ATCAGACACGGACACAGCAGAACACAC
+
>>89997?>=>A@=9:?=9999>>@;;
@FG019:00026:00179
ATCAGACACGGACACAGCAGAACACAC
+
A?A?@@:<<;@B@@AAB@ABC?CBCCC
@FG019:00026:00182
AGCACTGTAGCTGTCACTAGTTACTTGT
+
??BBBCCC?AABCCCCBBBDC@BBB=@A
@FG019:00026:00183
ATGCTCGACATGCCCAGGTACAGGAG
+
BAABABBBBCCCDCA@?=@?@AC@EC
@FG019:00026:00184
TACTGAGCTACACACACAGAAAGATTGGT
+
CBCBBBDBBAAABDDDCDBBB=BBB@CGC
@FG019:00026:00185
TCTCTATGCGCTCCACATGTCTAAGGT
+
CBBBCDBAA@B?A=@<;9=B:::AF?A
@FG019:00026:00189
ATCAGACACGGACACAGCAGAACACAC
+
A>>?@ABBBB>BBBCCAAB@@=@@@@@
@FG019:00027:00163
TGATACGTCTCCTTCCTTAGTTACTTCA
+
ABBBCBBBA>=2;69@C?BBB?BCC?BA
@FG019:00027:00167
ATATCGCGAGGGTATGGAAGACTCTATA
+
ABBBBBBCFCC@CCBB@B@BBB@ABB;:
@FG019:00027:00169
TAGTATCAGCCTCGCCATGACGAAGGTATTCC
+
BBBBBCCAABABB@@@ABCCECB@EFCDC@B@
@FG019:00027:00171
TCTCTATGCGCTCCACATGTCTAAGGT
+
BCCCDCCCCCDBC?BCB?>@@A@=@=A
@FG019:00027:00172
TACTGAGCTACACACACAGAAAGATTGGT
+
448:>@AA;;9<999<<<99A=;=?6;78
@FG019:00027:00177
ATATCGCGAGGGTATGGAAGACTCTATA
+
BB???AAAACC@BDBB>B?BBBBAABBC
@FG019:00027:00180
ACGCTCGACATGCCCAGGTACAGGAG
+
B@@AEDBCCCCCDJBAC?BAACHDAA
@FG019:00027:00187
TCTCTATGTGCTCCACATGTCTAAGGT
+
BBBC;>;111>;;;ACCHDBBA@>ABC
@FG019:00027:00191
CGTGTCTCTAGGCACAGGATTTTGTGTAG
+
@AAAAAB@@AA@BABCD@AAA?6?BAABC
@FG019:00027:00193
TGATACGTCTCCTTCCTTTGC
+
=B?BBBBBBBB?BAD@CB>=?
@FG019:00027:00194
TGATACGTCTCCTTCCTTAGTTACTTCA
+
BBBBBBBBBBB@B@C@CABAB?DED@CC
@FG019:00027:00196
TACTGAGCTACACACACAGAAAGATTGGT
+
CBBEDCCCCBABBCCCBCBBA>ABA>BAD
@FG019:00027:00197
ATATCGCGAGGGTATGGAAGACTCTAT
+
BB?@@BBCCHHACAAA=@=@B;;;;80
@FG019:00027:00198
ACGAGTGCGTTCCCCATGTCGTAGGTACTC
+
AA?AA@@9995444,4;444=444489449
@FG019:00028:00156
ATCAGACACGGACACAGCAGAACACAC
+
BB>?BBBBAA>ABCCCCBBBB@BBB?A
@FG019:00028:00157
AGCACTGTAGCTGTCACTAGTTACTTGT
+
<<CCECCBBBCBCCAABCCC=>?997;B
@FG019:00028:00162
TCTCTATGCGCTCCACATGTCTAAGGT
+
=CBCECCCCD@AABCC=<;AAA@=?=?
@FG019:00028:00168
TGATACGTCTCCTTCCTTAGTTACTTCA
+
BBC@AABABBB@B@C@CBAAA@BBBACC
@FG019:00028:00170
TACTGAGCTACACACACAGAAAGATTGGT
+
A?BBBBBBAB?=AAACDBBCB>CCC@C?B
@FG019:00028:00172
TCCTCTATGCGCTCCACATGTCTAAGGT
+
992444449===>CAFCCCBCCEC@C?B
@FG019:00028:00177
AGCACTGTAGCTGTCACTAGTTACTTGT
+
BBDCCB@BBBBB??BBBBBF@BBBB@BB
@FG019:00028:00183
TAGTATCAGCCTCGCCATGACGAAGGTATTCC
+
BBAAABAAACABBCC<9899991,/,///,/5
@FG019:00028:00184
TACTGAGCTACACACACAGAAAGATTGGT
+
BBBBBBCBBBBCB@DACCBBB=BCC?A@C
@FG019:00028:00190
ATATCGCGAGGGTATGGAAGACTCTATA
+
BBBBBBBBBBB>CECB?B?BCBA?BBC?
@FG019:00028:00193
TACTGAGCTACACACACAGAAAGATTGGT
+
@@BABBCCBBBCCBBBBB;886;A@?C@C
@FG019:00028:00196
CGTGTCTCTAGGCACATGGATTTTGTGTAG
+
99999;B94992411///7////*/6//4;
@FG019:00029:00153
TACTGAGCTACACACACAGAAAGATTGGT
+
A@ABBBC@?@AABBCDBBBBB>BBB@B=>
@FG019:00029:00165
CGTGTCTCTAGGCACAGGATTTTGTGTAG
+
<BC?=@A;<<@AGDCCKFCCCD9<<<BBC
@FG019:00029:00167
ACGCTCGACATGCCCAGGTACAGGAG
+
CBABBCDCCCBBEH@AACBACCCCBB
@FG019:00029:00173
TACTGAGCTACACACACAGAAAGATTGGT
+
BBABBBBB?BBBCBBBBBCCB@CCC@C?B
@FG019:00029:00175
ATCAGACAGCGGACACAGCGAGAACACAC
+
>888;:;///8,//96/////68786/44
@FG019:00029:00176
ACGCTCGACATGCCCAGGTACAGGAG
+
BBABCA@@CAABCC>BB@BBCCD@AA
@FG019:00029:00178
ACGAGTGCGTTCCCCATGTCGTAGGTACTC
+
CBBCBBAAAC@DDD9@9;;@@A?A>@<<9@
@FG019:00029:00179
TACTGAGCTACACACACAGAAAGATTGGT
+
BB@ABAAAAABBAACDBC9996;=?=@BD
@FG019:00029:00182
TACTGAGCTACACACACAGAAAGATTGGT
+
AABBBBBAAA@@@ACEBB9998;BB@F@C
@FG019:00029:00186
TACTGAGCTACACACACAGAAAGATTGGT
+
A?==BBBBBBBB@ABECB;<;8;AA?C@C
@FG019:00029:00197
AGCACTGTAGCTGTCACTAGTTACTTGT
+
<<=C?@DCCCCCCCC@AAACCACCC@CC
@FG019:00029:00198
CGTGTCTCTAGGCACAGGATTTTGTGTAG
+
B??ABCCCCBB?DDCDC@CEDD:CCECCC
@FG019:00029:00199
TGATACGTCTCCTTCCTTAGTTACTTCA
+
BBABBBCAA?@>ABGACBBCB@BAA@BD
@FG019:00030:00152
TAATATCAGCCTCGCCATGACGAAGGTATTCC
+
BBABCCCBDA@BB>@=ACCBAAB@CBDBA?B@
@FG019:00030:00154
ATATCGCGAGGGTATGGAAGACTCTATAG
+
BC@@AB@C@AA@ABBB@B@BABBBBA>9;
@FG019:00030:00172
ACGAGTGCGTTCCCCATGTCGTAGGTACTC
+
BB<>>@BBBB@BCC:DBBABBB>?=@<<<C
@FG019:00030:00174
ATATCGCGAGGGTATGGAAGACTCTATA
+
BBAABBBBBCC?BDA>@C@BBBB???67
@FG019:00030:00175
ACGAGTGCGTTCCCCATGTCGTAGGTACTC
+
A?>?@ABBDCBCCC9BA999>999<<949@
@FG019:00030:00176
TCTCTATGCGCTCCACATGTCTAAGT
+
BBBD@AADCEC@@@@CCBA@8C>113
@FG019:00030:00179
TCTCTATGCGCTCCACATGTCTAAGGT
+
BABABDCDCCBBC@ECEAABACBBDAE
@FG019:00030:00181
ACGAGTGCGTTCCCCATGTCGTAGGTACTC
+
;;A;;999>>5999/49@BGCCBC@CCCCD
@FG019:00030:00188
CGTGTCTCTAGGCACAGGATTTTGTGTAAGC
+
BBBBB@@BCBB@BBEBC@CCCD:>D::8*,-
@FG019:00030:00193
ACGCTCGACATGCCCAGGTACAGGAG
+
B@@@BBBBAB@BCC>??=@BDCC@BB
@FG019:00030:00194
TGATACGTCTCCTTCCTT
+
AAAAAAABBBC@C@B@C@
@FG019:00030:00199
ACGAGTGCGTTCCCCATGTCGTAGGTATC
+
AA?AA@@@@@?BCD:D:<;B=<;<:01/8
@FG019:00031:00159
CGTGTCTCTAGGCACAGGATTTTGTGTAG
+
BCCC?=@;99<=@BCDD@BDDE9BBCHDC
@FG019:00031:00161
TACTGAGCTACACACACAGAAAGATTGGT
+
CBBBBC@?@BBBCBCCCDCCC=BBB@B@B
@FG019:00031:00173
AGCACTGTAGCTGTCACTAGTTACTTGT
+
ABCCCFDCBBBBBBBBBBBCC@BAB@BB
@FG019:00031:00175
TACTGAGCTACACACACAGAAAGATTGGT
+
A@@@@@@BBBBBBBCCBB9996;@@<A@B
@FG019:00031:00178
TCTCTATGCGCTCCACATGTCTAAGGT
+
CCECBCBDDCDBB=@ABBBCCECBCBA
@FG019:00031:00184
TACTGAGCTACACACACAGAAAGATTGGT
+
BAAABBBB@ABBCCCCDDAAA>ACD@C@B
@FG019:00031:00185
TGATACGTCTCCTTCCTTAGTTACTTCA
+
BBBBCCCA?AH@D@A?CCCCC?C@B@BC
@FG019:00031:00186
ATCAGACACGGACACAGCAGAACACAC
+
?@>BBBBBCC@CCCAAACDBB?BC@@@
@FG019:00031:00189
CGTGTCTCTAGGCACAGGATTTTGTGTAG
+
BBBBBCDCCBB?BCECDB<999/99A999
@FG019:00031:00191
ACGAGTGCGTTCCCCATGTCGTAGGTACTC
+
B?>ABBCBB?;===2@?AAABCB?<;9;;A
@FG019:00031:00193
ATATCGCGAGGGTATGGAAGACTCTATA
+
BAAA?AAECCE@CCBB?AEBDHBB?@@A
@FG019:00031:00195
TCTCTATGCGCTCCACATGTCTAAGGT
+
BB@@@@@AA@AAC@CCC;9;CDC@CDC
@FG019:00031:00196
TGATACGTCTCCTTCCTTAGTTACTTCA
+
BB@@@BBB@AE?CACBDA??@:;<9599
@FG019:00031:00199
TACTGAGCTACACACACAGAAAGATTGGT
+
B@AABBBCCCBECCCCCCCCC>BBC?@>A
@FG019:00032:00156
TAATATCAGCCTCGCCATGACGAAGGTATTCC
+
BCDCBBBBCC@AA?A=>999<;1;@;@2111;
@FG019:00032:00157
TACTGAGCTACACACACAGAAAGATTGGT
+
BBBBBBCBBBBBBBBDBBCCC?BBB@C@B
@FG019:00032:00163
TCTCTATGCGCTCCACATGTCTAAGGT
+
<DDCCDBBBBBBB@CCCBBEBEC@CAA
@FG019:00032:00169
AGCAGTGTAGCTGTCACTAGTTACTTGT
+
<BCAAACAACAAAC@@>>9992448249
@FG019:00032:00177
TAGTATCAGCCTCGCCATGACGAAGGTATTCC
+
B?BBECCBAB?BBBA?BB@@ACC@FADCC@C@
@FG019:00032:00189
ACGAGTGCGTTCCCCATTCGTCAGTGACTC
+
CC<>>BCBBA;;:70/,+-*)((****,::
@FG019:00033:00150
TCTCTATGCGCTCCACATGTCTAAGGT
+
BBCCDCAAABBBB@BCCDBBADC@B=@
@FG019:00033:00151
CGTGTCTCTAGGCACAGGATTTTGTGTAG
+
BCCB@AABCCCBCCEEB=9944-999>>D
@FG019:00033:00155
ACGAGTGCGTTCCCCATGTCGTAGGTACTC
+
BBBBBBCBDDBFCB9B=@@?9<;A>A;<<;
@FG019:00033:00159
TACTGAGCTACACACACAGAAAGATTGGT
+
@ABBBAA>ABABB@CCBB9996:@@>B@C
@FG019:00033:00163
TACTGAGCTACACACACAGAAAGATTGGT
+
9:<<<=CBBBCBAA@??@99909>@4869
@FG019:00033:00172
CGTGTCTCTAGGCACAGGATTTTGTGTAG
+
@ABBB@???CB@A@EBA:4444-9@@CAB
@FG019:00033:00177
ACGAGTGCGTTCCCCATGTCGTAGGTACTC
+
BBABBBDBBB?AAA9AABBBBCBB@B@?@@
@FG019:00033:00183
TACTGAGCTACACACACAGAAAGATTGGT
+
@??BBBBBAABBBDCDDCDCB>BBB@B@?
@FG019:00033:00185
TGATACGTCTCCTTCCTTAGTTACTTCA
+
:;<AA??@999595924@BBB?BCDBCB
@FG019:00033:00190
ACGAGTGCGTTCCCCATGTCGTAGGTACTC
+
BBBBABBCCC@CBC:DB@@@CB?=?B@@AA
@FG019:00034:00150
ATCAGACACGGACACAGCAGAACACAC
+
BAABBABC;99<CCDNCCC;;99BABC
@FG019:00034:00153
TACTGAGCTACACACACAGAAAGATTGGT
+
BB@BBBCB@BBBCBBBAAABC>BBB<><@
@FG019:00034:00160
TACTGAGCTACACACACAGAAAGATTGGT
+
BBCCCBBBAA?BBACDCC?@@>@CC>A?B
@FG019:00034:00165
TACTGAGCTACACACACAGAAAGATTGGT
+
BBBBBBC@AACCCCCCBB@@?<@AA?A@@
@FG019:00034:00174
TAGTATCAGCCTCGCCATGACGAAGGTATTCC
+
9;BCCCCEHD@CBBCABCCBBBCFDDC<<:=?
@FG019:00034:00175
ATCAGACAAGGACACAGCAGAACACAC
+
BAABBBBB@A@@@@BBA@@@@@AAABB
@FG019:00034:00177
CGTGTCTCTAGGCACAGGATTTTGTGTAG
+
BBBCBBBDDBB@B?AABABCCC:GBABBB
@FG019:00034:00179
ACGCTCGACATGCCCAGGTACAGGAG
+
@@B@@>A?>>>99919959?>>A@BB
@FG019:00034:00181
TAGTATCAGCCTCGCCATGACGAAGGTATTCC
+
AABBBCA<=<B>?9959999>9969=@9;6:2
@FG019:00034:00184
TCTCTATGCGCTCCACATGTCTAAGGT
+
BCCBECBBBCCBCBCCDCBCBDD@D@B
@FG019:00034:00185
ATATCGCGAGGGTATGGAAGACTCTATA
+
BBBB?==?4440999<ABBA<;;7:;::
@FG019:00034:00187
ATATCGCGAGGGTTAGTGAAGACTCTATA
+
BA9;:BA?@<<,1-11///7::;::CBCB
@FG019:00034:00193
CGTGTCTCTAGGCACAGGATTTTGTGTAG
+
BBA?ABAB@;98<A>>><>?AA6BCABBC
@FG019:00035:00153
TCTCTATGCGCTCCACATGTCTAAGGT
+
BCCCDBBBBBDAB@BCCC?@@AA@B@B
@FG019:00035:00154
AGCACTGTAGCTGTCACTAGTTACTTGT
+
;@@AA;;<ABGB@AACBAAAB>AAB><<
@FG019:00035:00162
TACTGAGCTACACACACAGAAAGATTGGT
+
BBBBBBBBBBBBBBBCCCBAA=ABBAA@?
@FG019:00035:00164
TGATACGTCTCCTTCCTTAGTTACTTCA
+
BACBBAABCCB>A?A?DABCC@CCCADC
@FG019:00035:00165
ATCAGACACGGACACAGCAGAACACAC
+
BB>?AHECCB@CEBCCA?@AC:;<BCD
@FG019:00035:00170
TCTCTATGCGCTCCACATGTCTAAGGT
+
@CBB?AAAABBCCBCCA@@DECC@C@C
@FG019:00035:00171
ATCAGACACGGACACAGCAGAACACAC
+
BB8;9BBECC@CBDCCB@@@B>BCCCD
@FG019:00035:00173
ATCAGACACGGACACAGCAGAACACAC
+
BB@@ABBBB@@BBCBCCDCCB?BBBAB
@FG019:00035:00185
CGTGTCTCTAGGCACAGGATTTTGTGTAG
+
@CBCCCCCC@@=@;;;DACAAA6BA@@AB
@FG019:00035:00189
CGTGTCTCTAGGCACAGGATTTTGTGTAG
+
ACBBCBCDCCD@ABB>A@9999/9BB@@B
@FG019:00035:00191
TCTCTATGCGCTCCACATGTCTAAGGT
+
9;<B>A>@@@<;=AAAAB=<999;>8<
@FG019:00035:00194
ACGAGTGCGTTCCCCATGTCGTAGGTACTC
+
ACCBBBBB??>ACB7AABBCAABC@C@A@A
@FG019:00035:00198
TCTCTATGCGCTCCACATGTCTAAGGT
+
BBCBBACBBABB@?BCCBBCAAA@B?C
@FG019:00036:00151
TGATACGTCTCCTTCCTTAGTTACTTCA
+
BBCBBBDBDDB@C@CBD@B@AABBB@BC
@FG019:00036:00153
ACGAGTGCGTTCCCCATGTCGTAGGTACTC
+
BBBABBBA=96;99-9B@@@CCBA?ABBCC
@FG019:00036:00155
TAGTATCAGCCTCGCCATGACGAAGGTAATCC
+
BBBDCCCA@A@BB999;CCDCBC@B@BB@BB@
@FG019:00036:00157
TGATACGTCTCCTTCCTTAGTTACTTCA
+
ACCCCCCCBDF@B?BAD?BBH@DBC@DC
@FG019:00036:00159
TAGTATCAGCCTCGCCATGACGAAGGTATTCCA
+
4;;@ABBGDC;9;AB;>@@@?>B;?<=992924
@FG019:00036:00161
TAGTATCAGCCTCGCCATGACCGAAGGTATTCC
+
@CB@9<;AAAABBBB?BDECDBCKCICFBB?A?
@FG019:00036:00164
AGCACTGTAGCTGTCACTAGTTACTTGT
+
ABCCDDDCBBBBABABDCCCC@CCC@BB
@FG019:00036:00167
TGATACGTCTCCTTCCTTAGTTACTTCA
+
ABBBB?AADBC?B?BAEBABB@@AA@CC
@FG019:00036:00174
AGCACTGTAGCTGTCACTAGTTACTTGT
+
@@CCCB@B@@@A@@@AAABDC@BBB@BB
@FG019:00036:00176
TACTGAGCTACACACACAGAAAGATTGGT
+
@B@BBBBBBBBBABCEBB9998;AB?C?B
@FG019:00036:00182
TGATACGTCTCCTTCCTTAGTTACTTCA
+
@ACBBBC@>=B>B=A?AFCCC@CBB@EC
@FG019:00036:00189
TGATACGTCTCCTTCCTTAGTTACTTCA
+
BCCBBBBAABB?A@A@B@BAA<??B@BD
@FG019:00036:00191
ACGCTCGACATGCCCAGGTACAGGA
+
BA?A@@@AABAAAB>BB=@@CBB<?
@FG019:00036:00193
TAGTATCAGCCTCGCCATGACGAAGGTATTCC
+
BBBBBBB::<BBB;;7;AB@AACDCACED?@>
@FG019:00036:00197
AGCACTGTAGCTGTCACTAGTTACTTGT
+
@ACCBBBDCBBABBBBBBCCC@DBB@BA
@FG019:00037:00152
AGCACTTAGCAGTCACTAGTTACTTGTG
+
BCBBBCBDCCCCCCCCDFCC@BBC@B@=
@FG019:00037:00156
TCTCTATGCGCTCCACATGTCTAAGGT
+
BBCDDBBBBDCBB@CDBB@@;<<@B=@
@FG019:00037:00157
ACGGTCGACATGCCCAGGTACAGGAG
+
>999;@AABBECGGDCA>AD<<<>BB
@FG019:00037:00158
CGTGTCTCTAGGCACAGGATTTTGTGTAG
+
ABBBECCCCBB@??>@B=9999/99911<
@FG019:00037:00161
ATCAGACACGGACACAGCAGAACACAC
+
BBABBCCBBB@BCCBBBBBBB@BABBB
@FG019:00037:00172
ATATCGCGAGGGTATGGAAGACTCTATA
+
BAAAABBBBCC?BDA>?A?BABBBBBC@
@FG019:00037:00174
TACTGAGCTACACACACAGAAAGATTGGT
+
BCC=;<CBB<<=DACBB<=;B<@@B@C?C
@FG019:00037:00178
TCTCTATGCGCTCCACATGTCTAAGGT
+
99;::?;;;A?>>549/////60*,*/
@FG019:00037:00183
CGTGTCTCTAGGCACAGGATTTTGTGTAG
+
ACDCBBEDDFD@CCA>@<9999/9>>>?A
@FG019:00037:00188
ATCAGACACGGACACAGCAGAACACAC
+
BBBBBBBBBB@BBBBBAAABB@BBABB
@FG019:00037:00198
ATATCGCGAGGGTATGGAAGACTCTATA
+
BBBBBCBDBAA>BDCC@C?AABBAABC@
@FG019:00038:00153
TAGTATCAGCCTCGCCATGACGAAGGTATTCC
+
CCCBBBABBB??@@@=@CDDBBC@C@B::9<@
@FG019:00038:00155
TCTCTATGCGCTCCAC
+
/////BBA9<>99<@9
@FG019:00038:00156
ACGCTCGACATGCCCAGGTACAGGAG
+
CBCCDBCCCAAAEE@CBBBBC;;7;@
@FG019:00038:00164
TCTCTATGCGCTCCACATGTCTAAGGGACTG
+
9===:BBC;;<>>=994>A99448=B099=8
@FG019:00038:00166
ATATCGCGAGGGTATGGAAGACTCTATA
+
BBB@BCBB:::8;D@A=@?@CCCCB@@?
@FG019:00038:00172
TAGTATCAGCCTCGCCATGACGAAGGTATTCC
+
BBBBBCDAAAA@@@@=@BCBCCC@EAECC@CB
@FG019:00038:00178
TGATACGTCTCCTTTCCTTAGTTACTTCA
+
BBBBB?BABAA@AB>C@C@BBC@BBBACC
@FG019:00038:00181
AGCACTGTAGCTGTCACTAGTTACTTGT
+
<<CDCDBCCCECAAABCDDCC@CCB@@@
@FG019:00038:00182
TCTCTATGCGCTCCACATGTCCTAAGGT
+
ABCCAAACBBCBA>BB11111,1;5:5@
@FG019:00038:00185
TGATACGTCTCCTTCCTTAGTTACTTCA
+
ABBBBBBBBBDAA>A>A?ABC@CBA@AD
@FG019:00038:00196
TAGTATCAGCCTCGCCATGACGAAGGTATTCC
+
CBBBCCCCCC;<<FDACBBBCCCDFFBAB@C?
@FG019:00038:00197
ATCAGACACGGACACAGCAGAACACAC
+
BBBBBB?BB?>BBCCCCCCCC?CCBBB
@FG019:00039:00156
TCTCTATGCGCTCCACATGTCTAAGGT
+
BBBBCCBAAGCBC@CBAA?A@AADEDC
@FG019:00039:00161
CGTGTCTCTAGGCACAGGATTTTGTGTAG
+
@@@BBBDDDCB@BBA>;:4444-999@@@
@FG019:00039:00165
TACTGAGCTACACACACAGAAAGATTGGT
+
@@ABCBB???BBBBBDDDBBA=BCC@C>A
@FG019:00039:00172
ACGAGTGCGTTCCCCATGTCGTAGGTACTC
+
BBBBBBBBBB?BCF:DA@A?BBCC@BA@>>
@FG019:00039:00173
TACTGAGCTACGACACACGATGAAGATGGT
+
44444444844444=A@@A;<99;>44424
@FG019:00039:00175
ACGAGTGCGTTCCCCATGTCGTAGGTACTC
+
BB?@@BDBCB?CDC:BBBB?BBB@>@@@@@
@FG019:00039:00179
ATCAGACACGGACACAGCAGAACACAC
+
@D@AAABBCB@>ABCCA@ABB?BBBCC
@FG019:00039:00186
TGATACGTCTCCTTCCTTAGTTACTTCA
+
BDCCBCB@?AC@A>B;<;:BB?CCEACC
@FG019:00039:00187
CGTGTCTCTAGGCACAGGATTTTGTGTAG
+
ACBBBABCCBC@BBE>;:4444-9>>BBA
@FG019:00039:00190
TGATACGTCTCCTTCCTTAGTTACTTCA
+
BABBB;;>DDCCC@C@CCBCC@BBB?BA
@FG019:00039:00192
CGTGTCTCTAGGCACAGGATTTTGTGTAG
+
BAABDDCCCCC@BA@=A<=?996;;;ABC
@FG019:00040:00155
ACGAGTGCGTTCCCCATGTCGTAGGTACTC
+
BBBBB@BBBA?ACC:C;;;;@@>>=>9<9>
@FG019:00040:00157
AGCACTGTAACTGTCACTAGTTACTTGT
+
BAAAB;;<@=@ABB@@@ABA>=?>>;99
@FG019:00040:00161
CGTGTCTCTAGGCACAGGATTTTGTGTAG
+
AECCBECAAAB@CDCCBA@===6==@ABC
@FG019:00040:00165
ATCAGACACGGACACAGCAGAACACAC
+
BBABBBBBBCACBBBCCABABABBABB
@FG019:00040:00167
ATCAGACACGGACACAGCAGAACACAC
+
BA>>>BBBBB@AABDCBABBB@BCBBC
@FG019:00040:00172
TGATACGTCTCCTTCCTTAGTTACTTCA
+
<BCCCAA@>@B=@;@;?@?AA>A@B>BA
@FG019:00040:00177
TGATACGTCTCTTCCTTAGTTACTTCA
+
A??@BB;;2,,-+,2228;B>A@A>BB
@FG019:00040:00182
ACGAGTGCGTTCCCCATGCGTAGGTACTC
+
BBABBCBBBB?@AB:BABBBBBBAC@@@B
@FG019:00040:00187
TACTGAGCTACACACACAGAAAGATTGGT
+
/1///66CB@@@A999@999918>>;@87
@FG019:00040:00194
ATCAGACACGGACACAGCAGAACACAC
+
BAACBBC@@A?B@@@B;<<BB?BBB<<
@FG019:00040:00199
TGATACGTCTCCTTCCTTAGTTACTTCA
+
BBBCCBB???C?B?ACFACAA@===@CC
@FG019:00041:00161
TACTGAGCTACACACACAGAAAGATTGGT
+
1;;;CAAAAAAAAABDCC??>:@===@@C
@FG019:00041:00162
AGCACTGTAGCTGTCACTAGTTACTTGT
+
<ACDCFBCCCCC9<<BBCCDC@C>==@@
@FG019:00041:00164
CGTGTCTCTAGGCACAGGATTTTGTGTAG
+
CBBCCBCCCCC@C?@@?<9994/999AA@
@FG019:00041:00165
ACGAGTGCGTTCCCCATGTCGTAGGTACTC
+
BB@AABBBBA@ABC:D::99>A=?=?<<9A
@FG019:00041:00169
CGTGTCTCTAGGCACAGGATTTTGTGTAG
+
BCDBB@??C@A?A@A@@<9999/9>911>
@FG019:00041:00174
ACGCTCGACATGCCCAGGTACAGGAG
+
AAABBBBBBCBEBB?BB@BBACB@BB
@FG019:00041:00184
TAGTATCAGCCTCGCCATGACGAAGGTATTCC
+
BCCCCCDCCC@BB@?=ADCBCCB?CACCDACA
@FG019:00041:00189
AGCACTGTAGCTGTCACTAGTTACTTGT
+
<<BBCCCCCBCBAAABBBBCC@CBB@AA
@FG019:00041:00190
CGTGTCTCTAGCACAGGATTTTGTAGA
+
BBBEB@88,,--<@@@?<<<9/1>/**
@FG019:00041:00196
TAGTATCAGCCTCGCCATGACGAAGGTATTCC
+
CBBBCDCBBAA@@@C@CCBBBAA@EACAB?BB
@FG019:00041:00197
ACGAGTGCGTTCCCCATGTCGTAGGTACTC
+
AA<B@BBBBC@DBB9B9;9BA@@C@BBBBB
@FG019:00042:00152
ACGAGTGCGTTCCCCATGTCGTAGGTACTC
+
>BB99<EAAA@CCD:DAABABB?;?A;<<@
@FG019:00042:00157
ATATCGCGAGGGTATGGAAGACTCTAAAGAGG
+
BAAAABBBFEE?D???AD@CBBBBBBEACCC@
@FG019:00042:00163
CGTGTCTCTAGGCACAGGATTTTGTGTAG
+
BA?><<=BBBCACB@>><9999/999>>A
@FG019:00042:00165
AGCACTGTATCTGTCACTAGTTACTTGT
+
9@A;;;CEBABCAAACCDGCC@CCC@CD
@FG019:00042:00169
ATCAGACACGGACACAGCAGAACACAC
+
BBABBBBCCB?ABCCC??=AB@BBBBB
@FG019:00042:00173
TGATACGTCTCCTTCCTTAGTTACTTCA
+
B?BABBBA>>A@C@D>AA?BB@DBC@CE
@FG019:00042:00175
CGTGTCTCTAGGCACAGGATTTTGTGTAG
+
@@ABBBC??@C?;8//1,1111+1;;77>
@FG019:00042:00177
ACGCTCGACATGCCCAGGTACAGGAG
+
BB@@BBCCC:<;GGCBB?BBBBCCCD
@FG019:00042:00181
ACGCTCGACATGCCCAGGTACAGGAG
+
@?CBBBBBBAA@BB>BA@BBCCC@BB
@FG019:00042:00183
CGTGTCTCTAGGCACAGGATTTTGTGTAG
+
BBBBBBDBCBB@DDEA>:4444,4==@@C
@FG019:00042:00185
ATCAGACACGGACACAGCAGAACACAC
+
?B>?BBBBBB@BBBBBCBBB@@@AABB
@FG019:00042:00186
ATATCGCGAGGGTATGGAAGACTCTATA
+
AACCBB?????=BCCC@CECCCCAA@@?
@FG019:00042:00187
TCTCTATGCGCTCCACATGTCTAAGGT
+
;<CBC@;;<CAAAACCCB;<<<99:?B
@FG019:00042:00189
TCTCTATGGCTCCACATGTCTAAGGT
+
BB@?AABB>BCD?AACCBBB@@=>;>
@FG019:00042:00190
TCTCTATGCGCTCCACATGTCTAAGGT
+
BCCBCABDBBBBB@BCDCBBBGA?A?B
@FG019:00042:00191
ACGAGTGCGTTCCCCATGTCGTGGTACTC
+
BBABBBCBBA=?=?6@@@==;;;>AA??@
@FG019:00042:00192
TCTCTATGCGCTCCACATGTCTAAGGT
+
984499@4;994424444444442424
@FG019:00042:00193
ATATCGCGAGGGTATGGAAGACTCTATAGA
+
4>;111/////+/6998=844447333116
@FG019:00042:00194
TAATATCAGCCTCGCCATGACGAAGGTATTCC
+
A@@CC;;<BA=>>8959?@@@>@=@=A@B@B=
@FG019:00042:00199
TCTCTATGCGCTCCACATGTCTAAGGT
+
BCBCCDBBBDCCC@CCDBBBBDC@C@C
@FG019:00043:00158
ATCAGACACGGACACAGCAGAACACAC
+
AAABBB9<;@=@DCCEBBCCC<9;::;
@FG019:00043:00160
TACTGAGCTACACACACAGAAAG
+
CCBBBBGBBBBDC?@?BA=BB=B
@FG019:00043:00161
TACTGAGCTACACACACAGAAAGATTGGT
+
BBBCCCBA??BABBCDCB?>?<@CCAC@C
@FG019:00043:00166
ACGCTCGACATGCCCAGGTACAGGAG
+
BBACBBBBCCBCCC?BB?BBCCC@BB
@FG019:00043:00167
ATATCGCGAGGGTATGGAAGACTCTATA
+
<BBBBDA@ACDAECCC@C@CCDCCBCCC
@FG019:00043:00168
AGCACTGTAGCTGTCACTAGTTACTTGT
+
99CA=ABCCAAA<<<@@@@BA599>;99
@FG019:00043:00173
CGTGTCTCTAGGCACAGGATTTGTGTAG
+
ABABAB===ABBCCA9959991999>>>
@FG019:00043:00175
TACTGAGCTACACACACAGAAAGATTGGT
+
BABBBBC@AABCCCCDCEBCA:>9958;>
@FG019:00043:00191
TGATACGTCTCCTTCCTTAGTTACTTCA
+
@BBBBBBABBB@C@D?GDABB@B9:;;C
@FG019:00043:00196
TAGTATCAGCCTCGCCATGACGAAGGTATTCC
+
BBB?@ADCAAAAB999<BCCCCC@C@B@C@B@
@FG019:00043:00197
TGATACGTCTCCTTCCTTAGTTACTTCA
+
ACCBBBCAABB@B@C@CBBCBAAAA@AB
@FG019:00043:00199
TGATACGTCTCCTTTTACTTCAGTGC
+
B?@AAABBA>A5999/9992444444
@FG019:00044:00161
TCTCTATGCGCTCCACATGTCTAAGGT
+
;<@A@BECCCCBC@CC?@=@;<<CCAA
@FG019:00044:00165
AGCACTGTAGCTGTCACTAGTTACTTGT
+
<<ACCCBDAB?@;==BCCCDE?A@B>@@
@FG019:00044:00167
TGATACGTCTCCTTCCTTAGTTACTTCA
+
BBBBCABBCBC@C@B@BBBAB@CBB@@A
@FG019:00044:00173
ATATCGCGAGGGTATGGAAGACTCTATA
+
ABABB@@@@@@<ACBC@DACCCCBB?AA
@FG019:00044:00174
TAGTATCAGCCTCGCCATGACGAAGGTATTCC
+
CCBBCBCBBA@?>@@=@@@BCCD@CACED@B@
@FG019:00044:00178
CGTGTCTCTAGGCACAGGATTTTGTTAG
+
AABCCCBBBEE>>?@9969999/9@544
@FG019:00044:00180
TCTCTATGCGCTCCACATGTCTAAGGT
+
*****,,/49;94:;4944444::;24
@FG019:00044:00183
AGCACTGTAGCTGTCACTAGTTACTTGT
+
<<CDCCDCBBBBBBBBBBBBD@BBB@BB
@FG019:00044:00186
TACTGAGCTACACACACAGAAAGATTGGT
+
>@AABBBAA@@@BABDCB9998;BBAB@C
@FG019:00044:00195
TACTGAGCTACACACACAGAAAGATTGGT
+
BBB@BBBB=?BBBAAACDBBB=BCC@C@C
@FG019:00045:00173
CGTGTCTCTAGGCACAGGATTTTGTGTAG
+
ACCCCBBCCBBBBAEEA:4444,4==@@B
@FG019:00045:00181
AGACACGGACACAGCAGAACACACAGAC
+
A@@@ACD=>@BCBBADBB@>??BBDBBB
@FG019:00045:00184
TACTGAGCTACACACACAGAAAGATTGGT
+
BBBBBBBBBA@@BB@@?A@BC>B@@@B@C
@FG019:00045:00190
ATATCGCGAGGGTATGGAAGACTCTATA
+
BAAAACCDCCC>DCBB@EBCDDBEEAAA
@FG019:00045:00197
ACGAGTGCGTTCCCCATGTCGTAGGTACTC
+
@@BBBBBB?=<=CC:EAABBBABB@B@A@B
@FG019:00046:00159
ATATCGCGAGGGTATGGAAGACTCTATA
+
CA?AAC@AADD<AAAA=A@BD@@@A???
@FG019:00046:00165
CGTGTCTCTAGGCTCAGGATTTTGTGTAG
+
ABBCCBB?:::,11//6766660444433
@FG019:00046:00179
TACTGAGCTACACACACAGAAAGATTGGT
+
BBBBBBBBBBBBBCECC@@??=BBB?B@C
@FG019:00046:00186
CGTGTCTCTAGGCACAGGATTTGTGTAG
+
<CABBB==>AAAHB<99<99914A===D
@FG019:00046:00188
TAGTATCAGCCTCGCCATGACGAAGGTATTCC
+
BACBCAAACB@BBBB@BBBBBAA@EBC@AC@@
@FG019:00046:00198
ATCAGACACGGACACAGCAGAACACAC
+
A@?BABBCDC@BBBBBD;AA;111=--
@FG019:00046:00199
AGCACTGTAGCTGTCACTAGTTACTTGT
+
@ACCCCCCDBCBBBBBBBCCC@DBB?BB
@FG019:00047:00152
TAGTATCAGCCTCGCCATGACGAAGGTATTCC
+
A?B9;<A><<ACCBB?B???BBD?B?B<;;<@
@FG019:00047:00157
ATATCGCGAGGGTATGGAAGACTCTATA
+
BACBBAABCDDBBBBB@E@@@@@>>777
@FG019:00047:00166
TAGTATCAGCCTCGCCATGACGAGGTATTCC
+
ABCEC::?EC>BBBA>@CCCBB=@599969<
@FG019:00047:00168
AGCACTGTAGCTGTCACTAGTTACTTGT
+
<<CCCCDEBBBBAAABBCCEC?DBB@BB
@FG019:00047:00169
ACGCTCGACATGCCCAGGTACAGGAG
+
??BAAB@@BDABCB>BB?BBDCD@DD
@FG019:00047:00172
ATATCGCGAGGGTATGGAAGACTCTATA
+
BB???BBAAAC@BDBB@C?BBBCAA8;;
@FG019:00047:00173
ATATCGCGAGGGTATGGAAGACTCTATA
+
BB:;:CDCCBB>CCBB@CEBABAAA@AA
@FG019:00047:00177
TGATACGTCTCCTTCCTTAGTTACTTCA
+
999AADDA@AF@;9:2968>>9>@@=AA
@FG019:00047:00179
TACTGAGCTACACACACAGAAAGATTGGT
+
AAAAA@@@BBBBBBCCCCBCB=BBB@B;<
@FG019:00047:00182
ATCAGACACGGACACAGCAGAACACAC
+
BB>??B?AAA@ABBBCCBDBC@BBBBB
@FG019:00047:00186
ACGAGTGCGTTCCCCATGTCGTAGGTACTC
+
?=@;;;@?@@;???4>??>>>999;??99<
@FG019:00047:00189
AGCACTGTAGCTGTCACTAGTTACTTGT
+
<=DCCBBCBBBB@@BBBBBCC?BBB@BB
@FG019:00047:00190
CGTGTCTCTAGGCACAGGATTTTGTGTAG
+
BBCBBBBDDCB@BBC=::4444/9??@AB
@FG019:00047:00191
TACTGAGCTACACACACAGAAAGATTGGT
+
CH@@@BCBCCCCCCCCCCCCCBCBB?B?B
@FG019:00047:00193
ATTTCGCGAGGGTATGGAAGACTCTATAAAGGATCA
+
A@C>B@@@;;;9<CCGBC=AADDECAAAD@C:<;>>
@FG019:00047:00195
ATCAGACACGGACACAGCAGAACACAC
+
@B?A@@>AAA?@@AAAD@@@B@AAAAB
@FG019:00047:00196
TACTGAGCTACACACACAGAAAGATTGGT
+
BBBBCCBBAABBCDCAAB@@@<@@C@C@C
@FG019:00047:00197
CGTGTCTCTAGGCACAGGATTTTGTGGAGGC
+
99>>99999>?=@BBCCAAA??499969969
@FG019:00048:00174
TCTCTATGCGCTCCACATGTCTAAGGT
+
ABBBB@BAAA@@@@BCBBAA@A@@C@C
@FG019:00048:00175
TAGTATCAGCCTCGCCATGACGAAGGTATCC
+
?>@AA99111-///1,49899@<,1,////5
@FG019:00048:00179
TACTGAGCTACACACACAGAAAGATTGGT
+
@AAABBBBB???CBDCBB9998;@B@B@C
@FG019:00048:00188
AGCACTGTAGCTGTCACTAGTTACTTGT
+
BBBBBCDBBBCCBCABBEB::9;BB@CC
@FG019:00048:00194
ATATCGCGAGGGTATGGAAGACTCTATA
+
BAB<<<CCEEDACCB@>A>AAAA??:87
@FG019:00049:00164
AGCACTGTAGCTGTCACTAGTTACTTGT
+
AACCBBBCCCCBABBB>=?:45988599
@FG019:00049:00165
TAGTATCGAGCCTCGCCATGACGAAGGTATTCC
+
4>;6;//////::CCDFDBACCDC@CDC<<:<>
@FG019:00049:00169
TGATACGTCTCCTTCCTTAGTTACTTCA
+
??@BBBB@?@D@CACADAAA@?BAA>AC
@FG019:00049:00183
TACTGAGCTACACACACAGAAAGATTGGT
+
?AABBAB@BBBBBBBBBBCBC=A@B@B@B
@FG019:00049:00191
AGCACTGTAGCTGTCACTAGTTACTTGT
+
<<CDC@AADBBBCBCBC@?:479>>;99
@FG019:00004:00201
TAGTATCAGCCTCGCCATGACGAAGGTATTCC
+
CBB@@AEAA@@A@;;7;A@>A<;8<DCCDBCA
@FG019:00004:00218
ATATCGCGAGGGTATGGAAGACTCTATA
+
BBAA???BCCD@FCEB@C@BAAAB>BB<
@FG019:00004:00224
TAGTATCAGCCTCGCCATGACGAAGGTATTCC
+
A@A99<@C>><>@998<>@@B<;:>ECBCAD?
@FG019:00004:00227
TACTGAGCTACACACACAGAAAGATTGGT
+
9CCCCCCC@@?B@?@@@@99909@@?C@C
@FG019:00004:00228
ATATCGCGAGGGTATGGAAGACTCTATA
+
;??CBAAAAAHCAAABADBECD<;;A@:
@FG019:00004:00231
ATATCGCGAGGGTATGGAAGACTCTATA
+
BABBBBBBCBF>AGBC?C@CCBBC@?><
@FG019:00004:00237
ACGCTCGACATGCCCAGGTACAGGAG
+
BCBB??;;9@@99919@@BBDCCACC
@FG019:00004:00238
TACTGAGCTACACACACAGAAAGATTGGT
+
CBAB@@<<999<AB@?>A999194/,.,.
@FG019:00004:00239
TAGTATCAGCCTCGCCATGACGAAGGTATTCC
+
<<BBBBCB:979A9<8<AD@B<;8<=99<@C=
@FG019:00004:00243
AGCACTGTAGCTGTCACTAGTTACTTGT
+
<<BCCBCDBBBBBBBBBBBDCACCB9;;
@FG019:00004:00245
TCTCTATGCGCTCCACATGTCTAAGGT
+
BBAB::@CCJDCC>@A?@@>9><=C?C
@FG019:00005:00207
TAGTATCAGCCTCGCCATGACGAAGGTATTCC
+
>@BAA@<<:@:;;9;699??>>>5969=?595
@FG019:00005:00208
ATCAGACACGGACACAGCAGAACACAC
+
BA@@?AABBA<BBBBABABBC?CBBBB
@FG019:00005:00216
TGATACGTCTCCTTCCTTAGTTACTTCA
+
<<BBCCBB=@@,/,15:5./49899:<A
@FG019:00005:00220
AGCACTGTAGCTGTCACTAGTTACTTGT
+
BABBBBBCCCCCBCCCBBBCC@CCB@BB
@FG019:00005:00222
AGCACTGTAGCTGTCACTAGTTACTTGT
+
@ABCBABEAACDCBBBBCCECAAAB@CB
@FG019:00005:00225
AGCACTGTAGCTGTCACTAGTTACTTGT
+
@@@ABBCBBCBABB?@@DDGC@B<;5<A
@FG019:00005:00229
TGATACGTCTCCTTCCTTAGTTACTTCA
+
BBA@BBBBA@@?@@C?C?BCB@BCC@CD
@FG019:00005:00230
ATCAGACACGGACACAGCAGAAAACACAGA
+
BCB?::;@>@-11218:694444-4:894?
@FG019:00005:00231
TGATACGTCTCCTTCCTAAGTTACTTCA
+
AAB??BCBB?B>B@C@B>>AB@BB@@AB
@FG019:00005:00234
TCTCTATGCGCTCCACATGTCTAAGGTACT
+
BBBCCCBAA@DCHACCEA@AAA?=A?BBBC
@FG019:00005:00239
CGTGTCTCTAGGCACAGGATTTTGTGTAG
+
AAACCCCCBBBACCC;<;<BBB7<<<@@@
@FG019:00005:00244
TAGTATCAGCCTCGCCATGACGAAGGTATTCC
+
BABBBBCBBB?==;;7;>@@A;99<FAAB@CC
@FG019:00005:00245
TACTGAGCTACACACACAGAAAGATTGGT
+
BBDBBBCCBBBBCCB;99988-9@@>B?B
@FG019:00005:00248
CGTGTCTCTAGGCACAGGATTTTGTGTAG
+
AAAECDCBCBBACBBBC@CCC@9:<;@@@
@FG019:00006:00209
CGTGTCTCTAGGCACAGGATTTTGTGTAG
+
BBBBBCCCCBB@DAAAC@@@@?4?>>@@@
@FG019:00006:00211
CGTGTCTCTAGGCACAGGATTTTGTGTAG
+
BBBBBBDBBC@@BBBBC@ECB@6A?@AAA
@FG019:00006:00213
TACTGAGCTACCACACACAGAAAGATTGGT
+
BBBC@@>999954999=@?A@CAC@>6423
@FG019:00006:00222
ACGCTCGACATGCCCAGGTACAGGAG
+
CBABBCA@@?>999199@BCDCCACB
@FG019:00006:00229
ATATCGCGAGGGTATGGAAGACTCTATA
+
BBAABB?A?@@>ABBA9::<BCCC@@@C
@FG019:00006:00233
TCTCTATGCGCTCCACATGTCTAAGGT
+
BBBBCBCBDBBBB@CCDBBCBCA>@?@
@FG019:00006:00238
ACGAGTGCGTTCCCCATGTCGTAGGTATC
+
BBCBBBCCDCBGCC9D<91@1111,0:66
@FG019:00006:00241
TAGTATCAGCCTCGCCATGATGAAGGTATTCC
+
A?CA?AAAAA>@A<;71==1111,/7:8@;?=
@FG019:00006:00244
TAGTATCAGCCTCGCCATGACGAAGGTATTCC
+
CABBABDCCC@CCCC@BBBBCCD@EACCCEA@
@FG019:00007:00205
CGTGTCTCTAGGCACAGGATTTTGTGTAG
+
AAAABBDBAAA@BBCDC@::::19@BBCC
@FG019:00007:00209
ATATCGCGAGGGTATGGAAGACTCTATA
+
BCBBB??@BCC>==?C@DE<<<CC@@@A
@FG019:00007:00210
ACGCTCGACATGCCCAGGTACAGGAG
+
BBBBBBBDCCB??@>?BEBACCB@BA
@FG019:00007:00211
ATCAGACACGGACACAGCAGAACACAC
+
BA?B??@CBC?BCCCCCDD:99;BBBB
@FG019:00007:00217
TAGTATCAGCCTCGCCATGACGAAGGTATTCC
+
;A@ACCCCCC>@;;;8;;AAA>@=A?A@A=A@
@FG019:00007:00224
ATCAGACACGGACACAGCAGAACACAC
+
BBB?99899>584BA@@CC@@=@BBBA
@FG019:00007:00226
TACTGAGCTACACACACAGAAAGATTGGT
+
BBAABCDBBBBBCEC@@@884-9@@@DAC
@FG019:00007:00231
ATCAGACACGGACACAGCAGAACACAC
+
BBBB@@@ACB@AAABCCCCAB?BBBBA
@FG019:00007:00234
TACTGAGCTACACACACAGAAAAGATTGGT
+
@@ACECCCBAB?@AB@@B9998/9@@BDDD
@FG019:00007:00236
ATCAGACACGGACACAGCAGAACACAC
+
BABBBB?BBB@BBEBCCDCAB?ABABB
@FG019:00007:00244
ACGAGTGCGTTCCCCATGTCGTAGGTACTC
+
BCACBBBB@@=@>>4A>?>>?@>A=>@>@@
@FG019:00008:00211
TCTCTATGCGCTCCACATGTCTAAGGT
+
BCA=99<?999>>8>::4==?99598=
@FG019:00008:00214
ATCAGACACGGACACAGCAGAACACAC
+
@<BBBBCB@A>ACCDCCCCBA>ABBBB
@FG019:00008:00215
CGTGTCTCTAGGCACAGGATTTTGTGTAG
+
BBBBCCDBABB@BBBAB>BCCC:ECCABB
@FG019:00008:00219
TGATACGTCTCCTTCCTTAGTTACTTCA
+
BBBBCBBBBCC=@=A>B=@@@=ABC@CC
@FG019:00008:00222
TAGTATCAGCCTCGCCATGACGAAGGTATTCC
+
CCCBCCC@@@<>>9<8<BBBCA@>ABBBE@A>
@FG019:00008:00227
TAGTATCAGCCTCGCCATGACGAAGGTATTCC
+
A?BBBBCCCB@@=996;>@@A;;8<@BCDAFA
@FG019:00008:00238
ATCAGACACGGACACAGCAGAACACAC
+
BBBBAAABBB?BBC<<<BC@@=AEBBB
@FG019:00008:00239
ATCAGACACGGACACAGCAGAACACAC
+
BBBB9:;CCG@CCCBAACB;98;BBAB
@FG019:00008:00241
TACTGAGCTACACACACAGAAAGATTGGT
+
AABBBBCB>>>BBBCD;;884-9>><AAD
@FG019:00008:00244
AAATCGCGAGGGTATGGAAGACTCTATAGAGG
+
44-8899>99989@AB?C?DEGAAA?@@@BB>
@FG019:00008:00245
ATCAGACACGGACACAGCAGAACACAC
+
BA@B??@BBC@CCCCCDCCDD@BBBBB
@FG019:00008:00249
TCTCTATGCGCTCCACATGTCTAAGGT
+
BBBBCCCDBBBBB@CBEBBECCC@C>@
@FG019:00009:00214
ATATCGCGAGGGTATGGAAGACTCTATA
+
BBBB??>@ABC>CB;;89?>>997A;;:
@FG019:00009:00216
ACGCTCGACATGCCCAGGTACAGGAG
+
B@??BBBBBDBCBC>BB@BBABD@DC
@FG019:00009:00218
TAGTAACAGCCTCGCCATGACGAAGGTATTCC
+
A@B@@=AACC@@?@B?BBEEGA?=A@CCB?B?
@FG019:00009:00227
TCTCTATGCGCTCCACATGTCTAAGGT
+
44::9ABCCAA@C@CCCCCCBCC@CCC
@FG019:00009:00230
TACTGAGCTACACACACAGAAAGATTGGT
+
@?ABBBBBA@ADCH@@>@999099959@@
@FG019:00009:00231
TGATACGTCTCCTTCCTTAGTTACTTCA
+
CBCBBB?==>B5959696;A@;@AA=@D
@FG019:00009:00233
ATCAGACACGGACACAGCAGAACACAC
+
BBAB@@@@@C?BBECEECBBCACCCCC
@FG019:00010:00211
ATCAGACACGGACACAGCAGAACACAC
+
BBBBBBABAB?BCDCCCCCCB@BBBBB
@FG019:00010:00212
ACGCTCGACATGCCCAGGTACAGGAG
+
BBBBBBABAB==@@<@@@CCCCEABB
@FG019:00010:00220
ACGAGTGCGTTCCCCATGTCGTAGGTACTC
+
BB>ABB=9892999-9999@BAAA?B<<<C
@FG019:00010:00222
AGCACTGTAGCTGTCACTAGTTACTTGT
+
@AEC@@BAAACDDCCBDCC::298429A
@FG019:00010:00227
TACTGAGCTACACACACAGAAAGATTGGT
+
BBBBBCFD??99;@?@@@99919@@=C>A
@FG019:00010:00231
ACGCTCGACATGCCCAGGTACAGGAG
+
BAA@BBBCCCC@@@<@@=@CCBCEBC
@FG019:00010:00232
ATATCGCGAGGGTATGGAAGACTCTATA
+
??@BBBBDCCCACCCB@C@BBBBBCCB@
@FG019:00010:00235
TGATACGTCTCCTTCCTTAGTTACTTCA
+
BBBBBBBBCCB@B@CAD@>??@?BBACB
@FG019:00010:00243
CGTGTCTCTAGGCACAGGATTTTGTGTAG
+
BBBADCCCA@A@CBBBD@CCCC9AA@>>>
@FG019:00010:00248
TGATACGTCTCCTTCCTTAGTTACTTCA
+
AAA@@@BBCBA>A;<:<?ACB?BCB?A<
@FG019:00011:00206
AGCACTGTAGCTGTCACTAGTTACTTGT
+
BACC@@BCCCCBCBBAABBCB@DBB@BB
@FG019:00011:00209
ATATCGCGAGGGTATGGAAGACTCTATA
+
BBBAABBDDCC>CCBB@C@BBBBAA@A<
@FG019:00011:00210
ATCAGACACGGACACAGCAGAACACAC
+
BB>??BBCCCBCCBD@AACBB@BCCCC
@FG019:00011:00212
ATATCGCGAGGGTATGGAAGACTCTATA
+
BBBCA?===@@<@@@A=A?ACCDCCBB>
@FG019:00011:00216
TCTCTATGCGCTCCACATGTCTAAGGT
+
ABBCBDCCBAABBACCCB@AAEA@DAC
@FG019:00011:00220
TACTGAGCTACACACACAGAAAGATTGGT
+
B:<<CCFCCBBBABDDB;8446;@@>C?B
@FG019:00011:00224
TGATACGTCTCCTTCCTTAGTTACTTCA
+
:<<BBB>BBBB?B@B>B?@AA@BBC>AA
@FG019:00011:00225
TACTGAGCTACACACACAGAAAGATTGGT
+
948:;4999948;??AB;;;C199@585;
@FG019:00011:00228
TGATACGTCTCCTTCCTTAGTTACTTCA
+
BA@ABCCDDBC?B?B?ADACC?BBC@CB
@FG019:00011:00234
AGCACTGTAGCTGTCACTAGTTACTTGT
+
??BCCBBCBCBBBAAABCCEC?BBB@BD
@FG019:00011:00235
TCTCTATGCGCTCCACATGTCTAAGGT
+
AAABCDCBBABBB;<=BBABB;46<=@
@FG019:00011:00240
TAGTATCAGCCTCGCCATGACGAAGGTATTCC
+
;;BBCBCCCB@B?A@?BBBAB?@@ABCCD@B?
@FG019:00011:00242
TAGTATCAGCCTCGCCATGACAAAGGTATTCC
+
CBC>>@@A@@?>>9;59?@999<19?ACDCBA
@FG019:00011:00247
ACGAGTGCGTTCCCCATGTCGTAGGTACTC
+
BBBBBBAAAB?BCC9BAA@@@@@@=?<<99
@FG019:00011:00249
ATCAGACACGGACACAGCAGAACACAC
+
BABBAA@BBB@CCB@@@AA@@=@BAAA
@FG019:00012:00201
ATATCGCGAGGGTATGGAAGACTCTATA
+
A@@@?=>@@@@<AB@@=A?BCCCCCBB:
@FG019:00012:00210
TCTCTATGCGCTCCACATGTCTAAGGT
+
AB?@AEDCCECCB@BBCDDB9;;8969
@FG019:00012:00216
ATATCGCGGGAGGTAGTGAAGACTCTA
+
BCB99;@@C?21-111///,/8878>=
@FG019:00012:00217
ATCAGACACGGACACAGCAGAACACAC
+
B??@CCECBA>A@=@B@@@BB=@CBAB
@FG019:00012:00218
ATATCGCGAGGGTATGGAAGACTCTATA
+
CB@@@AACCCC@CEBB?A?ACBCBBBCB
@FG019:00012:00219
ATATCGCGAGGGTATGGAAGACTCTATA
+
CBBB9::CCFC>CBA@>ABCCDCCCC??
@FG019:00012:00220
TGATACGTCTCCTTCCTTAGTTACTTCA
+
AAABBBBCAAA>B@C@CBCCB@BBC@CC
@FG019:00012:00226
ATCAGACACGGACACAGCAGAACACAC
+
?@@BBBAAAA7;<A@@ADCCB@ACAA;
@FG019:00012:00229
TAGTATCAGCCTCGCCATGACGAAGGTATTCC
+
CBBBBCCBBCDCB@@=@@@@CCC@C@EED@B@
@FG019:00012:00231
AGCACTGTAGCTGTCACTAGTTACTTGT
+
=>?@>@A<;;B@@=BBBBEDBCCCCACB
@FG019:00012:00234
TACTGAGCTACACACACAGAAAGATTGGT
+
BBBBBBBBAA?@@BC@;;444-9@@<@@E
@FG019:00012:00236
ACGAGTGCGTTCCCCATGTCGTAGGTACTC
+
CBBBCCC@;;7<@@4@<<<@@@>A;><999
@FG019:00012:00238
TGATACGTCTCCTTCCTTAGTTACTTCA
+
CCCCBCAAABA>BACCDBCCC?A@@@A?
@FG019:00012:00242
CGTGTCTCTAGGCACAGGATTTTGTGTAG
+
BBBBCCBCA@A@CCCBB?BCCC:CCB@>>
@FG019:00012:00246
ACGCTCGACATGCCCAGGTACAGGAG
+
BBBBBB@?=@;444-8=;@BCCECCB
@FG019:00013:00209
TGATACGTCTCCTTCCTTAGTTACTTCAGTAC
+
BBB@??BBBBB@B@B?B@ABBAAB;:0,,(((
@FG019:00013:00213
CGTGTCTCTAGGCACAGGATTTTGTGTAG
+
A@AA@@>999954444:24444,494449
@FG019:00013:00215
CGTGTCTCTAGGCACAGGATTTTGTGTAG
+
AAAAABDCAAA@DBCBB@BEED:AA@AA>
@FG019:00013:00216
CGTGTCTCTAGGCACATGATTTTGTGTAGA
+
BBBBBCCCCA@=>>@@999999/999@994
@FG019:00013:00217
TACTGAGCTACACACACAGAAAGATTGGT
+
BBBBBBCBBBAAABDD@@;;;79@@=@=@
@FG019:00013:00219
TAGTATCAGCCTCGCCATGACGAAGGTATTCC
+
BBCBCCCCCC@???@>@BCCCBB@EACCC@C@
@FG019:00013:00223
CGTGTCTCTAGGCACAGGATTTTGTGTAG
+
;=CAAADBBBBBCCCCC@<<;;4;BB@@D
@FG019:00013:00224
TCTCTATGCGCTCCACATGTCTAAGGT
+
BBBCBCBBBCC@>=A@CCCCDCD@C@A
@FG019:00013:00226
ACGGAGTGCGTTCCCCATGTCGTAGGTACTC
+
:10-1>A88=>2444,9==@BCCBC@CAAAB
@FG019:00013:00231
ATATCGCGAGGGTATGGAAGACTCTATA
+
BBBBBBCBDCC?EBCD@B?BDCBAAAC?
@FG019:00013:00235
ATATCGAGAGGGTAGTGAAGACTCTATA
+
ABBB;449911+//////77::CCBBCA
@FG019:00013:00241
AGCACTGTAGCTGTCACTAGTTACTTGT
+
<<CC@=AD@@ABBBBBCBCBB?CCB@BB
@FG019:00013:00242
TACTGAGCTGCACACACAGAAAGATTG
+
AAAABBAB??@CBBA@?B9997<AA@C
@FG019:00013:00246
TACTGAGCTACACACACAGAAAGATTGGT
+
BBBCCCBA@@ABCBCDCC;;;09@?<?<?
@FG019:00013:00247
TGATACGTCTCCTTCCTTAGTTACTTCA
+
BCBBABBBB?B;=;@=B>@BB?BCC@BE
@FG019:00013:00249
CGTGTCTCTAGGCACAGGTTTTTGTGTAG
+
BBBBDFCAA@A@CAAA@59999,9CB@BC
@FG019:00014:00200
TACTGAGCTACACACACAGAAAGATTGGT
+
BBABBBCAAABBBCB@@@884-9>>>B@C
@FG019:00014:00203
ACGCTCGACATGCCCAGGTACAGGAG
+
AB>@ACBBBBC<<<8<?<AB<<<@AB
@FG019:00014:00205
CGTGTCTCTAGGCACAGGATTTTGTGTAG
+
CBBCBBACBBB@BBBBB?@C@=6ADCCBB
@FG019:00014:00211
ATCAGACACGGACACAGCAGAACACAC
+
BA@BAAABBB@BCCDBAAA@@>ACCCC
@FG019:00014:00212
ACGCTCGACATGCCCAGGTACAGGAG
+
B?@ABB@?@AA;9;7<B>BCEDE@CB
@FG019:00014:00214
TGATACGTCTCCTTCCTTAGTTACTTCA
+
BBBBBBBBBBD@C@C@CABBB@???@CD
@FG019:00014:00216
TAGTATCAGCTCGCCATGACGAAGGTATTCC
+
B@BACCCCBBBCAA>B@@@A@@=AACDC@C@
@FG019:00014:00217
TAGTATCAGCCTCGCCATGACGAAGGTATTCC
+
>A@@@@B@A@>?99<8;<BBBAC?A?@AA>B@
@FG019:00014:00219
ATATCGCGAGGGTATGGAAGACTCTAAAGAGG
+
BBAABCBBAAA@GCCCAC@BBBBB9775;??;
@FG019:00014:00220
ATCAGACACGGACACAGCAGAACACAC
+
BBABAAAC@@=ABDCBBBB;;8;CCCC
@FG019:00014:00225
TAGTATCAGCCTCGCCACGACGAAGGTATTCC
+
BBCCBBCCBCCBBA@>ABB@@;97<@@?B=A=
@FG019:00014:00227
ACGCTCGACATGCCCAGGTACAGGAG
+
BB?ABBCB@A@AAA<BB>BCCCD@AA
@FG019:00014:00230
ATATCGCGAGGGTATGGAAGACTCTATA
+
ADBB999====<?A@@=A>@CBCCC@?8
@FG019:00014:00233
ATCAGACACGGACACAGCAGAACACAC
+
BA>??@;;<CACCBBBA?=@@=@BCBB
@FG019:00014:00234
AGCACTGTAACTGTCACTAGTTACTTGT
+
BAAABBB<:;<FCCCBAAACCACBB@BC
@FG019:00014:00242
ACGAGTGCGTTCCCCATGTCGTAGGTACTC
+
BBB@BBCB::2994-9>>@ABBBC@CBBBC
@FG019:00014:00245
TACTGAGCTACACACACAGAAAGATTGGT
+
99<CCCCCCCCB@?;9999991999?C@C
@FG019:00014:00246
TCTCTATGCGCTCCACATGTCTAAGGT
+
BBBCCCCBAABAB@CCCA?AACC@CAC
@FG019:00014:00247
AGCACTGTAGCTGTCACTAGTTACTTGT
+
;;BGBBBCBCDBBBABBBBBA@BBB?CD
@FG019:00015:00201
TCTCTATGCGCTCCACATGTCTAAGGT
+
BCCABBCAAACCCACAA?@@@BCCCAC
@FG019:00015:00206
CGTGTCTTTAGGCACAGGATTTTGTGTAG
+
;9999@CC>ABFDAAACABBCA7>@999?
@FG019:00015:00207
AGCACTGTAGCTGTCATTAGTTACTTGT
+
=?DCCEBBBBBBBCBBB@BCD>?>C<@@
@FG019:00015:00208
ACGCTCGACATGCCCAGGTACAGGA
+
CBABB@AADECCCC@CB?BBCBB@B
@FG019:00015:00209
TGATACGTCTCCTTCCTTAGTTACTTCA
+
?BBBBB::;BCAC@C@CABBB@BBB?AE
@FG019:00015:00214
AGCACTGTAGCTGTCACTAGTTACTTGT
+
BBB?@AA:<;BBBCCCCDDECABBA?=<
@FG019:00015:00216
ATATCGCGAGGGTATGGAAGACTCTATA
+
CB@BBBD@@AF@FCBB?C@CCBBB8:<C
@FG019:00015:00218
CGTGTCTCTAGGCACAGGTTTTGTGTAG
+
ABBBBBCBABBBC=::;2999/4;:::F
@FG019:00015:00220
TACTGAGCTACACACACAGATAGATTG
+
9=9===BBBBBCEECCCDCCCBB@@=@
@FG019:00015:00231
ATATCGCGAGGGTATGGAAGACTCTATA
+
BB???BCCCCC=AADB=@>@BBCCCCCC
@FG019:00015:00234
CGTGTCTCTAGGCACAAGATTTTGTGTAG
+
BBBABBCD;;<?B@>>AB9999/9>@A99
@FG019:00015:00237
TGATACGTCTCCTTCCTTAGTTACTTCA
+
@ABBBBCCCAB@BCDDEABCB@BDB?BB
@FG019:00015:00242
ACGCTCGACTATGCCCCAGGTACAGGAG
+
BB@B?:=?11/88888*442466//,//
@FG019:00015:00243
ATATCGCGAGGGTATGGAAGACTCTATA
+
BBBBBB==9::69@@@=A=@AAAA@@@A
@FG019:00016:00201
TGATACGTCTCCTTCCTTAGTTACTTCA
+
BBCBBB?BB@@>ABD@EA?A@@BBB@BC
@FG019:00016:00202
TCTCTATGCGCTCCACATGTCTAAGGT
+
BBBBAAABDBBBB@CCBBBBBCC@D?B
@FG019:00016:00203
TCTCTATGCGCTCCACATGTCTAAGGT
+
BBBCCCAABCDGC@CCEBABABB>A?B
@FG019:00016:00204
AGCACTGTAGCTGTCACTAGTTACTTGT
+
BCBBCCCDAAABCCCBBBCDC@CBB?BB
@FG019:00016:00205
TGATACGTCTCCTTCCTTAGTTACTTCA
+
?BBBHA??@BCBC@C@CCC<;;<CC@CC
@FG019:00016:00207
ACGAGTGCGTTCCCCATGTCGTAGGTACTC
+
ABBBB@994>5449-499::??@C@@<==C
@FG019:00016:00209
ACGAGTGCGTTCCCCCATGTCGTAGGTACC
+
B<;;;;4>>>59999+44944/8765.//,
@FG019:00016:00213
ACGCTCGACATGCCCAGGTACAGGAG
+
B@@@BB?BBEC???>@B@BBCCD?AA
@FG019:00016:00215
ATATCGCGAGGGTATGGAAGACTCTATA
+
BBBBBBBBCCCBCCDC?BABBBBC@AA>
@FG019:00016:00217
CGTGTCTCTAGGCACAGGATTTTGTGTAG
+
C@99994999424444::4444,4=99AB
@FG019:00016:00222
TCTCTATGCGCTCCACATGTCTAAGGTA
+
@@GDBDBCA<<;@=>@CA<<<BB8<;1@
@FG019:00016:00228
ACGAGTGCGTTCCCCATGTCGTAGGTACTC
+
BA?ABC@;442999/9>>?DCCCC@C@@@C
@FG019:00016:00235
AGCACTGTAGCTGTCACTAGTTACTTGT
+
<;AA=ABAAACBCHCCCBBEH?CA@=@B
@FG019:00016:00248
TCTCTATGCGCTCCACATGTCTAAGGT
+
BBBCBBBA@@DDB?ACCBA@=A;2459
@FG019:00017:00204
TCTCTATGCGCTCCACATGTCTAAGGT
+
BB?@@DCBBBCCCACBBBBB?AA@C@C
@FG019:00017:00208
CGTGTCTCTAGGCACAGGATTTTGTGTAG
+
>AAAAABB@@@@AAAAA@ABBD:DADCCC
@FG019:00017:00209
TCTCTATGCGCTCCACATGTCTAAGGT
+
@B@@@B<99A@AA=AADA=A;;9<=8=
@FG019:00017:00216
CGTGTTCTCTAGGCACAGGATTTTGTGTAG
+
>;;11,/00///,/499984444,4;;;49
@FG019:00017:00219
ATATCGCGAGGGTATGGAAGACTCTATA
+
@CCCCCCBCCFACCDCAC?AADCCCCC?
@FG019:00017:00220
ATATCGCGAGGGTATGGAAGACTCTAT
+
@;9;;;<ABBB?F<;<=@=@AACCECB
@FG019:00017:00222
TACTGAGCTACACACACAGAAAAGATTGGT
+
C9==FCEDBBAAACBCBB9999/9>@>A@B
@FG019:00017:00230
TCTTATGCGCTCCACATGTCTAAGGTACG
+
A@C>@ACBDCAB@BBCB?@@AABCACECC
@FG019:00017:00235
ACGAGTGCGTTCCCCATGTCGTAGGTACTC
+
BBBBBBBA442999/9@99<AAAA>@<=<A
@FG019:00017:00236
ACGAGTGCGTTCCCCATGTCGTAGGTACTC
+
BBBBBBCBCB?CCC:B@?>9;;;;88;<<@
@FG019:00017:00238
AGCACTGTAGCTGTCACTAGTTACTTGT
+
@ACCCBBFBBEBBCBBB@?ACBBB@@BB
@FG019:00017:00241
CGTGTCTCTAGGCACTGGATTTTGTGTAG
+
BC;;<BBC=@<@B?111,11//*////9=
@FG019:00017:00242
TACTGAGCTACACACACAGAAAGATTGGT
+
??@BBBB@??BBBBD@;;884-9>>;AAB
@FG019:00017:00243
TACTGAGCTACACACACAGAAAGATTGGT
+
BBBBBBCC?>@A@@999B99919>>=F@C
@FG019:00017:00248
ACGAGTGCGTTCCCCATGTCGTTGGTACTC
+
=@BB@@@@@@=@BB9CECCBBB?B@CDCCC
@FG019:00017:00249
TAGTATCAGCCTCGCCATGACGAAGGTATTCC
+
BBC@>@A@A@>@@995;9@@B<;8<@BCDFH@
@FG019:00018:00201
TAGTATCAGCCTCGCCATGACGAAGGTATTCC
+
4>99994?@@=@BBB@CCCCBAB?A;=:B;>7
@FG019:00018:00204
TACTGAGCTACACACACAGAAAGATTGGT
+
AABBBBCC;;<BCA@?BB99919>@<>>B
@FG019:00018:00207
TAGTATCAGCCTCGCCATGACGAAGGTATTCC
+
B@AACCDBBB@ABBB@BBDCCCB?C@AAB@A@
@FG019:00018:00209
TACTGAGCTACACACACAGAAAGATTGGT
+
BBBBBCBBAABBCCCBA@99909>?<?=@
@FG019:00018:00210
TCTCTATGCGCTCCACATGTCTAAGGT
+
>>@>9949>>989<>>>9999@=8=;>
@FG019:00018:00211
TACTGAGCTACACACACAGAAAGATTGGT
+
?==@CBABDB<><HCEECCLD<>;95968
@FG019:00018:00213
ACGAGTGCGTTCCCCATGTCGTAGGTACTC
+
BB@@BBB;442999/9999BDBAA@C<<<C
@FG019:00018:00214
ACGAGTGCGTTCCCCCATGTCGTAGGTACTC
+
BBB@BB@;8929999+4??@?BBCC@BCBCC
@FG019:00018:00220
ACGCTCGACATGCCCAGGTACAGGAG
+
A;;;A999999444-4424;:4489;
@FG019:00018:00221
TAGTATCAGCCTCGCCATGACGAAGGTATTCC
+
CCCBBCDDA@=@A;;9<B@CB;;8=DBDB>A>
@FG019:00018:00223
ACGAGTGCGTTCCCCATGTCGTAGGTACTC
+
@;89<;99AB>AAA7A949@@@>B<>9994
@FG019:00018:00224
TACTGAGCTACACACAACAAGAAAGATTGGT
+
///7778A:899999959959>958==;<>@
@FG019:00018:00228
TACTGAGCTACACACACAGAAAAT
+
BABBBCCBBBBBBBDB;;-***)*
@FG019:00018:00229
ACGCTCGACATGCCCAGGTACAGGAG
+
BBB99;BCCCCBAA<;;59@C9<;<B
@FG019:00018:00234
ACGAGTGCGTTCCCCCATGTCGTAGGTACTC
+
CCAABB@;4429999+49?@BCCCC?B;<99
@FG019:00018:00239
TCTCTATGCGCTCCACATGTCTAAGGT
+
BCCBBBCHHCCBB>@>?>991<@,1,/
@FG019:00018:00242
TGATACGTCTCCTTCCTTAGTAACTTCA
+
BBBBBBBEBBB?B?C@D@ACBB?BD@BG
@FG019:00018:00246
CGTGTCTCTAGGCACAGGATTTTGTGTAG
+
<CCCB@<<<@><@@@@=>?BAB7F@@111
@FG019:00018:00247
ATCAGACACGACACAGCAGAACACAC
+
BBBB??>>311B>@@A@A@@ACBABB
@FG019:00019:00200
TACTGAGCTACACACACAGAAAGATTGGT
+
BABBBBCBBBBBCBBBBB;;;6;AC?B>A
@FG019:00019:00210
CGTGTCTCTAGGCACAGGATTTTGTGTAG
+
BBBBCCAADEEBDCDDDACDDB7GBAABC
@FG019:00019:00215
AGCACTGTAGCTGTCACTAGTTACTTGT
+
@?BCCDDCBBBBBBBBAABC@@BAA?BB
@FG019:00019:00219
CGTGTCTCTAGGCACAGGATTTTGTGTAG
+
@BBBCFCCA@A@CCCCE@BBBA9A@@AB@
@FG019:00019:00222
ATCAGACACGGACACAGCAGAACACAC
+
CB@B;;<AANBCCCACACCAA=AA@CB
@FG019:00019:00223
CGTGTCTCTAGGCACAGGATTTTGTGTAG
+
BAAABBBD==<@BBABA>@AAA6ABBAAB
@FG019:00019:00225
CGTGTCTCTAGGCACAGGATTTTGTGTAG
+
BA@BBBDBBBB@CBCBC?CCCC:DBEBCB
@FG019:00019:00227
ATCAGACACGGACACAGCAGAACACAC
+
A??AAABBBB@CDCCCCCCBB?BBBBB
@FG019:00019:00228
TACTGAGCTACACACACAGAAAGATTGGT
+
@?BBCCCCCC?BCCC?99844-9?>>BBD
@FG019:00019:00233
ACGAGTGCGTTCCCCATGTCGTAGGTACTC
+
BBBBCBDB@@>ACC9D;;;@@A@BABCBBC
@FG019:00019:00236
CGTGTCTCTAGGCACAGGATTTTGTGTAG
+
CBBCBCDCCBB?BBEBD@CCCD:DC>;==
@FG019:00019:00239
ACGAGTGCGTTCCCCAGTCGTAGGTACTC
+
BBABBBBBBE?CCC9CCCCCCBB?B;<<B
@FG019:00019:00240
ACGAGTGCGTTCCCCATGTCGTAGGTACTC
+
AA?AAABBA>6944,9999@BBAD@AAAAB
@FG019:00019:00241
TACTGAGCTACACACACAGAAAGATTGGT
+
BBBBCCCDBB@?ABB@@?99809>>;>?B
@FG019:00020:00200
TGATACGTCTCCTTCCTTAGTTACTTCA
+
@A@@A@@99995969595344244424:
@FG019:00020:00201
AGCACTGTAGCTGTCACTAGTTACTTGT
+
?CB;<9:B;9<AA@@?99999;;11,11
@FG019:00020:00204
CGTGTCTCTAGGCACAGGATTTTGTGTAG
+
BBBBBCDDDBB?BCCCC@CDCC:DC@>>B
@FG019:00020:00207
ATCAGACACGGACACAGCAGAACACACAGACA
+
AABB@?@@A@=@ABCCCCCBBAAA@C@@::88
@FG019:00020:00211
TGATACGTCTCCTTCCTTAGTTACTTA
+
BBAABBCCBBB@C@C@CABBB@BBB@?
@FG019:00020:00214
ACGCTCGACATGCCCAGGTACAGGAG
+
BBBBBBBBBBBBCB>CB@CBCCC@@?
@FG019:00020:00217
ATATCGCGAGGGTATGGAAGACTCTATA
+
89?CBAAAABB>BBBB@C@CCBBBBBBB
@FG019:00020:00218
ATATCGCGAGGGTATGGAAGACTCTATAGAGT
+
@@CCCCBABCD@FDBB@A?BB@@@;:0;;00/
@FG019:00020:00221
ATCAGACACGGACACAGCAGAACACAC
+
BB@AABABBB@BCBBCDCC??=>B@=@
@FG019:00020:00222
ATCAGACACGGACACAGCAGAACACAC
+
BA@BBBABBB<>?BCCCCCBA>AB??A
@FG019:00020:00223
ACGCTCGACATGCCCAGGTACAGGAG
+
BBBBBBBB?:9444-9C=@CDAA?AC
@FG019:00020:00233
TAGTATCAGCCTCGCCATGACGAAGGTATTCC
+
CCCBBBBAABABB998;A@?A@A>A?BBDBC@
@FG019:00020:00235
CGTGTCTCTAGGCACAGGATTTTGTGTAG
+
AACBAABEBBB@CBCCEAEDBB9BBB?AC
@FG019:00020:00241
AGCACTGTAGCTGTCACTAGTTACTTGT
+
<<CBBACBCEECBBBBBBBEB@B>><@B
@FG019:00020:00244
AGCACTGTAGCTGTCACTAGTTACTTGT
+
ABBB?@AFAAACCDCCCBCAA?BDB?AA
@FG019:00020:00247
CGTGTCTCTAAGCACAGGATTTTGTGTAG
+
AABBBBCCCC::;CBCCBEBBA9A@@CCC
@FG019:00020:00248
ATCAGACACGGACACAGCAGAACACAC
+
BBBBBBBBBB>BBCDCAAB@@=ACCCC
@FG019:00020:00249
TCTCTATGCGCTCCACTGTCTAAGGTACTG
+
BBBC@AACCCCCC?ABFCCCBB@A?ACBBA
@FG019:00021:00202
TCTCTATGCGCTCCACATGTCTAAGGT
+
ABBDCC@??BCCC@BBCBCC?==6:7;
@FG019:00021:00206
GTTAACCTTGGAAGCCTTAACCAACCAACCAACCAAGGAAAAAAGGAATTTTGGGGTTGGCCTTGG
+
78789=,1,/,/,//76,469<999898924249::;244444)4242/::599806,.,.65449
@FG019:00021:00212
TCTCTATGCGCTCACATGTCTAAAGGT
+
BBBDCDC>::;111>F@@;:44919?@
@FG019:00021:00217
CGTGTCTCTAGGCACAGGATTTTGTGTAG
+
BBAAABDCDBB@BCCCC?BBBB9BCFCCB
@FG019:00021:00228
TCTCTATGCGCTCCACATGTCTAAGGT
+
BBBC@DAAAACCC@DDFBBBBDD@C@C
@FG019:00021:00234
AGCACTGTAGCTGTCACTAGTTACTTGT
+
;<CCA?ADCCCCCCCABABCCABCB@BB
@FG019:00021:00237
CGTGTCTCTAGGCACAGGATTTTGTGTAG
+
>BCCCCCEAAACCCBBB?BCCB9AA@@99
@FG019:00021:00239
ATCAGACACGGACACAGCAGAACACAC
+
AB?ABBBBBB?BBDCCCCCBB?BBBCC
@FG019:00021:00241
TACTGAGCTACACACACAAGAAT
+
AAAB@ABAAA=BB;;1/,00,+(
@FG019:00021:00242
TCTCTATGCGCTCCACATGTCTAAGGT
+
;<BABDC;<<CBCCBBCCA<<995424
@FG019:00021:00245
ATCAGACACGGACACAGCAGAACACAC
+
BAABEA>>@B=A@CDFCCB;;8;BBA@
@FG019:00021:00247
ACGAGTGCGTTCCCCATGTCGTAGGTACTC
+
BB>??BB>>>2999/9>>>ABB@A>A;<<A
@FG019:00022:00202
CGTGTCTCTAGGCACAGGATTTTGTGTAG
+
BBBBBBCDDBB@BCEBB@CCEH:CBA@@>
@FG019:00022:00205
TACTGAGCTACACACACAGAAAGATTGGT
+
=@BBAACCDCCD;:>A@B>@@<@@A>B>@
@FG019:00022:00206
TACTGAGCTACACACACAGAAAGATTGGT
+
A@BCBBBB@@;;<99F999A@<@@@>B?@
@FG019:00022:00210
TCTCTATGCGCTCCACATGTCTAAGGT
+
BBABBCCCCCCCC@DGECCCGCB=@>A
@FG019:00022:00211
ACGCTCGACATGCCCAGGTACAGGAG
+
B@?BCCCCEDCCCCAAA@ABCCCBCB
@FG019:00022:00227
TCTCTATGCGCTCCACATGTCTAAGGT
+
BBBBBBBBBBC@@?ACDBBBBCC@C@B
@FG019:00022:00229
CGTGTCTCTAGGCACAGGATTTTGTGTAG
+
BBBCBCDCBCB@CCCAB@BCCC:BBABAA
@FG019:00022:00230
TACTGAGCTACACACACAGAAAGATTGGT
+
B@AABABBBBABAACB@@9996;AACE@B
@FG019:00022:00232
ATCAGACACGGACACAGCAGAACACAC
+
BB@@AB?BBB@ABBBCAABCB@CBBBB
@FG019:00022:00233
TGATACGTCTCCTTCCTTAGTTACTTCA
+
CCCCBBBBCCB@CAF@B@?BB@BBE@BA
@FG019:00022:00246
ACGCTCGACATGCCCAGGTACAGGAG
+
B@@@BBBBBCBBCE>CB@BBBBD@BB
@FG019:00022:00248
ATCAGACACGGACACAGCAGAACACAC
+
BBACBA@CCC@CCCBABCC;;8;CA@B
@FG019:00023:00203
TAGTATCAGCCTCGCCATGACGAAGGTATTCC
+
C@BBCCDBBBBCBBB?BCBCB;<<BEBCDBCC
@FG019:00023:00205
AAAACTGTAGCTGTCACTAGTTACTTGT
+
444,49944:9?>?888A@BH@BBC?@A
@FG019:00023:00209
TACTGAGCTACACACACAGAAAGATTGGT
+
ABBBDDBBBBCCEBAAAD8;;7;AB@C@B
@FG019:00023:00211
ACGCACGACATGCCCAGGTACAGGAG
+
B@@@BBBDBDC???<>??BBDFC@AB
@FG019:00023:00212
CGTGTCTCTAGGCACAGGATTTTGTGTAG
+
BCCCCBCCBECACABBEACCFC9CGDEEB
@FG019:00023:00213
AGCACTGTAGCTGTCACTAGTTACTTGT
+
;<AA>AGFCCCCBBCCBCBEC?BBB@BC
@FG019:00023:00218
ATATCGCGAGGGTATGGAAGACTCTATA
+
BBBB@?AACCI>CECC>A>A@@@B@@@@
@FG019:00023:00219
ACGCTCGACATGCCCAGGTACAGGAG
+
B9:;CCCEBBBCCC>BB>@@@@A>AC
@FG019:00023:00221
TCTCTATGCGCTCCACATGTCTAAGGT
+
944449;@A@C@A>A<<9=9:::2424
@FG019:00023:00223
ACGCTCGACATGCCCAGGTACAGGAG
+
CBBBBBABBBB;;;9<B@BBCCDECC
@FG019:00023:00224
TGATACGTCTCCTTCCTTAGTTACTTCA
+
BAB?BBBB@@BAC@B@BBCCC@BBB@CC
@FG019:00023:00234
ATCAGACACGGACACAGCAGAACACAC
+
DGBBBBABBB>B9;<C===FJICCCCD
@FG019:00023:00236
TAGTATCAGCCTCGCCATGACGAAGGTATTCC
+
DBBBBBBAAA@==998;A@BB<::=ACCCCCC
@FG019:00023:00237
TACTGAGCTACACACACAGAAAGATTGGT
+
>@@@>>>>99999B9999444-4992313
@FG019:00023:00239
TGATACGTCTCCTTCCTTAGTTACTTCA
+
@@@BBBBA?BCAD@B?EA?BB=AAAANN
@FG019:00023:00240
AGCACTGTAGCTGTCACTAGTTACTTGT
+
@BBA@ADFCCB?@BABCCBAA?ACB@BB
@FG019:00023:00243
CGTGTCTCTAGGCACAGGATTTGTGTAG
+
BBBBBBDDAAA@CEAAB<99909C9999
@FG019:00023:00249
ATATCGCGAGGGTATGGAAGACTCTATA
+
BBBBBBBBAAA>EDCD@C@CBCBBBBB?
@FG019:00024:00201
ACGCTCGACATGCCCAGGTACAGGAG
+
A@?;;<B<<<A<<=811,1:649299
@FG019:00024:00208
TACTGAGCTACACACACAGAAAGATTGGT
+
BBBBBBBB?AAAAACEBA9996;FB@E@C
@FG019:00024:00210
TACTGAGCTACACACACAGAAAGATTGGT
+
?BAAA>>ABB??ABCCBB9996;@@?B@C
@FG019:00024:00214
ACGCTCGACATGCCCAGGTACAGGAG
+
BBBBB??@CCB==@9985;@@BDA<<
@FG019:00024:00219
TAGTATCAGCCTCGCCATGACGAAGGTATTCC
+
A@@ABBCCCE@CBBDDBCBBBBC@BCCAA?AD
@FG019:00024:00221
TGATACGTCTCCTTCCTTAGTTACTTCA
+
CCBB@BCCC@@>@@DAFBEBB>BBCABD
@FG019:00024:00227
ATCAGACACGGACACAGCAGAACACAC
+
BBAB:9;C@A=ADCAAACB@@=@B@B@
@FG019:00024:00238
TCTCTATGCGCTCCACATGTCTAAGGT
+
BBCDCCCBBBCBCA@@CBBB?A@BCAC
@FG019:00024:00242
ATATCGCGAGGGTATGGAAGACTCTATA
+
BBBBBBBB;::8;@AA=A?ACDBBB@B@
@FG019:00025:00201
ACGAGTGCGTTCCCCATGTCGTAGGTACTC
+
BBBBBBBBBB@BCB:B??>=B@@@?A;<<A
@FG019:00025:00204
ATCAGACACGGACACAGCAGAACACAC
+
BBBBB@BBBB??BABAA@A@@=@BBBB
@FG019:00025:00209
TGATACGTCTCCTTCCTTAGTTACTTCA
+
BBA?BBBBBBB@B@C@DAABB?BDCBBC
@FG019:00025:00211
ACGAGTGCGTTCCCCATGCTCGTAGGTACTC
+
C9;;A;<<AB@BCC7<;94449444;===>B
@FG019:00025:00215
CGTGTCTCTAGGCACAGGATTTGTGTAG
+
??BBBCDBBBA@DDB999444-9B@@@C
@FG019:00025:00219
ATCAGACACGGACACAGCAGAACACAC
+
BBBB??>BBB@ABBBDA@A;98;C@@@
@FG019:00025:00221
TCTCTATGCGCTCCACATGTCTAAGGTAC
+
BBCCBBBBBACGC@CCEDCCCCC=A?ABB
@FG019:00025:00223
TACTGAGCTACACACACAGAAAGATTGGT
+
BAAABBBBBBAABBCD99;9919AA=@AD
@FG019:00025:00230
ATATCGCGAGGGTATGGAAGACTCTATA
+
AA??@BBCDBB>CDCC:::<CBBBCCB?
@FG019:00025:00234
TAGTATCAGCCTCGCCATGACGAAGGTATTCC
+
C:<<BAAA@@=>9;<>B?@@@9969;@?CCIE
@FG019:00025:00235
TACTGAGCTACACACACAGAAAGATTGGT
+
BBBAA@BBBBBBBBCCCB<;;;<CC@C>@
@FG019:00025:00241
TACTGAACTACACACACAGAAAAGATTGGTGC
+
BBB@AA?ACCCCAB>=>?8887.8874601>A
@FG019:00025:00243
AGCACTGTAGCTGTCACTAGTTACTTGT
+
@@BBCCDCABCCCCFCBBCCCCCBB@CC
@FG019:00026:00203
TACTGAGCTACACACACAGAAAGATTGGT
+
B@BABDDCBB??ABBECBBCD>B?><><>
@FG019:00026:00211
ACGCTCGACATGCCCAGGTACAGGAG
+
BBABBCAAABB;;;9;A?CCCCCCCC
@FG019:00026:00214
ATATCGCGAGGGTATGGA
+
@>BBBBBBAAA=?AAB>B
@FG019:00026:00217
TACTGAGCTACACACACAGAAAGATTGGT
+
B?=?AAAAAAAAAABDCC9998;AA@C@C
@FG019:00026:00218
ATCAGACACGGACACAGCAGAACACAC
+
BA8::BCCCBAECB@@?@@@@>ABB@@
@FG019:00026:00221
CGTGTCTCTAGGCACAGGATTTTGTGTAG
+
@@AABBCECCD?BBA=B>@@==6A=@@AB
@FG019:00026:00222
TCTCTATGCGCTCCACATGTCTAAGGT
+
CCCDCBCCCCCCC@DCAA@CCDCCD@A
@FG019:00026:00226
TAGTATCAGCCTCGCCATGACGAAGGTATTCC
+
BBCCCCBBBCBBBBB@AACCCBB?CCCCC@C?
@FG019:00026:00227
ATATCGCGAGGGTATGGAAGACTCTATA
+
BBAAAABCCCC>CDCC@C@BBBCC@BA@
@FG019:00026:00231
ATCAGACACGGACACAGCAGAACACAC
+
??>@;;;CCD@BAAA>9999=;>ACCC
@FG019:00026:00232
TACTGAGCTACACACACAGAAAGATTGGT
+
BBCBCCCCBBBBBBCB@@88809@@>DBD
@FG019:00026:00233
TCTCTATGCGCTCCACATGTCTAAGGT
+
ABBBCCCAAABBB@CABBBCBBC?A?A
@FG019:00026:00236
AGCACTGTAGCTGTCACTAGTTACTTGT
+
??BBA9<<@@?CDCCCCEBCC??9;8<B
@FG019:00026:00237
TACTGAGCTACACACACAGAAAGATTGGT
+
??@@BBBBBBBBBBFCCB;;;7;@@=B@C
@FG019:00026:00238
ATATCGCGGGGGTATGGAAGACTCTATA
+
BBBB;;44444+9@ACBC@CCEBAABBB
@FG019:00026:00239
CGTGTCTCTAGGCACAGGATTTTGTGTAG
+
AAAABBDDBBB@BCCCDAAAAA9ACBCCC
@FG019:00026:00248
ATCAGACACGGACACAGCAGAACACAC
+
@??@@CBBBC?CBB<<=BAAA>99999
@FG019:00027:00200
ATCAGACACGGACACAGCAGAACACAC
+
BB@A@BCCCC@CCCDA:;<@@=@BBBC
@FG019:00027:00203
TATATCAGCCTCGCCATGACGAAGGTATTCC
+
111;>>CAA=@:;<BCCCCCCC@C@CCC@C@
@FG019:00027:00205
TACTGAGCTACACACACAGAAAGAATTGGT
+
BBAAAAAABBBBAA@?9:111-11,1,0,.
@FG019:00027:00210
AGCACTGTAGCTGTCACTAGTTACTTGT
+
<<BC@ABDACADGCCCCBC<;8<AA=@B
@FG019:00027:00212
ACGAGTGCGTTCCCCATGTCGTAGGTACTC
+
BBBBCBDCBC@CHH9A@A?BBBAB?B<<<B
@FG019:00027:00217
TACTGAGCTACACACACAGAAAGATTGGT
+
BB@BBBB?AABBBBBCCB9998;@@?B@C
@FG019:00027:00220
TGATACGTCTCCTTCCTTAGTTACTTCA
+
BAA@CCBBBBB@C@CAE?BBC@BCC@BB
@FG019:00027:00221
CGTGTCTCTAGGCACAGGATTTTGTGTAG
+
BBBAABDDCDC@BBBBCACCCC:CCCBCC
@FG019:00027:00222
ACGCTCGACATGCCCAGGTACAGGAG
+
>><BBA@@BDCCCBBBB@CBCBCBA@
@FG019:00027:00228
CGTGTCTCTAGGCACAGGATTTTGTGTAG
+
BBDCBCCDAAADCECCCACCCC:CECBCC
@FG019:00027:00237
CGTGTCTCTAGGCACAGGATTTTGTGTAG
+
BBBBBCDDC@@>ACCBC?CCBB8BBCDDD
@FG019:00027:00238
TAGTATCAGCCTCGCCATGACGAAGGTATTCC
+
BBBBCECBBCABB9:9;B@@A@?=A?ABB?B?
@FG019:00027:00241
CGTGTCTCTAGGCACAGGATTTTGTGTAG
+
AAAABBCDA@A@CCCABBBDCC:AAAAAA
@FG019:00027:00244
TCTCTATGCGCTCCACATGTCTAAGGT
+
BBDD@AACCCCBB@CCDBBAABBACCB
@FG019:00027:00246
TAGTATCAGCCTCGCCATGACGAAGGTATTCC
+
DCC?@ACBA@;>>9;8;>@?@9959?@@@=B=
@FG019:00028:00203
ACGCTCGACATGCCCAGGTACAGGAG
+
BABBBBABE>;;BD<;<@C@@@A=>>
@FG019:00028:00204
ACGAGTGCGTTCCCCCATGTCGTAGGTATC
+
=979@?>84424444+4444444;@>CCDB
@FG019:00028:00209
AGCACTGTAGCTGTCACTAGTTACTTGT
+
<<BCBBBCCBB@@@ABBBCCC@BAB@DB
@FG019:00028:00210
TCTCTATGCGCTCCACATGTCTAAGGT
+
BBDDCBA?AAACCDCCCBBCCEC?A?A
@FG019:00028:00213
ATCAGACACGGACACAGCAGAACACAC
+
??:<=CCCCB@BBBBBDCD@?>?CBBB
@FG019:00028:00221
TAGTATCAGCCTCGCCATGACGAAGGTATTCC
+
@CA@AAB<<<@BA@@=@@>>?9969;>9=@C@
@FG019:00028:00222
TACTGAGCTACACACACAGAAAGATTGGT
+
:<CCB<<;@@@@BBAA@@99909>@=?=@
@FG019:00028:00231
AGCACTGTAGCTGTCACTAGTTACTTGT
+
@ACGBBBDAAABBBBBBBBCC@BBB@BB
@FG019:00028:00233
CGTGTCTCTAGGCACAGGATTTTGTGTAG
+
<BCCBCECAAA@CCJCBA9999-9@BBBA
@FG019:00028:00235
CGTGTCTCTAGGCACAGGATTTTGTGTAG
+
CCAAADCC=>=@DCBCBCDDDD:FC===C
@FG019:00028:00236
TGATACGTCTCCTTCCTTAGTTACTTCA
+
BBBBBBBBAAB@C@C@CABAB9;<B?AA
@FG019:00028:00243
ACGCTCGACATGCCCAGGTACAGGAG
+
BC>?AABCCDDA:A:9959>>@BBCC
@FG019:00028:00244
TACTGAGCTACACACACAGAAAAGATTGGT
+
?9<<@@AABBBBCCB@A@9999/48877>;
@FG019:00028:00245
TGATACGTCTCCTTCCTTAGTTACTTCA
+
4BBBFBBBBBB@D@CACBBAA@@@@@AB
@FG019:00029:00202
ATATCGCGAGGGTATGGAAGACTCTAT
+
BB@@@BBDCCC>CBBA?@?@AABB?B:
@FG019:00029:00208
TACTGAGCTACACACACAGAAAGATTGGT
+
BBBBBBBBBBBBBBCDBB9996;===B@C
@FG019:00029:00209
TACTGAGCTACACACACAGAAAGATTGGT
+
BBBBBBBBBB>>>CCDCDBBB=BBB?B@C
@FG019:00029:00212
TACTGAGCTACACACACAGAAAGATTGGT
+
BBCBDDCCCBBBBAABDCGCD?CDC@C?B
@FG019:00029:00213
CGTGTCTCTAGGCACAGGATTTTGTGTAG
+
BBCH@@ABCCDBCBBBA=@@@@8ACCBCH
@FG019:00029:00217
TCTCTATGCGCTCCACATGTCTAAGGT
+
BBBAADBDDCIBA@BCB>;<<CB=A?A
@FG019:00029:00218
AGCACTGTAGCTGTCACTAGTTACTTGT
+
9>?@A<::BCB;<;>@=:@=@:<9?;>9
@FG019:00029:00219
TGATACGTCTCCTTCCTTAGTTACTTCA
+
BABBABABBBC;<<<BHCABB@BBB@CA
@FG019:00029:00220
TACTGAGCTACACACACAGAAAGATTGGT
+
A?@@@AAAAA@@>>BECC?@@>ABBA;;:
@FG019:00029:00229
ATCAGACACGGACAACAGCCAGAAA
+
BAB@A@CC;9591-+-,,,*,,//+
@FG019:00029:00231
TGATACGTCTCCTTCCTTAGTTACTTCA
+
AAA@BBBAAA@?@@C@B??BB@AAA?BE
@FG019:00029:00234
TACTGAGCTACACACACAGAAAGATTGGT
+
BABABCCBB?@B@BCCECBBB=BCC@C@B
@FG019:00029:00239
TGATACGTCTCCTTCCTTAGTTACTTCA
+
CABBBBBAAAC@C@CAEBA?@@CCC@CI
@FG019:00029:00248
TACTGAGCTACACACACAGAAAGATTGGT
+
AAABCBBB?BBB@@BECC9998;BB@C@B
@FG019:00030:00211
ACGCTCGACATGCCCAGGTACAGGAG
+
BBBABBBCB@@9996;A=@@DCH?BB
@FG019:00030:00214
TCTCTATGCGCTCCACATGTCTAAGGT
+
BEBBAA?AAAAAC@CCCCAB=B?7;;<
@FG019:00030:00217
AGCACTGTAGCTGTCACTAGTTACTTGT
+
AACCCBBCBBBAA@@@AAABA@BBB@BB
@FG019:00030:00218
TCTCTATGCGCTCCACATGTCTAAGGT
+
BBCBBABCCCFBB@BBCCCEDCB@@@A
@FG019:00030:00221
ACGAGTGCGTTCCCCATGTCGTAGGTACTC
+
@A?AAABBBC@DCB:DBAAABCBC@CAAAC
@FG019:00030:00223
CGTGTCTCTAGGCACAGGATTTTGTGTAG
+
BBBBCAAAA@C@BCCBB<9994-9==@>@
@FG019:00030:00227
TACTGAGCTACACACACAGAAAAGATTGGT
+
99?BBBDD@@?>=@99999999,44424<9
@FG019:00030:00228
TCTCTATGCGCTCCACATGTCTAAGGT
+
ABBCDBCCBBB;;:;4@>>@A;;79<>
@FG019:00030:00231
CGTGTCTCTAGGCACAGGATTTTGTGTAG
+
BCCCBBAC<9<8999<B?CDDD:CBA999
@FG019:00030:00234
CGTGTCTCTAGGCACAGGATTTTGTGTAG
+
@ABCBCCAACC@BBBDD@CCDC:CCCBBC
@FG019:00030:00235
ATCAGACACGGACACAGCAGAACACAC
+
BB>?ABBBBA@BCCABCFBA?>@CBAB
@FG019:00030:00238
CGTGTCTCTAGGCACAGGATTTTGTGTAG
+
BBBBBCDCCDE@BBBCCACCCC:CBBEEB
@FG019:00030:00242
CGTGTCTCTAGGCACAGGATTTTGTGTAG
+
@AA@@@CDCBB@BBBBB@@CBB:D@BCCC
@FG019:00030:00243
TGATACGTCTCCTTCCTTAGTTACTTCA
+
BBA@BBBAA@@?@@B@C=>?A@ABB@BC
@FG019:00030:00247
TCTCTATGCGCTCCACATGTCTAAGGT
+
BBC<<<>9999;959B999991/,/5/
@FG019:00031:00200
ACGCTCGACATGCCCAGGTCACAGGGAGA
+
BA@A;;<@>>=4//+/;;1//////+377
@FG019:00031:00201
TCTCTATGCGCTCCACATGTCTAAGGT
+
BCCCAAACAA@BC?AAA<<<@A@<@<>
@FG019:00031:00205
ATCAGACACGGACACAGCAGAACACAC
+
BC?BCBA???=?@ABBCCCCC@CCBBB
@FG019:00031:00206
TACTGAGCTACACACACAGAAAGATTGGT
+
BB@AABCBC<<<CBBBBBBCC<@;<69>?
@FG019:00031:00210
ATCAGACACGGACACAGCAGAACACAC
+
BB?ABBBBBB@BBBBDCBBAA?BBBBB
@FG019:00031:00211
CGTGTCTCTAGGCACAGGATTTTGTGTAG
+
>AAABAB@@BB@ABB@B@CCDD:AABBBC
@FG019:00031:00212
TGATACGTCTCCTTCCTTAGTTACTTCA
+
BCCAA>BAAAB@D@C?AD@BB@BAA?BD
@FG019:00031:00213
ATCAGACACGGACACAGCAGAACACAC
+
;;8AA@?@<<:;@@@<=<BBC?CBB:;
@FG019:00031:00215
ATCAGACACGGACACAGCAGAACACAC
+
BB;?ABBBBA?BCDFCBBB;99;EBBC
@FG019:00031:00217
TCTCTATGCGCTCCACATGTCTAAGGT
+
CCCBCCCAAACCCACCCB?@ABB<<>=
@FG019:00031:00223
ATATCGCGAGGGTATGGAAGACTCTATA
+
CBAAAABDCCCBCCCB@C@CCEFCCBBB
@FG019:00031:00228
TCTCTATGCGCTCCACATGTCTAAGGT
+
BCCCAGBFCDCBD?BCCB@?@ECAB@B
@FG019:00031:00238
ACGCTCGACATGCCCAGGTACAGGAG
+
BBABCBBAAACCHHBAA>FCBBDADC
@FG019:00031:00241
ACGCTCGACATGCCCAGGTACAGGAG
+
BBBBBBCB;:99997;;=@ACBDCB@
@FG019:00031:00244
CGTGTCTCTAGGCACAGGATTTTGTGTAG
+
BBBBBBDCCC@?BBBBB@BCCD:BBAABB
@FG019:00031:00246
TCTCGCTCCACATGTCAAGGTACTG
+
BBCCCEBC@ECBBABBB@B@@BBBB
@FG019:00031:00248
CGTGTCTCTAGGCACAGGATTTTGTGTAG
+
4>>999AAA@CACBBCC@DDDD9EEBA@@
@FG019:00032:00202
ATCAGACACGGACACAGCAGAACACAC
+
@@?@>>;;<;29?<99A999?;999>=
@FG019:00032:00203
ATATCGCGAGGGTATGGAAGACTCTAT
+
BB???A?BDDDBCCBB@C@BB??>A@B
@FG019:00032:00212
TACTGAGCTACACACACAGAAAGATTGGT
+
BBBBBCBBBDBBBCDCCC?>=:@@@>ABC
@FG019:00032:00214
TCTCTATGCGCTCCACATGTCTAAGGT
+
BBCBBBBBBBC?B@CCCB@??A@=@=A
@FG019:00032:00224
ATATCGCGAGGGTATGGAAGACTCTATA
+
@BBBBBBB@@@>ACCC?C?CCBBBAABA
@FG019:00032:00225
ATATCGCGAGGGTATGGAAGACTCTATAG
+
BB?=>;;<ADEAIDBD@B@AA@@C@???9
@FG019:00032:00227
AGCACTGTAGCTGTCACTAGTTACTTGT
+
AABBCBBCBBBA@BBBBBCBB?BBBECB
@FG019:00032:00229
CGTGTCTCTAGGCACAGGATTTTGTGTAG
+
AAAAAAB@@CB@BBBBC@????6?AA@BB
@FG019:00032:00231
TACTGAGCTACACACACAGAAAGATTGGT
+
CCCBBBBB@@ABBBDBBB;;96;=@<B@C
@FG019:00032:00241
ACGAGTGCGTTCCCCATGTCGTAGGTACTC
+
BB@>ABCBA>6994,9?ABCCDCC@B:;;C
@FG019:00032:00242
ACGAGTGCGTTCCCCATGTCGTAGGTACTC
+
BBBBCB??@A=@@@6A@AAACADD>A<<<@
@FG019:00032:00245
TACTGAGCTACACACACAGAAAGATTGGT
+
??@@@BB@BBBBBBCCC@;996;@@>B@C
@FG019:00032:00248
TACTGAGCTACACACACAGAAAGATTGGT
+
BBBBBBBBBBBBBCCCCC@@@<<<<IEAC
@FG019:00033:00200
TGATACGTCTCCTTCCTTAGTTACTTCA
+
A@?BBBBBCCC@B?B?C?ACGBCEC@AA
@FG019:00033:00202
TCTCTATGCGCTCCACATGTCTAAGGT
+
BBB:=>DCCEBBB?CCEBAAAAB@C@B
@FG019:00033:00206
TCTCTATGCGCTCCACATGTCTAAGGT
+
ABCBCCCCBBBBB@CCA@?CBCC9;9<
@FG019:00033:00208
CGTGTCTCTAGGCACAGGATTTTGTGTAG
+
?AACCDD:><C=@;;9>;9999/9??<<<
@FG019:00033:00209
ATATCGCGAGGGTATGGAAGACTCTATA
+
@??ABBBCCDD?DCBB@B@CBBBAAAB?
@FG019:00033:00210
TAGTATCAGCCTCGCCATGACGAAGGTATCC
+
BBBBBCCCCB@@@@C@CC>>>>;::7/1117
@FG019:00033:00211
ACGAGTGCGTTCCCCATGTCGTAGGTACTC
+
BB>?BBBBBA=@@=6@AABCBBBC@CBBBC
@FG019:00033:00212
TAGTATCAGCCTCGCCATGACGAAGGTATTCC
+
BBCCCDCAAAABAA>@ABBBBBB@EACBG?A@
@FG019:00033:00220
TACTGAGCTACACACACAGAAAGATTGGT
+
BBBDCCECA@@CBBBBBC@AA>ACCCD@B
@FG019:00033:00224
TCTCTATGCGCTCCACATGTCTAAGGT
+
BCCB@CBCCD@??=@BBC@=9?9;=;>
@FG019:00033:00226
TCTCTATGCGCTCCACATGTCTAAGGT
+
BCCBBDAB:::1111>AABBBCC@C@B
@FG019:00033:00227
TCTCTATGCGCTCCACATGTCTAAGGT
+
ABBBCCCDCDBAA@CCDBBBBCC@C>D
@FG019:00033:00232
ATATCGCGAGGGTATGGAAGACTCTATA
+
A?B@@AABBCC?CCAB?B@BBBBAABB@
@FG019:00033:00235
ATCAGACACGGACACAGCAGAACACAC
+
BB999BC:;<@CCCCCCCCBB?BCBCC
@FG019:00033:00236
TACTGAGCTACACACACAGAAAGATTGGT
+
@@B@@@BB<<@CECCCBB;9909??<A>A
@FG019:00033:00238
TACTGAGCTACACACACAGAAAGATTGGT
+
@@B<=<AACBBBJEABAECCE<>=DAC@@
@FG019:00033:00242
ATATCGCGAGGGTATGGAAGACTCTATA
+
BABBCBCCCFECDCAA>ABDDCCBBBCB
@FG019:00033:00245
ACGCTCGACATGCCCAGGTACAGGAG
+
BAAABBBECDB>@@<@B@CCCCC@CC
@FG019:00034:00203
AGCACTGTAGCTGTCACTAGTTACATGT
+
AFCDCCBCDCDB?AACCBCDB@BCCBBB
@FG019:00034:00206
TAGTATCAGCCTCGCCATGACGAATATTCC
+
BBBBBABAAAABBEB?ABBBBED@BAA=>=
@FG019:00034:00211
ATCAGACACGGACACAGCAGAACACAC
+
?@?>>>?9;;=AAABB<=;BB>BCBBB
@FG019:00034:00214
TCTCTATGCTAAGGTACTG
+
849=A?;<<=9246444;9
@FG019:00034:00216
AGCACTGTAGCTCGTCACTAGTTACTTGT
+
9>@@ABAAAA9944998>@=?A;??CA@>
@FG019:00034:00218
ACGAGTGCGTTCCCCATGTCGTAGGTACTC
+
@BBCBBBBBB@CCC9BBCB;<;9968999@
@FG019:00034:00220
ATATCGCGAGGGTATGGAAGACTCTAT
+
BBBBABBDCCC>CDB@?A@BBBBBB>>
@FG019:00034:00221
CGTGTCTCTAGGCACAGGATTTTGTGTAG
+
@=@=>>@9999699<<C@CCHH9=<<@99
@FG019:00034:00228
CGTGTCTCTAGGCACAGGATTTTGTGT
+
AABBDCCBBBD@BBBBDBCBCC9BCBB
@FG019:00034:00238
TGATACGTCTCCTTCCTTAGTTACTTCA
+
BBAABBBAAAB@B@@@B@BBB@A@A?BC
@FG019:00034:00239
TACTGAGCTACACACACAGAAAGATTGGT
+
;;;AA@AABCCCCCCB==;CB?BBBBB=?
@FG019:00034:00241
ATATCGCGAGGGTATGGAAGACTCTATA
+
@@BBBBBBBCC?CCEB?B?BCBBB@>@C
@FG019:00034:00243
ATATCGCGAGATGGAAGACTCTAT
+
BA9;:@;99?<11,/777/11<><
@FG019:00034:00246
TGATACGTCTCCTTCCTTAGGTTACTTCAG
+
BBBBBBBAA>A@A@C@B?>@AC@B:::<CA
@FG019:00034:00247
TACTGAGCTACACACACAGAAAGATTGGT
+
@@@<;<@B99;9<<9?=?>>>:=84447;
@FG019:00035:00200
ATCAGACACGGACACAGCAGAACACAC
+
><;@??<@AC@CCCCC=<<BB>>@@@;
@FG019:00035:00209
TAGTATCAGCCTCGCCATGACGAAGGTATTCC
+
BCBBCCCCCC=@@;<6;B@@ADC?B?BAA=AA
@FG019:00035:00210
TAGTATCAGCCTCGCCATGACGAAGGTA
+
BBBBBBB@@ABCB@A>@BBCCCC@CB@A
@FG019:00035:00218
TCTCTATGCGCTCCACATGTCTAAGGTACT
+
BBC<<<@@>@A;98<@A@@@AAB@B>BA@>
@FG019:00035:00231
TGATACGTCTCCTTCCTTAGTTACTTCA
+
BA@@BBCBBBB@B@C@C@BBBABBB@BC
@FG019:00035:00233
TGATACGTCTCCTTCCTTAGTTACTTCA
+
DAA@C@@=>;;-1,1,1,.886@DE?BB
@FG019:00035:00235
TAGTATCAGCCTCGCCATGACGAAGGTATTCC
+
DCDBC@DABCCCCBC@CBBCDDD@DBHCDAC@
@FG019:00035:00236
ACGCTCGACATGCCCAGGTACAGGAG
+
BBAB??@D@B@@@@:>@>B@AACACB
@FG019:00035:00238
CGTGTCTCTAGGCACAGGATTTTGTGTAG
+
@@BCCCDGDAB>@99;A>AAAB9CCCCFC
@FG019:00035:00243
TACTGAGCTACACACACAGAAAGATTGGT
+
BB@@AAABB?BBCCB@@:988-9>>;?@B
@FG019:00035:00244
AGCACTGTAGCTGTCACTAGTTACTTGT
+
<<CCDABCCBBBBBBB@@BCC@@@B@BB
@FG019:00035:00247
TCTCTATGCGCTCCACACTAAGGTACTG
+
BEBBDEBBBBCBC@CCCCCC?B?ACDDC
@FG019:00035:00249
ATATCGCGAGGGTATGGAAGACTCTATA
+
BAAB@@@DECC>CCBB@C@BBBBBCBCB
@FG019:00036:00203
TCTCTATGCGCTCCACATGTCTAAGGT
+
ACCBBD@ABAAAA@CFCBAA?===A>A
@FG019:00036:00209
TGATACGTCTCCTTCCTTAGTTACTTCA
+
CABABCCBAAB=@=@?C@AEB@CHDABB
@FG019:00036:00210
TCTCTATGCGCTCCACATGTCTAAGGT
+
BBBBBDBBA@@@A@A@@@BBACC@D>@
@FG019:00036:00211
CGTGTCTCTAGGCACAGGATTTTGTGTAG
+
@AAAAABBBCB@DBBA=>====6=????C
@FG019:00036:00217
TGATACGTCTCCTTCCTTAGTTACTTCA
+
BBAABBDDBBB?B@C@DBBCC@BBB@CG
@FG019:00036:00224
ATATCGCGAGGGTATGGAAGACTCTATA
+
AABBBBBDDCC>BDCB@A>BBB@@ABB?
@FG019:00036:00229
ACGAGTGCGTTCCCCATGTCGTAGGTACTC
+
??BBBBBCCDBCCC:CBBBABBBB?ACBAB
@FG019:00036:00230
ATATCGCGAGGGTATGGAAGACTCTATA
+
<A>A<:11111,1;7=<A?A=ACB;;<A
@FG019:00036:00232
ATCAGACACGGACACAGCAGAACACAC
+
CBBBBBBCCB?BBDDCCAAAB@CCBBB
@FG019:00036:00233
ATCAGACACTCGGACACAGCAGAACACACA
+
9>>991;;1/1:111B=9:9494249:997
@FG019:00036:00235
ACGCTCGACATGCCCAGGTACAGGAG
+
89899><<;EBBBCACC=AAAAC@CC
@FG019:00036:00236
CGTGTCTCTAGGCACAGGATTTGTGTAG
+
BBBBBCCCC?=894999699919>?=9>
@FG019:00036:00239
ATATCGCGAGGGTATGGAAGACTCTATA
+
A@BBBBD?@@B>CCCC@G@CC@@@ABAB
@FG019:00036:00240
CGTGTCTCTAGGCACAGGATTTGTGTAG
+
BBBBAAACDBCA===9959?B:@@@>??
@FG019:00036:00244
TCTCTATGCGCTCCACATGTCTAAGGT
+
BCCAAACBBAAAB@CCDD:;;BC=A?A
@FG019:00037:00200
TAGTATCAGCCTCGCCATGACGAAGGTATTCC
+
ABCBB==9;959@995;AB>@@@7959AA<@=
@FG019:00037:00203
CGTGTCTCTAGGCACAGGATTTTGTGTAG
+
9;@A<<11-70*-///494444,4444;4
@FG019:00037:00206
TGATACGTCTCCTTCCTTAGTTACTT
+
::<BBBB@@ACACAC@C?ABC?BBBA
@FG019:00037:00209
CGTGTCTCTAGGCACAGGATTTTGTGTAG
+
BBBBB@@@@CB@B@B@A:4444-4@@@@@
@FG019:00037:00212
CGTGTCTCTAGGCACAGGATTTTGTGTAG
+
DABEDBBCDBB@BB@?@?999:-9@@@AA
@FG019:00037:00215
TCTCTATGCGCTCCGCATGGTCTAAGGT
+
ABBAAB@;<>CBB@CCH??=@@@A>B@B
@FG019:00037:00220
CGTGTCTCTAGGCACAGGATTTTGTGTAG
+
BBDC;;<C;;;@BBBBBCCCCC9AA@A@A
@FG019:00037:00224
TACTGAGCTACACACACAGAAAGATTGGT
+
BBBBDBC?>@@@@@ACGCCCC@CBB=@=?
@FG019:00037:00225
TACTGAGCTACACACACAGAAAGATTGGT
+
BBBBBBAA@BBBBABDCCBBB>BCB@C=@
@FG019:00037:00226
ACGAGTGCGTTCCCCTGTCGTAGGTACTC
+
44;?>@>>842999/4;:BDCCCA@AABB
@FG019:00037:00227
ACGAGTGCGTTCCCCATGTCGTAGGTACTC
+
B@@@BBBBAB@BHD:C@A?=AA888:;<<A
@FG019:00037:00230
TCTCTATGCGCTCCACATGTCTAAGGT
+
CCCECCDEBCCBC?BCEBBA?AA?B?B
@FG019:00037:00231
ACGAGTGCGTTCCCCATGTCGTAGGTACTC
+
ACABBB??@C>BAA7A999>999958999@
@FG019:00037:00232
ATCAGACACGGACACAGCAGAACACAC
+
A@@BBBBBBB<AA@BBDCBAA?ABCBB
@FG019:00037:00233
ACGAGTGCGTTCCCCATGTCGTAGGTACTC
+
BBBBBBCBA@>A=96?9;;AC@9848999>
@FG019:00037:00236
TGATACGTCTCCTTCCTT
+
BCCA??AAAANAE@C?C@
@FG019:00037:00237
TGATACGTCTCCTTCCTTAGTTACTTCA
+
444;BBBBBAB9?5969=>BA@CBBABC
@FG019:00037:00238
TCTCTATGCGCTTCACATGTCTAAGGT
+
;;9?BBBBDCCC@C@;<<999??6959
@FG019:00037:00240
ACGCTCGACATGCCCAGGTACAGGAG
+
BBBBB???CAABCC>A?=ACCCC@AA
@FG019:00037:00241
CGTGTCTCTAGGCACAGGATTTTGTGTAG
+
CBBEBBCCCBD@BBCCC@CCCD:A@@CCC
@FG019:00037:00244
AGCACTGTAGCTGTCACTAGTTACTTGT
+
<<CDAAACCCBB@@BAAA>DB@CAA>AB
@FG019:00038:00201
ATCAGACACGGACACAGCAGAACACAC
+
BBB???BAAA?@@BBCBBBBB@BB@AA
@FG019:00038:00209
CGTGTCTCTAGGCACAGGATTTTGTGTAGA
+
@CBCCBCAABAAAA@=@?9999/9>@@@A9
@FG019:00038:00211
AGCACTGTAGCTGTCACTAGTTACTTGT
+
<<CCDBBCAA?CBB;;;>>?>=@@A?BC
@FG019:00038:00216
TCTCTATGCACTCCACATGTCTAAGGT
+
BABBCCCDDCCAB?BCCB=>?;;7;=A
@FG019:00038:00221
ACGCTCGACATGCCCAGGTACAGGAG
+
@?BBBBBBBCCCCB>BB@BBCCD@BB
@FG019:00038:00223
TAGTATCAGCCTCGCCATGACGAAGGTATTCC
+
BBBBBBBCCC@AC@?>ACCBCBA@CBBBB@C@
@FG019:00038:00225
CGTGTCTCTAGGCACAGAATTTTGTGTAG
+
ACBCBBBDDCC@;22,,-*,220JAAADC
@FG019:00038:00229
TCTCTATGCGCTCCACATGTCTAAGGT
+
BBAAADCBBAABB@CDCB???A@@C@C
@FG019:00038:00231
AGCACTGTAGCTGTCACTAGTTACTTGT
+
ABCCBABCBBBBBBBB@@BCC@BBB@BB
@FG019:00038:00233
TCTCTATGCGCTCCACATGTCTAAGGT
+
779CBDBBBBBBB@CDCDBBABC?B?B
@FG019:00038:00234
ATATCGCGAGGGTATGGAAGACTCTATA
+
@@CC<<<BCCB<AACB?CACC@@?:887
@FG019:00038:00235
ATCAGACACGGACACAGCAGAACACAC
+
BB>@@BB@AA@CCBBBCCCECBCCCBC
@FG019:00038:00237
CGTGTCTCTAGGCACAGGATTTTGTGTAG
+
CBDCAAACGBB@BCCBC>BBDD:CBBACB
@FG019:00038:00239
ACGCTCGACATGCCCAGGTACAGGAG
+
BBCBCBBEAAADDD?CB@CDCCDECE
@FG019:00038:00241
CGTGTCTCTAGGCACAGGATTTTGTGTAG
+
CCB<;=BBBBB@BBBBD?@=ED:<=<@@A
@FG019:00038:00245
TACTGAGCTACACACACAGAAAGATTGGT
+
CBBBAABBBBBBCC@@=@9990999<?;>
@FG019:00039:00207
CGTGTCTCTAGGCACAGGTTTTGTGTAG
+
@@@ABABBBABABB:::2999/9@@@CC
@FG019:00039:00208
ATATCGCGAGGGTATGGAAGACTCTATAG
+
BBBBB??ADFNABBBC@C?<<<@@@BCCC
@FG019:00039:00223
ATATCGCGAGGGTATGGAAGACTCTATA
+
BBBBBBBBBBC?A@BB@C@A?BCBAABB
@FG019:00039:00232
ATATCGCGAGGGTATGGAAGACTCTATA
+
BBBBBBBBBCC@B?==@C@BAA?>BBB?
@FG019:00039:00239
ATATCGCGAGGGTATGGAAGACTCTATAG
+
B<9<;@>>@AA<ACCD@EACCBBA?>@??
@FG019:00039:00240
ACGAGTGCGTTCCCCATGTCGTAGGTACTC
+
B@@ABBBCAA@ANIBCAAAB<<<CBBCBBB
@FG019:00039:00241
ATCAGACACGGACACAGCAGAACACAC
+
A?<@?BBCDC@CCBBBCCCBB?BBBBC
@FG019:00039:00248
ACGCTCGACATGCCCAGGTACAGGAG
+
ABBBCBBBDCDBBB=>==@?@CCACC
@FG019:00040:00200
CGTGTCTCTAGGCACAGGATTTTGTGTAG
+
BBBBAAAAADCABB=9999444/999AAA
@FG019:00040:00202
AGCACTGTAGCTGTCACTAGTTACTTGT
+
<?EDCBBBBA@@@BBBBABBC@CBB@@@
@FG019:00040:00206
TACTGAGCTACACACACAGAAAGATTGGT
+
BBBBBBBBBBBBABBDCBBBB>BBB@B@B
@FG019:00040:00209
TGATACGTCTCCTTCCTTAGTTACTTCA
+
@BBBBBC@@AB@CAD?C?ACB?BBC@BC
@FG019:00040:00214
ATCAGACACGGACACAGCAGAACACAC
+
BAB???BAAA@ABBBBBCBCC@BBBBB
@FG019:00040:00220
TGATACGTCTCCTTCCTTAGTTACTTCA
+
ABBBBBBBBBD@C@CAFABBB=@AC@DD
@FG019:00040:00223
TGATACGTCTCCTTCCTTAGTTACTTCA
+
BAABAAA@@BC@C@C@D=??>=@@@<@@
@FG019:00040:00238
TCTCTATGCGCTCCACATGTCTAAGGT
+
BBBAB@@<;9A>@=@@@>21/::,11:
@FG019:00040:00241
AGCACTGTAGCTGTCACTAGTTACTTGT
+
ABCCCCDDBBBAABBBBBBCC>>>B@BB
@FG019:00040:00246
ACGAGTGCGTTCCCCATGTCGTAGGTACTC
+
BB>?BBCB996;A@4A@@@BB<9;>><<<A
@FG019:00040:00248
TACTGAGCTACACACACAGAAAGATTGGT
+
BAB?BBBBBABBBBCCCB@@@:@@@>AGB
@FG019:00041:00200
ATATCGCGAGGGTATGGAAGACTCTATA
+
989>999>99914?>?=A>ABBC@@@B:
@FG019:00041:00201
ACGCTCGACATGCCCAGGTACGGAG
+
44988499?::6665//,///4244
@FG019:00041:00202
TCTCTATGCGCTCCACATGTCTAAGGT
+
@ABCCFCCCCCCC?BBB@@@ABA?A8<
@FG019:00041:00203
ACGAGTGCGTTCCCCATGTCGTAGGTACTC
+
?BBBBBBBBB?A==6?9@==>>>>;>>>>9
@FG019:00041:00204
TGATACGTCTCCTTCCTTAGTTACTTCA
+
BBCBCCBBBCC@C@C?DAACB@CBB@DC
@FG019:00041:00205
CGTGTCTCTAGGCACAGGATTTTGTGTAG
+
BBBEBBCAABC@BB>==<9994/9>>>>A
@FG019:00041:00214
TACTGAGCTACACACACAGAAAGATTGGT
+
BBAABCCBBBBDBBAA=>88919995968
@FG019:00041:00222
ACGCTCGACATGCCCAGGTACAGGAG
+
?BBBBBBCB?=@CC@??=?CCCD@CC
@FG019:00041:00229
CGTGTCTCTAGGCACAGGATTTTGTGTAG
+
BA9:;DCGFBCFCBBA@<9999/9@@@>@
@FG019:00041:00230
TACTGAGCTACACACACAGAAAGATTGGT
+
BBBABBBBBBBBBBBDCC?@@>ACC@C?B
@FG019:00041:00232
TCTCTATGCGCTCCACATGTCTAAGGT
+
BBDCCDCCBBBAC@CCCBBCAAAAC?B
@FG019:00041:00234
TACTGAGCTACACACACAAAAAGATTGGTGC
+
CCCCBBBBCBDB@?@F99999-44424997;
@FG019:00041:00235
TGATACGTCTCCTTCCTTAGATACTTCA
+
99;@AA@AC?><>6959234448==8=@
@FG019:00041:00238
TACTGAGCTACACACACAGAAAGATTGGT
+
?@BBCCBA@@BBBBCDCCA@@<ABB@DBC
@FG019:00041:00240
TAGTATCAGCCTCGCCATGACGAAGGTATTCC
+
BCCBAAA<;<69@>@=ACAAB<;<=ACDDAC@
@FG019:00041:00246
TACTGAGCTACACACACAGAAAGATTGGT
+
@AAAB@@@BBBBBBCEBB9996;@B?B@C
@FG019:00041:00247
AGCACTGTAGCTGTCACTATGTACTTGT
+
BABBCBBDCCC@A@C?C9994444:9>B
@FG019:00042:00200
AGCACTGTAGCTGTCACTAGTTACTTGT
+
<<CDA@CECCCBBBBCCCCCB@BA><=>
@FG019:00042:00202
CGTGTCTCTAGGCACAGGATTTGTGTAG
+
<BAAAAAAA@BBA>>99699919@911<
@FG019:00042:00207
CGTGTCTCTAGGCACAGGATTTGTGTAG
+
BBBBBBDBCCC@A=999;99909991/:
@FG019:00042:00208
TCTCTATGCGCTCCACATGTCTAAGGT
+
BBAAACCDBBA>A@DDAA?>;<<@B>C
@FG019:00042:00209
ACGCTCGACATGCCAGTAC
+
493?9999999//,///,,
@FG019:00042:00210
TAGTATCAGCCTCGCCATGACGAAGGTATTCC
+
ACCA@AB;;9699996;@A@ABB?C@BCC@C@
@FG019:00042:00214
ATCAGACACGGACACAGCAGAACACAC
+
BCABBBBA>=;999?>>@ADEAEC@@@
@FG019:00042:00215
ATATCGCGAGGGTATGGAAGACTCTATA
+
BAAABBDDDBB>DCCE@C@BCCC@A?B>
@FG019:00042:00216
ACGAGTGCGTTCCCCATGTCGTAGGTACTC
+
BBBBBBBBBB?BBC:EB@??9;;A>A@B@>
@FG019:00042:00217
ACGAGTGCGTTCCCCATGTCGTAGGTACTC
+
BBB@ABBBBA?BCC9B@AABCCCCACC@@@
@FG019:00042:00219
ATCAGACACGGACACAGCAGAACACAC
+
@?9:;BBCCC@CCBBBDABBB@BBABB
@FG019:00042:00220
ATCAGACACGGACACAGCAGAACACAC
+
BBBBCCABBB@DCBCBAAABB?CCCCC
@FG019:00042:00221
ATATCGCGAGGGTATGGAAGACTCTATA
+
?<ABBB@@@@C?BDBB@C@BBBBBAA@;
@FG019:00042:00223
TCTCTATGCGCTCCACATGTCTAAGGT
+
AACAAC<;9>C;9:<C99<<<<CACAG
@FG019:00042:00225
ACGAGTGCGTTCCCCATGTCGTAGGTACTC
+
BB9<<DDDCGAECD:BBB=@@@@><>>999
@FG019:00042:00233
TCTCTATGCGCTCCACATGTCTAAGGT
+
BCCCBDBBBBBBB@CDAA@CBBB?B?B
@FG019:00042:00234
CGTGTCTCTAGGCACAGGATTTTGTGTAG
+
@AAABBDDCBB@BBB@@@CBBB8@?BCCD
@FG019:00042:00236
TAGTATCAGCCTCGCCATGACGAAGGTATTCC
+
BBBBBAABBA@;;;;8<A@>A<;<:ADCD@C@
@FG019:00042:00239
ATATCGCGAGGGTATGGAAGACTCTATA
+
@>?@@BCCDDG>CBBA@D@CCCCBBAAB
@FG019:00042:00247
TAGTATCAGCCTCGCCATGACGAAGGTATTCC
+
A@??ABABCCA==;;89@B@ABDDICCCDCD>
@FG019:00042:00249
TGATACGTCTCCTTCCTTAGTTACTTCA
+
BCBBBBBBACB@EAF?A?@CA>B;=>=D
@FG019:00043:00203
ATATCGCGAGGGTATGGAAGACTCTAT
+
BB@@ABCC;;:6;@@@@DACCCCCBAB
@FG019:00043:00204
CGTGTCTCTAGGCACAGGATTTGT
+
9999???>>?B@99911,/11,//
@FG019:00043:00207
CGTGTCTCTAAGCACAGGATTTGTGTAG
+
B;<<AAA=>?CCBA@11-11@81//,,,
@FG019:00043:00212
ACGAGTGCGTTCCCCATGTCGTAGGTACTC
+
BBABBCBAAA?BCC:C@@?B@@@B>B;<<>
@FG019:00043:00213
TTGTATCAGCCTCGCCATGACGAAGGTATTCC
+
B@ABBDCCBA<>>898;ABBCCD@C?C<;9;A
@FG019:00043:00218
ATATCGCGAGGGTATGGAAGACTCTAT
+
AABBBBB?@@C>B;<<@C@CBBBBBBB
@FG019:00043:00219
AGCACTGTAGCTGTCACTAGTTACTTGT
+
99>>49;9BBB<;<=<AACDCBCCC@CC
@FG019:00043:00222
TGATACGTCTCGTTACTTCAGTGC
+
CBBCCBCBBBCCC@CAA?ADCCHC
@FG019:00043:00236
TGATACGTCTCCTTCCTTAGTTACTTCA
+
BBBBBBCBAAB?B?CCFBBBBABBB@BD
@FG019:00043:00238
ACGAGTGCGTTCCCCATGTCGTAGGTACTC
+
?ABBB@BBBB?BCC:D???ABBBC@CAA@B
@FG019:00043:00239
TACTGAGCTACACACACAGAAAGATTGGT
+
BBABBBBBBABBBBCDBBBBB>BBB@B?B
@FG019:00043:00244
TGATACGTCTCCCTTCCTTAGTTACTTGCAGT
+
A@AA@>>99944-42489934/6666,//7//
@FG019:00043:00245
TAGTATCAGCCTCGCCATGACGAAGGTATTCC
+
CBBDCDD@@A@CB@@=@CCBBBB@CACCC@C@
@FG019:00044:00202
TAGTATCAGCCTCGCCATGACGAAGGTATTTC
+
BBBBC@@AAA@A@@B>BCDA?ACAFACAAA<@
@FG019:00044:00203
TAGTATCAGCCTCGCCATGACGAAGGTATTCC
+
A@DBBCCECB?==;;59?AACCDDFACBC?BB
@FG019:00044:00208
TCTCTATGCGCTCCACATGTCTAAGGT
+
CBDBCD@?ACCBC?CCDB>==995959
@FG019:00044:00216
TACTGAGCTACACACACAGAAAGATTGGT
+
@@BBCC@??ABDCCABBCBBC@BBB>A?A
@FG019:00044:00219
TCTCTATGCGCTCCACATGTCTAAGGT
+
BBBBCCCCCCAAB@CCA@9;;BA>A?A
@FG019:00044:00220
AGCACTGTAGATGTCACTAGTTACTTGT
+
?BBBECCCCCDCCCBCAAABC@CBB@BD
@FG019:00044:00226
AGCACTGTAACTGTCACTAGTTACTTGT
+
A9<<CHCFB@BBBBBBBBBCD@CCB@?>
@FG019:00044:00228
TCTCTATGCGCTCCTCTAAGGTACTG
+
:<;B@C9<99999544;B@D@CB:<;
@FG019:00044:00229
TAGTATCAGCCTCGCCATGACGAAGGTATTCC
+
BBBBABBCBA@;<<ACABCDBBBAFFCDDBCC
@FG019:00044:00230
TCTCTATGCGCTCCACATGTCTAAGGT
+
BCBDDCABBDCCCAECCD@??BB?B@C
@FG019:00044:00232
ACGAGTGCGTTCCCCATGTCGTAAGGTACTC
+
CC>@A<<<DCECDC:B<<99?9959;>@999
@FG019:00044:00235
TAGTATCAGCCTCGCCATGACGAAGGTATTCC
+
ACCBCBCCCB@>=;;9;ABCCCC@CACDA?A@
@FG019:00044:00237
TACGAGCTACACACACAGAAAGATTGGT
+
AAA@@BBBB?ABBCCCB???<@CC?C?B
@FG019:00044:00239
TACTGAGCTACACACACAGAAAGATTGGT
+
BAABBBBBBBBBCCFAAACCC@BBB@C@B
@FG019:00044:00240
CGTGTCTCTAGGCACAGGATTTTGTGTAG
+
BBBCBB@:://11>@@BBAAAA8ACAABC
@FG019:00044:00242
TGATACGTCCTCCTTCCTTAGTTATCGTCA
+
C;:;@B@@<;11-/,/,/,./424444944
@FG019:00044:00247
ATCAGACACGGACACAGCAGAACACAC
+
BBAABBBB>?=@==BAAABCDACBBBC
@FG019:00044:00249
TCTCTATGCGCTCCACATGTCTAAGGT
+
;<CCCDBCCCCBA>BB?@@B;<<>D@A
@FG019:00045:00201
TAGTATCAGCCTCGCCATGACGAAGGTATTCC
+
CBBBBCC@@@DCB@?=?BBBAAA@DBBAA?B@
@FG019:00045:00202
TAGTATCAGCCTCGCCATGACGAAGGTATTCC
+
;A@@ABBAAAA@@;;9;@BB<<<AB?A<989<
@FG019:00045:00205
TCTCTATGCGCTCCACATGTCTAAGGT
+
<BBCCCBB??;<<?ABBC@=======>
@FG019:00045:00209
TAGTATCAGCCTCGCCATGAACGAAGT
+
49494444442448;:9111,1;8,//
@FG019:00045:00216
ACGAGTGCGTTCCCCATGTCGTAGGTACTC
+
<BABABBB9:;;CB7B<<9?@>99589444
@FG019:00045:00222
TCTCTAGCGTCCACATGTCTAAGGT
+
/8////,///77::>==;4495959
@FG019:00045:00223
TCTCTATGCGCTCCACATGTCTAAGG
+
BCCB@?ABAAACC@BC@@;;999<@>
@FG019:00045:00227
ATATCGCGAGGGTATGGAAGACTCTATA
+
BBBBCBBCCCCBCDCD@C@CDBBABBCC
@FG019:00045:00229
ACGAGTGCGTTCCCCATGTCGTAGGTACTC
+
BBB??ACCCC?CCB9C;;99>>9858@99<
@FG019:00045:00239
ATATCGCGAGGGTATGGAAGACTCTATA
+
BBAABCCDDCC>CCBB@B@BCCCBCABA
@FG019:00045:00242
ACGAGTGCGTTCCCCATGTCGTAGGTACTC
+
BB?@ABBGCD@BCD9C;<;BBB@@=@DBBC
@FG019:00045:00244
TGATACGTCTCCTTCCTTAGTTACTTCA
+
444:>ACCAAA7;8:BD@9::699=694
@FG019:00045:00247
ATATCGCGAGGGTATGGAAGACTCTATA
+
BBBBBBDBCCCBCCBB@B@BCBBBB?@?
@FG019:00046:00201
AGCACTGTAGCTGTCACTAGTTACTTGT
+
;;@@@BBCBCBCBAA@>>>9<:9>@=99
@FG019:00046:00202
TAGTATCAGCCTCGCCATGACGAAGGTATTCC
+
BB@AACCBBB?BBBB?BBBBBCC?B@B<:9<A
@FG019:00046:00206
ACGCTCGACATGCCCAGGTACAGGAG
+
ABBBBAABBCBBBB?BB@BBCCC@BB
@FG019:00046:00209
TAATATCAGCCTCGCCATGACGAAGGTATTCC
+
BB@BBBA@A@?@@;<8;CCBBBC@C@D;;8:@
@FG019:00046:00213
ACGCTCGACATGCCCAGGTACAGGAG
+
?@AABBBAA@@BCDCBA>@?CCDBBC
@FG019:00046:00215
ATATCGCGAGGGTATGGAAGACACTATA
+
A>AA@CCBBCDADCAA>A@@@@BBCAA@
@FG019:00046:00223
ACGAGTGCGTTCCCCATGTCGTAGGTACTC
+
AB>@?AA@@C@BAA7@9999999>;>>>@@
@FG019:00046:00225
ATCAGACACGGACACAGCAGAACACAC
+
@B?@@@>BBB?BBCCCECCBC@CCCCC
@FG019:00046:00235
ATCAGACACGGACACAGCAGAACACAC
+
>88449794469=CD;?>99959@ACC
@FG019:00046:00238
TCTCTATGCGCTCCACATGTCTAAGGT
+
9==BCC@@AACBB@CCAAABBBA=@=@
@FG019:00046:00248
ACGAGTGCGTTCCCCATGTCGTAGGTACTC
+
@BACCCBBBC?CBB9BBAAAABBB@CDBBB
@FG019:00046:00249
TACTGAGCTACACACACAGAAAGATTGGT
+
BBBABBCBBBCCAAAAACCCC@CCCABA@
@FG019:00047:00203
AGCACTGTAGCTGTCACTAGTTACTTGT
+
>@DNCB@BBBBB@AABBCBDC@CBBBAA
@FG019:00047:00212
TGATACGTCTCCTTCCTTAGTTACTTCAG
+
@BAABAA>49969592423::249><>99
@FG019:00047:00213
TACTGAGCTACACACACAGAAAGATTGGT
+
=BBBBC;9;@@99<BAAABFCACCDAC=@
@FG019:00047:00217
TGATACGTCTCCTTCCTTAGTTACTTCA
+
BBCBBBBBDBB@A?A@D?BBC?AAC@CE
@FG019:00047:00222
TACTGAGCTACACACACAGAAAGATTGGTG
+
444944444444444999444-4;;24233
@FG019:00047:00224
TCTCTATGCGCTCCACATGTCTAAGGT
+
BCCCCCBBBCBBBACF:;;;;@@@@?A
@FG019:00047:00226
TGATACGTCTCCTTCCTTAGTTACTTCA
+
CBBBCCCCDDD=?;=5928>>;>9929@
@FG019:00047:00227
CGTGTCTCTAGGCACAGGATTTTGTGTAG
+
@CBCDCCCCCC@B@A@C@@@@=6:;9@BB
@FG019:00047:00232
AGCACTGTAGCTGTCACTAGTTACTTGT
+
BBBDBABCAAACCCCBBBECC?CBCAAA
@FG019:00047:00245
ACGAGTGCTAGGTACTC
+
CCBBBDBB@@@=@@<;9
@FG019:00047:00249
CGTGTCTCTAGGCACAGGATTTTGTGTAG
+
BBCCCBBBDCCADBB@>:4444,4@@???
@FG019:00048:00202
TACTGAGCTACACACACAGAAAGATTGGT
+
BBBBBBBBABBB@@@@@BBBB=ABB@B?A
@FG019:00048:00203
TACTGAGCTACACACACAGAAAGATTGGT
+
BBBBB@B@B?AA@@BDECBAA=ABC@B=>
@FG019:00048:00205
CGTGTCTCTAGGCACAGGATTTGTGTA
+
<AAAA<<=BBDB@994989?B7;9944
@FG019:00048:00208
TGATACGTCTCCTTCCTTAGTTACTTCA
+
@BABBBBBBBB@B@A@B@BBB>BBB@AB
@FG019:00048:00209
AGCACTGTAGATGTCACTAGTTACTTGT
+
CBBBC>:DCCDEBBBBDECCC@CBB?;<
@FG019:00048:00213
TCTCTATGCGCTCCACATGTCTAAGGT
+
BC@AAABBAAABC?BBA@899995959
@FG019:00048:00214
ATATCGCGGGGGTATGGAAGACTCTATA
+
BBB?=:44444+9?B@>BABCBCCCCCB
@FG019:00048:00217
ATCAGACACGGACACAGCAGAACACAC
+
BCA@AAABAD:<<A@999>>><9;99A
@FG019:00048:00218
ATCAGACACGGACACAGCAGAACACAC
+
@C@ABCCCCC@CCCBBD@ABC=@ACCB
@FG019:00048:00219
ACGAGTGCGTTCCCCATGTCGTAGGTACTC
+
BBB?@FB@>92999-9@?@AAAAC@C<?<C
@FG019:00048:00223
TGATACGTCTCCTTCCTTAGTTACTTCA
+
BA@ABBCBBCC@C@C@D?@@C@C@@>@C
@FG019:00048:00226
TGATACGTCTCCTTCCTTGTTACTTCA
+
BBDCEB@==99595969599599929?
@FG019:00048:00228
ATCAGACACGGACACAGCAGAACACAC
+
BBABABBCBB?ACCBC@?BBA?BBBCB
@FG019:00048:00230
TGATACGTCTCCTTCCTTAGTTACTTCAGT
+
<CCBBBB;9;A<@<>=AA@ACFHBB?AACC
@FG019:00048:00232
TGATACGTCTCCTTCCTTAGTTACTTCA
+
BBBBBBB@?@A?B>B?A?@CC>@@A?AA
@FG019:00048:00233
ATATCGCGAGGGTATGGAAGACTCTATAAG
+
BBA?ABBBCCCBCBBB@C@BBBBAA@7636
@FG019:00048:00237
ACGCTCGACATGCCCAGGTACAGGAG
+
BBACCCCC@C@@@@<@B@DCCCC@BB
@FG019:00048:00240
TAGTATCAGCCTCGCCATGACGAAGGTATTCC
+
ABBBBCCA==?1//;:=@CCCCB@C@A@@=AB
@FG019:00048:00241
ACGCTCGACATGCCCAGGTACAGGAG
+
BBBBBBCHC:<<CNCCC@BCCCCBAA
@FG019:00048:00248
TAGTATCAGCCTCGCCATGACGAAGGTATTCC
+
AABABBC::<B@@;;9<CCCCCB?CABBC@C@
@FG019:00049:00206
ATATCGCGAGGGTATGGAAGACTCTATA
+
BBAABBBBCCCAECCB@C@BBBBBBAA?
@FG019:00049:00208
TCTCTATGCGCTCCACATGTCTAAGGT
+
9>=>>@<<9<<<A>A>A>899995969
@FG019:00049:00211
ATATCGCGAGGGTATGGAAGACTCTATAG
+
BBABCCBDCCCADDDC@B?BBBBBBAA?;
@FG019:00049:00217
AGCACTGTAGCTGTCACTAGTTACTTGT
+
<<BCBBBCCHCB?A@BAAA@@=?>>;>>
@FG019:00049:00230
TGATACGTCTCCTTCCTTAGTTACTTCAGT
+
/02,//8//4?<>;><@538@<89921,,,
@FG019:00049:00232
TACTGAGCTACACACACAGAAAGTGTGT
+
BBBBBBBBBBBCCC?=9=1--+-*****
@FG019:00049:00233
TAGTATCAGCCTCGCCATGACGAAGGTATCC
+
BBDBCCCCBC@BBBB?BB;;;;;?::1111:
@FG019:00049:00234
TACTGAGCTACACACACAGAAAGATTGGT
+
ACBBBCDDCCCCCCBAAA@@>:>??;@8;
@FG019:00049:00238
TCTCTATGCGCTCCACATGTCAAGGTACTG
+
ABCBCDBAABBBC@CCCDBAABAB@CCAAA
@FG019:00049:00240
AACAGACACGGACACAGCAGAACACAC
+
B@BBBBBCCC@CC@AAAAAAA<=>>BB
@FG019:00049:00242
ATCAGACACGGGACACAGCAGAACACACA
+
,,,///./444-49994:99=@99;9?@;
@FG019:00049:00245
ATATCGCGAGGGTATGGAAGACTTATAGAGG
+
AABBBBBC@@@>ACCC@CEBBCB@BB?A>?>
@FG019:00004:00251
ATCAGACACGGACACAGCAGACACAC
+
BBCBBBABDB@BEBAABB;;;@@C@A
@FG019:00004:00253
ATCAGACACGGACACAGCAGAACACAC
+
9<;B<<;BBD>BBAAAA@BAA599>99
@FG019:00004:00257
TACTGAGCTACACACACAGAAAGATTGGT
+
BBBABBBB=??BBADDCB9998;@A@C@C
@FG019:00004:00277
TGATACGTCTCCCTTCT
+
;;;91<;--***)*)*,
@FG019:00004:00279
AGCACTGTAGCTGTCACTAGTTACTTGTG
+
@@BCCDCCAAABBBBBBABDC@BCC@C?B
@FG019:00004:00280
TGATACGTCTCCTTCCTTAGTTACTTCA
+
?AABBBCAAAB@C@C@CA>AB@B@@>@C
@FG019:00004:00282
TACTGAGCTACACACACAGAAAGATTGGT
+
BB@@@AAAA?@@AACCB@9996;>??C@B
@FG019:00004:00285
ATATCGCGAGGGTATGGAAGACTCTATA
+
B>?@??B;<=EDFDCC@C@CCCC??:87
@FG019:00004:00289
ATCAGACACGGACACAGCAGAACACAC
+
BBBBBB@ABC@BDABBCCDCBABBBBC
@FG019:00004:00290
ATCAGACACGGACACAGCAGAACACAC
+
CBBBBBBBBB=@ACD@?@B@?=ABBBC
@FG019:00004:00291
TACTGAGCTACACACACAGAAAGATTGGTGC
+
BBBBCBDB::<CCCAA@B98809??<BA@??
@FG019:00004:00293
TAGTAACAGCCTCGCCATGACGAAGGTATTCC
+
BBB=@>??A@@:;9999>::1//,/,///,/5
@FG019:00004:00295
AGCACTGTAGCTGTCACTAGTTTGT
+
BBBB@?A<;<<<CCC@@B@:::6;D
@FG019:00005:00250
TCTCTATGCGCTCCACATGTCTAAGGT
+
BBBBBCCAAABBC@ECDD:;;CB7;;<
@FG019:00005:00251
AGCACTGTAGCTGTCACTAGTTACTTGT
+
<;CGBBBCCDCBBBBB?BBDBADBB=??
@FG019:00005:00252
CGTGTCTCTAGGCACAGGATTTTGTGTAG
+
BBDC@ABDCCCACBBBB?9994,999@@A
@FG019:00005:00255
TCTCTATGCGCTCCGACATGTCTAAGGT
+
44449:@@@99992444////0,,*/,/
@FG019:00005:00257
TGATACGTCTCCTTCCTTAGTTACTTCA
+
CCCBBCCBBBCBHAC?DACCB@BBB@BC
@FG019:00005:00264
ATATCGCGAGGGTATGGAAGACTCTAT
+
BB?@ACCCCCDADCCC@D@CAA?9::?
@FG019:00005:00265
TAGTATCAGCCTCGCCATGACGAAGGTATTCC
+
CBBABCCCCC@?@997;;@DACB@CBCCDAC@
@FG019:00005:00267
CGTGTCTCTAGGCACAGGATTTTTGTGTAG
+
49444499:@B@>?=99844444+44449=
@FG019:00005:00268
TGATACGTCTCCTTCCTTAGTTACTTCA
+
BBBBBBBBBBC@B>A?BECCB@?@A@CC
@FG019:00005:00282
CGTGTCTCTAGGCACAGGATTTTGTGTAG
+
BBCCCCCAADC@BAA=;<9999/999<<<
@FG019:00005:00292
TCTCTATGCGCTCCACATGTCTAAGGT
+
BBBBBCBBBBBBB@CBEBABBCD@C?A
@FG019:00005:00293
CGTGTCTCTAGGCACAGGATTTTGTGTAG
+
?AB@;<<C<99?@9994:9???4?>944;
@FG019:00005:00294
TCTCTATGCGCTCCACATGTCTAAGGT
+
BBBDABBCBCBBB@CDFBBA@AABG?A
@FG019:00005:00296
TAGTATCAGCCTCGCCATGACGAAGGTATTCC
+
@@CABBDBEB@CCBB?CCBBCCD@C@DACAB@
@FG019:00005:00298
CGTGTCTCTAGGCACAGGATTTTGTGTAG
+
BCCCC@AAEBBACBBBC@@BB@6AAADBB
@FG019:00006:00250
TAGTATCAGCCTCGCCATGACGAAGGTATTCC
+
CBBABAA><=FBC;;9<CBBCA@@DACCE@C@
@FG019:00006:00262
ACGCTCGACATGCCCAGGTACAGGAG
+
BAB?BBBCC@B944-8=;>?BBC@AA
@FG019:00006:00263
TACTGAGCTACACACACAGAAAGATTGGT
+
A@BBBBCC@?@<<<@BCCBBB<@@@=@?:
@FG019:00006:00265
AGCACTGTAGCTGTCTAGTTACTTGT
+
<<CGCCC::;CCCCCCBBB?BCCACC
@FG019:00006:00266
TCTCTATGCGCTCCACATGTCAAGGTACTG
+
AABBAAACCCCBC?CEB=9;;@<><@@;;;
@FG019:00006:00268
ATCAGACACGGACACAGCAGAACACAC
+
=;?B@?@CCCDBBCCCCCDBC?CABAB
@FG019:00006:00270
GTCTCTATGCGCTCCACATGTCTAAGGT
+
69AAD<:<CCCCBCBHCCBBB=??=9;>
@FG019:00006:00272
TAGTATCAGCCTCGCCATGACGAAGGTATTCC
+
BBBAABCBBB@?A@@=@CBBCCC@CABBE@BE
@FG019:00006:00277
TACTGAGCTACACACACAGAAAAGATTGGT
+
>>ABAAAA<;;BBCBCD>9999/9?@CH@C
@FG019:00006:00282
TCTCTATGCGCTCCACATGTCTAAGGT
+
BCCBDBCBBBBBB@CBDBBBAD@@C?C
@FG019:00006:00284
ACGCTCGACATGCCCAGGTACAGGAG
+
AAABBB@?ABA@@@>@C?C@AAB?BB
@FG019:00006:00285
ACGAGTGCGTTCCCCATGTCGTAGGTACTC
+
BAAABBA>992999-9>>@@AA@@<>9999
@FG019:00006:00286
TGATACGTCTCCTTCCTTAGTTACTTCA
+
CBCBBA>ABBB@D@C9:8;BB>BBA>A:
@FG019:00006:00289
TGATACGTCTCCTTCCTTAGTTACTTCA
+
BBBBBBBBBBA?B?B@DCBBB>?@@CCC
@FG019:00006:00295
TGATACGTCTCCTTCCTTAGTTACTTCA
+
CBCACBBBBBBBA?@?C@BBB@@A??BB
@FG019:00006:00299
ATCAGACACGGACACAGCAGAACACAC
+
BBBBBBBABB@BBBBBCBCBB@>BBBB
@FG019:00007:00251
TAGTATCAGCCTCGCCATGACGAAGGTATTCC
+
BAE9:=CCCDDCB@A>FCCCCA@>ACDCD@C@
@FG019:00007:00266
ATCAGACACGGACACAGCAGAACACAC
+
@;:;@BC;;9@111///////,/////
@FG019:00007:00270
AGCACTGTAGCTGTCACTAGTTACTTGT
+
89;@944;94;;449;9999969A@;@@
@FG019:00007:00271
ACGCTCGACATGCCCAGGTACAGGAG
+
BBBBBBBCFBB>>><>B?BBCCD@BB
@FG019:00007:00272
ATATCGCGAGGGTATGGAAGACTCTATA
+
BABBBA>@9:4-9A995<=@BCCCCBCA
@FG019:00007:00273
TCTCTATGCGCTCCACATGTCTAAGGT
+
==@?<;>BBAAAC@CADACCCCB?B@C
@FG019:00007:00279
ACGAGTGCGTTCCCCATGTCGTAGGTACTC
+
BB@BBBBBCB?BAA9?===9;;>>;>9999
@FG019:00007:00280
TCTCTATGCGCTCCACATGTCTAAGGT
+
449ABGBDDECBCACECCCB=?A;==@
@FG019:00007:00289
TGATACGTCTCCTTCCTTAGTTACTTCA
+
9@@<;;AGBAB?B=@=CA@CA><<<>A<
@FG019:00007:00297
TACTGAGCTACACACACAGAAAGATTGGT
+
BBBBCCBBBBBCC?@?@@9990999<?;;
@FG019:00007:00299
ACGAGTGCGTTCCCCATGTCGTAGGTACTC
+
BBB?9;9>>?5999-4499;=>=8;>9899
@FG019:00008:00262
TACTGAGCTACACACACAGAAAGATTGGT
+
@@BBCDCBBBBBCCB;99444-9@@@C@B
@FG019:00008:00263
TACTGAGCTACACACACAGAAAAGATGGGTG
+
;;;CCCBC;;<<<@>B>11111+///,,*.6
@FG019:00008:00264
ATCAGACACGGACACAGCAGAACACAC
+
B??A=??BBB?@AABAAABBB>BBC@@
@FG019:00008:00265
TGATACGTCTCCTTCCTTAGTTACTTCA
+
BBBBBBCCCCB@C@C@CBBBB@??@@CC
@FG019:00008:00278
ACGAGTGCGTTCCCCATGTCGTAGGTACTC
+
BA@@@ABCCC?BAA9B@?>>@@==;>9999
@FG019:00008:00279
ATATCGCGAGGGTATGGAAGACTCTATA
+
BBBBBCBBCCB>CDBB?B?BCEDA@@@?
@FG019:00008:00282
TGATACGTCTCCTTCCTTAGTTACTTCA
+
@AACNCBC>>?=@=@@FECCB@>??6;;
@FG019:00008:00286
TGATACGTCTCCTTCCTTAGTTACTTCA
+
CC@??BCBBBB@B@A?B?BBB@?A?===
@FG019:00008:00293
TAGTATCAGCCTCCGCCATGACGAAAGGTATTCC
+
>1/1-,0,,,*//,/65899>>999-48444242
@FG019:00008:00296
ACGAGTGCGTTTCCCCAATGTCGTAGGTACTC
+
48;88:>;;;;,///*/,//449988974494
@FG019:00009:00250
TGATACGTCTCCTTCCTTAGTTACTTCA
+
A@CCBBBBBBD@F@C@CABBBA@?@>=@
@FG019:00009:00252
ATATCGCGAGGGTATGGAAGACTCTATA
+
BBBBBBCBBBB>BEBB@C@AABBBC?B@
@FG019:00009:00253
ATATCGCGAGGGTATGGAAGACTCATAGAGG
+
BBABAB@@9::6<AABAC@DCCCCCB<<:?=
@FG019:00009:00257
TCTCTATGCGCTCCACATGTCTAAGGT
+
AABCBCBDDCCBB@CDCDA@@AAAD;<
@FG019:00009:00259
TGATACGTCTCCTTCCTTAGTTACTTCA
+
BBBCBBCCCBB@C@C>A?@BBCCBC@CA
@FG019:00009:00261
ATCAGACACGGACACAGCAGAACACAC
+
A?<BBBBBCC@DDCCABACBB>ABBBB
@FG019:00009:00263
TGATACGTCTCCTTCCTTAGTTACTTCA
+
AAAAABBCBBB?C@D@CABBB@BDCCCD
@FG019:00009:00266
ACGCTCGACATGCCCAGGTACAGGAG
+
@??ABBBAB?A@@@<@B=BCCCC@BB
@FG019:00009:00267
ATCAGACACGGACACAGCAGAACACAC
+
?>BCBBBBBB?BBCCBBBBBBAEBABB
@FG019:00009:00269
ACGAGTGCGTTCCCCATGTCGTAGGTACTC
+
?@ABBBBECEACCC:CBAA=9911-111//
@FG019:00009:00271
ACGCTCGACATGCCCAGGTACAGGAG
+
BBAABBCDCDA>>><=B@BBCBC@BB
@FG019:00009:00273
TCTCTATGCGCTCCACATGTCTAAGGT
+
@;<><<=CCCCBAAAA@@AB;;;>B8<
@FG019:00009:00284
TACTGAGCTACACACACAGAAAGATTGGT
+
@@ABBBBBBBBAAACDA;444-9>><B@C
@FG019:00009:00290
TCTCTATGCGCTCCACATGTCTAAGG
+
BBBCCDFAA@CBCACFDABAABA=A>
@FG019:00009:00294
TGATACGTCTCCTTCCTTAGTTACTTCA
+
ABABBBCBBBA?B@C@C@BBB@ABB@CC
@FG019:00009:00295
AGCACTGTAGCTGTCACTATGTACTTGT
+
AABBCCBBBCEBB@=60,******2066
@FG019:00010:00252
TACTGAGCTACACACACAGAAAGATTGGT
+
ACCCCBBBB;<;BAB;=<<<A199@4858
@FG019:00010:00254
ACGCTCGACATGCCCAGGTACAGGAG
+
@?>ACBCCCABBBC>@@=@@@@CA@@
@FG019:00010:00255
ATCAGACACGGACACAGCAGAACACAC
+
A?BBCBAAAA@CCCCCCCCCC@BBBBB
@FG019:00010:00258
CGTGTCTCTAGGCACAGGATTTTGTGTAG
+
BBCBBBBCAAA@DBBBC?B@B@6@@@>>@
@FG019:00010:00262
CGTGTCTCTAGGCACAGGATTTTGTGTAG
+
;=CCCCDCCBCC@;<<B@@>??4999111
@FG019:00010:00264
ATCAGACACGGACACAGCAGAACACAC
+
???BBBA??><=@@CCBCCCB@BBBCC
@FG019:00010:00267
ACGCTCGACATGCCCAGGTACAGGAG
+
BBBBBBBDBDA>>><>B@CCCCD@@A
@FG019:00010:00270
ATATCGCGAGGGTATGGAAGACTCTATA
+
CD<<<BCAA@A:A999=@=@CBBB@@@A
@FG019:00010:00273
ACGAGTGCCCTCGTAGGTACTC
+
BBB@@ACDC@CCDCCC?B;<;@
@FG019:00010:00277
AGCACTGTAGCTGTCACTAGTTACTTGT
+
BCBB:;>FAAACGFDCBCCCB@CC@?9;
@FG019:00010:00279
TGATACGTCTCCTTCCTTAGTTACTTCA
+
ABAACCBB??@@C@C@CBCBC@@@??AB
@FG019:00010:00281
ATCAGACACGGACACAGCAGAACACAC
+
BBBBBBABBC?ABBCCDCDBC@BBBBB
@FG019:00010:00284
ATATCGCGAGGGTATGGAAGACTCTATA
+
BBA?BBBC;:::=BBB@A@CCCCBBBB<
@FG019:00010:00290
AGCACTGTAGCTGTCACTAGTTACTTGT
+
?@@>@@A<;<@AAADBCAAAD@AABBCB
@FG019:00010:00292
AGCACTGTAGCTGTCACTATTACTTGT
+
BBCB;:=FCCCBDCCCCBB@2911-//
@FG019:00011:00259
CGTGTCTCTAGGCACAGGATTTTGTGTAG
+
BD::;CCCBBB@BCCBB?BCCB:AA@>@?
@FG019:00011:00262
TGATACGTCTCCTTCCTTAGTTACTTCA
+
99A:;<<9>?A69595923;@4;9A>A9
@FG019:00011:00263
AGCACTGTAGCTGTCACTAGTTACTTGT
+
<<CCCCCCAABBBBABBBABC@?@==@=
@FG019:00011:00266
ATATCGCGAGGGTATGGAAGACTCTATA
+
BBBCBAABCCCBCCCC@C@CDCB@@?BA
@FG019:00011:00270
TCTCTATGCGCTCCACATGTCTAAGGT
+
BBBDBBBBBBDCCACCB??@@A@>A=A
@FG019:00011:00276
ACGAGTGCGTTCCCCATGTCGTAGGTACTC
+
BBCBBBCB@@5999/9>??A<<9>;>999>
@FG019:00011:00278
ATCAGACACGGACACAGCAGAACACAA
+
BBBB??>@AB@BBBABDCCB@<9;449
@FG019:00011:00280
TGATACGTCTCCTTCCTTAGTTACTTCA
+
BBB@>>@@@BBBBEB@BAACB@BBB@CB
@FG019:00011:00283
ACGCTCGACATGCCCAGGTACAGGAG
+
ABBBBC@@ACCCCC>BB=@@BBDAAA
@FG019:00011:00287
TACTGAGCTACACACACAGAAAGATTGGT
+
@@ACDDDCBBBBBBBA@B99909AA@C@C
@FG019:00011:00290
AGCACTGTAGATGTCACTAGTTACTTGT
+
BBBB@ABAABDCBB@BBCCBB@DEB?AA
@FG019:00011:00295
CGTGTCTCTAGGCACAGGATTTTGTGTAG
+
AAAABBCCAAA@BBB@A?ACDE:::;>@@
@FG019:00012:00255
AGCACTGTAGCTGTCACTAGTTACTTGT
+
FBCBCBCBAAABBCCBBCACA@CBB>@A
@FG019:00012:00256
TCTCTATGCGCTCCACATGTCTAAGGT
+
::IAACED<<@A@>AE<<<@@B?@B:<
@FG019:00012:00259
ATATCGCGAGGGTATGGAAGACTCTATA
+
A?BBBBAAADC@FCDB@C@CCECCC>@?
@FG019:00012:00262
TACTGAGCTACACACACAGAAAGATG
+
994=944999489=>?994//+//-,
@FG019:00012:00263
ACGCTCGACATGCCCAGGTACAGGAG
+
??BBBB>BDEC???<=><A@AACACC
@FG019:00012:00267
ACGAGTGCGTCCCCATGTCGTAGGTACTC
+
AAABBB9884444-999@>;98=<?9;9@
@FG019:00012:00268
TACTGAGCTACACACACAGAAAGATTGGT
+
BABBBBEBA@@@@BCD@@999-9A?>B@C
@FG019:00012:00271
TCTCTATGCGCTCCACATGTCTATGGT
+
BDCBBBBBBBBBB@CCC??@@BA@@=@
@FG019:00012:00277
TACTGAGCTACACACACAGAAAAGATTGGTG
+
B9;;9844/67/1///994444,44424233
@FG019:00012:00281
TGATACGTCTCCTTCCTTAGTTACTTCA
+
@@@BBBBCBBBBC@C@CAA?=<98969@
@FG019:00012:00282
TACTGAGCTACACACACAGAAAGATTGGT
+
:9<CCCCBBAB??@B:@A888-9@@@C@B
@FG019:00012:00283
TACTGAGCTACACACACAGAAAGATTGGT
+
BBBCBBCBBABBBCCCB@;996;@B@E@A
@FG019:00012:00291
ACGCTCGACATGCCCAGGTACAGGAG
+
BB@ABBCCC@@99909859@@@CABB
@FG019:00013:00256
ACGCTCGACATGCCCAGGTACAGGAG
+
AA?@@@@BCED???>@C@BBCCB@@@
@FG019:00013:00258
ACGAGTGCGTTCCCCATGTCGTAGGTATCGACTG
+
@CCC<;=DCC=AAA6A@?=@@@>A>A<<;89@>8
@FG019:00013:00259
CGTGTCTCTAGGCACAGGATTTTTGTGTAG
+
<1/1//69444249;99;99999+944449
@FG019:00013:00264
ACGCTCGACTGCCCAGGTACAGGAG
+
B@?@A;<9@@99=01/7/////7/4
@FG019:00013:00268
ATAAGACACGGACACACAGAACACAC
+
??B<99;A@><>>@<><@HC@=@?DC
@FG019:00013:00279
TAGTATCAGCCTCGCCATGACGAAGGTATTCC
+
===BCCAAADBCB;<8;>>9:498;CBADAD;
@FG019:00013:00284
ATATCGCGAGGGTATGGAAGACTCTATA
+
BBBB@@@DCCC?CCCC?A?BCDCCCA@9
@FG019:00013:00292
ATATCGCGAGGGTATGGAAGACTCTATA
+
BBABBBBB@@@<ABAA?B@CCCCCCBB=
@FG019:00013:00295
TCTCTATGCGCTCCACATGTCTAAGGT
+
ABBC::=DCCBBA;=@BAA@ABA>AAA
@FG019:00013:00296
ATATCGCGAGGGTATGGAAGACTCTAT
+
/08868CCBBB?AF>>5969@?>?@??
@FG019:00013:00299
ACGAGTGCGTTCCCCATGTCGTAGGAACTC
+
B@??BBBBCB@CCC9:;<;B@A@CBC:@<C
@FG019:00014:00252
ATCAGACACGGACACAGCAGAACACAC
+
8?:9993444249949449>>>@;984
@FG019:00014:00253
CGTGTCTCTAGGCACAGGATTTTGTGTAG
+
ACDCCBCBAAAAA@AACCDGID9AA9999
@FG019:00014:00256
ACGAGTGCGTTCCCCATGTCGTAGGTACTC
+
BBBBBBA>892999/9@>>@BCAB?B<<<C
@FG019:00014:00261
CGTGTCTCTAGGCACAGGATTTTGTGTAG
+
BBBCCCBAAAB@A@ADD@CCCB9CB;99A
@FG019:00014:00263
CGTGTCTCTAGGCACAGGAT
+
BBBGC<99999591/,,*,,
@FG019:00014:00264
TAGTATCAGCCTCGCCATGACGAAGGTATTCC
+
AABCCCC@AAFB;;<A;99;AAA?DACCCAC@
@FG019:00014:00268
TCTCTATGCGCTCCACATGTCTAAGGT
+
BCCDFCCDBBBBB@DDCBBAACC?A?B
@FG019:00014:00273
AGCACTGTAGCTGTCACTAGTTACTTGT
+
<<BB@@ACAAACAAADCCBDC@<<;=BA
@FG019:00014:00275
AGTGCGTTCCCCATGTCGTAGGTACTC
+
ABBA;442999/9@@ACDBCC@C9;;@
@FG019:00014:00284
ACGAGTGCGTTCCCCATGTCGTAGGTACTC
+
BBCB?=9=995999/4;;@9999><89<9<
@FG019:00014:00291
TAGTATCAGCCTCGCCATGACGAAGGTTTC
+
BBCBCCDA@A@?A@?=@CCC>>;58*,,+,
@FG019:00014:00296
CGTGTCTCTAGGCACAGGATTTTGTGTAG
+
BCAAABCDDCB=@@CCB<;999-9@BBDC
@FG019:00015:00252
AGCACTGTAGCTGTCACTAGTTACTTGT
+
99A>=@AABBCC:<<BBBBCB;<<C=@@
@FG019:00015:00253
TCTCTATGCGCTCCACATGTCTAAGGT
+
BBBBBDBBBBBBB@CCDDBB:::@B=A
@FG019:00015:00254
ATCAGACACGGACACAGCAGAACACAC
+
BAB@>=;>>>;>>@<<<CCCF@CCCCB
@FG019:00015:00255
ATATCGCGAGGGTATGGAAGACTCTATA
+
A?A?BBBB;::8;BBA=A?AECCCBCC=
@FG019:00015:00257
ACGAGTGCGTTCCCCATGTCGTAGGTACTC
+
BBBBBBBBBA6444,9999ACC@@=@@@@A
@FG019:00015:00259
ACGCTCGACATGCCCAGGTACAGGAG
+
BBBBBBBBCDB9998;B@CBCCD@BB
@FG019:00015:00261
TACTGAGCTACACACACAGAAAGATTGGT
+
???BBCDCB9;;CDBA@@99909>><A@E
@FG019:00015:00264
TCTCTATGCGCTCCACATGTCTAAGGT
+
B;<;;9@>A;<;D=AAD@@>9995924
@FG019:00015:00265
TGATACGTCTCCTTCCTTAGTTACTTCA
+
BA@@BBBBBBC@C@C@CABBA>BCC@BD
@FG019:00015:00269
TAGTATCAGCCTCGCCATGACGAAGGTATTCC
+
BBCABBCCCB@@@;99<CCCCCB@BBCBD@C@
@FG019:00015:00273
AGCACTGTAGCTGTCACTAGTTACTTGT
+
@@BEFBBCBDCBBBBBBBBBA@BBB>??
@FG019:00015:00275
TCTCTATGCGCTCCACATGTCTAAGGT
+
CCFC<<<C321>>,1//4494942424
@FG019:00015:00276
TCTCTATGCGCTCCACATGTCTAAGGT
+
BABBBCFDDCCBB@CAAA?@AAAAC?A
@FG019:00015:00277
ATATCGCGAGGGTATGGAAGACTCTATA
+
AA@?===899909B@>8<8<@>>?@;;:
@FG019:00015:00282
GCGAGTGCGTTCCCCATGTCGTAGGTACTC
+
6;@@>><>/1,1>80:1:4;44//,///.4
@FG019:00015:00283
TAGTATCAGCCTCGCCATGACGAAGGTATTCC
+
==B;;<EAAACCBBBBCCBCCBB@CBC@D@AB
@FG019:00015:00293
AGCACTGTAGCTGTCACTAGTTACATGT
+
;;;<99ACDCGDBBBC@?ADC9;;@<=<
@FG019:00015:00294
ATCAGACACGGACACAGCAGAACACAC
+
BAAACCCCA@?ACCCCDCCCB?BBBCB
@FG019:00015:00299
TAGTATCAGCCTCGCCATGACGAAGGTATTCC
+
CBCBCCD@@A?A@<<;<CBCBAA>ABCCC?B@
@FG019:00016:00254
ACGCTCGACATGCCCAGGTACAGGAG
+
??@B@A@AAAAAAA<<;99@B>A=<<
@FG019:00016:00256
TACTGAGCTACACACACAGAAAGATTGGT
+
BBCBCDDCCCCCCC<;9@999199958<@
@FG019:00016:00260
TACTGAGCTACACACACAGAAAGAT
+
?=?BBBCCBBCCBBB@@@844-9@@
@FG019:00016:00261
ATCAGACACGGACACAGCAGAACACAC
+
BBAABBABBB?AACCCBBC@@>ABBBC
@FG019:00016:00270
AAGTATCAGCCTCGCCATGACGAAGGTATTCC
+
CACBBBBBCC@BB@@=@BBBBBB@C@DBB?B@
@FG019:00016:00272
CGTGTCTCTAGGCACAGGATTTTGTGTAG
+
BBBBBBDBBBC@DDCCD@CCCC9CA@>@A
@FG019:00016:00273
CGTGTCTCTAGGCACAGGATTTTGTGTAG
+
ABAAABDDCBB?BBCCCBCBCB6A=@>>@
@FG019:00016:00274
ATCAGACACGGACACAGCAGAACACAC
+
BBBCBA?@@>=@CDCCBBDDB@AAABB
@FG019:00016:00277
CGTGTCTCTAGGCACAGGATTTTGTGTAG
+
CCA@@BC;<<@@A9<<@;?>>?4B999>>
@FG019:00016:00280
TCTCTATGCGCTCCACATGTCTAAGGT
+
BCDDDAACCCCBB@BCCBBCAAA>?=@
@FG019:00016:00282
ACGCTCGACATGCCCAGGTACAGGAG
+
AB;>=@@A@AABBB<99699999699
@FG019:00016:00284
TCTCTATGCGCTCCACATGTCTAAGGT
+
BBDCCCD=<<BA@599999949?5929
@FG019:00016:00288
ACGAGTGCGTTCCCCATGTCGTAGGTACTC
+
???:8//1/6788:5:4448499947=@>A
@FG019:00016:00290
TACTGAGCTACACACACAGAAAGATTGGT
+
9<CCDCBBBBBBB==49999@:>>A?A?B
@FG019:00016:00291
ATATCGCGAGGGTATGGAAGACTCTATA
+
=A@@:;<<<<C@DDCC@C@CCCB@@:;7
@FG019:00016:00294
CGTGTCTCTAGGCACAGGATTTTGTGTAG
+
BBBBDBCCAAB@D@@@C?CBBB9CB?>>A
@FG019:00016:00298
AGCACTGTAGCTGTCACTAGTTACTTGT
+
>?BBBAEAAADCCCCBBBCEC@:;9?=A
@FG019:00017:00250
CGTGTCTCTAGGCACAGGATTTTGTGTAG
+
CCCCAAACCCD@BABCCACCCC:CCB888
@FG019:00017:00253
ATCAGACACGGACACAGCAGAACACAC
+
BBABB?;=@@=@@AECBBBDCACDCCC
@FG019:00017:00254
ACGCTCGACATGCCCCAGGTACAGGAG
+
@@?@@@;99944444,4424:::@==9
@FG019:00017:00264
ACGAGTGCGTTCCCCATGTCGTAGGTACTC
+
BBB@BBBBBD?ECB:C;;;;<<?@>><99?
@FG019:00017:00269
ACGCTCGACATGCCCAGGTACAGGAG
+
@B?AA@@BDDB99964:9@@BEECCB
@FG019:00017:00274
TAGTATCAGCCTCGCCATGACGAAGGTATTTC
+
ABBBCCC?@AACC@A>AA@ACCD@CACCBC?C
@FG019:00017:00277
ATATCGCGAGGGTATGGAAGACTCTATA
+
B@BBBBA9;<A<AAECEDCECBBBCBBB
@FG019:00017:00279
TGATACGTCTCCTTCCTTAGTTACTTCA
+
BABBBBDCBCC@B?BAFBABB@CAA?BC
@FG019:00017:00280
CGTGTCTCTAGGCACAGGATTTTGTGTAG
+
B??BBABBBAA?@@BCD@A?==6=?9==C
@FG019:00017:00283
TCTCTATGCGCTCCACATGTCTAAGGT
+
??ABBACCCBCBD@CCCCBBBDB?C@C
@FG019:00017:00286
ATATCGCGAGGGTATGGAAGACTCTATAG
+
BBA??BBBBAC@DCBB=@=?CBBB@ABA?
@FG019:00017:00287
TACTGAGCTACACACACAGAAAGATTGGT
+
AABCBBCBBAAAEDB?A=988-99848>B
@FG019:00017:00289
AGCACTGTAGCTGTCACTAGTTACTTGT
+
;<B;9;CAAAA==<CEBAAAHCA@@>@@
@FG019:00017:00290
TGATACGTCTCCTTCCTTAGTTACTTCA
+
BABBBBCA?AC?A??AEAB??>BCC=@A
@FG019:00017:00292
TCTCTATGCGCTCCTACTATGTCTAGGT
+
94444444::6/1,/////4//////,/
@FG019:00017:00294
ACGAGTGCGTTCCCCCATGTCGTAGGTACTC
+
@@@BB@>@9959999+44:>ACBBBAA@<<<
@FG019:00017:00295
ACGCTCGACATGCCCAGGTACAGGAG
+
@ABCCB?AAAA;;;9;B@CBCBB?AA
@FG019:00017:00296
AACGAGTGCGTTCCCCCATGTCGTAGT
+
1,/.//8;;9924444+44,,,,,,,,
@FG019:00018:00255
ATATCGCGACGGGTATGGAAGACTCTATAG
+
8>@@?ABB<::HAAA?B@CBCBBDBB@@??
@FG019:00018:00257
AGCACTGTAGCTGTCACTAGTTACTTGT
+
<;CGB@ACBCCBBBBBABBCB@CBB>BB
@FG019:00018:00258
TACTGAGCTACACACACAGAAAGATTGGTGC
+
BBBBBBBAA?B@ABCCBB9998;BBAC@CCB
@FG019:00018:00261
TACTGAGCTACACACACAGAAAGATTGGT
+
BBBBBBBABBB@@@BDDCBBB=AAB@B@B
@FG019:00018:00264
TCTCTATGCGCTCCACATGTCTAAGGT
+
<<@@A@@@@@>>@><<<BBAAA@=A?C
@FG019:00018:00265
TAGTATCAGCCTCGCCATGACGAAGGTATTCC
+
C?A@BCDA@A@F;;<9;@AAB<;7<@@CDCDA
@FG019:00018:00266
TACTGAGCTACACACACAGAAAGATTGGT
+
BBBBABAAA?@@AABDCC9996;>>?C@C
@FG019:00018:00268
TCTCTATGCGCATGTCTAAGGTACTG
+
BBCAAABCCICCDCBB@A=@=A@A@A
@FG019:00018:00269
TACTGAGCTACACACACAGAAAAGATTGGT
+
A@B;;<A@<;<AAB99999999/9@@>C@C
@FG019:00018:00273
TCTCTATGCGCTCCACATGTCTAAGGT
+
BBBBBBBBBBA>AACCCBAAA?A=A?B
@FG019:00018:00274
TGATACGTCTCCTTCCTTAGTTACTTCA
+
CBCCBBBCBBB8;6<?B?ADBADDC@CF
@FG019:00018:00276
GTTAACCTTGGAAGGCCTTAACCAACCAACCAACCAAGGAAAAAAAGGAATTTTGGGGTTGGCCTTGGCCGGAAT
+
9;9>64595928242424999=6989@B@CBEAC=@<?6999999&95969@@4@AA7@;<<<;:>C?B?B>&&&
@FG019:00018:00282
CGTGTCTCTAGGCACAGGATTTTGTGTAG
+
BBABCCDDBAAAB?@?E@CBCC9BBAAAB
@FG019:00018:00286
ACGCTCGACATGCCAGGTACAGG
+
@BBBBAAACCCBB@>>=@@;<;:
@FG019:00018:00287
TGATACGTCTCCTTCCTTAGTTACTTCA
+
B:<;CCDBDBC@C@CBF@?@@ABBA@CC
@FG019:00018:00290
ATCAGACACGGACACAGCAGAACACAC
+
?BBBBB;??BABBCC<==BBBAEBBBC
@FG019:00018:00291
TGATACGTCTCCTTCCTTAGTTACTTCA
+
BBBBACCCBBD@D>@=A@7;;=@BACDE
@FG019:00018:00292
AGCACTGTAGCTGTCACTAGTTACTTGT
+
AACBBBDEBCCCCC@FACCCC?BBB@BB
@FG019:00018:00293
ATCAGACACGGACACAGCAGAAGAC
+
BBA@ABBBB@@BBCBAAACBD@BAB
@FG019:00018:00294
ACGCTCGACATGCCCAGGTACAGGAG
+
?:;<CBDCEFCFCHA<;8;>@??<99
@FG019:00018:00295
TGATACGTCTCCTTCCTTAGTTACTTCA
+
@BBBBBBBBAB@BAD?C?ACB@BBB@DC
@FG019:00018:00296
TGATACGTCTCCTTCCTTAGTTACTTCA
+
9;;BBB@AADC@CBD<BB<DCBBBDBEF
@FG019:00018:00297
CGTGTCTCTAGGCACAGGATTTTGTGTAG
+
@AAAAABB@?A@BBBBC@CDCC:DBABBB
@FG019:00019:00255
ATCAGACACGGACACAGCAGAACACAC
+
CCABAAACCD;;<CCCCBBAB@CAAAB
@FG019:00019:00264
AGCACTGTAGCTGTCACTAGTTACTTGT
+
<<CEA@BE?AAC@@@@@@ABB;?>>;>>
@FG019:00019:00267
TGATACGTCTCCTTCCTTAGTTACTTCA
+
?AAABBBB??=?@@C@B?BBB@BCD@BE
@FG019:00019:00270
CGTGTCTCTAGGCACAGGATTTTGTGTAG
+
;;9==??ADCCACCCBC@CEDC:AA999@
@FG019:00019:00272
TCTCTATGCGCTCCACATGTCTAAGGT
+
BBBAACCCBBBBE@BBBBBCBEBCC>@
@FG019:00019:00273
TACTGAGCTACACACACAGAAAGATTGGT
+
BBBBBBCBABCDCCB?99444-9>>=A@C
@FG019:00019:00274
ATATCGCGAGGGTATGGAAGACTCTATA
+
BB?AACCCCCB>CDBC@C@???AABBC>
@FG019:00019:00277
AGCACTGTAGCTGTCACTAGTTACTTGT
+
ABBBBEB::1121:::BBCCC@CBB?BB
@FG019:00019:00281
TACTGAGCTACACACACAGAAAGATTGGT
+
BBBBBBBABBCCCDB@@@984-9@@@C@C
@FG019:00019:00282
ATCAGACACGGACACAGCAAAAACACAC
+
@>>@;;;BBC@CFB@:?94444-9@@@C
@FG019:00019:00283
ACGAGTGCGTTCCCCATGTCGTAGGTACTC
+
=A?AAABBA>5999-9>AACCC@@<?@@@A
@FG019:00019:00284
TCTCTATGCGCTCCACATGTCTAAGGT
+
BB9:<BBCCCCCD@CCAA@@@DCAC@C
@FG019:00019:00285
TCTCTATGCGCTCCACATGTCTAAAGGT
+
BBBCBGA;<;AAA?BAB>>>@9990924
@FG019:00019:00289
TGATACGTCTCCTTCCTTAGTTACTTCA
+
FABDCECCCBB@C@B@DAB??=ADD@DE
@FG019:00019:00293
ATCAGACACGGACACAGCAGAACACAC
+
BBAAAABCCC?BBCFCCCBBB@BBBBB
@FG019:00019:00299
ATCAGACACGGACACA
+
90;<--***0*,,///
@FG019:00020:00254
ACGCTCGACATGCCCAGGTACAGGAG
+
BBAABCCB<;<>>>:@@>BCCDC@CC
@FG019:00020:00255
ACGCTCGACATGCCCAGGTACAGGAG
+
BB>??BBCDEC?@?>?B@BBCCDC@@
@FG019:00020:00258
ATCAGACACGGACACAGCAGAACACAC
+
BBBBBBAB??=?BBCCBBB@@=@BBCC
@FG019:00020:00260
TCTCTATGCGCTCCACATGTCTAAGT
+
CCBB@<9444489844499:811,//
@FG019:00020:00261
ATATCGCGAGGGTATGGAAGACTCTATA
+
BABBBBBBCCCCECCC@DACCCBBBAA?
@FG019:00020:00264
TCTCTATGCGCTCCACATGTCTAAGGT
+
BCCBBDBBBBCBB@BBBBAAACBAF@B
@FG019:00020:00265
TACTGAGCTACACACACAGAAAGATTGGT
+
BBAA>ABBBBBBBBBCCB???<@AB@B@?
@FG019:00020:00269
TAGTATCAGCCTCGCCATGACGAAGGTATTCC
+
BBBBECBBBCBBAAA>ACCBCBA?ECCCB@C@
@FG019:00020:00272
CGTGTCTCTAGGCACAGGATTTTGTGTAG
+
CCCCBCDCC?=99499959999/999944
@FG019:00020:00274
ACGCTCGACATGCCCAGGTACAGGAG
+
BAACBBBABCBCCC@AA>AAGCD@AA
@FG019:00020:00275
TGATACGTCTCCTTCCTTAGTTACTTCA
+
BBBABCBBB>?=A>BBCCCCB@??@@DC
@FG019:00020:00277
TGATACGTCTCCTTCCTTAGTTACTTCA
+
BACBBBCDCBC?A?B?C?ACC@B?A=@A
@FG019:00020:00278
ATATCGCGAGGGTATGGAAGACTCTATA
+
BABB>@@A;;;9=CCE@C?BCCCC?@@A
@FG019:00020:00280
TGATACGTCTCCTTCCTTAGTTACTTCA
+
ABBBAACECBB@B@BBD@>?B@BBC@CE
@FG019:00020:00290
TCTCTATGCGCTCCACATGTCTAAGGT
+
BCCCDCCD::<BB?BCDCBBBBB=@=@
@FG019:00020:00293
CGTGTCTCTAGGCACAGATTTGTGTA
+
44//////::;244444499594444
@FG019:00020:00295
ATATCGCGAGGGTATGGAAGACTCTATA
+
BBBBBBBCBBB>DCBB>@>AEIDCC@B>
@FG019:00020:00297
ATCAGACACGGACACAGCAGAACACAC
+
A?>?BBBBBB@BBEBCCCC99::BBBB
@FG019:00020:00298
ACGAGTGCGTTCCCCATGTCGTAGGTACTC
+
BBBBBBDBA>=?==6@@@@@BB@@=?;<<<
@FG019:00021:00252
TCTCTATGCGCTCCACATGTCTAAGGT
+
BBCDBGBCBBBBB@CCGB@@@BB@B?B
@FG019:00021:00253
TGATACGTCTCCTTCCTTAGTTACTTCA
+
BBBBB@@AAAA@A@CBEA@AB@CEC@BB
@FG019:00021:00255
TCTCTATGCGCTCCGACATGTCTAAGGT
+
@<<<@A@A<<111,//668448992424
@FG019:00021:00257
TGATACTCCTTAGTTACTTTCAGTGC
+
BBBBBBB@@B@CCCADBCC>BFBBBB
@FG019:00021:00264
CGTGTCTCTAGGCACAGGATTTTGTGTAG
+
>84<?@<99@@58999994444,499;66
@FG019:00021:00270
TCTCTATGCGCTCTACATGTCTAAGGT
+
BCCBBBBA;;<@ABCECBA99;;5<BC
@FG019:00021:00272
ATCAGACACGGACACAGCAGAACACAC
+
BBBABB?BBB@BB@A@CAA>BACCCCC
@FG019:00021:00273
ATCAGACACGGACACAGCAGAACACAC
+
BB@@AAAABB@BABBBCCCAA>@BCCB
@FG019:00021:00276
ATATCGCGAAGGTATGGAAGACTCTATA
+
@@@CCCCBB@B?DDBE@C@CCBBCCBC8
@FG019:00021:00290
ATATCGCGGGGGTATGGAAGACTCTATA
+
BB?98844448+94498?BCCDCCCB?>
@FG019:00021:00293
ATATCGCGAGGGTATGGAAGACTCTATA
+
BABBBBAA;::8;BBB?B?BDCCCA@A>
@FG019:00021:00298
ATATCGCGAGGGTATGGAAGACTCTAT
+
BABCBB??ACC>CCCB?C@CCCCCCCB
@FG019:00021:00299
TAGTATCAGCCTCGCCATGACGAAGGTATTCC
+
4;8A@@@>9969989:A<;::11-/,/66,42
@FG019:00022:00252
TACTGAGCTACACACACAGAAAGATTGGT
+
BBBCCDCBBBDDBBBCBB;;;9<CC@C>A
@FG019:00022:00253
ATCAGACACGGACACAGCAGAACACAC
+
BBBBBB@?;;8<BCECCCCAA>AGCB@
@FG019:00022:00257
AGCACTGTAGCTGTCACTAGTTAATTGT
+
<<CCCCDBABBA@BBAABBCA@C@D>AD
@FG019:00022:00258
ATATCGCGAGGGTATGGAAGACTCTATA
+
BBBBBBBBBBB>CAAA@C@CCCBCA?A>
@FG019:00022:00261
TAGTATCAGCCTCGCCATGACGAAGGTATTCC
+
DBBBBBCCBB?A@;;7;ACBB;;8<C@@ACCA
@FG019:00022:00264
ATCAGACACGGACACAGCAGAACACAC
+
BAABBAABCC@DDCC:=@DGCACCCBB
@FG019:00022:00265
TGATACGTCTCCTTCCTTAGTTACTTCA
+
AAAABBBBBBB?B@C@C=AAB@?@A@CD
@FG019:00022:00266
TGATACGTCTCCTTCCTTAGTTACTTCA
+
@AABBBDBBBB@C>AAD?@?CACBD?B?
@FG019:00022:00270
ATATCGCGAGGGTATGGAAGACTCTATA
+
BBB@BBC;<>G?DEEC?AAAA@BAACBB
@FG019:00022:00271
TACTGAGCTACACACACAGAAAGATTGGT
+
BBBBBCDDBBBBEBC@;@;84-9>>;@AC
@FG019:00022:00274
ATCAGACACGGACACAGCAGAACACAC
+
AAABBBBBBCBCEDCC?==;;7;BCBB
@FG019:00022:00275
TAGTATCAGTCTCGCCATGACGAAGGTATTCC
+
BBBBB>B=:<99@998=CBABA@=A=?=?7<5
@FG019:00022:00276
AGCACTGTAGCTGTCACTAGTTACTTGT
+
;;CC<;>DAAACCDCBDCCA@>@AB?BB
@FG019:00022:00278
TAGTATCAGTCTCGCCATGACGAAGGTATTCC
+
BBB?=>@@9444:496;ABACCB@DCCCCBCB
@FG019:00022:00279
TGATACGTCTCCTTCCTTAGTTACTTCA
+
BBB?BBBBBBB?B@CAEBB??>BBBABB
@FG019:00022:00283
ACGAGTGCGTTCCCCATGTCGTAGGTACTC
+
BBBBBB@;442999/9A@ABCDNDAA?AAC
@FG019:00022:00287
ATCAGACACGGACACAGCAGAACACAC
+
BAAABBEIBC@AA?AA@BB;;8<BABB
@FG019:00022:00289
ACGAGTGCGTTGCCCATGTCGTAGGT
+
AA?>@B@A@@A944-484944>=924
@FG019:00022:00290
ACGCTCGACATGCCCAGGTACAGGAG
+
B@>?BB@@ACBBBB=BB?BBCCCBAA
@FG019:00022:00291
TCTCTATGCGCTCCACATGTCTAAGGT
+
BBCCBBBBBBBBBABBCBBC?A@@C@C
@FG019:00022:00296
ATATCGCGAGGGTATGGAAGACTCTATA
+
BBAABBBBABB>ECCB@C@AABBBBBB@
@FG019:00022:00297
ACGCTCGACATGCCCAGGTACAGGAG
+
BBDB??@CCEBCCH@;;;;@@>CC;;
@FG019:00022:00298
ATATCGCGGGGGGTATGGAAGACTCTATA
+
BBA=88444444*9@CA@C@CCDBBA>>=
@FG019:00023:00252
ATATCGCGAGGGTATGGAAGACTCTATA
+
BBAABABBCDH?DCCC@E?BCDCCCAA<
@FG019:00023:00256
ATATCGCGAGGGTATGGAAGACTCTATA
+
BBBBBABBCCI@CB;;7<:9@BC@AABB
@FG019:00023:00259
CGTGTCTCTAGGCACAGGATTTTGTGTAG
+
BBBBBBDDCAB@BBBBD@AAA?6::4@@@
@FG019:00023:00262
ATATCGCGAGGGTATGGAAGACTCTATA
+
BBA@ABBBBCC?B@>>@C@AABBBBBB@
@FG019:00023:00270
CGTGTCTCTAGGCACAGGATTTTGTGTAG
+
A@BBBAADDEEBCDCBA>9999/999@@@
@FG019:00023:00273
TAATAACAGCCTCGCCATGACGAAGGTAATCC
+
BC@@B@CCB@<;@996;@@>>@@=A=AB@CC@
@FG019:00023:00277
ACGAGTGCGTTCCCCATGTCGTAGGTACTC
+
BBBBBBCB==6944,9=@@BCCBB?B;;;B
@FG019:00023:00278
AGCACTGTAGCTGTCACTAGTTACTTGT
+
<<CDBBCCBBBCCCCCCCCD@>@BB>AB
@FG019:00023:00280
TAGTATCAGCCTCGCCATGACGAAGGTATTCC
+
A?@@@AAACC@B@AA=@BCCCBB?BACCC@C@
@FG019:00023:00281
TACTGAGCTACACACACAGAAATGATTGGT
+
BBBBBBCBBBBBBBCB>>=::133B>?C@A
@FG019:00023:00282
ATCAGACACGAACACAGCAGAACACAC
+
BBBBBCABB@?>?ECBCBBCC@CBBBB
@FG019:00023:00283
TTATACGTCTCCTTCCTTAGTTACTTCA
+
B>B??@AAA@CAD@CAC@B??>ACG@DC
@FG019:00023:00284
ACGAGTGCGTTCCCCATGTCGTAGGTACTC
+
BB>??CCCA>6994,;@@@BCCBB???;;<
@FG019:00023:00285
CGTGTCTCTAGGCACAGGATTTTGTGTAG
+
@BB@?AAD<<===<AA@?9999/9ACCAA
@FG019:00023:00286
TCTCTATGCGCTCCACATGTCTAAGGT
+
BBBCDDCCBBC?B@BCBAAABCC@C::
@FG019:00023:00288
TGATACGTCTCCTTCCTTAGTTACTTCA
+
A@BBBBBBBBB@B@F@CABBB>ABA@CC
@FG019:00023:00291
CGTGTCTCTAGGCACAGGATTTTGTGTAG
+
AAAAABDDDAB@BBBBC@CCCC9A@=AAA
@FG019:00023:00293
TACTGAGCTACACACACAGAAAGAT
+
@@@A>>>A99899944////8+/,,
@FG019:00023:00297
TCTCTATGCGCTCCACATGTCTAAGGT
+
AACCC;;<@AABC@GDECBBBCCAE@C
@FG019:00024:00252
TACTGAGCTACACACACAGAAAGATTGGT
+
BBBBCBAAABCCCCCCCCCCC>CCC@B<>
@FG019:00024:00254
TGATACGTCCTTCCTTAGTTACTTCAGTGC
+
BA@BBBCBB@B@B@BABCB?CDCCBBB@??
@FG019:00024:00258
TCTCTATGCGCTCCACATGTCTAAGGT
+
BBCCBBCBBBCCC@CBCBBBBGEAC@C
@FG019:00024:00262
ATATCGCGAGGGTATGGAAGACTCTATA
+
BC@?@BCCCCC?CECB>@>ACBAC@;>:
@FG019:00024:00263
TAGTATCAGCCTCGCCATGACGAAGGTATTCC
+
BBBBCDC::>?@;;<AAABC===AD?AAFCD@
@FG019:00024:00267
ACGAGTGCGTTCCCCATGTCGTAGGTACTC
+
AA>@BBBA442999-99<<CCCCD@C;<<D
@FG019:00024:00268
TCTCTATGCGCTCCACATGTCTAAGGT
+
>AAAABAA@@@@B@CBCB@@AECAC@C
@FG019:00024:00270
CGTGTCTCTAGGCACAGGATTTTGTGTAG
+
BBCCCCDDEAB@BBBBB@BEDC:=<;@>>
@FG019:00024:00277
AGTACTGTAGCTGTCACTAGTTACTTGT
+
0*(((((((088CBCEDCCBA>BBB?EE
@FG019:00024:00283
CGTGTCTCTAGGCACAGGATTTTGTGTAG
+
BCCDEBBBCCB@B@A@B?BCCC:AA@<<<
@FG019:00024:00284
ACGAGTGCGTTCCCCATGTCGTAGGTACTC
+
B@@ABCCCB@5999-9999@>@>A<?<<<A
@FG019:00024:00286
ATCAGACACGGACACAGCAGAACACAC
+
BB@BABBABAABBBABCDC@@=?BBCB
@FG019:00024:00290
ATCAGACACGGACACAGCAGAACACAC
+
BBABBB>?996;@AABBAAA@=@BBB@
@FG019:00024:00292
ATCAGACACGGACACAGCAGAACACAC
+
AB@@@@@F>@;999>>99;=C?CCCCA
@FG019:00024:00297
AGCACTGTAGCTGTCACTAGTTACTTGT
+
;;CCCBBCCCDBBBBBB@BBCBB@B>AA
@FG019:00025:00250
TAGTATCAGCCTCGCCATGACGAAGGTATTCC
+
BCCCCBBABA@@9;;8;AACCCC@EABCC@C?
@FG019:00025:00253
TGATACGTCTCCTTCCTTAGTTACTTCA
+
BB@@ABBBBBD@D@C?B@AAB@AAA@BB
@FG019:00025:00254
ATATCGCGAGGGTATGGAAGACTCTATA
+
BB???BCDCCC@GEBC@C@BBCBBB?A?
@FG019:00025:00265
TACTGAGCTACACACACAGAAAGATTGGT
+
A?@@AB@@@@@@AACCB@994-8>:?B@C
@FG019:00025:00269
ATATCGCGAGGGTATGGAAGACTCTATA
+
BABBBBBBBBF@FC?@>ABBBBBBBAAB
@FG019:00025:00275
CGTGTCTCTAGGCACAGGATTTTGTGTAG
+
9999B99111-+,,//77////*/4:///
@FG019:00025:00276
TCTCTATGCGCTTGTCTAAGGTACTG
+
ACECBAACBBBC@BBBCC@BADBAA?
@FG019:00025:00278
ACGCTCGACATGCCCAGGTACAGGAG
+
>>89998>>999=A?CC@CCCBBAA@
@FG019:00025:00279
TAGTATCAGCCTCGCCATGACGAAGGTATTCC
+
CBBBBCCBBB@BB?@>ABBDBAA@EACAA?A@
@FG019:00025:00284
AGCACTGTAGCTGTCACTAGTTACTTGT
+
BBCDCCBCBCCBCABBCCBCA?BBC@BB
@FG019:00025:00285
AGCACTGTAGCTGTCACTAGTTACTTGT
+
BBBBBB::94494448999442499949
@FG019:00025:00286
TGATACGTCTCCTTCCTTAGTTACTTCA
+
ABAABBBCBBB@B@C@CBBBB@A@A@CC
@FG019:00025:00287
ATCAGACACGGACACAGCAGAACACAC
+
?>BBBBBBBB>BBCCCCBCBA?ABBBB
@FG019:00025:00291
AGCACTGTAGCTGTCACTAGTTACTTGT
+
<<CCCCCBABCBBBCAAABBBACBB?BB
@FG019:00025:00299
TACTGAGCTACACACACAGAAAGATTGGT
+
BBBBBBA>>>AA@@BDCB9996;@=>A@C
@FG019:00026:00251
CGTGTCTCTAGGCACAGGATTTTGTGTAG
+
BBBCDCBCBA@A?>9996:BDD:AB;94=
@FG019:00026:00253
ACGAGTGCGTTCCCCATGTCGTAGGTACTC
+
B@>?BBBBCC@BCC:D:;;=@@>@;>>>>>
@FG019:00026:00254
TGATACGTCTCCTTCCTTAGTTACTTCAGT
+
BBBBBBBBBBB?B@C=??@9849AD@ACCC
@FG019:00026:00255
AGCACTGTAGCTGTCATAGTTACTTGT
+
<;;;=ABBBBCAAAA311:87977579
@FG019:00026:00258
TGATACGTCTCCTTCCTTAGTTACTTCA
+
AA??@AA@B@A?@?@@BBBBB?BBC@DE
@FG019:00026:00268
TAGTATCAGCCTCGCCATGACGAAGGTATTCC
+
BBCBAA@@<969@@A>B@ABBBCAGBCAA?AA
@FG019:00026:00269
CGTATCTCTAGGCACAGGATTTTGTGTAG
+
AAABCCBBBBCABBBBCAFDEE:@A>AA?
@FG019:00026:00272
ATCAGACACGGACACAGCAGAACACAC
+
BA?@@BBC@A>ACCCCCCCA@=@AA;;
@FG019:00026:00275
ATCAGACACGGACACAGCAGAACACAC
+
BBBBBBBBBB@BBBBCCCD@@>@BBBC
@FG019:00026:00276
TACTGAGCTACACACACAGAAAGATTGGT
+
??BBBBBBB@BBBACCBB?>?<@CC@B@C
@FG019:00026:00279
TAGTATCAGCCTCGCCATGACGAAGGTATTCC
+
BBCCCBABCDDB:<<@DCCCAAB8:;<CE@CA
@FG019:00026:00281
TACTGAGCTACACACACAGAAAGATTGGT
+
@AA@BBBBBBBBBBBAAA;;96;@=:788
@FG019:00026:00284
ATCAGACACGGACACAGCAGAACACAC
+
BA8<;BBFCC@DCDC::<CCC@CCCCD
@FG019:00026:00286
TGATACGTCTCCTTCCTTAGTTACTTCA
+
@BBBBBCAAAB>BAC@D@BAB?BBB@CD
@FG019:00026:00289
ACAGTGCGTTCCCCATGTCGTAGGTACTC
+
BBBBBBBA@;>=82949;@BBABBC===C
@FG019:00026:00292
TGATACGTCTCCTTCCTTAGTTACTTCA
+
BBBBCCAAC<;:<?CAEECCC?BCDCD<
@FG019:00026:00295
ATCAGACACGGACACAGCAGAACACAC
+
BBBBEBBBBB?B9:<CDCCCC@CB@BC
@FG019:00026:00298
ATATCGCGAGGGTATGGAAGACTCTATA
+
BB?ABBBBAAB?CBCC?A?BCCBBBAB?
@FG019:00027:00252
ACGAGTGCGTTCCCCATGTCGTAG
+
::<@?7<;11,///*//4449444
@FG019:00027:00256
TACTGAGCTACTCACACAGAAAGATTGGT
+
BABCCBBAA@;99@B;;<CDD=>=>5959
@FG019:00027:00259
TGATACGTCTCCTTCCTTAGTTACTTCA
+
BBBABBBBBBB@D@C@DAABC@CCC@BC
@FG019:00027:00263
TACTGAGCTACACACACAGAAAAGATTGGTG
+
B@?ACCEBA>>99444?=@@CD9::B=6;:1
@FG019:00027:00264
TAGTATCAGCCTCGCCATGACGAAGGTATTCC
+
CBCBCCCCBB?@BAA>BCDCCCC@CACCC@B?
@FG019:00027:00265
TAGTATCAGCCTCGCCATGACGAAGGTATTCC
+
CBBBBBDBBCCCCCC?BBCCBCCBIBCAA?AE
@FG019:00027:00267
TAAGGTACTG
+
:97<ABBCDD
@FG019:00027:00270
ACGCTCGACATGCCCAGGTACAGGAG
+
AA@BBBDCCBB?@@>@B@CBBBBCBB
@FG019:00027:00272
AGCACTGTAGCTGTCACTAGTCTTGT
+
BBBBBDCCDCCCAAACCBBCDCC@BC
@FG019:00027:00275
TAGTATCAGCCTCGCCATGACGAAGGTATTCC
+
@@BDCCCCAA????A>BBBBBBB@CABCC@B?
@FG019:00027:00280
ATATCGCGAGGGTATGGAAGACTCTATA
+
BABBBCCCCCDACB<;;<@BBBBB;;<A
@FG019:00027:00282
TCTCTATGCGCTCCACATGTCTAAGGT
+
BBDCCCDAABBBB>BCBBB@=?A>B?B
@FG019:00027:00284
AGCACTGTAGCTGTCACTAGTTACTTGT
+
@@BA<<<C@@?AA=<<<CEDFBEDD=@A
@FG019:00027:00285
ATATCGCGAGGGTATGGAAGACTCTATA
+
BBBBAAABADD?CBAABC@CBBBCCAA>
@FG019:00027:00287
ACGCTCGACATGCCCAGGTACAGGAG
+
BAACBBBBA@A9996;B@BBCCCBCB
@FG019:00027:00291
ACGCTCGACATGCCCAGGTACAGGAG
+
@BBBBB@BCDB99969@?BBCCDACC
@FG019:00027:00295
ATCAGACACGGACAAAGCAGAACACAC
+
BBAABBABCB<>;996;BDBCACDB@B
@FG019:00027:00298
ACGAGTGCGTTCCCCCATGTCGTAGGTACTC
+
BB<?BBCB@;24444+9999ACBAC?B<<<B
@FG019:00028:00254
CGTGTCTCTAGGCACAGGATTTTGTGTAG
+
BB@AACCDDCC@CDCCC?BEEE8CAA@BB
@FG019:00028:00256
CGTGTCTCTAGGCACAGGATTTTGTGTAG
+
ABBBB>@@BAA@@BBBC@AAAA9?C?9=>
@FG019:00028:00258
ATCAGACACGGACACAGCAGAACACAC
+
@@@BBCCCCC@BBBCBBBBCB@BBBBB
@FG019:00028:00259
AGCACTGTAGCTGTCATTAGTTACTTGT
+
;<B<9<HDCCCFBBBBB@BBD@BBA=@@
@FG019:00028:00262
TCTCTAATGCGCTCCACATGTCTAAGGT
+
CDBBAG?BDCCBBB@BACBBBBCC@C@C
@FG019:00028:00263
TAGTATCAGCCTCGCCATGACGAAGGTATTCC
+
BCCBAABBCCBB??@=ABCCCCB@BCABDCC@
@FG019:00028:00267
ATATCGCGAGGGTATGGAAGACTCTATA
+
BB?ABBBDCCCAECCB@@@BBBABBBB<
@FG019:00028:00275
TCTCTATACGCTCTACATGTCTAAGGT
+
CBBBDCBBBCCB@AACB=:;;<;>A>B
@FG019:00028:00276
ATCTGACACGGACACAGCAGAACACAC
+
@>>BBBBAAA@BBBCCCCCBB?BCCDC
@FG019:00028:00277
CGTGTCTCTAGGCACAGGATTTTGTGTAG
+
BB@AACCECGC@<<=AA>@AA?4BB999>
@FG019:00028:00278
TGATACGTCTCCTTCCTTAGTTACTTCA
+
BBCACCCBBBB?BBC@D?BBB@BBB@CC
@FG019:00028:00281
CGTGTCTCTAGGCACAGGATTTTGTGTAG
+
EDBCCDDABBC@B>@@>;9999/9@?>99
@FG019:00028:00282
ATCAGACACGGACACAGCAGAACACAC
+
>7;;BA>@@@6;<@>>?AA<;:<DBBA
@FG019:00028:00283
ACGAGTGCGTTCCCCATGTCGTAGGTACTC
+
BBBBBBB@>>5999/99@@ABCBB=@==<C
@FG019:00028:00288
ATATCGCGAGGGTATGGAAGACTCTATAG
+
BBBB??@BBFD>CDAA?ABBBBBBBAA<9
@FG019:00028:00289
ATCAGACACGGACACAGCAGAACACAC
+
BA<?@@@BBC==<BBA999>>599@A?
@FG019:00028:00294
ATCAGACACGGACACAGCAGAACACAC
+
A?B@AABBBB@BBBBBAAACB@BBBBB
@FG019:00028:00295
ACGCTCGACATGCCCAGGTACAGGAGA
+
AA@AA@@<<=AACC@AA>@94498944
@FG019:00028:00296
TAGTATCAGCCTC
+
BBBBBCC::<@@@
@FG019:00028:00299
AGCACTGTAGCTGTCACTAGTTACTTGT
+
@@CCCCCCBBBBBBBBBBBCC@BCB?BC
@FG019:00029:00250
TACTGAGCTACACACACAGAAAGATTGGT
+
9CCECD:;<BBCAA@EAA99919@B<?;>
@FG019:00029:00251
ACGAGTGGCGTTCCCCATGTCGTAGGTACTC
+
@>@BBCCACCB=?==6@;;<BCCBCB;<==C
@FG019:00029:00252
CGTGTCTCTAGGCACAGGTTTTTGTGTAG
+
AAAAAABB@BBBBABA@244::-9BBBCC
@FG019:00029:00256
TCTCTATGCGCTCCACATGTCTAAGGT
+
BBBBADABBBBBB@CCCB@AACC@D@C
@FG019:00029:00257
TCTCTATGCGCTCCACATGTCTAAGGT
+
@BBBBABBBCCCB@CCDD@??AA>A?A
@FG019:00029:00259
TACTGAGCTACACACACAGAAAGATTGGTG
+
999@@;=A?>>>994:?:::A6996666..
@FG019:00029:00261
AGCACTGTAGCTGTCACTAGTTACTG
+
??BBCCBB=BBBBDB@;4944244/,
@FG019:00029:00263
TGATACGTCTCCTTCCTTAGTTACTTCA
+
AAAAAAAAAAA?A@C@B?BBB@?@A@BD
@FG019:00029:00265
CGTGTCTCTAGGCACAGGATTTTGTGTAG
+
@@@@BBCCAAA@BBBBE@CDCC9A@?AAC
@FG019:00029:00266
TACTGAGCTACACACACAGAAAGATTGGT
+
BBBCCCCA>@>BBBCB;;884-9>>;AAC
@FG019:00029:00267
TCTCTATGCGCTCCACATGTCTAAGGT
+
BBBBBCCBCBCBB@BDDB?@AAC@C@B
@FG019:00029:00268
TGATACGTCTCCTTCCTTAGTTACTTCA
+
BBCBBBBBBBA?B@B@C??@B@BBCACC
@FG019:00029:00272
TACTGAGCTACACACACGAAAGATTAGT
+
A@ABBBCBBB@@@BDBC:::6;AA=BBB
@FG019:00029:00275
TAGTATCAGCCTCGCCATGACGAAGGTATTCC
+
BCBBBBBBCC@BB??=@ACCCCC@CAA@A?BC
@FG019:00029:00276
ATATCGCGAGGT
+
BBBAAABBCC@C
@FG019:00029:00277
TCTCTATGCGCTCCACATGTCTAAGGT
+
BCBBAAACBBFBB@CCBBAAACC@F@B
@FG019:00029:00278
TGATACGTCTCCTTCCTTAGTTACTTCA
+
C:9<CBCCCCD@C?C?A?ABC@BBBCBB
@FG019:00029:00280
ATCAGACACGGACACAGCAGAACACAC
+
BCBBBBBCBB=A@@@>>@A@@=@BAA@
@FG019:00029:00281
ATATCGCGAGGGTATGGAAGACTCTATA
+
BB???CBCCDC>CA@?@C@CCCDDCBAB
@FG019:00029:00282
ATATCGCGAGGGTATGGAAGACTCTATA
+
BBAB@@@BBCD@FDBB@C@CCDBBCC=7
@FG019:00029:00290
AGCACTGTAGCTGTCACTAGTTACTTGT
+
<<DCEFDCDDDABBCBCCDFC@BBA;==
@FG019:00029:00292
TCTCTATGCGCTCCACATGTCTAAGGT
+
BBBBBB@@@@AAB@AADAAABBCAC>B
@FG019:00029:00293
ACGAGTGCGTTCCCCATGTCGTAGGTACTC
+
BBBA@@BBBC=??=6@@AABBB@@?B<<<C
@FG019:00029:00296
TCTCTATGCGCTCCACATGTCTAAGGT
+
BBCCCCBBBCBBB@C@A@DBBCB@BAB
@FG019:00029:00299
ATATCGCGAGGGTATGGAAGACTCTAT
+
BBBBAAAB===:A@>B?B>BBBBABAA
@FG019:00030:00251
TCTCTATGCGCTCCACATGTCTAAGGT
+
BA@BCCBCB>?>A@BCCBD::=C@B?A
@FG019:00030:00257
AGCACTGTAGCTATCACTAGTTACTTGT
+
<<CDDCCCCBBB?BBBBBCBB@CBB@BB
@FG019:00030:00258
ATATCGCGAGGGTATGGAAGACTCTATA
+
?>?BBBB@CBD@DEBA?A@CDCBBBB;7
@FG019:00030:00260
ACGAGTGCGTTCCCCATGTCGTAGGTACTC
+
BB9:;;99?>6999,9@944:@4423:444
@FG019:00030:00261
ATCAGACACGGACACAGCAGAACACAC
+
BBABBBABBB@CBCCCCCCCC@ABBBB
@FG019:00030:00262
CGTGTCTCTAGGCACAGGATTTTGTGTAG
+
B@?AB@AABBBACCCCFCGDDD9B@A@BB
@FG019:00030:00263
TGATACGTCTCCTTCCTTAGTTACTTCA
+
AAAAAABBBBC@C@C@CAAAA@BBD@CG
@FG019:00030:00268
CGTGTCTCTAGGCACAGGATTTTGTGTAG
+
A>BBBCDDDCCAB@@AB@GEDD9CC@>>>
@FG019:00030:00270
TGATACGTCTCCTTCCTTAGTTACTTCA
+
A@??AAA@@@A@A@C@DBB@@?ABBABC
@FG019:00030:00272
TCTCTATGCGCTCCACATGTCTAAGGT
+
@@BCAAACCAAAB?BBA@@C;==DD@C
@FG019:00030:00276
CGTGTCTCTAGGCACAGGATTTTGTGTAG
+
BDBC@@ACA@@?A;;<<?CCCB9B<99@9
@FG019:00030:00280
TGATACGTCTCCTTCCTTAGTTACTTCA
+
<AACCCDDCBC?B=@=A@@AA>B@@=@A
@FG019:00030:00281
TAGTATCAGCCTCGCCATGACGAAGGTATTCC
+
BCCAABBAAAABB998<BBAB<:;=BCCC?B?
@FG019:00030:00283
ATATCGCGAGGGTATGGAAGACTCTATA
+
A@ABBA@BAAAAACCC@B@CCCBAAA;:
@FG019:00030:00285
ACGCTCGACATGCCCAGGTACAGGAG
+
B@@@?BBCB@?;44-9>=@AAAA@CC
@FG019:00030:00288
TAGTATCAGCCTCGCCATGACGAAGGTATTCC
+
CBB?@ACC@@;>=8;8;@@@B995969999?<
@FG019:00030:00293
ATATCGCGAGGGTATGGAAGACTCTAT
+
BBBAABBBBCC?DDAB@B?BBBBBB>A
@FG019:00030:00294
ACGCTCGACATGCCCAGGTACAGGAG
+
@:;<CCCCCFCCCCACCABBBCC@@@
@FG019:00030:00296
TATATCAGCCTCGCCATGACGAAGGTATTCC
+
,,,778?A?ACCCC@CBBBBB=9@<999<><
@FG019:00031:00250
ATCAGACACGGACACAGCAGAACACAC
+
CB@ABCCCCC@=<=BB;;9=B>ABABA
@FG019:00031:00252
CGTGTCTCTAGGCACAGGATTTTGTGTAG
+
CBBBBBCBBBB?BDBBA?@??94?==@>>
@FG019:00031:00254
ATCAGACACGGACACAGCAGAACACAC
+
BB>??B?ABA@BBBBBCDDCB@BBBCB
@FG019:00031:00257
ACGAGTGCGTTCCCCATGTCGTAGGTACTC
+
@@CBCBBBBB@BCC:D@AA@BB@@>A<<<A
@FG019:00031:00260
ATCAGACACGGACACAGCAGAACACAC
+
BBBBBB>BBA?@@@@FECCBB?BBBBB
@FG019:00031:00264
ATCAGACACGGACACAGCAGAACACAC
+
BB?AABBBBB@BBCBCDBB@@>@BBBC
@FG019:00031:00265
TACTGAGCTACACACACAGAAAGATTGGT
+
A?@@BBCCDCCCCAAACBBBB?BBB<>=@
@FG019:00031:00268
TCTCTATGCGCTCCACATGTCTAAGGT
+
BCCDBBBBBBCBB@BCCBBBAGB?B?B
@FG019:00031:00269
ACGAGTGCGTTCCCCATGTCGTAGGTACTC
+
B;:;;9;>@=8=BB-9;=>>>>492349>=
@FG019:00031:00270
ATATCGCGAGGGTATGGAAGACTCTATA
+
BB@@ABBBBBB>CDCB?A?ABBBCB?=7
@FG019:00031:00277
ACGAGTGCGTTCCCCATGTCGTAGGTACTC
+
AABBBB>8442999/9@@ABBBBB@@@@@A
@FG019:00031:00291
ATCAGACACGGACACAGCAGAACACAC
+
BAAABCABBB@CBCCCCCCBB>BBBBA
@FG019:00031:00293
CGTGTCTCTAGGCACAGGATTTTGTGTAGA
+
99@>999949?288994244;@8BC9;9A9
@FG019:00031:00294
TAGTATCAGCCTCGCCATGACGAAGGTATTCC
+
CBBBBCB@@AACBBA@ABB=@@@CABBCCBCB
@FG019:00031:00297
ATCAGACACGGACACAGCAGAACACAC
+
CBAABABBBB?BBCCB:;;<;7;CAAA
@FG019:00032:00250
ATCAGACACGGACACAGCAGAACACAC
+
BB;??BDBBB@BCCCCBABBB@BB@AB
@FG019:00032:00253
ATATCGCGAGGGTATGGAAGACTCTATAG
+
BBBBBCBBECCACAAA@C?AABABB>>?A
@FG019:00032:00255
CGTGTCTCTAGGCACAGGATTTTGTGTAG
+
@AAAB>D@CBC@BAAAB@CDDD:A@@BA=
@FG019:00032:00262
ACGAGTGCGTTCCCCATGTCGTAGGTACTC
+
BAA??@CCCC?CCC8B@BAA@A@BAB<><C
@FG019:00032:00265
ACGAGTGCGTTCCCCATGTCGTAGGTACTC
+
@BACBBDB@;2444,999;@CCBC@CBBBB
@FG019:00032:00266
ACGAGTGCGTC
+
BBBBABABBBB
@FG019:00032:00275
ACGCTCGACATGCCCAGGTACAGGAG
+
BB>??CBCCABBCC@;9;<BCCCABB
@FG019:00032:00276
AGCACTGTAGCTGTCACTAGTTACTTGT
+
<<DECDBCBBBBBBCAABBCD@@AB?BB
@FG019:00032:00277
TCTCTATGCGCTCCACATGTCTAAGGT
+
BCCBBCBBBBCBC@CCECBBEECAC@C
@FG019:00032:00280
ACGAGTGCGTTCCCCATGTCGTAGGTACTC
+
@BBBBBBBBB=?==6@9;;BCCCC@BCBBB
@FG019:00032:00288
TACTGAGCTACACACACAGAAAGATTGGT
+
BBB;<=@848894;9;@ACBCACDC@B?B
@FG019:00032:00290
ACGCTCGACATGCCCAGGTACAGGAG
+
?BBBBBBB@;;444-9?<>@ABB?BC
@FG019:00032:00293
TAGTATCAGCCTCGCCATGACGA
+
AACBBBC@<<F;99959@880*)
@FG019:00032:00295
TGATACGTCTCCTTCCTTAGTTACTTCA
+
@BBBBBBBBBB@B@B@CABBB@BBB@BD
@FG019:00032:00298
ATCAGACACGGACACAGCAGAACACAC
+
AA?ABCBBBC@BBBCBBBCCC@@BBBB
@FG019:00033:00250
ACGCTCGACATGCCCAGGTACAGGAG
+
BBBA@@@BBBBBBB>@@=@BBACC@@
@FG019:00033:00263
AGCACTGTAGCTGTCACTAGTTACTTGT
+
ABEEDCDDAAABBCCBBAADFBBBB?BB
@FG019:00033:00267
ACGCTCGACATGCCCAGGTACAGGAG
+
@A?AAA@@BD@@@B@BB@C?CBB@BB
@FG019:00033:00271
TGATTCGTCTCCTTCCTTAGTTACTTCAGTGC
+
BCCB>@@ACBA@B@CAE@CDE?ABA>BCCCCC
@FG019:00033:00272
CGTGTCTCTAGGCACAGGATTTTGTGTAG
+
DBCCBBBDDBB@BBCBB?::::1:D;?BC
@FG019:00033:00275
TACTGAGCTACACACACAGAAAGATTGGT
+
?@@BBBB??ABBCAABDCBAB=BBB>A?A
@FG019:00033:00277
ACGAGTGCGTTCCCCATGTCGTAGGTACTC
+
BB?ABBAABC@EBB9B9;;@@@9;8;<=<C
@FG019:00033:00278
ATATCGCGAGGGTATGGAAGACTCTATAG
+
4;AACBHHCDD@FDCB@CEC@?;:10.45
@FG019:00033:00280
TCTCTATGGCGCTCCACATGTCTAAGGT
+
BB@@?@?A@AB@@B@FCDBBBACCBD?B
@FG019:00033:00288
TGATACGTCTCCTTCTTTAGTTACTTCA
+
==ABBBBBBAA?ABCBB??AA@@BB@BB
@FG019:00033:00292
TCTCTATGCGCTCCACATGTCTAAGGT
+
BBBBBDBBCBFBB?BCEBBA?A?>A?A
@FG019:00033:00297
TACTGAGCTACACACACAGAAAGATTGGT
+
??@CBCCCBBB?9;;A>>99919995<@D
@FG019:00033:00298
AGCACTGTAGCTGTCACTAGTTACTTGT
+
@@BDBBCCDCDBBBBCBAA::29>>;@B
@FG019:00034:00250
ACGCTCGACATGCCCAGGTACAGGAG
+
@B?ABBBCCBA>>><>A?BBCCDACC
@FG019:00034:00259
ACGCTCGACATGCCCAGGTACAGGAG
+
@@@;4444444///+//,///498=>
@FG019:00034:00261
ATATCGCGAGGGTATGGAAGGCTCTATAGAGG
+
CABBBBBA@?@<A@A@?E?B@BBCCBC@>>B@
@FG019:00034:00264
ATATCGCGAGGGTATGGAAGACTTATAGAGG
+
CBB9::CCBBBCCDCC@C?@CAB@BB>><A@
@FG019:00034:00271
TCTCTATGCGCTCCACATGTCTAAGGT
+
CCCCB@BAAAC?A@BCEBBBAAA@C@B
@FG019:00034:00272
TACTGAGCTACACACACAGAAAGATTGGT
+
BBBBBBBBABBBBBCDBB9998;B@@BAA
@FG019:00034:00274
TAGTATCAGCCTCGCCATGACGAAGGTATTCC
+
BBBCCBBEBBACC;:::B@AB:::BCDDC@C@
@FG019:00034:00275
TAGTATCAGCCTCGCCATGACGAAGGTATTCC
+
BBBCEBE@@A@AB;;9<BBBBBC?CABBB?A?
@FG019:00034:00280
TGATACGTCTCCTTCCTTAGTTACTTCA
+
AABBCBB>=>BAC@@@CABBB?BBCBEE
@FG019:00034:00285
TGATACGTCTCCTTCCTTAGTTACTTCAG
+
CBABBBC???D@CAC@CABBB@BDC@;:9
@FG019:00034:00287
TACTGAGCTACACACACAGAAAGATTGGT
+
A@ABCCBBBBBBBBCECE;9;8<BC@C?B
@FG019:00034:00290
ATATCGCGAGGGTATGGAAGACTCTATA
+
BCAA?@?BBCC@EDDD?C@CC;:;@@B?
@FG019:00034:00293
ATCAGACACGGACACAGCAGAACACAC
+
@??AA@BBBB@BCCDCCDCCB@CBBCC
@FG019:00034:00294
ATCAGACACGGACACAGCAGAACACAC
+
BB>@@BABCB?9<;CBBCCBBCCDCCC
@FG019:00035:00251
CGTGTCTCTAGGCACAGGATTTTGTGTAG
+
BBCDCBBBBBB@B<<<<?>???6=<9BB@
@FG019:00035:00258
CGTGTCTCTAGGCACAGGATTTTGTGTAG
+
?B@@ACCCABA??==>ACACCB:AAACCC
@FG019:00035:00260
TACTGAGCTACACACACAGAAAGATTGGT
+
@AABBBB@?@BBBBBCECBBD>BBBAB@?
@FG019:00035:00261
TCTCTATGCGCTCCACATGTCTAAGGT
+
@BBAB?AADCB@A59999@@BAB7<8<
@FG019:00035:00262
TCTCTATGCGCTCCACATGTCTAAGGT
+
CBCBCEC@AACCCACCA@AAAECDDCC
@FG019:00035:00264
ATATCGCGAGGGTATGGAAGACTCTATA
+
BBAABBBBAAA?ECBC@B@BBBBBBBB?
@FG019:00035:00271
TGATACGTCTCCTTCCTTAGTTACTTCA
+
BBCBCCBBBCC?C?C@CB<@@=@AA>BD
@FG019:00035:00272
CGTGTCTCTAGGCACAGGATTTTGTGTA
+
BBBBBCCCCCC?ABCCD?CCCB9AB@>>
@FG019:00035:00273
TCTCTATGCGCTCCACATGTTTAAGGTACTG
+
BCAABCCCCCCBC@DCCB>>=<??B@CCCCC
@FG019:00035:00275
ACGCTCGACATGCCCAGGTACAGGAG
+
AAABCBBDCCECCC?DB@CBCCDB@?
@FG019:00035:00280
TAGTATCAGCCTCGCCATGACGAAGGTATTCC
+
B@@@@AAADCA@BBB@CBBBCBB@B?A?A@A<
@FG019:00035:00283
ATCAGACACGGACACAGCAGAACACAC
+
A?<>ACBB??=@BCCBBCCBB?BCBBC
@FG019:00035:00284
CGTGTCTCTAGGCACAGGATTTTGTGTAG
+
CCBCBAAADBCBCCC@=;9999/9BBA<=
@FG019:00035:00285
ATATCGCGAGGGTATGGAAGACTCTATA
+
BB?@?BAABCDADAAACABCCCBBCBDC
@FG019:00035:00287
ATCAGACACGGACACAGCAGAACACAC
+
B>>?ABBBBB@BBDA@?BA;;8;CC?@
@FG019:00035:00288
TAGTATCAGCCTCGCCATGACGAAGGTATTCC
+
A@BBBDABBC@BB998;@A=@@@=A?ABC?B?
@FG019:00035:00290
CGTGTCTCTAGGCACAGGATTTTGTGTAG
+
@@ABBBCDDCC@C?>=A@CDBB8??AHCB
@FG019:00035:00295
TACTGAGCTACACACACAGAAAGATTGGT
+
BBBBBBBA?B@AA@CDCC9996;AA>B@C
@FG019:00035:00296
ATATCGCGAGGGTATGGAAGACTCTAT
+
BABBBBABCDDAD??>@DABBCCCC??
@FG019:00035:00298
CGTGTCTCTAGGCACAGGATTTTGTGTAG
+
BBABBBDDDBB@DBCCC@CCCD9ECDCCC
@FG019:00035:00299
CGTGTCTCTAGGCACAGGATTTTGTGTAG
+
@AAABA@@@B@@A==ACACCBC:CDCBEC
@FG019:00036:00250
CGTGTCTCTAGGCACAGGATTTTGTGTAG
+
BDBCCBBBCCC@BBA==;9999/9999@B
@FG019:00036:00260
ATATCGCGAGGGTATGGAAGACTCTATA
+
@@@ABBBBDED@CHCC>@>AB@@@BCBD
@FG019:00036:00263
CGTGTCTCTAGGCACAGGATTTGTGTAG
+
CCBBBBC:><C@C;999699919@@B@@
@FG019:00036:00273
TACTGAGCTACACACACAGAAAGATTGGT
+
AACCCAA@BBCCCA@@@A89909>>DCAD
@FG019:00036:00275
TCTCTATGCGCTCCACATGTCTAAGGT
+
BBBBBDBBBBCBB@CCCBAAACC@B@B
@FG019:00036:00277
TAGTATCAGCCTCGCCATACGAAGGTATTCC
+
BBBCCBBBCG@CBBB>BBCCCE@C@BCCBD>
@FG019:00036:00278
TGATACGTCTCCTTCCTTAGTTACTTCA
+
C?=@@BBBBBE@EAC@EABBB=BBB?BC
@FG019:00036:00279
AGCACTGTAGCTGTCACTAGTTAATTGT
+
@@CCBBBCBBBA@@@AAABED@D>ACEH
@FG019:00036:00281
CGTGTCTCTAGGCACAGGATTTTGTGTAG
+
@AACCCCCAA@@CAAAHCCCCC9BBAAAB
@FG019:00036:00282
ACGAGTGCGTTCCCCAGTCGTAGGTACTC
+
BBAABBDBBB>@@@8CCD@AABC@C;<<C
@FG019:00036:00285
AGCACTGTAGCTGTCACTAGTTACTTGT
+
>>BCCCBC???BBCCAABACC@CBB>?B
@FG019:00036:00289
TACTGAGCTACACACACAGAAAGATTGGT
+
BBBBBBB@?@BBBAABDC@@?>ACC@C@B
@FG019:00036:00290
TACTGAGCTACACACACAGAAAGATTGGT
+
BA?BBBCBBABDH@DABBCCC?;996848
@FG019:00036:00293
ACGCTCGACATGCCCAGGTACAGGAG
+
A9::BBBCCDCBBBABBCB=A9959>
@FG019:00036:00295
TAGTATCAGCCTCGCCATGACGAAGGTATTCC
+
BCBBBBBBCB@BBBB@BBCCCCC@CACCC@C@
@FG019:00036:00297
ATATCGCGAGGGTATGGAAGACTCTATA
+
BB???B:;<DH@ADAAACACCB@@@A@>
@FG019:00036:00298
TACTGAGCTACACACACAGAAAGATTGGT
+
CBBABABBBBBCCABAA@88809995;?B
@FG019:00037:00253
TAGTATCAGCCTCGCCATGACGAAGGTATTCC
+
A@BABCCFDDA@@A?@BBBC?A@>B>;<==C@
@FG019:00037:00255
ACGAGTGCGTTCCCCATGTCGTAGGTACTC
+
ACBBCCCB=96444,999;BCCCC@C<<=B
@FG019:00037:00261
CGTGTCTCTAGGCACAGGATTTTGTGTAG
+
BBBABBDDCBB@CBBCE@CCDD:::;A@@
@FG019:00037:00264
TCTCTATGCGCTCCACATGTCTAAGGT
+
BCABAABCCBC@B@CCD@ABBCCDD@C
@FG019:00037:00267
TACTGAGCTACACACACAGAAAGATTGGT
+
@@>BBDH?@ABDDCCCCC;;98<CA@C@B
@FG019:00037:00269
ATATCGCGAGGGTATGGAAGACTCTATA
+
B>??ABBCCCC@BBBA?@@BBBBBBBB?
@FG019:00037:00274
TCTCTATGCGCTCCACATGTCTAAGGT
+
ABBBCDBCCCCAB?BCBBBBDEC@C@C
@FG019:00037:00277
ATATCGCGAGGGTATGGAAGACTCTATA
+
BBBBAABA@@@<ACCC@C@CCBBBCCCB
@FG019:00037:00279
AGCACTGTAGCTATCACTAGTTACTTGT
+
<<DCCBDC;;;111;BBECBB@DAB?AB
@FG019:00037:00283
TAATATCAGCCTCGCCATGACGAAGGTATTCC
+
BB@BBBAACB@77:;49?A@BBDCCAFCC@C?
@FG019:00037:00284
TCTCTATGCGCTCCACATGTCTAAGGT
+
BBBBABBCBAA?B@BCF@ABBCB@B@B
@FG019:00037:00286
CGTGTCTCTAGGCACAGGATTTTGTGTAG
+
CBBBBBDDBBB@BABBC@BBGB9DCCBBB
@FG019:00037:00292
TACTGAGCTACAAACACAGAAAGATTGGTGC
+
B@>ABBCDB@@@C>BB@D;;;6;@@?C@CBB
@FG019:00037:00295
ATATCGCGAGGGTATGGAAGACTCTATA
+
BBBBAAABBCC?DDBB@C@EBBBBBBBB
@FG019:00037:00296
TGATACGTCTCCTTCCTTAGTTACTTCA
+
CBBBBBBBCBC=A>AADBCCC@CCC>AA
@FG019:00038:00253
TCTCTATGCGCTCCACATGTCTAAGGT
+
BBBBBDBBBBB@B@BCCB?BAAA@C@B
@FG019:00038:00256
TACTGAGCTACACACACAGAAAGATTGGT
+
CBBB?@ACCCC>>>BCCB???<@BB@B@B
@FG019:00038:00259
CGTGTCTCTAGGCACAGGATTTTGTGTAG
+
ACDBCBBBDCC@BDCCC?CDDD9EA?:>:
@FG019:00038:00260
TCTCTATGCGCTCCCATGTCTAAGGTACTG
+
BCCDDDBBCCCBBC>CC@@?CB@B?ABBBB
@FG019:00038:00261
TACTGAGCTACACACACAGAAAGATTGGT
+
BAAA@@BA@@BBBBCDBB?>><>B?@C@C
@FG019:00038:00262
ACGCTCGACATGCCCAGGTACAGGAG
+
BA?@BBCCBDBBCC>CB@BBCCC@AA
@FG019:00038:00268
TAGTATCAGCCTCGCCATGACGAAGGTATTCC
+
BBABBBC@@AACA;;8;AB@A@?=A?ABC?B?
@FG019:00038:00271
TAGTATCAGCCTCGCCATCACG
+
BADCCCCCAA>@BBB@CCBBBC
@FG019:00038:00274
CGTGTCTCTAGGCACAGATTTGTGTAG
+
;<<99991//1,/,//////+///,,/
@FG019:00038:00283
TGATACGTCTCCTTCCTTAGTTACTTCA
+
@@BBBBBBBBB@B@C@C@BBB@AAA@BC
@FG019:00038:00288
TAGTATCAGCCTCGCCATGACGAAGGTATTCC
+
BCCCCAA<<<?@@99599>>99>2959=9245
@FG019:00038:00291
TGATACGTCTCCTTCCTTAGTTACTTCA
+
BBBBBBB@BBB@B?C?A@>B?@AAB@BD
@FG019:00038:00293
TAGTATCAGCCTCGCCATGACGAAGGTATTCC
+
B@AA@ACCCB=?@;<9;@@@@9959549:8=;
@FG019:00038:00296
ATCAGACACGGACACAGCAGAACACAC
+
BB>@ABCCBB?BCCCFBCCBB?BCBBC
@FG019:00038:00298
TAGTATCAGCCTCGCCATGACGAAGGTATTCC
+
A@@<<<BCCB=A;;;29478=>>7;;11/56,
@FG019:00039:00256
TGATACGTCTCCTTCCTTAGTTACTTCA
+
BDDB??A@?@C?B?B@EEBBB?BBC?AA
@FG019:00039:00260
ATATCGCGAGGGTATGGAAGACTCTATA
+
A?AB<<<DCID@BCBA@B@CCC;:<ACC
@FG019:00039:00267
ACGCTCGACATGCCCAGGTACAGGAG
+
B@@@BBCCCCCCCC@CC@CCBECACC
@FG019:00039:00271
ACGAGTGCGTTCCCCATGTCGTAGGTACTC
+
AA?ABBBCBB>A==6?9;;ABBBC@C;<<C
@FG019:00039:00275
ACGAGTGCGTTCCCCATGTCGTAGGTACTC
+
BB@@ABBBBC@ADD:C;::?AACC@CAAAC
@FG019:00039:00276
ATATCGCGAGGGTATGGAAGACTCTATA
+
@@BBABBCCCC>CBCBAC@BABABB??=
@FG019:00039:00277
TGATACGTCTCCTTCCTTAGTTACTTCA
+
ABBBBBBBBBB@B@B@CAABA@BBB@BC
@FG019:00039:00280
AGCACTGTAGCTGTCACTAGTTACTTGT
+
<<CC=:>ICDCAAAEBBABDCAA@?@BB
@FG019:00039:00281
CGTGTCTCTAGGCACAGGATTTTGTGTAG
+
AA@BBBB@DBB@BBBBCACCDC:CCCBBC
@FG019:00039:00285
ATCAGACACGGACACAGCAGAACACAC
+
??9;;BABBC?BBCA@@@@9959A>>>
@FG019:00039:00288
CGTGTCTCTAGGCACAAGATTTTGTGTAG
+
BACCDCCDDCB?B@94599999/9@DABC
@FG019:00039:00289
ATCAGACACGGACACAGCAGAACACAC
+
BBBBBBBBBB@BCCCAGBDCB@BBBBC
@FG019:00039:00292
ATCAGACACGGACACAGCAGAACACAC
+
@@@B@F@DDD@BCCA=@@@9959>>>9
@FG019:00039:00294
TACTGAGCTACACACACAGAAAGATTGGT
+
@CCCDBFBBABDCC?:?=99914449997
@FG019:00039:00296
CGTGTCTCTAGGCACAGGATTTTGTGTA
+
BBBBBBDDCBB?BBBBBBADDD:BBBBB
@FG019:00039:00297
TCTCTATGCGCTCCACATGTCAAGGTACTG
+
BCBBBBCCCBBBB@CBDBBECC@B?BBBBC
@FG019:00040:00250
AGCACTGTAGCTGTCACTAGTTACTTGT
+
99@@=@ADDCCCBCBBBCDCC@ECBAAB
@FG019:00040:00252
ACGAGTGCGTTCCCCATGTCGTAGGTACTC
+
BBBBBBBBBC?BAA9?=?>>BB@B?A@A@B
@FG019:00040:00253
ATATCGCGAGGGTATGGAAGACTCTAT
+
BBBBC@>>99919999>BAABBB@@?=
@FG019:00040:00255
TACTGAGCTACACACACAGAAAGATTGGT
+
BBBBBAA@BB@BBBCBBDDBB>@@C@C@B
@FG019:00040:00256
TCTCTATGCGCTCCACATGTCTAAGGT
+
BCCBBDBBBBA?A@CDEB??@DCAC?B
@FG019:00040:00262
TACTGAGCTACACACACAGAAAGATTGGT
+
?@CCEEBBBCB;;<CEBBCDC?CCC@C?C
@FG019:00040:00264
TAGTATCAGCCTCGCCATGACGAAGGTATTCC
+
@:<<CBAABA?>A@@=@@BAACB=A?=?>5<8
@FG019:00040:00269
CGTGTCTCTAGGCACAGGATTTTGTGTAG
+
;BCCCBDBBBCCC?@@C@CEDD:CBCCCE
@FG019:00040:00270
TGATAACGTCTCCTTCCTTAGTTACTTCA
+
@82,,*,,229?=@@B>B?ACC@CCC?>C
@FG019:00040:00272
ACGCTCGACATGCCCAGGTACAGGAG
+
B?>@BBCDCCDBBB?BB@BBBBB@BC
@FG019:00040:00273
ACGCTCGACATGCCCAGGTACAGGAG
+
AAABCBBAAA@99919959???ECCA
@FG019:00040:00274
TGATACGTCTCCTTCCTTAGTTACTTCA
+
BBBBBCCBBAC@B@B@DA>?>>@=@=AC
@FG019:00040:00279
AGCACTGTAACTGTCACTAGTTACTTGT
+
@CCCCBCBE?BB???BBBCBB?BBBEBB
@FG019:00040:00280
ATATCGCGAGGGTATGGAAGACTCTATA
+
BBBBA?>?===:ABAB?BACCBA@@CBB
@FG019:00040:00283
ATCAGACACGGACACAGCAGAACACACAGA
+
B>@ACBBB;<;<CBBCAAABB=@@A@@?;;
@FG019:00040:00284
AGCACTGTAGCTGTCACTAGTTACTTGT
+
B?@@BB=<=BKHCCCBBCCCCAFBB@BB
@FG019:00040:00286
CGTGTCTCTAGGCACAGGATTTTGTGTAG
+
BBBBBBBCCCD:;<A>?<9999/9BAAAB
@FG019:00040:00289
TACTGAGCTACACACACAGAAAGATTGGT
+
BBBBBBBBBBBBAABDCCAAA>ABB?B@B
@FG019:00040:00292
TCTCTATGCGCTCCACATGGTCTAAGGTA
+
=89;;DBCCCCCD=99111,/8//,:@66
@FG019:00040:00293
ATCAGACACGGACACAGCAGAACACACGA
+
BAABBCBBBCACCBBBCBA@@5991116-
@FG019:00040:00297
ACGCTCGACATGCCCAGGTACAGGAG
+
A?>?A@@BBDCCBCBBB>?BCAA>AC
@FG019:00041:00252
TACTGAGCTACACACACAGAAAGA
+
BCBBBBC???BBCCCCCBCB>:;/
@FG019:00041:00254
CGTGTCTCTAGGCACAGGATTTTGTGTAG
+
4449444///1,//;9984999,44449=
@FG019:00041:00255
ACGCTCGACATGCCCAGGTACAGGAG
+
ABB@BBBCB??>CB?BA@BBC@ACAC
@FG019:00041:00262
TGATACGTCTCCTTCCTTAGTTACTTCA
+
CGBBBCBBBDD@C@CAEABBB@BBC@CC
@FG019:00041:00263
ACGCTCGACATGCCCAGGTACAGGAG
+
@?@CCBCBCDDBCC>BB@BABAA>AB
@FG019:00041:00264
TCTCTATGCGCTCCACATGTCTAAGGT
+
BBBBBDBBBBBBB?BBCCBDEGBAAAE
@FG019:00041:00272
TCTCTATGCGCTCCACATGTCTAAGGT
+
BBBBABAAAA@@B@CCCBBBBDA@B?A
@FG019:00041:00274
TAGTATCAGCCTCGCCATGACGAAGGTATTCC
+
CBBBBBBCCCA@AFBDDDCBBCD?EAABB@B@
@FG019:00041:00281
TGATACGTCTCCTTCCTTAGTTTCTTCAGTGC
+
BBCBCBBB>??@CCC@CAABBB?BC@BBCCCC
@FG019:00041:00285
ACGAGTGCGTTCCCCATGTCGTAGGTACTC
+
???@@BAABB=@?@6A@@;1111/,.888;
@FG019:00041:00288
CGTGTCTCTAGGCACAGGATTTTGTGTAG
+
CBAAACCCCBC@BBCCB@99994;AABCC
@FG019:00041:00289
CGTGTCTCTAGGCACAGGATTTTGTGTAG
+
BBCCBBAAABB@BABBCACCCC9AAACCC
@FG019:00041:00291
TACTGAGCTACACACACAGAAAGATTGGT
+
>>>AABBAA?@@@AABAA@@@>CCB@?>?
@FG019:00041:00292
CGTGTCTCTAGGCACAGGATTTTGTGTAG
+
BBBBBCDDBCB@BABBB@BCCC:ECBBCC
@FG019:00041:00296
TAGTATCAGCCTCGCCATGACGAAGGTATTCC
+
BBBBBBBAAAAB@A@BCCCCCCC@CACEN?B?
@FG019:00041:00297
TGATACGTCTCCTTCCTTAGTTACTTCA
+
@BBBBBBCBBC@B@C@FABBA?CDC?BC
@FG019:00042:00250
TACTGAGCTACACACACAGAAAGATTGGT
+
BCBBB@AAABAAA=AADCBAB?EBB@B><
@FG019:00042:00255
CGTGTCTCTAGGCACAGGATTTTGTGTAG
+
BBBBBAB@CCC@DDB=999444,9@@999
@FG019:00042:00256
TGATACGTCTCCTTCCTTAGTTACTTTCA
+
?@BBBBBBAAB@C@B@CAC@=<;---+,,
@FG019:00042:00259
TCTCTATGCGCTCCACATGTCTAAGGT
+
BBBBBDCCCEBBB@DCCB9<<DDCC@C
@FG019:00042:00261
TACTGAGCTACACACACAGAAAGATTGGT
+
??BBBBBBBBBBBDCD?=999-;AA?C@C
@FG019:00042:00262
TAGTATCAGCCTCGCCATGACGAAGGTATTCC
+
AABBCDBCCD@BB??=@@B@?@9595999695
@FG019:00042:00266
ATATCGCGAGGGTATGGAAGACTCTATA
+
BBBBB?==9::-9B?>=A=ACCCCCCCA
@FG019:00042:00272
ATATCGCGAGGGTATGGAAGACTCTATA
+
BBBBBBBBBCD>BCA@AE@CCCCC@@@C
@FG019:00042:00279
ATCAGACACGGACACAGCAGAACACAC
+
BACBBBABCC@BCCAAAAA9959??@A
@FG019:00042:00280
TACTGAGCTACATACACAGAAAGATTGGT
+
BBCCCCAAABBBC;<>CC@@@9>994;=@
@FG019:00042:00285
ACGAGTGCGTTCCCCATGTCGTAGGTACTC
+
BBABCCCCBC?BAA9A=?>>@B@@=@CBCC
@FG019:00042:00287
ATATCGCGAGGGTATGGAAGACTCTATA
+
A?BBCB??BBC?CDAA@B@BBBBB>>A?
@FG019:00042:00290
AGCACTGTAGCTGTCACTAGTTACTTGT
+
AAECGBBBBBBBAA@@BBBCC?B@B@BB
@FG019:00042:00292
ACGCTCGACATGCCCAGGTACAGGAG
+
BA@@CBDD@AABBB>BCABBCAC=@A
@FG019:00042:00293
ATATCGCGAGGGTATGGAAGACTCTATA
+
@BBCCBBBCCD@CBCB>B><<;@B;;9:
@FG019:00042:00298
TGATACGTCTCCTTCCTTAGTTACTTCA
+
BBBBBBBAAAC?B@C@CC?@?@BBC@CC
@FG019:00042:00299
TAGTATCAGCCTCGCCATGACGAAGGTATTCC
+
CAAA@ADBBB@>>@@=@AC;;<D@FCAAA@CA
@FG019:00043:00252
TACTGAGCTACACACACAGAAAGATTGGT
+
BBAAAAAAABBBBAAGCB?>><@BA?B@C
@FG019:00043:00253
TAGTATCAGCCTCGCCATGACGAAGGTATTCC
+
??BCCCBBBCBDCAA=@C@@ADD@DFCCCBCA
@FG019:00043:00254
AGCACTGTATCTTCACTAGTTATTGT
+
ABBBBEDD;111;;>BBBBB8:<@CC
@FG019:00043:00257
ATATCGCGAGGGTATGGAAGACTCTATAG
+
A@CBCCBB@@@<?@>>>B=@@BBBBA@<<
@FG019:00043:00265
AGCACTGTAGCTGTCACTAGTTACTTGT
+
<<BCDCCECBB?BBBBBBBBB@BBB@BB
@FG019:00043:00268
ATCAGACACGGACACAGCAGAACACAC
+
BB>??BBCBB@BBBBBBAABBACBBBC
@FG019:00043:00271
ATATCGCGAGGGTAGTGAAGACTCTAT
+
BABBB?===7708-,,,,228899CC>
@FG019:00043:00283
TACTGAGCTACACACACAGAAAGATTGGT
+
BBB@@AAAAAAAA@CDCB9998;BB@C@C
@FG019:00043:00285
ACGAGTGCGTTCCCCATGTCGTTAGGTACTC
+
B@@@BBBBBC?BCB9B@@@;<<@CD@BBCCC
@FG019:00043:00288
CGTGTCTCTAGGCACAGGATTTTGTGTAG
+
BBBBBBDCDAA@BBCBB@BDDC:CCCBCC
@FG019:00043:00289
AGCACTGTAGCTGTCACTAGTTACTTGT
+
<<CCDCBD@AACCCCBCBCCC@DCB@BB
@FG019:00043:00290
TACTGAGCTACACACACAAGAATG
+
BAAABDDBB::<B>>1117//,//
@FG019:00043:00291
TGATACGTCTCCTTCCTTAGTTACTTCA
+
CBBBCCBBBAB?B?B@CAA???BBCABC
@FG019:00043:00293
TCTCTATGCGCTCCACATGTCTAAGGT
+
ACCCCDBBBBCBC@CBBBBBBCC@C@B
@FG019:00043:00298
TAGTATAGCCTCGCCATGATGAAGGTATTCC
+
BBBBBBC;;6;@@@?ACBBCAA?>@CBD?A?
@FG019:00043:00299
TGATACGTCTCCTCCTAGTTACTTACA
+
99999994122+-,*,,,/,4442444
@FG019:00044:00252
ATATCGCGAGGGTATGGAAGACTCTATAG
+
B???BBBBCDHAA??>=@>ABABA@@@?A
@FG019:00044:00253
ATATCGCGAGGGTATGGAAGACTTTATAGAGG
+
BBBB?@?BBBG@FDDC>@>@A;9407?8877=
@FG019:00044:00256
TGATACGTCTCCTTCCTTAGTTACTTCA
+
ACCBBCCBBBB@B@C@CE@@B@ABA@BC
@FG019:00044:00260
TCTCTATGCGCCTCCACATGTCTAAGT
+
BCCCCB;??445442499444///,//
@FG019:00044:00267
TACTGAGCTACACACACAGAAAGATTGGT
+
BBBC@@AB<<<CCCCCCBBA>:?995958
@FG019:00044:00269
ACGAGTGCGTTCCCCATGTCGTAGGTACTC
+
A@>?@BBBBB@DDD9CAABBBBBB@CAAAC
@FG019:00044:00271
ACGAGTGCGTTCCCCATGTCGTAGGTACTC
+
AABBBCBBBB@BCC:C;;9>@@@B?B<<<A
@FG019:00044:00274
ACGAGTGCGTTCCCCATGTCGTAGGTACTC
+
BB;??ABBBB=?==6?=@=BBBBC@C;<<D
@FG019:00044:00275
TAGTATCAGCCTCGCCATGACGAAGGTATTCC
+
@AABCAAACCAABAB?ABBBABC@CABEC@CA
@FG019:00044:00279
CGTGTCTCTAGGCACAGGATTTTGTGTAG
+
BBBC?@ABBBC@BA>>@@CDBD:CBABBC
@FG019:00044:00286
ATCAGACACGGACACAGCAGAACACAC
+
BB<@@BBCCA@@BBBCDCCBA?BDCCC
@FG019:00044:00288
CGTGTCTCTAGGCACAGGATTTTGTAG
+
BDDDCCCBAAA?BDCEE@ACC=8==@B
@FG019:00044:00293
AGCACTGTAGCTGTCACTAGTTACTTGT
+
<>CDCCBB@@BBB@@@@BBDF@BBB@BB
@FG019:00044:00294
ATCAGACACGGACACAGCAGAACACAC
+
AAABEBDCCC::<ACB>>@99699988
@FG019:00045:00251
ATATCGCGAGGGTATGGAAGACTCTATA
+
BB>>?BBC@A@>ADBB@B?BBCCB@@A@
@FG019:00045:00254
CGTGTCTCTAGGCACAGGATTTTGTGTAG
+
CBABACBBAA@?>>=9959999/9?@>>A
@FG019:00045:00256
TGATACGTCTCCTTCCTTAGTTACTTCA
+
BAB?BBBB@@BBCAC@B=;@@>A@A>BB
@FG019:00045:00258
CCGCTCGACATGCCCAGGTACAGGAGACTG
+
A?BDB?AACAAABB>BCACCC@@=;<;BBC
@FG019:00045:00260
TCTCTATGCGCTCCACATGTCTAAGGT
+
999ABEDBBBCBA>ABD@?@ACC@C@C
@FG019:00045:00261
TGATACGTCTCCTTCCTTAGTTACTTCA
+
BCCCBBBBBCB??9:2458>><@9969A
@FG019:00045:00263
ATCAGACACGGACACAGCAGAACACAC
+
BB?@@CCCCA@BBB@CCDCAA????BB
@FG019:00045:00265
TGATACGTCTCCTTCCTTAGTTACTTCA
+
?@@AAAA@BBC@C@C?B@AA@@B>@=@?
@FG019:00045:00268
TACTGAGCTACACACACAGAAAGATTGGT
+
BBB@AAA@@BBBBBDCB@9996;CB@C@B
@FG019:00045:00279
ATATCGCGAGGGTATGGAAGACTCTATA
+
BB<;9@@999909AB@=A=@99<:000=
@FG019:00045:00282
TACTGAGCTACACACACAGAAAGATTGGT
+
BBBBBBCBAABBBBBCCDCCC=CBB@B@C
@FG019:00045:00283
ATATCGCGAGGGTATGGAAGACTCTATA
+
CCBABCDDCCCAEAAA@CBCCCCC@@@C
@FG019:00045:00284
TCTCTATGCGCTCCACATGTCTAAGGT
+
BBBCCECAAACBCAC@A?BCCFE@C@C
@FG019:00045:00286
CGTGTCTCTAGGCACAGGATTTTGTGTAG
+
BBBCCCDAA@B@CCCA=<4444,;AA@AB
@FG019:00045:00292
CGTGTCTCTAGGCACAGGATTTTGTGAAG
+
BCBEBBDAAAC@AAA9;7;AA?9CCBB?C
@FG019:00045:00293
ATCAGACACGGACACAGCAGAACACAC
+
@@@CCCCCAA=@?@9;><<CC?DCDB@
@FG019:00046:00250
ATATCGCGAGGGTATGGAAGACTCTGCCAT
+
@@@@@@CBBBB>99995959=866;01-//
@FG019:00046:00255
TCTCTATGCGCTCCACATGTCTAAGGT
+
BCBCCBDCCBC==@BFCBBAAA?<?>?
@FG019:00046:00256
TGATACGTCTCCTTCCTTAGTTACTTCA
+
BBBCBBDBBBD@B@B@C?BBB@>>>@AB
@FG019:00046:00258
TACTGAGCTACACACACAGAAAGATTGGT
+
849949?>>A@BACCCCCAAA<9;<<A>A
@FG019:00046:00259
TACTGAGCTACACACACAGAAAGATTGGT
+
BBBBBBCBBCCBCBBDCCAAA=BCBAB>>
@FG019:00046:00260
TGATCGTCTCCTTCCTTAGTTACTTCAGTGC
+
BBBBBCB=BA8:;<AHFCBC@CCC@CBBBBB
@FG019:00046:00267
TACTGAGCTACACACACAGAAAGATTGGT
+
BBBBBBBBBBB@@@BDBB9996;@@?B@C
@FG019:00046:00269
TACTGAGCTACACACACAGAAAGATTGGT
+
BBBBCBBBBBBBCCCCB@BCC>C@@?AAE
@FG019:00046:00271
ATATCGCGAGGGTATGGAAGACTCTATA
+
C9<<C@@@BBB>BCBB?C@BBBCC@@AB
@FG019:00046:00275
ATCAGACACGGACAAAGCAGAACACAC
+
CB?A?BBBCC@DBBB?BCDCC?BBBBB
@FG019:00046:00280
AGCACTGTAGCTGTCACTAGTTACTTGT
+
444449?:91/6////66999:944244
@FG019:00046:00281
AGCACTGTAGCTGTCACTAGTTACTTGT
+
9<<C@@CCCCCCBBCBBBCCD@DBB@DC
@FG019:00046:00283
TCTCTATGCGCTCCACATGTCTAAGGT
+
BBCBCBBBBCCA@>ACCBBB@AA@C@B
@FG019:00046:00284
TCTCTATGCGCTCCACATGTCTAAGGT
+
CCCCCDBBBDDCC@C@AACCCIDBCBB
@FG019:00046:00286
ATCAGACACGGACACAGCA
+
BB>@?BBA?A>ACCDDCDC
@FG019:00046:00287
CGTGTCTCTAGGCACAGGATTTTGTGTAG
+
BBBCCBCCCBB@CBCCB??===6=?::=A
@FG019:00046:00289
TACTGAGCTACACACACAGAAAGATTGGT
+
BBBB?BBBBAABBABA@@9996;@@>B?B
@FG019:00046:00298
TAGTATCAGCCTCGCCATGACGAAGGTATTCC
+
CBBBBBBBDCABC??=?BCA@ACAFBAADAC@
@FG019:00046:00299
TCTCTATGCGCTCCACATGTCTAAGGT
+
AABACDBABBC??=@BBB@A@DCAC@C
@FG019:00047:00251
ACGAGTGCGTTCCCCATGTCGTAGGTACTC
+
?>?<;;@AAA6999/9>@>>>99968AA99
@FG019:00047:00258
TGATACGTCTCCTTCCTTAGTTACTCA
+
;@@@CDB9<=B?C<C=A@:;;;11//6
@FG019:00047:00264
ACGCTCGACATGCCCAGGTACAGGAG
+
BAAABBBCCCBCCCB??=?BBBD??@
@FG019:00047:00268
TGATACGTCTCCTTCCTTAGTTACTTCA
+
@<9:@@AA@@A@BABAC@BBC?BBC7;;
@FG019:00047:00273
CGTGTCTCTAGGCACAGGATTTTGTGTAG
+
BBBBBBBBBCB?BBEDDACCCC:AA@CCC
@FG019:00047:00276
AGAGTGCGTTGTGTAGGTATC
+
<BCCCBBBB@BBBDBA=AAAA
@FG019:00047:00277
TACTGAGCTACACACACAGAAAGATTGGT
+
=CDDCCBB@A@BCCADCDECC>CCC?B?E
@FG019:00047:00279
TCTCTATGCGCTCCACATGTCTAAGGT
+
BCDCCBCCAAABC@CCBBBEDCB@C?@
@FG019:00047:00283
ATATCGGGAGGGTATGGAAGACTCTATAGAGG
+
BB?=9996<CC@FAAA@BBCBAEB@@@BBBC@
@FG019:00047:00285
ACGCTCGACATGCCCAGGTACAGGAG
+
B@?@BBCCCBBBCC@@@=ACCCEABB
@FG019:00047:00286
ATATCGCGAGGGTATGGAAGACTCTATA
+
CBBBABDCDCCADBBA@B@BBBBB@AA?
@FG019:00047:00293
ACGCTCGACATGCCCAGGTACAGGAG
+
BBABBABBCBBBDI@@A=@CDCDABB
@FG019:00047:00295
ATATCGCGAGGGTATGGAAGACTCTATAGA
+
BB?@ACBBAAA>ABBBACBCCBBBAAABA:
@FG019:00047:00296
ACGAGTGCGTTCCCCATGGTCGTAGGTACTC
+
>93449499BBD>>+111,///788779944
@FG019:00048:00250
TGATACGTCTCCTTCCTTAGTTACTTCA
+
=CDDBEBB@@A=A=@@DCBBB>B=?=@A
@FG019:00048:00251
TGATACGTCTCCTTCCTTAGTTACTTCA
+
CBBBB@BBBBB@C@C@C@BBB@AABBDC
@FG019:00048:00254
AGCACTGTAGCTGTCACTAGTTACTTGT
+
<<ABABBBAAABCA;;9=?995999699
@FG019:00048:00256
TGATACGTCTCCTTCCTTAGTTACTTCA
+
@BCBBBAABBD>A<@696899;999899
@FG019:00048:00257
AGCACTGTAGCTGTCACTAGTTACTTGT
+
?@CBCCCCCBDBBB??>=@A@;>>>;99
@FG019:00048:00260
TAGTATCAGCCTCGCCATGACGAAGGTTA
+
BBBBCCC@@A@BCCB@BB;;:;B88)*)*
@FG019:00048:00263
CGTGTCTCTAGGCACAGGATTTTGTGTAG
+
BBBBB?B;<<@=>>@9969999/9?>=;A
@FG019:00048:00269
AACACTGTAGCTGTCACTAGTACTTGT
+
@@9>=CCDCBB?>BBCCA@ABB@?=@@
@FG019:00048:00271
ACGCTCGACATGCCCAGGTACAGGAG
+
C@??CCDHDAAABC>BC=AADCCAAA
@FG019:00048:00274
AGCACTGTAGCTGTCAATAGTTACATGT
+
<<CCECBB@@BBAAAB@CCFC@BABBBA
@FG019:00048:00283
AGCACTGTAGCTGTCAC
+
@@A?9>@999?994=BB
@FG019:00048:00286
ATATCGCGAGGGTATGGAAGACTCTATA
+
@CCBBAA?BBA<B@@@=@>B@A@CBBAA
@FG019:00048:00293
ATCAGACACGGACACAGCAGAACACA
+
=7:<A@@A@@=@@@>@9999>;>>>>
@FG019:00048:00295
ACGAGTGCGTTCCCCATGTCGTAGGTACTC
+
BBBBBBBBBB@ABA8B?=@BBBBB@BCDAA
@FG019:00048:00297
ACGAGTGCGTTCCCCATGTCGTAGGTACTC
+
BB>??BBBBD@BAA9?????@@CC?BCCCE
@FG019:00049:00254
ATCAGACACGGACACAGCAGAACACAC
+
BBAABBABBD@CBBBCDBBBCA@??AC
@FG019:00049:00265
TGATACGTCTCCTTCCTTAGTTACTTCA
+
BBBBBBBCCDC@A?A@EBB@@=@@B@BB
@FG019:00049:00266
TGATACGTCTCCTTCCTTAGTTACTTCAGTG
+
BBBCAA@A9==5959?CCBCCABBB@BGCDC
@FG019:00049:00268
ATATCGCGAGGGTATGGAAGACTCTATA
+
CBBBAAA@BCDAC:;;@ECCCCCBBB=7
@FG019:00049:00271
ATCAGACACGGACACAGCAGAACACACA
+
BAABCBAABB@BCBBAABCBB?BCBCCC
@FG019:00049:00272
ATCAGACACGGACACAGCAGAACACAC
+
BCA@AABCCDAA?AAAA@ABB?DBDDC
@FG019:00049:00275
TCTCTATGCGCTCCACATGTCTAAGGT
+
ABBABCBBB@?@A>A@@@@@?BC:<;<
@FG019:00049:00280
TGATACGTCTCCTTCCTTAGTTACTTCA
+
44844499;//,/77,/,.//644/5//
@FG019:00049:00281
ATCAGACACGGACACAGCAGAACACAC
+
9>>>@@CBBB>BBAA@B@>9;89>???
@FG019:00049:00282
ATATCGCGAGGGTATGGAAGACTCTATAG
+
@?@@B<==CCBAB;;;24:99=@:73361
@FG019:00049:00283
ACGAGTGCGTTCCCCATGTCGTAGGTACTC
+
BB>@??@CBB=@@@6?>?=8<<@A<><<<@
@FG019:00049:00289
TGATACGTCTCCTTCCTTAGTTACTTCA
+
BBBBBBDBB??=@@C@CFCCB@BBB@BC
@FG019:00049:00292
TCTCTATGCGCTCCACATGTCTAAGGT
+
ACCBCDAAAA?BBACAGBBCBBC@C@C
@FG019:00049:00294
TACTGAGCTACACACACAGAAAGATTGGT
+
ACCBBBBDBBBCCAABDDBBB>BBB?B@C
@FG019:00049:00298
AGCACTGTAGCTGTCACTAGTTACTTGT
+
<;CDDCCCBBBBBCABACCCB?BFC@CC
@FG019:00049:00299
ACGCTCGACATGCCCAGGTACAGGAG
+
?@AABBBCDAAACC?BC@CCCCD@CC
@FG019:00004:00300
TGATACGTCTCCTTCCTTAGTTACTTCA
+
ABABBBCBAAA@B@CAEACBB?;;9;??
@FG019:00004:00301
TACTGAGCTACACACACAGAAAGATTGGT
+
BABBBCBBBBB??@EDDCDBB?A???B<@
@FG019:00004:00302
ATATCGCGAGGGTATGGAAGACTCTATA
+
B?AABBAB@@@>ADDC@C@ABBBAA>@?
@FG019:00004:00304
ATATCGCGAGGGTATGGAAGACTCTAT
+
B@@@@@@>9990999>;A=@A>>>?88
@FG019:00004:00312
ATCAGACACGGACACAGCAGAACACAC
+
@?BBBBAB@A>@CCCDBBBBD?BBCBB
@FG019:00004:00318
CGTGTCTCTAGGCACAGGATTTTGTGTAG
+
CC@AACDCCBB?BBCBA?AECD::;;999
@FG019:00004:00320
TCTCTATGCGCTCCACATGTCTAAGGT
+
A@CCCCBBBBBAB@BCCBBB9;;5959
@FG019:00004:00322
ATGAGTGCGTTCCCCATGTCGTAGGTACTC
+
CBB>?BBA;;2449/9@>??@=<<:<11//
@FG019:00004:00335
TCTCTATGCGCTCCACATGTCTAAGGT
+
=A@@@?A@<<=ACBBFBBBB9<;>B?B
@FG019:00004:00336
AGCACTGTAGCTGTCACTAGTTACTTGT
+
@ACCCCCBBBBBBBBB@@BCEBCBB?BB
@FG019:00004:00342
ATATCGCGAGGGTATGGAAGACTCTATA
+
BBA@ABBCABB?BCCC@B@CBDBBAAA@
@FG019:00004:00348
TACTGAGCTACACACACAGAAAGATTGGT
+
B???ABBBB@?ABBCBF@9996;AA@C@C
@FG019:00004:00349
CGTGTCTCTAGGCACAGGATTTTGTGTAG
+
BBBBCCCBAAA=AAA@A?9999/9?999>
@FG019:00005:00302
CGTGTCTCTAGGCACAGGATTTTGTGTAG
+
FCCBB@AAAAAAB>?<<:9ABB9CBEB@@
@FG019:00005:00303
ACGAGTGCGTTCCCCATGTCTTAGGTACTC
+
==BBBDB;892999-9@@@AB?BB@A:<;B
@FG019:00005:00304
TCTCTATGCGCTCCACATGTCTAAGGT
+
AAAAAAA<<<CBB?BAB9;<<?>?B:<
@FG019:00005:00306
TGATACGTCTCCTTCCTTAGTTACTTCA
+
BBBBBABBDBB?B@C@EACCB@CBB?==
@FG019:00005:00316
CGTGTCTCTAGGCACAGGATTTTGTGTAG
+
BABCCDECA@A@BABCC@BBBA9BB@>@D
@FG019:00005:00318
ATCAGACACGGACACAGCAGAACACAC
+
BAABA?;@;97;BC@@ACC@@>ACCCC
@FG019:00005:00319
TACTGAGCTACACACACAGAAAGATTGGT
+
AAABBBB??ABBCBCD@;4496;AA@C@B
@FG019:00005:00320
CGTGTCTCTAGGCACAGGATTTTGTGTAG
+
AAAABBDDDBB@CCBBB@BCCC:CEAA==
@FG019:00005:00323
CGTGTCTCTAGGCACAGGATTTTGTGTAG
+
BBBBCCCC::<@CBBAA?@@AB:AAAAAC
@FG019:00005:00324
ACGCTCGACATGCCCAGGTACAGGAGA
+
BBACBBBBA??==9<@A=@@DCIDBCB
@FG019:00005:00325
ATCAGACACGGACACAGCAGAACACAC
+
BBA@ABABCB@CCBBCCDCBB?BDBBB
@FG019:00005:00330
AGCTCGACATGCCCAGGTACAGGAGACTG
+
B:<<BDCA@A944-9B?ACCBC?BCCCBB
@FG019:00005:00331
ACGCTCGACATGCCCAGGTACAGGAG
+
B?>?BBDCCA@@BA==>=?AAAD@@A
@FG019:00005:00332
ATATCGCGAGGGTATGGAAGACTCTATA
+
CBAABB=@9998<ABC=A?AHCCB?BBB
@FG019:00005:00337
AGCACTGTAGCTGTCACTAGTTACTTGT
+
??CCDCBBBBBBBBAABABBE@ECB@BC
@FG019:00005:00338
AGCACTGTAGCTGTCACTAGTTACTTGT
+
@BCCCDBAABBBBBBBB?B?AABBB=?A
@FG019:00005:00342
ACGAGTGCGTTCCCCATGTCGTAGGTACTC
+
B?BBBBB;882994,9?>@BCCCB<?9;<9
@FG019:00005:00343
CGTGTCTCTAGGCACAGGATTTTGTGTAG
+
AAABBBDAA?A?BB?AA@9999-9??>>>
@FG019:00005:00345
ATATCGCGAGGGTATGGAAGACTCTATA
+
BBBB@@?CCCCCCEBB@CACBCC@@:;;
@FG019:00006:00306
TCTCTATGCGCTCCACATGTCTAAGGT
+
BCDCAAAC@@ABB@CCCBBCBA?<@59
@FG019:00006:00309
AGCACTGTAGCTGTCACTAGTTACTTGT
+
@=CCBACA:==CCCAAABCDC@CB@<9;
@FG019:00006:00316
AATGAGTGCGTTTCCCCCAATGTCGTAGGTACTC
+
1,,0,,///66656888-:64;88///.,.////
@FG019:00006:00326
TACTGAGCTACACACACAGAAAGATTGGT
+
BBCGBCCBAAABBBB@;;444-9>>;ACD
@FG019:00006:00327
TAGTATCAGCCTCGCCATGACGAAGGTATTCC
+
BBBBDBD:=<ACC@A=??B@@;98=@BBD?CA
@FG019:00006:00331
TCTCTATGCGCTCCACATGTCTAAGGT
+
BBBBBBCBBBCBC@CDBBBC@ADBI?D
@FG019:00006:00334
ATATCGCGAGGGTATGGAAGACTCTATA
+
BBA?ABBBBBB>C@BB@B@B@BBBB?>>
@FG019:00006:00339
ACGCTCGACATGCCCAGGTACAGGAG
+
BBBBBB@?ABBAAA<@@=@@ABB@AA
@FG019:00006:00340
ATATCGCGAGGGTATGGAAGACTCTATA
+
BB??BBCB;;98<AAA@D?BCCCCC>@@
@FG019:00007:00301
TCTCTATGCGCTCCACATGTCTAAGGT
+
BBBBBCCBBBBBCBDCBB9;;@?<@;?
@FG019:00007:00305
ATATCGCGAGGGTATGGAAGACTCTATA
+
AA@@ABBBCBC>CBBB@C@CCCCAAABA
@FG019:00007:00306
TGATACGTCTCCTTCCTTAGTTACTTCA
+
?BBBBBBBAAA@B@B@BC?@@@?@@BBA
@FG019:00007:00310
ATATCGCGAGGGTATGGAAGACTCTATA
+
BBBBBCCCA@=:A;<<?C@BGCB;;;;:
@FG019:00007:00316
ACGAGTGCGTTCCCCATGTCGTAGGTACTC
+
BBB@BBB;892994-9@@@ABBBG?A;<;B
@FG019:00007:00320
ATCAGACACGGACACAGCAGAACACAC
+
BBBB???@??@AB@??ACCCD@CCCCC
@FG019:00007:00321
ACGAGTGCGTTCCCCATGTCGTAGGTACTC
+
AAABBBB@::2944-9999@BB@@<?9999
@FG019:00007:00322
CGTGTCTCTAGGCACAGGATTTTGTGTAG
+
BBBBBCDEACAACBBBC@DDDD::::B??
@FG019:00007:00326
ACGCTCGACATGCCCAGGTACAGGAG
+
AAABBBBBBDCCCC=AB@DBBBC@?=
@FG019:00007:00328
TCTCTATGCGCTCCACATGTCTAAGGT
+
AACBEBBC;;111;=>BDBBBAC@D>C
@FG019:00007:00333
ACGCTCGATGCCCAGGTACAGGAG
+
BBABBBBBECCB>CC@DCCBB@AA
@FG019:00007:00337
CGTGTCTCTAGGCACAGGATTTTGTGTAG
+
ACCDCCDCBBB@BBBBC@CCCD:CDAAAA
@FG019:00007:00342
TACTGAGCTACACACACAGAAAGATTGGT
+
;<<=ECDC@?@CEBB?@@944-9>@?CDC
@FG019:00007:00347
ATCAGACACGGACACAGCAGAACACAC
+
??BA::;CCB@BBCC?=?@;97;A@@A
@FG019:00007:00349
ATCAGACACGGACACAGCAGAACACAC
+
BBAABBBBBB=?@BBBBBCCC?B?AAA
@FG019:00008:00310
TAGTATCAGCCTCGCCATGACGAAGGTATTCC
+
BBBCCCED@A@BBBB@BBBDBBB?BADCC@C@
@FG019:00008:00312
CGTGTCTCTAGGCACAGGATTTTGTGTAG
+
BBBBBBCDCBD?BBCBB@?===6?==@>>
@FG019:00008:00319
AGCACTGTAGCTGTCACTAGTTACTTGT
+
@ACCCECCBBCCCCCC@@@EC@CDB>AA
@FG019:00008:00320
ACGAGTGCGTTCCCCCATGTCGTAGGTACTC
+
BBBBAB=;8829999+9?>?ACDCG?A;;;@
@FG019:00008:00325
CGTGTCTCTAGGCACAGGATTTTGTGTAG
+
BBBBCDDBAA@=A@BBB?@>@>4999999
@FG019:00008:00330
ACGAGTGCGTTCCCCATGTCGTAGGTACTC
+
BBB?BBBB=92444,9@?ABCCCC@B:<<B
@FG019:00008:00334
TCTCTATGCGCTCCACATGTCTAAGGT
+
?=B@<;4?>?>9969@>>99999?B69
@FG019:00008:00339
ACGAGTGCGTTCCCCATGTCGTAGGTACTC
+
BBBBBBBA?@;@@=4>999999>?;>999>
@FG019:00008:00345
TACTGAGCTACACACACAGAAAAGATTGGT
+
ABBBBBC???BABBB@@A9994/99@?CAC
@FG019:00008:00346
TACTGAGCTACACACACAGAAAGATTGGT
+
BBBBBBBBB?A?BBCBA@944-9>>>B@B
@FG019:00008:00347
AGCACTGTAGCTGTCACTAGTTACTTGT
+
/////6/4//76/////44442444244
@FG019:00009:00302
TCTCTATGCGCTCCACATGTCTAAGGT
+
BBA?AAB<;<AAA?BB?;;99995924
@FG019:00009:00303
TACTGAGCTACACACACAGAAAAGATTGGT
+
AABBBBB?A?BBBBC@;;4444/9>>;?@C
@FG019:00009:00318
ATATCGCGAGGGTATGGAAGACTCTAT
+
BBBB?BB?BCC?CDCD>@=@B@@ABBB
@FG019:00009:00329
CGTGTCTCTAGGCACAGGATTTTGTGTAG
+
BBBBBB;:<A@=>@@AB@BCBB7@9999>
@FG019:00009:00331
CGTGTCTCTAGGCACAGGATTTTGTGTAG
+
BBBBCCCCGGB@BCDEE@DCFC::=;A>>
@FG019:00009:00337
TCTCTATGCGCTCCACATGTCTAAGGT
+
BBBBBCBBBDCCC@CC?>?@;;<>B8<
@FG019:00009:00339
TACTGAGCTACACACACAGAAAGATTGGT
+
::<CBBBCBBBBBCA;;:444-9@@?C@C
@FG019:00010:00300
ATATCGCGAGGGTATGGAAGACTCTATA
+
BBBB@>=;4446;BBC@CACCBB@@@@?
@FG019:00010:00305
TACTGAGCTACACACACAGAAAGATTGGT
+
@@@AABB@@BBBBBC@;;444-9@?<BBG
@FG019:00010:00306
ACGAGTGCGTTCCCCATGTCGTAGGTACTC
+
BBBB99<>>?2444-449?9<;B@<?<999
@FG019:00010:00307
TAGTATCAGCCTCGCCATGACGAAGGTATT
+
?@BACCDDBC?BBEB@ABBBABA@B?A@@=
@FG019:00010:00310
ATCAGACACGGACACAGCAGAACACAC
+
@?BBBB@?AB@AB@@@BA=;;8;>==>
@FG019:00010:00312
ACGCTCGACATGCCCAGGTACAGGAG
+
@9:;<;AAAAFBCC@<;59>99969>
@FG019:00010:00320
CGTGTCTCTAGGCACAGGATTTTGTGTAG
+
BBBBCDCCAA@?CBBCCBCBCD:AA=B@@
@FG019:00010:00322
ATATCGCGAGGGTATGGAAGACTCTATA
+
BB@ABBBA;;;8<BCC@B?BCCBBCCC>
@FG019:00010:00323
CGTGTCTCTAGGCACAGGATTTTGTGTAG
+
AABBBCBAAGCBCBAAB@CCCB:A??>99
@FG019:00010:00326
TACTGAGCTACACACACAGAAAGATTGGT
+
<<<BCCCCB@BCA9999999>:>>>5969
@FG019:00010:00327
TGATACGTCTCCTTCCTTAGTACTTCA
+
BA@@ACCCBBB@D:;51;<11///599
@FG019:00010:00329
ATATCGCGAGGGTATGGAAGACTCTATA
+
BBBABBEBBEEACBBA@CACCCCCC9;;
@FG019:00010:00334
CGTGTCTCTAGGCACAGGATTTTGTGTAG
+
A;<<@AACDDCAB@<<<:<<BB4?A9999
@FG019:00010:00335
ATATCGCGAGGGATGGAAGACTCTATA
+
BAAAABBCCDB>BCBAD@BABABB9;;
@FG019:00010:00347
TCTCTATGCGCTCCACATGTCTAAGGT
+
BCCC;:DBBCCBB?BAB;<<@BB=B>A
@FG019:00010:00349
AGCACTGTAGCTGTCACTAGTTACTTGT
+
==?@@@@?B999944989;C>;@11,1;
@FG019:00011:00301
TGATACGTCTCCTTCCTTAGTTACTTCA
+
BDCCBBBBBBB@C::7:=<>>;>99699
@FG019:00011:00310
CGTGTCTCTAGGCACAGGATTTTGTGTAG
+
BBBCDDDBBAC>@=B;959@@@4999@?>
@FG019:00011:00312
TAGTATCAGCCTCGCCATGACGAAGGTATTCC
+
BBBBBBBBCB?B?@?=ABBCC??=ABCCCCB@
@FG019:00011:00326
ACGAGTGCGTTCCCCATGTCGTAGGTACTC
+
BB>@ACDCCC<>992=9999AA@A>B999>
@FG019:00011:00330
TCTCTATGCGCTCCACATGTCTAAGGT
+
BB@AACDC==?9969@AAAAAAAAC=A
@FG019:00011:00337
ACGCTCGACATGCCCAGGTACAGGAG
+
???BBBB@@BCBCC@:::9BBBD?:<
@FG019:00011:00338
TGATACGTCTCCTTCCTTAGTTACTTC
+
BBBBBBB@=?AAF@C>A=;9;=@@>A@
@FG019:00011:00340
ACGAGTGCGTTCCCCATGTCT
+
?88;944:495499294411,
@FG019:00011:00342
TCTCTATGCGCTCCACATGTCTAAGGT
+
BBBCBBBAABBBB>BBCB@@@AABE?A
@FG019:00011:00344
TACTGAGCTACACACACAGAAAAGATA
+
BBBBBCCBBBBBCBA9::9999/9@@B
@FG019:00012:00314
ATATCGCGAGGGTATGGAAGACTCTATA
+
ABBBBB@@9::6;@@@?B?BCCCCCCB?
@FG019:00012:00315
TACTGAGCTACACACACAGAAAGATTGGT
+
BBBBBBB@BBBCBDBAA9444-;=><?=@
@FG019:00012:00318
ATATCGCGAGGGTATGGAAGACTCTATA
+
BBBBBBBBDCC@CAAA?B?BDFDDC@77
@FG019:00012:00322
AGCACTGTAGCTGTCACTAGTTACTTGT
+
<<ECCCCBCCCCBBBBBDCCE@BCB<:9
@FG019:00012:00328
CGTGTCTCTAGGCACAGGATTTTGTTAG
+
BBBBBCDDAA@@DCCCB?@99929958>
@FG019:00012:00331
ACGAGTGCGTTCCCCATGTCGTAGGTACTC
+
BBAB??>@>=5999/9999@CCAA=@9999
@FG019:00012:00340
ATATCGCGAGGGTATGGAAGACTCTATA
+
BCAABBBC@A@>@B9=6:7<>>>9;;;;
@FG019:00012:00344
CGTGTCTCTAGGCACAGGATTTTGTGTAG
+
BBBCBAACCCH@CBDB>:9444-999@?>
@FG019:00012:00347
ACGAGTGCGTTCCCCATGTCGTAGGTACTC
+
?=>BBBBA?=6999,9?>>@@@@B>BAA@@
@FG019:00013:00300
TAGTATCAGCCTCGCCATGACGAAGGTATTCC
+
@AC>=>>;9959@9<9<CBCCBB?B@CAA?A@
@FG019:00013:00308
CGTGTCTCTAGGCACAGGATTTTGTGTAG
+
BBBBBBCCBBB?BBCB@:4444,9==>>A
@FG019:00013:00315
TGATACGTCTCCTTCCTTAGTTACTTCA
+
CCCBBBDE?>??A?A@FA@FAC<<;899
@FG019:00013:00319
ATATCGCGAGGGTATGGAAGACTCTATA
+
BABB999??==<ABBBAC@CCCCCBAB=
@FG019:00013:00323
AGCACTGTAGCTGTCACTAGTTACTTGT
+
BBBBBC::<BBCBCCCBDBBED@=@689
@FG019:00013:00327
TGATACGTCTCCTTCCTTAGTTACTTCA
+
@AAAABBBA>>?BBC@@@BBB?AAB@BB
@FG019:00013:00328
ATATCGCGAGGGTATGGATGACTCTATA
+
BAABBBECCCD@CDCD@DBABBC?@@BB
@FG019:00013:00330
ACGAGTGCGTTCCCCATGTCGTAGGTACTC
+
==?@@>>@985999/49:B>AABBACE<=<
@FG019:00013:00338
TCTCTATGCGCTCCACATGTCTAAGGT
+
ABDCCCCFCCDBB>AAA;<<A@A6969
@FG019:00013:00344
ACGCTCGACATGCCCAGGTACAGGAG
+
@@ABCCCBCBABCC@BB?BBCBECD@
@FG019:00013:00347
AACACGGACACAGCAGAACACACAGAC
+
B?@@BC@BAABCBCCBBDECCCBBAAC
@FG019:00013:00349
ATCAGACACGGACACAGCAGAACACAC
+
BBBBBCABBB@BBBBABBDCC?BBBBB
@FG019:00014:00305
TGATACGTCTCCTTCCTTAGTTACTTCA
+
B>@@BBBBABB@C?C?BABCB?BDC@BA
@FG019:00014:00311
ACGAGTGCGTTCCCCATGTCGTAGGTACTC
+
BB@@ACDBBA6994-9?999999948999>
@FG019:00014:00313
ATCAGACACGGACACAGCAGAACACAC
+
BB@>BCBBA??ACC?@?ABBB?@BBBB
@FG019:00014:00316
TACTGAGCTACACACACAGAAAGATTGGT
+
??=AABBAA?@BBBCB@@944-9=8<@@B
@FG019:00014:00318
ATATCGCGAGGGTATGGAAGATTCTATAGAG
+
ABBBBCBB;:::=CCD@A@CCC@DBBB@@>@
@FG019:00014:00319
CGTGTCTCTAGGCACAGGATTTTGTGTAG
+
AABBBBCBBBD@BBBBC@CBBB9BC?AAA
@FG019:00014:00323
TACTGAGACTACGTAAAAGATTGGTG
+
1/222///,2,//////*/699:<=9
@FG019:00014:00331
ATATCGCGAGGGTATGGAAGACTCTATA
+
BCBB9;;C@@@<@CBB@EACDCCBBBB@
@FG019:00014:00338
ATATCGCGAGGGTATGGAAGACTCTATA
+
BBBBBCBA??=:@ABB@DACCCCBB<><
@FG019:00014:00345
ATATCGCGAGGGTATGGAAGACTCTATA
+
BB>>>AACCBB>BCBB@BECBDB@@@@@
@FG019:00014:00347
TACTGAGCTACACACACAGAAAGATTGGT
+
BABABBCBBB@ABCB::;994-9A@=CBC
@FG019:00014:00348
TCCTACTGAGCTCCACATGTCTAAGGT
+
-*)(((((((2@=ABBBC@DACC@B=A
@FG019:00014:00349
CGTGTCTCTAGGCACAGGATTTTGTGTAG
+
?CCDCCCCBEC@BBBBC?;;;;5;CBBBC
@FG019:00015:00304
ACGAGTGCGTTCCCCATGTCGTAGGTACTC
+
BBABBBA>842999/9>>??B@AB>D<=<B
@FG019:00015:00306
ACGAGTGCGTTCCCCATGTCGTAGGTACTC
+
BCBBB==>995999/44499998><?999>
@FG019:00015:00308
TAGTATCAGCCTCGCCATGACGAAGGTATTCC
+
@>?=99444424@>>=@@AAABBADACEHADA
@FG019:00015:00315
ATCAGACACGGACACAGCAGAACACAC
+
BB>?@BBBBB@BDCCCDCC??=>BBBB
@FG019:00015:00316
AGCACTGTAGCTGTCACTAGTTACTTGT
+
ABBBBBDCBBBBABBBBAAD?<?4459>
@FG019:00015:00320
CGTGTCTCTAGGCACAGGATTTTGTGTAG
+
CBA??ABBCCCACCCCB=9444-9@@@>B
@FG019:00015:00324
ACGAGTGCGTTCCCCATGTCGTAGGTACTC
+
AAB@ABB>;;2444,9?>>A=?=D@CBBBB
@FG019:00015:00327
TAGTATCAGCCTCGCCATGACGAAGGTTC
+
BBBABB;:BA?AA;<8;A>>>=027+-+,
@FG019:00015:00330
TGATACGTCTCCTTCCTTAGTTACTTCA
+
ABAAAABBBAA@A@B>@>AABA??@@BB
@FG019:00015:00334
TCTCTATGCGCCTCCACATGTCTAAG
+
9444@AB?>99244294489999929
@FG019:00015:00337
ATATCGCGAGGGTATGGAAGACTCTATA
+
BB@@ABBDBAB?BDBD@C@DDDBBBAAA
@FG019:00015:00348
CGTGTCTCTAGGCACAGGATTTTGTGTAG
+
ABBBBBCDBBB@CBBBC@????6?A?=A?
@FG019:00016:00303
ACGCTCGACATGCCCAGGTACAGGAG
+
BBCBAAABCCB???<>B?CBCBD@;;
@FG019:00016:00306
ACGAGTGCGTTCCCCCATGTCTAGGTATC
+
4434:9994424444+4999;;43134/.
@FG019:00016:00310
TCTCTATGCGCTCCACATGTCTAAGGT
+
AB;:<BBCBBBBCACCB:66/11,1,1
@FG019:00016:00315
CGTGTCTCTAGGCACAGGATTTTGTGTAG
+
@@@;;@BBDCDDD<<<ACAADB:CB;99@
@FG019:00016:00322
ACGCTCGACATGCCCAGGTACAGGAG
+
BBABBBBCCCDCEE@BB<<<BBB@B9
@FG019:00016:00325
TGATACGTCTCCTTCCTTAGTTACTTCA
+
BBBABBBBBBB@B@B@C?ABBA9;;>A@
@FG019:00016:00329
ATCAGACACGGACACAGCAGAACACAC
+
BBBBBBBBBC>@ACCCCDBEE@BBBBB
@FG019:00017:00300
TGATACGTCTCCTTCCTTAGTTACTTCA
+
AA?B@BBBBBB?B@C@C=BBB=?@ABBC
@FG019:00017:00301
ACGCTCGACATGCCCAGGTACAGGAG
+
BBBBBABABCCBCC?BB?BCCCC@@@
@FG019:00017:00306
TAGTATCAGCCTCGCCATGACGAAGGTATTCC
+
BBBBBBC@@AABB998;BBBCBCAEA@CD?B@
@FG019:00017:00309
TGATACGTCTCCTTCCTTAGTTACTTCA
+
A@??BBBBB9969>A>B?ACG@CBB@CC
@FG019:00017:00312
AGCACTTGTAGCTGTCACTAGTTACTTGT
+
>>994/,////////9BBBDDC?BBB<@8
@FG019:00017:00315
TCTCTATGCGCTCCACATGTCTAAGGT
+
99<<=<CCCCCBC@BC?>;;<BB?C?B
@FG019:00017:00316
AGCACTGTAACTGTCACTAGTTACTTGT
+
B@@@ACC:::<DCCCB=?BDCACBB?BB
@FG019:00017:00319
TACTGAGCTACACACACAGAAAGATTGGT
+
AA?BCCC@?@AACCCCCB?>><@??>A@B
@FG019:00017:00320
ACGCTCGACATGCCCAGGTACAGGAG
+
AAABBBBCBDC;;;9;B@CBBDD@BA
@FG019:00017:00324
CGTGTCTCTAGGCACAGGATTTTGTGTAG
+
??ABCBBBICC@BAA;;<<CHH:CCE<<<
@FG019:00017:00328
AGCACTGTAGCAGTCACTAGTTACTTGT
+
?BBBCBB88=1/18:ABDEG87611,11
@FG019:00017:00333
ATCAGACACGGACACAGCAGAACACAC
+
B?;>?BBBBB@BBEBCCBCBB>BBBBB
@FG019:00017:00334
AGCACTGTAGCTGTCACTAGTTACTTGT
+
@ADCBBBDBBBBBBBBBBDCE@CBB@BB
@FG019:00017:00343
TAGTATCAGCCTCGCCATGACGAAGGTATTCC
+
BBC@AAAAFHBC@AF;;<BBCBB?BECCC?CE
@FG019:00017:00344
ATATCGCGAGGGTATGG
+
BBABBBBBEBC?BB@B6
@FG019:00017:00347
ACGCTCGACATGCCCAGGTACAGGAG
+
AABBBBCBA=@;;969C=>;;;;59?
@FG019:00018:00303
AGCACTGTAGCTGTCACTAGTTACTT
+
?>BCCCBFAAABBBBBBCBDA@DCB?
@FG019:00018:00306
AGACACTGACACAGCAGAACACACAGAC
+
AAAACCBBCCCBBCCC?@>ACCB@>BBC
@FG019:00018:00314
TAGTATCAGCCTCGCCATGACGAAGGTATTCC
+
B=::44444424989<@@@@AAA?BFCDD@C@
@FG019:00018:00317
ATATCGCGAGGGTATGGAAGACTCTATA
+
BBB?@ACCCCC>CC?>595<<;CCLGBB
@FG019:00018:00318
AGCACTGTAGCTGTCACTAGTTACTTGT
+
?@BBCBCCBCCBBD?AAAADCCA<;8<<
@FG019:00018:00322
ACGCTCGACATGCCCAGGTACAGGAG
+
BAAABBBCCDCDDB>BB>>====;=B
@FG019:00018:00325
TACTGAGCTACACACACAGAAAGATTGGT
+
BBBBBBB@BBBAAACCFA944-9???CDC
@FG019:00018:00331
TACTGAGCTACACACACAGAAAGATTGGT
+
@@@BBBCBA??BBBCCF@99969???B@C
@FG019:00018:00339
TACTGAGCTACACACACAGAAAGATTGGT
+
BBBBBBBBBBBBCCCCCECCBBBCC@A>B
@FG019:00018:00341
TGATACATCTCCTTCCTTAGTTACTTC
+
=999>;;;AADBB69248>?<:111,/
@FG019:00018:00346
AGCACTGTAGCTGTCACTAGTTACTTGT
+
<<CCDCCBAA@BBBBAAABCBB>???BB
@FG019:00019:00309
TACTGAGCTACACACACAGAAAGATTGGT
+
>>AAABBBBBBBBBEB;;444-9@@@D@B
@FG019:00019:00310
TCTCATGCGCTCCACATGTCTAAGGT
+
CCCBB@@@AE;<9<@@@@A=>?6969
@FG019:00019:00316
TACTGAGCTACACACACAGAAAGATTGGT
+
A@ABBDDBBBAABCCC@@99968:;;>=@
@FG019:00019:00319
TGATACGTCTCCTTCCTTAGTTACTTCA
+
BBBBBDBBDCDAC@B?A>@@B@BBB@A?
@FG019:00019:00321
TGATACGTCTCCTTCCTTAGTTACTTCA
+
BBB?@AB@@@C?C@C@C@@@?@BBB@CD
@FG019:00019:00322
TAGTATCAGCCTCGCCATGACGAAGGTATTCC
+
BBBBBBBBCC@BB999;CCCDCB@C@CEBEBB
@FG019:00019:00323
CGTGTCTCTAGGCACAGGATTTTGTGTAG
+
9>9999==ACC@=<<11,1/<@+111//4
@FG019:00019:00328
TAGTATCAGCCTCGCCATGACGAAGGTATTCC
+
@ABBBBC<=<ABB@A=?BBBCBA?B?BCC@EF
@FG019:00019:00333
ACGCTCACATGCCCAGGTACAGGAG
+
BBBBBBCCCC@??>@FACCCBC@BB
@FG019:00019:00339
ACGAGTGCGTTCCCCATGTCGTAGGTACTC
+
BBBAABBB==2444,9?@ABBCBC@C<<<B
@FG019:00019:00346
TACTGAGCTACACACACAGAAAGATTGGT
+
ABBBBBCBBBAAAB@=?A99909?@>CAC
@FG019:00020:00301
TCTCTATGCGCTCCACATGTTACTG
+
BBBE@AAAACGCC@BCCBCB>?988
@FG019:00020:00304
TCTCTATGCGCTCCACATGTCTAAGGT
+
AA@@@@BBBBC?A@BFCBBCCBB@B8;
@FG019:00020:00306
TGATACGTCTCCTTCCTTAGTTACTTCA
+
B@?BBBBA@BB@C@C@C@BCBAAAB@BD
@FG019:00020:00311
AGCACTGTAGCTGTCACTAGTTACTTGT
+
@@BCCCCECBDBBBBBBBCEC@CBB=@?
@FG019:00020:00316
ATCAGACACGGACACAGCAGAACACAC
+
AAAABBBCCB@BCA@AAAAAA=AABBB
@FG019:00020:00323
TACTGAGCTACACACACAGAAAGATTGGT
+
?BBBBBBA@A@ABBC@A9444-9@??CAB
@FG019:00020:00325
CGTGTCTCTAGGCACAGGATTTTGTGTAG
+
BBBBBBBDAA@@CBBCC@;;991;A@ACD
@FG019:00020:00328
ACGAGTGCGTTCCCCATGTCGTAGGTACTC
+
@@ACCC=8>>5999/9??>@AAAC@@<>AD
@FG019:00020:00329
TAGTAACAGCCTCGCCATGACGAAGGTATTCC
+
4/111-////,3839444;9>89548989<@5
@FG019:00020:00330
ATCAGACACGGACACAGCAGAACACAC
+
BBBAAB99<B@BBCCA@??9;7<BCCC
@FG019:00020:00340
ACGAGTGCGTTCCCCATGTCGTAGGTACTC
+
?@DBB?:>885999/49=>BBBDD@C<<<C
@FG019:00020:00347
ACGCTCGACATGCCCAGGTACAGGA
+
BBABBB?@ADB?==:@@=@BEFEAA
@FG019:00021:00316
ATATCGCGAGGGTATGGAAGACTCTATA
+
BB@@@BBCBBB>BBCB@B@BABBBB<77
@FG019:00021:00319
CGTGTCTCTAGGCACAGATTTTGTGTAG
+
9<BBC@B;<11,119944444,4444@@
@FG019:00021:00324
AGCACTGTAGCTGTCACTAGTTACTTGT
+
<ADDBABC@AACBCCBBBBCC@BBB@AB
@FG019:00021:00330
TACTGAGCTACACACACAGAAAGATTGGT
+
@@BBBBB@@@@@BABCCC;996;@B@C@C
@FG019:00021:00331
ACGAGTGCGTTCCCCATGTCGTAGGTACTC
+
BBBBBBBA992444,9999@BCDG@CCFBB
@FG019:00021:00336
TCTCTATGCGCTCCACATGTCTAAGGT
+
99BBCCCBBBBBB@DDCBAAAAGADAC
@FG019:00021:00337
TAGTATCAGCCTCGCCATGACGAAGGTATTCC
+
BABBBCCDBB>>>@@>BBBBBBC=@=AAA<@?
@FG019:00021:00338
AGCACTGTAGCTGTCACTAGTTACTTGT
+
<<AA;;=CBA@@@AACCDDBBACBB>AA
@FG019:00021:00347
TGATACGTCTCCTTCCTTAGTTACTTCA
+
??ABBCBB??A@BBA?A?>BB@BBB@CC
@FG019:00021:00348
ATCAGACACGGACACAGCAGAACACAC
+
@B@@ABBBAA?ABBBBCCBAA>ABBBB
@FG019:00022:00304
ATATCGCGGAGGGTATGGAAGACTCTATA
+
BA?@=98969??:BA=A>C@BBCCCECBA
@FG019:00022:00312
CGTGTCTCTAGGCACAGGATTTTGTGTAG
+
@@AAAAB@@AB@BBBBC@CDDC:A@=>>:
@FG019:00022:00316
TGATACGTCTCCTTCCTTGTGC
+
@>>@;;<<AADAC?C<>74:89
@FG019:00022:00321
ATATCGCGAGGGTATGGAAGACTCTATA
+
A@BBBCBAABHCC?@@7;7<BBCCBBBB
@FG019:00022:00322
TCTCTATGCGCTCCACATGTCTAAGGT
+
BBBBCBCBABBBC@BBCCBBBAADBAC
@FG019:00022:00337
ATCAGACACGGACACAGCAGAACACAC
+
BBBBBBBBBB@CD@??==?@>=ACCDC
@FG019:00022:00338
TCTCTATGCGCTCCACATGTCTAAGGT
+
ABAAAABAACCCB?DCCBBBBDE@C@C
@FG019:00022:00340
TACTGAGCTACACACACAGAAAGATTGG
+
:<BCEDC?AAABBCCDCC???<@B?@B@
@FG019:00022:00344
TAGTATCAGCCTCGCCATGACGAAGGTATTCC
+
BBBBBBC;:<ACB:;8;CB@AA@>AACCC@C?
@FG019:00022:00345
TAGTATCAGCCTCGCCATGACGAAGGTATTCC
+
BBAEABCCBB>B@@@?A@89899695999298
@FG019:00022:00348
TGATACGTCTCCTTCCTTAGTTACTTCA
+
A@@BABBABBC?B?B@CABBA>BBBA@A
@FG019:00022:00349
ATCAGACACGGACACAGCAGAACACAC
+
BB<>>BBBB@?BCBBBBDBBE@DCAAB
@FG019:00023:00312
TCTCTATGCGCTCCACATGTCTAAGGT
+
>AAABBBAA@C<;;<BDCCEBCA2479
@FG019:00023:00315
AGCACTGTAGCTGTCACTAGTTACTTGT
+
<;C@AAHCCCCCBBCBCC@??BB??@AB
@FG019:00023:00316
ACGCTCGACATGCCCAGGTACAGGAG
+
BBACBBD::=CBBB>BB>BBBBCC@@
@FG019:00023:00326
ATCAGACACGGACACAGCAGAACACAC
+
BB;>?BB@A>@BCCBAAGCCC@BBBBB
@FG019:00023:00329
CGTGTCTCTAGGCACAGGATTTTGTGTAG
+
BBB?9;>DCGG@CBCCC@BBBA9BC?A@A
@FG019:00023:00330
TGATACGTCTCCTTCCTTAGTTACTTCA
+
BBBB@BBDBBC@B@C@C@CCB@BAA@A?
@FG019:00023:00332
ACGAGTGCGTTCCCCATGTCGTAGGTACTC
+
AAAABCCBCC=@?>6=;;;AAB@@;>9999
@FG019:00023:00342
AGCACTGTAGCTGTCACTAGTTACTTGT
+
999944999<BC<<=B@@@AA@@CC=AA
@FG019:00023:00348
TGATACGTCTCCTTCCTTAGTTACTTCA
+
BBBBBBBDCBC?A@BAE@CBB>BCDACC
@FG019:00024:00301
ACGCTCGACATGCCCAGGTACAGGAG
+
@@@BBBDCECC@@A=@B?BBCCCCCC
@FG019:00024:00303
ACGCTCGACATGCCCAGGTACAGGAG
+
ABBBBB@??@B=>=:@A=@@CCC@BB
@FG019:00024:00304
CGTGTCTCTAGGCACAGGATTTTGTGTAG
+
BBBBBCCCC;;8;BAAC@CCCC:AA@A@@
@FG019:00024:00307
TCTCTATGCGCTCCACATGTCTAAGGT
+
?AABADBBBBCBC@DCA??BBDB@C?B
@FG019:00024:00313
CGTGTCTCTAGGCACAGGATTTTGTGTAG
+
BBBCCCDBCCCAB??=A<9944-9>999@
@FG019:00024:00314
TACTGAGCTACACACACAGAAAGATTGGT
+
BB@BABBBBBBBCBBB>>9996;@C@C>A
@FG019:00024:00315
ATATCGCGAGGGTATGGAAGACTCTATA
+
A>=9;94;99=>ACCC>A=ACEBBBBC?
@FG019:00024:00318
ACGCTCGACATGCCCAGGTACAGGAG
+
B@>@AAACCDC9998;B@BCCCC@??
@FG019:00024:00320
ATCAGACACGGACACAGCAGAACACAC
+
A?<@@BBBB@?BBBBBCDBBB?BBBBC
@FG019:00024:00321
TCTCTATGCGCTCCACATGTCAAAGGTACTGA
+
A?BBADDCBA@@B@BBCBBB???>ACCBCC;;
@FG019:00024:00322
CGTGTCTCTAGGCACAGGATTTTGTGTAG
+
BBBABBDDDCDBC???A?BBCC:DA?@@A
@FG019:00024:00323
TGATACGTCTCCTTCCTTAGTTACTTCA
+
BCC@@ACDCCB@B@B?@?BBCA???>@@
@FG019:00024:00328
ATATCGCGAGGGTATGGAAGACTCTATAG
+
CC>@@CCBBBH?CB;;7;>AAC@ABC000
@FG019:00024:00330
TACTGAGCTACACACACAGAAAGATTGGT
+
BAA?BBCBB@AABBDBB@944-9>><B@C
@FG019:00024:00336
ATCAGACACGGACACAGCAGAACACAC
+
AB@@ABBBBB?BDBBDCEBBC?AABBB
@FG019:00024:00337
ATCAGACACGGACACAGCAGAACACAC
+
BB><BBBBBB?BBCBCBBB??>?CBBC
@FG019:00024:00338
CGTGTCTCTAGGCACAGGATTTTGTGTAG
+
@ABBBBDDBBB@CBBBB@BBBB9DCCFDD
@FG019:00024:00340
TGATACGTCTCCTTCCTTAGTTACTTCA
+
A==??BBBBBA?A@A@C@BBB@AAA@BC
@FG019:00024:00342
ATATCGCGAGGGTATGGAAGACTCTATA
+
BBB@@@A<<<@<>B@@6964499;<BB@
@FG019:00024:00343
TACTGAGCTACACACACAGAAAGATTGGT
+
BBABBBBBBBBBBCBA??9996;@@?B@C
@FG019:00024:00345
TGATACGTCTCCTTCCTTAGTTACTTCA
+
?=??BBBCBAA?A@C@D@ABB>ABB?BE
@FG019:00025:00313
TAGTATCAGCTCGCCATGACGGAAGGTATTCC
+
=@;8449?:A@@;;8;AAACC@C@CADDE@C@
@FG019:00025:00316
TGATACGTCTCCTTCCTTAGTTACTTCA
+
CBCBCBB===?=A>ABF@E@?=BCF@CC
@FG019:00025:00319
CGTGTCTCTAGCACAGGATTTTGTGTAG
+
DBC@AADCDCCBBB<<;<CBB:=A<AAA
@FG019:00025:00323
TAGTATCAGCCTCGCCATGACGAAGGTATTCC
+
BBBBBBBBCC@BB9999BB?ABA?A@?@A?C?
@FG019:00025:00324
ATCAGACACGGACACAGCAGAACACAC
+
BB>>=ABBBB@BBBBBBBCBC@BBECC
@FG019:00025:00325
ATATCGCGAGGGTATGGAAGACTCTATA
+
BBBBBBAB???<ACEC@C@CBCBBACCA
@FG019:00025:00328
AGCACTGTAGCTGTCACTAGTTACTTGT
+
<=BBCDCCCCCCCBBBBBBBCAE??<?A
@FG019:00025:00332
TGATACGTCTCCTTCCTTAGTTACTTCA
+
ABBBBBBBBBC@B@B@CCABA>BBB@EC
@FG019:00025:00336
ATATCGCGAGGGTATGGAAGACTCTATA
+
BBBBCCBBAAA>BBCE@C@CCCBBBABA
@FG019:00025:00337
AGCACTGTAGCTGTCACTAGTTACTTGT
+
<<BA??A<;<AB@@ABACA<<:9@@<AB
@FG019:00025:00338
TACTGAGCTACACACACAGAAAGATTGGT
+
?@BBBBBB??BBCCBBBCA>><@BB?B>B
@FG019:00025:00340
TAGTATTCAGCCTCGCCATGACGAAGGTATTCC
+
9;111/,///8?CECB99994444242449892
@FG019:00025:00342
CGTGTCTCTAGGCACAGGATTTTGTGTAG
+
ABBBBBB@CCC@ABBBB@BBBC:DCB===
@FG019:00026:00300
TAGTATCAGCCTCGCCATGACGAAGGTATTCC
+
@BBBCAAACCAABBB=@@AAAACAEBCED@C@
@FG019:00026:00303
CGTGTCTCTAGGCACAGGATTTTGTGTAG
+
998999@?9=@=@BCBD@CCED:<:;@@>
@FG019:00026:00304
CGTGTCTCTAGGCACAGGATTTTGTGTAG
+
ABCCA<<>B@?;@A;;;@CCEK9DB@<<<
@FG019:00026:00313
TACTGAGCTACACACACAGAAAGATTGGT
+
BB@BBCBB??BBBCCCCCBBB?BBB@B@B
@FG019:00026:00314
CGTGTCTCTAGGCACAGGATTTTGTGTAG
+
BBBBABD:=<CABBB@><9999/9BAB99
@FG019:00026:00317
CGTGTCTCTAGGCACAGGATTTTGTGTAG
+
AAAAAADDDAA?BCBAA@CDDD:AABAAA
@FG019:00026:00322
TCTCTATGCGCAAGGTACTG
+
BBCBCCCBBBBB?BADHCCB
@FG019:00026:00323
AGCACTGTAGCTGTCCACTAGTTACTTGT
+
844444///,,00,,*/6/44;8944244
@FG019:00026:00330
CGTGTCTCTAGGCACAGGATTTTGTGTAG
+
@@AABAAAAA@=@@ADAADDEC9DCE<11
@FG019:00026:00335
ACGAGTGCGTTCCCCATGTCGTAGGTACTC
+
@@@BBB@;442999/9?C@BCDBB>B<<<@
@FG019:00026:00342
TACTGAGCTACACACACAGAAAGATTGGT
+
>>>A@@@AABBB?BDBC@9998;@B@C@C
@FG019:00026:00343
TCTCTATGCGCTCCACATGTCTAAGGT
+
BBBCDCECCCCBB@CCBBBAABCACAC
@FG019:00027:00304
TGATACGTCTCCTTCCTTAGTTACTTCA
+
@AAABBCBBBA?C@C@CABFC@BBB@DC
@FG019:00027:00316
ATATCGCGAGGGTATGGAAGACTCTATA
+
BBB@ABBBBDC@FAA@?B@DCCCCCB@?
@FG019:00027:00321
ATCAGACACGGACACAGCAGAACACAC
+
BAA>?@?;<=@GDCBBBDECC>BBBBC
@FG019:00027:00322
TGATACGTCTCCTTCCTTAGTTACTTCA
+
CBBBBCCCB>>697;<>:?9;9;@@=>@
@FG019:00027:00325
ACGCTCGACATGCCCAGGTACAGGAG
+
BBAAACBCCAAACDBCB?ABCDD@DF
@FG019:00027:00326
CGTGTCTCTAGGCACAGGATTTTGTGTAG
+
;<CCECDCBGB@BBCCC@;999,999@@@
@FG019:00027:00333
TCTCTATGCGCTCCACATGTCTAAGGT
+
BBBABCCCC@@@B>@@C@@>>@?6959
@FG019:00027:00340
ACGAGTGCGTTCCCCATGTCGTAGGTACTC
+
AAAABBBB??>A@=6?=@?BCCBB?B<<<C
@FG019:00027:00346
ACCTCGACATGCCCAGGTACAGGAGACTG
+
@A>BBCBBBCDCCADJDC@AACDBBBCCB
@FG019:00028:00301
ATATCGCGAGGGTATGGAAGACTCTATA
+
BBAABB=@9;:9=CCCAC@CCCCBBBB>
@FG019:00028:00302
ATATCGCGAGGGTATGGAAGACTCTATA
+
BBABCA>>;::8<CCC@A@CCCCBB>@?
@FG019:00028:00303
ACGAGTGCGTTCCCCATGTCGTAGGTACTC
+
BBBBBBBB==;@@92?=@@@@@BB?ACDCD
@FG019:00028:00305
AGCACTGTAGCTGTCACTAGTTACTTGT
+
<<HDDCDCBBBBBBCBBBBCC@BBB>??
@FG019:00028:00309
ATATCGCGAGGGTATGGAAGACTCTATA
+
BBBBBBBBBCCACA??@BACBBCBB@@?
@FG019:00028:00312
CGTGTCTCTAGGCACAGGATTTTGTGTAG
+
@@@>>999?>>;>==99644>>1::977/
@FG019:00028:00317
TGATACGTCTCCTTCTTAGTT
+
>>?BBBCBB;::8*,,2**(+
@FG019:00028:00327
ACGCTCGACATGCCCAGGTACAGGAG
+
@@@BBBBCB@C99;6;C@BABCD@CC
@FG019:00028:00330
TACTGAGCTACACACACAGAAAGATTGGT
+
BBBBBBDAB@ABB@AAFB;;;9<@CBE@C
@FG019:00028:00332
TACTGAGCTACACACACAGAAAGATTGGT
+
:<CCBBCCBBBA;;9999999049988;8
@FG019:00028:00336
ACGAGTGCGTTCCCCATGTCGTAGGTTACTC
+
BB?@ACCA??2444,999;ABBCB?B@CCCB
@FG019:00028:00341
ATCAGACACGGACACAGCAGAACACAC
+
BB@AABBBBB>??BBCECC??>@CCHC
@FG019:00028:00348
TAGTATCAGCCTCGCCATGACGAAGGTATTCC
+
BBBBBBB@AA@CCA?>ABBBDCB@CAEDC@EA
@FG019:00029:00305
ATCAGACACGGACACAGCAGAACACAC
+
98849@?@>BAC<;9@>9948;>>>?9
@FG019:00029:00307
ATATCGCGAGGGTATGGAAGACTCTATA
+
BABBBBABCFF?A@B?@C?AABBBAAB@
@FG019:00029:00309
ATCAAACACGGACACAGCAGAACACAC
+
;93440111/,///8449B;<:<CCFE
@FG019:00029:00317
TACTGAGCTACACACACAGAAAGATTGGT
+
??BBCBA??ABBBBCDCC?>>:@@??B@C
@FG019:00029:00319
TACTGAGCTACACACACAGAAAGATTGGT
+
BBBBBCCBCBBBBA@>@@99909@@<ABD
@FG019:00029:00320
ATCAGACACGGACACAGCAGAACACAC
+
BC>@ACC@B@?BBBA99;;<9<ABBBB
@FG019:00029:00321
AGCACTGTAGCTGTCACTAGTTACTTGT
+
AABBAAB@<;;<9=?A>@@<<8<BD<@A
@FG019:00029:00322
TGATACGTCTCCTTCCTTAGTTACTTCA
+
BA@@BBBBA?A>B@C@C@?@@@BBB@BC
@FG019:00029:00323
TGATACGTCTCCTTCCTTAGTTACTTCA
+
BBBBBBBAA@B@CCC@C@BBB=BBB@B@
@FG019:00029:00325
TACTGAGCTACACACACAGAAAGATTGGT
+
???@@BBBB???BBCCCC;946;@>=B@@
@FG019:00029:00328
TCTCTATGCGCTCCACATGTCTAAGGT
+
BB@@ACAA@CCBB@BEBAA>4996969
@FG019:00029:00335
ATATCGCGAGGGTATGGAAGACTTTATAGAGG
+
BB@ABBBB???>ACCC@C@ECBBA=BB>>?B@
@FG019:00029:00339
ACGAGTGGCGTTCCCCATGTCGTAGGTACTC
+
@>4:;11,///,///*4449BCCBC?B<<=A
@FG019:00029:00341
ACGCTCGACATGCCCAGTACAGGAG
+
898?@@@>>>?111-11//644244
@FG019:00029:00342
TGATACGTCACCTTCCTTAGTTACTTCAGTGC
+
ABBBB:<:BCE@@@A@B@CCDADDA@ADCCCB
@FG019:00029:00343
TAGTATCAGCCTCGCCATGACGAAGGTATTCC
+
CCCBDCDBA?;?@=@=@@@@DCCACBCCC@A?
@FG019:00029:00345
TGATACGTCTCCTTCCTTAGTTACTTCA
+
BBCB?B@@@AC@CCDCC@CBB?@;;899
@FG019:00029:00346
ATCAGACACGGACACAGCAGAACACAC
+
@B<<@BBBB?>BBCCDABB<<<<DCCD
@FG019:00030:00300
ATATCGCGAGGGTATGGAAGACTCTATA
+
@@9;;AB@@AC>DD<<;=@BCBCAA?<:
@FG019:00030:00301
ATCAAGACAGCGACACAGACAGACACAC
+
;934644344444;;;;///111/88//
@FG019:00030:00305
AGCACTGTAGCTGTCACTAGTTACTTGT
+
BBCCCCCCBCDCDBBBBCCCC@CCB@BB
@FG019:00030:00309
TACTGAGCTACACACACAGAAAGATTGGT
+
BBBAAA@@?BBBB@CCAA9996;AA@C@C
@FG019:00030:00313
ATCAGACACGGACACAGCAGA
+
BB>??BBBBB@B@@ACBCBBB
@FG019:00030:00315
TAGTATCAGCCTCGCCATGACGAAGGTATTCC
+
BBBBBBCBBB@BB?@>@CBDBBB@CBCCC@C@
@FG019:00030:00320
ACGCTCGACATGCCCATGTACAGGAG
+
BBAAAABBBBCCCC>BA@;;;A@>BB
@FG019:00030:00323
TGATACGTCTCCTTCCTTAGTTACTTCA
+
DCCCFBBBBBB@CAH>A?@BB>AACDCC
@FG019:00030:00325
CGTGTCACTAGGCACAGGATTTTGTGTAG
+
BBB@@@ABBBB?BABBC@BCCC:CCABBC
@FG019:00030:00328
TACTGAGCTACACACACAGAAAGATTGGT
+
B@@ABBBBAAABAACBA@444-9>>>B@C
@FG019:00030:00333
TCTCTATGCGCTCCACATGTCTAAGGT
+
@@CCDCCBBBAAB@BCCBAA>@A?B?A
@FG019:00030:00334
CGTGTCTCTAGGCGGATTTTGTGTAG
+
CDDDBDCCCEC>?>@CBCB8B@A==9
@FG019:00030:00337
CGTGTCTCTAGGCACAGGATTTTGTGTAG
+
BAAABBDD@CB@B@BBDA?@@@9?C@@=@
@FG019:00030:00338
AGCACTGTAGCTGTCACTAGTTACTTGT
+
;;CCBAACFCCABACCCCCCC@D;;7;@
@FG019:00030:00339
TAGTATCAGCCTCGCCATGACGAAGGTATTCC
+
C@A@;==ABACBBBC?CBCCCCC@B@C<<<=A
@FG019:00030:00343
TCTCTATGCGCTCCACATGTCTTAAGGT
+
@BBBBDCCBBBBB@BBBBBBBB@C@CAB
@FG019:00030:00346
CGTGTCTCTAGGCACAGGATTTTGTGTAG
+
@@@BBBCBBBD@C@?@C@BBDC:CDBBBB
@FG019:00031:00300
ATCAGACACGGACACAGCAGAACACAC
+
BB?@ACBBBA?BCCCDA@AA@>?BA?B
@FG019:00031:00305
TGATACGTCTCCTTCCTTAGTTACTTCA
+
BBBBBBBEBBB?B@CBF@BAA?BBB@BB
@FG019:00031:00309
TAGTATCAGCCTCGCCATGACGAAGGTATTCC
+
BBBB@@AABC@AA998;BABABB@DCECE?B@
@FG019:00031:00310
ACGAGTGCGTTCCCCATGTCGTAGGTACTC
+
BB9<<BCCDC@CDH:EBAA<<<AB>ABBGB
@FG019:00031:00316
TGATACGTCTCCTTCCTTAGTTACTTCA
+
BAABBCBDBBA@BBF?C@BBB?BBC@CC
@FG019:00031:00319
CGTGTCTCTAGGCACAGGATTTTGTGTAG
+
A@CCCCDBBBB@BCCCC>@@@@6?BA@;<
@FG019:00031:00321
TACTGAGCTACACACACAGAAAGATTGGT
+
BBABBBDBBABBBBCCA@944-9>>>B?B
@FG019:00031:00322
ACGCTCGACATGCCCAGGTACAGGAG
+
>@BBBBABDCCAAA=>?=@BCED@@@
@FG019:00031:00323
TACTGAGCTACACACACAGAAAGATTGGT
+
@BBBBBB???BBBBCCDC@?><>AB@C@C
@FG019:00031:00325
TACTGAGCTACACACACAGAAAGATTGGT
+
4489?99111/,,,/77:;B@:;442424
@FG019:00031:00326
TACTGAGCTACACACACAGAAAGATTGGT
+
CCCAAACC<<<CBBCDDFECC@CCCBC@C
@FG019:00031:00329
TGTTACGTCTCCTTCCTTAGTTACTTCA
+
81111:::B@ABCBC?B@BBB@AADBDC
@FG019:00031:00336
ATCAGACACGGACACAGCAGAACACAC
+
BB>?@BDBBB@?BBCCCCBAA?BBBBB
@FG019:00031:00337
CGTGTCTCTAGGCACAGGATTTTGTGTAG
+
@<D@CCCEBCB@A@>@@59999/99?999
@FG019:00031:00339
ACGAGTGCGTTCCCCATGTCGTAGGTACTC
+
ABBBBBBA992444,9A@BBECBB>A:;<B
@FG019:00031:00340
ACGAGTGCGTTCCCCATGTCGTAGGTACTC
+
BCCBA?BBBB@DGHACDCEBBBBB@B<<=B
@FG019:00031:00346
CGTGTCTCTAGGCACAGGATTTTGTGTAG
+
94<AA@CCDBB59;@@A>9999/9EEABC
@FG019:00032:00303
ATATCGCGAGGGTATGGAAGACTCTATA
+
BAAAAC;;;;;;133>B>??>CCCCBB@
@FG019:00032:00305
ACGCTCGACATGCCCAGGTACAGGAG
+
BBAAAABCCCCCCC@CB?B@BBC@AB
@FG019:00032:00306
ACGAGTGCGTTCCCCATGTCGTAGGGTACTC
+
?<;<<BB@>>8===-99@ABBBCCC@CCAAA
@FG019:00032:00317
TAGTATCAGCCTCGCCATGACGAAGGTATTCC
+
BBBBBABBBB@BBB@@BBBBCBB>?A?4959<
@FG019:00032:00319
ATGAGACACGGACACAGCAGAACACAC
+
@@@ACCCBBB@BBBCCGBBCC@CBBCC
@FG019:00032:00325
ATATCGCGAGGGTATGGAAGACTCTATA
+
BBCBBB?@=@@<@CCC?EACCCCCCAAA
@FG019:00032:00328
ATATCGCGAGGGTATGGAAGACTCTATA
+
BB@@BBBBABB>BCCC@B?@@AAB>>CB
@FG019:00032:00331
CGTGTCTCTAGGCACAGGATTTTGTGTAG
+
BBBB@@DBBBB?BBCCB=;;94,9CA@AC
@FG019:00032:00335
TGATACGTCTCCTTCCTTAGTTACTTCA
+
BA@ABBBBBBB@B@B@C@>??@BBB@EA
@FG019:00032:00341
AGCACTGTAGCTGTCACTAGTTACTTGT
+
BACBCBCCCCCCC@?@CABBBCBB@?BB
@FG019:00032:00343
ATCAGACACGGACACAGCAGAACACAC
+
AABBAAACCC@CEBBBDDCCE?BBBC;
@FG019:00032:00344
TGATACGTCTTCCTTAGTTACTTCAGTGC
+
>>@BBBA@@@=@=A@ABC@<::@@?9>99
@FG019:00032:00345
CGTGTCTCTAGGCACAGGATTTTGTGTAG
+
AB@BB@CCDABBBBBBB@BCCC:AEDBBC
@FG019:00032:00347
TAGTATCAGCCTCGCCATGACGAAGGTATTCC
+
BABAABCCEB?==:97;@@?@9959<?@A>G?
@FG019:00032:00348
ACGAGTGCGTTCCCCATGTCGTAGGTACTC
+
BB??=ABBCC=?==694;;ABB@@=@<<<@
@FG019:00033:00302
AGCACTGTAGCTGTCACTAGTTACTTGT
+
AADDDBBCBBBAA@B@A@@CB@B??>?C
@FG019:00033:00303
AGCACTGTAGCTGTCACTAGTTACTTGT
+
<<CBBBDGBBBCCBABBCCED@BBB=AA
@FG019:00033:00304
ATCAGACACGGACACAGCAGAACACAC
+
BBBBBBBAAA>ACCCCAABCC@B@ABB
@FG019:00033:00310
TACTGAGCTACACACACAGAAAGATTGGT
+
BBBBBBBBAABBBBBCCB???<>AA?B@C
@FG019:00033:00313
ACGCTCGACATGCCCAGGTACAGGAG
+
@BBBBB?CEBB??@>@D@BBBBD@CB
@FG019:00033:00316
ATATCGCGAGGGTATGGAAGACTCTATA
+
BBBB@AABCCC>CCBB@B@BCCBCBA@>
@FG019:00033:00318
ATATCGCGAGGGTATGGAAGACTCTATA
+
BBBBBBBBCDD@CCCC@C@CCCCCBBB?
@FG019:00033:00319
TGATACGTCTCCTTCCTTAGTTACTTCA
+
BBBBBBBAAAB@B@C@DABAB?BBB@BC
@FG019:00033:00328
ACGCTCGACATGCCCAGGTACAGGAG
+
B?>?BBBCCEC??=:==<ABDDD@BB
@FG019:00033:00336
TAGTATCAGCCTCGCCATGACGAAGGTATTCC
+
DBDBACCCDC?B?@A?CBBCBBB@BADBB@CA
@FG019:00033:00338
TAGTATCAGCCTCGCCATGACGAAGGTATTCC
+
BBBBCCB<=<@FA;<8<CB@ABB?C@AAABFF
@FG019:00033:00341
TACTGAGCTACACACACAGAAAGATTGGT
+
???AAAAAAAAAAABECD:998;A>@C@C
@FG019:00033:00344
ATATCGCGAGGGTATGGAAGACTCTATAG
+
AA???CCCCBC?CCCD@CDABBAB@?:=9
@FG019:00033:00346
ATATCGCGAGGGTATGGAAGACTCTATA
+
ABABBBBBCCC@CGBB@B@CC<<<C@B@
@FG019:00034:00306
TACTGAGCTACACACACAGAAAGATTGGT
+
?@BCCCBAABBBBACD;;444-9>>;>>A
@FG019:00034:00307
AGCACTGTAGCTGTCACTAGTTACTTGT
+
99=?@BCCCBBBCCCC<?=DD@CCCAHD
@FG019:00034:00308
TCTCTATGCGTCCACATGTCTAAGGT
+
BCCA=?@B;<:C@BBCCCCCBB?BAC
@FG019:00034:00314
TGATACGTCTCCTTCCTTAGTTACTTCA
+
BBBCBBCBBBB?>;?=A>@AA?BCC?BB
@FG019:00034:00318
TCTCTATGCGCTCCACATGTCTAAGGT
+
BCCBBDBBBBCBB@BBCBAA?A@AF@B
@FG019:00034:00320
CGTGTCTCTAGGCACAGGATTTTGTGTAG
+
BBBBBBDBBBDBFB@?@>99994;CDBBC
@FG019:00034:00322
ATATCGCGAGGGTATGGAAGACTCTATA
+
B?BBBB@BBAA?BDBBACDACDCBB?B?
@FG019:00034:00323
ATATCGCGAGGGTATGGAAGACTCTATA
+
BB???BCCCCDACDCC@C@CCCBA@BBB
@FG019:00034:00327
TAGTATCAGCCTCGCCATGACGAAGGTATTCC
+
B?@?CCC@A@?=88859>>>>9969<?>A=A@
@FG019:00034:00331
AGCACTGTAGCTGTCACTAGTTACTTGT
+
ABCCCCBBBBBBBBBBBBBCCADCC@CE
@FG019:00034:00332
TGATACGTCTCCTTCCTTAGTTACTTCA
+
?AABBBBBBBB?B?A@D@B??@>>A@BB
@FG019:00034:00334
ATCAGACACGGACACAGCAGAACACAC
+
BB@@ABBBBB@BDBBBACB@@>@CBBB
@FG019:00034:00335
ACGAGTGCGTTCCCCATGTCGTAGGTACTC
+
=;899844482///*////00,//,/////
@FG019:00034:00340
TCTCTATGCGCTCCACATGTCTAAGGT
+
@@GCBAEEBBB;;59>>>>999?8989
@FG019:00034:00346
TGATACGTCTCCTTCCTTAACTTCAGTGC
+
BBABBBB>>>B@C@>?B@B?AA@BBBBBB
@FG019:00034:00349
CGTGTCTCTAGGCACAGGATTTTGTGTAG
+
BB9<<BCCCCJBDCCBA>@???4>@99<@
@FG019:00035:00303
AGCACTGTAGCTGTCACTAGTTACTTGT
+
@@CCDCDCAAABBBBBBCCABABDC@BB
@FG019:00035:00306
ACGCTCGACATGCCCAGGTACAGGAG
+
B?>?BBBCCDC@@@>@B@BBFBD?BB
@FG019:00035:00322
TGATACGTCTCCTTCCTTAGTTACTTCA
+
@AAAB>>>@@@@A?B@B@?BA@B??>AC
@FG019:00035:00325
TACTGAGCTACACACACAGAAAGATTGGTGCTG
+
BBBBBCDBBBBBBEDBCF;998<@@>888,=((
@FG019:00035:00327
TGATACGTCTCCTTCGTTACTTCAGTGC
+
BB?BBBBCBBB@D@BCD@CCG@CCBBCB
@FG019:00035:00330
TAGTATCAGCCTCGCCATGACGAAGGTATTCC
+
BBBBBBCCEC@B@998;AB@AA?=A@CCCCFB
@FG019:00035:00331
ACGCTCGACATGCCCAGGTACAGGAG
+
BAAABBCBCBBBCC@BB?BBDCC@@A
@FG019:00035:00333
TAGTATCAGCCTCGCCATGACGAAGGTATTCC
+
CABBBCCDDC@>=997;@@@B<:;<ABAC?D?
@FG019:00035:00336
TGATACGTCTCCTTCCTTAGTTACTTCA
+
??ABBBBBBBB@B@B@C@BAA>BBC@CC
@FG019:00035:00341
AGCACTGTAGCTGTCACTAGTTACTTGT
+
@?CCCECCBBAABAAABBBBC@CBB@BB
@FG019:00035:00343
TGATACGTCTCCTTCCTTAGTTACTTCA
+
>AAAAABBCBB6979>A>ACC@CCC@CB
@FG019:00035:00345
TAGTATCAGCCTCGCCATGACGAAGGTATTCC
+
;;;@<49=AA>ABBA@BB<;9@@54244;898
@FG019:00035:00348
TACTGAGCTACACACACAGAAAGATTGGT
+
C?@;<<A@@@BBCCCBCBBCC>ABC:;8<
@FG019:00035:00349
TGATACGTCTCCTTCCTTAGTTACTTCA
+
B@?BBBB>>>B@C@B@B@ABB@BBB@AA
@FG019:00036:00300
ACGAGTGCGTTCCCCATGTCGTAGGTACTC
+
BB>=?BCBB@6944,999;BCCBG@CAAAB
@FG019:00036:00302
TAGTATCAGCCTCGCCATGACGTAGGTA
+
DBCBBAACCCBBA;99;CCCCCBCC@CC
@FG019:00036:00305
TCTCTATGCGCTCCACATGTCTAAGGTA
+
BBBBBCBBB@BBB@CCCBABBFC?B?BC
@FG019:00036:00310
TCTCTATGCGCTCCACATGTCTAAGGT
+
BBBBBDCCBBAAB@DCCDAAACCACBB
@FG019:00036:00313
ATCAGACACGGACACAGCAGAACACAC
+
ABAABA@@BA@BBBEAAACBB>BCBBA
@FG019:00036:00318
ATCAGACACGGACACAGCAGAACACAC
+
BB8;;CBBBC=@ABECCCCBB?BCCBB
@FG019:00036:00319
AGCACTGTAGCTGTCACTAGTTACTTGT
+
;;;==@CBABBAAAABC;=DD?BBDACC
@FG019:00036:00320
TACTGAGCTACACACACAGAAAGATTGGT
+
BABBBBBBBAABBBDBCB;998;CC@C@B
@FG019:00036:00321
ACGCTCGACATGCCCAGGTACAGGAG
+
AA@ABBBBBD?ACC>BA>?BCCD@CB
@FG019:00036:00323
TACTGAGCTACACACACAGAAAGATTGGT
+
B?B@AABCCCCCBBBBFCCCC>AAABCAC
@FG019:00036:00325
AGCATCTGTAGCTGTCACTAGTTACTTGT
+
99>8444444444::AC?>@@?;>;;8<D
@FG019:00036:00326
ACGAGTGCGTTCCCCATGTCGTAGGTACTC
+
A;;:4C>>;<8<BB8B<<<999>><AAAA@
@FG019:00036:00329
TGATACGTCTCCTTCCTTAGTTACTTCA
+
?BBBBBBBBBB@D@C@CACBB@C@@=AD
@FG019:00036:00330
TCTCTATGCTCTCCACCTG
+
@ACCECECBCB?<:11,1/
@FG019:00036:00334
TACTGAGCTACACACACAGAAAGATTGGT
+
AA@BBBBABBBBBBBDCD@?><@BB?B@C
@FG019:00036:00335
AGATACGTCTCCTTCCTTAGTTACTTCA
+
??BCBBBBBBB@C@D@CABBB@BBA?AA
@FG019:00036:00337
ACGAGTGCGTTCCCCATGTCGTAGGTACTC
+
BHAB?@@@>>5999/99<<CCCCCABCBCB
@FG019:00036:00339
ACGAGTGCGTTCCCCATGTCGTAGGTACTC
+
?CAB@@ACBC?CCC:BAA?>BA;;7;A@@C
@FG019:00036:00340
ATCAGACACGGACACAGCAGAACACACA
+
BB>>ABBBBA@ABCBCAAA;98;;777-
@FG019:00036:00343
TAGTATCAGCCTCGCCATGACGAAGGTATTCC
+
BCBBBABBBD@BB??=@BABABB>B>AAB>A?
@FG019:00036:00346
CGTGTCTCTAGGCACAGGATTTTGTGTAG
+
?BCAA==9?9959>@A@>ABGG9DDB@AA
@FG019:00036:00348
ATCAGACACGGACACAGCAGAACACAC
+
BBABBCBABB@BD???=@>9;5;@@AB
@FG019:00037:00304
AGCACTGTAGCTTTCACTAGTTACTTGT
+
:;<A=@BDBBDCG?BCAAAC?<>9969@
@FG019:00037:00306
ATATCGCGAGGGTATGGAAGACTCTATAG
+
BB???BCBCCD?CCCCACABBCBBAAA?;
@FG019:00037:00310
TGATACGTCTCCTTCCTTAGTTACTTCAGT
+
44::;984;4429@C9:>;4824;;29:?:
@FG019:00037:00313
AGCACTGTAGCTGTCACTAGTTAATTGT
+
<<CCBABBBBBB@BABBBCCC@C?BAEC
@FG019:00037:00317
TGATACGTCTCCTTCCTTAGTTACTTCA
+
@A@BBBCAAAC@C@B?CEAAB@===@AB
@FG019:00037:00321
ATATCGCGAGGGTATGGAAGACTCTATAG
+
CB?@:;;@ABA<AA==5959B@@B@>:;:
@FG019:00037:00322
ACGCTCGACATGCCCAGGTACAGGAG
+
=:;;ABBBBBEDCCA<;8<;<BDDDH
@FG019:00037:00325
TCTCTATGCGCTCCACATGTCTAAGGT
+
??ACCCCDCCC999;BAAB@=<<59=>
@FG019:00037:00328
TACTGAGCTACACACACAGAAAGATTGGT
+
BABCBB@AABBBAADCCC;996;@@>B@C
@FG019:00037:00330
ATATCGCGAGGGTATGGAAGACTCTATA
+
AABCBBB9:<H@EABA7;7<AA@>@???
@FG019:00037:00334
ACGCTCGACATGCCCAGGTACAGGAG
+
??>BBBBBCBC@@@>@D@DB@CC@CC
@FG019:00037:00335
ACGCTCGACATGCCCAGGTACAGGAG
+
B@@@BBCC;>113?;>@?BBBEDEDC
@FG019:00037:00337
TAGTATCAGCCTCGCCATGACGAAGGTATTCC
+
BABBBBCBCDBBA??;==>>?9969<994295
@FG019:00037:00341
TGATACGTCTCCTTCCTTAGTTACTTCA
+
@AAAABBBBAA?B@C@C@BBB@@AA@AA
@FG019:00037:00343
TAGTATCAGCCTCGCCATGACGAAGGTATTCC
+
<999@@@@@?<99442447:666,/,///565
@FG019:00037:00345
CGTGTCTCTAGGCACAGGATTTTGTGTAG
+
BB@BAABDBCC@BBBBB@BDDC:AADCBC
@FG019:00037:00347
TAGTATCAGCCTCGCCATGACGAAGGTATTCC
+
BBBBBCCBCC@B??@?BBB@?A@>AEEBBAFB
@FG019:00037:00348
TGATACGTCTCCTTCCTTAGTCTTCAGTGC
+
?@?BBBABBBB>@>@@CABBB:;<<CBCBC
@FG019:00038:00301
TACTGAGCTACACACACAGAAAGATTGGT
+
@@BCCDCCB<<>CBA@@>99914994423
@FG019:00038:00304
ACGAGTGCGTTCCCCATGCTTC
+
>9744444496;CB:D@99<<8
@FG019:00038:00310
ATCAGACACGGACACAGCAGAACACAC
+
CCCCCCBBAC@CDEE<<<BBC>CBBBB
@FG019:00038:00323
ACGAGTGCGTTCCCCATGTCGTAGGTACTC
+
?BBBBBBB?=6944,9A@@CCCBBBB:;<A
@FG019:00038:00324
TAGTATCAGCCTCGCCATGACGAAGGTATTCC
+
CCDDCBBFFC?BBBA>BBCBBBB@BCCAB<>;
@FG019:00038:00326
ATATCGCGAGGGTATGGAAGACTCTATA
+
>9;;;@BBBCKADFBCBCBCCC@@??A@
@FG019:00038:00328
ATATCGCGAGGGTATGGAAGACTCTATA
+
BB@@@AACCCC>CCCB@B?@@B@A??B>
@FG019:00038:00329
ATATCGCGAGGGTATGGAAGACTCTATAGA
+
BB??@BBCCCC?CCCC@CACBBBBBB>B?.
@FG019:00038:00332
TGATACGTCTCCTTCCTTAGTTACTTCA
+
ABBBBAABBBB?BADADA@B=69995<C
@FG019:00038:00333
TACTGAGCTAACACACAGAAAGATTGGTGC
+
9<BECBB?BB@B@BCCDAEA?A?@?C?BBB
@FG019:00038:00337
TCTCTATGCGCTCCACATGTCTAAGGT
+
ACBBBCCAAADCC@B;;;;<AAGADBD
@FG019:00038:00340
TCTCTATGCGCTCCACATGTCTAAGGTAC
+
99=ABCCBBBDCH@CECDCCBBA6:2::4
@FG019:00038:00343
CGTGTCTCTAGGCACAGGATTTTGTGTAG
+
<;;CABABBBACA@>@@>9999/9999=A
@FG019:00038:00345
TAGTATCAGCCTCGCCATGACGAAGGTATTCC
+
@@ABCCC@A??BB@@=@BA@><;59<>@@595
@FG019:00038:00347
TGATACATCTCCTTCCTTAGTTACTTCA
+
@ABBBBBBB?B?B@D@D?BBB@BBB?BB
@FG019:00038:00348
TACTGAGCTACACACACAGAAAGATTGGT
+
AAAAAAA>>>@@BBCFCC:9968>>=@>B
@FG019:00038:00349
TACTGAGCTACACACACAGAAAGATTGGT
+
BBB@@BBBB@AA@?@@A@99918885424
@FG019:00039:00301
TAGTATCAGCCTCGCCATGACGAAGGTATTCC
+
BBBBBBC;;<69@@@=BECDBB@>ABCCD>?=
@FG019:00039:00303
ATCAGACACGGACACAGCAGAACACAC
+
AA?@@A@BCB@BBCCBA=<99<@>>98
@FG019:00039:00309
TACTGAGCTACACACACAGAAAGATTGGT
+
AACCCCEBBBBBBCCCGCAA@<@AA?B=@
@FG019:00039:00310
TGATACGTCTCCTTCCTTAGTTACTTCA
+
B?B@BBCBAAC?DBC@C@BBB@BB;;;>
@FG019:00039:00311
TCTCTATGCGCTCCACATGTCTAAGGT
+
BBBBBBBBBCCBB@BCCDC@@AC@C@D
@FG019:00039:00319
TACTGAGCTACACACACAGAAAGATGGT
+
B>>>BBBBBB@@@BCCBB9996;AAC@C
@FG019:00039:00321
TCTCTATGCGCTCCACATGTCGGTACTG
+
@@=;=DEGCAAAB?BCCCCBBB?ABBBB
@FG019:00039:00322
AGCACTGTAGCTGTCACTAGTTACTTGT
+
<<CCBBBCCCCB?BBBBABBFACCC@BC
@FG019:00039:00323
CGTGTCTCTAGGCACAGGATTTTGTGTAG
+
ABBBBBBBBBC@DCCBC?CCBB9CC@9>9
@FG019:00039:00326
TGATACGTCTCCTTCCTTAGTTACTTCA
+
<<BDCBCBABB8<8<@B?BA<:11/,//
@FG019:00039:00327
TACTGAGCTACACACACAGAATGG
+
BBBABBCAABBBB@AAD80,)())
@FG019:00039:00328
ATATCGCGAGGGTATGGAAGACTCTATAAG
+
CB??@BBC@AA@ACCD@CDAABBABB>>;>
@FG019:00039:00329
ATATCGCGACGGGTATGGAAGACTCTATA
+
?@9<;B=;1//6568::88;@=99<@A@B
@FG019:00039:00332
TGATACGTCTCCTTCCTTAGTTACTTCA
+
?@?BABBAAAB?C@CCC@ABB@CBB@BB
@FG019:00039:00335
TCTCTATGCGCTCCACATGTCTAAGGT
+
BABABDBCBAAAB@DBAACBBCF?<:<
@FG019:00039:00337
CGTGTCTCTAGGCACAGGATTTTGTGTAG
+
<BBBBCBBDDEBAA@>><9999/9?B9<<
@FG019:00039:00338
AGCACTGTAGCTGTCACTAGTTACTTGT
+
FACDJCBC@BBBBBBBBBBBCAC@?=@D
@FG019:00039:00339
ACGAGTGCGTTCCCCATGTCGTAGGTACTC
+
@BB?BBBBB@6944,49=@ACC@A=ACCCC
@FG019:00039:00343
TACTGAGCTACACACACAGAAAGATTGGT
+
BAAABBCBBAABBBCCCC9996;@@>BAC
@FG019:00039:00344
TAGTATCAGCCTCGCCATGACGAAGGTATTCC
+
BBB?@BCCCD@@@@B@BCCBBCB@B@B@A>AC
@FG019:00040:00300
TGATACGTCTCCTTCCTTAGTTACTTCAG
+
BBBBBBBBB@@@B@D@DE@ABABAA?ADD
@FG019:00040:00302
TCTCTATGCGCTCCACATGTCTAAGGT
+
;;999?>>?@>9959?:4449495424
@FG019:00040:00317
TGATACGTCTCCTTCCTTAGTTACTTCA
+
ABBBCCCBBBB@C@C@DAA@?=BCC@CD
@FG019:00040:00318
TGATACGTCTCCTTCCTTAGTTACTTCA
+
CGBAA@@<<<E@DDCAB7:;;68>@<@A
@FG019:00040:00320
ATATCGCGAGGGTATGGAAGACTCTATA
+
A>:;<BBHCHH?BBAB@CACCA?@;;;A
@FG019:00040:00323
CGTGTCTCTAGGCACAGGATTTTGTGTAG
+
BBBBECBCC::59999959999/9@@;;@
@FG019:00040:00324
TGATACGTCTCCTTCCTTAGTTACTTCA
+
BBBBBBB@AAA@A@A>B?BBB<>@@=@C
@FG019:00040:00331
ATATCGCGAGGGTATGGAAGACTCTATA
+
BBAABBBCAAB?CCCC@B@BCBBBAABC
@FG019:00040:00333
TCTCTATGCGCTCCACATGTCTAAGGT
+
4444;AC<;<@9954444;999:2424
@FG019:00040:00334
ACGCTCGACATGCCCAGGTACAGGAG
+
B9;:CBCDBBCBCH@CC?@@ABC@CE
@FG019:00040:00335
TAGTATCAGCCTCGCCATGACGAAGGTATTCC
+
C@ABBBBBCC@A?996;@@>A;97<>@@A@A?
@FG019:00040:00336
ACGCTCGACATGCCCAGGTACAGGAG
+
@A;<9@AAACC@>>:9969>@@A>AB
@FG019:00040:00338
AGCACTGTAGCTGTCACTAGTTACTTGT
+
;<CCCB@CBBBB?@@BBBBDDAE??=?B
@FG019:00040:00339
AGCACTGTAGCTGTCACTAGTTACTTGT
+
<<DDBABEBBBAAAAABBACC@B9999B
@FG019:00040:00341
ATATCGCGAGGGTATGGAAGACTCTATA
+
BC@@@CCCCCD@CCCC@C=@@@@@;;8?
@FG019:00040:00344
TCTCTATGCGCTCCACATGTCTAAGGT
+
BBBBBBCCECCCB@BBCBBBBCGACAC
@FG019:00040:00345
TGATACGTCTCCTTCCTTAGTTACTTCA
+
///;CBBBB@@@ABDCG@?B@@CDC@CC
@FG019:00040:00346
TACTGAGCTACACACACAGAAAGATTGGT
+
CBABBBCBBBBBBBC?::444-9?@<BAC
@FG019:00040:00347
ACGCTCGACATGCCCAGGTACAGGAG
+
BB@@BBBCDDCBCC>BC@CCCDDCCC
@FG019:00040:00348
ATCAGACACGGACACAGCAGAACACAC
+
BB>>@B?@AB@BBCCECCBBB>;;;>?
@FG019:00041:00300
ATCAGACACGGACACAGCAGAACACAC
+
BB>??BBBBB@BCBBCA@ABB?CCDCC
@FG019:00041:00305
ATCAGACACGGACACAGCAGAACACAC
+
BBAA?BBAEC?B@AAAA@BAA8<;9@@
@FG019:00041:00306
AGCACTGTAGCTGTCACTAGTTACTTGT
+
;@@@=ABA9<<@A@@@AA@CC?BBB@BB
@FG019:00041:00307
CGTGTCTCTAGGCACAGGATTTTGTGTAG
+
BBBBCCCAAAC@>9;9969999/9>>AAB
@FG019:00041:00308
ATATCGCGAGGGTATGGAAGACTCTATA
+
BB?@?A===@@:?A=@=A?BCCCAACCC
@FG019:00041:00310
TAGTATCAGCCTCGCCATGACGAAGGTTAC
+
?:;;111;;;;BB998;AAA>>>:<:<-//
@FG019:00041:00311
TACTGAGCTACACACACAGAAAGATTGGT
+
B@ABBABABBBBA@CDBB999-8>><A@C
@FG019:00041:00312
CGTGTCTCTAGGCACAGGATTTTGTGTAG
+
CCBBDBCBBBBBB>ABC@@AAA9ADCBCC
@FG019:00041:00314
TCTCTATGCGCTCCACATGTCTAAGGT
+
BCBBBABDBD@A@?DCCDCBDCB@C@B
@FG019:00041:00315
TCTCTATGCGCTCCACATGTCTAAGGT
+
A@ABBBDCBB@BB@CDD??@@BA>A?B
@FG019:00041:00321
ACGAGTGCGTTCCCCATGTCATAGGTACTC
+
BBBABBBB=96999,99<<CCCCD@@AACC
@FG019:00041:00322
ATCAGACACGGACACAGCAGAACACAC
+
BB>>?A?AAA@A>>ABCCCCCAECCCB
@FG019:00041:00325
TCTCTATGCGCTCCACATGTCTAAGG
+
889?994>>?999244:>AAAAIBEB
@FG019:00041:00328
ACGCTCGACCATGCCCAGGTACAGGAG
+
BA948<<11,1<199-4424;BAD@AA
@FG019:00041:00332
TCTCTATGCGCTCCACATGTCTAAGGTA
+
AAA@ABB<<<AABBB<<;9>>=A?9244
@FG019:00041:00335
TCTCTATGCGCTCCACATGTCTATGGT
+
BBCB@ADDBCBBB@BBCBCCBCCEDDC
@FG019:00041:00336
TGATACGTCTCCTTTCTTAGTTACTTTCAGTGACGTCTGACATCGAT
+
>;;;AA@?:<?BDDACDFD=>;>444-44444944499:999/////
@FG019:00041:00339
TGATACGTCTCCTTCCTTAGTTACTTCA
+
BB<<;CCAAACBDCC@DACBCACBA>AC
@FG019:00041:00342
AGCACTGTAGCTGTCACTAGTTACTTGT
+
<<CD@@AB@AAAAABBCCCAA=@@@=@C
@FG019:00041:00345
ACGCTCGACATGCCCAGGTACAGGAG
+
ABABBBBBBCCDCC@CC@DCBCC@CA
@FG019:00041:00349
ACGAGTGCGTTCCCCATGTCGTAGGTACTC
+
BBBABBCA882999,9??>CFFCC@B@AAC
@FG019:00042:00300
TCTCTATGCGCTCCACATGTCTAAGGTA
+
>;<<ADCCCBABB@D@?@C@ABC@CECA
@FG019:00042:00301
ATCAGACACGGACACAGCAGAACACAC
+
@CBCCCBBAB@AB?AAA@;;<?BBCCC
@FG019:00042:00302
AGCACTGTAGCTGTCACTAGTTACTTGT
+
;<BBABBCBBCCCCCC??ABDACCC@CB
@FG019:00042:00303
TAGTATCAGCCTCGCCATGACGAAGGTATTCC
+
BABBCCDCCC@CCCC@BBBBBBB@FABBC@C@
@FG019:00042:00307
TACTGAGCTACACACACAGAAAGATTGGT
+
B?@@CCCB??AAAAFB@=9496;@B>C@C
@FG019:00042:00317
ACGAGTGCGTTCCCCATGTCGTAGGTACTC
+
BB@@BBC@992444,999;ACCBF@CAAAC
@FG019:00042:00319
ATCAGACACGGACACAGCAGAACACAC
+
AB?ABBBBBB@BDCCCBBBBB?ABB??
@FG019:00042:00325
CGTGTCTCTAGGCACAGGATTTTGTGTAG
+
ABCCCCDCBCB@CCA;959@>>4>99999
@FG019:00042:00327
AGCACTGTAGCTGTCACTAGTTACTTGT
+
ABBBCCCCBBBBBBBBBBBCCBBBB?BB
@FG019:00042:00332
TGATACGTCTCCTTTCTTAGTTACTTCAG
+
BBDBCBBCBBB@CC@CC@BBA>BBB>BCB
@FG019:00042:00337
TCTCTATGCGCTCCTCTAAGGTACTG
+
CDBBAABCBABBB@@AAA@B@BBBCD
@FG019:00042:00342
ATATCGCGAGGGTATGGAAGACTCTATAAGAGGCTG
+
BB@@BBBB;;;8<CCC@CADCCCBABCC@CCC@CCB
@FG019:00042:00346
ATCAGACACGGACACAGCAGAACACAC
+
BB8:<CCCCB?CCCC@AABBA>B@@@A
@FG019:00043:00301
TCTCTATGCGCTCCACATGTCTAAGGT
+
BABBCDBBBBABB@BBCBBCDCC?@?D
@FG019:00043:00305
AGCACTGTAGCTGTCACTAGTTACTTGT
+
<B@AACCCBBBBCBBBBBBDCACCB>AB
@FG019:00043:00308
ATATCGCGAGGGTATGGAAGACTCTATA
+
BBBB@A@CCCB>B====@>AABBCCCDC
@FG019:00043:00316
ACGAGTGCGTTCCCCATGTCGTAGGTACTC
+
BBB?BBBA892999-9@ABCCDCC?ABBBD
@FG019:00043:00317
TGATACGTCTCCTTCCTTAGTTACTTCA
+
ABAABAAABBC@C?B?DBBBB@CCC@CC
@FG019:00043:00323
TACTGAGTTACACACACAGAAAGATTGGTGC
+
BBBBCCCCB?@ACCCC@A984-999;87=84
@FG019:00043:00326
CGTGTCTCTAGGCACAGGATTTTGTGTAG
+
AEBBCCCCCCC>@BCCB<9444,9??>@B
@FG019:00043:00327
AGCACTGTAGCTGTCACTAGTTACTTGT
+
=>CCBBCCBBCCCCBAABCDCAC<<:<A
@FG019:00043:00329
ACGAGTGCGTTCCCCATGTCGTAGGTACTC
+
A@>@BBCBBB>A@=9AAAA>>>=>113?C?
@FG019:00043:00331
ATCAGACACGGACACAGCAGAACACACA
+
A@BCCC?@@@@BCCCB@?>99698444/
@FG019:00043:00340
TACTGAGCTACACACACAGAAAGAATTGGTG
+
<CCCCFBBBB@=111<:-,/65//,/,/,/7
@FG019:00043:00341
CGTGTCTCTAGGCACAGGATTTTGTGTAG
+
@ABBBA@@@CC@A@@@A@AAAA8@ABDBB
@FG019:00043:00344
TCTCTATGCGCTCCACATGTCTAAGGT
+
BBBBBDCBBBAAA@BBCBBBBCCACAC
@FG019:00044:00304
CGTGTCTCTAGGCACAGGATTTTGTGTA
+
@BBCECECDBB?BCCCCBCCCC9@<<<<
@FG019:00044:00305
TACTGAGCTACACACACAGAAAGATTGGT
+
BBBBBCEBB@AABCBC@@<<<99BA:;::
@FG019:00044:00307
CGTGTCTCTAGGCACAGGATTTTGTGTAG
+
>@@B;;=DCCD@C@CCCBCCCD:EABEC:
@FG019:00044:00308
ATATCGCGAGGGTATGGAAGACTCTATA
+
BABBCBCDCCCADDCC@C@CBBBBABBC
@FG019:00044:00309
ACGCTCGACATGCCCAGGTACAGGAG
+
@<<<DABA<<<>=>:>?<@@444899
@FG019:00044:00311
CGTGTCTCTAGGCACAGGATTTTGTGTAG
+
CCCCDEDDCCC>AADDD@CCCC:CECBB@
@FG019:00044:00313
CGTGTCTCTAGGCACAGGATTTTGTGTAG
+
BBBBBAC@@@@@CCCCCACBBB9ECBABC
@FG019:00044:00318
TACTGAGCTACACACACAGAAAGATTGGT
+
BB@AAAAAA?@@BBCCBB9996;;:6;@C
@FG019:00044:00323
AGCACTGTAGCTGTCACTAGTTACTTGT
+
@ABBBBBEBBBCCCBABBBEHEC<<;@C
@FG019:00044:00324
TACTGAGCTACACACACAGAAAGATTGGT
+
94:>?AB@@@ABBAB@9<99959442469
@FG019:00044:00329
TAGTATCAGCCTCGCCATGACGAATGGTATTCC
+
;<;889444424;;;<B=;;<11,//,/66565
@FG019:00044:00332
TCTCTATGCGCTCCACATGTCTAAGGT
+
AACBBCCCCDDAA?A@@@ABBDFBFBG
@FG019:00044:00333
CGTGTCTCTAGGCACAGGATTTTGTGTAG
+
?BBBCBCDACB@CCBCC@CECC:CBBACC
@FG019:00044:00337
TGATACGTCTCCTTCCTTAGTTACTTCA
+
BBBBBC@?ACC@C@CAB?>AB@C<969@
@FG019:00044:00343
ATCAGACACGGACACAGCAGAACACACA
+
A@AABBB===8899>?999942494444
@FG019:00044:00349
AGCACTGTAGCTGTCACTAGTTACTTGT
+
@ABBCBBCABBBBAAABCCBBDA?@=AC
@FG019:00045:00301
TGATACGTCTCCTTCCTTAGTTACTTCA
+
=CDEDBBBAAD@C@CAG?ABC@CCC@CC
@FG019:00045:00302
TAGTATCAGCCTCGCCATGACGAAGGTATTCCC
+
A:8//////8:@C@@=@B===@==A?BCDCCD>
@FG019:00045:00304
ATCAGACACGGACACAGCAGAACACAC
+
B?@@AB?ABB@BBCCCAAA?>=>B@>@
@FG019:00045:00309
ACGCTCGACATGCCCAGGTACAGGAG
+
B?>=ABBBBCDBCDBBB?BBDCCEBB
@FG019:00045:00311
TCTCTATGCGCTCCACATGTCTAAGGT
+
ABBAAACBBCABC?BAA@@CBEB@CAC
@FG019:00045:00316
TCTCTATGCGCTCCACATGTCTAAGGT
+
CCCBBBBAAACAB@BAAABBBCC@D?B
@FG019:00045:00320
TACTGAGCTACACACACAGAAAGATTGGT
+
BCC@AAHEAAACCBABA@@AA<@@A@B@C
@FG019:00045:00321
TACTGAGCTACACACACAGAAAGATTGGT
+
CBBC@?ABBBBCBBCCCB@@>9>996;>A
@FG019:00045:00329
TGATACGTCTCCTTCCTTAGTTACTTCA
+
BBBBBBBBBBB>B?C@C@ABB?DBB@BB
@FG019:00045:00330
TAGTATCAGCCTCGCCATGACGAAGGTATTCC
+
C:<<CCAABCABBBC@BBCBBBC@CADEC@DC
@FG019:00045:00336
TACTGAGCTACACACACAGAAAAAATTGGTGCTG
+
BABABBCBCBBBBBB9@B999999*9<>>CCCCC
@FG019:00045:00343
CGTGTCTCTAGGCACAGGATTTTGTGTAG
+
BBBBBBDDDCB@BBCCE@A?==6?BABCC
@FG019:00045:00344
CGTGTCTCTAGGCACAGGATTTTGTGTAGA
+
B@@ACECCAAA?BBAAB>9999/99998>=
@FG019:00045:00346
CGTGTCTCTAGGCACAGGATTTTGTGTAG
+
BCBBBCDDDFC@BBBBB@BDCB6=A;;;@
@FG019:00045:00348
TCTAAGGTACTG
+
BBAA?A@CCBDC
@FG019:00046:00301
AGCACTGTAGCTGTCACTAGTTACTTGT
+
<<CAAACEAABBB<<<CCCCB@CCB<=?
@FG019:00046:00304
ATATCGCGAGGGTATGGAAGACTCTATA
+
9?>;99A@9990999@=A?DBBCDDA>?
@FG019:00046:00305
AGCACTGTAGCTGTCACTAGTTACTTGT
+
<<BBCCCCBBBB??ABBBBCC?CCA@BC
@FG019:00046:00307
ACGCTCGACATGCCCAGGTACAGGAG
+
A;;;A@ACCAAACB?AA8;;ABB:<<
@FG019:00046:00308
TACTGAGCTACACACACAGAAAGATTGGTGCT
+
BACB@AABBBBCAACECBCCC@?==;88...5
@FG019:00046:00312
ACGCTCGACATGCCCAGGTACAGGAG
+
BBAAAABCCCBDEC>998;@AAD@CD
@FG019:00046:00318
CGTGTCTCTAGGCACAGGATTTTGTGTAG
+
BBBCDCCAAAC@BBBBB@BCCC:CCCBEC
@FG019:00046:00319
ATATCGCGAGGGTATGGAAGACTCTATAGAG
+
BB???BBDCCC@CD>A7959?99333...,,
@FG019:00046:00323
AGCACTGTAGCTGTCACTAGTTACTTGT
+
@BBBDCBD???BBBBBBBB:4299959>
@FG019:00046:00324
ACGAGTGCGTTCCCCATGTCGTAGGTACTC
+
BB@@@@@A@A>AAB9CDCCCBBBB?BCAAA
@FG019:00046:00330
TAGTATCAGCCTCGCCATGACGAAGGTATTCC
+
BBBCC?@ABA?>>9959?@>?9969<994295
@FG019:00046:00338
CGTGTCTCTAGGCACAGGATTTTGTGTAG
+
BBCCCCCCCEDBCA;;<@CDEI:CCBBAA
@FG019:00046:00340
CGTGTCTCTAGGCACAGGATTTTGTGTAG
+
BBBBBCDDACB@BBB@@:9444,999<AB
@FG019:00046:00341
ACGAGTGCGTTCCCCATGTCGTAGGTACTC
+
@@@BBBBC<;:@HH:CDBBCCC>>;;=11/
@FG019:00047:00300
ATATCGCGAGGGTATGGAAGACTCTATAG
+
BB@AADCCCCCBECBB@C@BBB@@;80::
@FG019:00047:00301
ATCAGACACGGACACAGCAGAACACAC
+
AA>@?A?AAA@BBBBAAABCB@BBBBB
@FG019:00047:00307
CGTGTCTCTAGGCACAGGATTTTGTGTAG
+
@BBCCCCAAACA??=CBBBBBDACBCBB@
@FG019:00047:00308
ATCAGACACGGACACAGCAGAACACACG
+
A?>@@BBBBB?BBBCCCBBBB@BC@>:9
@FG019:00047:00310
TCTCTATGCGCTCCACATGTCTAAGGT
+
BCBBBDCBBBBBB@CCBBBBBCC@C@C
@FG019:00047:00312
TACTGAGCTACACACACAGAAAGATTGGT
+
BBBABBBAA@@@AABDCBABA=BBB?B@B
@FG019:00047:00314
CGTGTCTCTAGGCACAGGATTTTGTGTAGAG
+
=@>>@@9911@-1111989:::244444888
@FG019:00047:00315
TGATACGTCTCCTTCCTTAGTTACTTCA
+
BA@@AAABBBB?B@B@CABBB?BCCACC
@FG019:00047:00320
CGTGTCTCTAGGCACAGGATTTTGTGTAG
+
CBBCBBDBBDC>@?CBA<99994;BCECC
@FG019:00047:00321
ATATCGCGAGGGTATGGAAGACTCTATA
+
BBBBBBBBBBB>CCBB@C@BBBBBAAAC
@FG019:00047:00322
TACTGAGCTACACACACAGAAAGATTGGT
+
???@AAAA@@@ABBCCCC;996;@>>B@B
@FG019:00047:00324
TGATACGTCTCCTTCCTTAGTTACTTCA
+
BBBBBBBBBBB?@@B@C@BBB@BBB@BB
@FG019:00047:00332
TACTGAGCTACACACACAGAAAGATTGGTG
+
BB@A9<<AABAB<:<9EA999199424247
@FG019:00047:00336
CGTGTCTCTAGGCACAGGATTTTGTGTAG
+
BBBBEBBBDCB@BBDCC@@@??6CCCBCC
@FG019:00047:00338
ACGAGTGCGTTCCCCATGTCGTAGGTACTC
+
BBABCCC?=82999-9?>@BBCBC=;<<CB
@FG019:00047:00344
TGATACGTCTCCTTCCTTAGTTACTTCA
+
BCBBBBABBBA@C@C?B@ABB@CAA?AE
@FG019:00047:00346
TACTGAGCTACACACACAGAAAGATTGGT
+
B?==ABABA@@@@@CDED;;;9<AA@C@D
@FG019:00047:00347
TACTGAGCTACACACACAGAAAGATTGGT
+
BBBCC?A@CBBDBBCBBB;9909>><><@
@FG019:00048:00301
TGATACGTCTCCTTCCTTAGTTACTTCA
+
BABBBBBB@BB@C@C@C@ABBABBD@BB
@FG019:00048:00303
TACTGAGCTACACACACAGAAAGATTGGTG
+
AABCBBC@@A999?9<;A=@B=?@@ABABB
@FG019:00048:00304
TGATACGTCTCCTTCCTTAGTTACTTCA
+
BBA>>>9999>54242423449999@BA
@FG019:00048:00309
ATATCGCGAGGGTATGGAAGACTCTATA
+
;;;<<BCCCCCCCCCCADCCCBBABBBB
@FG019:00048:00312
AGCACTGTAGCTGTCACTAGTTACTTGT
+
<=BAACCCBBBBBBBBBAAAF@DBB?BB
@FG019:00048:00315
TAGTATCAGCCTCGCCATGACGAAGGTATTTTC
+
9<CCCBABA@<>>99599@@@>><9;99444,4
@FG019:00048:00319
TGATACGTCTCCTTCCTTAGTTATCTT
+
999>@CC@@@C9<9<:>9.//,/////
@FG019:00048:00323
ATATCGCGAGGGTATGGAAGACTTCTATAGA
+
88>>>=??>>>:?99<=ADCB<;59=7....
@FG019:00048:00327
ATCAGACACGGACACAGCAGAACACAC
+
B@A89<ABBB?BAAAAAAABB@BB@@?
@FG019:00048:00330
TCTCTATGCGCTCCACATGTCTAAGGT
+
BBCCEBCBBBB@B@CCCA???EFBDCB
@FG019:00048:00332
TGATACGTCTCCTTCCTTAGTTACTTCA
+
@ABCBCCA@AD=A>A=@=?:949>><9=
@FG019:00048:00333
ATCAGACACGGACACAGCAGAACACAC
+
CBBBCCCCBB>@@>99999449::884
@FG019:00048:00335
TACTGAGCTACACACACAGAAAGATTGGT
+
BBBBAAA@??A@BBBCCC@@=9>9959<>
@FG019:00048:00337
ACGAGTGCGTTCCCCATGTCGTAGGTACTC
+
;;;:;?@@>>2999-9AAACABAC=@@A@@
@FG019:00048:00338
ACGAGTGCGTTCCCCATGTCGTAGGTACTC
+
BB9<<CCB@@2444/9C>?999@>8;<BCC
@FG019:00048:00343
ATATCGCGAGGGTATGGAAGACTCTAT
+
AABBBB?BAAB>BC@B=A=@AA>AB@A
@FG019:00049:00306
CGTGTCTCTAGGCACAGGATTTTGTGTAG
+
?BBBBBDCCBB@BBBCD@CCDD:CBDCBB
@FG019:00049:00308
ATCAGACACGGACACAGCAGAACACAC
+
AABBBBBBBB@BBBBCCDCBC@BBBBB
@FG019:00049:00315
TACTGAGCTACACACACAGAAAGATTGGTGCT
+
4>999444=8484@999B9991466,,*,,,,
@FG019:00049:00316
TACTGAGCTACACACACAGAAAGATTGGT
+
BBBBBBCBBBCCCBDCBB<<9199968<7
@FG019:00049:00320
ACGCTCGACATGCCCAGGTACAGGAG
+
98>>AAA@@CCAAA?AB>AA9:4899
@FG019:00049:00321
CGTGTCTCTAGGCACAGGATTTTGTGTAG
+
;BBCCCDCCDC@BBBCC@A@@@8@BBAAB
@FG019:00049:00333
TACTGAGCTACACACACAGAAAGATTGGTG
+
CDCCCC=;<CCCBBAAAC@>>:98424943
@FG019:00049:00341
CGTGTCTCTAGGCACAGGATTTTGTGTAG
+
?BBBBBCDDDC@@@ABC@BBCB:CFCBDC
@FG019:00049:00343
TCTCTATGCGCTCCACATGTCTAAGGT
+
ABCBBCACBBEBCACAAAKGCDDCDBD
@FG019:00049:00344
AGCACTGTAGCTGTCACTAGTTACTTGT
+
<?DCDBBCBBB@BBBBB@9995999584
@FG019:00049:00347
ACGAGTGCGTTCCCCATGTCGTAGGTACTC
+
CB<?>BCBCC?BA@9?==??A@@@8;<BFD
@FG019:00004:00357
TACTGAGCTACACACACAGAAAGATTGGT
+
AA@BBBCBA?B@BBCB;;4446;ABAE@C
@FG019:00004:00359
CGTGTCTCTAGGCACAGGAT
+
9;;;=9;::448911//,/7
@FG019:00004:00368
AGCACTGATAGCTGTCACTAGTTACTTGT
+
9911//,,,,,,0678@?A;::,111:1/
@FG019:00004:00369
ATCAGACACGGACACAGCAGAACACAC
+
BBDA?@@CCB@BBBAAAACBB@B>@>B
@FG019:00004:00371
CGTGTCTCTAGGCACAGGATTTTGTGTAG
+
ACCDCCCCC;<8<999@:99BA/99998?
@FG019:00004:00373
CGTGTCTCTAGGCACAGGATTTTGTGTAG
+
BBBBA=@DBCD@CABAB?A999,999B@@
@FG019:00004:00374
TACTGAGCTACACACACAGAAAGATTGGT
+
99<DCBCCB@@AC=9=?499909996959
@FG019:00004:00375
ACGAGTGCGTTCCCCATGTCGTAGGTACTC
+
BA@BBDBBBC>A=94?99999111,/////
@FG019:00004:00377
TGATACGTCTCCTTCCTTAGTTACTTCA
+
BBAABBBBBBB@C@C@C@ABB@AA@>AA
@FG019:00004:00378
ATCAGACACGGACAAAGCAGAACACAC
+
BA@@ABABBB?@994-99@996<A@BB
@FG019:00004:00379
TGATACGTCTCCTTCCTTAGTTACTTCA
+
BCAAB:9<BBB@C@EBDACBBD?@>@>@
@FG019:00004:00380
AGCACTGTAGCTGTCACTAGTTACTTAT
+
@ACCCBACBBBBAABBBBCBC;;::11/
@FG019:00004:00382
CGTGTCTCTAGGCACAGGATTTTGTGT
+
CGAAABBAAAAABAA9969999/9994
@FG019:00004:00386
AGCACTGTAGCTGTCACTAGTTACTTGT
+
@@CCBBBCBCBBBBCBBC?@?699>599
@FG019:00004:00389
AGCACTGTAGCTGTCACTAGTTACTTGT
+
<=CCBBBBCCBBBBDBBBB?::984599
@FG019:00004:00399
CGTGTCTCTAGGCACAGGATTT
+
@A@CBCCAAAA<?899959@@@
@FG019:00005:00351
AGCACTGTAGCTGTCACTAGTTACTTGT
+
?@CCBABCBBBBBBBBBDCCE@EBB>??
@FG019:00005:00358
ACGAGTGCGTTCCCCATGTCGTAGGTATC
+
1101/88,//,///*//,//////,/699
@FG019:00005:00361
ATCAGACACGGACACAGCAGAACACAC
+
BB>>@BBBBB@9;:CCCCCCCAAAABB
@FG019:00005:00373
CGTGTCTCTAGGCACAGGATTTTGTGTAG
+
BBBBBBBBBEC@CAAAC@CCDC:AA?A@>
@FG019:00005:00381
AGCACTGTAGCTGTCACTTACTTG
+
488899:=<;9=@>>>995991,1
@FG019:00005:00382
TGATACGTCTCCTTCCTTAGTTACTTCA
+
?BB<<<BCJBCAC?@=@>849;>49244
@FG019:00005:00383
CGTGTCTCTAGGCACAGGATTTTGTGTAG
+
BBBBAAB@@FC@BAABB@CCCC9AA===>
@FG019:00005:00384
ATATCGCGAGGGTATGGAAGACTCTATA
+
BBBBBB?BAAA?BCCD@C@CCECBB>@@
@FG019:00005:00386
TGATACGTCTCCTTCCTTAGTTACTTCA
+
AA@BBBBBBBB@B@C@C@ABB?CCB@BB
@FG019:00005:00387
TGATACGTCTCCTTCCTTAGTTACTTCA
+
BBBAABBBBCC@C@B@B@ABB@C@=<49
@FG019:00005:00391
ATATCGCGAGGGTATGGAAGAC
+
/,//////;;;5=:91:;;;7,
@FG019:00005:00393
ATCAGACACGGACACAGCAGAACACAC
+
BBBBACABA?>?BBBABBABB@7:::1
@FG019:00005:00395
ATATCGCGGAGGTAGTGAAGACTCTATA
+
ABBBBBBB:11,/////77:;;BCB?@@
@FG019:00005:00396
TCTCTATGCGGCCTCCCAACA
+
==@>9??991,1,11/+/,/,
@FG019:00006:00350
CGTGTCTCTAGGCACAGGATTTTGTGTAG
+
BCBBAAAAAACBCBBAA>A@@@6@A999>
@FG019:00006:00356
TACTGAGCTACACACACAGAAAGATTGGT
+
???AAB@@A>>ABBDB;;444-9???C@C
@FG019:00006:00358
TAGTATCAGCCTCGCCATGACGAAGGTATTCC
+
BBBABBC@AA@BB@@=@BBBACC@A@B;;9<@
@FG019:00006:00359
TAGTATCAGCCTCGCCATGACGAAGGTATTCC
+
?9;;B@@AACACBBB@A?@@@BC>B>BAA=A@
@FG019:00006:00365
ACGAGTGCGTCCCCATGTCGTAGGTACTC
+
BB@@@BBBBBBBB:CE::9CCA@>>9999
@FG019:00006:00367
ACGCTCGACATGCCCAGGTACAGGAG
+
BBBBB???C:<;CC<;;89>?@@<99
@FG019:00006:00368
CGTGTCTCTAGGCACAGGATTTTGTGTAG
+
ABCCCCDDDCCCC@@?B@CDCC:DC:;;A
@FG019:00006:00373
CGTGTCTCTAGGCACAGGATTTTGTGTAG
+
BBBBCBBBBEC@CA@>>;@??:7@A??>>
@FG019:00006:00374
TACTGAGCTACACACACAGAAAAGTTGGT
+
==@@AA<<:@AACCC@C=9999/9>@@<?
@FG019:00006:00376
TACTGAGCTACACACACAGAAAGATTGGT
+
BBBBBBBA@ABBBBA?C:944-9>@<B?B
@FG019:00006:00377
ACGAGTGCGTTCCCATGTCTTAGGTACTC
+
?@BABBCCBC@CH@?99999599234444
@FG019:00006:00378
ATATCGCGAGGGTATGGAAGACTCTATA
+
BBBBBBBB@@@>ACCB@ADBCEBBAABA
@FG019:00006:00380
ACGCTCGACATGCCCAGGTACAGGAG
+
BBD==<CA@?>99919@694949544
@FG019:00006:00381
TCTCTATGCGCTCCACATGTCTAAGGT
+
@@@ABBABBBCCD@BB=9;9999<?59
@FG019:00006:00382
TCTCTATGCGCTCCACATGTCTAAGGT
+
BEBBCCGCAACECBDDCB989??5969
@FG019:00006:00385
TCTCTATGCGCTCCACATGTCTAAGGT
+
CCDCAAECBBBBBACCBA?A@BEADAC
@FG019:00006:00387
TAGTATCAGCCTCGCCATGACGAAGGTATTCC
+
BABAABCCCC@BBBA@ABBBCCB@C@CA@>A?
@FG019:00006:00389
TGATACGTCTCCTTCCTTAGTTACTTCA
+
BBBBBBB@@@A@A?A?C@BBBA@@?@B?
@FG019:00006:00393
TGATACGTCTCCTTCTTAGTTACTTCA
+
>AABBBBBB::::111;9;>;BBB@B=
@FG019:00006:00396
ACGCTCGACATGCCCAGGTACAGGAG
+
BBBBBBBBCCC??=:998=8=?@;99
@FG019:00006:00399
ACGCTCGACATGCCCAGGT
+
@B>CCBBBBE>9<919A<?
@FG019:00007:00354
TCTCTATGCGCTCCACATGTCTAAGGT
+
@ACDAACA@ABBB?BC@=@@;<<BB>>
@FG019:00007:00357
TAGTATCAGCCTCGCCATGACGAAGGTATTCC
+
BBBBDDCAAAACBBB?BBBCBAB@D@DBB?E@
@FG019:00007:00363
TACTGAGCTACACACACAGAAAGATTGGT
+
@@ACBCCBBBBBBAB:;;444-9>>;@BC
@FG019:00007:00364
TAGTATCAGCCTCGCCATGACGA
+
AAAACDCCCB@BBBB@BA?@@BB
@FG019:00007:00365
CGTGTCTCTAGGCACAGGATTTTGTGTAG
+
@@ABCCCCCEC@CBDCC?CBA>6:;9>>>
@FG019:00007:00366
ACGCCTCGACATGCCCGGATACAGGA
+
943424;44444/77+/,//,,,/,,
@FG019:00007:00368
TAGTATCAGCCTCGCCATGACGAAGGTATTCC
+
BBBBAAAA<<6;AAA?BBBDBBC?@;>9959?
@FG019:00007:00369
ATCAGACACGGACACAGCAGAACACAC
+
1..468.///,/66944444459>>94
@FG019:00007:00370
AGCACTGTAGCTTTCACTAGTTACTTGT
+
@@CCCDACAAABB@DCCBDCDACBB>AB
@FG019:00007:00372
TCTCTATGCGCTCCACATGTCTAAGGT
+
CCBCDCCBBACBC@CEABBB?==?C7<
@FG019:00007:00376
CGTGTCTCTAGGCACAGGATTTGTGTAG
+
@BCA<;9999969999969991444444
@FG019:00007:00377
TACTGAGCTACACACACAGAAAGATTGGT
+
BBBBBAA?B??@ABCCCB;998;CB@I@C
@FG019:00007:00380
TACTGAGCTACACACACAGAAAGATTGGT
+
@??BBBCBB?@@BCCBA?9996;@A@B?B
@FG019:00007:00385
TACTGAGCTACACACACAGAAAGATTGGT
+
BBABBBA@@CCEDAB?@?944-9A@<>=<
@FG019:00007:00387
TGATACGTCTCCTTCCTTAGTTACTTCA
+
BBBAABBBBBB@C@C?A?ABC@9;:@@@
@FG019:00007:00388
CGTGTCTCTAGGCACAGGATTTTGTGTAG
+
BB@??BBBBBB??;99><9999/999444
@FG019:00007:00389
AGCACTGTAGCTGTCACTAGTTACTTGT
+
:<CCCB@CAAABABBBBBDCE?AAB8;;
@FG019:00008:00365
TCTCTATGCGCTCCTCATGTCTAAGGT
+
BBCCCCEB@?ABB>BCA9;;999<><9
@FG019:00008:00367
ATCAGACACGGACACAGCAGAACACAC
+
BAAABBABBC@CDAAACA@?B@B>>>:
@FG019:00008:00369
CGTGTCTCTAGGCACAGGATTTTGTGTAG
+
AAB@?ADCCCCBDEBBB=A???4999@@@
@FG019:00008:00372
CGTGTCTCTAGGCACAGGATTTTGTGTAG
+
A@@BBBCDDBB@DBBBB?BCDC:AAABAA
@FG019:00008:00375
AACACTGTAGCTGTCACTAGTTACTTGT
+
><@C;:<CCCBBBBB@@?=@>=@@@>@@
@FG019:00008:00380
ATCAGACACGGACACAGCAGAACACAC
+
AAABAAABBB@BBBBBCDCBB@BBBBB
@FG019:00008:00384
ACGAGTTGCGTTCCCCATGTCGTAGGTACTC
+
BBBBBB?=9>>5999/9999>@@>A<@9<9>
@FG019:00008:00385
TAGTATCAGCCTCGCCATGACGAAGGTATTCC
+
BBC@?ABCDBABBBB?BBCBCCC>?=A9469=
@FG019:00008:00388
TGATACGTCTCCTTCCTTAGTTACTT
+
;9BBBBDCCAA====<@<:11-1//,
@FG019:00008:00390
TCTCTATGCGCTCCACATGTCTAAGG
+
BBBCBEECCCCCF@BB?899999292
@FG019:00008:00395
TAGTATCAGCCTCGCCATGACGAAGGTATTCC
+
BBCEBBEAAA?BB@@>@BA@B:98<BBABBCA
@FG019:00009:00351
ACGAGTGCGTTCCCCATGTCGTAGGTACTC
+
BBAABB>;==2999/9?999?;11-11/11
@FG019:00009:00359
TACTGAGCTACACACACAGAAAGATTGT
+
8899449>>>AA@AAB@@99909<<,1/
@FG019:00009:00367
AGCACTGTAGCTGTCACTAGTTACTTGT
+
@@BBCBBDCCCBABBBB@@DFB?@>8;;
@FG019:00009:00372
CGTGTCTCTAGGCACAGGATTTTGTGTAG
+
@AAAAADDBBC@CBBAA<=??96A?9>>?
@FG019:00009:00374
CGTGTCTCTAGGCACAGGATTTTGTGTAG
+
BCBBA>DDBBB@CBBBB@====6@D?@@C
@FG019:00009:00378
CGTGTCTCTAGGCACAGGATTTTGTGTAG
+
BBBBBBDAAADCCCBCC@DECC:A?9?>>
@FG019:00009:00379
TAGTATCAGCCTCGCCATGACGAAGGTATTCC
+
BBD@@AJAAA@B<<<@BBBBBBCAFCEBD?BA
@FG019:00009:00380
TAGTATCAGCCTCGCCATGACGAAGGTATTCC
+
9;@@BB??AA=@A@@=@BBA@@>>B;>?><B<
@FG019:00009:00382
CGTGTCTCTAGGCACAGGATTTTGTGTAG
+
BBBCCDCCDGB@CAB@C<9994-9??@>@
@FG019:00009:00384
AGCACTGTAGCTGTCATTAGTTACT
+
999944=BAAA>@>91/,///,433
@FG019:00009:00390
TACTGAGCTACACACACAGAA
+
199>??9111//7:99A?@;;
@FG019:00009:00395
ATCAGACACGGACACAGCAGAACACAC
+
BBBB??>BBB@BCBCBCBBCC@A===?
@FG019:00009:00396
TGATACGTCTCCTTCCTTAGTTACTTCA
+
ABBBBBBBBBB@B@B@C@ABB@AAA?=9
@FG019:00009:00399
ACGCTCGACATGCCCAGGTACAG
+
??@@ACCCDCCCBC>@>;>>999
@FG019:00010:00350
TACTGAGCTACACACACAGAAAGATTGGT
+
BBABBDCBBBBBBAAAB:;9@6>====<>
@FG019:00010:00354
TCTCTATGCGCTCCACATGTCTAAGGT
+
BABCBCCCBBBBB@CC@?>=A??;?59
@FG019:00010:00355
TCTCTATGCGCTCCATGTCTAAGGTACTG
+
@@BBBDCAA@@@B@CAAABBB@B?AB>@@
@FG019:00010:00356
CGTGTCTCTAGGCACAGGATTTTGTGTAG
+
BBB@;;<;<>BBCCCCB>@@@@4?991<<
@FG019:00010:00357
ACGCTCGACATGCCCAGGTACAGGAG
+
B@??BCDDBAAABB?;98<AB@B@<<
@FG019:00010:00358
TGATACGTCTCCTTCCTTAGTTACTTCA
+
BAB99<CCBDCACAA?B@>@@@;99;99
@FG019:00010:00359
TACTGAGCTACACACACAGAAAGATTGGT
+
ABBBBCBBBAAAAACA;:444-9>C@C@B
@FG019:00010:00369
TCTCTATGCGCTCCACATGTCTAAGGT
+
@BCB::>CCECAB@CC?>98999=?69
@FG019:00010:00370
TCTCTATGCGCTCCACATGTCTAAGGT
+
@BC=AGABBBBB@>AB;;;<9@@6969
@FG019:00010:00371
ATCAGACACGGACACAGCAGAACACAC
+
?BBBBBCBBB?ABBBBBBD@@@ACBBB
@FG019:00010:00374
TCTCTATGCGCTCCACATGTCTAAGG
+
@@AABBC:=<CCB<CB9999999=@5
@FG019:00010:00376
TACTGAGCTACACACACAGAAAGATTGGT
+
AABBBBBBABBBBCA>C:4496;AB@C@B
@FG019:00010:00380
TCTCTATGCGCTCCA
+
6/,*,,,,,/66:94
@FG019:00010:00389
TCTCTATGCGCTCCACATGTCTAAGGT
+
BBBBBBCDBBBBBAAAA?9<<99?A69
@FG019:00010:00392
ATCAGACACGGACACAGCAGAACACA
+
9;BB;98@;;9;@AAAAA=<<:1111
@FG019:00010:00393
TACTGAGCTACACACACAGAAAGATTGGT
+
@@@BBBC:<<CCBBA>B?99909@A6959
@FG019:00010:00394
TAGTATCAGCCTCGCCATGACGAAGGTATTCC
+
B@C=>;=<BBCCCCB@BBBBBBB>A8<;929:
@FG019:00010:00395
ATCAGACACGGACACAGCAGAACA
+
?@A@;;:;;A<AAAAAECB><:<1
@FG019:00010:00397
TACTGAGCTACACACACAGAAAGATTGGT
+
BBBBBBCAB?@@BBBBBB;94-9>>5849
@FG019:00011:00351
AGCACTGTAGCTGTCACTAGTTACTTGT
+
ABBBAABHCCBBBBBCBBAAC@CBB@CB
@FG019:00011:00355
CGTGTCTCTAGGCACAGGATTT
+
BBBB@;;/111,1>AAC@CBC>
@FG019:00011:00363
TACTGAGCTACACACACAGAAAGATTGGT
+
BBBBBBBBA?AABBBCDC???<>AB?B@B
@FG019:00011:00364
TAGTATCAGCCTCGCCATGACGAAGGTATTCC
+
BBBBBCCCDC@A@@@=>@;;<CCCEEDAA>A?
@FG019:00011:00365
TCTCTATGCGCTCCACATGTCTAAGGT
+
AACCAAABBCBBC@BB====9996969
@FG019:00011:00366
ATCAGACACGGACACAGCAGAACACAC
+
BAAB@@>BCB@BCEE@@ACCC@CCBBB
@FG019:00011:00369
ATCAGACACGGACACAGCAGAACACAC
+
?>?BABABBB@BBBC@@ACCC@BBBBC
@FG019:00011:00380
TCTCTATGCGCTCCACATGTC
+
8949944444449294911/,
@FG019:00011:00382
TGATACGTCTCCTTCCTTAGTTACTTCA
+
BBBBBBCBBBB?B@C@BB?AA@BBCBCB
@FG019:00011:00399
ATCAGACACGGACACAGCAGAACACAC
+
93334;78996;B@>@E><99@99994
@FG019:00012:00373
TCTCTATGCGCTCCACATGTCTAAGGT
+
AACCBCCAAABAB@BBAABCAAACA@B
@FG019:00012:00374
TCTCTATGCGCTCCACATGTCTAAGGT
+
?ACCCEDDCBDCB?>@@8999>B5959
@FG019:00012:00376
TCTCTATGCGCTCCACATGTCTAAGGT
+
ABBBBCCBBBBBBAEBCB@?>BA?BAC
@FG019:00012:00378
ACGAGTGCGTTCCCCATGTCGTAGGTACTC
+
BBBBBBBBBC@EAA9B;;;BAA@B@CAAAB
@FG019:00012:00386
ACGAGTGCGTTCCCCATGTCGTAGGTACTC
+
@??BBBB;882999-9B>?<@AGB@B<<<<
@FG019:00012:00388
ATATCGCGAGGGTATGGAAGACTCTATA
+
BBBBABBBBCCBCBDE@CACCBBB@>@@
@FG019:00012:00389
CGTGTCTCTAGGCACAGGATTTTGTGTAG
+
BBBCBDCCCECADBBBA>A???6499?99
@FG019:00012:00390
TACTGAGCTACACACACAGAAAGATTGGT
+
@@@BBBBAA@@@AACB;;444-9@@?C@C
@FG019:00012:00396
ACGAGTGCGTTCCCCATGTCGTAGGTACTC
+
BBBBBBBB=:2444,9999@AAAA?A;<99
@FG019:00012:00397
CGTGTCTCTAGGCACAGGATTTTGTGTAG
+
AAAABBDCDBBACBBCB@A???6==9==>
@FG019:00013:00350
ATCAGACACGGACACAGCAGAACACAC
+
B?<B?AB@AA?BBCCDBBC>?=ACCCC
@FG019:00013:00351
TCTCTATGCGCTCCACATGTCTAAGGT
+
BBBCAAAAAA@@@@BCDB?@@AAAC?B
@FG019:00013:00354
TACTGAGCTACACACACAGAAAGATTGGT
+
BBBBBBBBBBBBBBB@;;444-9>>@D@B
@FG019:00013:00355
ATCAGACACGGACACAGCAGACACAC
+
BABBCCA@AA@<<<CB9::B???CCB
@FG019:00013:00356
TGATACGTCTCCTTCCTTAGTTACTTCA
+
BBBB?@A@@BB@B@D@C?@AB@B@A<99
@FG019:00013:00357
CGTGTCTCTAGGCACAGGATTTTGTGTAG
+
BAABBBABDEC@CCCCB@CCCB:;;;99>
@FG019:00013:00360
CGTGTCTCTAGGCACAGGATTTTGTGTAG
+
BB?BBCCCBEC@CCBBB@DDFC9:;9>99
@FG019:00013:00367
ATCAGACACGGACACAGCAGAACACAC
+
=?@@@>>99969>@A>>999>@?>@;;
@FG019:00013:00372
ATCAGACACAGACACAGCAGAACACAC
+
BAAABBABB:;;CFC;=<BBB>BCBBB
@FG019:00013:00374
TGATACGTCTCCTTCCTTAGTTACTTCA
+
BBBBBBBBBBB@B@C@D@ABA?=@===>
@FG019:00013:00381
TCTCTATGCGCTCCACATGTCTAAGGT
+
AACA@ACECCFBC>@@B@A;;<B@C@C
@FG019:00013:00386
AATATCGCGAGGGTATGGAAGACTCTATA
+
1,.6////1:66+1///,/:8;4444333
@FG019:00013:00390
ATCAGACACGGACACAGCAGAACACAC
+
A??<BBBBBB?ABBB?@ACBB?BCBBB
@FG019:00013:00391
TAGTATCAGCCTCGCCATGACGAAGGTATTCC
+
CBCAABCCCC@?@:97;@>>AAAAABDHD?CA
@FG019:00014:00351
TAGTATCAGCCTCGCCTATGACAAAGGTATTCC
+
CBBAABECFC@88//,//668444-49:9=@AB
@FG019:00014:00352
AGCACTGGCTGTCATTAGTTACTTGT
+
11::;>?;BCCBBDC@CBB?A?B>?A
@FG019:00014:00355
TGATACGTCTCCTTCCTTAGTTACTTCA
+
9AC<9@DCCCC@@;=2958@@<9;9<>>
@FG019:00014:00367
ACGCTCGACATGCCCAGGTACAGGAG
+
9>@CCBBBBCCBAB?BC@CBBCD@CF
@FG019:00014:00368
TACTGAGCTACACACACAGAAAGATTGGT
+
ABABAAABBBBAA@BCCA9996;AA@C@C
@FG019:00014:00370
AGCACTGTAGCTGTCACTAGTTACTTGT
+
<<DC>:=DCCBBBBBBBB?@A=@@@?BC
@FG019:00014:00371
TCTCTATGCGCTCCACATGTCTAAGGT
+
CBCBJCDC:;>@A?ACC@@BB996969
@FG019:00014:00379
TACTGAGCTACACACACAGAAAGATTGGT
+
BBBBBBBBBBBBBBCDDC;9969>@>B?B
@FG019:00014:00384
CGTGTCTCTAGGCACAGGATTTTGTGTAG
+
ABBBCAAA?=?=ABABC=9999-9@@@99
@FG019:00014:00395
TGATACGTCTCCTTCCTTAGTTACTTCA
+
ABBBBBBCDCC@B?B=A?@CAF@@><>>
@FG019:00014:00396
TACTGAGCTACACACACAGAAAGATTGGT
+
AAAAABAAA==?BBCBA?9996;CBAB@B
@FG019:00015:00381
ATCAGACACGGACACAGCAGAACACAC
+
BCAAABACCB@BD:9:AACBC@DCBBC
@FG019:00015:00385
AGCACTGTAGCTGTCACTAGTTAATTGT
+
<<AA?CCA@@@>A949><<11,1,1,94
@FG019:00015:00386
TACTGAGCTACACACACAGAAAGATTGGT
+
A===ABABA@@@@@CDDC;998;AB@B@C
@FG019:00015:00392
TACTGAGCTACACACACAGAAAGATTGGT
+
@@@CCCCBB???BBDCCA==95=892449
@FG019:00015:00395
CGTGTCTCTAGGCACAGGATTTTGTGTA
+
@ABBBBC@@A@@AAAAA@ABBC:BDA99
@FG019:00015:00397
TCTCTATGCTCTCCACATGTCTA
+
BBBBBB?:<<>??=@AA:;<111
@FG019:00016:00360
ACGAGTGCGTTCCCCATGTCGTAGGTACTC
+
BBBBBA=>==5999/49999;;@A>A<<<@
@FG019:00016:00369
TACTGAGCTACACACACAGAAAGATTGGT
+
BB==BCCB??@BBBBAB:994-9>><?=@
@FG019:00016:00373
TGATACGTCTCCTTCCTTAGTTACTTCA
+
BBBABBBBBBB@B@BAC@A@A@?@?BCB
@FG019:00016:00395
ACGCTCGACATGCCCAGGTACAGGAG
+
BB?@@EBBABB99979@<>@A9;599
@FG019:00016:00396
CGTGTCTCTAGGCACAGGATTTTGTGTAG
+
CBCBCCCBBDC@CBDBA=;444,9???>>
@FG019:00017:00357
ACGAGTGCGTTCCCCCATGTCGTAGGTACTC
+
BBBBBB>>=859999+44499444859999@
@FG019:00017:00362
TACTGAGCTACACACACAGAAAGATTGGT
+
@@@BBBC???BBBECB;;444-9@C?B@B
@FG019:00017:00372
TAGTATCAGCCTCGCCATGACGAAGGTATTCC
+
>>@;;9==99A@<;<?A:9;@;95=ACCBAED
@FG019:00017:00374
ACGAGTGCGTTCCCCATGTCGTAGGTACTC
+
BB?ABBA;::2444,9?>>ACCAB@C;<<@
@FG019:00017:00377
TACTGAGCTACACACACAGAAAGATTGG
+
44444:9//////44444444-4442/6
@FG019:00017:00382
TACTGAGCTACACACACAGAAAGATTGGT
+
;AAA>A=@@@A@@@<;:?::;:;9;<?48
@FG019:00017:00387
ATATCGCGAGGGTATGGAAGACTCTATA
+
BBBBBB@>994-9?>@@CCCCCC<;;AA
@FG019:00017:00393
CGTGTCTCTAGGCACAGGATTTTGTGTAG
+
BB@BBBCCCCF@BBBCB?====6=::;==
@FG019:00018:00350
ATATCGCGAGGGTATGGAAGACTCTATA
+
BBBBABCCCDCACDFD@CACBDCBA8;;
@FG019:00018:00375
AGCACTGTAGCTGTCACTAGTTACTTGT
+
<@CAAACA>@A<<>DCCBABG@A??8;;
@FG019:00018:00381
TGATACGTCTCCTTCCTTAGTTACTTCA
+
???BBBB@@@B@C@C@C@ABAABBB?BC
@FG019:00018:00386
TCTCTATGCGCTCCACATGTCTAAGGTCGACTG
+
BBBBBCCBBBCBC@CCBAA=9=?5969?>>@>>
@FG019:00018:00388
CGTGTCTCTAGGCACAGGATTTTGTGTAG
+
BBBBEBBB@EDACBBBA?A@BB7AA@@>>
@FG019:00018:00389
TAGATATCGAGCCTCGCCATGACGAAGGTATTCC
+
8,,,,,,,,,//,44495944849>89;>@@696
@FG019:00018:00395
TAGTATCAGCCTCGCCATGACGAAGGTATTCC
+
BBBBBAAABCBHC999<BBCDEC@C@B@@=A?
@FG019:00018:00396
TAGTATCAGCCTCGCCATGACGATGAATCC
+
BBB??ACCCFCB@???B;8822****)**0
@FG019:00019:00350
ATCAGACACGGACACAGCAGAACACAC
+
B?<<@BBBBB?BBCCAACCBB?ACCBB
@FG019:00019:00354
CGTGTCTCTAGGCACAGGATTTTGTGTAG
+
BBBBCBDCBEBAA@@>><>>>>4>B@@>>
@FG019:00019:00358
ACGCTCGACATGCCCAGGTACAGGAG
+
BBBBBBBBCDCBAB?AB@B??AD@AA
@FG019:00019:00362
TCTCTATGCGCTCCACATGTCTAAGGT
+
BBCBBBCCABB@B@CCCA4449469?F
@FG019:00019:00374
ACGAGTGCGTTCCCCATGTCGTAGGTACTC
+
A@BBBBBBB@2444,9999@AA>@=@<<9>
@FG019:00019:00375
ATCAGACACGGACACAGCAGAACACAC
+
BBAABBBBBB@CCCCBBCC@@>?CBBD
@FG019:00019:00376
TACTGAGCTACACACACAGAAAGATTGGT
+
BBBBCCCB???BBCBC=<<<AA94;<?58
@FG019:00019:00392
ATCAGACACGGACACAGCCAGAACACAC
+
BDBBBA@ABB@BCCCC@A>ABB>BCCBC
@FG019:00019:00395
CGTGTCTCTAGGCACAGGATTTTGTGTAG
+
BCBBBBDDBEB@BBBAB@ABBC:AAA>>>
@FG019:00019:00399
ATCAGACACGGACACAGCAGAACACAC
+
B@BB@@@BBB@BBBCBBBA;98;=?BC
@FG019:00020:00351
CGTGTCTCTAGGCACAGGATTTTGTGTAG
+
BBBBBCDBBBB@BBBBB@BCCC:AA=;>:
@FG019:00020:00357
CGTGTCTCTAGGCACAGGATTTTGTGTAG
+
@AAA@@@BCCB@BBBBB@CCCC:DDA==@
@FG019:00020:00359
ACGAGTGCGTCCCGATGAT
+
49894//////8+,,*,,,
@FG019:00020:00368
TAGTATCAGCCTCGCCATGACGAAGGTATTCC
+
BBBBBBBCCC@BB@@=?BBAABC@C@CBB@C?
@FG019:00020:00369
ATCAGACACGGACACAGCAGAACACAC
+
BB?>?BBBBB?BBCCCBAAAC@BBBBB
@FG019:00020:00375
AGCACTGTAGCTGTCACTAGTTACTTGTG
+
@ACDBABCBBBCBBBBBBAAA:;;C@BBC
@FG019:00020:00380
ATCAGACACGGACACAGCAGAAAACAC
+
BBAA@@@@AC?CCAA=;@@9444,9DD
@FG019:00020:00388
ATATCGCGAGGGTATGGAAGACTCTAT
+
?>@@BBBBBBB>CCCD@BDBBDCBC>=
@FG019:00020:00392
CGTGTCTCTAGGCACAGGATTTTGTGTAG
+
BBBBBBDDDCD@CBBBC@CBBB9A?=?>?
@FG019:00020:00394
ACGAGTGCGTTCCCCATGTCGTAGGTACTC
+
//4//4>?996444,4444=A=;@=><999
@FG019:00020:00397
TGATACGTCTCCTTCCTTAGTTACTTC
+
89A@@ABECCEAA=?59589948><:<
@FG019:00021:00356
TACTGAGCTACACACACAGAAAGATTGGGT
+
@@>AABAAAAAA@BC@;:444-9>=59919
@FG019:00021:00357
TCTCTATGCGCTCCACATGTCTAAGGT
+
ABBCCBCBBBCBB@AAA=@=9996969
@FG019:00021:00367
TGATACGTCTCCTTCCTTAGTTACTTCA
+
BBBBBBBBBBCAC@C@C@ACB@BBB>=?
@FG019:00021:00378
TGAATACGTCTCCTTCCTTAGTTACTTCA
+
@@B<>=44444424242/54/,*,,,*//
@FG019:00021:00381
AGCACTGTAGCTGTCACTAGTTACTTGT
+
@ACCBECCCCBBABABBDCCC@CBB@BB
@FG019:00021:00387
TCTCTATGCGCTCCACATGTCTAAGGT
+
BBBEBBCCCCE@?>@CC?BB@AAAC?B
@FG019:00021:00399
ATCAGACACGGACACAGCAGAACACAC
+
B@@@BBBBBB@BCBBDFCC@@@@BBBB
@FG019:00022:00350
CGTGTCTCTAGGCACAGGATTTTGTGTAG
+
BBDCBECEEGBACCCCC@BBCC9BAB@??
@FG019:00022:00359
ATATCGCGAGGGTATGGAAGACTCTATAG
+
BCBBBBABDDHACCBB@C@CCCCCBBB@@
@FG019:00022:00360
TGATACGTCTCCTTCCTTAGTTACTTCA
+
AABABCBB???@DCC@C@B>><@BA<AB
@FG019:00022:00370
TCTCTATGCGCTCCACATGTCTAAGGT
+
>@9<4?A:9<<@@=@B@@;<<BCCB=>
@FG019:00022:00377
AGCACTGTAGCTGTCACTAGTTACTTGT
+
@@CCBABCBBBB???BBBDBCACBB@BD
@FG019:00022:00392
TCTCTATGCGCTCCACATGTCTAAGGT
+
BBCBBDDA@@@AB@CCCBBB?@??C?B
@FG019:00023:00359
ATATCGCGAGGGTATGGAAGACTCTATAG
+
CCBBB@?ACCB?BB:::=CCCCCC@?::9
@FG019:00023:00367
TGATACGTCTCCTTCCTTAGTTACTTCA
+
CBCCBBBB?B@@BBB@DAB@@=ABC@B=
@FG019:00023:00382
ATATCGCGAGGGTATGGAAGACTCTAT
+
BAAAABBDBBC8;;<D<BAACCCCB;>
@FG019:00023:00395
CGTGTCTCTAGGCACAGGATTTTGTGTAG
+
BBBCCBD@DCC@BBBBD@AAA?6=99?==
@FG019:00024:00353
TGATACGTCTCCTTCCTTAGTTACTTCA
+
BBBBBBBBA@@?@@B@C@BBB@BBB@CC
@FG019:00024:00364
TGATACGTCTCCTTCCTTAGTTACTTCA
+
<<CBBB:9<@@@A@CAB>ACC;<<C@AB
@FG019:00024:00366
TCTCTATGCGCTCCACATGTCTAAGGTACTGC
+
BBCCBCCCCCEBA>AAB=@>9996969999>>
@FG019:00024:00371
ACGCTCGACATGCCCAGGTACAGGAG
+
AA>@@@BBCDCAAA=@@>@AAAC@@?
@FG019:00024:00374
TACTGAGCTACACACACAGAAAGATTGGT
+
@@ACCC@AA@CCCDCDCCCCB:>=82969
@FG019:00024:00377
AGCACTGTAGCTGTCACTAGTTACTTGT
+
:<CBA?AB@A@BBBBB;;;CFACCB>B@
@FG019:00024:00382
TACTGAGCTACACACACAGAAAAGATTGGT
+
B?@B>>?<11//,7///111;?6;@@>BAC
@FG019:00024:00383
ATCAGACACGGACACAGCAGAACACAC
+
BABBBBABBA?EBCBBACB;;8;BBBB
@FG019:00024:00386
TACTGAGCTACACACACAGAAAGATTGGT
+
B?=?BBBB@BBDBAAADCBBB<AA?;>59
@FG019:00024:00387
ACGAGTGCGTTCCCCATGTCGTAGGTACTC
+
@@BBBBCA>;2444,9??@ABBAB?B<<<A
@FG019:00024:00393
TACTGAGCTACACACACAGAAAGATTGGT
+
BBABBBBBBBBC??=?9=44909A@BD@D
@FG019:00024:00398
ATCAGACACGGACACAGCAGAACACAC
+
BBBBBBBBBB@BDAAADCCCC@DBBBC
@FG019:00025:00357
TGATACGTCTCCTTCCTTAGTTACTTCA
+
BBCBCBBBBBB@B@B@C@B??ABBB>?@
@FG019:00025:00358
TGATACGTCTCCTTCCTTAGTTACT
+
???BCBBBBBB@C@C?B?ABB@AA:
@FG019:00025:00362
TGTTACGTCTCCTTCCTTAGTTACTTCA
+
811,/888>?AAA>B>AABDC@CBCABB
@FG019:00025:00366
TACTGAGCTACACACACAGAAAGATTGGT
+
CBABBBCBCCBABCCCFCCCC>BCB@B?A
@FG019:00025:00369
ATCAGACACGGACACAGCAGAACACAC
+
@ADDAB>?@B@CBABAAA?;98;BBCC
@FG019:00025:00374
ACGCTCGACATGCCCAGGATACAGGAG
+
AA@@9;9>;:1,,,*,,*,,///9888
@FG019:00025:00381
AGCACTGTAGCTGTCACTAGTTACTTGT
+
99989999@>>;;;@@@@ADFCBC=-11
@FG019:00025:00383
TCTCTATGCGCTCCACATGTCTAAGGT
+
BBBBCDBBBBBBB@CCB?>?CFD?A?A
@FG019:00025:00388
ATATCGCGAGGGTATGGAAGACTCTAT
+
BACBABBBCBB>CCAA?A?BBCCCCAA
@FG019:00025:00394
ACGAGTGCGTTCCCCATGTCGTAGGTACTC
+
BAAABB?@@98@>>4>A@@BBBBB@CCBBB
@FG019:00026:00350
ACGAGTGCGTTCCCCATGTCGTAGGTACTC
+
BBBBBBBA;;2444,9999@DABCAC==<A
@FG019:00026:00353
CGTGTCTCTAGGCACAGGATTTTGTGTAG
+
BBBBBBCBBEC@CBBBBABCCC:AAABAB
@FG019:00026:00356
AGCACTGTAGCTGTCACTAGTTACTTGT
+
@@CCCBBBBBBBBBBBBDCCEDBAB>A@
@FG019:00026:00360
ATATCGCGAGGGTATGGAAGACTCTATA
+
>>BBBBA@ABA<@A@A>BCCBAAAABBA
@FG019:00026:00361
TAGTATCAGCCTCGCCATGACGAAGGTATTCC
+
BBBBBBCAEB@BB9:9;CBCBBB@BBCBC@CC
@FG019:00026:00370
ATATCGCGGGGGGTATGGAAGACTCTATA
+
BC=:88444488(4;@A?C@CBBAA@;;;
@FG019:00026:00379
TAGTATCAGCCTCACCATGACGAAGGTATTCC
+
BBCBABBBCC@BBAA?ABBBBBC@FCCCC@EB
@FG019:00026:00380
TGATACGTCTCCTTCCTTAGTTACTTCA
+
AABBBBBBBBBAC@B@C@BBB@AA@@B?
@FG019:00026:00381
ACGCTCGACATGCCCAGTACAGGAG
+
@<848884444///+/////44944
@FG019:00026:00387
TCTCTATGCGCTCCACATGTCTAAGGTACT
+
A@DDCAEAB@@@A>ABA@;<<>A@A=AABA
@FG019:00026:00389
TGATACGTCTCCTTCCTTAGTTACTTCA
+
A@@@AAAAAAA?A?A@C@BBB@?AA@CB
@FG019:00026:00393
AGCACTGTAGTGTCACTAGTTACTTGT
+
ABBBBBBCBBBCCBCCDDDE@C@@@@C
@FG019:00026:00395
ACGCTCGACATGCCCAGGTACAGGAG
+
CA<B>111==199?:99588449294
@FG019:00026:00396
ACGAGTGCGTTCCCCATGTCGTAGGTACTC
+
BBBBBCA;882999-9??>AECCC@CBBBC
@FG019:00026:00397
TCTCTATGCGCTCCACATGTCTAAGGT
+
BBCBBCCC@AABC@CBCBBBBBA?B?A
@FG019:00027:00355
TACTGAGCTACACACACAGAAAGATTGGT
+
B@A@@@@<<9@A@><<<EAAC>BBB@C>A
@FG019:00027:00358
TGATACGTCTCCTTCCTTAGTTACTTCA
+
B9:9CCBBBBB@C@C?A?@BB@CBC@BB
@FG019:00027:00359
AGCACTGTAGCTGTCACTAGTTACTTGT
+
<<CCEC@BBBC@@ABBBCECFCCBB@BA
@FG019:00027:00363
ATATCGCGAGGGTATGGAAGACTCTATA
+
9;:@@@?B@@@<@@@A=A=ABA@@@@??
@FG019:00027:00365
ATCAGACACGGACACAGCAGAACACAC
+
AAAA@BBBBB@BBBBCDCCCB?BBCBB
@FG019:00027:00372
ATCAGACACGGACACAGCAAAACACAC
+
A>??;;;>@B8<;@DB@A=?;499989
@FG019:00027:00378
TCTCTATGCGCTCCACATGTCTAAGGT
+
BB@@ACFCCDCBB?CCB@@;9<<=B?D
@FG019:00027:00379
ATCAGACACGGACACAGCAGAACACAC
+
BB>?ABCBBB?EBCBABCCA@=ADBBC
@FG019:00027:00384
ATATCGCGAGGGTATGGAAGACTCTAT
+
BBBABAABBBA?BBAB>AAACCBBA>B
@FG019:00027:00386
AGCACTGTAGCTGTCACTAGTTAATTGT
+
@BCC;;>DBBBDBBBBBBBCEBD@E:::
@FG019:00028:00353
CGTGTCTCTAGGCACAGGATTTTGTGTAG
+
BBBBBAABCCC@BBCCC@CCEC:CCA@@A
@FG019:00028:00355
AGCACTGTAGCTGTCACTAGTTACTTGT
+
;<BB=?ACCCCBB?@AAAACFB:;;?BB
@FG019:00028:00356
TAGTATCGAGCCTCGCCATGACGAAGGTATTC
+
;@;@=?11/6656444211///77,,*,27,1
@FG019:00028:00358
AGCACTGTAGCTGTCACTAGTTACTTGT
+
@@BBA@AAECCBBBBCBBBCB@BBA?>@
@FG019:00028:00360
TCTCTATGCGCTCCACATGTCTAAGGT
+
BBBB?AAAAACCBCDCBAB?=@A?A?B
@FG019:00028:00363
ATATCGCGAGGGTATGGAAGACTCTATA
+
BABBBBBBDCCA::<B>A>ACCCCBA=4
@FG019:00028:00370
CGTGTCTCTAGGCACAGGATTTTGTGTAG
+
BBBBBBCAAAB@CBCBB?CCCB::::BAC
@FG019:00028:00372
ACGCTCGACATGCCCAGGTACAGGAG
+
==>BBBBCB@@9996;B@CCBDD@CC
@FG019:00028:00378
ATCAGACACGGACACAGCAGAACACAC
+
BBAABAABBB?BCCCDBCCBB?BBBBB
@FG019:00028:00379
CGTGTCTCTAGGCACAGGATTTTGTGTAG
+
BBBBBBCCCEC@CBDCB@BABA9AA=BA=
@FG019:00028:00381
CGTGTCTCTAGGCACAGGATTTTTGTGTAG
+
B@@;<99AA9969@A>>;99999-99EDBD
@FG019:00028:00382
CGTGTCTCTAGGCACAGGATTTTGTGTAG
+
BBBBAAACABBCC??@C?CCDC:DCCAAA
@FG019:00028:00393
ATCAGACACGGACACAGCAGAACACAC
+
B<BBBBBBBB?BCCCCAAA998;CCCD
@FG019:00028:00395
TAGTATCAGCCTCGCCATGACGAAGGTATCC
+
CBCBBBBBCD@BBBA@BBBBBBB@C@A@ACA
@FG019:00029:00358
CGTGTCTCTAGGCACAGGATTTTGTGTAG
+
BBBBBBDBDCC?A@@@A?ABAB9AAAB==
@FG019:00029:00360
ATCAGACACGGACACAGCAGAACACAC
+
BB><?BDCBB<BBCCAAABBB@BCBBB
@FG019:00029:00364
TACTGAGCTACACACACAGAAAGATTGGT
+
B?@?BBCBBCCCBBCBFB;;;7<B@?C@F
@FG019:00029:00367
TGATACGTTCTCCTTCTTAGTTACTTCA
+
BBB?::44691/7>,//7,,,0///,//
@FG019:00029:00368
ATCAGACACGGACACAGCAGAACACAC
+
AA?@ABCBBB=@ACCAB@@997;ABCC
@FG019:00029:00370
ATCAGACACGGACACAGCAGAACACAC
+
BBBBBBBBAA?BCEECDCCCC@DCBBC
@FG019:00029:00371
AGCACTGTAGCTGTCTCTAGTTAATTGTGTGC
+
<<CCEDCCC@?@BBBBFCCCF?A=A>A@ACCC
@FG019:00029:00376
TGATACGTCTCCTTCCTTAGTTACTTCA
+
CCBCBD@?@BC=A?A?CB@A==944244
@FG019:00029:00377
ACGCTCGACATGCCCAGGTACAGGAG
+
BB@@>AABBCA99969?<ABCDCCCC
@FG019:00029:00387
CGTGTCTCTAGGCACAGGATTTTGTGTAG
+
BBBBB?=@;<<?BCCBB?BBBA7ACB@@A
@FG019:00029:00396
TACTGAGCTACACACACAGAAAGATTGGT
+
@@@@AAAAA??@BACBF@944-9>=;@@C
@FG019:00030:00351
TGATACGTCTTCCTTAGTTACTTCAGTGC
+
AA@@@ABBBB=?@?@CBA?BAA=ADCCCB
@FG019:00030:00361
TCTCTATGCGCTCCACATGTCTAAGGT
+
C@?ABBAA@CCA?>ACAABBBCDFDBA
@FG019:00030:00364
TAGTATCAGCCTCGCCATGACGAAGGTATTCC
+
BBBBBBC?A@@B@@?=@CCCCBB@C@DBB@BA
@FG019:00030:00368
TCTCTATGCGCTCCACATGTCTAAGGT
+
BBCBBDCBBBBBB@CCCBBBCEF@C@C
@FG019:00030:00369
AGCACTGTAGCTGTCACTAGTTACTTGT
+
@@C@AAAHBCB99=ABBBCCCACCC?AA
@FG019:00030:00374
TCTCTATGCGCTCCACATGTCTAAGGT
+
BB@@ACDCCCCBB@ABDBBB>ADBDED
@FG019:00030:00388
TACTGAGCTACACACACAGAAAGATTGGT
+
?=AAABABA>>>BBC;::994-9?>>ADC
@FG019:00030:00395
CGTGTCTCTAGGCACAGGATTTTGTGTAG
+
@AAAB@@@@DA@ABBBC@DDFD:CDBBBC
@FG019:00030:00399
TGATACGTCTCCCTTCCTTAGTTACTTCA
+
44449@998;9>:;:A245344249=?@?
@FG019:00031:00350
TACTGAGCTACACACACAGAAAGATTGGT
+
CCBBBB;9<BB@@ACEAAABA<A@@=>>A
@FG019:00031:00356
AGCACTGTAGCTGTCACTAGTTACTTGT
+
?@CCCBBCCBBBBBBB?AAAE@CBB@BB
@FG019:00031:00360
TACTGAGCTACACACACAGAAAGATTGGT
+
?999>9494949=@BCBB99919996959
@FG019:00031:00365
TCTCTATGCGCTCCACATGTCTAAGGT
+
BBB@AAFAAACBB@CDCC@@?ADCC9<
@FG019:00031:00368
AGCACTGTAGCTGTCACTAGTTACTTGT
+
;<CDFCBBBBBBBBBBBBCBCABBB@BC
@FG019:00031:00369
CGTGTCTCTAGGCACAGGATTTTGTGTAG
+
ABBBBBCAAAC@CBBBB?CCHC9CA=@=>
@FG019:00031:00371
ACGCTCGACATGCCCAGGTACAGGAG
+
AA?AAA@BCDC99;89B?BCCCC@AA
@FG019:00031:00379
ATATCGCGAGGGTATGGAAGACTCTATA
+
A@BBBEBBEEDACDBB>ABCBBBBA?@@
@FG019:00031:00383
CGTGTCTCTAGGCACAGGATTTTGTTTAG
+
BBBCCDCCCBBADBBBB@;9991<BC>AA
@FG019:00031:00384
CGTGTCTCTAGGCACAGGATTTTGTGTAG
+
CBBHCCBACA@=ABBCB@@@@@6?@999>
@FG019:00031:00388
TCTCCTATGCGCTCCACATGTCTAAGGT
+
?BA@>AGFCCCCCB?CCC?@@CBB?C?B
@FG019:00031:00393
CGTGTCTCTAGGCACAGGATTTTGTGTAG
+
BBBAA@BAA9969>84424444,494444
@FG019:00031:00398
TACTGAGCACACACACAGAAAGATTGGTGC
+
BBBABBBBAADCDCB@@99909996;=@@E
@FG019:00032:00351
ACGCTCGACATGCCCCAGGTACAGGAG
+
@@>BBBBB@;;4444/9@=?CCFCACC
@FG019:00032:00354
ATATCGCGAGGGTATGGAAGACTCTATA
+
BBBB9::CCCC>CCCC@D@AA@@@@@>:
@FG019:00032:00363
ATATCGCGAGGGTATGGAAGACTCTATA
+
BB@ABBBB???>ACCC@C@BBBBABBBA
@FG019:00032:00366
CGTGTCTCTAGGCACAGGATTTGTGTAG
+
@A@@@ABBBCB@CA@9;:444-9??BAC
@FG019:00032:00367
ATCAGACACGGACACAGCGAACACAC
+
BB>>@BBDEA?ADBCBCCAA@ABCCC
@FG019:00032:00372
ATATAGCGAGGGTATGGAAGACTCTATA
+
CABBEBBB???>@CCEAB?CCBBBBBBB
@FG019:00032:00373
ATCAGACACGGACACAGCAGAACACAC
+
BB>?@A?BBB@AAADCCCCCC@CBCBC
@FG019:00032:00379
CGTGTCTCTAGGCACAGGATTTTGTGTAG
+
BBBBCCCAADCDCCBAA@BBCHABBA@@A
@FG019:00032:00381
AGCACTGTAGCTGTCACTAGTTACTTGT
+
:;CCCBBBBBBABBBBBBBBCACBB?BC
@FG019:00032:00382
ATATCGCGAGGGTATGGAAGACTCTATA
+
934494449;C@HDBH@B?91/</....
@FG019:00032:00388
AGCACTGTAGCTGTCACTAGTTACTTGT
+
@@CCBABCABCBBBBABBDCCAEBB@BB
@FG019:00032:00390
ATCAGACACGGACACAGCAGAACACAC
+
@<9;<<;BDC@CCCCCCCCCC@CBCBB
@FG019:00032:00393
TGATACGTCTCCTTCCTTAGTTACTTCA
+
CBBBBBBB?A?>BACAC?<BB@ABA@CD
@FG019:00032:00394
ATCAGACACGGACACAGAAGAACACAC
+
BBBBBBCBBB>BCCBB9:6;;6;BCAA
@FG019:00032:00399
TGATACGTCTCCTTCCTTAGTTACTTCA
+
A@A@CCBCCBC?A>B>A>@BC?BCC@CD
@FG019:00033:00350
ACGAGTGCGTTCCCCATGTCGTAGGTACTC
+
BBA@@ACCCC@CCD:DA:<<CC<;<<<<9A
@FG019:00033:00356
TACTGAGCTACACACACAGAAAGATTGGT
+
@ACCCCCBBABACB=9?=99909@@?C>A
@FG019:00033:00363
CGTGTCTCTAGGCACAGGATTTTGTGTAG
+
?BBBBBDDBBB@BBCCA@;9991;BBBCD
@FG019:00033:00370
CTGAGCTACACACACAGAAAGATTGGTGC
+
BBBBCBA@BAAACCBC9996;@@@D@CCC
@FG019:00033:00374
TGATACGTCTCCTTCCTTAGTTACTTCA
+
CCB@@@@==9;59>B5953494444:AB
@FG019:00033:00375
ACGAGTGCGTTCCCCATGTCGTAGGACTC
+
BBBBBBBB@;2444,999;BCCCC@CBBB
@FG019:00033:00378
TAATATCAGCCTCGCCATGACGAAGGTATTCC
+
BA?BBABBE@:9<79488@@@;;8;@<<<@EB
@FG019:00033:00379
CGTGTCTCTAGGCACAGGATTTTGTGTAG
+
BAABBCCBECBACCBBB?CCDC:CCC@@@
@FG019:00033:00380
TACTGAGCTACACACACAGAAAGATTGGT
+
BBBBBBCCFCBDBBB@@@99909BB@C@C
@FG019:00033:00381
TAGTATCAGCCTCGCCATGACGAAGGTATTCC
+
FBBBCCECCC8<;;;8;BBBCCCAHAD;<?=D
@FG019:00033:00385
ACGCTCGACATGCCCAGGTACAGGAG
+
B9::@@AABCCCEEACB@CCCCCACC
@FG019:00033:00387
CGTGTCTCTAGGCACAGGATTTTGTGTAG
+
BBBABCDDCA@>@BB@@?99991;CCCDC
@FG019:00033:00394
ACGCTCGACATGCCCAGGTACAGGAG
+
:<CCCCCCB@?99;09@<@@ACCEAA
@FG019:00033:00396
ATATCGAGGGTATGGAAGACTCTATAGAGG
+
BBBBBEBBCBCBBBAC@DDCCDCCBBBBC@
@FG019:00034:00350
ATATCGCGAGGGTATGGAAGACTCTATA
+
BBBBBBBDDDDACCCB@CBBAAAABBB>
@FG019:00034:00351
ATATCGCGAGGGTATGGAAGACTCTATA
+
BB??@BBBBCC@DBBA@CEA>A@BCABC
@FG019:00034:00352
TACTGAGCTACACACACAGAAAGATTGGT
+
BBBB??ABBBAABAA@@B99909>>@B@B
@FG019:00034:00354
ATCAGACACGGACACAGCAGAACACAC
+
AAABBAA@@@?BBCBBB@AAC@DBCCB
@FG019:00034:00355
GTACTGAGCTACACACACAGAAAGATTGGT
+
@CBBBCBBAB@BDCDA=?>99919@B@CDC
@FG019:00034:00358
CGTGTCTCTAGGCACAGGATTTTGTGTAG
+
BBBBAAACCEC@CAAAC@BDCC:CECBBC
@FG019:00034:00365
TGATACGTCTCCTTCCTTAGTTACTTCA
+
ABBBBBBB??@@B@C@A@@AB?BBC@CB
@FG019:00034:00366
AGCACTGTAGCTGTTACTTGTGTGC
+
<@EDDC@@BCBBBB?BBB@BCCCCB
@FG019:00034:00372
TACTGAGCTACACACACAGAAAGATTGGT
+
BBBBBBB?AABAAACB;;444-9>><BDC
@FG019:00034:00374
ACGCTCGACATGCCCAGGTACAGGAG
+
@@@@ACBBBDCBBB=BC@BBADC@BB
@FG019:00034:00381
ATCAGACACGGACACAGCAGAACACAC
+
BBBBBBBBBB>ABCBB?AB;;9<CBAB
@FG019:00034:00384
ATATCGCGAGGGTATGGAAGACTCTATA
+
BBBBBBBB???<@CCC@C@CCCCCBBBB
@FG019:00034:00389
CGTGTCTCTAGGCACAGGATTTTGTGTAG
+
CCCAAAECBGC@CBBCHCCCCD:EFECDD
@FG019:00034:00392
TGTTACGTCTCCTTCCTTAGTTACTTCA
+
BBB@BCBBABCBD@C@B@BBB@BCD@EB
@FG019:00035:00354
CGTGTCTCTAGGCACAGGATTTTGTGTAG
+
BBBBBCDDCEC@BBA=989999-9BBCCD
@FG019:00035:00355
TACTGAGCTACACACACAGAAAGATTAGT
+
BAABBBBBBBBA@@BCDD@??:=992;;;
@FG019:00035:00356
TACTGAGCTACACACACGAAGAATG
+
BBBAAA@@@AAAAACCC888,,*((
@FG019:00035:00358
TACTGAGCTACACACACAGAAAGATTGGT
+
BBCBBDDBBBA@ABB@AABCCAHCCAC?C
@FG019:00035:00365
TACTGAGCTACACACACAGAAAGATTGGT
+
BBBBBBAAAAAA>>BCCA9996;@==@@C
@FG019:00035:00366
ACGAGTGCGTTCCCCATGTCGTAGGTACTC
+
BCCBA??BBB?BCC:CAAACCCCB@BAAAB
@FG019:00035:00372
TCTCTATGCGCTCCACATGTCTAAGGT
+
@@ABBEDCBC@@A@DCCCCBABC=A>A
@FG019:00035:00381
TCTCTATGCGCTCCACATGTCTAAGGT
+
BCCBBCCA@@@AA@BBBBAAACCACAC
@FG019:00035:00382
TGATACGTCTCCTTCCTTAGTTACTTCA
+
=@@A@@ABBBB=A=A?@<?<<;<BB@A=
@FG019:00035:00388
ATCAGACACGGACACAGCAGAACACAC
+
B<<BBBBBB?>BBCBCCCC@?>@B>>?
@FG019:00035:00397
ATATCGCGAGGGTATGGAA
+
@@ACECCBA@@<@A?>6<8
@FG019:00036:00354
TGATACGTCTTCTTCCTTAGTTACTTCA
+
CCBBCBB@?@@EC=AAAACDC@CBC@CB
@FG019:00036:00355
TACTGAGCTACACACACAGAAAGATTGGT
+
AA@BAA@@?@BBBBD>;;444-<@B@C@C
@FG019:00036:00356
ACGCTCGACATGCCCAGGTACAGGAG
+
AB@ABAAACDCAAA>AA>ACDFE@CC
@FG019:00036:00367
TGATACGTCTCCTTCCTTAGTTACTTCA
+
B@BBBAAAAAA@A@A?@@>?B@BBB@BC
@FG019:00036:00373
TACGAGCTCCCA
+
;@>>>>/,,20*
@FG019:00036:00380
CGTGTCTCTAGGCACAGGATTTTGTGTAG
+
BBABBBCCCCC@BBBCC@AAAA9AA?@@@
@FG019:00036:00381
TAGTATCAGCCTCGCCATGACGAAGGTATTCC
+
CBBBBBBBBCA@?:;8;BAACB;:;;;11,/,
@FG019:00036:00383
ACGCTCGACATGCCCAGGTACAGGAG
+
B?@ACBCCB@=99909@<AABFF@CC
@FG019:00036:00397
ATATCGCGAGGGTATGGAAGACTCTATAG
+
;<<C<=<BBFDBDDAA;A6949986.009
@FG019:00036:00399
TGATACGTCTCCTTCCTTAGTTACTTCA
+
BA@@BBBBBBB?@@B@C@AAA@BBB@BE
@FG019:00037:00353
ATCAGACACGGACACAGCAGAACACAC
+
AAB9:;FA@>?4449944::=?AAAB?
@FG019:00037:00363
CGTGTCTCTAGGCACATGGATTTGTGTAG
+
4@?@<;9A@9924>>448249959:4444
@FG019:00037:00369
ACGCTCGACATGCCCAGGTACAGGAG
+
ABAAB9;;ABB9<919969@AAB?AC
@FG019:00037:00370
TGATACGTCTCCTTCCTTAGTTACTTCA
+
AB@@@AAABAA?A?A@C@BBBAEAAAB<
@FG019:00037:00372
TACTGAGCTACACACACAGAAAGATTGGT
+
A@BBB@A@BBBBBCCCBA@@@=ABC@D?B
@FG019:00037:00373
AACAGACACGGACACAGCAGAACACAC
+
B?BBBBCBB@>@BCABCCC?@>ACB@B
@FG019:00037:00375
ATATCGCGAGGGTATGGAAGACTCTATA
+
ABBBBA?B;;;:<CBB@ADBCCCB@@BB
@FG019:00037:00377
ACGAGTGCGTTCCCCATGTCGTAGGTACTC
+
B@>?BBBA882444,9?>>AACDL@B@AAC
@FG019:00037:00378
TAGTATCAGCCTCGCCATGACGAAGGTATTCC
+
BBBBBCCAABABB9:9;CB@ABB>B>BBC@CA
@FG019:00037:00382
TACTGAGCTACACACACAGAAAGATTGGT
+
BBA@@BB?AAABBBDBCC;996;@@@C@C
@FG019:00037:00389
AGCACTGTAGCTACTTGTGTGC
+
@@CBCCDECCBCC<<;<DEFCC
@FG019:00037:00394
CGTGTCTCTAGGCACAGGATTTTGTGTAG
+
BBBBBBCDDCD@CCCCB?BBCB:BB@===
@FG019:00037:00395
TGATACGTCTCCTTCCTTAGTTACTTGC
+
BA@@BBBBBBB@D@C@C@AA222,,**(
@FG019:00037:00397
TAGTATCAGCCTCGCCATGACGAAGGTATTCC
+
CBCBBECCDB???=>;@AAABCB?AAD99595
@FG019:00037:00399
TCTCTATGCGCTCCACATGTCTAAGGT
+
BABBCCCCBBCBCC::<CB@?AB6;6<
@FG019:00038:00352
TCTCTATGCGCTCCACATGTCTAAGGT
+
ABCBCDCBBBBBB@BCCABBCBC@EED
@FG019:00038:00354
AGCACTGTAGCTGTCACTAGTTACTTGT
+
<@CCEDBBBCCBBDAB?==:46;@@=@@
@FG019:00038:00355
TGATACGTCTCCTTCCTTAGTTACTTCA
+
ABBBBBBBBBB@B@B??E@BC?BAA>AC
@FG019:00038:00367
TACTGAGCTACACACACAGAAAGATTGGT
+
BBBBBBBBBBBBAADCBC9996;AA?C@C
@FG019:00038:00368
TGATACGTCTCCTTCCTTAGTTACTTCA
+
BB??BBBDBBC@A@ABCBBBB@C9;9<C
@FG019:00038:00371
ATATCGCGAGGGTATGGAAGACTCTATA
+
BBBBABBBBCC?DCCCAC::<CCC<>:A
@FG019:00038:00376
ACGAGTGCGTTCCCCATGTCGTAGGTACTC
+
B::<CCCBBC?CCB:CDCC;<<CBABEDCC
@FG019:00038:00377
TGATACGTCTCCTTCCTTAGTTACTTCA
+
B:<;CDDDBBB@A@A@C@BBB@ABB?CC
@FG019:00038:00381
TACTGAGCTACACACACAGAAAGATTGGT
+
BA@BBCCABBBBBBBCDCBCB@BCC@C?C
@FG019:00038:00382
ATCAGACACGGACACAGCAGAACACAC
+
BBBBBBBBBB?BDCCEBBBAA>ACB?B
@FG019:00038:00384
TAGTATCAGTCGCCATGACGAAGGTATTCC
+
?9999=BBCCCAA?ADCCCCC@C@CCC@C@
@FG019:00038:00386
ATCAGACACGGACACAGCAGAACACAC
+
BB>>?BBBBB@@@:1111<11,1CAA=
@FG019:00038:00388
AGCACTGTAGCTGTCACTAGTTACTTGT
+
@BCCBBBCBCBABBBBABBBCABBB@BA
@FG019:00038:00390
TACTGAGCTACACACACAGAAAGATTGGT
+
@??@BB@BB@@AAACDCC9996;AA@C@C
@FG019:00038:00395
ACGAGTGCGTTCCCCATGTCGTAGGTACTC
+
ABBBBBBB=82444,9?@ACCCCC@C@AAB
@FG019:00038:00399
TCTCTATGCGCTCCACATGTCTAAGGT
+
BCCBB@FA@@@AB@BBBBBBBBB@BBB
@FG019:00039:00350
AGCACTGTAGCTGTCACTAGTTACTTGT
+
=?DCCCBBBBBBBBBBBBBBCACBB@BB
@FG019:00039:00352
TATACGCTCCTTCCTTAGTTATCTGCGC
+
111;;;C?@BBADBCABC;:222((&&&
@FG019:00039:00353
ATCAGACACGGACACAGCAGAACACAC
+
CCCCBBBCCCABBBBB<::9969B@=>
@FG019:00039:00355
TACTGAGCTACACACTCAAAGATTGGTGC
+
;D@AABCCBAAACB;9:==59@9242444
@FG019:00039:00359
CGTGTCTCTAGGCACAGGATTTTGTGTAG
+
AAAAAAB@@CB@BBBBB?====64:4@AB
@FG019:00039:00360
TCTCTATGCGCTCCACATGTCTAAGGT
+
ABB@@ACDCDCCCACE@;;<<BBCCFB
@FG019:00039:00364
ATCAGACACGGACACAGCAGAACACAC
+
BB>?@BBBBB@CDCCCCCBCC@CBBBB
@FG019:00039:00365
ATCAGACACGGACACAGCAGAACACAC
+
BB>>?BBBBB?BBBBBDCCCB@BBBBC
@FG019:00039:00369
TACTGAGCTACACACACAGAAAGATTGGT
+
ABBBBBCBB???DBCCBBA@@:>995969
@FG019:00039:00370
ATATCGCGAGGGTATGGAAGACTCTATAG
+
BBABBBB@AAC@CEDC@CAA@@>@>>::9
@FG019:00039:00378
ACGAGTGCGTTCCCCATGTCGTAGGTACTC
+
ABBBBBECCD@CCC:DA@@BCC@@=@@@@A
@FG019:00039:00379
ATCAGACACGGACACAGCAGAACACAC
+
BBAABBBBBB@BBBBBBCCCC@CCCBB
@FG019:00039:00380
CGTGTCTCTAGGCACAGGATTTTGTGTAG
+
BBBBBBA???=;9999B=>@@@6ABC@AA
@FG019:00039:00381
ATATCGCGAGGGTATGGAAGACTCTATA
+
BBBAABBBCCC@CA@@@DBCCCBBBCBC
@FG019:00039:00385
TACTGAGCTACACACACAGAAAGATTGGT
+
AAAAAAABBBBBBBCA;;444-9>>=B@C
@FG019:00039:00386
TACTGAGCTACACACACAGAAAGATTGGT
+
?BBBBBBBABBBDBA9@:99909@@>F>=
@FG019:00039:00390
TCTCTATGCGCTCCACATGTCTAAGGT
+
BBBBBBCAAA@BB@BBCBBCCCE@C@D
@FG019:00039:00395
TCTCTATGCGCTCCACATGTCTAAGGT
+
BB?BBDC@??BBB?AACBABCEE?A@A
@FG019:00039:00397
CGTGTCTCTAGGCACAGGATTTTGTGTAG
+
BB@BCCEBBBC@CBBCC@CCCC:DCBAB?
@FG019:00040:00363
ATATCGCGAGGGTATGGAAGACTCTATAGAGGA
+
BCBBBA??AAA>BECC@D8:<CCCBCBABDC@C
@FG019:00040:00366
TGATACGTCTCCTTCCTTAGTTACTTCA
+
@BB@@ACCCIC=@=ACC@C@@=@@><>A
@FG019:00040:00367
AGCACTGTAGCTGTCACTAGTTACTTGT
+
BBBCCCCCBBBBBCCBB9;9@=@9959>
@FG019:00040:00368
TACTGAGCTACACACACAGAAAGATTGGT
+
C?@@BCCBAAAAAACCCC999-9>><?>A
@FG019:00040:00372
CGTGTCTCTAGGCACAGGATTTTGTGTAG
+
BBDB?ADDDFD@CCB=>;9999-9?ABCC
@FG019:00040:00378
TGATACGTCTCCTTCCTTAGTTACTTCA
+
?AABB@A=??A?@?@BD@BAA??BB<9:
@FG019:00040:00383
TCTCTATGCGCTCCACATGTCTAAGGT
+
AB@AA<<9>999959>>>@>>9959=?
@FG019:00040:00384
TAGTATCAGCCTCGCCATGACGAAGGTATTCC
+
BBAABCCCDHA?@996;>@?@9<:<>ABC@HB
@FG019:00040:00386
TCTCTATGCGCTCCACATGTCTAAGGT
+
BBCCCDDAABBBB@CCCB???CCACAD
@FG019:00040:00393
AGCACTGTAGCTGTCACTAGTTACTTGT
+
@@CCCDBAAABB@BA>>ABAB?AAB?BB
@FG019:00041:00351
TCTCTATGCGCTCCACATGTCTAAGGT
+
@BCCCEC:::DCE?BBDCCCC;<8<:<
@FG019:00041:00353
ATATCGCGAGGGTATGGAAGACTCTATA
+
BBBBBBAB;996;BBBACACHCCBBBBC
@FG019:00041:00354
TACTGAGCTACACACACAGAAAGATTGGT
+
9;<BDECCBBB@@@AABBDCD@CBB=@=A
@FG019:00041:00369
TACTGAGCTACACACACAGAAAGATTGGT
+
BBBABCBBBBBD@@@BAA911,111,/56
@FG019:00041:00371
TAGTATCAGCCTCGCCATGACGAAGGTATTCC
+
CBBABCCBCC@BA996;BB==@=6;59AB=A?
@FG019:00041:00374
CGTGTCTCTAGGCACAGGATTTTGTGTAG
+
BAABBAB@@DA@B??ABABCBB:BCDCCD
@FG019:00041:00377
TGATACGTCTCCTTCCTTAGTTACTTCA
+
@;<;BB=999><>6969?944244424;
@FG019:00041:00395
CGTGTCTCTAGGCACAGGATTTTGTGTAG
+
AAAAAAB@@A@@BBBBB@BEEC:CBBCDD
@FG019:00041:00397
ATCAGACACGGACACAGCAGAACACAC
+
BA>>?BACCB@@BBBBBBBCE@DBBBB
@FG019:00042:00350
TCTCTATGCGCTCCACATGTCTAAGGT
+
BB@AACCBB>@@@@BBC?AAACCAC@D
@FG019:00042:00359
TGATACGTCTCCTTCCTTAGTTACTTCA
+
CCCCBBBDBCE@C@CACABBB@BBB@BB
@FG019:00042:00369
AGCACTGTAGCTGTCACTAGTTACTTGT
+
ACCCDBBBBBBBBBBBBBBBC@BBC?BC
@FG019:00042:00372
TAGTATCAGCCTCGCCATGACGAAGGTATTCC
+
BBBBBBB?AA@A?:;79@@999959?A>?595
@FG019:00042:00378
TAGTATCAGCCTCGCCATGACGAAGGTATTCC
+
CBBBDCCCDC@BC:;8<AAAA@@=ACCABACB
@FG019:00042:00379
CGTGTCTCTAGGCACAGGATTTTGTGTAG
+
CCBCBDECCCDABBBCC@EEDC8ABEDDB
@FG019:00042:00384
AGCACTGTAGCTGTCACTAGTTACTTGT
+
@FCCC?@A;<<CBBBBDBBBC@@;969@
@FG019:00042:00385
ACGAGTGCGTTCCCCATGTCGTAGGTACTC
+
>9:;;@@@BCBCCD:<==@@9999584494
@FG019:00042:00389
TGATACGTCTCCTTCCTTAGTTACTTCA
+
BB@ABBBBB998<@C@CECCC@ABB@CC
@FG019:00042:00390
TGATACGTCTCCTTCCTTATACTTCA
+
@@??ABCBAAA?B@C@D@BBAAA@DC
@FG019:00042:00391
TACTGAGCTACACACACAGAAAGATTGGT
+
B@>>AAAAAABB?ACBA@944-9>>=@DC
@FG019:00042:00392
ATATCGCGAGGGTATGGAAGACTCTATA
+
BABBBCCBCCD>CCBB@B?AAA@@B<BB
@FG019:00042:00393
ATATCGCGAGGGTATGGAAGACTCTATAGA
+
BABBBCBDCCCADAA?@C>=@A@@@>>?>0
@FG019:00042:00396
CGTGTCTCTAGGCACAGGATTTTGTGTAG
+
BCCB::>AADDACCCCC?BBDE:CGDCCC
@FG019:00043:00351
TACTGAGCTACACACACAGAAAGATTGGT
+
CCCBBBBBBBBBBBBABB@@><@AA>A>B
@FG019:00043:00354
TACTGAGCTACACACACAGAAAGATTGGT
+
CBBBBCC?@@;;<@@@A@99918845424
@FG019:00043:00356
ATCAGACACGGACACAGCAGAACACAC
+
?::7998989<944444499994444;
@FG019:00043:00357
ACGAGTGCGTTCCCCATGTCGTAGGTACTC
+
BBB??BBA992444,9BDB@AAAA=@CECC
@FG019:00043:00358
TCTCTATGCGCTCCACATGTCTAAGGT
+
ACCBDDDCA>>AA@ABCBC@@@EACCG
@FG019:00043:00359
ATCAGACACGGACACAGCAGAACACA
+
@A?;99?>>>;>>>>9999-,*,,,,
@FG019:00043:00360
TAATATCAGCCTCGCCATGACGAAGGTATTCC
+
:<>A;;;AA@573347>7//117785///,/7
@FG019:00043:00362
TGATACGTCTCCTTCCTTAGTTACTTCA
+
@@AABBBBBBB@C?C@C@CBB?BBD@BC
@FG019:00043:00367
ATATCGCGAGGGTATGGAAGATCTCATAGTAG
+
BABBBBBCCCB@A@BB@CD;::8//////448
@FG019:00043:00371
TAGTATCAGCCTCGCCATGACGAAGGTATTCC
+
BBBBBBBBBD@CBBB?ABCBBCC@E@BBB>B?
@FG019:00043:00374
TCTCTATGCGCTCCACATGTCTAAGGT
+
BBBBBGEECCCCCACCBBB@@AKBDFE
@FG019:00043:00380
CGTGTCTCTAGGCACAGGATTTTGTGTAG
+
ABBBBBBDDC@@B@BBB@EBBB9CCCBBB
@FG019:00043:00384
ATCAGACACGGACACAGCAGAACACAC
+
BA8:<CCCCB@BBB>@AEEBB>BC@@@
@FG019:00043:00386
ACGCTCGACATGCCCAGGTACAGGAG
+
B@>?BB@@ACCCCC>BB=>>B99699
@FG019:00043:00389
ACGAGTGCGTTCCCCATGTCGTAGGTACTC
+
AA>@@CCCCB@BCC:CAA@AAB;<:<BBA@
@FG019:00043:00391
ACGAGTGCGTTCCCCATGTCGTAGGTACTC
+
A?898>88=B?CGD:GDEBAA@AA?;<;AA
@FG019:00043:00393
ATCAGACACGGACACAGCAGAACACAC
+
BA@?@BBAAA?ABBBBCDCBC?EBBBB
@FG019:00043:00397
CGTGTCTCTAGGCACAGGATTTTGTGTAG
+
@<<<ABC;><@CA;<<BA@A@@6AAACCB
@FG019:00044:00351
AGCACTGTAGCTGTCACTAGTTACTTG
+
@@:944@@99484444444?C?AACBC
@FG019:00044:00356
ATATCGCGAGGGTATGGAAGACTCTATA
+
AAAAABBCCBC?CDCC@C@CCBBBBBBB
@FG019:00044:00365
ATCAGACACGGACACAGCAGAACACAC
+
BB@@@B?BBA@?AABCDCCBB><<<BB
@FG019:00044:00370
ATCAGACACGGACACAGCAGAACACAA
+
BBAABCBCAB?BCCCB@@@99599998
@FG019:00044:00375
ACGCTCGACATGCCCAGGTACAGGAG
+
B?>?BBBBBCCBBB?BB@DBBDBBA@
@FG019:00044:00383
ACGAGTGCGTTCCCCATGTCGTAGGTACTC
+
BB>?ABA;882999-9BBBCCCCG?9:<CC
@FG019:00044:00387
ATATCGCGAGGTATGGAAGACTCATTAGAGG
+
CD;;9@1111,////,/,/49:449237777
@FG019:00044:00388
ATATCGCGAGGGTATGGAAGACTCTATA
+
BBBBB@?ACBBACCBB=A?A@@?A;;;@
@FG019:00044:00391
AGCACTGTAGCTGTCACTAGTTACTTGT
+
<<BCCCCC:==AABCCCCCCCEAAB@CD
@FG019:00044:00394
ATCAGACACGGACACAGCAGAACACAC
+
BB??ABBBBA<>ABBCCCC9969@@@B
@FG019:00045:00355
ATATCGCGAGGGTATGGAAGACTCTAT
+
BBCBBBBDDCD>CCCC@CACBBBBAAA
@FG019:00045:00368
ATCAGACACGGTCACAGCAGAACACAC
+
@>>>?@BAAA?ABABCAAA;;8;CBA@
@FG019:00045:00370
TACTGAGCTACACACACAGAAAGATTGGT
+
CBBBCCCBBBBBBBCDCCBA@:@995499
@FG019:00045:00372
AGCACTGTAGCTGTCACTAGTTACTTGT
+
<@DCACCDAA@CBBBB@=@AB594:889
@FG019:00045:00374
AGCACTGTAGCTGTCACTAGTTACTTGT
+
;=ACACBBBBBBBBBBBCBCC@CBB?BC
@FG019:00045:00380
TACTGAGCTACACACACAGAAAGATTGGT
+
B@@ABBBBBBBBBBEHCCA@@<@AA>B@C
@FG019:00045:00381
ATCAGACACGGACACAGCAGAACACAC
+
@@;<<DCCCC?BCCBA@A=<9598>44
@FG019:00045:00384
TACTGAGCTACACACACAGAAAGATTGGT
+
BBBBBBBBBAAAAACCC@994-9>>;@@B
@FG019:00045:00385
AGCACTGTAGCTGTCACTAGTTACTTGT
+
@ABBABBB?AAACCCCCCCCF?BBB?BC
@FG019:00045:00386
ACGCTCGACATGCCCAGGTACAGGAG
+
@@@@B@ACCDD::;8;C?BBCAA?AA
@FG019:00045:00388
ATCAGACACGGACACAGCAGAACACAC
+
ABBBBBBCBE?BBBCB;;<<959@@99
@FG019:00045:00394
ACGAGTGCGTTCCCCATGTCGTAGGTACTC
+
CC>BBBBA992444,9?>@ADCCEAEAACC
@FG019:00045:00396
TAGTATCAGCCTCGCCATGGATCG
+
BABABEBBBD@@>992-00)****
@FG019:00045:00397
ATCAGACACGGACACAGCAGAACACA
+
BB>??BBBB@@ABBBCBBB@@=AB@@
@FG019:00046:00350
TAGTATCAGCCTCGCCATGACGA
+
B@BBBBBCDF@>>:979@A9999
@FG019:00046:00352
TGATACGTCTCCTTCCTTAGTTACTTCA
+
CBBBBBB@>>=695<@B?BBBADAA=AD
@FG019:00046:00355
AGCACTGTAGCTGTCACTAGTTACTTGT
+
<@BDDCBCAAAAA@BABCCBB?=@@?;9
@FG019:00046:00358
ACGAGTGCGTTCCCCATGTCGTAGGTACTC
+
BBABBB@?==5999/9ABBCCCCC@<<<BC
@FG019:00046:00362
AGCACTGTAGCTGTCACTAGTTACTTGT
+
@@CCCCBCAABBBBAAACDCC@CBC@CC
@FG019:00046:00363
TGATACGTCTCCTTCCTTAGTTACTTCA
+
B?B@BBBBBBB@C@D@C@BCC@CBB=AA
@FG019:00046:00365
TGATACGTCTCCTTCCTTAGTTACTTCA
+
B???BBBBBBB?B@B@B@B??>?CC@CB
@FG019:00046:00370
CGTGTCTCTAGGCACAGGATTTTGTGTAG
+
@@BCCCDBBBC@CC@@A@CCCC:DCECCB
@FG019:00046:00373
ACGAGTGCGTTCCCCATGTCGTAGGTACTC
+
B@>?BBBBCB@CBB6B?@?>ADAB?<<>CC
@FG019:00046:00374
AGCACTGTAGCTGTCACTAGTTACTTGT
+
<=CCCDBBAAABBBBCCBBCDACCC@CB
@FG019:00046:00383
TCTCTATGCGCTCCACATGTCTAAGGT
+
ABCCCCCCBBBBA@BBCCD@@ACAFBD
@FG019:00046:00384
ACGCTCGACATGCCCAGGTACAGGAG
+
B@@@BBBCFDB:::89C@DBCCC@CC
@FG019:00046:00388
TCTCTATGCGCTCCACATGTCTAAGGT
+
@ACCBBCBBBBBB@BCCBBBBCE@CAB
@FG019:00046:00389
ATCAGACACGGACACAGCAGAACACAC
+
A?@?ABBBCB@BCBCDAAABB?BCCCC
@FG019:00046:00399
ATATCGCGAGGGTATGGAAGACTCTATA
+
CABBBBBCBBB>BDCC@C@CCCBB@@@C
@FG019:00047:00352
ACGCTCGACATGCCCAGGTACAGGAG
+
@BBBB??CBCC;;::;CACBBBB@CD
@FG019:00047:00375
TACTGAGCTACACACACAGAAAGATTGGT
+
BAABBCCBBABABCCDECBBA<B@@=A?B
@FG019:00047:00383
ATCAGACACGGACACAGCAGAACACCAC
+
BB?AABAABB@BCCCC;;9995999584
@FG019:00047:00386
TACTGAGCTACACACACAGAAAGATTGGT
+
BBBBBBCBBBBBCCB???99919?><><@
@FG019:00047:00389
TAGTATCAGCCTCGCCATGACGAAGGTATTCC
+
C<==CCCDCC?A?:;59@@>@@A@B@BA@CD?
@FG019:00047:00390
TGATACGTCTCCTTCCTTAGTTACTTCA
+
BCBBB@BBBBB@@?@BCB??B?BBB?CE
@FG019:00047:00392
ACGCTCGACATGCCCAGGAGACTG
+
BBBBBBBCCBBBCCACB@DBBCAA
@FG019:00047:00395
TCTCTATGCGCTCCACATGTCTAAGGT
+
BCCABADCBCCBB@BDCABBBBCBDBD
@FG019:00048:00356
TGATACGTCTCCTTCCTTAGTTACTTCA
+
?@A@@CCCCBC@C?A>BBCCC=@;<89B
@FG019:00048:00358
ATCAGACACGGACACAGCAGAACACAC
+
988748?A@B>BCCBB<<<>>598948
@FG019:00048:00366
CGTGTCTCTAGGCACAGGATTTTGTGTAG
+
==CCCCDCCEC::<CCDABCJEDFDEAB@
@FG019:00048:00367
TGATACGTCTCCTTCCTTAGTTACTTCA
+
BBBBABBBAAB@B@B?B@ABB@BBC@CE
@FG019:00048:00370
CGTGTCTCTAGGCACAGGATTTTGTGTAG
+
CBBBBB@@@FC@BAABC@CCDC:CBD>=>
@FG019:00048:00373
TAGTATCAGCCTCGCCATGACGAAGGTATTCC
+
BBBBCCBCEBA99;B>A>?9;<954:444642
@FG019:00048:00377
CGTGTCTCTAGGCACAGGATTTTGTGTAG
+
AABBEBDDBBCACBC=><9999/999944
@FG019:00048:00379
ACGCTCGACATGCCCAGGTACAGGAG
+
AA>BB??BCCD@@@>?B?ABECB?BA
@FG019:00048:00382
TGATACGTCTCCTTCCTTAGTTACTTCA
+
A?@@CBBBAAA@A@A@C@BAB@BBC?CC
@FG019:00048:00392
TCTCTACATAGAGAGGCTGAGACTGCCAAGG
+
BBCAAACCCHDAA<;;;ACCF@BBBB>B=@=
@FG019:00048:00393
AGCACTGTAGTTGTCACTAGTTACTTGT
+
AA@BBDBDB:;==CECCCCBB@CBB@CB
@FG019:00048:00394
ATATCGCGAGGGTATGGAAGCCTCTATAGAG
+
BBBBABBBBBBBCDBE@DABE@CCBBBDBBB
@FG019:00049:00353
TAGTATCAGCCTCGCCATGACGAAGGTATTCC
+
BBCBBCBCCD@AB?@=?BC@AA>=888--*,*
@FG019:00049:00357
ATCAGACACGGACACAGCAGAACACACA
+
AA;;<<;AAB@C@A@C<1/67,//66//
@FG019:00049:00360
ATATCGCGAGGGTATGGAAGACTCTATA
+
BABBBEBECCC>C@AABDEABBBBBBBB
@FG019:00049:00361
ACGCTCGACATGCCCAGGTACAGGAG
+
B9:;DCCCCCCCDC>CC=AADFDDBB
@FG019:00049:00362
ATATCGCGGGGGTATGGAAGACTCTATA
+
ABCCAB==@@@2BBCD@B@BCBBCCBBC
@FG019:00049:00363
CGTGTCTCTAGGCACAGGATTTTGTGTAG
+
ABBBCBCBBBB@BBBBB?@BAB:DCDAAA
@FG019:00049:00364
TCTCTATGCGCTCCACATGTCTAAGGT
+
ACCBCDCBBBBBC@BBBBB?BBDCCCD
@FG019:00049:00371
TGATACGTCTCCTTCCTTAGTTACTTCA
+
BBBABBCAE??=A>B>A@A;96;A@=@A
@FG019:00049:00372
ACGAGTGCGTTCCCCATGTCGTAGGTACTC
+
BBABBBBBCC@CBB:C:<;GCCCD>AAAAC
@FG019:00049:00373
TCTCTATGCGCTCCACATGTCTAAGGT
+
BBCBACC@A@BBBABBCCEAAAD@FBA
@FG019:00049:00376
TCTCTATGCGCTCCACATGTCT
+
4497>@111>>=>=?911///,
@FG019:00049:00390
ATCAGACACGGACACAGCAGAACACAC
+
C@@@CECBBC?BBB@@@BAAA@BCCBB
@FG019:00049:00392
ATCTGACACGGACACAGCAAAACACACA
+
BA9<<CCCCB@CBBA;?9999/9@>>>@
@FG019:00049:00395
ATATCGCGAGGGTATGGAAGACTCTATAG
+
=:;;>?>CABCCDDCC@C?@@99437...
@FG019:00049:00397
ATCAGACACGGACACAGCAGAACACACA
+
ABAABCCBBCAAAACC<==AA@AHCCCC
@FG019:00049:00398
CGTGTCTCTAGGCACAGGATTTTGTGTAG
+
BBBBBBDDDAA@AABCD@@@@?6?D@;>>
@FG019:00049:00399
AGCACTGTAGCTGTCACTAGTTACTTGT
+
<<CCBHBCA==BBBB99<CDEBC<<89?
@FG019:00004:00409
ACGAGTGCGTTC
+
ABAABBC@@;24
@FG019:00004:00410
TAGTATCAGCCTC
+
BABBCCBEEB9;<
@FG019:00004:00414
CGTGTCTCTAGGC
+
BBBBBBDCCEC=?
@FG019:00004:00415
TAGTATCAGCCTC
+
BBCBBBEBBA@>>
@FG019:00004:00421
CGTGTCTCTAGGC
+
AAAAAABBDCC@C
@FG019:00005:00401
CGTGTCTCTAGGC
+
BBBBBBDDDCD@D
@FG019:00005:00406
ACGAGTGCGTTC
+
A@@ACBB:9929
@FG019:00005:00410
CGTGTCTCTAGGC
+
BBBCABDC::<?B
@FG019:00006:00401
TAGTATCAGCCTC
+
BBBBBBBABB?A=
@FG019:00006:00402
TAGTATCAGCCTC
+
BBB@@ADCCC@BB
@FG019:00006:00405
TAGTATCAGCCTC
+
BBB??ADCCB?B?
@FG019:00006:00410
TAGTATCAGCCTCC
+
BAB@@ADBC>;///
@FG019:00006:00411
ATATCGCGAGGGTATG
+
BBBBBBBBDCC>CBBB
@FG019:00006:00412
CGTGTCTCTAGGCACAGG
+
91111/:199D699911-
@FG019:00007:00417
CGTGTCTCTAGGC
+
>><<<<BDBA@=>
@FG019:00007:00418
CGTGTCTCTAGGC
+
9@@A@@>B;9969
@FG019:00007:00419
TCTCTATGCGCTC
+
BBBB::=CCCDCD
@FG019:00007:00420
TAGTATCAGCCTC
+
BB@B@@@>AA>@@
@FG019:00008:00401
ACGAGTGCGTTC
+
B?>?BBBA;;24
@FG019:00008:00402
ACGAGTGCGTTCC
+
BBBBAC=;88299
@FG019:00008:00405
CGTGTCTCTAGGC
+
BBA99;<C;<<@C
@FG019:00008:00410
TCTCTATGCGCT
+
>>@999?99999
@FG019:00008:00413
ACGAGTGCGTTC
+
@BBBBBB;9924
@FG019:00008:00421
CGTGTCTCTAGGC
+
BBBBBBCCAEA@C
@FG019:00008:00426
ACGAGTGCGTTC
+
BBBBBA=98829
@FG019:00009:00404
TCTCTATGCGCTC
+
@ADCBDCCBBBB;
@FG019:00009:00412
ACGAGTGCGTTC
+
BBBBACC?@==@
@FG019:00009:00414
TAGTATCAGCCTC
+
AABBBBC@A@?AB
@FG019:00009:00417
CGTGTCTCTAGGCA
+
CBCBBAAB99969>
@FG019:00009:00419
ACGAGTGCGTTCCCCATG
+
BBBBBBB?992444,9B?
@FG019:00010:00406
CGTGTCTCTAGGC
+
ACEBCDC:><E@C
@FG019:00010:00410
CGTGTCTCTAGGC
+
BBBBABDDDDDAA
@FG019:00010:00411
TAGTATCAGCCTC
+
BBBBBBCAABAB?
@FG019:00010:00412
ACGAGTGCGTTC
+
AA?@@ABB@;24
@FG019:00010:00416
ACGAGTGCGTTC
+
@A?ABCBA9924
@FG019:00010:00423
ATATCGCGAGGGTATG
+
BBBBBBABAAA=BCCC
@FG019:00010:00426
TAGTATCAGCCTC
+
??BAA@AAECACC
@FG019:00011:00406
CGTGTCTCTAGGC
+
BC@?AD>=<CC=@
@FG019:00011:00413
TAGTATCAGCCTC
+
BBBBBBBBBCDDB
@FG019:00011:00423
TGATACGTCTCC
+
BBBBBBBCCBC>
@FG019:00011:00429
CGTGTCTCTAGGC
+
BBBBAADDDCB@B
@FG019:00012:00408
ACGAGTGCGTTC
+
BB>@BBBB??=@
@FG019:00012:00413
CGTGTCTCTAGGCACAGGA
+
BBBCBBCCCDC@BBCCB?B
@FG019:00012:00419
CGTGTCTCTAGGC
+
<;B@@@AABBB?B
@FG019:00012:00420
CGTGTCTCTAGGC
+
@@ABBBC:<;B@;
@FG019:00012:00430
CGTGTCTCTAGGC
+
AAABBAB@DCD@A
@FG019:00012:00432
ACGAGTTGGCGTTT
+
44.///,/,,,,,*
@FG019:00012:00438
TAGGCCTCGCCATGACGAAG
+
B99:;>A@@A?BCDFEDB>A
@FG019:00013:00411
CGTGTCTCTAGGC
+
@@@BBBCCCDC?B
@FG019:00013:00426
CGTGTCTCTAGGC
+
BBBBBBCAAAB@D
@FG019:00014:00406
CGTGTCTCTAGGC
+
BBBCB@AACECBB
@FG019:00014:00425
ACGAGTGCGTTC
+
?ABB@>=;4429
@FG019:00015:00401
ATATCGCGAGGG
+
BBBBBBBB@@?<
@FG019:00015:00408
CGTGTCTCTAGGC
+
BBBBBBCAAAB@C
@FG019:00016:00412
CGTGTCTCTAGG
+
BCCBBCCCCCC@
@FG019:00016:00421
ATATCGCGAGGGTATGGA
+
BBABA>;;944-9>>@@C
@FG019:00016:00425
TAGTATCAGCCTC
+
BBBBBCB??@?@@
@FG019:00016:00427
TAGTATCAGCCTCGCCAT
+
BBBCBBBBEB@CCBB>A?
@FG019:00017:00410
TACTGAGCTACA
+
A@A@CBBBC::8
@FG019:00017:00421
CGTGTCTCTAGGC
+
BBBBCBCDDDC?B
@FG019:00018:00404
ACGAGTGCGTTC
+
BB>?ABBBBB=>
@FG019:00018:00407
TGATACGTCTCCT
+
4999;9999;;7<
@FG019:00018:00411
CGTGTCTCTAGGC
+
AACCDCBBBAB@C
@FG019:00018:00417
CGTGTCTCTAGGC
+
?BBBCDCB:::@B
@FG019:00018:00419
CGTGTCTCTAGGCA
+
?>>;;<CCCFHABB
@FG019:00018:00439
CGTGTCTCTAGGC
+
AA@@BBCDBBB@B
@FG019:00019:00411
TACTGAGCAACAC
+
ABAA9;<@@=ACC
@FG019:00019:00412
TAGTATCAGCCTC
+
4444=9<9==@;9
@FG019:00019:00419
TCTCTATGCGCT
+
ADBBAAACEAA>
@FG019:00019:00421
CGTGTCTCTAGGC
+
BBABACCCCDHAA
@FG019:00020:00407
TCTCTATGCGCTC
+
4444444/////6
@FG019:00020:00408
TAGTATCAGCCTCG
+
;;A;99=9:A=;;;
@FG019:00020:00409
ATATCGCGAGGG
+
A?9<;@@A;<<;
@FG019:00020:00410
TACTGAGCTACAC
+
494=449@AAA<<
@FG019:00020:00413
TAGTATCAAGCCTC
+
B@CCBB;96<><>?
@FG019:00020:00427
CGTGTCTCTAGGC
+
=@@;<<BCCACAB
@FG019:00021:00408
ACGAGTGCGTTC
+
BB?ABBB?::24
@FG019:00021:00409
ACGAGTGCGTTC
+
BBBBBBBBB;24
@FG019:00021:00417
ACGAGTGCGTTCC
+
BBBBBBBA;;244
@FG019:00021:00428
CGTGTCTCTAGGC
+
BBBBBBBBBBC?B
@FG019:00021:00429
CGTGTCTCTAGGC
+
BCCCBB@:<9969
@FG019:00021:00431
CGTGTCTCTAGGCACAG
+
@ACC9;=AAACCDCCD@
@FG019:00021:00434
CGTGTCTCTAGGC
+
BB99;@B@;<<AB
@FG019:00022:00403
CGTGTCTCTAGGC
+
BBBBBBCCCCC@C
@FG019:00022:00411
TAGTATCAGCCTCG
+
BABABCCBDB@BAB
@FG019:00022:00432
CGTGTCTCTAGGCACA
+
BA@@BBCDDDB@CBDB
@FG019:00022:00438
CGTGTCTCTAGGC
+
BBCBCBBDEFEDC
@FG019:00023:00400
TAGTATCAGCCTC
+
BBBBBBCBBC@BB
@FG019:00023:00402
ACGAGTGCGTTC
+
BBBABBB;9924
@FG019:00023:00426
CGTGTCTCTAGGC
+
BB??@CBAACC=@
@FG019:00023:00440
CGTGTCTCTAGGC
+
9984444444424
@FG019:00024:00403
CGTGTCTCTAGGC
+
>AAABAB@BBB@C
@FG019:00024:00416
ACGAGTGCGTTC
+
BBABBBA?;;24
@FG019:00025:00412
ACGAGTGCGTTC
+
CBAABBBBB@69
@FG019:00025:00414
ACGAGTGCGTTC
+
BBBBBBCBA>69
@FG019:00025:00417
CGTGTCTCTAGGC
+
?BBBEBDCCGB?B
@FG019:00025:00421
CGTGTCTCTAGGC
+
BBBBCBDDDDB@C
@FG019:00025:00426
CGTGTCTCTAGGC
+
ABBBBBCBDCB@B
@FG019:00025:00427
CGTTGTCTCTAGGC
+
B999;BBBCBCEAE
@FG019:00026:00444
CGTGTCTCTAGGC
+
BBBCBDCDAAA?A
@FG019:00027:00420
ATATCGCGAGGG
+
@BBB@>ACCCD>
@FG019:00027:00429
CGTGTCTCTAGGCA
+
BB9<<CAABGCB<;
@FG019:00027:00441
TAGTATCAGCCTCCG
+
CBBBCAAB11,/1,/
@FG019:00028:00400
AGCACTGTAGCT
+
<<DCDB@@BBCB
@FG019:00028:00407
CGTGTCTCTAGGC
+
<=ACCCDAADD@@
@FG019:00028:00418
CGTGTCTCTAGGC
+
BABBCCDB<<<8<
@FG019:00028:00422
CGTGTCTCTAGGC
+
BBCCAAABBBDAD
@FG019:00028:00423
TAGTATCAGCCTCGC
+
>AC@>@A;<9<?@9<
@FG019:00028:00428
TAGTATCAGCCTC
+
AABBBBB?A@@BB
@FG019:00028:00429
TAGTATCAGCCTC
+
B?@?BEFCEB?BB
@FG019:00028:00438
TAGTATCAGCCTC
+
BBBBBBBABA@B?
@FG019:00028:00447
TAGTATCAGCCTCG
+
BCBCDCDBDB?>>8
@FG019:00029:00400
CGTGTCTCTAGGCA
+
BBBBABCBBCC?BD
@FG019:00029:00422
ACGAGTGCGTTC
+
A@BBBB@;::24
@FG019:00029:00428
CGTGTCTCTAGGC
+
BBDBBBBBBBC@C
@FG019:00029:00439
CGTGTCTCTAGGC
+
BBBBBBDBDCB@B
@FG019:00029:00446
ACGAGTGCGTTCC
+
?@BBBB@;88299
@FG019:00030:00442
CGTGTCTCTAGGCA
+
BBBBBCB;:44299
@FG019:00031:00401
TAGTATCAGCCCTCGCC
+
BBBBB99<AA@9ABBB=
@FG019:00031:00418
TACTGAGCTACACA
+
,,,8///=CCAA@@
@FG019:00031:00423
TCTCTATGCGCTC
+
BABABCCBBBB@B
@FG019:00032:00400
CGTGTCTCTAGGC
+
AAABBBBDECC?D
@FG019:00032:00402
CGTGTCTCTAGGC
+
BBBBABDDA?@@A
@FG019:00032:00411
TAGTATCAGCCTC
+
BBBBBBCAEA>??
@FG019:00032:00425
CGTGTCTCTAGGCACAG
+
>?@@9;<>999?AAA>8
@FG019:00032:00426
ACGAGTGCGTTC
+
BBABCA?@>>59
@FG019:00032:00427
CGTGTCTCGTAGA
+
BBBB>@499444/
@FG019:00032:00436
CGTGTCTCTAGGC
+
@B>>,,-,///,/
@FG019:00032:00447
ACGAGTGCGTTC
+
AAABBBBBBB<@
@FG019:00033:00417
ATATCGCGGGGG
+
AA?;44444488
@FG019:00033:00419
CGTGTCTCTAGGC
+
BBBBBBCDDDCB@
@FG019:00033:00423
ACGAGTGCGTTCCCCA
+
BCCCB?8>995999/4
@FG019:00033:00426
TAGTATCAGCCTC
+
BBBBBBC@AA@BA
@FG019:00033:00439
ACGAGTGCGTTCC
+
BBABB?@?88599
@FG019:00034:00406
ATATCGCGAGGGT
+
BB@@@BBAAAC@C
@FG019:00034:00411
CGTGTCTCTAGGCA
+
BBBBCCBAGCB>A?
@FG019:00034:00429
CGTGTCTCTAGGC
+
BB@BBBDDDCC@B
@FG019:00034:00445
TGATACGTCTCC
+
A@BBBBB;8///
@FG019:00035:00401
CGTGTCTCTAGGC
+
BBBBBBBCBCBAC
@FG019:00035:00423
TACTGAGCTACAC
+
CBBB@@@@@AABA
@FG019:00035:00426
ACGAGTGCGTTCC
+
BBBBBB@;44299
@FG019:00036:00402
ATATCGCGAGGG
+
BBAA@B??BCCA
@FG019:00036:00420
ACGAGTGCGTTC
+
BBA@BAA;8829
@FG019:00036:00421
TAGTATCAGCCTC
+
BBBBBBCCEC@>@
@FG019:00036:00428
CGTGTCTCTAAGC
+
BBBAAB?;<<?>?
@FG019:00036:00430
TAGTATCAGCCTC
+
BBBBDCC?A?=@@
@FG019:00036:00441
CGTGTCTCTAGGC
+
@@ABBBAAAAAAB
@FG019:00036:00448
ACGAGTGCGTTC
+
@C@@@@994?29
@FG019:00037:00409
TGATACGTCTCCTT
+
9449>>>>;9959<
@FG019:00037:00413
ACGAGTGCGTTC
+
AA?BBCB>9924
@FG019:00037:00423
CGTGTCTCTAGGC
+
@@@ABABBBBA@B
@FG019:00037:00428
CGTGTCTCTAGGC
+
BCCCCDCCEDC@C
@FG019:00037:00431
CGTGTCTCTAGGC
+
BABCCCCAAEC@C
@FG019:00037:00432
ATATCGCGAGGG
+
CBBBBBBBBCC@
@FG019:00037:00434
ATATCGCGAGGG
+
BBCBBA99<BA>
@FG019:00037:00441
TAGTATCAGCCT
+
BBBBBBCDCD@B
@FG019:00037:00448
TAGTATCAGCCTCG
+
9ABB@BC@A>>111
@FG019:00038:00400
CGTGTCTCTAGGC
+
BBBBBBDCDCB@B
@FG019:00038:00407
CGTGTCTCTAGGC
+
BBBBABCDCCC@B
@FG019:00038:00409
TCTCATGTCTAA
+
BBBBCBBBBCCA
@FG019:00038:00412
ATATCGCGAGGG
+
A?BB@F@CCCC@
@FG019:00038:00414
ATATCGCGAGGG
+
BABB9;;CCCC@
@FG019:00038:00417
ATATCGCGAGGG
+
@>?CBBBBCCC@
@FG019:00038:00441
TAGTATCAGCCTC
+
A@DCDCCAAB@BB
@FG019:00039:00401
ACGAGTGCGTTC
+
???ABBB;;;24
@FG019:00039:00409
CGTGTCTCTAGGC
+
AAA>AADDDBB@B
@FG019:00039:00414
TACTGAGCTACA
+
BBCBB@ABFCBB
@FG019:00039:00427
ATATCGCGAGGG
+
CC@@ADCCECCA
@FG019:00039:00429
ACGAGTGCGTTC
+
BBBBCB@;4429
@FG019:00039:00431
CGTGTCTCTACGGCA
+
4;484911/1:878A
@FG019:00039:00446
ATATCGCGAGGG
+
CCB@@@<;<;;,
@FG019:00040:00410
ACGAGTGCGTTC
+
<ACCBDC;>>29
@FG019:00040:00412
CGTGTCTCTAGGC
+
44A@AADACDD@D
@FG019:00041:00403
ACGAGTGCGTTCCC
+
?ABBBBA==:2999
@FG019:00041:00404
ACGAGTGCGTTC
+
BB;=ACBA=824
@FG019:00041:00418
ATATCGCGAGGG
+
BBB@ABBDDDDA
@FG019:00041:00437
ATATCGCGAGGGT
+
BBBB@A>@ABB@C
@FG019:00041:00439
ATATCGCGGGGGG
+
BBFB??844444)
@FG019:00042:00405
CGTGTCTCTAGGC
+
AAAAAADDDDA@B
@FG019:00042:00409
CGTGTCTCTAGGC
+
@BBBB@CDDBC?B
@FG019:00042:00413
ACGAGTGCGTTC
+
@?BBBH>;4429
@FG019:00042:00424
ATATCGCGAGGGT
+
B@AABCBCBBB>C
@FG019:00042:00444
CGTGTCTCTAGGC
+
@AAABBDDAAA@@
@FG019:00043:00416
ATATCGCGGGGG
+
BAA=:;44444+
@FG019:00043:00419
TAGTATCAGCCTC
+
CAAABCCBCB@BB
@FG019:00043:00426
CGTGTCTCTAGGC
+
BBA>ABCDBBB@B
@FG019:00043:00430
CGTGTCTCTAGGC
+
BBBCBBCBBBB?B
@FG019:00043:00433
ACGAGTGCGTTC
+
BB8<<DBBCC>A
@FG019:00043:00437
TAGTATCAGCCTC
+
FBB@AAGBEC@C@
@FG019:00043:00442
ACGAGTGCGTTCC
+
BB?A@BB?>>299
@FG019:00043:00443
TAGTATCAGCCCTC
+
ABAABBCDGAA:>>
@FG019:00044:00420
TAGTATCAGCCTC
+
BBBBBCCCDB???
@FG019:00044:00422
ACGAGTGCGTTC
+
AAAABBB@;;24
@FG019:00044:00424
ATATCGCGAGGG
+
A@CBBBBBAA@<
@FG019:00044:00425
TCTCTATGCGCT
+
>@AAB@AAAB@@
@FG019:00044:00433
CGTGTCTCTAGGC
+
BBBBBBBBDDB@B
@FG019:00045:00400
TACTGAGCTACACACACAGA
+
BBBBBBCABBCCBCB?:=49
@FG019:00045:00404
ACGCTCGACATGCCCA
+
AB<BB>>ECDF;9969
@FG019:00045:00427
ACGAGTGCGTTCCC
+
B;:;<A>?@D5999
@FG019:00045:00437
ACGAGTGCGTTC
+
BBAB@?@D==29
@FG019:00046:00404
TGATACGTCTCCTTCCTT
+
AAABBCCCCCC?B?C@DC
@FG019:00046:00405
TAGTATCAGCCTCGCCATGACGAAG
+
BBCBBBCBCB?:99959;8----+,
@FG019:00046:00406
ACGCTCGACATGCCCA
+
BBBBA@@CAA@@@@<@
@FG019:00046:00415
TGATACGTCTCC
+
B@A@@@B;;;@>
@FG019:00046:00433
TGATACGTCTCCTTCCTT
+
A@BBBBBBBBB@C@C@D@
@FG019:00046:00434
TACTGAGCTACACACACAG
+
@??@BBBBBBBBCCB:::9
@FG019:00046:00437
CGTGTCTCTAGGC
+
BBBBBBB@@A@@A
@FG019:00046:00442
ATATCGCGAGGG
+
B@BB@BBCBBB=
@FG019:00046:00445
TCTCTATGCGCT
+
@BB@ABCDCCDB
@FG019:00047:00401
TGATACGTCTCCTTCCTT
+
A@??ABBBBBC@D@C@C@
@FG019:00047:00403
TAATATCAGCCTCGCCATGACGA
+
BC@BB?@@C?>><::4;?<;;11
@FG019:00047:00404
TAGTATCAGCCTCGCCATGACGA
+
B??BBCBDCCA??996;?@9999
@FG019:00047:00406
TGATACGTCTCCTTCCTT
+
BCCBBBB??@CAB@B@C@
@FG019:00047:00411
CGTGTCTCTAGGCAC
+
CAAACAAACCCBABC
@FG019:00047:00415
CGTGTCTCTAGGC
+
BBCCBECCCA@>@
@FG019:00047:00435
CGTGTCTCTAGGCACAGGATT
+
CBBC@@=:=IC>@?>9-+---
@FG019:00047:00445
CGTGTCTCTAGGC
+
BC@@@CBABAA?A
@FG019:00048:00403
CGTGTCTCTAGGC
+
BBBBBBCBBBC@B
@FG019:00048:00405
CGTGTCTCTAGGC
+
BBBBCBBCCBCAA
@FG019:00048:00408
TAGTATCAGCCTCG
+
B@AABBCAAB@AA?
@FG019:00048:00410
TCTCTATGCGCTCCACATG
+
@@?BCCBCBAA@@=@AB<=
@FG019:00048:00411
TTCTCTATGCGCTCCACA
+
B?BBCDCCCBCBBB@BCD
@FG019:00048:00423
ACGAGTGCGTTC
+
BBAABB@;8829
@FG019:00048:00432
CGTGTCTCTAGGC
+
AAAA@B@CCCC?B
@FG019:00048:00436
TACTGAGCTACACACACAGAA
+
AABBBBB@BBBBABCBC>111
@FG019:00048:00442
ATATCGCGAGGG
+
?>BBBBBCCCHB
@FG019:00049:00414
TAGTATCAGCCTC
+
BABCCHCAAA?BA
@FG019:00049:00431
CGTGTCTCTAGGC
+
AA@@@@@@@FC@A
@FG019:00004:00520
TCTCTATGCGCTCCACTGGGGGGG
+
CCBEBBDCC;000*-,,,222222
@FG019:00005:00515
TCTCTATGCGCTCCACAAA
+
AAB@@@BA:---8+-,,,,
@FG019:00005:00517
AGCACTGTAGCTGTCAAAAAAAA
+
@ABBCB?A;11<<1/////////
@FG019:00006:00515
ACGAGTGCGTTCCCCC
+
BBB@BB@8/,*----)
@FG019:00006:00519
CGTGTCTCTAGGCT
+
@?@CC;;/***)**
@FG019:00006:00522
ATCAGACACGGATGGGGGGGG
+
=>A@BBA?88,1/////////
@FG019:00006:00531
TCTCTATGCGCTCCATTTTTTTT
+
BBAAACDC;8/11-/////////
@FG019:00007:00523
ATATCGCGAGGGTATG
+
=;??8><<---+-,,,
@FG019:00007:00532
ATCCGGACACAGCAGATTTTTTTT
+
BAA@A@BB911<:111111/////
@FG019:00008:00503
TGATACGTCTCCTTCCCACCCCCC
+
BBBBBBB=;8921-11+///////
@FG019:00008:00508
ATCAGACACGGACAGGGGGGGGGGGGGGG
+
AA?@BBD@86561//8888;;;;;;;;;;
@FG019:00008:00513
TGATACGTCTCCTTCCAGGGGGGG
+
?@CA@AABA>>51,1,////////
@FG019:00008:00522
CGTGTCTCTAGGCTG
+
@BBBBA;70**)***
@FG019:00008:00524
TACTGAGCTACATGG
+
8994;>@1---,,,,
@FG019:00008:00533
ACGAGTGCGTTCCCCATTTTTTTTTTTTTTTTTTCC
+
B?BBBBB;;;568>+//////////////////"/6
@FG019:00009:00504
CGTGTCTCTAGGCACCCC
+
BBABBCC:8/,*-,,,,,
@FG019:00009:00507
ATCAGACACGGACA
+
BB8:;CB6602--,
@FG019:00009:00518
TACTGAGCTACTCAAAAA
+
@:9944;8/////::;;8
@FG019:00009:00521
TCTCTATGCGCTCCACTGGGGG
+
BBBC@AAA@>7772-,,,,,,,
@FG019:00009:00522
ACGAGTGCGTTCCCCCATGGGG
+
?@CCBA?=4/,1111+1/////
@FG019:00009:00523
TACTGAGCTACAC
+
BBBBBBCA668/1
@FG019:00009:00529
ATCAGACACGGATCCC
+
B>>>990177+,,,,,
@FG019:00009:00533
ATCAGACACGGATTTTTTTTTTTTTTTTTTTCCCCC
+
BBACB?4677,///////////////////"/7777
@FG019:00010:00517
TCTCTATGCGCTCCACAAAA
+
BBBBBBCCB;::8,/11>>?
@FG019:00010:00521
ATATCGCGAGGGTAT
+
CBA=8=2,***)***
@FG019:00010:00523
TCTCTATGCGCTCCATGGGGGGG
+
<<>D@@AB=9:11,1////////
@FG019:00010:00526
ATATCGCGAGGGTATG
+
BBBA=?>>111,11//
@FG019:00011:00509
TCTCTATGCGCTC
+
CCCCAABCCE>99
@FG019:00011:00512
CGTGTCTCTAGGCAGGGG
+
BBBBC=:86/,*-,,,,,
@FG019:00011:00514
TCTCTATGCGCTCCACA
+
BBBBBCCCBBD:::81/
@FG019:00011:00518
TCTCTATGCGCTCCACAAAAA
+
BCBBBBCB?8222*,------
@FG019:00011:00525
TCTCTATGCGCTCCACTGGGGGGGG
+
BBBBCDCEA;227+-,,,2222888
@FG019:00012:00506
TAGTATCAGCCTCGCCCACCCCCCCCCCCCCCCCAAA
+
BBBAABCCC?:34111+//8888;;;;;;;;;;":::
@FG019:00012:00537
TACTGAGCTACAT
+
;;:>>A@******
@FG019:00013:00524
ATCAGACACGGAT
+
=@AC>=7-**)**
@FG019:00014:00520
ATACGTCTACGTCAAAAAAAA
+
89884////////44444444
@FG019:00014:00521
ACGAGTGCGTTCCCCAGA
+
A?>BABC;22*,,-*-,,
@FG019:00014:00527
CGTGTCTCTAGGCTG
+
BBBCB>;60**)+**
@FG019:00014:00537
AGCACTGTAGCTGTGCCCC
+
@ABBBBBC822,-,,,,,,
@FG019:00014:00539
TAATATCAGCCTCGCTTTTT
+
BA>ABBAB?8,--,,,,,,,
@FG019:00015:00509
TCTCTATGCGCTCCACACCCCC
+
BBBBBCC=<1==>:--,,,,,,
@FG019:00015:00522
TAGTATCAGCCTCGCCAAAA
+
BDBBBABBEBCB>?;24444
@FG019:00015:00524
TGTACGTCTCCTCAAAAA
+
//***,,,//,4444444
@FG019:00015:00530
ACGCTCGACATGGGGGGGG
+
AABBB;;8///////////
@FG019:00016:00526
ATATCGCGAGGGTAT
+
BB?B=994///,11/
@FG019:00017:00514
TCTCTATGCGCTCCACACC
+
BBBBCCCE?8077+*****
@FG019:00017:00527
CGTGTCTCTAGGCAAAAAAA
+
49A@>?<1---+,///////
@FG019:00017:00541
TACTGAGCTCCATTT
+
489448;0,,*,,00
@FG019:00017:00545
ATATCGCGAGGGAG
+
AC;;66,,---*,,
@FG019:00018:00523
TACTGAGCTACCAC
+
>89449A44449//
@FG019:00018:00524
TACTGAGCTACACAAAAAAAA
+
AAABBBB;////1//111111
@FG019:00018:00527
ATATCGCGAGGGTAT
+
B<<<@@=-***)***
@FG019:00018:00541
CGTGTCTCTAGGCTTTT
+
@@AAAA:/,,2*,,,,,
@FG019:00018:00543
TGATACGTCTCCTGTTTTT
+
BGCABBC?=22*-,,,,,,
@FG019:00018:00545
TCTCTATGCGCTCCA
+
BDCCBCC?=:111-/
@FG019:00018:00546
ATCAGACACGGAGG
+
A@AA;;22,,+,,2
@FG019:00019:00514
CGTGTCTCTAGGCACCCCC
+
BBBBBBBB882*,,,,,,,
@FG019:00019:00521
CGTGTCTCTAGGCAGGGG
+
BCAAB;;86/-+-,,,,,
@FG019:00019:00531
ATCAGACACGGACTGGGGGGGG
+
BB>?ABBB887/1/////////
@FG019:00019:00534
CGTGTCTCTAGGCT
+
BBCCBB;70**)**
@FG019:00019:00538
TGATACGTCTCCTTGCCCCCCCC
+
BBA::;@>@<<-1,/////////
@FG019:00019:00547
ACGAGTGCGTTCCCCAGGGGGGGGGGGGG
+
BABBB@=111:6;<+//////////////
@FG019:00020:00519
TCTCTATGCGCTCCACAGGGGGGGGGGGGGGG
+
BBBCAAABBCC999;1//8888>>>>>>>>>8
@FG019:00020:00540
ACGCTCGACATCC
+
BCCA4,,******
@FG019:00021:00524
TCTCTATGCGCTCCACAGGGGGGGG
+
@@BDAAACA@@@@51//////////
@FG019:00021:00535
AGCACTGTAGCTGTCTGGG
+
////994444///////88
@FG019:00022:00519
CGTGTCTCTAGGCACCCCCC
+
BBCBEBC?877+-,,,,,,,
@FG019:00022:00526
CGTGTCTCTAGGCAGGGG
+
BBBBB;;8;1-+-,,,,,
@FG019:00023:00543
TAGTATCAGCCTCGCCTCCC
+
BBBBBBC@?=<7---*,,,,
[truncated: 29,528,981 more chars]
