# Supplementary material for: The Sequencing Bead Array (SBA), a Next-Generation Digital Suspension Array
Source: PLoS One. 2013 Oct 7;8(10):e76696. doi: 10.1371/journal.pone.0076696 (PMC3792038; doi:10.1371/journal.pone.0076696)
Supplement: Data S1 — Raw sequencing data files for presented experiments. The compressed file contains a table of content for all files included (0. TOC Supporting Data Files.txt) and raw sequencing data (PGM Torrent Suite run reports, FASTQ files and Sphix generated CSV files) for experiments presented in Figure 2 and Figure 3 (same data set as Figure S1). (ZIP) [file pone.0076696.s001.zip › Supporting Data Files/1. Figure 2/1.2 Figure 2b files/1.2.2 FASTQ/1_Figure_2b_NEGATIVE_X1_TS-342.fastq]

@06TDH:00008:00049
TGATACGTCTCCTTCCTTAGTTACTTCA
+
BBBBBBBCBBB@B@B?A?BBB@BBD?BB
@06TDH:00015:00041
TACTGAGCTACACACACAGAAAGATTGGT
+
B@A?BBBB>BBBBBBDCCAAA>BCB@C@C
@06TDH:00016:00041
CGTGTCTCTAGGCACAGGATTTTGTGTAG
+
BBBBBCCCAAA@BBBA;:4444,9@C@CH
@06TDH:00016:00042
AGCACTGTAGCTGTCACTAGTTACTTGT
+
@ADCA@ABBBCCBCBA>>>BB@BCC?A>
@06TDH:00018:00020
ATATCGCGAGGGTATGGAAGACTCT
+
;;7:999@@AA:<<BB=@?ACECC9
@06TDH:00025:00030
ATCAGACACGGACACAGCAGAACACAC
+
BBB??@ABBA=@@@@999?9969>>>>
@06TDH:00039:00026
TGATACGTCTCCTTCCTTAGTTACTTCA
+
CBA99<BBBCC@C?B?D@???@?@@?BC
@06TDH:00042:00019
TCTCTATGCGCTCCACATGTCTAAGGT
+
BBCEA@AFCCCA?=@BA@BBAAA=@=B
@06TDH:00042:00023
ATATCGCGAGGGTATGGAAGACTCTAT
+
BAAAABLDEDC@CACA@DACA@@BA>;
@06TDH:00042:00030
CGTGTCTTAGGCACAGGATTTTGTGTAG
+
BCABBBC@CC@CCB@@D9999/9A@@AC
@06TDH:00042:00033
TAGTATCAGCCTCGCCATGACGAAGGTTTTCC
+
DBB99<A<<9>@?@A=ACCBDCC@C?DED:B@
@06TDH:00047:00046
ATCAGACACGGACACAGCAGAACACAC
+
BBB;=>8988244449?>?9969999>
@06TDH:00007:00075
TCTCTATGCGCTCCACATGTCTAAGGT
+
ACCBBB::<CCCC@C??@B;;<DACA=
@06TDH:00020:00061
TAGTATCAGCCTCGCCATGACGAAGGTATTTCC
+
BB?@?AECCCCBB??8;99A>9959<949B@A=
@06TDH:00032:00096
TAGTATCAGCCTCGCCATGACGAAGGTATTCC
+
ABBBBBB@A@??@;<;<CCBCBB@B@B??=@@
@06TDH:00044:00071
TGATACGTCTCCTTCCTTAGTTACTTCA
+
BBBA?BA9994<A2;9;?>=?@==9944
@06TDH:00031:00113
TCTCTATGCGCTCCACATGTCTAAGGT
+
BBBBBBBBAAABBACBBBCCCAAAA@?
@06TDH:00025:00191
TGATACGTCTCCTTCCTTAGTTACTTCA
+
@AABBBB99;C@B@A@B@BBB@BBB@BB
@06TDH:00031:00158
ATATCGCGAGGGTATGGAAGACTCTAT
+
BBA??ABB@AB>@@@B>A?BBB@CB=>
@06TDH:00034:00163
TCTCTATGCGCTCCACATGTCTAAGGT
+
BBBCCCCEBBBBB@CDCB9::CC@CAC
@06TDH:00042:00180
TGATACGTCTCCTTCCTTAGTTACTTCA
+
ABBABABBBBA@A?@?@@BBB@?@A@BB
@06TDH:00004:00215
TCTCTATGCGCTCCACATGTCTAAGGT
+
<CBA9:=A@@AA@?AHA@>@=>=5969
@06TDH:00005:00238
ATCAGACACGGACACAGCAGAAC
+
@CC??@ABB?=>@A=499?9969
@06TDH:00011:00229
ACGCTCGACATGCCCAGGTACAGGAG
+
?BBBBBBBB=944409959@AAA>A@
@06TDH:00021:00216
TACTGAGCTACACACACAGAAAGATTGGT
+
BABBBCCA@@BBDBBAAAAAA=AB?@B?B
@06TDH:00033:00243
TGATACGTCTCCTTCCTTAGTTAC
+
ABBBBBBBBBB@B@BAC?>@@=:;
@06TDH:00043:00219
TGATACGTCTCCTTCCTTAGTTACTTCA
+
BCAAABBBBBB=?=>>???@@?;;;=99
@06TDH:00021:00287
AGCACTGTAGCTGTCACTAGTTACTTGT
+
;BCCBBBBBBCDB@???===><999499
@06TDH:00033:00289
ATATCGCGAGGGTATGGAAGAC
+
AB@@BAABBCB>BBCF@=<?99
@06TDH:00036:00272
TGATACGTCTCCTTCCTTAGTTACTTCA
+
@C@;>@@>>@@6959<@<3439:9928/
@06TDH:00046:00260
TCTCTATGCGCTCCACATGTCTAAGGT
+
@BCBA?@CBDAB@<>>4899999<@59
@06TDH:00049:00272
TACTGAGCTACACACACAGAAAGATTGGT
+
BABBBABAABBBBABBCCCBC=?@>?@=@
@06TDH:00049:00291
ACGAGTGCGTTCCCCATGTCGTAGGTACTC
+
@BBBBB@@@@@BBB:A999=>>99699999
@06TDH:00019:00321
ATCAGACACGGACACAGCAGAACACAC
+
BBBA948@9949999>>BB<9599999
@06TDH:00021:00349
TACTGAGCTACACACACAG
+
B9;;CCCB@BBBBBBBBCC
@06TDH:00027:00321
TCTCTATGCGCTCCACATGTCTAAGGT
+
@BBBB@AADBBCC@BAABBA?>>=@?@
@06TDH:00027:00343
TGATACGTCTCCTTCCTTTAGTTACTTCA
+
@=77899999424242//+./.,///,49
@06TDH:00027:00347
ACGAGTGCGTTCCCCATGTCGTAGGTACTC
+
BBBABBBDCC@BBB:CCEDCDCCC@?;<;B
@06TDH:00035:00329
TGATACGTCTCCTTCCTTAGTTACTTCA
+
?@??CC>?ABC@C@C?=<;9319A>;@C
@06TDH:00045:00300
TGATACGTCTCCTTCCTTAGTTACTTCA
+
A>@@BBBBABB?B@B@C@B@?=?BB>BD
@06TDH:00011:00368
CGTGTCTCTAGGCACAGGGTTTTTTTTTTTTTTTTGTGT
+
BB?@?BCC<==BB@>111,1<<<==>>>>>>>>>"1///
@06TDH:00013:00389
CGTGTCTCTAGGCAC
+
BAAAABBB@=>;1-+
@06TDH:00016:00385
TACTGAGCTACACACACAGAAAG
+
ABBBBAAA>?@@@===91111-1
@06TDH:00040:00370
TAGTATCAGCCTCGCCATGACGAAGGTATTCC
+
BACCBBBAAA@BBAB<?>>>>99548444242
@06TDH:00045:00367
CGTGTCTCTAGGC
+
BCBBBA@ABBC@:
@06TDH:00038:00561
ACGAGTGCGTTCCCCATGTCGTAGGTACTC
+
CB>>B:88//,111+//449?99=;9999@
@06TDH:00043:00551
TACTGAGCTACACACACAGAAAGATTGGT
+
@BCCBBBAABBBA@ABBCBAA:@995969
@06TDH:00049:00771
ATCAGACACGGACACAGCAGAACACAC
+
AABBB=@@;:79@A@@@@A995;@@@C
@06TDH:00055:00005
CGTGTCTCTAGGCACAGGATTTTTTTTTTGTGTAG
+
BBBBBAAAABB@BBBBB@>==99999=="99;BCC
@06TDH:00059:00035
TCTCTATGCGCTCCACATGTCTAAGGT
+
BCCDBBCA>99992489;;999>5924
@06TDH:00071:00032
CGTGTCTCTAGGCACAGGATTTGTGTAG
+
CCBCCB@@AAAADCB?@<99919@@@>C
@06TDH:00073:00020
ATCAGACACGGACACAGCAGAACACA
+
BAABAB>?B@=@@@==>>99969999
@06TDH:00077:00044
TGATACGTCTCCTTCCTTAGTTACTTCA
+
A@DA?==;<;A?A@BAH@BBBB@@@=>>
@06TDH:00079:00025
AGCACTGTAGCTGTCACTAGTTTT
+
BBBBBBCB?????BABB;;4444,
@06TDH:00085:00035
TGATACGTCTCCTTCCTTAGTTACTTCA
+
;=CAA?;44945488;?BCCDGB<<99?
@06TDH:00086:00049
CGTGTCTCTAGGCACAGGATTTTGTGTAG
+
CBBDBB?=;;<?ABBC@A9999/9BEBBH
@06TDH:00090:00032
TAGTATCAGCCTCGCCATGACGAAGGTATTCC
+
@?BCCCDAAB?ABAB=@@CCBBB>BA<;=ADA
@06TDH:00095:00004
AGCACTGTAGCTGTCACTAGTTACTTGT
+
@BCDBBBBBBBB?@@CBBB@C@BBB@BB
@06TDH:00057:00065
ACGCTCGACATGCCCAGGTACAGGAG
+
ABACBBBBDCDA??:::7;CFECBCC
@06TDH:00058:00082
AGCACTGTAGCTGTCACTAGTTACTTGT
+
8@@:9<CC@@ADBCCBBBBCB?@A>;?>
@06TDH:00059:00063
ACGAGTGCGTTCCCCATGTCGTAGGTACTC
+
BBB?ABCBBA?BBB9B@@@CBCDC@A@@?B
@06TDH:00063:00063
TCTCTATGCGCTCCACATGTCTAAGGT
+
ABBBBBBBBBBBB@BBBBBBBBC@C@A
@06TDH:00065:00058
ACGAGTGCGTTCCCCATGTCGTAGGTACTC
+
BBBBBBCBA;2444/9B?@ADCAA?:;<<C
@06TDH:00069:00050
TCTCTATGCGCTCCACATGTCTAAAGT
+
CCBCAAAA@BBA@>ABAAB@@ADD?ED
@06TDH:00075:00089
ACGCTCGACATGCCCAGGTACAGGAG
+
A@?BB??=>==99919969BBBCACC
@06TDH:00076:00050
ATCAGAACGGACACAGCAGAACACAC
+
BCEC9:::C=@ABBBBBCCB@BBCBC
@06TDH:00076:00062
AGCACTGTAGCTGTCACTAGTTACTTGT
+
@BCCGBBBBBBBB@AAAAABCBB??=?B
@06TDH:00080:00083
AGCACTGTAGCTGTCACTAGTTACTTGT
+
BBCBBBCFA@=ABBBA@@@CD@BAA?BB
@06TDH:00082:00082
ATATCGCGAGGGTATGGAAGACTCTA
+
>>??@@BIEDC>BBAB=>;@@A@BB@
@06TDH:00084:00091
TCTCTATGCGCTCCACATGTCTAAGGT
+
ACCCBAACBBBBB@@BCBBBCCB?C@A
@06TDH:00093:00067
TCTCTATGCGCTCCACATGTCTAAGGT
+
ACCCBBBCEABBC@CCCBBAABC@C@A
@06TDH:00096:00068
TCTCTATGCGCTCCACATGTCTAAGGT
+
@@CBBBBCBBBBB@BCCBBBBBCBC@A
@06TDH:00097:00065
CGTGTCTCTAGGCACAGGATTTTGTGTAG
+
CBBCBB>=;;<?BBBB@=9999/9B@@AC
@06TDH:00079:00126
TGATACGTCTCCTTCCTTAGTTACTTTA
+
CCC99;94499598=<BA?@@<999>:>
@06TDH:00087:00141
TCTCTATGCGCTCCACATGTCTAAGGT
+
ABBB@?ACCBBCB?A?BBAAA>=;@=@
@06TDH:00089:00144
AGCACTGTAGCTGTCACTAGTTACTTGT
+
@CDC9:>DDDCBBBAABBBBC@CBC?CB
@06TDH:00066:00190
TCTCTATGCGCTCCACATGTCTAAGGT
+
ABDECCBBBCB@@=ACCCB??ABAD??
@06TDH:00076:00183
TCTCTATGCGCTCCACATGTCTAAGGT
+
BBCBCCCCBBBBB@CBCBBBBCC@C@C
@06TDH:00086:00154
TACTGAGCTACACACACAGAAAGATTGGT
+
>?@BCCCCBBBAABCBBABAC?BDH@C?C
@06TDH:00095:00199
CGTGTCTCTAGGCGACAGGATTTTGTTGTAGA
+
A?==@9999?><4:4;;;84444,4424666/
@06TDH:00052:00221
TAGTATCAGCCTCGCCATGACGAAGGTATTCC
+
B?CBCEC@AAABBBC@BBBBB996;?;;<?C=
@06TDH:00069:00203
TCTCTATGCGCTCCACATGTCTAAGGT
+
BBBEAA@@ABBCC@B@@@B==@==B=@
@06TDH:00075:00234
ATATCGCGAGGGTATGGAAGACTCTA
+
BAABBBBBBBCA@@A@=C?CABBB@=
@06TDH:00089:00240
TGATACGTCTCCTTTTCCTTTAGTTTACTTCA
+
AABBBBBA?=:2944-9=?@?>999-89959B
@06TDH:00092:00222
TAGTATCAGCCTCGCCATGACGAAGGTATTCC
+
@@BBAAB;<<@@BAB?BBB=?998;@@@A@C=
@06TDH:00092:00239
TGATACGTCTCCTTCCTTAGTTACTTCA
+
BBBBBAABAAB@C@B?A<@:42;AA<AB
@06TDH:00094:00202
ATCAGACACGGACACAGCAGAACACAC
+
BBB99;?@@@7;;BA@@ACCCACA@?@
@06TDH:00096:00219
TCTCTATGCGCTCCACATGTCTAAGGT
+
944444?A>>>>@12/6=849<B?C@=
@06TDH:00098:00240
ATATCGCGAGGGTATGGAAGACTCTAT
+
>?>>?ADBBBE@A@AC=@=@@A@AA>>
@06TDH:00099:00205
ACGAGTGCGTTTTTTTTTTTTTTTTTTTTTTCCCCCCCCCCCATGTCGTAGGTACTC
+
AACAA@B@>>>>>>>>>>?>>>=8888888"4444444444"4999:A???>99<@@
@06TDH:00054:00250
ATATCGCGGGGTATGGAAGACTCATA
+
;A889>9999/4444242449944:9
@06TDH:00081:00285
TAGTATCAGCCTCGCCATGACAAAGGTATTCC
+
BBB@ABCCCB@BBAB?BBBBCBB>D@CBDBD@
@06TDH:00083:00291
AGCACTGTAGCTGTCACTAGTTACTTGT
+
@@CCBEBBCCBBBBBBCCB@=<9996;@
@06TDH:00096:00278
TACTGAGCTACACACACAGAAAGATTGGT
+
B@@ACBBBBBBBBCCCCAAAC>AAB=A=@
@06TDH:00052:00309
TCTCTATGCGCTCACATGTCTAAGGT
+
BCDC@@AAABBDCCBABB>>@B>B?B
@06TDH:00057:00328
ATATCGCGAGGGTATGGAAGACTCTATA
+
CAABBBCCCCC@AAAB=ABACCBG@?@B
@06TDH:00060:00315
ACGCTCGACATGCCCAGGTACAGGAG
+
BB>==A@B@ABACA?BB@BBBCC@DB
@06TDH:00072:00302
ATATCGCGAGGGTATGGAAGACTCTAT
+
BB><>BBBBAA=BBBB@DAC@AACCCB
@06TDH:00081:00321
ATCAGACACGGACACAGCAGAACACAC
+
?BBABBAA@@69;BBBBECECACC@@A
@06TDH:00084:00321
CGTGTCTCTAGGCACAGGATTTTGTGTAG
+
>>ABBBCACBB@BBBB=:4444-9@@BCC
@06TDH:00092:00348
TACTGAGCTACACACACAGAAAGATTGGT
+
B>??BBBBBBAAAABBBC@AC<CBB?CAC
@06TDH:00095:00307
ACGAGTGCGTTCCCCATGTCGTAGGTACTC
+
DBBBBBBCBB>A??6@9;;?BA9;89;<<B
@06TDH:00098:00301
ATATCGCGAGGGTATGGAAGACTCTATA
+
BAABBBCBCCC@CCBB=ABABBBC::8<
@06TDH:00061:00373
ACGAGTGCGTTCCCCATGTCGTAGGGTACTC
+
BB??BCB;442888/9AABCIDEBB@BDCBB
@06TDH:00067:00380
TCTCTATGCGCTCCACATGTCTAAGGT
+
@BBCAAABBBBBB@A@@BBBBCC@C@C
@06TDH:00090:00382
ACGCTCGACATGCCCAGGTACAGGAG
+
A?@???BAA@A99919969?=9=?B<
@06TDH:00091:00355
TAGTATCAGCCTCGCCATGACGAAGGTATTCC
+
BBB??@DBBBABAAABCBBBB@?=A@@@@>B=
@06TDH:00091:00367
TCTCTATGCGCTCCACATGTCTAAGGTA
+
BBBBCCCCCCC::9;BAABCBAC@CA<<
@06TDH:00097:00398
TAGTATCAGCCTCGCCATGACGAAGGTATTCC
+
B@CCDCCCCC@CCCB@BBBBDBA>A?BBCACA
@06TDH:00059:00420
CGTGTCTCTAGGCACAG
+
CBBDCCCCCCCCCA999
@06TDH:00080:00425
TGATACGTCTCCTTCCTTAGTTACTTCA
+
ABBBBBBBBBB@B@C@C@CCB?AAA@BC
@06TDH:00071:00457
ACGAGTGCGTTC
+
AABAAABCCBAB
@06TDH:00067:00528
ATCAGACACAGCAGACAC
+
BBBAAA>>>=>1))((&&
@06TDH:00077:00514
ATATCGCGAGGGTATGGAAG
+
BAABBCCFAAC@BBBCBD@B
@06TDH:00087:00534
TAGTATCAGCCTCGCCATGACGAAGGTATTCC
+
8==@BBCAAA@BBBB@BBB@AAA>A@A?@@DC
@06TDH:00091:00531
TCTCTATGCGCTCCACATGTCTAAGGT
+
??@?B@AACBA@C@C<=<>>>442424
@06TDH:00061:00652
CGTGTCTCTAGGCACGG
+
@B@??9,*((((((*,*
@06TDH:00071:00653
AGCACTGTAGCTTTCACTAGTTA
+
@CCC??@BABBBB>ABAA=9989
@06TDH:00072:00660
ACGCTCGACATGCCCA
+
BB8:9?==9;;<BB>B
@06TDH:00067:00719
TAGTATCAGCCTCGCCATGACGA
+
8?@C=;=8//,./,-*////88B
@06TDH:00067:00734
CGTGTCTCTAGGCACAGGATTTTTGTGTAG
+
BBBBCBBB@::6;;99><99999,9>?@9;
@06TDH:00070:00709
ACGAGTGCGTTCCCCATGTCG
+
BBB>BAA;442111+11////
@06TDH:00074:00702
ATCAGACACGGACACA
+
@@CCCCCB94411---
@06TDH:00089:00710
TCTCTATGCGCTCCACATGTCTAAGGT
+
888@BDBCBBAAB:<<@@AAACC>B?B
@06TDH:00070:00773
AGCACTGTAGCTGTCACTAGTTACTTGT
+
<<DCCABCBBBBBCBBBBCCE@CBB=?A
@06TDH:00076:00750
TCTCTATGCGCTCCACATGTCTAAGGT
+
BBBABBBB:9;BB?ABBBBBBBB@C?B
@06TDH:00080:00793
ACGCTCGACATGCCCAGGTACAGGAG
+
BBAAAB??@ACCCCACC@CBBBCABB
@06TDH:00082:00771
AGCACTGTAGCTGTCACTAGTTACTTGT
+
;;AABAC@?@CBCBBBDCBCD>?@?8;;
@06TDH:00088:00783
TACTGAGCTACACACACAGAAAGATTGGT
+
=@@ACBA>>>99499;;;444-998@B?B
@06TDH:00069:00838
AGCACTGTAGCTGTCACTAGTTACTTGT
+
@CCB99<A9999444;;?@99699859>
@06TDH:00087:00890
TCTCTATGCGCTCCACATGTCTAAGGT
+
CCCBBABB@A@@@>BABBDBBBF@F@A
@06TDH:00096:00891
TAGTATCAGCCTCGCCATGACGAAGGTATTCC
+
?9<<AAA@CA?BAAABCCBBBBB=@=AAA>B@
@06TDH:00098:00892
TACTGAGCTACACACACAGAAAGATTGGT
+
ACCBBBCCBBDCBAABCDCDDBBBB@C@C
@06TDH:00099:00886
TGATACGTCTCCTTCCTTAGTTACTTCA
+
>B@?@A?94442424:;?;??=@BCCCC
@06TDH:00099:00900
ATATCGCGAGGGGTATGGAAGACTCTA
+
BA>@?A@89999/999@69699899;?
@06TDH:00106:00025
TCTCTATGCGCTCCACATGTCTAAGGT
+
?BBCAAACBBBCC@BBBBCBBCB@CAD
@06TDH:00121:00024
ATCAGACACGGACACAGCAGAACACAC
+
BBB>@?BB>=<=@@==@@B@@=AAAAB
@06TDH:00125:00016
TGATACGTCTCCTTCCTTAGTTACTTCA
+
BBBBBBBBBBB?B@B@C@B@?=?B?>BB
@06TDH:00125:00045
CGTGTCTCTAGGCACAGGATTTTTTTTTGTGTAG
+
A?BBBBAAB@@@@BCBA9444444444"9>?BCB
@06TDH:00128:00015
CGTGTCTCTAGGCACAGGATTTTGTGTAG
+
?BBBCBBBBBBADBB>;:4444/9@@@BC
@06TDH:00128:00037
TCTCTATGCGCTCCACATGTCTAAGGT
+
ABBBAAACBBBBB@BBBCBBB@?=?<@
@06TDH:00134:00005
TAGTATCAGCCTCGCCATGACGAAGGTATTCC
+
@@@994991/,11/:::BCBB::8;?BABBEC
@06TDH:00134:00007
TCTCTATGCGCTCCACATGTCTAAGGT
+
BBCBCBCCBAABD@BB?@@@@>?<@=A
@06TDH:00138:00045
ATATCGCGAGGGTATGGAAGACTCTA
+
@A@@@CAC@AA?AAAEBHADA@;;94
@06TDH:00140:00041
ATCAGACACGGACACAGCAGAACACAC
+
BBBABB?@?=<=@B@@A@BBC>BBBBC
@06TDH:00140:00048
ACGCTCGACATGCCCAGGTACAGGAG
+
BBBBBAABBBBAAA=??=ACCCC@BB
@06TDH:00144:00038
TGATACGTCTCCTTCCTTAGTTACTTCA
+
BBB>??BBBB@?@@A@=:?A?;>@B@BB
@06TDH:00145:00035
ATCAGACACGGACACAGCAGAACACAC
+
ABE??>;?9479>@>@@@B@A=ABBBC
@06TDH:00149:00047
TAGTATCAGCCTCGCCATGACGAAGGTATTCC
+
AAB::<HAAA@ABAB?BBA==996<?@>@@C=
@06TDH:00102:00097
ATATCGCGAGGGTATGGAAGACTCT
+
B@AABBBBAAA>AAAB>A?BABB@@
@06TDH:00112:00064
TAGTATCAGCCTCGCCATGACGAAGGTATTCC
+
CCB@@BDAA@@@@@B>B@@=B@@=A@BBB?C?
@06TDH:00112:00065
TGATACGTCTCCTTCCTTAGTTACTTCA
+
BACBBBB<;<B@A>B?B@ABB@B@@===
@06TDH:00112:00085
CGTGTCTCTAGGCACAGGATTTTTGTGTAG
+
BBBBBBCCCBB@BBBB;:44444+9@@BCC
@06TDH:00122:00073
ATCAGACACGGACACAGCAGAACACAC
+
B??@AB@C@B8;;>>99999959999=
@06TDH:00123:00077
ACGAGTGCGTTCCCCATGTCGTAGGTACTC
+
???<BBBBB?6944-9999@B@9969999>
@06TDH:00125:00078
AGCACTGTAGCTGTCACTAGTTACTTGTG
+
CCB9=<A@??>9998849:4424442444
@06TDH:00131:00071
TACTGAGCTACACACACAGAAAGATTGGT
+
>BBBBBBBBBCBAA999?99909@@@CAC
@06TDH:00132:00090
ACGAGTGCGTTTTCCCCATGTCGTAGGTACTC
+
???<B@;;4444,9>>4?AABCCFEC@@:<<C
@06TDH:00102:00109
ATATCGCGAGGGTATGGAAGACTCTA
+
?AABBBBCCCC@CCCC>D>@BBABBB
@06TDH:00131:00103
ATCAGACACGGACACAGCAGAACACAC
+
BBB?AABBBC=@@BBAAABBC@DCCFC
@06TDH:00135:00111
ATCAGACACGGACACAGCAGAACACAC
+
>>A@ACBBBB?BBAA@=====?@@@@C
@06TDH:00137:00131
TCTCTATGCGCTCCACATGTCTAAGGT
+
ABCBBAABCCBBB@BBBBBBBCC@CB:
@06TDH:00139:00134
TAGTATCAGCCTCGCCATGACGAAGGTATTCC
+
ABB@AACAAAACBBB@BABBB??=A@;;<@B@
@06TDH:00140:00137
ACGAGTGCGTTCCCCATGTCGTAGGTACTC
+
BB@@ABBBBB@CCC9DBBBCCCBB@::<;C
@06TDH:00100:00199
ATATCGCGAGGGTATGGAAGACTCTAT
+
1=:11/114//+/8/1,/,/88:;BBB
@06TDH:00105:00161
TACTGAGCTACACACACAGAAAGATTGGT
+
B>?ABBBBABBBC@A@CCCCD@CCD@B?B
@06TDH:00114:00184
TGATACGTCTCCTTTTTTCCTTTTTTAGTTTTTTTACTTTTTCA
+
>BA??@B@:48599999*9294444(78888873&444444+4;
@06TDH:00117:00173
AGCACTGTAGCTGTCACTAGTTACTTGT
+
ABBBBBBB???BBBA???AAA@AAA@BB
@06TDH:00117:00182
TGATACGTCTCCTTCCTTAGTTACGTCA
+
BBB@AABAAAA@A@A@A@???@BAAAB@
@06TDH:00124:00172
TACTGAGCTACACACACAGAAAGATTGGT
+
CABBBBBBBB@@ABBCDDDEECDCA?A@C
@06TDH:00135:00190
ACGAGTGCGTTCCCCATGTCGTAGGTACTC
+
BBBB?@ABBC?BCD9BBBCCCCBB@@:;;C
@06TDH:00137:00171
ATATCGCGAGGGTATGGAAGACTCTAT
+
A?A?BBBBBBCA<<=EAB=AADCCBA>
@06TDH:00100:00218
ACGCTCGACATGCCCAGGTACAGGAG
+
A@A?@@BBCCBCFF?::7;BB9;9;C
@06TDH:00101:00221
TGATACGTCTCCTTCCTTAGTTACTTCA
+
BBBBBBBBCCB>=<?54289849;96;C
@06TDH:00102:00240
CGTGTCTCTAGGCACAGGATTTTGTGTAG
+
AAAABBDD:::?BBBBB@BBBB9BBDCCC
@06TDH:00106:00244
CGTGTCTCTAGGCACAGGATTTTGTGTAG
+
A?BAAAAA@@@@A@BBA94444-4A@BCC
@06TDH:00116:00225
AGCACTGTAGCTGTCACTAGTTACTTGT
+
BACCCBBBBBBBBBBBBBBCDACAA>A@
@06TDH:00120:00223
ATATCGCGAGGGTATGGAAGACTCTA
+
CAAAAABBCBB@ABCC?A?B@@@BBB
@06TDH:00124:00215
CGTGTCTCTAGGCACAGGATTTTGTGTAG
+
==9;9>@>@AB@A@@>@=9999/99?@@@
@06TDH:00126:00226
TACTGAGCTACACACACAGAAAGATTGGT
+
AABA@@BBBBBBAAABBC@AA>ADC@C@B
@06TDH:00128:00223
CGTGTCTCTAGGCACAGGATTTTGTGTAG
+
ABBBBBCCADDABBBA>@AABB:B@A@BB
@06TDH:00131:00231
CGTGTCTCTAGGCACAGGATTTTGTGTAG
+
@@B@@BBBBBB@@BBBA94444,4?@CGC
@06TDH:00133:00221
TAGTATCAGCCTCGCCATGACGAAGGTATTCC
+
AABCCBB?@@=???B>BCC@AA?=@ABBE@CA
@06TDH:00137:00246
TCTCTATGCGCTCCACATGTCTAAGGT
+
BBBCAAAA@CCBC?CBBEBBBDB@D@C
@06TDH:00143:00239
CGTGTCTCTAGGCACAGGATTTTGTGTAG
+
BBBBBBBB???@BBBBB@999919:@ACC
@06TDH:00144:00235
TGATACGTCTCCTTCCTTCTAGTTACTTGCCATAGA
+
<CBA=BBBA>=?>-1-1-/////,/99944244449
@06TDH:00100:00269
CGTGTCTCTAGGCACAGGATTTTGTGTAG
+
ACDCCCCCCCEACBCCC?;;;9-9>@@AA
@06TDH:00102:00271
TGATACGTCTCCTTCCTTAGTTACTTCA
+
@BBBBB????A@A@A@A@B@@?ABB@BB
@06TDH:00104:00271
TCTCTATGCGCTCCACATGTCTAAGGT
+
BCCCBBBEBCCCC@BBCBBCBBA@C@C
@06TDH:00106:00257
TGATATGTCTCCTTCCTTAGTTACTTCA
+
BCB:9<@988B795;9;8;BBACCCEBC
@06TDH:00109:00254
ATCAGACACGGACACAGCAGAACACAC
+
A??ABBBA?@=@A@@999?9969999A
@06TDH:00113:00279
ATCAGACACGGACACAGCAGAACACA
+
BBB?@?BAAB@BB::9@A@==?A@@@
@06TDH:00114:00256
ACGAGTGCGTTCCCCATGTCGTAGGTACTC
+
9<@?A@BA>?5999/9>@>BCB99699944
@06TDH:00118:00299
TAGTATCAGCCTCGCCATGACGAAGGTATTCC
+
@@@@@@A999>9949;@ABA@>><><9949:?
@06TDH:00124:00274
AGCACTGTAGCTGTCACTAGTTACTTGT
+
ABCCCBBBBBBBBBBBBBBBB@CCB>A@
@06TDH:00100:00308
ATATCGCGAGGGTATGGAAGACTCTA
+
AB?>?CBB@@@<@BACBC@CAAA@@A
@06TDH:00100:00337
CGTGTCTCTAGGCACAGGATTTTGTGTAG
+
BBBBEBBCAAA@CA@@C=9999/9>AA@A
@06TDH:00103:00330
TACTGAGCTACACACACAGAAAGATTGGT
+
>?@@<;=CCCCC;9999@99919B@?CAB
@06TDH:00112:00312
ATCAGACACGGACACAGCAGAACACAC
+
?BBBBBBBBB?BBA?@@BBBB?@@@@B
@06TDH:00117:00304
CGTGTCTCTAGGCACAGGATTTTGTGTAG
+
<BCCDBCCCBCBCBB=C=9999/9?A@@B
@06TDH:00123:00340
ACGAGTGCGTTCCCCATGTCGTAGGTACTC
+
BAB@BEBB=:2444/9@BBBCCBB>A:<<C
@06TDH:00130:00334
ACGCTCGACATGCCAGGTACAGGAG
+
CCBB;9;@@11-,*,,*,069:<9=
@06TDH:00131:00318
ACGAGTGCGTTCCCCATGTCGTAGGTACTC
+
BBBBBBBBBB=??>7?=?@BCCBB@B:<<C
@06TDH:00135:00331
ATCAGACACGGACACAGCAGAACACAC
+
BBBBBBBBBB>AA??>@BCCC?BBBBC
@06TDH:00139:00335
CGTGTCTCTAGGCACAGGATTTTGTGTAG
+
9494444494424444884444,444///
@06TDH:00144:00327
TACTGAGCTACACACACAGAAAGATTGGT
+
A===BBBA@@BBBBBBBCBBB?AAA@A@A
@06TDH:00147:00319
TACTGAGCTACACACACAGAAAGATTGGT
+
?@@CCCDBAABBBABBBBCDD@CCC@C@C
@06TDH:00147:00326
CGTGTCTCTAGGCACAGGATTTTGTGTAG
+
ABCCCBCC@AAACB=:C=9994/9AABBC
@06TDH:00103:00381
TGATACGTCTCCTTCCTTAGATTATCTTCA
+
9<;:9488>882424242.//.,.///7//
@06TDH:00107:00352
CGTGTCTCTAGGCACAGGATTTTGTGTAG
+
<<BCCCCDAAA@DBCCCCCECC9CBCCCB
@06TDH:00132:00392
TACTGAGCTACACACACAGAAAGATTGGT
+
B>??BBBBBBA??BAAAACBB@@@@>>?A
@06TDH:00104:00408
TGATACGGTCTTTTTTTT
+
BBCBB887>884444444
@06TDH:00113:00437
CGTGTCTCTAGGCACAGGATTTTTTTT
+
BABBBBCCABB?ABCCB@>===9999=
@06TDH:00116:00420
TAGTATCAGCCTCGCCATGACGAAGGTATTCC
+
@>CCCCBAAA@BBBB@BBBBB??<@?A@@=A>
@06TDH:00134:00430
ATCAGACACGGACACAGCAGAACACAA
+
??>>?@?@@@=@@B@ABCCBB?A:99@
@06TDH:00142:00409
TGATACGTCTCCTTCCTTAGTTACTTCA
+
BBBBBB@@ABB@B@AACAB@?=@BB>BC
@06TDH:00144:00410
ATATCGCGAGGGTATGGAAGACTCTA
+
AAABBBA@BBBB??@C??>B:;;B@=
@06TDH:00123:00460
AGCACTGTAGCTGTCACTAGTTACTTGT
+
AACECBBA=@BBBBBBBBBCC@BBB?BB
@06TDH:00124:00487
TGATACGTCTCCTTCCTTAGTTACTTCA
+
BBBBBBBBBBB@B?B?BABBA@@@@@AA
@06TDH:00136:00468
ACGAGTGCGTTCCCCATGTCGTAGGTACTC
+
@AAABBBBA@4988/9999B>?11,11//8
@06TDH:00145:00498
ACGAGTGCGTTCCCCATGTCGTAGGTACTC
+
BBBBBBBBBB=???7?BBCCCDAB@??@AC
@06TDH:00147:00469
ACGCTCGACATGCCCAGGTACAGGAG
+
CB@??BBBBED@@@<;:7;BBCC@CC
@06TDH:00149:00467
TAGTATCAGCCTCGCCATGACGAAGGTATTCC
+
BBB@@ACAAA@@BAB?BCB=?996;?;9;>A=
@06TDH:00101:00519
ATGCTCGACATGCCCAGGTACAGGAG
+
AB8;<CBBBCDCCC>@?=AABBC@@@
@06TDH:00104:00545
TACTGAGCTACACACACAGAAAGATTGGT
+
CB@?BBCBBBAAABCCCCBBB>BB@?B=@
@06TDH:00107:00511
ATCAGACACGGACACAGCAGAACACAC
+
@@CCCCBBBC@CC9;8=>>9969999A
@06TDH:00114:00522
TGATACGTCTCCTTCCTTAGTTACTTCA
+
@CCABBBAA??>?=?=A@CCC@A@@?B;
@06TDH:00116:00543
ACGAGTGCGTTCCCCATGTCGTAGGTACTC
+
BBB?BBBB?=;==94=?AAACB@@=@;<<C
@06TDH:00119:00524
CGTGTCTCTAGGCACAGGATTTTGTGTAG
+
ACCCCCDC@AAACB=:><9444/99AAAC
@06TDH:00123:00523
ACGAGTGCGTTCCCCATGTCGTAGGTACTC
+
BBB;=?BCBA6994-89@?ACCBB>@;<;C
@06TDH:00133:00511
AGCACTGTAGCTGTCACTAGTTACTTGT
+
ABCCA?ACCCBBBAAAAAAAA@BAA>AA
@06TDH:00136:00537
TCTCTATGCGCTCCACATGTCTAAGGTAC
+
ACCCBABFBBB@?=ACBB@@@AA>A>ABB
@06TDH:00146:00524
TAGTATCAGCCTCGCCATGACGAAGGTATTCC
+
AAA99<EBA@@<>?@=@A@@@@@=@@@@@?B8
@06TDH:00103:00597
TCTCTATGCGCTCCACATGTCTAAGGT
+
ABBCCBEBBBBBB@BBAAAB@AABC?B
@06TDH:00106:00589
ACGAGTGCGTTCCCCATGTCGTAGGTACTC
+
CBBABB=:882999/9AA>@BD>@;>999?
@06TDH:00128:00598
ACGAGTGCGTTCCCCATGTCGTAGGTACTC
+
CCB?@@CCBB?CCC9DCBCDCC?@=9999@
@06TDH:00130:00576
TAGTATTCAGCCTC
+
<222,,*,,2227?
@06TDH:00130:00577
CGTTCTCTAGGCACAGGATTTTGTGTAG
+
BBB@DABCBB@BBB@@<8999/999>CB
@06TDH:00140:00574
ATATCGCGAGGGTATGGAAGACTCTAT
+
ABAABAAABBCB?AAC?A>B?A@B@=;
@06TDH:00141:00574
TCTCTATGCGCTCCACATGTCTAAGGT
+
?BBCBABBBBBBB@BBBBCAA@?=A?C
@06TDH:00146:00581
AGCACTGTAGCTGTCACTAGTTACTTGT
+
;9A@=999994=>>>>@A@???A99599
@06TDH:00148:00552
TACTGAGCTACACACACAGAAAGATTGGT
+
A@@AABCBBBABBCA@AA@@@:@BB>B?C
@06TDH:00102:00617
TAGTATCAGCCTC
+
:BA;9=CBBA@B?
@06TDH:00109:00639
ATATCGCGAGGGTATGGAAGACT
+
BAAABBBBBBC>BBFD?B>BBA@
@06TDH:00112:00620
AGCACTGTAGCTGTCACTAGTTACTTGT
+
@BBBBBCBCCCCBBBCCB9<;;>>>499
@06TDH:00114:00643
TAGTATCAGCCTCGCCATGACGAAGGTATTCC
+
@?B@@ADBBB@BBBB@BBBBC??>ADFEC@DA
@06TDH:00125:00636
TAGTATCAGCCTCGCCATGACGAAGGTATTCC
+
CBBCCBC@AA@B@@@@BBBBCBB@B@BBC@CA
@06TDH:00130:00644
ATATCGCGAGGGTATGGAAGACTCTAT
+
ABAABBBCBBD>CBBC=?=ABCBCCA>
@06TDH:00133:00631
TGATACGTCTCCTTCCTTAGTTACTTCA
+
CBBACCBBBBB@C@C@D@BCB?BBC=@A
@06TDH:00138:00614
ATATCGCGAGGGTATGGAAGACTCTAT
+
ABCABAABBCC>CBED?=<A@A@@@@<
@06TDH:00142:00620
TGATACGTCTCCTTCCTTAGTTACTTCA
+
BBB>??ABAAB@B@A@BABAA?BCBABB
@06TDH:00144:00612
AGCACTGTAGCTGTCACTAGTTACTTGT
+
?BBCE9==CCCCBBBBBBBBD?BAA>AA
@06TDH:00149:00622
TGATACGTCTCCTTCCTTAGTTACTTCA
+
>ABBB@BBBBB@B@B@BABBB@BBD@DC
@06TDH:00107:00659
TAGTATCAGCCTC
+
BBCBBBC@@FBAC
@06TDH:00107:00682
TGATACGTCTCC
+
444489?99492
@06TDH:00117:00671
TACTGAGCTACACACACAGAAAGATTGGT
+
DAA?BBBBBBBBABBBDCCDD>CCC@B@B
@06TDH:00131:00685
CGTGTCTCTAGGCACAGGATTTTGTGTAG
+
99CCCCCGCCC@CBBBC@CDCD:CCDFAA
@06TDH:00131:00688
ATCAGACACGGACACAGCAGAACACAC
+
@CC?@@BDCC@BDBB@ABAA@>AC@BB
@06TDH:00146:00650
CGTGTCTCTAGGCACAGGATTTTGTGTAG
+
@@>BBBB@@@B@BBBBB@999919ABCBB
@06TDH:00146:00659
TCTCTATGCGCTCCACATGTCTAAGGTACTGT
+
DAACECCDCCDBB@BEC>=@=>><>61//6//
@06TDH:00149:00656
ATCAGACACGGACACAGCAGAACACAC
+
BA@@BCBB998;@=@@AAGBB?BDBBB
@06TDH:00107:00717
AGCACTGTAGCTGTCACTAGTT
+
@BCB;9<<;;ABBBCAC@@==;
@06TDH:00107:00744
TCTCTATGCGCTCCCACATGTCTAAGGT
+
84444449444444-44;;AA==<=><?
@06TDH:00108:00745
TCTCTATGCGCTC
+
ABBBCCCCAAACC
@06TDH:00124:00702
TCTCTATGCTCTCCACATGTCTAAGGT
+
;9FAB>>@?99<<59@B;;;B9969;9
@06TDH:00144:00733
ACGTTCGACATGCCCAGGTACAGGAG
+
BBBB>>@@BABACC?@A=ADCCDCAA
@06TDH:00144:00737
ATATCGCGAGGGTATGGAAGACTCTATA
+
BBBBBABBCCC@CBBC@D>ACB?C;:8>
@06TDH:00147:00718
TACTGAGCTACACACACAGAAAGATTGGT
+
BBBBDEBBAABBBB?=>@99909>>;>=@
@06TDH:00105:00765
ACGAGTGCGTTC
+
BBB@BBBA@>49
@06TDH:00124:00771
AGCACTGTAGCTGTCACTAGTTACTTGT
+
@@CCA?ACBCCBBBBBBBB::6;@=;@B
@06TDH:00125:00752
CGTGTCTCTAGGCACAGGATTTTGTGTAG
+
BBBAAABBCDCCDB@AABCCCD9ABC@@;
@06TDH:00126:00789
CGTGTCTCTAGGCACAGGATTTTGTGTAG
+
ABBBBBBBAAABCBCBCBCCBD:CCCCBB
@06TDH:00104:00822
TGATACGTCTCCTTCCTTAGTTACTTC
+
BDAABBBBBBB@B?><?;011,1//,/
@06TDH:00105:00806
CGTGTCTCTAGGCACAGGATTTTGTGTAG
+
BBBBBBCCBDCBBABCC@>=??6=@DBDB
@06TDH:00112:00842
TGATACGTCTCCT
+
./468>>86//,/
@06TDH:00100:00852
TGATACGTCTCCTTCCTTAGTTACTTCA
+
ABAABBBBBAA@B@B?@7898<999599
@06TDH:00111:00891
TCTCTATGCGTTCCACATGTCTAAGGT
+
39>>@@AA@BA897;BA=>=>9959>9
@06TDH:00115:00860
TGATACGTCTCCTTCCTTAGTTACTTCA
+
;<@@@@?;;?HCDBCCEABCB=;;<=91
@06TDH:00124:00876
ATATCGCGAGGGTATGGAAGACTC
+
AACCCBBBBBC@A@AF@C?C<<<<
@06TDH:00132:00883
ACGCTCGACATGCCCAGGTACAGGAG
+
CCCCCBCCCCCDCH@CB@BA@AB@BB
@06TDH:00109:00907
TCTCTATGCGCTCCACATGTCTAAGGT
+
CDCB??@9999994449949>9969<>
@06TDH:00116:00905
CGTGTCTCTAGGCACAGGATTTTTGTGTAG
+
BBB@BCDD@AAA@BBBB?CCCCC2BCDCCA
@06TDH:00134:00949
TAGTATCAGCTGACAGGTATTCC
+
;:=A@=>;1-****,,*/44249
@06TDH:00138:00928
CGTGTCTCTAGGCACAGGATTTTTTTTTTTTGTGTAG
+
@@BBCBBB==@;>=>997<@B@BCCCCCCC"A@@BA@
@06TDH:00146:00929
TCTCTATGCGCTCCACATGTCTAAGGT
+
@BBB;;<B;99>A999A@BAAA@;@?B
@06TDH:00141:00958
TGATACGTCTCCTTCCTTAGTTACTTCA
+
BBBBBBBBBBC>@@A@B@ABB@CBB@BA
@06TDH:00146:00951
ATATCGCGAGGGTATGGAAGACTCT
+
A?;?=>99944-4444242444449
@06TDH:00149:00964
TACTGAGCTACACACACAGAAAAGATTGGT
+
A>>>BBCB?@?ABBAAAB@@@@4>>>5;8;
@06TDH:00150:00039
TCTCTATGCGCTCCACATGTCTAAGGT
+
BCCC?@ACB?AAB>BCC;;;B9969?9
@06TDH:00151:00018
TGATACGTCTCCTTCCTTAGTTACTTCA
+
BBA@@BBCCBC@A>A;9;7482444:?@
@06TDH:00160:00013
TCTCTATGCGCTCCACATGTCTAAGGT
+
BBDCCCDD@@@BD@CBCBBBB@?=@@B
@06TDH:00163:00009
CGTGTCTCTAGGCACAGGATTTTTTTTTTTTTTTTTTTTTGTGTAG
+
??BABBAA?AA@BBC;:7/////////111111111///"///8:;
@06TDH:00164:00004
TAGTATCAGCCTCGCCATGACGAAGGTATTCC
+
BABBBBBBBA?ACCB9:<B@AAB>A>@@@=B@
@06TDH:00181:00012
TGATACGTCTCCTTCCTTAGTTACTTCA
+
BBCB8>@;;44:@=A@ACAAA@>=9944
@06TDH:00183:00030
TGATACGTCTCCTTCCTTAGTTACTTCA
+
BBBBBBBBBBB@B@B@C@B??=ACB@DC
@06TDH:00194:00018
ATATCGCGAGGGTATGGAAGACTCT
+
BB>?@BBBCCC@CCBC@B>B?A;<<
@06TDH:00152:00062
TAGTATCAGCCTCGCCATGACGAAGGTATTCC
+
BCB@@@CAA@@AA?B>AB@==>=<@?@@@@C=
@06TDH:00153:00061
CGTGTCTCTAGGCGACAGGATTTTGTTGTAG
+
@@@AAA@>>@@59448887////*//,/666
@06TDH:00157:00067
ATATCGCGAGGGTATGGAAGACTCTATA
+
;C@@?BBB=>?>@@@B7;9<@A@BBA?>
@06TDH:00167:00063
TCTCTATGCGCTCCACATGTCTAAGGT
+
A@AAEECBB@B:859>>>999995929
@06TDH:00170:00071
ATCAGACACGGACACAGCAGAACACAC
+
@BBBBBBBBB@BE??>=@??A;@@@@B
@06TDH:00172:00069
TAGTATCAGCCTCGCCATGACGAAGGTATTCC
+
AAB@?@CAAA@BBBC@BBBBBA@>ABDCC@CA
@06TDH:00172:00088
ATCAGACACGGACACAGCAGAACACAC
+
BBB>??BBBB=@@BB?===AB?@@@@C
@06TDH:00178:00050
TCTCTATGCGCTCCACATGTCTAAGGT
+
BBCC@?@CAABCA?ABBB@@@AA@EAC
@06TDH:00169:00126
TCTCTATGCGCTCCACATGTCTAAGGT
+
BBCCCCBCBBBBB@ABBBBBAAABC@D
@06TDH:00174:00141
TCTCTATGCGCTCCACATGTCTAAGGT
+
ABCCBBCGABCCC@BABBBBCCB@C@A
@06TDH:00190:00142
TGATACGTCTCCTTCCTTAGTTACTTCA
+
>A?BBAA???A@A@A@B@BBABBCB@BD
@06TDH:00192:00107
TAGTATCAGCCTCGCCATGACGAAGGTATTCC
+
BBBBBBCCCC@FBBC@B?=@A@@<@>A@@@CA
@06TDH:00194:00123
TACTGAGCTACACACACAGAAAGATTTTTGGT
+
BB???CCBBBBBBBB=B;944-999999,9<?
@06TDH:00169:00186
TACTGAGCTACACACACAGAAAGATTGGT
+
BABBCCCB?BBBBBBBABBBB=CBB?B?A
@06TDH:00179:00153
AGCACTGTAGCTGTCACTAGTTACTTGT
+
@ADCCBBBBBBBBBBBB?AAB@BAA?AA
@06TDH:00185:00159
TACTGAGCTACACACACAGAAAGATT
+
7389CBA@>999844;44499-4/7,
@06TDH:00193:00165
TGATACGTCTCCTTCCTTAGTTACTTCA
+
>BBBBBBBAAA@B@B@B@BBB@AAA@BB
@06TDH:00151:00236
ATATCGCGGGGGTATGGAAGACTCTA
+
><>@@@CCDHC2@@CCE><A;99?>@
@06TDH:00170:00235
ACGCTCGACATGCCCAGGTACAGGAG
+
@BBBBBAABCC???:9;7;CBBB@AA
@06TDH:00188:00206
ATATCGCGAGGGTATGGAAGACTCTAT
+
>99;@@?@?>>999@A=@=AB?A=@@>
@06TDH:00189:00246
TGATACGTCTCCTTCCTTAGTTACTTCA
+
@@>84<;9?@C=A=A=A=?CA7<<B>BC
@06TDH:00193:00229
CGTGTCTCTAGGCACAGGATTTTGTGTAG
+
@@BBBBBAAAA@BBBB@94449,4;@CC?
@06TDH:00176:00274
TGATACGTCTCCTTCCTTAGTTACTTCA
+
BBBABBBB?>@?A;@=@@BCC@AACACC
@06TDH:00187:00265
ACGAGTGCGTTCCCCATGTCGTAGGTACTC
+
BBBBBBBBBB@BBB9B@A@CCCCCB?@AAC
@06TDH:00196:00298
CGTGTCTCTAGGCACAGGATTTTGTGTAG
+
BC:;<@A>>>@:998887////*///666
@06TDH:00198:00277
ATATCGCGAGGGTATGGAAGACTCTATA
+
A@BBBBDA@AC?AACCDDBBBBCCBA@?
@06TDH:00198:00297
TCTCTATGCGCTCCACATGTCTAAGGT
+
BABBAADCBBBAB@BBCBAAABC@D@A
@06TDH:00199:00292
TCTCTATGCGCTCCACATGTCTAAGGT
+
9<BCBBBCBBCBCBCBBDB=666,/,/
@06TDH:00151:00322
CGTGTCTCTAGGCACAGGTTTTTGTGTAG
+
BBBCBBBBADC@BBB;;24444,9@@@CD
@06TDH:00151:00347
TCTCTATGCGCTCCACATGTCTAAGGT
+
BBBBBBBBCBCBB?DCBB?@>@@<B<@
@06TDH:00151:00348
ACGCTCGACATGCCCAGGTACAGGAG
+
BB?AAAAAA@ABDD@CC@CBBED@CC
@06TDH:00154:00305
ATCAGACACGGACACAGCAGAACACAC
+
BBAAA@BBBB>ABBBBCCDDCAAABBB
@06TDH:00158:00303
TCTCTATGCGCTCCACATGTCTAAGGT
+
BCCCABCCBBBBC@BBBBABADC@C@C
@06TDH:00160:00303
ACGAGTGCGTTCCCCATGTCGTAGGTACTC
+
BBBBABBBBC@ECE9BAA@CCD@B@?:<<D
@06TDH:00163:00329
ATCAGACACGGACACAGCAGAACACAC
+
BAA>>@BCCC@CCB@;99>9969999@
@06TDH:00163:00344
CGTGTCTCTAGGCACAGGATTTTGTGTAG
+
BCBBBCCCBBG@BBBBB>@@@=6=BACBC
@06TDH:00168:00326
CGTGTCTCTAGGCACAGGATTTTGTGTAG
+
@BABBB=<<CD?AA@@@;9999/994999
@06TDH:00173:00301
CGTGTCTCTAGGCACAGGATTTGTGTAG
+
BBBGCBBBBBB@BB>>><98809@>>?B
@06TDH:00173:00323
AGCACTGTAGCTGTCACTAGTTACTTGT
+
@BCCBBBBBC99<CCCGCCCC?BBC?BB
@06TDH:00174:00332
TACTGAGCTACACACACAGAAAGATTGGT
+
B>??BBBBBBBBBBBBCCBBB>CDC@B@A
@06TDH:00178:00347
TCTCTATGCGCTCCACATGTCTAAAGT
+
BBCBAAAAACCCC@BBCB=96111-1/
@06TDH:00181:00325
ACGCTCGACATGCCCAGGTACAGGAG
+
BB?A@B@@>>?99919959>>>@=AC
@06TDH:00189:00314
ATCAGACACGGACACAGCAGAACACAC
+
ABBABABBCB=?ADBBBBDCD?BBBBB
@06TDH:00199:00333
TAGTATCAGCCTCGCCATGACGAAGGTATTCC
+
ABC9:@EGCC@AAAA@BBBBB@@=?@BBC@C@
@06TDH:00150:00359
AGCACTGTAGCTGTCACTAGTTACTTGT
+
<<DCA?ACAAACCCCBBBBCD@CA?=?B
@06TDH:00176:00375
ACGCTCGACATGCCCAGGTACAGGAG
+
BBBBBBBBABBCDC@BB?CBB;:::A
@06TDH:00179:00399
TACTGAGCTACACACACAGAAAGATTGGT
+
?;==AAA?>BBBBACCBB:::8<CB@E@C
@06TDH:00185:00387
TACTGAGCTACACACACAGAAAGATTGGT
+
A>??BCBB<?BBBBCBBB;;;6;BA@CCC
@06TDH:00189:00397
TACTGAGCTACACACACAGAAAGATTGGT
+
?B?BBBBB<BBBBBBDBCAAACDDDAC?D
@06TDH:00191:00366
ACGCTCGACATGCCCAGGTACAGGAG
+
??BBBBBB@>ABDD>BA@BDBCB@BC
@06TDH:00193:00361
ACGCTCGACATGCCCAGGTACAGGAG
+
?><@==@=>@@>>>:9969ACAAACC
@06TDH:00150:00426
TGATACGTCTCCTTCCTTAGTTACTTCA
+
ABBBBBBBBBA?@?@@A@?A?=@BB@BB
@06TDH:00151:00433
TACTGAGCTACACACACAGAAAGATTGGT
+
B>?=BBBB@>AABB?@ACAAA?ACD@BAB
@06TDH:00151:00449
TGATACGTCTCCTTTCCTTTAGTTTTACTT
+
7;>>99999AA@GC@C?BB8;47??-4//,
@06TDH:00166:00432
ACGAGTGCGTTCCCCATGTCGTAGGTACTC
+
@BA@@FBBBD?BAB8A@@@@AA<<:<<<<<
@06TDH:00178:00430
ATATCGCGAGGGTATGGAAGACTCTATA
+
B>??@ABDECC@A@@C696<BCAA@>;;
@06TDH:00179:00443
AGCACTGTACTGTCACTAGTTACTTGT
+
BA?ACBBBB?BBBBAAAAAB@B@@?AB
@06TDH:00184:00409
ACGAGTGCGTTCCCCATGTCGTAGGTACTC
+
BBBBBBBBBB<>==699@=BCBA@?B;<<D
@06TDH:00196:00400
ATATCGCGAGGGTATGGAAGACTCTATAGA
+
77:;;;@BAAC?@@@B8;7<AA99<<1<<?
@06TDH:00196:00422
ACGCTCGACATGCCCAGGTACAGGAG
+
ABBBCBBB@===9999459@BBDBCC
@06TDH:00198:00400
TACTGAGCTACACACACAGAAAGATTGGT
+
A>??BBBB>BBBBBBBBB???<ABB@B@C
@06TDH:00154:00486
CGTGTCTCTAGGCACAGGATTTTGTGTAG
+
BBBABBAA=AA@BBBBB@DBDD:CCDBBB
@06TDH:00158:00498
ATCAGACACGGACACAGCAGAACACAC
+
A@@@ABBCBB>BABBA@ABCB=A?BBC
@06TDH:00161:00476
ATCAGACACGGACACAGCAGAACACAC
+
BBBBBBBBBB?BBBAAAACBB>BABBC
@06TDH:00163:00484
TGATACGTCTCCTTCCTTAGTTACTTCA
+
BBBBBBBBBBB@B@A@B@BAA>BBB@BB
@06TDH:00174:00476
ATCAGACACGGACACAGCAGAACACAC
+
BBBB@@ABCB>AAA?@@BBCDBCCBBC
@06TDH:00181:00492
CGTGTCTCTAGGCACAGGATTTTGTGTAG
+
AAAAAAAA@@A@AABBCABBAA9ABECBB
@06TDH:00193:00489
TAGTATCAGCCTCGCCATGACGAATGGTATTCC
+
33444944442349@>C>111<<,//7///,/7
@06TDH:00194:00469
ACGCTCGACATGCCCAGGTACAGGAG
+
BBABBAABCCCCDC?;;7;;<BBADE
@06TDH:00151:00519
TACTGAGCTACACACACAGAAAGATTGGT
+
B>==BBBB?BBBBBBB@B:::8<CC@CAD
@06TDH:00161:00545
TGATACGTCTCCTTCCTTAGTTACTTCA
+
BBB@AACB??A@A@A@C@A@;:B@@=@C
@06TDH:00162:00512
ATATCGCGAGGGTATGGAAGACTCTAT
+
B??>BBC@@@C>@>AB?B>BBCBCBA>
@06TDH:00164:00541
CGTGTCTCTAGGCACAGGATTTTGTGTAG
+
?BBBBBBBAAEABBCDC@@@==6=@BBCC
@06TDH:00171:00531
ATATCGCGAGGGTATGGAAGACTCTAT
+
@BBAA@BBBBB>ABCC@B@EBDBCCA@
@06TDH:00155:00594
TAGTATCAGCTCGCCAGACGAAGGTATTCC
+
BBB@>@AABBB@@A@CBCECCBC@B;;59;
@06TDH:00166:00565
AGTATCAGCCTCGCCATGACGAAGGT
+
BBBCABBFC@CBAB=@@@AAAB8;8<
@06TDH:00178:00575
ATCAGACACGGACACAGCAGAACACAC
+
4:3788>?9424944494444244444
@06TDH:00181:00553
TCTCTATGCGCTCCACATGTCTAAGGT
+
ABDCAA@BBBBBB@BBBBBAADB@B@C
@06TDH:00182:00593
ATATCGCGAGGGTATGGAAGACTCTA
+
BB@ABBCBCCC?CCDFAC@CABBBB=
@06TDH:00188:00582
ATATCGCGAGGGTATGGAAGACTCTA
+
BB>?@BBBCBC>CBBB@C@C:::BB?
@06TDH:00192:00567
ATATCGCGAGGGTATGGAAGACTCTATA
+
?><@BBCCCCD@ADAC@C@B@@?BB>?<
@06TDH:00194:00566
ATCAGACACGGACACAGCAGAACACAC
+
BBB9<;;;?@;>89444499:9=4449
@06TDH:00150:00632
TCTCTATGCGCTCCACATGTCTAAGGT
+
ABDCDCA@BBBBB@BBBBBAABB?B@?
@06TDH:00159:00603
TGATACGTCTCCTTCCTTAGTTACTTCA
+
BBEBBBBBBBB@A@A@B@B@?>AAB@BB
@06TDH:00167:00608
TGATACGTCTCCTTCCTTAGTTACTTCA
+
BBBBBCCBBBC@C@B@B@BBB@BBB@BB
@06TDH:00170:00624
TCTCTATGCGCTCCACATGTCTAAGGT
+
BACBCCCCBBBBB@BBCBBAAACACC?
@06TDH:00178:00648
ATCAGACACGGACACAGCAGAAC
+
BBA?@ACCBB>?@9;;=>A@B?@
@06TDH:00182:00642
ATATCGCGAGGGTATGGAAGACTCTATA
+
<>BABBCCCCC>BBBC>B>B@AAA999>
@06TDH:00185:00647
TACTGAGCTACACATACAGAAAGATT
+
A?BBCBBBBBBBCBAABBBBB=BCCA
@06TDH:00153:00679
TGATACGTCTCCTTCCTTAGTTACTTCG
+
@ADCDC@?@BC@B=@8<53977999944
@06TDH:00161:00650
CGTGTCTCTAGGCACAGGATTTTGATGTAG
+
44444444;9924=<11,////*////779
@06TDH:00172:00659
TCTCTATGCGCTCCACATGTCTAAGGT
+
BBCC@@AFCBHBA?AAA?BBCDCCCAC
@06TDH:00174:00658
CGTGTCTCTAGGCACAGGATTTTGTGTAG
+
??AAAAAA@@@@BBBBC?;99919;@CBB
@06TDH:00186:00698
ACGAGTGCGTTCCCCATGTCGTAGGTACTC
+
ABBBBCCBBA>@@@7@@AAABC<;89==AB
@06TDH:00192:00680
TCTCTATGCGCTCCACATGTCTAAGGT
+
CCCB???CCCD??=?BBBBBBBB@B@?
@06TDH:00195:00697
CGTGTCTCTAGGCACAGGATTTTGTGTAG
+
???BBBB@>AAADBA9><9888/9@@BBB
@06TDH:00151:00702
TAGTATCAGCCTCGCCATGACGAAGGTATTCC
+
CABBBBC::<@CCBB>?ABBBAA?BBD@AACA
@06TDH:00151:00738
CGTGTCTCTAGGCACAGGATTTTGTGTAG
+
AACCCCCCCCCABBBCCCCCCC9AACBBB
@06TDH:00152:00717
CGTGTCTCTAGGCACAGGATTTTGTGTAG
+
CBBBBCBBBCC@EBCB@<9999,4;;@@A
@06TDH:00169:00705
ATCAGACACGGACACAGCAGAACACAC
+
?BBBB@@BBB?BBBB?@@=BB7<;@@C
@06TDH:00170:00749
TCTCTATGCGCTCCACATGTCTAAGGT
+
BBCC@@ABBCCCC?AAACBBB@@>@@B
@06TDH:00173:00747
ATATCGCGAGGGTATGGAAGACTCTAT
+
BBCCBBBCCDC@CBBC=@=AAA@C@@>
@06TDH:00180:00740
AACACTGTAGCTGTCACTAGTTACTTGT
+
?=?B??ACCBAB??????AAB@@@@@BB
@06TDH:00186:00736
ATATCGCGAGGGTATGGAAGACTCTAT
+
ABAABAABBBC>BBBC?B>BAABBBB@
@06TDH:00194:00735
AGCACTGTAGATGTCACTAGTTACTTGT
+
BBBBBCCBBCCCCEBCCDEAA?ACB?BC
@06TDH:00196:00746
CGTGTCTCTAGGCACAGGATTTTGTGTAG
+
BBBBBBB?BBB@CBBBC?====6>ABBBB
@06TDH:00150:00756
ATCAGACACGGACACAGCAGAACACAC
+
???<>@ABBC@B@9;88999969A?@>
@06TDH:00153:00796
AGCACTGTAGCTGTCACTAGTTACTTGT
+
@@CDDEABBBCBBBBBBBBCD@BBB@BB
@06TDH:00170:00769
TCTCTATGCGCTCCACATGTCTAAGGT
+
BBBCBCCCCCDBB@CBCBBCDCCACCC
@06TDH:00174:00756
CGTGTCTCTAGGCACAGGATTTTGTGTAG
+
BBBBBBBBBBB@BBBBBABBAA9AABDBB
@06TDH:00189:00769
ATCAGACACGGACACAGCAGAACACAC
+
@;;888744424448944444244444
@06TDH:00191:00763
CGTGTCTCTAGGCACAGGATTTTGTTTAG
+
BCCBDEBBBCC@CBDCC@@@@@8@BC@EC
@06TDH:00191:00787
ATCAGACACAGACACAGCAGAACACAC
+
BB@@ABACCBBBBBBCBCCAA>AC??@
@06TDH:00196:00791
ACGCTCGACATGCCCAGGTACAGGAG
+
BBBBBBBBBBBCFCABB?BBBCB@BD
@06TDH:00198:00775
ATATCGCGAGGGTATGGAAGACTCTATA
+
BCAABBBBBCC?CCDC?G?CDCAC>=><
@06TDH:00154:00840
TCTCTATGCGCTCCACATGTCTAAGGT
+
BBBBBBBCBBBBBABBABBB@??@C@C
@06TDH:00162:00849
AGCACTGTAGCTGTCACTAGTTACTTGT
+
BBB@9:;=AA<<<CB@@<---+***),,
@06TDH:00170:00803
ACGCTCGACATGCCCAGGTACAGGAG
+
BB899BBBB@ABDDAD@>@DBDD@CC
@06TDH:00171:00848
ACGAGTGCGTTCCCCATGTCGTAGGTACTC
+
BBB?ABCCBB?@CC9B:::BCCBB@BAAAC
@06TDH:00180:00824
TGATACGTCTCCTTCCTTAGTTACTTCA
+
BBBBBBBBBBB@B@B@C@AAA?BBC@BC
@06TDH:00182:00844
ACGAAGTGCGTTCCCCATGTCGTAGGTACTC
+
B@@@@BBBBBB?BCC:C:;<CCBA@=@;<<C
@06TDH:00186:00806
ATATCGCGAGGGTATGGAAGACTCTATA
+
?8889>>>444-499??B=??A=A<<9?
@06TDH:00189:00842
ATCAGACACGGACACAGCAGAACACAC
+
CB>@@BACCG?DBABBBDCCC@CCBBB
@06TDH:00191:00845
TACTGAGCTACACACACAGAAAGATTGGT
+
A@BBCCBCBBBBBC@@ADDGEABAC@CAC
@06TDH:00199:00848
CGTGTCTCTAGGCACAGGATTTTGTGTAG
+
ABBBBCCC@AAAABCCC@CCDD:BCBCB@
@06TDH:00169:00883
ATCAGACACGGACACAGCAGAACACAC
+
BBC@A@ABBBDABCB>@@=AB?A@@=@
@06TDH:00171:00852
TACTGAGCTACACACACAGAAAGATTGGTG
+
AAABBDBBABCBDDA=?@99909>>;@@BA
@06TDH:00172:00895
TAGTATCAGCCTCGCCATGACGAAGGTATTCC
+
CBC;9<C<<<>AA@@>A@CAC<<;<?DBC@CB
@06TDH:00174:00860
ATCAGACACAGACACAGCAGAACACAC
+
BBDBBBBBBBBBBBBBBCBBB?BA@@<
@06TDH:00176:00897
TAGTATCAGCCTCGCCATGACGAAGGTATTCC
+
BBCAAADAAA@CCBDA@@CCCAA>ABEFD@DA
@06TDH:00178:00881
TAGTATCAGCCTCGCCATGACGAAGGTATTCC
+
A>B?@ADBBB@BBCB?BBBBB9:8<@BABCCB
@06TDH:00182:00888
ATTAGACACGGACACAGCAGAACACAC
+
AA?BBBB?>>;99944999::8=9999
@06TDH:00184:00862
TGATACGTCTCCTTCCTTAGTTACTTCA
+
BBBBBBBBBBC?B>A>@>>?A>BBB?B@
@06TDH:00188:00850
TACTAAGCTACACACACAGAAAGATTGG
+
3849924>>99999999=999544/72*
@06TDH:00189:00893
CGTGTCTCTAGGCACAGGATTTTGTGTAG
+
@@BBBBAABBB@BBBCB?==9=29=?B@?
@06TDH:00191:00850
ATCAGACACGGACACAGCAGAACACAC
+
BBBBBB<=944899>@AADBC?CB@@;
@06TDH:00164:00943
AGCACTGTAGCTGTCACTAGTTTTTTTTTTTTTTTTTTTACTTTTT
+
@@CBA?ABABCBBBBBCBBAA????@@@@FF@@?::::"0,,,,,,
@06TDH:00182:00933
AGCACTGTAGCTGTCACTAGTTACTTGT
+
??BBCBBAAADCBCBB==>9969995;C
@06TDH:00154:00954
TCTCTATGCGCTCCACATGTCTAAGGT
+
BBBBAAACEBBCB@B??9:;?>=;@?9
@06TDH:00167:00967
ACGCTCGACATGCCCAGGTACAGGAG
+
;AABB@B@@9999919@=@9<<A?AA
@06TDH:00180:00971
ACGCTCGACATGCCCAGGTACAGGAG
+
@@>@@@;99@A@@B>AA>B===CABA
@06TDH:00188:01003
ATATCGCGAGGGTATGGAAGACTCTA
+
BBAB=;98911,1<:<-1,/////9=
@06TDH:00205:00015
TCTCTATGCGCTCCACATGTCTAAGGT
+
@BCBBAABBBBBB@BBBB@BBBBBB@B
@06TDH:00212:00039
TGATACGTCTCCTTCCTTAGTTACTTCA
+
CCA@@@BB>>>@A?B@B@BBB@?@?ABC
@06TDH:00212:00040
ATATCGCGAGGGTATGGAAGACTCTA
+
@AABBABBBBC>BBBC@B@A:<<A@@
@06TDH:00218:00013
ATATCGCGGGGTATGGAAGACTCT
+
BB>9489999,994::?;=89999
@06TDH:00227:00043
ACGCTCGACATGCCCAGGTACAGGAG
+
>ABBBAAAA::44419969?>>A?CB
@06TDH:00233:00016
TACTGAGCTACACACACAGAAAGATTGGT
+
BAA?BBBBBB@AABBCDCCBBBCCC@C@B
@06TDH:00205:00084
ACGAGTGCGTTTTTTCCCCATGTCGTAGGTACTC
+
CBBBBBB?888888,@BC:DBBBCCCBB?:;;;A
@06TDH:00206:00055
TGATACGTCTCCTTTTTTTTTTTTTTTCCTTTTTTTTTTTTTTTTTTTAGTTTTTACTTTTTTTTTT
+
BBBABBBB944899999====>>>>>"92444444444444444444"3;;;;>2844444444444
@06TDH:00211:00058
TTACTGAGCTACACACACAGAAAGATTTTTTTTTTGGT
+
42949;>AB?8>>989949944-46:66666666"6,/
@06TDH:00229:00056
TACTGAGCTACACACACAGAAAGATTTTTGGT
+
B???BBCBBCBBBCB=@B944-998888-959
@06TDH:00241:00073
TCTCTATGCGCTCCACATGTCTAAGGT
+
@CDB?A?@@?BBB?DEBAABBBB>A?@
@06TDH:00202:00136
CGTGTCTCTAGGCACAGGATTTTTTTGTGTAG
+
AABBBBBB?AA@BBBB@94444444&9@?BCB
@06TDH:00207:00145
TCTCGCGCTCCACATGTCTAAGGT
+
9;111;;CBC@BBCBCCCCDFFBB
@06TDH:00213:00127
ACGCTCGACATGCCCAGGTACAGGAG
+
@B@AABBBBDCBCC>BB?DCCCCACC
@06TDH:00231:00178
TCTCTATGCGCTCCACATGTCTAAGGT
+
ACCC?@ADBBBCC@BBCBBBBAA>A>A
@06TDH:00236:00166
TGATACGTCTCCTTCCTTAGTTACTTCA
+
ABBABBBBABB@B<>;98?>><9;9=??
@06TDH:00239:00163
TAGTATCAGCCTCGCCATGACGAAGGTATTCC
+
@BBBABDB;;9;;89=@>>>@;;8<>AABAD?
@06TDH:00243:00177
AGCACTGTAGCTGTCACTAGTTACTTGT
+
?BCC@?@CCCBBBBBBBBBBD@BBB?BB
@06TDH:00244:00191
ATATCGCGAGGGTATGGAAGACTCTAT
+
BA@BBCBCCDC@CCDD?C?B???@@@@
@06TDH:00202:00208
TACTGAGCTACACACACAGAAAGATTGGT
+
B>?>BBBBAB@@AA@@>@9997<BB@CBC
@06TDH:00203:00213
ACGCTCGACATGCCCAGGTACAGGAG
+
?A>>==@@@@@A@@>AB>BBCCCCCD
@06TDH:00211:00218
ATCAGACACGGACACAGCAGAACACAC
+
AAAA?>?@@?6;;B@@ACDDC@CEBBB
@06TDH:00211:00230
ACGCTCGACATGCCCAGGTACAGGAG
+
BCAABB@?=::444-9A<@ACCD@CB
@06TDH:00220:00238
AGCACTGTAGCTGTCACTAGTTACTTGT
+
;<ECCBB???@BBBBBBBBBBABBB:9:
@06TDH:00222:00235
TAGTATCAGCCTCGCCATGACGAAGGTATTCC
+
@=BBBCC@AAACCCB@BBBBB998<AA@AAC?
@06TDH:00229:00221
AGCACTGTAGCTGTCACTAGTTACTTGT
+
??CC@9<<CBBCAABBBBBBC@BCB:99
@06TDH:00230:00244
TACTGAGCTACACACATAGAAAGATTGGT
+
A?@@CBCBABA@99;>>@99909@A>BBF
@06TDH:00242:00221
CGTGTCTCTAGGCACAGGATTTTTTTT
+
BBBABCCC@AA@BB448=999999999
@06TDH:00243:00214
ATATCGCGAGGGTATGGAAGACTCTA
+
???BBBDBBCC@AAAC=?=ABBBBBA
@06TDH:00206:00268
TACTGAGCTACACACACAGAAAGATTGGT
+
B>??BABBBBCCCAAABCCDC?CFC@C@B
@06TDH:00207:00287
AGCACTGTAGCTGTCACTAGTTACTTGT
+
ABBBBBECCCBCCCA@?BBBB?BCA>@:
@06TDH:00208:00288
TACTGAGCTACACACACAGAAAGATTGGT
+
AABBCCBBBBBBAAADCBBBB>BCB?B=B
@06TDH:00210:00266
TGATACGTCTCCTTCCTTAGTTACTTCA
+
>BBBBBB?@@C?A?AAC@BBB@B@?==>
@06TDH:00216:00280
TGATACGTCTCCTTCCTTAGTTACTTCA
+
BBBBBAAAABB@B@B@B@BBB?@ABEBB
@06TDH:00217:00265
TACTGAGCTACACACACAGAAAGATTGGT
+
B>@?BBCBBBBC@@?AAB@CC<BBB>B?B
@06TDH:00224:00295
TCTCTATGCGCTCCACATGTCTAAGGT
+
BBCCB@AAACCBC@ECCBC<;<B8<>?
@06TDH:00230:00287
ATCAGACACGGACACAGCAGAACACAC
+
AA@?@ACCEC=@ABAAABCCC@CEDCC
@06TDH:00231:00294
AGCACTGTAGCTGTCACTAGTTACTTGT
+
AAIDA@ACCCBBB@@AAAACB@ABB@BB
@06TDH:00238:00272
ACGAGTGCGTTCCCCATGTCGTAGGTACTC
+
AAAA@@BBBA6944/8==@BDCBC??@AAE
@06TDH:00241:00279
TCTCTATGCGCTCCACATGTCTAAGGT
+
BBBBBCBC???BB?BBBBBCCBAAA@?
@06TDH:00243:00298
ATATCGCGAGGGTATGGAAGACTC
+
BC??@@:<<CI@DCCCAE?CABA@
@06TDH:00200:00317
AGCACTGTAGCTGTCACTAGTTACTTGT
+
<<CCBBBCBBBBBBBBBBCBB?ABB?BB
@06TDH:00202:00301
TGATACGTCTCCTTCCTTAGTTACTTCA
+
BBA@ABABBBB@B>B>BADBB@AAA@CB
@06TDH:00222:00334
TGATACGTCTCCTTCCTTAGTTACTTCA
+
AAD>?ABCBBB@B>A>ACCCB?BBB@BD
@06TDH:00226:00308
ATCAGACACGGACACAGCAGAACACAC
+
BBBBBBBCBB=?@>@>@@BDC?AC@@C
@06TDH:00210:00375
ATCAGGACACGGACAGCAGCAGGACAC
+
;333424348876////66//424449
@06TDH:00211:00387
ATATCGCGAGGGTATGGAAGACTCTA
+
>B@@@BBBCBB>AAAC@B>A;9<999
@06TDH:00214:00370
ATAACGCGAGGGTATGGAAGACTCTATA
+
73318>???AB<999B6959>B??@@@9
@06TDH:00215:00362
ACGCTCGACATGCCCAGGTACAGGAGTA
+
BCBBBBCCBBBFFHADC?A@?<<:<111
@06TDH:00229:00364
TAGTATCAGCCTCCGCCATGACGAAGGTATTCC
+
A@@99;B91/,1/,/876=?AB995969449:8
@06TDH:00242:00367
TCTCTATGCGCTCCACATGTCTAAGGT
+
BBBCCCCD@@@BB@BCDCA??@CDHBB
@06TDH:00243:00391
CGTGTCTCTAGGCACAGGATTTTGTGTAG
+
B?BABAAA>>A@BBBBB@>>==6==BBBB
@06TDH:00249:00380
ATCAGACACGGACACAGCAGAACACAC
+
BBD?BBBCCB<>@9;;CCFICACCCBC
@06TDH:00202:00449
TCTCTATGCGCTCCACATGTCTAAGGT
+
::AACCCFCBC99;<@B@@@@@C=>=B
@06TDH:00214:00401
CGTGTCTCTAGGCACAGGATTCGTTGTGAG
+
>>AABBCBBBC@B;888888*//-270,**
@06TDH:00215:00430
TAGTATCAGCCTCGCCATGACGAAGGTATTCC
+
B?B@@ACBBB@BBBB?BB@==996;?A@A@CC
@06TDH:00215:00433
TAGTATCAGCCTCGCCATGACGAAGGTATTCC
+
BBB9:<FCDC@?@@C@BBBBBBB@B@??@@B@
@06TDH:00220:00446
TAGTATCAGCCTCGCCATGACGAAGGTATTCC
+
CBB@?@CBBCAABAB?A@???998<?@@@>B>
@06TDH:00225:00431
ATATCGCGAGGGTATGGAAGACTCTATA
+
AAA>?@BCCCC@BABC=?=A@AAB@>>>
@06TDH:00228:00421
ATATCGCGAGGATATGGAAGACTCTA
+
BCABBBBBBC@CDECD@B@AA??==9
@06TDH:00233:00435
TGATACGTCTCCTTCCTTAGTTACTTCA
+
BBBBBB?BBBB?@<B@B@BBB=BBB@BB
@06TDH:00233:00436
AGCACTGTAGCTGTCACTAGTTACTTGT
+
AECCCCBBABBCCCBABCBCE@CA@=@B
@06TDH:00247:00415
TGATACGTCTCCTTCCTTAGTTACTTCA
+
BBBBBBBAA@B@A@A@A@BBB?BBB@BB
@06TDH:00247:00438
TCTCTATGCGCTCCACATGTCTAAGGT
+
AABBBAAEABCBC@BBCBBBBAA?A?A
@06TDH:00204:00454
AGCACTGTAGCTGTCACTAGTTACTTGTGTGC
+
@CCCBBBBBBBBBBBB@@@@@@BBB@B>>>BC
@06TDH:00213:00454
ATATCGCGAGGGTATGGAAGACTCTATA
+
@?A@=@@>>>?:>9996969B:>@@@>?
@06TDH:00225:00488
TACTGAGCTACACACACAGAAAGATTGGT
+
B???BBCBBBBBBBCBBB;9469>>=ADC
@06TDH:00227:00482
CGTGTCTCTAGGCACAGGATTTTGTGTAG
+
@AAAAACC@@A@BBBBB@BCCC:CDDCBB
@06TDH:00234:00472
TAGTAACAGCCTCGCCATGACGAAGGTATTCC
+
99=998;BBCBCBBC=@@A?C996;?<9;>B5
@06TDH:00240:00494
TCTCTATGCGCTCCACATGTCTAAGGT
+
ABBBBBABBBBBB@BBBBBCBBA?A@A
@06TDH:00200:00511
TAGTATCAGCCTCGCCATGACGAAGGTATTCC
+
BBBAAACBEB@AABB?BBCBB@@@ABBBBBEA
@06TDH:00201:00531
CGTGTCTCTAGGCACAGGATTTGTGTAG
+
BBBBBBBBBCC>?9?895999199@@@@
@06TDH:00202:00529
TGATACGTCTCCTTCCTTAGTTACTTCA
+
CCCBBAB<;;<:<@EACBB<<8;@B8<<
@06TDH:00205:00500
TCTCTATGCGCTCCACATGTCTAAGGT
+
BBCBBCCBABBBB@BBBBBDCCC@C@C
@06TDH:00220:00534
TACTGAGCTACACACACAGAAAGATTGGT
+
ACBBBBB??@BBBBCABBC@B?BAA>B@B
@06TDH:00225:00517
ATATCGCGAGGGTATGGAAGACTCTATA
+
A88:@ACDCCC>CBCC=>;@@A@AA><;
@06TDH:00225:00546
AGCACTTTAGCTGTCACTAGTTACTTGT
+
@@CC@??>ACBBBBBBCBBAA@BBB?AA
@06TDH:00237:00524
ATCAGACACGGACACAGCAGAACACAC
+
BBBABBABBA=@@@@===B@@=@@@@B
@06TDH:00237:00543
TGATACGTCTCCTTCCTTAGTTACATTCA
+
AB@:;;@8>?@692424234.,////,//
@06TDH:00238:00518
TCTCTACTCCACATGTCTAAGGTACTG
+
ABBBBBABB@DFCDABAAA@CACCCCD
@06TDH:00241:00514
CGTGTCTCTAGGCACAGGATTTTGTGTAG
+
@ABBCCCC@AA@CBBCC@CCCB9BCAAAB
@06TDH:00246:00511
ACGAGTGCGTTCCCCATGTCGTAGGTACTC
+
AAB>??BBBA6944/9999A@B9969999>
@06TDH:00204:00574
CGTGTCTCTAGGCACAGGATTTTGTGTAG
+
BBBBBBABBBB?BBBA?<9999/9BAABC
@06TDH:00206:00589
TGATACGTCTCCTTCCTTAGTTACTTCA
+
CBB@@ABCBBC@C@B@B@B996;@@=@D
@06TDH:00209:00567
TGATACGTCTCCTTCCTTAGTTACTTCA
+
CCCBCBBDGDCAE@C@C@BBAABAA>99
@06TDH:00214:00556
ATCAGACACGGACACAGCAGAACACAC
+
AAAABCABBB?AB>>==AA=A?@@@@B
@06TDH:00221:00562
ATATCGCGAGGGTATGGAAGACTCTAT
+
CAA99<BBBBCAA@AC8<8=AA>A=?>
@06TDH:00202:00622
ATCAGACACGGACACAGCAGAACACAC
+
ABBBBAABCB>AB???BBCDC?B<<<C
@06TDH:00206:00611
TCTCTATGCGCTCCACATGTCTAAGGT
+
BBBCAAACBBBBB@B@@BBBCDC@C@D
@06TDH:00207:00627
TGATACGTCTCCTTCCTTAGTTACTTCA
+
BBBAAAA@@AB@B@A?B@BBA?BBB@BB
@06TDH:00211:00643
AGCACTGTAGCTGTCACTAGTTACTTGT
+
;<CCBABBCCCBBAAABBBBB@BBB?BB
@06TDH:00211:00648
TCTCTATGCGCTCCACATGTCTAAGGT
+
BBCCCCCCBBBBCBCDFBCBBAA=@?B
@06TDH:00221:00610
ACGAGTGCGTTCCCCATGTCGTAGGTACTC
+
BCB>@ABCAB?BGG:CCBBCCBBB@::<AH
@06TDH:00222:00602
TACTGAGCTACACACACAGAAAGATTGGT
+
B;==BBB@BBBBAABAAB;;979@@>B@C
@06TDH:00226:00644
CGTGTCTCTAGGCACAGGATTTTGTGTAGAGG
+
BB@<<<AAABB@><;=67/111+11/68//4;
@06TDH:00232:00619
TGATACGTCTCCTTCCTTAGTTACTTCA
+
A@BBBBBBBBB@B@B@D@BCB@BBB@BB
@06TDH:00233:00632
CGTGTCTCTAGGCACAGGATTTTGTGTAG
+
ABBABBBBAACABBBBB?BBCC:BBDBB?
@06TDH:00238:00623
TGATACGTCTCCTTCTTTAGTTACTTCA
+
BBBABBBBBBEAD@BAB?ABBABAB@BA
@06TDH:00242:00613
TACTGAGCTACACACACAGAAAGATTGGT
+
B??=BBBBBBBB???BBB;94-9>>;@@B
@06TDH:00244:00629
TGATACGTCTCCTTCCTTAGTTACTTCA
+
CCBBBBCCCCC@C@C@C@ABB=@@C>BB
@06TDH:00207:00677
AGCACTGTAGCTGTCACTAGTTACTTGT
+
BA@@=A=;<@AAA@@@A@@@@AA;<:<C
@06TDH:00208:00684
ACGAGTGCGTTCCCCATGTCGTAGGTACTC
+
?>?899=9442444,4444:9:4==><<<>
@06TDH:00210:00698
ACGAGTGCGTTCCCCATGTCGTAGGTACTC
+
BBBBAABC?;2944/9=@@CDDCC@?:;;C
@06TDH:00211:00663
ATCAGACACGGACAAAGCAGAACACACAAAC
+
ABB?@@ACCD@ABAB=AAAEB?EBDBCCD@D
@06TDH:00215:00657
TGATACTCCTTCCTTAGTTACTTCAGTGC
+
@BCCBBBB:::9EC??AABAAA?@AAA>>
@06TDH:00228:00676
ACGCTCGACATGCCCAGGTACAGGAG
+
ABAABBBBBEBCBC>AAAACCCB@BC
@06TDH:00229:00659
TACTGAGCTACACACACAGAAAGATTGGT
+
B>??BBBB<?BBBBBBEC@??<?CB?C@C
@06TDH:00235:00663
ATCAGACACGGACACAGCAGAACA
+
3778943//1,,,,,,66699894
@06TDH:00238:00697
ATCAGACACGGACACAGCAGAACACAC
+
ABB@AABBBB=@@BDCBCDCCAAABCB
@06TDH:00242:00693
ACGAGTGCGTTCCCCATGTCGTAGGTACTC
+
BBB<?@BBBA6944/99<;CCC@@=?;99A
@06TDH:00248:00655
ACGCTCGACATGCCCAGGTACAGGAG
+
AB@@ABBBEBCCCCA@A@@CCDC@CC
@06TDH:00248:00676
CGTGTCTCTAGGCGACAGGATTTTGTTGTAG
+
@@AB999<<11,///;4424444,4424680
@06TDH:00226:00749
AGCACTGTAGCTGTCACTAATTACTTGT
+
A@CCBABBABABBBBAAAA@B@CBB?BB
@06TDH:00227:00717
CGTGTCTCTAGGCACAGGATTTGTGTAG
+
48CAAA<<<CA=@@>>>6999199444;
@06TDH:00227:00719
ATCAGACACGGACACAGCAGAACACAC
+
ABBBBBBBBB?BBBB?>=A???@@@@B
@06TDH:00233:00737
TCTCTATGCGCTCCACATATCTAAGGT
+
BCBB???BAAB@?=?CB?AABBB@B@B
@06TDH:00238:00734
TACTGAGCTACACACACAGAAAGATTGGT
+
@@BCCBBAABBBAACBCCCCD?DDC@C@B
@06TDH:00206:00765
TAGTATCAGCCTCGCCATGACGAAGGTATTCC
+
BBB@@ACAAA@CBBCDBBBBBBB@B@DAA@B?
@06TDH:00214:00783
ATCAGACACGGACACAGCAGAACACAC
+
?@?>?ABBBCBCBAA@ABB@@=AA@@C
@06TDH:00217:00790
TCTCTATGCGCTCCACATGTCTAAGGT
+
BBBBBBBC?ABBB@B=AABDB@@>@@A
@06TDH:00218:00796
ATATCGCGAGGGTATGGAAGACTCTA
+
AAAABBBBCBB>BBBB@D@D@A@BB;
@06TDH:00220:00798
CGTGTCTCTAGGCACAGGATTTTGTGTAG
+
9<CCDD<;<EC@<=<AA=>>@@/999>@>
@06TDH:00221:00786
TCTCTATGCGCTCCACATGTCTAAGGT
+
BCDCBCACACDBC>BBBBBABBC?B@A
@06TDH:00223:00792
CGTGTCTCTAGGCACAGGATTTTGTGTAG
+
AABABBCCCBB@BBBB><4949,4@ABBB
@06TDH:00223:00794
ATATCGCGAGGGTATGGAAGACTCTA
+
BBABBABBBBB?BBBC@D@CAAAA@9
@06TDH:00226:00756
ACGAGTGCGTTCCCCATGTCGTAGGTACTC
+
BBB@@>BBBB=@?>6>9;;CCDDC@A:<<C
@06TDH:00230:00756
TGATACGTCTCCTTCCTTAGTTACTTCA
+
AABB@@@BBBB>=<===>@BAG;<;BBA
@06TDH:00230:00799
TACTGAGCTACACACACAGAAAGATTGGT
+
BCGBCCCCBB??99999999914989;>A
@06TDH:00237:00752
CGTGTCTCTAGGCACAGGATTTTGTGTAG
+
?@ABEBDC@AAADCCDJBCCCD9F@AACB
@06TDH:00242:00791
TAGTATCAGCCTCGCCATGACGAAAGTATTCC
+
BCB?>@CCCC@B?@@@C;:88///-1/667:A
@06TDH:00247:00755
ACGCTCGACATGCCCAGGTACAG
+
BAAABCBBBBBCDD?CC@DDBC?
@06TDH:00201:00842
ATATCGCGAGGGTATGGAAGACTCTATA
+
BBABBBCBCCC@BBBC@CBCCDCC<<;B
@06TDH:00209:00839
TGATACGTCTCCTTCCTTAGTTACTTCA
+
CB>>?B<;<BC@C@B@BBABA@AAA@CB
@06TDH:00218:00831
TACTGAGCTACACACACAGAAAGATTGGT
+
@@BBBBBBBBBBBBDBBC;;;8<CC@C@C
@06TDH:00230:00827
CGTGTCTCTAGGCACAGGATTTTGTGTAG
+
BCDCDB<<<BB?BCA>@>9999/99AA@C
@06TDH:00245:00846
AGCACTGTAGCTGTCACTAGTTACTTGT
+
BBBCCCCCCBCCBCBBBBBCC@BDB@C;
@06TDH:00248:00834
ATCAGACCGGTACCACAGCAGAACACACA
+
<??;;/966,.//,//89999=<?==???
@06TDH:00249:00829
TGATACGTCTCCTTCCTTAGTTACTTCA
+
BBBBBBAABAB@B@B@CBBB@>AAA>AD
@06TDH:00209:00881
AGCACTGTAGCTGTCACTAGTTACTTGT
+
8988444944444444494:856//,/6
@06TDH:00214:00885
TAGTATCAGCCTCGCCATGACGAAGGTATTCC
+
CBBAABCBDF@BBBB@BBBBBAB?BDBBB@FA
@06TDH:00227:00861
TAGTATCAGCCTCGCCATGACGAAGGTATTCC
+
BABBBBCBAA?ABAB@BBBBBBB?CB?@A@E@
@06TDH:00236:00888
TACTGAGCTACACACACAGAAAGATTGGT
+
@?BBCBBBBBBB?BBBAA;::6;@?>B@C
@06TDH:00239:00858
ATCAGACACGGACACAGCAGAACACAC
+
BBBABABBBC?BAAA@=AA;;8<AA@A
@06TDH:00240:00855
TACTGAGCTACACACACAGAAAGATTGGT
+
@@BBCBBBBBBB99;A@A99919A@>@AE
@06TDH:00246:00888
TACTGAGCTACACACACAGAAAGATTGGT
+
>@FACCDCCBBBA@@@ACAAAACDD@CAC
@06TDH:00208:00916
TCTCTATGCGCTCCACATGTCAT
+
>BBCBBBBBCBBB@BB7,,((((
@06TDH:00210:00912
TAGTATCAGCCTCGCCATGACGAAGGTATTCC
+
CBCBAACAAA@ABAA?BBBBA?A?BABBB@B@
@06TDH:00213:00912
CGTGTCTCTAGGCACAGGATTTTGTGTAG
+
??BDDDBDCEEACCCC?:4444-9B@@AC
@06TDH:00241:00903
ATATCGCGAGGGTATGGAAGACTCTAT
+
AAAAB@>>8;;8;CCEACAE=D@GCB@
@06TDH:00241:00931
CGTGTCTCTAGGCACAGGATTTTGTGTAG
+
BCBCBCBBBBB@CBB==84494,9BABBB
@06TDH:00243:00912
ACGCTCGACATGCCCAGGTACAGGAG
+
@ACBCCBBBBBBDDA::;;DCCC@DB
@06TDH:00249:00930
CGTGTCTCTAGGCACAGGATTTTGTGTAG
+
@@AABACAABB@BBBB@:4444,4;ACCB
@06TDH:00200:00975
TCTCTATGCGCTCCACAT
+
98944@@9/1///,//,,
@06TDH:00207:00997
TAGTATCAGCCTCGCCATGACGAAGGTATTCC
+
AAC@>@BBBB>@?>=4999994489899;9<@
@06TDH:00213:00994
AGCACTGTAGCTGTCACTAGTTACTTGT
+
;BBBBBBCCBBBBBB@@@A?@5999599
@06TDH:00210:01022
ATATCGCGAGGGTATGGAAGACTCTA
+
>><@@B>?@@C>BBBC@C@=>BCCBA
@06TDH:00222:01043
ATATCGCGGGGGGTATGGGAAGACT
+
BAA99<BCCDCD-9999909<>>>?
@06TDH:00255:00018
TGATACGTCTCCTTCCTTAGTTACTTCA
+
BCBB@@@HDCC@D?BAC@@AA@B@>@@=
@06TDH:00260:00011
TAGTATCAGCCTCGCCATGACGAAGGTATTCC
+
BBBCBBCBBB@>>@@=?>?>>;;7<@B@A@BC
@06TDH:00281:00040
ACGAGTGCGTTCCCCATC
+
BBB?BBABBB@BBB:BCD
@06TDH:00283:00090
AGCACTGTAGCTGTCACTAGTTACTTGT
+
AACCDEAAABBAAAAA>AACD@C??=?>
@06TDH:00292:00059
ACGCTCGACATGCCCAGGTACAGGAG
+
BBBBBBBBABCBBC?BB@BBBBB?BC
@06TDH:00298:00088
ATATCGCGAGGGTATGGAAGACTCTA
+
ABAABABBBBB=AABB@B@BAGBDC>
@06TDH:00298:00136
TACTGAGCTCACACACAGAAAAAGATTTGGG
+
99;?>>>98488>>==111111+1//8+//+
@06TDH:00271:00151
ACGCTCGACATGCCCAGGTACAGGAG
+
@BCBBBBA=9=99999969@ADCBCF
@06TDH:00276:00167
AGCACTGTAGCTGTCACTAGTTACTTGT
+
@ACCCBBBBBBB@@@BBBCAC?BAA>BA
@06TDH:00287:00191
ACGCTCGACATGCCCAGGTACAGGAG
+
??<??B?BCAA=995445;BCBD@CC
@06TDH:00299:00172
TCTCTATGCGCTCCGACATGTCTAAGGT
+
9444499;<11//,////444888,/,/
@06TDH:00274:00209
AGCACTGTAGCTGTCATTAGTTACTTGT
+
<BCCBCBFCCCBABBBBACCB??:75:A
@06TDH:00278:00218
ACGCTCGACATGCCCAGGTACAGGAG
+
BBBBBBABBBB===<9A?ABBEN@CC
@06TDH:00294:00247
TGATACGTCTCCTTCCTTAGTTACTTGTGC
+
BBBAAABBBBA@A@A@A@BBB?CBB?CFEC
@06TDH:00295:00245
ATCAGACACGGACACAGCAGAACACAC
+
AABBBBBBBBD9;9@899>9969999A
@06TDH:00296:00224
TGATACGTCTCCTTCCTTAGTTACTTCA
+
BBBBBBB;;<C@C@B@C@B@?=@A@@CC
@06TDH:00296:00229
TAGTATCAGCTCGCCATGACGAAGGTATTCC
+
BAB;9<@@CBBBCB@BABBCAB?A>?@@>AC
@06TDH:00297:00237
ATCAGACACGGACACAGCAGAACACAC
+
?BBBBBBBBB??>>===@@AB?A@@AC
@06TDH:00253:00272
TGATACGTCTCCTTCCTTAGTTACTTCA
+
BBBBBBBBBBB@B@B@B@BBB@BBA@BB
@06TDH:00253:00281
ATATCGCGAGGGTATGGAAGACTCTATAG
+
38:898;999A=A=@A?>-11/1//8999
@06TDH:00264:00255
TGATACGTCTCCTTCCTTAGTTACTTCA
+
BBBBBBBBBBB@@@A@A??BB@AAA@BB
@06TDH:00266:00268
ACGAGTGCGTTCCCCATGTCGTAGGTACTC
+
BBB@AABBB?<@BC:B>?@CDC?A?>;<;C
@06TDH:00285:00268
TCTCTATGCGCTCCACATGTCTAAGGT
+
BBBBBBCCBCBAB@CCAAABBEC@C@A
@06TDH:00289:00254
TAGTATCAGCCTCGCCATGACGAAGGTATTCC
+
AABBCCEECE@@@@B>BCBBBBC@C@CCDAEC
@06TDH:00291:00260
TCTCTATGCGCTCCACATGTCTAAGGT
+
BBBBCBBCBBBAA@BBBBBBBCC@C@C
@06TDH:00294:00276
ACGAGTGCGTTCCCCATGTCGTAGGTACTC
+
@@BBBBBB==;=882=9;;@A@@@<@9999
@06TDH:00256:00330
ATATCGCGAGGGTAGGAAGACTCTAT
+
<:9:F@@9;99199959<>9;;99@A
@06TDH:00269:00341
AGCACTGTAGCTGTCACTAGTTACTTGT
+
ABCCDBBBBBBBBBAABBBBBABBB?BB
@06TDH:00287:00333
TCTCTATGCGCTCCACATGTCTAAGGT
+
BCCBBAABBB@AA@BBBABBCCC@C@C
@06TDH:00252:00371
TGATACGTCTCCTTCCTTAGTTACTTCA
+
@@@;9<BBA?C?B@B@C@ABB?BBCABC
@06TDH:00254:00379
ATCAGACACGGACACAGCAGAACACAC
+
977788>>94244444:9444544448
@06TDH:00259:00379
CGTGTCTCTAGGCACAGGATTTTGTGTAGA
+
@@BABAAA>AB@BBBBA?>>=>6=9=?=>@
@06TDH:00260:00395
CGTGTCTCTAGGCACAGGATTTTGTGTAG
+
BBBBACBCCCEABBBA?<4444/9>@>@B
@06TDH:00264:00394
TCTCTATGCGCTCCACATGTCTAAGGT
+
@ACCBBBBBBBAB?BBBBBBBBBAC?B
@06TDH:00268:00362
TAATATCAGCCTCGCCATGACGAAGGTATTCC
+
;;@@@@CABB@BBBB?ABDBB:::9E?>?@B=
@06TDH:00268:00393
TCTCTATGCGCTCCACATGTCTAAGGT
+
BCCCBBBDBCCCB@D@@@B@@AA>B>B
@06TDH:00273:00359
CGTGTCTCTAGGCACAAGATTTTGTGTAGGGC
+
??BABBBBAAB@CBBB@EAABB7A??@?AB@C
@06TDH:00273:00373
TCTCTATGCGCTCCACATGTCTAAGGT
+
BBBBBBABBDDBB@BBBA???BB@B@A
@06TDH:00288:00384
TCTCTATGCGCTCCACATGTCTAAGGT
+
AACCCBBBBBBCC@BAABBBA?>=@?;
@06TDH:00291:00369
TCTCTATGCGCTCCATGTCTAAGGTACTG
+
@ABBBABCBDCBB@BBCCDDC@D@BCGDF
@06TDH:00297:00371
TCTCTATGCGCTCCACATGTCTAAGGT
+
BBCBBBAA?=AB=<@@A@@A@==;@=@
@06TDH:00298:00372
AGCACTGTAGCTGGTCAACTAATTACTTGT
+
8?>9999;87<1-*,,,*/68568===;=?
@06TDH:00253:00439
CGTGTCTCTAGGCACAGGATTTTGTGTAG
+
AABBBBCCBBB@BBBBB@BBBB:DBCCBB
@06TDH:00253:00448
TCTCTATGCGCTCCACATGTCTAAGGT
+
BBBC?@ACBBCCC@BBCBBBBBC?CAD
@06TDH:00274:00416
AGCACTGTAGCTGTCATTACTTGT
+
;<CBBBCB?@@CCCBAA@BBB>BA
@06TDH:00287:00421
TCTCTATGCGCTCCACATGTCTAAGGT
+
BBBBAAABBDBAA?BBBBCBCCC@C@?
@06TDH:00252:00470
AGCACTGTAGCTGTCACTAGTTACTTGT
+
ABCCCBABBBB@@@@BBBBBB@BBB?BB
@06TDH:00253:00461
TAGTATCAGCCTCGCCATGACGAAGGTATTCC
+
BAC::<EBBB@BBBB?BBB@@>>=@@@@AAC?
@06TDH:00287:00474
ATCAGACACGGACACAGCAGAACACAC
+
BBB@AAABBB>BBBCBDBCCB?BBBBC
@06TDH:00296:00487
AGCACTGTAGCTGTCACTAGTTACTTGTG
+
AA;94999999@BBBBBDCAA@B@@=44/
@06TDH:00254:00528
ATATCGCGAGGGTATGGAAGACTCT
+
;?;@:;<BCBB<@@?<:>-11////
@06TDH:00260:00548
TACTGAGCTACACACACAGAAAGATTGGT
+
B>?=AABBBBBBBBBBBB:::8;BB@CAC
@06TDH:00272:00512
ATCAGACACGGACACAGCAGAACACAC
+
AAA<=@A?@==>>99999@9969999@
@06TDH:00280:00535
AGCACTGTAGCTGTCACTAGTTACTTGT
+
?@CCA@ACCCCB@@@AABB@@?BBB@BA
@06TDH:00282:00529
TGATACGTCTCCTTCCTTAGTTACTTCA
+
BBBB@AABBBC@C@B@CCBBB?BCBABC
@06TDH:00294:00537
ATATCGCGAGGGTATGGAAGAC
+
BCA??@BBABB<@=?><?;@99
@06TDH:00295:00539
TCTCTTATGCGCTCCACATGTCTAAGGT
+
BBBBB@BBABBBBB@BBBBBBBBC?BB@
@06TDH:00296:00527
TACTGAGCTACACACACAGAAAGATTGGT
+
B?@>BBCBBAABBBEA?A9996;AA@C@C
@06TDH:00297:00505
TGATACGTCTCCTTCCTTAGTTACTTCA
+
BBB<@@BB@B@@A?A?A@BBB?BBB@BB
@06TDH:00251:00567
TAGTATCAGCCTCGCCATGACGAAGGTATTCC
+
A;C?@AEBBB?CBCB@CCB@@@?=@@BBB@CC
@06TDH:00263:00557
TGATACTCTCCTTCCTTAGTTACTTCAG
+
ABCBBB99;@=@=@@CCBBB@B>>:<11
@06TDH:00273:00591
TCTCTATGCGCTCCACATGTCTAAGGTA
+
ABBB???BBBBBB@BBBBBAABE@C@BA
@06TDH:00279:00590
TCTCTATGCGTCCACATGTCTAAGGT
+
BBCCCCCCBBBC>DCDCC;:=CBECC
@06TDH:00283:00554
ATATCGCGAGGGTATGGAAGACTCTA
+
BAABBBBBCCB?BCCC?A?BBBBCB@
@06TDH:00285:00585
CGTGTCTCTAGGCACAGGATTTTGTGTAG
+
?AAABA@BAAB@CBEA?<999919>>CCB
@06TDH:00288:00563
TCTCTATGCGCTCCACATGTCTAAGGT
+
CBDCCDDDBBBBB?CABA@;;=A@B@D
@06TDH:00254:00644
TAGTATCAGCCTCGCCATGACGAAGGTATTCCAACTG
+
BABBABCBBB@BBBB>@BBBB@?=A@CBB@C7;9=BB
@06TDH:00264:00605
CGTGTCTCTAGGCACAGGATTTTGTGTAG
+
BBCCCA;88/1,1<?>?;9999/9=?;;C
@06TDH:00265:00647
TCTCTATGCGCTCCACATGTCTAAGGT
+
ABBBBBBBBBBBB@BCBB??@CC@CAB
@06TDH:00283:00605
TGATACGTCTCCTTCCTTAGTTACTTCA
+
BBB?AABBBBB@@?@@A@>@>@BBB@BB
@06TDH:00251:00691
AGCACTGTAGCTGTCACTAGTTACTTGT
+
?@CBBABECCBBBBAA?BBBB>?@B@BB
@06TDH:00254:00655
TGATACGTCTCCTTCCTTAGTTACTTCA
+
BBBBBBBBBBC@C@C@A?@>=;@@@=@C
@06TDH:00256:00691
TAGTATCAGCCTCGCCATGACGAAGGTATTCC
+
??BABBC@AAABBBB?BBBBB:::<@AAABF?
@06TDH:00259:00665
ACGCTCGACATGCCCAGGTACAGGAG
+
BAA@BBAAAA@CCC>CC@BCBDC?BB
@06TDH:00267:00678
ATATCGCGAGGGTATGGAAGACTCTATA
+
CCBBBDBCCCC?BBBB>B@CAACDA@??
@06TDH:00271:00692
CGTGTCTCTAGGCACAGGATTTTGTGTAGA
+
BBBAABDDBBBABBBDC>BBCC:BAAACBA
@06TDH:00276:00658
ATAGTCTCTCTATATCTAG
+
773443344446//////,
@06TDH:00278:00658
TGATACGTCTCCTTCCTTAGTTACTTCA
+
@ACBBBCAAAC@CDC@B?BBB?BCDCFH
@06TDH:00296:00687
AGCACTGTAGCTGTCACTAGTTACTTGT
+
BBCBECBBBBBB@B@BBBCCB@B9989B
@06TDH:00252:00715
ACGAGTGCGTTCCCCATGTCGTAGGTACTC
+
BBB@ABBCBB?BCC:CAA@CFDBB@?:<<N
@06TDH:00253:00700
ATCAGACACGGACACAGCAGAACACAC
+
AAA?@ABCDC?CB9;9AACAB@BA@@C
@06TDH:00264:00707
TCTCTATGCGCTCCACATGTCTAAGGT
+
BBBBBBGEABBBC@BAABBBCCC@C@C
@06TDH:00266:00715
ATATCGCGAGGGTATGGAAGACTCTA
+
B@@AABBBBBCACCCB?B@B???@@@
@06TDH:00268:00732
ACGCTCGACATGCCAGGTACGGAG
+
@@9<<CCA@>>9969959@AA?BB
@06TDH:00271:00717
ACGAGTGCGTTCCCCATGTCGTAGGTACTC
+
BDA?AABCBB@BBB9B?AACCCBB?::<<E
@06TDH:00275:00701
TAGTATCAGCCTCGCCATGACGAAGGTATTCC
+
BBBBBBB@@??ABBB@BBBBB?B?DABBB@B?
@06TDH:00278:00732
ATCAGACACGGACACAGCAGAACACAC
+
BBAABBBBBB@BBA?==A=@A?AC@AC
@06TDH:00284:00726
TGATACGTCTCCTTCCTTAGTTACTTCA
+
BBCABBB<<=DAD?C@C@@?><:94944
@06TDH:00288:00700
TAGTATCAGCCTCGCCATGACGAAGGTATTCC
+
CCB??@CBAA@@@@@=@AA=>@?=A@CCC@C?
@06TDH:00292:00729
TCTCTATGCGCTCCACATGTCTAAGGT
+
BACCCBBCBBCBB@BDCBEBADCAC@C
@06TDH:00294:00713
CGTGTCTCTAGGCACAGGATTTTGTGTAG
+
<CCBCBBBBBD@BBBCB<9944,4:?ACC
@06TDH:00253:00777
TCTCTATGCGTTCCACATGTCTAAGGT
+
@@ECBAABBCB>B>BCCBBBAAABD@B
@06TDH:00258:00777
TAGTATCAGCCTCGCCATGACGAAGGTATTCC
+
BABBBBC@AA@CCBB@BBBBBBC@C@A?@@C>
@06TDH:00280:00754
ACGAGTGCGTTCCCCATGTCGTAGGTACTC
+
BBBBBBBBBA6994-8>ABCCCCC@::<<D
@06TDH:00281:00770
TTGATACGTCTCCTTCCTTAGTTACTTCA
+
AABBBBBBBBBC@B?B@CABBA?BBD@BB
@06TDH:00292:00775
ATATCGCGAGGGTATGGAAGACTCTATA
+
CA??@@B;;;B>;;=CBCAC=;;@;9..
@06TDH:00299:00777
AGCACTGTAGCTGTCACTAGTTACTTGT
+
BBGGA@ABABCBBBBAABBBD@B@@=?B
@06TDH:00299:00784
ATATCGCGAGGGTATGGAAGACTCTA
+
BAABBBBCCCDA@@AC?A?BA@@BB?
@06TDH:00258:00834
ACGAGTGCGTTCCCCATGTCGTAGGTACTC
+
BCB>?@CAAA4888/9==?DDD94244444
@06TDH:00262:00844
TCTCTATGCGCTCCACATGTCTAAGGT
+
BBBBAAABBBBBB@BAAABCCDC?C@@
@06TDH:00267:00810
ATATCGCGAGGGTATGGAAGACTCTAT
+
BBBBBBBBBBA?CCCC8:6<BA@AA>;
@06TDH:00267:00812
CGTGTCTCTAGGCACAGGATTTTGTGTAG
+
ABBBBBBDADD?@ACCB?9444,4:?BCB
@06TDH:00272:00837
TGATACGTCTCCTTCCTTAGTTACTTCA
+
?BB@@ABBBBB@B@B@B@BBB@@BB@BB
@06TDH:00279:00827
TCTCTATGCGCTCCACATGTCTAAGGT
+
ABCBCDCDBBCAB?BBBCBBAAA@B@A
@06TDH:00283:00824
ATCAGACACGGACACAGCAGAACACAC
+
BBB@@@@@@B=@A@@@CCCCCCDBBAB
@06TDH:00283:00828
CGTGTCTCTAGGCACAGGATTTTGTGTAG
+
BBBBBBBBBBE@CBBBB?>?=?6=?DCBB
@06TDH:00286:00812
ACGCTCGACATGCCCAGGTACAGGA
+
BAABBBABBBBBBC>BCAFB877,/
@06TDH:00287:00804
TCTCTATGCGCTCCACATGTCTAAGGT
+
FECBBACCCBBBB@CDCBB@AAC?CAA
@06TDH:00290:00833
TGATACGTCTCCTCCT
+
94444444/,,*,,*,
@06TDH:00293:00817
ATATCGCGAGGGTATGGAAGACTCTATA
+
ABA>?ABCCCC@A@AJ?B>BAAABBA@=
@06TDH:00299:00830
TAGTATCAGCCTCGCCATGACGAAGGTATTCC
+
BBBABBCBBB@CBBB@BBBBB998<A<9=AGA
@06TDH:00268:00855
CGTGTCTCTAGGCACAGGATTTTGTGTAG
+
BBBBCDCBBBC?BBA@@=9999/9999C@
@06TDH:00271:00867
TAGTATCAGCCTCGCCATGACGAAGGTATTCC
+
CAC?@ACCBB??>@@@CBCCBBB@C@CBB?BB
@06TDH:00278:00857
ATATCGCGAGGGTATGGAAGACTCTAT
+
B>;@=@@AAAB>BBBC?CAA;<<BB>;
@06TDH:00282:00888
TAGTATCAGCCTCGCCATGACGAAGGTATTCC
+
BBC@@ACBBBA?@@B?BC@?A;98<@@@@=A=
@06TDH:00283:00861
ACGAGTGCGTTCCCCATGTC
+
;8ABD;;9>>4111+11/,,
@06TDH:00287:00895
CGTGTCTCTAGGCACAGGATTTTTTTTTTTTTTTTTTTGTGTAG
+
BBBBACCBBBB>BB@>><9888888888999999999"444989
@06TDH:00297:00889
TGATACGTCTCCTCCTAGTTACTTCA
+
:97<==441/1,1/,/./.36//,/,
@06TDH:00260:00903
ACGCGTTCCCCATGTCGTAGGTACTC
+
BCAB:::<DD:C@AA@@A99599999
@06TDH:00272:00900
TACTGAGCTACACACACAGAAAGATTGGT
+
A?@ABBBB<B?BBBBDCC@AA>ACC@B@A
@06TDH:00272:00909
TACTGAGCTACACACACAGAAAGATTGGT
+
BBBBCCCA<@BBBCAABBCBB>ABC?B??
@06TDH:00279:00924
ACGCTCGACATGCCCAGGTACAGGAG
+
BBA@ABABBBBBDF@CB?BBBCC@CC
@06TDH:00281:00947
TCTCTATGCGCTCCACATGTCTAAGGT
+
ADDBA?ACBABCB@BBBBBBBBC@CB:
@06TDH:00286:00916
CGTGTCTCTAGGCACAGGATTTTGTGTAG
+
BBABBBA===B@CBB=:94444/9@@@CC
@06TDH:00294:00949
AGCACTGTAGCTGTCACTAGTTACTTGT
+
@@CCCBBABCCCBB?BBBBCB?BBB?BB
@06TDH:00295:00933
TAGTATCAGCCTCGCCTACGAAGGATGATTCC
+
B9;;111;;;;:;6:,/.,*,*,*,,,02278
@06TDH:00295:00943
TCTCTATGCGCTCCACATGTCTAAGGT
+
34448:::A=;9>;8499==@@B==;9
@06TDH:00257:00984
ATATCGCGAGGGTAATGGAA
+
B79;99<11,,*,,*,,*,*
@06TDH:00257:00997
TACTGAGCTACACACACAGAAAGATTGGT
+
B>??BBBB@BBBF@@CBBBBB>BBB@B@@
@06TDH:00259:00979
ATCAGACACGGACACAGCAGAACACAC
+
BBBBBBCBA?>?BAABBCAAAACCCCC
@06TDH:00264:00983
ATATCGCGAGGGTATGGAAGACTCTAT
+
>>?@@BBBBBH@AAAC>?=ABA@AB@A
@06TDH:00266:00951
ATATCGCGAGGGTATGGAAGACTCTATA
+
BBB@@ACCHDB:AACC8:6;@@>?>?>>
@06TDH:00268:00983
ACGAGTGCGTTCCCCATGTCGTAGGTACTC
+
CBBB@ACBA;2444/9??>>A@9959999A
@06TDH:00268:00993
TCTCTATGCGCTCCACATGTCTAAGGT
+
BBCBBBACBBBBC@DAABBAAAA>B?B
@06TDH:00276:00969
TGATACGTCTCCTTCCTTAGTTACTTCCA
+
BBA=?=ABBBC>?>@@CAD@@?BBB@B>A
@06TDH:00280:00955
TCTCTATGCGCTCCACATGTCTAAGGTACTA
+
BCCCBACCBBCBB@CBCBBDCAAAB@CDCCD
@06TDH:00280:00988
ATCAGACACGGACACAAGAACACAC
+
BBBAAAABBE=@ABBA?@@=@AABC
@06TDH:00282:00967
TACTGAGCTACACACACAGAAAGATTGGT
+
A@BBCBCBBAABBBCB@A9996;==>B@C
@06TDH:00288:00955
CGTGTCTCTAGGCACAGGATTTTGTGTAG
+
ABBBBBBABCB@BBBBC@CCCB9BCBBBA
@06TDH:00288:00977
ACGCTCGACATGCCCAGGTACAGGAG
+
CB@ABBCCCAEABB:;;8<<<BDCDD
@06TDH:00294:00956
ACGAGTGCGTTCCCCATGTCGTAGGTACTC
+
@@CBCCCA884488/9949@@8//,/////
@06TDH:00295:00988
ACGAGTGCGTTCCCCATGTCGTAGGTACTC
+
BBD?ABABBB?ABC:CCBBBDBABA?@AAF
@06TDH:00253:01025
AGCACTGTAGCTGTCACTAGTTACTTGT
+
@ADDBCB@?@CCBB?ABBBBB?BBB=@@
@06TDH:00256:01019
TGATACGTCTCCTTCCTTAGTTACTTCA
+
CCC??@AA@CC@C@C>@=<@=<@CCACC
@06TDH:00264:01035
ACGCTCGACATGCCCAGGTACAGGAG
+
BB@AABBBCCCCCC>@?=?@@ACAAC
@06TDH:00270:01031
TCTCTATGCGCTCCACATGTCTAAGGT
+
CBBBCCBDBCCCG@C:<<BAA9<8<?C
@06TDH:00271:01039
ATCAGACACGGACACAGCAGAACACAC
+
BB?@@@?@AC>A;;;AA@@AGA@AC@>
@06TDH:00295:01042
ATCAGACACGGACACAGCAGAACACAC
+
BBBABCBBBA?AAABBCEDCH?CBCCB
@06TDH:00250:01075
ACGCTCGACATGCCCCCCCAGGTACAGGAG
+
@BCB?BBB?@DBBCCCCC(AA=><<11-/1
@06TDH:00259:01082
TGATACGTCTCCTTCCTTAGTTACTTCA
+
BBBBABBCBBB?A;9;><899<@@ADCD
@06TDH:00260:01094
TCCCTATGCGCTCCACATGTCTAAGG
+
3885=@9>94*(((((&(***,/7;9
@06TDH:00266:01067
TCTCTATGCGCTTTTTTTTTACCCCCCCCCCCACATGTCTAA
+
4489@@:@44444444444"44;;@BCDB@@"44///////,
@06TDH:00269:01085
TACTGAGCTACACACACAGAAAGATTGGT
+
884>>A@A7989999999999144454;>
@06TDH:00272:01082
ATATCGCGAGGGTATGAAGACTCTA
+
>B>@=8=>911-//,,,*,,,,06/
@06TDH:00275:01084
ACGCTCGACATGCCCAGGTACAGGAG
+
BBCBCBAAABBAAACBC?C@@@B>BA
@06TDH:00277:01065
ACGCTCGACATGCCCAGGTACAGGAG
+
<??B@B@@AAABCG?BGBCBBBC@BE
@06TDH:00302:00006
TCTCTATGCGCTCCACATGTCTAAGGT
+
?AABCCBAAAB::;<BBBCEBAB>B=@
@06TDH:00308:00033
ACGCTCGACATGCCCAGGTACAGGAG
+
BBBBBBBBABCBFF?BB@BBDCC@CC
@06TDH:00310:00022
ATATCGCGAGGGTATGGAAGACTCTATAGAG
+
AC@@@BBB>AA>;949245;BB?=<<111>-
@06TDH:00321:00028
AGCACTGTAGCTGTCACTAGTTACTTGT
+
;<DCHBCCBBBBA>ABBBCBC@BBB@BB
@06TDH:00329:00046
ACGAGTGCGTTCCCCATGTCGTAGGTACT
+
BBBBCCCA;C2444/9941:681/,////
@06TDH:00334:00015
TAGTATCAGCCTCGCCATGACGAAGGTATTCC
+
4844>>@BAA?@<<<@CBBB;<;?C?FA@?B8
@06TDH:00338:00041
TCTCTATGCGCTCCACATGTCTAAGGT
+
BBCCBABDCCDBB@CCCBAAAACDH@A
@06TDH:00342:00023
TGATACGTCTCCTTCCTTAGTTACTTCA
+
BBBBBAAAAAA@A>@?BABAA>?BB@BB
@06TDH:00348:00033
TGATACGTCTCCTTCCTTAGTTACTTCA
+
BBBBCBBCAAB@C@C@B@ABBACBDADC
@06TDH:00310:00085
AGCACTGTAGCTGTCACTAGTTACTTGT
+
AACCCB@C@@AAAAAAABABDCC??<>@
@06TDH:00320:00061
TAGTATCAGCCTCGCCATGACGAAGGTATTCC
+
BBBAAAC::=CBB??=@@?>=8959>B>>?C8
@06TDH:00322:00093
TCTCTATGCGCTCCACATGTCTAAGGT
+
CBBC@@ACBBBBC@BAABCBB@@>@?A
@06TDH:00330:00059
ATATCGCGAGGGTATGGAAGACTCTAT
+
CA@BABBCCCC?BAAA=A=ACBAB<<;
@06TDH:00330:00066
CGTGTCTCTAGGCACAGGATTTTGTGTAG
+
BAABBBBCBEC@CD@@@>@@=@6@@AACB
@06TDH:00337:00060
ACGCTCGACATGCCCAGGTACAGGAG
+
AAA@BB??@CDCCCADC@BBBCDBCD
@06TDH:00347:00061
ATATCGCGAGGGTATGGAAGACTCTAT
+
BBAABABBBBC>BABC?B>CCDCCBA?
@06TDH:00300:00133
TGATACGTCTCCTTCCTTAGTTACTTCA
+
BBBBBABCBBB@C@B@D@A@@>ABB>BC
@06TDH:00317:00118
ATCAGACACGGACACAGCAGAACACAC
+
BB@@@BBAAB@CBBBBBAFCD@BCCCB
@06TDH:00319:00111
AGCACTGTAGCTGTCACTAGTTACTTGT
+
@@CCCBBCBBB??ABBBABBB@BBB@BB
@06TDH:00322:00136
ACGAGTGCGTTCCCCATGTCGTAGGTACTC
+
BBB@BBBB996;==4>;;<CCBBB@A;=<D
@06TDH:00328:00122
AGCACTGTAGCTGTCACTAGTTACTTGT
+
@@CCCB@@@BA@@BBBBBB9968884:C
@06TDH:00339:00139
ATATCGCGAGGGTATGGAAGACTCTATA
+
BAAABCCBBBD?B?BB;>;@;;;@A>?>
@06TDH:00347:00122
TACTGAGCTACACACACAGAAAGATTGGT
+
B???BBCBBBBBBBBCCFDCC>AAB@B@B
@06TDH:00301:00162
TGATACGTCTCCTTCCTTAGTTACTTCA
+
DCBBBB@A@CCAB@A?B@AAA>BBB?CB
@06TDH:00308:00182
TCTCTATGCGCTCCACATGTCTAAGGT
+
BBBBBBBBBBBBB@BCBBABBCCACB;
@06TDH:00326:00186
TGATACGTCTCCTTCCTTAGTTACTTCA
+
BBB@A@BBBBA@A?A?B@CBA?BBCCNC
@06TDH:00332:00196
TAGTATCAGCCTCGCCATGACGAAGGTATTCC
+
BCC?@BDAAA@ACAB??@:>>9969?@@ABJE
@06TDH:00348:00183
ATCAGACACGGACCACAGCAGAACACAC
+
CABABABBBB>A?=??AAB?;;8<@>>B
@06TDH:00302:00209
TAGTATCAGCCTCGCCATGACGAAGGTATTCC
+
BBBBBBCBBB@B?@@@BBBBBBB@B@CBB@DE
@06TDH:00315:00203
ATATCGCGAGGGTATGGAAGACTCTA
+
BAA????BABA>BBDF@B@A:<<CB@
@06TDH:00315:00227
TAGTATCAGCCTCGCCATGACGAAGGTATTCC
+
BBBAAACCBC@BBBB?ABBBBBB?B@BBB@C@
@06TDH:00316:00245
ATATCGCGAGGGTATGGAAGACTC
+
BBABBB@@@BD@DCCC@C@C@@AB
@06TDH:00330:00233
TCTCTATGCGCTCCACATGTCTAAGGT
+
11;;;@ACCCCBB@CDC@A@CED@C@C
@06TDH:00346:00226
TGATACGTCTCCTTCCTTAGTTACTTCA
+
BBBAAABBABB@B@B@B@BBB@BBB@BB
@06TDH:00347:00227
AGCACTGTAGCTGTCACTAGTTACTTGT
+
@@CC<9<DDDB@@BBBABA94244429@
@06TDH:00301:00290
TAGTATCAGCCTCGCCATGACGAAGGTATTCC
+
@@CBBBD;:=BCCAB=@@@AB<<:;B<9;?A6
@06TDH:00315:00267
TTATACGTCTCCTTCCTTAGTTACTTCA
+
@=AABBBBCBB@B@C@C;:<B>ACC@BC
@06TDH:00320:00289
TCTCTATGCGCTCCACATGTCTAAGGT
+
BBBC::<A>>>9969>:>>?@@@<@?9
@06TDH:00323:00282
ACGAGTGCGTTCCCCATGTCGTAGGTACTC
+
BBB?@ACCBB<>==6=AAACCCBB@9;<<C
@06TDH:00326:00270
TGATACGTCTCCTTCCTTAGTTACTTCA
+
BBBAAABBBAB@B@A@B@BBB@AAB@BB
@06TDH:00333:00270
ATATCGCGAGGGTATGGAAGACTCTAT
+
>@@@>?>?99919>>A?C@B9444484
@06TDH:00335:00278
TAGTATCAGCCTCGCCATGACGAAGGTATTCC
+
BBC@AAC<==CBBAB=?=::>8959<999@A=
@06TDH:00335:00282
ATATCGCGAGGGTATGGAAGACTCTA
+
C?>?BBBCCHH@A@AB=A<AAB@A@?
@06TDH:00338:00275
TCTCTATGCGCTCCACATGTCTAAGGT
+
BBBC::==<<=CDACAA@?=:9:79=>
@06TDH:00339:00265
ATCAGACACGGACACAGCAGAACACAC
+
DBDA9::BBA=@@;;9>??>@69999@
@06TDH:00342:00272
ATATCTGGAAGACTCTATAGAG
+
BBBBA996;7;AACCBBBB??@
@06TDH:00343:00281
TCTCTATGCGCTCCACATGTCTAAGGT
+
BBBB??ABBDC?@=?BBA@??BDBD@?
@06TDH:00304:00321
TGATACGTCTCCTTCCTTAGTTACTTCA
+
BBBBBBABBBB@B@B?@@BBB@>>>?AA
@06TDH:00314:00309
ATCAGACACGGACACAGCAGAACACAC
+
BBAAABBBBB>ABBDBAAEBD?BBBBD
@06TDH:00314:00322
TGATACGTCTCCTTCCTTAGTTACTTCA
+
B=;;=;;899@69592423:9=?@@=@A
@06TDH:00319:00337
AGCACTGTAGCTGTCACTAGTTACTTGTG
+
BAAA9949988>@A>@@?99959995984
@06TDH:00321:00335
TCTCTATGCGCTCCACATGTCTAAGGT
+
BBBBBAABBBBBB@BBBBABBBB@B@A
@06TDH:00336:00348
ACGCTCGACATGCCCAGGTACAGGAG
+
;CCCCBBB==A9991995<CDCH@BC
@06TDH:00344:00336
ACGCTCGACATGCCCAGGTACAGGAG
+
BB?@@BBBBABBCC@BGABECDC@BB
@06TDH:00348:00344
ATATCGCGAGGGTATGGAAGACTCTA
+
AAAABCBBBBB>BBBD@BBDCDBBCC
@06TDH:00302:00398
TCTCTATGCGCTCCACATGTCTAAGGT
+
ABDBA??CBBBCB@BB@@ABBCC@C@B
@06TDH:00304:00396
TAGTATCAGCCTCGCCATGACGAAGGTATTCC
+
<B?:9<CCBB??@@@BCCCCA?=6959>>695
@06TDH:00308:00399
TCTCTATGCGCTCCACATGTCTAAGGTAC
+
BBCA<<>E@AA;<7<BAAB;99B6959?>
@06TDH:00331:00398
CGTGTCTCTAGGCACAGGATTTTGTGTAG
+
@ABAAACC@@A@AABDB?999919@CCDA
@06TDH:00338:00362
ACGAGTGCGTTCCCCACTGTCG
+
ABB@BB@;66,///+1///,88
@06TDH:00344:00396
CGTGTCTCTAGGCACAGGATTTTGTGTAG
+
FACGCCCBA>@>A;89><9999/9ABA;<
@06TDH:00300:00418
TACTGAGCTACACACACAGAAAGATTGGT
+
<;==ABBA?@BBBBDB@A:::6;AA@C@C
@06TDH:00301:00422
TGATACGTCTCCTTCCTTAGTTACTTCAGTGT
+
BBBAAABBBB@@A@A@A@>BB@BBB@BCCBBC
@06TDH:00308:00427
ATCAGACACGGACACAGCAGAACACAC
+
ABBBBBBBBB?EADCCCCDEC>@@CCC
@06TDH:00318:00445
ATATCGCGAGGGTATGGAAGACTCTAT
+
B>?@BBBBBBD@CBCC?B?BBCBB@=>
@06TDH:00307:00450
TCTCTATGCGCTCCACATGTCTAAGGT
+
BBBB<<?DCCECB?AAA@@ABCC?DCD
@06TDH:00307:00470
CGTGTCTCTAGGCACAGGTTTGTG
+
>?;<<@BBA996966//,//+/7/
@06TDH:00311:00452
CGTGTCTCTAGGCACAGGATTTTGTGTAG
+
ABBBBBCCCCCABBBDB@9994,4::BBB
@06TDH:00311:00458
ACGAGTGCGTTCCCCATGTCGTAGGTACTC
+
BB?>ABBBBB@BBC:CDBBDFDBB@?:<;G
@06TDH:00312:00484
AGCACTGTAGCTGTCACTAGTTACTTGT
+
<BDDCBBB>@@BABBA@@@AA@BBB?AA
@06TDH:00318:00497
ATCAGACACGGACACAGCAGAACACAC
+
AABBAA@9;;>999@99999959>==9
@06TDH:00328:00498
ACGAGTGCGTTCCCCATGTCGTAGGTACTC
+
?AA;<<C@@@4999/944/888//,/////
@06TDH:00332:00490
TGATACGTCTCCTCCTTAGTTACTTCA
+
797?A>>>;--+-,*,*,,.,444244
@06TDH:00333:00454
TCTCTATGCGCTCCACATGTCTAAGGT
+
A@CCABBF::<DD@CCCB=@@@@=@?<
@06TDH:00337:00464
ATCAGACACGGACACAGCAGAACACAC
+
BBB>??BBBB>@@DDCCCECC>AABBB
@06TDH:00339:00464
ATCAGACACGGACACAGCAGAACACAC
+
@AA@=@<@;824;499==:4;5;;99@
@06TDH:00349:00470
AGCACTGTAGATGTCACTAGTTACTTGT
+
BBABCBCBBBCCCCCBDCCCB@BBB@BB
@06TDH:00309:00523
TACTGAGCTACACACACAGAAAGATTGGT
+
B>?=BBBBBBBBBBDCAABCC>CDD@E@C
@06TDH:00330:00535
TATGAGCTACACACACAGAAAGATTGGT
+
BBB?BBBBBBBBBCBCC;;98;B??B@C
@06TDH:00334:00502
TCTCTATGCGCTCCACATGTCTAAGGTACT
+
BBBBBBB???BBB@BBBBBBB@@>AA=6:>
@06TDH:00335:00523
TCTCTATGCGCTCCACATGTCTAAGGT
+
CCCHCDB:==CBA>BAA@CCBBA8;:<
@06TDH:00338:00528
CGTGTCTCTAGGCACAGGATTTTGTGTAG
+
??BBBBAA>AA@BABCB?999919>>BCA
@06TDH:00344:00537
ACGAGTGCGTTCCCCATGTCGTAGGTACTC
+
BB?>@BBBBB@ECC:CCDCCCCBB@@@AAH
@06TDH:00310:00581
AGCACTGTAGCTGTCACTAGTTACTTGT
+
@@CEBABCBBBBBAAABBCBCBBAA?BB
@06TDH:00314:00576
TAGTATCAGCCTCGCATGACGAAGGTATTCC
+
AAB??ACBBB@@@@ABBBBABB@C@BB?8;8
@06TDH:00317:00590
TACTGAGCTACACACACAGAAAGATCGGT
+
AAABBBBBBBBBAA@BAB;;909989;>B
@06TDH:00323:00552
TACTGAGCTACACACACAGAAAGATTGGT
+
BBB@BBBBBBBBBBAAAF994-9>>=BAC
@06TDH:00324:00581
AGCACTGTAGCTGTCACTAGTTAATTGT
+
AACCBABCBBBA@@@AAAAAD@C?B?BB
@06TDH:00328:00576
AGCACTGTAGCTGTCACTAGTTACTTGT
+
;<BB@?@CA;9<BDDCCBBBB>>=><?@
@06TDH:00331:00584
TCTCTATGCGCTCCACATGTCTAAGGT
+
AACCAAACCBCBB?CCCBAAAAA>A>B
@06TDH:00340:00574
ATATCGCGAAGGTATGGAAGACTCTAT
+
>>>ABBCCA7;5;;9>;>;?9499998
@06TDH:00347:00590
CGTGTCTCTAGGCACAGGATTTTGTGTAG
+
BBB;<<BABAA?A@@@?<9999/999:6:
@06TDH:00349:00561
TACTGAGCTACACACACAGAAAGATTGGT
+
??ABBBBBBBAAABAABCCCC?CCB@C@B
@06TDH:00301:00612
ATCAGACACGGACAGAACACACAGAC
+
BBA>?@ABCC@CCBBA?GCCCCCCBB
@06TDH:00307:00637
TCTCTATGCGCTCCACATGTCTAAGGT
+
BCCBBABCBAADD@BBCBCBBBC@C@:
@06TDH:00309:00607
ATCAGACACGGACACAGCAGACACA
+
CCBA@@@@AA<>A@>>;;---,,,,
@06TDH:00318:00616
TGATACGTCTCCTTCCTTAGTTACTTCA
+
ABB@?@@B>>C58695927431484249
@06TDH:00331:00627
CGTGTCTCTAGGCACAGGATTTTGTGTAG
+
@@AAAAAA@@@@AABBA94444,4;ACCB
@06TDH:00332:00602
CGTGTCTCTAGGCACAGGATTTTGTGTAG
+
BBBAAAAAAAA@A@BBA94444,4AACIC
@06TDH:00332:00632
ACGAGTGCGTTCCCCATGTCGTAGGTACTC
+
BBBBBBBB;;2444/9999ABB@@=>999>
@06TDH:00341:00624
TGATACGTCTCCTTCCTTAGTTACTTCA
+
@BBBBAAAAAB@B@A?B@BBB@CCCBBC
@06TDH:00346:00603
ATATCGCGAGGGTATGGAAGACTC
+
AB?@@BECDCD@CBDB<?;@;;;>
@06TDH:00346:00616
TAGTATCAGCCTCGCCATGACGAAGGTATTCC
+
BBBAAABCCB@<?@@=@AAB@A?=@@AAA?C@
@06TDH:00349:00625
ACGCTCGACATGCCCAGGTACAGGAG
+
AAABBBB@?==99919969@BBCBCC
@06TDH:00302:00674
ATCAGACACGGACACAGCAGAACACAC
+
BAAABBABBB?BCBBBBCDDCDAGCDC
@06TDH:00305:00691
TGATACGTCTCCTCCTTAGTTACTT
+
34334444/22*,,*,*,,.,4482
@06TDH:00306:00680
AGCACTGTAGCTGTCACTAGTTACTTGT
+
8///711//1/9CCBD<@=BD699959?
@06TDH:00309:00667
ATCAGACACGGACACAGCAGAACACAC
+
BBBBBAABBB?BB@@?AABCB@BBBBC
@06TDH:00309:00698
ATCAGACACGGACACAGCAGAACACACAGA
+
BBAABBBBBB>ABBBCECCCC?BBBBCB@>
@06TDH:00310:00652
CGTGTCTCTAGGCACAGGATTTTGTGTAG
+
??BAAAAAAAA@BBBBB@??>?7?BDCBA
@06TDH:00325:00662
CGTGTCTCTAGGCACAGGATTTTGTGGAGGC
+
?@@BBBCACBBAEBCBC?@=?=6=BB@AA?A
@06TDH:00334:00654
CGTGTCTCTAGGCACAGGATTTTGTGTAG
+
BBBBBBBBBBBA:9;BA=4444-99A@?A
@06TDH:00336:00662
TCTCTATGCGCTCCACATGTCTAAGGT
+
BBAB?@AEBAC:9:;ABFBBBBC=@=@
@06TDH:00337:00675
TAGTATCAGCCTCGCCATGACGAAGGTATTCC
+
BABBBBBB??>@BBB@CCCBBBB?B@DCC@C?
@06TDH:00347:00661
CGTGTCTCTAGGCACAGGATTTTATGTAG
+
?AAABBAA=AA@B@BBB@9999,4;BC@@
@06TDH:00310:00737
CGTGTCTCTAGGCACAGGATTTTGTGTAG
+
BBBCCAAAACDBCAB@?=9944/9@A@BC
@06TDH:00324:00713
ATATCGCGAGGGTATGGAAGACTCTATA
+
BAAABBBBCCCACCCC@C@CCCCCA@>?
@06TDH:00326:00725
ATCAGACACGGACACAGCAGAACACAC
+
@BBAB@ACBB=?ACBABCDEF@CBBBC
@06TDH:00327:00739
TCTCTATGCGCTCCACATGTCTAAGGT
+
BCCBBAABBBBBB?CBBBBBCBA7<8<
@06TDH:00339:00723
TAGTATCAGCCTCGCCATGACGAAGGTATTCC
+
BBB@AAH@@@AABAB@CCCBB?@>ABBBBCE?
@06TDH:00339:00737
ACGCTCGACATGCCCAGGTACAGGAG
+
AABCCB??@;@99919969@:;C?BE
@06TDH:00341:00724
TAGTATCAGCCTCGCCATGACGAAGGTATTCC
+
AAB?@AGAAA?BBBC@CCCAAA?=A@CBC@CB
@06TDH:00344:00723
TGATACGTCTCCTTCCTTAGTTACTTCA
+
BBB@@BBCBBC@C?B?A?;@?=ACCBCC
@06TDH:00348:00715
TACTGAGCTACACACACAGAAAGATTGGT
+
BBBBCBB@@ACCBBCCCCCCCACCC@C;<
@06TDH:00301:00789
TCTCATCGCTCCACATGTCTAAGGTACTG
+
??BBBB>>>BB@BCCCBBAAB@C@CAAAC
@06TDH:00305:00796
ATCAGACACGGACACAGCAGAACACAC
+
BABAAAACBB=?@9<;BBCBB=AA@@B
@06TDH:00307:00786
ATCAGACACGGACACAGCAGAACA
+
@:;89@899>699999?@A11,//
@06TDH:00311:00780
ATCAGACACGGACACAGCAGAACACAC
+
BBBABBABBA=?@BBCCCECB@CBDDB
@06TDH:00313:00760
CGTGTCTCTAGGCACAGGATTTTGTGTAG
+
@@BBCCCBCBB@CBB@;:4444-9@ABCC
@06TDH:00321:00751
TCTCTATGCGCTCCACATGGTACTG
+
?BCBBBCCAAABD@C@@?A@???BB
@06TDH:00323:00760
TGATACGTCTCCTTCCTTAGTTACTTCA
+
BBBBBBBBBBE@B@D@C@BBB@BBB@BB
@06TDH:00325:00783
TACTGAGCTACACACACAGAAAGATTGGT
+
B@@>BBBBBBBBBBBCCC@AA>ABBCB@E
@06TDH:00343:00775
TGATACGTCTCCGTTCCTTAGTTACTTCA
+
793>>>949442442424233;<>AB@??
@06TDH:00344:00777
TACTGAGCTACACACACAGAAAGATTGGT
+
AAABBCCB@ABCDBBABF;44-9===@BC
@06TDH:00348:00757
TAGTATCAGCCTCGCCATGACGAAGGTATTCC
+
BBBAAACADACBCBB@BABAA998<?A?@=A@
@06TDH:00348:00778
TAGTATCAGCCTCGCCATGACGAAGGTATTCC
+
AAB@?ADAAA@@AAB?BBBBB999<ABBBDC=
@06TDH:00304:00819
AGCACTGTAGCTTACTTGTGTGC
+
@CCDCBB@??DC@CA@@ACDDDC
@06TDH:00306:00813
TACTGAGCTACACACACAGAAAGATTGGT
+
B@@ABBBBBBBBBBCBAC;996;@=<@@C
@06TDH:00312:00824
TACTGAGCTACACACACAGAAAGATTGGT
+
BBBBBBBBBB?BBBCBCDAAA>ACCAC@B
@06TDH:00312:00833
ACGCTCGACATGCCCAGGTACAGGAG
+
BBAAABBBBBCBFC?BB?BBCCB@BC
@06TDH:00317:00842
TCTCTATGCGCTCCACATGTCTAAGGT
+
BCBCAAACBBBBB@BBBBCBA?==@@C
@06TDH:00328:00836
ATATCGCGAGGGTATGGAAGACTCTAT
+
CAAABBBBBBB?CBCC>@>@@A?BB?<
@06TDH:00330:00804
TCTCTATGCGCTCCACATGTCTAAGGT
+
BBCBBBBBBBBBB@BBBBBCBBC@C@C
@06TDH:00341:00809
TGATACGTCTCCTTCCTTAGTTACTTCA
+
BBBAAAB???A?B@A@B@BBB?BCC@BB
@06TDH:00345:00845
TGATACGTCTCCTTCCTTAGTTACTTCA
+
BBBBBBBAAAB@B@B@B@BAA?BBB@BB
@06TDH:00346:00827
TCTCTATGCGCTCCACATGTCTAAGGT
+
BCBCAAACBBBAA@CCCBEBBCB?CAC
@06TDH:00303:00860
ATATCGCGAGGGTATGGAAGACTCTAT
+
BBABA@BBBBB@BCCC>AB@DCBCBBB
@06TDH:00308:00855
TAGTATCAGCCTCGCCATGACGGTATTCC
+
BBBBBCCCCD@B@AA@CCCBBB@BBB@D@
@06TDH:00311:00861
TCTCTATGCGCTCCACATGTCTAAGGT
+
BBGGBBBCCDCBB@CCDCBBABC@B@B
@06TDH:00312:00881
ATATCGCGAGGGTATGGAAGACTCTATA
+
BAA@@ACCNCC>BBBD=?=ABB@@@>;;
@06TDH:00318:00886
AGCACTGTAGCTGTCACTAGTTACTTGT
+
;<CDD@AACCCCBBBBBBBBC@BBBBBB
@06TDH:00321:00895
TACTGAGCTACACACACAGAAAGATTGGT
+
A>@BBB@@@CCC<;<<=CCDD@DECAC@C
@06TDH:00325:00892
TGATACGTCTCTTCCTTAGTTACTTCA
+
BBBBBBBBBBB@?@BC@BAB?BBBBBB
@06TDH:00330:00863
ATATCGCGAGGGTATGGAAGACTCTAT
+
CA@@A@CBDCC@CCCE=A=A<<<CCBB
@06TDH:00334:00871
TGATACGTCTCCTTCCTTAGTTACTTCA
+
AAAABBBBBBB@B@B@B@BBB@BBB@BB
@06TDH:00343:00876
ATCAGACACGGACACAGCAGAACAC
+
BBCBB???@=<9999911///,//,
@06TDH:00349:00867
CGTGTCTCTAGGCACAGGATTTTGTGTAG
+
@CBBBBBC?@@@DBCBBBBBBB9BBCDBA
@06TDH:00303:00943
ACGCTCGACATGCCCAGGTACAGGAG
+
BBA?ABABBBBCCC@DD@BBBCC@CB
@06TDH:00322:00927
AGCACTGTAGCTGTCACTAGTTACTTGT
+
@ACCBBBBBBCBBB@BBCCBD@BCB@BC
@06TDH:00323:00942
TGATACGTCTCCTTCCTTAGTTACTTCA
+
99944>>?;11-1,/,/,./47844249
@06TDH:00328:00926
ATCAGACACTCGGACACAGCAGAACACAC
+
8>>891;;/.//,//888;9944994444
@06TDH:00330:00904
CGTGTCTCTAGGCACCAGGATTTGTGTAG
+
444444:44442///,/77///+/64444
@06TDH:00337:00940
CGTGTCTCTAGGCACAGGATTTTGTGTAG
+
BBBBBCCC@AAABBBCCBCCCC9AABBCB
@06TDH:00340:00933
ATCAGACACGGACACAGCAGAACACAC
+
BCCA??@B@A<@@@ABBCFCCCCC@@A
@06TDH:00342:00932
TGATACGTCTCCTTCCTTACTTCATGTGC
+
ABA>=>>44//,/,/,/,..66:88=944
@06TDH:00346:00933
AGCACTGTAGCTGTCACTAGTTACTTGT
+
:9===><<9====>CDBBBCB<?9969>
@06TDH:00346:00939
AGCACTGTAGCTGTCACTAGTTACTTGT
+
@@CCCBBCB@@A@@@AABBCB@BBB@B@
@06TDH:00308:00992
ATCAGACACGGACACAGCAGAACACAC
+
CACABBAAB?89;B@@>@A;;5<@AAB
@06TDH:00312:00975
CGTGTCTCTAGGCACAGGATTTTGTGTAG
+
?@AABBBCAAEABBBBB@BBBC:D@A@DB
@06TDH:00314:00960
TACTGAGCTACACACACAGAAAGATTGGT
+
ABBBCCCBABBBBAA@AB@CA?ADHAB@B
@06TDH:00315:00973
TCTCTATGCGCTCCACATGTCTAAGGT
+
ABBBBBBBBBBCC@B?@@BBBBB@CB@
@06TDH:00324:00980
CGTGTCTCTAGGCACAGGATTTGTGTAG
+
849444444498998==<99C9444///
@06TDH:00333:00976
ATCAGACACGGACACAGCAGAACACAC
+
@:;899?@9424844444444244444
@06TDH:00336:00978
TACTGAGCTACACACACAGAAAGATTGGT
+
A?BBCBCBAAABBBBBCB@A?<CBB?C@C
@06TDH:00338:00966
TCTCTATGCGCTCCACATGTCTAAGGT
+
BAAA<<=CBCCBB?B@@@BB@@@=@=>
@06TDH:00344:00965
TACTGAGCTACACACACAGAAAGATTGGT
+
99<CCCCBBB>>@>;99C99<8<CB@B@G
@06TDH:00306:01000
TCTCTATGCGCTCCACATGTCTAAGGT
+
BBCCA?@BAABBB@BAA@BBBBB@CB@
@06TDH:00316:01002
TCTCTATGCGCTCCACATGTCTAAGGT
+
>BBBBBBEBBCBB@BBBBCBBBB@E@B
@06TDH:00326:01040
TCTCTATGCGCTCCACATGTCTAAGGT
+
BBCBABBBBBBBBABBBABBBBB>B??
@06TDH:00340:01025
ATATCGCGAGGGTATGGAAGACTCTA
+
BBABBABBBCB>BCCC?CCC@@?BB?
@06TDH:00341:01048
TAGTATCAGCCTCGCCATGACGAAGGTATTCC
+
BAC?@AFABAACCBB?BBBBB998;?B@B>B>
@06TDH:00342:01003
TAGTATCAGCCTCGCCATGACGAAGGTATTCC
+
BBBAABCBDB?BBBB@CBBBC@@>@BCCD?C?
@06TDH:00343:01037
ACGCTCGACATGCCCAGGTACAGGAG
+
AC8;;BBBCBCBBB>CA?ACCGCABB
@06TDH:00346:01015
CGTGTCTCTAGGCACAGGATTTTGTGTAG
+
ACBBDBCCCCCABBBCC@AAAA9A?DCC?
@06TDH:00308:01076
TGATACGTCTCCTTCCTTAGTTACTTCA
+
BBBBBBCBBBBABAC>?=?:31;BB>BC
@06TDH:00311:01072
CGTGTCTCTAGGCACAGGATTTTGTGTAG
+
BEBBCBBC@A??B=@@@<>>>@6@BBCBC
@06TDH:00318:01081
TCTCTATGCGCTCCACATGTCTAAGGT
+
BCDCCCCE;:<CC=AAA@>999959?A
@06TDH:00305:01116
ATATCGCGAGGGGGGGGGGGTATGGGGGGGGGGGGGGGGAAAAAGACTCTAT
+
@><99;@@99999999444"4:4444444444444444"4444+444444;3
@06TDH:00306:01105
CGTGTCTCTTTTAGGGGGGCAAACAGGGGGATTTTTTTTGGGGGGGTTTTGGGTTTAGAGGGGCA
+
AB@949999@@/<;BBBB*11;611/888/66666666$688888&///*//+44-494444,4;
@06TDH:00350:00043
TAGTATCAGCCTCGCCATGACGAAGGTATTCC
+
AAB@@ADAAA@AB??=@BB@@998<?A@@=A@
@06TDH:00351:00042
AGCACTGTAGCTGTCACTAGTTACTTGT
+
BBCGCEABBCBBAB>AAABCD@CBB?BB
@06TDH:00360:00004
CGTGTCTCTAGGCACAGGATTTTGTGTAG
+
BABBBBAABBBABAA>B@BBBB:ABBBBB
@06TDH:00370:00011
ATCAGACACGGACACAGCAGAACACA
+
;?A@B@<=AB6;9<99<;;11,//,,
@06TDH:00372:00032
CGTGTCTCTAGGCACAGGATTTTGTGTAG
+
CBBBBBBBBBB@AABBC@>?>=6=ABBCB
@06TDH:00380:00024
TGATACGTCTCCTTCCTTAGTTACTTCA
+
ABBABBBAA@B@A@A@A@BBB??AB@BB
@06TDH:00388:00020
ATCAGACACGGACACAGCAGAACACAC
+
?ABABABBBBBBABBB@CB?A=A?@@C
@06TDH:00389:00011
ACGGACACAGCAGAACACACAGAC
+
ABB?ABBBBBBBCH@BBBBC?AAB
@06TDH:00389:00033
TAGTATCAGCCTCGCCATGACGAAGGTATTCC
+
ACC@@AEAAAAAB>A>??;888459>?>>>A=
@06TDH:00363:00064
TACTGAGCTACACACACAGAAAGAGGT
+
A9<<BBACBB;;<;<?>@>>>:>9958
@06TDH:00365:00094
TACTGAGCTACACACACAGAAAGATTGGT
+
B??=BBBBBBBBBBE>;;444-9>>;>>B
@06TDH:00373:00072
TAGTATCAGCCTCGCCATGACGAAGGTATTCC
+
BBB?BBCDCCABBBC@CCBBD@?>A@A@ABD?
@06TDH:00389:00093
TGATACGTCTCCTTCCTTAGTTACTTCA
+
DAA@@BBBBBB@B@B@B@<@>>BCB@BC
@06TDH:00399:00057
TACTGAGCTACACACACAGAAAGATTGGT
+
A>@>BBBBBBAABBB>?B99909>><@AB
@06TDH:00399:00082
ATATCGCGAGGGTATGGAAGACTCTAT
+
9889999@<9<;=<<<BC:<<@@>9>>
@06TDH:00356:00104
CGTGTCTCTAGGCACAGGATTTTGTGTAG
+
BBAABBBBAAA@DBBBB@??>>6>=AABA
@06TDH:00374:00107
AGCACTGTAGCTGTCACTAGTTACTTGT
+
;9944949449@;94A@A@A>=99959>
@06TDH:00389:00124
ACGCTCGACATGCCCAGGTACAGGAG
+
BBABBB:9;CCAAA<;;8<BCCECCC
@06TDH:00391:00105
TGATACGTCTCCTTCCTTAGTTACTTCA
+
BBBBAA@BBBA@A@A?B@BAA?ABBEBB
@06TDH:00393:00108
ACGAGTGCGTTCCCCATGTCGTAGGTACTC
+
ABBBBBBBAB?ACC:DAGABCCBC@B:;;D
@06TDH:00359:00181
TAGTATCAGCCTCGCCATGACGAAGGTATTCC
+
BABAABCBBCA?@<?<?>>>>;859<>>>?B<
@06TDH:00360:00198
ACGCTCGACATGCCCAGGTACAGGAG
+
BB@??BB@@AACCC?CC@CDCDC@CB
@06TDH:00363:00177
CGTGTCTCTAGGCACAGGATTTTGTGTAG
+
BBBABBBB?BB@CBBCB@BCBB:CCCCBA
@06TDH:00386:00166
TCTCTATGCGCTCCACATGTCTAAAGGT
+
BBBBBAABBBBBB@BBBBB@@99969<>
@06TDH:00392:00190
TCTCTATGCGCTCCACATGTCTAAGGT
+
;@BC<;?C@@AA@=@BBBBBBCC@C@A
@06TDH:00395:00177
TACTGAGCTACACACACAGAAAGATTGGT
+
A>@@CCCBBB::;B;;9A@AA<ABC@C@C
@06TDH:00395:00191
ACGAGTGCGTTCCCCATGTCGTAGGTACTC
+
BBBBB?BB997<BB7GAAADCDCB@:;<<C
@06TDH:00396:00169
TCTCTATGCGCTCCACATGTCTAAGGT
+
ABCBBC@CBBBAB@BBBBBBBBBACBD
@06TDH:00353:00235
TAGTAGCCTCGCCATGACGAAGGTATTCC
+
CAB?BBBABB??=>@>?A;;7;?@@@>A=
@06TDH:00356:00240
TAGTATCAGCCTCGCCATGACGAAGGTATTCC
+
BBB??@D@AB@AA?A=>?A>>8859<>99695
@06TDH:00360:00242
TCTCTATGCGCTCCACATGTCTAAGGT
+
BBBB???CBDEDB?B?@@BBDDC?A>=
@06TDH:00365:00220
TCTCTATGCGCTCCACATGTCTAAGGTA
+
CCCC@AADCCC;99;BBABAAADDCACC
@06TDH:00384:00239
TATGAGCTACACACACAGAAAGATTGGT
+
BB@@ABBBBAB>?@ABBBBB>BCB@C@C
@06TDH:00385:00239
ATATCGCGAAGGTATGGAAGACTCTAT
+
A@AABBCCCECA99<B696<<:4@=98
@06TDH:00393:00229
ATATCGCGAGGGTATGGAAGACTCTAT
+
AAAABBBBABA=BBBB>A>B;<<CCCA
@06TDH:00395:00228
TACTGAGCTACACACACAGAAAGATTGGT
+
99449998:;9>@@>@==?AA=A==>@;=
@06TDH:00353:00289
ACGAGTGCGTTCCCCATGTCGTAGTACG
+
BB?<@@@BB?=@AB:CA=//1--,,,,,
@06TDH:00354:00267
AGCACTGTAGCTGTCACTAGTTACTTGT
+
99>>9@?AABC@AAABBAACA8;;;999
@06TDH:00365:00292
TGATACGTCTCCTTCCTTAGTTACTTCA
+
BBB@ABBBBBA?B@C@F@ABB?BBD@BB
@06TDH:00379:00298
TAGTTAGCCTCGCCATGACGAAGGTATTCC
+
BBCB@BBBAAA@?@BCBBBAA?B@CBC@B?
@06TDH:00384:00276
TGATACGTCTCCTTCCTTAGTTACTTCA
+
BBBBBBBBB@A@A@A@BABAA?ABBABB
@06TDH:00386:00255
CGTGTCTCTAGGCACAGGATTTTGTGTAG
+
BAAABBCCAAA?BBBDC@999919;ACCB
@06TDH:00394:00299
TGATACGTCTCCTTCCTTAGTTACTTCA
+
BBBBBBBBBBB@C@B@B@AAA@BBB@AA
@06TDH:00396:00258
TGATACGTCTCCTTCCTTAGTTACTTCA
+
ABA>@ACCBCC?B?B@C@@BBAAAA@CB
@06TDH:00396:00259
ATATCGCGAGGGTATGGAAGACTCTA
+
@BBBBABBBCC>CBBB==;@@@@A@>
@06TDH:00397:00256
TCTCTATGCGCTCCACATGTCTAAGGT
+
BDBCAAADBABBB>ACA@@@AAAACBB
@06TDH:00398:00288
TGATACGTCTCCTTCCTTAGTTACTTCA
+
>BB>??BBBBB@B@B@B@BBB@AAA@BB
@06TDH:00361:00335
TCTCTATGCGCTCCACATGTCTAAGGT
+
ABBBBBBBAA>AB@ABBBBBCCB@C@@
@06TDH:00368:00307
TGATACGTCTCCTTCCTTAGTTACTTCA
+
<CGGBBAAAAECC@BBFA>??@;44944
@06TDH:00371:00306
CGTGTCTCTAGGCACAGGATTTTGTGTAG
+
BAAA@BBCADD@BBBBC@????7@BECBB
@06TDH:00372:00301
ATCAGACACGGACACAGCAGAACACAC
+
BBB?AABCBB?AA?>9;;CBB=AA@AC
@06TDH:00372:00319
TGATACGTCTCCTTCCTTAGTTACTTCA
+
B@@@BBA@@BB@A?@?BABAB?BBB@BB
@06TDH:00379:00319
ACGCTCGACATGCCCAGGTACAGGAG
+
;:AACCCBA;9111-11-11:6:;BB
@06TDH:00395:00344
CGTGTCTCTAGGCACAG
+
4444444/6//,//444
@06TDH:00399:00329
TGATACGTCTCCTTCCTTAGTTACTTCA
+
@BBAAABAAAB@B?@@B@BBB?BBB@BB
@06TDH:00356:00405
TAGTATCAGCCTCGCCATGACGAAGGTATTCC
+
BBBBBCCAAB@CBBB@BBBAAAB@BCEBB@CE
@06TDH:00356:00436
TAGTATCAGCCTCGCCATGACGAAGGTATTCC
+
BAB:9=C81/:01.6689@@C;;7<?<9;?B>
@06TDH:00358:00412
ATATCGCGAGGGTATGGAAGACTCTA
+
ABAABABBBBB>BBBC?B?B@A@CCC
@06TDH:00364:00432
ATATCGCGAGGGTATGGAAGACTCTATAGAGG
+
BBBABBB@@AC?ECCD@B?BCCCC@@>>>995
@06TDH:00365:00443
AGCACTGTAGCTGTCACTAGTTACTTGT
+
ABCCBABBBBBBBBBB???BDBCBB>AB
@06TDH:00368:00407
CGTGTCTCTAGGCACAGGATTTTGTGTAG
+
@ABABAAA@@CBBBBBB@CDED9BBBCBB
@06TDH:00375:00401
TGATACGTCTCCTTCCTTAGTTACTTCA
+
BBBBBBBBBBA?A@A@A@?A?=??@@AA
@06TDH:00379:00443
ATCAGACACGGACACAGCAGAACACAC
+
?BBB?=>BBD?BB???>@BCCBCBBBC
@06TDH:00394:00407
AGCACTGTAGCTGTCACTAGTTACTTGT
+
;<CCCBBC??ABBBBBBBBCD@BBB?BB
@06TDH:00352:00476
ATATCGCGAGGGTATGGAAGACTCTA
+
BBAABBBBBBB>BABH>?=AAA@BBA
@06TDH:00362:00476
ATCAGACACGGACACAGCAGAACACAC
+
B>>>?@BCCC=?@?>=>A@>?;???>A
@06TDH:00366:00488
AGCACTGTAGCTGTCACTAGTTACTTGT
+
ABBBBABBBBBABB?BBBB@?=??><?B
@06TDH:00367:00475
CGTGTCTCTAGGCACAGGATTTTGTGTAG
+
AABABBBBBBB@BBB@;94444/9@B@CB
@06TDH:00370:00456
CGTGTCTCTAGGCACAGGATTTTTTTTTGTGTAG
+
BBBBBBBCAAB@FCBAA@BABAABCCC"AAACDC
@06TDH:00371:00457
AGCACTGTAGCTGTCACTAGTTACTTGT
+
@@@A?BCBBBB<;<AAA@A@@599@;A@
@06TDH:00373:00487
TCTCTATGCGCTCCACATGTCTAAGGTA
+
@@CBBBBB@@@BB?CBBBB??@CCD@?@
@06TDH:00379:00456
ATCAGACACGGACACAGCAGAACACAC
+
BAAABBBBCC??@9;;9;B@A=B@@@@
@06TDH:00379:00471
TACTGAGCTACACACACAGAAAGATTGGT
+
@BBBBB@AACDC@A@A?>9;;7:@@@C::
@06TDH:00379:00478
TGATACGTCTCCTTCCTTAGTTACTTCA
+
@@@>>>84984899:9:8849;>@@;9=
@06TDH:00380:00483
AGCACTGTAGCTGTCACTAGTTACT
+
==@@9999449949488>9449//1
@06TDH:00386:00453
TAGTATCAGCCTCGCCATGATCGAAGGTATTCC
+
94449A@A@BAA;8424///////785///,48
@06TDH:00388:00478
TACTGAGCTACACACACAGAAAGATTGGT
+
BAA@BBBBBBCB9:;@@@999-9>><@?B
@06TDH:00352:00539
AGCACTGTAGCTGTCACTAGTTACTTGT
+
@B=>=<<DAA@BCB@@@@999<999699
@06TDH:00353:00510
CGTGTCTCTAGGCACAGGATTTTGTGTAG
+
?=AAABCCCBB@BBBDD@BAAB9ABCCBB
@06TDH:00353:00548
TCTCTATGCGCTCCACATGTCTAAGGT
+
CBCCAACAAACBCAC=;;BB<<=ABCC
@06TDH:00359:00527
CGTGTCTCTAGGATTTTGTGTAGAGGC
+
BBB@@AAA@@B@BBCB:CCCCCAAA@B
@06TDH:00372:00504
TGATACGTCTCCTTCCTTAGTTACTTCA
+
BBBBBBBBBBC?A?A@CBACA?ABB@BC
@06TDH:00372:00530
TGATACGTCTCCTTCCTTAGTTAGTGC
+
BBBBBBBBBB@@B@B?B@BBB@BBBBB
@06TDH:00374:00545
ACGAGTGCGTTCCCCATGTCGTAGGTACTC
+
AAB@AABBB@69994;@C@BCB9;899999
@06TDH:00377:00520
ATCAGACACGGACACAGCAGAACACAC
+
BAAABBBBCC?DCBBBCCCCD?BABBB
@06TDH:00379:00512
TGATACGTCTCCTTCCTTAGTTACTTCA
+
BBB??@@@ABB@B>B?BBCBB@AAA@BB
@06TDH:00380:00544
CGTGTCTCTAGGCACAGGATTTGATGTAG
+
4488444/61/,/8944249954449989
@06TDH:00381:00527
ACGAGTGCGTTCCCCATGTCGTAGGTACTC
+
AACECCCCCC@BAA7@@@@B@??>69999=
@06TDH:00383:00519
ATCAGACACGGACCAGCAGAACACAC
+
ABB@A@ABBB@@?=@@??CC?AABCB
@06TDH:00383:00521
CGTGTCTCTAGGCACAGGATTTTGTGTAG
+
BBBCCCCCD?@=@@@>@@@AAA7@@@@AA
@06TDH:00387:00524
TACTGAGCTACACACACAGAAAGATTGGT
+
9:<CCCCC??>@;99@>AAADA>?>9999
@06TDH:00389:00503
TGATACGTCTCCTTCCTTAGTTACTTCA
+
BBB@@@BBBBB@B@B@B@BCB@BBC@BC
@06TDH:00393:00517
ATATCGCGAGGGTATGGAAGACTC
+
B>><??=>8998;@@B>B>B<<<A
@06TDH:00397:00529
TGATACGTCTCCTTCCTTAGTTACTTCA
+
BBBABBBCCBB@B@C@D@BCB<?@B?BC
@06TDH:00354:00575
ATCAGACACGGACACAGCAGAACACAC
+
BBA@AAACCC?BB@???@CBB?EDBDC
@06TDH:00376:00589
TACTGAGCTACACACACAGAAAGATTGGT
+
@?@CCCDB>?@B??@@?C99909>>>B@C
@06TDH:00383:00589
CGTGTCTCTAGGCACAGGATTTTGTGTAG
+
;BCBBBCBCCD@@@@@>;9999/99AECC
@06TDH:00386:00581
AGCACTGTAGCTGTCACTAGTTACTTG
+
@@DDA@ACBCBBBAABBBBBA?A??=?
@06TDH:00394:00589
AGCACTGTAGCTGTCACTAGTTACTTGT
+
ACCCBABCBBBBBBBABCCCD>@@B?BC
@06TDH:00397:00561
TCTCTATGCGCTCCACATGTCTAAGGT
+
BBBBBBBBAABAB@BBBBABCCC@C@B
@06TDH:00398:00589
ATCAGACACGGACACAGCAGAACACAC
+
B>@@CCA@@@?A@9<<<<@>B5<<<<A
@06TDH:00353:00622
TGATACGTCTCCTTCCTTAGCTTACTTCA
+
9=>?ABB<;;A8<61787911/68,,*//
@06TDH:00354:00647
ACGCTCGACATGCCCAGGTACAGGAG
+
BBBBBBBBBAAACCAA?>?CDDB@BC
@06TDH:00361:00600
AGCACTGTAGCTTTACTTGTGTGC
+
@BBBBECBBACBB@CCDBDCCCCC
@06TDH:00361:00648
ATCAGACACGGACACAGCAGAACACAC
+
BBBABBBBBBDAA???BBFCCACBBBC
@06TDH:00368:00644
TAGTATCAGCCTCGCCATGACGAAGGTATTCC
+
BBCAAAGCDCABBAB=B@>>@;;8<AAAB>A=
@06TDH:00371:00627
TCTCTATGCGCTCCACATGTC
+
>ADCA===1////,/6/4448
@06TDH:00373:00606
TGTCTCCTTCCTTAGTTACTTCAGTGC
+
C@@?CC@C@C@B@BC@=ABB?BCCCCA
@06TDH:00374:00625
ACGCTCGACATGCCCAGGTACAGGAG
+
AABBBBBBBAABCF?::;;BBBC@CC
@06TDH:00393:00616
TGATACGTCTCCTTCCTTAGTTAC
+
9444494>9992959242.//,//
@06TDH:00398:00608
TGATACGTCTCCTTCCTTAGTTACTTCA
+
BBBBBBBBB?A@A@B@BACB@>BBC@BC
@06TDH:00398:00643
ATATCGCGAGGGTATGGAAGACTCTA
+
AA>@@AGCCCD@<<=C=B=ABCAC<9
@06TDH:00359:00683
CGTGTCTCTAGGCACAGGATTTTGTGTAG
+
??AAAAAA>>A@BBBB@94444,4;@CCB
@06TDH:00359:00691
ACGCTCGACATGCCCAGGTACAGGAG
+
BBBBBBBBBBBBCB>?A>ABCCN@CC
@06TDH:00360:00663
TCTCTATGCGCTCCACATGTCTAAGGT
+
BBBBBBDCBBBBB@BBBBBBBDC@C@B
@06TDH:00363:00661
ATCAGACACGGACACAGCAGAACACAC
+
@@@AABBBBB>??AA@=BBBA?BCBBC
@06TDH:00363:00690
TAGTATCAGCCTCGCCATGACGAAGGTATTCC
+
CCBCCCBCDDCC@@ABDFCCCCC?C@DCC@CA
@06TDH:00364:00656
TCTCTATGCGCTCCACAAGTCTAAGGTACTG
+
BBCBCBBBBBBBB?BBB@BBBBC@CBBBDCD
@06TDH:00365:00694
AGCACTGTAGCTGTCACAGTTACTTGT
+
?@BDDDBCB?AAABAAA@@B?CBB@BB
@06TDH:00366:00675
TAAGTTATTCCAAGGCCCTTCCGCCCAATG
+
44788284242424:;;58692444-/,,,
@06TDH:00368:00660
TCTCTATGCGCTCCACATGTCTAAGGT
+
BCDBEBABBBBBB>BBBBCB?@@=@@;
@06TDH:00386:00668
CGTGTCTCTAGGCACAGGATTTTGTGTAG
+
ABBBBB@@ABB@BBBB@<894919ABBCC
@06TDH:00386:00671
TACTGAGCTACACACACAGAAAGATTGGT
+
A???BBCBB??BB@CCAB994-9>>=@BC
@06TDH:00392:00693
CGGTCTCTAGGCACAGGATTTTGTGTAG
+
BB?9<<CDCCA<<<>>;9999/<@??BA
@06TDH:00350:00742
CGTGTCTCTAGGCACAGGATTTTGTGTAG
+
??BAAAAA@BB@B?BBCA????7?ABDCB
@06TDH:00355:00704
ACGCTCGACATGCCCAGGTACAGGAG
+
BBBBBBBBB@CBFC@BB?BBCDC@CC
@06TDH:00362:00728
ACGAGTGCGTTCCCCATGTCGTAGGTACTC
+
BBB<BBBB@><>BB:B==ACCDBB?::<<D
@06TDH:00369:00747
TCTCTATGCGCTCCACATGTCTAAGGT
+
@DDB?=ACBDB@@=ABBCC<<=C=@=A
@06TDH:00393:00745
ACGAGTGCGTTTTTTTTCCCCATGTCGTAGGTACTC
+
B>>>BBBB==888888$888/9@ABECCIG@??A@C
@06TDH:00354:00798
TCTCTATGCGCTCCACATGGTACTG
+
BBBBBDBCA@A@C@BBBBB@AA@BB
@06TDH:00356:00773
TACTGAGCTACACACACAGAAAGATTGGT
+
@===BABA?AAAA@BCBE;;96;@=>B@C
@06TDH:00361:00767
ATCAGACACGGACACAGCAGAACACAC
+
BA?@@BCDDBBAB9;499?9969999A
@06TDH:00364:00784
CGTGTCTCTAGGCACAGGATTTTGTGTAG
+
BAAABABB?AB@BBBBB@BBBB9CBCEBB
@06TDH:00371:00784
ACGCTCGACATGCCCAGGTACAGGAG
+
AB@?ABAABBCBDC>BB?AABBC@CB
@06TDH:00374:00796
TCTCTATGCGCTCCACATGTCTAAGGT
+
99BBDCCJCBC998<AA@A;;<@<>>@
@06TDH:00384:00771
TAGTATCAGCCTCGCCCATGACGAAGGTATTCC
+
BABABBCCCC@CCBBB=ABBBD:::<ABAB@A=
@06TDH:00384:00793
TAGTATCAGCCTCGCCATGACGAAAGGTATTCCG
+
@89994999;?A;99;?444;444-49//1,/,/
@06TDH:00389:00774
TCTCTATGCGCTCCACATGTCTAAGGT
+
BBBCAAABBBBBB@BBDBBBCCC?BCD
@06TDH:00397:00775
AGCACTGTAGCTGTCACTAGTTACTTGT
+
@ADCBEBCBCBBBBAA??@BB@BBB=??
@06TDH:00398:00789
ATCAGACACGGACACAGCAGAACACAC
+
ABBBBBABBA??=9;;;9B@A=A@@@B
@06TDH:00399:00759
TCTCTATGCGCTCCACATGTCTAAGGT
+
84444449>844@;44444444424:;
@06TDH:00356:00833
TCTCTATGCGCTCCACATGTCATAAGGT
+
?>>=994@@@999599944444448989
@06TDH:00365:00808
ATATCGCGAGGGTATGGAAGACTCTA
+
>8899984=;;6?==@89=:944@44
@06TDH:00366:00815
TCTCTATGCGCTCCCTAAGGTACTG
+
BCCCCDCCB==44419@>A>BCEEC
@06TDH:00370:00829
TAGTATCAGCCTCGCCATGACGAAGGTATTCCATCACC
+
BBB@@ACAAACCCBB@CBB??996;??>>=A=>>>999
@06TDH:00372:00845
TACTGAGCTACACACACAGAAAGATTGGT
+
BA??BBEBBBBBDCBCCCCCC>BCC@A@A
@06TDH:00377:00804
ACGCTCGACATGCCCAGGTACAGGAG
+
BBBBB??>;49999199699ADBACD
@06TDH:00381:00804
ATATCGCGAGGGTATGGAAGACTCATAT
+
9889@<;;BBA<C<:99:89///////.
@06TDH:00387:00849
TCTCTATGCGCTCCACATGTCTAAGGT
+
ABBBAAAB@@@;:8;@BBA;;;A=?=@
@06TDH:00394:00827
ATATCGCGAGGGTATGGAAGACTCTAT
+
BACBBBBBCCD>BBCC@D@C@A?B?=>
@06TDH:00395:00826
TGATACGTCTCCTTCCTTAGTTACTTCA
+
BBBAABBBBBE@B@B@B@BBB=BBB@BB
@06TDH:00397:00848
AGCACTGTAGCTGTCACTAGTTACTTGT
+
@@CBC;>=BBCCBBBBA?9;;=@A@=@>
@06TDH:00351:00879
AGCACTGTAGCTGTCACTAGTTACTTGT
+
@ACCB@@CBBB?BAAAAAAAB?BAA?AA
@06TDH:00360:00892
TGATACGTCTCCTTTCCTTTTTTTTTTTCTAGTGC
+
<@A??AB999=-11,1,1/////////"///78/4
@06TDH:00360:00899
AGCACTGTAGCTGTCACTAGTTACTTGT
+
<<CCCCCBBBBBBB@AAAAAB@A@B@BD
@06TDH:00361:00871
CGTGTCTCTAGGCACAGGATTTTGTGTAG
+
ACCBEBBBBAB@BBBBC?999944?BBBC
@06TDH:00362:00869
TCTCACTG
+
@BBBB@@C
@06TDH:00368:00858
TGATACGTCTCCTTCCTTAGTTACTTCA
+
CBBBBBBAAAB@B@B?B@BBB>@AB@DE
@06TDH:00380:00888
TGATACGTCTCCTTCCTTAGTTACTTCA
+
BBA?BABAAAB@B@B@B@BBB@BBB@BB
@06TDH:00382:00876
TAGTATCAGCCTCGCCATGACGAAGGTATTCC
+
BAC??ACDDC@BAAEDCCCAABB@C@AAB@C@
@06TDH:00393:00874
ATCAGACACGGACACAGCAGAACACAC
+
BBBBAAABBC>@ADDCBBCCC?BAAAB
@06TDH:00394:00878
TAGTATCAGCCTCGCCATGACGAAGGTATTCC
+
AAB@AANAAAACCBB@BBCBB?@>?@@?ADC>
@06TDH:00352:00947
CGTGTCTCTAGGCACAGGATTTTTTTT
+
CBBBBBBBBBCACB;999444444499
@06TDH:00376:00907
TAGTATCAGCCTCGCCATGACGAAGGTATTCC
+
BAB?=@@<<9<@@>@=@>>=>99595444242
@06TDH:00381:00916
ATCAGACACGGACACAGCAGAACACAC
+
CBB??@BBB>;@>;8;<<BBA@AA@@G
@06TDH:00384:00928
AGCACTGTAGCTGTCAC
+
8>11////////9@99/
@06TDH:00392:00922
TACTGAGCTACACACACAGAAAGATTGG
+
>>@BCCCBCBBB>>889@99909A@@CC
@06TDH:00397:00929
ACGCTCGACATGCCCAGGTACAGGAGA
+
CBB???AAACCBBB>CEAAAA??=@CB
@06TDH:00352:00970
CGTGTCTCTAGGCACAGGATTTTGTGTAG
+
BBBBBBBBBBB@BBBBC@AAAA7@ACFBB
@06TDH:00356:00999
TCTCTATGCGCTCCACATGTCTAAGGT
+
BBBBCCDEA@ACCACBBA@999959<?
@06TDH:00357:00996
TCTCTATGCGCTCCACATGTCTAAGGT
+
BBBBBBACBBBBC@BBCBBBBBCACBC
@06TDH:00363:00974
TGATACGTCTCCTTCCTTGC
+
@@@>;;:///8,/,/,4249
@06TDH:00367:00982
TGATACGTCTCCTTCCTTAGTTACTTCA
+
BBBBBABBA>?=A@CBDABAA?BBD@CC
@06TDH:00369:00992
ATCAGACACGGACACAGCAGAACACAC
+
BCBABBABBB?ABAA9;<B@A=AA@@C
@06TDH:00387:00996
TCTCTATGCGCTCCACATGTCTAAGGT
+
BBCBBCCEBBBBC@BBCBCBBAA?B@B
@06TDH:00388:00998
TGATACGTCTCCTTCCTTAGTTACTTCA
+
BBBBBBBAA@A=?=A@CBBCB@BBB@BA
@06TDH:00390:00966
TGATACGTCTCCTTCCTTAGTTACTTC
+
@BB?A?BAAAB?B?B@B@B?>=BBB9,
@06TDH:00394:00955
AGCACTGTAGCTGTCACTAGTTACTTG
+
@?>A<9:BBAABB;<;A;;9@?>>>59
@06TDH:00395:00951
AGCACTGTAGCTGTCACTAGTTACTTGT
+
;<CCCBBBCBBB@@??@BBBB@BBB999
@06TDH:00397:00998
TAGTATCAGCCTCGCCATGACGAAGGTATTCC
+
BACBBCB@AADBBBB?A=@==997<@A>@AC?
@06TDH:00399:00994
ACGCTCGACATGCCCAGGTACAGGAG
+
BB?ABB??AACCDC?BB@CBDCC@DE
@06TDH:00352:01008
TGATACGTCTCCTTCCTTAGTTACTTCA
+
BBBBBBBBBBB?B>B@B@CBB@ABC@BB
@06TDH:00364:01040
ACGCTCGACATGCCCAGGTACAGGAG
+
CB@@@@@@ACEDEDACCAECBCE?CC
@06TDH:00365:01046
AGCACTGTAGCTGTCACTAGTTACTTGT
+
9;AA=ABBABCBBDBBBBCCCACBB?BC
@06TDH:00374:01043
AGCACTGTAGCTGTCACTAGTTACTTGT
+
?AC@AAACCB99<BBBABBA@=@9959>
@06TDH:00378:01001
ATCAGACACGGACACAGCAGAACACAC
+
BBBABAABCB?@@BBCDCCDC@BCDBC
@06TDH:00380:01047
TCTCTATGCGCTCCACATGTCTAAGGT
+
@?BBCDDDBBBCC@BECDC@@AC?B?<
@06TDH:00383:01038
ACGAGTGCGTTCCCCATGTCGTAGGTACTC
+
BBBB@BBCBA=?>=6=?C@BCCBB@@@AAN
@06TDH:00393:01035
TCTCTATGCGCTCCACATGTCTAAGGT
+
?@=@@@BBBCLDC@AABDF@@<969>9
@06TDH:00394:01046
AGCACTGTAGCTGTCACTAGTTACTTGT
+
?@BBA@ACCCC@AB?AAAAAA@BBB@BA
@06TDH:00395:01048
TAGTATCAGCCTCGCCATGACGAAGGTATTCC
+
BBBBBCCCCB?ABBE=@@@9999:;?C@B@E?
@06TDH:00396:01021
ATATCGCGAGGGTATGGAAGACTCTATA
+
BBABBBCCCCC>DCCC@CBC@A?CB??7
@06TDH:00351:01088
TGATACGTCTCCTTCCTTAGTTACTTCA
+
BBCBBBBCBBA@BAB?B>BBB@B@@@BC
@06TDH:00353:01052
TCTCTATGCGCTCCACATGTCTAAGGT
+
ABBCEABBDCFCC@BABBC;;=DC@A9
@06TDH:00359:01059
TAGTATCAGCCTCGCCATGACGAAGGTATTCC
+
AABCBBEGCB@BAAA=@@CCBBB>B?@>@>B?
@06TDH:00372:01051
ATATCGCGAGGGTATGGAAGACTCTAT
+
BACBCABBBCB>BCDE>A>@BC>A::;
@06TDH:00376:01083
ATATCGCGAGGGTATGGAAGACTCTAT
+
BAABBCBBCCC@A@AH;:8<BC@B@@@
@06TDH:00378:01070
AGCACTGTAGCTGTCACTAGTTACTTGT
+
@ADDCBBBBBBBAA@BBBBBB?ABBABB
@06TDH:00393:01086
ACGCTCGACATGCCCAGGTACAGGAG
+
BAAABBAAABCCDF>BC@CBCBB?CD
@06TDH:00396:01050
TACTGAGCTACACACACAGAAAGATTGGT
+
@?FBCCC@>?>>B?B@ABAAA?ACC@C@C
@06TDH:00362:01148
TCTCTATGCGCTCCACATGTCTAAGGT
+
CCCBBCB?>=>>>49999984>><A@C
@06TDH:00376:01182
AGCACTTGTAGCTGTCACTAGTTTACTTTGTGTGCA
+
7/11/1,//////488>9999>>1999909444444
@06TDH:00391:01172
ATAGACACTCCCCCCCC
+
4001/.6//44444444
@06TDH:00413:00037
AGCACTGTAGCTGTCACTAGTTACTTGT
+
?@A@@@A?;<<EADCDBBBBB@BBBACC
@06TDH:00429:00023
TACTGAGCTACACACAACAGAAAGATTGGT
+
74:11//63444/1//,//667::CB>B?@
@06TDH:00432:00046
CGTGTCTCTAGGCACAGGATTTTTTGTGTAG
+
BBBA@@@A@BB@BBB@;9444444(9@@@CC
@06TDH:00442:00041
ACGCTCGACATGCCCAGGTACAGGAG
+
BBAABCBBCDDA@@<@>;@@ACCAEC
@06TDH:00406:00067
TGATACGTCTCCTTCCTTAGTTACTTCA
+
BAAABBBB??B@C@A?B@BBB>AAB@BB
@06TDH:00419:00065
TACTGAGCTACACACACAGAAAGATTGGT
+
BBBBBCCBCBBA@?@BBBCCC?DCC@C@C
@06TDH:00428:00056
ATATCGCGAGGGTATGGAAGACTCTAT
+
BB??ABBACBB@?@AD?B>BAAADBA<
@06TDH:00429:00071
ATATCGCGAGGGTATGGAAGACTCTAT
+
AB@@AABBBBC>ABBC?B>B@AAAA@=
@06TDH:00429:00082
TCTCTATGCGCTCCACATGTCTAAGGT
+
BBBBBCCCBBBBB@BBCBBBBDC@C@C
@06TDH:00430:00071
ACGCTCGACATGCCCAGGTACAGGAG
+
AAB?BBBBAAACDD@CD@AABDD@DC
@06TDH:00430:00086
ACGAGTGCGGTTCCCCATGTCGTAGGTACTC
+
AAAABBBB@<;2444/999;BCBA@=@;<<A
@06TDH:00436:00099
ATCAGACACGGACACAGCAGAACACAC
+
=<AABBBBCB?AACBBBBECC@BBBCC
@06TDH:00442:00094
ACGAGTGCGTTCCCCATGTCGTAGGTACTC
+
BBB>AABCB?69994;==ACCCDB@?:<<D
@06TDH:00400:00105
TCTCTATGCGTTCCACATGTCTAAGGT
+
@@BB;:=CCBC@CACAAABAA<<7<?>
@06TDH:00401:00128
TGATACGTCTCCTTCCTTAGTTACTTCA
+
ABB>?@>9>>?6969592;AB@CCDDC<
@06TDH:00412:00139
AGCACTGTAGCTGTCACTAGTTACTTGT
+
@BCCBABCBBBBAAAAAAACDABAA>AB
@06TDH:00434:00147
AGCACTGTAGCTGTCACTAGTTACTTGT
+
@@CCCB@AABBAA@@BBBCCC@EBC@BB
@06TDH:00440:00126
ATATCGCGGGGGTATGGAAGACT
+
AABAAAA???A2>>BC??>@9;;
@06TDH:00443:00130
TAGTATCAGCCTTGCCATGACGAAGGTATTCC
+
BBBBBCC@AA@C@CC=?@CBB@@=A@A@@?C=
@06TDH:00406:00194
ATATCGCGAGGGTATGGAAGACTCTATA
+
B@A@BABBBBC@BBBB=>;@ABABA@;:
@06TDH:00432:00168
ATACGCGAGGGTATGGAAGACTCTATA
+
B?;;?BBBBB=BBCC?A?ACBBCBB@=
@06TDH:00443:00187
TCTCTATGCGCTCCACATGTCTAAGGT
+
BBCB99<B@@@@@<@BB8117-,+-+,
@06TDH:00448:00159
TCTCTATGCGCTCCACATGTCTAAGGT
+
BBBBAABAAACCE@BCCBBBAABAF@B
@06TDH:00400:00233
AGCACTGTAGCTGTCACTAGTTACTTGT
+
AADNCBBCBBBBBBBBBBECC@BBB>@@
@06TDH:00414:00225
TGATACGTCTCCTTCCTTAGTTACTTCA
+
B?B??BBBBBC@?=?===?@@=@BB@CC
@06TDH:00418:00206
CGTGTCTCTAGGCACAGGATTTTGTGTAG
+
??B@@BAAA@@?@@BBB@BBBB8BBBBBB
@06TDH:00426:00247
TGATACGTCTCCTTCCTTAGTTACTTCA
+
BBBBBBBCBBE@B@D@CABBB?AAAABB
@06TDH:00427:00241
CGTGTCTCTAGGCACAGGATTTTGTGTAG
+
BBAAAAAA@@@?BBBBBABBBB9BCCCBB
@06TDH:00435:00222
CGTGTCTCTAGGCACAGGATTTGTGTAG
+
BBAABBCBBBB;>=>9959991999668
@06TDH:00438:00247
TCTCTATGCGTTCCACATGTCTAAGGT
+
AAA@BBBC;;8,/,1>8>>99996959
@06TDH:00440:00209
ATCAGACACGGACACAGCAGAACACAC
+
BAABBBBBA==9;48999999699>94
@06TDH:00441:00230
AGCACTGTGGCTGTCACTAGTTACTTGT
+
AEDEBBBBD@BBBBBBBBCAA<===6;;
@06TDH:00414:00289
ACGAGTGCGTTCCCCATGTCGTAGGTACTC
+
CBB@ABBB?@>ACC9CAAACCCCC>;<<AC
@06TDH:00418:00263
TCTCTATGCGCTCCACATGTCTAAGGT
+
BBBBCCCEBBBBB@CCCA==A?=;A@A
@06TDH:00424:00261
AGCACTGTAGCTGTCACCTAGTTACTTGT
+
@ACCBBB@?@CBBBBBB@BAAB@E?A9:;
@06TDH:00425:00270
TGATACGTCTCCTTCCTTAGTTACTTCA
+
BBBBBBBDBBC?@>A=9;>9949996<C
@06TDH:00431:00280
TGATACGTCTCCTTCCTTAGTTACTTCA
+
BBBBBBBB?BB@B@B@C@ABBDBBB@BB
@06TDH:00435:00275
ACGCTCGACATGCCCAGGTACAGGAG
+
CBB@@?ABA@A@>@:?@=@>>99:9B
@06TDH:00435:00293
TAGTATCAACCTCGCCATGACGAAGGTATTCC
+
B@BBHB@?=@?@@BB?BB@=?996;<;9;>B=
@06TDH:00436:00273
ACGCTCGACATGCCCAGGTACAGGAG
+
BBBABB???BCDDD>BE@BBBBB?CC
@06TDH:00437:00293
TAGTATCAGCCTCGCCATGACGAAGGTATTCC
+
@@BBABCCBB?BBBB@BBABB@?=AAA@AAC=
@06TDH:00443:00256
ATATCGCGAGGGTATGGAAGACTCT
+
BB??BBBBABB?BCDC?A?B@@@BB
@06TDH:00407:00323
TACTGAGCTACACACACAGAAAGATTGGT
+
B?@?BBBB?B@@AABBCCCDD@BEBAC@C
@06TDH:00414:00307
CGTGTCTCTAGGCACAGGATTTTGTGTAG
+
@ABBCCCCCCEACBA>><9999/9@A@AC
@06TDH:00421:00317
TACTGAGCTACACACACAGAAAGATTGGT
+
A>@@CBBB?ABB??BBBB@?=<@BA?B@C
@06TDH:00434:00335
AGCACTGTAGCTGTCACTAGTTACTTGT
+
@@FDCCCBBBBB@@@BBCCDAB?>=;=@
@06TDH:00436:00302
TAGTATCAGCCTCGCCATGACGAAGGTATTCC
+
BBBAAAB>?A@ABABABAABB?A>@CBBB@B?
@06TDH:00443:00318
TCTCTATGCGCTCCACATGTCTAAGGT
+
FDCCABBCBBCBB?BCC@@@A;;5<@A
@06TDH:00400:00372
TACTGAGCTACATACACAGAAAGATTGGT
+
;:9?@9498984///////665699;=>=
@06TDH:00403:00364
ATCAGACACGGACACAGCAGAACACAC
+
BBBABCABBB69;@@@ABCCC@CBBBB
@06TDH:00405:00388
TCTCTATGCGCTCCACATGTCTAAGGT
+
CCCBCCCCBCDBC>@ACB==A;:8<A<
@06TDH:00416:00380
TGATACGTCTCCTTTTTTTT
+
BBBBBBB>444244444444
@06TDH:00417:00352
CGTGTCTCTAGGCACAGGATTTTTTTTTGTGTAGAGG
+
ABBABBCCCBB@BBBCDABBBB==:??";<<CBDCCC
@06TDH:00425:00377
TCTCTATGCGCTCCACATGTCTAAGGT
+
BBBCCDBBBBBBB?@@??BBCBA?B@@
@06TDH:00426:00397
TACTGAGCTACACACACAGAAAGATTGGT
+
???>BBCBAA@@@?@=?@99909@?>BBD
@06TDH:00432:00391
ACGAGTGCGTTCCCATGTCGTAGGTACTC
+
9;;;>;49@A59904:9944444249444
@06TDH:00400:00441
ATATCGCGAGGGTATGGAAGACTCTA
+
B??@BCBCBCC>CCCE?B@C?@>@@>
@06TDH:00408:00439
ATATCGCGAGGTTATGGAAGACTCTA
+
BA>??BBBCB@B@DDC@C@C???BBA
@06TDH:00417:00416
TCTCTATGCGTTCCACATGTCTAAGGT
+
<<BHA?;<<@A=ACDBDECAABDCCFA
@06TDH:00419:00402
ATATCGCGAGGGTATGGAAGACT
+
BAABBBBBBBCBCBBB@C?B?@?
@06TDH:00423:00442
ACGAGTGCGTTCCCCATGTCGTAGGTACTC
+
BBB>==BBCH?BBB9BAABDCCBB@@:><E
@06TDH:00431:00426
TGATACGTCTCCTTCCTTAGTTACTTCA
+
BBB@@ABCCBD?A?B@DAABB@AAA@AA
@06TDH:00448:00442
AGCACTGTAGCTGTCACTAGTTAATTGT
+
@ACCCCBBAAABBAAAAAAAB@B>@>AD
@06TDH:00449:00419
AGCACTGTAGCTGTCACTAGTTACTTGT
+
A?BBC<<<CGCAAA@@B@@<<:<@B>A;
@06TDH:00401:00481
TACTGAGCTACACACACAGAAAGATTGGT
+
BABCC;=<ABBABA9999994-4:989=>
@06TDH:00403:00483
CGTGTCTCTAGGCACAGGATTTTGTGTAG
+
BBBBBAAAAAA@AABB;94444/9B@BCC
@06TDH:00404:00468
TGATACGTCTCCTTCCTTAGTTACTTCA
+
BBABBBBA?@B@BAB?B@BBB@BBB@BB
@06TDH:00404:00470
ATCAGACACGGACACAGCAGAACACAC
+
BAAAAAACBBBBA?>===?=?;@?>@C
@06TDH:00416:00497
TAGTATCAGCCTCGCCATGACGAAGGTATTCC
+
CBB@@ADAAADCCBB@BBBAA998<?A@A@C=
@06TDH:00422:00458
TCTCTATGCGCTCCACATGTCTAAGGT
+
AACBBBBBBBABB@BBBBBCBDB@B@@
@06TDH:00429:00478
TGATACGTCTCCTTCCTTAGTTACTTCA
+
@BBBBBBBBBB@A@A@A@?BB?BBB@BB
@06TDH:00442:00465
ATCAGACACGGACACAGCAGAACACAC
+
@@:;<BBCCC@BBBDCEADAC@DCGBC
@06TDH:00402:00542
CGTGTCTCTAGGCACAGGATTTTTTTTGTGTAG
+
BBBABBB@>AA@@BBBB@A@===999$AABCCB
@06TDH:00404:00526
TAATATCAGCCTCGCCATGACGAAGGTATTCC
+
@;@>?@CEBBCBABB@A@>;?996;?@=??@7
@06TDH:00405:00518
TACTGAGCTACACACACAGAAAGATTTTTTTTTTTT
+
89>4444834444999:4A;@04/111111111111
@06TDH:00407:00502
CGTGTCTCTAGGCACAGGATTTTGTGTAG
+
BBBBABBCCCC@BBBBB@@BBB:CCCCCC
@06TDH:00409:00503
ACGCTCGACATGCCCAGGTACAGGAG
+
BBA@@B@AABBCDC>CCAEFCBB@DC
@06TDH:00409:00531
ATCAGACACGGACACAGCAGAACACAC
+
BAA>?AABBC?BB?@===9=?;@999B
@06TDH:00414:00549
TAGTATCAGCCTCGCCATGACGAAGGTATTCC
+
BBBBBBC@AACCBBB@BBABB998<AA>AAD:
@06TDH:00420:00514
ATATCGCGAGGGTATGGAAGACTCT
+
BAAABBBBBBB?;9<C7;7<@A>@@
@06TDH:00421:00524
ACGAGTGCGTTCCCCATGTCGTAGGTACTC
+
BBB<@BCBBB?A@=6===?BCCAB@@;@<E
@06TDH:00423:00514
TGATACGTCTCCTTCCTTAGTTACTTCA
+
BBBBBBBAAAB?BAB@B?BBB@CBB?BB
@06TDH:00423:00525
ATCAGACACGGACACAGCAGAACACAC
+
BB@@BBACCD?BBBAA===@=?@;;;B
@06TDH:00424:00522
CGTGTCTCTAGGCACAGGATTTTGTGTAG
+
AABBBBBBBBB@BB?@;94444,9@@ABA
@06TDH:00424:00545
CGTGTCTCTAGGCACAGGATTTTGTGTAG
+
BBBBBBBBAAABCBB>;94444/99AD@B
@06TDH:00431:00546
TACTGAGCTACACACACAGAAAGATTGGT
+
B>>>BBBBAAAB???@B;944-9@@?B@B
@06TDH:00438:00500
TACTGAGCTACACACACAGAAAGATTGGT
+
>;==@@BA?AAA=?B@;;444-9@@@C@C
@06TDH:00439:00529
TCTCTATGCGCTCCACAAGTCTAAGGTACTG
+
?@BBBBBBBB@@@@BBCBCD@AA?B?AAACB
@06TDH:00440:00527
ATCAGACACTCGGACACAGCAGAACACACA
+
47779/,,,,,0*,,666:4494249444/
@06TDH:00448:00524
ATCAGACACGGACACAGCAGAACACAC
+
AAABBBABBC=@@@@;;<AAB@CCCCC
@06TDH:00436:00598
CGTGTCTTTTGTGTAGAGGC
+
BBBBBBBBB8BBBBDBBB@B
@06TDH:00438:00579
TAGTATCAGCCTCGCCATGACGAAAGTATTTTTCC
+
444494;4442444424444449959;99999+42
@06TDH:00441:00571
ACGCTCGACATGCCCAGGTACAGGAG
+
BB>??BBBBABCCC@CDAGEBCB?BB
@06TDH:00449:00560
TCTCTATGCGCTCCACATGTCTAAGGT
+
BBBB?@ACBBBBB@BBCBBBBAA?B@A
@06TDH:00405:00628
ATATCGCGAGGGTATGGATCTATAGAG
+
BCABBABBBAB@CCCC@BBCCCDDBBB
@06TDH:00407:00640
TCTCTATGCGCTCCACATGTCTAAGGT
+
BBBBA@:<=CCBC@CCCBBBCBB;<8=
@06TDH:00420:00637
ATTCGCGAGGGTATGGAAGACTCTATAGAG
+
BB>@ABBBCC>A?A@>@>B=B?C@>;;;@>
@06TDH:00427:00606
TCTCTATGCGCTCCACATGTCTAAGGT
+
CCCCBBCCCBBBB@BCDBB??ACAHBB
@06TDH:00428:00618
TAGTATCAGCCTCGCCATGACGAAGGTATTCC
+
AABBABCAAA@CBBB@BCBBB@?=@@BBB@C=
@06TDH:00429:00631
ATATCGCGAGGGTATGGAAGACTCTA
+
B>>>BBBCCCC@B@AC@B>A:;;A@@
@06TDH:00436:00604
TCTCTATGCGCTCCACATGTCTAAGGT
+
>ABCC<<<A@>8949988;@?9<5;?@
@06TDH:00449:00619
TCTCTATGCGCTCCACATGTCTAAGGT
+
BBBBBBBBBBBBB@BBBBBBB?>=><;
@06TDH:00425:00687
TAGTATCAGCCTCGCCATGACGAAGGTATTCC
+
AABAABCBBB@AAAB?BCBBB@@>A@A@BBD?
@06TDH:00433:00698
TACTGAGCTACACACACAGAAAGATTGGT
+
BB@ABBBA?ABB?BCB?A9996;>@>BAC
@06TDH:00436:00662
ATATCGCGAGGGTATGGAAGACTCTAT
+
AAAABCBCBCB>DCDD?B?AAEACB@>
@06TDH:00442:00658
CGTGTCTCTAGGCACAGGATTTTGTATAG
+
BBBAABBBBBB@ABBBB@ABAA7A==9@9
@06TDH:00442:00674
AGCACTGTAGCTGTCACTAGTTACTTGT
+
@BBBBBCCEBABCCCCCCCCB5999599
@06TDH:00445:00691
ATATCGCGAGGGTAGTGGAAGACATCTAT
+
;::;ABADBA@:9499;56786///6689
@06TDH:00447:00698
TAGTATCAGCCTCGCCATGACGAAGGTATTCC
+
BBB??ACCCCBBBBB@BBBBB:::<@A@A?B@
@06TDH:00410:00738
ATATCGCGAGGGTATGGAAGACTCTATAG
+
ACA@A@BBBCB=?BBC@B?E@A@CCC;7;
@06TDH:00412:00734
TCTCTATGCGCTCCACATGTCTAAGGT
+
AACBAAABBBBBB@BBBABBBBC@C@B
@06TDH:00412:00741
ATCAGACACGGACACAGCAGAACACAC
+
ABBBCBCAAA@BC;<<@@C99699999
@06TDH:00412:00743
TGATACGTCTCCTTCCTTAGTTACTTTA
+
?BBBBBBBBBB@B?BBB@BBB>BBDD>B
@06TDH:00423:00710
TAGTATCAGCCTCGCCATGACGAAAGTAATCC
+
BBCBBBC@AA@CBBA?BBBAB???>ADCACC?
@06TDH:00425:00747
TAGTATCAGCCTCGCCATGACGAAGGTATTCC
+
BBB??ACBBB@BBBB@BBC??996;?@@@@C?
@06TDH:00426:00729
ATATCGCGAGGGTATGGAAGACTCTA
+
9889>A@@ACHCCBAB=@=9944944
@06TDH:00427:00736
TGATACGTCTCCTTCCTTAGTTACTTCA
+
BBAAABBBBBB@B@B@C@BBB@BBB@BA
@06TDH:00428:00713
CGTGTCTCTAGGCACAGGATTTTGTGTAG
+
@>AABBCCCBB@BBBCC@>===6=?DCBB
@06TDH:00430:00737
ATCAGACACGGACACAGCAGAAC
+
?>BBCBABB=<88/11---11,/
@06TDH:00430:00738
TACTGAGCTACACACACAGAAAGATTGGT
+
>>AADCCBAABBCBCBCCCCC@CDC@C@B
@06TDH:00431:00718
TCTCCTTCCTTAGTTACTTCAGTGC
+
B@AA@E@D@DBD??=@DC@BAAAAA
@06TDH:00432:00712
TCTCTATGCGCTCCACATGTCTAAGGT
+
;<@ABBA@@D@@@>AA>>??999;=;9
@06TDH:00432:00715
ACGCTCGACATGCCCAGGTACAGGAG
+
BB>@@CCCB@@111-11,1<;?@>BC
@06TDH:00434:00749
TGATACGTTCCTTAGTTACTTCAGTGC
+
>>;998;99:?B=?AB=>@>8494944
@06TDH:00441:00719
TCTCTATGCGCTCCACATGTCTAAGGT
+
BBBBBBBBBBBBB@BBBBBBBBC@C@A
@06TDH:00441:00721
TGATACGTCTCCTTCCTTAGTTACTTCA
+
BBB?AABBBBA@A@A@A@??B?BBB@BB
@06TDH:00445:00720
TGATACGTCTCCTTCCTTAGTTACTTCA
+
BBBAAABBBBA@A@A@ABBBB?BBB@DD
@06TDH:00448:00727
CGTGTCTCTAGGCACAGGATTTTGTGTAG
+
BBBBBBBBABC@BBBBD@AAAA9AABCDB
@06TDH:00449:00736
CGTGTCTCTAGGCACAGGATTTTGTGTAG
+
@>AABBCCCBBBAABDC@9;;919?DCCB
@06TDH:00406:00752
TGATACGTCTCCTTCCTTAGTTACTTCA
+
>@??A@@?BBB@B@C@B?ABB@BBB@;<
@06TDH:00409:00777
ATATCGCGAGGGTATGGAAGACTCTA
+
>AAABABBBBB=BBBB@D@B@A@BB>
@06TDH:00418:00755
ATCAGACACGGACACAGCAGAACACAC
+
BB@AAAABBB@CBBBAA?A?=;@@@@A
@06TDH:00418:00766
TCTCTATGCGCTCCACATGTCTAAGGT
+
ACCCCBBBBCCAB?BB?>>A=@=;=;>
@06TDH:00421:00796
TCTCTATGCGCTCCACATGTCTAAGGT
+
BBCBAAAAAACBD@CCCBBBBCBBC?D
@06TDH:00429:00755
AGCACTGTAGCTGTCACTAGTTACTTGT
+
@ACCBBBCBBBBBBBBBBBBBBCBB=??
@06TDH:00431:00766
TCTCTATGCGCTCCACATGTCTAAGG
+
CCBC?@ADBBCBD@BB==@@>??<?<
@06TDH:00437:00752
TGATACGTCTCCTTCCTTAGTTACTTCA
+
BBB?A?BBBBB@C?C?B@BBB@???@BB
@06TDH:00403:00853
AGCACTGTAGCTGTCACTAGTTACTTGT
+
@BDCCBBAB@@A>@@BBBBCB?A??=?B
@06TDH:00409:00886
TCTCTATGCGCTCCACATGTCTAAGGT
+
BBBBBBCECBBBB@BDABEBBBC@CAC
@06TDH:00414:00883
ATATCGCGAGGGTATGGAAGACTCTAT
+
C@@BA=::4448;CBEBD@CACCCBBA
@06TDH:00416:00879
CGTGTCTCTAGGCACAGGATTTTGTGTAG
+
ACCBBBCCCCHA<<<CCACCCC:BBB<<<
@06TDH:00430:00884
TCTCTATGCGCTCCACATGTCTAAGGT
+
BBBB??ABBBDBC?BB?>?B@@?@D@C
@06TDH:00435:00873
CGTGTCTCTAGGCACAGGATTTTGTGTAG
+
BBBCBCDBBBB@BBBBB@BBBB9BAAAA?
@06TDH:00400:00993
TGATACGTCTCCTTCCTTAGTTACTTCA
+
@BBBBBBBBCB@C@B@C@BBB@BBB@BA
@06TDH:00408:00966
TCTCTATGCGCTCCACATGTCTAAGGT
+
@CDCDBBBCBB?@=@BBBBBBBA=@=@
@06TDH:00424:00995
ACGAGTTAGGTACTC
+
BBBBBA@BC@99<AC
@06TDH:00424:00997
TGATACGTCTCCTTCCTTAGTTACTTCA
+
BBBBBBBAAAC?B?C?A?ACCABBB@BB
@06TDH:00429:00955
CGTGTTCTAGGCACAGGATTTTGTGTAG
+
@CABB@BBBE@B?999;9499/9FBC@C
@06TDH:00440:00972
CGTGTCTCTAGGCACAGGATTTTGTGTAG
+
??AAABBBBBB@ECB==94444,4;@CCB
@06TDH:00445:00986
ACGAGTGCGTTCCCCATGTCGTAGGTACTC
+
BBBBBBB?;;2444/9>>?AAB99599444
@06TDH:00417:01002
CGTGTCTCTAGGCACAGGATTTTGTGTAG
+
B@AABAC@@@A@BBBB@:4444,4BFCCC
@06TDH:00432:01028
CGTGTCTCTAGGCACAGGATTTTGTGTAG
+
BBB@BBBBAA@@DCB@><9998/9>>?BC
@06TDH:00435:01032
TACTGAGCTACACACACAGAAAGATTGGT
+
@=B?@@@@>>998899:C@BB@@A@@B@B
@06TDH:00437:01006
TGATAAGTCTCCTTCCTTAGTTACTTCA
+
A@BBB?ABACC?B?B?B@AAAAC@@CAC
@06TDH:00438:01011
CGTGTCTCTAGGCACAGAATTTTGTGTAG
+
BBBBBBC?@ADBBBBBCC=???9@CCCDB
@06TDH:00440:01015
ATATCGCGAGGGTATGGAAGACTCTAT
+
BBBABBBBAAA>ACCE@D@CDCBBB=>
@06TDH:00444:01019
TGATACGTCTCCTTCCTTAGTTACTTCA
+
BBBBBBBBBBC@C?B?B@BBBAAAA@BC
@06TDH:00446:01032
ATCAGACACGGACACAGCAGAACACAC
+
ABBBBBBCBB?AAA==>@?995<?>@C
@06TDH:00402:01086
TGATACGTCTCCTTCCTTAGTTACTTCA
+
CBBBBBBBBBB@B@A@B@BBB?BBC@BB
@06TDH:00406:01061
TGATACGTCTCCTTCCTTGTTACTTCA
+
BBBBBBBBBBB@B@B@B?BB@BBB@BB
@06TDH:00415:01070
AGCACTGTAGCTGTCACTAGTTACTTGT
+
ABBB;:?FDCCBBB@BBBCCB@BBBEA@
@06TDH:00420:01055
TAGTATCAGCCTCGCCATGACGAAGGTATTCC
+
BBB99;====@CBBB@CBBAAAB@CAA?A@A?
@06TDH:00429:01078
ATCAGACACGGACACAGCAGAACACAC
+
@>B?@ECBBB>BB@@@@@999<?>999
@06TDH:00433:01073
CGTGTCTCTAGGCACAGGATTTTGTGTAG
+
BABBBBBBCBA?CB;99<9999/9>ABCC
@06TDH:00410:01126
TACTGAGCTACACACACACGAAAGATTGGT
+
>:9944;;7>A4444444444;-4442484
@06TDH:00419:01105
TCTCTATGCGCTCCACATGTCTAAGGTA
+
GCCC::<CCDCCB=?;;9@9911,/,//
@06TDH:00431:01130
ACAGACACGGACACAGCAGAACACAC
+
CBBAAACCD>AACCDCECCB>BABAB
@06TDH:00445:01121
TGATACGTCTCCTTCCTTAGTTACTTCA
+
BBB>?ABBBBB@B@B@C@BBB?BB@=AA
@06TDH:00446:01133
TCTCTATGCGCTCCACATGTCTAAGGT
+
BBBE?@ACBCCBB>BBBBBBC@@=A@C
@06TDH:00456:00005
TGATACGTCTCCTTCCTTAGTTATCTTCA
+
<<?@CBC@?496424242.//,////787
@06TDH:00460:00017
TACTGAGCTACACACACAGAAAGATTGGT
+
AAA?BBCBBBABBBBABD@@@<@AA?B?B
@06TDH:00469:00009
ACGAGTGCGTTCCCCATGTCGTAGGTACTC
+
BCB:=<BBA@<>>>/9999B@?A<:11//8
@06TDH:00471:00017
TGATACGTCTCCGTTCCTTAGTTACTTCA
+
7:>>>>>>;11,//,/,/,..7:8?B<=>
@06TDH:00473:00033
TCTCTATGCGCTCCACATGTCTAAGGT
+
99@=@@CCCB=<<ACC@AA;;<@>@<@
@06TDH:00450:00067
ACGCTCGACATGCCCAGGTACAGGAG
+
BBBBBB>>?BCCCCA@A>@BBCCBDD
@06TDH:00451:00098
CGTGTCTCTAGGCACAGGATTTTGTGTAG
+
?=BABBCA@@A?@@BBA:4444,4BCBCB
@06TDH:00470:00059
TGATACGACTCCTTCCTTAGTTACTTCA
+
BBBCBA@BCBB?BCA=>?;9:69BBADD
@06TDH:00484:00050
TGATACGTCTCCTTCCTTAGTTACTTCA
+
ABABBBBBBAB@B?B@BBB?>=@BB@CE
@06TDH:00486:00074
CGTGTCTCTAGGCACAAGATTTTGTGTAG
+
;;@AA@AABBC@CAA@@?9999/9@@AAB
@06TDH:00486:00075
TACTGAGCTACACACACAGAAAGATTGGT
+
B???BBCBBBBBAAA=?;994-99959>A
@06TDH:00493:00050
TGATACGTCTCCTTCCTTAGTTACTTCA
+
@@<;;AA@@BB>B@C=@=?@=;@@?=@B
@06TDH:00495:00074
TCTCTATGCGCTCCACATGTCTAAGGT
+
ACCB?@ADCBEBC@BBBBB@@DC@C@C
@06TDH:00455:00134
ATCATGACACGGAC
+
B933444334;984
@06TDH:00455:00149
ATATCGCGAGGGTATGACTCTATAGAG
+
0.../8;@444-4;@99;94999941/
@06TDH:00466:00124
CGTGTCTCTAGGCACAGGATTTTGTGTAG
+
B?BBBBB@BBB@BBBB@94444,4ABCGC
@06TDH:00470:00130
CGTGTCTCTAGGCACAGGATTTTGTGTAG
+
?BAAA@@@@BB?>ABBA94494,9;@EFB
@06TDH:00483:00110
ATATCGCGAGGGTATGGAAGAC
+
887>B>99911,11//,/,///
@06TDH:00489:00122
TACTGAGCTACACACACAGAAAGATTGGT
+
994;ABCCCBBB<<=AADBCBCBBB?C@A
@06TDH:00493:00118
TGATACGTCTCCTTCCTTAGTTACTTCA
+
BBBBAABBCBC@C@C@CBABB@BBB?BB
@06TDH:00452:00199
TCTCTATGCGCTCCACATGTCTAAGGT
+
CBCC?@AGBCCCC@CCCBB>>=9;@=@
@06TDH:00463:00188
AGCACTGTAGCTGTCACTAGTTACTTGT
+
=ABBB@B@BBBBAAAAAA@@@@BBB=?@
@06TDH:00467:00197
AGCACTGTAGCTGTCACTAGTTACTTGT
+
@CCDA?@CBBBBBBB??@BCC@B@@=?@
@06TDH:00473:00168
CGTGTCTCTAGGCACAGGATTTTGTGTAG
+
?BBBBBCDAAC@BBBBC@CDCB9BBBCCB
@06TDH:00473:00179
CGTGTCTCTACACAGGATTTGTGTAG
+
<<BBAACC<;<CB??<99919?999>
@06TDH:00474:00159
TGATACGTCTCCTTCCTTAGTTACTTCA
+
BBBBBABCBBC@B@B@C>ABC@CCA?CG
@06TDH:00485:00156
TGATACGTCTCCTTCCTTAGTTACTTCA
+
BBBBBBBBBBC@B@B@B@BBB@BBB@BA
@06TDH:00490:00153
TACTGAGCTACACACACAGAAAGATTTTTGT
+
B@?=BBBBABBB@?@=?@9997<BBBCE3<<
@06TDH:00491:00177
TACTGAGCTACACACACAGAAAGATTGGT
+
>>??BBBBAAAAABB?>A4::69@@=A>A
@06TDH:00491:00184
AGCACTGTAGCTGTCACTAGTTTACTTTTGT
+
@@CCDCBABBABBBB@@@ACDDCB>===6==
@06TDH:00457:00219
TGATACGTCTCCTTCCTTAGTTACTTCA
+
@@ABA=9>>9969<>8>@BCC?<<<@CD
@06TDH:00463:00210
AGCACTGTAGCTGTCACTAGTTACTTGT
+
B?AACCCCBCBBBBAA@@BCDABCB?AB
@06TDH:00464:00220
TAGTATCAGCCTCGCCATGACGAAGGTATTCC
+
@AB@BBBC?>=@::;?C@@@B996<?@@@@B;
@06TDH:00479:00238
TGATACGTCTCCTTCCTTAGTTACTTCA
+
BBBBBBCCBBB@B@B@BCBBB>BBBACB
@06TDH:00481:00203
TCTCTATGCGCTCCACATGTCTAAGGT
+
BBBBAAABAABBB?B?BABBBBBAA>9
@06TDH:00485:00222
TAGTATCAGCCTCGCCATGACGAAGGTATTCC
+
ABD??ACCCCBAA@@=@>@@@;;59@?>@@D?
@06TDH:00492:00228
TACTGAGCTACACACACATGAAAGATTGGT
+
>;;;@>==A@@?=>99999449-49989<9
@06TDH:00497:00209
CGTGTCTCTAGGCACAGGATTTTGTGTAG
+
CECCBCBBBCC@AAABBB9999/9@@@@@
@06TDH:00455:00279
AGCACTGTAGCTGTCACTAGTTACTTGT
+
BBBBC?AADCCCCB<<;@@AA@BDCACC
@06TDH:00456:00282
AGCACTGTAGCTTTCACTAGTTACTTGT
+
>BBBB?BBBBCBC?BBBCBBD@CCC?AA
@06TDH:00461:00255
ATATCGCGAGGGTATGGAAGACTCTAT
+
?AABBBBBCBC>@?AC?B?BCFCCB=;
@06TDH:00464:00253
TGATACGTCTCCTTTTTTCCTTTTTTTTTTTAGTTTTTTTTTTTTTTTTTTTTTTACTTTTCA
+
BBBBBBBBA?@<===99+@69999444444"34444444444444444444444"4;;AB:BA
@06TDH:00466:00265
ACGCTCGACATGCCCAGGTACAGGAG
+
BBBBBB?BBCCCCC>CC@BBBBB@CC
@06TDH:00477:00269
TCTCTATGCGCTCCACATGTCTAAGGT
+
BBBB???CBBCBBABBBBBA??@AG@B
@06TDH:00488:00276
CGTGTCTCTAGGCACAGGATTTTTTTGTGTAG
+
@AAABBBBAAB?ABBBB@DBDCCCB(BCCCCC
@06TDH:00489:00256
ATATCGCGAGGGTATGGAAGACTCT
+
BBB@?@BBBBC>A@@B7;7<A@?@@
@06TDH:00489:00261
ATATCGCGAGGGTATGGAAGACTCT
+
ABAABBB@AAC>BBBA@B@CAA@BB
@06TDH:00490:00261
CGTGTCTCTAAGGCACAGGATTTTGTGTAG
+
BBBBCB;8//,1-1>@BDACECE:EEECGH
@06TDH:00492:00291
TCTCTATGCGCTCCACATGTCTAAGGGT
+
BBBBBCCCBBBBB@BBBBCBB??=@B>C
@06TDH:00496:00281
ATATCGCGAGGGTATGGAAGACTCT
+
BCABAB@?=??<@=BB=C=AAB@BB
@06TDH:00455:00328
CGTGTCTCTAGGCACAGGATTTTGTGTAG
+
BBBBBBCCBBB@CBBCB@>???6=@A@@>
@06TDH:00461:00339
TAGTATCAGCCTCGCCATGACGAAGGTATTCC
+
>?BCCCB@@A@CBAB?BBCBB;;8<ACBB@D@
@06TDH:00469:00325
TGATACGTCTCCTTTTTTTTTTTTTTTTTTTTTCCTTTTTTTTTTAGTTTTTTTTTACTTTTTTTTTTTTTTTTCAG
+
DBB>BBB;444244444444448889999999"42444444444"3433333333"444;@BBBBBBBBBBB&&&&&
@06TDH:00476:00309
TACTGAGCTACACACACAGAAAGATTTGGT
+
B???BBCBAB??@AAA@F9;;9<CCE@C@A
@06TDH:00479:00301
ATCAGACACGGACACAGCAGAACACAC
+
CBAABA?===<=>89;@@ABB?BAAAC
@06TDH:00483:00333
TCTCTATGCGCTCCACATGTCTAAGGT
+
EDB?99=A@@DCC@CBB=99>8459B9
@06TDH:00486:00307
ACGCTCGACATGCCCAGGTACAGGAG
+
CCCBBBA@>>@111-11,///4;@BB
@06TDH:00491:00308
AGCACTGTAGCTGTCACCTAGTTACTTGT
+
ABCBCBC@?ACBCCCBB@??AAC@@@;<>
@06TDH:00491:00314
ACGCTCGACATGCCCAGGTACAGGAG
+
BBABBB??ACCCDC>CD?ABCBB@FA
@06TDH:00460:00389
CGTGTCTCTAGGCACAGGATTTTTTTTTTTTTTTTTTTTTGTGTAG
+
AAB@BCFCBBB@DB@887/////////11111111111/"///888
@06TDH:00472:00367
TACTGAGCTACACACACAGAAAGATTGGT
+
BBBABDCBBBBBC@@?CDA=A=BBA>D@C
@06TDH:00477:00369
ACGAGTGCGTTC
+
9;AA@<<<11,1
@06TDH:00490:00355
ATATCGCGAGGGTATGGAAGACTCTAT
+
B>>?BBBBBBB?AAABAD@C@@?@@>;
@06TDH:00495:00378
ATCAAACACGGACACAGCAGAACACAC
+
A?B??<AAAC=??@AABBCCB@BBBBB
@06TDH:00450:00440
ACGCTCGACATGCCCAGGTACAGGAG
+
>?@AAB???BCCCC>CCACBBFG@CB
@06TDH:00453:00421
ATCAGACACGGACACAGCAGAACACAC
+
ABBBAAABBCBBABBAAABAD=A?BBC
@06TDH:00457:00410
ATCAGACACGGACACAGCAGAACACAC
+
BBBA??>CBB?ED@??AABBC?EAAAC
@06TDH:00466:00427
TGATACGTCTCCTTCCTTAGTTATCTTCA
+
488==94489424242423882444486/
@06TDH:00469:00426
TGATACGTCTCCTTCCTTAGTTACTTCA
+
BBB?AACCBBB@B?A?BBBAA?BBB@BB
@06TDH:00472:00431
TGATACGTCTCCTTCCTTAGTTACTTCA
+
BBBBBBBBABB@B?A?A@?BB@BAB?BC
@06TDH:00483:00437
TAGTATCAGCCTCGCCATGACGAAGGTATTCC
+
BCC@@@CC898:;39;?999>>?59298A<@@
@06TDH:00492:00419
TGATACGTCTCCTTCCTTAGCTTACTTCAG
+
9AB;984994424242497444786756//
@06TDH:00495:00436
ATATCGCGAGGGTTTGGAAGACTCTA
+
?99<>>>A999-4@195958844999
@06TDH:00498:00415
TACTGAGCTACACACACAGAAAGATTGGT
+
ABBBAAADBBBCCAAAADBBC>;<<=A=@
@06TDH:00498:00441
TGATACGTCTCCCTTCCTTAGTTACTTCA
+
BBBBBBB@??CC@B>>?ABBB@=@BB@BB
@06TDH:00460:00459
TCTCTATGCGCTCCACATGTCTAAGGT
+
BBCCCCDCBBBAA?ACCNC;;<G=@@B
@06TDH:00464:00472
CGTGTCTCTAGGCATAAGATTTTTTGTGTAG
+
A@ABBBBBBCC@C??@?BBBCBBB-BCDCBB
@06TDH:00475:00451
TACTGAGCTACACACACAGAAAGATTTTGGT
+
B>??BBBBBBBBBBB=::444-99999/9?@
@06TDH:00477:00469
AGCACTGTAGCTGTCACTAGTTTTTACTTTTTTGT
+
>@BB<99CCCB?BBABB?;44444+9>>>@BB-BC
@06TDH:00484:00473
TAGTATCAGCCTCGCCATGACGAAGGTATTCC
+
ABBA@ADDEH@B:<<?@999999<@?CBCDID
@06TDH:00485:00478
TGATACGTCTCCTTTTTTTT
+
BBBBBBB@994999999999
@06TDH:00488:00467
CGTGTCTCTAGGCACAGGATTTTTTTTTTTTTTTTTTTTTGTGTAG
+
ABBBBBCCCBBBBBB;A;;;;:====>>>?A>>==:888"///8::
@06TDH:00492:00456
ACGAGTGCGTTTTTTTTTTTTTTTTTTTTTTCCCCATGTCGTAGGTACTC
+
BBB?==@@9999999999998444444444"499299;;CEA?A@::=<H
@06TDH:00494:00476
CGTGTCTCTAGGCACAGGATTTTTGTGTAG
+
BCCBC@??????BABB;944488-9@B@@A
@06TDH:00460:00508
TCTCTATGCGCTCCACATGTCTAAGGT
+
ABCBAAABBB?AB@BBBB@@@@@BC@C
@06TDH:00462:00534
ATATCGCGAGGGTATGGAAGACTCT
+
@??@BBBBBBB>BBCD?B>B:;;@@
@06TDH:00467:00534
ATCAGACACGGACACAGCAGAACAC
+
BAC@@@A?985999@999949244/
@06TDH:00469:00536
CGTGTCTCTAGGCACAGGATTTTGTGTAG
+
BBBBBBCBBCECC?=9:94444/9@@@AC
@06TDH:00480:00515
TAGTATCAGCCTCGCCATGACGAAGGTATTCC
+
ACC;9?CFDCAB@A@@CCAAA9969?AAA@HB
@06TDH:00480:00516
TCTCTATGCGCTCCACATGTCTAAGGT
+
@CCBBBBA??ABC@BB@@?99<C?B?B
@06TDH:00481:00544
TCTCTATGCGCTCCACATGTCTAAGGT
+
BBBB?@ACBBBBB@CCCBAAABC@C@D
@06TDH:00484:00508
ACGCTCGACATGCCCAGGTACAGGAG
+
BBDBBBBCB>?=::64459>@AA?BB
@06TDH:00493:00523
ATCAGACACGGACACAGCAGAACACAC
+
@A?AA@BBBB?BC??=9999959>>>A
@06TDH:00497:00501
AGCACTGTAGCTGTCACTAGATTACTTGT
+
34444444844444484444492944244
@06TDH:00458:00574
ATATCGCGAGGGTATGGAAGGCTCTATAGAGG
+
BBBBBBB?>>B>@=@A8;8<ACCCBBA@@=@;
@06TDH:00461:00565
TGATACGTCTCCTTCCTTAGTTACTTCA
+
@@BABBB@?@C?B>B?BACDC@BBB@BB
@06TDH:00462:00567
ATATCGCGAGGGTATGGAAGACTCTATA
+
@>9<;@@@99<8<>>@=A=@;99BBC>@
@06TDH:00469:00565
TAGTATCAGCCTCGCCATGACGAAGGTATTTCC
+
A?BBBBC@AB@BCAB=?>>==;;59=9999-48
@06TDH:00475:00596
CGTGTCTCTAGGCACAGGATTTTGTGTAG
+
CBBBCCCCBBD@BBBA;B9444/9@ABCC
@06TDH:00484:00553
ATATCGCGAGGGTATGGAAGACTCTAT
+
AABBBA=B>??@ACCE@B?BDDCC;;;
@06TDH:00486:00587
CGTGTCTCTAGGCACAGGATTTTTTTTTGATGTAG
+
<<@BAAAA<<9=@@1--+---------",,,,022
@06TDH:00490:00561
TACTGAGCTACACACACAGAAAGATTTTTTGGT
+
???BBBBBBBBA??;49C99909999999*959
@06TDH:00457:00630
ATATCGCGAGGGTATGGAAGACTC
+
@?@BBBBBCCC@BAAB;98>9999
@06TDH:00458:00603
CGTGTCTCTAGGCACAGGATTTTGTGTAG
+
A?BABCCCCBB@BBBB@<@@BA:BBBBBB
@06TDH:00463:00620
ATCAGACACGGACACAGCAGAACACAC
+
CBAABBABBB?AB?@;;;CCC=AACCC
@06TDH:00466:00636
TCTCTATGCGCTCCACATGTCTAAGGT
+
ABCBBAAAABBBC@B?BBBCCBA?A@A
@06TDH:00471:00629
CGTGTCTCTAGGCACAGGATTTGTGTAG
+
<<CBBBCBBBB=@>?9959991949:99
@06TDH:00472:00637
ATATCGCGAGGGTATGGAAGACTCTATA
+
BBBBBBBEAAC@@?AB=?=A@@@B@=><
@06TDH:00480:00618
AGCACTGTAGCTGTCACTAGTTACTTGT
+
ABB@BABBBBBCBBBB@@ABC@BBB=??
@06TDH:00480:00623
TACTGAGCTACACACACAGAAAGATTGGT
+
::<CBCCC@@==@@999A9991989<@@C
@06TDH:00481:00604
ATCAGACACGGACACAGCAGAACACAC
+
A???@A?A?A999@?99:?===99894
@06TDH:00482:00616
ATCAGACACGGACACAGCAGAACACAC
+
BBB@AABBBB>BBABBBCCCCACC??A
@06TDH:00492:00627
ACGAGTGCGTTCCCCATGTCGTAGGTACTC
+
BBB?ABBBBB@BCC:CCBBCFDAB@9:<<E
@06TDH:00492:00631
CGTGTCTCTAGGCACAGGATTTTGTGTAG
+
AA@@@BCCBBB@BBBBA?9999,4;ACCB
@06TDH:00494:00621
AGCACTGTAGCTGTCACTAGTTACTTGT
+
@@CCBABCBBEBBB@@ABBCB@ABB@BB
@06TDH:00497:00612
ACGAGTGCGTTCCCCATGTCGTAGGTACTC
+
BBBAABBBBB@CCB9?AAADCA=?@;;<<H
@06TDH:00451:00690
TACTGAGCTACACACACAGAAAGATTGGT
+
>>>@@>>@>;99>@@999>>>1489549@
@06TDH:00462:00669
TACTGAGCTACACACACAGAAAGATTGGT
+
=@:99>@@BBCB<=<;:A=@@<>??<>AB
@06TDH:00469:00684
ATATCGCGAGGGTATGGAAGACTCTA
+
AAA??@CBCCC?DCCC>AB@BB=B@=
@06TDH:00471:00680
CGTGTCTCTAGGCACAGGATTTGTGTAG
+
CBBBBCBCCCCDBBA::9444-9B?>>>
@06TDH:00481:00661
TCTCTATGCGCTCCACATGTCTAAGGT
+
CBCCBDBCBCCCB@B?AACBB@@=A@A
@06TDH:00481:00698
ACGAGTGCGTTCCCCCATGTCGTAGGTACTC
+
BB>>ABBCB@24444+9999@A@>>;>9<<A
@06TDH:00482:00675
AGCACTGTAGCTGTCACTAGTTACTTGT
+
;<DCCBBBBBBBAAAAAAACB@BAA?AB
@06TDH:00488:00663
TCTCTATGCGCTCCACATGTCTAAGGT
+
BBCCCCCCAAABC@CBBCBBCAA?BBA
@06TDH:00488:00678
CGTGTCTCTAGGCACAGGATTTTGTGTAG
+
@@AABAAA>>A@BBCB>94444,4:=CCB
@06TDH:00488:00681
TAGTATCAGCCTCGCCATGACGAAGGTATTCC
+
BBC@@ACAAA@BCBB?BBB?B?>=@?A@@>B?
@06TDH:00495:00656
TACTGAGCTACACACACAGAAAGATTGGT
+
A@@BBBCBBB@@@A@A@@99909@@?C@C
@06TDH:00456:00710
TACTGAGCTACACACACAGAAAGATTGG
+
>>?BBBBB>?@CBBBBC@;::6;BB@CA
@06TDH:00459:00700
TACTGAGCTACACACACAGAAAGATTGGT
+
AAABBBBBBBBBBBBBBBA??<@BB?C@C
@06TDH:00470:00738
CGTGTCTCTAGGCACAGGATTTTGTGTAG
+
AABBBBB@===6;<@@@@9999/999@?@
@06TDH:00475:00700
AGCACTGTAACTGTCACTAGTTACTTGT
+
C:<@CCCCC@BB>@>BBBCCCBCDCACC
@06TDH:00490:00729
AGCACTGTAGCTGTCACTAGTTACTTGT
+
AACECCBABBBBBB@ABBBBC@EBB@CB
@06TDH:00494:00708
TAGTATCAGCCTCGCCATGACGAAGGTATTCC
+
BBB@?@C@ABBABBB@BCC@A996<?;;<BG>
@06TDH:00499:00743
AGCACTGTAGCTGTCACTAGTTACTTGT
+
@@CCCBBBAAABBBBBBBBBB>AAB@BB
@06TDH:00450:00786
TCTCTATGCGCTCCACATGTCTAAGGT
+
@CCBBBBBAAABB@BBBBBAAAB?C@B
@06TDH:00451:00782
TGATACGTCTCCTTCCTTAGTTACTTCA
+
BBBCBAABBBD@B?A@C@BBB@@AA@A@
@06TDH:00455:00768
AGCACTGTAGCTGTCACTAGTTACTTGT
+
ABBBCBBCBBBBB@@AAABCB@@BB@BB
@06TDH:00463:00753
TGATACGTCTCCTTCCTTAGTTACTTCA
+
ABA@@@A@?896;=@>AABCC@CBB@C;
@06TDH:00464:00795
TAGTATCAGCCTCGCCATGACGAAGGTATTCC
+
BBC::<CACA@CCCCBCBB?B9969A9998>?
@06TDH:00467:00766
ATCAGACACGGACACAGCAGAACACAC
+
BBB?A?ABBB?AA?>=@@B@A>A;;;@
@06TDH:00467:00786
TACTGAGCTACACACACAGAAAGATTGGT
+
??@?ABCC>?@AA=@;<9@@B7<;@;>;9
@06TDH:00468:00789
ACGAGTGCGTTCCCCATGTCGTAGGTACTC
+
ABB@>>ABBB@BCC:DAA@DCBBB@?:<;C
@06TDH:00473:00782
ACGCTCGACATGCCCAGGTACAGGAG
+
BB>??BBBCBCCCCABC@BBBCC@BD
@06TDH:00481:00761
ATATCGCGAGGGTATGGAAGACTCTA
+
AAAABBBBBDC>BABC>@<A:;;@@@
@06TDH:00492:00776
AGCACTGTAGCTGTCACTAGTTACTTGT
+
@@CCDB?BBBBB@@@ABBBAB@BBB@BB
@06TDH:00453:00842
TCTCTATGCGCTCCACATGTCTAAGGT
+
=@;;;CABCBBBC?@@@A@@@BB>BBE
@06TDH:00457:00838
TGATACGTCTCCTTCCTTAGTTACTTCA
+
BBBBAAACBCC@C?B@C@DDDAAAAABC
@06TDH:00458:00828
TAGTATCAGCCCTCGCCATGACGAAGGTAATCC
+
ABB?==>9999-34342444444424248989;
@06TDH:00461:00800
TAGTATCAGCCTCGCCATGACGAAGGTATTCC
+
>9;<@@A@@@=99848444===A@B?A;;8:B
@06TDH:00478:00848
TACTGAGCTACACACACAGAAAGATTGGT
+
@@BABBBBBBBBAAA?A>;94-9>>;@?B
@06TDH:00479:00846
ATCAGACACGGACACAGCAGAACACAC
+
CBBBBAABCB=@?BBDECDCC?CBCCB
@06TDH:00484:00814
ATATCGCGAGGGTATGGAAGACTCTA
+
ABBABBBBCBC>BABC?A>B@AABBB
@06TDH:00489:00835
TGATACGTCTCCTTCCTTAGTTACTTCAG
+
BB@@ABBABAC>B>?@CACBB?AAA@CDC
@06TDH:00494:00839
CGTGTTTCTAGGCACAGGATTTTGTGTAG
+
BBBBCC>BCCC@CBBCB@BBCC:CCCDCB
@06TDH:00458:00854
ATCAGACACGGACACAGCAGAACACAC
+
BBBAA@ABBC>@ABBBBBCCFAFA@@C
@06TDH:00464:00890
TACTGAGCTACACACACAGAAAGATTGGT
+
A?AABBBBBBBBBBBDCCBBA>BBB@CAC
@06TDH:00472:00873
CGTGTCTCTAGGCACAGGATTTTGTGTAG
+
?@AAAACC?AA@BBBBB@BBCC:CBBBDC
@06TDH:00474:00868
TAGTATCAGCCTCGCCATGACGAAGGTATTCC
+
@@CCCBCCBB@CBCD?BABBABA=@=@@@@CA
@06TDH:00480:00889
TACTGAGCTACACACACAGAAAGATTGGT
+
BBBCCCCCBBBB>>@CCDCDCA;;<>A>A
@06TDH:00480:00893
ATATCGCGAGGGTATGGAAGACTCTATA
+
BAABBBBBBBB>@@AE@C@CBBBC@A?>
@06TDH:00481:00871
TACTGAGCTACACACACAGAAAGATTGGT
+
AABABBBBBBAAABCBCCCBB>BDD@C?C
@06TDH:00489:00870
TAGTATCAGCCTCGCCATGACGAAGGTATTCC
+
BBBBABBBCB?BBBB@CBBBB996;?A>@ABC
@06TDH:00493:00860
ACGAGTGCGTTCCCATGTCGTAGGTACTC
+
BBB>BBB;;;244-9@@BCEDCC@@@AAC
@06TDH:00497:00890
TAGTATCAGCCTCGCCATGACGAAGGTATTCC
+
HBB>?AGBEBABBCC@BCBEB??>@A::<BD?
@06TDH:00498:00881
AGCACTGTAGCTGTCACTAGTTACTTGT
+
BBBCCCC@?AACAAACCC@AA=@@B?BC
@06TDH:00454:00932
CGTGTCTCTAGGCACAGGATTTTGTGTAG
+
BBBAABBBBAA?ABBBA@4444,4>;BCB
@06TDH:00459:00901
TAGTATCAGCCTCGCCATGACGAAGGTATTCC
+
BBAABBBAAA?BCCBABBBABBB?B@CBB?C>
@06TDH:00459:00936
TACTGAGCTACACACACAGAAGATTGGT
+
9<<=<<DC;999@911/,,,*,**),*,
@06TDH:00460:00938
TCTCTATGCGCTCCACATGTCTAAGGT
+
CBCCBBACBBBCB@BBBBBBBBB?C@C
@06TDH:00460:00946
ACGCTCGACATGCCCAGGTAAGGA
+
CBBBBBBBBCC@@@<CC?DCAC@A
@06TDH:00465:00922
TAATATCAGCCTCGCCATGACGAAAGTATTCC
+
??@BBBBBBBBBAAC@BBB>>9996;B?A@G;
@06TDH:00468:00929
ATATCGCGAGGGTATGGAAGACTCTAT
+
C@ABBBBBBBC@AAAA6:6;@@@A;98
@06TDH:00471:00937
CGTGTCTCTAGGCACAGGATTTTGTGTAG
+
B@ABBCCCCCB@CBA@@<9999/999=8=
@06TDH:00480:00912
ACGAGTGCGTTCCCCATGTCGTAGGTACTC
+
AABABABBBB=?>=6@;<<ECC9;8;999@
@06TDH:00481:00913
TAGTATCAGCCTCGCCATGACGAAGGTATTCC
+
AAB??@D@AA@BBBA@BBCBB?@=@@?@@DC?
@06TDH:00485:00917
ATCAGACACGGACACAGCAGAACACAC
+
BBBAA?ABCB>AA?>?@@CCC>AAAAC
@06TDH:00488:00939
TCTCTATGCGCTCCACATGTCTAAGGT
+
BCCCCCCDBCBBB?DBCCA::<CACAA
@06TDH:00489:00900
AGCACTGTAGCTGTCACTAGTTACTTGT
+
BCCCBBBBBBBBBBABBBCBC?AEB@CB
@06TDH:00489:00948
TAGTATCAGCCTCGCCATGACGAAGGTATTCC
+
BBBAAAC@AA@AA??=@@B==;97;?A>@>B@
@06TDH:00492:00926
AGCACTGTAGCTGTCACTAG
+
7888894444444:444/,,
@06TDH:00493:00904
ATCAGACACGGACACAGCAGAACACAC
+
BBBBBBABBBBAABBBBBDCC?BAAAB
@06TDH:00494:00916
ATATCGCGAGGGTATGGAAGACTC
+
AAAABBB@?AH@BABC=>;@@A@A
@06TDH:00495:00948
AGCACTGTAGCTGTCACTAGTTACTTGT
+
<CCBAC@C>>B111119ACA?CD@@>A=
@06TDH:00498:00927
ATATCGCGAGGGTATGGAAAACTCTATAGAG
+
BBABBBBBBBC?AABC@CCB5<<@@AAA@A>
@06TDH:00450:00990
TCTCTATGCGCTCCACATGTCTAAGGT
+
CBBBBBBBABBAB@BBBBBBAAA@CAB
@06TDH:00451:00953
ATCAGACACGGACACAGCAGAACACAC
+
BCBA??>BCB?BBAA@=AAAA?BC@@C
@06TDH:00459:00975
CGTGTCTCTAGGCACAGGATTTTGTGTAG
+
B?BBBBAABBB@BBBBB@999919>>BBA
@06TDH:00460:00991
CGTGTCTCTAGGCACAGGATTTTGTGTAG
+
?@AAAACC?@ABCBB?=94444,4BADCC
@06TDH:00465:00968
TACTGAGCTACACACACAGAAAGATTGGT
+
A??BBCCB>@BBBBBCDC@@@>?BB@B@A
@06TDH:00466:00989
ATATCGCGAGGGTATGGAAGACTCTAT
+
BAABBBBBBCCACCCC?E@BCCBCCCA
@06TDH:00469:00982
ATCAGACACGGACACAGCAGAACACAC
+
?>BABBACBB>ABBB?AADCC@CCB@@
@06TDH:00470:00973
TCTCTATGCGCTCCACATGTCTAAGGT
+
94=AA@?BBAA@C@BBB@A<<;@==<B
@06TDH:00473:00975
ATCAGACACGGACACAGCAGAACACAC
+
ABCBBAABB??=>999999??69999=
@06TDH:00478:00965
CGTGTCTCTAGGCACAGGATTTTGTGTAG
+
BC??@CDD@AA@CC>::94444/9@ACCC
@06TDH:00486:00965
TCTCTATGCGCTCCACATGTCTAAGGT
+
BCCB?@AGBCCCB@CCCBCBCDC@D@A
@06TDH:00487:00983
ACGAGTGCGTTCCCCATGTCGTAGTACTC
+
CBCBBBA???5999/9====98///////
@06TDH:00487:00988
TACTGAGCTACACACACAGAAAGATTGGT
+
BCBBBBBA@ABBBBBDBDAAA=??@BC@C
@06TDH:00488:00983
TCTCTATGCGCTCCACATGTCTAAGGT
+
BBBB@@ACCEBBB@BCCBBAAFC@C@B
@06TDH:00490:00967
AGCACTGTAGCTGTCACTAGTTACTTGT
+
ABCDBABCBBBBBBBAAABCC?@BB?BB
@06TDH:00496:00950
TAGTATCAGCCTCGCCATGACGAAGGTATTCC
+
BBB??@CBBB@ABABABBBCCAB?B@@?FDE?
@06TDH:00456:01008
ACGAGTGCGTTCCCCATGTCGTAGGTACTC
+
BBB@@>BBBBDBA?6@>?@BFBAB@9:<<E
@06TDH:00457:01029
TAGTATCAGCCTCGCCATGACGAAGGTATTCC
+
AAB@@ACAA@@AA@BDBABAB@@=@@?@@@C>
@06TDH:00458:01042
TGATACGTCTCCTTCCTTAGTTACTTCA
+
CCBAAABAAAB?B?@@C@BAB?CCC>BB
@06TDH:00469:01017
TAGTATCAGCCTCGCCATGACGAAGGTATTCC
+
BBB@@@CBBB@ABBB@BBBAA@?<@@;;<@C=
@06TDH:00473:01030
ACGAGTGCGTTCCCCATGTCGTAGGTACTC
+
BBBBBBBBBB<>==6===?ACC=B>9:<<D
@06TDH:00476:01003
TACTGAGCTACACACACAGAAAGATTGGT
+
BABBCJCBBBBBBBB=BF;998;CB@B@B
@06TDH:00480:01014
AGCACTGTAGCTGTCACTAGTTACTTGT
+
ABCCDB?BBBBBBB?ABBBBBABBB?BB
@06TDH:00483:01020
TAGTATCAGCCTCGCCATGACGAAGGTATTCC
+
B?B99=CCCC@BBBA=?@@@@;;7=AAAADIC
@06TDH:00487:01014
TCTCTATGCGCTCCACATGTCTAAG
+
?>>9;999>9484299@?98991-1
@06TDH:00492:01022
TCTCTATGCGCTCCACATGTCTAAGGT
+
ACCBBAABCCCBBABBBBBBB??=@?;
@06TDH:00455:01064
TGATACGTCTCCTTCCTTAGTTACTTCA
+
BBBBBBBBBBE@C@B?B@BBB@BBD@BC
@06TDH:00455:01093
TGATACGTCTCCTTCCTTAGTTACTTCA
+
79>ADBCCBBB@B@B@B@B?;:@@@;@B
@06TDH:00471:01057
ACGCTCGACATGCCCAGGTACAGGAG
+
ABABBAAACCBCCCADA?ADDCC?CC
@06TDH:00474:01058
TGATACGTCTCCTTCCTTAGTTACTTCA
+
@DBBBB??@B@?A>B>B@ABA@@@@CB@
@06TDH:00477:01059
TACTGAGCTACACACACAGAGATTGGT
+
??AABBBBBB9<<BBCBB@AA<;7<AG
@06TDH:00478:01061
AGCACTGTAGTTGTCACTAGTTACTTGT
+
BBBBAABCCCB@AAABBBDAA@CB@>@@
@06TDH:00483:01071
TCTCTATGCGCTCCACATGTCTAAGGTA
+
8999;:@A1111/,///44444;24244
@06TDH:00484:01073
TAGTATCAGCCTCGCCATGACGAAGGTATTCC
+
BBBAABCBEB@B@@@BCBBEBBB@B@A@ADFA
@06TDH:00485:01057
AGCACTGTAGCTGTCACTAGTTACTTGT
+
@@CCA@ABCCBB@@>BBBBBB@BBB@CB
@06TDH:00490:01076
TGATACGTCTCCTTCCTTAGTTACTTCA
+
?ABBBBBACBB?B?A@BBCCB?BBBACC
@06TDH:00490:01078
TCTCTATGCGCTCCACATGTCTAAGGT
+
ABBB???BBDDBB?BBBBCBCCC?C@@
@06TDH:00491:01094
CGTGTCTCTAGGCACAGGATTTTGTGTAG
+
AACCCBBBDCC@AF@@AA9999/9999BB
@06TDH:00492:01089
TACTGAGCTACACACACAGAAAGATTGGT
+
BBBBBBBBBBBBAABCCD@??<@A@?BBC
@06TDH:00497:01053
TACTGAGCTACACACACAGAAAGATTGGT
+
BABABBABABBBBBBBC@:::6;===ABC
@06TDH:00456:01125
TAGTATCAGCCTCGCCATGACGAAGGTATTCC
+
BBB?@ACCCC@BBBB@ABBBD:::<ABBBAF?
@06TDH:00469:01147
ATCAGACACGGACACAGCAGAACACA
+
BBAAAABBBB>BAA?=9=99969999
@06TDH:00477:01102
TCTCTATGCGCTCCACATGTCTAAGGT
+
CDDC@@ACBABCDBCECBBA@BA>A>9
@06TDH:00481:01101
CGTGTCTCTAGGCACAGGATTTTGTGTAG
+
CBBBB@AABBC?CBB@?<8844/9>?>A;
@06TDH:00486:01113
TGATACGTCTCCTTCCTT
+
BBBAABBDBBB@B>@=AA
@06TDH:00486:01115
ACGCTCGACATGCCCAGGTACAGGAGA
+
AB@BBCBCAAACCC<A@=@@<99<?99
@06TDH:00493:01138
CGTGTCTCTAGGCACAGGATTTTGTGTAG
+
BBBBCCCCAAAAABCCC@;;;94;DCCCD
@06TDH:00494:01114
CGTGTCTCTAGGC
+
@@AABAA@BBB@A
@06TDH:00495:01141
TACTGAGCTACACACACAGAAAAGATTGGT
+
384444;434444444444444,4442424
@06TDH:00499:01117
TAGTATCAGCCTCGCCATGACGAAGGTATTCCATCA
+
BBB:9;BB<;::@@@?BCCCCBC?CAA@@?C69494
@06TDH:00466:01166
ATCAGACACGGACACAGCAGAACACAC
+
CBAB88----+,,,//4994424;444
@06TDH:00467:01192
AGCACTGTAGCTGTCACTAGTTACTTGT
+
9>AAAABC9999944444444944;=@=
@06TDH:00504:00020
CGTGTCTCTAGGCACAGGATTTTGTGTAG
+
BBBBBBBAAAA@A=?=B@BBBB:CBCDBB
@06TDH:00505:00010
TCTCTATGCGCTCCACATGTCTAAGGT
+
?BCCCCCEBCCCD@CCCBBBBCC@C@C
@06TDH:00509:00039
TGATACGTCTCCTTCCTTAGTTACTTCA
+
ACBABBBBBBB?B?B@B@BBA?BBB@BC
@06TDH:00510:00035
AGCACTGTAGCTGTCACTAGTTACTTGT
+
@@BBAAAFCCCBCCCBABACDABBA@BC
@06TDH:00513:00047
TCTCTATGCGCTCCACATGTCTAAGGT
+
?BBBBBBBBBCBB@BAAABBBBC@E@C
@06TDH:00515:00034
ACGAGTGCGTTCCCCATGTCGTAGGTACTC
+
BBB@ACCB=96944/9?@@BCB9;78;99A
@06TDH:00521:00049
TCTCTATGCGCTCCACATGTCTAAGGT
+
BBBBBBBBBBBBB?ABBBBCBBC@D@B
@06TDH:00528:00030
TGATACGTCTCCTTCCTTAGTTACTTCA
+
CBB@@AABBBB@B=@>?ACBA@?@@@CC
@06TDH:00543:00037
TGATACGTCTCCTTCCTTAGTACTTCA
+
BBBBBBBBBBB@B@B@BABA@>?@@AA
@06TDH:00549:00041
TAGTAACAGCCTCGCCATGACGAAGGTATTCC
+
99???=@CBB?BBBB@?BBBBBB?B????@B@
@06TDH:00517:00071
TCTCTATGCGCTCCACATGTCTAAGGT
+
>BCBBBBBBBBBB@BBBBBBBBC@C@C
@06TDH:00519:00099
ACGCTCGACATGCCCAGGTACAGGAG
+
CCCCBBBCCBBC?@:996<BBCG@AE
@06TDH:00522:00071
TGATACGTCTCCTTCCTTAGTTACTTCA
+
BBBBBBCBBCC@C@C@D@ACB@BBB@DD
@06TDH:00526:00089
ACGAGTGCGTTCCCCATGTCGTAGGTACTC
+
BBDB>>@DBB=???8@BBBBCB@@=@;99B
@06TDH:00528:00086
ATCAGACACGGACACAGCAGAACACAC
+
ABBAA@AAAB=?@BBA?B>==?@=@@B
@06TDH:00542:00097
AGCACTGTAGCTGTCACTAGTTACTTGT
+
AACCCBACBB@AAAAAAAACB@BBB@BB
@06TDH:00547:00083
CGTGTCTCTAGGCACAGGATTTTTTTTTTTTTTTTTTTTTTGTGTAG
+
A@BBB9:<BCB@CCA<=-1111111111111111111111"///888
@06TDH:00506:00129
TAGTATCAGCCTCGCCATGACGAAGGTATTCC
+
BBBABBCBBB@B?AA@BCCBC9::<ACBBADB
@06TDH:00525:00127
TACTGAGCTACACACACAGAAAGATTGGT
+
BAAABBBBBBAA??@@>@9991<AA@CBA
@06TDH:00530:00112
TAGTATCAGCCTCGCCATGACGAAGGTATTCC
+
BBBACBBBBB@>?A?=BA>:@;97<@AABCC=
@06TDH:00539:00139
ATCAGACACGGACACAGCAGAACACAC
+
ABBAA@BBCB@?>99889=99699??@
@06TDH:00541:00118
CGTGTCTCTAGGCACAGGATTTTGTGTAG
+
BBB@@BFBCBB@BCCCC@CBBB9BACCDB
@06TDH:00541:00138
TACTGAGCTACACACACAGAAAGATTGGT
+
@???BBEBBBBBBBB=@B944-99859;?
@06TDH:00547:00142
ACGCTCGACATGCCCAGGTACAGGAG
+
B?BBBB?BABCCCCACC@BBBCC@CB
@06TDH:00548:00103
TCTCTATGCGCTCCACATGTCTAAGGT
+
BCCCBAABABABC@CAAEBBBBC?C?A
@06TDH:00500:00180
TCTCTATGCGCTCCACATGTCTACG
+
BBBBBBBCAAABB@BBC>822*(((
@06TDH:00505:00173
TGATACGTCTCCTTCCTTAGTTACTTCA
+
BBB@@@BAABA@B?@@B@BBA?ABB@BB
@06TDH:00510:00162
CGTGTCTCTAGGCACAGGATTTTGTGTAG
+
??AAAAAA>>A@BBCBB@>>=>6>ABCBA
@06TDH:00520:00189
TGATACGTCTCCTTCCTTAGTTACTTCA
+
CCABCCCA?@B@B@A@B@?AA@>>A@BB
@06TDH:00527:00150
TGATACGTCTCCTTCCTAGTTACTTCA
+
=ADCBBBCC;;;=BHCDBBBBGCCBDF
@06TDH:00527:00180
TAATATCAGCCTCGCCATGACGAAGGTATTCC
+
BBFCCCB?@@@B?AB?AABBA;;7;?@>@@C?
@06TDH:00537:00162
TGATACGTCTCCTTCCTTAGTTACTTCA
+
@BB?9<;A?@@59596958@@>ACB?AC
@06TDH:00537:00175
TCTCTATGCGCTCCACATGTCTAAGGT
+
BAABBBBBABBBB@BBBBBBBDB?C@?
@06TDH:00538:00171
AGCACTGTAGCTGTCACTAGTTACTTGT
+
<<CCCEBCBBBBB@@@BBBBB@EBB?BB
@06TDH:00542:00187
ATCAGACACGGACACAGCAGAACACAC
+
BBBAA@BBBB?@?BBBBCCAA?BAAAC
@06TDH:00545:00189
CGTGTCTCTAGGCACAGGATTTTGTGTAG
+
BBBBBC?@@AC@CAA@BB9999/9@@@?A
@06TDH:00514:00220
ACGAGTGCGTTCCCCATGTCGTAGGTACTC
+
@BB>??BBAA?BBB:C?@@CCCDB@@:<<D
@06TDH:00514:00227
ACGCTCGACATGCCCAGGTACAGGAG
+
@B@@ABBBBBBCCC@CC?BBBBB?BC
@06TDH:00518:00200
CGTGTCTCTAGGCACAGGATTTTGTGTAG
+
BABBBBBB?AB@BBBBB?AA@@6@BBCBB
@06TDH:00532:00238
TGATACGTCTCCTTCCTTAGTTACTTCA
+
AABBBBBBBBA@A@A@C@BA?>AAB@B@
@06TDH:00540:00237
ACGAGTGCGTTCCCCATGTCGTAGGTACTC
+
BBB>?BABBB@BEC:CCCABCCBB@::<>E
@06TDH:00503:00267
ATATCGCGAGGGTATGGAAGACTCTAT
+
BAABBCBBBBB>BBBB>@>B:<;BCB<
@06TDH:00505:00253
CGTGTCTCTAGGCACAGGATTTTGTGTAG
+
BBBBBBBBAAA@BBBB;94444-9@@BBB
@06TDH:00508:00297
CGTGTCTCTAGGCACAGGATTTTGTGTAG
+
ABBBEBBCBBEADB=:;<4444/99C>@A
@06TDH:00516:00266
CGTGTCTCTAGGCACAGGATTTTGTGTAG
+
BBBABBBBAAA?BBBBC?;99919;@ABB
@06TDH:00519:00280
TGATACGTCTCCTTCCTTAGTTACT
+
@BC::<B<;;<@G@A>BD@@@=@@A
@06TDH:00533:00250
ACGCTCGACATGCCCAGGTACAGGAG
+
BA@D><<CA?@99919969>@@A>DC
@06TDH:00533:00282
TAGTATCAGCCTCGCCATGACGAAGGTATTCC
+
BBB@AACCEC@AA@@=@BA>B998<@A@@=A;
@06TDH:00537:00276
TAGTATCAGCCTCGCCATGACGAAGGTATTCC
+
BBB99<CACA?@@;;8<ABBB;98<?A?@>A@
@06TDH:00537:00277
TCTCTATGCGCTCCACATGTCTAAGGT
+
@ABBCBBBABAAA=BBDB???@@>B@C
@06TDH:00542:00268
TCTCTATGCGCTCCACATGTCTAAGGT
+
BBCCCBEBBBBBB@BABBAAABB@C@B
@06TDH:00511:00332
ACGCTCGACATGCCCAGGTACAGGAG
+
BBBBBB?AACEBCB>??=@CCBB?BA
@06TDH:00512:00335
CGTGTCTCTAGGCACAGGATTTTGTGTAG
+
@ABBCCCC@AA@CBBBC@CDCC:DCDCB?
@06TDH:00516:00334
TACTGAGCTACACACACAGAAAGATTGGT
+
B<>>AAAA?A????BB@B:::69===A@B
@06TDH:00530:00341
ATATCGCGAGGGTATGGAAGACTCTAT
+
BBBBBABBBBA?@CCC@C@C?@>BB=>
@06TDH:00532:00332
TACTGAGCTACACACACAGAAAGATTGGT
+
B@A@BBCB>??BBBDBBB:::8;CB?C@B
@06TDH:00533:00310
ACGAGTGCGTTCCCCATGTCGTAGGTACTC
+
BBBBBBBBBB@BBC:CAD@CCB=??B;<<C
@06TDH:00542:00314
TAGTATCAGCCTCGCCATGACGAAGGTATTCC
+
BBB??@CAAA@@A>@=@BA>@:98;@@>@>B=
@06TDH:00544:00304
TCTCTATGCGCTCCACATGTCTAAGGT
+
BCCBCBCBAAABB@BBBBBAABAAC@B
@06TDH:00545:00330
ACGAGTGCGTTCCCCATGTCGTAGGTACTC
+
BBB@@BBBAA?ACD:C:::BCBA@?B<=<C
@06TDH:00548:00304
CGTGTCTCTAGGCACAGGATTTTGTGTAG
+
BBBABBBB???@CBCBA94444-4??ABC
@06TDH:00548:00306
TACTGAGCTACACACACAG
+
8:<<9:;A7444:9///,,
@06TDH:00500:00380
TGATACGTCTCCT
+
898>9444/,,*,
@06TDH:00509:00357
CGTGTCTCTAGGCACAGGATTTTGTGTAG
+
??BABBBB?BB?BBB?A?4494,4?@CCB
@06TDH:00514:00394
ATCAGACACGGACACAGCAGAACACA
+
BBBABBABB@?@@=@;89@>A<@A>>
@06TDH:00529:00388
TAGTATCAGCCTCGCCATGACGAAGGTATTCC
+
BBC?@ALCCE@BBBB@BBBBCAA?A@BBCAD?
@06TDH:00534:00362
TGATACGTCTCCTTCCTTAGTTACTTCA
+
BBB???BCBBB>?>?@BABBB@9;:@BC
@06TDH:00508:00443
AGCACTGTAGCTGTCACTAGTTACTTGT
+
89A;94B?=@BBBBC@444442444989
@06TDH:00509:00444
TCTCTATGCGCTCCACATGTCTAAGGT
+
BBBBCCBBBBCBC@BBBBBCBCB?A?A
@06TDH:00510:00400
ACGAGTGCGTTCCCCATGTCGTAGGTACTC
+
BBB>??BCBB@BBB:D?@ACCCAA??:<;C
@06TDH:00516:00415
TGATACGTCTCCTTCCTTAGTTACTTCA
+
BBB@@@@@AAA@A?A@DAC??=?BB@CB
@06TDH:00522:00400
CGTGTCTCTAGGCACAGGATTTGTGTAG
+
999444449998===88<9>>:==9484
@06TDH:00528:00413
CGTGTCTCTAGGCACAGGATTTTGTGTAG
+
AA@@BBBBAAA@BBB@;:4444/9@C@BC
@06TDH:00529:00402
ACGAGTGCGTTCCCCATGTCGTAGGTACTC
+
A@BBBBBBBB@BCC:B:=:@BB8;599<<A
@06TDH:00534:00408
TAGTATCAGCCTCCCCATGACGAAGGTATTCC
+
@>FAAACBDBE>???6>@A==996<?@>@=@=
@06TDH:00536:00431
ATCAGACACGGACACAGCAGAACACAC
+
CAB?BBBBBA?>===@@@B@@=ABAAB
@06TDH:00539:00423
TCTCTATGCGCTCCACATGTCTAAGG
+
A@EBCC@@ADECCBC@@?BBB@>=@9
@06TDH:00541:00402
TCTCTATGCGCTCACATGTCTA
+
44:44:A?>?>9999944444/
@06TDH:00505:00453
TACTGAGCTACACACACAGAAAGATTGGT
+
??@@BBBBAABBBBBAAA:::6;BB@CBB
@06TDH:00505:00492
ACGCTCGACATGCCCAGGTACAGGAG
+
BAAABBBBCCECCC>CB@BABCC@CA
@06TDH:00506:00472
TCTCTATGCGCTCCACATGTCTAAGGT
+
ABCBBDCCAAABB@BAABBBBBB?C@@
@06TDH:00506:00484
TCTCTATGCGCTCCACATGTCTAAGGT
+
BBCBAAABBBBCCABBBBABBBB>CBA
@06TDH:00510:00457
TAGTATCAGCCTCGTCCTATGACGAAGGTATTCC
+
B<;;>>?9977--,,,*,,//4989242499242
@06TDH:00515:00452
CGTGTCTCTAGGCACAGGATTTTTTTTTTTTGTGTAG
+
AAAABBCC::=FCC==><999999999999"999;A?
@06TDH:00529:00494
ATATCGCGAGGGTATGGAAGACTCTAT
+
BBBBBBBBCCB>BAAC=?=A;<;BBF?
@06TDH:00530:00497
AGCACTGTAGCTATCACTAGTTACTTGTGTG
+
>9;;99;@@A@BBBBCA>@<<5<<B>AAAA9
@06TDH:00540:00492
CGTGTCTCTAGGCACAGGATTTTTGTGTAG
+
BBBABBBBAAA@CBBBB<==>==/@BBCCB
@06TDH:00542:00494
AGCACTGTAGCTGTCACTAGTTACTTGT
+
?ABBBBBBBBBBBBBAAAABB@B??=?B
@06TDH:00545:00488
CGTGTCTCTAGGCACAGGATTTTTTTTTTTTTTTGTGTAG
+
AAB@BBCC@@A@BBB;:7///////11111111"1//8:;
@06TDH:00548:00458
ATATCGCGAGGTATGGAAGAC
+
788349;444244442/,///
@06TDH:00500:00505
ATCAGACACGGACACAGCAGAACACAC
+
BBB>?>BBBB=@ABBABCCCCACC??A
@06TDH:00500:00546
ACGAGTGCGTTCCCCATGTCGTAGGTACTC
+
@>@@CB@B@@<@AA8B@A@?@=?><99<=C
@06TDH:00501:00512
TACTGAGCTACGACACACATGA
+
////7768784484911166//
@06TDH:00501:00519
ATATCGCGAGGGTATGGAAGACTCTA
+
ABBAA?BBBBA=ACDD>?=@:<;BCA
@06TDH:00501:00520
TCTCTATGCGCTCCACATGTCTAAGGT
+
99;99:@BB=><C;?>944449959>A
@06TDH:00501:00526
CGTGTCTCTAGGCACAGGATTTTGTGTAG
+
99989>AAAGDCAA?9959999/999999
@06TDH:00512:00546
TACTGAGCTACACACACAGAAGAATTGGT
+
889;99;B;8;8>911/,,,*,,*,*/,/
@06TDH:00514:00534
ATATCGCGAGGGTATGGAAGACTCTATA
+
B??BBBB@BBC>ABBD>?=ABCBCCA>>
@06TDH:00520:00541
ACGCTCGACATGCCCAGGTACAGGAG
+
DC@@@C;;<@@>>?099848499>@:
@06TDH:00524:00530
CGTGTCTCTAGGCACAGGATTTTGGTAG
+
AAAAAAAA>>>@A@BBC@999959?BBC
@06TDH:00525:00542
ATATCGCGAGGGTATGGAAGACTC
+
BBBBBABBBCB@ABBC8:8<A@@B
@06TDH:00526:00501
TGATACGTCTCCTTCCTTAGTTACTTCA
+
BBBBBBBAAAC@E@D@C@ABC@@@@@@A
@06TDH:00526:00539
AGCACTGTAGCTGTCACTAGTTACATGT
+
?@CCBABCBBBBBBBBAAACC@B??@BB
@06TDH:00529:00537
TACTGAGCTACACACACAGAAAGATTGGT
+
>>B?BBBBBBBB@@?=>B;;;9<CC@C@C
@06TDH:00536:00545
ACGAGTGCGTTCCCCATGTCGTAGGTACTC
+
BBB@ACBB?=;===4@?BABCCCC@?AAAE
@06TDH:00541:00546
CGTGTCTCTAGGCACAGGATTTTTGTGTAG
+
ABBABBCCCBBABBBBB?AAAAA2BBCCBB
@06TDH:00548:00519
TACTGAGCACACAGAAAGATTGGTGC
+
BBBBBBBBBCDBD???<?BBADACBB
@06TDH:00549:00521
AGCACTGTAGCTGTCACTAGTTACGTTGT
+
3444444449@94444444//,////,//
@06TDH:00509:00567
ATATCGCGAGGGTATGGAAGACTCTAT
+
BAAAABCCBBB=BBCC?B@FABAECB@
@06TDH:00519:00559
CGTGTCTCTAGGCACAGGATTTTGTGTAG
+
>>AAAAAA@@@@BBBBB?9944,49=ABB
@06TDH:00522:00592
ACGAGTGCGTTCCCCATGTCGTAGGTACTC
+
BB@@@?BBBB799919>AABEBBA>@;<<C
@06TDH:00524:00550
TACTGAGCTACACACACAGAAAGATTGGT
+
@;<<C@@@CCAEACCCDCCCC=AC@>@A@
@06TDH:00525:00595
ACGAGTGCGTTCCCCATGTCGTAGGTACTC
+
BBB?AABB@@?>BB6B>ABBCCBC@::<AC
@06TDH:00536:00581
ATCAGACACGGACACAGCAGAACACAC
+
BBBABAABBB?BBBBCDCC<;9<BAAB
@06TDH:00538:00554
CGTGTCTCTAGGCACAGGATTTTGTGTAG
+
AABBBBAA@@@@@@BBB@999919;>BBB
@06TDH:00543:00553
ACGCTCGACATGCCCAGGTACAGGAG
+
BAABB@BBC;<<??:9969@BBCCCC
@06TDH:00543:00558
AGCACTTAGCTGTGC
+
BCCCBC@CCBB@FAC
@06TDH:00543:00566
TGATACGTCTCCTTCCTTAGTTACTTCA
+
BBBAABBBBBB?B@A@B??>>?ABC@BB
@06TDH:00544:00594
TACTGAGCTACACACACAGAAAGATTGGT
+
;;=@AAAA?A>>>ABDBC:::8;BB@C@C
@06TDH:00500:00602
ATCAGACACGGACACAGCAGAACACAC
+
>BCBAB@?B==BBCCDCCBCC@CCAAB
@06TDH:00506:00611
ACGAGTGCGTTCCCCATGTCGTAGGTACTC
+
BBB?ABBBBB<@CC:C?A@BBCBBA?:<;C
@06TDH:00514:00635
TAGTATCAGCCTCGCTATGACGAAGGTATTCC
+
BBBAAACBDB@BBBBBBBBBB??=A@A@A?B?
@06TDH:00523:00649
TAGTATCAGCCTCGCCATGACGAAGGTATTCC
+
CBBBBBBABB@?@ABBCCCBB@?=A@CBC@C@
@06TDH:00531:00633
CGTGTCTCTAGGCACAGGATTTTGTGTAG
+
BBBBBAAAAAA@AAABB@BAAA7ABBDBA
@06TDH:00532:00643
TAGTATCAGCCTCGCCATGATCGAAGGTATTCC
+
4444?@<4:@6444;24449===;:;:494242
@06TDH:00538:00642
ATATCGCGAGGGTATGGAAGACTCTATA
+
BB>AABBABBB>BBCC=?=??A@BB><1
@06TDH:00540:00603
ATATCGCGAGGGTATGGAAGACTTTATAGAG
+
BAA??@BBBCB?ABEC@?9?@99909?>>@B
@06TDH:00541:00621
TAGTATCAGCCTCGCCATGACGAAGGTATTCC
+
CCBBAAC?@@@<?@?=???=89859>@??=@;
@06TDH:00543:00611
TAATGAGCTACACACACAGAAA
+
3358444334444444//666+
@06TDH:00506:00686
ACGCTCGACATGCCAGGTACAGGA
+
3884488=91111,//,//4442/
@06TDH:00508:00670
ATATCGCGAGGGTATGGAAGACTCTAT
+
BA??BBBBCBB=?@AB=@=@BCBBA@@
@06TDH:00512:00674
TCTCTATGCACTCCACATGTCTAAGGT
+
BCCBBBBBBBBBB@BBBBBB?BA>B@B
@06TDH:00513:00660
AGCACTGTAGCTTTCACTAGTTACTTGT
+
@CCB;;94449=>:CBABB;;59>?<>>
@06TDH:00513:00674
TACTGAGCTACACACACAGAAAGATTGGT
+
A@??BBBB?BBBBBBCCC@??<>?=>BBC
@06TDH:00517:00657
TGATACGTCTCCTTCCTTCAGTTACTTCA
+
BBBDBABAA>>:>:<:<,////,/=9899
@06TDH:00518:00693
ATCAGACACGGACACAGCAGAACACAC
+
BBB8:;BCDBBBBBAABBBAB>AABBB
@06TDH:00522:00696
TAGTATCAGCCTC
+
806///////,39
@06TDH:00524:00693
TCTCTATGCGCTCCACATGTCTAAGGT
+
BCCC@@AABAEA?=ACC?BB9;;?C@C
@06TDH:00532:00651
ATCAGACACGGACACAGCAGAACACAC
+
BBBBBBBBBBDBBABBBBDFC?BAAAB
@06TDH:00546:00657
ACGCTCGACATGCCCAGGTACAGGAG
+
ACBBBBBBBBCCCC@CC@CCCCC@BC
@06TDH:00512:00734
ACGAGTGCGTTCCCCATGTCGTAGGTACTC
+
BBB?@ABDBB?BBB7B9::BCC=?=@;<<C
@06TDH:00513:00722
TAGTATCAGCCTCGCCATGACGAAGGTATTCC
+
AACCDDC<==BCBBB@BB@>=;;59?A9<;>B
@06TDH:00516:00715
AGCACTGTAGCTGTCACTAGTTACTTGT
+
AACCBBBCCCCBBB@ABBBAB@BBB@BB
@06TDH:00520:00732
ATCAGACACGGACACAGCAGAACACAC
+
@AAABBBBBA@?@>@;99@9969999@
@06TDH:00524:00724
ATATCGCGAGGGTATGGAAGACTCTA
+
ABBBBCAB???>@BCDDCBC<B@CBB
@06TDH:00533:00703
CGTGTCTCTAAGCACAGGATTTTGTGTAG
+
BBBBBBBBBB?AFBCBEBCDBC9B@ABB;
@06TDH:00533:00716
TCTCTATGCGCTCCACATGTCTAAGGT
+
BBAA;;<A@AA?>>A9:9@ABBF@BAD
@06TDH:00541:00736
TACTGAGCTACACACACAGAAGATTGGT
+
@@@ABBCBBBABBBBBCC@?=@BB>B@C
@06TDH:00542:00708
TAGTATCAGCCTCGCCATGACGAAGGTATTCC
+
CBDBABCCCC@>?AB>B@A@@<;;<ACBBAC=
@06TDH:00542:00716
CGTGTCTCTAGGCACAGGATTTTGTGTAG
+
??BABBAA@BB@BBBB@94444,4>@CCB
@06TDH:00548:00720
CGTGTCTCTAGGCACAGGATTTTGTGTAG
+
BBBBBCEC@@AABB@A@<9888/99AABB
@06TDH:00502:00763
TCTCTATGGCGCTCCACATGTCTAAGGT
+
BAAABCCF=@@A;<9<AAB@AACBACBC
@06TDH:00502:00769
ACGCTCGACATGCCCAGGTACAGGAG
+
9;:;;@AA>>?>>?:9969999A?CC
@06TDH:00507:00799
ACGCTCGACATGCCCAGGTACAGGAG
+
BBBBBBABBBBCCB>CCCECBDC@CC
@06TDH:00512:00755
TGATACGTCTCCTTCCTTAGTTACTTCA
+
@BBAAAAABBC@B@B@B@BBB@BBB@BB
@06TDH:00512:00792
CGTGTCTCTAGGCACAGGATTTTGTGTAG
+
??@@BBAB>??@CC>;;94444/9@@>@A
@06TDH:00514:00765
TGATACGTCTCCTTCCTTAGTTACTTCA
+
BAA;9;A@BBC@BACAD@A<;9;>?>A>
@06TDH:00514:00799
TCTCTATGCGCTCCACATGTCTAAGGT
+
CCCE?@AAACCBB?D@@?BAAAB@C@A
@06TDH:00515:00772
AGCACTGTAGCTGTCACTAGTTACTTGT
+
4444449=>>A94449944442444244
@06TDH:00518:00787
TAGTATCAGCCTCGCCATGACGAAGGTATTCC
+
BBB@@ACBBB@BBBC?BA=?B999<A=<@DLB
@06TDH:00527:00798
TGATACGTCTCCTTCCTTAGTTACTTCA
+
BBCBBBBCDCC@C@C@C@ABB@<;;?AB
@06TDH:00529:00757
TGATACGTCTCCTTCCTTAGTTACTTCA
+
BBB???BBBBB?B?B?B@BBB?AAB@BC
@06TDH:00547:00786
CGTGTCTCTAGGCACAGGATTTTGTGTAG
+
BBBBCBCC@AA@BB==A<9;9;-;@BAB<
@06TDH:00548:00751
ATATCGCGAGGGTATGGAAGACTCT
+
A?>?ABBCCCDABABB7:2<>?>@>
@06TDH:00509:00817
ACGCTCGACATGCCCAGGTACAGGAG
+
>BBBBBBBBCDBCC>AA?ADCDC@CA
@06TDH:00509:00848
TAGTATCAGCCTCGCCATGACGAAGGTATTCC
+
BBB??ADCCCBBB@B>B@@@A<;89@?>>=@=
@06TDH:00513:00841
ACGCTCGACATGCCCAGGTACAGGAG
+
AA?ABBBBDBB?@=<@A?ACDCC@CC
@06TDH:00520:00829
AGCACTGTAGCTGTCACTAGTTACTTGT
+
AADDBBBCBCBBAAAAABBBC@BBB@BB
@06TDH:00530:00843
CGTGTCTCTAGGCACAGGATTTTGTGTAG
+
@>AAABCCCDB@DBCCBBCCBC:CBBBB>
@06TDH:00531:00802
ATATCGCGAGGGTATGGAAGACTCTATA
+
BA?@=9=>99919>>@<F<>94444433
@06TDH:00541:00832
ATTAGACACGGACACAGCAGAACACAC
+
BB?A@?@CCB?AB?A@BCDCC@BABBC
@06TDH:00545:00847
ATCAGACACGGACACAGCAGAACACAC
+
BBBBA@ABBB=@?BBBBCBCB@DCBBC
@06TDH:00511:00853
TGATACGTCTCCTTCCTTCTAGTTACTTCA
+
BC@<9;944/288888=+,,,222,44::4
@06TDH:00516:00894
ATCAGACACGGACACAGCAGAACACAC
+
CAA>??BCCB::<BCA>AB;;8<AAAC
@06TDH:00518:00897
TGATACGTCTCCTTCCTTAGTTACTTCA
+
BBB@?ACBAAC@C?B?C@CCC@CCC@BB
@06TDH:00538:00896
TACTGAGCTACACACACAGAAAGATTGGT
+
A?@?BBBBBBBB??BA>@444-9@@?B>A
@06TDH:00542:00881
AGCACTGTAGCTGTCACTAGTTACTTGT
+
BACCBBBCBBBABBBBBBEBCCCBB@BD
@06TDH:00502:00913
ATCAGACACGGACACAGCAGAACACAC
+
BBBAA@>>==;@@ABBBCFDC?CBBCC
@06TDH:00513:00934
TGATACGTCTCCTTCCTTAGTTACTTCA
+
BBA@BBBBABB@A>@?B@BBB@BCC@BD
@06TDH:00515:00914
CGTGTCTCTAGGCACAGATTTTGTGTAG
+
AABBBCB@@@F@BBBB=9944,4=CDAC
@06TDH:00515:00925
TGATACGTCTCCTTCCTTAGTTACTTCA
+
@BBBBBC@?@B@B@A@C@BBB?BBB@BC
@06TDH:00520:00941
CGTGTCTCTAGGCACAGGATTTTGTGTAG
+
@@BBCCDCBCD@CAAAB@9994-9??ACC
@06TDH:00522:00920
CGTGTCTCTAGGCACAGGATTTTGTGTAG
+
??BBBBBB@@B@BBBBB<9444,4===AB
@06TDH:00532:00913
CGTGTCTCTAGGCACAGGATTTTGTGTAG
+
BBBBECDDCCDDAB:::<9994/999@@@
@06TDH:00536:00943
TCTCTATGCGCTCCACATGTCTAAGGT
+
BBBBAC::<CCCC@CBBCB?=9959?9
@06TDH:00538:00920
ACGCTCGACATGCCCAGGTACAGGAG
+
@AABBBABA>>4440997;GCFCBCB
@06TDH:00542:00938
TCTCTATGCGCTCCACATGTCTGGTACTG
+
ABBBCCBBBBBBB?BBBBBBBBB@BBBBB
@06TDH:00543:00910
TAGTATCAGCCTCGCCATGACGAAGGTATTCC
+
:=@@@ABBBC@C:=>BDCBBA996<@A@@AC?
@06TDH:00545:00934
TCTCTATGCGCTCCACATGTCTAAGGT
+
BBBCCCAEACDBB@BBBBBBB@@=@@C
@06TDH:00548:00945
TCTCTATGCGCTCCACATGTCTAAGGT
+
BBBCCCCCDCCBB@BDCBB??@A>A?@
@06TDH:00501:00962
ATATCGCGAGGGTATGGAAGACTCTAT
+
BBBAAABBBBC>CCCF=AB@ABAB?=>
@06TDH:00504:00964
TCTCTATGCGCTCCACATGTCTAAGGT
+
BCBBBBBEBBB@?=?B@@AAABB?A?B
@06TDH:00504:00993
TAGTATCAGCCTCGCCATGACGAAGGTATTCC
+
AABCBBCAAA@AABB?BBB??@B>B?A@A@CC
@06TDH:00512:00959
TGATACGTCTCCTTCCTTAGTTACTTCA
+
BCBBABC>>?CAC@CCC@ABA?B@A@B@
@06TDH:00515:00991
CGTGTCTCTAGGCAACAGGATTTTTGTGTAG
+
9494494///-+,,*/6656;:;:/66///,
@06TDH:00520:00964
TACTGAGCTACACACAC
+
BBBBBBBBBBBBBBBCB
@06TDH:00522:00972
ACGCTCGACATGCCCAGGTACAGGAG
+
BBBBBBBBBCCCCC@CBAEBCAB@CC
@06TDH:00523:00992
ATATCGCGAGGGTATGGAAGACTCTATAG
+
BBBB@BBACAA?AABD@C@CCCBD@@788
@06TDH:00527:00998
ATATCGCGAGGGTATGGAAGACTCTAT
+
BABBBBBBCCC@DBCB?A?BCBBCBBA
@06TDH:00532:00972
TAGTATCAGCCTCGCCATGACGAAGGTATTCC
+
>>B@AACCCC@ABBB@B@??B998<@@@@?B>
@06TDH:00540:00977
ATCAGACACGGACACAGCAGAACACAC
+
BBBAAABBBB?BBBB??AC@?=A@@@C
@06TDH:00543:00980
ATATCGCGAGGATATGGAAGACTCTA
+
BBAAA@BBCB?@DCED@B=:;<BB;;
@06TDH:00546:00959
TACTGAGCTACACACACAGAAAAGATTGGT
+
BBBDBCCBABBA??@???9994/99959@C
@06TDH:00502:01042
TAGTATCAGCCTCGCCATGACGAAGGTATTCC
+
A@B@@@C@A@@BBBB@BBBBBBA?B@A@A@C=
@06TDH:00507:01049
TACTGAGCTACACACACAGAAAGATTGGT
+
B??=BBBB>BBB??BDBC@?=:@@@=A@C
@06TDH:00509:01012
CGTGTCTCTAGGCACAGGATTTTGTGTAG
+
B@B@BBCCCBB@CBB=:94444-9@@@CC
@06TDH:00518:01008
TCTCTATGCGCTCCACATGTCTAAGGT
+
CBBC?@ABBBCCBABBBBBBBBA?BAA
@06TDH:00520:01009
TCTCTATGCGCTCCACATGTCTAAGGT
+
BBCC@@ACBBCCB@BCCBBBAACACAA
@06TDH:00521:01024
TGATACGTCTCCTTCCTTAGTTACTTCA
+
;;;;;9==AADBCBC@C@CCC:;99599
@06TDH:00525:01013
AGCACTGTAGCTGTCACTAGTTACTTGT
+
ABCCBBBAAAABBB?AAAAAA?@?A@BB
@06TDH:00528:01033
TGATACGTCTCCTTCCTTAGTTACTTCA
+
BCCCBCBCCCN<<;<>A=<BB@??>>=9
@06TDH:00533:01017
AGCACTGTAGCTGTCACTAGTTACTTGT
+
ABCCCBCDAAABBBBBBBB@?=?>><@C
@06TDH:00533:01020
TCTCTATGCGCTCCACATGTCTAAGGT
+
BBBCBBCBBBC@A>ACCCCBCBB?BA<
@06TDH:00536:01038
ATATCGCGAGGGTATGGAAGACTCTAT
+
BB??ABBBBDB?BBCC>@=ACDDCBAA
@06TDH:00542:01037
AGCACTGTAGCTCGTTCCTACTTAGTTTACTTGT
+
488444444948444242444424444-444244
@06TDH:00546:01035
AGCACTGTAGCTGTCACTAGTTACTTGT
+
BBCBDBCCBCCCCCCBBBB;9599959@
@06TDH:00503:01095
TAGTATCAGCCTCGCCATGACGAAGGTATTCC
+
?@DBBBC;;<@::;B>@AB==@@=@?@@@@B=
@06TDH:00505:01097
ACGAGTGCGTTCCCCATGTCGTAGGTACTC
+
CCB@AACB;;2444/9@ABCCDFD@::<;H
@06TDH:00516:01090
TCTCTATGCGCTCCACATGTCTAAGGT
+
844449<CBAAACBBCCCBB@AA:969
@06TDH:00520:01080
TCTCTATGCGCTCCACATGTCTAAGGT
+
ABBBBBBBA@ACC@CBCBB@A@B@B@A
@06TDH:00521:01081
AGCACTGTAGCTGTCACTAGTTACTTTGT
+
7=A@;;9CCCBBBB?=88=995999919@
@06TDH:00524:01051
ATCAGACACGGACACAGCAGAACACAC
+
BBC??@BCB@=?@BAADCDDC@B@A@C
@06TDH:00529:01079
ATCAGACACGGACACAGCAGAACACAC
+
BBB89;?A@>7;;@@@BBCCDACAAAC
@06TDH:00532:01069
ACGCTCGACATGCCCAGTACAGGAG
+
BBABCBCDCBDABB>ACCCBBB@CC
@06TDH:00538:01068
TACTGAGCTACACACACAGAAAGATTGGT
+
B9?>GGDDEC@AAABBCCCCE;<:B>B?=
@06TDH:00539:01067
ACGCTCGACATGCCCAGGTACAGGAG
+
BABBBCBA>BA99919@=ACCDC@DC
@06TDH:00540:01097
TGATACGTCTCCTTCCTTAGTTACTTCA
+
BBCBBBBBDBD@B@B@B@B@B@BBC@B@
@06TDH:00548:01093
ACGAGTGCGTTCCCCATGTCGTAGGTACTC
+
BBB89;BBCC5999/9BABBCB<;89999>
@06TDH:00522:01102
AGCACTGTAGTTGTCACTAGTTACTTAT
+
BBBBCBCABBB?ABBBBCBCC?BBB@BB
@06TDH:00524:01100
ATCAGACACGGACACAGCAGAACACAC
+
>BBBBBBAA=<9849999>@@=@A?>A
@06TDH:00524:01134
CGTGTCTCTAGGCACAGGATTTTGTGTAG
+
CBCCBCA?@AA@CBCCCBBBBB9@@CCBB
@06TDH:00539:01115
CGTGTCTCTAGGCACAGGATTTTGTGTAG
+
BBBBBCCBCBCBBAB@?=8444/9AB@A@
@06TDH:00539:01131
CGTGTCTCTAGGCACAGGATTTTGTGTAG
+
BBB@BBBBBBB@BE?>;94444-9?@CC@
@06TDH:00545:01134
TAGTATCAGCCTCGCCATGACGAAGGTATTCC
+
BBB@AAC<>=DBBBC@CBA==996;??>@?A@
@06TDH:00549:01121
TACTGAGCTACACACACAGAAAGATTGGT
+
??ACBBCBABBAAAA?AAABA>A@ABC@C
@06TDH:00549:01135
ATCAGACACGGACACAGCAGAACACAC
+
BBBBBCAA@?>@@===>>>??;?99;A
@06TDH:00520:01172
ATATCGCGAGGGTATGGAAGACTCTATAG
+
BB>@@BB<9<@:994:2424444444488
@06TDH:00521:01180
TAGTATCAGCCTC
+
BBB@@ADAA@>=@
@06TDH:00557:00023
TGATACGTCTCCTTCCTTAGTTACTTCA
+
BBBAAABBBBB@A?A@B@BBC@BBB?BB
@06TDH:00566:00047
TAGTATCAGCCTCGCCATGACGAAGGTATTCC
+
BABBBCD9:<@:;<CCECCBC?@@ACA@A@C9
@06TDH:00578:00035
ACGCTCGACATGCCCAGGTACAGGAG
+
B99<BCA@ABC>>>:9969@@BC?BB
@06TDH:00579:00022
TCTCTATGCGCTCCACATGTCTAAGGT
+
BBCB@AAAABBCCACBBBBDCDC@C@C
@06TDH:00582:00021
TCTCTATGCGCTCCACATGTCTAAGGT
+
ABBD@@ADACCBCBDBBAB?A?=;@>@
@06TDH:00584:00040
TGATACGTCTCCTTCCTTAGTTACTTCA
+
;@77;@;;;AB<@<@69679A<@@B@@A
@06TDH:00593:00024
ATCAGACACGGACACAGCAGAACACAC
+
=>>99<@CCC>@@@@9;;A@A>A@@@A
@06TDH:00562:00054
AGCACTGTAGCTGTCACTAGTTACTTGTG
+
@@CCBBBBBBBBBBBBBBBBC@BBCABBB
@06TDH:00574:00061
ACGAGTGCGTTCCCCATGTCGTAGGTACTC
+
ABB?@BBBA;2444/9999AAD99599449
@06TDH:00575:00074
AGCACTGTAGCTGTCACTAGTTACTTGT
+
@@CCDBB@B@AA@@@ABBBCB@BBB@B@
@06TDH:00579:00052
TAGTATCAGCCTCGCCATGACGAAGGTATTCC
+
BBB99<CEHC@BBBB=??>@C@@=AADBC@C?
@06TDH:00579:00062
ATATCGCGAGGGTATGGAAGACTCTA
+
BB?@@BBBBBCA@@AD>A<B@@@BB>
@06TDH:00584:00071
TCTCTATGCGCTCCACATGTCTAAGGT
+
=?BCAAAD<<<BB9<>=9>>99969?@
@06TDH:00586:00063
TACTGAGCTACACACACAGAAAGATTGGT
+
BBABBBGB>@@=8899999AA>BCCDC@C
@06TDH:00592:00095
TGATACGTCTCCTTCCTTAGTTACTTCA
+
B@@@@@AAA@@=@=@>B@BBD@CBC@C@
@06TDH:00593:00089
TCTCTATGCGCTCCACATGTCTAAGGT
+
BBBBAAAEBCBBB@BBBBBBBBB@CBA
@06TDH:00594:00097
AGCACTGTAGCTATCACTAGTTACTTGT
+
BCBBBBBCECCCCCCABACEB@BBB>BB
@06TDH:00552:00147
TACTGAGCTACACACACAGAAAGATTGGT
+
A===AAA@>?BBBBCCCCAAA>BBB@B@B
@06TDH:00554:00120
TCTCTATGTCCACATGTCTAAGGTACTG
+
CCECABBCDB?C??@CA?AB>B@BDCCB
@06TDH:00555:00107
ACGCTCGACATGCCCAGGTACAGGAG
+
ABAAABBBB:::CF@AC?BBBCC@CC
@06TDH:00567:00144
ATATCGCGAGGGTATGGAAGACTCTAT
+
A89<BDBBFFDB<:=C?B>A@@>>990
@06TDH:00570:00125
TACTGAGCTACACACACAGAAAGATTGGT
+
@??BBCCB>?BBDB??@B;;;7<A@?B?B
@06TDH:00576:00145
ACGAGTGCGTTCCCCATGTCGTAGGTACTC
+
BB@@ABBC?=<=CC:CAA@DDB@B@?:><C
@06TDH:00578:00136
ATATCGCGAGGGTATGGAAGACTTATAGAGG
+
B>>?BBB??AB=BBBC@BACBGB@@;48485
@06TDH:00585:00143
CGTGTCTCTAGGCACAGGATTTTGTGTAG
+
?@@@BBBB@@@@BBBBB?BBBB6BBBBBA
@06TDH:00588:00115
ATCAGACACGGACACAGCAGAACACAC
+
ACCC??>AA?=@@@@@@@B?@<@;;;@
@06TDH:00598:00146
TGATACGTCTCCTTCCTTAGTTACTTCA
+
BBBBBBBBB?A@A@A?A?BBB@BAB@BB
@06TDH:00550:00168
TAGTATCAGCCTCGCCATGACGAAGGTATTCC
+
BBB@?@C@@@?ACBB@BBB??996;?@@@BC=
@06TDH:00551:00180
TAGTATCAGCCTCGCCATGACGAAGGTATTCC
+
BBB99<CCCFAB?@@@CBBBC::8;@CBCACC
@06TDH:00552:00199
CGTGTCTCTAGGCACAGGATTTTGTGTAG
+
BBBABBCCCBB@BABCC@????6?CCCCC
@06TDH:00556:00157
TGATACGTCTCCTTCCTTAGTTACT
+
8@@@999>@995954242.//,///
@06TDH:00564:00179
ATATCGCGAGGGTATGGAAGACTCTA
+
>@AB@AA>9991<@A@AB>A<<;>>>
@06TDH:00565:00170
TAGTATCAGCCTCGCCATGACGAAGGTATTCC
+
BBBBBBBCCB@@?BC@BBBBC@@>A@BAB?D?
@06TDH:00568:00179
TCTCTATGCGCCCCACATGTCTAAGGTACTG
+
<:9@A@9999999,4;:@AB9994958>>??
@06TDH:00577:00166
TACTGAGCTACACACACAGAAAGATTGGT
+
BBBBBBBABBBBBBBBBD@@=:@A@?C@C
@06TDH:00579:00181
TGATACGTCTCCTTCCTTAGTTACTTCA
+
BBB?@ECCBCB@B@C@B@BCC@BBB>BB
@06TDH:00583:00195
ATATCGCGAGGGTATGGAAGACTCTA
+
ABBAAABBBBC@BAAC=>;@@A@AB?
@06TDH:00588:00177
CGTGTCTCTAGGCACAGTTTTGTGTAAGGC
+
@ABBBCDCBBB@CBBBBCCC:CCBDB@C@C
@06TDH:00588:00193
TACTGAGCTACACACACAGAAGAG
+
:948::9>>AA@<<1>?-*+)***
@06TDH:00590:00172
ACGCTCGACATGCCCAGGTACAGGAG
+
BBCBBCB@>>999919969A>?>;><
@06TDH:00590:00177
AGCACTGTAGCTGTCACTAGTTACTTGT
+
@AGNBBBCBBCBBBCBBBB::2;@@7;<
@06TDH:00572:00213
ATCAGACACGGACACAGCAGAACACAC
+
@BBBAAABCB>??>==@@==@=@@@@B
@06TDH:00578:00246
TAGTATCAGCCTCGCCATGACGAAGGTATTCC
+
BBB@@ACAAABABABABBB??998<?BBB@F@
@06TDH:00581:00228
ATCAGACACGGACACAGCAGAACACAC
+
BCC@AABBCC>?@>@@BBBCC@D;<;B
@06TDH:00557:00295
AGCACTGTAGCTGTCACTAGTTACTTGT
+
BBDDBABBBBBBBBBBBBB99244428@
@06TDH:00561:00260
TAGTATCAGCCTCGCCATGACGAAGGTATTCC
+
BBB??AHBDB@BBBB@BCBBC?@>@CDBB@CA
@06TDH:00571:00293
TGATACGTCTCCTTCCTTAGTTACTTCA
+
ABBACCCCCBB?A@B@C@CCB@?AAACC
@06TDH:00572:00253
TCTCTATGCGCTCCACATGTCTAAGGT
+
BBBBBBCCBCBBB?B?@@BAABBADBA
@06TDH:00579:00270
TAGTATCAGCCTCGCCATGACGAAGGTATTCC
+
BBB??ABBBC@CCBA?BBBBB:::<@AAACCA
@06TDH:00583:00258
ACGAGTGCGTTCCCCATGTCGTAGT
+
BBBBBBAA;;5449/944/888,,,
@06TDH:00590:00295
TAGTATCAGCCTCGCCATGACGAAGGTATTCC
+
BBBAABCAAA@BBBBABBBBB@?=A?BAB@C?
@06TDH:00591:00264
ATATCGCGAGGGTATGGAAGACTCT
+
BBABBBBBCCC>ABDD?B@C;<;@@
@06TDH:00593:00297
TGATACGTCTCCTTCCTTAGTTACTTCA
+
BBB>@@ABBBB@B@B@B@BBA@BBB@BD
@06TDH:00596:00294
TACTGAGCTACACACACAGAAAGATTGGT
+
>@@CBAAB;99>11/1//788::AB6924
@06TDH:00553:00329
AGCACTGTAGCTGTCACTAGTTACTTGT
+
:<CCA?AFBBBBBBBC???9429994;B
@06TDH:00555:00311
CATGTCTCTAGGCACAGGATTTTGTGTAGAGG
+
ABBBBBBB@AA@BACBB=>>==6@@BCB>>>1
@06TDH:00555:00316
TCTCTATGCGCTCCACATGTCTAAGGTAG
+
BBBBBCCCBBCBB@DCC@@?BBDABB@BC
@06TDH:00562:00327
AGCACTGTAGCTGTCACTAGTTACTTGT
+
@ACCA@ACCCBBBBBB99;9959995;B
@06TDH:00576:00315
TCTCTATGCGCTCCACATGTCTAAGG
+
BBCCBBCCBCCGE@CDCCBA=?@>B?
@06TDH:00584:00311
ATCAGACACGGACACAGCAGAACACAC
+
AABAA@BBBCDBBAA@=?A9==@@@@C
@06TDH:00585:00313
TCTCTATGCGCTCCACATGTCTAAGGT
+
BBBBBBBBBBBBB@BBBBBBBBB@B@B
@06TDH:00585:00328
AGCACTGTAGCTGTCACTAGTTACTTGT
+
@ACCA@ACBCCBB@BBBBB::29885;B
@06TDH:00585:00345
ACGAGTGCGTTCCCCATGTCGTAGGTACTC
+
A@BBBBBBA?>=CC:C9;<CCCFE@@;><C
@06TDH:00593:00321
TCTCTATGCGCTCCACATGTCTAAGGT
+
BBBB?A@BB@@AA@A@@?BBBCC@C@B
@06TDH:00555:00387
TACTGAGCTACACACACAGAAAGATTGGT
+
88AAA@@@??@@@@@@@AABB>BCB@B@B
@06TDH:00587:00379
TCTCTATGCGCTCCACATGTCTAAGGT
+
BBBBAAAB@BBAA@BAB??BBBB@B@B
@06TDH:00589:00355
TCTCTATGCGCTCCACATGTTCTAAGGT
+
344489?=;1/11,//,///,//656,4
@06TDH:00595:00384
ATCAGACACGGACACAGCAGAACACAC
+
ABBBBBBBBB?A=944=>?9969999=
@06TDH:00597:00360
ATATCGCGAGGGTATGGAAGACTCTA
+
;@ADCCCCCCC>BBCA<@<?999448
@06TDH:00560:00438
TAGTATCAGCCTCGCCATGACGAAGGTATTCC
+
BBBABBB@@@?;>:;8;>>>A;859@999;>5
@06TDH:00562:00424
ACGCTCGACATGCCCAGGTACAGGAG
+
;;9=A;94944444-44244==B@?@
@06TDH:00564:00449
TCTCTATGCGCTCCACATGTCTAAGGT
+
884449;C@@@8451///68<@@5929
@06TDH:00570:00413
TACTGAGCTACACACACAGAAAGATTGGT
+
BBCAAAGDBBB@C4999999@199;=@=@
@06TDH:00572:00414
CGTGTCTCTAGGCACAGGATTTTGTGTAG
+
BBAABCCCAAB?A???B?BBBB6=9=@;:
@06TDH:00577:00441
AGCACTGTAGCTGTCACTAGTTACTTGT
+
>@CCCBBABBBBBBBBBBBA@<=996:C
@06TDH:00579:00428
TAGTATCAGCCTCGCCATGACGAAGGTATTCC
+
CCBBBCC@AAA?@@A>@CA=@996;??>>=A=
@06TDH:00587:00405
CGTGTCTCTAGGCACAGGATTTTGTGTAG
+
BBBABBAA=AA@BBBAB@BBBB9ECDEC@
@06TDH:00589:00429
CGTGTCTCTAGGCACAGGATTTTGTGTAG
+
?@AABCCCA@@>@BBBB@CCBB:CCBCBA
@06TDH:00597:00443
TCTCTATGCGCTCCACATGTCTAAGGT
+
B@@ABBBA?@BBBABBD@@@ACC@C@B
@06TDH:00562:00450
CGTGTCTCTAGGCACAGGATTTGTGTA
+
////444449::4444424==-9;4//
@06TDH:00575:00480
CGTGTCTCTAGGCACAGGATTTTGTGTAG
+
BBAABBCCABB@BBBDD@AAAA9ABCCCC
@06TDH:00583:00488
ACGAGTGCGTTCCCCATGTCGTAGGTACTC
+
AABBBBBB??>BDD:C:=:ABB8;89999?
@06TDH:00585:00477
TGATACGTCTCCTTCCTTAGTTACTTCA
+
BB@AACBBBBB@CAC@CC@A@@CCCCH;
@06TDH:00587:00489
TCTCTATGCGCTCCACATGTCTAAGGT
+
@BBBAA>@@@@AA@BABB@BBBC@C@A
@06TDH:00587:00499
TCTCTATGCGCTCCACATGTCTAAGGT
+
BCBBB?ABBBB@@>ABCB@???ACHAB
@06TDH:00588:00482
TGATACGTCTCTTCCTAGTTACTTCA
+
348344486,,,*,*,,/.644/7/1
@06TDH:00550:00546
AGCACTGTAGCTGTCACTAGTTACTTGT
+
@@CCCBBDBBB:99BBBBCCC@B??=??
@06TDH:00554:00517
ACGAGTGCGTTCCCGATGTCGTAGTACTC
+
993344449424=-4494///,,,,,,,,
@06TDH:00555:00500
TAGTATCAGCCTCGCCATGACGAAGGTATTCC
+
BBB??ABBDC@B?ABAC9;<=@A=A@CCE@D?
@06TDH:00566:00524
ATCAGACACGGACACAGCAGAACACAA
+
BBBAAABBBB?BBCCBBBCCC@A???A
@06TDH:00572:00528
CGTGTCTCTAGGCACAGGATTTTTTTTTTTTTTGTGTAG
+
@@BABBAA==A@BBBBB?44444444488999"999BBB
@06TDH:00573:00529
CGTGTCTCTAGGCACAGGATTTTGTGTAG
+
AABCBBBB?AA@AABBB?9994,4AACCB
@06TDH:00576:00549
ACGAGTGCGTTCCCCATGTCGTAGGTACTC
+
BBA?BBBB99:<CC9CAAACDCCB@@;<<C
@06TDH:00578:00524
AGCACTGTAGATGTCACTAGTTACTTGT
+
BBBBBBB??BCBBBBBBBBBCBB??>AB
@06TDH:00578:00529
TAGTATCAGCCTCGCCATGACGAAGGTATTCC
+
BBBAABCABBABBBBAB?@>=9929@@99699
@06TDH:00590:00521
TCTCTATGCGCTCCACATGTCTAAGGT
+
AABBBCCB?AA99:;BB@B::<BAC@<
@06TDH:00593:00547
TAGTATCAGCCTCGCCATGACGAAGGTATTCC
+
:;>86/////,.64<;F221<;;,/,/67,/,
@06TDH:00550:00594
TCTCTATGCGCTCCACATGTCTAAGGT
+
7=AABBCCB9;;C;<=D@@@BB@<><9
@06TDH:00554:00556
TAGTATCAGCCTCGCCATGACGAAGGTATTCC
+
DABABCBBBA?@BBB@CAB@@@@=@@CCC@CA
@06TDH:00555:00584
AGCACTGTAGCTGTCACTAGTGT
+
BBBBHCCCBBBBBBB@BBBCDDB
@06TDH:00558:00586
CGTGTCTCTAGGCACAGGATTTTGTGTAG
+
BBBBBBBBBBC?DBAAB@CBAB9BABBB@
@06TDH:00565:00598
ACGAGTGCGTTCCCCATGTCGTAGGTACTC
+
BBB?BBBBEE?ABB9BCBBBBB>A?>;<<C
@06TDH:00573:00573
ATCAGACACGGACACAGCAGAACACTAC
+
<>;;=><?=?<;44444444:::44444
@06TDH:00574:00576
TCTCTATGCGTTCCACATGTCTAAGGTACT
+
BBBBBBBBBBBAC@DCCCBBBBD@B@A==?
@06TDH:00575:00597
ACGAGTGCGTTCCCCATGTCGTAGGTACTC
+
CBBBAABC@>6994-;@@@DCDBC@@:<<E
@06TDH:00588:00570
CGTGTCTCTAAGCACAGGATTTTGTGTAG
+
B?BBCBBBAA?BCBBB@94444-4?BBCB
@06TDH:00588:00572
TCTTCCACATGTCTAAGGTACTG
+
BBA?B@BCCCCBAAE?BCBBBCB
@06TDH:00590:00584
TCTCTATGCGCTCCACATGTCTAAGGT
+
?BCBCBCCA@ACB@BBDBB@??A?C?;
@06TDH:00596:00566
AGCACTGTAGCTGTCACTAGTTACTTGT
+
ABBB9:DBBCCCBB@@@BBBA@CBB>BC
@06TDH:00597:00558
CGTGTCTCTAGGCACAGGATTTTGTGTAG
+
BABBBB@BCBCACEA@=9=9=96@ABBBC
@06TDH:00599:00550
CGTGTCTCTAGGCACAGGATTTTGTGTAG
+
BBBABBCCCBBABBBB@:4444-9@CBCB
@06TDH:00599:00557
TACTGAGCTACCACACACAGAAAGATTGGTG
+
;;<99?>984424444444449-4//,/,/,
@06TDH:00552:00636
ACGAGTGCGTTCCCCATGTCGTAGGTACTC
+
BBBBBBBBBB@BCB:BBBBCCCBC@::<<E
@06TDH:00556:00613
ATCAGACACGGACAAGAACACACAGAC
+
;;:;>8>>9424:;2496449444444
@06TDH:00559:00605
ATATCGCGAGGGTATGGAAGACTCTA
+
ABA@BBAB>>?>?BBC@B@DDCBBB@
@06TDH:00564:00609
TGATACGTCTCCTTCCTTAGTTACTTCA
+
ABBBCCB>@@A=@=A?BBDDB@BBC?B<
@06TDH:00572:00629
TGATACGTCTCCTTCCTTAGTTACTTCA
+
BCB@@ABB??AAB@BADA@B@?AAB@BC
@06TDH:00573:00629
CGTGTCTCTAGGCACAGGATTTTGTGTAG
+
@@BABBBA@@@@BBBBB@CBDB9CCCCB@
@06TDH:00579:00638
TACTGAGCTACACACACAGAAAGATTGGT
+
B?==AABBBBBBBBB=:;994-9??<A@B
@06TDH:00581:00622
AGCACTGTAGCTGTCACTAGTTACTTGT
+
<=FCCBBBBBBBBBBAAABCD@BAA?BD
@06TDH:00586:00629
ATATCGCGAGGGTATGGAAGACTCTAT
+
BB@AAABBCCCBCCCC>A?ACCCCA@?
@06TDH:00586:00646
TCTCTATGCGCTCCACATGTCTAAGGT
+
BBBBCBBBBBBBB@BAABBCCBB?B@:
@06TDH:00593:00628
ACGCTCGACATGCCCAGGTACAGGAG
+
AB?ABBBBCBBAAB99959999>@BA
@06TDH:00598:00608
TAGTATCAGCCTCGCCATGACGAAAGTATTCC
+
0099=@BBBB>@93428944844:-4444242
@06TDH:00555:00668
ATCAGACACGGACACAGCAGAACAC
+
CB?B?@??=8;8989999999;===
@06TDH:00555:00680
ATCAGACACGGACACAGCAGAACACAC
+
BBBBABABB=<8=499;<BBA>A@@@?
@06TDH:00556:00664
AGCACTGTAGCTGTCACTAGTTACTTGT
+
CBCCCCCCBBBBABBBBBBBB@BBB=??
@06TDH:00566:00658
TACTGAGCTACACACACAGAAAGATTGGT
+
B>??BBBB?@B@BBBCCDAGC>CAACC@B
@06TDH:00566:00683
ATCAGACACGGACACAGCAGAACACA
+
BAAABAB?>=;8=499111//,////
@06TDH:00566:00685
TCTCTATGCGCTCCACATGTCTAAGGT
+
ABBCBBBDBBBCC@BBABBBB;:6;=@
@06TDH:00566:00694
AGCACTGTAGCTGTCACTAGTTACTTGT
+
AABBAABCBBBBBAAAABBBB@BCB@CB
@06TDH:00572:00662
TCTCTATGCGCTCCACATGTCTAAGGT
+
@BCCABABBABBB@BBBBB?@?CBDC?
@06TDH:00582:00697
TGATACGTCTCCTTCCTAGTTACT
+
444:444;;//,/,/,/.//6886
@06TDH:00590:00680
TCTCTATGCGCTCCACATGTCTAAGGT
+
BBCBBBBBAABBB@BBBBCCBBB@C@@
@06TDH:00591:00697
TGATACGTCTCCTTCCTTAGTTACTTCA
+
BBBBBBBBBBB@B?A?B@BBA?BBB@BB
@06TDH:00593:00699
ATATCGCGAGGGTATGGAAGACTCTAT
+
?A@?@@BCCCC@BCDE=>;@=AACCA@
@06TDH:00597:00681
TCTCTATGCGCTCCACATGTCTAAGGT
+
BBBBBBBBBBABB@BBBBBBBBC@B@A
@06TDH:00554:00704
TAGTATCAGCCTCGCCATGACGAAGGTATTCC
+
ABBBBCCAAA@AB>B=>?;88885959==8=8
@06TDH:00567:00704
TCTCTATGCGCTCCGACATGTTCTAAGGTA
+
44444:?9:////,///,///776659944
@06TDH:00571:00725
TGATACGTCTCCTTCCTTAGTTACTTCA
+
<<CDCBBB@=:8=5959;>98589969B
@06TDH:00572:00736
ATATCGCGAGGGTATGGAAGACTCTAT
+
AAAAAABAAAA=@>==6;7<@A@BB@>
@06TDH:00574:00745
ATATCGCGAGGGTATGGAAGACTCTAT
+
BBABBBBBBCC>A?A@2:6<999AA??
@06TDH:00579:00744
TCTCTATGCGCTCCACATGTCTAAGGT
+
AABCBCBBAAACC@CBCBBBB??=A@C
@06TDH:00599:00702
ATATCGCGAGGGTATGGAAGACTCTATA
+
>>>BABBBBBB:B@446;=@BCDNCCB>
@06TDH:00550:00769
AGCACTGTAGCTGTCACTAGTTACTTGT
+
<GCCBBBBBBCBCBBBBBBCC@CCB@BA
@06TDH:00558:00789
TAGTATCAGCCTCGCCATGACGAAGGTATTCC
+
BBB??ACAAA@CCBB@BBB???>=A?BAB?B=
@06TDH:00565:00776
ATATCGCGAGGGTATGGAAGACTCTA
+
BAABBBBBBBC>CCCF?A?A?@>BB?
@06TDH:00566:00798
AGCACTGTAGCTGTCACTAGTTACTTGT
+
@BCCCBBBBBBBBBBAAABBB@BBB@BB
@06TDH:00570:00790
TCTCTATGCGCTCCACATGTCTAAGGT
+
BBBBBBBBBBBBB@BBBBBCBBB?B@@
@06TDH:00572:00752
GATACGTCTCCTTCCTTAGTTACTTCA
+
>?AACC::;B?B?BEB@CBB?BBB@CC
@06TDH:00572:00792
TCCTATGTGCTCCACATGTCTAAGGT
+
.,*,***,,277@BBBBBBBB?<A@;
@06TDH:00575:00763
ATCAGACACGGACACAGCAGAACACAC
+
BB@AABBBBB>BABBAAA?==?@@@@B
@06TDH:00581:00751
CGTGTCTCTAGGCACAGGATTTTGTGTAG
+
AACCBBBBBCC?BBA@A69999/9>>AAB
@06TDH:00592:00767
TACTGAGCTACACACACAGAAAGATTGGT
+
BA@ABCCB@ABBABBB@@99909>>;@>B
@06TDH:00555:00800
TGATACGTCCCCCTCCCCCCCCCCCTTTTTTTCCCCCCCCCCCCCCCCCCCCCCTTTTTTTTTTTAGTTTT
+
CBB=88=99999,44444449999"999999&444444444444444444444"4;;;;A>A;;"744444
@06TDH:00560:00827
TATAGCTCCCCC
+
444896,,----
@06TDH:00562:00844
AGCACTGTAGCTGTCACTAGTTTACTTTGT
+
89=1////////488>99999919999099
@06TDH:00594:00847
CGTGTCTCTAGGCACAGGATTTTTTTTTTTTTTGTGTAGAGGC
+
A@=89991<11-1;>99544444444444444"4444999924
@06TDH:00596:00807
AGCACTGTAGCTGTCACTAGTTACTTGTGT
+
9;?94<@=>><;;=AB??@91,111,1111
@06TDH:00550:00882
ATCAGACACGGACACAGCAGAACACAC
+
ABBBA@@BBHBBABA??ABCDACAA@C
@06TDH:00566:00870
TGATACGTCTCCTTCCTTAGTTACTTCAG
+
ABAAAABBBBB@A<@?B@ABB@BBB?BCA
@06TDH:00572:00870
TGATACGTCTCCTTCCTTAGTTACTTCA
+
BBB?AABABAB@A?A@B@BAA@CBB@CD
@06TDH:00574:00884
TCTCTATGCGCTCCACATGTCTAAGGTAC
+
:;:AAAA999?9924:;849999898///
@06TDH:00582:00851
ACGCTCGACATGCCCAGGTACAGGAG
+
@BBBBBBCB??444-445;CCDEBDB
@06TDH:00583:00891
TACTGAGCTACACACACAGAAAGATTGGT
+
B>==AAAB>@ABBBBBBCCCC@CCC@B@@
@06TDH:00585:00854
ATATCGCGAGGGTATGGAAGACATCTAT
+
B>>@>@>@9991999<==:<:111:667
@06TDH:00585:00872
ACGAGTGCGTTCCCCATGTCGTAGGTACTC
+
BBB>A?BBBB?A@@9A?A@BCC@@=;;<<A
@06TDH:00597:00865
TGATACGTCTCCTTCCTTAGTTACTTCA
+
BBBBBBB@@@B@BAB?><BCC@CCC@CC
@06TDH:00599:00862
TGATACGTCTCCTTCCTTAGTTACTTCA
+
BBB???BBBBB?B@B@B@BBB@BBB?BC
@06TDH:00552:00922
ATCAGACACGGACACAGCAGAACACAC
+
DBA?ABABBB<=@@@>>>AAB>AB@@A
@06TDH:00563:00923
AGCACTGTAGCTGTCACTAGTTACTTGT
+
ABAA@@ACDBBBBBBBBBBB?>?=><@B
@06TDH:00570:00935
CGTGTCTCTAGGCACAGGATTTTTTTTTTTTTTTGTGTAGTAG
+
84844449;4924444424=ABCCBBBBBCCCD"?99444444
@06TDH:00572:00946
CGTGTCTCTAGGCACAGGATTTTGTGTAG
+
?BBBBBAAABC@BAB@><9988/9>>>@A
@06TDH:00583:00929
TACTGAGCTACACACACAGAAAGATTGGT
+
BBB?BBBBBBBBAABCCD@AA<ABA@C@B
@06TDH:00585:00937
ACGAGTGCGTTCCCCATGTCGTAGGTACTC
+
??A?BBBBBA>A?A7ABBCDHD:;9;;9<>
@06TDH:00589:00900
ATATCGCGAGGGTATGGAAGACTCTATA
+
BAABBBBBEDCBAABC>A>ABBBCBBAB
@06TDH:00561:00979
ACGAGTGCGTTCCCCATGTCGTAGGTA
+
>@DBBBB?;;2444/8996888//,//
@06TDH:00565:00966
CGTGTCTCTAGGCACAGGATTTTGTGTAG
+
@?BBCCCB@AABCBBDC>BBBB9BBCCB;
@06TDH:00568:00999
TAGTATCAGCCTCGCCATGACGAAGGTATTCC
+
BABBABCAABAAABC@BAB?@9;7<@A@ABIC
@06TDH:00572:00955
TACTGAGCTACACACACAGAAAGATTGGT
+
:9<BCBBBBBBABBBCC=;;B:9996959
@06TDH:00574:00977
TACTGAGCTACACACACAGAAAGATTGGT
+
BA@?BCCC?ABB@@=9>@999099969<>
@06TDH:00576:00987
ATATCGCGAGGGTATGGAAGATTCTATAGAG
+
BA?AAACBBBB?DCDE@B?ABA?C;;<A@@@
@06TDH:00582:00950
TCTCTATGGCTCCACATGTCTAAGGT
+
BBBBBBBC@BBB?BCCBBBBBC@C@A
@06TDH:00584:00950
CGTGTCTCTAGGCACAGGATTTTGTGTAG
+
BBB@BBBBBAA?AB@88;8444/9@@@AC
@06TDH:00585:00950
ATCAGACACGGACACAGCAGAACACAC
+
BBB@AABBBB>ABBABCCECD@CBBBC
@06TDH:00588:00978
ATCAGATACGGACACAGCAGAACACAC
+
BBB>?>BBBB:9<CBBBBCBB=AAABC
@06TDH:00593:00983
TACTGAGCTACACACACAGAAAGATTGGT
+
B>?=BBBBBBBBAACCBB:::6;BA?C@C
@06TDH:00594:00962
TCTCTATGCGCTCCACATGTCTAAGGT
+
BBBBAAABCBBBB@BBAAABBBC@CAA
@06TDH:00594:00989
ATCAGACACGGACACAGCAGAACACAC
+
@BCBBBABB?<=@=@=@@@9969>>>A
@06TDH:00597:00992
TGATACGTCTCCTTCCTTAGTGACTTCA
+
BBBBBB?BBBC@B?A?B@BB@@>BC@CA
@06TDH:00568:01068
TACTGAGCTACACACACAGAAAGA
+
7;;ABBBB>=@?>899>9999199
@06TDH:00578:01082
TCTCTATGCGCTCCACATGTCTAAGGT
+
?BBBAAABBBCBBABB?>???@@@C@B
@06TDH:00579:01080
TAGTATCAGCCTCGCCATGACGAAGGTATTCC
+
CBB?@AEECB@B;<<@BB@@9;;51-111,1,
@06TDH:00582:01082
ACGAGTGCGTTCCCCATGTCGTAGGTACTC
+
@CBAB@B=;;2444/9999@A@99699999
@06TDH:00584:01093
TCTCTATGCGCTCCACATGTCTAAGGT
+
BBCC::>CBBBCDBDD@A@A@AA@C>B
@06TDH:00587:01098
ATATCGCGAGGGTATGGAAGAC
+
B>?@BBBB??@@ABDC@B=>@>
@06TDH:00592:01090
TGATACGTCTCCTTCCTTAGTTACTTCA
+
;=;?A@A?CCC?B8;5953431499944
@06TDH:00599:01081
ATATCGCGAGGGTAGTGGAAGACATCTAT
+
99;;BAA@111,1111700002,//6668
@06TDH:00599:01090
AGCACTGTAGCTGTCACTAGTTACTTGT
+
@BBDA@AECCCBAAABBBCCC@BBB@BB
@06TDH:00568:01127
TACTGAGCTACACACACAGAAAGATTGGT
+
BBB@AABB?BBBBBCB?A9996;A@?B@C
@06TDH:00571:01144
TAGTATCAGCCTCGCCATGACGA
+
AAC@@ACBBB@BBBC@CDCGCCC
@06TDH:00573:01136
CGTGTCTCTAGGCACAGGATTTTTGTGTAG
+
BBBAABCACBB@BBBDB?44444+9?DCCA
@06TDH:00584:01114
AGCACTGTAGCTGTCACTAGTTACTTGT
+
;<BBBBCCCBABBBBBBBCCC=@9959>
@06TDH:00584:01119
ATATCGCGAGGGTATGGAAGACTCTGTATG
+
@?@BBABBBBB@CCCC=A=ADCCDCD@@AB
@06TDH:00586:01131
ATCAGACACGGACACAGCAGAACACAC
+
BBA?BBCBDC@BBBBA=@9==;?999>
@06TDH:00592:01137
TCTCTATGCGCTCCACATGTCTAAGGT
+
B?@AHCCCBCC;;><CCCBA@AC?B>B
@06TDH:00596:01132
TGATACGTCTCCTTCCTTAGTTACTTCA
+
BB?>??BBBBB@A?@?B@BBB@AAB?BB
@06TDH:00598:01104
CGTGTCTCTAGGCACAGGATTTTGTGTAG
+
DBDCCCFAAAC@BB<<<=@@A@/9999>>
@06TDH:00598:01140
TGATACGTCTCCTTCCTTAGTTACTTCA
+
BBDBBBA@BBC@C@B@A@CCCCBBBBCC
@06TDH:00566:01169
ATATCGCGAGGGTATGGA
+
BBBBBBB9:<C>;;=A=A
@06TDH:00581:01170
ACGAGTGCGTTCCCCATGTCG
+
BBBBBBBB::8<CC5<>DCCF
@06TDH:00581:01209
ACGGGGATTTTTTCCCGGGGGGGGGAAAAAAAAAATTTTTTTTTTGGGGGGGGTTTTTTTTTAAA
+
>8888-833333(44-44444444"4::::=?AB"BCBAABCCA"4444444$44444444"499
@06TDH:00600:00017
AGCACTGTAGCTGTCACTAGTTACTTGT
+
AACDBABCCBBBBBBBBBBBC@EBB@BB
@06TDH:00604:00038
ATCAGACACGGACACAGCAGAACACAC
+
B>@>BBCCBB=@@@@@DCCCF?BCAAB
@06TDH:00609:00017
TGATACGTCTCCTTCCTTAGTTACTTCAG
+
BBAB?@@C@@A@C@C?B>B;84991,111
@06TDH:00609:00035
AGCACTGTAGCTGTCACTAGTTACTTGT
+
@ADDCDCBBBBCBBAABBBBB>B@?=@B
@06TDH:00624:00024
TCTCTATGCGCTCCACATGTCTAAGGT
+
ABBAAABCBCC;:;<DCCBBBBB@D?B
@06TDH:00625:00047
ATCAGACACGGACACAGCAGAACACAC
+
ABB@ABABBB=@@ABCCCCDDACDCDC
@06TDH:00608:00056
TACTGAGCTTCACACACAGAAAGATTGGT
+
;:;944;1.,//8;;444449-91/,/,/
@06TDH:00621:00066
ATATCGCGAGGGTATGGAAGACTCTAT
+
BBABBBBBCCB>AADABB@CABBBB=;
@06TDH:00625:00092
ACGAGTGCGTTCCCCATGTCGTAGGTACTC
+
B@<<@@BBB;6944/9>AACDC9;89999>
@06TDH:00626:00053
TACTGAGCTACACACACAGAAAGATTGGT
+
BA@ABBBBBBBBBBBBCECBB=BBB@B@B
@06TDH:00631:00052
TAGTATCAGCCTCGCCATGACGAAGGTATTCC
+
@AA99=HBEB@BBBB=@@>>@;;8>AAAAAE@
@06TDH:00632:00092
ATATCGCGAGGGTATGGAAGACTCTA
+
B???ABBCBDD?BBCC@C@CABBCCC
@06TDH:00639:00085
ATATCGCGAGGGTATGGAAGACTCTATA
+
BA8:;C@>;<<9<CBCCCCDBDBCEB>>
@06TDH:00615:00104
AGCACTGTAGCTGTCACTAGTTACTTGT
+
@@CCCB>ABBBABAAABBBBD@BBB?BC
@06TDH:00620:00124
TGATACGTCTCCTTCCTTAGTTACTTCA
+
CCAABB99;AB?A=A=@@B@@><;;@?A
@06TDH:00627:00120
TACTGATCTACACACACAGAAAGATTGGTGC
+
BBBBBBCC@AABAAABAC???<@;?=@BDDC
@06TDH:00627:00129
TCTCTATGCGCTCCACATGTCTAAGGT
+
BBBBBBBBBBBBBABAA@BBBBD?B?:
@06TDH:00628:00147
ACGAGTGCGTTCCCCATGTCGTAGGTACTC
+
BBB>BB@A@@?@BB9BAA@BECBC@@@AAC
@06TDH:00643:00110
CGTGTCTCTAGGCACAGGATTTTGTGTAG
+
BBBCEBBBCDDBA@@>>;9999/999@@9
@06TDH:00628:00175
CGTGTCTCTAGGCACAGGATTTTTTTTGTGTAG
+
BBBABBBCBDD?BBBA;:44444444$999@AB
@06TDH:00631:00154
ACGAGTGCGTTCCCCATGTTCGTAGGTACTC
+
BBB?ABBCBB?CBB:CCCC@CCCBB>@<<<B
@06TDH:00631:00167
CGTGTCTCTAGGCACAGGATTTTGTGTAG
+
B@BBBB@BBCC?BBB:;94444/9@@A@B
@06TDH:00632:00187
ACGAGTGCGTTTTTTCCCCATGTCGTAGGTACTC
+
BBB>ABBB?===99,>>>6@CCCCCDCC@;;<<C
@06TDH:00643:00181
TCTCTATGCGCTCCACATGTCTAAGGT
+
ACCBBBBBBBABB@B?@@BAAAB?B@@
@06TDH:00644:00184
TACTGAGCTACACACACAGAAAGATTGGT
+
A<@>BCCC>?AAAAA?AA;44-9995<?C
@06TDH:00602:00206
TGATACGTCTCCTTTTTTTTTTTTTTCCTTTTTAGTTTTTTTACTTTTTTTTTTTCA
+
BBB@BBBB44424444444444444"9>@?AC3BCCBCCEB'>98999999999"9@
@06TDH:00620:00203
CGTGTCTCTAGGCACAGGATTTTGTGTAG
+
<<CCCCDDCAAA??=9@=====4=@BBCC
@06TDH:00626:00210
AGCACTGTAGCTGTCACTAGTTACTTGT
+
>?BBDCCDBBB???BBBBBBC@BBBABB
@06TDH:00648:00211
ATCAGACACGGACACAGCAGAACACA
+
BAAB?>?A84299>>ABCCCC>AAAA
@06TDH:00600:00268
ACGCTCGACATGCCCAGGTACAGGAG
+
AB>?@ABBBBBBCD@AA?ABBBCBDE
@06TDH:00606:00282
ACGCTCGACATGCCCAGGTACAGGAG
+
BBAAAB@BBBBBCB@CEAEFCBE@CC
@06TDH:00611:00269
AGCACTGTAGCTGTCACTAGTTACTTGT
+
ABGCCCCBBBBBA@@@@@BCCBBBB=??
@06TDH:00617:00286
TCTCTATGCGCTCCACATGTCTAAGGT
+
BBBBAAABABBCC@B=CBBBB??==;@
@06TDH:00620:00280
ACGCTCGACATGCCCAGGTACAGGAG
+
BBBBBBABBBBCCC>CC@CBB??=@C
@06TDH:00621:00274
TAGTATCAGCCTCACCATGACGAAGGTATTCC
+
CBCAABCCCB@BBBB?BBBBB996<@@?@>B>
@06TDH:00623:00250
ACGAGTGCGTTCCCCATGTCGTAGGTACTC
+
9433::>A<<<=CC:C=><@@<<;:11/16
@06TDH:00626:00257
CGTGTCTCTAGGCACAGGATTTTGTGTAG
+
BBBABCBBBBB@DBBCB@>???6?ABCBB
@06TDH:00608:00331
ACGCTCGACATGCCCAGGTACAGGAG
+
ABCCCB???CDDCC>BB@BBB?@@AC
@06TDH:00611:00327
CGTGTCTCTAGGCACAGGATTTTGTGTAG
+
BBB@@@AA@BB@BBB?B=8444-4>?ACC
@06TDH:00611:00337
TAGTATCAGCCTCGCCATGACGAAGGTATTCC
+
AABBAACAAACCCAB?BB?>=942<@@>AAC=
@06TDH:00619:00325
TCTCTATGCGCTCCACATGTCTAAGGT
+
BBBBCBBBBBBCC@B?@ABBB>=;@=;
@06TDH:00629:00312
AGCACTGTAGCTGTCACTAGTTACTTGT
+
?ACCDBBCBBBBBBBBBCC:4298429A
@06TDH:00637:00306
TCTCTATGCGCTCCACATGTCTAAGGT
+
@BBBBCAA@CCBC>AABBBB@9:6;;?
@06TDH:00645:00338
CGTGTCTCTAGGCACAGGATTTTGTGTAG
+
BBBBBCCCAAAA@BBDB@BBCC9CBBBCC
@06TDH:00606:00371
TACTGAGCTACACACACATGAAAGATTGGT
+
?8994444;944===944;444-4::2424
@06TDH:00618:00371
CGTGTCTCTAGGCACAGGATTTTGTGTAG
+
BCBBCCBBACDDBBBA?<9999/9>?ADB
@06TDH:00624:00356
TCTCTATGCGCTCCACATGTCTAAGGT
+
BBBBBBBBBBBBB@BBBCBBBBB>B?@
@06TDH:00626:00376
AGCACTGTAGCTTTCACTAGTTGTGC
+
BBBABBBBBBBBB?BBBCCBB?ABCD
@06TDH:00629:00352
TAGTATCAGCCTCGCCATGACGAAGGTATTCC
+
BCBBBBC@AA@BB??=??;;;4429<?>>696
@06TDH:00635:00362
TAGTATCAGCCTCGCCATGACGAAGGTATTCC
+
BBCBBCCBBBABBBB?BCCBCA?=AAA@AAD=
@06TDH:00648:00374
ATCAGACACGGACACAGCAGAACACAC
+
BAAABBABBA??@9;;@@A>A?@A@@@
@06TDH:00600:00412
ACGCTCGACATGCCCAGGTACAGGAG
+
BBBBBBAAAABCDC?CC@DCDCB@CB
@06TDH:00603:00444
TCTCTATGCGCTCCACATGTCTAAGGT
+
ABBCAAABBCBBC>BABBBAAAA@C@A
@06TDH:00606:00435
TCTCTATGCGCTCCACATGTCTAAGGT
+
BCCCBCCCBCCHC@BBCBBA@BC?B?A
@06TDH:00615:00445
ACGCTCGACATGCCCAGGTACAGGAG
+
BBAAABAB?BBBCC>CCADCD@@>@C
@06TDH:00616:00409
TAGTATCAGCCTCGCCATGACGAAGGTATTCC
+
BBCBABD<==B@@@A>@CCBBA@=AABABCD?
@06TDH:00617:00417
AGCACTGTAGCTGTCACTAGTTACTTGT
+
ABCCBBBCBBB@AAAAAABBC@B??=?A
@06TDH:00619:00420
ATATCGCGAGGGTATGGAAGACTCTA
+
BB??@CCBCDB>BAGD?C@B?@@@@A
@06TDH:00621:00407
ATATCGCGAGGGTATGGAAGACTCTA
+
AAAABBBB>>?<@@AB=>;@;<;@@@
@06TDH:00626:00429
TAGTATCAGCCTCGCCATGACGAAGGTATTCC
+
BBB??@CBEBA@A;;;<BB==996;?A@A@C?
@06TDH:00628:00444
TACTGAGCTACACACACAGAAAGATTGGT
+
B@@@BBBB?@ABBBBB@@:44-9@@<A?B
@06TDH:00640:00441
TAATATCAGCCTCGCCATGACGAAGGTATTCC
+
@?C@?@CAABBAAA@>ABBBB998;?@=@>B=
@06TDH:00643:00407
ATCAGACACGGACACAGCAGAACACAC
+
BBB@A@BBBB?AA?==9=9=?;?999A
@06TDH:00649:00441
TAGTATCAGCCTCGCCATGACGAAGTCC
+
BBBBABBCCC@A@@@@BBBBB@@?ACCA
@06TDH:00600:00457
CGTGTCTCTAGGCACAAGATTTTTTTTTTGTGTAG
+
@ACBCBCCAAA=@=>><>9999999999"999@AC
@06TDH:00602:00476
CGTGTCTCTAGGCACAGGATTTTGTGTAGGGC
+
BABBBBCCAAA@CBBAA<8884,9>=?>>>9>
@06TDH:00607:00452
ATCAGACACGGACACAGCAGAACACAC
+
ABBABBAAAB=?@BBCCDFDC?ABCCC
@06TDH:00613:00495
ACGCTCGACATGCCCAGGTACAGGAG
+
>>BABBABB@@4440995<CCED@FD
@06TDH:00627:00464
TGATACGTCTCCTTCCTTAGTTACTTCA
+
BBBBBBBCCBC:98;=@=@@@=ACC@DC
@06TDH:00631:00474
AGCACTGTAGCTGTCACTAGTTACTTGT
+
BACCCEBFBBBBBBBBBBC::69==;@A
@06TDH:00648:00496
TCTCTATGCGCTCCACATGTCTAAGGT
+
34444444787//,/7/4449442424
@06TDH:00604:00531
TGATACGTCTCCTTCCTTAGTTACTTCA
+
BBB@?BBCBBB@B@D@C@BAB@BBD@DC
@06TDH:00618:00535
CGTGTCTCTAGGCACAGGATTTTGTGTAG
+
A?BACCCDDAADAA>=:<9994,9??AB@
@06TDH:00618:00538
TGATACGTCTCCTTCCTTAGTTACTTCAG
+
343>>944;/1,/,1,/746438445444
@06TDH:00619:00533
TGATACGTCTCCTTCCTTAGTTACTTCA
+
BAAABBBBBBB@B@B@B@B@>=BBB@BA
@06TDH:00624:00549
TACTGAGCTACACACACAGAAAGATTGGT
+
BA??BBBBBBBA99;@>C99909>>;>>A
@06TDH:00627:00514
ATCAGACACGGACACAGCAGAACACAC
+
9773;;4:1/,/7/4494444244448
@06TDH:00632:00519
ATCAGACACGGACACAGCAGAACACAC
+
BBCABAABBC@CCBBAAACCC@CBAAD
@06TDH:00637:00534
CGTGTCTCTACACAGGATTTGTGTAG
+
@ABBBCCDBBGBA99<844-9AA@@C
@06TDH:00640:00524
TGATACGTCTCCTTCTTAGTTACATTCA
+
9<;B<9449>>596442343144//,/6
@06TDH:00641:00546
TGATACGTCTCCTTCCTTAGTTACTTCA
+
BBBBBBBBBBB@C@C@D@BBB?BBH@BC
@06TDH:00648:00505
AGCACTGTAGCTGTCACTAGTTACTTGT
+
AACCCBCDCCCBABBBBBCED@EBC>AA
@06TDH:00649:00507
TCTCTATGCGCTCCACATGTCTAAGGT
+
?BBB@??EBBBBB@BBBBCBA>=;@=;
@06TDH:00600:00575
ATATCGCGAGGGTATGGAAGACTCTAT
+
B@>@?CBAABB=BAAA?EBCGCCCCCB
@06TDH:00602:00575
TGATACGTCTCCTTCCTTAGTTACTTCA
+
:<<AAAA;99A6<8<BB@<<@AB@>;99
@06TDH:00603:00571
ATATCGCGAGGGTATGGAAGACTCTATA
+
B??@BBBAAAB=BBBC?B?BCCCCCA;=
@06TDH:00616:00552
TCTCTATGCGCTCCACATGTCTAAGGT
+
@BCBBBBB@@@?BACBBAABBBB@C@B
@06TDH:00630:00588
TGATACGTCTCCTTCCTTAGTTACTTCA
+
BB<<ABBA@@A@B@B@B@BBABBBB@CB
@06TDH:00631:00593
AGCACTGTAGCTGTCACTAGTTACTTGT
+
?@CBCBBBBBB??BBBCBB?>==996:B
@06TDH:00637:00575
CGTGTCTCTAGGCACAGGATTTTGTGTAG
+
@@AABBBB@@@@BABBB@???>6==AABB
@06TDH:00600:00606
ATATCGCGAGGGTATGGAAGACTCTAT
+
7<CC@;;:999-8>//,/,/////6/4
@06TDH:00608:00616
TGATACGTCTCCTTCCTTAGTTACTTCA
+
BBBBBBBBAAB@B@B@B@BBB?BBB@BB
@06TDH:00609:00614
TACTGAGCTACACACACAGAAAGATTGGT
+
B>>>BBCBBABB??ACCDCEC>CCB@B@B
@06TDH:00610:00623
TACTGAGCTACACACACAGAAAGATTGGT
+
BBBBBBBCBBBCA@;;=FDEC@BBB@C@C
@06TDH:00617:00602
ATCAGACACGGACACAGCAGAACACAC
+
BBBABBACBBABBBCAABBBB>BAB@B
@06TDH:00635:00600
ATCAGACACGGACACAGCAGAACACAC
+
BBB>??BBBB@BBBDBBAFCD@CDBBC
@06TDH:00636:00629
TAGTATCAGCCTCGCCATGACGAAGGTATTCC
+
BBB??@CAAAACCBB@BBCAA??=A?A@@>B?
@06TDH:00641:00635
TAGTATCAGCCTCGCCATGA
+
;;;9>>94492././,/,//
@06TDH:00647:00640
AGCACTGTAGCTGTCACTAGTGTGC
+
BBB?A@BA9;<AB<99A>9999999
@06TDH:00603:00668
CGTGTCTCTAGGCACAGGATTTTGTGTAG
+
A?B@BBCCBBB@ABCBA:4944,4::BCA
@06TDH:00606:00694
TAGTATCAGCCTCGCCATGACGAAGGTATTCC
+
BBBBBBC??AAAA>@=@>>>>9959<<9;?A5
@06TDH:00612:00674
ACGAGTGCGTTCCCCATGTCGTAGGTACTC
+
<<>>BBBBBA>ABB6BCDCCCCBB><<<AD
@06TDH:00626:00659
ATCAGACACGGACACAGCAGAACACAC
+
CBC@??ABB@=@@;;9>>???<@>@@B
@06TDH:00627:00663
CGTGTCTCTAGGCACAGGATTTTGTGTAG
+
BABBAA>>AAA@BABBB94444,4>ABCC
@06TDH:00634:00680
TAGTATCAGCCTCGCCATGACGAAGGTATTCC
+
BBB??@CBBB@ABAC@BBBBBAA?BB?@A@C@
@06TDH:00645:00653
ATATCGCGAGGGTATGGAAGACTCTATA
+
B??>BBCCCCD?BABB?@<@:;;@@>@9
@06TDH:00603:00731
ACGCTCGACATGCCCAGGTACAGGAG
+
BB???BBBBAACCC?BCACCBBC?DB
@06TDH:00608:00726
CGTGTCTCTAGGCACAGGATTTTGTGTAG
+
B?BAAA@@@@@@BBBBB<====699=?A?
@06TDH:00609:00740
TGATACATCTCCTTCCTTAGTTACTTCA
+
@BBBBA?@BBC@B?>EBADBB@BBB?BC
@06TDH:00614:00748
TAGTATCAGCCTCGCCATGACGAAGGTATTCC
+
BABBBBBBBB@BBAA@BBBBB:98;@;;<DC=
@06TDH:00626:00719
TCTCTATGCGCTCCACATGTCTAAGGT
+
BBBCCCCCBBCBB@BDDCC;9=HDLFD
@06TDH:00627:00741
ATATCGCGAGGGTATGGAAGACTCTAT
+
B@@@AABBBBB=BBCC?A=ABBAC<<<
@06TDH:00630:00730
CGTGTCTCTAGGCACAGGATTTTTGTGTAG
+
??B@BBAA>>>@BBBCB?94444+4>>ABB
@06TDH:00632:00719
TACTGAGCTACACACACAGAAAGATTGGT
+
AABBCDCBBBBBBBBBCC@@?<@BB@C@C
@06TDH:00636:00706
TCTCTATGCGCTCCACATGTCTAAGGT
+
<<BDCBABDBC@?@@CCA@<;<B@C@A
@06TDH:00643:00726
ATCAGACACGGACACAGCAGAACACAC
+
?>BBBBABBB>??@>>AAEGC@DCA@A
@06TDH:00645:00713
ACGAGTGCGTTCCCCATGTCGTAGGTACTC
+
BCC;<?@>@@5999/9944::444244449
@06TDH:00607:00797
TGATACGTCTCCTTCCTTAGTTACTTCA
+
?A??=@A>=>>;=2424;;=ABDDC@BB
@06TDH:00616:00770
TCTCTATGCGCTCCACATGTCTAAGGT
+
BBBBBAABBBBBB@BBDBBAABC@C@A
@06TDH:00619:00768
AGCACTGTAGCTGTCACTAGTTACTTGT
+
@@CCCEAC?BAAAAAAAA@@C@BBB?BB
@06TDH:00621:00773
TCTCTATGCGCTCCACATGTCTAAGGT
+
ABCBBBACABB99:<AC@AAA@@5959
@06TDH:00628:00797
ATCAGACACGGACACAGCAGAACACAC
+
BCCB:9<CDA=@@<<999?9959@>>8
@06TDH:00641:00781
ATATCGCGAGGGTATGGAAGACTCTAT
+
BAAA@@=?=@@<@BBE?B?BAAACCA@
@06TDH:00648:00785
AGCACTGTAGCTGTCACTAGTTACTTGT
+
@@DCCBBBAAABAABBBBBBC@BBB@BB
@06TDH:00649:00791
TGATACGTCTCCTTCCTTAGTTACTTCA
+
AABBABBBA@A?A@C@CBBBB@BBB@BB
@06TDH:00601:00832
ACGAGTGCGTTCCCCATGTCGTAGGTACTC
+
ABD??=BBBB89994;9@?BCE@@=@;<;B
@06TDH:00608:00829
CGTGTCTCTAGGCACAGGATTTTGTGTAG
+
@>BBBBCC?@BBBBBCC@????6?ABCBB
@06TDH:00615:00845
TAGTATCAGCCTCGCCATGATGAAGGTATTCC
+
CAB@ABCCCB@B9<<CCCCCBBB@BA@?ABEA
@06TDH:00618:00803
ACGCTCGACATGCCCAGGTACAGGAG
+
BBBBBC:::BDCCH<AA><<<ID@CB
@06TDH:00625:00808
ACGCTCGACATGCCCAGGTACAGGAG
+
BBB??B?BBCC@@@<@A?BBBDD@CB
@06TDH:00627:00818
CGTGTCTCTAGGCACAGGATTTTGTGTAG
+
BBBBBB@AADD@@BBCB<999919@F?AA
@06TDH:00632:00834
ACGAGTGCGTTCCCCATGTCGTAGGTACTC
+
?AAA@@@BAA=@>>494444994424999>
@06TDH:00636:00809
CGTGTCTCTAGGCACAGGATTTTTTTTTTTGTAG
+
BCBBCCCCAAB@CB>9>>99999999999"9BAA
@06TDH:00636:00813
AGCACTGTAGCTGTCACTAGTTACTTGT
+
?@CCBB=C@B@AAAABBCBCC@CBB>BA
@06TDH:00603:00850
ATATCGCGAGGGTATGGAAGACTCTAT
+
BBAABBBBBAB?BCCC@C@ABBABBBB
@06TDH:00603:00881
TCTCTATGCGCTCCACATGTCTAAGGT
+
ACCBBBBBCDDBB?BBBBABBBB@E@B
@06TDH:00609:00886
ATCAGACACGGACACAGCAGAAACAC
+
BCBBBBBCBA@9;9@@=>?9991999
@06TDH:00613:00873
TACTGAGCTACACACACAGAAAGATTGGT
+
B8<=;;;@;994444444444-44:8989
@06TDH:00620:00851
TAGTATCAGCCTCGCCATGACGAAGGTATTCC
+
BBB@?AC;==CCCAB?BB@>>996;>A@ABEE
@06TDH:00625:00885
TCTCTATGCGCTCCACATGTCTAAGGT
+
38848;;4?@99;8;>C;999442424
@06TDH:00635:00855
TCTCTATGCTCCACATGTCTAAGGT
+
;<99CAAA@9;8<BGACA@11,/,/
@06TDH:00635:00887
ATCAGACACGGACACAGCAGAACACAC
+
;;A@@AAB@@=AA;;<CA@@A8<9<99
@06TDH:00647:00879
TCTCTATGCGCTCCACATGTCTAAGGT
+
A@?AABCBAAB:::<BBBC<<<A>@=9
@06TDH:00647:00886
TCTCTATGCGCTCCACATGTCTAAGGT
+
BBCCCDED??@;<8<AABB===CCA><
@06TDH:00648:00891
ATCAGACACGGACACAGCAGAACACAC
+
?BBCBBABBA>AAAAABCCA@=@@@=A
@06TDH:00601:00972
TACTGAGCTACACACACAGAAAGATTGGT
+
@@@@CCDCBBCBBBCCDDCCC>CCC@C@A
@06TDH:00605:00960
TCTCTATGCGCTCCACATGTCTAAGGT
+
BBBEAAACBEDBD@CDCBBDCCCACAG
@06TDH:00605:00996
ATATCGCGAGGGTATGGAAGACTCTAT
+
B@?@BBBBBBC>ABEJ?B?EBBBCBBC
@06TDH:00607:00971
TAGTATCAGCCTCGCCATGACGAAGGTATTCC
+
ABB??@CBCC@?@@B@BBBBB@?=@AA@AAC?
@06TDH:00607:00988
CGTGTCTCTAGGCACAGGATTTTGTGTAG
+
BBBCCBBB@?A>@CCCCABBBB8@AAACC
@06TDH:00629:00992
ACGCTGACATGCCCAGGTACAGGAG
+
==?BCCCA@=94404=;@BCCC@CB
@06TDH:00635:00980
TGATACGTCTCCTCCTTAGTTACATTCA
+
9<;A;;84188+-,*,*,,/,4444244
@06TDH:00637:00968
ACGCTCGACATGGACTG
+
@C??BA?=:AA@7;<B@
@06TDH:00637:00984
TAGTATCAGCCTCGCCATGACGAAGGTATTCC
+
AAB@?ACAAACBBAB>@=;::8959>999?C@
@06TDH:00639:00990
AGCACTGTAGCTGTTAGTTACTTGTATGC
+
BBCCCBBCBBEBBB?BBCAAACACCBCBH
@06TDH:00648:00957
TCTCTATGCGCTACATGTCTAAGGTACT
+
AADDCCCCDCDB:;<BC@>?>2424448
@06TDH:00649:00962
TCTCTATGCCACATGTCTAAGGTACTG
+
BBBCBCCCC@DCC;=;:11,1,/6699
@06TDH:00604:01030
TCTCTATGCGCTCCACATGTCTAAGGTAC
+
@ABBBBB@8//1/,/8:;==9==242444
@06TDH:00618:01005
TACTGAGCTACACACACAGAAAGATTTGGT
+
BB@@BDCBACCBAA9;=CCCC@CCBB?DAC
@06TDH:00633:01019
TAATATCAGCCTCGCCATGACGAAGGTATTCC
+
><=::<CCCC@AA@@<>BB?ABC@B?B==;=;
@06TDH:00635:01037
ATCAGACACGGACACAGCAGAACACAC
+
BBAABBABBB@@>>@==>>995<A@AC
@06TDH:00600:01075
ACGCTCGACATGCCCAGTACAGGAG
+
BB@@>BBBCBGBBB>ACBBBAD@CE
@06TDH:00602:01070
TACTGAGCTACACACACAGAAAGATTGGT
+
B8<;BCECBBB9;;BBBAABD<9442424
@06TDH:00605:01055
AGCACTGTAGCTGTCACTAGTTACTTGT
+
@ACCA@@CBBBBBB@ABBBBB@BBB?BB
@06TDH:00606:01066
TACTGAGCTACACACACAGAAAGATTGGT
+
C8<<BCCCB@@@BB@@AAAA?6::=;@=@
@06TDH:00615:01062
AGCACTGTAGCTGTCAATAGTTACTTGT
+
<<CC?BCBABCBBHBB@AA94287748@
@06TDH:00616:01068
TCTCTATGCGCTCCACATGTCTAAGGT
+
BBBBAAABBBBBB@BBBBBBCBB@B@@
@06TDH:00618:01080
TGATACGTCTCCTTCCTTAGTTACTTCA
+
ABBABABBBBB@C@B@DBBBB@AAB@BB
@06TDH:00622:01075
AGCACTGTAGCTGTCACTAGTTACTTG
+
BBA9<=@C@>@<;<;9==9::@@@8:/
@06TDH:00633:01089
ACGAGTGCGTTCCCCATGTCGTTAGGTACTC
+
?BBBBBCA;;2444/9??>AAB?99599444
@06TDH:00634:01089
AGCACTGTAGCTGTCACTAGTTACTTGT
+
AFDDFBBBBBAABBBCABBCC@AAC@AA
@06TDH:00640:01084
TACTGAGCTACACACACAGAAAGATTGGT
+
BAA?BBBBB?BBBBCBAB:::6;AA?CCC
@06TDH:00600:01120
CGTGTCTCTAGGCACAGGATTTTGTGTAG
+
BBBBBBBBBBE?CBBB@94444-9>BBBB
@06TDH:00601:01120
TAGTATCAGCCTCGCCATGACGAAGGTATTCC
+
BBBBBBDAAAABBBB?B@===;95<?A?AAD?
@06TDH:00603:01120
TCTCTATGCGCTCCACATGTCTAAGGT
+
@@BCBAA?@=@;;:<ABAB;;<B?CC<
@06TDH:00605:01103
ATCAGACACGGACACAGCAGAACACAC
+
CADAA@@@@@>?@99999999599994
@06TDH:00611:01100
AGCACTGTAGCTGTCACTAGTTACTTGT
+
@@DCCCBBBBBAAAAAAAACD@BAB@BB
@06TDH:00620:01100
TGATACGTCTCCTTCCTTAGTTACTTCA
+
BBBAABBCBBB?B?B@CBCBA?ABBEBC
@06TDH:00621:01119
CGTGTCTCTAGGCACAGGATTTTGTGTAG
+
BBBABAAA@@@@@@BCC@>>>>6==BBBB
@06TDH:00626:01110
CGTGTCTCTAGGCACAGGATTTTGTGTAG
+
BBBBBB@AAAB@BBA?994444,9>?BB@
@06TDH:00631:01121
TAGTATCAGCCTCGCCCATGACGAAGGTATTTTTTTCC
+
99949484445849>C@CBBBBBB>::;4444488&4:
@06TDH:00634:01120
CGTGTCTCTAGGCACAGGATTTTGTGTAG
+
BABBBBBBDCC@BABBB<8888-999<CB
@06TDH:00639:01104
AGCACTGTAGCTGTCACTAGATTACTTGT
+
@@;;44:B999944488994/1:://,//
@06TDH:00639:01116
TAGTATCAGCCTCGCCATGACGAAGGTATTCC
+
BCCBBBC;><BBBBB>B@?998959<99<?D@
@06TDH:00641:01101
TCTCTATGCGCTCCACATGTCTAAGGT
+
?BBBBBBBBDCBB?CBDBABB?>=@@;
@06TDH:00644:01114
ATCAGACACGGACACAGCAGAACACAC
+
AAA@BBABCB?AB??>@@>BB?@C@@B
@06TDH:00645:01133
ATATCGCGAGGGTATGGAAGACTCTAT
+
BAAAABB@BABBABBC=?=A@A@A@@@
@06TDH:00612:01173
AGCACTTGTTAGCTTTTTTTTTTTTTTTTTTTTCACTAGTTTTT
+
?BBBCB>BB=9>98888999999844444444"449?@>>8>>0
@06TDH:00614:01179
TAGTATCAGCCTTGCCATGACGAAGGTATTCC
+
BBBBBCCCCB@B699;>889998898989899
@06TDH:00626:01178
CGTGTCTCTAGGCACAGGATTTTGTGTAG
+
BBBBBBBBBBB@FBBBB@BCDD9???@?@
@06TDH:00631:01173
ATCAGACACGGACACAGCAGAACACAC
+
AAAABBBBBC>AABBCCCCCDFCEBBD
@06TDH:00666:00035
TAGTATCAGCCTCGCCATGACGAAGGATTCC
+
BBBBABCBBBCBBBB@ABBBDBB@C@CC@B@
@06TDH:00673:00041
TCTCTATGCGCTCCACATGTCTAAGGT
+
BCCCBBBCCBCBB?BAA@A;;<AAB@<
@06TDH:00651:00058
TCTCTATGCGCTCCACATGTCTAAGGT
+
BBDCBBGGABBCC?CBBBBBBAA=@=C
@06TDH:00661:00069
TGATACGTCTCCTTCCTTAGTTACTTCA
+
BCAABBBBBB@?@@A@B@BAA?BBB@BB
@06TDH:00674:00091
AGCACTGTAGCTGTCACTAGTTACTTGT
+
AEDCA@ACCBBABDJBBBB::64;42;B
@06TDH:00685:00088
CGTGTCTCTAGGCACAGGATTTTGTATAG
+
BBBBCCCDDAADAB@=:99999-9>>>@A
@06TDH:00668:00103
TCTCTATGCGCTCCACATGTCTAAGGT
+
BBBCAAACBBCCC@BBBBBBBDCAC@A
@06TDH:00673:00128
ACGAGTGCGTTCCCCATGTCGTAGGTACTC
+
BBBBBBBB?><>==6ABCCCCCBB@?:<;C
@06TDH:00673:00136
TGATACGTCTCCTTCCTTAGTTACTTCA
+
BBBA@ABBBBA?A?A?B@BBB@BBB@BB
@06TDH:00677:00104
CGTGTCTCTAGGCACAGGATTTTGTGTAG
+
BBBBCCDDABBAD???C@AABB8@ABBCC
@06TDH:00677:00140
CGTGTCTCTAGGCACAGGATTTTGTGTAG
+
BBB?@@CCECCFDDBBB?BBAA7@ACBBC
@06TDH:00679:00100
ATCAGACACGGACACAGCAGAACACAC
+
BBBBAAABCB@9;9BBCEFCC@DB@@A
@06TDH:00680:00104
ACGCTCGACATGCCCAGGTACAGGAG
+
BBAABBBAABB=@@<;;7;AAAG@EC
@06TDH:00650:00162
ACGCTCGACATGCCCAGGTACAGGAG
+
BBA?ABABBCCAAA=??=ABBBC@CC
@06TDH:00652:00197
CGTGTCTCTAGGCACAGGATTTTGTGTAG
+
BBAABBFDAACDBBBBB@>???6=?ACBA
@06TDH:00674:00182
AGCACTGTAGCTGTCACTAGTTACTTGT
+
BBDDCBABBBB@???BBBBBB?B@@=AB
@06TDH:00678:00151
CGTGTCTCTAGGCACAGGATTTTGTGTAG
+
@@ABBCCCCBCABBCCC:4444/9>@@@B
@06TDH:00681:00151
ATATCGCGAGGGTATGGAAGACTCTA
+
BA>>?BBBBBB>BDCC@B@B:=;BB?
@06TDH:00697:00175
TCTCTATGCGCTCCACATGTCTAAGGT
+
7999BA@>>9449244449@@;969?9
@06TDH:00698:00169
CGTGTCTCTAGGCACAGGATTTTGTGTAG
+
<<@@@A@@>9959999959999-9=?99>
@06TDH:00656:00233
CGTGTCTCTAGGCACAGGATTTTGTGTAG
+
>@@@BBCC?AAACAEBD@AAAA9ABCCBB
@06TDH:00660:00227
TCTCTATGCGCTCCACATGTCTAAGGT
+
BBBC?@CCBCDBC@BBBBBCCBA?A@A
@06TDH:00663:00204
ATCAGACACGGACACAGCAGAACACAC
+
BAAABBBBBB=?>AA@BBBCCAEBCDC
@06TDH:00680:00214
ACGAGTGCGTTCCCATGTCGTAGGTATC
+
878>49444=289049999994424999
@06TDH:00658:00264
ATATCGCGAGGGTATGGAAGACTCTAT
+
BB>@@@A>99919>>@>@<@999?>>;
@06TDH:00660:00272
TAGTAACAGCCTCGCCATGACGAAGGTATTCC
+
;;?999<BBC@@>@@=@@BA>:96;?@@@@C>
@06TDH:00669:00289
TCTCTATGCGCTCCACATGTCTAAGGT
+
CBCCCBBBBBB?@=?CB@B@@@>;><>
@06TDH:00669:00295
TCTCTATGCGCTCCACATGTCTAAGGT
+
344848<C@@@984444488>>?5959
@06TDH:00671:00276
AGCACTGTAGCTGTCACTAGTTACTTGT
+
ABCCDDCDAAABBBBAABBFD@BBB@BB
@06TDH:00671:00280
TCTCTATGCGCTCCACATGTCTAAGGT
+
BCCC::<CCCCCB@BBBBBBBBC@D@B
@06TDH:00652:00323
TAGTATCAGCCTCGCCATGACGAAGGTATTCC
+
BBBBDEC?A@@>@9859>>>>9959<944242
@06TDH:00663:00310
CGTGTCTCTAGGCACAGGATTTTTTTTTTTTTTTTTTTGTGTAG
+
AABCCCCDCAA>?@B;;A>>>>>@@@@>?@@@@>;::"////8/
@06TDH:00668:00338
TACTGAGCTACACACACAGAAAGATTGGT
+
B9<<C@@@BBABBB=;?A999-9>><?69
@06TDH:00669:00308
CGTGTCTCTAGGCACAGGATTTTTTTTTTTTGTGTAG
+
BBBBBCCC@AA=@>?==;999999999999"999:99
@06TDH:00686:00324
ACGAGTGCGTTTTTTTT
+
AAD@99>>989999999
@06TDH:00690:00343
TAGTATCAGCCCTCCGCCCATACAAAGGGTATTTCCC
+
1/611////,-*//,//65/449@;:;;-44//+//+
@06TDH:00699:00332
ACGAGTGCGTCCTCC
+
9;;?>>111--****
@06TDH:00650:00371
TGATACGTCCTCCTTCCTTAGTTACTTGCAGTTC
+
;;<9948=92;;=A>@?B<;94998/,/////,/
@06TDH:00654:00386
TACTGAGCTACACACACAGAAAGATTGGT
+
@@BBCCCC?@BBBBBBBB???<ACB@C@A
@06TDH:00678:00385
TGATACGTCTCCTTCCTACTTCAGTGC
+
AAA@@@A@@BB@C>B?BBBB@BBCBBB
@06TDH:00684:00353
ATCAGACACGGACACAGCAGAACACA
+
BBBBBBBCBB=?@AAABCC?B=A?AA
@06TDH:00694:00389
TACTGAGCTACACACACAGAAAGATTGGT
+
@>@@CCDB@ABCBB@>@C99909>>=ADC
@06TDH:00699:00373
CGTGTCTCTAGGCACAGGATTTTGTGTAG
+
B?AAAAAABBB?BBBBB@ABAA9ABDCBA
@06TDH:00653:00421
AGCACTGTAGCTGTCACTAGTTACTTGT
+
>@DCCBBBBBBB@@ABCCBAB>?>=6::
@06TDH:00659:00436
ACGCTCGACATGCCCAGGTATAGGAG
+
BBAAAA?@@BBBBB@;;;<@BAA?A=
@06TDH:00662:00412
AGCACTGTAGCTGTCACTAGTTACTTGT
+
<<DDCBBBBBBBBBBBBBBBA>?>>69:
@06TDH:00672:00439
TGATACGTCTCCTTCCTTAGTTACTTCA
+
C@@@CCB?=BC@C@B@CCB?@<@;;7<D
@06TDH:00678:00416
TAGTATCAGCCTCGGCCAATGACGAAGGTATTCC
+
7849948898:91,*,*,*/6///98=89449:2
@06TDH:00686:00436
TCTCTATGCGCTCCACATGTCTAAGG
+
,,,,,/998444;=9911//6,,*/,
@06TDH:00686:00437
ATCAGACACGGACACAGCAGAACACAC
+
B>@>@A<?;889>>>999?9<6<@@@A
@06TDH:00688:00435
TCTCTATGCGCTCCACATGTCTAAGGT
+
BBBBBBDCBBBAB@BBCBBBBAA?A@A
@06TDH:00699:00420
AGCACTGTAGCTGTCACTAGTTACTTGT
+
<<DDFCCCBCCCCBBBBBBCC@CBE>??
@06TDH:00699:00444
AGCACTGTAGCTGTCACTAGTTACTTGT
+
@@CCDBBCBBB@BBBBCDC::64942;@
@06TDH:00654:00450
TAGTATCAGCCTCGCCATGACGAAGGTATTCC
+
BCB@AACABB@>?@@=@CC?A@?=@@B@B?B=
@06TDH:00655:00474
TGATACGTCTCCTTCCTTAGTTACTTCA
+
BBB???BCBBC@B>A@BABBA@BBB@BB
@06TDH:00664:00490
TAGTATCAGCCTCGCCATGACGAAGGTATTCC
+
BAA??@CDCB@A?@@>B@@?A998;@CBC@C>
@06TDH:00669:00486
CGTGTCTCTAGGCACAGGATTTTGTGTAG
+
BBBC??ACBBBCB@>9959999/9A944B
@06TDH:00678:00461
CGTGTCTCTAGGCACAGGATTTTGTGTAG
+
??BABBCCBBB@BBBBBABECE:CCCCDB
@06TDH:00693:00454
TCTCTATGCGCTCCACATGTCTAAGGT
+
>444=>>?A@>9959998999995924
@06TDH:00698:00468
ACGAGTGCGTTCCCCATGTCGTAGGTACTC
+
>@B?@BBCBB6994/8991?>=--*,,,,,
@06TDH:00699:00468
ACGAGTGCGTTCCCCATGTCGTAGGTACTC
+
BBACCABBCC@CHH:B:=<@@@>@=A===D
@06TDH:00656:00505
TCTCTATGCGCTCCACATGTCTAAGGT
+
@ACCCBCDBBCCB@BBBBBBCCC@C?C
@06TDH:00671:00539
TATACGTCTCGT
+
7361////,,//
@06TDH:00672:00511
TCTCTATGCGCTCCACATGTCTAAGGT
+
BBBEBCBA??CBD@BB?==@@@@?C@B
@06TDH:00683:00548
TACTGAGCTACACACACAGAAAGATTGGT
+
BBBBBAAA?ABB@@ACCC??=:=98;@?B
@06TDH:00688:00509
TACTGAGCTACACACACAGAAAGATTGGT
+
CCCCCCCBBBCBEDCBCCCCC>CBB?B?B
@06TDH:00688:00543
ACGCTCGACATGCCCAGGTACAGGAG
+
BBBB@ABBBCCBBC>BC@BBD:::>F
@06TDH:00690:00514
TGATACGTCTCTT
+
<>>>94444//,*
@06TDH:00693:00513
TAGTATCAGCCTCGCCA
+
@8:<18A611,././58
@06TDH:00693:00536
ATATCGCGAGGTATGG
+
DC;;9@11/,*,,**)
@06TDH:00696:00539
TCTCTATGCGCTCCACATGTCTAAGGT
+
BCBCAAACBBBBB@BBCBBB?@@BF@B
@06TDH:00650:00563
TCTCTATGCTCTCCACATGTCTAAGGT
+
B@ABECCA?@CCC@BBDBBBCBC@C@B
@06TDH:00658:00558
TAGTATCAGCCTCGCCATGACGAAGGTATTCC
+
?@AABBEAAB@<:;<>BBAB?;98<@@@A?C=
@06TDH:00666:00597
TGATACGTCTCCTTCCTTAGTTACTTCA
+
BBBBBBBBBAB696;696;<;8<BB>BC
@06TDH:00668:00567
ATATCGCGAGGGTATGGAAGACTCTAT
+
BA?AABBCCBB?BC@A6:8<BBBCBB;
@06TDH:00672:00568
ATATCGCGAGGTATGGAAGACTCTATA
+
@A?@?BABBB>@@9969;>>?@B9911
@06TDH:00678:00552
TGATACGTCTCCTTCCTTAGTTACTTCA
+
BBBBBBBBBBB@B?A@B@BBA>AAAABB
@06TDH:00683:00565
ACGAGTGCGTTCCCCATGTCGTAGGTACTC
+
BBBBAABBBB?B==6=9<;?@>9<:9<99@
@06TDH:00686:00570
CGTGTCTCTAGGCACAGGATTTTGTGTAG
+
@@?CB@@A;:;@DBBBA<8888-9?@A@C
@06TDH:00692:00590
ACGAGTGCGTTCCCCATGTCGTAGGTACTC
+
BB?>BBBBBB>ABB:B:;:ABBBC@@;@<E
@06TDH:00660:00633
ATATCGCGAGGGTATGGAAGACTCTAT
+
BA?@@BBBCDC>CBBB>A>ACCCDBA@
@06TDH:00666:00621
TGATACGTCTCCTTCCTTAGTTACTTCA
+
BB@??AAHBBC@C@B@C@@AA@BBBAAA
@06TDH:00668:00608
AGCACTGTAGCTGTCACTAGTTACTTGT
+
ABCCCBBBBBB??AAA??@BB@B@?=?@
@06TDH:00676:00617
TCTCTATGCGCTCCACATGTCTAAGGT
+
BBBCAAACBBBBB@BBCBCBBAA>A?A
@06TDH:00684:00614
TCTCTATGCGCTCCACATGTCTAAGGT
+
ABBBAAABBBBBB@BBB??@BBB>AA?
@06TDH:00685:00634
AGCACTGTAGCTGTCACTAGTTACTTGT
+
AADEDCCCB@@ACCCCBBC::899969B
@06TDH:00689:00606
ATCAGACACGGACACAGCAAAACACAC
+
ACAA@:79995999?949999,9999B
@06TDH:00690:00641
AGCACTGTAGCTGTCACTAGTTACTTGT
+
@BDCBABBBBBB@@@AABBBCACBA>AA
@06TDH:00692:00612
ATATCGCGAGGGTATGAAGACT
+
?;;;CAAA@=:,11--,*,,,,
@06TDH:00698:00649
TACTGAGCTACACACACAGAAAGATTGGT
+
AABBBBBBBBBBBBCA;;444-9>><A?B
@06TDH:00658:00675
TACTGAGCTACACACACAGAAAGATTGGT
+
BB??BBBBBBBBBBBBBDCBB?BBB@B@?
@06TDH:00662:00656
TACTGAGCTACACACACAGAAAGATTGGT
+
BABBBBCDCCBBBCDCCB<<<89AB5969
@06TDH:00664:00696
TGATACGTCTCCTTCCTTAGTTACTTCA
+
ABAAABABB998<>A>A>@??=@CCAEC
@06TDH:00678:00682
AGCACTGTAGCTGTCACTAGTTACTTGT
+
AABBBBBBBBBAAABBBBBAA>ABCABB
@06TDH:00679:00693
TAGTATCAGCCTCGCCATGACGAAGGTATTC
+
BBB>?@CBBB@>?@B?BCCBBBB?B@B99;<
@06TDH:00686:00659
TACTGAGCTACACACACAGAAAGATTGGT
+
BBAFACCBBAABBBBAAA???<@=A?B=A
@06TDH:00686:00681
TGATACGTCTCCTTCCTTAGTTACTTCA
+
BBBBBBBBBBB@A>B?B@?@??@FAACC
@06TDH:00688:00662
CGTGTCTCTAGGCACAGGATTTTGTGTAG
+
@@AAAAAA@@@@A@BBB@9444,4;@CCC
@06TDH:00693:00696
AGCACTGTAGCTGTCACTAGTTACTTGT
+
ACNEBABCBBBBBBBBBCCCDABBC@BB
@06TDH:00696:00656
ATATCGCGAGGGTATGGAAGACTCTA
+
ACA@@?==@@@:==9969<@99=AAA
@06TDH:00669:00748
CGTGTCTCTAGGCACAGGATTTTGTGTAGAG
+
@@AAACDFCAA>?>>>>=ABAA7ABBBBBCC
@06TDH:00675:00714
TAGTATCAGCCTCGCCATGACGAAGGTATTCC
+
BBBA@ACAAAACBBB@BBBBBAAAA@DBA@B@
@06TDH:00678:00749
TGATATGTCTCCTTCCTTAGTTACTTCA
+
BBBAABBBBBB?A?A??>BBC?BBB@CE
@06TDH:00685:00725
AGCACTGTAGCTGTCACTAGTTACTTGT
+
BBDGF?@CBCBBBBABBCABA@?@?AAB
@06TDH:00690:00731
ATCAGACACGGACACAGCAGAACACAC
+
BBBAB@@BCBDAA?>9;;BBA>BBBBC
@06TDH:00654:00774
TAGTATCAGCCTCGCCATGACGAAAGGTATC
+
?@B@?AGCCCEBBAC?BAAAAAA@:B@9;<C
@06TDH:00658:00758
TCTCTATGCGCTCCACATGGTACTG
+
@DCCBCCCC?@>=6;9@@@=AA>:4
@06TDH:00663:00766
CGTGTCTCTAGGCACAGGATTTTTGTGTAG
+
BBABBCCCCDFDD@@C;:44449-9999BB
@06TDH:00670:00783
CGTGTCTCTAGGCACAGGATTTTTTTGTGTAG
+
B@@@CCCBAGCBDCBBB@BBBBCCC(BBGCBB
@06TDH:00677:00776
TCTCTATGCGCTCCACATGTCTAAGGT
+
@AABBCBDDBB?>=@?99;;;<BBBAD
@06TDH:00681:00784
TCTCTATGCGCTCCACATGTCTAAAGGT
+
@CCCCCCCAAACC@BBCA;9944409?F
@06TDH:00688:00796
TGATACGTCTTCTTTCCTTTAGTTTACTTCAG
+
ABD<?@@@>><9990959903433,4449894
@06TDH:00650:00890
TAGTATCAGCCTCGCCATGACGAAGGTATTCC
+
ABCBABC;;=CCBBB@BBBAAAA?AAA??>AA
@06TDH:00651:00866
AGCACTGTAGCTGTCACTAGTTACTTGT
+
<ACC@@ABBBCBBBBBBBBCDACBB?BC
@06TDH:00655:00868
TGATACGTCTCCTTCCTTCAGTTACTTCA
+
9@;;;@B;91==>:=:=,//6688B::::
@06TDH:00669:00877
TCTCTATGCGCTCCACATGTCTAAG
+
BBAB::<CACB<9:;BAA@A@BC>@
@06TDH:00673:00895
TACTGAGCTACACACACAGAAAGATTGGT
+
B@??BBBBBBBBAA@@>@@@@=ADCDC@A
@06TDH:00683:00856
CGTGTCTCTAGGCACAGGATTTGTGTAG
+
;;;AA>@@@9424444=9444-/6////
@06TDH:00687:00857
TGATACGTCTCCTTCCTTAGTTACTTCA
+
ABAABBBCB@A=?=@>B?BBB@CBC@CA
@06TDH:00695:00853
TGATACGTCTCCTTCCTTAGTTACTTCA
+
BBB>@@>A@@@@B@B>B>ABB@BBA?ED
@06TDH:00696:00896
ATCAGACACGGACACAGCAGAACACAC
+
BBA@???BBB?BAAA>=@BAB?B@@@B
@06TDH:00698:00854
AGCACTGTAGCTGTCACTAGTTACTTGT
+
?@CCCBBB???BBBBBABBBB?A>>;?@
@06TDH:00650:00919
TCTCTATGCGCTCCACATGTCTAAGGT
+
BBBBBBDCBBCBB?@BCCBBB@@@@AC
@06TDH:00656:00934
ATCAGACACGGACACAGCAGAACACAC
+
>BB89;BBCC@@A@@====9:5;@@@C
@06TDH:00657:00929
AGCACTGTAGCTGTCACTAGTTACTTGT
+
BBCBBBEB@AFCCCCBBBBBB@BBB@BA
@06TDH:00669:00934
AGCACTGTAGCTGTCACTAGTTACTTGT
+
<<CCCCACBBBBBBBAABACD@BAA?AB
@06TDH:00671:00932
TAGTATCAGCCTCGCCATGACGAAGGTATTTCC
+
BB::<ACDBC@C<<<;<;@@@<<54@@994-49
@06TDH:00678:00927
CGTGTCTCTAGGCACAGGATTTGTGTAG
+
AA@@BAACCCCACBB?:<944-9A??@C
@06TDH:00681:00906
TACTGAGCTACACACACAGAAAGATTGGT
+
B@@ABCCA<>BBBBBBCCAAA<??B@B@C
@06TDH:00684:00901
TGATACGTCTCCTTCCTTTTAGTTTTTACTTCA
+
BBAAABBB88:,/,1,1//*./4444+48824@
@06TDH:00691:00936
TACTGAGCTACACACACAGAAAGATTGGT
+
BBAABCCB??@BBBBA@C999099959@B
@06TDH:00650:00957
TGATACGTCTCCTTCCTTAGTTACTTCA
+
ABBBABCA?@A@A@A@A@BBB?BBB@BC
@06TDH:00662:00984
TACTGAGCTACACACACAGAAAGATTGGT
+
B??@AABB?BBBBBCCBB:::8:BB@B@B
@06TDH:00665:00953
AGCACTGTAGCTGTCATAGTTACTTTGT
+
<=CCCCB???BBBBBBBB442887708>
@06TDH:00666:00970
ATATCGCGAGGGTATGGAAGACTCTAT
+
AB@ABBBBBBB?BBBC898<AAACCC@
@06TDH:00666:00991
CGTGTCTCTAGGCACAGGATTTGTGTAG
+
BBBBBBAAACDABCA99599919999@B
@06TDH:00670:00966
ATATCGCGAGGTATGGAAGATCTCTA
+
@@:89>@@94244//,/78/////78
@06TDH:00672:00958
AGCACTGTAGCTGTCACTAGTTAATTGT
+
A@BAB?AABDBBBCBB>>@9969;>;>@
@06TDH:00679:00983
TAGTATCAGCCTCGCCATGACGAAGGTATTCC
+
?@@;948:9@=?@@@=A=>A:;9>=<:>>896
@06TDH:00687:00976
TCTCTATGCGCTCCACATGTCTAAGGT
+
BBCCBCCFBBB99;<BBBB@@@@<>=A
@06TDH:00688:00966
ATCAGACACGGACACAGCAGAACACAC
+
ABA>?ABBBE?BBBB@@AB@==@AAAB
@06TDH:00694:00963
CGTGTCTCTAGGCACAGGATTTTTGTGTAG
+
@AB@@@CC@@A@BBB@;:44444+9@@BCC
@06TDH:00694:00974
TCTCTATGCGCTCCACATGTCTAAGGT
+
BBBBBBBCBDD@@=@BCCCBBCB@C@A
@06TDH:00653:01016
TGATACGTCTCCTTCCTTAGTTACTTCA
+
@CCBBBBA@AHBA=A@C@BCC@ABAAAA
@06TDH:00659:01036
CGTGTCTCTAGGCACAGGATTTTGTGTAG
+
?@AAAACA?@ABCBB?=94444,4@@BCC
@06TDH:00663:01002
ATATCGCGAGGGTATGGAAGACTCTAT
+
?BBBBA=A9990;BFCADBD>;9==@;
@06TDH:00669:01007
TCTCTATGCGCTCCACATGTCTAAGGT
+
BBBB?@@CBCB@?=??BBBBB?=797;
@06TDH:00671:01034
TCTCTATGCGCTCCACATGTCTAAGG
+
BBBCE=>>GBA@@=AAD@@;94@542
@06TDH:00680:01009
CGTGTCTCTAGGCACAGGATTTTGTGTAG
+
BBB@BBCC?AABCBCCB<949919?ACCB
@06TDH:00680:01016
ATCAGACACGGACACAGCAGAACACAC
+
BB@@BBBBAA>?===9;;A@B>B<<<D
@06TDH:00685:01026
TCTCTATGCGCTCCACATGTCTAAGGT
+
BCBC?@ACCECBB@ACCCBBBCD@BBB
@06TDH:00688:01049
ACGCTCGACATGCCCAGGTACAGGAG
+
?@BBBB?BBAD:4409;7;CJCD@CD
@06TDH:00689:01022
CGTGTCTCTAGGCACAGGATTTGTGTAG
+
BBCBBB@CBBCA@>?88599909@AB@B
@06TDH:00691:01029
ATCAGACACGGACACAGCAGAACACAC
+
BBB@AABCBB>BBBBBBADCDACC@@A
@06TDH:00697:01047
TCTCTATGCGCTCCACATGTCTAAGGT
+
?ABBBBBAAABBB?AAABDABA@=@@@
@06TDH:00652:01098
TCTCTATGCGCTCCACATGTCTAAGGT
+
BBBBBBBCAAAAB?BBCCBBBBC?C?B
@06TDH:00658:01070
TAGTATCAGCCTCGCCATGACGAAGGTATTCC
+
BBBBBBDDBB@CBBB@CCCCC@@=A@BBB@CA
@06TDH:00667:01092
TGATACGTCTCCTTCCTTAGTTACTTCA
+
CCCBCCCBBBCAC@C@CAAAA?BB><>>
@06TDH:00667:01094
TACTGAGCTACACACACAGAAAGATTGGT
+
B??=BBBB?BBBAACB?D9996;@@=B@C
@06TDH:00670:01050
ATATCGCAAGGGTATGGAAGACTCTATA
+
>>;8999959A<?ABC;<;=CCBB::<?
@06TDH:00671:01090
ATCAGACACGGACACAGCAGAACACAC
+
AABBBBBBBB=?@BC?AAECDBCCBAB
@06TDH:00678:01085
ATCAGACACGGACACAGCAGAACACAC
+
@CCBBBABBC@CCDCCCCDAA?AD9<;
@06TDH:00683:01077
TAGTATCAGCCTCCCCATGACGAAGGTATTCC
+
;;C<;<CCB@93444,489?@;98;@<:;CC8
@06TDH:00687:01078
TCTCTATGCGCTCCACATGTCTAAGGT
+
BBBCAAABBCCBDBDBBABBBDC@CBA
@06TDH:00689:01090
TACTGAGCTACACACACAGAAAGATTGGT
+
BBABBBEBBBBBBB??@B9997<AA?CAC
@06TDH:00698:01095
CGTGTCTCTAGGCACAGGATTTTGTGTAG
+
BBBBBBDDAAA@CBCCB=?@DC:CAA@@@
@06TDH:00652:01143
ATCAGACACGGACACAGCAGAACACAC
+
BACABBABBC?BBBCCBBC@ACABBBB
@06TDH:00656:01127
TACTGAGCTACCACACAGAAAGATTGGTGC
+
BBBBCCCBBBB?BBCBCCCE@DECAC@CBA
@06TDH:00665:01123
TCTCTATGCGCTCCACATGTCTAAGGT
+
BCBBBBBBBCBAA>ABDBBCEBB@C@A
@06TDH:00672:01106
CGTGTCTCTAGGCACAGGATTTTTTTTTTTTTTTTTTTTTGTGTAGA
+
BBBBBBBBBBB@BBB887//////////1111111111/"///8891
@06TDH:00679:01122
ATCAGACACGGACACAGCAGAACACAC
+
BACBBBA@@@;>>?9999944244444
@06TDH:00685:01145
TGATACGTCTCCTTCCTTAGTTACTTCA
+
BBB<?BBBBBB@B>A>A@ECC?CCB@BB
@06TDH:00688:01114
TAGTATTAGCCTCGCCATGACGAAGGTATTCC
+
BBBBBC@BBB?BBBB?BBA@@;95;><;;@B5
@06TDH:00689:01108
TCTCTATGCGCTCCACATGTCTAAGGT
+
BBBB?@AEBBC@?>@CBBBBCEC@C@C
@06TDH:00696:01103
TCTCTATGCGCTCCACATGTCTAAGGT
+
CCBD?@ACCCCBB?BCCBBBC@@>ABB
@06TDH:00697:01113
ACGAGTGCGTTCCCATGTCGTAGGTACTC
+
AABBBBB>;;244-9999BBD9969999@
@06TDH:00652:01156
CGTGTCTCTAGGCACAGGATTTTGTGTAG
+
BBBBBBBBBCC=ABBB@=9999/9@>>>@
@06TDH:00652:01176
AGCACTGTAGCTGTCACTAGTTACTTGT
+
>?CCCBBBBB??@BBB:88/,*---+1<
@06TDH:00653:01156
ATCAGACACGGACACAGCAGAACACAC
+
BCB>?@@BBB?BBCDCBBD@?=@@@@B
@06TDH:00662:01173
TCTCTATGCGCTCCACATGTCTAAGGT
+
BBCBCCBCBDEBB@BBCBBCBCC@C@A
@06TDH:00666:01170
ATCAGACACGGACACAGCAGAACACAC
+
AABA??@=?@=@>;;<ACBCE@CA=<>
@06TDH:00668:01181
TGATACGTCTCCTTCCTTAGTTACTTCA
+
BBA@BBBBBBB?B@ABC@B??=@CB@BD
@06TDH:00669:01185
AGCACTGTAGCTGTCACTAGTTACTTGT
+
BACCBBBDB??@BBDCCCABC?BBB@BC
@06TDH:00677:01160
CGTGTCTCTAGGCACAGGATTTTGTGTAG
+
A?BBBB@@@@F@AABCC@>?==6=@CCCA
@06TDH:00681:01192
ACGCTCGACATGCCCAGGTACAGGAG
+
A?@@A>?9944444-4424A@AA@CC
@06TDH:00684:01152
ATATCGCGAGGGTATGGAAGACTCTAT
+
BBAACBBB???<?BCC@DAC@AACBB@
@06TDH:00697:01179
ACGAGTGCGTTCCCCATGTCGTAGGTACTC
+
DBB<@@BBBB@BBB9B@A@CBCCCC::<;D
@06TDH:00699:01168
TACTGAGCTACACACACAGAAAGATTGGT
+
??@B<;<B@BAB<9;@>@9991999=@;;
@06TDH:00657:01202
AGACTGTAGCTGTCACTAGTTACTTGT
+
DCBCBDA?@@789A>78===;><C?BC
@06TDH:00711:00087
ACGAGTGCGTTCCCCATGTCGTAGGTACTC
+
@CC>@@CCBBACBB:DCDFFCCA@=;;<<A
@06TDH:00721:00096
TCTCTATGCGCTCCACATGTCTAAGGT
+
BBBBBBBCBBBBB@BABCBBBAA?A@B
@06TDH:00727:00077
ACGCTCGACATGCCCAGGTACAGGAG
+
BBB@@ABB@@@@CC?DCACDCBB?BB
@06TDH:00701:00104
ACGCTCGACATGCCCAGGTACAGGAG
+
BBAABBBBBBCBDD@BA?BBDCC@DC
@06TDH:00717:00114
ACGAGTGCGTTCCCCATGTCGTAGGTACTC
+
@A?>@@BBBB@BCC:CAA@DECBC@@AAAI
@06TDH:00724:00146
TACTGAGCTACACACACAGAAAGATTGGT
+
BB?BBBBBB@BB??BDBC@A=<=?=>A@D
@06TDH:00732:00122
TCTCTATGCGCTCCACATGTCTAAGGT
+
BBBBBBBAAACBB@BBBB@A@CC@C@B
@06TDH:00739:00136
ATCAGACACGGACACAGCAGAACACAC
+
BBB@A?BBBC>AACDCDCECD?CCBBC
@06TDH:00746:00145
TCTCTATGCGCTCCACATGTCTAAGGT
+
ABCEBBBCBBBBB@BBBBBBCAA?A@C
@06TDH:00709:00170
ACGAGTGCGTTCCCCATGTCGTAGGTACTC
+
BBBBBABBBB?BA@9A=?@BBCBCE::<<C
@06TDH:00717:00188
TAGTATCAGCCTCGCCATGACGAAGGTATTCC
+
BBC@@AC<>=FCC?@>??A@@996;<99<=A@
@06TDH:00742:00155
CGTGTCTCTAGGCACAGGATTTGTGAG
+
99>>>>@@@B?@@99992494-44444
@06TDH:00742:00168
ACGAGTGCGTTCCCCATGTCGTAGGTACTC
+
BB?>??BCB?6944-8999@@@9969999>
@06TDH:00743:00156
CGTGTCTCTAGGCACAGGATTTTTTTT
+
4=AA?@A=<<ADB>9995999999999
@06TDH:00744:00160
TCTCTATGCGCTCCACATGTCTAAGGT
+
ABCCAABBEBBCC?BFA@BCBBB?B?@
@06TDH:00749:00167
AGCACTGTAGCTGTCACTAGTTACTTGT
+
ABCCCB@@BBBB@@>AABBAA@BBB>AA
@06TDH:00704:00221
ACGAGTGCGTTCCCCATGTCGTAGGTACTC
+
??BBBBBBAB@BEE9BAAADCCBC@B:<;C
@06TDH:00705:00234
ACGCTCGACATGCCCAGGTACAGGAG
+
BB??BBABECCCCCACD@AAAAA?GD
@06TDH:00709:00238
ATCAGACACGGACACAGCAGACACAC
+
BBBB??>BBA?AB;;9::1/1/////
@06TDH:00710:00215
CGTGTCTCTAGGCACAGGATTTTGTGTAG
+
@ABABBBCAAC@FBBBB@>???6=?BBCC
@06TDH:00725:00208
TAGTATCAGCCTCGCCATGACGAAGGTATTCC
+
BBBAABDCCC@B?AB@CBHBH@?>@?CBBBDA
@06TDH:00727:00222
ACGAGTGCGTTCCCCATGTCGTAGGTACTC
+
BBBABABCBB?CDD:CDDCCDC>?=@;<<B
@06TDH:00734:00244
ATATCGCGAGGGTATGGAAGACTCTA
+
A>>>BBBB>@@>@?AHBD@CBCAA@@
@06TDH:00740:00204
TGATACGTCTCCTTCCTTAGTTACTTCA
+
@BDABCCB@=@=@;>9=;;>C@BBDBCC
@06TDH:00702:00262
TAATACGTCTCCTTCCTTAGTTACTTCA
+
CB@BBBB@@ACDC@B@B=<;;BBBA@BC
@06TDH:00710:00257
TCTCTATGCGCTCCACATGTCTAAGGT
+
BBBBBBCDBBCBB@BBCBBBBBB@D@D
@06TDH:00710:00273
TCTCTATGCGCTCCACATGTCT
+
==>>99999944824999444;
@06TDH:00713:00252
TCTCTATGCGCTCCACATGTCTAAGGT
+
BCDCBBACBBBBC@CBBBBBB@?=A@A
@06TDH:00718:00274
TACTGAGCTACACACACAGAAAGATTGGT
+
?;<<BBBCA@BCCB@?ACDCE@CCCAC@C
@06TDH:00730:00276
ATCAGACACGGACACAGCAGAACACAC
+
BCBABB>?B?<@@BBCCCCDD@CCBBC
@06TDH:00730:00298
TACTGAGCTACACACACAGAAAGATTGGT
+
B???BBBBBBBBBB?>@@;;;6<BB?C@C
@06TDH:00736:00271
ATATCGCGAGGGTATGGAAGACTCTAT
+
BC?@?BBBCBB?CCDB?B@CAABCBB@
@06TDH:00709:00312
TGATACGTCTCCTTCCTTAGTTACTTCA
+
BBB?AABB@BA@A@A@BABBB?BBDABB
@06TDH:00710:00301
ATATCGCGAGGGTATGGAAGACTCTAT
+
BBB99<BCCCC@A@BC8959>>>8=@>
@06TDH:00737:00332
TCTCTATGCGCTCCACATGTCTAAGGT
+
BBDCCCAAABCBC@BBCBB?AA?>B?A
@06TDH:00740:00301
TAGTATCAGCCTCGCCATGACGAAGGTATTCC
+
BBBBBACAAADCCBB?A=;998459<B>>>G8
@06TDH:00706:00350
TCTCTATGCGCTCCACATGTCTAAGGT
+
BBBBBBBBBBBBA@BBBBABBBC@C@C
@06TDH:00714:00384
TGATACGTCTCCTTCCTTAGTTACTTCA
+
ABBACB??@BB@B@B@B?A@><>@?>BB
@06TDH:00714:00393
TGATACGTCTCCTTCCTTAGTTACTTCA
+
BBBBBBABCBC?C@D=?=@@?<@@@=@D
@06TDH:00720:00389
TCTCTATGCGCTCCACATGTCTAAGGT
+
4444:4999999959@99999992424
@06TDH:00733:00373
CGTGTCTCTAGGCACAGGATTTTGTGTAG
+
BBBBBBBBBBB@CCBBB?BBBB6@>?@@@
@06TDH:00739:00369
TCTTTATGCGCTCCACATGTCTAAGGT
+
B@@?=ACBB?A?B@A?@BBBDBB?A?A
@06TDH:00708:00449
AGCACTGTAGCTGTCACTAGTTACTTGT
+
AACCBBCC@AACCCDBBBB::29@=6;<
@06TDH:00711:00433
TCTCTATGCGCTCCACATGTCTAAGGT
+
ABCBAA@BBBBAA@BBBBBBBA=>=>@
@06TDH:00722:00415
ATCAGACACGGACACAGCAGAACACAC
+
AB@AABBBBC>@??BBBCECB@C?@@B
@06TDH:00728:00438
AGCACTGTAGCTGTCACTAGTTACTTGT
+
>>>949498444?B>@BA;<9611;-//
@06TDH:00735:00431
AGCACTGTAGCTGTCACTAGTTACTTGT
+
@ACCCCBBAAAB?A???AABB@BBB?BB
@06TDH:00708:00464
CGTGTCTCTAGGGCACAGGATTTTTGTGTAGA
+
49944::>9999-4<:11-/////*/778644
@06TDH:00711:00477
TGATACGTCTCCTTCCTTAGTTACTTCA
+
BBB>BBBBB?@@B@B?B@ABA?BBB@BD
@06TDH:00722:00453
TACTGAGCTACACACACAGAAAGATTGGT
+
A@??BCCBBBBBAAABBB;;96;A@?B@C
@06TDH:00726:00467
TGATACGTCTCCTTCCTTAGTTACTTCA
+
BAA@BBBBBBB@B@B@DAACB@CBB@BB
@06TDH:00729:00480
TGATACGTCTCCTTCCTTAGTTACTTCA
+
BBBBBBBBBBB@B@A@C@B??=@BB?DB
@06TDH:00732:00474
TGATACGTCTCCTTCCTTAGTTACTTCA
+
BBBBBBBBBBB@B@B?@@BA?;??@@BB
@06TDH:00735:00470
TGATACGTCTCCTTCCTTAGTTACTTCA
+
CBBB@BBABADEC?B@B@;9:=@=>:=9
@06TDH:00739:00484
ATATCGCGAGGGTAGTGGAAGACATCTA
+
A99;@@@=><>81111<,/,///44447
@06TDH:00744:00460
AGCACTGTAGCTGTCACTAGTTACTTGT
+
@@CCCBAA@@@ABBBBBBB?>=>??<?C
@06TDH:00704:00524
ACGAGTGCGTTCCCCATGTCGTAGGTACTC
+
A?BBBBBAAA@ABC:C:::CBBAA@?:=<C
@06TDH:00711:00533
CGTGTCTCTAGGCACAGGATTTTGTGTAG
+
>>BABBBB?BB@FBBBB@BBBB:BBBCBB
@06TDH:00718:00537
TAGTATCAGCCTCGCCATGACGAAGTATTCC
+
;==;;9=94/,//,,*,/////424444242
@06TDH:00727:00537
ACGAGTGCGTTCCCCATGTCGTAGGTACTC
+
A?B@AABBBB?@CC:B9::CDCCCBA;><E
@06TDH:00729:00525
TGATACGTCTCCTTCCTTAGTTACTTC
+
?@B;9<BCB>?=?>==@?798;999<?
@06TDH:00746:00534
TCTCTATGCGCTCCACATGTCTAAGGT
+
@CCB@??BAACBB>ACC@ABAB@?B?B
@06TDH:00746:00535
AGCACTGTAGCTGTCACTAGTTACTTGT
+
AACBCBAAAAAAAAAA@@@CDABCC=@@
@06TDH:00748:00543
TGATAGTCTCCTTCCTTAGTTACTTCA
+
AAAB?@A>>A@D@D?B@B@@@>>>@AA
@06TDH:00705:00575
TACTGAGCTACACACACAGAAAGATTGGT
+
A@BABBBBBBBBB@DB@@:44-9??=BBC
@06TDH:00712:00599
TCTCTATGCGCTCCACATGTCTAAGGT
+
BBBCAAACBBBAA@@@@BBCB@?=?@B
@06TDH:00718:00583
AGCACTGTAGCTGTCATTAATTACTTGT
+
<=CDBBBCBBABABB942829599849A
@06TDH:00718:00589
ACGCTCGACATGCCCAGGTACAGGAGA
+
?@@AABBA==?99919B@@44448944
@06TDH:00724:00582
TACTGAGCTACACACACAGAAAGATTGGT
+
A@BBCCBBBBAABBBA;;444-9@@?C@B
@06TDH:00727:00553
AGCACTGTAGCTGTCACTAGTTACTTG
+
@@CB<9<CAAABBCCBBB988;89969
@06TDH:00733:00566
ATATCGCGAGGGTATGGAAGACT
+
>?@@?@BC?@@>AB??9?29999
@06TDH:00736:00593
TACTGAGCTACACACACAGAAAGATTGGT
+
A??ABBBA?A@@@BB@;;444-9>>;@CC
@06TDH:00738:00560
CGTGTCTCTAGGCACAGGATTTTGTGTAG
+
?=BABBBBBBB?DBBBB>BBBB8AAAAA?
@06TDH:00743:00584
CGTGTCTCTAGGCACAGGATTTTGTGTAG
+
??BABCDDBADA??:9989999-9BCCCB
@06TDH:00705:00640
AGCACTGTAGCTGTCACTAGTTACTTGT
+
A@EDCBBC?BBBBBBBBBBBC@CBB?AB
@06TDH:00711:00600
TAGTATCAGCCTCGCCATGACGAAGGTATTTTTCC
+
ABC::<CADA@==;;79A>;;1/,1:</////*42
@06TDH:00711:00602
TGATACGTCTCCTTCCTTAGTTACTTCA
+
BBB>?BBCBBB@CBD??<@4429;95<C
@06TDH:00712:00629
TACTGAGCTACACACACAGAAAGATTGGT
+
BABABBCBBBBA@@ACCEAAA@@BB?CAC
@06TDH:00718:00602
ACGCTCGACATGCCCAGGTACAGGAG
+
??BBBBBBBBCCBB>?A>ADCDC@CC
@06TDH:00718:00614
TACTGAGCTACACACACAGAAAGATTGGT
+
@@BABBBB?@ABBBBBAB;::8<CC@C@C
@06TDH:00718:00630
ATATCGCGAGGGTATGGAAGACTCTAT
+
A>>>BBBB>>=:>>>A5959999>>>;
@06TDH:00729:00605
TACTGAGCTACACACACAGAAAGATTGGT
+
ABC@BBBCBBBAA=@@A@??B<=<=IK?A
@06TDH:00731:00621
ACGCTCGACATGCCCAGGTACAGGAG
+
BBBBBB@?@AACCC?CCACCD@@>DC
@06TDH:00733:00616
ATCAGACACGGACACAGCAGAACACAC
+
BBBABCAAA=<=@9;;@@ABB>BAA@B
@06TDH:00735:00628
ATATCGCGAGGGTATGGAAGACTC
+
BA@B@BA=9;;79>>D5;59?>99
@06TDH:00703:00656
TGATACGTCTCCTTCCTTAGTTACTTCA
+
BBBBBBBABBB@B@B@B@?@??89959>
@06TDH:00709:00672
TCTCTATGCGCTCCACATGTCTAAGGTAC
+
BBBCAAADAABBB@BBBBBBBCC@D@CCC
@06TDH:00720:00660
TACTGAGCTACACACACAGAAAGATTGGT
+
?>A@BBBA?BBBB?AACCCCB>BCB@C@C
@06TDH:00724:00699
TGATACGTCTCCTTCCTTAGTTACTTCAGT
+
BBBBBBBBBB@?B@B@B@AAA@BBB@BBBB
@06TDH:00734:00663
ACGCTCGACATGCCCAGGTACAGGAG
+
ABBBBBAAAAA??@?===@@@@A?BA
@06TDH:00739:00655
ATCAGACACGGACACAGCAGAAC
+
@BAB??>=?8;89899991//,/
@06TDH:00741:00680
AGCACTGTAGCTGTCACTAGTTACTTGT
+
ABBCCCCBBBCCDDBBBBBBB@=@=6;9
@06TDH:00744:00682
TGATACGTCTCGTTCCTTAGTTACTTCA
+
3437=>>8111//,/,/,.331444244
@06TDH:00745:00681
TCTCTATGCGCTCCACATGCT
+
?@ABBCB@;>>88599:1/,,
@06TDH:00745:00683
CGTGTCTCTAGGCATGATTGTTGTG
+
AAAAAAAA>B>@A///66,//,/66
@06TDH:00713:00740
TCTCTATGCGCTCCACATGTCTAAGGT
+
??BCCCCCCCCCC?CBB99999@>?>A
@06TDH:00714:00709
ATATCGCGAGGGTATGGAAGACTCTATA
+
BBAB?@?BBCB>BB?A>B?BA@ACB@>>
@06TDH:00735:00708
ACGCTCGACATGCCAGTACAGGAG
+
BB?@@@A999?;;,1111199599
@06TDH:00739:00718
TCTCTATGCGCTCCACATGTCTAAGGT
+
BBBE?@ACBBBBC@CBCBBBBBC@CBB
@06TDH:00702:00758
TCTCTATGCGCTCCACATGGTCTAAGG
+
BB?B?CCA?>@;;59?@4824;49242
@06TDH:00702:00798
TACTGAGCTACACACACAGAAAGATTGGT
+
?9<<@@BACAAABAAAA=<=D?9996959
@06TDH:00703:00794
TCTCTATGCGCTCCACATGTCTAAGGT
+
BBBBBCBCBBABB@BBCBBBBBC@C@D
@06TDH:00709:00776
AGCACTGTAGCTGTCACTAGTTACTTGT
+
<<@@@BBGCC??ABAAA@9<<6<<;=>>
@06TDH:00717:00761
ATCAGACACGGACACA
+
7:A@;;;?@@<11---
@06TDH:00718:00764
TAGTATCAGCCTCGCCATGACGA
+
BB=949884423939281/////
@06TDH:00725:00794
TAGTATCAGCCTCGCCATGACGAAGGTATTCC
+
?=BABBBACB?99<B>BBCBBBE?B>BBC=A?
@06TDH:00732:00791
CGTGTCTCTAGGCACAGGATTTTGTGTAG
+
@ABABAAA@@CBCBBB>:4444,4::ABC
@06TDH:00733:00770
TGATACGTCTCCTTCCTTAGTTACTTCA
+
@A@@?AA891>-1,1,/,.//5889849
@06TDH:00733:00782
ATCAGACACGGACACAGCAGAACACAC
+
BCA???@@@==@>48999?>><?9999
@06TDH:00742:00776
ATAGACACGGACACAGCAGAACACA
+
CAA:9:CA?<898999999924444
@06TDH:00700:00825
AGCACTGTAGCTGTCACTAATTACTTGT
+
AACCCBBBBBBB?BBBBAA?A?BAB<A>
@06TDH:00705:00818
ATCAGACACGGACACAGCAGAAC
+
BBBB:9:DCB<>@89911111,/
@06TDH:00705:00842
CGTGTCTCTTACGGCACAGGATTTTGTGTAG
+
484849111,/887:;99=<=:==2@@9999
@06TDH:00709:00813
TACTGAGCTACACACACAGAAAGATTGGT
+
@@ACCCCBBBBB??@BBBBBB@9995969
@06TDH:00709:00840
ATCAGACACGGACACAGCAGAACA
+
@?@@BDC?A>>9849999999244
@06TDH:00717:00846
ACGAGTGCGTTCCCCATGTCGTAGGTAT
+
ACCCBBBB996;@@4@AA<=><11,116
@06TDH:00721:00807
CGTGTCTCTAGGCACAGGATTTTGTGTAG
+
?AABBBBBBBB@CBB;;94444/9@?>>A
@06TDH:00736:00818
ATCAGACACGGACACAGCAGAACA
+
AABABBAA?=<4849999999244
@06TDH:00732:00885
TCTCTATGCGCTCCACATGTCTAAGGT
+
ABBC?@ACBBDAB@CCBA?@@BB@D?B
@06TDH:00735:00860
TGATACGTCTCCTTTCCTTTTTAGTTTACTT
+
9<@BBBBC>;;6996<@CBBD-3444-4442
@06TDH:00736:00883
CGTGTCTCTAGGCACAGGATTTTGTGTAG
+
AAAAAAA@@CCACBEBC@BBCB9BBBA@A
@06TDH:00740:00874
AGCACTGTAGCTGTCACTAGTTACTTGT
+
@ACCCBBB?AACCCCBBBAAB?A??>==
@06TDH:00741:00885
ATATCGCGAGGGTATGGAAGACTC
+
ABBBBAABBCC=BBAA<=8==?>9
@06TDH:00749:00870
ATATCGCGAGGGTATGGAAGACTCTATA
+
?@>@@BBCCHD>BBCC@C@CDBBA@>;4
@06TDH:00749:00877
ACGAGTGCGTTCCCCATGTCGTAGGTACTC
+
AABBBBBBCC?B==6=;<9@A@99599449
@06TDH:00701:00949
ATCAGACACGGACACAGCAGAACACAC
+
?BBAB@ABBB@BBA@?@AA?A?B@@@B
@06TDH:00708:00906
TCTCTATGCGCTCCACATGTCTAAGGT
+
ABBBAAABBBBBB@BBBBABABB@C@B
@06TDH:00708:00935
TACTGAGCTACACACACAGAAAGATTGGT
+
BBABBDCBBBBAB@=?AAA@B>BCCAD?D
@06TDH:00726:00934
ACGCTCGACATGCCCAGGTACAGGAG
+
8<;CBBBB>99999199599==A@B@
@06TDH:00727:00904
TCTCTATGCGCTCCACATGTCTAAGGT
+
CCBCBBBEBCD:9;;BBABA@AC=A=<
@06TDH:00728:00909
ATATCGCGAGGGTATGGAAGACTCTATA
+
BC?@?B?BAAB>BBBC@C@CCCDCCB??
@06TDH:00731:00911
ATCAGACACGGACACAGCAGAACACAC
+
ACCBB@?ABB?ABBB;9;>996<@>>@
@06TDH:00744:00908
AGCACTGTAGCTGTCACTAGTTACTTGT
+
>@CCCBAB>>?BB@B@AAABB@BAA?BB
@06TDH:00701:00957
AGCACTGTAGCTGTCACTATTACTTGT
+
BBCDBBBBBBBB@@>AAAAA?ABA@BB
@06TDH:00701:00964
TAGTATCAGCCTCGCCATGACGAAAAGGTATTTCC
+
498;99BB998;;486;?@?@9999/424444-42
@06TDH:00704:00981
CGTGTCTCTAGGCACATGGATTTGTGTAG
+
<<CCCBBCAAA@B7;111:111-/;;8@A
@06TDH:00704:00983
CGTGTCTCTAGGCACAGGATTTTGTGTAG
+
C99<BAAA<<>?BA@>>;9999,94::9=
@06TDH:00707:00950
AGCACTGTAGCTGTCACTAGTTACTTGT
+
@@@A@AACBCCBBBCBBB;<=?ABBACC
@06TDH:00716:00968
TCTCTATGCGCTCCACATGTCTAAGGT
+
BBCBAAABBBBBB@BBBAA?BAB@B@@
@06TDH:00724:00974
ATATCACGAGGGTATGGAAAAGACTCTATA
+
BACABBBB???=>=>?5;;91;AAAB@@@;
@06TDH:00731:00967
ATCAGACACGGACACAGCAGAACACAC
+
BBAA@BBBBB?ABAABBCCCFABBCDC
@06TDH:00740:00981
TGATACGTCTCCTTCCTTAGTTACTTCA
+
BBCBBBBBBEC@B@B@BBCCC>BBFACB
@06TDH:00741:00955
TCTCTATGCGCTCCACATGTCTAAGGT
+
ACCBAA@BBBBBB?BEBBCAAAEBDA<
@06TDH:00705:01023
ATATCGCGAGGGTATGGAAGACTC
+
@A>@@CBBBBC>AABC@B>=;;;>
@06TDH:00717:01017
ACGCTCGACATGCCCAGGTACAGGAG
+
AA>@@BBBDCC?==:==?ABBBC@CC
@06TDH:00719:01042
TGATACGTCTCCTTCCTTAGTTACTTCA
+
ABBBBBBA??C>@==5958>><>999<A
@06TDH:00721:01034
TACTAAAAAGCTACACACACAGAAAAGATTGGT
+
?;;44444+4@??BCCB::=CCCCC:;<<?A?A
@06TDH:00726:01009
AGCACTGTAGCTGTCACTAGTTACTTGT
+
??BB@?AECDIC?A@BBBBBD@BBB?BB
@06TDH:00729:01008
TAGTATCAGCCTCGCCATGACGAAAAAGGTATTTTTTTCC
+
BCBBCCC@AA@BBBB@BB@;;44444,9AC9999944&48
@06TDH:00738:01016
ATCAGACACGGACACAGCAGAACACAC
+
BEBABBBBBB@B@994899>?69999@
@06TDH:00743:01043
TGATACGTCTCCTTTTTCCTTTAGTTTACTTCA
+
ABBBBCDB?=>24444+8;>@:ACBB@BCC@CC
@06TDH:00746:01016
TAGTATCAGCCTCGCCATGACGAAGGTATTCC
+
ABDBCBBEBB?ABBC?BABBBBB?B@BBB@B>
@06TDH:00701:01086
TCTCTATGCGCTCCACATGGTCTAAAGGT
+
;B@?@BBC;;<AA=@AAAA>@@99909>@
@06TDH:00702:01059
ACGAGTGCGTTCCCCATGTCGTAGGTACT
+
AA>@@EC@@@2444/9999>@;11,11//
@06TDH:00704:01085
ATCAGACACGGACACAGCAGAACACAC
+
BC>@?C@@@C>BBB<;<BD@@=@@99;
@06TDH:00746:01083
ATCAGACACGGACACAGCAGAAACACAC
+
BAA?99;BA>;>999999?999-49==4
@06TDH:00701:01123
TCTCTATGCGCTCCACATGTCTAAGGT
+
;<BA@@B@;;;;;:;DAA@@=@@598<
@06TDH:00719:01122
ATATCGCGAGGGTATGGAAGACTCTAT
+
C88;CB@?99919>?A>BBFCCBBBB>
@06TDH:00721:01107
TGATACGTCTCCTTCCTTAGTTACTTCA
+
BB@@@BCAA@CAC@B@C@CDC?BBDAGE
@06TDH:00725:01109
AGCACTGTAGCTGTCACTAGTTACTTGT
+
BBBBCCBBBBBBBBBAABCDCABAA@BB
@06TDH:00739:01121
ATATCGCGAGGGGGTATGGGAAGACTCTATA
+
BAAA?=9;44444-9?@DC?ACAAAACAA@@
@06TDH:00739:01134
TACTGAGCTACACACACAGAAAGATTGGT
+
AAA?BBBBBCABBBB=@;999-9>>=@@C
@06TDH:00742:01101
ATATCGCGAGGGTATGGAAGACTCTAT
+
B???BBBBCBD@A??B6:8<AA?B;;;
@06TDH:00742:01127
TGATACGTCTCCTTCCTTAGTTACTTCA
+
CBBC:<;AB99595959@9:=?<99?;@
@06TDH:00743:01109
TAGTATCAGCCTCGCCATGACGAAGGTATTCC
+
CBB?AACBBB@ABBB?AA?@@996<>@@@AD9
@06TDH:00745:01134
TCTCTATGCGCTCCACATGTCTAAGGT
+
CDECBCCCCC@;;8;999A<94;8984
@06TDH:00700:01168
TACTGAGCTACACACACAGAAAGATTGGT
+
BAA?BBBB>AAABBDDBC@?=:@=@=ABC
@06TDH:00702:01192
TGATACGTCTCCTTCCTTAGTTACTTCA
+
BBBBBBBBBBB@B@B@D@BBAABCB@BC
@06TDH:00709:01158
TAGTATCAGCCTCGCCAGCGAAGGTATTCC
+
BBB??ACBEB@B@@?@BABAB@CECCC@DC
@06TDH:00713:01184
TGATACGTCTCCTTCCAGTTACTTCA
+
CBCCDCB99<A=@?C?ACC@CCC@CC
@06TDH:00716:01197
CGTGTCTCTAGGCACAGGATTTTGTGTAG
+
BBBCCB;:;;<@BBBBBA9999/9@A@GC
@06TDH:00720:01167
TACTGAGCTACACACACAGAAAGATTGGT
+
CBBBBCCB@@@><<<@ACECC@BBB@B@@
@06TDH:00728:01188
TACTGAGCTACACACACAGAAAGATTGGT
+
B???BBBB?@ABBBBCBB;;;7<@@ACCC
@06TDH:00732:01160
ATATCGCGAGGGTATGGAAGACTCTATAGA
+
ABAABBBCCBD>A@BB>A?BAAAEBBB@?1
@06TDH:00735:01194
AGCACTGTAGCTGTCACTAGTTACTTGT
+
BBB?@@BA@@@@@@@@@BCCC@CBCAD@
@06TDH:00744:01152
TACTGAGCTACACACACAGAAAGATTGGT
+
BABBBBBBABBBBBBBCCBAA>C?@>B?B
@06TDH:00722:01232
TACTGAGCTACACACACAGAAAGATTTGGT
+
A8<<CCCC??>?@>>>>B999199990<>A
@06TDH:00732:01242
ACGAGTGCGTTCCCCATGTCGTAGGTA
+
>BAABBBA?=;66:0;111///44244
@06TDH:00705:01256
ATCAGACACGGACACAGCAGAACACAC
+
BBDBBCACC?=89999999==244448
@06TDH:00730:01252
TCTCTATGCGCTCCACATGTCTAAGGT
+
CCCCBBA@@BBBB?B99<C@@AC@C@A
@06TDH:00746:01259
ATCAGACACGGACACAGCAGAACACAC
+
BBBBAAA>9>;84////////,///44
@06TDH:00759:00079
TAGTATCAGCCTCGCCATGACGAAGGTATTCC
+
?89994:444;89342448888>;=<=9756,
@06TDH:00767:00080
TGATACGTCTCCTTCCTTAGTTACTTCA
+
CBBBAABBBBB@B@B@C@BAA?AAAACC
@06TDH:00761:00148
ACGAGTGCGTTCCCCATGTCGTAGGTACTC
+
@BB@ABBBCB?BA@9A:::DDC@B?;;<<C
@06TDH:00765:00145
TAGTATCAGCCTCGCCATGACGAAGGTATTCC
+
CBB??FFAA@?BB>@>@A>9>;859<999?C>
@06TDH:00766:00112
ATCAGACACGGACACAGCAGAACACAC
+
?>BBBBBBBB?AA??9;;BBC=AABBE
@06TDH:00772:00128
TAGTATCAGCCTCGCCATGATCGAAGGTATTCC
+
@@@@DC?AACABBBB<91121/66787//4248
@06TDH:00776:00130
ATATCGCGAGGGTATGGAAGACTCTATA
+
BBBB@@==?BB=BBBC>?=AAA@EBBAB
@06TDH:00789:00114
CGTGTCTCTAGGCACAGGATTTTGTGTAG
+
<E??@CD@@DCACBB@@?BBCC9:<ECB@
@06TDH:00793:00119
TGATACGTCTTCTTCCTTAGTTACTTCAG
+
@CCB=@@>9929>5959;./.3//,2,,,
@06TDH:00793:00134
TGATACGTCTCCTTCCTTAGTTACTTCA
+
BBBB@AABBBC@B?B@C@B996;@@=@C
@06TDH:00752:00156
TCTCTATGCGCTCCACATGTCTAAGGT
+
ABBA9:<C@?ACB?BEBB=@@996;>@
@06TDH:00776:00154
TGATACGTCTCCTTCCTTAGTTACTTCA
+
?BBABABAABB@B@B@B@CCC?@A@@A@
@06TDH:00789:00168
TCTCTATGCGCTCCACATGTCTAAGGT
+
<<BCB?BA==@;969C99;<<;B@BAC
@06TDH:00750:00234
CGTGTCTCTAGGCACAGGATTTTGTGTAG
+
9<CBBBCCCBC?BBC??B><<<11111/1
@06TDH:00754:00223
ACGCTCGACATGCCCAGGTACAGGAG
+
BBBBBBBBB>AADFABA@ABCBB?DE
@06TDH:00756:00219
ACGCTCGACATGCCCAGGTACAGGAG
+
BB>==BBBCAABCC>9;89@BBCACC
@06TDH:00764:00232
ACGCTCGACATGCCCAGGTACAGAG
+
BB??ABABBCCCBC>BB@BBBCBBE
@06TDH:00769:00230
TAGTATCAGCCTCGCCATGACGAAGGTATTCC
+
BBB@@ACBEB@@@??=@@B>A;97;?A?@>B@
@06TDH:00794:00239
ATCAGACACGGACACAGCAGAACACAC
+
BAB@?B@:;;=@@ABBEHDCC@CCBBB
@06TDH:00799:00218
AGCACTGTAGCTGTCACTAGTTACTTGT
+
AACCCBBCAAAAAAAAABBCC@BBC@BA
@06TDH:00750:00275
TCTCTATGCGCTCCACATGTCTAAGGT
+
BBCEBBBCBCCBB@ACCBCB?@@DF?B
@06TDH:00756:00272
ACTGTAGCTGTCACTAGTTACTTGT
+
?ABBBBBBBBBBBBBAAB@BAA=><
@06TDH:00769:00276
ACGAGTGCGTTCCCCATGTCGTTAGGTATC
+
48>7=>8>=>5999/444994489:<8<9=
@06TDH:00769:00294
AGCACTGTAGCTGTCACTAGTTACTTGT
+
@ECCBABCBBBBBBBBBBBDA>?BB@BB
@06TDH:00771:00274
ATCAGACACGGACACAGCAGAACACAC
+
@?BBBBBAA=<9949999??>699994
@06TDH:00780:00297
ACGAGTGCGTTCCCCATGTCGTAGGTACTC
+
BBBBBBBCBB@BBA6=?A@?BB@@=@;99@
@06TDH:00786:00262
TGATACGTCTCCTTCCTTAGTTACTTCAGT
+
@BBCBBBBA?=;====@;898;99959@?>
@06TDH:00787:00268
CGTGTCTCTAGGCACAGGATTTTGTGTAG
+
A?BBBCCCADDBB?BBC@99;919?DCCB
@06TDH:00752:00314
ATCAGACACGGTCACAGCAGAACACAC
+
BBA@?AABBB@BBBBBBBCAB?ACEAB
@06TDH:00759:00310
TGATACGTCTCCTTCCTTAGTTACTTCA
+
BBBB@BBBBBB@B@B@CAAAA>ABB@CC
@06TDH:00765:00334
TCTCTATGCGCTCCACATGTCTAAGGT
+
BBBC@@ACBCCCC@BBBBBAA??=?=A
@06TDH:00767:00347
ACGAGTGCGTTCCCCATGTCGTAGGTACTC
+
BBBA@?@B@@=ACC8BAAABCBBB@;;<<C
@06TDH:00774:00319
TAGTATCAGCCTCGCCATGACGAAGGTATTCC
+
BBBBBAABDCA??@@=@AB@B@>=A@A@A>B>
@06TDH:00780:00320
TAATATCAGCCTCGCCAAAGGTATTCC
+
@@@BBA??BB@BB>;:;7289@=@@C=
@06TDH:00780:00340
TACTGAGCTACACACACAGAAAGATTGGT
+
;;@?999@?@;<;ABGBDBGE@FAA?AAC
@06TDH:00785:00317
TCTCTATGCGCTCCACATGTCTAAAGT
+
BBBBAA@BBBBBB@BABCCBABAA=A>
@06TDH:00755:00396
CGTGTCTCTAGGCACAGGATTTGTGT
+
B<<=CCB@A;959999969991444/
@06TDH:00760:00370
TACTGAGCTACACACACAGAAAGATTGGTG
+
B@A@@BAA:;:A?@@@>>>??:911,1,//
@06TDH:00762:00359
ATCAGACACGGACACAGCAGAACACAC
+
ABB?AABCBB>AABBAABDDC?BBBBC
@06TDH:00762:00389
TCTCTATGCGCTCCACATGTCTAAGGT
+
ABBCBBBBBBCBB@BCBBBBBCD@C@B
@06TDH:00764:00393
TCTCTATGCGCTCCACATGTCTAAGGT
+
BBCCAADCBCCBB?BCCBAAA@?=@AB
@06TDH:00788:00383
ACGAGTGGTTCCCCATGTCGTAGGTACTC
+
BBB?@AB@B>BBB7A@B@ABC9<8=<<<A
@06TDH:00797:00399
ACGCTCGACATGCCCAGGTACAGGAG
+
??BBBBBBB=B4440445;BCCCBCC
@06TDH:00765:00417
TAGTATCAGCCTCGCCATGACGAAGGTATTCC
+
BABABCBBBA@>?@B?CBB@A998<@A@ACN?
@06TDH:00770:00410
ACGAGTGCGTTCCCCATGTCGTAGGTACTC
+
>BBBBBBBBB<>==6=<==BEB9<699449
@06TDH:00773:00437
ATATCGCGAGGGTATGGAAGACTCTATAG
+
7888>>94988-89942424444444444
@06TDH:00776:00429
TGATACGTCTCCTTCCTTAATTACTTCA
+
BBBBA??CCCC@B@B@CAC@@=ADCCCD
@06TDH:00790:00408
CGTGTCTCTAGGCACAGGATTTTGTGTAG
+
A@B@BBAA?AA@ABCCB>==9=69=@ABB
@06TDH:00791:00439
CGTGTCTCTAGGCACAGGATTTTGTGTAG
+
BBBBBBBB?==@AABBB@BBBC:CCCCCA
@06TDH:00792:00426
CGTGTCTCTAGGCACAGGATTTTGTTGTAG
+
??BB?BCDBAA><;;>>:1111+11,/666
@06TDH:00797:00441
TCTCTATGCGCTCCACATGTCTAAGGT
+
BBBB???BBBBBC>???BCBB?>=@=@
@06TDH:00799:00425
TACTGAGCTACACACACAGAAAGATTGGT
+
@@B@BBBBBBBB::;A@A9;97<@B?B@B
@06TDH:00753:00494
CGTGTCTCTAGGCACAGGATTTTGTGTAG
+
BBBBBBBDBBB?BBBDB@???=6=?BCBB
@06TDH:00757:00485
TGATACGTCTCCTTCCTTAGTTACTTCA
+
?BBAAABAABB@B@B@B@>=;@>@A<BB
@06TDH:00784:00492
CGTGTCTCTAGGCACAGGATTTTGTGTAG
+
BBBBCBABBBB@EBB=:94444-9A?@@B
@06TDH:00788:00452
AGCACTGTAGCTGTCACTAGTTACTTGT
+
@@CCCB@BBBBBB???BBBCBAB??<@B
@06TDH:00792:00477
ATCAGACACGGACACAGCAGAACACAC
+
BABBBBBBDB?BBCCDCCD<<;<@>>@
@06TDH:00797:00488
TCTCTATGCGCTCCACATGTCTAAGGTAC
+
999ABBDDCBBBB=@>A;;9<;;787///
@06TDH:00752:00527
GTGTCTCTAGGCACAGGATTTTGTGTAG
+
ABBB??ADCC>B;99><1111+111<<<
@06TDH:00757:00515
TAGTATCAGCCTCGCCATGATCGAAGGTATTCCG
+
3344899449974342444488888984442424
@06TDH:00763:00506
ACGAGTGCGTTCCCCATGTCGTAGGTTACTTC
+
==;A4/1>11,/88*11:9@99/1,1::/1,/
@06TDH:00763:00521
ATCAGACACGGACACAGCAGAAACAC
+
AA@@BA@;88;8999999999A:>?@
@06TDH:00765:00521
TGATACGTCTCCTTCCTTAGTTACTTCA
+
BBBBBB?BBBA@B@B>?=>>;:@@@=@J
@06TDH:00768:00524
TCTCTATGCGCTCCACATGTCTAAGGT
+
BBBBA@@BBBBAA@AAABBBB?>;=;;
@06TDH:00771:00533
TCTCTATGCGCTCCACATGTCTAAGGT
+
ABCBBAABBBCBB@BBBBBBCBBAA@?
@06TDH:00778:00517
TCTCTATGCGCTCCACATGTCTAAGGT
+
BBCBBBBCBBBBB@BBBBEBAAA?B@B
@06TDH:00778:00549
CGTGTCTCTAGGCACAGATTTTGTGTAG
+
ABB@BCDFAAE@CBBBBAAAA9ACBBBB
@06TDH:00785:00541
ATCAGACACGGACACAGCAGAACACAC
+
AABBBBBBBB=?ABBA@BBBB?@;99@
@06TDH:00795:00517
ACGCTCGACATGCCCAGGTACAGGAG
+
B?>?A9:;@@A99919@;ACCCC@CE
@06TDH:00751:00558
TACTGAGCTACACACACAGAAAGATTGGT
+
B???BBBBBBABBBBBAF994-9===@@D
@06TDH:00752:00570
ACGCTCGACATGCCCAGGTACAGGAG
+
?BA@ABBBCCCCCC?ACDGCBDB@BA
@06TDH:00753:00592
ATCAGACACGGATACAGCAGAACACAC
+
BABB?><?>=<@>==9999>>699@@@
@06TDH:00755:00581
AGCACTGTAGCTGTCACTAGTTACTTGT
+
ABCBCBBCBBBBBBBBBBBB@<=996;;
@06TDH:00765:00573
TACTGAGCTACACACACAGAAAGATTGG
+
7<9;9>>>899>999>@?999149@<>;
@06TDH:00773:00554
ACGAGTGCGTTCCCCATGTCGTAGGTACTC
+
BBBBBBBBBB<?==6=:;;BBA==;9;<<H
@06TDH:00788:00557
TAGTATCAGCCTCGCCATGACGAAGGTATTCC
+
B?@@@ACDDC?BBBC@BBBBC:::<BDBC@C@
@06TDH:00791:00560
ACGAGTGCGTTTCCCATGTCGTTAG
+
>>734444444-//+///////,44
@06TDH:00797:00598
TGATACGTCTCCTTCCTTCTAGTTACTTCA
+
BBBA?@AAA>=>D8=8=*,,,,,*,=77//
@06TDH:00799:00589
CGTGTCTCTAGGCACAGGATTTTGTGTAG
+
B@@@BBBBAAA@BBB@A@AAAA8AA@@BB
@06TDH:00755:00648
CGTGTCTCTAGGCACAGGATTTTTGTGTAG
+
??BABCDDCAAA@BBAB?BCCJC3CBECEA
@06TDH:00757:00619
ACGAGTGCGTTCCCACTGTCG
+
8;BBBB=>=?411,////,,,
@06TDH:00758:00618
TACTGAGCTACACACACAGAAAGAT
+
874948898>>>>>;111111,//,
@06TDH:00769:00630
AGCACGTAGCTGTCACTAGTTACTTGT
+
@ACCCB??ABCBBBBBBC?=;=492;@
@06TDH:00774:00605
ATATCGCGAGGGTATGGAAGACTC
+
BBABABBBB@A?BCCD>A=@?@@@
@06TDH:00776:00622
AGCACTGTAGCTGTCACGTGTGC
+
@ACBBBBABBBABBBB:99BBBB
@06TDH:00779:00645
TAGTATCAGCCTCGCCATGACGAAGGTATTCC
+
DBB?AACFA@@;>@@=@BB=??=;@<;99?A=
@06TDH:00785:00630
TAGTAACAGC
+
B?==B@BB@B
@06TDH:00793:00645
ATCAGACACGGACACAGCAGAACACAC
+
;;?>>@?99969@@@A99999544444
@06TDH:00794:00642
TGATACGTCTCCTTCCTTAGTTACTTCA
+
./44:494=A><A>B>A??984999699
@06TDH:00753:00658
TCTCTATGCGCTCCACATGTCTAAGGT
+
BBBBBBBCBBBBB@CCD??>?@A=B@A
@06TDH:00760:00660
TGATACGTCTCCTTCCTTTAGTTACTTCA
+
BBBBBBAB=>A2429511+./.,///,4A
@06TDH:00761:00666
AGCACTGTAGCTGTCACTAGTTACTTGT
+
<<CCCCCCDBCBAAB@4/111,111-;A
@06TDH:00768:00673
ACGCTCGACATGCCCAGGTACAGGAG
+
BBBBBB?AACCCCB>AA89;CCC@CD
@06TDH:00772:00652
ATCAGACACGGACACAGCAGAACACAC
+
ABBAA?BBBH>BAEA@=====?A@@AC
@06TDH:00778:00651
TAGTATCAGCCTCGCCTGACGAAGGTATTCC
+
BBCBBBBADB@?>@@=BBBACB?@=@CC@C@
@06TDH:00784:00683
TAGTATCAGCCTCGCCATGACGAAGGTATTCC
+
BBB@@AHCCB@=9;<>CAAAAACCDACBB>A@
@06TDH:00787:00697
ATATCGCGAGGGTATGGAAGACTCTAT
+
BAAABA?>=995>>??5959999AABA
@06TDH:00788:00663
TGATACGTCTCCTTCCTTAGTTACTTCA
+
BBBB?AADBBDBA=?ACBACC@AA@?AA
@06TDH:00789:00659
TCTCTATGCGCTCCACATGTCTAAGGT
+
BBCBCDBCBBBA@?ACCCBB?==;=;>
@06TDH:00796:00684
TAGTATCAGCCTCGCCATGACGAAGGTATTCC
+
CAB@ABDB@@=?:;;=@@@@?BA?CCAAACD?
@06TDH:00759:00729
AGCACTGTAGCTGTCACTAGTTACTTGT
+
;<CCDBBBBBBBBBBBA@A==;@??<@B
@06TDH:00767:00712
CGTGTCTCTAGGCACAGGATTTTGTGTAG
+
B?BBCCF@::;;?=>>><>>>@6@BEGBB
@06TDH:00776:00726
AGCACTGTAGCTGTCACTAGTTACTTGT
+
@@CCCBAAAAAAAAAA??BBB@BBB?BB
@06TDH:00776:00737
CGTGTCTCTAGGCACAGGATTTTTTTTTTTGTGTAG
+
??BACDFC=::29>>9959>@@@ADDBA@"999?>=
@06TDH:00778:00705
AGCACTGTAGCTGTCACTAGTTACTTGT
+
@@CCBABCBBBABBBD?A@::29@@=@A
@06TDH:00785:00705
TAGTATCAGCCTCGCCATGACGAAGGTATTCC
+
AAB:9<CBBBAABBB@CBBBB@@=AABBB@C?
@06TDH:00789:00709
TGATACGTCTCCTTCCTTAGTTACTTCA
+
BBBBBBBBBBB@B@B@B@BCB@@@@@BB
@06TDH:00790:00749
TACTGAGCTACACACACAGAAAGATTGGT
+
@??=BBBA<?BB?BB@;;444-9>>;@BE
@06TDH:00795:00743
TACTGAGCTACACACACAGAAAAGATTGGT
+
A?AABBBB99:=;;999@9999-99954>=
@06TDH:00796:00737
ATCAGACACGGACACAGCAGAACACAC
+
ABB@A?BCBB>9;;;9>>?99699999
@06TDH:00799:00701
TGATACGTCTCCTTCCTTAGC
+
ACDBAABCBBA>=<=799;BB
@06TDH:00787:00766
TACTGAGCTACACACACAGAAAGATTGGT
+
9:994446./////6/44?;;:4445959
@06TDH:00796:00770
CGTGTCTCTAGGCACAGGATTTGT
+
BA99;AA@@>>61--,-*,,,*,0
@06TDH:00751:00801
TCTCTATGCGCTCCACATGTCTAAGGT
+
BBBBBBBCCCB@?=?BBAABABA?B>=
@06TDH:00763:00818
TCTCTATGCGCTCCACATGTCTAAGGT
+
BBCDABBDCCDBB@BBCBBBCCC@C@C
@06TDH:00764:00810
ACGAGTGCGTTCCCCATGTCGTAGGTACTC
+
>>DABBBBAA>ABH:C<<@EDCAA>A<<<C
@06TDH:00769:00834
TGATACGTCTCCTTCTTACTTCAGTGC
+
BAABBBBBBBB@A?@@@??A@ACBB>=
@06TDH:00772:00805
ATATCGCGAGGGTATGGAAGACTCTATA
+
BCCBCBBBCCCACBDB=A=@@@@@@A?7
@06TDH:00778:00832
TGATACGTCTCCTTCCTTAGTTACTTCA
+
BBAABCCCBBB@CAC@A?>@@=:9;9==
@06TDH:00779:00807
ATCAGACACGGACACAGCAGAACACAC
+
@BC<=>899969999999>@@=@A>>?
@06TDH:00784:00814
TAGTATCAGCCTCGCCATGACGAAGGTATTCC
+
BBB??ACA@@?B@?@?BBACB99:;@CCC@C@
@06TDH:00795:00835
TCTCTATGCGCTCCACATGTCTAAGGT
+
ACCBBBBBAAABB@BBABBBBA=>B>B
@06TDH:00796:00800
AGCACTGTAGCTGTCACTAGTTACTTGT
+
;BCD;9<DCC@9;;A@AAAAA?B@@=@B
@06TDH:00753:00874
TCTCTATGCGCTCCACATGTCTAAGGT
+
ABCECDDCBECBB>A>>=844498984
@06TDH:00767:00861
ATCAGACACGGACACAGCAGAACACAC
+
@BBB@??BBB?AB>=989?>?<>>>?@
@06TDH:00777:00883
ATATCGCGAGGGTATGGAAGACTCTATA
+
BAAA@=9:44419>@B6<9<AB?A==88
@06TDH:00778:00865
TCTCTATGCGCTCCACATGTCTAAGGT
+
BBBBCBBCAAABB@BBBBBBBCC@D@C
@06TDH:00784:00898
TCTCTATGCGCTCCACATGTCTAAGGT
+
BBBBBBBBBBBCB@D>B@B<;9@>;:4
@06TDH:00793:00875
AGCACTGTAGCTGTCACTAGTTACTTGT
+
<DCCBBBBCGCC@>999>>9959@B=AA
@06TDH:00794:00867
ACGAGTGCGTTCCCCATGTCGTAGGTACTC
+
?BAA?@@@@?5999,994994///,/////
@06TDH:00794:00878
ACGAGTGCGTTCCCCATGTCGTAGGTACTC
+
ABBABBAB996<AA7A@AACCCBB@B:<<C
@06TDH:00752:00938
TCTCTATGCGCTCCACATGTCTAAGGT
+
BBBB?BB=89>886999@@@@@@?A?A
@06TDH:00757:00933
ATCAGACACGGACACAGCAGAACACA
+
B>>>@?@>@><999999999959444
@06TDH:00763:00920
AGCACTGTAGTTGTCACTAGTTACTTGT
+
DBBBBABBBBA>BCCABACCB@?@>@BC
@06TDH:00794:00932
TGATACGTCTCCTTCCCTTAGTTACTTCAG
+
BBAAAB@BA4459599-4:99<>BBB?BCB
@06TDH:00795:00927
ATCAGACACGGACACAGCAGAACACAC
+
BBCB@@?AB@>?BBBBBBCCDACBBBB
@06TDH:00762:00968
ATATCGCGAGGGTATGGAAGACTCTAT
+
B88:BBA?88819@@@@B?CCA?@=:8
@06TDH:00766:00962
ATATCGCGAGGGTATGGAAGACTCTAT
+
AAAABBBB?@A=@ABC@C@CAAABBA@
@06TDH:00767:00964
CGTGTCTCTAGGCACAGGATTTTGTGTAG
+
BBAAABAAAAC?AAA<<;<BBB9<=>A@@
@06TDH:00771:00952
TAGTATCAGCCTCGCCATGACGAAAGTATTTCC
+
AAB;:=ECEI@BBBBABCC@@;;909?999-48
@06TDH:00772:00960
CGTGTCTCTAGGCACAGGATTTTGTGTAG
+
BB@BBBCBBBC=@=89994444,444766
@06TDH:00784:00962
TACTGAGCTACACACACAGAAAGATTGGT
+
B???BBBBB?BBAABBECCDC>AAA=B@B
@06TDH:00784:00970
TCTCTATGCGCTCCACATGTCTAAGGT
+
BBCCBBAAA@BBB@AABCDCDDCAC@=
@06TDH:00787:00976
ATCAGACACGGACACAGCAGAACACAC
+
BBBB@@>BBC>@@@;999999599894
@06TDH:00791:00995
AGCACTGTAGCTGTCACTAGTTACTTGT
+
@BCCCBBBBBBBBB?ABBBBB?ABB@CB
@06TDH:00797:00967
ACGCTCGACATGCCCAGGTACAGGAG
+
?BBBBBBBBBBDGD>AA?BCCFC@CA
@06TDH:00751:01035
CGTGTCTCTAGGCACAGGATTTTGTGTAG
+
BBBBBBB@@@C?BB@88;8444/9BA@@C
@06TDH:00753:01011
ATCAGACACGGACACAGCAGAACACAC
+
BBBBAABA@?<=@=@BBBCEEADEA@A
@06TDH:00760:01035
TACTGAGCTACACACACAGAAAGATTGGT
+
BBABBBBB???@ABEDBC;94-9442;>B
@06TDH:00781:01047
TAGTATCAGCCTCGCCATGACGAAGGTATTCC
+
?ABABBCCBB?A?@??BBBB@?><@@@@@@C?
@06TDH:00750:01089
TGATACGTCTCCTTCCTTCTAGTTACTTCA
+
ABDCABCABB>9998?A*///2228?=<44
@06TDH:00762:01086
ACGCTCGACATGCCCAGGTACAGGAG
+
BBBBBBBBBBBCBC?DC?CBBBB@BB
@06TDH:00763:01066
TCTCTATGCGCTCCACATGTCTAAGGT
+
BBBBBADBBBBBB@BBCBCBBBC@C@C
@06TDH:00768:01098
ACGCTCGACATGCCCAGGTACAGAG
+
?BBBBBBBBBBCCD@DC?CBBBBBC
@06TDH:00770:01078
TAGTATCAGCCTCGCCATGACGAAGGTATTCC
+
AABBBBBBBA>@BAB@BBBBBBB<9<>8969;
@06TDH:00781:01076
ATATCGCGAGGGTATGGAAGACTCTAT
+
BBAA==8>99919AABADEFBECC@@?
@06TDH:00792:01097
ATCAGACACGGACACAGCAGAACACAC
+
ABCABABBBB?BBBBCCCFCC@CDBBB
@06TDH:00753:01236
ATATCGCGAGGGTATGGAAGACTC
+
>>9<<BCBCCC@A<;;;?;>9999
@06TDH:00766:01203
AGCACTGTAGCTTGTCACTTAGTTTTTTTTTTACTTTTTTTTTTTGTGTT
+
@BBB<;<A><?>=111669994444444444"444444444444"44442
@06TDH:00773:01231
TGATACGTCTCCTTCCTTAGTTACTTCA
+
A@@?@999999549:9:9;87184=;>9
@06TDH:00773:01245
AGCACTGTAGCTGTCACTAGTTTTACTTTTTGT
+
7===CCCCBBBBBBB=9994444-999999+44
@06TDH:00790:01243
ATATCGCGAGGGTATGGAAGAC
+
;A?@?A??99909999?A5444
@06TDH:00786:01262
TAGTATCAGCCTCGCC
+
?>@99=AAA<,1/,,*
@06TDH:00801:00091
TACTGAGCTACACACACAGAAAGATTGGT
+
>>=?BBBB?ABA@@BBAA::4-9??=BDC
@06TDH:00818:00143
TACTGAGCTACACACACAGAAAGATTGGT
+
B??=ABBA??BBBBBABCAA@<@@@=@?B
@06TDH:00824:00134
CGTGTCTCTAGGCACAGGATTTTGTGTAG
+
BAB@BBBBBBB@BBBBB@ABAA9ABCCBB
@06TDH:00827:00137
TGATACGTCTCCTTCCTTAGTTACTTCAG
+
343744486//,/78,/,.43794/,///
@06TDH:00832:00138
ACGAGTGCGTTCCCCATGTCGTAGGTACTC
+
BBBBBBBCBB<>==6==?@CCDDDA@@AAC
@06TDH:00833:00116
AGCACTGTAGCTTTTTTTTTTTCACTAGTTTTTTTACTTTTTTTGT
+
?BBB@?ACBBCCCCCBBBBBB"CDB@@9999999&99999999&44
@06TDH:00803:00162
TAGTATCAGCCTCGCCATGACGAAGGTATTCC
+
BBB99<ECCC@@@@@=@@B@A;97<?BABAB=
@06TDH:00842:00179
ACGAGTGCGTTCCCCATGTCGTAGGTACTC
+
A?BABBB@996;@A7ABBBCC@@?=@BBBC
@06TDH:00844:00170
TGATACGTCTCCTTTCCTTTAGTTTTACTTTCA
+
?A?;=?BBBBB@CB>C@B;:94333,9@DC@CC
@06TDH:00800:00227
TCTCTATGCGCTCCACATGTCTAAGGT
+
BBCCBBCEBCDBB@CCCBBBBCC@C@D
@06TDH:00800:00234
AGCACTGTAGCTGTCACTAGTTACTTGT
+
@@DCBCBCBBBBBBBBAABBA?BBB?BA
@06TDH:00819:00209
ATCAGACACGGACACAGCAGAACACAC
+
DAA>??ACCB=?@BB@ABBBC?ACA@A
@06TDH:00827:00245
TCTCTATGCGCTCCATGTCTAAGTA
+
ACC@@CCC>><11,/66>9942444
@06TDH:00828:00210
ATCAGACACGGACACAGCAGAACACAC
+
BBAAABBBBC=?@CB@===@A?@@@@C
@06TDH:00840:00237
TAGTATCAGCCTCGCCATGACGAAGGTATTCC
+
BCCBBAGAAB=?@A@>@@@@A@@=@?;<=BCB
@06TDH:00849:00230
TCTCTATGCGCTCCACATGTCTAAGGT
+
ABCCBAABBBCBC@BBCBBBBCC@C@B
@06TDH:00805:00294
ATCAGACACGGACACAGCAGAACACAC
+
BBBAABABCB@CC@A?AACAA>B;;;A
@06TDH:00806:00251
TGATACGTCTCCTTCCTTAGTTACTTCA
+
BBBBBBBBAAC@B@A@B@BABACBC?DC
@06TDH:00806:00269
TACTGAGCTACACACACAGAAAGATTGGT
+
AAABBBB@>@BBBBBCBC@??<@B?>B@D
@06TDH:00824:00252
TCTCTATGCGCTCGACATGTCTAAGGT
+
34444;B;@111/,,,,./88;;2424
@06TDH:00824:00274
TACTGAGCTACACACACAGAAAGATTGGT
+
B@BABBBBBBBABB@?@C@??<ACC@C@C
@06TDH:00831:00281
TCTCTATGCGCTCCACATGTCTAAGGT
+
?;9<BBBCBBCBB>@;;9AAAAB?A?B
@06TDH:00838:00271
ATATCGCGAGGGTATGGAAGACTCTAT
+
BB?AABBBBBB>CCCC?C@C@A?C@=>
@06TDH:00844:00289
CGTGTCTCTAGGCACAGGATTTTGTGTAG
+
ABBBBBBDBCC@CCBA>?====6=?DCEB
@06TDH:00846:00280
AGCACTGTAGCTGTCACTAGTTACTTGT
+
?@CBDBBBAA?BBAAAAAAAB@BAB?BB
@06TDH:00809:00347
AACACTGTAGCTGTCACTAGTTACTTGT
+
A@CBBABCBB@B>@@@@C:<<@BBA8:;
@06TDH:00828:00339
TACTGAGCTACACACACAGAAAGATTGGT
+
B???BBBB>BBBBBBCCC@@@>@CBEB@A
@06TDH:00832:00343
ACGAGTGCGTTCCCCATGTCGTAGGTACTC
+
@A>>@AAABB@BBC:DBDBDCCBB@?:><H
@06TDH:00837:00323
TAGTATCAGCCTCGCCATGACGAAGGTATTCC
+
ABBBBBCAAAAABAA?BBCAB:99;ABBB@C>
@06TDH:00801:00376
CGTGTCTCTAGGCACAGGATTTTTTTT
+
@99<C<<<CEEFCCCBC@CCCBCCCCC
@06TDH:00827:00385
TGATACGTCTCCTTTCCTTTAGTTTACTTTCA
+
BBBABBBCCBD?AA=AECC@B?<;:@@@B>DI
@06TDH:00832:00354
ATCAGACACGGACACAGCAGAACACAC
+
BBB@@@>B?=69;BBBBDCDFACCAAB
@06TDH:00837:00366
TGATACGTCTCCTTCCTTAGTTACTTCA
+
BBBAAABCBBC>@>AAF@CBB>BB?>BC
@06TDH:00849:00372
TGATACGTCTCCTTCCTTAGTTACTTCA
+
BBBBBBBAAAA@A@A@B@BBBABBB@BC
@06TDH:00803:00418
CGTGTCTCTAGGCACAGGATTTTGTGTAG
+
?AAAAACCCBBABBBBCA????6?ADCBB
@06TDH:00808:00449
ACGAGTGCGTTCCCATGTCGTAG
+
BBBBBBA@==86651//////44
@06TDH:00812:00441
TGATACGTCTCCTTCCTTAGTTACTTCA
+
BBBAABBC?AA@C@D@C?BBC@BBBACC
@06TDH:00813:00422
TACTGAGCTACACACACAGAAAGATTGGT
+
B@@ABBBBBBBBB@AACCBBCBBDCABAB
@06TDH:00833:00405
TCTCTATGCGCTCCACATGTCTAAGGT
+
<AAAA;<<;>>?B:;<BA@AAAA?A@B
@06TDH:00837:00408
TAGTATCAGCCTCGCCATGACGAAGGTATTCC
+
BBCABBCBBB@BBBE@BBBBBBB@BBBBB@CA
@06TDH:00849:00433
TAGTATCAGCCTCGCCATGACGAAGGTATTCC
+
ABB@@@CCCBAAAAB@BBABBAA?BABCC?B@
@06TDH:00806:00493
TAGTATCAGCCTCGCCATGACGAAGGTATTCC
+
BCB??@DCCC@AABB@BBBBB9969<@9969=
@06TDH:00807:00472
TCTCTATGCGCTCCACATGTCTAAGGT
+
BABBBCCEBBB??=@DCBBBBBC@C@A
@06TDH:00826:00458
TGATACGTCTCCTTCCTTAGTTACTTCA
+
CCBBA@@CBBB@A@A@B@C?>=?BB@CD
@06TDH:00828:00471
TGATACGTCTCCTTCCTTAGTTACTTCA
+
BBBBBBBBAAA@A@A@C@B@?=@BB>BD
@06TDH:00836:00469
ATATCGCGAGGGTATGGAAGACTCTA
+
BABB@??BCBB>CD@B6:6<A@BBB@
@06TDH:00837:00464
TCTCTATGCGCTCCACATGTCTAAGGT
+
;<;DCDDEBCDBBACCDCB;;<A=C?A
@06TDH:00837:00480
TACTGAGCTACACACACAGAAAGATTGGT
+
A9<;AA@@?=>>9;<@CBBCC>BA@=ACH
@06TDH:00810:00531
ATATCGCGAGGGGGGGTATGGAAGACTCT
+
BBB@??;;4449999&994@5954499=B
@06TDH:00811:00529
CGTGTCTCTAGGCACAGGATTTTGTG
+
44<1111/619548444999992944
@06TDH:00828:00520
ACGCTCGACATGCCCAGGTACAGGAG
+
;?74499;<ADEECABBEC@@9959?
@06TDH:00831:00526
AGCACTGTAGCTGTCACTAGTTTTTTTACTTTTTTTTGT
+
>@BA<9=AABCCCBBB;;;4444449&999999999$94
@06TDH:00835:00541
TCTCTATGCGCTCCACATGTCTAAGGT
+
@ACECBBBBBBBB@BBDBBAAAA697;
@06TDH:00836:00505
ACGACGTTTTTTCCCCATGTCGTAGGTACTC
+
BBAABBB@@>>)888-9>@@CGC:BCC122>
@06TDH:00802:00558
ACGCTCGACATGCCCAGGTACAGGAG
+
?BBBBBBBBCCBBB@BDACBB??=@B
@06TDH:00806:00554
TGATACGTCTCCTTCCTTAGTTACTTCA
+
?A?<?BBBBBB@B@B?A>?995:CC@CC
@06TDH:00824:00565
CGTGTCTCTAGGCACAGGATTTTGTGTAG
+
=@@;99>>999=>@><=;<<??+11///7
@06TDH:00836:00570
ACGAGTGCGTTCCCCATGTCGTAGGTACTC
+
BB>>@BBBBB?BBB9B?@@CCCCC@::<AD
@06TDH:00845:00566
ACGCTCGACATGCCCAGGTACAGGAG
+
CBA@ABBBBCDCCC@CC@BBBAAAGE
@06TDH:00847:00554
TAGTATCATGCCTCGCCATGACGAAGGTATTCC
+
BCB222-,,,02,/99591:1111,/,///,42
@06TDH:00847:00563
CGTGTCTCTAGGCACAGGATTTTGTGTAG
+
BAABBBCB>=98=>99959@@@/999944
@06TDH:00847:00577
TCTCTATGCGCTCCACATGTCTAAGGT
+
BBBBBBBBABBBB@BAABCAA==;=;>
@06TDH:00847:00584
TCTCTATGCGCTCCACATGTCTAAGGT
+
BBBBBBBCBBDCD@CEECC<<>GDNDD
@06TDH:00849:00591
TAATATCAGCCTCGCCATGACGAAGGTATTCC
+
@A@@@ACBCA@;;7:48>>>>9969;999;>;
@06TDH:00806:00608
ATCAGACACGGACACAGCAGGAACACA
+
B?>@?@@@;959@999<:11,/,////
@06TDH:00809:00628
ACGCTCGACATGCCCAGGTACAGGAG
+
ABBBB?AAABCCCD@A@>@BBBC@EG
@06TDH:00812:00600
ACGCTCGACATGCCCAGGTACAGGAG
+
>?BBBBABABB=9954459BCABACD
@06TDH:00820:00639
ATCAGACACGGACACAGCCAGAACACA
+
B?>;99;<<B@@@>>99969@@?C<<<
@06TDH:00831:00605
TCTCTATGCGCTCCACATGTCTAAGGT
+
;;BCBBBCBBB<;8;B@9;;@@@=A@C
@06TDH:00840:00646
TGATACGTCTCCTTCCTTAGTTACTTCA
+
ABBABCBBBBB>A>A@B@ABA=;;;>AA
@06TDH:00848:00601
TAGTATCAGCCTCGCCATGACGAAGGTATTCC
+
BBBAAACBBBA==:;599@9999545444242
@06TDH:00820:00673
TCTCTATGCGCTCCACATGTCTAAGGT
+
BCCCBBEDBBBCC@CCCBBAAAD@DB=
@06TDH:00821:00660
TGATACGTCTCCTTTCCTTTTTTAGTTTTTTTAC
+
@ABBBBBDBAA?=;:;244999(34444444&4;
@06TDH:00821:00670
ATCAGACACGGACACAGCAGAACACAC
+
BBBBBBABCB????A@=AABB>BBBBB
@06TDH:00843:00676
TGATACGTCTCCTTCCTTAGTTACTTC
+
449=44;A;99898;@C@DBB>=@A<9
@06TDH:00814:00710
ATATCGCGAGGGTATGGAAGACTCTAT
+
BAAAABBABBC?949?5859@@@@A@@
@06TDH:00815:00714
ATATCGCGAGGGTATGGAAGACTCTAT
+
BCBABBABBAA?AADE=A=C<<4=443
@06TDH:00815:00737
TAGTATCAGCCTCGCCATGACGAAGGTATTC
+
<<@:;<CBBB@@@@?=@<-----+,*,,,*/
@06TDH:00817:00734
ACGCTCGACATGCCCAGGTACAGGAG
+
B@?@BBBBBECAAA:?;944999599
@06TDH:00820:00712
TGATACGTCTCCTTCCTTCAGTTACTTCAG
+
7<?@99498665::;-1-////,/4499//
@06TDH:00820:00736
AGCACTGTAGCTGTCACTAGTTACTTGT
+
AABBBBBBBBBBACBA===44299949@
@06TDH:00829:00713
ATCAGACACGGACACAGCAGAACACAC
+
ABCABB>>?=69;A@>>@A???@AAAB
@06TDH:00835:00717
ATACGCGAGGGTATGGAAGACTCTAT
+
BB@@@AABCB@B@BC792;;<9BA@@
@06TDH:00846:00705
AGCACTGTAGCTGTCACTAGTTACTTGT
+
@@BBCCCCCBBA>>BCCCCCC;@@>799
@06TDH:00803:00754
TCTCTATGCGCTCCACATGTCTAAGGT
+
?AAAACBA@@AAAABBCA???AAAGBE
@06TDH:00812:00756
TGATACGTCTCCGTTCCTTAGTTACTTCA
+
.1.6:>949442449;?@899;144;244
@06TDH:00820:00760
TAGTATCAGCCTCGCCATGACGAAAAAGGTATTCC
+
BBBBBBBBBBEABBCBB?=:;44444-9<@@CDCD
@06TDH:00826:00763
TCTCTATGCGCTCCACATGTCTAAGGT
+
9=?A@A::<@@@B9<<C;;<<<9>@59
@06TDH:00833:00779
TGATACGTCTCCTTTTTCCTTTAGTTTTTTTTACTTTTCA
+
BBAAAA;??998;@@@0=;9;:948888888$44899,4:
@06TDH:00838:00766
ATCAGACACGGACACAGCAGAACA
+
CBBABBAB?><=A88889999699
@06TDH:00826:00804
AGCACTGTAGCTGTCACTAGTTACTTGT
+
@ABB??ACCBCABBBB=>=9428>=;@@
@06TDH:00826:00813
TACTGAGCTACACACACAGAAAGATTGGTGC
+
BBCBBCBBBBBBBAA=;;444-9>>;@BGCC
@06TDH:00838:00801
TAGTTCAGCCTCGCCATGACGAAGGTATTCC
+
BB?@>ABB?@;>==68:;;@@A?C?DCD@C@
@06TDH:00847:00806
TGATACGTCTCCTTCCTTAGTTACTTCA
+
BBB@@ABCCBC>?=?;=;>99589958@
@06TDH:00801:00850
ACGCTCGACATGCCCAGGTACAGGAG
+
BBBBBBAA@@C99909>;@BDDCCEC
@06TDH:00809:00858
ATCAGACACGGACACAGCAGAACACAC
+
AAB@AAABBB::;DCBCCDCB@CCCBB
@06TDH:00814:00863
TAGTATCAGCCTCGCCATGACGAAGGTATTCC
+
BBCBBCCCCD@ABBB?DCCCBEE@CACBCACA
@06TDH:00819:00896
TACTGAGCTACACACACAGAAAGATT
+
B??>BBCC>??ABBCCDCAAA@AEC@
@06TDH:00827:00850
TCTCTATGCGCTCCACATGTCTAAGGT
+
BBBBCCBECBB8859>>9999>?6959
@06TDH:00828:00865
TAGTATCAGCCTCGCCATGACGAAGGTATTCC
+
BBB9:?DECCCC;;;<>>>A899>A<?99242
@06TDH:00847:00894
TAGTATCAGCCTCGCCATGACGAAGGTATTCC
+
B?B;;;=@??=@@A@=@@>@?;96;@B>@==6
@06TDH:00811:00903
TACTGAGCTACACACACAGAAGATA
+
7399>>88;=BBB@?:;1//,//,/
@06TDH:00812:00940
TACTGAGCTACACACACAGAAAGATTGGT
+
C@@?BBBDAB??@@<99@9990499>>;=
@06TDH:00813:00945
TCTCTATGCGCTCCACATGTCTAAGGT
+
BBBBBBBBBBBBB=@@@@>9>895494
@06TDH:00814:00927
TACTGAGCTACACACACAGAAAGATTGGT
+
@?@@@BC@@@BB@@@@@@99909995988
@06TDH:00820:00925
CGTGTCTCTAGGCACAGGATTTTTTTTTTTTTTTTTTTTGTGTAG
+
BBBAAACCAAAABBB887///////////111111111"///88:
@06TDH:00823:00919
TCTCTATGCGCTCCACATGTCTAAGGT
+
BBBBBBBCBCD@?=?BAABBBCBBC@B
@06TDH:00830:00911
TGATACGTCTCCTTCCTTAGTTACTTCA
+
BCB@@@BDCBC@C@B?B@@AA@BBB@CC
@06TDH:00839:00944
TAGTATCAGCCTCGCCTGACGAAGGTATTCC
+
BBB??ABBDB@BBBB@CBBBAB?BCAABAN@
@06TDH:00844:00929
TCTCTATGCGCTCCACATGTCTAAGGT
+
BCCE?@ABA@B9859?999>>>?<><?
@06TDH:00802:00961
CGTGTCTCTAGGCACAGGATTTTGTGTAG
+
BBBABBCC@?AAFBBA><4444-9BCBCB
@06TDH:00806:00964
TCTCTATGCGCTCCACATGTCTAAGGT
+
BBCBBBBCBDBBB>ABBBBBAAA8<:<
@06TDH:00807:00955
TACTGAGCTACACACACAGAAAGAATTA
+
A>@@A@BBCCBBA@>@B11--+--**)*
@06TDH:00809:00967
TCTCTATGCGCTCCACATGTCTAAGGT
+
BBBBA@@BBBBAA?CBBCBBBCC@D@B
@06TDH:00812:00976
ACGAGTGCGTTCCCCATGTCGTAGGTACTC
+
BBB@@AB?;;2444/9@@@@EB998;999B
@06TDH:00822:00993
ACGCTCGACATGCCCAGGTACAGGAG
+
BBBBBB:;;@A99919969BCBCCDD
@06TDH:00826:00963
ATCAGACACGGACACAGCAGAACACAC
+
BBB>??AACB?BBBBEDBCBC@CBBBB
@06TDH:00846:00975
TACTGAGCTACACACACAGAAAGATTGGT
+
A?=?BBC?>?BBBBDDAC@==:@?B?CBC
@06TDH:00849:00985
AGCACTGTAGCTGTCACTAGTTACTTGT
+
@ACHCBBB???B???BBBB99694428@
@06TDH:00811:01040
TACTGAGCTACACACACAGAATGATTGGT
+
8111//8;799444/,,,,,*,,,,*424
@06TDH:00823:01043
ATATCGCGAGGGTATGGAAGACTCTAT
+
@CAABA??9991999924:;4499::;
@06TDH:00826:01039
TCTCTATGCGCTCCACATGTCTAAGGT
+
BNDC?@AAA@ABCDCCCEBCBAB@CDB
@06TDH:00828:01013
TCTCTATGCGCTCCACATGTCTAAGGT
+
BBBBBBBBBCBBB@BBBCBDCBAACBE
@06TDH:00833:01016
CGTGTCTCTAGGCACAGGATTTTGTGTAG
+
B@AABBFB@AAADCBBA?;;;;/9@BABB
@06TDH:00836:01044
TGATACGTCTCCTTCCTTAGTTACTTCA
+
;BBBBGBBBCCAC@B@CBBCB?BBB@AA
@06TDH:00838:01012
AGCACTGTAGCTGTCACTAGTTACTTGTG
+
@ACCCBBB??@BBBBBBBBCC?CAA=@AA
@06TDH:00844:01021
ATATCGCGAGGGTATGGAAGACTCTATAGAGT
+
BA@A9:;BABB>;9;?6;6:>::=49733..4
@06TDH:00848:01003
AGCACTGTAGCTGTCACTAGTTACTTGT
+
?@CCCBBC@?@@@@>@@>>@A599=544
@06TDH:00806:01050
CGTGTCTCTAGGCACAGGATTTTGTGTAG
+
ABBBBAAAAAA@BAB>;94444,9@@ABC
@06TDH:00806:01085
CGTGTCTCTAGGCACAGGATTTTTTTTTTTTTTTTTGTGTAG
+
@>AAAACCABB@A=BA;:////////111111111"1//8:;
@06TDH:00809:01071
ATAGACACGGACACAGCAGAACACAC
+
;A>;:<BBB@<;;<99999969?>?B
@06TDH:00811:01093
TGATACGTTTTCCTTCCTTAGTTACTTCAGTGC
+
BB<9::4444,49;9BBC=?@@?@@@>AAB@B?
@06TDH:00822:01056
TACTGAGCTACACACACAGAAAGATTGGT
+
>;==BBBB>BBBBBB?>;44409@?;@>@
@06TDH:00846:01097
TGATACGTCTCCTTCCTTAGTTACTTCA
+
BBBBBBBDCBC@C@D@B@BBBABCB@BC
@06TDH:00848:01099
ATATCGCGAGGGTATGGAAGACTCTAT
+
BBABABBBEBCA@?AB=A=ACCCCBBE
@06TDH:00849:01094
CGTGTCTCTAGGCACAGGATTTTGTGTAGA
+
ACABBE@@DCCABBB@@<9999/9999966
@06TDH:00803:01124
AGCACTGTAGCTGTCACTAGTTACTTGT
+
ABCCCBBCBBBBBBBBCBAAA@@@@BCC
@06TDH:00806:01105
ATATCGCGAGGGTATGGAAGACTCTA
+
ABBABA@@9997;B@B?E@CBBA@?B
@06TDH:00806:01148
TCTCTATGCGCTCCACATGTCTAAGGT
+
@BBBBAABBBBBBABBBBCBBBC@E@C
@06TDH:00810:01140
TCTCTATGCGCTCCACATGTCTAAAAAGGT
+
BBBBAAACCCCBB?BBBA;;;44444+9@@
@06TDH:00815:01126
ACGAGTGCGTTTTTTTCCCCCCCCCATGTCGTAGGTACTC
+
A?BBBBBB>=888>>&99999999"4::ACCCCC@<<==C
@06TDH:00816:01144
CGTGTCTCTAGGCACAGGATTTTTTGTGTAG
+
@@BABBAB?AA@BBB@;9444444(9@@BCC
@06TDH:00818:01147
AGCACTGTAGCTGTCACTAGTTACTTGT
+
A@CCCCCCBB@?ABBBBB@AB?BBB@BA
@06TDH:00822:01102
TCTCTATGCGCTCCACATGTCTAAGGT
+
BCCBCBEEBBBBBABBBBBBBBD@C?B
@06TDH:00845:01143
TGATACGTCTCCTTTTCCTTTTTAGTTTACTTTCA
+
BBBB???BBBB<=882>59999,39><7>99919@
@06TDH:00807:01173
TGATACGTCTCCTTCCTTAGTTACTTCA
+
ABAABCB??@C@B@B@C><=B;948884
@06TDH:00816:01166
TACTGAGCTACACACACAGAAAGATTGGT
+
?>BBBCCCABBBB998>=99919@@6969
@06TDH:00835:01172
TCTCTATGCGCTCCACATGTCTAAGGT
+
ABCCEBBBBBCBC@CCBBBBBBBBC@C
@06TDH:00836:01166
ACGAGTGCGTTCCCCATGTCGTAGGTACTC
+
AABBBBBB;;2444/9999@CB<<79999@
@06TDH:00846:01157
TCTCTATGCGCTCCACATGTCTAAGGT
+
BCCCCCCE==;4459??@?>>>@;@>A
@06TDH:00809:01241
ACGCTCGACATGCCCCAGGTACAGGAG
+
@CBC@@@B@994444/9959999?<99
@06TDH:00817:01214
ATCAGACACGGACTACAGCAGAACACACAGACA
+
BAAA@>;81/,11///66ACCB@AA>@@B<;9>
@06TDH:00823:01235
ATCAGACACGGACACAGCAGAACACAC
+
?A?@BBAABC>@@9;8899??;>999>
@06TDH:00834:01225
TACTGAGCTACACACACAGAAAGATTGGTG
+
A9<<CCCC>?>?@@>?99999199959<@B
@06TDH:00836:01254
AGCACTGTAGCTGTCACTAGTTACTTGT
+
?ACBCBCDBBBB@BB@>>>99599959A
@06TDH:00842:01257
ATCAGACACGGACACAGCAGAAC
+
BB@@ABBBB?79;9;;ABCAA>A
@06TDH:00852:00126
ATCAGACACGGACACAGCAGAACACAC
+
BB???BBBBB>BB@?>=A==A?@;<;B
@06TDH:00854:00137
AGCACTGTAGCTGTCACTAGTTACTTGT
+
?@CCBABCBBBBBBBBBCCAA>?AA>BB
@06TDH:00870:00138
CGTGTCTCTAGGCACAGGATTTGTGTAG
+
;8994448@9959@@9959>>:>94444
@06TDH:00870:00148
TAGTATCAGCCTCGCCATGACGAAGGTATTCC
+
AABBBBBABA@??@@=@@A@=@?=@@BBB?B?
@06TDH:00866:00166
ATCAGACACGGACACAGCAGAACACAC
+
BB>???@B@A=@@B;;<BBABCBB@@@
@06TDH:00877:00163
TCTCTATGCGCTCCACATGTCTAAGGT
+
ABCBA@?BAAACC@BB@BBBBAAAA>@
@06TDH:00881:00156
TCTCTATGCGCTCCACATGTCTAAGGT
+
BCBCAABFCBBBBADCBBE@@@C@CBB
@06TDH:00882:00169
ATCAGACACGGACACAGACAGACACAC
+
B?@@A@@>942489:4/////////66
@06TDH:00884:00190
ATATCGCGAGGGTATGGAAGACTCTATA
+
@ACBABBB>??>@BBC@CBCEDAECA8<
@06TDH:00884:00196
TGATACGTCTCCTTCCTTAGTTACTTCA
+
@;;:@A>;:<B>A@C>@<>98498><>A
@06TDH:00885:00183
CGTGTCTCTAGGCACAGGATTTTGTGTAG
+
BBBAAABB?AA@CBBBB@BCDC:BBBBB@
@06TDH:00887:00175
ACGCTCGACATGCCCAGGTACAGGAG
+
@@ABBBBCB?@???>:;9<CEECBCC
@06TDH:00892:00157
ATCAGACACGGACACAGCAGAACACAC
+
?:;8>>:11/,/666/////8,////4
@06TDH:00896:00164
ATCAGACACGGACACAGCAGAACAC
+
AAABCBAB@?==@488>?999=?99
@06TDH:00860:00249
AGCACTGTAGCTGTCACTAGTTACTTGT
+
AACDDCBCBBBBBBBBBBBBD@BBB@BD
@06TDH:00873:00214
TAGTATAAGCCTCGCCATGACGAAGGTATTCC
+
7-1,,,,*,/5///:58778=9999594/787
@06TDH:00879:00230
ATCAGACACGGACACAGCAGAACACAC
+
BAAA@@?@A@?BC9;;;<B@B>B<99>
@06TDH:00887:00220
TCTCTATGCGCTCCACATGTCTAAGGT
+
BBBCABBGBBBBB@DBCB@??A@@B@A
@06TDH:00887:00229
TCTCTATGCGCTCCACAAGTCTAAAGGTACTG
+
ABCBBBBBBBBBB@B@B@CA=9::6;=BBCCC
@06TDH:00852:00261
CGTGTCTCTAGGCACAGGATTTTGTGTAG
+
BBBBCCCCBBD@CBBBC@@?=?6=?ABCB
@06TDH:00854:00260
TAGTATCAGCCTCGCCATGACGAAGGTATTCC
+
A@C@@ACBBC?ABAC?BBABB@?=@A@@@@B=
@06TDH:00868:00292
TGATACGTCTCCTTCCTTAGTTACTTCA
+
BBBB@??BBBD@B?B@C@CCB?BBBBCC
@06TDH:00873:00286
ATATCGCGAGGGTATGGAAGACTCTAT
+
BAABBBBBBBB?@@AC@CCCCBBC998
@06TDH:00874:00259
ATATCGCGAGGGTATGGAAGACTCTAT
+
CBABABCBA>B>CCBC@C@CBBBBBB>
@06TDH:00874:00266
ATCAGACACGGACACAGCAGAACACAC
+
BBBA??@CCB@BB@@?BBB?A?@@@@B
@06TDH:00875:00255
ATATCGCGAGGGTATGGAAGACTCTAT
+
AAAABBBBBBB=ABAA@D@D:=<CCA>
@06TDH:00877:00270
ACGAGTGCGTTCCCACTGTCGTAGG
+
>@@;<<B@<<,11,/////;;A11,
@06TDH:00880:00299
TCTCTATGCGCTCCACATGTCTAAGGT
+
BBBCCBBDBCCCC@B?@?BBBBB@C@C
@06TDH:00885:00264
CGTGTCTCTAGGCACAGGATTTTGTGTAGAG
+
@@BBBCCCBBB@BBB@;94444/99@@@AAC
@06TDH:00893:00281
TGATGTCTCCTTCCTTAGTTACTTCAGTGC
+
;CAAA?BBCBB>B>@??8959995499ACD
@06TDH:00852:00329
TCTCTATGCGCTCCACATGTCTAAGGT
+
@A@@FFDFDCC@?=AECCCBBBBAD>A
@06TDH:00859:00343
ACGAGTGCGTTCCCCATGTCGTAGGTACTC
+
BBB@AAB@;;2444/9>>>BBA99699444
@06TDH:00862:00312
CGTGTCTCTAGGCACAGGATTTGTGTAG
+
AABBBBCAAAC@CCC@@=98809>>?>A
@06TDH:00868:00344
TAGTATCAGCCTCGCCATGACGAAGGTATTCC
+
BAD@@ACBBB@BAAB?ABB@A??=A@@@@@C=
@06TDH:00878:00315
TGATACGTCTCCTTCCTTAGTTACTTCA
+
BBB>>>BBBBB@B@B@C@BAA>BBB@B@
@06TDH:00883:00346
ATCAGACACGGACACAGCAGAACACAC
+
BBBBBBBBCB?AAAAAAAEBD?CBBBC
@06TDH:00896:00344
ATCAGACACGGACACAGCAGAACACAC
+
BBBABABBCBDABAB==>?>A;@B@@C
@06TDH:00897:00305
TATACACACACAGAAAGATTGGTGC
+
B?<?BBBBBCBC:::8;=@@C@CCC
@06TDH:00855:00382
ATATCGCGAGGGTATGGAAGACTCTATA
+
@AABBBBBCCC>@@AB=?=@AB@BB@<7
@06TDH:00858:00383
GATACGTCTCCTTCCTTAGTTACTTCA
+
@BBBB@>>@B@C?B?B@BBB?AAB@BC
@06TDH:00858:00384
AGCACTGTAGCTGTCACTAGTTACTTGT
+
ABBBBABBBBBB@@@BA@BBC@B?@=?B
@06TDH:00862:00372
TGATACGTCTCCTTCCTTAGTTACTTCA
+
?BA>>@BA@@CBC@C?B?>><;994944
@06TDH:00864:00354
AGCACTGTAGCTGTCACTAGTTACTTGT
+
AABBA@@@BBBCCBBBBBABA@?999:B
@06TDH:00865:00378
TGATACGTCTCCTTCCTTAGTTACTTCA
+
BBBBBABBBAB?BBH@B@B@@=@@@?@A
@06TDH:00867:00392
TAGTATCAGCCTCGCCATGACGAAGGTATTCC
+
BCB@@ACAAA@@@@B?BBBAA998<?;<=AC@
@06TDH:00869:00360
ATCAGACACGGACACAGCAGAACACAC
+
BABB:::BB><99899999@?<>999>
@06TDH:00871:00369
CGTGTCTCTAGGCACAGGATTTTTGTGTAG
+
??@@@AAA>>A@BBCBB>=====/=@ABCA
@06TDH:00877:00384
TCTCTATGCGCTCCACATGTCTAAGGT
+
CCBEAA:<<AA?A=A;<;ACCA?=@=B
@06TDH:00886:00372
TGATACGTCTCCTTCCTTAGTTACTTCA
+
BAAA@A@FB947;;8;@@@A@>;;;=@B
@06TDH:00891:00356
TAGTATCAGCCTCGCCATGACGAAGGTATTCC
+
BBH@?ACAAAABBBB@BCBBB996<=AABBDB
@06TDH:00894:00354
CGTGTCTCTAGGCACAGGATTTTGTGTAG
+
A@BCBC:9<BB@BBBAA?9;;;4;ABCBC
@06TDH:00860:00402
TCTCTATGCGCTCCACATGTCTAAGGT
+
BBB@@@@@@@@BB?BCBBB;;<A?B?;
@06TDH:00862:00417
CGTGTCTCTAGGCACAGGATTTTTTTTTTTTTTGTGTAG
+
BBCBCCDDCBBBDB@887////1111111111"1//68:
@06TDH:00863:00411
GTCTCTATGCGCTCCACATGTC
+
,.///>94911///,//68844
@06TDH:00868:00427
ACGCTCGACATGCCCAGGTACAGGAG
+
BBBBBBAABFDBBB>=?C@BBBC?EG
@06TDH:00889:00438
TAGTATCAGGCTCGCCCATGACGAAGGTATTCC
+
44491//78,////11+444844424:444242
@06TDH:00853:00465
ATATCGCGAGGGTATGGAAGACTCTA
+
BA??@BBBCBB>CBBC@B@C@A@BB@
@06TDH:00853:00469
ATATCGCGAGGGTATGGAAGACT
+
88>899>4444-49998924944
@06TDH:00861:00482
ATATCGCGAGGGTATGGAAGACTCTAT
+
CBABBBBBCDC@A@AB=A=ABB@B@@>
@06TDH:00865:00477
AGCACTGTAGCTGTCACTAGTTACTTGT
+
AABBCCC;=@ABCCCCBCAA@>@;9999
@06TDH:00875:00461
TAGTATCAGCCTCGCCATGACGAAGGTATTCC
+
BABBBBGBBB@CCBB@BBC@@@B?CDBDB@C>
@06TDH:00888:00469
TACTGAGCTACAAACACAGAAAGATTGGTGC
+
BAAABCCBBBBBB?BBBBAAA>ACC@B@AAA
@06TDH:00895:00482
ATATCGCGAGGGTATGGAAAGACTCTAT
+
BBBBBBBBBBC>BCCC@CC>B???BB??
@06TDH:00875:00516
TGATACGTCTCCTTCCTTAGTTACTTCA
+
9<<BBA?@?89595924679B?BBHABB
@06TDH:00886:00511
TCTCTATGCGCTCCACATGTCTAAGGT
+
44444499>>B9999>>>999942424
@06TDH:00886:00523
TCTCTATGTGCTCCACATGTCTAAGGT
+
ABBBABBC@@ABC@BB@BBDCBA?A@A
@06TDH:00890:00536
ATCAGACACGGACACAGCAGAACACAC
+
BBBBBBBBCA>@?>=>BCCCFACDBBC
@06TDH:00892:00547
TGATACGTCTCCTTCCTTAGTTACTCA
+
BBBBBBBBBBB@B@B@A<;942;@>@B
@06TDH:00893:00533
TACTGAGCTACACACACAGAAAGATTGGT
+
AABBCDBBBBBB::;BAB@@@<B@?>A@B
@06TDH:00893:00547
TCTCTATGCGCTCCACATGTCTAAGGT
+
?@AAAA999>?9949949>A@BC@CAC
@06TDH:00896:00519
CGTGTCTCTAGGCACAGGATTTTGTGTAG
+
??BBBCFBBBB@CBBCC@BBCC:CBBCC?
@06TDH:00899:00510
ATCAGACACGGACACAGCAGAACACAC
+
BBB>AABBCC=@ADDDBCDBD?BDBBB
@06TDH:00860:00559
ACGCTCGACATGCCAGGTACAGGAGA
+
9??@99994;;88,//,///687::4
@06TDH:00864:00583
AGCACTGTAGCTGTCACTAGTTACTTGT
+
AADDCBBBBBBBBBBBBDC::69>><@B
@06TDH:00870:00590
ATCAGACACGGACACAGCAGAACACAC
+
ABB@AABBBBBBAAAA?BA?D?@=@@B
@06TDH:00886:00553
AGCACTGTAGCTGTCACTTGTGTGC
+
BBCCCBBBBBBBBBBBBB?ABBCDB
@06TDH:00850:00620
ATATCGCGAGGGTATGGAAGACT
+
A??:;9?@99919911::,1///
@06TDH:00854:00601
TGATACGTCTCCTTCCTTAGTTACTTCA
+
BBBAA?BB@@A@A@A@A@?BB@BBB@BB
@06TDH:00858:00639
ATCAGACACGGACACAGCAGAACACAC
+
BBBAAABBBB@??9;;@>B@A<@<<<A
@06TDH:00862:00645
TCTCTATGCGCTCCACATGTCTAAGGT
+
BCCCCAAACAA@@=@@@DB@@AC?B<;
@06TDH:00871:00623
ATATCGCGAGGGTATGGAAGACTCTA
+
B988CDBBABDA@?AA=@>A9<<@?>
@06TDH:00878:00630
TGATACGTCTCCTTCCTTAGTTACTTCA
+
BB<<AAA???A@A@A@A@BBB@@AB@BC
@06TDH:00879:00623
ATATCGCGAGGGTATGGAAGACTCTAT
+
BB@@ABB@A>A=@BBB@B@B@??@@>>
@06TDH:00888:00630
ATATCGCGAGGGTATGGAAGACTCTAT
+
AAAAABB@BAB=@ABC?B?BACBBBA?
@06TDH:00889:00618
AGCACTGTAGCTGTCACTAGTTACTTGT
+
BBCCCBBFBBABBBBBBBBCC@CBB@BB
@06TDH:00850:00680
CGTGTCTCTAGGCACAGGATTTTGTGAG
+
BB@@ACBBBBC?A>8677//11+111>8
@06TDH:00851:00668
ATCAGACACGGACACAGCAGAACACAC
+
BBAABBAAB?;=@9;;ABCBC>AA@@B
@06TDH:00853:00684
TGATACGTCTCCTTCCTTAGTTACTTCA
+
BBBAABBBBBB@A@A@A@BBB@BBD@CC
@06TDH:00854:00664
ACGCTCGACATGCCCAGGTACAGGAG
+
BBBBBBBBBBBCCC@CCAEDBDC@DB
@06TDH:00856:00681
ACGCTCGACATGCCCAGGTACAGGAG
+
@BBCBBBBCBBA??<;;7;BBBCCDA
@06TDH:00858:00690
ATCAGACACGGATACAGCAGAACACA
+
AABB??>?@@>@>;999999969999
@06TDH:00860:00660
ACGCTCGACATGCCCAGGTACAGGAG
+
BBBBBBAB?==44409959@AAEACC
@06TDH:00861:00677
ACGCTCAGGTACAGGAACTG
+
A;8489848=89442<8;;B
@06TDH:00866:00659
ATCAGACACGGACACAGCAGAACACAC
+
BBBABB@??>69;@BBBCECD@C@A@C
@06TDH:00879:00690
TACTGAGCTACACACACAGAAAGATTGGT
+
B?@?CCCBBBBBBBB@;;444-9>==@AC
@06TDH:00886:00698
ATATCGCGAGGGTATGGAAGACTCTA
+
AAAABABBBBBB??AC@B@C@AADCB
@06TDH:00895:00687
TAGTATCAGCCTCGCCATGACGAAGGTATTCC
+
BBB??AEAAAAAB;?;?@>>>9959<<;;@C>
@06TDH:00852:00724
TACTGAGCTACACACACAGAAAAGATGGGGT
+
A>@?CBCBBBBBBBA=@@9999/9?9999/9
@06TDH:00858:00720
TACTGAGCTACACACACAGAAAGATTGGT
+
@>@CCCCCCBBBBABA@@9990999<@59
@06TDH:00863:00730
ACGAGTGCGTTTCCCCATGTCGTAGGTACTC
+
BBABA?B====9>>>4>999><99A=999;4
@06TDH:00868:00734
AGCACTGTAGCTGTCACTAGTTACTTGT
+
AABBBBCBBCBBA@@ABBBDD@B9969@
@06TDH:00870:00722
AGCACTGTAGCTGTCACTAGTTACTTGT
+
;;A@?BBCCCABBBBC?=>98599969=
@06TDH:00871:00718
ATCAGACACGGACACAGCAGAACACAC
+
BBBBBBAA??69;@@@>ABAA>ACAA@
@06TDH:00878:00744
ATATCGCGAGGGTATGGAAGACTCTAT
+
AAAABBBBBBB;AABC696;;<<CA@@
@06TDH:00879:00749
AGCACTTGTAGCT
+
0;11/1,/,,,//
@06TDH:00884:00738
TCTCTATGCGCTCCACATGTCTAAGGT
+
AAABCCBCCCC<<;<BAA@AAAA@A?@
@06TDH:00885:00737
TCTCTATGCGCTCCACATGTCTAAGGT
+
@@CCCBBBBBBBB@BBBCBB=>=8=;>
@06TDH:00851:00787
TACTGAGCTACACACACAGAAAAGATTGGT
+
B>@?BBBB??AABBCBAA4444,4995969
@06TDH:00857:00753
TCTCTATGCGCTCCACATGTCTAAGGT
+
BBBBAAABABBBB?A@@>;994459<9
@06TDH:00859:00797
CGTGTCTCTAGGCACAGGATTTTTTTTTTTTTTTTTTTTTGTGTAG
+
BBCBBCBBDCCB@?8998888999999999998444444"494///
@06TDH:00860:00796
AGCACTGTAGCTGTCACTAGTTACTTGT
+
?AFBBBDC?@BBBBCC@@B9/,111,11
@06TDH:00873:00780
CGTGTCTCTAGGCACAGGATTTTTTTTTTTTTTTGTGTAG
+
BBBBBBCCBBBABBBA;;88666666::::;<<"111888
@06TDH:00878:00752
TCTCTATGCGCTCCACATGTCTAAGGTACGAC
+
@BBDCCBCBAA:;9;@@:84449242441/8/
@06TDH:00880:00793
TAGTATCAGCCTCGCCATGACGAAGGTATTC
+
994994;944244442/6;/1//,,*,,/,/
@06TDH:00881:00781
TCTCTATGCGCTCCACATGTCTAAGGT
+
<<BBBBC???BBB@BCD>=8:442959
@06TDH:00892:00787
ATCAAACACGGACACAGCAGAACACAC
+
ABBBB<BBBB?@@BBCBCCCC@CBB?@
@06TDH:00894:00793
CGTGTCTCTAGGCGACAGGATTTTGTTGT
+
98>9944444424448;;:4444,44246
@06TDH:00852:00800
TAGTATCAGCCTCGCCATGACGAAAAAAAAAAAAAAAAAAAAGGTATTCC
+
BBBBBBBEB==7878499>9949999999998444444444"42448898
@06TDH:00853:00807
ATATCGCGAGGGGGGGGTATGGAAAAAAAA
+
B??>AAAAE>>>>>>>$1111-/1111111
@06TDH:00863:00818
ACGCTCGACATGCCCAGGTACAGGAG
+
BBBBBBBB=99444-9?=@?C<<8=A
@06TDH:00876:00801
TACTGAGCTACACACACAGAAAAAAAA
+
B@>>AACCAB::;=>>111<<<;;;::
@06TDH:00877:00847
ACGCTCGACATGCCCAGGTACAGGAG
+
BBBABBBB@???=?:==@?=>9;59@
@06TDH:00881:00807
TACTGAGCTACACACACAGAAAAAAAA
+
BABABBBBDBBB=://1/111//////
@06TDH:00886:00836
TACTGAGCTACACACACATGAAAAAAA
+
83444444>@@8:<11///////////
@06TDH:00887:00815
CGTGTCTCTAGGCACAGGATTTTTTTTTTTTGTGTAG
+
BABBBBCBBBB@DB@999444444889999"999;>C
@06TDH:00895:00813
CGTGTCCTAGGCACAGGATTTTTTTT
+
BBBBBB@B??===@445999999999
@06TDH:00896:00815
TATACGTCTCCTTCCTTAGTTACTTCA
+
BBBBBBBBBC@B@@@D@BBB?BBEC@@
@06TDH:00858:00879
ACGCTCGACATGCCCAGGTACAGGAG
+
A=7:99;;9@B@@D?9969@>@B?AA
@06TDH:00863:00892
ATTCAGACACGGACACAGCAGAACACAC
+
><<>@@>>>984999944ACCBBDC=<;
@06TDH:00898:00873
TCTCTATGCGCTCCACATG
+
>8>9@<<9888--***(,,
@06TDH:00898:00890
CGTGTCTCTAGGCACAGGATTTTTTTTTTTTTTTTTTTTTGTGTAG
+
BACBB99;@@@=AB><<;11111111111111///////"///889
@06TDH:00866:00907
ACGCTCGACATGCCCAGGTACAGG
+
BBBBBBBBABABBFABB@EDCDC@
@06TDH:00880:00917
CGTGTCTCTAGGCACAGGATTTTGTGTAG
+
BAABCCCCAAA:<;99><9999/9=?::=
@06TDH:00887:00936
AGCACTGTAGCTTTCACTAGTTACTTGTGTAC
+
BBBCCCCC=BBCC<@?DCCA?BA@>;@BB@@@
@06TDH:00899:00907
TAGTATCAGCCTCGCCATGACGAA
+
??A??AC@<9A?901,//////42
@06TDH:00850:00963
TGATACGTCTCCTTCCTTAGTTACTTCA
+
BBBB@?@A@89595969;74429=@:@B
@06TDH:00870:00980
ACGCTCGACATGCCCAGGTACAGGAG
+
B@ABBB???>@BBB>AA?BCHDCACC
@06TDH:00884:00994
ATATCGCGAAGGTATGGAAGACTCTTAGAGG
+
AAAABAAB@<><999A>A>BBDAA=<9=442
@06TDH:00889:00991
CGTGTCTCTAGGCACAGGATTTTTGTGTAG
+
??BABBBB???@CBBB?<=9999+9;ABBC
@06TDH:00896:00985
CGTGTCTCTAGGCACAGGATTTTTTTTTTGTGTAG
+
BBBCDDCAAAB?B=@@@?BCEDCCCCJD"===@@C
@06TDH:00859:01027
ATCAGACACGGACACAGCAGAACACACAGA
+
B979B@@@BA<?>899999@@6999949>9
@06TDH:00883:01014
AGCACTGTAGCTGTCACTAGTTACTTGTGTGC
+
9;;;<99=@@AABCECBBA@@<999598494/
@06TDH:00885:01002
AGCACTGTAGCTGTCACTAGTTACTTGTGTGC
+
1111////1444444444444998=;>=9991
@06TDH:00892:01019
AGCACTGTAGCTGTCACTAGTTACTTCGTG
+
=;;<11/6//4444494;<DE@>>>11166
@06TDH:00853:01050
ACGAGTGCGTTCCCCATGTCGTAGGTACTC
+
AABBBB?A442999/9>ABCDA@A@:;<BC
@06TDH:00867:01063
TAGTATCAGCCTCGCCATGACGAAGGTATTCC
+
<;B::=BCCC@ABBC?BBA;;;;59@999=@8
@06TDH:00877:01057
CGTGTCTCTAGGCACAGGATTTTGTGTAG
+
BBB@BBBC@??=;;9>>59999-999984
@06TDH:00878:01082
ATATCGCGGGGTATGGAAGACTCTA
+
BB;79>4/11+1://,/5766=999
@06TDH:00885:01055
TACTGAGCTACACACACAGAAAGATTGGT
+
AABBBBBBA===@;;9>B99919>98=>=
@06TDH:00855:01146
ATATCGCGAGGGTATGGAAGACTCTAT
+
BAABBAABBCC?AABC@CACCCDCCCB
@06TDH:00861:01107
AGCACTGTAGCTGTCACTAGTTACTTGT
+
<CCC?AACCCB@@BBBBBBBD@CBADBC
@06TDH:00862:01129
AGCACTGTAGCTGTCACTAGTTACTTGT
+
@BCCDEBBBBBBBBBBBBCBC@BBB@BB
@06TDH:00866:01135
ACGAGTGCGTTCCCCCATGTCGTAGGTACTC
+
ABBBBBBB??<=BBB2A@@ACCCBB?9:;AD
@06TDH:00883:01118
AGCACTGTAGCTGTCACTAGTTACTTGT
+
@CDDBCDA@ACDBCCDBBCCC@AACACC
@06TDH:00884:01136
ACGCTCGACATGCCCAGGTACAGGAG
+
BBBBBBBBB>>:4404?;ACCCC@CC
@06TDH:00864:01179
ATCAGACACGAACACAGCAGAACACACA
+
B<@@@@>>>>>;>@@@BCDCC;<<B@A@
@06TDH:00883:01174
TGATACGTCTCCCTTCCTTAGTTACTTCAG
+
BBBB?A=?;///-1-1,/:68>;BBC@BCC
@06TDH:00891:01189
AGCACTGTAGCTGTCACTAGTTACTTG
+
@@AABBDBBBC99<@@@AB@>;@@=;>
@06TDH:00856:01222
ATCAGACACGGACACAGCAGAACACAC
+
BBBBBBABBC>B@>@@>A@??=>>999
@06TDH:00856:01230
CGTGTCTCTAGGCACAGGATTTTGTGTAG
+
BBBBCAAB;;<=@B@@@<9999/9AAABB
@06TDH:00862:01241
TGATACGTCTCCTTCCTTAGTTACTTCA
+
@BBBBBBCC@;8924592344244424/
@06TDH:00862:01247
ATCAGACACGGACACAGC
+
<CCCBBCB=99/1111,*
@06TDH:00873:01226
AGCACTGTAGCTGTCACTAGTTACTTGT
+
BBCCCBBCBBBB@@@BBAA@@@@BB@BB
@06TDH:00888:01236
CGTGTCTCTAGGCACAGGATTTTTTTTTTTTTTTTGTGTAG
+
9:B99;D==<B<>999959999998844444444"44444/
@06TDH:00909:00187
CGTGTCTCTAGGCACAGGATTTTGTGTAG
+
BBBABBBBBBB@BBBBB@AAAA9ABCEBA
@06TDH:00921:00175
AGCACTGTAGCTGTCACTAGTTACTTGT
+
<<DDGCABBBBBABBBBCCBB<?=?6:;
@06TDH:00900:00216
ACGCTCGACATGCCCAGGTACAGGAG
+
CAAABBBAABCBBB>BB?BBBBC?CC
@06TDH:00907:00227
ACGAGTGCGTTCCCCATGTCGTAGGTACTC
+
BBB<@>BBBB@BBB9B?@@CECCC@@:<<D
@06TDH:00911:00213
TGATACGTCTCCTTCCTTAGTTACTTCAGT
+
ABB@AABBBBB@B@B@B@BBB@AAB@BCBB
@06TDH:00913:00230
ACGCTCGACATGCCCAGGTACCAGGAG
+
@BABBBBBCCDCCC>AA<@;;8;B?CA
@06TDH:00919:00242
ACGCTCGACATGCCCAGGTACAGGAG
+
BB@@ABBBAABCFC>BB?BBCDC@CC
@06TDH:00920:00216
TGATACGTCTCCTTCCTTAGTTACTTCA
+
BBB?AABBBBB@B@A@A@BBB@??A@BB
@06TDH:00921:00201
TGATACGTCTCCTTCCTTAGTTACTTCA
+
BBB@ABBCB>>=?>??B@BBA@@A@ACB
@06TDH:00929:00208
TAGTATCAGCCTCGCCATGACGAAGGTATTCC
+
BCB@@AHADAACBBE?BB@BB998<AA@A@E?
@06TDH:00937:00245
TGATACGTCTCCTTCCTTAGTTACTTCA
+
@ACCCBBAAAC@B@B@B@DCC@BBBCCC
@06TDH:00939:00245
TGATACGTCTCCTTCCTTAGTTACTTCA
+
BCCABCC@?@C@C?B?B@BBB@?@@@CC
@06TDH:00942:00231
AGCACTGTAGCTGTCACTAGTTACTTGT
+
44994<9@AA@;;<AA@BA?A?===??A
@06TDH:00906:00284
TACTGAGCTACACACACAGAAAGATTGGT
+
B;==BCCC?@BBAA@=>@99919?><@AC
@06TDH:00907:00278
ATATCGCGAGGGTATGGAAGACTCTATA
+
BB??@CCGCCC@BABC9;7<AAABA@@A
@06TDH:00921:00288
TCTCTATGCGCTCCACATGTCTAAGG
+
BCAB;<>A@BB@@=ACBBBCELJBCA
@06TDH:00923:00255
ATCAGACACGGACACAGCAGAACACAC
+
ABCABABBBB?BABAABCCCC@FAAAC
@06TDH:00926:00259
CGTGTCTCTAGGCACAGGATTTTGTGTAG
+
B@AAABCCADC@BBBB??999914:ABBB
@06TDH:00926:00270
ATCAGACACGGACACAGCAGAACACAC
+
AABBBBACBA=>@AABBBBBC=A?@@B
@06TDH:00932:00253
TCTCTATGCGCTCCACATGTCTAAGGT
+
@A@=9::AAGB@@=@>?>;<999246:
@06TDH:00932:00263
ATCAGACACGGACACAGCAGAACACAC
+
<;BBBBB@@@>;;;BBBADBB8<<<<@
@06TDH:00938:00293
TAGTATCAGCCTCGCCATGACGAAGGTATTCC
+
AACEBAC@AAABCCC@CBCBBAA?A@AABADA
@06TDH:00941:00252
TGATTCCTTAGTTACTTCAGTGC
+
BCB=>A<=;@AA=@@@=@DDCAA
@06TDH:00911:00328
ACGCTCGACATGCCCAGGTACAGGAG
+
BBBBBBBBBCCCCC>BB?BBCCC@CC
@06TDH:00916:00304
ACGAGTGCGTTCCCCATGTCGTAGGTACTC
+
BBB>??BBBA69994;=BADCCCC@?:;;D
@06TDH:00916:00327
ACGAGTGCGTTCCCCATGTCGTAGGTACTC
+
BBBBBBBB?><@CC9CCCCDBB@@7;<@AA
@06TDH:00924:00312
ATATCGCGAGGGTATGGAAGACTCTATA
+
BAAABBBBBBC@?@AD@A>ABBBCB>;:
@06TDH:00929:00306
TGATACGTCTCCTTCCTTAGTTACTTCA
+
BBBAABBBBCC@C?B?C@BBC@BBB@BC
@06TDH:00932:00324
CGTTTCTCTAGGCACAGGATTTGTTGTAG
+
C===<9949@@=A<4498444-44249;:
@06TDH:00938:00318
ATATCGCGAGGGTATGGAAGACTCTAT
+
AA@ABBBBBCC@CCFFCDDCBCBC>@=
@06TDH:00944:00342
ATCAGACACGGACACAGCAGAACACAC
+
ABBABABBBB@BBAAA==A?A@BC@@C
@06TDH:00926:00358
ATCAGACACGGACACAGCAGAACACAC
+
BBBABABCBB?BB??>====A;>??@@
@06TDH:00930:00356
ATCAGACACGGACACAGCAGAACACAC
+
BBB>@@BCCB@@A??=9=?99699999
@06TDH:00920:00445
CGTGTCTCTAGGCACAGGATTTTTTTGTGTAGA
+
??BABBCCCBB@CB@;;:4444444&9@AAAAA
@06TDH:00922:00436
ATCAGACACGGACACAGCAGAACACAC
+
??BABBBBB?69;@>>>>@99599994
@06TDH:00927:00404
ATCAGACACGGACACAGCAGAACACAC
+
BBB?AAABCB>AAAAADCCCB?BBBBE
@06TDH:00928:00444
ATATCGCGAGGTATGGAAGACTC
+
77@>==@89/,//,,*,*,,,,2
@06TDH:00936:00418
TAGTCTCAGCCTCGCCATGACGAAGGTATTCC
+
?8:;CGEKBB@BBBB@BBBAA999;@AAA@D@
@06TDH:00938:00442
AGCACTGTAGCTGTCACTAGTTACTTGT
+
<<BB;9=CBBBBB@@?89;99599949A
@06TDH:00906:00498
CGTGTCTCTAGGCACAGGATTTTGTGTAG
+
BBAAAAAA@@A@ABBBB@BBBB9BABDBB
@06TDH:00925:00456
CGTGTCTCTAGGCACAGGTTTTTGTGTAG
+
??BAAACC?@A@BB;;;24444-9>@AAC
@06TDH:00925:00467
TGATACGTCTCCTTCCTTAGTTACTTCA
+
BBBBBBBB@@A@A?A@B@BBA?BBB@BB
@06TDH:00925:00494
ATATCGCGGGGGTATGGAAGACTCTAT
+
@>>@A@BCDDC1ABBFAC@GAAAAA>>
@06TDH:00930:00479
TACTGAGCTACACACACAGAAAGATTGGT
+
AAAGCCCCCCA@<<994C@AA>BBB@C@B
@06TDH:00936:00471
TGATACGTCTCCTTCCTTAGTTACTTCA
+
??BBBABBBBB@C@C@C@CB@=BBB>BC
@06TDH:00939:00454
TGATACGTCTCCTTCCTTAGTTACTTCA
+
BBBBBBBB@BA@A?A?BABAA>ABD@BC
@06TDH:00939:00469
ATATCGCGAGGGTATGGACGACTCTAT
+
??CBBBBBAA?:99=?589<A@D@994
@06TDH:00940:00476
AGCACTGTAGCTGTCACTAGTTACTTGT
+
AACBCBBBBBB?BB@BBBBCBBCAA>@A
@06TDH:00944:00464
ACGCTCGACATGCCCAGGTAACAGGAG
+
8>>@1111/66666+//7//,/8877?
@06TDH:00948:00482
TGATACGTCTCCTTCCTTAGTTACTTCA
+
CBB?@BCBBBB>A>A@C@BA@=ABB@CD
@06TDH:00949:00492
TACTGAGCTACACACACAGAAAGATTGGT
+
AAA?BBCBBBBB99;@@DBBA<A<<;@FE
@06TDH:00906:00504
AGCACTGTAGCTGTCACTAGTTACTTGT
+
;<CCCBBB???BBBBBBBBBA?AAA>BB
@06TDH:00909:00524
TAGTATCAGCCTCGCCATGACGAAGGTATTCC
+
<<CCDCB?BACCBCB?@B<<<AC897<@@=FB
@06TDH:00914:00532
CGTGTCTCTAGGCACAGGATTTTGTGTAG
+
A@BBBCBBBEC>AABBC>BBBB8<<<HCC
@06TDH:00917:00544
TAGTATCAGCCTCCCACTGACGAAGGATATTCC
+
B?B??ACA?>>111+/////,//,/,///67;6
@06TDH:00924:00510
ACGCTCGACATGCCCAGGTACAGGAG
+
BBAAAB@ABCCBBC>AADGCCDC@BB
@06TDH:00934:00521
ATATCGCGAGGGTATGGAAGACTCTA
+
B??@BABBBAB?BCCC@CBCBBBCCA
@06TDH:00935:00532
TCTCTATGCGCTCCACATGTCTAAGGT
+
BCCCBAACBBBBB@BBCBBBBCC@C@D
@06TDH:00941:00538
AGCACTGTAGCTGTCACTAGTTACTTGT
+
BACCBABCAAAABBCBBBBBB?ACB@B@
@06TDH:00942:00541
TGATACGTCTCCTTTTCCTTTTTAGTTTTTACTTTTCA
+
BBBBBBBCBBA@BCB:CCDDCC3CDCCCB2>9999/9@
@06TDH:00945:00538
TAGTATCAGCCTCGCCATGACGAAGGTATTCC
+
BBBAABDAAB@ABBB@BBB??;;9<ABBBBDB
@06TDH:00909:00557
ACGAGTGCGTTCCCCATGTCGTAGGTACTC
+
??B@AABCBB?BBB7BBCCCEBBBE9;<@C
@06TDH:00909:00590
TCTCTATGCGCTCCACATGTCTAAGGT
+
BBBBABBCBBCBB?BAAEBBBBC@CB:
@06TDH:00916:00567
CGTGTCTCTAGGCACAGGATTTTTTTTTTGTGTAG
+
BBB@@BFFBAA@@B:9994444444499"999@AB
@06TDH:00920:00598
AGCACTGTAGCTGTCACTAGTTACTTG
+
BCCBBBCB<<<CCBBB@A?895999<9
@06TDH:00921:00581
TAGTATCAGCCTCGCCATGACGAAGGTATTCC
+
BAC?@ADCBB?ACAB@BCBBB??=@?;<<CE=
@06TDH:00924:00555
TCTCTATGCGCTCCACATGTCTAAGGT
+
BCBC::<CCCDCB?BBBABBB@?=@?C
@06TDH:00925:00555
TCTCTATGCGCTCCACATGTCTAAGGT
+
BBBBBBBBBBBBBABBBBBBB@?=??9
@06TDH:00928:00556
CGTGTCTCTAGGCACAGGATTTTGTGTAG
+
@@BABAAAAAA@>>BBB@994914::BCB
@06TDH:00918:00647
AGCACTGTAGCTGTCACTAGTACTG
+
AAAAA@@@AAAAAAAAAA@@@AAAA
@06TDH:00922:00603
GGGGGTTTTTTAAAAAAGGGGGGCCCCCCTTTTTTGGGGGGAAAAAATTTTTTCCCCCCGGGG
+
CCCC-BCCCC-BBCCC-CBBCC-CBBBB-;;;;;+AAAAA+;>>>>+:::::(11111(/:88
@06TDH:00932:00640
TGATAGCTACTCTAGT
+
DA?9////668:9::B
@06TDH:00935:00620
TCTCTATGCGCTCACATGT
+
AAB;;8/1,,,,,,,/444
@06TDH:00938:00607
TGATGACGCACACTCGTCTATACTGACAGT
+
B;;1//2,,////666B@1,,,,,0000@<
@06TDH:00913:00657
ATCAGACACGGACACAGCAGAACACAC
+
DBAABB??@B@?@=@@>?A9959999B
@06TDH:00919:00685
TCTCTATGCGCTCCACATGTCTAAGGT
+
ABBBBBBCBBB998;CCBBBAAA>A>B
@06TDH:00929:00656
AGCACTGTAGCTGTCACTAGTTACTTGT
+
?@CCCCBCA@ABBBBAABBBC@BCC@BB
@06TDH:00931:00663
TCTCTATGCGCTCCACATGTCTAAGGT
+
BCBBCCCCBCB;:;<ABDB;98=5424
@06TDH:00933:00655
AGCACTGTAGCTGTCACTAGTTACTTGT
+
;BCBBBCC?A@CCCBBBBC>=;89428?
@06TDH:00934:00692
TAGTATCAGCCTCGCCATGACGAAGGTATTCC
+
BBB??@CCCB@ABBC@BBBAB998<?BAB@C=
@06TDH:00936:00661
ATATCGCGAGGGTATGGAAGACTCTA
+
@ABBBBBBCBB>@@AC>A>ABBBCA=
@06TDH:00901:00714
TGATACGTCTCCTTCCTTAGTTACTTCA
+
BBB@@ABBBBB@B@A@B@BAB?CBB@BD
@06TDH:00911:00749
TAGTATCAGCCTCGCCATGACGAAGGTATTCC
+
;;@99;=@@@=?:<9999>>999;><@>A=@=
@06TDH:00916:00724
CGTGTCTCTAGGCACAGGATTTTGTGTAG
+
AABABBBA==A@BBB@;94444-9@@ABB
@06TDH:00917:00706
ATATCGCGAGGGTATGGAAGACTCTAT
+
BAAAABBBBCC@::=D@CCC;<<DBF>
@06TDH:00921:00746
CGTGTCTCTAGGCACAGGATTTTGTGTAGAGG
+
BABBCCCCACBAEBB=:94444/9@@@@@996
@06TDH:00927:00732
TGATACGTCTCCTTCCTTAGTTACTTCA
+
>@:9;<BB49;7;79<><>9959>>;>A
@06TDH:00929:00712
TACTGAGCTACACACACAGAAAGATTGGT
+
B@?=AABB?B??@BCB;B944-9>>>B@C
@06TDH:00937:00717
ATCAGACACGGACACAGCAGAACACAC
+
BAAACBAB?=;=@=@@@BBCBBCC@@A
@06TDH:00937:00745
CGTGTCTCTAGGCACAGGATTTTTTTTTTTTTTTTTTTTTGTGTAGA
+
BBBABBBBBBC@CBA;;;;;:;::===>>>>>>>=:888"///68//
@06TDH:00944:00747
CGTGTCTCTAGGCACAGGATTTTGTGTAG
+
??BABCCCAAE@DAAAB?CBBB8BBFCCC
@06TDH:00947:00700
TACTGAGCTACACACACAGAAAGATTGGT
+
C@AACCCNCCCD<;;A?B@>>:=895488
@06TDH:00948:00733
ACGCTCGACATGCCCAGGTACAGGAG
+
BBAABB?AABCCDC?BC@BCCDC@CC
@06TDH:00921:00765
AGCACTGTAGCTGTCACTAGTTACTTGT
+
;<CDCBBBAA>AABBBAAB94288849>
@06TDH:00928:00785
TAGTATCAGCCTCGCCATGACGAAGGTATTCC
+
==@>=@@BA@=@BBB@BBBBCBE@B?B;;8<>
@06TDH:00930:00776
AGCACTGTAGCTGTCACTAGTTTACTTTT
+
BBBABBBBBBBABBCBA?==99588444,
@06TDH:00932:00780
ATCAGACACGGACACAGCAGAACACAC
+
@BBB@A<<<B694@>999@99599494
@06TDH:00934:00786
CGTGTCTCTAGGCACAGGATTTTTTTGTGTAG
+
<>CCCCFCCCC?CBBCD@CHCCCDD(@@@A@9
@06TDH:00942:00769
AGCACTGTAGCTGTCACTAGTTACTTGT
+
AACBCCCDAAABBBBA@@ABA@@;;59@
@06TDH:00947:00766
GTGATACGTCTCCTTCCTTAGTTACTTCAG
+
@>;:9;44999959<>292849246656//
@06TDH:00903:00843
ACGCTCGACATGCCCAGGTACAGGAG
+
>>DBBA??BBBCDD@AA>44999599
@06TDH:00904:00848
TGATACGTCTCCTTCCTTAGTTACTTCAG
+
ACBABBBCBBB?B?A>:<>90,111-11/
@06TDH:00917:00846
AGCACTGTAGCTGTCACTAGTTACTTGT
+
AACCBBBBBBBBBBBC@77//,111-99
@06TDH:00920:00827
CGTGTCTCTAGGCACAGGATTTTGTGTAG
+
BBAAAAAA??ACBAABB::;CC6@;9999
@06TDH:00924:00839
TCTCTATGCGCTCCACATGTCTAAAGGT
+
CCBCAAACBBBBC?B@@=;9944909<9
@06TDH:00926:00840
TAGTATCAGCCTCGCCATGACGAAGGTATTCC
+
;;=999@?>?>@@@ADCHBBB?A>?@A?B@B:
@06TDH:00948:00843
ACGAGTGCGTTCCCCATGTCGTAGGTACTC
+
BBABBBCB@;2444/9@ABCCBAA?:;<<C
@06TDH:00900:00859
ACGAGTGCGTTCCCATGTCGTAGGTACTAC
+
BBBBBBB?:;244-9999?=:602--,,,,
@06TDH:00901:00879
TAATATCAGCCTCGCCATGAC
+
@>@>?@CBBB<9933180---
@06TDH:00904:00886
CGTGTCTCTAGGCACAGGATTTTGTTGT
+
AAABB@@99445999>>58889/4/,//
@06TDH:00907:00898
ATATCGCGAGGG
+
BBABBBBBCCC>
@06TDH:00911:00867
TACTGAGCTACACACACACAAAGA
+
379>?@988999911<;1///+/2
@06TDH:00913:00856
TACTGAGCTACACACACAGAAAAGATTGGT
+
B@@?BDCBBCAA??@???9111+111-1,/
@06TDH:00916:00878
ATCAGATACGGACACAGCAGAACACAC
+
???>>>?>9959>1/1//8//,/7///
@06TDH:00916:00887
TGATACGTCTCTTCCTTAGTTACTTCAG
+
ABBBCDBCBA@>8<8<?BCA@>88,///
@06TDH:00917:00886
ATCAGACACGGACACAGCAGAACACAC
+
BBBA=8>>995999999494459A894
@06TDH:00919:00899
TAGTATCAGCCTCGCCATGACGAAACC
+
BBB??AECBB?A9;;<==>99994-42
@06TDH:00932:00875
TACTGAGCTACACACACAGAAAGATTGGT
+
B>==BCCB>?BB@@>9>C99909995<>B
@06TDH:00940:00898
ATCAGACACGGACACAGCAGAACACAC
+
AAAABBCC<;:<@@>@B@@>?59999@
@06TDH:00945:00863
TCTCTATGCGCTCCACATGTCTAAGGT
+
<;;<BBBCCC@=8799444;449;@=>
@06TDH:00914:00914
TCTCTATGCGCTCCACATGTCTAAGGT
+
BBBBBBBECDCBB>A99;B>>>@<994
@06TDH:00917:00903
ATATCGCGGGGGTATGGAAGACTCT
+
BB@9;;44444+49:><B>A;;;<<
@06TDH:00920:00923
TCTCTATGCGCTCCACATGTCTAAGGT
+
@AABBBDDBBBBB@B@@?B?>@@=ACA
@06TDH:00925:00914
TAGTATCAGCCTCGCCATGACGAAGGTATT
+
@BB@@@CC<;8<>BBAC>>=49951,///,
@06TDH:00927:00930
ATCAGACACGGACACAGCAGAACACAC
+
CAAABBCCCB@9;;;9>>???<>>>>A
@06TDH:00929:00926
TGATACGTCTCCTTCCTTAATTACTTCA
+
B??ABABBBBB@B@D@F@A@B@A@A@BC
@06TDH:00940:00915
ACGCTCGACATGCCCAGGTACAGGA
+
@BBBBBA@>?@9991995448//50
@06TDH:00947:00920
ATATCGCGAGGGTATGGAAGACTCT
+
BBBB?=;849;79@AB>B>A<<;@@
@06TDH:00949:00922
ATCAGACACGGACACAGCAGACAC
+
@????>@@;969B@>>=8*)))((
@06TDH:00913:00964
TACTGAGCTACACACACAGAAAGATTGGT
+
B??=BBBBBB999?@>>@99919995;@C
@06TDH:00920:00961
TAATATCAGCCTCGCCATGACGAAAGGTATTCC
+
==>::;CCCC@C:;;=?????89909<>@@BJ@
@06TDH:00921:00970
AGCACTGTAGCTGTCACTAGTTACTTGT
+
@ABBCCCEBBCBBBBBBBAAA9;<B@BC
@06TDH:00925:00979
ATATCGCGAGGGTATGGAAGACTCTAT
+
CBBBABBBBBB>99<@5959994:444
@06TDH:00926:00962
ATATCGCGAGGGTATGGAAGACT
+
?98;CCCCCDC>@9995459999
@06TDH:00941:00993
ACGCTCGACATGCCTACAGGAG
+
@@BABA@AACCCC@BBBDD@CC
@06TDH:00947:00994
TACTGAGCTACACACACAGAAAGATTGG
+
/,,,,,,/344//////////+4;;88;
@06TDH:00914:01005
ATCAGACACGGACACAGCAGAAC
+
AAA??@>@>>;9999911---*,
@06TDH:00920:01017
CGTGTCTCTAGGCACAGGATTTTTTGTGTAGA
+
CBBBCBCC@AACCBCBBACCDCCD-CCCCCCB
@06TDH:00926:01030
ATCAGACACGGAACACAGCAGAACACAAC
+
B9:8>>:111-1,////944/6561/1,/
@06TDH:00938:01039
CGTGTCTCTAGGCGACAGGATTTTTTTTTTTTTTGTGTAGAG
+
@@@@A=A<???-1//,28,//666666666666"////6066
@06TDH:00935:01062
TCTCTATGCTCACATGTCTAA
+
>@@?A::A<11///4//,,,*
@06TDH:00940:01069
TCTCTATGCGCTCCACATGTCTAAGGT
+
BBBC@@AFBCC@@@@BB??AA@?=@@A
@06TDH:00944:01060
ATATCGCGAGGGGTATGGAAGACTCTATA
+
@><?=>=>9999,449989899499>>D9
@06TDH:00906:01148
ATATCGCGAGGGTATGGAAGACTCTAT
+
;AAA=@;888819>>@>@<994949?;
@06TDH:00913:01103
TAGTATCAGCCTCGCCATGACGAAAGGTATTCC
+
@@BBCCBBCB@?@AC>BBA?@;;;99A>>@=@>
@06TDH:00900:01195
TCTCTATGCGCTCCACATGTCTAAGGT
+
BABECCCCBCCBD?BBCBBBCBB?AAD
@06TDH:00903:01153
TACTGAGCTACACACACAGAAAGATTGGT
+
7848:=8>7;8>>>9946///+///567/
@06TDH:00917:01167
TACTGAGCTACACACACAGAAAGATTGGT
+
BABABBBBBBBBAABB@A444-9@@>A@B
@06TDH:00922:01185
TCTCTATGCGCTCCACATGTCTAAGGT
+
BCCC?@?CBBCBC@BBBBBBC@@>ABA
@06TDH:00926:01190
ACGAGTGCGTTCCCCATGTCGTAGGTACTC
+
ABBB???BB?2944/999??9:4424444:
@06TDH:00932:01161
ATCAGACACGGACACAGCAGAACACACAGACAA
+
?@@CCBAA;959?999>>A9959>894=44491
@06TDH:00932:01194
ATCAGACACGGACACAGCAGAACACAC
+
BBBBBBBBBB=?@??@BABBC7<;;;A
@06TDH:00924:01228
TAGTATCAGCCTCGCCATGACGAAAGTATTC
+
>?B@?AC@@@=??799@>99;;;A:<<11-1
@06TDH:00941:01240
TACTGAGCTACA
+
@@@?@@A>9891
@06TDH:00942:01226
CGTGTCTCTAGGCACAGGATTTTGTGTAG
+
BBBBBBBBAAA@CBB=:94444/9@@@@C
@06TDH:00956:00229
TCTCTATGCGCTCCACATGTCTAAGGT
+
@@@ABCCCBEB?>=A@C@@ACBGBHAA
@06TDH:00951:00250
ATCAGACACGGACACAGCAGAACACAC
+
AAB;<<@@@@>@>999999>>;>?984
@06TDH:00951:00281
TCTCTATGCGCTCCACATGTCTAAGGT
+
BCCBCBAA?AABB?B??@BBB@@=@=@
@06TDH:00952:00259
TCTCTATGCGCTCCACATGTCTAAGGT
+
BBBC?@AA@@@;959@:>@B@@@CBCA
@06TDH:00974:00298
ACGCTCGACATGCCCAGGTACAGGAG
+
BB@@ACBBABB99919959BAABACC
@06TDH:00976:00264
ACGCTCGACATGCCAGGTACAGGAG
+
78;99999>9999599244444894
@06TDH:00990:00293
TACTGAGCTACACACACAGAAAGATTGGT
+
B@AABBCCCBB@@;;;CAA@B>A@@=@>A
@06TDH:00996:00271
ACGAGTGCGTTCCCCATGTGTAGGTACTC
+
BCABBCCCB@2444/9<1/////,/444;
@06TDH:00996:00286
ATCAGACACGGACACAGCAGAACACAC
+
@BBABBBBBA@A?>@=@=?=?;?999@
@06TDH:00999:00268
TCTCTATGCGCTCCACATGTCTAAGGT
+
@@HBBBAA@BBBC@CCCBBABCC=@;?
@06TDH:00966:00309
TAGTATCAGCCTCCGCCATGACGAAGGTATTCC
+
;;;;<999/>-1/,//,/4:>>=;:6:11/567
@06TDH:00966:00312
CGTGTCTCTAGGCACAGGATTTTTTTTTTTGTGTAG
+
BBBABBAA==A@BBBBB@DBCCCCDDDCC"AAACBB
@06TDH:00978:00333
TAGTATCAGCCTCGCCATGACGAAGGTATTCC
+
BBBBBBBAABBBBBB?BBBBB?=;@@;99?C:
@06TDH:00987:00314
TCTCTATGCGCTCCACATGTCTAAGGT
+
BBBC@@ACBBCA?=ACCCBBBAA?B@C
@06TDH:00992:00338
TCTCTATGCGCTCCACATGTCTAAGGT
+
BBBBBBBAEBDBB?BBBAABBBE@C@B
@06TDH:00997:00319
AGCACTGTAGCTGTCACTAGTTACTTGT
+
;=CCAAACBBB@BAABAABBA>?9969C
@06TDH:00956:00398
ATCAGACACGGACACAGCAGAACACAC
+
BBBBBBBBBBBBACBBBCCDC@CDCCC
@06TDH:00962:00350
ACGCTCGACATGCCCAGGTACAGGAG
+
BBAAABABDBC?==:::7;CDCH@CC
@06TDH:00971:00375
ACGCTCGACATGCCCAGGTACAGGAG
+
BB@@@AABDCEBBB>BB?CBBCC@CC
@06TDH:00978:00381
ATCAGACACGGACACAGCAGAACACAC
+
BBBAABABB@>AB>@>ABBBB>BBBBB
@06TDH:00983:00398
CGTGTCTCTAGGCACAGGATTTTGTGTAG
+
BBBABCCCAAABCC@;;<9444,9BCBCC
@06TDH:00953:00424
TAGTATCAGCCTCGCCATGACGAAGGTATTCC
+
AACBBBCCCB?BBBC@CC;<<CCBB@==<?C>
@06TDH:00956:00443
TACTGAGCTACACACACAGAAAGATTGGT
+
BABBCCCBBBBBBBDB?B944-9985;>A
@06TDH:00964:00446
TCTCTATGCGCTCCACATGTCTAAGGT
+
BABBA>>BBBBBB?BBBBBBBBB?CA?
@06TDH:00974:00438
ACGCTCGACATGCCCAGGTACAGGAG
+
@CD::9BBCCBBBC>CCACCCAA>B<
@06TDH:00984:00400
TAGTATCAGCCTCGCCATGACGAAGGTATTCC
+
EBBAABCBBB@ABBB?BAB?=@@=@>BAA@C>
@06TDH:00986:00449
CGTGTCTCTAGGCACAGGATTTTTGTGTAG
+
BBBAAACC?BB@BBBBA?44444+4BCCCC
@06TDH:00992:00418
ACGAGTGCGTTCCCCATGTCGTAGGTACTC
+
BBAABAB?;;2444/9999BCB9<89999?
@06TDH:00994:00427
ATCAGACACGGACACAGCAGAACACAC
+
AAABBBABBB=?@AAABCCCC@CBBAC
@06TDH:00950:00472
TCTCTATGCGCTCCACATGTCTAAGGT
+
8999;<<BC999=784<4=8>//,/7/
@06TDH:00965:00477
AGCACTGTAGCTGTCACTAGTTACTTGT
+
;<CCDBBBBBBAA???BBBBB?BBA>AB
@06TDH:00968:00469
CGTGTCTCTAGGCACAGGATTTTGTGTAG
+
??BAAACC?BB@CBCBB@CCCC:CBBBBA
@06TDH:00973:00469
TCTCTATGCGCTCCACATGTCTAT
+
BBBBBBBBBBBBB@BAA@BBBBB@
@06TDH:00980:00483
TAGTATCAGCCTCGCCATGACGAAGGTATTCC
+
BBBAAAC@AABBBBB@BABBB996;?;99>B<
@06TDH:00982:00485
ATCAGACACGGACACAGCAGAACACAC
+
BBABBBABBB>ABAAABBCBB>B?@@B
@06TDH:00988:00497
TGATACGTCTCCTTCCTTCTAGTTACTTCA
+
BBBA9<<A>8888082=+,,,,,*,9/780
@06TDH:00997:00458
TAGTATCAGCCTCGCCATGACGAAGGTATTCC
+
AB@@@@9;9=64488299??AAD@CAB@@:95
@06TDH:00952:00502
TCTCTATGCGCTCCACATGTCTAAGGT
+
;CCB:9<CCDCBB@BB==9;9996959
@06TDH:00955:00545
CGTGTCTCTAGGCACAGGATTTTGTGTAG
+
BBBBBBBBCBB@BCA8859888/9@@@BB
@06TDH:00961:00504
TAGTATCAGCCTCGCCATGACGAAGGTATTCC
+
BBBAAACBEBABB@A>@BA==996;>BAA@D?
@06TDH:00985:00516
AGCACTGTAGATGTCACTAGTTACTTGT
+
BBBBBBC::=DECCBCCAGACAAAB@BB
@06TDH:00996:00549
TAGTATCAGCCTCGCCATGACGAAGGTATTCC
+
BBCCBBBDCB@@?@A=ACCBDBB?A@CCD?CA
@06TDH:00951:00561
TGATACGTCTCCTTCCTTAGTTACTTCA
+
BBBBBBB@@@B@B@B?B??=;:??@=@B
@06TDH:00958:00597
TCTCTATGCGCTCCACATGTCTAAGGT
+
CCCCCCCC@?A@@=ACCBCBBCCBDBA
@06TDH:00969:00560
ATCAGACACGGACACAAGTCAGAACACAC
+
983798<99998/-,,*,,,,,8,//444
@06TDH:00970:00591
TGATACGTCTCCTTCCTTAGTTACTTCA
+
BBCB@A@CC@@=A?B>B>?=@>944:4/
@06TDH:00981:00555
TCTCTATGCGCTCCACATGTCTAAGGT
+
@98449@@99449744484444489:?
@06TDH:00988:00580
ACGAGTGCGTTCCCCCCATGTCGTAGGTACTC
+
BBBBBB@;44288888*9@@ACCDBB?>;<;C
@06TDH:00995:00586
TGATACGTCTCCTTCCTTAGTTACTTCA
+
BBBBBBBB9;<>B>A>B@;===;44:8/
@06TDH:00977:00608
TCTCTATGCGCTCCACATGTTTAAGGTACTG
+
AABBBBBCCBCBB@DCAA???<?@C@CAA@A
@06TDH:00981:00604
TCTCTATGCGCTCCACATGTCTAAGGT
+
@BCCBBBDBBBBB@BBCBBBBAC?CCA
@06TDH:00995:00647
CGTGTCTCTAGGCGACAGGATTT
+
;;;@?>><<11,///://,/885
@06TDH:00996:00638
CGTGTCTCTAGGCACAGGATTTGTGAG
+
;<BBBCCCC@?==?99><88809AD@@
@06TDH:00997:00629
ATATCGCGAGGGTATGGAAGACTCT
+
ABBAB@BBBBA=>AAB@C@B::;A@
@06TDH:00953:00692
TGATACGTCTCCTTCCTTAGTTACTTCA
+
BBBAABBBBBB@B@B@C@BB?=?992;A
@06TDH:00957:00690
TCTCTATGCGCTCCACATGTCTAAGGT
+
BBBCBBBCABABB@BBCBBBB@?=?<=
@06TDH:00961:00696
ATATCGCGAGGGTATGGAAGACTCTAT
+
CB@BBBBABBD>DACC>A>ACB?CB=<
@06TDH:00962:00680
ATCAGACACGGGACACAGCAGAACACA
+
?A>>ABBBCCCAA;9;899@11,1<11
@06TDH:00985:00696
AGCACTGTAGCTGTCACTAGTTACTTGT
+
<CDCBABBABBBBBBBBCCAA?@=>;>>
@06TDH:00992:00661
ACGAGTGCGTTCCCCATGTCGTAGGTAC
+
9487;;@@@A5999,444/66///,///
@06TDH:00998:00664
TACTGAGCTACACACACAGAAAGATTGGT
+
B>??ABBA?A??@@BBCF@A?<AAA?A@C
@06TDH:00950:00705
TACTGAGCTACACACACAGAAAGATTGGT
+
@?@BCDCBCBBA99;A@A99909?>=A?<
@06TDH:00955:00719
ATATCGCGAGGGTATGGAAGACTCTAT
+
BA@A=::948819>>A5<8;???CB>;
@06TDH:00965:00714
CGTGTCTCTAGGCACAGGATTTTGTGTAG
+
AABABBCDAAB@DBBCC>AA@A8@ABECA
@06TDH:00966:00721
TCTCTATGCGCTCCACATGTCTAAAGT
+
BCCCBAACBCCBB?B@@>A99444099
@06TDH:00974:00728
TAGTATCAGCCTCGCCATGACGAAGGTATTCC
+
AAB::<EAAB@CBAB>@=:888959<999<@5
@06TDH:00986:00747
AGCACTATAGCTGTCACTAGTTACTTGT
+
A>;;:211>>;;C:B;AB@==8?99699
@06TDH:00987:00723
AGCACTGTAGCTGTCACTAGTTACTTGT
+
ABCBA?BBBBAAAAABBBB?=;=442:?
@06TDH:00998:00723
ACGAGTGCGTTCCCCATGTCGTAGGTACTC
+
BBB>BBB;;;2444/9@@@CDDDC@9:<<E
@06TDH:00986:00779
TACTGAGCTACACACACAGAAAAGATTGGTG
+
CBBADDDBCBBE@A@=>C9111+111-1:66
@06TDH:00994:00774
ATATCGCGAGGGTATGGAAGACTCTATA
+
CAAABA@B?AA=B>BB998<AA@CBBAB
@06TDH:00960:00836
AGCACTGTAGCTGTCACTAGTTACTTGT
+
BBBBBBBBBDBBBCCB@@9949>884;F
@06TDH:00996:00810
AGCACTGTAGCTGTCACTAGTTACATGTGT
+
@BCCBABBBBCBBAB948>9959?>>>998
@06TDH:00960:00850
TAGTATCAGCCTCGCCATGACGAAAAGTATTCC
+
BBBBBBBCCB@??AB=B>?==9999,4444242
@06TDH:00982:00896
TAGTATCAGCCTCGCCATGACGAAGGTATTCC
+
CBB?>@CBBB@@ABB=?;;6;11,/71//792
@06TDH:00956:00935
AGCACTGTAGCTGTCACTAGTTACTTTGTG
+
@CCC99=CAAAB;<<@@CC9959?>>0111
@06TDH:00972:00946
TAGTATCAGCCTCGCCATGACGAAAGGTATTCC
+
BAB?AADBBB?ABAB?B?;8848909;94/,/,
@06TDH:00988:00947
TACTGAGCTACACACACAGAAG
+
99;A@AA<<<CAB9--8---+,
@06TDH:00996:00911
ATATCGCGAGGGTATGGAAGACTCTATA
+
BC>@@AB=9:<6111:,1,///774433
@06TDH:00997:00916
ATATCGCGAGGGTATGGAAGACTCTATA
+
BB?@@BC?=AD<9949242444994437
@06TDH:00960:00962
CGTGTCTCTAGGCACAGGATTTTGTTGTAGA
+
BBBBBB@A;44599911-1111+1/,//8,,
@06TDH:00969:00975
TACTGAGCTACACACACAGAAAAGATTGGT
+
@ABCBBDCBBBBBB@:>:4444/9?><?7;
@06TDH:00970:00953
TAATATCAGCCTCGCCATGACGAAGGTATTCC
+
@@@@@ACCCB?;@::8;A?>>;;7<?@>@?C?
@06TDH:00972:00978
TCTCTATGCGCTCCACATGTCTAAGG
+
CCCBBAA@>>>11,//74499>?592
@06TDH:00974:00952
ATATCGCGAGGGTATGGAAGACTCTA
+
BBACBBBBBBEC;;=B>A>A9<;44>
@06TDH:00976:00955
ATATCGCGAGGGTATGGAAGACTCTAT
+
AA>@@BCCCENA<<AC@C@B<=<@@>>
@06TDH:00992:00951
TGATACGTCTCCCTTTCCTTAGTTACTTCA
+
BBBCA:899999-44-424234424::<91
@06TDH:00968:01011
TAGTATCAGCCTCGCCAT
+
@@>889994/,//,,*,/
@06TDH:00970:01037
ATCAGACACGGACACAGCAGAACACAC
+
BBBBBBCBBB69;;9999944244444
@06TDH:00974:01021
CGTGTCTCTAGGCACAGGATTTTGTGTAG
+
??BABBCDBCC@CBBBC@BBCB9CCCBBC
@06TDH:00978:01043
ATATCGCGAGGGTATGGAAGACTCTATA
+
BABBBBBBCBB?BBBC8:8<AAAB9:7;
@06TDH:00989:01025
AGCACTGTAGCTGTCACTAG
+
@BCCCBDBBC;;4999/,**
@06TDH:00977:01067
AGCACTGTAGCTGTCACTAGTTACTTGT
+
9?B>BAA=:88///,,/////5444988
@06TDH:00993:01092
TCTCTATGCGCTCACATGTCTAAG
+
BBBDCDBA<1111///444///,/
@06TDH:00967:01105
ACGCTCGACATGCCAGGTCACAGGAG
+
@??AC;;9@9991-11,/////8786
@06TDH:00972:01145
AGCACTGTAGCTGTCACTAGTTTACTTGT
+
@;;;9;BAA@999999994999-444249
@06TDH:00976:01126
TGATACGTCTCCTTCCTTAGTTACTTCA
+
ABBB?A@BBBB?B>B=@<79359==<=A
@06TDH:00978:01148
ATCAGACACGGACACAGCAGAACACAC
+
>>@@CA??@B699?;;;B=@B?AA;;4
@06TDH:00955:01170
TCTCTATGCGCTCCACATGTCTAAGGT
+
BCCD?@ACCCCBB@CCCBEABDC@C@C
@06TDH:00955:01184
ATATCGCGAGGGTATGGAAGACT
+
@>>@BAABBCD>CBBB@D@?;;;
@06TDH:00958:01163
TCTCTATGCGCTCCACATGTCTAAGGT
+
BABBAAAB>?>995<BCAB<<=B=><?
@06TDH:00976:01197
ATCAGACACGGACACAGCAGAACA
+
BBB>=??>@>;9999999111,//
@06TDH:00982:01186
ATATCGCGAGGGTATGGAAGACTCTAT
+
AA@@ABBBBBB:@ACC@B>B:<<<<@>
@06TDH:00986:01197
CGTGTCTCTAGGCACAGGATTTGTGTAG
+
BBBBBBCCCBC;=9888599909BB<<<
@06TDH:00958:01239
TACTGAGCTACACACACA
+
BBBABBBBABA>=44999
@06TDH:00983:01224
TAGTATCAGCCTCGCCATGACGAAAGGTATTCC
+
A@@@@>@@ABB;99=;8444;444-4:444898
@06TDH:00973:01253
ATCAGACACGGACACAGCAGAACACACAGACATCAA
+
BBAABA@=8:499@;=<CDDICDC;;<1/--,2,,*
@06TDH:01015:00309
CGTGTCTCTAGGCACAGGATTTTGTGTAG
+
??BBBBBB??@@CBBBC>BBA>6=AA@?@
@06TDH:01029:00307
ATCAGACACGGACACAGCAGAACACAC
+
BBAAABBBBB?BA????BA?B?B=@@B
@06TDH:01030:00335
ACGAGTGCGTTCCCCATGTCGTAGGTACTC
+
AA?>@@BBBC>@??6?DBCDCCBB@@:<;C
@06TDH:01046:00326
ACGCTCGACATGCCAGTACAGGAG
+
7::99:A9444//,/////4424:
@06TDH:01000:00397
TCTCTATGCGCTCCACAAGTCTAAGGTACTG
+
BBBC?@ACBCCCC?BBEAAAABBAC?<<<A=
@06TDH:01012:00359
ATCAGACACGGACACAGCAGAACACAC
+
AAA>?@CCBB<>@BBBBCFED@CCCBC
@06TDH:01026:00355
CGTATCTCTAGGCACAGGATTTTGTGTAG
+
ABBBCCCCAAA?BBBA>>=@==6@BBABC
@06TDH:01029:00396
TCTCTATGCGCTCCACATGTCTAAGGT
+
BBBCCCCCB@B@@=ACCCD@AACAC@A
@06TDH:01032:00395
TCTCTATGCGCTCCACATGTCTAAGGT
+
@CCDCCCA@?CBB@C@A@C99;@;><9
@06TDH:01033:00351
TCTCTATGCGCTCCACATGTCTAAGGT
+
BCCBBBABBBBCB@BBBBBBBCC@C@?
@06TDH:01044:00398
ACGCTCGACATGCCCAGGTACAGGAG
+
>CBBBBBB@99444199699>@C@CA
@06TDH:01002:00420
TCTCTATGCGCTCCACATGTCTAAGGT
+
BBBB??@BBAC:98;@@@CCBBA?B=9
@06TDH:01032:00445
AGCACTGTAGATGTCACTAGTTACTTGT
+
?BBBBBCBBBCCCBBCBBC9429985;B
@06TDH:01035:00423
TACTGAGCTACACACACAGAAAGATTGG
+
379;4:A@899>?9884444D?D?@;=8
@06TDH:01038:00431
ATCAGACACGGACACAGCAGAACAC
+
B>@@@@D@@>>9999999999249=
@06TDH:01040:00435
TCTCTATGCGCTCCACATGTCTAAGGT
+
BBBCBCBCBBBBB@BBBBBBBCC@C@G
@06TDH:01047:00428
ATCAGACACGGACACAGCAGAACA
+
AAA::;?>?><9999999999599
@06TDH:01048:00448
CGTGTCTCTAGGCACAGGATTTTGTGTAG
+
AAAAAAAAAAA@BABBBABBAA9ABBBBB
@06TDH:01004:00478
CGTGTCTCTAGGCACAGGATTTTGTGTAG
+
AABBBBBBBBB@@A@CB<9999/9>>A@;
@06TDH:01024:00454
ATATCGCGAGGGTATGGAAGACTCTATA
+
A@9;;BBBBCC<@B<<69;?999>9948
@06TDH:01028:00464
ACGCTCGACATGCCCAGGTACAGGAG
+
>BBCBBBBB>>44409959@B;;7<B
@06TDH:01040:00472
AGCACTGTAGCTGTCACTAGTTACTTGT
+
@BCDCBCBBBCBBCBAAACDB@:99???
@06TDH:01040:00486
AGCACTGTAGCTGTCACT
+
@@BB@?ABCDCCBCBAAA
@06TDH:01045:00466
TCTCTATGCGCTCCACATGTCTAAGGT
+
44444444:444424444999442/,/
@06TDH:01047:00467
TACTGAGCTACACACACAGAAGATTGGT
+
<;==ABBA??BBBABCCCBB@BBB@B@B
@06TDH:01025:00526
TACTGAGCTACACACACAGAAAGATTGGTGC
+
BA?BBBBBBBBBBABCDEBBC@A>>;>;?>>
@06TDH:01033:00524
AGCACTGTAGCTGTCACTAGTTACTTGT
+
<<CBBCCBBBBBBDDBBBBCD@BBC=@A
@06TDH:01038:00505
TGATACGTCTCCTTCCTTAGTTACTTCA
+
BBBBBBAAAAB@A@A@A>>?B@BBB@BB
@06TDH:01041:00502
TCTCTATGCGCTCCACATGTCTAAGGT
+
ABCCCCDCBABBB@AAAA@BBBC@C@C
@06TDH:01041:00527
TCTCTATGCGCTCCACA
+
@BBBBBBBBBBBB@BBB
@06TDH:01020:00589
TAATATCAGCCTC
+
BBA??ABBCC@?>
@06TDH:01027:00596
TACTGAGCTACACACACAG
+
BBBBBCCB@@ACB?B=::4
@06TDH:01028:00585
CGTGTCTCTAGGCACAGGA
+
B?BABBCCBCC@DBCBB@B
@06TDH:01032:00590
AGCACTGTAGCTGTCACTAGTTACTTGT
+
8AAA@@@B;;;@@BBBCCCBC?9::49>
@06TDH:01033:00567
AGCACTGTAGCTGTCACTAGTTACTTGT
+
@ADCCBBBBAA??BBBBBC@?>@BB@BA
@06TDH:01033:00594
CGTGTCTCTAGGCACAGGATTTTGT
+
BBBBBBCCCDD@CCC>><9499/9@
@06TDH:01035:00575
ACGAGTGCGTTCCCCATGTC
+
8388;9>>>@4999,499//
@06TDH:01036:00560
CGTGTCTCTAGGCACAGGA
+
AACABAAA>>>@B@BBB@>
@06TDH:01048:00593
TGATACGTCTCC
+
4>>99>=>>>>5
@06TDH:01008:00602
TAGTATCAGCCTCGCCATGACGAAGGTAT
+
BCBAABCAAD@AAB?<88=999954244,
@06TDH:01023:00615
TCTCTATGCGCTCCACATGTCTAAGGT
+
ABBBBCCBABDBB@BBBCBBB>=;=<9
@06TDH:01024:00640
AGCACTGTAGCTGTCACTAGTTACTTGTG
+
@@CCCBB@BBBBAAACA@A=988442999
@06TDH:01025:00604
ACGCTCGACATGCCCAGGTACAGGAG
+
BAAABBBBBCCCCC?EC?ABB??=AD
@06TDH:01035:00642
ACGAGTGCGTTCCCCATGTCGTAGGTATC
+
CBBABABB@;6944/999111111,//8/
@06TDH:01025:00687
AGCACTGTAGCTTTCACTAGTTACTTGT
+
ABBBBBBBAAABB<BBBBB94299959?
@06TDH:01036:00657
TACTGAGCTACACACACAGAAAGATTGGT
+
B?@@CDDBBBBBB@??CBBBB<@=;2859
@06TDH:01040:00672
TCTCTATGCGCTCCACATGTCTAAGG
+
BBBBBBCDDDBBB@B@9489991,1,
@06TDH:01013:00734
TACTGAGCTACACAACAACAAGAAAAAGAAAATTTGGTG
+
CCCB?AACB>>81-+--+--+-7222*,/66*44-4244
@06TDH:01017:00704
TAGTAAATCAGCCTCGCCAAATGACGAAAAAAAAAAAAAGGTAATTCCAA
+
>:>444-49999?999959@1911//88:B;:::;;:8"/,//,/,/,//
@06TDH:01019:00705
CGTGTCTCTAGGCAACAAGGATTTTGTGTAG
+
BCBBCBBBDBB@4/,11,1,1111+11//64
@06TDH:01036:00719
TACTGAGCTACACACACAGAAAAAAAAAAAAAAAAAAAAAAGCTTGGT
+
CBBBAABA@@?@C6111--7@@@@@@@>@A>@@@888822",,/6868
@06TDH:01000:00753
TGAATACGTCTCCCTTCCTTAGTTTACTTCAG
+
=9969?@8@@>AB195959634//+///,/66
@06TDH:01000:00767
ACGAGTGCGTTCCCCCCCCCATGTCGTAGGTACTC
+
@A@CCCBA;;244444444"9@B@A;94428949;
@06TDH:01008:00781
TAGTATCAGCCTCGCCATGACGAAGGTATTCC
+
>8;;;;BCAA>@999;>>11111,/7///77,
@06TDH:01013:00796
ATCAGACACGGACACAGCAGAACACAC
+
BA?ABB::<C8;;A==>DCCEDDB<<;
@06TDH:01030:00789
TCTCTATGCGCTCCACATGTCTAAGGT
+
BBBC>?CCBCDCB?A?@888;//,1:1
@06TDH:01038:00789
ATCAGACACGGACACAGCAGAACACAC
+
BBB?99;;;@;>A@@@@ADCC@AA<<9
@06TDH:01040:00761
ACGAGTCGTACCATGCACGTC
+
62,,,,28/44898/,,,0,,
@06TDH:01045:00791
TAGTATCAGCCCCTCGCCCCATGACGAAGGTATTCCCCATCACCCCC
+
B>A@?@B@;;94-8@8889,9<<>?11,/5///,444,44499999/
@06TDH:01000:00809
ATCAGACACGGACACAGCAGAACACAC
+
BBCB??>@AC=@ABBAABA@@>AA@@A
@06TDH:01004:00809
CGTGTCTCTAGGCACAGGATTTTGTGTAG
+
BCBBCCBCCBBBCBBBB?BBCB:BCCCB?
@06TDH:01004:00838
ACGAGTGCGTTCCCCCATGTCGTAGGTCC
+
BBB@BBBDCC?BBBB3BBFBABD996995
@06TDH:01016:00840
TACTGAGCTACACACACAGAAAGATTGGT
+
AABBBBBBABBBBB>=>B9990999<A@B
@06TDH:01022:00839
AACACTGTAGCTGTCACTAGTTACTTGT
+
>=@CBACBABCBBCBBB@>44298748@
@06TDH:01032:00817
ACGCTCGACATGCCCAGGTACAGGAG
+
BAAABBBBCDDCCC>CB?@=BAA>BA
@06TDH:01037:00837
AGCACTGTAGCTGTCACTAGTTACTTGT
+
@@CCCBAAAB@BBBABBBBB=<@8849>
@06TDH:01038:00823
TCTCTATGCGCTCCACATGTCTAAGGT
+
BBBC?@?BBCCBC?ABB?;99442969
@06TDH:01000:00890
TAGTATCAGCCTCGCCATGACGAAGGTATTCC
+
?;B:;=DDHBCABBB?B:88:1/,1;;11,42
@06TDH:01005:00858
TAGTATCAGCCTCCCCATGACGAAGGTATTCC
+
@=@;;<CBAA<=>>>/99<;<11,/5//4242
@06TDH:01006:00878
ATATCGCGAGGGTATGGAAGACTC
+
>77:@>>>9991999B59599444
@06TDH:01014:00860
AGCACTGTAGCTGTCACTTAGTTACTTGT
+
CBBAA@A;;9==>@1-,,*,00*49=;==
@06TDH:01025:00873
TACTGAGCTACACACACAGAAAGATTGGT
+
A>@@CBCCABAB99;=>?999199959==
@06TDH:01045:00893
TCTCTATGCGCTCCACATGTCTAAGGT
+
BBBBAABCBBCBB=?????>>445969
@06TDH:01048:00873
TACTGAGCTACACACACAGAAAAGATTGGT
+
B?@?DBCBBB?===999?9999,4442424
@06TDH:01000:00905
AGCACTGTAGCTGTCACTAGTTACTTGT
+
ACBBCCCECCCCCCBB@AAA?=>==599
@06TDH:01001:00938
ATCAGACACGGAC
+
CAB?@>98--+**
@06TDH:01006:00927
TGATACGTCTCCTTCCTTAGTGC
+
BBB???BBBCC@B?C@BA>AABD
@06TDH:01011:00948
TCTCTATGCGCTCCACATGTCTAAGGT
+
484949;4;99AA8=?@9844448924
@06TDH:01019:00910
ATCAGACACGGACACAGCAGAACAGCAC
+
9;779901//,///44::4442444444
@06TDH:01023:00943
TCTCTATGCGCTCCACATGTCTAAGGT
+
BBBB??@BBBBBA=ABBB?>;4429>9
@06TDH:01029:00911
TACTGAGCTACACACACAGAAAGATTGGT
+
D@AACCCC@?=889999>99904442424
@06TDH:01018:00971
ACGCTCGACATGCCCAGGTACAGGAG
+
@@ABBEBB>;;444099699@AAABB
@06TDH:01022:00959
TCTCTATGCGCTCCACATGTCTAAGGT
+
:9>>AACFCC@@@?A@A@ABBBHDECD
@06TDH:01023:00989
TACTGAGCTACACACACAGAAAGATTGGT
+
A??BBBBA?BBBBCB999444-9BBBDAC
@06TDH:01039:00968
CGTTTTGTCTCTAGGCACAGGATTTTTGTTGTAG
+
:88882899BB;;<?>>>>>;>>@@@/9959=9=
@06TDH:01022:01035
ACGAGTGCGTTCCCCATGTCGTAGG
+
BABBBBBBA;2444/999111111,
@06TDH:01026:01037
TAGTATCAGCCTCGCCATGACGAAGGTATTCC
+
BBBAAAC?AAACBBD?B?>?ABB>A@B@@=A<
@06TDH:01028:01007
ATCAGACACGGACACAGCAGACACAAC
+
?>@ACCA?BB6;;@@>>@B;;<111,/
@06TDH:01040:01024
TGATACGTCTCCTTCCTTAGTTACTTCA
+
BBAA?@@CC>A=>;><>;74314888=>
@06TDH:01016:01050
ACGCTCGACATGCCAGGTACAGGAG
+
>>?AABBB;499959969999A:@@
@06TDH:01030:01084
ATCAGACACGGACACAGCAGAACACA
+
ABB>@AAA@@<111/////4424444
@06TDH:01031:01076
ATCAGACACGGACACAGC
+
BBBABA?B?;9/1---*(
@06TDH:01011:01131
TGATACGTCTCCTTCCTTAGTTACTTCA
+
BBBABBBBB>>88295923431488244
@06TDH:01013:01179
AGCACTGTAGCTGTCACTAGTTACTTGT
+
BCBCBEBDCC@@ABBA>?>81,111-1:
@06TDH:01023:01164
TACTGAGCTACACACACAGAAAGATTGGT
+
AA;994:/.//8899944449049@<@=B
@06TDH:01042:01192
TGATACGTCTCCTTCCTTAGTTACTTCA
+
?>><944499958542423431444;94
@06TDH:01023:01230
CGTGTCTCTAGGCACAGGATTTTGTGTAG
+
CABBBB@@@DCACCB>>:1111+11/688
@06TDH:01054:00401
ATCAGACACGGACACAGCAGAACACAC
+
BAAACB>AA@69<BBBBCC@@=@==99
@06TDH:01056:00413
AGCACTGTATCTGTCACTAGTTTTTACTTTTTTTTGTG
+
BB?BBBBAAACADBCB=?:44499,999999999$991
@06TDH:01064:00412
TCTCTATGCGCTCCACATGTCTAAGGTAC
+
>??@@@BABBBBC@C@@@>>>11-1:11/
@06TDH:01076:00431
ATCAGACACGGACACAGCAGAACACA
+
BAA?@@BCCC?BBB@=@@A@>=A<<<
@06TDH:01076:00432
ACGCTCGACATGCCCAGGTACAGGAG
+
DB>??BABABB@?@<?B@BBBDC@CC
@06TDH:01083:00436
AGCACTGTAGCTGTTTCACTTTTTTAGTTTTTTTT
+
<BBAAA?:>>99444-44444444(4444444444
@06TDH:01096:00446
TAGTATCAGCCTCGCCATGACG
+
>>B:9;A=9>=@<;<@CB@B?9
@06TDH:01057:00487
TACTGAGCTACACACACAGAAAGATTGGT
+
BAAABBCCCB@@ABBAA??@@811/78,/
@06TDH:01069:00497
ACGCTCGACATGCCCAGGTAC
+
BBBBBB?BBBBCCCABB@B;9
@06TDH:01085:00454
ACGACCCATGTCGTAGGTACTC
+
@B?74409998==@@A>===AD
@06TDH:01087:00450
CGTGTCTCTAGGCACAGGATTTTGTGTAG
+
A?CBC@@@A;:6;@>>><9999/9BAACD
@06TDH:01057:00504
TACTGAGCTACACA
+
B@??BBCBAB@?AA
@06TDH:01067:00543
TAGTATCAACCTCG
+
CBBBABCCACBBBB
@06TDH:01091:00564
ACGCTCGACATGCCAGG
+
CGCDCBB=9/1*))))(
@06TDH:01069:00815
ATCAGACACGGACACAGCAGAACACAC
+
<FDCCDB<<;@@@@BBCAADA=>A994
@06TDH:01050:00864
ACGCTCGACATGCCCAGGGTACAGGAG
+
@B??@BABBAA==954447;CBCGACC
@06TDH:01055:00881
TCTCTATGCGCTCCACATGTCTAAGGT
+
@BDB?@ACAABBB@BBDB@@@BB@B>A
@06TDH:01060:00852
ATCAGACACGGACACAGCAGAACAC
+
ABBBBBBBBB??=488999996999
@06TDH:01060:00886
ACGAGTGCGTTCCCCAGTCGTAGGTACTC
+
BBBBBB:9<C@CHC9BBBAAACC@BBBBB
@06TDH:01061:00868
ATACGTCTTCCT
+
999886//,/,1
@06TDH:01065:00886
TACTGAGCTACACACACAGAAAGATTGGT
+
AA@BBBB@BBBBBBCABF;94-9>>;@>A
@06TDH:01069:00871
TAGTATCAGCCTCGCCATGACGAAGGTATTCC
+
BAB@@@CBB@>@=?>=@BB==;459<999<@;
@06TDH:01070:00890
TCTCTATGCGCTCCACATGTCTAAGGT
+
CCCBAABCBBBBB@BBBBCBBBB>B><
@06TDH:01071:00866
CGTGTCTCTAGGCACAGGATTTTGTGTAG
+
BBCCCBB@@ACBCCBDC@<999/999>>@
@06TDH:01050:00921
ATATCGCGAGGGTATGGAAGAC
+
BB?BABBBEDCBFAAA?@=?;9
@06TDH:01050:00927
TCTCTATGCGCTCCACATGTCTAAGGT
+
BBCB>?ADA@ACC@BBCC???@@=A?B
@06TDH:01053:00941
ACGAGTGCGTTCCCCATGTCGTAGA
+
@ABABBBBBA6444/9999994444
@06TDH:01058:00919
TGATACGTCTCCTTCCTTAGTTACTTCA
+
BBB@?FCCBBB@CAC?A?AA?@9;;?BA
@06TDH:01059:00924
AGCACTGTAGCTGTCACTAGTTACTTGT
+
BBDCDCBBB?BBBB@BBCCBA?BAA>A?
@06TDH:01059:00949
TCTCTATGCGCTCCACATGTCTAAG
+
@BCC?AACBBC;989A>>99991,1
@06TDH:01070:00919
TAGTATCAGCCTCGCCATGACGAAGGTATTCC
+
BCC:9<CABAB>>:;79@@9999595444242
@06TDH:01074:00929
TCTCTATGCGCTCCACATGTCTAAGGT
+
BBCCCBDEBBC@@CACCCCBCDC@CBB
@06TDH:01081:00939
TCTCTATGCGCTCCACATGTCTAAGGTA
+
@ACCFCCCAAA;;9;@>9=9;9@?@?94
@06TDH:01093:00912
TGATACGTCTCCTTCCTTAGTTACTTCA
+
BBBBBBBBBBB?B@B@C@ABB?BBB?BC
@06TDH:01099:00926
ATATCGCGAGGGTATGGAAGACTCTAT
+
<@ABB>9>999-444424244418/1,
@06TDH:01050:00951
TCTCTATGCGCTCCACATGTCTAAGGT
+
BDDCCCCDCBB;;:;A>>999995924
@06TDH:01053:00985
ACGCTCGACATGCCCAGGTACAGGAG
+
AABBB@949999990992444442//
@06TDH:01063:00995
TGATACGTCTCCTTCCTTAGTTACTTCA
+
CBA<>@C<<<CCDBCAC@>=7984424/
@06TDH:01067:00974
AGCACTGTAGCTGTCACTAGTTACTTGT
+
@BCCCBCBBB@?BCCBBBBCC@CAA?BC
@06TDH:01075:00977
CGTGTCTCTAGGCACAGGATTTTGTGTAG
+
?BAABBAA?ABACBBB@<9999/999ACC
@06TDH:01077:00973
CGTGTCTCTAGGCACAGGATTTTGTGTAG
+
AABBBB@@BCC@@A@@><9999/9999@?
@06TDH:01063:01002
TCTCTATGCGCTCCACATGTCTAAGGT
+
@ACCCCDFDBEAA?@?ACB@>AB@C@D
@06TDH:01065:01004
AGCACTGTAGCTGTCACTAGTTACTT
+
44889@9A>@<;;>99;@<<<=>>>5
@06TDH:01066:01006
ATCAGACACGGACACAGCAGAACACAC
+
;;??AC@@@@>@BBBBAAA;;8;BBBC
@06TDH:01074:01027
AGCACTGTAGCTGTCACTAGTTACTTGT
+
<;@@?CBCBBCBABBBBBBBBCC@@=AC
@06TDH:01083:01018
CGTGTCTCTAGGCACAGGATTTTGTGTAG
+
CCCC??<:;BB9<<<1@;;;;;011//77
@06TDH:01090:01033
TGATCGTCTCCTTCCTTA
+
@@@C9<<BAA54595969
@06TDH:01057:01075
ACGAGTGCGTTCCCC
+
<@A?@A@<<>----*
@06TDH:01068:01096
CGTGTCTCTAGGCACAGGATTTTGT
+
BBBBBBBBB9924899954444,44
@06TDH:01072:01084
TCTCTATGCGCTCCACATGTCTAAG
+
BDCB??@DCBB;:89@>>>?991,1
@06TDH:01074:01085
ATCAGACACGGACACAGCAGAAC
+
BBCABB??AB@==49991---*,
@06TDH:01088:01092
TGATACTCTCCTTCCTTAGTTACTTCA
+
ABBB@@@ABA@B@CBC@C<;9;@>;@A
@06TDH:01089:01103
TCTCTATGCGCTCCACATGTCTAAGGT
+
BBBBABBBB@@?B@BBBBBBCCC@C@A
@06TDH:01093:01120
TGATACGTCTCCTTCCTTAGTTACTTCA
+
BBBBBCB@?@?>A@C@C::<@=999<99
@06TDH:01076:01150
TACTGAGCTACACA
+
87999>49844/,*
@06TDH:01095:01157
ATATCGCGAGGGTATGGAAGACTC
+
?CCABBBBBBD>BBBB898>9994
@06TDH:01078:01208
TCTCTATGCGTCCACATGTCTAAGGTA
+
AAB?=9>>11//,/8:9=>=?:;>;99
@06TDH:01084:01233
ATATCGCGAGGGTATGGAAGACTCTATAG
+
9884944444>64:BB6;8:;;9B991:0
@06TDH:01079:01273
TACTGAGCTCTTTTTTTT
+
>@@>@>>1./////////
@06TDH:01106:00451
TGATACGTCTCCTTCCTTAGTTACT
+
BCCCA?>>84959692423442444
@06TDH:01101:00578
AGCACTGTAGCTTGTCCACCCCCCCC
+
8/11///,,,//,/66,444444444
@06TDH:01105:00552
AGCACTGTAGCTGTCAAACCCCCCCC
+
CCBCAACFCCECCA@;;-44444444
@06TDH:01106:00566
ATATCGCGAGGGGGTATTTTGGGGGGGGGGAAAAAAAA
+
CCC@@@@@99999-99999/9A@BB;;;;"44444444
@06TDH:01109:00567
ATCAAAAACACGGA
+
7933333+393424
@06TDH:01121:00571
TGATACGTCTTCCTTTTCCCCCCCC
+
347<>>@>99596444,44444444
@06TDH:01112:00618
TTAGTAAATCAAGC
+
49;=<<=,///788
@06TDH:01112:00622
TCTCTATGCGCCTCCCCCCCC
+
BBBB9999@995999999999
@06TDH:01114:00679
TATATACCCCCCCCCCCCTGGGGGGGGGGGGGGG
+
91///,,,,,,,,,,,,"./888;8888888888
@06TDH:01115:00678
TATATACTGGGGG
+
86///,,./////
@06TDH:01116:00676
TAGTATCGCCATGGGGGGGGGG
+
<7444///,*,,,222888888
@06TDH:01110:00932
CGTGTCTCTAGGCACAGGATTTTGTGTAG
+
BBBBA?=989969999959999,444444
@06TDH:01142:00997
TGATACGTCTCCTTCCTTAGT
+
BCCCBBBBBBC@E@D@C>7;;
@06TDH:01113:01029
TACTGAGCTACACACACAGAAAGATTGGT
+
CACBBBBBA@@BBBBDEB?AA>AABACCA
@06TDH:01115:01025
CGTGTCTCTAGGCACAGGATTTTGTGTAG
+
BBBBBBBBBCC@CBBCHAAAAA7ABBBBB
@06TDH:01120:01008
ATATCGCGAGGGTATGGAAGACTCTATA
+
AABAABBA=@A=>=AD?C@ABB?A9=//
@06TDH:01123:01021
ACGCTCGACATGCCCAGGTACAG
+
BBBBBBABBBBBCDAADCABDDC
@06TDH:01126:01001
ATCAGACACGGACACAGCAGAACACACA
+
CA>>?BCCBB:9<@ABBBC@><99998/
@06TDH:01130:01118
TCTCTATGCGTCAC
+
7>AC;611******
@06TDH:01129:01223
CGTGTCTCTAGGCACGATTT
+
CBB?==>811-+**(****)
@06TDH:01135:01241
CGTGTCTCTAGGCACG
+
BCB8888,**(((((*
@06TDH:01147:01215
AGCACTGAGCTGTCACTAGTTACTTGT
+
@@B@AACCCBC>@@B;;<>877/1,//
