# Supplementary material for: The Sequencing Bead Array (SBA), a Next-Generation Digital Suspension Array
Source: PLoS One. 2013 Oct 7;8(10):e76696. doi: 10.1371/journal.pone.0076696 (PMC3792038; doi:10.1371/journal.pone.0076696)
Supplement: Data S1 — Raw sequencing data files for presented experiments. The compressed file contains a table of content for all files included (0. TOC Supporting Data Files.txt) and raw sequencing data (PGM Torrent Suite run reports, FASTQ files and Sphix generated CSV files) for experiments presented in Figure 2 and Figure 3 (same data set as Figure S1). (ZIP) [file pone.0076696.s001.zip › Supporting Data Files/1. Figure 2/1.2 Figure 2b files/1.2.2 FASTQ/2_Figure_2b_NEGATIVE_X2_TS-342.fastq]

@L7FAS:00010:00022
AGCACTGTAGCTGTCACTAGTTACTTGT
+
BCCBCCCCCCDCHCAAACCBB@AABBDC
@L7FAS:00012:00004
ACGCTCGACATGCCCA
+
>99999999991-70-
@L7FAS:00014:00008
ACGAGTGCGTCCCCATGTCGTAGGTATC
+
<=BBCAAA94999/99?@88887013..
@L7FAS:00027:00021
ATCAGACACGGACACAGCAGAACACAC
+
BBBC::<AAB?AA==<BBCCC@CCCBB
@L7FAS:00031:00014
TCTCTATGCGCTCCACATGTCTAAGGT
+
A=?@BCC><=;11,1//449944242/
@L7FAS:00034:00016
ACGCTCGACATGCCAGGTACAGGAG
+
B@@@@CCCCBBCB@><<;9@=@=@<
@L7FAS:00036:00028
ACGAGTGCGTTCCCCATGTCGTAGGTACTC
+
BDBBBBCCBC===@4>999AA>>=;:;;BC
@L7FAS:00046:00012
TGATACGTCTCCTTCCTTAGTTACTTCA
+
BCDAAAFBBBC@C?B?CBCBB?BBA<@>
@L7FAS:00046:00036
ATCAGACACGGACACAGCAGAACACAC
+
BBBA9:<@AB@<=>AABBCBA?BBBAB
@L7FAS:00049:00027
AGCACTGTAGCTGTCACTAGTTACTTGT
+
BBCCCCCAAABBBCBBCDCCC;<>CDCF
@L7FAS:00004:00066
TCTCTATGCGCTCCACATGTCTAAGGT
+
BBBB@AAAA@@99:9994=@@@A;>;@
@L7FAS:00008:00088
TCTCTATGCGCTCCACATGTC
+
944494;9A@@992444444/
@L7FAS:00009:00098
TAGTATCAGCCTCGCCATAACGAAGGTATTCC
+
A@C::>DDDCCDCCC?BBD@BA?;@<>998;?
@L7FAS:00013:00058
AGCACTGTAGCTGTCACTAGTTACTTGT
+
AABCCDCBECCCCCCBCCCDC@ABB@@A
@L7FAS:00013:00080
TGATACGTCTCCTTCCTTAGTTACTTCA
+
BBB@@AFB@@B898;=@=@CD@AAABCC
@L7FAS:00014:00083
TCTCTATGCGCTCCACATGTCTAAGGT
+
@@AA;;<BCCECC>A;<;B;<;C@B@B
@L7FAS:00017:00055
ATATCGCGAGGGTATGGAAGATTCTATAGAG
+
BCBBBCEBABC>?>@B>B=B@@=@;:;==>>
@L7FAS:00018:00052
AGCACTGTAGCTGTCACTAGTTACTTGT
+
CCGCCBCBCCCCBCBCBDBCC@CCD>AD
@L7FAS:00020:00075
TGATACGCTCCT
+
44444447//,/
@L7FAS:00023:00058
TGATACGTCTCCTTCCTTAGTTACTTCA
+
BBBABBBCCDC@B?B@B?ABC?BBC@CB
@L7FAS:00023:00065
TATATCAGCCTCGCCATGACGAAGGTATTCC
+
==999??9978@@@9<;@AA<<89C@>ACA:
@L7FAS:00027:00062
CGTGTCTCTAGGCACAGGATTTTGTGTAG
+
BBCCCCCC???=@A@@@?9999/9@@ABB
@L7FAS:00037:00068
ATCAGACACGGACACAGCAGAACACA
+
BBBC??ACDC;:<CC=@=:87498><
@L7FAS:00038:00067
TCTCTATGCGCTCCACATGTCTAAGGTA
+
B<<=DDB@BB?9959@@?=999@54244
@L7FAS:00040:00094
CGTGTCTCTAGGCACAGGATTTGTGTAG
+
BABCBECC???@BB>@@<994-9@@@BC
@L7FAS:00041:00094
TGATACGTCTCCTTCCTTAGTTACTTCA
+
BCBBAABCBCC@C@C@C?BCC@CCC@CC
@L7FAS:00043:00076
TCTCTATGCGCTCCACATGTCTAAGGT
+
AAHBAAACDECBB@BCCCBEBBB@CAA
@L7FAS:00044:00050
TCTCTATGCGCTCCACATGTCTAAGGTAC
+
=@9@AAA@@@@9969849?994;888==8
@L7FAS:00044:00057
TGATACGTCTCCTTCCTTAGTTACTTCA
+
BABABBC<;1>:;:;,1-1117===:;9
@L7FAS:00049:00078
ATATCGCGAGGGTATGGAAGACTCTATA
+
@BBBBCCCCBC>BBCC=?=@>>9A:97=
@L7FAS:00004:00135
TGATACGTCTTCTTCCTTAGTTACTTCA
+
BCGA@BBA<;8<B=@=AA@=@?;4/5/,
@L7FAS:00014:00133
TCTCTATGCGCTCCACATGTCTAAGGT
+
BCCCBBBBFDDDCDABBBCCDAA>ABB
@L7FAS:00015:00108
CGTGTCTCTAGGCACAGGATTTTGTGTAG
+
AACBCCDD;9;?BCCBBA9944/9@@@CB
@L7FAS:00024:00120
TGATACGTCTCCTTCCTTAGTTACTTCA
+
BBBBBBDCB@@;=;==@=@BB?CDC@BB
@L7FAS:00026:00100
CGTGTCTCTAGGCACAGGATTTGTTAG
+
CBBDCCBBBBB?BCA@?<999144249
@L7FAS:00028:00135
AGCACTGTAGCTTTCACTAGTTACTTGT
+
BBCCA@ABBB=@=<ABAACA><B::5:@
@L7FAS:00029:00137
TCTCTATGCGCTCCACATGTCTAAGGT
+
;;@AAAA@AAADE@AABACCB@@=@@@
@L7FAS:00032:00144
ATCAGACACGGACACAGCAGAACACAC
+
BBBAA@BBCC::<CCBABBCB<?7:9?
@L7FAS:00004:00185
CGTGTCTCTAGGCACAGGATTTGTGTAG
+
BCCECCBB99:<@@>@@699919AD@EE
@L7FAS:00005:00165
ATCAGACACGGACACAGCAGAACACA
+
BBBBBBBBBB>?AAA?A@9<<49887
@L7FAS:00009:00192
TAGTATCAGCCTCGCCATGACGAAGGTATTCC
+
AAC::>DBBB@BBBB@BBCCC<;9<@@AABE@
@L7FAS:00024:00177
TCTCTATGCGCTCCACATGTCTAAGGT
+
BBCB::<CDCCCE@BAABBB?==;@?A
@L7FAS:00026:00155
ATCAGACACGGACACAGCAAACACAC
+
ABBA@ABBBB=@@@@9999919><?A
@L7FAS:00027:00180
TACTGAGCTACACACACAGAAAGATTGTT
+
BB?BBCCCBBAAABDB@B:775:@?=AD@
@L7FAS:00033:00179
ATCAGACACGGACACAGCAGAACACAC
+
BBCB@@@A@@>>A@@994/..,/.,,,
@L7FAS:00036:00192
ACGCTCGACATGCCCAGGTACAGGAG
+
BB9::BBBBDCBBB=@@=<?CEC@CC
@L7FAS:00042:00165
ACGCTCGACATGCCCAGGTACAGGAG
+
CCCBCE;;<B@@@C=BA?AADAB>BA
@L7FAS:00043:00167
AGCACTGTAGCTGTCACTAGTTACTTGT
+
@BCCCCBBCBCC:B<ABBCCC@B?B@CC
@L7FAS:00048:00198
TAGTATCAGCCTCGCCATGACGAAGGTATTCC
+
@@CAAAD<<<A@@@A=@@@9999689849>B?
@L7FAS:00011:00248
ATCAGACACGGACACAGCAG
+
BBBB::<@AB=@@AA@@@:<
@L7FAS:00014:00236
TCTCTATGCGCTCCACATGTCTAAGG
+
BAAABBBCD@@CC?@ABBAAABC?B>
@L7FAS:00018:00231
CGTGTCTCTAGGCACAGGATTTTGTGTAG
+
CBCACBCC@?@AAC???@9999/9@?ACC
@L7FAS:00019:00238
TACTGAGCTACACACACAGAAAGATTGGT
+
99>CCCCC??;;<A@@>=;::801/9;9:
@L7FAS:00022:00216
TAGTATCAGCCTCGCCATGACGAAGGTATTCC
+
A=C?AACAAAA@@@@=>>B>?9964;9448=;
@L7FAS:00034:00210
ATCAGACACGGACACAGCAGAACACAC
+
BBBB99;A@@8<>DCCCCCDC?B>>=B
@L7FAS:00040:00218
CGTGTCTCTAGGCACAGGATTTTGTGTAG
+
CCBDCCBB99:=@BB@@>9999/9@@@@=
@L7FAS:00042:00215
TAGTATCAGCCTCGCCATGACGAAGGTATTCC
+
@@CBBBC@@@=>=9959@@>?9969;944242
@L7FAS:00004:00277
TGATTTTTTTTTACGTCTCCTTTTTTTTTTTTTTTTCCTTTTTTTAGTTTTTTTT
+
44444444444"44:;;;;2444444444444444"424;AA;;&4444444444
@L7FAS:00015:00266
CGTGTCTCTAGGCACAGGATTTTGTG
+
EDDCDB@@99848@?9969>BA/999
@L7FAS:00022:00263
ACGCTCGACATGCCCA
+
B??@BCBCCCCCCD=B
@L7FAS:00027:00288
CGTGTCTCTAGGCACAGGA
+
BBCABCCC?999:BBCD?B
@L7FAS:00037:00290
TGATACGTCTCCTTCCTTAGTTACTTC
+
BBBBBDCCBBB@B@A@C@BA?<94429
@L7FAS:00038:00339
ACGAGTGCGTTCCCCAT
+
B@@@DC;9>C?BCC4;;
@L7FAS:00022:00426
CGTGTCTCTAGGCAC
+
:=DCCAA899961-*
@L7FAS:00025:00418
TCTCTATGCGCTCCACATGTCTAAGGT
+
DCCC@@@BCCBBCACC@911111-/,/
@L7FAS:00029:00415
ACGCTCGACATGC
+
9;999@?;;1/*)
@L7FAS:00030:00459
AGCACTGTAGCTGTCACTAGTTA
+
@@CC<:;BDFCAAABAA99995-
@L7FAS:00035:00459
ATATCGCGAGGGTATGGAAGACTCTA
+
A>ABCCCAA@A<>>984959?><;00
@L7FAS:00024:00527
TGATACGTCTCCTTCCTT
+
ACCCCBB;/11-1-1,1,
@L7FAS:00024:00533
TCTCTATGCGCTCCACATGTCTAAGG
+
499@989;9AAACC@=>9111//,/,
@L7FAS:00027:00509
CGTGTCTCTAGGCACGGTTTTT
+
49<AAC>111>:-1//,/////
@L7FAS:00028:00522
ACGCTCGACATGCCCAGG
+
ABBB@@@?;9;18=888+
@L7FAS:00032:00513
TGATACGTCTCCTTCCTTAGTTACTTCA
+
BCBBCBDEFFB@B@B@A@BBB@AAA@CC
@L7FAS:00034:00560
AGCACTGTAGCTGTCACTAGTTACTTGT
+
?@CCCAABDDBBABADADA996;BB>BB
@L7FAS:00034:00568
TCTCTATGCGCTCCACATGTCTAAGGT
+
BCCB99<@ACBCCBCC>=99999;>;>
@L7FAS:00035:00554
AGCACTGTAGATGTCACTAGTTACTTGT
+
@ABBDBCBEAAACC@AACBBA?BBHFCB
@L7FAS:00039:00589
ATCAGACACGGACACAGCAGAACACA
+
BDBBAABABB99<AAABBCCC=A@A?
@L7FAS:00045:00641
TCTCTATGCGCTCCACATGTCTAAG
+
==AA=89999449244449949954
@L7FAS:00059:00015
ATATCGCGAGGGTATGGAAGACTC
+
>3:;A@A?999:994914243311
@L7FAS:00078:00004
ATCAGACACGGACACAGCAGAACA
+
BBBB??@BBB?@@;;9>>>88598
@L7FAS:00081:00032
TGATACGTCTCCTTCCTTAGTTACTTCAGTG
+
DCC??AEAAAE@C@CAJ@CBB@CCCBGE=<9
@L7FAS:00082:00007
ATATCGCGAGGGTATGGAAGACTCTAT
+
@B?@@BDECCC@B@A@>@=BAA?A??=
@L7FAS:00083:00032
TGATACGTCTCCTTCCTTAGTTACTTCA
+
DCC??@CDCCB@CAC@C@B@?=@AD@CC
@L7FAS:00083:00041
CGTGTCTCTAGGCACAGGATTTGTGTAG
+
ECCBBCBB99:>AA@@@<<<;8<@ABCA
@L7FAS:00084:00015
CGTGTCTCTAGGCACAGGATTTTGTGTAG
+
CCBCCCBB99<=@B??@=9999/9@?@@A
@L7FAS:00085:00024
ATCAGACACGGACACAGCAGAACA
+
BBBA9:<;=C9<<CA999>98598
@L7FAS:00090:00023
ACGCTCGACATGCCCAGGTACAGGAG
+
B??@?CBBBCCCDC=BB@CBCBC@CB
@L7FAS:00095:00005
AGCACTGTAGCTGTCACTAGTTACTTGT
+
BCDCEBCAGBEC@DABCCCBB@BBB8::
@L7FAS:00095:00017
CGTGTCTCTAGGCACAGGATTTTGTGTAG
+
BBBDCCAB;:;?BA<<=:99AA4999>@?
@L7FAS:00096:00010
ATATCGCGAGGGTATGGAAGACTC
+
@<9<<BBBBAB=@;<;>B>A;;7=
@L7FAS:00098:00009
TCTCTATGCGCTCCACATGTCTAAG
+
B@A@A@@BECCDE?BAABAD?998<
@L7FAS:00068:00059
TAGTATCAGCCTCGCCAGCATCGATCGATGTACAGCTACGTACGTCTGAGCAT
+
8/111/::8:@@999644444444444497;BC@==BBA?:576112-----1
@L7FAS:00074:00060
TACTGAGCTACACACACAGAAAGAATTGGTG
+
;<9BCCAB??99;9<@@301?810,/,/,.;
@L7FAS:00074:00072
TAGTATCAGCCTCGCCATG
+
999994494997///,/,,
@L7FAS:00076:00051
TCTCTATGCGCTCCACATGTCTAAGGT
+
44:9==BCJDEBC?A;44::?=@?C@@
@L7FAS:00077:00080
TAGTATCAGCCTCGCCATGACGAAGGTATTCC
+
98=11/6666:AAAD>AC=9999649444<@;
@L7FAS:00079:00094
TACTGAGCTACACACACAGAAAGTAGTTGGT
+
D@>?BCCCBBBCCCA=;810.+00-**)*),
@L7FAS:00095:00078
TGATACGTCTCCTTCCTTAGTTACTTCA
+
CCBBA=?DCCD?AAA@B@DCCD>>>@BB
@L7FAS:00054:00113
TCTCTATGCGCTCCACATGTCTAAGGT
+
B?@@AAACDCCCE>???ABCB998;=@
@L7FAS:00061:00141
CGTGTCTCTAGGCACAGGATTTTGTGTAG
+
BBCBBCBB99;=@BABB?9999/9@@BDA
@L7FAS:00062:00139
TCTCTATGCGCTCCACATGTCTAAGGT
+
@@AABBBCCCCDEA@AAABCB@@=@?@
@L7FAS:00063:00140
AGCACTGTAGCTGTCACTAGTTAATTGT
+
BBDCA@ABCCCCCCBBCCBBB@C@C:9:
@L7FAS:00070:00126
ATCAGACACGGACAACACA
+
BBBABBBC>8,/1*)))((
@L7FAS:00071:00148
CGTGTCTCCTAGGCACAGGATTTGTGTAGA
+
@@?B1111,///64=4449444-4;:=CDB
@L7FAS:00073:00121
ATCAGACACGGACACAGCAGAACACA
+
BBCBDCABB?99;A@999>>>49887
@L7FAS:00075:00133
TACTGAGCTACACACACAGAAAGATTGGT
+
@@@ACFDCAABCCABA>B887/8>>;@@C
@L7FAS:00096:00100
ACGAGTGCGTTCCCCATGTCGTAGGTACTC
+
BB@ABBBBAA=ABA4@99983331013333
@L7FAS:00097:00118
CGTGTCTCTAGGCACAGGATTTTGTGTAG
+
CBCBCBCCAAA>ACBDB@;;;;/9>@@AA
@L7FAS:00099:00114
TACTGAGCTACACACACAGAAAGATTGGTGCT
+
<;<@@<;<@@@@ABA>>>98808?;7771113
@L7FAS:00050:00154
CGTGTCTCTAGGCACAGGATTTTGTGTAG
+
BAADCCBB@@@BBCCBD>9999/9@@ACB
@L7FAS:00051:00159
TCTCTATGCGCTCCACATGTCTAAGGT
+
BCCCAAABCCCCD>@ABBBCC@@=@?@
@L7FAS:00065:00152
ATATCGCGAGGGTATGGAAGACT
+
BBBBBA@?4497;@@CCE>ABB?
@L7FAS:00068:00152
CGTGTCTCTAGGCACAGGATTTTGTGTAG
+
AACBAABCAAA>ABB@B=9944/9>>ABC
@L7FAS:00070:00175
ATCAGACACGGACACAGCAGAACACA
+
BDBBAAACECACCBB=9888749>>=
@L7FAS:00070:00189
CGTGTCTCTAGGCACAGGATTTGTTGTAG
+
BBBAA@4899;8;A@@@;99904824666
@L7FAS:00077:00167
TCTCTATGCGCTCCACATGTCTAAGGT
+
AACCBBBBBBBBD@CCCDAAABB@D@C
@L7FAS:00091:00185
ACGCTCGACATGCCCAGGTACAGGAG
+
BDBAABBBBCCCBB@88577:4458>
@L7FAS:00099:00176
TCTCTATGCGCTCCACATGTCTAAGGT
+
BBBBAA@CCBBBC?BBBCCECCBACAD
@L7FAS:00050:00238
TCTCTATGCGCTCCACAATGTCTAAG
+
::9611//779::244424944//,/
@L7FAS:00066:00249
ACGCTCGACATGCCCAGGTACAGGAG
+
BCAAAB;;<CB>??:9858>?>>=>@
@L7FAS:00081:00227
TACTGAGCTACACACACAGAAAGATTGGT
+
>=@@><;BCB<=>CA@@?@=:810/9;6;
@L7FAS:00082:00201
AGCACTGTAGCTGTCACTAGTTACTTGT
+
BCJCEABBECCCBCCBBECBDCAAC@EB
@L7FAS:00084:00246
ATATCGCGAGGGTATGGAAGACTCTATA
+
@@@ABBA@@AA7<99B<>=AB;116644
@L7FAS:00093:00215
ACGCTCGACATGCCCAGGTACAGGAG
+
B@?@@C@AACCCCCBBBBBACCC@CB
@L7FAS:00056:00253
TATTGAGCTACACACACAGAAAGATTGGT
+
CBA>ACDBBBBABCCBBB97758<68?>A
@L7FAS:00056:00286
ATATCGCGAGGGTATGGAAGACT
+
CA@A?BBA??=<@@@@=@?B;;:
@L7FAS:00059:00285
AGCACTGTAGCTGTCACTAGTTACTTG
+
BBCCBBBAAABD<B>CCGABB=99959
@L7FAS:00081:00269
CGTGTCTCTAGGCACAGGATTTTGTGTAG
+
AA@AABBBBCC;;<CCD@BACC7AAA;<<
@L7FAS:00082:00291
CGTGTCTCTAGGCACAGGATTTTGTGTAG
+
BBCBCCCCAA?=>A9:?@9999/9??>>A
@L7FAS:00083:00295
ATCAGACACGGACACAGCAGAACACAC
+
BABBABBBBB?AB?@@@@@??;>:;:?
@L7FAS:00086:00293
ATATCGCGAGGGTATGGAAGACTCTAT
+
?ABBBCCCCBCAA@BA<=;?@AAAAA?
@L7FAS:00090:00268
TGATACGTCTCCTTCCTTAGTTACTTCA
+
CCCBEBBCCCD?B?B@B?BBB@BBF@CB
@L7FAS:00050:00323
TACGTCTCCTTCCTTAGTTACTT
+
A@ACCCCC?BAA@B@B@A=?>?=
@L7FAS:00050:00345
TACTGAGCTACACACACAGAAAG
+
BBBCCECDBB?@AA?=>>977/8
@L7FAS:00053:00322
ATATCGCGAGGGTATGGAAG
+
@A?AADCCCDC?@=@@=@<>
@L7FAS:00059:00324
TCTCTATGCGCTCCACATGTCTA
+
@@@A@@@BCCEDFADC@A:;<<<
@L7FAS:00062:00311
ATAACGCGAGGGTATGGAAGACTCTATA
+
BBB@BA>=49909>@B=@=@????:::?
@L7FAS:00065:00322
CGTGTCTCTAGGCACAGGATTTTGTGTAG
+
BBCCBCCCBAA>A9<<CACCDC:BBAAEG
@L7FAS:00071:00315
AAGTGCGTTCCCCATGTCGTAGGTACTC
+
C@BBAA:;2444/9>>>>A?8858:;:@
@L7FAS:00084:00317
AGCACTGTAGCTGTCACTAGTTACTTGT
+
<<BDEDEBCCBBBBCBCCBBB>AAC@GC
@L7FAS:00087:00340
ACGCTCGACATGCCCAGGTACAGGAG
+
BC:9:CCDCCC@??<::4:ADAC?BB
@L7FAS:00095:00311
TCTCTATGCGCTCCACATGTCTAAGGT
+
@@BB@@ABCCCCDEBBBDB??==;>;9
@L7FAS:00059:00357
ATCAGACACGGACACAGCAGAA
+
CCBBBCBBCB?AB?@@@@@>>4
@L7FAS:00060:00367
ATCAGACACGGACACAGCAGAACAC
+
BDBB::;BBC>BBAC@?@?@@;?::
@L7FAS:00064:00374
CGTGTCTCTAGGCACAGGATTTTGTGTAG
+
BBCCBCBBA996:C=??<9999/9@@ABB
@L7FAS:00067:00373
ACGCTCGACATGCCCAGGTACAGGAG
+
BBBBBCCCCDBBBA<?><><CBC@CC
@L7FAS:00068:00352
TACTGAGCTACACACACAGAAAGATTGGT
+
@?CCCECCAABBBBB=>?888/87747=@
@L7FAS:00070:00384
TACTGAGCTACACACACAGAAAGATTTTGGTG
+
98@ABCDDCCBCCCA@@B::7/366685?>A?
@L7FAS:00070:00387
ATATCGCGAGGGTATGGAAGACTCTATAGAGGT
+
=?>@@ABCCAA>A<9:<@>@AA??//,++++*+
@L7FAS:00072:00363
TACTGAGCTACACACACAGAAAGATTGGTG
+
9<@@@CCBBDBCCC999>40.,...,.445
@L7FAS:00076:00351
ACGAGTGCGTTCCCCATGTCGTAGGTACTC
+
BBBBCB=;942999/9@?BDCAAA8:;;AB
@L7FAS:00081:00376
ATATCGCGAGGGTATGGAAGACTCTATAGA
+
?B@A<99@999099:A<B?B>;876631--
@L7FAS:00091:00374
TCTCTATGCGCTCCACATGTCTAAGGT
+
BBBBBBBCCCBCE@BAABCBB9859<9
@L7FAS:00096:00392
TCTCTATGCGCTCCACATGTCTAAGGT
+
HBAAAABCDCBBC@BAABDDB9;59<@
@L7FAS:00050:00427
ACGAGTGCGTTTTTCCCCATGTCGTAGGTACTC
+
AABACCBA44499-999,94:>BC?@???;;<B
@L7FAS:00059:00422
CGTGTCTCTAGGCACAGGATTTTTTTTGTGTAG
+
CCDCCBBB@@?@@@;99699999999$999>@>
@L7FAS:00068:00427
TCTCTATGCGCTCCACATGTCTAAGGT
+
99;<<<<CCCCCEBCBBBCDCBB?B?B
@L7FAS:00074:00415
ACGCTCGACATGCCCAGGTACAGGAG
+
ABBABCCCC@@@CD@BB?BABBC@BB
@L7FAS:00077:00421
TCTCTATGCGCTCCACATGTCTAAGGT
+
BBCB::<BCCCCC?ABABCDB>?=@?B
@L7FAS:00081:00448
ATATCGCGAGGGTATGGAAGACTCTAT
+
;@9<<DDDCEC?CAEA>?<@;@;?:77
@L7FAS:00083:00430
ACGAGTGCGTTCCCCATGTCGTAGGTACTC
+
BBBBBBC?=:2444/9>>@BBBAA??@@@C
@L7FAS:00084:00437
TCTCTATGCGCTCCACATGTCTAAGGT
+
AAAB;;=AEDCCC@D??@@A@@@=BBA
@L7FAS:00094:00449
TCTCTATGCGCTCCACATGTCTAAGGT
+
CCCC::?CDDCCE@CCBB:;;@@=A@C
@L7FAS:00096:00440
ACGCTCGACATGCCCAGGTACAGGAG
+
BCB???AA@BA>>>9885<@CBB@D=
@L7FAS:00098:00434
TGATACGTCTCCTTCCTTAGTTACTTCA
+
BB??ACCCCCC@CCC?B?AA@@AAA@BB
@L7FAS:00050:00487
TTTTTCTTTTTCTTTTTTTT
+
4448+44444+994444444
@L7FAS:00051:00467
ACGAGTGCGTTTCCCCATGTCGTAGGTA
+
9<CCBA@A4440999,948??AA::378
@L7FAS:00054:00476
AGCACTGTAGCTGTCACTAGATTACTTGT
+
999>9998944944444444442//,*,,
@L7FAS:00059:00494
TCTCTATGCGCTCCACATGTCTAAGGT
+
B;><><@CCCB<:7;<@@CAAAC>B>A
@L7FAS:00063:00468
AGCACTGTAGCTGTCACTAGTTACTTGT
+
>ABACAA<=BCCCICCAAABB=@AC?BG
@L7FAS:00071:00453
TCTCTATGCGCTCCACATGTCTAAGGT
+
444444489;=4954444449848884
@L7FAS:00080:00466
TACTGAGCTACACACACAGAAAGATTGGT
+
BBBBCCCCABBCCCDBCB9995:@?>B@C
@L7FAS:00089:00466
CGTGTCTCTAGGCACAGGATTTTGTGT
+
CBB??;99>>@=?@CCA??>@@5111-
@L7FAS:00051:00532
ATCAGACACGGACACAGC
+
CBB?99999?599111-,
@L7FAS:00052:00514
AGCACTGTAGCTGTCACTAGTTACTTGT
+
BBCCCCCBABBBBBBCCDDDC@B?=7;;
@L7FAS:00055:00543
TCTCTATGCGCTCCACATGTCTAAGGT
+
CBBB@@ABCCCDC?BBABBDA==;@=>
@L7FAS:00058:00524
ATCAGACACGGACACAGCAGAACACA
+
BACBBCBBBB>BCBCDCCBBB=@8:8
@L7FAS:00060:00526
TCTCTATGCGCTCCACATGTCTAAGGT
+
BCCC@@BCBBBCD=;<;<CA@9959;9
@L7FAS:00060:00539
ATCAGACACGGACACAGCAGAACACA
+
CCBB??@BC@99<CA@BBBAB5;:;:
@L7FAS:00064:00545
ATCAGACACGGACACCAGCAGAACACAC
+
BBBB@@??@C;@@;<;;BABCC=@:;:A
@L7FAS:00073:00540
ATCAGACACGGACACAGCAGAACACAC
+
BABB??@CBB=@ACCCCCCCD>A?A?A
@L7FAS:00075:00521
TCTCTATGCGTCCACATGTCTA
+
111499899<9=994./111::
@L7FAS:00079:00524
TCTCTATGCGCTCCACATGTCTAAGGT
+
BBBBBBBCCCDDE@DCDECECBDACAC
@L7FAS:00085:00517
TACTGAGCTACACACACAGAAAGATTGGT
+
BBBBBCBBBBBCCCA=>A777/8>>;@>A
@L7FAS:00085:00540
AGCACTGTAGCTGTCACTAGTTACTTGT
+
<BBBABB=B==9<:4;BAABB=@>@<99
@L7FAS:00087:00536
ATATCGCGAGGGTATGGAAGAC
+
A>BBCA=?94408899>A;>88
@L7FAS:00090:00522
ATCAGACACGGACACAGCAGAACACA
+
BBBB:;<BCA?BB99999>>>59887
@L7FAS:00050:00584
TCTCTATGCGCTCCACATGTCTA
+
<ABBBA@@ABC@?599--,,,*(
@L7FAS:00050:00591
TGATACGTCTCCTTCCTTAGTTACTTCA
+
BCBBC?@AAAAACAD=@=>9959=<ACC
@L7FAS:00051:00556
TACTGAGCTACACACACAGAAAAGATTGGT
+
BB?BBCBBBBBCCGA=?;8333-78747<=
@L7FAS:00051:00595
CGTGTCTCTAGGCACAGGATTTTGTGTAG
+
AACDBBBCB?>=?@>??<9999/44489A
@L7FAS:00052:00587
TCTCTATGCGCTCCACATGTCTAAGGT
+
DDCB@@ABEDCCEABB==999996959
@L7FAS:00053:00575
AGCACTGTAGCTGTCACTAGTTACTTTGT
+
<<CCCABBDECCBBBCA:://,1111-99
@L7FAS:00055:00581
TAGTATCAGCCTCGCCATGACGAAAGGTATTCC
+
BBB?AABBAA?A@AA?ABBAC949-49444242
@L7FAS:00055:00593
TAGTATCAGCCTCGCCATGACGAA
+
C:;::1111,281//,,///////
@L7FAS:00057:00560
CGTGTCTCTAGGCACAGGATTTTTTTTTTTTTTTTGTGTAG
+
BBABABBCBAB>>>96::111111111111////"///666
@L7FAS:00061:00566
ACGCTCGACATGCCAGGTACAGGAAG
+
99944;;44////,/434.///,/,/
@L7FAS:00063:00564
ACGAGTGCGTTCCCCATGTCGTAGGTACTC
+
BBAAABCBB@2:44/9>>@BB@??=?:;;A
@L7FAS:00067:00550
ATCAGACACGGACACAGCAGAACACA
+
?>BB9:<@A@8;<AA?<<<10,1100
@L7FAS:00084:00583
TCTCTATGCGCTCCACATGTCTAAGGT
+
B?AACCBBEBBCEA@AAACCB9979;>
@L7FAS:00092:00565
TAGTATCAGCCTCGCCATGACGAAGGTATTCC
+
<;BCCAB;:<BBB@A=@@BBC@A=A>@AA=@=
@L7FAS:00092:00583
AGCACTGTAGCTGTCACTAGTTACTTGT
+
=@ABFAAABDDCCCFCBBBCC?B@@7<<
@L7FAS:00098:00581
ATCAGACACGGACACAGCAGAACACAC
+
@CC@<<<BAA?AA??999997143311
@L7FAS:00098:00585
TGATACGTCTCCTTCCTTAGTTACTTCA
+
BB?@@BAAACDBC?CAB@>@==;;9<AA
@L7FAS:00099:00595
TGATACGTCTCCGTTCCTTAGTTACTTCA
+
49>994444442/7,/,/,//7:77C;=?
@L7FAS:00051:00600
CGTGTCTCTAGGCACAGGATTTTGTGTAG
+
BECBCCCDBAB?CAADDACECC:<<<DDH
@L7FAS:00055:00613
AGCACTGTAGCTGTCACTAGTTACTTGT
+
AADCA@ABCECCBCBDCCBBB>BCB6<=
@L7FAS:00059:00600
AGCACTGTAGCTGTCACTAGTTTACTTTGT
+
AADCB:DCECCECCCC?::4441999919@
@L7FAS:00062:00615
ATCAGACACGGACACAGCAGAACAC
+
ABB?@AACCC@BB;94999984987
@L7FAS:00067:00603
TAGTATCAGCCTCCCATGACGAAGGTATTCC
+
<;C;=>CA@@B444-99>??9924?<9<?A6
@L7FAS:00067:00607
ACGCTCGACATGCCCAGGTACAGGAG
+
<=C@A<<;@>>999087131444:>9
@L7FAS:00070:00631
TACTGAGCTACACACACAGAAAGATTGG
+
49<@AB=CBBAB<4;;9110<8000,0,
@L7FAS:00070:00647
TACTGAGCTACACACACAGAAAGATTGGT
+
DBAACCCB?B@BDDCB@@433,88737:<
@L7FAS:00072:00603
ATCAGACACGGACACAGCAGAACACAC
+
BABBBB@?@C=@@BB@@@B@B=@@@?B
@L7FAS:00072:00614
CGTGTCTCTAGGCACAGGATTTGTGTAAGC
+
BBCDCCBBAAA@ABB@@<9990-8===+-,
@L7FAS:00077:00622
ACGAGTGCGTTCCCCATGTCGTAGGTACTC
+
BBB@@ABCCC8:::4;>@@CCCBB>?;<<C
@L7FAS:00077:00641
AGCACTGTAGCTGTCACTAGTTACTTGT
+
@ACC=:=BDDCBABABDDBAB>A?=;@A
@L7FAS:00080:00623
TCTCTATGCGCTCCACATGT
+
@@BC;8;999999599/1//
@L7FAS:00084:00627
TCTCTATGCGCTCCACATGTCTAAGGTA
+
BBBBFCCCBBBCCFD@@@@999954://
@L7FAS:00086:00629
TCTCTATGCGCTCCACATGTCTAAGGT
+
B?AABBBBCDCDE@B??ACBC9;9<>A
@L7FAS:00087:00625
CGTGTCTCTAGGCACAGGATTTGATGTAG
+
=<A><<AA@@A=?@<=<:??>8111:486
@L7FAS:00099:00632
CGTGTCTCTAGGCACAGGATTTTGTGTAG
+
B@@ACCDB;;<@BCCCBA99<9/9@AABC
@L7FAS:00057:00653
TGATACGTCTCCTTCCTTAGTT
+
BBCCBBCB::9?B585969995
@L7FAS:00065:00668
ATATCGCGAGGGTAT
+
@CBBBB@@9997991
@L7FAS:00076:00683
TACTGAGCTACACACACAG
+
BBCCCCBB?BBBDBB=994
@L7FAS:00079:00696
TACTGAGCTACACACACAG
+
?ABCCCCCBBBBDBB:994
@L7FAS:00080:00728
ATCAGGAACCAACCGGGGAACCAAC
+
989?><@5424242444,4992/,/
@L7FAS:00060:00786
TAGTATCAGCCTCGCCATGACGAAAAGGTATTTTTTTTCCATCA
+
AAC;:9A>9959@>A;A@A@A@@@@4>=@41//////$/6...,
@L7FAS:00071:00757
TCTCTATGCGCTCCACATGTCT
+
BCCC::<BCCCCCACC999@99
@L7FAS:00073:00769
TGATACGTCTCCTTCCTTAGTTACTTC
+
CCC??@DCCCC@B?A>@99447;<A>A
@L7FAS:00074:00783
TCTCTATGCGCTCCACATGTCTAAGGTACTGT
+
B@BBA@@@A>9942449==?AA>8<:111@*(
@L7FAS:00077:00754
TACTGAGCTACCACACA
+
AAAAAB@94442///,,
@L7FAS:00079:00754
TGATACGTCTCCTTCCTTAGTTACTTC
+
BCBBBBBGBCC@C@C@CABAA>AB?>?
@L7FAS:00086:00792
ATATCGCGAGGGTATGGAAGACTCTATAGAGGACT
+
BABBBBB:9;A<899><@>BAABB::884/-2+**
@L7FAS:00056:00811
TAGTATCAGCCTCGCCATGA
+
BBBAAAAA>>699442,***
@L7FAS:00056:00846
CGTGTCTCTAGGCACAGGATTTTTTTGTGTAG
+
BBBDCCBBA>>=@@ACAA>>>><?<'1119;;
@L7FAS:00061:00819
TCTCTATGCGCTCACA
+
4444:?@>7----,,,
@L7FAS:00062:00826
TCTCTATGCGCTCCACATGTCTAAGGT
+
99:@@=@@ABADC@DA@;;<<<;=B=@
@L7FAS:00063:00806
TACTGAGCTACACACACAGAAAGA
+
99=CCBB<:;@@A99999>>>/;8
@L7FAS:00064:00822
TAGTATCAGCCTCGCCATGACGAAGGTATTCC
+
@=C::<BA>?5;<9<?BBBBBBB>B@CBC@B@
@L7FAS:00065:00825
TGATACGTCTCCTTCCTTAGTTACTTCA
+
BAC::;CC999596959;>AA@AAA@BB
@L7FAS:00066:00803
ATATCGCGAGGGTATGGAAGAC
+
879<<=BBBAB<;99>;>;>@>
@L7FAS:00066:00813
TACTGAGCTACACACACAGAAAGATTGGT
+
<<<CCECBBABCDA?=>>877/887=?;=
@L7FAS:00068:00847
TAGTATCAGCCTCGCCATGACGAAGGTATTCC
+
A?CDDCC@@AACAAABCCCDE:::<B@AAAC=
@L7FAS:00069:00820
TCTCTATGCGCTCCACATGTCTAAGGT
+
ACEC:9<BCCCFC?ABBB=A@@@=@@B
@L7FAS:00076:00818
ATATCGCGAGGGTATGGAAGACTCTATA
+
BB???AAABAHABBBC=@<@@@?@::88
@L7FAS:00077:00844
TACTGAGCTACACACACAGAAAGATTGGT
+
B?AADCCCBBB@<;<@AB@BB>B>?:A;=
@L7FAS:00083:00828
TCTCTATGCGCTCCACATGTCTAAGGT
+
A@AA=<=GDDDJFA@A@@B?@9959<9
@L7FAS:00087:00820
CGTGTCTCTAGGCACAGGATTTTGTTTAG
+
>?DBBA@@999439=?B:9999-998-44
@L7FAS:00062:00878
CGTGTCTCTAGCACAGGATTTTTTTT
+
@ABBCCCB@?@CA=???999999999
@L7FAS:00065:00878
TCTCTATGCGCTCCACATGTCTAAGGT
+
BCCC;9<BEAACDCDCD=6:;11,/77
@L7FAS:00066:00856
ACGAGTGCGTTCCCCCATGTCGTAGGTACTC
+
BBBBAAA;;;29999+4449><;78:?998B
@L7FAS:00074:00890
TCTCTATGCGCTCCACATGTCTAAGGT
+
CBCC??<;=BBCC@BBBB=@=8859<>
@L7FAS:00079:00893
CGTGTCTCTAGGCACAGGATTTGTGTAG
+
@ACCFCCCAA@@CCCB@?99909>>@AB
@L7FAS:00086:00862
ATCAGACACGGACACAGCAGAACACAC
+
=@BCCBBBBB9;<CBBBCDDD>B>@>B
@L7FAS:00090:00855
TCTCTATGCGCTCCACATGTCTAAGGT
+
444499=AA?@@@599;9@@@9968;8
@L7FAS:00093:00885
CGTGTCTCTAGGCACAGGATTTTGTGTAG
+
BBC@BCBA998489999244;;,844444
@L7FAS:00077:00905
CGTGTCTCTAGGCACAGGATTTTTTTTTTTTTGTGTAG
+
B@C@BBBB:::=@CCB>?B>@@@@@@>@@>@"1//667
@L7FAS:00082:00909
TCTCTATGCGCTCCACATGTCTAAGGT
+
@@@@?@@AA@ABB?AACBB@9945969
@L7FAS:00085:00914
TACTGAGCTACACACACAGAAAGATTGGT
+
?@ACCCBC??@AAC@>>@988/8?==B?A
@L7FAS:00089:00914
TACTGAGCTACACACACAGAAAGATTGGT
+
B@AACFDCA@@B<;999?888/33739;=
@L7FAS:00089:00930
CGTGTCTCTAGGCACAGGATTTTTTTTTGTGTAG
+
BBBBCCBB@>?=@;911>111111111"/////8
@L7FAS:00092:00904
TCTCTATGCGCTCCACATGTCTAAGGT
+
BACABBBBCBBA?6;<;9A?>996958
@L7FAS:00096:00916
TAGTATCAGCCTCGCCATGACGAAGGTATTCC
+
@?C@AAC;;<AA@9;29<<<<11,/,///,42
@L7FAS:00098:00939
TAGTATCAGCCTCGCCATGACGAAGGTATTCC
+
BBC;:=C=;;?BBAA@A>>>>1/,/7666;?;
@L7FAS:00099:00904
AGCACTGTAGCTGTCACTAGTTACTTGT
+
;;CCDCCCCCCDDEAAAB>>>599@?A@
@L7FAS:00103:00016
TGATACGTCTCCTTCCTTCTAGTTACTTCAGCACGTACGTC
+
CB@@@AC<<3>>?:<??-///8866735376666689/++3
@L7FAS:00109:00027
ATATCGCGAGGGTATGGAAGACTCTAATA
+
B>@ACB@99991999?<?<A?><:00,/7
@L7FAS:00111:00004
ACGCTCGACATGCCCAGGTACAGGAGA
+
ABCCCCDBB98444098488991:;11
@L7FAS:00117:00009
TAATATCAGCCTCGCCATGACGAAAGTATTCC
+
BB@??@A@@><>>9959>99999919994242
@L7FAS:00119:00005
AGCACTGTAGCTGTCACTAGTTACTTGT
+
BBCCDBB@AACDCCCBBDBAA<>?A?CC
@L7FAS:00121:00025
AGCACTGTAGCTGTCACTAGTTACTTGT
+
BCCBCBBBDDBBADABCDBBB@BCCABA
@L7FAS:00126:00011
ACGCTCGACATGCCCAGGTACAGGAG
+
BBBBBCBAA=>99908@=@BDCG@CB
@L7FAS:00130:00011
ACGCTCGACATGCCCAGGTACAGGAG
+
BBCCCCDCB4998809858>A>@@A?
@L7FAS:00132:00014
ACGCTCGACATGCCAGGTACAGGAG
+
@AACBAAB@<<11-0:,0.:9=>B;
@L7FAS:00134:00016
AGCACTGTAGCTGTCACTAGGTTACTTGT
+
4=9=ACCCCECDCBDADDGC=@=@AA=?C
@L7FAS:00137:00004
ACGAGTGCGTTCCCCATGTCGTAGGTACTC
+
BBBBBBCA;;2444/9999@AA>=:=8810
@L7FAS:00137:00036
TCTCTATGCGCTCCACATGTCTAAGGTACTAGTA
+
99:<BBBCCCCCEACCBBAAAAB>AA211---*(
@L7FAS:00146:00011
ATCAGACACGGACACAGCAGAA
+
BBC?99<AA><99999991--*
@L7FAS:00106:00061
TGATACGTCTCCTTCCTTAGTTACTTC
+
C@?;;=GCCCE?B@CBE@BBB?AA@?@
@L7FAS:00112:00097
TGATACGTCTCCTTCCTTAGTTACTTCAGTGC
+
BCBBBBCC???2459<><>AA?BBB?BCCCB@
@L7FAS:00114:00069
ATATCGCGAGGGTATGGAAGACTCTAT
+
B?BBABCAAAC@@@@@6;7;AA@A:::
@L7FAS:00134:00063
TACTGAGCTACACACACAGAAAGATTGGT
+
BAAACCDCABBBECA9>?988/8?>=A@C
@L7FAS:00139:00079
CGTGTCTCTAGGCACAGGATTTTGTGTAG
+
CBABBCCB::;?AB@@@<9999/9>>>>@
@L7FAS:00146:00091
CGTGTCTCTAGGCACAGGATTTTGTGTAG
+
FBCCC@;81/1,0199424444,448444
@L7FAS:00101:00119
ACGCTCGACATGCCCAGGTACAGGAG
+
BB@?@DADACCCCC=BB@A?CBB?BB
@L7FAS:00103:00101
ACGCTCGACATGCCAGGTACAGGAG
+
BBBCCBB@A11--+--*-08;@@@@
@L7FAS:00114:00140
ATATCGCGAGGGTATGGAAGACTCTA
+
BB@@@CCDBBC>BABB596:@@?AA?
@L7FAS:00115:00136
AGCACTGTAGCTGTCACTAGTTACTTGT
+
CCDCEDCBBBCBBBCBBCBBB@BDC@CC
@L7FAS:00121:00125
TGATACGTCTCCTTCCTTAGTTACTTCAG
+
44;:994449@59242424449:>?2//8
@L7FAS:00124:00111
TCTCTATGCGCTCCACATGTCTAAGGT
+
>99999484444424449;:?>A<@59
@L7FAS:00131:00117
TAGTATCAGCCTCGCCATGACGAAGGTATTCC
+
B?B;:=C<<<@>>99698==949249=9=<?5
@L7FAS:00139:00139
ACGCTCGACATGCCCAGGTACAGGAG
+
BB@@@CDCEBBBBB=@@?BBCCC@BB
@L7FAS:00139:00140
ACGAGTGCCGTTCCCATGTCGTAGGTACTC
+
>>9449442442//+////...3101999>
@L7FAS:00140:00100
AGCACTGTAGCTGTCACTAGTTACTTGT
+
<<CDFCCBBCCDCEDDCDB@@=@AC@CF
@L7FAS:00110:00170
TCTCTATGCGCTCCACATGTCTAAGGT
+
BBCCBBECCFCCE>@;;<CCCBB>B?@
@L7FAS:00126:00176
CGTGTCTCTAGGCACAGGATTTTGTGTAG
+
DCCDDCBB??@?ACBBB>9999-;>@ACC
@L7FAS:00137:00171
ATATCGCGAGGGTATGGAAGACTCTATA
+
BB??@B@C999:9BCC@B@BAAABB>85
@L7FAS:00101:00218
TACTGAGCTACACACACAGAAAGATTGGT
+
BA>>ABAAAAAABBACBCB@><A>:;?@C
@L7FAS:00101:00248
TAGTATCAGCCTCGCCATGACGAAGGTATTCC
+
BACBDBC@@AABB@@?@CCBCBA@B>?@B?B=
@L7FAS:00103:00230
TAGTATCAGCCTCGCCATGACGAAGGTATTCC
+
@?CDECCCCC@CCBB?BDDDCCC@B?BCC@CA
@L7FAS:00122:00246
ACGCTCGACATGCCCAGGTACAGGAG
+
BBBBBCD@ACCCCE?::::CDCB@CC
@L7FAS:00133:00216
ATATCGCGAGGGTATGGAAGACTC
+
BBB?AACCBAB?BDBB@B@C@@??
@L7FAS:00141:00220
TCTCTATGCGCCTCCACATGTCTAAGGT
+
CGHCBBBCCCDBCE@DBBCC=:=B@CAA
@L7FAS:00102:00277
ATATCGCGGGGGTATGGAAGAC
+
BCA>=994444,9?>BAB<@99
@L7FAS:00111:00257
TGATACGTCTCCTTCCTTCAGTTACTTCA
+
BBDBCCCEB>B>>;=>=,////,.3999;
@L7FAS:00113:00251
CGTGTCTCTAGGCACAGGATTTTGTGTAG
+
BBC@BCHB999=?>=?>8<<@A4AAA;<<
@L7FAS:00115:00266
TGATACGTCTCCTTCCTTAGTTACTTCA
+
CCCAAABDBBAAB?B?B?BBC>AAD@AA
@L7FAS:00124:00289
ACGAGTGCGTTCCCCATGTCGTAGGTACTC
+
BBB@AABCCC=@==69==?BCA@A?::;;B
@L7FAS:00125:00281
ATCAGACACGGACACAGCAGAACACA
+
BBBBAABCDB::<@@999>>>59887
@L7FAS:00149:00273
TCTCTATGCGCTCCACATGTCTAAGGT
+
@@AABBBCCCCDD>@A@@B@@8859<?
@L7FAS:00103:00338
TGATACGTCTCCTTCCTTAGTTACTTCA
+
BBBBBBBCCBC?A?BAB@BBB@B@@@CB
@L7FAS:00104:00310
ACGAGTGCGTTCCCCATGTCGTAGGTACTC
+
BAAA@@BECC=@==6=4::;BA>?:?:;8?
@L7FAS:00104:00319
TACTGAGCTACACACACAGAAAGATTGGT
+
A@B@EEBCCB@@<<==<EBCB<;;;:=:=
@L7FAS:00108:00301
ATATCGCGAGGGTATGGAAGACTCTAT
+
BABCBCBAACC@AABC=@<@BBAAA?=
@L7FAS:00111:00345
TACTGAGCTACACACACAGAAAGATA
+
;<9?==@B@AABBC><<----+,,,.
@L7FAS:00113:00318
TACTGAGCTACACACACAGAAAGATTGGT
+
DCAABBBBBBBDCABA?@9886;???E@C
@L7FAS:00113:00320
TCTGCGCTCCACATGTCTAAGGTACTG
+
CBCAABCBBAA;8;A@=::6;=???BB
@L7FAS:00114:00318
TCTCTATGCGCTCCACATGTCTAAGGT
+
DCCB@@ABCCCCE@B??BHDC??=@>@
@L7FAS:00116:00329
TCTCTATGCGCTCCACATGTCTAAGGT
+
@@@A=<@CFDCCC@DBBBBBBBDACAB
@L7FAS:00122:00329
TAGTATCAGCCTCGCCATGACGAAGGTATTCC
+
@@C??AB@@@A;;<A=@>@?>C@<@A;9<8;6
@L7FAS:00123:00339
TACTGAGCTACACACACAGAAAGATTGGT
+
BBAACDDCBBDEBB@=>@888/8>><A?A
@L7FAS:00127:00334
ATATCGCGAGGGTATGGAAGACTCTATA
+
BA@@AADCCCC@BBBB6;6;>>=@:::8
@L7FAS:00127:00338
ATCAGACACGGACACAGCAGAACACAC
+
BCCB?@@BBB>BBBBB>>>9849>>=?
@L7FAS:00128:00332
TGATACGTCTCCTTCCTTAGTTACTTCA
+
CCD;:<CBBBC>@=@=@=@BC=AACCGK
@L7FAS:00129:00343
TAGTATCAGCCTCGCCATGACGAAGGTATTCC
+
B@AAB@@?9924444=>AACB<<?A??>656,
@L7FAS:00133:00323
TACTGAGCTACACACACAGAAAGATTGGT
+
BDBBDCCC@@?@AC@@>?88808>>:?=?
@L7FAS:00133:00347
ATATCGCGAGGGTATGGAAGACTCTA
+
BBBCBAAAAAC?BBBC=?=@BB?CB9
@L7FAS:00133:00348
CGTGTCTCTAGGCACAGGATTTTGTGTAG
+
AACBCCCC99;=@A@@@@9999/9?>>>A
@L7FAS:00137:00310
ACGCTCGACATGCCCAGGTACAGGAG
+
BC?@@C;=<CCBBB=BA?BBCCD@C<
@L7FAS:00147:00323
TACTGAGCTACACACACAGAAAGATTGGT
+
C???BCCCBCCDBB@@>@888/8==:=;?
@L7FAS:00105:00360
ACGCTCGACATGCCCAGGTACAGGAG
+
@A@@?EAAA@@===9884:BCCC@C@
@L7FAS:00107:00381
AGCACTGTAGCTGTCACTAGTTACTTGT
+
AABC<:=BBBCDCDA@@?@;;8;BC=AA
@L7FAS:00115:00381
TGATACGTCTCCTTCCTTAGTTACTTCA
+
BBBBBBBCCBB==;=>@=@CC?CCCCCC
@L7FAS:00117:00390
TCTCTATGCGCTCCACATGTCTAAGGT
+
DBBB@?@CDDCDEAEAABBGCCE@D@B
@L7FAS:00118:00398
TACTGAGCTACACACACAGAAAGATTGGT
+
BBBBCCCCAA;;<AABBCBBB>@??=?@B
@L7FAS:00119:00396
TGATACGTCTCCTTCCTTCTAGTTACTTCA
+
@AABBBBDFCEDE8880)*****)*.,24.
@L7FAS:00120:00382
TACTGAGCTACACACACAGAAAGATTGGT
+
BABADCEEBBBBBCCCBD@@@<@A?>BAB
@L7FAS:00121:00386
TCTCTATGCGCTCCACATGTCTAAGGT
+
@@CBABBBBBBAB?B;;999@9969<9
@L7FAS:00122:00357
TCTCTATGCGCTCCACATGTCTAAGGTA
+
B@AA@@@BEBBCC@C::;BCB;;7<=@@
@L7FAS:00130:00364
TAGTATCAGCCTCGCCATGACGAAGGTATTCC
+
AAC::=DAAAA@B@@6;9??@99542444882
@L7FAS:00135:00393
TACTGAGCTACACACACAGAAAGATTGGT
+
CA@ACCCB?BBBBBCBCB:::5:??>B?B
@L7FAS:00137:00361
ATCAGACACGGACACAGCAGAACACA
+
BBBBBCABCC?CCAAAAB?;;7=7?;
@L7FAS:00137:00388
ACGCTCGACATGCCCAGGTACAGGAG
+
HA???CCCCBBB@@=@@=@ABBC@BB
@L7FAS:00139:00352
ACGCTCGACATGCCCAGGTACAGGAG
+
BB@?@DBBBBBCCC@BA>ABCCB@A=
@L7FAS:00142:00394
TCTCTATGCGCTCCACATGTCTAAGGT
+
AACC@@ABABBCE@CBBBAAA?@=AAB
@L7FAS:00148:00369
ACGAGTGCGTTCCCCATGTCGTAGGTACTC
+
BBB?AB@=995499,94449B<364::779
@L7FAS:00100:00413
AGCACTGTAGCTGTCACTAGTTACTT
+
;999494494;9999?999>>6---+
@L7FAS:00102:00442
TCTCTATGCGCTCCACATGTCTAAGGT
+
B<==AA@ABBD;;;<@@@A<99@6929
@L7FAS:00103:00426
AGCACTGTAGCTGTCACTAGTTACTTGT
+
BBBCEBBBCCDCBDBABCCBB?BBD>@A
@L7FAS:00106:00401
CGTGTCTCTAGGCACAGGATTTGTGTAG
+
AADFBBB@@@B?B@@BA?99909@?@@B
@L7FAS:00106:00434
TCTCTATGCGCTCCACATGTCTAAGGT
+
DBCB@@ACCDCCD?B??@DDB998<@B
@L7FAS:00113:00412
TCTCTATGCGCTCCACATGTCTAAGGT
+
CBBBA@@BCCBCD@B??ABBB??>@@B
@L7FAS:00116:00422
TACTGAGCTACACACACAGAAAGATTGGT
+
;9=CBDCDCCCB;;<99<;;;800.5:::
@L7FAS:00118:00419
TACTGAGCTACACACACAGAAAGATTGGT
+
BBAABBHCABBBBC@?@C;::5:<;:A>A
@L7FAS:00119:00448
CTACACACACAGAAAGATTGGTGCATGCG
+
AA@@@@@@@AAABB@BDA@C?7,,,+**.
@L7FAS:00122:00425
ATCAGACACGGACACAGCAGAACACAC
+
CCB?@@BBCC@CCBB==>=>>;>8877
@L7FAS:00127:00428
AGCACTGTAGCTGTCACTAGTTACTTGT
+
;;CCHCBBCCBABCCBFDBBB>BBCABC
@L7FAS:00128:00445
TACTGAGCTACACACACAGAAAAGATTTTTGGT
+
9:<CBBBCB@AAAC>A@?9888,331111+136
@L7FAS:00133:00445
ACGAGTGCGTTCCCCATGTCGTAGGTACTC
+
ABCCBBCCB@6944/889;@B@CDCB@@AC
@L7FAS:00134:00436
CGTGTCTCTAGGCACAGGATTTTGTGTAG
+
@ACBCCBB9996:>@@@<9999/9@?9<<
@L7FAS:00140:00404
TAGTATCAGCCTCGCCATGACGAAGGTATTCC
+
B?C?AAC<<=B@A@@699@?@99548444242
@L7FAS:00149:00423
ATCAGACACGGACACAGCAGAACACAC
+
BCCA@@@BBC=AAECCCCCCC@BAC@A
@L7FAS:00100:00457
AGCACTGTAGCTGTCACTAGTTACTTGT
+
@@DCCACCCCCBCCBBCEC@?>ACCAAA
@L7FAS:00102:00472
ATCAGACACGGACACAGCAGAACACAC
+
B?BB9:<CCD?BBBB;9;=@@;@??<>
@L7FAS:00103:00497
TGATACGTCTCCTTCCTTAGTTACTTCGC
+
CCDCCB@AACD@C@C?B?BDB@CBBBAAA
@L7FAS:00105:00457
ATCAGACACGGACACAGCAGAACACAC
+
BABBBAAACD?BBBDA>>@>>;>887@
@L7FAS:00107:00497
ATATCGCGAGGGTATGGAAGACTCTATA
+
BB@AACCAAAC@BBBB<>;?@AAAB?=;
@L7FAS:00108:00465
ATCAGACACGGACACAGCAGAACACAC
+
BBBB@@@BA@=ABCCAA@BAA<877::
@L7FAS:00113:00483
AGCACTGTAGCTGTCACTAGTTACTTGT
+
>>A;:;9ABCCCCDECCFCCC@EA@=CA
@L7FAS:00117:00456
ATATCGCGAGGGTATGGAAGACTCTA
+
BBABDCB@@?A=@ABC@C@C@@?AA=
@L7FAS:00117:00484
ATATCGCGAGGGTATGAGACTCTATAGA
+
BCBBBBB=;997;A@@BBB@??:779;8
@L7FAS:00119:00469
ATATCGCGAGGGTATGGAAGACTCTA
+
BBBBAB@?=@=9==>A=B?A;;::7=
@L7FAS:00120:00499
ACGCTCGAAGGTACAGGAGACTG
+
BAB?AB;;7<@BBBCC@DCCBBB
@L7FAS:00121:00472
ACGCTCGACATGCCCAGGTACAGGAG
+
B???ACBGBCCCCD?@><>ADCC@AB
@L7FAS:00127:00463
AGCACTGTAGCTGTCACTAGTTACTTGT
+
<=CCDCDCDCBBBBBBBCBBB?BCC@CC
@L7FAS:00133:00492
CGTGTCTCTAGGCACAGGATTTTGTGTAG
+
BBCBCCDC???=<@::@A9999/9@@ACB
@L7FAS:00135:00484
ATGACACGGACACAGCAGAACACAC
+
CCB>=@;9599AAABBBBB<?@@??
@L7FAS:00148:00465
ACGCTCGACATGCCCAGGTACAGGAG
+
CBBBCCFEBCBBDE>BB?BCECC@CB
@L7FAS:00103:00538
ATATCGCGAGGGTATGGAAGACTCTA
+
CCAAACBC@??<==@B?B@CCCBBAA
@L7FAS:00106:00507
ATATCGCGAGGGTATGGAAGACTCTA
+
BABCBBB@?@B>;8;A=@=@AABBB@
@L7FAS:00110:00512
TGATACGTCTCCTTCCTTAGTTACTTCA
+
BEBABBBCBBBBB?B@BEB??=ACC@CC
@L7FAS:00110:00515
TGATACGTCTCCTTCCTTAGTTACTTCA
+
BBBBCEDGBBB@BBA@A?ABB@ECC@BE
@L7FAS:00111:00540
TACTGAGCTACACACACAGAAAGATTGGTAG
+
B?@?BDHCABBBCCBBBBBBB<A;0)*)+**
@L7FAS:00112:00502
TCTCTATGCGCTCCACATGTCTAAGGT
+
BABB?@FCBBBCC>@A?@DDB??=@@B
@L7FAS:00114:00500
TACTGAGCTACACACACAGAAAGATTGGT
+
C???CDBBBBAAABBB@B:::5:?;:A?C
@L7FAS:00116:00548
CGTGTCTCTAGGCACAGGATTTTGTGTAG
+
BBCBBCCB???=@@9:@?9999/9??AAB
@L7FAS:00120:00502
TACTGAGCTACACACACAGAAAGATTGGT
+
BA@AFECC@A@@ACBBBCCCC>;::@C=@
@L7FAS:00122:00549
CGTGTCTCTAGGCACAGGATTTTGTGTAG
+
BB@BCCCC@@@?AC@;B@9994/9??@BB
@L7FAS:00126:00519
TGATACGTCTCCTTCCTTAGTTACTTCA
+
BBBBCBBDCBB?B@B@B@ACB@CCC@CB
@L7FAS:00127:00507
ACGCTCGACATGCCCAGGTACAGGAG
+
=@?@@A@>>?@99918?;?AGGH@C@
@L7FAS:00127:00535
TCTCTATGCGCTCCACATGTCTAAGGT
+
@@AABBBCBCBCD?B??@BBBAA>B@@
@L7FAS:00139:00510
ACGCTCGACATGCCCAGGTACAGGAG
+
BBBBBC@AACCDGC>CA@BBCCC@BB
@L7FAS:00140:00540
TGATACGTCTCCTTCCTTAGTTACTTCA
+
;<AAA@<<<CC?BAC=@=A>@5991-1:
@L7FAS:00143:00506
ACGAGTGCGTTCCCCATGTCGTAGGTACTC
+
AAC@AABCBA5;994<<;<BCB87378337
@L7FAS:00117:00584
TCTCTATGCGCTCCACATGTCTAAGGT
+
BBCB;9<@BCCEE@@@>@=?>9;89BC
@L7FAS:00119:00578
ATATCGCGAGGGTATGGAAGACTCTA
+
BB@@?@===@A<;89A>A<A??????
@L7FAS:00127:00597
TAGTATCAGCCTCGCCATGACGAAGGTATTCC
+
@@E;:=EA@AA@A@A=@>@??9959@>>@>B>
@L7FAS:00130:00574
TGATACGTCTCCTTCCTTAGTTACTTCA
+
BBB@BBCBCAB@B@B@B@BCC@CAA?AB
@L7FAS:00130:00578
ACGCTCGACATGCCCAGGTACAGGAG
+
CBBBBB<<<AAABC?BB>A@BAA?BA
@L7FAS:00135:00566
CGTGTCTCTAGGCACAGGATTTTGTGTAG
+
ECDCCCDB99:>@A=@??>??@4@>B@AA
@L7FAS:00135:00589
TCTCTATGCGCTCCACATGTCTAAGGT
+
444444>@@@@9<8<BBBECBBCADAB
@L7FAS:00136:00562
ATCAGACACGGACACAGCAGAACACA
+
BBBBA@BBBC9:<BBBBB@AA;>7:7
@L7FAS:00142:00570
ATCAGACACGGACACAGCAGAACACA
+
CBBC9:;@@A=@@B@;;;>>>49887
@L7FAS:00145:00570
TAGTATCAGCCTCGCCATGACGAGGTATCC
+
CAA?AAA@@A?9<<@<>>>>?998;84492
@L7FAS:00148:00571
CGTGTCTCTAGGCACAGGATTTTGTGTAG
+
BBBABCCC@?@?AA?:@=9999/9@@@BB
@L7FAS:00108:00621
TCTCTATGCGCTCCACATGTCTAAGGT
+
CAAACDCCBBBBCACCCCAAAABCDDB
@L7FAS:00109:00630
TCTCTATGCGCTCCACATGTCTAAGGT
+
99:;A@CCCCB::;<BBBAAAAA?C@B
@L7FAS:00112:00639
TAGTATCAGCCTCGCCATGACGAAGGTATTCC
+
<CCAAACA@ABBA@@;=>>>?9954;844242
@L7FAS:00113:00633
AGCACTGTAGCTGTCACTAGTTACTTGT
+
@ABCA?ACDCCCCCBBCCBA@>@CC@BC
@L7FAS:00114:00604
TAGTATCAGCCTCGCCATGACGAAGGTATTCC
+
BBB@AACABAFBCCD??@B?B@@=B?@@B@C=
@L7FAS:00115:00607
TCTCTATGCGCTCCACATGTCTAAGGT
+
@BCCCBCBCBECD?AABCGGBBA?B@D
@L7FAS:00119:00618
ATCAGACACGGACACAGCAGAACACA
+
BBB???@BBC?CCCB?===97;=787
@L7FAS:00119:00644
TCTCTATGCGCTCCACATGTCTAAGGT
+
AACCBBBBCBBCEDABCCCAA@B>B@B
@L7FAS:00135:00636
ATCAGACACGGACACAGCAGAACACA
+
B?BB::<BCC?CCA@=9=88749887
@L7FAS:00137:00610
CGTGTCTCTAGGCACAGGATTTGTGTAG
+
BBBCBBBB===@DDBA?=944-;CA@BC
@L7FAS:00137:00620
CGTGTCTCTAGGCACAGGATTTTGTGTAG
+
BBBACCCC@A?=>@??A@@@@@6@ABBCB
@L7FAS:00140:00622
AGATCGCGAGGGTATGGAAGACTCTATAGAGG
+
C@@ABCBAABG>@@AC;;8<BBBC?????333
@L7FAS:00145:00637
AGCACTGTAGCTGTCACTAGTTACTTGT
+
@@CDD@ABCCCBCEBBBBBBB?CBC@AA
@L7FAS:00105:00682
AGCACTGTAGCTGTCACTAGTTACTTGT
+
BCCC=:=CFFFBCCAAABB998;BC@CC
@L7FAS:00106:00655
CGTGTCTCTAGGTACAGGATTTGTGTAG
+
BBABDCBBBCBD?@@AAD>@>08337;;
@L7FAS:00113:00665
TAGTATCAGCCTCGCCATGACGAAGGTATTCC
+
=@B@AACAA@@@A@@=@>@@A9969;>==;>;
@L7FAS:00118:00658
ACGAGTGCGTTCCCCATGTCGTAGGTACTC
+
AABBBBBECF?CBB9BBBBCCBBA>A<;<C
@L7FAS:00118:00681
TGATACCTCTCCTTCCTTAGTTACTTCA
+
BBB?BB@CCCB@E@B?B?BCC?AAB@BB
@L7FAS:00132:00663
TGATACGTCTCCTTCCTTAGTTACTTCA
+
>=@?>@@ACBC?BACBC@CA@=@@@=AC
@L7FAS:00135:00669
TAGTATCAGCCTCGCCATGACGAAGGTATTCC
+
B@B<=<C;=>111/;56=9AA@>=@?;99@B<
@L7FAS:00136:00650
ACGCTCGACATGCCCAGGTACAGGAG
+
BCBBBBBCCCDBBA=@@=@BCBC?CC
@L7FAS:00136:00679
TAGTATCAGCCTCGCCATGACGAAGGTATTCACTG
+
BBCCCBBBBBC@@@C<;;DBB9;59<>>@>BCBCB
@L7FAS:00141:00692
TGATACGTCTCCTTCCTTAGTTACTTCA
+
BCBEBB@AACD@C@B@B@BBC@AAA@CC
@L7FAS:00147:00651
ATATCGCGAGGGTATGGAAGACTCTAT
+
BABABBCBDCC>A@B>=@;@@AABAA?
@L7FAS:00147:00655
CGTGTCTCTAGGCACAGGATTTTGTGTAG
+
BBABBCBB@@?>AB>@B?;999/9>@CCC
@L7FAS:00100:00734
TCTCTATGCGCTCCACATGTCTA
+
BBBBCBBBBCB::74?8999999
@L7FAS:00100:00741
ACGAGTGCGTTCCCCATGTCGTAGGTACTC
+
?@BBDC;9<CDDCC5<<;9>?;;:>67337
@L7FAS:00101:00710
TCTCTATGCGCTCCACATGTCT
+
BABBFCCBCBB;:59B999999
@L7FAS:00101:00728
ATATCGCGAGGGTATGGAAGACTC
+
BB@A@BCBCBCABBBB?B?A:;:?
@L7FAS:00102:00708
ATCAGACACGGACACAGCAGA
+
BBBABBBCBB>>@:9999>>>
@L7FAS:00108:00720
ACGAGTGCGTTCCCCATGTCGTAGGTACTC
+
ABB@A>CCA;2444/9>>>ABBAA>?:;;?
@L7FAS:00108:00731
AGCACTGTAGCTGTCACTAGTTACTTGT
+
ABCCA@BCCCCCCCCC@??9;8;AC?CE
@L7FAS:00137:00728
TCTCTATGCGCTCCACATGTCTAAGGT
+
@@@ABBCCAAACCACCDCAEACB?B@D
@L7FAS:00137:00733
AGCACTGTAGCTTCACTAGTTACTTAT
+
BB@ABBBBBCCDCCCBBBBB>B@B:?9
@L7FAS:00138:00744
ACGAGTGCGTTTCCCCATGTCGTAGGTACTC
+
?@CCB?@?9940999/488>BC>=?:0001>
@L7FAS:00145:00713
ATCAGACACGGACACAGCAGAACACAC
+
BCCBBBABCB=@AC@@@@@<<498>==
@L7FAS:00149:00725
ATATCGCGAGGGTATGGAAGACTCTATA
+
CAAABCCCCDBBBBBB@B@CA>=?BA;8
@L7FAS:00100:00783
TCTCTAGCTCCAGTCTAAGGTACTG
+
BCCDCDBABC@C;;9@A@B@A?>>=
@L7FAS:00101:00768
ATCAGACACGGACACAGCAGAAC
+
BBBBBBBBBB=>@@@;99<<;,1
@L7FAS:00101:00799
TAGTATCAGCCTCGCCATGACGAAGGTATTTCC
+
A?C?AAC;;<A>@;;9;9@@A<;;<ACCCC>C@
@L7FAS:00108:00761
ACGAGTGCGTTCCCCATGTCGTAGGTACTC
+
BBBBAABB::5999/9999AC@B???;:;B
@L7FAS:00114:00796
ATATCGCGAGGGTATGGAAGACTCTAATA
+
BAAABCDCCCB?=9:74;=@>>>@//,-1
@L7FAS:00116:00775
TGATACGTCTCCTTCCTTAGTTACTTCA
+
@BA9:<ECBBD9;8;5959?@5<>B?@A
@L7FAS:00116:00795
TACTGAGCTACACACACAGAAAGATTAGT
+
D@@?CDCCBB?@AC@=>@988/8873111
@L7FAS:00118:00780
TCTCTATGCGCTCCACATGTCTAAGGT
+
@@BBAAACCCCCDB?;<<@@@9968<8
@L7FAS:00127:00776
ACGCTCGACATGCCCAGGTACAGGAG
+
BB:9:CCCCCCCCD=BA?BACCD@B@
@L7FAS:00131:00781
ATCAGACACGGACACAGCAGAACACACAGAAC
+
;9==9499495949494999A@@;:76<70,,
@L7FAS:00134:00761
ATCAGACACGGACACAGCAGAACACAC
+
ABC@;<<DDEECDCC@====<;>8877
@L7FAS:00143:00775
TCTCTATGCGCTCCACATGTCTAAGGT
+
BABB??@CCDCCC@CBBCBCABB@B@C
@L7FAS:00147:00797
ATCAGACACGGACACAGCAGAACACAC
+
9784444;>A@AA:44=8838497766
@L7FAS:00100:00815
ACGAGTGCGTTCCCCATGTCGTA
+
?@CBBBCB@D5944/99110...
@L7FAS:00103:00838
ACGCTCGACATGCCCAGGTACAGGAG
+
DBBBCCCDBABCCC>A@<@??==;89
@L7FAS:00104:00812
TGATACGTCTCCTTCCTTAGTTACTTCA
+
AACBCCCEAA?9:247;=@CC?BACBCC
@L7FAS:00106:00846
CGTGTCTCTAGGCACAGGATTTTGTGTAG
+
AADDCEBBBBB@BC=??<9999/9BB@CC
@L7FAS:00110:00800
ACGAGTGCGTTCCCCATGTCGTAGGTACTC
+
BBBBBBBCCC?AAA9B@@@BB???=:;;BB
@L7FAS:00110:00803
TAGTATCAGCCTCGCCATGACGAAGGTATTCC
+
@@B::=CDCCBCC@A=@@=>AAA@ABCBB@D?
@L7FAS:00113:00801
CGTGTCTCTAGGCACAGGATTTTGTAG
+
BBCDBBBB?@?@BEA@A=9944,9>>?
@L7FAS:00117:00818
ACGCTCGACATGCCCAGGTACAGGAG
+
BB@AABDDDBBBAB:=;;7<?>><?;
@L7FAS:00117:00827
AGCACTGTAGCTGTCACTAGTTACTTGT
+
@ADDEBBCECCBBCCCAA@?>=@BC@CB
@L7FAS:00133:00837
ACGCTCGACATGCCCAGGTACGGAGAC
+
BBBBBCCCBBB@@@<>?<>=>>5;488
@L7FAS:00137:00808
ACGCTCGACATGCCCAGGTACAGGAG
+
GCBBBCCCCCC99909858?BAC@CC
@L7FAS:00137:00822
CGTGTCTCTAGGCACAGGATTTTGTGTAGAGG
+
DCCFCCDCAA@?ABB@A@9999/9>>>>A@A:
@L7FAS:00148:00804
AGCACTGTAGCTGTCACTAGTTACTTGT
+
@BCCA@ABHDCEBEBCCBABB@CBCCAA
@L7FAS:00108:00895
TCTCTATGCGCTCCACATGTCTAAGGT
+
9=:A9;;<=BBDDBCCBB:<<<<@@69
@L7FAS:00111:00879
AGCACTGTAGCTGTCACTAATTACTTGT
+
AAGCEBBBCCBBBCCBCA?>?@BCF::;
@L7FAS:00113:00896
ATATCGCGAGGGTATGGAAGACTC
+
BAAABBCCCCDBBBBB>A<@??::
@L7FAS:00116:00884
TCTCTATGCGCTCCACATGTCTAAGGT
+
AACC:;<BBBB<:;;BB@AA=@@;>;@
@L7FAS:00118:00861
TCTCTATGCGCTCCACATGTCTAAGGTA
+
9;BB<<<<BCCCC9;;@999D9959599
@L7FAS:00120:00880
ACGCTCGACATGCCCAGGTACAGGAG
+
BBBABCA@ABBBBC=AA?A?AAA?A@
@L7FAS:00132:00873
TGATACGTCTCCTTCCTTAGTTACTTCA
+
BCBBCBADBBC@CBC@B?A@@=@@??@@
@L7FAS:00133:00875
TACTGAGCTACACACACAGAAAGATTGGT
+
<<BBEICCBB9:<AAAAF?@@<@A@@C=?
@L7FAS:00140:00882
ATCAGACACGGACACAGCAGAACACA
+
BBBBBEBBCB?AA===@@@>@;@???
@L7FAS:00100:00934
TCTCTATGCGCTCCACATGTCTAAGGT
+
CCCB:9<BCC@AC@AA9999999;>=@
@L7FAS:00101:00904
ATCAGACACGGACACAGCAGAACACA
+
ABBBA@ABBB@BBAA?=@>><49887
@L7FAS:00107:00929
ATATCGCGAGGGTATGGAAGACTCTA
+
BAABADCCCBE=B@@@>A?@;;:686
@L7FAS:00108:00911
TGATACGTCTCCTTCCTTAGTTACTTCA
+
CCBAAACDAAB@B@B@D@BBBECBB@BA
@L7FAS:00109:00903
TAGTATCAGCCTCGCCATGACGAAGGTATTCC
+
BBB::?CFCCAB?@A;<<ABB<;89;9995;5
@L7FAS:00109:00941
ATATCGCGAGGGTATGGAAGACTCT
+
BBBBABBC@??<>@@@?C@B;;:??
@L7FAS:00110:00937
TGATACGTCTCCTTCCTTAGTTACTTCA
+
BCC@@AEFCCC@E?B?B@BBDBAAAAEE
@L7FAS:00113:00946
AGCACTGTAGCTGTCACTAGTTACTTGT
+
@@@CBAAA999>9444444442444244
@L7FAS:00116:00932
ACGAGTGCGTTCCCCATGTCGTAGGTATC
+
<BCBBBB?::2444/9>>;<<<00,0:6/
@L7FAS:00117:00917
ATATCGCGAGGGTATGGAAGACTCTAATA
+
9::;BA@>;;919>>>596;?>??77444
@L7FAS:00119:00934
ATCAGACACGGACACAGCAGAACACA
+
BBBBBBBBCB>?AAB@A@AAA4;7:7
@L7FAS:00126:00940
ACGAGTGCGTTCCCCATGTCGTAGGTACTC
+
BCCBBBCB;;5444/999;CCC@A=?:;;@
@L7FAS:00127:00934
TACTGAGCTACACACACAGAAAGATTGGT
+
@?ABCCCBBABCAAABAB@??:?A@=A?B
@L7FAS:00139:00934
TACTGAGCTACACACACAGAAAGATTGGTG
+
B?AACCECBB@AAA@>>@988077636978
@L7FAS:00112:00955
AGCACTGTAGCTGTCACTAGTTACTTG
+
=GCCEBBAECCC<<<>@@999;111-/
@L7FAS:00112:00960
TAGTATCAGCCTCGCCATGACGAAGGTATTCC
+
>?B9:;BBA@@AABB?9<9@999?B>?BC?B?
@L7FAS:00112:00965
AGCACTGTAGCTGTCACTAGTTACTTGT
+
@CBC::=CCCBA;<<9<99@@611<-1/
@L7FAS:00114:00960
TAGTATCAGCCTCGCCATGACGAAGGTATTCC
+
>=A;:=9<;9@BBBHAD>66811,176//19=
@L7FAS:00115:00957
ATATCGCGAGGGTATATAGAGG
+
BB??@@BDABB>C@A@?>@@@@
@L7FAS:00117:00953
TCTCTATTGCGCTCCACATGTCTAAGGT
+
BBBB??@?BDDCCD@BAABCCB??=A@C
@L7FAS:00118:00964
ATATCGCGAGGGTATGGAAGACTCTA
+
A99<BCCCGCDAAA@A>>59887111
@L7FAS:00120:00956
TGATACGTCTCCTTCCTTTAGTTTTTACTTTCA
+
//8199;91<<,1,17<<8<19999+4494-4=
@L7FAS:00120:00969
ACGAGTGCGTTCCCCATGTCG
+
?@@@@@@>=?5111*///,,,
@L7FAS:00122:00968
TACTGAGCTACACACACAGAAAGATTGGT
+
BBBBBCBBABBCDBBB;;333,8>>;@?A
@L7FAS:00123:00953
AGCACTGTAGCTGTCACTAGTTACTTGT
+
BBBBBBCABBDDCDCCDCCBA8<<@=AB
@L7FAS:00126:00967
ATCAGACACGGACACAGCAGAACACA
+
BBBA9;<BA?=@>9999999849>>=
@L7FAS:00126:00971
TCTCTATGCGCTCCACATGTCTAAGGT
+
B@AAAABBCECAAA@CDCCCCDB>B@A
@L7FAS:00127:00988
TACTGAGCTACACACACAGAAAGATTGGT
+
??ADBBBC@@@BB:<;C@>?C9;;:<@;?
@L7FAS:00128:00969
TCTCTATGCGCTCCACATGTAAGGTACTG
+
BBBBBBBBCCCCE?ABCCCAA=A@@AADD
@L7FAS:00129:00988
ATCAGACACGGACACAGCAGA
+
><>99;;@A@<99999-*(((
@L7FAS:00130:00962
CGTGTCTCTAGGCACAGGATTTTGTGTAG
+
BBCBCCBC99:=?A??@>9999/9>>99<
@L7FAS:00131:00981
TCTCTATGCTCTCCACATGTCTAAGGT
+
CCCC@@A@ADECBACBC@@?B>>=@@C
@L7FAS:00134:00994
AGCACTGTAGCTGTCACTAGTTACTTGT
+
AADIA?BCDDCB@AACCCCCCDCCB8<=
@L7FAS:00141:00984
TAGTATCAGCCTCGCCATGACGAAGGTATT
+
=4999:9;9;@AA99591/66//,/,///8
@L7FAS:00146:00988
TCTCTATGCGCTCCACATGTCTAAGGT
+
@AAABBBCCCBCEAA@?@CB?;;7;<?
@L7FAS:00147:01009
TCTCTATGCGCTCCACATGTCTAAGGT
+
BCBB??@CCBEBDEBABBCCBBB@B@B
@L7FAS:00148:01014
ATCAGACACGGACACAGCAGAACACA
+
BBBB99;CEC@AB==498888;>887
@L7FAS:00176:00036
TGATACGTCTCCTTCCTTAGTTACTTCA
+
CCBBBBBCCCD@B@BAC?BBB=@?@<99
@L7FAS:00186:00034
ATATCGCGAGGGTATGGAAGACTCTAAT
+
BABBA>;94990999A<@=B?><<00,/
@L7FAS:00193:00028
TCTCTATGCGCTCCACATGTCTAAGGT
+
DBCBAAABCBBBC?BBBCBCACB@CA@
@L7FAS:00198:00029
TGATACGTCTCCTTCCTTAGTTACTTCAGTGCATCGAT
+
BBB9:;BCBCC@C=@?A@BBB@BBB@BBB@;8/1111/
@L7FAS:00158:00078
ACGAGTGCGTTCCCCATGTCGTAGGTACTC
+
BBB>>>BCDF@BAA9@?=?@B:::>::;?@
@L7FAS:00160:00087
CGTGTCTCTAGGCACAGGATTTTGTGTAG
+
CCCFCCCD::;?BC??@=9999/9@@99<
@L7FAS:00162:00088
ACGAGTGCGTTCCCCATGTCGTAGGTACTC
+
BCBAAABCCCAEHD9@@A@AB:9:=:;;CB
@L7FAS:00168:00072
TCTCTATGCGCTCCACATGTCTAAGGGT
+
99=@@@ADGEGCD>@::<BA@9959919
@L7FAS:00170:00080
ACGAGTGCGTTCCCCATGTCGTAGGTACTC
+
CBBABADB;>2444/9988DA@31013339
@L7FAS:00176:00053
TACTGAGCTACACACACAGAAAGATTGGT
+
BA@ABCBBBBBADDC@;;433,8?>;A@C
@L7FAS:00180:00082
AGCACTGTAGCTGTCATTAGTTACTTGT
+
==CDCCC9:=CDDCBAB?A9959>>;>?
@L7FAS:00188:00075
ACGCTCGACATGCCCAGGTACAGGAG
+
BB@@@CBDBCCCCC>BA?ABCCB?BB
@L7FAS:00191:00065
TCTCTATGCGCTCCACATGTCTAAGGT
+
BBBB:9=BBBBCDCBA@A@@;4429;>
@L7FAS:00196:00094
TACTGAGCTACACACACAGAAAGATTGGT
+
B@@ACDCCBB@AAB@@?B<;;6;BBBDBC
@L7FAS:00197:00091
TCTCTATGCGCTCCACATGTCTAAGGT
+
99:;@@ACDECDD@B@@AAA@@@=>?9
@L7FAS:00152:00124
TACTGAGCTACACACACAGAAAGATTGGT
+
B9<<GFCCCBBBCB;99@888/8775:?D
@L7FAS:00166:00111
TCTCTATGCGCTCCACATGTCTAAGGT
+
A<><AABCDDDBDDA>@ACAAAC@CB<
@L7FAS:00174:00108
ATCAGACACGGACTGAGCATCGATCGATGTACAGCTACGTACGTCTGAGCATCGAT
+
?<?99;991?,11/////86//4=999@><BB?<=@C>BBA855><;>>=<<5555
@L7FAS:00181:00119
CGTGTCTCTAGGCACAGGATTTTGTGTAG
+
CCBCCCBB99:=?AAABADCCC9CBBAAB
@L7FAS:00181:00132
TACTGAGCTACACACACAGAAAGATTGGT
+
>?ABDDCDBB9;<<9>?@988/8>><@?B
@L7FAS:00185:00143
ATCAGACACGGACACAGCAGAACACA
+
BBBB99;>;959>>>?>>>8859887
@L7FAS:00186:00134
TGATACGTCTCCTTCCTTAGTTACTTCA
+
DCCAAACCCCC?B@B@C@CCE@ECDADC
@L7FAS:00187:00126
TACTGAGCTACACACACAGAAAGATTGGT
+
DBAACDCCABABBD@=>@988/8>=:=;?
@L7FAS:00198:00148
TGATACGTCTCCTTCCTTAGTTACTTCA
+
BEB?AABCABB@D?B@B@BBB@BBB@BB
@L7FAS:00161:00171
TCTCTATGCGCTCCACATGTCTAAGGT
+
CCCCA@ACCDCCC@ABBA<=<A@ACAB
@L7FAS:00165:00195
TCTCTATGCGCTCCACATGTCTAAGGT
+
9;:;A@ACCCCCCAC@AAD@@;959<9
@L7FAS:00171:00181
TACTGAGCTACACACACAGAAAGATTGGT
+
BBBBCCBBBBBBCBDB@?7775:??>B?B
@L7FAS:00179:00156
AGCACTGTAGCTGTCACTAGTTACTTGT
+
AACCDCGBBBCBCFCCCECBC=AAA=@C
@L7FAS:00180:00157
AGCACTGTAGCTGTCACTAGTTACTTGT
+
99CAABCCEBCCCCBBBDCBB=@<<9<B
@L7FAS:00186:00151
ATCAGACACGGACACAGCAGAACAC
+
BBBBAABGDC>@ACCA=@;8349>>
@L7FAS:00187:00193
AGCACTGTAGCTGTCACTAGTTACTTGT
+
<ACCCCB?AACCAAACCDBBBAC@@>@C
@L7FAS:00150:00214
ACGAGTGCGTTCCCCATGTCGTAGGTACTC
+
BBBBBBCCCC?AAA9@BC??B@??:???@B
@L7FAS:00175:00202
TAGTATTCAGCCTCCCCCATACGAAGTATTCC
+
9:?;11,////,44444+44499;24//,*,*
@L7FAS:00182:00235
ATCAGACACGGACACAGCAGAACACA
+
CABBBBBCCE>AAECA===97;=787
@L7FAS:00185:00209
AGCACTGTAGCTGTCACTAGTTACTTGT
+
BCCDA@ACDEDBCCBCDDBBB?CBC@CD
@L7FAS:00189:00215
CGTGTCTCTAGACACAGGATTTTGTGTAG
+
=<CDDCCBBBBAAAC@><ACCA78;;@??
@L7FAS:00192:00218
TAGTATCAGCCTCGCCATGACGAAGGTATTCC
+
BADACBBBBBBBB@A>@AB@AA@=@=@@A=@=
@L7FAS:00194:00247
TGATACGTCTCCTTCCTTAGTTACTTCA
+
BBBBBBFEDCC@C@B@B@BBB@CBC?BB
@L7FAS:00198:00214
TCTCTATGCGCTCCACATGTCTAAGGT
+
BBBCAAABCBBBD@BAABDDCBB?B@B
@L7FAS:00152:00292
TAGTATCAGCCTCGCCATGACGAAGGTATTCC
+
??B?AABBBB@@A;;7;>@@@9969<999;>5
@L7FAS:00167:00259
ATCAGACACGGACACCAGAC
+
BBB@@@@BBB7;<<<8<BB@
@L7FAS:00171:00286
ACGCTCGACATGCCCAGGTACAGGAG
+
BB@@@CBCBCCCCF?BA@BBCCC@C@
@L7FAS:00176:00271
TACTGAGCTACACACACAGAAAGATTGGT
+
B@AADCCDCB@@AAA@>B;;:8;CC@C@B
@L7FAS:00184:00278
ATATCGCGAGGGTATGGAAGACTCT
+
BBACBCDA@?BB99;C>@=A??=>@
@L7FAS:00193:00287
TCTCTATGCGCTCCACATGTCTAAGGT
+
AABBAAACBBCDD@BBABCCCBB?B@@
@L7FAS:00150:00341
ACGCTCGACATGCCCAGGTACAGGAG
+
B?@?ACBCDCBBBB=BA?AAECC@CB
@L7FAS:00163:00328
TCTCTATGCGCTCCACATGTCTAAGGT
+
@<;<BB@@DCCCCA@ACBAAACBACA=
@L7FAS:00167:00320
ATATCGCGAGGGTATGGAAGACTCTATA
+
BBABBBBAAAC@BABC?B>BCCBCBAA4
@L7FAS:00167:00329
TACTGAGCTACACACACAGAAAGATTGGTGC
+
BBABCCECBBBDBBBA>@888/8==:?>BCC
@L7FAS:00171:00332
ATCAGACACGGACACAGCAGAACACAC
+
ABBB@@ABBB=@>?>99999869887>
@L7FAS:00173:00310
TCTCTATGCGCTCCACATGTCTAAGGT
+
CBBB:9<BECBECDAA@ABBB@@=@?;
@L7FAS:00173:00326
ATATCGCGAGGGTATGGAAGAC
+
>?;;<CCBABB899/-+*)***
@L7FAS:00183:00336
TGATACGTCTCCTTCCTTAGTTACTTCA
+
CCCA@ABCCCC@D@C@A>@CC@CCC@BC
@L7FAS:00185:00335
TCTCTATGCGCTCCACATGTCTAAGGT
+
==?AAAACCECCD@BA@?@@=9959;9
@L7FAS:00188:00321
CGTGTCTCTAGGCACAGGATTTTGTGTAG
+
BBAAACDD?@@?BBAAA@>??>4>>>9<<
@L7FAS:00190:00328
AGCACTGTAGCTGTCACTAGTTACTTG
+
;;CAEAFCDCC<<<AA999><----+,
@L7FAS:00153:00395
TAGTATCAGCCTCGCCATGACGAAGGTATTCC
+
DBCAAACBBBBBCCC@CAA?B;959<999=>5
@L7FAS:00155:00388
TGATACGTCTCCTTCCTTAGTTACTTCA
+
BBB?AABCAAA@C@C@CABCB@BCC@BB
@L7FAS:00156:00396
TCTCTATGCGCTCCACATGTCTAAGGT
+
DCDC@@ABCCCDE?AABCD@@996;=@
@L7FAS:00159:00360
ACGCTCGACATGCCCAGGTACAGGAG
+
B@?@@BAAABBBCC?A?>@BCCC@BB
@L7FAS:00167:00350
TACTGAGCTACACACACAGAAAGATTGGT
+
BBBBCDCBABBDCCCAAB::7,8>=:??B
@L7FAS:00170:00378
CGTGTCTCTAGGCACAGGATTTGTGTAG
+
AABBBBBBABB8;<@@D?999189949=
@L7FAS:00174:00367
ACGCTCGACATGCCCAGGTACAGGAG
+
BB@@ACCCCBB@A@<;;58?CAA=@@
@L7FAS:00174:00372
CGTGTCTCTAGGCACAGGATTTTGTGTAG
+
B@@@CCBBA@@?BBA;B>9999/9@?@BC
@L7FAS:00178:00355
ATATCGCGAGGGTATGGAAGACTCTAT
+
>@9<<@?D9;919>>><@<>887=777
@L7FAS:00196:00359
CGTGTCTCTAGGCACAGGATTTTGTGTAG
+
BBCFCBDC?@?>AA==B@;;9;/8>@@AA
@L7FAS:00151:00416
TGATACGTCTCCTTCCTTAGTTACTTCA
+
BBB?@ABBBCB@C@B@BABBB@CCDCCC
@L7FAS:00157:00448
TGATACGTCTCCTTCCTTAGCTTCAGTGC
+
BCBAABCCCCC?B@B@C@C=<<@CECCCC
@L7FAS:00160:00441
TCTCTATGCGCTCCACATGTCTAAGGT
+
@ACCAA@CCDDBC@BBCECEBBD@EA@
@L7FAS:00166:00426
CGTGTCTCTAGGCACAGGATTTTGTGTAG
+
BBC@BCBB::;?ACCCDBECCC:CCC@AA
@L7FAS:00166:00440
ATCAGACACGGACACGGCAGAACACA
+
BABB@@@BBC==>9996999958837
@L7FAS:00191:00431
CGTGTCTCTAGGCACAGGATTTTGTGTAG
+
BBCBBCBH@@?=<=9:@;9999/9@@@@@
@L7FAS:00197:00400
TAGTATCAGCCTCGCCATGACGAAGGTATTTTCC
+
>=B;:AECBB?@B@@8<<@@A9959<?9988,49
@L7FAS:00161:00463
ATCAGACACGGACACAGCAGAACACA
+
BAAAABBCCC=?AA@@=@@?@;?7::
@L7FAS:00162:00491
CGTGTCTCTAGGCACAGGATTTTGTGTAG
+
BBABDCCB???@CC@;B=9999/9A@@BD
@L7FAS:00163:00492
TCTCTATGCGCTCCACATGTCTAAGGT
+
AACCBBBBFCCCCAECCCBAAAC?B@A
@L7FAS:00172:00462
ATATCGCGAGGGTATGGAAGACTCTATA
+
BBBABCFCCBCCCBBA<=;?@@??A?:=
@L7FAS:00172:00477
TGATACGTCTCCTTCCTTAGTTACTTCA
+
AACCCCCCCCC?B?B?A>@BC@BBB@BB
@L7FAS:00172:00479
ATATCGCGGGGGTATGGAAGAC
+
>>==>>99999-9>>@BB6999
@L7FAS:00181:00455
ATCAGACACGGACACAGCAGAACACA
+
CBBBBBCCCB?AB;;;=>>8749887
@L7FAS:00191:00484
CGTGTCTCTAGGCACAGGATTTTTTGTATAG
+
BBBCBBCD??@@ACBAB?BBCCHH-;<;@@9
@L7FAS:00191:00490
ACGCTCGACATGCCCAGGTACAGGAG
+
A?9;;CBBBDBBBB<@@=@CDCC@BB
@L7FAS:00196:00493
CGTGTCTCTAGGCACAAGGATTTGTGTAG
+
CCDCBCCC@@=748//,1-111-/888=@
@L7FAS:00198:00454
TCTCTATGCGCTCCACATGTCTAAGGT
+
CBCD::<BCCCEE?BAAAD@>996;=@
@L7FAS:00150:00500
AGCACTGTAGCTGTCACTAGTTACTTGT
+
AAHHCBBCCCECCCBCDECAA?BCF@@A
@L7FAS:00152:00515
TCTCTATGCGCTCCACATGTCTAAGGT
+
B?@AAAA?CC@AA?B@@@@<<;A<><@
@L7FAS:00157:00520
AGCACTGTAGCTGTCACTAGTTACTTGT
+
AADDEDCBCCBBBCBCCCCAA?BCC?BB
@L7FAS:00159:00524
ATCAGACACGGACACAGCAGAACACAC
+
BABB@@@BCB>ABAAAB@@AB6;:;7=
@L7FAS:00160:00540
TCTCTAGCGCTCCACATGTCTAAGGT
+
C@ADBBBDCCCB?BBBBADA?>=@@@
@L7FAS:00168:00521
ATATCGCGAGGGTATGGAAGACTCTA
+
A>@@ACDBBBC?BBBG=?=@AA>BA?
@L7FAS:00172:00542
CGTGTCTCTAGGCACAGGATTTTGTGTAG
+
BB@@BCBB99:=@C@@@>9999/9??ABB
@L7FAS:00173:00543
ACGAGTGCGTTCCCCATGTCGTAGGTACT
+
BBBBBBBBBD@ECC9AAAAAA<7?:6788
@L7FAS:00176:00521
ATATCGCGAGGGTATGGAAGACTCTAT
+
BBBCCBCAAAC@DCCB=?<@>?=BB??
@L7FAS:00181:00548
ACGCTCGACATGCCCAGGTACAGGAG
+
BBBBBCDDCCCCCC=B??AACBC@CC
@L7FAS:00184:00545
ACGCTCGACATGCCCAGGTACAGGAG
+
CDABCCCCCBBBBB=BA=ACCBC?CC
@L7FAS:00194:00534
ATATCGCGAGGGTATGGAAGACTCTATA
+
BBBCCBBBBBB=@=BB>B>BBAAA??;;
@L7FAS:00150:00570
ATCAGACACGGACACAGCAGAACAC
+
BBCCBBBBCD@CB:;9999884988
@L7FAS:00155:00552
ATCAGACAAACACACAGAC
+
BBBBAAABB?CC@DACA@@
@L7FAS:00158:00579
CGTGTCTCTAGGCACAGGATTTTGTGTAG
+
AAECCCBB;9;>?@>??A9999/9@@>@A
@L7FAS:00162:00592
TGATACGTCTCCTTCCTTAGTTACTTCA
+
CCB??@BDBCDAC@B@B@BAA?BCC@CC
@L7FAS:00162:00596
ACGAGTGCGTTCCCATGTCGTAGGTACTC
+
BBBBBCB;99244-9989>@;0/,00.04
@L7FAS:00163:00591
CGTGTCTCTAGGCACAAGATTTTTGTGTAG
+
BBC@BBBBBBB>;:88,111111+1<<<>B
@L7FAS:00173:00578
TGATACGTCTCCTTCCTTAGTTACTTCA
+
CBB???CEFCC@C@C@BABBB?BBC@CC
@L7FAS:00182:00571
ACGCTCGACATGCCCAGGTACAGGAG
+
BA???CBBBBBBBB=BA?A@BAB@CB
@L7FAS:00186:00565
TAGTATCAGCCTCGCCATGACGAAGGTATTCC
+
<<C<==D<<=B@A@@799>AF9964;944242
@L7FAS:00188:00576
TAGTATCAGCCTCGCCATGACGAAGGTATTCC
+
BBD::<CAAA@DDCD>?@@@@9959>?>>=A;
@L7FAS:00195:00581
CGTGTCTCTAGGCACAAGATTTGTGTAG
+
;=DDCCCC<;<?BA@A?999919>@?@A
@L7FAS:00195:00599
AACGAGTGCGTTCCCCATGTCGTGAGGTACTC
+
B@B??ABCCCC6999-8>>=;;0000,/0.44
@L7FAS:00156:00623
ATATCGCGAGGGTATGGAAGACTCT
+
CABBAAA?==A<@@@B@C@CBBBBB
@L7FAS:00157:00606
TCTCTATGCGCTCCACATGTCTAAG
+
@<<<AB@ABBA;;899844449>59
@L7FAS:00161:00607
TACTGAGCTACACACACAGAAAGATTGGT
+
A@@ACFCC?@@BCB@@@CAAAABCC@C>B
@L7FAS:00166:00645
ATATCGCGAGGGTATGGAAGACTCTA
+
A>??=A==9=@<==@C?B?BAAAA??
@L7FAS:00175:00643
AGCACTGTAGCTGTCACTAGTTACTTGT
+
BBCCEEB?AADEABBBCDBBC>AAB@CC
@L7FAS:00181:00634
AGCACTGTAGCTGTCACTAGTTACATGT
+
AABCCCBCBCCBBCCB@A@BB@B;::BB
@L7FAS:00184:00634
AGCACTGTAGCTGTCACTAGTTACTTGT
+
BACDCBBBDDCCBBBBCCAAB::<C@CB
@L7FAS:00188:00622
ACGAGTGCGTTCCCACTGTCGTAGT
+
@ACB@@@@@A59904444/882,,,
@L7FAS:00190:00627
ACGCTCGACATGCCCAGGTACAGGAG
+
BCBBBCCCBAABBB=BA?BCCCC@CB
@L7FAS:00194:00613
AGCACTGTAGCTGTCACTAGTTACTTGT
+
<<ECFCBBCCBBBBCBCCBBB?BCC@BC
@L7FAS:00198:00602
TCTCTATGCGCTCCACATGTCTAAGGT
+
BBBB<<>BCCCCD@BBAB@A?;;7;<9
@L7FAS:00198:00629
TAGTATCAGCCTCGCCATGACGAAGGTATTCC
+
@?C@AACAAABBBBB=@>@@@9969;994285
@L7FAS:00157:00650
TCTCTATGCGCTCCACATGTCTAAGGTA
+
BAAABBBBBBB;<;<@AAB==<G>@=BB
@L7FAS:00159:00657
AGCACTGTAGCTGTCACTAGTTACTTGT
+
;;A=?@AAACCBA=<=JDCBDAECC??B
@L7FAS:00162:00678
AGCACTGTAGCTGTCACTAGTTACTTGT
+
@@DHB@ACCCCBFBBDBBA998;AC?CC
@L7FAS:00172:00697
ATATCGCGAGGGTATGGAAGACTCTATA
+
BAAABB@B;;;89@BB@B@BBB@C:7:=
@L7FAS:00173:00690
TGATACGTCTCCTTCCTTAGTTACTTCA
+
DCBBBCBCAAA==;>=?=@CE@CCC@CC
@L7FAS:00176:00676
ATATCGCGAGGGTAGTGGAAGACTCTATA
+
@ABC@@@:1//,111/=56590/1144--
@L7FAS:00177:00659
TCTCTATGCGCTCCACATGTCTAAGGT
+
C<A=CDCBDCC;:=<AABE>=<E>A>@
@L7FAS:00184:00667
CGTGTCTCTAGGCACAGGATTTTGTGTAG
+
BBBCCCCCBEB?AA@;B?9999/9?>?BC
@L7FAS:00188:00662
CGTGTCTCTAGGCACAGGATTTTGTGTAG
+
B@@@BCBB?996:@@@@<9999/9>?>@9
@L7FAS:00199:00654
TGATACGTCTCCTTCCTTAGTTACTTCA
+
BCBBBCCC@@@@C@C@D@BBB@CCC@DC
@L7FAS:00151:00716
ACGCTCGACATGCCCAGGTACAGGAG
+
BBBBBCBDBBBBBB>BA?A?BBB@BB
@L7FAS:00151:00728
TCTCTATGCGCTCCACATGTCTAAGGT
+
BBBB;9<CCHCBCDBBBBCCCCBBC@C
@L7FAS:00167:00733
TACTGAGCTACACACACAGAAAGATTGGT
+
B@AADFGCBBBCDBAAC?;7;:?;=:@;?
@L7FAS:00168:00746
TACTGAGCTACACACACAGAAAGATTGGT
+
?ABCCCDDBAAABBBBA@AAA<ABC>B??
@L7FAS:00169:00723
ATATCGCGAGGGTATGGAAGACTCTATA
+
AABBBCCBBBCCB?B>596;ABBB@?<?
@L7FAS:00179:00722
TAGTATCAGCCTCGCCATGACGAAGGTATTCC
+
@@AAA@CC@@=@@AA?CCCCCCC;<59992;=
@L7FAS:00182:00715
ATATCGCGAGGGTATGGAAGAC
+
CBBB?>=:4447;AAA?B;>88
@L7FAS:00186:00715
ATATCGCGAGGGTATGGAAGACTCTAT
+
BBBBBBCCBBDAB?BC>?<@;79:??=
@L7FAS:00187:00710
AGCACTGTAGCTGTCACTAGTTACTTGT
+
BBCC=:=ECCFBADABBCBBB@A?=299
@L7FAS:00190:00749
ATATCGCGAGGGTATGGAAGAC
+
>899999>@>?:>@>>;?<@>?
@L7FAS:00152:00750
ATCAGACACGGACACAGCAGAACACA
+
BABBAABBBC>@AA@@@@>>>49887
@L7FAS:00159:00768
ATCAGACACGGACACAGCAGAACACAC
+
BBB99;;@@B=@ABA@@BA>@<@:::A
@L7FAS:00160:00791
TCTCTATGCGCTCCACATGTCTAAGGTA
+
@<:<AAACECC;<;<>>=?;9;@54244
@L7FAS:00163:00775
CGTGTCTCTAGGCACAGGATTTTGTGTAG
+
CBBCEBBB99:6:A@@A@9999/9?@>@A
@L7FAS:00164:00769
TACTGAGCTACACACACAGAAAGATTGGT
+
CAAACECCABBBBCC=>?988/8><:?>A
@L7FAS:00168:00795
ACGCTCGACATGCCCAGGTACAGGAG
+
9;@CB:@@989>@@:AA>@@CA@;>9
@L7FAS:00177:00757
ATATCGCGAGGGTATGGAAGACTCTA
+
B?@?@=9:4;;7;@AD?C@CCBAA??
@L7FAS:00177:00759
ATATCGCGAGGGTATGGAAGACTCTA
+
BABBB=::44408>>A?C?B@@?AA?
@L7FAS:00180:00793
TACTGAGCTACACACACAGAAAGATTGGT
+
@9<>CDCDDBB@@<<<94=BC@?AA>@57
@L7FAS:00182:00757
TGATAGTCTCCTTCCTTAGTTACTTCAG
+
ABBBB??94429;>;?@@BB@BBBACCC
@L7FAS:00185:00789
AGCACTGTAGCTGTCACTAGTTACTTG
+
==BBC<9<BC@@DIECCB=@=5111-/
@L7FAS:00186:00763
TAGTATCAGCCTCGC
+
9//1//6668,////
@L7FAS:00188:00778
ACGCTCGACATGCCCAGGTACAGGAG
+
AB?A@CA@ACBA@A>@@=@BCCE@CB
@L7FAS:00192:00765
TGATACGTCTCCTTCCTTAGTTACTTCA
+
BBB@BBBCDCB?A=?=?@BBB@BBB@CB
@L7FAS:00192:00769
TAGTATCAGCCTCGCCATGACGAAGGTATTCC
+
AAC@AACAAAABB>?;==>>>9969;998595
@L7FAS:00193:00785
CGTGTCTCTAGGCACAGGATTTTGTTAG
+
BBCDCCBB::;?A@=9?>9999/9@<B<
@L7FAS:00194:00779
CGTGTCTCTAGGCACAGGATTTTGTGTAG
+
BB@ACCCCAAB>?A9:@=9999/9@@>@A
@L7FAS:00195:00780
TCTCTATGCGCTCCACATGTCTAAGGT
+
ABBBBBBBBBBCDABAABCBB??=@@B
@L7FAS:00199:00781
ACGAGTGCGTTCCCCATGTCGTAGGTACTC
+
BBA?@@CCA;2444/9>>@CGC??;:;<;D
@L7FAS:00153:00804
TCTCTATGCGCTCCACATGTCTAAGGT
+
@;;>AAA@ABAAB7;<99@@>995854
@L7FAS:00164:00813
ATATCGCGAGGGTATGGAAGACTCTAT
+
BA@@?BBBBDB>A>B=;=;????????
@L7FAS:00164:00834
TAGTATCAGCCTCGCCATGACGAAGGTATTCC
+
BBC::@DAAABBBBB699@@B9954;944284
@L7FAS:00169:00833
ACGAGTGCGTTCCCCATGTCGTAGGTACTC
+
BBCCCCCCBA2444/8>>@ACB??;?;;<B
@L7FAS:00177:00837
TACTGAGCTACACACACAGAAAGATTGGT
+
CB>>CDCBBBBCCCEB@C:::5:??:??B
@L7FAS:00183:00843
ACGAGTGCGTTTTTTTT
+
9<<<9A@@999999994
@L7FAS:00186:00803
CGTGTCTCTAGGCACAGGATTTGTGTAG
+
BBCCCCBBAAAACCCBB?;;98;CABBC
@L7FAS:00187:00813
ACGAGTGCGTTCCCCATGTCGTAGGTACTC
+
BBBABACBB@6944/8=@?BCCAB>A:;;C
@L7FAS:00189:00837
TAGTATCAGCCTCGCCATGACGAAGGTATTCC
+
A@C@DAC??AABB@A=>>:??9959<999595
@L7FAS:00196:00826
TAGTATCAGCCTCGCCATGACGAAGGTATTCC
+
BBDBCBDA?A?@BBB?BCCDF@@>A?@@A@B>
@L7FAS:00198:00819
TACTGAGCTACACACACAGAAAGATTGGT
+
@@<<=FGC@A@?AB999@988/8?>;@>A
@L7FAS:00154:00898
AGCACTGTAGCTGTCACTAGTTACTTGT
+
BACCA?ABBECDB?=9999995944244
@L7FAS:00163:00897
TAGTATCAGCCTCGCCATGACGAAAGGTATTTTTTTTT
+
@BB;:=HCBB>@C=?599=::444-4244999999999
@L7FAS:00166:00857
TAGTATCAGCCTCGCCATGACGAAGGTATTCC
+
B@DAAAC@@@>>>99599>>>9954<994<A<
@L7FAS:00166:00889
ACGAGTGCGTTCCCCATGTCGTAGGTACTC
+
BBBBAABB>>2444/99@>>>;874788?>
@L7FAS:00170:00888
TACTGAGCTACACACACAGAAAGATTGGT
+
C:<;CDCCBBBBBCAAABAAB?CBBAC@C
@L7FAS:00175:00898
TCTCTATGCGCTCCACATGTCTAAGGTA
+
BBCGDCCDFCCBB79999=449=99:44
@L7FAS:00181:00859
ACGCTCGACATGCCCAGGTACAGGAG
+
BC???CBCCCBB??=<<<>?BAD@BB
@L7FAS:00182:00880
TCTCTATGCGCTCCACATGTCTAAGGT
+
BABA@?ABBBBDE@CBBBAAAAA?B@C
@L7FAS:00152:00937
TACTGAGCTACACACACAGAAAGATTGGT
+
;9=ACCCBAAAABBBCBB9..+00/,0:>
@L7FAS:00153:00941
ATCAGACACGGACACAGCAGA
+
93;CA@>=94249::1---,,
@L7FAS:00155:00929
TAGTATCAGCCTCGCCATGACGAAGGTATTTCC
+
<@@@BCBAAA=@<<<@AADBC@@=AABDCFCC?
@L7FAS:00161:00935
TCTCTATGCGCTCCACATGGTCTAAGGT
+
CBBBBBBBC@AAD@BCAAD@DCBB?B@C
@L7FAS:00182:00931
ATCAGACACGGACACAGCAGAACACAC
+
BABBBCBBBC>?ADDCBBB?@:?>?:?
@L7FAS:00182:00937
TGATACGTCTCCTTCCTTAGTTACTTCA
+
CBBBBBBCBBC@B?C?B@BBB?CBB>BA
@L7FAS:00185:00941
ACGAGTGCGTTCCCCATGTCGTAGGTACTC
+
BBA@ABCB@C6944/8=>@CCBBB?:;;BD
@L7FAS:00193:00910
CGTGTCTCTAGGCACAGGATTTTGTGTAG
+
AACCCCCC<;<>ABBAA?9999/9B@@EA
@L7FAS:00151:00988
AGCACTTGTAGCTGTCAATAGTTACTTTGT
+
11@>//,/8//994449;>99969>>?0;;
@L7FAS:00156:00995
ATCAGACACGGACACAGCAGAACACA
+
<CD@@@ACCA@>@:999999849831
@L7FAS:00161:00984
CGTGTCTCTAGGCACCAGGATTTGTGTAGG
+
49999=>>49477492442444-///8//,
@L7FAS:00162:00981
TACTGAGCTACACACACAGAAAGATTGGT
+
DA@ABDBBB@BBDDBB@A933,88737>B
@L7FAS:00165:00968
AGCACTGTAGCTGTCACTAGTTACTTGT
+
<<CDCBCBDCBBAAACDCCBB@CCC@CE
@L7FAS:00166:00956
TAGTATCAGCCTCGCCATGACGAAGGTATTCC
+
BACBBDC9:<@@@;;79>>?@99649844242
@L7FAS:00168:00981
AGCACTGTAGTTGTCACTAGTTACTTGT
+
?BBBAA@@BBA=@@BCBBBBB>ABB7<<
@L7FAS:00170:00981
TACTGAGCTACACACACAGAAAGATTGGT
+
B?AACDDCBBBBAA@>?>988/88747:6
@L7FAS:00171:00961
TCTCTATGCGCTCCACATGTCTAAGGT
+
B@AAAABCCDCCC@BBABBBB9;59=9
@L7FAS:00172:00956
TACTGAGCTACACACACAGAAAGATTGGT
+
C9;;CCDCBB@@AA999>88807773601
@L7FAS:00175:00971
TGATACGTCTCCTTCCT
+
/444?=994442/,/,/
@L7FAS:00179:00994
CGTGTCTCTAGGCACAGGATTTTGTGTAG
+
BBCCCCCC@@?>A=::@;9999/9??99<
@L7FAS:00184:00990
ATCAGACACGGACACAGCAGAACAC
+
?>@?99;;<B9<9D@9999886988
@L7FAS:00187:00979
CGTGTCTCTAGGCACAGGATTTGTGTAAAAGC
+
BBBDCCBB;;<@CCCBB699919@@9999-99
@L7FAS:00196:00997
ACGAGTGCGTTCCCCATGTCGTGGTACTC
+
BBBA@@ACCB;?==4@@@?BABB?:;;@B
@L7FAS:00151:01015
ATATCGCGGGGATGGAAGAC
+
@>9<<CCCCC994470*,**
@L7FAS:00152:01022
TACTGAGCTACACACACAGAAAGATTGGT
+
BBBBBEHEBBBBAAA>@?877/8>?=@?B
@L7FAS:00154:01001
ACGAGTGCGTTCCCCATGTCGTAGGTACTC
+
BBBBBBBA;;2444/9>>>CCDBB??:;;C
@L7FAS:00154:01022
TGATACGTCTCCTTCCTTAGTTACTTCA
+
BCB9:;BCBCC@A788;69>>=999>99
@L7FAS:00156:01013
TCTCTATGCGCTCCAACATGTCTAAGGT
+
CCCB::<BEBAB;6469>999===2969
@L7FAS:00156:01017
ATATCGCGAGGGTATG
+
98>994@911<-11,*
@L7FAS:00161:01025
TGATACGTCTCCTTCTTAGTTACTC
+
@ABCCCCF4995969921/,*,,,*
@L7FAS:00162:01019
ATCAGACACGGACACAGCAGAACACA
+
BAA?;<<BAA>@>??999998497<6
@L7FAS:00163:01035
TCTCTATGCGCTCCACATGTCTAAGGT
+
44499;;;<CBHCEBA9;;<<<;B@7;
@L7FAS:00164:01010
TACTGAGCTACACACACAGAAAGATTGGT
+
CBBBDDCC???BCCCB@B::7/8==:??A
@L7FAS:00166:01010
ATCAGACACGGACACAGCAGAACACA
+
B8;:CCDAA@>?99994443374331
@L7FAS:00168:01015
TACTGAGCTACACACACAGAAAGATTGGT
+
BABBCCCCCBBBECA>@B;::6;@@>C@B
@L7FAS:00168:01018
ACGCCGACATGCCCAGGTACAGGAG
+
ABABEBCCCCBBA>AB?CCBBB@BB
@L7FAS:00171:01018
CGTGTCTCTAGGCACAAGATTTTGTGTAG
+
BBCCDDCC?@@?BEB;:@9999/9@@>CA
@L7FAS:00173:01020
ATCAGACACGGACACAGCAGAACACAC
+
BBBBBCBBCB?BBAB@A@CCC?CBBAB
@L7FAS:00175:01035
TCTCTATGCGCTCCACATGAGGTACTG
+
=B@A@@@?@9<<A@@@@B9;9:<AD@@
@L7FAS:00175:01046
TGATACGTCTCCTTCCTTAGTTACTTCA
+
A@@@@ACCBBB2459;><>>><999;?@
@L7FAS:00177:01041
ACGCTCGACATGCCCAGGTACAGGAG
+
BBCBCBBCB==444077487BBB@CB
@L7FAS:00192:01024
TGATACGTCTCCTTCCTTAGTTACTTCA
+
BCCCCCCEEAA?A@C@B@C;;59??699
@L7FAS:00192:01027
AGCACTGTAACTGTCACTAGTTACTTGT
+
494449=>?<999999911//,///,4;
@L7FAS:00187:01050
TGATACGTCTCCTTCCTTAGTTACTTCA
+
BABBCCDDCFC@D@E@B?ABB?B??;@B
@L7FAS:00189:01064
CGTGTCTCTAGGCGACAGGA
+
4;999@99111-..//,/,/
@L7FAS:00193:01052
CGTGTCTCTAGGCACAGGATTTTGTGTAG
+
BBBCDCDB99:=@@@AAABBHD:CDBCB<
@L7FAS:00193:01064
TCTCTATGCGCTCCACATGTCTAAGGT
+
BBBBAAABCCBBCEBBBCBBABA@C@C
@L7FAS:00199:01076
ACGAGTGCGTTCCCCATGTCGTAGGTATC
+
BBBBCEBBAA>BA@4@9998877;36777
@L7FAS:00203:00011
TACTGAGCTACACA
+
999>>?>?>>9999
@L7FAS:00218:00016
TACTGAGCTACACACACAGAAAAAATTGGTGC
+
@;=<BCA;;;;9@>>999888883(3777661
@L7FAS:00220:00033
AGCACTGTAGCTGTCACTAGTTACTTGT
+
9<ACBCCCCCBBBCCB?A98859>><>9
@L7FAS:00228:00038
ACGCTCGACATGCCCAGGTACAGGAG
+
@>@AACAAACBBCGCBB?A@<99<>9
@L7FAS:00244:00009
TCTCTATGCGCTCCACATGTCTAAAAAAAAAAAAAAAAAAAGGT
+
BAAA;;<CCBBAB8;<>?@@99999999999444444444"498
@L7FAS:00247:00016
TCTCTATGCGCTCCACATGTCTAAGGTACTGATCA
+
44449=A>@?@;9699999994/,/,///..////
@L7FAS:00249:00028
TCTCTATGCGCTCCACATGTCTAAGG
+
<<AADCCB>>;11,///4;<<1>;8,
@L7FAS:00201:00095
CGTGTCTCTAGGCACAGGATTTTGTGTAG
+
CCCDCCCB99;?BA999<9999/9@@ACA
@L7FAS:00204:00084
TACTGAGCTACACACACAGAAAGATTGGT
+
DBABBCCCABBBBBBA>@888/8==:?>A
@L7FAS:00205:00097
ATCAGACACGGACACAGCAGAACAC
+
DBBBA@BBCC;:<CCCCBBCC=@8:
@L7FAS:00207:00077
ATATCGCGAGGGTATGGAAGACTCTATACGTACGTCTGAGCATCGAT
+
BB@A?=@@99;8;;;B?D?BDCAB??<=9=6<A@888?@;4885554
@L7FAS:00210:00066
ATATCGCGAGGGTATGGAAGACTCTATAG
+
BB@A@CCCDCC>BAB><><@<B>B??776
@L7FAS:00211:00050
ATCAGACACGGACACAGCAGAAC
+
CBBB?@ABBA?99999991--*,
@L7FAS:00214:00088
GGACACAGCAGAACACACAGAC
+
B><==DD<<>ED@BCAAABBBB
@L7FAS:00222:00092
TCTCTATGCGCTCCACATGTCTAAGGT
+
AACCA@ACCDCDC@C@@?@AA;;7;@;
@L7FAS:00229:00064
CGTGTCTCTAGGCACAGGATTTTGTGTAG
+
B@@ACCCC@@?=@@?:?A9999/9>>ABB
@L7FAS:00237:00086
CGTGTCTCTAGGCACAGGATTTTGTGTAG
+
BBCDBCCB??>=<=BBA=9999/9>>>@A
@L7FAS:00239:00050
ATCAGACACGGACACAGCAGAACACAC
+
ACCAAB@>@@>AB9?999>98598871
@L7FAS:00240:00078
ACGCTCGACATGCCCAGGTACAGGAG
+
BB@@@CECBAB?8897:6:ACCC@CC
@L7FAS:00241:00097
ACGCTCGACATGCCCAGGTACAGGAG
+
BB@??BCBB@BBBB<AA@B@CBC@BB
@L7FAS:00245:00054
ATCAGACACGGACACAGCAG
+
@CCBBEBBB=949/11-*)(
@L7FAS:00246:00066
ATCAGACACGGACACAGCAGA
+
;<@A@@@@995999999-***
@L7FAS:00226:00102
TCTCTATGCGCTCCACATGTCTAAGGT
+
BBBB?@@BBBBCB@BABBBBAAAAD@B
@L7FAS:00229:00136
TAGTATCAGCCTCGCCATGACGAAGGTATTCC
+
BBDCCCD::<A@@;;79>@>>99695948595
@L7FAS:00238:00101
TCTCTATGCGCTCCACATGTCTAAGGT
+
BCCC@?@CBCCCDEBBBCBCAAA?B@C
@L7FAS:00247:00134
TACTGAGCTACACACACAGAAAGATTGGT
+
B?==BCBBBBBBBDEBCC:::5:??;?@B
@L7FAS:00226:00176
TAGTATCAGCCTCGCCATGACGAAGGTATTCC
+
<;CBBBEBCC@CCCCACCBBDAA@C?BA@=>=
@L7FAS:00232:00197
TCTCTATGCGCTCCACATGTCTAAGGT
+
BCFCA@?BCCCBC@BCB?@?=@@;>;>
@L7FAS:00247:00165
CGTGTCTCTAGGCACAGGATTTTGTGTAG
+
@A@CDEBBBBB@B@@ADBEDCD:CBCBCB
@L7FAS:00220:00239
TACTGAGCTACACACACAGAAAGATTGGT
+
BA@ABDBAAAAAB@BBBB?<;:?;8:?@C
@L7FAS:00221:00206
CGTGTCTCTAGGCACAGGATTTTGTGTAG
+
BBCCBCCC@?@?ACBCBA;994-8>@BCC
@L7FAS:00222:00223
ACGAGTGCGTTCCCCATGTCGTAGGTACTC
+
BBBBBBBCCC>@@@7>?@AABA>>>>8;;C
@L7FAS:00235:00225
CGTGTCTCTAGGCACAGGATTTGTTGTAG
+
49;9@>@@ACCACBB<?=111-11,1,,,
@L7FAS:00237:00231
TCTCTATGCGCTCCACATGTCTAAGGT
+
AABBCBABCDCCDBCBBBAAABA>B?B
@L7FAS:00203:00251
TAGTATCAGCCTCGCCATGACGAAGGTATTCC
+
A@ECCCBBBCABB@A?@BABDCB?B>;<<>@=
@L7FAS:00210:00274
ACGCTCGACATGCCCAGGTACAGGAG
+
C??@ABCCCBB@@?<::6:BC@@=@B
@L7FAS:00211:00268
AGCACTGTAGCTGTCACTAGTTACTTGT
+
DBCCCABCCCDBBCCCCECCC=AABABD
@L7FAS:00217:00262
ATATCGCGAGGGTATGGAAGACTCTATA
+
BDBBBAA@9997;BBC?B?BBBBB??==
@L7FAS:00220:00288
ACGCTCGACATGCCCAGGTACAGGAG
+
BA@@?CCCCBBCCC?@@@@ACBC@BC
@L7FAS:00228:00251
ATATCGCGAGGGTATGGAAGACTCTATA
+
@ABBBCBDCBB>BDCB?B?ABB@@@?;5
@L7FAS:00233:00251
TACTGAGCTACACACACAGAAAGATTGGT
+
AABBBDBBBBBBDBBCBB@?><><<<A?B
@L7FAS:00235:00276
TGATACGTCTCCTTCCTTCAGTTACTTCA
+
BCAAACCBB>>>>=>;>,////,/77996
@L7FAS:00241:00282
AGCACTGTAGCTGTCACTAGTTACTTGT
+
DCBB<=99:DBCCDCDFICABACCCCFD
@L7FAS:00245:00254
AGCACTGTAGCTGTCACTAGTTACTTGTGTGC
+
@@CBA@==:499A9944?>>>;>>>6999911
@L7FAS:00205:00328
AGCACTGTAGCTGTCACTAGTTACTTG
+
CCCCDCCBDEACCDCBCCCBA>AAAAA
@L7FAS:00210:00302
TCTTTATGCGCTCCACATGTCTAAGGT
+
GAAA<ACBBBDCB=AAA@@@@995969
@L7FAS:00217:00349
TCTCTATGCGCTCCACATGTCTAAGGT
+
A@ABA@AADECCD::<BBAAB@@=@CA
@L7FAS:00219:00321
CGTGTCTCTAGGCACAGGATTTTGTGTAG
+
@A@BBCCCAA@?AB???<9999/984888
@L7FAS:00219:00330
TACTGAGCTACACACACAGAAAGATTGGT
+
B9=<EFDC@?@@<<998@988/3310199
@L7FAS:00221:00306
CGTGTCTCTAGGCACAGGATTTTGTGTAG
+
BACBBDCCA?@?BC?@@=9999/9>>?BB
@L7FAS:00233:00322
TCTCTATGCGCTCCACATGTCTAAGGT
+
@@AABBBCCCBCD@D??@CCC??=@>@
@L7FAS:00244:00329
ATCAGACACGGACACAGCAGAACACAC
+
CABB@@@CCC9;<FCBBBCBB?B>?<B
@L7FAS:00245:00319
TCTCTATGCGCTCCACATGTCTAAGGT
+
B@CC@<<<CE<<>@A>>>999449924
@L7FAS:00201:00375
TACTGAGCTACACACACAGAAAGATTGGT
+
BABBCCCC?@?ABAAAAA??@<@BB>B::
@L7FAS:00203:00369
CGTGTCTCTAGGCACAGGATTTTGTGTA
+
BBC@BCBB99;@CCBBB<9999/9@?@C
@L7FAS:00223:00361
TCTCTATGCGCTCCACATGTCTAAGGT
+
@@AABBEBDCCBCEBBBEDCCAA?BCA
@L7FAS:00223:00398
ATCAGACACGGACACAGCAGAACAC
+
CBC;<=AA@A=@@AA@?>?>>5988
@L7FAS:00224:00365
TGATACGTCTCCTTCCTTAGTTACTTCA
+
AACBABCCCBC?B@B@C@BBB@CCD?BB
@L7FAS:00225:00363
ATCAGACACGGACACAGCAGAACACAC
+
=;?>999;9@;>>A?9;;A??>CA;::
@L7FAS:00226:00372
TCTCTATGCGCTCCACATGTCTAAGGT
+
AADBCBB@B@>;;:<@@DA<<<A5959
@L7FAS:00241:00379
TCTCTATGCGCTCCGACATGTCTAAGGT
+
44444449:94442///////8;;2924
@L7FAS:00200:00433
AGCACTGTAGCTAGTCACTAGTTACTTGT
+
BBCCCDC287-,,,22;?AAB?>BBC@CC
@L7FAS:00210:00408
ATATCGCGAGGGTATGGAAGACTCTA
+
BAAAABCCDBC>@?@C==;@AAAABB
@L7FAS:00210:00437
GTCTTCTTAATT
+
,///,4489;>5
@L7FAS:00212:00430
AGCACTGTAGCTGTCACTAGACTTGT
+
FACCDBBABCCBBDBCCCB?@AC@AA
@L7FAS:00213:00431
ATCAGACACGGACACAGCAGAACACAC
+
CBCCCCBBBC=@ABBAAACCC@CAA8;
@L7FAS:00226:00430
CGTGTCTCTAGGCACAGGATTTTGTGTAG
+
CBC@CBBB::;?BCBBA?9999/9@@@EC
@L7FAS:00228:00425
AGCACTGTAGCTGTCACTAGTTACTTGT
+
AACHDCEBCCCCCCCCCCCAB>ABC@EC
@L7FAS:00235:00418
TGATACGTCTCCTTCCTTAGTTACTTCA
+
CBB?AACCCCB@C@B@B@BBB@BBB@CB
@L7FAS:00239:00431
TGATACGTCTCCTTCCTTAGTTACTTCA
+
BCBAAACCCCC@C?B?A@ABC?BBF@AB
@L7FAS:00245:00436
ATATCGCGAGGGTATGGAAGACTCTAT
+
A;9;;<@>>?@<@>>C8;8<AA@@???
@L7FAS:00246:00443
TAGTATCAGCCTCGCCATGACGAAGGTATTCC
+
BBB?AAC@@@A>@;;59>>>?9964<944242
@L7FAS:00201:00454
TACTGAGCTACACACACAGAAAGATTGGT
+
A@AACCCCBB<<<A@@?A;;;9;CC@CBD
@L7FAS:00201:00491
TCTCTATGCGCTCCACATGTCTAAGGT
+
BBBD@AACCBCDD@@ACBABB@==@=@
@L7FAS:00215:00456
AGCACTGTAGCTGTCACTAGTTACTTG
+
9@=>AAA<><@@@B@AAA@?@699989
@L7FAS:00225:00483
TAGTATCAGCCTCGCCATGACGAAGGTATTCC
+
@@B@AACA@A@BA@C=@>A@@9959;994282
@L7FAS:00225:00490
TACTGAGCTACACACACAGAAAGATTGGTG
+
A9<=CCCCBB@AB@>>>@98808BB<?@BC
@L7FAS:00239:00495
ATATCGCGAGGGTATGGAAGACTCTAT
+
BBBCBBBBBBC@BABA=?<@BBBBBBA
@L7FAS:00203:00527
CGTGTCTCTAGGCACAGGATTTGTGTAG
+
>?<==CCCAAA@BBA??<99919AA>>>
@L7FAS:00204:00520
AGCACTGTAGCTGTCACTAGTTACTTGT
+
BBCCCBBCCCCECCCCBDBBB@DCC?BD
@L7FAS:00207:00540
AGCACTGTAGCTGTCACTAGTTACTTGT
+
BBCBA?DBBBCCCCCCBBABB@CBA>@A
@L7FAS:00210:00507
ATCAGACACGGACACAGCAGAAC
+
CCBB99;A<95<@@@=>>>>>;>
@L7FAS:00215:00515
AGCACTGTAGCTGTCACTAGTTACTTGT
+
@AA?<;;ABBCCCFCBAAB;97;BA7<=
@L7FAS:00218:00543
ATCAGACACGGACACTGCAGAACACAC
+
BCBB@@@BBB:<<BBA@@BCC=B@@??
@L7FAS:00224:00528
TGATACGTCTCCTTCCTTAGTTGTGC
+
CCBBCBBBCBC=?=@?B>ABB=BA@A
@L7FAS:00234:00525
ATATCGCGAGGGTATGGAAGACTCTATA
+
BB@AAACCCDD@@ABD:;7<@@AB???>
@L7FAS:00235:00513
CGTGTCTCTAGGCACAGGATTTTGTGTAG
+
CCBBCCBC;9;=?A@@@<9999/9AABCA
@L7FAS:00238:00533
CGTGTCTCTAGGCACAGGATTTTGTGTAG
+
BEBCBCCC:9;BCC?:@A9999/9@@@CE
@L7FAS:00238:00549
TCTCTATGCGCTCCACATGTCTAAGGT
+
BBDCB;9;CA@>B>A<<<@AB;;8<=9
@L7FAS:00239:00537
TCTCTATGCGCTCCCACATGTCTAAGGT
+
<<AAA@ACCCBBCD?B??@DB?997;;9
@L7FAS:00247:00541
TAGTATCAGCCTCGCCATGACGAAGGTATTCC
+
@>C::<CBBB@AA@A=@>B@@9958<9948=2
@L7FAS:00205:00570
TGATACGTCTCCTTCCTTAGTTACTTCA
+
BBBBBBCCCBC@B@B@C?BBB=@@B?@@
@L7FAS:00206:00553
TGATACGTCTCCGTTCCTTAGTTACTTCA
+
<;;?>>AA9995442424234424;B=AA
@L7FAS:00210:00592
ACGAGTGCGTTCCCCATGTCGTAGGTACTC
+
BB@@AABCCFABAA9@=>>?BBAB??:;;C
@L7FAS:00211:00578
CGTGTCTCTAGGCACAGGATTTTGTGTAG
+
@@ABCBBB??@A@@999<9999/999>BA
@L7FAS:00213:00579
CGTGTCTCTAGGCACAGGATTTTGTGTAG
+
BBBDBDBB999<@A@@@<9999/9@@ADC
@L7FAS:00216:00563
TGATACGTCTCCTTCCTTAGTTACTTCA
+
BCBBBBBC@@@?A>@=?=?BC@CCC@BB
@L7FAS:00217:00582
ACGAGTGCGTTCCCCATGTCGTAGGTACTC
+
BBB@@ACCB@7;99/99;9???86013337
@L7FAS:00217:00588
TCTCTATGCGCTCCACATGTCTAAGGT
+
BADAAAACCCBBCACCDB@A@BB?B@B
@L7FAS:00223:00581
TAGTATCAGCCTCGCCATGACGAAGGTATTCC
+
A>AAA<;<@>=9<<B=@@B999969>>>96;6
@L7FAS:00226:00569
ATATCGCGAGGGTATGGAAGACTCTATA
+
>>=@;99>>@>:>>>?;?;>?8776664
@L7FAS:00228:00553
TCTCTATGCGCTCCACATGTCTAAGGT
+
A?A@AAACCDCCCA@?@@CBA996959
@L7FAS:00230:00584
CGTGTCTCTAGGCACAGGATTTTGTGTAG
+
BBBDCCBB99:<>>=@A>ACCC:CBB@@9
@L7FAS:00234:00567
AGCACTGTAGCTGTCACTAGTTACTTGT
+
@@CDEDBBCEECABABCCCBB@CCB>@A
@L7FAS:00234:00571
ACGAGTGCGTTCCCCATGTCGTAGGTACTC
+
BBAABBBBBC@CCC:B999>B@<?>?;<<D
@L7FAS:00237:00569
TAGTATCAGCCTCGCCATGACGAAGGTATTCC
+
BAC@AAC@@@?@@;;59>@@A9968;944242
@L7FAS:00238:00565
TAGTATCAGTCTCGCCATGACGAAGGTATTCC
+
A>AABBBBBB@@@<:;<CCBCA@=@?@AA=@=
@L7FAS:00242:00593
TAGTATCAGCCTCGCCATGACGAAGGTATTCC
+
@=C?AAC@@@?=@;;59>@>?9964;944242
@L7FAS:00244:00590
TAGTATCAGCCTCGCCATGACGAAGGTATTCC
+
BBC@AAB@@@ABA@A=@>??@9959>?>>595
@L7FAS:00201:00614
ACGCTCGACATGCCCAAGGTACAGGAG
+
BBBABCAAACBAAA6:6:>BAGCC@BB
@L7FAS:00205:00614
ATATCGCGAGGGTATGGAAGACTCTA
+
BBAB>;4499919>?A@E@GCCBFA?
@L7FAS:00210:00604
TCTCTATGCGCTCCACATGTCTAAGGTAT
+
CABABBBCCCBBC@C99<C<<<A<@611.
@L7FAS:00212:00606
ATATCGCGAGGGTATGGAAGACTCTA
+
BA@@?@??=@@<@ABB?C@CCBBBCA
@L7FAS:00226:00608
CGTGTCTCTAGGCACAGGATTTTGTGTAGAG
+
BACBCCHB999;?=99><>>>>4>>>>@<<9
@L7FAS:00231:00634
TAGTATCAGCCTCGCCATGACGAAGGTATTC
+
B@C??AA<<<A>>99591<11/1,/,///,4
@L7FAS:00234:00616
ACGAGTGCGTTCCCCATGTCGTAGGTACTC
+
9;<CCBBC<:6<BC/<<AAB?8873787;B
@L7FAS:00238:00618
AGCACTGTAGCTGTCACTAGTTACTTGT
+
@@CCECCBDDBBADABCDCBB>BCCBCC
@L7FAS:00247:00612
ATATCGCGAGGGTATGGAAGACTCTAT
+
BABCB==:49=:899?=@=@?@AC:::
@L7FAS:00201:00662
ATCAGAGACACAGCAGAACACACAGAC
+
BAA@BBCCCBCBBBCCC@CCCCCB997
@L7FAS:00204:00683
AGCACTGTAGCTGTCACTAGTTACTTGT
+
BBCCCBBBCCBBBCCBCCCBB>AAC@DC
@L7FAS:00208:00660
TCTCTATGCGCTCCACATGTCTAAGGT
+
?>@ABBBACBA;;8;9;<C>>=D?B@<
@L7FAS:00211:00679
ATATCGCGAGGGTATGGAAGACTCTATA
+
BABAABBA@@C>B@BA=><@?@AB::8?
@L7FAS:00215:00677
TCTCTATGCGCTCCACATGTCTAAGGT
+
B?A@AABCCDCCDAA::;BBB8859;>
@L7FAS:00219:00651
ACGCTCGACATGCCCAGGTACAGGAG
+
BBBBBCBBABBBCC<@@=@AABB@BB
@L7FAS:00220:00678
AGCACTGTAGCTGTCACTAGTTTACTTGT
+
11://1189444499?999488-944244
@L7FAS:00229:00663
ATCAGACACGGACACAGCAGAACACAC
+
B@@@CCA@@@>>>@@9<997D598871
@L7FAS:00249:00690
TACTGAGCTACACACACAGAAAGAATTGGT
+
@@CCCDBC@?@@<99<9A>>>:88473101
@L7FAS:00200:00719
ATATCGCGAGGGTATGGAAGACTCTAT
+
BA:;;CCBBBD?BA@@<><B@BBB???
@L7FAS:00203:00714
TGATACGTCTCCTTCCTTAGTTACTTCA
+
CCBBBBCCEDC@C@B?A@BBB>@@C@CE
@L7FAS:00222:00714
CGTGTCTCTAGGCACAGGATTTGTG
+
<<<A@A;;1>>-11;;8,///,//,
@L7FAS:00224:00723
TGATACGTCTCCTTCCTTAGTTTACTTTCA
+
BCCAABDA?AB===@;=;>98819999-49
@L7FAS:00228:00729
TAGTATCAGCCTCGCCATGACGAAGGTATTCC
+
BBB@AACAAA@@A@@8=>@>?99548444242
@L7FAS:00229:00717
AGCACTGTAGCTGTCACTAGTTACTTGT
+
??CDDCCCCCFDCCBCCCB@@?@AJCCC
@L7FAS:00239:00720
TACTGAGCTACACACACAGAAAGATTGGT
+
DA@ACCCC??@BBB@@>@988/88747:=
@L7FAS:00242:00730
ATCAGACACGGACACAGCAGAACACAC
+
AABBBBCBCC?BBCBBBCBCB@BBB@?
@L7FAS:00246:00739
AGCACTGTAGCTGTCACTAGTTACTTGT
+
;;CEDCBBCCBABCBCCEDBB=@@B?BA
@L7FAS:00248:00720
CGTGTCTCTAGGCACAGGATTTTGTGTAG
+
BBC@BCBB??>;?:449<>>>>4>?>>@<
@L7FAS:00202:00782
ATCAGACACGGACACAGCAGAACACAC
+
BBBBBBBCCC?BBCBA=@=>9;=<?::
@L7FAS:00204:00764
ATCAGACACGGACACAGCAGAACACAC
+
BBBBBBBABB?ABBCAAAA<B:?;@??
@L7FAS:00206:00796
AGCATTTTTTTT
+
//8/////////
@L7FAS:00208:00764
TCTCTATGCGCTCCACATGTCTAAGGT
+
BABB@@ACCCCDD>@A@ACCC?@=@@@
@L7FAS:00210:00784
ATATCGCGAGGGTATGGAAGACTCTATA
+
BBAAAADCBBC>@=@@=@>BBBCC@?<?
@L7FAS:00211:00782
CGTGTCTCTAGGCACAGGATTTTGTGTAG
+
BBCACCCCBA?=>>99>=9999/9?@@AA
@L7FAS:00212:00794
ACGAGTGCGTTCCCCATGTCGTAGGTACTC
+
BBBBBABBCDACEC9?@CAAAAAA=?;;;C
@L7FAS:00223:00780
ACGCTCGACATGCCCAGGTACAGGAG
+
BA@??CBCCCCCCC>A@>AADCC@BB
@L7FAS:00226:00770
TCTCTATGCGCTCCACATGTCTAAGGT
+
A@AA@@@CA@@BC@CBBBB=?;;89=9
@L7FAS:00234:00765
TGATACGTCTCCTTCCTTAGTTACTTCA
+
DCBAAABCBBC@A@A@C@B?>;===;=@
@L7FAS:00236:00787
TGATACGTCTCCTTCCTTAGTTACTTCA
+
CCCCEBCGBCD>@>@ADABBB?CCCAFC
@L7FAS:00244:00794
TGATACGTCTCCTTCCTTAGTTACTTCA
+
CCBBB??A===;>;@<?<?98599969>
@L7FAS:00204:00805
AGCACTGTAGCTGTCACTAGTTACTTGT
+
>>99449>?B?9;;;@CAABA@9;9;99
@L7FAS:00204:00838
TCTCTATGCGCTCCACATGTCTAAGGT
+
CCCC::<BCCCED?A??ABBB998<@B
@L7FAS:00210:00805
CGTGTCTCTAGGCACAGGATTTGTGTAG
+
@ABCDCDDBBA>@A>??=9990999>?@
@L7FAS:00216:00803
TCTCTATGCGCTCCAACATGTCTAAGGT
+
99@ACCCCCCC;:8;?@>@C<<<@=@@<
@L7FAS:00217:00809
TCTCTATGCGCTCCACATGTCTAAGGT
+
BBBB@@BCCCCCC@BDBCAAABC@C@B
@L7FAS:00218:00845
AGCACTGTAGCTGTCACTAGTTACTTGT
+
AACCCABCCCCBBCBCCCCA@?DED@BC
@L7FAS:00222:00806
AGCACTGTAGCTGTCACTAGTTACTTGT
+
BBCC=:=CFCDBCCAABCC??=@CC?CE
@L7FAS:00223:00829
TACTGAGCTACACACACAGAAAGATTGGT
+
DBAACCCCAAAABCAA>>888/87747;?
@L7FAS:00225:00804
CGTGTCTCTAGGCACAGGATTTTGTGTAG
+
BBCBCCCD@@?=>B=9?=9999/9?>ACF
@L7FAS:00227:00822
TCTCTATGCGCTCCACATGTCTAAGGT
+
CBCD::<CCCCCD@B>?@CDD@A@AAB
@L7FAS:00227:00840
TGATACGTCTCCTTCCTTAGTTACTTCA
+
BCBBBBBBAAA;==@>B>BCCBCCCCCB
@L7FAS:00229:00820
TGATACGTCTCCTTCCTTAGTTACTTCA
+
BBBBBBBCCCC@C@B@B@BBC>@@C@BB
@L7FAS:00230:00813
CGTGTCTCTAGGCACAGGATTTGTGTAG
+
<<<999@>9994011/676665//4844
@L7FAS:00239:00830
CGTGTCTCTAGGCACAGGATTTTGTGTAG
+
AAABCCCC@@@>?A9:@=9999/9@@ACD
@L7FAS:00249:00802
TGATACGTCTCCTTCCTTAGTTACTTCA
+
CCA@?ACEBCC@C@C?B?BBC@CCC@CC
@L7FAS:00200:00871
CGTGTCTCTAGGCACAGGATTTTGTGTAG
+
BACFBCCC@@?>?A9:@@9999/9@@@@C
@L7FAS:00207:00850
CGTGTCTCTAGGCACAGGATTTTGTGTAG
+
ABBDDBBBA?B@BC?=?59999/9@@@BA
@L7FAS:00207:00856
TAGTATCAGCCTCGCCATGACGAAGGTATTCC
+
CCD::>C@@A@AAA@59999999249444992
@L7FAS:00211:00887
ACGAGTGCGTTTTTTTTCCCCCCCCCATGTCGTAGGTACTC
+
:;@@ABBA99449999$44444444"44447;?<>;9999A
@L7FAS:00218:00881
ACGAGTGCGTTCCCATGTCGTAGG
+
BCB??AC;;;244-944/662,,*
@L7FAS:00223:00893
CGTGTCTCTAGGCACAGGATTTTGTGTAG
+
BBCBABBB@@?=@>::@<9999/9??>@A
@L7FAS:00225:00888
AGCACTGTAGCTGTCACTAGTTACTTGT
+
ABBC::?BDGCBCCBBCEDAA?ACC@AD
@L7FAS:00226:00895
ATATCGCGAGGGTATGGAAGACTCTATA
+
BAABBBB:;;B<;9;A=@=@@ABC:::<
@L7FAS:00227:00856
TGATACGTCTCCTTCCTTAGTTACTTCA
+
BBBBBBBBCFC@B?B?B@BBB?BBCCCC
@L7FAS:00227:00875
ACGCTCGACATGCCCAGGTACAGGAG
+
9<B@@@AAA@@BBBABB?B@AACB;;
@L7FAS:00234:00897
TAGTATCAGCCTCGCCATGACGAAGGTATTCC
+
BBC::?CABACBCBA899@@>9969;9948=;
@L7FAS:00235:00870
ATCAGACACGACAGCAGAACACAC
+
CABBBBB;<;CCC;<<AA=ADBAA
@L7FAS:00235:00888
AGCACTGTAGCTGTCACTAGTTACTTGT
+
BCDFEABCCCECAAABCFFBB?BBC:<=
@L7FAS:00241:00899
TAGTATCAGCCTCGCCATGACGAAGGTATTCC
+
BBC@AACAA@B@=9;599?9999545444242
@L7FAS:00242:00893
ACGCTCGACATGCCCAGGTACAGGAG
+
BABABCBGBBBCDC@BA?AACCB@BB
@L7FAS:00248:00894
AGCACTGTAGCTGTCACTAGTTACTTGT
+
AADDB@ABFCCBDCBCCBB998<CB@CC
@L7FAS:00248:00898
ACGCTCGACATCGCCCAGGTACAGGAG
+
A=::9499>>98833,3313699A>??
@L7FAS:00201:00904
TAGTATCAGCCTCGCCTGACGAAGGTATTCC
+
==BBCCDABB@?@;;79>>>9959=999<@5
@L7FAS:00203:00902
AGCACTGTAGCTGTCACTAGTTTACTTTGT
+
;;CCB:=CCCBBCCBA?::444-99BB?BB
@L7FAS:00210:00924
ATCAGACACGGACACAGCAGAACACAC
+
BBBBBBABBC9;<FBBABBBB>B>@?B
@L7FAS:00214:00904
TGATACGTCTCCTTCCTTAGTTACTTCA
+
BCBABB@A@AA?B@C@CACBB?DCBEB?
@L7FAS:00225:00914
ATCAGACACGGACACAGCAGAACAC
+
;:?@<<:BBB@CC<<999<;:9;00
@L7FAS:00233:00904
TCTCTATGCGCTCCACATGTCTAAGGT
+
BBBBBABBCCDHEABBBD@??>>=@@B
@L7FAS:00237:00946
TCTCTATGCGCTCCACATGTCTAAGGT
+
@ACADDBBCB@BD@B@ABCCB>>=@@@
@L7FAS:00246:00930
ACGCTCGACATGCCCAGGTACAGGAG
+
BBAAABAAABBBBB@AA>@@CCC@CB
@L7FAS:00200:00950
TGATACGTCTCCTTCCTTAGTTACTTCA
+
ABCBCCBCBCCAB@C@B@<=<?BCBA>?
@L7FAS:00213:00964
TAGTATCAGCCTCGCCATGACGAAGGTATTCC
+
CBBAABCCCCABBBCACBCCDBA?BABCB@B@
@L7FAS:00216:00954
AGCACTGTAGCTGTCACTAGTTTTACTTTGT
+
BBCCA?ABCCCBBCBDC@;4444/99997<B
@L7FAS:00221:00973
AGCACTGTAGCTGTCACTAGTTACTTGT
+
?ABCCBBBBCBBBCCBCDBCC=AAC@CD
@L7FAS:00224:00974
ATATCGCGAGGGTATGGAAG
+
@<?@@@@@@>A:AAA@=A59
@L7FAS:00233:00964
ACGCTCGACATGCCCAGGTACAGGA
+
B?BCCCCEC@@899098588>@@=@
@L7FAS:00245:00979
CGTGTCTCTAGGCACAGGATTTGTGTAG
+
@ABCCCAAACC@CDCAA?99919???>>
@L7FAS:00248:00996
ACGAGTGCGTTCCCCATGTCGTAGGTACTC
+
??BBBBBCCC@CCC:B@@@BCBBB?B<<<B
@L7FAS:00200:01041
CGTGTCTCTAGGCACAGGATTTGTGTAG
+
44949441111,.89:;5/11+//////
@L7FAS:00201:01035
ACGCTCGACATGCCCAGGTACAGGAG
+
ACBCCCEB=89999188487>>>=>>
@L7FAS:00204:01026
ATATCGCGAGGGTAGTGGAAGAC
+
989999==>>>911/,2*,*,,.
@L7FAS:00204:01036
TCTCTATGCGCTCCACATGTCTAAGGT
+
DCCC@@ABBBFDD@BBABBBC>?=A@B
@L7FAS:00204:01048
AGCACTGTAGCTGTCACTAGTTACTTGT
+
<ACC=:=BDGHECBBBDEC??>ACB8<=
@L7FAS:00208:01011
AGCACTGTAGCTGTCACTAGTTACTTGT
+
AACCB@ACCCCBBDABCCB??=@BB?CE
@L7FAS:00209:01041
ATATCGCGAGGGTAGT
+
@@BBA@@;1--+--**
@L7FAS:00211:01000
ATATCGCGAGGGTATGGAAGACTCTAT
+
?>9<;@BB944-498:<B>A>@<<670
@L7FAS:00211:01013
TCTCTATGCGCTCCACATGTCTAAGGT
+
DDFCAABDBAACFABBBBCBBBC@C@A
@L7FAS:00214:01045
ATATCGCGAGGGTATGGAAGACTCT
+
AAACBBBAAAC>BABA<=9>::7=>
@L7FAS:00218:01026
ATATCGCGAGGGTATGGAAGACTCTAT
+
BBBABBCAAAB=@=@B=@=@@@?BBB?
@L7FAS:00219:01030
AGCACTTGTAGCTGTCACT
+
11<</-*,,,,////499?
@L7FAS:00223:01014
TAGTATCAGCCTCGCCATGACGAAGGTATTCC
+
BBCDECC::<A@B@A=@>@@>9969;994282
@L7FAS:00234:01046
TGATACGTCTCCTTCCTTAGTTACTTCA
+
DCDBBCDA@BB@B@B@B@BCB>AAA>AB
@L7FAS:00237:01049
AGCACTGTAGCTGTCACTAGTTACTTGT
+
??CC=:=CCDDCCCBA==@;;79BB=AA
@L7FAS:00239:01017
ACGCTCGACATGCCCAGGTACAGGAG
+
B??@BDBCCCBBBC>CC@BBECC@CB
@L7FAS:00241:01001
TCTCTATGCGCTCCACATGTCTAAGGT
+
>@@AABCCAAADD?A;<<BA@>@=@;@
@L7FAS:00242:01017
AGCACTGTAGCTGTCACTAGTTACTTGT
+
<=CCBCCDCCBABCABAB@>>;>@@>DC
@L7FAS:00242:01033
TCTCTATGCGCTCCACATGTCTAAGGT
+
ABBCCBBBBBBCE?A??@DCC@@=@=@
@L7FAS:00200:01063
CGTGTCTCTAGGCACAGGATTTTGTGTAG
+
EDCFCCDBBBB@CCBBB@9999/999>?E
@L7FAS:00203:01068
TGATACGTCTCCTTCCTTAGTTACTTCA
+
A@ACB;<=@@@==;>5959??<9<<@@@
@L7FAS:00205:01080
TACTGAGCTACACACACAGAAAGATTGGT
+
?@BCCDCBBBBDCA@=@9433,8><;?>A
@L7FAS:00207:01059
AGCACTGTAGCTGTCACTAGTTACTTGT
+
ACCCDDCCCCFDCGCACCBBB@B;;799
@L7FAS:00210:01082
TCTTTCTTTATGCGCTCCACATGTCTAAG
+
<<;A:>?@194=BBABA=@><1111;;7>
@L7FAS:00216:01078
ATATCGCGAGGGTATGGAAGACTCT
+
BABBBBBCBBC>DBBB8;7;>??@A
@L7FAS:00217:01073
TCTCTATGCGCTCCACATGTCTAAGGT
+
@@BA@@@@?>>9959=>>>>>995928
@L7FAS:00217:01083
ATATCGCGAGGGTATGGAAGACTCTATA
+
?BBA@@CDCCH>@<;;696987611633
@L7FAS:00218:01080
TGATACGTCTCCTTCCTTAGTTACTTCA
+
BBB@@ABB:?@5459595999?999<@>
@L7FAS:00220:01090
TACTGAGCTCACAC
+
;9<<=BAB</*((&
@L7FAS:00220:01096
TAGTAACAGCCTCCGCCATGACGAAAGGTATTTTTTTCC
+
4444424///,./,//5=889=99919544/88888&6,
@L7FAS:00222:01089
ACGCTCGACATGCCCAGGTACAGGAG
+
AABBCBDC;99=9>9>>;>;<<AA@@
@L7FAS:00224:01071
ATATCGCGAGGGTATGGAAGACTCTATA
+
><>@@BBB@AA=@>>@5;8;88??6764
@L7FAS:00224:01098
CGTGTCTCTAGGCACAGGATTTTTT
+
;;<<<ABA@@@5011--+,,00000
@L7FAS:00224:01099
CGTGTCTCTAGGCACAGGATTTTTTTT
+
ABAAACCCA>?=?;99?@999999999
@L7FAS:00225:01084
CGTGTCTCTAGGCACAGGATTTGTGTAG
+
49?444;448>97944424??:9;889;
@L7FAS:00233:01073
ATCAGACACGGACACAGCAGAACACAC
+
BABBBB@BBB9<=DCCCCCCC@BAA?@
@L7FAS:00233:01078
TACTGAGCTACACACACAGAAAGATTGGT
+
CABBCDDCABBBAA@=>?98807773636
@L7FAS:00236:01094
ATCAGACACGGACACAGCAGAACA
+
BABBAABC@====99999988143
@L7FAS:00238:01088
AGCACTGTAGCTGTCACTAGTTACTTGT
+
AAICCBBBCCCCCCCCCDB996;@@;AA
@L7FAS:00240:01091
ACGCTCGACATGCCCAGGTACAGGAG
+
CB?>>CBCBBBBBB@BB@BBCCC@CB
@L7FAS:00248:01097
TCTCTATGCGCTCCACATGTCTAAGGT
+
BBBBAAACCCCCDABAABCCB??=@@B
@L7FAS:00249:01099
TGATACGTCTCCTTCCTTAGTTACTTCA
+
CBBBCCBDBCCBC@B@BABBB@BCC@BB
@L7FAS:00243:01103
ATATCGCGAGGGTATGGAAGACTCTATA
+
BB@@?A>==>><@ABB?B@CBBDC::8@
@L7FAS:00246:01115
TGATACGTCTCCTTCCTTCTTCAGTGC
+
BEBBBDCEC@@>A?B@C>@@@;@@A?@
@L7FAS:00263:00010
TCTCTAATGCGCTCCACATGTCTAAAGGTACT
+
49:<11,///@99A:9<99>B9911+1,/1/.
@L7FAS:00266:00014
TAGTATCAGCCTCGCCATGACGAAAGGTATTCC
+
91@11/8///?@A99599999?B@>@@<99>=;
@L7FAS:00270:00016
TACTGAGCTACACACAACAGAAAAGATTGGTGCTG
+
B@AAADBB:99911//,/6....*.777>;=@B?B
@L7FAS:00270:00029
TACTGAGCTACACACACAGAAAGATTGGT
+
AABCBDBCCBAADA99>@988/887<>;?
@L7FAS:00272:00005
TGATACGTCTCCTTTTTTTTTTCCTTTTTTTT
+
BBB::;AAACDACBBBBCCBB";244444444
@L7FAS:00272:00020
CGTGTCTCGTAGGCACAGGATTTTGTGTAGAGGC
+
<99991=-,,,22,494489>>>4>9849611,/
@L7FAS:00273:00048
ACGCTCGACATGCCCAGGTACAGGAG
+
CBBBBCACA@@AAA<@?<??<<<<@;
@L7FAS:00298:00025
ACGCTCGACATGCCCAGGTACAGGAGA
+
:<BBBAAAAA@@?B6:8<<:,,,*,,,
@L7FAS:00299:00023
CGTGTCTCTAGGCACAGGATTTTGTGTAG
+
CCCECBBB>>?=?A@@@;9999/999999
@L7FAS:00270:00067
ACGAGTGCGTTCCCACTGTCG
+
?ACBBCBA66,,,*-,,,,66
@L7FAS:00273:00057
TAGTATCAGCCTCGCCATGACGAAGGTATTCC
+
BBC::=BA@@?AB@A=@B@@C;96<?>>@@B>
@L7FAS:00277:00088
CGTGTCTCTAGGCACAGGATTTTGTGTAG
+
AAGICCCB9895899DA=>>>>/99>999
@L7FAS:00293:00061
ACGAGTGCGTTCCCCATGTCGTAGGTACTC
+
@ABCCECCB@6944-8999>??>@<@;;;@
@L7FAS:00296:00087
TGATACGTCTCCTTCCTTAGTTACTTCA
+
DCBBBBCBBBB@C@E>B?BBC=AAB@CC
@L7FAS:00299:00064
TGATACGTCTCCTTCCTTAGTTACTTCAGTGC
+
AAA@@BCBBBC@B@C9;;<CBB<<<<999999
@L7FAS:00254:00108
ACGCTCGACATGCCCAGGTACAGGAG
+
CDCCAAAFDCCCCB>AA?BAFCH?BB
@L7FAS:00288:00130
CGTGTCTCTAGGCACAGGATTTTGTGTAG
+
BAAACCBBCBB?ABBA@>99<<4<BBABC
@L7FAS:00292:00143
TACTGAGCTACACACACAGAAAGATTGGTG
+
>999@BAABBBCCC;;9;98?88874:5:B
@L7FAS:00299:00102
TCTCTATGCGCTCCACATGTCTAAGGT
+
BBCCBBBCCBBCE@BBBB@A@CD@B@A
@L7FAS:00254:00158
TCTCTATGCGCTCCACATGTCTAAGGT
+
CBCCAABDBBBDC@C??@DD>996;=A
@L7FAS:00255:00199
ACGCTCGACATGCCCAGGTACAGGAG
+
BBBBCCCCCA@@AA<::6:?BAB?BB
@L7FAS:00259:00183
ATCAGACACGGACACAGCAGAACACAC
+
BBBAAABCCB>?ACA=@@=<<;>7:7@
@L7FAS:00271:00158
TAGTATCAGCCTCGCCATGACGAAGGTATTCC
+
@>CBEBCBBB@BBBBCGCCCDD@=A@@@@BC?
@L7FAS:00271:00171
TAGTATCAGCCTCGCCATGACGAAAGGTATTC
+
A@C<;<A<;9<>?99599>99494-/,///,/
@L7FAS:00276:00167
ATATCGCGAGGGTATGGAAGACTCTA
+
BBABBBCBBAD@AABB=@;@A???B@
@L7FAS:00284:00150
CGTGTCTCTAGGCACAGGATTTGTGTAG
+
CBCDCCBD::;@BCB;B;99909@@AAC
@L7FAS:00285:00182
TACTGAGCTACACACACAGAAAGATTGGT
+
DB@ABCCBBBAAADA=>C877,88737>@
@L7FAS:00286:00194
TGATACGTCTCCTTCCTTAGTTACTTCA
+
CBCBBBCECCCAD@BAB@B==;;;;@BC
@L7FAS:00287:00194
TCTCTATGCGCTCCACAGGTACTG
+
A@AAAAADDCCCE?AABB@?>@@?
@L7FAS:00292:00173
ATATCGCGAGGGTATGGAAGACTCTA
+
<CBBBBCBBBCBBABB<=;=:877:>
@L7FAS:00257:00238
ACGAGTGCGTTCCCCATGTCGTAGGTACTC
+
>>B?@=BCDB8:::49=@@ABA8:5:;;;B
@L7FAS:00262:00204
TAGTATCAGCCTCGCCATGACGAAGGTATTCC
+
B@BCCCCAAA@?=@=;=>@>B99548444242
@L7FAS:00274:00221
TGATACGTCTCCTTCCTTAGTTACTTCA
+
CCB?@ABCCDD@D?B@C@BBB@BBC?EC
@L7FAS:00276:00215
ATATCGCGAGGGTATGGAAGACTCTATA
+
BAABBCDCCCC>99:B8;8<@@?B:774
@L7FAS:00277:00214
ATCAGACACGGACAAAGCAGAACACAC
+
BB@=9;;@>@<>9<<:9BB@@=@C?>@
@L7FAS:00282:00232
TGATACGTCTCCTTCCTTAGTTACTTACA
+
9444444:;//,/,/,/,///7;:8,///
@L7FAS:00297:00238
ACGAGTGCGTTCCCCATGTCGTAGGTACTC
+
??B??ABBBC@CCC:B@?@BB@AA?::;@N
@L7FAS:00299:00202
ATCAGACACGGACACAGCAGAACACAC
+
BABBBB??B@=@@BB@@@@@@<@:::A
@L7FAS:00252:00287
TGATACGTCTCCTTCCTTAGTTACTTCA
+
ECB::<CDCCC@CBCBD?B@@=@@@;@>
@L7FAS:00255:00255
ATATCGCGAGGGTATGGAAGACTCTATA
+
???@@BDEBBC@A@AC8;6;??>@?=:9
@L7FAS:00256:00251
TCTCTATGCGCTCCACATGTCTAAGGT
+
BBBB;:>DDCEECA@;:<B@@9859;9
@L7FAS:00257:00263
TGATACGTCTCCTTCCTTAGTTACTTCA
+
CCC9::CCBBA@B@B@CABBC@CCC@CB
@L7FAS:00261:00297
TGATACGTCTCCTTCCTTAGTTACTTCA
+
BCC::;DCDBA?BACAC?B;;79>?;>>
@L7FAS:00267:00284
ATCAGACACGGACACAGCAGAACACAC
+
BBBB???@@==@>@B@@@@@A;@????
@L7FAS:00268:00276
AGCACTGTAGCTGTCACTAGTTACTTGT
+
BCIDECBCCCCCCDBBBCBBB@CBC>@A
@L7FAS:00268:00277
TACTGAGCTACAAACACAGAAAGATTGGTGC
+
BABBCCCBB@@@@<B@A@99909??<@?ABB
@L7FAS:00269:00279
AGCACTGTAGCTGTCACTAGTTACTTGT
+
BCCCHBBBCCCCEEBDCBBB?<=@=<BB
@L7FAS:00285:00296
TAGTATCAGCCTCGCCATGACGAAGGTATTCC
+
AAD?AACAAA@CC@A>@@>@@9959<999;>5
@L7FAS:00287:00286
ACGAGTGCGTTCCCCATGTCGTAGGTACTC
+
BCCBBCCCCC@CCC7;<@BAC???<:;:@<
@L7FAS:00288:00262
CGTGTCTCTAGGCACAGGATTTTGTGTAG
+
CDCCCDBA989589999249AC:CBB:;4
@L7FAS:00298:00296
AGCACTGTAGCTGTCACTAGTTACTTGT
+
;AABCCCCAA@@@A4949944244;2:4
@L7FAS:00299:00297
TCTCTATGCTCTCCACATGTCTAAGGT
+
DBBA??BBBEGJB@BBBA?BB;;7<@A
@L7FAS:00254:00310
TGATACGTCTCCTTCCTTAGTTACTTCA
+
CBBBBBCCCBB?B@B@B@BAA=?@A=BB
@L7FAS:00269:00328
TAGTATCAGCCTCGCCATGACGAAGGTATTCC
+
@@D@ACCA@@?@A@@;@>@?>996959499>2
@L7FAS:00280:00318
AGCACTGTAGCTGTCACTAGTTACTTGT
+
BCCACABBCAAACICCCECCE<A?CCEI
@L7FAS:00281:00337
TGATACGTCTCCGTTCCTTAGTTACTTCA
+
;9?99999>>@5//,/,/,//87:8?=?@
@L7FAS:00284:00328
ATATCGCGAGGGTATGGAAGACTCTA
+
???A@BBCBB@>@=BA?B>BCBAAA?
@L7FAS:00285:00331
AGCACTGTAGCTGTCACTAGTTAATTGT
+
;<ABCABCCCCDECBBCCBCCBDBC;<<
@L7FAS:00286:00304
TCTCTATGCGCTCCACATGTCTAAGGT
+
BBBA?@FBBCCJC?A?@@D@>===@=@
@L7FAS:00290:00316
ATCAGACACGGACACGCAGAACACAC
+
BBBB?@@CCC=AAAAACBCC@BBAAB
@L7FAS:00261:00390
AGCACTGTAGCTGTCACTAGTTACTTGT
+
<;CEB?ACFFCBBBABDDCBB@BDC?BB
@L7FAS:00262:00372
ACGCTCGACATGCCCAGGTACAGGAG
+
BDBBCCAAABBBBC=AA>AAAAB>BB
@L7FAS:00266:00369
ATCAGACACGGACACAGCAGAACACA
+
?>??ABBCCC?CB?@9===9859887
@L7FAS:00273:00394
ATATCGCGGGGGTATGGAAGACTC
+
BA>@@A@999=0?=@B=@>A<<;;
@L7FAS:00276:00395
TACTGAGCTACACACAGAAAGATTGGTGC
+
DA@?CECCBB?BCBBB;;;6;AA>B?BBB
@L7FAS:00280:00359
ATCAGACACGGACACAGCAGAACACAC
+
CCCB@@@>>>699@A999998498877
@L7FAS:00284:00375
ATCAGACACGGACACAGCAGAACACAC
+
@@ACCCB;<<:<<CDCCCDCC?@:;:?
@L7FAS:00286:00381
TCTCTATGCGCTCCACATGTCTAAGGT
+
B@AA;;<CFCDBBDB;;=GDBBCACA<
@L7FAS:00292:00376
TCTCTATGCGCTCCACATGTCTAAGGT
+
BBBBAAACCDCCD@@A@@BBB997;>@
@L7FAS:00297:00375
ATCAGACACGGACACAGCAGAACACAC
+
B@B?>@@@<959@94444433143311
@L7FAS:00253:00401
TACTGAGCTACACACACAGAAAGAT
+
=;9;?AACCCCCCCBBB@;?B6860
@L7FAS:00274:00425
TACTGAGCTACACACACAGAAAGATTGGT
+
=>AAGDCC::;AAA@@?BA@@<@CCCD@@
@L7FAS:00274:00437
ATCAGACACGGACACAGCAGAACACAC
+
ABB???@@@B9<=CFCCBCBB=@<<:?
@L7FAS:00276:00444
ACGAGTGCGTTCCCCATGTCGTAGGTACTC
+
CACCBBAAAD=@@@6@@@ABAA>?::;7?B
@L7FAS:00280:00448
ACGCTCGACATGCCCAGGTACAGGAG
+
BBBEBCBBBCCDGE?BB?B?CCC?CA
@L7FAS:00281:00401
TACTGAGCTACACACACAGAAAGATTGG
+
A@ABBKCCBBAAAA@AA=:::80009:9
@L7FAS:00293:00449
TCTCTATGCGCTCCACATGTCTAAGGT
+
9;:<A@ADEECEC@B@?AAAAAB>A@=
@L7FAS:00297:00408
TAGTAACAGCCTCGCCATGACGAAGGTATTCC
+
>8999699<B@BB;<899?@@9969>999?@=
@L7FAS:00298:00445
CGTGTCTCTAGGCACAGGATTTTGTGTAG
+
BBBCDCDB99:=@@@@A?AACB7AAA@A=
@L7FAS:00259:00477
TAGTATCAGCCTCGCCATGACGAAGGTATTCC
+
@@C::<C@@@A>>9959<<;<11-/5///,42
@L7FAS:00282:00495
ATATCGCGAGGGTATGGAAGACTCTATA
+
AA???CCCDCD@AAAB=><@A><AB?=;
@L7FAS:00284:00451
AGCACTGTAGCTGTCACTAGTTACTTGT
+
??DCA?ACCCABDCCCCDDBB?CCC@BB
@L7FAS:00289:00471
CGTGTCTCTAGGCACAGGATTTTGTGTAG
+
BBB@CCBB99:68>=?><9999/9A@>>9
@L7FAS:00292:00498
ACGAGTGCGTTCCCCATGTCGTAGGTACTC
+
BBB@BBBBBC@BCC:D@??<??<?;:;8?>
@L7FAS:00296:00497
TAGTATCAGCCTCGCCATGACGAAGGTATTCC
+
BBC@AACA@@@>A;;59<<;<11-/5///,42
@L7FAS:00297:00491
TGATACGTCTCCTTCCTTAGTTACTTCA
+
BBB?@AABCCB@D@D>@=?CB=@AC@BB
@L7FAS:00251:00520
AGCACTGTAGCTGTCACTAGTTACTTGT
+
@@DCCDC?BBBBBC@@CCBB@@BBC@BC
@L7FAS:00252:00519
TCTCTATGCGCTCCACATGTCTAAGGT
+
A<:<ABBCDECCCACABBCCB@@=@>@
@L7FAS:00252:00544
TAGTATCAGCCTCGCCATGACGAAGGTATT
+
BACEBBB@@@?A<==ACABCB:;7<?@@B?
@L7FAS:00271:00532
ACGAGTGCGTTCCCCATGTCGTAGGTACTC
+
BBBBBBCBB@6:::-9>@BAC@@???:;;D
@L7FAS:00273:00529
CGTGTCTCTAGGCACAGGATTTTTTTGTGTAG
+
BBBBCDBB99:=@BBBC@A@>@>>>'9;;BDF
@L7FAS:00278:00504
ACGCTCGACATGCCCAGGTACAGGAG
+
BB@??CBBBCCCCC?@@>@BCCC@CB
@L7FAS:00280:00531
CGTGTCTCTAGGCACAGGATTTTGTGTAG
+
BBBFBCCB?996:A=??=9999/9@?>?@
@L7FAS:00282:00502
ATCAGACACGGACACAGCAGAACACA
+
BABBBC??@@99;;99>>98859887
@L7FAS:00287:00520
TCTCTATGCGCTCCACATGTCTAAGGT
+
BBCD??ABA@ADDA@ABBBBB997<>@
@L7FAS:00297:00537
ACGGTGCGTTCCCCATGTCGTAGGTACTC
+
BBB@BBBBA6944-499;CCCAC?:;;<B
@L7FAS:00257:00577
ATCAGACACGGACACAGCAGAACACAC
+
BBBBBB@@@A=@@B>@A?>?A6;:??A
@L7FAS:00286:00564
TACTGAGCTACACACACAGAAAGATTGGT
+
CAAABFCAB::<ACBABCAAA<@A@<@??
@L7FAS:00288:00596
CGTGTCTCTAGGCACAGGATTTTGTGTAG
+
BBCDDBCB<<<=@BBCA?9999/9>>@BB
@L7FAS:00290:00596
ATATCGCGAGGGTATGGAAGACTCTA
+
CAAABCCD@?C@AABC@C@CBAAABB
@L7FAS:00291:00591
TCTCTATGCGCTCCACATGTCTAAGGT
+
A<<=BBBCCCCDD@BA?@B?=9859;9
@L7FAS:00294:00555
ATATCGCGAGGGTATGGAAGACTCTAT
+
BBBBCCCA@AGBBBBC=@=@AA?AAAA
@L7FAS:00251:00625
TGATACGTCTCCTTCCTTAGTTACTTCA
+
CBCBBBEAAAC?B@B?@>@BB>BCCBDC
@L7FAS:00252:00648
TGATACGTCTCCTTCCTTAGTTACTTTCA
+
BCBBBBBECCC?B?B?B?BB@?@9::7;C
@L7FAS:00258:00634
AGCACTGTAGCTGTCACTGATGTTACTTGTG
+
44444444/66////6944499989442444
@L7FAS:00258:00639
TCTCTATGCGCTCCACATGTCTAAGGT
+
CCGC<<<BDCHBGBBCBCE><<A5424
@L7FAS:00259:00600
ATCAGACACGGACACAGCAGAACAC
+
BCBB99;@@A>A@<9999>986988
@L7FAS:00260:00648
ACGAGTGCGTTCCCCATGTCGTAGGTACTC
+
BBBBBBBBCD=@=?6==@??B@??;:;;@C
@L7FAS:00261:00634
ACGAGTGCGTTCCCCATGTCGTAGGTACTC
+
?>?:;<CCBB?BBB9B@@@CC>=>7;011:
@L7FAS:00268:00621
TAGTATCAGCCTCGCCATGACGAAGGTATTCC
+
BBB@AACBBB@CCCC??@>?B@@=@?@@BAC=
@L7FAS:00272:00603
ATATCGCGAGGGTATGGAAGACTCTATA
+
?BBBABCCCBCAB?BB=@;@@@?A????
@L7FAS:00280:00618
ATCAGACACGGACACAGCAGAACACA
+
BBBBAABBCD@@AAA@>>=<?49887
@L7FAS:00288:00625
TGATACGTCTCCTTCCTTAGTTATCTTCA
+
BBAAACAA@@C:95;=@8:<=,///777/
@L7FAS:00254:00672
CGTGTCTCTAGGCACAGGATTTTGTGTAG
+
BBCBBCBC?@@=@B?:@?9999/9>>ABB
@L7FAS:00255:00687
TCTCTATGCGCTCCACATGTCTAAGGT
+
A=:=CCCCCCCAB?A;;<<=9A@;>=9
@L7FAS:00265:00681
ACGAGTGCGTTCCCCATGGTCGTAGGTACTC
+
BBBABAAAAC694949>F>ABB::7<=>>?A
@L7FAS:00272:00679
TGATACGTCTCCTTCCTTAGTTACTTCAGT
+
BBBBBBBCCCC@B@B@B@BBB@BDCACCBB
@L7FAS:00278:00661
ATATCGCGAGGGTATGGAAGACTCTA
+
BA@@?BD@@AD@BBBC?B?BAAA@?@
@L7FAS:00289:00670
ATCAGACACGGACACAGCAGAACAC
+
BABB99<B@><>>99999998483.
@L7FAS:00292:00696
TAGTATCAGCCTCGCCATGACGAAGGTATTCC
+
@?C@AADAAAA@@@B;=>@=?9968;944282
@L7FAS:00295:00666
TGATACGTCTCCTTCCTTAGTTACTTCAGT
+
;<;9999999@7;7<@C@CCC@BBD?AABB
@L7FAS:00296:00673
ATATCGCGAGGGTATGGAAGACTCTA
+
B99;BBCCCCH@BCBC?B?BA@??A?
@L7FAS:00297:00668
ATATCGCGAGGGTATGGAAGACTCTA
+
BB@@@CCAABC=@=@@;>;@?@AABB
@L7FAS:00298:00688
ATCAGACACGGACACAGCAGAACACAC
+
A@BB@@ABCC=AABBBA@@<?497><?
@L7FAS:00298:00696
TCTCTATGCGCTCCACATGTCTAAGGTACT
+
BCCD?@ABCCCDD?B@@?@;;4429;?>>?
@L7FAS:00254:00722
ATCAGACACGGACACAGCAGAACACAC
+
BCC@?AACBA?AAB>;<;A@@=B@@??
@L7FAS:00255:00724
ATATCGCGAGGGTATGGAAGACTCTAT
+
BB@@?BBA?AC>BBBB=@=@CAAABAA
@L7FAS:00269:00733
ATATCGCGAGGGTATGGAAGACTCTA
+
BA:;;CDA@AD@BBBB=@;@@@?AB=
@L7FAS:00270:00726
AGCACTGTAGCTGTCACTAGTTACTTGT
+
AACDCABAAABEDFCCCDBBB>A@C:<=
@L7FAS:00283:00739
ATCAGACACGGACACAGCAGAACAC
+
BBBB??@BBB>BAB@499=884988
@L7FAS:00285:00744
TGATACGTCTCCTTCCTTAGTTACTTCA
+
BBB?BBBCCCB?B?B@B@BBB@BCC@CB
@L7FAS:00297:00702
CGTGTCTCTAGGCACAGGTTTTGTGTAG
+
CCBDCDBB;9;?AAAB@5999/9@@;<=
@L7FAS:00299:00736
TCTCTATGCGCT
+
44?9489?944=
@L7FAS:00250:00761
ATCAGACACGGACACAGCAGAACACAC
+
BBBB??@DCC=AACCCCBB?B5:7???
@L7FAS:00251:00780
ATATCGCGGGGGTATGGAAGAC
+
>?@99999999+9?985<599;
@L7FAS:00252:00789
ATATCGCGAGGGTATGGAAGACTCTATA
+
BAAABCCCBCC@A@BB>A>B?B?C:7:?
@L7FAS:00261:00792
ACGAGTGCGTTCCCCATGTCGTAGGTACTC
+
BBBA>>BCA>2444/999;BCC??;?;;;B
@L7FAS:00263:00787
TAGTATCAGCCTCGCCATGACGAAGGTATTCC
+
@@DDDCCBABA99;B?A>@>A<98<><9;>A=
@L7FAS:00265:00780
TCTCTATGCGCTCCACATGTCTAAGGT
+
CCCFBBBDCCCED@BBADDCB998;>@
@L7FAS:00266:00777
TACTGAGCTACACACACAGAAAGATTGGT
+
B?AACECCCBBBDCAAACCCC@CCB?B@B
@L7FAS:00271:00764
AGCACTGTAGCTTTCACTAGTTACTTGT
+
BCCCA?ABCC???=ABAAA=88>>>;>=
@L7FAS:00276:00764
CGTGTCTCTAGGCACAGGATTTTGTGTAG
+
CDCDBBAC@AA@BCBBA@9999/9@@@AA
@L7FAS:00279:00799
CGTGTCTCTAGGCACAGGATTTGTGTAG
+
AA<?=CCCAAA?A@AAA@@AA<AA@@AA
@L7FAS:00284:00775
TCTCTATGCGCTCCACATGTCTAAGGT
+
BABBBBDCEDECC@BAABCCC??>@@B
@L7FAS:00298:00786
ACGCTCGACATGCCCAGGTACAGGAG
+
BABACCBCCCCCBC=AA?BCCCCACB
@L7FAS:00256:00842
TCTCTATGCGCTCCACATGTCTAAGGT
+
CCCC??AABBBCD?AAAACDB==;@>A
@L7FAS:00260:00825
TCTATGTCTAAGGTACTG
+
AADBCCCBBDBC@@@@A;
@L7FAS:00261:00825
TGATACGTCTCCTTCCTTAGTTACTTCA
+
BBCBBBCBCCE?AAA?B>ABB@BCC@CB
@L7FAS:00274:00820
ATCAGACACGGACACAGCAGAACACA
+
BBCB@?@BBC=@ABBBBB=@B49887
@L7FAS:00276:00838
CGTGTCTCTAGGCACAGGATTTTGTGTAG
+
BBCBBCBBABB?AA@;;>9944/9??@AB
@L7FAS:00280:00815
TCTCTATGCGCTCCACATGTCTAAGGT
+
CBBBAAABCDCABAB?@ACEBBE@C@B
@L7FAS:00296:00846
ATATCGCGAGGGTATGGAAGACTCTAT
+
BB?@ACCA@@CBB?BC>A>B??<BB>?
@L7FAS:00252:00872
ATATCGCGAGGGTATGGAAGACTCTATA
+
BABABCD::;C@@=984959>>BC::8;
@L7FAS:00254:00853
TGATACGTCTCCTTCCTTCAGTTACTTCA
+
<=CCCCC>=3>A?:<:8+,,,,*,46699
@L7FAS:00256:00866
TGAACGTCTCCTTCCTTAGTTACTTCAGTGC
+
D@?=AHCCDB?C?B@D@BBB=AAC@CCAAAC
@L7FAS:00262:00889
ATCAGACACGGACACAGCAGAACACA
+
@?BB@A@BBB?BBBA@=>>9849>>=
@L7FAS:00272:00896
AGCACTGTAGCAGTCACTAGTTAATTGT
+
>AABCCCBCBBBBBBBCBBCB?C=@=@A
@L7FAS:00282:00871
TGATACGTCTCCTTCCTTAGTTACTTACA
+
>444949:7//,1,/,/,//49;@@6444
@L7FAS:00293:00854
TAGTATCAGCCTCGCCATGACGAAGGTATTCC
+
@>CAABCAA@@@@99599>>?99542444242
@L7FAS:00294:00865
ACGAGTGCGTTCCCCATGTCGTAGGTACTC
+
BBBBBBCCCB=?==6=@@?AB@@??::;;C
@L7FAS:00296:00875
ATCAGACACGGACACAGCAGAACACA
+
B@@B99;@>>599A@@@@BAA>A:::
@L7FAS:00296:00881
ATATCGCGAGGGTATGGAAGACTCTAT
+
BBBCCBB@AAD@BABB8;7;AAAA???
@L7FAS:00251:00904
TCTCTATGCGCTCCACATGTCTAAGGT
+
B@AAA@ACCCCDFA@A?ACBC>?=@>@
@L7FAS:00258:00911
TACTGAGCTACACACACAGAAAGATTGGT
+
=@BADDCCBCABBCCBAC@@@<@CC@CAC
@L7FAS:00265:00945
TACTGAGCTACACACACAGAAAGATTGGT
+
D?>?CCBBBBBADBDA@A733,8763:>A
@L7FAS:00269:00909
TAGTATCAGCCTCGCCTGACGAAGGTATTCC
+
BAD@AACBBBBBCCCAECBB@?=A@BBBAC?
@L7FAS:00269:00912
ATATCGCGAGGGTATGGAAGACTCTA
+
BAABBBCBBBB?=9??49598;:AA@
@L7FAS:00269:00923
ATCAGACACGGACACAGCAGAACACA
+
CBBAAABBBB@?@:;999>>>59886
@L7FAS:00278:00905
ACGCTCGACATGCCAGTACC
+
9;;B@>?B?9911-10,,,*
@L7FAS:00281:00900
TCTCTATGCGCTCCACATGTCTAAGGT
+
BBCCAAACCCCCCDABBCCCC??=@@B
@L7FAS:00289:00932
TACTGAGCTACACACACAGAAAGATTGGT
+
=>@AEDCDACBCBBA>>C877/8>=:?BA
@L7FAS:00297:00911
ATATCGCGAGGGTATGGAAGACTCTATA
+
BAABBCCA@?DBA=BB5;7;AA?A;:8@
@L7FAS:00251:00972
TACTGAGCTACACACACATGAAAGATTGGTG
+
4444:==ACCBBB@@<61//4404.101661
@L7FAS:00284:00985
TCTCTATGCGCTCCACATGTCTAAGGT
+
C@AA<<<CCCCCBABCCEDB>?CACA<
@L7FAS:00288:00973
TCTCTATGCGCTCCACATGTCTAAGGTA
+
>>AA;;;>9999959999=?99424244
@L7FAS:00298:00953
TACTGAGCTACACACACAGAAAGATTGGT
+
9<@BBICEBBBCBBB@@B873,8><:?>A
@L7FAS:00298:00960
TACTGAGCTACACACACAGAAAGATTGGT
+
BAAABCCCBBBBBCA=>?787/87747<>
@L7FAS:00299:00981
TAGTATCAGCCTCGCCATGACGAAGGTATTCC
+
DHC@AACAAA@@@@A=@>@@@9959<>>>596
@L7FAS:00255:01032
TACTGAGCTACACACACAGAAAGATTGGT
+
BB?ABDCBBBABCB949>988/8>=:==A
@L7FAS:00262:01016
ACGCTCGACATGCCCAGGTACAGGAG
+
BA@?@HD@ABBCCC<@@=AABBB@CB
@L7FAS:00264:01028
TACTGAGCTACACACACAGAAAGATTGGT
+
BBABCCBBBBBCCBA=>@888/8=<:?<@
@L7FAS:00268:01015
TACTGAGCTACACACACAGAAAGATTGGT
+
BBBBDCCDBBAB@@999?98808>=:<:?
@L7FAS:00270:01014
TAGTATCAGCCTCGCCATGACGA
+
>89999;A992999924----,,
@L7FAS:00285:01031
TACTGAGCTACACACACAGAAAGATTGGT
+
C???DBCB?BAABCBABCCCC>CCC?B?B
@L7FAS:00287:01045
TGATACGTCTCCTTCCTTAGTTACTTCA
+
BBB@BBADABB@B@B@B@BBB?CBC@BA
@L7FAS:00295:01041
TCTCTATGCGCTCCACATGTCTAAGGT
+
CBBB@?ABCCCDC@C@?ACBBAA?B@B
@L7FAS:00297:01017
ATCAGACACGGACACAGCAGAACACA
+
ACBCBBBBBA>AA9999998859876
@L7FAS:00297:01024
AGCACTGTAGCTGTCACTAGTTACTTGT
+
?@CDEBBCCCBA@F@ACBB@B@BBB>BB
@L7FAS:00299:01026
ATATCGCGAGGGTATGGAAGACTCTATA
+
BABABCCCCCCABAAA>?<?>><BB?@;
@L7FAS:00253:01070
TACTGAGCTACACACACAGAAAGATTGGT
+
BAAACCDBABBCCCCCBB@@><@B>@C?B
@L7FAS:00254:01063
ACGCTCGACATGCCCAGGTACAGGAG
+
BBAA@CBDB@@BBB<AA>?@CAC@BB
@L7FAS:00256:01061
ATATCGCGAGGGTATGGAAGACTCTAT
+
B@@F?CBAABC>BABB>B?A>A>AB=?
@L7FAS:00256:01090
AGCACTGTAACTGTCACTAGTTACTTGT
+
@@A@CCB?AB@@@ABCBBBBB?A?9599
@L7FAS:00263:01078
ATCAGACACGGACACAGCAGAA
+
48AA99999969>AD911---8
@L7FAS:00264:01076
CGTGTCTCTAGGCACAGGATTTTGTGTAG
+
BAABBBBB??@@CB?:?>9999/9@@ACC
@L7FAS:00265:01071
TACTGAGCTACACACACAGAAAGATTGGT
+
BBCBCFCCBABBEDBABC@??:???:?@C
@L7FAS:00266:01094
ATATCGCGAGGGTATGGAAGACTCTATA
+
AC@AACCECBB>BBAA596:@@?ABB?;
@L7FAS:00267:01066
ATATCGCGAGGGTATGGAAGACTCTAT
+
B99;@@@B>@@<@>?B>A=@:;:8877
@L7FAS:00267:01099
TACTGAGCTACACACACAGAAAGATTGGT
+
@ABAAADCBCBFDCBA@;3375:?=>C?B
@L7FAS:00270:01071
TCTCTATGCGCTCCACATGTCTAAGGT
+
CCEBDDBBBBCCE@BBBBBCCAA?B@B
@L7FAS:00273:01081
CGTGTCTCTAGGCACAGGATTTGTGTAG
+
@A:=<CCCBDB@CBC<<;<AB8<;9999
@L7FAS:00280:01061
AGCACTGTAGCTGTCACTAGTTACTTGT
+
A@BB=;;ADDCCDEECCCCHCACDCDDD
@L7FAS:00284:01085
ATCAGACACGGACACAGCAGAACAC
+
BBB?99;;9@59;DF9999984988
@L7FAS:00290:01084
CGTGTCTCTAGGCACAGGATTTTGTGTAG
+
BBCCCCBB99:?BB@AA@DCCC:CFDCCC
@L7FAS:00294:01077
CGTGTCTCTAGGCACAGGATTTTGTGTAG
+
BBCBDCCC@@@?CCA?@?9999/9AA9<=
@L7FAS:00250:01108
ACGAGTGCGTTCCCCATGTCGTAGGTACTC
+
BB@@>@CCBC6944/999;BDDFB@C<<<D
@L7FAS:00251:01117
TCTCTATGCGCTCCACATGTCTAAGGT
+
<A>@>=;;=<9ACAA@>;111//56,/
@L7FAS:00252:01116
CGTGTCTCTAGGCACAGGATTTTTTTGTGTAG
+
CDBBBAAB==?=?A@<=:<<<<<<<'111668
@L7FAS:00253:01123
ATATCGCGAGGGTATGGAAGACT
+
=;8@@@@@A<<8<110,,00,,,
@L7FAS:00258:01108
ATCAGACACGGACACAGCAGAACACAC
+
BABBABBBBC;<=CCBBBCCC=@<@??
@L7FAS:00259:01116
AGCACTGTAGCTGTCACTAGTTTGTGC
+
BA?B<;<@AA>>@B@;99@>@@<A???
@L7FAS:00261:01117
TACTGAGCTACACACACAGAAAAAAGATTGGT
+
ABBCCECCBCBB>:<CBCCAA@>>+87737=>
@L7FAS:00262:01120
AGCACTGTAGCTGTCACTAGTTACTTGT
+
AACIECBBCCCCABBCCDC@@>ADC@CB
@L7FAS:00264:01125
CGTGTCTCTAGGCACAGGATTT
+
BBCCCBBBBBB?BCDDDECCCC
@L7FAS:00268:01107
TGATACGTTCCTTCCTTAGTTACTTCAGTGAC
+
@;98>9999@<:9?59594:8=>@@A@0/...
@L7FAS:00272:01116
ACGAGTGCGTTCCCCATGTCGTAGGTACTC
+
BBBBBBCCCC>AAA19;A???:8:5:88@?
@L7FAS:00272:01126
ACGAGTGCGTTCCCCATGTCGTAGTACTC
+
?>8444444:2444,444/.........4
@L7FAS:00273:01135
AGCACTGTAGCTGTCACTAGTTACTTGT
+
@@CECBBBBBCJ:>@CBAA@@;>?@;@A
@L7FAS:00278:01142
ATATCGCGAGGGGGGTATGGGAAGACT
+
9899@@?>>@A@@@+44439,/,/...
@L7FAS:00297:01124
CGTGTCTCTAGGCACAGGATTTTGTGTAG
+
CECFDECB;9948>99959999/9>>844
@L7FAS:00299:01152
ACGCTCGACATGCCCAGGTACAGGAG
+
C@;<<BBCBBBAAA<@?>AABBB@CB
@L7FAS:00303:00012
ACGCTCGACATGCCCAGGTACAGGAG
+
ABABCC::<BB@@B<>><>899A>99
@L7FAS:00306:00042
ATCAGACACGGACACAGCAGAACACAC
+
?AAB<<;@@B5<<CAA@AA??=>>>=7
@L7FAS:00309:00042
TAGTATCAGCCTCGCCATGACGAAGGTATTCC
+
@>C?AAC;;<A>>99599?9999248444242
@L7FAS:00314:00020
TGATACGTCTCCTTCCTTAGTTACTTCA
+
BCC???BCCCC@C@B@C@CDC@CBB>A@
@L7FAS:00315:00036
TGATACGTCTCCTTCCTTAGTTACTTCA
+
BBBBBCCECDC?C@C@D@BBB?AAB??=
@L7FAS:00318:00036
CGTGTCTCTAGGCACAGGATTTTGTGTAG
+
BBCBBEBB::;=@B@@B<9999/8>>@AA
@L7FAS:00323:00032
TACTGAGCTACA
+
99449999:>>:
@L7FAS:00326:00042
CGTGTCTCTAGGCACAGGATTTTGTGTAG
+
CCBBBCCA;;;8;>>???9999/9@@>><
@L7FAS:00346:00015
TCTCTATGCGCTCCACATGTCTAAGGT
+
4444998AFABBC59994444498=9=
@L7FAS:00300:00066
TAGTATCAGCCTCGCCATGACGAAGGTATTCC
+
@@CBBBD;:<DCCBC?@@9=@9969<99;?A=
@L7FAS:00300:00070
ATCAGACACGGACACAGCAGAACACAC
+
EBBBBBBBBD>@AA@@B?>;;7?7:9@
@L7FAS:00300:00073
ATCAGACACGGACACAGCAGAACA
+
?AB??AABBCBAABC@@@B@@4;7
@L7FAS:00305:00086
TCTCTATGCGCTCCACATGTCTAAGGT
+
BBBBA@BCCCBCE@B??ACCB=@=@;>
@L7FAS:00315:00070
TAGTATCAGCCTCGCCATGACGAAGGTATTCC
+
BBH::>C;;=ABBBB===>?@9969;9948>5
@L7FAS:00325:00061
TGATACGTCTCCTTCCTTAGTTACTTCA
+
BCBBBBDBCBB@C@B?A?BBC@CBCADB
@L7FAS:00326:00087
ATCAGACACGGACACAGCAGAACACA
+
BBB@@ABCDE>AACDCCBBB><@;>:
@L7FAS:00342:00062
TAGTATCAGCCTCGCCATGACGAAGGTATTCC
+
@=B;=>AABC@CCCC?AACCBA@=@?B<;<<@
@L7FAS:00343:00051
TGATACGTCTCCTTCCTTAGTTACTTCAG
+
AAACCCECCCB?B?B>?>??><@BA?49;
@L7FAS:00314:00122
ACGCTCGACATGCCCAGGTACAGGAG
+
BB@?@CCCCBCCCC=998:?CCC@BB
@L7FAS:00315:00140
TGATACGTCTCCTTCCTTAGTTACTTCA
+
BBB?ABBCBCC@B@C@A>?BB@B>?@CB
@L7FAS:00316:00131
AACACTGTAGCTGTCACTAGTTACTTGT
+
?=ACA@ACBBDCBBBBBBBCB@DBB>@@
@L7FAS:00321:00141
ACGCTCGACATGCCCAGGTACAGGAG
+
BB9::BAABCCCCCCBB?CCCCC@CB
@L7FAS:00328:00111
ACGAGTGCGTTCCCCATGTCGTAGGTACTC
+
BBB???CB@;6:::4;;;;CCC??:?:;<A
@L7FAS:00349:00105
ACGCTCGACATGCCCAGGTACAGGAG
+
BB???ECCBBBBBB>AA?A@CBC@CC
@L7FAS:00305:00164
TACTGAGCTACACACACAGAAAAGATTGGT
+
==BBAB@7--,-,6//484333,3313689
@L7FAS:00315:00189
TACTGAGCTACACACACAGAAAGATTGGT
+
@?@CBBAB@@>>A999?>>>?:??<=@>?
@L7FAS:00333:00158
ACGAGTGCGTTCCCCATGTCGTAGGTACTC
+
BBB?@@ABCC@CCC9B????B>;A??;<;C
@L7FAS:00341:00165
TCTCTATGCGCTCCACATGTCTAAGGT
+
AAAABBEBCCBBD@CDBB:=<BB@C@C
@L7FAS:00345:00194
TACTGAGCTACACACACAGAAAGATTGGT
+
BABAEEBBBC;<=CA@@CBAAA@@?@C@B
@L7FAS:00346:00194
CGTGTCTCTAGGCACAGGATTTTGTGTAG
+
BBBDCCBB??>=@@99?<9999/9>>;<=
@L7FAS:00347:00153
AGCACTGTAGCTGTCACTAGTTACTTGT
+
A?CCCB@>DDBBBCBBDCBBB?BCC@CE
@L7FAS:00305:00204
ATCAGACACGGACACAGCAGAACACA
+
BBBB@@@BBC=@@BB;98>><49887
@L7FAS:00306:00212
ACGAGTGCGTTCCCCATGTCGTAGGTACTC
+
BBBBBB@AAC@ABB9AABBBB<;?=???@A
@L7FAS:00333:00204
TCTCTATGCGCTCCACATGTCTAAGGT
+
BBCECBBBCEDBE@DDBBADBCB@C@?
@L7FAS:00334:00247
TGATACGTCTCCTTCCTTAGTTACTTCA
+
BCB@??BCCCC@C@C@A?=>>=?CCBCB
@L7FAS:00335:00248
TGATACGTCTCCTTCCTTAGTTAAGTGC
+
BBD@?ACBAAGAC=A=@>>=>=@=A@;:
@L7FAS:00340:00249
TACTGAGCTACACACACAGAAAGATTGGT
+
BA@ABECBBBBCBCB=>;833,8><:=;?
@L7FAS:00300:00297
TACTGAGCTACACACACAGAAAGATTGGTG
+
AABACDDBABBCDDBA@=::75;B??C@BB
@L7FAS:00301:00258
ATATTGCGAGGGTATGGAAGACTCTATAGA
+
BABA>?=99;A<999@5<8=@ABB::000:
@L7FAS:00313:00273
ACGAGTGCGTTCCCATGTCGTAGGTACTC
+
?ABBBBB;;;599094449<931013337
@L7FAS:00317:00291
ATCAGACACGGGACACAGCAGAACACAC
+
BBBB??@CCCH=ABBCDCCBCA?BBB@A
@L7FAS:00325:00268
ACGAGTGCGTTCCCCATGTCGTAGGTACTC
+
ABBBDAB=::2999/9?@?>C;;:>@??@A
@L7FAS:00325:00282
ATCAGACACGGACACAGCAGAACACAC
+
BCBB@?@@AC;<<CFCABA@@<@7:9?
@L7FAS:00328:00294
TACTGAGCTACACACACAGAAAGATTGGT
+
DA??CCCDAA@DACBA?@888/8>>=@@B
@L7FAS:00346:00274
TCTCTATGCGCTCCACATGTCTAAGGT
+
CBBB@@BBBBBCD>@AA@B@@4429;>
@L7FAS:00302:00305
ATATCGCGAGGGTATGGAAGACTCTATA
+
>@?@?CAA?==<==@@=@?A?@?AA?@?
@L7FAS:00303:00328
ACGCTCGACATGCCCAGGTACAGGAG
+
BAAAACBB@A@@BA<BB@BBCCE@B?
@L7FAS:00311:00331
TAGTATCAGCCTCGCCATGACGAAGGTATTCC
+
BCB@DACA@@?@=9959111111,/5///,42
@L7FAS:00318:00330
TCTCTATGCGCTCCACATGTCTAAGGTA
+
994499@?ABA>><>999@@@?@=@8;;
@L7FAS:00322:00306
CGTGTCTCTAGGCACAGGATTTTGTGTAG
+
BBBDCCBBAA?=AA999<9999/9@@>@A
@L7FAS:00325:00308
ATCAGACACGGACACAGCAGAACACAC
+
97@B@@@BCCACCCCDDCCB@=B<@??
@L7FAS:00328:00349
AGCACTGTAGCTGTCACTAGTTACTTGT
+
AABCCBBCDDBCAAABCCCBB@CCC@CC
@L7FAS:00304:00368
TAGTATCAGCCTCGCCATGACGAAGGTATTCC
+
BAD?AAC;;<B@A@@;9>@>?99548444242
@L7FAS:00304:00396
ACGAGTGCGTTCCCATGTCGTAGGTACTC
+
A@BBBCCB=9244-9999>>:00,/0..4
@L7FAS:00307:00378
AGCACTGTAGCTGTCACTAGTTACTTGT
+
@AAAACAAACAAACBBCCA@@:<=BBDF
@L7FAS:00308:00376
CGGTGTCTCTAGGCACAGGATTTTGTGTAG
+
==CDCCCCC@??@BD=9=<9944/9@@@GD
@L7FAS:00309:00382
AGCACTGTAGCTGTCACTAGTTACTTGT
+
;;CCDCCBBBCBBCBCCCDAA?BAC@CC
@L7FAS:00310:00386
AGCACTGTAGCTGTCACTAGTTACTTGT
+
A@CDCABBCBCBADACCDCBB?BCCACC
@L7FAS:00316:00394
TGATAGTCTCCTTCCTTAGTTACTTCA
+
BBBBBBCBBB@B?B@B@BBB>AAC@CB
@L7FAS:00324:00371
TGATACGTCTCCTTCCTTAGTTACCAGTGC
+
BBBBBA@A@BB?EAB@DBBBB?BC@A@ABC
@L7FAS:00338:00364
AGCACTGTAGCTGTCATAGTTACTTGT
+
;=CC=>ACDECBCCCCBCBB?BBC@BB
@L7FAS:00347:00384
CGTGTCTCTAGGCACAGGATTTTGTGTAG
+
AAABCCCCAAB>@BAAB@CBBB9BBBBBA
@L7FAS:00310:00439
TCTCTATGCGCTCCACATGTCTAAGGT
+
99;A9;;@9999969>@@99<>@<?<A
@L7FAS:00312:00421
TCTCTATGCGCTCCACATGTCTAAGGTACG
+
BAAB@?ABCBBGFDAAABCCB998;?AAAB
@L7FAS:00313:00412
CGTGTCTCTAGGCACAGGATTTGTGTAG
+
ADDDDDCCCBB@ABABA?99909A@@AC
@L7FAS:00314:00405
TCTCTATACGCTCCACATGTCTAAGGT
+
<=CDCB;9=BAAG?AAA@CCCDC?C?<
@L7FAS:00318:00442
ATATCGCGAGGGTATGGAAGACTCTATA
+
=79;BDB;;<A:999>595988?>7744
@L7FAS:00322:00426
ACGCTCGACATGCCCAGGTACAGGAG
+
BCBBEBAAAACCCC=?@@B@CCC@CB
@L7FAS:00323:00423
ATCAGACACGGACACAGCAGAACACAC
+
BBB:9;@BBC;<=CCCBBB@B;??@??
@L7FAS:00323:00442
CGTGTCTCTAGGCACAGGATTTTGTGTAG
+
BBCDDCCCA@@?ABB@B@;;;;4;?ABBB
@L7FAS:00332:00420
ATATCGCGAGGGTATGGAAGACTCTAT
+
BBBCCBBD=>=:98><<@=@AAAB::8
@L7FAS:00333:00444
AGCACTGTAGCTGTCACTAGTTACTTGT
+
;<BCA@ACCCCBCCBCBCB998;CC>BB
@L7FAS:00343:00408
TCTCTATGCGCTCCACATGTCTAAGGT
+
BBBBCBBCDBBCD@BAABCBC@==@>@
@L7FAS:00348:00429
TACTGAGCTACACACACAGAAAAGATTGGT
+
?@CCGFCC::;<=FBA@@9888.88737:=
@L7FAS:00300:00457
ATCAGACACGGACACAGCAGAACACAC
+
BBB??AACCC=@AAA@?>>><;>887=
@L7FAS:00302:00494
ATCAGACACGGACACAGCAGAACACAC
+
CBBA??@AAB>BBCCBA@><<497>7:
@L7FAS:00303:00492
TCTCTATGCGCTCCACATGAAGGTACTG
+
@@@AAABBCDCCE?ABBBA==@?;;<BB
@L7FAS:00308:00488
TCTCTATGCGCTCCACATGTCTAAGGT
+
9::<BBCBCCCCC@CBBBBBBBB@CDC
@L7FAS:00318:00498
ACGAGTGCGTTCCCCATGTCGTAGGTACTC
+
=?BB??@BA;2444/99@@BB;<:7:<;?>
@L7FAS:00319:00466
ATATCGCGAGGGCATGGAAGACTCTA
+
CABEABBB@@A=@>CC@B?BDCDDCC
@L7FAS:00322:00493
ACGCTCGACCTATGCCCATGTACAGGAG
+
99444,,**)***(**),,,/848=@BA
@L7FAS:00330:00474
AGCACTGTAGCTGTCACTAGTTACTTGT
+
@CBBAAABCED;<=<=<CCDD<A@DABC
@L7FAS:00330:00499
TGATACGTCTCCTTCCTTAGTTACTTCA
+
CCB??ACCDCC@C@C@D@CCDAAACBGE
@L7FAS:00332:00460
TGATACGTCTCCTTCCTTAGTTACTTCA
+
BBBBBB@AABNAC@B@C@C<;7;@@=@B
@L7FAS:00335:00456
AGCACTGTAGCTGTCACTAGTTACTTGT
+
??BCCABCCCCBCCCCBCBBB?BBC@CE
@L7FAS:00337:00492
ATATCGCGAGGGTATGGAAGACTCTA
+
BBBBBBA?=??<>=BB?C?BBAABB7
@L7FAS:00338:00453
CGTGTCTCTAGGCACAGGATTTTGTGTAG
+
EBBABCCCBAB?AA9:@=9999/9>>ABA
@L7FAS:00340:00482
TGATACGTCTCCTTCCTTAGTTACTTCA
+
CCB?AABCBCB@B@A?B@BBB@DDC?CD
@L7FAS:00341:00455
TACTGAGCTACACACACAGAAAGATTGGT
+
CBA=CCBB??BCCCB@@B8:8/8>>=A?B
@L7FAS:00344:00483
ATCAGACACGGACACAGCAGAACACAC
+
BBBB@?ACCH?BBBB?@@>=?;@???@
@L7FAS:00345:00497
ACGCTCGACATGCCCAGGTACAGGAG
+
CBBBBCBABCA@==97848@BAAABB
@L7FAS:00307:00511
TCTCTATGCGCTCCACATGTCTAAGGT
+
=@AAABBCCCCBB=@;;9?@>995494
@L7FAS:00311:00533
ACGAGTGCGTTCCCATGTCGTAGTACGT
+
AABABCB;::244-944/696.......
@L7FAS:00312:00523
TGATACGTCTCCTTCCTTAGTTACTTCA
+
BBBBCCAAACC?A=ACCAEBDCCAA?DA
@L7FAS:00316:00522
TGATACGTCTCCTTCCTTAGTTACTTCA
+
BCB?BBBBBCC@B@B@B@BBB?EBC@BA
@L7FAS:00317:00538
TACTGAGCTACACAACACACAAGAAGTAA
+
49449;;=8841/1,/////423313360
@L7FAS:00321:00509
AGCACTGTAGCTGTCACTAGTTACTTGT
+
AACDECBBBBBBBBBBCECAA>ACBBCC
@L7FAS:00322:00528
ATCAGACACGGACACAGCAGAACACAC
+
BB=>99999@59494=9@@??=@A@@A
@L7FAS:00323:00518
ACGAGTGCGTTCCCCATGTCGTAGGTACTC
+
BBBBBBCBA>2444/9>@>@B@??:9:;@A
@L7FAS:00328:00546
TCTCTATGCGTTCCACATGTCTAAGGT
+
BCCDBBBBBCB@B@BAACCBC@@=A?@
@L7FAS:00328:00547
AGCACTGTAGCTCGTCCTTGTGTGC
+
@CBBCDA>?A<<::CA?BDBBA@@A
@L7FAS:00342:00520
TAGTATCAGCCTCGCCATGACGAAGGTATTCC
+
9;AAAAEC@@?@=@C=@@@<<9>;92:49<?;
@L7FAS:00343:00535
ATCAGACACGGACACAGCAGAACACAC
+
BB?99<A@AA>AAEC<<<ACC@DC@??
@L7FAS:00345:00515
TGATACGTCTCCTTCCTTAGTTACTTCA
+
BCCCCCCBAAB@B@B@B@CBB>ACCCBA
@L7FAS:00309:00576
CGTGTCTCTAGGCACAGGATTTTGTGTAG
+
BBCCCCCC@@@?BCB@B?9999/9@@?BB
@L7FAS:00311:00573
TAGTATCAGCCTCGCCATGACGAAGGTATTCC
+
AAC::=DABAACCCC@BB>?A:97;?@>@?B=
@L7FAS:00311:00599
CGTGTCTCTAGGCACAGGATTTTGTGTAG
+
BBCBBCBBABBBAC@;B?9994/9@@BCD
@L7FAS:00313:00599
CGTGTCTCTAGGCACAGGATTTTGTGTAG
+
BCFDCBBB:99=@E>;B?9999/9??ABB
@L7FAS:00320:00560
AGCACTGTAGCTGTCACTTGTGTGC
+
@BBABABBDC<<4994442444///
@L7FAS:00327:00559
ATCAGACACGGACACAGCAGAACAC
+
BBBB::;CCB>?@;;9999886988
@L7FAS:00328:00593
ATATCGCGAGGGTATGGAAGACTCTAT
+
@;=@@@@@?@A><<;C=A;@?;77>?7
@L7FAS:00331:00566
AACACTGTAGCTGTCACTAGTTACTTAT
+
B@ABCCBBBBBBABBBBBBCC@CBB@CA
@L7FAS:00334:00555
TCTCTATGGCGCTCCACATGTCTAAGGT
+
BBBBA@ABDDCCCCACBBB@A@@B?BAB
@L7FAS:00338:00590
CGTGTCTCTAGGCACAGGATTTGTGTAG
+
99=999=;9<C@CDHCAA@A@99;9999
@L7FAS:00340:00581
TCTCTATGCGCTCCACATTCTAAGGTACTG
+
@@BC;;<CCDCGIBCA@@@@9959<;<:1/
@L7FAS:00343:00591
ATCAGACACGGACACAGCAGAACACA
+
BBBB::;AAC=@@@@999=>>49887
@L7FAS:00343:00595
CGTGTCTCTAGGCACAGGATTTTGTGTAG
+
B@ABBCBC::9=@=;;@>9999/9@@BBC
@L7FAS:00345:00580
TGATACGTCTCCTTCCTTAGTTACTTCA
+
DBBABBCBBBC>=>=;==@@@@<==ABA
@L7FAS:00345:00590
TACTGAGCTACACACACAGAAAG
+
@@ACBBBCBBBCCCBBAA;;;8;
@L7FAS:00300:00607
AGCACTGTAGCTGTCACTAGTTACTTGT
+
ACCCA?@ADDBA>D?BCDDAB?BCC@CC
@L7FAS:00303:00623
TGATACGTCTCCTTCCTTAGTTACTTCA
+
CCBAAACEAAA?AAA@C@BBB@BBC@CB
@L7FAS:00305:00610
ATATCGCGAGGGTATGGAAGACTCTAT
+
BBBABCCCDCC?AABB?A<@<@BAB??
@L7FAS:00309:00638
ATCAGACACGGACACAGCAGAACAC
+
BABBA@@AAC@CBBA4998984988
@L7FAS:00316:00613
ACGCTCGACATGCCCAGGTACAGGAG
+
DBBAACBGB?BCDD>BA?ABDCC@BB
@L7FAS:00322:00605
ATCAGACACGGACACAGCAGAACACAC
+
EABBBBBBBC>BBBB@A@CBB?BAAAB
@L7FAS:00326:00600
TGATACGTCTCCTTCCTTAGTTACTTCA
+
BBBBBCCECCB@CAB?B?BBB@AAB@CD
@L7FAS:00330:00603
ATATCGCGAGGGTATGGAAGACCTATAGAG
+
BBBAAAABAAA:==@B>B@CAA?ACCBBA8
@L7FAS:00342:00625
TAGTATCAGCCTCGCCATGACGAAAGGTATTCC
+
CBCAADBBAA@89<>2949=?994-4:449<?<
@L7FAS:00349:00617
ATATCGCGAGGGTATGGAAGACTCTAT
+
BABA@=::4;;79@AB>B>BAAA@A?;
@L7FAS:00309:00664
TACTGAGCTACACACACAGAAAGATTGGT
+
BBBDDEDBBBBCCCB>?A873,8>=;@?A
@L7FAS:00310:00665
ACGAGTGCGTTCCCCATGTCGTAGGTACTC
+
@@BB@A@@@A@CCF9E@@?>BB@A?A@@@C
@L7FAS:00314:00666
ATATCGCGAGGGTATGGAAGACTCTAT
+
@C9<<BCBBFHBA@AA695;>877;74
@L7FAS:00315:00657
TGATACGTCTCCTTTTTTCCTTTTTAGTTTTTACTTTTCA
+
49499@AA@BB599999*9;=8==/999999-99999,9>
@L7FAS:00315:00661
TGATACGTCTCCTTCCTTAGTTACTTCA
+
BBBBBBCCBBB?B@B@B@BBB@BCC@CC
@L7FAS:00320:00671
TCTCTATGCGCTCCACATGTCTAAGGT
+
CAAABBABBBECCDBABEBC@==;@=@
@L7FAS:00323:00696
TGATACGTCTCCTTCCTTAGTTACTTCA
+
CCCBECCDBBB?B>B?C?BCCBBBB@BA
@L7FAS:00324:00660
ACGCTCGACATGCCCAGGTACAAGGAG
+
=;99@@4944444;:;?<;?@>,1,11
@L7FAS:00327:00697
TGATACGTCTCCTTCCTTAGTTACTTCA
+
BCBBCECDCCC@D@DBC@BBC?BBC@CC
@L7FAS:00330:00682
ATCAGACACGGACACAGCAGAACACAC
+
BBCBBBBCCB=?@?@=@@@>?;><><=
@L7FAS:00331:00669
ACGAGTGCGTTCCCCATGTCGTTAGGTACTC
+
BDCC@@@@>>6999/9911:00,.5,/0079
@L7FAS:00331:00681
ATATCGCGAGGGTATGGAAGACTCTATA
+
@;9;<BCCEEC@BBBN=@=DA;::BB>>
@L7FAS:00333:00688
ATAACGCGAGGGTATGGAAGACTCTATA
+
BBB?BBBBBBC@B>?=696;@BBC@@AB
@L7FAS:00340:00656
TCTCTATGCGCTCCACATGTCATAAGGT
+
9444499?B@@99694844444448888
@L7FAS:00341:00672
TGATACGTCTCCTTCCTTAGTTACTTCA
+
BBB?BBBCBCB@B@B@B@BBB@B;;;13
@L7FAS:00341:00689
TCTCTATGCGCTCCACATGTCTAAGGT
+
@ABBAA@CCBCCD@BCCDAAAB@=@@@
@L7FAS:00305:00743
TAGTATCAGCCTCGCCATGACGAAGGTATTCC
+
AAC@AAC@@@@AB@C=@>A@@9959<998594
@L7FAS:00311:00749
AGCACTGTAGCTGTCACTAGTTACTTGT
+
;AAB<=9@BB<1211/4;;44694;:?A
@L7FAS:00313:00747
CGTGTCTCTAGGCACAGGATTTTGTGTAG
+
BCBDCCBB99:6:??AB?BCCC:BBB@@<
@L7FAS:00321:00748
AGCACTGTAGCTGTCACTAGTTACTTGT
+
BCBCGABAAECCCDCCDDCAA?BCB=@A
@L7FAS:00326:00749
AGCACTGTAGCTGTCACTAGTTACTTGT
+
BBBCDBB?BECCBGBBBCCCB?BBD@CE
@L7FAS:00331:00725
ACGCTCGACATGCCCAGGTACAGGAG
+
CBBBBCBABDBAAB=@@?BCCCB@BB
@L7FAS:00303:00755
TAGTATCACCCTCGCCATGACGAAGGTATTCC
+
BDDACBCCDD>CA@@@CA?>@9959<999595
@L7FAS:00310:00760
AGCACTGTAGCTGTCACTAGTTACTTGT
+
<=CCCBC@ADBCADACCCCCC@CA@=AF
@L7FAS:00314:00762
AGCACTGTAGCTGTCACTAGTTACTTGT
+
=AEFDCBBBCCBBDBBCDCBB>BBB?AA
@L7FAS:00315:00776
TAGTATCAGCCTCGCCATGACGAAGGTATTCC
+
BBCAAACBBB@BBBB?BAA?B;;8<?@@ACG?
@L7FAS:00321:00775
ACGCTCGACATGCCCAGGTACAGGAG
+
BB???9;;BA@@CC>AB?B?AAC@CB
@L7FAS:00323:00799
TGATACGTCTCCTTCCTTAGTTACTTCA
+
BAB@@AADADD@B?B@A@?;429995<C
@L7FAS:00325:00760
CGTGTCTCTAGGCACAGGATTTTGTGTAG
+
BCCDD:9<=<=DDCEC;:4999/9@@>?A
@L7FAS:00326:00774
TATTTGAGCCTT
+
91/;,///,*/,
@L7FAS:00327:00763
TAGTATCAGCCTCGCCATGACGAAGGTAT
+
444449;@998;<99:@999999242490
@L7FAS:00332:00782
TCTCTATGCGCTCCACATGTCTAAGGTA
+
=9?BC<<<DBABC5994494411,/,//
@L7FAS:00333:00775
AGCACTGTAGCTGTCAACTAGTTAACTTGT
+
4494:@@BAAAA::9=<?;88=-1,/6566
@L7FAS:00334:00756
ATCAGACACGGACACAGCAGAACACAC
+
B?B:9<@BBB:<<BB@@@B@@>B@@?B
@L7FAS:00337:00783
ATCAGACACGGACACAGCAGAACACAC
+
BBBBBBBBBD>?ACB;;;@>>;>887=
@L7FAS:00342:00796
CGTGTCTCTAGGCACAGGATTTTGTGTAG
+
BBCCBCBB?996:B@@@<9999/9??@@=
@L7FAS:00343:00754
TACTGAGCTACACACACAGAAAGATTGGT
+
BBBCCCBBBBBBBCA@@A@@?:?A@=A?B
@L7FAS:00304:00818
ATCAGACACGGACACAGCAGAACACAC
+
BCBB@@@BBC9;<CC@@@CAA<@::9:
@L7FAS:00306:00845
TGATACGTCTCCTTCCTTAGTTACTTCA
+
BBB?AADECDC?B@BAC@ABB?B??=?B
@L7FAS:00323:00848
TACTGAGCTACACACACAGAAAGATTGGT
+
BABACECC??AABEDCAC;;:5;BA?B@C
@L7FAS:00324:00812
TGATACGTCTCCTTCCTTAGTTACTTCA
+
CBB@?@CDCCC@D@C@B@CCC?BBFADD
@L7FAS:00328:00818
CGTGTCTCTAGGCACAGGATTTTGTGTAG
+
CBC@BBBB99:=?A@CA@AAHH:CA@<<<
@L7FAS:00343:00848
TCTCTATGCGCTCCACATGTCTAAGGT
+
B?AABBBCCCBCCA@?AABC@996<>>
@L7FAS:00349:00823
ATCAGACACGGACACAGCAGAACACAC
+
BACBCEABA@==@:;;@@@>A;@:::@
@L7FAS:00301:00868
CGTGTCTCTAGGCACAGGATTTTTTTTTTTGTGTAG
+
9<<CBCCCCBB>@AA=A=@C?@?>>>>>>"111///
@L7FAS:00301:00873
TATTGAGCTACACACACAGAAAGATTGGT
+
DBA?ABJCBBBBBBBA@B::7,8><:??A
@L7FAS:00302:00863
AGCACTGTAGCTGTCACTAGTTACTTGT
+
DBCDCDCBCCBBBCB@@DBBB<?@B@CC
@L7FAS:00302:00867
TACTGAGCTACACACACAGAAAGATTGGT
+
BBBBCCCD@@@BED@@@B;::6;A>=A?B
@L7FAS:00309:00891
TAGTATCAGCCTCGCCATGAC
+
4944449>=98844499>>><
@L7FAS:00311:00865
TAGTATCAGCCTCGCCATGACGAAGGTATTCC
+
@@CAAAC;;<B@@@B7;9@>?9969>999594
@L7FAS:00313:00852
TGATACGTCTCCTTCCTTAGTTACTTCA
+
BBBAAACCCCB?B@A@B@BAB?AAA?AC
@L7FAS:00313:00857
CGTGTCTCTAGGCACAGGATTTTGTGTAG
+
B@CBACCC??><?==?@=@@AA7AAB@AA
@L7FAS:00316:00853
TGATACGTCTCCTTCCTTAGTTACTTCA
+
BBBAAACCCCC@B?A?A?ABB@BBC@CB
@L7FAS:00319:00879
CGTGTCTCTAGGCACAGGATTTGTGTAG
+
BBCCBBBB?????@911:111-11/688
@L7FAS:00323:00897
ATATCGCGAGGGTATGGAAGACTCTATA
+
BABBBBCCBBC??=@>:=;@@@?@??=;
@L7FAS:00330:00884
CGTGTCTCTAGGCACAGGATTTTTGTGTAG
+
ABBDCCBBA?B@BB@AA@CBBCC3CCE@AA
@L7FAS:00333:00889
AGCACTGTAGCTGTCACTAGTTACTTGT
+
??CCCCBAACCCCEBBCCCBB@DCC@BC
@L7FAS:00334:00882
TCTCTATGCGCTCCACATGTCTAAGGT
+
99?AAABCCDDCC@BBBCC><>C@CBA
@L7FAS:00337:00870
TACTGAGCTACACACACAGAAAGATTGGT
+
@?ACCCCCBBBCAAA@@B@??<@BA@C@B
@L7FAS:00339:00858
TGATTTTACGTCTCCTTTTCCTTTTAGTTTTTTTACTTTCA
+
ABC;;:1/111/1/7:@@9@>=AA6=>@CCBCB'999919A
@L7FAS:00340:00857
CGTGTCTCTAGGCACAGGATTTGTGTAG
+
AACCDCCH<;<@CCBBB699919>>@AA
@L7FAS:00346:00881
TAGTATCAGCCTCGCCATGACGAAGGTATTCC
+
@=CBABBBBB?BBBC?B@AAA;959@;9<?C=
@L7FAS:00348:00870
ACGGTGCGTTCCCCATGTCGTAGGTACTC
+
BBB?ABBBA6944,4==@CB@<?=:;;;A
@L7FAS:00349:00876
TGATACGTCTCCTTCCTTAGTTACTTCA
+
BBB?BBBCCDCAC@C?B@BBB@BBCBBB
@L7FAS:00349:00897
TGATACGTCTCCTTCCTTAGTTACTTCA
+
CCB???BECCC@C@B@B@BBC=@AB>BB
@L7FAS:00303:00934
ACGCTCGACATGCCCAGGTACAGGAG
+
CE@@?C@AACCCCE>A@?ABCBC@BB
@L7FAS:00305:00915
ATCAGACACGGACACAGCAGAACACAC
+
BBBCCBBBBC>?AABA>>97749887?
@L7FAS:00311:00939
TCTCTATGCGCTCCACATGTCTAAGGT
+
B@AA@@@CBBBCD@C??ADDB??=@>@
@L7FAS:00311:00941
ATATCGCGAGGGTATGGAAGACTCTATA
+
@ABBBBBBECGD=<:B6;8;@@>@:734
@L7FAS:00322:00927
TAGTATCAGCCTCGCCATGACGAAGGTATTCC
+
<;C;<<B<;<@AA@A=@>@@@995<=>?>595
@L7FAS:00322:00934
AGCACTATAGCTGTCACTAGTTACTTGT
+
;<CCDCCCBAAABBBBBBBBB>@AB>BB
@L7FAS:00323:00913
TCTCTATGCGCTCCACATGTCTAAGGT
+
BBBB<;<CCCCCD@C::;B?>;959<9
@L7FAS:00328:00935
CGTGTCTCTAGGCACAGGATTTTGTGTAG
+
BBCCCCCC@@@?BB??@<9999/9@@>AA
@L7FAS:00331:00933
ACGAGTGCGTTCCCCATGTCGTAGGTACTC
+
CBB@AADB@;2444/9>>@BDA@A?::;;@
@L7FAS:00338:00949
TGATACGTCTCCTTCCTTAGTTACTTCA
+
CCBBBBBECDB@B@B@DABBB?BBC@CC
@L7FAS:00342:00911
TCTCTATGCGCTCCACATGTCTAAGGT
+
49:<@AADDBBCE==@C@?@@996498
@L7FAS:00343:00943
CGTGTCTTAGGCACAGGATTTTGTGTAG
+
HCCCCBB69;;>@88858999/8??>@=
@L7FAS:00347:00901
TGATACGTCTCCTTCCTTAGTTACTTCA
+
BCCBBBBCCCC?B?B?E?BBC?BBC@CB
@L7FAS:00300:00999
ATCAGACACGGACACAGCAGAACACA
+
AABCBBBBCC=?ACCBBB@@>;=787
@L7FAS:00308:00954
TAGTATCAGCCTCGCCATGACGAAGGT
+
BBB=<9A@99249499>>9999986,/
@L7FAS:00311:00981
ACGCTCGACATGCCCAGGTACAG
+
8=891---,,,,/8109<;8==9
@L7FAS:00311:00994
AGCACTGTAGCTGTCACTAGTTACTTGT
+
BBCDA@ABEECCCCCCBEDBB=@@C@CC
@L7FAS:00317:00957
ACGCTCGACATGCCCAGGTACAGGAG
+
BBA?ABBBCBBB@A>>>=@@CCD@CB
@L7FAS:00318:00965
TCTCTATGCGCTCCACATGTCTAAGGT
+
BAAAAAACFDCCB@EBBAAAA??=A@B
@L7FAS:00321:00961
TCTCTATGCGCTCCACATGTCTAAGGTA
+
@;:<ABBBBBB<<;;CBCBCAAC@B@<<
@L7FAS:00328:00952
TAGTATCAGCCTCGCCATGACGAAGGTATTCC
+
BCC@AAC@@AABA@?;@=@@@9969;944282
@L7FAS:00331:00965
CGTGTCTCTAGGCACAGGATTTGTGTAG
+
BBBDCDBB99;@CDB@@<99909@@@BA
@L7FAS:00336:00978
CGTGTCTCTAGGCACAGGATTTTGTGTAG
+
AACBBCBB:9:?BC@@A>9999/9>>>@=
@L7FAS:00336:00984
TCTCTATGCGCTCCACATGTCTAAGGT
+
A@A@;;<CDCCCC@BAAACC@996;>9
@L7FAS:00341:00985
TCTCTATGCGCTCCACATGTCTAAGGT
+
B<==EBBBBBA;::9?>9:<99@5424
@L7FAS:00342:00965
CGTGTCTCTAGGCACAGGATTTTGTGTAG
+
BBCCCCCB99:=@B@@A@9999/9@@>AA
@L7FAS:00342:00976
ACGCTCGACATGCCCAGGTACAGGAG
+
BB@@@C@@ACCCCH=BA?BBCBC@DB
@L7FAS:00342:00988
CGTGTCTCTAGGCACAGGATTTTGTGTAG
+
BACCECBBA?>6:;@@@<9999/9>>>@A
@L7FAS:00346:00977
AGCACTGTAGCTGTCACTAGTTACTTGT
+
BCCC::<CDECCDCCB4/111,111-9B
@L7FAS:00301:01021
AGCACTGTAGCTGTCACTAGTTACTTGT
+
BBCCA?ABAACCCJBBCCBAA@BBCADC
@L7FAS:00304:01009
CGTGTCTCTAGGCACAGGATTTGTGTAG
+
CCCABBBCAAA@BCBBA=99909@999?
@L7FAS:00305:01005
TGATACGTCTCCTTCCTTAGTTACTTCA
+
CBBABACCABB@C@B@B@BBB@B@B@CB
@L7FAS:00305:01007
ATATCGCGAGGGTTTGGAAGACTCTATAGA
+
BABBBA>:9==08919<@?EBBBC;:0;0,
@L7FAS:00305:01034
ACGCTCGACATGCCCAGGTACAGGAG
+
BA:::C@AABBCCG>BC@BBCCC@CB
@L7FAS:00307:01027
AGCACTGTAGCTGTCACTAGTT
+
@ABAB<99?A@BCFCAA@=>>;
@L7FAS:00311:01009
ATATCGCGGGGGTATGGAAGACTC
+
?99;@AA@AAA1AAAB?C;>;999
@L7FAS:00319:01046
TAGTATCAGCCTCGCCATGACGAAGGTATTCC
+
BBC::<CABAABA@@299>>>99242444242
@L7FAS:00322:01036
TACTGAGCTACACACACAGAAAGATTGGTGC
+
CABBCCCB;:<BBC@@?A88808??>BACAA
@L7FAS:00326:01015
TGATACGTCTCCTTCCTTAGTTACTTCA
+
CCBABBCCAAA@C@B?B@BBB@=??@CA
@L7FAS:00327:01022
ATATCGCGAGGGTATGGAAGACTCTAT
+
BBBCBA@====<=9@A=@=@@AAAAAA
@L7FAS:00330:01042
AGCACTGTAGCTGTCACTAGTTACTTGT
+
AACCEABCCCCBCCCBCCDBC@CCB?BB
@L7FAS:00331:01022
ATCAGACACGGACACAGCAGAACAC
+
BBBCBAA?B=>A@999>>>>>5988
@L7FAS:00331:01025
AGCACTGTAGCTGTCACTAGTTACTTGT
+
BCCDA?ABCCCBCCCBCDCBB>AAC>AA
@L7FAS:00344:01049
ACGCTCGACATGCCCAGGTACAGGAG
+
CBBCCC:=<CCCBNCBB?BAAAA?A;
@L7FAS:00306:01070
TAGTATCAGCCTCGCCATGACGAAGGTATTCC
+
<;BA@@;<;A=A@@A:<9@9944242449;82
@L7FAS:00314:01095
TAGTATCAGCCTCGCCATGACGAAGGTATTCC
+
A@CACBBA@@@A@@@<@>>>>9969<944=@5
@L7FAS:00317:01063
TAGTATCAGCCTCGCCATGACGAAGGTATTCC
+
BBCACBC;;<@AA<<7;>A@@9959;>99282
@L7FAS:00317:01082
TAGTATCAGCCTCGCCATGACGAAGGTATTCC
+
BBD::=IAAA@AA;;8<>@@A99649844242
@L7FAS:00320:01086
TACTGAGCTACACACACAGAAAGATTGGT
+
BA@ACDCCAB@@AC@=>@888/87747<@
@L7FAS:00325:01087
TCTCTATGCGCTCCACATGTCTAAGGT
+
BABBBABCCCCAA?ABBCCAAAC@CD=
@L7FAS:00326:01059
TCTCTATGCGCTCCACATGTCTAAGGT
+
@=@@A;;<DCDDK@D??ACCB??=A?B
@L7FAS:00332:01060
ATATCGCGAGGGTATGGAAGACTCT
+
BBBBBBCCAAA===@@<@;@;;:??
@L7FAS:00336:01089
ATCAGACACGGACACAGCATAACACAC
+
BBCBBABCCC>?ACCCCCCDG@CBBAB
@L7FAS:00343:01080
AGCACTGTAGCTGTCACTAGTTACTTGT
+
;;BBAACDFFBABCCCBCB>?<@CCCAA
@L7FAS:00302:01112
TAGTATCAGCCTCGCCATGACGAAGGTATTCC
+
ABCBDBC@@@@BB@A>@@@:A;459<>>>=A;
@L7FAS:00304:01125
ACGCTCGACATGCCCAGGTACAGGAG
+
AA???BBABDBA>B>::6:?B@B?@@
@L7FAS:00306:01134
CGTGTCTCTAGGCACAGGATTTTGTGTAG
+
<BBAABB@@@@>899>@>9999/999899
@L7FAS:00312:01124
TCTCTATGCGCTCCACATGTCTAAGGT
+
BBBBA@ACCCCBDCABABAAABC>B@B
@L7FAS:00314:01127
ATCAGACACGGACACAGCAGAACAC
+
BBBBBBABEB=>@@@@@>>>>4988
@L7FAS:00316:01111
ACGAGTGCGTTCCCCATGTCGTAGGTACTC
+
BBCBABCA;;2444/94449>>36217337
@L7FAS:00318:01130
TAGTATCAGCCTCGCCATGACGAAGGTATTCC
+
BBB::=BBCBA@@AC>@@CCCAA=A?AAA@B>
@L7FAS:00320:01116
TGATACGGCTCCTTCCTTAGTTACTTCA
+
BDDAA@@>ABB@BBE@C@CDD@CCC@CD
@L7FAS:00321:01123
ATATCGCGAGGTATGGAAGACTCTAATA
+
A@B;99<;11-///.,/,/33171.,--
@L7FAS:00328:01104
TCTCTATGCGCTCCACATGTCTAAGGT
+
BBCBAABDBBBDECBBCCBAA@@=>;>
@L7FAS:00335:01123
ACGCTCGACATGCCCAGGTACAGGAG
+
BA??@DABBCBBBE?CC?BBCCC@CB
@L7FAS:00336:01122
TCTCTATGCGCTCCACATGTCTAAGGT
+
DBBBAAACA@AIC@CAABCDB>?=@>B
@L7FAS:00338:01142
ACGACATGCCCAGGTACAGGAGACTG
+
BBBBBBC;;;9;C@CCHCC@@@@BCC
@L7FAS:00341:01139
TACTGAGCTACACACACAGAAAGATTGGT
+
C>AACFCCBBBBBBAAAEBBC?<:;@CAA
@L7FAS:00344:01128
AGCACTGTAGCTGTCACTAGTTACTTGT
+
AADH=:>BCCCBCCCCAA@996;AB?CE
@L7FAS:00312:01161
TCTCTATGCGCTCCACATGTCTAAGGT
+
ABCB;9<BDBBBF=?;;<BCCBB@BAC
@L7FAS:00324:01174
TTTTTTGATTTTACGTTTTCTCCCCCCTTT
+
44444(99999/94:88801111111(///
@L7FAS:00345:01172
ATCAGACACGGACACAGCAGAACACAC
+
BDBBABBBBC<<=CC<<<CCB=F@@?B
@L7FAS:00349:01176
TAGTATCAGCCTCGCCATGACGAAGGTATTCC
+
ACBAAABB@@=@<;<>@@>;<<>=99444;=8
@L7FAS:00354:00010
CGTGTCTCTAGGCGACAGGAT
+
BCCC:;9>?99583844-*-0
@L7FAS:00354:00021
TACTGAGCTACACACACAGAAAGATTGGTGGTGC
+
BBAABCCBBBDCDBA=>C988/8874757@7=//
@L7FAS:00357:00011
ATATCGCGAGGGTATGGAAGACTCTA
+
=;9<;CBB@@@<@;;;>B?@:87777
@L7FAS:00357:00030
TGATACGTCTCCTTCCTTAGTTACTTCA
+
BCB?AABCBBC@C@B@B@BBB=???<==
@L7FAS:00358:00021
ATCAGACACGGACACAGCAGAACACAC
+
BBBBBBABCB>?AAGACBCCC>BBA?A
@L7FAS:00359:00004
TGATACGTCTCCTTCCTTAGTTACTTCA
+
B??;:<ECCCC@C?A;<;;>>>9<9699
@L7FAS:00362:00023
TTACTTGAGCTACACACACAGAAAAAAAA
+
/,111,/88@@A<<9><<11100110000
@L7FAS:00363:00026
TCTCTATGCGCTCCACATGTCTAAGGT
+
BBCB:9<BCCCDF@CAABAA?===@=>
@L7FAS:00364:00013
CGTGTCTCTAGGCACAGGATTTTGTGTAG
+
BBCBCCDC99:=@A@BA=9999/999?AE
@L7FAS:00365:00033
CGTGTCTCTAGGCACAGGATTTATGTAGA
+
BCBCCBBB99;@CCC@B=999-9998998
@L7FAS:00367:00025
TCTCTATGCGCTCCACATGTCTAAGGT
+
B?A@<;<BEDCEE?A@?@??>9959<?
@L7FAS:00379:00030
ACGAGTGCGTTCCCCATGTCGTAGGTACTC
+
?@CABBCDBB7;44/989;@>=>@:/00<;
@L7FAS:00390:00041
TGATACGTCTCCTTCCTTAGTTACTTCA
+
BCB?BBCCCCB@B@B@B@BBB>A=98=>
@L7FAS:00398:00018
ACGAGTTCCCCATGTCGTAGGTACTC
+
?@C@;;2444/9999CHDA@?=111:
@L7FAS:00360:00069
TCTCTATGCGCTCCACATGTCTAAGGT
+
AABBAA@BCCCCEA@@@ABCCBA>BA<
@L7FAS:00363:00053
ATATCGCGGGGGTATGGAAGACTC
+
B@@ABBCDCDD.><BC==;>9999
@L7FAS:00365:00054
TACTGGCTACACACACAGAAAGATTGGTGC
+
@@@CCBD@@AB@??>?=777.7=<:;;@AB
@L7FAS:00366:00063
TACTGAGCTACACACACAGAAAGATTGGT
+
>>@@BCBB;999999948473/3>=:=:<
@L7FAS:00366:00087
AGCACTGTAGCTTTCACTAGTTACTTGT
+
BCCCDEC@?B94919BB@@@=;>88487
@L7FAS:00370:00065
TGATACGTCTCCTTCCTTAGTTACTTCA
+
BCBAAABCABAAC@C?B?BCC@AAA@BB
@L7FAS:00370:00072
TACTGAGCTACACACACAGAAAGATTGGT
+
@A@BIFCCBA@@A@@@@@888/;A>=B@?
@L7FAS:00378:00060
ACGCTCGACATGCCCAGGTACAGGAG
+
BBBAAD@@?ABBBB=>@?BABBCACA
@L7FAS:00382:00061
TCTCTATGCGCTCCACATGTCTAAGGT
+
BBCC;9<BDBBFDA@ABB???996;>;
@L7FAS:00387:00076
TCTCTATGCGCTCCACATGTCTAAGGT
+
>>A@;;<CCCCHDA@@?ABBB997<=>
@L7FAS:00390:00053
TGATACGTCTCCTTCCTTAGTTACTTCA
+
CCB???CCCCC@C@C@CBCCC@CCCACC
@L7FAS:00391:00086
ACGCTCGACATGCCCAGGTACAGGAG
+
BB@@@CAAACCCCC=BA@@@BBB@CA
@L7FAS:00392:00091
TGATACGTCTCCTTCCTTAGTTACTTCA
+
CCCBBBECCBC@C@BAA?BBB?CBC@CC
@L7FAS:00393:00081
ATCAGACACGGACACAGCAGAACACA
+
CBB@@?@BBB;;<=<;DAA>@<>7::
@L7FAS:00395:00073
TACTGAGCTACACACACAGAAAGATTGGT
+
CA@ABCCBBBBBBBBBA@::7,8==:?=?
@L7FAS:00398:00054
AGCACTGTAGCTGTCACTAGTTAATTG
+
BBCCCCDB:==C@A>>>?9;;51=>,1
@L7FAS:00354:00136
TGATACGTCTCCTTCCTTAGTTACTTCCA
+
BBB??@CCCCB@C@B@B@BBB?CBB@B::
@L7FAS:00355:00114
TAGTATCAGCCTCGCCATGACGAAGGTATTCC
+
BBCCECBBBC@@?AEBCBCBAAA=A@CCC@C?
@L7FAS:00359:00144
ATCAGACACGGACACAGCAGAACAC
+
BBBB@?ABCC=@AC@;;;=>>4988
@L7FAS:00371:00105
TAGTATCAGCCTCGCCATGACGAAGGTATTCC
+
@>B;:<A@@@=@AAAECBCCCCC?B?BBB@C@
@L7FAS:00374:00142
TACTGAGCTACCACACACAGAAAGATTGGT
+
ABBBDDCBB??@CBBCB@B::858>>;@?B
@L7FAS:00380:00115
ACGAGTGCGTTCCCCATGTCGTAGGTACTC
+
BBBBBBBBBA@CFF:CA??A<;;?:::;@A
@L7FAS:00382:00104
ATCAGACACGGACACAGCAGAACACAC
+
ABCA?ABB?@=@@AB;;99>>498876
@L7FAS:00385:00144
ATATCGCGAGGGTATGGAAGACTCTAT
+
?B9<;CCCBCD@A?ED@B?BBB>BAA?
@L7FAS:00389:00130
CGTGTCTCTAGGCACAGGATTTTGTGTAG
+
AA@ACCHC@A@=@BA@B@;999/8>>ACE
@L7FAS:00398:00123
ACGCTCGACATGCCCAGGTACAGGAG
+
BB???CECBAB?@@<::5:@DCC@CC
@L7FAS:00353:00190
TAGTATCAGCCTCGCCATGACGAAGGTATTCC
+
;49;><;BBB>@@@?<>>>>?9<8<>AABCC?
@L7FAS:00356:00181
TCTCTATGCGCTCCACATGTCTAAGGT
+
B<><ABCBEDCCE@CA??ABB;;9<?B
@L7FAS:00358:00170
CGTGTCTCTAGGCACAGGATTTTGTGTAG
+
BAABBDBB99:6:>B@@<@>>>4>>@@AA
@L7FAS:00363:00193
ACGAGTGCGTTCCCCATGTCGTAGGTACTC
+
CCBBBBBBAA?ADD9A;<<BBA@A@;;<;D
@L7FAS:00366:00190
ACGCTCGACATGCCCAGGTACAGGAG
+
B@@?@CCCCBBBBB=AA?A@CBCAAA
@L7FAS:00369:00160
ATCAGACACGGACACAGCAGAACACA
+
A@AA@A@@@A>AAAC911;10,100/
@L7FAS:00369:00181
TCTCTATGCGCTCCACATGTCTAAGGT
+
BBBB;;<CCCCDE@CBAAB@?997;=@
@L7FAS:00373:00157
TGATACGTCTCCTTCCTTAGGTTACTTCA
+
9@@@999999@<@>B>B@CC?B?A>?>A9
@L7FAS:00375:00182
TAGTATCAGCCTCGCCATGACGAAGGTATTCC
+
BBCAGBD;;<@@A@A=@>@@@9969<>==595
@L7FAS:00378:00165
AGCACTGTAGCTGTCACTAGTTACTTGT
+
<<CCFCCBCCBBBCBBCCBBB>BBB@AA
@L7FAS:00379:00158
ATATCGCGAGGGTATGGAAGACTCTAT
+
CBBCAAABAAA>?>@C>B>B?BAAA?=
@L7FAS:00381:00153
CGTGTCTCTAGGCACAGATTTGTGTAG
+
4444444/6//,.26///785/////4
@L7FAS:00385:00190
TCTCTATGCGCTCCACATGTCTAAGGT
+
@==@BABBBBBBDECBBB@A@>@>@69
@L7FAS:00387:00185
ATATCGCGAGGGTATGGAAGACTCTAT
+
BABA@A?B9997889A=B=BAA@@@>:
@L7FAS:00392:00165
AGCACTGTAGCTGTCACTAGTTACTTGT
+
AA>?9;9@AACENCCBBBCCB@?@@799
@L7FAS:00393:00158
TCTCTATGCGCTCCACATGTCTAAGGT
+
CBBBA@ACCCCCE@B??ACCB>>=@=@
@L7FAS:00395:00153
TGATACGTCTCCTTCCTTAGTTACTTCA
+
BEBBBDCEBBC?C@CAB@BBA>AA?=AC
@L7FAS:00395:00184
TGATACGTCTCCTTCCTTAGTTACTTCA
+
BBCBBBBCDCCAA?A@C@BBB@EDC@BB
@L7FAS:00352:00248
TGATACGTCTCCTTTCAGTGC
+
AABBBDBECAB=??>@BDBCE
@L7FAS:00354:00239
TCTCTATGCGCTCCACATGTCTAAGGT
+
BAAACCBBCBCCEBB??@DAA@@=@>;
@L7FAS:00357:00204
TTAGTATCAGCCTCGCCATGACGAAGGTATTCC
+
98<C@AAC;;<B>>9959<<<<11-/,///,42
@L7FAS:00357:00208
ATCAGACACGGACACAGCAGAACACAC
+
>>AC=<<DCC@BAAA999@?><A887@
@L7FAS:00362:00246
TGATACGTCTCCTGCCTTAGTTACTTCA
+
DBCBBCCECCC@B??AB@B??>?AB?A@
@L7FAS:00363:00222
ACGCTCGACATGCCCAGGTACAGGAG
+
;;A@ACCCB8999919>;>>CBB?AA
@L7FAS:00363:00224
TAGTATCAGCCTCGCCATGACGAAGGTATTCC
+
DDBAAADA@@@C@@A@AAABB;96<@>>>8;5
@L7FAS:00367:00248
CGTGTCTCTAGGCACAGGATTTTGTGTAG
+
BBBDCCCC99:<?A=?><9999/9@@@@<
@L7FAS:00379:00204
TGATACGTCTCCTTCCTTAGTTACTTCAGT
+
CCBAAABCCCC@C@B@B@BBC@BBC@CCCC
@L7FAS:00382:00217
AGCACTGTAGCTGTCACTAGTTACTTGT
+
<<ECHCB?BBBBBCBBDECCB?DBC@BA
@L7FAS:00397:00219
TCTCTATGCGCTCCACATGTCTAAGGT
+
99?C=<@DBCBED?BA?@@?@@@=@A@
@L7FAS:00350:00258
ATATCGCGAGGGTATGGAAGACTCTATA
+
BA@AACCBBBD@BBBB6;7;AA@@A@==
@L7FAS:00357:00259
ATATCGCGAGGGTATGGAACTATAGAGG
+
9@@>9999999-44477824477167A:
@L7FAS:00363:00288
ACGCTCGACATGCCCAGGTACAGGAG
+
BA@@@CBBBCACDD@;:::CEBC@DC
@L7FAS:00365:00281
ATATCGCGAGGGTATGGAAGACTCTAT
+
BC???BBCFBC?AABC?A>BAA>BBA?
@L7FAS:00365:00283
ATATCGCGAGGGTATGGAAGACTCTATA
+
BABBBBCCCCCAA@AC8;8<BBAB??;?
@L7FAS:00367:00261
ACGCTCGACATGCCCAGGTACAGGAG
+
BB???BCCCBBA?A=>>=@CCCC@CB
@L7FAS:00373:00262
TCTATGCGCTCCACATGTCTAAGGT
+
BBBBBCCBBBB@E@A@BBC;98;@@
@L7FAS:00375:00271
ACGCTCGACATGCCCAGGTACAGGAG
+
BB?BBAAAAAA?=?<<>;>>AAA?AA
@L7FAS:00378:00263
ATCAGACACGGACACAGCAGAACACA
+
BBBB??ACCC?BBCB===8><49887
@L7FAS:00387:00296
AGCACTGTAGCTGTCACTAGTTACTTGT
+
;;BBAACB=>@ECCCCCCCAA?BCC@CD
@L7FAS:00391:00258
ACGAGTGCGTTCCCCATGTCGTAGGTACTC
+
BBB@A>BBCC@AAA9@??@AB@>A><9;;C
@L7FAS:00393:00258
TGATACGTCTCCTTCCTTAGTTACTTCA
+
BBB?BBBCBDC@C@C@B@BBB@BBC@CB
@L7FAS:00353:00314
ATATCGCGAGGGTATGGAAGACTCTATA
+
BBBBBCC::;C>?=@@7;7;AA@A???=
@L7FAS:00368:00327
ATATCGCGAGGGTATGGAAAACTCTATAGAG
+
AB@@@CCA@AC>@@@@=@A@4@AB???????
@L7FAS:00378:00336
TTCTCTATGCGCTCCACATGTCTAAGGT
+
>6=>CAA@CCCBCD@BAABBBB>=;@=@
@L7FAS:00382:00333
CGTGTCTCTAGGCACAGGATTTTGTGTAG
+
CDDCCDCC?996:>=?>=9999/9@@>AC
@L7FAS:00389:00339
TAATACGTCTCCTTCCTTAGTTACTTCA
+
BBAAAABBBCB@@@A@A@BBB>@AA<==
@L7FAS:00392:00321
AGCACTGTAGCTGTCACTAGTTACTTGT
+
<<JCDDCBBBCBCCCCCCCBB?BCC@CE
@L7FAS:00358:00353
ATATCGCGAGGGTATGGAAGACTCTATAGAG
+
BB?A@CCCDBC>?=@B<=<@@@AA???;70.
@L7FAS:00362:00352
CGTGTCTCTAGGCACAGGATTTGTTGTAG
+
BBCCDC::9=>?844//,///+//,//86
@L7FAS:00368:00350
ATCAGAAACGGACACAGCAGAACACAC
+
BBBA??><?B<@AAACCDBBB?B@?<?
@L7FAS:00371:00389
TAGTATCAGCCTCCGCCATGACGAAGGTATTCC
+
9<B999A91/:11,/678ABBC99595944242
@L7FAS:00377:00357
ACGAGTGCGTTCCCCATGTCGTAGGTACTC
+
AABBB@BCCF=?==6=@A@?B@@?>?@@@C
@L7FAS:00354:00411
CGTGTCTCTAGGCACAGGATCTTGTGTAG
+
BBDBBCCCA997:@>@CBCCCC@CAA@?:
@L7FAS:00363:00419
TCTCTATGCGCTCCACATGTCTAAGGT
+
<=CACCBCCCCEB@CBBEB><<CBCBB
@L7FAS:00365:00402
ACGAGTGCGTTCCCCATGTCGTAGGTACTC
+
CBB=?ABCBB@CCC9@@BBABCCD@?:;:C
@L7FAS:00370:00444
CGTGTCTCTAGGCACAGGATTTTGTGTAG
+
BBBCCCBB@@?>?A?:@?9999/9>>>>@
@L7FAS:00377:00429
ATATCGCGAGGGTATGGAAGACTCTATA
+
BBAABCCA@@E=>:@@5;7;??@B::9=
@L7FAS:00386:00449
ACGAGTGCGTTCCCCATGTCGTAGGTACTC
+
BBBBBBBBCD@CCC9BBACACA>=<<9;;C
@L7FAS:00397:00440
TAGTATCAGCCTCGCCATGACGAAGGTATTCC
+
AAF@AABAAABBB@@;@>@?>9969;948285
@L7FAS:00350:00467
TGATACGTCTCCTTCCTTAGTTACTTCA
+
CCC@@ACDCC@BA@A@CCB??=AAAACC
@L7FAS:00352:00454
TGATACGTCTCCTTCCTTAGTTACTTCA
+
CCC9:;CCCDDDD?B?B@==?>ABA>AB
@L7FAS:00353:00451
TCTCTATGCGCTCCACATGTCTAAGGT
+
CBBB99<BAAACC?B;;<CBB;;8<>A
@L7FAS:00365:00459
ACGAGTGCGTTCCCCATGTCGTAGGTACTC
+
BBB?@@DB;;2444/9>>>ACCBB?>8;;D
@L7FAS:00365:00480
AGCACTGTAGCTGTCACTAGTTACTTGT
+
BCCCA?@CCCCBBD?=?ABBB?BBB>AA
@L7FAS:00371:00485
TAGTATCAGCCTCGCCATGACGAAGGTATTCC
+
BBD::>CAAAFBBBB7;9@@@9968;9448=4
@L7FAS:00372:00480
ATCAGACACGGACACAGCAGAACACA
+
@BBBBBBBBB?;<;<;>>@>@<?887
@L7FAS:00379:00479
TCTCTATGCGCTCCACATGTCTAAGGT
+
DCCD@@ABCCCCE@BAABDDB998;@B
@L7FAS:00380:00467
TGATACGTCTCCTTCCTTAGTTACTTCA
+
BBBBBC::<BB@B@C>@<>98599959A
@L7FAS:00381:00470
ATATCGCGAGGGTATGGAAGACTCTAT
+
BBBBDBC@@?B=?=BC=@;@@@?>?<=
@L7FAS:00381:00499
TGATACGTCTCCTTCCTTAGTTACTTCA
+
9<CBBBBCBCB=?>@>@@A@@=@@@=@B
@L7FAS:00391:00499
TAGTATCAGCCTCGCCATGACGAAGGTATTCC
+
BBC::>CABABBCCC99;??@9969<999<@5
@L7FAS:00392:00451
TCTCTATGCGCTCCACATGTCTAAGGT
+
DBCC::<BDCCHE@BABECBB??=@?@
@L7FAS:00393:00499
AGCACTGTAGCTGTCACTAGTTACTTGT
+
@ACDA@ACCCCBBCBBCEC999:CB@CC
@L7FAS:00350:00515
ACGCTCGACATGCCCAGGTACAGGAG
+
BBAAAB@AACBBBC=AA?AADCC@CB
@L7FAS:00356:00513
TGATACGTCTCCTTCCTTAGTTACTTCA
+
BCCCCCDCBBC@C@C@E@BBB@CDBCBB
@L7FAS:00356:00524
AGCACTGTAGCGTCACTAGTTACTTGT
+
CDBBCCCAAABBBBBBBBBB?CCC@CC
@L7FAS:00359:00514
TGATACGTCTCCTTCCTTAGTTACTTCA
+
BCBAAABCCDCAC@B?B@BBB>AAC@DC
@L7FAS:00361:00517
TAGTATCAGCCTCGCCATGACGAAGGTATTCC
+
>@B;;<CA@A?@BBC=@@@@A9969<;9;@F8
@L7FAS:00368:00517
TGATACGTCTCCTTCCTTAGTTACTTCA
+
CCCBBBABBBBAB@B>B?BBC@BCB@CB
@L7FAS:00377:00543
ACGAGTGCGTTCCCCATGTCGTAGGTACTC
+
BBBB?BCB>;2444/9>@>@@???::;;??
@L7FAS:00385:00534
CGTGTCTCTAGGCACAGGATTTTGTGTAG
+
BACCCCBA99;?BABCC?BBAA4>>>@A<
@L7FAS:00388:00516
TACTGAGCTACACACACAGAAAGATTGGT
+
BBBBDCCB@ABCCBAAA@@@B=BAB@AAD
@L7FAS:00388:00536
ATATCGCGAGGGTATGGAAGACTCTATA
+
BBABBCCGAAC>=8?@5;8<BBCCBB??
@L7FAS:00388:00547
TCTCTATGCGCTCACACTGTCTAAGGTA
+
444499@>B><11,,,//6...777766
@L7FAS:00389:00541
TCTCTATGCGCTCCACATGTCTAAGGT
+
B>AABBBCCCCDE?A@@?@@>997;>@
@L7FAS:00390:00523
ACGAGTGCGTTCCCCATGTCGTAGGTACTC
+
BBA??ACBA;2:44/9=>?CCBBB>=:;;D
@L7FAS:00356:00591
AGCACTGTAGCTGTCACTAGTTACTTGT
+
CBCCCAABCCDDCCCDCFBBB>AACADE
@L7FAS:00362:00599
AGCACTGTAACTGTCACTAGTTACTTGT
+
B?AAGBC?AAACDCBAADCCB?DBDACC
@L7FAS:00365:00560
TCTCTATGCGCTCCACATGTCTAAGGT
+
BDDC??@@ACCCDACABB@A@@?=@?B
@L7FAS:00370:00569
ATATCGCGAGGGTATGGAAGACTC
+
BB??@CDBBBCAB=BB<=;?@@?A
@L7FAS:00370:00594
TCTCTATGCGCTCCACATGTCTAAGGT
+
BABB@@ACCCBCD@BABBAA@BB?BAB
@L7FAS:00371:00589
ATCAGACACGGACACAGCAGAACACAC
+
BBBBBBBBBC>?@:<<BB@?B498877
@L7FAS:00375:00559
TCTCTATGCGCTCCACATGTCCTAAGGT
+
@?AA@@ABDCCCCABA??DA?<;;8<@A
@L7FAS:00379:00580
TCTCTATGCGCTCCACATGTCTAAGGT
+
B?AAA?FBCCCCD@D?@?A??===@@B
@L7FAS:00383:00563
ATATCGCGAGGGTATGGAAGACTCTAT
+
BA?@>@?@===<==@A=B=BAAAA??;
@L7FAS:00384:00574
CGTGTCTCTAGGCACAGGATTTTGTGTAG
+
BBC@BCBB???<@=9:@?9999/9?>>@=
@L7FAS:00386:00556
TCTCTATGCGCTCCACATGTCTAAGGT
+
BBBB@@ABBCECD@BAABCBA>><@=@
@L7FAS:00386:00575
TAGTATCAGCCTCGCCATGACGAAGGTATTCC
+
@@CAAABA@@A@@;;59@>>>9969<>>>595
@L7FAS:00394:00590
ATCAGACACGGACACAGCAGACA
+
BBBAA@@?995999B@<67****
@L7FAS:00394:00595
TCTCTATGCGCTCCACATGTCTAAGGT
+
CBCC::<CDCCCE?BBBB<=<AC@B@A
@L7FAS:00398:00551
TGATACGTCTCCTTCCTTAGTTACTTCA
+
DBB;;<CBABC=@=@8;59@@>ACBADC
@L7FAS:00399:00558
ACGAGTGCGTTCCCCATGTCGTAGGTACTC
+
AABBBBBBA;2444/9999?@B8747888>
@L7FAS:00357:00620
AGCACTGTAGCTGTCACTAGTTACTTGT
+
BEDDBBBCECBCBDBCBA=98599@<AB
@L7FAS:00357:00641
AGCACTGTAGCTGTCACTAGTTACTTGTG
+
@9@=A99;<:;;@A11111/424492449
@L7FAS:00358:00602
TAGTATCAGCCTCGCCATGACGAAGGTATTCC
+
BBCAAACAAAB@@99599??@9924;844242
@L7FAS:00360:00611
TGATACGTCTCCTTCCTTAGTTACTTCA
+
BBBCEDBBBBC?B?B@B@BBC?BCB?CC
@L7FAS:00363:00607
ATCAGACACGGACACAGCAGAACACAC
+
BBB:;<@@AB@AABCCCBCBB?B@@?B
@L7FAS:00369:00612
AGCACTGTAGCTGTCACTAGTTACTTGT
+
;<@@:9<<CCCECCCDCGBCC?B<<<>>
@L7FAS:00374:00629
TAGTATCAGCCTCGCCATGACGAAGGTATTCC
+
BBC@DACAAAB@A;;591<<<11,/5///,42
@L7FAS:00374:00640
TGATACGTCTCCTTCCTTAGTTACTTCA
+
BBC??@CECCC@B?B@B@BBB?AAC@CA
@L7FAS:00386:00611
ACGAGTGCGTTCCCCATGTCGTAGGTACTC
+
BABABBBCCB;?==6@@B@CCCCC@88;;C
@L7FAS:00396:00626
ATCAGACACGGACACAGCAGAACACA
+
BBBB::<CCC>BA@?999>>>;>887
@L7FAS:00397:00633
TCTCTATGCGTTCCACATGTCTAAGGT
+
BCCC:9<BBBB@B?A@@ABBB@?<@=;
@L7FAS:00362:00678
ACGAGTGCGTTCCCCATGTCGTAGGTACTC
+
BBB?@@FA;;2444/9999BCC;:7:;;;?
@L7FAS:00372:00682
AGCACTGTAGCTGTCACTAGTTACTTGT
+
??BCB@ABCCCCCFDDCCCBB@DCC@AE
@L7FAS:00379:00676
TAGTATCAGCCTCGCCATGACGAAGGTAATCC
+
BAD@AACBAB@BBAA=>@???998<;>>@??<
@L7FAS:00382:00654
ATATCGCGAGGGTATGGAAGACTCTATA
+
B>?@DCD::;C?;8;>495;;;BC::9@
@L7FAS:00385:00667
ATCAGACACGGACACAGCAGAACACAC
+
C@BBCBBB@@=@@999<;>>>=@8876
@L7FAS:00386:00684
ATATCGCGAGGGTATGGAAGACTCTAT
+
BBBBBCCCABC=B=BB=@<@@@?A??;
@L7FAS:00388:00672
CGTGTCTCTAGGCACAGGATTTTGTGTAG
+
BBCBBCBB::9>A=99>;9999/9>>?@@
@L7FAS:00389:00699
TCTCTATGCGCTCCACATGTCTAAGGT
+
B?@@@@ACCCCDC?BAABCCC??=@@A
@L7FAS:00390:00650
TGATACGTCTCCTTCCTTAGTTACTTCA
+
BCB?ABBCDDC@B@B@B@BBB@BCC@CD
@L7FAS:00390:00687
AGCACTGTAGCTGTCATTAGTTACTTGT
+
1111/1////A@99911--00*//699:
@L7FAS:00391:00683
ACGAGTGCGTTCCCCATGTCGTAGGTACTC
+
CBBBABBDAA<BBB4;<BBECBBB=?;;;C
@L7FAS:00351:00743
ACGAGTGCGTTCCCCATGTCGTAGGTACTC
+
==AA@<99>B6999,444477776368383
@L7FAS:00352:00728
ATCAGACACGGACACAGCAGAACACAC
+
BBBB@?ABBC:<>DCBBBFCC?BBB>C
@L7FAS:00361:00709
AGCACTGTAGCTGTCACTAGTTACTTGT
+
AACDCABBBBCBBCBCCCB??<?CB?BC
@L7FAS:00361:00734
ACGCTCGACATGCCCAGGTACAGGAG
+
B?:;;CAAADCCAA<;:6:ABCCACC
@L7FAS:00363:00702
TGATACGTCTCCTTCCTTAGTTACTTCA
+
AACAAACCCBB?BADCG;:;B8;<B?B@
@L7FAS:00363:00706
AGCACTGTAGCTGTCACTAGTTACTTGT
+
@@ECDCCBCCBBBECCCCECC@BBB@@C
@L7FAS:00363:00727
AGCACTGTAGCTGTCACTAGTTACTTGT
+
@@CGA?ACCCCDCCCCBDB996;BB=BE
@L7FAS:00363:00738
AGCACTGTAGCTGTCACTAGTTACTTGT
+
BCBECCCBDCCCDCCCCCCCB?ABB:<<
@L7FAS:00366:00728
TGATACGTCTCCTTCCTTAGTTACTTCA
+
BBB?ABCCCCC@C@C@C@BBC@DCC@CB
@L7FAS:00366:00734
CGTGTCTCTAGGCACAGGATTTTTTTTTTTTTTGTGTAGA
+
BBBDCCBB@@??AC@=:=1111111111111/"///67::
@L7FAS:00371:00730
TGATACGTCTCCTTCCTTAGTTACTTCAGTT
+
BBB=@ABCBCB@D@C@C@BBB@@@C:0,(()
@L7FAS:00388:00728
TACTGAGCTACACACACAGAAAGATTGGT
+
BCBCCBCCBAA@AC;;9B888/8=<:?@?
@L7FAS:00393:00717
TGATACGTCTCCTTCCTTAGTTACTTCA
+
BEBBCCCBBAA?BBE@C@B??=@BB@CC
@L7FAS:00394:00733
TGATACGTCTCCTTCCTTAGTTACTTCA
+
BCB?ABBCBBB@C@B@B@BBB@BBB@DB
@L7FAS:00395:00721
TCTCTATGCGCTCCACATGTCTAAGGT
+
CCCC::<CDDDCD@CAAA@@@@@=@AA
@L7FAS:00359:00757
TCTCTATGCGCTCCACATGTCTAAG
+
9;@@@@ABCDDDE@C9<<DDECCA<
@L7FAS:00362:00762
TGATACGTCTCCTTCCTTAGTTACTTCA
+
BBA??AAAACD@C@C@B?BBB=@AA=AA
@L7FAS:00366:00787
TCTCTATGCGCTCCACATGTCTAAGGT
+
444444>999B99599>>?@999<>28
@L7FAS:00369:00773
TACTGAGCTACACACACAGAAAAGATTGGT
+
@ABBDFJCBA@@AB@=>@8888.87747=?
@L7FAS:00378:00785
AGCACTGTAGCTGTCACTAGTTAACTTGT
+
4444444@CC994444::66:,1,/6566
@L7FAS:00379:00770
CGTGTCTCTAGGCACAGGATTTTTTTTGTGTAG
+
CBBGBB??99;>BD999<99999999$8>>84;
@L7FAS:00382:00787
TGATACGTCTCCTTCCTTAGTTACTTCA
+
BBBAAAAGBDC@B@B@B@BBB?C@@=@C
@L7FAS:00384:00787
ACGCTCGGACATGCCCAGGTACAGGAG
+
==:1/11,11119980437746//,//
@L7FAS:00392:00792
TCTCTATGCGCTCCACATGTCTAAGGT
+
@@AACBBBCCCDECBA@AC@?@@=@?@
@L7FAS:00395:00783
ATCAGACACGGACACAGCAGAACACAC
+
BBB@@?BBB>=@@BBBBBBBC=@>A??
@L7FAS:00353:00809
ATATCGCGAGGGTATGGAAGACTCTAT
+
BB:;;BBAABB=B@BB?B?BAAABBA=
@L7FAS:00354:00848
ATATCGCGAGGGTATGGAAGATCTCTAT
+
@@AA;<;A@@A<A@>?;>;>84433311
@L7FAS:00360:00819
TGATACGTCTCCCTTCCTTAGTTACTTTA
+
@@>??>999949592429@==9<9444-4
@L7FAS:00362:00848
TCTCTATGCGCTCCACATGTCTAAGG
+
BC@@@<;;A@@??<<11////49242
@L7FAS:00363:00805
AGCACTGTAGCTGTCACTAGTTACTTGT
+
;;CCDABBBDECCCCDDCEBB>AAD@CD
@L7FAS:00366:00811
ATCAGACACGGACACAGCAGAACACAC
+
BBBB@@@BBC=AACCCCCDCB@BA@=?
@L7FAS:00380:00835
ACGCTCGACATGCCCAGGTACAGGAG
+
BBBBBBABBBCBBB=><=@CDDC?CC
@L7FAS:00383:00839
TCTCTATGCGCTCCACATGTCTAAGGT
+
?ABBAAACDCBCE@C@@?CBBAB?B@B
@L7FAS:00389:00802
AGCACTGTAGCTGTCACTAGTTACTTGT
+
<<DDDCCBCCCBBCBBCDCCC=@AC@CF
@L7FAS:00391:00805
TAGTATCAGCCTCGCCATGACGAAGGTATTCC
+
BBC::?CBBBCBCBB8;9B>B996;<999=>5
@L7FAS:00392:00804
CGTGTCTCTAGGCACAGGATTTTGTGTAG
+
CBBDCDBB99:=?@9??<9999/9@@??<
@L7FAS:00350:00890
TATGCGCTCCACATGTCTAAGGT
+
B??@ACBBB?BA@@BBB998;>@
@L7FAS:00358:00852
TCTCTATGCGCTCCACATGTCTAAGGT
+
;<BBBBBBBBBCE?ABBAB@A;;79=@
@L7FAS:00362:00875
TACTGAGCTACACACACAGAAAGATTGGT
+
BB?=BCBB@@AADCBBBC:::5:@?=A@C
@L7FAS:00364:00895
ACGAGTGCGTTCCCCATGTCGTAGGTACTC
+
BBB@@@BCCB=?==6==?>ABA@A>::;<C
@L7FAS:00367:00884
TAGTATCAGCCTCGCCATGACGAAGGTATTCC
+
BBC@AACAFABA@@A=@>@=?9959<999;>5
@L7FAS:00368:00873
ATCAGACACGGACACAGCAGAACACA
+
BBBBAAABCC>@AAA?@@>><;>887
@L7FAS:00370:00898
CGTGTCTCTAGGCACAGGATTTTGTGTAG
+
BBCBCCBD9::>AA=?><9999/9AA@AA
@L7FAS:00376:00858
AGCACTGTAGCTGTCACTAGTTACGC
+
BCBCCAB;=AAECDCBCCCBA@BCCB
@L7FAS:00378:00880
TGATACGTCTCCTTCCTTAGTTACTTCA
+
BBB@BBBCBCC@C?B?B@BCB?CBC@CB
@L7FAS:00379:00881
ACGAGTGCGTTCCCCATGTCGTAGGTACTC
+
BBB?@@BDBC6944/9>>>@B???:?;<;A
@L7FAS:00387:00871
TCTCTATGCGCTCCACATGTCTAAG
+
<;BA@@@><<?11,/789491/=,/
@L7FAS:00387:00876
TAGTATCAGCCTCGCCATGACGAAGGTATTCC
+
CBCABECBBB@@AAB>A>@999968<844242
@L7FAS:00394:00894
TACTGAGCTACGACACACAGAAAGATTGGT
+
=9=<AA@=<<1////444;>@B<<<A=A>@
@L7FAS:00395:00863
TACTGAGCTACACACACAGAAAGATTGGT
+
D@??CCCBBBBBBC=9>?887/87747>A
@L7FAS:00396:00864
ACGAGTGCGTTCCCCATGTCGTAGGTACTC
+
BBBBBBBCCB=@==6=@@?BB@??=?;;<C
@L7FAS:00352:00941
ACGAGTGCGTTCCCCATGTCGTGGTACTC
+
BBBB@@BDCB6:::-4=@BBCCC@BBBBB
@L7FAS:00352:00949
AACAGACACGGACACAGCAGAACACAC
+
BEBBE@AABC?BBA@@BBAAA>A????
@L7FAS:00353:00901
CGTGTCTCTAGGCACAGGATTTGTGTAG
+
BBADCCCBBBC@BBAF@59991994:;9
@L7FAS:00357:00938
TAGTATCAGCCTCGCCATGACGAAGGTATTCC
+
@?CADBEAABAAABC?@@>9?9959;>>>;>;
@L7FAS:00363:00944
TAGTATCAGCCTCCGCCATGACGAAGGTATTCC
+
<;@99:B99959924::494>A99542444242
@L7FAS:00376:00946
ATCAGACACGGACACAGCAGAACACAC
+
BABA?AABBC;;<A@;;;@>A;@8::?
@L7FAS:00377:00900
ACGAGTGCGTTCCCCATGTCGTAGGTACTC
+
BBBBBBCB@;2444/9>?>AB;::>?;;;C
@L7FAS:00377:00919
CGTGTCTCTAGGCACAGGATTTTTTGTGTAAAGGC
+
BBACCCBB???@CBA?@>999999)9>>BDEBB@B
@L7FAS:00381:00938
ACGCTCGACATGCCCAGGTACAGGAG
+
BB?A?CABBBBEGE>BA?ABDCC@BB
@L7FAS:00384:00942
CGTGTCTCTAGGCACAGGATTTTGTGTAG
+
BBBCCDBCAAB>AB==><999;/9@BBCA
@L7FAS:00386:00922
AGCACTGTAGCTGTCACTAGTTACTTGT
+
CCCC=:DBEBCCDFCCBAABB=@AC@CC
@L7FAS:00389:00921
CGTGTCTCTAGGCACAGGATTTTGTGTAG
+
:<DEBBBA;;9889@@B69999-944444
@L7FAS:00392:00943
CGTGTCTCTAGGCACAGGATTTTGTGTAG
+
BBBCFCDD::9?B>??A<@@@@6@BC<==
@L7FAS:00393:00939
CGTGTCTCTAGGCACAGGATTTTGTGTAG
+
@@CBBCCC@@?<@=99><9999/9?@>@@
@L7FAS:00393:00943
ACGAGTGCGTTCCCATGTCGTAGTACTC
+
BBBBBCDB=:644-9981;;7-,,,,,2
@L7FAS:00395:00922
TAGTATCAGCCTCGCCATGACGAAGGTATTCC
+
@=BAAACCCCAB@BB=@>@@@9959<@@@;?<
@L7FAS:00396:00905
TAGTATCAGCCTCGCCATGACGAAGGTATTCC
+
??B::=CBBBA@@@B7;9>>A9958<998??5
@L7FAS:00399:00922
CGTGTCTCTAGGCACAGGATTTTGTGTAG
+
BBCBCCCC@@@?AA9:@59999/9@@@BA
@L7FAS:00353:00972
TGATACGTCTCCTTCCTTAGTTACTTCA
+
BBBABCBCBBC@C?B?B>ABC@CDB@DB
@L7FAS:00353:00999
TCTCTATGCGCTCCACATGTCTAAGGT
+
BBCCBBDBCCCCC?@A@ABAA;;8;B;
@L7FAS:00363:00985
CGTGTCTCTAGGCACAGGATTTTGTGTAG
+
BBBCCCHB::9?B=??A>@@>@4@@A@@@
@L7FAS:00364:00998
ATCAGACACGGACACAGCAGAACACAC
+
BBBB@@@@AC9;<CCBABBAB?BAAAB
@L7FAS:00366:00957
TCTCTATGCGCTCCACATGTCTAAGGT
+
BBCC@@ACDCCDDDBBAABA@996<>@
@L7FAS:00366:00991
AGCACTGTAGCTGTCACTAGTTACTTGT
+
BCBABBC@AAAAACBBCDAA@;>99699
@L7FAS:00370:00988
TAGTATCAGCCTCGCCATGACGAAGGTATTCC
+
>>B::<CBBBA@A@@599@??9954;944882
@L7FAS:00373:00971
ATATCGCGAGGGTATGGAAGACTCTA
+
CBBBBAABBAB>>=@A<@=@@@@@?=
@L7FAS:00379:00995
ACGAAGTGCGTTCCCCATGTCGTAGGTACTC
+
BBB?=@@BCCC=@==6=@?=;@???:???@A
@L7FAS:00385:00963
TACTGAGCTACACACACAGAAAGATTGGT
+
DBB@CCBCABDBCC@@>?888/8>>;A@C
@L7FAS:00385:00975
TCTCTATGCGCTCCACATGTCTAAGGT
+
CBCC?@BCCCCCE>@AAABAA;;7;>9
@L7FAS:00385:00990
AGCACTGTAGCTGTCACTAGTTACTTGT
+
BBCBCBCBDDCCCCCBCCBCC?BBD=AA
@L7FAS:00388:00971
TCTCTATGCGCTCCACATGTCTAAGGT
+
A@AAAA@CCCCBCACBBBAA?@@=@>;
@L7FAS:00389:00998
TCTCTATGCGCTCCACATGTCTAAGGT
+
ACEABBBEDED@AA?@@ACB@>C@C@<
@L7FAS:00394:00996
TAGTATCAGCCTCGCCATGACGAAGGTATTCC
+
AADBBBCBBC@A@9:6;9>>B9964<994242
@L7FAS:00395:00995
ATCAGACACGGACACAGCAGAACACAC
+
BBBA@@@BBD=AADBABBBBB=@>@??
@L7FAS:00397:00985
ATATCGCGAGGGTATGGAAGACTCTAT
+
BB@@?=9@4997;@AB?C@C@@?B@@;
@L7FAS:00399:00957
TAGTATCAGCCTCGCCATGACGAAGGTATTCC
+
@AC@AADAFAABA@@=@>@@@9969;944282
@L7FAS:00352:01033
ATCAGACACGGACACAGCAGAACAC
+
A?BB99<@@@;@9=9999>>>=@88
@L7FAS:00356:01010
ACGCTCGACATGCCCAGGTACAGGAG
+
B@99:CCDCCCCCCBAA?A@CEC@AA
@L7FAS:00357:01049
CGTGTCTCTAGGCACAGGATTTTGTGTAG
+
CCCCEBBBAABACC@?><9999/9>>@@B
@L7FAS:00364:01017
TCTCTGCGCTCCACATGTCTAAGGT
+
AACAAA@?BCC>@@BBCBC;;7;>@
@L7FAS:00365:01038
TGATACGTCTCCTTCCTTAGTTACTTCA
+
@@BDCABCA@@@C@C@C?BBA8<<ACA@
@L7FAS:00367:01038
CGTGTCTCTAGGCACAGGATTTTGTGTAG
+
B@ABCCCC::;>AA??@=9999/9@?ABD
@L7FAS:00370:01029
TGATACGTCTCCTTCCTTAGTTACTTCA
+
BBBBBCAEACB@C@B@B@BBC@EAA?AB
@L7FAS:00370:01037
ATATCGCGAGGGTATGGAAGACTCTAT
+
BB??AB@@9;;:9BCC?B?BAA>AB;?
@L7FAS:00372:01002
TCGACATGCCCAGGTACAGGAGACTG
+
CBBBCCDCBB>?B>A@@@D@CBAABB
@L7FAS:00375:01014
ATATCGCGAGGGTATGGAAGACTCTAT
+
BB@ABBCBBBC>>=??<@=@@BAB???
@L7FAS:00377:01002
ATCAGACACGGACACAGCAGAACAC
+
BBBB@@@@AB=@@;99999985988
@L7FAS:00381:01020
ATCAGACACGGACACAGCAGAACACAC
+
BAABBCC@AA=@AACB999>>;>8876
@L7FAS:00382:01048
TGATACGTCTCCTTCCTTAGTTACTTCA
+
BBBBBBBCBCB@B@B@B@BBB@CDC@CA
@L7FAS:00391:01028
TAGTATCAGCCTCGCCATGACGAAGGTATTCC
+
?BB@AACCCCEBAAB7;9@@F9969;999<@5
@L7FAS:00356:01091
TCTCTATGCGCTCCACATGTCTAAGGT
+
@AAAAABCCCCDCA@ABA@A@995959
@L7FAS:00357:01054
TAGTATCAGCCTCGCCATGACGAAGGTATTCC
+
BADAAAEAAABBA;:6;>@?@9959<>>>595
@L7FAS:00359:01053
TCTCTATGCGCTCCACATGTCTAAGGT
+
CAAAABACECH;:>;CAABB@@>5969
@L7FAS:00364:01081
TAGTATCAGCCTCGCCATGACGAAGGTATTCC
+
AAB;:=CA@@?899959999444242444242
@L7FAS:00379:01061
ACGAGTGCGTTCCCCATGTCGTAGGTATC
+
BBBABCB;9:2444/9999???8:47?96
@L7FAS:00380:01062
TCTCTATGCGCTCCACATGTCTAAGGT
+
DBCD@@ACCDCCD@BBBDBBB??=@@B
@L7FAS:00391:01058
TGATACGTCTCCTTCCTTAGTTACTTCA
+
CCC@?ACFBDCAB?@?A<9;;?AAA>AA
@L7FAS:00391:01094
TCTCTATGCGCTCCACATGTCTAAGGT
+
@@AAAABCCCCAA?AAAABAA@C=@;@
@L7FAS:00395:01053
TACTGAGCTACACACACAGAAAGATTGGT
+
BBAABCBBBBBBCCCB@@77757=7=A?C
@L7FAS:00396:01064
ATATCGCGAGGGTATGGAAGACTCTATA
+
=<?@BCCDCCC@B@@@;@=@@@?BB@?=
@L7FAS:00352:01123
ACGCTCGACATGCCCAGGTACAGGAG
+
BEBAACBCB@@BBB<AA>@?BBB@BB
@L7FAS:00355:01138
TGATACGTCTCCTTCCTTAGTTACTTCA
+
CCCCBEDAAAD;<:<8<9<BB@CFDCCB
@L7FAS:00358:01134
CGTGTCTCTAGGCACAGGATTTTGTGTAG
+
BBCBABBB??A@BBCCCBCCCC:CCCBCC
@L7FAS:00360:01126
ATCAGACACGGACACAGCAGAC
+
BBBB??@BBC>BAB>91-8--,
@L7FAS:00360:01135
ATATCGCGAGGGTATGGAAGACTCTA
+
BAAA@=;449919@@B=A=@?????<
@L7FAS:00372:01146
CGTGTCTCTAGGCACAGGATTTTGTGTAG
+
BBCBBBBB??A@BECB@>9444-4??ACC
@L7FAS:00378:01112
TACTGAGCTACACACACAGAAAGATTGGTG
+
C?>=CBBBBABBBCB=>A:88/87747:=<
@L7FAS:00380:01113
TGATACGTCTCCTTCCTTAGTTACTTCA
+
CCBAAB@A@AB?B@C?A>B;4299959A
@L7FAS:00380:01127
TCTCTATGCGCTCCACATGTCTAAGGT
+
B?AACCBBCBBCE@B??@CF@997;<>
@L7FAS:00382:01136
TCTCTATGCGCTCCACATGTCTAAGGT
+
AABBCBBBCCCDD@CBBCCAAAB@BA=
@L7FAS:00384:01128
ACGCTCGACATGCCCAGGTACAGGAG
+
BBBDBBAAAAADBC=@?=>====<>8
@L7FAS:00384:01129
TACTGAGCTACACACACAGAAAGATTGGT
+
DB@ACDCC@ABBBA@=>@988/88747:=
@L7FAS:00387:01132
TACTGACACAGAAAGATTGGTGCTGCG
+
;<BCEDECCCCBB>99:<?<??BBBBB
@L7FAS:00350:01175
AGCACTGTAGCTGTCACTAGTTACTTGT
+
@CCC<:?CCCCCBC@BBBCBB?DDC>DA
@L7FAS:00351:01171
TAGTATCAGCCTCGCCATGACGAAGGTATTCC
+
CCC::>EAAAACAAAACDCDD:;8<>A@A=A;
@L7FAS:00351:01184
CGTGTCTCTAGGCACAAGTTTTTTTT
+
A@ABBCCA@@@=?999?944444444
@L7FAS:00353:01182
ATCAGACACGGACA
+
<AA99<@999<11*
@L7FAS:00353:01191
AAAAAAAAAAAAAAAAAAAAAATA
+
444444444444444444444"./
@L7FAS:00357:01167
TCTCTATGCCTCCACATGTCTAAGGT
+
BBCCBCBBCCCD>AADFCECCC@CB<
@L7FAS:00368:01152
TAGTATCAGCCTCGCCATGACGAAGGTATTCC
+
BACAABC9:<A@@>?599?>?992/,///,/,
@L7FAS:00368:01183
ATCAGACACGGACACAGCAGAACACA
+
<CC;;<CCCA@;99999999844331
@L7FAS:00377:01193
CGTGTCTCTAGGCACAGGATTTTTTTGTGAG
+
///4:>?999958991?,111111/&/////
@L7FAS:00398:01209
TCTCTATGCGCTCCACATGTCTAAGGT
+
CCCCCBBBBCCAA?AFDDCBCBC=A>A
@L7FAS:00412:00021
ATATCGCGAGGGTATGGAAGACTCTATA
+
BB@AABCABACA?=@B=@=@BBBCCCB<
@L7FAS:00419:00014
TGATACGTCTCCTTCCTT
+
BEBBBBDDBBB>A?@>A?
@L7FAS:00421:00020
TAGTATCAGCCTCACCATGACGAAGGTATTCC
+
B?B::@DDCC@CCBCBB@?=A;;7;=>9@>B>
@L7FAS:00441:00025
ATCAGACACGGACACAGCAGAAC
+
;@@B@@@BBA?@B111-,***)*
@L7FAS:00443:00023
TCTCTATGCGCTCCACA
+
BAAABA@?DAACE@CBC
@L7FAS:00448:00010
ATATCGCGAAGGGT
+
B>?@BCCBC?A@<>
@L7FAS:00401:00053
TACTGAGCTACACACACAGAAAGATTGGT
+
>?ACCCCC?@@@ACBBA@:::5;?;:A>A
@L7FAS:00406:00078
CGTGTCTCTAGGCACAGGATTTTGTGTAG
+
>@@A@BCCBBB?CBCCB@9999/9>??9<
@L7FAS:00413:00050
TCTCTATGCGCTCCACATGTCTAAGGT
+
BBCC@?@BBBBECABCBB:;;@@=@AB
@L7FAS:00413:00095
CGTGTCTCTAGGCACAGGATTTTGTGTAG
+
BBCBCCBB99848>??@<>??>4>99999
@L7FAS:00418:00061
AGCACTGTAGCTGTCACTAGTTACTTGT
+
@?CCAAACCCEBBCCCCCBBB?CCC@@A
@L7FAS:00418:00063
ACGCTCGACAATGCCCAGGTACAGGAG
+
99>9999444244;;-4373344;244
@L7FAS:00422:00065
TACTGAGCTACACACACAGAAAGATTGGT
+
DBAACCEA99;@A@999A98808?>>A@E
@L7FAS:00424:00085
ACGAGTGCGTTCCCCATGTCGTAGGTACTC
+
BBCABBBBCE@BBB6=@@???:::::;<@B
@L7FAS:00430:00088
ACGAGTGCGTTCCCCATGTCGTAGGTACTC
+
9;CBCCCC::2444/9848D;;36378339
@L7FAS:00433:00088
ACGCTCGACATGCCCAGGTACAGGAG
+
C@@ABCBBBBBCDE>BA>ACDDC@BB
@L7FAS:00436:00065
ATATCGCGAGGGTATGGAAACTCTATAGAG
+
@>B@@ADCCCH@;;=A>@B7;9>>=<=<:0
@L7FAS:00437:00057
TGATACGTCTCCTTCCTTAGTTACTTCA
+
BBB?ABBCBCD@D?A?B@BCC@BBBACC
@L7FAS:00441:00082
TCTCTATGCGCTCCACATGTCTAAGGT
+
BAAB:9<BCCCCD>?;;<A@@995<>@
@L7FAS:00400:00125
AGCACTGTAGCTGTCACTAGTTAATTGT
+
BBDCCBBBCCBBADABCCCCB@C@C?BB
@L7FAS:00407:00146
AGCACTGTAGCTGTCACTAGTTACTTGT
+
99>9499AECAA@=:94966:,1/7776
@L7FAS:00410:00116
TGATACGTCTCCTTCCTTAGTTACTTCA
+
BBBBBBBDBBB@C@B@B@BBB?CCC@CB
@L7FAS:00412:00136
TCTCTATGCGCTCCACATGTCTAAGGT
+
CEDC::<CECCEECB::;BB@;;7;<9
@L7FAS:00413:00109
TAGTATCAGCCTCGCCATGACGAAGGTATTCC
+
BBCAABCBBB@BBBC?A@@:A;459<>?>696
@L7FAS:00414:00101
TAGTATCAGCCTCGCCATGACGAAGGTATTCC
+
@@CAAACCBB@BCBB@BCCCE@@>ABBBB?B=
@L7FAS:00417:00101
ACGCTCGACATGCCCAGGTACAGGAG
+
BBABBBBBBBBBBC>AA>A@CBC@BB
@L7FAS:00417:00144
TAGTATCAGCCTCGCCATGACGAAGGTAATTCC
+
@AA===DCBB@;9<C8<<>?@@<:6:11,/787
@L7FAS:00420:00145
ATATCGCGAGGGTATGGAAGACTCTAT
+
BABABBC@@AD@A@AC8;6<???B::;
@L7FAS:00425:00121
TCTCTATGCGCTCCACATGTCTAAGGT
+
A;<<<<<CCDCHD@C9:;CCCBB>B@<
@L7FAS:00426:00138
ACGCTCGACATGCCCAGGTACAGGAG
+
CB@@@CBBBCCCCC>BA@B?EBC@CB
@L7FAS:00428:00118
TCTCTATGCGCTCCACATGTCTAAGGT
+
BBBB@@ACBCBCD@CAAADA@BB>B?B
@L7FAS:00429:00133
AGCACTGTAGCTGTCACTAGTTACT
+
BCBBDCCCAAACBCBBBDCAB?BC@
@L7FAS:00430:00145
ATCAGACACGGACACAGCAGAACACAC
+
BBBBBA>@@@=@>BAABBCCC?B@@?B
@L7FAS:00433:00139
AGCACTGTAGCTGTCACTAGTTACTTGT
+
@@CCCCBBCCBAACABDDCBB?BAC@BB
@L7FAS:00434:00114
AGCACTGTAACTGTCACTAGTTACTTGT
+
BBBACCA@A>AECCCABA@@@@DCC@AA
@L7FAS:00437:00138
ATCAGACACGGACACAGCAGAACACAC
+
B@A@@@?111,//<://///6,/...1
@L7FAS:00439:00120
TACTGAGCTACACACACAGAAAGAATAG
+
BBBEBCCA999>99/7///.686662..
@L7FAS:00442:00125
TCTCTATGGCGCTCCACATGTCTAAGGT
+
A<<<ABBBADDCECACCBB@;;<@?B@<
@L7FAS:00443:00120
TCTCTATGCGCTCCACATGTCTAAGGT
+
BBCB?@BBCCCJFA@@?@BA@996;=9
@L7FAS:00401:00165
ACGAGTGCGTTCCCCATGTCGTAGGTACTC
+
BCCCCCCB;;2444/999;BFB??;?888>
@L7FAS:00404:00187
TGATACGTTTCCTTCCTTAGTTACTTCAGTAC
+
CBB99;BCEAA>@>@@A@BBB?BAA@BBB>AA
@L7FAS:00405:00197
TGATACGTCTCCTTCCTTAGTTACTTCAGT
+
CCCBBBCBCCA@B@B@B?BBB?ABD@BABB
@L7FAS:00409:00176
ATATCGCGAGGGTATGGAAGACTCTAT
+
BB??@CDBABC>@=@@<@;@@AABAA?
@L7FAS:00417:00157
TTATACGTCTCCTTCCTTAGTTACTTCA
+
428999?AGDCAC=A=A>AAB=@AA?AA
@L7FAS:00421:00196
TACTGAGCTACACACACAGAAAGATTGGT
+
BB?=CECC??@AAB@@>B;:868>=;A@C
@L7FAS:00425:00198
ACGCTCGACATGCCCAGGTACAGGAG
+
BC9::C@DACCCBC=BB?AAEBCACB
@L7FAS:00428:00155
AGCACTGTAGCTGTCACTAGTTACTTGT
+
ACCCCCBCCCCCCCAABDCB@=@;959A
@L7FAS:00428:00181
CGTGTCTCTAGGCACAGGATTTTGTGTAG
+
CCDABBDH::;@CC=?>?9999/99A99<
@L7FAS:00442:00191
TACTGAGCTACACACACAGAAAGATTGGT
+
B>AACCDCCC?@<<<@>B9;;6;@?@C@C
@L7FAS:00443:00168
AGCACTGTAGCTGTCACTAGTTACTTGT
+
BACCCDDABDBBBFDCCDDCC=@@A>AB
@L7FAS:00444:00199
TGATACGTCTCCTTCCTTAGTTACTTCA
+
AACBBBADCCC@@>?AA>@BB@CBC@CD
@L7FAS:00446:00164
TACTGAGCTACA
+
4444::;4444/
@L7FAS:00449:00180
ACGCTCGACATGCCCAGGTACAGGAG
+
BC?@@C@AACCCCD=BA?BBCCCCCB
@L7FAS:00402:00233
TAGTATCAGCATCGCCATGACGAAGGT
+
BDCDDBB?@><::10,1,::6/1,/,/
@L7FAS:00407:00216
TCTCTATGCGCTCCACATGTCTAAGGT
+
CCCCCCCB=;<@A@?<99BB>?@=@<>
@L7FAS:00410:00205
TCTCTATGCGCTCACATGTCTAAGGT
+
B?A@BAB@CBB;:=AAACCCCC?B?B
@L7FAS:00410:00223
ACGAGTGCGTTCCCCATGTCGTAGGTACTC
+
BBB@AABDCC?A?A6==@@BCBAB?:;;;C
@L7FAS:00411:00239
TACTGAGCTACACACACAGAAAGATTGGT
+
CABBDECDAA>@B@999@88803110136
@L7FAS:00421:00208
ACGCTCGACATGCCCAGGTTACAGGAG
+
BB@@@B<>=BB>>@8;:,0,088;:@@
@L7FAS:00427:00234
CGTGTCTCTAGGCACAGGATTTTGTGTAG
+
>99>@ACAA@@8;9994999=>4999@@<
@L7FAS:00436:00220
TCTCTATGCGCTCCACATGTCTAAGGT
+
CBBB@@ACCDCCD@B>>@CDB998;?@
@L7FAS:00437:00203
ATCAGACACGGACACAGCAGAACACAC
+
BBB99<>>@@594999>=@;A>BBABA
@L7FAS:00440:00206
ACGAGTGCGTTCCCCATGTCGTAGGTACTC
+
CBB?@ACCA;2444/9>>@BCBBB>?@@@C
@L7FAS:00442:00206
ATATCGCGAGGGTATGGAAGACTCTATA
+
AACBBCC:;;C>999?595;???@:;88
@L7FAS:00448:00236
TGATACGTCTCCTTCCTTAGTTACTTCA
+
CCD??@BCCFA@A?@@B@CBA?AAB?BB
@L7FAS:00449:00221
TACTGAGCTACACACACAGAAAGATTGGT
+
DCBBBDDCCCCCAAA@AB>?@<@??@D@C
@L7FAS:00400:00282
AGCACTGTAGCTGTCACTAGTTACTTGT
+
;;BCA@ACCDCBBCBBFDCBB@CCC?BB
@L7FAS:00405:00260
AGCACTGTAGCTGTCACTAGTTACTTGT
+
AACCB@ACCFCBADACCDC??=@BB?BC
@L7FAS:00411:00272
ACGAGTGCGTTCCCCATGTCGTAGGTACTC
+
BBB??BCB;;2444/9>>>ACA@@>::;;C
@L7FAS:00423:00295
AGCACTGTGGCTGTCACTAGTTACTTGT
+
@@CCB@ACC@CBBBCCBBB??=ABB@CC
@L7FAS:00429:00286
ACGCTCGACATGCCCAGGTACAGGAG
+
BBBABBDDDBBCCC?BA?AABBC@BC
@L7FAS:00430:00289
TCTCTATGCGCTCTACATGTCTAAGG
+
99::CBBBIAAADBCCDCCBBAC7<5
@L7FAS:00432:00284
ACGAGTGCGTTCCCCATGTCGTAGGTACTC
+
BBBBAAACB@;?==6@@@@CC@??;::;?A
@L7FAS:00434:00263
TCTCTATGCGCTCCACATGTCTAAGGT
+
B9<<BBBCCCCCD::;;<CDDBB@BA@
@L7FAS:00446:00277
TCTCTATGCGCTCCACATGTCTAAGGT
+
BBBBA@ACCCCCDAB:;<CCCCC@C@A
@L7FAS:00402:00329
TACTGAGCTACACACACAGAAAGATTGGT
+
CB@ABCCCBB@DAAACCCCCC>@@@@C@C
@L7FAS:00402:00332
ATATCGCGAGGGTATGGAAGACTCTATAGA
+
B99<BCGAAAC><;:B7;9<BA@A::8>=8
@L7FAS:00403:00331
TAGTATCAGCCTCGCCATGACGAAGGTATTCC
+
@?DBDBC??ABCCCC@BA;:?9959<998;>4
@L7FAS:00409:00331
ATATCGCGAGGGTATGGAAGACTCTAT
+
@;??ABACBCC@@@@B69598866663
@L7FAS:00413:00314
CGTGTCTCTAGGCACAGGATTTTGTGTAG
+
CCCCCCBBA?@<?A@@@59999/9AA@BD
@L7FAS:00414:00326
CGTGTCTCTAGGCACAGGATTTTGTGTAG
+
BBCBBCCC???<;9=??59999/9>>>@<
@L7FAS:00417:00328
CGTGTCTCTAGGCACAGGATTTTGTGTAG
+
ABAACBCCA??=>@@@@@9999/9@@>AA
@L7FAS:00418:00319
TGATACGTCTCCTTCCTTAGTTACTTCA
+
BCBAAABBBCB@B@A@B@BBC?DDC?BE
@L7FAS:00424:00318
TAGTATCAGCCTCGCCATGACGAAGGTATTCC
+
A=B::=BBCC@BBBB=A>@@@99685944242
@L7FAS:00427:00306
TACTGAGCTACACACACAGAAAGAA
+
99444499494449/////..+..,
@L7FAS:00436:00310
TGATACGTCTCCTTCCTTAGTTACTTCA
+
CCCBBBCCCCC@B?B>?=?BB?BBB@CB
@L7FAS:00440:00323
TCTCTATGCGCTCCACATGTCTAAGGTAC
+
@@AABBBCBCC;:==AAACB==B642444
@L7FAS:00402:00368
TACTGAGCTACACACACAGAAAGATTGGT
+
BBCCCDECBBBBA@;99@888/877;@@C
@L7FAS:00405:00362
CGTGTCTCTAGGCACAGGATTTTGTGTAG
+
AACBCBBC???@BC?:@?9999/9@?@DD
@L7FAS:00406:00388
TGATACGTCTCCTTCCTTAGTTACTTCA
+
CBBBCC::<DC@C@EAD?BBA=@AB>A@
@L7FAS:00411:00366
CGTGTCTCTAGGCACAGGATTTTGTGTAG
+
BBBCDCBB99:=@A??@=9999/9@@ABC
@L7FAS:00417:00374
AGCACTGTAGCTGTCACTAGTTACTTGT
+
BCCBD@ACDFCCC<<<ABAAA>ABB?BD
@L7FAS:00418:00382
CGTGTCTCTAGGCACAGGATTTTGTGTAG
+
BBBBBCBB>9:8:A@@@<9999/9@AACA
@L7FAS:00430:00360
ACGAGTGCGTTCCCCATGTCGTAGGTACTC
+
BCB@?@CC@B5444/9>@@CCB??;:;;@C
@L7FAS:00440:00375
TAGTATCAGCCTCGCCAT
+
A>B::=CECGBBC@@?@C
@L7FAS:00447:00377
ATCAGACACGGACACAGCAGAAC
+
BAABBCB?@=;=?999999>>59
@L7FAS:00405:00404
TACTGAGCTACACACACAGAAAGATTGGT
+
CBAACCCCBB?@AEA@>B;;;6<B>=B?C
@L7FAS:00410:00408
ATCAGACACGGACACAGCAGAACACAC
+
BBB??A@@@B:;<CCAABBAA<@@@??
@L7FAS:00413:00403
TCTCTATGCGCTCCACATGTCTAAGGT
+
@@AABBBCCECDDC@@@ACDC>>=A@A
@L7FAS:00413:00440
ACGAGTGCGTTCCCCATGTCGTAGGTACTC
+
<BCAAAA>?>6999/9??@>>>87478:;A
@L7FAS:00416:00434
ACGAGTGCGTTCCCATGTCGTAGTACG
+
BBC@AACA9:5990944/662,,,,,,
@L7FAS:00422:00413
TACTGAGCTACACACACAGAAAGATTGGT
+
DBAABDCCBBBBBA@@>@;88/8><:?@B
@L7FAS:00426:00414
TGATACGTCTCCTTCCTTAGTTACTTCA
+
CCCBCECCBBB@B@B@B?BBB?CCC@CC
@L7FAS:00426:00426
TGATACGTCTCCTTCCTTAGTTACTTCA
+
BBB?BBBCAAA@B@B@B@BBB?BBC@CC
@L7FAS:00431:00448
AGCACTGTAGCTGTCACTAGTTACTTGT
+
AADEED??AFCCCCCCCCBCC@BCD;>=
@L7FAS:00433:00423
ATATCGCGAGGGTATGGAAGACTCTAT
+
B@BEA=9:4497;>AB?C@CAAAA?68
@L7FAS:00434:00443
TAGTATCAGCCTCGCCATGACGAAGGTATTCC
+
@@B;;=BABAA@B;;9;>B@A<;8<@;9<@B=
@L7FAS:00445:00406
AGCACTGTAGCTGTCACTAGTTACTTGT
+
A@CDB@ABCECBCEBCCD>996;AB?CD
@L7FAS:00400:00487
TCTTATGCGCTCCACATGTCTAAGGT
+
DBCACCCCBBBB?@AAABBBA@=@?9
@L7FAS:00403:00466
TCTCTATGCGCTCCACATGTCTAAGGG
+
BBBBAAFCCCBBCDA?@@CA@996;>:
@L7FAS:00403:00476
TGATACGTCTCCTCCTTAGTTACTTCA
+
ACCBCAAABBB?BA=@=@BDCCCCADB
@L7FAS:00404:00452
AGCACTGTAGCTGTCACTAGTTACTTGT
+
<CEDA?ACCCCBCC@BCCD@?=@BB?@D
@L7FAS:00408:00477
ACGAGTGCGTTCCCCATGTCGTAGGTACTC
+
:;CFA=??442999,9999BBBAA=?;;;C
@L7FAS:00413:00466
ATATCGCGAGGGTATGGAAGACTCTA
+
BA@@?EBAAAD>A>BB<>;@AAAABA
@L7FAS:00414:00475
CGTGTCTCTAGGCACAGGATTTGTGTAG
+
CBCDCBBB@A@@BBC@B=944-9@@@BF
@L7FAS:00421:00484
TACTGAGCTACACACACAGAAAGATTGGT
+
@@CCCCCC?@@B<;<B>>98808>=;?@C
@L7FAS:00422:00495
CGTGTCTCTAGGCACAGGATTTTGTGTAG
+
AAABDCCB999=@A::@?9999/9??ABB
@L7FAS:00426:00485
ACGAGTGCGTTCCCCATGTCGTAGGTACTC
+
BBA?BBFB;;2444/9>>>@CC@?=<:;;C
@L7FAS:00431:00466
TAGTATCAGCCTCGCCATGACGAAGGTATTCC
+
@=B;;;<BBB?<<=DACAABB;959=;9<@D@
@L7FAS:00434:00453
CGTGTCTCTAGGCACAGGATTTTGTGTAG
+
@BCCDDDB99;?ACB@AA9999/9@@@BD
@L7FAS:00434:00485
TCTCTATGCGCTCCACATGTCTAAGGT
+
CBBB@AACCDCDE@B@ABCC?>>=@?B
@L7FAS:00436:00481
CGTGTCTCTAGGCACAGGATTTTTTGTGTAGAGGC
+
CCCECCBBBAB@;=9496999999)9@@@AA<<88
@L7FAS:00443:00451
AGCACTGTAGCTGTCACTAGTTACTTGT
+
BCCC=:<CEECBCCCC@A@??=ACB@AA
@L7FAS:00444:00464
ATCAGACACGGACACAGCAGAACACA
+
BB@@AABBBC=@ABB;;9>>>498>7
@L7FAS:00444:00479
CGTGTCTCTAGGCACAGGATTTGTGTAG
+
BACCCCBBBBBABCB@A?999-9@@>?>
@L7FAS:00449:00472
ATCAGACACGGACACAGCAGAACACA
+
BBBB@@@CCB?ABA?=@@8><49887
@L7FAS:00407:00526
ATCAGACACGGACACAGCAGAACACA
+
BACBBCB@@>>@B4;9=>>>>;9887
@L7FAS:00412:00544
AGCACTGTAGCTGTCACTAGTTACTTGT
+
;BBBCCDBDDDBCEAAFBBBB@DCC@AA
@L7FAS:00422:00502
ACGAGTGCGTTCCCCCATG
+
9?@999911/,,,,,),,,
@L7FAS:00428:00511
ATATCGCGAGGGTATGGAAGACTCT
+
9899>@BCCCC?CB@?242988711
@L7FAS:00436:00503
ACGCTCGACATGCCCAGGTACAGGAG
+
?B9;;CBBBA@@BA<>>;?:99A<>>
@L7FAS:00443:00501
ACGCTCGACATGCCCAGGTACAGGAG
+
BB?A@CECC??ABCC@@=@?@@B>AA
@L7FAS:00444:00515
ACGCTCGACATGCCCAGGTACAGGAG
+
CC:9:CCDCBBBBB?CC@B<A@C@BB
@L7FAS:00401:00580
CGTGTCTCTAGGCACAGGATTTTTTTTTTTAGTAG
+
BBCCCCDC99;@CC;:=BCCCCCCCCCCB"@?@AA
@L7FAS:00406:00578
ATATCGCGAGGGTATGGAAGACTCTATA
+
AA@A@?;?99919>>?>CAA@@?A??::
@L7FAS:00412:00571
ATCAGACACGGACACAGCAGAACACAC
+
BCBB:::@@C9;<CCB@A@9859>>=?
@L7FAS:00416:00553
TACTGAGCTACACACACAGAAAGATTGGT
+
A?AACDDCBAAAAA@@>B988/8>?;?AC
@L7FAS:00417:00593
TGATACGTCTCCTTCCTTAGTTACTTCA
+
BCB?BBBBBBB@A@B@B@BBB?A??>?=
@L7FAS:00427:00558
TCTCTATGCGCTCCACATGGTCTAAGGT
+
BBDC@?@CB;<<CABCCCDCDC?@@A@B
@L7FAS:00433:00551
ACGCTCGACATGCCCAGGTACAGGAG
+
BA@??CCDCCCCCC>AA?AACCE@BB
@L7FAS:00435:00585
TAGTATCAGCCTCGCCATGACGAAGGTATTCC
+
BBB@AAC??AACE?AB?@B??997<>A@A?B?
@L7FAS:00440:00556
TACTGAGCTACACACACAGAAAGATTGGT
+
DB@AFECC??ABCCA@@A::8/8<<:?=@
@L7FAS:00441:00571
AGCACTGTAGCTGTCACTAGTTACTTGT
+
?AAC=:@CDDCBCDECAAA@@<@BC?CD
@L7FAS:00441:00574
ATATCGCGAGGGTATGGAAGACTCTATA
+
BABBABB?=?=:9>>@<B>BABBC:::>
@L7FAS:00400:00647
TCTCTATGCGCCTCCACATGTCTAAGGT
+
DBCC@?@CCCCBCD@B99;BAAAA=AB<
@L7FAS:00404:00601
ATATCGCGAGGGTATGGAAGACTCTATA
+
<B;<<BBBBCC@AB@B998;;;:?A@>;
@L7FAS:00405:00607
CGTGTCTCTAGGCGACAGGATTTGTTGTA
+
@@@A;99=A11-..6:4424995442444
@L7FAS:00410:00623
ATCAGACACGGACACAGCAGAACACAC
+
BBBB??@?AB=@ABBBBBB@B<B7::?
@L7FAS:00411:00640
ATATCGCGAGGGTATGGAAGACTCTAT
+
8<499@@>BAB1991-8888--,,,,1
@L7FAS:00414:00617
TCTCTATGCGCTCCACATGTCTAAGGT
+
CCCF@@ADCCCCDBC@@@CDBBC@CDA
@L7FAS:00417:00636
CGTGTCTCTAGGCACAGGATTTGTGTAGA
+
<<AAABCAABB8;;@::,11:,1//000*
@L7FAS:00421:00603
ATCAGACACGGACACAGCAGAACACAC
+
9844;444942444449>>;B@B<><:
@L7FAS:00432:00602
TACTGAGCTACACACACAGAAAGATTGGT
+
CBBBBCCBBBAABBB@>B::85;@@>B@B
@L7FAS:00432:00641
ATCAGACACGGACACAGCAGAACAC
+
BB@A9;;;9@69999999998;=73
@L7FAS:00442:00638
TGATACGTCTCCTTCCTTAGTTACTTCA
+
BCC;;<FCAAA?B?B>A=ACD@CCCBCC
@L7FAS:00444:00608
CGTGTCTCTAGGCACAGGATTTTGTGTAG
+
BB@AABBBBDB;??99929999,49:444
@L7FAS:00446:00615
ATCAGACACGGACACAGCAGA
+
@@CB??@?@=<=999911-,,
@L7FAS:00448:00625
TCTCTATGCGCTCCACATGTCTAAGGT
+
BBCCA@ABBBCCE@B??@DCC??=@?@
@L7FAS:00449:00615
TCTCTATGCGCTCCACATGTCTAAGGTACT
+
B?A@AAACCCCCC@BABBCCCAE?B@BB?B
@L7FAS:00401:00696
ACGAATGCGTTCCCCATGTCGTAGGTACTC
+
=?996<CECC@ACC9D::9ABB@@>@;;;@
@L7FAS:00404:00660
ACGAGTGCGTTCCCCATGTCGTAGGTACTC
+
BCCCCCCCCD>???6@@AA@BA@A=A:;;C
@L7FAS:00409:00690
CGTGTCTCTAGGCACAGGATTTTGTGTAG
+
BBDCCBCB@@@=?@999@9999/9>>>?:
@L7FAS:00423:00689
ATATCGCGAGGGTATGGAAGACTCTA
+
CC@@@CCCBBC>>=@B=><@BBABAA
@L7FAS:00425:00656
TGATACGTCTCCTTCCTTAGTTACTTCA
+
BCBBBBABBCC@D@CAB@CBC@CCC@CB
@L7FAS:00431:00671
TAGTATCAGCCTCGCCATGACGAAGGTATTCC
+
BAC@AAC<;<A;999599@>B9964;844242
@L7FAS:00435:00685
ATATCGCGAGGGTATGGAAGACTCTA
+
BAABCCCAABC>BABD899<BBAAA?
@L7FAS:00437:00674
ACGAGTGCGTTCCCCATGTCGTAGGTACTC
+
BBB@AACCA;2444/9>>@BDCBA??:;;B
@L7FAS:00437:00698
TGATACGTCTCCTTCCTTAGTTACTTCA
+
BEBBBBCC@@@?B>B>?=?BB?CCB@CB
@L7FAS:00440:00673
TCTCTATGCGCTCCACATGTCTAAGGT
+
CBCB@@ABCDCDFA@@AAABABB?B@@
@L7FAS:00444:00684
TGATACGTCTCCTTCCTTAGTTACTTACA
+
=<89<9;A@BA69595924889;;>,///
@L7FAS:00449:00670
TCTCTATGCGCTCCACATGTCTAAGGT
+
ABCB::<CECCCE=?@BBCFD:::=BC
@L7FAS:00449:00681
AGCACTGTAGCTGTCACTAGTTACTTGT
+
@@CEDCBBBBBBCBBACDBAA<>ABBCC
@L7FAS:00412:00713
CGTGTCTCTAGGCACAGGATTTTGTGTAG
+
BBBCCCBB>>@@CCBBB59999/9@@@@C
@L7FAS:00414:00737
ACGAGTGCGTTCCCCATGTCGTAGGTACTC
+
BBB@AABCCH@CBB9@>==>@?<?;::8?>
@L7FAS:00415:00726
AGCACTGTAGCTGTCACTAGTTACTTGT
+
BBBCCBB>DBCCBEBDCCDCC?CBC?BE
@L7FAS:00416:00747
ACGAGTGCGTTCCCCATGTCGTAGGTACTC
+
BBB@BBCCCB=?==6948:AAA@A>?;<<C
@L7FAS:00420:00715
ATATCGCGAGGGTATGGAAGACTCTA
+
B????CCA@AHBA@AB=@;@887===
@L7FAS:00421:00712
CGTGTCTCTAGGCACAGGATTTTTGTGTAG
+
CBBCCCCC99<>AC@CAAA@@@@0@AA@AB
@L7FAS:00422:00724
ACGAGTGCGTTCCCCATGTCGTAGGTACTC
+
ABCABBBCCC@DDC9@?@?>A???;:;<@@
@L7FAS:00424:00738
ATATCGCGAGGGTATGGAAGACTCTATA
+
BA?@ACCDBBD@BBBC896;?><>:74:
@L7FAS:00425:00735
AGCACTGTAGCTGTCACTAGTTACTTGT
+
CCCCE<9:EHECECCEGECCA<>99544
@L7FAS:00428:00704
ATCAGACACGGACACAGCAGAACAC
+
BBB@999@>><>>999999885988
@L7FAS:00428:00730
ATATCGCGAGGGTATGGAAGACTCTAT
+
A@ABBBCBBBC@BBBC=@;@A@???>:
@L7FAS:00429:00714
ACGCTCGACATGCCCAGGTACAGGAG
+
BC9;:BBEBCCDCDCBB?BABBD@CC
@L7FAS:00435:00736
TACTGAGCTACACACACAGAAAGATTGGT
+
==AACECC@?@A<<9>>@9880887=@@C
@L7FAS:00437:00739
TAGTATCAGCCTCGCCATGACAAAGGTATTCC
+
BBD@AAC@@@>@A;;59>??999185444242
@L7FAS:00439:00711
TGATACGTCTCCTTCCTTAGTTACTTCA
+
BBBAAABE@@@===@7;7:CC@CBCBDC
@L7FAS:00440:00724
TGATACGTCTCCTTCCTTAGTTACTTCA
+
CBB??AECCCC?B@BAB@ABB>AAC@CC
@L7FAS:00440:00741
ACGCTCGACATGCCCAGGTACAGGAG
+
CC@?@CADABBCCD>@@@CCCCC@CF
@L7FAS:00443:00718
TAGTATCAGCCTCGCCATGACGAAGGTATTCC
+
A?C::=CAAA@@A;;6;>@@@9958;944242
@L7FAS:00448:00732
TGATACGTCTCCTTCCTTAGTTACTTCA
+
BBBAAACCBCB@C@B@B@BBC?EBC@BA
@L7FAS:00411:00781
ACGCTCGACATGCCCAGGTACAGGAG
+
A>>??BAAACCCCD=AA?BB@@@@BB
@L7FAS:00412:00762
TGATACGTCTCCTTCCTTAGTTACTTCA
+
BBCBABAAACC@C@D@B@BBB>A?@=AB
@L7FAS:00431:00755
CGTGTCTCTAGGCACAGGATTTGATGTAGT
+
44494444484234444249;:@11101//
@L7FAS:00432:00789
TGATACGTCTCCTTCCTTAGTTACTTCA
+
BBDBBCCEBCC@C@CCC>@AB>AAA=@@
@L7FAS:00435:00793
CGTGTCTCTAGGCACAGGATTTTGTGTAG
+
BBBDCCHB@@?=@A99><9999/9@@9<=
@L7FAS:00437:00754
ATCAGACACGGACACAGCAGAACACA
+
CDCB;;;@@A;?>?>999>??=B???
@L7FAS:00439:00771
AGCACTGTAGCTGTCACTAGTTACTTGT
+
?ACDDBBBCCDBCCCBCDBBB@BCB?AB
@L7FAS:00442:00791
ATATCGCGAGGGTATGGAAGACTCTAT
+
CA@BABDB@@A@;;;B7;8<AAAB???
@L7FAS:00445:00769
ATATCGCGAGGGTATGGAAGACTCTAT
+
BA@@?BBDBBC>B@@B6;8<AAAC@?=
@L7FAS:00445:00771
AGCACTGTAGCTGTCACTAGTTACTTGT
+
?@BBCBBDCCCBBECBCDCBB@CCC?AE
@L7FAS:00446:00761
TGATACGTCTCCTTCCTTAGTTACTTCA
+
BBB?=BBCCCB@D@C@C@BBB>AAC@CA
@L7FAS:00449:00778
ATCAGACACGGACACAGCAGAACACA
+
BBBB9:<BBB8<<AA?>>>>><@88:
@L7FAS:00400:00821
TGATACGTCTCCTTCCTTAGGTTACTTCA
+
?AC<<=DCBBH<<<<@DACCACACCC@BB
@L7FAS:00401:00813
ATATCGCGAGGGTATGGAAGACTCTA
+
?>?@@BB@@@B>;;;B=@=@???@:7
@L7FAS:00401:00815
TAGTATCAGCCTCGCCATGACGAAGGTATTCC
+
@>B::>CBBBAAABB?@@?:@9959;998;>4
@L7FAS:00403:00835
ACGCTCGACATGCCCAGGTACAGGAG
+
BA?@?CBBBCFCCC>@@=@ADCB@BB
@L7FAS:00404:00822
ATCGGACACAGCAGAACACACAGAC
+
?ABB?BCCA??;49959@@@>?::<
@L7FAS:00405:00806
TACTGAGCTACACACACAGAAAGATTGGT
+
DB?BBCCBBBBBBCB=>;877,8>=;??B
@L7FAS:00407:00817
ACGAGTGCGTTCCCCATGTCGTAGGTACTC
+
BBBBBBCCB@6944-89;;ABB8:47888>
@L7FAS:00408:00844
TACTGAGCTACACACACAGAAAGATTGGT
+
>>ABCCCCBBBCCCA@@F?@@<@CC@C?B
@L7FAS:00409:00822
CGTGTCTCTAGGCACAGGATTTTGTGTAG
+
EBBCCCCB???=@BAAB=AABB7@A@;<=
@L7FAS:00410:00839
ATCAGACACGGACACAGCAGAACACAC
+
BDBB??ACCD;;<CC@A@B=;9=;000
@L7FAS:00418:00825
TGATACGTCTCCTTCCTTAGTTACTTCA
+
BBCBCCCC;;:;@<@=@=@AH>AADACC
@L7FAS:00422:00821
AGCACTGTAACTGTCACTAGTTACTTGT
+
>9<94999;9=GCECCCBB@@=A>A=@A
@L7FAS:00431:00837
TGATACGTCTCCTTCCTTAGTTACTTCA
+
CCD@@ACFEBA@C@C@D?BBB@CDC@CD
@L7FAS:00435:00821
ATCAACACGACGACAGCAGAACACAC
+
=?444944444449///6/.,.6647
@L7FAS:00437:00826
CGTGTCTCTAGGCACAGGATTTTGTGTAG
+
BBCBCDCB99:>AA??@<9999/9@?>AA
@L7FAS:00441:00837
TGATACGTCTCCTTCCTTAGTTACTTCA
+
=BB9:<CCCBC?B>@<><88859>><>A
@L7FAS:00400:00871
CGTGTCTCTAGGCACAGGATTTTGTGTAG
+
CCCCCCBC99:=?A@@A@9999/9??>@<
@L7FAS:00402:00870
AGCACTGTAGCTGTCACTAGTTACTTGT
+
BCDCCBBBCCCBCCCCBCEBB?BBD?CD
@L7FAS:00403:00887
AGCACTGTAGCTGTCACTAGTTACTTGT
+
BCAADCJBBBCCCCCDCCABC7;<@=@A
@L7FAS:00404:00877
ATCAGACACGGACACAGCAGAAC
+
B@??99;@@>59999999110,/
@L7FAS:00404:00897
TCTCTATGCGCTCCACATGTCTAAGGT
+
C@AA;;<CFEECEDA:9;CCCDD@F@B
@L7FAS:00404:00899
ATATCGCGAGGGTATGGAAGACTCTAT
+
BA@?@DD@D@H@BBBB6;2;<><=?<=
@L7FAS:00406:00873
TGATACGTCTCCTTCCTTAGTTACTTCA
+
CBB::<HFCCD?B@BAD@CCC@BBC@CC
@L7FAS:00408:00853
CGTGTCTCTAGGCACAGGATTTGTGTAG
+
CACCDDCC;:;@CB@?><99919?>@DA
@L7FAS:00408:00867
TAGTATCAGCCTCGCCATGATGAAGGTATTCC
+
BBC::=CBBBABBBC9;<B@@9969<>?><@6
@L7FAS:00411:00868
AGCACTGTAGCTGTCACTAGTTACTTGT
+
AACCCBB@AACBBCCBCDCBC?BCC@CC
@L7FAS:00412:00867
TAGTATCAGCCTCGCCATGACGAAGGTATTCC
+
BBC@AACCBBDBCBB?BC@BBAA=AABCE@EB
@L7FAS:00412:00872
AGCACTGTAGCTGTCACTAGTTA
+
@>>94444??=9B<99499448/
@L7FAS:00413:00871
ATATCGCGAGGGGTATGGAAGAC
+
=;9;;BB9;;@@6@ABC>A<@88
@L7FAS:00413:00878
ACGCTCGACATGCCCAGGTACAGGAG
+
CB?@@DAAACA;9919>;>@EAB?BA
@L7FAS:00422:00862
TGATACGTCTCCTTCCTTAGTTACTTCA
+
DCCBBABBBCCCC@B?E@ABC@BBA?AB
@L7FAS:00423:00861
TGATACGTCTCCTTCCTTAGTTACTTCA
+
CCB9::CCBAA@BADAC@BBB=?AC@CB
@L7FAS:00426:00864
TAGTATCAGCCTCGCCATGACGAAGGTATTCC
+
>@@;;9@@>>=>9998@=@@A9968;994242
@L7FAS:00427:00870
ACGAGTGCGTTCCCCATGTCGTAGGTACTC
+
AABBBBCB@;2444/9999ACB>?:?:;;C
@L7FAS:00428:00855
TGATACGTCTCCTTCCTTAGTTACTTCA
+
BBB;<<BAA@B>A8<69<>49594;:;8
@L7FAS:00430:00862
ACGCTCGACATGCCCAGGTACAGGAG
+
BB@??CBBBCCCCD=AA?A@CCC@CC
@L7FAS:00433:00891
ATCAGACACGGACACAGCAGAAACAC
+
BBBB99;99>6999999998880883
@L7FAS:00434:00861
ATCAGACGGACACAGCAGAACACAC
+
BCBB?>?A=899?>999>>698887
@L7FAS:00434:00862
TACTGAGCTACACACACAGAAAGATTGGT
+
DBAABCCCBBBAGCB=>?877,8=<:?>B
@L7FAS:00436:00868
TACTGAGCTACACACACAGAAAGATTGGT
+
ABBBCCCCABBBBBBA>@888/8?>=@?B
@L7FAS:00439:00877
AGCACTGTAGCTGTCACTAGTTACTTGT
+
BEBBBCB9:>CCCFCBCDCBB=@@@>AC
@L7FAS:00444:00865
TCTCTATGCGCTCCACATGTCTAAGGT
+
BB;;111>294;B6111/8889<59<;
@L7FAS:00446:00888
TCTCTATGCGCTCCACATGTCTAAGGT
+
CBBB99<BECCCDAB?@ABBB997;>@
@L7FAS:00446:00891
ATATCGCGAGGGTATGGAAGACTCTA
+
@<??BBB:;;C>;9;B5;5;?B>@?=
@L7FAS:00449:00892
TGATACGTCTCCTTCCTTAGTTACTTCA
+
BBCA@ADFCBB@CCC?B?BBB@B@B@CB
@L7FAS:00404:00901
ATATCGCGAGGGTAGTGGAAG
+
A;99?@?@80=0++**0)*)*
@L7FAS:00407:00913
AGCACTGTAGCTGTACTAGTTACTTGT
+
ACCCDBC::=CCC<=<<<;@9;;:6;@
@L7FAS:00409:00928
ATCAGACACGGACACAGCAGAACACAC
+
BBBB??@BBC;;<CCBBBBAB5;::7=
@L7FAS:00409:00944
AGCACTGTAGCTGTCACTAGTTACTTGT
+
A@DDCDCCDECCCCCCCCCBB?BCC@CE
@L7FAS:00415:00927
ATCAGACACGGACACAGCAGAACAC
+
BAAB99;@@?=@?999999885983
@L7FAS:00416:00902
CGTGTCTCTAGGCACAGGATTTTGTGTAG
+
BBCBBCBC99:<?A=@@>AA@A7A>@@@<
@L7FAS:00422:00933
CGTGTCTCTAGGCACAGGATTTTGTGTAG
+
CCCBDCCC999;?A??A=@@@A7@>@@A<
@L7FAS:00424:00911
TGATACGTCTCCTTCCTTAGTTACTTCA
+
DCBAA@AAA@BBB7;8<=>>@><9<79@
@L7FAS:00429:00935
ATCAGACACGGACACAGCAGAACAC
+
BBBB@?@@A>599>>>@AB@A>A@@
@L7FAS:00431:00902
ATATCGCGAGGGTATGGAAGACAT
+
A;;;A@D<<2>B21/2*-+,,,,,
@L7FAS:00431:00908
ACGAGTGCGTTCCCCATGTCGTAGGTACTC
+
BBBBBBBBBC@CCC9A?@@ABA@?>:;;;C
@L7FAS:00441:00916
TGATACGTCTCCTTCCTTAGTTACTTCA
+
CBB??@CCBCB@B@B@B?BAC>?@C@CC
@L7FAS:00446:00930
TGATACGTCTCCTTCCTTAGTTACTTCA
+
DCDA@ACCCCB@DACAB@BBB@BBCACC
@L7FAS:00447:00900
CGTGTCTCTAGGCACAGGATTTTGTGTAG
+
CCCCCB@C99;4899>?69<AC7A<<<B<
@L7FAS:00447:00919
ACGCTCGACATGCCCAGGTACAGGAG
+
BB?@?B@@AECCCC=AA?B@CCCADA
@L7FAS:00447:00925
CGTGTCTCTAGGCACAGGATTTTGTGTAG
+
CCCDCCBB99:<?>=@A@ADDF:CCCAA=
@L7FAS:00401:00963
TGATACGTCTCCTTCCTTAGTTACTTCA
+
CACDCCCAAAEACAC@C@BDC?AAAAAA
@L7FAS:00409:00963
ATCAGACACGGACACAGCAGAACACA
+
BBBC@@@@@A=@@@@999>>>49887
@L7FAS:00409:00987
TAGTATCAGCCTCGCCATGACGAAGGTATTCC
+
@?C?AAE@@@A9999591<?A11-/,///,42
@L7FAS:00410:00980
TAGTATCAGCCTCGCCATGACGAAAGGTATTCC
+
>=A;;<BBBAB@A@@599??@999-48444242
@L7FAS:00419:00988
CGTGTCTCTAGGCACAGGATTTTGTGTAG
+
CBBBBCBB99:=@A@?@59999/9@@;>=
@L7FAS:00423:00998
TGATACGTCTCCTTCCTTAGTTACTTC
+
BBEAAAEDCCC@C@C@C@BBDACDEAC
@L7FAS:00426:00956
AGCACTGTAGCTGTCACTAGTTACTTGT
+
@BBBBBBBDDBBB<<<C?>@>7;;@==:
@L7FAS:00426:00961
AGCACTGTAGCTGTCACTAGTTACTTGT
+
BCCCCBB@AACBBCCBBCBBB>AAC@CE
@L7FAS:00434:00991
ATCAGACACGGACACAGCAGAACAC
+
BBBBABABBB699@?999>>>5988
@L7FAS:00442:00971
TACTGAGCTACACACACAGAAAGATTGGT
+
BBBBBCBBBBBBBBBA>@988/8><:??B
@L7FAS:00442:00993
TCTCTATGCGCTCCACATGTCTAAGGT
+
BABA@?@CCCCCDA@?BA@F@996;>@
@L7FAS:00445:00973
TCTCTATGCGCTCCACATGTCTAAGGT
+
<<@A@@<;=@@BC;<<C@EBA885959
@L7FAS:00448:00998
TGATACGTCTCCTTCCTTAGTTACTTCA
+
CCB?@ABCBBB>B@A@B@BBB?A??=?@
@L7FAS:00404:01049
ACGAGTGCGTTCCCCATGTCGTAGGTACTC
+
BBBBBBBBAA@AFF9E?@@BB?;B>?@@@C
@L7FAS:00408:01025
AGCACTGTAGCTGTCACTAGTTACTTGT
+
<<CJGBBBCCCBBBBBCDDBE>ABD>DA
@L7FAS:00410:01026
CGTGTCTCTAGGCACAGGATTTTGTGTAG
+
DDCCCCCBBAAAAEDAA?ACIH9BBCAAA
@L7FAS:00412:01048
TAGTATCAGCCTCGCCATGACGAAGGTATTCC
+
BCC::@CCCC@BABB?BCCCC@@=A@BDCAC@
@L7FAS:00413:01003
TAGTATCAGCCTCGCCATGACGAAGGTATTCC
+
DDC@AACBBB@@A@@=@>@>?9959<999594
@L7FAS:00413:01004
ACGCTCGACATGCCCAGGTACAGGAG
+
BBAAACDCDBB>>><@>;@BCEC@CB
@L7FAS:00418:01038
TCTCTATGCGCTCCACATGTCTAAGGT
+
BAAABBBBBEC;==;A@ADBAAA=@=@
@L7FAS:00431:01011
ATATCGCGAGGGTATGGAAGACTCTATA
+
BBBBCBCBBBC?CBBC=?<@>><AB?9<
@L7FAS:00434:01046
AGCACTGTAGCTGTCACTAGTTACTTGT
+
?BBAC@CCBBBEDDCCCBB@@=@BB;@A
@L7FAS:00448:01036
ACGAGTGCGTTCCCCATGTCGTAGGTACTC
+
AA@ABBCBBC@DCC9A9:9BCAAA=?@?@A
@L7FAS:00403:01052
CGTGTCTCTAGGCACAGGATTTTGTGTAG
+
BBCFBCCC::9?AB9:@@9999/9@@>AA
@L7FAS:00406:01065
TAGTATCAGCCTCGCCATGACGAAGGTATTCC
+
@=A@AACBBB@BBBB7;9@@@99695998<>5
@L7FAS:00407:01087
TCTCTATGCGCTCCACATGTCTAAGGT
+
BABAAABBBCCDE>@@@ABBB997;>>
@L7FAS:00412:01060
CGTGTCTCTAGGCACAGGATTTGTGTAG
+
CCB@CCCC::;?AC@@A?99919>@?@A
@L7FAS:00413:01059
ATATCGCGAGGGTATGGAAGACTCTATA
+
BAAEBBBA@?B>@=@@<@=@AA@B??<=
@L7FAS:00422:01072
TGATACGTTTCCTTCCTTAGTTACTTCAGTGC
+
BBBAAADDDCB?B?B@C@BBB@BBB?BCBBBC
@L7FAS:00427:01058
ACGCTCGACATGCCCAGGTACAGGAG
+
ABA@ACCCA@@89909><@ADCC@C<
@L7FAS:00429:01057
TACTGAGCTACACACACAGAAAGATTGGT
+
DA??CCCDBB?@ACAA>?888/8=<:??B
@L7FAS:00430:01080
ATATCGCGAGGGTATGGAAGACT
+
CABBDBBD;9989=@@>A<>887
@L7FAS:00432:01085
TACTGAGCTACACACACATGAAAGATTGGT
+
B9=<CA@@@@@BA@99;;99;B>A@>=?=<
@L7FAS:00434:01071
ATATCGCGAGGGTATGGAAGAC
+
=;>@;99@9998<@@@<A5988
@L7FAS:00435:01096
ATCAGACACGGACACAGCAGAACACAC
+
BBBB@@?BBB99<BBAA@@>?497::?
@L7FAS:00439:01057
AGCACTGTAGCTGTCACTAGTTACTTGT
+
@BCCGCBCCCCEABBCDCBBB>A@C@CC
@L7FAS:00443:01050
TACTGAGCTACACACACAGAAAGATTGGT
+
B?A?CCCBBB@@DBA@@C@@@<@BB@C@C
@L7FAS:00444:01084
TAGTATCAGCCTCGCCATGACGAAGGTATTCC
+
BBC::=CAAAB@@;;59>>>?99542444242
@L7FAS:00449:01074
TGATACGTCTCCTTCCTTAGTTACTTCA
+
CBBAAABCCCD@AAA?A?AEC@CBCAFC
@L7FAS:00401:01140
CGTGTCTCTAGGCACAGGATTTTGTGTAG
+
BB@AACCDBAB=<@???699>?4>?@AB=
@L7FAS:00407:01147
ATCAGACACGGACACAGCAGAACAC
+
BBBB??ABCC=?ABB9;;=>>4988
@L7FAS:00409:01107
AGCACTGTAGCTGTCACTAGTTACTTGT
+
>@>>9>?=@A<<4=@>9<;;<<=CDBBE
@L7FAS:00419:01146
ATCAGACACGGACACAGCAGAACACAC
+
BCBA@A@@AB99<AA<9;A@?=B???@
@L7FAS:00429:01118
ATCAGACACGGACACAGCAGAACAC
+
BBBBAABCCC?AB?C====>>4988
@L7FAS:00436:01108
TGATACGTCTCCTTCCTTAGTTACTTCA
+
ACBBCC=B>BCDC@CAB@@@@B<<9?@<
@L7FAS:00440:01135
CGTGTCTCTAGGCAGAGGATTTTGTGTAG
+
AAABDCBC??@@CC=9><9998/9@@@BA
@L7FAS:00441:01112
CGTGTCTCTAGGCACAGGATTTGTGTAG
+
CBCCCBCC????AC@:?=999-9@@@AB
@L7FAS:00445:01121
TACTGAGCTACACACACAGAAAGATTGGT
+
CA@=CCBBBBBABCBCBE@@><@B=>B@B
@L7FAS:00407:01152
ACGAGTGCGTTCCCCATGTCGTAGGTACTC
+
@@BBBCB?@A2444-9444996..,/0..6
@L7FAS:00412:01175
TACTGAGCTACACACACAGAAAGATTGGT
+
B?AACCCCBBBBCBCCCCA@@<@AA=A@C
@L7FAS:00415:01157
ATCAGACACGGACACAGCAGAACACA
+
BBBB??@BBC:;<AA>>>>>><@8;:
@L7FAS:00415:01169
TACTGAGCTACACACACAGAAAGATTGGT
+
A@BCCCBB:;<@A@999>88808@>=B@B
@L7FAS:00415:01191
TCTCTATGCGCTCCACATGTCTAAGGT
+
99:;@@AA@@@9;69@@>9999>5824
@L7FAS:00418:01157
ATATCGCGAGGGTATGGAAGACTCT
+
B8::BCDAABD@;;;F595;887?7
@L7FAS:00418:01199
TAGTATCAGCCTCGCCATGATGAAGGTATTCC
+
BBE::=CDCHAC;=@DDAAACCD?B>@<;9;>
@L7FAS:00423:01156
CGTGTCTCTAGGCACAGGATTTTGTGTAG
+
BBCACFCH::;>AA=?><9999/9@@999
@L7FAS:00423:01179
TGATACGTCTCCTTCCTTAGTTACTTCA
+
CCBAAACCCCC?BAB@C@BBBDCCDADD
@L7FAS:00424:01191
TAGTATCAGCCTCGCCATGACGAAGGTATTCC
+
==B;:=B<<<@BB@A>@CB@AAA=AF@AABB?
@L7FAS:00426:01181
TCTCTATGCGCTCCACATGTCTAAGGT
+
AAAA@@@BDCCEDAAAAACCCBB?B@B
@L7FAS:00432:01187
AGCACTGTAGCTGTCACTAGTTACTTGT
+
EBCCE@ABGEBABEBBCCCAA?BCC?BB
@L7FAS:00433:01182
ATATCGCGAGGGTATGGAAGACTCTATA
+
B?@@@@>>>@@<>>=@596988116660
@L7FAS:00435:01170
CGTGTCTCTAGGCACAGGATTTGTGTAG
+
999?>>>AA@@=@B@>>A99919>?999
@L7FAS:00435:01198
TACTGAGCTACACACACAGAAGATTGGT
+
B9=@BCCB@@@=<9948887:;;6>>87
@L7FAS:00437:01196
ACGCTCGACATGCCCAGGTACAGGAG
+
@>>>@994994444-4313399=<=A
@L7FAS:00438:01157
AGCACTGTAGCTGTCACTAGTTACTTGTG
+
?BCCAAABCEBBBCB==::11,111-9BB
@L7FAS:00439:01199
TAGTATCAGCCTCGCCATGACGAAGGTATTCC
+
AAD@AAD;;<@BB@C=@>??@9959<999594
@L7FAS:00400:01204
CGTGTCTCTAGGCACAGGATTTTGTGTAGAGG
+
9=A?AA@@@BA?BB;;4:4999/844444449
@L7FAS:00404:01200
ACGAGTGCGTTCCCCATGTCGTAGGTACTC
+
BBAABBBBBC@BBB9??BBAA97:;::;?A
@L7FAS:00411:01205
TCTCTATGCGCTCCACATGTCTAAGGT
+
CCCDAAABBBBBD@BBBBCCBCC@C@B
@L7FAS:00419:01219
TAGTAACAGCCTCGCCATGACGAAGGTATTCC
+
>=?9;2<BAA>AC@@=@B@BBAA=@@CCC@A?
@L7FAS:00426:01214
ATCAGACACGGACACAGCAGAACACAC
+
BBBB???BCC@@ACC;;;BBB@B@@??
@L7FAS:00431:01222
TGATACGTCTCCTTCCTTAGTTACTTCA
+
CCCBBDCEAAA<=<97;8;AA?@AA@CA
@L7FAS:00431:01226
TGATACGTCTCCTTCCTTAGTTACTTCA
+
A@@AAACEBBB@B>A>B>>??<999<@?
@L7FAS:00450:00021
ATCAGACACGGACACAGCAGAACACA
+
BABBBBAAAC;;<<9>9999849877
@L7FAS:00476:00023
TACTGAGCTACACACACAGAAAAGATTTGGT
+
BBBBDFDF@@9:=C@AAAAC@?2>000,,+,
@L7FAS:00451:00095
TACTGAGCTACACACACAGAAAGATTGGT
+
D@@@DCCCAABCECBA>@888/8==:??C
@L7FAS:00457:00088
TGATACGTCTCCTTCCTTAGTTACTTCA
+
DCBEBBBECCB@C@B@B?@996;@>;@D
@L7FAS:00489:00097
ATCAGACACGGACACAGCAGAACACACA
+
BCC<<=;AA@5<;B<<;CCBA?A@>=70
@L7FAS:00490:00094
CGTGTCTCTAGGCACAGGATTTGTGTAG
+
<<<DDBBBDBB=?@@9959991899@@B
@L7FAS:00451:00101
AGCACTGTAGCTCGTCACTAGTTACTTGT
+
<AAACA@>@>11////6AABCB5<<=:9?
@L7FAS:00453:00138
ATATCGCGAGGGTATGGAAGACTCTAT
+
BBABBBBAAAC@?=@@6;6;AA@B???
@L7FAS:00469:00115
ATCAGACACGGACACAGCAGAACACAC
+
BABA??@BCB9:<BAAA@@>>;>887;
@L7FAS:00470:00123
TCTCTATGCGCTCCACATGTCTAAGGT
+
4449@A@?<;<CD@B@=<:11--+,*/
@L7FAS:00475:00117
TAGTATCAGCCTCGCCATGACGAAAGGTATTCC
+
@=B;:<B<;9A9999594994494-42449242
@L7FAS:00480:00130
AGCACTGTAGCTGTCACTAGTTACTTGT
+
;<CCBBBCCCCBCCCB?@=996;AA>BC
@L7FAS:00487:00126
CGTGTCTCTAGGCACAGGATTTTGTGTAG
+
EBBCDDCB?996:C=@A?BCEN:CCBBA<
@L7FAS:00487:00146
ATATCGCGAGGGTATGGAAGACTCTATA
+
BABBBAA@=?><;8;@5;8<??>A:774
@L7FAS:00495:00110
TGATACGTCTCCTTCCTTAGTTACTTCA
+
BBBABBCCAAA@B@B@B@BBB@BCB?CB
@L7FAS:00495:00145
TACTGAGCTACACACACAGAAAGATTGGT
+
BAAACCCC@@?ABB>>>?888087747:?
@L7FAS:00457:00164
TCTCTATGCGCTCCACATGTCTAAGGT
+
=9:<BDBCCCDCC@DCBBC=<<C@BAA
@L7FAS:00460:00161
TGATACGTCTCCTTCCTTAGTTACTTCA
+
BCCBBBCDCBB@B@B@B@BBB?AAC@DB
@L7FAS:00461:00156
CGTGTCTCTAGGCACAGGATTTGTGTAG
+
BBCCDE@@A@@=?B@@@A99909998=9
@L7FAS:00461:00193
AGCACTGTAGCTGTCACTAGATTACTTT
+
99444998??>?944444444;2////+
@L7FAS:00469:00179
CGTGTCTCTAGGCACAAGATTTTGTGTAG
+
BBBCCCBB999=@B@AA@9999/9@@@CD
@L7FAS:00470:00177
TACTGAGCTACACACACAGAAAGATTGGT
+
B9@=DDHCCAAAACA@BBBBC@AB@>@>@
@L7FAS:00473:00163
ACGAGTGCGTTCCCCATGTCGTAGGTACTC
+
BBBBABBBBC@CGD9BBBBA@:::;:;;B?
@L7FAS:00492:00151
ACGCTCGACATGCCCAGGTACAGGAG
+
BAAABCAAA@BBCC=BA?A@CCC@C@
@L7FAS:00493:00161
TCTCTATGCGCTTCCACATGTCTAAGGT
+
9494=499<<11,/7;87<111**)*),
@L7FAS:00494:00177
TGATACGTCTCCTTCCTTAGTTACTTCA
+
BBBBBBBBBCB@C@B?B@BBB?AAD@CB
@L7FAS:00498:00190
CGTGTCTCTAGGCACAGGATTTGTGTAG
+
99AF>>>>>@AA@BA@@@99919A@999
@L7FAS:00457:00205
TAGTATCAGCCTCGCCATGACGAAGGTATTCC
+
??B@AACBBB@@AAB599@??9954;9948>4
@L7FAS:00458:00227
TAGTATCAGCCTCGCCATGACGAAGGTATTCC
+
<;C;;<B<<<A@@@@=@>@@@99642844242
@L7FAS:00458:00238
ACGCTCGACATGCCCAGGTACAGGAG
+
BB@ABDBAA@>99908858@BAB@DB
@L7FAS:00459:00213
TGATACGTCTCCTTCCTTAGTTACTTCAG
+
BCC@@>?@111-/5677;;BB@BCDACC<
@L7FAS:00461:00202
TCTCTATGCGCTCCACATGTCTAAGGT
+
@@AABBBCCBBCDACAABBBC@A>B?B
@L7FAS:00467:00236
TAGTATCAGCCTCGCCATGACGAAGGTATTCC
+
@@CCDCCBBC@AABC@CBBBB@?=@?;<<>A;
@L7FAS:00484:00249
TAGTATCAGCCTCGCCATGACGAAGGTATTCC
+
BBCAAAC@A@@;;<<591<1111,/7666,42
@L7FAS:00454:00266
ATATCGCGAGGGTATGGAAGACTCTAT
+
BB?@?A>?@@@<@@@A>B>B@@?ABA7
@L7FAS:00463:00293
CGTGTCTCTAGGCACAGGATTTGTGTAG
+
CECDCCBBAA??BB99?<99909AA>@A
@L7FAS:00469:00266
ATATCGCGAGGGTAGTGGAAGACA
+
=::;<9@@9991998;<,1,....
@L7FAS:00473:00274
ATATCGCGAGGGTATGGAAGACTCTA
+
AA?@?CCBBBC>@;<;=>;>;;:???
@L7FAS:00475:00254
CGTGTCTCTAGGCACAGGATTTTGTGTAG
+
AAABCCDD@@?=>A9:?@9999/9>>@@A
@L7FAS:00475:00256
CGTGTCTCTAGGCACAGGTTTTGTGTAGAGG
+
B@CBCCCC?@@D@A::@5999-9@@BCCCB>
@L7FAS:00479:00295
ATATCGCGAGGGTATGGAAGACTCTAT
+
BC@@?B?@@@@<@@BC?CBBBBCCA?=
@L7FAS:00481:00254
CGTGTCTCTAGGCACAGGATTTTGTGTAG
+
BBCABDCC:9:?AB99??9999/9@@@CE
@L7FAS:00489:00285
TGATACGTCTCCTTCCTTAGTTACTTCA
+
BBBBBBBCBCB@B@B@B@B??=?BB?CD
@L7FAS:00498:00283
AGCACTGTAGCTGTCACTAGTTACTTGTCT
+
;<AA?ABBA?ABABACCCCBB@@@=;9?99
@L7FAS:00457:00337
ATCAGACACGGACACAGCAGAACACA
+
BABBBBBBBC=@AAA@A@@@@;@:::
@L7FAS:00464:00307
ATCAGACACGGACACAGCAGAACACAC
+
BBBCAABEBC>?A?@@998>>498877
@L7FAS:00466:00306
ATATCGCGAGGGTATGGAAGACTCTAT
+
BBBBB=:94440889C=@=<;;@B;:8
@L7FAS:00471:00312
ACGCTCGACATGCCCAGGTACAGGAG
+
BC@?@DAAABBBA@<@@=@CGCC@CB
@L7FAS:00481:00311
TCTCTATGCGCTCCACATGTCTAAGGT
+
BABB@@ABCCCHDB?;9;CEC??=A@@
@L7FAS:00483:00309
ATATCGCGAGGGTATGGAAGACTCTAT
+
BA@@?B@?=@B=@@@B=@=@@B?A::8
@L7FAS:00495:00345
CGTGTCTCTAGGCACAGGATTTTGTGTAG
+
AAABABBB?@@@AA??B=9994-8>>FCC
@L7FAS:00450:00364
AGCACTGTAGCTGTCACTAGTTACTTGT
+
@AGDDDBBBCCBCCDCBDA>>=@@C@CB
@L7FAS:00452:00350
CGTGTCTCTAGGCACAGGATTTTTTTTTTTGTGTAG
+
CCCBEDBB:9:BCB?>>?>>>=<<<<<<<"111676
@L7FAS:00453:00361
ACGCTCGACATGCCCAGGTACAGGAG
+
B@>??@;<<BBBAC>?@=@?@AC@@A
@L7FAS:00456:00378
TCTCTATGCGCTCCACATGTCTAAGGT
+
BBCD??ACBBBHD?A@AACBB@@=@?@
@L7FAS:00458:00395
TCTCTATGCGCTCCACATGTCTAAGGT
+
@<=<AAACCCCCEA@?@ABCB997<<>
@L7FAS:00463:00355
ACGAGTGCGTTCCCCATGTCGTAGGTACTC
+
BBBBBBDBB@2944/9>>>@@?>?;:88<?
@L7FAS:00472:00357
TACTGAGCTACACACACAGAAAGATTGGT
+
99==CCAC<9;<<B>>?@>??8887<A>A
@L7FAS:00476:00396
TGATCCGTCTCCTTCCTTAGTTACTTCAGTGC
+
DCCBB@ABBCC?B@B@B?BBB?BBA?BBBBCB
@L7FAS:00477:00384
TAGTATCAGCCTCGCCATGACGAAAGGTAATCC
+
BBC;:=B@@@A>>99599?99994-42442442
@L7FAS:00485:00357
TGATACGTCTCCTTCCTTAGTTACTTCA
+
BCBABAADACC@C?A>A@BHC>AACCCD
@L7FAS:00487:00393
CGTGTCTCTAGGCACAGGATTTTGTGTAG
+
BBB@BCBCA@?=>=9:?<9999/9@@>@A
@L7FAS:00494:00372
AGCACTGTAGCTATCACTAGGTTACTTGT
+
==CCBABBBDCBBBBCCCBB@A>ABC@CB
@L7FAS:00496:00370
AGCACTGTAGCTGTCACTAGTTACTTGT
+
@@CCHCCCCCCCBCBBCDCBB@CCC>@A
@L7FAS:00498:00371
TAGTATCAGCCTCGCCATGACGAAGGTATTCC
+
@@BAAAC@@A@BB@@=@>??@9959<9948=2
@L7FAS:00498:00391
TACTGAGCTACACACACAGAAAAGATTGGT
+
99<ACCAC;;9>9999444333,3310136
@L7FAS:00450:00406
ATATCGCGAGGGTATGGAAGACTCTA
+
BABCB=::44409>?B@C@BBBAAAA
@L7FAS:00452:00449
CGTGTCTCTAGGCACAGGATTTTGTGTAG
+
BBBA@BCCBBB?ABB@@@9994-8>>ACB
@L7FAS:00453:00440
TAGTATCAGCCTCGCCATGA
+
41/11/7///>@99959994
@L7FAS:00461:00438
ACGAGTGCGTTCCCCATGTCGTAGGTACTC
+
BBB@>ABDCB=?==6=@@?ABAAA>?@@@C
@L7FAS:00464:00433
TAGTATCAGCCTCGCCATGACGAAGGTATTCC
+
ABC@AADCCD@CCCC@CCCDC@@@A@CBCECA
@L7FAS:00471:00417
ACGCTCGACATGCCCAGGTACAGGAG
+
BBABECDB@@@99908>;>@ECDACC
@L7FAS:00474:00406
ACGAGTGCGTTCCCCATGTCGTAGGTACTC
+
BCBBBBB@@B2444/9>>>?AA87478888
@L7FAS:00478:00442
ACGAGTGCGTTTTCCCCCCATGTCGTAGGTATC
+
4999994;9999,44444(44447333986<;6
@L7FAS:00479:00427
TCTCTATGCGCTCCACATGTCTAAGGTAC
+
=9:9A@?@@>>99699::;4449865000
@L7FAS:00483:00420
TACTGAGCTACACACACAGAAAGATTGGT
+
EDBAACCBCBDCDAABAB@@?:?8:5:?F
@L7FAS:00486:00425
TAGTAACAGCCTCGCCATGACGAAGGTATTCC
+
@@B;:6<B@@<>=9959>?9999695999592
@L7FAS:00488:00404
ATATCGCGAGGGTATGGAAGACTCTAT
+
BABBA>;94490999C595;>>==?=:
@L7FAS:00488:00442
AGCACTGTAGCTGTCACTAGTTACTTGT
+
<<CCCBBCDCDBBDBBDDCAB?BAA>AB
@L7FAS:00493:00402
TGATACGTCTCCTTCCTTAGTTACTTCA
+
CCBBCECCBBC@C@B@CBB<<<=ECACC
@L7FAS:00458:00458
CGTGTCTCTAGGCACAGGATTTTGTGTAG
+
A=?@BBBB::;?BCA?A>9999/9>>@AA
@L7FAS:00459:00491
TACTGAGCTACACACACAGAAAGATTGGT
+
B?A@CCCEBBBCCBAABC@?@<?A?>BCB
@L7FAS:00465:00481
TGATACGTCTCCTTCCTTAGTTACTTCA
+
BBB?AABBCCC@D@DBB@BBB@DFCACB
@L7FAS:00467:00482
CGTGTCTCTAGGCACAGGATTTTGTGTAG
+
AAABAAAA==>@BCCDD=9994-;@ACCB
@L7FAS:00477:00491
TACTGAGCTACACACACAGAAAGATTGGT
+
B?==CDCB@@ABCC@>@A777/8<<:=:=
@L7FAS:00478:00491
CGTGTCTCTAGGCACAGGATTTTGTGTAG
+
BBBCCCCC??@>AAA?A?9999/9@?@CF
@L7FAS:00479:00460
ACGCTCGACATGCCCAGGTACAGGAG
+
BB???BAC@BBA?@<@?=@CBCC@CG
@L7FAS:00485:00465
ATATCGCGAGGGTATGGAAGACTCTA
+
B<9<<ABC@@@=@ABC>B>B@@?BB@
@L7FAS:00493:00461
TGATACGTCTCCTTCCTTAGTTACTTCA
+
CCBBABAAABB@B@B@B@BBB@BAA?AB
@L7FAS:00496:00477
ATATCGCGAGGGTATGGAAGACTCTA
+
BBBAAA=@=@@<==?@<>;>>87:?A
@L7FAS:00498:00474
ACGCTCGACATGCCCAGGTACAGGAG
+
BBBBBC@DACC?@@<>@=@ACCCACD
@L7FAS:00451:00525
TGATACGTCTCCTTCCTTAGTTACTTCA
+
CCC???BCCCC@C@B@B@BBB?BBB@CB
@L7FAS:00457:00546
TAGTATCAGCCTCGCCATGACGAAGGTATTCC
+
;=CBBCCC<<8;BAB=@@@@ADA?;:444299
@L7FAS:00460:00506
AGCACTGTAGCTGTCACTAGTTACTTGT
+
?@CCB:?GDDCBCCCDBBEAA>BCC:<=
@L7FAS:00461:00535
TGATACGTCTCCTTCCTTAGTTACTTCA
+
DCD@@ABBCCB@C@A?B@BBB?DED@BB
@L7FAS:00463:00546
CGTGTCTCTAGGCACAGGATTTTGTGTA
+
CCCCCCBBAAB@BBCDDCAA@@6=AA@B
@L7FAS:00465:00532
TGATACGTCTCCTTCCTTAGTTACTTCA
+
AABBBBBCABB@C@C@B@BBB@B@@@CB
@L7FAS:00469:00528
CGTGTCTCTAGGCACAGGATTTTGTGTAG
+
AAFBCCCCB996:B=?B@AAAA9BCCCCC
@L7FAS:00470:00514
TAGTATCAGCCTCGCCATGACGAAGGTATTCC
+
BBC@DACCCC@BCCEBCB@@A:42<>@?AAC?
@L7FAS:00474:00520
ATATCGCGAGGGTATGGAAGACTCTATA
+
BBABB@@=44978=@A>B?CBABC??<<
@L7FAS:00479:00531
TCTCTATGCGCTCCACATGTCTAAGGT
+
@@AA@@@CCCCHD@BBBCDDB>>=@>;
@L7FAS:00481:00523
ATATCGCGAGGGTATGGAGACTCTAT
+
BBBBBCBD?>><==@B=@@@@?AA?:
@L7FAS:00481:00545
ATCAGACACGGACACAGCAGAACACA
+
BDBBBBBBBB>@A:9999>>>59887
@L7FAS:00484:00532
TCTCTATGCGCTCCACATGTCTAAGGT
+
DCCC@@ACBBBEC@C99;CB@998<>B
@L7FAS:00491:00545
TCTCTATGCGCTCCACATGTCTAAGGT
+
BBBC@@ACCCCBD@B??BDDC@@=@BB
@L7FAS:00493:00521
TACTGAGCTACACACACAGAAAGATTGGT
+
B@@ACDHCBBBBBA@=>>888/8==:??B
@L7FAS:00496:00511
TCTCTATGCGCTCCACATGTCTAAGGT
+
B@AAAABCDCCEDA?;;;ACB;;7<??
@L7FAS:00450:00550
AGCACTGTAGCTGTCACTAGTTACTTGT
+
;;CC>9=BBBCBCD@BBDEBB?BBC@DD
@L7FAS:00452:00589
TGATACGTCTCCTTCCTTAGTTACTTCA
+
CCB???CCBB@?@@A@A@BBB>?@B@BB
@L7FAS:00457:00580
TCTCTATGCGCTCCACATGTCTAAGGT
+
944499>CAAACF8;<=9?@A996424
@L7FAS:00461:00580
ACGCTCGACATGCCCAGGTACAGGAG
+
@A;;;A;<<B@A@D8;:>;;:AA>@;
@L7FAS:00462:00558
CGTGTCTCTAGGCACAGGATTTGTGTAG
+
BBAAACBB??@@BB?:??99909@@@BE
@L7FAS:00471:00556
TAGTATCAGCCTCGCCATGACGAAGGTATTCC
+
BBC@AAC@@AACBBB?BBA@D:;8<?@@A=A=
@L7FAS:00482:00562
AGCACTGTAGCTGTCACTAATTACTTGT
+
@ACCCBBCCCFCCCBBACB@D@BEB@BB
@L7FAS:00482:00582
AGCACTGTAGCTGTCATTAGTTACTTGT
+
AAHCDBB;:@CCCIBBBADCD>?@B>BB
@L7FAS:00487:00589
ATATCGCGAGGGTATGGAAGACTCTATA
+
BABA@=9:44919>?B?B?BAAAAA?:;
@L7FAS:00492:00550
TGATACGTCTCCTTCCTTAGTTACTTCA
+
BBBBBBCCCCC@C@C@B?BCC@BBC@CC
@L7FAS:00495:00568
CGTGTCTCTAGGCACAGGATTTTGTGT
+
<;;<BB>><9968999@;????4988:
@L7FAS:00499:00590
TGATACGTCTCCTTCCTTAGTTACTTCA
+
BEBBBBCCCBB@B@B@B@BBB@ECC@CB
@L7FAS:00460:00600
ATCAGACACGGACACAGCAGAACACAC
+
CCA99<;@>B?BAAA@@@@?@=@@@?B
@L7FAS:00462:00611
TCTCTATGCGCTCCGACAA
+
//,,,,//,//66,////,
@L7FAS:00463:00647
TCTCTATGCGCTCCACATGTCTAAGGT
+
BBCCA?BCCCCDD@C@@ABBBBB>BA@
@L7FAS:00471:00600
AGCACTGTAGTTGTCACTAGTTACTTGT
+
BCCCAA@<<1/,/8:@CBCBB?ABC?CC
@L7FAS:00473:00635
TCTCTATGCGCTCCACATGTCTAAGGT
+
?9:;AA@BDBBAB69994444442424
@L7FAS:00485:00644
TGATACGTCTCCTTCCTTAGTTACTTCA
+
CCBBCDBECCC@C@C@C>ABB>@?C>@@
@L7FAS:00490:00632
CGTGTCTCTAGGCACAGGATTTGTGTAG
+
CCAAACCCBBB;:<A9959@A<BBBBDC
@L7FAS:00491:00625
TCTCTATGCGCTCCACATGTCTAAGGT
+
84444849?;99?59444949995484
@L7FAS:00492:00647
ATCAGACACGGACACAGCAGAACAC
+
CCBB99;BBC=@@@?999990,1--
@L7FAS:00498:00614
TGATACGTCTCCTTCCTTAGTTACTTCA
+
CCBAAACCBBB@C@B?B?BBC@CCC@CC
@L7FAS:00455:00662
CGTGTCTCTAGGCACAGGATTTGTGTAG
+
BBCBDCBB???@CCBB@=99909@@@DC
@L7FAS:00468:00698
TCTCTATGCGCTCCACATGTCTAAGGT
+
CCCB??ACCFCCE@B??ADDB996;=@
@L7FAS:00475:00697
TACTGAGCTACACACACAGAAAGATTGGT
+
B;<@DDABBA<<<<9@>>3:75799>B@C
@L7FAS:00479:00679
CGTGTCTCTAGGCACAGGATTTTGTGTAG
+
CDBDCCBB@@@?BBB@@>9999/9>>?BC
@L7FAS:00483:00657
ACGCTCGACATGCCCAGGTACAGGAG
+
?BBBB@A@B@@111,00,.369@>>=
@L7FAS:00486:00668
ACGAGTGCGTTCCCCATGTCGTAGGTACTC
+
@@BBCBCBBC2444/9999>@>>?47<8?B
@L7FAS:00486:00677
TACTGAGCTACACACACAGAAAGATTGGT
+
CA@=BDCBBBAABBCBCB97758<;:?@C
@L7FAS:00488:00665
CGTGTCTCTAGGCACAGGATTTTGTGTAG
+
BBCABBCCBBB?AB>;;=9999/9??@AB
@L7FAS:00490:00659
ATATCGCGGGGTATGGAAGACTC
+
@:89@@9999-9944992444/7
@L7FAS:00499:00688
ATATCGCGAGGGTATGGAAGACTCTAT
+
B?@?BC@:9;@<>>>@8;8<@@?A???
@L7FAS:00450:00706
CGTGTCTCTAGGCACAGGATTTTGTGTAG
+
BBBCCBBB99:<?@9;<AAACC9CAB<==
@L7FAS:00450:00729
TCTCTATGCGCTCCACATGTCTAAGGT
+
CBAABBCCBBBCE@B99;GCC@@=A>;
@L7FAS:00454:00748
ATATCGCGAGGGTATGGAAGACTCTATA
+
BABBDCBCCCC>BAAB<?=???=BA?==
@L7FAS:00460:00708
CGTGTCTCTAGGCACAGGATTTTGTGTAG
+
CBCCCCBB??@?AB@B@69999/9AA@A>
@L7FAS:00460:00734
ATCAGACACGGACACAGCAGAACACAC
+
47999;;@;;59999999><><@800<
@L7FAS:00465:00742
TCTCTATGCGCTCCACATGTCTAAGGT
+
@<<=AAADBBBDD@CAABDAA@>=@>;
@L7FAS:00473:00736
TAGTATCAGCCTCGCCATGACAAAGGTATTCC
+
@@C@AACBAB@A@==;=>>>999145844242
@L7FAS:00474:00746
ATATCGCGAGGGTATGGAAGACTCTATA
+
ABBCBBB:;;A<>>>?596988=67633
@L7FAS:00477:00701
ACGAGTGCGTTCCCCATGTCGTAGGTACTC
+
BBBBBBCCCD?BBB9@?@=;@<<?::88?>
@L7FAS:00483:00732
ATATCGCGAGGGTATGGAAGACTCTAT
+
BBABBEB@@?C@A@B@<@<@??BB:::
@L7FAS:00489:00703
CGTGTCTCTAGGCACAGGATTTTGTGTAG
+
CDBBDCB@99;489999:<<BB6A@>999
@L7FAS:00491:00704
TCTCTATGCGCTCCACATGTCTAAGGT
+
99:=AAAEDCCCB@BCBBC=<<B?CBA
@L7FAS:00491:00734
TCTCTATGCGCTCCACATGTCTAAAGGT
+
444499AAFAA@@59999944///+/,/
@L7FAS:00495:00740
CGTGTCTCTAGGCACAGGATTTTGTGTAG
+
CCBACCCB99;7:@@@A<@@>>4>@?;<<
@L7FAS:00451:00765
CGTGTCTCTAGGCACAGGATTTTGTGTAG
+
BBFDCBBB99:68?@?>;>>>>4>>A@AA
@L7FAS:00457:00754
TAGTATCAGCCTCGCCATGACGAGGTATTCC
+
A@CACABBBCABBAA;@>@>>>>?;999;>5
@L7FAS:00457:00779
TGATAGTCTCCTTCCTTAGTTACTTCA
+
BCBBBBBBBB@B@B@B@BDB@CAA?AB
@L7FAS:00462:00767
ATATTCGCGAGGGTA
+
9399594441,2*,,
@L7FAS:00462:00787
TGATACGTCTCCTTCCTTAGTTACTTCA
+
BABBBB@CABB@C@C@B?BBB@CCC@BB
@L7FAS:00463:00766
TCTCTATGCGCTCCACATGTCTAAGGT
+
C@AA:9?FCCCDFA@A?A@F@9969;9
@L7FAS:00463:00776
TACTGAGCTACACACACAGAAAGAT
+
@BBCCCAB:;9>@B;;9=87?/3.*
@L7FAS:00465:00750
AGCACTGTAGCTGTCATTAGTTACTTGT
+
=>CEDCE::=CCCCCDD@CDC?BAB?BB
@L7FAS:00470:00780
ACGAGTGCGTTCCCCATGTCGTAGGTACTC
+
BBB@AABECC?DBB9@?=?AB@???::;@C
@L7FAS:00475:00774
TGATACGTCTCCTTCCTTAGTTACTTCA
+
BCC?BBBDCDB?B@B@B@BBB>A?=;@A
@L7FAS:00477:00761
TAGTATCAGCCTCGCCATGACGAAGGTATTCC
+
@?C@AACAAAB@A@@299@>?99648444242
@L7FAS:00478:00760
ATATCGCGAGGGTATGGAAGACTCTAT
+
BAAAABBDBBCCA?BB=@=@@@?A??9
@L7FAS:00478:00792
TCTCTATGCGCTCCACATGTCTAAGGT
+
BBBBBBBBCCCCE?ABBBD@A997;?@
@L7FAS:00480:00798
ATATCGCGAGGGTATGGAAGACTCTAT
+
BABBDCCDBAB>DBCB<?<@AA?ABB>
@L7FAS:00480:00799
TACTGAGCTACACACACAGAAAGATTGGT
+
>=@@CCCBAA9;<A@>>@988/8?=<AED
@L7FAS:00482:00761
TACTGAGCTACACACACAGAAAGATTGGT
+
C?>=BBCBBB?@AC@=>A988/8>=:??B
@L7FAS:00489:00750
ATCAGACACGGACACAGCAGAACAC
+
BABBBABC@@=@@??999>985988
@L7FAS:00491:00774
TAGTATCAGCCTCGCCATGACGAAGGTATTCC
+
@@CAAACBBB@?@@C=@@AAA<;8<B;9<9;6
@L7FAS:00492:00757
ATATCGCGAGGGTATGGAAGACTTCTAT
+
BCBBDC@<?=BA@>@>495473101111
@L7FAS:00497:00772
TCTCTATGCGCTCCACATGTCTAAGGT
+
C@A@BBBCCCDCD@BBBCCCB?>=@?@
@L7FAS:00499:00784
AGCACTGTAGCTGTCACTAGTTACTTGT
+
AACCCBBBBBCBCCBDDDCA?>???>CD
@L7FAS:00451:00804
AGCACTGTAGCTGTCACTAGTTACTTGTGTGACATCG
+
BBCCGABBBGCCCCCCCDCCC=AAC;99D9//,0,((
@L7FAS:00451:00813
TAGTATCAGCCTCGCCCGAAGT
+
A@CAAAC@@@?::111-/,***
@L7FAS:00455:00800
TGATACGTCTCCTTCCTTAGTTACTTCA
+
CCB???CCCCDAA?B@B@BBB?CDCACC
@L7FAS:00466:00819
ACGAGTGCGTTCCCCATGTCGTAGGTACTC
+
CCBADCCDCE=@9=-99>@AB?B?>:;:@A
@L7FAS:00468:00828
AGCACTGTAGTTGTCACTAGTTACTTG
+
BBBCCCD9:>CCCCBBBBBBB>BCC@B
@L7FAS:00468:00848
AGCACTGTAGCTGTCACTAGTTACTTGT
+
ABCCEBCCCCBA?B?AACBBB@CCC>AA
@L7FAS:00479:00847
ACGCTCGACATGCCAGGTCAGACAGGAG
+
9<AAA><99>?9958.,,,,,,,,,*,,
@L7FAS:00484:00803
TAGTATCAGCCTCGCCATGACGAAGGTATTCC
+
==A;:=CBBBB@A@@599>>A99542444242
@L7FAS:00485:00826
AGCACTGTAGCTGTCACTAGTTACTTGT
+
??BCCBBBCCCBCCBDBDA==;@@B?B@
@L7FAS:00489:00815
AGCACTGTAGCTGTCACTAGTTACTTGT
+
944444444AA=CICECCBBDADCC=<<
@L7FAS:00489:00817
TCTCTATGCGCTCCACATGTCTAAGGT
+
CCDCBAACBDCDE?AAAABAA=>;>;9
@L7FAS:00496:00813
AGCACTGTAGCTGTCACTAGTTACTTGT
+
BCCCECBBABCCCCCBDEDDB=?@@=@C
@L7FAS:00499:00838
AGCACTGTAGCTGTCACTAGTTACTTGT
+
??DCEBBCCCCBBECDCA=9429>@<@@
@L7FAS:00450:00874
TAGTATCAGCCTCGCCATGACGAAGGTATTCC
+
@>BBBBCAAB@AB@A>@@ABC;45<;999;>;
@L7FAS:00450:00888
TGATACGTCTCCTTCCTTAGTTACTTCA
+
BBBABDCDCCB@D@B@B@BCB@CEC@CD
@L7FAS:00451:00851
TACTGAGCTACACACACAGAAAGATTGGT
+
@>BAABA@@@AAA<<9??77:6:@><>>?
@L7FAS:00455:00850
TACTGAGCTACACACACAGAAAGATTGGT
+
@?ABBBAC;;<AAA@A@@98808>>;@?B
@L7FAS:00455:00888
AGCACTGTAGCTGTCACTAGTTACTTGTG
+
B@@<:;>><49=A<44::44424998444
@L7FAS:00456:00872
CGTGTCTCTAGGCACAGGATTTTGTGTAG
+
CDCDCCBHBAB>?A?:?<9999/9>>>A@
@L7FAS:00456:00873
TAGTATCAGCCTCGCCAGACGAAGGTATTCC
+
@=CBBECCDC@BBBA?B;;<AA?AABAB@B=
@L7FAS:00456:00890
TGATACGTCTCCTCCT
+
844444496,,+-,*,
@L7FAS:00461:00887
TACTGAGCTACACACACAGAAAGATTGGT
+
BA@ABCBBBBBCAAB@@?777/87737>@
@L7FAS:00465:00894
TGATACGTCTCCTTCCTTAGTTACTTCAG
+
CCB?@ADCCCD?B?BCCBBBB?@=:786/
@L7FAS:00466:00871
TAGTATCAGCCTCGCCATGACGAAGGTATTCC
+
@@CBCBCBBB@AB@@=@>@@@9964<994282
@L7FAS:00467:00870
CGTGTCTCTAGGCACAGGATTTTGTGTAG
+
CCBC@A?B99;>AA@@A>BAAB7AAA@@@
@L7FAS:00469:00854
ATATCGCGAGGGTATGGAAGACTCTATA
+
CCBCBBBBABC>BBCB>A>?;;8??;>8
@L7FAS:00471:00899
CGTGTCTCTAGGCACAGGATTTTGTGTAG
+
CCCCCBAA=9:68@@@A>BBAB9BAA<<=
@L7FAS:00477:00883
ATCAGACACGGACACAGCAGAACACA
+
CAAAAABBBC?BB;<;>>@>><A8;:
@L7FAS:00479:00870
CGTGTCTCTAGGCACAGGATTTTGTGTAG
+
CBCBBCHC::;?BB@DC>AABB7AAB@AA
@L7FAS:00483:00871
ACGAGTGCGTTCCCCATGTCGTAGGTACTC
+
BBBBBB@@@C@ABB9AABA?;;7?::88>>
@L7FAS:00484:00851
ATCAGACACGGACACAGCAGAACAC
+
BBBB?>>=;45999>999>??6988
@L7FAS:00486:00878
CGTGTCTCTAGGCACAGGATTTTGTGTAG
+
BBB@CBBB::;?BBBDA<9999/9@@@AA
@L7FAS:00487:00858
TCTCTATGCGCTCCACATGTCTAAGGT
+
@;=<AAADCCCCCAC:9:BBB;;7<?;
@L7FAS:00488:00857
TCTCTATGCGCTCCACATGTCTAAGGT
+
4444489AGBAAGAA999?B>9954:4
@L7FAS:00489:00899
TACTGAGCTACACACACAGAAAGATTTGGT
+
;=AAGICDBBBBBC?9>A777,8777.7=>
@L7FAS:00492:00892
ATATCGCGAGGGTATGGAAGACTCT
+
BBBB994999909@>>=A=?8;:?B
@L7FAS:00495:00853
ATCAGACACGGACACAGCAGAACACA
+
BCBB9:;@AC=@@B@999988<>800
@L7FAS:00450:00904
TACTGAGCTACACACAC
+
@8444499=@B;?1--,
@L7FAS:00450:00926
ATCAGACACGGACACAGCAGA
+
BABBBBAA@>59999991-**
@L7FAS:00456:00947
CGTGTCTCTAGGCACAGGATTTTGTGTAG
+
BACBCCCC999<?>@?@<9999/9@?>CC
@L7FAS:00462:00947
ATATCGCGAGGGTATGGAAGACTCTAT
+
B@?@@AA==@@<@@AB>B=B@@?@@??
@L7FAS:00466:00908
TACTGAGCTACACACACAGAAAGATTGGT
+
@>ABCCCC99;@<;999@8880777;@?C
@L7FAS:00466:00922
TCTCTATGCGCTCCACATGTCTAAGGT
+
BBCB@@ACCCCCD>@<;<BBB;;7;>9
@L7FAS:00467:00924
CGTGTCTCTAGGCACAGGATTTTGTGTAG
+
BBBCCFCB99<>@A@@@69999/9D@AA@
@L7FAS:00470:00913
CGTGTCTCTAGGCACAGGATTTTGTGTAG
+
CCDCCBB@99;=?A@@A<9999/9A@999
@L7FAS:00475:00936
AGCACTGTAGCTGTCACTAGTTA
+
BBBBCCC@DACCCCCBBDBB@?@
@L7FAS:00481:00917
TCTCTATGCGCTCACATGTCTAAGGT
+
BBCB:9<BCCCCCCBBBABAA@=A@@
@L7FAS:00482:00924
ATATCGCGAGGGTATGGAAGACTCTAT
+
B?AA@B?A?AA=@@@B7;7;>>=>==:
@L7FAS:00486:00913
CGTGTCTCTAGGCACAGGATTTTGTGTAG
+
B@CBCCCC???<?9?:@59999/9@?>?C
@L7FAS:00488:00912
ACGCTCGACATGCCCAGGTACAGGAG
+
BB@?@HBBBCCCCC?BA@A@CCC@BB
@L7FAS:00488:00914
TACTGAGCTACACACACAGAAAGATTGGT
+
ABCCDCCCBB?@AB;99@888/8==:?@C
@L7FAS:00494:00905
TAGTATCAGCCTCGCCATGACGAAGGTATTCC
+
>@A<;=GBBBB==@@591<1111,/5///,42
@L7FAS:00495:00925
TCTCTATGCGCTCCACATGTCTAAGGT
+
B?AAAABCCCCJD>@A@ABBB997<@@
@L7FAS:00499:00900
CGTGTCTCTAGGCACAGGATTTTGTGTAG
+
CCCBCCCC?@?>AA9:@;9999/9@@?AC
@L7FAS:00459:00983
CGTGTCTCTAGGCACAGGATTTTGTGTAG
+
AAAAACCB:9;@CCB@@>9999/9@@@CA
@L7FAS:00461:00993
CGTGTCTCTAGGCACAGGATTTTGTGTAG
+
BBCCDCB@@?A@BCCCCCCBAA7A@@;>=
@L7FAS:00462:00972
TCTCTATGCGCTCCACATGTCTAAGG
+
94444=?BB@@@E?@@@@<<<99;?;
@L7FAS:00463:00979
CGTGTCTCTAGGCACAGGATTTTGTGTAG
+
CDCCFBBA??@>AA;;<?AACD:CCBBBA
@L7FAS:00469:00997
ATTCAGACACGGACACAGCAGAACACA
+
AA@BB::<CCC9;<A@;;;98859887
@L7FAS:00470:00956
TGATACGTCTCCTTCCTTAGTTACTTCA
+
BBC?BBBCAAA@C@B@B@BBB?CBB?CD
@L7FAS:00473:00981
CGTGTCTCTAGGCACAGGATTTTGTGTAG
+
CBBCCCBB99:>A=@@@=@@AB7BBB@AA
@L7FAS:00482:00965
TCTCTATGCGCTCCACATGTCTAAGGT
+
CCCC@@ABECBCCA@AA@BCB4429;9
@L7FAS:00482:00971
TCTCTATGCGCTCCACATGTCTAAGGT
+
B@AAAABDCBBDFABA@AAA@9429;9
@L7FAS:00484:00979
TGATACGTCTCCTTCCTTAGTTACTTCA
+
CBB???BCBBC@A@A@C@B@@=@A@=@@
@L7FAS:00495:00980
CGTGTCTCTAGGCACAGGATTTTGTGTAG
+
BBCABDCB99:=?A=@A?BBBB9BCC@AA
@L7FAS:00497:00952
CGTGTCTCTAGGCACAGGATTTTGTGTAG
+
CDCDCDBA99:=@@AABACCCC9BBB@A=
@L7FAS:00497:00978
AGCACTGTAGCTGTCACTAGTTACTTGT
+
AADDAAACEEEBCCCCBCD998;BB>BC
@L7FAS:00499:00958
CGTGTCTCTAGGCACAGGATTTTGTGTAG
+
CCCCCDCC99;>@@@ACCAAAA7ABB@@<
@L7FAS:00499:00959
ACGCTCGACATGCCCAGGTACAGGAG
+
DC@AABBABBCCCG=AA?BDBBBAC<
@L7FAS:00450:01007
TCTCTATGCGCTCCACATGTCTAAGGT
+
@@AA<;<CDAACD@@AA@B@@4459<>
@L7FAS:00451:01030
TACTGAGCTACACACACAGAAAGATTGGT
+
BBBCDFECBC@A<;<99?9;868@>=A?A
@L7FAS:00452:01042
ACGCTCGACATGCCCAGGTACAGGAG
+
BBAAAA@@ABBCCC>@@=@BA@@@B@
@L7FAS:00464:01027
TGATACGTCTCCTTCCTTAGTTACTTCA
+
CCB?BBBCBBB@A@A@B@BCC@B@?=@B
@L7FAS:00467:01026
TCTCTATGCGCTCCACATGTCTAAGGT
+
CBECBBBCCBCCEAB@@?BBBBB>B@<
@L7FAS:00467:01037
CGTGTCTCTAGGCACAGGATTTTGTGTAG
+
CBBDCDBB9:9=@A@CA?BBCC:DCC<<<
@L7FAS:00473:01013
ATCAGACACGGACACAGCAGAACACAC
+
BCBB@@@BBC9;<CBAA@@?@;@:::?
@L7FAS:00474:01036
ATATCGCGAGGGTATGGAAGACTCTAT
+
CBBBCCEA@?C>?=@C8;8<BB@C??<
@L7FAS:00477:01033
TGATACGTCTCCTTCCTTAGTTACTTCA
+
BBBBBECDECC@C@C@C?BBB:<<C>DA
@L7FAS:00478:01026
TAGTATCAGCCTCGCCATGACGAAGGTAATCC
+
A@CAAABBBAA9999691111/1,/5//,/42
@L7FAS:00484:01016
AGCACTGTAGCTGTCACTAGTTACTTGT
+
=@ACC@BBCCBBBCBAA@@997;<A@CD
@L7FAS:00487:01048
TAGTATCAGCCTCGCCATGACGAAGGTATTCC
+
<<BAA@C@@@A999@<>>@999964<844285
@L7FAS:00491:01023
ATCAGACACGGACACAGCAGAACACA
+
BCBB@@@@AC;;<A@@@@=>>49887
@L7FAS:00491:01024
ACGCTCGACATGCCCAGGTACAGGAG
+
BBBAAB@AABCCDE>@@=@CFCD@CC
@L7FAS:00450:01097
CGTGTCTCTAGGCACAGGATTTTGTGTAG
+
CDCCCCCC?@??AB??@@9999/9AA>A=
@L7FAS:00460:01089
TACTGAGCTACACCACAGAAAGATTGGTGC
+
BA@=BDCCBBBDC@@::888-9>><@?BBA
@L7FAS:00465:01092
AGCACTGTAGCTGTCACTAGTTACTTGT
+
BCCCFBBAAACCBGBCCCCBB>A@@=AD
@L7FAS:00465:01093
CGTGTCTCTAGGCACAGGATTTTGTGTAG
+
BBBDBCBDAA?>>>::@<9999/9@A@AA
@L7FAS:00472:01069
ACGCTCGACATGCCCAGGTACAGGAG
+
BB9::D@AACCCCC=BA?CBDCDBCC
@L7FAS:00480:01080
ACGCTCGACATGCCCAGGTACAGGAG
+
BB???BAAACCCEE>@@=@BCCC@CC
@L7FAS:00484:01088
ACGCTCGACATGCCCAGGTACAGGAG
+
B@?A?C@AACCCCC>AA>AADCC@BB
@L7FAS:00487:01063
TGATACGTCTCCTTCCTTAGTTACTTCA
+
CBB@@ACCCCB@B@CBB@?>>;;<;=AB
@L7FAS:00491:01076
TACTGAGCTACACACACAGAAAGATTGGT
+
BAAACCCDBCBBAA@@>?98868B@>B@C
@L7FAS:00491:01078
TCTCTATGCGCTCCACATGTCTAAGGT
+
>===?@A=BBBAD?ABCC@==CC9<:;
@L7FAS:00458:01139
TCTCTATGCGCTCCACATGTCTAAGGT
+
B@AAAABCBBFDE?@;;;@A@9959;9
@L7FAS:00475:01105
TCTCTATGCGCTCCACATGTCTAAGGT
+
ABCB;9<BEDCED@B?@@BBB@@=@?;
@L7FAS:00483:01130
AGCACTGTAGCTGTCACTAGTTACTTGT
+
AADC=:>BEEBBBFDCCBB992;@@=AC
@L7FAS:00483:01132
TCTCTATGCGCTCCACATGTCTAAGGT
+
BACAAAAFCCCCDAEAAACCCCB>BA;
@L7FAS:00484:01114
AGCACTGTAGCTGTCACTAGTTACTTGT
+
@BBBDCCBCDCDCECCCCCCB@CDC?@A
@L7FAS:00487:01103
TGATACGTCTCCTTCCTTATTACTTCA
+
BEBAAACCAAA@C@B?B@BB=BBC@CB
@L7FAS:00497:01140
TACTGAGCTACACACACAGAAAGATTGGT
+
==ABBBAC:99>99994>433/33179=>
@L7FAS:00498:01134
TCTCTATGCGCTCCACATGTCTAAGGT
+
@ACC;;<CAAAEDBC9:<DB@8859;>
@L7FAS:00450:01156
ACGCTCGACATGCCCAGTACAGGAG
+
94999111///,,,*,.../44244
@L7FAS:00456:01189
TGATACGTCTCCTTCCTTAGTTACTTCA
+
CCBAAABBDDC?=<==>=>CBCBAA@BB
@L7FAS:00457:01177
ACGCTCGACATGCAGGTAGACAG
+
4<;A@@@C@999>8-+-,,,,,,
@L7FAS:00459:01150
ACGCTCGACATGCCCAGGTACAGGAG
+
BB99:C;=<DCCAC@BA?CBDCC@CB
@L7FAS:00461:01186
TACTGAGCTACACACACAGAAAGATTGGT
+
BBBBCCCC@@AAEBBA@?988/8?><@?B
@L7FAS:00462:01196
ATCAGACACGGACACAGCAGAACAC
+
BBBBAABBA@?AB;99999885988
@L7FAS:00464:01158
TCTCTATGCGCTCCACATGTCTAAGGTA
+
?:::@@ACCAACECB@@@?9911-/7/1
@L7FAS:00465:01153
TAGTATCAGCCTCGCCATGACGAAGGTATTCC
+
B@C;=<EAAAB@@99599??@99548444242
@L7FAS:00467:01174
TAGTATCAGCCTCGCCATGACGAAGGTATTCC
+
B@B@AAC@@@?AAAC>BA@@@9959=>>>595
@L7FAS:00469:01178
ATATCGCGAGGGTATGGAAGACTCTAT
+
BBB@@@?@???:>999;><><;:??>=
@L7FAS:00473:01182
TAGTATCAGCCTCGCCATGACGAAGGTATTCC
+
AAC@AACBDBBBBBB>@>;9?9959;998595
@L7FAS:00481:01192
ATATCGCGAGGTGGAAGACT
+
A;=@@@@@@@=@B@DB@<=<
@L7FAS:00481:01197
TACTGAGCTACACACACAGAAAGATTGGT
+
B?AADEHCBBBBBDBBBCAAA>ABC?B??
@L7FAS:00484:01180
TCTCTATGCGCTCCACATGTCTAAGGT
+
BABA::<DCCCED?A??@@@?4429<?
@L7FAS:00493:01190
TAGTATCAGCCTCGCCATGACGAAGGTATTCC
+
@@CAAACAAAAADBB69999999549844242
@L7FAS:00499:01161
TACTGAGCTACACACACAGAAAGATTGGT
+
@@AABA@ABB<<>A<<;A;@@<AA@>A?C
@L7FAS:00499:01174
TAGTATCAGCCTCGCCATGACGAAGGTATTCC
+
@@C::=CCCC@==@@8;9AAF9964;994285
@L7FAS:00450:01215
CGTGTCTCTAGGCACAGGATTTTGTGTAG
+
CCBCBCDCAAA>AA==A=@@?@4>>>>><
@L7FAS:00451:01231
TGATACGTCTCCTTCCTTAGTTACTTCA
+
ACCBABCC=9924595959992444249
@L7FAS:00454:01230
TAGTATCAGCCTCGCCATGACGAAGGTATTCC
+
BBC;:<C<<<@BCCDBCCCCE:;8<?AAA@B?
@L7FAS:00455:01221
ACGCTCGACATGCCCAGGTACAGGAG
+
BBBCCCBEBCBCID?A?>A?CCC@AB
@L7FAS:00492:01224
ACGCTCGACATGCCCAGGTACAGGAG
+
BBBBDCDAACCCEE>@@=@CCCC@CA
@L7FAS:00492:01232
ACGAGTGCGTTCCCCATGTCGTAGGTACTC
+
BBB?BABCCD?@?=6@8;:?@?>@>@;;;A
@L7FAS:00495:01233
TCTCTATGCGCTCCACATGTCTAAGGT
+
BBBBBCCCCC@;:79>>9999995959
@L7FAS:00496:01212
ATCAGACACGGACACAGCAGAACACAC
+
@BBBBB@@AB7;<BBBCCCCC@CCCCC
@L7FAS:00496:01232
TAGTATCAGCCTCGCCATGACGAAGGTATTCC
+
@@C;;<@9948>>=A@ABAADDD@CAC@A=A@
@L7FAS:00500:00120
ATATCGCGAGGGTATGGAAGACTCTAT
+
CABBB@;:44408>>A?CABBBCC;;:
@L7FAS:00504:00148
CGTGTCTCTAGGCACAGGATTTTGTGTAG
+
:;EEFHBBBBC@?>>9424449,48;;;9
@L7FAS:00518:00143
ATATCGCGAGGTATGGAAGACTCTATA
+
=>99991///,/8665;;;<>=AAA20
@L7FAS:00530:00125
TCTCTATGCGCTCCACATGTCTAAGGT
+
DBCCBAABCECBEAD?AACAAAC@CAA
@L7FAS:00534:00121
TGATACGTCTCCTTCCTTAGTTACTTCAGT
+
99=@AA<=:BBCCACAHIC@@=>9959?99
@L7FAS:00535:00108
TAGTATCAGCCTCGCCATGACGAAGGTATTCC
+
BBD::@CCBCBCCBB9;9@@A99696998;=5
@L7FAS:00535:00112
CGTGTCTCTAGGCACAGGATTTTGTGTAG
+
BBBCCBBA99<?ABA9969999/9>>>@@
@L7FAS:00500:00178
ATATCGCGAGGGTATGGAAGACTTATAGAGG
+
CABCBBCA@?B>??@>;>;=;0/,/<004=8
@L7FAS:00504:00173
TCTCTATGCGCTCCACATGTCTAAGGT
+
BCCD:9<BECCCDC@ABBBC@996;=@
@L7FAS:00516:00172
CGTGTCTCTAGGCACAGGATTTTGTGTAG
+
ABC@CCBB>996;A@@@?9999/9>>ABG
@L7FAS:00525:00152
TCTCTATGCGCTCCACATGTCTAAGGT
+
BBCD@@ACCCCCFDBBABCCCAA>B?@
@L7FAS:00541:00167
ATATCGCGAGGGTATGGAAGACTCTA
+
A??A?B?BBAA<A@@?>@?A???@A@
@L7FAS:00507:00236
ATATCGCGAGGGTATGGAAGACTCTATA
+
DBCBAAA:9;B>;9;A895;AAAAAA@;
@L7FAS:00512:00244
ACGCTCGACATGCCCAG
+
@9;;@@D>>11---+--
@L7FAS:00520:00236
ACGAGTGCGTTCCCCATGTCGTAGTACGTC
+
BBB@AACAA@5999/9991<<8-,,,,,,2
@L7FAS:00525:00246
AGCACTGTAGCTGTCACTAGTTACTTGT
+
BBBC=:?CFDAABCDB=?@;96;BB>BF
@L7FAS:00530:00244
TAGTATCAGCCTCGCCATGACGAAGGTATTCC
+
==@;:<BBBA@>@>?59111///,/5///,42
@L7FAS:00534:00217
TCTCTATGCGCTCCACATGTCTAAGGT
+
BBCB??ABCCCDE@BAABA??===@=@
@L7FAS:00534:00236
TCTCTATGCGCTCCACATGTCTAAGGT
+
B@AAAAACDDCAD>@BBBCAAAC@CA<
@L7FAS:00536:00226
CGTGTCTCTAGGCACAGGATTTTGTGTAG
+
BBABCCBB99:=?A@AA>AAAA7@A@BBA
@L7FAS:00538:00249
CGTGTCTCTAGGCACAGGATTTTGTGTAGGC
+
BBCFCCCC@A?=>=99?;9999/9?@>@A?B
@L7FAS:00542:00201
ATATCGCGAGGGTATGGAAGACTCTATA
+
<@@CCCACACCACA@A>A>>8877/..-
@L7FAS:00543:00232
ATATCGCGAGGGTATGGAAGACTCTAT
+
BBBAAB@@44478=>B>B?B:;:77>>
@L7FAS:00549:00206
ATCAGACACGGACACAGCAGAACACAC
+
?<?@99<BBB?BBAA;9;=>><98877
@L7FAS:00510:00255
ATCAGACACGGACACAGCAGAACA
+
BBBB::<BBB8;<<9999998498
@L7FAS:00512:00272
CGTGTCTCTAGGCACAGGATTTTGTGTAG
+
BBCDCCCB?@@@BBB@B@9994/9@@CCB
@L7FAS:00515:00265
CGTGTCTCTAGGCACAGGATTTGTGTAG
+
<9>999>>999<?@999<9991844899
@L7FAS:00517:00253
TGATACGTCTCCTTCCTTAGTTACTTCA
+
BCCABBCDCBD@B@B?A<=?=<?AC@CE
@L7FAS:00523:00277
TAGTATCAGCCACGCCAATTCC
+
CBDAGAA@@A@BBCC?G@BBH>
@L7FAS:00524:00278
ATATCGCGAGGGTATGGAAGACTCTAT
+
BABBCBCA@@C:48984959??BC;;8
@L7FAS:00525:00267
CGTGTCTCTAGGCACAGGATTTTGTGTAG
+
CCC@BBCB?@?=;=99?<>>>@4>>@;<<
@L7FAS:00543:00268
CGTGTCTCTAGGCACAGGATTTTGTGTAG
+
BBBCCCCC;9;=@@>??<9999/99>>AA
@L7FAS:00543:00295
CGTGTCTCTAGGCACAGGATTTTGTGTAG
+
BBBCCCBCA@@@AE=9><9999/9@@>@A
@L7FAS:00546:00265
TGATACGTCTCCTTCCTTAGTTACTTCA
+
@?@99999>>A=@;=?B=@AC@BCCA::
@L7FAS:00548:00258
TACTGAGCTACACACACAGAAAGATTGGT
+
B@@?DEDB??@CCB@@>@888/8==:=;=
@L7FAS:00515:00348
TCTCTATGCGCTCCACATACTG
+
@;=<AB@CCCCCEDABB??@@@
@L7FAS:00518:00307
TACTGAGCTACACACACAGAAAGAATTGGT
+
999@BBAB@@9999994=676600,.,/,.
@L7FAS:00518:00309
TAGTATCAGCCTCGCCATGACGAAGGTATTCC
+
@AC@AACAAAACCBB=@>>>>9964<944595
@L7FAS:00523:00331
TCTCTATGCGCTCCACAAGTCTAAGGTACTG
+
BBBA:9<CCCCDD@BAA>>==0/,09:::>B
@L7FAS:00524:00312
TGATACGTCTCCTTCCTTCAGTTACTTCA
+
BB@?ACCDCEJ3332;=+,,,,*,44676
@L7FAS:00528:00316
ATCAGACACGGACACAGCAGAACACAC
+
BBBBAABCCC=?ABB?>>>88498877
@L7FAS:00534:00309
ACGCTCGACATGCCCAGGTACAGGAG
+
BB?@@CDD@9@48809848@DCC@EC
@L7FAS:00540:00335
ATCAGACACGGACACAGCAGAACACA
+
@BB?9;;AAA=@@AB==>>9849887
@L7FAS:00542:00315
TCTCTATGCGCTCCACATGTCTAAGGT
+
BBBB;9<BCCCFD@E???@A@9979<>
@L7FAS:00542:00331
ATATCGCGAGGGTATGGAAGACTCTAT
+
AB@?@CD@@ADABBBB8;6;@@?@??=
@L7FAS:00546:00310
AGCACTGTAGCTGTCACTAGTTACTTGT
+
9>>>?>>999@999444:::>8;:B?AA
@L7FAS:00508:00387
TGATACGTCTCCTTCCTTAGTTACTTCA
+
BBBABBBCCCC@B?C@C@BBB@BCC@CA
@L7FAS:00527:00389
AGCACTGTAGCTGTCACTAGTTGTGC
+
BBBBCBBABBBBCC@@ABBBB??>>?
@L7FAS:00529:00351
ATCAGACACGGACACAGCAGAACACAC
+
CABB??@@@>599999@>??B4;;;:?
@L7FAS:00532:00361
CGTGTCTCTAGGCACAGGATTTTGTGTAG
+
BBCCCBCC?@?>?A=9?@9999/9>>@AA
@L7FAS:00537:00384
TGATACGTCTCCTTCCTTAGTTACTTCA
+
BBB?BBBCBAA?AAA?B@CDC@BBC@CB
@L7FAS:00548:00395
CGTGTCTCTAGGCACAGGATTTTGTGTAGA
+
BBCCCCBB99;>B@>?@A9999/9@@?BBC
@L7FAS:00503:00429
ATATCGCGAGGGTATGGAAGACTCTATA
+
?>@ABCHAAACAB@BB5;7;AA@@??<<
@L7FAS:00506:00443
TAGTATCAGCCTCGCCATGACGAAGGTATT
+
?>@;::AA>>=@<<<?ABBBAAA>A>@992
@L7FAS:00507:00400
ACGCTCGACATGCCCAGGTACAGGAG
+
BB@??CAGABBBBC@@?=?CDCC@BB
@L7FAS:00508:00407
CGTGTCTCTAGGCACAGGATTTTGTGTAG
+
DCGFCC@@BBBACCA:?=9999/9@@@BC
@L7FAS:00515:00411
ACGCTCGACATGCCCAGGTACAGGAG
+
BB@??BCCBBBBBB>AA?A@CCE@BB
@L7FAS:00519:00442
ATCAGACACGGACACAGCAGAACACAC
+
BCBB@?@CCC=?ACCAA?A=;;?7:9?
@L7FAS:00523:00428
ATATCGCGAGGGTATGGAAGACTCTA
+
BB??@CBBAAA?ABCC?B?BAA@BC;
@L7FAS:00530:00445
TAGTATCAGCCTCGCCATGACGAAGGTATTCC
+
@@B<;=CBBBABC@@;@>@@@996<<999595
@L7FAS:00534:00424
TACTGTGCTACACACACAGAAAGATTGGT
+
D@AADJCBAABBBCCB@A9735:@==B@B
@L7FAS:00545:00416
TGATACGTCTCCTTCCTTAGTTACTTCA
+
BBB@BB@CBBB@B@B@B@BBB@BAB@AA
@L7FAS:00545:00440
TGATACGTCTCCGTTCCTTAGTTACTTCA
+
@@>999BA9992442424234424;;9:=
@L7FAS:00547:00408
ACGCTCGACATGCCCAGGTACAGGAG
+
??:;;BBBCCBBB@<??;@ACCC@BB
@L7FAS:00549:00411
TGATACGTCTCCTTCCTTAGTTACTTCA
+
BEC@@@CDAAA>B>B=@=@BB@BBC@CB
@L7FAS:00501:00458
AGCACTGTAGCTGTCACTAGTTACTTGT
+
@@DCGABCCCCBCCCB?:99959>><>G
@L7FAS:00502:00473
TGATACGTCTCCTTCCTTAGTTACTTCA
+
BBBABBDDABB@B@C@D?BBB@BBB@BB
@L7FAS:00505:00458
ATCAGACACGGACACAGCAGAACACA
+
BAB@99;@@A=@@AA@@?>@>59887
@L7FAS:00508:00496
TACTGAGCCAGAAAGATTGGTGCTGCG
+
B@AACDBA?B949-989=@=@CDECCA
@L7FAS:00510:00478
ACGCTCGACATGCCCAGGTACAGGAG
+
BB:9:CCCCBCCCC>AA?AACCC@BB
@L7FAS:00511:00479
CGTGTCTCTAGGCACAGGATTTTGTGTAG
+
BB@A@CBC;:<?BBAAA?@@>@4>@@999
@L7FAS:00512:00455
ATATCGCGAGGGTATGGAAGACTTCTAT
+
@>BA9;;<<<BBBAAA=><988<36611
@L7FAS:00521:00471
TCTCTATGCGCTCCACATGTCTAAGGT
+
CBBBAAABAAACD?A??ADDA998;=@
@L7FAS:00521:00479
AGCACTGTAGCTGTCACTAGTTACTTGT
+
;;CCCBCBGBCCCCBBCCBBB@CCC?AA
@L7FAS:00524:00487
TGATACGTCTCCTTCCTTAGTTACTTCA
+
BDCBBBCECCC>A@A@C@CCC@CCCCAA
@L7FAS:00528:00491
AGCACTGTAGCAGTTACTTGTGTGC
+
BCCCEBC?AAAA@A?BBB?BBCCCE
@L7FAS:00537:00479
TCTCTATGCGCTCCACATGTCTAAGGT
+
@ACC?@ACCCCCD@BAABCBB?@=@@B
@L7FAS:00541:00489
ACGAGTGCGTTCCCATGTCGTAGGTACTC
+
AABBBBBCCC?BD>BA?AAA?>A??@@@C
@L7FAS:00544:00457
CGTGTCTCTAGGCACAGGATTTTGTGTAG
+
CBBBDCBB;9;8<9@AC8=<CC7@@@<=<
@L7FAS:00504:00503
CGTGTCTCTAGGCACAGGATTTGTGTAG
+
AB:=<BCCDCB@CBBA@=99909@>>>C
@L7FAS:00506:00502
ACGAGTGCGTTCCCCATGTCGTAGGTACTC
+
BBB?@@BCCF=@==69=?>ACA@A?::;@D
@L7FAS:00515:00545
AGCACTGTAGCTGTCACTAGTTACTTGT
+
DBCCCCCBDECCCCCBCDBBB?CCC@BD
@L7FAS:00523:00540
TGATATGTCTCCTTCCTTAGTTACTTCA
+
@AAAADB988>;>;@>B@CCB@C;>88/
@L7FAS:00528:00505
CGTGTCTCTAGGCACAGGATTTTGTGTAG
+
CCBCBCBB??@?BBBBAA9994/9@@@CD
@L7FAS:00531:00535
TCTCTATGCGCTCCACATGTCTAAGGT
+
4444:;@@AA@AGAA@@ADDCCB@DBA
@L7FAS:00535:00541
ATCAGACACGGACACAGCAGAACACAC
+
CBB@?@@@AC?BCBB@@@=<@;@>???
@L7FAS:00544:00513
ACGCTCGACATGCCCAGGTACAGGAG
+
BB@@@CABBDBBAA>A??BADCD@CB
@L7FAS:00546:00525
CGTGTCTCTAGGCACAGGATTTTGTGTAG
+
BBCBCCCC?@?=<A99?@9999/9A@@@A
@L7FAS:00503:00595
CGTGTCTCTAGGCACAGGATTTTGTGTAG
+
CCCDCDBA??@@CB::@<9999/9??@BE
@L7FAS:00504:00581
ATCAGACACGGACACAGCAGAACACA
+
BAA??@BCAA>;999999110,10..
@L7FAS:00508:00573
TCTCTATGCGCTCCACATGTCTAAGGT
+
<<<<BBBBB=@;;8<BBBBGCCC>A>;
@L7FAS:00513:00572
ATCAGACACGGACACAGCAGAACAC
+
B@A=9;;@@@<9999999110,/..
@L7FAS:00514:00576
AGCACTGTAGCTTTCATTAGTTACTTGT
+
BBDCCDC?=@<;;:<DA?BA=;<??:?A
@L7FAS:00520:00551
ACGCTCGACATGCCCAGGTACAGGAG
+
AA@ABB@DACCCCD>BA?AACCD@CB
@L7FAS:00522:00597
TACTGAGCTACACACACAGAAAGATTGGT
+
?@ABBFCCCBBBBCA>?;833,88737>A
@L7FAS:00523:00554
TCCTATGCGCTCCACATGTCTAAGGT
+
CC@AAACCCDCB@C::<BBB;;7<@9
@L7FAS:00525:00559
TACTGAGCTACACACACAGAAAGATTGGT
+
B@BBDCCC:;<;99998>377/36638?A
@L7FAS:00530:00579
AGCACTGTAGCTGACACTAGTTACTTGT
+
BCCCCCCBA<==EAAABAAA@<>>@9;;
@L7FAS:00543:00579
TCTCTATGCGCTCCACATGTCTAAGGT
+
BBBBA@ACCECCC?A@@ABACBB>CA<
@L7FAS:00544:00598
ATCAGACACGGACACAGCAGAACACA
+
BBBBBAB@@>;999>999?8849887
@L7FAS:00504:00610
CGTGTCTCTAGGCACAGGATTTTGTGTAG
+
BBCCCDCB99:<?>=?>=@@AA4A?A;<<
@L7FAS:00504:00623
ACGCTCGACATGCCCAGGTACAGGAG
+
BA?@?BAAACCFGE=BA@CACCC@CB
@L7FAS:00508:00626
TACTAAGCTACACACACAGAAAGATTGGTG
+
BBABD@CBBBBBAAB>@?887/7==:=:=@
@L7FAS:00510:00606
ACGCTCGACCATGCCCAGGTACAGGAG
+
B?949::11,/;:=><?A5::A==<@9
@L7FAS:00510:00648
TCTCTATGCGCTCCACATGTCTAAGGT
+
BACCB99<DB<99699994A@995428
@L7FAS:00511:00603
TACTGAGCTACACACACAGAAAAGATTGGTG
+
BAAACCCC9:;;<;999@8888,71631887
@L7FAS:00511:00640
TCTCTATGCGCTCCACATGTCTAAGGT
+
AABBAABCCCCCDA@A?ABCB9969;9
@L7FAS:00514:00626
TACTGAGCTACACACACAGAAAGATTGGTG
+
D?@@FEHC??@@AA@=>@888/8==:=>AA
@L7FAS:00515:00646
ATATCGCGAGGGTATGGAAGACTCTAT
+
BBBBBCC@@AC@B?BC=@=ABBCC???
@L7FAS:00517:00617
AGCACTGTAGCTGTCACTAGTTACTTGT
+
A@CCCBBADDCCBDBBECCBB>BAA?BC
@L7FAS:00517:00620
CGTGTCTCTAGGCACAGGATTTTGTGTAG
+
ECABBCCC;;;>AA999;9999/9AA9<<
@L7FAS:00520:00640
ACGAGTGCGTTCCCCATGTCACTC
+
BBBBBB@@@C@CCC99;@@A@ABA
@L7FAS:00530:00614
TACTGAGCTACACACACAGAAAGATTGGT
+
B:<<EDCCCB?BAAAB??:77/8<<:?@C
@L7FAS:00540:00628
TCTCTATGCGCTCCACATGTCTAAGGT
+
BAAADCBCCCCCCBCCBCFDCBB=A=@
@L7FAS:00542:00625
TGATACGTCTCCTTCCTTAGTTACTTCA
+
BBBBBCBGBCC@B@B@C@BCB?A=?=?@
@L7FAS:00544:00609
CGTGTCTCTAGGCACATGGATTTTGTGTAG
+
BBBCCCB=9984899999@9999,9;?444
@L7FAS:00546:00611
CGTGTCTCTAGGCACAGGATTTTGTGTAG
+
BBBABDCC??=;<=999<>>>>4>??>>9
@L7FAS:00548:00631
TACTGAGCTACACACACAGAAAGATTGGT
+
@?AADFCDBBBDAA@@@@988/8?=:?AD
@L7FAS:00500:00699
TCTCTATGCGCTCCACATGTCTAAGGT
+
A@AAA@ACCCDFFAAAAABBB@@=@?;
@L7FAS:00511:00684
ACGCTCGACATGCCCAGGTACAGGAG
+
AA@BBA@@>>>999098137=9;9:4
@L7FAS:00511:00691
AGCACTGTAGCTGTCACTATTATACTTGT
+
>BBBDDFBBACCCDC8;;,-+,,,,77::
@L7FAS:00517:00665
ATCAGACACGGACACAGCAGAACACA
+
BCBB@?@BBC;;<BB@@@@>>49887
@L7FAS:00517:00674
TCTCTATGCGCCCCACATGTCTAAGGTACTG
+
CDCC:9;>@9999/9998CBB:94:>>AACC
@L7FAS:00518:00663
TGATACGTCTCCTTCCTTAGTTACTTTA
+
BCBABBBEBFCAC@B@B@BBB>@AAA>A
@L7FAS:00521:00693
TAGTATCAGCCTCGCCATGACGAAGGTATTCC
+
AAC@AAD@AAABA@@==>??B9964;444242
@L7FAS:00523:00666
TGATACGTCTCCTTCCTTAGTTACTTCA
+
BBB?@ABCCCB@B@B@C@BAE?AAC@C@
@L7FAS:00526:00670
TAATATCAGCCTCGCCATGACGAAGGTATTCC
+
<;AAACCCBCDAABA===?==9959<999<>5
@L7FAS:00534:00663
TACTGAGCTACACACACAGAAAGATTGGT
+
C?>?BCBCBBBBBCA@@B::7,8>=;??A
@L7FAS:00534:00688
CGTGTCTCTAGGCACAGGATTTTGTGTAG
+
CDBCBCDB@@?=@=99>;9999/9??>@A
@L7FAS:00536:00689
CGTGTCTCTAGGCACAGGATTTTGTGTAG
+
BBBABCHC999=@A=?><9999/9@?AAC
@L7FAS:00538:00685
ATATCGCGAGGGTATGGAAGACTCTAT
+
B@?@?CBB@@@=@@AC=@=@BB@A???
@L7FAS:00501:00722
TCTCTATGCGCTCCACATGTCTAAGGT
+
B@AAA@@BDDCCD@B??@CA?997<<9
@L7FAS:00505:00716
CGTGTCTCTAGGCACAGGATTTTGTGTAG
+
@@CBCCCC::9<?A@@@=@@??4>>>@@@
@L7FAS:00506:00743
TCTCTATGCGCTCCACATGTCTAAGGTA
+
99444448AABBDB<<<@9999989244
@L7FAS:00512:00706
TACTGAGCTACACACACAGAAAGATTGGT
+
BA@ACDCBBB?BBBB=>;733,8==:==@
@L7FAS:00512:00732
TGATACGTCTCCTTCCTTAGTTACTTCA
+
BBBAAABCCCD?B?B?B?BBB@BCC@CB
@L7FAS:00512:00743
AGCACTGTAGCTGTCACTAGTTACTTGT
+
ABCCEBBBBBCBBB?BCECAA>ADC@AD
@L7FAS:00514:00723
ATCAGACACGGACACAGCAGAACA
+
BBBB@@@BB><99999111/.,/.
@L7FAS:00520:00711
TAGTATCAGCCTCGCCATGACGAAGGTATTCC
+
>>B@AACBBB@?=@@=A>@@A<;;=A@@@>@8
@L7FAS:00522:00710
TGATACGTCTCCTTCCTTAGTTACTTCA
+
CCB?@ACCCCB@B@B@B@BBB@CCC?CC
@L7FAS:00528:00722
TGATACGTCTCCTTCCTTCTAGTTACTTCA
+
DC@?AACDC>>>A8857+-,,,,*,76667
@L7FAS:00530:00704
TACTGAGCTACACACACAGAATGATTGGT
+
CA==CDBB@@BBCBCBBB895:B??:?>@
@L7FAS:00535:00720
CGTGTCTCTAGGCACAGGATTTTGTGTAG
+
BBCFBCCC@@@D@B>;@;9999/9@@?AA
@L7FAS:00543:00702
TCTCTATGCGCTCCACATGTCTAAGGT
+
BBBA@?@CCBBBC@BBBCCCC??=@@B
@L7FAS:00544:00707
TACTGAACTACACACACAGAAAGATTGGTGC
+
CBBCCEECCCBBAB?9=7611,660/0;8?B
@L7FAS:00544:00737
ATCAGACACGGACACAGCAGAACACA
+
BDBCBA@@@C?BAAA=9999859887
@L7FAS:00547:00715
TCTCTATGCGCTCCACATGTCTAAGGT
+
>>?AA@ABFGCBE?BBBBB=<<C?A?;
@L7FAS:00549:00747
ATATCGCGAGGGTATGGAAGACTCTATA
+
BA@@?CDBBAC@A=B@:=;@@@?C??<;
@L7FAS:00501:00785
TCTCTATGCGCTCCACATGTCTAAGGT
+
BBBB@@@BCCDDE@BAABCBBBB?B@@
@L7FAS:00502:00777
TAGTATCAGCCTCGCCATGACGAAGTTATT
+
DDCBBCC::<ABB@A=@>???9969@494<
@L7FAS:00503:00792
TACTGAGCTACACACACAGAAAGATTGGT
+
A?@CCDCCAB?DADA>@A;:86;@??A@C
@L7FAS:00508:00797
ACGAGTGCGTTCCCCATGTCGTAGTA
+
BBCBBCBC@@5999/944/;62,,,,
@L7FAS:00509:00789
ATCAGACACGGACACAGCAGAACACA
+
BCBBBABCCB=?ABB=@=8<<49887
@L7FAS:00512:00791
TCTCTATGCGCTCCACATGTCTAAGG
+
44444>>>11111,//7949999;>5
@L7FAS:00514:00786
TAGTATCAGCCTCGCCATGACGAAGGTATTCC
+
EAAACCB?>@=@<<<@A<<=;<<=@;>49282
@L7FAS:00518:00759
CGTGTCTCTAGGCACAGGATTTTTTTTGTGTAG
+
CCBBCCHH:9;@CCBBB;99999999$999@CB
@L7FAS:00522:00762
ATCAGACACGGACACAGCAGAACAC
+
BBBABBBBCB>?A:;998=>>5988
@L7FAS:00522:00764
ATATCGCGAGGTATGGAAGACTCTATA
+
BCAABAABBAADBBB=?=@BBBC??<?
@L7FAS:00524:00789
AGCACTGTAGCTGTCACTAGTTACTTGT
+
AACCEDBAEECBBBBCCCBBB@BBB@CC
@L7FAS:00528:00772
TGATACGTCTCCTTCCTTAGTTACTTCA
+
BBBBBBCCCBB@B@BACABAB?BBA?BC
@L7FAS:00530:00770
TGATACGTCTCCTTCCTTAGTTACTTCA
+
BBBBBBBEBBC=?CA?B?BDD@CBC@CC
@L7FAS:00549:00787
TGATACGTCTCCTTCCTTAGTTACTTCA
+
ABB;9<CA@@B8<6<;>;>AA>BBBC?=
@L7FAS:00500:00814
CGTGTTCTTCTTAGGACAACAGGA
+
49>?@;>@589691,10.,...,.
@L7FAS:00501:00816
TGATACGTCTCCTTCCTTAGTTACTTCA
+
CDCBBBCCCCC?B?B=@=?@@>BDCAEE
@L7FAS:00501:00836
CGTGTCTCTAGGCACAGGATTTTGTGTAG
+
BBAABCHH::;?BB>@@;9999/9@@@AC
@L7FAS:00505:00821
AGCACTGTAGCTGTCACTAGTTAC
+
>@@@B@@ADCCCCCC?@@>88511
@L7FAS:00508:00848
TGATACGTCTCCTTCCTTAGTTACTTCA
+
BEBAAABBBBB@C@B@B@BBB?CDD@BA
@L7FAS:00514:00827
ATCAGACACGGACACAGCAGAACACA
+
BBBBBBCCCC==@99999>9859887
@L7FAS:00517:00804
TCTCTATGCGCTCCACATGTCTAAGGT
+
99@ADCBCDJCCC?@ABBBBB@@=A@<
@L7FAS:00517:00829
TCTCTATGCGCTCCACATGTCTAAGGT
+
BAAABBBCCCCCC@C?@ACBBBC@C@@
@L7FAS:00517:00838
ATCAGACACGGACACAGCAGAACACA
+
@DB??ABBBC=@@;;9>>>>>49887
@L7FAS:00518:00819
TGATACGTCTCCTTCCTTAGTTACTTCA
+
AAA;<9>AB996959595;BA@C>>?:1
@L7FAS:00518:00832
TACTTGAGCTACACACACA
+
>//1,///////606////
@L7FAS:00521:00811
ATATCGCGAGGGTATGGAAGACTCTAT
+
??BABBCAABB>>=@B7;5;>>=>774
@L7FAS:00527:00809
ATCAGACACGGACACAGCAGAACACA
+
BBCB??@BBB>BABB49988849887
@L7FAS:00531:00825
ATCAGACACGGACACAGCAGAACA
+
CCCBA@@BA@>@>99999988487
@L7FAS:00535:00835
TCTCTATGCGCTCCTCATGTCTAAGGT
+
@9:<CDCCBBBBB?ABCBBBBBB=@=@
@L7FAS:00536:00821
TAGTATCAGCCTCGCCATGACGAAGGTATTCC
+
>?B<:<CAAA?BBBA=A?>>>9954:444<@;
@L7FAS:00539:00800
ATCAGACACGGACACAGCAGAACACAC
+
BBBBBBBCCB=@@A?==>=>>;>887=
@L7FAS:00540:00814
TGATACGTCTCCTTCCTTCAGTTACTTCA
+
CCDCCCCCC>B?>?=?8,1///,.3777;
@L7FAS:00541:00830
ATATCGCGAGGGTATAGAAGACTCTATA
+
BABABBB:;<C?A><<00,0<:@A???=
@L7FAS:00542:00830
ACGAGTGCGTTCCCCATGTCGTAGGTACTC
+
BBBBBCBBCC@CDD9A?@>@@:7:;::;;A
@L7FAS:00546:00842
CGTGTCTCTAGGCACAGGATTTTGTGTAG
+
CECBCCBB:::?A=::@;9999/9>>?AA
@L7FAS:00549:00802
ATCAGACACGGACACAGCAGAACACAC
+
CBBBAABBCB>?ABBABB=@@;?<?9:
@L7FAS:00500:00876
ACGCTCGACATGCCCAGGTACAGGAG
+
BB@??DBBBCCBBB=?A?A@CCJ@CC
@L7FAS:00503:00868
ACGAGTGCGTTCCCCATGTCGTAGGTACTC
+
BECBBBCC;;5444/9999?BB8747888?
@L7FAS:00505:00895
TACTGAGCTACACACACAGAAAGATTGGT
+
C@??FECCBBBBBDDB>B9775:??>BAC
@L7FAS:00508:00864
AGCACTGTAGCTGTCACTAGTTACTTGT
+
BCCBDCCCEBCCCAAACCBBD=AAC>AA
@L7FAS:00514:00896
AGCACTGTAGCTGTCACTAGTTACTTGT
+
ABCCCBBBBCBBAD>ACBAAA@>?A@@C
@L7FAS:00516:00852
CGTGTCTCTAGGCACAGGATTTGTGTAG
+
BBCDCCAA99;>@A>>>699918@@@BC
@L7FAS:00520:00870
TCTCTATGCGCTCCACATGTCTAAGGT
+
BABBAABCCCCCDCB;:;BB@8459;9
@L7FAS:00523:00893
TCTCTATGCGCTCCACATGTCTAAGGT
+
B<=<AAACCCCDD@B?@ACBB@@=@?;
@L7FAS:00526:00887
ATCAGACACGGACACAGCAGAACACA
+
BCCB@?@BBC9;<AA@@@>>>;>8;7
@L7FAS:00529:00898
CGTTTTTTTTTTTT
+
41111111111111
@L7FAS:00530:00850
TAGTATCAGCCTCGCCATGACGAAGGTATTCC
+
<;D;==BBBBA@@@A;><<1111,/,///,42
@L7FAS:00530:00897
CGTGTCTCTAGGCACAGGATTTTGTGTAG
+
BBCFCCCC?@?<;=99?@9999/9??>>C
@L7FAS:00533:00892
ATCAGACACGGACACAGCAGAACA
+
BCAA<<999C294??999998498
@L7FAS:00541:00891
ATCAGACACGGACACAGCAGAACACAC
+
BBBC@@@CCC?BBGAABBCBB<A>>=A
@L7FAS:00543:00881
ACGCTCGACATGCCCAGGTACAGGAG
+
BB@?@CCCDBABCC>CB@B?CCB@BA
@L7FAS:00545:00892
TGATACGTCTCCTTCCTTAGTTACTTCA
+
BBCBBBCAAACBC@C@B?CBB?BBA>A@
@L7FAS:00546:00879
ACGAGTGCGTTCCCCATGTCGTAGGTACTC
+
BBB?@@BCCC@BAA6>>?@AA?;A=::;;C
@L7FAS:00549:00893
AGCACTGTAGCTGTCACTAGTTACTTGT
+
BBCCEBBBBBCCCCBBCCBBB>@@C?CD
@L7FAS:00500:00922
ATCAGACACGGACACAGCAGAACA
+
BABB@AACCC=@>??999988487
@L7FAS:00506:00937
AGCACTGTAGCTGTCACTAGTTACTTGT
+
@@AA=;=CCCCCCCBCCCB??@CCC=@A
@L7FAS:00508:00927
CGTGTCTCTAGGCACAGGATTTTGTGTAG
+
BBCCDCCD::9?BE?:@=9999/9@@@AE
@L7FAS:00508:00945
TCTCTATGCGCTCCACATGTCTAAGGT
+
CDGCAAABDHDBEAB@@AB>==B?B?;
@L7FAS:00512:00910
CGTGTCTCTAGGCACAGGATTTGTGTAG
+
@@CCGCCB@??@CCA@@;99909@@@CC
@L7FAS:00514:00923
TAGTATCAGCCTCGCCATGACGAAGGTATTCC
+
@AC@AAC@@@@BB@A=@BA?B;97;<>>>595
@L7FAS:00515:00902
ATCAGACACGGACACAGCAGA
+
989999489;294<;1---,*
@L7FAS:00518:00917
ATATCGCGAGGGTATGGAAGACTCTAT
+
BABB@=9:4497899C=A=AA@@?6::
@L7FAS:00520:00937
ACGAGTGCGTTCCCCATGTCGTAGGTACTC
+
A?BABBAABB@BDD9B@??AB?;A>?@@@C
@L7FAS:00523:00902
AGCACTGTAGCTGTCACTAGTTACTTGT
+
@ACCAAAAAECCCCBBBCBAA?BBC@CD
@L7FAS:00523:00925
ACGCTCGACATGCCCAGGTACAGGAG
+
BB:::CBBBCCCCC>BA?A@CCC@BC
@L7FAS:00523:00934
ACGCTCGACATGCCCAGGTACAG
+
B?;<;CCCBBB999198688999
@L7FAS:00524:00918
TACTGAGCTACACACACAGAAAGATTGGT
+
BBAADCBC::;CBA@=>>888087747:?
@L7FAS:00526:00943
ATATCGCGAGGGTATGGAAGACTCTAT
+
BB@@?BBBBDD@BCBC=?<@?A<AA?=
@L7FAS:00527:00915
CGTGTCTCTAGGCACAGGATTTTGTGTAG
+
EBBCDBAB99;=?A>BA@CBAB9BBAABA
@L7FAS:00528:00943
TAGTATCAGCCTCGCCATGACGAAGGTATTCC
+
@?CAAACA@@A?=;:6;>@>?9969<994282
@L7FAS:00530:00917
TCTCTATGCGCTCCACATGTCTAAGGT
+
AACCAAABFCCCC@CBCEAAAAC@B@<
@L7FAS:00530:00939
ACGAGTGCGTTCCCCATGTCGTAGGTACTC
+
BBBBBBBDBB=?==6=@@@CCC??<:;;;B
@L7FAS:00543:00910
TGATTTACGTCTCCTTTTTTTTTTTCCTTTTTTTTTAGTTTTTTTTTTTTTTTTACTTTTTTCA
+
11:888>>11/11,9999999999"4244444444"44444444444444444"4444444(49
@L7FAS:00546:00916
CGTGTCTCTAGGCACAGGATTTTGTGTAG
+
BBABBCBB99:<>>@@@<>>>>4>>>?@9
@L7FAS:00547:00938
TGATACGTCTCCCTTCCTTAGTTACTTCAGT
+
8444444////8+/,/,/7444999989944
@L7FAS:00508:00981
ATCAGACACGGACACAGCAGAACACA
+
BBBBBBBBBB?AA=@999=>>49887
@L7FAS:00509:00955
ACGCTCGACATGCCCAGGTACAGGAG
+
BBBB@=<;<>>>>>98858?<9<>A9
@L7FAS:00515:00998
CGTGTCTCTAGGCACAGGATTTTGTGTAG
+
CCEDDCBC;9<?@@@CB69999/9@@999
@L7FAS:00517:00952
TGATACGTCTCCTTCCTTAGTTACTTCA
+
CCCBBCCDBBC?BAB?B>BBB=AAFEEC
@L7FAS:00518:00962
TCTCTATGCGCTCCACATGTCTAAGGT
+
BBEC::<CCCCIDB???ABAA8459<9
@L7FAS:00518:00979
ATATCGCGAGGGTATGGAAGACTCTAT
+
A:9<<BBAAAB><9:B9;6;?>;6967
@L7FAS:00520:00953
TAGTATCAGCCTCGCCATGACGAAGGTATTCC
+
@>C::>CBBBABB>?699B?>9969<9948=2
@L7FAS:00525:00967
AGCACTGTAGCTGTCACTAGTTACTTGT
+
?CCCCCCBABCCCC<<@CBAD999969?
@L7FAS:00532:00966
ACGAGTGCGTTCCCCATGTCGTAGGTACTC
+
CDBBBBCBA;2444/999988110,01.04
@L7FAS:00533:00991
ATATCGCGGGGGTATGGAAGACTCTATA
+
?99<CCCCHDD2BBBC742<?>>@?>?>
@L7FAS:00539:00989
TACTGAGCTACACACACAGAAAAGATTGGT
+
B?AADCCC@?AC<;9>>>8888,7110136
@L7FAS:00546:00992
CGTGTCTCTAGGCACAGGATTTTGTGTAG
+
BBCBBCBB999;<>=??<9999/9>>>@9
@L7FAS:00500:01034
ATCAGACACGGACACAGCAGAACAC
+
?>@?@@@AAA>@>?>999?884988
@L7FAS:00501:01030
TCTCTATGCGCTCCACATGTCTAAGGT
+
BBHC;;<CAAADDDAAAAB??;879>9
@L7FAS:00505:01011
TCTCTATGCGCTCCACATGTCTAAGGT
+
B>AA;;<CCCCDDC@@@ADDB996;=@
@L7FAS:00508:01015
TCTCTATGCGCTCCACATGTCTAAGGT
+
99:;A@ABCCBBBAABBCAAAAA?GAA
@L7FAS:00511:01033
ATCAGACACGGACACAGCAGAACACAC
+
CECB9;;;<B>A@A@;9;A@@<A:87=
@L7FAS:00512:01014
AGCACTGTAGCTGTTACTAGTTACTTGT
+
;<CCCBC<:>CDCB=@@=>>>599>;>>
@L7FAS:00514:01017
ATCAGACACGGACACAGCAGAACAC
+
BBBB@@@BBA=@>?>9999985988
@L7FAS:00516:01009
CGTGTCTCTAGGCACAGGATTTTGTGTAG
+
CCCBCCDC:9;>@A???69999/9>=>;=
@L7FAS:00516:01030
TACTGAGCTACACACACAGAAAGATTGGT
+
DB@ACDBBBBBBBBDA@A:7358===A@B
@L7FAS:00525:01036
TGATACGTCTCCTTCCTTAGTTACTTCA
+
BBBABBCCAAA@C@B@B@BCB?BAB?BA
@L7FAS:00527:01037
TGATACGTCTCCTTCCTTAGTTACTTCA
+
BCCAAACCAAA@B@B@C@BBC?BBAEA@
@L7FAS:00534:01004
TGATACGTCTCCTTCCTTAGTTACTTCA
+
CADBCCCDCCC?B?BDC@CCB>BBB?BC
@L7FAS:00536:01013
TGATACGTCTCCTTCCTTAGTTACTTCA
+
AAC;;<BBA@A?B?B@D@BBEACCCCCC
@L7FAS:00539:01004
ACGCTCGACATGCCCAGGTACAGGAG
+
BA>??A;:<CCCCD=BA?CCCCC@EB
@L7FAS:00543:01016
ATCAGACACGGACACAGCAGAAC
+
BBBBA@@@AC9;<BA;99>>>59
@L7FAS:00544:01006
TGATACGTCTCCTTCCTTAGTTACTTCA
+
AACBABCDCCB?D@B@B@CBB?BBC?CB
@L7FAS:00545:01002
ACGCTCGACATGCCCAGGTCACAGGAG
+
<<ABAA<<<@@?;;8;;90-,,,,*..
@L7FAS:00547:01047
AGCACTGTAGCTGTCACTAGTTACTTGT
+
BACDCBBABCCBBECCCDB?>=@BB?BD
@L7FAS:00549:01024
ATATCGCGAGGGTATGGAAGACTCTAT
+
CBBCBAAAAAD@A@AD;;8<A@?@::7
@L7FAS:00501:01080
TCTCTATGCGCTCCACATGTCTAAGGTACT
+
@>@ADCCCDCCBEBBABBBCC<;79@99;?
@L7FAS:00505:01094
ATATCGCGAGGTATGGAAGACTC
+
=;999>;;11-/86::>;>@@@B
@L7FAS:00506:01059
TCTCTATGCGCTCCACATGTCTAAGGT
+
CBBB;9<CCBBCDAE@@AABB??=@@;
@L7FAS:00509:01074
TACTGAGCTACACACACAGAAAGATTGGT
+
B?@?CDCCABBCAAAAAB;:8/8><:??B
@L7FAS:00522:01094
ACGCTCGACATGCCCAGGTACAGGAG
+
BBBABDBBBBBDDC>@@@CCCCC=@@
@L7FAS:00539:01066
AGCACTGTAGCTGTCACTAGTTACTTGT
+
;<CCCBCBECCCCDCEAAA@>;?9959?
@L7FAS:00541:01054
TAGTATCAGCCTCGCCATGACGAAGGTATTCC
+
ABB::>CBBB@==9429;<<;11,/5///,42
@L7FAS:00545:01060
ACGAGTGCGTTCCCCATGTCGTAGGTACTC
+
BBB@BBBCCB=@??6==?@AB@;A<7:;;B
@L7FAS:00548:01087
TGATACGTCTCCTTCCTTAGTTACTTCA
+
CEBABBBCBBB@B?B@CAB??<>==;@A
@L7FAS:00502:01131
ATCAGACACGGACACAGCAGAACACA
+
9;;;@@@@94244444:4//.,/...
@L7FAS:00503:01104
CGTGTCTCTAGGCACAGGATTTTGTGTAG
+
BBCBCCDB??><@B@@@<9999/9@@AAE
@L7FAS:00503:01110
CGTGTCTCTAGGCACAGGATTTTGTGTAG
+
BBCCCCBB99;7;@>?><9999/9@@999
@L7FAS:00503:01146
ACGCTCGACATGCCCAGGTACAGGAG
+
BE@@?B@CAA@ABC<A@@BBCCD>BB
@L7FAS:00504:01134
ACGCTCGACATGCCCAGGTACAGGAG
+
B??@@C@@ACCCCC>BB?A@BBB@CB
@L7FAS:00511:01128
ACGAGTGCGTTCCCCATGTCGTAGGTACTC
+
??CBBCBCB@@BDD9?ABAB@???::8;??
@L7FAS:00513:01134
TGATACGTCTCCTTCCTTAGTTACTTCAGT
+
BCB@@@CCCFCCC@B?A>@BB@CDDAA@@C
@L7FAS:00541:01147
TGATACGTCTCCTTCCTTAGTTACTTCA
+
BBEABBCEAAB@B@C?A>@BB7;;B><<
@L7FAS:00542:01118
TCTCTATGCGCTCCACATGTCTAAGGT
+
@<=<A@@CBCBCC??A@ABA@885;;>
@L7FAS:00545:01140
ACGCTCGACATGCCCAGGTACAGGAG
+
BBAA@C<<<AA99919868?A@A>A;
@L7FAS:00546:01110
CGTGTCTCTAGGCACAGGATTTTGTGTAG
+
CDDECJBB99;=?A999<9999/9AA;<<
@L7FAS:00505:01176
ACGAGTGCGTTCCCCATGTCGTAGGTACTC
+
BBBBAACB>>2444/9>>>BDBB@=:;<;C
@L7FAS:00506:01191
TGATACGTCTCCTTCCTTAGTTACTTCA
+
BCBBBBBCBBCCD@B?BABBC@BBC@CB
@L7FAS:00508:01180
AGCACTGTAGCTGTCACTAGTTACTTGT
+
ABCCCBBDEBCCCCDCBBBCB?DCC:<=
@L7FAS:00509:01189
ATATCGCGAGGGTATGGAAGACTCTAT
+
BAAEBBCA??B>989>495;88?@??<
@L7FAS:00509:01197
CGTGTCTCTAGGCACAGGATTTTGTGTAG
+
CCBDCCBBBBB>@B?:@;9999/9??>@>
@L7FAS:00512:01181
AGCACTGTAGCTGTCACTAGTTACTTGTG
+
BCDCEDCCECCBBBCBACBAB@BBA@CCB
@L7FAS:00516:01199
ATATCGCGAGGGTATGGAAGACTCTATA
+
BCBBBCCCCCCABBBB>A>@??>BB9?5
@L7FAS:00518:01187
ATCAGACACGGACACAGCAGAACACA
+
BBBB::<@AC:;<@B999>>>;>887
@L7FAS:00525:01183
TGATACGTCTCCTTCCTTAGTTACTTCAGT
+
ABB@@AC<99D592858288=;@@=868//
@L7FAS:00527:01165
CGTGTCTCTAGGCACAGGATTTTGTGTAG
+
BBBDCDBB999;?==??<9999/9@@>@?
@L7FAS:00537:01173
TACTGAGCTACACACACAGAAAGATTGGT
+
==BA@A@ABB@@AB;;;CBBB?CCBBBBB
@L7FAS:00546:01172
TGATACGTCTCCTTCCTTAGTTACTTCGC
+
84489449?44592424244499?;>444
@L7FAS:00501:01223
ATCAGACACGGACACAGCAGAACACAC
+
BABBCE@@@B7;<B<<<CCCCCGCBBB
@L7FAS:00508:01234
ATCAGACACGGACACAGCAG
+
<CC@>@B@@=<999991-*(
@L7FAS:00514:01236
ACGCTCGACATGCCCAGGTACAGGAG
+
BBABBCBBAAABBB>CB?B:=<DBAA
@L7FAS:00518:01243
CGTGTCTCTAGGCACGGTTTTTTTT
+
<<=CBBC;<9><;11/,////////
@L7FAS:00525:01222
TCTCTATGCGCTCCACATGTCTAAGGT
+
;;@AAABCA@ACC?B@@@B99996498
@L7FAS:00527:01215
AGCACTGTAGCTGTCACTAGTTACTTGT
+
;<BBABCCDDCCCCCBCAAAA8<<BABC
@L7FAS:00528:01222
AGCACTGTAGCTGTCACTAGTTACTTGT
+
:=AA<;9@AABCB@A?91111-///,49
@L7FAS:00535:01210
TCTCTATGCGCTCCACATGTCTAAGGT
+
44=?==CDECBEC?A;;9A99995424
@L7FAS:00536:01222
ATATCGCGAGGGTATGGAAGACTCTATA
+
BBBABCCBABCB?=@A6;8<AABC??;;
@L7FAS:00549:01213
TCTCTATGCGCTCCACATGTCTAAGGT
+
BBBBA@ACCCCCC>@;;<B@A;;89<9
@L7FAS:00584:00045
AGCACTGTAGCTGTCACTAGTTACTTGT
+
BBCC=;<DBBACDCCBA?=88299969A
@L7FAS:00590:00012
TCTCTATGCGCTCCACATGTCTAAGGT
+
CCDC:9<CDCCBBB?<;<BBC9;8<?A
@L7FAS:00553:00066
ATATCGCGAGGGTATGGAAGACTCTAT
+
BABABBA@9;;89@CC@B?BCC@C:8:
@L7FAS:00555:00079
TACTGAGCTACACACACAGAAAGATTGGT
+
BAAABCCCABBBECA>>>888/87747:<
@L7FAS:00561:00082
TACTGAGCTACACACACAGAAAGATTGGT
+
BBBBBCBBBBBABCA@>B;88/88747=@
@L7FAS:00572:00079
TAGTATCAGCCTCGCCATGACGAAGGTATTCC
+
BBC?AAB;;<=>>9959>>>?99642444242
@L7FAS:00575:00069
TAGTATCAGCCTCGCCATGACGAAGGTATTCC
+
B@D@AACBBCA@@AC@CAA@@9959?@>@@C=
@L7FAS:00589:00059
CGTGTCTCTAGGCACAGGATTTTTTTTTGTGTAG
+
CCCCCCBBAAA@BBBAB>999444449"8AAABB
@L7FAS:00596:00089
AGCACTGTAGCTGTCACTAGTTACTTGT
+
A@CCEDBBCCCBCCCCBBB;98<BB@CF
@L7FAS:00552:00104
ATATCGCGAGGGTATGGAAGACTCTATA
+
BBBBBCCAAAH?=:::1959>??AAA<=
@L7FAS:00568:00110
ATTTTTTTTTTTTTTTTATCGCGAGGTATGGAAGACTCTATA
+
4333333333333333"9>991111-/6666:8873111634
@L7FAS:00569:00146
TGATACGTCTCCTTTTCCTTTTTTTTTTTAGTTTTTACTTTTTCA
+
CBBBCCBBB@@=@@@4@59999944444"4;;BCA/=?CCCC2BA
@L7FAS:00582:00133
AGCACTGTAGCTGTCACTAGTTTACTTGT
+
ABBCCEBBBDDCCCCB@;;444099969A
@L7FAS:00599:00118
TGATACGTCTCCTTCCTTTAGTTACTTCA
+
9@LBAANFC?A89;>58819>>;>9959?
@L7FAS:00555:00165
CGTGTCTCTAGGCACAGGATTTTGTGTAG
+
EBC@BDBB99:8;A??@>9999/9??@@A
@L7FAS:00556:00170
TGATACGTCTCCTTCCTTAGTTACTTCA
+
=@@@?ABCBBC?B=@=@<>>>;>9959A
@L7FAS:00556:00181
ACGAGTGCGTTCCCCATGTCGTAGGTACTC
+
BBBBBBBBBC@CBB7>@?@BB@??>:;<@@
@L7FAS:00565:00170
TAGTATCAGCCTCGCCATGACGAAGGTATTCC
+
999994994499999699?999924:444242
@L7FAS:00567:00189
ACGAGTGCGTTCCCCATGTCGTAGTACTC
+
BBA>>>BCDF=?==6=>>@AA@@@?@@CB
@L7FAS:00573:00174
ATATCGCGAGGGTATGGAAGACTCTATA
+
BABABCCBABCAA?AC?B?@@@AB::7;
@L7FAS:00582:00157
CGTGTCTCTAGGCACAGGATTTTGTGTAG
+
BBCABCCC???>AA??@;9999/9@@@D=
@L7FAS:00582:00194
ATACGCGAGGGTATGGAAGACTCTAT
+
BABBBBBAAA>=9@B7;9<BCBC::;
@L7FAS:00586:00187
TGATACGTCTCCTTCCTTAGTTACTTCA
+
CBB?@ABCCCB@B@B@D@CBC=?@B@BB
@L7FAS:00589:00154
TACTGAGCACACACACAGAAAGATTGGTGC
+
=<HCCFCCCBBA?@<><888/7===B?B?@
@L7FAS:00592:00162
TCTCTATGCGCTCCACATGTCTAAGGT
+
CCCB:9>BCCCCC>??@?@;;4459;>
@L7FAS:00595:00193
AGCACTGTAGCTGTCACTAGTTACTTGT
+
AACCCBB?AACCCCBBCCCBA?BBF@AE
@L7FAS:00599:00172
ACGAGTGCGTTCCCCATGCGTAGGTACTC
+
BBBBBBBB@B@DCC9@?BBB@AA;999@8
@L7FAS:00556:00207
AGCACTGTAGCTGTCACTAGTTACTTGT
+
>@CCC@ABCCCBCCAAABBCC8;<C@CB
@L7FAS:00560:00222
ACGCTCGACATGCCCAGGTACAGGAG
+
BDBBAB;;<<<CDC>@@?BBAADCC@
@L7FAS:00563:00244
TAGTATCAGCCTCGCCATGACGAAGGTATTCC
+
B@BBBBDBBB?==99599>999954<944888
@L7FAS:00566:00227
ACGAGTGCGTTCCCCATGTCGTAGGTACTC
+
BBBBBADCBA2:44/9??AABA>@<:;;<B
@L7FAS:00570:00244
CGTGTCTCTAGGCACAGGATTTTGTGTAG
+
BBF@BBBB???=<==9?;9999/9??@AA
@L7FAS:00571:00222
ACGCTCGACATGCCCAGGTACAGGAG
+
BBBAABAABCCCCC=A@=?@CCC>B@
@L7FAS:00579:00200
TACTGAGCTACACACACAGAAAGATTGGT
+
BB?BCECB@ABCCC@@>A;88/8874:>A
@L7FAS:00596:00219
ATCAGACACGGACACAGCAGAACACAC
+
BBB@??BBB@9;<FCCDCCCD?B??=?
@L7FAS:00598:00219
ACGCTCGATATGCCAGGTACAGGAG
+
ABBCCCBBBA@99498487449:;9
@L7FAS:00599:00219
CGTGTCTCTAGGCACAGGATTTTGTGTAG
+
BCBBCDBB99;<?>9;=@CBBC7A;9999
@L7FAS:00550:00261
TGATACGTCTCCTTCCTTAGTTACTTCA
+
CBBAAABCCCF?D@B?A>?BB=@ACBDD
@L7FAS:00561:00256
ATATCGCGAGGGTATGGAAGACTCTAT
+
BABBBCCBABD@B@AA7;7;AA@AAAA
@L7FAS:00566:00278
AGCACTGTAGCTGTCACTAGTTACTTGT
+
??CCA@ACCCCCBCBBCCBBB=?@C@DE
@L7FAS:00575:00291
TCTCTATGCGCTCCACATGTCTAAGGT
+
BAAABBBCCBBBD?BBCCCAAAB?B@<
@L7FAS:00588:00266
TGATACGTCTCCTTCCTTAGTTACTTCA
+
BBBBCCCA@@C@C@B@C@CCD>AADCCF
@L7FAS:00596:00262
CGTGTCTCTAGGCACAGGATTTGTG
+
CC@CACCCCBB??;99>?9991999
@L7FAS:00598:00298
TGATACGTCTCCTTCCTTAGTTACTTCA
+
BBBBBBBEBBC?C?B@B@DDCADCDDEH
@L7FAS:00555:00317
ACGAGTGCGTTCCCCATGTCGTAGGTACTC
+
=@BBBCCCBC6444/89@ACCBAB@?@@@B
@L7FAS:00559:00345
ATATCGCGAGGGTATGGAAGATTCTATAGAG
+
C@@@BCDCBCD@AAAC?B?BBB=@;:;?>>>
@L7FAS:00560:00316
ATCAGACACGGACACAGCAGAACACAC
+
BBBA?A@BBD?@AAA@@@@>>;>>>77
@L7FAS:00564:00340
ATATCGCGAGGGTATGGAAGACTCTA
+
B@@AABACCCC@@@@@>@>@???>?=
@L7FAS:00569:00318
ATCAGACACGGACACAGCAGAACACA
+
BBBBAABBCC@@AABAAB?@@498::
@L7FAS:00577:00315
ATATCGCGAGGGTATGGAAGACTCTAT
+
=>9<;BBB@@@=@BBB@C@BAA@B?8<
@L7FAS:00577:00332
ATATCGCGAGGGTATGGAAGACTCTA
+
BABEB>;:4447;A@B@C@CAAAAA=
@L7FAS:00578:00309
ACGAGTGCGTTCCCCATGTCGTAGGTACTC
+
BBBACEB@;;2444/9999DCC??;?:;;B
@L7FAS:00582:00325
ATATCGCGAGGGTATGGAAGACTCTAT
+
BABABCCCCDC@?>@C=@<@BBAB??@
@L7FAS:00582:00347
TCTCTATGCGCTCCACATGTCTAAGGT
+
>999999>BA@@AD994444444<=@B
@L7FAS:00587:00335
ACGAGTGCGTTCCCCATGTCGTAGGTACTC
+
BBAA@@BCBA2944/8>>@BBA@A;?;;;A
@L7FAS:00588:00342
AGCACTGTAGCTGTCACTAGTTACTTGT
+
FADDCBBCCCCBBA@BCDBB@@BBB?BB
@L7FAS:00594:00322
TAGTATCAGCCTCGCCATGACGAAGTTATTCC
+
BBC::<DAAA@@@@B;>>>>?99544244882
@L7FAS:00598:00306
TACTGAGCTACACACACAGAAAGATTGGT
+
B>A?CECBAA@@@CBCBB::75:??>B?C
@L7FAS:00551:00385
TGATACGTCTCCTTCCTTAGTTACTTCA
+
BCB?AACCCCE@B?B?A>@BC?@ADACC
@L7FAS:00557:00379
ATATCGCGAGGGTATGGAAGACTCTATAGA
+
=;9;;AB@@@C>B@BB=@=@AA?ABA??>7
@L7FAS:00558:00371
GTCAGACACGGACACAGCAGAACACACAGAC
+
:=CBAAAA@C8<<DCB@B>:88???<?@AA@
@L7FAS:00561:00362
CGTGTCTCTAGGCACAGGATTTTGTGTAG
+
CCCCCCCB99;=?C??@<9999/9@?@A=
@L7FAS:00562:00394
ACGCTCGACATGCCCAGGTACAGGAG
+
BB:::BBACCC@@@<::6;BCCC@BA
@L7FAS:00564:00361
CGTGTCTCTAGGCACAGGATTTGTGTAG
+
CCCCAA@@@AA>B@AAA=>>A:999;;;
@L7FAS:00564:00399
CGTGTCTCTAGGCACAGATTTTGTGTAG
+
BACGBABB999<899944444,49844:
@L7FAS:00571:00375
AGCACTGTAGCTGTCACTAGTTACTTGT
+
ABCCFBBAAABC@AABBCBBB>AAC@DE
@L7FAS:00574:00380
ATCAGACACGGACACAGCAGAACAC
+
BBBB??ABCB=?@;;;>>>>>4988
@L7FAS:00574:00382
TAGTATCAGCCTCGCCATGACGAAGGTATTCC
+
@AC::@DBBB@BBAC?A=;::9459<999;>5
@L7FAS:00587:00361
TCTCTATGCGCTCCACATGTCTAAGGT
+
BBCC;9<CECCCD@BBABAAABB>B@A
@L7FAS:00590:00370
TAGTATCAGCCTCGCCATGACGAAGGTATTCC
+
B@C::>CAAA@BBBD?BA@;;:429<>>>=A;
@L7FAS:00594:00389
ATATCGCGAGGGTATGGAAGACTCTAT
+
BBAABBCB@@@<@=@@=@=@:87??==
@L7FAS:00599:00380
TACTGAGCTACACACACAGAAAGATTGGT
+
9<ACBBAC999999998?98808>?<>=?
@L7FAS:00553:00420
TAGTATCAGCCTCGCCATGACGAAGGTATTCC
+
@@CA?AB@@@A@@@@=>>@@@9969<999;>6
@L7FAS:00557:00407
TACTGAGCTACACACACAGAAAGATTGGTG
+
BBBBCCCBBBCBBCA=>?777,87737:==
@L7FAS:00566:00432
TACTGAGCTACACACACAGAAAGATTGGT
+
DBABCCCCBBBBCCB=>;777/87737<>
@L7FAS:00568:00447
ATATCGCGAGGGTATGGAAGACTCTAT
+
A89;CA;:9991999@;@=A@@9;;==
@L7FAS:00569:00417
ATCAGACACGGACACAGCAGAACACAC
+
BBBB@?ACCC=@@@@999988<?8877
@L7FAS:00569:00424
ACGAGTGCGTTCCCCATGTCGTAGGTACTC
+
AABBDCB;;;2444/9999@C>00,00004
@L7FAS:00574:00425
CGTGTCTCTAGGCACAGGATTTTGTGTAG
+
BCCCCCDC999=@>99?=9999/9@@9<=
@L7FAS:00575:00420
CGTGTCTCTAGGCACAGGATTTTGTGTAG
+
@@ABCCCC99:=@@@@E=9999/9@A>>A
@L7FAS:00576:00408
TAGTATCAGCCTCGCCATGACGAAGGTATTCC
+
BBC::@DCBBABABA=?@@@A;969<999<?<
@L7FAS:00584:00413
ATCAGACACGGACACAGCAGAACACAC
+
CBBBBBBABB>@A=@@==9=<;>887?
@L7FAS:00584:00429
TACTGAGCTACACACAAAGATTGGTGC
+
CBBBBBAB;;<99>>=@<===@C=A@B
@L7FAS:00586:00416
TATTGAGCTACACACACAGAAAGATTGGT
+
ABB@CCDBBBACBA;99@988/8?=:?@C
@L7FAS:00598:00429
ATATCGCGAGGGTATGGAAGACTCTATAGA
+
BB?@>A;;4997;@@CCECC@@@BB@:86/
@L7FAS:00599:00417
TACTGAGCTACACACACAGAAAGATTGGT
+
BBBAFCCBBBCFCC@>@C:::5;BC?C?B
@L7FAS:00551:00496
TGATACGTCTCCTTCCTTAGTTACTTCA
+
CCC@?ACECCB@D@B@C@BA@=@BC>AB
@L7FAS:00552:00486
AGCACTGTAGCTGTCACTAGTTACTTGT
+
AACCICDBABBCCFCDCCB??=ABC@CC
@L7FAS:00572:00453
TGATACGTCTCCTTCCTTAGTTACTTCA
+
BBB@@ABCBCC@C@C?B?@A@<>@@?BC
@L7FAS:00574:00487
ACGAGTGCGTTCCCACTGTCGTA
+
CCCCCCC;7;,11,////,664.
@L7FAS:00576:00450
TGATACGTCTCCTTCCTTAGTTACTTCA
+
BBBBCBCCBBB?B?B>?=?BB@AAA@GC
@L7FAS:00582:00488
ACGCTCGACATGCCCAGGTACAGGAG
+
BCCCCCBA@=>99908858>@>@?A;
@L7FAS:00594:00491
TGATACGTCTCCTTCCTTAGTTACTTCA
+
BBCBBBAAABB=@?A@A?>>=?9949:9
@L7FAS:00596:00474
ACGAGTGCGTTCCCCATGTCGTAGGTACTC
+
BBBB@@BCFD=@?=6=9::BCB@A?:;;;C
@L7FAS:00596:00485
ATATCGCGAGGGTATGGAAGACTCTATA
+
?>?@@CCBBBB=@@@F=@=@???@?==9
@L7FAS:00598:00499
TACTGAGCTACACACACAGAAAGATTGGT
+
??@ACCBC??;;<CAAAB;;;8;A?=A??
@L7FAS:00551:00513
ATATCGCGAGGGTATGGAAGACTCTATA
+
B@B??ABCCCC@A@@C>B>BAAAAA@=;
@L7FAS:00554:00501
ACGCTCGACGATGCCAGGTACAGGAG
+
88<999@@94/1-,*,,*,,/4424:
@L7FAS:00557:00528
TACTGAGCTACACACACAGAAAGATTGGT
+
BB?BCECB@ABFGCB=>@877/8>=;@?B
@L7FAS:00559:00541
ATATCGCGAGGGTATGGAAGACTCTAT
+
BB@?@BBB???>>ACC>A?B@@:AA?9
@L7FAS:00562:00533
CGTGTCTCTAGGCACAGGATTTTGTGTAG
+
BBCBACCC???<?=9:@=9999/9>>>@@
@L7FAS:00563:00540
TAGTATCAGCCTCGCCATGACGAAGGTATTCC
+
B?B?AABA@@@@@@@=@>@@@9959<999595
@L7FAS:00570:00506
TGATACGTCTCCTTCCTTAGTTACTTCA
+
BBB?BBDDCCC@D@B@B@BBB?BBCBCB
@L7FAS:00576:00544
TGATACGTCTCCTTCCTTAGTTACTTCA
+
CCCBBBBDCCB@C@B>?=?BBACBC@AA
@L7FAS:00577:00502
ATATCGCGAGGGTATGGAAGACTCTAT
+
BABA@A>?===<;;;@?B?BAA?@:::
@L7FAS:00587:00525
CGTGTCTCTAGGCACAGGATTTGTGTAG
+
BBCBBBBB::;@CB;;A;99909DD@CD
@L7FAS:00589:00528
CGTGTCTCTAGGCACAGGATTTTGTGTAG
+
CBCABDCC99:>AB=?>?9999/9@@9<<
@L7FAS:00593:00501
TCTCTATGCGCTCCACATGTCTAAGGT
+
BCCC?@ACCBCCC@CCCDAAAAA>B@C
@L7FAS:00594:00542
CGTGTCTCTAGGCACAGGATTTTGTGTAG
+
BBDDCCCB@@A?BB>;@?9999/9@@@@@
@L7FAS:00595:00546
TGATACGTCTCCTTCCTTAGTTACTTCA
+
BCB??@CDCCC?B@C@B@BBC@CBB@BC
@L7FAS:00552:00572
ATATCGCGGGGGTATGGAAGACTCT
+
B99;AACCHHI3AAAB>><B;;;;@
@L7FAS:00555:00574
ATCAGACACGGACACAGCAGAACACAC
+
ECBBBB??@=;@@BBCCBBCB;@::9?
@L7FAS:00556:00582
ATATCGCGAGGGTATGGAAGACTCTAT
+
BB?@@BBBBBCBB?BC=?=@CAAABB@
@L7FAS:00558:00575
TAGTATCAGCCTCGCCATGACGAAGGTATTCC
+
B?E;:=CBBA?>>9929>@9999649444242
@L7FAS:00559:00557
TACTGAGCTACACACACAGAAAGATTGGT
+
@;=<CCCA@@AC<>;@=B?@@<<?A>A?C
@L7FAS:00570:00571
CGTGTCTCTAGGCACAGGATTTGT
+
ACBDECCDBBB>A999969@@199
@L7FAS:00571:00566
TAGTATCAGCCTCGCCATGACGAAGGTATTCC
+
B@CADCCCCB@8=9;599B@@9959@999595
@L7FAS:00575:00562
ATATCGCGAGGGTATGGAAGACTCTAT
+
A?:;<@B@9991998=7899376686=
@L7FAS:00576:00580
ATCAGACACGGACACAGCAGAACACA
+
BABBBBBBBC?BAAA===97749887
@L7FAS:00577:00556
TGATACGTCTCCTTCCTTGGTTACTTCA
+
BEBBBDCCDDC@D@C>B>?ACABBC@CE
@L7FAS:00581:00561
TAGTATCAGCCTCGCCATGACGAAGGTATTCC
+
??C::?CBBB@BB?A=>@@??9959>999;>;
@L7FAS:00581:00582
TAGTATCAGCCTCGCCATGACGAAGGTATTCC
+
B@CAAAC@@@@@@@@=>>@?>9968;944242
@L7FAS:00583:00575
ACGAGTGCGTTCCCCATGTCGTAGGTACTC
+
BBB@AA@@@C@BED9B9:9>@@>?>A;<<C
@L7FAS:00584:00591
ACGCTCGACATGCCCAGGTACAGGAG
+
DBBBBBBBA@ADDD=<;9;@DBC@CC
@L7FAS:00587:00554
TGATACGTCTCCTTCCTTAGTTACTTCA
+
CCB?AACCCCB@B@B@C@BBC@CBB?CC
@L7FAS:00590:00589
TGATACGTCTCCTTCCTTAGTTACTTCA
+
BADBCCCBBBB>A>@@B>@BC=AADACC
@L7FAS:00590:00594
AGCACTGTAGCTTTTTTTTCACTAGTTACTTTGT
+
?===<94499@@@AAAAA%BA@<<11-/...+..
@L7FAS:00599:00598
ACGTCGACATGCCCAGGTACAGGAG
+
BA@@CDAAAEDEH>BC@CCCCC;:;
@L7FAS:00551:00605
ACGCTCGACATGCCCAGGTACAGAG
+
BB@BB@9;9>>99918>;>>A@998
@L7FAS:00555:00607
TCTCTATGCGCTCCACATGTCTAAGGT
+
CAAAA@ACCCCCD?AAABCAA;;7;?@
@L7FAS:00559:00613
AGCACTGTAGCTGTCACTAGTTACTTGT
+
FAHIA?ABBBCBCCBCDCCEB?BCC@CF
@L7FAS:00560:00601
ACGCTCGACATGCCCAGGTACAGGAG
+
DE:::B@AACCCEE?@@=>ACBC@CB
@L7FAS:00572:00646
TCTCTATGCGCTCCACATGTCTAAGGT
+
BAAAAABBDBBBD>?ABBBCC@@>A@C
@L7FAS:00575:00627
TCTCTATGCGCTCCACATGTCATAAGGT
+
?944949@C@>>C699944444442424
@L7FAS:00578:00603
TCTCTATGCGCTCCACATGTCTAAGGT
+
BBBBAABCCDDCDDB@AABCD9969;>
@L7FAS:00579:00604
TACTGAGCTACACACACAGAAAGATTGGT
+
A@AADDDCABBBCCCA>B;:7/8><:??B
@L7FAS:00581:00622
TCTCTATGCGCTCCACATGTCTAAGGT
+
BABB::<CCCCDD::;@ABCB>>=@?@
@L7FAS:00586:00600
TACTGAGCTACACACACAGAAAGATTGGT
+
<<AADDCCCCAAABBCBC;::5;??@C@C
@L7FAS:00588:00619
TCTCTATGCGCTCCACATGTCTAAGGT
+
99:;=@ABFDCAD?ACCBDDAAC@B><
@L7FAS:00590:00609
ACGCTCGACATGCCCAGGTACAGGAG
+
BB@?@HCCCBBCCC>CC@BACBC@CB
@L7FAS:00591:00630
ATATCGCGAGGGTATGGAAGACTCTAT
+
BBBBACBBBBB>=9>?4;7;>@A@???
@L7FAS:00594:00617
AGCACTGTAGCTGTCACTAGTTACT
+
@@999994///////744498;999
@L7FAS:00598:00634
TCTCTATGCGCTCCACATGTCTAA
+
//6668A>9999929;;;999482
@L7FAS:00551:00691
TCTCTATGCGCTCCACATGTCTAAGGT
+
CBBBBBBCDBBBD@B??@BBB;;7;@@
@L7FAS:00569:00651
TAGTATCAGCCTCCGCCATGACGAAGGTTTTCC
+
4<@9<9A911:11,/67699BB99:99:;;6=6
@L7FAS:00571:00694
ATCAGACACGGACACAGCAGAACACAC
+
BBBB@?@AAA>A@B??@@??A<A:;:;
@L7FAS:00584:00699
TGATACGTCTCCTTCCTTAGTTACTTCA
+
CBB::;CA@ACACAB@CAB@?=@CB?BB
@L7FAS:00586:00667
CGTGTCTCTTGTGTAGAGGC
+
CCCCCBBBB@CBB>>:::=>
@L7FAS:00588:00697
TAGTATCAGCCTCGCCATGACGAAGGTATTCC
+
@@CBBECCBB@BA?@=@@@BB<;7<?A@@=@5
@L7FAS:00588:00698
AGCACTGTAGCTGTCACTAGTTACTTGT
+
AACICABBBCCBCCDBCA@9429995;B
@L7FAS:00592:00658
TGATACGTCTCCTTCCTTAGTTACTTCA
+
CDC??@A?:4429;>595999599959=
@L7FAS:00595:00674
TAGTATCAGCCTCCCCATGACGAAGGTATTCC
+
BBC@AACAA@A@===2==>>?9959<999596
@L7FAS:00550:00714
TAGTATCAGCCTCGCCATGACGAAGGTATTCC
+
>@B<:=DCBB@B@AAABA@AB<969=;99@?6
@L7FAS:00551:00700
TAGTATCAGCCTCGCCATGACGAAGGTATTCC
+
@AA<<:AA@==ACCCACCA@A<959>994<=8
@L7FAS:00551:00704
ATCAGACACGGACACAGCAGAAC
+
CCCBBABB;;89>999991/.,/
@L7FAS:00551:00726
AGCACTGTAGCTGTCACTAGTTACTTGT
+
BCCDEDB@AABBBCBCCECBB=@@B?CD
@L7FAS:00553:00731
TGGATACGTCTCCTTCCTTAGTTACTTCA
+
A@ACCCBCA@ACAC=A=A=@AB=@@B?A@
@L7FAS:00557:00708
ACGCTCGACATGCCAGGTCAC
+
<;@AA<<9?11-*)**)***,
@L7FAS:00563:00735
TGATACGTCTCCTTCCTTAGTTACTTCA
+
CCDA?ABBBBB@C@B@B@A@@=AAA?CC
@L7FAS:00566:00713
AGCACTGTAGCTGTCACTAGTTACTTGT
+
BCCCCBBAGCFCCFAABDDA?>A@?=AC
@L7FAS:00567:00722
ACGAGTGCGTTCCCCATGTCGTAGGTACTC
+
BBBBBBCB@;2444/9=>?BCA@A>::;;C
@L7FAS:00567:00724
CGTGTCTCTAGGCACAAGATTGTGTAG
+
BBBCCCCB99:6:C>?=<<=@CCCCEC
@L7FAS:00567:00738
TGATACGTCTCCTTCCTTAGTTACTTCA
+
DBB??@CCCCB@C@C@B<==@=@AC@CC
@L7FAS:00568:00735
CGTGTCTCTAGGCACAGGATTTTGTGTAG
+
CBBCBBBC@@??BA??@59999/9@@>?C
@L7FAS:00570:00709
AGCACTGTAGCTGTCACTAGTTACTTGT
+
BECB::=BCGCBCCCB===4/,111,1B
@L7FAS:00573:00713
AGCACTGTAGCTGTCACTAGTTACTTGT
+
BCCB??ABAAACCCDCCEBCC?CBAABB
@L7FAS:00575:00742
ATATCGCGAGGGTATGGAAGACTCTAT
+
BBBBCCC@@ACB@@@C8;7;>@>@===
@L7FAS:00576:00737
CGTGTCTCTAGGCACAGGATTTTGTGTAG
+
BBCBCCCC???;?>=??<>@@A4>>>999
@L7FAS:00577:00715
TGATACGTCTCCTTCCTTAGTTACTTCA
+
BBB===CCBBB@B@B@B@BBB?B@?=@C
@L7FAS:00579:00729
TACTGAGCTACACACACAGAAAGATTGGT
+
B9<=CFECBABCCCB>@@888/8AA?C@A
@L7FAS:00582:00714
ATCAGACACGGACACAGCAGAA
+
/7499>9444999499941--+
@L7FAS:00583:00703
CGTGTCTCTAGGCACAGGATTTTGTGTAGA
+
BBC@BBBBAAB?ADCCC@CBBC9BBBBCBB
@L7FAS:00586:00739
ACGCTCGACATGCCCAGGTACAGGAG
+
BB@?@CDCDBBCCD=BA@CBDCC@CA
@L7FAS:00587:00725
TCTCTATGCGCTCCACATGTCTAAGGT
+
BBBBBDBCCCC;:;;@>>AA@@A<@=@
@L7FAS:00591:00729
TCTCTATGCGCTCCACATGTCTAAGGT
+
@@AACBBCCCCBB@BBBBB=<=B>A@;
@L7FAS:00596:00707
TAGTATCAGCCTCGCCATGACGAAGGTATTCC
+
BAC@AABCBB@A:<>BCCB<:<?=@?AAB=@=
@L7FAS:00553:00774
ACGCTCGACATGCCCAGGTACAGGAG
+
BA?A@CBBBCCDDC>BA?AACBE@BB
@L7FAS:00556:00791
TCTCTATGCGCTCCACATGTCTAAGGT
+
BBCC::<CCBBCCA?;<<>==11,1:1
@L7FAS:00557:00785
TGATACGTCTCCTTCCTTAGTTACTTCA
+
?BABBBACBBC?B@BBB@C@@=@A@>@A
@L7FAS:00557:00794
CGTGTCTCTAGGCACAGGATTTTGTGTAG
+
CBBDCDCB???<@@:@@<9999/9@@@D=
@L7FAS:00558:00763
ACGAGTGCGTTCCCCATGTCGTAGGTACTC
+
BBBABBCBA;2444/9999@AAA@=::;@A
@L7FAS:00564:00798
ATCAGACACGGACACAGCAGAACAC
+
CEBB@?@@@C=@AA@>>>=>>;>88
@L7FAS:00568:00770
TGATACGTCTCCTTCCTTAGTTACTTCA
+
DCBBCCBDBCC@D@C@BBBCC>BAA=AA
@L7FAS:00578:00757
AGCACTGTAGCTGTCACTAGTTACTTGT
+
FADDECBBCCCBCCBCDDCBA?BFCBCF
@L7FAS:00586:00791
TCTCTATGCGCTCCACATGTCTAAGGT
+
A@AABBBCCDCCD@D@@@A??996;@@
@L7FAS:00590:00752
TCTCTATGCGCTCCACATGTCTAAGGT
+
BBBBCCBBBAAAB@AABBCBBBC@BAA
@L7FAS:00592:00792
TCTCTATGCGCTCCACATGTCTAAGGT
+
AACCBBBCCEBCD@BBBCCCCBB?BBC
@L7FAS:00593:00768
TGATACGTCTCCTTCCTTAGTTACTTCA
+
BCBBB@@DBBA@B@C@B@BCC@CDC?CC
@L7FAS:00593:00781
TGATACGTCTCCTTCCTTAGTTACTTCA
+
BBBBBBCCCCC?AAA?A>BBB@B@A@CA
@L7FAS:00594:00762
CGTGTCTCTAGGCACAGGATTTGTGTAG
+
CCDDCBAAEAB=;@A996999199?@BC
@L7FAS:00599:00782
ACGAGTGCGTTCCCCATGTCGTAGGTACTC
+
BBB@AABCDD?AAA9@===>>;;?:9:;@A
@L7FAS:00551:00846
CGTGTTTCTAGGCACAGGATTTTGTGTAG
+
BBB?==<@;;;@CB><>;8999/8??>A>
@L7FAS:00552:00831
ACGCTCGACATGCCCAGGTAACAGGAG
+
=@9;9>999948;;-431331444244
@L7FAS:00554:00805
ACGAGTGCGTTCCCCATGTCGTAG
+
BACBBCC?;;2444-944/662,,
@L7FAS:00554:00839
ACGAGTGCGTTCCCCATGTCGTAGGTACTC
+
BBBBBBCDB@;==92=@@@CCBBB??:;;C
@L7FAS:00559:00823
ACGCTCGACATGCCCAGGTACAGGAG
+
BB:::BDCCCCCCD=BA?AACCC@BB
@L7FAS:00562:00845
CGTGTCTCTAGGCACAGGATTTGTGTAG
+
DCEDCCBBBBB@@AAA?699?:999>?@
@L7FAS:00566:00813
CGTGTCTCTAGGCACAGGATTTTGTGTAG
+
CCCCCCCB99:<?>=?><9999/9@?>AC
@L7FAS:00566:00849
TCTCTATGCGCTCCACATGTCTAAGGT
+
=>AB==@EFDDCE@D@@@B>=<H?C@<
@L7FAS:00567:00840
ATCAGACACGGACACAGCAGAACACA
+
BCBB@?@BBC9;<BB@@@A@?49787
@L7FAS:00569:00819
ACGCTCGACATGCCCAGGTACAGGAG
+
BA???BAAACCCCG@@@>@CCCCACB
@L7FAS:00572:00805
ATCAGACACGGACACAGCAGAACACAC
+
BDBB??AAAD=@AAA@@@BAB;@@@??
@L7FAS:00573:00830
ACGAGTGCGTTCCCCATGTCGTAGGTACTC
+
AAB@BECB;;2444/9>@@BDC;:5:8739
@L7FAS:00574:00834
ATCAGACACGGACACAGCAGAACACAC
+
BBBB9:<BBC=AACCCCCCDC@B@?<A
@L7FAS:00579:00833
ACGAGTGCGTTCCCCATGTCGTAGGTACTC
+
BABBBBBCCD@DBB9?9:9BCA;A??@@@C
@L7FAS:00586:00832
CGTGTCTCTAGGCACAGGATTTTGTGTAG
+
EBC@BCBB99:<?A=??>>>>>4>>>999
@L7FAS:00586:00848
AGCACTGTAGCTGTCACTAGTTACTTGT
+
BCDCCBB?BCDCBB?=CDBCC@CAA@EC
@L7FAS:00587:00800
CGTGTCTCTAGGCACAGGATTTTGTGTAG
+
CBDDBBBCAAB?BCB@B=9944/9C@@@<
@L7FAS:00589:00806
TCTCTATGCGCTCCACATGTCTAAGGT
+
DBDBBBBCCBCBC@CCDDBBCBA?B@A
@L7FAS:00592:00802
ATATCGCGAGGGTATGGAAGACTCTAT
+
BBBACCCCCCC?A?AD8;7;@@@@??:
@L7FAS:00594:00810
TAGTATCAGCCTCGCCATGACGAAGGTATTCC
+
A?IBCBB@@@=9999591<<<11-/5///,42
@L7FAS:00595:00807
TCTCTATGCGCTCCACATGTCTAAGGT
+
BBBBAA@CCCCCDEBAAAD@>997;?@
@L7FAS:00598:00821
ATATCGCGAGGGTATGGAAGACTCTAT
+
ABBABCBABAC@@?AC6;6;@@?CA?@
@L7FAS:00550:00877
TGATAACGTCTCCTTCCTTAGTTACTTCA
+
BBBBB?BCDCCC@C@C@B@CBB@CCC@BA
@L7FAS:00551:00889
ATATCGCGAGGGTATGGAAGACTCT
+
B>?@@@=B=@@<889?5959887;6
@L7FAS:00552:00878
TCTCTATGCGCTCCACATGTCTAAGGT
+
CBBA@ABCCCCDE>?;;<BAA;97;>@
@L7FAS:00552:00889
TCTCTATGCGCTCCACATGTCTAAGGT
+
>==@<=<CDCCCEBE??ABBBBC>AA<
@L7FAS:00553:00892
TGATACGTCTCCTTCCTTAGTTACTTCA
+
CCB;:<CFCCD;;9;>@=AAA=@=99:4
@L7FAS:00558:00857
ACGCTCGACATGCCCAGGTACAGGAG
+
@@CCECAAA@@>??9@?=@BGDFBDD
@L7FAS:00560:00864
TAGTATCAGCCTCGCCATGACGAAGGTATTCC
+
99A<<;@@A@??@9969999449249444242
@L7FAS:00562:00854
TACCTGAGCTACACACACAGAAAGA
+
<;<?BB<;<@@<<<99>>1.--+-,
@L7FAS:00562:00858
ACGCTCGACATGCCCAGGTACAGGAG
+
???@?CAAABBCAC<@@>AACCC?@A
@L7FAS:00567:00897
TATTGAGCTACACACACAGAAAGATTGGT
+
BBA>ACDBBBBBBBA@>@988/8?>=A@C
@L7FAS:00570:00862
ATATCGCGAGGTATGGAAGACTCATA
+
A;94499994244431484331161.
@L7FAS:00580:00871
AGCACTGTAGCTGTCACTAGTTAC
+
BBBBA?ACCCCCCHCBBCBDB?@=
@L7FAS:00581:00861
AGCACTGTAGCTGTCACTAGTT
+
C=@=A<98AABBBA>9999992
@L7FAS:00584:00867
TCTCTATGCTCTCCACATGTCTAAGGT
+
BBBA@?A@AACCC@DCDB@A@BB@CAD
@L7FAS:00591:00897
AGCACTGTAGCTGTCACTAGTTACTTGT
+
BBBDCBCBBBCCCFBBCCCBB=AAA=AB
@L7FAS:00593:00872
AGCACTGTAGCTGTCACTAGTTACTTGT
+
ADCCEBCBECDDDECBCECBB?BCB9<<
@L7FAS:00593:00878
TCTCTATGCGCTCCACATGTCTAAGGT
+
B?A@::<CCCDCD@DAABBCB??=A@@
@L7FAS:00593:00893
CGTGTCTCTAGGCACAGGATTTGTGTAG
+
AABCBBCC=;<@CC@?><99919?@>@A
@L7FAS:00594:00854
AGCACTGTAGCTGTCACTAGTTACTTGT
+
BBBDFCD<=@CDCCCCCCBBA8;9A>>@
@L7FAS:00594:00858
TACTGAGCTACACACACAGAAAGATTGG
+
<<9BBBAC@@A>999@=BBBD9877370
@L7FAS:00595:00871
ATCAGACACGGACACAGCAGAACACA
+
BBBBAABB@@=@??>;;;9??49887
@L7FAS:00599:00851
ACGAGTGCGTTCCCCATGTCGTAGGTACTC
+
=@BBBCDCCC@CCD9AAA@?A887:788?8
@L7FAS:00599:00860
ATATCGCGAGGGTATGGAAGACTCTATA
+
=<?@@BB@@AC@@@@C8;8<??==?=<:
@L7FAS:00550:00902
TCTCTATGCGCTCCACATGTCTAAGGT
+
AAAABBBBDCEBC@C@@@AAABB?BBB
@L7FAS:00550:00903
AGCACTGTAGCTGTCACTAGTTACTTGT
+
@ACCDCBBCCBBBBCAACB@A?@@A?@C
@L7FAS:00551:00913
ACGAGTGCGTTCCCCATGTCGTAGGTACTC
+
BBBA99<BAA=ACC9C<=<???>?;?<;;B
@L7FAS:00554:00917
AGCACTGTAGCTGTCACTAGTTACTTGT
+
A<;<ABCCCFCDCAABGCBBC9<9969@
@L7FAS:00555:00904
ATATCGCGAGGGTATGGAAGACTCTA
+
B>??>@=;99=<899@596;?86697
@L7FAS:00557:00920
TAGTATCAGCCTCGCCATGACGAAGGTATTCC
+
@=AA:=<;AA?A@@@:;9@A@>>695;<<@CA
@L7FAS:00557:00936
ACGAGTGCGTTCCCCATGTCGTAGGTACTC
+
BBB??BCB=:2444/9>AABC?00.010.6
@L7FAS:00562:00907
ATCAGACACGGACACAGCAGAACACA
+
BBCBBABBCB=?A?@@===>>49887
@L7FAS:00564:00930
TCTCTATGCGCTCCACATGTCTAAGGT
+
A?@ACBBBCCC<==<BBCD=<<A<>8;
@L7FAS:00565:00905
ATATCGCGAGGGTATGGAAGACTCTAT
+
BABAA>?==@@<>>AB7;8;@@@??>;
@L7FAS:00565:00949
TAGTATCAGCCTCGCCATGACGAAGGTATTC
+
@@C::=CAA@B@=;;59;;1111,/,///,4
@L7FAS:00566:00922
ACGCTCGACATGCCCCAGGTACAGGAG
+
CB?@@CBABDBBABC:AA@AACBC@CB
@L7FAS:00572:00901
CGTGTCTCTAGCACAGGATTTGTTGTAGT
+
>>?@999?@993/6//,///+/656//44
@L7FAS:00573:00917
ATATCGCGAGGGTATGGAAGACATCTA
+
BAAB949999919>8778883311176
@L7FAS:00576:00908
CGTGTCTCTAGGCACAGGATTTTGTGTAG
+
<<ABBBBB@@A@BCA9459999/9D911<
@L7FAS:00577:00926
TACTGAGCTACACACACAGAAAGATTGGT
+
BB?BBECCAABCCE@=>?987/8>=:=;?
@L7FAS:00578:00921
ATCAGACACGGACACAGCAGAACACAC
+
BAAAABBBBD?BBBCAA@==<<>>??@
@L7FAS:00581:00908
TACTGAGCTACACACACAGAAAAGATTGGT
+
@=ABBCCCCCEDEB@=>99888.8><3731
@L7FAS:00581:00933
TACTGAGCTACACACACAGAAAGATTGGT
+
C@??CCCBBBBBABA=>A:88/87737;?
@L7FAS:00586:00946
ATCAGACACGGACACAGCAAACACAG
+
BCC@;<<<<B:<<AA9991<-,,,,,
@L7FAS:00593:00908
ATATCGCGAGGGTATGGAAGACTCTAT
+
B@?@@CCBBBC@CBBC798<BBABBBA
@L7FAS:00595:00928
CGTGTCTCTAGGCACAGGATTTTGTGTAG
+
DCCDCCCC?9:8;B??@;9999/9@@BGA
@L7FAS:00596:00900
TGATACGTCTCCTTCCTTAGTTACTTCA
+
AACBCCDFBCC?A?A=?=@BC?CCDACC
@L7FAS:00596:00906
ATGCTCGACATGCCCAGGTACAGGAG
+
CB99:BAAACCCID=@>=@@CBC@CC
@L7FAS:00597:00915
ATCAGACACGGACACAGCAGAA
+
83;;9A@>995999>9---,,*
@L7FAS:00566:00995
ATATCGCGAGGGTATGGAAGACTCTAT
+
B>?@ABBCCCD@A@AC=@=@@@@A???
@L7FAS:00574:00988
ATATCGCGAGGGTATGGAAGACTCTAT
+
BBBAAABGABC>DBCC898:AA?BA?=
@L7FAS:00576:00962
TGATACGTCTCCTTCCTTAGTTACTTCA
+
CCB::;DDCCB@C@B@B@BAB>BBB?BC
@L7FAS:00577:00988
ACGAGTGCGTTCCCCA
+
948687///6,///*/
@L7FAS:00578:00997
TCTCTATGCGCTCCACATGTCTAAGGT
+
@@BBBBBCEDCCC@E@AACBB@@=@?;
@L7FAS:00580:00973
ACGCTCGACATGCCCAGGTACAGGAG
+
BB@@@CADACCCCC>CC@CBBBB@CB
@L7FAS:00580:00974
AGCACTGTAGCTGTCACTAGTTACTTGT
+
<<BDCCCBEDCCABACDCCCC::<D@CC
@L7FAS:00580:00977
CGTGTCTCTAGGCACAGGATTTGTGTAG
+
4494444494423944/7/11,//////
@L7FAS:00583:00986
CGTGTCTCTAGGCACAGGATTTTGTGTAG
+
BBCFCCCC??>;?:99?;>>@@4@>A@@<
@L7FAS:00589:00965
TACTGAGCTACACACACAGAAAGATTGGT
+
AABBCCCC??@@A@>>?@88808==3731
@L7FAS:00591:00989
AGCACTGTAGCTGTCACTAGTACTTGT
+
BCCFEBBABEBFDCCCCDCA::<D?CC
@L7FAS:00593:00981
TAGTATCAGCCTCGCCATGACGAAGGTATTCC
+
@@CCCCDCBB@@@@B=@>@>@9969<;99<?5
@L7FAS:00597:00973
ACGCTCGACATGCCCAGGTACAGGAG
+
BA?@?BCCCCCCCC=>>=@ADDC@CA
@L7FAS:00553:01002
ATATCGCGAGGGTATGGAAGACTCT
+
>;=@@>===>><>>>@;>;>88766
@L7FAS:00556:01036
CGTGTCTCTAGGCACAGGATTTTGTGTAG
+
CDBDBCBB>996:>=??<9999/9AA>>9
@L7FAS:00561:01026
CGTGTCTCTAGGCACAGGATTTTGTGTAG
+
CCBCDDCD99;>@>99969999/9>>89:
@L7FAS:00564:01003
ATATCGCGAGGGTATGGAAGACTCTA
+
=99;@@A<;<B>@>@@6959?>;666
@L7FAS:00564:01049
ATCAGACACGGACACAGCAGAACACAC
+
A?BBCC;;<>999999A9998698876
@L7FAS:00573:01012
ATCAGACACGGACACAGCAGAACACAC
+
BBBB??ABBC=@ABBBBBCAA;@:::?
@L7FAS:00575:01023
TGATACGTCTCCTTCCTTAGTTACTTCA
+
DCC;:<CCCCC@CACBC@CBB?BBD@CC
@L7FAS:00577:01037
TACTGAGCTACACACACAGAAAAGATTGGT
+
@9<<BDCC@???@@999?8888,71631=?
@L7FAS:00579:01026
ACGAGTGCGTTCCCCATGTCGTAGGTACTC
+
BBBBBBBBBCACCC9??BBBB???:::<;A
@L7FAS:00581:01002
TCTCTATGCGCTCCACATGTCTAAGGT
+
CB<:?CGCDCDAA>?@@@BAB9459;9
@L7FAS:00585:01001
AGCACTGTAGCTGTCACTAGTTACTTGT
+
@ACCCBBBDCCCCBBCFBBBB@BCC?BD
@L7FAS:00585:01043
CGTGTCTCTAGGCACAGGATTTTGTGTAG
+
9<BBBBAA@@@>@A@F@<9999/999>D>
@L7FAS:00591:01016
CGTGTCTCTAGGCACAGGATTTGTGTAG
+
CCCCCDDB??@?BB=??=99909AA@C<
@L7FAS:00596:01021
TCTCTATGCGCTCCACATGTCTAAGGT
+
BBBB@@?BCCCCD?AABEBDB?>=@?;
@L7FAS:00558:01055
ATCAGACACGGACACAGCAGAAC
+
CCA@;;444:2449999994814
@L7FAS:00565:01087
ACGCTCGACATGCCCAGGTACAGGAG
+
B@<99>A11/8/44-33137;44644
@L7FAS:00570:01067
ATCAGACACGGACACAGCAGAACACAC
+
BBBC@@@BBC;;=DFBBBBBB=B>><A
@L7FAS:00573:01082
TAATGAGCTACACACACATGAAAGATTGGTGCT
+
992494449949444448887>;7760101111
@L7FAS:00580:01050
TGATACGTCTCCTTCCTTAGTTACTTCA
+
BCCAAABCCCB@C@B?B?BBB@BBB@CC
@L7FAS:00580:01064
TCTCTATGCGCTCCACATGTCTAAGGT
+
@@AA@@AFCFCCC@BBBDD@@996;>@
@L7FAS:00586:01059
ATCAGACACGGACACAGCAGAACACA
+
BBB@9:<BBC>BBC@498=9859887
@L7FAS:00588:01062
AGCACTGTAGCTGTCACTAGTTACTTGT
+
@@CBDBCCDDCCABBBCCBBB=@@C@CD
@L7FAS:00589:01074
TCTCTATGCGCTCCACATGTCTAAGGT
+
B?AABBBCCCCDE@EABAAA?996;>@
@L7FAS:00593:01069
TCTCTATGCGCTCCACATGTCTAAGGT
+
CBBB::=BFCCCD@B??ACCC@@=AD=
@L7FAS:00599:01053
CGTGTCTCTAGGCACAGGATTTTGTGTAG
+
BBCBBCBC99967>=?@=@@BB7A;;999
@L7FAS:00552:01137
CGTGTCTCTAGGCACAGGATTTTGTGTAG
+
BCBCCCCC::<@CCA@@<9999/9A@9<=
@L7FAS:00560:01100
CGTGTCTCTAGGCACAGGATTTTGTGTAG
+
CBCDCCBC@@??AB9:?;9999/9@@>@@
@L7FAS:00560:01135
CGTGTCTCTAGGCACAGGATTTTTTTGTGTAG
+
DCCBCCBB99;?BCCCEACCCCDDC(<><BCC
@L7FAS:00564:01111
AGCACTGTAGCTGTCACTAGTTACTTGT
+
BBCDCBBBCCBBBCBBCCBBB>BBC@DD
@L7FAS:00566:01121
TCTCTATGCGCTCCACATGTCTAAGGT
+
@@CD<<<DFCCEEADBBBBBBBC@C@B
@L7FAS:00574:01136
AGCACTGTAGCTGTCACTAGTTACTTGT
+
;;BC=;<EGC@@ACCA99999599969B
@L7FAS:00576:01145
TAGTATCAGCCTTCCGCCATGACGAAGGTA
+
91////7,,,*/,/788794//7//,/,//
@L7FAS:00587:01132
ATCAGACACGGACACAGCAGAACACAC
+
@AB@@AAAAA9<<CC999@9859??=<
@L7FAS:00588:01145
CGTGTCTCTAGGCACAGGATTTTGTGTAG
+
BBCCBCCC::9>A=99>69999/9AA99<
@L7FAS:00592:01103
CGTGTCTCTAGGCACAGGATTTTGTGTAG
+
BBCBCCCC@@?>>@::@?9999/9@@?AA
@L7FAS:00561:01193
AGCACTGTAGCTGTCACTAGTTACTTGT
+
@@CDFCCBCCBBBCBCCCB??=@@C@CF
@L7FAS:00562:01194
CGTGTCTCTAGGCACAGGATTTTGTGTAG
+
@AAEBCCC;;9<8999:>=BDB:CCE;<9
@L7FAS:00569:01164
ATATCGCGAGGGTATGGAAGACTCTATA
+
BA@ABBBAAABC99<C=@=AAAAB???>
@L7FAS:00573:01157
ATCAGACACGGACACAGCAGAACACAC
+
AABB@@@BBC=AABBAA@=<@498;:?
@L7FAS:00574:01198
TACTGAGCTACACACACAGAAAGATTGGT
+
BA==CCBBBBBBCBDCCB@@@<@AA=A@A
@L7FAS:00577:01186
AGCACTGTAGCTGTCACTAGTTAATTGT
+
@AAA?CCHDIDCBCBCBAAAA?AADCCC
@L7FAS:00578:01185
TACTGAGCTACACACACAGAAAGATTGGT
+
BBBBBDCBBBBCBBCECBBA?6?8747:?
@L7FAS:00579:01152
CGTGTCTCTAGGCACAGGATTTTGTGTAG
+
BCCCDCCC??@DACA;B>9944/9@@@B=
@L7FAS:00587:01192
AGCACTGTAGCTGTCACTAGTTACTTGT
+
ABCC=::CDIBDCECBAABBB>A@?;@C
@L7FAS:00568:01223
TGATACGTCTCCTTCCTTAGTTACTTCA
+
CCB?BBBCBBB@B@B@D@A?@599>699
@L7FAS:00586:01225
TAGTATCAGCCTCGCCATGACGAAGGTATTCC
+
BBD@AADAFAACC@A>@@?@@997<<>>@>B>
@L7FAS:00569:01251
AGCACTGTAGCTGTCACTAGTTACTTGT
+
AACCD@ACCCCCCB?9?111-+---+//
@L7FAS:00575:01251
TACTGAGCTACACACACAGAAAAAGATTTGGGTG
+
BCCCDCBB@@;;<<998933777/3111,11,16
@L7FAS:00581:01250
ACGAGTGCGTTCCCCATGTCGTAGGTACTC
+
BBBBBBBB;;6<@@4>@A>>?887478339
@L7FAS:00596:01250
ATATCGCGAGGGTATG
+
DBCCCCCFBBB>BA=>
@L7FAS:00626:00048
TAGTTTTATCAGCCTTTTCGCCATTTGACG
+
:;4444-4994442444,4442911,////
@L7FAS:00628:00044
ATATCGCGAGGGTATGGAAGACTC
+
999A@CBD@==:>998;><>>871
@L7FAS:00637:00031
TGATACGTCTCCTTTTTTTTTTTTTTTTTTTCCTTTTTTTT
+
DBCB@441111;>BB>>>?>B?AHD?@@>>"8,////////
@L7FAS:00609:00149
AGCACTGTAGATGTCACTAGTTAATTGT
+
BBCDCCC@AABBBCBA>;<00,1-1-9@
@L7FAS:00611:00133
CGTGTCTCTAGGCACAGGATTTTGTGTAG
+
BBBDCCBA99:48@@9<><BDG:DGDDAA
@L7FAS:00618:00117
TGATACGTCTCTTCCTTTAGTTACTTCA
+
@@A;99=A@@>?@C699-44484//7**
@L7FAS:00620:00145
TAGTATCAGCCTCGCCATGACGAAGGTATTCC
+
@@C;==EAAABAA9<89>B@@9959<>>>595
@L7FAS:00623:00141
TGATACGTCTCCTTCCTTAGTTACTTCA
+
==C<<<CBAACAC@C@D>?@?=AAA?AA
@L7FAS:00630:00110
TCTCTATGCGCTCCACATGTCTAAGGT
+
BBBB:9<BCDCCD@BAAAD@@998<>A
@L7FAS:00634:00116
ATCAGACACGGACACAGCAGAACACAC
+
BBBBBBABA==>@@@@@@@>?498877
@L7FAS:00642:00104
TCTCTATGCGCTCCACATGTCTAAGGT
+
CBGCCBBBCCCAA@ABAAA=<=C@B@B
@L7FAS:00603:00167
CGTGTCTCTAGGCAAGGATTTTTTTTTTTTTTTTTTTTTTGTGTAG
+
BBCCBBBB>>>?B>;E=8:::::::::;;<<<<<;::66"///777
@L7FAS:00606:00189
TCTCTATGCGCTCCACATGTCTAAGGT
+
BBCB??ACECCDFADDCBCBC>=;@?@
@L7FAS:00609:00161
TCTCTATGCGCTCCACATGTCTAAGGT
+
BCCC??@@ACCED@CDBBAA@?=>@=;
@L7FAS:00618:00199
AGCACTGTAGCTGTCACTAGTTACTTGT
+
CBBBDAACCDBACCCCBACCCACCC@BC
@L7FAS:00619:00184
TACTGAGCTCAACCAGAAAGATTGGTGC
+
CBBEBBABA;969<>99909>>;?>A@A
@L7FAS:00625:00158
CGTGTCTCTAGGCACAGGATTTTGTGTAG
+
AACBCBCC@A?>?B?:@?9999/9>>ABE
@L7FAS:00640:00181
TGATACGTCTCCTTCCTTAGTTACTTCA
+
CBBAAABBBCB@B@B@BBBBB?BBC@CB
@L7FAS:00601:00224
TACTGAGCTACACACACAGAAAGATTGGT
+
DABBCABABBBA@@BCBBBAA@BBC?C??
@L7FAS:00612:00200
TCTCTATGCGCTCCACATGTCTAAGGT
+
@AAABBDBDCBBC@BBBCBBBBCBCAC
@L7FAS:00614:00244
AGCACTGTAGCTGTCACTAGTTACTTGT
+
@@BBA?AAADDCCCCCBCB996;AA>BC
@L7FAS:00615:00234
TGATACGTCTCCTTCCTTAACTTCAGTGC
+
ABBBBCAAACC@C@C@C@B@CB@CC::<B
@L7FAS:00619:00234
TCTCTATGCGCTCCACATGTCTAAGGT
+
DBAADBBCDCEDE@C@??BAAAB?B@B
@L7FAS:00625:00200
TCTCTATGCGCTCCACATGTCTAAGGTAC
+
CAAAA@ABBCDCD@BBBDBBA998;>@@@
@L7FAS:00628:00207
ACGCTCGACATGCCCAGGTACAGGAG
+
BAAABCCCC@@@>><;:7;CECC@CB
@L7FAS:00631:00245
ATCAGACACGGACACAGCAGAACACAC
+
BBABBBBCCCBCDCCA@B@??;?@@?A
@L7FAS:00636:00231
TGATACGTCTCCTTCCTTAGTTACTTCA
+
BBBCCD@A@BF@C?@@D@B??=?A?>AC
@L7FAS:00639:00214
ATCAGACACGGACACAGCAGAACACA
+
;:@C<<<CDDBHHAA@@@@>?;@8;:
@L7FAS:00639:00218
TCTCTATGCGCTCCACATGTCTAAGGT
+
CFDCBBBBBBDCE@BBBDCCCAA?B?@
@L7FAS:00613:00296
ATATCGCGAGGGTATGGAAGACTCTATAAAG
+
BB@@?B@A=??<>?BC@C@CBA@BB>CBA;0
@L7FAS:00614:00273
TAGTATCAGCCTCGCCATGACGAAGGTATTCC
+
A=B;:=A@@@A9;9;59>@@F99649844888
@L7FAS:00615:00281
TGATACGTCTCCTTCCTTAGTTACTTCAG
+
@@4/11/////,48988<?AB?EBB?B<<
@L7FAS:00621:00294
ACGAGTGCGTTCCCCATGTCGTAGGTACTC
+
BBBBBBCDB@6:::4;@@BBCEBB??:;;C
@L7FAS:00638:00296
ATATCGCGAGGGTATGGAAGACTCTAT
+
BB::9C@@;;97;@BB@C@B@@?ABC?
@L7FAS:00638:00299
TGTACTCTCCTTCCTTAGTTACTTCA
+
CC@A@BBBB@C@C@C=@AA7<9?<@@
@L7FAS:00645:00283
AGCACTGTAGCTGTCAGTTACTTGT
+
=@ABDBDBBDCCAEADDDBCBC@CC
@L7FAS:00610:00306
TGATACGTCTCCTTCCTTAGTTACTTCA
+
DCCAAACCCCD@C@B@B@CBB@CCC@CD
@L7FAS:00614:00320
TCTCTATGCGCTCCACATGTCTAAGGT
+
>949@@@@BCCCC>;<<<AB>982494
@L7FAS:00616:00335
CGTGTCTCTAGGCACAGGATTTTGTGTAG
+
BB@A@BCC;9<@@@>?><9999/999@B=
@L7FAS:00619:00306
AGCACTGTAGCTGTCACTAGTTACTTGT
+
BBCFA@ABGGCCCCCBCFDBB?BCC@BB
@L7FAS:00619:00320
TAGTATCAGCCTCGCCATGACGAAGGTATTCC
+
@?DADACBEB@CCBB?AB>;@;429<>??=@<
@L7FAS:00622:00333
TGATACGTCTCCTTCCTTAGTTACTTCA
+
CAB9:<CDCDCBD@B@B@BBB;;>DACC
@L7FAS:00624:00317
TCTCTATGCGCTCCACATGTCTAAGGT
+
BBCB;9<BECCND@E?@ACCC>>=@?;
@L7FAS:00627:00339
TCTCTATGCGCTCCACATGTCTAAGGT
+
B@AACAACECDAA?ACCCAAAAA>A>B
@L7FAS:00629:00317
AGCACTGTAGCTGTCACTAGTTACTTGT
+
@CCCA@ABBBCCBCBCCCBBBACCD@@A
@L7FAS:00629:00345
CGTGTCTCTAGGCACAGGATTTTGTGTAG
+
BBCBCCBB:99?AAB@A?9999/9??ACA
@L7FAS:00634:00319
TACTGAGCTACACACACAGAAAGATTGGT
+
AABBCCCFBB9:<@999>98803773641
@L7FAS:00637:00347
CGTGTCTCTAGGCACAGGATTTTGTGTAG
+
CBDDCCBB999=?C@@B=@@>@6@>@BB<
@L7FAS:00610:00350
ATCAGACACGGACACAGCAGAACACA
+
<BBBBBBBA@==>?=999100,10..
@L7FAS:00615:00363
CGTGTCTCTAGGCACAGGATTTTGTGTAG
+
B@@BBCCB@@?>>>99>;@@@A7@AA@AA
@L7FAS:00616:00354
ATATCGCGAGGGTATGGAAGACTCTATA
+
BBBBDCCDBBC>BABB596;BBABBA=<
@L7FAS:00616:00366
TAGTATCAGCCTCGCCATGACGAAGGTATTCC
+
@@A@B@ABAA?A<<=@BAAB49969249=242
@L7FAS:00617:00378
AGCACTGTAGCTGTCACTAGTTACTTGT
+
EDCBCBBAAAAEECDBFFCA@=@<9599
@L7FAS:00621:00373
TGATACGTCTCCTTCCTTAGTTACTTCA
+
BBB?BBCCBBB?A?A@B@BCC@B@C@CB
@L7FAS:00630:00361
TAGTATCAGCCTCGCCATGACGAAGGTACC
+
B@C;:=CA@AAB;<<?B>@=?9969;9942
@L7FAS:00640:00379
AGCACTGTAGCTGTCACTAGTTATTTGT
+
BBBCCBBBBDCCCDCBCCBAA?@BB=AA
@L7FAS:00642:00394
TCTCTATGCGCTCCACATGTCTAAGGT
+
DBCD@@@CDBBCD@B??@CD@=><@=@
@L7FAS:00642:00397
TGATACGTCTCCTTCCTTAGTTACTTCA
+
BBC?BBBCAAA@C@B@B@BBB@CDC@CC
@L7FAS:00643:00375
CGTGTCTCTAGGCACAGGATTTTGTGTAG
+
BBADCHBB99<>@BAAA?A@@@6@ABBBA
@L7FAS:00645:00398
AGCACTGTAGCTGTCACTAGTTACTTGT
+
AACCEBBBCCJCCCBDBCC998;BB=AA
@L7FAS:00648:00374
ATATCGCGAGGGTATGGAGACTCTAT
+
BCBAA=9944978=>D<@@;<7?==4
@L7FAS:00600:00405
ATATCGCGAGGGTATGGAAGACTCTAT
+
=>9;;@AB@AA:999949598811677
@L7FAS:00601:00411
AGCACTGTAGCTGTCACTAGTTATTGT
+
@ABCFBBBAABCBCCBCDB@B@CC:9:
@L7FAS:00602:00424
AGCACTGTAGCTGTCACTAGTTACTTGT
+
<<CCDBBBCCCCABACDCBBB@ECC@CD
@L7FAS:00606:00432
TGATACGTCTCCTTCCTTAGTTACTTCA
+
BBBBBD@A@BB@B@B@B@B?><=9:2;A
@L7FAS:00607:00412
ATCAGACACGGACACAGCAGAACACAC
+
BCCB@@@CCB=@ABA9;8=>>;>887=
@L7FAS:00613:00411
CGTGTCTCTAGGCACAGGATTTTGTGTAG
+
CBBCDCHB;;<@CBBBBB9999/9A>>@@
@L7FAS:00613:00416
ATCAGACACAGAC
+
CABBBCBBCC@AA
@L7FAS:00623:00406
CGTGTCTCTAGGCACAGGATTTTGTGTAG
+
CCCBBCDB99:679@F@;@@BB7AAA@99
@L7FAS:00627:00407
TGATACGTCTCCTTCCTTAGTTACTTCA
+
CCCFAAEEECC@D@CBC@CAA=ADC@CC
@L7FAS:00628:00407
CGTGTCTCTAGGCACAGGATTTTGTGTAG
+
BB@FCCDC?@?=@B>@B@;;9;/8>@BBB
@L7FAS:00630:00449
CGTGTCTCTAGGCACAGGATTTTGTGTAG
+
AACBDCCC99:=@ABBC>@@@@6@@B@A=
@L7FAS:00633:00413
TAGTATCAGCCTCGCCATGACGAAGGTATTCC
+
AAC?AAC;;<BAA;;69>B@@9969;944242
@L7FAS:00639:00427
TGATACGTCTCCTTCCTTAGTTACTTCA
+
DCBBB?@?A?A===@?A?A@AB<99;>>
@L7FAS:00644:00446
TCTCTATGCGCTCCACATGTCTAAGGT
+
CCCF??@CCCECC@BBBB@@?=@=@@B
@L7FAS:00649:00436
TCTCTATGCGCTCCACATGTCTAAGGT
+
BBBAA@@CD@ADF@CBBCCBA>=;@=@
@L7FAS:00602:00471
CGTGTCTCTAGGCACAGGATTTTGTGTAG
+
CCBCBCCB??@=@@999<9999/9AAAAA
@L7FAS:00604:00461
TACTGAGCTACACACACAGAAAGATTGGT
+
DCB?AEECC@@A=<=CCGBBC<7:6898<
@L7FAS:00606:00467
ATATCGCGAGGGTATGGAAGACTCTATA
+
B??@=A??9;;8;>AA=A=AAA@B:::>
@L7FAS:00608:00462
TCTCTATGCGCTCCACATGTCTAAGGT
+
=;><=<<CCCCBA=@<;<ACCCDBC@B
@L7FAS:00614:00459
ACGCGGTACAGGAACTG
+
B??@B@BCCDJ@B?CCB
@L7FAS:00617:00453
TCTCTATGCGCTCCACATGTCTAAAGT
+
BBBB@@ACECCCD@@AA@B@@444099
@L7FAS:00617:00462
TACTGAGCTACACACACAGAAAGATTGGT
+
BA@=BDCBBB?@AB@=>@988/8>=:==A
@L7FAS:00623:00499
TAGTATCAGCCTCGCCATGACGAAGGTATT
+
BBF::=C<<9@>>99591<11/1,/,///,
@L7FAS:00638:00480
TAGTATCAGCCTCGCCATGACGAAGGTATTC
+
@@B;:<C@A@F@@<<59<<1111,/,///,4
@L7FAS:00645:00494
ATCAGACACGGACACAGCAGAACACAC
+
BDBB@@;;<B=@@AA;<;@AA<@@@??
@L7FAS:00647:00458
AGCACTGTAGCTGTCACTAGTTACTTGT
+
;;CDICB?BBCCBCCBCDCBB>BCC@BC
@L7FAS:00648:00483
AGCACTGTAGCTGTCACTAGTTACTTGT
+
BBDDDBC?AACCACBBBFCDC>DAC@CC
@L7FAS:00649:00489
ATATCGCGAGGGTATGGAAGACATCTAT
+
BB?A@A@@9991998;,1,/6...3..1
@L7FAS:00602:00512
CGTGTCTCTAGGCACAGGATTTTGTGTAG
+
CBCBCHBB99;=?@>?><@@>@4>??9<<
@L7FAS:00614:00504
ATCAGACACGGACACAGCAGAACACAC
+
AABBBBBBBCBAADAA@BC;:8<BA?@
@L7FAS:00616:00515
TGATACGTCTCCTTCCTTAGTTACTTCA
+
BBC?>?BCBBC@B@B@B@BBB@CCC?BA
@L7FAS:00619:00504
TCTCTATGCGCTCCACATGTCTAAGGT
+
AACC??@BA@ABB>AAAABAB445959
@L7FAS:00620:00544
TACTGAGCTACACACACAGAAAGATTGGT
+
B?AACDCH@@?@AA?>?@88807<=:=>A
@L7FAS:00625:00549
TACTGAGCTACACACACAGAAAGATTGGT
+
BBAADECCBBBCCC@=>@888/8==:=;?
@L7FAS:00633:00506
TCTCTATGCGCTCCACATGTCTAAGGT
+
4444444@B@==B99444949995494
@L7FAS:00639:00533
ATCAGACAACGGACACAGCAGAACACAC
+
BBBB@@?BECC>?ADCB=BB::8<GBAB
@L7FAS:00647:00501
ATCAGACACGGACACAGCAGAACACA
+
BBBB??@@@>8;9?>?>>>>>69887
@L7FAS:00649:00532
CGTGTCTCTAGGCACAGGATTTTTTTT
+
CBCDCAAA99<?BC@@>@999999999
@L7FAS:00601:00571
CGTGTCTCTAGGCACAGGATTTTGTGTAG
+
BBBDBCBCA@?=<=??A>BAAB7BAA@@@
@L7FAS:00602:00569
ACGCTCGACATGCCCAGGTACAGGAG
+
BB@@?BAAACCCND>BA>ACCCC@C@
@L7FAS:00607:00574
TAGTATCAGCCTCGCCATGACGAAGGTATTCC
+
DCBACBBBEB@==;:6;>@@@9959<>>>595
@L7FAS:00609:00569
TGATACGTCTCCTTCCTTAGTTACTTCA
+
DBD::;CCCCC@C@E@B>BBB<?@B?BB
@L7FAS:00618:00588
TCTCTATGCGCTCCACATGTCTAAGGT
+
B@AAAABCCECCDEBAABDBB@@=@@B
@L7FAS:00620:00585
ATCAGACACGGACACAGCAGAACACAC
+
BBCB??ACCD>@ACCAA@=@@;@7::?
@L7FAS:00620:00588
ACGCCGACATGCCCAGGTACAGGAG
+
B999@BBBCCCCCAAA?DBB?A?AA
@L7FAS:00620:00596
AGCACTGTAGCTGTCACTAGTTACTTGT
+
GCCCECDBABCECCBAADBCC>B;;9<B
@L7FAS:00639:00562
TACTGAGCTACACACACAGAAAGATTGGT
+
BA@=BDCB@ABBBBB=>C877/8><:?@C
@L7FAS:00642:00553
TACTGAGCTACACACACAGAAAGATAGT
+
B@ACBBAAA@A@A?<?>---70--*,,,
@L7FAS:00643:00563
TACTGAGCTACACACACAGAAAGATTGGT
+
BA@ACCCCBBAAABA=>;777,87747<@
@L7FAS:00607:00640
ATCAGACACGGACAAAGCAGAACACAC
+
A@CCBCBCCB?D<;;7;@@@@?BCCCB
@L7FAS:00609:00606
TGATACGTCTCTTCCTTAGTTACTTCA
+
BBB?@=@A@AAA@A@A@BBB?B??;==
@L7FAS:00614:00642
CGTGTCTCTAGGCACAGGATTTTGTGTAG
+
BBCBBCBB????CCB@D<;999/8>@ACA
@L7FAS:00621:00642
TCTCTATGCGCTCCACATGTCTAAGGT
+
BBDBBBBACBBCCABABBCCBCB@DBC
@L7FAS:00631:00604
TACTGAGCTACACACACAGAAAGATTGGT
+
9<BBCFCCCBBDCCA@@;833,87;:?=?
@L7FAS:00635:00644
TCTGAGCTACACACACAGAAAGATTGGTGC
+
AAEDCCCCCDBBB?;<;766,777=D@CDD
@L7FAS:00637:00606
TGATACGTCTCCTTCCTTAGTTACTTCA
+
CBBBCBCCBCCAB?A@C@BBC@CFC@CC
@L7FAS:00646:00605
TACTGAGCTACACACACAGAAAGATTGGT
+
=;=<CDCCBBAABDCBA@933,8763:@A
@L7FAS:00600:00651
ACGCTCGACATGCCCAGGTACAGGAG
+
B??@?CDCCCCCCC@BA?BBCBC@GA
@L7FAS:00601:00657
ACGAGTGCGTTCCCCATGTCGTAGGTACTC
+
?@CAABFB>B7999/9>@@BCC;:5:;;;B
@L7FAS:00603:00651
TCTCTATGCGCTCCACATGTCTAAGGT
+
;;:<@AABBBBCD9;<;<>?@9959<>
@L7FAS:00603:00669
ACGCTCGACATGCCCAGGTACAGAG
+
BBBEBCCCDCB???<775:BCCBBB
@L7FAS:00615:00691
ATCAGACACGGACACAGCAGAACACAC
+
BBBB??@CDC?BBAAA>=>@;;??@?A
@L7FAS:00625:00661
TGATACGTCTCCTTCCTTAGTTACTTCA
+
BBB=@ABCBCB@B@B@B@BBB?DBB?BA
@L7FAS:00629:00653
ACGAGTGCGTTCCCCATGTCGTAGGTACTC
+
@AC@AADC@;5444/9>??BBA31013337
@L7FAS:00629:00687
ATATCGCGAGGGTATGGAAGACTCTATA
+
A??>;99?>?A>BBBC>B>B;;::>>;;
@L7FAS:00629:00691
ACGAGTGCGTTCCCCATGTCGTAGGTACTC
+
BBC??ABCCF=@=?6==@@BCC@A?::;;C
@L7FAS:00630:00657
ATCAGACACGGACACAGCAGAACACAC
+
BBBBBBAAB@79;;<;ABBAB>B@@??
@L7FAS:00630:00690
ATATCGCGAGGGTATGGAAGACTCTAT
+
@;>@;;999<A><;;B=@;@???@??<
@L7FAS:00633:00684
TACTGAGCTACACACACAGAAAGATTGGT
+
BBBCCECA??@@BB@@@@98:6;BA@C@C
@L7FAS:00636:00650
TGATACGTCTCCTTCCTTAGTTACTTCA
+
CCB@AAJA@AC>ACA@B@BBB@CCC@CC
@L7FAS:00639:00663
AGCACTGTAGCTGTCACTAGTTACTTGT
+
A@CCCBBABCCBBCBBBCBBB@BCB@CC
@L7FAS:00642:00663
TCTCTATGCGCTCCACATGTCTAAGGT
+
AABBAAADGABCCA?<;;@@@9859;>
@L7FAS:00643:00668
ATCAGACACGGACACCAGAACACAC
+
BBHB9:<BCB;>>9969BA<A@BA@
@L7FAS:00603:00705
CGTGTCTCTAGGCACAGGATTTTGTGTAG
+
BBBDCCBB??><?=99>=@@@A7A>A@@<
@L7FAS:00603:00709
TCTCTATGCGCTCCACATGTCTAAGGTACTG
+
CCCC??@CCDCDD@@A@A@BB996;>A@BCA
@L7FAS:00608:00722
TCTCTATGCGCTCCACATGTCTAAGGT
+
BBCB??ACCCCCD@B@?ADDB998;?@
@L7FAS:00610:00717
ATCAGACACGGACACAGCAGAAC
+
BCBB99;;<><9999911---*,
@L7FAS:00612:00739
TGATTTTTTTTTTTACGTTCTCCCTTTTTTTT
+
4449999444444"449989444-44444444
@L7FAS:00617:00737
AGCACTGTAGCTGTCACTAGTTACTTGT
+
ABCCDCC?ADECDFCCBDB996;AA=BE
@L7FAS:00622:00716
TAGTATCAGCCTCGCCATGACGAAGGTATTCC
+
BBC;==D<<<F;;<<69><1111-/5///,42
@L7FAS:00622:00721
ATATCGCGAGGGTATGGAAGACTCTAT
+
BBBBBBBB?AA=449@4959>?=>?>>
@L7FAS:00622:00746
TCTCTATGCGCTCCACATGTCTAAGGT
+
BBCC@@ACCDCCD@EAABBBB??<@@@
@L7FAS:00628:00712
AGCACTGTAGCTGTCACTAGTTACTTGT
+
BBCCECCBCCBCBCBBBCCBB?CCCCCC
@L7FAS:00628:00718
TCTCTATGCGCTCCACATGTCTAAGGT
+
B@AABEACDCCBD@B@AACEBBC@B@<
@L7FAS:00628:00735
TCTCTATGCGCTCCACATGTCTAAGGT
+
CABAAABDFDFBDACBBCC<<<@=@?@
@L7FAS:00631:00739
TCTCTATGCGCTCCACATGTCTAAGGT
+
AAAAA@ABECCBD?BBCCBBBBB?CDA
@L7FAS:00631:00746
AGCACTGTAGCTGTCACTAGTTACTTGT
+
ABCCCBBBCCBBAAABCDCBB>AAB@CC
@L7FAS:00635:00739
ATCAGACACGGACACAGCAGAACACA
+
CCBBBCBBBC>AA999>998869887
@L7FAS:00640:00729
ACGCTCGACATGCCCAGGTACAGGAG
+
BBCBBC::<AACCC>BCBDBAAA@B@
@L7FAS:00600:00756
CGTGTCTCTAGGCACAGGATTTTGTGTAG
+
CACCCCCBBBB;;<@A@;9999/9>>44;
@L7FAS:00607:00778
AGCACTGTAGCTGTCACTAGTTACTTGT
+
BCBCCBB?BBBBBDBBBCBBB@CDD@CC
@L7FAS:00611:00799
TACTGAGCTACACACACAGAAAGATTGGT
+
B?AADCDCBBBBBBA>>@888/8==:=>@
@L7FAS:00616:00798
ATCAGACACGGACACAGCAGAACACA
+
BCBBBB@@@A899>>999>??<>887
@L7FAS:00619:00770
ACGCTCGACATGCCCAGGTACAGGAG
+
BBBBBDBCBBBBCG?BB?BBCBC@CC
@L7FAS:00622:00799
ATATCGCGAGGGTATGGAAGACTCTAT
+
B>?@>@===@@<999@595;@?>=?>>
@L7FAS:00624:00768
TCTCTATGCGCTCCACATGTCTAAGGT
+
@@AAA@ACEBBCC::;;<BBB;;7;;>
@L7FAS:00627:00765
TAGTATCAGCCTCGCCATGACGAAGGTATTCC
+
A>B;:<BBBBDABAA=@<@<A11-/7///8=2
@L7FAS:00629:00799
ACGCTCGACATGCCCAGGTACAGGAG
+
BA9;;C@@AA@A@A<;;9;CECC@CB
@L7FAS:00631:00784
TCTCTATGCGCTCCACATGTCTAAGGT
+
BABBA@ACCCBCDABA@BCA?9979;9
@L7FAS:00631:00788
CGTGTCTCTAGGCACAGGATTTTGTGTAG
+
BBCBBCCC99:=??=?><@@>@4@@B;<<
@L7FAS:00640:00785
TAGTATCAGCCTCGCCATGACGAAGGTATTCC
+
A@A=;<<11/,/77?8=<AB@@A<98949;@=
@L7FAS:00646:00765
TGATACGTCTCCTTCCTTAGTTACTTCA
+
BCB@BBBCBCCAC@C?B?BBB?BBB@CB
@L7FAS:00648:00788
CGTGTCTCTAGGCACAGGTTTTTGTGTAG
+
@@CBBCCC99:68@>?>69999-9AA>>9
@L7FAS:00601:00818
ATCAGACACGGACACAGCAGAACACA
+
BABB::<BCB=@>9999999849887
@L7FAS:00602:00809
TCTCTATGCGCTCCACATGTCTAAGGT
+
==?BAAADDECCE@B@@@AAAAB>A@<
@L7FAS:00611:00823
TCTCTATGCGCTCCACATGTCTAAGGT
+
B@AAA@BDCDCCD@B>>AD@@9969;9
@L7FAS:00612:00832
ACGCTCGACATGCCCAGGTACAGGAG
+
BB@?@CDDABBCCG?AB?BACCC@CF
@L7FAS:00612:00833
TGATACGTCTCCTTCCTTGTTACTTCA
+
CCCAAABBBBC@B@B@B@BB?ABCAHC
@L7FAS:00618:00804
AGCACTGTAGCTGTCACTAGTTACTTGT
+
@ACEHCCBCCCDAGACCCBBB?BBCAAB
@L7FAS:00620:00814
AGCACTGTAGCTGTCACTAGTTACTTGT
+
AADDDCB>AACCCCBAADBBB=@@B@CD
@L7FAS:00621:00827
ATCAGACACGGACACAGCAGAACACAC
+
BBBBCCCB;;89@99994433143311
@L7FAS:00625:00809
TCTCTATGCGCTCCACATGTCTAAGGT
+
BBBB@@ACCCCBD@E??@B@?9969;>
@L7FAS:00631:00831
AGCACTGTAGCTGTCACTAGTTACTTGT
+
@@CCECCBCCCCBBBBCDCBB@DCC?CC
@L7FAS:00633:00805
CGTGTCTCTAGGCACAGGATTTGTGTAG
+
BCBCCCBB99;@CEB;A;99909>>@CB
@L7FAS:00636:00821
CGTGTCTCTAGGCACAGGATTTTGTGTAG
+
CCCCCCDBAA?=;===B>BBBB7B@@;99
@L7FAS:00638:00840
TAGTATCAGCCGCCATGACGAAGGTATTCC
+
@9<>DCCDBC@BB@AAB@@975:>?>@@C=
@L7FAS:00640:00806
AGCACTGTAGCTGTCACTAGTTACTTGT
+
FABCCABABCCBBBABCDB?=69;@=@C
@L7FAS:00644:00829
TAGTATCAGCCTCGCCATGACGAAGGTATTCC
+
@=C;:<CCBBA>>@A;><<1111,/5///582
@L7FAS:00647:00821
CGTGTCTCTAGGCACAGGATTTTGTGTAG
+
@A@BBCB@?AB@CBBA@<9999/9?@@AB
@L7FAS:00600:00873
ATCAGACACGGACACAGCAGAACACAC
+
BBB??A@BBB=@ABBABBB@A>@:7:?
@L7FAS:00600:00883
ACGAGTGCGTTCCCCATGTCGTAGGTACTC
+
BBBBBBBCFC=@?=6===>BEB<A??:;;C
@L7FAS:00603:00897
ACGAGTGCGTTCCCCATGTCGTAGGTACTC
+
BBBBB@BBCD@FDF9BA@ABB@>A?8:;;C
@L7FAS:00604:00879
ATATCGCGAGGGTATGGAAGACTCTA
+
BBBEBAAAAAB??>BC8;6;@@ABAA
@L7FAS:00609:00890
AGCACTGTAGCTGTCACTAGTTACTTGT
+
BBC@AACBEDCCDCCCCDDBC=@AB?BB
@L7FAS:00609:00898
TGATACGTCTCCTTCCTTAGTTACTTCAG
+
CBB??ACCCCE@A?ABCCCCC@BB>;:7/
@L7FAS:00615:00875
TAGTATCAGCCTCGCCATGACGAAGGTATTCC
+
BBBBBAA@@@@999A<>@@>@9968;944882
@L7FAS:00616:00864
AGCACTGTAGCTGTCACTAGTTACTTGT
+
=@=B944449>@>GBB9111-+---+//
@L7FAS:00620:00850
ATATCGCGAGGGTATGGAAGACTCTAT
+
BBAABCBBAAA?A@CB<><@?@??B?>
@L7FAS:00622:00889
CGTGTCTCTAGGCACAGGATTTTGTGTAG
+
CACBBCCB99:68>@@@<9999/9>>>>9
@L7FAS:00623:00867
AGCACTGTAGCTGTCACTAGTTACTTGT
+
AACDFCCDBECBBDCDCCCCB>BA@=AA
@L7FAS:00625:00878
ATATCGCGAGGGTATGGAAGACTCTATA
+
BBBBAB@B=??<==AB=@=@AAABCBB?
@L7FAS:00627:00896
ACGAGTGCGTTCCCCATGTCGTAGGTACTC
+
ABB???CDE@====,99@988886313333
@L7FAS:00628:00860
AGCACTGTAGCTGTCACTAGTTACTTGT
+
AADCB@ABCCCCACBCCCCBA?ACC@CE
@L7FAS:00629:00882
ATATCGCGAGGGTATGGAAGACTCTA
+
BBBBBBBB???>>=BC=@<@AA?A??
@L7FAS:00632:00859
TCTCTATGCGCTCCACATGTCTAAGGT
+
==<@ECCCDCCCD@CABBAAAAA=B@A
@L7FAS:00637:00874
TACTGAGCTACACACACAGAAAGATTGGT
+
C@??CCCBBBBBDDCBAA973,8>;:?@C
@L7FAS:00639:00851
TGATACGTCTCCTTCCTTAGTTACTTCA
+
BCBAAACECBB@B@B@B@B998;AA<BC
@L7FAS:00641:00878
CGTGTCTCTAGGCACAGGATTTTGTGTAG
+
CCBCDCBD::;@BCBBB;9999/9BD@B@
@L7FAS:00642:00883
TAGTATCAGCCTCGCCATGACGAAGGTATTCC
+
A@CAAACCDC@999959?@9999549844242
@L7FAS:00643:00885
ACGCTCGACATGCCCAGGTACAGGAG
+
BACC@@AA>>?99918>;>@@@@?A9
@L7FAS:00645:00882
AGCACTGTAGCTGTCACTAGTTACTTGT
+
AACCFCBBBBBCBDBBBCBCC@CBB?BC
@L7FAS:00646:00856
CGTGTCTCTAGGCACAGGATTTTGTGTAG
+
AACDCCBB99:=@A>?><9999/9>>AEA
@L7FAS:00647:00883
TAGTATCAGCCTCGCCATGACGAAGGTATTCC
+
<<CAAACBBB@=@@@;>>@>?99648844242
@L7FAS:00649:00885
CGTGTCTCTAGGCACAGGATTTGTTGTAG
+
99<AAAADB;978@>9969AA:9959;:7
@L7FAS:00604:00917
ATATCGCGAGGGTATGGAAGACTCTAT
+
B>?@@CCCCCCBA@AC8;7;A@@@@>>
@L7FAS:00606:00932
ATATCGCGAGGGTATGGAAGACTCTAT
+
@@BBBCEDCCC@A@AB<@=@;;:??>;
@L7FAS:00606:00948
CGTGTCTCTAGGCACAGGATTTTGTGTAG
+
BBCCCCCC;9;7;@>?><9999/9@A>@A
@L7FAS:00610:00906
ACGCTCGACATGCCCAGGTACAGGAG
+
B???AAA@ACCBBB=AA?BABBFBDB
@L7FAS:00612:00915
CGTGTCTCTAGGCACAGGATTTTGTGTAG
+
BAABCBCC:::?AB?:@;9999/9@?ACA
@L7FAS:00613:00908
AGCACTGTAGCTGTCACTAGTTACTTGT
+
ABBCCCCBDDBBBCB@CCBBB@BBB@BC
@L7FAS:00613:00923
AGCACTGTAGCTGTCACTAGTTACTTGT
+
BBCBCBBBDDBBBCBDCDB==;=@@=@B
@L7FAS:00615:00917
TAGTATCAGCCTCGCCATGACGAAGGTTTTCC
+
AAB@=@A<99;@<<<=A>B9999648=886=<
@L7FAS:00616:00904
TGATACGTCTCCTTCCTTAGTTACTTCA
+
CCBAAABECCB@B@B@B@BBA>AA?<AB
@L7FAS:00619:00925
CGTGTCTCTAGGCACAGGATTTTGTGTAG
+
BBCCBCBD@@?>AB?:?>9999/9@@@AA
@L7FAS:00623:00911
CGTGTCTCTAGGCACAAGATTTTGTGTAG
+
ACCBDCBB99:=@B??=>999;4;ACBBB
@L7FAS:00626:00929
TCTCTATGCGCTCCACATGTCTAAGGT
+
BBCD@@ACDBCCE?A??ABBB999;>@
@L7FAS:00626:00936
TAGTATCAGCCTCGCCATGACGAAGGTATTCC
+
CCCAAACAA@@@A;;59;<;<11-/,///,42
@L7FAS:00626:00943
CGTGTCTCTAGGCACAGGATTTTGTGTAG
+
BBCCCCDC@@?>@B=9?;9999/9@@@A<
@L7FAS:00628:00941
ATCAGACACGACACAGCAGACAAG
+
4894496///,,,//,,,/./.,.
@L7FAS:00633:00901
ACGCTCGACATGCCCAGGTACAGGAG
+
BB@@@CCCCCA@@A=@A?BACCC@CB
@L7FAS:00638:00902
AGCACTGTAGCTGTCACTAGTTACTTGT
+
BDEDEBBCCCCBCECDCCC@>==9959B
@L7FAS:00639:00926
ACGCTCGACATGCCCAGGTACAGGAG
+
CB;<;C<<=AACCC?BB?BBDCC?BB
@L7FAS:00639:00939
ATATCGCGAGGTATGGAAGACTCTATA
+
=?;9991<11,/6666:1197611100
@L7FAS:00640:00920
ACGAGTGCGTTCCCCATGTCGTAGGTACTC
+
BABBBBBECC?AAA9=9:9ABA@A??:;;C
@L7FAS:00641:00924
TCTCTATGCGTTCCACATGTCTAAGGT
+
<<AACCBBCCC@C?B@?A?====8894
@L7FAS:00644:00937
AGCACTGTAGCTGTCACTAGTTACTTGT
+
@ABCDBBBBBADCCCBCBBB=89;@=AC
@L7FAS:00645:00947
CGTGTCTCTAGGCACAGGATTTTGTGTAG
+
BCCDCCBB99:6:@@@@<9999/9@@;=>
@L7FAS:00646:00945
ATCAGACACGGACACAGCAGAACACAC
+
BBBB@?@BCC>@ABB?=@?@B;?????
@L7FAS:00601:00964
ACGCTCGACATGCCCAGGTACAGGAG
+
B??@?BBBBBBB@B=@@=@CCCCBCB
@L7FAS:00601:00986
TCTCTATGCGCTCCACATGTCTAAGGT
+
BBAAAAFCCCCEE@B@AAEECCBAC@A
@L7FAS:00612:00969
TGATACGTCTCCTTCCTTAGTTACTTCA
+
ABAAAA?AACD@B?B?A>ABB@BBCBCB
@L7FAS:00619:00957
AGCACTGTAGCTGTCAATAGTTACTTGT
+
BCDCDCC<==B@@@99649992444249
@L7FAS:00622:00955
ACGCTCGACATGCCCAGGTACAGGAG
+
>99;<A@AACCCBC=<;9;BCCH@A@
@L7FAS:00627:00972
TCTCTATGCGCTCCACATGTCTAAGGT
+
B9:<FHBCECCCEAC9;<B><;@==?4
@L7FAS:00629:00954
AGCACTGTAGCTGTCACTAGTTACTTGT
+
BCCDCBCCCDCCCCCCCECCC?CCD=AA
@L7FAS:00629:00971
CGTGTCTCTAGGCACAGGATTTTGTGTAG
+
BBC@CCCB::;=@@=?><9999/9@@99;
@L7FAS:00630:00959
TAGTATCAGCCTCGCCATGACGAAGGTATTCC
+
A@CBCBBBABA@@@@899@>>99648844242
@L7FAS:00637:00963
TAGTATCAGCCTCGCCATGACGAAGGTATTCC
+
49@@AACBBA?@A@@=@>@9<<98;<;94;82
@L7FAS:00639:00999
TCTCTATGCGCTCCACATGTCTAAGGT
+
BBBBAAACCCCCD@B?@@CCC>@=@@@
@L7FAS:00604:01042
TGATACGTCTCCTTCCTTAGTTACTTC
+
CCB9;=CCBECAC@C@C@BBB@BACAA
@L7FAS:00609:01024
TCTCTATGCGCTCCACATGTCTAAGGT
+
@@AACBBCECCCC@B?AABBBCC?C@B
@L7FAS:00610:01019
ACGAGTGCGTTCCATGTCGTAGGTACTC
+
BECBBCCCCC@C?BBCBBBA;A=::;;B
@L7FAS:00611:01025
AGCACTGTAGCTGTCACTAGTTACTTGT
+
BCCECCBBCBCCCDCBBBBBC=@;;79A
@L7FAS:00612:01015
TGATACGTCTCCTTCCTTAGTTACTTCA
+
BCBABBCECBC=?=A@B?BDD?BBCBDC
@L7FAS:00616:01019
CGTGTCTCTAGGCACAGGATTTGTGTAG
+
<<AAABBBBDB?ABB@@<99919>>9=?
@L7FAS:00617:01029
TCTCTATGCGCTCCACATGTCTAAGGT
+
99:;@AACEEJCC@BABBB=<=B@C@@
@L7FAS:00626:01045
TCTCTATGCGCTCCACATGTCTAAGGT
+
4944449ADCDCFB;;<9999998924
@L7FAS:00627:01031
AGCACTGTAGCTGTCACTAGTTACTTGT
+
CCCCCCCBBBBBCC@ACBABB>CCC@CC
@L7FAS:00631:01034
ATCAGACACGGACACAGCAGAACACA
+
BBBB::<@AC=@@BB;;;@>><@887
@L7FAS:00633:01030
CGTGTCTCTAGGCACAGGAT
+
;9=A@BBC<<;<?9999249
@L7FAS:00635:01030
TGATACGTCTCCTTCCTTAGTTACTTCA
+
DCCAABCDFCC?D@C@B@BCB>BBCACC
@L7FAS:00636:01007
TAGTATCAGCCTCGCCATGACGAAGGTAATCC
+
@=A;:>CCBB@BBBB=@@>=?9969;?>8>?5
@L7FAS:00644:01021
ATCAGACACGGACACAACAGAACACA
+
BBBB??@@AC9;=>=<@C@@@=B;<;
@L7FAS:00645:01024
ATCAAACACGGACACAGCAGAACACAC
+
BBB@B@BBCC>@ABB>?@B@@=@BBBC
@L7FAS:00601:01082
AGCACTGTAGCTGTCACTAGTTACTTGT
+
AACCDCCBGDDDCCCCCCCDC?BAACAA
@L7FAS:00603:01051
TGATACGTCTCCTTCCTTAGTTACTTCA
+
AACA@ACGBBCAC@C@B>@AC?BBC=AB
@L7FAS:00608:01076
TCTCTATGCGCTCCACATGTCTAAGGT
+
>>BCAABDCCCCC@DBBCAA@BA=@?;
@L7FAS:00612:01075
TGATACGTCTCCTTCCTTAGTTACTTCA
+
CCB??@CDCCC?A>@>B>BBB>CCC?CD
@L7FAS:00627:01062
ACGAGTGCGTTCCCCATGTCGTAGGTACTC
+
BBB@AABDCC=?==6==?@BCAAA?::;@C
@L7FAS:00627:01080
TAGTATCAGCCTCGCCATGACGAAGGTATTCC
+
@@BBCBCCBB@@@;<69@@9999642444242
@L7FAS:00632:01053
AGCACTGTAGCTGTCACTAGTTACTTGT
+
CCEDDCCDCDBBBJECECCBB8999699
@L7FAS:00637:01050
ACGCTCGACATGCCCAGGTACAGGAG
+
BAAABB::>CCDCD=BA>ABCCI@BB
@L7FAS:00639:01060
TCTCTATGCGCTCCACATGTCTAAGGT
+
BAAACCBCBBBDDA@AAABBB;;89<9
@L7FAS:00640:01084
CGTGTCTCTAGGCACAGGATTTTGTGTAG
+
BBCDCDBB999>@A=??<9999/9@A@@A
@L7FAS:00645:01077
CGTGTCTCTAGGCACAGGATTTTGTGTAG
+
CDBDCCCB@@@>AB??@<9999/9@@ABA
@L7FAS:00646:01073
TGATACGTCTCCTTCTTAGTTACTTCA
+
CCB?@@DCC::;:112:<<<199@<>>
@L7FAS:00609:01115
TCTCTATGCGCTCCACATGTCTAAGGT
+
B@AA<<>CCCCDDB?@@ADBC998<@@
@L7FAS:00614:01102
CGTGTCTCTAGGCACAGGATTTTGTGTAG
+
CCCCCBBC;;;=>@>>@<9999/9>>>>9
@L7FAS:00614:01121
TGATACGTCTCCTTCCTTAGTTACTTCA
+
BCB??ACCCCB@B@C@C>?@>6;;B?BB
@L7FAS:00616:01115
CGTGTCTCTAGGCACAGGATTTTGTGTAG
+
CCCBCCCC99;48@99969999/9>>894
@L7FAS:00616:01128
TACTGAGCTACACACACAGAAAGATTGGT
+
BBBACCCCBB@@ABB9>?887/8==:=AB
@L7FAS:00616:01133
ACGAGTGCGTTCCCCATGTCGTAGGTACTC
+
BBBBBBCBCB7;;;49>?@BC;::=:;;AC
@L7FAS:00619:01138
TACTGAGCTACACACACAGAAAGATTGGT
+
>?ABCEBC@?;;<B999>98803<;;=>?
@L7FAS:00627:01102
TCTCTATGCGCTCCACATGTCTAAGGTA
+
A@A@<<<BFCIDDBC9;=BAA>?:=;11
@L7FAS:00634:01112
TCTCTATGCGCTCCACATGTCTAAGGT
+
BABB;9<CCCCHHC@A@ABAB996;<9
@L7FAS:00634:01135
AGCACTGTAGCTGTCACTAGTTACTTGT
+
BACBCAAAABGBFIDBBFFEC<<<A=@B
@L7FAS:00637:01118
TCTCTATGCGCTCCACATGTCTAAGGT
+
>@@@<<<DDECDF@A<<<ABA<;89?9
@L7FAS:00640:01118
TACTGAGCTACACACACAGAAAGATTGGTG
+
>9<@CCBC@?@AAA<99@888/8>><@?AC
@L7FAS:00640:01146
TACTGAGCTACACACACAGAAAGATTGGT
+
B?AACCCBBA??A@?>>?888/8==:?@B
@L7FAS:00644:01102
ATCAGACACGGACACAGCAGAACACAC
+
BABB@?@BBC=AAECBCCCCC=@?>=B
@L7FAS:00647:01141
ATCAGACACGGACACAGCAGAAC
+
A>?@9944492444444843378
@L7FAS:00649:01100
TACTGAGCTACACACACAGAAAAGATTGGTG
+
@9==AAAB;9;;<<9?>@9888.88737:;=
@L7FAS:00606:01190
ACGAGTGCGTTCCCCATGTCGTAGGTACTC
+
BBBBBBBCBC699949=>?BB;::::;8@A
@L7FAS:00643:01177
AACACTGTAGCTGTCACT
+
A?ABCBB99<CC@AACCB
@L7FAS:00680:00036
TAGTATCAGCCTCGCCATGACGAAGGTATTCC
+
BBCAABCCBC@ABCDACB@@A@>:<79@@;A@
@L7FAS:00654:00098
TAGTATCAGCCTCGCCATGACGAAGGTATTCC
+
BBB@AACBBB@@A99599??@99542444242
@L7FAS:00659:00075
TCTCTATGCGCTCCACATGTCTAAGGT
+
BACAA@@BCCC<:=<BBBDEDDN?B>B
@L7FAS:00662:00077
ATCAGACACGGACACAGCAGAACACAC
+
BBBBBABABC=?ACCABAB@B:@<@?A
@L7FAS:00674:00076
TAGTATCAGCCTCGCCATGACGAAGGTATTCC
+
BBCAABHBBB@BCCC?A@A@A9969<>>>;>;
@L7FAS:00684:00068
ACGAGTGCGTTCCCCATGTCGTAGGTACTC
+
BBBBBACCBC;===6@@@@BB@??;???@D
@L7FAS:00687:00069
TACTGAGCTACACACACAGAAAGAATTGT
+
=@ABABABB@@ACCBAA>000,0,+,*,,
@L7FAS:00691:00055
TGATACGTCTCCTTCCTTAGTTACTTCA
+
CCBAAAACCCB@CAH@D@AAA?BC?A?<
@L7FAS:00692:00068
TAGTATCAGCCTCGCCATGACGAAGGTATTCC
+
=9<<=9BBAA@949>699<?A@A54294499<
@L7FAS:00698:00092
CGTGTCTCTAGGCGACAGGATTTGTGTAGA
+
:;<CBBBC==8:0016065///+///22,(
@L7FAS:00660:00116
ATATCGCGAGGGTATGGAAGACTCTATA
+
BBBBBBBBDBH>>=@<4959>>=?:78;
@L7FAS:00664:00149
TAGTATCAGCCTCGGACGAAGGTATTCC
+
<;BBCCDBCCCCCC@BBCCCCDBAA@C=
@L7FAS:00670:00143
TGATACGTCTCCTTCCTTAGTTACTTCA
+
DCCBBBCCBBB@@@A@C@B@?<=@9;=>
@L7FAS:00675:00107
TAGTATCAGCCTCGCCATGACGAAGGTATTCC
+
>9A;:=ABAB@AAAA8;111111,/5///792
@L7FAS:00677:00149
TCTCTATGCGCTCCACATGTCTAAGGT
+
@BBB@@@BBBBEC??<<<@BB9;8;??
@L7FAS:00683:00111
ACGAGTGCGTTCCCCATGTCGTAGGTACTC
+
BBB?@@CB@@;@==6@9;:CEB<?;6788?
@L7FAS:00685:00127
ATCAGACACGGACACAGCAGAACACAC
+
HCDB::;@@C=@ACCA@@CBC=B9::?
@L7FAS:00651:00155
TCTCTATGCGCTCCACATGTCTAAGGT
+
=9:;@@ABBBA<;89>>?9999>;=98
@L7FAS:00654:00174
CGTGTCTCTAGGCACAGGATTTTGTGTAG
+
AACCDCBB>>?<?@@@ACFBCC9BBB<=>
@L7FAS:00656:00189
ATATCGCGAGGGTATGGAAGACTCTAT
+
AB9<;BAB@@A?@BBC?B?B??<>:77
@L7FAS:00656:00197
ACGCTCGACATGCCCAGGTACAGGAG
+
BBBBBC@AACBBAB<@@>ABDCC@CB
@L7FAS:00657:00156
TGATACGTCTCCTTCCTTAGTTACTTCA
+
CCC??ACCCBC?B@B@D@BBC@AAA?BA
@L7FAS:00661:00167
ATATCGCGAGGGTATGGAAGACTCTA
+
A@ABBCBBBBB>==@A<@=@@AAC??
@L7FAS:00662:00151
CGTGTCTCTAGGCACAGGATTTTGTGTA
+
<<<>9>@@999<?999424444,494//
@L7FAS:00664:00169
CGTGTCTCTAGGCACAGGATTTTGTGTAG
+
@@@ACCCC::;?BCAAA=;;9;/9@A@A=
@L7FAS:00669:00167
ACGAGTGCGTTCCCCATGTCGTAGGTACTC
+
CCB@AABCCC?AAA6=@@BCCAAA??@@@B
@L7FAS:00675:00188
ATCAGACACGGACACAGCAGAACAC
+
BBBB99;@@>;99999999??5988
@L7FAS:00682:00169
TGATACGTCTCCTTCCTTAGTTACTTCA
+
BCBAAABCCCC@C@E@B@BBB?BBC@CA
@L7FAS:00687:00161
CGTGTCTCTAGGCACAGGATTTGTGTAG
+
BBCCECBBAA@@;==99<99919949;9
@L7FAS:00690:00155
TCTCTATGCGCTCCACATGTCTAAGGT
+
CBBA@ABBCCCCC?AABECBB?>=@?@
@L7FAS:00695:00182
ATATCGCGAGGGTATGGAAACTCTATAGAGG
+
>@>@BBC@@@C?;;<B>BC;<<B@?=@?774
@L7FAS:00697:00170
TCTCTATGCGCTCCACATGTCTAAGGT
+
CBCC::<CDCCHE@BAAACBC>?=@@B
@L7FAS:00698:00195
ATCAGACACGGACACAGCAGAACACAC
+
BBBBA@>=;;7;A@@ACBBAB:>@@??
@L7FAS:00699:00166
AGCACTGTAGCTGTCACTAGTTACT
+
;499449;999999449944496/1
@L7FAS:00654:00218
ATCAGACACGGACACAGCAGAACACAC
+
>>B?9<=CCC>BBAA@>>>7749>>=@
@L7FAS:00661:00210
TGATACGTCTCCTTTCCTTTTAGTTTTTACTTTCA
+
9<BBBBBB@===9=9>5999/4;;@BB3BCBDACC
@L7FAS:00661:00240
TAGTATCAGCCTCGCCATGACGAAGGTATTCC
+
BBCCFDCCDC@BABB>B@??A;;8<>@@@9;6
@L7FAS:00668:00224
CGTGTCTCTAGGCACAGGATTTTGTGTAG
+
BBBBBCCB@@?>?A9:@<9999/9???AA
@L7FAS:00672:00226
CGTGTCTCTAGGCACAGGATTTTGTGTAG
+
BACBBCBC??@?BB=9?<9999/9@@?@A
@L7FAS:00675:00208
TAGTATCAGCCTCGCCATGACGAAGATA
+
BBD@AACCCC@?=AA=@>>>>@@>>>99
@L7FAS:00677:00212
ATATCGCGAGGGTATGGAAGACTCTATA
+
BABBDCCCCCC?99;>;>;>>?@A::::
@L7FAS:00679:00211
CGTGTCTCTAGGCACAGGATTTTGTGTAG
+
AAC@BECB@@?>AA9:@?9999/9??>@A
@L7FAS:00679:00217
AGCACTGTAGCTGTCACTAGTTACTTGT
+
;;CFECBBBBCBBCBCBBB??=@CC@CC
@L7FAS:00680:00220
AGCACTGTAGCTGTCACTAGTTACTTGT
+
;;DFEABBBBBBCCBCCCC@@>@CC@DE
@L7FAS:00682:00202
TTCTATGCGCTCCATATGTCTAAGGT
+
BAC<;<CBAABB@BAAACBB997<@@
@L7FAS:00685:00203
ACGAGTGCGTTTCCCCATGTCGTAGGTACTC
+
BBBBB@?A9:419@@7CAA@CCCCC??@@@B
@L7FAS:00685:00240
AGCACTGTAGCTGTCACTAGTTACTTGT
+
<<CCCBBBCCDEECCBBCBBB@BBC@CC
@L7FAS:00686:00240
TCTCTATGCGCTCCACATGTCTAAGGT
+
BABB?@ACBDCCD?A??@DCB??=@=@
@L7FAS:00688:00213
CGTGTCTCTAGGCACAGGATTTTGTGTAG
+
BACBBCBC@?@AAC?:?A9999/9@@@CC
@L7FAS:00690:00245
ATCAGACACGGACACAGCAGAACACAC
+
BAB@@ABCCH?AB?@=?==>>;>>>??
@L7FAS:00692:00212
TACTGAGCTACACACACAGAAAGGATTGGT
+
@>>>CDBB?BBBBBBABB::98;?AB@C??
@L7FAS:00695:00234
CGTGTCTCTAGGCACAGGATTTTGTGTAG
+
CBCCBCBC??@?BCCBD;9999/9@?BJC
@L7FAS:00697:00245
TATATCAGCCGAGAAGGTATTCC
+
BD@A@CB=@=?>>>6948884:@
@L7FAS:00652:00265
AGCACTGTAGCTGGTCAACTAGTTACTTGTG
+
9@@>4499::@94244424;;44694;:;:9
@L7FAS:00660:00286
ATATCGCGAGGGTATGGAAGACTCTATA
+
B>???A@?=>><999?595;>?==774:
@L7FAS:00666:00291
CGTGTCTCTAGGCACAGGATTTTGTTTAG
+
EBBCCCCC?@?=<=9:@;9999/9@@:A<
@L7FAS:00668:00281
AGCACTGTAGCTGTCACTAGTTACTTGT
+
?@DCEBBCCCCBCCCCBBA@><@BC@CC
@L7FAS:00682:00263
AGCACTGTAGCTGTCACTAGTTACTTGT
+
A@DCEDCBBBBBABACDEBBB?CCC@CC
@L7FAS:00684:00280
TACTGAGCTACACACACAGAAAGATTGGT
+
BB@ABCCCAB@@ACBA@?888/8==:??B
@L7FAS:00687:00281
TGATACGTCTCCTTCCTTAGTTACTTACA
+
9949949:A99692424248898:8,///
@L7FAS:00687:00286
ATATCGCGAGGGTATGGAAGACTCTAT
+
BABAACCAAANBA@AB=@=ABBBB??:
@L7FAS:00688:00287
ACGAGTGCGTTCCCCATGTCGTAGGTACTC
+
CCB?BBCB@;2444/9>>@ACB8747888?
@L7FAS:00690:00290
TACTGAGCTACACACACAGAAAGATTGGT
+
D@??CDCC@AAAACB=>B:88/8>>;A@C
@L7FAS:00691:00270
TACTGAGCTACACACACAGAAGTGC
+
BABBCCCDBA;;<A@>?B;;9>CDC
@L7FAS:00694:00271
ATCAGACACGGACACAGCAGAACACAC
+
BCBB@@@@AB9;<BBBBBBAB;@;???
@L7FAS:00694:00275
ATCAGACACGGACACAGCAGAACACAC
+
BCB@@?@BCC=AACCCCCBBB>B>>=B
@L7FAS:00697:00252
CGTGTCTCTAGGCACAGAATTTTGTGTAG
+
BBCDCDCB99:8:?@@995999/9?>ABA
@L7FAS:00698:00280
TCTCTATGCGCTCCACATGTCTAAGGT
+
C<@<CBCCCDCDC@CDCCCCCBG@CAA
@L7FAS:00698:00298
ATATCGCGAGGGTATGGAAGACTCTAT
+
BAABBDE::<C@;9;@6;8<AABB::9
@L7FAS:00653:00328
ATCAGACACGGACACAGCAGAACACAC
+
BCC>9;<@AB9<=AA@AA@@A<@:::A
@L7FAS:00656:00301
AGCACTGTAGCTGTCACTAGTTACTTGT
+
9>>>9@A@AACAAAC<><B@?599959C
@L7FAS:00657:00317
TCTCTATGCGCTCCACATGTC
+
8949999811///,//84999
@L7FAS:00666:00318
ATATCGCGAGGGTATGGAAGACTCTAT
+
B?BEBBDDBBC@A@@B5;6;??>>?=:
@L7FAS:00667:00327
CGTGTCTCTAGGCACAGGATTTGTGTAG
+
CBCCCBBB99;@CCCDB<999-9@@@BD
@L7FAS:00669:00342
TCTCTATGCGCTCCACATGTCTAAGGT
+
AACB<<<BCBBJF?AABBB@A;859<9
@L7FAS:00671:00345
ATCAGACACGGACACAGCAGAACACAC
+
BBBA9:<BBB=@ABBAA@@@@<@?@?A
@L7FAS:00675:00317
TGATACGTCTCCTTCCTTAGTTACTTCA
+
CBC??@CCCCC@C@B?A?BBC?AAC@BB
@L7FAS:00679:00320
TACTGAGCTACACACACAGAAAGATTGGT
+
BA==BDCBBBBBCC@>>A;87/8><:?;@
@L7FAS:00695:00318
TACTGAGCTACACACACAGAAAGATTGGT
+
B?A?ECCC??@BBCBBBC;;:8:A??C?B
@L7FAS:00698:00333
ATCAGACACGGACACAGCAGAACACA
+
CBBABBCBCB>?@?C=A@@>>;>887
@L7FAS:00650:00357
CGTGTCTCTAGGCACAGGATTTTGTGTAG
+
BBCCCCCC@A@?AB?:@@9999/9@@ACB
@L7FAS:00658:00393
ATCAGACACGGACACAGCAGAACACAC
+
BBBBBBBBCC>@ABBABBBAB;?9::?
@L7FAS:00661:00384
TCTCTATGCGCTCCACATGTCTAAGGT
+
BBCBBBABCCCCC@BBBBACA??=@@B
@L7FAS:00663:00384
TACTGAGCTACACACACAGAAAGATTGGT
+
48<>9@?B99994?994:6442.0.,0,/
@L7FAS:00665:00398
ATATCGCGAGGGTATGGAAGACTCTA
+
B>?>===:9;A>@@@F=@;>8;7=??
@L7FAS:00672:00373
ATATCGCGAGGGTATGGAAGACTCTAT
+
BABBCBB?@?A=@@AC8;7;???@A@>
@L7FAS:00679:00395
AGCACTGTAGCTGTCACTAGTTACTTGT
+
AACCIB@@CCAA?DACDDBAA?BCCACB
@L7FAS:00682:00392
AGCACTGTAGCTGTCACTAGTTACTTGT
+
;<CBA>ACBBBDBGBCCEBGB>AAC>AA
@L7FAS:00683:00390
ATCAGACACGGACACAGCAGAACACA
+
BABBABBBCC?BBCB?===8749887
@L7FAS:00691:00359
TCTCTATGCGCTCCACATGTCTAAGGT
+
B@A@@@@CCCDHD?AABCB@?9929;>
@L7FAS:00693:00375
TAGTATCAGCCTCGCCATGACGAAGGTAT
+
4949<44;9=>BAAC@AAA@;99<>2440
@L7FAS:00698:00389
ACGAGTGCGTTCCCCATGTCGTAGGTACTC
+
BBBBBBBCBA6:::4;=??BCC??:?:;;A
@L7FAS:00658:00423
TCTCTATGCGCTCCACATGTCTAAGGTACT
+
AACBA@@BCCBCDABAAAB@@;859<99;B
@L7FAS:00660:00410
ACGAGTGCGTTCCCCATGTCGTAGGTACTC
+
BBBBBCCBBB@CHC9@A@@BBBAA??;;<F
@L7FAS:00660:00429
AGCACTGTAGCTGTCACTAGTTACTTGT
+
?@CCGBBBCECCCCBCDCCBB?BCD@BC
@L7FAS:00662:00416
TGATACGTAGTTACTTCAGTGC
+
BBB?@ABBABH@AA@BCBCB@=
@L7FAS:00662:00421
TACTGAGCTACACACACAGAAAGAATTGGT
+
;9=CCCBDBB@AAA@@>@900,10,0,0:<
@L7FAS:00668:00406
ACGAGTGCGTTCCCCATGTCGTAGGTACTC
+
BBB@@AABBB@BCD9BBBA?B???;???@A
@L7FAS:00673:00419
AGCACTGTAGCTGTCACTAGTTACTTGT
+
@9994498;6<<7/////44424;;:4:
@L7FAS:00679:00409
TGATTATCGTTCTTTCCCTTTCCCTTTAGT
+
4;482949449:BB=::-44-49-44-///
@L7FAS:00680:00435
TGATACGTCTCCTTCCTTAGTTACTTCA
+
BCB?ABCCCCC@B@B@B@BBB@CBB?BC
@L7FAS:00686:00439
ATATCGCGAGGGTATGGAAGACTCTAT
+
BBBB?>=?9@=9889>;><A>????=;
@L7FAS:00686:00441
TGATACGTCTCCTTCCTTAGTTACTTCA
+
BBBABBBCCCC?B>A=?=?BB@BAA@AA
@L7FAS:00690:00409
ACGAGTGCGTTCCCCTTGTCGTAGGTACTC
+
CCCBBCCBBC@CCC:C@A@@@A@?;?<=<C
@L7FAS:00697:00401
TCTCTATGCGCTCCACATGTCTAAGGT
+
A@AA;:<CDDCC@@BBBCC;;;A=@=@
@L7FAS:00697:00402
TCTCTATGCGCTCCACATGTCTAAGGT
+
>4:<BBBCCCCCF=@9<4:449989:4
@L7FAS:00653:00469
ATATCGCGAGGGAAGACTCTATAGAG
+
C:9;>@=11/8,1,/84??::7:9::
@L7FAS:00661:00494
ATCAGACACGGACACAGCAGAACACA
+
BBBBA@@A;889>?>999?@>;>887
@L7FAS:00667:00475
ACGCTCGACATGCCCAGGTACAGGAG
+
ABBBCBCCAAA99908858=?>@>@@
@L7FAS:00674:00486
TGATACGTCTCCTTCCTTAGTTACTTCAGT
+
99>ABBA<=<><?<?;@9999;>>><>>>>
@L7FAS:00678:00496
TCTCTATGCGCTCCACATGTCTAAGGT
+
CAAACBBCECDCD::<BAAA@<;9;?;
@L7FAS:00682:00477
TACTGAGCTACACACACAGAAAGATTGGT
+
@@ABBCBC99<BAA>>>A9880887@DAC
@L7FAS:00683:00481
TAGTATCAGCCTCGCCATGACGAAAGGTATTCC
+
>999<99;;;=9944244///688577///,/5
@L7FAS:00687:00474
ATCACACGGACACAGCAGAACACAC
+
EBBABB9;8<BCAAACB@@=@CB??
@L7FAS:00693:00464
ATCAGACACGGACACAGCAGAACACAC
+
B@AB>=?@;959>?>999@@@;@?@??
@L7FAS:00697:00466
ATATCGCGAGGGTATGGAAGACTCT
+
BAAEBCB@@ACBBBBB?B@BBBBBA
@L7FAS:00660:00518
ACGATGCGTTCCCCATGTCGTAGGTACTC
+
BBB?@?BBB>BBA9BAAACDB@A@?<<<C
@L7FAS:00661:00516
ACGCTCGACATGCCCAGGTACAGGAG
+
BBBBBB@AACCCAA>9:8;CDCC@CD
@L7FAS:00662:00547
ATCAGACACGGACACAGCAGAACACAC
+
GBBB@A@AAC=@ADEBBEDCC@CB@?A
@L7FAS:00665:00516
TAGTATCAGCCTCGCCATGAC
+
19;<<4?B9959999241//1
@L7FAS:00666:00511
TAGTATCAGCCTCGCCATGACGAAGGTATTCC
+
BBB@AAECBCACCCB>>@9=?9969599>>A;
@L7FAS:00669:00512
ATCAGACACGGACACAGCAGAACA
+
??A?99;?@>;9999911110,/.
@L7FAS:00671:00536
ATATCGCGAGGGTATGGAAGACTCTAT
+
BBBB>=9;4447;>>B>B?B@@?@A?>
@L7FAS:00680:00526
TCTCTATGCGCTCCACATAAGGTACTG
+
;;:<BBBBECB@A=@@AAE@A><<<CB
@L7FAS:00689:00522
CGTGTCTCTAGGCACAGGATTTTGTGTAG
+
@@@FCCCC99;@BC>@@=9999/9@@ABB
@L7FAS:00689:00532
TCTCTATGCGCTCCACATGTCTAAGGT
+
DBCC@@ACBBBHDDABABCCC??=@@B
@L7FAS:00697:00546
TGATACGTCTCCTTCCTTAGTTAC
+
=>;494444442499242444944
@L7FAS:00652:00557
ATCAGACACGGACACAGCAGAACACA
+
BBBB??@BCB=>@=@999>>>59887
@L7FAS:00653:00572
ATCAGACACGGACACAGCAGAA
+
CCBC<<;99B;=9<<1-*)))(
@L7FAS:00657:00561
TGATACGTCTCCTTCCTTAGTTACTTC
+
BCCBBBBDC::,/,1,1-1;;:>>?;?
@L7FAS:00658:00597
TACTGAGCTACACACACAGAAAGATTGGT
+
=9@AABAA@=;;<BBB>>9880887=B@B
@L7FAS:00663:00553
CGTGTCTCTAGGCACAGGATTTTGTGTAG
+
CBCDBCBC@@?>?B99=>9999/9>@999
@L7FAS:00664:00558
ATCAGACACGGACACAGCAGAACACA
+
BCBB?@@BCA=@@??9999>>;?887
@L7FAS:00666:00557
ACGCTCGACATGCCCAGGTACAGGAG
+
@ACCCBBBB>@@@@<BA>AACAA>B<
@L7FAS:00668:00564
TAGTATCAGCCTCGCCATGACGAAGGTATTCC
+
DBC@AACAAABBCCC?@@;:?9959<>>>;>5
@L7FAS:00671:00570
TCTCTATGCGCTCCACATGTCTAAGGT
+
B@AAAAACCCCCD@BBBDCA?996;?@
@L7FAS:00672:00597
TAGTATCAGCCTCGCCATGACGAAGGTATTCC
+
BCC::<DA@A@@A@@;@>@>>9969;944282
@L7FAS:00673:00572
AGCACTGTAGCTGTCACTAGTTACTT
+
BCCC::?BGEDCCECCCEBBB@AAA@
@L7FAS:00692:00575
CGTGTCTCTAGGCACAGGATTTGTTGTAGAG
+
CDCC@A@@@@@=?@=:::;<<81/,/00,(*
@L7FAS:00696:00587
CGTGTCCTAGGCACAGGATTTTGTGTAG
+
AADBAAA@@?@BC@<><8999/888?BC
@L7FAS:00659:00631
ATCAGACACGGACACAGCAGAACACAC
+
?>AAAABBBC=@ABA@@@@>@=@:;:B
@L7FAS:00660:00618
TCTCTATGCGCTCTCTAAGGTACTG
+
BBCBB=?BA;==CBA<;8<CBBBCB
@L7FAS:00668:00641
TGATACGTCTCCTTCCTTAGTTACTTCA
+
BBBCCDCECDC?E?C@D@CCB@BBFBCB
@L7FAS:00669:00637
TCTCTATGCGCTCCACATGTCTAAGGT
+
B?A@AAACCCBBD@BAAADDA996;?@
@L7FAS:00671:00603
ATATCGCGAGGGTATGGAAGACTCTA
+
BABBA@?B9997;@@B@C?A@?:::>
@L7FAS:00675:00648
ATCCAGACACGGACACAGCAGAACACAC
+
BCB?BBBABCB>?AAA@BBB@A4;787=
@L7FAS:00676:00612
TCTCTATCGCGCTCCACATGTCTAAGGTA
+
4444;@9;<B;<=>59769A?911:;:11
@L7FAS:00677:00635
TCTCTATGCGCTCCACATGTCTAAGGT
+
@@BBBBACCCCCC@CBBABCB??=@@@
@L7FAS:00678:00642
TCTCTATGCGCTCCACATGTCTAAGGT
+
BBEBAA@ADBBCDEBAABBCB998<>A
@L7FAS:00680:00625
TCTCTATGGCTCCACATGTCTAAGGT
+
BBBB@?@B@CCC@CBBEDECBB>B@;
@L7FAS:00682:00638
ATATCGCGAGGTATGGAAGACTCTAT
+
BBBAAACDEC@:9<C=@=@???AA@=
@L7FAS:00684:00606
ATCAGACACGGACACAGCA
+
=9;:==4444249:;1,,*
@L7FAS:00684:00627
TAGTATCAGCCTCGCCATGACGAAGGTATTCC
+
BBDAAACBBB@BBBC?BBBBCAAC@@BAB?B?
@L7FAS:00684:00646
ATCAGACACGGACACAGCAGAACACAC
+
BBBB::<BAB=@ACBCCBCBB>B8:8?
@L7FAS:00685:00601
TAGTATCAGCCTCGCCATGCGAAGGTATTCC
+
89>?>=@@AB@AAAB@D44::424@=99>;2
@L7FAS:00690:00620
TGATACGTCTCCTTCCTTAGTTACTTCA
+
DC@@@BCCBCD@ABA@C@CCB><;9<@@
@L7FAS:00692:00642
ATCAGACACGGACACAGC
+
CC@@<<;@=;244:61,,
@L7FAS:00694:00608
ATCAGACACGGACACAGCAGAACACAC
+
ADBC@@@BB@>@@?>999>>>49887<
@L7FAS:00650:00682
TACTGAGCTACACACACAGAAAGATTGGT
+
BACCDCBC@ABDDC@?@CAAA>ACC@@?@
@L7FAS:00655:00669
TGATACGTCTCCTTCCTTAGTTACTTCA
+
BBB;;<CCECC?B?CAB?;;;744/7,*
@L7FAS:00657:00696
ATATCGCGAGGGTAT
+
>;11111?111+1/,
@L7FAS:00662:00693
ATCAGACACGGACACAGCAGAACACA
+
BBBACCBCBB>@A9?99999859887
@L7FAS:00664:00675
ACGAGTGCGTTCCCCATGTCGTAGGTACTC
+
AABABBBDCC?A??6==?>ABB@A??:<;C
@L7FAS:00676:00669
ATCAGACACGGACACAGCAGAACACA
+
BBCB??@BCC=@@@?99;@>>;>887
@L7FAS:00680:00655
TAGTATCAGCCTCGCCATGACGAAGGTATTCC
+
BCC@AACAAA@BB@@;==>?@9969;998595
@L7FAS:00683:00653
TAGTATCAGCCTCGCCATGACGAAGGTATTCC
+
==B;:<CBBA?@A@C=@@@@B;97<=999596
@L7FAS:00691:00651
TCTCTATGCGCTCCACATGTCTAAGGT
+
AADBAB@CCCCAD?@CAA<=<BA>A?B
@L7FAS:00693:00692
ATCAGACACGGACACAGCAG
+
BB@=;<///8,//,,,///6
@L7FAS:00694:00678
TCTCTATGCGCTCCACATGTCTAAGGT
+
BABA:9<CAAACDC@A@A@@@442959
@L7FAS:00697:00656
TAATATCAGCCTCGCCATGACGAAGGTATTCC
+
<<CA@AFCCD???8;59>@999959<999696
@L7FAS:00652:00708
TGATACGTCTCCTTCCTTAGTTACTTCA
+
BCCBABBBBBB@A@A@B@BBA?AAA>AB
@L7FAS:00655:00733
AGCACTGTAGCTGTCACTAGTTACTTGT
+
ABCCCBBABBCBCB?BCDB@@?BCB?BC
@L7FAS:00661:00731
ACGAGTGCGTTCCCACTGTCGTAGTACG
+
CBBADBA;4459904444/662,,,,,,
@L7FAS:00661:00745
TCTCTATGCGCTCCACATGTCTAAGGT
+
BBCC;:<CCCCCD@E?@ABBBBB>B@@
@L7FAS:00663:00718
TGATACGTCTCCTTCCTTAGTTACTTCA
+
BCBBAAACDDCEA@BAC@BAB?ADC@CC
@L7FAS:00664:00732
TCTCTATGCGCTCCACATGTCTAAGGT
+
B@AA;;<CCCCFEAB@@AB@@;859@9
@L7FAS:00665:00727
AGCACTGTAGCTGTCACTAGTTACTTGT
+
BACCDBAABBBBBCCCCCCAA>ABB@CC
@L7FAS:00666:00727
TCTCTATGCGCTCCACATAGGTACTG
+
?@AAAAACDCCJDAC?@AAA@;;<CC
@L7FAS:00669:00702
TACTGAGCTACACACACAGAAAGATTGGT
+
@ABFCDCC@>@@B@>>?@9880887>F@C
@L7FAS:00670:00722
TAGTATCAGCCTCGCCATGACGAAGGTATTCC
+
<;C;;<C@AA@@@@@599>>?99549444882
@L7FAS:00670:00723
AGCACTGTAGCTGTCACTAGTTACTTGT
+
BBBBECCBCCBBBBCBBDCCC>DAC@CE
@L7FAS:00675:00703
CGTGTCTCTAGGCACAGGATTTTGTGTAG
+
CCDA@?BBBBA>BA999<9999/9>>>@@
@L7FAS:00675:00704
ATCAGACACGGACACAGCAGAACACAC
+
BBBBBBCCCC::;BCBBB?=>;?7:9?
@L7FAS:00675:00705
TCTCTATGCGCTCCACATGTCTAAGGT
+
99==@@ACCCC;:=;AABCDACCAC@A
@L7FAS:00681:00706
ATCAGACACGGACACAGCAGAACACA
+
BBBCAA<<>CACC<<;99>>>59887
@L7FAS:00683:00725
TACTGAGCTACACACACAGAAAGATTGGT
+
BA@@FDCC@AAADC@9>>888/87747<>
@L7FAS:00684:00718
AGCACTGTAGCTGTCACTAGTTACTTGT
+
ABGEFBBCCCBC???BCDCBB<@@B@CC
@L7FAS:00687:00749
TGATACGTCTCCTTCCTTAGTTACTTCA
+
CAA9;@DDDCIAAAA@C??AA<?=878/
@L7FAS:00688:00706
TAGTATCAGCCTCGCCATGACGAAGGTATTCC
+
AACAAACA@@AB=;;59>>??99645444242
@L7FAS:00691:00746
CGTGTCTCTAGGCACAGGATTTTGTGTAG
+
AADCCDDB99:<<>99<;=>BC7C<;<<9
@L7FAS:00692:00725
TCTCTATGCGCTCCACATGTCTAAGGT
+
BBBBAAACDFCDE@B??@@A@997<>;
@L7FAS:00692:00739
ACGAGTGCGTTCCCCATTGTCGTAGGTACTC
+
BBBBDCDCBB>BBA9BB@CBABABB=8:;;C
@L7FAS:00694:00707
TAGTATCAGCCTCGCCATGACGAAGGTATTCC
+
BAC::<DAAA@@@9959>>9999542444242
@L7FAS:00652:00795
TGATACGTCTCCTTCCTTAGTTACTTCA
+
BBB@AACBBBB7959=@=@BB@CBB?BC
@L7FAS:00655:00769
AGCACTGTAGCTGTCACTAGTTACTTGT
+
BBCIFBBBBDBBCCBACDBBB>BBB>CB
@L7FAS:00655:00781
TCTCTATGCGCTCCACATGTCTAAGGT
+
CCCC??ABCECDD?AAABBBB996;?B
@L7FAS:00656:00779
GGCACTGTAACTGTCACTAGTTACTTG
+
C>CABAC:;9;CCCCBBBBBDABBB@B
@L7FAS:00657:00751
TCTCTATGCGCTCCACATGTCTAAGGTA
+
44:;;;<CCCG<=:<@?>@?@@A;894:
@L7FAS:00657:00774
ACGCTCGACATGCCCAGGTACAGGAG
+
@B@@@BAA@BA?==<??<@@CCC@CB
@L7FAS:00663:00771
ATCAGACACGGACACAGCAGAACACAC
+
BBB@@?BBBC=@ABB@@@BBC=@@@?B
@L7FAS:00663:00774
CGTGTCTCTAGGCACAGGTTTTGTGTAG
+
BBBBBA@@;;;@;<<BB?ACC:CCCBBC
@L7FAS:00667:00793
ATCAGACACGGATAAGCAGAACACA
+
CABBAA@BCC>?DC@@@@@@>@???
@L7FAS:00672:00750
TACTGAGCTACACACACAGAAAGATTGGT
+
DB@=CDCCAA@@AB@=>@888/8>><>?@
@L7FAS:00673:00760
ACGAGTGCGTTCCCCATGTCGTAGGTACTC
+
EBC@?@DBAA7:99/9999?B?0/,/0..4
@L7FAS:00674:00762
AGCACTGTAGCTGTCACTAGTTACTTGT
+
<<CCDDBBBBCBBEBBCDCBC?BCC@CC
@L7FAS:00675:00784
TGATACGTCTCCTTCCTTAGTTACTTCA
+
CDCAAACFCDC@@=??A?BDCBCCCBCC
@L7FAS:00676:00760
TACTGAGCTACACACACAGAAAGATTGGT
+
BBBBFCCCBBBBECA@>B;;86;A@?ABA
@L7FAS:00677:00777
TAGTATCAGCCTCGCCATGTTCC
+
@@C@AACCCH@BBCC@DBBC@C=
@L7FAS:00692:00764
AGCACTGTAGCTGTCACTAGTTACTTGT
+
@ACCFCCBBBCBCFBAA==@@=AAC@CF
@L7FAS:00699:00792
AGCACTGTAGCTGTCACTAGTTACTTGT
+
@@CDBAFAAABCCDCBCCCCB?DCD@BC
@L7FAS:00652:00842
ACGAGTGCGTTCCCCATGTCGTAGGTACTC
+
EBCBEBB>445999,48>>>>>;?=:;;;B
@L7FAS:00653:00826
TGATACGTCTCCTTCCTTAGTTACTTCA
+
DCB99;A;;=GACAFAC?BBD?CBB>AA
@L7FAS:00654:00840
TCTCTATGCGCTCCACATGTCTAAGGT
+
>@AE@@@BAAACE>@;<<BBBAA>AA;
@L7FAS:00654:00847
AGCACTTTGTTAGCTTTGTTC
+
>>>?994-4424////+/8,/
@L7FAS:00656:00840
ATATCGCGAGGGTATGGAAGACTCTATA
+
BB@@?BBA?AC>@@@B6;7<??AB??<;
@L7FAS:00657:00847
ACGCTCGACATGCCCAGGTACAGGAG
+
BB9;9@;<<CCBCK@BB@C?AAC>BB
@L7FAS:00667:00843
TGATACGTCTCCTTCCTTAGTTACTTCA
+
CCD@@@DCAAA=@=@>B=BCC>AACCCC
@L7FAS:00670:00821
AGCACTGTAGCTGTCACTAGTTACTTGT
+
EBDCDCBBCCCBBCBBCCCBB?ABC@CC
@L7FAS:00670:00848
ATATCGCGAGGGTATGGAAGACTCTAT
+
BC??@CDBABC>B?BC=?<@AAAAB?;
@L7FAS:00672:00835
TGATACGTCTCCTTCCTTAGTTACTT
+
BJGEGCC=<>B>@?A8<6:=>9ACC?
@L7FAS:00674:00812
AGCACTGTAGCTGTCACTAGTTACTTG
+
CCCCC;<;;==9::BC<<;=@59:A6:
@L7FAS:00679:00801
ACGCTCGACATGCCCAGGTACAGGAG
+
B??@@CBBBBCDEC=>?=?ACCB@CC
@L7FAS:00681:00849
ATATCGCGAGGGTATGGAAGAC
+
@BBA<99A999-8843142433
@L7FAS:00685:00829
TGATACGTCTCCTTCCTTAGTTACTTCA
+
CBBBBBCCCCB?B@B@@=@BB?BBD@CB
@L7FAS:00690:00842
CGTGTCTCTAGGCACAGGATTTTGTGTAG
+
BBBCCCBB99;>AC@@@;9999/9@@>@A
@L7FAS:00696:00811
TAGTATCAGCCTCGCCATGACGAAGGTATTCC
+
@?DDDCBBBB@@=9:59>>>?99695944242
@L7FAS:00696:00822
TGATACGTCTCCTTCCTTAGTTACTTCA
+
BCBAABBBBBA?BAC@B@BBA>A==;?B
@L7FAS:00653:00861
TACTGAGCTACACACACAGAAAGATTGGT
+
CBBBCCCBBB@@ABBA@@;;:6;@?>B@B
@L7FAS:00653:00895
CGTGTCTCTAGGCACAGGATTTTGTGTAG
+
BACCCCCB@@??AB??A=A@AB7@@@@A<
@L7FAS:00655:00882
TGATACGTCTCCCTTCCTTAGTTACTTCAG
+
49889494444:6=@C@B?B9424498994
@L7FAS:00661:00867
TACTGAGCTACACACACAGAAAGATTGGT
+
BABBCCDC@ABCCCCCBC@@@=@CB@C@B
@L7FAS:00663:00889
TGATACGTCTCCTTCCTTAGTTACTTCA
+
>>99<@<><CDDE@C@A?999599969A
@L7FAS:00664:00860
ATCAGACACGGACACAGCAGAACACAC
+
B??@BBA@@@899@@99997D498871
@L7FAS:00666:00882
CGTGTCTCTAGGCACAGGATTTGTGTAG
+
CCBDCDBB::;?BA=??<99919DA@A=
@L7FAS:00667:00884
TGATACGTCTCCTTCCTTAGTTACTTCA
+
BBB?BBBCBBB@C@B@C@BBB?BBC@CC
@L7FAS:00668:00899
ATCAGACACGGACACAGCAGAACAC
+
BBB?9;;;9@8>9>?9999984988
@L7FAS:00669:00888
AGCACTGTAGCTGTCACTAGTTACTTGT
+
@@BDEECBCCCBBCCCDDCBB?BAC@CC
@L7FAS:00675:00858
ATATCGCGAGGGTAGTGGAAGACTCTA
+
@79;=>91111-11//656,...1667
@L7FAS:00676:00863
CGTGTCTCTAGGCACAGGATTTGTGTAG
+
CDBBCCDC::;@CC=??599919>>?DA
@L7FAS:00676:00865
CGTGTCTCTAGGCACAGGATTTTGTGTAG
+
BBFCCCCB999;<>=??<9999/9@?999
@L7FAS:00677:00877
CGTGTCTCTAGGCACAGGATTTTGTGTAG
+
CBC@BCCC::;?AB@@@<9999/9@@>>@
@L7FAS:00678:00860
TCTCTATGCGCTCCACATGTCTAAGGT
+
BABB::<CCCCCD>@AABCCC998<@@
@L7FAS:00681:00872
ACGCTCGACATGCCCAGGTACAGGAG
+
BBBB@@ACCBCB@@<@?<@ADAA@A;
@L7FAS:00682:00886
ATCAGACACGGACACAGCAGAACACAC
+
BBBB::<BCDBAABBABB=@;;?7:9?
@L7FAS:00683:00856
ATATCGCGGGGGTATGGAAGACTCT
+
A>==9@99999-99?@59699999?
@L7FAS:00685:00872
AGCACTGTAGCTGTCACTAGTTACTTGT
+
BCCCDCCBGCCCCCCCCECCD?BBC@CC
@L7FAS:00688:00878
TAGTATCAGCCTCGCCATGACGAAGGTATTCC
+
@@CAAADBBB>B@@A=A@AAB<<:<?;9<>A;
@L7FAS:00692:00856
ATCAGACACGGACACAGCAGAACACA
+
BBBBBBBBBC?BBBB998=>>;>887
@L7FAS:00695:00871
AGCACTGTAGCTGTCACTAGTTACTTGT
+
<<CGEBCCCCBBCDECCCCDC;<>C@DC
@L7FAS:00650:00939
AGCACTGTAGCTGTCACTAGTTACTTGT
+
AACCCBBACECBCCCCCECBB89;@=AG
@L7FAS:00657:00933
TACTGAGCTACACACACAGAAAGATTGGT
+
@9<=GCCCBBBBBCCBAB:::5;@@?B?C
@L7FAS:00659:00931
TGATACGTCTCCTTCCTTAGTTACTTCA
+
BBB??ACCCCB@C@B@B?B@@=@AB?BC
@L7FAS:00662:00914
TGATACGTCTCCTTCCTTAGTTACTTCA
+
BCCBBD@A@CF@C@C??<=;429995<D
@L7FAS:00663:00941
TACTGAGCTACACACACAGAAAAGATTGGT
+
ABCFCDCCBABC;<9@@?8888.8<<;@@C
@L7FAS:00667:00906
ATATCGCGAGGGTATGGAAGACTCTAT
+
BBBC?>=?===<@=>B=@=@@@?@@?A
@L7FAS:00668:00901
TGATACGTCTCCTTCCTTAGTTACTTCA
+
BBBAAABECCC?B?BAA=@DC?CCCADC
@L7FAS:00669:00916
CGTGTCTCTAGGCACAGGATTTTGTGTAG
+
BBCBCDCC99:=????@69999/9@@99<
@L7FAS:00669:00934
CGTGTCTCTAGGCACAGGATTTTGTGTAG
+
AABBCDCC999<<>=?><>>>>4>??>>9
@L7FAS:00672:00903
ATCAGACACGGACACAGCAGAACACA
+
CBBB99;;<@<@@F@999>9849887
@L7FAS:00678:00913
ATCAGACACGGACACAGCAGAACACAC
+
BBBA??@@@A>AABA999>>>;>88:B
@L7FAS:00681:00918
ACGCTCGACATGCCCAGGTACAGGAG
+
BB@BACBECCCCCC=@@=@@BAB?BA
@L7FAS:00682:00906
ACGCTCGACATGCCCAGGTACAGGAG
+
BBAAAC@DABBCCC?BA?ACCCC?DD
@L7FAS:00684:00925
TACTGAGCTACACACACAGAAAGATTGGT
+
@>ABBCBCBB?@AB@>>?988/;B?@FAB
@L7FAS:00687:00935
ATCAGACACGGACACAGCAGAACAC
+
CABCBBBBBC?BBCCB=@=<9;=78
@L7FAS:00689:00945
TACTGAGCTACACACACAGAAAGATTGGT
+
@@FBCDCD@@?@ABAA@@888/877<@?B
@L7FAS:00690:00916
ATCAGACACGGACACAGCAGAACACA
+
BAAB;;;99@599A>999>>?;A887
@L7FAS:00690:00938
AGCACTGTAGCTGTCACTAGTTACTTGT
+
<<CCCCCBFCCCBDCCCA@@>599969@
@L7FAS:00692:00932
ATATCGCGAGGGTATGGAAGACTCTATA
+
BBBBAAABBAB@BCCC798:@BAAB?>7
@L7FAS:00693:00937
CGTTGTTCTTCTTAAGGCAC
+
49?;@A?A<,-*)*)*)(*,
@L7FAS:00694:00901
TGATACGTCTCCTTCCTTAGTTACTTCA
+
BBB?AABCBDB@B@B@C@BA?>=9:6;B
@L7FAS:00694:00926
TAGTATCAGCCTCGCCATGACGAAGGTATTCC
+
@?C@AACAA@@@>9;591<<<11,/,///,42
@L7FAS:00695:00933
AGCACTGTAGCTGTCACTAGTTACTTGT
+
<<GCHCCBCCCCCDCDBBA?@=@@B@BB
@L7FAS:00651:00961
ATCAGACACGGACACAGCAGAACACA
+
BCBBAABBBC;;<BA@@@>>>;>887
@L7FAS:00654:00996
TAGTATCAGCCTCGCCATGACGAAGGTATTCC
+
A?CCDCB@?AA@A;;59<<;<11-/,///,42
@L7FAS:00655:00975
TGATACGTCTCCTTCCTTAGTTACTTCA
+
BBB@BBCCBBB@C@B?B@BBC@CCC@CB
@L7FAS:00659:00963
TGATACGTCTCCTTCCTTAGTTACTTCA
+
BCB?BBCCAAA@C@B@B@BBA?ADB@CB
@L7FAS:00660:00951
ATCAGACACGGACACAGCAGAACACAC
+
BBBBBB?@AC=@ACBBBBB@A;@@@?A
@L7FAS:00661:00974
TCTCTATGCGCTCCACATGTCTAAGGT
+
A@AAC<9<BBA@A@@@?@=999>5424
@L7FAS:00662:00951
TACTGAGCTACACACACAGAAAGATTGGT
+
@@AACCEDCBBCBCB@;9833,8>;:?=A
@L7FAS:00664:00977
TCTCTATGCGCTCCACATGTCTAAGGT
+
;;:<CCCBDCC@D@A@@ABCBBCBCBA
@L7FAS:00666:00956
CGTGTCTCTAGGCACAGGATTTTGTGTAG
+
BBCBCCBB99;=?A@AA=AABC9CCCAA=
@L7FAS:00667:00970
TCTCTATGCGCTCCACATGTCTAAGGT
+
@BAAAABCCDDCEDB@?@B@@9959<9
@L7FAS:00669:00992
TACTGAGCTACACACACAGAAAGATTGGT
+
D@@?CDCCABBBCCB=>?987/8873:?D
@L7FAS:00670:00971
CGTGTCTCTAGGCACAGGATTTTGTGTAG
+
BBCABCDC?@?<?=9:@;????4>@@AA<
@L7FAS:00673:00973
AGCACTGTAGCTGTCACTAGTTACTTGT
+
@@CCCBBBCBCCCCBBDCBBB@BAB@CC
@L7FAS:00684:00951
TGATACGTCTCCTTCCTTAGTTACTTCA
+
BBBBBBBCBBB?B@A@CABAE@ABC@AB
@L7FAS:00687:00955
ACGAGTGCGTTCCCCATGTCGTAGGTACTC
+
BBBBBBCCB@6944/99;;@B@87378339
@L7FAS:00688:00986
TACTGAGCTACACACACAGAAAGATTTGGTG
+
A@ACGDCDBBCC>==CA@>>>8<677.7:<?
@L7FAS:00692:00992
TCTCTATGCGCTCCACATGTCTAAGGT
+
CBBB@@@CBBCCD@C??@DBB997;>@
@L7FAS:00695:00975
CGTGTCTCTAGGCACAGGATTTTGTGTAG
+
BBBCCCBB99:=@A??@<9999/9?>;<<
@L7FAS:00696:00974
TGATACTCTCCTTCCTT
+
444449444=867856,
@L7FAS:00696:00990
CGTGTCTCTAGGCACAGGATTTTGTGTAG
+
BBCCCCCB;9;>AA@@@?9999/9@?>@A
@L7FAS:00697:00995
TACTGAGCTACACACACAGAAAGATTGGT
+
B@@?CCCC??BBBBB=>;773,8=<:=AB
@L7FAS:00698:00994
CGTGTCTCTAGGCACAGGATTTTGTGTAG
+
CCB@CCBB99:8;A@A@;9999/9@@AAD
@L7FAS:00699:00969
ACAAGTGCGTTCCCCATGTCGTAGGTACTC
+
BACABCDCCC?CAA9A;<<>??88468449
@L7FAS:00650:01007
TACTGAGCTACACACACAGAAAGAATTGT
+
994;=94;B@@AAA>@@990;801,,*,,
@L7FAS:00652:01039
TCTCTATGCGCTCCACATGTCTAAGGT
+
>8:;==ACECCCHAC@@@@?>11-1:1
@L7FAS:00658:01042
ATCAGACACGGACACAGCAGAACACA
+
?>BA??@BBC=@AA@=>>=>>;>887
@L7FAS:00664:01002
ACGAGTGCGTTCCCCATGTCGTAGGTACTC
+
BBBBBBBBBD@CCC9B???AA>;A>?;;<C
@L7FAS:00667:01042
TACTGAGCTACACACACAGAAAGATTGGT
+
B?A?CCCC??BBBCCB@A::7,8>;:?>@
@L7FAS:00667:01045
AGCACTGTAGCTGTCACTAGTTACTTGT
+
CBBACBCCCCCCBCBBDDBBB@CDD@AA
@L7FAS:00670:01006
AGCACTGTAGCTGTCACTAGTTACTTGT
+
FACCCAB?BBBBABABCCBBB@DCC?AA
@L7FAS:00672:01006
TCTCTATGCGCTCCACATTCTAAGTACGT
+
B>AAAABCDCCC@89=1-+,,*)**,,,,
@L7FAS:00674:01024
ATCAGACACGGACACAGCAGAACA
+
A@AB;;<@@B?@@99911---*,,
@L7FAS:00677:01022
AGCACTGTAGCTGTCACTAGTTACTTGT
+
ABHCA@CBBBCCCCCCDDCAB?BCC@CD
@L7FAS:00687:01007
ATATCGCGAGGTATGGAAGATCTCTAT
+
A?9;9>?@11,///.,/7834433977
@L7FAS:00690:01015
ATATCGCGAGGGTATGGAAGACTCTAT
+
B>?@@BBBABB>@@>C995;>?<?964
@L7FAS:00690:01022
TACTGAGCTACACACACAGAAAGATTGGT
+
C@??BCCC@ABBBBB=>;733,8=<:??B
@L7FAS:00695:01028
ACGAGTGCGTTCCCCATGTCGTAGGTACTC
+
BBBB@@ABCC@CCC9A???BB>;?>::;;B
@L7FAS:00695:01034
TCTCTATGCGCTCCACATGTCTAAGGTA
+
484444444999;999999499924244
@L7FAS:00696:01029
TCTCTATGCGCTCCACATGTCTAAGGT
+
=94;A@@><@>11,/8899444>2424
@L7FAS:00654:01076
ATATCGCGAGGGTATGGAAGACTCTATA
+
CBAAABCABAC@A?AC=><@?ABCBB>6
@L7FAS:00655:01098
TACTGAGCTACACACACAGAAAGATTTGGT
+
999<9;9<A@ABAA;;;;98?88877.737
@L7FAS:00661:01061
ATATCGCGAGGGTATGGAAGACTCTATAGAGG
+
B@BAACD><<NCB@BB58598877?A;4444/
@L7FAS:00665:01092
AGCACTGTAGATGTCACTAGTTACTTGT
+
CBFCGA@<><<<=CABCBBBB=A99:<@
@L7FAS:00671:01053
TACTGAGCTACACACACAGAAAGATTGGT
+
BABBCFCCBABABBBAAB:::5;@?>B@C
@L7FAS:00678:01067
ATCAGACACGGACACAGCAGAACACAC
+
@@@B;;<@AC@BAAA9999>>;>887=
@L7FAS:00679:01069
TCTCTATGCGCTCCACATGTCTAAGGT
+
A@AA@@@CCDCCH@A??ABDB996;>;
@L7FAS:00684:01084
TAGTATCAGCCTCGCCATGACGAAGGTATTCC
+
@ACBBBEBAB@@@;;7;?@@@9959;944242
@L7FAS:00696:01062
CGTGTCTCTAGGCACAGGATTTTGTGTAG
+
CBCDBCBB99:7:@??><9999/9?@>?<
@L7FAS:00697:01052
TCTCTATGCGCTCCACATGTCTAAGGT
+
44449>A?<;<<>>>CBBGDA@=:::1
@L7FAS:00650:01132
AGCACTGTAGCTGTCACTAGTTACTTGT
+
BBBAAACCABBBAA@@@A@@>;=9@=@=
@L7FAS:00652:01145
TGATACGTCTCCTTCCTTAGTTACTTCA
+
CCCBBCECCCC@B@B?D?BEB?BED@CB
@L7FAS:00653:01109
AGCACTGTAGCTGTCACTAGTTAATTGT
+
@ABCDCCCAACCEDCBBCCCF@C@C>AA
@L7FAS:00655:01147
CGTGTCTCTAGGCAC
+
??DCHHBA?88734/
@L7FAS:00659:01130
TAGTATCAGCCTCGCCATGACGAAGGTATTCC
+
@>C::=EAAA@@@9959>@>?9968;944242
@L7FAS:00677:01125
CGTGTCTCTAGGCACAGGATTTTGTGTAG
+
BBCCCCCB::;?BB=@?59999/9@@@A>
@L7FAS:00688:01131
ATATCGCGAGGGTATGGAAGACTCTAT
+
CA@AABCA@ACB<;;B9<9;???8977
@L7FAS:00692:01144
AACACTGTAGCTGTCACTAGTTACTTGT
+
B@ABBBB?@ADCCCCB@BBCC;=>B@BB
@L7FAS:00666:01207
AGCAATCCGATTT
+
111/,//,///7+
@L7FAS:00666:01208
TACTTCGGAAGGA
+
****)**00)*),
@L7FAS:00714:00059
CGTGTCTCTAGGCACAGGATTTTTTTT
+
BBCCCBBB>>>@BE;;@=999999999
@L7FAS:00715:00074
TAGTATCAGCCTCGCCATGACGAAGGTATTCC
+
B>?;;:AABC@BBBC@C@@ACBA=@=AAA>A>
@L7FAS:00715:00082
CGTGTCTCTAGGCACAGGATTTTGTGTAG
+
A@@ACCCCBA@=@BBDC@CBCC9BBBBBB
@L7FAS:00717:00095
ATCAGACACGGACACAGCAGAACACAC
+
BBBBBB@BBC@CDA@===8<<;>>A@A
@L7FAS:00722:00098
CGTGTCTCTAGGCACAGGATTTTGTGTAG
+
BBADBCBB?@??AABBB>@>>@6@ABBCC
@L7FAS:00724:00082
TCTCTATGCGCTCCACATGTCTAAGGT
+
;<CCBBBCAAACCACCCDBB;982869
@L7FAS:00733:00074
TACTGAGCTACACACACAGAAAGAT
+
//6664=<CCCBB;;;A@@>B/880
@L7FAS:00739:00068
ACGAGTGCTTCCCCATGTCGTAGGTATC
+
ABCBCBBBB@BBD:B<<1;<<11,0:8/
@L7FAS:00746:00071
CGTGTCTCTAGGCACAGGATTTTGTGTAG
+
EBFCBBBB>?>@CBDDCA;999/9>@BDF
@L7FAS:00748:00073
TAGTATCAGCCTCGCCATGACGAAGGTA
+
9999949999<;<9;?C>>2111--*,,
@L7FAS:00748:00075
ATCAGACACGGACACAGCAGAAC
+
BBBBBA@@<;89@??99999848
@L7FAS:00748:00078
CGTGTCTCTAGGCACAGGATTTTGTGTAG
+
BBCDCCBB@@@?BCCCB?;999/9>ACDC
@L7FAS:00717:00142
TGATACGTCTCCTTCCTTAGTTACTTCA
+
AAB;;<@A@9<8<>A>@?AA><<<<,11
@L7FAS:00719:00102
ACGCTCGACATGCCCAGGTACAGGAG
+
BB???CBBCBCBBB=@@=@BDCC@BC
@L7FAS:00729:00146
CGTTTCTCTAGGCACAGGATTTGTTGTAGA
+
BA:@9994>@A?DBB;?:788/33173;?A
@L7FAS:00732:00143
ATATCGGCGAGGGTATGGAAGACTCTATA
+
BBBBDB@@?=@@9==>>;@;@AA@A:::>
@L7FAS:00736:00117
ATCAGACACGGACACAGCAGAACACA
+
BAAA;;;99@;>>>>99999>;>887
@L7FAS:00742:00145
ACGCTCGACATGCCCAGGTACAGGAG
+
BEBAACBCCBBCCC>BA@AADBBABB
@L7FAS:00743:00141
ATCAGACACGGACACAGCAGAACAC
+
EBBBAA<<=B>@AAA9999884988
@L7FAS:00746:00120
TGATACGTCTCCTTCCTTCTAGTTACTTCA
+
9<@;<<C<<2A8@8888+-,,,,*,77711
@L7FAS:00749:00100
ATATCGCGAGGGTATGGAAGACTCTAT
+
BBBEBBA?=?=:99>><@=@AA@B::;
@L7FAS:00709:00163
TGATACGTCTCCTTCCTTAGTTACTTCA
+
BBB99<ABCCCBC@C:<8;@@<ABC?B@
@L7FAS:00710:00176
TGATACGTCTCCTTCCTTAGTTACTTCA
+
BBBAABCDCBBEA>B?A>ABB?BBC@CB
@L7FAS:00718:00155
TACTGAGCTATACACACAGAAAAGATTTGGT
+
4<<=ACBB:9;<=CCBACBA@>2>876.737
@L7FAS:00723:00179
ACGAGTGCGTTCCCCATGTCGTAGGTACTC
+
BBBB==BCCC;?==6@>>@@@:::::;;@A
@L7FAS:00724:00161
TAGTATCAGCCTCGCCATGACGAAGGTATCC
+
BBF::>C<<=BBC@A=@??=?9959<998>;
@L7FAS:00727:00171
CGTGTCTCTAGGCACAGGATTTTTTTT
+
BBB@CCBB::;?BC@CA?AAAA@@@@@
@L7FAS:00727:00177
AGCACTGTAGCTGTCACTAGTTACTTGT
+
A@CDCEBBDDBBCCBBCDBBB@BCC@CC
@L7FAS:00739:00174
TGATAAGTCTCCTTCCTTAGTTACTTCA
+
ABBBC@ABABB@B@B@B@BBB>BCC@CA
@L7FAS:00740:00182
TAGTATCAGCCTCGCCATGACGAAGGTATTCC
+
BBC::=DBBB@BBBB9;;@@C<;8<<>>?<@6
@L7FAS:00743:00187
TAGTATCAACCTCGCCATGACGAAGGTATTCC
+
BB@==@;999A??9<:9A?>>9969<999595
@L7FAS:00745:00197
ACGCTCGACCATGCCCAGGTACAGGAG
+
BCAAACABA@CA:::7:A>BBCCCACB
@L7FAS:00746:00153
CGTGTCTCTAGGCACAGGATTTGTGTAG
+
CBCCCCBB@A@AACBB@9444-9>>>@@
@L7FAS:00748:00198
TGATACGTCTCCTTCCTTAGTTACTTCA
+
CB?9;<BA>@C89695969@@;@AB>?B
@L7FAS:00749:00163
ACGAGTGCGTTCCCCATGTCGTAGGTACTC
+
BBBA@@BDBC6944/9>>?BCA@?=?;;<C
@L7FAS:00705:00214
TGATACGTCTCCTTCCTTAGTTACTTCA
+
BBB?BBBCDFBAB@B?B?BBB@BACBCB
@L7FAS:00705:00220
AGCACTGTAGCTGTCACTAGTTACTTGT
+
<<CCDDCCCCCCBCBBBCBBB@CCC@BC
@L7FAS:00710:00247
ATATCGCGAGGGTATGGAAGACTCTA
+
BB?@?BAA=?@<@@@C?B?BCCBB??
@L7FAS:00713:00213
ATCAGACACGGACACAGCAGAACAC
+
BBAA9:<AAC?BA@@9998885988
@L7FAS:00714:00248
ATATCGCGAGGGTATGGAAGAC
+
BB@A;99A9991999;>C?B;;
@L7FAS:00719:00239
ATAACGCGAGGGTATGGAAGACTCTATA
+
BBB@BBB@??=:99=>4;7;?ABC::;<
@L7FAS:00720:00226
TAGTATCAGCCTCGCCATGACGAAGGTATTCC
+
@AD::<CAAAABBBB=@>@?@9968<944882
@L7FAS:00721:00219
AGCACTGTAGCTGTCACTAGTTACTTGT
+
<<DCBBCCCCCC@AABBCCCB>?AB@BB
@L7FAS:00722:00209
TAGTATCAGCCTCGCCATGACGAAGGTATTCC
+
@>CAAACAFA@CCBC>?@BBB;;7<A@?@?D=
@L7FAS:00740:00233
ATATCGCGAGGGTATGGAAGACTCTAT
+
BB@A?CDBABC?B@BA6;7;AA@@BA@
@L7FAS:00742:00233
CGTGTCTCTAGGCACAGGATTTTGTGTAG
+
BBCBCCDHAA@?@B>;@;9999/9AA@BB
@L7FAS:00747:00215
TCTCTATGCGCTCCACATGTCTA
+
4449::@@<9<<=59@>99994/
@L7FAS:00702:00293
TGATACGTCTCCTTTTACTTCAGTGC
+
BCB?BBBC=992444/9>?<ACCCDB
@L7FAS:00704:00254
CGTGTCCTAGGCACAGGATTTTGTGTAAGA
+
99949488:888,-,,*,4992794./,//
@L7FAS:00709:00257
ATATCGCGAGGGTATGGAAGACTCTATA
+
BBBBDCCDFCCBB=BB<>;@@A?AA?;;
@L7FAS:00712:00271
ACGCTCGACATGCCCAGGTACAGGAG
+
89;<BBAABCB@>@99748>>>>?@<
@L7FAS:00717:00252
ATCAGACACGGACACAGCAGAACACAC
+
CABBBBBBCC::;?C@@@@>>;>>><=
@L7FAS:00720:00270
TGATACGTCTCCTTCCTTAGTTACTTCA
+
BBCBBEBCCCC@B@B?B@BBC?CBC@CC
@L7FAS:00720:00294
CGTGTCTCTAGGCACAGGATTTTGTGTAG
+
BBBDCCBB99:<?@?@@?9999/9A@@C>
@L7FAS:00721:00278
TACTGAGCTACACACACAGAAAGATTGGT
+
BA==ABBB?@ABBDDA@@:73,8>;:?=A
@L7FAS:00722:00286
TGATACGTCTCCTTCCTTAGTTACTTCA
+
?;9<CEGD=>CDC@C8<:;;;@CCCCCD
@L7FAS:00724:00263
TCTCTATGCGCTCCACATGTCTAAGGT
+
BBBBA@ACDBCGFAAA@ABCB997;?@
@L7FAS:00725:00275
ATATCGCGAGGGTATGGAAGACTCTAAAGAGG
+
BB@@@CCBABC?BBBC@B@CA?==?888?><;
@L7FAS:00732:00254
AGCACTGTAGCAGTCACTAGTTACTTGT
+
BDBBCCCACBABBCCCBBCBB?BCCADB
@L7FAS:00733:00273
TGATACGTCTCCTTCCTTAAGTTTACTTCA
+
><48944////785656,42444-444244
@L7FAS:00736:00295
CGTGTCTCTAGGCACAGGATTTTGTGTAG
+
AB:=<BAB<<;>@A@AA:9>@A6@BB;<=
@L7FAS:00737:00265
CGTGTCTCTAGGCACAGGATTTGTGTAG
+
A=>=BCBB<<<F?A9<95999189==AB
@L7FAS:00740:00266
TACTGAGCTACACACACAGAAAGATTGGT
+
CA==CDBBBBBBBBB@@B::3,8<;:?>A
@L7FAS:00747:00275
TACTGAGCTACACACACAGAAAGATTGGT
+
B@??CDDC@@@CBBBBAB:;:5;@@=B@B
@L7FAS:00705:00342
ATCAGACACGGACACAGCAGAACA
+
ACBB9:<@@A599?>999998<@8
@L7FAS:00707:00344
CGTGTCTCTAGGCACAGGATTTTGTGTAG
+
@@ABFCCC::9>AA::@;9999/9??>A>
@L7FAS:00709:00329
TAGTATCAGCCTCGCCATGACGAAGGTATTCC
+
BACAABC;;<A@AAB=@>A?@9959;998594
@L7FAS:00714:00311
TGATACGTCTCCTTCCTTAGTTACTTCA
+
BCBAAABCABA@C@B@B@BBB?BCCACC
@L7FAS:00725:00334
ACGCTCGACATGCCCAGGTACAGGAG
+
B?@?CC@AACCB?A<BA>;;B;;7;@
@L7FAS:00726:00316
ATCAGACACGGACACAGCAGAACACAC
+
CCBB99;;<@599??999>8859887>
@L7FAS:00735:00341
AGCACTGTAGCTGTCACTAGTTACTTG
+
BCBCA@CBAACCCDA@ACBBC@DDFCC
@L7FAS:00737:00332
TACTGAGCTACACACACAGAAAGATTGGT
+
BBBBCDCCBDBBBB;99@988/8??@C?B
@L7FAS:00745:00320
CGTGTCTCTAGGCACAGGATTTTGTGTAG
+
BBCBCCCC???;;9???;9999/9@?>?9
@L7FAS:00745:00321
TAGTATCAGCCTCGCCATGACGAAGGTATTCC
+
BBC::<CBBBBCCCC?@>==?9969=999=>5
@L7FAS:00746:00308
TAGTATCAGCCTCGCCATGACGAAGGTATTCC
+
A=C??ACBAA@@@@B=@>@=?9958<>9=9>4
@L7FAS:00746:00329
ATATCGCGAGGGTATGGAAGACTCTATA
+
A>@ABCCCBCB@CBBB696:@@??A?<8
@L7FAS:00747:00338
ATATCGCGAGGGTATGGAAGACTCTA
+
BBBB???C?BB>?>@C?B<B?????>
@L7FAS:00706:00362
ATATCGCGAGGGTATGGAAGACTCTATA
+
BABABBCBBBCABABB=@=@@@?A::8<
@L7FAS:00710:00370
ATATCGCGACGGTATGGAAGACT
+
4344997=-,,*,,,,*,06433
@L7FAS:00716:00399
AGCACTTGTTAGCTTGTTCCAC
+
CCBDD:://,1///,//,42/6
@L7FAS:00717:00370
TACTGAGCTACACACACAGAAAGATTGGT
+
DBAABCCBBBBBBCBA@A;:8/8>>;@?A
@L7FAS:00721:00395
ATCAGACACGGACACAGCAGAACACA
+
DCCA?A@BBC=@@A@999>>>;>887
@L7FAS:00725:00359
AGCACTGTAGCTGTCACTAGTTACTTGT
+
BBCCCBBCADACCECBCBBBB?DAA>BB
@L7FAS:00725:00369
TGATACGTCTCCTTCCTTAGTTACTTCA
+
BCCA@AABBCB@B@B@B@BBA>BBB@CC
@L7FAS:00735:00389
ATCAGACACGGACACAGCAGAACACA
+
BBBB@?@BBB7;<B@@@@@?A;>887
@L7FAS:00736:00353
AGCACTGTAGCTGTCACTAGTTACTTGT
+
??BCGBBBBDCBAD?BBCBBB@FCF@CE
@L7FAS:00746:00354
TGATACGTCTCCTTCCTTAGTTACTTCA
+
BFDBCCCFBBB;====@=BCC@CCC@CC
@L7FAS:00700:00412
TAGTATCAGCCTCGCCATGACGAAGGTATTCC
+
??B::<CCCC@ABBB=@@@BB<<;<?@?@@B=
@L7FAS:00702:00404
TAGTATCAGCCTCGCCATGACGAAAGGTATTTTCC
+
;;49<9==@AA@@<=-11<;8/94-4>@>>@>4>9
@L7FAS:00704:00420
CGTGTCTCTAGGCACAGGATTTGTTGTAG
+
BB?DB@=@===;?>?::=::>611,/660
@L7FAS:00708:00437
TAGTATCAGCCTCGCCATGACGAAGGTATTCC
+
@@CAAACBBB@CAAB=@>>@@9969;999;>5
@L7FAS:00710:00414
AGCACTGTAGCTGTCACTAGTTACTTGT
+
ABDDEBBBCCCBBC@BBDBB?>BBC?CA
@L7FAS:00711:00420
ACGCTCGACATGCCCAGGTACAGGAG
+
BB???BBCCCCCCD>BA?ABDBB@A?
@L7FAS:00715:00434
TCTCTATGCGTTCCACATGTCTAAGGT
+
@AAABBEBCBB>@>@BCEJCCBB@B@@
@L7FAS:00716:00424
ATATCGCGAGGGTATGGAAGACTCTA
+
BABAABCA@AC@BBBB>B=B@@?AA=
@L7FAS:00718:00402
CGTGTCTCTAGGCACAGGATTTTGTGTAG
+
BBC@BBBCA@?=@=99>>9999/9>>>@A
@L7FAS:00723:00447
ATATCGCGAGGGTATGGAAGACTCTAT
+
CABABB@:;<B>@>@A=@=@ABBBAA?
@L7FAS:00725:00409
ATATCGCGAGGGTATGGAAGACTCTATA
+
BBBBAA?=9;;9;AAB>B>B???@?;:8
@L7FAS:00729:00428
ATCAGACACGGACACAGCAGAACACAC
+
BBCBAABBDC::<AC@@@@?A498877
@L7FAS:00730:00421
ACGAGTGCGTTCCCCATGTCGTAGGTACTC
+
A>B??BBBBA6:44-9=@?CCBBB?::;;C
@L7FAS:00738:00400
ATCAGACACGGACACAGCAGAACACAC
+
BBBBBBBCCC@BBCC999>8849>>=@
@L7FAS:00739:00402
ACGCTCGACATGCCCAGGTACAGGAG
+
BBBCCBBABCBBBB=??@@AEBDBBB
@L7FAS:00740:00449
TAGTATCAGCCTCGCCATGACGAAGGTATTCC
+
=?D@DACCBC@BBBB??@ABB@@=B>;<<>?5
@L7FAS:00744:00402
ATATCGCGAGGGTATGGAAGACTCTAT
+
CABABCDDBBCBAABB>B<BAAAAB?>
@L7FAS:00747:00441
CGTGTCTCTAGGGCACAGGATTTGTTGTAG
+
BCCDCCB??>>><@BA@?:111-11,1688
@L7FAS:00748:00416
AGCACTGTAGCTGTCACTAGTTACTTGT
+
?@BCCABBCCEBCECBCAABC?BBC@CC
@L7FAS:00749:00421
CGTGTCTCTAGGCACAGGATTTTGTGTAG
+
BBCBCCBB>??@CC@:@<9444/9@@@CE
@L7FAS:00700:00453
ACGAGTGGCGTTCCCCATGTCGTAGGTACTC
+
BBBAAAA@CCB6::4-9>>BBCCBB??:<;C
@L7FAS:00702:00476
CGTGTCTCTAGGCACAGGATTTTGTGTAG
+
CCCCCCBB99:68@999<>>>>4>@?AA<
@L7FAS:00703:00494
TAGTATCAGCCTCGCCATGACGAAGGTATTTTTCC
+
9999<==DCC@CC;;8;9>>?9964884////*/7
@L7FAS:00704:00478
CGTGTCTCTAGGCACAGGATTTTGTGTAG
+
BAABBCBC9996:???@<9999/9??@A=
@L7FAS:00707:00483
TCTCTATGCGCTCCACATGTC
+
999999;=9944929?89999
@L7FAS:00709:00484
TGATACGTCTCCTTCCTTAGTTACTTCA
+
BBBBBBABBCC@C?B>B@BBB@BBD@CB
@L7FAS:00711:00483
AGCACTGTAGCTGTCACTAGTTACTTGT
+
ABCCCBBBDDBBBBB?@ACBB@CCC>AA
@L7FAS:00714:00483
TAGTATCAGCCTCGCCATGACGAAGGTATTCC
+
49<<<9A@@@=@AAB?B>9499964:444?A6
@L7FAS:00719:00467
TCTCTATGCGCTCCACATATCTAAGGTAC
+
4444>4<;CAA9969994:444;242//.
@L7FAS:00724:00468
TCTCTATGCGCTCCACATGTCTAAGGT
+
@@AABBBBDCCCD?BBBBBBBAA>B?B
@L7FAS:00727:00488
TCTCTATGCGCTCCACATGTCTAAGGT
+
BBBB@@ACBBBHEDA@ABCCC??=@@@
@L7FAS:00734:00463
TCTCTATGCGCTCCGACAA
+
4466////,//885////,
@L7FAS:00734:00498
TCTCTATGCGCTCCACAATGTCTAAGGT
+
949><99CEECCC==9;99>?A>@>@>A
@L7FAS:00735:00476
ATCAGACACGGACACAGCAGAACACA
+
BBBBBBBBCC=?A;;;@@@>>;>8;7
@L7FAS:00737:00486
TGATACGTCTCCTTCCTTAGTTACTTCA
+
BCB?BBBBBCC@C?B?B@BBB@BBC@CC
@L7FAS:00738:00494
TCTCTATGCGCTCCACATGTCTAAGGT
+
@<;<AABBBCD<;><@@?BA@@A;=88
@L7FAS:00743:00461
TGATACGTCTCCTTCCTTAGTTACTTCA
+
BACBBECDCCD@C@C?B>BAA>ABC?CC
@L7FAS:00746:00461
ACGAGTGCGTTCCCCATGTCGTAGGTACTC
+
BBBBBBBCCB=?==69=@@>B@????@@@C
@L7FAS:00706:00514
TCTCTATGCGCTCCACATGTCTAAGGT
+
A@C@;;<BCCCCD8:<;;@@@9959;9
@L7FAS:00715:00506
ATATCGCGAGGGTATGGAAGACTCTA
+
B@@A==9:9991994>7=;=831167
@L7FAS:00717:00534
TGATACGTCTCCTTCCTTAGTTACTTCAG
+
44444999944249:242486,///,/6/
@L7FAS:00729:00525
TACTGAGCTTGGTGTTGCG
+
BBDCCBB=311:<11,1@<
@L7FAS:00731:00546
ACGCTCGACATGCCCAGGTACAGGAG
+
BBBABD::>BCBCC=BA?BBCCC@CB
@L7FAS:00735:00533
AGCACTGTAGCTGTCACTAGTTACTTGTG
+
B@AADCCCDCCCC:<=BBAAA<@?><999
@L7FAS:00736:00522
TGATACGTCTCCTTCCTTAGTTACTTCA
+
BEC@@ABECCC@C?B?B<=??8;<E@CB
@L7FAS:00740:00518
ACGAGTGCGTTCCCCATGTCGTAGGTACTC
+
BBBABACCA;2944/9>>@CCAAA?79;@B
@L7FAS:00743:00529
ACGAGTGCGTTCCCACT
+
@899494499244-444
@L7FAS:00701:00580
AGCACTGTAGCTGTCACTAGTTACTTGT
+
BBDCCCCAACCCDFCCBDBBC=AAC@CD
@L7FAS:00702:00578
AGCACTGTAGCTGTCACTAGTTACTTGT
+
@@BBCAAABDCBBCBCCDBAA;>99699
@L7FAS:00705:00567
AGCACTGTAGCTGTCACTAGTTACTTGT
+
BBCCCBBADDBA@A@ACBBBB<@@CBDD
@L7FAS:00707:00580
TCTCTATGCGCTCCACATGTCTAAGGT
+
<<CD<<=CBBBBC?BBBBCEECD@CAB
@L7FAS:00707:00586
TGATACGTCTCCTTCCTTAGTTACTTCA
+
BBB?BBBBBBB?@@A@A@BBB@CBB@BA
@L7FAS:00712:00563
ATATCGCGAGGGTATGGAAGACTCTA
+
9899@AA;;<@>999A<?>>887111
@L7FAS:00713:00592
TAGTATCAGCCTCGCCATGACGAAGGTATTCC
+
CBC::>DAA@@@>9959<<<<11,/,///,42
@L7FAS:00720:00557
CGTGTCTCTAGGCACAGGATTTTTTTT
+
<<<==@C@@>A5744442444444444
@L7FAS:00720:00558
ATCAGACCACGGACACAGCAGAACACAC
+
BBBB@@?@BCC=?ACCB>CB::8<CB?A
@L7FAS:00726:00562
CGTGTCTCTAGGCACAGGATTTTGTGTAG
+
BBCBBCBB9996:???@<9999/9@?>@@
@L7FAS:00727:00563
TACTGAGCTACACACACAGAAAGATTGGT
+
=>AAAAAC@?@A@A@A9;:@A<AAC?B=?
@L7FAS:00727:00568
CGTGTCTCTAGGCACAGGATTTTGTGTAG
+
CBCABCCB?997;CAABCBBBB9BBBBBB
@L7FAS:00732:00573
TCTCTATGCGCTCCACATGTCTAAGGT
+
BBCB:9=FCCBDF::;AABCB996<=9
@L7FAS:00733:00570
TCTCTATGCGCTCCACATGTCTAAGGT
+
@ACC<:<CCBBDD@C@?A?A@@@=@@<
@L7FAS:00734:00590
ATCAGACACGGACACAGCAGAACACA
+
BDBB9:;@@C;;<AA@>@=>>;>887
@L7FAS:00738:00552
ATCAGACACGGACACAGCAGAACAC
+
BBB?99<@@@=@@999999885988
@L7FAS:00740:00577
ACGCTCGACATGCCCAGGTACAGGAG
+
CB9;;CAAACCCCC=;:6:?B@A@AA
@L7FAS:00701:00612
CGTGTCTCTAGGCACAGGATTTTGTGTAG
+
CBBABCCC99:=@A@@@?BBAB9BBBBC<
@L7FAS:00705:00620
AACACTGTAGCTGTCACTAGTTACTTGT
+
CABBCCC?@@CBBBBBBBBCC@A@B>BB
@L7FAS:00707:00637
CGTGTCTCTAGGCACAGGATTTTGTGTAG
+
BBC@BBHC?@?>A=9:@<9999/9@@>@A
@L7FAS:00708:00611
CGTGTCTCTAGGCACAGGATTTTTGTGTAG
+
CAAACDBB99:>AB;;<A99999,9@B@DA
@L7FAS:00710:00602
TCTCTATGCGCTCCACATGTCTAAGGT
+
@@CC;:<CDCCCCAB99;BAB;;8;?;
@L7FAS:00716:00635
AGCACTGTAGCTGTCACTAGTTACTTGT
+
DCCAA<;<CAABBDDDHICCB99;@<99
@L7FAS:00719:00637
TCTCTATGCGCTCCACATGTCTAAGGT
+
<<<>=<@CEDCBG?A>@@DBBBC@CB<
@L7FAS:00720:00619
CGTGTCTCTAGGCACAGGATTTTGTGTAG
+
CCDCCCCB99:>AC999?9999/9@@@CE
@L7FAS:00724:00603
TCTCTATGCGCTCCACATGTCTAAGGT
+
>9:<BBBCFCC<:=<AAABB=<G>=<9
@L7FAS:00726:00634
AGCACTGTAGCTGTCACTAGTTACTTGT
+
ABDCDBBAAACBBCBBBDCBB>@AC@BB
@L7FAS:00728:00625
TACTGAGCTACACACACAGAAAGATTGGT
+
BA@ACDCCABBBBCB=>;877/8?>=B@C
@L7FAS:00730:00623
ATATCGCGAGGGTATGGAAGACTCTAT
+
=<>@@BC<;<C@;;;A8959>>==???
@L7FAS:00734:00623
ATCAGACACGGACACAGCAGAACACAC
+
BBBBBBBCCB>?ABB?A@=@@<@:::?
@L7FAS:00740:00623
TCTCTATGCGCTCCACATGTCTAAGGT
+
@@AA<<>CGCCCE@D::;BCB;;7<>9
@L7FAS:00741:00645
ATATCGCGAGGGTATGGAAGACTCTATA
+
BA:;;CCCBDCBA?BC<?=@>AABA?==
@L7FAS:00743:00610
TCTCTATGCGCTCCACATGTCTAAGGT
+
4444@@ABBBB;;:9?>9444498984
@L7FAS:00746:00632
ATATCGCGAGGGTATGGAAGACTCTAT
+
BB:;:B?B9999;@>A>@>@:::7@>;
@L7FAS:00748:00600
ATATCGCGAGGGTATGGAAGACTCT
+
BA???=?@9997;@@A@C?A@::;7
@L7FAS:00748:00603
TAGTATCAGCCTCGCCATGACGAAGGTATTCC
+
A@@@E=444424999291////,*,*,,,*/,
@L7FAS:00748:00613
ATATCGCGAGGGTATGGAAGACTCTA
+
CB@A@CBAAAC?BCCF=>;?;;???>
@L7FAS:00749:00611
CGTGTCTCTAGGCACAGGATTTGTGTAG
+
CEBDCCBB99;??@>@@<99919A>>>@
@L7FAS:00701:00660
CGTGTCTCTAGGCACAGGATTTTGTGTAG
+
AACCCDDC;9:<?>>?><??@@4@>>;=9
@L7FAS:00708:00655
CGTGTCTCTAGGCACAGGATTTGTGTAG
+
BBCBFCCC99:@CB99><99909?>@CA
@L7FAS:00711:00680
TCTCTATGCGCTCCGACATGTCTAAGGT
+
49449@AA>==11,////4999992424
@L7FAS:00712:00686
TACTGAGCTACACACACAGAAAGATTGGTG
+
B9<;CFCCBB?@A@999@888076631666
@L7FAS:00713:00680
TACTGAGCTACACACACAGAAAGATTGGT
+
>4<<CECCBBAABC@=>@988/887466;
@L7FAS:00714:00651
TAGTATCAGCCTCGCCATGACGAAGGTATTCC
+
@>C::<C@@A@@@@@;>;;1111,/,///,42
@L7FAS:00714:00655
CGTGTCTCTAGGCACAGGATTTTTTTGTGTAGA
+
@@ADBAA@@8=<8999929449999&444896/
@L7FAS:00715:00696
ATATCGCGAGGGTATGGAAGACTCTAT
+
BBAABBB@???===@B=@=A@@BC::;
@L7FAS:00720:00665
CGTGTCTCTAGGCACAGGATTTTGTGTAG
+
BBCFBCCC99;>AA??@=9999/9@?>?=
@L7FAS:00723:00662
ACGCTCGACATGCCCAGGTACAGGAG
+
B>9;9BBBBDCBBB=@@=@CCAB@B@
@L7FAS:00724:00662
TCTCTATGCGCTCCACATGTCTAAGGT
+
BBBB@@ACCCCCE?A??@CDC996;=@
@L7FAS:00727:00691
ATCAGACACGGACACAGCAGAACAC
+
BBBB99;@@@;?>F@999>>>=A<8
@L7FAS:00728:00659
ATCAGACACGGACACAGCAGAACACAC
+
BBBB??@B@>;>>99999998<>8871
@L7FAS:00728:00697
TCTCTATGCGCTCCACATGTCTAAGGT
+
B@CABBBCDDCDC@C;;<CAA@@=@?;
@L7FAS:00731:00660
TGATACGTTTCCTTAATTACTTCAGTGC
+
CBB99;@AA<A?B<B;>5991-11///6
@L7FAS:00733:00651
AGCACTGTAGCTGTCACTAGTTACTTGT
+
AADCFCBBCCCCACBBCDBBB>BBB@CC
@L7FAS:00736:00659
ATATCGCGAGGGTATGGAAGACTCTAT
+
BAAA=99:49919>>@;><A88616=>
@L7FAS:00744:00654
ATATCGCGAGGGTATGGAAGACTCTATA
+
B@9;;A@@99979>?A<@=@?????=::
@L7FAS:00700:00707
ATATCGCGAGGGTATGGAAGACTCTAT
+
BBBB?>==9==<899@6;8<??BB???
@L7FAS:00700:00748
CGTGTCTCTAGGCACAGGATTTTGTGTAG
+
CBBCCCCB??=;<>499<9999/9??999
@L7FAS:00701:00706
ACGCTCGACATGCCCAGGTACAGGAG
+
ABCCAA<==CAB@B<;;7;AB@BAA9
@L7FAS:00712:00711
TCTCTATGCGCTCCACATGTCTAAGGT
+
B@AAAAACBDCDDDBBAACAC998;>@
@L7FAS:00712:00746
TGATACGTCTCCTTCCTTAGTTACTTCA
+
CBDAABCCCCB@C@B@B?BBB>BBB>BB
@L7FAS:00715:00712
TCTCTATGCGCTCCACATGTCTAAGGT
+
@BCCAABCCCCCE@B?>@AAAAC?DD<
@L7FAS:00721:00700
TCTCTATCGCTCCACATGTCTAAGGT
+
ACDCCCCBCCCCC@@@CECDDCCC@<
@L7FAS:00729:00702
TAGTATCAGCCTCGCCATGACGAAGGTATTCC
+
BBDAACCBDBA?@@@=>>@>>9969;9448=2
@L7FAS:00735:00708
ATCAGACACGGACACAGCAGAACACAC
+
BAACBBBBBC9;<CBAAADBB?B9::?
@L7FAS:00738:00703
TAGTATCAGCCTCGCCATGACGAAGGTATTCC
+
<<A@AAAAAA>BBCC99;>@B9969=99;=@;
@L7FAS:00738:00727
TGATACGTCTCCTTCCTTAGTTACTTCA
+
DCBAABCECCC?BACCH@CBB<@@@=@A
@L7FAS:00739:00704
TCTCTATGCGCTCCACATGTCTAAGGT
+
==?B<<<BGCCECBC??ABCBBB>B@A
@L7FAS:00739:00716
TGATACGTCTCCTTCCTTAGTTACTTCA
+
CDB??@CFCDAEABB@C@BA?;=;:6;A
@L7FAS:00739:00748
TGATACGTCTCCTTCCTTAGTTACTTCA
+
CBBBEDCCBAA?B?B?B@ABB?CBB?CA
@L7FAS:00744:00707
ATCAGACACGGACACAGCAGAACACAC
+
B@AA@@@>9959>EB994447447311
@L7FAS:00744:00712
TAGTATCAGCCTCGCCATGACGAAGGTATTCC
+
@@CAABBBBB@BAAB=@>@@@9959<999595
@L7FAS:00745:00713
TGATACGTCTCCTTCCTTAGTTACTTCA
+
@@BBABBDCAA@B@BAC@BCB?BBB>BB
@L7FAS:00747:00715
ACGCTCGACATGCCCAGCAGGAG
+
BB@@@DABBDBBAB?ACAAC??<
@L7FAS:00702:00753
TCTCTATGCGCTCCAACATGTCTAAGGT
+
BABBA@ADCCBBC8;8;B@A@@4429;>
@L7FAS:00702:00797
TAGTATCAGCCTCGCCATGACGAAGGTATTCC
+
>>B::<CBAA?4499699>@?99548444242
@L7FAS:00704:00783
CGTGTCTCTAGGCACAGGATTTTTTTTTTTTTTTTGTGTAG
+
BBAAACCC:9;@CCBAA>>>>>>>@@@??@@@;:"1//666
@L7FAS:00708:00765
ACGCTCGACATGCCCAGGTACAGGAG
+
CB:::CBGBCDBBB>BA@BADCCADD
@L7FAS:00711:00787
TACTGAGCTACACACACAGAAAAGATTGGT
+
DBAACCBBABAADCC@?;7333.87747:=
@L7FAS:00712:00773
TAGTATCAGCCTCGCCATGACGAAGGTATTCC
+
@@C::=DA@@@==;;59>@>>99642444242
@L7FAS:00721:00772
AGCACTGTAGCTGTCCTAGTTACTTGT
+
<>DDDCBBCCBBBCC@DCAA>A;97;A
@L7FAS:00724:00759
TACTGAGCTACACACACAGAAAGATTGGT
+
ABBCCECCAA@@ACBA?@988/8??>B@B
@L7FAS:00726:00763
AGCACTGTAGCTGTCACTAGTTACTTGT
+
DBDCECCBCCDCBBBCCFCCCACCC=AA
@L7FAS:00730:00754
ATCAGACACGGACACAGCAGAACACA
+
BBBB9:;BBC9;<@?999>>>59887
@L7FAS:00735:00785
TGATACGTCTCCTTCCTTAGTTACTTCA
+
CCCBCCCCBBB=?=AAC?BBC?CCCBDC
@L7FAS:00738:00765
TAGTATCAGCCTCGCCATGACGAAGGTATTCC
+
@AD::<CAAAABBBB7;111111-/7///5=2
@L7FAS:00745:00777
TCTCTATGCGCTCCACATGTCTAAGGT
+
@@@AAAACDCCCCBBBBABAABA>AA;
@L7FAS:00747:00762
ACGCTCGACATGCCCAGGTACAGGAG
+
BBBBBC::<BBCCD=BB?BCDCC@CB
@L7FAS:00748:00793
CGTGTCTCTAGGCACAGGATTTTGTGTAG
+
BBCBDDCB99848>999<@???4>@@999
@L7FAS:00749:00770
ATCAGACACGGACACAGCAGAAC
+
BCA>;;;;9@59999999940,/
@L7FAS:00749:00784
ATCAGACACGGACACAGCAGAACACA
+
BABB@@@CCB=>@;99>>>>>;>887
@L7FAS:00709:00804
TGATACGTCTCCTTCCTTAGTTACTTCA
+
CBB??@CDDCC@B@B@B@BBB?A@@=@A
@L7FAS:00709:00817
TACTGAGCTACACACACAGAAAGATTGGT
+
AACAACCDAAABBDBBBBBBE?CDC=?=@
@L7FAS:00709:00828
ATCAGACACGGACACAGCAGAACAC
+
BBBBABBBC??@A49499>>>6988
@L7FAS:00709:00841
TAGTATCAGCCTCGCCATGACGAAGGTATTCC
+
CDD@AABCCEAAAAA=@A?:?9459<999;>4
@L7FAS:00710:00836
ATCAGACACGGACACAGCAAAACACAC
+
BCCB9::BAA=@@@@=99998/9>>>?
@L7FAS:00713:00820
ATCAGACACGGACACAGCAGAACACAC
+
BBBABBABBC?BB::9==9><498877
@L7FAS:00717:00807
ACGCTCGACATGCCCAGGTACAGGAG
+
BB@??CABBCCCCC>@@=@CDCC@CB
@L7FAS:00718:00830
AGCACTGTAGCTGTCACTAGTTACTTGT
+
BCCCCBBBCCCBBBBBCDB@@@BCC?AA
@L7FAS:00720:00822
TGATACGTCTCCTTCCTTAGTTACTTCA
+
BBB??@CBAAC>?=??B?BBBACCC?BB
@L7FAS:00726:00834
ACGAGTGCGTTCCCCATGTCGTAGGTACTC
+
BBB@A>ABCD?BCB9BA?@AA<;?=?;;;C
@L7FAS:00728:00802
ACGCTCGACATGCCCAGGTACAGGAG
+
BB9::CBBBBBCDD>AA?@@CBC@CB
@L7FAS:00728:00830
TACTGAGCTACACACACAGAAAGATTGGT
+
BABACECCBBACCC@=>@888/8>>;@>A
@L7FAS:00729:00816
ATCAGACACGGACACAGCAGAACACAC
+
BBBBBBBBCC>@ACC@???@><?????
@L7FAS:00730:00840
ATCAGACACGGACACAGCAGAACACAC
+
BDBC??A@@C?@@@@999>>><A>>?A
@L7FAS:00731:00831
TACTGAGCTACACACACAGAAAGATTGGT
+
D@??CCCBBBBBBCBB@C:::5:@@;A>A
@L7FAS:00732:00817
ATATCGCGAGGGTATGGAAGACTCTAT
+
@@9<;ABA@ACBA@@C9;8<@?@?=9A
@L7FAS:00735:00808
CGTGTCTCTAGGCACAGGTTTTGTGTAG
+
BCCCCCDC::;?BA=??5999/9?>@AA
@L7FAS:00736:00816
AGCACTGTAGCTGTCACTAGTTACTTGT
+
CCCCFAA@BBCCCCCDDDCBA899><>@
@L7FAS:00738:00800
AGCACTGTAGCTGTCACTAGTTACTTGT
+
<<CCDCCBCCBAADACDCCBB?CCC@BD
@L7FAS:00738:00849
TAGTATCAGCCTCGCCATGACGAAGGTATTCC
+
BACEECCBBBA>>@@=@>@@@9959<9988>;
@L7FAS:00743:00834
TGATACGTCTCCTTCCTTAGTTACTTCA
+
BBCBCDFDBBC9;;<@C@CCC@CCB>BA
@L7FAS:00747:00801
TAGTATCAGCCTCGCCATGACGAAGGTATTCC
+
BBC@AACAA@@@=9;59<<<<11-/,///,42
@L7FAS:00748:00813
AGCACTGTAGCTGTCACTAGTTACTTGT
+
<;DCDCBBBBCBBCBCDEEBB=@AB?BC
@L7FAS:00700:00870
ATATCGCGGGGGTATGGAAGACTCTA
+
BA?==>99999/??>@;>;>9999>?
@L7FAS:00700:00888
TGATACGTC
+
CCBAAABCC
@L7FAS:00701:00880
ATCAGACACGGACACAGCAGAACACA
+
BCBC@@@BBB8;9>?9999>?59887
@L7FAS:00702:00850
AGCACTGTAGCTGTCACTAGTTACTTGT
+
AACECBBBDCFCCCCCCCBBB@BCB@BC
@L7FAS:00703:00876
ATATCGCGAGGGTATGGAAGACTCTATA
+
BBBBAA==9;;78=>B8;7<???A:::=
@L7FAS:00707:00892
ACGCTCGACATGCCC
+
84444:44494444-
@L7FAS:00709:00857
TAGTATCAGCCTCGCCATGACGAAGGTATTCC
+
AAC@AACBCC@==;:59>@>B99648444242
@L7FAS:00711:00859
ACGCTCGACATGCCCAGGTACAGGAG
+
BBBACC@@ACCDCB=AA?BBCCC@CB
@L7FAS:00713:00894
ATATCGCGAGGGTATGGAAGACTCTAT
+
BA@@?B=??BB=;;;C=@=@@@?@@?>
@L7FAS:00714:00874
TAGTATCAGCCTCGCCATGACGAAGGTATTCC
+
BACABBEDCB@AABC?B@BAB<;7<?@?@BC=
@L7FAS:00717:00854
ATATCGCGAGGGTATGGAAGACTCTATA
+
BBBABABC??@>?>AD=@=@?????@>;
@L7FAS:00717:00868
ACGCTCGACATGCCCAGGTACAGGAG
+
BABACCACBBCCCB@998::;;A@@@
@L7FAS:00718:00858
TCTCTATGCGCTCCACATGTCTAA
+
AAAAAB@CCCCCD@CBBCBB;<<B
@L7FAS:00719:00883
ACGCTCGACATGCCCAGGTACAGGAG
+
BBBBCCCCCCCCCI=AB?BDCCC@BA
@L7FAS:00723:00860
ATATCGCGAGGGTATGGAAGAC
+
@<?@@@>>>@@<@?@A>B=A@B
@L7FAS:00723:00886
ATATCGCGAGGGTATGGAAGACATCTATA
+
B@ABBBAB@@@<@=?>:;:;;1..4..13
@L7FAS:00723:00888
TGATACGTCTCCTTCCTTAGTTACTTCA
+
BBAAAABCCFC@B?BAA>@BC@CDDDDG
@L7FAS:00728:00880
TACTGAGCTACACACACAGAAAG
+
CCCEDC>B;94444444433>63
@L7FAS:00730:00865
TGATACGTCTCCTTCCTTAGTTACTTCA
+
BCBAAACEBBB?A@EAC@BBC?BAA?AB
@L7FAS:00738:00853
AGCACTGTCTGTCACTAGTTACTTGT
+
BCBBBCCCDBDBBCCCBCB::<FFDC
@L7FAS:00741:00850
TGATACGTCTCCTTCCTTAGTTACTTCA
+
CCBBBBBCCCB?C?B@C@BBB@CCD@BA
@L7FAS:00742:00894
ACGCTCGACATGCCCAGGTACAGGAG
+
B??@?CBABBBCBC=AA?BCCCC@DC
@L7FAS:00743:00854
ATATCGCGAGGGTATGGAAGACTCTATA
+
BB@@ACCBABC>CBCC>@>AEBBBBBA?
@L7FAS:00744:00881
TGATACGTCTCCCTTCCTTAGTTACTTTCA
+
=:949?999999-9242/,///,////+44
@L7FAS:00748:00854
TCTCTATGCGCTCCACATGTCTAAGGT
+
@<<>AAADCCCCH??;;<@9===<=69
@L7FAS:00749:00864
TGATACGTCTCCCTTCCTTAGTTACTTCAG
+
A@@?>>999994-42424:?BB@EBC?AB:
@L7FAS:00702:00923
ACGCTCGACATGCCCAGGTACAGGAG
+
BA??>BACAA@AAA=@@=@BBBBABA
@L7FAS:00703:00929
TGATACGTCTCCTTCCTTAGTTACTTCA
+
BBCAAABCCCF@D@B@B@BBB@DBC@CB
@L7FAS:00707:00907
TGATACGTCTCCTTCCTTAGTTACTTCA
+
BCBBBCCECCC@A?A=?<?BA;@AB?BB
@L7FAS:00713:00929
ATATCGCGAGGGTATGGAAGACATCTAT
+
@<?@@AA@>@@<998=,1-1:0..3447
@L7FAS:00714:00912
ACGCTCGACATGCCCAGGTCACAGGAG
+
9=AAB@<<9>>911-11,--,,,,03.
@L7FAS:00716:00926
CGTGTCTCTAGGCACAGGATTTTGTGTAG
+
CCCDCCBB999=@B??@<9999/9@@>A>
@L7FAS:00717:00924
ATCAGACACGGACACAGCAGAAC
+
BBBB@@;<<C=@>@@999111,1
@L7FAS:00717:00928
ATATCGCGAGGGTATGGAAGACTCTAT
+
BBABACC:;;E?;8;A595;>>=A@>>
@L7FAS:00720:00900
TACTGAGCTACACACACAGAAAGATTGGT
+
>=BBCECCBBBBECA=>?887/8>==B@C
@L7FAS:00721:00909
CGTGTCTCTAGGCACAGGATTTTGTGTAG
+
BECBCCBBAAB@BE=9?<9999/9@@>?@
@L7FAS:00726:00922
AGCACTGTAGCTGTCACTAGTTACTTGT
+
BBCCDCC@AACCDDECCGCDC=AA@=CB
@L7FAS:00728:00932
ATATCGCGAGGGTATGGAAGACTCTATA
+
BB@AACBBABB>@=@B7;9;@@?99748
@L7FAS:00729:00900
ATATCGCGAGGGTATGGAAGACTCTA
+
BB@A@CBAAACAAABC=><@AA?AB=
@L7FAS:00733:00933
ACGAGTGCGTTCCCCATGTCGTAGGTACTC
+
BBCABCC@;;2444/9999?CB87378339
@L7FAS:00740:00938
TCTCTATGCGCTCCACATGTCTAAGGT
+
BCCBA??BDCCCC>@AA@BBC998<AA
@L7FAS:00743:00937
TGATACGTCTCCTTCCTTAGTTACTTCA
+
DCBA@AAAACC@C@C@B@CAA=ACC?CC
@L7FAS:00749:00942
CGTGTCTCTAGGCACAGGATTTTGTGTAG
+
BBCFBCCC99:=?>=??59999/9@@??A
@L7FAS:00703:00976
ATCAGACACGGACACAGCAGAACACAC
+
BBB?9:<@AB9<<BAAA@BAA<@:::?
@L7FAS:00705:00956
CGTGTCTCTAGGCACAGGATTTGTGTAG
+
BBCCCCAB;9;??@99969991894:;9
@L7FAS:00705:00957
TGATACGTCTCCTTCCTTAGTTACTTCA
+
CCC9::CCCCB@C@B@C@B==69;A>AB
@L7FAS:00715:00987
TTCTATGGCTCCACATGTCTAAGGTACTG
+
C@AAAACBDCC?A98;B@B:;8:?:9:C@
@L7FAS:00716:00994
ATATCGCGAGAGTATGGAAGAACTCT
+
CA@AAABB@;<<991>,1-00,/8;4
@L7FAS:00718:00959
ACGCTCGACATGCCCAGGTACAGGAG
+
BB>?>>;;<AABCE@@@@CCCAA?B<
@L7FAS:00720:00973
ACGCTCGACATGCCCAGGTACAGGAG
+
BAAABB@AABCCCD>@@?CCBBB>BA
@L7FAS:00722:00986
TACTGAGCTACACACACAGAAAAGATTGGT
+
B?AACCBC>?;;<@999B8888.87747:<
@L7FAS:00724:00997
ATATCGCGAGGGTATGGAAGACTCTTTAGAG
+
BBBBDEB?999899@B=@;>>87766,6634
@L7FAS:00727:00981
AGCACTGTAGCTGTCACTAGTTACTTGT
+
BACCFCB?AACCDCCBBDCCB=@@C?AD
@L7FAS:00737:00979
ACGAGTGCGTTCCCCATGTCGTAGGTACTC
+
@ACBBBBCCC?A??7@;;;BB?>?<:;;;B
@L7FAS:00742:00986
TCTCTATGCGCTCCACATGTCTAAGGT
+
A@AA@@@CCCCCE@@;;<A>>9959<9
@L7FAS:00742:00989
TAGTATCAGCCTCGCCATGACGAAGGTATTCC
+
>@ABBACB@B?B@AA@CBBCC<;9<B@@B@B=
@L7FAS:00701:01044
ATCAGACACGGACACAGCAGAACACAC
+
CBCB;<<@AC>BBCB999>9849887@
@L7FAS:00703:01020
TCTCTATGCGCTCCACATGTCTAAGGT
+
@@AABBBBDEDCFDB@@ABBB;;9<?@
@L7FAS:00703:01036
AGCACTGTAGCTGTCACTAGTTACTTGT
+
BCDCBABAABCCCFCBCBBCC@BBC@BC
@L7FAS:00715:01022
TGATACGTCTCCTTCCTTAGTTACTTCA
+
BBCAABCCCBB897;=@=@CC?CCCACC
@L7FAS:00719:01007
AGCACTGTAGCTGTCACTAGTTACTTGT
+
??CCD@ACCCCABDBCCCC@@>@CC@CB
@L7FAS:00723:01044
TAGTATCAGCCTCGCCATGACGAAGTATTCC
+
@@CAAAD@@@@=@9959;<<A11-////,42
@L7FAS:00725:01013
ACGAGTGCGTTCCCCATGTCGTAGGTACTC
+
BCBBAABBBC=A@@8@;;;ABA00,.0..4
@L7FAS:00733:01039
TGATACGTCTCCTTCCTTAGTTACTTCA
+
BBCAAABBECC?A>B>A=@CI?BBC@CC
@L7FAS:00745:01033
CGTGTCTCTAGGCACAGGATTTTGTGTAG
+
CCCCCCBC9:<>AC@@@<9999/9D@>A>
@L7FAS:00701:01095
TACTGAGCTACACACACAGAAAGATTGGT
+
C@AACCCCCBBDCBCBBCAAA<AAA?B@C
@L7FAS:00704:01063
ACGCTCGACATGCCCAGGTACAGGAG
+
B@@@BDCCCCCBBB=:96:@B@@=@@
@L7FAS:00732:01052
CGTGTCTCTAGGCACAGGATTTGTGTAG
+
CCCCCBBB?>@?ABB?@<99909A@@CF
@L7FAS:00736:01060
CGTGTCTCTAGGCACAGGATTTTGTGTAG
+
CCCCCCBB@?@BAA@;B>9999/9@@@BE
@L7FAS:00738:01097
AGCACTGTAGCTGTCACTAGTTACTTGT
+
<<CCDAAAADBBBDCDCCCA@=ACA>BC
@L7FAS:00740:01092
TCTCTATGCGCTCCACATGTCTAAGGT
+
BABBCA@@CCDCDCBBBBBBB@@=>=9
@L7FAS:00745:01055
ACGCTCGACATGCCCAGGTACAGGAG
+
BBBACCABBCCCBB>::8:CCCC@CB
@L7FAS:00746:01091
ATTAGACACGGACACAGCAGAACAC
+
/.,/668=@B?AACB;9;888<@87
@L7FAS:00710:01130
AGCACTGTAGCTGTCACTAGTTACTTGT
+
AADCHCCBFCCCCCCCDABBB@B@@=AB
@L7FAS:00721:01148
ACGAGTGGCGTTCCCCATGTCGTAGGTACTC
+
BA>@>BC@BA?;=994@@@@CCAAA??:;;C
@L7FAS:00731:01108
TACTGAGCTACACACACAGAAAGATTGGT
+
A=BBDCBBBBBBBBA@@BA@@<@@?@C?B
@L7FAS:00738:01139
ACGCTCGACATGCCCAGGTACAGGAG
+
BBAA@@@@ABAAAA=<;7;BBAC@BA
@L7FAS:00744:01110
ATATCGCGAGGGTATGGAAGACTCTATA
+
CEHBA@9:44919>??;><>887717-1
@L7FAS:00745:01139
TCTCTATGCGCTCCACATGTCTAAGGT
+
DBAAEBBADCCBB@BCBCCCCCC@C?B
@L7FAS:00747:01148
CGTGTCTCTAGGCACAGGATTTGTGTAG
+
DDABACCCAAF?BB@@@<9991999@BA
@L7FAS:00749:01102
ATATCGCGAGGGTATGGAAGACTCTATAG
+
BBBAAABAABHB?=@@8;5;?BBB?=743
@L7FAS:00710:01177
TAGTATCAGCCTCGCCATGACGAAGGTATTCC
+
==A;:>CCBCDC<<>B@@@@@<969<@=@>B@
@L7FAS:00729:01176
ATCAGACACGGACACAGCAGAACACAC
+
BBBBAAACCE=@AFBA@@BCA?BA???
@L7FAS:00743:01172
AGCACTGTAGCTGTCACTAGTTACTTGT
+
@ACBBCCCDEBBBDCCCBBA?5999644
@L7FAS:00744:01188
TACTGAGCTACACACACAGAAAGATTGGT
+
=9<<CCBBBA;;<@999>88803673199
@L7FAS:00740:01223
AGCACTGTAACTGTCACTAGTACTTGT
+
B?@AA@>9<689=4:9?;<11,,,*//
@L7FAS:00748:01240
ATATCGCGAGGGGGGGGGGGGGG
+
A@A?=@=B887888870000000
@L7FAS:00764:00079
TGATACGTCTCCTTCCTTAGTTACTTCA
+
BCBBCBBCCFC@B@C?B?BBB@CBC@CC
@L7FAS:00770:00075
TCTCTAGCTCCACATGTCTAAGGT
+
CCCBDCBFCC@BA@ACCCA@=A@B
@L7FAS:00770:00090
AGCACTGTAGCTGTCACTAGTTACTTGT
+
<;DDDBBBDDBACC@BCEC@@=@DC@BC
@L7FAS:00779:00089
ATCAGACACGGACACACAGAC
+
BBCBBBABCB=?ACCBCBB94
@L7FAS:00780:00091
TGATACGTCTCCTTCCTTAGTTACTTCA
+
BBBCCCCCCCD?B=@=@=@@C@CEFEDD
@L7FAS:00782:00097
AGCACTGTAGCTGTCACTAGTTACTTGT
+
;;DDDBBBCCBBBCCCDDBBB@BBC@CD
@L7FAS:00784:00091
ATATCGCGAGGGTATGGAAGACTCTAT
+
BB@?@BBBAAA:==@@>B>BBBBC:::
@L7FAS:00785:00086
ATCAGACACGGACACAGCAGAACACA
+
BCBB@@@BCB9:<BB@@@@>?497::
@L7FAS:00789:00082
ACGCTCGACATGCCCAGGTACAGGAG
+
CB@??CCD@=@?==9=<;?BFCC@CC
@L7FAS:00798:00088
TGATACGTCTCCTTCCTTAGTTACTTCA
+
BABBBBCCCCC@C@B?B?BBB=AAA@AB
@L7FAS:00752:00115
TAGTATCAGCCTCGCCATAACGAAGGTATTCC
+
BBFBBAB??ACDDBAABA@>C;;7;=@>A?B=
@L7FAS:00752:00128
AGCACTGTAGCTGTCACTAGTTACTTGT
+
@ABDBBBDDEDCBBBCCCCBB?BCC@CD
@L7FAS:00753:00107
ATATCGCGAGGGTATGGAAGACTCTA
+
B>?@@@@?9991999ACCAC@@?BA@
@L7FAS:00761:00101
CGTGTCTCTAGGCACAGGTTTTGTGTAG
+
BBCDCCBBAABDACCCC?AAA9ABCCCC
@L7FAS:00762:00113
TGATACGTCTCCTTCCTTAGTTACTTCA
+
BB@@@CCCBBB=A=@@C?BBB@AA@??>
@L7FAS:00763:00108
AGCACTGTAGCTCGTTCACTTAGTTTACTTGTG
+
94444444/,,,,,,*,,,/,4444-49;:444
@L7FAS:00765:00112
TCTCTATGCGCTCCACATGTCTAAGGT
+
>444@=@BFAAAI?A@A@@AAAA?CAC
@L7FAS:00771:00110
TCTCTATGCGCTCCACATGTCTAAGGT
+
BCCCA@@@=<<DDACCCCBBBB@=@>;
@L7FAS:00772:00102
ACGGCTCGACATGCCCAGGTACAGGAG
+
AABABCB::;=?89;0:?<@BBBC@CD
@L7FAS:00774:00112
AGCACTGTAGCTGTCACTAGTTACTTGT
+
AACDCABCDDBBCC@CCCC@@>@CB?CE
@L7FAS:00774:00134
TAGTATCAGCCTCGCCATGACGAAGGTATTCC
+
99B<<=BBCB@>?@A@B@B9999649444887
@L7FAS:00775:00111
AGCACTGTAGCTGTCACTAGTTACTTG
+
A=@<49@@9:;AAD>BCC=;;<=;<-/
@L7FAS:00776:00110
AGCACTGTAGCTGTCACTAGTTACTTGT
+
BCCCA@ABBBEC@AABBDBBA@BBC@BB
@L7FAS:00776:00126
TCTCTATGCGCTCCACATGTCTAAGGT
+
BCCDBABBCCBCD@DBAABCCBB?BDC
@L7FAS:00778:00100
AGCACTGTAGCTGTCACTAGTTACTTGT
+
??CCBABBDDBBCBBBBCCBB@CCC@BB
@L7FAS:00778:00113
ATATCGCGACGGGTATGGAAGACTCTATA
+
;?@@ABCD9444-444AAD>??B9:::/:
@L7FAS:00778:00120
CTCTTATGTCGCTTC
+
4;--+--***(*002
@L7FAS:00778:00135
ACGAGTGCGTTCCCCATGTCGTAGGTACTC
+
BBA@@AA@@B=A@A8@;<;CCB8:57888@
@L7FAS:00780:00145
ACGAGTGCGTTCCCCATGTCGTAGGTACTC
+
BBB@AAB>@A5944/9>>>?BB8:5:;8;@
@L7FAS:00784:00136
ATATCGCGAGGGTATGGAAGACTCTATA
+
BA@@?CCA@@B=BBBB@C@CBBBB?:<?
@L7FAS:00785:00115
ATATCGCGAGGGTATGGAAGACTCT
+
BBBBBBDDDCDA;98>495473666
@L7FAS:00786:00103
TCTCTATGCGCTCCACATGTCTAAGGT
+
>>=?9<9ACCBCA?=@>?999>?5959
@L7FAS:00787:00103
TCTCTATGCGCCCACATGTCTAAGTACGTG
+
B<<<<99?@999099937..44,.-....4
@L7FAS:00788:00136
CGTGTCTCTAGGCACAGGATTTTGTGTAG
+
BB@BBCBB@@@?AC@;B<9999/9@@@BA
@L7FAS:00789:00142
CGTGTCTCTAGGCGACAGGATTTGTGTAGA
+
AAACBA>>;11,0./7285667+///672,
@L7FAS:00790:00109
CGTGTCTCTAGGCACAGGATTTGTGTAG
+
BBCCCDDCCBB??@>>><9991999>B@
@L7FAS:00790:00114
ATATCGCGAGGGTATGGAAGACTCTA
+
EABCCBCA?==:94;A=A=AA???B>
@L7FAS:00792:00132
ATCAGACACGGACACAGCAGAACACAC
+
BBCBBABCCC>AAECB>>>@@<>777?
@L7FAS:00792:00137
ACGAGTGCGTTCCCCATGTCGTAGGTACTC
+
BBB@?AA?@A5999/9444>;6..,....4
@L7FAS:00792:00140
TGATACGTCTCCTTCCTTAGTTACTTCA
+
CCBABBCDABC@DAB@B@BBC?CCC@CC
@L7FAS:00793:00109
CGTGTCTCTAGGCACAGGATTTTGTGTAG
+
ABCCBBBB@??>ABBB@A9999/9>>@CC
@L7FAS:00796:00138
CGTGTCTCTAGGCACAGGATTTTGTGTAG
+
BABDCCBB?@?=@BB@@@9999/9@@BBB
@L7FAS:00798:00147
ACGCTCGACATGCCCAGGTACAGGAG
+
BB???D@AACCBAB=@@=@ABBC@CC
@L7FAS:00799:00142
TAGTATCAGCCTCCGCCATGACGAAGGTAAGTTCC
+
>9444:=978:/1,/6,/494//8565//,//565
@L7FAS:00752:00190
AGCACTGTAGCTGTCACTAGTTACTTGT
+
ABBBDECCCBBA>9999948959BBACD
@L7FAS:00753:00192
ATCAGACACGGACACAGCAGAACACAC
+
CBBBAAABBC>@ADCAA@@8;;??@;@
@L7FAS:00754:00185
CGTGTCTCTAGGCACAGGATTTTGTGTAG
+
DCCCCCDC99;?ACBAA@9999/9>>@BA
@L7FAS:00755:00171
TGATACGTCTCCTTCCTTAGTTACTTCA
+
CCCABB@AACD@C@E@B>@@=6;=ABBC
@L7FAS:00758:00190
CGTGTCTCTAGGCACAGGATTTTGTGTAG
+
BCC@BEHB??@=@B@BB<9999/9@@@BC
@L7FAS:00762:00170
TACTGAGCTACACACACAGAAAGATTGGT
+
B?AACCDCCBAAAABCCBDDG@@@?BC=:
@L7FAS:00762:00173
CGTGTCTCTAGGCACAGGATTTGTGTAG
+
BBCBCBCC@?@?ACBDC@A@?<@ABBDB
@L7FAS:00762:00181
TGATACGTCTCCTTCCTTAGTTACTTCA
+
9CCAAADICDCAD@C@D?BBB?BBC@CC
@L7FAS:00765:00195
TCTCTATGCGCTCCACATGTCTAAGGT
+
CCCC@@ABCCCDD@B@@A@@:9;79;>
@L7FAS:00766:00169
TGATACGTCTCCTTCCTTAGTTACTTCA
+
BBBABBBDA@@==;==?=?DCABBBBBA
@L7FAS:00766:00191
TCTCTATGCGCTCCACATGTCTAA
+
;9==999<11//:,//;9999449
@L7FAS:00767:00180
AGCACTGTAGTTGTCACTAGTTACTTGT
+
BBBCCBCCDCC@:<;EDCCBB?CCD?AA
@L7FAS:00768:00159
ATATCGCGAGGGTATGGAAGACTCTA
+
BBAB994=99919@@A>B=@?BAAA@
@L7FAS:00769:00161
TAGTATCAGCCTCGCCATGACGAAGGTATTCC
+
BCD@AACBBBACCAA?ABBBF;;6<<>??>A=
@L7FAS:00773:00172
TAGTATCAGCCTCGCCATGACGAAGGTATTCC
+
BBCADAC;;<BBB@A=@>@?@9969;944242
@L7FAS:00774:00189
ACGCTCGACATGCCCAGGTACAGGAG
+
BA99:BAAACCCCC>@@=@BCBB@BB
@L7FAS:00778:00163
TCTCTATGCGCTCCACATGTCTAAGGT
+
AABBAA@CDCCBEDAAAA;<<A?<A=@
@L7FAS:00779:00192
TAGTATCAGCCTCGCCATGACGAAGGTATTCC
+
BAD@DADBEB@AA@?=@>@@@9959>999595
@L7FAS:00780:00186
TACTGAGCTACACACCAGAAAGATTGGTGC
+
;9=CAAACCCBBDAA@BBBC>BCCBB?BBC
@L7FAS:00781:00177
AGCACTGTAGCTGTCACTAGTTACTTGT
+
@ADCCBBCCDFCBBBBDCCBB?DCC?BB
@L7FAS:00782:00154
AGCACTGTAGCTGTCACTAGTTACTTTGT
+
BBCCA@ABCCDCCDCB@:://,1<<<-99
@L7FAS:00782:00164
TAGTATCAGCCTCGCCATGACGAAGGTATTCC
+
<<BBBBCCBA>@;<9=@999?9969=999=A=
@L7FAS:00784:00158
CGTGTCTCTAGGCACAGGATTTGTGTAG
+
BBCDCCBB99;@CBA?@?99909?999A
@L7FAS:00786:00178
TAGTATCAGCCTCGCCATGACGAAGGTATTCC
+
AAA<<9;44@@=@AD><<AAA9969<99469<
@L7FAS:00786:00186
TGATACGTCTCCTTCCTTAGTTACTTCA
+
CCA@@BC<<<B=@=A?A@ABB?BBACAA
@L7FAS:00786:00190
ACGAGTGCGTTCCCCATGTCGTAGGTACTC
+
BBBBBBBBBC@DCB79<@@BCBAB??@@@C
@L7FAS:00787:00190
TCTCTATGCGCTCCACATGTCTAAGGT
+
A=<=AABCCCCBC@CBCCBCBBC@CCA
@L7FAS:00788:00171
TACTGAGCTACACACACAGAAAGATTGGT
+
BBBBCCCBBBBBBCA=>@987/8?>=A@C
@L7FAS:00791:00170
TCTCTATGCGCTCCACATGTCTAAGGT
+
===@=<=BIEDCC@E=@@B<<<B<><9
@L7FAS:00791:00172
AGCACAGTAGCTGTCACTAGTTACTTGT
+
;;CCDCBBBCBBBCBACBAAA@CAA>BC
@L7FAS:00792:00161
TAGTATCAGCCTCGCCATGACGAAAGTATTCC
+
BACBECBBBC@B?A@?ABAA;444-9>>><A;
@L7FAS:00793:00179
CGTGTCTCTAGGCACAGGATTTTGTGTAG
+
AACBBCBB99:68>@@@<9999/9??>@A
@L7FAS:00794:00197
ATCAGACACGGACACAGCAGAACACA
+
BBBBBCBBCB>?AAA=@@:><49887
@L7FAS:00795:00185
TAGTATCAGCCTCGCCATGACGAAGGTATTCC
+
@>C;:=CAAA@@A;;6;>A@A9959;944284
@L7FAS:00797:00161
AGCACTGTAGCTGTCACTAGTTACTTGT
+
DCCCBBBCAAACBGCCCCBBB@CCF:::
@L7FAS:00798:00176
TCTCTATGCGCTCCACATGTCTAAGGT
+
BBBBCCCCCCBCD@BABABBB>>=@@B
@L7FAS:00799:00187
TGATACGTCTCCTTCCTTAGTTACTTCA
+
BBBAAACCCBB@C@D@B@BBB@BB@@@@
@L7FAS:00757:00210
GTGATACGTCTCCTTCCTTAGTTACTTCA
+
@BCBAAABAAAA@C@B>B@BAA?BBBAFC
@L7FAS:00768:00235
TAGTATCAGCCTCGCCATGACGAAGGTATTCC
+
AAC::<DBBB@@A;;79?@@@9959;999595
@L7FAS:00769:00225
TGATACGTCTCCTTCTTTAGTTACTTCA
+
DCBABACF@@@>;<8997;BB@CBD@BB
@L7FAS:00771:00228
TAGTATCAGCCTCGCCATGA
+
;;<??9?@9924488,,,,,
@L7FAS:00771:00234
TACTGAGCTACACACACAGAAAGA
+
AAHCECCC@??BB===8443727.
@L7FAS:00773:00204
TAGTATCAGCCTCGCCATGACGAAGGTATTCC
+
BBDAAADBBBABBBEBCCBBD:98<?@>@=@9
@L7FAS:00775:00236
CGTGTCTCTAGGCACAGGATTTTGTGTAG
+
CCCCCCCCAAA@CCA?@;9999/9AA@CC
@L7FAS:00776:00229
ATCAGACACGGACACACAGAACACAC
+
@A>9998449:@=C8<::/1-/:6;4
@L7FAS:00778:00202
AGCACTGTAGCTGTCACTAGTTACTTGT
+
@ADDDABBCCCBAAABCDB@@?BCB>CB
@L7FAS:00779:00215
CGTGTCTCTAGGCACAGGATTTTGTGTAG
+
BBD@BCBB?@?=@BA@B>;;;;-8?A@AA
@L7FAS:00780:00233
ATCAGACAAGGACACAGCAAACACACAAA
+
BBAB<<9;749>?9494444-43334342
@L7FAS:00786:00222
TAGTATCAGCCTCGCCATGATCGAAGGTAATCC
+
??AABCBBBC?BBAB6999944:::;699<==>
@L7FAS:00787:00211
CGTGTCTCTAGGCACAGGATTTGTGTA
+
==<<=A999;95:A>>>@99918>>11
@L7FAS:00788:00237
ACGAGTGCGTTCCCCATGTCGTAGGTACTC
+
BBBA@@@BBC@CCC:C@??AB?;?;::;?A
@L7FAS:00789:00232
TGATACGTCTCCTTCCTTCTAGTTACTTCAG
+
CCBABBBBB>>?>:<;>-1////,.74643.
@L7FAS:00790:00217
ATCAGACACGGACACAGCAGAACACA
+
BCBB9:;ABA=@AAA??>>8749887
@L7FAS:00791:00247
CGTGTCTCTAGGCACAGGATTTTGTGTAG
+
CBC@BCBC::9=@=>@B>BBAB7BBB@AA
@L7FAS:00793:00212
CGTGTCTCTAGGCACAGGATTTTGTGTAG
+
BBBDCDCC@?@@BB?:@@9999/9@?@BC
@L7FAS:00794:00219
CGTGTCTCTAGGCACAGGATTTTGTGTAG
+
CCBABBCC@@@@AC?@@>9944/9>>ABE
@L7FAS:00794:00233
ACGAGTGCGTTCCCCATGTCGTAGGTACTC
+
??BBBBBBCC?BAA9@>>?ABA>A?::;@D
@L7FAS:00795:00219
TGATACGTCTCCTTCCTTAGTTACTTCA
+
BBBBBBCCCCB@C@C?B?BBB>B?@@CB
@L7FAS:00796:00209
TCTCTATGCGCTCCACATGTCTAAGGT
+
CBBB::<CCCCCDDBABAAAA??=@AB
@L7FAS:00798:00202
TACTGAGCTACACACACAGAAA
+
=@BBCGBAA<<<B999?11-8+
@L7FAS:00798:00244
ACGCTCGACATGCCAGTACA
+
499>?>>B?99--+--,,,8
@L7FAS:00799:00221
TAAGTTAATTCAGCCCTCGCCCATGACGAAGGTATTC
+
91,11-1,/,/////+4444;5484999924999656
@L7FAS:00799:00248
TCTCTATGCGCTCCACATGTCTA
+
//19A>=>@999924;4449949
@L7FAS:00751:00270
TGATACGTCTCCTTCCTTAGTTACTTCA
+
BCB?BBCCCDB@B@C@B@BBB?BAC@CC
@L7FAS:00757:00272
CGTGTCTCTAGGCACAGGATTTTGTGTAG
+
AACCBCDB??><@=9:@;9999/9>>>@@
@L7FAS:00758:00262
TACTGAGCTACACACACAGAAAGATTGGT
+
BBBACCCCABBCCC@=>?887/8=<:??B
@L7FAS:00764:00260
AGCACTGTAGCTGTCATTAGTTACTTGT
+
<<CCCBB@AACCCCCAA>A==;=@B>BC
@L7FAS:00771:00277
TGATACGTCTCCTTCCTTAGTTACTTCA
+
CCDABBBDBCD@C@D@C@BBB?BAA?AB
@L7FAS:00774:00256
ACGCTCGACATGCCCAGGTACAGGAG
+
BC@@@CBBBCCCBC>@@@@DDDC@CC
@L7FAS:00775:00252
TCTCTATGCTCTCCACATGTCTAAGGT
+
EBCBBBB9==CFD@DCC?AAABB>B@B
@L7FAS:00776:00257
ATCAGACACGGACACAGCAGAACA
+
=@BCBCBCCC===49999998498
@L7FAS:00778:00297
TCTCTATGCGCTCCACATGTCTAAGGT
+
B9<<BBBCCCBCEAC??@BBA>?=A@B
@L7FAS:00780:00282
CGTGTCTCTAGGCACAGGATTTTGTGTAG
+
BBCBCCBC9:;?AB@???9999/9>>99<
@L7FAS:00784:00286
TACTGAGCTACACACACAGAAAGATTGGT
+
B?@?CEDCBBBABC@9>?888/87747?A
@L7FAS:00785:00264
ACGAGTGCGTTCCCCATGTCGTAGGTACTC
+
BAB@AACB@;2444/9999@A@>?:?:;;B
@L7FAS:00789:00267
ACGAGTGCGTTCCCATGTCGTAGGTACTC
+
BBB??BBCBC@FC?B????AA@?=?;;;B
@L7FAS:00792:00288
CGTGTCTCTAGGCACAGGATTTTGTGTAG
+
BBC@BCBB99:6:@=??>9999/9??AAA
@L7FAS:00793:00295
ACGCTCGACATGCCCAGGTACAGGAGACTTCCCG
+
DBBB@A?==AAAAA<BB>BBAAA=@;;;?;>?:8
@L7FAS:00796:00258
TAGGTATCAGCCTCCCCATGACGAAAGGTATTCC
+
BBCC@AADB@@=4444,99?99994-42444242
@L7FAS:00796:00259
ACGCTCGACATGCCCAGGTACAGGAG
+
BB@@@CBDBCCCCC=BB?ABDCB@BB
@L7FAS:00796:00290
TAGTATCAGCCTCGCCATGACGAAGGTATTCC
+
BBC@AAC@@@@@A@C=@>A@@9959<994282
@L7FAS:00798:00299
TCTCTATGCGCTCCACATGTCTAAGGT
+
B?AAAAACECCCFABBBABA@998;=@
@L7FAS:00799:00279
TCTCTATGCGCTCCACATGTCTAAGGT
+
DCCBAA?BDBBBD@BBCBBBC998<AC
@L7FAS:00750:00319
CGTGTCTCTAGGCACAGGATTTTGTGTAG
+
CCBBCCBB??@=@@BBC@A@AA6@AAAB=
@L7FAS:00751:00312
ACGCTCGACGATGCCCAGGTTACAGGAG
+
998894444444444-449773444844
@L7FAS:00752:00336
ATCAGACACGGACACAGCAGAACACAC
+
BBBB??@CCE;:<CCA@@CBC?C@@>B
@L7FAS:00764:00318
ATATCGCGAGGGTATGGAAGACTCTATA
+
B@@??CD><<N@@@@@6;7<BBAC;:9=
@L7FAS:00765:00323
TGATACGTCTCCTTCCTTAGTTACTTCA
+
CCBBCCAA@AB59695959>>899489:
@L7FAS:00772:00313
CGTGTCTCTAGGCACAGGATTTTGTGTAG
+
BBCCBCCC???=@A?:@@9999/9?>@BA
@L7FAS:00774:00311
ATATCGCGAGGGTATGGAAGACTCTATA
+
BBBBBA=?=??<>@BD?B?BAA???;>;
@L7FAS:00775:00303
TAGTATCAGCCTCGCCATGACGAAGGTAATCC
+
AADBBBC?@@@@@@B=@AB?@;;7<<@A>9;5
@L7FAS:00780:00325
TGATACGTCTCCTTCCTTAGTTACTTCA
+
BBBAAACCCCB@@@BAC@C??=>A?@CC
@L7FAS:00783:00316
AGCACTGTAGCTGTCACTAGTTACTTGT
+
BABDFBBAAACBBBABCCBBB@FCC>@A
@L7FAS:00784:00306
TCTCTATGCGCTCCACATGTCTAAGGT
+
BABBBBBBCECCC?AABBC@B998<?A
@L7FAS:00784:00312
ACGCTCGACATGCCCAGGTACAGGAG
+
BBAABC@@ACCCCC>@@=@BCCC@AB
@L7FAS:00787:00326
ATATCGCGAGGGTATGGAAGGCTCTATAGAGG
+
BC@@@CCBBAC>DBCC:99;?BBA@??BA?@@
@L7FAS:00787:00333
TCTCTATGCGCTCCACATGTCTAAGGTACTG
+
CBCC@@ACCBCCD@CBBDCCDBB@C@B=>?;
@L7FAS:00791:00330
TAGTATCAGCCTCCCCATGACGAAGGTATTCC
+
=<CAAAECAC@BCCD9@=9:?9959>999<@6
@L7FAS:00796:00318
ATCAGACACGGACACAGCAGAACACAC
+
BDB@@?BBCC;;<CCBBBB@B6;7:7=
@L7FAS:00798:00329
TCTCTATGCGCTCCACATGTCTAAGGT
+
@@CC;;<CDAACFADAAACCC;;9<@@
@L7FAS:00799:00314
ATCAGACACGGACACAGCAGAACACAC
+
BACA;<<CCC@CCBB@?>>?@>B@@?C
@L7FAS:00756:00379
TACTGAGCTACACACACAGAAAGATTGGTGC
+
;<;A@A>?994//////8/..-7>>>A?@@9
@L7FAS:00759:00364
TCTCTATGCGCTCCACATGTCTAAGGT
+
99@AECCCDCCCD?CEEDCAAAD@CA<
@L7FAS:00771:00394
AGCACTGTAGCTGTCACTAGTTACTTGT
+
BBCCCECCCCCCABBBBCBBB?BBB?BC
@L7FAS:00779:00365
TAGTATCAGCCTCGCCATGACGAAGGTATTCC
+
>=B;:>BBBB@BCCC;;;>=@9969;994<>4
@L7FAS:00781:00364
ACGCTCGACATGCCCAGGTACAGGAG
+
BB9;;C@CABBABB<;;7;;<ACEDC
@L7FAS:00782:00379
AGCACTGTAGCTGTCACTAGTTACTTGT
+
BBCBBBBBABCCCD@@@BBBB<??B@CC
@L7FAS:00786:00357
ATCAGACACGGACACAGCAGAACACA
+
CBBBBBBBB@=@@;;9=>>>>49887
@L7FAS:00796:00393
ATATCGCGAGGGTATGGAAGACTCTAT
+
A@BAABAAABB>@@@A=@=@AA?@?<=
@L7FAS:00797:00399
ATCAGACACGGACACAGCAGAACACAC
+
BBBB@@@BBC;;<BBAA@@><497<<?
@L7FAS:00752:00431
CGTGTCTCTAGGCACAGGATTTTGTGTAG
+
BBCCCB@@99948@>>?>BBCC9CCBAA<
@L7FAS:00754:00433
ATATCGCGAGGGTATGGAAGACTCTATA
+
CC?FACCDCCC@A@AB895;>>=@??<>
@L7FAS:00755:00419
ACGAGTGCGTTCCCCATGTCGTAGGTACTC
+
BBBABBBBCD@BCD9B?@?ACA@A?::;@C
@L7FAS:00755:00420
TCTCTATGCGCTCCACATGTCTG
+
=;<;;<<@DCBBB9;<<<CCDCB
@L7FAS:00757:00427
CGTGTCTCTAGGCACGGATTTTTTTTGTGTAG
+
9<<<<AADBBB>>@>?599999999$9BAABB
@L7FAS:00757:00443
ATATCGCGAGGGTATGGAAGACTCTATA
+
BABCBBBA?@CC;;<B9<8<@@BC@?=>
@L7FAS:00760:00443
ACGAGTGCGTTCCCACTGTCGTAGTACGTC
+
ABBBBBB@>?511,/8///662......44
@L7FAS:00760:00444
TGATACGTCTCCTTCCTTAGTTACTTCA
+
CCBAABCBBEC@D@C?B?BFC?DCBA@@
@L7FAS:00764:00401
TGATACGTCTCCTTCCTTAGTTACTTCA
+
CEBBBBBDAAA?B>B=?=?BB@CCDACC
@L7FAS:00765:00417
TGATACGTCTCCTTCCTTAGTTACTTCA
+
BCCABB@AACD@CAD@C?BDA?BBB@BA
@L7FAS:00766:00425
TAGTATCAGCCTCGCCATGACGAAGGTATTTTCC
+
==BAEBCCBC@BABB>B@:?A;959599999/42
@L7FAS:00771:00437
ATATCGCGAGGGTATGGAAGACTCTATAGAA
+
B>?ABDBA9991999>;>;>><8886390./
@L7FAS:00772:00446
AACAGACACGGACACAGCAGAACA
+
9<@99<444;699@@;8;7677;;
@L7FAS:00773:00445
AGCACTGTAGCTGTCACTAGTTACTTGT
+
@@CCDCBCBBCBBCBBCCCCB?CCC>@A
@L7FAS:00775:00449
TGATACGTCTCCTTCCTTAGTTACTTCA
+
CCBBBBCCCCB@C@C?A@BBB>@AD@AB
@L7FAS:00777:00424
AGCACTGTAGCTGTCACTAGTTACTTGT
+
BBCCDDCCCCCBBCBBDCCBB@CCC>@A
@L7FAS:00777:00442
CGTGTCTCTAGGCACAGGATTTTGTGTAG
+
BBCBCCDD::;?BCCCC@A@@@6@@@BCD
@L7FAS:00782:00413
TGATACGTCTCCTTCCTTAGTTACTTCA
+
CCC@?ADGBBD?B@B=@=@BB?CBCBCC
@L7FAS:00786:00407
CGTGTCTCTAGGCACAGGATTTTGTGTAG
+
BBCCCCBA99:68@@??<9999/9@@99<
@L7FAS:00788:00431
CGTGTCTCTAGGCACAGGATTTGTGT
+
CBEGBDCCBBB>@BABB>@BB19<9>
@L7FAS:00792:00409
TAGTATCAGCCTCGCCATGACGAAGGTATTC
+
CBCCDCBBAB@==;;59?@>>9969<94488
@L7FAS:00799:00445
CGTGTCTCTAGGCACAGGATTTGTGTAG
+
CBCBCDBC::<?AA999<99919>>@A@
@L7FAS:00750:00461
ACGCTCGACATGCCCAGGTACAGGAG
+
BE9::CBBBBCCED@A?>?AABDACB
@L7FAS:00753:00456
CGTGTCTCTAGGCACAGGATTTTGTGTAG
+
BBCBCCCCAA?=@A==@@AAAA7BBBBBA
@L7FAS:00753:00497
ATCAGACACGGACACAGCAGAACAC
+
BAAB99<@@A>A@999999885988
@L7FAS:00765:00487
TGATACGTCTCCTTCCTTAGTTACTTCA
+
BBB@BBCDBBB@C@B@B@BBB@CCC@CC
@L7FAS:00767:00491
TCTCTATGCGCTCCACATGTCTAAGGT
+
CCCC@@ABECCDC@CBBCD@@996;=@
@L7FAS:00770:00457
TAGTATCAGCCTCGCCATGACGAAGGTATTCC
+
BBC@AACCBB@CBBB=@@?@B;97<<>?>=A<
@L7FAS:00771:00481
CGTGTCTCTAGGCACAGGATTTTGTGTAGA
+
AAABACBC?996:>=??<>>>>4>>>>>99
@L7FAS:00776:00452
TAGTATCAGCCTCGCCATGACGAAGGTATTCC
+
A=B;;>C=<<A9;9959111<11-/5///,42
@L7FAS:00779:00464
ATATCGCGAGGGTATGGAAGACTCTAT
+
CC@?@BBCAAA?BBCB@B@BAA>>B@B
@L7FAS:00781:00454
ACGAGTGCGTTCCCCATGTGGTAGGTACTC
+
<<CBBBB@995999,48==?>?31014349
@L7FAS:00782:00453
ACGCTCGACATGCCCAGGTACAGGAG
+
BBBAABBCCCBA==:4747??=A@@B
@L7FAS:00783:00491
ACGAGTGCGTTCCCCATGTCGTAGT
+
CCBA@AC??@5499/944/662,,,
@L7FAS:00786:00452
TAGTATCAGCCTCGCCATGACGAAGGTATTCC
+
BBC;:=DA@@@@@@A799>?@99542444242
@L7FAS:00786:00454
TACTGAGCTACACACACAGAAAGATTGGT
+
AABCCCCCBBCCCCBA>A777,8==?C@C
@L7FAS:00787:00453
TACTGAGCTACACACACAGAAAGATTGGT
+
BAAABCBBBBBBDBCB;;333,8<<:=<A
@L7FAS:00789:00453
CGTGTCTCTAGGCACAGGATTTTGTGTAG
+
BBC@BCBB@@@?AE@@B?9999/8>>>@A
@L7FAS:00791:00475
TCTCTATGCGCTCCACATGTCTAAGGTAA
+
44:99<<DFCCCCC;;;999@11,/,/1,
@L7FAS:00755:00544
ACGCTCGACATGCCCAGGTACAGGAG
+
BBCCCCABA@@44409<;>?A@C@CC
@L7FAS:00759:00549
TGATACGTCTCCTTCCTTAGTTACTTCA
+
ECB@@@CDBBB@C@B@B@BBB?CCC@CB
@L7FAS:00776:00544
TCTCTATGCGCTCCACATGTCTAAGGT
+
994444>@A@A@B=ACCDDDBBC@B@B
@L7FAS:00784:00516
TAGTATCAGCCTCGCCATGACGAAGGTAATCC
+
@?C@AAC@@A@BCBC?@@?@@9969594:>>;
@L7FAS:00750:00599
AGCACTGTAGCTGTCACTAGTTACTTGT
+
BCNCCBDB>;;BBCCBBB><;8<;<?CC
@L7FAS:00757:00572
TCTCTATGCGCTCCACATGTCTAAGG
+
CAAA<;<CECCDCABBBCCAA??=@@
@L7FAS:00761:00569
TCTCTATGCGCTCCACATGTCTAAGGT
+
CDCC::>BDBBIC?B??@BCCBB?E@D
@L7FAS:00765:00557
TAGTATCAGCCTCGCCATGACGAAGGTATTCC
+
@BC;:<DA@@>B<==BCBBB?;;7<@<<<CL@
@L7FAS:00766:00581
CGTGTCTCTAGGCACAGGATTTTGTGTAG
+
BAAADBB@99:78@>@A@BEKDACCCAEE
@L7FAS:00770:00588
ATCAGACACGGACACAGCAGAACAC
+
BBBB??@BCB=?A;;999>>>5988
@L7FAS:00772:00575
CGTGTCTCTAGGTACAGGATTTTGTGTAG
+
BBCCCCBB???ABABAA=A@AA7;;;BBB
@L7FAS:00774:00567
TAGTATCAGCCTCGCCATGACGAAGGTATTCC
+
A>C?AAB;;<?A@@C>A?@9999648844242
@L7FAS:00780:00581
ATATCGCGAGGGTATGGAAGACTCTAT
+
B::;@ACABBC?BA=A4959><68866
@L7FAS:00783:00593
TGATACGTCTCCTTCCTTAGTTACTTCA
+
>@CAACDEDCEABAB>A>999<999<?<
@L7FAS:00786:00596
AGCACTGTAGCTGTCACTAGTTACTTGT
+
@@CCEBBCCCFBCCCCBBA996;AA=AC
@L7FAS:00793:00582
TCTCTATGCGCTCCACATGTCTAAGGTA
+
B@AAA@@BCCBBCAC<<<CBBBC@A>@@
@L7FAS:00796:00595
TAGTATCAGCCTCGCCATGACGAAGGTATTCC
+
==B?AABBBA@@@@A;@>@>?9964<944992
@L7FAS:00798:00588
CGTGTCTCTAGGCACAGGTTTTTGTGTAG
+
BBC@BDBC999;?@99969999-9@@>>;
@L7FAS:00799:00582
TGATACGTCTCCTTCCTTAGTTACTTCA
+
CCCBBBBCFFC?E?B@B@BBB=AAC@CB
@L7FAS:00754:00633
ATCAGACACGGACACAGCAGAACACA
+
CBB?@@@BBB:;<BB@@@A>@;@7:7
@L7FAS:00756:00627
AGCACTGTAGCTGTCACTAGTTACTTGT
+
@?CBCBBABCCBBCBBCCCBB@BBB@CD
@L7FAS:00757:00601
TCTCTATGCGCTCCACATGTCTAAGGT
+
BBBA:9<CBBBEDC@A@@DBB9;7;>@
@L7FAS:00764:00623
TACTGAGCTACACACACAGAAAGATTGGT
+
BBAABDCCBB>??CCCBC9995;@;>@@?
@L7FAS:00772:00615
TGATACGTCTCCTTCCTTAGTTACTTCA
+
BBBBBBBCCCC@C?B>@>@BB@B@C@@@
@L7FAS:00773:00629
TGATACGTCTCCTTCCTTAGTTACTTCA
+
BBBAAACCCCC@B@B@B@BCB?AAA>A@
@L7FAS:00776:00649
ATATCGCGAGGGTATGGAAGACTCTA
+
BABBBBBBBBDA??@C=@;@??????
@L7FAS:00779:00633
CGTGTCTCTAGGCACAGGATTTTGTGTAG
+
BBCEDCBB???=@A?B@<9999/9AA@CB
@L7FAS:00780:00616
TGATACGGTCTCCTTCCTTAGTTACTTCA
+
=>=99<@@GCCC@C?B?A=>99599><>>
@L7FAS:00781:00607
TGATACGTCTCCTTCCTTAGTTACTTCA
+
=>>@>@AGADB@A?AAC?BBCABBCA@<
@L7FAS:00782:00631
TCTCTATGCGCTCCACATGTCTAAGGT
+
=@?AAAACECDCE@C@AAEB>=C@C@<
@L7FAS:00782:00636
CGTGTCTCTAGGCACAGGATTTTGTGTAG
+
@ACECB>B99:4:>99<=@@AA7BABBCA
@L7FAS:00786:00616
ATATCGCGAGGGTATGGAAGACT
+
BB???BBBBBD>B@@@<><?88:
@L7FAS:00787:00603
ACGAGTGCGTTCCCCATGTCGTAGGTACTC
+
CBBBBBCBB@2944-8999AAA>?;:;<@C
@L7FAS:00789:00614
TCTCTATGCTCCACATGTCTAAGGT
+
BBCB:9<@ABC>@ABCCBA;;79?9
@L7FAS:00792:00622
ATCAGACACGGACACAGCAGAACACA
+
BBBB::;AAC=@AA@@>=888;>887
@L7FAS:00750:00651
AGCACTGTAGCTGTCACTAGTTACTTGT
+
<;CDEBBBACB@AD@BCDCBB@BDC@CD
@L7FAS:00750:00663
AGCACTGTAGCTGTCACTAGTTACTTGT
+
BBCFGABCCCBBBECBCDCBB8;;B>BC
@L7FAS:00766:00682
TAGTATCAGCCTCGCCATGACGAAGGTATTCC
+
@@C::<CBBB@?ABA=>@@?@9959<999=@;
@L7FAS:00766:00698
AGCACTGTAGCTGTCACTAGTTACTTGT
+
BDBCCBBBBBAAAFDDBBBBB89<>699
@L7FAS:00766:00699
ACGAGTGCGTTCCCATGTCGTAGGTACTC
+
BBBABCB;99244-44449>931013337
@L7FAS:00772:00658
AGCACTGTAGCTGTCACTAGTTACTTGT
+
>BA=BCA<<<CAAACCCAAAC@BAA>AI
@L7FAS:00772:00667
TCTCTATGCGCTCCACATGTCTAAGGT
+
BABB::<CDCECE@B??@CCC??=@@@
@L7FAS:00776:00663
ATATCGCGAGGGTATGGAAGACTCTA
+
=;?@@A?@9;;7;>?F>B>B;:::B@
@L7FAS:00776:00696
TAGTATCAGCCTCGCCATGACGAAGGTATTCC
+
@?C::<DA@A@BABB9;9B@A99596998;>4
@L7FAS:00791:00679
TGATACGTCTCCTTCCTTAGTTACTTCA
+
AAB@AACFCCB@C@D?B?BCBB@@@?CB
@L7FAS:00795:00688
TACTGAGCTACACACAACAGAAAAGATTGGT
+
>999999@11/6,1//,///...*.979A?C
@L7FAS:00798:00691
ACGCTCGACATGCCCAGGTACAGGAG
+
BA???C@AAECBBB=@@=@CCCC@CC
@L7FAS:00753:00713
TACTGAGCTACACACACAGAAAGATTGGT
+
BCBBCCCC@@?@AB@=>@888/87747>A
@L7FAS:00757:00720
TACTGAGCTACACACACAGAAAGATTGGT
+
==BBCBBB@?@AAA?>?@988/887;??B
@L7FAS:00762:00715
TCTCTATGCGCTCCACATGTCTAAGGT
+
99:<CCBCDCCABDA;;<C><<B?A?;
@L7FAS:00765:00717
TGATACGTCTCCTTCCTTAGTTACTTCA
+
@CB@@A<=<ABBB=@=@<99959;B?BA
@L7FAS:00765:00732
ATCAGACACGGACACAGCAGAACACAC
+
HBCB@@@BCC=AACCDCBCCB@C@>=B
@L7FAS:00765:00737
TACTGAGCTACACACACAGAAAGATTGGT
+
DBAACCEC??@CBB@@>@888/8==:?@C
@L7FAS:00766:00708
ATCAGACACGGACACAGCAGAACACA
+
CABB@@@BCC=@@@>9999>>69887
@L7FAS:00769:00727
CGTGTCTTAGGCACAGGATTTTGTGTAG
+
CDCCCCB@A?>B@????0111+000:;@
@L7FAS:00771:00709
TACTGAGCTACACACACAGAAAGATTGGT
+
C@AADDCCBBAAGCA=>?887/8=<:=;?
@L7FAS:00773:00713
ACGAGTGCGTTCCCCATGTCGTAGGTACTC
+
BBBBBBDB>;2444/999;DCB??:?;;;B
@L7FAS:00774:00701
TACTGAGCTACACACACAGAAAGATTGGT
+
DBAABCCCBB@@AAAABB>??:???>BAC
@L7FAS:00776:00746
ACGAGTGCGTTCCCCATGTCGTAGGTACTC
+
BBBA?ABDCF=@==6@;;;BCB??::;;;B
@L7FAS:00783:00746
AGCACTGTAGCTGTCACTAGTTACTTGT
+
A@CCCDCBBECBCCCCCCCBA?ABB?CD
@L7FAS:00789:00743
TCTCTATGCGCTCCACATGTCTAAGGT
+
A@@ACAABEDDDC@B@FACECAA=AA;
@L7FAS:00790:00709
TAGTATCAGCCTCGCCATGACGAAGGTATTCC
+
BBC::<C@@@?@A;;59>>=?9959<944282
@L7FAS:00790:00744
CGTGTCTCTAGGCACAGGATTTTGTGTAG
+
BADDCCBB99;=?@>?>69999/9@@AA=
@L7FAS:00793:00718
TGATACGTCTCCTTCCTTAGTTACTTCA
+
DCC::<CCCDCEA@B@CC@A@@BCBCCC
@L7FAS:00754:00762
ATCAGACACGGACACAGCAGAACACAC
+
BCCBBBABCB==@@==>>>>>;>8877
@L7FAS:00754:00773
ATCAGACACGGACACAGCAGAACA
+
BBBB::<BBA>@?99999>98598
@L7FAS:00756:00792
TAGTATCAGCCTCGCCATGACGAAGGTATTCC
+
BAAAAADCCC@BABB@BABBA;;79<@?@@C>
@L7FAS:00758:00777
TGATACGTCTCCTTCCTTAGTTACTTCA
+
CBB?@ABCCCD?D?B?A>ABB>BBCACC
@L7FAS:00763:00780
ATCAGACACGGACACAGCAGAACAC
+
BBBB99;@AA?A@@@9999984988
@L7FAS:00765:00797
AGCACTGTAGCTGTCACTAGTTACTTGT
+
<<GDDBBCCCCBCEBBCDBCC>ABB@CC
@L7FAS:00768:00780
CGTGTCTCTAGGCACAGGATTTTGTGTAG
+
BBABBCHB99:=?A=?><>>>>4>??;<>
@L7FAS:00771:00752
TGATACGTCTCCTTCCTTAGTTACTTCA
+
CCBAAABCBCB@C?B@B@B998;@@=AC
@L7FAS:00773:00773
CGTGTCTCTAGGCACAGGATTTTGTGTAG
+
BBCCCEBB99:68@>?>69999/99@>@A
@L7FAS:00774:00771
TGATACGTCTCCTTCCTTAGTTACTTCA
+
CBB?@ABCCCB@B@E@B@BBB>BBB?BB
@L7FAS:00777:00772
CGTGTCTCTAGGCACAGGATTTTGTGTAG
+
CCCGDDBB@?@=?@>>?69999/9@@@C=
@L7FAS:00781:00760
TCTCTATGCGCTCCACATGTCTAAGGT
+
4444;>@ACAACDCBAB<<<>==;>:1
@L7FAS:00781:00771
TGATACGTCTCCTTCCTTAGTTACTTCA
+
DCD???CCBBA@C@B?B?BAB?BCC@CB
@L7FAS:00782:00755
ACGCTCGACATGCCAGGTCACAGGAG
+
@ACCCCBA@:;1-+--*,,,..3361
@L7FAS:00782:00760
AGCACTGTAGCTGTCACTAGTTACTTGT
+
BBBCDBBBCDBBBBBBCDBBB?BBB@BC
@L7FAS:00784:00767
ATCAGACACGGACACAGCAGACA
+
BBBB??@AAB>@B99911110/.
@L7FAS:00785:00797
TGATACGTCTCCTTCCTTAGTTACTTCA
+
=@BBBBCCCCC@C@B>=<=@99A@@;@B
@L7FAS:00791:00762
TGATACGTCTCCTTCCTTAGTTACTTCA
+
AACBBBECCCC>@>A@C@BDDACGBABA
@L7FAS:00792:00788
TCTCTATGCGCTCCACATGTCTAAGGT
+
A>A<;<;9DC9<<7;?@;@<99?5424
@L7FAS:00798:00795
ACGCTCGACATGCCCAGGTACAGGAG
+
BB@??CECC??BCC>BB@BBCCC@BC
@L7FAS:00752:00822
ATATCGCGAGGGTATGGAAGACTCTATA
+
BBCB@@@B::@7899>4969><666633
@L7FAS:00754:00845
AGCACTGTAGCTGTCACTAGTTACTTGT
+
;ABBGCCCECBDDDCBBD>=8;@>?<@@
@L7FAS:00759:00811
CGTGTCTCTAGGCACAGGATTTGTGTAGA
+
BBBDCCBB>>?BCCAC@111=8111682,
@L7FAS:00759:00816
TAGTATCAGCCTCGCCATGACAGGTATTCC
+
B@C;;<B<;9=>>9959?999949444242
@L7FAS:00763:00815
ATATCGCGAGGGTATGGAAGACTCTAT
+
BB@@?B@?9@@<==>A7;8<BBBBB@;
@L7FAS:00764:00821
TCTCTATGCGCTCCACATGTCTAAGGTA
+
94444444;1;;BA2211>994424244
@L7FAS:00765:00839
CGTGTCTCTAGGCACAGGATTTTGTGTAG
+
BBCCECBB99;>AA=?><9999/9AA9<<
@L7FAS:00765:00849
CGTGTCTCTAGGCACAGGATTTGTTGTAGTAGG
+
@@DACCBCBB@>;44::244=-4/,//7////,
@L7FAS:00770:00835
AGCACTGTAGCTGTCACTAGTTACTTGT
+
??BCECCCDFCCDDBBCBBBB>AAC@CB
@L7FAS:00772:00825
AGCACTGTAGCTGTCACTAGTTACTTGT
+
@AHDDCCDCCBBBCCCBCCBC>AAC@CG
@L7FAS:00773:00843
ATATCGCGAGGGTATGGAAGACTCTATA
+
BA@@?BBAABCABBBB<?=@BBBBAA==
@L7FAS:00775:00800
ATCAGACACGGACACAGCAGAACACAC
+
CBBB@@:;=C?BCCCBA@@>>;>887>
@L7FAS:00777:00832
TGATACGTCTCCTTCCTTAGTTACATTCA
+
CCB;<<BA?@C896969699<::11/788
@L7FAS:00781:00834
ACGCTCGACATGCCCAGGTACAGGAG
+
9=:<;@@@9<999B9A?>??;<;=@;
@L7FAS:00787:00825
TGATACGTCTCCTTCCTTAGTTACTTCA
+
CCCBBBBCCDB@B?B@B@ABB?AAC@@@
@L7FAS:00787:00836
TACTGAGCTACACACACAGAAAGATTGGT
+
BAAACCCCABBBBBDB@B:::8;CB?C@C
@L7FAS:00787:00843
TACTGAGCTACACACACAGAAAGATTTGGT
+
>>@ABDBBBBAAAC@=>@888/8777.:>?
@L7FAS:00791:00803
ACGCTCGACATGCCCAGGTACAGGA
+
@@9==@;;<<<BBC=BA?@?ACBA9
@L7FAS:00791:00844
AGCACTGTAGCTTTCACTAGTTATTTGTGTGC
+
BBDCFCB=:?999-9B@>ABB=@@CACCDC@@
@L7FAS:00793:00804
TCTCTATGCGCTCCACATGTCTAAGGT
+
CBCC::=CCCCDDDAA?ADDCCD?BA<
@L7FAS:00793:00820
TAGTATCAGCCTCGCCATGACGAAGGTATTCC
+
@=DCABBA@B>BBBCCCCCBB:;79=;9<CB=
@L7FAS:00795:00811
TACTGAGCTACACACACAGAAAGAATTGGT
+
44=>CICCBB9;<@@@@<88@:80,0,.,.
@L7FAS:00795:00815
ATATCGCGAGGGTATGGAAGACTCTA
+
BBBBBAACAAA=@=@C;>;????AAB
@L7FAS:00798:00810
ATCAGACACGGACACAGCAGAGAC
+
BBBBAABCCC=?AA@@@@B@AA:7
@L7FAS:00799:00836
TCTCTATGCGCTCCACATGTCTAAGGT
+
44:9A=BBBBB;;:9>>9=<<;B<99>
@L7FAS:00750:00866
ACGCTCGACATGCCCAGGTACAGGAG
+
@>>??BBBBBBCCC@AA?A@DCCAAA
@L7FAS:00755:00859
ATCAGACACGGACACAGCAGAACACA
+
BBBB99;;<B5<;BA999988;A??@
@L7FAS:00755:00889
CGTGTCTCTAGGCACAGGATTTGTGTAG
+
BA@@BCBC9:;=@B@BA<99909DD@A?
@L7FAS:00756:00869
TGATACGTCTCCTTCCTTAGTTACTTCC
+
CDCAABBGAAC=?C@>B?BGBCCAACCA
@L7FAS:00757:00899
TAGTATCAGCCTCGCCATGACGAAGGTATTCC
+
@=B;;<BB@@@@@AA@CBAAA;;59<;9<=@<
@L7FAS:00762:00855
TGATACGTCTCCTTCCTTAGTTACTTCA
+
BBBAAABEBFC@B@B@B@CDDDHFC@CA
@L7FAS:00762:00884
TCTCTATGCGCTCCACATGTCTAAGGT
+
994;=>@ACBCBB@BEDDDC@?ADC@C
@L7FAS:00763:00860
GATCAGACACGGACACAGCAGAAC
+
8;B@A@AACDC@CCB>/11---+-
@L7FAS:00763:00861
ACGAGTGCGTTCCCATGTCGTAGGTACTC
+
??@@CB@@>>599048887>>;8:?;;;B
@L7FAS:00763:00866
TGATACGTCTCCTTCCTTAGTTACTTCA
+
BBBAABCBBAB@B@CCB@A;<9<@@?A9
@L7FAS:00771:00877
CGTGTCTCTAGGCACAGGATTTGTGTAGA
+
CBCCCCBBA@ABCCCBA699919988;7/
@L7FAS:00774:00897
AGCACTGTAGCTGTCACTAGTTACTTGT
+
ABCCA@CBBBBBBCCCADB99299959B
@L7FAS:00776:00882
ATCAGACACGGACACAGCAGAACACAC
+
AACBDBBCCB?BCBB=@@@>@=@?@?C
@L7FAS:00781:00869
TCTCTATGCGCTCACATGTCTAAGGT
+
//////64//7/1/664444//,/,/
@L7FAS:00784:00877
AGCACTGTAGCTGTCACTAGTTACTTGT
+
;<BBABCBCCCCFE@@ACCBA=@??<>B
@L7FAS:00789:00852
TACTGAGCTACACACACAGAAAGATTGGT
+
C?AACECDAA@@AC@=>@988/8@><@?B
@L7FAS:00794:00871
ATCAGACACGGACACAGCAGAACACA
+
BABBABBBCC=?ABAA@@@>?498::
@L7FAS:00797:00858
TCTCTATGCGCTCCACATGTCTAAGGT
+
CCCBDBAB=<>CHDCACDFCDBC?A>A
@L7FAS:00797:00865
CGTGTCTCTAGGCACAGGATTTTGTGTAG
+
CCCDDBAC99;7;@>?>69999/9>>AAA
@L7FAS:00752:00935
ATCAGACACGGACACAGCAGAACACAC
+
BBBBAABBBC;:<CBA@@@>@;>787:
@L7FAS:00753:00923
TGATACGTCTCCTTCCTTAGTTACTTCA
+
CCBBBBFECCC>@>A@DCCCCCECCCDA
@L7FAS:00758:00930
ACGCTCGACATGCCCAGGTACAGGAG
+
BB:::C@@ABCCDC>AA>AACCC@BB
@L7FAS:00759:00940
TACTGAGCTACACACACAGAAAGATTGGT
+
AABBCCDDBB@@ADB>>C988/88747<>
@L7FAS:00761:00915
AGCACTGTAGCTGTCACTAGTTACTTGT
+
BBCCDB@CDDBBCCBBBDBBC@CCE@AA
@L7FAS:00761:00938
ACGCTCGACATGCCCAGGTACAGGAG
+
BB@??BCCCBBCCC>B?>@BCCC@BB
@L7FAS:00762:00938
ACGCTCGACATGCCCAGGTACAGGAG
+
BB999AAAACCCCC>@@=@CDCC@DB
@L7FAS:00762:00947
TACTGAGCTACACACACAGAAAGATTGGT
+
=@BBBEBHBB?@A@999@98803763136
@L7FAS:00763:00918
ATCAGACACGGACACAGCAGAACACAC
+
BCBBA@ACDC?BBCC?===>@<@???A
@L7FAS:00764:00934
ACGCTCGACATGCCCAGGTACAGGAG
+
BB@?@CABABBCBD@@?=@ACCC@BB
@L7FAS:00771:00928
ATCAGACACGGACACAGCAGAACACA
+
BBBBBABCCC=@AC@==>=9849887
@L7FAS:00774:00927
AGCACTGTAGCTGTCACTAGTTACTTGT
+
<<CCCCCBCDCBBCBCDCCBB=AAC@CD
@L7FAS:00775:00932
TAGTATCAGCCTCGCCATGACGAAGGTATTCC
+
4;BCFCCGCC@AAACACCC@A<;9=A@@ACD=
@L7FAS:00785:00910
TTTCTATGCGCTCCACATGTCTAAGGT
+
@@=BDBCDCECBB@::=BCCBBB>A?<
@L7FAS:00788:00918
ATCAGACACGGACACAGCAGAACA
+
BACBAABBBC?BB?=948=>>498
@L7FAS:00792:00930
ATATCGCGAGGGTATGGAAGACTCTATAAAG
+
BBBB>=9:44409AAB?B?B:;:???6772/
@L7FAS:00794:00928
TAGTATCAGCCTCGCCATG
+
BBDCCA@>4/,////77//
@L7FAS:00796:00923
TCTCTATGCGCTCCACATGTCTAAGGT
+
B@AACCCCFCCCD@BABBCCC??=@?@
@L7FAS:00796:00935
ACGCTCGATGCCCAGGTACAGG
+
B:;;CBB@999919969@@884
@L7FAS:00750:00963
TACTGAGCTACACACACAGAAAGATTGGT
+
A=AAECCCBCBBDBBA>B9:86;A@=BAD
@L7FAS:00750:00971
ACGAGTGCGTTCCCCATGTCGTAGGTACTC
+
BBBBBBCCB@6:44-9>>@CCA@A>:;;;C
@L7FAS:00752:00958
TACTGAGCTACACACACAGAAAGATTGGT
+
CBCBDDCCBAAAA?>>>@888/8=<:<==
@L7FAS:00754:00956
CGTGTCTCTAGGCACAGGATTTTGTGTAG
+
CCCCCDBB999;>>99959999-988894
@L7FAS:00754:00963
ATCAGACACGGACACAGCAGAACACAC
+
?>=?99;99@599>?999>>>;>8871
@L7FAS:00759:00971
TCTCTATGCGCTCCACATGTCTAAGGT
+
@@AAAABEDCCCD?A?@ABBC;;8;F;
@L7FAS:00762:00970
ATATCGCGAGGGTATGGAAGACTCTAT
+
BBBCA@??=@@<@@@B=@=@??@A??;
@L7FAS:00768:00976
ACGCTCGACATGCCCAGGTACAGGAG
+
CB@FACBBBB@>>>98848@CAB@CA
@L7FAS:00769:00999
TACTGAGCTACACACACAGAAAGATTGGTG
+
B?@@DECCBBBBDC@@>@888/8==:==@?
@L7FAS:00770:00961
CGTGTCTCTAGGCACAGGATTTTGTGTAG
+
@ACECCCC99:=@A=?>69999/9@@9<<
@L7FAS:00773:00968
AGCACTGTAGCTGTCACTAGTTACTTGT
+
?ACDDBCADABBBFECCAA@B>BBDBCC
@L7FAS:00787:00952
ACGAGTGCGTTCCCCATGTCGTAGGTACTC
+
BBBBBBBBBF@CBB9B;<:CCB@A>:;<<K
@L7FAS:00793:00971
ATCAGACACGGACACAGCAGAACACAC
+
BBBBBB@@@C:;<BB@@@BA@<@::9?
@L7FAS:00794:00960
ATCAGACACGGACACAGCAGAACACA
+
CCC>@@;;<@=>>F@999>8849>>=
@L7FAS:00751:01032
ATCAGACACGGACACAGCAGAACACA
+
BABB@?ACCB=@@?>999>>>;>887
@L7FAS:00756:01009
TCTCTATCCACATGTCTAAGGTACTG
+
BBCCCBBB79<A;;;BBE@A?@AA@8
@L7FAS:00756:01019
ACGAGTGCGTTCCCCATGTCGTAGGTACTC
+
BABBBBCBBA6:44/9>@@BCB??::;;;B
@L7FAS:00757:01006
TACTGAGCTACACACACAGAAAGATTGGTG
+
>=BACCCC@@@@AC?>>@98808>>;@?AB
@L7FAS:00776:01021
ACGCTCGACATGCCCAGGTACAGGAG
+
BA???EAAACCCCC>@@=@CCBC@BA
@L7FAS:00780:01014
TGATACGTCTCCTTCCTTAGTTACTTCA
+
CCC@?ADCCCD?A>B>B>BCC=AAEBCC
@L7FAS:00751:01054
ATCAGACACGGACACAGCAGAACAC
+
BBBBBABBBC=?AC@=998984988
@L7FAS:00758:01069
TGATACGTCTCCTTCCTTAGTTACTTCA
+
CCCAAACCBAB7;5;=@=@BC@CCC?BB
@L7FAS:00759:01057
AGCACTGTAGCTGTCACTAGTTACTTGT
+
@CCCDCDAAACCABACCCCA@=@9959@
@L7FAS:00759:01066
TACTGAGCTACACACACAGAAAGATTGGT
+
@9==BGB@A@@@;;9=B=?AB<>>EAC@B
@L7FAS:00761:01053
TAGTATCAGCCTCGCCATGACGAAGGTATTGACTG
+
>>A;:=BBBA@;;<A=@>@999964;944:44477
@L7FAS:00762:01099
AGCACTGTAGCTGTCACTAGTTACTTGT
+
@@DDECCBCCCBBCBCCEDAA=@@B@BC
@L7FAS:00770:01096
TCTCTATGCGCTCCACATGTCTAAGGT
+
CAAAAABBCCCBB?B@@ADBBBC>A>;
@L7FAS:00772:01056
ACGAGTGCGTTCCCCATGTCGTAGGTACTC
+
BBBBBECA9:2444/9>>@CCCAB?79;;C
@L7FAS:00780:01082
AGCACTGTAGCTGTCACTAGTTAATTGT
+
AFHCCCDEBDBDCDCCCBB?B<92459?
@L7FAS:00783:01060
TACTGAGCTACACACACAGAA
+
4444449:==>==@9=99479
@L7FAS:00787:01063
TCTCTATGCGCTCCACATGTCTAAGGT
+
44:;@@@CCCCCB@A99<BBBB@=@?;
@L7FAS:00792:01059
TGATACGATCTCCTTCCTTAGTTACTTCA
+
BAC68111/88;;?=??B?ECH@CCC@CC
@L7FAS:00796:01064
ACGCTCGACATGCCCAGGTACAGGAG
+
BCBABDA@ACBBBB=AA?BCDCC@CB
@L7FAS:00797:01068
ATATCGCGAGGGTATGGAAGACTCTAT
+
CAAABCDBBAC@?>@C896;@B?ABAB
@L7FAS:00799:01060
TACTGAGCTACACACACAGAAAGATTGGT
+
99<B@A@C@@@@<<<@@>100,1009:9:
@L7FAS:00751:01143
TGATACGTCTCCTTCCTTAGTTACTTCA
+
BBBBBBCECCDAC@B@B@BCB@B@?=@C
@L7FAS:00754:01144
ATCAGACACGGACACAGCAGAACACAC
+
CCCC;<;@BC=AAGC@@@@774988:A
@L7FAS:00755:01102
ACGCTCGACATGCCCAGGTACAGGAG
+
BABABBBBBCBBBB>?>=?BDCB@BB
@L7FAS:00764:01148
ACGAGTGCGTTCCCCATGTCGTAGGTACTC
+
BBBBBBBCCC?CBC9?BB?@B;;?;?;;;C
@L7FAS:00767:01142
TCTCTATGCGCTCCACATGTCTAAGGT
+
BABBCCCBCBBAB@AAABCCCBB@C@B
@L7FAS:00768:01149
TCTCTATGCGCTCCACATGTCTA
+
CCDD@?@CDBBCBABBB=:9999
@L7FAS:00782:01149
ACGCTCGACATGCCCAGGTACAGGAG
+
BABABCBGBCCCCDABB?A?B@A>@@
@L7FAS:00786:01135
AGCACTGTAGCTGTCACTAGTTACTTG
+
CCDCDBCCDDCBCFDBABBBBCECE9;
@L7FAS:00760:01161
TGATACGTCTCTTTCCTTAGTTACTTCAGTGC
+
BCDBBBCDBB:;;7;?C?BBA;>996994//,
@L7FAS:00771:01188
TACTGAGCTACACACACAGAAAGATTGGT
+
@>AACCDCBAAA@@?>>>98808>><ACC
@L7FAS:00780:01199
TACTGAGCTACACACCACAG
+
<9<B@999984444424444
@L7FAS:00782:01159
ATCAGACACGGACACAGCAGAACACAC
+
BABBBBBBCD>AAAA@@@B@B>BAAAB
@L7FAS:00784:01196
TGATACGTCTCCTTC
+
CCCBBBCGBBC>A>@
@L7FAS:00792:01159
TAGTATCAGCCTCGCCATGACGAAGGTATTCC
+
B@CCDCC?@@?@B@@=@>@>>9969;998;>5
@L7FAS:00795:01172
TGATACGTCTCCTTCCTTAGTTACTTCA
+
CACBBBCCDCC@B?C>A=@CGDCCCACC
@L7FAS:00796:01170
ATCAGACACGGACACAG
+
><?B9:<AAH=A@BA99
@L7FAS:00753:01226
ACGCTCGACATGCCCAGGTACAGGAGA
+
<<<CD>BB@891<<,10,,,,,,2///
@L7FAS:00767:01221
TGATACGTCTCCTTCCTT
+
DCC??@BCCCC@C@B@C@
@L7FAS:00767:01224
AGCACTGTACTGTCATTAGTTACTTGTGTGC
+
BBCDDCDAEABB@@A@>AAA>110,//66/4
@L7FAS:00786:01223
TAGTATCAGCCTCGCCATGACGAAGGTATTC
+
A@E;<=DAAA@@@@A>@@CBCBB<9994,*,
@L7FAS:00803:00098
CGTGTCTCTAGGCACAGGATTTTGTGTAG
+
BBCC::;CBBB@CCB@BABBBB8AABBCC
@L7FAS:00808:00096
TACTGAGCTACACACACAGAAAGATTGGT
+
BBE@@ECCBBA@ACCCBB@@?:@??>B?B
@L7FAS:00810:00096
CGTGTCTCTAGGCACAGGATTTTGTGTAG
+
BBC@BCBB?@??ABBDC?;;9949@@CCC
@L7FAS:00800:00103
TCTCTATGCGCTCCACATGTCTAAGGT
+
B<<<<<;@EB@<<:<AA@BB@@><994
@L7FAS:00801:00139
ATCAGACACGGACACAGCAGAACACAC
+
BCC@@AA@@B9<<CABBBBBBBCBBB?
@L7FAS:00802:00106
TCTCTATGCGCTCCACATGTCTAAGGT
+
949A<;9BCBACC9;=@@BBBA@=ACA
@L7FAS:00803:00102
AGCACTGTAGCTGTCACTAGTTACTTGT
+
@@BDAAACCCCBBCBEBCB999<CCACC
@L7FAS:00804:00120
TCTCTATGCGCTCCACATGTCTAAGGT
+
B:><A@ACEBBCDABABAGBBBB>B>;
@L7FAS:00805:00143
CGTGTCTCTAGGCACAGGATTTTGTGTAG
+
BBCBBCBB99:8;AAAB?9999/9@@>>9
@L7FAS:00806:00141
TCTCTATGCGCTCCACATGTCTAAGGT
+
AAAAAAADCCCCD@BBBDECC:99<@@
@L7FAS:00807:00109
ATATCGCGAGGGTATGGAAGACTCTATA
+
BB???CCDDCE>@=@@;@=@AAAB@?=>
@L7FAS:00808:00107
TGATACGTCTCCTTCCTTAGTTACTTCA
+
BCBAAACCCEC@C@B@C@CBB@ECD@CB
@L7FAS:00810:00106
TACTGAGCTACACACACAGAAAGATTAGGT
+
==AAAAAEBB@AA@ABBBAAB9000,00,/
@L7FAS:00812:00135
TACTGAGCTACACACACAGAAAGATTGGT
+
DBBBCFCCBA;<<C@>>@98808874;?D
@L7FAS:00812:00142
TAGTATCAGCCTCGCCATGACGAAGGTATTC
+
9944999<;98=94469>994:48988=999
@L7FAS:00813:00109
TCTCTATGCGCTCCACATGTCTAAGGT
+
?99<99;A><<CB89<<9?>>9959<9
@L7FAS:00815:00144
CGTGTCTCTAGGCACAGGATTTTGTGTAG
+
BBCCCCCC@?@BCC==>?9999/9?>ABA
@L7FAS:00815:00146
TACTGAGCTACACACACAGAAAGATTGGT
+
C9><CDCCCBBDCAACBCBBB>B8877>>
@L7FAS:00816:00132
TAGTATCAGCCTCGCCATGACGAAGTTTATTCC
+
B@A9:<<<<@@AABD;<<@@A91-111+//,/5
@L7FAS:00818:00126
ACGAGTGCGTTCCCCATGTCGTAGGTACTC
+
BBB?@@BCCC6999-4>@?ACBBB?=@@@C
@L7FAS:00822:00130
TAGTATCAGCCTCGCCATGACGAAGGTATTCC
+
==B;:<B@@@@AAAC=@>?>@99648844<>;
@L7FAS:00823:00146
TGATACGTCTCCTTCCTTAGTTACTTCA
+
BBB?BBBCBBB@C?B?A>ABB?ABC@CB
@L7FAS:00824:00121
TACTGAGCTACACACACAGAAAGATTGGT
+
D@??CDCBBBBCCDA9>?988/88747>A
@L7FAS:00826:00122
ATATCGCGAGGGTATGGAAGACTCTATAAG
+
BABBCBCAA@B<;;<B?C?BAA>?<;//,/
@L7FAS:00826:00128
TAGTATCAGCCTCGCCATGACGAAGGTATTCC
+
AAC@AAC;;<BAA;;59;<<A11-/,///,42
@L7FAS:00828:00124
TCTCTATGCGCTCCACATGTCTAAGGT
+
B?AAAABBBBBBB8;<@?@@@8859<>
@L7FAS:00828:00149
ACGAGTGCGTTCCCCATGTCGTAGGTACTC
+
BBB??ACCA;2444/999;BCB8:5:;::B
@L7FAS:00830:00142
TCTCTATGCGCTCCACATGTCTAAGGT
+
BBCCCBBBAAACC@C;;<CAA@@=@A;
@L7FAS:00834:00112
TAGTATCAGCCTCGCCATGACGAAGGTATTCC
+
CCC?AACAFAABC@A=@>?@@9969;944882
@L7FAS:00834:00116
TGATACGTCTCCTTCCTTAGTTACTTCA
+
CCC???BCBCB@C@B@B@BBB@BBB@CB
@L7FAS:00838:00118
ACGCTCGACATGCCCAGGTA
+
@?96=11-,,,///+.4376
@L7FAS:00842:00149
TCTCCGCTCCACATGTCTAAGGTACTG
+
CBBA?CCCC?BBBAB;=784858====
@L7FAS:00844:00121
CGTGTCTCTAGGCACAGGATTTTGTGTAG
+
BBCBCCCC::9=@A>@B>;;;;/8@ABBA
@L7FAS:00844:00124
TCTCTATGCGCCACATGTCTAAGGTACTG
+
BACACCBBCBC@CC@@@@?BB5:68?>>7
@L7FAS:00845:00121
TCTCTATGCGCTCCACATGTCTAAGGT
+
C@AAA?BFBBBCE@B??@D@@996;;>
@L7FAS:00845:00138
TACTGAGCTACACACACAGAAAGATTGGT
+
B@@ACCCD@?@AAC>@@@988088747;?
@L7FAS:00848:00131
TACTGAGCTACACACACAGAAAGAT
+
4944;;=>9;4@99994884;80-,
@L7FAS:00849:00149
AGCACTGTAGCTGTCACTAGTTACTTGT
+
@@CDE@@BBCCBCEFB??=996;BA>BD
@L7FAS:00800:00163
TACTGAGCTACACACACAGAAAAGATTGGT
+
B?A@DCEC99;;9999484333,3310188
@L7FAS:00802:00167
TGATACGTCTCCTTCCTTAGTTACTTCA
+
CBBAAABCBB@@ABA@C>???;@>D>@@
@L7FAS:00803:00188
ATCAGACACGGACACAGCAGAACACAC
+
BBBCBABCCC9;<AA@BBBAA=B:::A
@L7FAS:00804:00171
CGTGTCTCTAGGCACAGGATTTTGTGTAG
+
CDBCCCHC::;ACCBBA?9999/9@@?BB
@L7FAS:00806:00196
ATCAGACACGGACACAGCAGAACACAC
+
CBBBA?@CGC;;?DECBBBCC;?;@?A
@L7FAS:00807:00150
ATATCGCGAGGGTATGGAAGACTCTAT
+
9::B>>??9991999;@C@B<;:??=>
@L7FAS:00807:00170
TCTCTATGCGCTCCACATGTCTAAGGT
+
BBBBAA@CDDDCC@DBBBCEAACBDCA
@L7FAS:00809:00161
AGCACTGTAGCTGTCACTAGTTACTTAT
+
BBCCEBBBCCDBCBBBCCCBB?BBCADC
@L7FAS:00810:00170
TACTGAGCTACACACACAGAAAGATTGGT
+
CBA>CCBBBBBDCCA@@B::75;?=;AAC
@L7FAS:00810:00173
ACGGCTCGACATGCCCAGGTACAGGAG
+
B999:BCAGBCCCDC=BA@AABBBACB
@L7FAS:00811:00158
TCTCTATGCGCTCCACATGTCATAAGGT
+
99444448G@?>A699944444442424
@L7FAS:00811:00198
AGCACTGTAGCTGTCACTAGTTACTTGT
+
;;CCDB@BCCBABCCCCCCBB?ACHBFB
@L7FAS:00812:00150
TGATACGTCTCCTTCCTTAGTTACTTCA
+
CCC??@CDAAA>=>==@=>CC@CBCBBA
@L7FAS:00813:00157
TAGTATCAGCCTCGCCATGACGAAGGTATTCC
+
4849:?@A9<6;<;<;@@CAACD5959>>;@>
@L7FAS:00814:00156
ATCAGACACGGACACAGCAGAACACAC
+
BABBBCBCCC=?AAA@A@@<<;><><=
@L7FAS:00814:00176
TAGTATCAGCCTCGCCATGACGAAGGTATTCC
+
CBCABBBAAAB>>9<599A@B9964;844242
@L7FAS:00816:00155
TAGTATCAGCCTCGCCATGACGAAGGTATTCC
+
==B;:<B@@@@@@@@;>>99999248444242
@L7FAS:00817:00171
TGATACGTCTCCTTCCTTAGTTACTTCA
+
BBBBBCCECCC@C@B@B@BBB>BBC@BB
@L7FAS:00819:00157
TACTGAGCTACACACACAGAAAGAATA
+
99<ABB@BAA@A<91;:1...+..,.1
@L7FAS:00819:00171
CGTGTCTCTAGGCACAGGGATTTTTTTGTGTAG
+
CC@A@CBB?@@?BCBBBB?9999999&999@AA
@L7FAS:00820:00159
TGATACGTCTCCTTCCTAGTTATCTTCA
+
////44446--*,*,*,,,/,4444899
@L7FAS:00823:00177
TGATACGTCTCCTTCCTTAGTTACTTCA
+
BEBBCECECBB@B>A?A>ABB?BBC@CB
@L7FAS:00826:00159
TCTCTATGCGCTCCACATGTCTAAGGT
+
DBCB@@@CBDCHD::<AADCC998<@B
@L7FAS:00831:00168
TCTCTATGCGCTCCACATGTCTAAGGT
+
BBBBAABCDDCCD@BCBDBA@@B?B@B
@L7FAS:00832:00168
ATCAGACACGGACACAGCAGAACAC
+
;;BA<<=BGB@<<<9999>884988
@L7FAS:00833:00176
ACGAGTGCCGTTCCCCATGTCGTAGGTACTC
+
BBCBBB>BBBA6:::49>@@BB@@?=::;@B
@L7FAS:00836:00161
ATCAGACACGGACACAGCAGAACACAC
+
BBBBBBABCB>ABAA@@?>9859887=
@L7FAS:00836:00176
ATCAGACACGGACACAGCAGAACA
+
9;<111///424444448666,/0
@L7FAS:00837:00151
ATCAGACACGGACACAGCAGAA
+
BBC<;<BBA>?::111--*,*)
@L7FAS:00837:00159
ATCAGACACGGACACAGCAGAACACAC
+
BBBBBBBABB=?AAA@BBB@@;?????
@L7FAS:00839:00152
TGATACGTCTCCTTCCTTAGTTACTTGC
+
BBCCDCCCBBC:;9;?C@BCDDAAACAA
@L7FAS:00840:00173
CGTGTCTCTAGGCACAGGATTTTGTGTAG
+
BBCCCBBBBBCA@@@B@=9999/9@??BC
@L7FAS:00841:00171
TACTGAGCTACACACACAGAAAGATTGG
+
999<@:998894444448333,366698
@L7FAS:00842:00168
ATCAGACACGGACAAGCAGAACACAC
+
BDGCAAACEDACEEBECABA>??A>@
@L7FAS:00843:00166
CGTGTCTCTAGGCACAGGATTTTGTGTAG
+
BBABCCCH@@?<?=??@<>>>?4@AAABA
@L7FAS:00844:00172
CGTGTCTCTAGGCACAAGGATTTTGTGTAG
+
BCBCCBBBA?=7<>11,1,1111+1<<68=
@L7FAS:00845:00180
AGCACTGTAACTGTCACTAGTTACTTGT
+
@;<<?;99CEC<<<DEDD>?=?C?>899
@L7FAS:00845:00183
ACGAGTGCGTTCCCCATGTCGTAGGTACTC
+
BBBBBBCCBC>@@?6@BBBBCC??<::;?B
@L7FAS:00846:00152
TACTGAGCTACACACACAGAAAGAATGGT
+
BBBBDDCBBBBBBCBA@B:7:5;?;AC@C
@L7FAS:00846:00160
TGATACGTCTCCTTCCTTAGTTACTTCA
+
BBB?@ACCCCC?==>=?=>BB@BBBACB
@L7FAS:00846:00185
ATATCGCGAGGGTAATGGAAGACTCTAATA
+
A@;;<A>?==>811,//,/,/43....,.1
@L7FAS:00847:00161
TGATACGTCTCCTTCCTTAGTTACTCA
+
BCCBBBCCCCC@D@D?A?ABB?:<<CC
@L7FAS:00847:00182
ACGCTCGACATGCCCAGGTACAGGAG
+
CA???CAABBCCDC>AA?AACBC@BB
@L7FAS:00847:00187
TGATACGTCTCCTTCCTTAGTTACTTCA
+
BCC??@ACCDB@C@B@B@ABC@BBC@BB
@L7FAS:00847:00190
TGATACGTCTCCTTCCTTAGTTACTTCA
+
CBB?BBCFBBB@C@C@B@BBB>ABC@CB
@L7FAS:00849:00168
TACTGAGCTACACACACAGAAAAAAAA
+
=;<=BCBB:9<A@<1111100000000
@L7FAS:00800:00221
ATCAGACACGGACACAGCAGAACACAC
+
ABBA9:;BAB=@ACCAAABCC=B<@?A
@L7FAS:00801:00230
AGCACTGTAGCTGTCACTAGTTACTTGT
+
AACDEDBBBBCCABACDDDAA?ACF@DC
@L7FAS:00805:00232
ATCAGACACGGACACAGCAGAACACAC
+
ACBBBBBBBC=@ABBBBBBAB:?<???
@L7FAS:00806:00249
ATCAGACAAGGACACAGCAGAACACAC
+
@@B=;;;@=@=@@CBBBBCBC=@:88?
@L7FAS:00807:00217
ACGCTCGACATGCCCAGGTACAGGAG
+
CB@@@BAABDCCCC@BBABCCCC@CC
@L7FAS:00810:00204
TCTCTATGCGCTCCACATGTCTAAGGT
+
@<<=AAADDCCCCBB;9<?999@<>99
@L7FAS:00811:00203
CGTGTCTCTAGGCACAGGATTTTGTGTAG
+
@@CBBCBB99967>???<9999/9>>>AA
@L7FAS:00812:00242
TCTCTATGCGGCTCCACATGTCTAAGGT
+
;;:<AAB@B?>B@@=@@>>>?999<>;>
@L7FAS:00813:00218
AGCACTGTAGCTGTCACTAGTTTACTTGT
+
BBDC=:>AEDJCCFCA;:9844199969F
@L7FAS:00814:00249
ACGCTCGACATGCCCAGGTACAGGAG
+
BB@@@C@D@BBBBB=BA@BBCBE@BB
@L7FAS:00815:00220
AGCGTAGCTGTCACTAGTTACTTGT
+
99BCBBCGDABAABBDCC@CBB?BC
@L7FAS:00818:00247
ATCAGACACGGACACAGCAGAACACAC
+
CBBB@@@BCC9;=DCCCCCCC=@997A
@L7FAS:00821:00207
ATATCGCGAGGTATGAAGACTCTAT
+
>01//8114/,/81,,22,,//354
@L7FAS:00821:00233
CGTGTCTCTAGGCACAGGATTTTGTGTAG
+
BCCBCCHB99:=@@>?@<9999/9@@>><
@L7FAS:00823:00207
TGATACGTCTCCTTCCTTAGTTACTTCA
+
BBB<;<DDCCB?E@B@E?ACB@BAB@CB
@L7FAS:00823:00209
TCTCTATGCGCTCCACATGTCTAAGGT
+
BCCC;9<CDBBCB?AA@AAAA;;79>A
@L7FAS:00827:00205
ATATCGCGAGGGTATGGAAGACTCTAT
+
BB?@?CBA?@C@BBBB=@<@BA??A?6
@L7FAS:00834:00212
CGTGTCTCTAGGCACAGGATTTGTGTAGA
+
?@@C:;;A?89589966,1/85///020*
@L7FAS:00834:00232
TACTGAGCTACACACACAGAAAGATT
+
=499@9444;;499=9//...+...,
@L7FAS:00840:00232
TGATACGTCTCCTTCCTTAGTTACTTCA
+
CCB??@DFAAA@B@B@C@CBB@DBD@AA
@L7FAS:00844:00234
ACGCTCGACATGCCCAGGTACAGGAG
+
BB@A?CBBBBB@>@9>>;?@BAA>A<
@L7FAS:00847:00201
ACGCTCGACATGCCCAGGTACAGGAG
+
BBBBBBABCBBBBC@@A>@?BBC@BB
@L7FAS:00847:00218
TGATACGTCTCCTTCCTTAGTTACTTCA
+
DCB???BD@@@===@=@=@CH@CCC@CC
@L7FAS:00847:00224
TACTGAGCTACACACACAAGAAAGATTGGT
+
B>AACCCDBEBBBAB99959>>63316601
@L7FAS:00848:00247
ACGCTCGACATGCCCAGGTACAGGAG
+
BB@?@CBDBBBBBB?BA@AACBC@BB
@L7FAS:00849:00230
ACGCTCGACATGCCCAGGTACAGGAG
+
BB???B::<CCCDD?BBABABBC@CC
@L7FAS:00849:00236
ATATCGCGAGGGTATGGAAGACTCTAT
+
=<9<;B@B;;;;;>BB=@=@??==<=<
@L7FAS:00800:00261
ATCAGACACGGACACAGCAGAACACA
+
BBBBBABCCC>?ACBAA?=>9;=777
@L7FAS:00803:00261
AGCACTGTAGCTGTCACTAGATTACT
+
94944444499944444444482//,
@L7FAS:00804:00263
TAGTATCAGCCTCGCCATGACGAAGGTATTCC
+
@@C;:<B@@@@>>9959<<;<11,/5///,42
@L7FAS:00810:00299
ACGCTCGACATGCCCAGGTACAGGAG
+
949;AC<<<@@99919848>@@@@CC
@L7FAS:00816:00256
CGTGTCTCTAGGCACAGGATTTTGTGTAG
+
EBCCBBBB@@@?ACCBC?;;;;4;BCBDC
@L7FAS:00821:00272
ATATCGCGAGGGTATGGAAGACTCTA
+
B?@?@=944991999@6959>>=>??
@L7FAS:00822:00298
TAGTATCAGCCTCGCCATGACGAAGGTAATTC
+
<@?<;<A>;>:11//,/44444;<=<AE?A>A
@L7FAS:00823:00280
TGATACGTCTCCTTCCTTAGTTACTTCA
+
BBBBBBBCBFCAC@C@BABBB?ABD@CB
@L7FAS:00825:00291
ATCAGACACGGACACAGCAGAACA
+
BBB@9:;;<B8;<A@;;9>>>498
@L7FAS:00827:00251
ATATCGCGAGGGTATGGAAGACTCTAT
+
CB?@ABCBBBD?;9:?49598716664
@L7FAS:00827:00253
ATCAGACACGGACACAGCAAACACAC
+
A@B?=AA@@@2999999488044337
@L7FAS:00830:00273
CGTGTCTCTAGGCACAGGATTTTGTGTAG
+
CCCCBBCCBAB>AB999<9999/9AA>AA
@L7FAS:00830:00289
ACGCTCGACATGCCCAGGTACAGGAG
+
BB?@@CAAACCCCC>BB@ACDBB@CB
@L7FAS:00833:00259
AGCACTGTAGCTGTCACTAGTTACTTGT
+
;;CCECBBDDBBADBBCEBBA?AADBDC
@L7FAS:00835:00276
ACGAGTGCGTTCCCCATGTCGTAGGTACTC
+
BBB@ABCCB@6::4-9==?>ABAB>A:;;D
@L7FAS:00838:00282
ATCAGACACGGACACAGCAGAACA
+
@<:=49984=244//////..467
@L7FAS:00842:00259
CGTGTCTCTAGGCACAGGATTTTGTGTAG
+
CBBCCDBB999<@A@BA?9999/9@@@CD
@L7FAS:00845:00293
ACGCTCGACATGCCCAGGTACAGGAG
+
BB@??CCCCCCCCC>AA?AADCC@CB
@L7FAS:00847:00262
TCTCTATGCGCTCCACATGTCTAAGGT
+
BABBAAACCDCDEDAAABCCB??=@?B
@L7FAS:00801:00315
ATCAGACACGGACACAGCAGAACACAC
+
BBBCBB99;C7;9@>999>>>498877
@L7FAS:00803:00323
AGCACTGTAGCTGTCACTAGTTACTTGT
+
BCCDCCCBBBCCCCBABCCCC>AADDCD
@L7FAS:00804:00318
AGCAACTGTAGCTGTCACTAGTTACTTGT
+
<CCCAGBCCCCB@CA99999988944249
@L7FAS:00806:00311
ACGAGTGCGTTCCCCATGTCGTAGGTACTC
+
BBBAAAAAAB@CCC:C???AABBB?A;<;B
@L7FAS:00807:00330
CGTGTCTCTAGGCACAGGATTTTGTGTAG
+
BB?AACCC??@?BBA@B>@@=@4=>@BCA
@L7FAS:00813:00300
TAGTATCAGCCTCGCCATGACGAAGGTATTCC
+
>@@<<;BC@@=@<<=ACB@A@;959=>99248
@L7FAS:00813:00310
ACGCTCGACATGCCCAGGTACAGGAG
+
BB???BAAABBBCD@::8:@B@A?@@
@L7FAS:00815:00309
AGCACTGTAGCTGTCACTAGTTACTTGT
+
@CCBA@ABBBCCBBBBCDC??<@@=;@B
@L7FAS:00815:00318
TGATACGTCTCCTTCCTTAGTTACTTCA
+
AACAAACCBBD>B>A>A>AA@?>>@=>>
@L7FAS:00816:00341
TCTCTATGCGCTCCACATGTCTAAGGT
+
99=@ABBACBA;;8<@@@BA@@A<>;9
@L7FAS:00817:00327
CGTGTCTCTAGGCACAGGATTTGTGTAAG
+
<<<<;@>@BA@<>@>?>;111-/:8//,/
@L7FAS:00818:00323
ACGAGTGCGTTCCCCATGTCGTAGGTACTC
+
AABBBBBCCF@BA?7=;;:BBBAA@?;<<C
@L7FAS:00826:00336
CGTGTCTCTAGGCACAGGATTTTGTGTAG
+
EDAABCBC99<?ACBB@<9999/9??>AD
@L7FAS:00827:00323
TACTGAGCTACACACACAGAAAGATTGGT
+
BBCBCDCBA?BBBCA@>A773,8<<:?@C
@L7FAS:00831:00301
TCTCTATGCGCTCCACATGTCTAAGGT
+
C<=<AAACCCCBD@BBCBDA@AB>AD<
@L7FAS:00832:00344
ATATCGCGAGGGTATGGAAGACTCTA
+
BBBBBBBAAACABBBC=@;@@@??A>
@L7FAS:00835:00325
TAGTATCAGCCTCGCCATGACGAAGGTATTCC
+
?>@;99>>8429?@A=@>@999964:444242
@L7FAS:00837:00304
TCTCTATGCGCTCCACATGTCTAAGGT
+
BABA@@BBDDDCE@B?@@BA?===@?A
@L7FAS:00837:00321
TAGTATCAGCCTTCCG
+
41////8,,,*/,/,/
@L7FAS:00840:00319
ACGCTCGACATGCCCAGGTACAGGAG
+
BADGCCBBCABCCC>BA7;;BAB>A@
@L7FAS:00841:00339
TCTCTATGCGCTCCACATGTCTAAGGT
+
CBBB::<CCDCDDAB@@@B@@997;>9
@L7FAS:00842:00310
TAGTATCAGCCTCGCCATGACGAGTATTCC
+
BBB<<<@BA@=@<<9=A<<<B>?>?99592
@L7FAS:00842:00336
TGATACGTCTCCTTCCTTATCAGTGC
+
CCB?BBBDBCB@B@C@B@BBBBAAEC
@L7FAS:00844:00327
ATCAGACACGGACACAGCAGAACACAC
+
BBB?@@@BBB>BA@@@===>>49887=
@L7FAS:00849:00305
TGATACGTCTCCTTCCTTAGTTACTTCA
+
CCCAAADCCCE@ABA@C@@A@=A@>>B9
@L7FAS:00849:00339
CGTGTCTCTAGGCACAGGATTTTGTGTAG
+
BBC@BBBC?996:A??@<@@>>4@>>@@@
@L7FAS:00801:00350
TCTCTATGCGCTCCACATGTCTAAGGT
+
BAEBBBBCCCBCE?AABCBBC??>A@B
@L7FAS:00801:00353
TACTGAGCTACACACACAGAAAGATTGGT
+
BBAABCCCBBBBBCB=>?777,8<<:??B
@L7FAS:00807:00354
TCTCTATGCTCTCCACATGTCTAAGGT
+
CBBABBB@EADCC?BA?ACCCCC@CB<
@L7FAS:00818:00352
CGTGTCTCTAGGCACAGGATTTTGTGTAG
+
BBDECBB?;9:<@A@@@<9999/9@@>@<
@L7FAS:00823:00375
TGATACGTCTCCTTCCTTAGTTACTTCA
+
DCHBCECECEDCCCDDC@BBB>BB<:<<
@L7FAS:00828:00386
TACTGAGCTACACACACAGAAAGATTGGT
+
@@AADDCC@=;;<A??>@88;6:BA@D?B
@L7FAS:00829:00350
TCTCTATGCGCTCCACATGTCTAAGGT
+
CBBA:9<CECCCCABA@AAA?==;@=@
@L7FAS:00830:00359
ATCAGACACGGACACAGCAGAACACA
+
@BCB9;;@@B?BA@B==>=>>;>887
@L7FAS:00831:00366
TAGTATCAGCCTCGCCATGACGAAGGTATTCC
+
;;@ABBB@@AABBBB@CBABB;;7<?99<=@<
@L7FAS:00835:00387
ATCAGACACGGACACAGCAGAACACA
+
CABABB??@B=@@;999910:9;100
@L7FAS:00835:00394
ATATCGCGAGGGTATGGAAGACTCTATA
+
B@BA?=;949979>>@9;8;A@>=7=>4
@L7FAS:00846:00392
ACGCTCGACATGCCAGGTCACA
+
9<<BB@??>;;--+-,****,.
@L7FAS:00801:00443
TGATACGTCTCCTTCCTTAGTTACTTCA
+
CCCBBBCCAAA@C@B@B@ABB@CCD@CB
@L7FAS:00803:00419
AGCACTGTAGCTGTCACTAGTTACTTGT
+
9@@;==DCCBB;<4444;>99<A@@=@B
@L7FAS:00803:00449
TGATACGTCTCCTTCCTTAGTTACTTCA
+
BCC??@BBB@@@ABC@C@B?>;@@@=@@
@L7FAS:00805:00408
TCTCTATGCGCTCCACATGTCTAAGGT
+
B?AABBACCBBBD@BAABBBB??=@@B
@L7FAS:00805:00422
TCTCTATGCGCTCCACATGTCTAAGGT
+
>>ABAABBECCCC@C@@@C<<2<:;;1
@L7FAS:00811:00441
ACGCTCGACATGCCCAGGTACAGGAG
+
BBBAACA@ACCCCC>@@=@ABAC@BB
@L7FAS:00812:00424
TAGTATCAGCCTCGCCATGACGAAGGTAATTCC
+
@;><=<CBCB@;;9929911:=@7871/,/565
@L7FAS:00814:00409
TCTCTATGCGCTCCAGTCTAAGGTACTG
+
99=AABBCCHCCD::;BB@@=AD@@@AA
@L7FAS:00816:00420
ATATCGCGAGGGTATGGAAGACTCTATA
+
@@;;9@@?999-4443149;37777633
@L7FAS:00820:00403
TGATACGTCTCCTTCCTTAGTTACTTCA
+
CBB?@@CCDCB@D@C@B@BBC@BBB@BB
@L7FAS:00822:00425
ATATCGCGAGGGTATGGAAGACTCTAT
+
B>??=>9=9991999@5;9<??>@???
@L7FAS:00826:00416
ATATCGCGAGGGTATGGAAGACTCTAT
+
AA:<<CCC@AA<A@@CADBCECBB;:9
@L7FAS:00831:00427
ATATCGCGAGGGTATGGAAGACTCTATA
+
BABDBBBC?>><==@A<@=@@@?@@>//
@L7FAS:00832:00445
AGCACTGTAGCTGTCACTAGTTACTTGT
+
BBDDCACCAAACCCCDCDDCC?CCC@CC
@L7FAS:00835:00426
TGATACGTCTCCTTCCTTAGTTACTTCA
+
BBBBBBBCCCC@D@C@D@BBB@CCCACB
@L7FAS:00842:00422
AGCACTGTAGCTGTCACTAGTTACTTGT
+
BBCCCBCCDCBCBCBBCDEBB?ABB?BC
@L7FAS:00842:00445
TCTCTATGCGCTCCACATGTCTAAGGT
+
CBBBA@ACCCCCEEBBBBAAA>>=@@@
@L7FAS:00844:00441
TACTGAGCTACACACACAGAAAGATTGGT
+
B?AACCCCCBBABCC=>C877/8?=:?B@
@L7FAS:00845:00431
TAGTATCAGCCTCGCCATGACGAAGGTATTCC
+
A@CBBBB@@@A?A<;59@@@@9959<999595
@L7FAS:00846:00446
TAGTATCAGCCTCGCCATGACGAAGGTATTTCC
+
99<<BDDBCB?:=996999994>==6:4=;-94
@L7FAS:00847:00415
ATCAGACACGGACACAGCAGAACACAC
+
BBB?9;;BAB=@ABBA@@BBB?BAAAC
@L7FAS:00847:00417
TAGTATCAGCCTCGCCATGACGAAGGTATTCC
+
BBC@AABBBBB@A;:29>@>?9964:844242
@L7FAS:00849:00405
TAGTATCAGCCTCGCCATGACGAAGGTATTCC
+
@@C?AAC;9<AAA;;69>A>@9968;944242
@L7FAS:00800:00480
CGTGTCTCTAGGCACAGGATTTTGTGTAG
+
ABBDCDBB:9;@CCBB@>9999/9@@AAD
@L7FAS:00801:00491
CGTGTCTCTAGGCACAGGATTTTGTGTAG
+
CBCCCCBB99;@DCB@@<9999/9@@@AA
@L7FAS:00803:00499
AGCACTGTAGCTGTCACTAGTTACTTGT
+
AACCCBBBBBCBBCCCCCBAA?ABB@CC
@L7FAS:00821:00455
TCTCTATGCGCTCCACATGTCTAAGGT
+
@@AABBBCDCBBD@BBBCCCBAA>B@@
@L7FAS:00822:00450
ACGAGTGCGTTCCCCATGTCGTAGGTACTC
+
BBBB@@@CCF?BAA9@??@BB?;A=?@@@B
@L7FAS:00822:00480
ACGAGTGCGTTCCCCATGTCGTAGGTACTC
+
BBBA@@@BBF@BCE:BBA@?>;;?:9:8?>
@L7FAS:00824:00450
TCTCTATGCGCTCCACATGTCTAAGGT
+
BCCB:9<BBBBEE@C?@?D@>996;;9
@L7FAS:00826:00450
TACTGAGCTACACACACAGAAAGATTGGT
+
DAAABCBCBBAAACDBA@::75:@?>BCB
@L7FAS:00827:00466
ACGAGTGCGTTCCCCATGTCGTAGGTACTC
+
B@AAAABBCC=?==698=?ABAAA??@@CC
@L7FAS:00832:00464
TGATACGTCTCCTTCCTTAGTTACTTCA
+
BEBAAAACCCD@E?BBB@BAA>ACB@@A
@L7FAS:00834:00465
TGATACGTCTCCTTCCTTAGTTACTTCA
+
BBBAAACDBBC==;==>=@BB@FBB@CD
@L7FAS:00838:00495
ACGCTCGACATGCCCAGGTACAGGAG
+
BBBBBC@AACCBBC>BA?BCCCC@CB
@L7FAS:00844:00488
CGTGTCTCTAGGCACAGGATTTTGTGTAG
+
BBCBCCBB??>>AA=??<9999/9@BBCA
@L7FAS:00848:00478
ATATCGCGAGGGTATGGAAGACT
+
?>?BBA??99919>>><@<@887
@L7FAS:00803:00515
CGTGTCTCTAGGCACAGGATTTGTTTA
+
BBBCCCAA=9:58AB99:9>A:99904
@L7FAS:00807:00510
TAGTATCAGCCTCCCCATGACGAAGGTATTCC
+
@>C::=CCCC@====,99<1111,/,//4242
@L7FAS:00808:00526
AGCACTGTAGCTGTCACTAGTTACTTGT
+
AADEEBBBABCCCCBBBA=@=;@@@=@B
@L7FAS:00809:00529
ACGAGTGCGTTCCCCATGTCGTAGGTACTC
+
BA@?BBBCCF=?==69499AB?>?>?;<<N
@L7FAS:00809:00530
TACTGAGCTACACACACAGAAAGATTGGT
+
B9<<DDECCB@@AA;99@988/8?><>>@
@L7FAS:00818:00543
TCTCTATGCGCTCCACATGTCTAAGGT
+
C@AA;;<CCCCEFAB:;<BBC@@=@@;
@L7FAS:00819:00530
TCTCTATGCGCTCCACATGTCTAAGGT
+
;;:<<==BCCCDFDB:9<CA@<<9;@<
@L7FAS:00820:00508
ATATCGCGAGGGTATGGAAGACTCTAT
+
BBBB>==?===<@@@C>B>B@@??@=;
@L7FAS:00820:00547
TAGTATCAGCCTCGCCATGACG
+
@9<<<:=@@;=99//,//,,,,
@L7FAS:00824:00549
TCTCTATGCGCTCCACATGTCTAAGGT
+
@@@ADBBCDCCBCAC@@ABAAAB?CA<
@L7FAS:00827:00524
AGCACTGTAGCTGTCACTAGTTACTTGT
+
@AJDFCCBBBBBBCAAABBBB>DAC@DF
@L7FAS:00827:00534
ACGCTCGACATGCCCAGGTACAGGAG
+
B@@@@CBDBCCCBB=BA@BBCBB@BB
@L7FAS:00828:00547
TAGTATCAGCCTCGCCATGACGAAGGTATTCC
+
>:A@?ABCBB@BBCC?BBAAA<;7<@<<<AC@
@L7FAS:00830:00547
ACGCTCGACATGCCCAGGTACAGGAG
+
B?9;;CCDCBCCED>BA?AECCC@C@
@L7FAS:00835:00500
ATATCGCGGGGGTAGTGGAAGAC
+
>894891/:88*/////,/,/94
@L7FAS:00836:00527
ACGCTCGACATGCCCAGGTACAGGAG
+
B??@?BAAABBCCCBA@=@ABBC@CB
@L7FAS:00839:00523
TAGTATCAGCCTCGCCATGACGAAGGTATTCC
+
99<<@ACBAB@B;==?CACCB@@=@?;<=AD?
@L7FAS:00840:00503
TAGTATCAGCCTCGCCATGACGAAGGTATTCC
+
BBCBDCD@?@@B@@A@CC@=@;;7<>>>?>@5
@L7FAS:00840:00511
AGCACTGTAGCTGTCACTAGTTACTTGT
+
CCDBCDC;:BCCBGBCECCCC=AAB>BG
@L7FAS:00840:00512
CGTGTCTCTAGGCACAGGATTTTGTGTAG
+
CBBBCBB@99:68@>?@AAADDBDCC<?=
@L7FAS:00841:00533
TCTCTATGCGCTCCACATGTCTAAGG
+
*****,,//////,/88;;<9<;695
@L7FAS:00848:00509
TACTGAGCTACACACACAGAAAGATTGGT
+
DB@ACECBABBBBBB>?;833,8>=;@?C
@L7FAS:00804:00588
ATATCGCGAGGGTATGGAAGACTCTATA
+
BABBABABBAB>==@A6;7;???CA@=>
@L7FAS:00806:00554
CGTGTCTCTAGGCACAGGATTTTGTGTAG
+
CCCCBDCC9:;=@B??@<9999/9DD@CB
@L7FAS:00807:00568
ATCAGACACGGACACAGCAGAACACAC
+
BBBBAABBBH>@ACB?@@=>@;>7::?
@L7FAS:00808:00589
ACGAGTGCGTTCCCCATGTCGTAGGTACTC
+
B@@@DCDCEE@CCC9B@@?AB@@??A;<<C
@L7FAS:00811:00551
TACTGAGCTACACACACAGAAAGATTGGT
+
BA@AFDCBBBBBBCCAAB::7/8>=;??B
@L7FAS:00814:00594
ATATCGCGACGGGTATGGAAGACTCTATAG
+
@?;;<CBE9444-444>@C?AACA@:1.43
@L7FAS:00818:00582
CGTGTCTCTAGGCACAGGATTTTGTGTAG
+
CBC@CCBA99958>999;?>@B7A@@999
@L7FAS:00821:00561
CGTGTCTCTAGGCACAGGATTTTGTGTAG
+
CDDCCAAA??@?BCBBA<9999/9@@@BA
@L7FAS:00823:00562
ATCAAACACGGACACAGCAGAACACAC
+
CBBBA:==;;:<CBA@@AA@A@CDBBA
@L7FAS:00824:00598
CGTGTCTCTAGGCACAGGATTTTGTGTAG
+
CCCBDCBB9:;@CDBBB<9999/9@@@AA
@L7FAS:00825:00563
TGATACGTCTCCTTCCTTAGTTACTTCA
+
CACCCCCA@@D@B::8;?B@A=ACB?BA
@L7FAS:00825:00570
TACTGAGCTACACACACAGAAAGATTGGT
+
AABBCCCC??@B@C999A98807><:<=?
@L7FAS:00825:00572
ATATCGCGAGGTTATGGAAGACTCTAT
+
BB@A?BBBBBACACBB=><@;@?AA??
@L7FAS:00831:00599
TGATACGTCTCCTTCCTTAGTTACTTCA
+
BBD@@@CDCCB?BBC@B@B>=;@@>;@A
@L7FAS:00834:00563
ACGAGTGCGTTCCCCATGTCGTAGGTACTC
+
BBB@>>AABB@CCC:B:;9BCBBB??@@@D
@L7FAS:00836:00558
TCTCTATGCGCTCCACATGTCTAAGGT
+
BBBBBBBCCCCCC@CBBBAA?@=>B>B
@L7FAS:00836:00571
TATCCTCGCCATGACGAAGGTATTCC
+
B>@?=@AAACCDCBABA>@@A?B??:
@L7FAS:00801:00604
ACGCTCGACATGCCCAGGTACAGGAG
+
BC@A@CAAAECBAB=@@=@CCCC@CB
@L7FAS:00803:00621
ACGAGTGCGTTCCCCATGTCGTAGGTACTC
+
AABBBBBCCC?BAA9@>>?ACA;A>?;;;C
@L7FAS:00805:00628
AGCACTGTAGCTGTCACTAGTTACTTGT
+
BBBBA@ABBCCBCCCCCCCAA>AB@6;<
@L7FAS:00806:00634
ATCAGACACGGACACAGCAGAAC
+
BCBB9:<;<A=@?>?99998869
@L7FAS:00809:00611
TGATACGTCTCCTTCCTTAGTTACTTCA
+
DCCBBBCCBBB@B@B@B@BBB?BAA?AB
@L7FAS:00810:00632
ACGCTCGACATGCCCAGGTACAGGAG
+
BBB@AB<<9>>99918?<?><<;=>9
@L7FAS:00811:00604
ATCAGACACGGACACAGCAGAA
+
B@A@@>@@<924;44444/,,*
@L7FAS:00816:00640
ACGCTCGACATGCCCAGGTACAGGAG
+
>9:;BCAAABB@>>98848?BBB?AA
@L7FAS:00816:00642
ATATCGCGAGGGTATGGAAGACTCTA
+
CBBCCCCGBBC>@?@C==;?????@>
@L7FAS:00817:00606
AGCACTGTAGCTGTCACTAGTTACTTGT
+
@@CDEDCBBBCBBBBCCCDAA>AAB@BC
@L7FAS:00817:00626
ATATCGCGAGGGTATGGAAGACTCTAT
+
BBBBDCC:::HCA@@B=@=@@@@ABAA
@L7FAS:00819:00630
CGTGTCTCTAGGCACAGGATTTTGTGTAG
+
BBBCCCBB9::>AC?ABABBCC:DCC@A<
@L7FAS:00823:00614
AGCACTGTAGCTGTCACTTTACTTGT
+
BDGCDCCBBBCECC?9999199@59:
@L7FAS:00826:00626
TAGTATCAGCCTCGCCATGACGAAGGTATTC
+
BAC;:<C@@@@>=99591<1111,/,///,4
@L7FAS:00828:00648
CGTGTCTCTAGGCACTGGATTTTGTGTAG
+
CCCCCCBB99;8;@@BC<<=AB6>>>999
@L7FAS:00834:00604
TAGTATCAGCCTCGCCATGACGAAGGTATTCC
+
A@E?AAC@@@?>=99599@>?99645444242
@L7FAS:00836:00630
ATATCGCGAGGGTATGGAAGACTCTATA
+
BAAABCDBABC>@=@A596;??AB??==
@L7FAS:00837:00616
ACGCTCGACATGCCCAGGTACAGGAG
+
B????B??A@@?>@<@?<?:;;A>AA
@L7FAS:00843:00613
ACGCTCGACATGCCCAGGTACAGGAG
+
BBBABCADACCCFD>AA?B@CBC@CB
@L7FAS:00846:00628
CGTGTCTCTAGGCACAGGATTTTGTGTAG
+
CCB@CE@@99948@??A@AADE9BBA<99
@L7FAS:00847:00623
TACTGAGCTACACACACAGAAAGATTGGT
+
CBAACDCCBBBBBBDA?B777/8==:=;=
@L7FAS:00849:00612
TCTCTATGCGCTCCACATGTCTAAGGT
+
AACBA@ACCCCCDBBBBBCAAAA>A>;
@L7FAS:00800:00694
ATCAGACACGGACACAGCAG
+
CEBC;;<<=A<@@111--**
@L7FAS:00812:00654
ACGCTCGACATGCCCAGGTACAGGAG
+
CB@?@C::<CCCCE=@@=@CDCC@C@
@L7FAS:00813:00694
ACGAGTGCGTTCCCCATGTCGTAGGTACTC
+
A@CCCCCCCE>@==6@;<;ABA10,00..4
@L7FAS:00815:00662
ATATCGCGAGGGTATGGAAGACTCTA
+
BCCCBAABAAA=@=AB;>;>887;6=
@L7FAS:00817:00679
ATATCGCGAGGGTATGGAAGACTCTA
+
BB@@?B?D?@A??@@C=@;@@???A=
@L7FAS:00818:00671
TAGTATCAGCCTCGCCATGACGAAGGTATTCC
+
>>BAAADCCC>?9<<?BBBBA<;7<A;9<=@=
@L7FAS:00818:00691
TCTCTATGCGCTCCACATGTCTAAGGT
+
BABBAAADFCCAAC@CCCBA>>@5959
@L7FAS:00819:00675
ATCCAGACACGGACACAGCAGAACACAC
+
BAB@B;;;BBA=@@<<;;;A@@=A???A
@L7FAS:00819:00692
TACTGAGCTACACACACAGAAAGATTGGT
+
AA@BBCEB@ABCCBBA>@977,8>=;A@C
@L7FAS:00822:00695
CGTGTCTCTAGGCACAGGATTTTGTGTAG
+
CCBBCCB@99:=??@@@@9999/9AA@BB
@L7FAS:00824:00669
TAGATCAGCCTCGCCATGACGAAGGTATTCC
+
<<@A@BBA@<>?99599@?>>?=?<<9;?B;
@L7FAS:00825:00677
ACGAGTGCGTTTTTCCCCATGTCGTAGGTACTC
+
@@BBDBBA44444-9DB7C<=<CCB@A<?;;;B
@L7FAS:00829:00683
ATATCGCGAGGGTATGGAAGACTCTATA
+
=<>@BBB@@@C>;;;B7;8<@A>A?<8:
@L7FAS:00840:00685
ATCAGACACGGACACAGCAGAACACAC
+
BBBC@@;;<A<@ADD999@;859@?==
@L7FAS:00841:00655
ACGCTCGACATGCCCAGGTACAGGAG
+
BA9;9B@@ACBCAC<??=::<BC@CB
@L7FAS:00846:00672
ACGAGTGCGTTCCCACTGTCGTAGT
+
ABBBDB@;:@59904444/864.,,
@L7FAS:00801:00736
TCTCTATGCGCTCCACATGTCTAAGGT
+
9;?ACCBCCCCCD@B?@ACBB;959<9
@L7FAS:00802:00727
TCTCATGCGCTCCACATGTCTAAGGT
+
BBCBBDCBABBB?B@AACCD===@=<
@L7FAS:00802:00737
TAGTATCAGCCTCGCCATGACGAAGGTATTCC
+
@?F@AAC@@@?>>99299>>A9964;844242
@L7FAS:00803:00729
TGATACGTCTCCTTCCTTAGTTACTTCA
+
CCDBCECEBBB@B@B?A>@BB?BCC@CB
@L7FAS:00805:00712
TAGTATCAGCCTCGCCATGACGAAGGTATTCC
+
DDBAEBBBEB@>>;:6;>@@@9959<>==595
@L7FAS:00806:00704
TAGTATCAGCCTCGCCATGACGAAGGTATTCC
+
>@@<<<CCCCBBAAD?B@A99<964:444;87
@L7FAS:00810:00745
ATATCGCGAGGGTATGGAAGACATCT
+
@??;;<@@>>>:9948,/,/....34
@L7FAS:00811:00727
TCTCTATGCGCTCCACATGTCTAAGGT
+
@==@<<<CECCCD?B??@@B@@@=@@;
@L7FAS:00816:00703
TAGTATCAGCCTCGCCATGACGAAGGTATTCC
+
@>C;:<C;<<@>@9959;;1111,/5///,42
@L7FAS:00824:00725
TCTCTATGCGCTCCACATGTCTAAGGT
+
99@A@@BBCCAAA=;=<9@A?996494
@L7FAS:00825:00731
TGATACGTCTCCTTCCTTAGTTACTTCA
+
BBC?AADDBBB?BBB@B@BAA<=@=8@@
@L7FAS:00828:00715
TGATACGTCTCCTTCCTTAGTTACTTCA
+
BBBAAACCDDC@C@E@DABAA>@BC>A@
@L7FAS:00828:00745
CGTGTCTCTAGGCACAGGATTTTGTGTAG
+
CBCCCCCDA@?=@B@ABCCCCC:CECBCA
@L7FAS:00829:00747
ATCAGACACGGACACAGCAGAACACAC
+
BBCBBB@?@C=@@BB@@ABBC@C>@=B
@L7FAS:00832:00744
TCTCTATGCGCTCCACATGTCTAAGGT
+
99:;AAACDCC<:9;A?AAA@@>>@?;
@L7FAS:00833:00738
TAGTATCAGCCTCGCCATGACGAAGGTATTTCC
+
BBD@AABBEBBBB;;7;9>?>9969<9948042
@L7FAS:00835:00736
ATCAGACACGGACACAGCAGAACAC
+
?>BBBB@@@@>AA??9999?><?88
@L7FAS:00835:00738
TGATACGTCTCCTTCCTTAGTTACTTCA
+
BCB?@AECCDC@C@C?B>BBB?CCCBCB
@L7FAS:00837:00739
TACTGAGCTACACACACAGAAAGATTGGT
+
>9<=CFBB@@<<=@999?88808??@J@B
@L7FAS:00842:00728
TGATACGTCTCCTTCCTTAGTTACTTCA
+
BBBBCCCBBCC@D@B@C@B?>;@@==@@
@L7FAS:00844:00739
ATATCGCGAGGGTATGGAAGACTCTATAGA
+
BB@AACCA@AC>@>>?5959@?=?7709//
@L7FAS:00801:00794
ACGCTCGACATGCCCAGGTACAG
+
9;<BAAA@>>>999097139:99
@L7FAS:00802:00793
ATATCGCGAGGGTATGGAAGACTCTAT
+
B?9<;AAA@AC>@@@C=@=@?@@@??=
@L7FAS:00803:00754
TCTCTATGCGCTCCACATGTCTAAGGT
+
<;@ABBABCCC;<;<>>>@<<;A<@?;
@L7FAS:00805:00780
ACGAGTGCGTTTCCCCATGTCGTAGGTACCTC
+
AABB?=@A99909DD4@999>888>4::@@CC
@L7FAS:00807:00764
CGTGTCTCTAGGACACAGGATTTTGT
+
?999<@@>@>=11.444711111,11
@L7FAS:00815:00797
AGCACTGTAGCTGTCACTAGTTACTTGT
+
BCCBCA@@AAA@BEBBBBBBB8<<@=CG
@L7FAS:00816:00750
TAGTATCAGCCTCGCCATGACGAAGGTATTCC
+
;<B<<;BAAA>@;<<;@=A:<<@89:=99249
@L7FAS:00819:00790
TAGTATCAGCCTCGCCATGACGAAGGTATTCC
+
?@BAAACBBA?;;9@699A@>99549444882
@L7FAS:00819:00795
ACGCTCGACATGCCCAGGTACAGGAG
+
BC@A@DA@>>>99918>;>7;;A;>8
@L7FAS:00820:00771
TAGTATCAGCCTCGCCATGACGAAGGTATACC
+
A@B@A@AA@AAA<<<=@>>>>99648444442
@L7FAS:00824:00769
CGTGTCTCTAGGCACAGGATTTGTGTAGA
+
BBBFCCAB@?@?AAAA@699>:999@B<1
@L7FAS:00824:00793
TGATACGTCTCCTTCCTTAGTTACTTCA
+
BBA=@ABCBBA@B@B@C@BBC?AAB?CC
@L7FAS:00825:00765
TGATACGTCTCCTTCCTTAGTTACTTCA
+
49C;<;CBA@A;<:<=@=ACK<==CA>=
@L7FAS:00826:00791
ATCAGACACGGACACAGCAGAACACAC
+
CCCBBBBBCD=@AAB@>>@>>;>8;:?
@L7FAS:00827:00784
ATCAGACACGGACACAGCAGAACA
+
BBBB??@?AC=@@A@999898598
@L7FAS:00827:00799
TACTGAGCTACACACACAGAAAGATTGGT
+
B???CCCBBBDFCC?=>A877/8>==AAD
@L7FAS:00831:00790
TGATACGTCTCCTTCCTTAGTTACTTCAG
+
BDDBBBD=<<C=@=@=@=@CC>BBB><<<
@L7FAS:00835:00785
ATCAGACACGGACACAGCAGAACA
+
BBBC<;<;<@599FA911100,/.
@L7FAS:00839:00786
AGCACTGTAGCTGTCACTAGTTACT
+
BBDCDDCAECCDDCBBACBBA@ABB
@L7FAS:00843:00762
ACGAGTGCGTTCCCCACTGTCGTAGGTACGTC
+
;<CCCCC@;;,111+1////;;9310133337
@L7FAS:00846:00764
TACTGAGCTACATAGAGAGGCTGAG
+
BCECDDCBABBCCBBA??@@BBB@C
@L7FAS:00846:00768
CGTGTCTCTAGGCACAGGATTTGTGTAG
+
CCCBCDCB9:;=@C@@@<99919@@@@A
@L7FAS:00848:00783
TAGTATCAGCCTCGCCATGACGAAGGTATTCC
+
99A9::A@@9A>@<<5;;<:;11,/:///,42
@L7FAS:00848:00796
TGATACGTCTCCTTCCTTAGTTACTTCA
+
CCBAAABBBCB@CCD@B?ABB@CBC@CB
@L7FAS:00848:00797
AGCACTGTAGCTGTCACTAGTTACTTGTGTG
+
BCCAAA@=>:<CDFA?AC994249;244444
@L7FAS:00806:00818
TACTGAGCTACACACACAGAAAAGATTGGT
+
/111/88=9;;BA@>@A98888.870,/,.
@L7FAS:00808:00846
AGCACTAGCTGTCACTAGTTACTTGT
+
BBCBBBCCBB@@@AABBBB>AAA>BC
@L7FAS:00811:00804
TAGTATCAGCCT
+
@444<//1//,/
@L7FAS:00813:00802
AGCACGTAACTGTCACTAGTTACTTGT
+
AADBDB:::<CCCDBCBBA@>?@C@EC
@L7FAS:00813:00843
AGCACTGTAGCTGTCACTAGTTACTTGT
+
ABCCCCCBBBCBCCCB?=989599><?A
@L7FAS:00818:00820
CGTGTCTCTAGGCACAGGATTTTGTGTAG
+
@ACCCCCC@?@@CB=9?<9999/9@@@CA
@L7FAS:00822:00825
ATCAGACACGGACACAGCAGAACACA
+
DAAB@@@AAC>AA<<999998;>887
@L7FAS:00824:00828
TCTCTATGCGCTCCACATGTCTAAGGT
+
>@AAA@@CCCCCDBB99;B@@8859<9
@L7FAS:00826:00802
CGTGTCTCTAGGCACAGGATTTTGTGTAG
+
BBADBCBB?@?>>=99>;9999/9@@AA<
@L7FAS:00827:00805
TCTCTATGCGCTCCACATGTCTAAGGT
+
CCCCA@AACCCCCBCBA@AABBB;@=@
@L7FAS:00829:00814
ATATCGCGGGGGTATGGAAGACTC
+
CBA@A?99999-99988>;99444
@L7FAS:00834:00803
ATATCGCGAGGGTATGGAAGACTCTATA
+
BA@AACC@@@C@A=BC896;@@?????=
@L7FAS:00835:00831
TAGTATCAGCCTCGCCATGACGAAGGTATTCC
+
BBB::=EBBBAA@99591<<<11-/5///,42
@L7FAS:00837:00842
TCTCTATGCGCTCCACATGTCTAAGGT
+
>9:<BCDCDDC@A=@@@>CAAAA?A?;
@L7FAS:00847:00822
TAGTATCAGCCTCGCCATGACGAAGGTATTCC
+
==A;::CCCBBB;A>@BAA@=;;79A<<<@C>
@L7FAS:00800:00856
ATCAGACACGGACACAGCAGAACAC
+
BBBB@@BDCC;:<BA999>>>5988
@L7FAS:00803:00850
AGCACTGTAGCTGTCACTAGTTACTTGT
+
ACECHCCCDCBBBCCCCDCA@=@@A<AB
@L7FAS:00804:00876
ACGCTCGACATGCCCAGTACAAG
+
CCBBCC:<<BBBBC>A@DA<<8<
@L7FAS:00806:00876
ATCAGACACGGACACAGCAGAACACAC
+
BBCBBB@A@C=@@CB;99A?><A?>=?
@L7FAS:00806:00893
TGATACGTCTCCTTCCTTAGTTACTTCA
+
BBBBBDCCECC?A>AAA?BBB@CFD@CC
@L7FAS:00811:00866
ACGAGTGCGTTCCCCATGTCGTAAGGTACTC
+
?@BBAAABCF@CBB9B9<;CCBA>?>::<@B
@L7FAS:00815:00852
TCTCTATGCGCTCCACATGTCTAAGGT
+
BBBB@@ABCCCCDDBAABCF@996;;9
@L7FAS:00816:00886
TGATACGTCTCCTTCCTTAGTTACTTCA
+
BBBEAB::<BB@BCC@C@BCB?BAA=@=
@L7FAS:00823:00896
ATCGACACGGACACAGCAGAACACAC
+
CBC@?@BBB@BCCBBCBABB<@8???
@L7FAS:00838:00883
AGCACTGTAGCTGTCACTAGTTACTTGT
+
BBDCCCCBABBBBC@ACCBBA>BBB@BB
@L7FAS:00841:00863
CGTGTCTCTAGGCACAGGATTTTGTGTAG
+
AACBB@@@@@@=@A??>69999/9?>>@<
@L7FAS:00841:00868
ATATCGCGAGGGTATGGAAGACTCTATA
+
@@BBCCAAACC>BBBB>A<@88111174
@L7FAS:00842:00856
ACGCTCGACATGCCCAGGTACAGGAG
+
AA9;;HBBBDC???<??<??BCC@BC
@L7FAS:00843:00850
TGATACGTCTCCTTCCTTAGTTACTTCA
+
CCBBCDCCDDC?B?B@B?BBB@AAA@CB
@L7FAS:00843:00884
ATCAGACACGGACACAGCAGAACACAC
+
BABB:::BBC9;<BA@@@@@A<@:::?
@L7FAS:00801:00925
TACTGAGCTACACACACAGAAAGAATTGGTGC
+
BBC=?>A@>999:??;;4333,31010.,.44
@L7FAS:00809:00906
CGTGTCTCTAGGCACAGGATTTTGTGTAG
+
CCCCCAAA=4848>>>?69999/9=>89:
@L7FAS:00811:00912
TCTCTATGCGCTCCACATGTCTAAGGT
+
><<=BBBCCCCCCDA@@ABAAAB>B@<
@L7FAS:00811:00916
ACGCTCGACATGCCCAGGTACAGGAG
+
CBABCDAAACBCCC>@@=@CDCCBCA
@L7FAS:00817:00926
AGCACTGTAGCTGTCACTAGTTACTTGT
+
AACCDBA=ABBBBCAAAEDCC;<<E?CD
@L7FAS:00817:00936
ATATCGCGGGGTAGTGGAAGACTC
+
B:89>>9999/4444424894444
@L7FAS:00819:00902
TCTCTATGCGCTCCACATGTCTAAGGT
+
A<A=AABCCCBBCDB@@ACCCBB?B@<
@L7FAS:00837:00910
TGATACGTCTCCTTCCTTAGTTACTTCA
+
BBB@?AC?=?B=@=@>@=BBB=AADBEC
@L7FAS:00843:00938
CGTGTCTCTAGGCACAGGATTTTGTGTAG
+
EDDCCDCB99:<>>>?>69999/9>?999
@L7FAS:00845:00933
TGATACGTCTCCTTCCTTAGTTACTTCA
+
BCC??@CECCC@B@B@B?BBB<===;@A
@L7FAS:00802:00955
TACTGAGCTACACACACAGAAAGATTGGT
+
B?@?CECCBB@@AB@@>A988/8>><>>A
@L7FAS:00803:00975
ACGAGTGCGTTCCCCATGTCGTAGGTACTC
+
AABBBCCB@;2444/9>>@BCBA@=::;;C
@L7FAS:00804:00982
CGTTTTTCTTCCTTAAGGGC
+
449999,495824242,2*,
@L7FAS:00806:00953
ACGAGTGCGTTCCCCATGTCGTAGGTACTC
+
BBBB?ABBA;2444/99;;BCC;:5:;::?
@L7FAS:00808:00956
TGATACGTCTCCTTCCTTAGTTACTTCA
+
DCB@?@DEBBC@C@C>@=@@A=@@A<@A
@L7FAS:00817:00981
TACTGAGCTACACACACAGAAAGATTGGT
+
A>AABGBCBC?@AA@@?>888/8>><@@C
@L7FAS:00828:00950
AGCACTGTAGCTGTCACTAGTTACTTGT
+
;<CCDCBBBBCBCCBBCDCAA>ABB?CC
@L7FAS:00831:00951
ATATCGCGAGGGTATGGAAGACTCTAT
+
BB@@?A@@99989>?C=@>@@@89974
@L7FAS:00831:00988
TCTCTATGCGCTCCCACATGTCTAAGGTA
+
;9;CA@=><<11//+//444949424244
@L7FAS:00833:00952
CGTGTCTCTAGGCACAGGATTTTGTGTAG
+
CDBDCDCC?@><@A999?9999/9@@>C<
@L7FAS:00847:00952
TCTCTATGCGCTCCACATGTCTAAGGT
+
H===CCBBBCB;;;<@@=?=9=>5424
@L7FAS:00848:00984
ACGAGTGCGTTCCCCATGTCGTAGGTACTC
+
BBCABBCA9:2444/9>>>BGC;:6:;;;A
@L7FAS:00804:01017
TAGTATCAGCCTCGCCATGACGAAGGTAT
+
@BB<:<BC996;<99@B<<<<<9<>884/
@L7FAS:00805:01027
ATCAGACACGGACACAGCAGAACACAC
+
BABBBBABBC>?AAB?@@?@B<BAAAA
@L7FAS:00808:01005
TACTGAGCTACA
+
444994444444
@L7FAS:00808:01032
AGCACTGTAGCGGTCACTAGTTACTTGT
+
B?AAGBB;==CC@CEC@=@88499969>
@L7FAS:00817:01017
AGCACTGTAGCTGTCACTAGTTACTTGT
+
ACCCFCBCCDDAABCBBCGCC;<=CAEE
@L7FAS:00819:01004
CGTGTCTGGCACAGGATTTTGTGTAGAGGC
+
BBACCCCB@A?@@@>@@AA7ACC??<;<8;
@L7FAS:00819:01043
ACGAGTGCGTTCCCCATGTCGTAGGTACTC
+
AABBBC@==B5999/9>>@CDCAA>::;;C
@L7FAS:00821:01035
ATCAGACACGGACACAGCAGAACACA
+
CBBB@?@@@A=>>>>911100,/...
@L7FAS:00821:01046
ATCAGACACGGACACAGCAGAACA
+
@<??;;<A@B=<99A999110,/.
@L7FAS:00822:01038
ACGCTCGACATGCCCAGGTACAGGAG
+
?@:;;@<<9@@99918?<??A@B>A;
@L7FAS:00829:01003
ATATCGCGAGGGTATGGAAGACTCTAT
+
BA?@?=?@9999;BBC@C@B@@?@@A;
@L7FAS:00830:01000
ATCAGACACGGACACAGCAGAACAC
+
BBBBA@@BBC=@A@@999=>>;>88
@L7FAS:00830:01019
TCTCTATGCGCTCCACATGTCTAAGGT
+
@>@CCA?@CEDCCDB;;99A?>?;>;>
@L7FAS:00845:01016
TCTCTATGCGCTCCACATGTCTAAGGT
+
BBHBBBBCCCCCD@E@@ACCC@@=@<9
@L7FAS:00848:01028
TACTGAGCTACACACACAGAAAGATTGGT
+
C@BBCCBBCBAABCDBCC:::5;@?>BAB
@L7FAS:00803:01057
ATCAGACACGGACACAGCAGAACA
+
BBAACCBBAA>=?99448888698
@L7FAS:00807:01076
ACGCTCGACATGCCCAGGTACAGG
+
BB:;;CCCD>>99919848>F995
@L7FAS:00814:01051
CGTGTCTCTAGGCACAGGATTTTGTGTAG
+
CBCCCCCB?>?>?BC@A=9999/9@@ABC
@L7FAS:00815:01095
ATCAGACACGGACACAGCAGAACAC
+
CBBC<<<@CD@CDHD911101,10,
@L7FAS:00824:01051
TGATACGTCTCCTTCCTTAGTTACTTCA
+
BCCA@AC<<<C=@=@>A?BBB?CCF@CC
@L7FAS:00833:01090
TACTGAGCTACACACACAGAAAGATTGGT
+
@?ABDDCCBBBB??@BCBCCB>ABBCB=?
@L7FAS:00848:01085
TAGTATCAGCCTCGCCATGACGAAGGTATTCC
+
BBCAAACBBB@@@9;59>@9999695948595
@L7FAS:00806:01142
ATATCGCGAGGGTATGGAAGACTCTAT
+
BA@??@@@=@@<;;<B=@=@@@???>:
@L7FAS:00812:01130
ACGAGTGCGTTCCCCATGTCGTAGGTACTC
+
AABBBABDCC699948>@@CC@??=:;;<C
@L7FAS:00822:01138
TGATACGTCTCCTTCCTTAGTTACTTCA
+
@AA@ABDDCCC@B?B@B?@@B>@==:;4
@L7FAS:00830:01108
AGCACTGTAGCTGTCACTAGTTACTTGT
+
BBECCCDBEBCCCFCBBCCBC<?=D@AA
@L7FAS:00832:01140
TAGTATCAGCCTCGCCATGACGAAGGTATTCC
+
<;EAAACCCC@A@@B=@>@>?9964<8449>2
@L7FAS:00844:01108
TGATACGTCTCCTTCCTTAGTTACTTCA
+
BBCABBCEBBB>A<B>?=BBB?CCCACC
@L7FAS:00812:01192
CATGTCTCTAGGC
+
,,,,,,//449:9
@L7FAS:00828:01181
TACTGAGCTACACA
+
94494444/66///
@L7FAS:00830:01162
CGTGTCTCTAGGCACAG
+
EDCCCA>=44940**)(
@L7FAS:00810:01266
ATTTGAAAATTTTTCCCCGGGGGGGGGAAAAAAATTTTTTTGGGGGGGGGGGGGGGGGGGGGT
+
/00,//6606666/666*////////"/8888;&1/////&/6666666666666666666"/
@L7FAS:00853:00139
TGATACGTCTCCTTCCTTAGTTATTTCAGTGC
+
BBB@BBBCCCE@B?B@E@BBB@?@@?ACCDCB
@L7FAS:00854:00132
ATATCGCGAGGGTAGTGGAAGACTCTATA
+
BB@@@CCC>=;6;11//,/5445?A8;:=
@L7FAS:00854:00135
TCTCTATGCGCTCCACATGTCTAAGGT
+
@;<<>>A;<<ACFAAACBC<;;B=>;;
@L7FAS:00856:00140
ATATCGCGAGGGTATGGAAGACTCTATAGG
+
A@BAABC><<C@>>985969>>=A::8=;8
@L7FAS:00859:00143
TACTGAGCTACACACACAGAAAGATTGGT
+
BBAADCCBBBBBBBCBCB:::5:??;??A
@L7FAS:00861:00127
ACGCTCGACATGCCCAGGTACAGGAG
+
BB???CCCBBBBBB=AA@A>BCBBCB
@L7FAS:00862:00131
TGATACGTCTCCTTTCCTTTAGTTTTACTTTCAG
+
>>4499<99@B@AB>C?@A?>9999/44//+/6/
@L7FAS:00862:00140
CGTGTCTCTAGGCACAGGATTTTGTGTAG
+
BBABB@@@@BC@CC@;::1111*////87
@L7FAS:00863:00136
ACGAGTGCGTTCCCCATGTCGTAGGTACTC
+
BBA?@@BBCH@BAA9@=??@@A>A??@@@B
@L7FAS:00869:00140
ATCAGACACGGACACAGCAGAACACA
+
?>?A99;BBA?BCAA>>>998<@887
@L7FAS:00870:00141
ATCAGACACGGACACAGCAGAACACAC
+
CCAA;;<;A@?AAAACBBCDE@CABBC
@L7FAS:00875:00144
ATATCGCGAGGGTATGGAAGACTCTAT
+
BAABBCCBBAB==9==<@=@ABBB:::
@L7FAS:00879:00142
TCTCTATGCGCTCCACATGTCTAAGGT
+
BBBA?9;;<99BD61111<//498988
@L7FAS:00879:00148
ATCAGACACGGACACAGCAGAACACAC
+
A?BA::<BBB8<<BBBAA@@@<@:::?
@L7FAS:00880:00146
CGTGTCTCTAGGCACAGGATTTGT
+
<@<>>CEDBBB@CGCDD333?811
@L7FAS:00853:00177
AGCACTGTAGCTGTCACTAGTTACTTGT
+
AADFDCBAAACCBCBBCDCBB?BBC@CC
@L7FAS:00854:00173
CGTGTCTCTAGGCACAGGATTTTGTGTAG
+
AAABCCCC@:97:C@@A@9999/9>>>@@
@L7FAS:00855:00168
TGATACGTCTCCTTCCTTAGTTACTTCA
+
CBCAABCCBBC@C@C@B?ABB=@AC@CC
@L7FAS:00855:00172
ACGCTCGACATGCCCAGGTACAGGAG
+
BB:::CBGBBBBEC=BA?ABCDC@CC
@L7FAS:00858:00158
TACTGAGCTACACACACAGAAAGATTGGT
+
BBBBCDCDBBBBBA@@>@888/8=<:?<?
@L7FAS:00858:00161
AGCACTGTAGATGTCACTAGTTACTTGT
+
BBBDAAACCCDCBBACBBB@?=ACE@CC
@L7FAS:00858:00176
ACGAGTGCGTTCCCCATGTCGTAGGTACTC
+
BBBBBBBCCD@CCB9ABB@BC:::=???A?
@L7FAS:00859:00173
AGCACTGTAGCTGTCACTAGTTACTTGT
+
BBCDECBBBBBBBCBCCCEBC?BBB?BB
@L7FAS:00860:00160
TCTCTATGCGCTCCACATGTCTAAGGTAACCGACTG
+
BBBB:9<CEBBCCBCAA@BBB>><@@BB?B@BBBCC
@L7FAS:00860:00197
ACGCTCGACATGCCCAGGTACAGGAG
+
@@@A@@@B<;;@AC<BA@@@ABA699
@L7FAS:00861:00174
ACGAGTGCGTTCCCCATGTCGTAGGTACTC
+
BBB@AA@@BB@DCD9?????@???::;;@A
@L7FAS:00862:00161
AGCACTGTAGCTGTCACTAGTTACTTGT
+
<;CDCB@?BBBCABBBCCCBB>BCC@CC
@L7FAS:00862:00165
TGATACGTCTCCTTCCTAGTTACT
+
=BABCCABA11-1,1,1///,444
@L7FAS:00862:00183
CGTGTCTCTAGGCACAGGATTTTGTGTAG
+
CBCCCDBB??>>A@AAF@CCCC:CCCBBB
@L7FAS:00864:00151
TACTGAGCTACACACATCAGA
+
>;9944;;89944/,******
@L7FAS:00864:00167
CGTGTCTCTAGGCACAGGATTTTGTGTAG
+
CCCDCB=@=9:6:ABBCBCCCD:CCBBCC
@L7FAS:00865:00196
AGCACTGTAGCTGTCACTAGTTACTTGT
+
@@?CCBBCCCBBBEBBAA=99599969B
@L7FAS:00865:00199
CGTGTCTCTAGGCACAGGATTTTGTGTAG
+
EDBBBCBB;9;=?A??>>9999/9@DAAA
@L7FAS:00866:00176
ATCAGACACGGACACAGCAGAACACAC
+
BABABABB@=7;<A@ABBBBB?BAAAB
@L7FAS:00866:00193
TGATACGTCTCCTTCCTTAGTTACTTCA
+
BBBBBBAAABCBCBB?B?BAA>ABCACB
@L7FAS:00867:00165
CGTGTCTCTAGGCACAGGATTTTGTGTAGA
+
AAABCCBC9:<@CCB@@>9999/9DA?@<1
@L7FAS:00869:00167
TCTCTATGCGCTCCACATGTCTAAGGT
+
@BBB;9<BA@@CB;;<A@AA@445969
@L7FAS:00870:00186
ATATCGCGAGGGTATGGAAGAC
+
97@;;99?444-4:6436,/..
@L7FAS:00871:00184
AGCACTGTAGCTGTCACTAGTTACTTGT
+
@BBBCCHCDEA?@A=@@BD@>89;A>??
@L7FAS:00874:00176
ATCAGACACGGACACAGCAGAACACAC
+
BBBB@?@BB@=AA@>999>>><988>>
@L7FAS:00876:00179
ACGAGTGCGTTCCCCATGTCGTAGGTACTC
+
BBBBBBBBCF@BAA9@>>?BBA>A??:;;C
@L7FAS:00878:00186
AGCACTGTAGCTCGTCACTAGTTACTTGTG
+
<@>>@=>>@@99449==ABCCC6;:B844A
@L7FAS:00878:00192
ATCAGACACGGACATAGCAGAAC
+
CBBB@@@@AB@BABBAAACCB@C
@L7FAS:00879:00159
CGTGTCTCTAGGCACAGGATTTTGTGTAG
+
CBBCECBB??@?ABBAB>9999/9>>@AC
@L7FAS:00879:00166
TCTCTATGCGCTCCACATGTCTAAGGT
+
CBBBBBABFCCBCDABCCAAABB@B@<
@L7FAS:00879:00172
TGATACGTCTCCTTCCTTAGTTACTTCA
+
ACB;;=CBABE@C?C@C?BCC@==<B?>
@L7FAS:00880:00171
TCTCTATGCGCTCCACATGTCTAAGGT
+
DBBB::<CDBBDD@DEBDAAA==;@>B
@L7FAS:00884:00156
TCTCTATGCGCTCCACATGTCTAAGGT
+
BECC@@BCCDDCD?AABBA??997;@B
@L7FAS:00884:00166
TACTGAGCTACACACACAGAAAGATTGG
+
;//////444444444449992732*,*
@L7FAS:00884:00188
ACGAGTGCGTTCCCCATGTCGTAGGTACTC
+
??BAAAABCCABAA9@==>>B@@?>::;;C
@L7FAS:00885:00161
TCTCTATGCGCTCCACATGTCTAAGGT
+
CBBB::<CCCCED@B??A@BB997;=@
@L7FAS:00885:00169
TAGTATTCAGCCTCGCCATACGAAGTATT
+
11////,///49@999;91////,////,
@L7FAS:00886:00156
TACTGAGCTACACACACAGAAAG
+
9<9BA@@AA999994944333,3
@L7FAS:00886:00159
TAGTATCAGCCTCGCGGCTGAGACTGCCAAG
+
=>@9;<@@@B@BCAAAAAA@BA@83:@<?<>
@L7FAS:00886:00190
TGATACGTCTCCTTCCTTAGTTACTTCA
+
CCCBBBBCBCC@B@B@B@BBB@BBB?BB
@L7FAS:00886:00191
AGCACTGTAGCTGCACTAGTTACTTGT
+
BGDCCCC@AACCCCBEDEBB>AAB?BB
@L7FAS:00886:00198
TGATACGTCTCCTTCCTTAGTTACTTCA
+
CBB>AACCAAA@C@B@B@BBB@BBC@CB
@L7FAS:00887:00156
TCTCTATGCGCTCCACATGTCTAAGGT
+
=9;A94;:;;9@FCCAAA?A?;97<>A
@L7FAS:00887:00175
TCTCTATGCGCTCCACATGTCTAAGGT
+
CBBB@?@CCBBBD@CAABB@?996;=A
@L7FAS:00889:00154
ATCAGACACGGACACAGCAGAA
+
BBB@??:;;>;>>11111---*
@L7FAS:00889:00176
ATCAGACACGGACA
+
9;9:99;;1/,,2,
@L7FAS:00889:00179
TGATACGTCTCCTTCCTTAGTTACTTCA
+
CCB???CCCCB@B@B@A?BBB@BBB@BB
@L7FAS:00890:00171
TGATACGTCTCCTTCCTT
+
DCCBBBBCBBC>A@?AD@
@L7FAS:00890:00182
AGCACTGTAGCTGTCACTAGTTACTTGT
+
@@?AA@;;494444444::892449544
@L7FAS:00892:00175
TAGTATCAGCCTCGCCATGACGAAGGTATTCC
+
@?CDECCDBB@BCCC@DBBBD:96;?;9<?B=
@L7FAS:00894:00176
CGTGTCTCTAGGCACAGGATTTGTGTAG
+
BBCDCBBCBAB@CABAD?99909>>>>@
@L7FAS:00896:00172
CGTGTCTCTAGGCACAGGATTTTGTGTAG
+
BBBBCCBCBAB?ACCCC@CCCC:CBCBBB
@L7FAS:00899:00160
TCTCTATGCTCTCCACATGTCTAAGGT
+
BBCC@@ABECCCC?BBBCCCC??=@?B
@L7FAS:00850:00210
TCTCTATGCGCTCCACATGTCTAAGGT
+
@@C@;;<ABA@@A?B@@@B<<=B=B?;
@L7FAS:00853:00208
ATCAGACACGGACACAGCAGAACACAC
+
BBBBAA>@@A=@@C@@==>9849>>=>
@L7FAS:00860:00201
TACTGAGCTACACACACAGAAAGATTGGT
+
CCBBCCCCBBBBECA@@A;;;6;A@?B?B
@L7FAS:00865:00207
TAGTATCAGCCTCGCCATGACGAAGGTATTCC
+
A7=111:11/?AA<<9<BBBF<96<@>>@?A=
@L7FAS:00868:00223
ATCAGACACGGACACAGCAGAC
+
ACBB@@:;<><>@99911110/
@L7FAS:00869:00211
ACGAGTGCGTTCCCCATGTCGTAGGTACTC
+
BBBBBBBCBB@CDD9BDBBCBA@A>?@?@A
@L7FAS:00871:00221
TCTCTATGCGCTCCACATGTCTAAGGT
+
BCCC??@CDBBAD@CBCD:><CC@C@C
@L7FAS:00872:00238
AGCACTGTAGCTGTCACTAGTTACTTGT
+
BBHCA@ACBBBDDECBCCBCC@CCD@AE
@L7FAS:00875:00216
ACGCTCGACATGCCCAGGTACAGGAG
+
BA@?AECCBABCCB=?>=>>??BA?A
@L7FAS:00875:00235
TCTCTATGCGCTCCACATGTCTAAGGT
+
BECD??@CDCDCD>@ABBC@B9969<>
@L7FAS:00878:00226
TCTCTATGCGCTCCACATGTCTAAGGT
+
ECCDAAABCBBBD@BBBDCCDAA?B@B
@L7FAS:00881:00216
TACGAGCTACACACACAGAAAGATTGGT
+
DDBCCFGACAGDB;;;BAAA=<;;@B?B
@L7FAS:00885:00223
CGTGTCTCTAGGCACAGGATTTTGTGTAG
+
CCCBBCBB>996:A@@@>9999/9>>AAB
@L7FAS:00885:00226
ACGCTCGACATGCCCAGGTACAGGAG
+
BB@@@C@AACCCCC@@@=@@BBCABB
@L7FAS:00886:00213
CGTGTCTCTAGGCACAGGATTTGTGTAG
+
BBBABBBC?>??BC@:@@999-9>>>?E
@L7FAS:00886:00220
TGATACGTCTCCTTCCTTAGTTACTTCA
+
BBCBCBBECDC@C@CCD@DCB@=;17;6
@L7FAS:00887:00214
ATCAGACACGGACACAGCAGAAC
+
BBBA?@ABBBACBAA=>>>9859
@L7FAS:00888:00232
ACGCTCGACATGCCCAGGTACAGGAG
+
BBABECABACC?=?<::6:ABBE@CB
@L7FAS:00890:00222
ATCAGACACGGACACAGCAGAACACAC
+
BCB?9;<BBB=@AAAACCCCI>A?@=B
@L7FAS:00892:00214
ACGAGTGCGTTCCCCATGTCCGTAGGTACTC
+
BBB@@@BBCC@CDB9=@B><=@AAA?BBBBB
@L7FAS:00892:00246
ATCAGACACGGACACAGCAGAACACA
+
BCBB?>?@@@=>@?>999>8869887
@L7FAS:00893:00220
TACTGAGCTACACACACGATGAAAATTGGTGCT
+
44444444==999944///7666606,.,....
@L7FAS:00893:00222
ACGAGTGCGTTTCCCCATGTCGTAGGTACTC
+
BBBBBEDCA>;-444/999;ABA@A??@@@C
@L7FAS:00893:00231
TAGTATCAGCCTCGCCATGACGAAGGTATTCC
+
BADDCFBBBB@==;;7<?@@B@@=@<999696
@L7FAS:00893:00240
TCTCTATGCGCTCCACATGTCTAAGGT
+
AACCBBBBECKDFEC><<BCB;;8=>;
@L7FAS:00894:00239
TACTGAGCTACACACACAGAAAGATTGGT
+
BBBCCCCBBCCCGCBBBC@@A<;;:?B@A
@L7FAS:00896:00213
TAGTAATCAGCCTCGCCATGACGAAAGAT
+
11/,,*,,1//56//:@BBAA?9991/72
@L7FAS:00851:00286
CGTGTCTCTAGGCACAGGATTTTGTGTAG
+
CBBACCCD?@@>AC99?<9999/9@@99<
@L7FAS:00855:00266
TCTCTATGCGCTCCACATGTCTAAGGT
+
99:;=@ACFDCCCACBBCC>><C@C@B
@L7FAS:00860:00274
ACGAGTGCGTTCCCCATGTCGTAGGTACTC
+
CCB?BACCBB5944/99@ACCBBA?:;<<C
@L7FAS:00860:00290
CGTGTCTCTAGGCACAGGATTTTGTGTAAAGGC
+
BBC@BCBB99:48>>?><>>>>4@BBBCCACBC
@L7FAS:00862:00251
TGATACGTCTCCTTCCTTAGTTACTTCA
+
BAAAEBBCBCC@C@B@D@B==;=@=;@A
@L7FAS:00862:00284
AGCACTGTAGCTGTCACTAGTTACTTGT
+
9>>>=@ABBCB@@4499@>;>89:B@@A
@L7FAS:00863:00257
TGATACGTCTCCTTCCTTAGTTACTCA
+
/4?BABBBBBB?C@ACB8;;A<@<<<<
@L7FAS:00871:00298
ACGCTCGACATGCCCAGGTACAGGAG
+
BAAAADBBBBBCBC=BA?AABCC?BA
@L7FAS:00873:00263
TAGTATCAGCCTCGCCATGACGAAGGTATTCC
+
B@C@AACAAA@BBBC=@@@@E??;@<999;>5
@L7FAS:00878:00299
TACTGAGCTACACACACAGAAAGATTGGT
+
D@@?CCCCABBBGC@=>B988/8>=:=>>
@L7FAS:00890:00297
CGTGTCTCTAGGCACAGGATTTTGTGTAG
+
AACFBCCC@@?<;=99?<9999/9@?>?@
@L7FAS:00891:00254
ACGCTCGACATGCCCAGGTACAGGAG
+
BC???B?AACFDCN@BB>@@BBC@AA
@L7FAS:00896:00270
ATCAGACACGGACACAGCAGAACACAAC
+
>7::9;;@=B5<;<;<99>7:91000,.
@L7FAS:00897:00254
TAGTATCAGCCTCGCCATGACGAAGGTATTCC
+
CBC@AAAAAAABC;;69>>>?99548444242
@L7FAS:00851:00325
TCTCTATGCGCTCCACATG
+
88:@@;;;<<;BC@B@911
@L7FAS:00867:00334
TAGTATCAGCCTAAGGTATTCC
+
BAB::=CCBCBAA=ABCCC@C?
@L7FAS:00868:00339
CGTGTCTCTAGGCACAGGATTTTGTGTAG
+
BBCBBCCB???@BC?:@=9994/9@@@CD
@L7FAS:00873:00315
ACGAGTGCGTTCCCCATGTCGTAGGTACTC
+
BCBB?BBBBC@BCC9C;<;BBBCCAB<<<C
@L7FAS:00875:00315
ACGCTCGACATGCCCAGGTACAGGAG
+
B????@A@ADCCCE>@@>@BCCD@C@
@L7FAS:00877:00300
ATATCGCGAGGGTATGGAAGACTCTATA
+
BABB?=:;44978=>B=@=AAA?@@>>8
@L7FAS:00879:00308
CGTGTCTCTAGGCACAGGATTTTGTGTAG
+
CCDEDBBB?>@@CCDBB;9999/8CBBCD
@L7FAS:00880:00335
AGCACTGTAGCTGTCACTAGTTACTTGT
+
AABCDBBBCAAA>A?ACBAAA?BBC?AG
@L7FAS:00881:00329
AGCACTGTAGCTGTCACTAGTTACTTGT
+
AACCFEBACCCCABABCDBAA@BCB>AA
@L7FAS:00881:00346
ATATCGCGAGGGTATGGAAGACTCTA
+
BABBBBBAAAA===@C=@=@BBBBB=
@L7FAS:00882:00341
ATCAGACACGGACACAGCAGAACACAC
+
BBBB:::BBA=@@@@;;;@>@;@>>77
@L7FAS:00883:00310
AGCACTGTAGCTGTCACTAGTTACTTAT
+
BCBDDCCCBCBCCCCCBCBBB@CBB?AA
@L7FAS:00883:00328
TGATACGTCTCCTTCCTTAGTTACTTCA
+
BCB@BBBCBBB@B@A@A@BBB?BAA?AB
@L7FAS:00894:00335
ACGCTCGACATGCCCAGGTACAGGAG
+
BB???BBCB@BBBC@@>=?BCCD@BC
@L7FAS:00850:00385
TCTCTATGCGCTCCACATGTCTAAGGT
+
<<AACCCDFDCDDDAA@ACCC;;9<A@
@L7FAS:00851:00381
ATATCGCGAGGGTATGGAAGACTCTAT
+
BA?A@BAAABB?B@CC=@=@@@?A??:
@L7FAS:00851:00388
CGTGTCTCTAGGCACAGGATTTTGTGTAG
+
AACEGCCB?9:8;B@?@@9999/9@@?BB
@L7FAS:00854:00389
ATCAGACACGGACACAGCAGAACACA
+
ECBBB@@@>@;>>AAB@AAA>;>>87
@L7FAS:00856:00371
ACGCTCGACATGCCCAGGTACAGGAG
+
BA@@@CDDCABABC>BA?AACBC@BB
@L7FAS:00862:00366
CGTGTCTCTAGGCACAGGATTTGTGTAG
+
BBBDCCBB99:@CCCD@;99909A@@AA
@L7FAS:00865:00353
ATATCGCGAGGGTATGGAAGACTCTAT
+
B@@ABCCBCBHB<<=D=@;A887;670
@L7FAS:00865:00390
TAGTATCAGCCTCGCCATGATGAAGGTATTCC
+
@@CAAACCCCCAAAA>A>@=?9959;>>>596
@L7FAS:00872:00377
ACGAGTGCGTTCCCCATGTCGTAGGTACTC
+
B?B===ACDC>@??6===>ABA;A??:;;D
@L7FAS:00874:00359
CGTGTCTCTAGGCACAGGATTTTGTGTAG
+
BBCACCDB???=@B@BA<9999/9@@;<?
@L7FAS:00882:00369
TGATACGTCTCCTTCCTTAGTTACTTCA
+
BB@;;<B;;<C@C@A>ACBBB@><<@@1
@L7FAS:00884:00381
ACGCTCGACATGCCCAGGTACAGGAG
+
BBBABCACAABCFB=BA@BADCB@BB
@L7FAS:00885:00370
ACGAGTGCGTTCCCCATGTCGTAGGTACTC
+
BBA?@@BCCC?AAA6==?>ABA@A??;;<C
@L7FAS:00888:00363
TCTCTATGCGCTCCACATGTCTAAGGT
+
BBCB::<CDCCDE>??ABCCB998<?B
@L7FAS:00892:00354
ATATCGCGAGGGTATGGAAGACTCTA
+
BABBA@??9999;>@A>B>BAAAAAA
@L7FAS:00892:00377
AGCACTGTAGCTGTCACTAGTTACTTGT
+
BBBBCBBAAABBBCA?@BA@@=@@B=AA
@L7FAS:00893:00397
TGATACGTCTCCTTCCTTAGTTACTTCA
+
BCCBBCCCCCB@B@B@B@BBB@DAA>A@
@L7FAS:00894:00386
TAGTATCAGCCTCGCCATGACGAAGGTATTCC
+
@>C::<CA@A@@A9;59<<<A11-/,///,42
@L7FAS:00857:00417
TGATACGTCTCCTTCCTTAGTTACTTCA
+
BCE@@ACCCBBAC@CBB>?>>=AACBCC
@L7FAS:00857:00446
ACGCTCGACATGCCCAGGTACAGGAG
+
AB@@B@;<<CA>?>9=@.10B=B:@@
@L7FAS:00858:00426
ATATCGCGAGGGTATGGAAGACTCTAT
+
BBBBCCF:;;C:88985959>>>;770
@L7FAS:00863:00426
CGTGTCTCTAGGCACAGGATTTTTTGTGTAG
+
BBBCDCBA99:<?B??@=>?????,>>>>?C
@L7FAS:00864:00429
TAGTATCAGCCTCGCCATGACGAAGGTATTCC
+
=?B@AABBBB@BBBB=@@@@@9959<999;>5
@L7FAS:00868:00404
ATCAGACACGGATACAGCAGAACACAC
+
BCBBBBBBBD?BAAAA@?=<<:?@@?B
@L7FAS:00870:00434
TCTCTATGCGCTCCACATGTCTAAGGT
+
C@AA<;<CBEDIE?A@@AB@@8859<9
@L7FAS:00871:00405
TACTGAGCTACACACACAGAAAAGATTGGT
+
<;<<BBAB@?@CA@>>>>8888-86=:<;?
@L7FAS:00883:00411
AGCACTGTAGCTGTCACTAGTTACTTGT
+
<<DCEBBBBCCBBCBCDCCBB?BCD@BG
@L7FAS:00886:00406
TAGTATCAGCCTCGCCATGACGAAGGTATTCC
+
CBBAAACCBB@BBBDBJEDC:<;@CBDCFAC@
@L7FAS:00893:00411
ACGAGTGCGTTCCCCATGTCGTAGGTACTC
+
?BBABBCDBC6444/9>>>>@=;=9:001:
@L7FAS:00859:00495
CGTGTCTCTAGGCACAGGATTTTGTGTAG
+
CBBBBCBB???<?ABBC?BCFF:DBB@@@
@L7FAS:00861:00469
TCTCTATGCGCTCCTACTATGTCTAAGGT
+
94444448700**)*****,/44331313
@L7FAS:00861:00486
TAGTATCAGCCTCGCCATACGAAGGTATTCC
+
94>;;<C=<<?AA>@=>9999959?;9<?A=
@L7FAS:00865:00463
TACTGAGCTACACACACAGAAAGATTGGT
+
BAAADDDDBBDCCC@=>A887/8>>;@?A
@L7FAS:00867:00457
ACGAGTGCGTTCCCCATGTCGTAGGTACTC
+
BBBAAA@B@C@BCC9AABB?BB;?;?:;;B
@L7FAS:00870:00454
ATCAGACACGGACACAGCAGAACACA
+
AAAA>??@AA=@>??999111,10./
@L7FAS:00878:00462
TGATACGTCTCCTTCCTTAGTTACTTCA
+
CCBAABBCAAA@BBC@B@BBB@DDC@@?
@L7FAS:00879:00458
ATATCGCGAGGGTATGGAAGACTCT
+
BBBAAABBCDC?BABA796;A?<?@
@L7FAS:00881:00493
ACGAGTGCGTTCCCCATGTCGTAGGTACTC
+
AA@@BBBBAA@BCD:BBCBAAA>>?::;@C
@L7FAS:00889:00495
CGTGTCTCTAGGCACAGGTTTTGTGTAGAGG
+
CDDA@9;;;;;;?@>>>6999/9>>>?=>=;
@L7FAS:00896:00488
AGCACTGTAGCTCGTCCTAGTTACTTGTAG
+
//////68;<<1////,//4@;9;<==011
@L7FAS:00898:00496
CGTGTCTCTAGGCACAGGATTTTGTGTAG
+
BBCCCBBB99;?AA@BB7<<@@4@@AA@@
@L7FAS:00852:00514
TGATACGTCTCCTTCCTTAGTTACTTCA
+
BBBBBBBCABA@C@D@B@ABB@BBC@AB
@L7FAS:00861:00512
CGTGTCTCTAGGCACAGGATTTTGTGTAG
+
CDBABBCC@@@??>99?=9999/9@@@@<
@L7FAS:00867:00518
ACGCTCGACATGCCCAGGTACAGAG
+
C@@??DBBBCCCCCBBA?@ABCDBB
@L7FAS:00867:00549
TAGTATCAGCCTCGCCATGACGAAGGTATTCC
+
BAC@AACAA@B==9959>>>?99648844242
@L7FAS:00868:00544
ATCAGACACGGACACAGCAGAAC
+
@B?B99;;<B8<999999100,/
@L7FAS:00868:00549
TCTCTATGCGCTCCACATGTCTAAGGT
+
4499ABCCEBBBB64999944>>;988
@L7FAS:00870:00522
TCTCTATGCGCTCCACATGTCTAAGGT
+
AAAABBBCCCCBD@C??ACCCCB?BA<
@L7FAS:00882:00500
TCTCTATGCGCTCCACATGTCTAAGGT
+
CAAA@@ABBBBNH>@ABBBB@;;7;>@
@L7FAS:00885:00546
ATCAGACACGGACACAGCAGAACACAC
+
BBBB?@@BDB?ABDCBBBCCC@CBB@C
@L7FAS:00892:00547
CGTGTCTCTAGGCACAGGATTTTGTGTAG
+
BBBABCCH::;>AA99969999/9@@>@<
@L7FAS:00894:00543
ATATCGCGAGGGTATGGAAGACTCTAT
+
BA@@?B@@==?@@ABC?B?B@@?BA@@
@L7FAS:00850:00591
TCTCTATGCGCTCCACACTGTCTAAGGGT
+
444499:=999>?51/,,,,,0,.,11,1
@L7FAS:00851:00557
CGTTCTCTAGGCACAGGATTTGTTGTAG
+
A9:7<@AABC@CBAAC:79;800,0;>@
@L7FAS:00851:00575
CGTGTCTCTAGGCACAGGTTTTGTGTAG
+
AACBDBBBAAA>@@=??5999/9???CC
@L7FAS:00851:00599
CGTGTCTCTAGGCACAGGATTTTGTGTAG
+
CCFDCCDC>>?<?>>@@<9999/9==89=
@L7FAS:00854:00579
ATCAGACACGGACACAGCAGAACAC
+
BBBBBBBABB=?A=@@@@@>>4988
@L7FAS:00858:00588
CGTGTCTCTAGGCACAGGATTTTGTGTAG
+
BACCCCBB?996:@@@@?9999/9>>@CA
@L7FAS:00859:00584
AGCACTGTAGCTGTCACTAGTTACTTGT
+
BCCDECCBCGDCCF@@ACEBB>@AC@CC
@L7FAS:00862:00577
TAGTATCAGCCTCGCCATGACGAAGGTATTCC
+
BBB::=BCBAA@@;;599>>?9968;944888
@L7FAS:00863:00589
AGCACTGTAGCTGTCACTAGTTACTTGT
+
CCBDBABBCCCCACABCDCBB=@@B@CC
@L7FAS:00864:00571
CGTGTCTCTAGGCACAGGATTTTTTGTGTAG
+
444449966//,.///688;:::;*//////
@L7FAS:00865:00567
ATCAGACACGGACACAGCAGAACACA
+
BBB>9:;<<B>@@BAAAA@??6;:;:
@L7FAS:00865:00571
CGTGTCTCTAGGCACAGGATTTTGTGTAG
+
CBC@BCCC99:=?B??@<9999/9@@99<
@L7FAS:00865:00587
TCTCTATGCGCTCCACATG
+
:>=>>>>=<1///,/82//
@L7FAS:00868:00572
CGTGTCTCTAGGCACAGGATTTTGTGTAG
+
BBCCCCCB999>A@==@7;;@A4>>@@@A
@L7FAS:00868:00592
TGATACGTCTCCTTCCTTCAGTTACTTCA
+
CDCAAACCCDA?>?B?7+-,,,*,..,36
@L7FAS:00871:00581
AGCACTGTAGCTGTCACTAGTTACTTGT
+
AACDCBCBBBCBAAABCBBBB<>AA@CC
@L7FAS:00879:00556
ATATCGCGAGGGTATGGAAGACTCTAT
+
CC?@@CDCDBC?DBCB=?<>>;9?A?=
@L7FAS:00879:00580
ATATCGCGAGGGTATGGAAGACTCTAT
+
BB@@?@=@4997999B9;9;??<;9;=
@L7FAS:00891:00589
ATATCGCGAGGGTATGGAAGACTCT
+
A<??>@=B99919>=?<><A;:667
@L7FAS:00897:00553
TCTCTATGCGCTCCACATGTCTAAGGTA
+
99:<CAA@CEB<<;<@A@=;9;@;8849
@L7FAS:00897:00592
TCTCTATGCGCTCCACATGTCTAAGGT
+
99?ACBBCDCCAAA?AAACDCCC>B>@
@L7FAS:00850:00641
TCTCTATGCGCTCCACATGTCTAAGGT
+
99:;<<<CIDCCECCAABBAAAC@GBA
@L7FAS:00851:00605
ACGAGTGCGTTCCCATGTCGTAGTAG
+
;=BAAAEBBB59919991;;=0....
@L7FAS:00858:00629
AGCACTGTAGCTGTCACTAGTTACTTGT
+
AACDFBB?BBCBBCBBCCBBC?AAAABC
@L7FAS:00859:00616
TACTGAGCTACACACACAGAAAGATTGGT
+
@9<=IIEDBBAADCBA@A988/8A>=B@C
@L7FAS:00865:00605
CGTGTCTCTAGGCACAGGATTTTGTGTAG
+
AACCCCCD;9:?A;99><>>>>4>?@B<<
@L7FAS:00869:00611
TACTGAGCTACACACACAGAAAGATTGGT
+
@?AADFCDBB?@AAA>?@888/8==:??B
@L7FAS:00869:00613
ATATCGCGAGGGTATGGAAGACTCTAT
+
BA?@@BBBABB>@@@C=@=AAA@AAA@
@L7FAS:00869:00624
AGCACTGTAGCTGTCACTAGTTACTTGT
+
AAHDEBA>AABABCCBCCBA?<?@B=AB
@L7FAS:00872:00626
AGCACTGTAGCTGTCATTAGTTACTTGT
+
<?CCIBC@AACCDFCCB@D=9;@;949?
@L7FAS:00873:00620
ATATCGCGAGGGTATGGAAGACTCTAT
+
BACCBBCBCBC?BABC<=;?;???@>>
@L7FAS:00887:00610
ATCAGACACGGACACAGCAGAACACAC
+
BCDB@@@BCC=@ABBAA@@=@;>7::@
@L7FAS:00898:00636
ATCAGACACGGACACAGCAGAACACAC
+
DCCBAA@A@B>AA;<;9;A>?;@887=
@L7FAS:00850:00677
ATATCGCGAGGGTATGGAAGACTCTAT
+
BBBB=99999919?==7=<=;><<<AB
@L7FAS:00857:00679
AGCACTGTAGCTGTCACTAGTTACTTGT
+
@@BBCCCBCCCCBDCECAAAC?BBC@CC
@L7FAS:00861:00668
ACGAGTGCGTTCCCCATGTCGTAGGTACTC
+
AEBABBBDB@6:44-9>?>AA:::;788??
@L7FAS:00869:00698
ACGAGTGCGTTCCCCATGTCGTAGGTACTC
+
BCA@BBCCCC=?==6=@>@BB???::;8?@
@L7FAS:00888:00658
AGCACTGTAGCTGTCACTAGTTACTTGT
+
94999>ABBBECCAAACCBCC=AED@BD
@L7FAS:00888:00669
CGTGTCTCTAGGCACAGGATTTTGTGTAG
+
CCCDCBBA99948>99969999/9>?999
@L7FAS:00888:00673
ATCAGACACGGACACAGCAGAACACAC
+
CCCB@A@@@B:;<BBAABBCC?B@@?A
@L7FAS:00897:00651
ATATCGCGAGGGTATGGAAGACTCTAT
+
BABCBBDA@AC?;;<A<@=AAABB::4
@L7FAS:00850:00725
ATATCGCGAGGGTATGGAAGAC
+
BA?@;;9A99919>11,1:<10
@L7FAS:00858:00701
TACTGAGCTACACACACAGAAAGATTGGT
+
B@??BCCCABBBGGB=>@987/8>>;@?B
@L7FAS:00872:00743
TACTGAGCTACACACACAGAAAGATTGGT
+
>9<<ECBCBA>?AC999@9880887;>;?
@L7FAS:00874:00729
CGTGTCTCTAAGGCACAGGATTTTGTGTAG
+
CCCFCBB>>>5858@>>?<9999/9@@;<<
@L7FAS:00875:00748
TCTCTATGCGCTCCACATGTCTAAGGT
+
@@BBAAACCCCCC@BAAACA@996<>@
@L7FAS:00880:00726
TGATACGTCTCCTTCCTTAGTTACTTCA
+
BCC@@?ABC::8<@C@C?B;;79@@<>>
@L7FAS:00881:00726
CGTGTCTCTAGGCACAGGATTTTGTGTAG
+
BACCCCCC??><?@=?><9999/9@@9<<
@L7FAS:00881:00731
ATATCGCGAGGGTATGGAAGAC
+
@;>@BBB;;<B>99;?496;@@
@L7FAS:00882:00723
TCTCTATGCGCTCCACATCTAAGGTACTG
+
8;@AAAACCBBCDACABFDBB?B@;;=CD
@L7FAS:00887:00703
CGTGTCTCTAGGCACAGGATTTTGTGTAG
+
BBCCFCBB99:=@@99959999/9??89;
@L7FAS:00887:00743
ATCAGACACGGACACAGCAGAACACAC
+
>>@A??@@@C=@ACC;;;@??<@:::@
@L7FAS:00850:00776
ATCAGACACGGACACAGCAGAACA
+
BBBB9:<AA@;>>99999900,/.
@L7FAS:00852:00756
TACTGAGCTACACACACAGAAAGATTGGT
+
@@ACCECE99;;<B?>>?888/8==:==?
@L7FAS:00852:00777
CGTGTCTCTAGGCACAGGATTTGTGTAG
+
CCCECBBB;9<?A@??A?99919>944:
@L7FAS:00853:00753
CGTGTCTCTAGGCACAGGATTTTGTGTAG
+
BCFDCBBB@??=@@BBC?AADD:CCCCC<
@L7FAS:00857:00755
ACGCTCTGCCAGGTACAAGGAG
+
111//6?442442444424244
@L7FAS:00857:00770
TGATACGTCTCCTTCCTTAGTTACTTCA
+
BAAAAADFBAB>?C@?B>BCC@AAAABD
@L7FAS:00857:00783
TCTCTATGCGCTCCACATGTCTAAGGT
+
BAAA;9<BBCCCD@B?A?=@@8859=9
@L7FAS:00863:00769
TCTCTATGCGCTCCACATGTCTAAGGT
+
BAAA;;<CAAACC@C;;<BBBBB>A@<
@L7FAS:00865:00784
TGATACGTCTCCTTCCTTAGTTACTTCA
+
CDB9:;CDA@A>B=@?@@BCCB;<<ACA
@L7FAS:00870:00751
TCTCTATGCGCTCCACATGTCTAAGGT
+
99:<<<=KDCCCCAB;;<AAA@@>@?;
@L7FAS:00870:00793
TACTGAGCTACACACACAGAAAAGATTGGT
+
;9=ABBAC99;;<;9A@@9888.887;>>A
@L7FAS:00877:00777
TGATACGTCTCCTTCCTTCTAGTTACTTCA
+
CAA;;=ECB?DA@888=+,,,,,*,;>699
@L7FAS:00878:00767
AGCACTGTAGCTGTCACTAGTTACTTGT
+
??DDDDCBBDBBBDBCCBA==;=@A=AB
@L7FAS:00879:00784
TCTCTATGCGCTCCACATGTCTAAGGTA
+
CBBB;;<CDCDCEDA?@@CCB===@>99
@L7FAS:00891:00793
TCTCTATGCGCTCCACATGTCTAAGGT
+
9@AA<<<CCCCGD>?A@AB@A885969
@L7FAS:00855:00823
ATCAGACACGGACACAGCAGAACA
+
BBBBBAAAAC;<=BA999>>>598
@L7FAS:00858:00812
AGCACTGTAGCTGTCACTAGTTACTTGT
+
BBCCDCBBEDDECD>ACBBAA@BCDAAE
@L7FAS:00858:00815
TAACTTTTTTTT
+
//,/44444444
@L7FAS:00858:00830
AGCACTGTAGCTGTCACTAGTTACTTGT
+
@ACCDCCBDDBA?D>AACB@A<AAB@CC
@L7FAS:00862:00815
AGCACTGTAGCTGTCACTAGTTACTTGT
+
AACHEBCCDCFCCCCCDDBBB?BAA>@A
@L7FAS:00867:00842
ATATCGCGAGGG
+
BBBB=>=@9991
@L7FAS:00876:00813
TAGTATCAGCCTCGCCATGACGAAGGTATTCC
+
<<HAAACCBB@@@@A599@999968<998;>;
@L7FAS:00878:00833
TGATACGTCCCTTCCTTAGTTACTTCAGTGC
+
CCB>??BCCC?B?B?B@BBB@BBB@BBAAAA
@L7FAS:00880:00840
ATATCGCGAGGGTATGGAAGACTCTATA
+
CAABDEC:;;B>;89?4959>>=>==:4
@L7FAS:00880:00846
CGTGTCTCTAGGCACAGGATTTTGTGTAG
+
EBC@BDBB9::=@A??@;9999/9@@ABA
@L7FAS:00885:00845
TGATACGTCTCCTTCCTTAGTTACTTCA
+
DCB??ABBABC@CCEAC@AB?<AAC@CD
@L7FAS:00886:00827
CGTGTCTCTAGGCACAGGATTTGTGTAG
+
AACFCECCBBB@AB@@@=99909??>BC
@L7FAS:00888:00813
ACGAGTGCGTTCCCACTGTCGTAG
+
?ABCBC@C99244044444;;9.,
@L7FAS:00890:00807
TGATACGTCTCCTTCCTTAGTTACTTCA
+
BCBABBBCCBB@B@C@B@BBB=@@@;>>
@L7FAS:00891:00814
TGATACGTCTCCTTCCTTAGTTACTTCA
+
BCCAAABCCCC@B@B@D>A?@=>?@599
@L7FAS:00895:00830
AGCACTGTAGCTGTCACTAGTTACTTGT
+
=B@BBBBBBBA@>B?>9999959AA>BI
@L7FAS:00851:00886
TGATACGTCTCCTTCCTTCAGTTACTTCA
+
DCB??ABGBCAB@?@?=+,,,*)*,,*.3
@L7FAS:00855:00854
TGATACGTCTCCTTCCTTAGTTACTTCA
+
BCB??@CCCBB?CAC@C@BBB=@@>;?@
@L7FAS:00858:00872
ATATCGCGAGGGTATGGAAGACTCTATA
+
BBBBBEC:;;C<;9;@6959>>@;<;89
@L7FAS:00865:00884
ATCAGACACGGACACAGCAGAACACAC
+
CABBBBBBBH;<?GCBBBBBB=B9::A
@L7FAS:00866:00854
TCTCTATGCGCTCCACATGTCTAAGGT
+
<<<>BBBDDCBBD@BBBBAAABB>B@<
@L7FAS:00868:00888
ACGCTCGACATGCCCAGGTACAGGAG
+
B??AAHBBBBBCCE>AB?ACCCC@BB
@L7FAS:00872:00867
AGCACTGTAGCTGTCACTAGTTACTTGT
+
BBBCDBCBDCBBBBBBCECBB=A@B?CD
@L7FAS:00873:00853
ACGAGTGCGTTCCCCATGTCGTAGGTACTC
+
?@BABBCBCC>@==6@;;;BCB8:6;88;?
@L7FAS:00873:00898
TGATACGTCTCCTTCCTTCTAGTTACTTCAG
+
CDE@?ACAAACA@8?80)*****)*.0043.
@L7FAS:00881:00885
TCTCTATGCGCTCCACATGTCTAAGGT
+
94499>ABABA;:799;;CBABC?B><
@L7FAS:00882:00895
ACGCTCGACATGCCCAGGTACAGGAG
+
BB@@@BAABCBBBB>BB?BCCCC@B@
@L7FAS:00891:00868
TACTGAGCTACACACACAGAAAGATTGGT
+
BA@ABCCCAB?@ACDBAB::7,8>;:?@C
@L7FAS:00899:00877
AGCACTGTAGCTGTCACTAGTTACTTGT
+
AACDFBBBCCCCADABCCBBB?BCC@CD
@L7FAS:00851:00912
AGCACTGTAGATGTCACTAGTTACTTGT
+
BCBBBDCBCA?@BB??==@975;@B?CB
@L7FAS:00854:00903
CGTGTCTCTAGGCACAGGATTTTGTGTAG
+
AADDCCBB;9;>@@99959999/9@@>><
@L7FAS:00858:00908
CGTGTCTCTAGGCACAGGATTTTGTTTAG
+
EBBDDCBB??@=@@=?><9999/9>>9?<
@L7FAS:00858:00920
TGATACGTCTCCTTCCTTAGTTACTTCA
+
BCCBCCBECCB?BACAB@B?=;@9959>
@L7FAS:00863:00915
TAGTATCAGCCTCGCCATGACGAAGGTATTCC
+
@AA;:=CBCB@@=@A=@>B?B99685;44<;2
@L7FAS:00864:00926
ATCAGACACGGACACAGCAGAACACAC
+
CBCC<=;@@@5<;CA@@@B@@=A887?
@L7FAS:00874:00902
AGCACTGTAGCTGTCACTAGTTACTTGT
+
BBBBCBAAAJCCCCE;<=CCC@BBBBDE
@L7FAS:00877:00941
AGCACTGTAGCTGTCACTAGTTACTTGT
+
?ACCB?ACCCCCCFDBCCBBB=@@CAAE
@L7FAS:00880:00921
CGTGTCTCTAGGCACAGGATTTTGTGTAG
+
44<B@BBA<<<>AA>?924449,4;:8=@
@L7FAS:00886:00902
ATCAGACACGGACACAGCAGAACACA
+
CCC>?AABBB=AAB@>>>988<>887
@L7FAS:00889:00923
ATCAGACACGAACACAGCAGAACACAC
+
BBBB<<<CCAA=AGC<==DBB?CB;::
@L7FAS:00850:00977
CGTGTCTCTAGGCACAGGATTTTGTGTGA
+
EBBDCCBB99:;>>>??69999/9@A?87
@L7FAS:00851:00991
TGATACGTCTCCTTCCTTAGTTACTTCA
+
DCDBBBCECCB?BBB@B@ABB<===;@=
@L7FAS:00852:00965
ATCAGACACGGACACAGCAGAACACA
+
BABBBBBBBC=@ACC@@@A><;>787
@L7FAS:00852:00984
ACGCTCGACATGCCCAGGTACAGGAG
+
BB@?@DBBBBBCDD>AA?ACCCC>A<
@L7FAS:00861:00986
ACGAGTGCGTTCCCCATGTCGTAGGTACTC
+
BBAAAABCBA6:44/9>>@CCB@@;:;;;D
@L7FAS:00864:00983
TCTCTATGCGCTCCACATGTCTAAGGCACCGACTGAC
+
CBBBA@@A@B@9969>>9;::9;2424442476////
@L7FAS:00870:00964
AGCACTGTAGCTGTCACTAGTTACTTGT
+
AACCCABBEECCCCDDBAA@@8;<C?CC
@L7FAS:00877:00977
AGCACTGTAGCTGTCACTAGTTACTTGT
+
??BDB?ACDCABBCB=@?=88599><>A
@L7FAS:00878:00959
ATCAGACACGGACACAGCAGAACACAC
+
BBBB9;<@@B=@@AA@AA@>A;@:::?
@L7FAS:00881:00950
ATCAGACACGGACACAGCAGAACAC
+
CBCBBABBCC?BA@B999>985988
@L7FAS:00884:00974
CGTGTCTCTAGGCACAGGATTTTGTGTAG
+
[truncated: 67,885 more chars]
