# Supplementary material for: The Sequencing Bead Array (SBA), a Next-Generation Digital Suspension Array
Source: PLoS One. 2013 Oct 7;8(10):e76696. doi: 10.1371/journal.pone.0076696 (PMC3792038; doi:10.1371/journal.pone.0076696)
Supplement: Data S1 — Raw sequencing data files for presented experiments. The compressed file contains a table of content for all files included (0. TOC Supporting Data Files.txt) and raw sequencing data (PGM Torrent Suite run reports, FASTQ files and Sphix generated CSV files) for experiments presented in Figure 2 and Figure 3 (same data set as Figure S1). (ZIP) [file pone.0076696.s001.zip › Supporting Data Files/1. Figure 2/1.2 Figure 2b files/1.2.2 FASTQ/3_Figure_2b_NEGATIVE_X3_TS-342.fastq]

@Q67DP:00015:00049
TAGTATCAGCCTCGCCATGACGAAAGGTATTCC
+
<9=99;=;;8@<<1/,1-111111+/,///,/5
@Q67DP:00041:00030
TCTCTATGCGCTCCACATGTCTAAGGT
+
4>::=B?9==>9959>>F@@@A>:;=<
@Q67DP:00048:00038
TGATACGTCTCCTTCCTTAGTTACTTCA
+
34399998>9959<>;@?><<;84888/
@Q67DP:00005:00074
TACTGAGCTACACACAACAGAAAAGATTGGT
+
88@@>@@?8999111/,/,,,,,*,,,*,*,
@Q67DP:00006:00074
CGTGTCTCTAGGCACAGGATTTTGTGTAG
+
9;CCBAB??==;==>11,1@@@111/68/
@Q67DP:00021:00096
TGATACGTCTCCTTCCTTAGTTACTTCA
+
<<CCBCBBBBB?B?B=9=>98499959A
@Q67DP:00030:00081
TAGTATCAGCCTCGCCATGACGAAGGTATTCC
+
@BCBABCAA@@?=>@591;<;11-/,///,42
@Q67DP:00034:00093
ATATCGCGAGGGGTAATGGGAAA
+
988@AC>>>>>>011,,,,**00
@Q67DP:00039:00088
TCTCTATGCGCTCCACATGTCTAAGGT
+
ACA==;;<@@ACC?CCEB877//,1,1
@Q67DP:00044:00067
ACGAGTGCGTTCCCCATGTCGTAGGTATC
+
?B?BBB=:992444/9999>AB@A=@@@9
@Q67DP:00048:00055
TCTCTATGCGCTCCACATGTCTAAGGT
+
ACGDBAACBBEAA?ABB?AAA;96;<9
@Q67DP:00024:00120
CGATCGATCGATCACTAGACACAGATCGATGTACAGCACGACG
+
;AA?A=??BBCC@@@@BBCCDDBABBCCDBBBEBABABCA@@>
@Q67DP:00029:00120
CTACACACACAGAGATGTGCTGCG
+
AA;;;;111;;:@ABBBCCA@@@@
@Q67DP:00006:00221
ATCAGACACGGACACAGCAGAACACA
+
=<<7488>9959894994166:;1//
@Q67DP:00008:00205
TAGCTACACACAC
+
4//////70*,,,
@Q67DP:00014:00243
ACGAGTGCGTTCCCACTGTC
+
=@>89;999A511-//,,,,
@Q67DP:00035:00208
ATATCGCGAGGGGTATGGAAGA
+
988;9>>>9111*//,,*,*,,
@Q67DP:00045:00229
TCATGCGCTCCACATGTCTAAGGT
+
39;;;:@BAA@CBBBBBBBA<=<=
@Q67DP:00047:00217
TCTCTATGCGCTCCACATGTCTAAGGT
+
ABA@=>@A@BBBB?CCEHBBBA@<9:9
@Q67DP:00024:00304
TTACTGCTACACTACTACTAGAAATTGAT
+
313444444@@<8<;99>>8227+-*,-,
@Q67DP:00044:00342
ACGCTCGACATGCCCAGGTACAGGA
+
BAA8;9B@?@9999-44244449<;
@Q67DP:00012:00358
TGATACGTCTCCTTTCCTTTAGTTTACTTCA
+
8<CCDBBB=:;24419599033..+/11,/8
@Q67DP:00019:00381
TGATACGTCTCCTTTTCCTTTTTAGTTTTTACTTTTTCA
+
BA?ABBB=99;2444-928444+333333+444444+49
@Q67DP:00025:00393
AGCACTGTAGCTGTCACTAGTTTTTTTTACTTTTTGT
+
ABCCBBBDBBBBBBB?;9944449999$449444+44
@Q67DP:00031:00390
TACTGAGCTACACACACAAAGATTGGT
+
448=99AB@>@=@@@@@?B09996969
@Q67DP:00037:00376
TCTCTATGCGCTCCATATGTCTAAGGT
+
C@AACCCB>@@9499>?>ACCBD79:9
@Q67DP:00037:00393
TACTGAGCTACACACACAAAAGATTGG
+
@@CCCCCBAAAB@9489>>>4999592
@Q67DP:00054:00031
ATCAGACACGGACACAGCAGAC
+
BAACDBABBBC@>999111///
@Q67DP:00073:00019
ACGCTCGACATGCCCAGGTACAGGAG
+
ACBBBBBA=9949919969CBACDCB
@Q67DP:00074:00048
ATCAGACACGGACACAGCAGACA
+
BCBBA?@A:448>99911---,,
@Q67DP:00093:00010
ATCAGACACGGACACAGCAGAACACAC
+
@@>?B@8;<A9;<BBCCCEDBBDC<<=
@Q67DP:00054:00062
TACTGAGCTACACACACAAGAAATGA
+
AABBBCBBBBBBB882,-*,,,*,,,
@Q67DP:00074:00051
ATATCGCGAGGGTATGGAAGAC
+
@@@B=@=9=9=:?;99=@6999
@Q67DP:00074:00054
TCTCTATGCGCTCCACATGTCTAA
+
.//1;>CD@@@@@;>@@>>>?996
@Q67DP:00074:00055
AGCACTGTAGCTGTCACTAGTTACTTGT
+
@CCC@?@CABABBBDBBBCCC@BAA=?@
@Q67DP:00061:00118
TCTCTATGCGCTCCACATGTCTAAGGT
+
BBBBBBCD:88//,1668499992924
@Q67DP:00077:00109
AGCACTGTAGCTGTCACTAGTTACTTGT
+
?BBCBBBBCCCBCCCBBBBCE@???>BB
@Q67DP:00080:00186
ACGCTCGACATGCCA
+
@?CBC=86//1**)*
@Q67DP:00058:00349
CGTGTCTCTAGGCACAGGATTTTTTTTTTTTTTGTGTAG
+
A@AACCC?@:429891<:111111111111//"/////7
@Q67DP:00062:00328
AGCACTGTAGCTGTCACTAGTTACTTGT
+
;<;CBCBCBB>A@@@;;;BCC@BBB@BB
@Q67DP:00089:00326
TACTGAGCTACACACACAGAAAGATTGGT
+
BBBBCCC@>?BBBBC?A@BBB=BA?>B>B
@Q67DP:00078:00394
ACGCTCGACATGCCCAGGTACAGG
+
@@BCCBBCB::;>@9=?;?9999<
@Q67DP:00088:00362
CGTGTCTCTAGGCACAGGATTTTGTGTAG
+
AAABBBBBAAA@CBB@;94444/9A@BDC
@Q67DP:00094:00373
ACGAGTGCGTTCCCACTGTCGTAGTACGT
+
BBB?BBCC@@=@C:94944991///////
@Q67DP:00089:00479
TCTCTATGCGCTCCACATGTCTAAGGT
+
AACCCCBBBBC99;<BBBBA>@A8;8<
@Q67DP:00071:00530
TGATACGTCTCCTTCCTT
+
>>@>>89999959;>8=;
@Q67DP:00087:00511
ATATCGCGAGGGTATGGAAGACTCTATA
+
AB8:;CCBBBC>BBCD>?=ABBAB<;9>
@Q67DP:00090:00502
ATCAGACACGGACACAGCAG
+
><B99;@@?>4;;@@@BDEE
@Q67DP:00097:00542
TCTCTATGCGCTCCACATGTCTAAGGTACTGTTCA
+
??BBBBDC@@@BB>BBB@9889959699494424/
@Q67DP:00081:00737
ACGCTCGACATGCCCAGGTACAGGAG
+
BAAA???==>@99919?<@<<11-1/
@Q67DP:00074:00780
TATATGCCTCCG
+
..,2,,,*,6,/
@Q67DP:00087:00817
CGTGTCTCTAGGCACAGGATTTTGTG
+
BBBAEABBBCCBC?@@B?BCCF:CCB
@Q67DP:00074:00891
TGATACGTCTCCTTCCTTAGTTACTT
+
BBCBAAACBBB642969684944>>;
@Q67DP:00095:00900
ACGCTCGACATGCCCAGGTACAGGAG
+
9;;AACBBBBDFEEBAA=@;<<B?BE
@Q67DP:00105:00019
TGATACGTCTCCTTCCTTAGTTATTTCATGTGCT
+
843<984?11/,/5678:.337444-44449444
@Q67DP:00111:00016
ACGAGTGCGTTCCCCGATGTCGTAGGTAACTC
+
44339:B@A@6999,449;;;:8//,//,///
@Q67DP:00116:00008
TACTGAGCTACACACACAGAAAGATTGGT
+
>?ABGGCB?>==@@999@99919?><@@E
@Q67DP:00120:00006
CATGTCTCTAGGCACAGGATTTTGTTGTAG
+
977@<;>?BBB=A@@>>;>@==011,/786
@Q67DP:00122:00007
ACGCTCGACATGCCCAGGTACAGGAG
+
9<:@@A@@@BBBBB?@@=@AC>@=@;
@Q67DP:00123:00032
TCTCTATGCGCTCCACATGTCTAAGGT
+
B?AABBACBCCBB?ABCBBBB@?;@?;
@Q67DP:00139:00034
TCTCTATGCGCTCCACATGTCTAAGGTA
+
==@@B<:<BB<;;=@A99;<99A9986/
@Q67DP:00141:00026
CGTGTCTCTAGGCACAGGATTTTGTGTAG
+
BBBABBCC@@AABBBBB<99992=BBCCB
@Q67DP:00111:00066
ATATCGCGAGGGTATGGAAGACTCTA
+
AA?A@BBBDBC>EBED?A>A?>>@@C
@Q67DP:00120:00078
AGCACTGTAGCTGTCACTAGTTACTTGT
+
@BCCBBBBBBBBBBBBBBBBC@B997;B
@Q67DP:00134:00057
TCTCTATGCGCTCCACATGTCTAAGGT
+
9999B@CCCAA;;9<@B;====@5424
@Q67DP:00145:00068
TAGTATCAGCCTCGCCATGACGAAGGTATTCC
+
BBB@@ACAAAAA?=?;?>?>>;87<?99<=A<
@Q67DP:00102:00132
ACGAGTGCGTTCCCCATGTCGTAGGTACTC
+
AAB@ABBB?;4888/9999DGC9969999@
@Q67DP:00122:00114
TCTCTATGCGCTCCACATGTCTAAGGT
+
@BBBCCCCCBBAB@BBBBBBB@@8@=;
@Q67DP:00130:00110
GTTCCTCTATGCGCTTCAC
+
13789444441--,,*,,,
@Q67DP:00109:00194
CGTGTCTCTAGGCGACAGGATTTTGTTGTAGAG
+
AB?=>@999??6994;;C84444,442444444
@Q67DP:00112:00197
TCTCTATGCGCTCCACATGTCTAAGGT
+
BBBBBDCCDDBBB@BAABC@AAC@B@B
@Q67DP:00116:00181
AGCACTGTAGCTGTCACTAGTTACTTGT
+
ABCDBBABBBBBBBBBBBCBA?AAB>BB
@Q67DP:00117:00188
TACTGAGCTACACACACAGAAAGATTGGT
+
B?@@CICBABBAAB=9?@999099969;9
@Q67DP:00118:00184
ATCAGACACGGACACAGCAGAACACAC
+
>BBBB@BBBB@BA>=489=99699999
@Q67DP:00129:00179
ATCAGACACGGACACAGTAGAACACAC
+
8??8498?99598;:;1//88561499
@Q67DP:00130:00199
TCTCTATGCGCTCCACATGTCTAAGGT
+
@@GC>@ADBBCCB@BABBBCCAA?BD@
@Q67DP:00146:00334
ACCCCCCCCCCCCCCCCCCCCCCTTTTTTTT
+
3333333333333333333333"48888888
@Q67DP:00101:00398
TCTCTATGCGCTCCACATGTCTAAGGT
+
BBBD::<CCBCCCACBB@??CCC?C@C
@Q67DP:00107:00393
TCTCTATGCGCTCCACATGT
+
944444446////,/664//
@Q67DP:00117:00369
ACGAGTGCGTTCCCCATGTCGTAGGTACTC
+
>>BB@@BB;;2444/9999@B@1211111B
@Q67DP:00117:00374
ACGCTCGACATGCCAGGTCACAGGAG
+
@CBBBCCBA9991,11,/////6588
@Q67DP:00128:00361
TAGTATCAGCCTCGCCATGACGAAGGTATTCC
+
@=BAABGBBB@ABBB?BBBAB?>=@?C@A@C=
@Q67DP:00107:00416
TCTCTATGCGCTCCACATGTCTAAGGT
+
BAAAAAACBBCBB?B?@@BBB;;8<@A
@Q67DP:00112:00436
TACTGAGCTACACACACAGAAAGATTTTTTTGGTG
+
88998>?10.666:???ABCC@;///////&/,1/
@Q67DP:00137:00410
TCTCTATGCGCTCCACATGTCTAAGGTACG
+
BBBBCCCCBBBBB@BBBBBBBCC@CACCCC
@Q67DP:00119:00494
CGTGTCTCTAGGCACAGGATTTTTTTTTTTTGTGT
+
CBBBBBCCBCC@C@@;AA>>>>>>>>>>>@"1116
@Q67DP:00122:00493
ATCAGACACGGACACAGCA
+
BBBCBA?BB?@98/111,*
@Q67DP:00144:00513
TCCCCCCCCCCCCCCCCCTCCCCCCCCCCCCCCCCCTATCCCCCCCCCCCCCCCCCCGCCCCCCCCCCCCCCCCCGC
+
99>>>@@@>::::;:88"/4444444444444444"4;444444444444444444"49AABECCCCCCCAD&&&&&
@Q67DP:00115:00712
AGCACTGTAGCTGTCACTAGTTACTTG
+
,,,,,,,/99=>>999999996//-*,
@Q67DP:00118:00741
TACTGAGCTACACACACAGAAAGATT
+
ABBCDBCCBBBBBBBCCCBBB?BBB@
@Q67DP:00136:00723
ATCAGACACGGACACAGCAGAACACAC
+
BBAAABBBBB>?BCCCCCCAA=ACBCC
@Q67DP:00148:00711
TCTCTATGCGCTCCACATGTCTAAGGTACT
+
BBBBAABCBBCBB@BBBBCBBDC?B@:::4
@Q67DP:00106:00865
ATATCGCGAGGGTATG
+
;BAB?BAA9998<>@?
@Q67DP:00107:00899
TAGTATCAGCCTCGCCATGACGAAGGTAATCC
+
B>@@BBDCB=;91118;>>@@@@=@?;;8=A?
@Q67DP:00120:00874
TCTCTATGCGCTCCACATGTCTAAGGT
+
ABBBBEBBBBCBC?BBCBBBBA=;=;9
@Q67DP:00132:00881
TAGTATCAGCCTCGCCATGACGAAGGTATTCC
+
BCCBBBBBBBABBBC@BBBBB??=A?CCEAD?
@Q67DP:00120:00934
AGCACTGTAGCTGTCACTAGTTTACTTTGTG
+
;@@B@@ACC<<9B;;999@499-4444-4;;
@Q67DP:00134:00905
TACTGAGCTACACACACAGAAAGATTTGGTG
+
488@99<;;>A9921111111+////+/,//
@Q67DP:00142:00902
TAGTATCAGCCTCCCCCAATGACGAAGGTATTCC
+
@>CB?99<<;98ABCC2AB;9;;:89:988929;
@Q67DP:00138:00993
TTTTTTTTTTTTTTTCCCCCCCCCCCCCCCTTTTTTTTTTTTTTTGGGGGGGGGGGGGGGAAAAAAA
+
44444444444448"4888888888888=">BBBBBBBBBBBBD"AA?=======::::"4444444
@Q67DP:00148:00965
GGGGGGGGGGGGGGGACCCCCCCCCC
+
>>>>>>>>>?>>>>"///////////
@Q67DP:00180:00020
ATCAGACACGGACACAGCAGAACACA
+
AAB@BBACBB@A>9448999969999
@Q67DP:00188:00049
TCTCTATGCGCTCCACATGTCTAAGGT
+
;9;BBBCDBBC@@=@CB@@>>>>5924
@Q67DP:00191:00025
ATCAGACACGGACACAGCAGAACAC
+
ACBABBABBB<>?888899996999
@Q67DP:00193:00026
CGTGTCTCTAGGCACAGGATTTGTG
+
ABBBBBA9?9969>A@A<9991999
@Q67DP:00152:00148
TCTCTATCGCTCCACATGTCTAAGGT
+
@@BAAACCCDAB?=>==;;<BA@B=@
@Q67DP:00180:00143
CGTGTCTCTAGGCGACAGGATTTTGTTGTAGA
+
??B99<9@@996944;;;94444,498949-,
@Q67DP:00191:00101
TAGTATCAGCCTCGCCATGACGAAGGTATTTTTTCC
+
??B;9<D==;B?@9:49>>99995424444444(42
@Q67DP:00152:00182
ATCAGACACGGACACAGCAGAACACAC
+
BB<99;>>>>;@>A?@>>>9959999>
@Q67DP:00171:00152
CGTGTCTCTAGGCGACAGGATTTTTTTTTTTTTTTTTTTTGTTTTTTTTTTTTTTTTTTTTGAG
+
949984999442444488244444444444444444444"44999999999999999999"44,
@Q67DP:00189:00199
ACGAGTGCGTTCC
+
9<AA@</--*)(,
@Q67DP:00166:00230
TCTCTATGCGCTCCACATGTCTAAGGT
+
ABBABAACBCCCC@BBBABBBAB@C@?
@Q67DP:00180:00291
TCTCTATGCGCTCCACATGTCTAAGGT
+
BA?BBBBDAABBB@BBBBBBBCC?C?B
@Q67DP:00195:00281
AGCACTGTAGCTGTCACTAGTTACTTGT
+
BCCCCCCC@BACBBCCCB@A@@CBB?AA
@Q67DP:00197:00296
TACTGAGCTACACACACAGAAAGATTGGT
+
BBBABBCBBBB:::BCCCCCC@CCH>@@A
@Q67DP:00153:00330
ACGAGTGCGTTCCCCATGTCGTAGGTACTC
+
AAB?A?BBA;6944/9?B@BCC@@=@<<<B
@Q67DP:00185:00341
TCTCTATGCGCTCCACATGTCTAAGGT
+
B@@AA>>EBHC:999B;;<BAAA:<89
@Q67DP:00193:00305
ATCAGACACGGACACAGCAGAACACA
+
>>BB@?@C@@=@@>>99999959>>>
@Q67DP:00163:00390
AGCACTGTAGCTGTCACTAGTTACTTGT
+
99@99;@=@@@@@@B@@@@@<;;11,11
@Q67DP:00189:00369
TACTGAGCTACACACACAGAAAAGATTGGT
+
B8<<EDCC?>>>@=>>>>9999-9A@;?>A
@Q67DP:00197:00384
TCTCTATGCGCTCCACATGTCTAAGGT
+
>=BBBBBCBBBBB?B??ABBA9929;9
@Q67DP:00163:00444
TCTCTATGCGCTCCACATGTCTAAGGT
+
CCBB???DBBBBB@BAAABCDCE@C@B
@Q67DP:00172:00426
ATATCGCGAGGTACTGAAGATCTCTAT
+
AA;89>91/,*,,,,**0***,,,//4
@Q67DP:00174:00434
TAGTATCAGCCTCGCCATGACGAAGGTATTCC
+
@;@@AACBCC@>?@@>@A>@B;98<AECC@C@
@Q67DP:00181:00403
CGTGTCTCTAGGCACAGGATTTTGTGTAG
+
BBAAABBB@@B@ABBBC@@@@=6=BCGEB
@Q67DP:00185:00408
AGCACTGTAGCTGTCACTAGTTACTTGT
+
@@DEDBBBBBBB=?=BBBBBB@BBB@BB
@Q67DP:00195:00424
CGTGTCTCTAGGCACAGGATTTTGTGTAG
+
BBBBBBBBBCB@CBBBA:4444,4@?CCB
@Q67DP:00172:00484
ACGAGTGCGTTCCCCCCCC
+
AA@B?@=?>:244444444
@Q67DP:00192:00563
TTTTAGTTTTTTTTTTTTTATTTTTTTTTTTTTTTTTCATTTTTTTTTTTTTTTTGTTTTTTTTT
+
444,499ABBBBBCCCB@"99999999888444444"99999994444444444"4444444444
@Q67DP:00183:00758
TGATACGTCTCCTTCCTTAGTTACTTCA
+
BBB>?ACDBCC>@=A@CCCCCBABA@BA
@Q67DP:00183:00786
TGATACGTCTCCTTCCTTAGTTACTTCA
+
BBB?ABBBBBB@B?@@CBCBB>AB=>BC
@Q67DP:00195:00750
CGTGTCTCTAGGCACAGGATTTTGTGTAG
+
BBB@BBBCAAA@CB@;C<9994/9@@@CA
@Q67DP:00196:00952
TCTCTATGTCGCTCACGTCACTCGATCTGTACAGCTACGTACGTCTGAGCATCGAT
+
?AAB;;?111;888;A11122***,,2,,,2,,/>>;>?DC@@B?BAA;B???8@?
@Q67DP:00203:00035
AGCACTGTAGCTGTCACTAGTTACTTGT
+
@ACCBBBC?AADCCBBAA=BA>;99;>>
@Q67DP:00206:00011
TAGTATCAGCCTCGCCATGACGAAGGTATCC
+
@@CDCBC;<<?AA?==@>>>><989@?>>D6
@Q67DP:00214:00005
TAGTATCAGCCTCGCCATGACGAAGGTATTCC
+
A@CBBDCBBB?@AAD>AABBBBC9;8<@@=AC
@Q67DP:00222:00083
ACGAGTGCGTTCCCACTGTCGTAG
+
BBA?BBC;;;244-44444::@4/
@Q67DP:00239:00065
ATCAGACACGGACACAGCAGAACACA
+
@BBABBCBCB=>@=@48999969999
@Q67DP:00245:00081
TACTGAGCTACACACACAGAAAGATTGGT
+
AABBBCCBBBBBBBCBCCFCC>A@B=?=@
@Q67DP:00208:00117
TAGTTATCCAGCCCCCCCCCCCCCCCCTCCCGCCCCCCCCCCCCCCCCATGACCGAAGGTAT
+
9>94284;A>9999994444444444"3;;54444444444444444"/////,/656,//4
@Q67DP:00220:00141
TCTCTATGCGCTCCACATGTCTAAGG
+
A<;<<<<A>C>8459>>>AA@AH@DA
@Q67DP:00223:00120
CGTGTCTCTACGGCACAGGATTT
+
98>>844:8///7//4//,////
@Q67DP:00213:00183
ACGAGTGCGTTCCCCATGTCGTAGGTACTC
+
??BAB@??4429>>4ABBABB@9959999C
@Q67DP:00225:00204
TACTGAGCTACATACACAAGAAAAGATT
+
1//////47849911///,//88*/,//
@Q67DP:00226:00209
TGATACGTCTCCTTCCTTAGTTACTTCA
+
BB@?@BCAABC@E@B@CBCBB?BCC?BB
@Q67DP:00235:00225
TGATACGTCTCCTTCCTTCAGTTACTTCA
+
A@?>>>=94/8,/,/,,+,,,,*,667:4
@Q67DP:00247:00215
TAGTATCAGCCTCGCCATGACGAAGGTATTCC
+
@<?9;<?ABB7799>;8>>9948898;44:;2
@Q67DP:00209:00267
TGATACGTCTCCTTTTTTT
+
3483499/1/1,/111///
@Q67DP:00203:00342
ATCAGACACGGACACAGCAGAACA
+
BBBB??>BBB==99=499999544
@Q67DP:00211:00309
TGATACGTCTCCTTCCTTAGTTACTTCA
+
BBAAABBBBBB@B@B@BAA??@BBB@BB
@Q67DP:00213:00310
TGATACGTCTCCTTCCTTAGTTACTTCA
+
BBA@BBECBBC@B@B@BBBBB@BBB@BB
@Q67DP:00229:00300
TCTCTATGCGCTCCACATGTCTAAGGT
+
BABBAAACBBBBB@BBBBBBBBB@C@C
@Q67DP:00203:00381
TATACGTCTCTCTA
+
@>CGGEBB@>9898
@Q67DP:00210:00412
CGTGTCTCTAGGCACAGGATTTTGTGTAG
+
BBBBBBBB>?@@CBBBD@BBBD:BBCCBB
@Q67DP:00213:00422
TGATACGTCTCCTTCCTTAGTTACTTCA
+
@A9899=8>9969592423449;9;64>
@Q67DP:00215:00432
TCTCTATGCGCTCCACATGTCTAAGGT
+
BBCBABBCBBCCB@BCABAAAAA>B?B
@Q67DP:00244:00438
TACTGAGCTACACACACAGAAAGATTGGT
+
<<ABBBBC???C@@@@@B;;:8<BB@CAD
@Q67DP:00244:00449
AGCACTGTAGCTGTCACTAGTT
+
4884444444488444884442
@Q67DP:00212:00461
TTGATACGTCTCCTTCCTT
+
424484?;9111-1-/,,,
@Q67DP:00217:00457
CGTGTCTCTAGGCACAGGATTTTTTTTTTTTGTGTAG
+
ACCCCCDD@@A?BFB@@=@A?>>>>>>??A">?@A;9
@Q67DP:00240:00457
TCTCTATGCGCTCCACATGTCTAAGGT
+
>>@@CBBCCBCBB@CBBC??>;;6;@B
@Q67DP:00243:00475
TCTCTATGCGCTCCACATGTCTAAGGT
+
@ABBBBCBBBEBB?BCBCCD;<4998=
@Q67DP:00248:00477
TACTGAGCTACACACACAGAAAGATTGGT
+
??EBCCCCBBBB??@B@;999-9@@@D@C
@Q67DP:00228:00538
ATATCGCGAGGGTATGAAAGACTCTATA
+
BB@@BBAB???>@CDCBA?BBBBCBB?B
@Q67DP:00234:00509
ATCAGACACGGACACAGCAGAACACA
+
BBBABBABBB=?@BA>>??9969999
@Q67DP:00241:00525
TGATACGTCTCCTTCCTTAGTTACTTCA
+
BBBABABBBBB@C@B?B?AAA@A@?@BB
@Q67DP:00248:00531
AGCACTGTAGCAGTCACTAGTTACTTGT
+
BBBBBBC@@?BBCCDCBBBBC@DCCBDC
@Q67DP:00209:00557
AGCACGTCTACGCTACGTACTACATGATGATACAGTAGTAC
+
9AA;AAAAAAA@B@AAAACCCBBCCCECCCCCB;;999910
@Q67DP:00210:00588
TGATACGTCTCTCTAGTACTCA
+
9;??AAAAAAAAA=?9?AAAAA
@Q67DP:00247:00583
ACGAGTGCGTCGTACTCGATCGTCGATGTACGTACTACTCTACATCGAT
+
9999;A;;AAAAAAA@@@@AAAACDCDBCCCCCBHDCCB@A@>>@AA@@
@Q67DP:00237:00634
AGCACTGTAGCTGTCACTAGTACTG
+
AAAAA@@@AAAAAAAAAA@@@AAAA
@Q67DP:00246:00643
ACGACGTGCGTACACTGACATCGTCATGTACAGTACGTACTCGACTC
+
<CCCC;AAAAAABABBAAACDCCCCCBBBBDBBBBACCBC@@?AA@@
@Q67DP:00204:00685
ACGCTCGACATGCCCAGGTACAGGAG
+
@9:;BBBA>>>99919959899=8=?
@Q67DP:00208:00949
TGATACGTCTCCCCCTTCCCTTAGTTACTTAGTGC
+
BBB>??A99;CEB@2C59914:98=;?@@>AB@AB
@Q67DP:00224:00929
ACGCTCGACATGCCCCAGGTACAGGAGA
+
??>@AAB@==?9999/9><?ABBC@HDD
@Q67DP:00212:01058
ACGCTCGACATGCCCCAGGTACAGGAG
+
@@CBCCDBB@A9999/99599999<;4
@Q67DP:00257:00016
ACGAGTGCGTTCCCCATGTCGTAGGTACC
+
BBBAA@B>;;2444/9999@B<11-111,
@Q67DP:00262:00019
ATCAGACACGGACACAGCAGAACA
+
BBC?@@BCC?>=>89999999244
@Q67DP:00265:00019
TACTGAGCTACACACACAGAAAGATTGGT
+
@:<<CCCCCABABB?>ABBBB?DFCBC?A
@Q67DP:00267:00031
TGATACGTCTCCTTCCTTAGTTACTTCA
+
;<@@@@DA@@B@B@BAB>A@@=@CA@CB
@Q67DP:00280:00018
ATCAGACACGGACACAGCAGAACACAC
+
<@<B99;?@?<?@@>899@>?=A999>
@Q67DP:00283:00020
TAGTATCAGCCTCGCCATGACGAAGGTATTCC
+
<;B<;<C@AA@BBBB@ABBBB?B=@=B>@=@9
@Q67DP:00250:00083
AGCACTGTAGCTTTCACTAGTTACTTGT
+
BBBBBAB?9<<BCBCCCCA?@=AA@7;;
@Q67DP:00280:00075
TCTCTATGCGCTCCACATGTCTAAGGT
+
>>AA;:<CCBCBC@CCCCBBBCC@C@D
@Q67DP:00285:00067
CGTGTCTCTAGGCACAGGATTTTGGTAG
+
BBBBCBBB>?@BDB@=?<9984/9<A@A
@Q67DP:00292:00056
TGATACGTCTCCTTCCTTAGTTACTTCA
+
DCB>AAABAABAC?B?B@BBB????@BB
@Q67DP:00265:00164
TGATACGTCTCCTTCCTTAGTTACTTCA
+
CCC?@@DBAAB@B@B@B@CCB?ABCACD
@Q67DP:00282:00187
TGATACGTCTCCTTCCTTAGTTACTTCA
+
CBC??@CCBBB@C@C@C@BAB>BDBBBB
@Q67DP:00298:00165
CGTGTCTCTAGGCACAGGATTTTGTGTAG
+
BBBBBCBCD@D>ACCAC?DBCC:??<@>@
@Q67DP:00250:00220
AGCACTGTAGCTGTCACTAGTTACTTGT
+
;CCCBBBBBBBBBBBBBBBBB?BBB>BC
@Q67DP:00259:00223
ATATCGCGGGGGTATGGAAGAC
+
A@<<;;44444-99>@=@<?99
@Q67DP:00281:00249
CGTGTCTCTAGGCACAGGATTTGTGTAG
+
B?AAAAAA=AB@BBB@;9444-9A@BBB
@Q67DP:00286:00240
ACGAGTGCGTTCCCCATGTCGTAGGTACTC
+
??B;??BA;;2444/9999ABB9959999E
@Q67DP:00286:00244
TGATACGTCTCCTTCCTTAGTTACTTACA
+
7:338444849542424877>;;82+,,,
@Q67DP:00290:00224
ACGAGTGCGTTCCCATGTCGTAG
+
BBBBBBCA::244-944/662,,
@Q67DP:00292:00210
TAGTATCAGCCTCGCCATGACGAAGGTATTCC
+
BAC::=CBCB@>?@B>B@A@@;;7<?;;<?A=
@Q67DP:00299:00247
ATATCGCGAGGGTATGGAAGAC
+
A88:CCBAABA?A@AC?A<A;9
@Q67DP:00257:00260
ATCAGACACGGACACAGCAGAC
+
83889;8>=>;99989//////
@Q67DP:00261:00330
TGATACGTCTCCTTCCTT
+
AB@>ABBBBBB@B@B@B:
@Q67DP:00278:00375
TCTCTATGCGCTCTACACTCGTATGTACGTACGTATCA
+
AAAA@BAABCCCFCCB>>311:::;;?HCBBBCDD@@>
@Q67DP:00279:00389
TATATCGCTCTCATGACATGAG
+
???AAAAA?AAAAA:;888/-*
@Q67DP:00266:00448
ATCAGACACGGACACAGCAGAACA
+
ABB>?@>>@A<=>89999999599
@Q67DP:00267:00441
TCTCTATGCGCTCCACATGTCTAAGGT
+
;BBB>??CBBBCB@BCDB???>=<>7;
@Q67DP:00269:00420
TAGTATCAGCCTCGCCATGACGAAGGTATTCC
+
??C@?@C@A@@@@@B>@??88;85<>>??>A=
@Q67DP:00272:00447
CGTGTCTCTAGGCACAGGATTTTGTGTAG
+
@BB@BBBBBCB?BBBA;:4444/9AABCB
@Q67DP:00278:00404
ATCAGACACGGACACAGCAGACAC
+
@@CBD=;:BC@CCCB999999>99
@Q67DP:00282:00425
ATCAGACACGGACACAGCAGAAC
+
@>CABBACCB??=4899999959
@Q67DP:00288:00431
ATATCGCGAGGGTATGGAAGACTCT
+
=79;@@BBBBC@CAB?7;59>?999
@Q67DP:00293:00401
AGCACTGTAGCTGTCACTAGTTACTTGT
+
;AAB@?ACCBBBBBBBBBB9929995<B
@Q67DP:00298:00411
CGTGTCTCTAGGCACAGGATTTTGTGTAG
+
BBBBBCEEBBBAABB@;:4444-9ADCDB
@Q67DP:00252:00477
AGCACTGTAGCTGTCACTAGTTACTTGT
+
;;@@BCCCCBB?@ADCBBCCB@A;;599
@Q67DP:00261:00459
ATATCGCGAGGGTATGGAAGACTCTATA
+
>>>@@@A@@@@<;;<C;=<@C@?@9448
@Q67DP:00261:00474
TGATACGTCTCCTTTTAGTTACTTCAGTGC
+
BBA?ABBB@;;2444/9@989?A=@CAAAC
@Q67DP:00266:00485
ACGAGTGCGTTCCCCATGTCGTAGGTACTC
+
B@??AABBBB?A@@6===?CCB=A>>@AAC
@Q67DP:00274:00483
CGTGTCTCTAGGCACAGGATTTGTTGTAG
+
BAAAAA@@;::599;442444-4424666
@Q67DP:00290:00489
ATATCGCGAGGGTATGGAAGACTCTAT
+
AACB@B@A@@@>@ABC?B>BCBBBBBB
@Q67DP:00264:00504
ACGCTCGACATGCCAGGTACAGG
+
>@@@BAB=:87//,11,118988
@Q67DP:00290:00526
TAGTATCAGCCTCGCCATGACGAAGGTATTTC
+
BBA999;?9958949=ACBCB::9;@@>@@<>
@Q67DP:00266:00590
TCTCTATGCGCTCCACATGTCTTAAG
+
:4988;;;AD@9;9;A>11111,1,1
@Q67DP:00269:00574
TACTAGCTACACACA
+
944>::8/////,,,
@Q67DP:00272:00572
TGATTACGTTCTTCCCCCCCTTTTTTTTTTTCCCCCTTTTTTTAGTTTTTTTACT
+
./..,4>>><@?=?BBA;;&4444444488"9444+444444&33333333&44/
@Q67DP:00276:00575
ATCAGACACGGACACAGCAGAACA
+
><<>?@@@@@48999999999244
@Q67DP:00280:00560
ATCAGACACGGACACAGC
+
77<?980:11,1/14444
@Q67DP:00280:00570
TCTCTATGCGCTCCACATGTCTAAGGT
+
BBBBE?@ABB@@ABCCBABBBBB@C@@
@Q67DP:00274:00655
TGATACGTCTCCTTCCTTAGTTACTTC
+
CC;9;BB=@@@8<79=@@344944424
@Q67DP:00289:00684
ATATCGCGAGGGTATGGAAGACTC
+
=<<@=@>>;9919@@@@@;B9944
@Q67DP:00290:00661
TACTGAGCTACACACACAGAAAGATTGGT
+
BBBBBBBA?BBBBBBCCCAAA====<=<=
@Q67DP:00296:00686
CGTGTCTCTAGGCACAGGATTTGTGTAG
+
BBBBBBBBBECBCB=8=;99809A@?9A
@Q67DP:00268:00887
TCTCTATGCGCTCCACATGTCTA
+
@BA?BCB@===9459@9999991
@Q67DP:00288:00972
ACGCTCGACATGCCAGTACAG
+
??::;>99911--+,,,*2//
@Q67DP:00290:00994
ATCAGACACGACA
+
8>;:9>46///60
@Q67DP:00297:00961
ATATCGCGAGGGGGGGGGGGGGGGTATGGGGGGGGGGGGGGGGAAGACTCTATA
+
.6774499484888899888444"4:=BCCCCBBBBBBBBBB"C@C@A:;9B@=
@Q67DP:00279:01053
TCTCTATGCGCTCCACATGTCTAAGGT
+
ABBA??@CBBBBB@B@?>==;;;>@89
@Q67DP:00280:01090
ACGCTCGACATGCCCAGGGTACA
+
387899@@BBBA@B:99919>=;
@Q67DP:00321:00113
CGTGTCTCTAGGCACAGGATTTGTGTAG
+
AA?ABBBBABB@EB=888444-8@>;;@
@Q67DP:00324:00143
TCTCTATGCGCTCCACATGTCTAAGGT
+
CBCBAAACBBCAB@BBBBBBBBCAC@C
@Q67DP:00327:00113
TCTCTATGCGCTCACATG
+
BBBCCCCC?>>11/6/4/
@Q67DP:00327:00142
TGATACGTCTCCTTCCTTAGTTACTTCA
+
BBA>?ACCBBB@C@C@B@BCBACCC@BB
@Q67DP:00345:00107
TGATACGTCTCCTTCCTTAGTTACTTCA
+
BAAABBBBBBB@B?@@B@B>>>?BB@BB
@Q67DP:00346:00130
TGATACGTCTCCTTCCTTAGTTACTTCA
+
BBDBBBBBBBBEB?A?A>@?@@@@@=@@
@Q67DP:00300:00176
AGCACTGTAGCTGTCACTAGTTACTTGT
+
@CCCBBCBBBBABDCCBBB>98=882;A
@Q67DP:00303:00198
ATCAGACACGGA
+
483394.///,/
@Q67DP:00312:00172
TCTCTATGCGCTCCACATGTCTAAGGT
+
344;>9;9BA<;<>BBCCCBBBC@B@9
@Q67DP:00338:00165
TAGTATCAGCCTCGCCATGACGAAGGTATTCC
+
BBB::=CCCB?BBBB?BA>BB998<>B>@>A6
@Q67DP:00318:00248
CGTGTCTCTAGGCACAGGATTTTGTGTA
+
BBBBBBBBB@=6;9>>>;9999,8@=//
@Q67DP:00324:00238
TCTCTATGCGCTCCACATGTCTAAGGT
+
CBBB?@ADBAB@B@B>=9:;999<@=@
@Q67DP:00333:00209
TCTCTATGCGCTCCACATGTCTAAGGT
+
BCBB??>EBBC??>@CCABBBCC@B@B
@Q67DP:00334:00250
ATCAGACACGGACACAGCAGAACACAC
+
BBB??AACBA?@B@@98999969A?@?
@Q67DP:00341:00284
TAGTATCAGCCTCGCCATGACGAAGGTATTCC
+
=?B@@ACCCCBAA??;?>>>?9969>999;>5
@Q67DP:00347:00267
AGCACTGTAGCTGTCACTAGTTACTTG
+
CBBB;;;AAA@A@C@>@BBBB@BCC@C
@Q67DP:00315:00305
ATCAGACACGGACACAGCAGAACAC
+
AAB@@@BBBB?A?=89499996994
@Q67DP:00315:00311
TAGTATCAGCCTCGCCATGACGAAAGGTATTCC
+
7399948999<>944294:>?998-4:448=@;
@Q67DP:00317:00316
CGTGTCTCTAGGCGACAGGATTTGTGTAG
+
BBB@@@BC<:==2118287///+//////
@Q67DP:00324:00308
TGATACGTCTCCTTCCTTAGTTACTTCA
+
39788>;99@A<>=>;>;737144494/
@Q67DP:00335:00325
ATCAGACACGGACACAGCAGAACACA
+
ADBABBA>?=<>?@=====9969999
@Q67DP:00345:00303
ATCAGACACGGACACA
+
10..//?>98499994
@Q67DP:00346:00317
CGTGTCTCTAGGCACAGGGTTTTGTGTAG
+
@BBCBCCCB@A;9==8991999/9@BCCD
@Q67DP:00322:00440
GGGTTTTGGGGAAAATTTTAAAACCCGGGGTTTTCCCCTTTTCCCCTTTTCCCCTTTTAAAGGGGTTTTAAAACC
+
BB8BBB8BCC:CBB8BBB8BAA-44199929=A9BCB9CCC9CCB8BAA8AAB8BBB8@@9>>>9>@@9===&&&
@Q67DP:00308:00474
TCTCTATGCGCTCCACATGTCTAAGGT
+
BAABAAABBBBBB@BBBBBBBBB@CB@
@Q67DP:00325:00485
TCTCTATGCGCTCCACATGTCTAAGGT
+
CBBBCBBCCCC@?>ACCAA<;<B<>;9
@Q67DP:00329:00484
AGCACTGTAGCTGTCACTAGTTACTTGT
+
BBDCBDCCBCBBBBCBBBB@=;=942;@
@Q67DP:00339:00521
ACGAGTGCGTTCCCCATGTCGTAGGTACTC
+
>@BBBBBB@;2444/9999BBB9959999@
@Q67DP:00349:00521
TCTCTATGCGCTCCACATGTCTAAGGT
+
BAABBBAB@@BBB?@==?BBBAB@B@?
@Q67DP:00325:00691
ACGCTCGACATGCCCAGGTACAGGAG
+
ABAABBBBB==44409959@>@><@@
@Q67DP:00328:00698
TCTCTATGCGCTCCACATGTCTA
+
BB=ABBBA<>>11,/7:84911-
@Q67DP:00330:00680
AGCACTGTAGCTGTCACTAGTTACTTGT
+
>BCABACCABBCCBBBBBABB@BCB@CC
@Q67DP:00340:00686
ACGCTCGACATGCCCAGGTACAGGAG
+
A@A@ABBBB@@44409959@>@A?AB
@Q67DP:00339:00747
ATATCGCGAGGGTATGGAAGACTCTAT
+
7>@@BBCBBBD?BCCC@B?@9444449
@Q67DP:00339:00749
TAATATCAGCCTCGCCATGACGAAGGTATTCC
+
379899C<;<@CC@A>AB?DA:849>999596
@Q67DP:00341:00708
AGCACTGTAGCTGTCACTAGTTACTTGT
+
<CCCBABCBBBBBBB@@=9995999<?A
@Q67DP:00342:00729
TAGTTTTTTTTTTTTTTTTTTTTTTATCAGCCTCGCCATGACGAAGGTATTTCC
+
944444444444444444444444"444;;A;;<;9<=>?B>>>2424444-4:
@Q67DP:00303:00772
TAGTATCAGCCTCGCCATGACGAAGGTATTCC
+
BBB:9=CCCC@CBBB@BBBBCA?=ACA@ACC?
@Q67DP:00312:00774
TAGTATCAGCCTCGCCATGACGAAGGTATTCC
+
BBB@@BGBBB@BBAB?AB?@A?><@@A@A@E@
@Q67DP:00315:00760
ATCAGACACGGACACAGCAGAACACAC
+
BBCA:::CCC=@@@@9==?>>699998
@Q67DP:00321:00764
TACTGAGCTACACACACAGAAAGATTGGT
+
B@??BBDBAABBBBBBBCCFF>BBC@A@A
@Q67DP:00322:00786
ATCAGACACGGACACAGCAC
+
BBBB???BBB=?@=@489>>
@Q67DP:00332:00769
TCTCTATGCGCTCCACATGTCTAAGGT
+
BBBBBBACBBBBB@BAAABCCBA?A@@
@Q67DP:00335:00755
TACTGAGCTACACACACAGAAAGATTGGT
+
;<AABBBCAAAB:9;CCCBCB?9996969
@Q67DP:00343:00764
TGATACGTCTCCTTCCTTAGTTACTTCA
+
BBB>?@B@84429<A<A?BBB;9<C@CC
@Q67DP:00344:00776
TAGTATCAGCCTCGCCATGACGAAGGTATTCC
+
@<B@?@CBBB@>?@B?B@@?=995<>999<@5
@Q67DP:00317:00831
TCTCTATGCGCTCCACATGTCTAAGGT
+
CBBBCCBCBBC99;;@@@GCCCC>A><
@Q67DP:00323:00815
ATCAGACACGGACACAGCAGAACACAC
+
BBBBABABA?<>?@@@AA@@@;??>>>
@Q67DP:00328:00804
ACGAGTGCGTTCCCATGTCGTAGGTACTC
+
<BBBBBB?;;244-9>>>BCC<<8<<=@B
@Q67DP:00328:00825
CGTGTCTCTAGGCACAGGATTTTGTGTAG
+
@AAABCCCAAA@CC@>?<9999/9??D@@
@Q67DP:00330:00830
ATCAGACACGGACACAGCAGAACACAC
+
BBBB???CCC=@@CB@@@@>@;@999>
@Q67DP:00333:00822
TGATACGTCTCCTTCCTTAGTTACTTCAGTG
+
BCB>?A<<;BC@C?C@A>A9969>>;>A@@@
@Q67DP:00303:00979
TCTCTATGCGCTCCCCCACATGTCTAAGGTAC
+
@@;<<BCB;;;44444-9>?@@999@595999
@Q67DP:00304:00983
ATTATCCGCGAGGGTTATGGAAAAGACTCT
+
4358992484999-424??2444,494448
@Q67DP:00302:01077
CGTGTCTCTAGGCACAGGATTTTTTTTTTTTTTTTTTTGTTTTTTTTTTTTTTTTTTAG
+
@BBBBB@@=::69?C8859999999999999444444"4:;;;CCCCCCCCCCCCD"@@
@Q67DP:00322:01076
TTCTCTTTATTTTGCGCTTTCCACATTGTCTAAGGT
+
B@;;444-4444,4@D99909<?@11,1<<8<::,1
@Q67DP:00332:01087
TCTCTATGCGCTCCACATGTCTAAGGT
+
?;9<BB::;;=CCBCBB@==899<><?
@Q67DP:00344:01089
TCTCTATGCGCTCCACATGTCTAAGGT
+
BAB@=?;;<;<@B>A<<;>>>995969
@Q67DP:00325:01108
TACTGACGTCTACACGCTACATCATCGATGTACGCTACGTACGTCTGAGCATCGA
+
;;A;;;A11122281//822288:2,,82087-,,44;;=;;5917171140/--
@Q67DP:00360:00094
TGATACGTCTCCTTCCTTAGTTACTTCA
+
BBB<>@CCBBB@B@B@B@BBB?BBB@BB
@Q67DP:00369:00059
AGCACTGTAGCTGTCACTAGTTACTTGT
+
<DCGCBCCCCBBB@A@A>>>>594844=
@Q67DP:00373:00063
AGCACTTGTAGCTTGTCACTAGTTTTTTTTTTTTTTTACTTT
+
8@;949<?>;;;A>ACC999>?>>>>>>?>>=9999",,,,,
@Q67DP:00373:00090
TAGTATCAGCCTCGCCATGACGAAGGTATTCC
+
ABB::<HBBB@ABBB>@@@@B997<?<<<BC:
@Q67DP:00375:00059
TAGTATCAGCCTCGCCATGACGAAGGTATTCC
+
88A;;;A@@@>BBCD@AABABAA>@5999695
@Q67DP:00397:00091
TGATACGTCTCCTTCCTTAGTTACTTCA
+
@@E@BBBCBBB?B?BBC@CCC?BBCBCD
@Q67DP:00352:00172
TGATACGTCTCCTTCCTTAGTTACTTCA
+
BBA8:<CA?@B@B?B@C@BAA?BBB@BB
@Q67DP:00392:00166
AGCACTGTAGCTGTCACTAGTTACTTGT
+
BBCCBBBCBBBCCCBBBB>AA@CCB=BB
@Q67DP:00399:00187
TACTGAGCTACACACACAGAAAGATTGGT
+
AAAAABBBBBBBBBBBBBBC@>DFC@B>B
@Q67DP:00355:00240
ATCAGACACGGACACAGCAGA
+
BBBB@@@CCA>898991-***
@Q67DP:00386:00212
AGCACTGTAGCTGTCACTTTACTTGT
+
;FBBBBCB?@ABBA>@:9909@B8<=
@Q67DP:00397:00214
TAGTATCAGCCTCGCCATGACGAAGGTAT
+
;;@@@@CCBC?A@@@>>>>>>><:8+,,-
@Q67DP:00399:00256
AGCTCATGACAGCTCGACACTGACGTAGT
+
9=99BA@9?::9BCC:9:FCC:::B=A8:
@Q67DP:00373:00320
AGCACTGTAGTGTCACTAGTTACTTGT
+
9<@@=@AAAACDCDBABCCC=?@A=@@
@Q67DP:00378:00306
ATCAGACACGGACACAGCAGAACACAC
+
ACCABBAABD=@@CC====9969999>
@Q67DP:00396:00308
AGCACTGTAGCTGTCACTAGTTACTTGT
+
@@CBBBCBAA?B?B?AABBAC>ABC@CC
@Q67DP:00399:00321
AGCACTGTAGCTGTCACTAGTTACTTGT
+
ABGF@@ACBBBBBBBBBBBBBAA@@=BB
@Q67DP:00384:00397
CGTGTCTCTAGGCACAGGATTTTTTTTTTTTTTTTTTTGTGTAG
+
BAA>BBBB>AB@CBB;>>>=::77777777;;<<<<<"111::>
@Q67DP:00388:00380
AGCACTGTAGCTGTCACTAGTTACTTGT
+
@ACCCBABBBB@BBBB?>=;;79>><?>
@Q67DP:00399:00394
CGTGTCTCTAGGCACAGGATTTTGTGTAG
+
ABBBB@AABBD@CBB@C<9944/999A@@
@Q67DP:00352:00475
CGTGTCTCTAGACACAGGATTTTGTGTAG
+
<<CCCBCCBBAAAC=::98888/9@@>A@
@Q67DP:00354:00454
TAGTATCAGCCTCGCCATGACGAAGGTATTCC
+
<7@<;9BBBC@>@AC=@@CBBBB>A<@>>=@=
@Q67DP:00363:00488
CGTGTCTCTAGGCACAGGATTTTGTGTAG
+
BBB@BBCC?@A@BB=:><9944/9@@@BA
@Q67DP:00371:00469
ATCAGACACGGACACAGCAGAACAC
+
@CC99;@ABA?@@;;9999996999
@Q67DP:00374:00455
TCTCTATGCGCTCCACATGTCTAAGGT
+
BBAA?@ACCDDBA?AAAABBBBC@C@@
@Q67DP:00391:00461
ATATCGCGAGGGTATGGAAGACTC
+
77;?BBCBDBCA::<E9;59>?99
@Q67DP:00364:00565
TTTTTTTTTTTTTTTTTTTTTTCTTTTTTTTTTTTTTTTTTTTTTCTTTTTTTTTTTTTTTTTTTT
+
99=99999999999>>>>>>?"44;;;;>>>>>>>>>>>>>;;;"444444444444444444444
@Q67DP:00381:00575
ATTTTTTTTTTTTTTTTTTTTCATTTTTTTTTTTTTTTTTTTTGATTTTTT
+
77777777777777777777"<BCB?9999999AAADDDBBC"@9999999
@Q67DP:00387:00550
TTGATTTTTTTTTTTTTTTTTATTTTTTTTTTTTTTTTTCGTTT
+
8294?AAABBBBBBBBAABB"<=BDBBBCCCCCCCC@@"99444
@Q67DP:00392:00588
CGTTTGTTTTTTTTTTTTTTTTTCTTTTTTTTTT
+
4484-94>>>>@@@@====:::"4//////////
@Q67DP:00357:00672
ATATCGCGAGGGTATGGAAGACTCTAT
+
BA>??BBBBBB>ACCC?A<?;;;;;@@
@Q67DP:00361:00696
TCTCTATGCGCTCCACATGTCTAAGGT
+
BBBBAABDCDCBB?AAB>>@@BB?B?C
@Q67DP:00369:00699
TAGTATCAGCCTCGCCATGACGAAGGTATTCC
+
??B@=@B@>>=>@>@>BAB>?996<@;;=CB@
@Q67DP:00371:00688
AGCACTGTAGCTGTCACTAGTTAATTGT
+
BBFDDCBBBBBBBAA@@@ABCAC@B@A@
@Q67DP:00394:00671
TCTCTATGCGCTCCACATGTCTAAGGT
+
BBBBCFBDBAB@B@BBCBEBBBA@C@A
@Q67DP:00396:00659
TAGTATCAGCCTCGCCATGACGAAGGTATTCC
+
88@;;9=AAA?B@AA@BBBBB@A@AACBC?B?
@Q67DP:00378:00746
TCTCTATGCGCTCCACATGTCTAAGGT
+
BBBBBB?AA@@@B?B@=94;;99>A<>
@Q67DP:00382:00710
TCTCTATGCGCTCCACATGTCTAAGGT
+
BBBBBDCB===99:;B@@>=8==5969
@Q67DP:00393:00720
TGATACGTCTCCCCCCCC
+
?@C<===99999999999
@Q67DP:00396:00748
TCTCTATGCGCTCCACATGTCTAAGGT
+
CBBBBCBCBAA9959@9999991,1,1
@Q67DP:00390:00832
TAGTATCGATGTACAGCTACGTACTCTACATCGATCGATGTACACTACTACTCTAC
+
??AAAAAAAACCCB;;:DEDFBBBBBBBBBBBCCCBBAA<><?<??CCCCAA@@@A
@Q67DP:00389:01081
AGCACTGTACGCTCGTACACTATCGTACGT
+
?AA===AAAAAAAAAAAAABBBCAAACBCC
@Q67DP:00357:01106
ACGAGTGCGTTCCCCATGTCGTAGGTACTC
+
AABB@@BBBA899949=C?CCC997;;<<C
@Q67DP:00438:00038
AAAACCCCAAAACCCCTTTTGTTTTAAAAGCCCCTTTTGTTTTCCCCAAAACCCCTTTTAAAAGTTTT
+
.6608880888688808<<+,,220000)**000000,//8868880999599959995:88*//880
@Q67DP:00402:00060
TGACGTCTCCTTCCTTAGTTACTTCAGTGC
+
BBBB>BBBB@B?B@CACBC?CDE@CDA@AC
@Q67DP:00437:00090
AGCACTGTACTGTCACTAGTTACTTGT
+
B;<<99A@=@@@@BBBBCCC=@??;;;
@Q67DP:00449:00070
TCTCTATGCGCTCCACATGTCTAAGGT
+
99AACCCCDECBB?BCCCCBBAC>A99
@Q67DP:00412:00128
TGATACGTCTCCTTCCTTAGTTACTTCA
+
@@@AA>A@@@@<>5969?@@@@@@@=>@
@Q67DP:00428:00107
TCTCTATGCGCTCCACATGTCTAAGGT
+
@@@99=ABBBA??=@;<<DAAAD@C@=
@Q67DP:00445:00149
ATATCGCGAGGGTATGGAAGACTC
+
B88:BBBCCDC>??AA<@<B9994
@Q67DP:00448:00137
AGCACTGTAGCTGTCACTAGTTACTTGT
+
99FB;99BCABCBBBB44999299959A
@Q67DP:00416:00170
TGATACGTCTCCTTCCTTAGTTACTTCA
+
BBB;??BBBB@@B@B@BABCB?BBBEBB
@Q67DP:00432:00193
TAGTATCAGCCTCGCCATGACGAAGGTATTCC
+
BBB99<CA@>@>=;;8;?@>@;96<A<9;?C5
@Q67DP:00433:00162
TAGTATCAGCCTCGCCATGACGAAGGTATTCC
+
==B??AEAA@BABBB>B@B@=;97<A<9<>D6
@Q67DP:00441:00154
ATATCGCGAGGGTATGGAAGACTCTA
+
?>>@@CC@@AG@BBBG>A=AB@@@@>
@Q67DP:00425:00237
TGATACGTCTCCTTTTTTTT
+
BBBBBB@9=8=588888888
@Q67DP:00434:00246
TACTGAGCTACACACACAGAAAGATTGGT
+
AABABBBB@???@B;;9B999199969BB
@Q67DP:00437:00222
TCTCTATGCGCTCCACATGTCTAAGGT
+
<<BB@ABCBBBCB@BBBCB;;=B@C@<
@Q67DP:00438:00212
ATATCGCGAGGGTAGTGGAAGACTCTATA
+
9>;??@==<<7511//8,/,//44499:9
@Q67DP:00442:00201
TCTCTATGCGCTCCACATGTCTAAGGT
+
@<<<CCDD>>>9989@@@@@@>@<><<
@Q67DP:00444:00201
TCTCTATGCGCTCCACATGTCTAAGGT
+
BBBBCDCC99;BB>ABB@@>>@B<B@<
@Q67DP:00425:00322
ACGAGTGCGTTCCCATGTCGTAGTACTC
+
BBAABBB===544-9<;1>>@12////6
@Q67DP:00428:00333
TAGTATCAGCCTCGCCATGACGAAGGTATTCC
+
@:<<BBCCDC@99;@=@>@@@985964449:2
@Q67DP:00446:00306
ACGCTCGACATGCCAGGTCACAGGAG
+
@:;;@BB@>;<-*)**)***,/6599
@Q67DP:00423:00399
TACTGAGCTACACACATAGAAAGATTGGT
+
98<ABDDCBBAA99;;;AABB@FDECDAC
@Q67DP:00436:00379
CGTTGTCTCTAGGCACAGGAT
+
9492994449992/1///,//
@Q67DP:00444:00353
ATATCGCGAGGGTATGGAAGACTCTA
+
@@@@BCBBBCC>;;<D>@<A994449
@Q67DP:00444:00398
CGTGTCTCTAGGCACAGGATTTGTGTAG
+
BBCCCBCBDCE@CBBBB=@>@:<<9@@@
@Q67DP:00432:00410
TAGACACGTGTACAGCTACTACGTCTGACATCGACGATGTACGCTCGACGTCTAGCTCGAT
+
,,,***0*,,88:::@:BBBCAA@BBCCBCBBBDFBDA@@@B@>=EBABA???7669<A<@
@Q67DP:00405:00479
ACGAGTGCGTTCCCCATGTCGTAGGTACTC
+
BBBBBBBBBB?BAA9AAABCEC@B??:<<E
@Q67DP:00409:00468
AGCACTGTAGCTGTCACTAGTTACTTGT
+
BCCCA?@CBBBB@@@BBBC@?=>998;C
@Q67DP:00426:00458
ACGCTCGACATGCCCAGGTACAGGAG
+
B@?ABABCBAB@==:99699@>>=@A
@Q67DP:00438:00495
ATATCGCGAGGGTATGGAAGACTCTAT
+
BB?@@BCCCCE>CCCEB?=A?@@@BB>
@Q67DP:00415:00588
TCTCTATGCGCTCCACATGTCTAAGGT
+
CBBB9;<ECDDBB?CCCCCBBBC@C@A
@Q67DP:00417:00551
TAGTATCAGCCTCGCCATGACGAAGGTATTCC
+
CBB??ACAAA@BBCB?B?==@9959<99;<B7
@Q67DP:00419:00573
TGATACGTCTCCTTCCTTAGTTACTTCA
+
BBBA;;;111?>>1319@88;B<<<@CC
@Q67DP:00414:00632
ACGCTCGACATGCCCAGGTACAGGAG
+
BB@?ABBB?9=99919969B@>>>@A
@Q67DP:00411:00703
ATCAGACACGGACACAGCAGAACACA
+
<8;BCBC@<;84:94999///,////
@Q67DP:00414:00705
AGATCTGTAGCTCGTCTACTAGTTTACTTGT
+
==944899,*******((*,///8587;978
@Q67DP:00424:00722
CGTTTTTTTTTTTGTCTCTTAGGCACAGGATTTTTTTTTTTTTTTTTTTGTGTA
+
84//////////"1?1-,-*,656884424999999999984444444"444//
@Q67DP:00444:00711
TGATACGTCTCCTTCCTTAGTTACTTCA
+
944349BB;A>-1,/-1-.//6444244
@Q67DP:00447:00748
TAGTATCAGCCTCGCCATGACGAAGGTATTCC
+
>=4444999:<;999?=@@A@@@592444242
@Q67DP:00426:00761
ATCAGACACGGGGACACAGCAGAACACA
+
AAAA99:@@@>@4>>=>999A@@<@999
@Q67DP:00407:00815
CGTGTCTCTAGGCACAGGATTTGTGTAG
+
??BBBBBBABBBFCBA@<99809AAAAA
@Q67DP:00429:00834
ACGCTCGACTACTGCCAGTACAGGAG
+
99889-,,,,,,,*,*/////::249
@Q67DP:00433:00824
TCTCTATGCGCTCCACATGTCTAAGGT
+
>@@A;;<B<<<CC?@AABBBBCC@C@A
@Q67DP:00440:00843
TGATACGTCTCCTTCCTTAGTTACTTCA
+
BBB>?ABBABB?B@EBC@A?>;?@A>BC
@Q67DP:00446:00827
ATATCGCGAGGGTATGGAAGACTCTATA
+
BA??@BCBBCCBCAAA8;6<;<<@@ABB
@Q67DP:00403:01123
TCTCTATGCGCTCCACATGT
+
>ACA?ABGCBC;;5999999
@Q67DP:00436:01119
ATCAGACACGGACACAGCAGA
+
BBAABA>===<8989911-,,
@Q67DP:00469:00007
CGTGTCTCTAGGCACAGGATTTTTTGTGTAG
+
BBBBBBCDBAA>A=>=><999999*9AABC=
@Q67DP:00480:00004
ACGAGTGCGTTCCCCATGTCGTAGGTACTC
+
3<;BBB??=87=>>4>>@@BCB@@<9999>
@Q67DP:00481:00035
TAGTATCAGCCTCGCCATGACGAAA
+
888949::;;288/6,//////4;5
@Q67DP:00486:00005
CGTGTCTCTAGGCACAGGATTTGTGTAG
+
;A@@@BCCCCE?BA@>@<99911;:11/
@Q67DP:00492:00021
ACGAGTGCGTTCCCATGTCGTAGGTACTC
+
ABCABB@;;;244-9?>?ACBAA?;;==C
@Q67DP:00495:00009
ACGCTCGACATGCCCAGGTACAGGAG
+
;;7;=8>>>>>@AA?AH@BAB<9599
@Q67DP:00497:00030
CGTGTCTCTAGGCACAGGATTTTGGTGTAG
+
A@CCCA?:;44299111-11//*/,///77
@Q67DP:00499:00004
TACTGAACTACACACACAGAAAAGATTGGTGC
+
B9<<CC@CCC?@ABABB@9999/9=77;>@CC
@Q67DP:00469:00139
TGATACGTCTCCTTCCTTCTAGTTACTTCA
+
BCAABCB==39998757*,,,0000BE<@>
@Q67DP:00469:00147
ATATCGCGAGGGTATGGAAGACTCTAT
+
CCAA@=9;88819@@A>B?BA@AAAAA
@Q67DP:00475:00118
TGATACGTCTCCTTCCTTAGTTACTTCA
+
BBA@ABBAA@A@A>@?B@BCB?BBB>BC
@Q67DP:00482:00145
ATATCGCGAGGGTATGGAAGACTCTAT
+
B@@@BBBB>>?>?=AC>A>BCBBB<<<
@Q67DP:00497:00112
AGCACTGTAGCTGTCACTAGTTACTTGT
+
@ABBDCBE@AAAACCCDCBBB@BBB?BB
@Q67DP:00454:00227
ATCAGACACGGACACAGCAGAACACA
+
BBC??@?B@@=@A>>911111,////
@Q67DP:00478:00249
TAGTATCAGCCTCGCCATGACGAAGGTATTCC
+
=;;994997<:01//,/48<;<<,/,///7:;
@Q67DP:00455:00264
ATATCGCGGGGGTACTGGAAGACT
+
93348=44444+449442/,////
@Q67DP:00472:00299
TAGTATCAGCCTCGCCATGACGAAGGTATTCC
+
;=@ABBCBBB@A9<=@CCC@?>>=@?A>@=@=
@Q67DP:00482:00296
CGTGTCTCTAGGCACAGGATTTTGTGTAG
+
BBAABAAA@=A@BB?:>=9984/9@@@=@
@Q67DP:00485:00285
ATCAGACACGGACACAGCAGAACAC
+
BBEB@@>ABB=?>898999995999
@Q67DP:00489:00291
ACGAGTGCGTTCCCCATGTTGTAGGTACTC
+
BABB??@A?;4444/9999<@A9969999@
@Q67DP:00491:00277
ATATCGCGAGGGTATGGAAGACTCT
+
ABACBBBBBBC>BBCE?@<A@@;<<
@Q67DP:00494:00257
AGCACTGTAGCTGTCATTAGTTACTTGT
+
@@CCCCBAABBBCCBBB@BCC@B?>=@@
@Q67DP:00466:00318
TCTCTATGCGCTCCACATGTCTAAGGT
+
>@BBBBFCBBBBB@BBBBBBB9:8;@B
@Q67DP:00487:00334
TGATACGTCTCCTTCCTTAGTTACTTCA
+
BBBAABBBBBC?B?A@C@BBB@BBB@BB
@Q67DP:00488:00316
CGTGTCTCTAGGCACAGGATTTTGTGTAG
+
BB@?BBCBB?@>AB@@C=9844/8ABEDC
@Q67DP:00493:00335
ATCAGACACGGACACAGCAGAACACA
+
BBB????>BB=?@?=99==9959999
@Q67DP:00456:00415
TCTCTATGCGCTCCACATGTCTAAGGT
+
BBBC@A@CABBDD=@@BBBBBBB>A?;
@Q67DP:00462:00406
AGCACTGTAGCTGTCACTAGTTACTTGTGTG
+
ACBBCBABBBBBBBB?@BBBA?BBB@BBBBB
@Q67DP:00468:00404
TAGTATCAGCCTCGCCATGACGAAGGTATTCC
+
@@CA@ACCCB@BBBB>A=;==;97<=<9<@B=
@Q67DP:00478:00416
TGATACGTCTCCTTCCTTAGTTATTTCATGTGC
+
7;A@BBC@?@C?==@=>;7744///+////666
@Q67DP:00478:00442
AGCACTGTAGCTGTCACTAGTTACTTGT
+
ACC@ABCECCDCDBBBA@;992448244
@Q67DP:00491:00417
TGATACGTCTCCTTCCTTAGTTACTTCA
+
BBBAAABBBBB@B@CBC@AAA?BCC@BB
@Q67DP:00451:00458
TACTGAGCTACGACACACGATGAAGATTGGT
+
944444449444489>944444/,///,/,/
@Q67DP:00464:00485
ACGAGTGCGTTCCCCATGTCGTAGGTATTC
+
BA?ABBC?>>2444/9999@BB99599959
@Q67DP:00469:00453
CGTGTCTCTAGGCACAGGATTTTGTGTAG
+
BAABCEBBA@@?C@;<<:<;BB7999984
@Q67DP:00479:00454
ATCAGACACGGACACAGCAGAACACAC
+
AABBBBB@::8;A@>99999969>>>@
@Q67DP:00491:00451
TAGTATCAGCCTCGCCATGACGAAGGTATTCC
+
A?C@@BCDCC@@@BB<?>>>>9959;998<>5
@Q67DP:00465:00540
ATCAGACACGGACACAGCAGAACACAC
+
BBCBA@?@AC=@ACAAAADDB@AA<<9
@Q67DP:00456:00581
AGCACTGTAGCTGTCACTAGTTACTTGT
+
BBCBAABBBBBBBBBBBBBBB@BBB@BB
@Q67DP:00482:00578
ATCAGACACGGACAACAGACAGACAC
+
ACCAB@AABB>BBB=A><<<1,,0**
@Q67DP:00483:00575
TCTCTATGCGCTCCCCACATGTCTAAGGT
+
01:719<A>>>9444,9@@@A?BBB;?=@
@Q67DP:00483:00577
TGATACGTTCCTTCCTTAGTTACTTCAGTGC
+
DBB>?@CC>B>AACAC>?AA>@@@699??9>
@Q67DP:00495:00579
TCTCTATGCGCTCCACATGTCTAAGGT
+
34?@8>@A@@A@@=@BBBBB?;;2459
@Q67DP:00496:00587
TCTCTATGCGCTCCACATGTCTAAGGT
+
@@C>9<>CBB@@A?CBBCCAAAE@C@A
@Q67DP:00459:00608
TCTCTATGCGCTCCACATGTCTAAGGT
+
;;>B?@ABBBECB@EBBAAADCE?A?A
@Q67DP:00464:00624
TAGTATCAGCCTCGCCATGACGAAGGTATTCC
+
??CBABC?=@;:89;=@BBAB:99<@BBB@C@
@Q67DP:00479:00646
CTCGTGTTCCTT
+
///62/1,1-/5
@Q67DP:00487:00600
ACGCTCGACATGCCCAGGTACAGGAG
+
@>@B@>@@@@C?B@:99699999???
@Q67DP:00492:00644
TAGTATCAGCCTCGCCATGACGAAGGTATTCC
+
;:C<<<DBBA?;=;;8;@@=@;96<=@@@696
@Q67DP:00451:00711
CGTGTCTCTAGGCACAGGATTTGTGTAG
+
BBBBBBCCABB@DB=:;9444-9>>@AB
@Q67DP:00462:00733
TCTCTATGCGCTCCACATGTCTAAGGT
+
BBBBBBBCBBBBA@CBBB???CCBD@B
@Q67DP:00473:00711
ACGAGTGCGTTCCCCATGTCGTAGGTACTC
+
@?BABABB>=<@@@7A;<<AAA@A>A<<>C
@Q67DP:00477:00704
ACGAGTGCGTTCCCATGTCGTAGGTACTC
+
BBCABBB??C544-9999@@>11,11//6
@Q67DP:00487:00704
ACGCTCGACATGCCAG
+
=>899>>111-)))((
@Q67DP:00489:00728
CGTGTCTCTAGGCGACAGGATTTGTTGTGTA
+
99999444;94244999><?B>:=964/,,,
@Q67DP:00451:00764
ATATCGCGAGGGTATGGAAGACTCTA
+
CABB@@C?44419@??<@>G@@ABBC
@Q67DP:00452:00756
ACGAGTGCGTTCCCATGTCGTAGGTACTC
+
@?BABBB?;;244-9441:62,,*,,,,,
@Q67DP:00458:00779
ATATCGCGAGGGTATGGAAGACTCTAT
+
BC89:B@@89919@?>=AAFA@??>?A
@Q67DP:00463:00793
AGCACTGTAGCTGTCACTAGTTACTTGT
+
@@AACBBCBBBBBBBCCC?@@?@@@>BB
@Q67DP:00481:00788
TACTGAGCTACACACACAGAAAGAATA
+
<:;CCB@B?@;;;@<<=1///+//,,/
@Q67DP:00489:00797
ATATCGCGAGGGTATGGAAGACTCTAT
+
AB@ABBB???B=@=AB==;@@A@ABC>
@Q67DP:00460:00808
ATCAGACACGGACACAGCAGA
+
<;???>?>>=;991111/,**
@Q67DP:00463:00829
CGTGTCTCTAGGCACAGGATTTGTGTAG
+
BBBBBBCD@@AACB=::94840494;;=
@Q67DP:00492:00847
TGATTTTTTTACGTCTTC
+
491000000&/////42/
@Q67DP:00497:00824
ATCAGACACGGACACAGCAGAA
+
BCAC99::;@<9999911-,,*
@Q67DP:00477:00944
AGCACTGTAGCTGTCACTAGTTACTTGT
+
?BBC;99>999@994444444244:944
@Q67DP:00469:00973
TACTGAGCTACACACACAGATGT
+
9?BBA:1100188?BBCCBCCC:
@Q67DP:00494:00976
ATCAGACACGACACAGCAGACACA
+
9999;;99;;;AAAAAA>?@>DCB
@Q67DP:00460:01022
ATCAGACACGGACACAGCAGAACACAC
+
BBBB???CCB;9<@@@@A@@@=@;;;A
@Q67DP:00489:01044
TGATACGTCTCCTTCCTTAGTTACTTCA
+
DCA>?ACCCCC@C?B@B>B@@8;;@=@A
@Q67DP:00494:01048
ATATCGCGAGGTATGGAAGACTCTATAGA
+
C?>@=>::11,/8//,1:;?@B@94,,,,
@Q67DP:00450:01085
AGCACTCGTGTCGCTCGTCGTCTCTCTCGTCT
+
/////8>;C@@BBBFAABBBBBDC<9;@@BBA
@Q67DP:00468:01064
ATATCGTCGTGT
+
0000:;;;;;;B
@Q67DP:00513:00042
TCTCTATGCGCTCCACATGTCTAAGGT
+
=@A@=AABCCCBB?DCDBBABBB@B>@
@Q67DP:00545:00036
TCTCTATGCGCTCCACATGTCTAAGGT
+
BDCB?@AAACCCC@B>ABBBBBB@B@A
@Q67DP:00505:00060
AGCACTGTAGCTGTCACTAGTTACTTGT
+
@CCCEABBBBCBBBC@@@EDD@>@=689
@Q67DP:00507:00092
CGTGTCTCTAGGCACAGGATTTGTGTAG
+
BDCCDCDC<>=BFC@AA@99919@@?>;
@Q67DP:00516:00069
AGCACTGTAGCTGTCACTAGTTACTTGT
+
;ABHC@@ABBCBBBBBBBAAABCCC@CB
@Q67DP:00519:00095
TACTGAGCTACACACACAGAAAGATTGGT
+
A>A@DCCB@AAAAA99<CBCCAEEC@C@B
@Q67DP:00524:00070
ACGCTCGACATGCCCAGGTACAGGAG
+
B@@@BBBCBBC@@=<9;5;A@AB?BC
@Q67DP:00532:00091
TAGTATCAGCCTCGCCATGACGAAGGTATTCC
+
>9;<A@CCCB?A@@@=@@ABBBB>A>>>@=A=
@Q67DP:00543:00094
TACTGAGCTACACACACAGAAAGATTGGT
+
=@ABA@AG@@@@;;<<;>=>>:111::::
@Q67DP:00512:00138
TCTCTATGCGCTCCACATGTCTA
+
;4999<94;;11/,/88449111
@Q67DP:00519:00140
ATATCGCGAGGGTATGGAAGGCTCTATAGAGG
+
BAABBCBBBBD@BABC=@=A?BAAABBBB>@=
@Q67DP:00537:00125
TAGTATCAGCCTCGCCATGACGAAGGTATTCC
+
:;B;;/////,.66@;:499>99242489242
@Q67DP:00542:00111
ATATCGCGAGGGTATGGAAGACTCTA
+
BB>??BBBBBB?BCDD>@;===9>@>
@Q67DP:00543:00102
TGATACGTCTCCTTCCTTAGTTACTTCA
+
BBBAABBBAAA@B?B?BABBB@?BB@BB
@Q67DP:00544:00138
ATCAGACACGGACACAGCAGAACACAC
+
BBB>?99:@@>@@B@><;111-1<<11
@Q67DP:00509:00153
AGCACTTTGTAGCTGTCACTAGTTTTTTTT
+
8@@@444-4;;;BBBAB499=999999999
@Q67DP:00517:00204
ACGAGTGCGTTCCCATGTCGTAGGTACTC
+
BBBB@@CBAA8998;CCCHCCCB??AABC
@Q67DP:00501:00323
ATATCGCGAGGGTATGGAAGACTCTAT
+
CBAABBBABAB>A=BC;;9=CDCCCCC
@Q67DP:00504:00303
ATCAGACACGGACACAGCAGAACACAC
+
BBBABAABBB=@ABB@=?@:?59999>
@Q67DP:00506:00441
ATATCGCGAGGGTATGGAAGACTCTAT
+
BAACBABAAAB@AACC?B>CBB@@@@A
@Q67DP:00508:00417
ATATCGCGGGGGTATGGAAGAC
+
9379>>>>>>@/>>AC<>;>99
@Q67DP:00509:00406
TAGTATCAGCCTCGCCCATGACGAAGGTATTCC
+
A>A9//78/1,.8//1-9>>@@B@?B=A@@<?<
@Q67DP:00518:00443
ATATCGCGAGGGTATGGAAGACTC
+
B>>@@CCBBBC@A@AC==;A@>>>
@Q67DP:00526:00416
AGCACTGTAGCTGTCACTAGTTACTTGT
+
;@@@@;<9@@@@@BA=BB999>>99544
@Q67DP:00527:00441
ATATCGCGAGGGTATGGAAGACTCTA
+
BCAABA=A=>=:=9@B>A;@@A@@@@
@Q67DP:00533:00412
TCGCTATGCGCTCCACATGTCTAAGG
+
CDBBABBCDBB?B@DDDB99;AA;?<
@Q67DP:00508:00461
CGTGTCTCTAGGCACAGGATTTTGTGTAG
+
BBB?BCDD@@A@CBBBB>@@@@6@AAA@;
@Q67DP:00513:00497
ACGCTCGACATGCCCAGGTACAGGAG
+
AA?AB?@=>>?999199599444999
@Q67DP:00520:00458
TGATACGTCTCCTTCCTTAGTTACTTCA
+
BBB:9<BBCCB@B@B@D?BAA?DBH@CC
@Q67DP:00530:00451
CGTGTCTCTAGGCACAGGATTTTGTTGTAG
+
AAACCA?>>99694;//,////*//,/222
@Q67DP:00523:00549
ACGCTCCGACATGCCAGTAC
+
77<411,11114//,////7
@Q67DP:00522:00564
TAGTATCCAGCCCCCCCCCCCTCCGCCCCCCCCCCCCCATGACCGAAGGTATTTTTCCCCCCCCCCAT
+
B9//111,/888;;;;;;::"3424899999999==="@BCCDBBB>B?A=====,999999999"44
@Q67DP:00508:00616
TAGTATCAGCCTCGCCATGACGGAAGGTATTCC
+
>>B<;;CBBB@@?AC?BBC@@@=@=>@BAB?B@
@Q67DP:00514:00605
ACGAGTGCGTTCCCCATGTCGTAGGTACTC
+
BBBBACBABB@ACC9B@AADDCAB@@<=<B
@Q67DP:00516:00602
CGTGTCTCTAGGCACAGGATTTTGTGTAG
+
BBBBBBBB??@ACB?=C<8844/9AABCA
@Q67DP:00525:00603
ATATCGCGAGGGTATGGAAGACTCTAT
+
A>?@BCBABBBB??AC996;@<<<@@@
@Q67DP:00538:00626
TGATACGTCTCCTTCCTTAGTTACTTCA
+
@A?7:;?:@=@=@==<>????>AAA=>@
@Q67DP:00541:00618
ATCAGACACAGAC
+
BBBBABCBBBAAA
@Q67DP:00503:00694
TCTCTATGCGCTCCACATGTCTAAGGT
+
A?AACCCCCCBBB@EAAABDDBA?B@A
@Q67DP:00504:00662
TGATACGTCTCCTTCCTTTAG
+
84788>44/11,1,/,//+..
@Q67DP:00514:00693
TGATACGTCTCCTTCCTTAGTTACTTCA
+
99=ABBBDCBB@C@CA=<7442489:;:
@Q67DP:00517:00692
TCTCTATGCGCTCCACATGTCATAAGTAT
+
8444444?>999959=944444448444:
@Q67DP:00531:00673
CGTGTCTCTAGGCACAGGATTTTGTGTAG
+
BABBA?@ABBFAED@@894444,44499;
@Q67DP:00532:00671
ATATCGCGAGGGTATGGAAGACTCTATA
+
BBBBB@==49909>@@>A=FACDBBB8-
@Q67DP:00500:00712
TACTGAGCTACACACACAGAAAGATTG
+
83449@CCACB@>9449999A:991--
@Q67DP:00500:00744
TGATACGTCTCTTCCTAGTTACTTCA
+
89874444/--,*,*,,..644494/
@Q67DP:00518:00743
TCTCTATGCGCTCCACATGTCTAAAGT
+
CCBC@@@DBBCBB@CCBA@AACCD>CC
@Q67DP:00524:00713
TGATACGTCTCCTTCCTTAGTTACT
+
9<A@@@CCBBB@C?AAA=:<;<999
@Q67DP:00524:00716
TAGTATCAGCCTCGCCATGACGAAGGTATTCC
+
AAB9:<CCA@C@@@==4899999282444242
@Q67DP:00545:00743
TGATACGTCTCCTTCCTTAGTTACTTCA
+
CCBABBBDBBB@C@B?BD?A>?499599
@Q67DP:00505:00755
TGATACGTCTCCTTCCTTAGTTACTTCA
+
BBAAABCBBBB?B@B@C@B995;B@>BC
@Q67DP:00509:00774
AGCACTGTAGCTGTCACTAGTTACTTGT
+
BBBBBBBCCBBBBBBCA?@=9;@@>;>A
@Q67DP:00521:00759
ACGCTCGACATGCCCAGGTACAGGAG
+
B<>>?BA?BCDCCD>CB@BCBBB?BA
@Q67DP:00524:00770
ACGAGTGCGTTCCCCATGTCGTAGGTACTC
+
AAB@ABCB@?<>==6=9;;CCCBB@;;<<C
@Q67DP:00525:00787
AGCACTGTAGCTGTCACTAGTTACTTGT
+
@@CCCBBBAAAABBBBABBBB?CBB@CC
@Q67DP:00530:00784
TACTGAGCTAGATTGGTGCTGCG
+
B?@?BBBBBB>>>6989BBCGCC
@Q67DP:00511:00841
TCTCTTATGCGTCCACAT
+
A>?;;249444442//,,
@Q67DP:00515:00848
AGCACTGTAGCTGTCACTAGTTACTTGT
+
CBBBBBBCCCCCCBBBBBBBB?ABB=?A
@Q67DP:00530:00826
TCGCGCTCCACATGTCTAAGGTACTG
+
D?@=ABCC@BBBBFCCBC@ECEABCC
@Q67DP:00541:00800
ATCAGACACGGACACAGCAGAACAC
+
ADCBBBA>>8<4999999111,///
@Q67DP:00514:00881
GGGGGGGGGGGGGGGGGGGGGATATCGCGAGGGGGTATGGGGGGGAAGACTCT
+
88999999999444444444"4779844;;>>>>/8=ABBKB>>&1,/////4
@Q67DP:00506:00946
TCTCTATGCGCTCCACATGTCTAAGGT
+
?@?99<9=CABCB@AA8/11111,4:;
@Q67DP:00510:00939
ATATCGCGAGGGGGGGTATGGAAGACT
+
;33999999>>>==9'=A<>:8+--,,
@Q67DP:00511:00943
TACTGAGCTACACACACAGAAAGATTGGT
+
7389489@BBCA@99994444-4442424
@Q67DP:00513:00918
TCTCTATGCGCTCCACATGTCTAAGGT
+
BBBBBBBCBBBBB@A@@BAAAAB@CBB
@Q67DP:00544:00916
TACTGAGCTACACACACAGAAAAGATTGGT
+
;<AACCCBAA????889@9999/99969=A
@Q67DP:00544:00944
TCTCTATGCGCTCCACATGTCTAAGGT
+
38;>:499894449>>>A;;;@<:<;1
@Q67DP:00502:00976
CGTGTCTCTAGGCACAGGATTTTGTGTAG
+
BBBBBBCB@?A?BBBBB?BCCC9BBCCB?
@Q67DP:00510:00986
TGATACGTCTCCTTCCTTAGTTACTTCA
+
BBA?@ACCBA?@B@BAC@B>><?@@>@C
@Q67DP:00513:00989
TAGTATCAGCCTCGCCATGACGAAGGTATTCC
+
>>B?@ACCCB@AABB?B@A@@;;7<?;;<@A=
@Q67DP:00516:00995
TCTCTATGCGCTCCACATGTCTAAGGT
+
A@@@BBABCCB@@=@ABBC<<<B=><>
@Q67DP:00521:00951
ATCAGACACGGACACAGCAAGAACAC
+
BBB@@ABBBB>=84899996995444
@Q67DP:00544:00971
ATATCGCGAGGGTATGGAAGACTCTATAG
+
><>@?B?C@BB=@>?@5959A??>AB@98
@Q67DP:00503:01094
ACGAGTGCGTTCCCCACTGTCGTAGGTA
+
>@>?::;@11,1><11///,//1//,//
@Q67DP:00505:01077
TGATACGTCTCCTTCCTTAGTTACTTCA
+
BB>>?@@@?>B;==@;=;>88499959@
@Q67DP:00508:01050
ATCAGACACGGACACAGCAGAACACA
+
BBBBBBB@BB??B@@=>==9959999
@Q67DP:00537:01085
TACTGAGCTACACACACAGAAAGATTGGT
+
B<@ACBBBBBBBBC@AABABB>999596;
@Q67DP:00544:01054
ATATCGCGAGGGTATGGAAGACTCTA
+
BAAAC?@@99819949899=::;A=;
@Q67DP:00545:01074
TCTCTATGCGCTCCACATGTCTAAGGT
+
CBCCDAAABBA@B>BBCBB=<<@;989
@Q67DP:00507:01159
AGCACTGTAGCTGTCACTAGTTACTTGT
+
ABCCBBAA@@@AAAAAAAAAA?@@@<?@
@Q67DP:00509:01151
TGATACGTCTCCTTCCTTAGTTACTTCA
+
BB>?@ACCBBB@B@CBC@BAA?BBB@CC
@Q67DP:00528:01167
ACGAGTGCGTTCCCCCATG
+
1/==:>==9851111+1//
@Q67DP:00513:01229
CGTGTCTCTAGGCACAGGATTTTGTGGC
+
BB?@BBBB>>?@B@A>;94444/9BC=C
@Q67DP:00504:01252
TCTCTATGCGCTCCACATGTCTAA
+
3;;;44444449>8>>999994,2
@Q67DP:00516:01250
TGATACGTCTCCTTCCTTAGTTACTTCAG
+
BB?@ABBBBBB?B@B?B@>A?>@@@@BBB
@Q67DP:00518:01251
ATCAGACACGGACACAGCAG
+
A@CCB><>9869@999//,*
@Q67DP:00544:01251
TCTCTATGCGCTCCACATGTCTAAGGT
+
BBBCDCCECCCBB@CAA@B@@>><>69
@Q67DP:00570:00100
TCTCTATGCGCTCCACATGTCTAAGGT
+
ABCBCCBDCCCBB@BBBBBCBBB?BA@
@Q67DP:00590:00146
AGCACTGTAGCTGTCAATAGTTACTTGT
+
;@@AABBBBBBA@A>@=>>89883757;
@Q67DP:00562:00201
ACGCTCGACATGCCCAGGTACAGGAG
+
BB@AABBBBBCA==<@==@BCCDACC
@Q67DP:00572:00226
ATCAGACACGACACAGCAGA
+
>788==00///88:://,,,
@Q67DP:00586:00247
TAGTATCAGCCTCGCCATGACGAAGGTATTCC
+
BBBBBBCAABA?A??=@@BBBA@>A@A@A?B>
@Q67DP:00587:00240
TCTCTATGCGCTCCACATGTCTAAGGT
+
BBCCAAABBBBBB@BCCBBBBCC@D@B
@Q67DP:00594:00202
TAGTATCAGCCTCGCCATGACGAAGGTATTCC
+
@BB@?BAADC?BBCC@CCBBA@@=>5999595
@Q67DP:00597:00239
CGTGTCTCTAGGCACAGGATTTTGTGTAG
+
A??@BBBB==B@CAB>?=8444/9BBCCB
@Q67DP:00554:00259
TCTCTATGCGCTCCACATGTCTAAGGT
+
<<CCAB@AAAADC@CCCBBCCCC?C?B
@Q67DP:00576:00255
TCTCTATGCGTTCCACATGTCTAAGGT
+
A?BBABCDBBC?B?ECCDBBBBBBD@C
@Q67DP:00565:00371
TGATACGTCTCCTTCCTTAGTTACTTCAGTGCA
+
ABA??ACCAAB>B===@@AAA@@@A?BBAA===
@Q67DP:00573:00368
ACGCTCGACATGCCCAGGTACAGGAG
+
BBABBBBDCBB=999445;AAAC@BB
@Q67DP:00583:00372
AGCACTGTAGCTGTCACTAGTTACTTGT
+
BBCCBBABBBBBBBBBBBBBB@BBB?BB
@Q67DP:00586:00353
ATCAGACACGGACACAGCAGAACA
+
=B@@99;BB@=@>99999111,//
@Q67DP:00592:00388
ACGCTCGACATGCCCAGGTACAGGAG
+
BBBBB9:8>>?99909924994464;
@Q67DP:00597:00387
ATCAGACACGGACACAGCAGAAC
+
BCBB:9:@:84999999994424
@Q67DP:00560:00411
TACTGAGCTACACACACAGAAGAATAGT
+
8444444438::44/111//5//,/;44
@Q67DP:00574:00422
TCTCTATGCGCTCCACATGTCTAAGGT
+
BBBBAAABBBBBA@BABAABBCC>A?A
@Q67DP:00584:00425
TGATACGTCTCCTTCCTTAGTTACTTCA
+
BBB@ABBBBBB@B@B@C@BBB?ABB@BB
@Q67DP:00575:00466
TAGTATCAGCCTCGCCATGACGAAGGTATTCC
+
A;;<;;ABBB@?9;4299;===A<>>:94:;2
@Q67DP:00556:00519
TAGTATCGATGTACAGCTACGTACTCTACTC
+
BB@@@A::::?BAB111AG>>?>;?BCBBAC
@Q67DP:00595:00541
GGGAAAAGGCCCCTTTTGGGGTTTTGGGGTTTTCCCCTTTTAAGGGGAAAACCCCAAAACCCCAATTTTG
+
220699.111>>6CBB8BAA8BBB8CCC9CCC9CCC:CCC9BABGD9CBB8BBC9>>>9>@@11,1<<+1
@Q67DP:00561:00574
AGCACTGTAGCTGTCACTAGTTACTTGT
+
<CBB@?@CBB?@ACECBBBA>99442;@
@Q67DP:00565:00553
TACTGAGCTACACACACAGAAAGATTG
+
-,,,,//887:@B>@@@999A191@-1
@Q67DP:00572:00577
CGTGTCTCTAGGCACAGGATTTTGTGTAG
+
BBCBBBBC?@A@BBB>;94444/9DDBCB
@Q67DP:00575:00584
ACGCTCGACATGCCCAGGTACAG
+
:;8>AA;99@@99919969499;
@Q67DP:00579:00564
TCTCTATGCGCTCCACATGTCTAAGGT
+
BCCB?@ACCBCCB@CAAABBBBB@B?@
@Q67DP:00587:00599
CGTGTCTCTAGGCACAGGATTTTGTGTAG
+
BAABBBBB?AB@BB?9994444/9@@@>?
@Q67DP:00593:00576
TAGTATCAGCCTCGCCATGACGAAGGTATTCC
+
B@B??@CC<;;;BBB@BBBAABD@C?B@A=AC
@Q67DP:00595:00573
ACGCTCGACATGCCCAGGTACAGGAG
+
AB889>9;;@@>@@:?A@999>>;>9
@Q67DP:00556:00617
ATATCGCGAGGGTATGGAAGAC
+
43348:>>99919@<<-1-1//
@Q67DP:00566:00609
TGATACGTCTCCTTCCTTAGTTACTTCA
+
=>=78;;=BBCAC@H@A>111,1//7,*
@Q67DP:00572:00644
TACTGAGCTACACACACAGAAAGATTGG
+
8349999988999999449@@:A@>,-+
@Q67DP:00573:00626
CGTGTCTCTAGGCACAGGATTTTGTGTAG
+
BBAABBBBBCB@CBB;;=4444/9AAABB
@Q67DP:00582:00615
ATATCGCGAGGGTATGGAAGACTCTAT
+
BAABBBBCCCB>CBBE>@=AB@@@@@@
@Q67DP:00589:00605
CGTGTCTCTAGGCAAGGATTTTGTGTAG
+
AA?@BBAA?BB@B=9984888/9>?>?;
@Q67DP:00590:00616
CGTGTCTCTAGGCACAGGATTTGTTGTAG
+
?@@B<;9@C996988//,/685/1,/220
@Q67DP:00593:00619
TCTCTTATGCGCTCCACATGTCTA
+
?@?442999=>>;859?>>99991
@Q67DP:00593:00620
ACGAGTGCGTTCCCACTGTCGTA
+
BBBBBBC?;8,/1,1///,778-
@Q67DP:00595:00615
TAGTATCAGCCTCGCCATGACGAAAGGTATTCC
+
BBB?@ACAAA@CBAB?B>;;;444-82489@CA
@Q67DP:00595:00634
TACTGAGCTACACACACAGAAAGATTGGTG
+
AABCBBCBACABAA::=EGDDBCCCAC@CB
@Q67DP:00557:00656
TGATACGTCTCCTTCCTTAGTTACTTCAG
+
BB99:AACBBCAC@C>=<;4424977771
@Q67DP:00558:00698
TAGTATCAGCCTCGCCATGACGAGGTATTCC
+
74/11/88//-8989>AAABB@@@@>>>595
@Q67DP:00568:00690
ACGCTCGACATGCCCAGGTACAGGAG
+
BBA@ABBA=@@44409?;ABBBD@CC
@Q67DP:00569:00689
TGATACGTCTCCTTCCTTAGTTACTTCA
+
BBB>??@BBBBAC@C?@<;731;@@=@C
@Q67DP:00579:00669
ACGCTCGGACATGCCAGGTCACAGGAGA
+
ABBBBCC?@>>>91-11,//////7;;4
@Q67DP:00590:00668
TCTCTATGCGCTCCACATGTCTAAGGT
+
BBBB@??CCBCBB@BBBBBBB@?=@@;
@Q67DP:00599:00699
AGCACTGTAGCTGTCACTAGTTACTTGT
+
ABBBCBCCBBBCBBB@@?ACB=@;:6;@
@Q67DP:00553:00716
ACGCTCGACATGCCCAGGTACAGGAG
+
CB8::BA=ABB94409959@BAB@CC
@Q67DP:00555:00733
TACTGAGCTACACACAC
+
384444443341/11//
@Q67DP:00559:00701
AGCACTGTAGCTGTCACTAGTTACTTGT
+
;;@@;@@@<;;9;>=@>>9996999544
@Q67DP:00567:00736
TGATACGTCTCCTTCCTTAGTTACTTCA
+
BBCBBBBCBBC>@>@?D?ACC?BBB@CC
@Q67DP:00569:00706
ACGCTCGACATGCCCAGGTACAGGAG
+
BBBB>??BA9?99919969>@@B@CC
@Q67DP:00571:00731
TGATACGTCTCCTTCCTTAGTTACTTCAG
+
;=A>@@AAB996;=@;>?B<:6;BB=@@@
@Q67DP:00579:00715
TACTGAGCTACACACACAGAAAGATTGG
+
<7498>=9;89@>>>>>>999199/502
@Q67DP:00580:00723
TCTCTATGCGCTCCACATGTCTAAGGT
+
AABBCCCCCCB:<:<BBAA<<<A<A@B
@Q67DP:00581:00714
CGTGTTCTCTAGGCACAGGATTTTTTTT
+
;44996999999544494:999999999
@Q67DP:00593:00715
TCTCTATGCGCTCCACATGTCTAAGGTAC
+
<?@BBDBCBBBBB?BDBB>??998;@BBC
@Q67DP:00596:00717
TCTCTATGCGCTCCACATGTCTAAGGT
+
BBCBBAADAAABB@BABBBBBBC@CAA
@Q67DP:00565:00791
TAGTATCAGCCTCGCCATGACGAAGGTATTCC
+
>>B@@ACECB?@ABB?BAA@@;;79>@>>>A8
@Q67DP:00566:00778
TACTGAGCTACACACACAGAAAGATTGGT
+
;?@@BBBB@ABABBCBCCCCC@9495969
@Q67DP:00579:00760
ATATCGCGAGGGTATGGAAGACTCT
+
BABBA?>@@@=<@9?A?@<A9;94=
@Q67DP:00581:00782
TCTCTATGCGCTCCACATGTCTAAGGT
+
@<9;CCCCCBB:;89?>>9<;AA:@@<
@Q67DP:00582:00764
TCTCTATGCGCTCCACATGTCTAAGGT
+
BBABBAABBBBBB@BBBBBBBBB@BA?
@Q67DP:00588:00784
TGATACGTCTCCTTCCTTAGTTACTTCA
+
ABBABBABABB@B@BBB@?@@=@BB?BC
@Q67DP:00592:00780
TACTGAGCTACACACACAGAAAGATTGGT
+
A>BBBBBBACBCBCBBCDCCD>@@@7;8<
@Q67DP:00557:00827
CGTGTCTACTACGTCTCTACATCG
+
;;111;;;;AAAAAAAA@BBBCBD
@Q67DP:00553:00880
CGTGTCTCTAGGCACAGGATTTGTGTAG
+
AB@AABAAB?>;<;99994990494444
@Q67DP:00553:00887
TACTGAGCTACACACACAGAAAGATTGGT
+
77<<BDACCC@@@@>>>111@81--*,*,
@Q67DP:00560:00868
ACGAGTGCGTTCCCATGTCGTAG
+
>@BABBB;::244-944/882,,
@Q67DP:00562:00870
CGTGTTTTTTTCTTTTTTTCTTTTTTTTTAGGCACAGGATTTTTTTTTTTTTTTTTTTTGT
+
89>9999999&9999999&999999444"442/////,//88888888888888::88"00
@Q67DP:00562:00893
TCTTTATGCGCTCCACATGTCTAAGGT
+
>889-44444>9???AADCBBBCACA;
@Q67DP:00569:00892
AGCACTGTAGCTGTCACTAGTTACTTGT
+
@CBB@AADBBBAB@@;<<@AAA@@@;;;
@Q67DP:00570:00898
AGCACTGTAGCTGTCACTAGTTACTTGT
+
@CCCCCBBBBBBBBBBBBBDC@CBB?BB
@Q67DP:00571:00894
TGATACGTCTCCTTCCTTAGTTACTTCA
+
BCB>?@BCCBD@C@C@D@BBB@BBB@BB
@Q67DP:00573:00851
ACGCTCGACATGCCCAGTACAGGAG
+
<:;;@:;9?>9111-11/::98244
@Q67DP:00575:00897
TCTCTATGCGCTCCACATGTCTAAGGT
+
@ACDBCBCCBCBA?ABCCCBBBD@CA<
@Q67DP:00576:00875
AGCACTGTAGCTGTCACTAGTTACTTGT
+
BBCCCBBBBBBBBBBA@@BBB?B@B@BB
@Q67DP:00588:00886
ATCAGACACGGACACAGCAGAACACAC
+
@?BBBBBABA?@>==489>??599999
@Q67DP:00591:00870
CGTGTCTCTAGGCACAGGATTTGTGTAG
+
BBBBCCBEDCD@CCCBB@;;;7;>?A>>
@Q67DP:00554:00928
AGCACTGTAGCTGTCACTAGTTACTTGT
+
ABBA@?ABBBBBBDCBBB?@=;>984;A
@Q67DP:00559:00914
TACTGAGCTACACACACAGAAAGATTGGT
+
B>ABCGCGABBB??99;@?@@<>>>598;
@Q67DP:00553:00971
AGCACTGTAGCTGTCACTAGTTACTTGT
+
@BCC?@AAAAF?AECBABB>98>9449@
@Q67DP:00566:00967
TACTGAGCTACACACACAGAAAGAATTGGTG
+
99<ADABB?=@=99994111>61-*,*,*,/
@Q67DP:00569:00976
ATATCGCGAGGGTATGGAAGACTCTA
+
BBA@BBBB???<=?BB7;6<;<<ABC
@Q67DP:00574:00969
TCTCTATGCGCTCCACATGTCTAAGGT
+
@@>@BBCDBBBBC?CCCGCCCCB=@=9
@Q67DP:00578:00969
ACGAGTGCGTTCCCCATGTCGTAGGTACTC
+
BCAABBB;;;2444/9?>?BCA9969999B
@Q67DP:00594:00955
TGATACGTCTCCTTTCCTTTAGTTTACTTTCA
+
==4394489?@>>@:A599-8999-9999-4@
@Q67DP:00599:00992
TCTCTATGCGCTCCACATGTCTAAGGT
+
BABBCFCCBBBBB?AABBBDB@D>@@A
@Q67DP:00555:01151
TCTCTATGCGCTCCACATGTCTAAGGT
+
BBBC??ABFCCCB?A99;B@@9959<9
@Q67DP:00555:01177
TGATACGTCTCCTTCCTTAGTTACTTCA
+
@CA@ABBB@BB@C@B@C@?@@=@@@=@A
@Q67DP:00575:01244
AGCACTGTAGCTGTCACTAGTTACTTGT
+
BBCCBBAB???AABBBBBBBA>@>=;>B
@Q67DP:00595:01234
ATCAGACACGGACACAGCAAACACC
+
<;BCBBBB??=@CCC@@@??:?996
@Q67DP:00573:01255
ACGCTCGACATGCCCAGGTACAGGAG
+
AAAABCBB?==44409959BBAB@BB
@Q67DP:00636:00074
ACGCTCGACATGCCCAGGTACAGGAG
+
>>>?B>=8=4999?199?99999591
@Q67DP:00640:00094
ACGAGTGCGTTCCCATGTCGTAGGTACTC
+
AAAABB>:::448-9999@A?11-11111
@Q67DP:00646:00059
ATCAGACACGGACACAGCAGAACAC
+
=;;<988>9959999999111-11/
@Q67DP:00605:00174
CGTGTCTCTAGGCACAGGATTTTGTGTAG
+
CBBBBCECBACACCCCCDCDJD:AAADBH
@Q67DP:00647:00184
ACGCTCGACATGCCCAGGTACAGGAG
+
@@>BBBBB@ABBBCFCEBFGDBBAEE
@Q67DP:00608:00232
ACGAGTGCGTTCCCCATGTCGTAGGTACTC
+
AABA@@BB;;2444/9999ACB9969999?
@Q67DP:00623:00244
TCTCTATGCGCTCCACATGTCTAAGGT
+
?ACEBAABBBBBB?BAB?BBBCD@C@@
@Q67DP:00637:00247
TCTCTATGCGCTCCACATGTCTAAGGT
+
BBBBAAACBBBBB@B???@BBBB@E@A
@Q67DP:00646:00204
TAGTATCAGCCTCCCCATGACGAAGGTATTCC
+
7;@;<;B?:@=8999/44=>921787/./565
@Q67DP:00600:00333
ACGCTCGACATGCCAGGTACA
+
BBBBBAA=9??99599699>@
@Q67DP:00624:00300
ATATCGCGAGGGTATGGAAGACTCTA
+
@@?A@BBBBCD?BCCC?B=A@B@A@@
@Q67DP:00613:00355
TCTCTATGCGCTCCACATGTCTAA
+
>>999??>6;:11,/68:>?>845
@Q67DP:00615:00376
TACTGAGCTACACACACAGAAAGATTGG
+
8489>@998899>111/1;7:;>>>>>-
@Q67DP:00624:00357
CGTGTCTCTAGACCACAGGATTTTTTTTTGTGTAGAGGCATCAC
+
;;CCCCCBBBDCD@BA787111111111"1//88;;B@BB:9<D
@Q67DP:00637:00353
AGCACTGTAGCTGTCACTAGTTACTTGTG
+
;@@A@AFBBCCBB@B@ABBBC@9<<CCBB
@Q67DP:00648:00394
TACTGAGCTACACACACAGAAAGATTGGT
+
>9;<BA@>?3889999>>9991999BBBA
@Q67DP:00614:00400
TACTGAGCTACACACACAGAAAGATTGGT
+
BBBBBBCCBBBBBBA@A;<9?:9996959
@Q67DP:00614:00447
TCTCTATGCGCTCCACATGTCTAAGGT
+
@<9<CFHGC=B:999>>>>>>996959
@Q67DP:00624:00441
TCTCTATGCGCTCCACATGTCTAAGGT
+
CBDCBABBBCCB@?@BBBABBBC?B?B
@Q67DP:00641:00416
TCTCTATGCGCTCCACATGCTAAGGT
+
ACBBAA@DABCCB?BBBBAABD@B@C
@Q67DP:00620:00459
TCTCTATGCGCTCCACATGTCTAAGGT
+
;9A@=@AA@@B:9:<CECBBBAA89;=
@Q67DP:00627:00498
TCTCTATGCGCTCCACATGTCTAAGGT
+
CCBD@@AEDDBAB@BBCCBDBEC?C@C
@Q67DP:00640:00498
AGCACTGTAGCTGTCACTAGTTACTTGT
+
>>>@944;;4991///////4244824>
@Q67DP:00648:00484
ACGCTCGACATGCCCAGGTACAGGAG
+
AA>?@BBB?=B44409459@@@C@BB
@Q67DP:00648:00494
TAGTATCAGCCTCGCCATGACGAAGGTATTCC
+
BBB:9<CAA@?BBBA=@@@BB998<@;<<@E?
@Q67DP:00629:00544
TAGTATCAGCCTCGCCATGACGAAAGGTATTCC
+
44999444467.1//,/8949498-4:44;@C@
@Q67DP:00636:00506
ATAGCGCGAGGGTATGGAAGACTC
+
BA>?>>==@@=9@@@A>A@B;9;>
@Q67DP:00642:00549
TGATACGTCTCCTTCCTTAGTTACTTCA
+
BBA?@ABCCBB@B@EBC@<@@=999=@>
@Q67DP:00649:00504
TGATACGTCTCCTTCCTTAGTTACTTCA
+
BBB>?@CCBBB?@@B@B@?AA@BBB@CC
@Q67DP:00603:00577
TAGTATCAGCCTCGCCATGACGAAAGGTATTCC
+
>>@;<;@BBB>3944284999444-4:44489:
@Q67DP:00627:00574
ACGAGTGCGTTCCCACTGTCGTAGT
+
A@BAAACB;;544-9444/778,,,
@Q67DP:00628:00581
ACGAGTGCGTTCCCCATGTCGTAGGTACTC
+
BBB@@@BBA;2444/9>AABEB9<99999@
@Q67DP:00630:00553
CGTGTCTCTAGGCACAGGATTTGTGTAG
+
CCBBBBDCCBG?BCB>?=111-11/777
@Q67DP:00635:00565
ATATCGCGAGGGTATGGAAGACTCTATAG
+
BBB@A?==88819@>@=AACBBA@@@>99
@Q67DP:00641:00578
ACGCTCGACATGCCCAGGTACAGGAG
+
BBBABBBCCCCCCC?:;9;CCBC@CC
@Q67DP:00643:00552
CGTGTCTCTAGGCACAGGATTTTGTGTAG
+
BBB@BCBBB?B@CBBB@:4444-4@BBBA
@Q67DP:00648:00555
TGATACGTCTCCTTCCTTAGTTACTTCAGT
+
BBBBBBBBBBB@B>B?B@BBB>BCB@DCBB
@Q67DP:00606:00629
TCTCTATGCGCTCCACATGTCTAAGGT
+
BBCBDDCDBBBBB@BCD99;@A@5959
@Q67DP:00614:00636
CGTGTCTCTAGGCACAGGATTTGTGTAG
+
BB@@BBBA==A@BBB;;9444-9AAABB
@Q67DP:00622:00608
TGCACTGTAGCTGTCACTAGTTACTTGT
+
9;BB;;;@;;;@AABBBA9;;>B@@699
@Q67DP:00632:00642
CGTGTCTCTAGGCACAGGATTTTGTGTAG
+
B99;B<;<B@@;>499959999,4;::99
@Q67DP:00634:00631
AGCACTGTAGCTGTCACTAGTTACTTGT
+
BCBB??ACBCBBBBABBBB@@=?AA>EA
@Q67DP:00637:00635
TAGTATCAGCCTCGCCATGACGAAGGTATTCC
+
>@BBBBCCBB?ABEB@BBBBBBB>=<==@=@?
@Q67DP:00600:00658
TCTCTATGCGCTCCACATGTCTAAGGT
+
>BBBBABCBBBBB@BBBBBBCDC@B@C
@Q67DP:00605:00665
TGATACGTCTCCTTCCTTAGTTACTTCA
+
;@AABBBCBBB?@?B@C@>??<:;;<>>
@Q67DP:00608:00694
TACTGAGCTACACACACAGAAAGATTGGT
+
AA??BBCBAABBAB??@C@@@<ABB@C@C
@Q67DP:00615:00682
AGCACTGTAGCTGTCACTAGTTACTTGT
+
@@BBBBBBBBBCCBBBBBBCC@B??=?B
@Q67DP:00616:00681
TGATACGTCTCCTTCCTTAGTTACTTCA
+
BBB@AABBBBB?A?B@C@BBB@BBB@CB
@Q67DP:00618:00683
TAGTATCAGCCTCGCCATGACGAAGGTATTCC
+
9@BA?AHC<;<:@@@BCBB?===;=<AAB?BC
@Q67DP:00622:00697
ACGAGTGCGTTCCCACTGTG
+
9<??AB9;;9<<<,////,,
@Q67DP:00602:00732
CGTGTCTCTAAGCACAGGATTTTGTGTAG
+
BBB@BBCC??:;=C@@@<9944/9@@A;=
@Q67DP:00602:00743
TAGTATCAGCCTCGCCATGACGAAGGTATTCC
+
ABB::<FCCB@AAAB?B@BBB??=A@<;<@C=
@Q67DP:00609:00706
ATCAGACACGGACACAGCAGAACAC
+
BBB?@ABBBB?AB=99499996999
@Q67DP:00611:00710
TGATACGTCTCCTTCCTTAGTTACTTCA
+
BBB>ABBBBBB@B@B@B@BBB?BBB@BB
@Q67DP:00612:00731
CGTGTCTCTAGGCACAGGATTTTGTGTAG
+
AABBBCCD@@A?AAAAC@BBBA9ABCCCB
@Q67DP:00616:00734
TAGTATCAGCCTCGCCATGACGAAGGTATTCC
+
BBB99<C<<;=@@@@@CBBBB?@=>@B@@=@@
@Q67DP:00619:00728
TAGTATCAGCCTCGCCATGACGAAGGTATTCC
+
?=B;9<CC<<<;@@@@CCCB>@@>A>AABABA
@Q67DP:00624:00747
CGTGTCTCTAGGCACAGGATTTGTGTAG
+
BBDCCC@BBCDACC@=>;99919??A@@
@Q67DP:00629:00722
TGATACGTCTCCTTCCTTAGTTACTTCA
+
BBB?@BCBABB@B@B@C@BBB?CCBACC
@Q67DP:00630:00705
AGCACTGTAGCTGTCACTAGTTACTTGT
+
@@CCDCBBBBBBBBBBBBBDC@BBB>BB
@Q67DP:00646:00725
CGTGTCTCTAGGCACAGGATTTTGTGTAG
+
B@AABBBB??A@BBB@?=9944/9@@AAA
@Q67DP:00602:00755
TGATACGTCTCCTTCCTTAGTTACTTCA
+
BBBABBBCCBB@B@BAC?ABC@BBB@CH
@Q67DP:00619:00754
TAGTATCAGCCTCGCCATGACGAAGGTATTCC
+
BBB99<HCBB@ABBB>BA@9;<959<9949:2
@Q67DP:00622:00771
TAGTATCAGCCTCGCCATGACGAAGGTATTCC
+
BBBAABCCBB@@@BB=@>@>A999<?<99<@5
@Q67DP:00626:00781
TAGTATCAGCCTCGCCATGACGAAGGTATTCC
+
BAB@?ACAAAA?@BA=?>@899969<944892
@Q67DP:00640:00752
AGCACTGTAGCTGTCACTAGTTACTTGT
+
;9@@AABC=<<BBBCD<=<BB=ABB:<=
@Q67DP:00620:00827
ACGAGTGCGTTCCCCATGT
+
9;BB::9>>>6111*///,
@Q67DP:00620:00839
TCTCTATGCGCTCCACATGTCTAAAAAAAAGGT
+
94;949<4@@A;<7;;;;AACDCCCECCC%;:<
@Q67DP:00622:00801
ATATCGCGAGGGTATGGAAGACT
+
BCBBAA>@=>><@BCBCB?B@<<
@Q67DP:00631:00847
TAGTATCAGCCTCGCCATGACGAAGGTATTCC
+
AABBEBD;;<ACCAC?ABCCBBB@BABAB?B?
@Q67DP:00635:00816
CGTGTCTCTAGGCACAGGATTTTGTGTAG
+
B99;B;;;BBB?BB@>><9999-9??A>>
@Q67DP:00642:00814
CGTGTCTCTAGGCATAGGATTTGTGTAG
+
@@@BBBBBCAA?AB@@@;@==:>AA999
@Q67DP:00644:00815
TCTTTATGTCGCTCCACATGTCTAAGGT
+
>944-/1///8899@9999;99442424
@Q67DP:00624:00897
TCTCTATGCGCTCACATGTCTAG
+
AAAA@@@B:;;111;;BBAACBC
@Q67DP:00647:00853
CTAGCTCATGCTCG
+
11;;;;>;9<9B=7
@Q67DP:00602:00936
ACGAGTGCGTTCCCATGTCGTAGGTACTC
+
BABCBB=:;;244-4444;;8//,11//7
@Q67DP:00604:00940
TGATACGTCTCCTTCCTTCTAGTTACTTCAG
+
BB>>?BBBB>BB@>>=;,/////,/?8788/
@Q67DP:00633:00938
ACGCTCGACATGCCCAGGTACAGGAG
+
ABCBCBB@=;;44419969ACBEBGA
@Q67DP:00648:00902
ATATCGCGAGGGTATGGAAGACTCTATA
+
AAAABBB@@AB>B@BC;;7<A<<;A@?1
@Q67DP:00601:00968
TAGTATCAGCCTCGCCATGACGAAGGTATTCC
+
499984999=BBBBB@C?@@4995959;@592
@Q67DP:00605:00984
ATCAGACACGGACACAG
+
98>?@AC;<;?::---)
@Q67DP:00610:00983
ATCAGACCAGCAGAACACACAGAC
+
978>?9849@@?9959999B<<9@
@Q67DP:00612:00963
CGTGTCTCTAGGCACAGGATTTGTGTAG
+
AABBBBBBB@?=@B@@@<9991999988
@Q67DP:00613:00956
ACGCTCGACATGCCCAGGTACAGGAG
+
?>9::B@@BBAAAB?<<<<CBBC@@A
@Q67DP:00620:00957
TAGTATCAGCCTCGCCATGACGAAGGTATTCC
+
88;;<9>B@B77;;>;>;;1111-/5///149
@Q67DP:00620:00966
CGTGTCTCTAGGCACAGGATTTTGTGTAG
+
B?@ADCCD???@BBBBC@CCBD:BCCCB?
@Q67DP:00620:00988
ACGCTCGACATGCCCAGGTACAGGAG
+
BBA?ABACBCC@=?<??;ABBBC@BC
@Q67DP:00623:00951
TGATACGTCTCCTTCCTTAGTTACTTCA
+
AB>?@B@@@BB@B@B;98>8849?@<AC
@Q67DP:00632:00977
CGTGTCTCTAGGCACGGATTTTGTGTAG
+
@??ACBBB??C@BBBB?BBCCA;;<CCA
@Q67DP:00634:00984
TAGTATCAGCCTCGCCATGACGAAGGTATTCC
+
@AC??ACBBB@AB@@=?B?==996<?BBBAC@
@Q67DP:00644:00974
CGTGTCTCTAGGCACAGGATTTGTGTAG
+
A?BBBBCC??@@CCA;@=994-9@@@>?
@Q67DP:00615:01025
AGCACTGTAGCTGTCACTAGTTACTTT
+
;>>B94////////6991///,////+
@Q67DP:00624:01038
ATCAGACACGGACACAGCAGAACACA
+
?<?@@@?ACC<=@49899999=@911
@Q67DP:00626:01015
ATCAGACACGGACACAGCAGAC
+
BA@BCB@AB?<9>/11******
@Q67DP:00640:01028
ATCAGACACGGACACAGCAGAAC
+
AA?DAAABBB?A==:48999924
@Q67DP:00617:01071
CGTGTCTCTAGGCACAGGATTTTGTGTAG
+
BBB@BBBC??@@CCA;?<8944/9@@BBA
@Q67DP:00627:01066
ATATCGCGAGGGTATGGAAGACTCTAT
+
@B>?>@AA8;;;;@@B7;5<<<<;<@@
@Q67DP:00628:01051
TCTCTATGCGCTCCACATGTCTAAGGT
+
CBBA@AAACCDBB?BCCBBB>>@2459
@Q67DP:00642:01084
ATATCGCGAGGGTATGGAAGACTCTA
+
BA??BBHBBBC=949D5959>?>@AC
@Q67DP:00618:01134
AGTGTGATGCGCTGTCTCACTATGTACTGTG
+
DCAA=;>>>31,222,/1:B@ADCBBBBBBB
@Q67DP:00602:01155
ATGATCGTCGTACGTACGTGATGATGTGTAGTAG
+
;BBBB999C>?8882,,*****,8111?;BBBCC
@Q67DP:00630:01153
GGGTCCCCTTGGGGCTTTTGGGAAAATTTTCCCCGGGGTTTTCCCCGGGGCCCCTTTTAAAACCCCGGGG
+
CD7<9CC9?>@BB9@A@@/94-49929AA6>??9?CC:BBB8CCC:CB@1499/4;;,444,4;@6@BA,
@Q67DP:00642:01226
ATCAGACACGGACACAGCAGAACACA
+
BBCABBBBCC?BBB@48999969999
@Q67DP:00654:00029
TAGTATCAGCCTCGCCATGACGAAGGTATTTTTTCC
+
@BB;9<==9@8848884848844242499;;@;*42
@Q67DP:00656:00045
CGTGTCTCTAGGCACAGGATTTTTTTT
+
@BBABCCF@::8;;:485999999999
@Q67DP:00658:00040
ACGCTCGACATGCCAGGTCACAGGA
+
>?CCBBBCA9911,1/,////4;:8
@Q67DP:00652:00071
TGATACGTCTCCTTCCTTAGTTACTTCA
+
;;B??@@@BBC@BID>B>@>;-11-+,2
@Q67DP:00696:00071
ACGAGTGCGTTTTTTTTTTTTCCCATGTCGTAGGTACTC
+
BABBBBA;444444448999"44-4:::;?A9989?ADA
@Q67DP:00656:00118
TCTCTATGCGCTCCACATGTCTAAGG
+
?BB999AA;4<9D6998999999:?5
@Q67DP:00685:00127
ACGAGTGCGTTCCCACTGTCGTAG
+
A@@99<A@<<-11-1///,66<11
@Q67DP:00685:00134
TCTCTATGCGCTCCACATGTCTAAGGT
+
<;?BB@@<<=CAC?CCCAAAJCCBCDC
@Q67DP:00688:00108
TACTGAGCTACACACACAGAAAGATTGGT
+
A>A@CBA>779999999=4990499<A?B
@Q67DP:00656:00174
TGATACGTCTCCTTCCTTAGTTACTTCA
+
BBAABBCBBABAC@B@B@AAC?BBBACC
@Q67DP:00659:00175
TCTCTATGCGCTCCACATGTCTAGGT
+
99==B@AACCCCC@BBB><<<11/,/
@Q67DP:00668:00160
TCTCTATGCGTTCCACATGTC
+
34;:>>A>8<<-1,///4//-
@Q67DP:00680:00171
ATCAGACACGGACACAGCAGAACA
+
BBBBBAABBB@BB=9449999699
@Q67DP:00682:00167
TAGTATCAGCCTCGCCATGACGAAGGTATTCC
+
A@BCBCCCCC@B:=@BCCC;9<C>A<C??<C=
@Q67DP:00690:00174
TACTGAGCTACACACACAGAAAGATTGGT
+
C?AACC<<<DDCCCECCCBBB>ABB8<<<
@Q67DP:00668:00235
ATCAGACACGGACACAGCAGAT
+
AAB>>@@@@A>B@@@@@@AAA>
@Q67DP:00671:00266
TGATACGTCTCCTTCCTTAGTTACTTCA
+
BBB?ABBBB@@@A@A@C@BA@=@@A>@A
@Q67DP:00676:00250
ATATCACGGGGGTATGGAAGAC
+
7647///6666/8:?B@B>>;8
@Q67DP:00654:00376
CGTGTCTCTAGGCACAGGATTTTGTGTAG
+
CBBBBBCBBAC?B@>9969999-9;944A
@Q67DP:00658:00353
ATATCGCGAGGGTATGGAAGACTCTA
+
AC>?@BBB=>><@BBC@CAB@@A@@A
@Q67DP:00664:00393
CGTGTCTCTAGGCACAGGATTTTGTGTAG
+
CCBBBBCCAAA@CBA9=;9994/9B@A@B
@Q67DP:00669:00361
TCTCTATGCGCTCCACATGTCTAAGGT
+
C@AACDCDCBBBB?BBB@<<<CCDC@B
@Q67DP:00688:00382
TAGTATCAGCCTCGCCATGACGAAGGTATTCC
+
CDB<<<BBBBD@@@@BBA>@>9959<9948=8
@Q67DP:00650:00448
AGCACTGTAGCTGTCACTAGTTACTTG
+
@BC?>@AA@@@D<<<CBB?AA@9;989
@Q67DP:00656:00410
TACTGAGCTACACACACAGAAAGATTGGT
+
@>ABCDCCAABB99;AACCCCACCC?B@B
@Q67DP:00656:00434
ACGAGTGCGTTCCCCATGTCGTAGGTACTC
+
BB?<@ABB>;2444/9>>>BCBB@=@;<<C
@Q67DP:00659:00437
ATCAGACACGGACACAGCAGAA
+
BB>B?@ACBB>?@8=499911,
@Q67DP:00673:00413
TCTCTATGCGCTCCACATGTCTAAGGT
+
@ABB@@ADDBBBB@BAABBDDCC@C@A
@Q67DP:00679:00448
CGTGTCTCTAGGCACAGGTTTTTTTTTTTTTTTTTTTTTGTGTAG
+
BAAABBBCBCCACB?;;;::::;;;;;;>>>>>>?>?A"31188:
@Q67DP:00650:00495
ATATCGCGAGGGTATGGAAGACTCTATA
+
?@@=9>@>999-44449?EDB@AB@41/
@Q67DP:00651:00487
TCTCTATGCGCTCCACATTCTAAGGTACTG
+
ABBBAAAB@AAAA@@@BBAB:99:@@?ACC
@Q67DP:00666:00499
TACTGAGCTACACACACAGAAAGATTGGTG
+
@9<<@AAA<<<BBB<;<?<<<811/,/,/8
@Q67DP:00683:00476
ATCAGACACGGACACAGCAGAACAC
+
99:C;:;@A>=>@<<1111/1,/4/
@Q67DP:00653:00517
TGATACGTCTCCTTCCTTCTAGTTACTTCA
+
DHAAB@@A@@?13-1??-///665/442/,
@Q67DP:00661:00530
ACGCTCGACATGCCCAGGTACAGGAG
+
BBBBBBBBBBCDCCB@@>@BBCC@BC
@Q67DP:00662:00502
TGATACGTCTCCTTCCTCGTGC
+
>BA<?A>:>9;59;>5944=9:
@Q67DP:00669:00541
TAGTATCAGCCTCGCCATGACGAAGGTATTCC
+
BBBABBCCDB@B@AA@CBBBBBB>=>A;;8;?
@Q67DP:00683:00504
ATCAGACACGGACACAG
+
99;?:::@>>;;;---*
@Q67DP:00683:00522
TAGTATCAGCCTCCCCATGACGAAGGTATTC
+
=><;<9ACBC87;>>/994889969599928
@Q67DP:00690:00502
TAGTATCAGCCTCGCCATGACGAAGGTATTCC
+
BBB::>GDCC@B:<<@CCAB???;=;?9969<
@Q67DP:00652:00560
ATATCGCGAGGGTATGGAA
+
3333449=998089/7**)
@Q67DP:00657:00571
ATATCGCGAGGGTATGGAAGAC
+
:@@@@CCBBBB>@@A@<><@99
@Q67DP:00657:00574
TGATACGTCTCCTTCCTTAGTTACTTCA
+
BCB>?@BBBBA@A@A@ABBAA?BBD@CC
@Q67DP:00660:00566
ATATCGCGAGGGTATGGAAGACTCTATA
+
BBAABA@B=>=:==@B@B?B@BA@@>@;
@Q67DP:00670:00592
TACTGAGCTACACACACAGAAAGATTGGT
+
99<ACCDC@@@B@@@BBCCCB@9995929
@Q67DP:00695:00552
ATATCGCGAGGGTATGGAAGACTCTAT
+
@@>@@CCBCCC@BAAD==;A;;;;;@@
@Q67DP:00697:00563
TAGTATCAGCCTCGCCATGACGAAGGTATTCC
+
>?B:9<BBCBEAA@?=@BBBB::9<CBBBAC@
@Q67DP:00685:00644
TCTCTATGCGCTCCACATGTCTAAGGGGGGGT
+
CBCB@@DCBBCBB@CCCCB?=;;2449999&9
@Q67DP:00696:00608
ATCAGACACGACACAGCAGACA
+
9:;NAA==1/1/14444/////
@Q67DP:00697:00626
TTACTGAGCTACA
+
/,////444999?
@Q67DP:00655:00678
TCTGCTGATCGTCGCTACGACACATGATCGTGTAGTA
+
99?B;:;B;111?C?BCCBBBBBABBCCCCC@>>999
@Q67DP:00664:00700
ACGCTCGACATGCCCAGGTACAGGAG
+
DAA?BBBBBBB?==:??=ACDBD@BD
@Q67DP:00666:00726
TCTCTATGCGCTCCACATGTCTAAGGT
+
ABBBBBBBBBBBB@BB?ABBBAB@BA:
@Q67DP:00684:00726
ATATCGCGAGGGTATGGAAGACTCTATAGA
+
BBBB@>=A44419@>>@@@BCBBBCC>=;8
@Q67DP:00690:00740
TAGTATCAGCCTCGCCATGACGAAGGTATTCC
+
AABAABCDCB@???@<?>>>@;98<<999<@5
@Q67DP:00694:00713
TGATACGTCTCCTTCCTTAGTTACTTCA
+
BCCABABB?=A@A@A@B@DA@=@@?<?A
@Q67DP:00695:00714
TACTGAGCTACACACACAGAAAGATTGGT
+
B?@?CCJBBBBBCBCBBCAA@>@CCAC@D
@Q67DP:00652:00777
CGTGTCTCTAGGCACAGGATTTTGTGTAG
+
@@?B=@?@;;;@CB@=;;1111+111;:;
@Q67DP:00667:00788
TACTGAGCTACACACAGAAAAGATTGGTGC
+
/1/1/669899>99999999/999549444
@Q67DP:00678:00766
ATATCGCGAGGGTATGGAAA
+
8883=??>994-4:/1,-,*
@Q67DP:00680:00797
TACTGAGCTACACACACAGAAAGATTGGT
+
=?@@@BBBACCBB9;9??999099>5959
@Q67DP:00694:00766
ATCAGACACGGACACAGCAGAACACAC
+
BBBB@>;<9978>=>999999699994
@Q67DP:00672:00842
ATCAGACACGGACACAGCAGAACACA
+
B<>>@B?AB@>;>49999999244//
@Q67DP:00676:00821
TCTCTATGCGCTCCACATGTCTAAGGT
+
AADCCAAA>9<;@=@AB@@?@C><A>A
@Q67DP:00679:00818
AGCACTGTAGCTGTCACTAGTTACTTGTG
+
>>>A@BBCBA@?@;948:44486/,*,,,
@Q67DP:00698:00825
ATCAGACACGGACACAGCAGAACAC
+
BBBBB?BAAB?B==9499999599/
@Q67DP:00666:00856
CGTGTCTCTAGGCACAGGATTTTTTTTTTTTTTTTTTTGTGTAG
+
BAAAAABBBBB?CB?=@<9884444444444889999"944ABC
@Q67DP:00694:00899
ACGCTCGACATGCCCAGGTACAGGAG
+
AAABBBAA@=?4440995;BBCDBDF
@Q67DP:00660:00907
TCTCTATGCGCTCCACATGTCTAAGGT
+
GA@CCECEBBCBCCC<<<BBDA@=A?<
@Q67DP:00668:00914
AGCACTGTAGCTGTCACTAGTTACTTGT
+
>@CCBABCABABBCBBCCGBA8;;;8:B
@Q67DP:00675:00931
ATCAGACACGGACACAGCAGAACACA
+
:;BB998>992448844444424444
@Q67DP:00699:00924
AGCACTGTAGCTGTCACTAGTTACTTGT
+
A@BBBBBBBBBCCBBBBBBCB>BBB>BB
@Q67DP:00653:00967
ATATCGCGAGGGTATGGAAGACTCTA
+
@A@A===;44419A>@<><@949>A@
@Q67DP:00654:00975
AGCACTGTAGCTGTCACTAGTTACTTGT
+
?BBBBBCCDC::<BCC=<=CB>A<<69>
@Q67DP:00665:00992
ATCAGACACGGACACAGCAGAC
+
BA@@A@@=8424:<:1,,,,,,
@Q67DP:00691:00984
TAGTATCAGCCTCGCCATGACGAAGGTATTCC
+
?ABBBBCCDC@?@AC@CCBBBBB@A?D9;9<@
@Q67DP:00697:00996
AGCACTGTAGCTGTCACTAGTTACTTGT
+
@CCCCCDC@AACCCCCCCCBECCDC?CD
@Q67DP:00651:01023
ACGCTCGACATGCCCAGGTACAGGAG
+
?@DBBCBB@AB99919969BBAA=A<
@Q67DP:00654:01039
ACGCTCGACATGCCCAGGTACAGGAG
+
BBABBBBBBBD?==:===@BBBC@CC
@Q67DP:00660:01040
TCTCTATGCGCTCACATGTCTAAG
+
3444449?777/1//8844/66,/
@Q67DP:00669:01044
CGTGTCTCTAGGCACAGGATTTTGTGTAG
+
?@AABBBB??A@CBB=>=9944/9ABAA=
@Q67DP:00676:01041
TACTGAGCTACACACACAGAAAGATTGGT
+
BBA?BBEBBBBBBBBBCDAAA>ABB@D@B
@Q67DP:00679:01010
TGATACGTCTCCTTCCTTAGTTACTTCA
+
AAAABDCBBBB89;;@C@AAB@BBB>BA
@Q67DP:00699:01035
ATATCGCGAAGGTATGGAAGAC
+
@@<@?A:::,1-11/77200,/
@Q67DP:00651:01144
TGATACGTCTCCTTCCTTAGTTACTTCA
+
BBBBBACBAAB@A@A@C?B<;89?><@H
@Q67DP:00667:01136
AGCACTGTAGCTGTCACTAGTTTA
+
@?=@84499999998;11//11+/
@Q67DP:00674:01111
ACGCTCGACATGCCCAGGTACAGGAG
+
A9:;BCEAB@@99409959@@?@?AB
@Q67DP:00651:01179
ACGCTCGACATGCCCAGGTACAGGAG
+
BA>>?B@?ACCCBC>AA>ABB@B=@A
@Q67DP:00653:01152
TGATACGTCTCCTTCCTTAGTTACTTCA
+
BBBAABBBBAA@B@B?C?A;;8;=>=>@
@Q67DP:00659:01183
TCTCTATGCGCTCCACATGTCTAAGGT
+
<=B>>@@CCCECBEBAAABAB>>;@<=
@Q67DP:00684:01156
AGCACTGTAGCTGTCACTAGTTACTTGT
+
B@@:9;AAAA<<<CCBBBBAA6444244
@Q67DP:00690:01195
ATCAGACACGGACACAGC
+
@;@?::;@A@<>>1--**
@Q67DP:00694:01188
CGTGTCTCTAGGCACAGAATTTTGTGTAG
+
B@?ACCBBB??=@>>>9859??4@BCCDB
@Q67DP:00665:01218
ACGCTCGACATGCCCAGGTACAGGAG
+
BBBBBBBBBCCCCFB@A@ACCCC@CD
@Q67DP:00695:01204
ATCACACACGGACACAGCAGAACACAC
+
BABACCCC?@=@CC@@ABCDC@CB@>>
@Q67DP:00717:00133
CGTGTCTCTAGGCACAGGATTTTTTTT
+
8/111/18>9B59999>5884889999
@Q67DP:00722:00138
ACGCTCGACATGCCCAGGTACAGGAG
+
BBAABBBBB@@@>>:::7;@@@C@BB
@Q67DP:00732:00119
TGATACGTCTCCTTCCTTAGTTACTTCA
+
BBBB@@?BBCC=A>?@B>?>><999244
@Q67DP:00729:00153
ACGAGTGCGTTCCCCATGTCGTAGGTACTC
+
>>BBAABB?;2444/9999BCC;;7;;<;C
@Q67DP:00733:00150
TACTGAGCTACACACACAGAAAGATTGGT
+
@@@AACDCABBBBBBBBCCECABBB8969
@Q67DP:00747:00157
CGTGTCTCTAGGCACAGGATTTTGTGTAG
+
AAC::<B@B;<;;>;887////*///000
@Q67DP:00746:00217
TAGTATCAGCCCCCCCCTCGCCCCCCATGACGAAGGTATTCCCATCACCCCGACT
+
BCB?>@B>99999994$3:888=88-@>@@>9959>999599144=9944,494=
@Q67DP:00737:00289
TGATACGTCTCCTTCCTTAGTTACTTCA
+
BBB@@@@BBBB?A?B@B@BBB@BBB@CB
@Q67DP:00713:00371
ATTCAGACACGGACACAGCAG
+
3713?9>@BB>;8=48991-*
@Q67DP:00739:00368
ATATCGCGAGGGTATGGAAGAC
+
99;CCCAGBBC?DCCC@@8?99
@Q67DP:00707:00409
CGTGTCTCTAGGCACAGGATTTTGTGTAG
+
BBB@BBBB????BBB=?<9999/9@@@=9
@Q67DP:00710:00402
ATCAGACACGGACACAGCAGAACACAC
+
BBBBBBBBBB=@@BB===?99699999
@Q67DP:00733:00419
TGATACGTCTCCTTCCTTAGTTACTTCA
+
BBAAABCBABB@B@B@D@A??<?BB?AB
@Q67DP:00745:00409
TAGTATCAGCCTCGCCATGACGAAGGTATTCC
+
AAC::<CBBBA@@??6:9@>>99595984892
@Q67DP:00746:00403
ACGCTCGACATGCCCAGGTACAGGAG
+
CCCCBBCCCBB99919969BCBCCED
@Q67DP:00708:00489
CGTGTCTCTAGCACAGGATTTTGTGTAG
+
BBEBBCCBB@DCBBBD@AAA@9ACBBBB
@Q67DP:00734:00468
TCTCTATGCGCTCCACATGTCTAAGGT
+
BAABA@@CBBBBB@BBBBBBBBB@BAA
@Q67DP:00728:00516
ATCAGACACGGACACAGCAGAACACAC
+
AACBBB>BB@<?@@>999@@@@B999>
@Q67DP:00729:00503
ATATCGCGAGGGTATGGAAGACTCTAT
+
>B@@=8=>999-4=44249=::9@;=:
@Q67DP:00729:00538
ATCAGACACGGACACAGCAGAACACAC
+
BBBB?@@BBC=@ABB@@ABBB@F;;;A
@Q67DP:00730:00545
ACGCTCGACATGCCCAGGTACAGGAG
+
BAABCCABBECBBB???=@BBBE@DC
@Q67DP:00716:00629
ATATCGCGAGGTAGTGGAAGACTCTAT
+
BAAB@?=7--+,,,,,*,28:;A?=B?
@Q67DP:00729:00602
ATATCGCGAGGGTATGGAAGACTCTAT
+
BBABBBBA=>><@=AC@C?C@@@@A>?
@Q67DP:00735:00640
TCTCTATGCGCTCCACATGTCTAAGGT
+
CBBBAAADBBBAA@ABBCC@AAD@CAA
@Q67DP:00736:00627
AGCACTGTAGCTGTCACTAGTTACTTGT
+
@@AABCCCBBBBBBCB===4429??<?A
@Q67DP:00738:00645
CGTGTCTCTAGGCACAGGATTTTTGTGTAG
+
BBBBCBBBDBDBCB?@@=@>@>>/999999
@Q67DP:00738:00649
TAGTATCAGCCTCGCCATGACGAAGGTATTCC
+
@>A<;<AB@@=@?AA=@@A;;<A=@;AAA??<
@Q67DP:00746:00632
ATCAGACACGGACACAGCAGAACACA
+
?BB>@?BCCC=@@@@=11111,1111
@Q67DP:00749:00616
ACGAGTGCGTTCCCCATGTCGGTAGGTACTC
+
BBBB99;@;;5<@@4@@A@BC8;<B8;9=99
@Q67DP:00700:00693
CGTGTCTCTAGGCACAGGATTTTGTGTAG
+
BBBABCEDA@ABCBB?A?;;;;4;ABBBA
@Q67DP:00708:00661
TACTGAGCTACACACACAGAAAGATTGGT
+
4;?@8@AB@?@=@A999@9991999<@<>
@Q67DP:00712:00672
CGTGTCTCTAGGCACAGGATTTTGTGTAG
+
BABBBBBA==B@ABBB@94444/9AACEB
@Q67DP:00725:00677
TGATACGTCTCCTTCCTTAGTTACTTCA
+
ABC?@@CB@?B<><>?A>BBB?BCB@BC
@Q67DP:00736:00695
CGTGTCTCTAGGCACAGGATTTTTGTGTAG
+
:49<A@>9<<A@G@@>>>99999-999>>@
@Q67DP:00748:00655
TAGTATCAGCCTCGCCATGACGAAGGTATTCC
+
@=B99=B<<;@?@@@=><<1111-/7///592
@Q67DP:00709:00838
TCTCTATGCGCTCCACATGTCTAAGGT
+
BBCD:;<FCEECB>@::;A>>>>=><9
@Q67DP:00714:00819
ACGAGTGCGTTCCCCATGTCGTAGGTACTC
+
BBA?99;A<<:=CC:C>><@9999599499
@Q67DP:00715:00811
TACTGAGCTACACACACAGAAAGATTGGT
+
;7<<B@@@A@BA@?@BBBAAB:9996959
@Q67DP:00734:00842
TCTCTATGCGCTCCACATGTCTAAGGT
+
B;8;@@@9>@@99599>:;44492424
@Q67DP:00739:00814
TCTCTATGCGCTCCACATGTCTAAGGT
+
ABBBCAACBCBAA?>=>>?99992424
@Q67DP:00739:00847
ACGCTCGACATGCCCAGGTACAGGAG
+
A@@@CBB>>@>111,11,/8844249
@Q67DP:00701:00867
TCTCTATGCGCTCCACATGTCTAAGGT
+
@@ABGCCCBBBBB@B??@BBB@@>@A;
@Q67DP:00703:00853
TGATCGTCTCCTTCCTTAGTTACTTCAGTGC
+
AABBBBBBBB@B@B@B=9<<@?>?6999949
@Q67DP:00705:00874
TGATACGTCTCCTTCCTTAGTTACTTCA
+
BB99;=CCBBC>@>?@B@?@@?@@>?@@
@Q67DP:00708:00856
AGCACTGTAGCTGTCACTAGTTTACTTTGT
+
8ABB;9<CBC99;@@:88>999-8498-48
@Q67DP:00718:00867
TCTCTATGCGCTCCACATGTCTAAGGT
+
CBCBBAACABCCC?BBBABBC?@=@@;
@Q67DP:00733:00874
TGATACGTCTCCTTCCTTAGTTACTTCA
+
ABCABBBAAAC@C@CCC@CCC@CCG@BC
@Q67DP:00745:00858
ATCAGACACGGACACAGCAGAAC
+
438>99898>;>?<<1,--,,*,
@Q67DP:00749:00894
TCTCTATGCGCTCCACATGTCTAAGGT
+
AABBCDCDDBB>>8;;AAB@@@C<>=>
@Q67DP:00726:00941
TCTCTATGCGCTCCACATGTCTAAGGT
+
<<9<AAAHDCB??=?CBBCCCDC?C@<
@Q67DP:00727:00903
TGATACGTCTCCTTCCTTAGTTACTTCA
+
BB>>?BCBBBB?B@C@B@D;;6;>?;>@
@Q67DP:00738:00920
AGCACTGTAGCTGTCAATAGTTACTTGT
+
;<CBBAE@@ADBB@BB<449>593858?
@Q67DP:00741:00911
TGATACGTCTCCTTCCTTAGTTACTTCA
+
BBBABBBBABA@B@B@B@A>;:?@==@C
@Q67DP:00745:00904
ACGCTCGACATGCCCATGGTACAGGAG
+
8989998///,*000***),2499?>:
@Q67DP:00708:00961
CGTGTCTCTAGGCACAGGATTTTGTGTAG
+
BBBBBCCCBAA??994459999/999B@@
@Q67DP:00724:00995
TGATACGTCTCCTTCCTTAGTTACTTCA
+
BCC?@ABBABH?B?C@B@BB@<@@@;@B
@Q67DP:00727:00961
ACGAGTGCGTTCCCCATGTCGTAGGTATC
+
8;BCCCA?;;2444/9941<;;1/,/666
@Q67DP:00731:00956
TAGTATCAGCCTCGCCATGACGAAGGTATTCC
+
@?CABBCDBA?BBEC?BBCDBBB>A?A@A>B;
@Q67DP:00735:00962
CGTGTCTCTAGGCACATGGATTTTGTGTAG
+
;848>49999;<A>>@<<:=CBB8<<9999
@Q67DP:00701:01016
AGCACTGTAGCTGTCACTAGTTACTTGT
+
BBBB>>@@@A=<<CCCBBB=75611,1;
@Q67DP:00704:01023
ATCAGACACGGACACAGCAGAAC
+
?>@B@A@@@A44989999111::
@Q67DP:00715:01032
ACGCTCGACATGCCCAGGTACAGGAG
+
==?:99;99@@99919@598>99599
@Q67DP:00721:01041
TCTCTATGCGCTCCACATGTCTAAGGT
+
@BCCC::@CCBBB@??ABCCB?=;@>9
@Q67DP:00741:01034
TGATACGTCTCCTTCCTTAGTTACTTCA
+
CCA>@BCBBBC@C>B?=?;9964::9:4
@Q67DP:00723:01087
AGCACTGTAGCTGTCACTAGTTACTTG
+
344499949448444944444594424
@Q67DP:00724:01093
CGTGTCTCTAGGCACAGGATTTTGTGTAG
+
B???DCCC@@A@CBBBA94444/9AABCC
@Q67DP:00729:01084
TACTGAGCTACACACACAGAAAGATTGGT
+
BBAABBBBBBAAABCBBB???<ABB@C?@
@Q67DP:00745:01059
ATATCGCGAGGGTATGGAAGACTCT
+
BBAABA@BAAA=@=A>==;@@B@@@
@Q67DP:00747:01090
CGTGTCTCTAGGCACAGGATTTTGTGTAG
+
AABBBCBBAAA@BBB?=:4444-9BBCDB
@Q67DP:00702:01107
TGATACGTCTCCTTCCTTAGTTACTTCA
+
BBBBBBBEBBCAC?B?A@C@@>@BA>BE
@Q67DP:00708:01114
ATCAGACACGGACACAGCAGAACACAC
+
BBBBABABCB=>@AA9===99599999
@Q67DP:00705:01151
TACTGAGCTACACACACAGAAAGATTGGTG
+
>@ABBBB@>>=>;9;ACDEFCAAAA?B=BB
@Q67DP:00722:01153
CGTGTCTCTAGGCACAGGATTTGTGTAG
+
BBBBBBBBB?BBCBBB;<444-999A@A
@Q67DP:00700:01248
TGATACGTCTCCTTCCTTAGTTACTTCA
+
ABBAAAABAAB?C@B@B@BBB@BBB@A=
@Q67DP:00727:01248
TGATACGTCTCCT
+
444789=444;29
@Q67DP:00749:01200
TCTCTATGCGCTCCACATGTCTAAG
+
@BB>=A999>999;=@98=@89984
@Q67DP:00770:00179
ATATCGCGAGGGTATGGAAGACTCTA
+
BB>?@BCB@@?>ABCC?A?BB@A@BC
@Q67DP:00778:00157
TCTCTATGCGCTCCACATGTCTAAGGT
+
44449@@EACC<;;<CBAAAAAABKDC
@Q67DP:00781:00159
TCTCTATGCGCTCCACATGTCTAAGGT
+
CCBBAABB@A@:;:<BCCCBAA@5959
@Q67DP:00797:00155
TAGTATCAGCCTCGCCATGACGAAGGTATTCC
+
@>CA?@CBBB>>?BA?BBCCBBB>?=??B>BC
@Q67DP:00764:00227
TCTCTATGCGCTCCACTACTG
+
<<9<CCDCDBCAB>A9<;CAA
@Q67DP:00768:00234
ACGCTCGACATGCCCAGGTACAGGAG
+
BA?>?BBBBBB;;:8:B?ABD??@AC
@Q67DP:00778:00212
ATCAGACACGGACACAGCAGAACA
+
;;AAB@@@:978>>>899999544
@Q67DP:00798:00236
CGTGTCTCTAGGCACAGGATTTTGTTGTAGA
+
48999><<9AB>;944424444,44244977
@Q67DP:00761:00288
ATATCGCGAGGGTATGGAAGACTCTAT
+
BBABBBBBDCBBCCCC>D>ABCBBC??
@Q67DP:00796:00256
ATCAGACACGGACACAGCAGA
+
BCA?@?BB?=<9>48911---
@Q67DP:00758:00310
ATCAGACACGACACAGACAGCACA
+
BBB8;;B891--***0***22,,1
@Q67DP:00781:00386
TGATACGTCTCTCTAGTACTC
+
;;101;;;BAAAAA?AAAAA@
@Q67DP:00784:00353
ATCGATGCTAGACGACAGATGATGTA
+
;ADD@;;+****002811188:8;B>
@Q67DP:00754:00441
CGTGTTCTCTTAGCACAGATTTTTTTTTTTTTGTTTTTTTTTTTTTGAGAGC
+
9;9@@;999@:11/,,,//////////////"1:;;;:888:;?;"//,,,,
@Q67DP:00761:00426
ATATCGCGAGGGTATGGAAGACTCTA
+
BA>A>@;;44419@@>?A?C<<<@@@
@Q67DP:00764:00435
TGATACGTCTCCTTTCCTTTAGTTTACTTTCA
+
BBBB?A@CC:9;:C>?=ABA899909@@@199
@Q67DP:00770:00413
CGTGTCTCTAGGCACAGGATTTTGTGTAG
+
?@AAAAAA@@@?AA@@@?@@BA6AAABBB
@Q67DP:00798:00526
GGTTTTTAAAAAGGGGGTTTTTAAATTTTTCCCCCGGAAAAATTTTT
+
8,8?BC2BBBC2CCDG2CBBB2BB?BBA;+8889,958449-9===+
@Q67DP:00754:00581
CGTGTCTCTAGGCACAGGATTTTGTGTAG
+
@ABBBCBBAAD@CBA;;94444/9BBDCC
@Q67DP:00760:00555
TACTGAGCTACACACACAGAAAGATTGGT
+
=?@BCCCC>?99;B@@@CAAA><;<@C@C
@Q67DP:00763:00568
ATCAGACACGGACACAGCAGAACAC
+
BBBA?>@A?===>999999995994
@Q67DP:00764:00566
TCTCTATGCGCTCCACATGTCTAAGGT
+
AA@@@@ACDCCCB=?ACAA@@;;59=@
@Q67DP:00765:00556
ATATCGCGAGGGTATGGAAGACTCTAT
+
=79;@A>>99919@:?9?9:44444::
@Q67DP:00785:00590
AGCACTGTAGCTGTCACTAGTTACTTGT
+
<BBBBBBCBBBB@AABBBBDC@?@??=@
@Q67DP:00792:00555
ACGCTCGACATGCCCAGGTACAGGAG
+
DB???BBBCBCCCCB@@=@BBBC@CD
@Q67DP:00750:00612
TCTCTATGCGCTCCACATGTCTAAGGT
+
BCCBBBBBABBBB@BBA>=@@@@?A?A
@Q67DP:00762:00643
CGTGTCTCTAGGCACAGGATTTTGTGTAG
+
BBB@BBCC?@A@CBB?=<99994;BCCCB
@Q67DP:00774:00605
ACGCTCGACATGCCAGGTACAGGAG
+
?@@CCCBB>;;11,11,16999899
@Q67DP:00776:00602
TAGTATCAGCCTCGCCATGACGAAGGTATTCC
+
9;@:;<BCCC@A@BB89:>@>9959<<99@B8
@Q67DP:00777:00640
TCTCTATGCGCTCCACAAGTCTAAGGTACTG
+
BBBB?@AECDCCB@CBBABCD?>=@@BBBBD
@Q67DP:00783:00646
CGTGTCTCTAGGCACAGGATTTTGTGTAG
+
9;@@B@CDCCC@CCCBB?BBCC8A@BBA;
@Q67DP:00770:00683
ATCGACACAGCAGAACACACAGAC
+
BBBBBBBBBBBBBB@BACCBB??@
@Q67DP:00771:00698
AGCACTGTAGCTGTCACTAGTTACTTGT
+
@@DFA@@CBBB?BBBBBBCAB?BBCEBB
@Q67DP:00785:00692
AGCACTGTAGCTGTCACTAGTTACTTGT
+
@CCCCBCBBBBB??@BBBE??=@@B=BC
@Q67DP:00787:00677
TACTGAGCTACACACACAGAAAGATTGGT
+
AABABCCBABABBB@@ACAAA:>>?6969
@Q67DP:00795:00666
TCTCTATGCGCTCCACATGTCTAAGGT
+
99=@A@AA>>A;;8<AAAC;;;B5969
@Q67DP:00754:00744
ACGAGTGCGTTCCCCATGTCGTAGGTACTC
+
>>BAAABA=;2944/99<;BCB9<8;;=<D
@Q67DP:00756:00745
TGATACGTCTCCTTCCTTAGTTACTTCA
+
BBB?AABBBBB@B@B@C?AA?=@A@>AC
@Q67DP:00757:00747
TGATACGTCTCCTTCCTTAGTTACTTCA
+
CB@>?@BBABA@A@A@CBB@>=@CC@CC
@Q67DP:00758:00740
ATCAGACACGGACACAGCAGAACACAC
+
BBBBAAABBB=?@=9489=9969999@
@Q67DP:00765:00741
TAGTATCAGCCTCGCCATGACGAAGGTATTCC
+
@<CBBBBCCB@ABBB@BCCAA??=@@<;<AB=
@Q67DP:00767:00715
AGCACTGTAGCTGTCACTAGTTACTTGT
+
ABBBF@@CBBBBBCBBBBBBE@BAA>BD
@Q67DP:00750:00765
TGATACGTCTCCTTCCTTAGTTATTCAGTGC
+
BBAAABBBBBD@A?A@D@BBB@?=;>>>>99
@Q67DP:00779:00781
TAGTATCAGCCTCGCCATGACAAGTATT
+
78444444;@;>;99<@99498244442
@Q67DP:00786:00784
ACGCTCGACATGCCCAGGTACAGGAG
+
?BBBBBAB?>>44409?;?;<;C@BB
@Q67DP:00795:00773
ATATCGCGAGGGTATGGAAGAC
+
?AAABBBBBBC>BABB;98>99
@Q67DP:00753:00843
ACGAGTGCGTTCCCACTGTCGTAGTACGTC
+
8;AABB?A>>499084499?9@44444///
@Q67DP:00753:00847
TCTCTATGCGCTCCACATGTCTAAGGT
+
ABBB??@BDCCCB@BBBBCBBBA2959
@Q67DP:00759:00834
TAGTAATCAGCCTCGCCCATGACGAAAGGTATTCC
+
;111-*,2,,,+.//11+8;>;;111,1,///,/,
@Q67DP:00775:00808
ATATCGCGAGGGTAGTGGAAGACTCTAT
+
@<<@@>:;111,11//65656//44448
@Q67DP:00788:00822
ATATCGCGAGGGTATGGAAGACTCTAT
+
B@?>?A;;84409>?>;>;>94444>>
@Q67DP:00791:00835
CGTGTCTCTAGGCACAGGATTTTGTGTAG
+
BBBBBBBA>>?@CC@>;94444/9BBABA
@Q67DP:00794:00828
ATATCGCGAGGGTATGGAAGACTCT
+
;<>@BBC@@AC@99;B5959999=@
@Q67DP:00755:00865
TCTCTATGCGCTCACA
+
?9444;9911111,,,
@Q67DP:00758:00880
ACGCTCGACATGCCAGTCACAGGAG
+
BCBC<<<CBB@1,*,,,,,2787;4
@Q67DP:00759:00893
CGTGTCTCTAGGCACAGGATTTTGTGTAG
+
A@BBBBBB>>?@CB?=><8844/9BB@CB
@Q67DP:00769:00860
ATATCGCGAGGGTATGGAAGACTC
+
=<<8499999919??F59544448
@Q67DP:00771:00880
TAGTATCAGCCTCGCCATGACGAAGGTATTCC
+
88>9;;=@A@FAA996<<<<=1/,1,//67;:
@Q67DP:00777:00877
CGTGTCTCTAGGCACAGGATTTTGTTG
+
B=>=;449999B4//1/,1///*//7/
@Q67DP:00779:00861
ATATCGCGAGGGTAGTGGAAGACTCTATA
+
><<79;@999@:9999B9><?94499://
@Q67DP:00782:00885
TCTCTATGCGCTCCACATGTCTAAGGT
+
B<<@BBADCCD@?=ADCCDCCDC:<8<
@Q67DP:00784:00893
TGATACGTCTCCTTCCTTAGTTACTTCA
+
BBBAABBBBBA?B@B@CAB??<@B=<?C
@Q67DP:00787:00868
TCTCTATGCGCTCCACATGTCTAAGGT
+
A@BBBBBDCCCBA?AABBCCDCC?C?<
@Q67DP:00788:00878
TGATACGTCTCCTTCCTTAGTTACTTCA
+
AB>??BBBBBB?B@C@B=@@?<@>>=@9
@Q67DP:00796:00876
ATATCGCGAGGGTATGGAAGACTCTA
+
BA?@?B>=@@><==@C=@=@<<=@@A
@Q67DP:00797:00890
ATATCGCGAGGGTATGGAAGACTCATAT
+
8789>>>?99919A@>5954//////60
@Q67DP:00781:00907
GTGGATACGTCTCCTTCCTTAGTTTACTTCA
+
;BB?AABCCBABC896959533..+//,*,2
@Q67DP:00787:00922
ACGCTCGACATGCCCAGGTACAGGAG
+
<;<<ABB@A@@111-11-1?>@CBCB
@Q67DP:00757:00964
TGATACGTCTCCTTCCTTAGTTACTTCA
+
ACA89<<;;>A<@<@596899688954@
@Q67DP:00761:00955
ATCAGACACGGACACAGC
+
<<@BB@?;@9;89---**
@Q67DP:00765:00951
ACGAGTGCGTTCCCCATGTCGTAGT
+
8<CCCCBB@>6944-899111111/
@Q67DP:00784:00960
AGCACTGTAGCTGTCACTAGTTACTTGT
+
ABBC@?@CBBBBBCBB???94599949A
@Q67DP:00787:00955
CGTGTCTCTAGGCACAGGATTTTGTGTAG
+
BBBA?ACCCBB?BBB>;94444/899A>>
@Q67DP:00790:00990
TACTGAGCTACACACACAGAAAGATTGGT
+
<7<<CBBBCB??AA@BBCCCC@B>@5969
@Q67DP:00763:01002
TGATACGTCTCCTTCCTTAGTTACTTCA
+
CBBABBCCBCDBC?B?B@DBB>BBA@BC
@Q67DP:00769:01045
TGATACGTCTCCTTCCTTAGTTACTTCA
+
BB?>@ACDBAB@B?A?B@??@>BA@<AC
@Q67DP:00797:01038
ATATCGCGAGGGTATGGAAGACTCTAT
+
CB??A99;44419A@@;A=ACBCCBBB
@Q67DP:00785:01099
TGATACGTCTCCTTCCTTAGTTACTTCA
+
BBAABACBBAA@A@A@D@B;;7<AA<AB
@Q67DP:00753:01142
TCTCTATGCGCTCCACATGTCTAAGGT
+
CCCCCCBBBCCBB?CBBBBBAAA=@=?
@Q67DP:00785:01115
ATATCGCGAGGGTATGGAAGACTCTATA
+
BBBB988@999-89442424:::::966
@Q67DP:00755:01173
AGCACTGTAGCTGTCACTAGTTACTTTGTGTGC
+
844:84111////6>;8849954484-44///6
@Q67DP:00756:01173
ATCAGACACGGACACAGCAGAACAC
+
;AA?==<>99599<<1-,***)*,*
@Q67DP:00761:01153
ATCAGACACGACACAGCAGAA
+
@C?9980111//7;4444442
@Q67DP:00782:01182
TAGTATCAGCCTCGCCATGACGAAGGGTATTCC
+
3848>@B>>>;>94929?@>99959=5989898
@Q67DP:00784:01264
CGTGTCTCTAGG
+
CA@ABBCB@992
@Q67DP:00817:00154
ATCAGACACGGACACAGCAGAACAAC
+
988<;9;BA@>@ACA99999959959
@Q67DP:00826:00150
TAGTATCAGCCTCGCCATGACGAAGGTATTCC
+
87:;<<DECG@BCBC8:9===4454;===:;8
@Q67DP:00833:00178
CGTGTCTCTAGGCACAGGATTTTGTGTAG
+
@@=@A;;<<=CAECB?>A>BB@111///6
@Q67DP:00807:00216
AGCACTGTAGCTGTCACTAGTTACTTGT
+
<<CG@BCCBBBCCCDCBBBA?<94429>
@Q67DP:00813:00235
TAGTATCAGCCTCGCCATGACGAAGGTATTCC
+
BBB??@E<<<@A@??=@>>>>9858;444998
@Q67DP:00814:00221
ACGCTCGACATGCCCAGGTACAGGAG
+
ABBBBB???CDDCEBCD@DDBCB?CC
@Q67DP:00836:00232
AGCACTGTAGCTGTCACTAGTTACTTGT
+
;<CCCBBBBBBBBBBBBBBBC@C??=@B
@Q67DP:00842:00221
TGATACGTCTCCTTCCTTAGTTACTTCA
+
BBBAABCAB>A@A@A@C@B996;@@?AC
@Q67DP:00847:00215
ATATCGCGAGGGTATGGAAGACTCTAT
+
BAAAABBBBCC>A@A@7429>>>>A@@
@Q67DP:00800:00396
TACTGAGCTACCACACACA
+
384>>@A977941//,,,,
@Q67DP:00810:00378
AGCACTGTAGCTGTCACTAGTTACTTGT
+
8@ABBBBBBBBC@AA@@FBBB?=@=699
@Q67DP:00811:00398
ATCAGACACGGACACAGCA
+
BCC?@@B?>8948111-,*
@Q67DP:00818:00355
TAGTATCAGCCTCGCCATGACGAAGGTATTCC
+
@?BEEBCCCC?CAAA@CBBBBAA?ABECC@C@
@Q67DP:00832:00396
ATCAGACACGGACACAGCAGAA
+
>CCA9::BB@?89899991//,
@Q67DP:00843:00379
CGTGTCTCTAGGCACAGGATT
+
48999@A;99?511//,*,,,
@Q67DP:00805:00416
ACGAGTGCGTTCCCCATGTCGTAGGTACTC
+
?:9;BCCF@@2444/9999@BB99599999
@Q67DP:00816:00405
TCTCTATGCGCTCCACATGTCTAAGGT
+
AABBCCCCCCG::;<CCCCABBD@B>=
@Q67DP:00817:00430
ATATCGCGAGGGTAGTGGAAGACTCT
+
988998>>><<8111-8*-*,,,///
@Q67DP:00838:00416
TACTGAGCTACACACACAGAAAGATTGGT
+
?>A@BCCFBBBBBBCDCCCCCACCC=?=?
@Q67DP:00843:00428
ACGAGTGCGTTCCCATGTCTAGT
+
AA@ABBBB@9899-944444444
@Q67DP:00847:00408
ATCAGACACGGACACAGCAGAA
+
BAACBAABA=<9989999111,
@Q67DP:00847:00411
TACTGAGCTACACACACAGAAAGATTGGT
+
08898>>B779999994=49914=9<>;>
@Q67DP:00816:00477
GTTCCTTCCTTAATTGGCCGGCCTTCCAACCAATTGGTTCCTTAAGGTTAACCTTGAAT
+
CDCC@A@B@B?B@A@DBD@C@C@BAB@B?@?B@B@B@B@B@C@C?A@A@D=A?A@CC@C
@Q67DP:00832:00530
TCTCTATGCGCTCCACATGTCTAAGGT
+
CBBBBBBCCCCBB@BAABCCCBB=@=>
@Q67DP:00804:00557
AGCACTGTAGCTGTCACTAGTTACTTGTG
+
;;CCA?ACCCCBBBBCBBC?=;===;@BC
@Q67DP:00811:00561
TCTCTATGCGCTCCACATGTCTAAGGT
+
@@@ABCCCBBB??>?CBBBCBBA<===
@Q67DP:00818:00573
TCTCTATGCGCTCCACATGTCTAAGGTA
+
CBCB?@@DBBCBB@BAAABCCDC?B@;:
@Q67DP:00830:00573
TGATACGTCTCCTTCCTTAGTTACTTCA
+
BBB@ABCBBBB@B@B@C@BBB?BBB@BB
@Q67DP:00802:00638
CGTGTCTCTAGGCACAGGATTTTGTGTAG
+
C???BBBBAAA@DCCA?<8844/9@@A>A
@Q67DP:00818:00634
CGTGTCTCTAGGCACAGGATTTTGTGTAG
+
AB@@BBBB@AA@CBB@?=4444/9BBBDD
@Q67DP:00810:00677
TCTCTATGCGCTCCACATGTCTAAGGT
+
-,09@@ABBBCCC>@@B?=@>?:5959
@Q67DP:00810:00690
TGATACGTCTCCTTCCTTAGTTACTTCA
+
BBA??ABBBCB?A>A>A>ACCCCCCACC
@Q67DP:00815:00694
TAGTAACAGCCTCGCCATGACGAAGGTATTCC
+
>:A??=ACCC@<<?=<<>>>?996<>A>ABC=
@Q67DP:00829:00697
CGTGTCTCTAGGCACAGGATTTTGTGTAG
+
A??@BBBB==?BABB@@<8844/9@A@@E
@Q67DP:00838:00689
ATCAGACACGGACACAGCAGAACACAC
+
CCCABB@?BB=>@@@=99999<B9999
@Q67DP:00807:00746
TACTGAGCTACAC
+
44444=BB??>/1
@Q67DP:00812:00732
TGATACGTCTCCTTCCTTAGTTACTTCA
+
BBB>AABBBBB@B@B@BABAA?ABC@BB
@Q67DP:00826:00724
CGTGTCTCTAGGCACAGGATTTTGTGTAG
+
BBBABBAA===@ABBBB<8844/8@@BDB
@Q67DP:00800:00788
CGTGTCTCTAGGCACAGGATTTTGTGTAG
+
BABBBBBB?AB@CB?9><8884/9A@@@>
@Q67DP:00810:00777
TGATACGTCTCCTTCCTTAGTTACTTCA
+
BBB??@CCBBC@C@B@C@BCB?ABB@BC
@Q67DP:00812:00778
TAGTATCAGCCTCGCCATGACGAAGGTATTCC
+
A>C99<DBBB?ABBB@CCCBA@@=@?;9<>@:
@Q67DP:00817:00751
TGATTACGTCTTCCCTTTTTTTTTTTTTTTTTTTTTTCCCTTTTTTTAGTTTTTTTACTTT
+
7>33494444>=;;-499999999999999999999"44-444444&33399999&44488
@Q67DP:00826:00768
ACGAGTGCGTTCCCATGTCGTAGGTACTC
+
@@BBBB?:>;44809941:6:11,11//6
@Q67DP:00835:00792
ATCAGACACGGACACAGCAGAACA
+
BBBABB@AAB=>@@=999999699
@Q67DP:00843:00789
TACTGAGCTACACACACAGAAAGATTGGT
+
339<9A>B::9:;9999@>>>:9996969
@Q67DP:00844:00764
TCTCTATGCGCTCCACATGTCTAAGGT
+
CAABAAAFCDCBA?BBCBCAAAC?B?A
@Q67DP:00801:00821
TAGTATCAGCCTCGCCATGACGAAGGTATTCC
+
@@BBDBCFCC@BBBC?BBC@@@@=@?;9<>@5
@Q67DP:00804:00815
TAGTATCAGCCTCGCCATGACGAAGGTATTCC
+
A@DCCCDDBB@@@BABCBBA@@A59699959;
@Q67DP:00809:00817
CGTGTCTCTAGGCACAGGATTTGTGTAG
+
AAABBBBBBBB@BB@>>;9991894;;9
@Q67DP:00814:00830
TGATACGTCTCCTTCCTTAGTTACTTCA
+
CC@@@ADAA@C@B@BAC@BAB@A@@?A@
@Q67DP:00820:00845
TAGTATCAGCCTCGCCATGACGAAGGTATTCC
+
;;=>9<499>;?@A>=@=8==@@=@?ABB=@=
@Q67DP:00828:00804
TCTCTATGCGCTCCACATGTCTAAGGT
+
>??ADFCFCCC<;;<CCBCA@996959
@Q67DP:00831:00817
TAGTATCAGCCTCGCCATGACGAAGGTATTCC
+
?@CBBBCBCB@@?AA@CCC@A??<>?A@A@C@
@Q67DP:00810:00854
TAGTATCAGCCTCGCCATGACGAAGGTATTCC
+
BBB??@DCCB@@@::8;A?>=;96;>AAA?C?
@Q67DP:00822:00885
TACTGAGCTACACACACAGAAAGATTGGT
+
BCABBBCBBBBBBBCCCDBCC?A@@?B>@
@Q67DP:00829:00859
TAGTATCAGCCTCGCCATGACGAAGGTATTCC
+
AABBEBCCCB@@@BB?BCCAB?>=@?A@@@C=
@Q67DP:00846:00866
TAGTATCAGCCTCGCCATGACGAAGGTATTCC
+
>?B@?ACCDC?@@@@=@@@@B;98<@A@@>B>
@Q67DP:00805:00944
TGATACGTCTCCTTCCTTCTAGTTACTT
+
89984888411:=:;:<,///6656442
@Q67DP:00823:00938
ATATCGCGAGGGTATGGAAGAC
+
AABBBBCBBCB=A?BA=@<A99
@Q67DP:00832:00937
TCTCTATGCGCTCCACATGTCTAAGGT
+
BBBBBBBCCBDAB?BBCCBBBCC?B?B
@Q67DP:00836:00938
ATCAGACACGGACACAGCAGAACAC
+
;B?;94?>99598444/////,///
@Q67DP:00839:00914
ATCAGACACGGACACAGCAGAAC
+
<CB@=?;=>=;99999991--*,
@Q67DP:00839:00926
TCTCTATGCGCTCCACATGTCTAAGGT
+
DAAACCCCCCDBB?CCCBDAAAE=@==
@Q67DP:00848:00938
ATCAGACACGGACACAGCAGAACA
+
BBBABBBACC@BA@>811111,//
@Q67DP:00800:00955
TCTCTATGCGCTCCACATGTCTAAGGT
+
B@@@BA@AABA;<8<AA@=@>>@5424
@Q67DP:00803:00976
TGATACGTCTCCTTCCTTAGGTTACTTCA
+
BBB89<EBBBDB@=@?C?>?=??AB??>=
@Q67DP:00820:00951
ATCAGACACGGACACAGCAGA
+
BBBB:9<BBA>A@999111/1
@Q67DP:00824:00957
TAATACGTCTCCTTCCTTAGTTACTTCA
+
BB?BBCC?>AC@B8;9;A@@B@BCC@GB
@Q67DP:00843:00975
AGCACTGTAGCTGTCACTAGTTACTTGT
+
?BCBBAABABACCCBB@AABB?BBB@B@
@Q67DP:00835:01043
CGTGTCTCTAGGCACAGGATTTTGTGTAG
+
@ABBBCBD@@@ACC?BB=@@AA7@@@A@<
@Q67DP:00816:01078
CGTGTCTCTACGTCGTCTACATCGATCGTGTAGCTACGTACGTCTAGCATCGA
+
;;;;AAAA@@@AACDDDABCCGCCDDCCCBCBABBBBCCBB?B@==:00.0..
@Q67DP:00830:01123
TCTCTATGCGCTCCACATGTCTAAGGT
+
BBBDCFCDDDCBB@C@AACCCBB?B?;
@Q67DP:00841:01136
AGCACTGTAGCTGTCACTAGTTACTTGT
+
BBBC9:=CBB@@ABCC@@@@>;>9959>
@Q67DP:00853:00137
CGTGTCTCTAGGCACAGGATTTTGTGTAG
+
BBBBBBCBAAB@B??AB?BBCC:BCCA@<
@Q67DP:00866:00142
ATATCGCGAGGGTATGGAAGACTCTATAGA
+
99;A@BB<;1>:111<,1,///6/44//,,
@Q67DP:00888:00149
CGTGTCTCTAGGCACAGGATTTTTTTT
+
>?@@A@B>>::79>==>5999994444
@Q67DP:00863:00189
TGATACGTCTCCCTTTTCCCTTTTAGTTTTACTTTTTCAG
+
BB779B949944-4;;2=A=AA=278888.448488+499
@Q67DP:00872:00186
CGTGTCTCTAGGTCTACATGGATTTTTTGTTGTAGAGGC
+
=>>4444///7,////64331444444(499494@996<
@Q67DP:00870:00233
TCTCTATGCGCTCCACATGTCTAAGG
+
@?ABCB?:;;<;>;?A?99999A595
@Q67DP:00873:00238
TACTGAGCTACACACACAGAAAGATTGGT
+
B@@@CDDBBBBEBBBAB@:9;8;CC@E@C
@Q67DP:00881:00209
ATATCGCGAGGGTATGGAAGACTCTATA
+
?;:;BBDCCCB=@>AC7959>999>A<1
@Q67DP:00881:00234
ACGAGTGCGTTCCCCATGTCGTAGTATC
+
BBB>AB@;885488,444/888///66/
@Q67DP:00889:00213
CGTGTCTCTAGGCACAGGATTTTGTGTAG
+
BBBBBBAB?AB@CB@;;=8444/9ABBB@
@Q67DP:00897:00210
TGATACGTCTCCTTCCTTCTAGTTACTTCA
+
DCC?BBCA?>?888757*,,,,,*,96766
@Q67DP:00897:00223
TGATACGTCTCCTTCCTTAGTTACTTC
+
:111///6?AA?CCDAC?<;;=A?@=1
@Q67DP:00851:00266
TAGTATCAGCCTCGCCATGACGAAGGTATTCC
+
BBCAAACAAACBBBB?BBBBB@?>A?CCCDD?
@Q67DP:00889:00275
TCTCTATGCGCTCCACATGTCTAAGGT
+
>?BBCCCCCCC@@=ACCB@@>>?<>;9
@Q67DP:00897:00278
CGTGTCTCTAGGCACAGGATTTGATGTAGTAC
+
44444944/77,//66778885////,0,,,,
@Q67DP:00856:00406
AGCACTGTAGCTGTCACTAGTTACTTGT
+
;CCCBBBBBBBBBBBBBBB@=<@@@=@C
@Q67DP:00870:00429
TACTGAGCTACACACACAGAAAGATTGGT
+
??ABBBBC>@?=;9;;<CBBB><<<>A>C
@Q67DP:00892:00402
TGATACGTCTCCTTCCTTAGTTACTTCA
+
<>A??@BCCBB@B>B?CBAAB?BBA@BB
@Q67DP:00861:00483
TACTGAGCTACACACACAGAAAGATTGGT
+
@@@BBBBBCB@?@>@@AAACBA9995929
@Q67DP:00862:00466
AGCACTGTAGCTGTCACTAGTTACTTGT
+
;@@B@@AB@@ABBCCCBB;=<?A@>=?@
@Q67DP:00857:00561
GGGGGTTTTTTAGGGGGGTTTTTTAAAAATTTTTTGGGGGGTTTTTTCCCCCCTTTTTTCCCCCCGGGGGGTTTT
+
BBCB-BCCCC-;<DCCC-B>>>>)8999-4;;;;-=====-@CCEC-CCFDC-BBAAA-AABBC-CDCCB-B&&&
@Q67DP:00856:00615
AGCACTGTAGCTGTCACTAGTTACTTGT
+
BBBBCCCCBBBBCBDB??A==;=@=;@@
@Q67DP:00878:00618
TAGTATCAGCCTCGCCATGACGAAGGTATTCC
+
@>BBBBCHBB?B@A@?BBCB@@>;>=<99BA5
@Q67DP:00886:00633
ATATCGCGAGGTATGGAAGACTCTATA
+
BAAB=98811,/8665888@BBA=>>9
@Q67DP:00850:00681
ACGCTCGACATGCCCAGGTACAGGAG
+
BCAA@@BB?@@99919969@@>@=@C
@Q67DP:00859:00683
TCTCTATGCGCTCCACATGTCTAAGGT
+
CBBEAAACBBBBB@BAB@?@BDC@C@A
@Q67DP:00862:00677
ATATCGCGAGGGTATGGAAGACTCTAT
+
BAABAAB>>@B=AABB595999989@A
@Q67DP:00864:00670
ATCAGACACGGACACAGCAGAACAC
+
ABB?@?ABBB=?@=@4899996999
@Q67DP:00890:00678
AGCACTGTAGCTGGTCAACTAGTTACTTGT
+
./66/9444444/,///,/88/46989599
@Q67DP:00896:00650
AGCACTGTAGCTGTCACTAGTTACTTGT
+
@@CCEABCBBBBBBBBBBBBC?B@?=BB
@Q67DP:00856:00733
AGCACTGTAGCTGTCACTAGTTAC
+
49=@=CBDBBBB>>=444444249
@Q67DP:00883:00708
TCTCTATGTGCTCCAC
+
CA91---,***,,0//
@Q67DP:00850:00756
CGTGTCTCTAGGCACAGGA
+
489494==@>@5111,,*,
@Q67DP:00857:00766
TGATACGTCTCCTTCCTTAGTTACTTCA
+
BBA@@ACBBBB@B?B@C@BBB@B@B@BC
@Q67DP:00874:00769
TCTCTATGCGCTCCACATGTCTAAGGT
+
CBBBCBBCBBBBB?BCCCCCECC?B?A
@Q67DP:00895:00772
TGATACGTCTCCTTCCTTAGTTACTTCA
+
BBB?@ABBBCB@B@BAC?AA?=@@A>BB
@Q67DP:00854:00805
AGCACTGTAGCTGTCACTAGATTACTTGT
+
>@>944;B999944448999992944244
@Q67DP:00859:00829
TCTCTATGCGCTCCACATGTCTAAGGT
+
:<AACAAAB@?9959>;::9111,/,/
@Q67DP:00860:00826
AGCACTGTAGATGTCACTAGTTACTTGT
+
CCBBBBBAABBCCDDCBBBCC?BBB@BC
@Q67DP:00862:00824
AGCACTGTAGCTGTCACTAGTTACTTGT
+
;<BBBBCDBCCCCCCCCBBDBAB@@=?B
@Q67DP:00894:00817
TACTGAGCTACACACACAGAAAGATTGGT
+
=9<<BCCBABBBBA=9??994-99959<@
@Q67DP:00887:00867
TAGTATCAGCCTCGCCTGACGAAGGTATTCC
+
@@B@@@A@@A<894478=AB@@6;64999>?
@Q67DP:00887:00899
AGCACTGTACGCTGTCACTAGTTACTTGT
+
?@A;91<<//1///=>BBCBAABCBB;<<
@Q67DP:00895:00858
ATATCGCGAGGGTATGGAAGACTCTAT
+
A?>@?>9>99909@992489996;11/
@Q67DP:00852:00908
ATATCGCGAGGGTATGGAAGAC
+
BBB?BA>A99908?>=<><@99
@Q67DP:00878:00912
TAGTATCAGCCTCGCCATGACGAAGGTAATTCC
+
BABBEBCBBB@>?=8;:1--,,,*,2,,*/,/7
@Q67DP:00878:00929
TACTGAGCTACACACACAGAAAG
+
49;<CCCCCEBDCA@=@=911-1
@Q67DP:00882:00924
ACGAGTGCATTCCCCATGTCGTAGGTACTC
+
>>BBAABBB@699949499@BA94244449
@Q67DP:00899:00917
AGCACTGTAGCTGTCACTAGTTACTTGT
+
>?BACDDCAAABCCBBBCA@@<>99548
@Q67DP:00873:00998
ACGAGTGCGTTCCCCATGTCATAGGTACTC
+
BBBBBCB>;;2444/9991?<<11,1111;
@Q67DP:00876:00994
CGTGTCTCTAGGCACAGGATTTTGTGTAG
+
ABBBBBBBBAB@CB>;@<9988/9BBBAA
@Q67DP:00879:00997
TCTCTATGCGCTCCACATGTCTAAGGT
+
CBCCB@@ACCCCC@BBB@@BCCC=@=@
@Q67DP:00889:00963
CGTGTCTCTAGGCACAGGATTTGTGTAG
+
CB@ABBCCB@A>AC@?@<9991894@;=
@Q67DP:00853:01019
ATCAGACACGGACACAGCAGACA
+
BBBB??@@A>;99111-,,,,,/
@Q67DP:00862:01036
TCTCTATGCGCTCCACATGGCTAAGGT
+
CBBBABBCB@A@B@BA@BB@BBB@CAA
@Q67DP:00869:01006
CGTGTCTCTAGGCACAGGATTTTTTTTTTTTTGTGTAG
+
CBBBC?@@@@C?CBB@@==>@@@@@@@@@@@"@991//
@Q67DP:00873:01042
ACGAGTGCGTTCCCCATGTCGTAGGTACTC
+
@ABAABBC@;2444/9999BB<11,11//6
@Q67DP:00881:01029
ACGCTCGACATGCCCAGGTACAGGAG
+
BC??@BBABCCA?A>@?=ACBBBBCC
@Q67DP:00883:01014
CGTGTCTCTAGGCACAGGATTTGTGTAG
+
BBBCAAAECCC@CCA?<=111-11/886
@Q67DP:00885:01015
ACGCTCGACATGC
+
,,,,///60,,,,
@Q67DP:00887:01046
TGATACGTCTCCTTCCTTAGTTACTTCA
+
BBB?BBBBBBB@B@B@B@CBBBBBB?BD
@Q67DP:00892:01029
TCTCTATGCGCTCCACATGTCTAAGGT
+
BBDBABBDCCCBA?ABBBCCCCG@C@<
@Q67DP:00858:01109
TACTGAGCTACACACACAGAAAGATTGGT
+
449;>?9AAB@?@>@B<11=A6111-1,1
@Q67DP:00894:01123
AGCACTGTAGCTGTCACTAGTTACTTGT
+
BBBABBCCA@ABB@@ABBA@@?@99599
@Q67DP:00878:01180
TTACTTGAGCTACACACACAGAAAG
+
.,.//,///47;BBB@@@7///6+/
@Q67DP:00878:01187
TACTGAGCTACACACACAGAAAGA
+
/////499;ABCBCA>94999191
@Q67DP:00906:00167
AGCACTGTAGCGTCACTAGTTACTTGT
+
BA@ACCEBB?BBBBBBBEBB?ECC?EC
@Q67DP:00916:00194
TGATACGTCTCCTT
+
?>;8944441/50*
@Q67DP:00939:00190
AGCACTGTAGCTGTCACTAGTTACTTGT
+
BBCCGBBCAAABBBBBBBCBB?BBB@B@
@Q67DP:00940:00199
ATATCGCGAGGGTATGAAGACGATC
+
C???=>>=811-1<11/,///////
@Q67DP:00906:00204
TTTTAAAGGGGTTTTAAAACCAAAGGGCCCTTTCCCGGGCCCAAATTT
+
333,33,444,444,4;;,4244-44-44-39;BB>BD<;@0870**)
@Q67DP:00900:00294
CGTGTCTTAGGCACAGGATTTTGTGTAG
+
ABCDCCC@@@=<;9??@9999/999A@>
@Q67DP:00906:00263
ACGAGTGCGTTCCCCATGTCGTAGGTACTC
+
BABBBBBBA;2444/9=?@CECAC@?:<>E
@Q67DP:00913:00251
TCTCTATGCGCTCCACATGTCTAAGGT
+
BBBB::<CBCCCB>BAABBCCBA>A@9
@Q67DP:00920:00255
ATCAGACACGGACACAG
+
A?<<@@;;9?511----
@Q67DP:00936:00284
TCTCTATGCGCTCCACATGTCTAAGGT
+
3488@@BEC;<;C@B;<<CBBAA>A>9
@Q67DP:00945:00285
TACTGAGCTACACACACAGAAAGATTGGT
+
A@BBCCCCCCAABB@@AECCC?;;;7;7;
@Q67DP:00913:00341
CGTGTCTCTAGGCACAGGATTTTGTGTAG
+
BBBBBBBBBBD@DB??@?@@@@8@BBCCB
@Q67DP:00932:00315
ATATCGCGAGGGTATGGAAGACTCTAT
+
??>??CBCDEC?A@AD892;@@@>@?=
@Q67DP:00937:00342
TCTCTATGCGCTCCACATGTCTAAG
+
9>899;99@@99;8;9BBB999969
@Q67DP:00945:00334
CGTGTCTCTAGGGCACAGGATTTGTGTAG
+
4444444444//+/////,///+/44444
@Q67DP:00947:00307
TAGTATCAGCCTACGAAGTATTCC
+
@<@:;<B<=<C@@@884944@592
@Q67DP:00908:00394
CGTGTCTCTAGGCACAGGATTTTGTGTAG
+
A@BBBCBB?9;79@>>@=@AAB8BBCCB9
@Q67DP:00929:00375
AGCACTGTAGCTGTCACTAGTTACTTGT
+
?ACBBDCBCBBBABABACBBC?BBB@BC
@Q67DP:00926:00446
ATCAGACACGGACACAGCAGAACA
+
AABBBAAB9968=89999944244
@Q67DP:00930:00413
TGATACGTCTCCTTCCTTAGTTACTTCA
+
BBA?AACCBBC?C?B@CCCBA@@?A@BC
@Q67DP:00933:00400
TAGTATCAGCCTCGCCATGACGAAGGTATTCC
+
BAB??@CBA@=?;;;?AAAA9;85969@@;?@
@Q67DP:00932:00477
ACGCTCGACATGCCAGGTCACAGGA
+
?@@ACCBAA991-+--*****,206
@Q67DP:00945:00474
TACTGAGCTACACACACAGAAAGATTGG
+
11111BCCDC@BB?>9;999B099>596
@Q67DP:00945:00477
TCTCTATGCGCTCCACATGTCTAAGGT
+
CCBCBAABABAAA@BABBBBCBC@EAB
@Q67DP:00918:00576
GGGGGGGGGGGGGGGGGGGGCGGGGGGGG
+
BBBBCCCCCCCCCCBB999"444444444
@Q67DP:00939:00647
ATCAGACACTCGGACACAGCAG
+
>@@@B?87-,,,*,26844444
@Q67DP:00928:00670
ATATCGCGAGGTATGGAAGACTCTAT
+
BBBB==6;11,/76658:;CABBCB>
@Q67DP:00948:00735
AGCACTGTAGTTTTCACTAGTTACTTGT
+
BBB?BCB;>8444/9ACBBCC@BAB@BB
@Q67DP:00939:00754
CGTGTCTCTAGGCACAGGATTTTGTGTAG
+
B?AABBABAAAEBBB@?<9999/9BBDAB
@Q67DP:00939:00777
AGCACTGTAGCTGTCACTAGTTACTTGT
+
ABBBBBDC@ABCCCBBBBCCCAC<<:<B
@Q67DP:00916:00822
AGCACTGTAGCTGTCACTAGTTACGT
+
DBBB99=DBBACCCBB??@A?=@BBA
@Q67DP:00901:00859
TGATACGTCTCCTTCCTTAGTTACTTCA
+
BBAACCBBABB@B@B@D@>>>?A@A@?@
@Q67DP:00902:00884
AGCACTGTAGCTGTCACTAGTTACTTGT
+
;<@@=@AA@BBBBCCCCCCCCAA;;8;<
@Q67DP:00927:00893
ATATCGAGGGTATGGAAGACTCTATAGAGG
+
@ABB?=9;909@>@=@=ABBACCBCAAAB@
@Q67DP:00928:00882
ACGCTCGACATGCCCAGGTACAGGAG
+
D@@@BBBBBBCB@B<;;:<CCBCECB
@Q67DP:00930:00879
TCTCTATGCGCTCCTCATGTCTAAGGTA
+
BBDDBCCDBBBBB@DBBA9;;@B>A>AC
@Q67DP:00932:00888
CGTGTCTCTAGGCACAGGATTTTGGAGAGGCTGAG
+
BBABBBCBAAA@CB=9>;8988/9;>99?>AABC;
@Q67DP:00934:00894
CGTGTTCTTCTTAGGCACAGGATTTTTTTTTTGT
+
;:9>>=9959924999994@<9999999998"4;
@Q67DP:00938:00866
CGTGTCTCTAGGCACAGGATTTTGTGTAG
+
BBBBBCCBAAB@CC?=?<9999/9@@?>4
@Q67DP:00912:00902
AGCACTGTAGCTGTCACTAGTTACTTGT
+
ABBC@?ACBBBDBCCCBCBCC@C@@=AA
@Q67DP:00938:00932
TCTCTATGCGCTCCACATGTCTAAGGT
+
@AAACCBBBBBAB@ABBCCCCCC@C?A
@Q67DP:00902:00951
TCTCTATGCGCTCCACATGTCTAAGG
+
A@@@@@@>>>?>>599A99>;11,/,
@Q67DP:00913:00991
TGATACGTCTCCTTCCTTAGTTACTTCA
+
:;;?A@@BBAC?D?B?C@:::;@>8944
@Q67DP:00916:00996
ATATCGCGAGGGTAGTGGAAGACTCTAT
+
A@@@@@>=11/,11//8,/,///4999;
@Q67DP:00918:00980
ATCAGACACGGACACAGCAGAACAC
+
AA??@BACCC@CC=:4499992444
@Q67DP:00924:00955
TACTGAGCTACACACACAGAAAGATTGGT
+
9>99;@AACCCCBCE@;4444-9995959
@Q67DP:00929:00995
ATATCGCGAGGGTATGGAAGACTCTAT
+
AAAABBBC@??>>=@A<><>>?99998
@Q67DP:00947:00964
ATCAGACACGGACACAGCAGAACACA
+
BBACBB?BCE@==94999944244//
@Q67DP:00908:01018
ACGAGTGCGTTCCCCATGTCGTAGGTACTC
+
AABB??@A@?4888/9441:6://,////6
@Q67DP:00917:01015
CGTGTCTCTAGGCACAGGATTTTGTGTAG
+
>989>999@@B>BB@=::1///*11/777
@Q67DP:00925:01036
CGTGTCTCTAGGCACAGGATTTTGTGTA
+
<<CCCA@@@:;59@@9959999,44466
@Q67DP:00935:01034
ATATCGCGAGGGTATGGAAGACTCT
+
BBBB@=9:49919@9959<?>=@@@
@Q67DP:00906:01056
ACGCTCGACATGCCCAGGTACAGGAG
+
;;;;AABBCC>=<A@9969?>99691
@Q67DP:00904:01136
CGCAATTTTTTTT
+
81//,////////
@Q67DP:00968:00224
TACTGAGCTACACACACAGAAAGATTGGT
+
AABBBBCBBBCBAAACCCCBB@DEC=@@@
@Q67DP:00968:00242
TACTGAGCTACACACACAGAAAGATTGGT
+
BCCBCBCB::<CBCBBCCCDFACCC?B?B
@Q67DP:00952:00295
TCTCTATGCGCTCCACATGTCTAAGGT
+
CBBBAAACCBC@@>@CCBDCBCE=@>A
@Q67DP:00969:00288
TAGTATCAGCCCCCTCGCCCCATGACGAAAGGGGTATTTTTTTTTTTTTTTCCC
+
49;;9=;C99499-8>4999,4>>BBB@@1999-99:8:;;;;;;;?C?A"885
@Q67DP:00954:00337
AGCACTGTAGCTGTCACTAGTTACTTTTTGT
+
<DC<<<BBB?@@@CCA@AC<92<ABBDD3BB
@Q67DP:00976:00335
TAGTATCAGCCTCGCCATGACGAAGGTATTCC
+
BBB??ACCCCAABBB@BBBBBAA?ABGBBBCB
@Q67DP:00965:00390
ATCAGACACGGACACAGCAGAACA
+
BBBBBBA:99?=>9=999999599
@Q67DP:00966:00392
ACGCTCGACATGCCCAGGTACAGGAG
+
BB>>?BBBBAABCC<@A=AAAAB@CE
@Q67DP:00970:00351
ATATCGCGAGGGTATGGAAGACTCTAT
+
BB?AABBCCEE>DDECB?;A;;;@A@@
@Q67DP:00974:00384
ACGAGTGCGTTCCCCATGTCGTAGGTATC
+
BBB>AAB;;;2444/9999@@@9;69A:4
@Q67DP:00989:00373
TCTCTATGCGCTCCCCATGTCTAAGGTACTG
+
78=A=>@BBBBBBCC9B@>:<11,1=111><
@Q67DP:00986:00416
ACGAGTGCGTTCCCATGTCGTAGTA
+
??CABBA;?A448-4444997,,,,
@Q67DP:00963:00465
TACTGAGCTACACACACAGAAAGATTGGT
+
;?@@ABBBAABBDBBBCA@AD<9995969
@Q67DP:00965:00483
AGCACTGTAGCTGTCACTAGTTACTTGT
+
BBBBA?ACBBBBBCBB@>@BB;;<B?BC
@Q67DP:00986:00487
ATCAGACACGGACACAGCAGAACACAC
+
BDBAA?ABBB>AEB?=9449959999>
@Q67DP:00967:00520
AGCACTGTAGCTGTCACTAGTTACTTGT
+
BBBB??ACBBB?BCCCBBB??=>AA>BC
@Q67DP:00950:00586
GGGGGGGGGGGGGGGGGGGGGATAGGGGGGGGGG
+
99======>>>==9996666".,,,222222222
@Q67DP:00952:00593
GGGGGGGGGGGGGGGGGGGGTGGGGGGGGGGGGGGGGGGGGGATACGGGGGGGGGGGGGGGGGGG
+
4488999999984444444"44;BCBAAAAAAAAAAAABBB"@;=44444444444444444444
@Q67DP:00969:00582
GGGGGGGGGGGGGGGGGGGGAGGGGGGGGGGGGGGGGGGGGGCACTGGGGGGGGGGGGGGGGGGGGGGT
+
4444444444488899999"444444444444444444444"4;44499999999999999999999"4
@Q67DP:00987:00556
TCTCTATGGGGGGGG
+
BB>>>@444499999
@Q67DP:00990:00552
GGGGGGGGGGGGGGGGGGGGACGGGGGGGGGGGGGGGGGGGGGCGGGGGGGGGGGGGGGGGGGGGTGGG
+
3333337888888873333"37799;;;;;;;;;;;;;;;;;";99999999999999999999"4444
@Q67DP:00996:00687
ATATCATACTCTACTCTCTCTCT
+
,,.////99BBBB@ABDBBBBCC
@Q67DP:00967:00749
GGGGGGGGGGGGGGGGGCGGGGGGGGGGGGGGGGGGTGGGGGGGGGGGGGGGGGGTCTCTAGGCAC
+
7777777<>>>>?>><"=ABBCCCCCCCCCCBBBB"=@8888888888888888"8997///,/19
@Q67DP:00992:00754
ACGCTCGACATGCCCAGGTACAGGAG
+
;;;749>>=9==;;644244444249
@Q67DP:00968:00838
TCTCTATGCGCTCCACATGTCTAAGGT
+
ABBC@@ABDCC@A>?;99?99992424
@Q67DP:00977:00814
ATCAGACACGGACACAGCAGAACACA
+
BDDB@@>?@=>@>@=99999969999
@Q67DP:00986:00836
TACTGAGCTACACACACAGAAAGATTGGT
+
77<BBBAC?@;:;;;AAA=>AA11/,/,/
@Q67DP:00955:00875
ACGAGTTGCTTTTT
+
83334424477777
@Q67DP:00956:00889
TACTGAGCTACACACACAGAAGATAGT
+
///7666=?@?@@?<<>---+,,,//6
@Q67DP:00960:00869
TCTCTATGCGCTCCACATGTCTAAGGT
+
BBBBBAAABBCBA@BBB???DCC?A?@
@Q67DP:00965:00864
TACTGAGCTACACACACAGAAAGATTGGT
+
A;<>CCCCBB@?A@@BBBBBC@9996958
@Q67DP:00977:00855
TAGTATCAGCCTCGCCATGACGAAGGTATTCC
+
7?@ABBCECB?>?@B?BBC@>@@=@>BBCAC?
@Q67DP:00990:00891
ATATCGCGAGGGTATGGAAGACTC
+
BBBBA?=@8;909@996969>>>;
@Q67DP:00955:00942
AGCACTGTAGCTGTCACTAGTTACTTGT
+
8@>>>@@ABCCDCCCAAA9996999599
@Q67DP:00970:00905
TCTCTATGCGCTCCACATGTCTAAGGT
+
BBBCBAABBBCBB@CCCBCCCCD@C@A
@Q67DP:00977:00916
ATATCGCGAGGGTATGGAAGACTCTAT
+
CBBBB?==99979@@B@C=A@@A@BA=
@Q67DP:00997:00978
TACTGAGCTACACACACAGAAAGATTGGT
+
4>>99;;<CFCCBCCCC:<;@199@5824
@Q67DP:00951:01008
AGCACTGTAGCTGTCACTAGTTACTTGT
+
BBBC;9=B<<<;<;A@@>9995999699
@Q67DP:00984:01009
AGCACTGTAACTGTCACTAGTTACTTG
+
BBBC@=@9959999?><1111:111,9
@Q67DP:00956:01065
ACGCTCGACATGCCAG
+
49899949;>91/,//
@Q67DP:00965:01055
CGTGTCTCTAGGCACAGGATTTGTGTAG
+
BBCCCCCBBBC@CCB>>;9991444;;;
@Q67DP:00965:01077
TCTCTATGCGCTCCACATGTCTAAGGT
+
;>91111/6698?@BCCCCBBBC?>>>
@Q67DP:00973:01081
AGCACTGTAGCTGTCACTAGTTACTTGT
+
BBBBCBCCBBBCCCBBBB@CB@CBB>BB
@Q67DP:00975:01084
TAGTATCAGCCTCGCCATGACGAAGGTATTCC
+
BBCBBBCCCC@99;@=@@@99<99<?<99<>5
@Q67DP:00977:01073
TGATACGTCTCCTTCCTTAGTTACTT
+
>@:7;>>@ABB?BAB@;833314//7
@Q67DP:00959:01141
AGCACTGTAGCTGTCACTAGTTACTTGT
+
BBBCB?AA;;;9:?DB?A;4/77//,//
@Q67DP:00962:01100
AGCACTGTAGCTGTCACTAGTTACTTGT
+
>>@C;94484899=@@98;499949444
@Q67DP:00951:01186
AGCACTGTAGCTGTCACTAGTTACTTGT
+
BBBBABBB@AABBCDCDB?@@@CCB>A@
@Q67DP:00971:01163
TGATACGTCTCCTTCCTTAGTTACTTCA
+
@@;:9@@@@CBAC@C@B@7775444984
@Q67DP:00992:01191
ACGAGTGCGTTCCCCATGTCGTAGGTACTC
+
@BBCBBB;;;5444-9449::944244449
@Q67DP:00997:01179
TCTCTATGCGCTCCACATGTCTAAGGT
+
BBCBABABBCCCC@CBCBBBBBB>B>@
@Q67DP:01024:00292
ATCAGACACGGACACAGCAGAACACA
+
BBBAAAABBBDA?>=99==9969999
@Q67DP:01006:00303
AGCACTGTAGCTGTCACTAGTTACTTGT
+
AACCCCCCCCCCBBBCBBBBB@BBB@BC
@Q67DP:01014:00301
TCTCTATGCGCTCCACATGTCTAAGGT
+
CA??=?ADBBB@@?@@@BBBBAA@B@B
@Q67DP:01016:00345
AGCACTGTAGCTGTCACTAGCTTGT
+
BBBCBABDBCBBBCCCCBCBCB>AA
@Q67DP:01021:00308
TCTCTATGCGCTCCACATGTCTAAGGT
+
9999BCGDC<<;;59=::8444=2424
@Q67DP:01035:00346
TCTCTATGCGCTCCACATGTCTAAGGT
+
CBBD@@@CBBBBB@C@A?BBCCC@C@B
@Q67DP:01006:00396
TACTGAGCTACACACACAGAAAGATTGGT
+
?>A@@ABBCCBBBBBBBCDDC>AC@>A>A
@Q67DP:01010:00380
TGATACGTCTCCTTCCTTAGTTACTTCA
+
BBB?@ABBBBB@B@B@C@BBB?BBB@BB
@Q67DP:01019:00354
CGTGTCTCTAGGCACAGGATTTTGTGTAG
+
BB???BCFCBC@CCC?@=9999/9>?99<
@Q67DP:01020:00390
ATCAGACACGGACACAGCAGAACACAC
+
BBBB?@@BBA=?@B@48999969999>
@Q67DP:01037:00354
TAGTATCAGCCTCGCCATGACGAAGGTATTCC
+
BBC;9<CBDB?BABB>@@?>>8959>>?@>A=
@Q67DP:01008:00409
TCTCTAGCGCTCACATGCT
+
///6>@@>?1//86/,,,,
@Q67DP:01006:00453
TGATACGTCTCCCTTTTCCTTTTAGTTTTACTTTTCAG
+
BAB??>@?9/11,1>>+1-/8804////*44444,849
@Q67DP:01012:00476
TAGTATCAGCCTCGCCATGACGAAGGTATTCC
+
A<B@@ADCBB>ABBB>BAA;;<@=>><;;=92
@Q67DP:01019:00469
ACGCTCGACATGCCCAGGTACAGGAG
+
BBBCBAAA@=>99919969B?=AAB;
@Q67DP:01033:00496
AGCACTGTAGCTGTCACTAGTTACTTGT
+
ABBCCBBCAAAABBBBBBBBA?AAA>AA
@Q67DP:01035:00524
ATATCGCGAGGGTATGGAAGAC
+
@AA@>?@A9999<CAC@B>@99
@Q67DP:01022:00577
TCTACTATCGATACGCTACGTACTGAGATCGTCTAGTACGTAGA
+
AAAAAAAAAAABBBF@@BBCCCBBBBBBBA@BBAAAA@BBCCC?
@Q67DP:01043:00631
CGTGTCTCTAGGCACAGGATTTTGTGTAGAGGCATCACCGAC
+
?@?BBBAB@AA>B@?=@=@@==4=@>@AA;;9<A@A=8,1--
@Q67DP:01010:00729
TAGTATAGCTCGCTA
+
CBA:1111:9AA>L;
@Q67DP:01039:00735
TGATACGTCTCT
+
9;??AAAAAAAA
@Q67DP:01042:00706
ATATCGATACAGCTACGTACTC
+
????AAA;;;;AAA;;AAAAA@
@Q67DP:01006:00754
TACTGAGTTACACACACAGAAAGATTGGTGCTTGTCGATTTTTTCCCGGGGGAAAAAATTTTTT
+
-,,,,///,9@BDCFDG=<2?8111,/,,,,,*///6333333(48-4444+48888(444444
@Q67DP:01012:00813
ATCAGACACGGACACAGCAGAACACACAG
+
DGBBBBBC@?=>>89911111,////8/4
@Q67DP:01025:00838
ATCAGACACGGACACAGCAGAACACACAGACATCGAATCCCG
+
BA>>99844>7==A@999999244449444:84444247858
@Q67DP:01028:00813
ATCAGACACGGACACAGCAGAACACAC
+
BBBBAAABBBDAA?=449999699444
@Q67DP:01040:00832
ATATCGCGAGGGTATGGAAGACTC
+
@AA999>>99419@4424244444
@Q67DP:01022:00854
AGCACTGTAGCTGTCACTAGTTACTTGT
+
@ABB;99>@@;<<BC?44991-111-//
@Q67DP:01006:00996
TCTCTATGCGCTCCACATGTCTAAGGT
+
BA>@@@@>?>@9;69@@9991<;-1,/
@Q67DP:01017:00984
ACGCTCGACATGCCCAGGTACAGGAG
+
BB????BAB@@99999959@AAA>BA
@Q67DP:01046:00964
TCTCTATGCGCTCCACATGTCTAAGT
+
344449>9@@A995444488;11-1/
@Q67DP:01014:01077
TCTCTATGCGCTCCACATGTCTAAGGT
+
BBBBCCCC9;;;;8<AAAAAA@@6959
@Q67DP:01019:01091
AGCACTGTAGCTGTCACTAGTTACTTGT
+
CCCBCCHC<;;@?B@A9<944::49444
@Q67DP:01047:01094
ACGCTCGACATGCCCAGGTACAGGAG
+
==?@BBBBCCECCCB<<<<CCCD@BG
@Q67DP:01028:01109
ACGCTCGACATGCCCAGTACAG
+
=9:;@A@>AD9111,11///44
@Q67DP:01000:01175
TCTCTATGCGCTCCACATGTCTAAGG
+
CBBBBA<<9999959>@4447/1,/,
@Q67DP:01022:01162
ATATCGTGAGGGTATGGAAGACTCT
+
AA??9;;@@@@<@AAB8<8;BBCAC
@Q67DP:01028:01182
AGCACTGTAGCTGTCACTAGTTACTTTGT
+
8;;@=8>?99;999;AAA;8424444-44
@Q67DP:01060:00391
CGTTTGTTTTTTTT
+
B99;7999999999
@Q67DP:01057:00440
ATATCGCGAGGGTATGGAAGACTCTATAG
+
?>>B=>9=411,111:,1,/887684/1.
@Q67DP:01069:00409
TCTCTATGCGCTCCACATGTCTAAGGTA
+
BBBB?@ABBCCCB?A????;;4429699
@Q67DP:01070:00429
ATCAGACACGAACACAGCAGAACACAC
+
BAAA@?@C@;;7;@@ABDBDBABB@@@
@Q67DP:01075:00429
ATCAGACACGGACACAGCAGAACACAC
+
BBBBBBAACB?@BB>48999969999=
@Q67DP:01080:00425
ACGCTCGACATGCCCAGGTACAGGAG
+
B?@@>=;99@>99919959>BBB@CA
@Q67DP:01098:00446
ATCAGACACGGACACAGCAGAACACAAC
+
@??@B@@@AC>>A><11//,,*,///,/
@Q67DP:01097:00544
GGGGGGGGGGGG
+
/////111111"
@Q67DP:01080:00961
AGCACTGTAGCTGTCACTAGTTACTTGT
+
ACCCB<;;;;94;@>866///,///,44
@Q67DP:01069:01074
AGCACTGTAGCTGTCACTAGTTACTTGT
+
AB?@;949949;;;BB@@;<9;>99599
@Q67DP:01078:01098
ACGAGTGCGTTCCCCATGTCGTAGGTACTC
+
8<CCB@B@@>;@>>4@99/887//,/////
@Q67DP:01069:01136
ACGCTCGACATGCCCAGGTACAGGAG
+
A?@@@@@CCCBBBB9996999??<??
@Q67DP:01062:01225
ATATCGCGAGGTATAGAAGACTCTATA
+
;A?@491111-/8<1/424449><<8-
@Q67DP:01116:00588
TAGTATCAGCCTCGCCATGACGAAGGTAT
+
8844@9444423?494999948@59544/
@Q67DP:01130:01062
ACGCTCGACATGCCCAGGTACAG
+
88378984@A;/1>611,/7/44
@Q67DP:01122:01230
TCTCTATTGCGCT
+
34:>99924:1//
