# Supplementary material for: The Sequencing Bead Array (SBA), a Next-Generation Digital Suspension Array
Source: PLoS One. 2013 Oct 7;8(10):e76696. doi: 10.1371/journal.pone.0076696 (PMC3792038; doi:10.1371/journal.pone.0076696)
Supplement: Data S1 — Raw sequencing data files for presented experiments. The compressed file contains a table of content for all files included (0. TOC Supporting Data Files.txt) and raw sequencing data (PGM Torrent Suite run reports, FASTQ files and Sphix generated CSV files) for experiments presented in Figure 2 and Figure 3 (same data set as Figure S1). (ZIP) [file pone.0076696.s001.zip › Supporting Data Files/1. Figure 2/1.2 Figure 2b files/1.2.2 FASTQ/4_Figure_2b_NEGATIVE_X4_TS-342.fastq]

@V6Z2K:00004:00034
AGCACTGTAGCTGTCACTAGTTTTTTTACTTTTTTTGT
+
B?>@>@>@994===BBB@@4449999&99999998&84
@V6Z2K:00007:00022
TCTCTATGCGTCCACATGTCTAAGGT
+
AAA@4/1/,,,,*,,4//11//,/,/
@V6Z2K:00007:00026
TCTCTATGCGCTCCACATGTCTAAGGT
+
949@911/,,,,,*,,44///11,/7/
@V6Z2K:00011:00023
CGTGTCTCTAGGCACAGGATTTGTGTAG
+
>@=>@@111/65/444/5///+//////
@V6Z2K:00014:00049
TAGTATCAGCCTCGCCATGACGAAGGTATTCC
+
99A;;9AA@@?@BBB;;1;;<11-/7///592
@V6Z2K:00015:00006
ATAATCGCGAGGG
+
101,///64//<,
@V6Z2K:00016:00033
ACGCTCGACATGCCCAAGGTACAGGAG
+
B@9>@;<<@AB?>>-9242/////,//
@V6Z2K:00017:00013
CGTGTCTCTAGGCACAGGATTTTTTTT
+
BBBBBB:;;;=>@@@BBACCCBBBCBB
@V6Z2K:00018:00044
ACGAGTGCGTTCCCATGTCGTAGGTACTC
+
@AAACBB999244-9999BAA@A>8<;<A
@V6Z2K:00019:00026
TAGTATCAGCCTCGC
+
91/11////,*//,,
@V6Z2K:00020:00012
ATATCGCGAGGGTATGGAAGACTC
+
A77;@;<9AAB?AA@>5954>444
@V6Z2K:00022:00036
ATCAGACACGGACACAGCAGA
+
@A9>843448244444/////
@V6Z2K:00024:00046
TAGTATCAGCCTCGCCATGACGAAGGTATTCC
+
99@999@BBBC;;<C@BAAA=9959;994242
@V6Z2K:00025:00010
ACGCTCGACATGCCCAGGTACAGGAG
+
=@?@@A<<<DDBCC?<95999>><@?
@V6Z2K:00025:00018
ACGCTCGACATGCCCAGGTACAGGA
+
8@@@BC<<<C>111-11,///9;:?
@V6Z2K:00026:00016
CGTGTCTCTAGGCACAGGATTTTTTTT
+
BBABA=9?999599>995999999999
@V6Z2K:00027:00045
CGTGTCTCTAGGCACAGGATTTGTGTAG
+
ABAABAB?9<<=@AACDCCCC?B9;<<4
@V6Z2K:00029:00043
AGCACTGTAGCTGTCACTAGTTACTTGT
+
BBC?AAA=;=DBCCCBBCDDB<A;;9<<
@V6Z2K:00042:00023
AGCACTGTAGCTGTCACTAGTTACTTGT
+
@;@9;;4499?9>;=<;99;;2444244
@V6Z2K:00046:00027
ATCAGACACGGACACAGCAG
+
98>>>9.///,/////44:8
@V6Z2K:00006:00069
AGCACTGTAGCTGTCACTAGTTACTTGT
+
;?<;11/8//944499999@@6999649
@V6Z2K:00007:00069
ACGAGTGCGTTCCCATGTCGTAGGTATAC
+
=@;:99999959919@B8888//,.////
@V6Z2K:00008:00089
TTACTGAGCTACACACACAGAAAGATTTTTTTTTTTGGA
+
/,//669AABBCBA?@?@B@@>:>91111111111"0,.
@V6Z2K:00009:00094
CGTGTCTCTAGGCACAGGATTTTTTTTTTTTTTTTTTTTTTGAGTAG
+
BBEBEDDCAAA@CC>>>?BA@@>>>>>>>>?A?>>8::::"1//887
@V6Z2K:00011:00065
TGATACGTCTCCTTCCTTAGTTACTTCA
+
BBB:9<CA4442459=A@BDB@A999;@
@V6Z2K:00013:00068
TAGTTTTAATTTCCAAGCC
+
8//844,4244-42424/,
@V6Z2K:00019:00058
CGTGTCTCTAGGCACAGGATTTGTGTAG
+
BBBBBDBCCAB?BC@@@=AAA>ABCCC;
@V6Z2K:00019:00071
CGTGTCTCTAGGCACAGGATTTGTGTAGAG
+
BCBBBBFAAAB?A====6;;B=B?AC>870
@V6Z2K:00021:00051
CGTGTCTCTAGGCACGGATTTGTGTAG
+
BBBCCBAA=:;89@AA=ACC>CCBBB@
@V6Z2K:00023:00070
ATATCGCGAGGGTATGGAAGACTCTA
+
BBBBBBCBBBD@A?@B=?;@BB@AAA
@V6Z2K:00025:00086
ATATCGCGAGGGTATGGAAGACTCTA
+
A>?@BCB9;<C?;9<C?B?B<;:??>
@V6Z2K:00032:00097
ATATCGCGAGGGTATGGAAGAC
+
BABBBBCAAAD??@@B@B<A;9
@V6Z2K:00040:00091
TAGTATCAGCCTCGCCATGACGAAGGTATTCC
+
A@CA?@DAAA?BCBB?B?>;>4459<994>?5
@V6Z2K:00042:00052
AGCACTGTAGCTGTCACTAGTTACTTGT
+
B@B9<=::;9?AACCBBCCDG=@@B:;<
@V6Z2K:00005:00122
TCTCTATGCGCTCCACATGTCTAAGGT
+
=;<<<;<ABBCAB9;<<<AABAA=@>@
@V6Z2K:00009:00140
CGTGTCTCTAGGCACAGGATTTTTTTTTGTGTAG
+
BBBBCECC::;ACC;;99949999999"999>A<
@V6Z2K:00010:00130
TGATACGTCTCCTTCCTTAGTTACTTCA
+
??A9<<B@B@B=@==AA;8947899<@B
@V6Z2K:00014:00111
ACGAGTGCGTTCCCATGCTCGTA
+
==3944444424@-4494/////
@V6Z2K:00019:00124
ATCAGACACGGACACAGCAGAACACAC
+
>><?>@@BBC;;<BCB@@99859999>
@V6Z2K:00040:00117
ACGCTCGACATGCCCAGGTACAGGAG
+
B@8;:BBBBCC@=@<;97;BBBC@FC
@V6Z2K:00040:00143
CGTGTCTCTAGGCACAGGATTTGTGTAG
+
BBAAACCCAAA@BBCBC@BCC>BAB@AC
@V6Z2K:00042:00130
ACGAGTGCGTTCCCCATGTCTAGGTATC
+
A;::>>88892111*///,22//,.//.
@V6Z2K:00048:00135
TGATACGTCTCCTTCCTTAGTTACTTCA
+
BABBBCCCCBB@BFE@C@BBB@BBD@BA
@V6Z2K:00008:00179
ATATCGCGAGGGTATGGAAGAC
+
ABBBBBBBCDC>A?AB?@<@99
@V6Z2K:00011:00194
ACGCTCGACATGCCCAGGTACAGGAG
+
8;>@@?@@ACBBAB:>>;9999@AA@
@V6Z2K:00015:00187
ATATCGCGAGGGTATGGAAGACTCTA
+
BAABBBBDCCC@@A@B==;@89998?
@V6Z2K:00024:00181
ACGCTCGACATGCCCAGGTACAGGAG
+
B?9:9?@ACDCCDC>CBABBBBB?BC
@V6Z2K:00025:00159
TAGTATCAGCCTCGCCATGACGAAGGTATTCC
+
<<C;;<C===CBBAA?>==>@9959?>?ACB=
@V6Z2K:00025:00193
TAGTATCAGCCTCGCCATGACGAAGGTATTCC
+
88@;;99:446999954<<<<11,/,///592
@V6Z2K:00030:00190
TACTGAGCTACACACACAGAAAGATTGGT
+
A@BBCBEBAABBBCA>;9;9909?>=@=A
@V6Z2K:00031:00170
TACTGAGCTACACACACAGAAAGATTGGT
+
@9<<EEFCAABBBCDCCCBBC>BCC?A?A
@V6Z2K:00037:00188
ACGCTCGACATGCCCAGGTACAGGAG
+
BC@BEB::;FC;9;7;@;@ACBCBCC
@V6Z2K:00039:00197
AGCACTGTAGCTGTCACTAGTTACTTGT
+
BBCB@@ACBCBBBDEDABB:429995<<
@V6Z2K:00048:00197
TCTCTATGCTCCACATGTCTAAGGT
+
BBCCDCBBCBC@CDCBBA@::6;>@
@V6Z2K:00007:00223
TACTGAGCTACACACACAGAAAGATTGG
+
9<@@A@AA@9;9>>?999999199>592
@V6Z2K:00021:00233
AGCACTGTAGCTGTCACTAGTTACTTGT
+
@BBB;::ECCCBCCCBBCBCCCCDD>@@
@V6Z2K:00027:00219
CGTGTCTCTAGGCACAGGATTTTGTGTAG
+
BBB@BBCCBBB@CB>9><9994/9CDBDG
@V6Z2K:00036:00204
TACTGAGCTACACACACAGAAAGATTGT
+
BBBBCCDB@BBCB?@@CBBAB<@>>599
@V6Z2K:00040:00204
TGATACGTCTCCTTCCTTAGTTACTTCA
+
CBBBBB>>:4469<?8?8;=>=BBE@CC
@V6Z2K:00040:00235
ATCAGACACGGACACAGCAGAAC
+
??BB99;BB@>@>>>99999959
@V6Z2K:00043:00233
ACGCTCGACATGCCCAGGTACAGGAG
+
B???BBB=?;;44419959@@@@?AF
@V6Z2K:00005:00256
ATCAGACACGGACACAGCAGAACACAC
+
CBBA;;;A@B<@;<99999995;;>A@
@V6Z2K:00009:00259
TGATACGTCTCCTTTCCTTTAGTTTTTACTTTCAG
+
BBB??@;99>>599196990388888/8444-4@@
@V6Z2K:00009:00275
AGCACTGTAGCTGTCACTATTTACTTGTG
+
DCCC<<:B??ACDIB@>9944-4498449
@V6Z2K:00019:00259
ATATCGCGAGGGTATGGAAGACTCTATA
+
BA@B>;;:44419?@BADABBBCD;;8?
@V6Z2K:00020:00297
ATATCGCGAGGTATGGAAGACTCTAT
+
BBBB>8:;11-/6677;;;BBBCCCB
@V6Z2K:00021:00251
AGCACTGTAGCTGTCACTAGTTACTTGT
+
BBBB@@AFBBACCCCC??@AA>ABCACC
@V6Z2K:00021:00282
TCTCTATGCGCTCCACATGTCTAAGGT
+
CCCC:;=CCBBCC::<CBCBB::8;?>
@V6Z2K:00022:00253
TAGTATCAGCCTCGCCATGACGAAGGTATTCC
+
;;CA@>CB;;;<BAA?B@>@?9964:999@=2
@V6Z2K:00026:00266
TCTCTATGCGCTCCACATGTCTAAGGT
+
BECCCCBBBBBBC>C??ACCC<<8<?9
@V6Z2K:00026:00288
TCTCTATGCGCTCCACATGTCTAAGGT
+
CCBDADADCCCDC?AABBCDCAA@AA@
@V6Z2K:00037:00272
ATCAGACACGGACACAGCAGAACACAC
+
BBBB??@BBC8;<CCBAAB@A5<99@@
@V6Z2K:00044:00288
ACGCTCGACATGCCCAGGTACAGGAG
+
BB@AACF@ABC99919959BBAB@DE
@V6Z2K:00006:00321
TAGTATCAGCCTCGCCATGACGAAGGTATTTTCC
+
BAA9;;A@=A?BBBC>ACCCCCDADBCCCCC9C>
@V6Z2K:00006:00333
CGTTGTCTCTAGGCA
+
4442499986//,/2
@V6Z2K:00008:00319
GTTTTCCCCCCCCCCCCCTTTTTCCCCCCCCCCCCCTTTTAAAAAAAAAAAAAATTTGGGCCCG
+
2999/444444444444"4444+4::::??????B":;;,4444444444444"4:688+//+/
@V6Z2K:00013:00344
TACTGAGCTACACACACAGAAAGATTGGT
+
4444444B;;;B@?;<<BAAA>B@@<@@B
@V6Z2K:00014:00336
ACGAGTGCGTTTTTTTTTTTTTCCTCATGTCGTAGGT
+
9<CBCCB;;;AA;;;;;;;88"8,//9;==BBCAA@9
@V6Z2K:00015:00333
TCTCTATGCGCTCCACATGTCTAAGGT
+
BBCC::<AACCCB@C::;CBB@=?A><
@V6Z2K:00021:00330
AGCACTGTAGCTGTCACTAGTTACTTGT
+
ACCCDBDBBBCBABBAAABAA@BBB8<<
@V6Z2K:00023:00325
AGCACTGTAGCTGTCACTAGTTACTTGT
+
@CFG@@ACBBBCBCBB@@ABB@CDD9;;
@V6Z2K:00024:00331
TCTCTATGCGCTCCACATGTCTAAGGTACT
+
BBCC::=DCCCDC?GABDBAA::6;?@@@B
@V6Z2K:00039:00341
TAGTATCAGCCTCGCCATGACGAAGGTATTCC
+
;;C<;<CCAFBBBBDACAA>>9929?>>>@A<
@V6Z2K:00040:00309
AGCACTGTAGCTGTCACTAGTTACTTGT
+
;<CBCBA@ACBABBBBCCCBB@CCB=@?
@V6Z2K:00009:00371
TTGATACGTCTCCTTCCTTAGTTACTTCA
+
924:449<;4BC:<===?;>99599959@
@V6Z2K:00013:00368
TAGTATCAGCCTCGCCATGACGAAGGTATTCC
+
;8//1/6677?AB@@=@:<<<11-/788:?A>
@V6Z2K:00018:00364
TAGTATCAGCCTCGCCATGACGAAGGTATTCC
+
49><<9CAABACCCC9;9>>>9<:9?A?AAA>
@V6Z2K:00019:00350
AGCACTGTAGCTGTCACTAGTTACTTGT
+
<<CC<::CAAACGECA=9@9959>?549
@V6Z2K:00043:00367
ACGCTCGACATGCCCAGGTACAGGAG
+
=9:<;BBCCCCBBA>BB;=@C;;;>C
@V6Z2K:00043:00370
TAGTATCAGCCTCGCCATGACGAAGGTATTCC
+
<<DCCCC>;=AAA;;89?>>>99696949242
@V6Z2K:00043:00387
TGATACGTCTCCTTCCTTAGTTACTCA
+
BBBBCBBCBBB@C@C@DABAA=9;;BC
@V6Z2K:00046:00388
TGATACGTCTCCTTCCTTAGTTACTTCA
+
BBBABB@@@BB@BBD@D?BBB@BBCACA
@V6Z2K:00047:00397
TGATACGTCTCCTTCCTTAGTTACTTCAGT
+
<>CBB@@99<<89=@=@>;=@;=>@59499
@V6Z2K:00004:00428
ATCAGACACGGACACAACAGAACAC
+
9BBA99<BDEABBB9;59?>><999
@V6Z2K:00009:00449
ATCAGACACGGACACAGCAGAACAC
+
88:@997BBB>BBA>>>99995988
@V6Z2K:00010:00427
ATATCGCGAGGGTATGGAAGACT
+
48;;9>@>9<;8<CBCCDACBBB
@V6Z2K:00013:00408
TAGTATCAGCCTCGCCATGACGAAAGTATTCC
+
1///44??=BBCCBB@B?BBBBCC@CCFCAC?
@V6Z2K:00016:00446
ATATCGCGTAGGTATGGAAGACTC
+
93784;7-,,,*,2,/,156499?
@V6Z2K:00023:00407
CGTTGTTCCTTCTTAGGC
+
99>591,1,,*-,*,2**
@V6Z2K:00028:00400
TCTCTATGCGCTCCACATGTCTAAGGT
+
BCDCBGADBBCDC?CDCBBBCDDACAB
@V6Z2K:00028:00449
ATCAGACACGGACACAGCAGAACACAC
+
97?BAA@CCD@A@@A99?999599999
@V6Z2K:00033:00422
ATATCGCGAGGGTATGGAAGAC
+
?BBBBBBBBBD?BCCC>=9>99
@V6Z2K:00038:00436
AGCACTGTAGCAGTCACTAGTTACTTGT
+
@CCB?@CEBBCCACCC::<@@=ABA>BC
@V6Z2K:00045:00414
TCTCTATGCGCTCCACATGTCTAAGGT
+
4444B@@>>?A@B@CGFCBBCDC@B@B
@V6Z2K:00046:00400
TACTGAGCTACAGACACAGAAAGATTGGT
+
B;=<FJIDCBBABABBC??@A<>>==@=@
@V6Z2K:00004:00466
TGATACGTCTCCTTCCTTTAGTT
+
>>9894:99998>89211+.//,
@V6Z2K:00005:00493
CGTGTCTCTAGGCACAGGATTTGTGTAG
+
BCDECGCCCCB@AA=88599919A@B;B
@V6Z2K:00007:00472
ATCAGACACGGACACAGCAGAAC
+
97?;999BBBCCBCB;<<;9><9
@V6Z2K:00010:00462
TCTCTATGCGCTCCACATGTCT
+
489?@<94;;9942449444//
@V6Z2K:00010:00485
ACGAGTGCGTTCCCATGTCGTAGGTACTC
+
>@??;;<>?A69919@@@BCBBB?B;<;A
@V6Z2K:00016:00466
TACTGAGCTACACACACAGAAAGATTGGT
+
;9=CCDBBAABBBCA@A@AAB<@@>;=;9
@V6Z2K:00017:00481
AGCACTGTAGCTGTCACTAGTTACTTGT
+
?BBB<>:CBCCDBGBA9;<:;99:@599
@V6Z2K:00018:00476
TAGTATCAGCCTCGCCATGACGAAGGTATTCC
+
A@CBBBC<<=CBBBB?AAABBBC@B?AAAAC=
@V6Z2K:00019:00480
ACGCTCGACATGCCCAGGTACAGGAG
+
9;<999<99A@99919959>@9<;<B
@V6Z2K:00026:00458
CGTGTCTCTAGGCACAGGATTTGTGTAG
+
BBCCDDDCA@ABCDCCD@CEC>CDDCCA
@V6Z2K:00026:00465
CGTGTCTCTAGGACAGGATTTGTGTAG
+
BBBBCCCCA@??A@==<78809@@>?@
@V6Z2K:00027:00499
ATATCGCGAGGTATGGAAGACTCTATA
+
@;;;?@<111,/668:;;?DBBCA?88
@V6Z2K:00030:00478
TCTCTATGCTCTCCACATGTCTAAGGT
+
CCDCCC::<BCCC?BAAACCCCC?B=A
@V6Z2K:00038:00483
ATCAGACACGGACACAGCAGAACACAC
+
98?@A@;;;B=AABCA@AA;;8<??@C
@V6Z2K:00041:00467
TACTGAGCTACACACACAGAAAGATTGGT
+
B:<<CCCCCBB@>>ABCBBBB>DBB@A@B
@V6Z2K:00044:00454
TCTCTATGCGCTCCACATGTCTAAGGT
+
@@@@ABBCAABCCACCBBBBBDDCD@:
@V6Z2K:00011:00512
TGATACGTCTCCTTCCTTAGTTACTTCA
+
=@>949999>>696959278944449?C
@V6Z2K:00011:00542
TCTCTATGCGCTCCACATGTCTAAGGT
+
BBCFB@;<=BBCE@DBDBA>>::6<>A
@V6Z2K:00015:00511
CGTGTCTCTAGGCACAGGATTTTGTGTAG
+
?999@99999924;?>><9999/999?:9
@V6Z2K:00016:00532
CGTTGTTCTCTAGGGCACAG
+
993;>?:1-,-,,00,////
@V6Z2K:00019:00508
ATCCACGGACACAGCAGAACACACAGAC
+
B9666/1,/7879?::11,/;8<BCBBB
@V6Z2K:00023:00547
TGATTACGTTCTTCCCTTTCCCTTTAGTTTACTTTCA
+
94442449959929=5=>-44-44-344;-44=;599
@V6Z2K:00025:00547
TACTGAGCTACACACACAGAAAAGATTGGT
+
49998=9>?BCBCAAAB@4///+111,1:;
@V6Z2K:00026:00547
CGTGTCTCTAGGCACAGGATTTTGTGTAG
+
BBCCECBBC?==@A@>@<9999/9@@B@C
@V6Z2K:00027:00549
ATATCGCGAGGG
+
/.111///4/11
@V6Z2K:00030:00537
TGATACGTCTCCTTCCTTAGTTACTTCA
+
BBBBB??@@@@=A?B69689969@><@D
@V6Z2K:00045:00519
ATATCGCGAGGGTATGGAAGACTCTA
+
ABCBABB?@AB?;99@8<8<CCBCBB
@V6Z2K:00045:00546
ATCAGACACGGACACAGCAGAA
+
BAAB99:@@=6;9>@999>995
@V6Z2K:00004:00552
AGCACTGTAGCTGTCACTAGTTACTTGT
+
48>@<;@FCCBD?@A@@>?@@511<-//
@V6Z2K:00006:00592
TCTCTATGCGCTCCACATGTCTAAAGGT
+
@@@ABBBCCBCBC@BDD9;;ABCC>CAC
@V6Z2K:00019:00587
ACGAGTGCGTTCCCCATGTCGTAGGTACTC
+
BCCB@ABB@;2444/9999ABBAB??<<<B
@V6Z2K:00034:00585
CGTGTCTCTAGGCACAGGATTTGTGTAG
+
BBCDDCBB::<@CCCCCA<<<9<BBCCB
@V6Z2K:00035:00596
ATCAGACACGGACACAGCAGAACACAA
+
=@?A9989>?59;BBBBB@<959>999
@V6Z2K:00004:00633
TACTGAGCTACACACACAGAAAGATTGGT
+
448=CCCBCBBAABBDBBBBB=9::7;?B
@V6Z2K:00014:00618
TACTGAGCTACACACACAGAAAGATTGGTG
+
@;;;AACBCCCBBBA??;444-9>>;@>AA
@V6Z2K:00014:00622
CGTGTCTCTAGGCACAGGATTTTGTGTAG
+
CCBBABCF::<>@C@@@<9944/9CBBBB
@V6Z2K:00020:00607
TAGTATCAGCCTCGCCATGACGAAGGTATTCC
+
CBC::=EE@C=@<<=EHA@@@9:6<<?>@=A@
@V6Z2K:00028:00630
TGATATCGTCTCCGTTCCTTAGTTATCTTCAG
+
>6/,,,,,,,//,44242423442444486//
@V6Z2K:00033:00618
TAGTATCAGCCTCCCATGACGAAGGTATTCC
+
@9<<ACCCBB:444-4:;>>@B6959>>;>=
@V6Z2K:00033:00632
CGTGTCTCTAGGCACAGGATTTGTGTAG
+
CCCCCABB:;<@BB@@@>99909AACDD
@V6Z2K:00043:00628
TGATACGTCTCCTTCCTTAGTTACTTCA
+
BBCBBB;;=CDDFAC@C@BAB?BDCBCC
@V6Z2K:00045:00631
TCTCTATGCGCTCCACATGTCTAAGGT
+
=@@<9>;=@BA>>6444444;??;A?@
@V6Z2K:00006:00650
CGTGTCTCTAGGCACAGGATTTGTGTAG
+
BB@@ADFD::<CCCBB@<999-9CE>A<
@V6Z2K:00018:00677
ATCAGACACGGACACAGCAGAACA
+
BBBB@A@CCC8;<@@>::111,11
@V6Z2K:00021:00671
AGCACTGTAGCTGTCACTAGTTACTTGT
+
AACCCAECCCDCABBBBCDDA@DBC:;;
@V6Z2K:00021:00682
TAGTATCAGCCTCGCCATGACGAAGGTATTCC
+
89@99;DBBC@B9==ACA?A?9959;>9959<
@V6Z2K:00024:00683
ATCAGACACGGACACAGCAGAACAC
+
@@?AC@@A@B99;A@99999929>?
@V6Z2K:00024:00687
TAGTATCAGCCTCGCCATGACGAAGGTATTCC
+
49@@DBGBBC@?@AC@BB=>?;:79>>@>>@6
@V6Z2K:00027:00697
ACGAGTGCGTTCCCCATGTCGTAGGTACTC
+
BBBBBBB>::2444/9999@A@>>;8<;<C
@V6Z2K:00038:00686
TCTCTATGCGCTCCACATGTCTAAGGT
+
BBBB;:<CCCCCC::>><BBEAA?ABA
@V6Z2K:00013:00716
TAACTTGAAGCCTAACAACACAACAG
+
,0228,41-1-*,,00228666;112
@V6Z2K:00017:00728
TAGTATCAGCCTCGCCATGACGAAGGTATTCC
+
;<C<;<DDCCCCBCC@BB===9:29@>>@@C>
@V6Z2K:00019:00744
GATCAGACACGGACACAGCAGAACACACAG
+
,/6649434;;299==>?>>9959>>>=;8
@V6Z2K:00021:00710
AGCACTGTAGCTGTCACTAGTTACTTGT
+
@ABCDDDCCCCC?AABCCCA>@BCB=??
@V6Z2K:00021:00724
ATATCGCGAGGGTATGGAAGACTCTAT
+
989;@ACBCCC?;99A64298837995
@V6Z2K:00037:00740
TCTCTATGCGCTCCACATGTCTAAGGT
+
BBBBAABCCCCCC@D@@?BBCCC@CDA
@V6Z2K:00039:00718
TATGAGCTACACACACAGAAAGATTGGT
+
@??BBDBABBBBC?@ACBBB=BCC@C@D
@V6Z2K:00044:00749
TAGTATCAGCCTCGCCATGACGAAGGTATTCC
+
;<CAA@C<<=@BBBB>A=99A;959?99<>A6
@V6Z2K:00032:00782
TCTCTATGCGCTCCACATGTCTAAGGT
+
@@BCBCAAACCDD@CCCBABBAA=AC@
@V6Z2K:00039:00779
ACGCTCGACCATGCCAGGTACAGGAG
+
B@999<<//,,2,/,//,/6944244
@V6Z2K:00042:00797
ATCAGACACGGACACAGCAGAACACA
+
B@B??AABCC;:<CCBB?9945999>
@V6Z2K:00043:00753
ACGAGTGCGTTCCCATGTCGTAGGTACTC
+
AAB@ACB;89244-9444;A;44278449
@V6Z2K:00047:00767
TAGTATCAGCCTCGCCATGACGAAGGTATTCC
+
9;A;<;BCAB?;;;@599??>992494449:2
@V6Z2K:00047:00788
AGCACTGTAGCTGTCACTAGTTACTTGT
+
@@BCDCCBBBBCBBBBBBBBB@BBB@CD
@V6Z2K:00047:00791
TACTGAGCTACACACACAGAAAGATTGGT
+
AAAAHEGCCBBBAAACCCBBB=AAA=@=A
@V6Z2K:00048:00790
TGATACGTCTCCTTCCTTAGTTACTTCA
+
@BBB?@>>>9959<@=@;>995849249
@V6Z2K:00041:00813
ACGAGTGCGTTCCCCATGTCGTAGGTACTC
+
BBB?@?CB;;2444/9@@ACCCAB>79;<A
@V6Z2K:00047:00837
TGATACGTCTCCTTCCTTAGTTACTTCA
+
BBBBAAACBBB@B?@?B@?AA<>>B@AA
@V6Z2K:00050:00030
ACGAGTGCGTTCCCATGTCGTAGTC
+
???BBDB@@C599099999@99:AA
@V6Z2K:00057:00028
TAGATCAGCCTCGCCATGACGAAGGTATTCC
+
484499=CB<?A;959;;1111,/7///7:2
@V6Z2K:00060:00026
CGTGTCTCTAGGCACAGGATTTGTGTAG
+
?98<<9?B999<?9999<99914999;;
@V6Z2K:00065:00041
TACTGAGCTACACACACAGAAAAGATTGGTG
+
44449;9878444494444444,4;;8===@
@V6Z2K:00071:00023
TGATACGTCTCCTTACCTAGTT
+
94444444/,,*,*,,*,,//,
@V6Z2K:00073:00047
TGATACGTCTCCTTCCTTAGTTACTTCA
+
>;99AA@@?BC@C?C=?<>9959AA?<<
@V6Z2K:00078:00018
ATATCGCGAGGGTATGGAAGACTCTA
+
=A:;;@>999>:999>;>;>949437
@V6Z2K:00087:00010
TAGTATCAGCCTCGCCATGACGAAGGTATTCC
+
B>@9999944299495999999954>@=;:<-
@V6Z2K:00087:00030
TGATACGTCTCCTTCCTTAGTTACTTCAGTC
+
@>?@@ACBABE@C@C?A@@BB>>;;8<<<BD
@V6Z2K:00091:00025
TGATACGTCTCCTTTCCTTTTTTAATTTTTACTTC
+
999994==ABCCCB:;244444)8;>>>?/>@@<>
@V6Z2K:00091:00029
TGATACGTCTCCTTCCTTAGTTACTTCA
+
AABAAACCBAB???@7;::AC>ACCBAA
@V6Z2K:00094:00018
TGATACGTCTCCTTCCTTAGTTACTTCA
+
CCA;;9::9996924:;239?78@@<?@
@V6Z2K:00096:00006
CGTGTCTCTAGGCACAGGATTTGTGTAG
+
CBCCCEA=<>@=@A@@@:<<A:>@9944
@V6Z2K:00096:00019
ATCAGACACGGACAC
+
@??8880111,///4
@V6Z2K:00051:00067
ATATCGCGAGGGTATGGAAGACTCTA
+
?@<@BBBCCCC@@?AC7;7<AA?@?>
@V6Z2K:00052:00073
ATATCGCGAGGGTATGGAAGACATCT
+
<@@@BBBAAA?-999<,1,////...
@V6Z2K:00053:00059
TAGTATCAGCCTCGCCATGACAAGGTATCC
+
>>A;9499442499<ACGAACDDFDADCC8
@V6Z2K:00055:00066
CGTGTCTCTAGGCACAAGATTTGATGTAGTA
+
444444494442444924444-4444/////
@V6Z2K:00055:00086
TCTCTATGCGCTCCACATGTCTAAGGT
+
@@>@;;<@@CCBB=A<<<AAA996959
@V6Z2K:00055:00096
TACTGAGCTACACACACAGAAAGATTGGTG
+
??A@CBBBB?=>@=;<9AAAA<AAC>A?BC
@V6Z2K:00057:00088
CGTGTCTCTAGGCACAGGATTTTGTGTAG
+
CBCCCEBB::;@@A999<9999/9@@@A>
@V6Z2K:00058:00065
TGATACGTCTCCTTCCTTAGTTACTTCA
+
DBC<<<CFCBC=A=C?B>ABC=@@@=@?
@V6Z2K:00059:00066
TCTCTATGCGCTCCACATGTCTA
+
:9@==@@@A@>99249=4449?/
@V6Z2K:00060:00079
TACTGAGCTACACACACAGAAAGATTGGT
+
>49444:448449@=44449919992313
@V6Z2K:00060:00081
TAGTATCAGCCTCGCCATGACGAAGGTATTCC
+
BBB9;<BA?@BBBBB=@@>AA;95<?999>@5
@V6Z2K:00061:00061
ATATCGCGAGGGTATGGAAGACTCTA
+
@BA@@AC@@@B>;9<B:<6<CA;;;A
@V6Z2K:00062:00066
CGTGTCTCTAGGCACAGGATTTGTGTAG
+
@AAAAKHF=<>CCB@AC>=<E?AACA@;
@V6Z2K:00068:00075
CGTGTCTCTAGGCACAGGATTTTGTGTAG
+
CCCBFCCC::<@DCA??;9944/9A>>9:
@V6Z2K:00074:00080
TGATACGTCTCCTTCCTTAGTTACTTCA
+
BBC@AABCBBB896:796;AA>BBB?CC
@V6Z2K:00078:00061
ACGAGTGCGTTCCCCATGTCGTAGGTACTC
+
;BCCBBB?AA5999/9999@B;9;=;;;@A
@V6Z2K:00078:00062
TAGTATCAGCCTCGCCATGACGAAGGTATTCC
+
49?>>@A<<9B999<59@@9999649444242
@V6Z2K:00079:00086
AGCACTGTAGCTGTCACTAGTTACTTGT
+
ACECCCBAAACCBBBCB@A;;59AA5;;
@V6Z2K:00084:00080
ACGAGTGCGTTCCCCATGTCGTAGGTACTC
+
9<AABB?=>>5999/99>?A<<11-01//7
@V6Z2K:00086:00089
AGCACTGTAGCTGTCACTAGTTACTTGT
+
<BBABCBBBBBCCCCBBCCBB?ABC:<<
@V6Z2K:00095:00099
TAGTATCAGCCTCGCCATGACGAAGGTATTCC
+
;:C;;<CAAACBBBB=@@>@>9969<994:@2
@V6Z2K:00098:00096
TACTGAGCTACACACACAGAAAGATTGGT
+
>>@@CABA@@;;=BABDCBAA><;<>B@C
@V6Z2K:00055:00146
ACGCTCGACATGCCCAGGTACAGGAG
+
CD>??BAABCEAAA>==<B@AAHBCC
@V6Z2K:00058:00132
TACTGAGCTACACACACAGAAAGATTGGT
+
AABBCCCBBBCBBCDBCDCCCACCC@B<B
@V6Z2K:00061:00100
TACTGAGCTACACACACAGAAAGATTGGT
+
BA??BCCBBBBBBBBCCBBBB>BBB@B@B
@V6Z2K:00061:00120
ACGCTCGACATGCCCAGGTACAGGAG
+
AB>?@B@?@BB@=@:>><AABAB@C=
@V6Z2K:00064:00122
ATATCGCGAGGGTATGGAAGACTCTA
+
BB8<:CCCBBA=??>@<><@994437
@V6Z2K:00068:00126
ATCAGACACGGACACAGCAGAACAC
+
ABBBBB?B@@689>>9999995998
@V6Z2K:00070:00104
ACGCTCGACATGCCCAGGTACAGGAG
+
BC?@?BBA=9?99919959@CCJFEI
@V6Z2K:00072:00105
ATATCGCGAGGGTATGGAAGACTCTAT
+
B@BBA=9:44419>999<>AA@@?;;:
@V6Z2K:00074:00140
AGCACTGTAGCTGTCACTAGTTACTTGT
+
BBECBBBCCCCCCBBBBBCDB?AAB=??
@V6Z2K:00077:00113
ATCAGACACGGACACAGCAGAACA
+
BBB??@?A@>=>?99911111,11
@V6Z2K:00079:00101
CGTGTCTCTAGGCACAGGATTTGTGTAG
+
BCBBBACC::<ACCCCC@CCC@CBBCCA
@V6Z2K:00086:00142
ATCAGACACGGACACAGCAGAACAC
+
BBB???BBBA?B@;;9=??995999
@V6Z2K:00092:00121
TGATACGTCTCCTTCCTTAGTTACTTCA
+
AACCBBBCCCCCCACAA@@CC@CCC@BA
@V6Z2K:00096:00121
CGTGTCTCTAGGCACAGGATTTGTGTAG
+
BB@ABCBC:;<=@>@?@?@C@9?@@9<<
@V6Z2K:00050:00189
TCTCTATTGCGC
+
///--,,*,664
@V6Z2K:00051:00150
TACTGAGCTACACACACAGAAAGATTGGT
+
99<<BBBCB@@@;;<=>BCDD>BBC@B@?
@V6Z2K:00051:00169
ACGAGTGCGTTCCCCATGTCGTAGGTATC
+
BBB?BA;;445999,4999@AA;;8;BBA
@V6Z2K:00053:00182
TCTCTATGCGCTCCACATGTCTAAGGT
+
44449><;;BCCCBD<<<A@>9969<9
@V6Z2K:00055:00150
ATATCGCGAGGGTATGGAAGACTCTA
+
BABBBBCCBCD@A@AC?A>B@???@@
@V6Z2K:00056:00151
ACGCTCGACATGCCCAGGTACAGGAG
+
BB>@@B@?@CBA==<===@?@@C@FB
@V6Z2K:00058:00158
ACGAGTGCGTTCCCCATGTCGTAGGTAACTC
+
@CA:;<@>>@5999/9999B>=--+--*,,2
@V6Z2K:00059:00191
ATCAGACACGGACACAGCAGAACA
+
BDDBAAABBB69;;99:;111,11
@V6Z2K:00060:00152
ACGCTCGACATGCCCAGGTTACAGGAG
+
@@78>984444444-449:94//7,//
@V6Z2K:00068:00151
TGATACGTCTCCTTCCTTAGTTACTTCA
+
AADBCBBCCCC@BDCBC@ACD?AAC@DC
@V6Z2K:00068:00178
ATCAGACACGGACACAGCAGAACA
+
BABB:::CC@89;;9999999599
@V6Z2K:00075:00180
ACGAGTGCGTTCCCCATGTCGTAGGTACTC
+
?ABBCCC;?;2444/9@@@@CC@@>:;;<B
@V6Z2K:00079:00193
TCTCTATGCGCTCCACATGTCTAAGGT
+
C@AAADACCECCD?BAA@BBBAA?BA@
@V6Z2K:00084:00172
TCTCTATGCGCTCCACATGTCTAAGGT
+
B@AABCBCBBCCC@CAA>=AA@=?A>@
@V6Z2K:00088:00191
ACGAGTGCGTTCCCCATGTCGTAGGTACTC
+
ABCBBBB;;;2444/9999@A>>>;8989?
@V6Z2K:00091:00185
TGATACGTCTCCTTCCTTAGTTACTTCA
+
CCCBBBBDBBB===?=C=@CCACBB@BB
@V6Z2K:00092:00171
TGATACGTCTCCTTCCTTAGTTACTTCA
+
BBBBBBBDCBC?A?A?A?ADB=@@C@A?
@V6Z2K:00092:00177
TCTCTATGCGCTCCACATGTCTAAGGT
+
CCBCAAACBBBDD>AAABBBA?=;@=@
@V6Z2K:00059:00218
AGCACTGTAGCTGTCACTAGTTACTTG
+
B@99<=@@@@@AA<449999929>>59
@V6Z2K:00060:00204
ACGCTCGCTGCCCAGGTACAGGAG
+
@@CDBBA@>99979>?BBBBD@CB
@V6Z2K:00065:00215
TACTGAGCTACACACACAGAAAGATTGGT
+
??FACCECBBBBBBBADACBB?@@A@A@>
@V6Z2K:00065:00220
AGCACTGTAGCAGTCACTAGTTACTTGT
+
ABCCBBBAAACCECCCGABCC@ECHBFA
@V6Z2K:00067:00212
TCTCTATGCGCTCCACATGTCTAAGGT
+
99=A@@ACAAACH@AAAAAB@?>;><9
@V6Z2K:00067:00216
ATCAGACACGGACACAGCA
+
BACBBB@@@>;999991*(
@V6Z2K:00067:00248
ACGAGTGCGTTCCCATGTCGTAGTATC
+
9<@@@B@???244-9444448433443
@V6Z2K:00069:00217
TCTCTATGCGCTCCACATGTCTAAGGT
+
ABCB;:=A@@CBA>ACB=@A?CACFCB
@V6Z2K:00069:00230
ATATCGCGAGGTATGGAAGA
+
B?A@481111,/8/1,/,/4
@V6Z2K:00071:00233
ATATCGCGAGGGTATGGAAGACTCTAT
+
?@@@@@BA@@?<@BGCABCA<;;87>?
@V6Z2K:00074:00228
CGTGTCTCTAGGCACAGGATTTGTGTAG
+
AAAABBCC??@@BCCCC@CCC>CECBC;
@V6Z2K:00075:00244
ACGAGTGCGTTCCCATGTCGTA
+
9<BDCCC;992//+1///660/
@V6Z2K:00078:00236
TAGTATCAGCCTCGCCATGACGAAGGTATTCC
+
;<C@@@CBABABBAB?A;48>9969=999;>5
@V6Z2K:00081:00229
TACTGAGCTACACACACAGAAAGATTGGT
+
9948494A@@@BBABCCA@=:64495969
@V6Z2K:00081:00246
TGATACGTCTCCTTCCTTAGTTACTTCA
+
BBBABBBBBCD@ADCAB?BBC@??B@CB
@V6Z2K:00087:00202
CGTGTCTCTAGGCACAGGATTTGTGTAG
+
BBAACDCC@A@?BAAAC@BBB@BCBCCA
@V6Z2K:00092:00242
ATCAGACACGGACACAGCAGAACACA
+
BBBBBBABBB>?@98999?9959944
@V6Z2K:00097:00213
CGTGTCTCTAGGCACAGGATTTGTGTAG
+
BBBBBBCCAAABCCBBB@@@?<ACCCCB
@V6Z2K:00099:00242
CGTGTCTCTAGGCACAGGATTTGTGTAG
+
A<<<EDBC::<=BC@@B=99909@@AAA
@V6Z2K:00051:00286
TCTCTTTATTTGCGCTCCCCCCACATGTCTAAGGTACT
+
CBCBAA:?AA<@@@B999999)9@<99BB9111:<<11
@V6Z2K:00053:00276
TGATACGTCTCCTTCCTTAGTTACTTCA
+
B?BBB9:@CCC@DBE@A@?9849>??99
@V6Z2K:00060:00285
ACGCTCGACATGCCCCCCCCCCCCCCCCCCCCAGGTACAGGAGAC
+
;=;99;;ABBCBBBBAACAA=========BB"BC@BAB:;8:CA@
@V6Z2K:00064:00280
TGATACGTCTCCTTCCTTAGTTTACTTCA
+
B@BBB?@ACCC@@<?5968>>>9>9959@
@V6Z2K:00066:00286
ATATCGCGAGGGGTATGGAAAGA
+
<AA;49>>9111+1A11-,,*,,
@V6Z2K:00067:00283
TGATTTACGTCTCCCCCCTTTTTTTTTTTTTTTTTTTTTTCCCCCTTTTTAGTTTTTTTTTTTT
+
::44419>999999999)9BBHCBAAAAAAAAAAA>>>>"D>>>+4444+34444444444444
@V6Z2K:00072:00294
TACTGAGCTACACACACAGAAAGATTTTTTGGTG
+
B9;;BDECBACCBC=::949909<<<<<<(1,10
@V6Z2K:00073:00287
TACTGAGCTACACACAACAGGAAAAGATTTGGGT
+
9444449489@>11--*-,,*,,,*,/88:?C@B
@V6Z2K:00084:00267
TTTTTTTTTTTTTTTTTTCCCCCCCCCTTTTTTTT
+
44444444444444444"4:::::::"44444444
@V6Z2K:00093:00282
TCTCTATTGCGGCTCCCA
+
44908--*,,,*//44-4
@V6Z2K:00050:00317
ATCAGACACGGACACAGCAGA
+
BBBB@?@@@=;89999111//
@V6Z2K:00053:00337
TCTCTATGCGCTCCACATGTCTAAGGT
+
BBBBBBABBBCABAAC?>@BBBB?C@C
@V6Z2K:00055:00326
AGCACTGTAGCTGTCACTAGTTACTTGT
+
ABBC::=CCCDCCCCBBBCBBBDCB>AA
@V6Z2K:00057:00316
ACGCTCGACATGCCAGTAC
+
11./66;9;:AB@:44/,,
@V6Z2K:00063:00336
ATCAGACACGGACACAGCA
+
BBBB@?@B@?;>>:;1*)(
@V6Z2K:00066:00313
AGCACTGTAGCTGTCACTAGTTACTTGT
+
BBBC::?ECCBAAACDCEBCB@?A=799
@V6Z2K:00073:00341
TTAGTATCAGCCTCGCCATGACGA
+
92444499A@C?@;44291/////
@V6Z2K:00074:00317
ATATCGCGAGGGTATGGAAGAC
+
B@ABB@@99::09BAB@C@BBC
@V6Z2K:00076:00333
AGCACTGTAGCTGTCACTAGACTTGT
+
BBBC::>FCBBBCCDBBBD>@94599
@V6Z2K:00088:00334
ATATCGCGAGGGTATGGAAGACTCT
+
AABC==8;44419C@@>A>AA@@>?
@V6Z2K:00090:00304
TCTCTATGCGCTCCACATGTCTAAGGT
+
BBBC@AADDDCCB@CCEBAAADFADBA
@V6Z2K:00098:00311
TCTCTATGCGCTCCACATGTCTAAGGT
+
BBCCBBBCCDDAA@CDBABAABB>B>B
@V6Z2K:00057:00363
TCTCTATGCGCTCCACATGTCTAAGGT
+
99>==AACBCCBC@BAAEBBB::6;?A
@V6Z2K:00060:00381
ATATCGCGAGGGTATGGAAGACTCTA
+
@ABBCBBCCED>AA@=;=<>99;;@>
@V6Z2K:00063:00351
AGCACTGTAGCTGTCACTAGTTACTTGT
+
@BCE::>DDCDBBBBA=ACDB@B?B@DC
@V6Z2K:00067:00359
TCTCTATGCGCTCCACATGTCTAAGGT
+
BBCBBB@AACCCC@ABBBBCB?=6:69
@V6Z2K:00069:00363
ATAGTCTCCCTTCCTT
+
433443348587878,
@V6Z2K:00071:00359
CGTGTCTCTAGGCACCAGGATTTGTGTAG
+
89>944;999951//,/7,//8+,,////
@V6Z2K:00093:00373
ACGAGTGCGTTCCCCATGTCGTAG
+
@@?@@@D@CC2444/944//////
@V6Z2K:00095:00382
ATATCGCGAGGGTATGGAAGACTC
+
BABCBBDCCCB?BBB?>=?A@@??
@V6Z2K:00096:00351
AGCACTGTAGCTGTCACTAGTTACTTGT
+
ABCFBCBCCCCB@BBBBBC@@@@@@@BB
@V6Z2K:00054:00432
ACGCTCGACATGCCCAGGTACAGGAG
+
BB@@@BAAABC99;7;=>A@AAC@CC
@V6Z2K:00056:00427
TACTGAGCTACACACACAGAAAGATTGGT
+
B@A?CDDCACBCCCBDCCAAA=ABC?BBB
@V6Z2K:00059:00421
TCTCTATGCGCTCCACATGTCTAAGG
+
94944949=>ABB>DB@;<<ADBBCB
@V6Z2K:00062:00448
ATATCGCGAGGGTATGGAAGAC
+
9;89>@ABBGDAA=:7+-+--,
@V6Z2K:00068:00415
AGCACTGTAGCTGTCACTAGTTACTTGT
+
@@CC<:@CCCCBBCCBBBCBBACCD>AA
@V6Z2K:00068:00416
TACTGAGCTACGACAACACAGAAAGATTGGTG
+
/1////64344444424444444-44:9;243
@V6Z2K:00078:00403
TAGTATCAGCCTCGCCATGACGAAGGTATTCCA
+
@BA9;;B==@BC@AA><<BBD;;8<<>>>;>59
@V6Z2K:00080:00444
TGATACGTCTCCTTCCTTAGTTACTTCA
+
BBA?@ABBADC?C?B@DCB??<@BB@BA
@V6Z2K:00081:00443
AGCACTGTAGCTGTCACTAGTTACTTGT
+
@ACCCECBBCCCBCBBBBCCB@CBB@@?
@V6Z2K:00082:00437
ATATCGCGAGGGTATGGAAGACTC
+
=??@;;<CCCC@;91@-1,11/..
@V6Z2K:00082:00441
TGATACGTCTCCTTCCTTAGTTACTTCA
+
9999899999><@=C>A@AAA=@@?599
@V6Z2K:00082:00448
TAGTTATCAGCCTCGCCATGACGAAGGTATTCC
+
80--*,,0228=?;;9;>99999964:;@C@C@
@V6Z2K:00087:00400
ATATCGCGAGGGTATGGAAGACTC
+
B8:;BBAAAA=<@=@A?A>A@A?B
@V6Z2K:00091:00445
ACGCTCGACATGCCCAGGTACAGGAG
+
BB8;:BBBBCC@@@<@==@@AACACD
@V6Z2K:00098:00421
ACGAGTGCGCCCATCTCATAG
+
11;;8:>::87+,******,,
@V6Z2K:00099:00418
AGCACTGTAGCTGTCACTAGTTACTTGT
+
BCBC;:>CCCBBBBCBBCCBB@DCC>AA
@V6Z2K:00053:00459
TACTGAGCTACACACACAGAAAGATTGGT
+
@ABBCCCCBBBBBCCCCCCCC@DCC@C@C
@V6Z2K:00084:00463
ATCAGACAAGGACACAGCAGAACACAC
+
:7;BAA@FAC>AA<99@>944244;43
@V6Z2K:00059:00505
TCTCTATGCTCCACATGTCTAAGGT
+
BBDDECCDBBB@CCDA=9:442969
@V6Z2K:00061:00543
TGATACGTCTCCTTCCTTAGTTACTTCA
+
9<C@@@BCBBC@B@C;98?9949@@>AA
@V6Z2K:00062:00512
AGCACTGTAGCTGTCACTAGTTTTTTTTTACTTTTTTTTGTG
+
@BBC;:=IDD:9<CEB=9?999999999"989998888$494
@V6Z2K:00063:00511
ATATCGCGAGGGTATGGAAGACTCTAT
+
BB>@>@>?9998<BCCCGDDCBBBBB?
@V6Z2K:00065:00514
TCTCTATGCGCTCCACATGTCTAAAGGTA
+
AAAB@;99DBABA@CC;;9?@911,1-1/
@V6Z2K:00075:00522
TCTCTATGCGCTCCACATGTCTAAGGT
+
@@@@ACA@ACCCC?AA?99>>995969
@V6Z2K:00082:00520
ATATCGCGAGGATATGGAAGACTCT
+
BBBBBBBBBA@DA@@@@C@D@@?CC
@V6Z2K:00082:00535
TCTCTATGCGCTCCACATGTCTAAGGT
+
CCCCA@ADCCC@@>ACCCCBBDCAEA=
@V6Z2K:00093:00537
TTGATACGTCTCCTTCCTTAGTTACTTCA
+
/,/669A<D:CCBDBB=D?BBA@;;959@
@V6Z2K:00098:00545
ACGCTCGACATGCCCAGGTACAGGAG
+
@C>@?B??AAAABB@BC@A;<<@=?B
@V6Z2K:00057:00570
TGATACGTCTCCTTCCTTAGTTACTTCA
+
;9844899499595959>??@@BAA=@F
@V6Z2K:00059:00566
ATATCGCGAGGTAT
+
9:@?8@<>11,17:
@V6Z2K:00063:00583
TCTCTATGCGCTCCACATGTCTAA
+
:<BCCDDA>?@9929?9849///,
@V6Z2K:00065:00564
ATCAGACACGGACACAGCA
+
BACB9;7?4949=99911-
@V6Z2K:00066:00572
CGTGTCTCTAGGCACAGGATTTGTGTAG
+
G<<@IBCCFCC?BBA>>;99919@A?99
@V6Z2K:00072:00581
TAGTATCAGCCTCCCATGACGAAGGTATTCC
+
BA@;>;BDACDAAA>ACBB999292//1,/,
@V6Z2K:00076:00568
TAGTATCAGCCTCGCCATGACGAAAGTATTCC
+
CBCA@ACCAA=@;;;@CBCCBABA>B@??7;:
@V6Z2K:00087:00552
TACTGAGCTACACACACAGAAAGATTGGT
+
AAAAACCBBBBDCCCCCB??B<>?@>@<:
@V6Z2K:00087:00573
TGATACGTCTCCTTCCTTAGTTACTT
+
==@BBBAA>44596924834424442
@V6Z2K:00053:00617
TTGATTTTTTTTTTTACCGTCCTCCCCCCCCCCTTTCCCCCCCCCCCTTTAGTTACCTTCCAG
+
4248;>?CC>>=88"//,///,4444444444"4;:CDBBB>BDDD"::-34/688,/,/7/1
@V6Z2K:00058:00646
TTACCCCCCCCCCCTTTGAGCCTACCACCACCACCAGAAAGATTGGTGCCTG
+
4248999999999"44-4//,****)**),878BAAABB898?596988573
@V6Z2K:00074:00624
TAGTATCCAGCCCCCCCCCTCCGCCCCATGACCGAAGGTATTTTCCCATCCCCACCCCCCCCC
+
1,/1///,//////////"4;244==6=?BCA?BB59699999-9>:C9999,4;;;@BBBB@
@V6Z2K:00082:00626
ATATCCGCCGAGGTATGGAAGACTCTATA
+
BCB::99928=B?CDCC>A?ACCBBAB94
@V6Z2K:00091:00646
TAGTATCAGCCTCCCCCATGACGAAGGTATTCC
+
CCDBBBDC>@<99999+4:;49996424449=9
@V6Z2K:00056:00673
CGTGTCTCTAGGCACAGGATTTTGTGTAG
+
?===??=:111-/6889549>>4?999?9
@V6Z2K:00058:00699
GTTTCCTTCCTTTTAATTTGGGCCGGGCCT
+
294-49:89;>>>4>;>95>>5<---+-+-
@V6Z2K:00059:00658
ACGCTCGACATGCCCCAGGTACAGGAG
+
BBA999?>@CB@@@>4>?;>999969@
@V6Z2K:00060:00696
ATTTTTTTTTTTTTTTTATCACGAGGGTATGGAAGACTCTAT
+
9888888888888888"89BBBC?==<@@@A=??==994>>>
@V6Z2K:00061:00673
TACTGAGCTACACACCACGAGAAAGAGTTGGT
+
494994443444444244////6+////77,/
@V6Z2K:00061:00693
ACGAGTGCGTTCCCCACTGTCGTA
+
49884444442/880////////4
@V6Z2K:00062:00680
TGTACGTCTCCTTCCTTAGTTACTTCA
+
BBBCCD@@BG@CBC@CBBA@=@CC@CC
@V6Z2K:00065:00652
TCTCTATGCGCTCCACATGTCTAAGGT
+
ABCC:;<BABBBB?BA@@CBBAA>A=@
@V6Z2K:00067:00650
TCTCTATGCGCTCCACATGTCTAAGGT
+
BBCCA@ACCCCCC@BAAADCB==;@;?
@V6Z2K:00083:00666
TAGTATCAGCCTCGCCATGACGAAAGGTATTCC
+
>77///6///,11//,//444444-42444242
@V6Z2K:00083:00677
ATCAGACACGGACACAGCAGAACACAC
+
9>>99;?>@A:;;@@9991<<-11///
@V6Z2K:00083:00678
TGATACGTCTCCTTCCTTAATT
+
;<;91>@11-,**)*)*)*)*)
@V6Z2K:00085:00678
TCTCTATGCGCTCCACATGTCTAAGGT
+
>@ABBCCC@@AEHBCAABBCCBB=?;@
@V6Z2K:00086:00653
TCTCTATGCGCTCCACATGTCTAAGGT
+
>944?>99<<<@ACCDBCB99442959
@V6Z2K:00087:00688
ATCAGACACGGGACA
+
43;>>@?99990941
@V6Z2K:00090:00698
ACGAGTGCGTTCCCCATGTCGTAGGTATC
+
@A7:;<@>@A5999/9999B@@9948944
@V6Z2K:00093:00652
ACGCTCGACATGCCCAGGTACAGGAG
+
;A:;;B@AADCCCC@DD=@==9959A
@V6Z2K:00096:00663
TACTGAGCTACACACACAGAAAGATTGGT
+
@9=<CCFDCBBBBB?:;;4//+111,.,.
@V6Z2K:00096:00693
TCTCTATTGCGCTCCACATGTCTAAGGT
+
,,,*+11,//699?@BBA;<9>?<-1-1
@V6Z2K:00097:00652
CGTGTCTCTAGGCACAGGATTTTGTGTAGA
+
<=BCBBA?=4959?>9969999,9@@@4<<
@V6Z2K:00051:00707
ACGAGTGCGTTCCCCATGTCGTAGGTACTC
+
ABAA;99>9959@@/9<99A@@@@<8<;@A
@V6Z2K:00054:00721
ACGAGTGCGTTCCCCATGTCGTAGGTACTCATC
+
BBABA@@@>@5999/9999@A998<8;9;@?@?
@V6Z2K:00057:00716
TCTCTATGCGCTCCACAAGTCTAAGGTACTG
+
B@AAAAACCCDCC=AAC@CCC@@=@?AABCC
@V6Z2K:00058:00742
CGTGTCTCTAGGCACAGGATTTGTGTAG
+
BB?ABCEDA@A@CC@@C<994-9AE@AB
@V6Z2K:00060:00732
CGTGTCTCTAGGCACAGGATTTGTGTAG
+
BBAAACCFAAA@BBBBB>BBB>BDFCCB
@V6Z2K:00063:00728
ATCAGACACGGACACAGCAGAACA
+
C>>=9;8>>@5;;A@999999599
@V6Z2K:00064:00747
TCTCTATGCGCTCCACATGTCTAAGGT
+
@@DEGBACBCCBCADCC:;<CCDAEAC
@V6Z2K:00072:00708
ATCAGACACGGACACAGCAGAACACA
+
BCBB99<AAB8;;CA<9<A9<:>>>>
@V6Z2K:00072:00740
TGATACGTCTCCTTCCTTAGTTACTTCA
+
BBBAAAAAACC@CAD@D@BBB?BBC@BC
@V6Z2K:00074:00704
TGATACGTCTCCTTCCTTAGTTACTTCA
+
@BBBBB::>BB@BDH@C@A@@<@BB?AB
@V6Z2K:00074:00714
CGTGTCTCTAGGCACAGGATTTGTGTAG
+
CB?@ACDFD@@ACB@9>=99909BA@@;
@V6Z2K:00077:00720
ATCAGACACGGACACAGCAGAACAC
+
BAABAA;A;:899B@9999995999
@V6Z2K:00078:00709
ATATCGCGAGGGTATGGAAGACTC
+
BBB?889999909>>@<A=@@=@B
@V6Z2K:00079:00739
TGATACGTCTCCTTCCTTAGTTACTTCA
+
AA@==>>444924242928487@AA<=@
@V6Z2K:00079:00741
CGTGTCTCTAGGCACAGGATTTTTGTGTAG
+
BB@?@CCCBBB@CBA>?<99444-9CBCCC
@V6Z2K:00085:00731
AGCACTGTAGCTGTCACTAGTTACTTGT
+
ABBB@?ABBBBCCCB@BAABA@CBB9<>
@V6Z2K:00085:00742
AGCACTGTAGCTGTCACTAGTTACTTGT
+
@?CC<::@@@@BDBCCBBCB@@CCC:>?
@V6Z2K:00086:00736
TACTGAGCTACACACACAGAAAGATTGGT
+
;AAABABC<<?AACCCCDCCC>BBC;<:<
@V6Z2K:00086:00737
ATCAGACACGGACACAGCAGAACACA
+
@BB;993;4424476///6667:999
@V6Z2K:00088:00703
TGATACGTCTCCTTCCTTAGTTACTTCA
+
BBBBBD@AACC@CBDAC?ABB=@@C@BC
@V6Z2K:00051:00771
TAGTATCAGCCTCGCCATGACGAAGGTATTCC
+
;<DBCCCDAA>BA@B=@>>??997<=@:B=@;
@V6Z2K:00053:00751
ACGAGTGCGTTCCCCATGTCGTAGGTACTC
+
BB>>ABBBBB>BCC:E@@@BBBBCAA9<<C
@V6Z2K:00056:00759
ATATCGCGAGGGTATGGAAG
+
9?@@@?C?9941999961,1
@V6Z2K:00059:00791
TAGTATCAGCCTCGCCATGACGAAGGTATTCC
+
99>?@AA<<;D999<59?B>@ABBDDBBB=<6
@V6Z2K:00062:00774
TCTCTATGCGCTCCACATGTCTAAGGT
+
4444ABAAABBDD@ECEC@==GC@A=A
@V6Z2K:00067:00780
TAGTATCAGCCTCGCCATGACGAAGGTATTCC
+
9<C@?AC>A=ABC;:;<BC?@;:7<?@@B=A=
@V6Z2K:00070:00782
ATCAGACACGGACACAGCAGACACAC
+
4>?99;>>>@9;;AAA<<<11111:6
@V6Z2K:00081:00798
TCTCTATGCGCTCCACATGTCTAAGGT
+
49=ABAACCNCBC@CB=@;<<AACAAC
@V6Z2K:00083:00771
ATCAGACACGGACACAGCAGAACACAC
+
@BCBBB@@9949999999999244444
@V6Z2K:00050:00815
ATATCGCGAGGGTATGGAAGACTCTA
+
BBBBBBCCCEE@:;;C7;5;AA?B@B
@V6Z2K:00052:00801
ATATCGCGAGGGTATGGAAGACTCTA
+
?CB@@@C@AAD@A@AD?B?BB@????
@V6Z2K:00052:00829
ATATCGCGAGGGTATGGAAGACTCTAT
+
?A?@?C@@=C?<?=@C@C@B@@???>;
@V6Z2K:00054:00840
TAGTATCAGCCTCGCCATGACGAAGGTATTCC
+
9;B@@?BA9<8;@@A>BAA@@9969?999=?5
@V6Z2K:00055:00832
ACGAGTGCGTTCCCCATGTCGTAGGTACTC
+
BBBBBBC>::2444/9999BCBA@=:;;<C
@V6Z2K:00055:00842
TCTCTATGCGCTCCACATGTCTAAGAT
+
889@B@ACCCCCC>A<<;BB<:;,)((
@V6Z2K:00056:00820
AGCACTGTAGCTGTCACTAGTTACTTGT
+
ABBB;9;A@@>ABBBA>>:=<>@AA8;<
@V6Z2K:00057:00837
ATCAGACACGGACACAGCAGAACA
+
@>>>9;;BCA=@@@@999999599
@V6Z2K:00066:00833
AGCACTGTAGCTGTCACTAGTTACTTGTG
+
9;<>494444444444B>??B5111-//6
@V6Z2K:00067:00824
CGTGTCTCTAGGCACAGGATTTGTGTAG
+
BBCCCCCC@@A?BBCDC@BBC?DCCBA=
@V6Z2K:00071:00822
TCTCTATGCGCTCCACATGTCTAAGGT
+
BBCC::@ECCB;;7:AA@BBCDD?B@A
@V6Z2K:00078:00841
TGTGTCTCTAGGCACAGG
+
9949444////,/06//,
@V6Z2K:00078:00843
TAGTATCAGCCTCGCCATGACGAAGGTATTCC
+
<;C<;<DBDBACBBC@B?==A@C=@A<<>@B>
@V6Z2K:00083:00807
TCTCTATGCGCTCCACATGTCTAAGGT
+
BBCDADABGHECC<<@>=CHHAA?AB<
@V6Z2K:00090:00828
ATCAGACACGGACACAGCAGAACACA
+
8?A@<<;;;@494>>99999959999
@V6Z2K:00091:00838
ATATCGCGAGGGTATGGAAGACTCTA
+
B?@@C?C44991999>;>;@>=>B88
@V6Z2K:00059:00853
TGATACGTCTCCTTCCTTAGTTACTTCA
+
@ABBBABCDDC@C@D@D?BBB>??B@BC
@V6Z2K:00062:00862
ACGAGTGCGTTCCCATGTCGTAGGTACTC
+
CCABBB?;;;244-9999BA@>A>:;<=C
@V6Z2K:00064:00857
TCTCTATGCGCTCCACATGTCTAAGGT
+
BBCCCDABBBEHH>A@BBBBBAA>B=A
@V6Z2K:00067:00873
TAGTATCAGCCTCGCCATGACGAAGGTATTCC
+
;<B<<<KACA?BCBBBBBBAA;;6<D@>AAB=
@V6Z2K:00067:00878
CGTGTCTCTAGGCACAGGATTTTTTTTGTGTAG
+
BBBBCCCC@@A@CB@>@<99999999$999?@B
@V6Z2K:00068:00884
ATCAGACACGGACACAGCAGAAC
+
;CCBBAABB?79;@>>:;111,/
@V6Z2K:00069:00889
AGCACTGTAGCTGTCACTAGTTACTTGT
+
;;AA;<;CCB48444>?>@BB5989244
@V6Z2K:00074:00892
ATATCGCGAGGGTATGGAAGAC
+
?>>@???99990994?@D@C99
@V6Z2K:00081:00881
CGTGTCTCTAGGCACAGGATTTGTGTAG
+
ABCCDCCCAABACBBBB?994-449>A@
@V6Z2K:00081:00892
ACGAGTGCGTTCCCATGTCGTAGGTACTC
+
BB??ABAC=924409999?>;10,01//:
@V6Z2K:00083:00883
TAGTATCAGCCTCGCCATGACGAAGGTATTCC
+
99>994===FBC99<=@@@AA;;59E999692
@V6Z2K:00085:00867
TCTCTATGCGCTCCACATGTCTAAGGT
+
9999BGBBDCCCC@BBDBC<=@DBCB<
@V6Z2K:00086:00873
AGCACTGTAGCTGTCACTAGTTACTTGT
+
<BCFBABBBBCBBCBBCCCB@?BBB>BB
@V6Z2K:00092:00883
TGATACGTCTCCTTCCTTAGTTACTTCA
+
BBCBCBBCBCC?A?A@C?BCC@BBB@BB
@V6Z2K:00096:00870
CGTGTCTCTAGGCACAGGATTTGTGTAG
+
@@AABCFFA@@>@CCCC@BBA=A??AB@
@V6Z2K:00079:00908
TACTGAGCTACACACACAGAAAGATTGGT
+
89@BAEFCBBDBAAADCCCCC>@@@=@=@
@V6Z2K:00086:00919
ATATCGCGAGGGTATGGAAGAC
+
?999;99@9991991<:;,///
@V6Z2K:00088:00927
AGCACTGTAGCTGTCACTAGTTACT
+
CCBC;:>BBBCCCCCC=?A;;59A@
@V6Z2K:00089:00920
TGATACGTCTCCTTCCTTAGTTACTTCA
+
AA@??@<>?ECADAC==;7>>;@ABABC
@V6Z2K:00092:00920
ATATCGCGAGGGTATGGAAGAC
+
B??@BCB@@AC@::<C?B>A<;
@V6Z2K:00093:00920
ACGAGTGCGTTCCCCATGTCGTAGGTACTC
+
CBBBA?@@;959@@/999<AAA@A>;<9<C
@V6Z2K:00107:00033
CGTGTCTCTAGGCACAGGATTTGTGTAG
+
CBBBCCCD::<ABB;9<89998<ADCE=
@V6Z2K:00111:00047
AGCACTGTAGCTGTCACTAGTTACTTGT
+
AABBCBBCCCCCCCHCBBCAA6<;A;@@
@V6Z2K:00114:00017
ACGAGTGCGTGGTACTC
+
=@?@@>>@999:999B>
@V6Z2K:00114:00029
ATATCGCGAGGGTATGGAAGACTCTAT
+
BBBABEBC@AA<=99>7;7;AA@@AB:
@V6Z2K:00116:00009
TAGTATCAGCCTCGCCATGACGAAGGTATTCC
+
@@C@AADBBA?@;<<=@>>>>9969<99/,1,
@V6Z2K:00117:00026
TACTGAGCTACACACACAGAAAGATTGGT
+
;9<CCCIDAA99;;;BACABA>AAB?B?B
@V6Z2K:00121:00028
TCTCTATGCGCTCCACATGTCTAAGGT
+
CBBBA@ACCCCCC?C@@?B@@==;@;9
@V6Z2K:00122:00018
CGTGTCTCTAGGCACAGGATTTGTGTAG
+
BBA@ABCC??@@BBA@@>;9;6<CBBCA
@V6Z2K:00122:00025
AGCACTGTAGCTGTCACTAGTTACTTGT
+
@@CCAACACCCCBEC@AAF@@ACCC9<<
@V6Z2K:00127:00031
ACGCTCGACATGCCCAGGTACAGGAG
+
A@9;9BBBBCCCCC>BB@BBBEC@CC
@V6Z2K:00128:00032
ATCAGACACGGACACAGCAGAAC
+
BBBB@@>??=699=>99999954
@V6Z2K:00133:00009
CGTGTCTCTAGGCACAGGATTTGTGTAG
+
CBA@ADCC::<?BB@BB?;<;6;C@AA=
@V6Z2K:00133:00043
TAGTATCAGCCTCGCCATGACGAAGGTATTCC
+
;;B<;<CCCA=@@@@>BBACCA@=ACA@AAC=
@V6Z2K:00142:00034
TGATACGTCTCCTTCCTTAGTTACTTCA
+
BBDCBBBCCCC@D@C@DBABC@CEC@CC
@V6Z2K:00142:00042
CGTGTCTCTAGGCACAGGATTTGTGTAG
+
BB?>@DDC::<?BB@>@<99909AE@A<
@V6Z2K:00143:00012
TCTCTATGCGCTCCACATGTCTAAGGT
+
@@AACDCBBCDCD>AAC@@@B@@=@=@
@V6Z2K:00144:00008
TGATACGTCTCCTTCCTTAGTTACTTCA
+
CCBCCCAABBB@B@B@B@?AA@BBC@BA
@V6Z2K:00144:00023
TAGTATCAGCCTCGCCATGACGAAGGTATTCC
+
9;BBC@?=9929949?CA?@@;959@999>@5
@V6Z2K:00146:00035
AGCACTGTAGCTGTCACTAGTTACTTGT
+
BACBB<=>AADBCCCBBBCBC@BBC:=<
@V6Z2K:00149:00026
TCTCTATGCGCTCCACATGTCTAAGGT
+
4499==CCCCBBC?BBCB;9;<959@9
@V6Z2K:00100:00080
AGCACTGTAACTGTCACTAGTTACTTGT
+
948899449548899@;;<DC>ABC;<<
@V6Z2K:00100:00096
CGTGTCTCTAGGCACAGGATTTGTGTAG
+
CBDBCCCC::<?AB>>>;99909AA?>9
@V6Z2K:00102:00076
AGCACTGTAGCTGTCACTAGTTACTTG
+
BBB?@<>=<<A@ACG@AACFC@CBB?B
@V6Z2K:00105:00090
CGTGTCTCTAGGCACAGGATTTGTGTAG
+
BCAAACCD<<=@CA@ADDCFB@CCC@A=
@V6Z2K:00112:00082
ATCAGACACGGACACAGCAGAACAC
+
?83948344;24444444;99894/
@V6Z2K:00113:00052
TACTGAGCTACACACACAGAAAGATTGGT
+
99<DCCCB?@@@ACAACCCDDB;;<BC?@
@V6Z2K:00125:00055
ATATCGCGAGGGTATGGAAGACTCT
+
BAA?=@A@@@=<@??B7;7<AA@C@
@V6Z2K:00130:00065
ATATCGCGAGGGTATGGAAGACTCTA
+
@B@B?@A94991999@;@<A@?>@;;
@V6Z2K:00133:00094
TCTCTATGCGCTCCACATGTCTAAGGT
+
@@CDDCCBBCCCB8999999>995489
@V6Z2K:00142:00092
TCTCTATGCGCTCCACATGTCTAAGGT
+
@@ABCCCCBCCDC=?AA;;<B@A@ABC
@V6Z2K:00144:00067
CGTGTCTCTAGGCACAGGATTTGTGTAG
+
BBBBCCCCAAADCCB@@599919D>@=;
@V6Z2K:00144:00075
CGTGTCTCTAGGCACAGGATTTGTGTAG
+
BBBCDCCB@?@BCCBBB=;<;79@@AD>
@V6Z2K:00106:00114
ATCAGACACGGACACAGCAGAAC
+
;BBF998>994989>9111//,/
@V6Z2K:00108:00115
TAGTATCAGCCTCGCCATGACGAAGGTATTCC
+
;;B<<<CDAAA@BBB@CCCBDBA?A@;9;=@8
@V6Z2K:00110:00116
CGTGTCTCTAGGCACAGGATTTGTGTAG
+
9BCCCCCCAABBCFDCC=AAHBCDDCC;
@V6Z2K:00112:00106
ATATCGCGAGGGTATGGAAGACTCTA
+
AB??@@B<<<CB;;=B=@<@999A<8
@V6Z2K:00112:00122
ACGAGTGCGTTCCCCATGTCGTAGGTACTC
+
AAGCBBB;895999/9999AA<11-01/18
@V6Z2K:00113:00135
ACGCTCGACATGCCCAGGTACAGGAG
+
==:;;BBABCB@@@<@A=B@@@C@B;
@V6Z2K:00115:00138
ATCAGACACGGACACAGCAGAACA
+
ABBBAA<==8<=>>>911111,//
@V6Z2K:00121:00138
TGATACGTCTCCTTCCTTAGTTACTTCA
+
BBBAABCCB>>898?696899544959B
@V6Z2K:00123:00133
AGCACTGTAGCTGTCACTAGTTACTTGT
+
BCCC?@BBBBBCAAACDBCBB?ABB;<<
@V6Z2K:00123:00142
TAGTATCAGCCTCGCCATGACGAAGGTATTCC
+
;;D<;<D>><?BCCC>B@>>@9959?999;>5
@V6Z2K:00126:00140
AGCACTGTAGCTGTCACTAGTTACTTGT
+
<CCC?@DDCCCDBCBAACBDC@CBD:<<
@V6Z2K:00127:00117
ATCAGACACGGACACAGCAGAACA
+
BCBA;<;AA@69999999A99599
@V6Z2K:00128:00110
CGTGTCTCTAGGCACAGGATTTGTGTAG
+
BCCBA@99994249::B@;9;19999>9
@V6Z2K:00129:00146
TACTGAGCTACACACACAGAAAGATTGGTG
+
8;<<EEFDBB@>@@999@99918@@6;9;C
@V6Z2K:00134:00129
ATCAGACACGGACACAGCAGAACAC
+
@B?84<788;284;;9??A995999
@V6Z2K:00136:00108
TACTGAGCTACACACACAGAAAGATTGGT
+
99;CDCCC>>:;<BABCCA@@<@BB@C@B
@V6Z2K:00136:00116
TAGTATCAGCCTCGCCATGACGAAGGTATTCC
+
;<C;;<D<=<B@@;<89>>8999642444892
@V6Z2K:00145:00123
TCTCTATGCGCTCCACATGTCTAAGGT
+
@@AACCCCCCCCD?BB<;<<@@A>B@C
@V6Z2K:00147:00113
AGCACTGTAGCTGTCACTAGTTACTTGT
+
?@B?BACACCDCCECCCCBD@<?98599
@V6Z2K:00106:00187
TGATACGTCTCCTTCCTTAGTTACTTCA
+
CCBBBBBCCBB==;=7;8:AB=@AC@CC
@V6Z2K:00106:00188
ACGAGTGCGTTCCCCATGTCGTAGGTACTC
+
@@;;@@@?A@;@??4>9999<2;;::2/1;
@V6Z2K:00107:00160
ATATCGCGAGGGTATGGAAGACTCTAT
+
@:9<@@BB@BA<==>B7;7<@>>>??@
@V6Z2K:00108:00198
TACTGAGCTACACACACAGAAAGATTGGT
+
??ABCCCCBB?@?A:;<BBCC?CCC@B@@
@V6Z2K:00109:00188
AGCACTGTAGCTGTCACTAGTTACTTGT
+
ACCCBDDBBBCCCCBBBBCCCCBBB:<<
@V6Z2K:00110:00165
TACTGAGCTACACACACAGAAAGATTGGT
+
=>AAAAACBB@@ACCCCCBBB=BCC@B@A
@V6Z2K:00111:00162
ATATCGCGAGGGTATGGAAGACTCT
+
BBAAB?=;44409@>>;@=@>?<88
@V6Z2K:00112:00187
TAGTATCAGCCTCGCCATGACGAAGGTATTCC
+
<;C;;<CC@C@@BBB>A@@AA;95<@<9<AA6
@V6Z2K:00116:00163
CGTGTCTCTAGGCACAGGATTTGTGTAG
+
AAAAADCCCCC=A@BBC=AACBAAACDD
@V6Z2K:00116:00197
TCTCTATGCGCTCCACATGTCTAAGGT
+
BBBBA@ACBBBDF@AABBBBB?=;@>;
@V6Z2K:00122:00193
ACGAGTGCGTTCCCCATGTCGTAGGTACTC
+
BCA::<B@>@5999/9999CC=/.,01//8
@V6Z2K:00128:00166
TACTGAGCTACACACACAGAAAGATTGGT
+
448::;BA@@@@<;<@ADAAB<<<;>CCA
@V6Z2K:00135:00155
TACTGAGCTACACACACAGAAAGATTGGT
+
;:AACCCC@?@BCECCDCCBBBBBB?BAB
@V6Z2K:00136:00179
ATCAGACACGGACACAGCAGAACACAC
+
BBCB@?>ABC=?@@@@@@A==59999>
@V6Z2K:00138:00185
ATATCGCGAGGGTATGGAAGACTCTATA
+
@@@A@ACCBB@:;999<><>>>><381<
@V6Z2K:00139:00192
TCTCTATGCGCTCCACATGTCTAAGGT
+
449;<<<CCCCCB;:<@@@@E<<;=AA
@V6Z2K:00148:00184
CGTGTCTCTAGGCACAGGATTTGTGTAG
+
B===ED>=>DEECBB=C?99909??A@@
@V6Z2K:00149:00163
ATCAGACACGGACACAGCAGAACACA
+
BBBB::;BBB8;;A@99999959999
@V6Z2K:00110:00249
TAGTATCAGCCTCGCCATGACGAAGGTATTCC
+
@?C@?ACAAAC@@@A=@@@AB;:9=B@@@AA5
@V6Z2K:00111:00237
AGCACTGTAGCTGTCACTAGTTACTTGT
+
BCCC@@DECCDBBBBBAAACC@BBB8;;
@V6Z2K:00111:00241
ATCAGACACGGACACAACAGAACACAC
+
BBB??@?AA@7;<BBB@CC@@=@@BBB
@V6Z2K:00113:00235
CGTGTCTCTAAGCACAGGATTTGTGTAG
+
AFAAACCFA@>DDBB?@?9996<ACCDC
@V6Z2K:00119:00202
TGATACGTCTCCTTCCTTAGTTACTTCA
+
BBBABBBBBBC@C@C@C@ABB?EBC@DC
@V6Z2K:00121:00226
CGTGTCTCTAGGCACAGGATTTGTGTAGA
+
CBCBDGBB<;<@A=9111//85///6877
@V6Z2K:00121:00243
ATCAGACACGGACACAGCAGAACACAC
+
BCD99;?>>>;>>?>>>>>9969@@@A
@V6Z2K:00122:00249
TACTGAGCTACACACACAGAAAGATTGGT
+
BABBCDFCBBBBBCBBB@9996;CA@C@B
@V6Z2K:00126:00242
AGCACTGTAGCTGTCACTAGTTACTTGT
+
<BBBD;=>AADCDCDBBBAAA<>@@54;
@V6Z2K:00128:00202
TGATACGTCTCCTTCCTTAGTTACTTCA
+
??BBBB9:=DCAD?C@DBAA?@BBC@EB
@V6Z2K:00136:00241
ACGAGTGCGTTCCCCATGTCGTAGGTACTC
+
BBBABBBA;;2444/9999BCAAA>:;;;A
@V6Z2K:00137:00208
TAGTATCAGCCTCCCCATGACGAAGGTATTCC
+
<=D@>>ECED?BCCC79;@9999549999495
@V6Z2K:00137:00216
ACGCTCGACATGCCCAGGTACAGGAG
+
B@>?@?>=BB@===:988;BBACCAA
@V6Z2K:00137:00245
ATATCGCGAGGGTATGGAAGACTCTAT
+
@@@@BBCCBC>:999959<>=8==;76
@V6Z2K:00138:00207
TGATACGTCTCTTTCCTTAGTTACTTCA
+
BBBA?BCC@@9::7;@B@BCC@CBC?CC
@V6Z2K:00138:00215
TCTCTATGCGCTCCACATGTCTAAACTG
+
4499A@ACBDCAA@ABA@9;9?>9599:
@V6Z2K:00139:00209
ACGCTCGACATGCCCAGGTACAGGAG
+
ABABBB@@ABCA@A<@@=BCCCC@CB
@V6Z2K:00139:00230
CGTGTCTCTAGGCACAGGATTTGTGTAG
+
BBBBCCCD::<@CCCCC@CEC>BCB@@A
@V6Z2K:00141:00210
TACTGAACACACAGAAAGATTGGTGC
+
4489442444444444-4;;242444
@V6Z2K:00144:00212
TGATACGTCTCCTTCCTTAGTTACTTCA
+
ABB@?@AAABB@C@D@C@BAA?BBB@CB
@V6Z2K:00144:00225
ACGAGTGGCGTTCCCCATGTCGTAGGTACTC
+
ABB@AAC?=>A5999/9>>>AC@@??;;<<C
@V6Z2K:00100:00299
TCTCTATGCGCTCCACATGTCTAGGT
+
CCCCCA@AADCCC>A@CBCCCBCB@?
@V6Z2K:00101:00257
TACTGAGCTACACACACAGAAAGATTGGT
+
?9><CCCCCBCCCC@@ACBBB>BBB?BAC
@V6Z2K:00101:00264
TAGTATCAGCCTCGCCATGACGAAGGTATTCC
+
@@CBABE=<=CBB@@=@@@@BBA=A@<9<?A8
@V6Z2K:00102:00272
ATCAGACACGGACACAGCAGAC
+
BBBB::;BBA<@@>>9118--,
@V6Z2K:00106:00294
TCTCTATGCGCTCCACATGTCTAAGGT
+
4499>?94;<;>@>@<<8>AA??<@?9
@V6Z2K:00116:00282
TAGTATCAGCCTCGCCATGACGAAGGTATTCC
+
4:A@@>@A@A@@ABC;;;BB@9969=999=@5
@V6Z2K:00127:00268
ATCAGACACGGACACAGCAGAACACAC
+
9>@A;<;@AD?CBDHA>AA9959999>
@V6Z2K:00128:00256
TAGTATCAGCCTCGCCATGACGAAGGTATTCC
+
;;C<;<CGACAABBCDBBBBB??;A?@AAAAA
@V6Z2K:00129:00251
TGATACGTCTCCTTCCTTAGTTACTTCA
+
BCBAAABCB@@697:=@?@CC?C@@>?E
@V6Z2K:00133:00271
ACGAGTGCGTTCCCATGTCGTAGGTACTC
+
BBAAB?@>@?59909999>A?9958999A
@V6Z2K:00134:00271
ACGAGTGCGTTCCCCATGTCGTAGGTACTC
+
BBB@AAB;;;2444/9999>@@@B?@<<=D
@V6Z2K:00135:00256
AGCACTGTAGCTGTCACTAGTTACTTGT
+
CCBDBBBCCCBCCCBBBBBBB@BBB?AB
@V6Z2K:00135:00260
TCTCTATGCGCTCCACATGTCTAAGGT
+
@@BBA@ABCFCCCACCCBBCCCB@B@;
@V6Z2K:00135:00270
ATCAGACACGGACACAGCAGAA
+
BBBBBB@?B?<4999911-,,*
@V6Z2K:00135:00293
AGCACTGTAGCTGTCACTAGTTACTTGT
+
994;;B<<<<A?@DDGCCCAB@BCC@CA
@V6Z2K:00137:00283
TCTCTATGCGCTCCACATGTCTAAGGT
+
8444499??@999544449:?FA5959
@V6Z2K:00142:00267
CGTGTCTCTAGGCACAGGATTTGTGTAG
+
BBBBBDCDAAA?BBBDC@CCBAEBBCBD
@V6Z2K:00142:00293
TACTGAGCTACACACACAGAAAGATTGGT
+
BABBBCECBB???BDCCCBA==B999;CC
@V6Z2K:00102:00301
TCTCTATGCGCTCCACATGTCTAAGGT
+
BBCCAA@CCCCCBEDABBBDBCC@C@@
@V6Z2K:00105:00318
TACTGAGCTACACACACAGAAAGATTGGT
+
BB@@ACDCBBBBB?@ACB9496;;9@C@C
@V6Z2K:00106:00347
TCTCTATGCGCTCCACATGTCTAAGGT
+
BBCCADACCCDBB@CBCCCBBBC@CAA
@V6Z2K:00114:00311
ATCAGACACGGACACAGCAGAACA
+
BBCA99:A@><@>89999999544
@V6Z2K:00121:00301
CGTGTCTCTAGGCACAGGATTTGTGTAG
+
BBBBCCCCDCC@CBBBDBCCB=CDDCBA
@V6Z2K:00125:00306
TAGTATCAGCCTCGCCATGACGAAGGTATTCC
+
49A;<<CBA@B>99954<<@@11,/,///,42
@V6Z2K:00130:00325
TAGTATCAGCCTCGCCATGACGAAGGTATTCC
+
<<CCBBD<;<@@B@C@BAA==;959<>@@?A6
@V6Z2K:00132:00324
AGCACTGTAGCTGTCACTAGTTACTTGT
+
<BCCCCDCBBBBBBBB@A@@@@BBC=AA
@V6Z2K:00134:00317
TCTCTATGCGCTCCACATGTCTAAGGT
+
BBCBA@ACCCCCC@CCBBBBCCC@C@D
@V6Z2K:00135:00333
AGCACTGTAGCTGTCACTAGTTATTTGT
+
<BCGCCDEBBBBABBCBCA@;:94419B
@V6Z2K:00140:00320
ATATCGCGAGGGTATGGAAGACTCTAT
+
AB?ABBBBCCC@BBCBAC@B;;;98?@
@V6Z2K:00142:00318
TACTGAGCTACACACACATGAAGATTGGT
+
444444449999>@:1//6//,///,424
@V6Z2K:00146:00343
TCTCTATGCGCTCCACATGTCTAAGGT
+
;;BCBABBAAADC@CCCDBB>::7<=@
@V6Z2K:00147:00305
ACGAGTGCGTTCCCCATGTCGTAGGTACTC
+
BBBBABCA;;2444/9999BCC@A<:;;<C
@V6Z2K:00148:00329
ATATCGCGAGGGTATGGAAGACTCT
+
BBBBBBAA;::9:ACC@E?C;;;8;
@V6Z2K:00104:00395
TAGTATCAGCCTCCCCCATGACGAAAG
+
//7/44;;49599999+444911//+/
@V6Z2K:00107:00392
TCTCTATGCGCTCCACATGTCTAAGGT
+
A@>??@@@AAACC@CCA@@;99@<?<9
@V6Z2K:00113:00376
ATATCGCGAGGGTATGGAAGACTC
+
BABBBCC@AAE?=9@@5959?>;:
@V6Z2K:00118:00397
CGTGTCTCTAGGCACAGGATTTTGTGTAG
+
?BBBCDA?:4959>>>><9999,9;@;::
@V6Z2K:00120:00378
CGTGTCTCTAGGCACAGGATTTTGTGTAG
+
BBBBCCCCA:;79@@9959999/9AA@BC
@V6Z2K:00121:00356
CGTGTCTCTAGGCACAGGATTTGTGTAG
+
BBBBCECCA;979>>99599919@@@?A
@V6Z2K:00127:00365
TACTGAGCTACACACACAGAAAGATTGGT
+
99;<AACBBBBBBB@@AB;9;6;@A>B@C
@V6Z2K:00130:00388
CGTGTCTCTAGGCACAGGATTTTTTTTTTGTGTAG
+
BBBBCCCBA@@?AA;89<9999999999"999?BA
@V6Z2K:00139:00387
AGCACTGTAGCTGTCACTAGTTACTTGT
+
BBCB@@BCCCCCBCCBBBB?=;@AB=AA
@V6Z2K:00143:00371
AGCACTGTAGCTGTCACTAGTTACTTGT
+
<CCC@@AC>>111:;@9>@9959?>;@@
@V6Z2K:00131:00442
TTTTTTTTTTTTTTAGTTTTTTTTTTTTTTATTTT
+
18888:::::888"944999984444444"4///*
@V6Z2K:00101:00484
CGTGTCTCTAGGCACAGGATTTGTGTAG
+
BBBBCCBBAAB?BBA>A@99904@@>CC
@V6Z2K:00112:00458
TGATACGTCTCCTTCCTTAGTTACTTCA
+
<<CCCBBBBBC?A?A@DBBBB?ABBACB
@V6Z2K:00112:00472
AGCACTGTAGCTGTCACTAGTTACTTGT
+
;@BB;;<A@@A@AAB=>:<1-+,,,*//
@V6Z2K:00115:00461
TGATACGTCTCCTTCCTTAGTTACTTCA
+
9;@ABBCCBDC@C@C@C@CCB@@@@=>@
@V6Z2K:00117:00463
CTCTAGCGTCCCACATGTCTAAGGTA
+
,,,,,9;4444-4444;44442/,/8
@V6Z2K:00118:00450
TGATAGGTCTCCTTCCTTAGTTACTTCA
+
@BB99;=@B?C=>=@59589949>?>AA
@V6Z2K:00118:00456
TCTCTATGCGCTCCTACATGTCTAAGG
+
1//////96///8,////444444242
@V6Z2K:00119:00476
TCTCTATGCGCTCCACATGTCTAAGGT
+
BCBB:;=CDBBBC@CCA9;;<<<?CBB
@V6Z2K:00119:00489
TCTCTATGCGCTCCACATGTCTAAGGT
+
BBBB::>DCCDDC>BBBBBBBAA?BC@
@V6Z2K:00123:00488
CGTGTCTCTAGGCACAGGATTTTGTGTAG
+
B99<AAA@A@C@C<>?EACHEF9EBCCCC
@V6Z2K:00124:00455
AGCACTGTAGCTGTCACTAGTTACTTGT
+
ACCDEDDDBBCBBDCBBBDBB@BBB?CD
@V6Z2K:00124:00456
TGATACGTCTCCTTCCTTAGTTACTTCA
+
BABBBBBCB?B897;@B@BB@?B9:;;C
@V6Z2K:00124:00497
TAGTATCAGCCTCGCCATGACGAAGGTATTCC
+
==B;;>FA=;B@@<<8;>@>?9459<994292
@V6Z2K:00125:00478
ACGCTCGACATGCCCAGGTACAGGAG
+
BB8::BBBCCCCBB>BA>ABDDC@CB
@V6Z2K:00133:00488
CGTGTCTCTAGGCACAGGATTGTGTAG
+
;<DBBCCA:9;=>;9<A?@>@AE<99B
@V6Z2K:00137:00499
ACGAGTGCGTTCCCCATGTCGTAGGTATC
+
AAAA@?>>@@=@@A7@<<99999948944
@V6Z2K:00138:00473
CGTGTCTCTAGGCACAAGATTTGTGTAG
+
@@?ACCEC@@??BCAA=@9990999944
@V6Z2K:00146:00467
TACTGAGCTACACACACAGAAAGATTGGT
+
=?BCBBBECBBBB??=@?84809>>;>>?
@V6Z2K:00147:00481
AGCACTGTAGCTGTCACTAGTTACTTGT
+
ABBCCCCCAAACBBBBBBBAA<@>>599
@V6Z2K:00149:00457
TCTCTATGCGCTCCACATGTCTAAGGT
+
AABBCCCC@@ABC@DAABBBBCDCBC;
@V6Z2K:00108:00596
CGTGTCTCTAGGCACAGGATTTGTGTAG
+
BBABECEBDBB?A;;9>;>>@:>?9449
@V6Z2K:00114:00560
TCTCTATGCGCTCCACATGTCTAAGGT
+
AABCCCCCCCCA@>@AAAB<<;B=?=9
@V6Z2K:00138:00589
TCTCTATGCGCTCCACATGTCT
+
CCBCCAAFCCD?@==@=89999
@V6Z2K:00146:00592
TAAAAAAAAAAAGTATCAGCCTCGCCATGAC
+
44444444444"49@D;@942/6//,/06//
@V6Z2K:00100:00611
ACGCTCGACATGCCCAGGTACAGGAG
+
=9899899994444-4;2/////782
@V6Z2K:00101:00644
TGATACGTCATCCTTCCTTAGTTACTTCAG
+
99999///////,/,/,42/620,,,*,02
@V6Z2K:00105:00603
AGCACTGTAGCTGTCACTAGTTACTTGT
+
<BDCBBEEBCCBCCCB@AA?==?>==@A
@V6Z2K:00109:00614
CGTGTCTCTAGGCACAGGATTTGTGTAG
+
BBBBCDBA@;;8<B@@@>99919BDACA
@V6Z2K:00111:00640
TACTGAGCTACACACACAGAAAGATTGGT
+
@=BBCDFBBBBBAAC@;;444-9>>;>=<
@V6Z2K:00115:00625
TAGTATCAGCCTCGCAATGACGAAGGTATTC
+
////4444442/////,/4494424244;24
@V6Z2K:00138:00605
TGATACGTCTCCTTCCTTATTACTTC
+
BDCBBBBBCCD>AA??@?737;@@=>
@V6Z2K:00138:00649
ATATCGCGAGGGTATGGAAGAC
+
CABBBBBBBCC@C:;;?B?@99
@V6Z2K:00100:00650
TCTATGCGCTCCACATGTCTAAGGT
+
AADBBCBBBBC@CAABCA>==6;7<
@V6Z2K:00102:00674
TCTCTATGCGCTCCACATGTCTAAGGT
+
ABCCCBABABCBB@CCCC:;;CCACAC
@V6Z2K:00105:00692
AGCACTGTAGCTGTCACTAGTTACTTGT
+
@CCC?AAC@A@CBCCCBCCCCACCB:<<
@V6Z2K:00105:00696
TCTCTATGCGCTCCACATGTCTAAGGT
+
??BAABBCCCCCB@CBBBECCCD=@>A
@V6Z2K:00106:00656
TGATACGTCTCCTTCCTTAGTTACTTCA
+
<<CCBCBCDBB?B?A<:A>995999<99
@V6Z2K:00106:00659
TCTCTATGCGCTCCACATGTCTAAGGT
+
AADCDCBABBBBBEBCCB?@?@A2469
@V6Z2K:00106:00689
ATCAGACACGGACACAGC
+
@CBBAAABB;948111*(
@V6Z2K:00113:00697
ATATCGCGAGGGTATGG
+
;;BA@BCBBBC>A==3>
@V6Z2K:00114:00657
TCTCTATGCGCTCCACATGTCTAAGGT
+
ABBB==@@@>?@@>@@?=99999;?;=
@V6Z2K:00117:00697
TCTCTATGCGCTCCACATGTCTAAG
+
BCCDBEBAA>@@><>>111///,06
@V6Z2K:00124:00696
AGCACTGTAGCTGTCACTAGTTACTTGT
+
@CCC?@BC@>>>9449>99492///,//
@V6Z2K:00125:00697
ACGAGTGCGTTCCCCATGTCGTAGGTACTC
+
BBB89<B?==5999/9999BHCCCD;<<>C
@V6Z2K:00130:00691
TAGTATCAGCCTCGCCATGACGAAGGTATTCC
+
@@C@AAE=<>CDBBC@BBBBDCDBCACCD@CA
@V6Z2K:00137:00650
TCTCTATGCGCTCCACATGTCTAA
+
94>>=>@<<<AA@<9911/////,
@V6Z2K:00142:00658
TGATACGTCTCCTTCCTTAGTTACTTCA
+
CBCBBEDCBBC>@>A@DBBCC?<<<@CC
@V6Z2K:00149:00692
ATATCGCGAGGGTATGGAAGAC
+
?>BBBCB@===:==@A>B<>94
@V6Z2K:00121:00705
TACTGAGCTACACACACAGAAAGATTGGT
+
?@BBACECBCCBBBBCCCDCB=BBB@B@@
@V6Z2K:00127:00700
TAGTATCAGCCTCCGCCCATGACGAAGGTATTCC
+
==?>??CDBB@AA?AAC>DDCCB@92969@@697
@V6Z2K:00131:00738
TCTCTATGCGCTCCACATGTCTAAGGT
+
CCCCBBBDCDDBB@GCDCBBB<<8=BC
@V6Z2K:00135:00706
TGATACGTCTCCTTCCTTAGTTACTTGTGC
+
BDDCDCCDCCB;<:<?@@?@@>AACBCDDC
@V6Z2K:00140:00731
CGTGTCTCTAGGCACATGGATTTTGTGTAG
+
BB@@@CCD@??<:<>111568:;6>>;:FA
@V6Z2K:00105:00750
TGATACGTCTCCTTCCTTAGTTACTTCA
+
?AA@ACCC@@A<???>A>@BB?BBC?BD
@V6Z2K:00105:00785
AGCACTGTAGCTGTCACTAG
+
@9;9;<;AA@?9@A998944
@V6Z2K:00105:00790
TGATACGTCTCCTTCCTTAGTTACTTC
+
?@BCCBBBA992459692889299959
@V6Z2K:00105:00798
AGCACTGTAGCTGTCACTAGTTA
+
:>@@9::>>==BB;99111//5,
@V6Z2K:00108:00794
ACGCTCGACATGCCAGGTAC
+
BA@@BBBB:88,,*--+-*-
@V6Z2K:00110:00785
TGATACGTCTCCTTCCTTAGTTACTTC
+
?ABBCD??@CCAEA?=A=899;99969
@V6Z2K:00124:00757
ATCAGACACGGACACAGCAGA
+
@@@CB<<;A@<9991111///
@V6Z2K:00131:00789
AGCACTGTAGCTGTCACTAGTTACTTGT
+
BBBB?@ACCBBCBCBBBBAC=;=98599
@V6Z2K:00133:00791
AGCACTGTAGCTGTCACTAGTTACTTGT
+
9BBB9:@FCCBCBBB@@>@996999244
@V6Z2K:00137:00785
TGATACGTCTCCTTCCTTAGTTACTTCA
+
BB@?ADDCBAA5959<><3449844244
@V6Z2K:00142:00765
AGCACTGTAGCTGTCACTAGTTACTTGT
+
BCBC@AAEBBBBBCDBBBCCB@A??=@A
@V6Z2K:00146:00785
TCTCTATGCGCTTCACATGTCTAAGGT
+
BCCCCDABBB@?=ABCA=A=9445959
@V6Z2K:00102:00821
TGATACGTCTCCTTCCTTAGTTACTTCA
+
BBB@?@BBBCC@EAE@B?BBB@BAB@BD
@V6Z2K:00107:00846
ACGCTCGACATGCCCAGGTACAGGAG
+
8ABD@<=@@?@999044244444899
@V6Z2K:00112:00813
CGTGTCTCTAGGCACAGGATTTGTGTAG
+
CCCBCCBB;;<8<AAAAA99909DA@D>
@V6Z2K:00114:00842
AGCACTGTAGCTGTCACTAGTTACTTGT
+
;;CCCDCDCEDCBCCCFCCCC@CCC@BA
@V6Z2K:00127:00849
TGATACGTCTCCTTCCTTAGTTACTTCA
+
BBBBABAAACC=@@A@D@BBB@BBB@BB
@V6Z2K:00128:00825
TCTCTATGCGCTCCACATGTCTAAGGT
+
@;999<<ACAADFACCCDDBBBC@C@@
@V6Z2K:00129:00805
TGATACGTCTCCTTCCTTAGTTACTTCA
+
CB@9:<ADADCBC@D@C@ABC=@AC@CC
@V6Z2K:00133:00807
TAGTATCAGCCTCGCCATGACGAAGGTATTCC
+
4949>>AC<<8;>@?9<;>@@995489449?5
@V6Z2K:00137:00830
CGTGTCTCTAGGCACAGGATTTGTGTAG
+
BBBBBDBDAAA?AABBA@<<<9<BBBCA
@V6Z2K:00140:00822
TGATACGTCTCCTTCCTTAGTTACTTCAG
+
44449444444?>?@:?:.//,/68787/
@V6Z2K:00101:00867
CGTGTCTCTAGGCACAGGATTTGTGTAG
+
>@CCBDFCDBB@CCBBC@AA@>ADBBCC
@V6Z2K:00103:00875
TGATACGTCTCCTTCCTTAGTTACTTCA
+
99BCBBAC@@A6469692:CB?C<;<<C
@V6Z2K:00103:00897
CGTGTCTCTAGGCACAGGATTTGTGTAG
+
9=@BCCDB::<8<@BCC?CHGACAAACA
@V6Z2K:00106:00890
TACTGAGCTACACACACAGAAAGATTGGT
+
94:=DCBBACCCCCBCC?AAHAA@@=?=@
@V6Z2K:00107:00857
TCTCTATGCGCTCCACATGTCTAAGGT
+
84==@AACCECBB?CDDDBCCCFBCAA
@V6Z2K:00112:00878
TCTCTATGCGCTCCACATGTCTAAGGT
+
BBBB@AACCCCCC@CCCBBABAA=AAB
@V6Z2K:00138:00888
TCTCTATGCGCTCCACATGTCTAAGGT
+
CBCD::<DCGDDC>@AD@CCCAA>AB<
@V6Z2K:00139:00890
AGCACTGTAGCTGTCACTAGTTACTTGT
+
@ABBAAAA@@BBBEEABBCDD?>?FCBF
@V6Z2K:00100:00919
TACTGAGCTACACACACAGAAAGATTGGT
+
BA@@CDFCBBBBBBBAAC@@@<@@@?B?B
@V6Z2K:00104:00925
ACGCTCGACATGCCCAGGTACAGGAG
+
=B:;;B@@ACCA?A<988;BBBHBEB
@V6Z2K:00112:00949
ACGAGTGCGTTCCCCATGTCGTAGGTACTC
+
BBCABBBB;;2444/9>>>BCBA@>:;;;A
@V6Z2K:00115:00914
ACGCTCGACATGCCCAGGTACAGGAG
+
B@???BCCCDCAAA====?BBBC@BB
@V6Z2K:00121:00922
AGCACTGTAGCTGTCACTAGTTACTTGT
+
<<CCDDCCBBBCABACAACAA@BBB;<<
@V6Z2K:00125:00945
TAGTATCAGCCTCGCCATGACGAAGGTATTCC
+
9;BBA?C@;969?@@=@>>=@;969?999595
@V6Z2K:00126:00940
ACGCTCGACATGCCCAGGTACAGGAG
+
BB8<;CCBB@@99919959ABAC@CD
@V6Z2K:00127:00910
AGCACTGTAGCTGTCACTAGTTACTTGT
+
BBBBBBBBECDBCCCDBDD@@>ACC?CC
@V6Z2K:00127:00931
ATCAGACACGGACACAGCAGAACACAC
+
BBBB@?<CB@=>@BA==??9959999>
@V6Z2K:00130:00912
ACGCTCGACATGCCCAGGTACAGAG
+
;BBBCBAAA@B99919><>BAA@A>
@V6Z2K:00135:00908
CGTGTCTCTAGGCACAGGATTTGTGTAG
+
BBBBCCBCAAA?BB?=@<99901@>?11
@V6Z2K:00137:00903
ATCAGACACGGACACAGCAGAACAC
+
@BBB99:@AA=@@@>999?99699?
@V6Z2K:00137:00943
AGCACTGTAGCTGTCACTAGTTACTTGTG
+
BBBBBABGCCCCBCBBBBBDB@BBB>BBB
@V6Z2K:00139:00923
CGTGTCTCTAGGCACAGGATTTGTGTAG
+
BBBBBBBCA@@@BB?@@>;;909CA@@A
@V6Z2K:00146:00928
ATCAGACACGGACACAGCAGAACACA
+
BBDA???BBC89<BA@>??>>59999
@V6Z2K:00147:00928
AGCACTGTAGCTGTCACTAGTTACTTGT
+
AACCBGBCBCCCBCBBBCCCB>@?C@BB
@V6Z2K:00109:00964
ATCAGACACGGACACAGCAG
+
@ABC==?8=>49999999/,
@V6Z2K:00113:00958
CGTGTCTCTAGGCACAGGATTTGTGTAG
+
CCCBCDBC:;;89@@>>=A>@>B@@ADB
@V6Z2K:00116:00961
TGATACGTCTCCTTCCTTAGTTACTTCA
+
A@CCCA@A;442969?A?BB@>;;;89@
@V6Z2K:00116:00964
AAAAAAAAAAAAAAAAAAAAAACGAA
+
444444444444444444444"43..
@V6Z2K:00118:00977
TCTCTATGCGCTCCACATGTCTAA
+
9:;;=;;<BBBBBAC?A=9==91,
@V6Z2K:00119:00976
TGATACGTCTCCT
+
4411////8:;;=
@V6Z2K:00125:00965
ATATCGCGAGGGTATGGAAGA
+
9?>9491<1--+,,,,**)**
@V6Z2K:00128:00956
CGTGTCTCTAGGCACAGGATTTTGTGTAG
+
BBDCBBCC::<?BBAA?<9999/9??>@A
@V6Z2K:00131:00970
CGTGTCTCTAGGCACAGGATTTGTGTAG
+
ABCBCCCB@?@=BB?>@=99919@ABBB
@V6Z2K:00135:00988
TAGTATCAGCCTCGCCATGACGAAGGTATTCC
+
4948944:99;A@>>?@@:<<11-1:11/,/5
@V6Z2K:00137:00993
TGATACGTCTCCTTCCTTAGTTACT
+
4489989@CBC@C>A=??8995444
@V6Z2K:00140:00992
CGTGTCTCTAGGCACAGGATTTTTTTGTGTAG
+
>==BBB:??=><9999A>9999999&49:99=
@V6Z2K:00139:01001
TACTGAGCTACACACACAGAAAGATTGGT
+
@@ABCCBBCBBBBCCBBBBAB:@@=;>;9
@V6Z2K:00141:01007
ACGAGTGCGTTCCCATGTCGTAGGTATC
+
?@BDBBB=89244-9991<;:11,0:86
@V6Z2K:00150:00010
TCTCTATGCGCTCATGTCTAAGGTACT
+
<<AACCCCC;<;CBA>;<11-1,.//6
@V6Z2K:00153:00025
ATCAGACACGGACACAGCAGACA
+
BBAB998@996999>99994444
@V6Z2K:00157:00006
ACGAGTGCGTTCCCCATGTCGTAGGTACTC
+
9<CCBBB=>?5999/9999?>>@>=;;:<D
@V6Z2K:00158:00020
TAGTAATCAGCCTCGCCATGACGAAGGTATTCC
+
9111/,/6668,994424//1111,/5///798
@V6Z2K:00161:00044
ACGCTCGACATGCCCAGGTACAGGAG
+
BB?@@B?@ADGBBB=@@=@BCCD?CA
@V6Z2K:00162:00006
ACGCTCGACATGCCCAGGTACAGGAG
+
8>899@99994999-44244444@?B
@V6Z2K:00165:00017
ACGCTCGACATGCCCAGGTACAGGAG
+
>B;99999999999-442449998=9
@V6Z2K:00170:00048
TCTCTATGCGCTCCACATGTCTAAGGT
+
;;==ABBBAAB;96<BA>ABADABID?
@V6Z2K:00173:00005
ACGAGTGCGTTCCCATGTCGTAGGTACTC
+
9<CCBB;;442990444444444234444
@V6Z2K:00174:00036
ATATCGCGAGGGTATGGAAGACT
+
A@?B=>9949919@>B@C>A9;9
@V6Z2K:00176:00048
TACTGAGCTACACACACAGAAAGATTGGT
+
;;9;@@@A@@AC;;<<=AAEDDBBB?B?B
@V6Z2K:00186:00020
ATATCGCGAGGGTATGGAAGACTCTAT
+
8>?>@AB<<<B><<9=9:994444333
@V6Z2K:00188:00014
TCTCTATGCGCTCCACATGTCTAAGGT
+
;;BCCCCC?@ACC9;=A@?@@996969
@V6Z2K:00199:00015
ATATCGCGAGGGTATGGAAGACTCTAT
+
?A>@@CC9;<C?<<=CAC?B<999888
@V6Z2K:00152:00077
TAGTATCAGCCTCGCCATGACGAAGGTATTCC
+
99A<<9CA@@=@BDB=AACCCAC=@?;99<><
@V6Z2K:00152:00078
TACTGAGCGTACACACACAGAAAGATTGGT
+
?9<;@>:999>=@9<4=9@@AA:;;B>C=@
@V6Z2K:00155:00089
TGATACGTCTCCCTTCCTTAGTTACTTCA
+
44444444444959892423489449<99
@V6Z2K:00165:00073
ATCAGACACGGACACAGCAGAAC
+
ABB?9;;CCC;<<BA9::111,1
@V6Z2K:00168:00068
TCTCTATGCGCTCCACATGTCTAAGGT
+
BBBA@DACCCCDC>@DAACCCBB?CB@
@V6Z2K:00169:00070
ATCAGACACGAACACAGCAGAACACAC
+
BA@BDCCAA@C8;9=9:4=9=<@>>?C
@V6Z2K:00182:00081
TAGTATCAGCCTCGCCATGACGAAGGTATTCC
+
@@C@@AD<<=@BAAB>@>>=>9969<9948>5
@V6Z2K:00191:00086
ATCAGACACGGACACAGCAGAACACAC
+
=>B@99;CBA>BA@@==?@9969999=
@V6Z2K:00194:00061
ACGAGTGCGTTCCCCATGTCGTAGGTACTC
+
BBB@AAB@;;2444/9999AC@>??:;;<B
@V6Z2K:00198:00050
TCTCTATGCGCTCCACATGTCTAAGGT
+
@<9<CFDDBCCBC?ABCBBBBAA?AC9
@V6Z2K:00151:00136
ACGCTCGACATGCCCAGGTACAGGAG
+
?B:<;B;;9@@99919>;@BBCECFC
@V6Z2K:00156:00112
ATCAGACACGGACACAGCA
+
9;?A@>>>>@511--,,,*
@V6Z2K:00158:00115
AGCACTGTAGCTGTCACTAGTTACTTGT
+
;;@9;<:<BACAA@C@<9<>A2444244
@V6Z2K:00163:00109
ATCAGACACGGACACAGCAGAACACAC
+
=@AB@A@@AB=@><9999???<?9994
@V6Z2K:00164:00100
TGATACGTCTCCTTCCTTAGTTACTTC
+
@>=111::>?B?B@@<A?744944/,/
@V6Z2K:00164:00120
ATCAGACACGGACACAGCAGAACACAC
+
=>>>=>894:2444444::8878111/
@V6Z2K:00169:00141
TCTCTATGCGCTCCACATGTCTAAGGT
+
@ACCBCACBCBBC=?AB@@@BBB?CCC
@V6Z2K:00181:00117
TCTCTATGCGCTCCACATGTCATAAGGT
+
>4449;<>B@@@A<>991//////,/,/
@V6Z2K:00188:00119
TCTCTATGCGCTCCACATGTCTAAGGT
+
BBB?:;<BCCCCC@D@AACDCCCACB;
@V6Z2K:00189:00107
AGCACTGTAGCTGTCACTAGTTACTTGT
+
@BBB@@BCBBBEBBBBBCDCCABBB>AA
@V6Z2K:00150:00176
TCTCTATGCGCTCCACATGTCTAAGGT
+
499?9<<;BCCCC?C===CCCDIBEB=
@V6Z2K:00151:00164
ACGCTCGACATGCCCAGGTACAGGAG
+
CC>?@BABACCCCC>CC@CAAAD@D@
@V6Z2K:00155:00158
CGTGTCTCTAGGCACAGGATTTGTGTAG
+
<CDCCCHC@@@?BB@BA=@@@<?@@>A9
@V6Z2K:00160:00197
ACGAGTGCGTTCCCCATGTCGTAGGTATC
+
@CCB@?@A??5999/9999>>>9;78;99
@V6Z2K:00163:00172
TGATACGTCTCCTTCCTTAGTTACTTCA
+
ACC:9<BBABC@C@C@C?ABB?BCC@BC
@V6Z2K:00166:00173
TGATACGTCTCCTTCCTTAGTTACTTCA
+
9=C@@ACCCCC@CADBE?@B@8;<A=AA
@V6Z2K:00166:00177
TACTGAGCTACACACACAGAAAGATTGGT
+
9;;<@AACCC@@;;<>?@9<<99BB>D>A
@V6Z2K:00170:00180
ACGCTCGACATGCCCAGGTACAGGAG
+
BB>@@B@?ACC@@@<@@=@CCCC@AA
@V6Z2K:00182:00164
TAGTATCAGCCTCGCCATGACGAAGGTATTCC
+
99>A@@@<><?@@;<8;@@999959;94429>
@V6Z2K:00187:00191
ATCAGACACGGACACAGCAGAACACA
+
B@B@9;;A@B9;<<<9<@111,1;;;
@V6Z2K:00188:00164
TGATACGTCTCCTTCCTTAGTTACTTCAGTGT
+
:<CCCBBCBBB8;8<BB@?91-111,1>>;@A
@V6Z2K:00190:00167
TGATACGTCTCCTTCCTTAGTTACTTCA
+
9;AAA@A;;<@=?>DACACCC?BBB9<<
@V6Z2K:00192:00190
ACGAGTGCGTTCCCCATGTCGTAGGTACTC
+
@BBABBBB@B7;94/9999A?<=<=1211=
@V6Z2K:00152:00210
TCTCTATGCGCTCCACATGTCTAAGGT
+
>;99ADCBBBC??=@AA@CCCCFCFF<
@V6Z2K:00159:00213
TACTGAGCTACACACACAGAAAGATTGGT
+
B@@>BCDBBBABBBAABCBBC?BAA?A@B
@V6Z2K:00167:00203
TGATACGTCTCCTTCCTTAGTTACTTCA
+
BBBAAABCBDC@B?C?C?ABBABBC@CC
@V6Z2K:00170:00204
TGATACGTCTCCTTCCTTAGTTACTTCA
+
BBBBABBCAABAA?A?A>@BC?CBB?BB
@V6Z2K:00170:00209
TACTGAGCTACACACACAGAAAGATTGGT
+
BBBCCCCDBBBBCB::<CBBC>@@B<>>:
@V6Z2K:00172:00206
AGCACTGTAGCTGTCACTAGTTACTTGT
+
ABBB9:=CCCCCCBB999944249;299
@V6Z2K:00174:00249
TAGTATCAGCCTCGCCATGACGAAGGTATTCC
+
>=A;94;9449;@@B>A>>999954:944892
@V6Z2K:00176:00247
ACGCTCGACATGCCCAGGTACAGGAG
+
AA9:9?@@BBB>=>:9859@@@CBCC
@V6Z2K:00181:00233
AACACTGTAGCTGTCACTAGTTACT
+
924;444?9498;9>899999<110
@V6Z2K:00183:00215
TGATACGTCTCCTTCCTTAGTTACTTCA
+
BBBBBBCCAAC897;7;:;DB@CAA>AD
@V6Z2K:00183:00245
ATATCGCGAGGGTATGGAAGACTCTAT
+
<AABBBNNCCC@::<C=A=@@@?=;??
@V6Z2K:00190:00248
TGATACGTCTCCTTCCTTAGTTACTTCA
+
BBBABBABCDC?B?B>A?>BB@BBE@CB
@V6Z2K:00191:00238
ATCAGACACGGACACAGCAGAACACA
+
BCBBBABBBB::;AB==??9859999
@V6Z2K:00195:00206
TACTGAGCTACACACACAGAAAGATTGGT
+
=CCCHCEB@@@BBCCECBBBB=BBCAC@C
@V6Z2K:00195:00233
TCTCTATGCGCTCCACATGTCTAAGGT
+
4444BCCCCCCDC@CBB<=<AAC6969
@V6Z2K:00197:00248
CGTGTCTCTAGGCACAGGATTTTGTGTAG
+
BBBABDBBAABADB999>9999/9B@CDA
@V6Z2K:00199:00240
TGATACGTCTCCTTCCTTAGTTACTTCA
+
CBBABBCEBBB=A>A@C?BCC@CCCABC
@V6Z2K:00150:00269
ATCAGACACGGACACAGCAGACAC
+
BCBAAA>=@969999911<11///
@V6Z2K:00156:00281
TGATACGTCTCCTTCCTTAGTTACTTCA
+
C==?@AA@@?D5969242344244424:
@V6Z2K:00157:00251
AGCACTGTAGCTGTCACTAGTTACTTGT
+
BDDC@@ACCCCBBBBBABBCC@DDC?A?
@V6Z2K:00159:00268
TGATACGTCTCCTTCCTTAGTTACTTCA
+
BBC@@ADDA=?24596923B@@;=<89A
@V6Z2K:00159:00290
ATATCGCGAGGGTATGGAAGACTCTA
+
BB@A?BBB?AA>ABBC?B>?9;;@@?
@V6Z2K:00159:00296
CGTGTCTCTAGGCACAGGATTTGTGTAG
+
BBBBCECC@@@@CBBBBBCDC>CCCCCA
@V6Z2K:00163:00274
ATCAGACACGGACACAGCAGAACA
+
BAACBE@?A=;=>=>999>99594
@V6Z2K:00164:00264
CGTGTCTCTAGGCACAGGATTTGTGTAG
+
BABACCCCAAA@BBCBCACCB>CFEBBA
@V6Z2K:00164:00286
TGATACGTCTCCTTCCTTAGTTACTTCA
+
AAC@@BCDBBB>?<?=A?ACC?CCDBCC
@V6Z2K:00170:00268
TGATACGTCTCCTTCCTTAGTTACTCA
+
BBCCBBBCB?B6;8<<>;?>>6999@B
@V6Z2K:00175:00296
CGTGTCTCTAGGCACAGGATTTTTGTGTAG
+
BBCBBDBC@??@CB?=>=99444-9?>@@G
@V6Z2K:00182:00257
CGTGTCTCTAGGCACAGGATTTGTGTAG
+
BBBABDCDAAB@BB=9>=99909@@@BA
@V6Z2K:00184:00281
ATATCGCGAGGGTATGGAAGACTCTAT
+
ABBBBBCDABB>GBBC=?;@;;:???<
@V6Z2K:00186:00276
CGTGTCTCTAGGCACAGGATTTGTGTAG
+
B?BACCCF::<?CBCCCACCC>CA@@@<
@V6Z2K:00187:00271
TAGTATCAGCCTCGCCATGACGAAGGTATTCC
+
:<G<<<E><;D;99>;>@@9999542444242
@V6Z2K:00187:00272
TACTGAGCTACACACACAGAAAAGAT
+
11///884998@>>999>9999/846
@V6Z2K:00193:00299
TAGTATCAGCCTCGCCATGACGAAGGTATTCC
+
@@CA?AEA@A=@BBB@CCBBAA@=A?;<<@C<
@V6Z2K:00154:00323
TAGTATCAGCCTCGCCATGACGAAGGTATTCC
+
@?CBBBDAAA?BCCC@BBBCC@AB@@@@A@B=
@V6Z2K:00158:00336
CGTGTCTCTAGGCACAGGATTTGTGTAG
+
ABBBCCDD::<@CCBCDACCC>ABBBB<
@V6Z2K:00160:00337
ACGCTCGACATGCCCAGGTACAGGAG
+
BB9::BA?ACC949799;>?@@CADC
@V6Z2K:00161:00324
AGCACTGTAGCTGTCACTAGTTACTTGT
+
ABCCCDCAABCBABBBBCDBB@ABB:<>
@V6Z2K:00162:00309
TCTCTATGCGTTCCACATGTCTAAGGT
+
CCBB::?CBCC?A=?@@@BBCCC@C@B
@V6Z2K:00163:00336
TCTCTATGCGCTCCACATGTCTAAGGT
+
BCECA@ACCCCCC?BBDBCCCDCAC@B
@V6Z2K:00163:00339
CGTGTCTCTAGGCACAGGATTTGTGTAG
+
BBCBDCCCGBA?BC;;<A99919?F@A>
@V6Z2K:00164:00346
CGTGTCTCTAGGCACAGGATTTGTGTAG
+
BBBBCCEEADA@CBBBCA@A@>ADCCCB
@V6Z2K:00171:00336
TGATACGTCTCCTTCCTTAGTTACTTCA
+
AADBBDABABC=?=??A?BCG@CBB@BD
@V6Z2K:00174:00338
TCTCTATGCGCTCCACATGTCTAAGGT
+
DCBB::>FCCJCB@CAA@BCCDDACB@
@V6Z2K:00181:00305
TGATACGTCTCCTTCCTTAGTTACTTCAG
+
BBBABBBCDCD?A?A?A>ABB?BBB>BBD
@V6Z2K:00181:00321
TGATACGTCTCCTTCCTTAGTTACTTCA
+
A@B@@@CCBBD==;@7;5;B@<BBBCCC
@V6Z2K:00181:00342
CGTGTCTCTAGGCACAGGATTTGTGTAGGGC
+
ACDCCCBB@?@=@CBBB@CB?:?@@@AAB?A
@V6Z2K:00191:00313
CGTGTCTCTAGGCACAGGATTTGTGTG
+
AAAAAABECCC?BBBB@>99919??B@
@V6Z2K:00194:00345
CGTGTCTCTAGGCACAGGATTTTGTGTAG
+
BBBACCDC::<BEBBB><9944/9@@BBA
@V6Z2K:00199:00301
ATCAGACACGGACACAGCAGAACAC
+
BBC@@?ABCB=?@B@????996999
@V6Z2K:00151:00360
TAGTATCAGCCTCGCCATGACGAAAGTATTCC
+
@@B9;;=@:@C@;;<;<<BB;99919999:@>
@V6Z2K:00156:00377
CGTGTTCTCTAGTGACAGGATTTTGTTG
+
999995994444488;;@<==9929?<?
@V6Z2K:00158:00363
AGCACTGTAGCTGTCACGTTTACTTGT
+
BCCC::>BBBDBEBB;;44409@@5;<
@V6Z2K:00160:00376
CGTGTCTCTAGGCACAGGATTTGTGTAG
+
BABBBBCCCCC@BBBBB@EDC@CFCBDD
@V6Z2K:00165:00368
TAGTATCAGCCTCGCCATGACGAAGGTATTCC
+
==B99<?A9@=@CCC?AACBB@@=@>@@A?B@
@V6Z2K:00167:00355
TACTGAGCTACACACACAGAAAGATTGGT
+
9<<CBBBC99:;<;<<<C@@@<<;;?BBC
@V6Z2K:00170:00360
TCTCTATGCTCCACATGTCTAAGGT
+
A;94@<=1118566A?B@ACCAC@:
@V6Z2K:00171:00378
TAGTATCAGCCTCGCCATGACGAAGGTATTCC
+
?BB9;<BB@C=@@@A<<<CCCCEEC@AAA@C=
@V6Z2K:00175:00381
ACGCTCGACATGCCCAGGTACAGGAG
+
BB@BACCA=;;44409959>AAB@CD
@V6Z2K:00175:00399
TGATACGTCTCCTTCCTTAGTTACTTCA
+
BBA99<<<;CB=?=C>A@CCC=?AC@BC
@V6Z2K:00179:00390
TACTGAGCTACACACACAGAAAGATTGGT
+
BABBBCDA>@BBBAAGCCDDC>CBB@BAB
@V6Z2K:00190:00375
TGATACGTCTCCTTCCTTAGTTACTTCA
+
=@;:;<BBBAB@EDC?A@?@?8<<>BB9
@V6Z2K:00191:00365
ACGCTCGACATGCCCAGGTACAGGAG
+
BBABABCBA?@944099;@CCCC@CC
@V6Z2K:00191:00398
AGCACTGTAGCTGTCACTAGTTACTTGTG
+
;AB@ADDCC>>::11/6/994244424:4
@V6Z2K:00196:00363
CGTGTCTCTAGCACAGATTTGATGTAGT
+
44494446111/26///6658>:;;A<<
@V6Z2K:00150:00414
TAGTATCAGCCTCGCCATGACGAAGGTATTCC
+
@@C?@AD><>CA@9;59999>99642444242
@V6Z2K:00161:00421
ATCAGGACACGGGACACAGCAGAACACACA
+
483442434444-48:?A<<<AA8;<??@<
@V6Z2K:00165:00449
CGTGTTCTCTAGGCGACAGGATTTTGGTTGT
+
>=7//,///444549>=81,////*/,/,//
@V6Z2K:00166:00402
CGTGTCTCTAGGCACAGGATTTGTGTAG
+
BBBBCCCCA:;7<?@>>;9991999499
@V6Z2K:00168:00413
ATATCGCGAGGGTATGGAAGACTCTATA
+
A@BBBAA>>@DACB9969;@AABCBBBB
@V6Z2K:00173:00430
AGCACTGTAGCTGTCACTAGTTACTTGT
+
988949:?=C@?ACC>449996449544
@V6Z2K:00180:00446
ACTGAGCTACACACACAGAAAGAATTGG
+
8=??ACC:::=99;AAA@@B:9959;>5
@V6Z2K:00181:00436
TGATACGTCTCCTTCCTTAGTTTACTTCA
+
11:999;91;<-1-/,/,./1/+/11,/8
@V6Z2K:00184:00420
TCTCTATGCGCTCCACATGTCTAAGGT
+
BCCCBB@A@@ACC@CCCBB@;=92959
@V6Z2K:00151:00492
TAGTAACAGCCTCGCCATGACGAAGGTATTCC
+
11/1/7886@AC<<<@A;;9991-1,///,/,
@V6Z2K:00154:00458
TAGTATCAGCCTCGCCATGACGAAGGTATTCC
+
94=949BE@A=@<;<?A@>>9996924;;292
@V6Z2K:00170:00456
ACGCTCGACATGCCCAGGTACAGGAG
+
ABABBBBB=??44409959>AAC@CC
@V6Z2K:00186:00483
ACGAGTGCGTTCCCATGTCGTAGGTATC
+
?ABBBA=99954909999>984747>93
@V6Z2K:00188:00487
TCTCTATGCGCTCCACATGTCTAA
+
2/8779944444424:;1/17--*
@V6Z2K:00190:00467
ACGCTCGACATGCCCAGGTACAGGA
+
BAABBAABBC;44409959ABAC@A
@V6Z2K:00195:00495
AGCACTGTAGCTGTCACTAGTTACTTGT
+
BBBBBBBEA@ABBBBBBBBBB:998599
@V6Z2K:00197:00484
TACTGAGCTACACACACAGAAAGATTGG
+
949BBEFHCB@??AA:<<ACC0999685
@V6Z2K:00199:00489
TCTCTATGCGCTCCACATGTCTAAGGT
+
CDCD::<ECCCAB@CDCBBCBCDBFAC
@V6Z2K:00162:00502
CGTGTCTCTAGGCACAGGATTTTTTTT
+
BDDBDB;86/1,118995449999994
@V6Z2K:00168:00528
TGATACGTCTCCCCCCCCCCCCCTTTTTTTT
+
BBBB==@1111>>>>@@@>>>>"11111111
@V6Z2K:00179:00538
TCTCTATGCGCTCCACATGTCTAAGG
+
;;A@@=BBB;<<E@CA;1111//,42
@V6Z2K:00188:00524
TCTCTATGCGCTCCACATGTCTAAGGT
+
9999AB:;<CEBB?BDD>9;;<@=?=9
@V6Z2K:00150:00561
TCTCTATGCGCTCCACATGTCT
+
CCCCCBBCA>=@=;?>999444
@V6Z2K:00167:00580
TACTGAGCTACACACACAGAAAGATTGGT
+
AAAADCFCBBBBBBB@=99999=>>;>48
@V6Z2K:00183:00578
ATCAGACACGGACACAGC
+
ABCIBBACB>>8=4991-
@V6Z2K:00198:00581
ATCAGACACGGACACAGCA
+
BBBBBBA>=8<489991*(
@V6Z2K:00155:00614
TCTCTATGCGCTCCACATGCTA
+
?=>@BBCBB9;;A5991-,,,,
@V6Z2K:00156:00623
TCTCTATGCGCTCCACATGTCTAAGGT
+
BBCCA@ADAABCCAC@?@=??996969
@V6Z2K:00166:00627
TTTTTTTTTTTTTTTTTTTACTTTTTTTT
+
>>>>>>>==888888888"4444444444
@V6Z2K:00169:00625
ATATCGCGAGGGTATGGA
+
9>A@8>?;9940991-+*
@V6Z2K:00183:00631
CGTGTCTCTAGGCACAGGATTTTTTTT
+
CCBBCCFF::;59AA996999999999
@V6Z2K:00193:00646
AGCACTGTAGCTGTCACTAGTTTTTTTTTTTTTTTACTTTTTTTT
+
@ABC;:@FCBCCBCBAAACAAAABBBBAAAAA;;";444444444
@V6Z2K:00196:00634
TTCTCTTTTTTATTTTTGCGCTCCACATGTCTAAGGTTTTTAC
+
4289>::BCC-DCCDD3EBCBBB<BA?899>?B69:<BBB/>9
@V6Z2K:00155:00699
TCTCTATGCGCTCCACATGTCTAAGGT
+
<DCB?AAAACCCC@DGDABA=??7;5<
@V6Z2K:00164:00678
AGCACTGTAGCTGTCACTAGTTACTTGT
+
<@@BC::DCDCBABBDDCCCA>>4429@
@V6Z2K:00172:00686
CGTGTCTCTAGGCACAGGATTTTGTGTAG
+
BBDB@@?BA:96;A@>>;9999/994444
@V6Z2K:00172:00694
ATCAGACACGGACACAGCAGAA
+
;;A<99>>9949999991,,,*
@V6Z2K:00175:00663
TGATACGTCTCCTTCCTTAGTTACTTCA
+
BBBCBBBCBBB@B@DCDCBBB?BCC@CC
@V6Z2K:00177:00692
ATATCGCGAGGGTA
+
93:89A<1//>6-/
@V6Z2K:00179:00688
ATATCGCGAGGGTATGGAAGACTCT
+
BBBBBABAFCC=;;985969988>C
@V6Z2K:00181:00682
ATCAGACACGGGACACA
+
97;@>>?@91/,11///
@V6Z2K:00187:00692
AGCACTGTAGCTGTCACTAGTTACTTGT
+
<=CGCCBBCCCC?AAEE@A@?>ABB>BB
@V6Z2K:00192:00697
TGATACGTCTCCTTCCTTAGTTACTTCAG
+
BBBBECCCCBB?BADADDDA@>ACCACCE
@V6Z2K:00154:00706
CGTGTCTCTAGGCACAGGATTTTGTGTAG
+
BA>>ACFDD:;9<B>>>=9999-9CBBBB
@V6Z2K:00154:00732
ACGAGTGCGTTCCCCATGTCGTAGGTACTC
+
BBB89<CCBC7;;;4<@AABCB9958999>
@V6Z2K:00154:00733
TACTGAGCTACACACACAGAAAGATTGGT
+
??BBBCDCCBBBCCAAAA99469==<@?B
@V6Z2K:00155:00716
TAATATCAGCCTCGCCATGACGAAGGTATTCC
+
44899;?AACC@@AB=?<=999959<999@D7
@V6Z2K:00155:00725
TAGTATCAGCCTCGCCATGACGAAGGTATTCC
+
ABB9:@C>=>BBB@@=@>==>9969;444892
@V6Z2K:00156:00738
TGATACGTCTCCTTCCTTAGTTACTTCA
+
BBB@@A;<<CEAC@B@DBBBB?BBB?CE
@V6Z2K:00157:00720
TGATACGTCTCCTTCCTTAGTTACTTCA
+
BBB@@A;<<CDDFAC@CBCBB@BCCACC
@V6Z2K:00158:00739
CGTGTCTCTAGGCACAGGATTTTTTTTTTTTGTGTAG
+
BBCBEDCCBBB@CC@;<;111111111111"///88>
@V6Z2K:00163:00730
ATCAGACACGGACACAGCAGAA
+
BBB@?@B@@@<@>>=9999995
@V6Z2K:00165:00702
TGATACGTCTCCTTCCTTAGTTACTTCA
+
>@@;;9AA494592924634=<AAA<?A
@V6Z2K:00166:00727
TCTCTATGCGCTCCACATGTCTAAGGT
+
CCBCA@AAACDCH>AAABBCC::8<=@
@V6Z2K:00170:00719
CGTGTCTCTAGGCACAGGATTTTGTGTAG
+
CCBBBCCCC:97;B>>><9999/9DAACD
@V6Z2K:00171:00748
TAGTATCAGCCTCGCCATGACGAAGGTATTCC
+
BB?::<EBBBABBBB<;;ABA;<8<A@@A?B=
@V6Z2K:00172:00727
AGCACTGTAGCTGTCACTAGTTACTTGT
+
@ACC=:@DCCBCCBAACBEBB?BCB9<<
@V6Z2K:00184:00733
TACTGAGCTACACACACAGAAAGATTGGT
+
B:;;CCFBAACBBCBABB>@@5=>>;>;>
@V6Z2K:00199:00746
TAGTATCAGCCTCGCCATGATCGAATG
+
4944=?AA?=?844428/////67,//
@V6Z2K:00150:00751
TGATACGTCTCTTTCCTTAGTTACTTCA
+
9<@@@BA@?@99919<>BBBB>ACC@CB
@V6Z2K:00162:00765
AGCACTGTAGCTGTCACTAGTTACTTGT
+
BBBB::?CCBBCCCB@AAAAAB;<;8<<
@V6Z2K:00166:00768
AGCACTGTAGCTGTCACTAGTTACTTGT
+
6:::///8//4>==>===999844489;
@V6Z2K:00170:00772
AGCACTGTAGCTGTCACTAGTTACTTGT
+
67;;11/7//49999499::9?===<9>
@V6Z2K:00176:00768
ACGCTCGACATGCCCAGGTACAGGAG
+
A;;<BBB@@A@99919959>@99599
@V6Z2K:00197:00787
TGATACGTCTCCTTCCTTCTAGTTACTTCA
+
:;@@@@AA>=@??8827+,,,,,*,4/56/
@V6Z2K:00150:00800
TGATACGTCTCCTTCCTTAGTTACTTCA
+
@@DBBBCCA>;24596953;B@@AA?BB
@V6Z2K:00151:00815
TCTCTATGCGCTCCACATGTCTAAGGT
+
BBBEBCCCCCCEC@BBCBCCCDDBDBC
@V6Z2K:00158:00814
TACTGAGCTACACACACAGAAAGATTGGT
+
9;;<CCDDBBBBBEDBCCBBB?BAA?@@B
@V6Z2K:00159:00820
TACTGAGCTACACACACAGAAAGATTGGT
+
>8=@CDEBBCCECCAAADDDC@FGB?B?B
@V6Z2K:00161:00806
ATATCGCGAGGGTATGGAAGACT
+
BBCCB>9;99919@B@?CACBCC
@V6Z2K:00166:00819
TCTCTATGCGCTCCACATGTCTAAGGT
+
BBBCCAACCCGCC@CBBBBBBCC@BBA
@V6Z2K:00172:00807
TGATACGTCTCCTTCCTTAGTTACTTCA
+
BCDCCCDCC@@=A=A=AAB@B?BA=>@?
@V6Z2K:00172:00827
AGCACTGTAGCTGTCACTAGTTACTTGT
+
BBDC;:=CBBBCCDCBBDD@A>ACDACB
@V6Z2K:00174:00848
TAGTATCAGCCTCGCCATGACGAAGGTATTCC
+
:;CBBBHAADBFDCD?ADCCCAA>AABBBBD?
@V6Z2K:00175:00826
TCTCTATGCGCTCCACATGTCTAAGGT
+
BBBCDAABBECBB@DAAACBBBF@DBB
@V6Z2K:00182:00802
ATCAGACACGGACACAGCAGAACACAC
+
BA?AABB@B@<>@=@@BBCCC?CAA@B
@V6Z2K:00192:00803
TCTCTATGCGCTCCACATGTCTAAGGT
+
4499ACB=ACC;;:<C@@CBBCCAC9;
@V6Z2K:00192:00826
ATCAGACACGGACACAGCAGAA
+
@BBCBAABBB??=994999995
@V6Z2K:00195:00813
ATATTCGCGAGGGTATGGAAG
+
6:01,/7;7494099>?<>69
@V6Z2K:00196:00826
TACTGAGCTACACACACAGAAAGATTGGT
+
9;99@BBFCC;:;BBBCA999099959>@
@V6Z2K:00198:00835
TACTGAGCTACACACACAGAAAGATTGGT
+
C9=>CEDBCCEBACDCDCBBA=ACB@B;B
@V6Z2K:00199:00805
TACTGAGCTACACACACAGAAAGATTGGT
+
B:=<CDECCBBBBBB?B=@@>9>995964
@V6Z2K:00158:00882
TAGTATCAGCCTCGCCATGACGAAGGTATTCC
+
??989;?<<<CAA9<9;@?@B9959=>9?;=9
@V6Z2K:00162:00894
TCTCTTATGCGCTCCACATGTCTA
+
@8;499@?9<999@5994444449
@V6Z2K:00163:00877
TCTCTATTGGCGCTC
+
BB;//1/,,*,***,
@V6Z2K:00164:00894
ACGAGTGCGTTCCCCATGTCGTAGGTATC
+
>@;799?@995999/9999AA@;<58@81
@V6Z2K:00165:00871
TCTCTATGCGCTCCACATGTCTAAGGT
+
9;C=?ABBCCCCB@DDDAAADCCACAC
@V6Z2K:00168:00867
ACGAGTGCGTTCCCACTGTCGTAGT
+
BA?>>@@>>>59914444/66111.
@V6Z2K:00169:00868
ACGAGTGCGTTCCCCATGTCGTAGGTACTC
+
BBBABBBA;;2449/999<CCDCD?@<<=C
@V6Z2K:00170:00890
ATATCGCGAGGGTATGGAAGACTCTAT
+
@;@:49>>99909;9964244444799
@V6Z2K:00171:00854
ATCAGACACGGACACAGCAGAACACA
+
?CC@?@?A986;>>>?@?99959999
@V6Z2K:00187:00877
ATATCGCGAGGGTATGGAAGAC
+
<BBBBBBB@BCACC@?;=<@99
@V6Z2K:00192:00883
AGCACTGTAGCTGTCACTAGTTACTTGTG
+
9;944<=;<CGA>B=1//6//-999594/
@V6Z2K:00196:00878
TCTCTATGCGCTCCACATGTCTAAGGT
+
@@ABBBACCCCBB?@@BBBCCBB@D@C
@V6Z2K:00155:00925
TACTGAGCTACACACACAGAAAGATTGGT
+
61;<CGCCCBBBCBBCA@@DH=AAB<=;=
@V6Z2K:00162:00942
CGTGTCTCTAGGCACAGGATTTGTGTAG
+
BBCCDBCCBCB@BBBB@?9;;6;FBCCC
@V6Z2K:00177:00936
AGCACTGTAGCTGTCACTAGTTACTTGT
+
@@BCAAAECCDBBCCBBBCAA>>>A?AB
@V6Z2K:00187:00906
ACGAGTGCGTTCCCCATGTCGTAGGTACTC
+
BABBA@ABCB=@@@6?999>A>>>;>;;;C
@V6Z2K:00197:00908
CGTGTCTCTAGGCACAGGATTTGTGTAG
+
CCAAAIDCA@@>BBCCD<;9909@@@BA
@V6Z2K:00159:00975
TGATACGTCTCCTTCCTTAGTTACTTCA
+
@ABBBBBBBBC@B@C@D@BBBDBBB@BD
@V6Z2K:00166:00977
TGATACGTCTCCTTCCTTAGTTACTTCA
+
=<CBBBCA@@D>A>ABC?BCC@BBCADD
@V6Z2K:00168:00976
TACTGAGCTACACACACAGAAAGATTGGT
+
B9<<DCCCABABBB??ACAAA?ABBCC@C
@V6Z2K:00184:00983
TCTCTATGCGCTCCACATGTCTAAGGT
+
BBCC::<CCCDCC?AAABBBC?=;@?>
@V6Z2K:00184:00992
ACGAGTGCGTTCCCCATGTCGTAGGTACTC
+
@@BBABB>;;2444/9999AGA@A>;<;=C
@V6Z2K:00190:00989
CGTGTCTCTAGGCACAGGATTTGTGTAG
+
@A?AACCC::<@CBBCC<>=B>A>@AA;
@V6Z2K:00197:00991
TCTCTATGCGCTCCACATGTCTAAGGT
+
@@AABGBCDGCCC@CBBBCAAAC@DB=
@V6Z2K:00171:01018
ATCAGACACGGACACAG
+
BCBBB=>>9851@-,,(
@V6Z2K:00178:01002
CGTGTCTCTAGGCACAGGATTTGT
+
BBCCBABAA@A=@@11,2,,,*,,
@V6Z2K:00185:01001
TGATACGTCTCCCCCCCCTTTTTTTT
+
==@=899>999999999$99999999
@V6Z2K:00196:01015
ACGCTCGACATGCCCCCCCCCCCCAGGTACAGGAG
+
4;8>?>999BA999999999444"4;244;44244
@V6Z2K:00196:01061
ACGAGTGCGTTCCCCATGTCGTAGGTACTC
+
BBBBBBDB?=89994?>@ABC@@?6:99;@
@V6Z2K:00199:01054
TACTGAGCTACACACACAGAAAAGATTTGGT
+
84484444>@CFBBBCA;;;A@/9911-1,0
@V6Z2K:00209:00004
TGATACGTCTCCTTCCTTAGTTACTTCA
+
BBBBBBBBBCD@C@C@CABBB>ABC@CC
@V6Z2K:00209:00049
TCTCTATGCGCTCCACATGTCTAAGGT
+
44444444=BBBD>A<<9>9=8=::;1
@V6Z2K:00210:00020
AGCACTGTAGCTGTCACTAGTTAACTTGT
+
44889==CAAAA=994491/7,-*,0*,,
@V6Z2K:00224:00035
TGATACGTCTCCTTCCTTAGTTACTTCA
+
CBB99=AAACC@EAC@C@CBD=AAC@BB
@V6Z2K:00228:00040
TAGTATCAGCCTCCCCATGACGAAGGTATTCC
+
4:=;<<DB@?;4499,499=>;;89F<;;>A8
@V6Z2K:00230:00010
TCTCTATGCGCTCCACATGTCTAAGGT
+
BCCC::>CBFBEH>@AA@@@A@A;A>@
@V6Z2K:00238:00019
TACTGAGCTACACACACAGAAAGATTGGT
+
AABADCFCBB@@ACCBBB@=99=444748
@V6Z2K:00242:00004
TCTCTATGCGCTCCACATGTCTAAG
+
9494@A>A<=11/,//444>991,/
@V6Z2K:00244:00047
ACGCTCGACATGCCCAGGTACAGGAG
+
B?9<<B@@?@@99919959>AAB>CB
@V6Z2K:00200:00070
TGATACGTCTCCTCCTTAGTTACTTACA
+
A=8=@==9;>>-1/,/,./497/1,///
@V6Z2K:00201:00083
ATCAGACACGGACACAGCAGACACA
+
??BBABABBA>=>89911111////
@V6Z2K:00206:00079
TACTGAGCTACACACACAGAAAGATTGGT
+
B?AACDFABBABBBAEBCDCC>CBB?B>B
@V6Z2K:00209:00062
ACGAGTGCGTTCCCCATGTCGTAGGTACTC
+
BBBABBB;::2444,9999?CB>>;8999@
@V6Z2K:00213:00050
ATCAGACACGGACACAGCAGAACACAC
+
A;;;>>A@94244444?=99>699448
@V6Z2K:00213:00057
TAGTATCAGCCTCGCCATGACGAAGGTATTCC
+
>@B:9<BB<<>;A>@7<;AAA@>;?;994995
@V6Z2K:00214:00062
AGCACTGTAGCTGTCACTAGTTACTTGT
+
<ABAAAA<<<CCDAAACB@995999644
@V6Z2K:00218:00054
ATCAGACACGGACACAGCAGAACACAC
+
@BB??@@BBC=@ABB@=??99599999
@V6Z2K:00218:00098
AGCACTGTAGCTGTCACTAGTTACTTGT
+
@DDE::ADCCDBCBBB=ACDA@BBB=?@
@V6Z2K:00221:00054
AGCACTGTAGCTGTCACTAGTTACTTGT
+
@CCCAABCCCCBBBCBBBCBB?BBC9:;
@V6Z2K:00221:00096
ATATCGCGAGGGTATGGAAGACT
+
?99:999A999-44442424447
@V6Z2K:00226:00079
TCTCTATGCTCTCCACATGTCTAAGGT
+
BBCB:;<?@ACCF@BCB;99@>>6959
@V6Z2K:00228:00070
ACGCTCGACATGCCCAGGTACAGGAG
+
BB8;:BB=AB@99919959@BBCACC
@V6Z2K:00234:00085
TCTCTATGCGCTCCACATGTCTAAGGT
+
@@=@<;<CCCDCC@C@AAAAADC@BA=
@V6Z2K:00246:00068
TACTGAGCTACACACACAGAAAGATTGGT
+
;;<<BBBB@@@AA@@CBA>@@<<;;@C@C
@V6Z2K:00220:00124
ATATCGCGAGGGTATGGAAGACTCTAT
+
=@9::B@BAAA>?=@A>A>A;;998?;
@V6Z2K:00220:00130
AGCACTGTAGCTGTCACTAGTTACTTGT
+
?@@BA9;;@@@@@@@@991/1,-,,*,,
@V6Z2K:00223:00131
TGATACGTCTCCTTCTTAGTTACTTCA
+
;<CBBBCCBAB8<:<A@9;;9444249
@V6Z2K:00227:00139
ATCAGACACGGACACAGCAGAACACA
+
@AA99;8@A@9;;A?99999959999
@V6Z2K:00232:00102
AACACTGTAGCTGTCACTAGTTACTTGT
+
96;B@@ABBBCCBBB;==ABB@BBB8;;
@V6Z2K:00232:00147
ACGAGTGCGTTCCCCATGTCGTAGGTACTC
+
ABDBBCA;;;2444-9999@CA?@=:;<<D
@V6Z2K:00244:00112
TCTCTATGCGCTCCACATGTCTAAGGT
+
BBCC@AADABBDD>@=:<AAB@A?A><
@V6Z2K:00246:00108
ACGAGTGCGTTCCCCATGTCGTAGGTACTC
+
BCB?@?BA;;2444-944499944234448
@V6Z2K:00204:00153
ATCAGACACGGACACAGCAGA
+
BBCCEAABBB==>49911---
@V6Z2K:00204:00187
AGCACTGTAGCTGTCACTAGTTACTTGT
+
@CCAACD=<=CHDDHBBBBCB8<;A=@A
@V6Z2K:00206:00160
TGATACGTCTCCTTCCTTAGTTACTTCA
+
?>?ABACCCBB?C@DBB?ABA@AAAABB
@V6Z2K:00221:00178
ATCAGACACGGACACAGCAGAACA
+
A>;=9;;>>@69999999;::561
@V6Z2K:00221:00192
TCTCTATGCGCTCCACATGTCTAAGGT
+
BBBBAAACBDCBC@AACBBBCA@>AEC
@V6Z2K:00226:00183
TCTCTATGCGCTCCACATGTCTAAGGT
+
BBCCA@ACCCCBC::<B@>>A@@;@?B
@V6Z2K:00238:00188
ACGAGTGCGTTCCCCATGTCGTAGGTACTC
+
BBB>??C@;;2444/9999AA@9958999@
@V6Z2K:00241:00198
AGCACTGTAGCTGTCACTAGTTACTTGT
+
BBBB@ADBAAADCCHBBBCCD>?@@=;9
@V6Z2K:00244:00161
TACTGAGCTACACACACAGAAAGATTGGT
+
B<99>?ABBCBB<<=<;/688+///5444
@V6Z2K:00248:00198
TGATACGTCTCCTTCCTTAGTTACTTCA
+
AACABBBBCCC?B?A@C@BCCACCC@CC
@V6Z2K:00204:00241
TAGTATCAGCCTCGCCATGACGAAGGTTCC
+
@>C;;<BC<989>>>8<;>@@<>><AB>C<
@V6Z2K:00210:00219
CGTGTCTCTAGGCACAGGATTTGTGTAG
+
BBAAAECDAAA@BBB>A<994-9DBCCB
@V6Z2K:00221:00221
ACGAGTGCGTTCCCATGTCGTAGGTATC
+
/1..8666895991444//////,.///
@V6Z2K:00225:00217
AGCACTGTAGCTGTCACTAGTTACTTGT
+
<DCC@@AACBCDCCCBBBCCC>??B8<=
@V6Z2K:00227:00234
ACCAGACACGGACACAGCAGAACACAC
+
<CCCCC=?==799@>>@@>>>;>887A
@V6Z2K:00229:00248
TCTCTATGCGCTCCACATGTCTAAGGTA
+
4449@BCAC>@9959@@:944/6565/1
@V6Z2K:00240:00217
ATATCGCGAGGGTATGGAAGACTCTATA
+
AAB>?@B;<<D@><<G>?<@;;;@??=>
@V6Z2K:00244:00245
TGATATGTCTCCTTCCTTAGTTACTTCA
+
BBB@AACBACB?B>A@B@BBB@BBC@CD
@V6Z2K:00200:00258
ACGCTCGACATGCCCAGGTACAGGAG
+
@@:;;B@@@BB99919959AAAC@CC
@V6Z2K:00205:00278
ACGAGTGCGTTCCCCATGTCGTAGGTACTC
+
BCBAAAB;??5999,9999>B@>?<;;;9B
@V6Z2K:00207:00275
CGTGTCTCTAGGCACAGGATTTGTGTAG
+
BCCCCCCDA@@ACC==><;9909BDBB=
@V6Z2K:00207:00289
TCTCTATGCGCTCCACATGTCTAAGGT
+
9=9?;:<@@@@AA>ABB;;;@A??A69
@V6Z2K:00209:00266
TCTCTATGCGCTCCACATGTCT
+
499111//874;;?CBB;=<BC
@V6Z2K:00221:00285
TACTGAGCTACACACACAGAAAGATTGGT
+
ABBBCBEBBBBAABCBCB?==<@@@>B@C
@V6Z2K:00225:00261
ATATCGCGAGGGTATGGAAGACTCTA
+
BBBCCCB?@@C@BBCC@B=A@@9<;?
@V6Z2K:00231:00268
CGTGTCTCTAGGCACAGGATTTGTGTAG
+
BGCCCEEC@@A=@BABB<=>C@C<<<D9
@V6Z2K:00232:00293
TAGTATCAGCCTCGCCATGACGAAGGTATTCC
+
A@BBAAC<<<C@@BB@C@AAA;959?999?B5
@V6Z2K:00235:00267
CGTGTCTCTAGGCACAGGATTTGTGTAG
+
@CBABCDFAD@>@C@:>>994-9EE@@;
@V6Z2K:00236:00265
CGTGTCTCTAGGCACAGGATTTGTGTAG
+
ACCCCDCD@@A@CB@@?<994-9@@BC@
@V6Z2K:00237:00255
ATCAGACACGGACACAGCAGAACACA
+
BCB==@:99>599>>99999924989
@V6Z2K:00204:00332
TAGTATCAGCCTCGCCATGACGAAGGTATTCC
+
9@CCB=EC<<><BBA>?ABBCCB?CA<<=DD?
@V6Z2K:00205:00346
TCTCTATGCGCTCCACATGTCTAAGGT
+
BBBB@@AA<<=DH@AAAACBB442959
@V6Z2K:00209:00330
TCTCTATGCGCTCCACATGTCTAAGGT
+
CCCDDAACCDDCC>A@@ACCCCA?BCA
@V6Z2K:00214:00302
TAGTATCAGCCTCGCCATGACGAAGGTATTCC
+
@@;;;<BCBDBCCCB@BB??>?@=A?=<<@C>
@V6Z2K:00214:00334
ATCAGACACGGACACAGCAGAACACAC
+
?BB99<?AA@8;;@@>?>>9959999=
@V6Z2K:00214:00345
TACTGAGCTACACACACAGAAAGATTGGT
+
B?AACCDCBBCBCCDAABBBE@CCD?@@@
@V6Z2K:00222:00317
TAGTATCAGCCTCGCCATGACGAAGGTATTCC
+
9;A<;<CA@@=@AAA>BB@@@@A<@>@99695
@V6Z2K:00223:00334
ATCAGACACGGACACAGCAGAAC
+
BBB@??ABBB=?@@@999>9959
@V6Z2K:00225:00317
TCTCTATGCGCTCCACATGTCTAAGGT
+
BBBC@AACBCCHD>DAD?BCCBB@B@@
@V6Z2K:00229:00326
TCTCTATGCGCTCCACATGTCTCAGGT
+
CCDFBB@AACEDD@BCB9;<BCCCDAB
@V6Z2K:00237:00330
TCTCTATGCGCTCCACATGTCTAAGGT
+
BA@@::<AACCCC@D@@@CCCCC@C@;
@V6Z2K:00243:00332
TCTCTATGCGCTCCACATGTCTAAGGT
+
BBCBA@@AACCCC>A@@@B@@==6;59
@V6Z2K:00246:00333
TCTCTATGCGCTCCACATGTCTAAGGTA
+
9944@BCBBCC@A?ABBAA@@11,/7/1
@V6Z2K:00201:00376
TGATACGTCTCCTTCCTTAGTTACTTCA
+
BBBABBCC==?89;?=@?@CC@CA?=AD
@V6Z2K:00202:00374
AGCACTGTAGCTGTCACTAGTTACTTGT
+
ADDCABBCCCDBBBBA@@@BABBBB=?@
@V6Z2K:00204:00397
ATCAGACACGGACACAGCAGAAC
+
BBCB::;BBB8;;99999111,/
@V6Z2K:00216:00395
ATATCGCGAGGGTATGGAAGACTCTAT
+
BA?@AECA;;:6;;;C@D@E<;97774
@V6Z2K:00217:00369
ACGCTCGACATGCCCAGGTACAGGAG
+
BB???BBDCDD?=?<==;>ABBC@CC
@V6Z2K:00222:00385
TAGTATCAGCCTCGCCATGACGAAGGTATTCC
+
BBD:;<CA<<7;AAB@CA>==9459<<9<?A=
@V6Z2K:00227:00365
CGTGTCTCTAGGCACAGGATTTGTGTAG
+
CBBBBCEEA@A@CCDBB@CCC@CBBCB<
@V6Z2K:00230:00388
ACGCTCGACATGCCCAGGTACAGGAG
+
AB8;;CDBBCB;9409459@@AC@BB
@V6Z2K:00236:00380
TCTCTATGCGCTCCACATGTCTAAGGT
+
44449:D?AAA<<:9?B?9994?9:99
@V6Z2K:00238:00362
TACTGAGCTACACACACAGAAAGATTGGT
+
@?AACCDBAA@AABBBCCBBB>BBB@B@@
@V6Z2K:00241:00384
ACTCGACATGCCCAGGTACAGGAGACTG
+
BBBBBDCCC?>=<@A>BBBAC@CCBBB@
@V6Z2K:00243:00350
CGTGTCTCTAGGCACAGGATTTTTTTGTGTAG
+
BBB@BDBB@?@@CBA;?>9944444&9??@CC
@V6Z2K:00201:00428
TGATACGTCTCCTTCCTTAGTTACTTCA
+
BBBABBABBCD?BAD@B@ABC@BBB@BC
@V6Z2K:00202:00436
TCTCTATGCGCTCCACATGTCTAAGGT
+
BCCCAA@CBCCCC>@AAFCCBAA8;7;
@V6Z2K:00205:00407
ATATCGCGAGGGTAGTGGAAGACATCTA
+
B@?@BBCCCCD>;;99@29248444;99
@V6Z2K:00205:00411
TAGTATCAGCCTCGCCATGACGAAGGTATT
+
9;11/////6,994>241:11//,/7///,
@V6Z2K:00209:00412
TACTGAGCTACACACACAGAAAGATTGGT
+
BB??CCEB??BBBBBDCBBBA=AAA@?>?
@V6Z2K:00215:00400
ATCAGACACGGACACAGCAGAACACA
+
@BCB9::CB@8;;@>=??>9959999
@V6Z2K:00217:00440
AGCACTGTAGCAGTCACTAGTTACTTGT
+
9;;<4?@?99<>9499994:@;>AC:<<
@V6Z2K:00220:00445
ACGAGTGCGTTCCCCATGTCGTAGGTACTC
+
BCBBBBBA@;2444/999;@AAFD>:<<<G
@V6Z2K:00221:00421
CGTGTCTCTAGGCACAGGATTTTTTTTTT
+
;11////4444249911,//111111111
@V6Z2K:00226:00435
ATCAGACACGGACACAGCAGAAC
+
BAAB::;BBA<@>999111**)*
@V6Z2K:00228:00446
ATATCGCGAGGGTATGGAAAG
+
BBAA@ABAAAC@;;=A<@@19
@V6Z2K:00232:00442
TAGTATCAGCCTCGCCATGACGAAGGTATTCC
+
;;CBBBCBAGB<<;B?BAA;;<><?=994242
@V6Z2K:00233:00401
ATCAGACACGGACAAAGCAGAACACAC
+
BCB??@?@A><>>>>:>>?@@=>>>>@
@V6Z2K:00233:00433
ACGAGTGCGTTCCCCATGTCGTAGGTACTC
+
;<CBBBB@;;2444/9>ABBA>>><899<B
@V6Z2K:00234:00407
TAGTATCAGCCTCGCCATGACGAAGGTATTCC
+
99@ACCDCBD@CDCC?CDCCCCECC@;::?@=
@V6Z2K:00234:00426
CGTGTCTCTAGGCACAGGATTTGTGTAG
+
BBB@ABDECBB@BBBBC@CBB>CDCCCD
@V6Z2K:00242:00430
ATATCGCGAGGGTATGGAAGACATC
+
9>?99;;BCBC@HBB?31,11////
@V6Z2K:00242:00449
ATATCGCGAGGGTATGGAAGACTC
+
BBBA===>99919@@?;>;>9437
@V6Z2K:00245:00418
TCTCTATGCGCTCCACATGTCAGGTACTG
+
BBCDA@ACCBBBC@FBA@?ACCA=@BAB@
@V6Z2K:00249:00427
TACTGAGCTACACACACAGAAAGAATTGGT
+
>99;>A@A>@;;<99AA211>811,1,1,/
@V6Z2K:00200:00456
TAGTATCAGCCTCGCCATGACGAAGGTATTCC
+
49?999@99929949?BBAAA<;79D@9969<
@V6Z2K:00201:00491
TACTGAGCTACACACACAGAAAGATTGGT
+
BBBBCCDBAABEBCAABB;99-9997<IG
@V6Z2K:00207:00462
ACGAGTGCGTTCCCCATGTCGTAGGTACTC
+
@?B?@@CA;;2444/9999CCBAB>:;<=C
@V6Z2K:00210:00451
ATCAGACACGGACACAGCAGAA
+
?AAB:::CCB=?@@>9999995
@V6Z2K:00221:00479
ATCAGACACGGACACAGCAGAACAC
+
@BB??@@BBC?B@@>499?995999
@V6Z2K:00222:00486
ACGAGTGCGTTCCCATGTCGTAGGTATC
+
@AB?BBC@?;544-944/777//,0:7/
@V6Z2K:00223:00464
AGCACTGTAGCTGTCACTAGTTACTTGT
+
@ACBCEC:;<CBBBBCCCDBB>BA=7<<
@V6Z2K:00227:00490
TAGTATCAGCCTCGCCATGACGAAGGTATTCC
+
;;B<<;DAAAB@@@@599>>>9954;944242
@V6Z2K:00229:00482
TGATACGTCTCCTTCCTTAGTTACTTCA
+
CCB@@ACCBBB8:8:@CABBBCCBC@CB
@V6Z2K:00230:00475
TCTCTATGCCTCCACATGTCTAAGGT
+
94444449@54924444444442424
@V6Z2K:00231:00491
TCTCTATGCGCTCCACATGTCTAAGGT
+
BACACCCCBBCBB@CAABDBCAA?B@;
@V6Z2K:00239:00455
CTCTATTGCGCTTC
+
/////87/49>;9;
@V6Z2K:00240:00475
CGTGTCTCTAGGCACAGGATTTGTGTAG
+
BBBABCCCBBB?BGBBB@AAA@AB@CCA
@V6Z2K:00240:00481
ACGAGTGCGTTCCCCATGTCGTAGGTACTC
+
BBB???BA;;2444/9999BDCCB?@<<<C
@V6Z2K:00244:00454
AGCACTGTAGCTGTCACTAGTTACTTGT
+
?BCDCCCBBBCBCCBBBACBA@AAA899
@V6Z2K:00246:00461
ATCAGACACGGACACAGCAGAACAC
+
BCBB@??BBB79;@A==?>996999
@V6Z2K:00246:00484
TAGTATCAGCCTCGCCATGACGAAGGTATTCC
+
?@B:9<BG<>>;CCB8:;B@@@@<??999=@=
@V6Z2K:00241:00549
CGTGTCTCTAGGCACAGGATTTGTGT
+
?@AAAAAAB9;69999959@@:>99/
@V6Z2K:00249:00542
TCTCTATGCGCTCCACATGTCTAAGGT
+
CCDCCBBCB?@@A>?@@9999995959
@V6Z2K:00208:00550
ATATCGCGAGGGTATGGAAGACTC
+
A??@@>>=99919@@B@DCA=<<9
@V6Z2K:00214:00587
ATCAGACACGGACACAGCAGAACA
+
;AA:498?99598>A999944898
@V6Z2K:00215:00554
TACTGAGCTACACACACAGAAAGATTGGT
+
9<BCBGDDBBBBBC?=>B9;;7;FF?B?B
@V6Z2K:00220:00589
TAGTATCAGCCTCGCCATGACGAAGGTATTCC
+
99A<<<B<BBA@@<<69>9999954:444892
@V6Z2K:00221:00561
TACTGAGCTACACACACAGAAAGATTGGT
+
9;<<CCDECAAABBB@?:111-11/,/,/
@V6Z2K:00221:00568
AGCACTGTAGCTGTCACTAGTTACTTGT
+
BBBD;:<E=<<BBCA=9;9996999599
@V6Z2K:00222:00560
ATCAGACACGGACACAGCAGAAC
+
>>B??A@BB@>;999999111,/
@V6Z2K:00223:00560
TCTCTATGCGCTCCACATGTCTAAGGT
+
BBCDA@ACCDDCC@CAABBAA::6;>@
@V6Z2K:00226:00550
TCTCTATGCGCTCCACATGTCTAAGGT
+
<<CCAABBBCCEC>BAABBBBBA>?>9
@V6Z2K:00239:00551
TACTGAGCTACACACACAGAAAGATTGGT
+
9<@ACCCCAB??AB@@AD@@@<@B@>B@C
@V6Z2K:00241:00567
TACTGAGCTACACACACAGAAAGATTGGT
+
@?AABCCBCBCCDCBBCCCCB?BBB@B@C
@V6Z2K:00248:00598
TCTCATGCGCTCCACATGTCTAAGGT
+
<;BB;;:C@@BB79;C@;;<BA<A?9
@V6Z2K:00208:00637
TCTCTATGCGCTCCACATGTCTAAGGT
+
CBCCBBBCCCECC@DBBBEEADACEBC
@V6Z2K:00237:00604
ATCAGACACGGACACAGCAGAACACAC
+
BACCBB;:;;99>AA99<<<9;>>>9;
@V6Z2K:00237:00648
TACTGAGTACACACACAGAAAGATTGGTGC
+
A;<<CCGBBBCCCCCCDBB?<B@@=A@CBB
@V6Z2K:00242:00635
TGATACGTCTCCTTCCTTAGTTACTTCA
+
99;A999B@996924242344244/,/7
@V6Z2K:00204:00687
ATATCGCGAGGGTATGGAAGAC
+
@B?@8>;499914944242499
@V6Z2K:00216:00690
TACTGAGCTACACACACAGAAAGATTGGT
+
??AABCCCCBBBBCAABB;//+111,1,/
@V6Z2K:00222:00666
TGATACGTCTCCTTCCTTAGTTACTT
+
AB?=9<<>@@B696969234474442
@V6Z2K:00222:00672
CGTGTCTCTAGGCACAGGATTTTGTGTAG
+
B=@=CDDD::<=@@?@@==@BB8AACAA@
@V6Z2K:00224:00670
ACGAGTGCGTTTCCCCATGTCGTAGGTACTC
+
@@D??>;;4440994,4999ACB?B@;<<=C
@V6Z2K:00231:00659
TCTCTATGCGCTCCACATGTCTAAGGT
+
;;BB=?ABBBBDCCCCBB>=9??5959
@V6Z2K:00231:00691
TAGTATCAGCCTCGCCATGACGAAGGTATTCC
+
=@C;9;BA9969@9A<AA>>>9969C999=@5
@V6Z2K:00241:00664
TACTGAGTCTACTACTACATCAGAAATGATT
+
///,,////6//4444444444448-44431
@V6Z2K:00242:00665
AGCACTGTAGCTGTCACTAGTTAATTGT
+
9=AABDCBBBA@ABD=?88//,/56,44
@V6Z2K:00249:00728
ACGAGTGCTTTTTCCCCAC
+
9;CAA@:90000+---*-,
@V6Z2K:00200:00758
CGTGTCTCTAGGCACAGGATTTTTTTGTGTAG
+
BBBBCCACA:979@>9959999999&9?A@9?
@V6Z2K:00207:00774
CGTTGTCTCTAGGGCACAGGGAATTTTGTGTAGAG
+
81-*,,,,,//44-47;11/+/,/660///6/499
@V6Z2K:00210:00756
CGTGTCTCTAGGCACAGGATTTTGTTGT
+
4>A99999999599>9969499,9424;
@V6Z2K:00213:00789
TACTGAGCTACACACACAGAAAGATTGGT
+
?@BAAADCBB@ABCCCCC?==:=8==><@
@V6Z2K:00215:00762
ACGAGTGCGTTCCCCATGTCGTACGT
+
???B@@>@995999,4448>=441:1
@V6Z2K:00216:00791
ACGAGTGCGTTCCCCATGTCGTAGGTACTC
+
BBAB=7;=11,1>>0B3==CB><;:11/1/
@V6Z2K:00220:00777
ACGCTCGACATGCCCAGGTACAGGAG
+
;@@@@ACBAC9494-99<@<<11-1>
@V6Z2K:00233:00780
ACGCTCGACATGCCCAGGTACAGGAG
+
ABBBABBB;;<B=A<AA;>>>>><?@
@V6Z2K:00234:00759
TAATATCAGCCTCGCCATGACGAAAGGGTATT
+
//78?=>999;::11-00848444-44-4442
@V6Z2K:00236:00752
AGCACTGTAGCTGTCACTAGTTACTTGT
+
<ADDCCCCBBBABCCBBBBDC@CBA?AB
@V6Z2K:00241:00797
GGGGGGGGGGGGGGGTTTTTAAAGGGGGGTTTTTTTTTTTAAAATTTTTTTTTTTTTTTCCCCCCCC
+
AAAAAAABBAABBB"BB?A-;;99@@BB-CBAAAAABCB"AA@6===========:::"99999999
@V6Z2K:00242:00765
TGATACGTCTCCTTCCTTAGTTACTTCA
+
BBBBBCCDCAA?B@CCC?B;:6;AA@CC
@V6Z2K:00246:00766
CGTGTCTCTAGGCACATGGATTTGTGTAGA
+
99994=@AA?<,/,,,,/7888+////449
@V6Z2K:00246:00793
ATATCGCGAGGGTATGGAAGACTC
+
AB@@ABBECCD?C>9929<@99;3
@V6Z2K:00202:00825
TTAGTTTTTTTTTATCAGCCTCGCCCATTGACGAAGGTA
+
1,///8:;;;;;"?<9/7<,1//66+4424444424244
@V6Z2K:00213:00811
ACGCTCTGCCCAGGTACAGGAG
+
@@BB;;9444199<>>:::699
@V6Z2K:00215:00807
TCTCTATGCGCTCCACATGTCTAAGGT
+
BBCCBEBCBCCCC?CCCBBCCCEACC<
@V6Z2K:00221:00845
AGCACTGTAGCTGTCACTAGTTACTTGT
+
BABBBABCBBBCCCCBAAACCABBC=@@
@V6Z2K:00231:00833
TCTCTATGCGCTCCACATGTCTAAGGT
+
BBAABBABABBBC@CACBBBCBBAC?@
@V6Z2K:00240:00844
ATCAGACACGGACACAGCAGAACACAC
+
ABBBAAABBH:9<CCCBCC??=A===C
@V6Z2K:00242:00839
ATATCGCGAGGGTATGGAAGACTCTATA
+
BBBBB>;>49;8<@AB?C?BDDCC::0:
@V6Z2K:00246:00809
TACTGAGCTACACACACAGAAAGATTGGT
+
C@@@CCDCBBEBBBBCCECCC@CDD@C@C
@V6Z2K:00249:00814
AGCACTGTAGCTGTCACTAGTTACTTGT
+
@ACCCCDCDCDBCCCBBBDBB?CCC?CC
@V6Z2K:00213:00893
ACGCTCGACATGCCCAGGTACAGGAG
+
-,**,,,//99999-99?999B=>;:
@V6Z2K:00216:00888
TATGAGCTACCACCAAAACAGAAAAGAATTGGTGCTTG
+
11////334424428;;,4944;;,4924:;:84442/
@V6Z2K:00229:00892
ATCAGACACGGACACAGCAGAACA
+
?>BBBBCBBB=?@@@9=9999599
@V6Z2K:00230:00868
ATATCGCGAGGTATGGAAGACTCT
+
BC?@=>;7/1,/88<:>=====A@
@V6Z2K:00232:00889
TGATACGTTCTCCC
+
9841-,,*)***00
@V6Z2K:00241:00876
TAGTATCAGCCTCGCCATGACGAAGGTATTCC
+
A@CBCDDCBA?BBCC@CBDBBBA?B?AAABC;
@V6Z2K:00249:00885
TCTCTATGCGCTCCAAATGTCTAAGAT
+
BBBBBBBCCCB==6::7;AACCC@CCC
@V6Z2K:00202:00902
CGTGTCTCTAGGCACAGGATTTTTTTGTGTAG
+
=@DDCCCCD:;89A@9959999999&99999>
@V6Z2K:00205:00937
ACGCTCGACATGCCAGTACAGGA
+
B@@@BBBBA?://,111--11,/
@V6Z2K:00209:00905
TCTCTATGCGCTCCACATGTCTAAG
+
BCDCBGACBCCA>=@C@@@=;::,1
@V6Z2K:00210:00937
TGATACGTCTCCTTCCTTAGTTACTTCA
+
>@;;;B=;<CB=:??;=<899<>>@=??
@V6Z2K:00213:00937
CGTGTCTCTAGGCACAGGATTTGTGTAG
+
ABBBBDCCC:;79>>8869BD:CFD<<<
@V6Z2K:00232:00912
ATATCGCGAGGGTATGGAAGAC
+
@@AB=>9949419B>?<@=>@@
@V6Z2K:00232:00944
ACGAGTGTCGTAGGTACTC
+
@ACECCCB@>49959949>
@V6Z2K:00243:00916
ATCAGACACGGACACAGCAGAACACAC
+
BECA@A@BBA;;<CB>>?=996999>>
@V6Z2K:00243:00947
AGCACTGTAGCTGTCACTAGTTACTTGT
+
BCCC;;:===@CGCBBHCAAADDCC>AA
@V6Z2K:00246:00923
TCAGACACGGACACAGCAGAACACA
+
BCB9:>CCC@BBCC@@>>>>58877
@V6Z2K:00249:00931
TCTCTATGCGCTCCACATGTCTAAGGT
+
ABBCCCCCCCABB@CCCCCCDCFDEAA
@V6Z2K:00203:00996
ACGAGTGCGTTCCCCATGTCGTAGGTACTC
+
CBABABCB;;2444/9999ACB?B?A<<<C
@V6Z2K:00214:00993
AGCACTGTAGCTGTCACTAGTTACTTGT
+
@BB@AADCBCCCBCCCBCCCC>CBB>AA
@V6Z2K:00215:00977
TACTGAGCTACACACACAGAAAGATTGGT
+
?>ABCGDCCCBBBC<<BCDCEACGC?B?B
@V6Z2K:00222:00983
ATCAGACACGGACACAGCAGAACAC
+
BB<=9;;BBB:<<AA9999996999
@V6Z2K:00230:00986
TCTCTATGCGCTCCACATGTCTAAGGT
+
444444:4//8//,///4444//,/,/
@V6Z2K:00241:00983
ATATCGCGAGGGTATGGAAGACTCTAT
+
BBB@?@B==@?<==@C>B=B@@@@?>;
@V6Z2K:00203:01032
TAGTATCAGCCTCGCCAT
+
444444444/5;1//78,
@V6Z2K:00211:01023
ACGAGTGCGTTCCCCATGTCGTAGGTACTC
+
BBAABBB>?;2444/9999@A@@@>;<99B
@V6Z2K:00217:01028
AGCACTGTAGCTGTCACTAGTTACTTGT
+
AAAC;:=A<;<<;;DCCDCCB@BB@6<>
@V6Z2K:00221:01020
TCTCTATGCGCTCCACATGTCTAAGGT
+
@ABBAAACCCCCB8:<<<BBCAA?AAA
@V6Z2K:00228:01024
TCTCTATGCGCTCCACATGTCTAAGGT
+
BBBB@AACBCCCC::==<BBCCA>AD<
@V6Z2K:00239:01036
AGCACTGTAGCTGTCACTAGTTACTTGT
+
BBBCAACGBAAAAB@@@@A>@<A<;59@
@V6Z2K:00206:01054
CGTGTCTCTAGGCACAGGATTTGTGTAG
+
BBBABFFFCAB@BCBCC@BBB@EFCCCB
@V6Z2K:00221:01051
TCTCTATGCGCTCCACATGTCTAAGGT
+
BBCCCECCBBBBB@FCDBBA@:4297<
@V6Z2K:00225:01068
TGATACGTCTCCTTCCTTAGTTACTTCA
+
BBBAAABCCCC@E@CAC@CBB?AAAACC
@V6Z2K:00229:01060
ACGCTCGACATGCCCCAGGTACAGGAGA
+
//6899444999>??,4424/,**)***
@V6Z2K:00233:01053
TGATACGTCTCCTTCCTTAGTTACTTCA
+
@@B@@@CCBBC@B@D@DDB??=ACC@BB
@V6Z2K:00233:01098
TCTCTATGCGCTCCACATGTCTAAGGT
+
BCCDA@ACCCDCD@CCBAABBCC@C@C
@V6Z2K:00242:01053
ATATCGCGAGGGTATGGAAGAC
+
BCBAABBBCEDCE<<1;=+-,,
@V6Z2K:00243:01074
CGTGTCTCTAGGCACAGGATTTGTGTAG
+
BDBCCD@ACDC?BBBBA>===9999?9?
@V6Z2K:00245:01078
AGCACTGTAGCTGTCACTAGTTACTTGT
+
@BCFDCBBBBACBCCBBBCBB@BCD@C@
@V6Z2K:00245:01098
TGATACGTCTCCTTCCTTAGTTACTTCA
+
CCCCBBAABBC@CAD@CCCBB?@@A@A@
@V6Z2K:00249:01077
ACGAGTGCGTTCCCCATGTCGTAGGTACTC
+
BA>>?BBB@@6944-99;;BC><=;;132>
@V6Z2K:00248:01110
CGTGTCTCTAGCACAGGATTTGTGTAG
+
<=DDCGDCA@@BCDCC?AAA<@A@ABA
@V6Z2K:00249:01104
TCTCTATGCGCTCCACATGTCTAAGGT
+
CCBCBBBBABCCB@BCBBBBCA@>A@@
@V6Z2K:00250:00030
TCTCTATGCGCTCCACATGTCTAAGGT
+
AABCCDBCCCCBB?CCCCCDCBA?B@<
@V6Z2K:00261:00020
TAGTATCAGCCTCGCCATGACGAAGGTATTTTCC
+
@>;;<9A@>ABCCCDACCA@;4429;>4999,4:
@V6Z2K:00267:00038
CGTGTCTCTAGGCGACAGGATTTGTTGTAG
+
ABBAABBB>11-1////4:44914424444
@V6Z2K:00268:00004
TCTCTATGCGCTCCACATGTCTAAGGT
+
999@=<<ECCCBA=@@@>>@@;;89CD
@V6Z2K:00275:00049
ATATCGCGAGGGTATGGAAGAC
+
B??@=>C99941999A<C=@<;
@V6Z2K:00276:00012
ACGCTTCGACATGCCCAGTACAG
+
;;744589999911>511//,,,
@V6Z2K:00278:00014
CGTGTCTCTAGGCACAGGATTTGTGTAG
+
<>DCDCDC::<?BBBCC?BBA=?A@@@@
@V6Z2K:00281:00014
ACGCTCGACATGCCAGGTACAGGAG
+
ABABBA@@>;<11-11,/6;99;==
@V6Z2K:00286:00046
TACTGAGCTACACACACAGAAAGATTGGT
+
C@AACCCC@?:;;A99999>>:>>=?B>B
@V6Z2K:00287:00014
TGATACGTCTCCTTCCTTAGTTACTTCA
+
BBC@@AAA@B@<?7:9;@BCE?BBC@CC
@V6Z2K:00295:00043
ATTATCTCTTACCGTACTATAT
+
10,01///424=?;999411//
@V6Z2K:00252:00065
CGTGTCTCTAGGCACAGGATTTGTGTAG
+
B::<CBBAAA@>A@@@B>ABB7<<ABBA
@V6Z2K:00255:00074
ATCAGACACGGACACAGCAGAACAC
+
BBBBBB?@BB99;BD9999995999
@V6Z2K:00267:00062
ACGAGTGCGTTCCCCATGTCGTAGGTAACTC
+
BBABCBB=@92/11+11111//4713@9888
@V6Z2K:00278:00080
TAGTATCAGCCTCGCCATGACGAAGGTATTCC
+
;;C;;9BA>??@AA@=@@AAA;;8<C<9<@B6
@V6Z2K:00280:00092
TGATACGTCTCCTTCCTTAGTTACTTCA
+
ABBABBABBBC@C@CCD@ABB>EBC@AA
@V6Z2K:00284:00070
TCTCTATGCGCTCCACATGTCTAAGGT
+
BBDBCCBBBCDCC@CCCBCCCBA?BA;
@V6Z2K:00289:00072
TCTCTATGCGCTCCACATGTCTAAGGT
+
DCBBA@ACCBCBB?A<<<CCDCCBCD=
@V6Z2K:00291:00054
TAGTATCAGCCTCGCCATGACGAAGGTATTCC
+
@=C@?@DA@@@BBBC?BA;==;959?99;>A;
@V6Z2K:00292:00052
TACTGAGCTACACACACAGAAAGATTGGT
+
BA?=CCCB?A@@@CABECDCC@CBB@B@B
@V6Z2K:00294:00061
CGTGTCTCTAGGCACAGGATTTGTGTAG
+
8>9<9?>@994249=>9;99@>999994
@V6Z2K:00295:00089
CGTGTCTCTAGGCACAGGATTTGTGTAG
+
BBECCCCCA@AACB<<<;99919?>BA9
@V6Z2K:00296:00067
TACTGAGCTACCACACACAGAAAGATTGGT
+
99489994944244444:9444-448,,*,
@V6Z2K:00250:00115
TACTGAGCTACACACACAGAAAGATTTGGT
+
99==CBBB99;@@@?>?>99919@@@1;78
@V6Z2K:00251:00101
CGTGTCTCTAGGCACAGGATTTTTTTTTGTGT
+
BBD@@@ABBB@?A;999<999999999"4444
@V6Z2K:00252:00100
TGATACGTCTCCTTCCTTAGTTATCTTCA
+
;<@AB?9999959;>592,,,*,,,,0,*
@V6Z2K:00254:00100
TACTGAGCTACACACACAGAAAGATTTTGGT
+
@9<=CECBBBBBB9;;BA?>A<;<<B@4@89
@V6Z2K:00254:00112
TAGTTTATCAGCCCCCCTTTCCCGCCCCCATGACCCCGAAGGTATTTTTCCCCCCCATCACCCCC
+
@?@@@9>BB??@?@99,88-44-44444+4999999,4989::44444+444444&4444::::=
@V6Z2K:00265:00132
TCTCTATGCGCTCCCCCCCCCCCCC
+
CBCCDBBAA7;1//111111111//
@V6Z2K:00277:00135
TGATACGTCTCCTTCCTTAGTTACTTCA
+
<;@?@@@<;<B?C?E?B@BCC?ABCABB
@V6Z2K:00291:00115
TCTCTATGCGCTCCCCACATGTCTAAGGT
+
4444>AA?8499999,9??>?BBCA?AD9
@V6Z2K:00293:00149
ACGAGTGCGTTCCCCCCCACTGTCGTAG
+
>>>899>=@@>@?<<<<&////,,,,//
@V6Z2K:00298:00136
CGTGTCTCTAGGCACAGGATTTTTTTGTGTAG
+
BBAABCCC::;=@;99@@9999999&949=?B
@V6Z2K:00299:00142
TGATACGTCTCCCCCCCCCCCCCC
+
BBA?9>>1111111111111111"
@V6Z2K:00251:00161
TGATACGTCTCCTTCCTTAGTACTTCA
+
BBB>>>BCBDC@C@C@B@AB@FAC@CC
@V6Z2K:00263:00182
TGATACGTCTCCTTCCTTAGTTACTTCA
+
BCBBBDBBBCE@D@C@BBBBB?BCC@CH
@V6Z2K:00274:00158
AGCACTGTAGCTGTCACTAGTTACTTGT
+
CBB@AAAACCCCCCDFAAAA@===A=BB
@V6Z2K:00280:00152
ATCAGACACGGACCAGCAGAACACAC
+
ABCB@?>A@?=@@=@CCBBB?BBCCC
@V6Z2K:00280:00176
CGTGTCTCTAGGCACAGGATTTGTGTAG
+
BBBBCCDD??@@CCCCB?;<;09BBAB=
@V6Z2K:00288:00152
ATCAGACACGGACACAGCAGAACACAC
+
BBBBABABBB=?@BB>@ABAA>B@@@C
@V6Z2K:00292:00178
CGTGTCTCTAGGCACAGGATTTGTGTAG
+
BC@?@CDDEAA@EB?=><99909A@@?=
@V6Z2K:00296:00189
ATCAGACACGGACACAGCAGAACACAC
+
BCC;;<ACBB?BB<<9??@9959999B
@V6Z2K:00296:00194
TAGTATCAGCCTCGCCATGACGAAGGTATTCC
+
@@CEBBDBBB?BBAB?BAAAA99695994:;2
@V6Z2K:00260:00222
TCTCTATGCGCTCCACATGTCTAAGGT
+
@ADBCBBABDCCC::>A@CBCCBDGBB
@V6Z2K:00272:00210
ACGAGTGCGTTCCCCATGTCGTAGGTATC
+
?@@CCC@:;;2444-9@@@ABCBA>8999
@V6Z2K:00272:00237
ATATCGCGAGGGTATGGAAGACTCTA
+
=<?@@BB;<=B>BBBB?B?@998337
@V6Z2K:00278:00209
TACTGAGCTACACACACAGAAAGATTGGT
+
9;;<@BECBA@===;99@99919>><??8
@V6Z2K:00278:00216
TCTCTATGCGCTCCACATGTCTAAGGT
+
@A=@AB<><BAAB?B;<;@@@BB@A=9
@V6Z2K:00284:00207
TACTGAGCTACACACACAGAAAGATTCGGTG
+
=9449999489999>A=9@@A-44823313.
@V6Z2K:00284:00217
AGCATGTAGTTGTCACTAGTTACTTGT
+
BBCB99;<<<>AABDCCBCC@CCA>??
@V6Z2K:00285:00215
TAGTATCAGCCTCGCCATGACGAAGGTATTCC
+
@>B@@ACBBBCB@@@>A@@9<<95;?@?><>6
@V6Z2K:00285:00240
ACGCTCGACATGCCCAGGTACAGGAG
+
BA8;;BA@ADCA@A<@@=@BCBC@CA
@V6Z2K:00289:00213
TCTCTATGCGCTCCACATGTCTAAGGT
+
BCCCDECCCCCBC@CAA@BBBDCBEB@
@V6Z2K:00296:00235
ACGCTCGACATGCCCAGGTACAGGAG
+
BB>@@BBBBBBBBB=ABBBABBB?BA
@V6Z2K:00296:00248
CGTGTCTCTAGGCACAGGATTTGTGTAG
+
BBBBBBCCA@ABCBAAA:99@<<9<BB@
@V6Z2K:00253:00285
ACGCTCGACATGCCCAGGTACAGGAG
+
@B?@@A;;;B@99;19@=AABBC>A<
@V6Z2K:00256:00274
ATCAGACACGGACACAGCAGAAC
+
@BA@:;;>@@9;;AD911111,/
@V6Z2K:00259:00299
AGCACTGTAGCTGTCACTAGTTACTTGT
+
BDDCCBEEBBBCBCBABBBEC@CBC=@@
@V6Z2K:00260:00263
AGCACTGTAGCTGTCACTAGTTACTTGT
+
<ACCBADABBCBBCCBBBC@B@DCB9<=
@V6Z2K:00264:00299
TCTCTATGCGCTCCACATGTCTAAGGT
+
@@=AA@ACCCCCC@C::;A@@?>;><9
@V6Z2K:00267:00251
ATCAGACACGGACACAGCAGAC
+
??AC>?@@BB99911111---,
@V6Z2K:00270:00250
TACTGAGCTACACACACAGAAAGATTGGT
+
CBABBCCA@ABBBBB@A@AAB@B?A>A@A
@V6Z2K:00270:00293
CGTGTCTCTAGGCACAGGATTTGTGTAG
+
BBBBBDBC@?@@BC=9@<99909AA@A:
@V6Z2K:00273:00297
CGTGTCTCTAGGCACAGGATTTGTGTAG
+
CCBBBAABAAAB=;<A@59997:CBCCA
@V6Z2K:00274:00291
TACTGAGCTACACACACAGAAAGATTGGT
+
B@?>BBCBBBCB??@ABE@@@<@@?<@@C
@V6Z2K:00275:00263
TACTGAGCTACACACACAGAAAGATTGGT
+
CBA?BBBBBBACBABADB??@>ABBAC?>
@V6Z2K:00280:00266
TGATTTTTTTTTTTTTTTTTTTTTTACGTCTCCTTTTTTTCCTTTTTTTTTTTTTAGTTTTTACTTTTTTTTT
+
CBBBBCBBBCCCCCBBBBBBBBBB"AAB@99@5999999&42444444444444"38=ABC29949999999&
@V6Z2K:00284:00276
ATATCGCGAGGGTATGGAAGACTC
+
/.01////449-449@9A6;9BCA
@V6Z2K:00284:00295
ATCAGACACGGACACAGC
+
B8;:BB?999594///,*
@V6Z2K:00287:00269
ATCAGACACGGACACAGCAGAA
+
ABBBBBABBB79;989999995
@V6Z2K:00287:00287
TCTCTATGCGCTCCACAGTCTAAGGTACTG
+
99BCCCCEDECCB@AAADA@@@6;8;;9>9
@V6Z2K:00288:00262
TCTCTATGCGCTCCACATGTCTAAGGTA
+
FBECCFCCBBCBB@CCCBC=<=E?CBA=
@V6Z2K:00253:00305
TAGTATCAGCCTCGCCATGACGAAGGTATTCC
+
::@B=<=>11,///1:=?>9999692444242
@V6Z2K:00257:00342
ATATCGCGAGGGTATGGAAGACTCTA
+
;BCC?BBBBBC>A?@C>A=@;;;??B
@V6Z2K:00261:00321
ATATCGCGAGGGTATGGAAGACATC
+
;@@@=B=C9940999<-1-11////
@V6Z2K:00261:00334
TGATACGTCTCCTTCCTTAGTTACTTCA
+
;DCBAACCCCD?B@B@C@ABB@CBB?AA
@V6Z2K:00267:00303
TGATACGTCTCCTTCCTTAGTTACTTCA
+
BBBAAA??@DC@D@B@CCBBB?BCCACB
@V6Z2K:00267:00328
ATATCGCGAGGGTATGGAAGACTCTATA
+
ACBCBBB@===://1?-1,1//.4776=
@V6Z2K:00272:00333
TACTGAGCTACACACACAGAAAGATTGG
+
BAAAEBDBABBBBB@AACBBB=BBB?B@
@V6Z2K:00275:00329
CGTGTCTCTAGGCACAGGATTTGTGTAG
+
BBBABCCCAAA@CBB?>=994-9CBAA=
@V6Z2K:00275:00342
ACGCTCGACATGCCCAGGTACAG
+
BEABBBBCCCEDBD?AB?ABDC@
@V6Z2K:00285:00325
ACGCTCGACATGCCCAGGTACAGGAG
+
CCABBBCB@;A999099699BCK@GE
@V6Z2K:00288:00323
TCTCTATGCGCTCCACATGTCTAAGGT
+
=99;CFCCBCDBB>A@CAA9;<B???9
@V6Z2K:00292:00340
TAGTATCAGCCTCGCCATGACGAAGGTATTCC
+
ABC<9<CAAA?@@@@;>>99999648444242
@V6Z2K:00258:00387
TGATACGTCTCCTTCCTTAGTTACTTCA
+
BBB@@AAAACCACACAC@BBB?BDCACC
@V6Z2K:00259:00366
TACTGAGCTACACACACAGAAAGATTGGT
+
B?BABBBE::;AABAAACBBB?BBB@B@B
@V6Z2K:00268:00358
ATATCGCGAGGGTATGGAAGACTCT
+
AACBBBBBAAB>??AC@B@A;;;A?
@V6Z2K:00275:00377
TCTCTATTGCGCTCCACATGTCT
+
444////,/8/449;944494/,
@V6Z2K:00283:00354
TAGTATCAGCCTCGCCATGACGAAGGTATTCC
+
4;C=<<CD@@>@AAB=@><::11-/71//78,
@V6Z2K:00283:00357
AGCACTTGTAGCTGTCACTAGTTACTT
+
6;;=1/,////444449899449//-+
@V6Z2K:00283:00385
TACTGAGCTACACACACAGAAAGATTGGT
+
A?@@CCGCAB99<CAABFECC>B?B@B@>
@V6Z2K:00283:00390
TACTGAGCTACACACACAGAAAGATTGGT
+
;9=AA@AC@?@@ACAAACBBB?BCD@B@B
@V6Z2K:00288:00353
AGCACTTTGTTTAAGCCTTTTGTTTCACTTAG
+
94999>99944-424424;;29=@1447;,//
@V6Z2K:00288:00391
TCTCTATGCGCTCCACATGTCTAAGGT
+
AADCA@ACBCCCC?B:;;CCC;;9<?@
@V6Z2K:00291:00384
TCTCTATGCGCTCCACATGTCTAAGGT
+
BBBBGBBBBDDCC@CBDCBBBA@=A@A
@V6Z2K:00293:00364
ATATCGCGAGGGTATGGAAGACTCTA
+
BABAABCAAAC@A@AC=A=@@@7;;?
@V6Z2K:00293:00380
TAGTATCAGCCTCGCCATGACGAAGGTAATCC
+
;;C<<<DBCB?BBCB?CBABC@A>ADGCCCD?
@V6Z2K:00297:00384
ATCAGACACGGACACAGCAGA
+
ABBB;;7==;9::111---,,
@V6Z2K:00298:00396
ACGAGTGCGTTCCCCATGTCGTAGGTACTC
+
BBA@ABB;;;2444-9>>>ACBAB?:;;<B
@V6Z2K:00299:00398
CGTGTCTCTAGGCACAGGATTTTTTTTTTTTTTTTTTTTTGTGTAG
+
94999@A9<<A@BAA3333AC@BAAA>>ACCAAA>;888"//////
@V6Z2K:00251:00411
TCTCTATGCGCTCCACATGTCTAAGGT
+
AACCDEBCBBBB@@CCDBBEBCDADA@
@V6Z2K:00256:00406
TCTCTATGCGCTCCACATGTCTAAG
+
44:94994;@99959@@949B91,/
@V6Z2K:00258:00441
TACTGAGCTACACACACAGAAGAATTG
+
>==;44;@944499944///,//,/,.
@V6Z2K:00260:00429
CGTGTCTCTAGGCACAGGATTTGTGTAG
+
BBBACCDDD@@=@CABB@AA?:A?9>?9
@V6Z2K:00261:00412
TGATACGTCTCCTTCCTTAGTTACTTCA
+
=A@@CC99<@><@?CBCFCCB@BB>:<1
@V6Z2K:00276:00402
TGATACGTCTCCTTCCTTAGTTACTTCA
+
BCBAABBCBBC>@>A@D@ABB@AAA@A@
@V6Z2K:00281:00424
TCTCTATGCGTTCCACATGTCTAAGGT
+
==BFDCCBB@@=@?@CCEDCCCC@C@@
@V6Z2K:00281:00444
TAGTATCAGCCTCGCCATGACGAAGGTATTCC
+
;;B<<>IDCCB@@@A=@?@@?;959>999<@5
@V6Z2K:00281:00445
TACTGAGCTACACACACAGAAAGATTGGT
+
BBB?BCCBBBBBDB@@ACCCCACNC?B?B
@V6Z2K:00285:00417
ATCAGACACGGACACAGCAGAACAC
+
BAAABA@AEC=@@@@9999995998
@V6Z2K:00251:00498
CGTGTCTCTAGGCACAGGATTTTGTGTAG
+
BBEBCCCB@?@=@A999>9999-9B@;@A
@V6Z2K:00268:00482
ACGAGTGCGTTCCCCATGTCGTAGGTACTC
+
ABBABBBA>92999/9999ABA?A?:;<=E
@V6Z2K:00270:00460
ATTAATTCCGCGAAGGGGTTTAATTGGAAAGATCTTCT
+
/0,0,1,/,///:2444,/8588;;6568+/////568
@V6Z2K:00281:00482
TCTCTATGCGCTCCACATGTCTAAGGT
+
BBCCBBACBBCCB@BBBDB=?::29;?
@V6Z2K:00283:00453
TCTCTATGCGCTCCACATGTCTAAGGT
+
A?AACCBCCCDDD@CCCBBBBCEDCAB
@V6Z2K:00284:00455
TGATACGTCTCCTTCCTTCTAGTTACTTCA
+
;@CCCBCA>>88C888=+,,,222291,1.
@V6Z2K:00294:00461
AGCACTTGTAGCTGTCACTAGTTACTTGT
+
:66:11,////444991111/,*//1,//
@V6Z2K:00295:00474
TAGTATCAGCCTCGCCATGACGAAAGGTATTCC
+
89@<99CC99:9>=?>??>99999-49444:;2
@V6Z2K:00298:00484
TAGTATCAGCCTCGCCATGACGAAGGTATTCC
+
@?C99=ACAA=>>99591;1111,/,///,42
@V6Z2K:00254:00527
TAGTATCAGCCTCGCCATGACGAAGGTATTCC
+
;;CAAAI==>B@@9<:9<<<<11,1,///,42
@V6Z2K:00262:00512
ATATCGCGAGGGTATGGAAGACTCTA
+
BA???C;>8>::1//:,1,/6888<>
@V6Z2K:00272:00526
TCTCTATGCGCTCCACATGTCTAAGGT
+
@@CCAAACBCCCC?CAA@BBCA?=A?@
@V6Z2K:00277:00545
TGATACGTCTCCTTCCTTAGTTACTTCA
+
BBB??ADCBBB>BBD@CABCC@CBC@CC
@V6Z2K:00278:00516
TAGTATCAGCCTCGCCATGACGAAGGTATTCC
+
;;C<;<CCACBBAAA799>>>9954;944:;2
@V6Z2K:00281:00527
ACGAGTGCGTTCCCCATGTCGTAGGTACTC
+
BBB<>>BBA;6944/9999@A>11-0111:
@V6Z2K:00288:00509
ATATCGCGAGGGTATGGAAGAC
+
BBAABBBBCCC@A?@A;>;>99
@V6Z2K:00289:00533
ATATCGCGAGGGTATGGAAGAC
+
?BABBBBCBBBAAA@B595994
@V6Z2K:00291:00513
ATATCGCGAGGGTATGGAAGACTC
+
9<?;89@>994-9?=@59544449
@V6Z2K:00297:00507
ACGAGTGCGTTCCCCATGTCGTAG
+
BB?>??B=::2///+1///66644
@V6Z2K:00250:00598
CGTTGTCTTCTAGGC
+
>11,///,*,///77
@V6Z2K:00257:00560
TGATACGTCTCCTTCCTTCTAGTTACT
+
;9@999>9B<>=A:6;>,/////,//,
@V6Z2K:00262:00576
ATATCGCGAGGGT
+
8889949>911+/
@V6Z2K:00263:00582
TGATACGTCTCCTTCCTTAGTTACTTCA
+
<<CBBACCCBB6:597;68=B;@AB>BB
@V6Z2K:00264:00551
ATCAGACACGGACACAGCAGAACA
+
BBBB?@@BBB<=>99999999544
@V6Z2K:00270:00559
ACGAGTGCGTTCCCATGTCGTAGTA
+
9;?@A>>>>>;<<86//,,,,/..7
@V6Z2K:00272:00565
TAGTATCAGCCTCGCCATGACGAAGGTATTCC
+
;;D<<<HBBB@AABB?B@;999429<999;@=
@V6Z2K:00274:00578
ATATCGCGAGGGTATGGAAGACTCTAT
+
BBBBBBB@?@D>==@B795<>@>AB?>
@V6Z2K:00278:00575
ACGAGTGCGTTCCCCATGTCGTAGGTACTC
+
>@BB9;<CAA;@>>4?99;@@@@A>:<<<E
@V6Z2K:00283:00567
AGCACTGTAGCTGTCACTAGTTACTTGT
+
??CB;;<C=<<CBCCDABBBA>BCB:<<
@V6Z2K:00286:00595
ACGAGTGCGTTCCCACTGTCGTAGT
+
ABA@@AC?88,//+1////;;=110
@V6Z2K:00290:00558
TACTGAGCTACACACACAGAAAGATTGGT
+
??@@DCCE>??A@?@BCDBBB>BBB@A?B
@V6Z2K:00294:00598
ACGCTCGACATGCCCAGGTACAGGAG
+
BB8::BBBBBCCCC>CE@CEBBE@CA
@V6Z2K:00297:00588
TAGTATCAGCCGCCATGACGAAGGTATTCC
+
?9<>BCFCCD@BA@@BBCB@@=>?B=??A?
@V6Z2K:00251:00642
CGTGTCTCTAGGCACAGGATTTGTGTAG
+
BBB@BCCC@@?>BA@@@@CDC>CBABA@
@V6Z2K:00258:00619
CGTGTCTCTAGGGCACAGGATTTGTGTAG
+
49>?=>9>44//+///8:;;;A;:::499
@V6Z2K:00262:00631
ACGCTCGACATGCCCAGGTACAGG
+
49>>>9999B999919959>@>><
@V6Z2K:00263:00601
ATATCGCGAGGGTATGGAAGAC
+
AAABBCB?@ACABBCB>B;?99
@V6Z2K:00263:00632
TAGTATCAGCCTCGCCATGACGAAGGTATTCC
+
@=C;9<DA@C=@BAC=?====;959?999?A5
@V6Z2K:00264:00627
ATCAGACACGGACACAGCAGAA
+
BDBABBABB><==49999111,
@V6Z2K:00266:00618
TACTGAGCTACACACACAGAAAGATTGGT
+
>?ABBCCDBBBBBC@@AC@@@<@BB>B?B
@V6Z2K:00266:00649
ACGCTCGACATGCCCAGGTACAGGAG
+
BB89:BBBCDFAAA>BA>ABBCD@CB
@V6Z2K:00268:00637
ATCAGACACGGACACAGCAGAACACAC
+
BBB@@@ACCA>@@;;9@9999599>>@
@V6Z2K:00281:00631
TAGTATCAGCCTCGCCATGACGAAGGTATTCC
+
BBB::<EBAA?@CCC?BCBBC@@>AFAABBF?
@V6Z2K:00291:00607
TGATACGTCTCCTTCCTTAGTTACTTCAGT
+
BBB@??BCA=B=?=@?B@>A><==999999
@V6Z2K:00292:00616
TAGTATCAGCCTCGCCATGACGAAAGGTATTTTTCC
+
498994:@99599448=444=994-49444;;;+42
@V6Z2K:00294:00636
ATATCGCGACGG
+
437488A9/,,*
@V6Z2K:00295:00610
AGCACTGTAGCTGTCACTAGTTACTTGT
+
;@@>>BA;;<A?ACCBEBDCB<944299
@V6Z2K:00267:00674
ACGAGTGCGTTCCCCATGTCGTAGGTATC
+
BB????DBA;6944/9999>@@>?;89:7
@V6Z2K:00271:00661
TCTCTATGCGCTCCACATGTCTAAGGT
+
BBBD@AABCCCCA@CCCBBBBA?=ABB
@V6Z2K:00272:00650
ACGAGTGTAGGTACTC
+
:<CCCCBB==?;<;:D
@V6Z2K:00272:00691
TAGTATCAGCCTCGCCATGACGAAGGTATTCC
+
;;C;;>C<<:=>>9959;11111,/5///,42
@V6Z2K:00287:00667
ATCAGACACGGACACAGCAG
+
8;:9<<;AA>4999991*)(
@V6Z2K:00298:00651
TCTCTATGCGCTCCACATGTCTAAGGT
+
BBCCEBBCBBCBC?E@@@BB@==;@=@
@V6Z2K:00255:00703
ACGAGTTGCGTTTTTTTT
+
?9991/,1<11111111/
@V6Z2K:00255:00714
ACGCTCGACATGCCCCAGGTACAGGAGA
+
==?@@A;99?A9999/9BAFAC><:<AA
@V6Z2K:00257:00702
ATCAGACACGGACACAGCAGAACACAC
+
BCBBEAABBBDAB=@4999>>59999@
@V6Z2K:00258:00716
AGCACTGTAGCTGTCATTAGTTACTTGT
+
BBBEAAADCCBCDCDCC@CCB9<;?=?>
@V6Z2K:00262:00728
TACTGAGCTACACACACAGAAAGATTGGT
+
?@BBECCB?ABBBCBBGCECB?A9;59<?
@V6Z2K:00289:00745
TTTTTTTACTTTTTTTTTTTTTTGAGCTACACACACAGAAAAGATTTT
+
9>>>>>'@99999999844444"499434999949494444,444448
@V6Z2K:00257:00793
TCTCTTTTTTTT
+
6/1///111111
@V6Z2K:00259:00771
TACTGAGCTACACACACAGAAAGATTGGT
+
9<BAAADDBBBBBBCCCB;94-8885;=A
@V6Z2K:00264:00780
TAGTATCAGCCTCGCCATGACGAAGGTATTCC
+
@BC??ACAAACAA?@=@4489995954449:2
@V6Z2K:00267:00763
CGTGTCTCTAGGCACAGGATTTGTGTAG
+
BBBBBDDCA:;6;?@>>;99919A@A?A
@V6Z2K:00268:00751
ATATCGCGAGGGTATGGAAGACT
+
?DABABBB?A=5?B9959=>843
@V6Z2K:00278:00767
TAGTATCAGCCTCGCCATGACGAAGGTATTCC
+
@@B@AAD<<=ABA<<;<@>@@9959<>9>8=8
@V6Z2K:00280:00785
AGCACTGTAGCTGTCACTAGTTTTTTACTTTTTGT
+
;;AA;;:A=CCCCCCDB@;444449*999999-99
@V6Z2K:00284:00781
ATCAGACACGGACACAGCAGAACACAC
+
?A?99;@@@?=@B@A?@?=99599994
@V6Z2K:00295:00755
TCTCTATGCGCTCCACATGTCTAAGGT
+
ABCDCCABBBBBC>BCCBCB@=92959
@V6Z2K:00256:00836
TAATATCAGCCTCGCCATGACGAAGGTATTCC
+
BB>AADCCCCAA>@?@B<=88==5969?>695
@V6Z2K:00257:00823
TGATACGTCTCCTTCCTTAGTTACTTCA
+
BDCBBBDCBBB@B8:;<@@A@>;99;>>
@V6Z2K:00259:00807
ACGAGTGCGTTCCCATGTCGTAGGTACTC
+
?@BDBBB=99244-999999111,01///
@V6Z2K:00260:00838
ATCAGACACGGACACAG
+
AABB<<;@99699111*
@V6Z2K:00261:00802
TACTGAGCTACACACACAGAAAGATTGGT
+
///66:DCCCEBBAA=9999=099>6848
@V6Z2K:00269:00813
TGATAGTCTCCTTCCTTAGTTACTTCA
+
?@CBABA;;:78;=;><>>><>9969?
@V6Z2K:00282:00835
TCTCTATGCGCTCCACATGTCTAAGGT
+
BBCAA@ACCCCBB@BBB9;;@B@<@<>
@V6Z2K:00296:00819
CGTGTCTCTAGGCACAGGATTTGTGTAG
+
CA@ACDDCBCCBDAAAC?@@@<ACBBBB
@V6Z2K:00251:00887
TAGTATCAGCCTCGCCATGACGAAGGTATTCC
+
//:89?GCBBCB@@@@B=@>499695949242
@V6Z2K:00252:00878
TGATACGTCTCCTTCCTTAGTTACTTCA
+
9=CBB?BBB>==?8::=BAA@@;<9;>>
@V6Z2K:00255:00853
TGATACGTCTCCTTCCTTA
+
44=AAAABA8451,1-1,,
@V6Z2K:00258:00865
CGTGTCTCTACGGCACAGGATTTGTGT
+
999449449=992448992444-4//,
@V6Z2K:00260:00882
CGTGTCTCTAGGCACAGGATTTTTTTTTGTGTA
+
889<<9GGCBC<===9959?????>>>"944//
@V6Z2K:00261:00892
ATATCGCGAGGGTATGG
+
=?AB>?9944419@1-+
@V6Z2K:00265:00864
TACTGAGCTACACACACAGAAAGA
+
;;;<<CICCCCDCA?994889191
@V6Z2K:00271:00898
TAGTAATGACGAAGGTATTCC
+
AABBB@BCEBCD@@?ACC>B>
@V6Z2K:00272:00861
TAGTATCAGCCTCGCCATGACGAAGGTATTCC
+
@?@944::4429=9@?BBB@@?@<?6999242
@V6Z2K:00274:00871
TCTCTATGCGCTCCACATGTCTAAGG
+
AADCDDDCCDCBC@CB@9;9>>><><
@V6Z2K:00277:00858
TCTCTATGCGCTCCACATGTTAGTAC
+
CCDCAAACCCBBB@CC?9=:,11,,,
@V6Z2K:00282:00871
TGATACGTCTCCTTCCTTAGTTACTTCA
+
9<CBBBBBA;;2429695344244489?
@V6Z2K:00286:00860
CGTGTCTCTAGGCACAGGATTTTGTGTAG
+
BBBBBBCCCCB@B?C?A:4999-9A@BEH
@V6Z2K:00297:00859
ACGAGTGCGTTCCCATGTCGTAGTAT
+
BB@BBBBCB@644-9991:68//.67
@V6Z2K:00293:00920
ACGCTCGACATGCCCAGGTACAGGAG
+
F9;;CBBA@C@111-11,1;>>==A=
@V6Z2K:00256:00959
TCTCTATGCGCTCACATGTCT
+
@BCCDAA91///1/7744444
@V6Z2K:00259:00981
TATGAGCTAGAC
+
////44334444
@V6Z2K:00262:00967
ATCAGACACGGACACAG
+
BCBBBCCB?>;8;9991
@V6Z2K:00266:00996
CGTGTCTCTAGGCACAGGATTTGTGTAG
+
C???BBECCDD@A@>89599914?@=44
@V6Z2K:00271:00958
TAGTATCAGCCTCGCCATGACGAAGTAT
+
99@<99AC995994929<<<111--,,,
@V6Z2K:00283:00968
ATATCGCGAGGGTATGGAAGAC
+
BBBB@;;;44419A?>;@?@99
@V6Z2K:00286:00988
TACTGAGCTACACACACAGAATGA
+
;;;@@AAACCCCC@=/111-+,,*
@V6Z2K:00290:00954
TATACGTCTCCT
+
866///7///,/
@V6Z2K:00299:00977
TACTGAGCTACACACACAGAAAGATTGGT
+
C@@ACCCCCBBBBEDDEBBAA:==?5849
@V6Z2K:00262:01020
ATATCGCGAGGGTATGGAAGACTCTATA
+
9:>@>>@>999-4::?>C@CBA@CCC=9
@V6Z2K:00270:01048
TACTGAGCTACACACACAGAAAAAAGATTTTGGT
+
@99;@AA@ACCCCCB;9=994449)88844,424
@V6Z2K:00272:01028
ACACTCGACATGCCCAGGTACAGGAG
+
AB>;;;AAACFCAB>AA=?BB?ABAA
@V6Z2K:00276:01007
ATCAGACACGGACACAGCAGAACACA
+
BAAACCBCB@>@@==911111,////
@V6Z2K:00289:01016
CGTGTCTCTAGGCACAGGATTTGTGTAG
+
BAAACCBCAAB@CC@;?<99909@A@CE
@V6Z2K:00290:01027
TACTGAGCTACACACACAGAAAGATTGGT
+
B?@@CECBAA@@@AAB@@@@A=A@C>A?>
@V6Z2K:00291:01013
TGATACGTCTCCTTCCTTAGTTACTTCA
+
BBBBBBAAABB?D@C@CABBB?BCC@BB
@V6Z2K:00255:01073
ATATCGCGAGGGTATGGAAGACT
+
B?@@BB;949409?@C@C?B<;;
@V6Z2K:00261:01063
AGCACTGTAGCTGTCACTAGTTACTTGT
+
BBBBAABDCCCCCG;<<BCAA@AAG?BB
@V6Z2K:00272:01080
ACGCTCGACATGCCAGGTACAGGAG
+
AAABBB>99::-,*,,*,,/49899
@V6Z2K:00281:01082
TGATACGTCTCCTTCCTTAGTTACTTCA
+
BBCBBBCCBBC@EBE@C?ABB<@@B=@A
@V6Z2K:00287:01082
AGCACTGTAGCTGTCACTAGTTACTTGT
+
BBBBACBCCCBCCCBBBCCEC@DCDBCB
@V6Z2K:00292:01092
ATCAGACACGGACACAGCAGAACACAC
+
FBBB::;ACCA@ABA999999599888
@V6Z2K:00291:01154
ACGAGTGCGTTCCCCATGTCGTA
+
BBBB949>996111*/////6/4
@V6Z2K:00298:01154
ATATCGCGAGGGTATGGAAGACTCTA
+
BB?AA@;;44419A@BAEBCAAA@?@
@V6Z2K:00300:00021
TACTGAGCTACACACACAGAAAGATTGGT
+
=;;<ABB@98991111/////+/442313
@V6Z2K:00302:00043
CGTGTCTCTAGGCACAGGATTTGTGTAG
+
BC@=AECD@AA?BBAA@>;<;79@@><=
@V6Z2K:00312:00027
ATCAGACACGGACACAGCAGAACACAC
+
BBB>@@?@@A8;;BA99<@9969999>
@V6Z2K:00318:00040
ATCAGACACGGACACAGCAGAACACA
+
=<@:;<@EGD>AAB@>???9959999
@V6Z2K:00323:00017
TCTCTATGCGCTCCACATGTCTAAGGT
+
B@BABABCBCCCC?BABBBBCAAAAAB
@V6Z2K:00300:00084
TCTCTATGCGCTCCACATGTCTAAGGT
+
4444444449;4424498449492424
@V6Z2K:00302:00065
TACTGAGCTACACACACAGAAAGATTGGT
+
49A?@?AABAAAA<<>CCCCC@DA?=><>
@V6Z2K:00304:00068
ATATCGCGAGGGTATGGAAGACCT
+
?@>@@@CBBBA>?=@B<@<@9959
@V6Z2K:00315:00081
CGTGTCTCTAGGCACAGGATTTGTGTAG
+
BB@ABBDDAAA@CCBBB@CCCBCBBAAB
@V6Z2K:00317:00086
ATATCGCGAGGGTATGGAAGAC
+
BBBBABB>=??:==@C?A>A@;
@V6Z2K:00320:00067
TACTGAGCTACACACACAGAAAGATTGGT
+
A?@@CCDBABBBBBBDCCBBB>BBB@B@B
@V6Z2K:00322:00095
ACGCTCGACATGCCCAGGTACAGGAG
+
BB?@ABCECEDBBB=997;=@AC?AA
@V6Z2K:00323:00051
TACTGAGCTACACACACAGAAAAGAATTGGTG
+
,-,,,,,434484499:44999,4;,1--*,,
@V6Z2K:00324:00099
TACTGAGCTACACACACAGAAAGATTGGT
+
??BBCCDCBB??AB<:<EBBB>BCC@B>B
@V6Z2K:00327:00088
TCTCTATGCGCTCCACATGTCTAAGGT
+
CCCFAAACBCCBC@DCCBCBCCC@CAC
@V6Z2K:00329:00069
ATCAGACACGGACACAGCAGAACACA
+
BBBB99:BBB6;9>>999111,////
@V6Z2K:00340:00085
CGTGTCTCTAGGCACAGGATTTGTGTAG
+
BCCBBCBBBBB@CCCCC@BBB>BAAABA
@V6Z2K:00301:00122
TAGTATCAGCCTCGCCATGACGAAGGTATTCC
+
BBD9;=CAA@@AAAB=@=>>?9969<9448=2
@V6Z2K:00304:00113
TGATACGTCTCCGTTCCTT
+
448=9944111,//,/,/,
@V6Z2K:00304:00149
ATATCGCGAGGGTATGGAAGACTCTA
+
@99:@BC@AAD@A@AC9;7;A@>>>>
@V6Z2K:00307:00112
TACTGAGCTACACACACAGAAAGATTGGT
+
::<BAAA@99;A9<<BBBB>>-111-.44
@V6Z2K:00311:00149
CGTGTCTCTAGCACAGATTTGATGTAGT
+
4444444/7///2//////+//////44
@V6Z2K:00315:00103
AACACTGTAGCTGTCACTAGTTACTTGT
+
=;@B@BBA?@CCCCCABBBCB=??@<@@
@V6Z2K:00318:00110
TAGTATCAGCCTCGCCATGACGAAGGTATTCC
+
@?C;;<CDAA?@AA@=A@ACC;;9>B<<=AC8
@V6Z2K:00319:00135
TAGTATCAGCCTCCCCATGACGAAGGTATTCC
+
4;B<<<HDBB:4444/99@999959<999;>5
@V6Z2K:00328:00106
TACTGAGCTACACACACAGAAAGATTGGT
+
@@@BCECG8:;?@B@>@@99909>?;A@C
@V6Z2K:00338:00118
TCTCTATGCGCTCCACATGTCTAAGGT
+
:999CCBBCAB;;:<BF>@<=<C?;94
@V6Z2K:00342:00141
ACGCTCGACATGCCCAGGTACAGGAG
+
AA>@?BBBCEA@=B?9;8<;<<B@<<
@V6Z2K:00344:00140
TAGTATCAGCCTCGCCATGACGAAGGTATTCC
+
989;94;:4959949299;1111,/5//,22*
@V6Z2K:00303:00177
ACGCTCGACACCCAGGTACAGGAG
+
BBAABB@??AAA>AB@BBBABABB
@V6Z2K:00307:00182
TAGTATCAGCCTCGCCATGACGAAGGTATTCC
+
9;CAA@ECAA?@BBB@CBCDC::8;?@@ABCB
@V6Z2K:00317:00174
ACGCTCGACATGCCCAGGTACAGGAG
+
AB;>=>;99A@99919>59;CCCAIE
@V6Z2K:00317:00175
TGATACGTCTCCTTCCTTAGTTACTTCA
+
BBC::<AAADB@B@DBD@AAB>BBB@BB
@V6Z2K:00318:00161
TCTCTATGCGCTCCACATGTCTAAGGT
+
BABBA@ACBBDBB?BBBBABCAA>B@A
@V6Z2K:00332:00172
ATCAGACACGGACACAGCAGAACA
+
?<;=:;8@@@59999999999244
@V6Z2K:00340:00194
ACGAGTGCGTTCCCCATGTCGTAGGTACTC
+
BAC89<CBCC5999/9999AC>11-11//8
@V6Z2K:00341:00155
ATCAGACACGGACACAGCAGAAC
+
BAABAAAAB>6998999999924
@V6Z2K:00344:00164
TCTCTATGCGCTCCACATGTCTAAGGT
+
BBBB@AAEBBCBBAA=:<BBB;;5<B9
@V6Z2K:00346:00187
TGATACGTCTCCTTCCTTAGTTACTTCA
+
DBB::>CCBCC@CDC?B?@AB::<DBCC
@V6Z2K:00349:00165
TGATACGTCTCCTCCTTAGTTACTTCAG
+
;<9999=4/,7+-,*,*,,,06//,///
@V6Z2K:00300:00267
TCTCTATGCGCTCCACATGTCTAAGGT
+
@@BBDBBCBBBBC?BBBBBBCA@=A@C
@V6Z2K:00308:00280
TACTGAGCTACACACACAGAAAGATTGGT
+
@@DBDCCB>AACBABACCCEB>@AB@A=B
@V6Z2K:00319:00259
TCTCTATGCGCTCCACATGTCTAAGGT
+
BBCCACBCCCCCB?CDDBCCDCBCBB<
@V6Z2K:00320:00283
ACGCTCGACATGCCCAGGTACAGGAG
+
BA9;;BA@BCB;990945;BBBCDGE
@V6Z2K:00322:00250
TGATACGTCTCCTTCCTTAGTTACTTCA
+
99498><;9BC89;=61-111-//1,49
@V6Z2K:00325:00269
CGTGTCTCTAGGCACAGGATTTTTTTTTTTTTTTTTTGTGTAG
+
BAABBB?<=<CBC<<2?;1111111111111111//"///888
@V6Z2K:00332:00272
ATATCGCGAGGGTATGGAAGACTCTA
+
98899888=BB@BB<<69<@>998<7
@V6Z2K:00332:00278
ATCAGACACGGACACAGCAACACA
+
A?A;;<ABCB?BA911111,1<<<
@V6Z2K:00333:00268
ACGCTCGACATGCCCAGGTACAGGAG
+
BA9:9B?>@CB99909=;@BBBD@FB
@V6Z2K:00345:00292
TCTCTATGCGCTCCACATGTCTAAGGT
+
@@?BDABCCCCCGDHAACAAACCAEBA
@V6Z2K:00346:00279
TCTCTATGCGCTCCACATGTCTAAGGT
+
@@AABBBBCCCCF@EBBBCCCCD@C@@
@V6Z2K:00346:00290
ATATCGCGAGGGTATGGAAGACTCTA
+
@ABB@BAA99969@@A=@=@@@????
@V6Z2K:00310:00311
AGCACTGTAGCTGTCACTATTACTTGT
+
AAECAAABCCCBBBD:::11,/;D5;=
@V6Z2K:00313:00325
AGCACTGTAGCTGTCACTAGTTACTTGT
+
ABCCCCCBBECB?BBBBBCBC?BBCCAA
@V6Z2K:00315:00349
TACTGAGCGACACACACAGAAAGATTGGT
+
C?@@CC;<<BBCBBAAACCCC>BBD@B@B
@V6Z2K:00320:00334
AGCACTGTAGCTGTCACTAGTTACTTGT
+
ACCDCCCCCEBBBBBCBCFCC?;;<>AA
@V6Z2K:00329:00310
AGCACTGTAGCTGTCACTAGTTACTTGT
+
BBHC::>CDBBBCBBBCCDCD@DCD:;;
@V6Z2K:00334:00336
TCTCTATGCGCTCCACATGTCTAAGGT
+
CBBA@DACBCCCH>@ABA?AA??=A?;
@V6Z2K:00337:00311
TGATACGTCTCCTTCCTTAGTTACTTCA
+
BBB>AA@@ABC?B?B@DABBB=?AC@CC
@V6Z2K:00306:00373
CGTGTCTCTAGGCACAGGATTTGTGTAG
+
BBBBBDCCBBA>@@BBA?AAA@ABCCCA
@V6Z2K:00311:00375
ATCAGACACGGACACAGCAGAACA
+
BBBAAAABBB=?@=@999999699
@V6Z2K:00315:00388
CGTGTCTCTAGGCACAGGATTTTGTGTAG
+
BBBBDCDC::;ADC@@@@@@@@6AAACDA
@V6Z2K:00316:00384
ATATCGCGAGGGTAGTGGAAGACTC
+
C@@BBA@>111-11//87777//47
@V6Z2K:00321:00383
CGTGTCTCTAGGCACAGGATTTGTGTAG
+
<DDCDCCD::<@CCBBBAAAA<@AABB<
@V6Z2K:00324:00384
ATATCGCGAGGGTATGGAAGACTCTAT
+
B??BBBB>?@A=?:BB8;7<@@@BA@>
@V6Z2K:00326:00388
ATCAGATACGGACACAGCAGAACAC
+
988>994444249=9>>?9992448
@V6Z2K:00328:00378
TACTGAGCTACACACACAGAAAGATTGGT
+
B@??BCCBBBBBBBAABCBBB=BBB?B?B
@V6Z2K:00336:00389
AGCACTGTAGCTGTCACTAGTTACTTGT
+
?BB;;<AAB@A@BB@@@AA@><999<>>
@V6Z2K:00347:00359
TAGTATCAGCCTCGCCATGACGAAGGTATTCC
+
;<CBBBEAAAA9;<B>@@?999959=999@A;
@V6Z2K:00302:00413
TGATACGTCTCCTTCCTTAGTTACTTCA
+
BBCBBDDCBBB@CADBH@ABB?@A?;=?
@V6Z2K:00302:00430
TAGTATCAGCCTCGCCATGACGAAGGTATTCC
+
==B99<BBBCFCCCC?CB>BB;96<B@?A@C?
@V6Z2K:00303:00432
ATCAACGGACACAGCAGAACACACAGAC
+
?BBB@BA>?ABBCDCCCB@CCAABB;;;
@V6Z2K:00305:00440
TCTCTATGCGCTCCACATGTCTAAGGT
+
4444944449=9924441///-,00*,
@V6Z2K:00320:00424
AGCACTGTAGCTGTCACTAGTTACTTGT
+
;ABA@ABA999>==ACCCCFE@CCC;<<
@V6Z2K:00321:00428
TCTCTATGCGCTCCACATGTCTAAGGT
+
@@@ABCABBDCCF?A@@@EBB?=;@;9
@V6Z2K:00323:00445
TGATACGTCTCCTTCCTTAGTTACTTCA
+
A@CFBCAABCCAA?G@B?ABB@BCB?AA
@V6Z2K:00324:00419
TAGTATCAGCCTCGCCATGACGAAGGTATTCC
+
;;C<;<G<<<ABCAA>?=:9=9959<999<A6
@V6Z2K:00329:00411
CGTGTCTCTAGGCACAAGATTTTGTGTAG
+
B99<BCCFAAABCC@=;>9999/99?999
@V6Z2K:00338:00416
ATATCGCGAGGGTATGGAAGACTCTATA
+
>87;@@>>99419B>><C69849>?>>8
@V6Z2K:00339:00422
AGCACTGTAGCTGTCACTAGTTACTTGT
+
?@9944:;9//////,,,/7779=@=AA
@V6Z2K:00339:00436
GACGCTCGACAT
+
,//.89941/1/
@V6Z2K:00343:00425
TACTGAGCTACACACACAGAAAGATTGGT
+
9A@;<9BBB;<;@=?>B9999-4442429
@V6Z2K:00346:00405
CGTGTCTCTAGGCACAGGATTTGTGTAG
+
>DCCCBCCCEC@?@BBA@<<<9<BBBCB
@V6Z2K:00303:00495
TAGTATCAGCCTCGCCATGACGAAGGTATTCC
+
BBB::<EDAA?@<<<BCCBBE?=;AC;9<?A<
@V6Z2K:00304:00466
TCTCTATGCGCTCCACATGTCTAAGGT
+
BBBB@A@CCBCCC>@AA?CBC::6;?9
@V6Z2K:00304:00468
TCTCTATGCGCTCCACATGTCTAAGGT
+
====AGBBCCDCCCDAA@AACCB?BC<
@V6Z2K:00312:00455
CGTGTCTCTAGGCACAGGATTTTGTGTAG
+
BBB@CDCC::<>BA999<9999/9@@>?:
@V6Z2K:00313:00464
ATCAGACACGGACACAGCAGAACAC
+
BBBAAAABBB69;@=999@996999
@V6Z2K:00313:00471
CGTGTCTCTAGGCACAGGATTTTGTGTAG
+
BAAADBEED@A?BBBBC?BBBC9CCCDDA
@V6Z2K:00314:00496
TAGTATCAGCCTCGCCATGACGAAGGTATTCC
+
89B@>>@F997;@@@@CBBBA:;6<E;99>@6
@V6Z2K:00319:00450
TGATACGTCTCCTTCCTTAGTTACTTCA
+
//668><99AB>ACA595899444424@
@V6Z2K:00319:00488
TCTCTATGCGCTCCACATGTCTAAGGT
+
BBBB:;=BBCCEF>A@@@AAB@@;@>9
@V6Z2K:00325:00452
TAGTATCAGCCTCGCCATGACGAAGGTATTCC
+
89A999::4989<;A?A@>9999549444992
@V6Z2K:00325:00467
TAGTATCAGCCTCGCCATGACGAAGGTATTCC
+
<<C@@ACAAAC@BBB>B>>=@9959?999=@5
@V6Z2K:00326:00480
TCTCTATGGCTCCACATGTCTAAGGT
+
444444@9<>@@=A<<;@@AAA@AE<
@V6Z2K:00327:00458
ACGCTCGACATGCCCAGGTACAGGAG
+
BB>?@BBABCCBBA>B?>BBBDC?EA
@V6Z2K:00337:00452
CGTGTCTCTAGGCACAGGATTTTGTGTAG
+
BBBBCCCC::;BDEA?@>9944/9>B?@A
@V6Z2K:00337:00498
TGATACGTCTCCTTCCTTAGTTATCTTCA
+
99>@A@99999542424234824449:8/
@V6Z2K:00342:00491
TCTCTATGCGCTCCACATGTCTAAGGT
+
BBCB::<CCCCCC@C@@@@AB::7<C?
@V6Z2K:00345:00485
ATCAGACACGGACACAGCAGAAC
+
=??A998984248844//1//,/
@V6Z2K:00346:00471
CGTGTCTCTAGGCACAGGATTTGTGTAG
+
BBAACDFC::;=@@??@=<><8<BBBC?
@V6Z2K:00301:00542
TAGTATCAGCCTCGCCATGACGAAGGTATTCC
+
;;CBBBFAAA?BBBC@C?@A?9959>999<@5
@V6Z2K:00305:00508
TAGTATCAGCCTCGCCATGACGAAGGTATTCC
+
A@C;:=DAAACBCCC?BABCC@A?AACCD@CE
@V6Z2K:00308:00545
ACGCTCGACATGCCCAGGTACAGGAG
+
BA8;;BCDDEDAAA>;97;?AAHADC
@V6Z2K:00308:00548
TAGTATCAGCCTCGCCATGACGAAGGTATTCC
+
@>@99<AA@ABFA@B=@@>AA;;596999=@;
@V6Z2K:00309:00536
TAGTATCAGCCTCGCCATGACGAAGGTATTTTTC
+
@B?9;<AF9<;<AAA@AAACCBB=><>99999-9
@V6Z2K:00313:00529
CGTGTCTCTAGGCACAGGATTTGTGTAG
+
CBEICCAAABC?BBCCCDCCC@CCCGD@
@V6Z2K:00319:00532
CGTGTCTCTAGGCACAGGATTTGTGTAG
+
@AAAAA@@@;<;<AAAG@CFGCA@@A;<
@V6Z2K:00327:00513
AGCACTGTAGCTGTCACTAGTTACTTGT
+
BBCBA@ADCCECBCBBBBBBA?ABB>?A
@V6Z2K:00332:00527
TGATACGTCTCCTTCCTTAGTTACTTCA
+
@@BBCCCBA=@645;>A@ADHCCAABBE
@V6Z2K:00333:00519
ACGCTCGACATGCCCAGGTACAGGAG
+
BB?@?CBBBCC===<@@=@ACCC?B<
@V6Z2K:00334:00536
TCTCTATGCGCTCCACATGTCTAAGGT
+
BBDDDAACCCCCC?BAAFCCCDDACAC
@V6Z2K:00335:00524
ATCAGACACGGACACAGCAGAACACAC
+
BBB??@ABBA>BBA@=::94459999A
@V6Z2K:00337:00519
TAGTATCAGCCTCGCCATGACGAAGGTATTCC
+
<;BBCCCCCCB?A@A@B999>9954:494:;2
@V6Z2K:00337:00549
AGCACTGTAGCTGTCACTAGTTACTTGT
+
BBBD::=DCCAABDCCBBBA=;=;95<A
@V6Z2K:00338:00517
ACGCTCGACATGCCCAGGTACAGGAG
+
BB???BBCEDCAAA=@A>ABABC@CB
@V6Z2K:00340:00543
ACGAGTGCGTTCCCATGCTCGTAGGTACGTC
+
==7;99448924959?998499992344437
@V6Z2K:00344:00522
ATCAGACACGGACACAGCAGAAC
+
@CBB:9:CCB=>@8999999959
@V6Z2K:00346:00533
CGTGTCTCTAGGCACAGGATTTTGTGTAG
+
BB@@ABABBBB@CCC?AA9999-9@AADB
@V6Z2K:00348:00508
AGCACTGTAGCTGTCACTAGTTACTTGT
+
8=:=1//,,,/1/7/99A@?><@98599
@V6Z2K:00316:00557
TGATACGTCTCCTTCCTTAGTTACTTCA
+
CBCBBBBBCDC=AAA?A?ADC?BBB@BB
@V6Z2K:00319:00582
TGATACGTCTCCTTCCTTAGTTACTTCA
+
BBCABBABBCC@C@C@B?ABC@AAA@BC
@V6Z2K:00320:00598
ATATCGCGAGGGTATGGAAGACTCTA
+
BAABABBBAAA>?=@B>B@A;;;;;?
@V6Z2K:00323:00552
TACTGAGCTACACACACAGAAAGATTGGT
+
;;BCNNHBBBBABA@@@@@@B?BBB?B@A
@V6Z2K:00325:00560
TACTGAGCTACACACACAGAAAGATTGGT
+
BA@@DCFDBB@??BBBBCCCCACBB@B@B
@V6Z2K:00325:00590
AGCACTGTAGCTGTCACTAGTTACTTGT
+
BDCC<:>AAA<=;BCCCCECCCA@B;=>
@V6Z2K:00327:00582
ACGCTCGACATGCCCAGGTACAGGAG
+
BA8;9BECCCC;9909;7;BCCC@CC
@V6Z2K:00332:00598
ACGCTCGACATGCCCAGGTACAGGAG
+
B@?@ABAABCBBBD>BB?BBBBC@AA
@V6Z2K:00333:00597
TACTGAGCTACACACACAGAAAGAATGGT
+
@9<<FCDCABABA@@AACBCC@CC@DB@C
@V6Z2K:00334:00558
ACGCTCGACATGCCCAGGTACAGGAG
+
BB9;9BCCCCCBAB>B@>ABBCC@CD
@V6Z2K:00336:00576
AGCACTGTAGCTGTCACTAGTTACTTGTGTGC
+
BBBDCADDCEDDCDCCGCCCA=>A@6994??@
@V6Z2K:00342:00586
TACTGAGCTACACACACAGAAAGATTGGT
+
999;AA@C@>:9<A@@A?111-11-*-22
@V6Z2K:00349:00558
AGCACTGTAGCTGTCACTAGTTACTTGT
+
BBBB::=BAA@BAACBBCAAA@CCB;=@
@V6Z2K:00307:00615
AGCACTGTAGCTGTCACTAGTTACTTGT
+
BBCBB@ABCAAAACECABB<<59>@589
@V6Z2K:00314:00637
ACGAGTGCGTTCCCCATGTCGTAGGTACTC
+
BBDAA?B@;;2444/9999BCBAA@;;;<F
@V6Z2K:00315:00619
ACGCTCGACATGCCCAGGTACAGGAG
+
BB8<;B@@@BB99919969>AABAEI
@V6Z2K:00318:00646
TACTGAGCTACACACACAGAAAGATTGGT
+
B?AACBCBBBBB@@@BECDCC@AAB@C@@
@V6Z2K:00326:00644
TACTGAGCTACACACACAGAAAGATTGT
+
BBEBBCCBBABBAB=9?;9//-1--*,,
@V6Z2K:00327:00609
TGATACGTCTCCTTCCTTAGTTACTTCA
+
BBBABBACBDC?A?A@D@BBA<BBC@CC
@V6Z2K:00330:00645
ATAGTCTCCTCTA
+
4./1//68,444/
@V6Z2K:00333:00639
ATCAGACACGGACACAGCAGAACACAC
+
BCCB??@CCC=A@CC=9?:9959999>
@V6Z2K:00339:00635
TCTCTATGCGCTCCACATGTCTAAGGT
+
<<ABEGCBBBBCC@BAAACCCCC?B>@
@V6Z2K:00341:00606
ACGCTCGACATGCCCAGGTACAGGAG
+
BA8;:B@?AECBAA>;97;BBBEACC
@V6Z2K:00343:00605
TGATACGTCTCCTTCCTTAGTTACTTCA
+
CBB???AAACC?B@CBC@ABB=??C@EB
@V6Z2K:00344:00622
ATATCGCGAGGGTATGGAAGACTCT
+
?98<BCC@BBA>AABC@B?B@;;;B
@V6Z2K:00301:00688
CGTGTCTCTAGGCACAGGATTTTGTGTAG
+
B?@ADCBCCCB?CGAAA@CCCC:CCCCCD
@V6Z2K:00308:00655
ATCAGACACGGACACAGCAGAA
+
BBBBBBBCBA?=849999111,
@V6Z2K:00322:00690
TAGTATCAGCCTCGCCATGACGAAGGTATTCC
+
;;BBBACBAB??@@B?BAABB;;7<?;<<@D6
@V6Z2K:00329:00651
ATATCGCGAGGGTATGGAAGAC
+
?::<CECAABD@::;A595999
@V6Z2K:00340:00672
CGTGTCTCTAGGCACAGGATTTGTGTAG
+
AABBCCDCB@@=@@==><99919AAAA<
@V6Z2K:00344:00668
AGCACTGTAGCTGTCAC
+
@;;1////////44444
@V6Z2K:00300:00705
CGTGTCTCTAGGCACAGGATTTTGTGTAG
+
@@@@>CB<<?CBCDBBB=A@AA7A@@CDD
@V6Z2K:00300:00706
TACTGAGCTACACACACAGAAAGATTGGT
+
BBBACCDDBBBBCCAAB?@@@<@@@>B@C
@V6Z2K:00308:00737
TCTCTATGCGCTCGACAATGTCTAAGGT
+
*****0<>@;<999@992844/,,*,*,
@V6Z2K:00321:00742
ATATCGCGAGGGTATGGAAGACT
+
A89;@BCCDCD?GAAC692;998
@V6Z2K:00324:00701
AGCACTGTAGCTGTCACTAGTTACTTGT
+
@>8844499>999449999448///,//
@V6Z2K:00333:00724
TGATACGTCTCCTTCCTTAGTTATCTTCA
+
94489444,-,*,*,*,*,/424444244
@V6Z2K:00337:00705
ACGAGTGCGTTCCCCATGTCGTAGGTACTC
+
BBCB99<B<<:=BB9B=<<<91<<:7/11:
@V6Z2K:00344:00745
TCTCTATGCGCTCCACATGTCTAAGGT
+
B<<>DCCCCECBA?GCCCCBBBEACA<
@V6Z2K:00346:00733
TCTCTATGCGCTCCACATGTCTAAGGT
+
B?=B:;<9BCCCC=?A@;<9A>><A>A
@V6Z2K:00301:00751
TGATACGTCTCCTTCCTTAGTTACTTCA
+
>@@;;;;;<CEFH>B?BC?@ADA@@@CC
@V6Z2K:00303:00788
TGATACGTCTCCTTCCTTAGTTACTTCA
+
BBABAD@?@CB<?=@=@@?@@@AAABCH
@V6Z2K:00307:00788
AGCACTGTAGCTGTCACTAGTTACTTGT
+
ABBBBABCCCCDBBECBCCCB?BBB9<<
@V6Z2K:00307:00795
TCTCTTTTTTTTTTTTTTTTTTTAGCGCTCCACATGTCTAAGGT
+
C;99?99999999@@@@@9999":;BCCDA@CFDBA?CA?<A?;
@V6Z2K:00322:00755
TCTCTATGCGCTCCACATGTCTAAGGT
+
BBCDAAAENCDCA@CBDCCCDCC@CB@
@V6Z2K:00322:00770
ATCAGACACGGACACAGCAGAACA
+
ABDCBBA??>=>@=>999999544
@V6Z2K:00329:00754
CGTGTCTCTAGGCACAGGATTTGTGTAG
+
BBBBBDCDAAB@BBBBA@??@>AAACCA
@V6Z2K:00331:00786
TGATACGTCTCCTTCCTTAGTTACTTCA
+
BBBABBBCCBB==;==@=@CC@CCD@DD
@V6Z2K:00333:00784
CGTGTCTCTAGGCACAGGATTTGTGTAG
+
BABABDBCCBB@BBBCB@;:::=ECDEB
@V6Z2K:00337:00764
ATATCGCGAGGGGAAGACTCTATAGAGG
+
BABB>?;94999-9?@@@ABBA?<<775
@V6Z2K:00344:00790
ATATCGCGAGGGTATGGAAGACTCT
+
@@@@CCD?@AB>?=@C>B=B@@?@@
@V6Z2K:00345:00776
AACACTGTAGCTGTCACTAGTTAATTGT
+
989A99:BBBBBCDB@?B=AA6959;>>
@V6Z2K:00347:00760
TACTGAGCTACACACACAGAAAGATTGGT
+
BBBCCCFCBBBBBBBDBBBBB=@@@=>>>
@V6Z2K:00312:00813
ATCAGACACGGACACAGCAGAACA
+
BBBBBBABBA>=849999111,//
@V6Z2K:00320:00842
AGCACTGTAGCTGTCACTAGTTACTTGT
+
<ACCBDDECCEBBCCBBBBCE@C?@>@B
@V6Z2K:00322:00842
CGTGTCTCTAGGCACAGGATTTGTGTAG
+
BBBBBCCCBCC@BACAA@;996=CBBHC
@V6Z2K:00325:00824
TATTTTTTTTTT
+
//,000000000
@V6Z2K:00333:00819
CGTTGTCTCTAGGCACAGGGATTTTGTGGTAGAG
+
/11,/86/11/1,/14484-4444,444244///
@V6Z2K:00340:00808
ACGAGTGCGTTCCCCATGTCGTAGGTACTC
+
9<AA@>>?>>5999/9999AAAAA<><;<A
@V6Z2K:00309:00883
TCTCTATGCGCTCCACATGTCTAAGGT
+
CCBABCBBBBCA@=@BB?BBBBC?B>B
@V6Z2K:00324:00897
ACGAGTGCGTTCCCATGTCGTAG
+
?@CBCBBBBB644-999111110
@V6Z2K:00330:00861
TAGTATCAGCCTCGCCATGACGAAGGTATTCC
+
BCB@@AECAAAAAB@ABBBCABB?A>@<9695
@V6Z2K:00347:00862
ACGCTCGACATGCCAGGTACA
+
BBABCAA9;7/11,11,1144
@V6Z2K:00303:00948
TAGTATCAGCCTCGCCATGACGAAGGTATTCC
+
BBB9:=D>==BB@AA@BBABB@?=@?B?@=@?
@V6Z2K:00310:00934
TCTCTATGCGCTCCACATGTCTAAGGTT
+
8444:94499@9969BE9999999:292
@V6Z2K:00317:00910
ATCAGACACGGACACA
+
A@B=99;@>><11***
@V6Z2K:00317:00947
CGTGTCTCTAGGCACAAGATTTTTTTT
+
A;<=CBBBB;459>9969999999999
@V6Z2K:00318:00936
TTTTTTTATTTTTTTT
+
999999&499999999
@V6Z2K:00320:00939
TAGTATCAGCCTCGCCATGACGAAGGTATTCC
+
@@C;:=IDDAE@@<<8;<<:;11,/,///,42
@V6Z2K:00331:00911
TACTGAGCTACACACACAGAAAGATTGGT
+
A9<;BBC@@?BBCBB:@:444-9995984
@V6Z2K:00344:00926
CGTGTCTCTAGGCACAGGATTTGTGTAG
+
CDBBCB:;;=><>;99>@9991444449
@V6Z2K:00304:00979
TACTGAGCTACACACACAGAAAGATTGGT
+
B?AACCCBAAB@@BCDA@99969@@>A?A
@V6Z2K:00304:00989
ATATCGCGAGGGTATGGAAGACTCTA
+
BBBBBBBEBBB???A@>B>BCBADBC
@V6Z2K:00305:00995
TACTGAGCTACACACACAGAAAGATTGGT
+
9ABBCCCCCCCBAAACBBAA@<AAA>B=@
@V6Z2K:00315:00990
CGTTTTTGTTTCTTTTTCTTAGGCACAGGATTTTTTTGTTTTTTTT
+
;44444+444-44444+49249699>9959999999&444444499
@V6Z2K:00321:00978
ATCAGACACGGACACAGCAGAACAC
+
?BABBBBC@@>@B>;111111,18:
@V6Z2K:00330:00993
TAGTATCAGCCTCGCCATGACGAAGGTTTTTCC
+
ABBABBCCCC@BDDB?BBC@A996959999,49
@V6Z2K:00337:00951
ATATCGCGAGGGTATGGAAGACTCTATAGA
+
43>>949AABA:@?9969@><;:ABB888=
@V6Z2K:00340:00979
ACGCTCGACATGCCCCCAGGTACAGGAG
+
AB?ABBBBACBCDCDD3EB>==A996;@
@V6Z2K:00341:00978
TACTGAGCTACACACACAGAAAGATTGGT
+
B9<<CADACBBBBBCC;;444-9@@>B@C
@V6Z2K:00304:01033
TGATACGTCTCCTTCCTTAGTTACTTCA
+
?@??@AAECDC?C?D@CBBAA=ABB@BB
@V6Z2K:00306:01035
TACTGAGCTACACACACAGAAAGATTGGT
+
@9<;=CICCCBCCCD?===9=9>998;?C
@V6Z2K:00307:01008
TCTCTATGCGCCTCCACATGTCTAAGGT
+
BBCBA@ADCCD@CB@D@@@AABCB@C@B
@V6Z2K:00307:01035
CGTGTCTCTAGGCACAGGATTTTGTGTAG
+
BBBBBCCCEAA?BCBBB@;;;;4<CBBED
@V6Z2K:00314:01004
AGCACTGTAGCTGTCACTAGTTACTTGT
+
;AAA@@ACCCCBBBBBBBCDC@CBD?CB
@V6Z2K:00327:01036
TCTCTATGCGCTCCACATGTCTAAGGT
+
99BA==ACFBDFC@C@@?CCCDB@CBC
@V6Z2K:00329:01030
CGTGTCTCTAGGCACAGGATTTTGTGTAG
+
BBBBCDBB@::9;B@9959999/9?@>9@
@V6Z2K:00336:01047
ATCAGACACGGGACACAGCAGAACACAA
+
10.///34499-48899><8--+--,,2
@V6Z2K:00339:01036
TGATACGTCTCCTTCCTTAGTTACTTCA
+
@@<:;BBDABBBFACAB?944244494/
@V6Z2K:00342:01049
CGTGTCTCTAAGCACAGGATTTGTGTAG
+
<<CCCCCC:;9<@@>?@=99914@@:@A
@V6Z2K:00344:01021
AGCACTGTAGCTGTCACTAGTTACTTGT
+
;@>=BDDBBCBBCCCCEBCCCACBA>A?
@V6Z2K:00317:01072
TCTCTATGCGCTCCACATGTCTAAGGT
+
B?AA=<<BCCAAB>A<<<BBCCC@CA<
@V6Z2K:00327:01053
TGATACGTCTCCTTCCTTAGTTACTTCA
+
BBBABBBCCBC?C?B@C@BBB=?AC@CA
@V6Z2K:00332:01054
CGTGTCTCTAGGCACAGGATTTGTGTAG
+
BBBECCCC::<CCC@>?<99909DD@B@
@V6Z2K:00344:01097
TGATACGTCTCCTTCCTTAGTTACTTCA
+
BBCCCBCEDBC@GABAB@BCCACCCBDD
@V6Z2K:00346:01087
TACTGAGCTACACACACAGAAAGATTGGT
+
B@@@CCECBBAAABDCCDCCE>CBB?B@B
@V6Z2K:00301:01121
ATCAGACACGGACACAGCA
+
>>?B@@@B@8;==111-*(
@V6Z2K:00345:01123
AGCACTGTAGCTGTCACTAGTTACTTGT
+
BB>?;;49499@@@?>>9944899>544
@V6Z2K:00304:01157
TCTCTATGCGCTCCACATGTC
+
44==@@?111/1:,//44999
@V6Z2K:00319:01163
TACTGAGCTACACACACAGAAAGATTGGT
+
99<ABCCDAAABBBCBA@9996;AA?B@C
@V6Z2K:00320:01160
ACGAGTGCGTTCCCACTGTCGT
+
@BA@?@AC66,11,1///,//1
@V6Z2K:00328:01176
AGCACTGTAGCTGTCACTAGT
+
4999ACBECCB@@@99<@999
@V6Z2K:00333:01150
CGTGTCTCTAGGCACAGGATTTGTTGTAGAGGC
+
<<CBAAAA@@A?CBBBAA@??811,1/66002,
@V6Z2K:00334:01171
CGTGTCTCTAGGCACAGGATTTGTGTAG
+
?BBBCDDDC@?=@B@>@=99919B@BEC
@V6Z2K:00357:00027
TCTCTATGCGCTCCACATGTCTAAGGT
+
@AABDCCCBBCBB?CBDCDCBBEAECC
@V6Z2K:00371:00040
TAGTATCAGCCTATGACGAAGGTATTCC
+
@9==CCCABB?BDBDBCAA>?=B?@=@=
@V6Z2K:00377:00029
ATCAGACACGGACACAGCAGAACACA
+
BBB@??ACBC::<BB=:::11-1111
@V6Z2K:00378:00014
ACGAGTGCGTTCCCATGTCGTAGGTACTC
+
CDC@@BA@@@59909444;B@4423444;
@V6Z2K:00378:00035
TACTGAGCTACACACACAGAAAGATTGGT
+
B9<<CCFDBB@@?ABBBCCDD@CCC@C?B
@V6Z2K:00381:00041
CGTGTCTCTAGGCACAGGATTTGTGTAG
+
BBBBCCCCAABCCBBBB@CCC>@CDBB@
@V6Z2K:00393:00006
ATCAGACACGGACAC
+
?><848894>41/-,
@V6Z2K:00397:00005
TACTGAGCTACACACCACAGAAAGATTGGT
+
=8999444348////,/6////+4882924
@V6Z2K:00397:00013
CGTGTCTCTAGGCACAGGATTTGTGTAG
+
BBCBBCCFCDE@CCCCC@CCC>CFB?A@
@V6Z2K:00357:00092
TCTCTATGCGCTCCACATGTCTAAGGT
+
99>ABBBBBBB;;:<@@9;>?995424
@V6Z2K:00358:00073
TGATACGTCTCCTTCCTTAGTTACTTCA
+
AACCCB@CCEB645;8;6;CC?BCC@ED
@V6Z2K:00362:00087
TTACTGAGCTACACACACAGAAAGATTGGT
+
9244999BBBC;9<BBBB@@@@09994858
@V6Z2K:00365:00077
TCTCTATGCGCCTCCACATGTCTAAGGT
+
CCBA;:9=>9958=;?99999@::2424
@V6Z2K:00371:00052
ATCAGACACGGACACAGCAGA
+
BBBB>=>BBC>984999111-
@V6Z2K:00371:00067
CGTGTCTCTAGGCACAGGATTTGTGTAG
+
BBBBCCCCA@@ACBBBB@@A@<@BBBB;
@V6Z2K:00372:00094
ACGAGTGCGTTCCCATGTCGTAGGTACAC
+
AABBBBBA;;244-9999?@>9;98@@AB
@V6Z2K:00374:00076
ACGAGTGCGTTCCCCATGTCGTAGGTACTC
+
@@B@BBC;?;5444-9949@97//,01//6
@V6Z2K:00379:00074
AGCACTGTAGCTGTCACTAGTTACTTGT
+
ACCC::>CCCDBCCCBCCECB>B@>8<<
@V6Z2K:00383:00060
TACTGAGCTACACACACAGAAAGATTGGT
+
EEB?CCDBAABBCDDAACCCHACBB?B@C
@V6Z2K:00385:00068
AGCACTGTAGCTGTCACTAGTTACTTGT
+
@CCDCCCABBCBBCCAAABAA@BCB8::
@V6Z2K:00352:00103
ATATCGCGAGGGTATGGAAGACTCTAT
+
@@BBCBBBACB?AABC=?=@;;8?A?;
@V6Z2K:00354:00111
AGCACTGTAGCTGTCATTAGTTACTTGT
+
<<BBBCD::<DCCCCCB@DCC@CAA=B@
@V6Z2K:00355:00106
ATCAGACACGGACACAGCAGAAC
+
BBBBAAABBB<=@49999111,/
@V6Z2K:00363:00143
TAGTATCAGCCTCGCCATGACGAAGGTATTCC
+
44=>9A@C9<8;BA>@CC@@@@?<?8994:@<
@V6Z2K:00367:00104
TAGTATCAGCCTCGCCATGACGAAGGTATTCC
+
88@;;;BBABCBBBC@A@B@B;;79?999>A<
@V6Z2K:00369:00124
TGATACGTCTCCTTCCTTAGTTACTTCA
+
AACBDAABCA>6459=>;?BB@DAA>AC
@V6Z2K:00371:00103
TCTCTATGCGCTCCACATGTCTAAGGT
+
B@AABCBCCCCDC@CCCBBBCCE@DAC
@V6Z2K:00371:00128
TAGTATCAGCCTCGCCATGACGAAGGTATTC
+
@=B9;<CC@A@@<<=DCDDBCCB@??@@A@A
@V6Z2K:00375:00139
CGTGTCTCTAGGCACAGGATTTGTGTAG
+
BBBCDDFDAAA?BCA>><99909?FB>;
@V6Z2K:00377:00106
TCTCTATGCGCTCCACATGTCTAAGGT
+
@@BCBBBBCCCBB?BCCACACCEBIC>
@V6Z2K:00378:00140
AGCACTGTAGCTGTCACTAGTTACTTGT
+
@CCC::?DDCCCCCCBBBCCF@DDD:<<
@V6Z2K:00387:00148
TGATACGTCTCCTTCCTTAGTTACTTCA
+
BBB9:<<=<CC@B?B?A?BCC?BCC@CE
@V6Z2K:00397:00108
CGTGTCTCTAGGCACAGGATTTGTGTAG
+
CBBBDEDD::>BCCBBC@;<:8<BBCGB
@V6Z2K:00358:00167
TAGTATCAGCCTCGCCATGACGAAGGTATTCC
+
49BBA@A><<CAAAA>@?>==9969?999595
@V6Z2K:00364:00189
ACGCTCGACATGCCCAGGTACAGGAG
+
AB>@ABA@BBBA?A9988;@@@C?AA
@V6Z2K:00376:00195
ATCAGACACGGACACAGCAGAACA
+
A@@@BA?A@>5989999-***)**
@V6Z2K:00378:00166
TGATACGTCTCCTTCCTTAGTTACTTCAG
+
BBB@AABCCDC@F@C@CBBBB?BBC@CCC
@V6Z2K:00379:00199
ATCAGACCACACGTACCT
+
43344471////////,,
@V6Z2K:00386:00163
ATCAGACACGGAC
+
@CD??@@BBC;;<
@V6Z2K:00357:00235
ATATCGCGAGGGTATGGAGAGTTCTATA
+
9:<>>=@9;9@59949294444244...
@V6Z2K:00360:00243
ATATCGCGAGGGTATGGAAGACTCTA
+
BC??@BBB@@?<=AAC@C@C<<;AAA
@V6Z2K:00362:00210
CGTGTCTCTAGGCACAGGATTTGTGTAG
+
BBBABBCD?@@ABBB?B>BBH@AAABC;
@V6Z2K:00363:00237
TCTCTATGCGCTCCACATGTCTAAGGT
+
BBBB@AADCCCDD?BDA@BCCCCACCC
@V6Z2K:00366:00221
TCTCTATGCGCTCCACATGTCTAAGGT
+
99==A@ADCCDCB@CBCBCCCCCBDAA
@V6Z2K:00373:00237
TCTCTATGCGCTCCACATGTCTAAGGT
+
BAABCBBBBBCBB?CBBBCBBBDCBD;
@V6Z2K:00378:00242
TACTGAGCTACACACACAGAAAGATTGGT
+
:9<CA@>@@@:;<A<<<GCBC>@@@7:7;
@V6Z2K:00383:00227
AGCACTGTAGTTGTCACTAGTTACTTGT
+
@ACCA=A@>>?6;<GBCCAA@<A?>599
@V6Z2K:00385:00200
TAGTATCAGCCTCGCCATGACGAAGGTATTTTTCC
+
AAB;;;FB9<;;@@>=@:<<;11,/5//////*42
@V6Z2K:00386:00216
TAGTATCAGCCTCGCCATGACGAAGGTATTCC
+
99A<;9?D:<;<BBBCBBBCC<;6<C<99@B5
@V6Z2K:00390:00203
TCTCTATGCGCTCCACATGTCTAAGGT
+
BBBBA@ACCDDCC=A@ABCCDAD>@C?
@V6Z2K:00390:00246
ACGCTCGACATGCCCAGGTACAGGAG
+
A?<@?BBBBECAA?<;97;@@AB@AA
@V6Z2K:00392:00241
AGCACTTGTTAAGCTTG
+
;;<<11,//,/,/4424
@V6Z2K:00398:00240
TCTCTATGCGCTCCACATGTCTAAGGT
+
BDBC@A@CBBBID=@AAABBBAA=A?@
@V6Z2K:00399:00210
AGCACTGTAGCTGTCACTAGTTACTTGT
+
@@BBCCCDCCCCABBBBBCBB@BBB=?@
@V6Z2K:00399:00236
ACGCTCGACATGCCCAGGTACAGGAG
+
9<@@@A<;<CBA?A<@>;>>?AB?AA
@V6Z2K:00350:00294
TCTCTATGCGCTCCACATGTCTAAGGT
+
BCBB::<ADCCCC@CAABBBBCFBCAA
@V6Z2K:00354:00293
AGCACTGTAGCTGTCACTAGTTACTTGT
+
@BBCBBBBCCCBBB@@AABAA@AAA?AA
@V6Z2K:00364:00268
TACTGAGCTACACACACAGAAAGATTGGT
+
9;;;;@BC@@@BCAAACCBBB>@@C<><:
@V6Z2K:00372:00295
ATCAGACACGGACACAGCAGAACA
+
BBBBBAABBB??=94999>99599
@V6Z2K:00374:00271
TGATACGTCTCCTTCCTTAGTTACTTCA
+
<<CCCCCCA@@7;8;>A<@CC@BBC@CC
@V6Z2K:00376:00263
AGCACTGTAGCTGTCACTAGTTACTTGT
+
CBBB??CBBBBCDCCBBBBA@=@BC=AA
@V6Z2K:00376:00293
ATCAGACACGGACACAGCAGAAC
+
BA?@;9;CB@>BA;999999959
@V6Z2K:00378:00292
ACGCTCGACATGCCCAGGTACAGGAG
+
BB:;;@>@@@9;9A:AB?CAA@@699
@V6Z2K:00380:00282
ACGAGTGCGTTCCCCATGTCGTAGGTACTC
+
@@B>BBB;;;2444-9999AB@@@?@;<<C
@V6Z2K:00384:00298
ATATCGCGAGGGTATGGAAGACATCTAT
+
@CABABCCBCB?AAB>:<:;:///6669
@V6Z2K:00388:00267
TGATACGTCTCCTTCCTTAGTTACTTCA
+
BBB@@ADECBD???A>@=@BA?BBB?BD
@V6Z2K:00390:00261
CGTGTCTCTAGGCACAGGATTTGTGTAG
+
AABABDCC@@@ACCBDC?CCC>EDDCBA
@V6Z2K:00391:00287
TGATACGTCTCCTTCCTTAGTTACTTCA
+
A@@;;;AAA=?=?;==B>;;A?BBC?CD
@V6Z2K:00396:00291
ATATCGCGAGGGTA
+
9349488///1+,,
@V6Z2K:00398:00278
ACGAAGTGCGTTCCCATGTCGTAGGTACTC
+
BCBA?ABC;;;244-9941<>7--+--,,2
@V6Z2K:00399:00264
AGCACTGTAGCTGTCACTAGTTACTTGT
+
<CCDBABCCCD::@DAACCCD@CBC>AA
@V6Z2K:00399:00272
ACGCTCGACATGCCCAGGTACAGGAG
+
BB8;:BBBCCCBAA<@==@=BBC@EA
@V6Z2K:00350:00334
TAGTATCAGCCTCCCCATGACGAAGGTATTCC
+
48=;<<CDBC@4488,84;@A998>;999>C=
@V6Z2K:00357:00323
TAGTATGCCTCGCCATGACGAAGGTATTTC
+
B@A@BCCBAA:<<BDCCCC;;79@989919
@V6Z2K:00370:00300
TCTCTATGCGCTCCACATGTCTAAGGTACT
+
A@@AAAACCDCCD>@ABBBAA:429;9999
@V6Z2K:00375:00311
AGCACTGTAGCTGTCACTAGTTACTTGT
+
BBCEBABCBBBCCCBBBBBBB@DBC@BC
@V6Z2K:00375:00317
CGTGTCTCTAGGCACAGGATTTTGTGTAG
+
C9:;CCDCBBB>A@@@A?BBCC:CFDCCA
@V6Z2K:00378:00327
CGTGTCTCTAGGCACAGGATTTGTGTAG
+
BBABADHFCBB?BB@>C;99919ADBCC
@V6Z2K:00380:00305
TCTCTATGCGCTCCACATGTCTAAGGT
+
>;4;A@AAC<<<D64444444998989
@V6Z2K:00392:00319
ATATCGCGAGGGTA
+
48444444468+//
@V6Z2K:00395:00306
ATATCGCGAGGTA
+
=688/1--//,/8
@V6Z2K:00350:00356
ATATCGCGAGGGTATGGAAGACTCT
+
@@@B@>>>99919@99248===?A@
@V6Z2K:00350:00364
TCTCTATGCGCTCCACATGTCTAAGGT
+
@AAABCBCCCFDB@BAA@@@@??<?=9
@V6Z2K:00363:00386
TGATACGTCTCCTTCCTTAGTTACTTCA
+
BBBABBBBBEB@E@C@B@BBC>AAC@BA
@V6Z2K:00365:00363
ACGAGTGCGTTCCCCATGTCGTAGGTACTC
+
BCCABBB>>?5999/9999>B?999;99<A
@V6Z2K:00375:00397
TACTGAGCTACACACACAGAAAGATTGGT
+
=@@@A@AABCBBCDBBGCCCC:<;C?B?B
@V6Z2K:00376:00389
TACTGAGCTACACACACAGAAAGATTGGT
+
==AACCFCBCBBC@@?AB;8;6;@B@C@C
@V6Z2K:00376:00390
TGATACGTCTCCTTCCTTAGTTACTTCA
+
BADCCBBCDBCAA>A?B?ABB?BCC?BB
@V6Z2K:00377:00360
TAGTATCAGCCTCGCCATGACGAAGGTATTCC
+
;;B<;<CB>?<989><>?>999954:949892
@V6Z2K:00377:00373
AGCACTGTAGCTGTCCTAGTTACTTGT
+
;<CBCBCBBBAABCBBC?BB?BCC@CB
@V6Z2K:00382:00377
TCTCTATGCGCTCCACATGTCTAAGGT
+
BBCC::<CCCDCC>A@@?BBCEDDGAA
@V6Z2K:00388:00350
TAGTATCAGCCTCGCCATGACGAAGGTATTCC
+
CBB::=DAAAD@>99599?9949249444242
@V6Z2K:00392:00383
AGCACTGTAGCTCGTCACTAGTTACTTGTGT
+
9?>@@?:AAA;;9999999:@@249:244::
@V6Z2K:00395:00383
ATCAGACACGGACACAGCAGAACACAC
+
BCCB::;@@C:<<BC@>@?>=;@>>>A
@V6Z2K:00357:00432
TGATACGTCTCCTTCCTTAGTTACTTCA
+
<CB@>A<==CC@CAC@B@ACC@BBB@BB
@V6Z2K:00363:00411
TCTCTATGCGCTCCACATGTCTAAGGT
+
;;=@CCCCBEBBC@BAABCCCDBDCA@
@V6Z2K:00365:00437
TAGTATCAGCCTCGCCATGACGAAGGTATTCC
+
;;C@@ACAAACBAAA=@@>>@9969=999=B5
@V6Z2K:00379:00448
ACGCTCGACATGCCCAGGTACAGGAG
+
BB8::BAABDC@@@<==;@?@@C@CB
@V6Z2K:00380:00424
ATATCGCAAGGGTATGGAAGACTCTATA
+
@?BBBBBC@CC>CCDF@C?B@@=B@@>@
@V6Z2K:00386:00440
TCTCTATGCGCTCCACATGTCTAAGGT
+
BBBBBDBCBBCCC?AACBBBCBEDA@?
@V6Z2K:00391:00412
ATCAGACACGGACACAGCAGAACACA
+
;AA;9<;BCC?BB@@=???9869999
@V6Z2K:00396:00405
TCTCTATGCGCTCCACATGTCTAAGGT
+
BBCBCDCBBCCBC@ECE@AACCCBC@A
@V6Z2K:00350:00454
ATCAGACACGGACACAGCAGAACACAC
+
;BBA=@@ABB=AA@@@ABBAA>A@@@B
@V6Z2K:00363:00477
ACGCTCGACATGCCCAGGTACAGGAG
+
@@:<;CCCCDEA@=<@==>BBBC@BC
@V6Z2K:00369:00474
ATCAGACACGGACACAGCAGAAC
+
9;CC@@@BD@A=@49999111,/
@V6Z2K:00371:00459
CGTGTCTCTAGGCACAGGATTTGTGTAG
+
BBBBCCCCBBB@CB?@@>;;;6;@BACA
@V6Z2K:00376:00457
TACTTGAGCTACACACACAGAAAGATTGGT
+
484859@@11111/11/49444-4444393
@V6Z2K:00378:00478
CGTGTCTCTAGGCACTGGATTTTGTGTAG
+
BBCCD@AA::<@CCC?<;1111+11/688
@V6Z2K:00379:00451
ACGCTCGACATGCCCAGGTACAGGAG
+
CB999B>=@CBA@A<;;8;BBBC@CC
@V6Z2K:00381:00499
TCTCTATGCGCTCCACATGTCTAAGGTA
+
44449CC@@@@99544//////,222//
@V6Z2K:00382:00458
ATATCGCGAGGGTATGGAAGACTCTA
+
@@ABBBBB=??<?=@C>B>BB@@A??
@V6Z2K:00386:00491
ATATCGCGAGGGTATGGAAGACTCTAT
+
@@::9@>>999-994;9=<=94333;9
@V6Z2K:00386:00498
TCTCTATGCGCTCCACATGTCTAAGGTAC
+
1;;?>ECDCCCBC?CCECCCCDC?D@AA@
@V6Z2K:00356:00531
TGATACGTCTCCTTCCTTAGTTACTTCA
+
BBB@@?:<<CDBD@C@C?ABB?BBC@BC
@V6Z2K:00357:00536
TCTCTATGCGCTCCACATGTCTAAGGT
+
@@@AAAA@ACCCD?GAABB@@::6;;9
@V6Z2K:00358:00512
CGTGTCTCTAGGCACAGGATTTGTGTAG
+
BBB=BCCD::<ACBBBA>AA@=ABBBCA
@V6Z2K:00359:00540
ACGAGTGCGTTCCCCATGTCGTAGGTACTC
+
@FBBBBBBBB6;9949999;<;@A>?<<<C
@V6Z2K:00364:00525
TCTCTATGCGCTCCACATGTCTAAGGT
+
449=@CBBBCCCC?E@@ACBB=@;?<9
@V6Z2K:00365:00542
TAGTATCAGCCTCGCCATGACGAAGGTATTCC
+
9>A<;<CA@DCB@BB?BBAAA>><?=;99@A7
@V6Z2K:00366:00512
TAGTATCAGCCTCGCCATGACGAAGGTATTCC
+
4;B@A@EAAAC@@AA>@>>8999649444892
@V6Z2K:00370:00523
ATCACACGGACACAGCAGAACACAC
+
=>>>9999594BBBGCCAA>ABBBA
@V6Z2K:00371:00505
TGATACGTCTCCTTCCTTAGTTACTTCA
+
BBBBBCABBDD@B@B@CBABB?BBC@AA
@V6Z2K:00374:00511
TCTCTATGCGCTCCACATGTCTAAGGT
+
99==CABBBBBEH@CCCBBBB<;7<?9
@V6Z2K:00379:00513
CGTGTCTCTACGGCACAGGATTTTTGTGTAA
+
8494444444442488985/////*,,,,,*
@V6Z2K:00380:00509
ACGCTCGACATGCCCAGGTACAGGAG
+
=;:<<B@@ABE99919969@AABCIB
@V6Z2K:00381:00545
AGCACTGTAGCTGTCACTAGTTACTTGT
+
AACBBBDCBCBBBFBBBBCDBABBB9;;
@V6Z2K:00386:00501
AGCACTGTAGCTGTCACTAGTTACTTGT
+
@@@AACCCBBBCADCCBCDCB@BBC>BB
@V6Z2K:00395:00503
CGTGTCTCTAGGCACAGGATTTTTTTTTTTTTTTTTTTTTTGTGTAG
+
;<<=<CDDAAA@CC;11:111111111111111///////"///88/
@V6Z2K:00395:00544
TCTCTATGCGCTCCACATGTCTAAGGT
+
;;9:ECCDHCCCDADBBBBDDDCAC?=
@V6Z2K:00364:00572
ACGAGTGCGTTCCCCATGTCGTAGGTACTC
+
BBB89<B?@C5999/9?>>BECAB=:;;<B
@V6Z2K:00365:00564
ATCAGACACGGACACAGCA
+
BBBBAAAABB689111*)(
@V6Z2K:00366:00561
CGTGTTCTCTTAGGCACAGGATTTTGTTGTA
+
91111,///42499=BB?<;1111+11,/,,
@V6Z2K:00367:00552
ATATCGCGAGGGTATGGAAGACT
+
A@AABB>@==?<=9=A5959998
@V6Z2K:00367:00563
TCTCTATGCGCTCCACATGTCTAAGGT
+
BCDC@AACBCCBB?CBCABCBBDACBC
@V6Z2K:00368:00594
CGTGTCTCTAGGCACAGGATTTGTGTAG
+
BBBACBCCA@@@DC?@A@BBDBCCCBB<
@V6Z2K:00370:00560
TAGTATCAGCCTCGCCATGACGAAGGTATTCC
+
<<CA@@G<<<?@@@=;@>@=>9959?999;>5
@V6Z2K:00375:00588
TACTGAGCTACACACACAGAAAGATTGGT
+
A9<<CIEDA@A@@B@@@BA@@<@@@=@@C
@V6Z2K:00377:00588
ACGAGTGCGTTCCCCATGTCGTAGGTACTC
+
B?>?BBA??@5999/9999>>@>>;8;99A
@V6Z2K:00383:00570
AGCACTGTAACTGTCACTAGTTACTTGT
+
44899A@9959>>>@89999969>?699
@V6Z2K:00384:00554
ATATCGCGAGGGTATGGAAGACT
+
CB@BBCBAAAA>?=@C@B?B;;;
@V6Z2K:00387:00583
ATCAGACACGGACACAGCAGAACACA
+
BBAA@@@BBC@BA@>49999959989
@V6Z2K:00398:00558
ATATCGCGAGGGTAGTGGAAGAC
+
<AA;49><111,11///,/,///
@V6Z2K:00351:00638
TGATACGTCTCCTTCCTTAGTTACTTCA
+
BBBABBCCCBE@B@B@B@BBB=BBB@CC
@V6Z2K:00352:00605
TCTCTATGCGCTCCACATGTCTAACTG
+
BA@@:<<CCCCBB?ABBA@AABB@B;;
@V6Z2K:00356:00613
CGTGTCTCTAGGCACAGGATTTGTGTAG
+
BBB@BDCD@?@@CB949<99909B@?@:
@V6Z2K:00363:00609
AGCACTTGTAGCTGTCACTAGTTACTTG
+
9;6611,/7,,11////19944244958
@V6Z2K:00366:00611
ATATCGCGAGGGTATGGAAGACTCTA
+
BB@?@BCA99419?>>BB@BA;;8>>
@V6Z2K:00369:00634
ATATCGCGAGGGTATGGAAGAC
+
B@?@BCB@?CA<=?AB=@=@;9
@V6Z2K:00370:00637
CGTGTCTCTAGGCACAGGATTTGTGTAG
+
A@@@BDBC@@@@EDBBB@AAA>ADCCCA
@V6Z2K:00382:00631
TTACTGAGCTACACACACAGAAAGATTGGT
+
42889;?BB?=@@;;9@>>99919>><?<>
@V6Z2K:00385:00609
ACGCTCGACATGCCCAGGTACAGG
+
>88999999@999909924>>?>;
@V6Z2K:00392:00616
TGATACGTCTCCTTCCTTAGTTACTTCA
+
BBCBABCC@@@2459<>=?CB@AAA@@B
@V6Z2K:00399:00618
TCTCTATTGCGCTTCCT
+
@@>999?941,,,*,*,
@V6Z2K:00353:00698
ATCAGACACGGACACAGCAGAACA
+
??<=488>99599@A999944244
@V6Z2K:00355:00667
AGCACTGTAGCTGTCACTAGTTACTTGT
+
9:::21/6//9@@@B>899995449544
@V6Z2K:00355:00688
TCTCTATGCGCTCCACATGTCTAAGGT
+
A@@@;;=CCCCCC@BBBBBCBBA<B@;
@V6Z2K:00358:00651
CGTGTCTCTAGGCACAGGATTT
+
4444444444924/6//,////
@V6Z2K:00359:00651
GGGTGTCTCTAGGCACAGGATTTTTGTTG
+
99,48849999?=@948=899999+4824
@V6Z2K:00366:00690
CGTGTCTCTAGGCACAGGATTTGTGTAG
+
BBB@BCDFD@@=@A==>;99914@@;9@
@V6Z2K:00374:00661
TACTGAGCTACACACACAGAAAGAATTGGT
+
1999494@;899999991/785/1,/,.,.
@V6Z2K:00382:00674
TGATACGTCTCCTTCCTTAGTTACTTCA
+
<=DCCBBC===2469<?;?BC?BCCBCC
@V6Z2K:00383:00668
TAGTATCAGCCTCGCCATGACGAAGGTATTCC
+
;<CBB?CC@@=@AAB?BCCBAA?=@?;99<><
@V6Z2K:00387:00694
TAGTATCAGCCTCGCCATGACGAAGGTATTCC
+
98<994;;9;CCBBBACB@??AC?BA;;<=>5
@V6Z2K:00389:00658
CGTGTCTCTAGGCACAGGATTTGTGTAG
+
CCEBCCCC::;ABDCBB?99909A@ADD
@V6Z2K:00391:00652
ATATCGCGAGGGTATGGAAGACT
+
;;@>@BC?@AHAA@@C5959998
@V6Z2K:00392:00658
TAGTATCAGCCTCGCCATGACGAAAGTATTCC
+
?@B9:<EAAAA@<;<>BBABA?=@9?999?@6
@V6Z2K:00397:00682
TAGTATCAGCCTCGCCATGACGAAGGTATTCC
+
==?999A===@BB@B=@=>==9969;944892
@V6Z2K:00351:00742
ATATCGCGAGGGTATGGAAGACTC
+
;?@<9;=>994-994@51,///..
@V6Z2K:00352:00723
ATATCGCGAGGGTATGGAAGAC
+
C?@@BBCAACC>?=@C>A=A@@
@V6Z2K:00357:00736
ATCAGACACGGACACAGCAGAACAC
+
;BC>9;:A>>;@@>>>>99996998
@V6Z2K:00362:00725
TACTGAGCTACACACACAGAAAGATTGGT
+
8@;<<CFCBBDBBB?=>@88809>>;?@@
@V6Z2K:00369:00707
TCTCTATGCGCTCCACATGTCTAAGGT
+
BBBBBAABBBCCCACCCBBECGA?A@:
@V6Z2K:00371:00739
TAGTATCAGCCTCGCCATGACGAAGGTATTCC
+
>?B99<@B4959949<A@>99;959D999=?2
@V6Z2K:00373:00733
TAGTATCAGCCTCGCCATGACGAAAGGTATTCC
+
?>9994;4448;:/1,/79>>499-42444242
@V6Z2K:00374:00702
TCTCTATGCGCTCCACATGTCTAAGGT
+
CBBBCECEBABAB@CCDAAAACE@CBB
@V6Z2K:00379:00729
ACGCTCGACATGCCCAGGTACAGGAG
+
B?9<<BBBCDCCCE@@>=@@@ACACC
@V6Z2K:00385:00725
TCTCTATGCGCTCCACATGTCTAAGGT
+
BBDC@AADCCDDE@CAA?BCBCB@B@;
@V6Z2K:00391:00709
AGCACTGTAGCTGTCACTAGTTACTTGT
+
BBCCBABCCCCCDCCDBCCA@=@B=6<<
@V6Z2K:00392:00731
TGATACGTCTCCTTCTTAGTTACTTCA
+
BCBBBB;;>CDAH?CBBAAA>BBB?CC
@V6Z2K:00392:00738
TAGTATCAGCCTCGCCATGACGAAGGTATTCC
+
<;C<;<C=<9?>>9<59@?999959?9448=2
@V6Z2K:00393:00707
ATCAGACACGGACACAGCAGAAC
+
B?@>BBB;<;>B@999991--*,
@V6Z2K:00352:00790
TGATACGTCTCCTTTTTTTTTTTTTTTTTTTCCTTTTTTTTTTTTAGTTTTTTTT
+
BBBBBCCC999899999999===>>??>>>">694444444444"3444444444
@V6Z2K:00357:00766
ATCAGACACGGACACAGCAGAAC
+
>@@9998@994999999999954
@V6Z2K:00364:00772
TCTCTATGCGCTCCACATGTCTAAGGT
+
ACCDDBAB@:=<CABBC;499996954
@V6Z2K:00372:00779
AGCACTGTAGCTTTTTTTT
+
;BBB<:9999989998444
@V6Z2K:00375:00791
ACGCTCGACATGCCCAGGTACAGGAG
+
B?>?BBBBBCCCCD@BE??899959A
@V6Z2K:00380:00783
TCTCTATGCGCTCCACATGTCTAAGGT
+
BBCBCAAAAACCC>?AA999@F@6969
@V6Z2K:00387:00752
ATCAGACACGGACACA
+
@?>=@@@A@@<11*((
@V6Z2K:00350:00821
TACTGAGCTACACACACAGAAAGATTTTGGT
+
=@;;<ABBBCCAABAAA=>9=9>8889/848
@V6Z2K:00381:00849
CGTGTCTCTAGGCACAGGATTTTTTTTTTTTTTTTTGTGTAG
+
B99<A@AABDB>AA@<>;11111111111111111"///877
@V6Z2K:00383:00832
TACTTGAGCTACACACACAGAAAAGATTTTTGGTGCT
+
499929@BACCCDECB::94444/999999-3133;<
@V6Z2K:00389:00830
TCTCTATGCGCTCCAC
+
A@?9499/*****)**
@V6Z2K:00395:00823
TGATACGTCTCCCCTTTTTTTTTTCCCCCCCTTTTTTTT
+
=@;:<>9999999/944444444"444444&44444444
@V6Z2K:00351:00858
ATATCGCGAGGTATGGAAGACTCTA
+
BBBBB;86//,/77;=>?>BABC@@
@V6Z2K:00362:00861
ATCAGACACGGACACAGCAGAACACA
+
BBBB::;CBB?BAA@99994824444
@V6Z2K:00373:00862
AGCACTGTAGCTGTCACTAGTTACTTGT
+
<<GCDABC:?@?CCFCBBCBA2444249
@V6Z2K:00385:00876
AGCACTGTAGCTGTCACTAGTTACTTGT
+
BBBBBBCC?AACCCCBAAGCC@BBB?@@
@V6Z2K:00371:00944
GTGTCTCTAGGCACAGGATTTTTTTTTTTTTTTTTTTG
+
2;;B@AABCB@CBB@?=111111111111111////"/
@V6Z2K:00357:00970
TACTGAGCTACACACACAGAAAGATTGGT
+
BBBBCCEBBBBBBBCD@;444-9>>;??B
@V6Z2K:00365:00958
TGATACGTCTCCTTCCTTAGTTACTTCA
+
BDBBAAACBAA@DAACB@>995999<91
@V6Z2K:00369:00959
TGATACGTCTCCTTCCTTAGTTACTTCA
+
BCBBABBBA?B>A?A@B@;99694/76/
@V6Z2K:00374:00969
TACTGAGCTACACACACAGAAAGATTGGT
+
??ABCDCCBBABABBBCB>>>:@>><A?A
@V6Z2K:00376:00990
TGATACGTCTCCTTCCTTAGTTACTTCA
+
CBBBAACCBBB@B?D@CACBB?AAA>BA
@V6Z2K:00377:00964
ACGCTCGACATGCCCAGGTAC
+
9989A999@;111<611,/44
@V6Z2K:00380:00983
CGTGTCTCTAGGCACAGGATTTTGTGT
+
=99<ADCCCEC?;999969999,4444
@V6Z2K:00390:00955
ACGAGTGCGTTCCCGATGTCGTAGTATC
+
4934944//1,1<+//8///////.6/.
@V6Z2K:00394:00960
ATATCGCGAGGGTATGGAAGAC
+
;C;;:A??994-9@11--+,,,
@V6Z2K:00397:00992
TGATACGTCTCCTTCCTTAGTTACTTCAGTGCA
+
BCCBCBBCCCC@E@C@CDCCC@AAA@CDDBB?A
@V6Z2K:00372:01036
AAAAACCCCCGTTTTTCCCCC
+
/88:/:::8*,,888.8888.
@V6Z2K:00374:01072
AGCACTGTAGCTGTCACTAGTTACTTGT
+
BCBBABBCBCCCCCC?@@BB@<>@>599
@V6Z2K:00387:01097
CGTGTCTCTAGGCACAGGATTTGTGTAG
+
BBCDCCCCC;959>>9959@D19<9//1
@V6Z2K:00389:01088
ATATCGCGAGGGTATGGAAGACT
+
>>BB?>>:44419A9959<>843
@V6Z2K:00395:01071
TGATCCGTCTCCTTCCTTAGTTACTTCAGTG
+
@@CCC@ABBCC==;=@B@;<=@AAA?@>>?7
@V6Z2K:00395:01082
ATATCGCGGGGTATGG
+
@BBABB?A==,99996
@V6Z2K:00367:01108
TGATACGTCTCCTTCCTTAGTTACTTCA
+
ABBBBBBBBEC?ADB@C@ACC@BBDACE
@V6Z2K:00373:01143
TGATACGTCTCCTTCCTTAGTTACTTCA
+
>>>BBBCCBBC897;7;6;;;<@@A?99
@V6Z2K:00378:01118
CGTGTCTCTAGGCACAGGATTTGTGTAG
+
CCBBB@AA=<<?BB@>?<99909CBACA
@V6Z2K:00385:01134
ATATCGCGAGGGTATGGAAGACTCTA
+
BBBBB@;=9::7;BCC@D@C@@@AA@
@V6Z2K:00389:01141
AGCACTGTAGCTGTCACTAGTTACTTGT
+
<;BCBCDDDCBCBCBBBACDCBCBC?BB
@V6Z2K:00351:01172
TACTGAGCTACACACACAGAAAGATTGGT
+
>8<=CCCCBABCEBBBCBCCC>BBC@A;?
@V6Z2K:00352:01158
TACTGAGCTCACACACAGAAAGATTGGT
+
BBBBBBBA@@BBBAAACCBB>AAA@B?A
@V6Z2K:00354:01178
CGTTCTCTAGGCACAGGATTGTGTA
+
;//,//6799994446:11-1;:;>
@V6Z2K:00355:01192
AGCACTGTAGCTGTCACTAGTTACTTGT
+
<CA@AADAAAECABBABBCBA211;-//
@V6Z2K:00358:01162
ATCAGACACGGACACAGCAGAACACAC
+
HBBC???@AA89;@>99999959999=
@V6Z2K:00360:01192
ACGAGTTGCGTTTTTTTTTTTTTTCCCCC
+
49@@9959???@A@>99999999"/////
@V6Z2K:00363:01178
TCTCTATTGCGCTCCACATGTC
+
4:9<111,/226//,/6/4446
@V6Z2K:00368:01162
ATATCGCGAGGGTATGGAAGACTCTA
+
BBBBA=9=44419@@B@B=@<;;>>?
@V6Z2K:00373:01174
AGCACTGTAGCTGTCACTAGTTACTTGT
+
@CCCBABAA@A@ABA;999992949244
@V6Z2K:00376:01175
TCTCTATGCGCTCCACATGTCTAAGGT
+
BABBGBACCBBBBEDABBCCCA@>@@A
@V6Z2K:00379:01198
ACGAGTGCGTTCCCCATGTCGTAGGT
+
;;BBBBCCB;7999/9999>>8=<77
@V6Z2K:00382:01189
CGTGTCTCTAGGCACAGGATTTGTGTAG
+
ACBCCCBBCCC@B<<<B@>>A:<<EACG
@V6Z2K:00383:01194
TCTCTATGCGCTCCACATGTCT
+
ACDCBBBC@=@;959>@99999
@V6Z2K:00397:01180
TCTCTATGCGCTCCACATGTCTAAGGT
+
@AADBBBDBDCBB?B?A@BBBJEDEAA
@V6Z2K:00386:01202
ACGAGTGCGTTCCCCATGTCTCTC
+
=@?>>9999964;;2B<:;BB@@A
@V6Z2K:00405:00020
ATATCGCGGGGTAGTGGAAGACT
+
??B99;::;;+11///,/,/444
@V6Z2K:00408:00027
ATCAGACACGGACACAGCAGAACACAC
+
BBBBAABCCC=@ABB@@@B>>;>>>9;
@V6Z2K:00417:00041
ATATCGCGGGGGTATGGAAGAC
+
A@;88=88999,99@@<?<@99
@V6Z2K:00425:00012
TCTCTATGCGCTCCACATGTCTAAGGT
+
;<9<AAACCCD?@=A;<<BCCCCBDB<
@V6Z2K:00429:00034
TACTGAGCTACACACACAGAAAGATTGGT
+
@@AACCFCA@AAACCCCCBBB=BBB@B@C
@V6Z2K:00430:00008
CGTGTCTCTAGGCACAGGATTTGTGTAG
+
BBBBBCDCA@ACCCCBC@CCC@CBBBBB
@V6Z2K:00430:00010
ATATCGCGAGGGTATGGAAGACTCTATA
+
?>>?>>?>9991999@?C=A>>>@?BB@
@V6Z2K:00430:00028
TCTCTATGCGCTCCACATGTCTAAGGT
+
9999GCBBBCCCE@BBBBCDDDDDIFB
@V6Z2K:00432:00010
TGATACGTCTCCTTCCTTAGTTACTTCA
+
BBB@@ABDBBC?A?A?A?ACC?BBB@BC
@V6Z2K:00440:00006
TCTCTATGCGCTCCACATGTCTAAGGT
+
4999@C:;<BBAA>B<;;>@A<<:<AC
@V6Z2K:00445:00042
CGTGTCTCTAGGCCACAGGATTTGTGTAGTA
+
4894/7////8,/,44442444-4///7///
@V6Z2K:00409:00087
AGCACTGTAGCTGTCACTAGTTACTTGT
+
@BCB@@ABBCCDDBBBBBBCC@BBB=@@
@V6Z2K:00414:00085
AGCACTGTAGCTGTCACTAGTTACTTGT
+
9>@B?BBCBCCCBBBCCCD@@=ACC@CC
@V6Z2K:00433:00068
AGCACTGTAGCTGTCACTAGTTACTTGT
+
@CDCBBBCABAC@AACBCEAA?AAB>AA
@V6Z2K:00434:00070
CGTGTCTCTAGGCACAGGATTTGTGTAG
+
BBB@BBDDAAA@CC@@@>@@><?@?@AA
@V6Z2K:00438:00083
AGCACTGTAGCTGTCACTAGTTACATGT
+
BBBB::@DCBCDCDCBBACBA<?;:<><
@V6Z2K:00441:00074
ATATCGCGAGGGTATGGAAGACTCTATA
+
?BBBABDCBCC@A@AD>B>BAA@A<87?
@V6Z2K:00401:00132
ACGCTCGACATGCCCAGGTACAGGAG
+
A?>@@CBBBCCAAA<947;?@@C@AA
@V6Z2K:00404:00101
ACGAGTGCGTTCCCCATGTCGTAGGTACTC
+
ACB@AAA@>A5999/99A>@ABAA><999@
@V6Z2K:00405:00141
AGCACTGTAGCTGTCACTAGTTACTTGT
+
ACECBCCA@ACBBCCDBCCA@=ACC9<>
@V6Z2K:00410:00107
TCTCTATGCGCTCCACATGTCTAAGGT
+
BBBCA@ACBCCCC?EBB?@ABCC@CAC
@V6Z2K:00410:00141
ATATCGCGAGGGTATGGAAGACTCT
+
B>??@?;>9941999B>B@C<<;?>
@V6Z2K:00423:00141
CGTGTCTCTAGGCACAGGATTTGTGTAG
+
BBBABCDDA@@@CBABB?BCB>CDDBCA
@V6Z2K:00425:00115
TAGTATCAGCCTCGCCATGACGAAGGTATTCC
+
@@C@@@C<<<>AAA@=@>>=>9969?999@B5
@V6Z2K:00428:00102
TACTGAGGCTACACACACAGAAAGATT
+
9999444247444@AAAB>99909?A5
@V6Z2K:00428:00135
TGATACGTCTCCTTCCTTAGTTACTTCA
+
@ADBBBABCBB;=;==?=@CC@BAA@AC
@V6Z2K:00435:00104
ACGCTCGACATGCCCAGGTACAGGAG
+
B?9;;CA@ACCA?A<;47;BBBCEDB
@V6Z2K:00437:00122
CTACACACACAGAAAGATTGGTGCTGCG
+
CBCCD<<994;49804>>;>@CCCCCCB
@V6Z2K:00440:00115
TATATCAGCCTCGCCATGACGAAGGTATTCC
+
BB@?@CBB??779@=??@CC@@=><999<B=
@V6Z2K:00441:00115
TCTCTATGCGCTCCACATGTCTAAGGT
+
CCECDA@CBCCCD>@AA@CCCCEDA@:
@V6Z2K:00443:00103
TAGTATCAGCCTCGCCATGACGAAGGTATTCC
+
>@CA@@EBCBA@@@C?BA>999969=994992
@V6Z2K:00405:00180
TAGTATCAGCCTCGCCATGACGAAGGTATTCC
+
A@C;;<CAA@@B@AA=@@@AB;;7<@;9<@A<
@V6Z2K:00410:00153
TCTCTATGCGCTCCACATGTCTAAGGT
+
<<BBA@ACCCDBE@DCDBABBDC@C@B
@V6Z2K:00413:00155
ACGCTCGACATGCCCAGGTACAGGAG
+
BB>@@BBAABB===<@==@BBBHACD
@V6Z2K:00413:00158
CGTGTCTCTAGGCACAGGATTTGTGTAG
+
BABACDCC@A?@CB@A?<99;7<BBCDC
@V6Z2K:00417:00182
ACGCTCGACATGCCCAGGTACAGGGG
+
CBCBABBA@AB999199588:99992
@V6Z2K:00422:00195
TCTCTATGCGCTCCACATGTCTAAGG
+
9499>9944999999944444/8,/,
@V6Z2K:00434:00181
TGAGTATCAGTCTCGCCATGACGAAGGTATTCC
+
///////BBCBCBB@@?ABCBB::8<?@?@AB>
@V6Z2K:00438:00171
AGCACTGTAGCTGTCACTAGTTACTTGT
+
BBBCCCCBECCDCEBB?@ACC@DCB9;;
@V6Z2K:00442:00153
ATCAGACACGGACACAGCAGAACACA
+
@BB@@@CCGE@CCB@99999869999
@V6Z2K:00448:00152
CGTGTCTCTAGGCACAGGATTTGTGTAG
+
DBBBCCDC???@CBCBC@CCB=CCCCCC
@V6Z2K:00449:00185
TCTCTATGCGCTCCACATGTCTAAGGT
+
AACCCEBCBCEBB@CBBB?@ADE@CAA
@V6Z2K:00410:00223
TCTCTATGCGCTCCACATGTCTAAGGT
+
BBCC::<CCCDCBED???DCDA@>ABA
@V6Z2K:00410:00238
ATCAGACACGGACACAGCAGAAC
+
BBB@AACDCB@?@4899999924
@V6Z2K:00411:00229
ATATCGCGAGGGTATGGAAGACTCTA
+
AB@BBCBA???:==@B=A<@;;;;??
@V6Z2K:00414:00200
CGTGTCTCTAGGCACAGGATTTGTGTAG
+
AA??@ECCA@AACCCCCA@@@<999@==
@V6Z2K:00419:00219
ACGAGTGCGTTCCCCATGTCGTAGGTACTC
+
BBB@AAB;;;2444,4444;;8//,01//6
@V6Z2K:00427:00247
TAGTATCAGCCTCGCCATGACGAAGGTATTCC
+
>>A;;;BC?BBB<<<>@@BB>AA<@>@AA@C?
@V6Z2K:00428:00230
TAGTATCAGCCTCGCCATGACGAAGGTATTCC
+
>>A;;;>B?C??@@@59999999249944AB5
@V6Z2K:00430:00243
ATATCGCGAGGGTATGGAAGACTCTA
+
>?@@=@?=@@?=CCCCAC?C;;:;;?
@V6Z2K:00435:00209
ATCAGACACGGACACAGCAGACACA
+
<CB99;?AAA=@@CB>;78/111;1
@V6Z2K:00435:00230
ATATCGCGAGGGTATGGAAGACTT
+
??B@@@@>>??199<88888-,,*
@V6Z2K:00436:00232
CGTGTCTCTAGGCACAGGATTTGTGTAG
+
BBAACCDF::<@BB@BB@BBB=BBA@@@
@V6Z2K:00440:00224
ATCAGACACGGACACAGCAGAAC
+
A?>???@@B@48999999111,/
@V6Z2K:00441:00218
CGTGTCTCTAGGCACAGGATTTGTGTAG
+
BCCCCCCCBBB@CDCCCBAAB<A?@@<<
@V6Z2K:00445:00240
ACGAGTGCGTTCCCCATGTCGTAGGTACTC
+
ABB@AACB@=2444/9@@@CCDBB?89<<C
@V6Z2K:00402:00299
TACTGAGCTACACACACAGAAAGATTGGT
+
@@@ACBDBBBABBCAACCCCC>CBB=>=>
@V6Z2K:00408:00291
TTTTTTTTTTTCTTTTTTTTT
+
/8888:8888"//66666666
@V6Z2K:00409:00286
TAGTATCAGCCTCGCCATGACGAAGGTATTCC
+
>=A<;>CBBAB>=9<69>?----+,0,,,*/,
@V6Z2K:00420:00253
ACGAGTGCGTTCCCACTGTCGTA
+
99?@@AA@>@511,111////,,
@V6Z2K:00420:00279
CGTGTCTCTAGGCACAGGATTTTTGTGTAG
+
BAAABCAA::;?BA999<99999-9@AAC=
@V6Z2K:00423:00266
CGTGTCTCTAGGCACAGGATTTGTGTAG
+
@AAADCA?:;;8<?>>>>99914@@=9:
@V6Z2K:00423:00299
TGATACGTCTCCTTCCTTAGTTACTTCA
+
CB99;=BC@BC=@>A@B@BCC@BBC@BB
@V6Z2K:00424:00270
TCTCTATGCGCTCCACATGTCTAAGGT
+
AA@A@?@CBBBED?A::;CBB;:7<?9
@V6Z2K:00425:00273
TACTGAGCTACACACACAGAAAGATTGGT
+
;<AACCCC<<<BBBBBCCCCB<@@@=@?B
@V6Z2K:00429:00262
ATCAGACACGGACACAGCAGAACACA
+
@@B>>@?@AA8;;AA999@9959999
@V6Z2K:00437:00259
AGCACTGTATCTTTCACTAGTTACTTGT
+
BCBB;;=><<BCC>CBABA;;5<BB8<?
@V6Z2K:00437:00296
ATATCGCGAGGGTATGGAAGACT
+
?99:9@>@99919>>BAB<>987
@V6Z2K:00439:00290
ATCAGACACGGACACAGCAGAC
+
BCBB:::BBC=@@@=911---,
@V6Z2K:00400:00329
ACGAGTGCGTTCCCCATGTCGTAGGTACTC
+
A?BBBBCA;;2444-9999@BA>?<>999@
@V6Z2K:00401:00324
CGTGTCTCTAGGCACAGGATTTTTTTTTTTTTTTTTTTTGTGTAG
+
:;:CCGCDC;959>>11-1111111111111111////"///866
@V6Z2K:00411:00312
ATATCGCGAGGGTATGGAAGAC
+
@@?@>A>==@=<999B=@;@@>
@V6Z2K:00413:00322
AGCACTGTAGCTGTCACTAGTTACTTGT
+
@BCCCBBBBBCCBBBBBBCBB@BCB?AB
@V6Z2K:00413:00332
ATCAGACACGGACACAGCAGAACACA
+
BDDBAABCCB=?@@@=??=9959999
@V6Z2K:00417:00327
ATATCGCGAGGGTATGGAAGACT
+
9;?@>>>>911-1A=>-1-/66:
@V6Z2K:00423:00307
ACGAGTGCGTTCCCCATGTCGTAGGTACTC
+
ABCCBBBA;;2444-9999ACCAB>:;;<B
@V6Z2K:00424:00331
CGTGTCTCTAGGCACAGGATTTGTGTAG
+
BBBBCDCC::;>BB@@A@BBB?BBBCCA
@V6Z2K:00424:00332
TGATACGTCTCCCTTCCTTAGTTACTTCA
+
BBBBBBDA@ACD@C@DBCCABC?BBB@BB
@V6Z2K:00425:00304
TACTGAGCTACACACACAGAAAGATTGGT
+
BABBCEFBBBBBBAABCCCCC>CCCAC@B
@V6Z2K:00429:00313
ATCAGACACGGACACAGCA
+
AAAB99:;;9;>?111--*
@V6Z2K:00430:00305
ATCAGACACGGACACAGCAGAACACA
+
BBC@@?ACCC;9<@@=??=9969999
@V6Z2K:00434:00314
TCTCTATGCGCTCCCACATCTAAGGTACTG
+
44444449944444-4444ACB?CC<<<<<
@V6Z2K:00437:00320
AGCACTGTAGCTGTCACTAGTTACTTGT
+
BBHDABBBBBBDABBBBBCBB@BBB=??
@V6Z2K:00443:00312
TGATACGTCTCCTTCCTTAGTTACTTCA
+
BBB::<BBA::24596923;?<BDG@BE
@V6Z2K:00445:00330
ATATCGCGAGGGTATGGAAGACTCTATAGGG
+
BABBBBB@ABA?C=@B=@=@;;;>>?>776.
@V6Z2K:00448:00337
ATATCGCGAGGGTATGGAAGACTCTAT
+
ACCCBBCCAAA>??AG?B>B@A?@786
@V6Z2K:00449:00340
TACTGAGCTACACACACAGAAAGATTGGT
+
A?AACCFCBBBBBCBBCBCCC@BBB@B@A
@V6Z2K:00400:00368
ACGCTCGACATGCCCAGGTACAGGAG
+
@CCC>>949>@99919924499;:?:
@V6Z2K:00402:00361
TGATACGTCTCCTTCCTTAGTTACTTCA
+
FABBBBBDBBC===?>@=@CCBBBC@CD
@V6Z2K:00403:00392
ACGAGTGCGTTCCCCATGTCGTAGGT
+
<BCBABB@;;2///+1111<;810,0
@V6Z2K:00414:00385
ACGAGTGCGTTCCCCATGTCGTAGGTACTTC
+
>=BBB=998959>>/99>?>@@>>=899959
@V6Z2K:00415:00391
ACGAGTGCGTTTCCCCATGTCGTAGGTACTC
+
@ABB99<@?>?1999,44499;1:::01/1>
@V6Z2K:00422:00366
TCTCTATGCGCTCCACATGTCTAAGGT
+
BBCD@AACCEDDC>DAA@CCCAA>A@;
@V6Z2K:00436:00369
AGCACTGTAGCTGTCACTAGTTACTTGT
+
@@CCDCCCCBCBBBCBBAFBBACBB?CB
@V6Z2K:00439:00386
ACGAGTGCGTTCCCCATGTCGTAGGTACTC
+
ABBBABBBCB>A??7A@@@BB@@?>;<;<C
@V6Z2K:00444:00399
TCTCTATGCGCTCCACATGTCTAAAGGT
+
@@ABB@@ACCCCB@CBCBBBAAADAD@A
@V6Z2K:00449:00380
TGATACGTCTCCTTCCTTAGTTACTTCA
+
BBB99<AA@CC@CAC?A@@A@=@BB?BC
@V6Z2K:00400:00424
ATCAGACACGGACACAGCAGAACACAC
+
@AA@=@@BBC=@ABB;99?>><>999>
@V6Z2K:00404:00435
AGCACTGTAGCTTCACTAGTTACTTGTG
+
@CCBCCC77;1/,/778@CC?BBB@B>@
@V6Z2K:00408:00421
TAGTATCAGCCTCCGCCATGACGAAGGTATTCC
+
444499:///,//,//78868///56,///78,
@V6Z2K:00413:00423
TCTCTATGCGCTCCACATGTCTAAGGT
+
9999A?AABDCBB@BCBCA@@9969=9
@V6Z2K:00414:00402
ACGAGTGCGTTCCCCATGTCGTAGGTACTC
+
@@CACC?=>C5999/9???AB<99<8999>
@V6Z2K:00418:00401
TGATACGTTAGTTACTTCAGTGC
+
BBBBBB9;6<CCADBCABB?BBC
@V6Z2K:00421:00442
ATCAGACACGGACACAGCAGAACACA
+
AAAA?@@BBC;9<BB@=?@9859999
@V6Z2K:00422:00400
TGATACGTCTCCTTCCTTAGTTACTTCA
+
CBBBBBBAAADAA@ACC@CBB?@AA?BB
@V6Z2K:00422:00422
TCTCTATGCGCTCCACATGTCTAAGGT
+
C<<=DDD@@BCCD>@AA@CBBCA?A>9
@V6Z2K:00428:00414
AGCACTGTAGCTGTCACTAGTTACTTGT
+
AABC<:>DCCDBDCBAABBDN@BBD>A@
@V6Z2K:00443:00429
TGATACGTCTCCTTCCTTAGTTACTTCA
+
AAB?@B@AACC?B?BAD@BBB=@AC@@A
@V6Z2K:00446:00440
TGATACGTCTCCTTCCTTAGTTACTTCA
+
BBB??@CCDBD@F@C@C@CCC?BBG@CC
@V6Z2K:00400:00481
ATATCGCGAGGGTATGGAAGACTCTATAGA
+
BAABBBBA==?<:4;B8;8=BB@A?>:70/
@V6Z2K:00401:00475
ACGCTCGACATGCCCAGGTACAGGAG
+
AA7:9C@@ACCNHDACC@B@@@C=A<
@V6Z2K:00402:00480
TCTCTATGCGCTCCACATGTCTAAGGT
+
BBBBAAACBCCEH>@::<CBB;;79=9
@V6Z2K:00413:00458
TGATACGTCTCCTTCCTTAGTTACTTCA
+
AAAA@A<<;BBAB@B79:8?>69<?<?A
@V6Z2K:00416:00453
ACGAGTGCGTTCCCCATGTCGTAGGTACTC
+
BDCABBD@;;2444/9999ABA@A>:;;<B
@V6Z2K:00425:00454
TAGTATCAGCCTCGCCATGACGAAGGTATTCC
+
;;CAA@DBBB>BBCB?B@AAB;;7<><9<?C6
@V6Z2K:00426:00453
CGTGTCTCTAGGCACAGGATTTGTGTAG
+
BB@AACCC=??BFBCBDBCECAFCC@A;
@V6Z2K:00427:00454
AGCACTGTAGCTGTCACTAGTTACTTGT
+
<CEFCCCCCCDDCCCBBCFCB@BCC;>=
@V6Z2K:00433:00450
ATATCGCGAGGGTATGGAAGACTCTA
+
BCBABBB::<C?BBBE?C?B@@@@BB
@V6Z2K:00438:00471
TGATACGTCTCCTTCCTTAGTTACTTCA
+
BBC@AAACCCC@C@CCB@ABB@BBB@AD
@V6Z2K:00444:00461
AGCACTTGTAGCTGTCACTAGTTAATTTG
+
;;881/,////9@@@@B=99996/5<<-1
@V6Z2K:00446:00458
CGTGTCTCTAGGCACAGGATTTTTTTTTTGTGTAG
+
@9899444449@C<<<A?9999999999"99@@BC
@V6Z2K:00446:00464
ATATCGCGAGGGTATGGAAGACTC
+
B99<A@CC99919999242444/6
@V6Z2K:00447:00495
ATATCGCGAGGGTATGGAAGACTC
+
?<>?@>>>9991999B=@=A@@A@
@V6Z2K:00401:00526
AGCACTGTAGCTGTCACTAGTTACTTGT
+
:?@@AABBBBBABCBBBCDCC=@@B;<<
@V6Z2K:00403:00504
CGTGTCTCTAGGCACAGGATTTTGTGTAG
+
BBBBCDCCAAA@BB?9>=9994/9BBBCB
@V6Z2K:00405:00500
ATATCGCGAGGGTATGGAAGACTCTAT
+
ACC?@AD@AAGA<;=C9<8<AA>@;<:
@V6Z2K:00407:00522
TGATACGTCTCCTTCCTTAGTTACTTCA
+
BBBBBB?@ACD>:9?695;CD?CCDABC
@V6Z2K:00409:00532
ACGCTCGACATGCCCAGGTACAGGAG
+
99344444444999-44944444244
@V6Z2K:00415:00520
TAGTATCAGCCTCGCCATGACGAAAGTATTCC
+
BBC::=IAAA@?>@@>B@@@@A@A>@;99>@<
@V6Z2K:00421:00501
CGTGTCTCTAGGCACAGGATTTTTTTTTTTTTTTTTTTTTTGTGTAG
+
BBBCDAEC::<@CCB>==;;66::::;;<<<<;:666666"///872
@V6Z2K:00422:00520
TGATACGTCTCCTTCCTTAGTTACTTCA
+
ABBBAAABACC@C@C@C@BBB@BBB@BA
@V6Z2K:00423:00542
CGTGTCTCTAGGCACAGGATTTGTGTAG
+
BABBCCBB:;<ACCBBBCAAB>CBBAC<
@V6Z2K:00425:00548
ACGCTCGACATGCCCAGGTACAGGAG
+
B?9;;BA@@BB99919959@AAB@BA
@V6Z2K:00428:00538
TGATACGTCTCCTTCCTTAGTTACTTCA
+
ABBBBB@BBBC?A?C@D@BBB?BBC?B@
@V6Z2K:00428:00549
ACGCTCGACATGCCCAGGTACAGGAG
+
BB9;9BBBBCCDCC?BB@A@AAA?CB
@V6Z2K:00430:00508
ATCAGACACGGACACAGCAGAAC
+
CBBB:::CCC=@@=>99999954
@V6Z2K:00437:00523
TGATACGTCTCCTTCCTTAGTTACTTCA
+
BCBBBBBBCDD?A?G@D@BBB>BBC@CD
@V6Z2K:00442:00545
ACGCTCGACATGCCCAGGTACAGGAG
+
AB@@@AA@ACCBAA>;;:<BDCDADA
@V6Z2K:00400:00575
TGATACGTCTCCTTCCTTAGTTACTTCA
+
BBCAAABBBDC@C@C@C?ABB::;D@A?
@V6Z2K:00402:00571
CGTTGTTCTTCTTAGGCACAGGATTTTTTTTTGTGTTAG
+
?//,11,1-*-/,//,/4466,/1::;;;;:"////,//
@V6Z2K:00402:00583
TCTCTATGCGCTCACATGTCTAAGGT
+
?BBBA@ACCDCCCCCBBCCCA@=A@=
@V6Z2K:00409:00598
CGTGTCTCTAGGCACAGGATTTGTGTAG
+
AACBCCCC::;>@>999<99919>>994
@V6Z2K:00410:00594
TAGTATCAGCCTCGCCATGACGAAGGTATTCC
+
@@C;9<DAAAC>>9959?@@?99642444242
@V6Z2K:00413:00580
TACTGAGCTACACACACAGAAAGATTGGT
+
B9<<DEDBBCB??ACCCCCBC@CBB@C@B
@V6Z2K:00421:00557
TGATACGTCTCCTTCCTTAGTTACTTCA
+
BCDBBBCCCCC??>A=?=@GCBDBD@GE
@V6Z2K:00422:00571
TAGTATCAGCCTCGCCATGACGAAGGTATTCC
+
;;C;;=ABAAA@@@A54999999248444992
@V6Z2K:00422:00595
ATCAGACACGGACACAGCAGAACA
+
BBBB998BCB99;@@999>99699
@V6Z2K:00423:00591
ATATCGCGAGGTATGGA
+
99?@=>@>9/,//,,*,
@V6Z2K:00428:00565
ATATCGCGAGGGTATGGAAGACTCTATA
+
<C@A?BBBBCB<@@>?<@=>998>8816
@V6Z2K:00433:00553
CGTGTCTCTAGGCACAGGATTTGTGTAG
+
ABBBCBCCADA?BA<<9;>>><@@BBB=
@V6Z2K:00433:00567
TCTCTATGCGCTCCACATGTCTAAGGT
+
BBBCBBBBCCCCC@CADABBBCCADA<
@V6Z2K:00438:00563
AGCACTGTAGCTGTCACTAGTTACTTGT
+
;;BBBBDBBBCCBBBBBEDCB?CCD?CB
@V6Z2K:00439:00565
AGCACTGTAGCTGTCACTAGTTACTTGT
+
;:==<<49=>>9999>999996449544
@V6Z2K:00440:00559
CGTGTCTCTAGGCACAGGATTTGTGTAG
+
;;<9;@@@@<959?999<9990999494
@V6Z2K:00444:00578
CGTGTCTCTAGGCACAGGATTTGTGTAG
+
BBBBCCCCAAA@CBBBBA@AA>ACCCC<
@V6Z2K:00404:00621
ACGAGTGCGTTCCCCATGTCGTAGGTATC
+
998;99=<BBA?AA1@1/////4313993
@V6Z2K:00408:00624
CGTGTCTCTAGGCACAGGATTTGTGTAG
+
BBBBCCCCDBA>BB==><99914@@???
@V6Z2K:00410:00633
TCTCTATGCGCTCCACATGTCTAAGGT
+
BBCCA@ACCCCCC@CBBBCDBBB?A?=
@V6Z2K:00421:00620
ATCAGACACGGACACAGCAGAACA
+
BABBAA?AA?>=@9=999999599
@V6Z2K:00425:00634
TAGTATCAGCCTCGCCATGACGAAGGTATTCC
+
>>?;99AB9<:;AAA=@>>>>9959@994<92
@V6Z2K:00428:00632
CGTGTCTCTAGGCACAGGATTTTGTGTAGA
+
B@?@CAA?AA@>AA>>><9999/9BABECA
@V6Z2K:00437:00647
TGATACGTCTCCTTCCTTAGTTACTT
+
//////49>>@=@@@;?;84898,,*
@V6Z2K:00448:00636
TACTGAGCTACACACACAGAAAGATTGGT
+
==@@BBBB:9;C@@@AA><;:8111:>=>
@V6Z2K:00402:00663
ACGCTCGACATGCCCAGGTACAGGA
+
@A:<;BDBB:@44919959999>;?
@V6Z2K:00406:00697
CGTGTCTCTAGGCACAGGATTTGTGTAG
+
BBEBCCBD:;;=@@>>><99919@A@B<
@V6Z2K:00406:00699
TCTCTATGCGCTCCACATGTCTAAGGT
+
ABBCBAAACCCEC@ECCBBBCCC@C@?
@V6Z2K:00410:00697
TAGTATCAGCCTCGCCATGACGAAGGTATTCC
+
@@@@AADCCCE<;;<@C/1/<11,/7//,28,
@V6Z2K:00413:00668
ACGAGTGCGTTCCCCATGTCGTAGGTACTC
+
9;CBBB@>=95999/9999BBBAB?;<;<B
@V6Z2K:00413:00672
AGCACTGTAGCTGTCACTAGTTACTTGT
+
@CCC;:=BCCCCCCCC?@A;45998599
@V6Z2K:00417:00652
ATCAGACACGGACACAGCAGAA
+
BBBBAA@CBB<==49999111,
@V6Z2K:00423:00683
TTAGTTATCAGCCTCGCCATGACGAAGGTATTCC
+
9;>992944:::=@99979;;<<11,/56//,4:
@V6Z2K:00425:00658
TGATACGTCTCCTTCCTTAGTTACTTCA
+
BBCBCDCDBCE?ADA?A?ABB?BBC@BB
@V6Z2K:00425:00683
TCTCTATGCGCTCCACATGTCTAAGG
+
888,,,,,//4448>A994999?:<,
@V6Z2K:00425:00691
ATATCGCGAGGGTATGGAAGACTCTA
+
?@>@BBCBCBB?BABC2429999>>>
@V6Z2K:00426:00688
AGCACTTGTAGCTGTCACTAGTTACTTG
+
888811,////48444999949;:11-/
@V6Z2K:00431:00683
ACGAGTGCGTTCCCCATGTCGTAGGTACTC
+
BBBAAABBA;2444/9999@BA@A>:;;<@
@V6Z2K:00432:00687
ACGCTTCCGAACCA
+
//./,222//,,*,
@V6Z2K:00439:00665
CGTGTCTCTAGGCACAGGATTTTGTGTAG
+
@?BBCDEBEBB?BCB??<9999/9DDDBB
@V6Z2K:00440:00676
TCTCTATGCGCTCCACATGTCTAAGGT
+
@@@ABBBCCDDBB@CCDBBBB::6<?>
@V6Z2K:00403:00745
CGTGTCTCTAGGCACAGGATTTTTTTTTTGTGTAG
+
ACBCA?:7//1-1A@99549>>??>=99":44;;9
@V6Z2K:00406:00748
AGCACTGTAGCTGTCACTAGTTACTTTGT
+
989;@@AAAACD:@=CBCDD;9:444-44
@V6Z2K:00415:00742
TCTCTATGCGCTCCACATGTCTAAGG
+
>;B@A:;=BCBBB<:?>/1///,067
@V6Z2K:00422:00738
CGTGTCTCTAGGGCACAGGATTTTTTTGTGTAGA
+
;ABCC@;;4499-48;1111:::?:;&;>=7/99
@V6Z2K:00428:00732
CATGTCTCTAGGCGACAGGAT
+
==:;;A;91<<,1/.,,,002
@V6Z2K:00430:00740
ATCAGACACGGACACAGC
+
?<<4498>99544//1//
@V6Z2K:00435:00737
ACGAGTGCGTTTTTTTTTTTTCCCCATGTCGTAGGTATC
+
@@C;:9>>999999444444"444,44449=98?<799A
@V6Z2K:00436:00706
CGTGTCTCTAGGCACAGG
+
CBCBC@;8//1-/26,,*
@V6Z2K:00437:00721
CGTGTCTCTAGGCACAGGATTTTGTGTAG
+
9@AAA;96//1,/8:48249??4>@?949
@V6Z2K:00443:00737
ACGAGTGCGTTTTTTTTTTTTTTTTTCCCACTGTCGTA
+
>@@@@ABB>>@@@??>88888;A::",,*,,,,,607:
@V6Z2K:00403:00786
ATCAGACACGGACACAGCAGAA
+
BBBBBBBBA====499999995
@V6Z2K:00420:00771
AGCACTGTAGCTGTCACTAGTTTACTTTGTG
+
4444449944444999999999-4494-4:4
@V6Z2K:00421:00760
CGTGTCTCTAGGCACAGGATTTGTTTAG
+
BBCBCCCC@AA@CDA@@@999049=:><
@V6Z2K:00421:00785
CGTGTCTCTAGGCACAGGATTTGTGTAG
+
BBBBBCECA@A>@A>>><99919BEB@<
@V6Z2K:00427:00769
ATCAGACACGGACACAGCAGAAC
+
ABBBBAABBB=?@;999999959
@V6Z2K:00428:00761
CGTGTCTCTAGGCACAGGATTTGTGTAG
+
BBBAACBA:;;=@AAAA>@@=:ABBACA
@V6Z2K:00429:00752
TCTCTATGCGCTCCACATGTCTAAGGT
+
9449@949AA9996111/27711,/,/
@V6Z2K:00430:00797
TAGTATCAGCCTCGACGAAGGTATTCC
+
AACBCDCBBB?BC@@A<;7<?A@AAJ@
@V6Z2K:00431:00793
TAGTATCAGCCTCGCCATGACGAAGGTATTCC
+
>>>;99@@>B@998@;>>?>@9959;444:;2
@V6Z2K:00441:00799
TAGTATCAGCCTCGCCATGACGAAGGTATTCC
+
;;CB@@CBAAB@BBC@CA>=99959?999=@5
@V6Z2K:00444:00781
CGTGTCTCTAGGCACAGGATTTGTGTAG
+
A@CDEBBCC;96;A@@A@CCH@EAACCA
@V6Z2K:00446:00794
TACTGAGCTACACACAGAAAGATTGGTGC
+
=9=<DDCDBB@@>==?99909@@ACCECC
@V6Z2K:00449:00753
TACTAGCTACACACACAGAAAAGATTGGT
+
>?99<99999@@@>>>B9999/9>>6958
@V6Z2K:00403:00830
TAGTATCAGCCTCGCCATGACGAAGGTATTTTTTCC
+
BBCBABCB>?<>9442484444499844/////(/7
@V6Z2K:00406:00827
TGATACGTCTCCTTCCTTAGTTACATCA
+
AABBBBABBBA?BCA?ABDEH@BCCDEA
@V6Z2K:00409:00805
AGCACTGTAGCTGTCACTAGTTACTTGT
+
<BBBBCCCCBCBBBBBBBCDC@AAA>B@
@V6Z2K:00410:00808
TCTCTATGCGCTCCACATGTCTAAGGT
+
BBBABE@AABCEGACDB=999996969
@V6Z2K:00412:00822
TGATACGTCTCCTTCCTTAGTTACTTCA
+
BBABAABCCDC@C@BED=??A<999=99
@V6Z2K:00424:00830
AGCACTGTAGCTGTCACTAGTTACT
+
4::@B;<<<999>949444448///
@V6Z2K:00424:00841
AGCACTGTAGCTGTCACTAGTTACTT
+
///6:DCBBCA;4944444492///,
@V6Z2K:00439:00826
TCTCTATGCGCTCCACATGTCTAAGGT
+
===A@?;;=AACD@DCC?99:11,1-/
@V6Z2K:00443:00829
ATATCGCGAGGGTATGGAAGA
+
<BBCABB@999-991-8=00(
@V6Z2K:00444:00844
ATATCGCGAGGTATG
+
9;39999844244,*
@V6Z2K:00408:00894
ATATCGCGAGGGTATGGAAGACTCTAT
+
487:9@?>9991999D6969>=>>?@?
@V6Z2K:00414:00866
TGATACGTCTCCTTCCTTAGTTACTTCA
+
BB?@FCCBABC?A@GAD?BAA=ABA<AA
@V6Z2K:00421:00877
TAGTATCAGCCTCGCCATGACGAAGGTATTCC
+
@?C::<LBDCABCBB>B=;::9459=999@B5
@V6Z2K:00424:00875
AGCAATGTAGCTGTCACTAGTTACTTGT
+
9889244>?>ABBBC@;=@442988499
@V6Z2K:00425:00859
ACGCTCGACATGCCCAGGTACAGGAG
+
AB9;9BCDCBDBCB@CB@C@@AD@CC
@V6Z2K:00425:00870
ACGAGTGCGTTCCCCATGTCGTAGGTACTC
+
@ACBBBDA;=2444/9999@A@>>;89;;B
@V6Z2K:00426:00891
ACGAGTGCGTTCCCCATGTCGTAGGTACTC
+
BBABBBCB?=;@==4?9<<@A@@A??<<<C
@V6Z2K:00432:00860
ATCAGACACGGACACAGCAGAA
+
BBBB???AA?<==89999111,
@V6Z2K:00434:00898
AGCACTGTAGCTGTCACTAGTTACTTGT
+
<CCCBBECBBABCCCBBBBBB<?94299
@V6Z2K:00436:00890
ACGCTCGACATGCCCAGGTACAGGAG
+
AA9;;CCCDCDCCC@@@>@@@ACCAA
@V6Z2K:00438:00860
TCTCTATGCGCTCCACATGTCTAAGGT
+
BCBBAAACCBCAAAAAABCBCCA?AE:
@V6Z2K:00447:00888
TACTGAGCTACACACACAGAAAGATTGGT
+
>>AAACDDBBBBCC;:9A88809>>=@@C
@V6Z2K:00448:00855
TGATACGTCTCCTTCCTTAGTTTACTTCA
+
444////////,4245923444-44/,//
@V6Z2K:00402:00907
ACGCTCGCATGCCCAGGTACAGGAG
+
BA@ABBCCCCCBB=BB@CCDBC?B@
@V6Z2K:00419:00925
CGTGTCTCTAGGCACAGGATTTGTGTAG
+
BDBCDCECCCC@CC999<9991444449
@V6Z2K:00442:00931
ATCAGACACGGACACAGCAGAACACA
+
B@AABBBCCC=@@BB@@@@@@>A999
@V6Z2K:00445:00922
TGATACGTCTCCTTCCTTAGTTACTTCA
+
ADBAABAAACC@C@@@B@BBB?BBA=AA
@V6Z2K:00432:00970
ATATCGCGAGGGTATGGAAGA
+
;@@B=@9A9999<BBB>A<99
@V6Z2K:00438:00995
ATATCGCGAGGGTATGGAAGACT
+
@BBBBBBECDD?DCCC>=9>998
@V6Z2K:00445:00972
ATCAGACACGGACACAGCA
+
;??;898999599911-**
@V6Z2K:00405:01038
TTCTCTTCATGTCG
+
8244/-*,,,,**0
@V6Z2K:00407:01013
TGATACGTCTCCTTCCTTAGTTACTTCA
+
>>:9<;9CABB@C?@E@=89;>999><-
@V6Z2K:00410:01041
ATATCGCGAGGGGTATGGAAGAC
+
ABBBBA;;4///+1<11,/,///
@V6Z2K:00411:01049
ATATCGCGAGGGTAGTGGAAGACGT
+
48344444@@B@?211<-1-/////
@V6Z2K:00428:01030
ACGAGTGCGTTCCCCATGTCGTAGGTAT
+
AA;@>>=>9951;;0<211118@F589>
@V6Z2K:00433:01043
TACTGAGCTACACACACAGAAAAAGATTTTTGGTG
+
/111/88@?AFBAABBCB44444+899999-969>
@V6Z2K:00437:01010
AGCACTGTAGCTGTCACTAGTTTACTTGTG
+
999=494@9;<994A99999991948;>@C
@V6Z2K:00405:01065
ATCAGACACGGACACAGCAGAACACAC
+
BABBABABBB=@?BB=9??9959999@
@V6Z2K:00420:01052
CGTGTCTCTAGGCACAGGATTTTGTGTAGAG
+
BBBBCBBAAAB@AA999<9999-4444//,,
@V6Z2K:00428:01070
TGATACGTCTCCTTCCTTCTAGTTACTTCA
+
=@9;9?8<42/?=8@+*)*****)*//,4=
@V6Z2K:00439:01050
ACGCTCGACATGCCCAGGTACAGGAG
+
;;B@BBBA@:944419959@CCCBGB
@V6Z2K:00402:01146
TCTCTATGCGCTCCACATGTCTAAGGT
+
??BBCCCBAAAAA@CDDBCBCCB@EAC
@V6Z2K:00405:01117
TGATACGTCTCCTTCCTTAGTTACTTCA
+
BBB@AACCCDB@B@D@DCB:97;BB>BC
@V6Z2K:00413:01131
TAGTATCAGCCTCCGCCATGACGAAGGTATTCC
+
4///1/77::ABB=@A=@@@=944242444242
@V6Z2K:00404:01182
TCTCTATGCGCTCCACATGTCTAAGGT
+
??CC@AADCCC@?=@BBBBBBBB=B>9
@V6Z2K:00411:01190
ATATCGCGAGGGTATGGAAGAC
+
@@CCBBB>===<;99B8;5<@>
@V6Z2K:00424:01196
TACTGAGCTACACACACAGAAAGATTGGT
+
B;<;B@AA@A@BCCAAAC;;919>>;><9
@V6Z2K:00445:01190
TGATACGTCTCCTTCCTTAGTTACTTCA
+
@@CBBBCCBCF>A>A?@=@CC@CEC@CC
@V6Z2K:00403:01202
ATCAGACACGGACACAGCAGAACACAC
+
BD?BBBBBB?<==49999999544448
@V6Z2K:00407:01219
AGCACTGTAGCTGTCACTAGTTACTTGT
+
9>>>=@AABBBCDCCBBB?@@5999544
@V6Z2K:00408:01200
ATCAGACACGGAACAGCAGAACACAC
+
AAB@?ABBBA=@>BCBBBBC@BCCB@
@V6Z2K:00414:01202
TGATACGTCTCCTTCCTTAGTTACTTCA
+
BBBBEDAAACDAC@B@DCB??=?B=<BC
@V6Z2K:00455:00048
TGATACGTCTCCTTCCTTAGTTACTTCA
+
CCCBBCCCBAA=A>A?C?BCC@DBC@C<
@V6Z2K:00459:00019
TCTCTATTGCGCTCCACATGTCTA
+
94@1/11,/22//1?>;?;9999B
@V6Z2K:00483:00015
ATCAGACACGGACACAGCAGAACACA
+
AABB?F@CCC=@A@@=??99959999
@V6Z2K:00487:00005
TCTCTATGCGCTCCACATGTCTAAGGT
+
44;@49<<<@ABB=@@?89999969=@
@V6Z2K:00487:00026
TCTCTATGCGCTCCACATGTCTAAGGT
+
BBBB::?DCCCCC@CBC;<<CDCACAA
@V6Z2K:00496:00013
AGCACTGTAGCTGTCACTAGTTACATGT
+
BCBD::>CCCCDBCCB?@ACC@CCC@AA
@V6Z2K:00454:00092
TGATACGTCTCCTTCCTTAGTTACTTCA
+
BBB@@BAAACC@CAD@D@BBB99;C?BB
@V6Z2K:00458:00067
TCTCTATGCGCTCCACATGTCTAAGGT
+
99>?BECGCBBBB@E@AAFBBBDEDC=
@V6Z2K:00469:00051
ATCAGACACGGACACAGCAGAACAC
+
;>>111.//6567444/1111,///
@V6Z2K:00472:00058
ATATCGCGAGGGTATGGAAGACTCTA
+
BAABABBBBBC>:49A6959999?>@
@V6Z2K:00479:00059
CGTGTTTCTAGGCACAGGATTTTGTGTAGA
+
AACCCCB<=<=CCCB@@;9999/999@>;;
@V6Z2K:00481:00089
CGTGTCTCTAGGCACAGGATTTTTTTGTGTAG
+
BABABBCEEAB@BB=9=<9999999&9AA@9=
@V6Z2K:00484:00053
ATCAGACACGGACACAGCAGAACAC
+
@?A?;;;AA@=@@@@999>995999
@V6Z2K:00490:00063
ATCAGACACGGACACAGCAGAACACAC
+
@B>99<?ABB;<<CCA@??9859999?
@V6Z2K:00493:00064
TAGTATCAGCCTCCGCCATGACGAAGGTATTCC
+
91111/6666,98244:;;@BBBB@A@@99549
@V6Z2K:00453:00137
ATATCGCGAGGGTATGGAAGACTCTA
+
BBBBABB?=??:?:>@;><@99998>
@V6Z2K:00462:00117
AGCACTGTAGCTGTCACTAGTTACTTGT
+
@CCC;:@AAACCCCB@@@CAAABCB8;;
@V6Z2K:00467:00140
TAGTATCAGCCTCGCCATGACGAAGGTATTCC
+
AAC;;<DAAACBBCB@@BBCCBC@A@=;;;<?
@V6Z2K:00477:00105
ACGAGTGCGTTCCCATGTCGTAGGTACTC
+
BBDABBB;;;244-9999@BB?A>?<<=D
@V6Z2K:00478:00113
TGATACGTCTCCTTCCTTAGTTACTTCA
+
@@@==@<<<@AAFCB?@<8999;@B@CD
@V6Z2K:00479:00120
TAGTATCCTCGCCATGACGAAGGTATTCC
+
BBDBBFEBDBBB?BB>==;929<889=@=
@V6Z2K:00479:00133
CGTGTCTCTAGGCACAGGATTTGTGTAG
+
AABBBCDDA@A>@@@@@=AAB>BBBBA;
@V6Z2K:00488:00139
TACTGAGCTACACACACAGAAAGATTGGT
+
=>BCCCDCBC?@@BBECCDDCACCB@B@A
@V6Z2K:00489:00125
ATCAGACACGGACACAGCAGAACACA
+
@CC???@AAA8;;AA@@@?9959999
@V6Z2K:00490:00120
ATCAGACACGACACA
+
=><>4838444:,,,
@V6Z2K:00491:00108
ATATCGCGAGGGTATGGAAGACTCT
+
<ABACCC99;B:999@596994333
@V6Z2K:00494:00115
AGCACTGTAGCTGTCACTAGTTACTTGT
+
<BCBCABAAACBCCCBBCDBB?ABC>AA
@V6Z2K:00496:00128
TACTGAGCTACAAGAAAGATTGGTGC
+
==@B;;9@88996111-11/78768=
@V6Z2K:00450:00161
ACGCTCGACATGCCAGGTCACAGG
+
49899999@@9995982/////65
@V6Z2K:00452:00153
TCTCTATGCGCTCCACATGTCTAAGGT
+
99>@A@ACCC<<@BDFEHCDDAA=@?B
@V6Z2K:00452:00172
CGTGTCTCTAGGCACAGGATTTGTGTAG
+
BBBBCCCDA@A@CC@>><99909BFBC<
@V6Z2K:00452:00191
CGTGTCTCTAGGCACAAGATTTGTGTAG
+
AABBCECD@?@?BB?=<A@@@<ACCCC=
@V6Z2K:00459:00166
TAGTATCAGCCTCGCCATGACGAAGGTATTCC
+
;<CAA@DAAA@ABBB>??BBB;:6;?;<<AA=
@V6Z2K:00481:00175
ACGCTCGACATGCCAGGTACAGGAG
+
8984444444444249894444244
@V6Z2K:00484:00152
AGCACTGTAGCTGTCACTAGTTACTTGT
+
ABCCCCBDBCCCCCCBBECCC@CDC>AA
@V6Z2K:00484:00154
CGTGTCTCTAGGCACAGGATTTGTGTAG
+
BBAABCCD::<CCBDBCACCC>CBCDCA
@V6Z2K:00496:00174
CGTGTCTCTAGGCACAGGATTTGTGTAG
+
BBABCDDCA@A@CCCAA=@AA<<;9@A@
@V6Z2K:00452:00218
ACGAGTGCGTTCCCCATGTCGTAGGTACTC
+
BBA@ABB;::2444-9999ACA>A=:;;<B
@V6Z2K:00464:00249
ATCAGACACGGACACAGCAGACA
+
BBBBBBBC@=<@>89911111//
@V6Z2K:00465:00213
TACTGAGCTACACACACAGAAAGATTGGT
+
@?BBBCCG?@@BA?ACBBAAA=@CC@C@C
@V6Z2K:00467:00219
TCTCTATGCGCTCCACATGTCTAAGGT
+
BBDC@AAGCCDCC=@ABBCCCBC@DB@
@V6Z2K:00471:00249
ACGCTCGACATGCCCCCAGTACAG
+
99344;8944449999+49466//
@V6Z2K:00472:00220
TGATACGTCTCCTTCCTTAGTTACTTCA
+
??BABBBBDDC@@>AAE@BBB=?AC@CC
@V6Z2K:00473:00229
TAGTATCAGCCTCGCCATGACGAAGGTATTCC
+
<<C<;<CCAFABBBC@BA>==9459?;9<@B<
@V6Z2K:00476:00218
ATCAGACACGGACACAGCAGAACAC
+
BBB??BABBB=@@>@911111,///
@V6Z2K:00476:00231
ACGCTCGACATGCCCAGGTACAGGAG
+
BB8;;CBBCCCBAB>;;7;AAAB?BA
@V6Z2K:00479:00243
ACGCTCGACATGCCCAGGTACAGGAG
+
=@@A;<<@@?>99919@<9999;:94
@V6Z2K:00482:00208
ATCAGACACGGACACAGCAGAACACAC
+
@BBB>@@BBC;<<BA>>??9959999>
@V6Z2K:00482:00241
TCTCTATGCGCTCCACATGTCTAAGGT
+
@<9;BCCCCCCBCDCCC<==CDDADDB
@V6Z2K:00484:00226
TCTCTATGCGCTCCACATGTCTAAGGT
+
CCCD@AAGCBCCD>@AAACCCGBDG@@
@V6Z2K:00489:00242
TCTCTATGCGCTCCACATGTCTAAGGT
+
BBCCCBBCCCCJD@C@@?BBB??=A@;
@V6Z2K:00491:00201
AGCACTGTAGCTGTCACTAGTTACTTGTG
+
;;@@=BAAACCECCCCCCCCCBCCCACCC
@V6Z2K:00493:00247
ATCAGACACGGACACAGCAGAACACAC
+
ABB99<@@@B:<<CCAA@?9959999@
@V6Z2K:00495:00206
CGTGTCTCTAGGCACAGGATTTGTGTAG
+
BBBBCDCC::;=ABBBBA@A@<A@@ABB
@V6Z2K:00497:00216
CGTGTCTCTAGGACAGGATTTTTTGTGTAG
+
9;944::@<11,//,00./////(///866
@V6Z2K:00452:00266
TCTCTATGCGCTCCACATGTCTAAGGT
+
BA?B<:=CDFCCC?CCAAAAB::8<BB
@V6Z2K:00455:00250
CGTGTTTCTAGGCACAGGATTTGTGTAG
+
AACCDCAD:;;?A@?>>;99919@@?@@
@V6Z2K:00457:00265
ATATCGCGAGGGTATGGAAGACTCT
+
@:9;@@@@BCB=@?>@595999943
@V6Z2K:00459:00281
ATATCGCGAGGGTATGGAAGACTCTA
+
AAAA@B?AAAA>?=@A=@;?;9;>BB
@V6Z2K:00462:00260
TAGTAACAGCCTCGCCATGACGAAGGTATTCC
+
??B?@>AACC@B@9967>>>>9954;944242
@V6Z2K:00462:00291
TAGTATCAGCCTCGCCATGACGAAGGTATTCC
+
<;C;;<ICAACBCCCABB@AA;:7<@@>@@B8
@V6Z2K:00470:00267
TGATACGTCTCCTTCTTAGTTACTTCA
+
CCB?==>AACC@C=?@BCCB?BBCBDC
@V6Z2K:00475:00266
TACTGAGCTACACACACAGAAAGATTGGT
+
BEA?ACFDBBBBBCB@D@944-9==<?@B
@V6Z2K:00482:00281
ACGAGTGCGTTCCCATGTCGTAGGTAT
+
9<;;;>?999511,11/,-,,/.,.//
@V6Z2K:00486:00293
ATATCGCGAGGGTATGGAAGAC
+
A99:=>=>99919??A=B=@;:
@V6Z2K:00492:00269
ATATCGCGAGGGTATGGAAGACTTCT
+
BBBBABCA@AA>AABC@C?B;;:788
@V6Z2K:00452:00329
ATATCGCGAGGGTATGGAAGACT
+
=799AACAAAB;>6==,1,1110
@V6Z2K:00455:00320
TCTCTATGCGCTCTACATGTCTAAGGT
+
CCCB::=HCBBBCBDBDA@ABBB=B@C
@V6Z2K:00457:00319
CGTGTCTCTAGGCACAGGATTTTTGTGTAG
+
BBBABDDDA@AACBBCC>ABBBA2ACECC<
@V6Z2K:00458:00334
ACGAGTGCGTTCCCCATGTCGTAGGTACTC
+
BAB>@AB;;;2444-9999>@>9958999B
@V6Z2K:00459:00344
ACGCTCGACATGCCCAGGTACAGGAG
+
?>9<;CBBBECBBB>@>=@@@ACEAA
@V6Z2K:00461:00349
ATATCGCGAGGGTATGGAAGACT
+
A>>@BCBBCCE>BDBD?C>A;;;
@V6Z2K:00477:00333
ATATCGCGAGGGTATGGAAGACTCT
+
A;>?9<;@@@C@<;>A<><?999=?
@V6Z2K:00497:00325
TACTGAGCTACACACACAGAAAGATTGGT
+
BBAABBCBBBAB@@ABBEBBB?A?A@B@C
@V6Z2K:00450:00352
CGTGTCTCTAGGCACAGGATTTGTTTAG
+
BBBCDECEDAA?BB@=><99904::6>;
@V6Z2K:00451:00374
ATCAGACACGGACACAGCAGAAC
+
CBCBAABCCB89;;9999?9959
@V6Z2K:00453:00370
TACTGAGCTACACACACAGAAAGATTGGT
+
AABBCDFCAA???BCCCCBBB=BBB@B@C
@V6Z2K:00458:00367
TCTCTATGCGCTCCACATGTCTAAGGT
+
BBBBAABCCCCCD?CAABBB@?=;@=@
@V6Z2K:00461:00394
TGATACGTCTCCTTCCTTAGTTACTTCA
+
ABCBB?>@@9959@?>A@BBBBBBCABD
@V6Z2K:00467:00385
ATATCGCGAGGGTATGGAAGACTCTA
+
BABBBBBA=??:::<B>B>A@@@A?A
@V6Z2K:00468:00394
ACGCTCGACATGCCCAGGTACAGGAG
+
BB>@@B@?ADEBAA>@>=@BCBB@CE
@V6Z2K:00471:00354
TCTCTATGCGCTCCACATGTCTAAGGT
+
>ABE::?CCCCCF@EBCB=>@11,1>1
@V6Z2K:00476:00367
AGCACTGTAGCTGTCACTAGTTACTTGT
+
<BBBCEC@?ADB@ACFCCCCC@BBC@CA
@V6Z2K:00476:00374
CGTGTCTCTAGGCACAGGATTTTGTGTAG
+
BDBCBADDBCCCCAA@@?9999/9@A>?@
@V6Z2K:00478:00365
TACTGAGCTACACACACAGAAAGATTGGT
+
BEAACBCBBB???EBBBFBBB?DBC@B@C
@V6Z2K:00494:00361
CGTGTCTCTAGGCACAGGATTTTTGTGTAG
+
B??ABBBA<;<>BB@@?>99999-9DBBCB
@V6Z2K:00452:00437
ACGCTCGACATGCCCAGGTACAGGAG
+
B?>@@BBABBBCCB=AB?BBAAC@CB
@V6Z2K:00456:00410
TCTCTATGCGCTCCACATGTCTAAGGT
+
;;?BECCCBCE??=??C@BCCCCADBA
@V6Z2K:00457:00428
ATCAGACACTCGGACACAGCAGAACACA
+
98>>>;77-,,,*,,/1/;;:44244/.
@V6Z2K:00460:00418
TAGTATCAGCCTCGCCATGACGAAAGGTATTCC
+
?=B::<BADC?>>99599??>999-48444242
@V6Z2K:00460:00428
TAGTATCAGCCTCGCCATGACGAAGGTATTCC
+
49BA@@CC;;8;;9<@CC@BA9429D9998=2
@V6Z2K:00463:00413
TGATACGTCTCCTTCCTTAGTTACTTCA
+
BBBBBBBBBBC@C@C@C@B??=@BE@CC
@V6Z2K:00463:00420
ATATCGCGAGGGTATGGAAGACTCTAT
+
>>>989ABABB>AABC=@=@;;77<>=
@V6Z2K:00464:00407
TGATACGGTCCTCCCTTTC
+
444////,//,//856656
@V6Z2K:00467:00430
TCTCTATGCGCTCCACATGTCTAAGGT
+
<<@ACCDCBCB9:;=CCHDCBBEADF=
@V6Z2K:00468:00418
ACGAGTGCGTTCCCCATGTCGTAGGTACTC
+
BB?<>AB;;;2444,9999BBA>@=:;<<C
@V6Z2K:00472:00411
ATCAGACACGGACACAGCAGAACACAC
+
91?11/.//4244;444?@99591:1/
@V6Z2K:00483:00411
TGATACGTCTCCTTCCTTAGTTACTTCA
+
BBBBBBDCBBD?A@BBD@BAA=@AC@EB
@V6Z2K:00493:00414
CGTGTCTCTAGGCACAGGATTTGTGTAG
+
BBBBCCCC@@A@DCBBB?CCD>BABBBA
@V6Z2K:00499:00415
TCTCTATGCGCTCCACATGTCTAAGGT
+
<<CC@AADDCCBB?BCCCCBBBDAIA<
@V6Z2K:00455:00480
CGTGTCTCTAGGCACAGGATTTGTGTAG
+
ACCCCDFC@@?@EDBBC@AA@>ACBBCA
@V6Z2K:00457:00496
TGATACGTCTCCTTCCTTAGTTACTTCA
+
DCCBBBBBBCC?A?A?A>ACC@BBB@BC
@V6Z2K:00460:00493
ACGCTCGACATGCCCAGGTACAGGAG
+
A?:<;CCBCDC@@@<@==@ACBD@DB
@V6Z2K:00461:00471
TAGTATCAGCCTCGCCATGACGAAGGTATTCC
+
@@ABBBC<<98994A>BBB;;<;59D<9<=@=
@V6Z2K:00461:00482
AGCACTGTAGCTGTCACTAGTTACTTGT
+
@CGBBABABBCCCCCBCCDCD=@@?8<<
@V6Z2K:00461:00487
TGATACGTCTCCTTCCTTAGTTACTTCA
+
BBBBBBBBDCC=?=?=C=@CC@CBC?CC
@V6Z2K:00461:00494
TAGTATCAGCCTCGCCATGACGAAGGTATTCC
+
;;CAAADBBB@BBCC?CB>=B;:6<?<=<CD?
@V6Z2K:00473:00460
ATCAGACACGGACACAGCAGAACA
+
BBBA????@A7;9>>999999598
@V6Z2K:00479:00493
ACGAGTGCGTTCCCCATGTCGTAGGTACTC
+
BCC??@CBCC5994/9999>>=8848944:
@V6Z2K:00482:00466
ACGAGTGCGTTCCCATGTCGTAGGTACTC
+
?@DCCB=8>=59909949>@;94<894;=
@V6Z2K:00486:00479
TACTGAGCTACACACACAGAAAGATTGGT
+
B?@@CDDCAAAAACAAAB;;809>>=??B
@V6Z2K:00488:00460
TAGTATCAGCCTCGCCATGACGAAGGTATTCC
+
A@B@@@BBAG>?@@A>@>>>>9969=949=@5
@V6Z2K:00489:00495
CGTGTCTCTAGGCACAGGATTTTTTTTTTTTGTGTAG
+
BBBBBCDDA?@@CB==><999999999999"944:?9
@V6Z2K:00491:00468
TGATACGTCTCCTTCCTTAGTTACTTCA
+
AACBBBCBBBB>B?BCB=@AC?BBC@CC
@V6Z2K:00492:00497
ATATCGCGAGGGTATGGAAGACTC
+
BBBBA=9944419@@A@C>A;;;?
@V6Z2K:00492:00499
CGTGTCTCTAGGCACAGGATTTTGTGTAG
+
BBA@?ABBAAAACCB>>59999/999@;9
@V6Z2K:00493:00493
ACGCTCGACATGCCCAGGTACAGGAG
+
@CA?>?;;<CDCDKA@A321<<<:@A
@V6Z2K:00495:00487
ATATCGCGAGGGTATGGAAGACTCTA
+
BAABBABBBCB?::<D9<7<<;;A@>
@V6Z2K:00451:00542
AGCACTGTAGCTGTCACTAGTTACTTGT
+
BBBBBCE<:<CCBB@?>?BAA=@@A;>?
@V6Z2K:00452:00515
CGTGTCTCTAGGCACAGGATTTGTGTAG
+
BCBCCECD::;>BC889<99919@@>?:
@V6Z2K:00455:00543
CGTGTCTCTAGGCACAGGATTTGTGTAG
+
CCBBCDBD::<?CC>>>;99914;;994
@V6Z2K:00459:00534
ATATCGCGAGGGTATGGAAGACTCTA
+
A?@A@BBAABB<999>6969>87737
@V6Z2K:00467:00512
CGTGTCTCTAGGCACAGGATTTGTGTAG
+
BBB@BDCC::;@DC@=><99909BBAD=
@V6Z2K:00470:00503
CGTGTCTCTAGGCACAGGATTTGTGTAG
+
BBBBCCCC@@?>BA==>;99909@@>?9
@V6Z2K:00473:00516
ACGCTCGACATGCCCAGGTACAGGAG
+
@@?@BB;;<BBBDH@@@>ACCCCDC<
@V6Z2K:00473:00535
CGTGTCTCTAGGCACAGGATTTGTGTAG
+
BB9<<GDD=<<BBC9<4244959:;=?9
@V6Z2K:00474:00512
TCTCTATGCGCTCCACATGTCTAAGGT
+
>;94BBCCBCECD@CAA@@@@<<8>B<
@V6Z2K:00476:00503
TCTCTATGCGCTCCACATGTCTAAGGT
+
@<9;CCCCCCDBB?CBCDBBBA?=B?@
@V6Z2K:00477:00503
CGTGTCTCTAGGCACAGGATTTGTGTAG
+
;@<=<CFF=<<BCCBBA=99909CBBC=
@V6Z2K:00480:00518
TGATACGTCTCCTTCCTTAGTTACTTCAG
+
@BAAABAAACD@C?CBD@@A@?BBC@CEC
@V6Z2K:00483:00540
ATCAGACACGGACACAGCAGAACAC
+
A@A@<<;BCB=@@<999999959>>
@V6Z2K:00486:00518
TGATACGTCTCCTTCCTTAGTTACTTCA
+
BBB???BBBDB@C@CCC@BAA?BCC@BC
@V6Z2K:00488:00549
ACGCTCGACATGCCCAGGTACAGGAG
+
948;@@999B<11<811,1=>99599
@V6Z2K:00491:00527
ACGAGTGCGTTCCCCATGTCGTAGGTACTC
+
AAB?ABDBA;5444/9999BCB>@=:;<<B
@V6Z2K:00494:00530
ATCAGACACGGACACAGCAGAACACA
+
@@?@@@?>>A894B@99999959999
@V6Z2K:00498:00541
CGTGTCTCTAGGCACAGGATTTGTGTAG
+
BBB@BCCC::<?BB>>>>99909@@@?:
@V6Z2K:00453:00555
TCTCTATGCGCTCCACATGTCTAAGGT
+
99=ACAAABCBBCCBBBBBAACB>G?9
@V6Z2K:00453:00561
TAGTATCAGCCTCGCCATGACGAAGGTATTCC
+
4;ABABECCCA@?@@>@>>999969?999;?5
@V6Z2K:00456:00585
ACGAGTGCGTTCCCCATGTCGTAGGTACTC
+
BBBB??BA;=2444/9999BCBAC?:;;;B
@V6Z2K:00460:00584
ATCAGACACGGACACAG
+
988;:;8>>@599111,
@V6Z2K:00461:00597
TTAAGTTAATTCCAAGCCCTTCCGCCCAATTGAACCGAAAAGGGTTAATTTCCCA
+
/,/,/49:5924242444-42424==:@595982424444,44-4:B@:>111+/
@V6Z2K:00468:00583
TACTGAGCTACACACACAGAAAGATTGGT
+
CB?@CBEC??BBBBACCCCCB?BBB@B@D
@V6Z2K:00470:00593
TCTCTATGCGCTCCACATGTCTAAGGT
+
99>?DBCCCCCCC@CCBCEAAACBDA<
@V6Z2K:00473:00582
TAGTATCAGCCTCGCCATGACGGAAGGTATTCC
+
894494999@?984424/6:11,1,/,///7@@
@V6Z2K:00485:00577
ATCAGACACGGACACAGCAGAACACAC
+
@@@;:<@AAB?BBBA99999959>>>@
@V6Z2K:00487:00573
TGATACGTCTCCTTCCTTAGTTACTTCA
+
ABBBBBBBBBB@B?@@DABA?>?CC@C>
@V6Z2K:00488:00572
TAGTATCAGCCTCGCCATGACGAAGGTATTCC
+
9;CBCBEA@AD?@@@<A>>9;<@=BB@AA@D<
@V6Z2K:00489:00560
ATATCGCGAGGGTATGGAAGACTCTAT
+
?BB????A@@=<@@@B=A=AB@@@AAA
@V6Z2K:00497:00565
AGCACTGTAGCTGTCACTAGTTACTTGT
+
AABB;49@999<9=@@@=?@@<@?>599
@V6Z2K:00497:00572
AGCACTGTAGCTGTCACTAGTTACTTGT
+
BACC<:<AAA@BBECB9;=A@=@A=7<=
@V6Z2K:00453:00604
ATATCGCGAGGGTATGGAAGACTCT
+
AAABBBB==@?<@@@C@E@B;<;??
@V6Z2K:00456:00643
TAGTATCAGCCTCGCCATGACGAAGGTATTCC
+
AAC9;=DCAABBAAC=?@@AA;98<@<9<@C6
@V6Z2K:00460:00609
ACGCTCGACATGCCCAGGTACAGGAG
+
AA8;;BBBCDC?==<@==>AAACBDC
@V6Z2K:00463:00600
ACGAGTGCGTTCCCCATGTCGTAGGTACTC
+
@ABBBB=;::2444,9999@B@985899;A
@V6Z2K:00464:00610
TACTGAGCTACACACACATGAAAGATTGGT
+
=;;;@<9;BCDCH>=:;1/111+//82424
@V6Z2K:00466:00634
AGCACTGTAGCTGTCACTAGTTACTTGT
+
BGBCDCCCABBCCCBA@@CDB@DBB9;;
@V6Z2K:00468:00642
TCTCTATGCGCTCCACATGTCTAAGGT
+
BBCBCGBBCCEAA@ACCCCCFFEBCB<
@V6Z2K:00474:00630
TCTCTATGCGCTCCACATGTCTAAGGT
+
4=AA9:>CBABCB>AAA@AAA;959?9
@V6Z2K:00478:00600
TACTGAGCTACACACACAGAAAGATTGGT
+
B@ABCCCBABBBCC@@DCCCC>CCC@B@B
@V6Z2K:00479:00601
TACTGAGCTACACACACAGAAAGATTGGT
+
<BCCCCDBBBBBB@BABBBBC@CCC@CDC
@V6Z2K:00487:00639
CGTGTCTCTAGGCACAGGATTTGTGTAG
+
BBBCBCEE::<@CC@@?<99909CDBCA
@V6Z2K:00491:00627
ACGCTCGACATGCCCAGGTACAGGAG
+
A?:<;BBA@@@99919959ABBCCCD
@V6Z2K:00493:00643
TCTCTATGCGCTCCACATGTCTAAGGT
+
@ABCBEBCCCCBB@CBBBBCCCB@CA;
@V6Z2K:00494:00638
ATATCGCGAGGGTATGGAAGAC
+
BAAA?@9949919@>B>A?@@9
@V6Z2K:00452:00657
TAGTATCAGCCTCGCCATGACGAAGGTATTCC
+
99AA@@ICCCABBBC@EBBAA?=;@?AAA@C=
@V6Z2K:00452:00681
TCTCTATGCGCTCCACATGTCTAAGGT
+
@@BBBBBCCCCBA?A?@@BBBCC@CAA
@V6Z2K:00454:00662
ATATCGCGAGGGTATGGAAGACTCTA
+
@AABBCEAAAD@BBBC=@<>999:7?
@V6Z2K:00455:00682
AGCACTGTAGCTGTCACTAGTTACTTGT
+
ABBBCBCCCCDBCCCBBBBCCBDEB9;;
@V6Z2K:00459:00663
ACGCTCGACATGCCCAGGTACAGGAG
+
CCAABBAAACCDBD>CB@BBBBBAAC
@V6Z2K:00459:00690
TCTCTATGCGCTCCACATGTCTAAGGT
+
BBECCBBBBBDBC@CAABBBBA@=@@;
@V6Z2K:00461:00684
AGCACTGTAGCTGTCACTAGTTACTTGT
+
@CCCDCGDAAA?@CCBCACCC@EBB?AA
@V6Z2K:00462:00665
CGTGTCTCTAGGCACAGGATTTGTGTAG
+
BBCCBCBD@??@CCBCA?;9919>>@BD
@V6Z2K:00469:00679
CGTGTCTCTAGCACAGGATTTTTTTTTTTTTTGTGTAG
+
;;@ACCDDDBBBBB;>;>>;;::::@@@>@?"311::7
@V6Z2K:00470:00687
TGATACGTCTCCTTCCTTAGTTACTTCA
+
BBB@AABCCCD?EADBCDBCC?BBB@BC
@V6Z2K:00471:00694
AGCACTGTAGCTGTCACTTACTTGT
+
@?AAABCBBCBCDCCC<<;<BB>@@
@V6Z2K:00476:00665
TCTCTATGCGCTCCACATGTCTAAGGT
+
B@@AABBBCCBBC?;;<A?@@@?;><9
@V6Z2K:00476:00686
TACTTTATGTCCTTTACCT
+
>=1//-1/866,44-442/
@V6Z2K:00477:00662
CGTGTCTCTAGGCACAGGATTTGTGTAG
+
BBBABDBB@??@BBBBB@;;:8;BBBFC
@V6Z2K:00477:00676
ATCAGACACGGACACAGCAGAACACAC
+
BBBB@@@BBB>BBBA;99=>>;>999>
@V6Z2K:00479:00654
ATATCGCGAGGGTATGGAAGACTCT
+
BABB?=;;44409?>B>D@A;;7?>
@V6Z2K:00479:00692
ATATCGCGAGGGTATGGAAGACTCTA
+
@?@ACC>=;;:9;BAC>B>B;<;?@A
@V6Z2K:00485:00658
TCTCTATGCGCTCCACATGTCTAAGGT
+
AADCA@?CBBBBC@C@@?CCDCC?CBB
@V6Z2K:00486:00662
ACGAGTGCGTTCCCCATGTCGTAGGTACTC
+
BBAAAABA;;2444/9>?>BCBAA?99<<C
@V6Z2K:00492:00663
ACGCTCGACATGCCCAGGTACAGGAG
+
D@??BBCCCCB===:497;@AAD@CC
@V6Z2K:00496:00656
TCTCTATGCGCTCCACATGTCTAAGGT
+
9??ACCBCCCDBC?ECCCCDGDDAEB=
@V6Z2K:00497:00652
TCTCTATGCGCTCCACATGTCTAAGGT
+
9==ACCCCCCCDC@BCCCCBBBDBCE<
@V6Z2K:00499:00661
TACTGAGCTACACACACAGAAAGATTGGT
+
B?A@CCCBBBABBBBBC@BAB>@@B@B@B
@V6Z2K:00499:00666
TACTGAGCTACACACACAGAAAGAATTGGT
+
=8@BABFBBBBB<;;B@111<811,/,.,.
@V6Z2K:00450:00742
AGCACTGTAGCTCACTAGTTACTTGT
+
BBCBCBC::=CCCCDDDCC@BA?<?=
@V6Z2K:00452:00738
TGATACGTCTCCTTCCTTAGTTACTTCA
+
BBBCBBBBBBC?B?BB?=@CC@CCC@CC
@V6Z2K:00463:00738
AGCACTGTAGCTGTCACTAGTTACTTGT
+
BBCC;:=DCCCCCCGCAAC@?=@@@=@@
@V6Z2K:00464:00723
AGCACTGTAGCTGTCACTAGTTACTTGT
+
BDCCCCBBBCCCECBBBCCCE?CBA=AA
@V6Z2K:00464:00735
CGTGTCTCTAGGCACAGGATTTGTGTAG
+
B??AACCCBBB?A@>>@<9991999CDD
@V6Z2K:00468:00706
ATCAGACACGGACACAGCAGAAC
+
BAAB99:CCC>=@/1111111,/
@V6Z2K:00471:00728
ATATCGCGAGGGTATGGAAGACTC
+
BABAAB@>===<@?AC=A=@;;;8
@V6Z2K:00476:00743
ATATCGCGAGGGTAGTGGAAGACATCTATA
+
A89<@@BB@?954499@592444333344.
@V6Z2K:00478:00739
AGCACTGTAGCTGTCACTAGTTACTTGT
+
BBCDCCCCBBCBAB?AAABAA@BBBACC
@V6Z2K:00483:00706
TCTCTATGCGCTCCACATGTCTAAGGT
+
>?@A9<<@???9969>999?A996959
@V6Z2K:00488:00743
TGATACGTCTCCTTCCTTAGTTACTTCA
+
BB@??BCCBBB@CAD@C@A??=ABBACE
@V6Z2K:00490:00727
ATCAGACACGGACACAGCAGAAC
+
BAABABABCA<=>899991//,/
@V6Z2K:00491:00702
TGATACGTCTCCTTCCTTAGTTACTTCA
+
BBBBBCCCCAA?EDG=A?A9849>><@B
@V6Z2K:00491:00722
ATATCGCGAGGGTATGGAAGACTCT
+
?@A=8@@999@:999@595884333
@V6Z2K:00492:00716
ATCAGACACGGACACAGCAGAA
+
BCC99;;BBB?@>89911---*
@V6Z2K:00496:00749
ACGCTCGACATGCCCAGGTACAGGAG
+
?@>@AA?=>:@9991995;CCBB@A@
@V6Z2K:00456:00787
TGCCATGACGAAGGTATTCC
+
@;99<=@=@CF;@;=9<5;>
@V6Z2K:00459:00756
ACGCTCGACATGCCCAGGTACAGGAG
+
A?>@?BAABCCDCDAA@>A@@@CADC
@V6Z2K:00462:00782
TGATACGTCTCCTTCCTTAGTTACTTCA
+
BBBABBBBBBB@F@C@C@ABB@CBC@CA
@V6Z2K:00463:00757
ATCAGACACGGACACAGCAGAACA
+
@BB???@BBA=>@@=999999599
@V6Z2K:00463:00786
ACGAGTGCGTATGGTAGGTACTC
+
AA>>@ADCCBBCC@??@?;;;@A
@V6Z2K:00473:00754
CGTGTCTCTAGGCACAGGATTTGTGTAG
+
BBBACDCC@::9<B@@B>;9909@@@BC
@V6Z2K:00474:00766
TAGTATCAACCTCGCCATGACGAAGGTATTCC
+
BB@4499954:9999691;;;11,/,///,42
@V6Z2K:00476:00782
TCTCTATGCGCTCCACATGTCTAAGGT
+
BBCBAGBCCCDCC>B??@CBB::6;=9
@V6Z2K:00478:00759
TAGTATCAGCCTCGCCATGACGAAGGTATTCC
+
;;CAAADCBB?BBCB=@=>9=99595944892
@V6Z2K:00489:00750
CGTGTCTCTAGGCACAGGATTTGTGTAG
+
BBBBBCCB@@@=@@>>@=99909AA@@@
@V6Z2K:00491:00790
ATATCGCGAGGGTATGGAAGACTCTAT
+
@@ABBCCEBDC@CABC=?;@;;;8;??
@V6Z2K:00494:00793
TCTCTATGCGCTCCACATGT
+
94>;@4448:11/,//499/
@V6Z2K:00495:00787
TCTCTATGCGCTCCACATGTCTAAGGGTA
+
?@AABAAACCC@A>@:<<CAA@A8220--
@V6Z2K:00450:00845
TAGTATCAGCCTCGCCATGACGAAGGTATTCC
+
??C9;=C<;9@AA<;8;@C99;959>999>A=
@V6Z2K:00462:00817
TTCTTTTCTTTTATTGCGCTT
+
/,//8806==;+949:8---+
@V6Z2K:00463:00807
ATCAGACACGGACACAGCAG
+
@BBB@@>>@?<899111-*(
@V6Z2K:00463:00838
TACTGAGCTACACACACAGAAAGATTGGT
+
88;;<AGCBBBB@?@A@@99979@>@C@C
@V6Z2K:00467:00814
TGATACGTCTCCTTCCTTAGTTACTTCA
+
BBB@@AAAACB@C?B@BBBBB@BBD@BD
@V6Z2K:00475:00835
TCTCTATGCGCTCCACATGTCTAAGGT
+
AAB;99>9>99<<:<BBA@==:1,1:<
@V6Z2K:00477:00822
AGCACTGTAGCTGTCACTAGTTACTTGT
+
BCBC::@DCCADCCCCBAC@?=@BB>BC
@V6Z2K:00477:00848
TGATACGTCTCCTTCCTTAGTTACTTCA
+
BBB?@AAAACC@CBD@C@C??=@BB>BC
@V6Z2K:00478:00827
ATATCGCGAGGGTATGGAAGAC
+
BAAAAA?@@CC>BBAB=>;>99
@V6Z2K:00479:00802
AGCACTGTAGCTGTCACTAGTTAATTGT
+
BBBCBBBCBBBCCCD@BACBB@C@C:=<
@V6Z2K:00479:00806
TGATACGTCTCCTTCCTTAGTTACTTCA
+
CCBBABCCBCD>A>A?C??BB<===8=9
@V6Z2K:00479:00841
ACGAGTGCGTTCCCCATGTCGTAGGTATC
+
9<BBBCC;;;2444/99499444448949
@V6Z2K:00484:00811
ATCAGACACGGACACAGCAGAACACA
+
BBBB???BBA>?@=@999?9969999
@V6Z2K:00484:00849
TCTCTATGCGCTCCACATGTCTAAGGT
+
A@AAA;999<<9969999994949:@9
@V6Z2K:00486:00848
ATCAGACACGGACACAGCAGAACA
+
BBBBBBA===<=>89911111,//
@V6Z2K:00495:00847
ACGCTCGACATGCCCAGGTACAGGAG
+
CB8;:BEAABB9940995;CCCC@CB
@V6Z2K:00498:00836
TCTCTATGCGCTCCACATGTCTAAGGT
+
CCBBBBBAAACCC@DDC@?ACCCBCBC
@V6Z2K:00458:00853
TCTCTATGCGCTCCACATGTCTAAGG
+
4444@9941////,///449//1,1,
@V6Z2K:00460:00855
TAGTATCAGCCTCGCCATGACGAAGGTATTCC
+
;A99<9=B=B?BCCC@BDCCE;;9=ABBCFN?
@V6Z2K:00467:00889
CGTGTCTCTAGGCACAAGATTTTGTGTAG
+
@;9<BBADAECBAAAA@AABCC9BBCCBC
@V6Z2K:00469:00865
TGATACGTCTCCTTCCTTCTAGTTTA
+
>=99949@@>>?>,/,1-//////+/
@V6Z2K:00475:00851
ATATCGCGGGGGTATGGAAGAC
+
;:;9@??>???-99>D<;:;11
@V6Z2K:00475:00853
TGATACGTCTCCTTCCTTAGTTACTTCA
+
@BB@?@BCCDB@B@CCC?A@=<@@@?A@
@V6Z2K:00479:00867
TAGTATCAGCCTCGCCATGACGAAGGTATTCC
+
49A<<<CCCDABCCC@BBBDCBB@CACID@E@
@V6Z2K:00479:00868
ATATCGCGAGGGTATGGAAG
+
43:?999ABCBCCCCB?C=<
@V6Z2K:00489:00875
CGTGTCTCTAGGCACAGGATTTGTGTAG
+
CBCBBBEDCBB@BB@;;<99909BDBBA
@V6Z2K:00492:00876
TGATACGTCTCCTTCCTTAGTTACTTCA
+
1///4>A@@CCC==A=?;<494449;=@
@V6Z2K:00498:00859
CGTGTCTCTAGGCACAGGATTTGTGTAG
+
BBDBECBBC@?=ACB>><99909@@@?A
@V6Z2K:00453:00943
ACGAGTGCGTTCCCATGTCGTAGTACTC
+
AABBCBA9>954909991<::11.////
@V6Z2K:00460:00933
TCTCTATGCGCTCCACATGTCTAAGGT
+
BCCCA@ADDDCA@>AHDCCBDCB=?=@
@V6Z2K:00462:00923
TAGTATCAGCCTCGCCATGACGAAGGTATTCC
+
@@A<;9CB<<8;>>>;>===ABB8<:9AA@A=
@V6Z2K:00462:00949
CGTGTCTCTAGGCACAGGATTTGTGTAG
+
EC?AACCCECD@BA?@A>@CC<FEGCEC
@V6Z2K:00463:00948
ATATCGCGAGGTATGGAAGAC
+
A@BA>?999964;44242444
@V6Z2K:00453:00977
CGTGTCTCTAGGCACAGGATTTTGTGTAG
+
C::<CDCDFCB?;<;@@=9999,9;?9?C
@V6Z2K:00470:00971
AGCACTGTAGCTGTCACTAGTTACTTGT
+
<=AAACCCCBCBBBBBB@CBCBD@@>@C
@V6Z2K:00473:00958
TACTTGAGTCTTACCACACATCAGAAAGTATTT
+
449959?944@;>>;9444444444:-4./66+
@V6Z2K:00478:00954
TCTCTATGCGCTCCACATGTCTAAGGT
+
BCCBBGCCBBBBB@CDDBBCBAA>??A
@V6Z2K:00479:00951
TCTCTATGCGCTCCACATGTCTAAGGT
+
@AACCCCCBCCBC@AACDCAAAD?A?;
@V6Z2K:00458:01014
TCTCTATGCGCTCCACATGTCTAAGGT
+
A@CCDCACCCCBB>BCCCCBBCFAE@<
@V6Z2K:00464:01005
ATATCGCGAGGTATGGAAGA
+
98>>999>91-/>11,/,//
@V6Z2K:00471:01000
TCTCTATGCGCTCCACATGTCTAAGG
+
@@B;:<A@>>>9959B@>@@<;;,1,
@V6Z2K:00472:01035
AGCACTGTAGCTGTCACTAGTTACTTGT
+
BBBC::@CAAAACACCBAAA@?@>@899
@V6Z2K:00483:01017
ACGAGTGCGTTCCCATGTCGTAGGTACTC
+
BBBBBBBBBB===:@@@@CCC;:6:;;;B
@V6Z2K:00491:01024
TACTGAGCTACACACACAGAAAGATTGGT
+
BAAAACCCCBCDC@@?@@44408>>;>;8
@V6Z2K:00492:01043
TGATACGTCTCCTTCCTTAGTTACTTCA
+
@ABBBGAAACCAE?B?B?;;<@@@ABBA
@V6Z2K:00466:01076
ATCAGACACGGACACAGCAGAA
+
@?>BBBBBBA===49911-**)
@V6Z2K:00470:01066
AGCACTGTAGCTGTCACTAGTTACTTGT
+
<BCB@@ACBB<:<ECDABBA9<?94299
@V6Z2K:00472:01084
ACGCTCGACATGCCCAGGTACAG
+
49899944449449-44244///
@V6Z2K:00474:01098
ACGCTCGACATGCCCAGGTACAGGAG
+
BBABBBBCBCDCCDA@?=?A@BC@BB
@V6Z2K:00482:01065
ATATCGCGAGGGGTATGGAAGACT
+
9:@>>>999999,49992424487
@V6Z2K:00485:01068
TACTGAGCTACACACACAGAAAGATTGGT
+
B?AACCEBCBBBABCDCC??=:@==<@@C
@V6Z2K:00458:01116
ACGAGTGCGTTCCCATGTCGTAGGTACTC
+
ABAABBBAA>249-9@@@@@>995899@C
@V6Z2K:00468:01128
ATATCGCGAGGTATGGAAGACTCTA
+
BBCCBA>@;959C992424449=;9
@V6Z2K:00477:01141
ATTATCGCGAGGGGGGGGTTATGGG
+
10,.///8>::6:;<<:$/,/,220
@V6Z2K:00485:01117
TGATACGTCTCCTTCCTTAGTTACTTCA
+
=@;:;9;;9BB@D@DCCC999=>=878/
@V6Z2K:00485:01130
TGATACGTCTCCTTCCTTAGTTACTTCAGT
+
44;>>99449=59242423449444246//
@V6Z2K:00487:01119
ATATCGCGAGGTATGGAAGACTCTA
+
BABB@@@AACAAA9959598>?=>>
@V6Z2K:00490:01112
ATCAGACACGGACACAGCAGAAC
+
BCBBBBAB===899>911111,/
@V6Z2K:00490:01142
AGCACTGTAGCTGTCACTAGTTACTTGT
+
AACCCCCCCCCCCCBCBBBED@CB=944
@V6Z2K:00454:01159
ATCAGACACGGACACAGGAACACACAG
+
9;AB;97@@A=@?AC9;:<A??CCB<=
@V6Z2K:00455:01196
TAGTATCAGCCTCGCCATGACGAAGGTATTCC
+
AADAA@CB@@=@@A@@DCCBDBC@A@B@A@A@
@V6Z2K:00480:01197
TAGTATCAGCCTCGCCATGACGAAGGTAATCC
+
=<CAAACAA@?@@AA>ACCCCAA?A@CDECCA
@V6Z2K:00485:01196
AGCACTGTAGCTGTCACTA
+
944444>:1//666;><11
@V6Z2K:00488:01188
AGCACTGTAGCTGTCACTAGTTACTTGT
+
9;<B9@@A999444499994;24@B>CA
@V6Z2K:00490:01198
TGATACGTCTCCTTCCTTAGTTACTTC
+
BBBABBBBBBB?B@DBD@@>>@BBB@B
@V6Z2K:00499:01195
TACTGAGCTACACACACAGAAAGATT
+
BBB@@AAFCCCBABBBCCDCB==?=<
@V6Z2K:00451:01226
TAGTATCAGCCTC
+
4///1/7//,*1/
@V6Z2K:00458:01218
ACGCTCGACATGCCAGGTACAGGAGA
+
9974899991///,//,//444:444
@V6Z2K:00461:01210
TACTGAGCTACACACACAGAAAGATTGGTGCTG
+
B?BACCFDBABBACAAAB;44-99958<>>80-
@V6Z2K:00463:01200
CGTGTCTCTAGGCACAGGATTTTGTGTAGA
+
;@<<9CCB:;;8<;999;9999,4861///
@V6Z2K:00469:01212
ACGCTCGACATGCCCAGGTACAGGAGA
+
@A?A?>>@<<<CCC>BB@BAAAA599@
@V6Z2K:00471:01224
TGATACGTCTCCTTCCTTAGTTACTTCA
+
@@>@@B<<<BB@F?B?AA7995999<>?
@V6Z2K:00479:01234
TAGTATCAGCCTCGCCATGACGAAGGTATT
+
>@A;;<BA@@?@<<<@B@AA?=?;><>992
@V6Z2K:00480:01233
CGTGTCTCTAGGCA
+
49>99999@?>511
@V6Z2K:00494:01219
ATATCGCGAGGGTATGGAAGAC
+
BBBB?>===??:999>595499
@V6Z2K:00497:01231
CGTGTCTCTAGG
+
4:8----,//42
@V6Z2K:00502:00024
AGCACTGTAGCTGTCACTATTACTTGT
+
<@BDC@AABBBCCCBAAB::69BB5<<
@V6Z2K:00502:00049
TACTGAGCTACACACACAGAAAGATTGGT
+
ABBBBBCCBBBBBDAAACDCC@<<<AB=@
@V6Z2K:00513:00008
ACGAGTGCGTTCCCCATGTCGTAGGTACTC
+
AACA??ABC;2444-9999>A@@B@;<<=G
@V6Z2K:00516:00044
ATCAGACACGGACACAGCAGAACAC
+
BACBBBACBB??B==499?996999
@V6Z2K:00517:00008
AGCACTGTAGCTGTCACTAGTTACTTGT
+
@CCB?ADCCCCECCC@@ADDC=@@@9<<
@V6Z2K:00525:00010
TGATACGTCTCCTTCCTTAGTTACTTCA
+
B@>??A<<@DDBFCB?BBBBB@AAA@DD
@V6Z2K:00527:00033
ATCAGACACGGACACAGCAGACA
+
BAAB@@>@99599999944////
@V6Z2K:00527:00046
TCTCTATGCGCTCCACATGTCTAAGGT
+
BBCCBBACCCCCC?C@@ACCCAA?B@@
@V6Z2K:00530:00023
ATCAGACACGGACACAGCAGAA
+
BBBBBA>?==699>>9999995
@V6Z2K:00531:00035
CGTGTCTCTAGGCACAGGATTTGTGTAG
+
BB@?@CDDA@@ACBB@?<994-9EABCC
@V6Z2K:00534:00029
CGTGTCTCTAGGCACAGGATTTGTGTAG
+
BBBBBCCC::<@CBBCD?ACC@CCCCB=
@V6Z2K:00536:00044
TATGAGCTACACACACAGAAAGATTGGT
+
B9::BBA?BBBBBAAAECCC@CBB@AAB
@V6Z2K:00539:00014
TAGTATCAGCCTCGCGTATTCC
+
BBD@@ACBADBCCBBB@@A@CA
@V6Z2K:00539:00020
CGTGTCTCTAGGCACAGGATTTGTGTAG
+
=CCDCCCC<;<@@>>99599919AB@@9
@V6Z2K:00539:00031
TCTCTATGCGCTCCACATGTCTAAGGT
+
4444@GBBBBDBB?BCCBBCBEEDD?=
@V6Z2K:00542:00008
TGATACGTCTCCTTCCTTAGTTACTTCA
+
BB@9:<AA@=B>:645;?????@@@;>@
@V6Z2K:00546:00013
CGTGTCTCTAGGCACAGGATTTGTGTA
+
CCBCCCHC::;?BCA@A>@@=5A@>>A
@V6Z2K:00548:00016
TAATAATCAGCCTCGCCATGACGAAGGTATTCC
+
>:,11,1//687<AA@;;:89@995<@<9<AC;
@V6Z2K:00549:00031
CGTGTCTCTAGGCACAGGATTTGTGTAG
+
BCDCDCCD::<=>@@>?<99919AAB9;
@V6Z2K:00549:00032
AGCACTGTAGCTGTCACTAGTTACTTGT
+
ABCCECDB@@@A<;<AAABAA=ACC9<=
@V6Z2K:00501:00061
TCTCTATGCGCTCCACATGTCTAAGGT
+
B@AAAAACDCCBA::=CCBBBA?>AA@
@V6Z2K:00504:00094
TCTCTATGCGCTCCACATGTCTAAGGT
+
CBBB@AACCCCCB?BADABBCCE?CBA
@V6Z2K:00505:00057
TCTCTATGCGCTCCACATGTCTAAGGT
+
@;9;BCCCECCCB>?CBA@@ACCCDA=
@V6Z2K:00517:00056
ACGCTCGACATGCCCAGGTACAGGAG
+
A?@@AB9;9A@99919959>BBCADA
@V6Z2K:00527:00080
TCTCTATGCGCTCCACATGTCTAAGGT
+
@;9<DBBCBCCBC?GACBBBBAA>B@@
@V6Z2K:00531:00091
ATATCGCGAGGGTATGGAAGAC
+
CBBBBB?====<@A@C?B;@<9
@V6Z2K:00532:00072
CGTGTCTCTAGGCACAGGATTTGTGTAG
+
BB@AACDFAAAACCCCC@AAA>ACB@A<
@V6Z2K:00539:00053
TACTGAGCTACACACACAGAAAGATTGGT
+
A???BCCB>?BBBBBCDC?>?<>@@?C@C
@V6Z2K:00539:00090
ATCAGACACGGACACAGCAGAACACAC
+
A?AB?@?AA@=@@@@>@@?9959999>
@V6Z2K:00540:00077
CGTGTCTCTAGGCACAGGATTTGTGTAG
+
BBBABCBB<:<@DCBCCACDCBECCADA
@V6Z2K:00546:00064
CGTGTCTCTAGGCACAGGATTTGTGTAG
+
BBBABBCC???@CCCBB@DCDACDCBCA
@V6Z2K:00546:00072
ATCAGACACGGACACAGCAGAC
+
BCB99<AAA@=@@>>>:;:111
@V6Z2K:00548:00086
ATCAGACACGGACACAGCAGAACACA
+
B@@99<@BBF;<<A>911111,1111
@V6Z2K:00549:00061
CGTGTCTCTAGGCACAGGATTTGTGTAG
+
BBB@BCDDA@AACGBBCBBFB?ACBDFA
@V6Z2K:00500:00129
AGCACTGTAGCTGTCACTAGTTACTTGT
+
ABCC@ADBBBBCCCBBBCCBB@CCB:;;
@V6Z2K:00501:00138
TGATACGTCTCCTTCTTTAGTTACTTCA
+
BBB99;CEB=?9:8999-8@@@BBBACC
@V6Z2K:00514:00123
CGTGTCTCTAGGCACAGGATTTGTGTAG
+
99999@BBCAA=AABAAA@@@:?>>994
@V6Z2K:00517:00109
TCTCTATGCACTCCACATGTCTAAGGT
+
CCBCDAAC@@ACC>B::;@@AAB>BDA
@V6Z2K:00518:00113
TCTCTATGCGCTCCACATGTCTAAGGT
+
BBBAAAACCDDEC>A@@?AAB::79;9
@V6Z2K:00518:00121
TAGTATCAGCCTCGCCATGACGAAGGTATTCC
+
<;C<;;D=<=ABBCC@CA@>>9459?999@C6
@V6Z2K:00520:00108
ACGAGTGCGTTCCCCATGTCGTAGGTACTC
+
CBAAAABA;;2444/9999ABA@A>:<<<C
@V6Z2K:00523:00133
AGCACTGTAGCTGTCACTAGTTACTTGTGT
+
8484444A>9?994498=999244999=?@
@V6Z2K:00525:00140
TCTCTATGCGCTCCACATGTCTAAGGTA
+
ABCAABBBBCCGC?BACB=@@=::;:11
@V6Z2K:00533:00119
TGATACGTCTCCTTCCTTAGTTACTTCA
+
BBC@BBBCABA@C@CAC@CAA?BCC@CD
@V6Z2K:00533:00141
CGTGTCTCTAGGCACAGGATTTGTGTAG
+
BBBADCDD::<?CB@>>=999-9BA994
@V6Z2K:00534:00123
TCTCTATGCGCTCCGACATGTCTAAGGT
+
444449?>=:<<@,,,,,/777//,/;1
@V6Z2K:00535:00141
TACTGAGCTACACACACAGAAAGCTTGGT
+
B@@@CCDBBB?@?BA@AFBBB>BBB?B@C
@V6Z2K:00539:00143
ATATCGCGAGGGTATGGAAGACTCTATA
+
BAABBBBBCCD@::;C7;5<<99>>>::
@V6Z2K:00541:00149
TGATACGTCTCCTTCCTTAGTTACTTCA
+
BBBAAABCBCC?B@B@D@A@A<??BABC
@V6Z2K:00542:00106
TCTCTATGCGCTCCACATGTCTAAGGT
+
9999CDCBBBB@@=@999@>>:<565/
@V6Z2K:00543:00106
TACTGAGCTACACACACAGAAAGATTGGT
+
BABACCFCAA@??BAAAB;8809>>=@@D
@V6Z2K:00544:00130
CGTGTCTCTAGGCACAGGATTTGTGTAG
+
AABBCDFD::<@BCBBB?CDH@CDCA@;
@V6Z2K:00549:00116
CGTGTCTCTAGGCACAGGATTTGTGTAG
+
A@ABBHCCD@@?BC@@?>;;4-9DBBD>
@V6Z2K:00503:00195
ATCAGACACGGACACAGCAGAACACA
+
BBBBBA>>==689>>99999959999
@V6Z2K:00504:00192
ATCAGACACGGACACAGCAGAC
+
A@CC<<;A@B599?>9111/1/
@V6Z2K:00510:00182
CGTGTCTCTAGGCACAGGATTTGTGTAG
+
BB?>?CDDAAAABAA=@>99;7<CBCEA
@V6Z2K:00510:00191
CGTGTCTCTAGGCACAGGATTTGTGTAG
+
BBBBCCCCD@@@ECB=@=99979A@BDD
@V6Z2K:00511:00181
ATATCGCGAGGGTATGATAGAG
+
A@9::>>>99919?>999@C?9
@V6Z2K:00514:00166
CGTGTCTCTAGGCACAGGATTTGTGTAG
+
BABCDCCCBCBACCBBA><<98<<?<<1
@V6Z2K:00515:00163
TGATACGTCTCCTTCCTTAGTTACTTCA
+
CDBBECDEBBC?B@C@CCCCC@CCC@CC
@V6Z2K:00522:00150
ATATCGCGAGGGTATGGAAGACTCT
+
BDBB@>=;44419@9969<?94443
@V6Z2K:00522:00173
ACGCTCGACATGCCCAGGTACAGGAG
+
A@@@@?@@BCA==9:9859999A>??
@V6Z2K:00524:00197
TAGTATCAGCCTCGCCATGACGAAGGTATTCC
+
9<BB@>B@=>;994959>>9999549444242
@V6Z2K:00527:00189
ATCAGACACGGACACAGCAGAACACAC
+
@BBBAA??B=<@>==999@99699994
@V6Z2K:00529:00153
TGATACGTCTCCTTCCTTAGTTACTTCA
+
CBB@AAABBBC@E@DEB@ABB?ABC?CC
@V6Z2K:00533:00172
AGCACTGTAGCTGTCACTAGTTACTTGT
+
@BCCBGEBCCCCCBCC?@ABB>BCB=AA
@V6Z2K:00535:00193
TAGTATCAGCCTCGCCATGACGAAGGTATTCC
+
;@A<9<@@4929944244:=>99548444:;2
@V6Z2K:00536:00180
ACGAGTGCGTTCCCCATGT
+
ABBB4/1111-/6606/4/
@V6Z2K:00536:00184
ATCAGACACGGACACAGCAG
+
BBBBB>??88599<<1-,*(
@V6Z2K:00539:00175
TCTCTATGCGCTCCACATGTCTAAGGT
+
CCBCAEACCBCCC?BAA?BBC??=A?@
@V6Z2K:00540:00159
TGATACGTCTCCTTCCTTAGTTACTTCA
+
BBBBAABBACC@C@C@B@AAA@BBC@BC
@V6Z2K:00541:00166
ATATCGCGAGGGTATGGAAGACTCTATA
+
A@CBBABA;9<19>>?5969988?;877
@V6Z2K:00545:00168
TCTCTATGCGCTCCACATGTCTAAGGT
+
BBCCDDBBBCCCC?BBDBBCBA?=@?;
@V6Z2K:00548:00177
AGCACTGTAGCTGTCACTAGTTACTTGT
+
AADBCBDA?ACBBBBCCCCDD?CBC=@@
@V6Z2K:00503:00217
TACTGAGCTACACACACAGAAAGATTGGT
+
>>@BBBAB;=:9<@@AAFCCE?BDC@BAB
@V6Z2K:00510:00215
AGCACTGTAGCTGTCACTAGTTACTTGT
+
BBCDCCBABACC?AABDCC@@>ABC@CB
@V6Z2K:00513:00224
AACACTGTAGCTGTCACTAGTTAATTGT
+
B?BB?@ACBBBBBAB:9999961,1,//
@V6Z2K:00515:00235
AGCACTGTAGCTGTCACTAGTACTTGT
+
ACCC@@AAAAADCFCBDBBC==@A9=<
@V6Z2K:00525:00209
AGCACTGTAGCTGTTACTAGTTACTTGTG
+
@C==;;:=99>9992444444244/,//.
@V6Z2K:00525:00222
AGCACTGTAGCTGTCACTAGTTACTTGT
+
BBBB?AAAAABBBECBCBEBB=?BB8==
@V6Z2K:00530:00205
CGTGTCTCTAGGCACAGGATTTTTGTGTAG
+
BBBBCCCD@@A@CD@@@<99999,9B@ACB
@V6Z2K:00538:00219
TCTCTATGCGCTCCACATGTCTAAGG
+
=AAB;;<@@AAACAFCCBBBAC@?B7
@V6Z2K:00542:00230
TGATACGTCTCCTTCCTTAGTTACTTCA
+
////449:>@A=@=?@@@88944?@<@;
@V6Z2K:00549:00212
TAGTATCAGCCTCGCCATGACGAAGGTATTCC
+
AAB9;<E<<=@@A@A=@@C@@;;79<<99@B=
@V6Z2K:00501:00277
TACTGAGCTACACACACAGAAAGATTGGT
+
9<BBBCCBABBBBA??ABAAB<@@B>B?@
@V6Z2K:00504:00277
ATCAAACACGGACACAGCAGAACACAC
+
AA?=?<>>?B:<>DGEAAACCBCCCCC
@V6Z2K:00504:00279
TGATACGTCTCCTTCCTTAGTTACTTCA
+
BBB@@AAA@CF=??AB@=@CC@CBB@BC
@V6Z2K:00522:00269
ATCAGACACGGACACAGCAGAACAC
+
=<<99<@BA@=@@<99>>9995988
@V6Z2K:00522:00277
TGATACGTCTCCTTCCTTAGTTACTTCA
+
BBCCBBBCBBB;=;==@=@CB@AAA>AD
@V6Z2K:00528:00260
TCTCTATGCGCTCCACATGTCTAAGGT
+
BBCA;:<9ABBBC@BHCDCBCCFAD@A
@V6Z2K:00528:00295
TCTCTATGCGCTCCACATGTCTAAGGT
+
BBBB;;<CBCBCB>A<<<CCCAA?A?;
@V6Z2K:00529:00276
TGATACGTCTCCTTCCTTAGTTACTTCA
+
9;CCCBBCABG:9:<8<7:CC<@@B?A=
@V6Z2K:00535:00263
TACTGAGCTACACACACAGAAAGATTGGT
+
A?@@CEDCABBEBB?@ACBBB>BCC?BAB
@V6Z2K:00535:00285
ATCAGACACGGACACAGCAGAACACA
+
??<99;8@@?59;@@999@9959999
@V6Z2K:00536:00295
TGATACGTCTCCTTCCTTAGTTACTTCA
+
CBBBBB@BBCB>A?A@B@BAA=ABC@BB
@V6Z2K:00537:00260
TAGTATCAGCCTCGCCATGACGAAGGTATTCC
+
<<BBBBDAAA>99492446111<777111:::
@V6Z2K:00539:00271
TACTGAGCTACACACACAGAAAGATTGGT
+
4844999=78889====??@@?9942424
@V6Z2K:00542:00276
ACGAGTGCGTTCCCCATGTCGTAGGTACTC
+
ABA@BBCB;=2444/9999BCC@A=:;<<C
@V6Z2K:00543:00285
ATATCGCGAGGGTATGGAAGACTCT
+
BCB@??BA=AB>@?AD>B>B;;;;;
@V6Z2K:00546:00285
TACTGAGCTACACACACAGAAAGATTGGT
+
B?@@CCICBA??A?<=<DCCB?B@@=@@C
@V6Z2K:00503:00383
AGCACTGTAGCTGTCACTAGTTACTTGT
+
@ACC<:@DCCBCCCCB99<99599959;
@V6Z2K:00507:00389
CGTGTCTCTAGGCACAGGATTTGTGTAG
+
A@BCCDCCEAA?ACCCC@CCB>CECCB@
@V6Z2K:00509:00353
ATCAGACACGGACACAGCAGAACACA
+
BBB99;@@BA>@@;;999?9959999
@V6Z2K:00511:00386
ATCAGACACGGACACAGCAGAACACAC
+
@B@99<ABAB>BBBA==?99859999>
@V6Z2K:00516:00369
ATATCGCGAGGGTATGGAAGACTCTA
+
@@@??ABCCEDA::<C=@=@@@??A?
@V6Z2K:00517:00382
TGATACGTCTCCTTCCTTAGTTACTTCA
+
<<CCCBCB=BB7;8<>B??BB@@A@;@C
@V6Z2K:00522:00397
TGATACGTCTCCTTCCTTAGTTACTTCA
+
BBBBBD?@@BA?BACCB@B??=@BB?BC
@V6Z2K:00528:00388
TAGTATCAGCCTCGCCATGACGAAGGTATTCC
+
9;B;;<@B@AA@@@@>B@>@@;96<?=<<AB8
@V6Z2K:00533:00391
TCTCTATGCGCTCCACATGTCTAAGGT
+
@@BBCDCDBBBBC@CCCBCBAA?>??;
@V6Z2K:00537:00399
AGCACTGTAGCTGTCACTAGTTACTTGT
+
ABBB;;<BBCBCCCCCBBBGA<A;96<=
@V6Z2K:00544:00390
TACTGAGCTACACACACAGAAAGATTGGT
+
@=AABCCCABBBBD??AD;;909>>=@DC
@V6Z2K:00516:00409
ACGCTCGACATGCCCAGGTACAGGAG
+
B98;;BECDDDAAA=997;?@@A?BB
@V6Z2K:00516:00432
TCTCTATGCGCCTCCACATGTCTAAGGT
+
BBBB@AACCBC@CB?BBBBCCCGBAGAA
@V6Z2K:00519:00423
CGTGTCTCTAGGCACAGGATTTGTGTAG
+
B?>>CCDCCBB?ABBCC@;;;7<AACE@
@V6Z2K:00524:00423
ACGAGTGCGTTCCCGATGTCGTAGGTATC
+
9<;;A=999@69904449;9984423443
@V6Z2K:00526:00428
ATCAGACACGGACACAGCAGACA
+
98;;:?BBCD@CCA>>>999944
@V6Z2K:00530:00402
ATCAGACACGGACACAGCAGAACACA
+
<AC;9<@ADB?BB@@=9999959999
@V6Z2K:00547:00432
CGTGTCTCTAGGCACAGGATTTGTGTAG
+
CCCCECECCEC@BBBBBABBA>B@@@CC
@V6Z2K:00502:00474
CGTGTCTCTAGGCACAGGATTTGTGTAG
+
BBBBCCEE::>BCC@AA?AAA<@ACAB<
@V6Z2K:00506:00460
ACGAGTGCGTTCCCCATGTCGTAGGTACTC
+
?>BBBBCB@;2444/9@@@ACAAA>:;;<C
@V6Z2K:00522:00498
TAGTATCAGCCTCGCCATGACGAAGTTATTCC
+
;;CAAADAAAD889959>@9949249244242
@V6Z2K:00527:00477
TAGTATCAGCCTCGCCATGACGAAGGTATTCC
+
A@CBBBCAAAA@@@B?BA>;;9969=<99=@5
@V6Z2K:00529:00495
CTTGTGTAGAGGC
+
@@?BBCCDEBC@B
@V6Z2K:00533:00478
ACGCTCGACATGCCCAGGTACAGGAG
+
BB8;;BBCCCC@=@<995;CCCC@CC
@V6Z2K:00534:00471
ATATCGCGAGGGTATGGAAGACTCTA
+
BBABABB@==?:==@C@C@C@@@A@@
@V6Z2K:00534:00483
ATATCGCGGGGTATGGAAGACT
+
B>@@BBBAAA4@?9969<?94:
@V6Z2K:00536:00472
ATATCGCGAGGGTATGGAAGACTCTATA
+
AAAA@A>99991999>595998;A:838
@V6Z2K:00538:00488
TCTCTATGCGCTCCACATGTCTAAGGT
+
99BCABABBCNCB@CBCBB@AAB?DE<
@V6Z2K:00539:00473
CGTGTCTCTAGGCACAGGATTTGTGTAG
+
BBB@BCCCA@A@CCB=??<9909CE@AA
@V6Z2K:00541:00468
TCTCTATGCGCTCCACATGTCTAAGGT
+
@AAADCCCBBBBBED?BBCCCGA?B?;
@V6Z2K:00542:00452
TACTGAGCTACACACACAGAAAGATTGGT
+
89AACCCB?@?BCC@@AD999099959<@
@V6Z2K:00543:00481
ATTATTCGTCCTTACGGGTA
+
9818@5944/,/,////+//
@V6Z2K:00501:00514
TAGTATCAGCCTCGCCATGACGAAGGTATTCC
+
BAA@@ACB@@=:8995;;ABBBCBE@<=?BE@
@V6Z2K:00503:00544
TAGTATCAGCCTCGCCATGACGAAGGTATTCCATC
+
9;B<;<CBA@?@CCC?AABBB::8;?;9<AB:;<C
@V6Z2K:00505:00530
ACGAGTGCGTTCCCCATGTCGTAGGTACTC
+
@ACBCBCB@;2444/9999ACA@@=;;;<C
@V6Z2K:00508:00546
ATCAGACACGGACACAGCAGAACACAC
+
;AA;9;;@@@9;;CCAAAB>@;@899@
@V6Z2K:00509:00541
TCTCTATGCGCTCCACATGTCTAAGGT
+
4499BDCCCCCA?=@BBABAACCDCB>
@V6Z2K:00511:00502
TAGTATCAGCCTCGCCATGACGAAGGTATTCC
+
<;C<;=DCAC?@@@@=@>>>?9969?999595
@V6Z2K:00518:00521
ACGAGTGCGTTCCCCATGTCGTAGGTACTC
+
BCBBBBDCA;2444/9999AAA?@>:;;<C
@V6Z2K:00520:00527
TAGGCCATGACGAAGGTATTCC
+
@9;:<ACCCCCAB@E@A@A@C=
@V6Z2K:00522:00539
TACTGAGCTACACACACAGAAAGATTGGT
+
AABBCDFCBBAABC@?@B@@@<ACC@B@C
@V6Z2K:00523:00527
AGCACTGTAGCTTTCACTAGTTACTTGT
+
BBCBBCB@>@944-4;;;DBC?BBB>??
@V6Z2K:00529:00542
ATCAGACACGGACACAGCAGAACACAC
+
ABB?9;8>>>599>>999@99599999
@V6Z2K:00533:00540
TCTCTATGCGCTCCACATGTCTAAGGT
+
>9<>AAAAACDCC@A::;D@A9959<9
@V6Z2K:00534:00548
AGCACTGTAGCTGTCACTAGTTACTTGT
+
ACCCCDCCBCCBBCB@@AADB?DDB:<<
@V6Z2K:00535:00533
TACTGAGCTACACACACAGAAAGATTG
+
>>@;;99@A>@?@99991111+/,,*,
@V6Z2K:00537:00523
TACTGAGCTACACACACAGAAAGATTGGT
+
@@BCCCBC:9:@;;999>9991488;><@
@V6Z2K:00540:00532
ATCAGACACGGACACAGCAGAACACA
+
BBC@@@@BBC;;<BB@>?@9959999
@V6Z2K:00542:00507
TCTCTATGCGCTCCACATGTCTAAGGT
+
BBBBBBBCBABCC@AAA@BBB:459;9
@V6Z2K:00545:00505
ACGAGTGCGTTCCCCATGTCGTAGGTACTC
+
BBBBCBCBA;2444/9999@A>11-11/18
@V6Z2K:00547:00523
ATATCGCGAGGGTATGGAAGACT
+
BCAAABB9;;B>ABBC>A=A;;;
@V6Z2K:00500:00578
TGATACGTCTCCTCTTAGTTACTTCA
+
BBDBBBB@BBC@CCB@ABBA?@ABAA
@V6Z2K:00500:00599
AGCACTGTAGCTGTCACTAGTTACTTGT
+
@AA@>BA@<<<CDEDCCCBBD@DCB>AA
@V6Z2K:00501:00590
ATATCGCGGGGTAGTGAAGAC
+
<BBBAB;822*--,,,,22//
@V6Z2K:00504:00572
ACGAGTGCGTTCCCCATGTCGTAGGTACTC
+
@@BBBCCBB@;=9=4?99;AB><=;0123?
@V6Z2K:00509:00598
TGATACGTCTCCTTCCTTAGTTACTTCAGTAC
+
9;@@@BAA@CH?B@BACD;<<BAAA@B@?=99
@V6Z2K:00510:00561
AGCACTGTAGCTGTCACTAGTTACTTGT
+
9@>>=AACBA>B9;:=BBBCE8=;B944
@V6Z2K:00510:00576
TGATACGTCTCCTTCCTTAGTTACTTCA
+
ABAAAB;9<AB>A?B?BABBBAEBB=A<
@V6Z2K:00513:00592
ACGAGTGCGTTCCCCATGTCGTAGGTACTC
+
@ACBBBB>;;2444/9999CB@A?>:;;;A
@V6Z2K:00513:00593
ATCAGACACGGACACAGCAGAA
+
HBBB99:>;95999999911/,
@V6Z2K:00514:00593
CTCTTTTATTTTTATTTCCCGCCCTTTTTACCCCCTTAAAACCCTA
+
,,,,,,*,/666////+49-444-4444+4;>;;28,///*//+/,
@V6Z2K:00515:00576
ATCAGACACGGACACAGCAGAACACA
+
?BB@99;@@B8;;BA>???9959999
@V6Z2K:00516:00566
ATCAGACACGGACACAGCAGAACACAC
+
@BB:9;899@5;;CA>>?@9969999A
@V6Z2K:00518:00561
TACTGAGCTACACACACAGAAAGATTGGT
+
BA?@CCDBAABBBA@C@B@@@<@BB?BAC
@V6Z2K:00524:00583
AGCACTGTAGCTGTCACTAGTTACTTGT
+
@CCBBCCBBBCCCECCCFCCC=@AB=AA
@V6Z2K:00527:00564
CGTGTCTCTAGGCACAGGATTTGTGTAG
+
BCAAADDB::;>BA==>;99919@@>::
@V6Z2K:00528:00555
ATATCGCGAGGTATGGAAGCACTCT
+
9;A>991111,/,,000*,////..
@V6Z2K:00528:00558
TCTCTATGCGCTCCACATGTCTAAGGT
+
BAAAAAACBCCCB>AAB9<<CBB?CC<
@V6Z2K:00528:00596
AGCACTGTAGCTGTCACTAGTTACTTGT
+
89A@=ACCCCCD;>?BBBCEC;;=EACB
@V6Z2K:00529:00567
CGTGTCTCTAGGCACAGGATTTGTGTAG
+
AA;<<BCC<<=CCDBAA=9<<19BB==@
@V6Z2K:00531:00563
AAGCACTGTAGCTGTCACTAGTTACTTGT
+
B?BBB@;==CBBCDCBBAAADB@CBB99:
@V6Z2K:00532:00566
ATCAGACACGGACACAGCAGAACACAC
+
@@@A99389>;==@=>??>9959999B
@V6Z2K:00535:00585
TAGTATCAGCCTCGCCATGACGAAGGTATTCC
+
@@C@@ACAC?D989969>A9999642944242
@V6Z2K:00536:00563
TACTGAGCTACACACACAGAAAGATTGGTG
+
<ACACDECBBA@@@994@444044443777
@V6Z2K:00545:00576
TGATACGTCTCCTTCCTTAGTTACTTCA
+
BBB???@AADC>A?ABC?ABB?BBB@BD
@V6Z2K:00546:00583
TACTGAGCTACACACACAGAAAGATTGGT
+
ACCCCBFBBB@@99999?488048858=@
@V6Z2K:00547:00575
AGCACTGTAGCTGTCACTAGTTACTTGT
+
?ADCA?ABBBCCCCCB@@ACC@AAA7<<
@V6Z2K:00549:00595
CGTGTCTCTAGGCACAGGATTTTGTGTAG
+
EBBBBCCCA@ABCBBCC>AACE:CCCDE<
@V6Z2K:00500:00635
ATCAGACACGGACACAGAAGAACACA
+
AAA@?@@@A@8;<<<<DAD99699@>
@V6Z2K:00500:00647
ATATCGCGAGGGTATGGAAGACT
+
CCBA?=9949919>>A@B@A@A?
@V6Z2K:00506:00610
ATCAGACACGGACACAGC
+
A@>9;8899?599999-*
@V6Z2K:00508:00647
CGTGTCTCTAGGCACAGGATTTGTGTAG
+
BA@AACEC::<ADC@AA@BBCCCBC@A=
@V6Z2K:00513:00611
TAGTATCAGCCTCGCCATGACGAAGGTATCC
+
99?994444469@AA8<;;;<11-/:1//7,
@V6Z2K:00518:00611
TGATACGTCTCCTTCCTTAGTTACTTCA
+
CBBBBBBCBAA?A?A?B?ACC@CAAAAC
@V6Z2K:00519:00625
TAGTATCAGCCTCGCCATGACGAAGGTATTCC
+
<;B<;<CDAA=@BBB>BB@BB;;79?999=@5
@V6Z2K:00520:00640
ATATCGCGAGGGTATGGAAGACT
+
???@9999999-444?9:24444
@V6Z2K:00528:00643
AATCAGACACGGACACAGCAGAACA
+
B@BCC:9;BB@;>>99999999244
@V6Z2K:00529:00624
TACTGAGCTACACACACAGAAAGATTGGT
+
AADCCCDCBBAAABBCCCCBC>BBC@B@A
@V6Z2K:00530:00606
TACTGAGCTACACACACAGAAAGATTGGT
+
1/888=BBAB@?BAAABCCCD=@@A6:49
@V6Z2K:00535:00620
AGCACTGTAGCTGTCACTAGTTACTTGT
+
AADDCCCCECCCBBCBCCDAA@DCC:;;
@V6Z2K:00539:00601
AGCACTGTAGCTGTCACTAGTTACTTGT
+
;;9AA;4499949BB@@@<11,/88,49
@V6Z2K:00539:00637
TCTCTATGCGCTCCACATGTCTAAGGT
+
BBBA;:>CBCCHC@@AD<=<@==2:6:
@V6Z2K:00544:00602
CGTGTCTCTAGGCACAGGATTTGTGTAG
+
BBBABCDDAD@?BB@@=>;997<@@@B<
@V6Z2K:00544:00614
ACGAGTGCGTTCCCCACTGT
+
9<CABCB;;>,---*-,,,*
@V6Z2K:00545:00601
AGCACTGTAGCTGTCACTAGTTACTTGT
+
ABCBCBCA@@C?>AGBBBBAA?A@==;9
@V6Z2K:00545:00635
TGATACGTGTTACTTCAGTGC
+
AACA@@CB;:6;=?@CCCBBC
@V6Z2K:00546:00611
ATATCGCGAGGGTATGGAAGACTC
+
B@@@@@B@@AC>@@ADAC?CA;;8
@V6Z2K:00547:00635
TAGTATCAGCCTCGCCATGACGAAGGTATTCC
+
;;C<;<CACA>;;;A=@>@999969C99:=B2
@V6Z2K:00549:00615
TGGTACTG
+
BB@::;DC
@V6Z2K:00501:00685
CGTGTCTCTAGGCACAGGATTTGTGTAG
+
BBBBCCCCA@ABCBAAB@<;;9<BBBCA
@V6Z2K:00503:00655
CGTGTCTCTAGGCACAGGATTTGTGTAG
+
CDCBCCCCA@AABB@=>;99919@@@??
@V6Z2K:00503:00686
TCTCTATGCGCTCCACATGTCTAAGGT
+
<<?ACCDEBCCCC@EBBBCBCCB?C?;
@V6Z2K:00505:00677
CGTGTCTCTTACGGCACAGGATTTGTGTAGAG
+
8>>@=>:11,/887:@>987///+//////88
@V6Z2K:00505:00689
TCTCTATGCGCTCCACATGTCTAAGGT
+
48999><ABCC>=>?EECAA@CA5969
@V6Z2K:00509:00676
ATCAGACACGGACACAGCAGAA
+
BBBB99:@A@899999991--*
@V6Z2K:00511:00662
AGCACTGTAGCTGTCACTAGTTACT
+
9999494444?@@A@@?;949:///
@V6Z2K:00513:00689
AGCACTGTAGCTGTCACTAGTTACTTGT
+
BBBBA@ADCCCBBBBBAAAED@DBB===
@V6Z2K:00514:00672
ATCAGACACGGACACAGCAGACA
+
BBBB:;;ABB>@@@>>11---,,
@V6Z2K:00517:00654
TCTCTATGCGCTCCACATGTCTAAGGT
+
BBCBDCCEBCCCC?A@@@CBB??=@=@
@V6Z2K:00517:00675
TAGTATCAGCCTCGCCATGACGAAGGTATTCC
+
;;C@@ACAAAAB@@>698>>@9969=999=@5
@V6Z2K:00518:00697
AGCACTGTAGCTGT
+
8;8,--,*(,()**
@V6Z2K:00520:00667
ATATCGCGAGGTATGGAAGA
+
B@@@@?<;11,////,/,/4
@V6Z2K:00522:00691
CGTGTTCTTCTTAGGCACAGGATTTTTGTTGT
+
999<@=AADDD@<;699999294444+4424/
@V6Z2K:00524:00679
AGCACTGTAGCTGTCACTAGTTACTTGT
+
488:@BB<<;@BAAB@>??995///,//
@V6Z2K:00525:00681
TAATATCAGCCTCGCCATGACGAAGGTAATCC
+
>@4898?A:A>B;;<@CBBCBBB>B>BB@CCA
@V6Z2K:00527:00688
TCTCTATGCGCTCCACATGTCTAAGGT
+
@@AABBBCBDD@@>ACCDCBBCC@C@?
@V6Z2K:00534:00685
TAGTATCAGCCTCGCCATGACGAAGGTATTCC
+
;;BAAACCA@?@@A@@CCCBCAA?B?@AA@C@
@V6Z2K:00536:00650
ATCAGACACGGACACAGCAGAACAC
+
BBBBAABBBB>AB>=499?996999
@V6Z2K:00537:00665
TCTCTATGCGCTCCACATGTCTAAGGT
+
@@>ABAAADCCBB?ECCDECCDIDDC@
@V6Z2K:00538:00672
TGATACGTCTCCTTCCTTAGTTACTTCA
+
BBFBBBBAABB==>A?A?BCB@B?@@@D
@V6Z2K:00539:00654
TATACGTCTCCTTCTAGTTACTTACAG
+
44444449A@E;:4444824/6,////
@V6Z2K:00539:00665
TGATACGTCTCCTTCCTTAGTTACTTCA
+
<<CCCBBBBCB>?>A>A=@CC@CBB@DC
@V6Z2K:00540:00653
TGATACGTCTCCTTCTTAGTTAC
+
94994444999@A,115.//5//
@V6Z2K:00542:00698
ATCAGACACGGACACAGCAGAACACA
+
???99<;BCD?DGCC<<>A@A@B<;;
@V6Z2K:00544:00666
ATCAGACACGGACACAGCAGAACACAC
+
CBB??A@BBDBAACC<<>A@@<A99;A
@V6Z2K:00544:00677
TGATACGTCTCCTTCCTTAGTTACTTCA
+
BBBABBABBCC@E@B@B@BAA<??C@BC
@V6Z2K:00546:00692
TAGTATCAGCCTCGCCATGACGAAGGTATTCC
+
;;CBBACB@A?@@@A>@>>>>9969?999@@5
@V6Z2K:00547:00664
ATATCGCGAGGGTATGGAAGCCTCTATAGAG
+
AAA?>@AA>?@<?>>@=@=@B?BCABAA???
@V6Z2K:00548:00655
TCTCTATGCGCTCCACATGTCTAAGGT
+
==AACDDCCDC@@@ABB?:;<AA@B>A
@V6Z2K:00548:00661
TAGTATCAGCCTCGCCATGACGAAGGTATTCC
+
;;C<;<DDCB?@@@C=B@>9;9969<999<@5
@V6Z2K:00503:00726
TGATACGTCTCCTTCCTTAGTTACTTCA
+
ACGDEFAAACC@CACCC?ABB=AADBBB
@V6Z2K:00504:00709
AGCACTGTAGCTGTCACTAGTTTACTTG
+
6:;<11//,,/1///7:=9994-44424
@V6Z2K:00504:00727
TACTTGAGCTACACACACAGAAAAGATT
+
94442444999>A@999999999/84,*
@V6Z2K:00505:00712
TCTCTATGCGCTCCACATGTCTAAGGT
+
BBBBD@@CCCCBC@CAAACCCCA?A?@
@V6Z2K:00507:00732
CGTGTCTCTAGGCACAGGATTTGTGTAG
+
BBCCCCCC::;=@A>>@<99919>>>>9
@V6Z2K:00512:00734
TACTGAGCTACACACACAGAAAGATTTGGT
+
1////9@@@@@BBB;49@99909999-974
@V6Z2K:00517:00716
AGCACTGTAGCTTTCACTAGTTACTTGT
+
BBBC;::A?@ANHCAA@;<11,1/1,/4
@V6Z2K:00524:00728
ATCAGACACGGACACAGCAGAAC
+
BBCB:::BBC=@@@=99999954
@V6Z2K:00534:00715
TCTCTATGCGCTCCACATGTCTAAGGT
+
;9BBA?@A@AA@A=ABB<<<ABC7<:<
@V6Z2K:00535:00708
ATCAGACACGGACACAGCAGAACACAC
+
;CABAAABBC=?@BB==?998599999
@V6Z2K:00538:00732
ATCAGACACGGACACAGCAGAACACAC
+
BBCB@@@BCB=@@BA>>?99969>>>A
@V6Z2K:00538:00736
TAGTATCAGCCTCGCCATGACGAAGGTATTCC
+
;;CA@@CAAA>@@A@>@??=99959=999=@6
@V6Z2K:00539:00743
ATATCGCGACGGGTATGGAAGACTCTATA
+
?AAB>@=@1///+///8?F>A@B?>=966
@V6Z2K:00542:00701
ATCAGACACGGACACAGCAGAACACA
+
<CAB>@@CBB>BB@>=>999969999
@V6Z2K:00543:00742
TCTCTATGCGCTCCACATGTCTAAGGT
+
<<@ACCCBCCCBC@ECCDCBCCC@CA;
@V6Z2K:00544:00700
TAGTATCAGCCTCGCCATGACGAAGGTATTCC
+
;;CBBBCAAACB@@==@>>999969<994295
@V6Z2K:00503:00764
TGATACGTCTCCTTCCTTAGTTACTTCA
+
BBB??A;<<CCAECD@C@BBBDBCC@CD
@V6Z2K:00503:00765
ATATCGCGAGGGTATGGAAGACTCTATA
+
C?>?B@;:44419B=D?B?A;994774.
@V6Z2K:00504:00778
ACGCTCGACATGCCCAGGTACAGGAG
+
BB899BABBCC@=?<@==@?@ACBCE
@V6Z2K:00506:00760
ACGAGTGCGTTCGTCGTAGGTACTC
+
BBBAABBBBB@ABBDD@=>@;9<<C
@V6Z2K:00508:00799
TGATACGTCTCCTTCCTTAGTTACTTCA
+
CB@?@ACCCCB@CBDACAA999;BBADE
@V6Z2K:00510:00753
ATATCGCGAGGGTATGGATCTA
+
B??@BBA=9::7;B>B?C<<<@
@V6Z2K:00510:00776
ACGAGTGCGTTCCCATGTCGTAGGTACTC
+
:<DBAA@B;;244-9999BBA>@=:;;<C
@V6Z2K:00518:00798
ATATCGCGAGGGTATGGAAGACTCT
+
BAABCBBDCDCB::<C=@;@;9998
@V6Z2K:00520:00794
CGTGTCTCTAGGCACAGGATTTTTTTTTTGTGTAG
+
@@@ABBBBCBB=A=@;<<<EEECBBCCC">B>CEA
@V6Z2K:00522:00783
TAGTATCAGCCTCGCCATGACGAAGGTATTCC
+
@>B;;<CCAB?BBBB>AABBB;;7<>@A@@CD
@V6Z2K:00526:00794
TGATACGTCTCCTTCCTTAGTTACTTCA
+
BBBBABBBBBD@C@DCE@AAA>ABC@CB
@V6Z2K:00527:00751
AGCACTGTAGCTGTCACTAGTTACTTGT
+
@CCCCDCCCCBBBCAB@@ABA@AAA<==
@V6Z2K:00532:00768
CGTGTCTCTAGGCACAGGATTTGTGTAG
+
BBBACCDD::;@CBBBCACCD?AAACCC
@V6Z2K:00532:00795
TGATACGTCTCCTTCCTTAGTTACTTCA
+
BBBABBABBBB=?>A@B?BCD?BBC@BC
@V6Z2K:00534:00753
ATCAGACACGGACACAGCAAACACAC
+
BBBBA?@BBB=?@=99=99909999>
@V6Z2K:00536:00752
TCTCTATGCGCTCCACATGTCTAAGGT
+
@@DBDDBCBBBCC@BBBBBBBDC@CBB
@V6Z2K:00539:00770
TCTCTATGCGCTCCACATGTCTA
+
4444@AB?;9=8969??>99991
@V6Z2K:00542:00777
TCTCTATGCGCTCCACATGTCTAAGGT
+
;;=@BB??ABBBC@BBBDCCCCCAC@C
@V6Z2K:00542:00782
TACTGAGCTACACACACAGAAAGATTGGT
+
B@>=AABB?A@AABBCCHBBA=9;99><;
@V6Z2K:00500:00803
TGATACGTCTCCTTCCTTAGTTACTTCA
+
>@@?@@AAACDBEAC?B>?@@<;<<@CE
@V6Z2K:00501:00822
CGTGTCTCTAGGCACAGGATTTGTGTAG
+
AADCCCCC?9;59?999<9991499444
@V6Z2K:00502:00820
TCTCTATGCGCTCCACATGTCTAAGGT
+
AACCCCCBBBBCC@BDBBBBAA=;A@9
@V6Z2K:00507:00817
ACGAGTGCGTTCCCCATGTCGTAGGTACTC
+
?@BABBBCCB@CHH:C<<<GCCBCA<<<<C
@V6Z2K:00510:00804
TACTGAGCTACACACACAGAAAGATTGGT
+
??AACCCCABBCDBA?B;9446;@A@C@B
@V6Z2K:00510:00821
TAAGTTAATTCA
+
41,//,/,/566
@V6Z2K:00512:00815
TGATACGTCTCCTTCCTTAGTTACTTCA
+
BBB99<AAADHAC@B@C@CBB=?@CCCC
@V6Z2K:00514:00812
TCTCTATGCGCTCCACATGTCTAAGGA
+
CBBA:==BBCCA@=?CD@@AACB=@@?
@V6Z2K:00517:00836
AGCACTGTAGCTGTGACTAGTTACTTGT
+
8111::>B;<<@B<<<ABA@A@111111
@V6Z2K:00527:00804
ATCAGACACGGACACAGCAGAAC
+
BCCH:9:@AB=@>999111//,/
@V6Z2K:00532:00821
TAGTATCAGCCTCGCCATGACGAAGGTATTCC
+
=8@;;9C=99B994928<<1111-/7///:@2
@V6Z2K:00534:00826
TACTGAGCTACACACACAGAAAGATTGGT
+
89<<CCBCACCCDCCFE:<<H@CCC;<:<
@V6Z2K:00535:00843
CGTGTCTCTAGGCACAGGATTTGTGTAG
+
CBBBCCECA@A@CC@>><99909AA@BA
@V6Z2K:00535:00848
TAGTATCAGCCTCGCCATGACGAAGGTATTCC
+
BBB9:=CCAB?@@9959>>>?9959<944892
@V6Z2K:00545:00827
ATCAGACACGGACACAGCAGAACA
+
BAABB???9988>==999999244
@V6Z2K:00546:00843
TAGTATCAGCCTTGCCATGACGAAGGTATTCC
+
B?B9;>CBABDC@CC=><==>996484449:2
@V6Z2K:00500:00883
CGTGTCTCTACGGCACATGGATT
+
>9949;@<<111,/,/,,,0000
@V6Z2K:00500:00895
TCTCTATGCGCTCACATGTCTAAGGTA
+
9849??A@><=23186=;444424244
@V6Z2K:00502:00874
ATATCGCGAGGGTATGGAAGACATCTATAG
+
A@ABBBBAAAA>:44D59544444433.4.
@V6Z2K:00511:00879
ACGAGTGCGTTCCCCATGTCGTAGGTATC
+
9<BB@@@>>>5999/999111111,0;66
@V6Z2K:00513:00884
AGCACTGTAGCTGTCACTAGTTACTTGT
+
?B@@9<494498;4?>>@?995999644
@V6Z2K:00517:00899
TACTGAGCTACACACACAGAAAGATTGGT
+
BBBBBCCBBBBBBBBCDDBBB?BCB@A@C
@V6Z2K:00525:00893
TCTCTACACATGTCTAAGT
+
;4>@::99111/,,,,*,/
@V6Z2K:00531:00860
TCTCTATGCGCTCCACATGTCTAAGGT
+
BBBB:;<;CCCBD@A@A;99@9959<9
@V6Z2K:00531:00866
TCTCTATGGGCTCCACATGTCTAAGG
+
>>>9;994B5A<<8<BC;<<@@A,1-
@V6Z2K:00532:00875
CGTGTCTCTAGGCACAGGATTTGTGTAG
+
B@?ADDCCAAB@CB@@@<99919AABDD
@V6Z2K:00538:00869
TAGTATCAGCCTCGCCATGACGAAGGTATTCC
+
9<111/7888>B;99@@@@@499692444:A>
@V6Z2K:00539:00870
CGTGTCTCTAGGGCACAGGATTTGTGTAG
+
44444:9=9911+/////,/8:5:?9499
@V6Z2K:00541:00880
TGATACGTCTCCTTCCTTAGTTACTTCA
+
BBB??ABBBCC@CED@B@AAA@BBB@BC
@V6Z2K:00541:00885
AGCACTGTAGCTGTCACGC
+
CBBBCCDBCCBBABBCCCC
@V6Z2K:00542:00870
ACGCTCGACATGCCCAGGTACAGGAG
+
BA?@@CBECCCA??:445;@@@B@BB
@V6Z2K:00543:00860
CGTGTCTCTAGGCACAGGATTTGTTGT
+
?==@@>>>@>@=ABC>>;=:;611-1<
@V6Z2K:00545:00850
TGATACGTCTCCTTCCTTAGTTACTTCA
+
BB?:;@DCBCA?F?C@FB?@@=ACE@CD
@V6Z2K:00546:00859
CGTGTCTCTAGGCACAGGATTTGTTGTAG
+
9899444494924>99959??:91-187*
@V6Z2K:00548:00852
CGTGTCTCTAGGCACAGGATTTGTGTAG
+
CBBBCCCFA@D@CB??A=@@@<@@BBC<
@V6Z2K:00503:00933
TCTCTATGCGCTCCACATGTCTAAGGT
+
CCDC@AAADDCBC@CAAACCCDC@E@:
@V6Z2K:00508:00904
TAGTATCAGCCTCGCCATGACGAAGGTATTCC
+
99A<;<BC>B@?@@@?BAA@>;;59>;<<@B8
@V6Z2K:00514:00912
TGATACGTCTCCTTCCTTAGTTACTTCA
+
BBB@AABCBBB?B?GAC?ABB@BBB@CC
@V6Z2K:00516:00913
AGCACTGTAGCTGTCACTAGTTACTTGT
+
@CIC@AACCCBCBBCBBBECC@DCB?BB
@V6Z2K:00518:00905
ATATCGCGGGAGGTAGTGAAATCTAT
+
>99:A@>=>14424444444-44444
@V6Z2K:00521:00947
ACGCTCGACATGCCCAGGTACAGGAG
+
AB?@AHBBBCD?==<===@BBBD?BC
@V6Z2K:00523:00941
AGCACTGTAGCTGTCACTAGTTACTTGT
+
BBCC@@DCCCCCCCCBCCCDD@BB?8<<
@V6Z2K:00524:00908
ATCAGACACGGACACAGCAGAACA
+
BBBA??>BBB=?@;8999999699
@V6Z2K:00530:00907
TGATACGTCTCCTTCCTTAGTTACTTCA
+
BBBBABBBBCC@C@C@B@BBB?BBC@DD
@V6Z2K:00545:00926
TACTGAGCTACACACACAGAAAGATTGGT
+
?9<<CCDCCBBBBBBB?@9996;@@@C@C
@V6Z2K:00506:00965
TAGTATCAGCCTCGCCATGACGAAGGTATTCC
+
9<B==<IEBB?B;<<@B@@@>?>692449292
@V6Z2K:00511:00965
TGATACGTCTCCTTCCTTAGTT
+
944;;AB=>;;2459692.//,
@V6Z2K:00519:00958
TACTGAGCTAGACACACAGAAAGATTGG
+
144449:AAAA@CBB@AA@@B9>>=495
@V6Z2K:00535:00963
ACGAGTGCGTTCCCATGTCGTAGGTATC
+
?@BBBB@899599149494444423444
@V6Z2K:00536:00964
ACGCTCGACATGCCCAGGTACAGGA
+
9;BBCBC>@;944419969999969
@V6Z2K:00545:00955
TAGTATCAGCCTCGCCATGACG
+
>>;;<9@B99:9949291////
@V6Z2K:00546:00968
TGATACTCTCTC
+
////449976//
@V6Z2K:00508:01037
TACTGAGCTACACACACAGAAAGATTGGT
+
9;@A@CCCCCCBBBCCC====-89@485;
@V6Z2K:00512:01022
ACGCTCGACATGCCCAGGTACAGGAG
+
=489999999911<811,1/711,/,
@V6Z2K:00517:01016
CGTGTCTCTAGGCACAGGATTTGTGTA
+
AA@A@A@BB<;69A@9989@B?BA>1/
@V6Z2K:00527:01041
ATCAGACACGGACACAGCAGAACA
+
BBBB??@C@?=@>89911111,//
@V6Z2K:00533:01038
TGATACGTCTCCTTCCTTAGTTACTTCA
+
99?BBBCBBBB@D>?=@@ABB@BCEIHE
@V6Z2K:00541:01021
CGTGTCTCTAGGCACAGGATTTGTGTAG
+
BBBBCCDCECC@A??>@=@BBACCDDCB
@V6Z2K:00542:01012
TGATACGTCTCCTTCCTTAGTTACTTCA
+
CC@9;=CCCBB?A>??A?ABB@@AA?AC
@V6Z2K:00522:01092
TACTATCGATGTACACTACTACTCTACATCA
+
BBB@@BBBBA@@@@ABBBCBBCAAAA@@::7
@V6Z2K:00501:01100
ATATCGCGAGGGTATGG
+
;ABBBBBBBDD=GA>;,
@V6Z2K:00502:01103
TCTCTATGCGCTCCACATGTCTAAGGT
+
;BCBA@ACBBC9:9;CCBBBBDB6:7;
@V6Z2K:00512:01146
ATCAGACACGGACACAGCAGAAC
+
A>?BBBACBA>==9949999959
@V6Z2K:00519:01110
TACTGAGCTACACA
+
,,,066/49999@?
@V6Z2K:00520:01110
CGTGTCTCTAGGCACAGGATTTTGTGTAG
+
B99<BBBBCCCABDBBA=>>??/99DA@E
@V6Z2K:00520:01114
TACTGAGCTACACACACAGAAAGATTGGTG
+
???@@BCBABBACB@=A@A==6>>>59598
@V6Z2K:00522:01106
ACGAGTGCGTCTC
+
94871/1//66,,
@V6Z2K:00531:01134
CGTGTCTCTAGGCACAGGATTTTGTGTAGA
+
B9:;CAAABBC@CCCCGACCCC9BBAABCC
@V6Z2K:00538:01127
ACGAGTGCGTTCCCCATGTCGTAGGTACTC
+
BBBBBBD@;;2444/9999BCCA@;?;;;A
@V6Z2K:00542:01108
TAGTATCAGCCTCGCCATGACGAAGGTATTCC
+
@@BB@>@D@?<@;;<@BCBBBBB?BEAAA@AB
@V6Z2K:00547:01134
AGCACTGTAGCTGTCACTAGTTACTT
+
<CCC@AACAAABCGCDBFE@=;@942
@V6Z2K:00519:01193
ATCAAACACGGACACAGCAGAAC
+
BB;@B?BBBB?BBBDAAABCB@B
@V6Z2K:00520:01179
ACGCTCGACATGCCCAGGTACAGGA
+
CC>@?BDBBECCBB>BB?BCCDC>A
@V6Z2K:00543:01198
CGTGTCTCTAGGCACAGG
+
BCBDBDBCBBB>@?DBB?
@V6Z2K:00545:01182
TAGTATCAGCCTCGCCATGACG
+
<<CCBBCBBBA;9<A<99111/
@V6Z2K:00547:01176
ACGAGTGCGTTCCCCATGTCG
+
@@EB@?A?@?;==@4?@@=@>
@V6Z2K:00505:01245
AGCACTGTAGCTGTCACTA
+
****,1/777@>944///,
@V6Z2K:00510:01201
ACGAGTCGTTTCC
+
61./,,,///+,,
@V6Z2K:00554:00011
TGATACGTCTCCTTCCTTCTAGTTACTTC
+
CB99;@@?@?@8@8888+,,,,,*,806-
@V6Z2K:00555:00041
CGTGTCTCTAGGCACAGGATTTTGTGTAG
+
CDCCCCCCA@A?BB@@@<9999-9??@>B
@V6Z2K:00560:00012
TCTCTATGCGCTCCACATGTCTAAGGT
+
BAAACCCCBABCB@DDCC<<<CC?CCA
@V6Z2K:00562:00017
TCAGACACGGACACAGCAGAACACACAGA
+
ABC@AABBB;<<DB?@?=>>;88777716
@V6Z2K:00563:00011
TCTCTATGCGCTCCACATGTCTAAGGT
+
BCCB;:<AAAACC@AAA@@@@BB?B@;
@V6Z2K:00568:00035
ATATCGCGAGGGTATGGAAGACTCT
+
BDBBB?=999919?>>;><?9;;??
@V6Z2K:00571:00036
CGTGTCTCTAGGCACAGGATTTGTGTAG
+
BBAAADCCBAA@BDBBC>BBDACDCCC>
@V6Z2K:00574:00010
ACGAGTGCGTCCCCATGTCGTAGGTACTC
+
@A@B@<88/1///*/699997/1-11116
@V6Z2K:00585:00022
ATATCGCGAGGGTATGGAAGACT
+
BBC@?@?C??=:994459;>998
@V6Z2K:00585:00034
TGATACGTCTCCTTCCTTAGTTACTACA
+
BBBABB??@CC@C@D@B@BBB@BAAACC
@V6Z2K:00588:00012
ATCAGACACGGACACAGCA
+
B@CBABA?=978>----*(
@V6Z2K:00551:00064
TAGTATCAGCCTCGCCATGACGAAGGTATTCC
+
B???ABFDDD@B9<>CC@@@;445<8<BCCC@
@V6Z2K:00551:00091
CGTGTCTCTAGGCACAGGATTTGTGTAG
+
<<@AAEFDCCC@CCCCC?CCEBCDBBAA
@V6Z2K:00556:00063
ACGAGTGCGTTCCCCATGTCGTAGGTACTC
+
>AB@@ABBCA5499/9999?>;10,.///6
@V6Z2K:00566:00065
CGTGTCTCTAGGCACAGGATTTGTGTAG
+
BBBBBEDC@@@@DCB@?<999-9@@BEC
@V6Z2K:00572:00065
TGATACGTCTCCTTCCTTAGTTTCTTCAGTGC
+
BBBBBB::=CC@C?D?AAABBB>BD@BCAAAB
@V6Z2K:00576:00060
ATATCGCGAGGGTATGGAAGACTCT
+
@A@@>@@@ABB9949969<?99;AB
@V6Z2K:00577:00065
AGCACTGTAGCTGTCACTAGTTACTTGT
+
@CCC9:@ECCCCCCAABCCA?=@B?8<<
@V6Z2K:00578:00089
ACGAGTGCTTTCCCCATGTCGTAGGTACTC
+
CCCCBBB><<<???6B<<<BCC>@=<<;<D
@V6Z2K:00584:00057
TCTCTATGCGCTCCACATGTCTAAGGT
+
449=<<;=BADBB?B<;;@@=995969
@V6Z2K:00586:00073
TAGTATCAGCCTCGCCATGACGAAGGTATTCC
+
@>B??AIA@@>BBBB@CBA==;;7<@<9<@A5
@V6Z2K:00587:00074
TACTGAGCTACACACACAGAAAGATTGGT
+
?>BAGDFCBBAAAB;99@99919@@=@?@
@V6Z2K:00594:00074
TCTCTATGCGCTCCACATGTCTAAGGT
+
CCDDAAACBCFBB@CCC@@@CCC@B?@
@V6Z2K:00596:00081
TGATACGTCTCCTTCCTTAGTTACTTCA
+
EDDDAACCCBB54595928=>9@AA>A<
@V6Z2K:00557:00115
ATCAGACACGGACACAGCAGAAC
+
BABBBB@CBB799>>91111/,/
@V6Z2K:00559:00140
ACGCTCGACATGCCCG
+
BCABBBBABDB@@A=@
@V6Z2K:00561:00102
ACGTCGACATGCCAGGT
+
=9844;88////,/,*,
@V6Z2K:00561:00137
TGATACGTCTTCCTTAGTTACTTCATGC
+
BBB?AACB996;=?=ACDBCA?>ACCCC
@V6Z2K:00563:00102
TGATTACGTCTCCTTTCCTTTAGT
+
////,4444999549-4249-34/
@V6Z2K:00563:00131
TGATACGTCTCCTTCCTTAGTTACTTCA
+
BCB=??CCBBD@B?G@DACBB@BBC?BD
@V6Z2K:00566:00106
ATCAGACACGGACACAGCAGAACACAC
+
@CCBADBBB@6;;@@>>?F9959>>>@
@V6Z2K:00572:00100
AGCACTGTAGCTGTCTACTTGTGTGC
+
BCBB@DDCCCCBBCCCBBB8<=CBBB
@V6Z2K:00574:00123
ATCAGACACGGACACAGCAGAACACA
+
AA@BBB??@@==>>>999>9969999
@V6Z2K:00576:00114
AGCACTGTAGCTGTCACTAGTTACTTGT
+
B???<;:CCCBBDC@@ABBGC<;<C=AA
@V6Z2K:00576:00144
CGTGTCTCTAGGCACAGGATTTGTGTAG
+
@@@@A>?A?9969A9997;=B>AAA??A
@V6Z2K:00576:00148
TAGTATCAGCCTCGCCATGACGAAGGTATTCC
+
;:C;9<BACBCBBBB?B@A==;;59?999?A6
@V6Z2K:00582:00113
TACTGAGCTACACACACAGAAAGATTGGT
+
BB??CCEBBBBBEBACBCBBB>CBB@B@B
@V6Z2K:00588:00101
ATCAGACACGGACACAGCAGAACA
+
@CC>9;;>?><>@99999999244
@V6Z2K:00588:00106
AGCACTGTAGCTGTCACTAGTTACTTGT
+
?@BB<;=DECBBBB<<=<=DC@BHCBAA
@V6Z2K:00593:00101
ACGCTCGACCATGCCAGGTACAGGAG
+
BB9;9??//,/8/4244249944244
@V6Z2K:00594:00143
ACGCTCGACATGCCCAGGTACAGGAG
+
BB@@@BBABCCBBB>B@>BCCCC@CC
@V6Z2K:00598:00100
TCTCTATGCGCTCCACATGTCTAAGGT
+
CAAABAACABBBB@CCCBBABDCFCAC
@V6Z2K:00552:00162
TCTCTATGCGCTCCACATGTCTAAGGT
+
444444498;444244444444424:4
@V6Z2K:00565:00176
TACTGAGCTACACACACAGAAAGATTGGT
+
ABBBCCDBBBBBAABDCDCEC@CCC?A@B
@V6Z2K:00566:00159
TACTGAGCTACACACACAGAAAGATTGGT
+
49;;BBDBA@@B@>@B<<;BC@CCC@E@C
@V6Z2K:00569:00187
TCTCTATGCGCTCCACATGTCTAAGGT
+
BBBB<:>FCCECD?B::;@AB;;7<><
@V6Z2K:00570:00177
TACTGAGCTACACACACAGAAAGATTGGT
+
9:<ACCCC99;9;BAAACBBB>BCE@C?A
@V6Z2K:00572:00154
TGATACGTCTCCTTCCTTAGTTACTTCA
+
;<CAAACCBBC@A?B@CCCCC=@@B>@A
@V6Z2K:00574:00170
ACGCTCGACATGCCCAGGTACAGGAG
+
@@@BBA@@ADBCBC>997;;99@@99
@V6Z2K:00579:00167
CGTGTCTCTAGGCACAGGATTTGTGTAG
+
CCABBDCC::;8<?>>>;99919@@>@<
@V6Z2K:00580:00186
CGTGTCTCTAGGCACAGGATTTGTGTAG
+
CBBACCFD::<@C@@AC@BBB>BBB@@A
@V6Z2K:00584:00157
TAGTATCAGCCTCGCCATGACGAAGGTATTCC
+
99A<;9AA@CABBAB?BBAAB@A=A@BAB?B=
@V6Z2K:00584:00179
AGCACTGTAGCTGTCACTAGTTACTTGT
+
@BCCBBEDCCCCCCCCCECCC@CDC;<<
@V6Z2K:00593:00152
TGATACGTCTCCTTCCTTAGTTACTTCA
+
BBB::<<=<HBBD?@@C@A999<CC@CC
@V6Z2K:00593:00168
CGTGTCTCTAGGCACAGGATTTGTGTAG
+
CCCCCCCC::<@CCAAA=@>?:@>@@DB
@V6Z2K:00596:00172
ACGCTCGACATGCCCAGTA
+
;4?@B;99==1111+//,/
@V6Z2K:00599:00194
AGCACTGTAGCTGTCACTAGTTACTTGT
+
BBCC@ADCCCCBECBBBBCBB@CCC9;<
@V6Z2K:00553:00206
TCTCTATGCGCTCCACATGTCTAAGGT
+
;;ABCCCCBBBBC@DDAABBCAA=AB<
@V6Z2K:00554:00241
TAGTATCAGCCTCGCCATGACGAAGGTATTCC
+
99A=<=DGEE@B?AA>BA>9999699944:;2
@V6Z2K:00570:00201
TACTGAGCTACACACACAGAAAGATTGGT
+
9<CCHCC>@@@@@@999B>@@<@BBAC@C
@V6Z2K:00571:00220
ACGAGTGCGTTCCCCATGTCGTAGGTACTC
+
AAB@BBBA;;2444/9??>BDBBA?9;;@A
@V6Z2K:00578:00233
ATCAGACACGGACACAGCAGAACACAC
+
;@@;9;>>>>499>>?>>999699999
@V6Z2K:00591:00220
AGCACTGTAGCTGTCACTAGTTACTTGT
+
=BCCBDDCBBCDABBCCDFDC>BBA8<<
@V6Z2K:00552:00278
CGTGTCTCTAGGCACAGGATTTGTGTAG
+
BB?@ACDCCCC@CBB>@=@@@9@BABCC
@V6Z2K:00556:00275
CGTGTCTCTAGGCACAGGATTTGTGTAG
+
BCCBCCCC::;@CC@@@=;9;7<BBBCB
@V6Z2K:00568:00284
TGATACGTCTCCTTCCTTAGTTACTTCA
+
BBB::;CC@@@6459596;AB=@AC?AA
@V6Z2K:00581:00269
TCTCTATGCGCTCCACATGTCTAAGGT
+
BBBBDDCCBCCDC?CACBCCCBBDAA@
@V6Z2K:00589:00271
CGTGTCTCTAGGCACAGGATTTTTTGTGTAG
+
BBBBBCCCA?@ACC999<999999*9CB@B=
@V6Z2K:00592:00294
TGATACGTCTTCCCTC
+
94444444//,/8+//
@V6Z2K:00598:00250
ACGAGTGCGTTCCCATGTCGTAGG
+
BBB?ABB;;;244-944/666//,
@V6Z2K:00598:00261
TACTGAGCTACACACACAGAAAGATTGGT
+
99;@ABBB@@@BBCAA@B@@@<@@@>A?B
@V6Z2K:00559:00321
TAGTATCAGCCTCGCCATGACGAAGGTATTCC
+
9;F@@@CAAA@BB@B=@>>>@<96<?999<>6
@V6Z2K:00561:00319
CGTGTCTCTAGGCACAGGATTTGTGTAG
+
BBBBBCCFAA@>?@BBA@AAA>ACDCCA
@V6Z2K:00568:00344
ACGCTCGACATGCCCAGGTACAGGAG
+
DC@@@@;<<ADDEKDBBCBCBABAC<
@V6Z2K:00571:00304
TCTCTATGCGCTCCACATGTTTAAGGTACTG
+
@@@@A@BBBCCDF?A=9=99919<?@>BAFD
@V6Z2K:00578:00336
TCTCTATGCGCTCCACATGTCTAAGGT
+
@@CEBDACBECBE@BAA?DCCCEAEB:
@V6Z2K:00583:00312
TACTGAGCTACACACACAGAAAGATTGGT
+
A?A@CDFCBBBBCCDAACCCDBCBB>A@C
@V6Z2K:00587:00301
CGTGTCTCTAGGCACAGGATTTGTGTAG
+
BBCCCHDD::<@CC@@A@BBB>BCCCCB
@V6Z2K:00588:00301
CGTGTCTCTAGGCACAGGATTTTTTGTGTAG
+
BBB@BDBC???@BC949<999999)9?@;DG
@V6Z2K:00589:00308
ATATCGCGAGGGTATGGAAGACTCTAT
+
B@BBAA;;44419@@B>B>C<;;?A><
@V6Z2K:00598:00306
AGCACTGTAGCTGTCACTAGTTACTTGT
+
@ABBA@DDCDCCDCFAAACDA>@@>59<
@V6Z2K:00551:00381
TACTGAGCTACACACATAGAAAGATTGGT
+
A?A@CCCC@?@@@@@@>B<;;9<CC@C@B
@V6Z2K:00553:00351
ATCAGACACGGACACAGCAGAACACAC
+
BBBA9;;ABB8;;A@99999969999>
@V6Z2K:00554:00376
CGTGTCTCTAGGCACAGGATTTGTGTAG
+
ABBABCCDA@??AA849;99919??>>9
@V6Z2K:00568:00386
TGATACGTCTCCTTCCTTAGTTACTTACA
+
4444444996:,1-/,/,.//,4492444
@V6Z2K:00570:00350
ACGCTCGACATGCCCAGGTACAGGAG
+
BB>@@B??@CB;9;09=;@BBCCBEA
@V6Z2K:00571:00361
TCTCTATGCGCTCCACATGTCTAAGGT
+
BBBDDAACCDDCC=@<<;@@B;;8<B@
@V6Z2K:00573:00384
TAGTATCAGCCTCGCCATGACGAAGGTATTCC
+
9;AA@@ICBB?BAAA@CCBBB;;7<><9<?B:
@V6Z2K:00573:00395
ATCAGACACGGACACAGCAGAACACAC
+
BBB?9;;BBB:<<BBA@@>9969999@
@V6Z2K:00579:00383
AGCACTGTAGCTTCATTAGTTACTTGT
+
@@DBBAB//11/,/887DBC@BBB<@?
@V6Z2K:00584:00385
TGATACGTCTCCTTCCTTAGTTACTTCA
+
BBB@@ABBBCD@C@CCC?BCE=AAC@BC
@V6Z2K:00585:00382
TACTGAGCTACACACACAGAAAGATTGGT
+
B<>@CCCB<9;A@@>>??111-11/6999
@V6Z2K:00595:00365
TCTCTATGCGCTCCACATGTCTAAGGT
+
BBBBCCCCBCCCC>@>><CCEAA?AA<
@V6Z2K:00551:00412
ATATCGCGAAGGTATGGAAGACTC
+
9899>>AAB@E?;99B6969998>
@V6Z2K:00554:00411
ATATCGCGAGGGTATGGAAGAC
+
8<A@=@;;;BB><;9@596994
@V6Z2K:00557:00437
TCTCTATGCGCTCCACATGTCTAAGGT
+
BBCC@AACBCCCC>AAA@ABBAA?AAB
@V6Z2K:00559:00446
CGTGTCTCTAGGCACAGGATTTGTGTAG
+
CCBCJDDC::<@BBCCC@CDCCCCDCD=
@V6Z2K:00567:00447
TGATACGTCTCCTTCCTTAGTTACTTCA
+
BC???AA@@BC===@59589969AA<AB
@V6Z2K:00568:00434
TACTGAGCTACACACACAGAAAGATTGGT
+
B@??CBCB@BBBBBBADCCCB@??B@B@B
@V6Z2K:00570:00416
AGCACTGTAGCTGTCACTAGTTACTTGT
+
<CDDCCCABBCCBBBBBBCCC@CCCACC
@V6Z2K:00578:00437
TGATACGTCTCCTTCCTTAGTTACTTCA
+
CCCCCBBBCBC@E@CCBAABC@DDC?@A
@V6Z2K:00585:00427
CGTGTCTCTAGGCACAGGATTTGTGTAG
+
BABBDCDCAAACDCBBA<99919B>@:A
@V6Z2K:00595:00416
TACTGAGCTACACACACA
+
9>1111///49>999911
@V6Z2K:00595:00443
TGATACGTCTCCTTCCTTAGTTACTTCA
+
BBB::<AAABB@C@CCC@A??>ABA@CC
@V6Z2K:00599:00411
TCTCTATGCGCTCCACATGTCTAAGGT
+
>@@A;;<BBBBB@==;;;@>@<<:9BC
@V6Z2K:00555:00483
TCTCTATGCGCTCCTACTATGTCTAAGGT
+
844444494444924444/,,,,,*),2,
@V6Z2K:00556:00491
AGCACTGTAGCTGTCACTAGTTACTTGT
+
@ACC<:?FBCBCCCBBBBCBC@ECB9;;
@V6Z2K:00560:00470
TAGTATCAGCCTCGCCATGACGAAGGTATTCC
+
=8@;;9;;:@=894>599>9999249444892
@V6Z2K:00562:00471
AGCACTGTAGCTGTCACTAGTTACTTGT
+
ABBC@ABCAAADCCBAABCBC?BBC@?=
@V6Z2K:00565:00490
ACGAGTGCGTTCCCATGTCGTAGGTACTC
+
9<BAA@>=>@5991449999443938444
@V6Z2K:00567:00474
ATCAGACACGGACACAGCAGAACA
+
BCBA9::;<B:;;B@999999599
@V6Z2K:00571:00478
TAGTATCAGCCTCGCCATGACGAAGGTATTCC
+
AAB9;<D>=<A>>9;59>>@@9969;944242
@V6Z2K:00577:00456
ATCAGACACGGACACAGCAGAACACAC
+
;B?A;<;CCCAAAB@@>>@9969>>>B
@V6Z2K:00578:00495
AGCACTGTAGCTGTCACTAGTTACTTGT
+
ABCC;:=CAAADCCBAABCAA=@?C:;;
@V6Z2K:00592:00493
TACTGAGCTACACACACAGAAAGATTGGT
+
@@ACCCCBBBBCCEBDCBBBC@CCC@C=@
@V6Z2K:00593:00473
ACGAGTGCGTTCCCCATGTCGTAGGTACTC
+
CBAA@AB@;;2444/9999BDCBB@:;<<C
@V6Z2K:00599:00457
TCTCTATGTCGCTCCCACATGTCTAAGGT
+
9444///////////+4444999992924
@V6Z2K:00556:00511
CGTGTCTCTAGGCACAGGATTTTGTGTAG
+
CCCBCCCB::;>AA??@<9999,9;?9:=
@V6Z2K:00557:00548
ACGAGTGCGTTCCCCATGTCGTAGGTACTC
+
??DABBDBBA>A??7A;;;CCBAB?;<<<B
@V6Z2K:00561:00545
TACTGAGCTACACACACAGAAAGATTGGT
+
B?@?CCDBBBABBBAADDEDC>BCB?B@C
@V6Z2K:00562:00522
TCTCTATGCGCTCCACATGTCTAAGGT
+
@@CCACBCDCEDC@CCCA===::29?>
@V6Z2K:00562:00549
TGATACGTCTCCTTCCTTAGTTACTTCA
+
@@CBBBBCCCC@AAA?A>ABB?BBCBCD
@V6Z2K:00565:00506
CGTGTCTCTAGGCACAGGATTTGTGTAG
+
>BBBCCDCB@?>ACCCC@AA=:;:;ACB
@V6Z2K:00585:00528
ATATCGCGAGGGTATGGAAGAC
+
=;?@?A@CCEDADB==595999
@V6Z2K:00592:00533
TACTGAGCTACACACACAGAAAGATTGGT
+
>4;<BCDCBBABBBBA@B;;;6;BB@C@C
@V6Z2K:00598:00518
ACGCCGACATGCCAGGTACAGGAG
+
?9;;?@@ACCCC;;;>;9<AB?BA
@V6Z2K:00551:00578
CGTGTCTCTAGGCACAGGATTTATGTAG
+
BCCDEDCD@??@CB@;?;99909@@@AA
@V6Z2K:00552:00577
TACTGAGCTACACACACAGAAAGATTGGT
+
?ABBCCFDBBBBBCBBBDCCC>CBB@B>?
@V6Z2K:00555:00578
ATCAGACACGGACACAGCAGAAC
+
@CC??@@CCA=@>9999999924
@V6Z2K:00557:00560
TAGTATCAGCCTCGCCATGACGAAGGTATTCC
+
@=@;;=BDABBB@A@=@@@999969<<9;@A7
@V6Z2K:00558:00597
CGTGTCTCTAGGCACAGATTTGTTGT
+
4999@@9999@;9/////885667/,
@V6Z2K:00560:00599
TGATACGTCTCCTTCCTTAGTTACTTCA
+
CBBBBBBCCCD@DAC@C@BBB?BBC@DB
@V6Z2K:00561:00553
TAGTATCAGCCTCGCCATGACGAAGGTATT
+
9>>99444:;B9;11,1/6:;<@245944:
@V6Z2K:00562:00556
TACTGAGCTACACACACAGAAAGATTGGT
+
@:<?ECCDAABBBAAABBBCCABBB@B>A
@V6Z2K:00563:00565
ACGCTCGACATGCCCAGGTACAGGAG
+
BBACBA;99@@999199288>??>B?
@V6Z2K:00564:00573
TCTCTATGCGCTCCACATGTCTAAGGT
+
CCCC::<CCCECD@D::<BBCAA>A@<
@V6Z2K:00564:00587
ATCAGACACGGACACAGCAGAA
+
BBBB???AAB699=>9999995
@V6Z2K:00566:00560
ATATCGCGAGGGTATGGAAGACTCT
+
BBABAB@=9997;?@D>B>B@@@@@
@V6Z2K:00566:00586
TGATACGTCTCCTCCTA
+
998>44444//,,,*,,
@V6Z2K:00567:00597
ATCAGACACGGACACAGCAGAA
+
?DB@99;@@@=@?99999111,
@V6Z2K:00570:00589
TACTGAGCTACACACACAGAAAGATTGGT
+
?>AACCBB@>;;<@@ACCBBB>@@@6:8:
@V6Z2K:00572:00593
TGATACGTCTCCTTCCTTAGTTACTTCA
+
BCB?@ABBBCC?ADA@B@ACC@BCC@DC
@V6Z2K:00573:00593
ATCAGACACGGACACAGCAGAAC
+
BBBA99;ABB8;;??99999959
@V6Z2K:00578:00576
TGATACGTCTCCTTCCTTAGTTACTTCA
+
BBCCCCBCCDG=A?A?A=>AA<??@<@A
@V6Z2K:00578:00598
TACTGAGCTACACACACAGAAAGATTGGT
+
BBAABBCBAABAACBBGJCBB>CBB@B@B
@V6Z2K:00580:00596
TACTGAGCTACACACACAGAAAGATTGGT
+
A?A?BCGBBB@@?A@@ACBCB@CCCBC@C
@V6Z2K:00582:00590
TCTCTATGCGCTCCACATGTCTAAGGT
+
BABBBBACBCCBC@CBDABDCCE@CAA
@V6Z2K:00583:00585
ATATCGCGAGGGTATGGAAGACTC
+
4;89>?99999-444424894448
@V6Z2K:00583:00595
ATATCGCGAGGGTATGGAAGACTCTA
+
BBBBBBB?=??:=9?B>A>A<;<BA?
@V6Z2K:00586:00589
ATCAGACACGGACACAGCAGAACAC
+
BBB?9;898>7>>>>9999995984
@V6Z2K:00592:00552
TGATACGTCTCCTTCCTTAGTTACTTCA
+
CCC??ABCBDD?C?B@H@CAA;<;B=@A
@V6Z2K:00598:00559
TCTCTATGCGCTCCACATGTCTAAGGT
+
B@AAAAACCCCCC?AAABBCB??=@?;
@V6Z2K:00553:00639
ATATCGCGAGGGTATGGAAGAC
+
;@AAACC9;;B>;99@696999
@V6Z2K:00555:00612
TACTGAGCTACACACACAGAAAGATTGGT
+
B?@ACDDBBBBBCBCCCCCDC>BBCAB=<
@V6Z2K:00555:00646
TGATACGTCTCCTTCCTTAGTTACTTCA
+
CCB::<BBBCD@B@BB@>@CC@BBBBBB
@V6Z2K:00559:00600
TGATACGTCTCCTTCCTTAGTTACTTCA
+
BCBAAACCBCB?BAD@C@BBB?BBCACC
@V6Z2K:00564:00609
TCTCTATGCGCTCCACATGTCTAAGGT
+
A@@@BBABBCCCC=???@>@@9969C9
@V6Z2K:00565:00605
TAGTATCAGCCTCGCCATGACGAAGGTATTCC
+
;;C<;<C=<<?AA@@=@>>>>9969;944892
@V6Z2K:00566:00608
TGATACGTCTCCTTCCTTAGTTACTTCA
+
CBC::<CCB@B64595958BB>CBCBDC
@V6Z2K:00567:00613
TACTTGAGCTACACACACA
+
/,,,*,,,/349:A911<1
@V6Z2K:00568:00635
TGATACGTCTCCCTTCCTTAGTTACTTCA
+
>>>994449944-42424:349??>@?>:
@V6Z2K:00571:00618
CGTGTCTCTAGGCACAGGATTTGTGTAG
+
CCCBCDFC::<@CBAAB<99909BB>A<
@V6Z2K:00573:00635
AGCACTGTAGCTGTCACTAGTTACTTGT
+
@BCC?AACCCCCBCBBBBBCB@BBC=??
@V6Z2K:00574:00626
TACTGAGCTACACACACAGAAAGATTGG
+
@@BBCCCCC@@@ACCCCCCCC>CCC@CC
@V6Z2K:00576:00631
AGCACTGTAGCTGTCACTAGTTACTTGT
+
@BCCAADCCCCBBBCBBBCAB@CCB:;;
@V6Z2K:00577:00620
AGCACTGTAGCTGTCACTTGTGTG
+
@A??9;4?AA>@@@911-+,,,,,
@V6Z2K:00577:00648
TGATACGTCTCCTTCCTTAGTTACTTCA
+
9@C@@ACA@AB59696928>>9><<7<D
@V6Z2K:00579:00614
TGATACGTCTCCTTCCTTAGTTACTTCA
+
<=DCBBBCECC@DAD@C@CCC?BBH@BB
@V6Z2K:00582:00604
TCTCTATGCGCTCCACATGTCTAAGG
+
B<<=BCBCCBECC>D::;A@@94595
@V6Z2K:00582:00626
TAGTATCAGCCTCGCCATGACGAAGGTATTCC
+
;<CA@@C;;<?@@@@?@>@899969=994242
@V6Z2K:00585:00600
ACGCTCGACATGCCCAGGTACAGGAG
+
A@@@@B<;=FGCCC@@@>BCBBB;<<
@V6Z2K:00589:00619
TACTGAGCTACACACACAGAAAGATTGGTG
+
@@ABCCCBBB99<@;;<CBBBBBCC@CAC@
@V6Z2K:00589:00646
AGCACTGTAGCTGTCACTAGTTACTTGT
+
?=BB;:=ACAACCCCBCCDCB>BB?9==
@V6Z2K:00591:00602
TAGTATCAGCCTCGCCATGACGAAGGTATTCC
+
@?C9:<DAAAA@@@@;>>>>>99648444242
@V6Z2K:00591:00605
TAGTATCAGCCTCGCCATGACGAAGGTATTCC
+
@?B;9<EC@A=?@@@?B@@@=;;7<>@?A@B6
@V6Z2K:00592:00603
AGCACTGTAGCTGTCACTAGTTACTTGT
+
BBBCBBBDBBBCCBCBBBCCD@BAA9<<
@V6Z2K:00594:00620
TAGTATCAGCCTCGCCATGACGAAGGTATTCC
+
@=B9:=CDBDAB;<<@BAAAA@@=ACBADAB8
@V6Z2K:00598:00640
ACGAGTGCGTTCCCCATGT
+
=>?;/1////,,0006/,,
@V6Z2K:00552:00665
ATATCGCGAGGGTATGGAAGACTCTAT
+
9@A@ABB<;<C=999@59589433376
@V6Z2K:00558:00654
CGTGTCTCTAGGCACAGGATTTGTGTAG
+
BBBCDDDCA@@?CB==><;99-9@@@A=
@V6Z2K:00560:00696
TCTCTATGCGCTCCACATGTCTAAGGT
+
BBBB<:>CCDDDC@@=:<BBB;;79?9
@V6Z2K:00565:00654
TCTCTATGCGCTCCACATGTCTAAGGT
+
ACCBA@ACCCDCC?GACBBAB::6;>;
@V6Z2K:00567:00684
CGTGTCTCTAGGCACAGGATTTTTTTTTTTTGTGTAG
+
A@AABBAA<<<@BB@@@<>>>>??>>??>>"944:;?
@V6Z2K:00568:00669
ACGCTCGACATGCCCAGGTACAGGAG
+
=989?99999?499-4424;==@BDB
@V6Z2K:00572:00675
ATCAGACACGGACA
+
9:>>993444244/
@V6Z2K:00574:00651
TGATACGTCTCCTTCCTTATTACTTCA
+
BBB@AABCBBB@C@D@C?>><?BB@BE
@V6Z2K:00576:00694
CGTGTCTCTAGGCACAGGATTTGTGTAG
+
A@DBCECC::<ADCBB@>;;;9<BBCC>
@V6Z2K:00577:00664
TCTCTATGCGCTCCACATGTCTAAGGT
+
BACABABCCDCDF@EBAABABA?=A@@
@V6Z2K:00578:00669
TCTCTATGCGCTCCACATGTCTAAGGT
+
BCCCA@ACBCDCD?G@@?BBB::6;?;
@V6Z2K:00580:00658
TAGTATCAGCCTCGCCATGACGAAGGTATTCC
+
;<GA@AHEBBA==;<9<@@9;=;8>D<<<?B=
@V6Z2K:00586:00680
TAGTATCAGCCTCGCCATGACGAAGGTATTCC
+
;;C<;<DAAAD@@9;59??9999648444242
@V6Z2K:00587:00676
AGCACTGTAGCTGTCACTAGTTACTTGT
+
BBBCCCCCCCCBBBBBBCCBB?CBD:;;
@V6Z2K:00591:00672
CGTGTCTCTAGGCACAGGATTTGTGTAG
+
BBB@BBCDBAB>@ABBB@AAA?ACCCDA
@V6Z2K:00594:00655
TGATACGTCTCCTTCCTTAGTTACTTCA
+
AACCCBCA@AC=A@A>A=>BB@BA=69:
@V6Z2K:00596:00670
TCTCTATGCGCTCCACATGTCTAAGGT
+
BBBBAAACACCCC=@AABCCCCE@EAC
@V6Z2K:00596:00672
AGCACTGTAGCTTTCACTAGTTACTTGT
+
BBBC@@A@>>988-4;;BECB@BBB=??
@V6Z2K:00550:00726
TCTCTATGCGCTCCACATGTCTAAAGT
+
ABBB<:<CCCCCB>AAAACCCCEECD:
@V6Z2K:00554:00708
TACTTGAGCTACACACACAGAAAGA
+
1///,///834494>>944499141
@V6Z2K:00554:00728
ATATCGCGAGGGTATGGAAGACT
+
AAABBB@=9;97;?@C>B>B<<;
@V6Z2K:00562:00738
AGCACTGTAGCTGTCACTATTTACTTGT
+
BBDCBBBCCCDBBCB;;9499-4?@<AB
@V6Z2K:00564:00727
TCTCTATGCGCTCCACATGTCTAAGGT
+
CCBCA@ABBDDCC?EAAACCCDC>@>A
@V6Z2K:00568:00711
ATCAGACACGGACACAGCAGAAC
+
BBBBAEABB==998991----*,
@V6Z2K:00569:00734
TCTCTATGCGCTCCACATGTCTAAGGT
+
AACCABACCCDCC=A@ABDCCA@=@@;
@V6Z2K:00569:00748
TGATACGTCTCCTTCCTTAGTTACTTCA
+
AC@99<AA@CC@CACBDBABB?BCD@CC
@V6Z2K:00576:00700
AGCACTGTAGCTGTCACTAGTTACTTGT
+
@BBBAABCBBACBCBBBBFAB?ABB8<=
@V6Z2K:00578:00709
ACGCTCGACATGCCCAGGTACAGGAG
+
BB@@@BAAACCCBCB??=?BAAC@DC
@V6Z2K:00578:00748
TCTCTATGCGCTCCACATGTCTAAGGT
+
BBCD@AAFCCCBA?BBBBBCBDFBEC>
@V6Z2K:00581:00703
CGTGTCTCTAGGCACAGGATTTGTGTAG
+
BBBABAFC??A@BB?>=<994-9AABGA
@V6Z2K:00584:00729
ACGAGTGCGTTCCCCATGTCGTAGGTACTC
+
BBB>?AB;995444,9999BCB>?<78;;B
@V6Z2K:00587:00719
ACGAGTGCGTTCCCATGTCGTAG
+
@AAABB@@>>511,1//,000,,
@V6Z2K:00587:00730
TGATACGTCTCCTTCCTTAGTTACTTC
+
CBC?@ACCCBC>AAA@F@CCC@@@@>>
@V6Z2K:00589:00709
ATATCGCGAGGGTATGGAAGACTC
+
?BABACBB?@@<?F@B@B>B@@@>
@V6Z2K:00590:00722
ACGCTCGACATGCCCAGGTACAGGAG
+
BB>?@BCBB??4440945;CCCC@CF
@V6Z2K:00592:00732
ACGAGTGCGTTCCCCATGTCGTAGGTACTC
+
?@BBCCBA;;2444/9999>@>9968989>
@V6Z2K:00593:00723
AGCACTGTAGCTGTCACTAGTTACTTGT
+
BBCC@@ACCCDBBBBBBBBDB@BCC>BA
@V6Z2K:00596:00718
TAGTATCAGCCTCGCCATGACGAAGGTATTCC
+
;;C@@@CBBB?BCA>89;@@@@@=?@ACA@B=
@V6Z2K:00599:00731
TAGTATCAGCCTCGCCATGACGAAGGTATTCC
+
9948949@:75////77;89444242444242
@V6Z2K:00553:00751
TGATACGTCTCCTTCCTTAGTTACTTCA
+
ABBABBBBBBB@B@C@D@?AA@BBB@CB
@V6Z2K:00561:00776
TCTCTATGCGCTCCACATGTCTAAGGT
+
BABBCAACCCCCC@CCCCCBBBC@CA<
@V6Z2K:00563:00751
ATCAGACACGGACACAGCAGAACAC
+
;@A;;<@AAA:;;A?999>992488
@V6Z2K:00563:00757
ATAGACTCCGACATGACA
+
488443342////////4
@V6Z2K:00563:00762
TACTGATCTACACACACAGAAAGATTGGTGC
+
BBBBABDDCCCBBBBCCA>9996673<889=
@V6Z2K:00564:00756
ACGAGTGCGTTCCCCATGTCGTAGGTACTC
+
AACABBB>?;5494/9?>>BCAAA<:;99?
@V6Z2K:00570:00784
TCTCTATGCGCTCCACATGTCTAAGGT
+
44444???<<111,1668999992424
@V6Z2K:00570:00799
CGTGTCTCTAGGCACAGGATTTGTGTAG
+
BBBBCDCD@@@>BA>>@=@>>:@>>>99
@V6Z2K:00574:00791
TGATACGTCTCCTTCCTTAGTTACTTCA
+
9;9;;><99<<,1,1,-+,,*),,,*/8
@V6Z2K:00575:00786
TACTGAGCTACACACACAGAAAGATTGGT
+
B?AABBECBB??@BBBAC@@@<@>>>@<?
@V6Z2K:00576:00756
ATCAGACACGGACACAGCAGAACACAC
+
BBBBA?@CBB=?@@@99999969999>
@V6Z2K:00577:00798
ACGCTCGACATGCCCAGGTACAGGAG
+
BBABBBDBBDCBAA=@?=ACCCD@CC
@V6Z2K:00581:00793
ACGCTCGACATGCCCAGGTACAGGAG
+
?>9;8@@>9999991<B>BCCAA=@;
@V6Z2K:00584:00757
TCTCTATGCGCTCCACATGTCTAAGGT
+
9999BCECCCECD?CCCCBAAAICGFA
@V6Z2K:00586:00790
ATCAGACACGGACACAGCAGAAC
+
BBBB:::BBC=@@@@==999969
@V6Z2K:00587:00765
TGATACGTCTCCTTCCTTAGTTACTTCA
+
BCBBBBBCCCC8;9:=C=@CC?BBC@CD
@V6Z2K:00587:00776
TGATACGTCTCCTTCCTTAGTTACTTCA
+
AACBCCCCCCD::9;=A?>BB@BBA;==
@V6Z2K:00588:00787
AGCACTGTAGCTGTCACTAGTTACTTGT
+
499444999444994<9=?;;294>2;4
@V6Z2K:00594:00760
CGTGTCTCTAGGCACAGGATTTGTGTAG
+
<ABBAACB;49<@;99@B9;<;<AA@99
@V6Z2K:00594:00788
AGCACTGTAGCTGTCACTAGTTACTTGT
+
BBCCBBBBBCA@ABCBBBBCC@DBD@BA
@V6Z2K:00551:00807
AGCACTGTAGCTGTCACTAGTTACTTGT
+
9==8>@A=@@<<<BCBBCAA>:999599
@V6Z2K:00553:00837
AGCACTGTAGCTGTCACTAGTTACTTGT
+
BBCCBBDEBBCBCCBBBBCDC?BBB@CB
@V6Z2K:00555:00815
AGCACTGTAGCTGTCACTAGTTACTTGT
+
BACCCBCCBBBBBCBBBBCED@CCC?BD
@V6Z2K:00555:00823
TAGTATCAGCCTCGCCATGACGAAGGTATTCC
+
;;C@@@BA<<:;@@C>B@@@>9969=994992
@V6Z2K:00556:00836
CGTGTCTCTAGGCACAGGATTTGTGTAG
+
BBCBDDCE::<CCCBCA?99<:9@@>@>
@V6Z2K:00557:00844
ATCAGACACGGACACAGCAGAACACAC
+
@@A:9<?@AC:<<CBB@@@99599;;B
@V6Z2K:00559:00824
ACGCTCGACATGCCCAGGTACAGGAG
+
B@?@?BBACCCDCCABB?B?@@D@FB
@V6Z2K:00574:00801
ATCAGACACGGACACAGCAGAACACAC
+
@CBB?@@BBB8;<@@999=99599999
@V6Z2K:00574:00807
ATCAGACACGGACACAGCAGAACA
+
BBBB???BDB=?@BA@=?=>>599
@V6Z2K:00576:00807
CGTGTCTCTAGGCACAGGATTTGTGTAG
+
BBCBCDDB@??=@B@AA?A@@<?@@@><
@V6Z2K:00583:00813
ACGAGTGCGTTCCCCATGTCGTAGGTACTC
+
BBBBB@BBA;2444/9>>>BCCAB?>9<<C
@V6Z2K:00583:00845
ATCAGACACGGACACAGCAGAACACA
+
BBCBBBBBCB>AABA@?>99951111
@V6Z2K:00584:00828
TGATACGTCTCCTTCCTTAGTTACTTCA
+
BBC>?ACA@@CC@>AAC@ABB@BBB<A@
@V6Z2K:00584:00832
ATATCGCGAGGGTATGGAAGACTCTAT
+
BBA??@BCABA>BBCC?B>B;<<A@>?
@V6Z2K:00592:00843
TCTCTATGCGCTCCACATGTCTAAGGT
+
BCCCBBBCCCCDC@CCBBCCCCBAE@?
@V6Z2K:00554:00886
TCTCTATGCGCTCCACATGTCTAAGGT
+
;;BCCBEBCCC@A>ABEBCCCCJACD;
@V6Z2K:00556:00880
TACTGAGCTACACACACAGAAAGATTGGT
+
@:;;AABB>>>>;9499;9=B?BBBACDC
@V6Z2K:00558:00860
ACGCTCGACATGCCCAGGTACAGGAG
+
?A@@@B@AACC==@<@==B@AAD@CC
@V6Z2K:00559:00856
CGTGTCTCTAGGCACAGGATTTGTTGTAG
+
AABBB:;;AA@@CBA;;:11/,11,/66/
@V6Z2K:00560:00857
ATATCGCGAGGTATG
+
>89444?=995//**
@V6Z2K:00560:00880
AGCACTGTAGCTGTCACTAGTTACTTGT
+
BCBB::@DCCDDDCCBBCCDC>@ADBBC
@V6Z2K:00561:00880
CGTGTCTCTAGGCACAGGATTTTGTGTAG
+
BBCDFCCBAAB@DB99<@CCCC:CCCCDA
@V6Z2K:00562:00864
TCTCTATGCGCTCCACATGTCTAAGGT
+
>@@@<<=CBABA>;=;;9@A@@B=A69
@V6Z2K:00562:00890
ACGAGTGCGTTCCCATGTCGTAGGTACTC
+
A@BAABC;::244-9>>>>@:11-0111:
@V6Z2K:00585:00874
TGATACGTCTCCTTCCTTAGTTACTTCA
+
AABAAACECCC6:7;=@=@CC@CBB?BD
@V6Z2K:00587:00866
TACTGAGCTACACACACAGAAAGATTGGT
+
=>BACCDBBBBBABBDBBBBB=BBB@B?B
@V6Z2K:00588:00857
TCTCTATGCGCTCCGACATGTCTAAGGT
+
84444=?:A999924444489;;B6;89
@V6Z2K:00591:00868
TACTGAGCTACACACACAGAAAGATTGGT
+
B@@?CBCBBBBBBBBDBBBBB>BBB@B@B
@V6Z2K:00551:00917
ACGCTCGACATGCCCAGGTACAGGAG
+
BB>@?CBBBAD=99<==;@@BAC?BA
@V6Z2K:00552:00903
CGTGTCTCTAGGCACAGGATTTGTGTAG
+
BBBBCCBC::;@CDABB=@@@:;99BE>
@V6Z2K:00558:00913
TCTCTATGCGCTCCACATGTCTAAGGT
+
BBCC::<CCCCCC?B@@?CCCA@>A@@
@V6Z2K:00562:00912
CGTGTCTCTAGGCACAGGATTTGTGTAG
+
BBBBBCCCA@A@CBBBB>;;96;@@<<1
@V6Z2K:00563:00916
ATCAGACACGGACACAGCAGAACACAC
+
AAA@>@?AAA=@>>@>9999959999@
@V6Z2K:00573:00938
TGATACGTCTCCTTCCTTAGTTACTTCA
+
>>9999@9?>>642499939499@@=AB
@V6Z2K:00576:00911
ATATCGCGAGGGTATGGAAGACT
+
BABBB@A=9::9;BBC?C?B@@?
@V6Z2K:00584:00947
CGTGTCTCTAGGCACAGGATTTGTGTAG
+
BCCDCDCCBAA@C@@>@=99904@@;@C
@V6Z2K:00586:00942
TGATACGTCTCCTTCCTTAGTTACTTCA
+
:<DBCBCCBBC7;:<?A=>CB@BCA<=?
@V6Z2K:00587:00906
TAGTATCAGCCTCGCCATGACGAAGGTATTCC
+
@@C;;<KBBB?BBAB>A=>==;47<>;9<@A6
@V6Z2K:00595:00913
TACTGAGCTACACACACAGAAAGATTGGT
+
BABBBBCBBBBBABAAACBEE>BBC@A@A
@V6Z2K:00554:00987
ATCAGACACGGACACAGCAGAACA
+
BABB998@9859>?@9111//,//
@V6Z2K:00559:00959
GGGGGGGGGGGGATTTTTTTTTTTTTATCGGCGGAGGGGGGGTATGGG
+
44499999444"439?C?9999BBE"994888954444444&//,,22
@V6Z2K:00562:00997
TAGTATCAGCCTCGCCATGACGAAGGTATTCC
+
@?B;;=BB<<>;@B@>BBCCBBD=A>@@@?B=
@V6Z2K:00563:00983
TACTGAGCTACACACACAGAAAGATTGGT
+
9<<<<DCCBB@A>B@ABABBC>BCC@B?B
@V6Z2K:00564:00990
CGTTGTTCTTCTTAGT
+
9492442442,,*,,,
@V6Z2K:00568:00955
ATATCGCGAGGTATGGAAGACTC
+
B>@@>=9>;959A9959244497
@V6Z2K:00569:00986
TAGTATCAGCCTCGCCATGACGAAGGTATTCC
+
>B99<<CDAB?B;<<>CAAA=@?=@=<<<AC?
@V6Z2K:00572:00963
AGCACTGTAGCTGTCACTAGTTACTTGT
+
BBBDBGDCCCCCCCCB@@AAA@BBB>AA
@V6Z2K:00575:00950
TCTCTATGCGCTCCACATGTCTAAGGT
+
CCCCCAACCDCBB@BBCBBAAAB;@=<
@V6Z2K:00579:00982
ATATCGCGAGGGTATGGAAGAC
+
BABBB@AA9::79@?C@C@C<<
@V6Z2K:00598:00957
CGTGTCTCTAGGCACAGGATTTGTGTAG
+
BBAABBBBAAB@CEGCC>9991999@:9
@V6Z2K:00598:00960
CGTGTCTCTAGGCACAGGATTTGTGTAG
+
84944441///,//4442444-499999
@V6Z2K:00598:00968
ACGCTCGACATGCCCAGGTACAGGAG
+
B@@@CBAAAAB44409=;>ACBC?CC
@V6Z2K:00556:01020
ATCAGACACGGACACAGACA
+
A>A=993444244//:////
@V6Z2K:00557:01018
ACGCTCGACATGCCCCCAGGTTACAGGAGACTT
+
>=9112?<<?@99999+4:5959@996999992
@V6Z2K:00559:01021
ACGCTCGACATGCCCAGGTACAGGA
+
@A@@BA@@?@@99919959@::==@
@V6Z2K:00562:01033
TCTCTATGCGCTCCACATGTCTAAGGT
+
CCBABDAACCB@A>A<<<BA@A?<:84
@V6Z2K:00567:01036
AGTATCAGCCTCGCCATGACGAAGGTATT
+
@=@>>>>9923344977848442484//,
@V6Z2K:00577:01012
TCTCTATGCGCTCCACATGTCTAAGGT
+
BBCFCCCBBCCDC@EBBBBBCBB?B>@
@V6Z2K:00585:01037
TACTGAGCTACACACACAGAAAGATTGGT
+
BBBBBBCBBBABBBBCCD@A?>ACCBC>B
@V6Z2K:00587:01043
CGTGTCTCTAGGCACAGGATTTGTGTAG
+
BBBACBCCA@AACDEBBBCAC@AAACC=
@V6Z2K:00588:01024
TAGTATCAGCCTCGCCATGACGA
+
?@B::=HAAA@9999591---,,
@V6Z2K:00589:01009
ACGAGTGCGTTCCCACTGTCGTA
+
==>;994:=>5990444/,,,,*
@V6Z2K:00598:01030
TCTCTATGCGCTCCACATGTCTAAGGT
+
BBBBADBDCCC;;;<AAACAAACBCB<
@V6Z2K:00565:01083
TGATACCCCCCCCCCCCCCCCCGTCCCCCCCCCCC
+
9;999;<<<<<<>>>>>>><<"/111111111111
@V6Z2K:00561:01160
ACGAGTGCGTTCCCCATGTCGTAGGTACTCATCAGCCCATCGGAA
+
BBBBBCB@@@5444/9@@@BCAAA<:89>?000...4033..,.,
@V6Z2K:00561:01173
CGTGTCTCTAGGCACAGG
+
CCCCCCCCA@A@AAA@=5
@V6Z2K:00578:01164
TACTGAGCTACACACACAG
+
B>BACCCCCBAB@@BCCCE
@V6Z2K:00590:01156
ACGCTCGACATGC
+
8>;//21:;@911
@V6Z2K:00552:01246
CGTGTCTCTAGGCACAGGATTTTTTTT
+
9;;<BCBBCBB?A;99@@999999994
@V6Z2K:00566:01247
TAGTATCAGCCTCGCCATACAAGGTATTCCATT
+
;9<<;9:@49699442444442424442/,///
@V6Z2K:00572:01234
TCTCTATGCGCTCCACATGTCTAAGGT
+
BBDD@AABCCCCB?BBBB888,,*-+,
@V6Z2K:00614:00025
TCTCTATGCGCTCCACATGTCTAA
+
BBBA=;;<@@A9<59@>>991;;-
@V6Z2K:00617:00024
ATCAGACACGGACACAGCAGAAC
+
BBBAAEAB?=<==9=911---*,
@V6Z2K:00617:00037
TAGTATCAGCCTCGCCATGACGAAGGTATTCC
+
9<CAA@CBBB@:;<B>BA@=@;959?999696
@V6Z2K:00620:00034
CGTGTCTCTAGGCACAGGATTTGTGTAG
+
BBCDDCIICBBBCCB=>;999099@9?A
@V6Z2K:00636:00032
ACGAGTGCGTTCCCCATGTCGTAGGTACTC
+
A>@?;;49895111*///,,,,//,.////
@V6Z2K:00644:00030
ATCAGACACGGACACAGCAGAA
+
BAAACBAB9859>999991/1,
@V6Z2K:00648:00040
CGTGTCTCTAGGCAC
+
1--,,,,/449841/
@V6Z2K:00600:00054
ACGAGTGCGTTCCCCATGTCGTAGGTACTC
+
A@DAABB;;;2444,9999@B@>B@;<<=D
@V6Z2K:00601:00065
CGTGTCTCTAGGCACAGGATTTGTGTAG
+
CBB@BCED::<@CC@BA@A@@<@BBBC<
@V6Z2K:00604:00087
ACGAGTGCGTTCCCATGTCGTAGGTACTC
+
BBBBB@CA;;244-9>>>@BA?@>:;;<C
@V6Z2K:00608:00051
TCTCTATGCGCTCCACATGTCTAAGGT
+
>>;CCAB@@@@99599999999B6<69
@V6Z2K:00608:00079
ACGCTCGACATGCCCAGGTACAGGAG
+
89>>>>999@>99919959>@>><99
@V6Z2K:00610:00053
TCTCTATGCGCTCCACATGTCTAAGGT
+
AA@><;<>@B9<<=ABBBA@@A@<><>
@V6Z2K:00610:00057
TGATACGTCTCCTTCCTTAGTTACTTCA
+
AAC@@AC<;<B:96<8<89B@9=<<64@
@V6Z2K:00617:00088
TACTGAGCTACACACACAGAAAGATTGGT
+
??BACCDBBABBCC::<CCCC>CCC@C@B
@V6Z2K:00621:00082
TCTCTATGCGCTCCACATGTCTAAGGT
+
BBAAC@AAACCCG@BBBBDCCBA?B@;
@V6Z2K:00622:00057
CGTGTCTCTAGGCACAGGATTTGTGTAG
+
BBBCCDCD<:<BCBBBC?<<<89BAABE
@V6Z2K:00640:00093
TACTGAGCTACACACACAGAAAGATTGGT
+
B9<<CECC@@??@CCCCCCCC>CCCAB>B
@V6Z2K:00642:00098
ATCAGACACGGACACAGCAGAACACACAGA
+
;;BBBBBCCD;:<AAB9999><?99;AA>>
@V6Z2K:00643:00070
AGCACTGTAGCTGTCACTAGTTACATGT
+
ABCCBBBCCCCBECDB>??CCACAA@DA
@V6Z2K:00644:00061
AGCACTGTAGCTGTCAAGTTACTTGT
+
;<BBABC@@ACCBCCC@@A=ABB;=@
@V6Z2K:00647:00078
CGTGTCTCTAGGCACAGGATTTGTGTAG
+
BBCCCCDC::<@BBBDFACCD>A@B@@A
@V6Z2K:00602:00110
ATCAGACACGGACACAGCAGAACAT
+
BBBA?>?@@>8;9@>>>?9996999
@V6Z2K:00605:00113
TAGTATCAGCCTCGCCATGACGAA
+
49444444998>8442/,,,,,,*
@V6Z2K:00614:00108
TGATACGTCTCCTTCCTTAGTTACTTCA
+
BBB??AAAADC@C@C@C@ABB?BBC@CC
@V6Z2K:00618:00109
ATCAGACACGGACACAGCAGAACACAC
+
;BA@99011:,1//6/44444:;4484
@V6Z2K:00621:00113
CGTGTCTCTAGGCACAAGATTTGTGTAG
+
<=CCBCAAAAA@@@;;5994;<<=<BDA
@V6Z2K:00623:00128
CGTGTCTCTAGGCACAGGATTTGTGTAG
+
DC@AAEDC<:<?BB>>?>99914;;44:
@V6Z2K:00631:00125
ATCAGACACGGACACAGCAGAAC
+
BBBBBAACB=69;;999999959
@V6Z2K:00633:00132
ACGAGTGCGTTCCCCATGTCGTAGGTACTC
+
@ABBBBCB@;2444/9999@A@>>;8;;;C
@V6Z2K:00649:00113
ATATCGCGAGGGTATGGAAGACTC
+
A@>@@@@@9991994929894448
@V6Z2K:00602:00162
CGTGTCTCTAGGCACAGGATTTGTGTA
+
;;AAAABCCCCABAA@=2949094;44
@V6Z2K:00603:00176
TAGTATCAGCCTCGCCATGACGAAGGTATTCC
+
9;B<;9A<;<?BAAC@CCCBBAC=A@<<>AB:
@V6Z2K:00611:00159
TACTGAGCTACACACACAGAAAGATTGGT
+
B:<;CCCBAABCCCBACCCCB@CBB<??B
@V6Z2K:00624:00199
CGTGTCTCTAGGCACAGGATTTGTGTAG
+
BBBACCCD::;@CCCBCAFBC@DCCBB>
@V6Z2K:00632:00194
TCTCTATGCGCTCCACATGTCTAAGGT
+
BBCC@AABCDDCB@CACBCCCCCFCB<
@V6Z2K:00638:00150
TACTGAGCTACACACACAGAAAGATTGGT
+
?@ACCEDCAABBBBAAACBBB>@BB@B@B
@V6Z2K:00643:00193
ACGCTCGAC
+
BB>@?B=67
@V6Z2K:00646:00172
ATCAGACACGGACACAGAC
+
ADBBAA?>>@6999>999A
@V6Z2K:00646:00184
TGATACGTCTCCTTCCTTAGTTACTTCA
+
BBC@@@CCCBC@B@B@D@BBB@BBB@BB
@V6Z2K:00600:00211
CGTGTCTCTAGGCACAGGATTTGTGTAG
+
BBB>BCCC::;@BBBCC?CCCACBCCCA
@V6Z2K:00609:00219
TGATACGTCTCCTTCCGTAGTTACTTCA
+
BBB@@ACC?==;==?<>??>?<?9969@
@V6Z2K:00609:00244
AGCACTGTAGCTGTCACTAGTTAATTGT
+
BBBBAADBCDCCCBC?BCCCC?B@C8<;
@V6Z2K:00614:00245
TACTGAGCTACACACACAGAAAGATTGG
+
@>BACBCC??@BBB@@@CABB<@AA=@=
@V6Z2K:00624:00229
TCTCTATGCGCTCCACATGTCTAAGGT
+
CBBBA@ACCCCCC>A:<;BBB===@=?
@V6Z2K:00627:00218
ATCAGACACGGACACAGCAGAACACA
+
BAAB@>>@9959>>>?9999959>>>
@V6Z2K:00630:00246
TCTCTATGCGCTCCACATGTCTAAGGT
+
99?BCBEEHGDCC@CAA@BBADB?A?9
@V6Z2K:00633:00223
TGATACGTCTCCTTCCTTAGTTACTTCA
+
BBBAAAABABCAA?A@B?ABC>AAA?BC
@V6Z2K:00637:00245
ATCAGACACGGACACAGCAGACACAC
+
BBBBAAAABB69;@=999?9999998
@V6Z2K:00600:00285
ATCAGACACGGACACAGCAGAACACA
+
BCAB99;>>>699@>999999;9911
@V6Z2K:00602:00264
ACGCTCGACATGCCCAGGTACAGGAG
+
AB>@?BA?@BB99409=;@@BBCCC=
@V6Z2K:00605:00266
TGATACGTCTCCTTCCTTAGTTACTTCA
+
BBCBABCCCBC==?@=@=?CC@BCC?CD
@V6Z2K:00612:00296
TCTCTATGCGCTCCACATGTCTAAGGT
+
AABBCDCCDCBBB@CDDBCCCCDACA@
@V6Z2K:00617:00270
TCTCTATGCGCTCCACATGTCTAAGGT
+
AAAAAAACCDCCC?AAABEBBA?=@@@
@V6Z2K:00621:00277
ATCAGACACGGACACAGCAGAACACA
+
BBBB@@@BBA=@@>>999?9969988
@V6Z2K:00625:00272
TAGTATCAGCCTCGCCATGACGAAGGTATTCC
+
;<CBBBFCBB?B@AA@CCCBB@ABA?@@AAB8
@V6Z2K:00635:00296
ATATCGCGAGGGTATGGAAGACTCTA
+
BAAB=99>9991994:9B@B999739
@V6Z2K:00636:00295
ATATCGCGAGGGTATGGAAGACTCTAT
+
BAA@BBCB@?A<=@BC=B=@@@@???:
@V6Z2K:00641:00264
CGTGTCTCTAGGCACAGGTTTTGTGTAG
+
BCCCCCCC<;@BA@B@A6999/9BA>9<
@V6Z2K:00647:00291
TCTCTATGCGCTCCACATGTCTAAGGT
+
BBBBBGBCBCCCC>@AA@CCDGEDB@;
@V6Z2K:00648:00252
ATATCGCGAGGGTATGGAAGACTCTAT
+
@CABAB@>9997;?@C@C@CAA@BA<;
@V6Z2K:00606:00310
TCTCTATGCGCTCCACATGTCTAAGGT
+
B;<=ABADBCCCC9:;;;>>@AA=?>9
@V6Z2K:00610:00309
TCTCTATGCGCTCCACATGTCTAAGGT
+
B@AAAAADCCCBC?B<<<BBCCCCB@9
@V6Z2K:00613:00304
ATCAGACACGGACACAGCAGAACACA
+
=;@@@@>>994999999999924444
@V6Z2K:00613:00317
TACTTGAGCTACACACACAGAAAAGATTGGT
+
--,,*,00/0//1/444444999-8995949
@V6Z2K:00614:00310
CGTGTCTCTAGGCACAGGATTTGTGTAG
+
BBBACFFD::<@CB@>><99909CD@A=
@V6Z2K:00617:00325
ATCAGACACGGACACAGCAGAACAC
+
BBBB@A>@BA6;9999999995444
@V6Z2K:00619:00303
TGATACGTCTCCTTCCTTAGTTACTTGC
+
<<BBBBCCCCC?A>A@C@?A?<===89>
@V6Z2K:00619:00330
ACGCTCGACATGCCCAGGTACAGGAG
+
?>:;;B@@@CB?>>:9859@A@B?CC
@V6Z2K:00621:00318
CGTGTCTCTAGGCACAGGATTTGTGTAG
+
CBBBBEFC@@A?BC@=><999-9@@>A<
@V6Z2K:00621:00324
TCTCTATGCTCTCCACATGTCTAA
+
ABBB;;<@<99<;,1//////442
@V6Z2K:00629:00322
ATATCACGAGGGTATGGAAGACTCTAATA
+
=:;;;9;<91@811/6,/,/667200,./
@V6Z2K:00633:00304
TGATACGTCTCCTTCCTTAGTTACTTCA
+
ADC<;=C@AAD89696958BC=@AC@CF
@V6Z2K:00636:00348
AGCACTGTAGCTCGTCTACTAGTTACTTGT
+
>;4444991,-,,,,,**,,///59:;9==
@V6Z2K:00643:00304
TGATACGTCTCCTTCCTTAGTTACTTCA
+
BBC?BBBCCCE?A?AB@>@CD@CAB?BC
@V6Z2K:00600:00355
TGAAACGTCTCCTTCCTTAGTTACTTCAGTGC
+
B???<@BBBCB@B@CAD@BBB?BBB@BB@@AB
@V6Z2K:00601:00360
ACGAGTGCGTTCCCCATGTCGTAGGTACTC
+
@ABBBBBB@;2444/9>>>ACBA@>:;;;F
@V6Z2K:00608:00362
TACTGAGCTACACACACAGAAAGATTGGT
+
B=A@B@@@::999@99<@=BB>;<;>A>B
@V6Z2K:00612:00353
TGATACGTCTCCTTCCTTAGTTACTTCA
+
BBBBBBBBDCC@E@C@C@BBB>AAC@CC
@V6Z2K:00615:00370
TCTCTATGCGCTCCACATGTCTAAGGT
+
BAAAAAACBBCCF?D::;BBB;:7<>9
@V6Z2K:00622:00372
AGCACTGTAGCTGTCACTAGTTACTTGT
+
@@BCBCCCCCBBBBBBBCCBB@BCC?BB
@V6Z2K:00628:00384
ATATCGCGAGGGTATGGAAGACTCTAT
+
BCBB?A@:4997999B>D?A@@==7>7
@V6Z2K:00631:00392
ATCAGACACGGACACAGC
+
BBBBCB748969>111**
@V6Z2K:00632:00368
AGCACTGTAGCTGTCACTAGTTACTTGT
+
ABCCBABCBCDBBCCBAABCE@CBC@BA
@V6Z2K:00607:00404
TAGTATCAGCCCTCGCCCATGACGAAAGGGTAT
+
<;CA@>@@999-4449;:/1111/88+//+//,
@V6Z2K:00634:00402
TACTGAGCTACACACACAGAAAGATTGGT
+
BBBCBBBBBBBBBABDCC;44-8895959
@V6Z2K:00637:00418
TAAAAAAGGGGGGTTTTTTAAAAAATCAGCCTCGCCCCATGACGAAAGGTAATTCC
+
//8888+;;;;;+A;;;:+:@>>:+/////,////8808=211>@<+-*,0*,*,*
@V6Z2K:00644:00418
TAGTATCAGCCTCGCCATGACGAAGGTATTTCC
+
BAB9:?CDBD==@9<59>@999964294//+/,
@V6Z2K:00602:00475
TCTCTATGCGCTCCACATGTCTAAGGT
+
49;9:?>BAAAACA9944444449?>>
@V6Z2K:00608:00477
TCTCTATGCGCTCCACATGTCTAAGGT
+
BBCEBBACBCCCC?B::;CCCAD@CCA
@V6Z2K:00610:00467
TAGTATCAGCCTCGCCATGACGAAGGTATTCC
+
;;C<<<LAAAB@@@A=@>>>?99648944892
@V6Z2K:00612:00455
AGCACTGTAGCTGTCACTAGTTACTTGT
+
@CCCCCBBBBCBEBBBBBCBB@BBB@CE
@V6Z2K:00612:00473
ATCAGACACGGACACAGCAAACACAC
+
BBBBCCCEA?<==9>9999A199999
@V6Z2K:00616:00467
ACGCTCGACATGCCCAGGTACAGGAG
+
BB>@@BABBFDAAA====>@AAC@FA
@V6Z2K:00620:00484
ATATCGCGGGGGTATGGAAGAC
+
BBB99944444+4499889944
@V6Z2K:00625:00478
TAGTATCAGCCTCGCCATGACGAAGGTATTCC
+
49ABBBFCAA@@CCC>@AJECBB>@<99969<
@V6Z2K:00625:00480
TGATACGTCTCCTTCCTTAGTTACTTCA
+
BBB??@AAABC@CACAD@BBB?BBHACC
@V6Z2K:00630:00460
CGTGTCTCTAGGCACAGGATTTGTGTAG
+
ACCCNIEE::<=@B@@@=@@B:?@>><9
@V6Z2K:00631:00462
ATATCGCGAGGGTATGGAAGACTCTAT
+
BABABB@99;C<;;<B=A=B@A???>:
@V6Z2K:00639:00477
TCTCTATGCGCTCCACATGTCTAAGGT
+
@@BBCECB?BBCC?BAAADCCAA?BC;
@V6Z2K:00642:00495
TCTCTATGCGCTCCACATGTCTAAGGT
+
99AADCBCBBDBC@E@@@CAAAC?CA<
@V6Z2K:00648:00495
TCTCTATGCGCTCCACATGTCTAAGGT
+
>99<><=CCCC@==A<<<ABB<<:<?9
@V6Z2K:00649:00474
TGATACGTCTCCTTCCTTAGTTACTTCA
+
<<DCCCCBCCC>A>A>@?@EIACBD@CB
@V6Z2K:00608:00506
CGTGTCTCTAGGCACAGGATTTGTGTAG
+
BBBBCCCCA@@>BA>>>;99909@>?>9
@V6Z2K:00609:00542
AGCACTGTAGCTGTCACTAGTTACTTGT
+
ACBC@ADBCBBDCCCBBCEBB@?@@7<<
@V6Z2K:00611:00518
ATCAGACACGGACACAGCAGAACAC
+
BBBB@@@@BA6;9>@9999995999
@V6Z2K:00621:00529
TCTCTATGCGCTCCACATGTCTAAGGT
+
>89=99<@@B@9951///77;BB>B>9
@V6Z2K:00622:00506
ATATCGCGAGGGTATGGAAGACTCTA
+
@@ABCCB>===<:4<B=@=@B@AA??
@V6Z2K:00623:00548
TACTGAGCTACACACACAGAAAGATTGGT
+
B@AAGCCB@@99<BBBBCDDE?B?B?A@B
@V6Z2K:00627:00530
AGCACTGTAGCTGTCACTAGTTACTTGT
+
@BCCBBBCCCDBBBBBABCBB@CCB>AB
@V6Z2K:00629:00539
TGATACGTCTCCTTCCTTGTTACTTCA
+
AB??@@AAACBAC@D@CBBB?AAB@CC
@V6Z2K:00630:00525
TCTCTATGCGCTCCACATGTCTAAGGTACT
+
>>99444=>@?>CA9999944442424444
@V6Z2K:00640:00509
CGTGTCTCTAGGCACAGGATTTGTGTAG
+
BBB@AACCBBB@CCBAB@CCHBCCCCCA
@V6Z2K:00642:00501
ACGCTCGGACATGCCCAGGTACAGGAG
+
<C:<<BD:9<BB;9;8<>;@FB@AAC>
@V6Z2K:00646:00502
TACTGAGCTACACACACAGAAAG
+
99449>448999444444444-4
@V6Z2K:00602:00565
TGATACGTCTCCTTCCTAGTTACTTCA
+
BBB@AAABA;;2469297442499249
@V6Z2K:00602:00596
AGCACTGTAGCTGTCACTAGTTACTTGT
+
ABCCAAABBBBBCCDCAAABC@CCB8<<
@V6Z2K:00603:00582
ATATCGCGAGGGTATGGAAGACTCTAT
+
BB@@?BCAAAC>?=@C=A=@@@?A?>=
@V6Z2K:00603:00587
TACTGAGCTACACACACAGAAAGATTGGT
+
?>AACDDCBBBBBBBBCFCCB>@@A@A@A
@V6Z2K:00604:00552
TACTGAGCTACACACACAGAAAGATTGGT
+
ABBBBCCC>?@?@B;;<BBBB@BCC@B@B
@V6Z2K:00605:00599
AGCACTGTAGCTGTCACTAGTACTTGT
+
BBBBCDCDBBBDBBA;;//////85>?
@V6Z2K:00608:00559
TACTGAGCTACACACACAGAAAGATTGGT
+
B@@ACCCDBCBBBDAABC@@@>@CC@B?C
@V6Z2K:00612:00569
CGTGTCTCTAGGCACAGGATTTGTGTAG
+
BAB@BDCD::;ACC??@?AAA<ACCCEC
@V6Z2K:00613:00566
ATCAGACACGGACACAGCAGAACACAC
+
@CCA?@@CBB=@@@@;;<@>>;9;;@A
@V6Z2K:00620:00591
CGTGTCTCTAGGCACAGGATTTGTGTAG
+
BCCBECCC::<@CCCCB?;94-9@@ADC
@V6Z2K:00623:00573
ATATCGCGAGGGTATGGAAGACTCTAT
+
?A@@>@A?==99994>59544444339
@V6Z2K:00624:00563
TCTCTATGCGCTCCACATGTCTAAGGT
+
=@AAAAACCDCCB@CCC@AABDD=A?A
@V6Z2K:00624:00573
ATCAGACACGGACACAGCAGAACAC
+
@BB??A@BBB=@@@@=>?>995994
@V6Z2K:00627:00570
ATCAGACACGGACACAGCAGAACAC
+
CCCBBBA?B==@>=>9999995984
@V6Z2K:00628:00574
TAGTATCAGCCTCGCCATGACGAAGGTATTCC
+
;<CBBACBBBCBBBB@CCA@@;;6<E@AAAB=
@V6Z2K:00629:00575
ATCAGACACGGACACAGCAGAACACA
+
ABDB@?@CCC;;<@@=>??9969999
@V6Z2K:00632:00571
TGATACGTCTCCTTCCTTAGTTACTTCA
+
BBB@AACCEBB==;==@=@CC?BBC@CC
@V6Z2K:00639:00576
ACGAGTGCGTTCCCCATGTCGTAGGTACTC
+
BBB@AADA;;2444/9>>>BDBA@?99;;B
@V6Z2K:00640:00561
TACTGAGCTACACACACAGAAAGATTGG
+
;9=ACBDCB?>>;9<BBCCCC?B@@<<;
@V6Z2K:00644:00596
TAGTATCAGCCTCGCCATGACGAAGGTATTCC
+
@@C;;<CBBG?BBBBBBB@BB:;6<C;<=BB:
@V6Z2K:00602:00627
ATCAGACACGGACACAGCAGAACA
+
BBBBBBAA?=<====999?99599
@V6Z2K:00603:00601
ACGCTCGACATGCCCAGGTACAGGAG
+
B@8;;BBBBCCBBB>;99;CCCC@CC
@V6Z2K:00603:00615
TGATACGTCTCCTTCCTTAGTTACTTCA
+
<=CAABCEDCB?B@B?A?ABB>BBA=@A
@V6Z2K:00606:00614
TAGTATCAGCCTCGCCATGACGAAGGTATTCC
+
@@B<;<CDCCA@?BB@BAA@@;97<C<9<@C6
@V6Z2K:00606:00620
CGTGTCTCTAGGCACAGGATTTGTGTAGA
+
CAAABCCC<<=?BB@A@;99919B>@91/
@V6Z2K:00607:00605
CGTGTCTCTAGGCACAGGATTTGTGTAG
+
BB@@BBCCA@DACC?=@?;;;6<AAACA
@V6Z2K:00607:00627
TAGTATCAGCCTCGCCATGACGAAGGTATTCC
+
999994@D?BCC;48299949449:8944242
@V6Z2K:00608:00637
CGTGTCTCTAGGCACAAGATTTGTGTAG
+
BBBBDECD::;?><11-1///+/88:>D
@V6Z2K:00612:00601
CGTGTCTCTAGGCACAGGATTTTGTGTAG
+
BBBBCDDC:::@CB=9><9999-9@@9:4
@V6Z2K:00612:00635
ATATCGCGAGGGTATGGAAGAC
+
>?@B?BB=BDD7<;>>>A6994
@V6Z2K:00613:00649
TAGTATCAGCCTCGCCATGACGAAGGTATTCC
+
;:C<;<BC<<>;@@A@DBBDCAA>BAA@@=A?
@V6Z2K:00618:00623
ATCAGACACGGACACAGCAGAACACA
+
ABBB??@CB@=@>99999>9969999
@V6Z2K:00618:00649
ACGAGTGCGTTCCCACTGTCGTAG
+
;<BBBDCB88,//+1///,88<11
@V6Z2K:00622:00643
ATCAGACACGGACACAGCAGACA
+
@AA@@>89995999@91//////
@V6Z2K:00623:00633
TCTCTATGCGCTCCACATGTCTAAGGT
+
A@@@AAACCCCDC@CAA?BBBA??AC;
@V6Z2K:00624:00641
TCTCTATGCGCTCCATCTAAGGTACTG
+
CCCCA@ACCCCCB?BACBD@BBA@@A?
@V6Z2K:00625:00624
TGATACGTCTCCTTCCTTAGTTACTTCA
+
BBB:9<CCCCD::9;?B>>BB>?AA@AD
@V6Z2K:00626:00641
AGCACTGTAGCTGTCACTAGTTACTTGT
+
BCCCBABCA@AAADDBBBABB?999599
@V6Z2K:00628:00604
AGCACTGTAGCTGTCACTAGTTACTTGT
+
ACDCBEDBBBCCCCBBCCCBB?EBD:<<
@V6Z2K:00629:00626
TAGTATCAGCCTCGCCATGACGAAGGTATTCC
+
99C<;9BC99:;<;<?CA@@@<<59@<99?B5
@V6Z2K:00630:00638
ACGCTCGACATGCCCAGGTACAGGAG
+
BB9:9?@@>?@9991995<BCCCACC
@V6Z2K:00643:00614
TGATACGTCTCCTTCCTTAGTTACTTCA
+
=@;:;;=ABBC@CDA<9:>99449?:@A
@V6Z2K:00644:00639
ACGCTCGACATACCAGGTACAGGAG
+
9;?A@BB@A>111-11,/84449:4
@V6Z2K:00645:00637
ATCAGACACGGACACAGCAGAACACA
+
B@@?9;:@A@=@@@A>>??9959999
@V6Z2K:00646:00627
ACGAGTGCGTTCCCCATGTCGTAGGTACTC
+
??BBCAA=9429??4>999@@@BA=8;:<F
@V6Z2K:00646:00644
TAGTATCAGCCTCGCCATGACGAAGGTATTCC
+
9;C@@>AA=<8;AA??BB===;959?999@B5
@V6Z2K:00647:00640
ACGAGTGCGTTCCCCATGTCGTAGGTATC
+
=@9://///1,/880;4499448813997
@V6Z2K:00647:00642
TACTGAGCTACGACACACATGAAGATTGGTGC
+
////////6////88;1//6//,///,31331
@V6Z2K:00648:00620
ATCAGACACGGACACAGCAGAAC
+
BCBB:9:@@>5999999999924
@V6Z2K:00649:00602
CGTGTCTCTAGGCACAGGATTTGTGTAG
+
CCCBCDDD@@@?BCBBB>A@A<@?>@A9
@V6Z2K:00601:00670
TGATACGTCTCCTTCCTTAGTTACTTCA
+
BCBBABBBBCB@CBD@B@BBB>BBCCDC
@V6Z2K:00604:00657
ATATCGCGAGGGTATGGAAGAC
+
BAAA988>99919A99292444
@V6Z2K:00607:00684
TAGTATCAGCCTCCCCATGACCGAAAGGTATTCC
+
81///////281111*/////,444-48444992
@V6Z2K:00610:00677
ATCAGACACGGACACAGCAGAACAC
+
BCBB@?>BCB79<@@@?@?>>5999
@V6Z2K:00611:00674
TCTCTATGCGCTCCACATGTCTAAGGT
+
@@@BCCCCCDDBB@CCECCBBC@=@>9
@V6Z2K:00614:00664
ACGAGTGCGTTCCCACTGTCGTAGG
+
?@B@@ABA?@511,1///,222//,
@V6Z2K:00614:00675
CGTGTCTCTAGGCACAGGATTTGTGTAG
+
CCBBEDCC::;>BB@@@@BBB>BBB@AA
@V6Z2K:00616:00697
AGCAATGTAGCTGTCACTAGTTACTTGT
+
9==:=BB=;;CB;;=A@>>;;59>>49;
@V6Z2K:00617:00669
ATATCGCGAGGGTATGGAAGACTCT
+
BAABBBB9;<C>;;<C=@=A@@@AA
@V6Z2K:00619:00675
TAGTATCAGCCTCGCCATGACGAAGGTATTCC
+
9;B<;9@B9A=@@@B>BBBAAAA=AD<<<=>6
@V6Z2K:00620:00668
TACTGAGCTACACACACAGAAAGATTGGT
+
=9=<CCBC@>99;;9@?A>@@<<<<AE?C
@V6Z2K:00623:00668
AGCACTGTAGCTGTCACTAGTTACTTGT
+
BBBBBABBCCCCBCBBBCDBBABBB=@@
@V6Z2K:00625:00668
TCTCTATGCGCTCCACATGTCTAAGGT
+
BBCC<44444449244;8A@A4459<9
@V6Z2K:00631:00688
CGTGTCTCTAGGCACAGGATTTTTTTTTGTGTAG
+
?A:<<CCCAAA@CBB@@=>@@@@@@@@"999BBE
@V6Z2K:00639:00676
TCTCTATGCGCTCCACATGTCTAAGGT
+
CBCC::=DCDECF>A<<<ABB;;89@9
@V6Z2K:00643:00688
TACTGAGCTACACACACAGAAAGATTGGT
+
B9<;CCCC99;@@B@@>@99909>>=@@C
@V6Z2K:00649:00657
AGCACTGTAGCTGTCACTAGTTACTTGT
+
?@BC<9<<BBBBBCCB99<<95998599
@V6Z2K:00605:00704
TCTCTATGCGCTCCACATGTCTAAGAT
+
@;99AAACECCBB?AAABBBCBBA><<
@V6Z2K:00606:00700
TGATACGTCTCCTTCCTTAGTTACTTCA
+
CBB?AFCCBBC=?=??A>ABF>BBC@CC
@V6Z2K:00608:00734
AGCACTGTAGCTGTCACTAGTTACTTGT
+
<CCCBCCA@ADCDD@?ACCCC;;<C=B@
@V6Z2K:00609:00720
ATCAGACACGGACACAGCAGAACA
+
BBBA99899@59999999948244
@V6Z2K:00610:00728
CGTGTCTCTAGGCACAGGATTTGTGTAG
+
@BECDEDE::<<>@999599919B>>99
@V6Z2K:00614:00741
TAGTATCAGCCTCCCCATGACGAAAGGTATTC
+
8;A=<;CCBB?@BCB/99444///+/5///,/
@V6Z2K:00617:00727
TGATACGTCTCCTTCCTTAGTTACTTCA
+
BBBAAAABBCC@B@D@CBABB>ABC@CC
@V6Z2K:00623:00733
TAGTATCAGCCTCGCCATGACGAAGGTATTCC
+
?>B99<CDAA=?@A@;@>>>>99649944892
@V6Z2K:00624:00722
TACTGAGCTACACACACAGAAAGATTGGT
+
B@A?CCCBBBBBBBA@ACCCC>BAB@B@B
@V6Z2K:00626:00706
ACGAGTGCGTTCCCCACTGTCG
+
4;::999@11,-?81-,,,*2,
@V6Z2K:00628:00723
ACGAGTGCGTTCCCCATGTCGTAGGTACTC
+
BBB@AADB;=2444/9>>>AC@@?>:;;;A
@V6Z2K:00629:00734
AGCACTGTAGCTGTCACTAGTTACTTGT
+
CCCCCCCCBBCDCCBBBCFCC;<<B=AA
@V6Z2K:00637:00721
ATATCGCGAGGGTATGGAAGACTCTAT
+
@@8;;AAC9;909?@A>A?B@@@A??>
@V6Z2K:00641:00733
CGTGTCTCTAGGCACAGGATTTGTGTAG
+
CBBBBDDC::;7;A>>>>@>?<>@@AA@
@V6Z2K:00642:00743
ACGCTCGACATGCCCAGGTACAGGA
+
?@:;;A@@ABBAAA<;;8;ABBB<=
@V6Z2K:00601:00787
TGATACGTCTCCTCCTATTACTTCA
+
9444444;88=+-,*,,4,44824/
@V6Z2K:00604:00777
CGTGTCTCTAGGCACAGGATTTGTGTAG
+
CBBBCDCC::;?BC@@A=AAB>BBB@A>
@V6Z2K:00605:00765
TCTCTATGCGCTCCACATGTCTAAGGT
+
88ACAAAB@@@;;:9?>>@<<<D5929
@V6Z2K:00607:00759
TAGTATCAGCCTCGCCATA
+
199994;;41,11//56:6
@V6Z2K:00608:00782
TCTCTATGCGCTCCACATGTCTAAGGT
+
?>=@@AAAAAABC?A=>;@@@995969
@V6Z2K:00616:00791
TAGTATCAGCCTCGCCATGACGAAGGTATTCC
+
>>@<99;@4969>=@<@@?9999599944:;2
@V6Z2K:00617:00774
TCTCTATGCGCTCCACATGTCTAAGGT
+
CBCC::<CCCC@@=AAA@BCJA@>AA;
@V6Z2K:00622:00793
TAGTATCAGCCTCGCCATGACGAAGGTATTCC
+
>?B::<ECAA?@@A@>BBAAB;959@<9;AB8
@V6Z2K:00623:00761
TAGTATCAGCCTCGCCATGATGAAGGTATTCC
+
@?B<;=BCCBA9:@DACCBBB@@=@?;99@A6
@V6Z2K:00623:00776
CGTGTCTCTAGGCACAGGATTTGTGTAG
+
BBBABDCC::;?BB@@@<99909AAAG>
@V6Z2K:00625:00752
TACTGAGCTACACACACAGAAAGATTGGT
+
@=AA@AACCBBBBCCCCDBBB?BBB@B@B
@V6Z2K:00625:00769
CGTGTCTCTAGGCACAGGATTTGTGTAG
+
BBBBCDDC::<@CC@=>?;;;79@@AB>
@V6Z2K:00626:00752
TGATACGTCTCCTTCCTTAGTTACTTCA
+
BCB???CCDBC>?=?BA=@CC@CBB>BB
@V6Z2K:00626:00773
TGATTCGTCTCCTTCCTTAGTTACTTCAGTGC
+
BBBB@C@@ACC?A?B@C?CCC?BCE@BBBCCA
@V6Z2K:00629:00758
AGCACTGTAGCTGTCACTAGTTACTTGT
+
ABDCCCEA@AACBCBCEDEBB@CCC>AA
@V6Z2K:00630:00782
TCTCTATGCGCTCCACATGTCTAAGGT
+
94=@ABBBAAACC=ABAABBC1111;1
@V6Z2K:00632:00772
AGCACTGTAGCTGTCACTAGTTACTTGT
+
BBBB9:>FAAACCCDDBBBCC@BCD>@@
@V6Z2K:00634:00794
TCTCTATGCGCTCCACATGTCTAAGGT
+
>89>999=>@@@@8<;;9@BCBCABA9
@V6Z2K:00635:00796
TAGTATCAGCCTCGCCATGACGAAGGTATTTTTCC
+
@;==ABFCCC?@99954>>=>@A:=8;DEDHC2CA
@V6Z2K:00636:00773
AGCACTGTAGCTGTCACTAGTTACTTGT
+
<DCCDFDAAC@>@ABCCBEDC=AAB;==
@V6Z2K:00639:00753
ACGAGTGCGTTCCCCATGTCGTAGGTACTC
+
BBBBBBBA;;2444/9>>?DGB9958999@
@V6Z2K:00639:00763
TCTCTATGCGCTCCACATGTCTAAGGT
+
@@CB::@DCBC@?==B@9<;@AC5969
@V6Z2K:00640:00756
TCTCTATGCGCTCCACATGTCTAAGGT
+
@BCBBDBCDDCBB@CAA@BBCDFAEAA
@V6Z2K:00641:00754
TCTCTATGCGCTCCACATGTCTAAGGT
+
99==DBBBCDC<<;<AAB@@>?@6929
@V6Z2K:00649:00772
CGTGTCTCTAGGCACAGGATTTGTGTAG
+
CCBBCCCD::;@CCBBC@CCD>CCBCCC
@V6Z2K:00607:00816
TAGTATCAGCCTCGCCATGACGAAGGTATTCC
+
<;C@@@E<<<?AA>A=>>>>>99549944992
@V6Z2K:00607:00823
AGCACTGTAGCTGTCACTAGTTACTTGT
+
BCCBCDCCCCBBCCCAA@>9929=?54;
@V6Z2K:00611:00839
ATATCGCGAGGGTATGGAAGACTCTAT
+
BBABBCCCBCB=::9A>@9?4999799
@V6Z2K:00613:00803
CGTGTCTCTAGGCACAGGATTTGATGTAGAG
+
49?949?E994249:1/,//1,1//88::;D
@V6Z2K:00615:00826
TCTCTATGCGCTCCACATGTCTAAGGT
+
BBCCA@ACCCCCD@EAABCCCA@=@@;
@V6Z2K:00617:00823
ATCAGACACGGACACAGCAGAAC
+
BCCB:::BBA=@@9999999959
@V6Z2K:00620:00834
ATCAGACACGGACACAGCAAGACACA
+
BBE@@ABBCC?BB@>=111-//6///
@V6Z2K:00621:00813
TACTGAGCTACACACACAGAAAGATTGGT
+
B@??BBCBBB?@?CECCCBBC>BBB@B@B
@V6Z2K:00621:00826
CGTGTCTCTAGGCACAGGATTTGTGTAG
+
BDBBCDCD::;@CCBBB?<<<7<BBAD=
@V6Z2K:00623:00818
ATATCGCGAGGGTATGGAAGACTCTA
+
BABBCBBBAAA>?=@A=@;@@@??@B
@V6Z2K:00623:00847
AGCTGTAGCTGTCACTAGTTACTTGT
+
99===>ACCCCCBAACCBD>?>B>@=
@V6Z2K:00624:00809
TCTCTATGCGCTCCACATGTCTAAGGT
+
ACCCD@ACCCCEC@E@@@BCDBBABAA
@V6Z2K:00625:00822
TGATACGTCTCCTTCCTTAGTTACTTCA
+
CB@;;<CBBBEBCAC@C@>?=@994899
@V6Z2K:00625:00824
CGTGTCTCTAGGCACAGGATTTGTGTAG
+
BBA>BDDD::;?BBA?B=99909BBBD?
@V6Z2K:00626:00813
ATATCGCGAGGGTATGGAAGACTC
+
;B@@>?=;44409=?@<@>@9973
@V6Z2K:00627:00800
ATATCGCGAGGTTGGAACCT
+
88991/////,/,/,49984
@V6Z2K:00628:00818
TCTCTATGCGCTCCATGTCTAAGGTACTG
+
BBCBAAADBDCBB?BBCCCCB?B?@A@BC
@V6Z2K:00637:00802
ACGCTCGACATGCCCAGGTACAGGAG
+
<C@AA?;;9@@99919959=BBB>B@
@V6Z2K:00638:00817
TCTCTATGCGCTCCACATGTCTAAGGT
+
9==BC@@CCCDBC@CCCDCCCA@>AA<
@V6Z2K:00640:00816
TCTCTATGCGCTCCACATGTCTAAGGT
+
BCCDAAACBBCAB@BBCBBAACCBEA@
@V6Z2K:00640:00843
CGTGTCTCTAGGCACAGGATTTTGTGTAG
+
BBCDBAAA::<?BB@=>=9999/9@B?BA
@V6Z2K:00643:00830
TAGTATCAGCCTCGCCATGACGAAGGTATTCC
+
9;CAAADBBB>BBAB>B@B;;;B=A><99?B5
@V6Z2K:00644:00844
TACTGAGCTACACACACAGAAAGATTGGT
+
A9<<DCDEBBBAABBBCBBCC>BBB@B@B
@V6Z2K:00648:00805
AGCACTGTAGCTATCACTAGTTACTTGT
+
<<KC@ADCAAAHCCCCCBDBB@CBC:;<
@V6Z2K:00648:00821
TCTCTATGCGCTCCACATGTCTAAGGT
+
;@@BABCCCCAAA@B@B@=BCBA6:7;
@V6Z2K:00603:00869
TGATACGTCTCCTTCCTTAGTTACTTCA
+
BBCBAACCCHC>@=ABA=@CE@CCD@CC
@V6Z2K:00603:00871
TCTCTATGCGCTCCACATGGTACTG
+
BBCCCECCC@@;;89BB;<;<ECCC
@V6Z2K:00605:00859
TCTCTATGCGCTCCACATGTCTAAGGT
+
AACBAABCBBBCC@CAAABBCAA=AB;
@V6Z2K:00606:00855
ATATCGCGAGGTATGAA
+
??999@9946,,,,,*)
@V6Z2K:00607:00891
TGATACGTCTCCTTCCTTAGTTACTTCA
+
BBB@@ACCBBB=@=A?AACCC@??B@BB
@V6Z2K:00608:00858
TCTCTATGCGCTCCACATGTCTAAGGT
+
AAAACCCCBBB997;AA@CBBCFBDB=
@V6Z2K:00609:00851
TAGTATCAGCCTCGCCATGACGAAGGTATTCC
+
;98494:;;@@B;;99A9999992424::242
@V6Z2K:00617:00867
CGTGTCTCTAGGCACAGGATTTTTGTGTAG
+
BBBBCCCCA@D@B>==@;>?>==0@BCCDB
@V6Z2K:00619:00865
TCTCTATGCGCTCCACATGTCTAAGGT
+
CCDC@AACCJHBB?BAA?CCCCCAFCD
@V6Z2K:00621:00877
TACTGAGCTACACACACAGAAAGATTGGT
+
849AA94;@A;;=@999111<811/,/,/
@V6Z2K:00625:00859
TAGTATCAGCCTCGCCATGACGAAGGTATTCC
+
;:CA@@CBAA@@BBB>B?>>>;;7<?<99@A6
@V6Z2K:00627:00862
CGTGTCTCTAGGCACAGGATTTTTTGTGTAG
+
BBBBCDCC???CCC==><999999*49?::?
@V6Z2K:00634:00899
AGCACTGTAGCTGTCACTAGTTACTTGT
+
<CCCECCCCDCBCFC<;<DAA?ACCACD
@V6Z2K:00644:00896
ACGAGTGCGTTCCCCATGTCGTAGGTACTC
+
?@BAABBB;;2444/9999@CB9;8:;;<C
@V6Z2K:00645:00850
CGTGTCTCTAGGCACAGGATTTGTGTAG
+
BDCDCCBFAAA@BB?=>=99919DDBDB
@V6Z2K:00647:00856
TCTCTATGCGCTCCACATGTCTAAGGTAC
+
BBCCCDBCBCCDC?BBABCCCCC@C@AAA
@V6Z2K:00647:00860
TAGTATCAGCCTCGCCATGACGAAGGTATTCC
+
;<C<<<CD<<;;BBB?BBCAAAC@C@@@@>A=
@V6Z2K:00601:00902
TCTCTATGCGCTCCACATGTCTAAGGT
+
CBCCDBACBCCCC@CAAACCCBC?C@;
@V6Z2K:00602:00910
AGCACTGTAGCTGTCACTAGTTACTTGT
+
@CCCABEGBBCBBBBA>ABEC@BBC>BB
@V6Z2K:00606:00905
ACGCTCGACATGCCCAGGTAACAGGAG
+
BB8::BDBBDB@=@99459@>ABC@CB
@V6Z2K:00616:00942
TATGAGCTACACACACAGAAAGATTGGT
+
@A@CCEIABBBAA@AADCCB>;;;=A>A
@V6Z2K:00622:00943
TACTGAGCTACACACACAGAAAGATTGGT
+
@9==CEDCBBAAACBBBECCD@EBB@C@C
@V6Z2K:00626:00935
TGATACGTCTCCTTCCTTAGTTACTTCA
+
BBB???@A@CBBD?C@CACA@>AAA>AC
@V6Z2K:00631:00932
ATCAGACACGGACACAGCAGAACACA
+
??@99<?AAF8;;@@>9999969999
@V6Z2K:00637:00924
ACGCTCGACATGCCCAGGTACAGGAG
+
BB?@@CBAACC???=@??BABBC@CC
@V6Z2K:00646:00941
CGTGTCTCTAGGCACAGGATTTGTGTAG
+
BDCA?==@;<<@BB;21-111-11///7
@V6Z2K:00603:00968
ACGCTCGACATGCCCAGGTACAGGAG
+
>?9:;@;;9BA??>:9969>>>A@99
@V6Z2K:00605:00971
TACTGAGCTACACACACAGAAAGATTGGT
+
AADBCCDBAABBBEDCCCCCB=BBB@B@A
@V6Z2K:00608:00957
CGTGTCTCTAGGCACAGGATTTTTTTTTTTTTTTGTGTAG
+
>8499999AAA@DA>;<:111111111111111"///777
@V6Z2K:00612:00955
ACGCTCGACATGCCCAGGTACAGGAG
+
BBCBBCBBABA99919969?BAC=AC
@V6Z2K:00616:00998
ATATCGCGAGGGTATGGAAGACT
+
?99:@AA@@@=<;99B=@<>999
@V6Z2K:00618:00987
TGATACGTCTCCTTCCTTAGTTACTTCA
+
BBBAAA@BBDH?ADA?A?ACCBBBE@ED
@V6Z2K:00622:00967
TACTGAGCTACACACACAGAAAGATTGGT
+
449<>>9>;;9AAB;;<B>>@<;;;>B?B
@V6Z2K:00625:00967
TACTGAGCTACACACACAGAAAGATTGGT
+
B?AACBCBBBABABBBCBBBB=A>A@A@?
@V6Z2K:00605:01031
CGTTGTCTTCTTAGGCACAGGATTTTTGTTGT
+
;//-11//,/42499>?>99599999-44244
@V6Z2K:00607:01025
TCTCTATGCGCTCCACATGTCTAAGGT
+
BBBBABBCBEFDE@CAAADCCAAAAA<
@V6Z2K:00608:01037
CGTGTCTCTAGGCACAGGATTTGTGTAG
+
BCCDCCCCBBB?AABBB?@==:ADBCCC
@V6Z2K:00613:01034
CGTGTCTCTAGGCACAGGATTTGTGTAG
+
BBBBBDCC@@A@BA>>><9991994:;@
@V6Z2K:00613:01041
TCTCTATGCGCTCCACATGTCTAAGGT
+
9999BCCCBBCBB@CCDBCCCCDAC@B
@V6Z2K:00614:01008
ACGCTCGACATGCCCAGGTACAGGAC
+
B??ABBAAB@@;9919A>BBCCN?BC
@V6Z2K:00620:01011
ACGCTCGACATGCCCAGGTACAGGAG
+
C?>@?C@@ABBBAB>BB>BCBBB@EE
@V6Z2K:00623:01043
ATATCGCGAGGGTATGGAAGAC
+
BAAB@BA==@@<??BC?C@A;;
@V6Z2K:00627:01017
TGATACGTCTCCTTCCTTCTAGTTACTTCAG
+
CBBBBCCA@BB=A<>?A59444424@85::.
@V6Z2K:00628:01028
AGCACTGTAGCTGTCACTAGTTACTTGT
+
<@BBACBCBCCCABBCDCD>>;<BB:<A
@V6Z2K:00634:01034
CGTGTCTTAGGCACAGGATTTGTGTAG
+
C?8881/,1>;<>>BB@CCCBCABBBB
@V6Z2K:00639:01002
TGATACGTCTCCTTCCTTAGTTACTTCA
+
BBBBBBCDBBF=====@>@CC@BBB@CD
@V6Z2K:00639:01027
TGATACGTCTCCTTCCTTAGTTACTTCA
+
CBCDCCBBBCC?C@DAE@CA@=@CB>BB
@V6Z2K:00642:01009
AGCACTGTAGCTGTCACTAGTTACTTGT
+
@DCCDBBCBBBBBBCBBBCBB?BBD@B?
@V6Z2K:00642:01035
TCTCTATGCGCTCCACATGTCTAAGGT
+
BCCCCDBCDCDCC@CCCDCCCCCAEBB
@V6Z2K:00617:01062
ACGCTCGACATGCCAGTACA
+
99:;;?>?A99996994494
@V6Z2K:00632:01073
TAGTATCAGCCTCGCCATGACGAAGGTATTCC
+
CDC<<=ED<<;<<;<>A===/11,1,///,/,
@V6Z2K:00642:01084
TGATACGTCTCCTC
+
9444444998;,1/
@V6Z2K:00649:01078
ATCAGACACGGACACAGCAGAACA
+
BBBB??>B9968>89911111,//
@V6Z2K:00601:01134
ATCAGACACGGACACAGCAGACACA
+
10.6//39=A<::82,******,,,
@V6Z2K:00617:01120
ACGCTCGACATGCCCAGGTA
+
BBABBBBABDA=9:998599
@V6Z2K:00625:01122
TGTGTCTCTAGGCACAGGATTTGTGTAGAGG
+
BBBBAACCCCB>=@=99599919?@>?A*))
@V6Z2K:00643:01122
ATATCGCGAGGGTATGGAAGACTCTATAGAGGTCTGAAGCCAATTTCCGAA
+
4399444949909911,1,///....1171676859553:,/,.4+.,..,
@V6Z2K:00648:01130
TGATACGTCTCCTCCTA
+
44444444488,--*,,
@V6Z2K:00613:01172
ACGAGTGCGTTC
+
ABBBAABCBA24
@V6Z2K:00626:01260
TGATACGTCTCCTTCCTTAGTG
+
BBBCBBBBCAB742951,+***
@V6Z2K:00662:00033
CGTGTCTCTAGGCACAGTTTTTGTAG
+
B?BBCDBC???@B???99944-9B@@
@V6Z2K:00670:00046
TGATACGTCTCCTTCCTTAGTTACTTCA
+
BBCBBBBCBBB@C@C>A>>BB@CBC@BA
@V6Z2K:00651:00057
TCTTCTATGCGCACATGTCTAAGGTACTG
+
>9929>AABCCAAECEBAB?><@@::;CB
@V6Z2K:00656:00060
TACTGAGCTACACACACAGAAAGATTGGT
+
>>ABCCCCBB?@@BBBCDCCB>B998<@C
@V6Z2K:00659:00050
TACTGAGCTACACACACAGAAAGATTGGT
+
??@BCCCCBB??AA<;<CBBB>BCE@B;<
@V6Z2K:00661:00072
TAGTATCAGCCTCGCCATGACGAAGGTTTTCC
+
99A<;<DCCB@@@@@<>@>>>9969;>992=8
@V6Z2K:00665:00080
ATATCGCGAGGGTATGGAGACTCTAT
+
BBBBBBB?@ADA::<C9;<;<8@887
@V6Z2K:00668:00057
TAGTATCAGCCTCGCCATGACGAAGGTATTCC
+
/1/1/78;=@:;<94:9<<=8//,/76//,48
@V6Z2K:00668:00092
CGTGTCTCTAGGCACAGGATTTGTGTAG
+
CBB@BCCC::<?BB@@A><<;79@@>@9
@V6Z2K:00669:00062
TACTGAGCTACACACACAGAAAGATTGGT
+
89949=99498944444;999588=;>;>
@V6Z2K:00673:00054
AGCACTCGTAGCT
+
****,*****,06
@V6Z2K:00673:00073
ATCAGACACGGACACAGCAGAACA
+
@?BB<;<99@59899911111,//
@V6Z2K:00675:00085
TACTGAGCTACACACACAGAAAGATTGGT
+
B;@@CCBBAB:<9@999944::==B@B??
@V6Z2K:00683:00086
ATCAGACACGGACACAGCAGAACAC
+
BBBBBBBA@@8;;@@>>?>996999
@V6Z2K:00684:00073
ACGAGTGCGTTCCCCATGTCGTAGGTACTC
+
BBBBBBDB@;2444/9999@A@@@>;;;<C
@V6Z2K:00685:00052
ATATCGCGAGGGTATGGAAGACTC
+
@;;;ACCCCCC:449@69699977
@V6Z2K:00689:00075
ATATCGCGAGGGTATGGAAGACTCT
+
AAAAABBBBBC@::<C=@;@>>>>;
@V6Z2K:00693:00064
CGTGTCTCTAGGCACAGGATTTGTGTAG
+
DCCCCCCC;;<=@BBBC@AAA<ACBABA
@V6Z2K:00694:00058
AGCACTGTAGCTGTCACTAGTTACTTGT
+
BBA?;;:?@@@@@AC@@@@B@;111-//
@V6Z2K:00697:00097
TACTGAGCTACACACACAGAAAGATTGGT
+
C?@@CCCB??ABBCBADCBBB>@@B@B@@
@V6Z2K:00657:00145
ATATCGCGAGGGTATGGAAGACTCTAT
+
BBB?BBCB???<==@C@C@CBBBB?>>
@V6Z2K:00666:00123
TGATACGTCTCCTTCCTTAGTTACTTCA
+
@@@A@9A?@9<69542427?==BCC@B<
@V6Z2K:00667:00149
CGTGTCTCTAGGCACAGGATTTTTTTT
+
B=>@9999999>DA999=999999999
@V6Z2K:00671:00133
TCTCTATGCGCTCCACATGTCTAAGGT
+
99>?CDDDCCCCC@DAABBBBCDBDCA
@V6Z2K:00673:00109
ATATCGCGAGGGTATGGAAGACTCT
+
BAAB=9;44991999B<A>A>=>>8
@V6Z2K:00675:00104
ACGCTCGACATGCCCAGGTACAGGAG
+
CB?@?B??ACCBAA>@@=@BCCC@CC
@V6Z2K:00676:00116
ATATCGCGAGGGTATGGAAGACTC
+
BAAB@>;449919@>@@CCBA@A@
@V6Z2K:00683:00124
ATATCGCGAGGGTATGGAAGAC
+
C?@@=>;44991999>;>;944
@V6Z2K:00685:00112
TCTCTATGCGCTCCACATGTCTAAGGT
+
BBBBBBBFBCCCD>D@BBBCCA?=@@;
@V6Z2K:00685:00147
ATATCGCGAGGGTATGGAAGACTCTAT
+
AAACAA@>=@@<;99B=@<@AAAA?>:
@V6Z2K:00687:00113
ATATCGCGAGGGGAAGACTCTATAGAG
+
BBAC@;;99999-9?@B?@@>@>???>
@V6Z2K:00652:00169
AGCACTGTAGCTGTCACTAGTTACTTGT
+
;BCAACDBBBDDBBBABCCCC@CCB?C?
@V6Z2K:00654:00157
CGTGTCTCTAGGCACAGGATTTGTGTAG
+
BBB@BDBD:;:@BBBBC@BBBCBCCAAD
@V6Z2K:00663:00158
TCTCTATGCGCTCCACATGTCTAAGGT
+
CBBBA@ACCCCBC@EBCBAADCA?BCA
@V6Z2K:00664:00183
TGATACGTCTCCTTCCTTAGTTACTTCA
+
CBBBCC?@ACE@C@C@F@ABF?CCC@BA
@V6Z2K:00666:00180
TGATACGTCTCCTTCCTTAGTTACTTCA
+
AAC:;<A<==CBC@B?B??BB?BBC@BB
@V6Z2K:00675:00192
TCTCTATGCGCTCCACATGTCTAAGGT
+
B@AAA@ACCCDCC?G@@ABBCDB@CDB
@V6Z2K:00682:00165
TCTCTATGCGCTCCACATGTCTAAGGT
+
=;99;<<ACAAAC@<<<AAAAAB?CBE
@V6Z2K:00682:00168
TCTCTATGCGCTCCACATGTCTAAGGT
+
BBBB<:>BBCDDD?B::;CBB;;79?9
@V6Z2K:00683:00161
TAGTATCAGCCTCGCTGACGAAGGTATTCC
+
A@BBBBEAABCCCBBEBBBAA>B?=@@=@8
@V6Z2K:00688:00170
TCTCTATGCGCTCCACATGTCTAAGGT
+
:;B@9;=BCACCC8:<<;A@B;;7>AA
@V6Z2K:00689:00173
CGTGTCTCTAGGCACAGGATTTGTGTAG
+
AB?ABDEE::?BFC@A@=@@@<ABCBCA
@V6Z2K:00692:00164
AGCACTGTAGCTGTCACTAGTTACTTGT
+
@AECCCCEDDBDBFBCCCCDC@CBC>@@
@V6Z2K:00698:00158
TCTCTATGCGCTCCACATGTCTAAGGT
+
AACCCGABBCCCD>@::<BBBBB>B?9
@V6Z2K:00650:00208
TGATACGTCTCCTTCCTTCTAGTTACTTCA
+
ABB;9<DAA>?./+-8=+,,,,0*,41,//
@V6Z2K:00652:00214
TAGTATCAGCCTCGCCATGACGAAGGTATTCC
+
;;=99;AA?ADB@@@6;444444242444:;2
@V6Z2K:00653:00231
CGTGTCTCTAGGCACAGGATTTGTGTAG
+
BBBBBIDC::?FDCBCB=@=@:>???=9
@V6Z2K:00658:00249
ATCAGACACGGACACAGCAGAAC
+
;BABAAAB@><8999999111,/
@V6Z2K:00661:00200
TCTCTATGCGCTCCACATGTCTAAGGTACTA
+
88=@A@AAAAACC<<<<<@@@9969<99488
@V6Z2K:00663:00235
TGATACGTCCCTTCCTTAGTTACTTCAGTGC
+
ABCBA?A@=9:=<?>A>BFCACCC@CDBBBB
@V6Z2K:00665:00248
ATATCGCGAGGGTATGGAAGACTCTAT
+
97@>@@BBECC><99>5954443337,
@V6Z2K:00666:00226
ATATCGCGAGGGTATGGAAGACTCT
+
?AAB@@@C9940994B;>;=84487
@V6Z2K:00668:00226
TAGTATCAGCCTCGCCATGACGAAGGTATTCC
+
;;C<<<HAAAC@@AA8;9>>@9969@999>@5
@V6Z2K:00682:00237
ACGCTCGACATGCCCAGGTACAGGAG
+
B@8;;B@@ACC@>@<;97;@@AHBCC
@V6Z2K:00684:00244
CGTGTCTCTAGGCACAGGATTTGTGTAG
+
BBBBBCCCA@@@CCBBA>?@?<ACCCC<
@V6Z2K:00686:00237
ACGAGTGCGTTCCCATGTCGTAGGTACTC
+
:834:////1,//+//4//6//.,.///6
@V6Z2K:00689:00218
TCTCTATGCGCTCCACATGTCTAAGGT
+
CBBA::=DDEEDC=A@@@CBC??=A?@
@V6Z2K:00697:00249
TACTGAGTACACACACAGAAAGATTGGTGC
+
?9;<A@AABBCCCCCCCBBB<>=A;?<@?@
@V6Z2K:00699:00228
TGATACGTCTCCTTCCTTAGTTACTTCA
+
AAECCBBCBBB6:7;7;:;CC@CBB?BC
@V6Z2K:00699:00236
ATATCGCGAGGGTATGGAAGACTCTAT
+
BABBBBCBABE@A?@C9;7;@>>>?>=
@V6Z2K:00652:00267
CGTGTCTCTACGGCACAGGATTTTGTGTAG
+
;9B>>99999==99=:9994444,44449>
@V6Z2K:00655:00274
TGATACGTCTCCTTCCTTAGTTACTTCA
+
9<ABBBAAABCBE?A?B@BBB;<<@=?>
@V6Z2K:00667:00296
TCTCTATGCGCTCCACATGTCTAAGGT
+
BBBBBBBCCCCCD@CCFDCBCCCCC@:
@V6Z2K:00668:00293
TAGTATCAGCCTCGCCATGACGAAGGTATTCC
+
99A@@@C<<<?@@>>;>>>9999648444242
@V6Z2K:00669:00257
TAGTATCAGCCTCGCCATGACGAAGGTATTCC
+
?>@A?ACC<<B<CCB=?@AAA@@=?5;9??@6
@V6Z2K:00685:00256
TCTCTATGCGCTCCACATGTCTAAGGT
+
4499@BCCAAACCAAAACBBBCB>A>;
@V6Z2K:00687:00270
ACGCGCCCAGGTACAGGAGACTG
+
A=<?99969@<=?CCC?BBBBCA
@V6Z2K:00687:00297
ATATCGCGAGGGTATGGAAGACTA
+
ABBBBBBBAAC>;>8222*-***(
@V6Z2K:00652:00310
TACTGAGCTACACACACATGAAAGATTGGT
+
999499==:<9A@<111/////+/792969
@V6Z2K:00656:00305
ACGCTCGACATGCCCAGGTACAGGAG
+
BA8::B@?@BB@=@<>@;@CCCC@CB
@V6Z2K:00658:00330
TCTCTATGCGCTCCACATGTCTAAGGT
+
@@BCCCCCCCEBC?CCCBCDCCCADB<
@V6Z2K:00662:00325
TAGTATCAGCCTCGCCATGACGAAGGTATTCC
+
;;C;;<CA@A?@@@B=@?>999954;944892
@V6Z2K:00663:00309
TCTCTTTTTTTTTTTTTTTTTTATGCGCTTCCACATGTTCTAAG
+
444444444444999999444"444444424:44444951-7*-
@V6Z2K:00663:00318
TAGTATCAGCCTCGCCATGACGAAGGTATTCC
+
>=>994499:C@@@A5;9<<<11,/51//56,
@V6Z2K:00666:00337
TACTGAGCTACACACACAGAAAGATTGGT
+
@;=@CDIDCC@@;;<AABAGCA<<=?B@C
@V6Z2K:00671:00336
CGTGTCTCTAGGCACAGGATTTGTGTAG
+
BBCBCCFC@@?>BB@A@<;9;09BB@AC
@V6Z2K:00687:00311
TACTGAGCTACACACACAGAAAGATTGGT
+
C@@>BCCB?ABABCAABEA@@=@BB@C@C
@V6Z2K:00693:00319
AGCACTGTAGCTGTCACTAGTTACTTGT
+
@BBBBCDCBBCD?AACBCCCDACCC>BB
@V6Z2K:00695:00348
ATATCGCGAGGGTATGGAAGACTCTATAGA
+
BABBABBA=??<==@C?A>A;;;;8>>:0/
@V6Z2K:00699:00322
TGATACGTCTCCTTCCTTAGTTACTTCA
+
ACB??A<<<CC7979595899699969C
@V6Z2K:00650:00393
TGATACGTCTCCTTCCTTAGTTACTTCAG
+
A<111///>AC@FAC?A>>??699=8=99
@V6Z2K:00653:00362
ATATCGCGAGGGTATGGAAGACTCTAT
+
BABBBBBA???:=9AA>A>@AA@@@?<
@V6Z2K:00655:00364
CGTGTCTCTAGGCACAGGTTTTGTGTAG
+
AAAACCDB::<>BBBBCBCFD:DDCCCA
@V6Z2K:00659:00366
ACGTCTCCTTCCTTAGTTACTTCAGTGC
+
AA?BBCC>?=?@C@B@B=@AB@BBBBBB
@V6Z2K:00659:00389
ACGCTCGACATGCCAGGTACAGGAG
+
AB@@@;;9?::11,11,//9;;:::
@V6Z2K:00659:00395
ATCAGACACGGACACAGCAGAACACA
+
BBB@?@BA@><=>9999999959999
@V6Z2K:00662:00362
TCTCTATGCGCTCCACATGTCTAAGGT
+
;;CC@AADDCEHD@CBBBBBACA@BCA
@V6Z2K:00662:00391
CGTTCTCTAGGCACAGGATTTGTGTAG
+
BCC>BBCBBB@CAAAD=;=@:323>@=
@V6Z2K:00663:00357
AGCACTGTAGCTGTCACTAGTTACTTGT
+
;@@?9;:<@ACCBBBBBCBDB@DCB9;;
@V6Z2K:00667:00388
ACGCTCGACATGCCCAGGTACAGGAG
+
CB>@@BBBBCC===<;97;ACBB@CC
@V6Z2K:00671:00372
CGTGTCTCTAGGCACAGGATTTGTGTAG
+
BBB>BCCD:;;?BD@@@?<<;7<@@AA=
@V6Z2K:00672:00390
ATATCGCGAGGTATGGAAGACT
+
A??B991111,/6//,/56449
@V6Z2K:00672:00393
AGCACTGTAGCTGTCACTAGTTACTTGT
+
BBCCDBCCBCCBBBCAABCBB@BEC?BA
@V6Z2K:00682:00382
ATCAGACACGGACACAGCAGAACAC
+
BCCB??@A@===>>>999?995999
@V6Z2K:00684:00369
ATCAGACACGGACACAGCAGAACA
+
@CC:9=@CCA=@@999;<<11,11
@V6Z2K:00687:00381
TAGTATCAGCCTCGCCATGACGAAGGTATTCC
+
@=C99<ECAABBBBB?BA?99;959B999@B5
@V6Z2K:00690:00357
CGTGTCTCTAGGCACAGGATTTGTGTAG
+
BBBBCDCC@?@@DBA@A?;<;7<BBBFB
@V6Z2K:00694:00391
ATCAGACACGGACACAGCAGAACACA
+
BBB?9;:ABA=@@AA==?=9969999
@V6Z2K:00698:00381
TACTGAGCTACACACACAGAAAGATTGGT
+
BCBBCCCCBBAAABCCCCBCB>CBB?A@C
@V6Z2K:00699:00388
CGTTGTCTCTAGGCACAGGATTTTGTGTAG
+
98/-11/1///48=89777////*//////
@V6Z2K:00655:00426
ATCAGACACGGACACAGCAGAACACAC
+
CCC>9<;AAB8;;A@999999;>999>
@V6Z2K:00676:00431
TCTCTATGCGCTCCACATGTCTAAGGT
+
AABCCCDCBBCCC?EABBCCCDC@CAA
@V6Z2K:00681:00422
TGATACGTCTCCTTCCTTAGTTACTTCA
+
CDDCBBCCE9;6;>A=@@AA@=@@@A@A
@V6Z2K:00682:00424
TAGTATCAGCCTCGCCATGACGAAAGGTATTTTTTTTCC
+
=@A;;9:A49;;;9<=A@?A@999098=44444444$4:
@V6Z2K:00682:00427
ACGAGTGCGTTCCCCATGTCGTAGGTACTC
+
BBBABBCA;;2444/9999ACBAA?:;<<C
@V6Z2K:00685:00412
TAGTATCAGCCTCGCCATGACGAAAGTATTCC
+
;;CAAADAA@>B@@@?BAABBCBB>C<<=AB8
@V6Z2K:00686:00408
ATATCGCGAGGGTATGGAAGACTC
+
BB8<:@C@99419AAB@C<@<;94
@V6Z2K:00692:00417
ACGCTCGACATGCCCAGGTACAGGAG
+
BAABBB?@DDCB=B==>=@BBCCACC
@V6Z2K:00693:00401
ATCAGACACGGACACAGCAGAACAC
+
CBAB:::BCB=@@@>9999995998
@V6Z2K:00693:00402
TGATACGTCTCCTTCCTTAGTTACTTCA
+
BACBBBCDCBB==;?=?=@CC<BBB>AB
@V6Z2K:00698:00405
TAGTATCAGCCTCGCCATGACGAAGGTATTCC
+
<;CAAAFAAAACDDC@CBBBD@?;@@;<<?A5
@V6Z2K:00699:00412
AGCACTGTAGCTCGTCACTAGTTACTTGTG
+
98>>9=A@@>944499999/77,///,//6
@V6Z2K:00651:00489
TGATACGTCTCCTTCCTTAGTTACTTCA
+
?@@9;;<<<CC@C@C@D@>BA=@AB?CC
@V6Z2K:00655:00480
TAGTATCAGCCTCGCCATGACGAAGGTATTCC
+
@@A;9=BB<<=<BAA@CGBCC@@;@?<<>BC;
@V6Z2K:00655:00487
AGCACTGTAGCTGTCACTAGTTACTTGT
+
BBBB9;<BBBBBCCHDBCC:92;;;7<A
@V6Z2K:00656:00450
TACTGAGCTACACACACAGAAAGATTGGT
+
B?AACCCGCBBBBBBCDCBAA=AA?>B@C
@V6Z2K:00656:00496
CGTGTCTCTAGGCACAGGATTTGTGTAG
+
BBBABCDFA@@@CBB@@>;;96<CBBC=
@V6Z2K:00658:00463
ATCAGACACGGACACAGCAGAACACAC
+
AABB@@@@B=69989999>?>;>99;A
@V6Z2K:00660:00485
AGCACTGTAGCTGTCACTAGTTACTTGT
+
@ACB<:<@@A@@ABEB=?B945999594
@V6Z2K:00663:00492
TCTCTATGCGCTCCACATGTCTAAGGT
+
?ACA:<?ECCDCCCD@@9<<A@@?B=>
@V6Z2K:00666:00463
TCTCTATGCGCTCCCACATGTCTAAGGT
+
1/876=@@999999199=9494992924
@V6Z2K:00677:00458
CGTGTCTCTAGGCACAGGATTTGTGTAGGGC
+
B@@ABB?A?@@?BBA>@>99919@@@ABB:?
@V6Z2K:00692:00484
TAGTATCAGCCTCGCCATGACGAAGGTATTCC
+
99A@@@EA@A=>>9969@@99996484449:2
@V6Z2K:00696:00480
TCTCTATGCGCTCCACATGTCTAAGGT
+
BAAACCCEBBCBE@CCCBBBB?=;A?>
@V6Z2K:00652:00547
AACACTGTAGCTGTCACTAGTTACTTGT
+
B@BBCCDDBBBBCCCBBBBBB?BAB<?@
@V6Z2K:00653:00520
ATCAGACACGGACACAGCA
+
9<@A?><>99244444,,*
@V6Z2K:00655:00540
CGTGTCTCTAGGCACAGGATTTGTGTAG
+
BBBACDBC??@@DCBCCECCCACCCCDA
@V6Z2K:00660:00511
TCTCTATGCGCTCCACATGTCTAAGGT
+
8//////49;:9D@CCAACBB::8<?@
@V6Z2K:00662:00518
ACGAGTGCGTTCCCATGTCGTAGGTACT
+
BBB@BBB;995490944/660,,*,,,,
@V6Z2K:00665:00506
ATATCGCGAGGGTATGGAAGACTCTA
+
BBBBA>>;99;89@@A=A=@;;7???
@V6Z2K:00677:00506
ACGCTCGACATGCCCAGGTACAGGAG
+
AB9;9BA@@C@99919>;@CCCD@C<
@V6Z2K:00684:00533
ATCAGACACGGACACAGCAGAACACA
+
BBCB99:BCD?BBBB=9999859999
@V6Z2K:00688:00519
TGATACGTCTCCTTCCTTAGTTACTTCA
+
BBBBBBABBCD@E@CBB@ABC@@AC@AA
@V6Z2K:00689:00529
ATCAGACACGGACACAGCAGAACACA
+
BBCB@?@CCB>AB=@499?9969999
@V6Z2K:00691:00506
ACGCTCGACATGCCCAGGTACAGGAG
+
@A>@@B:;>CGCCDBAA=ACCCC@DA
@V6Z2K:00691:00519
ATCAGACACGGACACAGCAGAACA
+
=B;>?=799969@<<1111//,/4
@V6Z2K:00697:00529
CGTGTCTCTAGGCACAGGATTTGTGTAG
+
BBBBCCCE??@@CBBBA?;;;8<CBCCA
@V6Z2K:00698:00503
ATATCGCGAGGGTATGGAAGACTCTAT
+
9?@@BBCCEEE@A@AC=@<>9973371
@V6Z2K:00698:00549
ATCAGAACACACGAGAAC
+
:;;9>>989994////,/
@V6Z2K:00654:00561
TGATACGTCTCCTTCCTTAGTTACTTCA
+
BBB???ACCCF?EDC?A@ACC@BBB?BC
@V6Z2K:00655:00598
TGATACGTCTCCTTCCTTAGTTACTTCA
+
BBCCCDBDCBB=A?AADBCBB@BAA@A@
@V6Z2K:00656:00569
AGCACTGTAGCTGTCACTAGTTTTTACTTTTTT
+
9;@@99<B<<<>B@@999999@@@/-,,,,,,(
@V6Z2K:00662:00596
AGCACGTAGCTGTCACTGTTACTTGT
+
@BCCCC?@DCCBCCBBBBB@CBD=@@
@V6Z2K:00666:00591
TACAGAGCTACACACACAGAAAGATTGGT
+
BBBCCEECCCDABCCCCCCCC>CCCBBAA
@V6Z2K:00667:00557
TCTCTATGCGCTCCACATGTCTAAGGT
+
@@ABBBBCCCDCC@CAAACCCAA>AC;
@V6Z2K:00668:00579
AGCACTGTTAGCT
+
944////1,/6//
@V6Z2K:00669:00578
CGTGTCTCTAGGCACAGGATTTTTTTTTTTTTTTTTTTTGTGTAG
+
BCAABCDC@@@@CC@=:;1111111111111111////"///886
@V6Z2K:00677:00559
TACTGAGCTACACACACAGAAAGATTGGT
+
A:<<CFECBBAABCDBCCBBB=@=B?B@C
@V6Z2K:00685:00590
TCTCTATGCGCTCCACATGTCTAAGGT
+
BCBCA@ACCCDCC@CAA@@AE::8<@B
@V6Z2K:00689:00591
TACTGAGCTACACACACAGAAAGATTGGT
+
AABBECCCABABBBA@ADBBB>BCC@B@B
@V6Z2K:00690:00561
TACTGAGCTACACACACAGAAAGATTGGT
+
>9484=9>>>99<;999A99919>@<?=;
@V6Z2K:00697:00566
ACGCTCGACATGCCCAGGTACAGGAG
+
BB>@?B@?AFDB=B>@>=@BBBC@FA
@V6Z2K:00697:00588
TACTGAGCTACACACACAGAAAGATTGGT
+
?@BCBCCCBBABEB;:<B>==<@BA?BBC
@V6Z2K:00699:00570
TCTCTATGCGCTCCACATGTCTA
+
@;99=ABC?@?11,///4:44/7
@V6Z2K:00651:00634
ATCAGACACGGACACAGCAGAACACAC
+
CCDB99;BBB:<=CC;9;@>>;>99;B
@V6Z2K:00652:00627
ATATCGCGAGGGTATGGAAGACTCTA
+
C??@@A@>99409=>@;><?>>>>@@
@V6Z2K:00653:00641
TGATACGTCTCCTTCCTTAGTTACTTCA
+
@CCBB?BB@@A@A@BBD@A@@=ACB@BD
@V6Z2K:00655:00621
ACGAGTGCGTTCCCCATGTCGTAGGTACTC
+
BBB@@ABB;;2444/9999AB@>A>:;<<C
@V6Z2K:00655:00644
TGATACGTCTCCTTCCTAGTTACTTCA
+
BBB?@ABBB;;78,/11.88:BCC@CB
@V6Z2K:00656:00642
ATATCGCGAGGGTATGGAAGACT
+
><<>>@C;;<B<999B6964444
@V6Z2K:00657:00623
ATTTTTTTTTTTTTTTATCGCGAGGGTAT
+
433333333333377"8>9994999-44/
@V6Z2K:00660:00601
TAGTATCAGCCTCGCCATGACGAAGGTATTCC
+
9;A<99A@9?=@<;=BLCCA@<;59?<9<?B5
@V6Z2K:00662:00623
TCTCTATGCGCTCCACATGTCTAAGGT
+
CBCDADACCCDDD>A@ABCBC::8<?@
@V6Z2K:00663:00626
TAGTATCAGCCTCGCCATGACGAAGGTATTCC
+
@?B9;<CC@C?@@@@=@@?A=;:7<?<9<@A<
@V6Z2K:00664:00640
TAGTATCAGCCTCGCCATGACGAAGGTATTCC
+
;;BA@@CCAA=@@@@@CBBBBBA?BC@@ACB>
@V6Z2K:00666:00639
ATCAGACACGGACACAGCAGAACAC
+
BBBB??>BBB79;@@9999996999
@V6Z2K:00667:00624
TCTCTATGCGCTCCACATGTCTAAGGT
+
ABC@:<=CCBCCC8:<<;BAAAB5;:<
@V6Z2K:00668:00618
CGTGTCTCTAGGCACAGGATTTGTGTAG
+
CBCCDDDC::<@CBABB><<;19?>>99
@V6Z2K:00670:00611
AGCACTGTAGCTGTCACTAGTTACTTGT
+
BCDBAAAAA@CCCCCHHCB>=79B@59;
@V6Z2K:00670:00630
TAGTATCAGCCTCGCCATGACGAAGGTATTCC
+
9AC<99?@998;@=A>CAA<999699944892
@V6Z2K:00672:00604
ATCAGACACGGACACAACAGAACACAC
+
BBBBBA@ABB7:<BBB@CA??59999?
@V6Z2K:00672:00627
TGATACGTCTCCTTCCTTAGTTACTTCA
+
BBB@AABCBBC@C@C@C@BBB@BBC@BB
@V6Z2K:00673:00634
ACGCTCGACATGCCCAGGTACAGGAG
+
?B:;;C@@AFCBAB?CB?BCBBB?B<
@V6Z2K:00676:00608
ATATCGCGAGGGTATGGAAGACT
+
=79;>@@>>>=:999><?<>944
@V6Z2K:00676:00614
ATCAGACACGGACACAGCAGAACAC
+
@BB@9:;BBB8;;@@999?995999
@V6Z2K:00680:00618
CGTGTCTCTAGGCACAGGATTTGTGTAG
+
CCBBCCCC::;>@@>>?699919??=94
@V6Z2K:00682:00601
TGATACGTCTCCTTCCTTAGTTACTTCA
+
@@CAAACDCBC8:7;=@=?BB>@AA>AC
@V6Z2K:00685:00610
TACTGAGCTACACACACAGAAAGATTGGT
+
99;@B?B>;:999@999?89919>>5848
@V6Z2K:00689:00623
TGATACGTCTCCTTCCTTAGTGC
+
CCB@@ACAAAC?B@G@C@A::9B
@V6Z2K:00689:00624
TACTGAGCTACACACACAGAAAGATTGGT
+
B:<<CDFDCAA@AB@C@C@@@<@BB@C@C
@V6Z2K:00690:00636
ACGCTCGACATGCCCAGGTACAGGAG
+
BB999B@@>BB99919959@AAA@CA
@V6Z2K:00696:00642
TAGTATCAGCCTCGCCATGACGAAGGTATTCC
+
??B9:=EBBCABBBB>B:>9=;959?999@@5
@V6Z2K:00697:00627
ACGCTCGACATGCCCAGTACAG
+
>93448449;94990994/,,,
@V6Z2K:00698:00602
CGTGTCTCTAGGCACAGGATTTGTGTAG
+
CCAABDDC::<BCCBCC;<=B>CCBAB<
@V6Z2K:00672:00671
ACGAGTGCGTTCCCCATGTCGTAGGTACTC
+
AABBBBDA;;2444/9??>@BA@B>:;;<C
@V6Z2K:00674:00657
TACTGAGCTACACACACAGAAAGATTGGTG
+
==ACBBBCBB@?ACBABCCCC=BAB?A?AB
@V6Z2K:00674:00665
CGTGTCTCTAGGCACAGGATTTGTGTAG
+
ACCCCDCB@@?@CA@@@>99<:<CCBDE
@V6Z2K:00675:00699
ACGAGTTGCGTTCCCCA
+
490011,////,,2208
@V6Z2K:00676:00651
TAGTATCAGCCTCGCCATGACGAAGGTATTCC
+
BBD9:=DGBB?B@A@?CBBBB@?=@?;<<AC=
@V6Z2K:00679:00687
CGTGTCTCTAGGCACAGGATTTGTGTAG
+
B?AACBBBA@A>BC@>><99909??@B<
@V6Z2K:00680:00663
ACGCTCGACATGCCCAGGTACAGGAG
+
??:<<BCBCCC;;;8985;?@AC?CB
@V6Z2K:00681:00681
AGCACTGTAGCTGTCACTAGTTACTTGT
+
BBCB::@DAAACDCDDCCCCA>BBB9<<
@V6Z2K:00683:00663
AGCACTGTAGCTGTCACTAGTTACTTGT
+
;BBB@@AFAAABHDCA==B;459?>59;
@V6Z2K:00684:00694
TACTGAGCTACACACACAGAAAGATTGGT
+
99;@ABCBCC@@ACBBGCDGG@CCC@B?B
@V6Z2K:00691:00662
TACTGAGCTACACACACAGAAAGATTGGT
+
A9<<BBCCDBBBBAAACCBCC=BBB@C@@
@V6Z2K:00693:00688
CGTGTCTCTAGGCACAGGATTTGTGTAG
+
BAAACDCD???@CC>=>=99909DABCD
@V6Z2K:00693:00695
TCTCTATGCGCTCCACATGTCTAAGGT
+
BBDC::<CDCHCC@BAA>CCC::6<?9
@V6Z2K:00650:00732
ATATCGCGGGGTATGGAAG
+
;@>>?@8488-99992-+-
@V6Z2K:00652:00705
TACTGAGCTACACACACAGAAAGATTGGT
+
B@>>BBEB@@BBBBBBBCBBB>BBB@B@B
@V6Z2K:00652:00711
TAGTATCAGCCTCGCCATGACGAAGGTATTCC
+
<;C@@@DC<<:;AAA=A===B;;7<=<=<AC:
@V6Z2K:00659:00727
ACGAGTGCGTTCCCCATGTCGTAGGTACTC
+
@AECCCB@;;2444/999999999478449
@V6Z2K:00660:00740
ATCAGACACGGACACAGCAGA
+
;AAA>A@BBA<=>99911-,,
@V6Z2K:00662:00714
CGTGTCTCTAGGCACAGGATTTGTGTAG
+
BCBCCCDC::<?AA>@>599>:>@>>@<
@V6Z2K:00663:00713
TACTGAAGCTACACACACAGAAAGATTGGT
+
B?@@CC@C@>@@AABBBBBCBB>BBB@B@B
@V6Z2K:00663:00743
TCTCTTTTATGCGCTCCACATGTC
+
@;;4;;;-99484489599/1//6
@V6Z2K:00666:00706
ACGAGTGCGTTCCCATGTCGTAGGTAC
+
@@BABBB;8954409999@A<11-021
@V6Z2K:00666:00717
ATATCGCGAGGGTATGGAAGAC
+
BA:;;A?@9991999>;><>98
@V6Z2K:00670:00717
ACGCTCGACATGCCCAGGTACAGGAG
+
AA>??B@?ACDDCC@BB@BCBCC@CB
@V6Z2K:00670:00740
TGATACGTCTCCTTCCTTAGTTA
+
*((***027BCBA;:::,0//,/
@V6Z2K:00683:00719
CGTGTCTCTAGGCACAGGATTTGTGTAG
+
BCBBCDFFA@@@CBCBB>BBB<AAACEA
@V6Z2K:00685:00746
CGTGTCTCTAGGCACAGGATTTGTGTAG
+
BBABBECD::;@CCCDC@CDCBDBBBCB
@V6Z2K:00688:00744
ATATCGCGAGGGTATGGAAGAC
+
AAAAABBBBCB?@=@C=@8@;;
@V6Z2K:00692:00709
TAGTATCAGCCTCGCCATGACGAAGGTATTCC
+
;;CAAADBBB?B@AA@CBBBD::8;?;9<?A5
@V6Z2K:00695:00718
TGATACGTCTCCTTCCTTAGTTACTTCA
+
BBB@AABECCC@E@B@B?ACB>BBCABC
@V6Z2K:00697:00732
ATCAGACACGGACACAGCAGAACACAC
+
BBD?9;;BBB8;<@@>>?>9969999>
@V6Z2K:00698:00734
AGCACTATAGCTGTCACTAGTTACTTGT
+
@ACCDCCBBBBBCBBBBAAAA@BCC>D@
@V6Z2K:00652:00762
AGCACTGTAGCTGTCACTAGTTACTTGT
+
@BCCCDCECCCBBBBBBBCCB@CBB>A@
@V6Z2K:00653:00760
CGTGTCTCTAGGCACAGGATTTGTGTAG
+
AABBBCBB;;<>A@><<,111,11/888
@V6Z2K:00656:00751
ATCAGACACGGACACAGCAGAACAC
+
BBBBABABBA6;999999>995999
@V6Z2K:00657:00798
ATCAGACACGGACACAGCAGAACAC
+
:CCB99:>?>599>>999>995999
@V6Z2K:00658:00768
ACGAGTGCGTTCCCCATGTCGTAGGTACTC
+
BBDBBBB@::2444/9999@CBAA?:<<<C
@V6Z2K:00660:00752
ATCAAACACGGACACAGCAGAACACAC
+
BB99919>>>=@AAA;<<@@@>BAA@B
@V6Z2K:00663:00763
ACGCTCGACATGCCCAGGTACAGGAG
+
A9::@@@@CCBAAA<;;8;CCCC@CC
@V6Z2K:00665:00788
ATATCGCGAGGGTATGGAAGACTCTAT
+
;ABB?BB??AB?:4;B7959>>>?>?<
@V6Z2K:00667:00775
AGCACTGTAGCTGTCACTAGTTACTTGT
+
<CCAABB=<<BB@ACAACDBB@BCC@CC
@V6Z2K:00668:00754
GTGATACGTCTCCTTCCTTAGTTACTTCA
+
?BBBBAACCCCB@B?CBD@BBB@BBB@CC
@V6Z2K:00668:00766
ACGAGTGCGTTCCCCATGTCGTAGGTACTC
+
AABBBBB@;;2444/9999ACBAB?:;<<C
@V6Z2K:00669:00765
CGTGTCTCTAGGCACAGGATTTTGTGTAG
+
BABACBBDAAA>BB@@@?@@@A8ACCEDB
@V6Z2K:00671:00753
AGCACTGTAGCTGTCCTAGTTACTTGTG
+
84994<;@BA9;949<==@@594424//
@V6Z2K:00671:00779
AGCACTGTAGCTGTCACTAGTTACTTGT
+
BCBBBBBCBBBABCCBBBCDB@CBB8;;
@V6Z2K:00674:00777
TCTCTATGCGCTCCACATGTCTAAGGT
+
444444448////,/7799>9942424
@V6Z2K:00677:00750
CGTGTCTCTAGGCACAGGATTTGTGTAG
+
AABABDBC@?@?BB?=A?;;;79@@@A=
@V6Z2K:00680:00760
ATATCTGGAAGACTCTATAGAGG
+
BBBBBCC>?>ACCCCBBBC@DA@
@V6Z2K:00681:00769
TGATACGTCTCCTTCCTTCAGTTTACTTC
+
@A;:94=;813??=@@@-/////+/;;98
@V6Z2K:00693:00767
ATATCGCGAGGGTATGGAAGACTCTAT
+
BA@BBCB@@@C>@?AC7;7<999A@?=
@V6Z2K:00695:00751
ATATCGCGAGGGTATGGAAGACTCTA
+
A?>?=>>>99919B9959<@98993<
@V6Z2K:00695:00756
CGTGTCTCTAGGCACAGGATTTGTGTAG
+
@@ABBGCDD@A?BBBAB?99909BB9;:
@V6Z2K:00695:00775
ACGCTCGACATGCCCAGGTACAGGAG
+
BC?@@AAABCBA??<;97;BBBC@CF
@V6Z2K:00699:00797
ATATCGCGAGGGTATGGAAGACTC
+
BBABBB=====<@:?A>A?@@@@@
@V6Z2K:00658:00833
ACGAGTGCGTTCCCATGTCGTAGGTACTC
+
=989989>9924;59=?8//,,,*,,,,,
@V6Z2K:00658:00849
CGTGTCTCTAGGCACAGGATTTGTGTAG
+
BBCBCCCC::;@CC889<99919A@>>9
@V6Z2K:00661:00849
CGTGTCTCTAGGCACAGGATTTGTGTAG
+
BBBBCCCC::<=@@999;99919B>994
@V6Z2K:00663:00829
TACTGAGCTACACACACAGAAAGATTGGT
+
=8@@@@AA::9@?>999>9991994<A?B
@V6Z2K:00664:00823
ATATCGCGAGGGTATGGAAGACATC
+
@::<;@@@999199465677///..
@V6Z2K:00665:00843
TACTGAGCTACACACACAGAAAGATTGGT
+
B?A?BBDBBB@A?CA??A;;;7<BB@C@B
@V6Z2K:00666:00817
AGCACTGTAGCTGTCACTAGTTACTTGT
+
<CCCDCBBBBCBBBABCCCDD?AAC>BB
@V6Z2K:00668:00803
TAGTATCAGCCTCGCCATGACGAAGGTATTCC
+
99B<;9GA<<;<BBA@BBB;;;<79?@A@>A=
@V6Z2K:00671:00822
TACTGAGCTACACACACAGAAAGATTGGT
+
BA??BCCDBBACBBAAACBBB?BCC@B@D
@V6Z2K:00672:00826
ACGCTCGACATGCCCAGGTACAGGAG
+
;<?@@B@@@@>9991<@>@A@>>699
@V6Z2K:00675:00809
ACGAGTGCGTTCCCACTGTCGTAGGTAT
+
@AA?@AA@>>59904444/88<11,/66
@V6Z2K:00680:00814
TGATACGTCTCCTTCCTTAGTTACTTGTGC
+
BBCCBBCCBBD>@=A@C@BCBABBB@CBBA
@V6Z2K:00681:00827
AGCACTGTAGCTGTCACTAGTTACTTGT
+
@BDCCCBCBBBBBCBBBBCCC@DBD?AA
@V6Z2K:00681:00834
CGTGTCTCTAGGCACAGGATTTGTGTAG
+
CCBBCCCH::<@BB@@@@BBA>B??@A<
@V6Z2K:00683:00840
ATCAGACACGGACAAAGCAGAACACAC
+
?BB??F@BBA=@@AA<>>>@?5;9@>>
@V6Z2K:00685:00816
AGCACTGTAGCTGTCACTAGTTACTTGT
+
ABBCCBBBAAABBBDCDCAAA@CCC;<>
@V6Z2K:00686:00840
ATCAGACACGGACACAGCAGAACACA
+
BCB?@A@BBC;;<BB==??9959999
@V6Z2K:00687:00810
TGATACGTCTCCTTCCTTAGTTACTTCA
+
9<CCCBBBAAA6959595;AA>BCC@CB
@V6Z2K:00688:00832
TAGTATCAGCCTCGCCATGACGAAGGTATTCC
+
;;C@@@BB9959?>A>A??999969D994992
@V6Z2K:00689:00812
AGCACTTGTAGCTGTCACTAGTTACTTTTG
+
@B=A@?69999944449911/1,/6688*4
@V6Z2K:00689:00828
ATCAGACACGGACACAGCA
+
BBB=99;@A>>99999-*(
@V6Z2K:00698:00812
TCTCTATGCGCTCCACATGTCTAAGGT
+
@<;<CCCCABCCC@CCDCBBBCB@DFA
@V6Z2K:00652:00894
TAGTATCAGCCTCGCCATGACGAAGGTATTCC
+
@@C;9<CA<<>;AAB?BBB>@@@;@@;<;@B5
@V6Z2K:00653:00870
CGTGTCTCTAGGCACAGGATTTGTGTAG
+
?BBBCCCC@A?>B@==>599919@@A@A
@V6Z2K:00654:00865
ATCAGACACGGACACAGCAGAAC
+
BAABCCA?A=;998999999824
@V6Z2K:00656:00899
TCTCTATGCGCTCCACATGTCTAAGGT
+
BBBCCBABCCCCC@B@@?BBBCC?C@@
@V6Z2K:00660:00864
TCTCTATTGCGCTCTAC
+
944444924///8/1//
@V6Z2K:00664:00895
AGCACTGTAGCTGTCACTAGTTACTTGT
+
CBBDECDECCCBBBCBABBAA>BBC?BB
@V6Z2K:00673:00887
TGATACGTCTCCTTCCTTAGTTACTTCA
+
A@>999>=111-/,/,/54=A@BCAB?C
@V6Z2K:00674:00865
AGCACTGTAGCTGTCACTAGTTACTTGT
+
9ACCCBCBBCCDCCCABACCC@DCC9;;
@V6Z2K:00676:00868
TCTCTATGCGCTCCACATGTCTAAGTA
+
DC=@@A;94444424::8998//,/,,
@V6Z2K:00678:00864
TCCTATGCGCTCCACATGTCTAAGGT
+
11,////44;>A@BAAAB@;96,1-1
@V6Z2K:00679:00877
AGCACTGTAGCTGTCCACTAGTTACTTGT
+
BBCBBBBCCCCBBBB@BBBBDBEBBB@CA
@V6Z2K:00682:00885
ATCAGACACGGACACAGCAGAACACA
+
BBD??B@BCB=@ABA999>9969999
@V6Z2K:00686:00884
TAGTATCAGCCTCGCCATGACGAAGTATTCC
+
9;>>?>944424>=>5944444/,////,/5
@V6Z2K:00688:00886
ATCAGACACGGACACAGCAGAACAC
+
BAABBBB@A>=>>999999992444
@V6Z2K:00688:00892
ACGCTCGACATGCCCAGGTACAGGAG
+
BBBBBBCEB:@99919><@ACCDBCE
@V6Z2K:00690:00896
TGATACGTCTCCTTCCTTAGTTACTTCA
+
ABBBBBBCBBD?A?AAB?ABC@BCC@CC
@V6Z2K:00696:00874
ACGAGTGCGTTCCCCATGTCGTAGGTACTC
+
BBBABBB@;;2444/9999BCBAB>:;;<B
@V6Z2K:00696:00876
TGATACGTCTCTCCTAGTATCTTCA
+
444444448--,,*,*,,////,//
@V6Z2K:00696:00898
ACGCTCGACATGCCCAGTGCAGGA
+
94399999494/,,*,,,,,//,4
@V6Z2K:00697:00886
CGTGTCTCTAGGCACAGGATTTTGTGTAG
+
BAAACECC@@??BB==>;9999-9=9;;B
@V6Z2K:00650:00947
CGTGTCTCTAGGCACAGGATTTGTGTAG
+
AACBBDCC@@@@CCCBC>BBC@DCCCCD
@V6Z2K:00658:00931
CGTGTCTCTAGGCACAGGATTTGTGTAG
+
BBBBCCCD::<@CCCCC@BBC>CCCCC>
@V6Z2K:00659:00934
ATCAGACACGGACACAGCAGAACA
+
@BBA99;A@@59999911111,//
@V6Z2K:00660:00909
ACGCTCGACATGCCCAGGTACAGGAG
+
?B9;;B@@>CB999198599ABB?CC
@V6Z2K:00660:00910
ATATCGCGAGGGTATGGAAGACT
+
4879999>999-49442489499
@V6Z2K:00664:00901
ATCAGACACGGACACAGCAGAACAC
+
B>BB99;AA@6999>911<11,///
@V6Z2K:00665:00945
ATCAGACACGGACACAGCAGAA
+
BBBBBBA?B?649899991,,*
@V6Z2K:00667:00913
TAGTATCAGCCTCGCCATGACGAAGGTATTCC
+
@@C;9<ECAB?B@AA@EBBAA??;A?;9<CA6
@V6Z2K:00668:00929
TCTCTATGCGCTCCACATGTCTAAGGT
+
====CBBBBCB<<:<@@::999:2424
@V6Z2K:00673:00924
TGATACGTCTCCTTCCTTAGTTACTT
+
1///49444448?;?<@;84424442
@V6Z2K:00678:00919
TGATACGTCTCCTTCCTTAGTTACTTCA
+
BBBABB?AABB@C?D@B@BBB?ABCBCC
@V6Z2K:00680:00935
CGTGTCTCTAGGCACAGGATTTGTGTAG
+
CCBBCDBCAAB@DBBBA>@@A><<9BD@
@V6Z2K:00684:00934
TGATACGTCTCCTTCCTTAGTTACTTCA
+
BBBBBBBCBBB===??B?ACC@CCC@B@
@V6Z2K:00689:00946
TGATACGTCTCCTTCCTTAGTTACTTCA
+
BCBABBBCCCD::8:=@=@DCABBEACC
@V6Z2K:00690:00925
ATCAGACACGGACACAGCAGAA
+
BBBA99;@@@>>>99911111,
@V6Z2K:00691:00938
TACTGAGCTACACACACAGAAAGATTTGGT
+
1////4:<CDCCDCB:@988809999-313
@V6Z2K:00693:00931
TCTCTATGCGCTCCACATGTCTAAGGT
+
@@=@ABBCBCCCD?AGBBCBBAA=A?9
@V6Z2K:00698:00928
CGTTGTCTTCTTA
+
C//,11/,*,/,/
@V6Z2K:00650:00960
TAGTATCAGCCTCGCCATGACGAAGGTATTCC
+
==;;<9;AAAA@A@@@CBB@499695949248
@V6Z2K:00651:00956
CGTGTCTCTAGGCACAGGATTTGTGTAG
+
AACCBAAA:;;>BB>>><99909BAAB=
@V6Z2K:00658:00955
AGCACTGTAGCTGTCACTAGTTACTTGT
+
BBB@@AD@@@ABBDECHEEAA@A>>699
@V6Z2K:00658:00984
TACTGAGCTACACACACAGAAAGATTGGT
+
@>AABBBCABBA@?AAACBCC>@@A?B?B
@V6Z2K:00658:00993
ATCAGACACGGACACAGCAGAACA
+
BBB?@A@BBA:;;>>999999599
@V6Z2K:00673:00964
TAGTATCAGCCTCGCCATGACGAAGGTATTCC
+
49A<<<DE@A@@<<=BCBABB<<7<@<9<?A8
@V6Z2K:00674:00988
ATCAGACACGGACACAGCA
+
BCCC<;;99>;941111/,
@V6Z2K:00675:00951
TCTCTATGCGCTCCACATGTCTAAGGTA
+
BBCBAAACCCCDC@CBAB@AB;959D99
@V6Z2K:00680:00959
TAGTATCAGCCTCGCCATGACGAAGGTATTCC
+
>>@<949?497;999@HDGA@AA>A>ABB@A=
@V6Z2K:00682:00988
TACTGAGCTACACACACAGAAAGATTGGT
+
?9<<DGCCBBBABABFECCCC>CBB@B@A
@V6Z2K:00683:00951
TGATACGTCTCCGTTCCTTAGTTACTTCA
+
989994::>996442424234===@@=A@
@V6Z2K:00691:00974
TCTCTATGCGCTCCACATGTCTAAGGT
+
@<9<BCBBBAC@A=A@@89;???<>69
@V6Z2K:00695:00976
TACTGAGCTACACACACAGAAAGATTGGT
+
==@AACCDCABBBBABBC??>>@B?>B@B
@V6Z2K:00696:00960
AGCACTGTAGCTGTCACTAGTTACTTGT
+
>944449999==@==@>>9995944244
@V6Z2K:00655:01031
AGCACTGTAGCTGTCACTAGTTACTTGT
+
BBCC?@AECCCCBCBB@@CDB@CBD@BC
@V6Z2K:00655:01047
ATCAGACACGGACACAGCAGA
+
@??A????;424;9111-***
@V6Z2K:00656:01020
TGATACGTCTCCTTCCTTAGTTACTTCA
+
AACBBCBCABB697;7;8:BB@CCDAEF
@V6Z2K:00657:01014
ATCAGACACACAGCAGAACACACAGAC
+
BBBBAA@BBBBBBBBCB@B@BBBB?>@
@V6Z2K:00660:01046
ATCAGACACGGACACAGCAGAA
+
BBBB>>>BBB==@48999111,
@V6Z2K:00662:01028
TGATACGTCTCCTTCCTTAGTTACTTCA
+
BBB@@@@BBBC>@=A?A?ACC@CBB@CA
@V6Z2K:00663:01044
ATCAGACACGGACACAGCAGAA
+
BECBA?@BBC>@@=>911111,
@V6Z2K:00675:01010
ATCAGACACGGACACAGCAGAACA
+
??<;<CABDCABF<111-*((((*
@V6Z2K:00676:01029
ATCAGACACGGACACAGCAGAACAC
+
BBB??A@BBC?BBA@911111,///
@V6Z2K:00682:01014
TAGTATCAGCCTCGCCATGACGAAGGTATTCC
+
@@CA@@DBAA?@@AB>?@A==@@=A><<<@B6
@V6Z2K:00683:01025
TGATACGTCTCCTTCCTTAGTTACTTCA
+
BBBBBBBCBCH?A?GAB?BCC@CBB@BC
@V6Z2K:00683:01038
ATATCGCGAGGGTATGGAAGACTCTA
+
BABBA?BA=?A>AACE?B?B@@@AAC
@V6Z2K:00684:01036
ATATCGCGAGGGTATGGAAGAC
+
B@@ABB@@99409@>?<><@99
@V6Z2K:00689:01021
ACGAGTGCGTTCCCCATGTCGTAGGTACTC
+
BBBB@@@>>>5999-9999>@>>><?<;<C
@V6Z2K:00690:01024
TCTCTATGCGCTCCACATGTCTAAGGT
+
9;>AAACCCCDCC@BBCCCCCBB?A;9
@V6Z2K:00692:01046
ATATCGCGAGGGTATGGAAGAC
+
BABB?=;;44409?>><><@99
@V6Z2K:00652:01056
CGTGTCTCTAGGCACAGGATTTTTGTAG
+
01/11/1994B<<;;@@>99999-4?>>
@V6Z2K:00652:01070
CGTGTCTCTAGGCACAGGATTTGTTGTAG
+
>899?@AAAACACCC;>;111,11,////
@V6Z2K:00659:01053
TCTCTATGCGCTCCACATGCTAAG
+
6;<11///>999@5949984@C?A
@V6Z2K:00670:01067
ACGAGTGCGTTCCCCACTGTCGTA
+
A?@ABBC@>>5111+1///////4
@V6Z2K:00674:01078
TCTCTATGCGCTCCACATGTCTAAGGT
+
BCDC@AABCCCCA@ADDBDCCABDCC@
@V6Z2K:00681:01093
ACGCTCGACATGCCTACA
+
988;9999>11--8-**,
@V6Z2K:00686:01082
ACGAGTGCGTTCCCCATGTCGT
+
9<AACCB@;;2///+11/--,,
@V6Z2K:00687:01068
ACGAGTGCGTTCCCCATGTCGTAGGTATC
+
BBAB949@9959=>4?9499444817447
@V6Z2K:00689:01066
ATCAGACACGGACACAGCAGAACAC
+
BBBBBBABBB>A?===??=995999
@V6Z2K:00689:01085
TCTCTATGCGCTCCACATGTCTAAG
+
@AA;;994@9999599:989991,1
@V6Z2K:00691:01066
CGTGTCTCTAGGCACAGGATTTGTGTAG
+
BBBBBBCCBCC?BAB>C=99909@>A?;
@V6Z2K:00692:01079
TAGTATCAGCCTCGCCATGAC
+
;;99<9BA@D511//,,,///
@V6Z2K:00693:01085
TCTCTATGCGCTCCACATGTCTAAGGT
+
CCHDACBDCBBDB@BCCBBCDCC?A?A
@V6Z2K:00698:01082
ACGCTCGACATGCCCAGGTACAGGAG
+
BB8::BCBAA@44409959>>?@=@B
@V6Z2K:00670:01118
GGGGGGGGGGGGGGGAGGGGGGGGGGGGGGGGCACTGGGGGGGGGGGGGGGGGTGGGGGGAGGGGG
+
44444488889999"4488888888888888"84444444444444444444"4:::::,444444
@V6Z2K:00685:01116
GGGGGGGGGGGGGGGGGGTCTCTATGGGGGGGGGGGGGGGGGGGGCGGGGGGGGGGGGGGGGGGGGCTCCACAT
+
AAA>@@@@@@@@@>>>>"===9:99>?=9999999999999999"=BBDCBBBBBBBBBBBCCCA"?9924:&&
@V6Z2K:00661:01212
TCTCTTAATTCG
+
<<1/,*,*,*,,
@V6Z2K:00686:01211
TCTAAAGGGTTAAT
+
444/85==+1,/,/
@V6Z2K:00700:00044
TCTCTATGCGCTCCACATGTCTAAGGT
+
BBBCAAACAABBC@CCCBBCECEAFBD
@V6Z2K:00702:00078
ATATCGCGAGGGTATGGAAGACTCTA
+
ABBBBBB?=@A<949@=@<@>@@A?>
@V6Z2K:00707:00083
ACGAGTGCGTTCCCCATGTCGTAGGTACTC
+
BBBABBBB?A2444/9999>>>@@<8<;@B
@V6Z2K:00708:00084
CGTGTCTCTAGGCACAGGATTTGTGTAG
+
BBB=BCEDA@@?B@449<99919@?=94
@V6Z2K:00715:00080
AGCACTGTAGCTGTCACTAGTTACTTGT
+
BBECAADBAAACCCCBBBCBCBCCC:<<
@V6Z2K:00719:00083
ACGAGTGCGTTCCCCATGTCGTAGGTACTC
+
BBDBBBBA;;2444/9999BA@>><8999>
@V6Z2K:00724:00080
ATCAGACACGGACACAGCAGAACACA
+
BBBB?>;@997;9A>999@9959999
@V6Z2K:00726:00097
ACGAGTGCGTTCCCCATGTCGTAGGTACTC
+
BBCBBAB@A?5999/9999AAA@A>;;;<B
@V6Z2K:00727:00055
TACTGAGCTACACACACAGAAAGATTGGT
+
@>AACCCCAA?BBBAAAEDDD?CCC@A=?
@V6Z2K:00728:00064
AGCACTGTAGCTGTCACTAGTTACTTGT
+
CBBB9:<<AA@@AAEBBBBBC@;;;133
@V6Z2K:00729:00092
CGTGTCTCTAGGCACAGGATTTTGTGTAAAGGC
+
CDABBAAB<;<?AA>>><9999/9>>994-424
@V6Z2K:00736:00098
TAGTATCAGCCTCGCCATGACGAAGGTATTCC
+
9;B;;<BB?B@A;;=9<9@999954:444992
@V6Z2K:00739:00072
CGTGTCTCTAGGCACAGGATTTGTGTAG
+
BBA=BDCDAAA@BBCBC?CCCAEBFCDE
@V6Z2K:00742:00062
ACGAGTGCGTTTTTTCCCCATGTCGTAGGTACTC
+
@@AA@>>?884899*9>>2?949999;A<;999>
@V6Z2K:00748:00098
ACGCTCGACATGCCCAGGTACAGGAG
+
B?9;9ABAACC@>@<;;7;ACBC@CA
@V6Z2K:00749:00099
TAGTATCAGCCTCGCCATGACGAAGGTTTTCC
+
;;A;<9CCCA@@@@@>BA@AA99596999,92
@V6Z2K:00701:00123
CGTGTCTCTAGGCACAGGATTTGTGTAG
+
9;AAADIFAAACCC@>><99909DB@>:
@V6Z2K:00706:00147
CGTGTCTCTAGGCACAGGATTTGTGTAG
+
BBCBCECB:;;>A?>>><99919??994
@V6Z2K:00711:00105
TCTCTATGCGCTCCACATGTCTAAGGTA
+
C@AA<=<CBCDCD>@ADBABBAA>BB??
@V6Z2K:00711:00115
ATCAGACACGGACACAGCAGAACACA
+
BBBB@?@CCB99<@@99999959999
@V6Z2K:00712:00107
TGATACGTCTCCTTCCTTAGTTACTCA
+
BBBBBBBBCBB@C@C@A@BCC?@??AB
@V6Z2K:00713:00100
TGATACGTCTCATAGAGAGGCTGAG
+
DCDBBBCCDC@A@=@@@@?>AAAA<
@V6Z2K:00725:00108
TGATACGTCTCCTTCCTTAGTTACTTCA
+
CCDBBBCBBBC?BACBDCBBB>BBC@CC
@V6Z2K:00725:00126
TACTGAGCTACACACACAGAAAGATTGGT
+
C9<<CCDC@?>>@@@?>B99919>>;>;>
@V6Z2K:00730:00134
TCTCTATGCGCTCCACATGTCTAAGGT
+
A<=<AAACCCCCC::=A@AACAA>AA<
@V6Z2K:00733:00147
TTGATACGTCTCCTTCCTTAGTTTACATTCAGTTC
+
/,///444444924299:@8488-49442444424
@V6Z2K:00736:00125
ATCAGACACGGACACAGCAGAAC
+
BA@B99:@@@7;9>>99999959
@V6Z2K:00743:00107
ATATCGCGAGGGTATGGAAGACT
+
BB@BBBBABBC@?=@@==<@>>>
@V6Z2K:00701:00179
CGTGTCTCTAGGCACAGGATTTGTGTAG
+
BACCCCDFA@A?BB>=>599919@@:94
@V6Z2K:00705:00176
AGCACTGTAGCTGTCACTAGTTACTTGT
+
@ACCBBBBBBCCBCBBBBCBC@CCD:::
@V6Z2K:00715:00188
ATATCGCGAAGGTATGGAAGAC
+
?@@@9<;DA7959499595444
@V6Z2K:00727:00167
AGCACTGTAGCTGTCACTAGTTACTTGT
+
@CEC9:?DBBBCBCBBBACDBABBB9;;
@V6Z2K:00728:00179
CGTGTCTCTAGGCACAGGATTTGTGTAG
+
BBBBDDCD::<ADCA?C<994-9BABBC
@V6Z2K:00732:00151
TGATACGTCTCCTTCCTTAGTTACTTC
+
CBB9:@DCBAC8:7;@C@>?A<@<<59
@V6Z2K:00743:00154
ATATCGCGACGGGTATGGAAGACATCTA
+
??AA@>>>=444-444777:;1///...
@V6Z2K:00745:00173
ACGCTCGACATGCCCAGGTACAGGAG
+
BA??@BABBCCECC>BB>?BBAB@CA
@V6Z2K:00713:00204
TACTGAGCTACACACACAGAAAGATTGGT
+
=?AABBCCB@;;;A@BCBACCADCC@C@C
@V6Z2K:00721:00242
TCTCTATGCGCTCCACATGTCTAAGGT
+
BBBBBABBBBBCC::<A@DBB::6<59
@V6Z2K:00723:00242
ACGAGTGCGTTCCCCATGTCGTAGGTACTC
+
BBBBBBC@;;2444/9999>A@@><89;;A
@V6Z2K:00724:00223
TGATACGTCTCCTTCCTTAGTTACTTCA
+
CBBBBBBDEBB;=?C?B>ACC?CBC@DE
@V6Z2K:00739:00203
TACAGCTACACACATAGAAAGATTGGTGC
+
;;9BCCEDEDAA@@>>988/8?>;=:69>
@V6Z2K:00746:00212
TACTGAGCTACACACACAGAAAGATTGGT
+
BBBACCDCCB???BBBBDBBB?BCCAB>B
@V6Z2K:00747:00220
ATATCGCGAGGGT
+
1.1/677//,,*,
@V6Z2K:00709:00260
TCTCTATGCGCTCCACATGTCTAAGGT
+
AACCA@ACCBBCC@AAAACCCA@=@?;
@V6Z2K:00714:00250
CGTGTCTCTAGGCACAGGATTTGTGTAG
+
BBBBCCFFAA@?CBAAB@BBA?ABBBFA
@V6Z2K:00715:00257
ACGCTCGACCAT
+
6;.11-,//,//
@V6Z2K:00738:00293
TCTCTATGCGCTCCACATGTTTAAGGTACTG
+
A@AB;;<AACCCC;;9?>99909?@@<==GD
@V6Z2K:00744:00259
TCTCTATGCGCTCCACATGTCTAAGG
+
B@B@:<<ACB<<<AD<<?DCAAA@C>
@V6Z2K:00745:00287
ATCAGACACGGACACAGCAGAACACA
+
?>??:<;BBBA;99@99999959999
@V6Z2K:00747:00254
TACTGAGCTACACACACAGAAAGATTGGT
+
99<ACEICBAEB@@AEBDCCB=99;=?=?
@V6Z2K:00716:00332
ATATCGCGTACGGTACTGAAGATCTCTAG
+
=:84=A;1////78///44999444//..
@V6Z2K:00717:00321
TCTCTATGCGCTCCACATGTCTA
+
66>14944?@ABB@:@:11///,
@V6Z2K:00721:00330
AGCACTGTAGCTGTCACTAGTTACTTGTGT
+
94==49:BAA?@9=9999<AA===@=>>99
@V6Z2K:00723:00311
TAATATCAGCCTCGCCATGACGAAGGTATTCC
+
9;@AAADBAB@???@478>>>9969;994242
@V6Z2K:00727:00305
ATCAGACACGGACACAGCAGAA
+
BBAB?>?@;959>99991111,
@V6Z2K:00727:00323
TACTGAGCTACACACACAGAAAGATTGGT
+
A?@@CCDB?@??@?;;9@9<989@@=B?B
@V6Z2K:00731:00342
ACGCTCGACATGCCCAGGTACAGGAG
+
=9;;;BBBABA99919959BCCE@DA
@V6Z2K:00733:00345
ACGCTCGACATGCCCAGGTACAGGAG
+
@?<@@B@AACCCCC?@@>AABAC?BC
@V6Z2K:00734:00320
TCTCTATGCGCTCCACATGTCTAAGGT
+
@@@@;;<CBBBCC=@AA@A@B;;8<?9
@V6Z2K:00745:00327
ATCAGACACGGACACAGCAGAACA
+
BBB??@?@@>8;9>>999?99699
@V6Z2K:00702:00362
ATATCGCGAGGGTATGGAAGACTCTAT
+
AAABBBCBBBD@@=@A7:29>?998>:
@V6Z2K:00702:00365
ATCAGACACGGACACAGCAGA
+
BBBBA?;==8;=>99999999
@V6Z2K:00703:00391
ATCAACGGACACAGCAGAACACACAGAC
+
BAABA??=@@CCCCCCCEABCA??B;9<
@V6Z2K:00713:00387
TAGTATCAGCCTCGCCATGACGAAGGTATTCC
+
@@B@@AECAA?@BBA?B?===;;7<?;<=BB:
@V6Z2K:00719:00397
AGCACTGTAGCTGTCACTAGTTACTTGT
+
@CCBB@DDCCCCCCBBBBCDC@EBB:;;
@V6Z2K:00728:00365
TCTCTATGCGCTCCACATGTCTAAGGT
+
>=BBAAABCBC@?=A@@@BCDDE@BB<
@V6Z2K:00733:00364
TACTGAGCTACACACACAGAAAGATTGGT
+
B9<<CCCIBABBBC??@B@@@<@AA>A?A
@V6Z2K:00733:00370
ATATCGCGAGGGTATGGAAGACTCT
+
BAABBBC>9;919999596994378
@V6Z2K:00735:00373
AGCACTGTAGCTGTCACTAGTTACTTGT
+
@BCC@@CCCCCCBCBBBECCF@DBB=@@
@V6Z2K:00737:00375
TCTCTATGCGCTCCACATGTCTAAGGT
+
A@AAAAACBCCCD@@AA@BC@4429=9
@V6Z2K:00747:00368
TCTCTATGCGCTCCACATGTCTAAGGT
+
BBBB::<CBBBHH@D<<<BBB445969
@V6Z2K:00701:00433
TGATACGTACTCCTTCCTTAGTTACTTCA
+
448444444411,/,/,/,.//544/76/
@V6Z2K:00702:00410
ATATCGCGAGGGTATGGAAGACTTCTAT
+
?>@=99994496:9442424444243..
@V6Z2K:00707:00441
ATCAGACACGGACACAGCAGAACAC
+
BABC99:@@@=@@@>999?>>5999
@V6Z2K:00714:00426
ATATCGCGAGGGTATGGAAGACTCTATAAGG
+
B>?@?@?@99919AAA>D:9;@=@<>??584
@V6Z2K:00722:00403
ATCAGACACGGACACAGCAGAAC
+
BBBB@@:;<B=@@@>99999959
@V6Z2K:00723:00400
ACGCTCGACATGCCCAGGTACAGGAG
+
?B@@@BA@AGCBAA<;97;BBBC@CC
@V6Z2K:00737:00444
ACGAGTGCGTTCCCCATGTCGTAGGTACTC
+
CCBBAAA@C;2444/9999BCBAA?:;<<C
@V6Z2K:00742:00434
TCTCTATGCGCTCCACATGTCTAAGGT
+
@@@A@AACBBBCH@BBEBBAAAA?A?9
@V6Z2K:00744:00424
CGTGTCTCTAGGCACAGGATTTAATGTAGTAG
+
;;8444441<7,////99444-4244444444
@V6Z2K:00745:00437
CGTGTCTCTAGGCACAGGATTTGTGTAG
+
@@;<<AB@?9959949=89=A<ABBAC<
@V6Z2K:00748:00444
ATCAGACACGGACACAGCAGAAC
+
4:;9>>?9994989>=991/1,/
@V6Z2K:00704:00462
AGCACTGTAGCTGTCACTAGTTACTTGT
+
<A@@@AHDBBBHCAA@BB>9<24:?244
@V6Z2K:00705:00484
ATCAGACACGGACACAGCAGAACACAC
+
BABB99;BBD?BBCB==949959999>
@V6Z2K:00708:00493
ACGCTCGACATGCCCAGGTACAGGAG
+
BB>@@BBABFCBBB>??=@BBAD@CC
@V6Z2K:00712:00466
TGATACGTCTCCTTCCTTAGTTACTTCA
+
EBCCCCBBAAC=@>A@C@CCC@CCC@CD
@V6Z2K:00714:00478
ATATCGCGAGGGTATGGAAGACTCTAT
+
CAABBCCCBDCBA?AB6:6;=@@@@>>
@V6Z2K:00715:00462
TGATACGTCTCCTTCCTTCTAGTTACTTCA
+
BCDBBCCAA>A>C8727*,,,,,*,;;6;0
@V6Z2K:00716:00461
ATCAGACACGGACACAGCAGAACACAC
+
BBB99<@BCB>AA<<9;1111,////6
@V6Z2K:00731:00459
ACGAGTGCGTTCCCCATGTCGTAGGTACTC
+
BABAABB@;;2444/9??>CDBBB@99<<C
@V6Z2K:00738:00472
TAGTATCAGCCTTCGC
+
9111-,,0,,+/,///
@V6Z2K:00742:00453
TCTCTATGCGCTCCACATGTCTAAGGT
+
AACCAAACBCCCC@BAAACCCA@=A@@
@V6Z2K:00700:00533
AGCACTGTAGCTGTCACTAGTTACTTGT
+
;;@@@::9=>?<9;?AAA<;<<<<>,//
@V6Z2K:00705:00545
TAGTATCAGCCTCGCCATGACGAAGGTATTCC
+
;;BBBABA@A?@@@B@CCC??A@=A?;99??<
@V6Z2K:00710:00513
ATCAGACACGGACACAGCAGAACA
+
BBBB@@@BBA>@@@@=>?999599
@V6Z2K:00712:00535
TACTGACGCTACACCAGCATC
+
444444494344492//////
@V6Z2K:00712:00541
ATATCGCGAGGGTATGGAAGACTCTAT
+
@@?@@ACBBBCAA=@C9;7<@A??@?<
@V6Z2K:00716:00540
TACTGAGCTACACACACAGAAAGATTGGT
+
=9<<CCCCCCCABBACCBBBB>BCC@C@B
@V6Z2K:00717:00530
ACGAGTGCGTTCCCCATGTCGTAGGTACTC
+
@ABBBBBB>;8=9=4?9<;BBBFD=?<;<C
@V6Z2K:00721:00544
ATCAGACACGGACACAGCAGAACACA
+
?@@>998999<>@9<<D?<<<-11//
@V6Z2K:00732:00506
ACGCTCGACATGCCCAGGTACAGGAG
+
B?>A@BBABC@44409959>AAB@CC
@V6Z2K:00746:00525
AGCACTGTAGCTGTCACTA
+
@BBC44444449999911/
@V6Z2K:00747:00537
AGCACTGTAGCTGTCACTAGTTACTTGT
+
ACCDCCDBEEBBBCABBBCDB@BBB@BB
@V6Z2K:00749:00524
CGTGTCTCTAGGCACAGGATTTGTGTAG
+
@BBCCDDC@@??BB???<994-9@@@DD
@V6Z2K:00701:00559
AGCACTGTAGCTGTCACTAGTTACTTGT
+
BCBCCCCEBFCDCCABBCDBB?BBC??=
@V6Z2K:00701:00578
CGTGTCTCTAGGCACAGGATTTGTGTAG
+
AA@@BDCC@@??BB@=>=;9909@@AD=
@V6Z2K:00702:00568
CGTGTCTCTAGGCACAGGATTTGTGTAG
+
BBBABCCD::<@CBBBA>@AA<ACBBC<
@V6Z2K:00704:00565
TGATACGTCTCCTTCCTTAGTTACTTCA
+
BBB???CCCCC?ADA>@>@DD@CBB@BC
@V6Z2K:00704:00572
CGTGTCTCTAGGCACAGGATTTGTGTAGAGG
+
BBBACEDC::<BCCBA?=;9;7<AABEA??A
@V6Z2K:00706:00598
CGTGTCTCTAGGCACAGGATTTGTGTAG
+
BBBBDECDBBAACB?=><99909ABACC
@V6Z2K:00713:00557
CGTGTCTCTAGGCACAGGATTTGTGTAG
+
A@CBDFFF::<?AAABB?AAH>CDCCD<
@V6Z2K:00714:00583
TAGTATCAGCCTCGCCATGACGAAGGTATTCC
+
==A;;4===9C@@@@=@@>>A;959=999?@5
@V6Z2K:00716:00588
CGTGTCTCTAGGCACAGGATTTGTGTAG
+
BBBBCCCCA@AACBCBC@BBB=BCBACA
@V6Z2K:00718:00574
TCTCTATGCGCTCCACATGTCTAAGGT
+
:9=B@AACAAACC7;<<9@@A11-1,/
@V6Z2K:00719:00591
ACGAGTGCGTTCCCCATGTCGTAGGTACTC
+
AABB999@995999,4449>==>><899<B
@V6Z2K:00722:00552
ATATCGCGAGGGTATGGAAGACTCTA
+
B>>@?@C>99409?>@<@<>99843>
@V6Z2K:00725:00569
ATATCGCGAGGGTATGGAAGATTCTATAGAG
+
;?@A@@CCCCC>::;B<><>9924444449<
@V6Z2K:00729:00592
TCTCTATGCGCTCCACATGTCTAAGGT
+
99=AAAADCDEFC@E:<<CAABBEEE<
@V6Z2K:00730:00555
CGTGTCTCTAGGCACAGGATTTGTGTAG
+
CCCEGCCC<;<@C@@AA<>=?199@994
@V6Z2K:00734:00588
CGTGTCTCTAGGCACAGGATTTGTGTAG
+
ABBBCCCD::<@CC@@><99909AABB=
@V6Z2K:00736:00561
TCTCTATGCGCTCCACATGTCTAAGGT
+
@@ABAAACCDCCD@BBBAAABBA>AA<
@V6Z2K:00736:00592
AGCACTGTAGCTGTCACTAGTTACTTGT
+
BBBBBCBFCCCCBCBBBBBCC@DCDCAA
@V6Z2K:00740:00551
ATCAGACACGGACACAGCAGAACA
+
C>>ABB>=;978999999111,//
@V6Z2K:00700:00625
AGCACTGTAGCTGTCACTAGTTACTTGT
+
BBBBBDDBBBBB@BBCCCCAA?BCC:;;
@V6Z2K:00708:00610
AGCACTGTAGCTGTCACTAGTTACTTGT
+
BBBBBCCCCCBCCCBCCBBDB@CEECA@
@V6Z2K:00711:00629
TAGTATCAGCCTCGCCATGACGAAGGTATTCC
+
>8B;;;A@=?C:;;A<>@@999969?994992
@V6Z2K:00714:00630
ACGAGTGCGTTCCCCATGTCGTAGGTACTC
+
??DBABBA;=2444/9??>@A@>A>:;;@A
@V6Z2K:00715:00637
TACTGAGCTACACACACAGAAAGATTGGT
+
BBBBBCCBABBEBCBACDCCE>BBB@B@B
@V6Z2K:00718:00615
ACGAGTGCGTTCCCATGTCGTAGGTACTC
+
BBB???C;;;244-9444;@;4317844;
@V6Z2K:00719:00616
ATCAGACACGGACACAGCAGAAC
+
BAAB;;;BBB@AA;999999959
@V6Z2K:00726:00611
ACGAGTGCGTTCCCATGTCGTAGGTACTC
+
@ABBBBB;;;244-9999@BA@@=?;;<C
@V6Z2K:00731:00644
CGTGTCTCTAGGCACAGGATTTGTGTAGAG
+
CCBBCDBBBBC@CB?@98444-4444:222
@V6Z2K:00732:00622
AGCACTGTAGCTGTCACTAGTTACTTGT
+
BBCCCABBCCCBBCBBBCFDC@CDB>AA
@V6Z2K:00734:00635
TAGTATCAGCCTCGCCATGACGAAGGTATTCC
+
;;C<<<EDBB?BBBA@BA=9?9959>999<@5
@V6Z2K:00737:00610
TACTGAGCTACACACACAGAAAGATTGGT
+
B;==CEIDBBBCBAA?@A>@>:>>>>A>@
@V6Z2K:00737:00623
ATATCGCGAGGGTATGGAAGACTCT
+
BABB=99949919A@A?C>A9;;98
@V6Z2K:00738:00611
TACTGAGCTACACACACAGAAAGATTGGT
+
BABACCCBBBAAAA;;<BBBC>ABB>@?A
@V6Z2K:00739:00644
TAGTATCAGCCTCGCCATGACGAAGGTATTCC
+
99@;99A@=B@BACA@CB===;459><9;AC?
@V6Z2K:00741:00618
ATCAGACACGGACACAGCAGAACA
+
BBBBBBCCCB@BB=:4991--+-,
@V6Z2K:00746:00617
TAGTATCAGCCTCGCCATGACGAAGGTATTCC
+
@?B;;<ED<<><@AA?BBCC@99;><>9969<
@V6Z2K:00702:00687
TCTCTATGCGCTCCACATGTCTAAGGT
+
BBBBAAACCCCCC@D@@@D@@B@=AB<
@V6Z2K:00705:00688
CGTGTCTCTAGGCACAGGATTTTGTGTAG
+
BB@ACCCCAAA@CBB>;<9949/9?CBBF
@V6Z2K:00706:00671
CGTGTCTCTAGGCACAGGATTTGTGTAG
+
BBBBBDCCAAA@BB?==?;9979@@BCB
@V6Z2K:00707:00661
TACTGAGCTACACACACAGAAAGATTGGT
+
B?BBABBCCA@?A?AACDCCCACBC>A>A
@V6Z2K:00722:00663
TGATACGTCTCCTTCCTTAGTTACTTCA
+
BACBABCEECC@BDA@C@ABC?BBC@AA
@V6Z2K:00728:00697
ATCAGACACGGACACAGCAGAACAC
+
BABBBBBBB=<=@=>>>?9995999
@V6Z2K:00729:00697
CGTGTCTCTAGGCACATGGATTTGTGTAG
+
4;AAA@AEB<<69<>1/1,//881/11<:
@V6Z2K:00731:00658
ATATCGCGAGGGTATGGAAGACT
+
9:BB>>>>9991999>;>54499
@V6Z2K:00731:00662
TCTCTATGCGCTCCACATGTCTAAGGT
+
CCCC::>CCCCCC?EAAA=A?::7<>9
@V6Z2K:00731:00677
TAGTATCAGCCTCGCCATGACGAAGGTATTCC
+
A@CA@@BC<<8;@@@AFCBBBAA=A@<;<?A8
@V6Z2K:00732:00677
ATCAGACACGGACACAGCAGAA
+
BAABB>;898499999991//,
@V6Z2K:00734:00665
TAGTATCAGCCTCGCCATGACGAAGGTATTCC
+
@=B9;<CC@@=@@A@@CAA==9:6<?@?@@B5
@V6Z2K:00739:00650
ACGCTCGACGCCCAGGTACAGAAGA
+
AB9:9@9=>99919>=ADCB>>:11
@V6Z2K:00740:00673
TACTGAGCTACACACACAGAAAGATTGGT
+
9;BBCBCCBA@@@@999>99919949?<7
@V6Z2K:00741:00692
TGATACGTCTCCTTCCTTAGTTACTTCA
+
BBB>?;9;ABC@C@C@D@BBB?BBB@CD
@V6Z2K:00742:00653
ATCAGACACGGACACAGCAGAACACA
+
ABBA??@BBA>@?99999>9959999
@V6Z2K:00742:00683
AGCACTGTAGCTGTCACTAGTTAACTTGT
+
44444449>>@94444991//,/,//,//
@V6Z2K:00742:00690
TCTCTTTTTTTT
+
6111////1111
@V6Z2K:00743:00679
ACGAGTGCGTTCCCCATGTCGTAGGGACTC
+
?BA@@@>>?>5999,9949999849099>@
@V6Z2K:00744:00660
CGTGTCTCTAGGCACAGGATTTGTGTAG
+
BBBBBCDF::<@CB;;9<99909@FAA>
@V6Z2K:00745:00667
ACGCTCGACATGCCCAGGTACAGGAG
+
BB:<<CBA@@@99919><>@CCD@CD
@V6Z2K:00702:00704
CGTGTCTCTAGGCACAGGATTTGTGTAG
+
BBBBDCCCA@@@CCA@@=;9909AABC<
@V6Z2K:00703:00733
CGTGTCTCTAGGCACAGGATTTGTGTAG
+
BB>@ACFD::<@CB;;9<9998<CBHCB
@V6Z2K:00707:00715
ATCAGACACGGACACAGCAGAACA
+
B:<<@@>999248>=444444244
@V6Z2K:00708:00740
ACGAGTGCGTTCCCCATGTCGTAGGTACTC
+
BBC;:<CB??5499/9999@B@9948944;
@V6Z2K:00710:00714
TACTGAGCTACACACACAGAAAGATTGGT
+
AAAABCCBAB?@ABBCCCA@@>@BB@B@B
@V6Z2K:00717:00708
ATATCGCGAGGGTATGGAAGACTCT
+
=A=@=>>@999199442424447;7
@V6Z2K:00719:00715
TCTCTATGCGCTCCACATGTCTAAGGT
+
CCDC@AACCCDCB@CAA@CCCAA?A@;
@V6Z2K:00721:00703
CGTGTCTCTAGGCACAGGATTTGTGTAG
+
ABBBCCDD::>?DA>>>;999199A999
@V6Z2K:00722:00744
CGTGTCTCTAGGCACAGGATTTTGTGTAG
+
CBBBBCFDA@@@CB?AB?BBBB9CCCCCA
@V6Z2K:00723:00709
ATCAGACACGGACACAGCAGAACAC
+
BBC@9;;?A@699999999995984
@V6Z2K:00724:00715
TACTGAGCTACACACACAGAAAGATTGGT
+
B@@@CCFCAAAAABDCCCA@@>ACB@B>>
@V6Z2K:00728:00712
AGCACTGTAGCTGTCACTAGTTACTTGT
+
BCDCCDCA@ADCBCBBBCCDB?ABC>AA
@V6Z2K:00731:00740
CGTGTCTCTAGGCACAGGATTTGTGTAG
+
BBBBCDBB:;>BCBAAA=A@B?999>94
@V6Z2K:00732:00730
ATCAGACACGGACACAGCAGAACAC
+
BBBC@A>BBA89;@@>>??995999
@V6Z2K:00733:00716
CGTTGTTCTTCTAGGCACAGGATTTTTTTTTTTTTTTTTTTTTTGTGT
+
@9969969929>9>=@@B@@=AACCCGGHGFDDDDDDDDBC@@"4444
@V6Z2K:00735:00722
ATATCGCGAGGGTATGGAAGACATCTAT
+
BBBBA?A=9==9999@5958=4437795
@V6Z2K:00736:00726
TAGTATCAGCCTCGCCATGACGAAAGTATTCC
+
B@C;:?BEBCE@B@@;>?>>?99914444242
@V6Z2K:00741:00713
ACGCTCGACATGCCAGGTCACAGGAG
+
898999999?@-*)**)***,/6583
@V6Z2K:00745:00737
TAGTATCAGCCTCGCCATGAAAGGTATTCC
+
;<BBBBBDGFCBBBC@BB>>>:>?21/78,
@V6Z2K:00705:00783
ATCAGACACGGACACAGCAGAC
+
>:;;;<;ACC@;99>9111///
@V6Z2K:00718:00778
CGTGTCTCTAGGCACAGGATTTGTGTAG
+
BBBBCDCC::<BCCBBB<@?LB=>DDE>
@V6Z2K:00718:00795
CGTGTCTCTAGGCACAGGATTTGTGTAG
+
BBJCCCBC:;;8<@>>>>99909BA??<
@V6Z2K:00721:00753
ATCAGACACGGACACAGCAGAACACA
+
BAA?99:A@>=>?9999999959988
@V6Z2K:00721:00754
TGATACGTCTCCTTCCTTAGTTACTTCA
+
BBBABBBBCCC@D@C@B@@@@=@AA>BC
@V6Z2K:00722:00772
ATATCGCGGGGTATGAAGAC
+
?BBA9;9;=<+1111/,///
@V6Z2K:00723:00796
TGTATCAGCCTCGCCATGACGAAGGTATTCC
+
9;AADB=4468>@?>BAAAB<;59A99<=A@
@V6Z2K:00724:00778
AGCACTGTAGCTGTACTTGTGTGC
+
9=@>ABD<<<AAA<<>KAAAACCA
@V6Z2K:00724:00783
TACTGAGCTACACACACAGAAAGATTGGT
+
C@@@CCCCAAA@ABDECC9998;>><A?A
@V6Z2K:00725:00763
AGCACTGTAGCTGTCACTAGTTACTTGT
+
CDAAB<::999AB@A@>@9992499244
@V6Z2K:00726:00792
ACGCTCGACATGCCAGGTACAGGAG
+
@@;<;A?@@1111-11,/6:::9::
@V6Z2K:00728:00757
ATCAGACACGGACACAGCAGAACACAC
+
A?@?=@@@;98;@@>>>?@99599999
@V6Z2K:00736:00772
TCTCTATGCGCTCCACATGTCTAAGGT
+
CBBB::>FCCCDC?BAA@@AB;;7<D<
@V6Z2K:00740:00779
ATCAGACACGGACACAGCAGAACACAC
+
BAAB;;;@A@999>A999@>?;@@AAA
@V6Z2K:00742:00779
ACGAGTGCGTTCCCATGTCGTAGGTACTC
+
@ABCAA@CC;244-944/666/.,.///8
@V6Z2K:00742:00797
TAGTATCAGCCTCGCCATGACGAAGGTATTCC
+
<<CAAAEBAACBBBC>?@=9=9959@999;>5
@V6Z2K:00745:00765
TACTGAGCTACACACACAGAAAGATTGGT
+
@9<<CGCCB???@BAACC@@@<ABB@C@C
@V6Z2K:00746:00775
TCTCTATGCGCTCCACATGTCTAAGGT
+
AAAAAAACBCCCC?D@@@A@@9959<9
@V6Z2K:00748:00790
ATATCGCGAGGGTATGGAAGACTCTA
+
BACBBBBC=AA::49B6969>>843>
@V6Z2K:00749:00755
TGATACGTCTCCTTCCTTAGTTACTTCA
+
CCCBBBBBBCG?A?B@BCBCCCBBB?BC
@V6Z2K:00749:00764
ATCAGACACGGACACAGCAGAACAC
+
BACB?=?>;969A>>9999995998
@V6Z2K:00700:00812
TCTCTATGCGCTCCACATGTCTAAGGT
+
BBCBBBBDCCCBB>@ACBCCCBE@CB<
@V6Z2K:00700:00815
AGCACTGTAGCTGTCACTAGTTACTTGT
+
@CCCBCCAAACDCCCBBCCCC@BBG>AA
@V6Z2K:00700:00834
AGCACTGTAGCTGTCACTAGTTACTTGT
+
<CCA=@BABBBCCCBBBECCC>@@C9<<
@V6Z2K:00701:00825
ATATCGCGAGGGTATGGAAGACTCTA
+
@;:;>>>9999199492424444933
@V6Z2K:00707:00816
TACTGAGCTACACACACAGAAAGATTGGT
+
==@@@AAABBBBCC?@BA>==9>>@;>;;
@V6Z2K:00707:00844
TGATACGTCTCCTTCCTTAGTTACTTCA
+
BBB@@AAAACC@CAC@D?@BC;9<C@BB
@V6Z2K:00710:00816
TCTCTATGCGCTCCACAAGGTACTG
+
99=ACCEBCCCCB>@AB@C@AAACA
@V6Z2K:00715:00832
TCTCTATGCGCTCCACATGTCTAAGGT
+
@@@A=<=FCDCCC>A@@ABBCA@=AEA
@V6Z2K:00721:00848
ATCAGACACGGACACAGCAGAACACA
+
@BBB@@?>>>;>>>>99999959988
@V6Z2K:00731:00825
TGATACGTCTCCTTCCTTAGTTACTTCA
+
BCC@@@BCBBB@C@B@C@CDD@CBCACC
@V6Z2K:00732:00810
ATATCGCGAGGGTATGGAAGACTCTA
+
BBABA?=@===<=9?A<@<@99;>>?
@V6Z2K:00734:00812
TCTCTATGCGCTCCACATGTCTAAGGT
+
A;9<BBBBCCCCC@BBBBCDDCDADA<
@V6Z2K:00735:00844
TAGTATCAGCCTCGCCATGACGAAGGTATTCC
+
89@<<;CDCGBBCGB8<49994424:449@=2
@V6Z2K:00742:00825
CGTGTCTCTAGGCACAGGATTTGTGTAG
+
BBB@BDDC::;?BB@AA=AA@<A@BAA<
@V6Z2K:00747:00824
ATCAGACACGGACACAGCAGAACACAC
+
BBBAA?ACBH9:;BB999=99599>>@
@V6Z2K:00703:00887
ACGCTCGACATGCCCAGGTACAGGAG
+
9;899>999949//+//,///6776=
@V6Z2K:00705:00856
TACTGAGCTACACACACAGAAAGATTGGT
+
?>@ACCDCBCA@ACDCCCEBB>A?BAB@>
@V6Z2K:00707:00873
TAGTATCAGCCTCGCCATGACGAAGGTATTCC
+
99A<<9AC@A?@BCB@BCCBBBB=@=999595
@V6Z2K:00709:00854
TAGTATCAGCCTCGCCATGACGAAGGTATTCC
+
9=B;9<AB9<;;@@@?BBA@@@?;><999?@7
@V6Z2K:00711:00872
CGTGTCTCTAGGCACAGGATTTGTGTAG
+
CCBBCCCC::;@CGBBB?CCC>DCCCC=
@V6Z2K:00725:00860
TACTGAGCTACACACACAGAAAGATTGGT
+
??BCCBBBBBBBBCDCCDCCB?CCB?C?B
@V6Z2K:00726:00854
TACTGAGCTACACACACAGAAAGATTGGT
+
@?@ACAAABB@ABBBCCCCCDA;9<?A>A
@V6Z2K:00741:00864
ACGCTCGACATGCCCAGGTACAGGAG
+
BC8:9BD?@AC@@@<@>=@BBCC@CC
@V6Z2K:00742:00859
ATCAGACACGGACACAGCAGAC
+
>;BB<<<@BC?BBAA911111/
@V6Z2K:00745:00867
ATCAGACACGGACACAGCAGAACA
+
BBBC@@@BCC=@@@>999999599
@V6Z2K:00749:00857
TGATACGTCTCCTTCCTTAGTTACTTCAGTAC
+
BBCCBBB?@AH;;;>?B?BCB>A<<7<B@ACD
@V6Z2K:00704:00948
ATATCGCGAGGGTATGGAAGACTCTATA
+
BCC?==AABCB?CABA2429999@?BBB
@V6Z2K:00705:00914
TCTCTATGCGCTCCACATGTCTAAGGT
+
BAC//11///449A<<9;;<<<??B69
@V6Z2K:00715:00920
AGCACTGTAGCTGTCACTAGTTACTTGTG
+
@@BC<::BAA@AACCB=@A99599859A?
@V6Z2K:00719:00942
TAGTATCAGCCTCGCCATGACGAAGGTATTCC
+
;;C<;<CA@C@>>9959999999695944242
@V6Z2K:00725:00926
ACGAGTGCGTTCCCCATGTCGTAGGTACTC
+
BBBAAA>;;;2444,4444;::43134444
@V6Z2K:00726:00906
ACGCTCGACATGCCCAGGTACAGA
+
=8899;99BA999919?<999>>>
@V6Z2K:00734:00948
CGTGTCTCTAAGCACAGGATTTTGTGTAGAG
+
9999?999996<BAB@@=9999/999?9=AA
@V6Z2K:00736:00907
AGCACTGTAGCTGTCACTAGTTACTTGT
+
:9??BDCBBBAAACCBAABBB@BEB@CC
@V6Z2K:00739:00903
ATATCGCGAGGGTAGTGGAAGACATCTATA
+
9>>949>>>>?:>@>>>6964444477333
@V6Z2K:00739:00919
TAGTATCAGCCTCGCCATGACGAAAGTATTCC
+
A@C@?ADBA@?888959??9999919944242
@V6Z2K:00740:00903
ACGAGTGCGTTTCCCCCATG
+
;BA@8>>>999-1///*///
@V6Z2K:00700:00967
TGATACGTCTCCTTCCTTAGTTACTTCA
+
BC@@AACECCD@CBC@B@CCC?BBBACD
@V6Z2K:00700:00973
CGTGTCTCTAGGCACAGGATTTGTGTAG
+
BBBCDDCC::;>BA@@@><9909?>@??
@V6Z2K:00701:00969
CGTGTCTCTAGGCACAGGATTTGTGTAG
+
BBBBCCCB::<?BB@@@>@@@<@BABCA
@V6Z2K:00711:00992
TCTCTATGCGCTCCACATGTCTAAGGT
+
ABBBCCCFCCCDC@CBBBCCCCC@B@;
@V6Z2K:00719:00964
ATATCGCGAGGGTATGGAAGACTCTAT
+
BBBBBBB>=??<==@C=@=@;;;@@?@
@V6Z2K:00719:00986
AGCACTGTAGCTGTCACTAGTTACTTGT
+
ABCCBGBCCCCBECBBABBBC@CBBBCB
@V6Z2K:00719:00993
TAGTATCAGCCTCGCCATGACGAAGGTATTCC
+
A@CBBBCAAAA@@AB>BBA@@;95<><9<@B5
@V6Z2K:00729:00955
ACGCTCGACATGCCAGGTCACAGG
+
?@BBBBBA@@911,11,////4;9
@V6Z2K:00732:00952
ATATCACGAGGGTATGGAAGACTCTAT
+
BBBBBBB?9999;@BB@BBACCBD@@@
@V6Z2K:00737:00951
TCTCTATGCGCTCCACATGTCTAAGGT
+
BBCCBCEBCCDCC@CBBDCCDAA>AC;
@V6Z2K:00738:00958
GACGCTCGACATGCCAGGTACAGGAG
+
69<?@@BBCECCCDABB?BCCCCABB
@V6Z2K:00741:00997
TGATACGTCTCCTTCCTTAGTTACTTCA
+
BBBBBBBBCDC@D@C@B@BCC@CCC@BB
@V6Z2K:00746:00965
AGCACTGTAGCTGTCACTAGTTACTTGT
+
@@CCAADCAAACCDDAAADBCADEC9;;
@V6Z2K:00749:00957
TACTGAGCTACACACACAGAAAGAATTGGT
+
=4;;AAAA@@;;<<<@B@<<<811,1,1,/
@V6Z2K:00706:01041
TCTCTATGCGCTCCACATGTCTAAGGT
+
DBCCB@?ABCCBC@AAACAAACC@CBB
@V6Z2K:00707:01014
TCTCTATTGCGCTCCCA
+
B@;//11,,,,////+/
@V6Z2K:00707:01032
ATCAGACACGGACACAGCAGAAC
+
@;@==@?A@=<>?>>99999924
@V6Z2K:00711:01030
TCTCTATGCGCTCCACATGTCTAAGGT
+
BBBCCA?ACDCCCAAAABBCCCC@C@?
@V6Z2K:00718:01023
GCGTGTCTCTAGGGGGGGGCACAGGGGGATTTTTGTGGTAGA
+
7949444999499999==$987/////*/////*///76//4
@V6Z2K:00719:01026
TACTGAGCTTGCACACAC
+
4;9999911,/,,////6
@V6Z2K:00730:01017
TCTCTATGCGCTCCACATGTCTAAGGT
+
BBCBD@?@@BA@B?AAACCBAA=;@@;
@V6Z2K:00730:01044
ATCAGACACGGACACAGCAGAC
+
;:@@@@@ACC@A@>=9999994
@V6Z2K:00735:01038
TGATACGTCTCCTTCCTTCAGTTACTTCA
+
BB@@@CBAA>>?C:=:7*,,,,*,//,48
@V6Z2K:00737:01034
TTAGTTTTAATTTCCAGCCCTTTCCGCCCCCATTGACGAAAGGGGTTATTTCCCATTCAC
+
48944>>4>299-4::449-44-4244444+49244444;-444,42444-4;:887666
@V6Z2K:00741:01007
CGTGTCTTCTAGGCACAGGATTTTGTTGTAG
+
911////,/44;?@AAHDACBAA49969999
@V6Z2K:00745:01030
AGCACTGTAGCTGTCACTAGTTACTTGT
+
;;@@=CDBBCA@ADECCCEB==>99699
@V6Z2K:00745:01036
TAGTATCAGCCTCGCCCATGACGAAGG
+
>@9494;E99699444-4///1/1-/,
@V6Z2K:00704:01090
TTACTTGAGCTACACACACAG
+
/,444249948;@@>=11---
@V6Z2K:00711:01098
TAGTATCAGCCTCGCCATGACGAAGTATTCC
+
9889499@44288448=98494424444242
@V6Z2K:00718:01090
AGCACTGTAGCTGTCACTAGTTACTT
+
ACBB9:=C@@@AAA?>;;1//,,,,*
@V6Z2K:00726:01088
TCTCTATGCGCTCCACATGTCTAAGT
+
NDBCABCCAAB;98;BB>>>:11-1/
@V6Z2K:00733:01090
TCTCTATGCGCTCCACATGTCTAAGT
+
9444=999;94442444899944244
@V6Z2K:00737:01079
TACTGAGCTACACACACAGAAAGATTGT
+
984444443444899999999-4;;2//
@V6Z2K:00742:01058
TCTCTATGCGCTCCACATGTCTAAGGT
+
DDCCBECC?BC??=ACDCCCCDD7;89
@V6Z2K:00728:01100
TACTGAGCTACACACACAGAAAGATTGGTGTC
+
84998>9>?A;;<AAABA@>>991-+,*,,,,
@V6Z2K:00729:01113
TGATACGTCTCCTTCCTTAGTTACTTCAGTGCTCTGAAGCAT
+
??499A;;;BCDCAA=@?899<>><:?@--,,,,,,000000
@V6Z2K:00735:01101
ACGCTCGACATGCCCAGGTACAGGAGA
+
BA>??B?==B?99919969@A@@691-
@V6Z2K:00704:01173
TGAGATTCGAATCCGGATTGGTTTTAAAACCCCCA
+
//////,//6,//:>5988688;;6;;;6:966*.
@V6Z2K:00704:01242
TGATAACTTTTTTTT
+
C;6::-/////////
@V6Z2K:00750:00081
TACTGAGCTACACACACAGAAAGATTGGT
+
A@ACCCICCCBCCCA?@@;9919>@<@=?
@V6Z2K:00755:00088
TCTCTATGCGCTC
+
//////4444//7
@V6Z2K:00756:00086
TCTCTATGCGCTCCACATGTCTAAGGT
+
AABCCCABCBDBB@BCCGBBBBFCFFB
@V6Z2K:00763:00083
ACGAGTGCGTTCCCCATGTCGTAGGTACTC
+
BBAAABBBBA6944-99@@BCB;;8:;9>A
@V6Z2K:00766:00070
TAGTATCAGCCTCGCCATGACGAAGGTATTCC
+
;<CCCBCAAA@@BBB@CBB9:;;9<EABADE?
@V6Z2K:00770:00081
TCTCTATGCGCTCCACATGTCTAAGGT
+
99==CBCCCCCCC@FGCDAAAACCB?A
@V6Z2K:00771:00095
TCTCTATGCGCTCCACATGTCTAAGGT
+
BBCCBBAAAABAA>?DDBCCDBCDBA?
@V6Z2K:00772:00085
ATCAGACACGGACACAGCAGAACACA
+
BBCBBAABCB=@@A@99999869999
@V6Z2K:00773:00082
ACGAGTGCGTTCCCCATGTCGTAGGTACTC
+
@BBBB@BB@=2444/9999ACBAC?;<==C
@V6Z2K:00795:00099
CGTGTCTCTAGGCACAGGATTTGTGTAG
+
BBABBCCCAAAABBBBB?;;96<CA@CC
@V6Z2K:00796:00096
ACGCTCGACATGCCCAGGTACAGGAG
+
?A9:;BBBBBB;9919959>@@A>AB
@V6Z2K:00797:00094
ACGCTCGACATGCCCAGGTACAGGAG
+
@B>@@BBDABA@@>:>>;@@@@CB;<
@V6Z2K:00750:00133
TGATACGTCTCCTTCCTTAGTTACTTCA
+
BBB@@A;<=CHADCB@CCC@@=@BA>AA
@V6Z2K:00751:00100
ACGAGTGCGTTCCCCATGTCGTAGGTACTC
+
CBABBABACA5444/99999<;@A>?<<=F
@V6Z2K:00756:00130
TCTCTATGCGCTCCACATGTCTAAGGT
+
<<?ACCCDCCCDCAAGBBBBBCDADCA
@V6Z2K:00764:00105
AGCACTGTAGCTGTCACTAGTTACTTGT
+
BBCB;::ABBCBBCCBBCC@@=?AB8=?
@V6Z2K:00765:00129
TGATACGTCTCCTTCCTTAGTTACTTCA
+
BBB@BBBCBBB@C@C@B@ABBABAA?AC
@V6Z2K:00766:00119
TGATACGTCTCCTTCCTTAGTTACTTCA
+
><<<AAABB?;2459592849<AAC=@<
@V6Z2K:00766:00122
ATATCGCGAGGGTATGGAAGACTCTAT
+
@GAA@@CCCDCA::?D;<5<@;9;:?;
@V6Z2K:00767:00115
TAGTTATCAGCCTTCGCCATGACGAAGGT
+
/1//,///=;A=@=944:1-,,,,,*,*,
@V6Z2K:00769:00131
TAGTATCAGCCTCGCCATGACGAAGGTATTCC
+
?BBBBCCC@A?@@AADCCBCB?=8?=99969<
@V6Z2K:00774:00112
ATATCGCGAGGGTATGGAAGACTCTA
+
@B?@?@>>==<6111<,1,/79>:@>
@V6Z2K:00778:00120
TCTCTATGCGCTCCACATGTCTAAGGT
+
B@B@AB?BBBBBB>BBC;<<ABF@A=A
@V6Z2K:00778:00128
TGATACGTCTCCTTCCTTAGTTACTTCA
+
ABDBBBDCBBC=@=A?B?ABB@BA@=@B
@V6Z2K:00780:00116
TCTCTATGCGCTCCACATGTCTAAGGT
+
BBBBBCACBECBEAAADBBABAA;=;@
@V6Z2K:00780:00123
TGATACGTCTCCTTCCTTAGTTACTTCA
+
BCEBBAAABAC=B?B?A?@EE@CAA?BC
@V6Z2K:00780:00137
TACTGAGCTACACACACAGAAAGATTGGT
+
G:<<DDFDCB9:;DCCCC@@@<@BB@C@C
@V6Z2K:00782:00108
TGATTTTTTTTACGTCTCCCTTTTTTTTTTTCCCTTTTTAGTTTTTTACTTTTTTCAG
+
=@A>>>>@B>$22111888+9444444444"4D19999+8898444(499ABCC-=@@
@V6Z2K:00782:00116
TCTCTATGCGCTCCACATGTCTAAGGT
+
BAAABCBCCBBBB@BCDABABBB@BAB
@V6Z2K:00784:00104
ATATCGCGAGGGTATGGAAGACTC
+
BAA???B??@B>??AC@B=A;;;9
@V6Z2K:00785:00133
ACGCTCGACATGCCCAGGTACAGGA
+
CB>??BBBBCBA?999459?>ACCD
@V6Z2K:00786:00140
AGCACTGTAGCTGTCACTAGTTACTTGT
+
@BCC;;=DBBBCBCDBBBBDCACDD9;;
@V6Z2K:00788:00145
ATCAGACACGGACACAGCAGAACACAC
+
BBB@?@B@;8799>>999@99699998
@V6Z2K:00794:00108
TGATACGTCTCCTTCCTTAGTTACTTCA
+
BBBBAABCBDC@C@C@B@ABB@BBB?DC
@V6Z2K:00758:00192
CGTGTCTCTAGGCACAGGATTTTTTTTTTTTTTTTTTTTGTGTAG
+
CCBABDCFA@D@BBA;=;1111111111111111111/"///886
@V6Z2K:00760:00199
TGATACGTCTCCTTCCTTAGTTACTTCA
+
<<ECCBAAAAB=A?A=@=?CC=@AC=AA
@V6Z2K:00768:00198
GTACTGAGCTACACACACAGAAAGATTGGT
+
=@:;<CEDCCB???BBCCBDBBABBB?@@B
@V6Z2K:00770:00164
AGCACTGTAGCTGTCACTAGTTACTTGT
+
BBCCBBBDBBCBBBEBBBCCB@CCC>@?
@V6Z2K:00773:00192
TACTGAGCTACACACACAGAAAGATTGGT
+
B9<<CCFCCBEBAB=@?A@@@<@BB?B?B
@V6Z2K:00774:00168
TCTCTATGCGCTCCACATGTCTAAGGT
+
===?BCDCBCCED@ACEBBBCBB?BAA
@V6Z2K:00778:00152
ACGCTCGACATGCCCAGGTACAGGAG
+
B@>??B?>@CB@@?<@==@;;;C@BC
@V6Z2K:00782:00160
TACTGAGCTACACACACAGAAAGATTGGT
+
?@@BCCDBBB@AAAACCCCCC?BBB@B@A
@V6Z2K:00790:00190
TCTCTATGCGCTCCACATGTCTAAGGT
+
4999=ADEBBBCD>@AA@CDB;;7<>9
@V6Z2K:00792:00176
ATATCGCGAGGGTATGGAAGACT
+
BAABBBB9:<HA@AAA=?<>999
@V6Z2K:00795:00183
TGATACGTCTCCTTCCTTAGTTACTTCA
+
444488>>99424249:93449844244
@V6Z2K:00797:00193
CGTGTCTCTAGGCACAGGATTTGTGTAG
+
BB?=BCED::<@CCDCDABBB>BCCDDA
@V6Z2K:00798:00169
TGATACGTCTCCTTCCTTAGTTACTTCA
+
CCC@AACCBBB;=?@=@=@CC@BAA>AH
@V6Z2K:00754:00212
CGTGTCTCTAGGCACAGGATTTGTGTAG
+
??AABCEEAAB@CBABB?BCC@FAAADA
@V6Z2K:00764:00202
TCTCTATGCGCTCCACATGTCTAAGGT
+
99=ABBCCBBBBC?CCCBC=<>FBCAB
@V6Z2K:00766:00220
TCTCTATGCGGCTCCACATGTCTAAGGT
+
@@@@BFDCCC?CBC<=>DBBCCED@C@A
@V6Z2K:00770:00232
ACGCTCGACATGCCCAGGTACAGGAG
+
??>@>A;;;B@99;8;>>AB@@A;<>
@V6Z2K:00780:00200
AGCACTGTAGCTGTCACTAGTTACTTGT
+
@CDCCCCDCCCBBCAABCCCC?ABD9<>
@V6Z2K:00781:00207
TGATACGTCTCCTTCCTTAGTTACTTCA
+
BBB@@BBCBBBBBAD@BC?@C;:<CANH
@V6Z2K:00783:00215
ATCAGACACGGACACAGCAGAACACA
+
BBC@9;;AA?5;9>>>>>>9959999
@V6Z2K:00784:00235
ATCAGACACGGACACAGCAGAACA
+
@AA??A@BBB8;<@@@>?>99699
@V6Z2K:00785:00227
TCCTCCACATGTCTAAGGTACTG
+
:;;==@<9<<949;@<@<99449
@V6Z2K:00786:00232
CGTGTCTCTAGGCACAGGATTTGTGTAG
+
BBBBCDDEA@A?CCBCD>AAE@CBBBC<
@V6Z2K:00787:00216
CGTGTCTCTAGGCACAGGATTTGTGTAG
+
499999:@99486///67///+,,////
@V6Z2K:00787:00225
TCTCTATGTGCTCCACATGTCTAAGGT
+
44444444@=@@A?CAA999>>@5959
@V6Z2K:00794:00214
TCTCTATGCGCTCCACATGTCTAAGGT
+
BBBB::<BBDECD=@AA@BBBAA=A?@
@V6Z2K:00794:00242
ATATCGCGAGGGTATGGAAGACTCTAT
+
CBABBCB@?@C>::<C?B?A;;;@?><
@V6Z2K:00797:00215
ACGAGTGCGTTCCCCATGTCGTAGGTACTC
+
AAB<BBBA;;2444/9999BCB@A?@;<=D
@V6Z2K:00750:00251
TAGTATCAGCCTCGCCATGACGAAGGTATTCC
+
;8;1//7766=>>@A5;;A<<<E=@<<948=2
@V6Z2K:00752:00290
ATCAGACACGGACACAGCAGAAC
+
BABB99:?@F8999999999924
@V6Z2K:00769:00273
AGCACTGTAGCTGTCACTAGTTACTTGT
+
BBCBAADFCCCCCCBCNCCAA=@@B8<=
@V6Z2K:00774:00279
TAGTATCAGCCTCGCC
+
>84444;966,////7
@V6Z2K:00775:00283
CGTGTCTCTAGGCACAGGATTTGTGTAG
+
BBB@BBCCDBC@CBBB=?@??<ACCCDA
@V6Z2K:00780:00277
CGTGTCTCTAGGCACAGGATTTGTGTAG
+
BCCCCCCD::<?AC@AAABDB>BBBAA;
@V6Z2K:00781:00268
TCTCTATGCGCTCCACATGTCTAAGGT
+
B@AAA@ACCCCCC>A@@ACECA@=A@;
@V6Z2K:00796:00263
CTCTATGCGCTCCACATGTCTAAGG
+
44499>??999@6<<=;;@@>::;:
@V6Z2K:00797:00296
TGATACGTCTCCTTCCTTAGTTACTTCA
+
BB??@BCBABC@D@CCB??BB>@@@?BB
@V6Z2K:00752:00319
CGTGTCTCTAGGCACAGGATTTGTGTAG
+
>>A;<<CCAAA@CD<99@9991499:::
@V6Z2K:00762:00338
ACGCTCGACATGCCCAGGTACAGGGAG
+
CB8;;BBA@@@99919959@@@AA8<<
@V6Z2K:00764:00332
ATATCGCGAGGTATGGAAGACTCTA
+
BA:;9@111-+,0,,*,22////79
@V6Z2K:00765:00346
TCTCTATGCGCTCCACATGTCTAAGGT
+
BBCCA@ACBBCEH@A@ABCBB::6;>9
@V6Z2K:00775:00300
TCTCTATGCGCTCCACATGTCTAAGGT
+
B?AA=<=CBGCCC::<<<B@A<<;<AA
@V6Z2K:00791:00345
AGCACTGTAGCTGTCACTAGTTATTTGT
+
9B?=BCDCBAAACCDFDCCBB<999199
@V6Z2K:00751:00370
TCTCTATGCGCTCCACATGTCTAAGGT
+
CBAB;9<ACAABC>A<<;>??9959?9
@V6Z2K:00752:00378
TGATACGTCTCCTTCCTTAGTTACTTCA
+
BBBBBBABBCC?D?C@C@BBB?BCCBBA
@V6Z2K:00752:00380
CGTGTCTCTAGGCACAGGATTTTGTGTAAAGGC
+
AABCCCCD::<@BA>=>;9999-9@@444-4>>
@V6Z2K:00753:00370
TGATTTTTTACGTCTCCTTCCTTAGTTACTT
+
94488888(444;<<=BIEBBC;011:///,
@V6Z2K:00754:00350
AGCACTGTAGCTGTCACTAGTTACTTGT
+
BBBB;;<AAAAAAADD@@AEC@CCB9<<
@V6Z2K:00761:00352
ACGAGTGCGTTCCCCATGTCGTAGGTACTC
+
BBBABBCA::2444/9999?CA@@>:;<<C
@V6Z2K:00761:00388
TCTCTATGCGCTCCACATGTCTAAGGT
+
CBCB::<CCCDDD>A<:;CBB:459<9
@V6Z2K:00764:00376
TACTGAGCTACACACACAGAAAGATTGGT
+
B?AACCCDBB99;B@@ACCCF?CCC?A@B
@V6Z2K:00768:00352
TGATACGTCTCCTTCCTTAGTTACTTCA
+
9;BA@@B@9>@59595923=?9@AA>A<
@V6Z2K:00769:00365
TACTGAGCTACACACACAGAAAGATTGGT
+
=9<<CCBCAA99;@;<>BDFD@CBB@A?@
@V6Z2K:00770:00351
CGTGTCTCTAGGCACAGGATTTGTGTAG
+
CCCECCCB:;;=@@>>><99919DD@?:
@V6Z2K:00770:00357
ACGCTCGACATGCCCAGGTACAGGAG
+
B?<@>A@@ACCBBB<;97;@@ACACB
@V6Z2K:00770:00378
TAGTATCAGCCTCGCCATGACGAAGGTATTCC
+
<;BA@@CBAAA@BBB?BA@9=9959?994892
@V6Z2K:00771:00357
TCTCTATGCGCTCCACATGTCTAAGGT
+
B@AAAAACCBCCC?BAA?AAB?=?A?@
@V6Z2K:00773:00374
CGTGTCTCTAGGCACAGGATTTGTGTAG
+
CBBBCCDH@A?ABC>>@;99909@@@D<
@V6Z2K:00774:00369
ATCAGACACGGACACAGCAGA
+
A;898=<84424;944=60--
@V6Z2K:00774:00399
TCTCTATGCGCTCCACATGTCTAAGGT
+
@@AAA@ACCCCDC>A@CBB@>?=;@=9
@V6Z2K:00775:00363
TGATACGTCTCCTTCCTTAGTTACTTCA
+
BBC@@ABCBCC?B@CAD@CBC>AAB@CA
@V6Z2K:00781:00373
ATCAGACACGGACACAGCAGAACACAC
+
ABBA998@>>599>>999>99599994
@V6Z2K:00784:00376
ACGCTCGACATGCCAGGTACAGGA
+
;;88;999>>>9969924894424
@V6Z2K:00792:00377
TAGTATCAGCCCTCCCCCCCCCCCATGACGAAGGGTATTTTCC
+
49@<94;;494194;ACBBCCCB";:999>>699-488;;,42
@V6Z2K:00793:00369
TACGTCTCCTTCCTTAGTTACTTCAGTGC
+
AA?BBCCC@B@B@D@CBB?AAA@BBBBBB
@V6Z2K:00795:00380
TCTCTATGCGCTCCACATGTCTAAGGT
+
499@AAAAABBBC?A<<<@>>996959
@V6Z2K:00759:00408
TGATACGTCTCCTTCCTTAGTTACTTCA
+
B?BBBBBDCEB6:7;=A=@CH?DBC@CC
@V6Z2K:00761:00436
TGATACGTCTCCTTCCTTAGTTACTTCA
+
DDCBBBCCC@@2459695;BB@C<<<<C
@V6Z2K:00762:00427
ATCAGACACGGACACAGCAGAACA
+
BBBB99:BCC?B@@>999999594
@V6Z2K:00763:00437
TAGTATCAGCCTGCCATGACGAAGATTTTCC
+
::@;9;AABCACBB=?@BBB89;>9999/9?
@V6Z2K:00764:00401
TGATATCGTCTCCTTCCTTAGTTACATTCAG
+
999994444//8,/,/,/,.//,////,///
@V6Z2K:00767:00437
AGCACTGTAGCTGTCACTAGTTACTTGT
+
ACCCBBAA@BA@AABCCCCCC?@AA>>@
@V6Z2K:00769:00441
TAGTATCAGCCTCGCCATGACGAAGGTATTCC
+
AAB99>CBAGCBBBB>B@>;;;969=<99?@5
@V6Z2K:00780:00445
ATATCGCGAAGGTATGGAAGACTCTA
+
BABBBBCAA>A@:9<C?A<A;9;>?>
@V6Z2K:00781:00400
TGATACGTCTCCTTCCTTAGTTACTTCA
+
BACCCBCCBBB?B@C@CABGC@DCCACD
@V6Z2K:00792:00418
ACGCTCGACATGCCCAGGTACAGGAG
+
CCABBBBCABB99419959@CKK@DD
@V6Z2K:00795:00443
TACTGAGCTACACACACAGAAAGATTGGT
+
BBBACCCBBB??ACCCCCCCC>CAA@A@A
@V6Z2K:00750:00451
ATACGTCTCCTTCCTTAGCTTGACTTCAGGT
+
4398444442424242/668,//665/4424
@V6Z2K:00750:00477
AGCACTGTAGCTGTCACTAGTTACTTGT
+
BCBBBCA@AAECBBBCCCCCCACBB=AA
@V6Z2K:00754:00459
ATATCGCGAGGGTAGTGGAAGACATCTAT
+
@>?@@A>@999199449898844333363
@V6Z2K:00760:00498
TAGTATCAGCCTCGCCATGACGAAGGTATTCC
+
89AA@>AB=<>;BBB@CB@;;<;69D<99=92
@V6Z2K:00773:00458
TAGTATCAGCCTCGCCATGACGAAGGTATTCC
+
@@BA@@BB;;;<B@@@CBBBBAA;==@>@=@=
@V6Z2K:00773:00499
TCTCTATGCGCTCCACATGTCTAAGGTAG
+
@@@A?BBA444442444449411,1,//6
@V6Z2K:00774:00499
TGATACGTCTCCTTCCTTAGTTACTTCA
+
AACBBBBCBAB7959<?=;BB@ABA<9:
@V6Z2K:00782:00474
TAGTATCAGCCTCGCCATGACGAAGGTATTCC
+
>?B;;9?B49>;;;A8;;A999969=9999?2
@V6Z2K:00786:00453
ATCAGACACGGACACAGCAGAACAC
+
@BC@>@@@BB=@@@>>>99996999
@V6Z2K:00755:00526
ATCAGACACGGACACAGCAGAA
+
A>@=@>?;;;;>@89999<11-
@V6Z2K:00767:00501
CGTGTCTCTAGGCACAGGATTTGTGTAG
+
BBBACBBDA@@?BA@;;<994-9BBBDA
@V6Z2K:00770:00544
ATATCGCGAGGGTATGGAAGACTCTAT
+
ABBB?B@@99;8:9?B=@=@@@997?=
@V6Z2K:00772:00524
AGCACTGTAGCTGTCACTAGTTACTTGT
+
?BBB<9;AAAAAAAB@@==995999644
@V6Z2K:00772:00539
AACACTGTAGCTGTCACTAGTTACTTGT
+
959999?;9;CC;;;>>99996998<@?
@V6Z2K:00772:00544
ATATCGCGAGGGTATGGAAGACTCTAT
+
BB?ABBB@9997;?@B>A>B<<;@A??
@V6Z2K:00779:00520
AGCACTGTAGCTGTCACTAGTTACTTGT
+
@ACB<::99=@@ACCCCAA@B?A99599
@V6Z2K:00784:00541
TACTGAGCTACACACACAGAAAGATTGGT
+
??BABCFDBACBCC@A@C@==:@@@<A@B
@V6Z2K:00794:00515
TCTCTATGCGCTCCACATGTCTAAGGT
+
@BBBBBBBGEDA@@DAAAGAAAEECB>
@V6Z2K:00794:00535
TACTGAGCTACACACACAGAAAGATTGGT
+
B?A@CCCBBBBBBBB@@AAAA=AAA@B@B
@V6Z2K:00751:00551
TAAATTAAAACAAAGCCCGCTTCC
+
444-42444,//8+//8+//8,/,
@V6Z2K:00764:00591
CGTGTCTCTAGGCACAGGATTTGTGTAG
+
CBBBCCDC::;=@@>>>599919??994
@V6Z2K:00765:00572
CGTGTCTCTAGGCACAGGATTTGTGTAG
+
BCCCCDCCAA@@CB@BA:<=B?999@99
@V6Z2K:00774:00573
TGATACGTCTCCTTCCTTAGTTACTTCAGGC
+
A@B:9;@ABAC=B?A=A>@CD@CBC@CDCAC
@V6Z2K:00778:00594
ATCAGACACGGACACAGCAGAACA
+
BBBB?@>@BB69;>>999999599
@V6Z2K:00782:00555
TAGTAATCAGCCTCGCCATGACGAAGGTATTCC
+
1---,*,,,,8,4844244894442424449:;
@V6Z2K:00789:00593
TCTCTATGCGCTCCACATGTCTAAGGT
+
A@BB@AADCCCBB>@AA@CCC::6<D9
@V6Z2K:00795:00574
TACTGAGCTACACACACAGAAAGATTGGT
+
BAA@BBFCBBBB??@AAC;;;7;@@?B@C
@V6Z2K:00798:00580
TCTCTATGCGCTCCACATGTCTAAGGT
+
AACCDAACCCCCC>BBBBCBBAA>?>;
@V6Z2K:00752:00622
ATATCGCGAGGGTATGGAAGACTCT
+
BBBB@?>>9991999@;?;944443
@V6Z2K:00755:00632
TGATACGTCTCCGTTCCTTAGTTACTTCA
+
;;@A>?AB>996442424234424:=<AB
@V6Z2K:00760:00612
TACTGAGCTACACACACAGAAAGATTGGT
+
BBBBCCCC>?@ABCDBCDCCC>BBCEB@B
@V6Z2K:00762:00615
ACGCTCGACATGCCCAGGTACAGGAG
+
??9;;AB999A99909959?>>>=99
@V6Z2K:00770:00649
TACTGAGCTACACACACAGAAATGGTGC
+
BBBBBDDC99;@@CAAAECCC@DDABCC
@V6Z2K:00775:00625
TGATACGTCTCCTTCCTTAGTTACTTCA
+
4<;;;44;A==595969289;>DGB?A9
@V6Z2K:00784:00603
ATATCGCGAGGGTATGGAAGACTC
+
BBBB=9:99990994C9A==993>
@V6Z2K:00790:00604
TAGTATCAGCCTCGCCATGACGAAGGTATTCC
+
ABB::<ECAA?@BBC?BBBAAAA?BBACA@C>
@V6Z2K:00792:00612
ATCAGACACGGACACAGCAGAACAC
+
BBB?9:;BBC=@@@@==?9995999
@V6Z2K:00794:00606
ATCAGACACGGACACAGCAGAACAC
+
=>>=9;;BBC?BB@>4999995998
@V6Z2K:00751:00663
TGATACGTCTCCTTCCTTAGTTACTTCA
+
BBB?AABCDCD@B@B@D@CCC?BBC@CC
@V6Z2K:00761:00687
TCTCTATGCGCTCCACATGTCTAAGGT
+
CCEC@AACCCCCB>AAABBCCCD@DB@
@V6Z2K:00763:00664
ATCAGACACGGACACAGCAGAACA
+
BBBBBB@AB@79;@=999>99699
@V6Z2K:00767:00693
ACGAGTGCGTTCCCCATGTCGTAGGTACTC
+
??BBABBA;;2444/9999>@@?A>;<<=D
@V6Z2K:00769:00661
ACGCTCGACATGCCCAGGTACAGGAG
+
=989?8999>999>:9924CC>>=91
@V6Z2K:00770:00661
CGTGTCTCTAGGCACAGGATTTGTGTAG
+
AABBCECD::;?CB@?@@AA@<A?AAB<
@V6Z2K:00771:00656
ATCAGACACGGACACAGCAGAACAC
+
@@BA@@>>=?284/////6//,/4/
@V6Z2K:00773:00697
ACGAGTGCGTTCCCATGTCGTAGGTATC
+
?@CCCCB>;;244-99411//11,.668
@V6Z2K:00774:00650
AGCACTGTAGCTGTCACTAGTTACTTGT
+
BBBBA@ACCCCBBBBA@@CBA@BBC?BB
@V6Z2K:00776:00664
ACGCTCGACATGCCCAGGTACAGGAG
+
?@:<;BBBBEC@==<;47;@BAC=AA
@V6Z2K:00785:00668
TAGTATCAGCCTCGCCATGACGAAGGTATTCC
+
;<C<<<E<<<C>>9959>>9999548444242
@V6Z2K:00799:00684
TCTCTATGCGCTCCACATGTCTAAGGT
+
9444449@@@@9969994999:?2:69
@V6Z2K:00752:00729
TACTGAGCTACACACACAGAAAGATTGGT
+
@@AACCDD@@AAADBEECCBB=;:;=>;>
@V6Z2K:00759:00703
ACGAGTGCGTTCCCATGTCGTAGGTACTC
+
CBBBBBA;99244-9999ABA>>=:;;<D
@V6Z2K:00760:00717
ATCAGACACGGACACAGCAGAA
+
ABBB??@AB><8>899991--*
@V6Z2K:00762:00733
TCTCTATGCGCTCCACATGTCTAAGGT
+
B@@AAAACCDCA@>ABAABBBBC<@=9
@V6Z2K:00766:00737
TACTGAGCTACACACACAGAAAGATTGGT
+
99<BBBCC@@@BBCBEBDCDE=BBB@B@>
@V6Z2K:00771:00710
AGCACTGTAGCTGTCACTAGTTACTTGT
+
@CECDCC@@AGDECCBBDFDD::<D>AA
@V6Z2K:00772:00713
ACGAGTGCGTTCCCATGTCGTAGTA
+
B;;;@;48=@511-///,000,,,,
@V6Z2K:00794:00731
ATCAGACACGGACACAGCAGAACAC
+
BBBBAB@??=;=>=>999>995999
@V6Z2K:00752:00761
TCTCTATGCGCTCCACATGTCTAAGGT
+
@@>A=<<CDDDCC@C@@@CCC<<8=B<
@V6Z2K:00757:00774
ATCAGACACGGACACAGCAG
+
BB>@998>>>59999911-*
@V6Z2K:00758:00779
ACGCTCGACATGCCCAGGTACAGGAG
+
BB?@@BBCCCECCC=AA?AABBC@EA
@V6Z2K:00759:00762
ATATCGCGAGGGTATGGAAGACTCT
+
BACB?=:94998999@5<5<>>>B?
@V6Z2K:00759:00772
TAGTATCAGCCTCGCCATGACGAAGGTATTCC
+
@@C;;<DDBA>?=>>;@>?>>9969<944892
@V6Z2K:00763:00774
ATATCGCGAGGGTATGGAAGACTCT
+
AAB@ABB@?BA?:9<C=@=@@A?@@
@V6Z2K:00765:00776
ACGCTCGACATGCCCAGGTACAGGAG
+
A;;<;B@@<<9>>>:9969ABBC@AA
@V6Z2K:00772:00791
ATCAGACACGGACACAGCAGAACACAC
+
CAABA@???>;>@A@999?=>;>>>>8
@V6Z2K:00774:00769
TACTGAGCTACACACACAGAAAGATTGGT
+
19AABAGB@@>@>@99998980499@C@B
@V6Z2K:00775:00788
CGTGTCTCTAGGCACAGGATTTGTGTAG
+
AACCCCCFAABADD@@><9991999@;4
@V6Z2K:00778:00766
TCCTATGCGCTCCACATGTCTAAGGT
+
9;<;<<CBDDBB79<<;@@B<<;=C<
@V6Z2K:00783:00793
CGTGTCTCTAGGCACAGGATTTGTGTAG
+
BB@@BCEF::<@B@@@>=@>?:>@@@@9
@V6Z2K:00786:00766
TAGTATCAGCCTCGCCATGACGAAGGTATTCC
+
;;C<;<BA@A>@@@=;=>98999649444992
@V6Z2K:00787:00758
TACTGAGCTACACACACAGAAAGATTGGT
+
@9<<CCICA@@ABC;;<B9;;9;@A@C@C
@V6Z2K:00792:00758
ACGCTCGACATGCCCAGGTACAGGAG
+
?@@@@BA@@BB99919><>?AAA?A=
@V6Z2K:00793:00793
ACGAGTGCGTTCCCCATGTCGTAGGTACTC
+
BBB@BBA;445999-9999BA@>A=:;;=C
@V6Z2K:00795:00797
ACGCTCGACATGCCCAGGTACAGGAG
+
B?9;9B?>@CB@==9995;@BBCBCC
@V6Z2K:00798:00764
TACTGAGCTACACACACAGAAAGATTGGT
+
88@@@@>@:99;9;999A9991999=GAD
@V6Z2K:00798:00776
CGTGTCTCTAGGCACAGGATTTGTGTAG
+
CCCCCECE::<?AA>A@7;;B:99>944
@V6Z2K:00750:00836
TGATACGTCTCCTTCCTTAGTTACTTCA
+
ABCBAABCBBDAA<A=?=@CE@CCC@BB
@V6Z2K:00751:00843
ATCAGACACGGACACAGCAGAACAC
+
@CAA99:>@>599999999995994
@V6Z2K:00753:00814
TCTCTATGCGCTCCACATGTCTAAGGT
+
BBBBA@ACCCDBC@ADD>@@C::9<EA
@V6Z2K:00754:00834
TACTGAGCTACACACACAGAAAGATTGGT
+
@9==CCCCBABBBCBBDCCCC?@@A?@=@
@V6Z2K:00756:00819
ATATCGCGAGGGTATGGAAGACTCTAT
+
AAA@=>>>99919>>><>>A99:>>?>
@V6Z2K:00760:00808
AGCACTGTAGCTGTCACTAGTTACTTGT
+
BBBCC@DBAAACCCCCCCBBB?BBB:=<
@V6Z2K:00769:00802
CGTGTCTCTAGGCACAGGATTTGTGTAG
+
DECCCDCC::<@BB@@?699919@@>B:
@V6Z2K:00773:00840
TCTCTATGCGCTCCACATGTCTAAGGT
+
@;9=AAAGECCDC@ECCBBBCAA=@B9
@V6Z2K:00774:00806
AGCACTGTAGCTGTCACTAGTTACTTGT
+
BBBBCBBCCCCDBCBBBCDCB@BBC@BB
@V6Z2K:00775:00845
CGTGTCTCTAGGCACAGGATTTGTGTAGA
+
BBBBBBCCGAA@CD<<<>@@BA=<;?97/
@V6Z2K:00777:00800
AGCACTGTAGCTGTCACTAGTTACTTGT
+
BCCCCAAAAAACFDCBBBCBB@CCC9<<
@V6Z2K:00783:00843
TCTCTATGCGCTCCACATGTCTAAGGT
+
99?BBGBCFCHA@>ABCA@AABDCBB<
@V6Z2K:00786:00844
AGCACTGTAGCTGTCACTAGTTACTTGT
+
<BBCCCDA?@CBBDCBBCCCD?A@A6;;
@V6Z2K:00791:00838
TACTGAGCTACACACACAGAAAGATTGGT
+
;4;AA@A@@@@@AAABBCBBB><:<@C@C
@V6Z2K:00795:00831
AGCACTGTAGCTGTCACTAGTTACTTGT
+
@BCBBBEA@ADBBCA@A@AAC<;<C@B@
@V6Z2K:00750:00850
AGCACTGTAGCTGTCACTAGTTACTTGT
+
@A@@@CEC=:;@?AABA@@99299>244
@V6Z2K:00750:00892
TGATACGTCTCCTTCTTAGTTACTTC
+
1/////4;>11-1,//7.//,4442/
@V6Z2K:00752:00872
ATATCGCGAGGTATGAAGACA
+
8>>@=>>>99544/,,*,,,,
@V6Z2K:00764:00872
TACTGAGCTACACACACAGAAAGATTGGT
+
=9<<CCBCAA??;:<@AB@@@<@AA=B@C
@V6Z2K:00767:00869
TCTCTATGCGCTCCACATGTCTAAGGT
+
CABB<<<FCCCCC>@>>;C@@;959=9
@V6Z2K:00771:00862
CGTGTCTCTAGGCACAGGATTTGTGTAG
+
BBBBCEDD@A??BB@>@<;9909@@@?9
@V6Z2K:00774:00868
TCTCTATGCGCTCCACATGTCTAAGGT
+
=999BDBBBCEDCACCC=<<AAB?A?9
@V6Z2K:00774:00873
CGTGTCTCTAGGCACAGGATTTGTGTAG
+
BBBABDDC@@@@CBBBD?;;;6<@BDD=
@V6Z2K:00777:00855
ATCAGACACGGACACAGCAGAACAC
+
BCCB@@@BBC;;<A>9999995991
@V6Z2K:00778:00897
ATATCGCGAGGGTATGGAAGACTCTAT
+
;BBB@CBA9;919?>A;?<>9833373
@V6Z2K:00782:00899
TAGTATCAGCCTCGCCATGACGAAGGTATTCC
+
;;B<;<GCA@@@BBB@CB>@A9:6<=<9<AB5
@V6Z2K:00785:00886
TAGTATCAGCCTCGCCATGACGAAGGTATTCC
+
9;GBAACAAA>?@@A?B>>==9959<994242
@V6Z2K:00787:00882
TAGTATCAGCCTCGCCATGACGAAGGTATTCC
+
@>B;;<DAAA?@A@>;@>@999959>994892
@V6Z2K:00791:00856
TGATACGTCTCCTTCCTTAGTTACTTCA
+
AACBABBCCBC>A?ABBABCCACCC@CC
@V6Z2K:00792:00885
AGCACTGTAGCTGTCACTAGTTACTTGT
+
BBBDAABAAABABCCDBCCBA=AAA7<=
@V6Z2K:00792:00895
ACGCTCGACATGCCCAGGTACAGGAG
+
==7:9B;;<AACBB<@>599999699
@V6Z2K:00795:00892
AGCACTGTAGCTGTCACTAGTTACTTGT
+
DCCBBBC@@@BC@ABCCCF;:<=CBACB
@V6Z2K:00750:00930
CGTGTCTCTAGGCACAGGATTTGTGTAG
+
BB?AADFE=<<BCB@@@=>?>:999@@9
@V6Z2K:00756:00945
CGTGTCTCTAGGCACAGGATTTGTGTAG
+
BCCBDAAA:9<>@@999<>?>:?>>999
@V6Z2K:00758:00916
TAGTATCAGCCTCGCCATGACGAAGGTATTCC
+
49@@>?BB996;@8@BCBB;;<969?994992
@V6Z2K:00762:00900
ACGATGCGTTCCCCACTGTCGTAGTACGTAC
+
<<DDB>>>@5999,44444::;/////////
@V6Z2K:00770:00903
TCTCTATGCGCTCCGACATGTCTAAGGT
+
444449>?>1111,////4449::2429
@V6Z2K:00773:00949
ATCAGACACGGACACAGCAAACA
+
BAABBAA@@@=999999999099
@V6Z2K:00775:00917
TCTCTATGCGCTCCACATGTCTAAGGT
+
CCBAAAAABBCCC=@AF;<<CCC?C?B
@V6Z2K:00777:00904
TGATACGTCTCCTTCCTTAGTTACTTCA
+
BABBBBBBBCC>?=?>?=@CC?DCC@DA
@V6Z2K:00778:00918
ATATCGCGAGGTATGGAAGACA
+
@B;>999>91-1<,*)*)****
@V6Z2K:00779:00930
ACGAGTGCGTTCCCCATGTCGTAGGTACTC
+
BABBB?BCB=2944/999;ABA>@>:;;<K
@V6Z2K:00780:00934
AGCACTGTAGCTGTCATTAGTTACTTGT
+
<=DBCCE::;CCCCCBB@BDD@BBB?B?
@V6Z2K:00781:00929
TACTGAGCTACACACACAGAAAGATTGGT
+
==BBCCCC>?@@@@@AACABA>@@@@C@C
@V6Z2K:00783:00918
TACTGAGCTACACACACAGAAAGATTGGT
+
84;BABGA?=@@;;<CCBAAA<@>><@>A
@V6Z2K:00787:00904
CGTGTCTCTAGGCACAGGATTTGTGTAG
+
BBBBCCBD::;?BDBBB=99909>?ACA
@V6Z2K:00791:00934
ACGCTCGACATGCCCAGGTACAGGAG
+
?B7;;A;99A@99919>;@ACBB=A>
@V6Z2K:00794:00908
AGCACTGTAGCTGTCACTAGTTACTTGT
+
BBBBCCCDAAACCCCEDCCAA@ACC;<<
@V6Z2K:00795:00910
TACTGAGCTACACACACAGAAAGATTGGT
+
CBAABCEBBBBBBAACCCCBB=@BB@B@B
@V6Z2K:00751:00982
AGCACTGTAGCTGTCACTAGTTACTTGT
+
@CBBCDC@@ACBCDCBBABCB;<<A<??
@V6Z2K:00759:00961
CGTGTCTCTAGGCACAGGATTTGTGTAG
+
BBBBBCCCA@@@CCBBC=@@@=ABCCC<
@V6Z2K:00761:00998
ATCAGACACGGACACAGCAGAA
+
BCBB::;BBB;;;>>911111,
@V6Z2K:00762:00998
ATCAGACACGGACACAGCAGAACAC
+
BCC@@A@BBB=@@@@=>??995999
@V6Z2K:00766:00999
CGTGTCTCTAGGCACAGGATTTGTGTAGGAGGC
+
CCCBDDCC::<@BBCCD?ACD@C@?:<@-//,/
@V6Z2K:00768:00967
TGATACGTCTCCTTCCTTAGTTACTTCA
+
BB>??ACCCBC@CADBC@@@@=@BA?BB
@V6Z2K:00772:00964
TACTGAGCTACACACACAGAAAGAT
+
1111///43;>=@@A@A99991911
@V6Z2K:00777:00964
CGTGTCTCTAGGCACAGGATTTGTGTAG
+
BBBCBBAA:;<?A@8942944-444999
@V6Z2K:00781:00978
CGTGTCTCTAGGCACAGGATTTGTGTAG
+
BBBBACCC::=DDCCCC>AAC@CCCCDB
@V6Z2K:00783:00951
TGATACGTCTCCTTCCTTAGTTACTTA
+
BBC??AEBABC?A?B@B?BB>:<11-/
@V6Z2K:00787:00978
CGTGTCTCTAGGCACAGGATTTGTGTAG
+
CBCBCCDC::<=ACBBC?BBD@C@@@B<
@V6Z2K:00791:00958
TACTGAGCTACACACACAGAAAGATTGGT
+
4;;CBBCCCCBBAAACCCCCC@<<<@B?B
@V6Z2K:00792:00983
TAATATCAGCCTCGCCATGACGAAGGTATTCC
+
49<99;A@ADC889?488>999969;994892
@V6Z2K:00750:01045
TACTGAGCTACACACACAGAAAGATTGGT
+
449<994CA@@C=<=CABACC>BBB>?>A
@V6Z2K:00752:01003
ACGAGTGCGTTCCCCATGTCGTAGGTACTC
+
BBB@ABBC=9;@>=4?9<;BCB@?;89;;A
@V6Z2K:00754:01020
ACGCTCGACATGCCCAGGTACAGGAG
+
B@8;;CCCCCC;;;7;@=@BBCC@CF
@V6Z2K:00762:01006
TGATACGTCTCCTTCCTTAGTTACTTCA
+
ABF@ABBA?==2469692388@BBB@>@
@V6Z2K:00762:01023
TCTCTATGCGCTCCACATGTCTAAGGTACT
+
@===BCBBCCCDC@BCCBDBBACAHD;;9@
@V6Z2K:00767:01005
ATCAGACACGGACACAGCAGAAC
+
BBBB??>B9968>=>999111,/
@V6Z2K:00772:01009
TCTCTATGCGCTCCACATGTAGGTACTG
+
@@@AECCCCCCBD@DABCC@@@>;<<BB
@V6Z2K:00774:01001
ACGAGTGCGTTCCCATGTCGTAGGTACTC
+
BBBBBBB;::244-9449@BA88589;;A
@V6Z2K:00787:01003
AGCACTGTAGCTGTCACTAGTTACTTGT
+
BACCCDCFCCCCCBBBCCBBA@BCC?BB
@V6Z2K:00787:01005
ATATCGCGAGGGTATGGAAGAC
+
BACB?9::44419A>?<>5984
@V6Z2K:00789:01030
AGCACTGTAGCTGTCACTAGTTACTTGT
+
@CCCDCCAAADDCCCCCCECC@CCD@CD
@V6Z2K:00790:01039
TACTGAGCTACACACACAGAAAGATTGGT
+
9>>>@<=<BBBCCCCCD@A?C8;;?7:5;
@V6Z2K:00751:01089
AGCACTGTAGCTGTCACTAGTTACTTGT
+
<<BCBDEECC@?ACCDCBBA@<?9;6<<
@V6Z2K:00751:01095
TTGATTACGTTCTTCCTTTCCC
+
;944949444211,/,//+//+
@V6Z2K:00752:01063
TCTCTATGCGCTCCACATG
+
;;;9:<948<11/511166
@V6Z2K:00752:01082
AGCACTGTAGCTGTCACTAGTTACTTGT
+
;;?@??BA@@99<A@@@<<9@?@98299
@V6Z2K:00788:01096
ATCAGACACGGACACAGCAGAACACA
+
BA@BBBABB?<==9=99999959844
@V6Z2K:00796:01064
ATCAGACACGGACACAGCAGAA
+
;;BAABC=@994989911,,,*
@V6Z2K:00797:01069
ATCAGACACGGACACAGCAGACACAC
+
BBACBBABBC@?>=991111111//6
@V6Z2K:00760:01114
TACTGAGCTACACACACAGAAAGATTGGT
+
849;>ABBCBBCABABC=@>@:==?5869
@V6Z2K:00760:01133
TCTCTATGCGCTCCA
+
9441////,,///,/
@V6Z2K:00768:01127
ACGCTCGACATGCCCAGGTACAGGAG
+
>98999>@=A;99D19959>>==8=@
@V6Z2K:00777:01115
CGTGTCTCTACGGTCA
+
499444411///,//,
@V6Z2K:00794:01129
TGATACGTCTCCCTTTCCCTTTAGTTTACTTTCAGT
+
/11-,,,-///659:-49-44-344;-44:8+///1
@V6Z2K:00750:01174
AACATTCCAATCGGAACCCCAAAAACC
+
4248889242444242/88*////*/6
@V6Z2K:00760:01208
GGGGCTTTTTTT
+
888*////////
@V6Z2K:00808:00097
TACTGAGCTACACACACAGAAAGATTGGT
+
BBBDBACBAACBCC@AACDDD?BBB@B@@
@V6Z2K:00810:00109
ATATCGCGAGGGTATGGAAG
+
@<==988@99919>11,-+,
@V6Z2K:00814:00101
TGATACGTCTCCTTTCCTTTAGTTTACTTTC
+
<<11////444244-4244-3444-4444-/
@V6Z2K:00820:00135
ATCAGACACGGACACAGCAGAACACAC
+
BBBCAA>?B@6;;@@@??@>>59999>
@V6Z2K:00821:00138
ATCAGACACGGACACAGCAGAACACA
+
AAABABABBB=@@@A999?9959999
@V6Z2K:00823:00123
TCTCTATGCGCTCCACATGTCTAAGGT
+
49==ABBBBBCGD=@ACB@@@@A;??9
@V6Z2K:00823:00139
TGATACGTCTCCTTCCTTAGTTACTTCA
+
A>ABB@AABA>=?=??BABCC@<<<?@@
@V6Z2K:00825:00145
TAGTATCAGCCTCGCCATGACGAAGGTATTCC
+
49A;<<AA@A@A@@B=@>>>@9969=994892
@V6Z2K:00828:00127
TACTGAGCTACACACACAGAAAGATTGGT
+
??@?CCDCAAABBB@=>B;;;9;BB>A?B
@V6Z2K:00829:00131
ACGCTCGACATGCCCAGGTACAGGAG
+
BB@BAB@?ACCCCC>B@=@AAAA>B<
@V6Z2K:00830:00126
CGTGTCTCTAGGCACAGGATTTGTGTAG
+
BBBADCED::<ACDCCD@CCB>CFCEC@
@V6Z2K:00837:00130
TCTCTATGCGCTCCACATGTCTAAGGT
+
BBCD:;<CCCDCC>A@A>@@B;;9<EB
@V6Z2K:00839:00123
TAGTATCAGCCTCGCCATGACGAAAGTATTCC
+
BBB99<CAAABB@@A@C@?;;44909999=A=
@V6Z2K:00840:00136
ATATCGCGAGGGTATGGAAGAC
+
@>>@@>>@99919@9969?@>>
@V6Z2K:00841:00126
TACTGAGCTACACACACAGAAAGATTGG
+
A@A=<<4@?99849994///6+///,.,
@V6Z2K:00846:00117
ACGAGTGCGTTTCCCCATGTCGTAGGTACTC
+
?@BBCC@BDCA6944/9999@A@>?>8;:<B
@V6Z2K:00846:00118
ACGAGTGCGTTCCCCATGTCGTAGGTACTC
+
:<CCCCBB@;2444/999999111-01//6
@V6Z2K:00801:00168
TGATACGTCTCCTTCCTTAGTTACTTCA
+
CCC::@AAACC>A?ACC@DCD=@<B>BB
@V6Z2K:00802:00168
TAGTATCAGCCTCGCCATGACGAAGGTATTCC
+
;<B<<<DBCBA>>@B=@@>@@;;8<?<9<@@6
@V6Z2K:00803:00178
TAGTATCAGCCTCGCCATGACGAAGGTATTCC
+
;;BBBBFEBB@@BBB7;9>>?9969<994892
@V6Z2K:00812:00196
ACGCTCGACATGCCCAGGTACAGGAA
+
BB@BAB@AABBCHD>BC@CCBBB@CD
@V6Z2K:00813:00187
ACGCTCGACATGCCCAGGTACAGGAG
+
B?@@ABBBBBB@=999959>>@B@AA
@V6Z2K:00814:00180
ATCAGACACGGACACAGAC
+
BCAB99:>@?5;;@@>@A@
@V6Z2K:00817:00198
AGCACTGTAGCTGTCACTAGTTACTTGT
+
@@@@=DC?@>=99;=@@BCB>2949244
@V6Z2K:00820:00154
TACTGAGCTACACACACAGAAAGATTGGT
+
BAAACCCB@B@@ACBBBCA@@>@CB@BAB
@V6Z2K:00820:00163
CGTGTCTCTAGGCACAGGATTTTGTGTAG
+
CB@A@A@A<;<BCBBBB@BBCC9EEDCCB
@V6Z2K:00821:00173
ATCAGACACGGACACAGCAGAACACAC
+
BBA<:;8AA@9;;AA>???9959>>>A
@V6Z2K:00822:00151
ACGCTCGACATGCCCAGGTACAG
+
?@?@@>9<<><ABBAAB888>::
@V6Z2K:00822:00166
CTCTATGCGTTTCCCACATGTCTAAG
+
*****28==BC?AA?A@EB<9991--
@V6Z2K:00823:00192
ACGCTCGACATGCCCAGGTACAGGAG
+
B?>@@C@@ADCDNDACBABBBBB?BA
@V6Z2K:00824:00174
ATCAGACACGGACACAGCAGAACACAC
+
CDCB:9:?@>;@@A?@@@@?>;>999>
@V6Z2K:00835:00170
ACGCTCGACATGCCCAGGTACAGGAG
+
B?@@A?;;;B@>>@:995;AAAC@CB
@V6Z2K:00836:00155
TAGTATCAGCCTCGCCATGACGAAGGTATTCC
+
;;C@AACAAAEBAAA@BA>==;:7=BA@ACHC
@V6Z2K:00836:00164
CGTGTCTCTAGGCACAGGATTTTGTGTAG
+
BB?=BBEEA@@?BB@;?<9944/9CA@@@
@V6Z2K:00836:00175
ATCAGACACGGACACAGCAGAACACA
+
BA@>99898>294=9999@>><A;99
@V6Z2K:00836:00178
TCTCTATGCGCTCCACATGTCTAAGGT
+
BABBCECCBCCCC>AACAAACAA>ACA
@V6Z2K:00837:00150
ACGCTCGACATGCCCAGGTACAGGAG
+
C@>??A@@ABBAAB>@==@BBBCCCB
@V6Z2K:00837:00164
TCTCTATGCGCCCACATGTCTAAGGTACTG
+
BCEBA@ABA;;;89@@AABB@><>@?@@CC
@V6Z2K:00843:00151
TCTCTATGCGCTCCACATGTCTAAGGT
+
444444499944424444444442424
@V6Z2K:00845:00150
TCTCTATGCGCTCCACATGTCTAAGGT
+
CCCDAAABCCCBA@DCC:=<CCC=A=@
@V6Z2K:00845:00179
TCTCTATGCGCTCCACATGTCTAAGGT
+
>;9<AAADBCCBB@CDD?@@C::7<A<
@V6Z2K:00847:00177
CGTGTCTCTAGGCACAGGATTTTGTGTAG
+
?A9<<CC<<<C@CF@@CAEDDC8AABBBB
@V6Z2K:00801:00242
ACGAGTGCGTTCCCCATGTCGTAGGTACTC
+
?@BBBBCBAA2444/999;BB@@?=:;99@
@V6Z2K:00803:00211
CGTGTCTCTAGGCACAGGATTTGTGTAG
+
BBBBBBBC<<<>AB9<;=@=A>BAB@A;
@V6Z2K:00803:00215
ATCAGACACGGACACAGCAGAAC
+
BEBB???BBB<=>==99999959
@V6Z2K:00810:00230
ATATCGCGAGGGTATGGAAGACT
+
AAAB=9>>99909A995;<?849
@V6Z2K:00813:00235
AGCACTGTAGCTGTCACTAGTTACTTGT
+
@BCCCCDBBBBCBCBCBECCBBCCC;<<
@V6Z2K:00815:00218
TAGTATCAGCCTCGCCATGACGAAGGTATTCC
+
;<CAAADAAA@BCC@>?@8<<>>89<;44<>5
@V6Z2K:00816:00210
TGATACGTCTCCTTCCTTAGTTACTTCA
+
BBB??@BBAHF@C@C?G@BBB@AAB@BB
@V6Z2K:00822:00227
TAGTATCAGCCTCGCCATGACGAAGGTATTCC
+
89A<<<BDBA@BCCCACBB??A@=@=999<?6
@V6Z2K:00824:00217
TAGTATCACCCTCGCCATGACGAAGGTATTCC
+
BBD::<DBA?>@@@@>B@>=>9959<999<@5
@V6Z2K:00828:00204
ACGCTCGACATGCCCAGGTA
+
;889B999>99999199244
@V6Z2K:00836:00219
TAGTATCAGCCTCGCCATGACGAAGGT
+
@=B9;=DCAC@B:<=CDCBCCBG?BAB
@V6Z2K:00836:00227
ACGAGTGCGTTCCCCATGTCGTAGGTACTC
+
BBD?BBCA;;2444/9??>BCBA@>:;;;B
@V6Z2K:00840:00228
AGCACTGTAGCTGTCAC
+
;<1/////44444444/
@V6Z2K:00844:00241
ACGCTCGACATGCCCAGGTACAGGAG
+
CB8::BBBBDCCDD>BA??>A=A>B<
@V6Z2K:00845:00246
CGTGTCTCTAGGCACAGGATTTGTGTAG
+
BBBACEHD::;@CB@@@@<<<7<B@ACA
@V6Z2K:00804:00296
TAGTATCAGCCTCGCCATGACGAAGGTATTCC
+
99=>@>BB=A><<;@;A@ABACC?B?;94892
@V6Z2K:00810:00252
ACGCTCGACATGCCCAGGTACAGGAG
+
BB8::BBBBCB;9;8;@<@BCCC@B=
@V6Z2K:00819:00267
ATATCGCGAGGGTATGGAAGACTCTATAGA
+
B>@BBBAC@@=5949>596;>==A?<;;00
@V6Z2K:00819:00290
CGTGTCTCTAGGCACAGGATTTGTGTAG
+
BBBBCDCC::;@CBBBB?AA@<A@@@B<
@V6Z2K:00821:00292
ACGCTCGACATGCCCAGGTACAGGA
+
BA>@@BBCCCC@==<@9;@A@@A@E
@V6Z2K:00833:00262
AGCACTGTAGCTGTCACTAGTTACTTGT
+
@CBB?AACCCCCCDBBCCCBB@CCD:<<
@V6Z2K:00834:00265
CGTGTCTCTAGGCACAGGATTTTTTTTT
+
>9;<ABBBAA9;>>91/,//////////
@V6Z2K:00836:00287
ACGAGTGCGTTCCCATGTCGTAGGTACTC
+
BBBAAAB;;;244-9444;@8/.,.///8
@V6Z2K:00840:00298
CGTGTCTCTAGGCACAGGATTTGTGTAG
+
BBBABCDDA?@@BBABB@BBA?BCECCA
@V6Z2K:00841:00261
TACTGAGCTACACACACAGAAAGATTGGT
+
AAAADCCB>?>?@@@@ACBBB?BCB@C@C
@V6Z2K:00843:00251
TAGTATCAGCCTCGCCATGACGAAGGTATTCC
+
;;C<;<EBAA@BBBC?B@@=A;959><9<@C6
@V6Z2K:00845:00259
ACGCTCGACATGCCCAGGTACAGGAG
+
HBABEB?>@AA@==:9959@@@CBHC
@V6Z2K:00849:00292
ACGAGTGCGTTCCCATGTCGTAGG
+
BAB??BCC@?5990944/882,,*
@V6Z2K:00806:00300
ACGCTCGACATGCCCAGGTACAGGAG
+
BB8:9BBBBCCA@A<AB?CCCCE?CB
@V6Z2K:00809:00321
ATCAGACACGGACACAGCAGAACACAC
+
>?A@@@899@698@>>@ABBA?C<;;>
@V6Z2K:00811:00305
ATCAGACACGGACACAGCAGA
+
BBBB99:?9969999911-,,
@V6Z2K:00814:00311
ACGCTCGACATGCCCAGGTACAGGAG
+
BB?BBB::<CCBAC><<9<BCBC@CC
@V6Z2K:00814:00323
CGTGTCTCTAGGCACAGGATTTTTGTGTAG
+
<<@AABCCAAA@ABA@@=@BBCC3CCCCCC
@V6Z2K:00821:00343
AGCACTGTAGCTGTCACTAGTTACTTGT
+
BBBB?@BC@AABBEDDDCBCB@CBB:><
@V6Z2K:00826:00328
TGATTACGTTCTTCCCTTTCCTTTAGTTTA
+
6111,////,41-/75<=-1,/85.//854
@V6Z2K:00831:00321
AGCACTGTAGCTGTCACTATGTTACTTGT
+
99==49444444449<;--,,,*,0659A
@V6Z2K:00842:00335
TCTCTATGCGCTCCACATGTCTAAGGT
+
@@ABCCCCCBBCC@CAAACFFDB?B@;
@V6Z2K:00812:00358
ATCAGACACGGACACAGCAGAACACAC
+
BBBB@?@CCB=?@@=999999599884
@V6Z2K:00814:00367
AGCACTGTAGCTGTCACTAGTTACTTGT
+
BCCCCEECCCDCBDBCCCDBB?CCC?BB
@V6Z2K:00821:00385
TCTCTATGCGCTCCACATGTCTAAGGT
+
;;=@@AACBBBA@=ADDBBBBBB7:8<
@V6Z2K:00824:00381
TCTCTATGCGCTCCACATGTCTAAGGT
+
449=A<>;CCCBB@ABCBBBAA@5969
@V6Z2K:00825:00390
ACGAGTGCGTTCCCCATGTCGTAGGTACTC
+
ABBBAAA@::2444/9??>ACBAB?@;<<C
@V6Z2K:00826:00379
TACTGAGCTACACACACAGAAAGATTGGT
+
@;<<CEDCCBBBCCCCCCCCC@BBB?B@B
@V6Z2K:00829:00353
ATCAGACACGGACACAGCAGAAC
+
98BA:;;AA?<@>9999999959
@V6Z2K:00832:00385
ACGAGTGCGTTCCCATGTCGTAGGTATC
+
?ACBBBB;::244-9999;>;475:;99
@V6Z2K:00849:00354
ATATCGCGAGGGTATGGAAGACT
+
AABABBABBCCBCCBD@B<@;;:
@V6Z2K:00805:00421
TCTCTATGCGCTCCACATGTCTAAGGT
+
AACBAAACCCFDC@CGGBCCCCC?CA;
@V6Z2K:00805:00436
ATCAGACACGGACACAGCAGAACAC
+
BBBB??@A@@<@>99911111,1//
@V6Z2K:00806:00442
CGTGTCTCTAGGCACAGGATTTGTGTAG
+
BBCBCCFD::<?BA@@A=AAB>A9<<A<
@V6Z2K:00807:00421
TCTCTATGCGCTCCACATGTCTAAGGT
+
BCBC?==BABBAB@BCCBBDCCCACAC
@V6Z2K:00807:00445
TAGTATCAGCCTCGCCATGACGAAGGTATTCC
+
9;ABAABB@@=99449>@9<;99>A6994592
@V6Z2K:00813:00443
TCTCTATGCGCTCCACATGTGGTACTG
+
BBBBCDCDCCDBC@C::;BBB@:9;BA
@V6Z2K:00815:00425
ATCAGACACGGACACAGCAGAACA
+
CAAB;;;AA@<>?99911111,//
@V6Z2K:00822:00405
CGTGTCTCTAGGGATTTGTGTAGAGGC
+
BBEBBCBBBA=;588809@@?@ABB>@
@V6Z2K:00833:00412
TACTGAGCTACACACACAGAAAGATTGGT
+
B@@@CCCBBBAAABBCCFBBA?BBB@A@B
@V6Z2K:00834:00444
TCTCTATGCGCTCCACATGTCTAAGGT
+
BBCBAEACBBBCC>@AA@CBB==;A?9
@V6Z2K:00835:00421
TCTCTATGCGCTCCACATGTCTAAGGT
+
??=AABBE@@@<;8<CGBCADAICIDD
@V6Z2K:00841:00400
ATATCGCGAGGGTATGGAAGACTCTAT
+
@@DC?==>44489>>@9<;=CCBBAAA
@V6Z2K:00847:00428
TAATACGTCTCCTTCCTTAGTTACTTCA
+
AC@CCC::;AC=??A?CABBBACCC>B<
@V6Z2K:00800:00498
TACTGAGCTACACACACAGAAAGATTGGT
+
B?@@CCDBAABAABCDCHDBD>BBBAB@B
@V6Z2K:00806:00482
TGATACGTCTCCTTCCTTAGTTACTTCA
+
BDCBBABBBBC=?=A?A>@CCBDCC@CC
@V6Z2K:00810:00486
TCTCTATGCGCTCCACATGTCTAAGGT
+
CCCBAABCCCC??>@CBBBCCCEADBA
@V6Z2K:00824:00455
TGATACGTCTCCTTCCTTAGTTACTTCA
+
BB?@ABA@ACD@EAD@C@BBB?BBB@BC
@V6Z2K:00830:00477
ATATCGCGAGGGTATGGAAGACTCTA
+
BABBA>;;44419>>@<B?A987<<>
@V6Z2K:00834:00498
CGTGTCTCTAGGCACAGGATTTGTGTAG
+
BBCBCECD::<@CCCCC?CCC?CGEBDA
@V6Z2K:00840:00468
TACTGAGCTACACACACAGAAAGATTGGT
+
B=@ACBBBBBBEBCA@ACCCB>@?@?A@B
@V6Z2K:00841:00480
AGCACTGTAGCTGTCACTATTACTTGT
+
ABCCEBBBBBBBBBCBCCA@?AEC@CA
@V6Z2K:00842:00487
ACGCTCGACATGCCCAGGTACAGGAG
+
BA?@@BCBCDA94409458@BBEADC
@V6Z2K:00845:00486
AATATCAGCCTCCGCCATGACGAAGGTATTCC
+
><799889;23313877;>>==9899444:;2
@V6Z2K:00848:00487
ACGCTCGACATGCCCAGGTACAGGAG
+
;;BCBBBBA??99909@;>>211:<1
@V6Z2K:00821:00539
TACTGAGCTACACACACAGAAAGATTGGT
+
B?@?DBCBAABBBBDBCCDCC>BBB@BAB
@V6Z2K:00825:00527
ATCAGACACGGACACAGCAGAAC
+
BBBB99:ABA<@@=>999991,1
@V6Z2K:00830:00535
ATATCGCGAGGGTATGGAAGACTCT
+
BBB@@;:949419>>@<A>A;97;7
@V6Z2K:00831:00516
ACGAGTGCGTTCCCATGTCGTAGG
+
>?@ACA;;44511-11,,,,*220
@V6Z2K:00834:00545
CGTGTCTCTAGGCACAGGATTTGTGTAG
+
BBCCCBBCD@A@CCB=@=99909DCACD
@V6Z2K:00838:00527
CGTGTCTCTAGGCACAGGATTTTGTGTAG
+
BABABBBBABBBCBBBC?AAAA7BABABC
@V6Z2K:00839:00536
ATATCGCGAGGGTATGGAAGAC
+
B?@@A@@=9::9;ABD@C@C;;
@V6Z2K:00841:00522
TGATACGTCTCCTTCCTTAGTTACTTCA
+
BBB?AABBBCC@D@D@B@ABA@AAA@AB
@V6Z2K:00843:00522
TACTGAGCTACACACACAGAAAGATTGGT
+
BAA@BBCBBBAAAE@AABCCC>BAA@B@B
@V6Z2K:00804:00571
CGTGTCTCTAGGCACAGGATTTGTGTAG
+
<<BAAACCBAC:<499969:C@:::CA?
@V6Z2K:00809:00575
ACGCTCGACATGCCCAGGTACAGGAG
+
BBBBBCCBA?@99919>599BBB=AA
@V6Z2K:00811:00553
TAGTATCAGCCTCGCCATGACGAAGGTATTCC
+
A@B<;<BB<<>;BAA>BB@@@<;8<D=<<@A8
@V6Z2K:00811:00579
ACGAGTGCGTTCCCATGTCGTAGGTACTC
+
BBBBBBB@::244-9999>==8423444;
@V6Z2K:00812:00566
CGTGTCTCTAGGCACAGGATTTGTGTAG
+
BBBBBBDC?@ABCC@@@=@>A<@?>AB<
@V6Z2K:00815:00558
TCTCTATGCGCTCCACATGTCTAAGGTAC
+
>>>ACCBABB@9969994@99:;898/1/
@V6Z2K:00816:00560
ACGCTCGACATGCCCAGGTACAGGAG
+
BB?@@B@@ACCBAB>@>=@CBBC@B=
@V6Z2K:00816:00568
AGCACTGTAGCTGTCACTAGTTACTTGT
+
899C944:4444444>999442449244
@V6Z2K:00818:00598
TACTGAGCTACACACACAGAAAGATTGGT
+
=9<>CCCCCBBA??A@ACABB>@@@?B?B
@V6Z2K:00819:00590
TCTCTATGCGCTCCACATGTCTAAGGT
+
@@>ACCDCBAAAA?AAA@BBCBB>AA<
@V6Z2K:00822:00578
CGTGTCTCTAGGCACAGGATTTGTGTAG
+
CCBBCDDD::<=@B@@@599909@@@@<
@V6Z2K:00834:00580
CGTGTCTCTAGGCACAGGATTTGTGTAG
+
AABBCCCC::<DCC@@>599919BE@@;
@V6Z2K:00809:00627
TAGTATCAGCCTCGCCATGACGAAGGTATTCC
+
BBB:9<BB@B?@;;<=@@@@B;;7<><9<AB:
@V6Z2K:00815:00637
TGATACGTCTCCTTCCTTAGTTACTTCA
+
?BA99<CDBBB@A@BBD@BBA=?@B@CC
@V6Z2K:00816:00612
TACTGAGCTACACACACAGAAAGATTGGT
+
>?ABCCCCAA??AAABGEDCCBBBB@B@B
@V6Z2K:00816:00629
ACGCTCGACATGCCCAGGTACAGGAG
+
>>?>A@@9994444-4424:449@CA
@V6Z2K:00819:00646
TGATACGTCTCCTTCCTTAGTTACTTCA
+
CBB@@@CCBBB=?=??B>ACC?BBC@CB
@V6Z2K:00828:00638
ATCAGACACGGACACAGCAGAACA
+
CBBA99:;<@9;9>?999999248
@V6Z2K:00841:00600
CGTGTCTCTAGGCACAGGATTTGTGTAGAG
+
BBCDCCCCC@@=@98992944-444:;7//
@V6Z2K:00842:00646
TAGTATCAGCCTCGCCATGACGAAGGTATTCC
+
;;CA@@B==<>@@@B@C@>@=;959B999>@5
@V6Z2K:00848:00642
CGTGTCTCTAGGCACAGGATTTGGC
+
BCBBCCCD::<?BA@@@8<=B>CCB
@V6Z2K:00849:00603
ATCAGACACGGACACAGCAGAA
+
A??@<<:==A>>>>>999@@@;
@V6Z2K:00849:00635
TCTCTATGCGCTCCACATGTCTAAGGT
+
CBBBAAACCECCC>@AA@@@B<;8>D=
@V6Z2K:00801:00666
AGCACTGTAGCTGTCACTAGTTACTTGT
+
BBDC::>ACBBBBBDBCCAA@>BAA7<<
@V6Z2K:00817:00674
TAGTATCAGCCTCGCCATGACGAAGGTATTCC
+
49A<<9=A@A=ACCC@CCCBB<;6<A999<@5
@V6Z2K:00819:00671
CGTGTCTCTAGGCACAGGATTTGTGTAG
+
AAECDDCC::=CD@@CB999?:999?94
@V6Z2K:00820:00686
ACGCTCGAATGCCCAGGTACAGGAG
+
@@??A>==;@A=?<@@=AAA@C?BB
@V6Z2K:00821:00663
TAGTATCAGCCTCGCCATGACGAAGGTATTCC
+
;;C@@@CAAA@BBAA>@>>999969=944992
@V6Z2K:00826:00664
TACTGAGCTACACACACAGAAAGATTT
+
??BBCCCCABBBBBBCCBCCC?B9997
@V6Z2K:00827:00683
TGATACGTCTCCTTCCTTAGTTACTTCA
+
AB=?@B<;<CB@E@B?A@??@?<;<@B@
@V6Z2K:00836:00652
CGTGTCTCTAGGCACAGGATTTTGTGTAG
+
BBBABDCCA@A@CCA?C<9994/9ADBC@
@V6Z2K:00837:00668
TTAATTTAATCG
+
42/,,,*,*,,,
@V6Z2K:00842:00682
TACTGAGCTACACACACAGAAAGATTGGT
+
=?BBEGDBABBBABBBBCA@@>@BBDB@C
@V6Z2K:00844:00688
AGCACTGTAGCTGTCACTAGTTACTTGT
+
;ABBBBDDCCCCBBBBBCCCA@BCC@BC
@V6Z2K:00847:00696
TACTGAGCTACACACACAGAAAGATTGGT
+
>;;<BBCCCCBBCCACBCCCC>CCC@B@B
@V6Z2K:00801:00742
ACGAGTGCGTTCCCCATGTCGTAGGTATC
+
@ABCDBBCC;2444-9941:66/.,.//6
@V6Z2K:00803:00738
ATCAGACACGGACACAGCAGAACAC
+
BCC@@?BCCC;;;;99999995984
@V6Z2K:00805:00705
ACGCTCGACATGCCCAGGTACAGGAG
+
BB@@@A<;9@F99919969ABBC@CA
@V6Z2K:00806:00739
TACTGAGCTACACACACAGAAAGATTGGT
+
AABBCDDEA@ABBCABBCCDC>BAB@B@<
@V6Z2K:00809:00713
ACGAGTGCGTTCCCATGTCG
+
=988>948442//+///,,,
@V6Z2K:00818:00731
ATATCGCGAGGGTATGGAAGACTCT
+
CABB?=:;44:89A@B>B>B@@?@@
@V6Z2K:00819:00739
TACTGAGCTACACACACAGAAAGATTGGT
+
;;AAKBBCC@?@CCCCDBBBE@@@@:;8;
@V6Z2K:00825:00737
TGATACGTCTCCTTCCTTAGTTACTTCA
+
@ACCCBCCBBB6459595:BB=CCDBCC
@V6Z2K:00829:00731
CGTTGTTCTTCTTAGGCACAGGATTTTTTT
+
611,/6,//7;;2:969999/,////////
@V6Z2K:00845:00705
ACGAGTGCGTTTTTCCCCATGTCGTT
+
>@@<44488>===/:8;0:/,,,,,*
@V6Z2K:00801:00757
CGTGTCTCTAGGCACAGGATTTGTGTAG
+
CCCCCCCCEABACCBBB>@AA<@@@AB<
@V6Z2K:00802:00780
TCTCTATGCGCTCCACATGTCTAAGG
+
C@=AC><9>@@9;79?D:99991,/,
@V6Z2K:00807:00790
ATCAGACACGGACACAGCAGAAC
+
BBB??A@BCB:;;>>99999924
@V6Z2K:00808:00796
TAGTATCAGCCTCGCCATGACGAAGGTATTCC
+
@=BBABCB@A=@@@B?B@A@>;;79?<<<@A<
@V6Z2K:00811:00764
TAGTATCAGCCTCGCCATGACGAAGGTATTCC
+
;;C<<<CBAC?BBAB>BA?;;;95<><99>@5
@V6Z2K:00822:00798
TCTCTATGCGCTCCACATGTCTAAGGT
+
BBCCACACBECBB@CCCBBCDDC@EAB
@V6Z2K:00822:00799
TGATACGTCTCCTTCCTTAGTTACTTCA
+
BCBABCCCCCD@C@B@D@BCFCCBCACC
@V6Z2K:00826:00795
ATATCGCGAGGGTAGTGGAAGACATCT
+
;>>9;;AAEFA<;999A5954443333
@V6Z2K:00827:00773
TACTGATCTACACACACAGAAAGATTGGTGC
+
BBBBCBAC><>DCBDBB???D<77;5;26>A
@V6Z2K:00828:00786
TCTCTATGCGCTCCACATGTCTAAGGT
+
B;=<AAABCECCC@CCBBCDCCDACF<
@V6Z2K:00835:00771
TGATACGTCTCCTTCCTTAGTTACTTCA
+
@A@CBBCA>?B:<7<AB:ABB:<=A?BC
@V6Z2K:00835:00798
TCTCTATGCGCTCCACATGTCTAAGGT
+
@@ACCAAABCCCC@AAAABBBA@=@C;
@V6Z2K:00837:00763
ATATCGCGAGGGTATGGAAGAC
+
=::;>>8999919@>>595944
@V6Z2K:00845:00750
TGATACGTCTCCTTCCTTAGTTACTTCA
+
AACCCBBBDAA59596957BB=BBB?BC
@V6Z2K:00848:00756
ATCAGACACGGACACAGCAGAACACAC
+
BBB:9<BCCC?BBBBBB@@@@=@@@@B
@V6Z2K:00848:00780
ATCAGACACGGACACAGCAGAAC
+
BBCC@@>??=699=>99999959
@V6Z2K:00802:00806
ATCAGACACGGACACAGCAGAAC
+
BBCB:9:?@>==>>>99999924
@V6Z2K:00803:00825
ATCAGACACGGACACAGCAGAACAC
+
BBBAABABB?>=>99999999244/
@V6Z2K:00804:00822
TGATACGTCTCCTTCCTTAGTTACTTCA
+
ABBBBBBBDDC=?=A?A?CCC@CCC@CC
@V6Z2K:00805:00820
TCTCTATGCGCTCCACATGTCTAAGGT
+
BBCCCCBCCCDBB?BCCBEBCDD@D@@
@V6Z2K:00807:00813
ACGAGTGCGTTCCCATGTCGTAGGTACTC
+
BBB@AAB;;;244-9949?>8//,01//8
@V6Z2K:00812:00818
TGATACGTCTCCTTCCTTAGTTACTTCA
+
BBCBBCCDAAA;==@=A=@CEACCC@CB
@V6Z2K:00813:00845
TAGTATCAGCCTCGCCATGACGAAGGTATTCC
+
49B@@@EB<;>;@@AACCC><=B?CB<<<;><
@V6Z2K:00825:00848
ACGCTCGACCATGCCAGGTACAGGAG
+
AB9;9@@992/8//,//,/8;99;=9
@V6Z2K:00827:00819
ATCAGACACGGACACAGC
+
BBB@99:@>><99111-*
@V6Z2K:00838:00833
CGTGTCTCTAAGCACAGGATTTGTGTAG
+
<<CCCDCDA@>@EBABC=AAB>B?BAB<
@V6Z2K:00838:00834
TGATACGTCTCCTTCCTTAGTTACTTCA
+
CBBBBBBBBBB@CBD@C@B@?=?BE@CC
@V6Z2K:00839:00844
ATCAGACACGGACACAGCAGAACA
+
BBBC:::CCA8;;@@==9999599
@V6Z2K:00845:00833
ACGCTCGACATCCCAGGTACAGGAG
+
C??@@BB@@B;9909959>>>>;>@
@V6Z2K:00849:00820
ATATCGCGAGGGTATGGAAGACTCTAT
+
?>BB@A@=9;:9;@AB=A=@@A?????
@V6Z2K:00800:00871
ATCAGACACGGACACAGCAGAACACA
+
BBCB::8BBB<=@;999999959988
@V6Z2K:00809:00881
TACTGAGCTACACACACAGAAAGATTGGT
+
B?A@CDCCBAAABBBCFCAAA=??@@C@C
@V6Z2K:00810:00886
TACTGAGCTACACACACAGAAAGATTGGT
+
??BBDCCCACBABDBCCCCBE>BBB@B@B
@V6Z2K:00812:00882
TGATACGTCTCCTTCCTTAGTTACTTCA
+
CBEBB<D:CCCAD@D@B?@BA>;;;9:?
@V6Z2K:00814:00856
ACGCTCGACATGCCCAGGTACAGGAG
+
A?@@@A@@?@@9998;A?CCCBC;<<
@V6Z2K:00815:00872
ATATCGCGAGGGTATGGAAGACTCTAT
+
B@A@=>9:49489=>B=A=AA@@BBA@
@V6Z2K:00816:00876
TACTGAGCTACACACACAGAAAGATTGGT
+
>9<=CCCCCB@@ABCBDCCBB?AAA?@?A
@V6Z2K:00819:00861
TGATACGTCTCCTTCCTTCAGTTACTTCA
+
AA@>>>499==:<;?:<-////,/44244
@V6Z2K:00819:00883
ATCAGACACTCGGACA
+
?>8991./////,///
@V6Z2K:00820:00851
CGTGTCTCTAGGCACAGGATTTGTGTAG
+
BCEBCCCC:;<>BA>>?699919BB>>9
@V6Z2K:00821:00889
ACGAGTGCGTTCCCATGTCGTAGGTACTC
+
AAB>@AB;::244-9444;B@4448944;
@V6Z2K:00823:00863
CGTGTCTCTAGGCACAGGATTTGTGTAG
+
BBBBDEDC::<@CAAA?;99909@F?>9
@V6Z2K:00825:00850
CGTGTCTCTAGGCACAGGATTTGTGTAG
+
@@?A@CDC::;?BB@A@<99909@AAB>
@V6Z2K:00832:00891
CGTGTCTCTAGGCACAGGATTTGTGTAG
+
BACCCCHD::;=@A>>@>;9909@@@<<
@V6Z2K:00838:00894
TACTGAGCTACACACACAGAAAGATTGGT
+
??BBBBCBBB@@@CAABCBBB>BBB@B@C
@V6Z2K:00841:00858
CGTGTCTCTAAGCACAGGATTTTGTGTAG
+
A@CDCDC@:96<@>??@69999/9@@@::
@V6Z2K:00841:00871
TACTGAGCTACACACACAGAAAGATTGGT
+
==@ACCCC@?@B@@ABBC@@@>A@@@C=@
@V6Z2K:00842:00875
TGTGTCTCTAGGCACAGGATTTTGATGTAGTA
+
,,,,//,,-,,*,444424444,4;9949944
@V6Z2K:00842:00887
ATCAGACACGGACACAGCA
+
C@@B;;3448244//1//,
@V6Z2K:00847:00896
AGCACTGTAGCTGTCACTAGTTACTTGT
+
BBCCCCCBBBDDCCBBBCCCC@CBB=@@
@V6Z2K:00848:00893
TCTCTATGCGCTCCACATGTCTAAGGT
+
>>=AA@ACCCCCC@E@@ACBB;:59?9
@V6Z2K:00801:00920
CGTGTCTCTAGGCACAGGATTTGTGTAG
+
BB??@CCC::<@CA@@A;<>C>AAAAC=
@V6Z2K:00801:00924
ACGAGTGCGTTCCCCATGTCGTAGGTACTC
+
@BDBBBCA;;2444/9??>AC?;@;0111<
@V6Z2K:00810:00949
AGCACTGTAGCTGTCACTAGTTACTTGT
+
;BA@>94444499;:A@@A=?2949544
@V6Z2K:00812:00900
TCTCTATGCGCTCCACATGTCTAAGGT
+
9999BDCDBBDDC@@AABCBCCC@CA<
@V6Z2K:00818:00938
TGATACGTCTCCTTCCTTAGTTACTTCA
+
BAB@?BDCCBD=?=?=A=>AC<?@BA@A
@V6Z2K:00821:00934
CGTGTCTCTAGGCACAGGATTTGTGTAG
+
AABBDDCC::;=@>>>>599919?@>?9
@V6Z2K:00829:00914
TCTCTATGCGCTCCACATGTCTAAGGT
+
99=@CCCCCDDDC@DCCBCCCCDBCA<
@V6Z2K:00831:00920
TACTGAGCTACACACACAGAAAGATTGGT
+
@@AACCCCBB@@ACCCCDBBB>DBB@B@B
@V6Z2K:00832:00906
AGCACTGTAGCTGTCACTAGTTACTTGT
+
?@CCCEDFBBECCCCCDCCCC?CBC@BB
@V6Z2K:00833:00917
ATCAGACACGGACACAGCAGAACACA
+
@?@;;<;BBC:<<CB911<11,/1/1
@V6Z2K:00836:00919
ACGCTCGACATGCCCAGGTACAGGAG
+
=;;99999<<@AAC@BB?<;;>><B9
@V6Z2K:00837:00917
ATATCGCGAGGGTATGGAAGACTCTAT
+
BBBBBBBAABB=?:@C6969@999<>?
@V6Z2K:00846:00907
ACGCTCGACATGCCCAGGTACAGGAG
+
@CAABB??ABCAAA>@@=ACCCE?A<
@V6Z2K:00804:00977
CGTGTCTCTAGGCACAGGATTTGTGTAG
+
@ACCCEDF::<@CC@@A?AAC>CBCBC=
@V6Z2K:00807:00973
ATCAGACACGGACACAGCAGAA
+
CBBB99:@>>;>>99911-**)
@V6Z2K:00808:00971
TCTCTATGCGCTCCACATGTCTAAGGT
+
4444@AAB<;<CC>AAA@B@AC@:;=1
@V6Z2K:00808:00977
ATCAGACACGGACACAGCAGAACAC
+
AAAA?@@BB@8;;@>>???995999
@V6Z2K:00813:00984
TCTCTATGCGCTCCACATGTCTAAGGT
+
4444?@@@BBBCC?CAABABCA@=C@9
@V6Z2K:00824:00974
AGCACTGTAGCTGTCACTAGTTACTTGT
+
ACCBBACCCCBDCCC?@@CCC@CDD@BB
@V6Z2K:00827:00951
CGTGTCTCTAGGCACAGGATTTGTGTAG
+
BBBACDDD::;=A>>>>599919AF@=;
@V6Z2K:00838:00950
TCTCTATGCGCTCCACATGTCTAGGT
+
44449;CAA@@<;89A@:49;9@?=;
@V6Z2K:00840:00964
ACGAGTGCGTTCCCCATGTCGTAGGTACTC
+
AAB>@ABA992444/9999AA@9958999@
@V6Z2K:00841:00973
TCTCTATGCGCTCCTCTAAGGTACTG
+
===AB<<<CCBBE@;<=B?A@<<;B?
@V6Z2K:00849:00981
ATCAGACACGGACACAGCAGAACA
+
CBB??A@@@B=@@>>999999598
@V6Z2K:00814:01032
ACGAGTGCGTTCCCCATGTCGTAGGTACTC
+
AABBBBB>;;2444,9999BAA>>;8<9;A
@V6Z2K:00817:01016
TTCTATGCGCTCCACATGTCTAAGGT
+
>=A@AAGDCDBB@EBB@AACDC@DBA
@V6Z2K:00817:01031
TAGTATCAGCCTCGCCATGACGAAGGTATTCC
+
99BBAABB;;;<@@@ACCBABBCEC?@@A>A=
@V6Z2K:00822:01031
TAGTATCAGCCTCGCCATGACGAAGGTATTCC
+
>@A;;<CE@@>@BCBBCCCBA@=;@?;<<@B=
@V6Z2K:00840:01032
TACTGAGCTACACACACAGAAAGATTGGT
+
99;@ABBDBBBCCCCCCCDCC@AAA?B?B
@V6Z2K:00844:01026
ACGCTCGACATGCCCAGGTACAGGAG
+
=?@@@BBCCGABACA;9;;@@@B@AA
@V6Z2K:00806:01066
CGTGTCTCTAGGCACAGGATTTGTGTAG
+
BBBABDDF::<@CC@AA?AAC>BBAAB<
@V6Z2K:00809:01086
AGCACTGTAGCTGTCACTAGTTACTTG
+
9=9944444444444999949<94954
@V6Z2K:00813:01093
ACGAGTGCGTTCCCCATGTCGTAGGTACTC
+
AAB@BBB;;;2444-9?>>@CA>@=:;;<B
@V6Z2K:00815:01078
TACTGAGCTACACACACAGAAAGATTGGT
+
A?BADCCCBBBBBBCCBBBBC>CBB?A?A
@V6Z2K:00816:01097
ACGCTCGACATGCCCAGGTACAGGAG
+
?>>ABABA@C?99919969@B@@=AB
@V6Z2K:00818:01083
AGCACTGTAGCTGTCACTAGTTACTTGT
+
BBBD@AACCCBBDCCBECCCB@CCD@C@
@V6Z2K:00820:01078
AGCACTGTAGCTGTCACTAGATTACTTGT
+
84989@=D@=<99=944>>4442444249
@V6Z2K:00825:01068
TACTGAGCTACACACACAGAAAGATTGGT
+
@=AACCBBBA??@BBCCCBCB?@@@@B?A
@V6Z2K:00841:01067
ATATCGCGAGGGTATGGAAGAC
+
BABB=:8949909A9959;>84
@V6Z2K:00847:01071
CGTGTCTCTAGGCACAGGATTTGTGTAG
+
BBBBCCCCA@ABCEDA@<9991994A;9
@V6Z2K:00806:01126
ACGAGTGCGTTCCCTCTGTGT
+
?@<@A?9221--=+,,,,***
@V6Z2K:00812:01111
TACTGAGCTACACACACAGAAAGATTGGT
+
B9;;CCECBBBBBBCDAB994-9887;?A
@V6Z2K:00819:01111
AGCACTGTAGCTGTCACTAGTTACTTGT
+
;<A?9ABA@AA?@CDDABAC>>@84299
@V6Z2K:00824:01139
ATCAGACACACAGCAGAACAC
+
48899>891////////7894
@V6Z2K:00829:01122
ATATCGCGAGGGTATGGAAGACTC
+
ABBBBBBBCDD>A?=@24299983
@V6Z2K:00835:01133
CGTGTCTCTAGGCACAGGATTTGTTGTAG
+
@>>9999994:<99;9:,1//+//,1///
@V6Z2K:00841:01147
ACGAGTGCGTTCCCCATGTCGTAGGTACTC
+
?B>>>@@@997<AB4A@@BAA@@@<89;<>
@V6Z2K:00844:01132
ACGCTCGACATGCCCAGGTCACCAGGGAG
+
9@944;;@???@@?8?<;1111,///+43
@V6Z2K:00850:00123
TCTCTATGCGCTCCACATGTCTAAGGT
+
BBCCGAACBCDCC@BCBBCCCA@>A@@
@V6Z2K:00852:00121
ATATCGCGAGGGTATGGAAGACTCTAT
+
@>>@@BCD@CA<ABCC@CAC9;;;;>;
@V6Z2K:00852:00131
ACGAGTGCGTTCCCCATGTCGTAGGTACTC
+
BBA@BBC@;;2444/9999ABA9;7;;;;A
@V6Z2K:00855:00137
TGATACGTCTCCTTCCTTAGTTACTTCA
+
ABAAAACBBBB@B?D@EBABA>ABB@BA
@V6Z2K:00865:00134
TCTCTATGCGCTCCACATGTCTAAGGT
+
AAHCGBACBBCBA@CBBBBBA::8;?@
@V6Z2K:00866:00131
ACGCTCGACATGCCCAGGTACAGGAG
+
@9:;@@BAB@A99919969>>99699
@V6Z2K:00875:00147
ATATCGCGAGGGTATGGAAGACTCTAT
+
BB8;;CCB@A?<?ACC@C?C<<<<@??
@V6Z2K:00851:00172
AGCACTGTAGCTGTCACTAGTTACTTGT
+
BACDAABCCCCCBBBBBBCBB@CBC9><
@V6Z2K:00854:00152
AGCACTGTAGCTGTCACTAGTTACTTGT
+
BB>=@;94;9@ABBBBCC<=<AAAA:;9
@V6Z2K:00860:00150
AGCACTGTAGCTGTCACTAGTTACTTGT
+
>>8444::4444444//////5999244
@V6Z2K:00866:00174
TAGTATCAGCCTCGCCATGACGAAGGTATTCC
+
A@C@@ADAAA@B@BB>B@>>A;;7<C<99@B5
@V6Z2K:00868:00178
AGCACTGTAGCTGTCACTAGTTAATTGT
+
?CCC@AAABBACCBAAABAA@<@59599
@V6Z2K:00869:00161
CGTGTCTCTAGGCACAGGATTTGTGTAG
+
99944;;BBBB?D899969991444444
@V6Z2K:00870:00174
ATATCGCGAGGGTATGGAAGACTCTAT
+
A@>@CCCBBBB<449A696<A@9@373
@V6Z2K:00879:00159
TCTCTATGCGCTCCACATGTCTAAGGT
+
99CC;:<CBBBCC>@AA@@AB@A?ACA
@V6Z2K:00881:00153
TACTGAGCTACACACACAGAAAGATTGGT
+
@?AACCHBAB?>@A@@AB@@@>ACC@HBC
@V6Z2K:00883:00165
TAGTATCAGCCTCGCCATGACGAAGGTATTCC
+
>>999444498>9;<?AA@A<<9<@?9998=2
@V6Z2K:00885:00197
TACTGAGCTACACACACAGAAAGATTGGT
+
B:<<CCDCBB@@ABA@ACA@@>ACC@C@C
@V6Z2K:00889:00164
CGTGTCTCTAGGCACAGGATTTTGTGTAGA
+
99999??999@=@;89;7/111*///////
@V6Z2K:00896:00154
ATCAGACACGGACACAGCA
+
@@B=9;:>>>;899991-*
@V6Z2K:00896:00191
TCTCTATGCGCTCCACATGTCTAAGGT
+
@ABCAAACCCCCB8:<<<@@A995<>9
@V6Z2K:00896:00196
TGATACGTCTCCTTCCTTAGCTTACTTCAG
+
:@>>AB999>?592424:999999//,///
@V6Z2K:00857:00215
CGTGTCTCTAGGCACAGGATTTGTGTAG
+
CACCDDCE::;=>@999;9991444444
@V6Z2K:00859:00208
TCGCCCACATGTCTAAGGTACTG
+
;89;919AB@@AC9;6<@;;>CA
@V6Z2K:00863:00215
TACTGAGCTACACACACAGAAAGATTGGT
+
==AABBAC@>;;<@999B9991994<A?A
@V6Z2K:00865:00216
TAGTATCAGCCTCGCCATGACGAAGGTATTCC
+
>7=111:>;8ABB;;7;111111,/7///,42
@V6Z2K:00867:00222
ATATCGCGAGGGTATGGAAGACTCTA
+
9;BB@>>@999199442489443333
@V6Z2K:00868:00212
ATATCGCGGGGGTATGGAAGAC
+
B@?@@@@AAAA,99>?695999
@V6Z2K:00873:00201
TGATACGTCTCCTTCCTTAGTTACTTCA
+
BBB@@ADC@@@79596958@B<A<<;<C
@V6Z2K:00874:00201
CGTGTCTCTAGGCACAGGATTTGTGTAG
+
BBBBCDCB::;?BB@>@=999-9BB@GD
@V6Z2K:00877:00205
TGATACGTCTCCTTCCTTAGTTACTTCA
+
AAA;;<DC==B898;=B=@BB@A<<89@
@V6Z2K:00877:00210
CGTGTCTCTAGGCACAGGATTTGTGTAG
+
BBBBCECCA@A@CC@>@<999-9D@ADD
@V6Z2K:00879:00239
TCTCTATGCGCTCCACATGTCTAAGGT
+
44444494//8//,///4444//,/,/
@V6Z2K:00881:00244
ACGCTCGACATGCCCAGGTACAGG
+
:;;;;A@>?B?9990995944442
@V6Z2K:00887:00205
CGTGTCTCTAGGCACAGGATTTGTGT
+
9<BBCDEFA@A=@;;<A=ABC<ADB<
@V6Z2K:00887:00229
ATATCGCGAGGGTATGGAAGACTCTATAGA
+
=;;?>?>999A>99<C6<6<999938....
@V6Z2K:00888:00219
TCTCTATGCGCTCCACATGTCTAAGGT
+
CBBAA@@BBCCBB?BAA@=@@C@=@?@
@V6Z2K:00889:00218
ACGCTCGACATGCCCAGGTACAGGAG
+
CC<??B99<CBCCC>BB?BBBBC@CA
@V6Z2K:00891:00210
ACGCTCGACATGCCCAGGTACAGGAG
+
@A?@@B@?@CB44409859;<<CBBA
@V6Z2K:00895:00218
ACGCTCGACATGCCCAGGTACAGG
+
?@9:;B@@@CB@==:>=;@@@ADA
@V6Z2K:00897:00217
TGATACGTCTCCTTCCTTAGTTACTTCA
+
BBB99<DHBCD?C@C@CACCE@BBC?CC
@V6Z2K:00899:00216
TAGTATCAGCCTCCGCCATGACGAAGGTATTC
+
41//1/7///,44249:=>88=--+,*,,,06
@V6Z2K:00859:00253
TCTCTATGCTCTCCACATGTCTAAGGT
+
BCCDDBBCB@BBC>?ACBBBC::9<C@
@V6Z2K:00863:00253
AGCACTGTAGCTGTCACTAGTTACTTGT
+
ABCBBBCCCCBBBCBBBCFAA@BDC9<<
@V6Z2K:00864:00262
TCTCTATGCGCTCCACATGTCTAAGGT
+
BBBB@AABAAACC>@::;AAB::79=9
@V6Z2K:00864:00266
ACGCTCGACATGCCCGGTACAGGAG
+
@AAA?B99<CCCCC@C@CBCBB>AA
@V6Z2K:00869:00297
TACTGAGCTACACACACAGAAAGATTGGT
+
;?ABCCBD@?:;<@<<<A@AA<998;?78
@V6Z2K:00872:00256
TAGTATCAGCCTCGCCATGACGAAGGTATTCC
+
@@B<;<CBCA=@@@B@CCBBB@@=AC<<=BC=
@V6Z2K:00884:00292
ACGCTCGACATGCCAGGTACAGGAG
+
AB????=9=11--+--*,,/49844
@V6Z2K:00886:00259
ACGAGTGCGTTCCCATGTCGTAGTA
+
BCCCCCA?995990944/667/../
@V6Z2K:00890:00251
AGCACTGTAGCTGGTCAACTAGTTACTTGT
+
/777/:::99A4/,///,/688;==<A@B<
@V6Z2K:00892:00271
AGCACTGTAGATGTCACTAGTTACTTGT
+
BBBBDCCBABCCCCBCCB@@AADCC:::
@V6Z2K:00893:00251
AGCACTGTAGCTGTCACTAGTTACTTGT
+
@CCDCCCCCBBC?AADDCCA@=@@@9<<
@V6Z2K:00894:00267
ATATCGCGAGGTATGGAAGAC
+
BBBBCBECCD=;99959<>98
@V6Z2K:00896:00254
ACGAGTGCGTTCCCCATGTCGTAGGTACTC
+
BBCAAACB;;2444/9999999??<8999>
@V6Z2K:00898:00258
TACTGAGCTACACACACAGAAAGATTGGT
+
B@@@CCCB@ABBB??@BCHDC?@@A@B@B
@V6Z2K:00899:00257
TGATACGTCTCCTTCCTTAGTTACTTCA
+
A?A;4;;9>@A=A=@=@=>@?<999<>@
@V6Z2K:00858:00316
ATCAGACACGGACACAGCAGAACA
+
BBBB99;BBC;;<CC9;<;99<>9
@V6Z2K:00864:00303
TAGTATCAGCCTCGCCATGACGAAGGTATTCC
+
?>><99?=@@DBAAABC;==ABB6<6;?A>CA
@V6Z2K:00872:00323
TCTCTATGCGCTCCACATGTCTAAGGT
+
B@AABBAA@CCDC?E@@ACEEA@=@?@
@V6Z2K:00874:00339
CGTGTCTCTAGGCACAGGATTTGTGTAG
+
BBBACCCC::<@CC@@@>A@@<A@BAAA
@V6Z2K:00878:00309
AGCACTGTAGCTGTCACTAGTTACTTGT
+
=?BB;::@@@AB;<<>9499969>>694
@V6Z2K:00881:00334
TAGTATCAGCCTCGCCATGACGAAGGTATTCC
+
<;C@A@D<<>AAA@B=>>@>?99549444892
@V6Z2K:00883:00337
ATATCGCGAGGGTATGGAAGACTCTAT
+
BABA>?;44991999D>B>B@@?@??:
@V6Z2K:00892:00313
AGCACTGTAGCTGTCACTAGTTACTTGT
+
@BCC<<:?=999@9:9AAD?A;?BA699
@V6Z2K:00892:00325
ATCAGACACGGACACAGCAGAAC
+
?>B>9<;BBC;;<@>99999959
@V6Z2K:00897:00300
ATATCGCGAGGGTATGGAAGAC
+
<DCA?@CB@@=5?=9959>@99
@V6Z2K:00898:00302
ATATCGCGAGGGTATGGAAGACT
+
BB>@?BCBBCE@@AAC==8=899
@V6Z2K:00898:00317
CGTGTCTCTAGGCACAGGATTTGTGTAG
+
BBB@BCDD@@@=@CAABBAAC>B@?@BA
@V6Z2K:00852:00350
TAGTATCAGCTCGCCATGACGAAGGTATTCC
+
B>@@BBBBAAACBBCBBBBB?=;A?@BACB>
@V6Z2K:00853:00385
TAGTATCAGCCTCGCCATGACGAAGGTATTCC
+
;;C;;<CA@A=@@@B>B@>==9959?9999A5
@V6Z2K:00859:00363
TGATACGTCTCCTTCCTTAGTTACTTCA
+
BBB?@ACCBBE@B@D@D@CCC>ABCBCC
@V6Z2K:00861:00350
TACTGAGCTACACACACAGAAAGATTGGT
+
??AADCFBBBBBAAABCHCCC>CBB?A@B
@V6Z2K:00863:00365
ATATCGCGAGGGTATGGAAGACTCT
+
9;@@>>>=9998;;<B?B=A@@AA>
@V6Z2K:00864:00385
TACTGAGCTACACACACAGAAAGATTGGTG
+
>?ABCCCCBBBBBBCBBCBBB=BBB?A@CE
@V6Z2K:00869:00396
TGATACGTCTCCTTCCTTAGTTACTTCA
+
<<C@@ACCCCD?A?AB@=@GD?BHD?CB
@V6Z2K:00872:00365
TAGTATCAGCCTCGCCATGACGAAGGTATTCC
+
9;BA@@CBBB@BCCC@CC=9;<959@994:;2
@V6Z2K:00874:00385
TACTGAGCTACACACACAGAAAGATTGGT
+
??ABDDFCA?AABBBBBCCCBACCC@B@B
@V6Z2K:00874:00394
ACGCTCGACATGCCCAGGTACAGGAG
+
BB>@?B@=>?@99919><?BEHDAED
@V6Z2K:00879:00398
TCTCGCGCTCCACATGTCTAAGGT
+
BBB@BCCFAA=?:<<CCCAA=@?;
@V6Z2K:00880:00353
TAGTATCAGCCTCGCCATGACGAAGGTATTCC
+
BCB::>CDBDDCCCC@BBBBB::8<>;<<@B=
@V6Z2K:00888:00395
CGTGTCTCTAGGCACAGGATTTGTGTAG
+
BABBBDCC@?@@CB??@?<<;9<BBBB=
@V6Z2K:00892:00375
TCTCTATGCGCTCCACATGTCTAAGGT
+
BBBB?;;<ABB@A==A@@AACCC=A?A
@V6Z2K:00893:00359
ACGCTCGACATGCCCAGGTACAGGAG
+
B@>@BAAABBC===<945;@@@E@BB
@V6Z2K:00856:00416
CGTGTCTCTAGGCACAGGATTTTGTGTAG
+
B=9;<@???>><9999?A9999,444444
@V6Z2K:00859:00447
AGCACTGTAGCTGTCACTAGTTACTTTGT
+
994>999A@@<9<ECCBCAA9<>999084
@V6Z2K:00863:00430
AGCACTGTAGCTGTCACTAGTTACTTGT
+
;BBB?AABBBBBBECABBBA?<:11,//
@V6Z2K:00876:00400
AGCACTGTAGCTGTCACTAGTTACTTGT
+
9>>@;;=DCBBBBBB@@@A??5111-//
@V6Z2K:00877:00443
ACGCTCGACATGCCCAGGTACAGGAG
+
=@?:;;@@>@@99919@<>;<11-1;
@V6Z2K:00864:00488
CGTGTCTCTAGGCACAGGATTTGTGTAG
+
BBBBCDCE::<BCDCCC?AACBCCDB<<
@V6Z2K:00879:00454
TCTCTATGCGCTCCACATGTCTAAGGT
+
CCCCCABCEECBC@DCFA@ACCC@C@C
@V6Z2K:00879:00456
TAGTATCAGCCTCGCCATGACGAAGGTATTCC
+
@@B;;<CD@A?@CCC@BBBCD@?BA?@@A@C=
@V6Z2K:00883:00474
ACGCTCGACATGCCCAGGTACAGGAG
+
?@ABBB<;9A@999199599@@BAB@
@V6Z2K:00886:00466
TGATACGTCTCCTTCCTTAGTTACTTCA
+
BABCCCCCC?B64598<89BA@A:;8;B
@V6Z2K:00888:00477
ACGAGTGCGTTCCCATGTCGTAGGTACTC
+
AADABBB;;;244-9999>@>98489;9B
@V6Z2K:00889:00454
TAGTATCAGCCTCGCCATGACGAAGGTATTCC
+
@?C9;<IAAACBBBC>A=@==;;7<<999@A6
@V6Z2K:00860:00549
TACTGAGCTACACACACAGAAAGATTGGT
+
;;<BABCCBCCBBBFDCB>>?<==?=??B
@V6Z2K:00863:00518
TGATACGTCTCCTTCCTTAGTTACTTCA
+
BBB@@BAABBA?BDA?A@@A@@AA@AB@
@V6Z2K:00863:00543
AGCACTTAGCTGTCACTAGTTACTTAGTGT
+
;A@@@A=ABCA@A@>@?>91,-88+,,,20
@V6Z2K:00864:00531
TGATACGTCTCCTTCCTTAGTTACTTCA
+
@=449499@AB@CAA==@;:;?;99@99
@V6Z2K:00871:00533
TGATACGTCTCCTTCCTTAGTTACTTC
+
BBB::<CD@=B;9895963;;9=>=89
@V6Z2K:00871:00542
AGCACTGTAGCTGTCACTAGTTACTTGT
+
BCBBBCEAAAEBCD@?@CEDE<<DCBA@
@V6Z2K:00872:00503
TACTGAGCTACACACACAGAAAGATTGGT
+
?@CCCEFBBBBAAEAGBCDDC?BBCAA@C
@V6Z2K:00890:00521
TCTCTATGCGCTCCACATGTCTAAGGT
+
AACCBBBCCDCDC@CCDBABBCG@DA;
@V6Z2K:00890:00547
ATCAGACACGGACACAGCAGAA
+
BBBBBBBAB><8=49999111,
@V6Z2K:00899:00521
ATCAGACACGGACACAGCAGA
+
BBBB@@>@?=<=>89999111
@V6Z2K:00865:00560
TAGTTTTATCAGCCCCTCGCCCCCATGACGAAAGGTATTTTCCATCACCTGACCATGC
+
944499/94:@4499,4444444+499449AE?CACCDHC7>=>;:00)***(((((*
@V6Z2K:00871:00552
CGTGTCTCTAGGCACAGGATTTGTGTAG
+
B?@?CDCC@@@@BB@@>=99919ABAC=
@V6Z2K:00875:00576
TAGTATCAGCCTCGCCATGACGAAGGTATTCC
+
@@C;;<BA@C>@>?@<>>>9999249444992
@V6Z2K:00876:00557
AGCACTGTAGCTGTCACTAGTTACTTGT
+
?CECDCCCABBCAAEBBAA?@7;<A9<<
@V6Z2K:00877:00559
TATACGTCTCGTTCTTAGTTACTTCA
+
///4444444//,//,.//,//424/
@V6Z2K:00889:00597
TGATACGTCTCCTTCCTTCTAGTTACT
+
BBB;9;>9@>>5969<?5444999944
@V6Z2K:00896:00575
ACGCTCGACATGCCCA
+
AB>?@C@?@FB99919
@V6Z2K:00896:00581
TGATACGTCTCCTTCCTT
+
BBBAAACCBCC?B@B@B@
@V6Z2K:00899:00553
TGTATCAGCCTCGCCATGACGA
+
;;B@AB?:98:>>A=@?A@B;;
@V6Z2K:00850:00610
ATATCGCGAGGGTATGGAAGACTCTAT
+
?A@B@BBBBBC?::;C7;7<@@>ABAB
@V6Z2K:00851:00618
CGTGTCTCTAGGCACAGGATTTGTGTAGAG
+
BBBBCB@A:9;89@>>>699919>>=4494
@V6Z2K:00857:00634
CGTGTCTCTAGGCACAGGATTTGTGTAG
+
BCBABDDC@@@@CB?=><99909@@ACD
@V6Z2K:00860:00629
ATCAGACACGGACACAGCAGAACACAC
+
BBBBEBACCB=>@;;9>?@9969999>
@V6Z2K:00863:00638
CGTGTCTCTAGGCACAGGATTTGTATAG
+
BBBBADCB::<>BBAA@<99909?>>@9
@V6Z2K:00867:00608
TCTCTATGCGCTCCACATGTCTAAGGT
+
BBCCDAACCCDBC?EAA@@ACA@=AD;
@V6Z2K:00872:00604
TCTCTATGCGCTCCACATGTCTAAGGT
+
A@BBAAACCCCCD>@::;ADB;:59=9
@V6Z2K:00874:00645
ATCAGACACGGACACAGCAGAACACA
+
BBBC?>?@@@899>@999999244//
@V6Z2K:00887:00602
TGATACGTCTCCTTCCTTAGTTACTTC
+
AAA;;<CB@@C==;?596799299B@B
@V6Z2K:00890:00644
TACTTGAGCTACACACACAGAAAGATTGGT
+
9944244443444444999444-4442424
@V6Z2K:00891:00633
TACTGAGCTACCACACACAGAAAGATTGGT
+
@@AAB@@;:11,16:999999919995928
@V6Z2K:00896:00617
TAGTATCAGCCTCGCCATGACGAAGGTATT
+
;;C<;;BAAC=@AAB?BAA;<=<69@<99=
@V6Z2K:00896:00644
TAGTATCAGCCTCGCCATGACGAAGGTATTCC
+
89C;99?;44?@@@A>AA@999964:944898
@V6Z2K:00855:00675
ATCAGACACGGACACAGCAGAACACA
+
@@@CBBAF;959999911111,////
@V6Z2K:00868:00671
AGCACTGTAGCTGTCACTAGTTACTTGT
+
@BCCCCCCCCCBBDCBBDECC@BBC?CB
@V6Z2K:00871:00659
ACGCTCGACATGCCCAGGTACAGGAG
+
=::9@@@>AACA@@@9969@@@BAAB
@V6Z2K:00872:00690
ATCAGACACGGACAC
+
9<<111.6/424467
@V6Z2K:00883:00671
AGCACTGTAGCTGTCACTAGTTACTTGT
+
BAB;;<:<@@AAB@A@A@>9<59>@599
@V6Z2K:00885:00665
ACGAGTGCGTTCCCCATGTCGTAGGTACTC
+
BAB@ABBB@;2444/9999AC@@@>:;<<B
@V6Z2K:00889:00653
AGCACTGTAGCTGTCACTAGTTACTTGT
+
<CCC@BBGBBCDBCBBBBCBC?BDD@AA
@V6Z2K:00890:00664
TCTCTTATGCGCTCCACATGTCTAA
+
>>=99294484999@ABA999111,
@V6Z2K:00893:00677
AGCACTGTAGCTGTCACTAGTTACTTGT
+
ACCCAABAAACCDDBBBBDCC?BBC>@@
@V6Z2K:00894:00666
ACGCTCGACATGCCCAGGTACAGGAG
+
B@>@ABBCDCEDCDABA?ABBBD@CD
@V6Z2K:00895:00676
CGTGTCTCTAGGCACAGGATTTGTGTAG
+
CBB@CDCF::<=@B>>@=@A@<A@AABA
@V6Z2K:00896:00676
CGTGTTCTCTAGGCACAGGATTTTGTG
+
@1-,-*,,,//999@@9959999/994
@V6Z2K:00855:00717
TACTGAGCTACACACACAGAAAGATTGGT
+
?99999;<ABBBBCBBB@>==9>9959;>
@V6Z2K:00859:00716
AGCACTGTAGATGTCACTAGTTAATTGT
+
BDCCCDC<9<AACCCFCCCCC?D7;599
@V6Z2K:00864:00716
TGATACGTCTCCTTCCTTCAGTTACTTCA
+
BBBBBBDAC???D==;>,////,/9@<=B
@V6Z2K:00872:00724
TACTGAGCTACACACACAGAAAGATTGGT
+
=9<<CBCBCCDA?@DDFDCDD@CBB?B@B
@V6Z2K:00876:00741
TGATACGTCTCCTTCCTTAGTTACTTCA
+
BBBAAABCCCC?B@B>@?@DG@CCB@BB
@V6Z2K:00881:00703
ATCAGACACGGACACAGCAGAACAC
+
BBB?9;;AAB8;;@@999?995999
@V6Z2K:00882:00738
ACGCTCGACATGCCCAGGTACAGGAG
+
AB@@@BBBABB9991995<@CBC>AA
@V6Z2K:00889:00711
TCTCTATGCGCTCCACAT
+
AA>1/11/,,///,/8/4
@V6Z2K:00891:00730
TACTGAGCTACACACACAGAAAGATTGGT
+
>=@@ABDC@@@@AB@?>B9991999;>=>
@V6Z2K:00895:00746
CGTGTCTCTAGGCACAGGATTTGTGTAG
+
BBAABDCD@@@@CB?:><994-9AA@B:
@V6Z2K:00863:00761
TACTGAGCTACACACACAGAAAGATTGGT
+
>4<<ABCCBBAA@CCCDCCCC@@@@>B>B
@V6Z2K:00873:00753
ACGAGTGCGTTCCCATGTCGTAGGTACTC
+
BBB>?@C;;;244-9>>>BCC@@=;<;<B
@V6Z2K:00881:00772
TAGTATCAGCCTCGCCTACTGAACGGATGTATTCC
+
==B;;<DAAAB>>89244////,//,//////584
@V6Z2K:00881:00778
TCTCTATGCGCTCCACATGTCTAAGGT
+
B@?ABCCCCDCBB?CABCDBCBEAGA<
@V6Z2K:00882:00780
TGATACGTCTCCTTCCTTAGTTACTTCA
+
@AC@AB@AACD@B@B@C@BCC?BBCABB
@V6Z2K:00884:00757
TACTGAGCTACACACACAGAAAGATTGGT
+
A=@@AAFBE@AAF<<9>D99919;;4847
@V6Z2K:00885:00757
TACTGAGCTACACACACAGAAAGATTGGT
+
B@@>CCBBBBABBBAABCCCB>BBB>A?A
@V6Z2K:00893:00783
ATATCGCGAGGGTAGTGGAAGACATCTA
+
BCC:9;>>11/-11//20000,,//444
@V6Z2K:00894:00765
CGTGTCTCTAGGCACAGGATTTGTGTAG
+
CBCCECDB@A??BBB@A>;<97<?>BDD
@V6Z2K:00894:00795
ACGAGTGCGTTCCCACTGTCGTAGGTACTC
+
BBABCG@><@,11,///66A@;94978444
@V6Z2K:00859:00833
TACTGAGCTACACACACAGAAAGATTGGT
+
@?A?CCGB@@ABBBDDEDCCC>BBB@B@B
@V6Z2K:00861:00816
ATCAGACACTCGGACA
+
93394/,,,,,2*,,/
@V6Z2K:00865:00814
CGTGTCTCTAGGCACAGGATTTGTGTAG
+
BBCBCDCC@?@BCB>=><99909@>@B<
@V6Z2K:00871:00844
CGTGTCTCTAGGCACAGGATTTGTGTAG
+
CBBBCBBB::;>BB>>@=99909@@@CB
@V6Z2K:00882:00842
TGATACGTCTCCTTCCTTAGTTACTTCA
+
BBCCBCCD;//,1,1,/,.;A?BCC@BC
@V6Z2K:00897:00829
TCTCTATGCGCTCCACATGTCTAAGGT
+
44449BBBBCB;989>>=>>>??8984
@V6Z2K:00854:00868
TACTGAGCTACACACACAGAAAGATTGGT
+
@9<<CACCBBBD==<CBAABC@AAH@B?B
@V6Z2K:00860:00860
TGATACGTCTCCTTCCTTAGTTACTTCA
+
BBBABBBBBBC@C@C@CBABB@B@@?BB
@V6Z2K:00871:00879
TGATACGTCTCCTTCCTTAGTTACTTCA
+
@@@@BB;99<@<>=A@C@BCC@CCC@C=
@V6Z2K:00879:00885
ATCAGACACGGACACAGCAGAACAC
+
?B@??@@@AB>@@@>911111,11/
@V6Z2K:00879:00891
TACTGAGCTACACACACAGAAAGATTGGT
+
B?@?BBCBB@@A>A@@ACAAA>@@A@A=A
@V6Z2K:00881:00865
TGATACGTCTCCTTCCTTAGTTACTTCA
+
>>9994444@ACDFD@@@744249:999
@V6Z2K:00882:00884
ATAATTCGCGGGGGTAGTGGAAAG
+
/1.,/,//44=AB2B49992//+/
@V6Z2K:00889:00891
TAGTATCAGCCTCGCCATGACGAAGGTATTCC
+
;:C@@AEAAA@@@A@=@>>>>9969=999=@5
@V6Z2K:00895:00855
ATCAGACACGGACACAGCAGAACA
+
BAAA?@<?>=68989999999599
@V6Z2K:00850:00924
CGTGTCTCTAGGCACAGGATTTGTGTAG
+
BCBBCDDEA@@@BBBBB<99909@@BGD
@V6Z2K:00855:00938
ATCAGACACGGACACAGCAGAACA
+
@BB@@?BCCB99;@=999999599
@V6Z2K:00857:00943
AGCACTGTAGCTGTCACTAGTTACTTGT
+
?BCCABBFABBCCCBA@@@DB@CBB?AA
@V6Z2K:00858:00931
TCTCTATGCGCTCCACATGTCTAAGGT
+
@A@AAAADCCDCC?AAACCCDD@=@?9
@V6Z2K:00860:00931
ATCAGACACGGACACAGCAGA
+
BDDAAAABB?<8=89911-,,
@V6Z2K:00868:00917
ATATCGCGAGGGTATGGAAGACTCTA
+
@BAB=@;999419>9959<>847377
@V6Z2K:00877:00911
ATATCGCGAGGTATGG
+
;B:9499>91,,2**)
@V6Z2K:00898:00914
TACTGAGCTACACACACAGAAAGATTGGT
+
>9;<@@>B??;;<>>>B?9991998=B>@
@V6Z2K:00853:00990
TACTGAGCTACACACACAGAAAGATTTGGT
+
94;<?>?>@@@@ABCCCBB@?9>8990848
@V6Z2K:00854:00967
ATCAGACACGCACAGCAGAACACAC
+
8;;BBCCCBBBCCECBCCB@BBBBB
@V6Z2K:00856:00965
ATATCGCGAGGGTATGGAAGACTCTATA
+
@BB@@@C@@@B=999@5958=8777<66
@V6Z2K:00856:00974
TGATACGTCTCCTTCCTTAGTTACTTCA
+
AACBBBBCDDC==;=7;:7?B=BBB@CC
@V6Z2K:00860:00987
CGTGTCTCTAGGCACAGGATTTGTGTAG
+
9:DDEHCD::;>BA;<=?@@KCA@AAB<
@V6Z2K:00865:00961
AGCACTGTAGCTGTCACTAGTTACTTGT
+
BBCC@@ABBBABBCCDBBBCC@CBC>A?
@V6Z2K:00866:00963
ACGAGTGCGTTCCCCATGTCCGTAGGTACTC
+
BBBBBBBBAA6444/9>@@CABA@?=;;;AB
@V6Z2K:00866:00994
TCTCTATGCGCTCCACATGTCTAAGGT
+
44==CCCCCCCCC>BAA@AAGAA@AF=
@V6Z2K:00868:00991
CGTGTCTCTAGGCACAGGATTTGTGTAG
+
@@AAACCD::<@DC@AA?AACACCCBC=
@V6Z2K:00869:00951
TCTCTATGCGCTCCACATGTCTAAGGT
+
===AGAAAAAC<<8<AB@===?B;=;=
@V6Z2K:00869:00974
AGCACTGTAGCTGTCACTAGTTACTTGT
+
;CA@@AGECCCCCAA@BBB<=8<BC=BB
@V6Z2K:00875:00953
AGCACTGTAGCTGTCACTAGTTACTTGT
+
?@CC<;>DBBBBBBDCBBABB@CCB9<<
@V6Z2K:00885:00985
ATTTCAGACACGGACACAG
+
@<;6>>888>99288::1*
@V6Z2K:00892:00968
TACTGAGCTACACACACAGAAAGATTGGT
+
@@BBECCBBBBB@@@ABCAAA?AAA@B@B
@V6Z2K:00854:01047
TACTGAGCTACAACACAC
+
4499994---,,*,///4
@V6Z2K:00857:01001
TCTCTATGCGCTCCACATGTCTAAGGT
+
AABBBCBBDDCBB@CCCCCDCCCACA<
@V6Z2K:00857:01043
TACTGAGCTACACACACAGAAAAGATTTGGTGC
+
44;99>=989894944494444,4989-84473
@V6Z2K:00864:01018
ACGCTCGACATGCCCAGGTACAGGAG
+
??>?==;;;AAA@A<A@=@BBBB@A=
@V6Z2K:00876:01037
AGCACTGTAGCTGTCACTAGTTTCTTGT
+
@BCCBCCCBCCDBCBBB@F94419@59<
@V6Z2K:00881:01012
CGTGTCTCTAGGCACAGGATTTGTGTAG
+
@@@AACCC@@A?BBCCD>99909>>BDC
@V6Z2K:00882:01003
TACTGAGCTACACACACAGAAAGATTGGT
+
9;AABCDCBB@@@@@AAB>>><999=B<>
@V6Z2K:00897:01034
TCTCTATGCGCTCCACATGTCTAAGGT
+
CBBBEBACBCCCD>A@@@AAB;979>9
@V6Z2K:00899:01039
AGCACTGTAGCTGTCACTAGTTACTTGT
+
?@CA@=BA@@@ABCCDCCCCC=A;;7<<
@V6Z2K:00851:01060
TCTCTATGCGCTCCACATGTCTAAG
+
BB===@@>>@@BC?CDHA?@CCC2:
@V6Z2K:00854:01066
ATATCGCGAGGGTATGGAAGAC
+
BAAC??=949409@@?<@5999
@V6Z2K:00859:01051
ACGAGTGCGTTCCCCATGTCGTAGGTACTC
+
BBA??=@>>>5999/999999111,01//8
@V6Z2K:00861:01090
ATCAGACACGGACACAGC
+
99;A;;;AA><=>1--**
@V6Z2K:00869:01092
ACGAGTGCGTTCCCACTGTCGTAGTA
+
9<BBBBBCC@21/+111/////4434
@V6Z2K:00871:01053
TGATACGTCTCCTTCCTTAGCTTACTTCAGG
+
4444884999=592424:74449://,///,
@V6Z2K:00871:01077
ATCAGACACGGACACAGCAGACACA
+
BAC@?@AA@@=@>99911111////
@V6Z2K:00872:01080
TCTCTATGCGCTCCACATGTCTAAGGT
+
BBBBCA@ABBB<<:<@F@=@>AA6424
@V6Z2K:00876:01055
ACGCTCGACATGCCCAGGTACAGGAG
+
@B@@@B??ACCBAB>@@=ABDCI?CA
@V6Z2K:00886:01087
ATATCGCGAGGTATGGAAGAC
+
AA?B99;<<969C11-1,///
@V6Z2K:00891:01077
TGATACGTCTCCTTCCTTAGTTACTT
+
///1//68>8961,1,/7.//,//92
@V6Z2K:00892:01083
TACTGAGCTACACACACAGAAAGATTGGT
+
?>AACDFCBBBBBBBCCCBBA=AAADA@C
@V6Z2K:00850:01131
TACTGAGCTACACACACAGAAAGATTGGT
+
9>99994484@ABABEF<<<B:>>>5848
@V6Z2K:00856:01143
TCTCATGCGCTCCACATGTCTAAGGT
+
ACCAA@@=AB?@=AAABBA@??6959
@V6Z2K:00872:01135
ATATCGCGAGGGTATGGAAGACTCTATAG
+
BBBA=9>>999-4444899998;;33...
@V6Z2K:00874:01123
ACGATCGATGTACGCTCGTACTCTGACATCGATCGATGTACAGCTACTA
+
BBBBBBAAAABACBBAAAAACBAABCA?BACCBA?83300000002222
@V6Z2K:00875:01143
TCTCTATGCGCTCCACATGTCTAAGGT
+
BBBCDA@BDGDBB?BCBBCA@>?6969
@V6Z2K:00885:01133
TGATACGTCTCCTTCCTTAGTTACTTCA
+
BC??@C;:>AAFHBD@D@C@@=@A@<@A
@V6Z2K:00894:01115
ATCAGACACGGACACAGCAGAACAC
+
A?BBBBCC;:8;>>>9999992444
@V6Z2K:00897:01124
CGTGTCTCTAGGCACAGGATTTGTGTAG
+
FAACCBABCBB@BBB9989??:99444:
@V6Z2K:00856:01154
TAGTATCAGCCTCGCCATGACGAAGGTATTCC
+
9@9999;E>B=@;49<>>@@9<969599959=
@V6Z2K:00862:01163
AGCACTGTAGCTGTCACTAGTTACTTGT
+
>@AB<:<A<<<@AAABB=<<<<@>@899
@V6Z2K:00864:01165
ATCAGACACGGACACAGCAGA
+
CBABBA?B==<====911---
@V6Z2K:00887:01169
TGATACGTCTCCTTCCTTAGTTACTTCA
+
@B;;;@9<;CDACBD@C?ABA?BBA@A<
@V6Z2K:00893:01174
ATCAGACACGGACACAGCAGAACACAC
+
BBBA?@@@@B:<=CDBBBGCA>A@999
@V6Z2K:00895:01177
AGCACTTTTTTTTTTTGTTAGCTTGTTTCACTTTTTTTAGTTTTTTTT
+
;;9@>B>BBBBBBBC"@:=94442444-44/6<<<;;'1/////////
@V6Z2K:00904:00183
TGATACGTTCTCCTTCCTTAGTTACTTCA
+
@B8/1111,///,424242349449969B
@V6Z2K:00906:00168
TCTCTATGCGCTCCACATTACTG
+
@@AA@?ABBCCCCAAAAB=AABA
@V6Z2K:00910:00198
TACTGAGCTAACACACAGAAATGATTGGTGC
+
A:;;@;99BC@CA;2211/8+//8878,/4@
@V6Z2K:00920:00178
TGATACGTCTCCTTCCTTAGTTACTTCA
+
BBCCBBCCABB?B?BACECBB@BCE@CD
@V6Z2K:00920:00198
ACGAGTGCGTTCCCCATGTCGTAGGTACTC
+
CBDBB@BB@=2444/9>@@AB@@A>:9;<@
@V6Z2K:00926:00185
AGCACTGTAGCTGTCACTAGTTACTTG
+
>?@@9:4=@@@BCECB@@=;951<>-/
@V6Z2K:00926:00195
CGTGTCTCTAGGCACAGGATTTGTGTAG
+
99BBBBCDAAABHCAAABJHJ>EBBAA<
@V6Z2K:00946:00198
AGCACTGTAGCTGTCACTAGTTACTTGT
+
ABCB:::B@@@C;;<@@>>A><111-//
@V6Z2K:00908:00203
TCTCTATGCGCTCCACATGTCTAAGGT
+
BBCC::@ECDCED@GA@@AAB;;7<B@
@V6Z2K:00908:00230
CGTGTCTCTAGGCACAGGATTTGTGTAG
+
BBBBCAAAA@A>B@>>><99909AAAAA
@V6Z2K:00910:00216
CGTGTCTCTAGGCACAGGATTTGTGTAG
+
BBCCCDEE::<7<@>>?599919B>>?9
@V6Z2K:00914:00241
AGCACTGTAGCTGTCACTAGTTAATTGT
+
BBCC;:ACBBBAAACBBCC@?;@=@6><
@V6Z2K:00916:00232
AGCACTGTAGCTGTCACTAGTTACTTGT
+
@ACCCDCCCCDCBCBBBECDB?BBC@BB
@V6Z2K:00916:00242
ATCAGACACGGACACAGCAGAACACAC
+
DCEC99;AAA8;;BA>>A<99<>999@
@V6Z2K:00916:00247
TACTGAGCTACACACACAGAAAGATTGGTG
+
A?AACCFCAA@@ACBBAB<<<8;ABCB@DB
@V6Z2K:00918:00234
TCTCTATGCGCTCCACATGTCTAAGGT
+
;;?ADCCCCBCBCCCAC@<99???@=>
@V6Z2K:00921:00218
CGTGTCTCTAGGCACAGGATTTGTGTAG
+
BBA>ADDCBA?=@@==><99909@@@@;
@V6Z2K:00923:00205
ACGAGTGCGTTCCCCATGTCGTAGGTATC
+
;<C<<<B@>>5999,44449994423988
@V6Z2K:00924:00212
ACGCTCGACATGCCCAGGTACAGGAG
+
BB999B?>@BB99;09=;@@BBC@CG
@V6Z2K:00927:00243
ATATCGCGAGGGTATGGAAGACTCTA
+
B99:=>>9999-44442489444977
@V6Z2K:00929:00230
AGCACTGTAGATGTCACTAGTTACTTGT
+
=@;;;>?999999999<<<<<A@@?111
@V6Z2K:00930:00201
ACGAGTGCGTTCCCCATGTCGTAGGTATC
+
BBCBBBB;::2444/99999444313487
@V6Z2K:00931:00215
ATATCGCGAGGGTATGGAAGACT
+
<CAB=@AA??>:999969?B>99
@V6Z2K:00931:00229
TGATACGTCTCCTTCCTTAGTTACTTCA
+
BBA99=AA@DB@C@D@D@BBB?AAA@CC
@V6Z2K:00932:00246
AGCACTGTAGCTGTCACTAGTTACTTGT
+
@ACCBABCCCCECCB@AAABA@CBB9;;
@V6Z2K:00934:00229
ACGCTCGACATGCCCAGGTACCTG
+
BABBBB?@@AAAAA===B>9;8;@
@V6Z2K:00937:00239
ACGCTCGACATGCCCAGGTACAGGAG
+
BB?@ABBABBA@=@<=@=@@@AC@CC
@V6Z2K:00941:00216
CGTGTCTCTAGGCACAGGATTTGTG
+
>AAA<<<BB;97944448444-444
@V6Z2K:00942:00210
TAGTATCAGCCTCGCCATGACGAAGGT
+
9949<99A99899495911/1//,/,/
@V6Z2K:00942:00246
TCTCTATGCGCTCCACATGTCTAAGGT
+
B@AAAAADBDCCCABAA?@AA==?A>;
@V6Z2K:00944:00223
ATCAGACACGGACACAGCAGAA
+
BBBBAA>@=8649999999992
@V6Z2K:00945:00227
CGTGTCTCTAGGCACAGGATTTGTGT
+
ABBBCCCEEBBACCBB@=@@A9ABA>
@V6Z2K:00946:00204
AGCACTGTAGCTGTCACTAGTTACTTGT
+
;ABA@@BCBBCDBCB@BBDDCE8=8111
@V6Z2K:00901:00258
ACGAGTGCGTTCCCCATGTCGTAGGTACTC
+
??BBAABB@;2444/9?>>CCB@A>:;;@A
@V6Z2K:00902:00269
AGCACTGTAGCTGTCACTAGTTACTTGT
+
CCCDBABB@A@BCCCBBCEBB?CDC9<<
@V6Z2K:00905:00295
ATATCGCGAGGGTATGGAAGACTCTAT
+
?;349999999-4944249998=?7<:
@V6Z2K:00907:00275
TCTCTATGCGCTCCACATGTCTAAGGT
+
@@BBCCCCBBDCD>@AD@B@@995969
@V6Z2K:00909:00280
TACTGAGCTACACACACAGAAAGATTGGT
+
B:<<CCCDBBBCA@ACCECCCBCCCBC@C
@V6Z2K:00910:00265
ATATCGCGAGGGTATGGAAGACTCTA
+
B?ABBBBAAAA===@C@B?B@@@@AA
@V6Z2K:00911:00280
AGCACTGTAGCTGTCATTAGTTACTTGT
+
??BA;::944@>?@>>=;>99698849@
@V6Z2K:00916:00258
ACGAGTGCGTTCCCCATGTCGTAGGTACTC
+
BCB@AAB@;;2444/9999ABA>@=:;;<C
@V6Z2K:00922:00284
CGTGTCTCTAGGCACAGGATTTGTGTAG
+
CC??@DFDA@A@CB@@><99909BDBB<
@V6Z2K:00925:00288
ATATCGCGAGGGTATGGAAGACTCTAT
+
BBB?==9949919>@A>B?B@@@A?<:
@V6Z2K:00926:00265
ACGAGTGCTTCCCCATGTCGTAGGTACTC
+
@AB@@@B><4888/9999@@@9959944;
@V6Z2K:00927:00268
ATCAGACACGGACACAGCAGAACACA
+
BCABBAAABA=?@AA?=?=9969999
@V6Z2K:00928:00258
TAGTATCAGCCTCGCCATGACGAAGGTATTCC
+
49>994944429>=A@CCBCCBB=@D999595
@V6Z2K:00928:00291
AGCACTGTAGCTGTCACTAGTTACTTGT
+
@BCCBBBBCCDDBCBBBCCBB@BBC?AB
@V6Z2K:00931:00250
AACACTGTAGCTGTCACTAGTTACTTGT
+
96;B@ABBBBBBBBBBBBBBBBBBB8:;
@V6Z2K:00933:00282
TAGTATCAGCCTCGCCATGACGAAGGTATTCC
+
>@A<99:?9969>>>699A>>9959?994892
@V6Z2K:00937:00262
ATATCGCGAGGGTATGGAAGACTCT
+
@CBBABBB???:449>;><@99888
@V6Z2K:00937:00281
TGATACGTCTCCTTCCTTAGTTACTTCA
+
99A@@@AA@CB5969<>;7??<99;;9?
@V6Z2K:00939:00283
ATCAGACACGGACACAGCAGAACACAC
+
BDCCBE>>@@<@@@AAAAA?>;?>>>>
@V6Z2K:00939:00291
CGTGTCTCTAGGCACAGGTTTGTGTAGA
+
;;99;BBBBDC=<<?>A59914444::4
@V6Z2K:00941:00251
TCTCTATGCGCTCCACATGTCTAAGGT
+
89=@AAACCCC<;:9D>>999??=B=?
@V6Z2K:00942:00270
TACTGAGCTACACACACAGAAAGATTGGT
+
:9=BBBBC@A@?AABBBEBBB?BCBAB?@
@V6Z2K:00942:00280
ATATCGCGAGGGTATGGAAGACTCTAT
+
BBABBAA@@AHB<<=C>@<A999>>@;
@V6Z2K:00944:00265
TGATACGTCTCTTCCTTAGTTACTTCA
+
BBB;9<CCBB@A>A@F@CCG@CBB@BC
@V6Z2K:00944:00284
TGATACGTCTCCTTCCTTAGTTACTTCA
+
AACCCBCB@@B64596958>>7@<<8<B
@V6Z2K:00945:00254
CGTGTCTCTAGGCACAGGATTTGTGTAG
+
BCCCCDBC???@DBCBB@CCD?A@A@>A
@V6Z2K:00946:00263
TAGTATCAGCCTCGCCATGACGAAGGTATTCC
+
;;B<;9BD99:;<<<?BBCCEBA?AB;;<;<@
@V6Z2K:00946:00266
ATATCGCGAGGGTATGGAAGAC
+
<BCBBBBBABC>::;=;>;>99
@V6Z2K:00946:00289
TGATACGTCTCCTTCCTTAGTTACTTCA
+
A@@;;9@9<<E@AABBC?ABB?===899
@V6Z2K:00946:00299
TCTCTATGCGCTCCACATGTCTAAGGT
+
@;9;CAACCDDCB?CBA@@AADCADDB
@V6Z2K:00947:00266
TGATACGTCTCCTTCCTTAGTTACTTC
+
DA@@ABAAACCBD@C@CA>@@@AAA?B
@V6Z2K:00905:00345
TCTCTATGCGCTCCACATGTCTAAGGT
+
CBBBAABBCDDCC;<==;@@@9969;9
@V6Z2K:00915:00309
TCTCTATGCGCTCCACATGTCTAAGGT
+
:9=@AAACCCCBC>BCA@BBCDF@CC<
@V6Z2K:00917:00335
TCTCTATGCGCTCCACATGTCTAAGGT
+
BBBBBCBCBCCCCAAAA@BCB::8;?9
@V6Z2K:00920:00302
ATAGCTAGACACAGAT
+
98344444::994///
@V6Z2K:00920:00303
TCTCTATGCGCTCCACATGTCTAAGGT
+
@@BBA@ACCCCGC>AACBAAA::6;>?
@V6Z2K:00920:00332
TACTGAGCTACACACACAGAAAGATTGGT
+
A?A@CECBAB@@@BBBECDCC>A9;69<?
@V6Z2K:00923:00340
ATATCGCGAGGGTATGGAAGACTCT
+
BABCBB?>=@B>@@@C=@=@AA@A?
@V6Z2K:00924:00341
TGATACGTCTCCTTCCTTCTAGTTACTTCA
+
CCB;9=CBB@?>A8857+,,,0200=<:;;
@V6Z2K:00937:00311
ACGAGTGCGTTCCCCATGTCGTAGGTACTC
+
49@89988442444,449>9444947844;
@V6Z2K:00939:00306
ACGAGTGCGTTCCCCATGTCGTAGGTACTC
+
@ACBBBB;;;2444,9999>@@>@>;<;<C
@V6Z2K:00939:00338
TCTCTATGCGCTCCACATGTCTAAGGT
+
;;=AA@ABCCCEC@E@@?A>>::59<9
@V6Z2K:00940:00315
ATCAGACACGGACACAGCAGAAC
+
=;B99<;BA@8;;999?>>9959
@V6Z2K:00944:00310
TAGTATCAGCCTCGCCATGACGAAGGTATTCC
+
@@C;9<DAAA?@@@@=@@?AA;96<?999@@6
@V6Z2K:00946:00344
TACTGAGCTACACACACAGAAAGATTGGT
+
?9<<CCCCBB@@@BBABCCCC>CCC@B?B
@V6Z2K:00905:00371
TGATACGTCTCGTTCTTAGTTACTTCA
+
;99@>>991--,,*,,*,//,449244
@V6Z2K:00917:00364
CGTGTCTCTAGGCACAGGATTTGTGTAG
+
BBBBBCCF@??@BBBCC@BBB>BCCCCA
@V6Z2K:00920:00379
CGTGTCTCTAGGCACAGGATTTGTGTAG
+
BBBBCDEC@@@>BB>>@=99909BA@@;
@V6Z2K:00921:00353
ACGAGTGCGTTCCCCATGTCGTAGGTACTC
+
BBAAAABB@;2444/999;@A@>@>:;;<D
@V6Z2K:00928:00381
TAGTATCAGCCTCGCCATGACGAAGGTATTCC
+
;;CAAAFAAA@?@@@=@>>=?9969<9448=2
@V6Z2K:00931:00374
CGTGTCTCTAGGCACAGGATTTGTGTAG
+
CCEBCHCF:;;89@>>>>99909@@??9
@V6Z2K:00932:00390
AGCACTGTAGCTGTCACTAGTTACTTGT
+
@ADCBBBCBCCBAA>@@BC@@?BBC>@@
@V6Z2K:00936:00368
TCTCTATGCGCTCCACATGTCTAAGGT
+
DDDC@AAECDDBB?CBCEAABCB@BAA
@V6Z2K:00936:00386
TACTGAGCTACACACACAGAAAGATTGGT
+
A?@@BCDBBB@@@CBBBC@@@>ACC@B@C
@V6Z2K:00945:00376
TACTGAGCTACACACACAGAAAGATTGGT
+
@@ACAACCCCA@ACCBBBCCH@CCB=?;>
@V6Z2K:00948:00370
AGCACTGTAGTTGTCACTATTACTTG
+
9444449:99B?BAD@@ACD<;8>,/
@V6Z2K:00903:00438
CGTGTCTCTAGGCACAGGATTTGTGTAG
+
BBBBCDCB@@??BB@A@<99909@@>?9
@V6Z2K:00904:00418
ATCAGACACGGACACAGCAGAACACAC
+
?778>988=8994444///,,*,,,,,
@V6Z2K:00912:00418
AGCACTGTAGCTGTCACTAGTTACTTGT
+
BACCDCCBCCCCDCCBBECCC@CCB@BB
@V6Z2K:00917:00449
TCTCTATGCGCTCCACATGTCTAAGGT
+
;;??CBBBC@A@A>ACDCCAADDEF?<
@V6Z2K:00924:00448
TCTCTATGCGCTCCACATGTCTAAGGT
+
@@BBABBCBBBCC@CCCBCBBBBCBD;
@V6Z2K:00934:00412
TAGTATCAGCCTCGCCATGACGAAGGTATTCC
+
>?A;99B@497;;8@<?>>999954:;44998
@V6Z2K:00936:00420
TGATACGTCTCCTTCCTTAGTTACTTCA
+
?B===B994>>5954;;54//,///,49
@V6Z2K:00940:00404
TCTCTATGCGCTCCACATGTCTAAGGT
+
B<9<GDBCBCBBC@ABBBBCBCCBCBC
@V6Z2K:00947:00437
ATATCGCGAGGGTATGGAAGACT
+
CB@ABBBB??@<=?BB=A<@;99
@V6Z2K:00948:00440
TACTGAGCTACACACACAGAAAGATTGGT
+
BBAABBBBBBBBBB@@EDDCC>DCB@B@C
@V6Z2K:00900:00494
ATCAGACACGGACAAAGCAGAACACAC
+
BBCB???BBC;:<CC<@@AAB;B@@>A
@V6Z2K:00914:00488
TGATACGTCTCCTTCCTTAGTTACTTCA
+
BBB@?ACCBBC::8:@C@ABB>?>@89:
@V6Z2K:00917:00475
CGTGTCTCTAGGCACAGGATTTGTGTAG
+
BBBBCCCCA@ACCB?@A=AAC@EBEBB=
@V6Z2K:00922:00489
ATCAGACACGGACACAGCAGAAC
+
BCAB;9;99?;>>>?911111,/
@V6Z2K:00922:00497
TGATACGTCTCCTTCCTTAGATACTTCA
+
B@@@AA@B@BB@C@C@CAC@@@AACA@@
@V6Z2K:00928:00489
TCTCTATGCGCTCCACATGTCTAAGGT
+
@@CCA@ACBBBCH>A::;ABB;;59?9
@V6Z2K:00932:00497
TGATACGTCTCCTTCCTTC
+
89@9;;A=A>>==:;,1-/
@V6Z2K:00932:00499
ATCAGACACGGACACAGCAG
+
BBB?;;;<;@<>>>?91111
@V6Z2K:00941:00486
TACTGAGCTACACACACAGAAAGATTGGT
+
A?AACBBBBCBBCCDCCDCCC>@?B;;;:
@V6Z2K:00921:00512
ATATCGCGAGGGTATGGA
+
AABBBBB===?<==@CAC
@V6Z2K:00941:00538
TGATACGTCTCCTTCCTT
+
AAB@@@CA@>B5969692
@V6Z2K:00902:00575
ACGAGTGCGTTCCCACTGTCGTAG
+
@ABBBBCB88,//+1////;;@11
@V6Z2K:00904:00596
TCTCTATGCGCTCCACATGTCTAAGGTA
+
@@?AABCBCCCCC@BCBCCCB@?;88-,
@V6Z2K:00909:00564
ACGCTCGACATGCCCAGGTACAG
+
BB8;9BBBAFB;990;><@CCBB
@V6Z2K:00924:00580
CGTGTCTCTAGGCACAGG
+
BBBBBCCC::<?CB??@5
@V6Z2K:00926:00559
CGTGTCTCTAGGCACAGG
+
1////8;BABB>@<=--*
@V6Z2K:00942:00551
TAGTATCAGCCTCGCCATGACGA
+
<;C<;<D=<>A@A@@;=>>@@99
@V6Z2K:00912:00633
CGTGTCTCTAGG
+
BBBBCDEC::;@
@V6Z2K:00933:00646
ACGCTCGACATGCCCAGGTAC
+
BBCCCCA@@?>99919>;>>?
@V6Z2K:00948:00642
CGTGTCTCTAGGC
+
?99999999449>
@V6Z2K:00912:00662
ATCAGACACGGACACAGCAGAACACACAGAC
+
?BBB998>9949899999944249889/.,,
@V6Z2K:00924:00652
TGATACGTCTCCTTCCTT
+
BBA99<BBA=B697;=C=
@V6Z2K:00924:00659
TGATACGTCTCCTTCCTTAGTTACTTC
+
>@?999==>AFBIADCC@999<=9677
@V6Z2K:00932:00671
TCTCTATGCGCTCCACA
+
99=?CCBDCCCBB?B@A
@V6Z2K:00940:00699
CGTGTCTCTAGGCACAGG
+
CBBBCCCD::;>B@989<
@V6Z2K:00941:00680
AGCACTGTAGCTGTCACTAGTTACTTGT
+
ACCCABBBAAACCCCBCCDBA>AA@9<<
@V6Z2K:00906:00707
TTATACGTCTCCTTCCTTAGTTACTTCA
+
1,/7>@BCBBC=C=@=@=@BC;<<C@AA
@V6Z2K:00923:00737
ACGAGTGCGTTCCCACTGTCGTAGGTACGTC
+
BBB@BBBB88,//+1////;;B11,/////8
@V6Z2K:00924:00711
AGCACTGTAGCTGTCACTAGATT
+
98=99=??=>>4444444//,0*
@V6Z2K:00938:00725
TATTGAGCTACACACACAGAAAGATTGGT
+
=99;<CDICBCBBBBBBCBBB?BBB@B@@
@V6Z2K:00939:00707
CGTGTCTCTAGGCACAGGATTTGTGTAG
+
@BBBBCCDAAA@CCBBB=@AB>BCBBDE
@V6Z2K:00913:00750
ACGAGTGCGTTCGTAGGTACTC
+
9<DCCCDB??=@A?>><9944>
@V6Z2K:00919:00778
CGTGTCTCTAAGCACATTTTTTTGATTTTTTTTTTGTGTAGA
+
999>>9999424/8//,,,,,,&,,,28C888A8">/,/66/
@V6Z2K:00929:00764
TACTGAGCTACACACACAGAAAGATTGT
+
994449:@CBAAABBEC111?-111,..
@V6Z2K:00929:00784
AGCACTGTAGCTGTCACTAGTTACTTGT
+
BCBB;:AB<=<AAAB@@@;<<<>?>694
@V6Z2K:00900:00831
ATCAGACACGGACACAGCAGAACA
+
@??BABABB==9989999999594
@V6Z2K:00901:00826
ACGAGTGCGTTCCCCATGTCGTAGGTACTC
+
AABBBBDB@;2444/9999AC>;=:0112@
@V6Z2K:00903:00838
ACGCTCGACATGCCCAGGTACAGGAG
+
@A9;;@@@@ACBBC@A@=ABCECABB
@V6Z2K:00924:00845
TGATACGTCTCCTTCCTTAGTTACTTCA
+
<=CBBACE@AB8:7:=@=>A>@=94244
@V6Z2K:00927:00833
TACTGAGCTACACACACAGGAAA
+
1111/88??999891/,,,*,,,
@V6Z2K:00935:00820
TACTGAGCTACACACACAGAAAGATTGGT
+
49;<;BBGCCCBBBBCDCBBB?EBB@B@C
@V6Z2K:00938:00834
CGTGTCTCTAGGCACAGGATTTTGTGTAG
+
>99<AABAAACACBDDC@BBBB4<<A@CC
@V6Z2K:00901:00883
TCTCTATGCGCTCCACATGTCTAAGGT
+
BBCCBAAABCCED@BBBBCCCAA>A@;
@V6Z2K:00906:00879
TACTGAGCTACACACACAGAAAGATTGGT
+
==@BCCCCBBBBBBCDCBCBB=AAB?A>A
@V6Z2K:00919:00894
TGATACGTCTCCTTCCTTAGTTACTTCA
+
BBB@@ACCCBC?A@@8;;;CC@EBB@CC
@V6Z2K:00921:00876
TAGCTACACACACAGAAAGATTGGTGC
+
B?AACCCCCBBBCBCCB>AAB?A?ABD
@V6Z2K:00949:00881
ATATCGCGAGGGTATGGAAGACTCTA
+
BBBBA=:;44419?=?;@<A====;>
@V6Z2K:00920:00910
TCTCTATGCGCTCCACATGTCTAAGGT
+
@@?ABBBCBBDDC@BAA@CCCAA>AC9
@V6Z2K:00926:00942
CGTGTCTCTAGACACAGGATTTGTGTAG
+
<<BBABCA::<;<@??@;99913<79>9
@V6Z2K:00941:00915
ACGCTCGACATGCCCAGGTACAGGAG
+
?>;@>?@@@BB>>=:99599>>B?>?
@V6Z2K:00907:00993
TACTGAGCTACACACACAGAAAGATTGGT
+
B@??BCCBBBAAABAACBBEH=AAA>B?B
@V6Z2K:00907:00998
CGTGTCTCTAGGCACAGGATTTGTGTAG
+
ACCCCCCDBAB?ABCAA?ADNABBBCDC
@V6Z2K:00908:00968
ACGAGTGCGTTCCCCATGTCGTAGGTACTC
+
BAAABEBA@?5944/9999ACA9;8;<;<A
@V6Z2K:00924:00987
ACGCTTCGACATGCC
+
94011,111199///
@V6Z2K:00917:01003
TCTCTATGCGCTCCACATGTCTAAG
+
11111///>>@AA>ABC;=<BAA-1
@V6Z2K:00921:01044
TAGTTTTTTTTTTTTTTTTTATCAGCCTTCGCCATACGAAGGTAATCC
+
4111;B;;:::::::;;;:"/////,*/,///,/8944424244244;
@V6Z2K:00923:01019
ACGAGTGCGTTCCCCATGTCGTAGGTACTC
+
BBBBBAB@@?5999/9999@@@>>;8999@
@V6Z2K:00912:01080
TAATTTTATTTTTTCTTTTTTTACCCCTTTTTCCCCTTTTTACCCCCTTTTCC
+
442444,444444(4444444&4444,4444+4;;,4444+44444+444,44
@V6Z2K:00913:01060
ATATCGCGAGGGTATGGAAGACTC
+
ACC<;<AA@A@:?>>>;><>9973
@V6Z2K:00913:01068
TCTCTATGCGCTCCACATGTCTAAGGTACT
+
8444:99;BCCCCB<<9>?994:9:;999B
@V6Z2K:00915:01084
TACTGAGCTACACACACAGAAAGATTGGT
+
9949999<@AACCDCDC@A?B694>;>;8
@V6Z2K:00918:01068
ATCAGACACGGACACAGCAGAAC
+
AECB?A>CB><@>=>99999924
@V6Z2K:00920:01065
TGATACGTCTCCTTCCTTAGTTA
+
>@849849499542424234424
@V6Z2K:00921:01084
ATATCGCGAGGGTATGGAAGACT
+
@?BBB@==44419@@@5;5999;
@V6Z2K:00927:01052
AGCACTGTAGCTGTCACTAGTCTTGT
+
BBCDCECCCBBBBBCABBECBAA@BC
@V6Z2K:00939:01063
TAGTATCAGCCTCGCCATGACGAAGGTATTCC
+
>@BBAACD;;><<;<ACCCA?AB@B?ABA>A=
@V6Z2K:00943:01079
AGCACTGTAGCTGTCACTAGTTACTTGT
+
BBCBCBCFBEDD:>=CBBCDA@BBB?AB
@V6Z2K:00911:01103
TCTCTATGCGCTCCACATGTCTAAGGT
+
CBB@=;;99998424998997//,/,/
@V6Z2K:00918:01133
CGTGTCTCTAGGCACAGGATTTGTGTAG
+
>>@@@@@@@<<599>8424::6444449
@V6Z2K:00924:01146
AGCACTGTAGCTGTCACTAGTTACTTGT
+
BDCC;9494444444A99:?=:;44244
@V6Z2K:00928:01130
TACTGAGCTACACACACAGAAAGATTGGT
+
C:<=C=@=CDCCCCBBD@99919??5928
@V6Z2K:00938:01128
CGTGTCTCTAGGCACAGGATTTGTGTAG
+
;;<AA@AAAA@=>?>>>;9991994944
@V6Z2K:00912:01162
CGTGTCTCTAGGCACAGGATTTGTGTAG
+
@@@AADFF=:>BCBAAB@AAC?<9<@@9
@V6Z2K:00924:01188
ATATCGCGAGGGTATAGAGG
+
BAA99;=>99919AABAAA?
@V6Z2K:00938:01188
ATCAGACACGGACACAGCAGAACAC
+
@<>?99844=7=8@?911111,//,
@V6Z2K:00947:01154
TACTAAGCTACACACACAGAAAGATTGGT
+
A@AAC@CCCBCBCCBDBBCBB=ABB@B@B
@V6Z2K:00907:01206
CGTGTCTCTAGGCACAGGATTTGTGTAGA
+
<BBBBACC@@AACB;11111?:211:://
@V6Z2K:00908:01219
TGATACGTCTCCTTCCTTAGTTACTTCA
+
CDAAACHB9=@6469695;BB@CDD@CC
@V6Z2K:00909:01212
TCTCTATGCGCTCCACATGTCTAAGGT
+
CCAAA@ACCCCBABDCB??@CDD@C@D
@V6Z2K:00911:01218
CGTGTCTCTAGGCACAGGATTTGTGTAG
+
BCBCBBACABB@BBBBE@DBD>A@CCCB
@V6Z2K:00912:01233
TGATACGTCTCCTTCCTTAGTTACTTCA
+
BBC;;<GCA@B6459<@<?CH?BBCBDD
@V6Z2K:00936:01248
TAGTATCAGCCTCGCCATGACGAAGGTATTCC
+
99A;99=@=??@@@B>A>>899969?9449:2
@V6Z2K:00940:01222
ATCAGACACGGACACAGCAGAACAC
+
937>99899@598<;1,--,,00/,
@V6Z2K:00936:01273
TCTCTATGCGCTCCACATGTCTAAGGT
+
>449=@@ACCDCE?AAABHCDAA?AA;
@V6Z2K:00940:01262
ATCAGACACGGACACAGCAGAACA
+
BB>??@@@CC=@ACA999999699
@V6Z2K:00951:00245
TGATACGTCTCCTTCCTTAGTTACTTCA
+
<CB@>A><<CC@B@C;98>9959>><@E
@V6Z2K:00953:00211
CGTGTCTCTAGGCACAGGATTTGTGTAG
+
BBAABCDFA@@ACEECC@CCB>CCDCC@
@V6Z2K:00957:00227
CGTGTCTCTAGGCACAGGATTTGTGTAG
+
BBBADCCFA@@@BBBBA<9;96;CBBCA
@V6Z2K:00959:00216
TACTGAGCTACACACACAGAAAGATTGGT
+
99<ACCENCBAA;9;;9A@@@>ACD@C:A
@V6Z2K:00959:00244
ATATCGCGAGGGTATGGAAGACTCTATA
+
BCBBABB>=@A>;9<B=@=A@A?B?>=>
@V6Z2K:00960:00222
CGTGTCTCTAGGCACAGGATTTGTGTAG
+
AADFCDCD::<BCDCCA>9991<AABB9
@V6Z2K:00961:00225
ATCAGACACGGACACAGCAGAACA
+
B?B?:;;?@?599?>999999248
@V6Z2K:00962:00228
TCTTTTTTTTTTTTTTTTTTTTTTATGCGCTCCACATGTCTAAGGT
+
?@>>>>99999999999999999"449BCDA@@BB=999?9969<@
@V6Z2K:00963:00216
ACGAGTGCGTTCCCCATGTCGTAGGTACTC
+
A?BBBBDA;;2444/9999@AA?@>?;;;B
@V6Z2K:00967:00229
TCTCTATGCGCTCCACATGTCTAAGG
+
==AD;;=BGDDCC@CC@9=<9AA595
@V6Z2K:00972:00249
TGATACGTCTCCTTCCTTAGTTACTTCA
+
CBB@@ABBBCC@C@C@B@BBA=@BCABC
@V6Z2K:00979:00240
TACTGAGCTACACACACAGAAAGATTGGT
+
@@ACCBBBCB?>@ABBABBBB>BBC>??A
@V6Z2K:00980:00247
TGATACGTCTCCTTCCTTAGTTACTTCA
+
DBC@AABBCBC>?>?8;8;CC@CBB?BD
@V6Z2K:00952:00253
AGCACTGTAGCTGTCACTAGTTTACTTGT
+
,,,,,,,,,,/////99?9999-449244
@V6Z2K:00952:00256
ATCAGACACGGACACAGCAGAACACAC
+
BBBA>>?@@@8;;CB@<;;11-1<;;;
@V6Z2K:00953:00280
CGTGTCTCTAGGCACAGGATTTGTGTAG
+
BBCBECFD::;?AAABA?AAA<A@@AB<
@V6Z2K:00953:00286
CGTGTCTCTAGGCACAGGATTTGTGTAG
+
BBCCCCCD:9;=@>@@A<99919@@>?4
@V6Z2K:00953:00296
ATCAGACACGGACACAGCAGAACACAC
+
BCCB@@@BBE;;<CCCCCCA@=ABBAB
@V6Z2K:00955:00262
CGTGTCTCTAGGCACAGGATTTTTTTTTGTGTAG
+
BCCBDCCB::;?B@;;9<>>>>>>>>>"??@>>9
@V6Z2K:00956:00277
ATCAGACACGGACACAGCAGAACACAC
+
CABBEBABBB:;<CBBBEECD@CC?=@
@V6Z2K:00960:00283
CGTGTCTCTAGGCACAGGATTTGTGTAG
+
CBBBBCCA:;;>@?999<>>?:?99994
@V6Z2K:00960:00299
TCTCTATGCGCTCCACATGTCTAAGGT
+
;;=@BAACCCCBB=AAA@@@@<959>9
@V6Z2K:00964:00255
ACGCTCGACATGCCCAGGTACAGGAG
+
BB@@@C@@>@A9991995;AGCE@DC
@V6Z2K:00965:00252
TAGTTATCAGCCTCGCCATGACGAAAGGTATTTTTCC
+
89>A59;?A=A>@;9<@B>>>99990924:;>AB.92
@V6Z2K:00965:00280
TCTCTATGCGCTCCACATGTCTAAGGT
+
8;=@<<=CAAACH>AACCCBB?=;@;9
@V6Z2K:00966:00281
AGCACTGTAGCTGTCACTAGTTACTTGT
+
AABDAACCCCCBBCBBECCCC@DBB=@@
@V6Z2K:00968:00296
TGATACGTCTCCTTCCTTAGTTACTTCA
+
BCB@@BDCBBC@@>@8:8;CC=AAC@BC
@V6Z2K:00970:00266
CGTGTCTCTAGGCACAGGATTTGTGTAG
+
849944?C99959@999=@@CACC>::C
@V6Z2K:00974:00280
ACGCTCGACATGCCCAGGTACAGGAG
+
CB8::BFAACGCCC?A?=@?BBB@CG
@V6Z2K:00975:00280
TCTCTATGCGCTCCACATGTCTAAGGT
+
@@AA;;<CAAANH>AAABCBB::8;@;
@V6Z2K:00976:00271
AGCACTGTAGCTGTCACTAGTTACTTGT
+
@ANCBBBCCCCCCDCCCDCCB@CCD9<=
@V6Z2K:00976:00283
ATATCGCGAGGGTATGGAAGACTCTAT
+
BBBBBBB>?CB>C?@C@C?B@@;;;>;
@V6Z2K:00977:00260
ACGAGTGCGTTCCCCATGTCGTAGGTACTC
+
BBB?BBD@;;2444/9999@CA@?<:;<<B
@V6Z2K:00977:00263
TCTCTATGCGCTCCACATGTCTAAGGT
+
AACC;:>CBBBCC?BECCBCBCA@CC@
@V6Z2K:00981:00272
ATACGTCTCCTTCCTGTTACTTCA
+
B??@BBABD>@=A@C==;=997;F
@V6Z2K:00983:00285
ACGCTCGACATGCCCAGGTACAGGAG
+
BB9;9BA=?@@99919959@@ACBBB
@V6Z2K:00983:00293
ACGAGTGCGTTCCCCATGTCGAGGTACTC
+
BBB?@?CB;=2444/9>>>BBBCBBBBCC
@V6Z2K:00984:00294
TGATACGTCTCCTTCCTTAGTTACTTCA
+
BBDBBB?CBBC?B>@8:::CC?DBC@CB
@V6Z2K:00985:00280
CGTGTCTCTAGGCACAGGATTTGTGTAG
+
BBBBCCDCDA@?BCBCC@BBC@DCCBBB
@V6Z2K:00986:00257
TGATACGTCTCCTTCCTTAGTTACTT
+
@@@<;<CC==A64595958>>;>@?<
@V6Z2K:00987:00294
CGTGTCTCTAGGCACAGGATTTGTGTAG
+
CCCCCDB@<;<>@?@@A>BBD<ACC<=<
@V6Z2K:00989:00287
ATCAGACACGGACACAGC
+
ABB?9;;@@@<11---**
@V6Z2K:00990:00259
ATCAGACACGGACACAGCA
+
<EEBEBB?=994989991,
@V6Z2K:00990:00271
ATCAGACACGGAC
+
<BB@99:?>><11
@V6Z2K:00992:00263
AGCACTGTAGCTGTCACTAG
+
4489>BBB@@@>>9494/1/
@V6Z2K:00995:00270
TGATACGTCTCCTTCCTTAGTTACTTCA
+
@A@<;<BA==B6:7;8<7;CCBBAA>@A
@V6Z2K:00995:00276
CGTGTCTCTAGGCG
+
4999<99DD99594
@V6Z2K:00997:00269
ATCAGACACGGACACAGCA
+
BBBBAA@?=92499991*(
@V6Z2K:00950:00337
CGTGTCTCTAGGCACAGGATTTGTGTAGA
+
BBCBDCCC::<>BA>>>599919@@9444
@V6Z2K:00953:00306
TACTGAGCTACACACACAGAAAGATTGGTG
+
?;<=CCFCBABBBCAA@CBBB>BCDDCBC@
@V6Z2K:00955:00349
TGATACGTCTCCTTCCTTAGTTACTTCA
+
AACBBBCBBBC@CADBD@BDG?ACC>@@
@V6Z2K:00959:00325
CGTGTCTCTAGGCACAGGATTTGTGTAG
+
CCBBCCDF::<@BBBEC@BBC@ECCBB<
@V6Z2K:00966:00338
ATATCGCGAGGGTATGGAAGACTCT
+
?98;@ACAAACA::<C79599999@
@V6Z2K:00968:00325
TGATACGTCTCCTTCTTAGTTACTTCA
+
@@A<;=CCCCC@B?C@>;@A=@?:888
@V6Z2K:00969:00329
AGCACTGTAGCTGTCACTAGTTACTTGT
+
BCBB?@ABBBBCCCCBCBCCBACDD:;;
@V6Z2K:00970:00309
ATATCACGAGGGTATGGAAGACTCTATA
+
BABB@@@ABBC?BABC?B@BCBBD@@@A
@V6Z2K:00971:00346
TACTGAGCTACACACACAGAAAGATTGGT
+
9944>@AAA@@AAB;;<>@@@<>@@5;7;
@V6Z2K:00973:00300
TAGTATCAGCCTCCCATGACGAAGGTATTCC
+
9;@@ABCCAB>899-4:9>999249444248
@V6Z2K:00973:00311
AGCACTGTAGCTGTCATTAGTTACTTGT
+
@ACCBAB<;=CDCCCBB?@AB@BBB7:;
@V6Z2K:00973:00336
TACTGAGCTACACACACAGAAAGATTGGT
+
B9<<HHDDBB@@@B@AACCFCBCCC@B?B
@V6Z2K:00975:00300
TCTCTATGCGCTCCACATGTCTAAGGT
+
BAAAAAADCCCCC@EBAA@@@AA<A?<
@V6Z2K:00975:00333
TCTCTATGCGCTCCACATGTCTA
+
C@=@=;94444442499444444
@V6Z2K:00976:00300
ACGAGTGCGTTCCCCATGTCGTAGGTATC
+
?@AABC@;992444/9999>==9;9<<9B
@V6Z2K:00977:00303
TGATACGTCTCCTTCCTTAGTTACTTCA
+
B@@;99AAB@A@B@C@D@899>==9:4/
@V6Z2K:00978:00333
TAGTATCAGCCTCGCCATGACGAAGGTATTCC
+
@@C;;=IDBA?BBBB=@@CBABA=A?;;>AB=
@V6Z2K:00980:00326
AGCACTGTAGCTGTCACTAGTTACTTGT
+
<ACBCCDBBBCDCEDDCCBAA=@AB9<<
@V6Z2K:00980:00347
TCTCTATGCGCTCCACATGTCTAAGGT
+
@@AAAAACCCCCC?DBBABBBCC@CDA
@V6Z2K:00981:00343
CGTGTCTCTAGGCACAGGATTTGTGTAG
+
BB@AACEC::<?BAACC@CCC>EDDCCC
@V6Z2K:00984:00337
TGATACGTCTCCTTCCTTAGTTACTTCA
+
AAC:;<CA@@E=A=A>A>@CC@AAA=@B
@V6Z2K:00985:00303
TGATACGTCTCCTTCCTTAGTTACTTCA
+
BBBAAABCBCC@C@C@DAABB@BBB@CC
@V6Z2K:00986:00326
CGTGTCTCTAGGCACAGGATTTGTGTAG
+
BBAABBEEA@@@CCBBB@CCC?CCCEDA
@V6Z2K:00987:00336
CGTGTCTCTAGGCACAGGATTTGTGTAG
+
CCBBCEDC::<@BBCCC=AA?<ABBCCC
@V6Z2K:00989:00304
TACTGAGCTACACACACAGAAAGATTGG
+
??BBCCFCABCCB?@AECACB7;;9<>;
@V6Z2K:00989:00308
TCTCTATGCGCTCCACATGTCTAAGGT
+
B@AABBBCCCCBD@B:;;@AACCACAA
@V6Z2K:00991:00304
ATATCGCGAGGGTATGGAAGAC
+
AB@@ABCBCCD?A@AB>=9>;9
@V6Z2K:00993:00304
TCTCTATGCGCTCCACATGTCTAAGGT
+
CBCBA@ACCCCDDAECC??ABCC@C@A
@V6Z2K:00997:00316
TCTCTATGCGCTCCACATGTCTAAGGT
+
CBB?:<=CCCCCFED?=;<9?AB6<8<
@V6Z2K:00997:00339
CGTGTCTCTAGGCACAGGATTTGTGTAG
+
BBBBCCDC::<@C@@>C=994-9AA@BE
@V6Z2K:00954:00395
TCTCTATGCGCTCCACATGTCTAAGGT
+
9A@@;<;AABC<<;<DBABE:><?CB@
@V6Z2K:00956:00375
TGATACGTCTCCTTCCTTAGTTACTTCA
+
BBB?@?CCCCD@CDA@F@ABB?ABC@AA
@V6Z2K:00962:00382
ACGCTCGACATGCCCAGGTACAGGAG
+
BB8;:BBABCC@@@=AB?BCCCCAC=
@V6Z2K:00970:00391
TCTCTATGCGCTCCACATGTCTAAGGT
+
@?99;;9@BCCCB@CBB9<<@A?<>@>
@V6Z2K:00975:00379
TCTCTATGCGCTCCACATGTCTAAGGT
+
99>?BCBCCCCBB?CEGCBCBFCDB><
@V6Z2K:00981:00368
CGTGTCTCTAGGCACAGGATTTGTGTAG
+
ACCECDCC<;=?BCBCC@CCF>?@BA;<
@V6Z2K:00982:00364
TACTGAGCTACACACACAGAAAGATTGGT
+
;949=449@AA@BBA994444-4442474
@V6Z2K:00989:00373
TGATACGTCTCCTTCCTTAGTTACTTCA
+
BBB?@ACFA@A64595958@@<@@@=@B
@V6Z2K:00990:00354
ATCAGACACGGACACAG
+
838>483@>@<@>111-
@V6Z2K:00990:00364
ATCAGACACGGACACAGCA
+
BBB?>=?>>=;99111/,*
@V6Z2K:00993:00389
TAGTATCAGCCTCGCCATGACGAAGGTAT
+
9944944444299448=>>>999;?8944
@V6Z2K:00994:00386
ACGCTCGACACTGCCAGTACAGGAG
+
A934;8//////,,*,////4424/
@V6Z2K:00997:00374
ATCAGACACGGACACAGCA
+
>?@99<<A@@@999999-*
@V6Z2K:00956:00443
ATATCGCGAGGGTATGGAAGACTCTAT
+
BABBABB?@AC>:9;B7;7<@A?A?>=
@V6Z2K:00965:00435
CGTGTCTCTAGGCACAGGATTTTGTGTAG
+
CBBBDCCD::<BCBBBB=@@AA7A@BBA<
@V6Z2K:00968:00422
TCTCTATGCGCTCCACATGTCTAAGGT
+
>;99@BBCBBBCC>@=><B@@9959?9
@V6Z2K:00970:00416
TCTCTATGCGCTCCACATGTCTAAGGT
+
BBBC::>CCCCID?AAA?A@>::69?9
@V6Z2K:00974:00416
TGATACGTCTCCTTCCTTAGTTACTTCA
+
BBB@AABCAAA;====@?@CE@CBB@BB
@V6Z2K:00976:00418
TCTCTATGCGCTCCACATGTCTAAGGT
+
;<>AAAADCCCCC@CADABCCBB?B@;
@V6Z2K:00979:00436
AGCACTGTAGCTGTCACTAGTTACTTGT
+
@BCC;:DDDCCCCCCB==A9459996<<
@V6Z2K:00986:00409
TCTCTATGCGCTCCACATGTCTAAGGT
+
@AAAAAACCCDCC@CCC??ABCC?B@C
@V6Z2K:00987:00416
CGTGTCTCTAGGCACAGGATTTGTGTAG
+
BBBABDAB@??@BBCBA@;;:8<BBCDC
@V6Z2K:00992:00422
TAGTATCAGCCTCGCGACGAAGGTATTCC
+
>=BAABBDCC@ABBBCBBCD>=<:447;>
@V6Z2K:00995:00435
ATATCGCGAGGGTATGGAAG
+
@B@B?A;;94409@9959>@
@V6Z2K:00997:00431
ACGAGTGCGTTTCCCCATGTC
+
9988994?99<:3?>1@-,**
@V6Z2K:00998:00406
ATCAGACACGGACACAGCA
+
BGD??@@A>>;99999991
@V6Z2K:00998:00433
TCTCTATGCGCTCCACATGTCTAAGG
+
CCCD::<BBBDCC@BBB9;<@CB<A=
@V6Z2K:00998:00446
AGCACTGTAGCTTCACTAGTTATTTGTG
+
BCBBABA//11/,/7779=9;989-448
@V6Z2K:00958:00480
TACTGAGCTACACACACAGAAAGATTGGTGCT
+
>?BBBBBB@>?@@>999@9991994889973.
@V6Z2K:00959:00455
AGCACTGTAGCTGTCACTAGTTACTTGTGTGCA
+
AACCBBBCBBCBBCBBB@@AC;;<A<@994/*(
@V6Z2K:00964:00498
TACTGAGCTACACACACAGAAAGAT
+
=4;<BA@A:999999@?=688:111
@V6Z2K:00991:00492
TCTCTATGCGCTCC
+
=?CA::<AAADCC?
@V6Z2K:00992:00498
ACGAGTGCGTTC
+
9<CABBA?>>59
@V6Z2K:00966:00519
TCTCTATGCTCTCCACATGTCTAAGGTACTG
+
894444<CCCCDC?AAECCCEHB@B:1111*
@V6Z2K:00970:00510
ATATCGCGAGGGTATGGAAGAC
+
BA>@?BBABBC@@AAC@B=B@@
@V6Z2K:00970:00543
ATCAGACACGGAC
+
BBBBBBACCC;;<
@V6Z2K:00971:00533
AGCACTGTAGCTGTCACT
+
ABCCBAECCCCBBCBA@B
@V6Z2K:00973:00525
ACGAGTGCGTTCCCCATGTCG
+
BBBBBBB@;;2444/9999@B
@V6Z2K:00980:00537
ATATCGCGAGGGTAT
+
B@BBB===9:409=9
@V6Z2K:00981:00561
TCTCTATGCGCTCCACATGTCTAAGGTA
+
;<9=AAACBCCBC@C?=>>11/*)*)**
@V6Z2K:00984:00680
TATTTTTTTTTTTTTTTTTT
+
//666666666666666666
@V6Z2K:00978:00708
AGCACTGTAGCTGTCACTAGTTACTTGT
+
@CCCBCCBBBBABCDDBBBBB<=@=;@@
@V6Z2K:00991:00728
ATCAGACACGGACACAGCAGAACACAC
+
BAAB@?@AB@=@@@A;;;CAB>BB@@>
@V6Z2K:00998:00716
TAGTATCAGCCTCGCCATGACGAAGGTATTCC
+
@=@;;<=B9@CA;9<@C>>@9;969:==?@C?
@V6Z2K:00952:00798
ACGAGTGCGTTCCCCATGTCGTAGGTACTC
+
BBBBBBB;;;2444/9>>>AA<9;<8999@
@V6Z2K:00958:00752
ACGCTCGACATGCCCAGGTACAGGAG
+
A?>@?B@@ACBA@A<@@=@CCAB@BA
@V6Z2K:00961:00780
TGATACGTCTCCTTCCTTAGTTACTTCA
+
AACBABCCBBC==?=7;8;DG?BBCACC
@V6Z2K:00963:00767
ATCAGACACGGACACAGCAGAACAC
+
A@@A;;8>?@699>>911111,/11
@V6Z2K:00965:00782
TACTGAGCTACACACACAGAAAGATTGGTG
+
@=AACCFCBBABAA@@@A@@@<@AA?B@BB
@V6Z2K:00985:00768
TAGTATCAGCCTCGCCATGACGAAGGTATTCC
+
9;BA@@CB@A?@BBB@CCB;<<<69@999<@5
@V6Z2K:00987:00757
TAGTATCAGCCTCGCCATGACGAAGGTATTCC
+
48:@>>A@99:;;<CADCC;;<A=?D<9<7;5
@V6Z2K:00993:00768
ACGCTCGACATGCCCAGGTACAGGAG
+
?9849;;/////44-44249999244
@V6Z2K:00993:00789
ACGAGTGCGTTCCCCACTGTC
+
9<CA<;;A><----*-,,,*2
@V6Z2K:00996:00751
ACGAGTGCGTTCCCATGTCGTAG
+
@BC@@ACC??511,11//66687
@V6Z2K:00965:00836
TCTCTATGCGCTCCACATGTCTAAGGT
+
B@AABABCCDCBE?EBCBDDCCB?C?9
@V6Z2K:00970:00848
TAGTATCAGCCTCGCCATGACGAAGGTATTCC
+
999999;;;A99<99?@>>@499692999=B@
@V6Z2K:00981:00848
ACGCTCGACATGCCCAGGTACAGGAG
+
9<@@B?BBBCBB==:===@BBBB?CB
@V6Z2K:00957:00854
TACTGAGCTACACACACAGAAAGATTGGT
+
9>A@@>A<;;@CCCCCCCCCB====;?;?
@V6Z2K:00963:00860
TACTGAGCTACACACACAGAAAGATTGGT
+
BBBCCCC;;:@@999@>?>>>:4442313
@V6Z2K:00963:00894
AGCACTGTAGCTGTCACTAGTTACTTGT
+
BBAAAB>>94449BCB=BB?=8999844
@V6Z2K:00966:00889
ACGAGTGCGTTCCCCATGTCGTAGGTACTC
+
BBBB??@>?@5999-9999@@@9858999A
@V6Z2K:00972:00892
TGATACGTCTCCTTCCTTAGTTACTTCA
+
BBCBBC::>CCCJAC@D@DBAAACC?CC
@V6Z2K:00973:00867
ATATCGCGAGGTAGTGAAGACA
+
9><>49999@?994//,*,,,,
@V6Z2K:00973:00870
TGATACGTCTCCTTCCTTAGTTACTTCA
+
BBBBBBBECBC@A=@=?=@CC@CCCACD
@V6Z2K:00976:00873
AGCACTTGTTAGCTT
+
;;@B@;911,,,,,0
@V6Z2K:00992:00888
ATATCGCGAGGTATGGAAGAC
+
BCCC999=91,1A/1,/,///
@V6Z2K:00995:00887
TCTCTATGCGCTCCACATGTCTAAGGT
+
BBCCCGBBCCEBC@BBDBCCCDH?C?<
@V6Z2K:00950:00920
CGTGTCTCTAGGCACAGGATTTGTGTAG
+
A@DCCCDC::<>A@9;<999@<<99BA9
@V6Z2K:00951:00919
ATATCGCGAGGGTATGGAAGAC
+
B>>?=@>>99409?99696994
@V6Z2K:00985:00917
ATCAGACACGGACACAGCAGAACA
+
@>>A99;ABA=@@>>911111,//
@V6Z2K:00990:00923
ATCAGACACGGACACAGCAGAA
+
BBBB::;CCC=@@>@911111,
@V6Z2K:00992:00980
TCTCTATGCGCTCCACATGTCTAAGGT
+
CCDCCCBBAABBB@BCCBDCCCE@BA:
@V6Z2K:00992:00986
TGATACGTCTCCTTCCTTAGTTACTTCA
+
BBDCBBCCCCC===@=@=;?=<=@=<=?
@V6Z2K:00950:01004
ATATCGCGGGGTAGTGGAAGAC
+
4??;;<>>>?+/////,49944
@V6Z2K:00952:01043
GTCTCTATGCGCTCCACATGTCTAAGGT
+
,/88<?B<;===CHDDCDB;<<A@<@<@
@V6Z2K:00978:01011
CGTGTCTCTAGGCACAGGATTTGTGTAG
+
BBBACDBC@@@@BBAA><;9409@@ACB
@V6Z2K:00981:01013
AGCACTGTAGCTGTCACTAGTTACTTGT
+
88899<<:=AA=??B===?;<29=A<AA
@V6Z2K:00982:01015
TGATACGTCTCCTTCCTTAGTTACTTCA
+
BD???BA@@AC==?C=@>>BBABBC@CC
@V6Z2K:00994:01037
CGTGTTCTTCTAGGCA
+
;,***)**),//;:49
@V6Z2K:00995:01024
TCTCTATGCGCTCCACATGTCTAAAGT
+
BBBBCCBBBCCAA@BCDCBBCA@@<?=
@V6Z2K:00953:01080
CGTGTCTCTAGGCACAGGATTTGTGTAG
+
CBEBEECD::;@DC@@A=AAHBFCCCC<
@V6Z2K:00956:01063
ATATCGCGAGGGTATGGAAGACT
+
BABB=>9?94419@@A<A<@9:7
@V6Z2K:00958:01057
CGTGTCTCTAGGCACAGGATTTGTGTAG
+
CBBBBDBC@?A@CB@@A=AAD?BDDCEA
@V6Z2K:00975:01058
TTAAGTTTAATTCCAAGCCCTTCCGCCCA
+
4242444-499592924//+/6>,//85/
@V6Z2K:00985:01053
ATCAGACACGGACACAGCAGA
+
BAAB99:F;849>999---,,
@V6Z2K:00994:01097
TACTGAGCTACACACACAGAAAGATTGGT
+
==AABBCCCB@?ABBCEDCBB?CBB@B@A
@V6Z2K:00996:01085
TACTGAGCTACACACACAGAAAGATTGGT
+
9999AABCA@ABA@ACCCBBC:98958;>
@V6Z2K:00997:01091
AGCACTGTAGCTGTCACTAGTTACTTGT
+
B9;;999?949===A@@@?//,/78,44
@V6Z2K:00964:01121
TCTCTATGCGCTCACACTGTCTAAGG
+
4499?999766//,0,//6///7779
@V6Z2K:00965:01127
ATATCGCGAGGGTATGGAAGAC
+
@ABBBB???CB@CC;;,/,11/
@V6Z2K:00976:01147
ATCAGACACGGACACAGCAG
+
?<>?>@@AA?<89911--*(
@V6Z2K:00981:01123
TACTGAGCTACACACACAGAAAGATTGGT
+
>><<=CGCCCBBBBCCCC;99689==B?B
@V6Z2K:00999:01141
TACTGAGCTACACACACAGAAAGATTGGT
+
>9<<DCDCCBAB?BCCCB;99-9==;>=>
@V6Z2K:00952:01178
CGTGTCTCTAGGCACAGGATTTATTGTAGA
+
9AAAA@AAEBBADDCCCBB??999699444
@V6Z2K:00960:01190
GATTATCGCGAGG
+
,/.,.///4446<
@V6Z2K:00961:01150
TAGTATCAGCCTCGCCATGACGAAGGTATTC
+
ABA::?CBBB;4944248611/1,/,///,/
@V6Z2K:00971:01168
TGATACGTCTCC
+
99999449/1-*
@V6Z2K:00985:01158
TAGTATCAGCCTCGCCATGACGAAAGGTATTCCG
+
;49994444/,////764449994-49///,/,/
@V6Z2K:00994:01198
ATCAGACACGGACACAGCAGACA
+
?<;9:;??B@>999999994444
@V6Z2K:00995:01195
TCTCTATGCGCTCCACATGCTAAGGT
+
9;<>>1/1=>BAB@CAABCA?A8?;9
@V6Z2K:00996:01152
ATCAGACACGGACACA
+
988949@BA@=>81--
@V6Z2K:00998:01173
CGTGTTCTCTTAGGCACAGGATTTTTGTTGTA
+
;1-,,*,*,,*,/,/444424::::+442444
@V6Z2K:00960:01222
TCTCTATGCGCTCCACATGTCTAA
+
@@@A9<9499449899>9//611,
@V6Z2K:00964:01216
ATCAGACACGGACACAGCAGA
+
BCAA@;;9@@;>>@@9---,,
@V6Z2K:00968:01202
ATCAGACACGGACACAGCAGAA
+
BAAB:88>9949>@@91111-*
@V6Z2K:00973:01235
TCTCTATGCACTCCACATGTCTAAGGT
+
44449999AAC=A=9;99<9>??6959
@V6Z2K:00974:01235
TCTCTATGCGCTCCACATGTCTAAGGT
+
4449CBBBCCGCC@=:=BC<<>DAD@<
@V6Z2K:00976:01213
CGTGTCTCTAGGCACAGGATTTGTGTAG
+
99;A@CCCBBB?B@A@@<>>>:999@AA
@V6Z2K:00984:01248
TAGTATCAGCCTCGCCATGACGAAGGTATTCC
+
44449@;<<CD9444244444442424=9:@8
@V6Z2K:00998:01213
ACGCTCGACATGCCCAGGTACAGGA
+
;=7449999@AABBA<<89@A?>@?
@V6Z2K:00999:01228
CGTGTCTCTAGGCACAGGATTTTGTGTAG
+
499444:4444244;;;94499,444444
@V6Z2K:00970:01272
TCTCTATGCGCTCCACATGTCTAAGGTAC
+
48999A@@AAB@@=@BB>@BA<959?999
@V6Z2K:00973:01250
TGATACGTCTCCTTCCTTAGTTACTTCA
+
48==ABCCCBA?EDA??@A@@=@CB@BC
@V6Z2K:00975:01274
ACGAGTGCGTTCCCATGTCGTAGGTACTC
+
=@BBBBAA;;244-9>>>B@?;:901/1;
@V6Z2K:00978:01250
ACGCTCGACATGCCAGTCACCA
+
/678>999@991/,//,,,,*/
@V6Z2K:00980:01256
TACTGAGCTACACACACAGAAAGATTGGT
+
;@BBBBDCBBBBBBCCBCBBC?BBB@C@C
@V6Z2K:00990:01251
CGTGTCTCTAGGCACAGGATTTTGTGTAG
+
49>>>9999949=A?@@;9999,4449:4
@V6Z2K:00997:01262
TGATACGTCTCCTTCCTTCTAGTTACTTCA
+
99BBCCCCA>>,1-1-1,///665643137
@V6Z2K:01000:00269
CGTGTCTCTAGGCACAGGATTTGTGTAG
+
AAEBCDCC@@@@CBBBB@BBDCC@@@BB
@V6Z2K:01001:00280
TAGTATCAGCCTCGCCATGACGAAGGTATTCC
+
BBD::<DAAA?B@AAABBBBB::8<@A@ACC?
@V6Z2K:01006:00282
TACTGAGCTACACACACAGAAAGATTGGT
+
49;;4@=C@AA@A@AADCCCC>AAA7949
@V6Z2K:01009:00274
ACGCTCGACATGCCAG
+
99?9999999911,//
@V6Z2K:01004:00318
CGTGTCTCTAGGCACAGGATTTTTGTGTAGA
+
BBCBCFEE::<@CA;;<9<<BBB2BB>9999
@V6Z2K:01005:00300
TCTCTATGCGCTCCACATGTCTAAGGT
+
BBBC:;<ABGCCC::<<<BBC<<89?9
@V6Z2K:01010:00311
TGATACGTCTCCTTCCTTAGTTACTTCA
+
CBB::;BBBCDAF@C@DACCB@BDC@CA
@V6Z2K:01011:00327
TCTCTATGCGCTCCACATGTCTAAGGT
+
CBBBAAACBCCCDAAAAABBB::6<=9
@V6Z2K:01014:00312
TACTGAGCTACACACACAGAAAGATTGGTG
+
@@AABBCC@>;;<;9>B@9991994<A?B@
@V6Z2K:01014:00349
AGCACTGTAGCTGTCACTAGTTACTTGT
+
<<CCCCDBBBCCCCCBCCEDH>AAA=?9
@V6Z2K:01021:00325
ATCAGACACGGACACAGCAGAACA
+
BBCBAA@BA@;>>99911111,//
@V6Z2K:01025:00310
TCTCTATGCGCTCCACATGTCTAAGGT
+
DGCC::=BBEDCC=A@ABBCC::8<?;
@V6Z2K:01031:00332
ACGAGTGCGTTCCCCATTGTCGTAGGTACTC
+
@BCCCCBBB=2444/9@<@@CCBAA@:;;;A
@V6Z2K:01031:00346
CGTGTCTCTAGGCACAGGATTTGTGTAG
+
CBBABECD::;BCB@>C>99909@944B
@V6Z2K:01033:00346
TGATACGTCTCCTTCCTTAGTTACTTCA
+
BBBBCCBCBCD@C@C@B@BBB@BBB@BC
@V6Z2K:01035:00315
ACGCTCGACATGCCCAGGTACAG
+
;<:;;CA?@AA111,11-1111:
@V6Z2K:01035:00334
TACTGAGCTACACACACAGAAAGATTGGT
+
B@@ACCCBBBBBCBBGBBAAA=BBB@I?B
@V6Z2K:01036:00325
TAGTATCAGCCTCGCCATGACGAAGGTATTCC
+
@@C9:<DDAABCCBC?B:888//,/7///;A6
@V6Z2K:01007:00369
TCTCTATGCGCTCCACATGTCTAAGGTAC
+
CCCCCCCCDCCCE?BDCAAACCC?A?@B>
@V6Z2K:01015:00354
ACGAGTGCGTTCCCCATGTCGTAGGTACTC
+
BBCBBBB@;;2444/9>@@>A998;899>9
@V6Z2K:01017:00391
AGCACTGTAGTTGTCACTAGTTACTTGT
+
BDCBCAAA@@@=ACDCCCCCC?B@>;99
@V6Z2K:01027:00397
TGATACGTCTCCTTCCTTAGTTACTTCA
+
ABC99<CBBAC=@=@=@=;@;9=9924;
@V6Z2K:01028:00360
CGTGTCTCTAGGCACAGGATTTGTGTAG
+
BBBBCDFF::<>@CAAA?994-9?@ABC
@V6Z2K:01029:00364
ATATCGCGAGGGTATGGAAGAC
+
AABBEBDCCCB>??AB>B@@99
@V6Z2K:01030:00390
TACTGAGCTACACACACAGAAAGATTGGT
+
B?@>BBCB>B?AABBBBBBCC=BBB@B@B
@V6Z2K:01033:00360
TAGTATCAGCCTCGCCATGACGAAGGTA
+
449444:44424444244444442/,//
@V6Z2K:01036:00363
TGATACGTCTCCTTCCTTAGTTACTTCA
+
>@=:;<@B>>95959<@8889299959A
@V6Z2K:01036:00376
TGATACGTCTCCTTCCTTAGTTACTTCA
+
BBB?@ABBBBC@A@BBA>>CB@BBB@BC
@V6Z2K:01036:00391
TAGTATCAGCCTCGCCATGACGAAGGTATTCC
+
@?C??AIAA@ABBBC?BBCBC::8;B@@ACCE
@V6Z2K:01037:00390
TACTGAGCTACACACACAGAAAGA
+
<<=BDHICBBBBB@??;21<<81/
@V6Z2K:01039:00398
TAACTTGAGCTACACAC
+
1/,/85/4449988491
@V6Z2K:01048:00377
CGTGTCTCTAGGCACAGGATTTGTG
+
BBBBCCDCCDC?B@>>@<9991999
@V6Z2K:01048:00378
TGATACGTCTCCTTCCTTAGT
+
9444>@>?<<9<><>692./,
@V6Z2K:01025:00434
ATCAGACACGGACACAGCAGAACAC
+
ABB?9;;@AB8<<BBAAAB>@;@@@
@V6Z2K:01025:00440
ATCAGACACGGACACAGCAGA
+
BBB@9;8B99699??>>?999
@V6Z2K:01032:00402
ACCAGGTACAGGAGACTG
+
BB@BB?BBA?B99;;=HD
@V6Z2K:01037:00417
ATCAGACACGGACACACAGAA
+
BBB>>@@@A><99999?>@@<
@V6Z2K:01048:00414
TACTGAGCTACACACACAGAAAAG
+
11/1//6439BCCEBA://///+1
@V6Z2K:01049:00424
CGTGTCTCTAGG
+
CCCCCEEC@?@?
@V6Z2K:01031:00478
CGTGTCTCTAGGCACAGGATTTTTTTTTTTTTTTTTTTGTG
+
==>A@CAA;;<:<;911:<;?@????@???<<;7777"///
@V6Z2K:01033:00489
ATGATGTCTAGA
+
,(((((((,.44
@V6Z2K:01031:00595
ATCAATCGGAATG
+
9734244424<=9
@V6Z2K:01029:00623
ATAATCGCGGCC
+
/.,*,2,,/777
@V6Z2K:01019:00704
TCGACATTCGGAA
+
///////7C;;?8
@V6Z2K:01024:00754
TGATACGTCTCCTTCCTTAGTTACTTCA
+
BBBBABAA?BB?B@BAD@ABBBBCB@CC
@V6Z2K:01028:00767
ATATCGCGAGGGTATGGAAGACTCTAT
+
CABBBBAD@@=<:49A596<>=7;;?8
@V6Z2K:01036:00752
TGATACGTCTCCTTCCTTAGTTACTTCT
+
4==:;;;;99959242423999444244
@V6Z2K:01041:00793
TCTCTATGCGCTCCACATGTCTAAGGT
+
99999ACCCBCDB@;;<@@@ABCDKCE
@V6Z2K:01047:00758
TACTGAGCTACACACACAGAAAGATTGGT
+
;;9CCCCA@@A@B@AAD@@@@09995858
@V6Z2K:01026:00805
TCTCTATGCGCTCCACATGTCTAAGGT
+
BBCCBBBCCCCBA?GHCCAAAEC@CBA
@V6Z2K:01027:00806
TACTGAGCTACACACACAGAAAGATTGGT
+
@=@;<<AABABBB=A?A999@1999<?;>
@V6Z2K:01033:00822
TGTGTCTCTAGGCACAGGATTTGTGTAGA
+
<=CCCCBFF;;8<=;9=8949-994>96/
@V6Z2K:01040:00813
AGCAGTGTAGCTGTCACTAGTTACTTGT
+
ABBBBBCECCBBCCCBCDDEC@CCB9;;
@V6Z2K:01047:00808
CGTGTCTCTAGGCACAGGATTTGTGTAG
+
>CDFBBBDA@@?BC@@@;<<B>BABBB<
@V6Z2K:01008:00877
ACGAGTGCGTTCCCCATGTCGTAGGTACTC
+
BCB@BBB;992444/9999?B@>>=;;;;B
@V6Z2K:01014:00873
TCTCTATGCGCTCCACATGTCTAAGGT
+
@@ADBBBCBBCCD@B::;C@@9959?9
@V6Z2K:01033:00880
TGATACGTCTCCTTCCTTAGTTACTTCA
+
BBDAAACCCCDCDBCBDAB@@=ABB?CB
@V6Z2K:01043:00866
CGTGTCTCTAGGCACAGGATTTGTTGTAGT
+
@AABABBBB;<54;:1/,/685/-*,00**
@V6Z2K:01049:00881
TCTCTATGCGCTCCACATGCTAAGGT
+
4499@BCCNCCCB@CAAACCCDACC<
@V6Z2K:01000:00930
AGCACTGTAGCTGTCACTAGTTACTTGT
+
BABCBADB@A@BABBCB@ACG>ABA=@@
@V6Z2K:01035:00937
CGTGTCTCTAGGCACAGGATTTGTGTAG
+
DBBBBBCB?@A=@AB>>;9991999@:>
@V6Z2K:01042:00911
CGTGTCTCTAGGCACAGGATTTGTGTAG
+
?@?BBCCCABB@BCC@@=@BB<A@@AEB
@V6Z2K:01046:00925
ACGAGTGCGTTCCCCATGTCGTA
+
@ACC@@@???5/11*///////4
@V6Z2K:01003:00954
TCTCTATGCGCTCCACATGTCTAAGGT
+
[truncated: 11,940 more chars]
