# Supplementary material for: The Sequencing Bead Array (SBA), a Next-Generation Digital Suspension Array
Source: PLoS One. 2013 Oct 7;8(10):e76696. doi: 10.1371/journal.pone.0076696 (PMC3792038; doi:10.1371/journal.pone.0076696)
Supplement: Data S1 — Raw sequencing data files for presented experiments. The compressed file contains a table of content for all files included (0. TOC Supporting Data Files.txt) and raw sequencing data (PGM Torrent Suite run reports, FASTQ files and Sphix generated CSV files) for experiments presented in Figure 2 and Figure 3 (same data set as Figure S1). (ZIP) [file pone.0076696.s001.zip › Supporting Data Files/1. Figure 2/1.2 Figure 2b files/1.2.2 FASTQ/5_Figure_2b_NEGATIVE_X5_TS-342.fastq]

@06SRF:00010:00028
TCTCTATGCGCTCCACATGTCTAAGGTACT
+
@CCCCBCBDBBCD@CCCCCAAAC@A?B@@A
@06SRF:00011:00043
TGATACGTCTCCTTCCTTAGTTACTTCA
+
CBBBBBBBAAABABA?A?BBB@BBC@DD
@06SRF:00018:00022
TGATACGTCTCCTTCCTTAGTTACTTCA
+
AHCC@AAA@B@=@=@=@?@@A@<99;99
@06SRF:00019:00030
TAGTATCAGCCTCGCCATGACGAAGGTATTCC
+
BBCBGBBAAAACCBB?BCDCCA?>@BBBA>A@
@06SRF:00026:00041
TAGTATCAGCCTCGCCATGACGAAGGTATTCC
+
BBDBCAB?>@<>@;;9<CBBCAA>A@CCC@C?
@06SRF:00032:00014
TAGTATCAGCCTCGCCATGACGAAGGTATTCC
+
BBB@AACCCC@C;<<DCCBBAAABC@CBB?A>
@06SRF:00035:00013
CGTGTCTCTACGGCACAGGATTTTGTGGTAGAG
+
4@9994////6654>?@ED;;:806/1,,,,,,
@06SRF:00013:00076
TCTCTATGCGCTCCACATGTCTAAGGT
+
DCCD@@ACBBBCD@CBBCDBBAA>@>B
@06SRF:00013:00079
CGTGTCTCTAGGCACAGGATTTTGTGTAG
+
BBBBDCDDD@@=?BBCCACCCC:@@@;;<
@06SRF:00024:00054
ACGCTCGACATGCCCAGGTACAGGAG
+
??BCBCBEB=@98808=;>>B>@<@@
@06SRF:00029:00085
TAGTATCAGCCTCGCCATGACGAAGGTATTCC
+
@@A@AA<<9B=>>AB;<<BDEDCAA<?9969<
@06SRF:00030:00064
CGTGTCTCTAGGCACAGGATTTTGTGTAG
+
BBCCCC@A@BD@@AACCDAAAA4>@>;<@
@06SRF:00039:00051
ATATCGCGAGGGTATGGAAGACTCTAT
+
BB@@@DDDCCC@BBB@<>=@@BACBAB
@06SRF:00011:00107
TACTGAGCTACACACACAGAAAGATTGGT
+
BCBCCCDBBBBCCCC@?;884-8>>;??A
@06SRF:00012:00116
AGCACTGTAGCTGTCACTAGTTACTTGT
+
<<EJGCBADDDBBCDAADBBB?CCB@@D
@06SRF:00013:00138
CGTGTCTCTAGGCACAGGATTTTGTGTAG
+
BBCCCBBBBBB@BBBDD@??==6=@=>AB
@06SRF:00019:00124
AGCACTGTAGCTGTCACTAGTTACTTGT
+
<>CCECBCCCCBCCDBCEC??=ABA@CD
@06SRF:00034:00146
TAGTAACAGCCTCGCCATGACGAAGGTATTCCATCT
+
>@B;:6<A@B>ABBB?BCCCC@@>AACBC@C@AACA
@06SRF:00040:00134
TACTGAGCTACAACACAGAAAGATTGGTGC
+
AABAABCCBBBB?CC@@9996;AA@CBCCA
@06SRF:00048:00121
ATATCGCGAGGGTATGGAAGACTCTATA
+
BA?@@CCCDCHACCCC=@>@BBAA><??
@06SRF:00005:00193
CGTGTCTCTAGGCACAGGATTTTGTGTAG
+
BBBBDCAA>BB@CBDC:94444-9>>?@A
@06SRF:00028:00180
AGCACTGTAGCTTTCACTAGTTACTTGT
+
AACCCCCCCCCAB?CCCBCBC@BBA?CA
@06SRF:00032:00171
TACTGAGCTACACACACAGAAAGATTGGT
+
BAAAABA@?@@@BC@@@BCCB<>?A@C>?
@06SRF:00033:00193
ATCAGACACGGACACAGCAGAACACAC
+
BABBBBB@@>;>?99=<<BCB>B;<;?
@06SRF:00036:00186
ATCAGACACGGACACAGCAGAACACAC
+
B?B@AABBBC@EDCECCBCBC?BAAA?
@06SRF:00045:00167
TACTGAGCTACACACACAGAAAGATTGGT
+
AA>BBDBABBB@CCCB?BBCB=?@@@C;?
@06SRF:00013:00222
ACGCTCGACATGCCCAGGTACAGAAG
+
@AAAABBCC@A===98948??111-1
@06SRF:00014:00206
AGCACTGTAGCTGTCACTAGTTACTTGT
+
=<CEDDBBCBCBABBAABAAA@ABB@AD
@06SRF:00022:00206
ACGCTCGACATGCCAGGTACAGGA
+
ABBCCCCB@/111,11,00@9959
@06SRF:00026:00222
TGATACGTCTCCTCCTTAGTTACTTCA
+
BBBBBBBBBADABB?@??AA@@@@@BA
@06SRF:00042:00249
CGTGTCTCTAGGCGACAGGATTTG
+
B@;;<9>?<11-1./82;7///+/
@06SRF:00019:00270
TGATACGTCTCCTTCCTTAGTTACTTCA
+
ABABBBBBBBEAC@C?A?BBB@CCC@CC
@06SRF:00035:00294
ATATCGCGAGGGTATGGAAGACTCTAT
+
BAABBBBBD@AACCAB?B@BBB@@=@>
@06SRF:00043:00267
TCTCTATGCGCTCCACATGTCTAAGGTAC
+
BBDC@@ADCCDCD@CCBCBCCDB@B<99:
@06SRF:00010:00342
ACGAGTGCGTTCCCCATGTCGTAGGTACTC
+
BBB@AABBBB@DDD9BABBBBBBB?BBCBB
@06SRF:00012:00315
AGCACTGTATCTTTCACTAGTTACTTGT
+
BBBBCCBB:::BBBBBBCC>>>ACC?BA
@06SRF:00015:00345
ACGCTCGACTGCCCAGGTACAGGAG
+
@ABBBBBCCDBBB=AB?BCCBB?AA
@06SRF:00016:00329
TCTCTATGCGCTCCACATGTCTAAGGT
+
BBCBAABBCCBBD@CBCCDBBAA@C@C
@06SRF:00019:00306
TACTGAGCTACACACACAGAAAGATTGGT
+
???BCDCC@?@DAEBA>>9;;7;AB@C?B
@06SRF:00022:00315
ATATCGCGAGGGTATGGAAGACTCTAT
+
BBBBBBBCDCC?BDCB?B@BABAA<>A
@06SRF:00026:00318
ATCAGACACGGACACAGCAAACACAC
+
BBA@BBBBBC?CDAAABBB?=BBBAB
@06SRF:00030:00323
TGATACGTCTCCTTCCTTAGTTACATTCA
+
ABBBBBBCBBB8969695991,////7//
@06SRF:00036:00327
TGATACGTCTCCTTCCTTAGTTACTTCA
+
BCBAABB;9<A:<5;=@;@BB>BBCACC
@06SRF:00039:00328
ACGCTCGACATGCCCAGGTACAGGAG
+
>B@BAAACABBBCB>?@=>@BBB?AB
@06SRF:00007:00383
ATATCGCGGGGGTATGGAAGACTCTA
+
?>?@>>99999-9@@@;@=?9999;9
@06SRF:00017:00355
CGTGTCTCTAGGCACAGGATTTTGTGTAG
+
CBCDCDBBA>@=?BBBBACBBB7@@@9<<
@06SRF:00019:00372
TACTGAGCTACACACACAGAAAGATTGGT
+
BBB@BCCCABBBBCB@?;988-8>><@>A
@06SRF:00023:00379
ATATCGCGAGGGTATGGAAGACTCTATA
+
BABBBBBCBBB>BBBB?B?BBBA@A>?9
@06SRF:00030:00358
TGATACGTCTCCTTCCTTAGTTACTTCA
+
BBBBBBCCBBD@CBC?A?ABB@B@B@BA
@06SRF:00035:00393
ACGAGTGCGTTCCCCATGTCGAGGTACTC
+
BB@>ABBBBC@CCB9A>??@CBC@CCAAA
@06SRF:00006:00433
TAATAACAGCCTCGCCATGACGAAGGTATTCC
+
BB@BB@CDFC@ABBB@BBBBBBC?CBBBC?B@
@06SRF:00008:00404
TACTGAGCTACACACACAGAAAGATTGGT
+
AA@AAECCBBBA@A@;<;ABB=AAA??5:
@06SRF:00014:00427
ACGAGTGCGTTCCCCATGTCGTAGGTACTC
+
BBBBB@@@AA@BBD:CAA@BBABA@B<<=@
@06SRF:00016:00429
TAGTATCAGCCTCGCCATGACGAAGGTATTCC
+
BBCDCCC??A?BBBC@BCCCCBB?B@BBB>@=
@06SRF:00018:00438
AGCACTGTAGCTGTCACTAGTTACTTGT
+
AACCECBBDDDB>DDBBCBBB@BCC@AA
@06SRF:00025:00423
TGATACGTCTCCTTCCTTAGTACTTCA
+
;<BAA@B99996959<>9944;44249
@06SRF:00043:00424
TCTCTATGCGCTCCACATGTCTAAGGT
+
BBCCA?ACCCCCD@CBCCCDA??BC?B
@06SRF:00006:00473
ATATCGCGAGGGTATGGAAGACTCTATA
+
CABBBB=?:9979>>@=B>BAB@B:9:>
@06SRF:00008:00474
TGATACGTCTCCTTCCTTAGTTACTTCA
+
BBBBBBCABAE@CAB?B?BBB@B@B@CB
@06SRF:00010:00475
ATCAGACACGGACACAGCAGAACACAC
+
9:;BBB@ABB=9;;A@>>@@@<@888?
@06SRF:00013:00486
TGATACGTCTCCTTCCTTAGTTACTTCA
+
;@AAAAAAAAA=>?B5959>>;>@B@@?
@06SRF:00021:00499
TGATACGTCTCCTTCCTTAGTTACTTCA
+
ABBBBBCDBBB?B@B@B@BBB?CBB@EC
@06SRF:00006:00534
ACGCTCGACATGCCCAGGTACAGGAG
+
BBBBBCDBB???AA=ABACCCCC@A@
@06SRF:00008:00514
AGCACTGTAACTGTCACTAGTTACTTGT
+
B@?@DCBBC@BBBB@ABBDBB@BBB@BB
@06SRF:00012:00539
ATATCGCGAGGGTATGGAAGACTCTA
+
B@A??AECDCDBAAAB@C?@???::7
@06SRF:00013:00528
CGTGTCTCTTACGGCACAGGATTTTGTGG
+
444444444244499::900,,,,*,,,*
@06SRF:00015:00535
TGATACGTCTCCTTCCTTAAGTTACTTCA
+
BBBBBCCGBBC@C@B@B@A<@@@AAB?BA
@06SRF:00018:00543
ATATCGCGAGGGTATGGAAGACTCTATA
+
>;9<;BCCDNEBC@A@>A>@?@AB??:;
@06SRF:00020:00535
TCTCTATGCGCTCCACATGTCTAAGGT
+
=>ABBBBCDCC<:;;@@B@99492424
@06SRF:00022:00528
TAGTATCAGCCTCGCCATGACGAAGGTATTCC
+
BBCCCED;;<>AA@A=ACECCCCAC@CCC@B?
@06SRF:00026:00520
CGTGTCTCTAGGCACAGGATTTTGTGTAG
+
CA?ACC;;<CC?BBBCG?EA@@/9<>;@@
@06SRF:00027:00511
CGTGTCTCTAGGCACAGGATTTTGTGTAG
+
BBADDBBBBBB@BBBBEABCCB9999>AA
@06SRF:00029:00545
TAGTATCAGCCTCGCCATGACGAAGGTATTTC
+
BBCAABC@@@@A@@A?BCCECCC?><>99919
@06SRF:00031:00538
TACTGAGCTACACACACAGAAAGATTGGT
+
BAAACDBBABBCAEBDCCCCC@CCC@C>?
@06SRF:00034:00540
TAGTATCAGCCTCGCCATGACGAAGGTATTCC
+
AACDHAAACD@CB<<;<CCCGCDBH@C@@;@<
@06SRF:00037:00503
ATCAGACACGGACACAGCAGAACACAC
+
A@@@ACBDCC@BAAB99999959888;
@06SRF:00038:00534
TGATACGTCTCCTTCCTTAGTTACTTCA
+
BBBBBBECCCC@C@C@B?@AB@BBD?CB
@06SRF:00039:00545
TAGTATCAGCCTCGCCATGACGAAGGTATTCC
+
BBBCCBB@@@<>?9;8<CCBCDD?BABCC@B@
@06SRF:00040:00520
ACGCTCGACATGCCCAGGTACAGGAG
+
A?@ECCCECC<<<B?BC@CCD<<;;A
@06SRF:00042:00517
TAGTATCAGCCTCGCCATGACGAAGGTATTCC
+
CCBAGGDA@@@AA;;9<CBBCA@>A@BAB=A=
@06SRF:00007:00567
TCTCTATGCGCTCCACATGTCTA
+
;@@<;=CA@@@946999999944
@06SRF:00012:00564
TGATACGTCTCCTTCCTTAGTTACTTCA
+
A>=;4991111?@:=;>=@>>59<<8<C
@06SRF:00013:00554
TGATACGTCTCCTTCCTTAGTTACTTCA
+
BBCAB@@ABBC@DBC@A?BBBABBCEDA
@06SRF:00015:00578
TAGTATCAGTCTCGCCATGACGAAGGTATTCC
+
BBBACCDCBBBBECB@CCBBCBA@B@BAA?A@
@06SRF:00021:00581
CGTGTCTCTAGGCACAGGATTTTGTGTAG
+
BBBDCCBB@??>ACCDEA<999,4==>@A
@06SRF:00022:00599
TAGTATCAGCCTCGCCATGACGAAGGTATTCC
+
BBCBCBC;;<A@A;<8;ABABA@=@@BAB?B?
@06SRF:00027:00556
TGATACGTCTCCTTCCTTAGTTACTTCA
+
ACBBBABCCCCB@=?@BBCBB@B@A@BA
@06SRF:00027:00579
TAGTATCAGCCTCGCCATGACGAAGGTATTCC
+
BBCCDCD??A@BBBDCCCCBCA@>ABCDC?A?
@06SRF:00042:00596
CGTGTCTCTAGGCACAGGATTTTGTGTAG
+
?=BDDCBBBBB>ABBDEEBBCC:CB?>@@
@06SRF:00044:00576
TGATACGTCTCCTTCCTTAGTTACTTCA
+
@BBBBBBBAAA@B@B@A@BBB?BBC@CB
@06SRF:00046:00628
ATCAGACACGGACACAGCAGAACACAC
+
BBB@AAAAAB@ABCBBBBBBB?B@AA?
@06SRF:00005:00653
TCTCTATGCGCTCACATG
+
////88>>78;/1///44
@06SRF:00012:00660
TAGTATCAGCCTCGCCATGACGAAGGTATTCC
+
BBCCCCDBAB@CBBB@CCDCDA@@A@CBC@C?
@06SRF:00017:00692
TACTGAGCTACACACACAGAAAGATTGGT
+
BBBBBCCBBBCCBA@@@AABB>ECE@C>A
@06SRF:00020:00674
AGCACTGTAGATGTCACTAGTTACATGT
+
BBBCCCC9:>CCBBBBCBDBCAC=;>AA
@06SRF:00021:00688
TAGTATAGCGCTCGCCATGACGAAGGTATTCC
+
>8>:61,,,**00,,+1<@9@99649444242
@06SRF:00029:00680
CGTGTCTCTAGGCACAGGATTTTGTGTAG
+
BBCDDCCB???>AB=9?=9999/9@@99<
@06SRF:00032:00677
ATCAGACACGGACACAGCAGAACACAC
+
BBBAABBBDC99;ABBCBBBB?BBBCC
@06SRF:00040:00684
ATATCGCGAAGGTATGGAAGACTCTATA
+
BACBBBB@@>AAA@@B=@=@BBCCB???
@06SRF:00042:00681
CGTGTCTCTAGGCACAGGATTTTGTGTAG
+
11:BCBDCBAA>BAB?B@9;;;-9A?>??
@06SRF:00043:00699
ATCAGACACGGACACAGCAGAACACAC
+
CCBCA@@A@C>BBB=;<BBBB@BCACA
@06SRF:00019:00720
ACGAGTGCGTTCCCCATGTCGTAGGTACTC
+
@ACCCCCA;;2444/9@@??;;8747989>
@06SRF:00028:00717
TCTCTATGCGCTCCACATGTCTAAGGT
+
BBCC<:<CCCCCC@CCBCCAA@C@C@B
@06SRF:00029:00737
TGATACGTCTCCTTCCTTGATTACTTCA
+
@CBCCCDDBBB@;;::;11009//9@>=
@06SRF:00031:00731
ATCAGACACGGACACAGCAGAACACACA
+
ACCAA@BBCH@CEAGBBCCCB=B@@@C?
@06SRF:00043:00748
ACGCTCGACATGCCCAGGTACAGGAG
+
BBBBBABBBCBCBB>BB?A@DAA?BB
@06SRF:00047:00807
TCTCTATGCGCTCCACATGTCTAAGGT
+
DBCCCDBCCCBBD@CBBBBAA@CAC@A
@06SRF:00068:00037
ATATCGCGAGGGT
+
?;=@;;9@?>>:9
@06SRF:00069:00030
TAGTATCAGCCTCGCCATGACGAAGGTATTTTTTTTCC
+
@=A::ACBBB?BBCC;<9B@:9=5959911/////$/,
@06SRF:00070:00034
ATATCGCGAGGGTATGGAAGACTCT
+
@B9<<BBBACC>;;;A=>;AA???B
@06SRF:00071:00006
ATATCGCGAGGGTATGGAAGACTCTATA
+
BBBAABCCCCC@CBBB?B@BBBAC??A@
@06SRF:00071:00024
ATCAGACACGGACACAGCAGAACACAC
+
BBB@@@BBC@@9;;;<A@BCD@CBCCC
@06SRF:00075:00020
CGTGTCTCTAGGCACAGGATTTTGTGTAG
+
BBBCCBBBBBB@ABC@>:4444/9>>>?A
@06SRF:00082:00034
AGCACTGTAACTGTCACTAGTTACTTGT
+
C:;<ECB9::<CCCB@@B@BC@DBB?CD
@06SRF:00090:00040
TCTCTATGCGCTCCACATGTCTAAGGT
+
BCDD@AABCABCCBBCBBCCDCCBD@B
@06SRF:00067:00061
ATCAGACACGGACACAGCAGAACACAC
+
@@BBCBBBBC@BB@A@ABABB?BABBC
@06SRF:00077:00070
TGATACGTCTCCTTCCTTAGTTACTTCA
+
BBBBBBBBCDD@C@B?A?BBB@ABCCBB
@06SRF:00081:00061
ATATCGCGAGGGTATGGAAGACTCTATA
+
BCBABDCCCBB=A@=?<>=@>>@CABAC
@06SRF:00083:00085
ATCAGACACGGACACAGCAGAACACAC
+
BBBBBBBBCB>B??A@AABBC?BBCAB
@06SRF:00092:00089
TGATACGTCTCCTTCCTTAGTTACTTCA
+
BBBBBBBDBCCCC?A>A@BBB@BBC?CB
@06SRF:00095:00056
ACGAGTGCGTTTTTTTTTTTTTTTTTTCCCCCCCCATGTCGTAGGTACTC
+
BBBBBBBCBACCBB>>>>>>>>>>>>":::::::$9999>><;<<899BC
@06SRF:00095:00090
CGTGTCTCTAGGCACAGGATTTTGTGTAG
+
BBBDCCCBBDB@BCCBC@CCCC:@@??@@
@06SRF:00074:00143
AGCACTCGATAGCTGTACCACTATGTGACTGTG
+
@@AABBBBBBA;8;=111,.661168179??8?
@06SRF:00096:00116
CGTGTCTCTAGACGCACAGATGTGTAGT
+
AAABBAAA;;;;;012>===@@=A??8>
@06SRF:00090:00170
ACGAGTGCGTTCCCCATGCCGTAGGTACTC
+
BBBBBACCCB8:::59@BB@CBAA@ABBAA
@06SRF:00058:00226
ATATCGCGAGGGTATGGAAGACTCTAT
+
;B>@@@@=@AA>A@@@>B>B@@?B??=
@06SRF:00062:00222
TGATACGTCTCCTTCCTTAGTTACTTCA
+
BBBBBBDBCBD@ABB@A?BBB@BCD@ED
@06SRF:00081:00200
ATATCGCGAGGGTATGGAAGACTCTATA
+
BAABBDCBGBC>CBBA=?=@AA?C:::?
@06SRF:00091:00212
TGATACGTCTCCTTCCTTAGTTACTTCA
+
BCC@>ABAA@B>A8;79<>==;@=9::9
@06SRF:00092:00215
ACGAGTGCGTTCCCCATGTCGTAGGTACTC
+
BBBBAA>@@CBBDD:C<<<CC?3637989?
@06SRF:00095:00215
ATATCGCGAGGGTATGGAAGACTCTA
+
CA???BCCBBC?CDCC?B?BAA@C?<
@06SRF:00099:00236
AGCACTGTAGCTGTCACTAGTTACTTGT
+
<>FDDCBBDCCBBCCBADBBB?ABC>AA
@06SRF:00053:00288
AGCACTGTAGCTGTCACTAGTTACTTGT
+
<<CDDCCBCDBABDDCCBCCB@CBC@CB
@06SRF:00056:00254
TCTCTATGCGCTCACA
+
/887AB9;1<<11///
@06SRF:00070:00258
CGTGTCTCTAGGCACAGGATTTTGTGTAG
+
AAABDBBBBBB@BBDDC??===6==9=@@
@06SRF:00072:00278
TACTGAGCTACACACACAGAAAGATTGGT
+
BBBBBCBAAAAA@FCCCBBBB?ABB@@?A
@06SRF:00079:00281
ATCAGACACGGACACAGCAG
+
CBBBCA@;445991111/1,
@06SRF:00068:00339
AGCACTGTAGCTGTCACTAGTTACTTGT
+
;<CC?BBCCCCBBECCCCCA@=A>@<@A
@06SRF:00073:00317
TGATACGTCTCCTTCCTTAGTTACTTCA
+
BBGCBCCBCCDBC@C@C@CCC@CCC@CC
@06SRF:00084:00349
TCTCTATGCGCTCCACATGTCTAAGGT
+
BCCDD?ACDDCCC@CEBCCCBAA?B@C
@06SRF:00087:00326
CGTGTCTCTAGGCACAGGATTTTGTGTAG
+
AAABBBBBBAA?ABCBC?ABCB:???@CC
@06SRF:00089:00332
TACTGAGCTACACACACAGAAAGATTGGT
+
BA>>ABAAAAABBDCDBB==85<<<;??B
@06SRF:00091:00324
AGCACTGTAGCTGTCACTAGTTACTTGT
+
<<CDHB@A@@@AABBABDBBB?DBB@BD
@06SRF:00095:00304
ACGCTCGACATGCCCAGGTACAGGAG
+
BBAAAAABCBBBBB?BB?><D??=?D
@06SRF:00060:00395
GTGATACGTCTCCTTCCTTAGTTACTTCA
+
@BBBBBBCCBBD@B@B@B@BBC@EDCACC
@06SRF:00067:00365
TACTGAGCTACACACACAGAAAGATTGGT
+
A@@@ABBBBBBBBCC@;;444-8>><??B
@06SRF:00074:00373
TAGTATCAGCCTCGCCATGACGAAGGTATTCC
+
BCEAAAC@?A@CCA@>ACDCBDB@EABBC@E?
@06SRF:00074:00379
TCTCTATGCGCTCCACATGTCTAAGGT
+
BBDDBBBCDCC::=:BAABAC@@?B=@
@06SRF:00080:00373
TACTGAGCTACACACACAGAAAGATTGGT
+
?==BBDB@BBBBBCBDBC9999:CCA@>?
@06SRF:00087:00378
ACGAGTGCGTTCCCACTGTCG
+
CCBBCB;;77,//+////,88
@06SRF:00099:00394
ACGAGTGCGTTCCCCATGTCGTAGGTACTC
+
BBB?BBCCBB=?==6@@@BCCCCB@B<<<B
@06SRF:00055:00408
TAGTATCAGCCTCGCCATGACGAAGGTATTCC
+
A@AABA@@AA?@BBC>A?EB?BA<=<=AA>B?
@06SRF:00056:00441
TAGTATCAGCCTCGACGAAGTA
+
BBCBAAA?@<:8=---,,*,0,
@06SRF:00057:00425
TAGTATCAGCCTCGCCATGACGAAGGTATTCC
+
AAABCCCCBBA@AAB@ABBCBBB>A>AAA@BI
@06SRF:00060:00421
CGTGTCTCTAGGCACAGGATTTTGTGTAG
+
AB@@CCDDD@?>@CCCEACCCC:AA==@@
@06SRF:00063:00401
TAGTATCAGCCTCGCCATGACGAAGGTATTCC
+
BBC?AAC??A@CCCC@BBCCBCB@B@BCC?A?
@06SRF:00074:00401
CGTGTCTCTAGGCACAGGATTTTGTGTAG
+
BCCABB<<<BC@@AACCCEECC8==<<?@
@06SRF:00080:00444
TCTCTATGCGCTCCACATGTCTAAGGT
+
BCDCBABCFCDBCBBB==???@@?B>B
@06SRF:00083:00414
TAGTATCAGCCTCGCCATGACGAAGGTATTCC
+
B@AAADDDCD@BAAB?BBBBCDC?A?@;<:;B
@06SRF:00084:00427
TCTCTATGCGCTCCACATGTCTAAGGT
+
BDCC@AABCCCCC@DEBA?A?@@=@>B
@06SRF:00087:00403
TACTGAGCTACACACACAGAAAGATTGGT
+
??@BBDCBBBABBECBCCBBC;@@A895:
@06SRF:00095:00428
ATCAGACACGGACACAGCAGAACACAC
+
ABBABBBBBC@CCCCCBBBBB?BBBBB
@06SRF:00050:00464
TAGTATCAGCCTCGCCATGACGAAGGTATTCC
+
;;BBBBBCBCAC@@A@AB@DBA@=><>99285
@06SRF:00052:00454
ACGCTCGACATGCCCAGGTACAGGAG
+
A@BBBEBEC??=999498:ABBC?BB
@06SRF:00054:00485
CGTGTCTCTAGGCACAGGATTTTGTGTA
+
CCCCCCCCCBB@BCA@AA=@==4=>><<
@06SRF:00056:00492
TGATACGTCTCCTTCCTTAGTTACTTCA
+
BBBAAABCBCD@CAC?B?BBB@B@B@BA
@06SRF:00056:00493
TAGTATCAGCCTCGCCATGACGAAGGTATTCC
+
DDCBBCC?>@>AA;;7<CBAB<;9<@@AB?A=
@06SRF:00060:00464
TACTGAGCTACACACACAGAAAGATTGGT
+
AAABBBCBABBBCCCCCB::96;@B@C?B
@06SRF:00067:00479
ATCAGACACGGACACAGCAGAACACAC
+
A>@?@A>>9954444499888243331
@06SRF:00073:00465
TACTGAGCTACACACACAGAAAGATTGGT
+
??@CCCCBBBDCAC;;111BB>>>CBF;;
@06SRF:00078:00464
AGCACTGTAGCTGTCACTAGTTACTTGTG
+
BBBCDDBBBCCCCCCBBDCBB@CCB?BCA
@06SRF:00079:00468
TAGTATCAGCCTCGCCATGACGAAGGTATTCC
+
BBBBDBD:9<ABBBC@BBBCCBD@CABCC@B?
@06SRF:00079:00476
TAGTATCAGCCTCGCCATGACGAAGGTATTCC
+
CCC;:=CA@A@BBBD@BBCDCCC?B>BBB?B?
@06SRF:00087:00496
ACGAGTGCGTTCCCCATGTCGTATACTC
+
ACCAA@BCHC@CCC9@;<<CBBBD<<<>
@06SRF:00088:00453
ACGCTCGACATGCCCAGGTACAGGAG
+
BBA??CBCC@@>==:9967?B9;9;A
@06SRF:00088:00456
TGATACGTCTCCTTCCTTAGTTACTTCAGCA
+
BBBBBBBDCCC@C?B>?@BCC@ABB@CCCBC
@06SRF:00088:00470
AGCACTGTAGCTGTCACTAGTTACTTG
+
@AAAAEBBCBCCCEDCB@?9951;<,/
@06SRF:00089:00498
TGATACGTCTCCTTCCTTAGTTACTTCA
+
ACCCBCBBBCD@C@?=@@BBBABABB99
@06SRF:00093:00489
TAGTATCAGCCTCGCCATGACGAAGGTATTCC
+
BBBABBB@@A@CB@A>ACCCDCA@B@CBC@B?
@06SRF:00096:00474
TGATACGTCTCCTTCCTTAGTTACT
+
C@@@@@E<<;C@D<@7;748==9//
@06SRF:00054:00517
CGTGTCTCTAGGCACAGGATTTTGTGTAG
+
BBBD::;CBBB@CBCABEDBCC:BBA@??
@06SRF:00063:00502
ACGAGTGCGTTCCCCATGTCGTAGGTACTC
+
BBBB@AAAAA@BBD9BBBBBBAA@@C@@@B
@06SRF:00069:00548
TCTCTATGCGCTCCACATGTCTAAGGT
+
BCECBBABCCBADBBBBBCCCCDBD@C
@06SRF:00071:00533
ATCAGACACGGACACAGCAGAACAC
+
@@BB@@@BA@;>>999981/1;;0.
@06SRF:00076:00529
ATATCGCGAGGGTATGGAAGACTCTATA
+
CBAAACECCBC?CDBB?B@BBCCA==??
@06SRF:00079:00533
ACGCTCGACATGCCCAGGTACAGGAG
+
>ABBBBAEBCABBB>BB@AACCD>AA
@06SRF:00079:00539
AGCACTGTAGCTGTCACTAGTTACTTGT
+
<<CCDDAADDDBADDBBDCBB@CEC@AA
@06SRF:00094:00503
TAGTATCAGCCTCGCCATGACGAAGGTATTCC
+
BABDCAAACC@B@AA=@CCCCFC@A=@<959>
@06SRF:00097:00515
AGCACTGTAGCTGTCACTAGTTACTTGT
+
BBCCDCBBBDDCCCC?AAEBB?CBB>;<
@06SRF:00061:00567
AGCACTGTAGCTGTCACTAGTTACTTGT
+
AACCEECDDCCBC>=<DCBBBBAAA?BE
@06SRF:00069:00554
CGTGTCTCTAGGCACAGGATTTTGTGTAG
+
@@ADDCDBCBA?BCCCC?@CCC:???ABD
@06SRF:00078:00592
TACTGAGCTACACACACAGAAAGATTGGT
+
BBBAAACCA9<<CCCBBBBGB<@;:6:=A
@06SRF:00091:00584
TACTGAGCTACACACACAGAAAGATTGGT
+
AABCBDBBBBD@@AA;C;884-88857=A
@06SRF:00099:00595
TCTCTATGCGCTCCACATGTCTAAGGT
+
@CAA<<@DBBD;45<99@@??985969
@06SRF:00050:00628
TACTGAGCTACACACACAGAAAGATTGGT
+
A?@BBBCBBBBBCECBB?@??<?@@=A?A
@06SRF:00052:00631
ATATCGCGAGGGTATGGATGACTCTA
+
=<=>>@@ADCDBDAAA?BBBBBCC@@
@06SRF:00069:00623
TGATACGTCTCCTTCCTTAGTTACTTCA
+
BBBBBBBBABD@B@B@B@BBB@BBC@CA
@06SRF:00072:00600
ATATCGCGAGGGTATGGAAGACTCTATA
+
CABBBBBBCBC>BBDB?B@CACAB@BA?
@06SRF:00075:00628
TAGTATCAGCCTCGCCATACGAAGGTATTCC
+
BBBBCCBB@B@BBBB?BBDCCB@C@BBB@B@
@06SRF:00076:00613
ATCAGACACGGACACAGCAGAACACAC
+
A@BCBBB@A@@BB@AACBBBB=?>@@C
@06SRF:00082:00628
AGCACTGTAGCTGTCACCTAGTTACTTGT
+
9AAAC@@@B=:9;;8//,/6667A>><==
@06SRF:00083:00619
ATCAGACACGGACACAGCAGAACACA
+
BBBA??9;<@>@@9999999969888
@06SRF:00090:00648
TGATACGTCTCCTTCCTTAGTTACTTCA
+
BBBBBBBBCCD@C?B?B@BBB@BCDABB
@06SRF:00072:00669
TGAACGTCTCCTTCCTTAGTTACTCAGTGC
+
CB@>;9<<:?=C@CABABCDAAA@AAAABB
@06SRF:00073:00673
ACGAGTGCGTTCCCCATGTCGTAGGTACTC
+
BBB:;<A@BD8<<</99;9@BA00,01./4
@06SRF:00078:00695
TCTCTATGCGCTCCACATGTCTAAGGTACT
+
BBCDBBBCCCCBD@BBBBBBABB@;;8227
@06SRF:00088:00692
AGCACTGTAGCTGTCACTAGTTACTTGT
+
;;;<:CCDDBDA@@@AABA@@@CCC>BB
@06SRF:00090:00680
TAGTATCAGCCTCGCCATGACGAAGGTATTCC
+
BBCD:=<A@@@@B@A>AB@@BA@>A@ABC=@=
@06SRF:00092:00692
TAGTATCAGCCTCGCCATGACGAAAGTATTCC
+
::1117766@@AAAB?BBBBBA@@>ACCE@C?
@06SRF:00099:00677
TCTCTATGCGCTCCACATGTCTAAGGT
+
BBBBAABBBBBBD@BABCECA???B?B
@06SRF:00060:00715
ACGCTCGACATGCCCAGGTACAGGAG
+
?BBABBBBCBB>==<=><?BD<<<;C
@06SRF:00063:00728
AGCACTGTAGCTGTCACTAGTTACTTGT
+
BBCCAABBDDDAABBAABAAB@BBC@BC
@06SRF:00063:00739
ATCAGACACGGACAAAGCAGAACACAC
+
ADCCBB?ABDBCBBA>BDCCCABBBAB
@06SRF:00064:00715
ATATCGCGAGGGTATGGAAGACTCTATA
+
BBBBBBCDCCBBBCBB@B@BBBAAA?>>
@06SRF:00080:00708
AGCACTGTAGCTGTCACTAGTTACTTGT
+
<<JEFCBBDDDA>D@BBDBBB@DCC@BB
@06SRF:00093:00748
TGATACGTCTCCTTCCTTAGTTACTTCA
+
BBABB@@?@>?6969597;BB>BBD?B<
@06SRF:00050:00766
TCTCTATGCGCTCCACAAGTCTAAGGTACTG
+
=>FDBBBBCBDCD@BBB@A@@?@?A>BCBCB
@06SRF:00051:00830
ATCAGACACGGACACAGCAG
+
@;=@@A@?==;891<1,*((
@06SRF:00051:00849
ATATCGCGAGGGTATGG
+
;A>@BBCBBBE?>1/-8
@06SRF:00053:00834
ACGAGTGCGTTCCCCATGTCGTAGGTATC
+
BBCBCBBBBAADCN:BA999933101433
@06SRF:00057:00819
TAGTATCAGCCTCGCCATGACGAAGGTATTCC
+
A@CCECC@@A@A@@A?1-,,0,,*,0,//:@>
@06SRF:00058:00829
TTCTATGCGCTCCACATGTCTAAGGT
+
B?BAAACEECBB@BD@AAAACCFL?B
@06SRF:00062:00813
ACGAGTGCGTTCCCCATGTCGTAGGTACTC
+
BBB@BBCCB@6:44-4==>99887368347
@06SRF:00066:00839
ATCAGACACGGACACAGCAGAACACAC
+
BABBB?BBBC?BB:::==@>@;@???B
@06SRF:00069:00837
ATCAGACACGGACACA
+
4744>;;;<;?>>***
@06SRF:00073:00817
AGCACTGTAGCTGTCACTAGTTACTT
+
<<AA?994==9:?;94444442///,
@06SRF:00082:00830
TGATACGTCTCCTTCCTTAGTTACTTCA
+
BDBBBBDCCBD@BBB?@?@BB@BBD?CC
@06SRF:00098:00829
ATATCGCGAGGGTATGGAAGACTCTATA
+
CA???CHCDDC:;;882959??BC???A
@06SRF:00067:00852
AGCACTGTAGCTGTCACTAGTTACTTG
+
//777<8::111:76>=:8--+-,-0:
@06SRF:00068:00856
TAGTATCAGCCCCTCGCCCATGCGAA
+
BBB>44999944,44//8+,,,,,/:
@06SRF:00091:00882
TGATACGTCTCCCTTTCCCTTTAGTTTACTTTCA
+
BC>===99999919D199-44-4;;;-4444-4>
@06SRF:00094:00912
ACGAGTGCGTTCCCCACTGTCGGTA
+
499?>>999A6999,4:8////,/.
@06SRF:00094:00913
CGTGTCTCTAGGCACAGGATTTTTTTT
+
CCCCBB@=@<;59@B996999999999
@06SRF:00100:00044
ACGCTCGACATGCCCAGGTACAGGAG
+
AABBBB@F@@@BBB>AA?@ABAA?AB
@06SRF:00131:00034
AGCACTGTAGCTGTCACTAGTTACTTGT
+
<<CCCAABCCHCCCCCBCBBB@CDE@AB
@06SRF:00132:00025
AGCACTGTAGCTGTCACTAGTTACTTGT
+
<<ECDCBBBBBBBDDBCCCBB@CCB@CD
@06SRF:00135:00021
ACGAGTGCGTTCCCCATGTCGTAGGTACTC
+
ABBB@@AABCEBCD:B???BBB@??B:;;A
@06SRF:00137:00033
AGCACTGTAGCTGTCACTAGTTACTTGT
+
AADEECBBCBBAABCGCCCAB>AEC@CC
@06SRF:00143:00019
TACTGAGCTACACACACAGAAAGATTGGT
+
AAAECEBABBBBAAACCB@@@<@AA@C?B
@06SRF:00149:00006
TAGTATCAGCCTCGCCATGACGAAGGTATTCC
+
BCBBBCEBAB@BB@A>ACCBCA@=?ABCC>@=
@06SRF:00111:00057
AGCACTTAGCTGTCACTAGTTACTTGT
+
9:AADB@@B99<A@@@CA@><@99599
@06SRF:00119:00093
TAGTATCAGCCTCGCCATGACGAAGGTATTCC
+
BBCB@@BCBC<<>BBAAAA999969244/,/,
@06SRF:00121:00083
ACGAGTGCGTTCCCCATGTCGTAGGTACTC
+
BBB?@=CB;;2444/9999BCBBC@;=<=C
@06SRF:00123:00067
TCTCTATGCGCTCCACATGTCTAAGGT
+
BBCCDDBBCBBCD@DAABCAAAB?C@G
@06SRF:00125:00078
ACGCTCGACATGCCCAGGTACAGGAG
+
BCBCCECA@>>99999B<B;=<B8;9
@06SRF:00126:00082
TCTCTATGCGCTCCACATGTCTAAGGTA
+
BACDECBBDCC?A>?CABA::;B==:;;
@06SRF:00133:00077
ACGCTCGACATGCCCAGGTACAGGAG
+
B?ABEECDCC@@@B=BB8::BAA=AA
@06SRF:00134:00077
ATATCGCGAGGGTATGGAAGACTCTATA
+
BB@AADCCDCE@BB??=?=@>BBC??@B
@06SRF:00137:00092
ATCAGACACGGACACAGCAGAACACAC
+
AAABABBBCCABBBAAA@?@?>BABBC
@06SRF:00140:00090
CGTGTCTCTAGGCACAGGATTTTTGTGTAG
+
BBBDBBCCB??>?BBCC?BBAA?/=>=999
@06SRF:00141:00091
TCTCTATGCGCTCCACATGTCTAAGGT
+
BBDCCEBBBCB@A?ACCCC>=@C@CAC
@06SRF:00143:00055
AGCACTGTAGCTGTCACTAGTTACTTGT
+
ABCCEBCBCDCCCBBBCCBCB=AAC?CF
@06SRF:00148:00075
TCTCTATGCGCTCCACATGTCTAAGGT
+
;<;=;<CCEEABC@CBCB@AAAB?AAB
@06SRF:00125:00103
ATATCGCGAGGGTATGGAAGACTCTA
+
>>?AACCCCCF?A@;95969>>:668
@06SRF:00140:00112
GGGGGGGGATAGCGTCCC
+
>=;;::8"1.,,//////
@06SRF:00143:00125
TCTCTATGCGCTCCACATGTCTAAGGT
+
BBCBBBCCA@ACC@CCCB?@?;959>@
@06SRF:00147:00114
ACGCTCGACATGCCCA
+
@@==449111///6+/
@06SRF:00148:00136
ATCAGACACGGACACAGCAGAACACAC
+
A>A?>@BB@?=@CBA@A@?@@6;:?@A
@06SRF:00119:00173
AGCACTGTAGCTGTCACTAGTTACTTGT
+
?99944494444499>??@@C999B<99
@06SRF:00127:00178
ACGAGTGCCCCCCCCCG
+
4999911,2222222",
@06SRF:00144:00180
ATCAGACACGGACACAGCAGAACACAC
+
90;11////42444444989489@88:
@06SRF:00103:00230
ACGAGTGCGTTCCCCATGTCGTAGGTACGTC
+
AABBAB?>=>5999,4999:=?;827433?6
@06SRF:00104:00232
ACGCTCGACATGCCCAGGTACAGGAG
+
@A?@@AABCABBBB>BB@BBCBB@AB
@06SRF:00138:00241
CGTGTCTCTAGGCACAGGATTTGTG
+
BBCDCCDAA?B<@1111-111-///
@06SRF:00141:00218
TCTCTATGCGCTCCACATGTCTAAGGT
+
BBDD@?@CCDCBD@BCBBAAABBCH?B
@06SRF:00142:00200
AGCACTGTAGCTGTCACTAGTTACTTGT
+
AACCDCBCDDDAABBA@@@AB@BBB@AA
@06SRF:00107:00251
AGCACTGTAGCTGTCACTAGTACTTGT
+
@@CCECBBCCCBBCCBBDB@BCBC@BB
@06SRF:00115:00287
ATATCGCGAGGGTATGGAAGACTCTATAG
+
BAAAABCCAAA==;9=696;BBBBCC>>>
@06SRF:00125:00252
ATCAGACACGGACACAGCAGAACACAC
+
BBBBBBBBBC@BCBCBBBCBB@BAAAB
@06SRF:00133:00277
TAGTATCAGCCTCGCCATGACGAAGGTATTCC
+
BBBBBCFAAB@BBCCBDBCCBBB@B@BA@=@@
@06SRF:00138:00251
TGATACGTCTCCTTCCTTAGTTACTTCA
+
BAABBBCA@@EAC?B?B@BCB@BBCCDB
@06SRF:00149:00277
CGTGTCTCTAGGCACAGGATTTTGTGTAG
+
AAABDCBBAAA@ACCFEACCCC:@@@:;;
@06SRF:00121:00339
TAGTATCAGCCTCGCCATGACGAAGGTATTCC
+
CBCECCC?@A@CCBB@BDCDCEC@B@BAB?A>
@06SRF:00124:00327
AGCACTGTAGATGTCACT
+
CCCB<9944494444494
@06SRF:00137:00321
TCTCTATGCGCTCCACATGT
+
BBDCAAACBCD;96999111
@06SRF:00140:00300
ACGAGTGCGTTCCCCATGTCGTAGGTACTC
+
AAAAAABCDC>A?=6==A@ADC?A=A::;>
@06SRF:00144:00305
TACTGAGCTACACACACAGAAAGATTGGT
+
GBCBBDBAAAAA@A@ABBBBC=?>@?A=?
@06SRF:00107:00351
CGTGTCTCTAGGCACAGGATTTTGTGTAG
+
AAABCBDBBAB@BCCCEBCCCC:@A??@@
@06SRF:00110:00379
ATATCGCGAGGGTATGGAAG
+
9AA;;;>@99919911::::
@06SRF:00113:00396
AGCACTGTAGCTGTCACTAGTTACTTGT
+
<<CCDC@@CCDBBCCBBDBBB@BBC@AD
@06SRF:00127:00378
ATATCGCGAGGGTATGGAAGACTCTAT
+
BB???BBCDBA@BBBA?B>ABBCA==@
@06SRF:00127:00391
TACTGAGCTACACACA
+
<=<C><9>=94//,((
@06SRF:00128:00399
TAGTATCAGCCTCGCCATGACGAAGGTATTCC
+
BBCBDDCCCCA==@@7<9B@A996/:<11,/,
@06SRF:00130:00352
AGCACTGTAGCTGTCACTAGTTACT
+
A@BAB<99::?=@?C@;:1//,//,
@06SRF:00138:00389
ATATCGCGAGGGTATGGAAGACTCTATA
+
CB@ABDCDCCCABBBB>B?BBBCC@AB@
@06SRF:00139:00385
ACGCTCGACATGCCCAGGTACAGGAG
+
BBABCCCCB==44408848>D>@=@@
@06SRF:00141:00366
ATATCGCGAGGGTATGGAAGGCATC
+
CBBBBBABAAA>B=7722*-+-,,,
@06SRF:00101:00445
CGTGTCTCTAGGCACAGGATTTTGTGTAG
+
BCCDDCDBBBA@BDC@CA9944-999>>>
@06SRF:00121:00406
TGATACGTCTCCTTCCTTAGTTACTTCA
+
BBBBBBCCCBD@C@B@B@@BB@AAB@BA
@06SRF:00129:00418
TACTGAGCTACACACACAGAAAGATTGGT
+
BBBGCDB===BBBDAABBDBB:7774737
@06SRF:00141:00402
ACGCTCGACATGCCCAGGTACAGGAG
+
@@BBBBBECBB99989B=BBCBC?BB
@06SRF:00142:00436
ACGAGTGCGTTCCCCATGTCGTAGGTACTC
+
AAB??@BCCC@A?A7@;<2@@A00,/1./.
@06SRF:00143:00403
ATCAGACACGGACACAGCAGACACAC
+
BBCABBBBB@>@@999111///4445
@06SRF:00104:00495
ACGAGTGCGTTCCCCATGTCGTAGGTACTC
+
BBB@BABDCC@CCC:DCBBBBBBA?B@>?@
@06SRF:00112:00454
TGATACGTCTCCTTCCTTAGTTACTTCA
+
BBBBBBBBBBC@C@E>A?@BB@B@@@CB
@06SRF:00123:00471
ACGAGTGCGTTCCCCATGTCGTAGGTACTC
+
BB??@ABBCC@DCC:CBBBBBBB@@C@@AB
@06SRF:00140:00484
TAGTATCAGCCTCGCCATGACGAAGGTATTCC
+
BBCBBBCBABA99<CBCCEDCBC@C@AAB?B?
@06SRF:00140:00487
TGATACGTCTCCTTCCTTAGTTACTTCA
+
BBBBBBCAAAC@B@B?A?@@@@@@A@CB
@06SRF:00141:00469
ATATCGCGAGAGTATGGAAGACTCTA
+
BAABBBBBBBCBBBBC@B@BBBCBCB
@06SRF:00107:00508
ATATCGCGAGGGTATGGAAGACTCTAT
+
=;9<<ACCGECACCEC?B@B@@?>?;=
@06SRF:00112:00511
ACGCTCGACATGCCCAGGTACAGGAG
+
BBBBBBCD@=>99919968894929?
@06SRF:00118:00532
ACGAGTGCGTTCCCCATGTCGTAGTACGTC
+
FCC@AACCBA7999/9?@;?A>-,,,,,,0
@06SRF:00124:00515
TGATACGTCTCCTTCCTTAGTTACTTCA
+
@BBBBBBAAAD@C@B@B@B@@@BAB@BB
@06SRF:00124:00545
TGATACGTCTCCTCCTTAGTTACTTACA
+
;9444449622*,,*,*,,/,4/6,///
@06SRF:00136:00532
TAGTATCAGCCTCGCCATGACGAAGGTATTCC
+
CBBBGABBBB?BBCCBCBCBCCCAC@A;;8;=
@06SRF:00139:00540
TACTGAGCTACACACACAGAAAGATTGGTG
+
9;4499;49999;;;444444-3..,,*,,
@06SRF:00123:00587
ACGAGTGCGTTCCCCATGTCGTAGGTACTC
+
=AA>A>BBBC@BCC:CAABBABBB@B@@AB
@06SRF:00131:00586
ATCAGACACGGACACAGCAGAACACAC
+
AEECBB?BCC@CA@ACCCBCC?BBCCC
@06SRF:00134:00554
CGTGTCTCTAGGCACAGGATTTGTGTAG
+
AAADDFCDCCC?AA@9969>?:>A>>>A
@06SRF:00137:00554
TCTCTATGCGCTCCACATGTCTAAGGT
+
DCCDCABCCCCAD?@CAA<<<AA;@=@
@06SRF:00139:00599
TACTGAGCTACACACACAGAAAGATTGGT
+
B@BBBB@@@ABBCACBDCBBA=AA?>A@C
@06SRF:00146:00584
TCTCTATGCGCTCCACATGTCTAAGGTACT
+
BCCCA@?BDDDAB?BC??@AABB?B?DBCB
@06SRF:00121:00636
TGATACGTCTCTTCCTTAGTTACTTCA
+
BBBBB>>?=99969:<@?==?BA?DCB
@06SRF:00126:00623
CGTGTCTCTAGGCACAGGATTTTGTGTAG
+
AABCBCB??=?8:;AAA?>@@@6@A@@CC
@06SRF:00128:00601
TACTGAGCTACACACACAGAAAAATTGGTGC
+
?>>BBDCBBBAAAEB@@?99999-8;77796
@06SRF:00100:00677
CGTGTCTCTAGGCACAGGATTTTGTGTAG
+
BBCBA;;;@AAACBA@A?9999/99999>
@06SRF:00104:00669
TGATACGTCTCCTTCCTTAGTTACTTCA
+
BBBABAAABBC@CAC@B?@AA?@@F@B@
@06SRF:00114:00658
TCTCTATGCGCTCCACATGTCTAAGGT
+
BDECBBBCE@AAE@CCBCDCCAB@C?C
@06SRF:00116:00655
TAGTATCAGCCTCGCCATGACGAAGGTATTCC
+
BBCBDBC@@A@ACBA@ADCCCBB@D@BBC@D?
@06SRF:00131:00684
ATATCGCGAGGGTATGGAAGACTCTATA
+
BBAB;;122@>>=>>A=A=@BAAB????
@06SRF:00134:00687
TACTGAGCTACACACACAGAAAGATTGGT
+
B???CBCCBBDDAAABCCCCC>CCC@C>A
@06SRF:00135:00685
TGATACGTCTCCTTCCTTAGTTACTTCA
+
AAA@BCCC:::?C@C@C@BCC@CBD@CB
@06SRF:00138:00697
TAGTATCAGCCTCGCCATGACGAAGGTATTCC
+
B?A;==EBBA>>@<<8<1@>?11-/7//1;B@
@06SRF:00147:00690
TGATACGTCTCCTTCCTTAGTTACTTCA
+
BBCCBBC;11<,1,1:<79;B>A?D@CE
@06SRF:00102:00736
TCACTATGCGCTCCACATGTCTAAGGTA
+
11//777<CCBBB@CCCCCD?A@=@;>@
@06SRF:00105:00733
TGATACGTCTCCTTCCTTAGTTACTTCA
+
1118>>BDDECAC@B>B?ABB@BBD?CB
@06SRF:00121:00704
ATCAGACACGGACACAGCAGAACACAC
+
A?BABBBBBB@BCCCCDDBCB?BAAAB
@06SRF:00125:00712
TGATACGTCTCCTTCCTTAGTTACTTCA
+
BBBBCCCA@@CAD@C@C@BBB@BBCBDA
@06SRF:00129:00747
ACGCTCGACATGCCCAGGTACAGGAG
+
CBA?ACBCCBBBCB=BB@BBDBB@BB
@06SRF:00146:00732
AGCACTGTAGCTGTCACTAGTTACTTGT
+
<<DCCCBBDDDBBDDBBDBBB@CCC@AA
@06SRF:00148:00706
TAGTATCAGCCTCGCCATGACGAAGGTATTCC
+
BBCBBBC>;<:1///56::>>9969<>@A=@=
@06SRF:00149:00709
ACGAGTGCGTTCCCCATGTCGTAGGTACTC
+
BBB?@ACCAA2444/9@@@BBBBB?ABABC
@06SRF:00108:00775
CGTGTCTCTAGGCACAGGATTTTGTGTAG
+
BCCDDD::<DCDCCCCCFCDCD:CBB?@@
@06SRF:00111:00788
AGCACTGTAGCTGTCACTAGTTACTTGT
+
@@ACA@ABCCECBDBBCDCBB?CCD@BB
@06SRF:00126:00776
CTCTATGCGCTCCACATGTCTAAGGT
+
111112AA@B;<8<@B@@>>995924
@06SRF:00101:00825
ACGAGTGCGTTCCCCATGTCGTAGGTACTC
+
BBA@@@AAAA@BDD:BBEBBCCBB@BABA@
@06SRF:00105:00807
TGATACGTCTCCTTCCTTAGTTACTTCA
+
BCCBBABDCCD?A@A@DBBCB@CCCAFD
@06SRF:00125:00837
TGATACGTCTCCTTCCTTAGTTACTTCA
+
BBBBBBBDAAD@B@B@B@BBB?@@@@B@
@06SRF:00135:00835
ACGAGTGCGTTCCCACTGTCGTAGTAGT
+
AAB@AB>;99511,/////668731443
@06SRF:00135:00843
AGCACTGTAGCTGTCACTAGTTACTTGT
+
<<CCCCB=AABBBDBAABBAA?BBC>@A
@06SRF:00146:00830
ATATCGCGAGGGTATGGAAGACTCTATA
+
??@BBAB999>19999<A=??@?9???@
@06SRF:00147:00806
ATCAGACACGGACACAGCAGAACACAC
+
BABBBCCCCC@CCCEECBCCCBCBBBC
@06SRF:00103:00893
TACTGAGCTACACACACAGAAAGATTGGT
+
ABCCCBA?99<>AB??>@99918>><>;?
@06SRF:00114:00854
ATCAGACACGGACACAGCAGAACACAC
+
BABABBB==;6499@??>BBB>BBBBB
@06SRF:00126:00887
TCTCTATGCGCTCCACATGTCTAAGGT
+
?<FAAACB;49;969@@AA?@@@>@=@
@06SRF:00135:00893
ATATCGCGAGGGTATGGAAGACTCTATA
+
BBBBBBBBCAB>BDCB=?>@BB?CB=@B
@06SRF:00137:00885
ATCAGACACGGACACAGCAGAACACAC
+
BBBBBBABCC@CCCCBBBBBB@BBBB?
@06SRF:00139:00899
TCTCTATGCGCTCCACATGTCTAAGGT
+
BBBB;;;@A@@A@=@<<;@@C<<:<?@
@06SRF:00103:00910
TAGTATCAGACTCGCCATGACGAAGGTATTCC
+
BBCBDECCCBCCCA@?ABABB<;9<ABCCACD
@06SRF:00117:00900
ATCAGACACGGACACAGCAGACACAC
+
BBB===A;;9=@B99911111/...6
@06SRF:00117:00945
TCTCTATGCGCTCCACATGTCTAAGGT
+
//////88?ABBE@DCA>9;;<<@CAC
@06SRF:00145:00925
ATATCGCGAGGGTATGGAAGACTCTAT
+
AA@@@??B?A=:=>99495988>>77:
@06SRF:00148:00927
CGTGTCTCTAGGCACAGGATTTTGTGTAGA
+
==ECBBAA@@;;/1/111//8:*/444444
@06SRF:00133:00970
ATATCGCGAGGGTATGGAAGACTCTAT
+
BA???CCBBBD@BB996;?AABCC@@@
@06SRF:00138:00972
TAGTATCAGCCTCGCCATGACGAAGGTATTCC
+
@ACAAAAA@@A;<<<:<BABCDC@C@CCC@C@
@06SRF:00138:00981
ACGAGTGCGTTCCCCATGTCGTAGGTACTC
+
BBB?BBCC@A>ACC:CCCAAACBA@BBABC
@06SRF:00137:01002
TAGTATCAGCCTCGCCATGACGAAGGTATTCC
+
BCCBBBBAAB@BDBA@BBBBBAA?B@BCC?C?
@06SRF:00155:00035
CGTGTCTCTAGGCACAGGATTTTGTGTA
+
BCECDD@?@BB=@@B@@=9999/9>>=>
@06SRF:00173:00020
TAGTATCAGCTCG
+
;A<<1@?111//,
@06SRF:00191:00006
TCTCTATGCGCTCCACATGTCTAAGGT
+
AAEEBCCCEDD@A@ACBB@?9995969
@06SRF:00198:00018
TCTCTATGCGCTCCACATGTCTAAGGT
+
ACCCBBBCFDC@A>@BABB;;;B>A>B
@06SRF:00154:00078
ACGCTCGACATGCCCAGGTACAGGAG
+
BBB@ABBCCCBBBB=BBBCCDCD?AB
@06SRF:00163:00094
TGATACGTCTCCTTCCTTAGTTACTTCA
+
BBBBBBCCBBB@BAB?@??AA<@@B@DB
@06SRF:00165:00073
ATCAGACACGGACACAGCAGAACACAC
+
CBBBCB@@AD@BAAB9999>><>??B?
@06SRF:00168:00080
TAGTATCAGCCTCGCCATGACGAAGGTATTCC
+
BBBACAC@@A@BBBB?BBBCCEB@B@BCC?B>
@06SRF:00170:00050
ATCAGACACGGACACAGCAGAACACAC
+
BABBBBCCBB==B:9999>9969?>?@
@06SRF:00181:00076
TAGTATCAGCCTCGCCATGACGAAGGTATTCC
+
CBCAAACDBC@BBBB?BCCBCCDACBDCCACA
@06SRF:00186:00074
CGTGTCTCTAGGCACAGGATTTTGTGTAG
+
@BADDDDC???=?BBDDECCCC9BB@8;;
@06SRF:00151:00135
ACGAGTGCGTTCCCCATGTCGTAGGTATC
+
ABBBBBC@;;2444/9?A@@BF;:47977
@06SRF:00154:00100
CGTGTCTCTAGGCACAGGATTTTTGTGTAG
+
BBCDBBAABBB@BBCBC@BBDCD3@A@ABB
@06SRF:00157:00135
ACGAGTGCGTTTTTTTT
+
BBB949@>999999444
@06SRF:00173:00129
TAGTAACAGCCTCGCCATGACGAAGGTATTCC
+
>>>=98?>>?;899959?A??9969??>?@C=
@06SRF:00179:00143
ATATCGCGAGGGGGGTATGGAAGACTCTATA
+
BBBAB=;;444499*9@=>4959779?8::C
@06SRF:00180:00141
TGATACGTCTCCTTCCTTAGTTACTTCA
+
BBBBBBBAABB@C>@>?@CBB?<=<CBA
@06SRF:00184:00134
TACTGAGCTACACACAACAGAAAGATTTGGTGC
+
8;9@@B999>9911//,/6///+.333,10167
@06SRF:00184:00197
ATATCGCGAGGGTATGGAAGACTCTATA
+
BBABBDCCCCDABBCB@B@??>?@<?A>
@06SRF:00185:00167
TAGTATCAGCCCCTCGCCCCATGACGAAGGGTATTTTCCATCACCGAC
+
,,,,//:11<ECDCDBCCB4<;@@:44249-499;A9A>?;;8;549?
@06SRF:00196:00185
TCTCTATGCGCTCCACATGTCTAAGGT
+
=>@B<<;@CFDHHED=<9=;49959;=
@06SRF:00172:00227
TAGTATCAGCCTCGCCATGACGAAGGTATTCC
+
CCCCCCCA@ACDCCCBDCCBBBB@C@CA@BA@
@06SRF:00175:00240
TGATACGTCTCCTTCCTTAGTTACTTCA
+
BBBBBBBDBBB@B@B?B?BBC@CDC@FC
@06SRF:00193:00239
TCTCTATGCGCTCCACATGTCTAAGGT
+
BBCCDBBBEBBBD@CCCAAABBBAC>?
@06SRF:00196:00231
TCTCTATGCGCTCCACATGTCTAAGGT
+
ACCBCBBDEDC@D>@ECA???99;=;>
@06SRF:00150:00257
ACGCTCGACATGCCCAGGTACAGGAG
+
BBBABABCC@???A;??@BBDBB>@A
@06SRF:00159:00267
ATCAGACACGGACACAGCAGAACACAC
+
BACBBBCCDI?@A@A@?A@;;8;???B
@06SRF:00172:00290
ACGAGTGCGTTCCCCATGTCGTAGGTACTC
+
BA@?@@BDBA8:::4;BCBBCCBC@@???@
@06SRF:00185:00292
ATCAGACACGGACACAGCAGAACACAC
+
BACBB?@ACC@CC:;999=9969@??B
@06SRF:00189:00283
TAGTATCAGCCTCGCCATGACGAAGGTATTCC
+
BBCBBBC??A@CBCE@BBBBCCC@B@BBB@B@
@06SRF:00167:00340
ACGCTCGACATGCCCAGGTACAGGAG
+
BBBBABBCCCCBBB>AA=;BC?@>?B
@06SRF:00174:00313
ATATCGCGAGGGTATGGAAGACTCTATA
+
A@BBBBBBA@@>?BBBAB@BBB@A@@B>
@06SRF:00151:00381
ATCAGACACGGACACAGCAGAACACAC
+
BBB@@?CCCC@BBBCABB?@@?BAAAB
@06SRF:00158:00384
TCTCTATGCGCTCCACATGTCTAAGGT
+
CBCCABBCCCCBD@BBBCBBAAA@C?A
@06SRF:00173:00379
AGCACTGTAGCTGTCACTAGTTACTTGT
+
AACCCCBBABABBDD@@@AACACDC@DB
@06SRF:00176:00355
ATCAGACACGGACACAGCAAACAACA
+
ABBBCBBBCC@BA@>@@111-11,..
@06SRF:00176:00385
AGCACTGTAGCTGTCACTAGTTACTTGT
+
<<CCCB@A@@@AA@@@ABBB@?DBB@BD
@06SRF:00177:00379
TAGTATCAGCCTCGCCATGACGAAGGTATTCC
+
BBBAGBC??@?BB@A>ACCCCA@@@@BBC@C?
@06SRF:00178:00364
TAGTATCAGCCTCGCCATGACGAAGGTATTCC
+
AAC::=EBBC?A@AE@A@BBC99645449242
@06SRF:00179:00382
ATCAGACACGGACACAGCAGAACACAC
+
B?BBBBBCBB@?B????@AAA<@@AAA
@06SRF:00197:00365
TCTCTATGCGCTCCACATGTCTAAGGT
+
CCCBA?@CECBADEBCDDFGBBBAC?B
@06SRF:00151:00407
ATCAGACACGGACACAGCAGAACACAC
+
?BBBBBBABG?ABBDCDCBBBBBAAA@
@06SRF:00168:00417
TACTGAGCTACACACACAGAAAGATTGGT
+
BB@@ADBAA@B@@F@AAABBB?@AA@@=>
@06SRF:00176:00432
TCTCTATGCGCTCCACATGTCTAAGGT
+
BCDCA@BCCCCCC@CCBCDCGBB@C>?
@06SRF:00183:00443
TCTCTATGCGCTCCACATGTCTAAGG
+
9>BCBBBCIDD=>>=AB@B9999582
@06SRF:00164:00475
ATATCGCGAGGGTATGGAAGACTCTATA
+
BBAAABCCCCC>CDBB@B@BBB@?<>>A
@06SRF:00166:00462
AGCACTGTAGCTGTCACTAGTTACTTGT
+
BBCCDEBBCCCCCD@@@@BBB@CBA@BC
@06SRF:00171:00491
TACTGAGCTACACACACATGAAAGATTGG
+
BAAA<><CCBCBCDA@>884480733110
@06SRF:00181:00477
ATATCGCGAGGGTATGGAAGACTCTATA
+
BABBCCBCCCC>CCCC@B@BBBBCAA?A
@06SRF:00156:00514
TGATACGTCTCCTTCCTTAGTTACTTCA
+
ABDACCEA@>A59542424882444249
@06SRF:00156:00541
TAGTATCAGCCTCGCCATGACGAAGGTATTCC
+
@?HCCDC@@A?BBBCACCGCCCB?B?@AADCA
@06SRF:00161:00548
ACGCTCGACATGCCCAGGTACAGGAG
+
@@BAAA>DABAAAB=BC@BBBBB>?@
@06SRF:00186:00504
TAGTAACAGCCTCGCCATGACGAAGGTAATCC
+
;;;9429?>><?=;95;>>>>9959?AA@GD?
@06SRF:00187:00518
AGCACTGTAGCTGTCACTAGTTACTT
+
BBCCCBBCDDDBB@@AABBBB@CBC@
@06SRF:00196:00510
ATATCGCGAGGGTATGGAAGACTCTATA
+
AA9;9AACCCHABBBC=A=@@A?C??<=
@06SRF:00154:00595
ATATCGCGAGGGTATGGAAGACTCTATA
+
BC@@?BECCBA@AACB@D@B888CAAAC
@06SRF:00161:00554
TCTCTATGCGCTCCACATGTCTAAGGT
+
BBBCBBBBCDBBC@BBCBBBCCC@C=@
@06SRF:00168:00583
TAGTATCAGCCTCGCCATGATCGAAGGTATTCC
+
9444:?@A@BBB<998;///6///777//4247
@06SRF:00170:00564
ATATCGCGAGGGTATGAAAGACTCTAAAGAGG
+
BAABBDCECCC@CBB???>@B?=?9994:AB>
@06SRF:00186:00599
CGTGTCTCTAGGCACAGCATTTTGTGTA
+
BBCDD@@CCCC@CCCCC@9998/9@011
@06SRF:00154:00612
TAGTATCAGCCTCGCCATGACGAAGGTATTCC
+
=?B;:@ECCC?BBCD@CBBAB9959<>995;?
@06SRF:00163:00628
TAGTATCAGCCTCGCCATGACAA
+
4444449944244442////88,
@06SRF:00182:00632
ATATCGCGAGGGTATGGAAGACTCTATAG
+
B>?@>@BB@@A=@C@?696;88?B:::??
@06SRF:00191:00609
CGTGTCTCTAGGCACAGGATTTTTGTGTAG
+
CBCDBBBB99:@B@?=?;99999-9>?999
@06SRF:00150:00654
ATATCGCGAGGGTATGGAAGACTCTATA
+
BB@?ABCCCEC>CABB@C@CCCCCBBBA
@06SRF:00175:00659
CGTGTCTCTAGGCACAGGATTTTGTGTAG
+
BBBBCBBBBBB@BBCCC=:444,4@>;;>
@06SRF:00176:00695
TGATACGTCTCCTTCCTTAGTTACTTCA
+
BBBBBBBDCDC@C@B@B@BBB@>>A@BA
@06SRF:00194:00670
CGTGTCTCTAGGCACAGGATTTGTGTA
+
<9>9994444424;;44244:-444//
@06SRF:00161:00717
TGATACGTCTCCTTCCTTAGTTACTTCA
+
AAA@BBB@@@@@B@A>@<?BB@BBC@CB
@06SRF:00166:00711
TACTGAGCTACACACACAGAAAGATTGGT
+
BBAABDBBBABBBCCCBB;997:BB@CAC
@06SRF:00155:00798
TGATACGTCTCCTTCCTTAGTTACTTCA
+
BBB>AABDBBB@B@C@B?BBB@AAD?CA
@06SRF:00164:00783
ATCAGACACGGACACAGCAGAACACAC
+
:9A?>?:;<@599<99@A>>A?B@@AB
@06SRF:00167:00790
TGATACGTCTCCTTCCTTCTTCAGTGC
+
BBBBBABDAAC@B@B@A<>>@BBB?@A
@06SRF:00168:00785
TGATACGTCTCCTTCCTTAGTTACTTCA
+
BAABBBBBBBD@D@B@B@BBB?BCDADC
@06SRF:00169:00760
CGTGTCTCTAGGCACAGGATTTTGTGTAG
+
BBCCCCAABCC@BCB@A;>>==4>>911@
@06SRF:00172:00792
TGATACGTCTCCTTCCTTAGTTACTTCA
+
BBBAABBCBBC@B@B@B@BBA?A@A>AB
@06SRF:00178:00770
ACGAGTGCGTTCCCCATGTCGTAGGTACTC
+
BBAABBCA992444-9??ABFBBB?ABBBB
@06SRF:00197:00796
CGTGTCTCTAGGCACAGGATTTTGTGTAG
+
AABBDBBBBBB?BBCCDBD@@@6===8;;
@06SRF:00158:00842
ATATCGCGAGGGTATGGAAGACTCTAT
+
BBB@@ACCCCC?BA>>6989A@?BBBA
@06SRF:00162:00830
ATCAGACACGGACACAGCAGAACACAC
+
BBCA?=?BBC@BB@A@BAABA>BABBC
@06SRF:00172:00821
TACTGAGCTACACACACAGAAAGATTGGT
+
B@@BBCBA>>@@BCCCCBABB=BAA?@>?
@06SRF:00186:00845
ACGCTCGACATGCCCAGGTACAGAG
+
AABBA@AD?@BBBC>AA?962,///
@06SRF:00154:00897
TGATACGTCTCCTTCCTTAGTTACTTCA
+
ABBBBBECCDC@DAC@B?@CC@BBC@DB
@06SRF:00180:00894
TAGTATCAGCCTCGCCATGACGAAGGTATTCC
+
BBCBBBC@@A@BCBB?BCBBBA@>@@BBB@D?
@06SRF:00186:00857
ACGAGTGCGTTCCCCATGTCGTAGGTACGTC
+
ABBBAACB@;6444/9999@B<-,+,-,,,0
@06SRF:00190:00880
ATATCGCGAGGGTATGGAAGACTCTAT
+
CB:<<@@@99909=887=<=777<<:B
@06SRF:00195:00862
AGCACTGTAGCTGTCACTAGTTACTTGT
+
<<CCEB@BDDDBBCDECECBB@CCC@CC
@06SRF:00179:00927
CGTGTCTCTAGGCACAGGATTTTGTGTAG
+
?BBDDBBBBBB@BBCCB:4444-9>>>?B
@06SRF:00179:00938
AGCACTGTAGCTGTCACTAGTTACTTGT
+
<=BBCCCCCCCCCAAACCB885999599
@06SRF:00180:00903
CGTGTCTCTAGGCACAGGATTTTGTGTAAGA
+
@@AB@BBBBBB@@BBCFBBAAA644489599
@06SRF:00185:00927
ATATCGCGAGGGTATGGAAGACTCTATAG
+
<?@@@<<<DBC>BA=@4;54<7;?66668
@06SRF:00193:00911
TACTGAGCTACACACACAGAAAGATTGGT
+
BBCCBDBBBBBBACBCBB;;:6;AA?B?A
@06SRF:00193:00937
GACGCTCGACATGCCCAGGTACAGGAG
+
<49994949:98844-4=;7<@9959>
@06SRF:00199:00924
TCTCTATGCGCTCCACATGTCTAAGGT
+
CCDCBBBCAAABD@CBBCCCCBB@B@B
@06SRF:00154:00965
ATCAGACACGGACACAGCAGAACAC
+
49>>>BA@@>594;:4788,-*,,*
@06SRF:00161:00980
TAGTATCAGCCTCGCCATGACGAAGGTATTCC
+
BBCBCEC;;<=AACDBDCCCCCB?B?B<<><A
@06SRF:00163:00983
ATCAGACACGGACACAGCAGAACACA
+
;BB:;<@@AC@CB;;998=9959888
@06SRF:00183:00978
TCTCTATGCGCTCATGTCTAAGTACGTA
+
AABBBBBCDCC;>>A@>>0.,,,,,,,,
@06SRF:00184:00977
CGTGTCTCTAGGCACAGGATTTTGTGTAG
+
CCCCCB9::CC@BBECC@BBBB9BCAA@D
@06SRF:00187:00952
ATCAGACACGGACACAGCAGAACACAC
+
BCCAAABABC>BBBECCCCBB?BCBBA
@06SRF:00193:00972
ATATCGCGAGGGTATGGAAGACTCTATA
+
B@BBBDBBBBC>BBBB=@=@A@??:977
@06SRF:00198:00973
TCTCTATGCGCTCCACATGTCTAAGGT
+
BDCC::<CCCCDE?AABCABC??>ABC
@06SRF:00199:00952
CGTGTCTCTAGGCACAGGATTTTGTGTAG
+
CBBDBCBB99;=@AABB8<<AA4@@?999
@06SRF:00199:00954
CGTGTCTCTAGGCACAGGATTTTGTGTAG
+
BABBDCBCAAA?BBCBCBCCBC:BB@9:;
@06SRF:00160:01009
CGTGTCTCTAGGCACAGGATTTTGTGTAG
+
B@BCDBBCBBB>ABBCEABFCB9;;;>@@
@06SRF:00163:01016
ACGCTCGACATGCCCAGGTACAGGAG
+
BAAAAAABAA@@@B;BB@BBC@@=>?
@06SRF:00164:01022
ATCAGACACGGACACAGCAGAACACAC
+
DCCCBBCDDC@@@;99>>999;>8777
@06SRF:00171:01043
ATATCGCGAGGGTATGGAAGACTCTATA
+
BB?BBBBBCBC@CBAA?B@BAB>CBBBB
@06SRF:00179:01010
TCTCTATGCGCTCCACATGTCTAAGGT
+
<99CBA=A===DDBCCCAAAC@@?A>B
@06SRF:00192:01059
ATATCGCGAGGGTATGGAAGACTCTAT
+
BABABDCCCCCABCCB@D@CAAAC??@
@06SRF:00222:00036
TACTGAGCTACACACACAGAAAGATTGGT
+
BBCCCCCCCBBB::<;<AABB=@AA=?=B
@06SRF:00225:00008
TCTCTATGCGCTCCACATGTCTAAGG
+
==??BBCA@@>9959@@@@999@682
@06SRF:00230:00022
TACTGAGCTACACACACAGAAAGATTGGTG
+
CBBBCCDBBBBCAA@B999999;BB?CABB
@06SRF:00237:00009
AGCACTGTAGCTGTCAATAGTTACTTGT
+
<<DDCCBBABBCCEDC@BCBB>@;:5;B
@06SRF:00243:00015
ATATCGCGAGGGTATGGAAGACTCTATA
+
BABBBBBB@@B@BBBB@B@BAC@B=???
@06SRF:00248:00044
ATCAGACACGGACACAGCAGAACACAC
+
?>BBBBBBCB@??@A@@@@BB=@@AAA
@06SRF:00210:00054
ATATCGCGAGGGTATGGAAGACTCTATA
+
ACBBBCCCFBB@BBBA?BBBAA@A=<?<
@06SRF:00214:00093
ATATCGCGAGGGTATGGAAG
+
A<?@@=>@99919911,1::
@06SRF:00225:00069
AGCACTGTAGCTGTCACTAGTTACTTGT
+
<<CCDCBADDDBBCCBBCBBB@BBB@CC
@06SRF:00204:00123
TAGTATCAGCCTCGCCATGACGAAGGTATTCC
+
CBB?AACBBC@BBBC@BDBB?==;@=>@A=A?
@06SRF:00216:00149
ATATCGCGGGGATG
+
9899>>9999/498
@06SRF:00233:00139
ACGCTCGACATGCCCAGGTACAGGAG
+
BBBBBBBCCBBBBB@?@=<>C@A=AB
@06SRF:00236:00141
AGCACTGTAGCTGTCACTAGTTACTTGT
+
<<CCBBBCCCDA@@@AA@>>A@DBC@@A
@06SRF:00242:00127
TCTCTATGCGCTCCACATGTCTAAGGT
+
BCCCCBCCCCCBC@CCDCAAAAA?B?B
@06SRF:00215:00237
CGTGTCTCTAGGCACAGGATTTTGTGTA
+
B?AAHIAABCC>>?>9969999,444;9
@06SRF:00223:00217
TGATACGTCTCCCCCCCCCCCCTTTTTTTTTTTTTTTTTCCCCCCC
+
8>?<<<1----@@@@@@@===":666666666666666"///////
@06SRF:00249:00241
TCTCTATGCGCTCCACATGTCTAAGGT
+
BCCCAAACDA@;:7;A@ABBCCDBCAB
@06SRF:00207:00282
TGATACGTCTCCTTCCTTAGTTACTTCA
+
BAAAB?@:<>DECAB@B@BCB>ABCACE
@06SRF:00213:00298
ATCAGACACGGACACAGCAGAACACAC
+
BBBBBBBBBC=AABBCCCCDC@CBECC
@06SRF:00243:00269
ATCAGACACGGACACAGCAGAACACAC
+
;6://187-1,//8@?AA;;;>A@@@B
@06SRF:00205:00326
TGATACGTCTCCTTCCTTAGTTACTTCA
+
BBBBBCBCBAB@B@A>>?@BB@BBC@CB
@06SRF:00225:00311
TCTCTATGCGCTCCACATGTAAGTACAG
+
;A<<<AABFGCBD?BB81111-1/6///
@06SRF:00242:00329
TCTCTATGCGCTCCACATGTCTAAGGT
+
BBCCCBBBCCCBD@CBDCBAACB@C?B
@06SRF:00211:00375
TAGTATCAGCCTCGCCATGACGAAGGTATTCC
+
BBCDCCC@@A@BBB@@BBBBBBB@A@A@B@BE
@06SRF:00219:00371
TAGTATCAGCCTCGCCATGACGAAGGTATTCC
+
BBBBDDB??A@CBBA?BDCCCCB@B@BCC?B?
@06SRF:00221:00354
TAGTATCAGCCTCGCCATGACGAAGGTATTCC
+
BBEBDDBAABDCCCC@CBCBCAA@B@BBB?B?
@06SRF:00221:00385
ATCAGACACGGACA
+
97CA9984442444
@06SRF:00223:00397
TGATACGTCTCCTTCCTTAGTTACTTCA
+
BBBBBABDBBB@A@A?@@BBB@BBD@CC
@06SRF:00227:00389
TAGTATCAGCCTCGCCATGACGAAGGTATTCC
+
CBEBCCC??ACCCC@?@BBBCCB@B@CBA?BC
@06SRF:00237:00367
TGATACGTCTCCTTCCTTAGTTACTTCA
+
4>AA@AAA>@@5969=@598><9//,,*
@06SRF:00239:00396
ATATCGCGAGGGTATGGAAGACTCT
+
@BBBBBBBBCCACCCC=A=@@>777
@06SRF:00241:00363
TCTCTATGCGCTCCACATGTCTAAGGT
+
GCCCAAADDCC<=;<A@B@999959;>
@06SRF:00245:00387
ATATCGCGAGGGTATGGAAGACTCTATA
+
BB???BCCCBC@CBBB@CACAA>B@@B@
@06SRF:00248:00378
TCTCTATGCGCTCCACATGT
+
;;A@BBDAA<>11,1669//
@06SRF:00222:00431
AGCACTGTAGCTGTCACTAGTTACTTGT
+
<<CHEC@@BCCBACCBBCCBB@CDC@BC
@06SRF:00225:00423
ATCAGACACGGACACAGCAGAACACAC
+
BBBABBBCCB?BBABCCDCCC?A@BB@
@06SRF:00230:00428
TAGTATAGCCTCGCCATGACGAAAAGGTATTCC
+
BBC?=@>8959>996<@@>>9999/9599@595
@06SRF:00234:00435
ATCAGACACAGACACAGCAGAACACAC
+
B:<<BA=;1////444=993;<>>:73
@06SRF:00236:00425
TACTGAGCTACACACACAGAAAGATTGGT
+
A?@BBCCBBBAAADAB@=:99-8<@;B?B
@06SRF:00237:00428
TACTGAGCTACACACACAGAAAGATTGGT
+
ACCCCCBBBBCECCAAACBB@=A@@>@7;
@06SRF:00239:00422
ATCAGACACGGACACAGCAGAACACAC
+
A?CBAABCCC@AB?@499>9959888>
@06SRF:00227:00547
TGATACGTCTCCTTCCTTAGTTACTTCAG
+
@@=>A9991//,/787;11:B>A=:9:49
@06SRF:00229:00506
TGATACGTCTCCTTCCTTAGTTACTTCA
+
BBBA@@<999?=@>B?B?BBB8<<A699
@06SRF:00243:00500
TCTCTATGCGCTCCACATGTC
+
CBBA@999?994;=@@?9999
@06SRF:00201:00585
TCTCTATGCGCTCCACATGTCTAAGGT
+
BBCCAABBCCBCD?BABDCD@996;>A
@06SRF:00202:00587
TACTGAGCTACACACACAGAAAGATTGGT
+
@@@@BDCB??ABACBB@?99908>>;??C
@06SRF:00249:00570
TCTCTATGCGCTCCACATGTCTAAGGT
+
BBCBBABCCCCBD@CCBBBBA@A@C?B
@06SRF:00229:00604
TGATACGTCTCCTTCCTTAGTTACTTCA
+
BCBBBCADBAD@D@C@CACCB@9<<?@>
@06SRF:00234:00613
ACGCTCGACATGCCAGGTCACAG
+
@?<<<A@AB9991-11,,,,,,2
@06SRF:00241:00602
TCTCTATGCGCTCCACATGTCTAAGGTACT
+
DFCD:9<CC=<@DBGCBCCCCBB?B?@@>9
@06SRF:00200:00683
ATATCGCGAGGGTATGGAAGACTCTAT
+
AABBBDDHBBA>=;==696;AAAAAAA
@06SRF:00202:00654
ATCAGACACGGACACAGCAGAACACAC
+
;;;;<@BBBBACCCCAAADBBACDCCC
@06SRF:00229:00657
CGTGTCTCTAGGCACAGGATTTTGTGTAGA
+
@@BDDCBBCCB@BBBDECCECC9BCA@BB;
@06SRF:00239:00692
ACGAGTGCGTTCCCCATGTCGTAGGTACTC
+
BBBBBBBBCE@CCD9CBBBBABBC@BBBBC
@06SRF:00211:00726
TAGTATCAGCCTCGCCATGACGAAGGTATTCC
+
BBC?AACAAACBBBC@CECCCBB?BABCB@B@
@06SRF:00213:00708
TAGTATCAGCCTCGCCATGACGAAGGTATTCC
+
CCC@AACA@ADCCEC@CCDCCDD?B>BAB>B>
@06SRF:00222:00744
ATATCGCGAGGGTATGGAAGACTCTATA
+
BB@?@DCCCDDAB?BA<?=@AAACBCCB
@06SRF:00227:00700
TAGTATCAGCCTCGCCATGACGAAGGTATT
+
;;<<94=@9;ABAAA?>@@1111,,*,,/,
@06SRF:00246:00724
ATATCGCGAGGGTATGGAAGACTCTATA
+
BB???BBCCBC@CBBA<>=@;><C???C
@06SRF:00206:00770
ACGAGTGCGTTCCCCATGTCGTAGGTA
+
BBBBDB=:992444/9881<;7-,+,-
@06SRF:00219:00791
ATCAGACACGGACACAGCAGAACACAC
+
BBBA??BBBB@CCBCBCCCBC=@@CBB
@06SRF:00226:00774
ATATCGCGAGGGTATGGAAGACTCTAT
+
?AABABA?:;969>ACBD@C@A@CBB@
@06SRF:00236:00795
AGCACTGTAGCTGTCACTAGTTACTTGT
+
<=AAABCCEDCCBBBCCDCDC=AAC@CD
@06SRF:00242:00769
CGTGTCTCTAGGCACAGGATTTTGTGTAG
+
AABDDBBBBBB@BBCCC=:444,4==>@B
@06SRF:00248:00770
TACTGAGCTACACACA
+
4449449944444//1
@06SRF:00200:00846
CGTGTCTCTAGGCACAGGATTTTGTGTAG
+
@AADDBBBBBB?BCCCC@CBBB9BB=?@@
@06SRF:00206:00841
ATCAGACACGGACACAGCAGAACACAC
+
BBBABBBBBB@BBACDCCB>?=?>B?B
@06SRF:00209:00810
TCTCTATGCGCTCCACATGTCTAAGGT
+
CCCCDDDCBCD@A>@BBBB::<C@B@C
@06SRF:00227:00849
ATATCGCGAGGGTATGGAAGACTCTATA
+
BAABBBBAA>BABDBB?A?BBB@C??A@
@06SRF:00240:00826
ATATCGCGAGGGTATGGAAGACTCTATA
+
B@?@B@ABAA@?ACND@D@C@@@BAA;;
@06SRF:00241:00838
TACTGAGCTACACACACAGAAAGATTGGT
+
@@@@ABAAAA=BBCBCDBBBA=A@>@@@B
@06SRF:00247:00818
TGATACGTCTCCTTCCTTAGTTACTTCA
+
ABBBBBBBBAD@B@A?A@BBB@>>A@CB
@06SRF:00211:00862
TAGTATCAGCCTCGCCATGACGAAGGTATCC
+
B?@ACDCCEDCAA@C?@B?>>CA:<:11//7
@06SRF:00213:00856
ATATCGCGAGGGTATGGAAGACTCTATA
+
BBABBBBBDAB@BBBB@D@BABAC==?@
@06SRF:00223:00869
TCTCTATGCGCTCCACATGTCTAAGGT
+
@?BDCBCBCGCBB?BCCBAAABB@CAA
@06SRF:00229:00891
ACGCTCGACATGCCCAGGTACAGGAG
+
BBBDBBBCCCCBBB?BC@?@A;;7;B
@06SRF:00232:00886
CGTGTCTCTAGGCACAGGATTTTGTGTAG
+
@@ABBC<<<CCABCCCCC9999/999>@A
@06SRF:00235:00873
ATCAGACACGGACACAGCAGAACACAC
+
BBBAB?BBBB@BBBBBBBBBB?BAAA@
@06SRF:00243:00865
ACGAGGCGTTCCCCATGTCGTAGGTACTC
+
BBBAB@BBBACCC9A@BBBBB@@>>?@@C
@06SRF:00245:00866
ACGCTCGACATGCCCAGGAACAGGAG
+
AA?@@ABBC@@@@B@CC>A<>;888?
@06SRF:00202:00945
CGTGTCTCTAGGCACAG
+
BB?::<<<<BC?BA@?D
@06SRF:00205:00908
TCTCTATGCGCTCCACATGTCTAAGGT
+
CCBGA?ACCDCBD@BBDCBBA>>=@@B
@06SRF:00212:00901
ATATCGCGAGGTATGGAAGACTCA
+
CA;949999/,////,/5644446
@06SRF:00213:00943
ACGAGTGCGTTCCCCATGTCGTAGGT
+
BBB??@=>>@5499,944/884..,.
@06SRF:00217:00941
CGTGTCTCTAGGCACAGGATTTTGTGTAAG
+
BAABDCCCABB?BBCDEB;;;;06::11-1
@06SRF:00219:00919
ATATCGCGAGGGTATGGAAGACTCTAT
+
BABBBBCCCCCBCBBB=?>@AA@BB@C
@06SRF:00232:00910
ATCAGACACGGACACAGCAGAACACAC
+
@?BBBDBBCB>@AABCCCCBB?B@@@?
@06SRF:00242:00941
AGCACTGTAGCTGTCACTGTTACTTGT
+
;;=>BCDDDEDBABBBBCCC?C@@=@@
@06SRF:00243:00945
TGATACGTCTCCTTCCTTAGTTACTTCA
+
BCCBBABBBBC@C@ACA@CCC@AAA@A@
@06SRF:00205:00971
ACGAGTGCGTTCCCCATGTAGGTACTC
+
BBBBBBCCCC?BBB9BCBBAC@CCBBA
@06SRF:00209:00992
TCTCTATGCGCTCCACATGTCTAAGGT
+
BBCCA@ADCDCCD@CBAAAAA@@@C?B
@06SRF:00216:00979
AGCACTGTAGCTGTCACTAGTTACTTGT
+
AADECBA@CCDAADBBBDBB?>BCC@AA
@06SRF:00216:00993
TACTGAGCTACACACACAGAAAGATTGGT
+
AAAAADBBBAAABCDBAA444-8><;=>B
@06SRF:00219:00964
ACGCTCGACATGCCCAGGTACAGGAG
+
AACBCCAAA@@;8;09@;>?C9;89@
@06SRF:00223:00969
TAGTATCAGCCTCGCCATGACGAAGGTATTCC
+
BBCBCCD@AA@BCBB@BDCBCA@>?>?AB=@=
@06SRF:00227:00999
TGATACGTCTCTTCCTAGTTACTTCA
+
444444496,,,*,*,,//5444:4/
@06SRF:00229:00986
TGATACGTCTCCTTCCTTAGTTACTTCA
+
BBBAA@BCBBD?B@B?B?BBB@AAABDB
@06SRF:00236:00993
AGCACTGTAGCTGTCACTAGTTACTTGTG
+
@ACCBBCCDCB?@A=;<BBBA699@6999
@06SRF:00206:01007
AGCACTGTAGCTGTCACTAGTTACTTGT
+
;9CCDCBBDCDBA@@AABA@@?CBB@AD
@06SRF:00206:01026
ACGAGTGCGTTCCCCATGTCGTAGGTACTC
+
AAA?@@AABB@CCD:BAABBCCCC@B<<<A
@06SRF:00206:01033
TAGTATCAGCTCGCCATGACGA
+
484;9@A?99444424/////,
@06SRF:00216:01007
ACGAGTGCGTTCCCCATGTCGTAGGTACTC
+
BBB?@@AAAA?BDD9B?BABBAA>?B;;<C
@06SRF:00217:01030
ATATCGCGAGGGTATGGAAGACTCTATA
+
BABACBBCDBCACB??;=;????B????
@06SRF:00217:01045
ATCAGACACGGACACAGCAGAACACAC
+
A@CBBBCBCCBBB===9=9==498>??
@06SRF:00223:01019
CGTGTCTCTAGGCACAGGATTTTGTGTAG
+
BBBDCBBBCBB?BBCFFBCDBB9BB?9:=
@06SRF:00223:01021
TAGTATCAGCCTCGCCATGACGAAGGTATTCC
+
>@C;;=C<;<@<;=HBECCBBCC@C@BAABA@
@06SRF:00224:01030
ACGCTCGACATGCCCAGGTACAGGAG
+
BBBBBCBECBB>==<=?;?@B>@=>>
@06SRF:00226:01022
TAGTATCAGCCTCCCCATGACGAAGGTATTCC
+
@@CAAACCBCA>>==6=??AD@A=A@B@B?C@
@06SRF:00227:01046
TACTGAGCTACACACACAAGAAAGATTGGT
+
@@@A@CBBBBAABCCCB::///+0..65,.
@06SRF:00235:01023
CGTGTCTCTAGGCACAGGATTTTGTGTAG
+
BBDCCCBB@@@=@BBCDBCBBB7@@@>@B
@06SRF:00241:01030
TACTGAGCTACACACACAGAAAGATTGGT
+
BBABBDBBBBBBCCCB@?:::6:@@?C@C
@06SRF:00246:01015
AGCACTGTAGCTGTCACTAGTTACTTGT
+
BBBCDCCDDCDBADBBBCBCC?BBC@CC
@06SRF:00247:01026
ACGAGTGCGTTCCCCATGTCGTAGGTACTC
+
BBAAAABBBB@CCD:CBBBBA@A?@?@@@C
@06SRF:00211:01083
ATCAGACACGGACACAGCAGAACACAC
+
BAB@@ABBCB@AAAA:;;@@@;@?>??
@06SRF:00223:01066
TCTCTATGCGCTCCACATGTCTAAGGT
+
DBCCCBBCCCEBC?ABBBAC=@A>A>B
@06SRF:00227:01090
ACGCTCGACATGCCAGTA
+
BBB;99@999999589,,
@06SRF:00231:01080
ATCAGACACGGACACAGCAGAACACAC
+
A?B@@ACCCC@DCAAA@=AA@<@@@@A
@06SRF:00232:01066
ATATCGCGAGGGTATGGAAGACTCTAT
+
A@9;:CCCDCCBBBBB@CBCAA?CBAA
@06SRF:00232:01089
ATCAGACACGGACACAGCAGAACACAC
+
ABBAAABBBC@DD:::=@@@@=@?A@@
@06SRF:00242:01058
AGCACTGTAGCTGTCACTAGTTACTTGT
+
;;CCDCBBDDD@ABBAABABB@CBC?BC
@06SRF:00246:01077
TCTCTATGCGCTCCACATGTCTAAGG
+
99??A?CACB@<<;=B@A9999>542
@06SRF:00231:01104
AGCACTGTAGCTGTCACTAGTTACTTGT
+
<<AADCCCBEBCCCCBCCFDB@DCC?BC
@06SRF:00234:01107
ATCAGACACGGACACAGCAGAACACA
+
BBBAB?BBBB@??9;;991;;:;000
@06SRF:00259:00033
ATCAGACACGGACACAGCAGAACACAC
+
BABBB?BBCC@AAAAA;;9@B<@@@@A
@06SRF:00265:00012
ACGAGTGCGTT
+
@BA<;1><11,
@06SRF:00270:00025
AGCACTGTAGCTGTCACTAGTTACTTGT
+
;<BCCCCCCDC@DDDA?DB==;@?@>??
@06SRF:00277:00043
TCTCTATACGCTCCACATGTCTAAGGT
+
ACAAAC@@@D?;;8<B@A@CABACDC@
@06SRF:00284:00010
TCTCTATGCGCTCCACATGTCTAAGGT
+
?AABBBCCB>>11,/606////65658
@06SRF:00252:00051
TGATACGTCTCCTTCCTTAGTTACTTCA
+
BCBBC@@::>CEDBC?C?CCB@BBCAAA
@06SRF:00260:00050
TCTCTATGCGCTCCACATGTCTAAGGT
+
BCBAA?AGEBBCD@BBBCDAA@C@CAB
@06SRF:00281:00059
TACTGAGCTACACACACAGAAAGATTGGT
+
BB?BBDBBBBBB@A@@?;888-8>>;=?A
@06SRF:00252:00142
ATATCGCGAGGGTAGTGGAAGACTCTAT
+
@@@@@B<13<>:>211=5::6..1117=
@06SRF:00255:00142
ATCAGACACGGACACAGCAGAACACAC
+
BBBBB?BBBC@BBAADCBBAB>BAABC
@06SRF:00267:00127
ATATCGCGAGGGTATGGAAGACTCTATA
+
BCAAABBBBBB@CDBB=?=@AAABBA??
@06SRF:00269:00137
TCTCTATGCGCTCCACATGTCTAAGG
+
ABCCCCCDBBB;;89@?B?999>695
@06SRF:00272:00110
CGTGTCTCTAGGCACAGGATTTTGTGTAG
+
AAA@BCBB=997;CB@@?;;;;4;B@BCD
@06SRF:00275:00121
ACGCTCGACATGCCCAGGTACAGGAG
+
BBBBBBBEBBBBBB>BA@?BC9;89B
@06SRF:00280:00147
ATCAGACACGGACACAGCAGAACACAC
+
AA9;;BBBAA?A@9999999969888?
@06SRF:00285:00112
ATATCGCGAGGGTATGGAAGACTCTAATA
+
BABAABBDDCC?CCCB=>;=93.0,,++*
@06SRF:00285:00134
ACGCTCGACATGCCCAGGTACAGGAG
+
BBBBBBBCCBBBBB>BB@BBC@@@@B
@06SRF:00291:00138
ATATCGCGAGGGTATGGAAGACTCTATA
+
AA@A@BCBBBC?CBBB?B?BBBCA>?A@
@06SRF:00298:00110
TCTCTATGCGCTCCACATGTCTAAGGT
+
BBAA@?ACCCBBD@CCDCC::<C@EBB
@06SRF:00260:00199
ACGAGTGCGTTCCCCATGTCGTAGGTACTC
+
@AA?@@AAAA?BBD:B@?@BBC?>?B:;;A
@06SRF:00261:00197
ATATCGCGAGGGTATGGAAGACTCTAT
+
CBABBBCCCBCABA>><@=@ABBC@@@
@06SRF:00262:00154
TAGTATCAGCCTCGCCATGACGAAGGTATTCC
+
BBCAABD@@ACCCBCACCCCCEB@B@BBB?B?
@06SRF:00277:00171
CGTGTCTCTAGGCACAGGATTTTGTGTAG
+
A@CCDCBBBBB@BBBCD@CBBC:BB?;;;
@06SRF:00250:00205
ATATCGCGGGAGGTAGTGAAGACTCTATA
+
?@ABBB8220**)******088:@ABCCA
@06SRF:00279:00235
CGTGTCTCTAGGCACAGGATTTTGTGTAG
+
ACCCCACBBBB@BBDAA:4444,4?=::>
@06SRF:00280:00245
TAGTATCAGCCTCGCCATGACGAAGGTATTCC
+
CBBAABCCBC@BBBB?BB=A?;;9<@BBB@C@
@06SRF:00290:00243
AGCACTGTAGCTGTCACTAGTTACTTGT
+
;;BB?ACCEGFBCEDDDDE<;9<@@<AA
@06SRF:00259:00256
TACTGAGCTACACACACAGAAAGATTGGT
+
BBBCCDBBBBBBBCCB;;;AA?BCB@@<<
@06SRF:00270:00288
TCTCTATGCGCTCCACATGTCTAAGGT
+
BDCCA@BCBBB<==;CBB;;9996959
@06SRF:00272:00260
TACTGAGCTACACACACAGAAAGATTGGT
+
A>>>ACB@ABBBBBCB@@;;;68@@=@?A
@06SRF:00289:00335
TAATATCAGCCTCGCCATGACGAAGGTATTC
+
BB@99;AA;;;;AAABC<<<@A@<@?@9969
@06SRF:00290:00362
ATATCGCGAGGGTATGGAAGAC
+
AABBBBCCBBB>BBBA?C@BA?
@06SRF:00298:00360
TCTCTATGCGCTCCACATGTCTAAGGT
+
BBAAABBBDBA9:79@>>99999<@59
@06SRF:00264:00433
ACGAGTGCGTTCCCCC
+
;;9;91111/,,222.
@06SRF:00268:00419
TCTCTATGCGCTCCACATGTCTA
+
CC@A@;<9@>?11,18;@>?1-*
@06SRF:00265:00483
CGTGTTCCGTTGCCTAG
+
1<11/:6,//566,449
@06SRF:00260:00518
AGCACTGTAGCTGTCACTAGTTACTTGT
+
>>99:>@@DCCCCDC<<>EA@=ABA8<<
@06SRF:00278:00572
ACGCTCGACATGCCCAGGTACAGGAG
+
@@?@@@BBDA848809>688@?@?>>
@06SRF:00298:00582
TCTCTATTGCGCTTCCCCTAC
+
;<>>B94696///,///*///
@06SRF:00267:00667
TGATACGTCTCCTTCCTTAGTTACTTCA
+
CBBBBBBBBBC@C@B?B?ABB@B@C?CB
@06SRF:00271:00677
CGTGTCTCTAAGGCACAGAATTTTGTGTAAGGC
+
BBBDCC>;442459B@@996999/1<<11,1,/
@06SRF:00272:00664
TAGTATCAAGCCTCGCCATGACGAAGGTATTCC
+
BBB9:99959>;>AA@=@AB@AAB?B?BBB?B?
@06SRF:00276:00693
TGATACGTCTCCTTCCTTAGTTACTTCA
+
BBCBBBBCCCC@B@B@C@BBB?BCCFCC
@06SRF:00254:00711
CGTGTCTCTAGGCACAGGATTTGTGT
+
<<ABBA@@@996899//,/11,///0
@06SRF:00259:00731
TGATACGTCTCCTTCCTTAGTTACTTCA
+
BBBBBCCCCCC@B@C@C@CCCBCCEBCC
@06SRF:00276:00743
CGTGTCTCTAGGCACAGGATTTTGTGTAG
+
AACEECCCCCB>@@A@A?9999/9B?>AC
@06SRF:00281:00737
AGCACTGTAGCTGTCACTAGTTACTTGT
+
??BCDCBADBBBBDDBBCBBB@CBB@BC
@06SRF:00287:00738
TCTCTATGCGCTCCACATGTCTAAGGTACTA
+
BBCCAABCEDD?A>@BBBDAAAC?>;8888-
@06SRF:00287:00739
ATCAGACACGGACACAGCAGAACACAC
+
A?CAAAABCD@CBBGBBBBGBAB?AAB
@06SRF:00293:00722
AGCACTGTAGCTGTCACTAGTTACTTGT
+
;;DDBBBBBBEBBDBBBCB??@CBB?BB
@06SRF:00261:00774
TCTCTATGCGCTCCACATGTCTAAGGT
+
BCDD><@BDCCAA?ACCCCAAAA@B=A
@06SRF:00270:00751
TCTCTATGCCTCCACATGTCTAAGGT
+
BBBCBDEBC@CD@BDCCDCCBB=@<@
@06SRF:00270:00765
TAGTATCAGCCTCGCCATGACGAAGGTATTCC
+
CCCBBBBBBC?BBCC@BBCCDA@>?@BBB?B@
@06SRF:00270:00776
TACTGAGCTACACACACAGAAAGATTGGT
+
BAA>ABAAAA@@@FBCBC9999:BB@C?B
@06SRF:00272:00767
ACGCTCGACATGCCCAGGTACAGGAG
+
AAAABBBCAABBDE?BB?BCCCCABB
@06SRF:00277:00788
ATATCGCGAGGGTATGGAAGACTCTATA
+
BAAABBBBDBC@CB??<>>@;??C::;C
@06SRF:00278:00760
ATCAGACACGGACACAGCAGAACACAC
+
BBBB99;B;<5<CBA@@AB;959>?>?
@06SRF:00280:00780
ATCAGACACGGACACAGCAGAACACAC
+
BBBABBBBCD@CBBBBCDBBB?@@BB@
@06SRF:00285:00781
TGATACGTCTCCTTCCTTAGTTACTTCA
+
BBBBBBCBBBD@B@B@@?BBB@==?@EC
@06SRF:00288:00762
TAGTATCAGCCTCGCCATGACGAATGGTATTCC
+
9;<9:BBBBE@CCBC?B>><?<;-//,///,/5
@06SRF:00254:00842
ACGCTCGACATGCCCAGGTACAGGAG
+
BBB@ABBCA@@BBC@AAD@BC??>?B
@06SRF:00259:00830
TCTCTATGCGCTCCACATGTCTAAGGT
+
BBCFCBBNCCC@A?ACCBB<;<A>A>B
@06SRF:00265:00848
ATATCGCGAGGGTATGGAAGACTCTATA
+
BCBBBBBBDBB@A@@?@B@BBBAC==?>
@06SRF:00272:00821
TCTCTATGCGCTCCACATGTCTAAGGT
+
B@AACBBCBBB9:8;@>>AAA@B?A>C
@06SRF:00273:00816
ACGCTCGACATGCCCAGGTTACAGGAG
+
CCB@B<<<998===6:9<<97:49244
@06SRF:00276:00846
TACTGAGCTACACACACAGAAAGATTGGT
+
BBBCFCCCCCCCBCBC<;9AA<??@@D?B
@06SRF:00293:00800
TAGTATCAGCCTCGCCATGACGAAGGTATTCC
+
BBBBCCD@@A@CCBC?ABBBCA@>@@@AABDA
@06SRF:00260:00888
ATATCGCGAGGGTATGGAAGACTCTATA
+
<CCCCDCDCDB>CBBC=@=@BBAAAA??
@06SRF:00265:00895
ATATCGCGAGGGTATGGAAGACTCTATA
+
BBAABBCCCBCBA=B@;=;@@@?A:::@
@06SRF:00266:00891
TACTGAGCTACACACACAGAAAGATTGGT
+
BBBCCECBABBBCEBBCBCBB:@;;<:=?
@06SRF:00269:00870
CGTGTCTCTAGGCACAGGATTTTGTGTAG
+
A@@CDBBBBBB@BBBBC?@CBC:???@A?
@06SRF:00271:00885
TAGTATCAGCCTCGCCATGACGAAGGTATTCC
+
BBBBDDBBBB@CCBB?BDCCCBB@B@BBB@B@
@06SRF:00277:00887
ACGCTCGACATGCCCAGGTACAGGAG
+
BBBBBBBCCABBBB>@@=;<C9;9;B
@06SRF:00278:00864
TCTCTATGCGCTCACATGT
+
888/99=89499944//,,
@06SRF:00283:00859
AGCACTGTAGCAGTCACTAGTTACTTGT
+
??BCCCB@AADBBBAABBB?>>BCB@B@
@06SRF:00285:00889
TCTCTATGCGCTCCACATGTCTAAGGT
+
44999@B@<<<11,/869491//,/,/
@06SRF:00286:00885
ATATCGCGAGGGTATGGAAGACTCTATA
+
BBAAACCCDCCABBBA>B?A>?>B><AB
@06SRF:00291:00886
CGTGTCTCTAGGCACAGGATTTTGTGTAG
+
AABDDCCCBBB?ACCFFC@@@?6===?@C
@06SRF:00298:00873
TGATACGTCTCCTTCCTTAGTTACTTCA
+
ABBBBBBDBBC@B@B@B@BBB@AAAACC
@06SRF:00251:00947
AGCACTGTAGCTGTCACTAGTTACTTGT
+
<>CGDCBADBDBBDDBBDBB@?BBC@BD
@06SRF:00260:00932
TACTGAGCTACACACACAGAAAGATTGGT
+
BBBBBDBBBBBBBCC>;;444-8>><A@C
@06SRF:00280:00926
ACGCTCGACATGCCCAGGTACAGGAG
+
AABBABADAA?BHB=@?=<<A9;9;B
@06SRF:00282:00948
ACGAGTGCGTTCCCCATGTCGTAGGTACTC
+
BBB?AABCDC=A??6===@CCCCB@B@@@A
@06SRF:00285:00914
TAGTATCAGCCTCGCCATGACGAAGGTATTCC
+
BBDCCA@?@@>>@@@=@@DAAA@=A@BBC?A=
@06SRF:00286:00946
TCTCTATGCGCTCCACATGTCTAAGGT
+
99CCBBBDFCDAD?ACAAB<<=C>B@C
@06SRF:00287:00928
TGATACGTCTCCTTCCTTAGTTACTTCA
+
;;9A>>991,,*,*,*,*,,/,444249
@06SRF:00288:00932
TACTGAGCTACACACACAGAAAGATTGGT
+
A?ACECCB@?BC@AACBC@@@<????B?B
@06SRF:00293:00918
CGTGTCTCTAGGCACAAGATTTTGTGTAG
+
<<AB@B@@A@@@B<99>A9999-984899
@06SRF:00270:00954
ATATCGCGAGGGTATGGAAGACTCTATA
+
B@AAABCCCBC?ABBB@C@AAAAA??AC
@06SRF:00274:00993
TCTCTATGCGCTCCACATGTCTAAGGT
+
BBCC@AACECCCC@CBDC@AAAA@C@B
@06SRF:00283:00959
ATCAGACACGGACACAGCAGAACACAC
+
@ACCCBBA===@>@B@@@@AB>B???A
@06SRF:00284:00975
AGCACTGTAGCTGTCACTAGTTACTTGT
+
<<CCDBABCCC@ABBABDBBB?DBB@BD
@06SRF:00288:00954
CGTGTCTCTAGGCACAGGATTTTGTGTAG
+
BBBBBCBCCBC?BBCCCACBBB:?@@@@@
@06SRF:00290:00998
TAGTATCAGCCTCGCCATGACGAAGGTATTCC
+
BBC@AACBBBBBABBACCCCCEB?B@CDB@C@
@06SRF:00296:00969
TGATACGTCTCCTTCCTTAGTTACTTCA
+
@A@@@BCA@AC:<:<@CCCGNA=<<D99
@06SRF:00298:00978
TAGTATCAGCCTCGCCATGACGAAGGTATTCC
+
BBEAAAC?@A@CBBB@BCCCDAA?AABBC>@>
@06SRF:00299:00959
ATATCGCGAGGGTATGGAAGACTCTATA
+
BB@@ABAECCC>BBBB?B>A>@?CCCAB
@06SRF:00250:01032
ATCAGACACGGACA
+
@?>>@>9111,1/,
@06SRF:00252:01012
ATATCGCGAGGGTATGGAAGACTCTAT
+
BAAAA@A?911,111<-1,1;;;5??@
@06SRF:00265:01011
TAGTATCAGCCTCGCCATGACGA
+
=9<<A@AA;92999424//////
@06SRF:00266:01007
CGTGTCTCTAGGCACAGGATTTTGTGTAG
+
BFCCCCA@ADCCBBCCCADCDC9BB@::>
@06SRF:00270:01040
TAGTATCAGCCTCGCCATGACGAAGGTATTCC
+
BBB::=C;;<?@@;<;<CCBDCC@DACCC?B?
@06SRF:00274:01016
ATCAGACACGGACACAGCAGAACACAC
+
BABAAABBBH?BB@A@BBAAA=@>AAC
@06SRF:00275:01041
CGTGTCTCTAGGCACAGGATTTTGTGTAG
+
ABCCCDCBBBC@BBBBD@CCCC:???>@;
@06SRF:00282:01025
ATATCGCGAGGGTATGGAAGACTCTATA
+
BCBCBAABDBCADCAA<=;?@@?@???@
@06SRF:00286:01037
ACGCTCGACATGCCCAGGTACAGGAG
+
BBBBB@AABEBBBB>@?=>BDAB@BB
@06SRF:00286:01040
ACGAGTGCGTTCCTAGGTACTC
+
BBA?@AABAA?@?BBB@BBB@A
@06SRF:00288:01030
ATCAGACACGGACACAGCAGAACACAC
+
BBBBBB@BBC@BAAABBBBBB@BBBB?
@06SRF:00297:01014
ATATCGCGAGGGTATGGAAGACTCTATA
+
CBBAAA@CDBB?BBBB=?>?BBCA>?A>
@06SRF:00259:01097
AGCACTGTAGCTGTCACTAGTTACTTGT
+
<;B@A@BBAAACCGCCCDC998;CC@CC
@06SRF:00263:01096
TAGTATCAGCCTCGCCATGACGAAGGTATTCC
+
BBBBCCD:9<>A@@A=@CCCCCB@BACCB>B?
@06SRF:00268:01077
TGATACGTCTCCTTCCTTAGTTACTTCA
+
BBB@BBBDBB@@B@B@B@BBB@BBB@CB
@06SRF:00270:01088
TAGTATCAGCCTCGCCACGAAGGTATTCC
+
BBBBBGBBBC@CD@@=?C??>A@BCC>@>
@06SRF:00277:01066
TAGTATCAGCCTCGCCATGACGAAGGTATTCC
+
B@CADBCBBGICCAA>A@ABBAA>@@A@@>A@
@06SRF:00289:01088
ACGCTCGACATGCCCAGT
+
A@99<@>9999999-443
@06SRF:00291:01064
TGATACGTCTCCTTCCTTAGTTACTTCAG
+
=>94444994424:;24244/5//,+,2,
@06SRF:00294:01053
TCTCTATGCGCTCCACATGTCTAAGGT
+
CCCD@?@CCCCCD@BBBBCAA??=@@C
@06SRF:00295:01098
ACGAGTGCGTTCCCCATGTCGTAGGTACTC
+
AAAAABHB=92444-9??@BBBBB?A<<<B
@06SRF:00296:01067
TCTCTATGCGCTCCACATGTCTAAGGT
+
CDDCAAACCECCC@BCCCC==<C?B?B
@06SRF:00251:01118
ACGAGTGCGTTTTTTTTCCCCATGTCGTAGGTACTC
+
BBBBBB;;44999994$4::29=>???8675510/6
@06SRF:00260:01122
TAAAAAAAAAAAAAAAAAAAAAATATTTTTTTT
+
411111111111111111////"///6666666
@06SRF:00272:01125
TGATACGTCTCCTTCCTTAGTTACTTCA
+
BBBBBBBBBBC@D@E?B?ABB@B@A@BA
@06SRF:00284:01130
TAGTATCAGCCTCGCCATGACGAAGGTATTCC
+
BBEAAAC@@A@BB@A?ACCBCED@C@?=A=>=
@06SRF:00289:01120
AGCACTGTAGCTGTCACTAGTTACTTGT
+
<<CCECAABBB@@@BBBDBBB@DBC@CB
@06SRF:00292:01150
ACGCTCGACATGCCCAGGTACAGGAG
+
CBABBBCCBBBBBH@BB>ACFDE@BC
@06SRF:00293:01151
TAGTATCAGCCTCGCCATGACGAAGGTATTCC
+
BBBBCCECCB?A>997;AA@AA==@<>@@8;8
@06SRF:00307:00006
CGTGTCTCTAGGAGACAGGATTTT
+
>9999?4--,,*,,,86993333,
@06SRF:00309:00039
ATCAGACACGGACACAGCAGAACACAC
+
BBBBB@BBCC@CBBAA===@@=@@BBC
@06SRF:00320:00049
TCTCTATGCGCTCCACATGTCTAAGGT
+
BCAAACCDCCDBC@CCBEAA?@@===@
@06SRF:00349:00009
TGATACGTCTCCTTCCTTAGTTACTTCA
+
BBBBBBBDBCD@C@B?B?BBB@@@@@DB
@06SRF:00301:00053
TCTCTATGCGCTCCACATGTCTAAGGT
+
AAAAACCCFBABC@CCCCB<<;@>A>B
@06SRF:00302:00052
TGATACGTCTCCTTCCTTAGTTACTTCA
+
BCB???BBCCD@CAC?B?@BB=AAACDC
@06SRF:00304:00074
CGTGTCTCTAGGCACAGGATTTTGTGTAG
+
BBCCCCBB@@A?BBAB@?9999/999999
@06SRF:00309:00092
ACGCTCGACATGCCCAGGTACAGGAG
+
BBBBBBBCCCBBBB>AB?ABDBD@BB
@06SRF:00317:00090
CGTGTCTCTAGGCACAGGATTTTGTGTAG
+
CBCDCB99;CC@BBBED?AABB4;<@=>>
@06SRF:00321:00072
AGCACTGTAGCTGTCACTAGTTACTTGT
+
BADCDCBBDDBBB@D@ABAAA@BAB@AA
@06SRF:00327:00097
ACGAGTGCGTTCCCCATGTCGTAGT
+
ABB?BBB=992444/944/884...
@06SRF:00329:00077
TACTGAGCTACACACACAGAAAGATTGGT
+
BBBBCCBBCCCDBGBA>>99908>>;?@C
@06SRF:00337:00087
CGTGTCTCTAGGCACAGGATTTTGTGTAG
+
DBBCCDBABAB@BCCAA>===96=A><<;
@06SRF:00342:00083
ACGCTCGACATGCCCAGGTACAGGAG
+
BB??BBEECAA>@@<??<?@CAC?BC
@06SRF:00342:00096
ATATCGCGAGGGTATGGAAGACTCTAT
+
CABBBDCFCBC@BBB?=?=@AACC??@
@06SRF:00344:00098
TACTGAGCTACACACACAGAAAGATTGGT
+
BBBCDCDEBABCAAACCCCCCACAA=?:?
@06SRF:00300:00136
AGCACTGTAGCTGTCACTAGTTACTTGT
+
=>A@DCBB@@BAAD@BBBCBB@DA@@AA
@06SRF:00300:00144
TACTGAGCTACACACACAGAAAGATTGGT
+
BAAACDCCCBBDCECCCAAAB>B?B=<;?
@06SRF:00313:00141
CGTGTCTCTAGGCACAGGATTTTGTGTAG
+
?AABDBAB??=?ABBCC@@BBB:BBA9:;
@06SRF:00316:00140
CGTGTCTCTAGGCACAGGATTTTGTGTAG
+
BCCCCCBDBEE>BBA=?;9999/9AA>@@
@06SRF:00326:00118
TGATACGTCTCCTTCCTTCTAGTTACTTCA
+
BBBBBBC><3@A@+-+-+,,,,,*,99778
@06SRF:00330:00139
TAGTATCAGCCTCGCCATGACGAAGGTATTCC
+
BBCECCCBBC@CAAAFCCBBB:;8<@BCD@CB
@06SRF:00339:00103
ATCAGACACGGACACAGCAGAACACAC
+
?>BBBB@AAC@BB@A@A@BCC?BBBBB
@06SRF:00340:00141
TGATACGTCTCCTTCCTTAGTTACTTCA
+
A@@@BBBCBB@@B@C?B?ABB@BBC@CB
@06SRF:00346:00127
TGATACGTCTCCTTCCTTAGTTATCTTCA
+
@@=>B@A?>99695958244424449:;:
@06SRF:00301:00160
TAATATCAGCCTCGCCATGACGAAGGTATTCC
+
ABACCDCAAAABCBD?BGCCBBB@DCEBB@C@
@06SRF:00315:00174
ATATCGCGAGGGTATGGAAGACTCTAT
+
AC@A?BCCCCB<A>>>=@=@?A?@::;
@06SRF:00320:00154
TACTGAGCTACACACACAGAAAGATTGGT
+
BBBBBDBBABBBCCCCCCCCC=BBC@C@B
@06SRF:00331:00155
TGATACGTCTCCTTCCTTAGTTACTTCA
+
ABBBBBBDAAC@C@A>@<?BBEBAA?AB
@06SRF:00340:00193
CGTGTCTCTAGGCACAGGATTT
+
<BB<<<999>?<>=?9959990
@06SRF:00307:00206
AGCACTGTAGCTGTCACTAGTACTTGT
+
BBCCDB@@@BB@@@BAABA@BBBBAAA
@06SRF:00312:00244
TCTCTATGCGCTCCACATGTCTAAGG
+
;BCCBCBDBB@9969>>>??<11,1,
@06SRF:00318:00207
ATATCGCGAGGGTATGGAAGACTCTATA
+
BBAAABCEDCC@CBBB@B@BBB?@?ABA
@06SRF:00321:00214
ACGAGTGCGTTCCCCCATGTCGTAGGTACTC
+
@@??BBC;::24444,9>==>??76379743
@06SRF:00326:00205
AGCACTGTAGCTGTCACTAGTTACTTGT
+
;;CCECAA@@@AAB@@@@@BB@CDC@BB
@06SRF:00336:00232
AGCACTGTAGCTGTCACTAGTTACTTGT
+
<<CCBBBCBBECCCCBCCDDC@CDC@CC
@06SRF:00323:00281
CGTGTCTCTAGGCACAGGATTTTGTGTAG
+
ABBDDBABBBB@BBCBB=:994,9B>;;;
@06SRF:00333:00293
AGCACTGTAGCTGTCACTAGT
+
499@FB>9:<<AAD?>>?999
@06SRF:00335:00297
TCTCTATGCGCTCCACATGTCTAAGGT
+
BCCC@?@CDCDBB@BBBCACA@??A=@
@06SRF:00339:00260
ATATCGCGAGGGTATGGAAGACTCTATA
+
BAAABBCEBBB>B;;;?CABABDC?@?C
@06SRF:00346:00275
CGTGTCTCTAGGCACAGGATTTTGTGTAG
+
BBBBBBBBBBB@ABDBA:4444-4==<<<
@06SRF:00303:00362
ACGCTTCGACATGGC
+
88,**)((((**,*,
@06SRF:00332:00372
TACTTGGAATTCCGGGGAAAATTTTTTT
+
41/85656,/,/,/880888*///////
@06SRF:00303:00602
AGCACTGTAGCTGTCAC
+
>>AA<:<CDDCBCCDBA
@06SRF:00304:00614
TCTCTATGCGCTCCACATGTCTAAGG
+
BCBBBBBCFCBBDABC==9?999595
@06SRF:00334:00665
ACGCTCGACATGCCCAGGTACAGGAG
+
CBBBCCAAABC@@@>@B@CBCCC;;<
@06SRF:00301:00733
CGTGTCTCTAGGCACAGGATTTTGTGTAG
+
BBBBDBBBBBB@BBCDDCCBBB6==9899
@06SRF:00315:00721
TGATACGTCTCCTTCCTTAGTTACTTCA
+
BBBAAABDCCD@D@C?D@BBB@BBD@CB
@06SRF:00325:00715
TGATACGTCTCCTTCCTTAGTTACTTCA
+
BBBBBBCAAAC@C@B@B@BCC@BBD@FC
@06SRF:00326:00701
TGATACGTCTCCTTCCTTAGTTACTTCA
+
><9;@@@@<=A+-+-+-*,,/599;;99
@06SRF:00328:00713
AGCACTGTAGCTGTCACTAGTTACTTGT
+
<<CCEC@ACCCBBC@ABDB@@?@BB@BC
@06SRF:00336:00717
AGCACTGTAGCTGTCACTAGTTACTTGT
+
<<BBB@A@BAAAAAB@>BA9959?>699
@06SRF:00336:00718
TCTCTATGCGCTCCACATGTCTAAGGT
+
444:AA?AECB9<644/////6678;B
@06SRF:00326:00798
TAGTATCAGCCTCGCCATGACGAAGGTATTC
+
99;AA?AABA>AC@A>ACCAABC>=:<11-1
@06SRF:00331:00769
TAGTATCAGCCTCGCCATGACGAAGGTATTCC
+
BBC@AACCBC@BBBBACCCCBBB@B@BDC@B@
@06SRF:00341:00775
CGTGTCTCTAGGCACAGGATTTTGTGTAG
+
BBBDBCBDBBB?BBCCCFDCCC9@@@@@B
@06SRF:00301:00818
AGCACTGTAGCTGTCACTAGTTACTTGT
+
CCCCDCCCCBBBDBBBCCDBB@CCI@AB
@06SRF:00305:00814
ACGAGTGCGTTCCCCATGTCGTAGGTACTC
+
BBB@A@BBBC@DCC:B?@ABCC::5:989?
@06SRF:00312:00822
TCTCTATGCGCTCCACATGTCTAAGGTA
+
CCCCBBBBFCBBG?BABCBBBBC?B@<<
@06SRF:00313:00822
TCTCTATGCGCTCACATGTCTAAGT
+
99AACCCBBB>11//6:8/,,-***
@06SRF:00317:00847
AGCACTGTAGCTGTCACTAGTTACTTGT
+
<<CCDC@@DBDAA@@@ABAAA@CBB@BC
@06SRF:00318:00803
TCTCTATGCGCTCCACATGTCTAAGGT
+
99@ACBHB@<<11,168;;?9995928
@06SRF:00328:00814
TCTCTATGCGCTCCACATGTCTAAGGT
+
ABCAAABGDCCBC@BBBCCCGBCCC@B
@06SRF:00332:00808
TGATACGTCTCCTTCCTTAGGTTACTTCA
+
BBCBBBBAABD@C@B@B@BB?B?CBC@EC
@06SRF:00338:00814
ATCAGACACGGCACAGCAGAACACA
+
>8;;;>>?9;549:?9444424433
@06SRF:00347:00806
TGATACGTCTCCTTCCTTAGTTACTTCA
+
BBBBBBBBBBC@CBC@A?ABB>BBCBCB
@06SRF:00311:00884
ATATCGCGAGGTATGGAAGCACTCTAGT
+
489898111/,//88,/,/843364...
@06SRF:00316:00853
ACGCTCGACATGCCCAGGTACAGGAG
+
BBBBBBBBCCBAAA=AB@BBDDF>@A
@06SRF:00316:00885
TGATACGTCTCCTTCCTTAGTTACTTCA
+
BBBBBBBDBBD@C@C@CBCBB@B@F@DB
@06SRF:00320:00879
TCTCTATGCGCTCCACATGTCTAAGGT
+
BBBC@@ACCGBCC@BBBBAAA@C?B?C
@06SRF:00321:00850
TGATACGTCTCCTTCCTTAGTTACTTCA
+
999@CCFDBBC@D@B@B@BBB@BBCBDB
@06SRF:00325:00863
AGCACTGTAGCTGTCACTAGTTACTTGT
+
<<CEHCBAD@DAADDABDCBB@CDC?DD
@06SRF:00326:00895
TGATACGTCTCCTTCCTTAGTTACTTCAG
+
BBBBB@@<;9A=@<?<>;9998<AB@FA@
@06SRF:00341:00869
TCTCTATGCGCTCCACATGTCTAAGGT
+
BBCCA@@CDDCAD?AA@AABB@A=@=@
@06SRF:00344:00881
TCTCTATACGCTCCACATGTCTAAGGT
+
BCCCCD@?@CC;9:<A?>>>?>?6959
@06SRF:00345:00893
ACGAGTGCGTTCCCCATGTCGTAGGTACTC
+
BBBBBBCBCC@CBB9AAABBBBBC@B@@@B
@06SRF:00348:00866
ATCAGACACGGACACAGCAGAACACAC
+
BBBBBBBBB??=AAB@@@BBB?CBBAA
@06SRF:00348:00882
TCTCTATGCGCTCCACATGTCTAAGGT
+
BCBB@<<DFCC;:9;A@@B999@6959
@06SRF:00308:00922
ATATCGCGAGGTATGGAAGACTCTATA
+
BBABBBABBAABBBB=?>ABB@E=?@B
@06SRF:00309:00913
TGATACGTCTCCTTCCTTAGTTACTTCA
+
ECBBBABCCCC?B?B@C@AACIAAA?99
@06SRF:00317:00924
ACGCTCGACATGCCCAGGTACAGGA
+
BBC9;;BCB9;;>>99;58?B9961
@06SRF:00319:00930
CGTGTCTCTAGGCACAGGATTTTGTGTAG
+
BBBDDCCCBBB?ACCCC?@@BA:AAB@AA
@06SRF:00329:00905
TCTCTATGCGCTCCACATGTCTAAGGT
+
CDDC@?@B=:=CCECBBBEAA?B@CAC
@06SRF:00335:00908
ATCAGACACGGACACAGCAGAACACA
+
@?A@?@BBBC?AA;;999>9959888
@06SRF:00335:00940
TCTCTATGCGCTCCACATGTCTAAGGT
+
B@AAAAACDCBBC@CCDCBAABC@C@C
@06SRF:00346:00943
AACACTGTAGCTGTCACTAGTTACTTG
+
B@BB@A@BBBBBBBABBBEAADABB@B
@06SRF:00320:00998
TAGTATCAGCCTC
+
CCCACBCCBC@BB
@06SRF:00333:00993
TAGTATCAGCCTCGCCATGACGAAGGTATTCC
+
BBC?AAA<;9>@?995<@@BBA==@>>>@8<8
@06SRF:00334:00966
ATATCGCGAGGGTATGGAAGACTCTATA
+
BBBBBBBBBBC?CCCB?B@BBBAC?>A=
@06SRF:00335:00976
ATATCGCGAGGGTATGGAAGACTCTATA
+
B>9<<CCCCDD>CCCCDA?BABBBAAAB
@06SRF:00335:00977
ATCAGACACGGACACAGCAGAACACAC
+
BAAABBAABC@CBCECCBBCB?BABAC
@06SRF:00338:00975
TCTCTATGCGCTCCACATGTCTAAGGT
+
BC@A@BBBBCCBBBCCBBBBCAA@B>B
@06SRF:00343:00995
ACGCTCGACATGCCCAGGTACAGGAG
+
BBABEBCDCCBBBB=BB>>>A;;99B
@06SRF:00348:00973
AGCACTGTAGCTGTCACTAGTTACTTGT
+
??CCCCBBBDDB@@@AABA>A?BBB@BD
@06SRF:00349:00998
ATATCGCGAGGGTATGGAAGACTCTATA
+
BAAAABBBCAB@CDBBBB?BCCCC@@A<
@06SRF:00312:01032
CGTGTCTCTAGGCACAGGATTTTGTGTAG
+
@@ABDCCDBBA?ABCCCCCCCCABBA:;<
@06SRF:00325:01001
TACTTGGTGCTGCG
+
@@BB@B@CCBAABE
@06SRF:00326:01042
ATATCGCGAGGGTATGGAAGACTCTATA
+
BB@?@BCCCBB@CCCB>A?BAA@CB?BB
@06SRF:00328:01006
AGCACTGTAGCTGTCACTAGTTACTTGT
+
@@CCDDBCCCDBBD@@BDBAA@BCB@CC
@06SRF:00335:01036
CGTGTCTCTAGGCACAGGATT
+
BDEBCC@>>9959111-*,22
@06SRF:00336:01023
ACGCTCGACATGCCCAGGTACAGGAG
+
AABBBBBCCCBB=?=996:BB;;9;@
@06SRF:00348:01017
TCTCTATGCGCTCCACATGTCTAAGGT
+
BDCDBBBCCCCCC@CBBCBCC??>A@C
@06SRF:00349:01015
TCTCTATGCGCTCCACATGTCTAAGGT
+
BCAAABBCCCCCB@EDBCCAA@B=@=A
@06SRF:00313:01094
ATCAGACACGGACACAGCAGAACACAC
+
ABBBBBB=@988999999>>>5988:7
@06SRF:00318:01076
ATCAGACACGGACACAGCAGAAACACAC
+
?<B?BBBCBD@BA?===>=>>>9>8;;A
@06SRF:00322:01064
TCTCTATGCGCTCCACATGTCTAAGGT
+
CCECAAACCCCCD@CCBDCDD@@@C@C
@06SRF:00322:01093
ATCAGACACGGACACAGCAGAACACAC
+
AABAB?BBBC@BBAAACCBBB?B>>>B
@06SRF:00327:01067
ATCAGACACGGACACAGCAGAACACAC
+
BBBBBBBBBB@@@@DBBBCCB=@?BBC
@06SRF:00330:01051
TCTCTATGCGCTCCACATGTC
+
BBEDAAACCCC;:9<A@@@??
@06SRF:00342:01071
ACGAGTGCGTTCCCGTCGTAGGTACTC
+
@@B?AACBAB=@?:?999>>>;>887>
@06SRF:00348:01069
ATATCGCGAGGGTATGGAAGACTCTATA
+
CABAABBBDBC@BBBB@BBBBB@C==?9
@06SRF:00302:01123
ATCAGACACGGACACAGCAGAACACAC
+
BABAABBB???@A?A@@@@>@;@???A
@06SRF:00306:01119
TGATACGTCTCCTTCCTTAGTTACTTCA
+
BBBBBCBAAAD@C@B@B@BBB@AAAACC
@06SRF:00309:01149
ATATCGCGAGGGTATGGAAGACTCTA
+
>@@;<<CBBAB>B;;;>A=@@??AF@
@06SRF:00316:01145
TAGTATCAGCCTCGCCATGACGAAGGTATTCC
+
CBECDCBA@A8;<@@>?A@@?CC@C>BDA?@A
@06SRF:00316:01147
TAGTATCAGCCTCGCCATGACGAAGGTATTCC
+
BBCAABBA@@=@<<<@ABACCDC@CCCBB?B@
@06SRF:00330:01109
CGTGTCTCTAGGCACAGGTTTTTGTGTAAGA
+
AABBCCBB@@??ABBBB?BBBB1A??99599
@06SRF:00336:01148
CGTGTCTCTAGGCACAGGATTTTGTGTAG
+
AAADDCBBBBB@BCBAB@CBBB:???@AA
@06SRF:00340:01115
CGTGTCTCTAGGCACAGGATTTTGTGTAAG
+
BCBAABBB>>>=@AAB====:=0;<<--+-
@06SRF:00303:01159
TAGTATCAGCCTCGCCATGACGAAGGTATTCC
+
BBCBDECAAABCCBB?BCBAA:;6;>@BA?B?
@06SRF:00322:01155
TACTGAGCTACACACACAGAAAGATTGGT
+
BBBBBBBBABBBBBCCCB@@@<@??=??B
@06SRF:00331:01168
ACGCTCGACATGCCAGGTACAGGA
+
BBBBCBCEC@@:=:11-1019951
@06SRF:00344:01180
ATCAGACACGGACACAGCAGAACACA
+
CAC@?@CA@@=@>?@@9999969?AA
@06SRF:00348:01186
ACGCTCGACATGCCCAGGTACAGGAG
+
BBAABBBCBBBAAB>BB@BBCAA=AB
@06SRF:00351:00040
TACTGAGCTACACACACAGAAAGATTGGT
+
A@ACCCCCCCCCDDAACCBAB<??><=:?
@06SRF:00353:00040
ATATCGCGAGGGTATGGAAGACTCTATA
+
BAABBBBCDBB?BBBB@B?BBCAB@@A;
@06SRF:00354:00068
TGATACGTCTCCTTCCTTAGTTACTTCA
+
BBBAAABBCBC@C@C@C@@@?@??A@CC
@06SRF:00356:00089
ACGCTCGACATGCCCAGGTACAGGAG
+
A@BBBBBCB@?ACC>A??ABD?@>A@
@06SRF:00369:00059
CGTGTCTCTAGGCGACAGGATTTTGTGTAG
+
B?@;<99999954349777////*///022
@06SRF:00371:00095
CGTGTCTCTAGGCACAGGATTTTGTGTAG
+
ABBDCEBBA??=@CDDC?>>>>9111111
@06SRF:00379:00067
CGTGTCTCTAGGCACAGGATTTTGTGTAG
+
CBCCCCBAABB@BABDF?BBDC7?A@@?@
@06SRF:00384:00093
TGATACGTCTCCTTCCTTAGTTACTTCA
+
BBBBBBDCCCD@BBB?A?@@@?@@B@BA
@06SRF:00387:00063
AGCACTGTAGCTGTCACTAGTTACTTG
+
;;99==AAABBBGAC@BDG@@>CA@59
@06SRF:00387:00080
TCTCTATGCGCTCCACATGTCTAAGGT
+
CBCD@@ACBGBCD@CBBCCBGBB@C?B
@06SRF:00389:00085
TAGTATCAGCCTCGCCATGACGAAGGTATTCC
+
BBBBDDCBBA=@@BBABCCBADB@B@BCC?B>
@06SRF:00351:00101
TAGTATCAGCCTCGCCATGACGAAGGTATTCC
+
BBEBCCC@@A@BBBB@BCCCCAA>?@=AA=@=
@06SRF:00354:00136
TAGTATCAGCCTCGCCATGACGAAGGTATTCC
+
BBBBCCC@@A@BCBB?BCCCCBD?B@AAB?B>
@06SRF:00368:00113
TCTCTATGCGCTCCACATGTCTAAGGT
+
=@AAAACCCDC;<;<@>?A<99>5959
@06SRF:00376:00122
ATCAGACACGGACACAGCAGAACACAC
+
CBBBBBBBCCBCCAA@DCBCC=@>@@B
@06SRF:00381:00103
TAGTATCAGCCTCGCCATGACGAAGGTATTCC
+
BBCCDBBBBBABBBCDDCCAACDBC=@<959;
@06SRF:00385:00124
AGCACTGTAGCTGTCACTAGTTACTTGT
+
<<CHDB@@@@@AA@@@ABAAA@DAB@A?
@06SRF:00366:00185
ATATCGCGAGGGTATGGAAGACTCTATA
+
AABBCBB;::CCB@B?8;7;AA@B:::A
@06SRF:00370:00183
TAGTATCAGCCTCGCCATGACGAAGGTATTCC
+
BCBBBBCCCCCBAAADCCCDCDB@B@GCC@CA
@06SRF:00379:00197
TAGTATCAGCCTCGCCATGACGAAGGTATTCC
+
BBCCCBC@@A>AACC@BCCCBCB@C@BAAAAE
@06SRF:00393:00171
TAGTATCAGCCTCGCCATGACGAAGGTATTCC
+
BBC?=@=99959?996<BDAC=::<@BBBBC>
@06SRF:00394:00194
ATCAGACACGGACACAGCAGAACACAC
+
BA?>>@BBBB>BB<<;@>>9959888>
@06SRF:00367:00244
ATATCGCGAGGGTATGGAAGACTCTATA
+
BB??BBCBCCB>CBBB798;?ACCBBBB
@06SRF:00368:00221
ATATCGCGAGGGTATGGAAGACTCTAT
+
BABB???BDCC@BBBB@C@BAA@@==@
@06SRF:00368:00229
ATATCGCGAGGGTATGGAAGACTCTATA
+
BABBACBDAAD@BB@@<>>B@BBB???A
@06SRF:00381:00205
ACGAGTGCGTTCCCCATGTCGGTAGGTACTC
+
BBB@BBCC@?;=994>99;BBACCC?BCCCC
@06SRF:00385:00225
CGTGTCTCTAGGCACAGGATTTTGTGTAG
+
ABBDDCBBBCC@AEBCB?@BBB:@@?:;;
@06SRF:00391:00230
TCTCTATGCGCTCCACATGTCTAAGGT
+
AACAAACAAACBDAEBAA@?=AA>@=@
@06SRF:00360:00256
AGCACTGTAGCTGTCACTAGTTACTTGT
+
<<CDHCBCCDD@@@BBBDBBB>BBE@CC
@06SRF:00360:00262
AGCACTGTAGCTGTCACTAGTTACTTGT
+
;;CCEC@@BBBAABBAADB??>BCC@BD
@06SRF:00379:00296
AGCACTGTAGCTGTCACTAGTTACTTGT
+
<<CCDBABCC@AABBAABA@@?DBB>BB
@06SRF:00382:00257
ACGCTCGACATGCCCAGGTACAGGAG
+
:;<BCDDCB??89919@<>8;4@298
@06SRF:00352:00663
CGTGTCTCTAGGCACAGGATTTTGTGTAG
+
BCAAAC::;EG?@AADEBCBBC5;<9>A@
@06SRF:00361:00663
ATATCGCGAGGGTATGGAAGACTCTA
+
B99;;;;BABB?BC>>;>,1010/./
@06SRF:00362:00683
TAGTATCAGCCTCGCCATGACGAAGT
+
;449944996711//,///////,//
@06SRF:00366:00674
ATCAGACACGGACACAGCAGAACACAC
+
BAB@BBBBCB?AABBCCEBGB?A?AAC
@06SRF:00369:00676
TGATACGTCTCCTTCCTTAGTTACTTCA
+
BBBBBBBBABD?B@A@A@BBB?BBC@BB
@06SRF:00387:00672
TACTGAGCTACACACACAGAAAGATTGGT
+
BB@@@@@AA@B@ADCCBB9996:@<<A?B
@06SRF:00397:00680
ACGAGTGCGTTCCCCATGTCGTAGGTACTC
+
BBB?@B@B@@@@DD9BBBBBBBBC@@BBBA
@06SRF:00357:00721
TACTGAGCTACACACACAGAAAGAT
+
999B994444444:61////6+..,
@06SRF:00359:00743
CGTGTCTCTAGGCACAGGATTTTGTGTAG
+
BCCCBAAB>>@>BBBBCACCCC:CCA999
@06SRF:00364:00718
ATCAGACACGGACACAGCAGAACACACAGA
+
CBB@AACCCB?B@=?=>999959??B@A?;
@06SRF:00364:00728
ATCAGACACGGACACAGCAGAACACAC
+
CBBBAAABBC@BBBCAAABBB@BBBB@
@06SRF:00373:00713
ATCAGACACGGACACAGCAGAACACAC
+
BB?=?AACBB@BBCEBA@?:96:B@>@
@06SRF:00381:00739
TAGTATCAGCCTCGCCATGACGAAGGTATTCC
+
BBC::>CBBA@@B@A>@BCBC:::;@BBB@C@
@06SRF:00385:00729
TAGTATCAGCCTCGCCATGACGAAGGTACC
+
BBBAABCA@ACCAAABDCBCCDA?A@?AAA
@06SRF:00386:00732
TACTGAGCTACACACACAG
+
;9<<<1///84//,-,,,,
@06SRF:00396:00717
CGTGTCTCTAGGCAGATTTGATTGTAG
+
449449;;;>;,//////+44424448
@06SRF:00396:00718
ACGAGTGCGTTCCCCA
+
944/66////,///*/
@06SRF:00397:00716
ATCAGACACGGACACAGCAGAACACAC
+
A?CBCDBCDB@@=9::9999;>B@>??
@06SRF:00377:00794
ATCAGACACAGACAAAGCAGAACACAC
+
BBBBBBBBBC?A<<<9;CBBB?BBB@@
@06SRF:00382:00752
TCTCTATGCGCTCCACATGTCTAAGGT
+
;<>GBBBDA@ACC?A@CCB::9=5959
@06SRF:00386:00751
TGATACGTCTCCTTCCTTAGTTACTTCA
+
ABBBBBBBBBD@C@B?B@BBB@BCCCAA
@06SRF:00391:00781
ATCAGACATGGACACAGCAGACACA
+
CAAAACBBBB=?@@@=11111/...
@06SRF:00351:00841
TCTCTATGCGCTCCACATGTCTAAGGCTG
+
AADFFCBCCCB9:9<ABBCAA@C9<69B9
@06SRF:00361:00842
ACGAGTGCGTTCCCCATGTCGTAGGTACTC
+
BBAAAAAAAA@BBB:B>??BCA@?>=9;;A
@06SRF:00370:00804
ATATCGCGAGGGTATGGAAGACTCTATA
+
BAAAABCCBBB@BBBB?B?BBCAC==?>
@06SRF:00399:00835
CGTGTCTCTAGGCACAGGATTTTGTGTAG
+
BBCDCCBBBBB@BBBBEACCCD9BB=888
@06SRF:00399:00843
ATATCGCGAGGGTATGGAAGACTCTATA
+
BBBABBECCBC?CCCC=?>@AA@CBBBB
@06SRF:00355:00872
TGATACGTCTCCTTCCTTAGTTACTTCA
+
BDBBBCCCBAA?B@B@CBCCC@CBBBCD
@06SRF:00355:00898
TCTCTATGCGCTCCACATGTCTAAGGT
+
CCCEBBBBCEAADCC@@AA<==CADDA
@06SRF:00358:00892
AGCACTGTAGCTGTCACTAGTTACTTGT
+
<<CJCCBBCBBBBBDBCDB??>BBB@BD
@06SRF:00360:00896
TCTCTATGCGCTCCACATGTCTAAGGT
+
444444447////,/88;@C<<42929
@06SRF:00361:00891
ACGAGTGCGTTCCCCATGTCGTAGTACGTC
+
CBB?@ACBC@5444/9>>;?@?0/./....
@06SRF:00365:00890
AGCACTGTAGCTGTCACTAGTTACTTGT
+
<>CEDCAAC@@A@D@BBCBBC@DDB?CC
@06SRF:00369:00864
AGCACTGTAGCTGTCACTAGTTACTTGTG
+
>@>>999;96686///::?99894424:9
@06SRF:00370:00894
TAGTATCAGCCTCGCCATGACGAAGGTATTCC
+
BBCCCBBBBB=@@BB@BCB=?<:8<?BCC@C@
@06SRF:00374:00889
TGATACGTCTCCTTCCTTAGTTACTTCA
+
BBBBBBBAAAD@C@B@B@BBB@@AAACB
@06SRF:00380:00851
TCTCTATGCGCTCCACATGTCATGAA
+
BCCD@@ACDCDEC@FA:22,--,**)
@06SRF:00389:00857
ATATCGCGAGGGTATGGAAGACTCTAT
+
B99;@>?@99919A11,1:<0./3337
@06SRF:00392:00853
AGCACTGTAGCTGTCACTAGTTACTTGT
+
;;CCDBAA@@@AABBAABA@@@CBB?BD
@06SRF:00355:00904
AGCACTGTAGCTGTCACTAGTTACTTGT
+
AADCEFBBCDCAABBABDB??>BCB@BD
@06SRF:00367:00931
TAGTATCAGCCTCGCCATGACGAAGGTATTCC
+
CBBAABCBAB>B@@A@CCBB:<;>A@BCCCCA
@06SRF:00370:00930
AGCACTGTAGCTGTCACTAGTTACTTG
+
BAC@CAAACBC@?;><BCCAA=ACB=<
@06SRF:00370:00943
TAGTATCAGCCTCGCCATGACGAAGGTATTCC
+
BBCAAGDBAB@AB@A>ACA@B:::;@ABA=@=
@06SRF:00379:00935
TCTCTATGCGCTCCACATGTCTAAGGT
+
=@@?<<2//88/464999999442424
@06SRF:00383:00928
CGTGTCTCTAGGCACAGGTTTGTGTAG
+
BAADCB@BBBB>ABBCCACCBCB@//1
@06SRF:00383:00948
TAGTATCAGCCTCGCCATGACGAAGGTATTCC
+
BBBBCCDBAB@AA@@>@CBBBA@>A@CBCBA=
@06SRF:00384:00939
TCTCTATGCGCTCCACATGTCTAAGGT
+
BBCD@?@CDDBAB@BBDC@AAAAAC@C
@06SRF:00350:00965
TCTCTATGCGCTCCACATGTCTAAGGT
+
BFDD@?ACCCBBD@CEDBAAA@@BC?B
@06SRF:00353:00980
TAGTATCAGCCTCGCCATGACGAAGGTATTCC
+
BBCBBBBAAB@CB@@>?CBBCAA@A@@AA@E?
@06SRF:00354:00960
ATATCGCGAGGGTATGGAAGACTCTATA
+
BB@@@DCCCDC@CBBBDB?BBB@CA?>>
@06SRF:00357:00955
CGTTCTCTAGGCACAGGATTTGTTGTAG
+
BCD@A;>=CC@@A???;899137177:B
@06SRF:00359:00956
TACTGAGCTACACACACAGAAAGATTGGT
+
B@@@ABAAAAAA@ACC@@999-8>>>A@C
@06SRF:00367:00960
CGAGTGCGTTCCCCATGTCGTAGGTACTC
+
A@@BCDCAB?ABB9BBBBBBBBB@@7:;C
@06SRF:00375:00975
TCTCTATGCGCTCCACATGTCTAAGGT
+
BAAAA@ACCCCBB@CCDCBDAAABE@C
@06SRF:00396:00952
ACCCAGGTAAGGAGACTG
+
BBBBBB@BCAC@BAABCC
@06SRF:00397:00968
TGATACGTCTCCTTCCTTAGTTACTTCA
+
BBBAAABDCCD@E@BAA>ABB@A>D@DB
@06SRF:00374:01049
TGATACGTCTCCTTCCTTAGTTACTTCA
+
BCB@BBA<<<B<>=@=A@=999944244
@06SRF:00377:01024
AGCACTGTAGCTGTCACTAGATTATTTGT
+
9>>@999999?@44444444442488-33
@06SRF:00380:01045
ATATCGCGAGGGTATGGAAGACTCTATA
+
BB??@DBDCDD@??@B=A=@CBBCCBB@
@06SRF:00352:01050
TGATACGTCTCCTTCCTTAGTTACTTCA
+
BBB@BBBDBB@?@@A@A@ABB@BBC@BB
@06SRF:00352:01080
TACTGAGCTACACACACAGAAAGATTGGT
+
B?@ABCCBABBCBCCBA@;;:6:A>>A?B
@06SRF:00355:01079
TGATACGTCTCCTTCCTTAGTTACTTCA
+
BBB?AACCCCC@C@B@B@BBB?AAD@DB
@06SRF:00367:01054
ATATCGCGAGGGTATGGAAGACTCTAATAG
+
@?;89>>>999-444479997766663337
@06SRF:00367:01082
TACTGAGCTACACACACAGAAAGAATG
+
=<=GEECCCCCECC@?>11--+-*)**
@06SRF:00370:01077
ATATCGCGAGGTATGGAAGACCTATAGAG
+
@B:;9@==11,/7220000..,.33364.
@06SRF:00375:01085
ACGCTCGACATGCCCAGGTACAGGAG
+
BABACBAEABBBBA;B@@BBC@@=?B
@06SRF:00377:01085
TCTCTATGCGCTCCACATGTCTAAGGT
+
BBCC@?@BCBBBD@BBBCCCDBB@C?B
@06SRF:00381:01098
CGTGTCTCTAGGCACAGGATTTTGTGTAG
+
CBBDBBBDBBB@BCCCCACECC:?@>?@@
@06SRF:00384:01071
ATCAGACACGGACACAGCAGAACACAC
+
BACBBBBBCC?DDBAA?@=@?=@AAAC
@06SRF:00397:01094
ATCAGACACGGACACAGCAGAACACAC
+
CABBBBBBDCBBBAAABBBCB?BABAC
@06SRF:00354:01112
TCTCTATGCGCTCCACATGTCTAAGGT
+
CCCC<;<DFDAAA@C@@AC<<<C?B?C
@06SRF:00355:01108
TAGTATCAGCCTCGCCATGACGAAGGTATTCC
+
BBC@AACAAACCCBA?A=:?B;;7=ACCEBC@
@06SRF:00360:01135
ACGAGTGCGTTCCCCCATGTCGTAGGTACTC
+
BBBBB@CA;>24444+9??@BCBBC??@@BC
@06SRF:00368:01144
ATCAGACACGGACACAGCAGAC
+
47@@>>@@99599-7-,,****
@06SRF:00370:01124
TACTGAGCTACACACACAAGAAAGATTGGT
+
BBB@BDBB@@@ACDBCBA>999-8337601
@06SRF:00396:01135
TACTGAGCTACACACACAGAAAGATTGGT
+
@@@@CDDCAA<<=BACACBBABB@@=@@C
@06SRF:00397:01147
TCTCTATGCGCTCCACATGTCTAAGGT
+
CBBAA9<<DCDCC@CBBCCDDCC@D@B
@06SRF:00350:01174
TCTCTATGCGCTCCACATGTCTAAGGT
+
BCECCBBBBBBBD@BABBBCABAAB@B
@06SRF:00354:01153
TGATACGTCTCCTTCCTAGTTACATTGCAGTC
+
9=;><;;1-*0)*)*),,,/594442444444
@06SRF:00356:01166
TGATACGTCTCCTTCCTTAGTTACTTCA
+
BBBAAABA@@D@B@A@B@BBB>BCCCFD
@06SRF:00356:01185
TGATATGTCTCCTTCCTTAGTTACTTCA
+
BBBBDBCD@ABAB?BAD@BBB@BBD@CC
@06SRF:00371:01158
TACTGAGCTACACACACAGAAAGATTGGT
+
BBB@BCBBAABBDEBB;;;AA<?@@?B@D
@06SRF:00377:01197
AGCACTGTAGCTGTCACTAGTTACTTGT
+
<ACBBBAAACCCCCGAACBBC@BCB=<=
@06SRF:00387:01195
TGATACGTCTCCTTCCTTAGTTACTTCA
+
BCCDBCCBDBB@D@C@BBBCB@ABBBCC
@06SRF:00398:01167
TCTCTATGCGCTCCACATGTCTAAGGT
+
BBCBAABBCCBBD@CCBCCBB??=@AB
@06SRF:00383:01201
ACGCTCGACATGCCCAGGTACAGGAG
+
BBBBBBBCCBB?>><>A?BBDCCACB
@06SRF:00399:01214
TCTCTATGCGCTCGACATGTCTAAGT
+
////794449944444/////66,/4
@06SRF:00400:00037
ATATCGCGGGGGTATGGAAGACTCTA
+
CABABBBCCCC3AEBC?C>BBBBBB=
@06SRF:00408:00024
TCTCTATGCGCTCCACATGTCTAAGGT
+
BBBDAAACECB@A==A89;@?>>5959
@06SRF:00412:00022
ACGCTCGACATGCCCAGGTACAGGAG
+
BBBBCCBA?9>88809968?B>?<>A
@06SRF:00418:00045
TGATACGTCTCCTTCCTAGTTACTTCA
+
89;B<;<CA=@-1,1,1///,444844
@06SRF:00419:00021
CGTGTCTCTAGGCACAGGATTTTGTGTAAG
+
BBACCBBA>AA@BBC?:94444-9999969
@06SRF:00423:00034
TGATACGTCTCCTTCCTTAGTTACTTCA
+
>?>9944:9//,/,/,/,/665944249
@06SRF:00424:00035
TACTGAGCTACACACACAGAAAGATTGGT
+
BBBC@AACBBHCBEBBBBBAA9<884747
@06SRF:00424:00037
TGATACGTCTCCTTCCTTAGTTACTTCA
+
ABBBBBBAAAD@C@A?B@BBB@BBCBDB
@06SRF:00425:00098
ATATCGCGAGGGTATGGAAGACTCTATA
+
BBAAABBBCBB?BBBB@B@BBB@C@@A=
@06SRF:00430:00052
ACGCTCGACATGCCCAGGTACAGGAG
+
BBAAABBCCAB?8898848>BAB@BB
@06SRF:00432:00094
AGCACTGTAGCTGTCACTAGTTACT
+
A@BCDCCAAACCCCBABDBBB@DAA
@06SRF:00436:00087
ATATCGCGAGGGTATGGAAGACTCTATA
+
BABAEBCCCCB?BBBB?B@AAAAC>?BB
@06SRF:00438:00057
ATATCGCGAGGGTATAGAAGACTCTATA
+
BBAAABBBDBB?CDCB?><@CCCCBBB@
@06SRF:00446:00087
TCTCTATGCGCTCCACATGTCTAAGGT
+
BCDDECBBDBCCC@@?@CB@@@@;>;?
@06SRF:00427:00137
TGATACGTCTCCTTCCTTAGTTACTTCA
+
ABBBBABDBBD@B@B@B@BAA@@@@@BA
@06SRF:00430:00147
ACGAGTGCGTTCCCATGCTCGTAGGT
+
AB>@@>>>996990/81/,022,.,.
@06SRF:00432:00118
ATATCGCGAGGGTATGGAAGACTCTATA
+
BABABBCCCCB@AABB?B?BAA?BBBAB
@06SRF:00446:00100
CGTGTCTCTAGGCACAGGATTTTGTGTAG
+
DCAAACAAAGC@BCBBAD9999/99@<@@
@06SRF:00402:00164
TACTGAGCTACACACACAGAAAGATTGGT
+
BBBBCDB>@>BBBCCCBB9997;CC@C>A
@06SRF:00410:00170
AGCACTGTAGCTGTCACTAGTTA
+
<<<CC@AA>::BCD=@=F991,,
@06SRF:00414:00163
TAGTATCAGCCTCGCCATGACGAAGGTATTCC
+
BCCCAABA@@8;<@@>A@??>?<-1,///,/7
@06SRF:00418:00190
ACGAGTGCGTTCCCCATGTCGTAGGTACTC
+
ABA?@@ABBB?CDC:B??@BCB;8:?989?
@06SRF:00419:00192
TCTCTATGCGCTCCACATGTCTAAGGT
+
BCBBBBBBCBBAD@BEBBCAA@D@CBB
@06SRF:00436:00159
ACGAGTGCGTTCCCCATGTCGTAGGTACTC
+
BBBBBABBBE@CBB9A>??BCCCC?CA@AB
@06SRF:00436:00182
ACGCTCGACATGCCCAGGTACAGGAG
+
ABBBBBBCCCCBBB=BB@BCDBB@BC
@06SRF:00442:00196
ATCAGACACGGACACAGCAGAACACAC
+
@?BBBBBBBD?CE@A@ABBCC=@@CBA
@06SRF:00446:00151
TCTCTATGCGCTCCACATGTCTAAGGT
+
BCDBBCDCBAA?A>ABA@@999959;>
@06SRF:00400:00202
ATATCGCGAGGGTATGGAAGACTCTAT
+
B?BBABBBBBCBBBBB?D@BBBAB:::
@06SRF:00407:00205
ATCAGACACGGACACAGCAGAACACAC
+
BBABBEBBCD@CBAA?AAA@@>BAAAB
@06SRF:00415:00223
ATATCGCGAGGGTATGGAAGACTCTATA
+
BBBAAABBCCC@CCBA>A>A?A@DAAAC
@06SRF:00423:00241
AGCACTGTAGCTGTCACTAGTTACTTGT
+
=<CCHB>ABCC@@@@BABBAA@CBC@AA
@06SRF:00436:00205
TAGTATCAGCCTCGCCATGACGAAGGTATTCC
+
CBCCCA@A@@?;;9A@CAABBA@=@?;<<@C=
@06SRF:00437:00245
TAGTATCAGCCTCGCCATGACGAAGGTATTCC
+
BBC@ADCAAACCBBC@BCCCCA@@?@BBB@C@
@06SRF:00440:00241
TCTCTATGCGCTCCACATGTCTAAGGT
+
ACCCAAABBCCCD@C?@ACCCBB?B@C
@06SRF:00441:00207
ACGCTCGACATGCCCAGGTACAGGAG
+
@AABBBBCCCBBBB=BB@AADAA:9<
@06SRF:00443:00217
TAGTATCAGCCTCGCCATGACGAAGGTATTCC
+
BBBECCC@@A@BCBB@BDCDCAD>@@ABB@D?
@06SRF:00422:00279
ACGAGTGCGTTCCCATGTCGTAGGTACTC
+
BBB@@@>>>A69919>@@ABBBB>:<;BC
@06SRF:00426:00291
CGTGTCTCTAGGCACAGGATTTTGTGTAGA
+
99@C@@<<999<99991,1111+166////
@06SRF:00448:00292
TCTCTATGCGCTCCACATGTCTAAGGT
+
@AA=<9AAA@A@D=AABBB@A@B>B@B
@06SRF:00407:00339
AACCATTCCGGGGGGGG
+
42424924244444444
@06SRF:00437:00678
TACTGAGCTACACACACAG
+
@@BC@CA==99999/1---
@06SRF:00407:00730
AGCACTGTAGCTGTCACTAGTTACTTGT
+
;;CCDCBBDDD@A@@@BDCAA>ACB@BC
@06SRF:00407:00735
TGATACGTCTCCTTCCTTAGTTACTTA
+
BB@@BBDCCAC?A@B@C@BAB@BBC@D
@06SRF:00408:00729
AGCACTGTAGCTGTCACTAGTTACTT
+
BBBBCBBBBCBCCDDBEDC??=ADC@
@06SRF:00411:00723
TGATACGTCTCCTTCCTTAGTTACTTCA
+
BBB@BBCBBBB@B@B@B@BBB@BBC@FA
@06SRF:00411:00727
ATCAGACACGGACACAGCAGAACACAC
+
BBBBBAAAAA@CCCE:9;=>?;@??@B
@06SRF:00421:00700
TCTCTATGCGCTCCACATGTCTAAGGT
+
ACCDECCCEDCAB?AA=@<<<=>;@=@
@06SRF:00423:00741
CGTGTCTCTAGGCACAGGATTTTGTGTAG
+
BBBDDCBBBAA@BBCDFBBBAA9@B@=?B
@06SRF:00424:00717
TCTCTATGCGCTCCACACTGGTCTAAGGGTA
+
494449;494444244984424733137211
@06SRF:00436:00724
TCTCTATGCGCTCCACATGTCTAAGGT
+
@CCEBBBBBCB@A>@DAA@;99>;><A
@06SRF:00443:00708
ATCAGACACGGACACAGCAGACA
+
101/176;=<,111,,,,////4
@06SRF:00411:00752
TACTGAGCTACACACACAGAAAGATTGGT
+
@BBBBCB@BBBB>ACCAA444-8>><@>B
@06SRF:00411:00766
ACGAGTGCGTTCCCCATGTCGTAGGTACTC
+
BBBAA>BBCD?BCC9C9:9BCC:957989@
@06SRF:00414:00751
CGTGTCTCTAGGCACAGGATTTTGTGTAG
+
ABCDCC?@ABCBCCBBBBBBCC:BBA=@@
@06SRF:00418:00779
ATATCGCGAGGGTATGGAAGACTCTATAG
+
B>9<<BA@9;969@@C@C?AABC@::;@@
@06SRF:00420:00794
AGCACTGTAGCTGTCACTAGTTACTTGT
+
><DDDCABDDCABBABADBBB@CCC@BB
@06SRF:00425:00757
TCTCTATGCGCTCCACATGTCTAAGGT
+
ADDDA>@CFDC?ABACBBADAAC@CAB
@06SRF:00434:00792
ATCAGACACGGACACAGCAGAACACAC
+
?BBBB@BBBB>BBCCBAABBB@BBBBC
@06SRF:00435:00799
TCTCTATGCGCTCCACATGTCTAAGGT
+
BBCCD?ACCABCD@BBCCDCBBA@B@B
@06SRF:00446:00756
TCTCTATGCGCTCCACATGTCTAAGGT
+
CDBBBCCCDCD?A>?AA?=@@@@=A@G
@06SRF:00401:00808
ATATCGCGAGGGTATGGAAGACTCTATA
+
BC:;;CCCCCD@CBB@696:@@AB???A
@06SRF:00405:00825
ACGCTCGACATGCCCAGGTACAGGAG
+
BBBBBBBBBBBABC=@B?BBFEE@BB
@06SRF:00408:00810
TAGTATCAGCCTCGCCATGACGAAGGTATTCC
+
BCC@AAC?@A@CEDCABBCCCBB@B@B??=@@
@06SRF:00418:00820
ATCAGACACGGACACAGCAGAACACAC
+
BABAABBBAB=@@?<:<111<,10:98
@06SRF:00422:00846
AGCACTGTAGATGTCACTAGTTACTTGT
+
BBBBDBB?BBBBBA@BCCBA>>BDCABB
@06SRF:00428:00837
TGATACGTCTCCTTCCTTAGTTACTTCA
+
BECB@AABBBB=A=A>BCCDCABBCCBB
@06SRF:00432:00809
ACGAGTGCGTTCCCATGTCGTAGGTACTC
+
<;@@A8999959?-98>??A:8::=>>>?
@06SRF:00433:00808
ATATCGCGAGGGTATGGAAAGACTCTA
+
BBAB444999914;44244-4776661
@06SRF:00433:00809
TACTGAGCTACACACACAGAAAGAT
+
994444;;?A<99<8-,,,*00*(*
@06SRF:00435:00828
TCTCTATGCGCTCCACATGTCTAAGGT
+
BCCCCBBCDDCBB@CCBCAAA@B?A?B
@06SRF:00440:00822
TAGTATCAGCCTCGCCATGACGAAGGTATTCC
+
BBEBBBCAEB@CBBB@ECCCCAA?AAABB@C?
@06SRF:00440:00844
TGATACGTCTCCTTCCTTAGTTACTTCA
+
BBB???BCCCC@C@C?B?BBB@;<>EID
@06SRF:00443:00829
AGCACTGTAGCTGTCACTAGTTACTTGT
+
<<CDECABCCCA@@@AADBBB?BBB@BD
@06SRF:00447:00805
TACTGAGCTACACACACAGAAAGATTGGT
+
B@@@ABAAAA@@@ACB@A994-8><;??B
@06SRF:00448:00807
TGATACGTCTCCTTCCTTAGTTACTTCA
+
BBBAAABAAAD@C@C?B?BBA@CBB@BA
@06SRF:00406:00879
CGTGTTTCTAGGCACAGGATTTTGTGTAG
+
BAABCDCBBBB@BBBB<=7884-4<<<==
@06SRF:00426:00891
TAGTATCAGCCTCGCCATGATCGAAGGTATTCC
+
A@=@A<<<>B@D;;;;@949?A?=9:9499242
@06SRF:00434:00853
ATATCGCGAGGTTATGGAAGACTCTAT
+
BA???BBCDB@CBBAA>A?BABACAAA
@06SRF:00438:00879
ATCAGACACGGACACAGCAGAACACAC
+
B>BBBCCCCB>@@CB;99>9969888>
@06SRF:00438:00895
ATCAGACACGGACACAGCAGAACACAC
+
BBB@AABBBB?BCAA??@=@@<@AAAB
@06SRF:00403:00905
ACGCTCGACATGCCCAGGTACAGGAG
+
AABDBCCDBAA99919>;?BB@@=@@
@06SRF:00408:00914
ACGAGTGCGTTCCCCATGTCGTAGGTACTC
+
@AA@@@AAAA@BDD:B>>?BBBBA@>9;;C
@06SRF:00413:00916
ATCAGACACTCGGACACAGCAGAACACACA
+
9>844///////,//4447///.3644433
@06SRF:00414:00947
TACTGAGCTACACACACATGAAAGATTGGTG
+
AA@ACEDCCCCD@<=@>44444-377=;>>>
@06SRF:00423:00920
AGCACTGTAGCTGTCACTAGTTAATTGT
+
<>CGBAACCCECBDDCBBBCCAD@C?AA
@06SRF:00434:00904
ATCAGACACGGACACAGCAGAACACAC
+
??BBBBBBCCBAB:;:@@@>@4;:???
@06SRF:00439:00944
AGCACTGTAGCTGTCACTAGTTACTTGT
+
<<CHHBAA@@BAABBABDCCB?CAA?BD
@06SRF:00445:00947
TAGTATCAGCCTCGCCATGACGAAGGTATTCC
+
BBCBGBCBBB@CBBB@BBBBB:;8;@BBC@C?
@06SRF:00447:00927
ACGAGTGCGTTCCCCATGTCGTAGGTACTC
+
AAA>>>BBBB@CCC:CAABBCA>==:9;;B
@06SRF:00402:00976
CGTGTCTCTAGGCACAGGATTTTGTGTA
+
CBBDBB@AABB?BBCB@=9999/9@@A@
@06SRF:00423:00982
TCTCTATGCGCTCCATATGTCTAAGGT
+
CCCCC?BCDDC::;<B@>@=8774868
@06SRF:00407:01045
AGCACTGTAGCTGTCACTAGTTACTTGT
+
AAB@A@@@AAC@AAC@@?99959@A@@C
@06SRF:00408:01019
TCTCTATGCGCTCCACATGTCTAAGGTA
+
99BCBBBB@@>11,/8799A99954248
@06SRF:00420:01027
CGTGTCTCTAGGCACAGGATTTTGTGTAAG
+
BB?AC@AAACB@AAACCC@AA@6@@@@A;;
@06SRF:00428:01044
TGATACGTCTCCTTCCTTAGTTACTTCA
+
AAA>AABDCCD@B@C@B@BBB@BAG?AC
@06SRF:00430:01025
ACGAGTGCGTTCCCCATGTCGTAGGTACTC
+
BA@@@ABCBC@DAA9@@AABBBB@>>9;;D
@06SRF:00441:01014
ATATCGCGAGGGTATGGAAGACTCTATA
+
CBBABDCDCCC@CDCB=@>@CCCCBBBB
@06SRF:00445:01020
CGTGTCTCTAGGCACAGGATTTTGTGTAG
+
BBCDCBBBBCB@BBBDF@AAAA9@B=;;;
@06SRF:00408:01077
TACTGAGCTACACACACAGAAAGATTGGT
+
BBBBABB@@@BAA<<<@@ABB<??<9=01
@06SRF:00413:01078
ACGCTCGACATGCCCAGGTACAGGAG
+
@AAAA@ACCBCA?A=>?<@BCAA@AC
@06SRF:00418:01079
AGCACTGTAGCTGTCACTAGTTACTTGT
+
@@CCCDBCAAAECAAACDCBB@CCD@BA
@06SRF:00425:01094
ACGCTCGACATGCCAGGTACA
+
BBBCCCCCB999959940,,,
@06SRF:00429:01073
TCTCTATGCGCTCCACATGTCTAAGGT
+
CBCCA?@CDECAB@BDCDDAGBB@B?C
@06SRF:00434:01069
TGATACGTCTCCTTCCTTAGTTACTTCA
+
BBBBB@@BBBBAB@B@B@CCC@BBCACB
@06SRF:00442:01090
AGCACTGTAGCTGTCACTAGTTAC
+
BAAAECDDAAACCDECBB@99599
@06SRF:00447:01059
ACGAGTGCGTTCCCCATGTCGTAGGTACTC
+
BBBBBBCBA;2444/9>@@CCD@?;:9:;A
@06SRF:00408:01121
ACGAGTGCGTTCCCCATGTCGTAGGTACTC
+
BBAAABAA@@?@DD:CAABBBBB@?B;;;B
@06SRF:00417:01114
ACGCTCGACATGCCCAGGTACAGGAG
+
AAA@BBBEA=====98858?E?@?@A
@06SRF:00420:01143
ACGCTCGACATGCCCAGGTACAGGAG
+
@BAAA@BCBBBBBB>BB@BBC@@>?B
@06SRF:00430:01112
TGATAGTCTCCTTCCTTAGTTACTTCA
+
BDB@@@GBBB?B?B@B?BDB@CCC@CC
@06SRF:00433:01109
AGCACTGTAGCTGTCACTAGTTACTTGT
+
??BCDCBBDDDBBDDAABBAA@BBB@BB
@06SRF:00433:01119
AGCACTGTAGCTGTCACTAGTTTACTTGT
+
BBCC=:=AAACBBCBCB;;44419@@<>C
@06SRF:00436:01128
ACGCTCGAGCCCAGGTACAGGAG
+
99<BCCCDCCC>@A;=9>=8689
@06SRF:00446:01138
ACGCTCGACATGCCCAGGTACAGGAG
+
AB??=ABCC@@BBB@A@DABD?@>@C
@06SRF:00403:01192
TGATACGTCTCCTTCCTTAGTTACTTC
+
BBCCBCBBA@@=@=><>544484//,,
@06SRF:00405:01184
TACTGAGCTACACACACAGAAAGATTGGT
+
9;99@B=AAADDDDCCCCCCC=7886747
@06SRF:00409:01167
ATATCGCGAGGGTATGGAAGACTCTATA
+
B?;<;AA??@A:=444248833......
@06SRF:00412:01182
TAATATCAGCCTCGCCATGACGAAGGTATTCC
+
BBABBBGA?=?@@:;8<BB@B@ACA@ABB=A=
@06SRF:00436:01162
ATCAGACACGGACACAGCAGAACACAC
+
BBC?BBBBCB?CBCECCCBCB?A?BB@
@06SRF:00441:01170
CGTGTCTCTAGGCACAGGATTTTGTGTAG
+
AAB@CCBBDBB@BBBBBA;944-9>>>@B
@06SRF:00446:01153
ATATCGCGAGGGTATGGAAGACTCTATA
+
B<?@BA@@?>@<@?AA=A?A@@?BCC@B
@06SRF:00407:01217
ATCAGACACGGACACAGCAGAACACAC
+
AA@@?CBABB@CCB::<CCCC;<:BCB
@06SRF:00416:01215
TAGTATCAGCCTCGCCATGACGAAGGTATTCC
+
BCC?AABBBBABDBB@BCCCD:::<ABBCBC@
@06SRF:00442:01225
ACGAGTGCGTTCCCCATGTCGTAGGTACTC
+
BBAABBBDEB?BAA7A;;<BBBAB?A<<=D
@06SRF:00460:00045
TAGTATCAGCCTCGCCATGACGAAGGTATTCC
+
BBCBBDDAAA@BBCB@CCABCCB@B@BBC@B@
@06SRF:00467:00028
CGTGTCTCTAGGCACAGGATTTTGTGTAG
+
AAABBABBABB@BBCCCA@=?=6994>?A
@06SRF:00469:00014
ACGAGTGCGTCCTCC
+
99;A@A<9177+**)
@06SRF:00470:00015
ATCAGACACGGACACAGCAGAACACA
+
BBBAA??@@==@@@B@?>@9969888
@06SRF:00487:00010
ATCAGACACGGACACAGCAGAACACAC
+
AACB@A>>;958B94444444243333
@06SRF:00496:00014
CGTGTCTCTAGGCACAGGATTTTGTGTAG
+
ABBBDBBBBBB@BBCBA:4444,488@BC
@06SRF:00453:00095
ATATCGCGAGGGTATGGAAGACTCTAT
+
B?@AABBCBBB<AA@@=@?A?????=:
@06SRF:00455:00078
CGTGTCTCTAGGCACAGGATTTTGTGTAG
+
@BCDDFBAA>>=@CCCHBDCCC9@@@=??
@06SRF:00456:00078
TAGTATCAGCCTCGCCATGACGAAGGTATTCC
+
CCCBCCE@@A@BBBB?BCCCDA@=?BCCC?B?
@06SRF:00460:00097
AGCACTGTAGCTGTCACTAGTTACTTGT
+
??CCFB>@CCDABCCBBCBBB@CCC@DC
@06SRF:00461:00069
ATATCGCGAGGGTATGGAAGACTCTATA
+
B>?@@BBBBCC@CBBC?B?B:::@@??>
@06SRF:00464:00054
TGATACGTCTCCTTCCTTAGTTACTTCA
+
BCBCCCCA@@A;><>5;8<CHAADC@A>
@06SRF:00467:00072
TACTGAGCTACGACACACAGAAAGATTGGT
+
<<=<@A;1111////4499444-3397601
@06SRF:00478:00087
CGTGTCTCTAGGCACAGGATTTTGTGTAG
+
@BCDDBBBBDB@CBCCDACCDB9AA=;;@
@06SRF:00489:00051
TAGTATCAGCCTCGCCATGACGAAAGTATTCC
+
CBCBCCDBAB@CCBC@BCB@B:;;8;BBC@B?
@06SRF:00492:00085
ACGCTCGACATGCCCAGGACAGGAG
+
BBBBBBBBC@BBCE?@?=<???;??
@06SRF:00452:00102
TCTCTATGCGCTCCACATGTCTAAGGT
+
CCFC@AAECCBBD@BBBCCCCDB@D@B
@06SRF:00454:00113
CGTGTCTCTAGGCGACAGGATTTGTGT
+
AAA@@@9999954349;;:444-4444
@06SRF:00455:00102
ACGAGTGCGTTCCCCATGTCGTAGGTACTC
+
BB??@BCDEB?AA?6@??ABCCAA@ABBAB
@06SRF:00455:00129
ATATCGCGAGGGTATGGAAGACTCTATA
+
B@?@?BCBCBC>A@A@696;@@BC:::?
@06SRF:00462:00106
TCTCTATGCGCTCCACATGTCTAAGGT
+
ACCCBABCDDC@A>?BABBA=@@=@=@
@06SRF:00472:00148
ATATCGCGAGGGTATGGAAGACTCTATA
+
BAABCCDDCDD@BB@?<@>BBBBCBBAA
@06SRF:00488:00130
ACGAGTGCGTTCCCCATGTCGTAGGTACTC
+
BB???@BBCC?DCD:CAA??=;3137989>
@06SRF:00491:00113
CGTGTCTCTAGGCACAGGATTTTGTGTAG
+
AAABDCDDB@A>@DFCEACCCC9?>=:;;
@06SRF:00496:00100
TGCCTCGCCATGACGGT
+
BBC@B:<>CDCDCAA@A
@06SRF:00499:00114
TCTCTATGCGCTCCACATGTCTAAGGT
+
=>CCAAACCCAAABCCCCC>>?BBD?G
@06SRF:00473:00167
AGCACTGTAGCTGTCACTAGTTACTTGT
+
<<CGDCBBCCCBBC@AABA@@?CBB@A@
@06SRF:00452:00247
ACGAGTTCCCCATGTCGTAGGTACTC
+
BBBBAA?BAA6BBBBCCNBB>B;<;@
@06SRF:00473:00209
CGTGTCTCTAGGCACAGGATTTTGTGTAG
+
@@@BDBBBBAB@CCBCCBBBBB7=@@:;<
@06SRF:00477:00241
CGTGTCTCTAGGCACAGGATTTTGTGTAAG
+
AAABDBBBBBB?ACCDD?BBCD:?==@A79
@06SRF:00482:00227
TGATACGTCTCCTTCCTTAGTTACTTCAG
+
BBBBABCCBBB@B@B@B@ABB@BBB@BBB
@06SRF:00489:00245
CGTGTCTCTAGGCACAGGATTTTGTGTAG
+
BBCCDCAAABB@BECBF94444-9@><<<
@06SRF:00492:00205
TGATACGTCTCCTTCCTTAGTTACTTCA
+
CCBBCCCAAABBD@B@CACCB@BCCACC
@06SRF:00493:00225
TAGTATCAGCCTCGCCATGAGGTATTCC
+
DBBAABCAABDEDBA?BCCCC@CDC@CA
@06SRF:00494:00240
CGTGTCTCTAGGCACAGGATTTTGTGTAAGC
+
BBCCCBBBBBB@BEA=984444-1><<8+--
@06SRF:00451:00287
TAGTATCAGCCTCGCCATGACGAAGGTATTCC
+
BCBAABCBBB@CCBB?BCBCCAA?B@BDC@C?
@06SRF:00453:00260
AGCACTGTAGCTGTCACTAGTTACTTGT
+
@@DCCB@ABBBA@@@BBDCBB@CCC@AA
@06SRF:00454:00281
TCTCTATGCGCTCCACATGTCTAAGGT
+
BECCA@ADDCCBC@CCDCBCCBCBB@B
@06SRF:00457:00265
TCTCTATGCGCTCCACATGTCTAAGGT
+
BCCCBBBCDCCAA?ACCCC;:<A;>=@
@06SRF:00460:00285
ATCAGACACGGACACAGCAGAACACAC
+
B@A@A@BBBC@DD:::A@B@@=@@@@C
@06SRF:00460:00288
TACTGAGCTACACACACAGAAAGATTGGT
+
AABBBDCBBBCAAAB;@898808884747
@06SRF:00464:00268
ATCAGACACGGACACAGCAGAACACAC
+
BABCCBABCC@CCCCCBBBBB<?BBB@
@06SRF:00471:00274
ATATCGCGAGGGTATGGAAGACTCTATA
+
ECBBBDCECDC>EABA?B@BBBCA?>AB
@06SRF:00478:00264
TACTGAGCTACACACACAGAAAGATTGGT
+
B@AA@@@AAABBBCCB@A994-8>><?AC
@06SRF:00480:00299
TACTGAGCTACACACACAGAAAGATT
+
@@ACCDECBBB?@A>?>>9991881,
@06SRF:00450:00698
TGATACGTCTCCTTCCTTAGTTACTTCA
+
BBBBBBEGAAC@F@C@B?BBB@AAC@CB
@06SRF:00451:00679
TACTGAGCTACACACACAGAAAGATTGGT
+
BBB@@BAAAAABCCCCBB???<@BB?B?C
@06SRF:00465:00699
TACTGAGCTACACACACAGAAAGATTGGT
+
BBB@@@@BABB@@FCCBB9999:BB@C?B
@06SRF:00471:00679
ATATCGCGAGGGTATGGAAGACTCTATA
+
CBBAABBBCBBABDAB?A?BBC@C>?BA
@06SRF:00476:00677
AGCACTGTAGCTATCACTAGTTACTTGT
+
<<CEBDBBCCDBBBBBBCEBB@ACB@DD
@06SRF:00480:00668
CGTGTCTCTAGGCACAGGATTTGTGTA
+
DCECBBA@ABB@ACCDA=99909@@;<
@06SRF:00487:00661
TCTCTATGCGCTCCACATGTCTAAGGT
+
BBDCDBEAB?B;;8;@>AB;<<CBB@C
@06SRF:00488:00684
TCTCTATGCGCTCCACATGTCTAAGGT
+
9:CGFCCCDECAA?ABAAA99995824
@06SRF:00490:00654
AGCACTGTAGCTT
+
B8881///,,,,-
@06SRF:00491:00666
ATATCGCGAGGGTATGGAAGACTCTAT
+
BABBBBCBCBCAB?>><@=@BBCCCBB
@06SRF:00496:00656
TGATACGTCTCCTTCCTTAGTTACTTCA
+
BBCBBCCD@ADAD@C@CACBB@<<=@BC
@06SRF:00461:00744
AGCACTGTAGCTTTCACTAGTTACTTGT
+
AACCCBCCD@:99;<CCCCBB@BBB@B>
@06SRF:00462:00716
AGCACTGTAGCTGTCACTAGTTACTTGT
+
;;AA?BCBCCECCCCCCCDCC@CBCACC
@06SRF:00469:00732
TGATACGTCTCCTTCCTTAGTTACTTCA
+
BCBBBBBBBBD@B@A@B@BBB@BBC@CA
@06SRF:00473:00703
TACTGAGCTACACACACAGAAAGATTGGT
+
BAAABDBBAAABCCCCDBBA@=?A><A?B
@06SRF:00478:00724
AGCACTGTAGCTGTCACTAGTTACTTGT
+
@DHCCCBCDDCBBCCCCDCBB@BBC@DE
@06SRF:00480:00730
AGCACTGTAGCTGTCACTAGTTACTTGT
+
<<CCDDBBBBCBBDDBBDBBB?BBC@BD
@06SRF:00487:00714
TACTGAGCTACACACACAGAAGAATAG
+
CBBBCCILCAAACD>;;111-.0,.11
@06SRF:00495:00738
CGTGTCTCTAGGCACAGGATTTTGTTTAG
+
A9:88111>1959@999=@AAB9BAB>A@
@06SRF:00499:00705
TACTGAGCTACACACACAGAAAGATTGGT
+
?=BBBDBBBBBBCCCB==:::-8@@<A@C
@06SRF:00499:00747
ATATCGCGAGGGTATGGAAAACTCTATAGAGG
+
B99<BBBBCBCA@@@B;>>@/99@88176770
@06SRF:00454:00794
TACTGAGCTACACACACAGAAAGATTGGT
+
BBBBCCCBBBBBBCCB@@994-8>>>B?C
@06SRF:00460:00785
TAGTATCAGCCTCGCCATGACGAAGGTATTC
+
BBDBBBBA@@?BBBC@ECCDCA@>>?::;,1
@06SRF:00463:00777
TCTCTATGCGCTCCACATGTCTAAGGT
+
BCDCAABNCCDAA?ABAAAA@@@;><?
@06SRF:00469:00760
TCTCTATGCGCTCCACATGTCTAAGGT
+
@BBBAAACCCC?A>@AAAB:;<A?A>B
@06SRF:00470:00764
TCTCTATGCGCTCCACATGTCTAAGGT
+
@CCC<9<GECCCD@CBBCCAAABBCAB
@06SRF:00470:00765
TGATACGTCTCCTTCCTTAGTTACTTCAGC
+
BBBCBCDBBBD9;9;@C@CDCBAAADAAAA
@06SRF:00475:00798
AGCACTGTAGCTGTCACTAGTTACTTGT
+
>>99449444999;9999944899989@
@06SRF:00481:00773
TGATACGTCTCCTTCCTTAGTTACTTCA
+
BBB@BBBCAA@@B@B?B@BBB@BBD@BA
@06SRF:00482:00755
ACCATGCCCAGGTACAGGAGACTG
+
AB@BBBBB>EC@@=;;<7:<CDCC
@06SRF:00451:00822
ATATCGCGAGGGTATGGAAGACTCTATA
+
AA?FACCECCC@BB?A?B?BBBCC==@C
@06SRF:00452:00806
TGATACGTCTCCTTCCTTAGTTACTTCA
+
BBBBBBCCBBB@B@C@B@BBB@BBB@BC
@06SRF:00459:00840
TCTCTATGCGCTCCACATGTCTAAGGTA
+
BCCDA<<849944249>>BED@@54244
@06SRF:00465:00842
ATATCGCGAGGGTATGGAAGACTCTATA
+
BC@??BBBDAA?BBCB>A?ABB@A???=
@06SRF:00477:00830
ATCAGACACGGACACAGCAGAACACAA
+
BBBBBBCCCC@BCDDA@ABBB<@@AAA
@06SRF:00480:00833
TCTCTATGCGCTCCACATGTCTAAGGT
+
BBHDCCCDEDDAA@ACBBB999@5928
@06SRF:00493:00803
ATCAGACACGGACACAGCAGAACACA
+
B@@@>@>>99249??94444424<47
@06SRF:00462:00889
TAGTATCAGCCTCGCCATGACGAAGGTAATCC
+
@@AABBCCBB@?@AA=BCCCCCB@CBCDBCBB
@06SRF:00467:00896
ATATCGCGAGGGTATGGAAGGCTCTATAAGAGG
+
9;BB@@CA999-49442424244745/0,/..,
@06SRF:00468:00856
ATCAGACACGGACACAGCAGAACA
+
BBBBBB>@@B@4999999944243
@06SRF:00468:00860
TCTCTATGCGCTCCACATGTCTAAGGT
+
BCCCBAABCCCBC@DCDCCAA?@>B>B
@06SRF:00468:00885
TGATACGTCTCCTTCCTTAGTTACTTCA
+
AACBCBB==4429;>;>?B>>=@<<8<B
@06SRF:00474:00875
ATATCGCGAGGGTATGGAAGACTCT
+
BABBBBBCD@A@BCBB?@>??A?@B
@06SRF:00478:00896
TAGTATCAGCCTCGCCATGACGAAGGTATTCC
+
BBC@AACAAA@BB;::;CB>?<;8;?@AA>B>
@06SRF:00479:00851
ACGAGTGCGTTCCCCATGTCGTAGGTACTC
+
BBBBBAABBB@DCD:B?=?@@:::@AABAC
@06SRF:00481:00858
TACTGAGCTACACACACAGAAAAGATTGGTG
+
@;=<;9A9999;AA?;;;4999-8839><9?
@06SRF:00481:00874
TCTCTATGCGCTCCACATGTCTAAGGT
+
BCCC@?@BCCBBD@BBBCCBCBB@C?C
@06SRF:00484:00896
AGCACTGTAGCTTTCACTAGTTACTTAT
+
AACCCBAABBDBB>DBBBCBB>A><:?@
@06SRF:00490:00874
TAGTATCAGCCTCGCCATGACGAAGGTATTCC
+
BBB?AACDBDABBBD@BBCCDBB@B@CBC?B@
@06SRF:00453:00913
CGTGTCTCTAGGCACAGGATTTGTGTA
+
999B<<9BB@B@AB@99699919@999
@06SRF:00458:00906
ATCAGACACGGACACAGCAGAACACAC
+
BBBBBBBBBB@CDCECBBBBB?A@BB@
@06SRF:00460:00948
ATCAGACACGGACACAGCAGAACACAC
+
BBBBBBBBCC@CDCDCDBBBB?BABB@
@06SRF:00464:00941
TCTCTATGCGCTCCACATGTACTG
+
CCCCBABCCBC::9;C@@AA@A?8
@06SRF:00480:00940
ATATCGCGAGGGTATGGAAGACTCTATA
+
BBBBBBBBB@B@BBBA?C@BBB@C>@BA
@06SRF:00483:00923
TCTCTATGCGCTCCACATGTCTAAGGT
+
BCDCBBECCCCBB@BCBBAAAA@=@>B
@06SRF:00452:00976
TAGTAACAGCCTCGCCATGACGAAGGTATTCC
+
97:/1,/87<:849959@@999969=AABFDB
@06SRF:00456:00981
TGATACGTCTCCTTCCTTAGTTACTTCA
+
BCBB:;<AAAB?B>B?B@DCE@CDDC99
@06SRF:00456:00999
TCTCTATGCGCTCCACATGTCTAAGGT
+
9<<@498@DC@AB=9944444442424
@06SRF:00470:00961
ATCAGACACGGACACAGCAGAACACAC
+
BBAABBBBDB@CCBAAAAABB?BAAAC
@06SRF:00471:00991
ATATCGCGAGGGTATGGAAGACTCTATA
+
BA???BBBCAA@BBBB>A?A>><C=??B
@06SRF:00480:00954
ACGCTCGACATGCCCAGGTACAGGAG
+
@ABBBBAAACBBBB>BB@BBEDD?AB
@06SRF:00486:00960
TCTCTATGCGCTCCACATGTCTAAGG
+
CCCCCCBBCBB;;8<@@@@999@695
@06SRF:00496:00970
ACGCTCGACATGCCCAGGTACAGGAG
+
BBABBBBBCBBABB>AA?ACFDC>AB
@06SRF:00453:01047
ATCAGACACGGACACAGCAGAACACAC
+
ABBBBBBAB=>999@99999;<A?@<;
@06SRF:00461:01028
TGATACGTCTCCTTCCTTAGTTACTTCA
+
BBB???CCCCD@C@B?B>?BB?A>B@FB
@06SRF:00463:01017
TCTCTATGCGCTCCACATGTCTAAGGT
+
;<BBBDDCCEB::;<B>>><99>;=88
@06SRF:00464:01025
ATATCGCGAGGGTATGGAAGACTCTATA
+
BBABBDCBBBB>A=BB?B?BCCCCAB??
@06SRF:00464:01032
AGCACTGTAGCTGTCACTAGTTACTTGT
+
ABBBCBBCBBC??ACCCCCCC@CEB@BA
@06SRF:00472:01049
ACGCTCGACATGCCCAGGTACAGGAG
+
BBBBDDACECB>>=8;;101@@?1=<
@06SRF:00495:01038
ACGCTCGACATGCCCAGGTAACAGGTAG
+
99>89944:44444-4423,*,,,*,,2
@06SRF:00499:01011
TACTGAGCTACACACACAGAAAGATTGGT
+
AA>BBDBBBBB@BCCA;;444-8>><>?A
@06SRF:00451:01064
ACGCTCGACATGCCCAGGTACAGGAG
+
@ABBBBAEBCCBBB=BB?BBCCCBCC
@06SRF:00452:01073
ACGCTCGACATGCCCAGGTACAGGAG
+
A@BBB>ABCCBBBB>BBABBDBB???
@06SRF:00462:01074
TAGTATCAGCCTCGCCATGACGAAGGTATTCC
+
BBBBCBC@?AABAAA@CCDCCBB?B@CDCAA@
@06SRF:00487:01067
AGCACTGTAGCTGTCACTAGTTACTTGT
+
<<CCEB>A@@@A@@@ABDB??>BBB@BC
@06SRF:00490:01060
ATCAGACACGGACACAGCAGAACACAC
+
B@BCBBBBBC@BCCEBBABBB?A?@@C
@06SRF:00495:01050
TAGTATCAGCCTCGCCATGACGAAGGTATTCC
+
CCEAABBBBA@@@@A>AAA@@AA=A@CCC@B@
@06SRF:00497:01093
ACGCTCGACATGCCCAGGTACAGGAG
+
@@@ABAAAA99488099588A9961<
@06SRF:00473:01107
TAGTATCAGCCTCGCCATG
+
BBC?AACCCC@BDBB?=11
@06SRF:00479:01147
TCTCTATGCGCTCCACATGTCTAAGGT
+
BBBBA?ABCBBEDCECBB?@=@@=@@B
@06SRF:00481:01107
ATCAGACACGGACACAGCAGAACACAC
+
CBBBBBBABC>?ABDBCCCDC?BABAB
@06SRF:00489:01114
TAGTATCAGCCTCGCCATGACGAAGGTATTCCA
+
BBC?AACA@A?BBBB@BCCBC:::;@BAA?ABC
@06SRF:00452:01174
AGCACTGTAGCTGTCACTAGTTACTTGT
+
<<CCEB>ADDDBB@@BCDCBB?BFC@CD
@06SRF:00452:01199
TGATACGTCTCCTTCCTAGC
+
@A@A<<<>@<<-1,1,1//,
@06SRF:00453:01191
AGCACTGTAGCTGTCACTAGTTACTTGT
+
<<CDHC@BBB@A@C@BBDBAA?ACB@BD
@06SRF:00455:01189
ACGCTCGACATGCCCAGGTAAGGAG
+
ABACCCDA@ACBA><@>;>>;=:?@
@06SRF:00456:01172
TCTCTATGCGCTCCACATGTCTAAGGT
+
CCBBBBBCDCCCB@CBBCC::<C?CBD
@06SRF:00460:01182
TCTCTATGCGCTCCACATGTCT
+
@@A@BBB><88/1,//287,-,
@06SRF:00463:01188
TGATACGTCTCCTTCCTTAGTTACTTCAG
+
ABBCA@@C;;<@@<@<>;999<@@ACBB@
@06SRF:00474:01175
ATCAGACACGGCACAGCAGAACACAC
+
BBBABBBBBB@BBBDCBD:999CBBC
@06SRF:00484:01225
TCTCTATGCGCTCCACATGTCTAAGGTAC
+
?BAA=@@>999996999999?995488::
@06SRF:00500:00011
ACGAGTGCGTTCCCCATGTCGTAGGTACTC
+
BBBB@@@B@@=ACC5<=CBB@A@C?BCBCC
@06SRF:00502:00004
TAGTATCAGCTTCGCCATGACGAAGGTATTCC
+
BBBADBA@AAB@CA@>@BA=CAA=@@AAB?B>
@06SRF:00512:00004
ACGAGTGCGTTCCCCATGTCGTAGG
+
BBBABBB;;;2444/944/886..,
@06SRF:00517:00036
ATATCGCGAGGGTATGGAAGACTCTATA
+
BA@@?CCBDBCAABBB?B>@>A@B:9:B
@06SRF:00523:00027
TAGTATCAGCCTCGCCATGACGAAGGTATTCC
+
;;C@AAEDBC@BBBBBCCCCCEB?A>@;;;<B
@06SRF:00532:00048
TCTCTATGCGCTCCACATGTCTAAGGT
+
BCCCDAACCCCCB@CBBCBBGAA?BAC
@06SRF:00537:00007
TCTCTGCTCCACATGTCTAAGGTACTG
+
BCAAACBCC?BAABAB?AC?C?BCCA@
@06SRF:00543:00013
TCTCTATGCGCTCCACATGTCTAAGGT
+
BBCBBBBBCCBBC@CCAA@AAAA@C@C
@06SRF:00544:00030
TGATACTAGTTACTTCAGTGC
+
BBBBBBCBBC@BBB@BBBBBB
@06SRF:00501:00062
ACGCTCGACATGCCCAGGTACAGGAG
+
ABBBBA>DABBBCB>BB?>>@9;89@
@06SRF:00508:00064
TCTCTATGCGCTCCACATGTCTAAGGT
+
@AAA<;=DBECCD@CCBBBAAABAC@C
@06SRF:00511:00095
CGTGTCTCTAGGCACAGGATTTTGTGTAAGC
+
AAABDBBBBBB@BECBC@CCCC:88222*,-
@06SRF:00513:00087
TCTCTATGCGCTCCACATGTCTAAGGT
+
CBCCBBBCECBBD@CBCCBGCBBCC?B
@06SRF:00533:00069
AGCACTGTAGCTGTCACTAGTTACTTG
+
<=BA@BBAAADCCDCBBCA<;59@@<>
@06SRF:00534:00082
TCTCTATGCGCTCCACATGTCTAAGGT
+
BBBBBBBCECC?A>@AB@=::<A<A<@
@06SRF:00540:00083
ACGCTCGACATGCCCAGGTACAGGAG
+
@BBBBBCCCBA@AA<@@@??A<<59;
@06SRF:00542:00070
ATATCGCGAGGGTATGGAAGATCTCTAT
+
B@;;9@99994-44//5678.//6647>
@06SRF:00502:00121
ATATCGCGGGGTATGGAAGACTCTATA
+
BBBAABBBCD:DECB@BBBABBB@>?>
@06SRF:00507:00135
TCTCTATGCGCTCCACATGTCTAAGGT
+
BDDCBBBDECDCC@AB==;;;99;>=>
@06SRF:00512:00127
TAGTATCAGCCTCGCCATGACGAAGGTATTCC
+
DBCBBAA@@@?@@@A=@CB=?;97;??@A=@=
@06SRF:00513:00148
ACGAGTGCGTTCCCCATGTCGTAGGTACTC
+
BBA@BBBBCC?CBB9A=@>ACB@A?B<;<A
@06SRF:00515:00106
TAGTATCAGCCTCGCCATGACGAAGGTATTCC
+
BBD@AAC;<<ABBAA@ABBAA:::<ABCC@B@
@06SRF:00528:00123
TCTCTATGCGGCTCCACATGTCTAAGGT
+
BDEDCBBCBB@BCE@CBDCBAA??@C@C
@06SRF:00535:00100
TGATACGTCTCCTTCCTTAGTTACTTCA
+
BBBBBBBAAADAC@=>BACCB?AAABBB
@06SRF:00537:00105
TAGTATCAGCCTCGCCATGACGAAGGTATTCC
+
BBCBCCC?@A@BCBB?BD?;:77,/,1/87=:
@06SRF:00545:00126
ATCAGACACGGACACAGCAGAACAC
+
CBB@@?BCEC@CCDCCDDBBB?AAB
@06SRF:00503:00168
TAGTATCAGCCTCGCCATGACGAAGGTATTCC
+
BCBBABA;;969@995<>@?><959A>?@=@=
@06SRF:00531:00180
TACTGAGCTACACACACAGAAAGATTGGT
+
@@@AABAABB?BBBC;::888-8A?<A?A
@06SRF:00534:00180
CGTGTCTCTAGGCACAGGATTTTGTGTAG
+
BBAACEA@@BHB;<@DB?>>>>/99>>@A
@06SRF:00534:00199
TCTCTATGCGCTCCACATGTCTAAGGT
+
AAAADBBBCCCBB=@>:111/;878;@
@06SRF:00539:00157
TCTCTATGCGCTCCACATGTCTAAGGT
+
BBCBCBBBCBBBDABBBBF==<C@C?B
@06SRF:00510:00218
TGATACGTCTCCTTCCTTAGTTACTTCA
+
BBBBBBBDBBB@A@A@A@ABB@BBC@CB
@06SRF:00512:00230
TGATAGTCTCCTTCCTTAGTTACTTCA
+
=AABBABA;<:<>A?D@=992499:44
@06SRF:00515:00222
TACTGAGCTACACACACAGAAAGATTGGT
+
??@BCDCBBBBBBCCCBB:::6;CC@C@<
@06SRF:00524:00203
ACGAGTGCGTTCCCCATGTCGTAGGTAC
+
ABBABB@;992444/998:=86..,./.
@06SRF:00538:00234
TAGTATCAGCCTCGCCTGACGAAGGTATTCC
+
BBBBCCBAAABBBBB?CCBD@@>@@EBD?CA
@06SRF:00540:00230
ATATCGCGAGGGTATGGAAGACTCTATA
+
BBBBABBAABA>A@BA=@>@CCCCCCAA
@06SRF:00516:00288
TAGTATCAGCCTCGCCATGACGAAGGTATTCC
+
==B9:<B<;9@;<;C?@>>999958:844889
@06SRF:00535:00273
TGATACGTCTCCTTCCTTAGTTACTTCA
+
BBBBBCCCDBC@ABA@B@BBB@CBC@EB
@06SRF:00536:00281
ATCAGACACGGACACAGCAGAACACAC
+
BABAAABBDB@BDCCDCDBBB>@?BBB
@06SRF:00517:00345
TCTCTATGCGCTCC
+
BBBCB99<AAAACC
@06SRF:00529:00356
TACTGAGCTACACACACAGAAAGATTGGTGCTG
+
BBCCCCGCCCDCBB@998444-33397016111
@06SRF:00531:00367
ATATCGACAGCTACCCCC
+
=74444444;44444444
@06SRF:00540:00695
TGATACGTCTCCTTCCTTAGTTACTTTCAGT
+
,,,///;4444242424244424444-4444
@06SRF:00504:00736
TCTCTATGCGCTCCACATGTCTAAGGT
+
ACEDCBBDBBB?A>?BABB999>5959
@06SRF:00511:00735
ACGCTCGACATGCCCAGGTACAGGAG
+
BBABBBCCC@>9996:B>CCDDF?BB
@06SRF:00517:00700
TCTCTATGCGCTCCACATGTCTAAGG
+
;BCDCCCB::111-//6944448242
@06SRF:00527:00744
TACTGAGCTACACACACAGAAAGATTGGTG
+
899@AAABBBAD<7--,-,,,*,697<><9
@06SRF:00530:00722
TAGTATCAGCCTCGCCATGACGAAGGTATTCC
+
<;BAAACCCC@AAAA==>FEDDCCCABBB@B?
@06SRF:00531:00746
CTTCCTTAGTTACTTCAGTGC
+
992969;==>;>995<CECCC
@06SRF:00536:00746
ACGAGTGCGTTCCCCATGTCGTAGGTACTC
+
BBBBBBBBCD@CCD9A>>@BCBBAA:<;A@
@06SRF:00540:00747
TCTCTATGCGCTCCACATGTCTAAGGT
+
@ADECCCBA?B;;6<A>>>999>6959
@06SRF:00547:00714
ATCAGACACGGACACAGCAGAACACAC
+
BBBBB@BBBC@BCAAGCBBCB>A@CBC
@06SRF:00512:00775
TAGTATCAGCCTCGCCATGACGAAGGTATTCC
+
BBCBGBBA?@?@A@@=@BCACA@>@@BBB>B>
@06SRF:00513:00799
TAGTATCAGCCTCGCCATGACGAAGGTATTCC
+
BBCBBBCBBB@CC@@=@BABBA@=@@BBC?CA
@06SRF:00515:00759
TACTGAGTTACACACACAGAAAGA
+
@=>@99998>99:@@>1-*+0)**
@06SRF:00525:00752
TAGTAACAGCCTCGCCATGACGAAGGTATTCC
+
;;;44299995899959@@999969=>>>696
@06SRF:00539:00783
TACTGAGCTACACACACAGAAAGATTGGT
+
BBBBBBCBBBCDAGA=>:988-8>>=A@C
@06SRF:00540:00772
ATCAGACACGGACACAGCAGAACACAC
+
BBBBBBBBBC@BABE@@?BBC?B@@@B
@06SRF:00543:00794
AGCACTGTAGCTGTCACTAGTTACTTGT
+
<;CCCBAADCBAB@@BBDB@B?DBB@BC
@06SRF:00511:00803
ACGCTCGACATGCCCAGGTACAGGAG
+
BBACBCABB>@?>>99958899A<@>
@06SRF:00511:00819
ATCAGACACGGACACAGCAGAACACACA
+
@B@@>@9998249=994488=498003/
@06SRF:00520:00840
CGTGTCTCTAGGCACAGGATTTTGTGTA
+
BCCCCCBC@@@>@D@>?;9999/9@@>@
@06SRF:00520:00843
TGATACGTCTCCTTCCTTAGTTACTTCA
+
BBBBBBBBCBD@C@E>B?BBB@BBE@CC
@06SRF:00527:00812
ATATCGCGAGGGTATGGAAGACTCTATA
+
BABBABBCCCC@CBB@<>=@BBAC???B
@06SRF:00528:00809
TCTCTATGCGCTCCACATGTCTAAGGT
+
BCCC@?ACBCCCD@CBBCFCCAA?ABC
@06SRF:00502:00852
ATATCGCGAGGGTATGGAAGACTCTATA
+
A@A@>=>99991998>2424331111.3
@06SRF:00514:00883
CGTGTCTCTAGGCACAGGATTTTGTGTAG
+
BBBDCCCBCBC@ABBCEACCCE:AA===@
@06SRF:00519:00872
TCTCTATGCGCTCCACATGTCTAAGGT
+
CCCEBBBFFCE;:=<CBBB<;<A;?;@
@06SRF:00522:00879
ATCAGACACGGACACAGCAGAACACAC
+
BABBBBBCDB???@AAABCDD@BABCC
@06SRF:00524:00882
TCTCTATGCGCTCCACATGTCTAAGGT
+
ABBDAABBEAB?A?@CAA@?=@@599;
@06SRF:00530:00871
TAGTATCAGCCTCGCCATGACGAAGGTATTCC
+
BBC@AAD@AAADBCC?ABCCCBB@B@BBC@C=
@06SRF:00533:00898
ATATCGCGAGGGTATGGAAGACTCTATA
+
BB:;;DBCCDFACBBC>B?@>@CC;;<B
@06SRF:00516:00902
TAGTATCAGCCTCGCCATGACGAAGGTATTCC
+
A?B9:<A@>?>@;9;EB>B<=>B>A=@>>282
@06SRF:00520:00928
ATATCGCGAGGGTATGGAAGACTCTAT
+
CB@??BBBC@A@BBBB>B?BBB@@<=?
@06SRF:00525:00920
ACGAGTGCGTTCCCCATGTCGTAGGTACTC
+
@AAAAABBCD@CCB9BABBBBC><<<9:;A
@06SRF:00531:00904
ACGCTCGACATGCCAGTCAGACAG
+
AAECC@@A@9911,11,,,,,,..
@06SRF:00534:00910
TGATACGTCTCCTTCCTTAGTTACTTCA
+
BBBBBBBDBBD@C@B?B@BBB@BBB@CB
@06SRF:00541:00935
TACTGAGCTACACACACAGAAAGATTGGT
+
BBBBCDBBBBBBBBC>;;444-8>><A@B
@06SRF:00543:00924
ACGCTCGACATGCCCAGGTACAGGAG
+
EC??@=;9999>>>999588999284
@06SRF:00545:00947
ATATCGCGAGGGTATGGAAGACTCTATA
+
BAABBDDCCDCBB@??<>=@ABBC??@B
@06SRF:00546:00930
ATATCGCGAGGGTATGGAAGACTCTATA
+
B?@@BBCCCDC>AABC?B?B@AAA???B
@06SRF:00546:00943
TAGTATCAGCCTCGCCATGACGAAGGTATTCC
+
=?B::=CBACABBBB@BB@BC:;69A@99:95
@06SRF:00502:00958
TACTGAGCTACACACACAGAAAGATTGGT
+
BAABB@BABBBBCBBCBB:997;AA@C@C
@06SRF:00505:00976
ATATCGCGAGGGTATGGAAGACTTAGAGG
+
A@9<<A@@99<:999B=A<>?87477713
@06SRF:00507:00974
TCTCTATGCGCTCCACATGTCTAAGGT
+
BBDDBBBDAAACC@CC@@AAA@A?C?A
@06SRF:00508:00994
ATCAGACACGGACACAGCAGAACACAC
+
BABBBBBBCBBCC@AABAC@B=@@@AB
@06SRF:00511:00989
ACGCTCGACATGCCCAGGTACAGGAG
+
BB@@ABBBB>>89919><>8:9=>A@
@06SRF:00524:00951
ATATCGCGAGGGTATGGAAGACTCTAT
+
D???BBCBBBC?@;842859>?>>777
@06SRF:00530:00994
TACTGAGCTACACACACAGAAAGATTGGT
+
BBAABDBBBBBBCDCB99;@@<@AA@F=?
@06SRF:00541:00984
CGTGTCTCTAGGCACAGGATTTTGTGTAG
+
BBBBDBBBBBB?@BCCEEABCE:?@>:;<
@06SRF:00545:00997
CGTGTCTCTAGGCACAGGATTTTGTGTAGAG
+
AABDDB??BAA@BBCCC?:;9919B=>B@44
@06SRF:00547:00984
ATATCGCGAGGGTAGTGGAAGACATCTA
+
>>89;A<22<A8<1/1::::6..11111
@06SRF:00502:01001
CGTGTCTCTAGGCACAGGATTTTGTGTAG
+
BBBCDCBBA998:=ABCACCCC9CCA:;<
@06SRF:00503:01004
ATATCGCGAGGGTATGGAAGACTCTATA
+
CCABBCCCCCD@CBBB:<:<AA@A??77
@06SRF:00537:01047
TCTCTATGCGCTCCACATGTCTAAGGTACTA
+
BCED<9<CB@@AB8122188:==;=<999@B
@06SRF:00545:01036
TACTGAGCTACACACACAGAAAGATTGGT
+
BBBBBBBBBBBBBCCCBB::99;CC@@>>
@06SRF:00549:01033
TAGTATCAGCCTCGCCATGACGAAGGTATTCC
+
BBCBBBCBBC@BCCCABCBAAACDC?C;97;<
@06SRF:00521:01097
ATCAGACACGGACACAGCAGAACACA
+
=?ABCBBBBB>=94999999959888
@06SRF:00522:01051
ACGCTCGACATGCCCAGGTACAGGAG
+
AA?BBAAAABABBB=BB@BBCAA>AA
@06SRF:00539:01075
ATATCGCGAGGGTATGGAAGACTCTATA
+
BAABBCCDCDD>CDBB@BABAA@A@AA@
@06SRF:00500:01116
ACGCTCGACATGCCCAGGTACAGGAG
+
CCBCCD@AAB@?@@<@@>A@CCC;<<
@06SRF:00506:01116
TAGTATCAGCCTCGCCATGACGAAGGTATTCC
+
@=A@AABBBCC@@AC?B@AABA@=@?<<=CC=
@06SRF:00530:01141
TAGTATCAGCCTCGCCATGACGAAGGTATTCC
+
BBBBBBCAAB;><CCDECCDCA@=@?@AA>B=
@06SRF:00533:01140
ATCAGACACGGACACAGCAGAACACAC
+
@BB:9<BC@@=@BA@:;;@@@>CAAAB
@06SRF:00534:01147
AGCACTGTAGCTGTCACTAGTTACTT
+
9@BCEDEED:://1///6;8;8<BA?
@06SRF:00548:01138
AGCACTGTAGCTGTCACTAGTTACTTGT
+
<<CCEB@ABBBA@@@BBDBBB@CCB@CC
@06SRF:00511:01197
TAGTATCAGCTCG
+
ABCCB:66/,,,*
@06SRF:00552:00018
TGATACGTCTCCTTCCTTAGTTACTTCA
+
@ABA@A@<<<C@B@CAD@B??<944:4/
@06SRF:00563:00012
ATATCGCGAGGGTATGGAAGACTCTATA
+
AB@@ADBBBDD@BBBB?CCCCCCB;::@
@06SRF:00578:00038
ATATCGCGAGGGTATGGAAGACTCTATA
+
BBAAABBCCBC>CBCB=?=@BB?B?:??
@06SRF:00579:00015
CGTGTCTCTAGGCACAGGATTTTGTGTAG
+
AABDDCBBBBB@BBCCFBBAAA6=@@>@@
@06SRF:00580:00034
AGCACTGTAGCTGTCACTAGTTACTTGT
+
<<DCDCABDDD>BBBBAB@@@@CAA@@D
@06SRF:00580:00038
TCTCTATGCGCTCCACATGTCTAG
+
44==B@C>A1111,//79//////
@06SRF:00582:00019
TCTCTATGCGCTCCACATGTCTAAGGT
+
BCCC@AACCCBCC@ECDCCCCDBBD@B
@06SRF:00586:00025
TAGTATCAGCCTCGCCATGACGAAGGGATTCT
+
BBCAAAA4896999969<<1111,//+//,43
@06SRF:00588:00014
TGATACGTCTCCTTCCTTAGTTACTTCA
+
BCCBBBCA@@E@E@B@B@BBB?AAC@EC
@06SRF:00550:00057
AGCACTGTAGCTGTCACTAATTACTTGT
+
@@CCCBAACC@ABDDA@@@@A@BBD?DB
@06SRF:00578:00063
CGTGTCTCTAGGCACAGGATTTTGTG
+
BCCCCCBBBBC@BA=9984444/999
@06SRF:00578:00071
TGATACGTCTCCTTCCTTAGTTACTTCA
+
BB?;;<AAAEHAC?C?D=A@A>A@A@B?
@06SRF:00578:00084
TAGTATCAGCCTCGCCATGACGAAGGTATTCC
+
BBCBBBC@?A@BBBCCDDCDC:::;@BBC@CA
@06SRF:00579:00093
ATCAGACACGGACACAGCAGAACAACAC
+
DCCBBBBBCC=>AAAAABCDC?@@?BBC
@06SRF:00581:00061
TACTGAGCTACACACACAGAAAGATTGGT
+
BBBB>DBCBA??BB;99@9;;:;BD?C?B
@06SRF:00581:00067
ATCAGACACGGACACAGCAGAACACAC
+
BBBBBA@BBC?CBBBBBBCBD=@>AAB
@06SRF:00599:00088
ATATCGCGAGGGTATGGAAGACTCTATA
+
<A@AACEDCCDBBAAA@B@A;<:?<9=B
@06SRF:00553:00143
CGTGTCTCTAGGCACAGGATTTTGTGT
+
A@@@BB<;<AA=>@?<<:1111*1//0
@06SRF:00557:00111
TGATACGTCTCCTTCCTTAGTTACTTCA
+
BBBBBBCCBBB@A@A@A?@@A@ABB@CB
@06SRF:00559:00114
ACGCTCGACATGCCCAGGTACAGGAG
+
?=?BBCBD?==ACC>99;;ACBC>@A
@06SRF:00560:00148
CGTGTCTCTAGGCACAGGATTTTGTGTAAGC
+
BACDCDDB????BCCCDACDCC:>=:;;,11
@06SRF:00566:00122
ACGAGTGCGTTCCCCATGTCGTAGGTACTC
+
CBBBBBCB@;2444/9>>?@CB8747989<
@06SRF:00572:00109
ACGAGTGCGTTCCCCATGTCGTAGGTACTC
+
BBBBBAAB@B@BDD:B@?BBBB7749:89>
@06SRF:00580:00147
TAGTATCAGCCTCGCCATGACGAAGGTATTCC
+
BBB?ADCBAB@BB@A>ABBBCAA@A@BCC@B@
@06SRF:00581:00100
TAGTATCAGCCTCGCCATGACGAAGGTATTCC
+
BBCCCDDA@A?BABBABDCDDBB@B@BCC@C@
@06SRF:00582:00144
AGCACTGTAGCAGTCACTAGTTACTTGT
+
BBBBDBB?BBBBBCAABBB@<>ABC@BB
@06SRF:00584:00110
AGCACTGTAGCTGTCACTAGTTACTTGT
+
<<ACACBBDCCCBCCCCDCCC@CDDA<=
@06SRF:00589:00137
ACGAGTGCGTTCCCCATGTCGTAGGTACTC
+
AAB@A>@@AB@DDE:B:9;@CB::5:989?
@06SRF:00553:00150
TCTCTATGCGCTCCACATGTCTAAGGT
+
CCCDBBBCCDEBB@CCBBAAA@B@C>B
@06SRF:00566:00154
AGCACTGTAGCTGTCAATAGTTACTTGT
+
<<CDCBCCCDDBBDDA@BDBB@BAB@BB
@06SRF:00582:00156
TGATACGTCTCCTTCCTTAGTTACTTCA
+
BCCBD@@A@ACBDAB@B@CCC?BBD@CC
@06SRF:00584:00172
TGATACGTCTCCTTCCTTAGTACTTCA
+
BBBBBBBBBBD@C@C@D@BBBCDCBEC
@06SRF:00591:00168
ACGCTCGACATGCCCAGGTACAGGAG
+
AAAAAAABAA@BBB=BB@BBC?@>?B
@06SRF:00593:00160
CGTGTCTCTAGGCGACAGGATTTTGTGTAG
+
A@999@<<1?>:10177::4444,444/88
@06SRF:00552:00202
CGTGTCTCTAGGCACAGGATTTTGTGTAG
+
@AAB@@BBBAB?@CBCC@CBCC:?@>9;;
@06SRF:00553:00207
ATATCGCGAGGGTATGGAAGACTCTATA
+
BB??>@?@99919>>><A>A???B??77
@06SRF:00558:00244
ATCAGACACGGACACAGCAGAACACAC
+
BBBBDBBBBB>BBCAABBBCB>B@@@A
@06SRF:00559:00206
TAGTATCAGCCTCCCCATGATGAAGGTATTCC
+
BBCCBCCDBD@BBCB8BCBBBBD@C@B@@>@@
@06SRF:00561:00205
TCTCTATGCGCTCCACATGTCTAAGGT
+
BCCCBABCEBBAB@BCDCBAA@DBBAB
@06SRF:00584:00238
ACGCTCGACATGCCCAGGTACAGGAG
+
BBBBBBBCBBBBBB>A@?@BC;::9B
@06SRF:00587:00242
CGTGTCTCTAGGCACAGGATTTTGTGTAG
+
AAADDCCCBBB?ACCCB?@@BBA:;;@AA
@06SRF:00588:00212
TGATACGTCTCCTTCCTTAGTTACTTCA
+
BBBCCBCBBBD@B@B?B?BBB@B@DBDC
@06SRF:00592:00221
TACTGAGCTACACACACAG
+
8=99<<9;BBA991--,-,
@06SRF:00593:00248
ACGCTCGACATGCCCAGGTACAGGAG
+
ABBAABBCB==?BC@??=>BCBDABB
@06SRF:00596:00236
ACGAGTGCGTTCC
+
BBC??>BCCC@A=
@06SRF:00596:00239
ATATCGCGAGGGTATGGAAGACTCTATA
+
BBABBBBBBBC@BBBA=?=@CCBCBBBB
@06SRF:00551:00287
TAGTATCAGCCTCGCCATGACGAAGGTATTCC
+
BBBBCCCBBB@BBBB?BCCCCCC@C@BBE@B@
@06SRF:00554:00281
TAGTATCAGCCTCGCCATGACGAAGGTATTCC
+
BBCBAACABB@BBBB@BCDDC::8;@CCD@CC
@06SRF:00559:00282
ACGAGTGCGTTCCCCATGTCGTAGGTACTC
+
BCB?BBBBAB>@DD:CBBAABBBA@B;;<B
@06SRF:00585:00268
ATCAGACACGGACACAGCAGAACACAC
+
BABABBBBDD@BBCDDCDBBB@BBBBB
@06SRF:00585:00289
ACGAGTGCGTTTCCCATGTCGTAGGTACTC
+
BB@@@BBBAAA=DDACBBABCCCB?B;;<A
@06SRF:00585:00296
ATATCGCGAGGGTATGGAAGACTCTATA
+
CABEBBBBCBB?CBBA?B?BCAAA<=?@
@06SRF:00597:00261
ATCAGACACGGACACAGCAGAACACAC
+
?BBBBBBBBB?CB@ADCCCCC?BAAAC
@06SRF:00555:00343
TGATACGTCTCCTTCCTTAGTTACTTCA
+
BCCBBABCCFCACCB@B?BBBA@@DBDB
@06SRF:00562:00324
CGTGTCTCTAGGCGACAGGATTTGTT
+
A<<<<B@?<;;-1.18287///+//,
@06SRF:00573:00336
TGATACGTCTCCTTCCTTAGTTACTTCA
+
BBBBBBB@B@@@B@B@B@BBB@BDC@CB
@06SRF:00576:00341
TAGTATCAGCCTCGCCATGACGAAGGTATTCC
+
BBBAABCBBB@BBAA@ACCCDBB@B@BCC?B?
@06SRF:00577:00312
CGTGTCTCTAGGCACAGGATTTTGTGTAGAG
+
9<BAAACCCFEACBBCB=9999/9>>99999
@06SRF:00579:00344
TACTGAGCTACACACACAGAAAGATTGGT
+
???BCDCBBAAABCCCBB9996:@9;B@B
@06SRF:00582:00340
TAAGTATCAGCCTCGCCATGACGAAGGTATTCC
+
@=>@=BAA;;;@DAADBBBCCCCB=A:<<A@B@
@06SRF:00582:00341
CGTGTCTCTAGGCACAGGATTTTGTGTAG
+
BEDDCDCBBBB@BBCBB=:444,4>9>@@
@06SRF:00584:00341
AGCACTGTAGCTGTCACTAGTTACTTGT
+
<=DCCC@ABBBAABBA@CBBB@CCC@@A
@06SRF:00552:00378
ACGAGTGCGTTCCCCATGTCGTAGGTATC
+
A?@@A>>>996111+11////.3101877
@06SRF:00557:00382
TCTCTATGCGCTCCTC
+
944444444444;844
@06SRF:00567:00397
TCTCTATGCGCTCCACATGTCTAAAGGTACTGATCACCCGATGTACAAAAAAAA
+
BDCCC??@?=999699994<99@C0984::>8944444-444444444444444
@06SRF:00586:00575
TACTGAGCTACACAACAGAAAGATTGGTGC
+
AAAB@CABBBBBAB@BCCDB>B@?=<?B>?
@06SRF:00587:00569
TCTCTATGCGCTCCACATGTCTAAGG
+
BBDBBBB@?=@;469>999@999595
@06SRF:00593:00556
ATCAGACACGGGGGGGGGGACACAGCAGAAAACACAC
+
BBCB>9449999999999"9994:@@@9999/9@??@
@06SRF:00597:00551
ATCAGACACGGACACAGCAGAACACAC
+
A@BBBBBBBC@EBACBCBBBB?BAAAB
@06SRF:00551:00689
TGATACGTCTCCTTCCTTAGTTACTTCA
+
BBCBBBBBCDD@D@C?B?BBB@BAD@CD
@06SRF:00553:00665
TCTCTATGCGCTCCACATGTCTAAGGT
+
CFAAAAACFCCCD@CCCDBAA@B@B@B
@06SRF:00554:00671
CGTGTCTCTAGGCACAGGATTTTGTGTAG
+
CCCDDBBAAAC=@@B9959999/9@>;<@
@06SRF:00556:00678
TGATACGTCTCCTTCCTTAGTTACTTCA
+
?BBBBBBCBBB@BBA@A@ABB@BBB@BB
@06SRF:00556:00686
ATATCGCGAGGGTATGGAAGACTCTATA
+
B@@ADCCDCCC>ABBC@C@B??BCCCB@
@06SRF:00561:00682
TGATACGTCTCCTTCCTTAGTTACTTCA
+
BCBBAABCCFC?A?B@B@CCC@CCFACB
@06SRF:00571:00654
ATATCGCGAGGGTATGGAAGACTCTATA
+
BBBEEBCBBBC@DCCB=?>@>B?C???B
@06SRF:00573:00674
ATCAGACACGGACACAGCAGAA
+
BAB@999A99511-,-,,,,,2
@06SRF:00574:00692
ACGCTCGACATGCCCAGGTACAGGA
+
@AB@BAAD?A>@AC>@A>?BCCBB@
@06SRF:00575:00674
TGATACGTCTCCTTCCTTAGTTACTTCA
+
BBBABBBCBBD?B@A@A@BAA?ABBBDB
@06SRF:00577:00664
TGATACGTCTCCTTCCTTAGTTACTTCA
+
BBBBBBCDBB@@@@A@A@BBB@BBEADC
@06SRF:00578:00672
TCTCTATGCGCTCCACATGTCTAAGGT
+
ACCFBBBCDFB9:=;B@@>?9996959
@06SRF:00584:00678
AGCACTGTAGCTGTCACTAGTTACTTGT
+
A@BCCBBADDDA@@@@ADBAA<AAB@BC
@06SRF:00589:00652
CGTGTCTCTAGGCACAGGATTTTGTGTAG
+
@BBBDBBBAAA@ABCDDA@??=6=@>9;<
@06SRF:00593:00652
ACGCTCGACATGCCCAGGTACAGGAG
+
BBBBBBBBBAAABB?BB@AAC@@>?B
@06SRF:00593:00666
ATATCGCGAGGGTATGGAAGACTCTATAAAGG
+
BB@AACCCCDB>=@@=<?=@ECCB@=761,7<
@06SRF:00595:00665
AGCACTGTAGCTGTCACTAGTTACTTGT
+
<<CCEB@ABBBA@@@ABDBB@?BBB@CB
@06SRF:00598:00654
CGTGTCTCTAGGCACAGGATTTGATGTAGAC
+
994444444::24444/76665///,,22,,
@06SRF:00551:00746
TACTGAGCTACACACACAGAAAGATTGGT
+
AABBBDCBBBDCDEB@C;884-8??>B?B
@06SRF:00558:00706
CCAGGTAAGGAGACTG
+
A@BB@BB@CBBBBBAA
@06SRF:00564:00741
TAGTATCAGCCTCGCCATGACGAAGGTATTCC
+
BCBAABCABBCCDCC@DBB@B:96;?@AB@B>
@06SRF:00568:00709
ACGCTCGACATGCCCAGGTACAGGAG
+
BBBBBBAAABBBBC>BB>>;BAB?BB
@06SRF:00570:00705
AGCACTGTAGCTGTCACTAGTTACTTGT
+
<<CCCB@@@@BAABBABDBBB@BBB@BD
@06SRF:00570:00710
ATATCGCGAGGGTATGGAAGACTCTAT
+
BABAABBCABA=A?>=285;>@@B??@
@06SRF:00572:00735
TACTGAGCTACACACACAGAAAGATTGGT
+
EBABDCCBBBBBBCC@;;444-8>><@@C
@06SRF:00574:00721
TACTGAGCTACACACACAGAAAGATTGGT
+
BB?BBBBBBBB@BCCA;;444-8>>;=?B
@06SRF:00579:00716
ATCAGACACGGACACAGCAGAACACAC
+
9;<B@A>>995999>999999;>888:
@06SRF:00593:00722
TCTCTATGCGCTCCACATGTCTAAGGT
+
BBDCBBBCCBCCB@DBBBBAA@CBE@B
@06SRF:00593:00740
ACGAGTGCGTTCCCTGTCGTAGGTACTC
+
ABBBCC?99;24419>?@@F10,01///
@06SRF:00594:00721
ATCAGACACGGACACAGCAGAACACAC
+
ABBBBBBBBD@BA@AACBBCBDBABBC
@06SRF:00553:00759
TACTGAGCTACACACACAGAAAGATTGGT
+
CBBABDBBBBBBBDCB@;844-8337601
@06SRF:00561:00768
AGCACTGTAGCTGTCACTAGTTACTTGT
+
AACCBABCCCDBBB@BBDCBB?CDB@BB
@06SRF:00562:00793
TACTGAGCTACACATACAGAAAGATTG
+
499ABBA>1111/14949====BBB@D
@06SRF:00565:00777
TGATACGTCTCCTTCCTTAGTTACTTCA
+
A@C?=@AA@@C@B@A>A>?@@>;44944
@06SRF:00566:00770
AGCACTGTAGCTGTCACTAGTTACTTGT
+
AAECDEBBDBBBBDDAADBBB>AAB@BD
@06SRF:00568:00751
ATCAGACACGGACACAGCAGAACACAC
+
BBBBBBBBBB@BABBABBBCCBBBCBC
@06SRF:00581:00758
TAGTATCAGCCTCGCCATGACGAAGGTATTCC
+
BBCAABC@@AADCCC@BBBBCCB@C@BAAAA@
@06SRF:00582:00759
TCTCTATGCGCTCCACATGTCTAAGGT
+
CCCC@?@CBBBBB@BBBCCAA@B@C@B
@06SRF:00585:00782
AGCACTGTAGCTGTCACTAGTTACTTGT
+
??CCDB@@DDDBB@@BBDBBB@DBAAAG
@06SRF:00594:00750
ACGAGTGCGTTCCCACTGTCGTAGT
+
CBB@?@:>9959919444///2,,,
@06SRF:00594:00756
ATCAGACACGGACACAGCAAAACACAC
+
CBB@@A@BAA=@AAACCDCDD9BBDBB
@06SRF:00594:00774
ATCAGACACGGACACAGCAGAACACAC
+
B?BABCBBCB@CB@??ABABB=@@ABA
@06SRF:00595:00786
CGTGTCTCTAGGACGACAG
+
>999A>81//1,//./,,.
@06SRF:00552:00834
CGTGTCTCTAGGCACAGGATTTTGTGTAG
+
BBBBDCCC????BCCCCABBBB7AA>:;<
@06SRF:00554:00818
ATATCGCGAGGGTATGGAAGACTCTAT
+
BABBBBBBBBC@CBBA798:BCCC?B@
@06SRF:00559:00806
TGATACGTCTCCTTCCTTAGTTACTTCA
+
BBBBCBCCDDCBB?C@CA@BA@BBBACC
@06SRF:00560:00826
TACTGAGCTACACACACAGAAAGATTGGT
+
A?@ABCBBBBBBCCCB==;:8-8@>=A@B
@06SRF:00565:00815
TCTCTATGCGCTCCACATGTCTAAGAT
+
DDCCA?@CCCCAA?ACCBB::;>51//
@06SRF:00573:00837
CGTGTCTCTAGGCACAGGATTTTGTGTAG
+
BCEDCCBBBBB?@AACC@CCCC9BBA=<<
@06SRF:00580:00810
CGTGTCTCTAGGCACAGGATTTTGTGTAG
+
BBBDDCBBBBA@BBBCC@BBCC:CBB=??
@06SRF:00583:00814
TAGTATCAGCCTCGCCATGACGAAGGTATTCC
+
BBBAABCBBB>@B@A>ACCCDA@>?@BAE@B@
@06SRF:00588:00825
TCTCTATGCGCTCACATGTCTAAGG
+
<<EGFECBC>>11188:99944242
@06SRF:00590:00842
ACGCTCGACATGCCCAGGTACAGGAG
+
>@@CCCCD@>>999199488449998
@06SRF:00595:00817
ATATCGCGAGGGTATGGAAGACTCTAT
+
BBABBBBBCBCACBA@=?=@BCCC???
@06SRF:00596:00849
ACGCTCGACATGCCCAGGTACAGGAG
+
BBBBBBBBBBBBBB>BB@AACAA?BB
@06SRF:00597:00826
TACTGAGCTACACACACAGAAAGATTGGT
+
AAABBDBABAAABBBCCB???<>BB@@>?
@06SRF:00551:00893
ATATCGCGAGGGTATGGAAGACTCTATA
+
BA@??BBCCBC@BABB696:@AABAAAB
@06SRF:00563:00851
TAGTAACAGCCTCGCCATGACGAAGGTATTCC
+
88>9959>996899969>>?>9969=>>AEE@
@06SRF:00571:00865
AGCACTGTAGCTGTCACTAGTTACTTGT
+
AACDDBBBDDCA@@@AABBBB@CCC@AA
@06SRF:00572:00870
TAGTATCAGCCTCGCCATGACGAAGGTATTCC
+
BBB?AACECC@BBBCACCCCCBB@B@ABB@C@
@06SRF:00574:00876
CGTGTCTCTAGGCACAGGATTTTGTGTAG
+
BBBBDBBBBBB@BCBBA=4444/9>>@AA
@06SRF:00574:00894
TACTGAGCTACACACACAGAAAGATTGGT
+
@AACCCCC@=@A@=???>9990888=@>A
@06SRF:00579:00878
AGCACTGTAGCTGTCACTAGTTACTTGT
+
AACCEBAABDBBBAA@CDBBB@DAB@CD
@06SRF:00588:00866
ATATCGCGAGGGTATGGAAGACTCTATA
+
BABBABCCBCCABCCB>A?B@A?CBBBB
@06SRF:00588:00889
ACGCTCGACATGCCCAGGTACAGGAG
+
BBAA@@BFC>A49909968>A?@@BB
@06SRF:00591:00893
ATATCGCGAGGGTATGGAAGACTCTATA
+
BA?FACCCGCC?BBBB6;6;AA?B:::@
@06SRF:00592:00894
AGCACTGTAGCTGTCACTAGTTACTTGT
+
<<CCDABBBBBCCBBABDCBB?@A?>BB
@06SRF:00595:00886
TAGTATCAGCCTCGCCATGACGAAGGTATTCC
+
BBB@AAC@AA@BCBB?BHCCCA@@?ABAB?B?
@06SRF:00598:00888
TAGTATCAGCCTCGCCATGACGAAGGTATTCC
+
BBC?AC@;;<=ACAC>AACCDFCECDBBB>BA
@06SRF:00599:00872
TGATACGTCTCCTTCCTTAGTTACTTCA
+
BCBAAABBBBD@C@B@B@BBB@?AABBB
@06SRF:00552:00914
ATATCGCGAGGGTATGGAAGACTCTATA
+
BBAABCCCABB>AABB>B?BAB@C==?@
@06SRF:00556:00912
TCTCTATGCGCTCCACATGTCT
+
;;88111//:949244944944
@06SRF:00557:00929
AGCACTGTAGCTGTCACTAGTTACTTGT
+
BBBCDCCCBBBCDCCAAAAA@?CCCACC
@06SRF:00581:00938
ACGCTCGACATGCCCAGGTACAGGGAG
+
BBBBBBBCCCCBBB?BB@?9;444099
@06SRF:00585:00931
CGTGTCTCTAGGCACAGGATTTTGTGTAG
+
BBCDCCAAABBEBEB@;94444/9@@?@B
@06SRF:00592:00918
ATCACACGGACACAGCAGAACACAC
+
BBBBBBBB>AABBCBBBBA?ABB@B
@06SRF:00594:00927
ATCAGACACGGACACAGCAGAACACAC
+
BBBBAABBDC?ABBBCCBBBB?AABBB
@06SRF:00552:00990
TCTCTATGCGCTCCACATGTCTAAGGT
+
><AACDDBCBB<<;<AAAA99995424
@06SRF:00553:00984
CGTGTCTCTAGGCACAGGATTTTGTGTAG
+
ABBCCBBBBCB@BCCBCEAAAA9ABA=@@
@06SRF:00557:00998
CGTGTCTCTAGGCACAGGATTTTGTGTAGGC
+
AAABDBBB???@ABCCE@BCCF:A@@BAA?A
@06SRF:00559:00973
TAGTATCAGCCTCGCCATGACGAAGGTATTCC
+
BBC@ABDCBCBBBBBCCCCCCBB@C@BAA>A@
@06SRF:00562:00968
CGTGTCTCTAGGCACAGGATTTTGTGTAG
+
BBBDBCBC@@@@BECCCBBBCC:@@@;;<
@06SRF:00574:00987
TCTCTATGCGCTCCACATGTCTAAGGT
+
BCFC@@ACCCBBD@CEBCBBB?>=@?B
@06SRF:00575:00988
ACGCTCGACATGCCCAGGTACAGGAG
+
AAAAAAABCCCAAA=BB@BBCAA;;<
@06SRF:00578:00960
TACTGAGCTACACACACAGAAAGATTGGT
+
?@ABBBCCAABCDCC=>;884-8>>@D@;
@06SRF:00584:00970
CGTGTCTCTAGGCACAGGATTTTGTGTAG
+
BBCCCCBBDBB@??ACBA4444-9@C<<B
@06SRF:00590:00994
ATCAGACACTCGGACACAGCAGAACACACA
+
9>>991//////,//44499947>873311
@06SRF:00599:00963
TAGTATCAGCCTCGCCATGACGAAGGTATTCC
+
@=A@CAA@BB>AADCACCCBBCC@B<=9;8;>
@06SRF:00599:00969
TACTGAGCTACACACACAGAAATGAT
+
494449444444444//////+....
@06SRF:00554:01044
TCTCTATGCGCTCCACATGTCTAAGGT
+
CCCC@?@CCCCBD@CBCDDDDBB?B?B
@06SRF:00555:01000
CGTGTCTCTAGGCACAGGATTTTGTGTAG
+
AA@@CCCBBBE@BCCDDACCEE:??>:;;
@06SRF:00559:01017
AGCACTGTAGCTGTCACTAGTTACTTGT
+
ABBCCECEAAACCCAAADCBB?BBB;<=
@06SRF:00559:01043
TACTGAGCTACACACACAGAAAGATTGGT
+
@@@@ADB@@@@@ABCCAA9996:???C>A
@06SRF:00563:01026
TACTGAGCTACACACACAGAAAAGATTGGT
+
BB?BCCCCBAAB@A@A?;9884/8@?=BAC
@06SRF:00565:01040
ACGCTCGACATGCCCAGGTACAGGAG
+
BBBBBBBECEBBBB>BB?BBE?@?AB
@06SRF:00567:01000
ATATCGCGAGGGTATGGAAGACTCTATA
+
CB@A@BBCCBB?BDCC=?=@@@?AAA@A
@06SRF:00568:01019
AGCACTGTAGCTGTCACTAGTTACTTGT
+
@BBCEBBB?AABBCCCCDBBB@DCB>AA
@06SRF:00568:01046
ACGAGTGCGTTCCCCATGTCGTAGGTACTC
+
BBBABAA>>@@BDD:B99:A@@;8:<989>
@06SRF:00571:01045
TAGTATCAGCCTCGCCATGACGAAGGTATTCC
+
BBBBBCBBCC@B@AAACCCD@A@@BABBB?B@
@06SRF:00581:01018
TGATACGTCTCCTTCCTTAGTTACTTCA
+
BBBBBBCAAAC@C@B@B@BBB@AADACB
@06SRF:00583:01012
ATATCGCGAGGGTATGGAAGACTCTATA
+
BAABBBBBCBB?CDBB=?>??AAD??AA
@06SRF:00558:01065
TAGTATCAGCCTCCCCATGACGAAGGTATTCC
+
BACBDDAAAA@BABB7AACCCCEADBBBA?B@
@06SRF:00594:01066
AGCACTGTAGCTGTCACTAGTTACTTGT
+
AACCBABBDDDA@@@AABAAB@BBB@BD
@06SRF:00596:01088
ACGCTCGACATGCCCAGGTACAGGAG
+
=AAABBBCCA?ACC@@@=?@?9;8;?
@06SRF:00555:01145
ATCAGACACGGACACAGCAGAAC
+
A?BBBBBABC@CBBA@?>>9959
@06SRF:00556:01145
CGTGTCTCTAGGCACAGGATTTTGTGTAG
+
BBBDDCA>94859>??@=????4>>>99<
@06SRF:00567:01142
ATATCGCGAGGGTATGGAAG
+
B@@>BBCFCBD?DDCB@C@B
@06SRF:00602:00016
TCTCTATGCGCTCCACATGTCTAAGGT
+
BBCCBBBBBCCBB@BCBB@AA>?@B>B
@06SRF:00631:00032
TCTCTATGCGCTCCACATGTCTAAGGT
+
BBED>;>CBBBBB?BBABB<99><>;>
@06SRF:00641:00046
TCTCTATGCGCTCCACATGTCTAAGGT
+
@AACACCCDDC@A>@A>@A<<<A?B>@
@06SRF:00601:00067
TCTCTATGCGCTCCACATGTCTAAGGT
+
AAFCCBBBBAB;:8<@@@>999>5959
@06SRF:00604:00077
ACGCTCGACATGCCCAGGTACAGGAG
+
ABBBBABBCBABBB>BB?@>B?@=?@
@06SRF:00607:00079
TGATACGTCTCCTTCCTTAGTTACTTCA
+
@CBBB@AAAAB@B<@=@=8:@<;9/766
@06SRF:00608:00076
TCTCTATGCGCTCCACATGGCTAAGGT
+
CGCCCBCDCCC@A?ACCCC?BBCACAA
@06SRF:00617:00054
CGTGTCTCTAGGCACAGGATTTGTGT
+
BAB@@<;<<@@?AA@>@599914448
@06SRF:00617:00087
TCTCTATGCGCTCCACATGTCTAAGGTA
+
AACDBDBEICCCC@A@=@9999>;>;::
@06SRF:00628:00063
CGTGTCTCTAGGCACAGGATTTTGTGTAG
+
AABDDBBBBBB@BBCCC?:999,4;;>AA
@06SRF:00629:00085
ATATCGCGAGGGTATGGAAGACTCTATA
+
BBBAABBBCBB?CBBB=?=@BC@E??@C
@06SRF:00632:00087
ATATCGCGAGGGTATGGAAGACTCTAT
+
CBBBB?AADBB?BBBA<>=>;@CC::<
@06SRF:00635:00058
TCTCTATGCGCTCCACATGTCTAAGGT
+
BCCBBBBCCCCCB@CCBCBBBBBBCAC
@06SRF:00635:00068
TAGTATCAGCCTCGCCATGACGAAGGTATTCC
+
BBCAAAB??ADDDA@>?CBBC:::>ABBC?B?
@06SRF:00649:00060
ACGAGTGCGTTCCCCATGTCGTAGGTACTC
+
BBA==?BCBC@CDC:CBBBCBBB@?@BBBB
@06SRF:00602:00100
ATCAGACACGGACACAGCAGAACACAC
+
CABBBBBBA@>@A:;;@>@>?=@???B
@06SRF:00606:00118
ATATCGCGAGGGTATGGAAGACTCTATAGAG
+
?>@@@AAB@@@<@AAA>B@B@@?AAA???>/
@06SRF:00610:00146
TAGTATCAGCCTCGCCATGACGAAGGTATTCC
+
BABCB@=@9969999>ABDCADB?B@BBBAGB
@06SRF:00623:00102
ACGAGTGCGTTCCCCATGTCGTAGGTACTC
+
BBB@AABBB@?CDD:BBABBBABA?B;;<B
@06SRF:00624:00116
ACGCTCGACATGCCCAGGTACAGGAG
+
@@BBBBBBBBBABC>BB?A?CA@=@@
@06SRF:00626:00118
CGTGTCTCTAGGCACAGGATTTTGTGTAG
+
BBCDCCBBBBB?BCCBC?@CCC:::9@AA
@06SRF:00634:00111
ATCAGACACGGACACAGCAGAACACA
+
BABBAABBBC@BB?=:48=>><?>>8
@06SRF:00638:00108
TAGTATCAGCCTCGCCATGACGAAGGTATTCC
+
CBC@DAE;;<;<<BDACCBBBCEADBCCC@CB
@06SRF:00641:00118
TAGTATCAGCCTCGCCATGACGAAGGTATTCC
+
BBCBCBB?>@>A@AB?BCCBCA@>A@BAB=@=
@06SRF:00600:00171
ATCAGACACGGACACAACAGAACACAC
+
@BBBAA??@=?BB@@@=@;;;=@@A@A
@06SRF:00600:00180
TCTCTATGCGCTCCACATGTCTAAGG
+
9:CCCCBGFCC<;>9B@A99999542
@06SRF:00601:00157
ACGCTCGACATGCCCAGGTACAGGAG
+
BBBBCCDCD4888809968899><?@
@06SRF:00602:00187
TAGTATCAGCCTCGCCATGACGAAGGTATTCC
+
BCCCDEAAAA?BCCC@DBCCDAA@BABBC?B@
@06SRF:00613:00158
TACTGAGCTACACACACAGAAAGATTGGT
+
B??ABDCBACCDDC?9>?99808AA?CAB
@06SRF:00619:00182
TACTGAGCTACACACACAGAAAGATTGGT
+
BBAABDCEBBBBBCCBAA:9968??>A@B
@06SRF:00627:00191
CGTGTCTCTAGGCACAGGATTTTGTGTAG
+
BDFBBBBBBCC=;<<@A??>>>4999<>@
@06SRF:00629:00156
TACTGAGCTACACACACAGAAAGAATGGT
+
BBBACDBBBBBBBCCDCB::97;C@CC?B
@06SRF:00629:00195
TGATACGTCTCCTTCCTTAGTTACTTCA
+
BCB?BABBBBD@B@B@A@BBB@@AA?CB
@06SRF:00631:00199
AGCACTGTAGCTGTCACTAGTTACTTGT
+
@@CCA@ACCEECABBABDBAA>ABCBCB
@06SRF:00632:00154
ATCAGACACGGACACAGCAAAACACAC
+
BAA@?@CA@@=@;;>EFCCCCABBABC
@06SRF:00639:00184
TCTCTATGCGCTCCACATGTCTAAGGT
+
DCDD@?@CCCC;:=;AAAAAABB@C?B
@06SRF:00603:00233
AGCACTGTAGCTGTCACTAATTACTTGT
+
<<CHDCBBDDDBBBBBBDB@B@BCCBCC
@06SRF:00610:00218
TAGTATCAGCCTCGCCATGACGAAGGTATTCC
+
BBCECCCBEB@CBCC@BCCBCCC@D@CCCACA
@06SRF:00624:00246
TACTGAGCTACACACACAGAAAGATTGGTGC
+
C@@AAAABBBBAAABC>=>>;673356;;55
@06SRF:00629:00207
ACGCTCGACATGCCCAGGTACAGGAG
+
@AAAAABCDC@@@C@CC?AADAA=AB
@06SRF:00633:00201
ACGCTCGACATGCCCAGGTACCAGGAG
+
ABBBBBBCCCBBBB=BB>AACD;;8;;
@06SRF:00645:00201
CGTGTCTCTAGGCACAGGTTTTTGTGTAG
+
BCCECCAAABB@ABCCC59;44+4;;8;;
@06SRF:00648:00207
ATCAGACACGGACACAGCAGACAC
+
A?CBABCBBBACCAAACCCCBBBB
@06SRF:00602:00279
CGTGTCTCTAGGCACAGGATTTTGTGTAG
+
CCDEA@@??DC?BB@??=9999/9@?>@B
@06SRF:00609:00298
ATATCGCAAGGGTATGGAAGACTCTATA
+
BBBBBBBC@@D?EDBA?B?CBBBB@@@B
@06SRF:00613:00263
TCTCTATGCGCTCCACATGTCTAAGGT
+
CCCCAAAGBBB<==<BA@B;99@<>;>
@06SRF:00621:00285
TAGTATCAGCCTCGCCATGACGAAGGTATTCC
+
BBCACCD@@AACEBB@BDCCCEC?B@BBBAC@
@06SRF:00626:00288
TAGTATCAGCCTCGCCATGACGAAGGTATTCC
+
BCCAAAB??AACCCC?BBCCCEA?B@BCCAC@
@06SRF:00644:00259
TACTGAGCTACACACACAGAAAGATTGGT
+
@@B@BDBBBBBCAABCCCBBB=BCB@@=B
@06SRF:00647:00294
ACGCTCGACATGCCCAGGTACAGGAG
+
BBBBBBCEBA==889=@<>>A9<8<@
@06SRF:00603:00310
CGTGTCTCTAGGCACAGGATTTGTGTAG
+
BBBDDCBBBBB@BBBBB?CBB?BBD@AA
@06SRF:00607:00324
ATCAGACACGGACACAGCAGAACACAC
+
BABBBBACDC@@?@AC=@@@@<@:::B
@06SRF:00608:00339
AGCACTGTAGCTGTCACTAGTTACTTGT
+
<<CCECBB@@@AABBAABBBB@CCC@DD
@06SRF:00632:00303
TAGTATCAGCCTCGCCATGACGAAGGTACTCC
+
B?@@CCCAABABBBB@CCC:::;;:::1111:
@06SRF:00636:00321
TACTGAGCTACACACACAGAAAGATTGGT
+
B@@@ABAAA>A>ADCB;;444-8><<?AC
@06SRF:00636:00339
CGTGTCTCTAGGCACAGGATTTTGTGTAG
+
BBBDDB??@CB@A@BCDCABAA9AB>;;@
@06SRF:00611:00367
CGTGTCTCTAGGCACAGGATTTTGTGTAG
+
BBBBCCBBCBB@BEBBE@CDCC9BB?==@
@06SRF:00613:00351
TAGTATCAGCCTCGCCATGACGAAGGTATTCC
+
CBCCCBC::<ACBCC@BCCBCCA@A@B;;<<@
@06SRF:00621:00392
ATCAGACACGGACACAGCAGAACACAC
+
?BB???ABCB?AA:;;BBBBB@CBBBC
@06SRF:00622:00367
ACGAGTGCGTTCCCCATGTCG
+
BBBBB@ABBB?@DD:B911=1
@06SRF:00623:00381
AGCACTGTAGCTGTCACTAGTTACTTGT
+
<<CHDC@A@@CA?@BBBDCBB@CCC@BD
@06SRF:00630:00365
TCTCTATGCGCTCCACATGTCTAAGGT
+
BBCC@@@CBBBBCBBBBECBBBDBB@B
@06SRF:00631:00368
CGTGTCTCTAGGCACAGGATTTTGTGTAG
+
BBBDDCDDC::::CCDD?DBCC:CBB@AA
@06SRF:00632:00362
TCTCTATGCGCTCCACATGTCTAAGG
+
BBCCCCFCBBB9;;<@@@@999>542
@06SRF:00634:00369
CGTGTCTCTAGGCACAGGATTTTGTGTAG
+
BBBDDCCBBBB?BCCDDAAAAA6==9>??
@06SRF:00634:00375
TACTGAGCTACACACACAGAAAGATTGGT
+
@@@AABAAA@BBBCCBAA994-8<<<A@C
@06SRF:00634:00380
ACGCTCGACATGCCCAGGTACAGGAG
+
BBB@@@@FA@@BBB<@?>ABC?@>?B
@06SRF:00647:00372
CGTGTCTCTAGGCACAGGATTTTGTGTAG
+
BBBDDBBBAAA@BDCDBC?===29@=>?@
@06SRF:00605:00402
AGCACTGTAGCTGTCATTAGTTACTTGT
+
=<DDCDBBBDBBBCCBB@DBB@BBB@BB
@06SRF:00611:00409
ACGAGTGCGTTCCCCATGTCGTAGGTACTC
+
BBBAAACCCB=A??8@;<<CCC??<?989@
@06SRF:00617:00418
ATCAGACACGGACACAGCAGAACACAC
+
AABBAABBBC@BDBCCCDBBB=??AAC
@06SRF:00619:00420
CGTGTCTCTAGGCACAGGATTTTGTGTAG
+
CCCDCBBBBBB@BBCCDCCCCC:BCBACD
@06SRF:00629:00432
TATTGAGCTACACACACAGAAAGATTGGT
+
CCC@CCCCCCECBABB<;;AABBBB@D;;
@06SRF:00631:00440
ACGCTCGACATGCCCAGGTACAGGAG
+
BBBBBBBECCBBBB=AA@AACCC@DB
@06SRF:00632:00408
ATATCGCGAGGGTATGGAAGACTCTATA
+
AABBBCCCCEC@BBCC@DBBBB@A?>AB
@06SRF:00641:00406
AGCACTGTAGCTCGTCACTTAGTTACTTGTG
+
49999444,00*****(**),,,*/6679==
@06SRF:00619:00477
TAGTATCAGCCTCGCCATGACGAAGGTATTCC
+
BBC@AACBBB@A@BB?BBBBBCB@B@BBB@B@
@06SRF:00624:00459
ACGCTCGACATGCCCAGGTACAG
+
BBBBBBBCCABBBB=AA?<;@9;
@06SRF:00625:00451
ATATCGCGAGGGTATGGAAGACTCTATA
+
B>?@CECCCCC?CCBA>A@B?BBCBBBC
@06SRF:00626:00451
TACTGAGCTACACAAGAAAGTTG
+
48499>?99941//,///+//78
@06SRF:00633:00499
ATCAGACACGGACACAGCAGAACACAC
+
BBB@AABBBC@BCAEBCBBAB?BAAAC
@06SRF:00636:00463
TGATACGTCTCCTTCCTTAGTTACTTCA
+
BBB?BBCCDFC@C@B@B@BBB@BBC@CB
@06SRF:00639:00452
CGTGTCTCTAGCACAG
+
49<A<<9A<<1//6/*
@06SRF:00641:00467
ATATCGCGAGGGTATGGAAGACTCTATAGG
+
B>:<<CCCCCC>CCCC@A@AAA?@AAB::5
@06SRF:00647:00464
ACGCCCGACATGCCCAGGTACAGGAG
+
BCCDD@C@@?@99919969@@9;59A
@06SRF:00600:00549
TCTCTATGCGCTCCACATGTCTAAGGT
+
BBCBBBBBCCC@A>ACCBCCCCB@D@B
@06SRF:00604:00541
CGTGTCTCTAGGCACAGGATTTTGTGTAG
+
BBBBCB@B?=???BBABAB@AA:BBB:;<
@06SRF:00606:00545
CGTGTCTCTAGGCACAGGATTTTGTGTAG
+
BBBCCCCCBAA?BDCCCCCBCC:BBB:;;
@06SRF:00607:00525
ATCAGACACGGACACAGCAGAACACAC
+
@>BBBBBBBB@BCCDCECCBCACACBC
@06SRF:00620:00523
CGTGTCTCTAGGCACGTGTA
+
AABDCCBBBBB@ABDDC?:1
@06SRF:00626:00536
TCTCTATGCGCTCCACATGTCTAAGGT
+
BBCBBBBBCBAAD@BBBBCCCBB@BAC
@06SRF:00640:00543
TCTCTATGCGCTCCACATGTCTAAGG
+
<<CDDDBBCCB9:89B9999999242
@06SRF:00642:00502
AGCACTGTAGCTGTCACTAGTTACTTGT
+
<<ADDCBBCCCCCAAABBCCC@BCC@<=
@06SRF:00602:00588
AGCACTGTAGCTGTCACTAGTTACTTGT
+
<<CEDBBCDDDAABBBBDCBB@CCB@CD
@06SRF:00604:00553
ATATCGCGAGGGTATGGAAGACTCTATA
+
B?BBBBBCCCC?CDBB?B@BBBA@??BA
@06SRF:00607:00585
TACTGAGCTACACACACAGAAAGATTGGT
+
B@BBBBA@@B@@CCCCBB@>><@BB@C?C
@06SRF:00608:00594
TACTGAGCTACACACACAGAAAGATTGG
+
BBBBBCBAAB@@AFCB@@944-8>><??
@06SRF:00610:00586
ATCAGACACGGACACAGCAGAACACAC
+
BACBBA??BC@BCCEBA=?@?<@@AAC
@06SRF:00615:00571
ACGAGTGCGTTCCCCATGTCGTAGGTACTC
+
AAAAABCC=:2444,9>@BCCCDD?B@@@C
@06SRF:00616:00550
ATATCGCGAGGGTATGGAAGACTCTAT
+
B>??>@ABBAA>B@@@AC>B><;AC??
@06SRF:00623:00591
CTCCACATGTCTAAGGTACTG
+
=<DICBBB@;;<C=A>BDBA@
@06SRF:00625:00585
AGCACTGTAGCTGTCACTAGTTACTTGT
+
AADDDBABDBB@@@BAABA@@?CBB@AD
@06SRF:00627:00574
ACGCTCGACATGCCCAGGTACAGGAG
+
ABBBBBBCCBAA==:9947@B@@=@@
@06SRF:00631:00550
TCTCTATGCGCTCCACATGTCTAAGGT
+
AAEDAA<;9D>@A>@A@@@A>?@695;
@06SRF:00633:00554
TGATACGTCTCCTTCCTTAGTTACTTCA
+
AAAABBBDBBB@C@B@B@@@A@@AA@BA
@06SRF:00633:00572
ATATCGCGAGGGTAGTGGAAGACGATCTATA
+
@899AAAAECC<?999949547344477744
@06SRF:00634:00587
ACGCTCGATGCCCAGGTACAGGAG
+
BBBBBBBCCBBB>BB@BBBAC=@?
@06SRF:00646:00560
TACTGAGCTACGACACACGATGAAGATGTC
+
444444444;994;;>984944878/((((
@06SRF:00602:00613
TAGTATCAGCCTCGCCATGACGAAGGTATTCC
+
BBC?AACCCCBCBBA@DBCCCBB@BBBCC@C?
@06SRF:00604:00600
CGTGTCTCTAGGCACAGAATTTTGTGTAG
+
BB@AADABBBB?BCBC<<7;BB4>@>111
@06SRF:00607:00647
AGCACTGTAGCTGTCACTAGTTACTTGT
+
<<DNFCB@CCDA@@@AABA@@?@AB@A@
@06SRF:00628:00600
AGCACTGTAGCTGTCACTAGTTACTTGT
+
<<BCCBCBBBBBBDDABCBBB@BCC@BB
@06SRF:00629:00643
TCTCTATGCGCTCCACATGTCTAAGGT
+
BBGCC<<<:B@9:8<@>>>>9448924
@06SRF:00632:00607
TACTGAGCGTACACACACATGAAAGATTGGTG
+
9;94:;811/:66/444337111115542*,+
@06SRF:00633:00625
CGTGTCTCTAGGCACAGGATTTTGTGTAG
+
BBBBDBCCBAA?ACCBC@BBCCACCB:;;
@06SRF:00633:00631
ATCAGACACGGACACAGCAGAACACAC
+
AAAAABCCBD>@A@A@CCBCB?BAABC
@06SRF:00637:00603
ACGCTCGACATGCCCAGGTACAGGAG
+
BBBBBBADBBBBBB>BB@BBC?@>?B
@06SRF:00641:00603
CGTGTCTCTAGGCACAGGATTTTGTGTAG
+
@BBDDBB@AAB@BBCCD@BBBB9BB>9:?
@06SRF:00643:00606
ACGCTCGACATGCCCAGGTACAGGAG
+
@BBAA@AADCBBBB>AB=;9B99589
@06SRF:00602:00685
TCTCTATGCGCTCCACATGTCTAAGGT
+
BBCCBBBBECCBB@BCCCCACBBBD?B
@06SRF:00603:00678
ATCAGACACGGACACAGCAGAACACAC
+
A?@?CBBAA@@@A<<<B9999598887
@06SRF:00603:00679
ACGCTCGACATGCCAGTACAGGAG
+
@C@@A@A?@;;--+--,,/44249
@06SRF:00605:00660
ACGAGTGCGTTCCCCATGTCGTAGGTACTC
+
@AAAAAAAAA@BDD:BBCBBBAA@DBBBBC
@06SRF:00618:00660
CGTGTCTCTAGGCACAGGATTTGTGTAG
+
@@B<<<B@>?A59999969991998:::
@06SRF:00624:00693
ATCAGACACGGACACAGCAGAACAC
+
CB<<<CC;<<@99999988992433
@06SRF:00625:00669
ACGCTCGACATGCCCAGGTACAGAAG
+
AABBBBBBCCBBBC@BB>>7:111-1
@06SRF:00628:00661
AGCACTGTAGCTGTCACTAGTTACTTGT
+
AADFEBA@C@BAADCBCDEAA?GFC@CC
@06SRF:00629:00677
ATATCGCGAGGGTATGGAAGACTCAT
+
B@@@?@B9999099442488774...
@06SRF:00629:00690
TCTCTATGCGCTCCACATGTCTAAGGT
+
@BCCAAACCCC@A@ABCCB::<A?A@B
@06SRF:00629:00696
TCTCTATGCGCTCCACATGTCTAAGGT
+
A=BB<;=BBBCCC>AA@>??<9969=9
@06SRF:00632:00656
ATCAGACACGGACACAGCAGAACACAC
+
BABABBACCCBCB@A@BBBCB@B@AAC
@06SRF:00634:00688
ATCAGACACGGACACAGCAGAACACAC
+
BBCBBBBABB@BCCECCCBBB?BBBAB
@06SRF:00635:00682
ACGCTCGACATGCCCAGGTACAGGAG
+
BBBAABBBBBBBBB>BB@BBD::89B
@06SRF:00636:00670
TAGTATCAGCCTCGCCATGACGAAGGTATTCC
+
BBBBCBBAAB@DDCB@DCCBCDB?A@BBC?D?
@06SRF:00637:00651
ATATCGCGAGGGTATGGAAGACTCTAT
+
CB??@BDCCDD?BBBBBA?BBBAA<>A
@06SRF:00638:00675
TAGTATCAGCCTCGCCATGACGAAGGTATTCC
+
BBCACBC@?A@BBBB?BDCCCEC@B@CCC@C@
@06SRF:00642:00661
TACTGAGCTACACACACAGAAAGATTGGT
+
BBBABBCBABBBCCBBCBBBB=ACC@>>>
@06SRF:00644:00669
ACGCTCGACATGCCCAGGTACAGGAG
+
BCBABBBBBAB;9919968?F9969@
@06SRF:00604:00708
ATCAGACACGGACACAGCAGAACACA
+
;;;>>?999>;?>99911---*,,,,
@06SRF:00604:00735
TACTGAGACAGAAAGATTGGTGCTGCG
+
A?BCDC@@AAAAC>BAB898:@AA?AA
@06SRF:00605:00717
AGCACTGTAGCTGTCACTAGTTACATGT
+
A?BCDCBBBDDBBCCAABBBB>BBGCBA
@06SRF:00606:00702
CGTGTCTCTAAGCACAGGATTTG
+
;<<CBBBCB@=?>?@91,111,/
@06SRF:00606:00723
AGCACTGTAGCTGTCACTAGTTACTTGT
+
<<CDJCBB???BBCDABBCBC@BBA?BB
@06SRF:00609:00708
ATCAGACACGGACACAGCAGAACACAC
+
?>BCCBBAAB@A=??=998>>;>>>??
@06SRF:00614:00722
CGTGTCTCTAGGCACAGGATTTTGTGTAG
+
BBBCBBCBBBB@ACCBC?CBCC:BBB==@
@06SRF:00615:00717
ACGCTCGACATGCCCAGGTACAGGAG
+
BBBBCBBECBA?==:9947>A9959>
@06SRF:00615:00728
TCTCTATGCGCTCCACATGTCTAAGGT
+
BBCC@@ACCCCBB@CBDCBCGBB@C?B
@06SRF:00625:00738
TAGTATCAGCCTCGCCATGACGAAGGTATTCC
+
BBC@AAB?@AA@@BB>BCB9:;97<@AAAADA
@06SRF:00626:00703
ACGCTCGACATGCCCAGGTACAGGAG
+
@@A=@;;9@::///+//,.,,//,/7
@06SRF:00629:00743
TCTCTATGCGCTCCACATGTCTAAGGT
+
BBBB@?@CCCCBC@BBBCCBB??=@@C
@06SRF:00633:00711
TGATACGTCTCCTTCCTTAGTTACTTCA
+
ADC;9<CA@AE@CBC@CBCBB@BCCCCD
@06SRF:00638:00742
CGTGTCTCTAGGCACAGGATTTTGTGTAG
+
CCCCCB??@BB@BBCCDACDBB8@@><<>
@06SRF:00641:00746
TATAGCTAGACACACA
+
118;;///7//44444
@06SRF:00641:00749
ATCAGACACGGACACAGCAGAACACAC
+
A<BBBBACCB?@=AA?@@BCC?B@@@@
@06SRF:00642:00748
CGTGTCTCTAGGCACAGGATTTTGTGTA
+
BBBCBDB???@A@AACDBCBBB:CCC@?
@06SRF:00645:00730
CGTGTCTCTAGGCACAGGATTTTGTGTAG
+
BBBDDCBCBAA?ACCCD@CCCD:AA@@@@
@06SRF:00647:00721
ATATCGCGAGGGTATGGAAGACTCTAT
+
=<9<<CCCDDC=BBCC?B?B?@?CCBB
@06SRF:00602:00798
AGCACTGTAGCTGTCACTAGTTACTTGT
+
BBCCECEAABCCCCC@ABABA@AA@@BB
@06SRF:00606:00775
CGTGTCTCTAGGCACAGGATTTTGTGTAG
+
B@ADDCBBBBB@BDCBD=====29@9899
@06SRF:00610:00797
TAGTATCAGCCTCGCCATGACGAAGGTATTCC
+
BBCADDDBBBBBBBB@CCBBBCC?B?BCC@C@
@06SRF:00613:00797
TCTCTATGCGCTCCACATGTCTAAGGT
+
BFCCA>@CDGCAA?ACCCCA=@@596;
@06SRF:00623:00782
CGTGTCTCTAGGCACAGGATTTTGTGTAG
+
AAABDBCC@@@?BABBC?@@==49>?>@B
@06SRF:00625:00790
TGATACGTCTCCTTCCTTAGTTACTTCA
+
CDBBDBDA@AE@C@B@BACBB?BECBFC
@06SRF:00627:00756
TAGTATCAGCCTCGCCATGACGAAGGTATTCC
+
BBBCDDC@@ACCAAABCCCBAAC@C@A@@8;6
@06SRF:00630:00770
TAGTATCAGCCTCGCCATGACGAAGGTATTCC
+
@=A@AAC@AA@BBCC@BBBAACC@B<>=@=@;
@06SRF:00630:00797
AGCACTGTAGCTGTCACTAGTTACTTGT
+
BBBCDDCBBEECCADADDFCCADBB?BB
@06SRF:00635:00785
ACGAAGTGCGTTCCCCATGTCGTAGGTACTC
+
BBBB@BBBB@@?@DD:BAAABBAA@@B;;<C
@06SRF:00635:00793
CGTGTCTCTAGGCAAAGGATTTTGTGTAG
+
BBBCCAA@B<<;>GCAD?9999/9BB?>@
@06SRF:00645:00759
ATATCGCGAGGGTATGGAAGACTCTATA
+
BBBAABECCBC?BBBB@D@BAA@CBCC;
@06SRF:00607:00844
TGATACGTCTCCTTCCTTAGTTACTTCA
+
CBBAAABDBBC@C@B>B?BBB@CBBACB
@06SRF:00611:00804
ATCAGACACGGACACAGCAGAACACAC
+
BCCBBBBB?====99999999598>>@
@06SRF:00617:00817
TAGTATCAGCCTCGCCATGACGAAGGTATTCC
+
BBC@AACAAADCCCC@BBCBBBB@B@BBB@A@
@06SRF:00617:00845
TGATACGTCTCCTTCCTTAGTTACTTCA
+
CBBCBCCDCCC@C@CAC@BBB?@AB@CA
@06SRF:00629:00847
ATATCGCGAGGGTATGGAAGACTCTATAG
+
=899AA@@9990984;9@9=:71616661
@06SRF:00635:00804
ATATCGCGAGGGTATGGAAGACTCTATA
+
AA?A@CCCCBB@AA>@@B@BAA?@?@@B
@06SRF:00640:00843
ACGAGTGCGTTCCCCATGTCGTAGGTACTC
+
BAA?@@A@@@?@BD8A=?@BBB><<99::@
@06SRF:00641:00845
TACTGAGCTACACACACAGAAAGATTGGT
+
AAABBCEBBBBBBBCB;@:44-8884:@C
@06SRF:00643:00818
ATATCGCGAGGGTATGGAAGACTCTAT
+
BB??@DCDBCB>=A@?;=;@@BBC@@?
@06SRF:00644:00815
AGCACTGTAGCTGTCAATAGTTACTTGT
+
<<CCBFBDCDA?AABB=AA<95;>@=AA
@06SRF:00605:00852
AGCACTGTAGCTGTCACTAGTTACTTGT
+
<>CEDCBAC@@A@@@ABDCBB@BCC@CC
@06SRF:00610:00892
ACGAGTGCGTTCCCCATGTCGTAGGTACTC
+
?ABBB@BCCC=A??6>?AABBC;::8489>
@06SRF:00614:00862
TAGTATCAGCCTCCGCCATGACGAAGGTATTCC
+
4944449///,//,//,4999::;242444992
@06SRF:00633:00860
TCTCTATGCGCTCCACATGTCTAAGGT
+
BBGCCBBBCCCBC@CBBBBA?@@>A>A
@06SRF:00642:00883
ATATCGCGAGGGTATGGAAGACTCTATA
+
BAABBBABCCC@CBBB?B@BBBAA?A@?
@06SRF:00607:00912
TAGTATCAGCCTCGCCATGACGAAGGTATTCC
+
BBECCCCABBACDCC@CDCDCEA?A@BCB@B?
@06SRF:00609:00933
ACGAGTGCGTTCCCCATGTCGTAGGTACTC
+
BBBBBBBBCC@CCC:CBBBBB:9:77101;
@06SRF:00621:00943
ATATCGCGAGGGTATGGAAGACTCTATA
+
HAABBBBCBBB>BBCC=A=@9;:FABAA
@06SRF:00624:00911
CGTGTCTCTAGGCATATGGATTTGTGTAG
+
AAABDBBBBBB?;/1111:111,/8,/.6
@06SRF:00633:00946
CGTGTCTCTAGGCACAGGATTTTGTGTAG
+
BECDCCDBBCB@BCCCDABBCC:CCB>?C
@06SRF:00636:00918
CGTGTCTCTAGGCACAGGATTTTGTGTAG
+
BBBDCCBD@@A@BBCCC@9999/9>?@@@
@06SRF:00637:00917
ACGCTCGACATGCCCAGGTACAGGAG
+
>ABBCBAAABBCBB>AB?ABDBC?AB
@06SRF:00604:00957
TCTCTATGCGCTCCACATGTCTAAGGT
+
BCCDBBCCDCC::><CBBB=<<C?C@B
@06SRF:00604:00963
ACGCTCGACATGCCCAGGTACAGGAG
+
=BBBB@BBBCCCCB?BB@BBDCC@@A
@06SRF:00604:00990
TGATACGTCTCCTTCCTTAGTTACTTCA
+
CCCBCCCAAAD?@?AACBBBB@9949:9
@06SRF:00606:00998
TGATACGTCTCCTTCCTTAGTTACTTCA
+
BCCCBCCCCCC>A=@>A>@==?==67//
@06SRF:00608:00956
ATCAGACACGGACACAGCAGAACACACA
+
@?>>>>;9;A>@@ACCC=:/1,10....
@06SRF:00622:00980
ATCAGACACGGACACAGCAGAACACAC
+
BBBACBBBBD@CCCDCDCBBB?@@BB@
@06SRF:00633:00960
ATCAGACACGGACACAGCAGAACACAC
+
BBBBBBBBCC@BECBAABBBB?C@AAC
@06SRF:00639:00950
TGATACGTCTCCTTCCTTAGTTACTTCA
+
/868=BCBBBCCCAC?B?BBA>@???A9
@06SRF:00643:00958
TCTCTATGCGCTCCACATGTCTAAGGT
+
BBCD@>@CDCC?A>@BBCB::;B>A>B
@06SRF:00645:00985
TCTCTATGCGCTCCACATGTCTAAGGT
+
CDCCA@ACCCE?A>ACBBC::<B>B>B
@06SRF:00646:00975
ACGAGTGCGTTCCCCATGTCGTAGGTACTC
+
ABBBBBCA;;2444/9848@=731068343
@06SRF:00648:00967
ACGAGTGCGTTCCCCATGTCGTAGGTACTC
+
BBBB@@AAAA?DDD:BBBBBBAC@@@?@@C
@06SRF:00611:01014
TCTCTATGCGCTCCACATGTCTAAGGT
+
@@BC><>BCFCBB?BBBCEAAAC@C@B
@06SRF:00611:01027
CGTGTCTCTAGGCACAGGATTTTGTGTAG
+
AABDDCBBBBA@BBADC?AAAA9@CA>AA
@06SRF:00621:01015
AGCACTGTAGCTGTCACTAGTTACTTGT
+
<<CDDCBAB@BAABBAADBBB?BBB@CC
@06SRF:00627:01024
TGATACGTCTCCTTCCTTAGTTACTTCA
+
BBB@BBBDBBD?BBB?@?@BB@BADEDB
@06SRF:00630:01003
CGTGTCTCTAGGCACAGGATTTTGTGTAG
+
BCCCDCBABBB@BCA@@=9999/9@@A@A
@06SRF:00641:01041
ATCAGACACGGACACAGCAGAACACAC
+
CBBBBBBBBD@AA@A@CBCCC?B@BAB
@06SRF:00642:01049
CGTGTCTCTAGGCACAGGATTTGTGTAGAG
+
444444>B??A?A@@11,111-11/////4
@06SRF:00649:01008
TACTGAGCTACACACACAGAAAGATTGGT
+
BAAACCEBBABBCECB?A;;:6;DB?C@C
@06SRF:00604:01070
ATATCGCGAGGGTATGGAAGACTCTATA
+
C?ABBBDCBDD@?>@C=@=@:;:@:::=
@06SRF:00617:01095
AGCACTGTAGCTGTCACTAGTTACT
+
<@ACIECCCDBAB@?>91111,///
@06SRF:00626:01080
TACTGAGCTACACACACAGAAAGATTGGT
+
99<CBABCBBBABCCCB??>A-3384747
@06SRF:00642:01067
CGTGTCTCTAGGCACAGGATTTTGTGTAG
+
BBCDDCBBDDB@BBBDCACBCC:CBB==@
@06SRF:00644:01069
ATATCGCGAGGGTATGGAAGACTCTATA
+
CBAAAAABDAA@BBBB?B?AAACA==BA
@06SRF:00645:01070
TAGTATCAGCCTCGCCATGACGAAGGTATTCC
+
BBCBCCCEDD?BBBBBCDCCBEB@BACCC@CB
@06SRF:00645:01076
ACGAGTGCGTTCCCCATGTCGTAGGTACTC
+
AAA@@@BBCC@BAA9@??@BCCBC@A;;<C
@06SRF:00646:01099
TACTGAGCTACACACACAGAA
+
49>A>BCC<;9@;-*****((
@06SRF:00648:01070
TGATACGTCTCCTTCCTTAGTTACTTCA
+
BBBAAABBBCC@C?B@B@B??=?AA?AC
@06SRF:00602:01121
TCTCTATGCGCTCCACATGTCTAAGGT
+
BCCBAABCCDCCC;?@@;;>>=CDGB?
@06SRF:00650:00030
TCTACTATGTCGCTCGACTACTGTCGATACGTACTAGT
+
AAAAC?C?111>>>;BB??111;96496:66760020+
@06SRF:00656:00092
TCTCTATGCGCTCCACATGTCTAAGGT
+
CCCCD@FBBAA@@=>A?@;99996959
@06SRF:00659:00071
ACGCTCGACATGCCCAGGTACAGGAG
+
BBBBB?AACB=888099681111,11
@06SRF:00662:00073
TCTCTATGCGCTCCACATGTCTAAGGT
+
CBCCBBBCCBBBD@CBBBCCDCB@B>A
@06SRF:00664:00052
ACGCTCGACATGCCCAGGTACAGGAG
+
BBBBDCCCB=>89919>58894=;>>
@06SRF:00665:00054
AGCACTGTAGCTGTCACTAGTTACTTGT
+
BCDCDCCBBBBCCCCCCCDBB@CCB?@D
@06SRF:00679:00081
ATATCGCGAGGGTATGGAAGACTCTA
+
A@ABBAAA@@@:>>>@=@?@>?????
@06SRF:00693:00055
ATATCGCGACGGGTATGGAAGACTCTATA
+
9894499;4444-49=A@B=@=;;=00,2
@06SRF:00695:00067
TCTCTATGCGCTCCACATGTCTAAGGT
+
449:484;A994929444444442484
@06SRF:00696:00056
TCTCTATGCGCTCCACATGTCTAAGG
+
BBCCAACB@B@;469>>>>999>692
@06SRF:00696:00078
ATCAGACACGGACACAGCAGAACACAC
+
BBB@??AABC@CCBBABBBCB>A>@@B
@06SRF:00699:00050
ATCAGACACGGACACAGCAGAACAAGAC
+
BADBCCBB@@=@>?>>99999698;>?>
@06SRF:00650:00136
TCTCTATGCGCTCCACATGTCTAAGGT
+
>@ACCBBCECC::=;AAB9999@6959
@06SRF:00652:00122
TGATACGTCTCCTTCCTTAGTTACTTCA
+
BBCCCCCDCBC?A?A>@@@@@@;<<>@>
@06SRF:00654:00130
TCTCTATGCGCTCCACATGTCT
+
449=AABAAAB99244=94999
@06SRF:00657:00114
AGCACTGTAGCTGTCACTAGTTACTTGT
+
<<CCDC@@CCCBAD@A@DBAA?CBB@??
@06SRF:00658:00129
TGATACGTCTCCTTCCTTAGTTACTTCA
+
ADCFA@CCBB@@B@C@B@BBB@??A@BB
@06SRF:00661:00118
ACGAGTGCGTTCCCCATGTCGTAGGTACTC
+
BA>@@A>>>><>>>/99@866...3./,,.
@06SRF:00662:00144
TCTCTATGCGCTCCACATGTCTAAGGT
+
BDDDBBBBCCCCCCCCCBAA:<95969
@06SRF:00663:00141
TCTCTATGCGCTCCACATGTCTAAGGT
+
ACAAABBBBBBAD?@CCCCAAAC@CAC
@06SRF:00667:00128
ATCAGACACGGACACAGCAGAACACAC
+
ABBBBBBCBB?BB@AACCBCB?BAAAB
@06SRF:00687:00122
TGATACGTCTCCTTCCTTAGTTACTTCA
+
ACCCCCABAAC@C?C@B?BCB>AAAD?>
@06SRF:00695:00135
TCTCTATGCGCTCCACATGTCTAAGGT
+
ACCGCBBCCCC<;;<A@@A=<<A>A?B
@06SRF:00699:00127
TACTGATACACACACAGAAAGATTGGTGC
+
BB?ABDDCCBBBE>;;333,8==:?@CCB
@06SRF:00650:00180
ATATCGCGAGGGTATGGAAGACTCTATA
+
BBBBBBBBCBA=>=@B?B?BCCCCBAA@
@06SRF:00651:00162
TACTGAGCTACACACACAGAAAGATTGGT
+
AAABBDB@B@BBBCCCBBBBB=BBC?@?@
@06SRF:00665:00192
CGTGTCTCTAGGCACAGGATTTTGTGTAG
+
>>BDDCAABBB?BDCCC=AABC:BBB@AA
@06SRF:00666:00158
TACTGAGCTACACACACAGAAAGATTGGT
+
BBBCCCCCBABABABCB@@@@97785706
@06SRF:00666:00173
ATCAGACACGGACACAGCAGAACACAC
+
BBBBBB@ABC@BEBCCCBBBB?@???B
@06SRF:00668:00153
TAGTATCAGCCTCGCCATGACGAAGGTATTCC
+
BBCAABCBBB@BBBB?BCBBBE@?AADCC@C@
@06SRF:00678:00165
ACGAGTGCGTTCCCCATGTCGTAGGTACTC
+
AAB@@@@BCC?DBB9B9<;AAB8:379898
@06SRF:00682:00172
ATCAGACACGGACACAGCAGAACACAC
+
A<=9;9999?;?999<<>?@?>B@???
@06SRF:00691:00159
ATCAGACACGGACACAGCAGAACACAC
+
CABABBABEC?BBCECDDBBB>??BB@
@06SRF:00650:00207
TAGTATCAGCCTCGCCTATGACGAAGGTATTCC
+
?@@<<<@=787--,,*,,//49992424;;8=;
@06SRF:00655:00211
AGCACTGTAGCTGTCACTTACTTGT
+
AABBBBB?BBBBBDDBBD@BBBABA
@06SRF:00657:00238
TACTGAGCTACACACACAGAAAGATTGGT
+
BBBBBBCBABBDFCB@?;844-8>>;?@C
@06SRF:00663:00226
ATCAGACACGGACACAGCAGAACACAC
+
AAB@>>>>9924444444444243333
@06SRF:00682:00232
TCTCTATGCGCTCCACATGTCTAAGGT
+
AACCCBBBDCFBC@BEBB@AABB?B?@
@06SRF:00683:00230
AGCACTGTAGCTGTCACTAGTTAA
+
49=CDCEBD<;9?=9>=A---**0
@06SRF:00683:00240
ATATCGCGAGGGTATGGAAGACTCTATA
+
B89<@BABAAB>@@@B@C@CCCCCBA@?
@06SRF:00694:00244
CGTGTCTCTAGGCACAGGATTTGTGTA
+
>>999A9999=9:949?2444-44444
@06SRF:00695:00244
AGCACTGTAGCTGTCACTAGTTACTTGT
+
<<CDEB@ADDDBBBBBBDAAA@DAB@AA
@06SRF:00696:00216
CGTGTCTCTAGGCACAGGATTTTGTGTAG
+
BBBCBBBBBBB@ABDDDCCDCB9BB=::D
@06SRF:00653:00260
ATAGACACGGACACAGCAGAACACAC
+
BBB??@CCC@BB:<;>>?985;8;;B
@06SRF:00662:00267
ATCAGACACGAACACAGCAGAACACAC
+
?@A@BBBBBACADEBA>894828??A@
@06SRF:00664:00257
AGCACTGTAGCTGTCACTAGTTACTTGT
+
BACJCBBBCCDB@@@AABAAA?CBB@AA
@06SRF:00664:00290
CGTGTCTCTAGGCACAGGATTTTGTGTAG
+
BBCDCCBDBAA?BBBCD?====6@@>>@B
@06SRF:00667:00275
TCTCTATGCGCTCCACATGTCTAAGGT
+
DCDCBBBDDCCCCBEBBBACCBB@C?B
@06SRF:00675:00275
ATCAGACACGGACACAGCAGAACACAC
+
@>BBBBBBEC@??:;;?>>9959888=
@06SRF:00676:00281
AGCACTGTAGCTGTCACTAGTTACTTGT
+
<<HHDBAADDDB@@@BBDBBA?DBB@BC
@06SRF:00678:00293
ACGCTCGACATGCCCAGGTACAGAAG
+
BBBBBCBC@>>ABC>A???>;99;7;
@06SRF:00653:00331
ATATCGCGAGGGTATGGAAGACTCTATA
+
ABB?>@AA@@B>;;<;9<?;8;??;77=
@06SRF:00654:00320
AGCACTGTAGCTGTCACTAGTTACTTGT
+
<<CFECB@CCDB>@@ABDC??>BBCABB
@06SRF:00657:00339
ACGAGTGCGTTCCCACTGTCGTA
+
CCBBBBB?;;,11,////,888.
@06SRF:00667:00319
ATATCGCGAGGGTATGGAAGACTCTATA
+
BBBBABAAABC@CDCB>A>B>B?CA<AB
@06SRF:00671:00348
AGCACTGTAGCTGTCACTAGTTACTTGT
+
<;CCEB>ADDDAABBBBBCBB?BCCBCD
@06SRF:00682:00340
ATCAGACACGGACACAGCAGAACACAC
+
BAB@@?BBCC@CDCCBEBBBB@BBBB@
@06SRF:00699:00324
TCTCTATGCGCTCCACATGTCTAAGGT
+
BCDD@@ABCBBBB@CBCBAAABBCC@B
@06SRF:00658:00374
ACGCTCGACATGCCCAGGTACAGGAG
+
BBBBBBACCCB???<?BABBCCC@AB
@06SRF:00671:00354
CGTGTCTCTAGGCACAGGATTTTGTGTAG
+
BBBDDCBCBBE@BDCCDABCCC:A@@:;<
@06SRF:00683:00386
CGTGTCTCTAGGCACAGGATTTTGTGTAG
+
BBBBDBBBBAA?@BCCC@CCCC:??=89;
@06SRF:00652:00448
TAGTATCAGCCTCGCCATGACGAAGGTATTCC
+
=?B?AAC;;<@BB@@=>>9999>;>:444249
@06SRF:00656:00413
ACGAGTGCGTTCCCACTGTCGTACTC
+
@@@@@>??4969914444488979@=
@06SRF:00667:00439
TCTCTATGCGCTCCACATGTCTAAGGT
+
ACEC::<CEBCCE@CCDDCBA@@>B?C
@06SRF:00675:00423
TAGTATCAGCCTCGCCATGACGAAGGTATTCC
+
BBCCCBCBBB@CCAA>ACB=CA@=@?ABB>B>
@06SRF:00677:00411
TAGTATCAGCCTCGCCATGACGAAGGTATTCC
+
BBBCCCC@@A@BBBB@BCCABA@=@@@@A@G?
@06SRF:00688:00403
ATATCGCGAGGGTATGGAAGACTCTATAG
+
BA?@?@ACCCC@B@A@482988>>:7:?<
@06SRF:00699:00428
TACTGAGCTACACACACAGAAAGATTGGT
+
BBCECCBCCBCCBEAAACBBB=8884736
@06SRF:00653:00472
AGCACTGTAGCTGTCACTAGTTACTTGT
+
;;BA<4999999==@CCD<=<=A@AABD
@06SRF:00656:00477
TGATACGTCTCCTTCCTTAGTTACTTCA
+
BCBBBBCAAAD@A@A@A@BBB@AAEBDB
@06SRF:00671:00486
TAGTATCAGCCTCGCCATGACGAAGGTATTCC
+
>>A::ABBAAA@@BA>BABBCA@=@<?998;>
@06SRF:00675:00460
TAGTATCAGCCTCGCCATGACGAAGGTATTCC
+
BBEBDDCAAA=@@BB?BDHCCA@>?CCDC@B@
@06SRF:00677:00493
ACGCTCGACATGCCCAGGTACAGGAG
+
@AAAAAABBBBBBB?CCAABFBB?AB
@06SRF:00683:00485
ATCAGACACGGACACAGCAGAACACAC
+
BBBABBBABC@BA@ADCCBBB?BAAAB
@06SRF:00690:00462
TACTGAGCTACACACACAGAAAGATTGGT
+
???ABBBABBBBCBCBAA:94-8>><A@C
@06SRF:00651:00517
ATCAGACACGGACAAAGCAGAACACAC
+
B@DNBBBCBB?BBCCB<<;BA=@@@@B
@06SRF:00655:00519
TAGTATCAGCCTCGCCATGACGAAGGTATTCC
+
;;>??===9D894;4899688=<787/1/,/,
@06SRF:00658:00540
ACGCTCGACATGCCCAGGTACAGGAG
+
?BCBBBBBCBBBBB?@@?ACD?@>?B
@06SRF:00681:00536
ACGCTCGACATGCCCAGGTACAGGAG
+
ABBBB@BCCCBAAA=ABABBDBB@BB
@06SRF:00683:00544
AGCACTGTAGCTGTCACTAGTTACTTGT
+
<<CCDC@BDDDBBC@@BDBAA?DBB@BC
@06SRF:00686:00509
CGTGTCTCTAGGCACAGGATTTTGTGTAG
+
BBBDCBBBBBB@BBCCB?====29;;449
@06SRF:00688:00510
ACGCTCGACATGCCCAGGTACAGGAG
+
BBBBCBABABA>>?<?A@BACCC9;<
@06SRF:00698:00538
TACTGAGCTACACACACAGAAAGATTGGT
+
@BBECDEEBB@@??999949967794729
@06SRF:00660:00579
TGATACGTCTCCTTCCTTAGTTACTTCA
+
BBBBBBBDAA@@B@B>>?@BB@BAD@CB
@06SRF:00663:00572
CGTGTCTCTAGGCACAGGATTTTGTGTAG
+
9ACBDC<<<AA8;;9@C69999/9>>>AA
@06SRF:00669:00562
TGATACGTCTCCTTCCTTAGTTACTTCA
+
BBBBBEBBBBD@B@B@B?BBB@B@F@BA
@06SRF:00683:00552
TCTCTATGCGCTCCACATGTCTAAGGT
+
BBDBCBCCC@@<<;<BDC@;99@5829
@06SRF:00686:00559
TACTGAGCTACACACACAGAAAGATTGGT
+
A>>>ABBAABBBADCA>A994-8>>>A@C
@06SRF:00686:00585
TCTTATGCGCTCCACATGTCTAAGGT
+
BCD@CCCCCCCCCBCCCCBBBC@CBC
@06SRF:00686:00597
TGATACGTCTCCTTCCTTAGTTACTTCA
+
BCBBBBBCBBC@B@E@B@BBB@BBC@BA
@06SRF:00689:00590
ATCAGACACGGACACAGCAGAACACAC
+
BBBBBCBCBB>BBBBCBBBCB?AAAAB
@06SRF:00699:00571
CGTGTCTCTAGGCACAGGATTTTGTGTAG
+
AA@AAAB@BBA>BBB@A>1111+1<;--,
@06SRF:00652:00617
CGTGTCTCTAGGCACAGGATTTTGTGTAG
+
BCBAAACBABB=@@>AA?9999/99>::<
@06SRF:00653:00640
ACGAGTGCGTTCCCCATGTCGTAGGTACTC
+
BBB@AABA@@>@DD:E??@ABB;8:?:;;>
@06SRF:00653:00647
TGATACGTCTCCTTCCTTAGTTACTTCA
+
BCC@@AC<99D695959288><@@9;99
@06SRF:00657:00628
TAGTATCAGCCTCGCCATGACGAAGGTATTCC
+
:ACBBBB;;=@CCCCACCCCCEC@B@CA@?A@
@06SRF:00660:00602
ATCAGACACGGACACAGCAGAACACAC
+
BBBBB?ABCC@AABB@A@BCC?BAAAB
@06SRF:00662:00621
AGCACTGTAGCTGTCACTAGTTAATTGT
+
<<CFEB@@@@B@@@BABDBAB@CAC?BA
@06SRF:00665:00646
TACTGAGCTACACACACAGAAAGATTGGT
+
BABCDCCB??BBBCCCDB???<@AC@C?B
@06SRF:00668:00603
ATCAGACACGGACACAGCAGAACACAC
+
BBBBBBBBBCAAB:=<@@@@@=@AA@B
@06SRF:00670:00621
TAGTATCAGCCTCGCCATGACGAAGGTATTCC
+
AACCCCBBBD@CBCC@BCCCCDD@B@BDC@BA
@06SRF:00671:00607
TCTCTATGCGCTCCACATGTCTAAGCT
+
BDECD@ACCCCCD@DBBDBBCAA?BCC
@06SRF:00672:00635
ATATCGCGAGGGTATGGAAAACTCTATAGAGG
+
AAABBBCB???:=>?>4888-9@@A@@AB??:
@06SRF:00677:00618
AGCACTGTAGCTGTCACTAGTTACTTGT
+
A?BCCBAABBBAABBAABABB@DBB@BC
@06SRF:00678:00618
ATCAGACACGGACACAGCAGAACACAC
+
BBBAB?BBBC?CDBDABBBBB>BBBAB
@06SRF:00692:00630
TCTCTAATGCGCTCCACATGT
+
>994442444/8887/1/-1/
@06SRF:00695:00648
CGTGTCTCTAGGCACAAGATTTTGTGTAG
+
BBCBCCCCB??=@B=9<A9999/9>>>AE
@06SRF:00697:00626
ATCAGACACGGACACAGCAGAACACAC
+
BABABBBB??=>B==9?>=>@=@AABC
@06SRF:00697:00647
TGATACGTCTCCTTCCTTAGTTACTTCA
+
CBC?@@CA@@C@A@B?B?BBB@B@@@DB
@06SRF:00699:00621
TGATACGTCTCCTTCCTTAGTTACTTCA
+
BBBBBBCCCBD@C@B@B@BBB@BAD@CC
@06SRF:00650:00654
TCTCTATGCGCTCCACATGTCTAAGGT
+
99BBCCDCICC<<=<AA@A91/;,/,/
@06SRF:00652:00661
AGCACTGTAGCTGTCACTAGTTACTTGT
+
AABECBBADDDBBDBAABAAB@CBB@BC
@06SRF:00656:00693
TCTCTATGCGCTCCACATGTCTAAGGT
+
BECCA@ACCDB::><CBBAA?@@=@=@
@06SRF:00663:00651
ATATCGCGAGGGTATGGAAGACTCTATA
+
BCAABAAB=??<>?BB?CCCBBBD?<??
@06SRF:00670:00664
TAGTATCAGCCTCGCCATGACGAAGGTATTCC
+
CBCBCBC<=@ACCDC@CCCCCAD>@@BCC@BB
@06SRF:00670:00673
ACGCTCGACATGCCCAGGTACAGGAG
+
AAAAABADBBBCBB>CB@ABDAB@BD
@06SRF:00671:00683
ATATCGCGAGGGTATGGAAGACGTCTAAT
+
9:;;C@>>9991984656799.,,2,,*.
@06SRF:00675:00650
AGCACTGTAGCTGTCACT
+
BBBBDCBBAAACCCBAAB
@06SRF:00678:00686
TACTGAGCTACACACACAGAAAGATTGGT
+
BB?BBDCBBAAAABCCBB9996:AA?C?A
@06SRF:00685:00695
ATCAGACACGGACACAGCAGAACACAC
+
BBBBCBBBDC?BBBBBCBCCB?BAACC
@06SRF:00686:00694
ATATCGCGAGGGTATGGAAGACTCTATA
+
CB???BBBCAA?@BBB?B@ABBAA@@@@
@06SRF:00654:00738
TAGTATCAGCCTCGCCATGACGAAGGTATTCC
+
BCEAABC@@ADCCBCABC@=?;96;>@>@@B@
@06SRF:00654:00745
ATATCGCGAGGGTATGGAAGACTCTATA
+
BABAADCCCDF>CBBB>B?B>>:BAA?A
@06SRF:00661:00712
AGCACTGTAGCTGTCACTAGTTACTTGT
+
<>CCCCCBDDBBBCCBBCCBB>?AB@BC
@06SRF:00661:00721
TACTGAGCTACACACACAGAAAGATTGGT
+
AAABBDCBBBBBACA@?;884-8>><?@E
@06SRF:00662:00711
ATCAGACACGGACACACAGAACACAC
+
BBBABBBBCCBAA@CCBBBB?CCCEC
@06SRF:00670:00714
ATATCGCGAGGGTATGGAAGATTCTATAGAG
+
C>??BBCDCDC>A@@><=<@<==@@??B@??
@06SRF:00671:00734
TCTCTATGCGCTCCACATGTCATGAAGGT
+
94444444466685/1/:94444//,/,/
@06SRF:00681:00710
ATATCGCGAGGGTATGGAAGACTTCTA
+
:011131;DBB@99/8,/,/...,...
@06SRF:00681:00725
ATATCGCGAGGGTATGGAAGACTCTAT
+
BAAA?A@DCDC?CCCC@B@BBB??>>>
@06SRF:00686:00711
TCTCTATGCGCTCCACATGTCTAAGGT
+
CAEDECCFCCA9:89>>>?99492424
@06SRF:00688:00705
ATATCGCGAGGGTATGGAAGACTCTATA
+
BAABAAADCBD@CBB@<>=@BBABBAAB
@06SRF:00689:00731
TAGTATCAGCCTCGCCATGACGAAGGTATTCC
+
BBCBBCCCCC>AABCECCCCCCB@D@B@?=?@
@06SRF:00693:00736
ATCAGACACGGACACAGCAGAACACAC
+
BABABBBBBBABBAAAA@BBB?BBBAC
@06SRF:00662:00784
ATATCGCGAGGGTATGGAAGACTCTATA
+
A>?@@@ACCCC@@@@C=@=@B?676611
@06SRF:00682:00755
TACTGAGCTACACACACAGAAAG
+
B@@@B94948444:7/,,,**)*
@06SRF:00690:00793
AGCACTGTAGCTGTCACTAGTTACTTGT
+
@@CCEBA@@@@AABBAABAAA?BBB@BB
@06SRF:00693:00751
CGTGTCTCTAGGCACAGGATTTTGTGTAG
+
BBBDBCBDBAB?BCDCFBCBCB99;;>AA
@06SRF:00656:00805
CGTGTCTCTAGGCACAGGATTTTGTGTAG
+
AAABDBBB@AA@BCCBA94444,4>>>?@
@06SRF:00668:00834
ACGAGTGGCGTTCCCCATGTCGTAGGTACTC
+
AAAABAB@BBB@CDD:B?BAABB?B??A@@C
@06SRF:00669:00817
ATCAGACACGGACACAGCAGAACACAC
+
B@AABBBBBB>?AABBCCCBB=@>BBB
@06SRF:00680:00819
ACGCTGACATGCCAGGCTACAGGAG
+
ABCA==9=111,*,,*,,6//4233
@06SRF:00683:00804
ACGAGTGCGTTCCCATGTCGTAGGTACTC
+
BBA==?BBBB>DD@BBBAABCBC@B;;<B
@06SRF:00691:00803
ATCAGACACGGACACAGCAGAACACAC
+
BBB@@@CBEB@>===9===9969??>B
@06SRF:00693:00805
CGTGTCTCTAGGCACAGGATTTTGTGTAG
+
BBBBCCCCBCB@BCCCFBCDDE9CCA>??
@06SRF:00698:00801
TACTGAGCTACACACACAGAAAGATTGGT
+
ABBBBDBAABABAABCBB9996:<7<A>A
@06SRF:00656:00894
TTATACGTCTCCTTCCTTAGTTACTTCA
+
A?BBBDCCAC@=@=@>@?ABC@AAA@C<
@06SRF:00658:00861
TTCAGACACGGACACAGCAGAACACACAGAC
+
@=>BBBA@;;6;>A?@BBCCC>A>?9?6774
@06SRF:00668:00880
TCTCTATGCGCTCCACATGTCTAAGGT
+
BCCCAAACCCCBC?ABCCCAAAC>B>B
@06SRF:00675:00876
ACGAGTGCGTTCCCCATGTCGTAGGTACTC
+
BBBBBBCDCC@CBC9C<<;BB?8747979<
@06SRF:00675:00885
ACGCTCGACATGCCCAGGTACAGGAG
+
AAA@BBBCBB?ABB@@?=?ADBD?AB
@06SRF:00679:00861
ACGCTCGACATGCCAGGTCA
+
BBBC=<<A@11-*)**)***
@06SRF:00685:00858
TCTCTATGCGCTCCACATGTCTAAGGT
+
CBDCBBBCDCBAB@CDDBCAAAB@CBC
@06SRF:00692:00893
TACTGAGCTACACACACAGAAAGATTGGT
+
BBBBADBBBB@@ABDCBB9996:@?>B@A
@06SRF:00698:00863
CGTGTCTCTAGGCACAGGATTTTGTGTAG
+
BBBDAABBA??=@BA>@=9999-9>>>>A
@06SRF:00651:00938
TAGTATCAGCCTCGCCATGACGAAGGTATTCC
+
DCCCCDC<;=BCAAAACDC<<=E?A?A>>695
@06SRF:00656:00936
ACGAGTGCGTTCCCCATGTCGTAGGTACTC
+
BBBB@@AAAA@BBD:B??@BBB;=>A::;>
@06SRF:00657:00931
TAGTATCAGCCTCGCCATGACGAAGGTATTCC
+
CBCACEC@@@@AA@A>ABBBC=;8;?>@A8;5
@06SRF:00664:00941
TCTCTATGCGCTCCACATGTCTAAGGT
+
BBBCBABBCBCBD@BCCCBAAABBC?A
@06SRF:00666:00914
ATATCGCGAGGGTATGGAAGACTCTAT
+
BBAAABBCCBC?CBBB=?=@BB@D@@?
@06SRF:00674:00922
TCTCTATGCGCTCCACATGTCTAAGGTAC
+
BDCCCBBCDCE?A>ACCCCA?@A=@;>>>
@06SRF:00683:00926
TAGTATCAGCCTCGCCATGACGAAGGTATTCC
+
AACBDCCCBD@BABB@BBABBA@>AACCC@C@
@06SRF:00688:00943
ACGCTCGACATGCCAGTACA
+
B@@BBBA??<<11-11.-1-
@06SRF:00693:00933
TCTCTATGCGCTCCACATGTCTAAGG
+
AAAAACDCBCB;;:<A?>?9949242
@06SRF:00656:00977
TCTCTATGCGCTCCACATGTCTAAGGTA
+
449?@@@AEDC<=><BAAA==;A==<@B
@06SRF:00666:00957
TAGTATCAGCCTCGCCATGACGAAGGTATTCC
+
CBCAAACCBC@BBCCAEEDDCBB?B@BBBABA
@06SRF:00667:00959
TGATACGTCTCCTTCCTTAGTTACTTCA
+
BBBBBBBDBBD@B?A@B@BBB@CBC@BB
@06SRF:00669:00991
ACGTTCGACATGCCCAGGTACAGGAG
+
BCBB@BAAABBBDC?BC?CCCDB?AA
@06SRF:00672:00975
ATCAGACACGGACACAGCAGAACACAC
+
BBBBBBABBB?BB@AACCCCC?B@@@B
@06SRF:00673:00950
CGTGTCTCTAGGCACAGGATTTTGTGTAG
+
@BBDDCBBBBB@BDCCCACCCC:BB?:;;
@06SRF:00673:00974
ATCAGACACGGACACAGCAGAACACAC
+
ABBBB?ABBCBBBBAABB?BB@CCBCC
@06SRF:00675:00990
ACGCTCGACATGCCCAGGTACAGGAG
+
BBBBBBBECBB?=?=>>=<BCBB?BB
@06SRF:00676:00960
TAGTATCAGCCTCCCACTGACGAACGGAT
+
BBC::<B@@A=@>>,////////,/4244
@06SRF:00686:00980
AGCACTGTAGCTGTCACTAGTTACTTGT
+
;;CCCB@ABBBA@@@AADBBB@BCB@CC
@06SRF:00695:00999
CGTGTCTCTAGGCACAGGATTTTGTGTAG
+
BBBDDBBBBBB@BBECB=====6=A@>@B
@06SRF:00650:01007
TCTCTATGCGCTCCGACAATGTCTAAGGT
+
4444444::;111,,,,,*///8;;2924
@06SRF:00663:01032
TACTGAGCTACACACACAGAAAGATTGGT
+
BAAABDBBBBBBBCCCBB??><@B??B@C
@06SRF:00668:01002
ATCAGACACGGACACAGCAGAACACACA
+
BBBBAABBCC@B<<<<9AAA@>@88-*(
@06SRF:00672:01015
AGCACTGTAGCTGTCACTAGTTACTTGT
+
><CEBD@BBCCBBDDBCDCBA?AAA>AC
@06SRF:00673:01031
TCTCTATGCGCTCCACATGTCTAAGGT
+
BCEC@?@CCCBBD@CCBCCDDAC?B>B
@06SRF:00673:01045
ACGCTCGACATGCCCAGGTACAGGAG
+
BB=BCCCDCAB@@>9=>;>8<9D=@>
@06SRF:00682:01026
ACGCTCGACATGCCCAGGTACAGGAG
+
@BBAABBACBBBCC>AA?ABCAA?AB
@06SRF:00685:01002
TAGTATCAGCCTCGCCATGACGAAGGTATTCC
+
CCCBBBD@?A@@@@B>BCCCCAA>A@@@A?B?
@06SRF:00687:01024
TAGTATCAGCCTCGCCATGACGAAGGTATTCC
+
BBBAGBCB@A=>>998<?BB@9959>>>>=@;
@06SRF:00688:01035
CGTGTCTCTAGGCACAGGATTTTGTGTAG
+
CABDBCBBBDCBECAGC>>>>>49991>>
@06SRF:00651:01079
TCTCTATGCGCTCCACATGTCTAAGGT
+
BCCC@?@CFCCCC@CBBCFCBBB@C?B
@06SRF:00657:01079
TAGTATCAGCCTCGCCATGACGAAGGTATTCC
+
BCEAAAAACCFC<==@@>>;::;?A:=9424;
@06SRF:00659:01064
TCTCTATGCGCTCCACATGTCTAAGGT
+
CCBBBBBDEDCBB@BCCCC=<<A=@>;
@06SRF:00659:01082
TACTGAGCTACACACACAGAAAG
+
BAACAABBBBDCCEBBA=:996:
@06SRF:00660:01052
CGTGTCTCTAGGCACAGGATTTTGTGTAG
+
BBCCCCDD?@?>BAA?@;9999/9>>>>A
@06SRF:00662:01083
TATCAGCCTCGCTATGACGAAGGTATTCC
+
B??BBDC@BBBBDBCBBB@:,,+---+-+
@06SRF:00667:01053
TCTCTATGCGCTCCACATGTCTAAGGT
+
BCDD<;?CBBBBB?B@@@BAAAC@DCB
@06SRF:00667:01084
ATCAGACACGGACACAGCAGAACACAC
+
BDCBBBBAA====49999999598883
@06SRF:00677:01088
TAGTATCAGCCTCGCCATGACGAAGGTATTCC
+
BAB?ADCA@ACC;<<CBBBCAAA==<>9959;
@06SRF:00688:01086
TACTGAGCTACACACACAGAAAGATAGT
+
@@BBBBCC@;<<<99B91111+......
@06SRF:00697:01095
ATATCGCGAGGGTATGGAAGACTCTAT
+
AAABBBB??==:==?@<>;>>>====>
@06SRF:00655:01106
ATATCGCGAGGGTATGGAAGACTCTAT
+
BCAAA@9949979?@B?B?@@@AA???
@06SRF:00660:01111
CGTGTCTCTAGGCACAGGATTTGTG
+
<<CCCBCBB??;8;@94599909??
@06SRF:00662:01102
ATCAGACACGGACACAGCAGAACACAC
+
DCCCBABBCC=?<<=AACCDCDCA@@?
@06SRF:00707:00045
TCTCTATGCGCTCCACATGTCTAAGGT
+
BCCDAABCCBCCDBBBBB@AABB@D>A
@06SRF:00720:00049
TCTCTATGCGCTCCACATGTCTAAGGT
+
ACDDCABCBCCBC@CCBB@?=@=;=;>
@06SRF:00705:00096
TGATACGTCTCCTTCCTTAGTTACTTCA
+
BBBBBBBCBBD@B@B@C@BBB@EBB?CB
@06SRF:00713:00094
TGATACGTCTCCTTCCTTAGTTACTTCA
+
BBCCCCCAAAC?A=B9;8;@A??9959?
@06SRF:00714:00068
TCTCTATGCGCTCCACATGTCTAAGGT
+
CCCCCCBCDCB?A?ACCBB;;;@;>;@
@06SRF:00714:00080
TAGTATCAGCCTCGCCATGACGAAGGTATTCC
+
BBBCCCC@@A@BB@A?ACCBCA@@A@ABC@B?
@06SRF:00719:00088
TCTCTATGCGCTCCACATGTCTAAGGT
+
AABBAAACBCB;:89>99999?>6959
@06SRF:00723:00086
TAGTATCAGCCTCGCCATGACGAAGGTATTCC
+
BBB?AACAAAABB@A>@BCBCD@>@@CAACF@
@06SRF:00739:00091
TAGTATCAGCCTCGCCATGATCGAAGGTATTCC
+
@@@@BBBBBEDC@===@<9;B:A9999498242
@06SRF:00747:00079
TCTCTATGCGCTCCACATGTCTAAGGT
+
BCEC@?@CDBCCD@CBBDBDA??@C?B
@06SRF:00720:00104
TACTGAGCTACACACACAGAAAGATTGGT
+
BBAAABCBBB@BCCCB@@888-88847=@
@06SRF:00720:00132
TACTGAGCTACACACACAGAAAGATTGGT
+
BBCCCCBBABBBCCCB@@994-8<<;??B
@06SRF:00733:00139
TGATACGTCTCCTTCCTTAGTTACTTCA
+
BBBB?BBDBB@@B?B?A?BBB@@=?@CB
@06SRF:00738:00132
TGATACGTCTCCTTCCTTAGTTACTTCA
+
BCBBA@ABCBB?B@CAC@CCC@>=>AA@
@06SRF:00748:00125
TGATACGTCTCCTTCCTTAGTTACTTCA
+
ACCCABBCCCD@C??=A@CCGC<;9=99
@06SRF:00748:00129
CGTGTCTCTAGGCACAGGATTTTGTGTAG
+
CBBDBCBBDBB?BCDBDACCCC:@@?BCC
@06SRF:00700:00158
ACGAGTGCGTTCCCACTGTCGT
+
ABCCBC@;66,//+////,666
@06SRF:00704:00183
AGCACTGTAGCTGTCACTAGTTACTTGT
+
;;CDEBA>DDDBBCCBBDBB@?DBB@BB
@06SRF:00706:00186
CGTGTCTCTAGGCACAGGATTTTGTGTAG
+
AAABCCBBA99;;CBCFFCBBB7;;;@BA
@06SRF:00709:00168
CGTGTCTCTAGGCACAGGATTTTGTGTAG
+
?ABCCCBBBBBEBCCCCACDCB9AB@=@B
@06SRF:00718:00151
TGATACGTCTCCTTCCTTAGTTACTTCA
+
@AABBBBBBBB@C@E@B@B@@<@@B@BA
@06SRF:00718:00184
CGTGTCTCTAGGCACAGGATTTTGTGTAG
+
BBCDDCDDCBB@BBBBB?A===6=B=>BB
@06SRF:00719:00161
TGATACGTCTCCTTCCTTAGTTATCTTCA
+
AABBCDCA@@@59696951<<,////788
@06SRF:00725:00172
AGCACTGTAGCTGTCACTAGTTACTTGT
+
<<CDDCBADDCBBDCBADBBB@BBB@BD
@06SRF:00729:00195
TGATACGTCTCCTTCCTTAGTTACTTCA
+
AAA>ABCCAAA@C@C@B@ABB@BBD@DA
@06SRF:00734:00177
TCTCTATGCGCTCCACATGTCTAAGGT
+
BDBGBCDDDCBBD@CCBCFCCBC@C@B
@06SRF:00739:00171
CGTGTCTCTAGGCACAGGATTTTGTGTAG
+
CCDGBCA?@CC@BBBCCACCCC8@AA>AB
@06SRF:00745:00195
ATATCGCGAGGGTATGGAAGACTCTATA
+
?<?@@BCCECCA@AAC=?=@@@?B????
@06SRF:00748:00198
TAGTATCAGCCTCGCCATGACGAAGGTATTCC
+
@@@@C9999969@=@?B@@AA?A<=<=<9698
@06SRF:00724:00211
ATATCGCGAGGGTATGGAAGACTCTAT
+
B@ABBBCBBBHAA@AB>B>BAAACAAA
@06SRF:00727:00207
TGATACGTCTCCTTCCTTAGTTACTTCA
+
BDBBDCDA@DCCC>?AA@BBC@CCB@CC
@06SRF:00732:00248
TCTCTATGCGCTCCACATGTCTAAGG
+
BBCHDBBC=<=11,166999948242
@06SRF:00741:00247
TCTCTATGCGCTCCACATGTCTAAGG
+
<=DCCBBCFCB;::9@9:9999@695
@06SRF:00743:00227
CGTGTCTCTAGGCACAGGATTTTGTGTAG
+
@@@@CCBBBBB?BCCBD?:994,4>>>AA
@06SRF:00745:00233
ATATCGCGAGGGTATGGAAGACTCTAT
+
BB??@BBCABB>AACCCEAC;;;??==
@06SRF:00708:00295
TGATACGTCTCCTTCCTTAGTTACTTCA
+
BABBBBBAAAD@CCC=?=@CC@BABBDC
@06SRF:00711:00273
AGCACTGTAGCTGTCACTAGTTACTTGT
+
999999994444444:4///,*,,,*//
@06SRF:00717:00257
ACGCTCGACATGCCCAGGTACAGGAG
+
ABBABABBCBBAAB<?@ABBCBB>@A
@06SRF:00718:00275
ATCAGACACGGACACAGCAGAACACAC
+
ABBBBAACBB?AAAA?@@BBB?B@@@C
@06SRF:00721:00260
ATATCGCGAGGGTATGGAAGACTCTATA
+
BB@@@BBCDCC?BBBA@BABBB@C@@>>
@06SRF:00721:00265
TCTCTATGCGCTCCACATGTCTAAGGT
+
BCCC@@ACCCCCD@BBBCBBBBB>B@A
@06SRF:00728:00252
AGCACTGTAGCTGTCACTAGTTACTTGTG
+
;;CCECBBBBBBBCBBCECBB?CCCBCDB
@06SRF:00734:00289
ATATCGCGAGGGTATGGAAGACTCTA
+
E?@?BDCCBBB>9;9@595;887;6;
@06SRF:00736:00282
TAGTATCAGCCTCGCCATGACGAAGGTATTCC
+
@@A<<=BCDC@@?@A@@ACCCCC@C@BAA=@@
@06SRF:00746:00263
TACTGAGCTACACACACAGAAAGATGGT
+
BBBCCCCCCCCA@=;<11/--+,*,,*,
@06SRF:00700:00324
TAGTATCAGCCTGCCATGACGAAGGTATTCC
+
BBCBBBDCBC@CCD<;<CCCCB59699969<
@06SRF:00707:00329
AGCACTGTAGCTGTCACTAGTTACTTGT
+
ACCCDBA@BBCBCCCBCCCCC@BBB?BG
@06SRF:00712:00335
AGCACTGTAGCTGTCACTAGTTACTTGT
+
ACBBBBBBDDECCBGBDEFCC?AAB>@@
@06SRF:00721:00343
CGAGTGCGTTCCCCATGTCGTAGTA
+
BBBBB?@=?5999/11111.....1
@06SRF:00723:00339
TACTGAGCTACACACACAGAAAGATTGGT
+
@?@A@@99444444444988853331101
@06SRF:00728:00316
TAGTATCAGCCTCGCCATGACGAAGGTATTCC
+
BBC@AAC@@@@BBBCACCCCCA@>ACBDC@B?
@06SRF:00731:00325
ATCAGACACGGACACAGCAGAACACA
+
BBAABBB@997999@999@9969888
@06SRF:00737:00311
TCTCTATGCGCTCCACATGTCTAAGGT
+
BBCBAABBCBB@CBBBBCAAAAA@CAC
@06SRF:00703:00396
ATCAGACACGGACACAGCAGAACACAC
+
B@BBBBBBBC@CBA?=9>89959888?
@06SRF:00703:00399
ACGCTCGACATGCCCAGGTACAGGAG
+
BBBBBBAEABBBCB@@@=@CFCC?BB
@06SRF:00717:00350
TGATACGTCTCCTTCCTTAGTTACTTCA
+
BCBBBCCA@AEBE@ACA@F@A><949:9
@06SRF:00720:00354
TAGTATCAGCCTCGCCATGACGAAGGTATTCC
+
BBCBBBC@@A@CCBB?BBBBBA@>@?@AB=@=
@06SRF:00723:00374
TAGTATCAGCCTCGCCATGACGAAGGTATTCC
+
BBCBCCC@?AACBCB?BBCBCAA@BABBB@B@
@06SRF:00726:00358
TAGTATCAGCCTCGCCATGACGAAGGTATTCC
+
CBBACBCAAACCCCB@CCHCCAA?B@BCC@B@
@06SRF:00700:00428
ATCAGACACGGACACAGCAGAACACAC
+
BABBBBABCC?AA@A@BBCCC@B@BAC
@06SRF:00701:00411
CGTGTCTCTAGGCACAGGATTTTGTGTAG
+
BBCDA@?BBAA?BCCDDACEBC:DDA=?B
@06SRF:00709:00417
CGTGTCTCTAGGCACAGGATTTTGTGTAG
+
BCCCCC??@BB@BBB@@=9999/9@>;<@
@06SRF:00713:00448
TGATACGTCTCCTTCCTTAGTTACTTCA
+
BBBBBBCAAAC@BBA@A@AAA@>ADACB
@06SRF:00716:00437
ACGCTCGACATGCCCAGGTACAGGAG
+
BBB@BBBCCBB?==:==<?@C@A=@B
@06SRF:00719:00433
AGCACTGTAGCTGTCACTAGTTACTTGT
+
=;DDDCBBCBBBBCBAABBBB@BBB=@A
@06SRF:00721:00410
ACGAGTGCGTTCCCCATGTCGTAGGTACTC
+
BABBBABBCC@DDD:C;<<FF?87479898
@06SRF:00721:00441
CGTGTCTCTAGGCACAGGATTTTGTGTAG
+
BBBDDCBDABA?BCCDCABBBB:@@?:;;
@06SRF:00723:00400
TAGTATCAGCCTCGCCATGACGAAGGTATTCC
+
BBBAAADCCC@BBBB?BHBCCAD>A@BBC@B>
@06SRF:00727:00421
TAGTATCAGCCTCGCCATGACGAAGGTATTCC
+
BBCBCBB>@@@AAAC?BBCBBCD?B?AAA=@=
@06SRF:00730:00409
AGCACTGTAGCTGTCACTAGTTACTTGT
+
<<CCHCBBDDCCBBDBBDCBB@DDC?BB
@06SRF:00733:00445
ACGAGTGCGTTCCCCATGTCGTAGGTACTC
+
ABBBBBBABF?CBB:C@A@CCB8:479898
@06SRF:00735:00430
TAAGCTACACACACACGTCTGAGCATCGATCGATGTACAGCTACGTACGTCTGAGC
+
99244444>>>>9733>?9<ADCCC>>BBB=444;88:3337../3363+++0+--
@06SRF:00735:00433
ATACGTTCTCCCCTTTTCCCCTTTTATTTTACTTTTCAG
+
/.///6,/4444,/88*/1/*/88*////*/69;C27//
@06SRF:00739:00445
TAGTATCAGCCTCGCCATGACGAAGGTATTCC
+
BBBBCCDCBC@BAAAACCCBABB@C@BBB?A?
@06SRF:00740:00409
TACTGAGCTACACACACAGAAAGATTG
+
BBAA@E@@@AAABEBA9999903..,,
@06SRF:00743:00426
TAGTATCAGCCTCGCCATGACGAAGGTATTCC
+
BBC@AACA@AABBBB@CCCBBEA?BACA?=@@
@06SRF:00747:00406
CGTGTCTCTAGGCACAGGATTTTGTGTAG
+
BCCBCC?>@BB>BCBBCC9999/9>?;@A
@06SRF:00700:00488
ACGAGTGCGTTCCCCATGTCGTAGGTACTC
+
ABBBBBBBCC@CDD:A9;:BA?76379898
@06SRF:00702:00497
ATCAGACACGGACACCAGCAGAACAGCAC
+
9<999444442444424444499434333
@06SRF:00703:00487
TCTCTATGCGCTCCACATGTCTAAGGT
+
BCCCA@BBCAC;:9;A>@999>>5959
@06SRF:00705:00497
TACTGAGCTACACACACAGAAAGATTGGT
+
889ABBBCGAAACF?9<<;;B9??A4747
@06SRF:00708:00496
ATCAGACACGGACACAGCAGAACACAC
+
CBBBBBBBAB?ABAAABB?@@@DBBAB
@06SRF:00713:00497
AGACACGGACACAGCAGAACACACAGAT
+
ABCDCBB?BCBFCCBCAA?BCAC==?=?
@06SRF:00715:00467
TAGTATCAGCCTCGCCATGACGAAGGTATTCC
+
BCC@AACCBC@CBEC@ECCCCCB@BBBBB?B@
@06SRF:00721:00472
CGTGTCTCTAGGCACAGGATTTTGTGTAG
+
BBBCCCAABBB@@?@DFACCCC:CB@>@B
@06SRF:00727:00462
AGCACTGTAGCTGTCACTAGATTACTTGT
+
9>944999?9?@444444448886//,//
@06SRF:00733:00498
TAGTATCAGCCTCGCCATGACGAAGGTATTCC
+
BBB@AACB@@?@AA@@GBAAA<;59A>9<8;>
@06SRF:00742:00462
TAGTATCAGCCTCCGCCATGACGAAGGTATTCC
+
CCB?DAC@@A@BB?BC@BDCBC:::;BCCC?B?
@06SRF:00742:00499
CGTGTCTCTAGGCACATGGATTTTGTGTAGA
+
CC;<9@@<<99?@9999959999,4444444
@06SRF:00744:00481
ACGAGTGCGTTCCCCATGTCGTAGGTACTC
+
@AA@@@A@@@@BDD:B@@?AAB@?;?;;;@
@06SRF:00745:00480
TGATACGTCTCCTTCCTTAGTTACTTCA
+
ABCBBBBBBBDBA@A@A?@AA@ABB@DB
@06SRF:00745:00484
TCTCTATGCGCTCCACATGTCTAAGGT
+
CCAAABACCCECDEDC9;99999<??B
@06SRF:00749:00451
CGTGTCTCTAGGCACAGGATTTTGTGTAG
+
BCCDDCBBAAA>ACCCCACCCC::;9>??
@06SRF:00749:00466
ATATCGCGAGGGTATGGAAGACTCTAT
+
BBBBBBCBBBC@CBAB?B@BCC@CA?B
@06SRF:00710:00544
ACGCTCGACGATGCCAGGTT
+
999;;/////,,,/,/868,
@06SRF:00713:00542
TCTCTATGCGCTCCACATGTCTAAGGT
+
CCEC::<BCBBBA?BC@@@?9996959
@06SRF:00718:00509
ATCAGACACGGACACAGCAGAACACAC
+
BBBBBA@BBC@BDAAABBBBB>BABBC
@06SRF:00724:00543
TCTCTATGCGCTCCACATGTCTAAGGT
+
BBCCBBBCDEDABAAB==?C?@@>A>B
@06SRF:00727:00544
ATCAGACACGGACACAGCAGAACACAC
+
B@BB@@ABBC@BD@AA@@BCB?BBCBC
@06SRF:00728:00531
ATCAGACACGGACACAGCAGAACACAC
+
BBBBBBBBBB@BBBBA@@?BB=@>ABC
@06SRF:00732:00505
TACTGAGCTACACACACAAAGAA
+
BBABBBDBBBBCB??A1--+-*)
@06SRF:00733:00505
ATATCGCGAGGGTATGGAAGACTCTATA
+
CA@AACCHDCC?CCBC@CACCCDC@?@9
@06SRF:00741:00505
ACGCTCGACATGCCCAGGTACAGGAG
+
AAAAAABCBBBBBB@BB?ABCAB@BA
@06SRF:00741:00530
TGATACGTCTCCTTCCTTAGTTACTTCA
+
BBBBBBCCBBD@C@C@B@BBB@BBC@CA
@06SRF:00743:00506
TGATACGTCTCCTTCCTTAGTTACTTCA
+
@ABBB@@CBBD@B@B@B@B@@?AAB@BA
@06SRF:00749:00534
ACGAGTGCGTTCCCCATGTCGTAGGTAC
+
ABCABACDCA8::4-99;1<>A10,//.
@06SRF:00700:00593
ACGCTCGACATGCCCAGGTACAGGAG
+
BBB@@BBDC999=858=;<@D@@=@A
@06SRF:00716:00571
AGCACTGTAGCTGTCACTAGTTACTTGT
+
<<CCDBA@D@BAABBA@@@AA?DABABB
@06SRF:00723:00551
ATCAGACACGGACACAGCAGAACACACA
+
@?BCCBBCBB=?9999944442473311
@06SRF:00724:00551
AGCACTGTAGCTGTCACTAGTTACTTGT
+
<<HDEBAABBBBBBBBECC??<=>>;?A
@06SRF:00727:00582
TGATACGTCTCCTTCCTTAGTTACTTCA
+
BBBBBBCBBBD@C@CAA?BBB@CCCCDB
@06SRF:00731:00553
TAGTATCAGCCTCGCCATGACGAAGGTATTCC
+
==B9:>EA@A@BAAABCCCBA;;79<>?@=@>
@06SRF:00736:00587
ATCAGACACGGACACAGCAGAACACAC
+
BBBBBBABBC@BD@AACBBCB@BAABB
@06SRF:00737:00556
ATATCGCGAGGGTATGGAAGACTCTATA
+
B@???CDCCCCACCCC=?>@BC?CBBAA
@06SRF:00742:00555
ATCAGACACGGACACAGCAGAACACAC
+
BBBACCBB>==@?9?9999>>;>>??@
@06SRF:00746:00599
TGATACGTCTCCTTCCTTAGTTACTTCA
+
BBB?@@CDBBC@BAC@B@BBB@B@C@BA
@06SRF:00703:00627
TAGTATAGCCTCGCCATGACGAAGGTATTCC
+
BABACDCBC?AACC@CA?A@DD>A@?9969<
@06SRF:00704:00611
ATCAGACACGGACACAGCAGAACACAC
+
BBBBBA@ABC>A@CCBBBBCC@CBBBB
@06SRF:00705:00628
ATATCGCGAGGGTATGGAAGACTCTAT
+
BBABBCCCCDCBB=B?<?=@CCCDBBB
@06SRF:00706:00645
TACTGAGCTACACACACAAGAAAGATTGGT
+
BBABBDCBBBBBBCCCD;;///+0..64,.
@06SRF:00708:00638
ATATCGCGAGGTATGGAAGACTCTAT
+
B@:;9@999/,//,,*,2,,,,,336
@06SRF:00711:00609
AGCACTGTAGCTGTCACAGTTACTTGT
+
AACCDCBBDDDBBD@@BDDA?BBB@?B
@06SRF:00711:00625
ATCAGACACGGACACAGCAGAACACAC
+
@<9;;BBBBBACB?=49999959888;
@06SRF:00712:00636
ATATCGCGAAGGTATGGAAGACTCTATA
+
BABA?BB@@=A@A@@B8;8<CCCCB@A:
@06SRF:00712:00639
ATATCGCGAGGGTATGGAAGACTCTATA
+
BABACBBCDBB?CBBB?B?BBBACA?AA
@06SRF:00722:00600
TGATACGTCTCCTTCCTTAGTTACTTCA
+
BBB???CCBDB@C@B@B@BBB@BBC@CB
@06SRF:00726:00645
AGCACTGTAGCTGTCACTAGTTACTTGT
+
@>FDDCBBDDBBBCBBBDBBB@BBA@BD
@06SRF:00727:00616
ATATCGCGAGGGTATGGAAGACTCTATA
+
BBABBBBBBBCACBCC=@>ACCAG==?@
@06SRF:00742:00614
TGATACGTCTCCTTCCTTTTACTTCAGTGC
+
CCBBBABDBBDDC?;2444/9995499449
@06SRF:00742:00638
CGTGTCTCTAGGCACAGGATTTTGTGTAG
+
AAADDBBBBBB?ACCCCABCCC:BB?=BB
@06SRF:00745:00649
ATATCGCGAGGGTATGGAAGACTCTATA
+
BB???BBBCBB?BBBA?C@BBB@A=<?@
@06SRF:00748:00646
TACTGAGCTACACACACAGAAAGATTGGT
+
BB@A@@BBBBBABBC@;;844-8>>>A@C
@06SRF:00702:00659
TCTCTATGCGCTCCACATGTCTAAGGT
+
BBCC@@ACBBA@D@BBBCBBD??@C?C
@06SRF:00704:00667
TACTGAGCTACACACACAGAAAGATTGGT
+
BBAABDBBBBBBBDCBCBABA>ABB@@??
@06SRF:00706:00661
ATATCGCGAGGGTATGGAAGACTCTATA
+
BAABBBBCDBA?BBBB=@>@BBAA@@B@
@06SRF:00707:00699
ATATCGCGAGGGTATGGAAGACTCTATA
+
BBBBBBBCCDC=B?@@@C@B;;:???A@
@06SRF:00714:00673
TAGTATCAGCCTCGCCATGACGAAGGTATTCC
+
@@?@ABCBBB@AABBADCCBBEC===@<969>
@06SRF:00724:00674
TCTCTATGCGCTCCGCATGTCTAAGGT
+
@CBD@=>11181111::@?<99@=@>B
@06SRF:00736:00656
TACTGAGCTACACACACAGAAAGATTGGT
+
BBBBBDCBBBBBAABBBA;::6:>>=A@A
@06SRF:00740:00664
CGAGTCTCTAGGCACAGGATTTGT
+
9<;A@=<=BCB@BA@;;78>@<;;
@06SRF:00741:00664
TACTGAGCTACACACACAGAAAGATTGGT
+
@@@CCCCBBBBBBCAA;;<DF@CCD?B?B
@06SRF:00745:00677
TACTGAGCTACACACACAGAAAGATTGGT
+
BBB@>DABBBB@@BCB;;444-8>><A@C
@06SRF:00749:00694
TAGTATCAGCCTCGCCATGACAAGGTATTCC
+
99@AACFCCD@B??D@BBBBAA;=<>99694
@06SRF:00701:00736
ACGCTCGACATGCCCAGGTACAGGAG
+
AAAABBBBBBBBBB>AADABBBB>?@
@06SRF:00714:00722
TGATACGTCTCCTTCCTTCAGTTACTTCA
+
ABBBCCCB@=>-1-1:<-////,/43973
@06SRF:00718:00731
CGTGTCTCTAGGCACAGGATTTTGTGTAG
+
BCCCCCBBBBC@BBBAB?ABBC:?@?==@
@06SRF:00721:00703
TCTCTATCGCTCCACATGTCAAGGTACTG
+
BBBBAACCCBBA@BBBBCBBC@B@BCA?@
@06SRF:00722:00701
ACGAGTGCGTTCCCCATGTCGTAGGTACTC
+
BBBBBBCCCC>A==6>@A@BBB;:67989>
@06SRF:00722:00725
TAGTATCAGCCTCGCCATGACGAAGGTATTCC
+
@@AACDGBAA?<;<B@CDGBCCC@CA@AA@C@
@06SRF:00726:00703
CGTGTCTCTAGGCACAGGATTTTGTGTAG
+
BBABDABBAAA@BBCCC@CBBC:CBB9:;
@06SRF:00729:00732
CGTGTCTCTAGGCACAGGATTTTGTGTA
+
B@AABBBABAB899B11,1111+11/,,
@06SRF:00732:00705
TGATACGTCTCTTCC
+
941;1///0///,/,
@06SRF:00738:00701
ATATCGCGAGGGTATGGAAGACTCTATA
+
B>?@BCCAAAH@AACC=@=@@?@AAAA>
@06SRF:00742:00711
ATATCGCGAGGGTATGGAAGGCTCTATAAGAGG
+
CB?@ABBCBBB>AAAA8<:<@CBBA?7/,000,
@06SRF:00742:00749
ATCAGACACGGACACAGCAGAACACA
+
A@BBBDABBB@=99?99999959888
@06SRF:00711:00750
AGCACTGTAGCTGTCACTAGTTACTTGTGT
+
=CCCDCCCCB;;;<:9::?=B===@<9944
@06SRF:00712:00753
TCTCTATGCGCTCCACATGTCTAAGGT
+
BBCJBBBBBDB;<><@@;;99995424
@06SRF:00715:00756
AGCACTGTAGCTGTCACTAGTTACTTGT
+
;;CCDCBBDDD@BDBA@@@AA@BAA@@@
@06SRF:00715:00791
TCTCTATGCGCTCCACATGTCTAAGG
+
;ABBBDBD>>>11,/88;99999242
@06SRF:00726:00775
TAGTATCAGCCTCGCCATGACGAAGGTATTCC
+
BBB>AACBBB@BBBC@BBCBCCB@C@BAA>A@
@06SRF:00728:00762
TCTCTATGCGCTCCACATGTCTAAGGT
+
BCDGAAACCBB;:;<ABAB<99>;>;>
@06SRF:00741:00783
TCTCTATGCGCTCCACATGTCTAAGGT
+
BBCDCB?BDFBBBCBBBBABBCCFD@B
@06SRF:00700:00847
ATCAGACACGGACACAGCAGAACACAC
+
BABBBBBBCC89<;<<9@@@@=@A<88
@06SRF:00703:00830
CGTGTCTCTAGGCACAGGATTTTGTGTAG
+
BABDEDBBBBB@?>@BB?@@AB7AA@?@@
@06SRF:00711:00817
AGCACTGTAGCTGTCACTAGTTACTTGT
+
;<<9;9989494949999=998:CB@AB
@06SRF:00713:00811
ACGAGTGCGTTCCCCATGTCGTAGGTACTC
+
BBB??=BBCC?DDC:C9:9BBB7657989?
@06SRF:00718:00830
TACTGAGCTACACACACAGAAAGATTGGT
+
BBBBCDCCBBBCCECCC@@@B<77:4637
@06SRF:00724:00838
CGTGTCTCTAGGCACAGGATTTTGTGTAG
+
BBBBDBBBBCC@:;<CC=>=BB0111111
@06SRF:00738:00801
TAGTATCAGCCTCGCCATGACGAAGGTATTCC
+
BBB?AACBBB?@B@@>@CCCCCB@B@CBB?BB
@06SRF:00743:00821
TGATACGTCTCCTTCCTTAGTTACTTCA
+
BBBBBACA@@C@C@C?B?BBBAAAA@DD
@06SRF:00749:00803
ATCAGACACGGACACAGCAGAACACAC
+
B?BBBBBBBC@BA@?=998==;>>>??
@06SRF:00711:00852
ATATCGCGAGGTA
+
989<A@9111,//
@06SRF:00723:00862
ATCAGACACGGACACAGCAGACAC
+
;?;;;BA>::9444444444443.
@06SRF:00728:00866
TAGTATCAGCCTCGCCATGACGAAGGTATTCC
+
BBBBBCCBBC@CCBCACBB??:;6;<AAAABA
@06SRF:00730:00899
ATCAGACACGGACACAGCAGAACACAC
+
BBBBBCCB@@=@>=?B@ABCC?BB@@@
@06SRF:00733:00858
ATCAGACACGGACACAGCAGAACACAC
+
CBBABBBBBC@BB@AA?==?>;?78:@
@06SRF:00733:00885
ATATCGCGAGGGTATGGAAGACTCTAT
+
BBABBBCCCBD>CBBB=?>??A?B?=?
@06SRF:00741:00865
TACTGAGCTACACACACAGAAAGATTGGT
+
AAABBDBBBBBBCDCB99;@@<@AA@C=?
@06SRF:00745:00855
TCTCTATGCGCTCCACATGTCTAAGG
+
8;BCCHBCC@;446999999111,/,
@06SRF:00701:00912
TACTGAGCTACACACACAGAAAGATTGGT
+
BBBABDBBBBBBBCCB;;444-8>><@@C
@06SRF:00704:00938
TCTCTATGCGCTCCACATGTCTAAGG
+
==?B@AABCCC<<:=ACBGCCBB>A>
@06SRF:00712:00902
ACGCTCGACATGCCAGGTCACAGGAG
+
9<;A<99@><11-+,,*,,,444516
@06SRF:00712:00904
TAGTATCAGCCTCGCCATGACGAAGGTATTCC
+
HBBABBC@@@>AA<<;<CB=@<;8;>AAA@A=
@06SRF:00716:00941
ATCAGACACGGACACAGCAGAACACAC
+
A@>>99;@BA=A?>>?999;;-1000.
@06SRF:00717:00938
TCTCTATGCGCTCCACATGTCTAAGG
+
CCCDCBCB>:<11,/78;99999542
@06SRF:00723:00934
TGATACGTCTCCTTCCTTAGTTACTTCA
+
BCBB?ABBBBD@B@A@A@ABB@BAD@DB
@06SRF:00728:00927
TCTCTATGCGCTCCACATGTCTAA
+
AACDBBBCBBA99544999911-*
@06SRF:00733:00948
CGTGTCTCTAGGCACAGGATTTTGTGTAG
+
?AB@DCCBAAA?BDCCD@CECD:AA@;<<
@06SRF:00737:00949
TAGTATCAGCCTCGCCATGACGAAGGTATTCC
+
BBCBBAC??ABBBBBACCCCCCC;=;>99595
@06SRF:00749:00906
AGCACTGTAGCTGTCATAGTTACTTGT
+
<<CCDCBBDDCBCCCCAA94289749>
@06SRF:00713:00971
ATCAGACACGGACACAGCAGAACACAC
+
BABBBBBBCC@BBBBABBACC=@@@@A
@06SRF:00726:00976
TAGTATCAGCCTCGCCATGACGAAGGTATTCC
+
BBCAAABAAB@BDBB?BBBBCA@=A@ABB?C?
@06SRF:00736:00962
TGATACGTCTCCTTCCTTAGTTACTTCA
+
BBB>?@CBBBC=@=@=@;>AA=@ABABB
@06SRF:00739:00988
ATATCGCGAGGGTATGGAAGACTCTATA
+
BB???BBBBBC@BBB@<>=@@B@C88:B
@06SRF:00745:00972
CGTGTCTCTAGCACAGGATTTGTTGTAG
+
BBBBCBA==111;:992944-4424448
@06SRF:00700:01001
TCTCTATGCGCTCCACATGTCTAAGGT
+
CDCGBABBDDCBB@BBBBBAA@B?B?A
@06SRF:00707:01018
TACTGAGCTACACACACAGAAAGATTGGT
+
BBBBBDCCBBBBBGA>>999908??>B@C
@06SRF:00718:01033
TAGTATCAGCCTCGCCATGACGAAGGTATTCC
+
BBC?AADA?A@BBBCCDCCDCA@@?ACCC?B@
@06SRF:00719:01003
CGTGTCTCTAGGCACAGGATTTTGTGTAG
+
@@BDDBBBBBB@BBB@;:4444-9@@>?B
@06SRF:00719:01035
AGCACTGTAGCTGTCACTAGTTACTTGT
+
<<EEFCBCDDDAABBBBDCBB@BBB@BD
@06SRF:00725:01024
TAGTATCAGCCTCGCCATGACGAAGGTATTC
+
BBBCCCCCBB@@;<<>BAAA?;959=99959
@06SRF:00734:01029
TACTGAGCTACACACACAGAAAGATTGGT
+
BBBBBCBBBBBBCCB=>:988-8AA?C@C
@06SRF:00740:01024
CGTGTCTCTAGGCACAGGATTTTGTGTAG
+
BBBDCCBBAAAABCBC:94444-9@@>?>
@06SRF:00746:01043
CGTGTCTCTAGGCACAGGATTTGTGTA
+
BBBDDBBBBBB@?@@>?;9990999?@
@06SRF:00702:01060
TGATACGTCTCCTTCCTTAGTTACTTCA
+
BBC@@ACBBBB?B;<;<A>>A@99/78/
@06SRF:00706:01085
ACGCTCGACATGCCCAGGTACAGGAG
+
BB??ACECB9;;==98848>>>@<?@
@06SRF:00720:01081
ATCAGACACGGACACAGCAGAACACAC
+
BABBBBBBBB?BBDCD@ABCB=?>?<@
@06SRF:00725:01081
ACGCTCGACATGCCCAGGTACAGGAG
+
??BBBBBDB@=88894848?CAA>@A
@06SRF:00733:01067
TACTGAGCTTCACACACAGAAAGAATAGTA
+
BB?@AGECDACC<99949444-399633..
@06SRF:00734:01096
TACTGAGCTACACACACAGAAAGATTGGT
+
??@BBBBBBBAAACB>>:884-8??>C@B
@06SRF:00740:01068
TACTGAGCTACACACACAGAAAGATTGGT
+
??@CCECBBBBCCCBA@?@??577:<?=?
@06SRF:00700:01102
TACTGAGCTACACACACAGAAGATTGGT
+
BB@@ABBBBBBBBCCCCBBC?AAC@A?@
@06SRF:00701:01111
ATATCGCGAGGGTATGGAAGACTCTAT
+
BBBBBDDDDBC?BBCA?B@BAA?@???
@06SRF:00701:01112
ATCAGACACGGACACAGCAGAACACA
+
A>BCCCBBAA>BA999=999959888
@06SRF:00721:01117
TACTGAGCTACACACACAGAAAGATTGGT
+
ACHCBBBAAAAA@ACCCCBB@<788<=47
@06SRF:00748:01104
ACGCTCGACATGCCCAGGTACAGGAG
+
CCCCCCAA<;;?@A1;;>@?@>>8<;
@06SRF:00749:01114
TAGTATCAGCCTCGCCATGACGAAGGTATTCC
+
BCCCBDDAAA@@@9;5;9A@@99:;?@>@?A6
@06SRF:00762:00073
ATCAGACACGGACACAGCAGAACACAC
+
BBA??ACCCB?BAAAAECBBC?BACBD
@06SRF:00763:00093
TAGTATCAGCCTCGCCATGACGAAGGTATTC
+
BBABDCCABA?=@@@?ACCECDA>A?BBC>@
@06SRF:00767:00084
AGCACTGTAGCTGTCACTAGTTACTTGT
+
<<CDDBBBCBBBBD@BCCCAA?BEC@CD
@06SRF:00767:00089
AGCACTGTAGCTGTCACTAGTTACTTGT
+
9<<DBBCADDCBBBCA>DBBB?BAB@BB
@06SRF:00777:00081
ACGCTCGACATGCCCAGGTACAGGAG
+
BBBBCCCFCAA99919968?A>>699
@06SRF:00780:00082
AGCACTGTAGCTGTCACTAGTTACTTGT
+
@@CCECBBCBBBBCBBBDBBBECAB@BC
@06SRF:00754:00114
ATCAGACACGGACACAGCAGAACACAC
+
@AB@@@CCCC?BC@D@AA?=?>B@@@C
@06SRF:00759:00114
ATCAGACACGGACACAGCAGAACACAC
+
BABBBBCBCB@??@?99>=9969888@
@06SRF:00761:00102
ATATCGCGAGGGTATGGAAGACTCTATA
+
BBBBBBBCDBC@CDBB?B?BBB@?=@B?
@06SRF:00776:00139
TACTGAGCTACACACACAGAAAGATTGGT
+
BBBCCCBBABCCBBBCBB9996;AB@C?B
@06SRF:00779:00130
ATCAGACACGGACACAGCAGAACACAC
+
BBBBBBBBBC?AABCCDBBBB>??BBB
@06SRF:00788:00126
CGTGTCTCTAGGCACAGGATTTTGTGTAG
+
BBBDBBCCCBB?ACCCC@CCCC:@@?=AB
@06SRF:00752:00187
ATCAGACACGGACACAGCAGAACACAC
+
BACBB@==;85999999898848<<?@
@06SRF:00755:00173
ATCAGACACGGACACAGCAGAACACAC
+
CBBBBABBCDACBBA?9@@>@=@??@B
@06SRF:00758:00167
TACTGAGCTACACACACAGAAAGATTGGT
+
BBCCCCCBBBBB<;<B@99991801,,*,
@06SRF:00759:00159
ATCAGACACGGACACAGCAGAACACAC
+
BBBAB?ABBC?AABBCCDCCB@BAAA@
@06SRF:00764:00196
TCTCTATGCGCTCCACATGTCTAAGGT
+
BBCDBBBCECCBD@BCCCCCA???A?B
@06SRF:00772:00199
CGTGTCTCTAGGCACAGGATTTTGTGTAG
+
BBCDCBCDAAB?BCCCC@BEDD:?@?@CC
@06SRF:00774:00173
ATATCGCGAGGGTATGGAAGACTCTAT
+
B:9<<CDCDDH@<<9=:<:;000.333
@06SRF:00784:00192
ATCAGACACGGACACAGCAGAACACAC
+
BBBBBBAB;;:;ABBBCDCCC@B>BBA
@06SRF:00794:00195
TAGTATCAGCCTCACGAAGGTATTCC
+
BBBBBCCDDD@BBCCBCAB@CDE@C@
@06SRF:00797:00177
AGCACTGTAGCTGTCACTAGTTACTTGT
+
AAABCCBBBBCBCCCEBCCBB@BBB@CD
@06SRF:00750:00216
TCTCTATGCGCTCCACATGTCTAAGGT
+
CBCCBABCCCBBD@BBBBFDDCC@B@C
@06SRF:00752:00235
AGCACTGTAGCTGTCACTAGTTACTTG
+
ACECBCBB=<<CCCA?BA@<;7<?@=@
@06SRF:00759:00241
TACTGAGCTACACACACAGAAAGATTGGT
+
??BCBDBBABBBCCCCA@ABB>AAA?B=?
@06SRF:00759:00246
TGATACGTCTCCTTCCTTAGTTACTTCA
+
BBBBBBCCECCAA?B@B?BBBAB@A?CC
@06SRF:00762:00216
TCTCTATGCTCTCCACATGTCTAAGGT
+
BBCCBBBDCCDCB@BBBCFCCAA?B@B
@06SRF:00765:00237
TGATACGTCTCCTTCCTTAGTTACTTCA
+
BBABB@AD:22*,*-*-278>;BBBCFC
@06SRF:00766:00210
ATATCGCGAGGGTATGGAAGACTCTATA
+
BA@@?BBCBBA?BBCC?B@BAB>CBB??
@06SRF:00775:00203
TACTGAGCTACACACACAGAAAGATTGGT
+
A@@@ABAAA@@@ABCCAA994-8>>;??B
@06SRF:00778:00234
ATCAGACACGGACACAGCAGAACACAC
+
<8?@ACCBCC>@A@A==>>9969888@
@06SRF:00780:00203
ATATCGCGAGGGTATGGAAGACTCTATA
+
<;BCEBBDECC?BDBBAB@BACCC==?B
@06SRF:00783:00224
CGTGTCTCTAGGCACAGGATTTTGTGTAG
+
@AABDBCDBBB?BDCCDACCEC:BBB@AA
@06SRF:00785:00230
TAGTATCAGCCTCGCCATGACGAAGGTATTCC
+
CCBBCCE:;<ABBBD@ECCAABA?B@;;<>B>
@06SRF:00795:00204
TACTGAGCTACACACACAGAAAGATTGGT
+
BAAAAA@BA@@AAA>99888=:<>;@@;=
@06SRF:00797:00215
CGTGTCTCTAGGCACAGGATTTTGTGTAG
+
AABDDCBBBAA?ACCBC@ABBC:???==@
@06SRF:00798:00228
CGTGTCTCTAGGCACAGGATTTTGTGTAG
+
AADDCCBBBBBA@AACC@BBBB9CBB>@C
@06SRF:00798:00239
TAGTATCAGCCTCGCCATGACGAAGGTATTCT
+
BHCBCBDBBB@BBCC?BCCCCA@>A@?@A@C@
@06SRF:00750:00259
TCTCTATGCGCTCCACATGTCTAAGGT
+
CBHDCDCCBBB9:7;@>>>999>5924
@06SRF:00754:00268
AGCACTGTAGCTGTCACTAGTTACTTGT
+
<<BCCCCAAAEC@BACCDCAAAABA=;<
@06SRF:00754:00280
AGCACTGTAGCTGTCACTAGTTACTTGT
+
<<EFDCABCCCAABBABDBAA>ACC@BD
@06SRF:00755:00274
TCTCTATGCGCTCCACATGTCTAAGGT
+
CCCCBBBDECCCD@CBDC@AAA?@C@B
@06SRF:00760:00251
TCTCTATGCGCTCCACATGTCTAAGGT
+
BBCDAABBCDCCD@CBDCBCBBCBC??
@06SRF:00765:00265
CGTGTCTCTAGGCACAGGATTTTGTGTAG
+
>BBDDBAAABB@BBBCCBCBBC:CB=89?
@06SRF:00770:00268
CGTGTCTCTAGGCACAGGATTTGTGTAG
+
@@<49@AB@AA?@>111,111,/////4
@06SRF:00770:00269
CGTGTCTCTAGGCACAGGATTTTGTGTAAG
+
@A@CDBBCBBB?BDDECACCCC:B@@@B9;
@06SRF:00771:00285
TGATACGTCTCCTTCCTTAGTTACTTCA
+
BCABBBBBBBB@C?B@B@BBB?CBC@CB
@06SRF:00772:00268
AGCACTGTAGCTGTCACTAGTTACTTGT
+
<;CDDABBDDD@@@@BBDBBB?BBB@BD
@06SRF:00772:00289
TCTCTATGCGCTCCACATGTCTAAGGT
+
CCDDAABBCDCBD@CCCCBBBCB@C?D
@06SRF:00776:00287
TACTGAGCTACACACACAGAAAGATTGGT
+
BBBBBDBBBBB@CCAC113@?=11;?B7:
@06SRF:00779:00282
TCTCTATGCGCTCCACATGTCTAAGGT
+
BDCCCBBBAA?ABBCCDC@==<CAD?B
@06SRF:00785:00270
TGATACGTCTCCTTCCTTAGTTACTTCA
+
@A@@ABAEBAA79595<9<BDADDLCD=
@06SRF:00786:00282
ACGAGTGCGTTCCCCATGTCGTAGGTACTC
+
BA@>AADC@?6::4,9@?ABCCCC@B@?@A
@06SRF:00787:00282
TGATACGTCTCCTTCCTTAGTTACTTCA
+
BCCAABDBABCBD@C@C@BAA=AAACCA
@06SRF:00788:00283
CGTGTCTCTAGGCACAGGATTTTGTGTAG
+
BBBDDBBBBBB@BCCBBDABB?9BA==?;
@06SRF:00793:00291
TAGTATCAGCCTCGCCATGACGAAGGTATTCC
+
BBBBBCCCBB@CBBCACDCBCBAEA@BCB@B@
@06SRF:00796:00278
TAGTATCAGCCTCGCCATGACGAAGGTATTCC
+
BBC@AAC@@@@ACBB@BCDCCCB@B@BDC?B>
@06SRF:00750:00336
ACGCTCGACATGCCCAGGTACAGGAG
+
>BBBBBBBCBBAAB>AB@BBC?A=@B
@06SRF:00753:00313
TGATACGTCTCCTTCCTTAGTTACTTCA
+
BBBBBBBCCCDCB@B@C@BBB@AAB@CB
@06SRF:00754:00305
CGTGTCTCTAGGCACAGGATTTTGTGTAG
+
BBCCECCCBBB@BDCCD@CCCC:CDB888
@06SRF:00757:00328
CGTGTCTCTAGGCACAGGATTTTGTGTAG
+
>ABDDCBBAAA@BCCCCAAAAA6=@9>?@
@06SRF:00769:00309
TACTGAGCTACACACACAGAAAGATTGGT
+
AAABCCCBBBBBBBCCAA:84-88847>B
@06SRF:00770:00329
ATCAGACACGGACACAGCAGAACACAC
+
BBBBCCCBBC?BBBCCCCABB<B7::@
@06SRF:00772:00300
TCTCTATGCGCTCCACATGTCTAAGGT
+
BBCECBBHECCAC?ABCC@ADBBBC?B
@06SRF:00773:00318
TGATACGTCTCCTTCCTTAGTTACTTCA
+
CBBBBBBCBB@@B@B@D@B??=?CCCCB
@06SRF:00777:00336
CGTGTCTCTAGGCACAGGATTTTGTGTAG
+
A?CCCDBBBBBEBCDCCACCBB:BDB66:
@06SRF:00782:00324
CGTGTCTCTAGGCACAGGATTTTGTGTAG
+
@@BDBBBBABB@BBBBCBCCCC:CBB?@@
@06SRF:00787:00328
TGATACGTCTCCTTCCTTCAGTTACTTCA
+
CCBB?@AAA=??>-1-1-////,/=997;
@06SRF:00792:00307
ACGCTCGACATGCCCAGGTACAGGAG
+
BBB@BBBBCBBBBB>AA@BCC@A>@D
@06SRF:00793:00344
TACTGAGCTACACACACAGAAAGATTGGT
+
BBBABCCCB@@@BBBBBBBBB=A@@;?:?
@06SRF:00799:00323
ATCAGACACGGACACAGCAGAACACACAGA
+
BAB::<BCCECBAAABBBCCC>BAAAAA??
@06SRF:00751:00359
TCTCTATGCGCTCCACATGTCTAAGGT
+
DCDC@@ACCCCCD@BECCBAA>@?B?B
@06SRF:00761:00381
TACTGAGCTACACACACAGAAAGATTGGT
+
AA@BCDCBABBCCCCA;;444-8>>;=>A
@06SRF:00765:00356
ACGAGTGCGTTCCCCATGTCGTAGGTACTC
+
BBB??@CCCC?BBB7A;<1<<=00,01010
@06SRF:00785:00360
TAGTATCAGCCTCGCCATGACGAAGGTATTCC
+
BBB?AACAAA@CBBBADCBCD:::<CCCC@C@
@06SRF:00791:00398
ACGAGTGCGTTCCCCATGTCGTAGGTACTC
+
BCBBBCCCBB?A??6=;;;FF?00,01./.
@06SRF:00794:00376
AGCACTGTAGCTGTCACTTAGTTACTTGT
+
<?DEECBCCCDBBBCBAA?ABB@BBB@CE
@06SRF:00794:00393
AGCACTGTAGCTGTCACTAGTTATTGT
+
;;DCBBBCABAACDEC@===8549;>=
@06SRF:00797:00384
AGCACTGTAGCTGTCACTAGTTACTTGT
+
=@CHDC@ABBBAABBAABAAB@DCB@BC
@06SRF:00750:00411
CGTGTCTCTAGGCACAGGATTTTGTGTAG
+
AAABDBCCBBB?BDCCCBCBBB9@>=:;;
@06SRF:00760:00424
AGCACTGTAGCTGTCACTAGTTACTTGT
+
;;CCCB@ACCCB@@@AABA@@?CBB@BB
@06SRF:00764:00425
ATATCGCGAGGGTATGGAAGACTCTATA
+
BB@?ABBCDDCABCB@<?=@@B?C?<?B
@06SRF:00769:00406
CGTGTCTCTAGGCACAGGATTTTGTGTAG
+
BBCCCCBBBBB@BAABB@BBCC9BBD@@@
@06SRF:00771:00423
TCTCTATGCGCTCCACATGTCTAAGGT
+
CCCCA?@CCBBBC@BCCCCAA?C@C?A
@06SRF:00773:00436
AGCACTGTAGCTGTCACTAGTTACTTGT
+
<<DDDAABDDDA?@@BCEDAA?BCC@CD
@06SRF:00784:00432
TACTGAGCTACACACACAGAAAGATTGGT
+
BBBBBDBBBBBBCEBBA=;;908@>=A@C
@06SRF:00792:00405
ATCAGACACGGACACAGCAGAACACAC
+
A?BABCBBDBABB@ACBBBAB?BAAAC
@06SRF:00793:00442
ATCAGACACGGACACAGCAGAACACAC
+
CAA?>=:49>;99999>>D@A>B;;;;
@06SRF:00798:00419
TACTGAGCTACACACACAGAAAGATTAGTGGCTG
+
B9;<>DCBBBBA<>;?9899963..,...,*,+0
@06SRF:00758:00481
TGATACGTCTCCTTCCTTAGTTACTTCA
+
>AB@@AA===LIDDBAB@CCCC=;999/
@06SRF:00760:00478
ATCAGACACGGACACAGCAGAACACAC
+
BBBBBBBBCB?BB?==@@@@@=@?A::
@06SRF:00761:00492
ATATCGCGAGGGTATGGAAGACTCTATA
+
B@BBAA@CDCC@CCCB?B?BBB@CAA??
@06SRF:00786:00482
ATATCGCGAGGGTATGGAAGACTCTATA
+
BABB?@?BBBB>BBBB=B>BBBBCAAAB
@06SRF:00790:00458
ACGCTCGACGATGACCAGTACAGA
+
494444:4//7/,,,2,,,,,,,,
@06SRF:00797:00465
TAGTATCAGCCTCGTCATGACGAAGGTATTCC
+
BBC?AAEA@A>;<<@BAAAA@;95<<@@A>A=
@06SRF:00799:00490
AGCACTGTAGCTGTCACTAGTTACTTGT
+
AADGHCABBCCCCCCCCDCCC@BCC@DD
@06SRF:00754:00544
ATATCGCGAGGGTATGGAAGACTCTATA
+
CABEABCCBDD>A>@?6;6;@@AB???A
@06SRF:00762:00528
ATCAGACACGGACACAGCAGAACACA
+
A:9999////,///444984424333
@06SRF:00765:00505
TAGTATCAGCCTCCCCATGACGAAGGTATTCC
+
=?ABABC=>@=@@BC9AAACCAA=?>@99595
@06SRF:00765:00547
ATATCGCGAGGGTATGGAAGACTCTATA
+
BBAAABCCCBB?CCBB=@>@AA?CBAAB
@06SRF:00770:00548
CGTGTCTCTAGGCACAGGATTTTGTGTA
+
BABBBC:9;BB?@BBA?=====4999<?
@06SRF:00775:00520
TAGTATCAGCCTCGCCATGACGAAGGTATTCC
+
BBBAAACCBC?BBBB@CCCCCA@>@@CBB?B@
@06SRF:00781:00537
CGTGTCTCTAGGCACAGGATTTTGTGTA
+
AACCCCBBBBB?BCBBBC9999/9?><@
@06SRF:00782:00521
ATCAGACACGGACACAGCAGAACACAC
+
BBBBA>>BBC@BC@ADBABBB=@?@@C
@06SRF:00784:00513
TCTCTATGCGCTCCACATGTCTAAGGT
+
CECDB@BCCBB::;<BA@@@?>>;>;@
@06SRF:00784:00526
CGTGTCTCTAGGCACAGGATTTTGTGTA
+
D?@?BB;;;BC8<<@<>:1111+11/02
@06SRF:00791:00545
ATATCGCGAGGGTATGGAAGACTCTAT
+
CCBB?@@ECBC?CBBB?B?A?@<@??A
@06SRF:00798:00516
TCTCTATGCGCTCCACATGTCTAAGG
+
@BCCAACCCBB9989@@B99999242
@06SRF:00752:00570
TACTGAGCTACACACACAGAAAGATTGT
+
B??:>=CACA<<9???>>?>>97..,/.
@06SRF:00754:00584
ATCAGACACGGACACAGCAGAACACAC
+
BABBAAABCC@EBA?==849>;@>@@B
@06SRF:00758:00565
AGCACTGTAGCTGTCACTAGTTACTTGT
+
A@CCDDCBABDGCDCBDDCBB@DCC@FC
@06SRF:00762:00588
TAGTATCAGCCTCGCCATGACGAAGGTATTCC
+
BBC@AACBAB@CBBC@BBBCDAB@B@BBC@C?
@06SRF:00765:00582
CGTGTCTCTAGGCACAGGATTTTGTGTAG
+
AAABDCBB@@??BBECFACCCC9@@@;<<
@06SRF:00775:00584
CGTGTCTCTAGGCACAGGTTTTTGTGTA
+
BBBCDBBBBBB@ADBA8,////+1;;--
@06SRF:00781:00582
CGTGTCTCTAGGCACAGGATTTTGTGTAG
+
AAABBBBB@AA@BDCCC??===6=@@ACC
@06SRF:00782:00563
ACGAGTGCGTTCCCCATGTCGTAGGTACTC
+
BBAABCECBAEDDC:CCCBBCCCC@B<<<C
@06SRF:00791:00587
ATATCGCGAGGGTATGGAAGACTCTATA
+
C??@BCCCDCC@CDBC>B9<:@?ABB@?
@06SRF:00793:00578
TAGTATCAGCCTCGCCATGACGAAGGTATTCC
+
BBCBCCCBBB@BCBB@BDCCCA@@@@BBC?B?
@06SRF:00793:00590
ATATCGCGAGGGTATGGAAGACTCTATA
+
BB???BBCDBB@ABBB?B?BBB>AAA<>
@06SRF:00796:00555
TGATACGTCTCCTTCCTTAGTTACTTCA
+
BCB?BABDBBD@B@B@B@ABB@BBC@CA
@06SRF:00762:00644
ATATCGCGAGGGTATGGAAGACTCTATA
+
?99<BA@D<<<8<A?C>A=A8;:717>7
@06SRF:00763:00632
ACGCTCGACATGCCCAGGTACAGGA
+
99;CC@@AB9888819948744424
@06SRF:00768:00613
TCTCTATGCGCTCCACATGTCTAAGGT
+
BCDD@@ACCCCCD@BEBCBAA>@>B?B
@06SRF:00772:00615
TCTCTATGCGCTCCACATGTCTAAGGTAACTG
+
<<BCBBBCA=@>?59999=44442424424/.
@06SRF:00772:00638
TGATACGTCTCCTTCCTTAGTTACTTCA
+
BBBBBBFCBBB@B@B?@<?BB@A@@?AA
@06SRF:00777:00649
TAGTATCAGCCTCGCCATGACGAAGGTATTCC
+
BBBEDCF@@A@CBBB@BCCCCCFAC@BCC@C?
@06SRF:00778:00647
ATATCGCGAGGGTATGGAAGACTCTATA
+
BABBBBBCDCB@ABBB=?=@CCBB???A
@06SRF:00783:00645
AGCACTGTAGCTGTCACTAGTTACTTGT
+
<=CCCCABDDDA@@@ABDBBB@BBB@BB
@06SRF:00788:00628
ATATCGCGGGGGTATGGAAGACTC
+
BABCBBB???B2C@DC@C=AAAAB
@06SRF:00790:00647
AGCACTGTAGCTGTCACTAGTTACTTGT
+
;;CDDCBCDDDBB@@AABAAB@BBB@BB
@06SRF:00794:00644
CGTGTCTCTAGGCACAGGATTTTGTGTAG
+
BBB@CBBBAAA@BBDDF@CBBB7@@@>??
@06SRF:00795:00614
CGTGTCTCTAGGCACAGGATTTTGTGTAG
+
CBBDDC9:9BB>?A@@A?9999/9@@;<<
@06SRF:00798:00613
TGATACGTCTCCTTCCTTAGTTACTTCA
+
BBA@BBBDAAD@ABB@A@BBB@EBC@CB
@06SRF:00798:00623
CGTGTCTCTAGGCACAGGATTTTGTGTAG
+
@ABDDCDCAAA>?BBABABBAA9AB@@AA
@06SRF:00752:00698
AGCACTGTAGCTGTCACTAGTTACTGT
+
<>DFDCBBCDDBBCCB@@BBA@BCCAG
@06SRF:00753:00682
TACTGAGCTACACACACAGAAAGATTGGT
+
CCCCBABBCCCB<==CCCDEDCCBB8:7:
@06SRF:00753:00698
TCTCTATGCGCTCCACATGTCTAAGGT
+
BBEDA@ABCCCBD@BBBBCCDCB?BAB
@06SRF:00756:00691
TACTGAGCTACACACACAGAAAGATTGGT
+
@;<9>?>>=8=9?BA;9;BBCCB886737
@06SRF:00766:00659
CGTGTCTCTAGGGATTTTGTGTAAGAGGC
+
BBBBCDA@>444-8777-88870,0/.,.
@06SRF:00767:00671
ACGCTCGACATGCCCAGGTAAGGGACGTG
+
???BBCBDB==48409948>477.79987
@06SRF:00774:00672
TACTGAGCTACACACACAGAAAGATTGGT
+
@@@A@@@AAABBBCC@;;844-8>>;=>A
@06SRF:00775:00671
CGTGTCTCTAGGCACAGGATTTTGTGTAG
+
B@ABDCCCBAA?BCCCEABDCC:@@?@CA
@06SRF:00794:00661
TCTCTATGCGCTCCACATGTCTAAGG
+
>311;;CBCAA;;:<A@A@999>542
@06SRF:00796:00680
ATCAGACACGGACACAGCAGAACACAC
+
BACBBCCBCBAAA@A??@@@B<B?@@A
@06SRF:00758:00722
TACTGAGCTACACACACAGAAAGATTGGT
+
BCCEBDBBBBBB@AACC===857785747
@06SRF:00761:00729
CGTGTCTCTAGGCACAGGATTTTGTGTAG
+
BBCDCCDBBBB@BECCDAA?@@6;;;AAB
@06SRF:00774:00705
TCTCTATGCGCTCCACTGTCTAAGGTACTG
+
BCCC@@ACCCCCC@BCDBA@AB?B?BCCCA
@06SRF:00777:00718
TCTCTATGCGCTCCACATGTCTAAGGT
+
AABB>=<CCCB;:79B>>9994489;=
@06SRF:00778:00700
TCTCTATGCGCTCCACATGTCGGTACTG
+
BBBB<;<CCBBCD@C@@ACAAAABBAB;
@06SRF:00786:00712
TGATACGTCTCCTTCCTTAGTTACTTCA
+
BCCCBBCCCDC?B?A@B@BBB?==B@EC
@06SRF:00786:00736
TAGTATCAGCCTCGCCATGACGAAGGTATTCC
+
BBC@AACBBB@CCCC@CCCBCA@>@@BBC@C?
@06SRF:00788:00710
ATATCGCGAGGGTATGGAAGACTCTAT
+
?@BBDBBCDDC>CBBC>B?BBBACBBA
@06SRF:00788:00713
AGCACTGTAGCTGTCACTAGTTACTTGT
+
BBABCBBB<<=CCBCADDA@@;>99599
@06SRF:00752:00792
TCTCTATGCGCTCACATGTCTAAGG
+
99?@BCBBBBB>;99>?99999592
@06SRF:00753:00763
AGCACTGTAGCTGTCACTAGTTACTTGT
+
<;CCDBAABBBA@@@ABBB@@<BBB@BB
@06SRF:00781:00792
TGATACGTCTCCTTCCTTAGTTACTTCA
+
BBBBBCD::<CCB?C?BDBCB@AAAADB
@06SRF:00783:00752
TCTCTATGCGCTCCACATGTCTAAGGT
+
@BCDA@ABCCCCDCCAAAEAAACDDCB
@06SRF:00783:00784
ACGAGTGCGTTCCCCATGTCGTAGGTACTC
+
BBAAAAAA@@?@DD:C@@@BBAB@?A@@@B
@06SRF:00783:00786
ATCAGACACGGACACAGCAGAACACAC
+
BBBABBABBC@DCBGBBBBBC?BA@@B
@06SRF:00786:00755
AGCACTGTAGCTGTCACTAGTTACTTGT
+
;;EGECBBC@@AABBAABB??>BCB@BB
@06SRF:00794:00785
ATATCGCGAGGGTATGGAAGACTCTAT
+
BBBAA@=94497;AAC@C@CAABBB@A
@06SRF:00794:00798
TCTCTATGCGCTCCACATGTCTAAGGT
+
CCCCBABCCCCBD@CBDCDAAABACBB
@06SRF:00797:00769
ATCAGACACGGACACAGCAGAACACAC
+
BBBBB?@BEC@DEBGAABCCB>BABAB
@06SRF:00799:00771
ATCAGACACGGACACAGCAGAACACAC
+
CCCCA@@BBE@BBBC;;9999<@8886
@06SRF:00758:00847
CGTGTCTCTAGGCACAGGATTTTGTGTAG
+
BBCCCCBBDBB@BBB?:94444/9>@@AC
@06SRF:00768:00806
TACTGAGCTACACACACAGAAAGATTGGT
+
BBBAAAECB@@@D999>>=>>93331101
@06SRF:00782:00835
TACTGAGCTGATTGGTGCTGCG
+
BBBBBDBBBBCC?B?BDCCCBB
@06SRF:00788:00812
TACTGAGCTACACACACAGAAAGATTGGT
+
BCBBCBCBBBBCBDBBA@;;;8;BB?B?B
@06SRF:00792:00805
TAGTATCAGCCTCGCCATGACGAAGGTATTCC
+
??B@AACCCC?BBCC@BCCDCEB?A>;997;6
@06SRF:00794:00818
TCTCTATGCGCTCCACA
+
AADFCCBCBBB;;:9B?
@06SRF:00799:00839
TAGTATCAGCCTCGCCATGACGAAGGTATTCC
+
CCBBBBCBEA?BBBB@BDCCCA@>?@BBC?B?
@06SRF:00756:00864
ATCAGACACGGACACAGCAGAACACAC
+
BABBBB@A;99<B<<<B@@>A<?888=
@06SRF:00756:00890
ACGCTCGACATGCCCAGGTACAGGAG
+
BBBBCBBA:::444-99<>>B@?699
@06SRF:00764:00875
CGTGTCTCTAGGCACAGGATTTTGTGTAAG
+
BBBDDBBBBBB@ABABD;;:;;6:88//-1
@06SRF:00764:00882
TCTCTATGCGCTCCACATGTCTAAGGTA
+
CCCCCCCCFCB:==<@<=@221:77766
@06SRF:00776:00857
TGATACGTCTCCTTCCTTAGTTACTTCA
+
BCDBBCC=:<C@C@C@CACBB??@AABC
@06SRF:00783:00871
CGTGTCTCTAGGCACAGGATTTTGTGTAG
+
BBBCCCCBA??=@CCCEABCCC:BBB;<<
@06SRF:00783:00879
TACTGAGCTACACACACAGAAAGATTGGT
+
BBBBBBBBBBBBCCCB;;444-8>>;??B
@06SRF:00795:00864
TAGTATCAGCCTCGCCATGACGAAGGTATTCC
+
BBC::=GA@A?BBBCABB;;;?@695844248
@06SRF:00795:00867
TCTCTATGCGCTCCACATGTCTAAGGT
+
CCCC@@ACBBBCCADCCCAA:;;@C=A
@06SRF:00752:00917
ATATCGCGAGGGTATGGAAGACTCTATA
+
B99;B@>@9;;8;AAB?B?BCDEDCBA@
@06SRF:00757:00917
TACTGAGCTACACACACAGAAAGATTGGT
+
FBBBBDECBB;;<<<<9A>AA<888=A=?
@06SRF:00788:00949
AGCACTGTAGCTGTCACTAGTTACATGT
+
@@@B@GDCBBBCCF>=>C@AA:><GCAB
@06SRF:00791:00927
TCTCTATGCGCTCCACATGTCTAAGGTA
+
@ACDBBBDDCB9:8<A>99994924248
@06SRF:00792:00949
ATCAGACACGGACACAGCAGAACACAC
+
BABBBBABDD>?ADAAACCCD@CCBAA
@06SRF:00750:00995
TAGTATCAGCCTCGCCATGACGAAAGTATTCC
+
BBC?AACBBB@CBBB?A@;9994909ABA<@=
@06SRF:00752:00969
TACTGAGCTACACACACAGAAAGATTGGT
+
BBBBBBBDCBBBBBB@B;;;@98884747
@06SRF:00753:00950
ATATCGCGAGGGTATGGAAGACTCTATA
+
BBBB@AAECCCACCCC?C?BBBBB??=?
@06SRF:00762:00994
TACTGAGCTACACACACAGAAAGATTGGT
+
BBCCBCCCBBBBCCCBA=;:8-8><<A@B
@06SRF:00771:00982
ATATCGCGAGGGTATGGAAGACTCTATA
+
BCBBBB=B;997;?@A?C@BBCCBABAB
@06SRF:00780:00961
ATATCGCGAGGGTAGTGGAAAGACTCTATAGAG
+
B99;B@@ADBB><<99?599-433666666000
@06SRF:00793:00994
ATATCGCGAGGGTATGGAAGACTCTATA
+
BBBABB@@:999;@@C?B@B@@?CCB@A
@06SRF:00794:00964
TCTCTATGCGCTCCACATGTCTAAGGTAC
+
AACCAABCECC;:><DBCB<<9@542/76
@06SRF:00755:01008
TAGTATCAGCCTCGCCATGACGAAGGTATTCC
+
B>AADBBACC=@A@@@C999?:969>>>==>=
@06SRF:00755:01025
AGCACTGTAGCTGTCACTAGTTACTTGT
+
AABBCCBBCCDBBCCBBCBBB@CBB?BC
@06SRF:00755:01040
TAGTATCAGCCTCGCCATGACGAAGGTATTCC
+
ABDCABBBBBBBBCCABBBCCCEAC@?94595
@06SRF:00760:01027
ACGAGTGCGTTCCCCATGTCGTAGGTACTC
+
BBB>>>AAAA@BBB:B@AABBB><<99::@
@06SRF:00768:01021
TAGTATCAGCCTCGCCATGACGAAGGTATTCC
+
BBC@AACBBB@ABBB?BBCCCE@@A@BCC@B?
@06SRF:00768:01046
TAGTATCAGCCTCGCCATGACGAAGGTATTCC
+
ABCBCDFBAA@BBCCCCCCBB:::<@@AA>A=
@06SRF:00772:01026
TCTCTATGCGCTCCACATGTCTAAGGT
+
BCDCCBBCDDC;:=;B@AB<;<B=A=@
@06SRF:00779:01048
AGCACTGTAGCTGTCACTAGTTACTTGT
+
@;<<?ACBCCD@A:=<CB@@B=AAB@CC
@06SRF:00782:01041
AGCACTGTAGCTGTCACTAGTTACTTGT
+
AACCECCCDCDBBABBHDCBB?CCC@AA
@06SRF:00791:01044
TCTCTATGCGCTCCACATGTCTAAGGT
+
BBCDAAABCCCBC@CCBCDAAAB@CBB
@06SRF:00750:01084
TAGTATCAGCCTCGCCATGACGAAGGTATTCC
+
BBCADBAB@A>ABBC?BCBAAA@=@?BBBBCA
@06SRF:00758:01052
CGTGTCTCTAGGCACAGGATTTTGTGTAG
+
BBBBDBBBBBB@BCCCA?:444-9>>999
@06SRF:00763:01074
CGTGTCTCTAGGCACAGGATTTTGTGTAG
+
AABBDCBBBBB@ABCFDFCCCC9@BB:;<
@06SRF:00767:01050
CGTGTCTCTAGGCACAGGATTTTGTGTAG
+
BBCCCCBBBBBEBAABA=4444-9@@<<<
@06SRF:00768:01083
TAGTATCAGCCTCGCCATGACGAAGGTATTCC
+
BBC::@CBBB@CCCCACBCD@A@>=<>99596
@06SRF:00770:01050
ATCAGACACGGACACAGCAAA
+
B9;9991//,*,,,////44-
@06SRF:00771:01058
ATCAGACACGGACACAGCAGAACACAC
+
BBBBBBBABC=>@@@@@@AA@>A@???
@06SRF:00771:01083
ATATCGCGAGGGTATGGAAGACTCTAT
+
B??@AAADDCD@AAAC=@=@???AA??
@06SRF:00781:01068
AGCACTGTAGCTGTCACTAGTTACTTGT
+
??CDDCABBBDBBD@@@CBBB>BBB@BB
@06SRF:00793:01096
ATCAGACACGGACACA
+
A@BBB>>>992//***
@06SRF:00794:01098
TAGTATCAGCCTCGCCATGACGAAGGTATTCC
+
BBEBDDBCBC@BBBCACDECBCCACAA@A?B@
@06SRF:00750:01116
TAGTATCAGCCTCGCCATGACGAAGGTATTCC
+
BBBBBBCABBBCCEC@BCCCCA@>A@CCC@C@
@06SRF:00779:01106
TCTCTATGCGCTCCACATGTCTAAGGTA
+
@@CG@>DGEEAAA?BBBCGBEBB@CA<<
@06SRF:00780:01134
CGTGTCTCTAGGCACAGGATTTTGTGTAG
+
;CAAACCAAAC>AACB@E9999/9>>>?>
@06SRF:00803:00113
ACGAGTGCGTTTCCCCATGTCGTAGGTACTC
+
BBB@AABBBBB>CCDAE??@BBB<<=?:;;A
@06SRF:00803:00129
TACTGAGCTACACACACAGAAAGATTGGT
+
BBB9;=@A?8BBA<<948444-3339701
@06SRF:00805:00141
CGTGTCTCTAGGCACAGGATTTTGTGTAG
+
BACCDCABABB@B@BCFB@???6>B@;;@
@06SRF:00814:00131
AGCACTGTAGCTGTCACTAGTTACTTAT
+
ACCECCEBBCCCCDDBBCCCC?CDC@BB
@06SRF:00822:00143
CGTGTCTCTAGGCACAGGATTTTGTGTAG
+
CBDBDBBBACH@;<=CC?@@@@4999<>@
@06SRF:00823:00145
TAGTATCAGCCTCGCCATGACGAAGGTATTCC
+
BBCAAAC@@A@BBCC@CBBBBCB@B@BDD@B@
@06SRF:00824:00119
TCTCTATGCGCTCCACATGTCTAAGGT
+
99?A@?@CDCC<;;;B;::11//,/,4
@06SRF:00824:00130
AGCACTGTAGCTGTCACTAGTTACTTGT
+
@BBBDCCCCCBECBCCDCCBD?CCB>BB
@06SRF:00825:00122
TAGTATCAGCCTCGCCATGACGAAGGTATTCC
+
@@A@AABBCB=><<;689@BCGCBB>BBB@C=
@06SRF:00826:00129
CGTGTCTCTAGGCACAGGATTTTGTGTAG
+
@BBDDCBBBBB@BCCBB====92==9>?@
@06SRF:00827:00149
TACTGAGCTACACACACAGAAAGATTGGT
+
BBBCCEDC@@ANAAACBCBBG@::;7747
@06SRF:00828:00114
TGATACGTCTCCTTCCTTAGTTACTTCAGTGCA
+
BBCBBBBBBBD@B@B@B@BBB@AACCDCBB==9
@06SRF:00834:00131
TGATACGTCTCCTTCCTTAGTTACTTCAG
+
BDBBABBEABC?B?B@C@CBDAAAABBD9
@06SRF:00835:00109
TGATACGTCTCCTTCCTTAGTTACTTCA
+
BBBBDCCCBBC@E@B?B?BBB@@@@?CB
@06SRF:00836:00127
AACACTGTAGCTGTCACTAGTTACTTGT
+
B?BBCCBBBBBAAAAAAAA@F@BBB@AB
@06SRF:00843:00144
ATCAGACACGGACACAGCAGAACACAC
+
AACBA@@BBC@CDAACCBBCB>A?AAC
@06SRF:00848:00125
ATATCGCGAGGGTATGGAAGACTCTATA
+
AAABCDCCBBA>=;@=6;7<ABBCBAAA
@06SRF:00849:00131
TCTCTATGCGCTCCACATGTCTAAGGT
+
@@<=<BDBDCCAA?AAABB;;<A>A>A
@06SRF:00809:00155
AGCACTGTAGCTGTCACTAGTTACTTGT
+
<<CCBBBCDDDAABBABDCBB@CCC@BB
@06SRF:00809:00196
TGATACGTCTCCTTCCTTAGTTACTTCA
+
BBBBBBBCBB@@B@B@B?BBB@BBBACB
@06SRF:00812:00176
TACTGAGCTACACACACAGAAAGATTGGTG
+
CBBCCCGA@ACCAAAB@@AA>9???>A@CB
@06SRF:00816:00153
TCTCTATGCGCTCCACATGTCTAAGGT
+
CDCCBBBBDDFBC@CCDCAGGBC@C@C
@06SRF:00816:00197
TACTGAGCTACACACACAGAAAGATTGGT
+
B?@@CDCCCBBCCCBBAA@@@<?BA?B?A
@06SRF:00817:00167
TGATACGTCTCCTTCCTTAGTTACTTCA
+
BBBBCBBBBADBA@A@A@BBB@BBB@CB
@06SRF:00823:00150
TAGTATCAGCCTCGCCATGACGAAGGTATTCC
+
BBCEDCBAABDCCCB@BCCCBBD@C@BDC@C>
@06SRF:00824:00181
ATCAGACACGGACACAGCTGAACACA
+
C;<<@@?>;<9<@@B999999;>878
@06SRF:00838:00192
TACTGAGCTACACACACAAGAAAGATTGGT
+
???BADBBBBBBC8:811,1=@8008BA;<
@06SRF:00839:00186
ACGCTCGACATGCCCAGGTACAGGA
+
@@?ABCCC?9>111-11,.,2//,/
@06SRF:00840:00171
ATATCGCGAGGGTATGGAAGACTCT
+
B@B999>?999199<>;@-/....4
@06SRF:00841:00153
ACGAGTGCGTTCCCCATGTCGTAGGTACTC
+
EBBBBBB=::2444/9999?>>00,/1./.
@06SRF:00807:00230
ATCAGACACGGACACAGCAGAACACAC
+
A@@@@@@?9959@>>994>99<>>>>7
@06SRF:00810:00238
TCTCTATGCGCTCCACATTTCTAAGGTACTG
+
BBCCBBBBCCCBD@BBBCHAD@?>@@CCBBB
@06SRF:00817:00208
ACGCTCGACATGCCCAGGTACAGGAG
+
>A@ABBBC@994880996889498=8
@06SRF:00817:00238
TACTGAGCTACACACACAGAAAGATTGGT
+
BBBBCDBBABBCCCB>?;884-8>>;??B
@06SRF:00821:00243
TCTCTATGCGCTCCACATGTCTAAGG
+
==@CAAACBBB;;69A9949949242
@06SRF:00823:00217
TCTCTATGCGCTCCACATGTCTAAGGT
+
BDCC::<BCCCCC@CCBB?A?@@=@?B
@06SRF:00830:00206
TGATACGTCTCCTTCCTTAGTTACTTCA
+
B?BBBBBDAA@@B@B@B@BBB@BBD@CB
@06SRF:00832:00226
TAGTATCAGCCTCGTCCATGACGAATGGTATTCC
+
4>9>A==;ADB<<44494//66//,//,/88,/,
@06SRF:00844:00240
AGCACTGTAGCTGTCACTAGTTACTTGT
+
<<DDEC@@@CCBBDDABBBBB@CCB?DB
@06SRF:00803:00255
ACGAGTGCGTTCCCCATGTCGTAGGTACTC
+
AAA?@BBBBB@CDD:C@@@BBBBA@A?@@B
@06SRF:00811:00262
ACGCTCGACATGTCCAGGTACAGGAG
+
CCBAABBBCCBBBBBAA@ACCCD?BB
@06SRF:00820:00276
TGATACGTCTCCTTCCTTAGTTACTTCA
+
BECBBCCA@ACAC@B?B@@@A?AAA@BA
@06SRF:00823:00258
AGCACTGTAGCTGTCACTAGTTACTTGT
+
<<CCEC@ADDBA@@@AADBBB@CBB@BC
@06SRF:00824:00294
TGATACGTCTCCTTCCTTAGTTACTTCA
+
ACBBCCCA@@C@C8<>=ADCC@GDDDDB
@06SRF:00831:00259
CGTGTCTCTAGGCACAGGATTTTGTGTAG
+
@@ABDBBBBBB@BBCDDAAAAA6===89;
@06SRF:00835:00294
ACGCTCGACATGCCCAGGTACAGGAG
+
BBBBBBBCCBB??@=?B@BBDDD?BB
@06SRF:00838:00256
ATATCGCGAGGGTATGGAAGACTCTATA
+
BABAABCCCBC?CCBBDB@BBBAC==?9
@06SRF:00840:00266
TGATACGTCTCCTTCCTTAGTTACTTCA
+
BCBBCBBDBBD@E@B@B@CCC@BBEACE
@06SRF:00841:00293
CGTGTCTCTAGGCACAGGATTTTGTGTAG
+
@@@BDBBCBAE?BCCDFCCBCB9??=?@@
@06SRF:00841:00299
TAGTATCAGCCTCGCCATG
+
BBC@AACB@A>@@@@=@BA
@06SRF:00844:00264
TGATACGTCTTCTTCCTTAGTTACTTCA
+
BBBABCCDAA?ADAC@A?ABB@A=@@CB
@06SRF:00847:00264
ATATCGCGAGGGTATGGAAGACTCTATA
+
BB@@@BHCCCC@BBB?<>=@>B@CBAAA
@06SRF:00802:00328
ACGCTCGACATGCCCAGGTACAGGAG
+
BBBBBBBCC==44409858?C9<8<A
@06SRF:00802:00344
TCTCTATGCGCTCCACATGTCTAAGGT
+
BBBBBBBCCBB@C@CDCCBGAAAAC@B
@06SRF:00803:00311
ACGAGTGCGTTCCCCATGTCGTAGGTACTC
+
BBB@BABCCC@DDD:B:;;BAB86379898
@06SRF:00807:00320
ACGAGTGCGTTCCCCATGTCGTAGTA
+
@BBABBCB=92444/9991<<<-,,,
@06SRF:00810:00344
AGCACTGTAGCTGTCACTAGTTACTTGT
+
><EGDABCDDDBBCCBBCBBB@CDC@CB
@06SRF:00811:00313
AGCACTGTAGCTGTCACTAGTTACTTGT
+
AACCEABCBCCBBBDBBDBBB@CEBA@A
@06SRF:00814:00322
TACTGAGCTACACACACAGAAAGATTGGT
+
@@@@BDBBBABABCCBAA444-8<<<?@C
@06SRF:00825:00304
AGCACTGTAGCTCACTAGTTGA
+
49;;4999:;?@=944,,0)**
@06SRF:00825:00318
AGCACTGTAGCTGTCACTAGTTACTTGT
+
;;DGHBCCBCBBBDD@BCBBB?BBB@?A
@06SRF:00827:00322
TGATACGTCTCCTTCCTTCAGTTACTTC
+
CDCAAACC@=B=@:<:<,//665/4313
@06SRF:00827:00332
TCTCTAGCGCTCCACATGTCTAAGGT
+
BBCDA@?DBBDA?BBBCCCA??@B@C
@06SRF:00844:00345
CGTGTCTCTAGGCACAGGATTTTGTGTAG
+
@AABCBCD@@@?BBCCCACCCC9@@@@@@
@06SRF:00846:00305
ATATCGCGAGGGTATGGAAGACTCTATA
+
BBAAABABDBB?CDCB=?=???>C?>AA
@06SRF:00848:00310
TCTCTATGCGCTCCACATGTCTAAGG
+
BDCCDCCCB?99969?@B9999>592
@06SRF:00848:00323
TGATACGTCTCCTTCCTTAGTTACTTCA
+
BBBBBAAAAAD@C@B@B@BBB@B@A@DC
@06SRF:00808:00387
TCTCTATGCGCTCCACATGTCTAAGGT
+
CCCCA@ABBCECB@CB@@@B@A=7859
@06SRF:00827:00373
TGATACGTCTCCTTCCTTAGTTACTTCA
+
BCBBBCC:::DCF@B@B@BBB@BBC@CB
@06SRF:00835:00392
AGCACTGTAGCTGTCACTAGTTACTTGT
+
BADCDCCBBBBBBBDCCDCBB?BCB?CD
@06SRF:00837:00390
TACTGAGCTACACACACAGAAAGATTGGT
+
>?BA@AAAECCCDDAAACCEGACEC@B@B
@06SRF:00839:00375
ACGCTCGACATGCCCAGGTACAGGAG
+
AAAABBBCBBCBBB=997:BCBC@CC
@06SRF:00847:00389
CGTGTCTCTAGGCACAGGATTTTGTGTAG
+
@@BDDBAAABB@BBCCC=:99919@@;;B
@06SRF:00801:00438
TAGTATCAGCCTCGCCATGACGAAGGTATTCC
+
BBBBABCAAACBCCC@BBCCDBB?B@BCC?B?
@06SRF:00805:00436
TCTCTATGCGCTCCACATGTCTAAGG
+
;<BBCCEB@@;9969@>>?999@682
@06SRF:00813:00432
TCTCTATGCGCTCCACATGTCTAAGGT
+
BDDCA@ACCDEBCBCCBBBCABB@C?B
@06SRF:00815:00449
ATATCGCGAGGGTATGGAAGACTCTAT
+
BBABBCDCCCC@CBAA>A@B?A@D=<@
@06SRF:00819:00407
ATCAGACACGGACACAGCAGAACACAC
+
BABCCBBB?>==:49911111,/4475
@06SRF:00824:00419
CGTGTCTCTAGGCACAGGATTTTGTGTAG
+
GC<<@CAA@;;8;AABCB9999/9>>99<
@06SRF:00832:00416
TGATACGTCTCCTTCCTTAGTTACTTCA
+
@CBBBCC=<<C6969695;AA@BBB??=
@06SRF:00832:00432
TCTCTATGCGCTCCACATGTAGGTACTG
+
CCCDAABBCCCBC@BCBAAC??=@DBA>
@06SRF:00800:00483
ACGCTCGACATGCCCAGGTAGACAGA
+
;113E?EICCC@>>:=2*-**((&&(
@06SRF:00805:00490
TAGTATCAGCCTCGCCATGACGAAGGTATTCC
+
CBCCCCFBBB@BBBBBDCCCDAA@A@BAA?B?
@06SRF:00807:00465
AGCACTGTAGCTGTCACTAGTTACTTGT
+
ABCCCCB@AADBBB@BBDB@@<BBC@BC
@06SRF:00808:00453
ATATCGCGAGGATATGGAAGACTCTA
+
B:9<BBBBBC@CCDDB=>;;7;;ABB
@06SRF:00809:00480
CGTGTCTCTAGGCACAGGATTTTGTGTAG
+
BBBDDCBBBBB@BCCCC?===949>=>??
@06SRF:00812:00495
AGCACTGTAGCTGTCACTAGTTACTTGT
+
<CHCECCBCDDBCECCCCB??<=?=<AB
@06SRF:00813:00458
ATATCGCGAGGGTATGGAAGACTCTATAG
+
BBBCBBCBA?B>:9<E@CCCAAACAA>>9
@06SRF:00813:00497
AGCACTGTAGCTTTCACTCTTGTGTGC
+
BBBBBAA?BBCCD@A@ACBB=AABCCE
@06SRF:00816:00458
TGATACGTCTCCTTCCTTAGTTACTTCA
+
CEC@@ACCBBD@B@C?B?BBBA@@A@CC
@06SRF:00816:00477
CGTGTCTCTAGGCACAGGATTTTGTGTAG
+
BBCDDDDDBBB@BCCDDDBABB6=@@>@@
@06SRF:00820:00497
ATATCGCGAGGGTATGGAAGACTCTATA
+
@:;<AAABBCC=A@@@;>;>87616757
@06SRF:00822:00492
TACTGAGCTACACACACAGAAAGATTGGT
+
BBCAAACCA@@@@?9999999078<4601
@06SRF:00831:00473
ATCAGACACGGACACAGCAGAACACAC
+
BA@@<<:@ACACCCGC<<<<C>A@A??
@06SRF:00836:00454
TACTGAGCTACACACACAGAAAGATTGGT
+
BBBBBCBBBBBA@CCC@@994-8>>>A@C
@06SRF:00846:00493
CGTGTCTCTAGGCACAGGATTTTGTGTAAG
+
BB@AABC@B?A=@CCCEACDDC:>===B11
@06SRF:00847:00488
ATATCGCGAGGGTATGGAAGACTCTATA
+
B@@A?CCCDCC@CBB@<?=??A@E?AAB
@06SRF:00848:00473
CGTGTCTCTAGGCACAGGATTTTGTGTAG
+
CCAAACAA@EC@AAACFD9999/9999@@
@06SRF:00808:00514
CGTGTCTCTAGGCACAGGATTTTGTGTAG
+
@ABDDBBAAAB@BCB?:94444-9>>>>@
@06SRF:00809:00502
ACGAGTGCGTTCCCCATGTCGTAGG
+
BBBBBBCBA@6444-9991=>8-,+
@06SRF:00817:00512
TAGTATCAGCCTCGCCATGACGAAGGTATTCC
+
BBC@ADCCBCDDBBC@CCCCCAB@B@BBB@C@
@06SRF:00824:00548
TCTCTATGCGCTCCACATGTCTAAGGT
+
BBCCAAAEDEC::9;A>>>??9969;>
@06SRF:00828:00509
ATCAGACACGGACACAGCAGAACACAC
+
ABBBB@ABBC@@@;::==@>@>AAAAD
@06SRF:00832:00506
AGCACTGTAGCTGTCACTAGTTACTTGT
+
ACCDDAAABBBBBDCCCCGCC@BBB@EC
@06SRF:00835:00508
TGATACGTCTCCTTCCTTAGTTACTTCA
+
BBDABBDDAADBC@C?B?BBB@AAABCB
@06SRF:00835:00526
ACGCTCGACATGCCCAGGTACAGGAG
+
BBBBBCCDCCB>==<=8;?:;;B=@;
@06SRF:00849:00519
AGCACTGTAGCTGTCACTAGTTACTTGT
+
<>JFDBAA@@DABBBAABBAB?AAA@A@
@06SRF:00806:00560
TCTCTATGCGCTCCACATGTCTAAGG
+
BCEDBBBCCBB::=<D@B@999>692
@06SRF:00811:00551
TAGTATCAGCCTCGCCATGACGAAGGTATTCC
+
CBCBBBBABB@BCAA?ACCBBA@>A@BAB?B?
@06SRF:00813:00560
ATATCCGAGGGTATGGAAGACTCTATAGAGG
+
A<@@>>@99<;<BBC?BAACBA@@>888773
@06SRF:00815:00577
ATCAGACACGGACACAGCAAGAACACAC
+
B;<;>>>999249@<1///,/8,1...1
@06SRF:00830:00551
AGCACTGTAGCTGTCACTAGTTACTTGT
+
@ABCDCBBCCDA@@@AABAAA@@>>@BB
@06SRF:00836:00574
AGCACTGTAGCTCGTCACTAGTTACTTGT
+
998944449944444;9494992449899
@06SRF:00837:00577
TGATACGTCTCCTTCCTTAGTTACTTCA
+
DBCDCCCDCCF?A@ABCBAB@@@=67//
@06SRF:00840:00561
ATCAGACACGGACACAGCAGAACACAC
+
BACBCBBBCC@BDDCCCBBBB?BBBBB
@06SRF:00848:00565
CGTGTCTCTAGGCACAGGATTTTGTATAG
+
BB@@@BBBA>>@BBCCCACBDD:CB=877
@06SRF:00806:00632
ACGCTCGACATGCCCAGGTACAGGAG
+
ABBBBBBCB>>@CC>9:;:@B@A=@B
@06SRF:00819:00622
CGTGTCTCTAGGCACAGGATTTTGTGTA
+
CCAAACBB@@A@@B?AA=9999/988//
@06SRF:00822:00637
ATATCGCGAGGGTATGGAAGACTCTATA
+
BA???BBDDCCBCBBB<>=@@BAC??@?
@06SRF:00825:00620
ATATCGCGAGGGTATGGAAGACTCTATA
+
BBBAABCCCCB?CBBB=?=?BB@C?<?A
@06SRF:00826:00619
TCTCTATGCGCTCCACATGTCTAAGGT
+
@ACCAA@DDDDBBABBBBB;99>5959
@06SRF:00835:00645
ATCAGACACGGACACAGCAGAACACAC
+
CEBBBCCCDDACB@A;99A>@;@;;;A
@06SRF:00836:00640
TCTCTATGCGCTCCACATGTCTAAGGT
+
BBCC<9<DCDCCD@CBBCBCBCB@C@A
@06SRF:00839:00621
ATATCGCGAGGTTATGGAAGACTCTAT
+
BB?@?BDCDB@BACBB=?>?AA@C?>A
@06SRF:00839:00638
ATATTGCGAGGGTATGGAAGACTCTATA
+
BBBB?AAAAAB?DBAA8:8;CCCC@??B
@06SRF:00845:00645
TCTCTATGCGCTCACATGTCTAAGGTA
+
BBCBAAACFDC?A@CBBBA?9859;>9
@06SRF:00812:00672
ATATCGCGAGGGTATGGAAGACTCTATA
+
BB:;;CBCCBC@ECBC>A?B@A>C?>A?
@06SRF:00814:00655
TAGTATCAGCCTCGCCATGACGAAGGTATTCC
+
9;C<==BBABA<<=A<<<BCEDCCA@@;<>=A
@06SRF:00814:00681
TAGTATCGCCTCGCCATGACGAAGGTATTCC
+
BBHCCCDBA>BCA@=AB@=?;:6;<>@@=A=
@06SRF:00819:00661
TACTGAGCTACACACACAGAAAGATTGGT
+
BB@@ADBABAB@ADC@;;844-88857;=
@06SRF:00822:00683
TCTCTATGCGCTCCACATGTCTAAGGT
+
BBCC@@ACCCECD@BABCBCAA?@C@C
@06SRF:00832:00676
ACGCTCGACATGCCCAGGTACAGGAG
+
BBBBBBBBBBBABC>BB@BBCBB@BB
@06SRF:00849:00691
CGTGTCTCTAGGCACAGGATTTTGTGTAG
+
CCCCCB@@BBB?BABCIA@???8@B><<>
@06SRF:00800:00723
ATCAGACACGGACACAGCAGAACACAC
+
BBBBBBABCC@BB?===>@?@<@@@@@
@06SRF:00803:00719
TCTCTATGCGCTCCACATGTCTAAGGT
+
BCCB@?@CCCCCB@BBBDBBC999<@C
@06SRF:00805:00708
CGTGTCTCTAGGCACAGGATTTTGTGTAG
+
CCCDDCBBBBBABDB>;:4444-9>><<<
@06SRF:00806:00704
ATATCGCGAGGGTATGGAAGACTCTAAAGAGG
+
BB???B@@:9989>AB=A>ABA=?:961:???
@06SRF:00808:00729
ATATCGCGAGGGTATGGAAGACTCTAT
+
BBBAAA>@:9989;?B=A=A@@CCABA
@06SRF:00812:00743
TACTGAGCTACACACACAGAAAGATTGGT
+
BBBBBDBBBBBCCCCB==::46:@@=A?B
@06SRF:00821:00739
TACTGAGCTACACACACAGAAAGATTGGT
+
;9<BDCCEA@ACAAACCBBBA<><>4:5:
@06SRF:00825:00708
TAGTATCAGCCTCGCCATGACGAAAGTATTCC
+
BBBAAACBBBABBBB??=;9?99909@@@=@=
@06SRF:00825:00735
TCTCTATGCGCTCCACATGTCTAAGGT
+
CDDC@?ADECCBC@BCBBEAA@B>B>B
@06SRF:00844:00702
TAGTATCAGCCTCGCCATGACGAAGGTATTCC
+
@@DCCCC@@A@AAAH@CCCCCCDCCBCDC@CB
@06SRF:00847:00747
TCTCTATGCGCTCCACATGTCTAAGGT
+
CCCAA@ACBBBCC@DECCCCA@@@D@B
@06SRF:00849:00719
ATATCGCGAGGGTATGGAAGACTCTATAGA
+
BAB@@AHCCCD>@@@@<@=B@@?A::0::/
@06SRF:00805:00768
TCTCTATGCGCTCCACATGTCTAAGGTA
+
99;:CCCDDDCBG@>94994449899==
@06SRF:00811:00781
TACTGAGCTACACACACAGAAAAGATTTGGTG
+
BBBBBBCC@?9999999?>>>?4@888/7<=7
@06SRF:00824:00773
ATCAGACACGGACACAGCAGAACACAC
+
B?BBBBABBB@BEBGBCDBBB>A>??B
@06SRF:00826:00778
ATATCGCGAGGGTATGGAAGACTCTATA
+
BCAABBCCBDD?CABB=@>A@A?C?<??
@06SRF:00828:00754
TGATACGTCTCCTTCCTAGTTACTTACA
+
94444444/00+-*,*,,,/5668,///
@06SRF:00832:00789
TACTGAGCTACACACACAGAAAGATTGGT
+
?ABBBCCCCCDB@AABCC888-8884:BD
@06SRF:00838:00757
ACGCTCGACATGCCCAGGTACAGGAG
+
==?BBBBEB@@44409958>C@A>?>
@06SRF:00843:00753
ACGCTCGACATGCCCAGGTACAGGAG
+
BBBBBBBCBBBBCB=BB?@BD?@>@A
@06SRF:00843:00799
TACTGAGCTACACACACAGAAAGATTGGT
+
CCCDCCCBB@@@CCBC99=CC>?@@7:57
@06SRF:00805:00823
TCTCTATGCGCTCCACATGTCTAAGGT
+
BAAB<=<BBBC<;:<B?>>99995424
@06SRF:00810:00823
ATATCGCGAGGGTATGGAAGACTCTATA
+
=;>@=>=>9991999@?B8;::766=77
@06SRF:00813:00818
TGATACGTCTCCTTCCTTAGTTACTTCA
+
BBBBBBCDBBD@B@B@B@BBB@CAGDAB
@06SRF:00815:00809
TGATACGTCTCCTTCCTTCTAGTTACTTCAG
+
9<9>99999<=8?8888+,,,,,*,99773.
@06SRF:00819:00804
TCTCTATGCGCTCCACATGTCTAAGGTAC
+
99?BACBDCGE<=><AAAC911?,1,,,,
@06SRF:00821:00830
AGCACTGTAGCTGTCACTAGATTACTTGT
+
9>>>?=9=@B<<94444494//,///,//
@06SRF:00828:00846
ATCAGACACGGACACAGCAGAACACAC
+
BAABBDBBBA?AA@??@@@@@=@AAAA
@06SRF:00830:00831
CGTGTCTCTAGGCACAGGATTTTGTGTAG
+
BBBDCCBBBBB@BCCA?94444,4>>>@A
@06SRF:00835:00843
ACGCTCGACATGCCCAGGTACAGGAG
+
BBBBBBBCCDBBBB?BB@CCFBB?BB
@06SRF:00837:00831
ATCAGACACGGACACAGCAGAACACAC
+
BBBBBB??@B>AA?BAA@BBB?BBBBB
@06SRF:00839:00805
TAGTATCAGCCTCGCCATGACGAAGGTATTCC
+
CBCBBECAAB@BBBCBDDCCCEB?B@EBB@C@
@06SRF:00841:00836
TGATACGTCTCCTTCCTTAGTTACTTCA
+
BCBAABBBBCCDHAB@B==@@?BBBDA>
@06SRF:00843:00836
TGATACGTCTCCTTCCTTAGTTACTTCA
+
BBBBBBBDBBD@B@B@B@BBC@BBE@EC
@06SRF:00803:00888
ATATCGCGAGGGTATGGAAGACTCTAT
+
???AAACCCCA?BCCC@B@B997BBBB
@06SRF:00806:00862
ATCAGACACGGACACAGCAGAACACAC
+
BBBBBBABCC@CABGBDCCCB?A@BBC
@06SRF:00806:00885
TGATACGTCTCCTTCCTTAGTTACTTCA
+
AACCCCCB?@?5959<><>>>?944994
@06SRF:00810:00852
TACTGAGCTACACACACAGAAAGATTGGT
+
BBB@ABAAAA@@@FCB@@99968A>>B?C
@06SRF:00815:00891
CGTGTCTCTAGGCACAGGATTTTGTGTAAG
+
BBBCCBBBBBB>ACCCCACCCC:=994459
@06SRF:00818:00890
AGCACTGTAGCTGTCAATAGTTACTTGT
+
<@CCECA@AACBBDDC@CCBA?A?>=@B
@06SRF:00826:00859
AGCACTGTAGCTGTCACTAGTTACTTGT
+
<<CCFBABCCCBBC@AABAAA@BAA@>@
@06SRF:00826:00865
TAGTATCAGCCTCGCCATGACGAAGGTATTCC
+
BCBAAAC@?ACCCCC?BDBBC::8<ABCC@C@
@06SRF:00827:00882
ACGCTCGACATGCCCAGGTACAGGAG
+
ABBBBBBC>9999909948?@BB?BA
@06SRF:00846:00859
TACTGAGCTACACACACAGAAAGATTGGT
+
?@ACCCCC==@=999@9999917>>@C?B
@06SRF:00848:00856
ATCAGACACGGACACAGCAGAACACAC
+
BBBABBABDB@BB?==A@@@@>BBCCC
@06SRF:00802:00914
ATATCGCGAGGGTATGGAAGACTCTATA
+
BBBBB=:;44409@@@>B?BA@>@::;?
@06SRF:00806:00906
TAGTATCAGCCTCGCCATGACGAAGGTATTCC
+
BBC?AAA@@A@BAAADCCCCAAA>;<>99595
@06SRF:00807:00923
TACTGAGCTACACACACAGAAAGATTGGTGC
+
@>AC;:9A9999494444444-333760111
@06SRF:00811:00917
AGCACTGTAGCTGTCACTAGTTACTTGT
+
??BCDBAABBDBBDDBCCCBB@BBB@BB
@06SRF:00818:00929
AGCACTGTAGCTGTCACTAGTTACTTGT
+
<<CCDCBBCCBABDDDBBB44299959A
@06SRF:00832:00942
CGTGTCTCTAGGCACAGGATTTTGTGTAG
+
AAABBBBBBAA?BB@BA;9999/9@@99<
@06SRF:00839:00924
ATATCGCGAGGGTATGGAAGACTCTAT
+
B99;@>?@9991999@>CACBBBAAAA
@06SRF:00804:00988
ACGCTCGACATGCCCAGACAGGAGG
+
BBBBBEBECCBBBC?BBAACC@@>>
@06SRF:00808:00991
ACGCTCGACATGCCCAGGTACAGGAG
+
BBBBBDAGBCBBBC?CC@CCCAA>@@
@06SRF:00811:00980
TGATACGTCTCCTTCCTTAGTTACTTCA
+
BCCAAACCBAB@A@A@B@B?@>@DE@DC
@06SRF:00820:00994
AGCACTGTAGCTGTCACTAGTTACTTGT
+
A@BBBBBCBCAAAFDDBEBDC?BA>;@=
@06SRF:00823:00971
AGCACTGTAGCTGTCACTAGTTACTTGT
+
<<CCCCBBDBBAABBBCEC@?=@BB>CD
@06SRF:00825:00962
ACGCTCGACATGCCCAGGTACAGGAG
+
BBABCCBA:?>88809968811/,//
@06SRF:00827:00986
CGTGTCTCTAGGCACAGGATTTTGTGTAG
+
BBBDCCBB??@=@BBCC?AACE9BBA999
@06SRF:00837:00974
TGATACGTCTCCTTCCTTAGTTACTTCA
+
BBCCCCECCBB@A@A@C@BAB@BCB@EC
@06SRF:00838:00967
CGTGTCTCTAGGCACAGGATTTTGTGTAG
+
BBDCCCBBBDB?BBCCC?@=>>4999111
@06SRF:00841:00950
AGCACTGTAGCTGTCACTAGTTACTTGT
+
<=BCEDBACED@9999999995999<99
@06SRF:00841:00982
AGCACTGTAGCTGTCACTAGTTACTTGT
+
<<CDCCBBC@@@BDCBCDD?>=AAAAAD
@06SRF:00848:00955
TACTGAGCTACACACACAGAAAGATTGGT
+
BBBCCCB?>@===?999999>07784701
@06SRF:00848:00963
AGCACTGTAGCTGTCACTAGTTACTTGT
+
499=ADDCCCEBB=;;9>>>?>9=<>AC
@06SRF:00849:00994
TGATACGTCTCCTTCCTTAGTTACTTCA
+
BBBAAACBBBB@A@A@A?BBB@E?A>AC
@06SRF:00800:01004
TAGTATCAGCCTCGCCATGACGAAGGTATTCC
+
BBB@AACBBA?BBBC@BBCAAACBC@CCC@C@
@06SRF:00800:01007
TAATCAGCCTCGCCATGACGAAGGTATTCC
+
@?>ACAAB@BABA@CBBBCEC@C<>99596
@06SRF:00813:01012
ACGAGTGCGTTCCCCATGTCGTAGGTACTC
+
BBB???BA@@?@BB8A==?BBB>>=?::;>
@06SRF:00814:01049
AGCACTGTAGCTGTCACTAGTTACTTGT
+
<ACCDCBCDDDAAABBCDDCC@CCC?BD
@06SRF:00821:01039
ACGCTCGACATGCCCAGGTACAGGAG
+
BBB@BAACCC?99969B@DBCCC>B@
@06SRF:00822:01021
ATCAGACACGGACACAGCAGAACACAC
+
A@ACCC@?@C@CCCCA@@;;;;@?A@@
@06SRF:00830:01040
CGTGTCTCTAGGCACAGGATTTTGTGTAG
+
BBABBCCCB??=@DCCC@:999-9>>9;<
@06SRF:00832:01031
AGCACTGTAACTGTCACTAGTTACTTGT
+
B?@AEHCAA?@BBCBBBBBAB@CBB@BB
@06SRF:00835:01038
TAGTATCAGCCTCGCCATGACGAAGGTATTCC
+
BBBBDDBBBC@BBBB@CDDCCCB@B@BCB@B@
@06SRF:00843:01000
TCTCTATGCGCTCCACATGTCTAAGGT
+
;<;<AABABB>9:;<@@;:99442424
@06SRF:00846:01027
TCTCTATGCGCTCCACATGTCTAAGGT
+
BABCBBCBDDD?D@@CCCC<;<A=A=@
@06SRF:00806:01070
ATATCGCGAGGGTATGGAAGACTCTATA
+
BB@?@DCDCBBABBA@=?=@@A?CAAAB
@06SRF:00808:01080
TAGTATCAGCCTCGCCATGACGAAGGTATTCC
+
BBEBCDE??A@BCBB?BCCBB:;8;?@AB?B?
@06SRF:00823:01087
ATATCGCGAGGGTATGGAAGACTCTATA
+
BABBBBBCDBB@BBBBBB@BCCAA@@B?
@06SRF:00842:01071
ACGCTCGACGATGCCAGGTACAGGAG
+
;;;;9=@?944894244249944249
@06SRF:00810:01120
ACGCTCGACATGCCCAGGTACAGG
+
BBBBBCADAA>94969=<A?8772
@06SRF:00815:01139
ATATCGCGAGGGTATGGAAGACTCTATA
+
BA??@BCC@@@>@BBB??>?BBA@<=<@
@06SRF:00820:01102
ATATCGCGAGGGTATGGAAGACTCTA
+
=8;9AAD@AABBBCDD@C@C:;:AA?
@06SRF:00821:01120
ATCAGACACGGACACAGCAGACACA
+
BBCC@@@A<969@999999444333
@06SRF:00831:01128
ACGCTCGACATGCCCAGGTACAGGAG
+
BBB@BBBDCA>94408=;>?B;;;<B
@06SRF:00837:01112
TCTCTATGCGCTCCACATGTCTAA
+
CCBB@<<CCCC=<><B>>999982
@06SRF:00851:00149
TCTCTATGCGCTCCACATGTCTAAGGT
+
BBCCAAABECCBB@BCCCBBBBB@C?A
@06SRF:00858:00134
TCTCTATGCGCTCCACATGTCTAAGGT
+
DGFGBBBCDCB;:9;@@@>999@695;
@06SRF:00865:00132
ATCAGACACGGACACAGCAGAACACAC
+
BBB@AAABBC@BA@AABA?@=<?????
@06SRF:00852:00152
TCTCTATGCGCTCCACATGTCTAAGGT
+
AACCDBBCCAABD@CCDCBA:<<@C?B
@06SRF:00852:00192
TGATACGTCTCCTTCCTTAGTTACTTCA
+
CB??@CCBBAA@D@B?B?BBB@B>D@CB
@06SRF:00862:00150
AGCACTGTAGCTGTCACTAGTTACTTGT
+
<<CGDCBBDDCBBBBCCBCBC@BBB@CC
@06SRF:00865:00175
ATCAGACACGGACACAGCAGAACACAC
+
BBB@??CCCG?BCCA?@A@BB?BBCEB
@06SRF:00866:00184
AGCACTGTAGCTGTCACTAGTTACTTGT
+
9<?@=@ACCCCCCDCBBDACB@DAA?AC
@06SRF:00870:00176
TGATACGTCTCCTTCCTTAGTTACTTCA
+
BBBBDBCAAAC@C@B@B@BBB@BBC@CB
@06SRF:00870:00178
ATCAGACACGGACACAGCAGAACACAC
+
974449889@>BCDIDCCB;951:00.
@06SRF:00880:00169
ATCAGACACGGACACAGCAGAACACAC
+
BBBBBBBBBB@BBAAABCBB@@A<<<B
@06SRF:00881:00168
TGATACGTCTCCTTCCTTAGTTACTTCA
+
BCBBDBCA@@C@C>A=AABBBBBBG>?>
@06SRF:00885:00183
TGATACGTCTCCTTCCTTAGTTACTTCA
+
AACCCBCA@@C@C@B@D@BCC@AAA@CC
@06SRF:00896:00156
CGTGTCTCTAGGCACAGGATTTTGTGTAG
+
BBBCDDCCC@?=@BA@@?9;;;/9C>999
@06SRF:00899:00191
TCTCTATGCGCTCCACATGTCTAAGGT
+
@@ABBBDCBBB9:;<BBAA99995424
@06SRF:00851:00214
CGTGTCTCTAGGCACAGGATTTTGTGTAG
+
BACDCBBDBBC?BCBBC@BCCC:::9>AA
@06SRF:00851:00230
AGCACTGTAGCTGTCACTAGTTACTTGT
+
<<CCCCCCABBCBBBABDBAB@CFC@BG
@06SRF:00856:00210
TCTCTATGCGCTCCACATGTCTAAGGT
+
BCDBAAEDECBBD@BBBBFCCBB@B?A
@06SRF:00858:00248
CGTGTCTCTAGGCACAGGATTTTGTGTAG
+
BABBDCAAABBEBBCCCAAAAA9AB=67:
@06SRF:00863:00231
AGCACTGTAGCTGTCACTATTTACTTGT
+
<=DED@@CCCCABBCCCDCBB>CCD@CB
@06SRF:00865:00245
TACTGAGCTACACACACAGAAAGATTGGT
+
@@ACCDCBBBCB?6::11/;<897>4736
@06SRF:00870:00207
ACGCTCGACATGCCCAGGTACAGGAG
+
BBAABBCCBBBBCB??@<;?B;;99A
@06SRF:00871:00228
ATCAGACACGGACACAGCAGAACACA
+
<:AA>>999959>?A999>4948???
@06SRF:00873:00231
TCTCTATGCGCTCCACATGTTTAAGGTACTG
+
BACBCBBBCCBBC@CCBCBDB?A@C@BB>@>
@06SRF:00880:00240
TAGTATCAGCCTCGCCATGACGAAGGTATTCC
+
4;9;=BCCBB:;11/,/449CCB@B@994249
@06SRF:00881:00228
CGTGTCTCTAGGCACAGGATTTTGTGTAG
+
BBBDBCBDDBB@BDCCDAA@@@6@==8;;
@06SRF:00882:00230
TGATACGTCTCCTTCCTTAGTTACTTCA
+
AAABBBCDA@A>DBCCC@BCDBCCC@CB
@06SRF:00885:00211
ACGCTCGACATGCCCAGGTACAGGAG
+
?A@BEAABA>>48808958>?>A>@A
@06SRF:00897:00244
TACTGAGCTACACACACAGAAAGATTGGT
+
A?ACCDCCBBBBBDCBBBA@@=;;;@C@F
@06SRF:00898:00248
TACTGAGCTACACACACAGAAAGATTGG
+
A;89994;9CCEDCC@@999>9?::,0,
@06SRF:00852:00287
ACGCTCGACATGCCAGTACAGAG
+
B9;9;84444444244348////
@06SRF:00853:00281
TCTCTATGCGCTCCACATGTCTAAGGTAC
+
BBBBBBBCFCJBC?AB@>;<99@;>=@BA
@06SRF:00853:00288
TGATACGTCTCCTTCCTTAGTTACTTCA
+
ANCBBCC=<<B@B=A=@?@=B?@@?@99
@06SRF:00854:00261
TCTCTATGCGCTCCACATGTCTAAGGT
+
99BBCDCCBB>11,1::=999992424
@06SRF:00854:00271
TGATACGTCTCCTTCCTTAGTTACTTCA
+
BBB?BBBBBAD@A@A@A@A??>BBC@CA
@06SRF:00857:00296
TGATACGTCTCCTTCCTTAGTTACTTCA
+
BBBBBBBDBBC@B@B@B@BBB@@@A@BA
@06SRF:00858:00270
ATCAGACACGGACACAGCAG
+
9@@?CBB@;959>911-,*(
@06SRF:00865:00289
ACGAGTGCGTTCCCCATGTCGTAGGTACTC
+
BBBBBBCB=92:44,9@@BCCCCC@@AABB
@06SRF:00867:00273
ACGCTCGACATGCCCAGGTACAGGAG
+
BBBBBBBBBBBABB99968>B9959>
@06SRF:00875:00283
TAGTATCAGCCTCGCCATGACGAAGGTATTCC
+
CCBBCDCAAB>@A@@=@CCCDCA?ABCBC@@=
@06SRF:00876:00273
TCTCTATGCGCTCCACATGTCTAAGGT
+
BBCCBABCCCBBB@BBBCBBAAA?BAC
@06SRF:00876:00293
ATCAGACACGGACACAGCAGAACACAC
+
BABBBBBBB?>===@;99>>@;>>?>?
@06SRF:00884:00268
TAGTATCAGCCTCGCCATG
+
99<AAA<;;B=>911,,((
@06SRF:00884:00297
ACGCTCGACATGCCAGTA
+
CCC@B;99=989954433
@06SRF:00885:00258
CGTGTCTCTAGGCACAGGATTTTGTATA
+
BCBCCBBBBBB@BBBCDAAAA?6==9@@
@06SRF:00889:00296
TAGTATCAGCCTCGCCATGACGAAGGTATTCC
+
A@@>??994424;CCBAACCCDC8<8;AA>A@
@06SRF:00890:00282
ACGCTCGACATGCCCAGGTACAGGAG
+
BBBBBCACBBB@?@=??=>DDBB@AC
@06SRF:00892:00274
CGTGTCTCTAGGCACAGGATTTTGTGTAG
+
@@BBDCDDBEE?ABCBDACBBB7@@@8;;
@06SRF:00850:00327
TAGTATCAGCCTCGCCATGACGAAGGTATTCC
+
BBB<=ACECE@C@AABBBBCABB?A?A<<:;>
@06SRF:00851:00337
AGCACTGTAGCTGTCACTAGTTACTTGT
+
?ACCCBBADBDBBDDBBCBBB@CCC?BB
@06SRF:00853:00339
TCTCTACACATGTCTAAGGTACTG
+
ACCCCB@@@?9;8??@;A<@EAB@
@06SRF:00857:00312
TCTCTATGCGCTCCACATGTCTA
+
@>??9944@D@DK@BA>999991
@06SRF:00864:00315
TAGTATCAGCCTCGCCATGACGAAGGTATTCC
+
CBCAABC@@A?BBBCABCDCCA@>?@BEC@C@
@06SRF:00865:00308
ATCAGACACGGACACAGCAGAACACAC
+
BCCBBBBB;959>9999999949888>
@06SRF:00865:00321
TACTGAGCTACACACACAGAAAGATTGGTG
+
BBBBBDB@BBBBBCCB;;444-8??>B@CC
@06SRF:00868:00339
TAGTATCAGCCTCGCCATGACGAAGGTATTCC
+
BBC@AACCCC@BCBB@BCCDEDC?A>?99592
@06SRF:00869:00335
ACGAGTGCGTTCCCCATGTCGTAGG
+
BBB?@?=9445999/944///4..,
@06SRF:00870:00334
CGTTTCTTCTAGGCACAGGATTTGTTGTAG
+
<<>B;<:::9;A8483331./6+..,..28
@06SRF:00872:00346
TAGTATCAGCCTCGCCATGACGAAGGTATTCC
+
@@A<=>ECBCBCBBB@CCDDDAA=@<?>>596
@06SRF:00878:00302
ATCAGACACGGACACAGCAGAACACAC
+
BAAABBBCCCABA:<:@@@@@>B@@@B
@06SRF:00880:00333
ACGAGTGCGTTCCCCATGTCGTAGGTACTC
+
BBBBB@ABBB@CCD:C::;BCC@?;?;89?
@06SRF:00881:00343
TGATACGTCTCCTTCCTTAGTTACTTCA
+
CDBABBEDDDD@C@B@B?BBB@:;:@CC
@06SRF:00885:00330
ATCAGACACGGACACAGCAGAACACAC
+
BBBBBBBBBC@BDCCCAAABB=A?BAC
@06SRF:00886:00349
ACGCTCGACATGCCCAGGTACAGGAG
+
BBBBCCCD;9=88819958>@9959>
@06SRF:00889:00346
TCTCTATGCTCTCCACATGTCTAGG
+
@?@AABC;<<B@@=@@A><<@11/,
@06SRF:00891:00302
TCTCTATGCGCTCCACATGTCTAAGGT
+
BBCDBBBBGABBD@CBBDDCAAB?B?B
@06SRF:00892:00337
TACTGAGCTACACACAAGATTGATGC
+
AAADCDCC@@<<<-)=+))(((((((
@06SRF:00893:00331
TCTCTATGCGCTCCACATGTCTAAGG
+
AAAAABBBBCBBB?;<;ABD@@8:::
@06SRF:00895:00335
ACGCTCGACATGCCAGGTACAGGAG
+
???BCBBABABBHA?@=<BC;;58=
@06SRF:00895:00337
ATCAGACACGGACACAGCAGAACACAC
+
B?BBBCBBBA?>==A@@>@>@>BAAAB
@06SRF:00898:00343
TGATACGTCTCCTTCCTTAGTTACTTCA
+
BBCBBCDGBBC@CAC@B@DCCB==<??>
@06SRF:00851:00381
TCCTATGCGCTCCACATGTCTAAGGTA
+
@@==A<<:B??>A@AAGCAAAB=@<>>
@06SRF:00852:00368
TAGTATCAGCCTCGCCATGACGAAGGTATTCC
+
AABBJDBA=B@BCBC>?ADCCCB?@=;;;>CA
@06SRF:00856:00359
ACGCTCGACATGCCCAGGTACAGGAG
+
@AAAAAACBBBBBB?BB??BC?@>?B
@06SRF:00859:00363
TAGTATCAGCCTCGCCATGACGAAGGTA
+
BBC?AAEBAB@CCCC@BBCBCDA@BAB@
@06SRF:00863:00361
TGATACGTCTCCTTCCTTAGTTACTTCA
+
BBBAAACAAADAD@C@C@BBB@BBC@CB
@06SRF:00868:00361
AGCACTGTAGCTGTCACTAGTTACTTGT
+
999;:@@@ACDCDCGBBDECC>=<9>?:
@06SRF:00871:00374
ACGCTCGACATGCCCAGGTACAGGAG
+
??@?@CDCC=@48809958899@=@A
@06SRF:00873:00367
AGCACTGTAGCTGTCACTAGTTACTTGT
+
CACCGCCBBBCCCAAACCCBB?CDC@DE
@06SRF:00874:00398
ACGAGTGCGTTCCCCATGTCGTAGGTACTC
+
BBBBBBCC>;2444,9>@BCCBBB@BA@@C
@06SRF:00878:00397
TAGTATCAGCCTCGCCATGACGAAGGTATTCC
+
BBCAABCBBB@BB?A>?BBABAA=@@CBB?D@
@06SRF:00888:00395
TGATACGTCTCCTTCCTTAGTTACTTCA
+
BBBBCCCCBBD@B?C@B@BBB@AAA@CB
@06SRF:00896:00380
ACGAGTGCGTTCCCCATGTCGTAGGTACTC
+
BA??@ACCBC=A?=6==?BBACCA@>@A@B
@06SRF:00896:00393
TACTGAGCTACACACACAGAAAGATTGGT
+
BBBAABBBBB?BBCCCBB???<@BB@A?B
@06SRF:00851:00447
TAGTATTAGCCTCGCCATGACGAAGGTATTCC
+
@@;44969995494459<<;<11-1,///,95
@06SRF:00853:00407
TGATACGTCTCCTTCCTAGTTACTTCA
+
////49::://,/,/,////7494<44
@06SRF:00854:00420
ACGCTCGACATGCCCAGGTACAGGAG
+
AAABCCAAABABBH?BB@BBC@@=@B
@06SRF:00866:00429
CGTGTCTCTAGGGCGACAGGATTTTGTGTAG
+
B?@@BA99999919794;@<9944,444666
@06SRF:00877:00444
CGTGTCTCTAGGCACAGGATTTTGTGTAG
+
BBBCDCBBBBB@BBCCB=====6=@?;;>
@06SRF:00890:00417
TACTGAGCTACACACACAGAAAGATTGGT
+
@@@@ABBBBBBBA>:81/111-0;>>C?B
@06SRF:00891:00430
CGTGTCTCTAGGCACAGGATTTTGTGTAG
+
BABBCBBBCCC@CCCCB=9999/9>>?@D
@06SRF:00892:00426
TGATACGTCTCCTTCCTTAGTTACTTCA
+
CCBBBBBBBBB@C@C?B?BBB@BBD@B@
@06SRF:00898:00440
AGCACTGTAGCTGTCACTAGTTACTTGT
+
AACCECBBDDBCCBB@@ACCC?BBB@CC
@06SRF:00899:00418
AGCACTGTAGCTGTCACTAGTTACTTGT
+
;;CCDABBDCC@>@@BBDB@@@CBB?AD
@06SRF:00852:00459
ATCAGACACGGACACAGCAGAACACAC
+
A@BBBBBBDD>?@@AC@BA;;8;A?>>
@06SRF:00852:00486
TAGTATCAGCCTCGCCATGACGAAGGTATTCC
+
ABC;:?FCBB@@:<>BCCCBBBA;>;994888
@06SRF:00859:00485
TGATACGTCTCCTTCCTTAGTTACTTTA
+
CBBAABCCBBC?A?A@CDCCC?@<9919
@06SRF:00866:00462
TAGTATCAGCCTCGCCATGACGAAGGTATTCC
+
BBBCCCC@@A@BBCC@CCBAAD8222,,-*,0
@06SRF:00869:00474
ATATCGCGAGGGTATGGAAGACTCTATA
+
BB???BBBCBBABCBB>A>AAA@C@@B@
@06SRF:00873:00463
TACTGAGCTACACACACAGAAAGATTGGT
+
CBBBBCBBBBBBCBBCCCCCC>::;?B?A
@06SRF:00885:00461
TGATACGTCTCCTTCCTTAGTTACTTCA
+
BBBAA@BCBBD@C@BAA?@BB@B@C@CC
@06SRF:00889:00477
TAGTATCAGCCTCGCCATGACGAAGGTATTCC
+
BBBAAACAAB@BDBC@BDCCCEB@B@AAA@C@
@06SRF:00890:00479
TCTCTATGCGCTCCACATGTCTAAGGT
+
BCCCD@ACCCCCD@CBBCDCCCB@C@B
@06SRF:00897:00484
TAGTATCAGCCTCGCCATGACGAAGGTATTCC
+
@@BBBBBBCC?BBCB@CBCCCCC@CBBAA@C=
@06SRF:00899:00461
ATCAGACACGGACACAGCAAGAACACAC
+
CBCBBB@@;959999>=44244243339
@06SRF:00852:00513
ATCAGACACGGACACAGCAGAACACAC
+
A@BBBBBBBC?BBBDBBBBCB?A@AAC
@06SRF:00853:00508
ATCAGACACGGACACAGCAGAACACAC
+
BBBBBBBBBB?BA@AACCBCE@B?@@C
@06SRF:00855:00535
CGTGTCTCTAGGCACAGGATTTTGTGTAG
+
BBCDCABABB@=@@?@A<9999/9@@;;;
@06SRF:00857:00525
ATCAGACACGGACACAGCAGAACACACA
+
BAAB@@@@@@>;99@>9999959;8;CA
@06SRF:00857:00537
TAGTATCAGCCTCGCCATGACGAAGGTATTCC
+
BBCABBCBBC?BBCC@CCCBCA@>?@BBB?C?
@06SRF:00863:00502
AGCACTGTAGCTGTCACTAGTTACTTGT
+
<<CDHB>A@C@A@@@ABDB@A>ACC@B@
@06SRF:00868:00505
ATATCGCGAGGGTATGGAAGACTCTATA
+
B>?AACCECCC>CCDB>@>A>?>CBBBC
@06SRF:00872:00520
TCTCTATGCGCTCCACATGTCTAAG
+
BBCDBABCCCF@D>ABCCC::;C@A
@06SRF:00874:00523
TCTCTATGCGCTCCACATGTCTAAGGT
+
BDEDBBBBCCCBD@BBBBFCCCD@B?A
@06SRF:00882:00515
ATCAGACACGGACACAGCAGAACACAC
+
<;BBBBB@;;89>>@?@ABBA<A?>>?
@06SRF:00884:00509
TACTGAGCTACACACACAGAAAGATTGGT
+
BBBBCCCEBBBBBCDCBB9996:?<;??B
@06SRF:00851:00585
CGTGTCTCTAGGCACAGGATTTTGTGTAG
+
BBBDDCBCAAA@ABCDD@CCCC:AA@@AA
@06SRF:00854:00579
CGTGTCTCTACGCACAGGATTTGTGTA
+
=99:444,0,,,,,44/,///+/////
@06SRF:00859:00561
CGTGTCTCTAGGCACAGGATTTTGTGTAG
+
@@BBDBBBAAA@BCBCD=CBBC:CCB9:;
@06SRF:00864:00590
ATATCGCGAGGGTATGGAAGACTCTATA
+
BAAAABBBC@BABBBB=?=@>B@C??@B
@06SRF:00867:00554
ACGAGTGCGTTCCCCATGTCGTAGGTACTC
+
B@BBBBBDBB=?==6==@@CCC@?;?::;A
@06SRF:00870:00560
TGATACGTCTCCTTCCTTAGTTACTTCA
+
BCBBBDBCCDC@E@B>A?BBB@BBC@CB
@06SRF:00877:00580
ATCAGACACGGACACAGCAGAACAC
+
B>BBBA@AAB@DBBB:99>995988
@06SRF:00881:00571
TCTCTATGCGCTCCACATGTCTAAGGT
+
BBCCABBBBCBBD@AABCCBC998;@B
@06SRF:00886:00561
TAGTATCAGCCTCGCCATGACGAAGGTATTCC
+
BCC::>CECD@BBBB@CCCCCCC?B?BA@>A@
@06SRF:00886:00576
ACGAGTGCGTTCCCCATGTCGTAGGTACTC
+
BBAAAAAABC@DCC:CBBBCBC?>=<9::B
@06SRF:00889:00574
TACTGAGCTACACACACAGAAAGATTGGT
+
@?ACCCCBBBBBCBAABCCCB?ABB@B@B
@06SRF:00891:00562
ACGCTCGACATGCCCAGGTACAGGAG
+
AABAABBCCBBB??=??=;<B@@=@@
@06SRF:00895:00568
ATCAGACACGGACACAGCAGAACACAC
+
BABABB@BCC@?@@BBBBB?>=@???B
@06SRF:00896:00577
TACTGAGCTACACACACAGAAAGATTGGT
+
989=9:99@@@D==<@@>888-3337638
@06SRF:00851:00625
AGCACTGTAGCTGTCACTAGTTACTTGT
+
;;CCDCBBDDDBBD@@BDBA><ABB@AB
@06SRF:00856:00602
ACGAGTGCGTTCCCCATGTCGTAGGTACTC
+
ABC@@AB?;;2444/9999@@?87379343
@06SRF:00857:00602
AGCACTGTAGCTGTCACTAGTTACTTGT
+
AACCBBBBCCA@ACCCCCCBB@CAB=AA
@06SRF:00857:00635
CGTGTCTCTAGGCACAGGATTTTGTGTAG
+
BBBDCBBBBBBABCB=984444-9@>;;<
@06SRF:00858:00640
ATCAGACACGGACACAGCAGAACACAC
+
BBBBBBBCEB?ABA?:;;BBB?C@@@C
@06SRF:00862:00618
ATCAGACACGGACACAGCAGAACACAC
+
?BBBBBACBB@99:B@@@BBB@C;;;B
@06SRF:00866:00628
TAGTATCAGCCTCGCCATGACGAAGGTATTCC
+
??B?AAD@@AC<;=B@FCCCCDC@C@DBB@C@
@06SRF:00868:00632
ATCAGACACGGACACAGCAGAACACAC
+
>899>>>@9424444499444993336
@06SRF:00869:00605
ACGAGTGCGTTCCCCATGTCGTAGGTACTC
+
BBB===BCEC@CCD9CBBBBBAA@@?::;C
@06SRF:00871:00631
ACGAGTGCGTTCCCACTGT
+
BBBBBB=9//,,-+-,,,,
@06SRF:00874:00634
AGCACTGTAGCTGTCACTAGTTACTTAT
+
?@BCCCB@@@BAABBABDBBB>AAC@FC
@06SRF:00877:00605
ACGCTCGACATGCCCAGGTACAGGAG
+
AABABBBCAAABBC>AA?BBCAA?BD
@06SRF:00883:00628
AGCACTGTAGCTGTCACTAGTTACTTGT
+
;;CCECBBDDDBBDBAABBBA?CBB@BD
@06SRF:00887:00602
TAATATCAGCCTCGCCATGACGAAGGTATTCC
+
BCABCDCGBA=;=998:@?==;;7<????=@=
@06SRF:00891:00614
TAGTATCAGCCTCGCCATGACGAAGGT
+
4944949>AA>B<<9?>999991,,*,
@06SRF:00893:00624
TAGTATCAGCCTCGCCATGACGAAGGTATTCC
+
CACBBAA<<<?ABAA>ABBA@AA=>AA<<:9<
@06SRF:00899:00625
ATATCGCGAGGGTATGGAAGACTCTATA
+
BBABBAABBBB@CBBA<>=>;>>CAAAB
@06SRF:00859:00661
CGTGTCTCTAGGCACAGGATTTTGTGTAG
+
CBBDECBBB>==@@>>@?9999/998:>>
@06SRF:00865:00678
TGATACGTCTCCTTCCTTAGTTACTTCA
+
BCB???CDCCC?A?AAC@BBB?BBDBCC
@06SRF:00873:00673
CGTGTCTCTAGGCACAGGATTTTGTGTAG
+
BBBBDBBBAAA?BCCCC@BBCC:AB?:;;
@06SRF:00874:00656
TGATACGTCTCCTTCCTTAGTTACTTCA
+
BBBBBBB@@@B@BBA>A@BBB?CCC@CC
@06SRF:00875:00676
ATATCGCGAGGGTATGGAAGACTCTATA
+
BAAEBDCCCBC@AABB>?>BAABBBB??
@06SRF:00876:00656
ACGCTCGACATGCCCAGGTACAGGAG
+
CDBBBBBBB@@>>>9>@68849989=
@06SRF:00889:00686
ATCAGACACGGACACAGCAGAACACAC
+
?>BBBB@BBC@DCDDACDBDB?A>AAC
@06SRF:00898:00680
CGTGTCTCTAGGCACAGGATTTTGTGTAG
+
CBBDDCBBD@@>@BBDD@CBCC:BBA:;;
@06SRF:00898:00687
TAGTATCAGCCTCGCCATGACGAAGGTATTCC
+
BCCADCC==<@BBFEBDCCABAC@B@BBA>@>
@06SRF:00859:00712
TGATACGTCTCCTTCCTTAGTTACTTCA
+
BBBBBBCBBBC@B@A@BAC@@>@BEDGC
@06SRF:00862:00747
ATCAGACACGGACACAGCAGAACACA
+
@??@@CB?B@=9>499999>><@888
@06SRF:00863:00721
CGTGTCTCTAGGCACAGGATTTTGTGTAG
+
AAABBABBBBB@BCCBC?@@BA>CBB:;<
@06SRF:00872:00705
ACGAGTGCGTTCCCCATGTCGTAGGTACTC
+
BBB?BBCB>;2944/9>>ACC@@A@@E@AC
@06SRF:00872:00748
ATATCGCGAGGGTATGGAAGCTCTATAGAG
+
@7:;@@@BBAB<<31=;>;1//..3599?@
@06SRF:00882:00727
TCTCTATGCGCTCCACATGTCTAAGGT
+
444?@?>>994442499;9999889:;
@06SRF:00890:00715
TACTGAGCTACACACACAGAAAGATTGGT
+
CBCECBBBBBBBAGBC??ACC?CCC@C@B
@06SRF:00896:00713
ATCAGACACGGACACAGCAGAACACAC
+
B?9<;BCCBB>BA?AAA@@@?=@@?>@
@06SRF:00854:00751
TAGTATCAGCCTCGCCATGACGAAGGTATTCC
+
BBC?AAECCC@BBBC?BBCDCCB?B@@AA@CA
@06SRF:00861:00754
CGTGTCTCTAGGCACAGGATTTTGTGTAG
+
BBBBDBBBAAA@BBDCCC@??=6=@@=@@
@06SRF:00861:00759
ATATCGCGAGGGTATGGAAGACTCTAT
+
BA?@>;;949919@@@<@=A??AD:::
@06SRF:00863:00771
ACGCTCGACATGCCCAGGTACAGGAG
+
BBBBBBBDBA?=>=98958>?9969>
@06SRF:00863:00791
TGATACGTCTCCTTCCTTAGTTACTTCA
+
BBBBBBBDBBD@B@B@B@BBB@A>B@BA
@06SRF:00876:00766
TACTGAGCTACACACACAGAAAGATTGGT
+
>>@CCCCBBBBB@8=@111;<8;;>4706
@06SRF:00878:00791
ATCAGACACGGACACAGCAGAACACAC
+
BABBAAACBCBBD@AABBBCB@C@BAC
@06SRF:00886:00763
AGCACTGTAGCTGTCACTAGTTACTTGT
+
AACCCDCCDCC;:>DBCCA@A>A@>>?A
@06SRF:00851:00846
TAGTATCAGCCTCGCCACTGACGAAGGTATTCC
+
A@@ABAA@AAA<<;;7/////8//,9?=9=<>6
@06SRF:00853:00807
TCTCTATGCGCTCCACATGTCTAAGGT
+
BCCC<9=CCDCCC@BBBBCBBBD?B@D
@06SRF:00854:00833
TACTGAGCTACACACACAGAAAGATTGGT
+
BBBBCCBBBBBBBCCB>>99468@@=A@C
@06SRF:00855:00840
TCTCTATGCGCTCCACATGTCTAAGGT
+
CBECBABBBCCBD@BBBBAD?997;>A
@06SRF:00859:00810
CGTGTCTCTAGGCACAGGATTTGATGTAG
+
99>94444;842488//,/665//////9
@06SRF:00859:00821
ACGCTCGACATGCCCAGGTACAGG
+
A@?@BBBBCABCBB=???BCF@@C
@06SRF:00860:00807
TACTGAGCTACACACACAGAAAGATTGGT
+
CBBBBBBBBBDD@AABAA;;;8;AA?B@C
@06SRF:00860:00846
TGATACGTCTCCTTCCTTAGTTACTTCA
+
CDBAAACBBBD@B@B@B@BBB@BBC@CB
@06SRF:00861:00811
AGCACTGTAGCTGTCACTAGTTACTTGT
+
<<DCDCCBDDDA@@@ACDCAB?BDB@BB
@06SRF:00861:00824
ATCAGACACGGACACAGCAGAACACAC
+
BBBBB@?AAC?AAABABBBBC@C@A@A
@06SRF:00865:00820
ATATCGCGAGGGTATGGAAGACTCTATA
+
BBBBBBCBCCD@A@B?;=;@@@?B????
@06SRF:00866:00819
ATCAGACACGGACACAGCAGAACACAC
+
BBB??ACCCC;;;BB;;=BBA>A:;;?
@06SRF:00877:00837
ATATCGCGGGGGTATGGAAGACTCTAT
+
@@>>>>99999,9@;@=C@<<;8@997
@06SRF:00882:00828
ATATCGCGAGGGTATGGAAGACTCTATA
+
BA@@?BBABBB>BCBC?B?BABBC@??A
@06SRF:00884:00833
TAGTATCAGCCTCGCCATGACGAAGGTATTCC
+
BBCADBCCDB@BC@A>ACB@@:96<=@@A=@;
@06SRF:00888:00885
TCTACTGATGTGCGCTCACTGTGTCATG
+
?@BBDDCBBBBBBCC@;=667....---
@06SRF:00894:00880
TAGTATCGAGCTCGCATG
+
BBCC>:;:://,0**,*,
@06SRF:00854:00932
GGAAAGGGCCCAAACCCTTTGGGTTTAAAGGGCCCTTTGGGTTTCCCAAACCCTTTAAAGGGTTTAAACCCTTT
+
H@BB;BB>BB>CD>CB6@?044-49599599-44-9A>DD@ECCCB?AB<AB>BC=BD19919?9@B>BB=A&&
@06SRF:00879:00948
GGGTTTTCCCCTTTTCCCCTTTTAAAATTTTGGGGCCCCGGGGCCCCTTTTCCCCAAAACCCCAAAATTTT
+
CD:CBB8BBB8DHD5;99/9>>/999-4;;,449,4;;,444,444,4;;6@@;,444,4;;6>??6=;;1
@06SRF:00885:00916
GGGAAAATTTTCCCCAAAAGGGGAAAACCCCAAAACCCCGGGGAAAACCCCAAAACCCCAAAAGGGGCCCCAA
+
775ADC:BBB8BBB8BBB9BBD9BDD9BCB9BCC8CCB8BBB9BDJBCCC:CCC:DDB:DHH8@>=,444,4&
@06SRF:00887:00919
TAGCTATGATGCGCGTACTATGATCGTGTGA
+
B9::;>88:;11/884.07769<4::0..-1
@06SRF:00899:00927
GGGGGGAAAAAAATTTTTTTCCCCCCCAAAAAAAGGGGGGGAAAAAAACCCCCCCAAAAAAACCCCCCCGGGGG
+
;>>@G'>>><<<&888888&999998&998888&9CBAAB'444444&444444&488888'=@BBCB(BBC&&
@06SRF:00850:00962
TCTCTATGCGCTCCACATGTCTAAGGT
+
BCDCBABCCCC@A>@ABBC::<B?CA<
@06SRF:00858:00968
ACGCTCGACATGCCCAGGTACAGGAG
+
BBBBBBBCCCBAAA<?>?B@A@@7;;
@06SRF:00858:00986
ATCAAACACACAGAC
+
BB?AB@BB??=9999
@06SRF:00869:00991
ATCAGACACGGACACAGCAGAACACACA
+
BBBBBBBBBB;=;99994448743331.
@06SRF:00870:00964
TGATACGTCTCTTTCCTTAGTTACTTCA
+
CBCAAACCDDCBB==6969==<?AA@CC
@06SRF:00871:00977
TAGTAACAGCCTCGCCATGACGAAGGTATTCC
+
AAB:::=CCCABBCC@BBBBCBC?BB??A@CA
@06SRF:00873:00992
ACGCTCGACATGCCCAGGTACAGGAG
+
BBBBBBBGAAABBH89;=:8999699
@06SRF:00883:00972
TGATACGTCTCCTTCCTTAGTTACTTCA
+
BAB??ACA@AE@C@B@B@BCB@@@AAEE
@06SRF:00886:00998
ATATCGCGAGGGTATGGAAGACTCTATA
+
BA@@>;;;44409@@@=@=;88:3....
@06SRF:00851:01003
TAGTATCAGCCTCGCCATGACGAAGGTATTCC
+
BBB@DAC??A@@@@@=@>@>>9969<>?>>A<
@06SRF:00869:01001
CGTGTCTCTAGGCACAGGATTTTGTGTAG
+
CACCCC@A?AA>BBAAC=?>>>4999<>>
@06SRF:00870:01046
CGTGTCTCTAGGCACAGGATTTTGTGTAAGGC
+
AACDCGDC>;<ACDCCFCBBCC:B??895969
@06SRF:00878:01021
AGCACTGTAGCTGTCACTAGTTACTTGT
+
<=BBCCCDDDCCBCDCCDDCEDDAA=AC
@06SRF:00892:01005
TCTCTATGCGCTCCACATGTCTAAGGT
+
CCCCBABBCBCCC@AA>>?C<<;AC@C
@06SRF:00896:01032
TAGTATCAGCCTCGCCATGACGAAGGTATTCC
+
B?C@AACBBB@@@AC?BBAAB<;7<@AAAAC?
@06SRF:00852:01052
TGATACGTCTCCTTCCTTAGTTACTTCA
+
CBBBDCCCCCDCD@C@B@BBB@@=?@CC
@06SRF:00860:01096
ATATCGCGAGGGTATGGAAGACTCTATA
+
CABBDCCCBBB?ABCB@B@B@?<BBBBB
@06SRF:00868:01061
TGATACGTCTCCTTCCTTAGTTACTTCA
+
CBBBBBDDCCC?A>A>B?BBBBBAEACB
@06SRF:00881:01062
AGCACTGTAGCTGTCACTAGTTACTTGT
+
@@CCCDBBDBBABC@AABBBB>BBB@CD
@06SRF:00889:01066
ATATCGCGAGGTATGGAAGACTCATATA
+
CB<;9@99995444424997761111;;
@06SRF:00862:01141
TGATACGTCTCCTTCCTTAGTTACTTCA
+
BBBBBBC::<D@C@@@BADA@=@AA?@>
@06SRF:00876:01116
CGTGTCTCTAGGCACAGGATTTTGTGTAG
+
BBCCDCCBBBB@B9;;A;>>@@49<911@
@06SRF:00884:01129
CGTGTCTCTAGGCACAGATTTTGTGTA
+
CCDCBCCDBDB@A?AABBCBC7;;999
@06SRF:00896:01117
ACGCTCGACATGCCCAGGACAGGAG
+
BBBBDBBBBBBBCC>CB?9::7377
@06SRF:00898:01107
CGTGTCTCTAGGCACAGGATTT
+
DHDBEB@9=88591111,///+
@06SRF:00899:01103
CGTGTCTCTAGCACAGGATTTG
+
CDCAA@;88//1->11,1<>66
@06SRF:00902:00174
ATATCGCGAGGGTATGGAAGACTCTATA
+
CAABBBBBBBC@CBBA=?=@@B>C=???
@06SRF:00908:00172
TGATACGTCTCCTTCCTTAGTTACTTCA
+
BBBBBABBBBD@C@C?B?BBBA??ABCB
@06SRF:00910:00199
ATCAGACACGGACACAGCAGAACACAC
+
BBBBBBBBAA?@=A??A@CCD?BABAB
@06SRF:00911:00175
AGCACTGTAGCTGTCACTAGTTACTTGTGTG
+
@ACCCBABDDDCBBCBCDCBC?ABC@BCCBB
@06SRF:00913:00167
CGTGTCTCTAGGCACAGGATTTTGTGTA
+
BBCCCCD@AAA@CCB=?;9999/999<@
@06SRF:00920:00177
ACGAGTGCGTTCCCCATGTCGTAGGTACTC
+
>AA?@@AAAA?DDE:C:::BBEB??B:;;@
@06SRF:00926:00190
ATATCGCGAGGGTATGGAAGACTCTATA
+
>99;@@ABCBC>@@@A=@=@ABA@A?><
@06SRF:00930:00197
CGTGTCTCTAGGCACAGGATTTGTGTA
+
E@DAEDBAA99799A99699919989:
@06SRF:00905:00232
TGATACGTCTCCTTCCTTAGTTACTTCA
+
BBBBBBBDBBB@C@B@B@BBB@BBCEDA
@06SRF:00920:00226
ATCAGACACGGACACAGCAGAACATAC
+
BABBBBBBCC@BEBCAAABCB@CABBA
@06SRF:00923:00236
ACGAGTGTGCTCT
+
4999994:4::72
@06SRF:00929:00228
ATCAGACACGGACACGCAGAACACAC
+
BBBBBBABBB@CCBBACBCD@CBBBB
@06SRF:00935:00244
TACTGAGCTACACACACAGAAAGATTGGT
+
BBBBBD@BBBBBBCCBBA9996:A>@C?B
@06SRF:00936:00213
TAGTATCAGCCTCGCCATGACGAAGGTATTCC
+
BBBBBBC@@AADCEC@BBCCBCB@B@BBB@B@
@06SRF:00945:00219
AGCACTGTAGCTGTCACTAGTTACTTGT
+
=>DEDDBCDDDBBDDCAAABB@CBEA@A
@06SRF:00948:00211
TACTGAGCTACACACACAGAAAGATTGGT
+
B@BBBCBBBBAAABCCAA994-8??=B@@
@06SRF:00900:00262
TAGTATCAGCCTCGCCATGACGAAGGTATTCC
+
BBBABECAAB?AB;;9;CBAB=;8<?ABB=@=
@06SRF:00907:00261
ATATCGCGAGGGTATGGAAGAC
+
989999>>9990////50*,,,
@06SRF:00908:00272
TGATACGTCTCCTTCCTTAGTTACTTCA
+
BBCBBBBCECC?B@B@BABBB@BABBCB
@06SRF:00911:00294
CGTGTCTCTAGGCACAGGATTTGTGTAG
+
;99@?94;=@B=99991,111-/6////
@06SRF:00914:00292
TCTCTATGCGCTCCACATGTAGTACTG
+
BBBBA@AAABBCH@CBBCCD:;;@@99
@06SRF:00915:00271
TGATACGTCTCCTTCCTTAGTTACTTCA
+
CCCCDCCA@AC@C@B?BACCC@BCD@CB
@06SRF:00915:00284
ATCAGACACGGACACAGCAGAACACAC
+
AABBBBBBBC?BBBDABABBB>BBBBC
@06SRF:00922:00263
ATCAGACACGGACACAGCAGAACACAC
+
BABBBBBBBC?DDBCCDBBCC@BBAAA
@06SRF:00925:00271
TAGTATCAGCCTCGCCATGACGAAGGTATTCC
+
BBBCDBC??A>@B@A>ABBBCA@>A@CBC=@=
@06SRF:00928:00277
CGTGTCTCTAGGCACAGGATTTTGTGTAG
+
BBBDDCBAAAB@BBBAB?@BBC:BBA@AB
@06SRF:00938:00294
TGATACGTCTCCTTCCTTAGTTACTTCA
+
AACCABB=<<C>A>B?BA@??@@=?>99
@06SRF:00939:00280
TCTCTATGCGCTCCACATGTCTAAGGT
+
<<CBBBCBDDCAC?BCBBDCBBBAC?D
@06SRF:00942:00283
TGATACGTCTCCTTCCTTAGTTACTTCA
+
BCBBBECBBBC@C@B@B@BBB@BAC@DB
@06SRF:00945:00263
TACTGAGCTACACACACAGAAAGATTGGT
+
AABCCDCBCBCC@A@@>>99808>><@?A
@06SRF:00946:00250
TAGTATCAGCCTCGCCATGACGAAGGTATTCC
+
B@B@?<<<CA?999954444@@@692444248
@06SRF:00947:00285
ATATCGCGAGGGTATGGAAGACTCTATA
+
CCBBBBCCCCB@CBBA>A?A?@?C?<?B
@06SRF:00905:00323
AGCACTGTAGCTGTCACTAGTTACTTGT
+
AAEECBABDDDABDBBADABB@BA@>?A
@06SRF:00908:00328
ACGAGTGCGTTCCCCATGTCGTAGGTACTC
+
BBB>A>AAAA:BBD:B>??ABBB@@@9;<A
@06SRF:00916:00307
ATCAGACACGGACACAGCAGAACACAC
+
9:99=9>@98249944?9448598337
@06SRF:00920:00307
CGTGTCTCTAGGCACAGGATTTTGTGTAG
+
BBCDCDBBBBBBCBCDCA@??=6=@>>@B
@06SRF:00925:00306
ATATCGCGAGGGTATGGAAGACTCTATA
+
BB@AABBBDAA?EDBBDA?A@A@A==?C
@06SRF:00945:00316
TAGTATCAGCCTCGCCATGACGAAGGTATTCC
+
BBCCDCBA@B@BBCCCCBBBBCB@B@BDC@B@
@06SRF:00948:00342
TAGTATCAGCCTCGCCATGACGAAGGTATTCC
+
BCBBCEC??A?BBBB?BCCBCA@>AACCD@C@
@06SRF:00901:00359
TCTCTATGCGCTCCACATGTCTAAGGT
+
;;::ABCBCBB;<:9A?;499442424
@06SRF:00904:00381
ATATCGCGAGGGTATGGAAGACTCTAT
+
BB@@@BCCCBC@BCBB>A?AAA@C==@
@06SRF:00905:00383
ACGCTCGACATGCCCAGGTACAGGAG
+
AAA@CBCDA9;99909948>A>@=@A
@06SRF:00915:00394
ACGCTCGACATGCCCAGGTACAGGAG
+
BBABBCDDB>>94404:4:ABAB>BB
@06SRF:00918:00371
ACGCTCGACATGCCCAGGTACAGGAG
+
BBBAB?BBCABBBB>BA@ABC;:89B
@06SRF:00918:00381
TCTCTATGCGCTCCACATGTCTAAGGT
+
BBCCCBCBDCCBB@CCBB@AC@A>A>B
@06SRF:00923:00362
ATATCGCGAGGGTATGGAAGACTCTAT
+
??9;;ACCBCH?<<<D>A>B@@?BBBA
@06SRF:00943:00350
TAGTATCAGCCTCGCCATGACGAAGGTATTCC
+
BBCCDCDAAB>A@BB>BCBBBA@>@@BCC@C?
@06SRF:00946:00377
ATATCGCGAGGGTATGGAAGACTCTATA
+
BA?@@CCDEDD>CBBB>B??>@CC:::B
@06SRF:00904:00420
TAGTATCAGCCTCGCCATGACGAAGGTATTCC
+
BBB::=B@@A@BBBC@CA@99;459>?>@?B?
@06SRF:00909:00430
TCTCTATGCGCTCCACATGTCTAAGGTA
+
44444448@9444249444494824244
@06SRF:00914:00434
AGCACTGTAGCTGTCACTAGTTACTTGT
+
>@AABAADCCCBCCCA??@442;@@<AA
@06SRF:00920:00414
TCTCTATGCGCTCCACATGTCTAAGGT
+
CCDCCCBBCC@9:;<A@DB<<<@<@>A
@06SRF:00926:00430
CGTGTCTCTAGGCACAGGATTTTGTGTAG
+
BBCCDDBB@>?=?BBCCCA@?=6=A@=@@
@06SRF:00929:00436
ATCAGACACGGACACAGCAGACACAC
+
@?>>@@;<<A?AAA99111///4449
@06SRF:00932:00443
ATCAGACACGGACACAGCAGAACACAC
+
BABBBBBBBC?BBCCCCBBBB?@AA@C
@06SRF:00936:00427
ATATCGCGAGGGTATGGAAGACTCTAT
+
CBB@?ABBCCCA@>@A485988>A::;
@06SRF:00943:00413
TCTCTATGCGCTCCACATGTCTAAGGT
+
BBBABBBBDCCBC@DEBCC::<DACCB
@06SRF:00946:00414
TAGTATCAGCCTCGCCATGACGAAGGTATTCC
+
BACAABC@@@@@B@@=@AA>B;97<?@@@>B>
@06SRF:00947:00445
ATATCGCGAGGTATGGAAGACTC
+
CC;44999442444424243311
@06SRF:00902:00497
ACGCTCGACATGCCCAGGTACAGGAG
+
ABBBBBEBC@?===<?@<?BDBB?BB
@06SRF:00910:00455
ATATCGCGAGGGTATGGAAGACTCTATA
+
BAABBDCCCCB>AA@B=@=@BBAC@??A
@06SRF:00912:00494
TACTGAGCTACACACACAGAAAGATTGGT
+
BBBACDBBA@@@ABCCCB9996:@<<A@B
@06SRF:00919:00473
ATATCGCGAGGGTATGGAAGACTCTAT
+
B>?@BBBBCCC>DCCE=@=@???@:::
@06SRF:00924:00486
AGCACTGTAGCTGTCACTAGTTACTTGT
+
AAECFCBBD@DBBDD>>DBBB@CCE>@A
@06SRF:00925:00459
TGATACGTCTCCTTCCTTAGTTACTTCA
+
BBBBBBCB====@>A>B?ABC@CDCADC
@06SRF:00932:00464
TAGTATCAGCCTCGCCATGACGAAGGTATTCC
+
BBCABGCBAB@BCCF@BCBBDA@>A@@AA?B?
@06SRF:00934:00488
ATCAGACACGGACACAGCAGAACACAC
+
BABAA@BBCC@BDBDBBBBBB=?>@AB
@06SRF:00937:00487
ATCAGACACGGACACAGCAGAACACAC
+
BBCBBBBBCD?DC@A@A@?@?<?::;A
@06SRF:00939:00485
TAGTATCAGCCTCGCCATGACGAAGGTATTCC
+
?@AADDCDCDB99<A>BABABB@596999<><
@06SRF:00944:00468
TCTCTATGCGCTCCACATGTCTAAGGT
+
BCCCD@ACCCCCC@CBDCDCCAB@CBC
@06SRF:00947:00473
ATCAGACACGGACACAGCAGAACACAC
+
BABBCBBBCD@AA:;;A@@@@>B@@@A
@06SRF:00902:00501
CGTGTCTCTAGGCACAGGATTTTGTGTAGAGGC
+
CBCBDCCCBAA?@BA9?;9999-9>>>@@11,/
@06SRF:00908:00531
TGATACGTCTCCTTCCTTAGTTACTTCA
+
BBBBBBCBBBB@B@B@B@BCB@CCDACC
@06SRF:00910:00546
TACTGAGCTACACACACAGAAAGATTGGT
+
BBBBBCBCAB?ABCCB;@844-8>>;??B
@06SRF:00911:00549
TAGTATCAGCCTCGCCATGACGAAGGTATTCC
+
BDC@AAB@@@=@@BAACCBBCDD@A>BCC?C@
@06SRF:00912:00547
ACGCTCGACATGCCCAGGTACAGGAG
+
:;;BBBBBA99999199473449898
@06SRF:00916:00518
ACGCTCGACATGCCCAGGTACAGG
+
@ABBBBBECCB??=:==<@AFEDA
@06SRF:00922:00503
ATATCGCGAGGGTATGGAAGACTTCTATA
+
DABBBAAAAIICCAA@895988>;<7111
@06SRF:00923:00510
ACGCTCGACATGCCCAGGTACAGGAG
+
@@B@BBBCBA?BBC@??=?BDAA@BB
@06SRF:00923:00527
TCTCTATGCGCTCCACATGTCTAAGGT
+
BCCC@@BCCCCBD@CCDCDCCBB@D@B
@06SRF:00932:00513
ATATCGCGAGGGTATGGAAGACTCTATA
+
BBAAABCBCBB@BBCB=?>@ABCC@@B@
@06SRF:00933:00513
TCTCTATGCGCTCCACATGTCTAAGGT
+
BCCCAAABCCDBD@C?@@BCBBDAC@B
@06SRF:00941:00515
TGATACGTCTCCTTCCTTAGTTACTTCA
+
BBBBBABBEBC?BAC@C@BBB@BAA?AB
@06SRF:00942:00518
CGTGTCTCTAGGCACAGGATTTTGTGTAG
+
AAABBAAA@BB@BBBBC@CCCC:@??@BB
@06SRF:00948:00511
TCTCTATGCGCTCCACATGTCTAAGGT
+
CDCDA?ACCCCBC@BBBBBBABB@B=@
@06SRF:00949:00517
ATATCGCGAGGGTATGGAAGACTCT
+
BBBBBBDCCCCABAB@=?=@BC@CB
@06SRF:00915:00578
ATCAGACACGGACACAGCAGAACACACAAGACAT
+
<;BBA@@@>>;99<A@AAA@@><>::10,,*((*
@06SRF:00916:00587
TAGTATCAGCCTCGCCATGACGAAGGTAATCC
+
BBBABECAAABCCCC@CDBA?:96<>ADBGD>
@06SRF:00918:00576
TGATACGTCTCCTTCCTTAGTTACATTCA
+
@A@A@AA999A696959244/,////567
@06SRF:00918:00587
TAGTATCAGCCTCGCCATGACGAAGGTATTCCATCT
+
@@B;;:BA==?BCCBABBAB<=<@A=A;;61:,***
@06SRF:00920:00550
CGTGTCTCTAGGCACAGGATTTTGTGTAGAG
+
DCCBBA@B99;=@>?@B111==1<<;111//
@06SRF:00923:00578
CGTGTCTCTAGGCACAGGA
+
BBCBCCBBBBB@BDB?:94
@06SRF:00923:00599
TGATACGTCTCCTTCCTTAGTTACTTCA
+
BBBCBDCBBBCBC@C@B@BBB@BBC@BC
@06SRF:00930:00599
AGCACTGTAGCTGTCACTAGTTACTTGT
+
>;<=AGBBCAAACCEBADBBC@CAA>AC
@06SRF:00932:00555
ACGCTCGACATGCCCA
+
CBBBBCCEC@?98808
@06SRF:00939:00568
TACTGAGCTACACACACAGAAAGATTGG
+
BBBBCCCBBAAABCBB;9;AA<;;;>@:
@06SRF:00900:00637
TCTCTATGCGCTCCACATGTCTAAGGTACTGTA
+
BBCDCCCCDCC@ACDBCBD??:B@B@1//2,,,
@06SRF:00919:00608
AGCACTGTAGCTTTCACTAGTTACTTGT
+
BBBECDCCCGABB>C@@@B@@=@>>;>=
@06SRF:00923:00640
CGTGTCTCTAGGCACAGGATTTTGTGTAG
+
AAABBBBBBBB@ACCBB>:944-9>>9<<
@06SRF:00924:00643
TACTGAGCTACACACACAGAAA
+
449999>9844941,,,,,,0*
@06SRF:00929:00635
ACGCTCGACATGCCAGGTACAGGA
+
>?>BCAA?:///1,11,0.4442/
@06SRF:00933:00616
TAGTATCAGCCTCGCCATGACGAAGGTATTCC
+
BBCBBBCAAA@BBAA?ACCBBDA?@@CBC@A=
@06SRF:00933:00622
TAGTATCAGCCTCGCCATGACGAAGGTATTCC
+
CBCCDDC@?A@BBBCABCCBBDA@C@BBB?A@
@06SRF:00936:00624
AGCACTGTAGCTGTCACTAGTA
+
>>>9:9=;BBD@@<:4986//,
@06SRF:00940:00627
TAGTATCAGTCTCGCCATGACGAAGGTATCC
+
@=@@CBBBCBBBBEH@BAA=9?:-1,1/1/,
@06SRF:00947:00616
CGTGTCTCTAGGCACA
+
BBDABBAAABB<:999
@06SRF:00902:00676
TGATACGTCTCCTTCCTTAGTTACTTCA
+
BBABBBCCC@A>@@C@C@BAA?BBC?CD
@06SRF:00906:00677
CGTGTCTCTAGGCACAGGATTTTGTGTAG
+
BBFCCC??@DB@9;<CD8<<BB79<9>AA
@06SRF:00916:00667
TGATACGTCTCCTTCCTTAGTTACTTCA
+
BBBBBAADAAD@B@B?B?BBB@BADEDB
@06SRF:00928:00651
TCTCTATGCGCTCCACATGTCTAAGGT
+
BBCCDBBBCCD?A?AAAAA<99@;>;>
@06SRF:00933:00671
CGTGTCTCTAGGCACAGGATTTTGTGTAG
+
CBAAAB;;<BC>AAABDD9999/99468;
@06SRF:00941:00667
TCTCTATGCGCTCCACATGTCTAAGGT
+
B@@ACBBACCCED@BBCD@A=;;?B?A
@06SRF:00901:00704
AGCACTGTAGCTGTCACTAGTTACTTGT
+
<<ECDB@BCDDBBBBBCECCD@CAA>AC
@06SRF:00901:00719
TCTCTATGCGCTCCACATGTCTAAGGT
+
CFCDA?@CDDDBB@CBCCC=<<B@BAC
@06SRF:00902:00717
ATCAGACACGGACACAGCAGAACACAC
+
CABBBBBBCC@@@DDDCCBCB@BBBBB
@06SRF:00903:00729
CGTGTCTCTAGGCACAGGATTTTGTGTAA
+
AABDDCAABBB>BBA@<:1111+1<;11,
@06SRF:00907:00718
TCTCTATGCGCTCCACATGTCTAGGT
+
ABDDBBBBDCBBD@BBBBBBBBBBA?
@06SRF:00925:00717
TCTCTATGCGCTCCACATGTCTAAGG
+
99BBABBCCCC;:=<D@@@999>595
@06SRF:00932:00708
CGTGTCTCTAGGCACAGGATTTTGTGTAG
+
CCBCCC;;;BC?ACABBB9999/99468;
@06SRF:00939:00736
TAGTATCAGCCTCGCCATGACGAAGGTATTCC
+
CCCBBCBAAAACC?A>?CA@B:::<@BAB@B>
@06SRF:00945:00727
TGATACGTCTCCTTCCTTAGTTACTTCA
+
BBBABACBBBB@B@@?B@BBA?BBC@EB
@06SRF:00945:00731
TAGTATCAGCCTCGCCATGACGAAGGTATTCC
+
ABC;:=CFBB@BAAABBBBCCCB?@?B;;:<>
@06SRF:00915:00778
TACTGAGCTACACACACAGAAAGATTGGT
+
CBBDCDCC@ABB<;<BC>@;@8000,/,.
@06SRF:00921:00772
CGTGTCTCTAGGCACAGGATTTTGTGTAG
+
DCCCDBBA???@BBBBC@CDEC:BBB9:;
@06SRF:00923:00772
ATCAGACACGGACACAGCAGAACACAC
+
A@BABBBBBC@BB@AA@BBBB?BBCCC
@06SRF:00935:00780
TCTCTATGCGCTCCACATGTCTAAGGT
+
BCCDCCBCCCC@A=A@BAA<<<B<@=@
@06SRF:00901:00847
ACGAGTGCGTTCCCCATGTCGTAGGTACTC
+
BBBBB@BDBA8:44498@?ACB8:57989>
@06SRF:00908:00828
AGCACTGTAGCTGTCACTAGTTACTTGT
+
@ACCHB@@@@BBABB@@CBBB@BBB@AD
@06SRF:00910:00839
TCTCTATGCGCTCCACATGTCTAAGGT
+
ACCECBBCCCCBB@CDCGD>><C>B?B
@06SRF:00913:00838
ATATCGCGAGGGTATGGAAGACTCTATA
+
;ABBBCCDCCC?@@AC6;6;@??AA@@@
@06SRF:00918:00835
AGCACTGTAGCTGTCACTAGTTACTTGT
+
;<BCBCCBDDDABBBBCCCDC>AAC@CD
@06SRF:00922:00848
AGCACTGTAGCTGTCACTAGTTACTTGTG
+
;;AAAB@@AADABBDAAA<<<BA@@;=<C
@06SRF:00928:00821
TGATACGTCTCCTTCCTTAGTTACTTCA
+
9:<CCCCCBBC@B@B@B@ABB@BBB@CB
@06SRF:00929:00845
TACTGAGCTACACACACAGAAAGAATTGGT
+
BABCDCECDCCCCBAAA11-88-*)*)*)*
@06SRF:00933:00833
TCTCTATGCGCTCCACATGTCTAAGGT
+
BBCCBBBCCBBBB@A@@ACAA998<@A
@06SRF:00933:00836
ATATCGCGAGGGTATGGAAGACTCTATA
+
B99<BBCECEC>CBBD;<;<A@@C799@
@06SRF:00943:00829
TGATACGTCTCCTTCCTTAGTTACTTCA
+
CCCBBB@DBCE@C?A?BACAA=ACD@CB
@06SRF:00902:00895
TCTCTATGCGCTCCACATGTCTAAGGTA
+
B>A;<<BBCCCCC@FBBBA::9>;=8;;
@06SRF:00907:00871
ATATCGCGAGGGTATGGAAGACTCTAAT
+
><?@@@@@99919>@@<A?@?>;900,0
@06SRF:00912:00854
CGTGTCTCTAGGCACAGGATTTTTTTTGTGTAG
+
BB@?AE<;<CB@;<999;99994444$4444;;
@06SRF:00912:00872
TACTGAGCTACACACACAGAAAGATGGT
+
@<BBBECCABBCCD@?@=11/+.--,*,
@06SRF:00912:00890
TCTCTATGCGCTCCACATGTCCTAAGGT
+
BBCBA@ACCDCCC@C>88/11,1;78:;
@06SRF:00918:00867
TCTCTATGCCCACATGTCTAAGGTACTG
+
:>999@;99D@<991101./,/,/8893
@06SRF:00929:00873
TAGTTATTCAGCCTCGCCATGACGAAGGTATTTTT
+
4/11,1/,///8:>??C@CAA>9992424=8:88*
@06SRF:00930:00880
AGCACTGTAGCTGTCACTAGTACTTGTG
+
ACBBB@<:DCCBD==9A@111///,444
@06SRF:00935:00879
TACTGAGCTACACACACAGAAAGATTGGT
+
BCDCCDFBAB@AAABC@@>>=9788475:
@06SRF:00900:00924
TAGTATCAGCCTCGCCATGACGAAGGTATTCC
+
BBCCCBC??A@BBCECCCC???B@B@@CC@C@
@06SRF:00907:00920
ACGAGTGCGTTCCCCATGTCGTAGGTACTC
+
AAAAA@BDB>6444/9>@@ACB::57989?
@06SRF:00911:00940
TAGTATCAGCCTCGCCATGACGAAGGTATTCC
+
BBB::=GBBBA@B@A=@BC=ABA?B?BCCAC@
@06SRF:00920:00901
ATCAGACACGGACACAGCAGAACACAC
+
BABBCBABDC?BBAAAA@CCC?BBABC
@06SRF:00921:00927
ATATCGCGAGGGTATGGAAGACTCTAT
+
BBB=AAAA4440989@6<5;;:7B?B:
@06SRF:00931:00910
TCTCTATGCGCTCCACATGTCTAAGGT
+
;A<<<BA@ACCBB?BB==A??@B?B=@
@06SRF:00933:00938
CGTGTCTCTAGGCACAGGATTTTGTGTAG
+
ABBCBBBBBBB@BBCBF:4444-9@?>?B
@06SRF:00935:00906
ATATCGCGAGGGTATGGAAGACTCTAT
+
BABBAB@A:;;89BCC@B@CAA@C?=?
@06SRF:00941:00938
TCTCTATGCGCTCCACATGTCTAAGGT
+
ACCHDCCCCDA::;<@@@B;99@5929
@06SRF:00942:00943
ATATCGCGAGGGTATGGAAGACTCTAATAG
+
BABBB>;;4440999@6959?80/00,0/.
@06SRF:00908:00987
ATATCGCGAGGGTATGGAAGACTCTAT
+
BABABBBCCDD>BBBB?B@BBB@C==?
@06SRF:00918:00961
TACTGAGCTACACACACAGAAAGATTGGT
+
BBBBBCC?;;111C>>>@:;8037A=A@C
@06SRF:00928:00953
TGATACGTCTCCTTCCTTAGTTACTTCA
+
BBBBB@ABAAB:>@A@A@BBB@CDEAEC
@06SRF:00936:00993
AGCACTGTAGCTGTCACTAGTTACTTGT
+
=@EJECBBDDBBBBCBCCCAA>ABB@CD
@06SRF:00907:01004
CGTGTCTCTAGGCACAGGATTTTGTGTAG
+
CCBCAC@?@BA@BBDCC?:444/9>>;;<
@06SRF:00922:01024
CGTGTCTCTAGGCACAGGATTTTGTGTA
+
DBCCCC;;;@@89<>@A?9999,94467
@06SRF:00931:01042
TCTCTATGCGCTCCACATGTCTAAGGT
+
ACDECBABCCC@A?ABCBC=<<B>@<@
@06SRF:00948:01043
AGCACTGTAGCTGTCACTAGTTACTTGT
+
??BCGCBABBBBBCBBBCCBB@BBB@B@
@06SRF:00901:01088
TAGTATCAGCCTCGCCATGACGAAGGTATTCC
+
ACCBABC@?ACCCBB@BCB@@:96;<>@A@B>
@06SRF:00914:01083
TCTCTATGCGCTCCACATGTCTAAGGT
+
BBED=<<BBBB<<;=AA@@??995924
@06SRF:00922:01092
ATCAGACACGGACACAGCAGAACACAC
+
BBBBBBBBCC?CCCCCCDBBB?BAAAB
@06SRF:00937:01065
TCTCTATGCGCTCCACATGTCTAAGGT
+
@BDCCBCCCBC@A?@BAAB::;A?A?B
@06SRF:00947:01087
ATCAGACACGGACACAGCAGAACACAC
+
B@BBBBBBBC@BAAA@A@BDCADA@@?
@06SRF:00902:01137
TAGTAATCAGCCTCGCCATGACGAAGGTATTCC
+
;;;44244999?BBBCBBCCBCF@?BABBC@C@
@06SRF:00913:01125
CGTGTCTCTAGGCACAGGATTTTGTGTAG
+
==BBCBBAA;;7;A@@A?9999/9A@<@@
@06SRF:00919:01131
AGCACTGTAGCTGTCACTAGTTACTTGT
+
BBCDA@ABCCCBBBBAABBBB@CCC@CD
@06SRF:00921:01113
AGCACTGTAGCTGTCACTAGTTACTTGT
+
BABCGB@ABDBA@@@AABBAA@??A@BD
@06SRF:00927:01137
TGATACGTCTCCTTCCTTAGTTACTTCA
+
BDBEBBCDDCD@C@E@B@BBBA??A@CC
@06SRF:00953:00231
TACTGAGCTACACACACAGAAAGATTGGT
+
@@AAABAAAAAACBAABBABB?AAA?@@A
@06SRF:00961:00223
AGCACTGTAGCTGTCACTAGTTACT
+
;<GCDBBB=><<<<99@@9995999
@06SRF:00962:00223
ATATCGCGAGGGTATGGAAGACTCTATA
+
CBAAACCCCBB>BBB@@B@BBBAC?>A>
@06SRF:00968:00229
ACGCTCGACATGCCCAGGTACAGGAG
+
CA@ABBBCAABCCC=BB@CCD<<8<B
@06SRF:00977:00235
TAGTATCAGCCTCGCCATGACGAAGGTATTCC
+
BB99<<BAAA@BBAB@>>>>999592444242
@06SRF:00979:00247
TGATACGTCTCCTTCCTTAGTTACTTCA
+
CBBBCBCBAAC?A?A@C@BBB@B@@@CB
@06SRF:00981:00239
CGTGTCTCTAGGCACAGGATTTTGTGT
+
BBBCCCDBBBB>BBA>?;9999/9@A@
@06SRF:00957:00281
TGATACGTCTCCTTCCTTAGTTACTTCA
+
BBCBBAACDCB@C?A>AACCCBBBC@A@
@06SRF:00959:00272
ATATCGCGAGGGTATGGAAGACTCTATA
+
BBBABBCCCCH@CCCC>A?BAACC?=@B
@06SRF:00961:00284
TGATACGTCTCCTTCCTTAGTTACTTCA
+
BBBBBCCA@@B@BAB@A@BBB@BBC@BA
@06SRF:00966:00259
TGATACGTCTCCTTCCTTAGTTACTTCA
+
BBCB9<<AABB?B?B?BAAAAABBBD99
@06SRF:00970:00279
TCTCTATGCGCTCCACATGTCTAAGGT
+
BHDCBBBCFCCBG@BBCCC=<=C>A>B
@06SRF:00972:00289
ATATCGCGAGGGTATGGAAGACTCTATA
+
BAABBBBB???:=>>=6;7<@ACC@@@A
@06SRF:00977:00263
ACGCTCGACATGCCCAGGTACAGGAG
+
AAAAAAADABBBCH?@@<79A99599
@06SRF:00978:00257
TCTCTATGCGCTCCACATGTCTAAGGT
+
BBCBBBBNCCCBCBDBBBDAA@B@C@C
@06SRF:00981:00267
TACTGAGCTACACACAAAGATTGGTGC
+
AAAAABA@BBBCBC:;;8;CA@C@CCC
@06SRF:00981:00270
TCTCTATGCGCTCCACATGTCTAAGGT
+
BBCCAABBCCCBD?BBCCBBBAA?B@C
@06SRF:00981:00297
TAGTATCAGCCTCCCCATGACGAAGGTATTCC
+
99A@CBCBBA@ABCC9AACCCAA=@?A@@=@>
@06SRF:00988:00293
TCTCTATGCGCTCCACATGTCTAAGGT
+
BBCB@@ABCCCCC@BBDCDDBBB@DBB
@06SRF:00993:00267
TAGTATCAGCCTCGCCATGACGAAGGTATTCC
+
BBBBDDB@@AA@AAB@CCCDBBB?B>@AA?B>
@06SRF:00993:00271
AGCACTGTAGCTGTCACTAGTTACTTGT
+
;;CDDBBBBBBBBBBA@@@AA?CAB?AB
@06SRF:00996:00291
ACGCTCGACATGCCCAGGTACAGGAG
+
AAAABBBCBBBCBB>CB@ABDBB?AB
@06SRF:00953:00317
TCTCTATGCGCTCCACATGTCTAAGGT
+
CBCCAAAAA@ACC?BBCCBBCBB@BDC
@06SRF:00963:00309
TGATACGTCTCCTTCCTTAGTTATCTTCA
+
99>@>AA?99969292821//,////,//
@06SRF:00967:00335
TACTGAGCTACACACACAGAAAGATTGGT
+
B?A@BBBBBBBBBCCCCC@@@<@CB@C@C
@06SRF:00978:00329
TACTGAGCTACACACACAGAAAGATTGGT
+
B??ABDCBBBBBBCCB@@:9968AA>B@C
@06SRF:00979:00313
TAGTATCAGCCTCGCCATGACGAAGGTATTCC
+
BBCCCCCCBC=@ABC@BCCBCCB@B@BBB@B@
@06SRF:00983:00313
TCTCTATGCGCTCCACATGTCTAAGGT
+
BBCCBABBBCBBD@BBBCCCCBB?B@C
@06SRF:00984:00346
TAGTATCAGCCTCGCCATGACGAAGGTATTCC
+
BBCBCCE@AA@CCCC@BBCCCBB?BBBBB?B?
@06SRF:00985:00320
TAGTATCAGCCTCGCCATGACGAAGGTATTCC
+
BBCDCCC@@A@BCBB@BDCBCA@@@@BBC@B?
@06SRF:00989:00338
TCTCTATGCGCTCCACATGTCTAAGGT
+
??CCCCDBCCC;;7;@999999?;>;>
@06SRF:00990:00302
TAGTATCAGCCTCGCCATGACGAAGGTACTGAG
+
BBCBCCD::<ABBCC@BBCCDCB@B@B?AABBA
@06SRF:00991:00315
ATAGACACGGACACAGCAGAACACAC
+
BBBBABCCG@DBA@=@@@>?<@@??B
@06SRF:00993:00307
TAGTATCAGCCTCGCCATGACGAAGGTATTCC
+
BBBCCCC::<CCCCC@BDDDCEA?BABBC?A?
@06SRF:00998:00345
ATCAGACACGGACACAGCAGAACACAC
+
BAA@99444;244944444::;8888;
@06SRF:00957:00388
AGCACTGTAGCTGTCACTAGTTACTTGT
+
<<CCDDBBCDDAABBA@@@BB@CBB@AB
@06SRF:00960:00365
TCTCTATGCGCTCCACATGTCTAAGGT
+
BCCC<9<CBBCCD@CCDEBBBAA>B@B
@06SRF:00961:00357
TGATACGTCTCCTTCCTTAGTTACTTCA
+
BBBBBBBDBBC@B@@@B@BBB?AAC@BC
@06SRF:00961:00370
CGTGTCTCTAGGCACAGGATTTGTGTAG
+
DBBBECFBAAA59949?99991984677
@06SRF:00974:00397
AGCACTGTAGCTGTCACTAGTTACTTGT
+
@BBAAEBCAAACCECCCDCBB?AA@@BB
@06SRF:00975:00368
TGATACGTCTCCTTCCTTAGTGC
+
BBBBBBCAAAB@B@B@B@BAAA@
@06SRF:00976:00397
AGCACTGTAGCTGTCACTA
+
AA949>?>99444449/--
@06SRF:00977:00362
TCTCTATGCGCTCCACATGTCTAAGGT
+
BCCCA@ACCDCCC@CBDCACGBB@C@C
@06SRF:00984:00354
ATATCGCGAGGGTATGGAAGACTCTAT
+
A>?@BCCCCBC>CCCB<>=@<@?CAAA
@06SRF:00988:00387
TCTCTATGCGCTCCACATGTCTAAGGT
+
@@@D@>>@><9@@5111/;7/448999
@06SRF:00989:00373
TACTGAGCTACACACACAGAAAGATTGGT
+
BBBBCDCDCBBBCBCBBBCCB?AAA@C>A
@06SRF:00950:00421
ATATCGCGAGGGTATGGAAGACTCTAT
+
CBBAABBCCBB?CDBC?B?BAA@A??A
@06SRF:00953:00422
ATCAGACACGGACACAGCAGAACACAC
+
BBB@?=BBBB>BBBBBBBBBB>=>BBB
@06SRF:00957:00425
ACGAGTGCGTTCCCCATGTCGTAGGTACTC
+
BBBBB@@@AB?DDD:BAABCBB@>=<>@@A
@06SRF:00966:00405
CGTGTCTCTAGGCACAAGATTTTGTGTAG
+
BBDDCC;:;CBBBCBBA@9999/999@FE
@06SRF:00967:00410
TAGTATCAGCCTCGCCATGACGAAGGTATTCC
+
CBBBCCDBBA?BBCC?BCCBBDA@B@BCC@B@
@06SRF:00969:00432
CGTGTCTCTAGGCACAGGATTTTGTGTAG
+
@ABCDCBBCBB@CBCCB@AAAA9ADB@;B
@06SRF:00976:00425
ATCAGACACGGACACAGCAGAACACCAC
+
@@@BAA?A<959A999@AB?B>A;;7;A
@06SRF:00982:00415
TAGTATCAGCCTCGCCATGACGAAGGTATTCC
+
BBCCCECAAB;<<BCACBCCCCC=@=@<;:;@
@06SRF:00988:00423
AGCACTGTAGCTGTCACTAGTTACTTGT
+
@@AAAAAACCGBBBCBBCC<<:<BA@<<
@06SRF:00991:00419
TCTCTATGCGCTCCACATGTCTAAGGT
+
BBCCAAABBBBBD@BBBBCCCBBAD@B
@06SRF:00997:00430
ATCAGACACGGACACAGCAGAACACAC
+
BABBBBBBBB@DDAAAA==@=<???@A
@06SRF:00957:00486
TACTGAGCTACACACACAGAAAGATTGGTGCTGC
+
BAAABBEBBBBBAAA@?;998088857>?666<7
@06SRF:00970:00475
CGTGTCTCTAGGCACAGGA
+
;<CBAABBAABBBBCCB?<
@06SRF:00971:00474
TGATACGTCTCCTTCCTTAGT
+
BBBBBAADBCD@B@B?;72,*
@06SRF:00972:00496
TCTCTATGCGCTCCACA
+
CCCEGCCCCCC?A=@AA
@06SRF:00973:00483
TCTCTATGCGCTCCACATGTCTAAGGT
+
CBECDCBBDBABDBBBBBCAA?C@C?B
@06SRF:00974:00451
ATATCGCGAGGGTATGG
+
BA@@@BEBBBB@BDCA>
@06SRF:00977:00470
TAGTATCAGCCTCGCCATGACGAAGGTATTCC
+
BBCCCCC;9<@A@@A>BCB;:=A=@A@@A@G@
@06SRF:00985:00455
ACGCTCGACATGCCCAGGTACAGGAG
+
BBBBBBBECB?>>><>>?AACCC=@@
@06SRF:00986:00487
AGCACTGTAGCTGTCACTAGTT
+
AACCDBABCCC@ABDCCCDB@9
@06SRF:00989:00480
TCTCTATGCGCTCCACA
+
?@CDCHCCBBB;959>4
@06SRF:00998:00486
TAGTATCAGCCTC
+
BAB@A@?<<<@AC
@06SRF:00983:00519
ATCAGACACGGAC
+
484499=>94249
@06SRF:00982:00783
ACGAGTGCGTTCCCCATGTCGTAGGTACTC
+
ABBBBD?9<<@BBB9B@@>B@@BB>BA@AC
@06SRF:00953:00837
TACTGAGCTACACACACAGAAAGATTGGT
+
BBBCCCAA?BBBBBA@@@998-8>><?ED
@06SRF:00967:00802
CGTGTCTCTAGGCACAGGATTTTGTGTAG
+
BBBDC@@B@BB@BABCC@@===6=A:=@@
@06SRF:00970:00809
ATCAGACACGGACACAGCAGAACACAC
+
BCAAACBCBD@AAADDBCCAA=@BABB
@06SRF:00971:00802
TGATACGTCTCCTTCCTTAGTTACTTCA
+
@==@BAABA@@59695959AA@DCDBCB
@06SRF:00971:00833
TCTCTATGCGCTCCACATGTCT
+
>@ABBBBBBCC;:9;A>=>?99
@06SRF:00971:00839
TCTCTATGCGCTCCACATGTCTAAGGT
+
BBBBAAABECBBC@CBBCBBABB@C?A
@06SRF:00954:00874
TGATACGTCTCCTTCCTTAGTTACTTCA
+
AHBBBBDC@?>69695959449444894
@06SRF:00955:00895
TACTGAGCTACACACACAGAAAGATTGGT
+
<=<CCBC;:;>>??>>A>AAB<??A=>47
@06SRF:00967:00862
TACTGAGCTACACACACAGAAGATA
+
@AAEEKDCC<<<A?>>>111:00,,
@06SRF:00958:00959
ACGCTCGACATGCCCAGGTACAGGAG
+
BBBAAAAAABBBBB<?>?B>B=B9;<
@06SRF:00961:00979
TACTGAGCTACACACACAGAAAGATTGGT
+
AA=<>EBBABBB<<<BB@@>@:80.,.,.
@06SRF:00968:00950
TCTCTATGCGCTCCACATGTCTAAGGT
+
AABBA@ABBBBAA>AAAAA;99>5959
@06SRF:00972:00990
TCTCTATGCGCTCCACATGTCTAAGGT
+
444499@ACCCAB@@<99999>@==<=
@06SRF:00974:00990
ATATCGCGAGGGTATGGAAGACTCTATA
+
BBBBA@ACCDCB@@@>495988??7797
@06SRF:00997:00961
TACTGAGCTACACACACAGAAAGATTGGT
+
BBBEBCCC@@@CAA@A>>99908??>BED
@06SRF:00985:01000
ACGCTCGACATGCCCAGGTACAGGAG
+
BCAAA@AACCBBBB?@@=?BB;;9;A
@06SRF:00985:01008
TAGTATCAGCCTCGCCATGACGAAGGTATTCC
+
BBBADDBBBC@BBBB@BBCBBDB@F@BBB@B?
@06SRF:00953:01062
AGCACTGTAGCTGTCACTAGTTACTTGT
+
;AACDCCBBCBCCBBBBBDDB@DA@>@9
@06SRF:00956:01059
ACGCTCGACATGCCAGGTACAGG
+
BBBBBCC<99999599580//,*
@06SRF:00968:01078
AGCACTGTAGCTGTCACTAGTTACTTGT
+
<=DCDBAADDD@?B@BCECBA?AAA?BE
@06SRF:00980:01089
TAGTATCAGCCTCGCCATGACGAAGGTATTCC
+
=?A::?CCBC@CBBB?BBCABCC?C@CDC@C@
@06SRF:00981:01058
TCTCTATGCGCTCCACATGTCTAAGGT
+
==ABBDCGDCC<;:9@>>?99992424
@06SRF:00986:01053
ACGCTCGACATGCCCAGGTTACAGGAG
+
;;=;;9949444885889773449244
@06SRF:00988:01079
CGTGTCTCTAGGATTTTGTGTAGAGGC
+
BBCDDCAAABB@BBBB8?>@;<<7747
@06SRF:00989:01072
AGCACTGTAGCTGTCACTAGTTACTTGT
+
<;CCECBBDCCBBBBBBDBBB@DBB@AB
@06SRF:00952:01140
AGCACTGTAGCTGTCACTAGTTACTTGT
+
@@@@:;9A@:4;9494>?9=9894424;
@06SRF:00981:01130
AGCACTGTAGCTGTCACTAGTTACTT
+
AABBHDBB@@@AABBA@@BBB@CCB@
@06SRF:00984:01132
ATCAGACACGGACACAGCAGAACACAC
+
B?BABBABDB?BBAB?@@BCC=@@@@A
@06SRF:00989:01104
TGATACGTCTCCTTCCTTAGTTACTTCA
+
DCFDBCCCBA?;=89;=;=A>>@@A>??
@06SRF:00995:01110
ATCAGACACGGACACAGCAGACACA
+
BAB@@AIDA>==A49911111/...
@06SRF:00999:01101
TACTGAGCTACACACACAGAAAGATTGGT
+
A@AECDCBBBBBCBBBB@@>>9>>>4747
@06SRF:00999:01123
TCTCTATGCGCTCCACATGTCTAAGGT
+
BBCC@?@BDCFBC@DDDCCBCBB@B?B
@06SRF:00962:01160
TCTCTATGCGCTCCACATGTCTAAGGT
+
BCBC=<<BB@@9959@@@@99995959
@06SRF:00967:01170
AGCACTGTAGCTGTCACTAGTTACTTGT
+
BBBCC@@@CCBBBDBBCCEBB?CCB@BD
@06SRF:00968:01163
ACGCTCGACATGCCGGTACAGAA
+
ABBCCDCCC?A?@=@@CBDEB><
@06SRF:00969:01172
ATATCGCGAGGGTATGGAAGACTCTATA
+
B?@ABCCCCBCBCDCC>A?A?@<BAAAB
@06SRF:00990:01161
TACTGAGCTACACACACAGAAAGATTGGT
+
<<=CDCCCBBA@ABBBB>>;>6001,0,/
@06SRF:00984:01216
TCTCTATGCGCTCCACATGTCTAAGGT
+
>@AB@<;CEDC<:=;AAACAC@A5;8;
@06SRF:00984:01238
ATCAGACACGGACACAGCAGAACACAC
+
BBBBBAABCH?BBCDCCBBDB?AAABC
@06SRF:00990:01234
TCTCTATGCGCTCCACATGTCTAAGGT
+
AAAAAAAEFDCAA?ACCCCAAAA=@>A
@06SRF:01008:00287
ACGCTCGACATGCCCAGGTACAGGAG
+
BBBBBBBCB==44408858?A99:<B
@06SRF:01012:00299
ATCAGACACGGACACAGCAAAACACAC
+
BBBAAABBBC@BC?:::8844/9>?AC
@06SRF:01020:00298
CGTGTCTCTAGGCACAGGATTTTGTGTAG
+
CBBCBBBBBBC@CCC@@=9999/9??;@@
@06SRF:01025:00298
TACTGAGCTACACACACAGAAAGATTGGT
+
???BBDB@BBBBBCBBCBBBB>ABB@@>>
@06SRF:01002:00313
TACTGAGCTACACACACAGAAAGATTGGT
+
BBCCCDAABCBCCCCCCC;;:6;?A>B@D
@06SRF:01005:00335
CGTGTCTCTAGGACACAGGATTTTGAGTAG
+
4494444,7--*,,0469976662111==?
@06SRF:01012:00300
ATCAGACACGGACACAGCAGAACACAC
+
BBBBBB@ABC@BBBBBBCBCB?BBBB@
@06SRF:01019:00342
CGTGTCTCTAGGCACAGGATTTTGTGTAG
+
9C><<E=<@AECCBCECDA@@>4>>>;A@
@06SRF:01029:00326
TGATACGTCTCGTTCTTGAGTTACTTCA
+
998>?>991-**0)**)**,,*/6;249
@06SRF:01031:00309
ATATCGCGAGGGTATGGAAGACTCTAT
+
BBAAABBDCCC@BBBB>A?BAA?A?8>
@06SRF:01034:00341
TAGTATCAGCCTCGCCATGACGAAGGTATTTC
+
BBCBBBBAAB@CCCB@BBCCDBB?CBBEDC>B
@06SRF:01042:00333
TACTGAGCTACACACACAGAAGAT
+
@@@BBA;<;@@>?:;111/1,.,,
@06SRF:01043:00330
AGCACTGTAGCTGTCACTAGTTACTTGT
+
AAECBBBCCCDBABBAABBBB@D@@?BD
@06SRF:01014:00350
TGATACGTCTCCTTCCTTAGTTACTTCA
+
CBB??BCCCBDEA@A@B@BBB?DAA?AB
@06SRF:01039:00353
TACTGAGCTACACACACAGAAAGATTGGT
+
@@ACCECBBBBBADBCBB9996:@@>A?C
@06SRF:01043:00380
CGTGTCTCTAGGCACAGGATTTTGTG
+
4>@EDCC@@@?;<<CCFFDCCC9BA9
@06SRF:01045:00385
CGTGTCTCTAGGCACAGGATTTTTTTTTTTTTT
+
89@AA@A@A>>;>9111;1111111111111//
@06SRF:01047:00351
AGCACTGTAGCTGTCACTAGTTACTTGT
+
48B??=AB<<=BBDBCCBB998;BA@BE
@06SRF:01019:00448
AGCACTGTTAGCTGTC
+
9444;@/1,1/////4
@06SRF:01033:00412
ATCAGACACGGACACAGCAGAACACAC
+
BACBB@=99859994444444243333
@06SRF:01036:00418
ACGAGTGCGTTCCCCATGTCGTAGGTACTC
+
BBBBBBBBBB?BDD:CB@@@BB@?=>;89?
@06SRF:01045:00418
TCTTTATGCGCTCCACATGTCTAAGGT
+
==AA<@@AAAABEBDCC>=949459>@
@06SRF:01046:00426
TGATACGTCTCCTTCCTTAGTTACTTCA
+
BCDBBBCCAAABB@C@CABBA?@@@;@@
@06SRF:01017:00491
TACTGAGCTACAC
+
BB@ABDBBABBBC
@06SRF:01033:00476
ATATCGCGAGGGTATG
+
BABABBBCDCD?BBBB
@06SRF:01039:00459
TACTGAGCTACACACACAGAAAAGATTGGGT
+
@B@BADBBB@BCCCA=>99111+010,//+.
@06SRF:01015:00949
GTCTTTGGGGGGGAAAAAAGGGGCCATTAC
+
249995999999&44444(499298687//
@06SRF:01002:01025
TGATACGTCTCCTTCCTTAGTTACTTCA
+
BBABBBCA@@C@B@B@@@@@@@==ABDC
@06SRF:01013:01021
ATCAGACACGGACACAGCAGAACACAC
+
CCBCCCBBBC@BB?==@==>>;>88;?
@06SRF:01021:01015
AGCACTGTAGCTGTCACTAGTTACTTGT
+
99<@===>BBA@A?999:9449:99694
@06SRF:01023:01022
TGATACGTCTCCTTCCTTAGTTACTTCA
+
BBBBBBCDBBE@EAC@C@ABB@BBBBCB
@06SRF:01030:01026
TCTCTATGCGCTCCACATGTCTAAG
+
AAAAAAA@CBB;;69?A@A>;11-1
@06SRF:01000:01052
AGCACTGTAGCTGTCACTAGTTACTTT
+
GCDCBBBBCBBABBCCCCAAB@CDCC?
@06SRF:01002:01063
ATATCGCGAGGGTATGGAAGACTCTAT
+
BB???A@BBDC>CCCC?B@A@@>CAAC
@06SRF:01007:01077
TAGTATCAGCCTCGCCATGACGAAGGTATTCC
+
BCC@ABCCBC@BBBB?BCC?@EC@B?CA@=@<
@06SRF:01019:01051
TCTCTATGCGTTCCACATGTCTAAGGT
+
022@C@;99996959??AA>>995959
@06SRF:01046:01095
TCTCTATGCGCTCCACATGTCTAAGGT
+
CCEDAABBDCDCC@BECCCAAACCA=A
@06SRF:01014:01128
TCTCTATGCGCTCCACATGTCTAAGGT
+
BCDCA?AFFCC@A>?@==;;9@>5959
@06SRF:01016:01131
TAGTATCAGCCTCGCCATGATCGAAGGTATTCC
+
49999;<<>A@C99;;>4449:?:7220,-*,*
@06SRF:01018:01131
TACTGAGCTACACACACAGAAAGATTGGT
+
CBBCCCBBBBB@ACBCCB>>>:;;<;B?B
@06SRF:01031:01133
CGTGTCTCTAGGCACAGGATTTTGTGTA
+
BBBDDBBBBBB@BCA9984444/9@@=@
@06SRF:01006:01160
ATCAGACACGGACACAGCAGAACAC
+
??@BB?@@@@==@999999>>5987
@06SRF:01039:01172
AGCACTGTAGCTGTCACTAGTTACTTGT
+
BCCCDCBBCDDBBCBCGEDBB?ECC@CD
@06SRF:01042:01184
ATCAGACACGGACACAGCAGAACACAC
+
BB??BBBBCB?BB?===A=??>@??@B
@06SRF:01049:01187
TACTGAGCTACACACACATCGATGTACAGCTACGTACGT
+
BBBBAABCBBBBAABBAB=B9:8>=>=;7;9>77//,00
@06SRF:01002:01213
CGTGTCTCTAGGCACAGGATTTTGTGTAG
+
CBBDDCBB?@@@BDCCCCBBCC:CCB=?A
@06SRF:01019:01213
TCTCTATGCGCTCCACATGTCTAAGGT
+
CCCCA?ACDCCBBABCCCCCAAB@C?B
@06SRF:01025:01205
TAGTATCAGCCTCGCCATGACGAAGGTATTCC
+
@=C::>CCCC@BBBBACCBBBCC@A@B?@=@@
@06SRF:01025:01209
TACTGAGCTACACACACACA
+
994=994:>44441/:7-**
@06SRF:01026:01238
CGTGTCTCTAGGCACAGGATTTTGTGTAG
+
BB@@CBBBBBB?BBCFFCBBBA9AB@@AA
@06SRF:01035:01240
TCTCTATGCGCTCCACATGTCTAA
+
BBBDCCCB>88//,167999111,
@06SRF:01014:01267
AGCACTGTAGCTGTCACTAGTTACTTGT
+
4:@CDBBBBDDCBCBBBB@@A>BBB@ED
@06SRF:01056:00416
ACGAGTGCTCCCCCCC
+
=>:;11//.///////
@06SRF:01067:00532
TGACATCGATCG
+
////////4444
@06SRF:01095:00515
AGCACTGTAGCTGTCATTTTTTTT
+
99CDCCCC?@?>11//////////
@06SRF:01055:01129
ACGCTCGACATGCCCAGGTACAGAAG
+
@A@ABAACC??==964448>@B9959
@06SRF:01056:01131
AGCACTGTAGCTGTCACTAGTTACTTGT
+
@CBBBCCDAAACDDDCGD=<;<?>?699
@06SRF:01071:01137
ATCAGACACGGACACAGCAGAACAC
+
<;BCCABB@@=>@?@9999994833
@06SRF:01089:01148
ATATCGCGAGGGTATGGAAGACTCT
+
B?BB>99;44419@;;:<-100/44
@06SRF:01066:01161
AGCACTGTAGCTGTCACTAGTTACTTGT
+
<BCCCCBBCDC?AACDCCCCB@=@===@
@06SRF:01072:01162
TACTGAGCTACACACACAGAAAGATA
+
;@ACCDECC<==C@?<@1111+,,*,
@06SRF:01085:01159
ACGCTCGACATGCCCAGGTACAGGAG
+
BBBBBBBDC=944408868?A9969@
@06SRF:01088:01192
ATATCGCGAGGGTATGGAAGACTCTATA
+
<ABBCCCBCBA?BCCI=?=A@@?CAAAC
@06SRF:01095:01170
ATCAGACACGGACACAGCAGAACACAC
+
BBCBBACCBA?AB?@@@=@9849>>?B
@06SRF:01053:01215
CGTGTCTCTAGGCACAGGATTTTGTGTAG
+
CCCDDCBB<;;?;;<=B>>DKK:DBA>?>
@06SRF:01065:01234
TACTGAGCTACACACACAGAAAGAATTGGT
+
;;<CAAAEBB<;<;9B91/11,.0,.,.,.
@06SRF:01087:01227
ATATCGCGAGGGTATGGAAGACTCTAT
+
B:9<ABBDAAA<@BBBCBAC@@@<:8B
@06SRF:01098:01237
CGTGTCTCTAGGCGACAGGATTTGTTGTGA
+
BB;;<@>>?995434;9?<?;;-442460,
@06SRF:01099:01210
CGTGTCTCTAGGCACAGGATTTTGTGTAG
+
@ADDCB@A@998;@@DDACCCC6@B@>AB
@06SRF:01085:01273
TACTGAGCTACACACACAGAAAGATTGGT
+
B@@@@@AAABAAABCCBB999-7<7;??C
@06SRF:01089:01271
AGCACTGTAGCTGTCACTAGTTACTTGT
+
<>CCCCBBCCDBBDCBBBCBB@BBB@BC
@06SRF:01114:01158
TCTCTATGCGCTCCACATGTCTAAGGTA
+
BCHH@?@BBBA;;:<A@AC@?>>59599
@06SRF:01131:01172
TAGTATCAGCCTCGCCATGACGAAGGTATTCC
+
BBCBAABB44:<<99?BAAABBB<=<>99596
@06SRF:01143:01154
TATGAGCTACACACACAACAAGATAGT
+
A@@CBA@AAAA@@@=-*)**)**,,00
@06SRF:01146:01189
TCTCTATGCGCTCCACATGTCTAAG
+
==ABAACCBBB<;;;@?>99999;>
@06SRF:01102:01223
AGTATCAGCCTCGCCATGACGAAGTATT
+
999994:4469@?=@@87,,,*)****)
@06SRF:01107:01229
ATCAGACACGGACACAGCAGAACACAC
+
ABBC;;<BBC>@@<>9>>>>?;>8881
@06SRF:01117:01242
CGTGTGATTTTGTGTAGAGGC
+
CEBA??==@=6@C:;<CCB?B
@06SRF:01117:01244
ATATCGCGAGGGTATGGAAACCTCTATAGAG
+
BABBBCCCCCCBBB=><??<@@CCCBBBB@B
@06SRF:01121:01248
TACTTACACACACAGAAAGATTGGTGC
+
BABB@DCB@>BAA?777,8=>>B?BBB
@06SRF:01126:01226
ACGCTCGACATGCCCAGGTACAGGAG
+
BBBBBBBEBB@99969B@CCCDDBAA
@06SRF:01127:01207
ATATCGCGAGGGTATGGAAGACTCTATA
+
B?@B@BBBABB>@@AC@D@BBBCC???<
@06SRF:01129:01208
CGTGTCTCTAGGCACAGGATTTGTTGTAG
+
BBBDCCBBDDC?@A@<<:111,11,/002
@06SRF:01130:01203
CGTGTCTCTAGCGACAGGATTTGTTGTAG
+
=;<<994;<11/./;4424::6442489/
@06SRF:01133:01224
TGATACGTCTCCTTCCTTAGTTACTTCA
+
BBBBBBBDDDB@D@C?B?BBB@A>A@BA
@06SRF:01133:01246
ATATCGCGAGGGTATGGAAGACTCTAT
+
BBAAABBCCCDABAA@=@>B@A?CCCB
@06SRF:01142:01243
TCTCTATGCGCTCCACATGTCTAAGT
+
BBDCBBBCBBBBD@BCAA<==<<@AB
@06SRF:01146:01209
TAGTATCAGCCTCGCCATGACGAAGGTATTCC
+
CCC?AAC@@><>>>@=@AA@@AA>A?@AA?B?
@06SRF:01146:01216
ATCAGACACGGACAC
+
BCBBA@8;1/-11-1
@06SRF:01108:01267
CGTGTCTCTAGGCACAGGATTTTGTGTAG
+
BABDDDDBBBB@ACCCCACDDC:CDBACC
@06SRF:01120:01275
CGTGTCTCTAGGCACAGGATTTTGTGTAG
+
@@ADDCBBBBB@ABBBB@CBBC:??@BBB
@06SRF:01121:01256
TAGTATCAGCCTCGCCATGACGAAGGTATTCC
+
BBCAAAC::>CCCCC@CCC@?;;9<@BACCC?
@06SRF:01123:01273
AGCACTGTAGCTGTCACTAGTTACTTGT
+
CA<<:BAABC><=CC==B;9951/1,//
@06SRF:01124:01263
TGATACGTCTCCTTCCTTAGTTACTTCA
+
BBBBBCFBBBD@B@A@A@BBB@BAEDEC
@06SRF:01137:01274
AGCACTGTAGCTGTCACTAGTTACTTGT
+
<<CDEDCBABAABECCAAAEGBCDC?BB
@06SRF:01140:01254
TAGTATCAGCCTCGCCATGACGAAGGTATTCC
+
BBC@AAC@@@?==9;59?B>>9969;>?9285
@06SRF:01141:01266
TCTCTATGCGCTCCACATGTCTAAGGT
+
BBBCABBCCCBBC@EE@BAAA@@@B?B
