# Supplementary material for: The Sequencing Bead Array (SBA), a Next-Generation Digital Suspension Array
Source: PLoS One. 2013 Oct 7;8(10):e76696. doi: 10.1371/journal.pone.0076696 (PMC3792038; doi:10.1371/journal.pone.0076696)
Supplement: Data S1 — Raw sequencing data files for presented experiments. The compressed file contains a table of content for all files included (0. TOC Supporting Data Files.txt) and raw sequencing data (PGM Torrent Suite run reports, FASTQ files and Sphix generated CSV files) for experiments presented in Figure 2 and Figure 3 (same data set as Figure S1). (ZIP) [file pone.0076696.s001.zip › Supporting Data Files/1. Figure 2/1.2 Figure 2b files/1.2.2 FASTQ/6_Figure_2b_NEGATIVE_X6_TS-342.fastq]

@L7EOQ:00004:00049
AGCACTGTAGCTGTCACTAGTTACTTGT
+
;<CCCBBA@@BBBBAA?>=942;??;?C
@L7EOQ:00043:00022
TGATACGTCTCCTTCCTTAGTTACTTCA
+
CCCBCCC;:;C@D?B?B?@AD?AADBCA
@L7EOQ:00038:00053
TAGTATCAGCCTCGCCATGACGAAGGTATTCC
+
BBB@BBBBBB?AAAB?AABB>996;=>>>=A=
@L7EOQ:00046:00154
AGCACTGTAGCTGTCACTAGTTACTTGT
+
BBCBBBBC>BBC??BBCCBBB?BCC?BC
@L7EOQ:00033:00788
TGATACGTCTCCTTCCTTAGTTACTTCA
+
@@A@@:;;8>@599;<?<<=><94888/
@L7EOQ:00043:00776
TAGTATCAGCCTCGCCATGACGAAGGTATTCC
+
AA@@AAB@@?58;::;:=@AA=?<@5889249
@L7EOQ:00075:00041
ATATCGCGAGGGTATGGAAGACTCT
+
AAAABABABCB>;;?>5858><?@?
@L7EOQ:00094:00017
TAGTATCAGCCTCGCCATGACGAAGGTATTCC
+
BBBABABBB;5778849?>>@@@>@=A;;89<
@L7EOQ:00098:00038
TAGTATCAGCCTCGCCATGACGAAGGTATTCC
+
AAAABBB>><5;8>>;888?833771338131
@L7EOQ:00065:00110
TAGTATCAGCCTCGCCATGACGAAGGTATTCC
+
9<A@ACCCCB@BBBB?AAA?===6;59??595
@L7EOQ:00070:00116
TACTGAGCTACACACACAGAAAGATTGGGGGGGGGGGT
+
9;CBB@@>BBBBBBBBA7739,84429@@@@AAA@>">
@L7EOQ:00081:00117
TACTGAGCTACACACACAGAAAGATTGGT
+
03BCBBABB?@@CCBABBAAA8>@A=?<>
@L7EOQ:00059:00165
TCTCTATGCGCTCACATGTCTAA
+
333333;?;=;....437800-*
@L7EOQ:00080:00172
ACGCTCGACATGCCCAGGTACAGGAG
+
??BBBBBBBAAAB?;9968??8848>
@L7EOQ:00096:00170
ACGAGTGCGTTCCCCATGT
+
AABBB?BCBB5733-733.
@L7EOQ:00120:00017
ATATCGCGAGGGTATGGAAGACTCTATA
+
AAABBBBBBDD>CABBAB@B:><CCAA<
@L7EOQ:00130:00032
TACTGAGCTACACACACAGAAAGATTGGT
+
B?@ACAAAAAAAA?>;???<<6>995969
@L7EOQ:00103:00061
ACGCTCGACATGCCCAGGTACAGGAG
+
>???>>>??>>BCC>??>?BB>?=>B
@L7EOQ:00113:00094
ATATCGCGAGGGTATGGAAGACTCTATA
+
AAAB@@@BBDC@CCCC?B?BCCCDEBA;
@L7EOQ:00143:00052
TAGTATCAGCCTCGCCATGACGAAGGTATTCC
+
BBBABBBBB@?><@?=@B@@@@@<>5989242
@L7EOQ:00147:00066
ATATCGCGAGGGTATGGAAGACTCTATA
+
ADABBA>==@=9>>9<5;?@9<<<99A;
@L7EOQ:00111:00109
AGCACTGTAGCTGTCACTAGTTACTTGT
+
>>CCCCCB>@@EAAABBCBAAAAAA@AA
@L7EOQ:00134:00147
TAGTATCAGCCTCGCCATGACGAAGGTATTCC
+
BBB>?ACCCC@BAAC?BBBCB??;=<>79595
@L7EOQ:00146:00149
TGATTCGTCTCCTTCCTTAGTTACTTCAGTGC
+
BB@@=@:78??4869>@<99494442449444
@L7EOQ:00102:00328
TCTCTATGCGCTCCACATGTCTAAGGTGACT
+
BCCBBBBBBBB999;CAA@B@??<>;>>>88
@L7EOQ:00114:00315
AGCACTGTAGCTGTCACTAGTTACTTGT
+
>?ACCBBBBBBBBBBBBBBBB?A@@?BB
@L7EOQ:00115:00332
CGTGTCTCTAGGCACAGGATTTTGTGT
+
;;;99@@<<<@;@A@>>?9999/9>?<
@L7EOQ:00147:00336
ATATCGCGAGGGTATGGAAGACTCTATA
+
BB???BBBBABBBBBB@C@DCCCBBBCB
@L7EOQ:00142:00520
TACTGAGCTACACACACAGAAAGATTGGT
+
>9;;CCCCB??>888877<>?99942828
@L7EOQ:00130:00643
TGATACGTCTCCTTCCTTAGTTACTTCA
+
@@>?9:8>>898<?B>BACCC@;;9<>@
@L7EOQ:00133:00625
TATCAGCTCGACATG
+
,,...4333333333
@L7EOQ:00107:00722
ACGCTCGACATGCCCAGGTACAGGAG
+
BBBBBBBBE@A@DD@CC@BBC@@==@
@L7EOQ:00128:00716
TGATACGTCTCCTTCCTTAGTTACTTCA
+
BBBBAAB@@@B?B?B@B@?>>@733733
@L7EOQ:00133:00744
AGCACTGTAGCTGTCACTAGTTACTTGT
+
::CCDBAA>>>???????@@@@BBB>BB
@L7EOQ:00106:00777
ATCAGACACGGACACAGCAGAACACAC
+
BBAABBBCBB@ABABB=AB@@=@AAAB
@L7EOQ:00106:00792
TACTGAGCTACACACACAGAAAGATTGGT
+
BBAAABABAA??888>888??:9984949
@L7EOQ:00138:00792
TGATACGTCTCCTTCCTTAGTACTTCA
+
BCCCBBB?;::78;?=@=@BBB;;9;B
@L7EOQ:00100:00823
ATATCGCGAGGGTATGGAAGACTCTAT
+
BB>=?BBBBBB>BBCC@B@D@AABBBC
@L7EOQ:00102:00893
CGTGTCTCTAGGCACAGGATTTTGTGTAG
+
BB@AABBBCAB?BDCBB@@@@@6@@>?AA
@L7EOQ:00110:00890
ACGCTCGACATGCCCAGGTACAGGAG
+
BB??>BBBB;?88909969>>@@>BB
@L7EOQ:00107:00909
CGTGTCTCTAGGCACAGGATTTTGTGTAG
+
?>A@AB?????>???<<;@BBB8BBB;;?
@L7EOQ:00119:00915
AGCACTGTAGCTCGTCACTAGTTACTTTGTG
+
>CGCBA>687,,,,226387991....+...
@L7EOQ:00123:00934
TAGTATCAGCCTCGCCATGACGAAGGTATTCC
+
BBBBBBB@AA@BAA@@BBBBBBB@B@BBB@B@
@L7EOQ:00127:00911
AGCACTGTAGCTGTCACTAGTTACTTGT
+
@@CCCAA>???BBBBBBBAAA;>@>=@@
@L7EOQ:00130:00939
ACGCTCGACATGCCCAGGTACAGAAG
+
BBBBBBABBBCBCC>BB@BAC9;;9;
@L7EOQ:00133:00916
ATCAGACACGGACACAGCAGAACAC
+
@?>@@CBBBB?49499999992444
@L7EOQ:00141:00926
AGCACTGTAGCTGTCACTAGTTACTTGT
+
:;CECBBB?BBBBBBBBBBBB@BAA>@?
@L7EOQ:00148:00928
ATATCGCGAGGTATGGAAGACTCTATA
+
BAAA>??ABB>:7;:58>?8:;@A@@@
@L7EOQ:00110:00955
TACTGAGCTACACACACAGAAAGATTGGT
+
>>@CCCCBBBBBBCCCCDAAFBBBC>?=@
@L7EOQ:00125:00962
TCTCTATGCGCTCCACATGTCTAAGGT
+
BA@BCCBCBCC@>=?B@??999>;><>
@L7EOQ:00136:00957
TGATACGTCTCCTTCCTTAGTTACTTCA
+
BABBBBBBBB?@A@A@A@?AB@???@BB
@L7EOQ:00143:00980
AGCACTGTAGCTGTCACTAGTTACTTGT
+
??BEC9=<<<9CCCDCBABCCDDAC?DD
@L7EOQ:00152:00022
TGATACGTCTCCTTCCTTAGTTACTTCA
+
CCAA@ABBB73134748;??BB;<<>AB
@L7EOQ:00176:00013
ACGAGTGCGTTCCCCACTGTCGTAG
+
@?ABCCCA9;-///*1//60888,,
@L7EOQ:00178:00033
TCTCTATGCGTCCACAC
+
BBCC999:-***)((*,
@L7EOQ:00191:00036
TAGTATCAGCCTCGCCATGACGAAGGTATTCC
+
AAB?@BCBBC@B>>>=@CCC@?=6959>>596
@L7EOQ:00199:00025
CGTGTCTCTAGGCACAGGATTTGTGTAG
+
A@A@@BBB<996;@>>>;8880388?9?
@L7EOQ:00168:00188
ATATCGCGAGGGTATGGAAGACTCTA
+
AB?@>A@?773/8>>?<?>???;?=>
@L7EOQ:00195:00165
TCTCTATGCGCTCCACATGTCTAAGGT
+
CBBDBBBAAAA?@>@DAAABA>><<;?
@L7EOQ:00163:00292
TCTCTCGCTCCACATGTCTAAGGTACTG
+
CCCBBBBBBB@BC:;;??@@69289994
@L7EOQ:00167:00257
TAGTATCAGCCTCGCCATGACGAAGGTATTCC
+
BBA??ACBBB?AAAA@CAABBBB<;;>8758;
@L7EOQ:00167:00267
CGTGTCTCTAGGCACAGGATTTTGTGTA
+
BB>??BB>>>>;<>>8858>>>2??>::
@L7EOQ:00198:00296
AGCACTGTAGCTGTCACTAGTTACTTGT
+
@@DCBA@B??ACBBBBBB@AA@@??<@?
@L7EOQ:00198:00349
CGTGTCTCTAGGCACAGGATTTTGTGTAG
+
AA?BBBBCDBB?CCCB@:4944,4@@@??
@L7EOQ:00151:00359
TACTGAGCTACACACACAGAAAGATTGGT
+
>>ABCBBBBBBACAAAAAACI>C@@=@=@
@L7EOQ:00186:00391
ACGAGTGCGTTCCCCATGTCGTAGGTACTC
+
???>@@A???=BBB9B@@ACDCAB?@:;;A
@L7EOQ:00176:00481
TCTCATGCGCTCCACATGTCTAAGGT
+
>BBBBBBBBBAB?BBBDDBBAB@CCA
@L7EOQ:00185:00528
CGTGTCTCTAGGCGACAGGATTTTGTGTA
+
AA99;B>@>996948>;<:11//*////.
@L7EOQ:00193:00534
ATCAGACACGGACACAGCAGAACACAC
+
>@@@@@@DDE>BBCCBCDDCC@CC<;>
@L7EOQ:00151:00582
ACGCTCGACATGCCCAGGTACAGGAG
+
AAABBBB@;9?49919?<@AB<=:<A
@L7EOQ:00173:00594
CGTGTCTCTAGGCGACAGGATTTTTGTGT
+
BA99<A@A>11,///6/4244444+4447
@L7EOQ:00154:00820
TACTGAGCTACACACACAGAAAGATTGGT
+
@@@BBBBBBBAA??@ABABCC>BBB>@>@
@L7EOQ:00165:00811
TCTCTATGCGCTCCACATGTCTAAGGT
+
BBBCBABACCC::9;C???@>?>6848
@L7EOQ:00151:00874
TCTCTATGCGCTCCACATGTCTAAGGT
+
;;BCCBBBCCG;;;<CBBBA@@B5959
@L7EOQ:00152:00854
TAGTATCAGCCTCGCCATGACGAAGGTATTCC
+
CCB<>@CCCC?B@@@@CBBBBBB?>:733581
@L7EOQ:00163:00889
TAGTATCAGCCTCGCCATGACGAAGGTATTCC
+
BABACCCGCA>BCDF@CCCBCBC;?4888431
@L7EOQ:00168:00856
CGTGTCTCTAGGCACAGGATTTTGTGTAG
+
B<>>B??BBBB@BBBCC@<<<<5;@<>@A
@L7EOQ:00181:00874
TCTCTATGCGCTCCACATGTCTAAGGT
+
BBABBBBCBABCB@BBBBBBBCCBE@A
@L7EOQ:00160:00900
AGCACTGTAGCTGTCACTAGTTACTTGT
+
;8??33333339@78;AB988<;00,..
@L7EOQ:00161:01032
ATATCGCGAGGGTATGGAAGACTCTATA
+
BB?AA@@BB@A=BBBC@B@B@ADBC?B;
@L7EOQ:00170:01037
TCTCTATGCGCTCCACATGTCTAAGG
+
AC:<>CCH@@;3359?>889989242
@L7EOQ:00179:01027
ATATCGCGAGGGTATGGAAGACTCTATA
+
BB??>BBBBBB?AABB?B?B@@@CBC@@
@L7EOQ:00189:01014
ATATCGCGAGGGTATGGAAGACTCTATA
+
BBAACCBBDBB=BCCD@C@C@AACBAB;
@L7EOQ:00195:01065
TCTCTATGCGCTCCACATGTCTAAGGT
+
ABCBBB<BBDB?A>@CAA@A<874848
@L7EOQ:00240:00004
ACGCTCGACATGCCCAGGTACAGGAG
+
<>>>?BBCB;;44409959?@A@=@C
@L7EOQ:00221:00054
GGGTGGGGATACGGGTCTCCTTCCTTCAGGTTAC
+
33,38882;?;::B<<>12-1:;:<-/09:9688
@L7EOQ:00241:00141
ATATCGCGAGGGTATGGAAGACTCTATA
+
AACABBBBBBB>AABC?A>A@@@CB@@>
@L7EOQ:00204:00159
TGATACGTCTCCTTCCTTAGTTACTTCA
+
BBAAAABCBAB?B@BAA>ACC@?==?BB
@L7EOQ:00230:00159
AGCACTGTAGCCTGTCACTAGTTACTTGT
+
>@@BBBB??@C@CBCBB@@@BB@BBB@B@
@L7EOQ:00239:00159
TCTCTATGCGCTCCACATGTCTAAGGT
+
ABACCCCBBA@:8488>>>>8884713
@L7EOQ:00244:00194
TACTGAGCTACACACACAGAAAGATTGGT
+
A>@@BBBBC?@;B77888?>?8>994949
@L7EOQ:00230:00324
AGCACTGTAGCTGTCACTAGTTACTTG
+
????<;;@::;>AA?<;>?;8173877
@L7EOQ:00231:00535
ATCAGACACGGACACAGCAGAACACAC
+
BBBAAAAB?<;>878811111,..//8
@L7EOQ:00238:00526
TGATACGTCTCCTTCCTTAGTTACTTCA
+
77:88?87000,.,.,.,.37:;9;;73
@L7EOQ:00218:00580
ACGAGTGCGTTCCCCATGTCGTAGGTACTC
+
B<<<<<BCDB7977-8??>?@@88487333
@L7EOQ:00231:00582
ATCAGACACGGACACAGCAGAACACAC
+
BBBB@><BBC@BD::;AABBB@B@A@B
@L7EOQ:00249:00554
AGCACTGTAGCTGTCCACTAGTTACTTGT
+
>?BBBBA@@@@????>??BBBB@BBB@BB
@L7EOQ:00200:00603
TCTCTATGCGCTCCACATGTCTAAGGT
+
ACBBBBBCBBCAABBBBBBBBBC@C@A
@L7EOQ:00223:00609
ATATCGCGAGGGTATGGAAGACTCTA
+
AA>@;<>>88708?78139933799>
@L7EOQ:00239:00618
TACTGAGCTACGACACACAGAAAGATTGGT
+
883333444;4//////888??64442424
@L7EOQ:00204:00682
CGTGTCTCTAGGCACAGGATTTTTGTGTAG
+
@@B>??BBBBB>@?BBGIECCCC2BBB@@;
@L7EOQ:00205:00765
TACTGAGCTACACACACAGAAAGATTGGT
+
AAAACBBBAA?>;<?@>>>>>8>995959
@L7EOQ:00221:00760
ATCAGACACGGACACAGCAGAACACAC
+
BBAAABBBBCACB@??=ABBB>BBBBC
@L7EOQ:00221:00773
ATCAGACACGGACACAGCAGAACACAC
+
ACBBBCBBBB@BAA?;<>89958>889
@L7EOQ:00233:00755
ATATCGCGAGGGTATGGAAGACTCTAT
+
BC>>>A@D88808>37139977;>=9<
@L7EOQ:00247:00764
TGATACGTCTCCTTCCTTAGTTACTTCA
+
BBBBBBBBBBB?@?@@B@B@@????@BB
@L7EOQ:00246:00824
GGGGGGGGGGGGGGGGGGGGTTTTTTTTTTTTTTTTTTTTTCCCCCCCCCCCCCCCCCCCCC
+
9666666666666666666"666666666666666699::"88444444444444444444"
@L7EOQ:00229:00853
TAATATCAGCCTCGCCATGACGAAAGTAATCC
+
A>:<@@BBBC@@@;:8:CCBBBCB>BBB?BB@
@L7EOQ:00230:00884
CGTGTCTCTAGGCACAGGATTTTGTGTAAG
+
>???????>BB@BBBBC@A@@@57993718
@L7EOQ:00234:00897
TCTCTATGCGCTCCACATGTCTAAGGT
+
BABB?@ACCCB@@=@?@BA;9<@<?<@
@L7EOQ:00238:00871
TGATACGTCTCCTTCCTTAGTTACTTCA
+
9<;AA@@CA@A=@=A<>>?>A=;99=A9
@L7EOQ:00212:00995
TCTCTATGCGCTCCACATGTCTAAGGT
+
BBCCBDBCDCEBB@BBBCBBACB@C@A
@L7EOQ:00217:00969
ATATCGCGAGGGTATGGAAGACTCTAT
+
BA@>??>>888/8?331399337==;8
@L7EOQ:00221:00969
TAGTATCAGCCTCGCCATGACGAAGGTATTCC
+
AAAAAAB?AB@AA?A>@>>>A@>=@@AAC@C@
@L7EOQ:00234:00955
ATCAGACACGGACACAGCAGAACAC
+
????@@:;9A>>>==1//1//,/96
@L7EOQ:00239:01067
TGATACGTCTCCTTCCTTAGTTACTTCA
+
@DAA8>;<>884;784;@<<@@773933
@L7EOQ:00262:00024
ATCAGACACGGACACAGCAGAACACAC
+
A?AAABBBBB@>;;738889958>==8
@L7EOQ:00275:00009
TACTGAGCTACACACACAAGAAAGATTGGT
+
A?>BBBB?@AAA747900,00.+//42424
@L7EOQ:00293:00044
AGCACTGTAGCTGTCACTAGTTACTTGT
+
@@CCCBBBBBBB@@@BBBBBA>A<<<>B
@L7EOQ:00261:00111
ATCAGACACGGACACAGCAGAACACAC
+
???BBBB?><<;<7<788899588888
@L7EOQ:00269:00103
TAGTATCAGCCTCGCCATGACGAAGGTATTCC
+
BBA??@GBAA?AABA?AABB;;;1348>>481
@L7EOQ:00270:00143
TGATACGTCTCCTTCCTTAGTTACTTCAGTG
+
BBBBBBBAAAB?B@B@B@B@@=@BA?ABAAA
@L7EOQ:00272:00115
ATCAGACACGGACACAGCAGAACACAC
+
CCCABBBBBA>@A994111//,////8
@L7EOQ:00294:00115
TGATACGTCTCCTTCCTTCTAGTTACTTCA
+
<?;;:88<<./,15668,//.646/44244
@L7EOQ:00276:00155
ATATCGCGAGGGTATGGAAGACTCTAT
+
@AABBBAB9999;BBFBC@CBEEECBB
@L7EOQ:00270:00261
AGCACTGTAGCTGTCACTAGTTACTTG
+
>@?;99?ABBCCC;;799444243373
@L7EOQ:00285:00257
TAGTATCAGCCTCGCCATGACGAAGGTATTCC
+
BBA>?@DCBA>ABBB@BBDBB>>>>=97;5:5
@L7EOQ:00296:00253
TACTGAGCTACACACACAGAAAGATTGGT
+
AAA>>@CBAABBBBCCBB;;:6;AA?CCC
@L7EOQ:00296:00273
TGATACGTCTCCTTCCTTAGTTACTTCA
+
BBB@?@BBBABBB@B@C@BBC??>?ACC
@L7EOQ:00298:00307
CGTGTCTCTAGGCACAGGATTTTGTGTAG
+
BB9:;CCBBAB@BBCCB=9444/9@@A??
@L7EOQ:00256:00410
CGTGTCTCTAGGCACAGGATTTTGTGTAG
+
CCAABBCBB995;;??><8888.8??<<>
@L7EOQ:00289:00446
ATCAGACACGGACACAGCAGAACACAC
+
BB@@@B>?@CAA=;;999?9969999B
@L7EOQ:00295:00440
TCTCTATGCGCTCCACATGTCTAAGGT
+
ABBBAAABCBEAA?CBBCBBBCC@B@@
@L7EOQ:00254:00477
TAGTATCAGCCTCCCCATGACGAAGGTATTCC
+
;>B?@ACCA?93333,9A@>?ABAD@@?@@D?
@L7EOQ:00259:00453
ATCAGACACGGACACAGCAGAACACA
+
AAAAABBB978:>78801111,..,,
@L7EOQ:00274:00463
CGTGTCTCTAGGCACAGGATTTTGTGTAGGGC
+
==>>@A;<;AB@@@>@@699??/94497;B>@
@L7EOQ:00279:00470
TCTCTATGCGCTCCACATGTCTAAGGT
+
BBBBBBBBCBDBA@BBBBBAAAB@C@A
@L7EOQ:00285:00462
ATATCGCGAGGGTATGGAAGACTCTATA
+
;>ABBCBBBBB>BBCD@B>@@@@999@9
@L7EOQ:00295:00472
ACACTGTAGCTGTCACTAGTTACTTGT
+
00:;;;BBBBBBBB?BBBB@993348?
@L7EOQ:00295:00495
CGTGTCTCTAGGCACAGGATTTTGTGTAG
+
AB77;;>>>8;7:73664....*...222
@L7EOQ:00296:00497
TGATACGTCTCCTTCCTTAGTTACTTCA
+
BCAA@BBBBBB@BBB>A@BBB?@@AACB
@L7EOQ:00268:00548
ACGCTCGACATGCCCAGGTAC
+
CAAAB>;7937111,11,///
@L7EOQ:00284:00526
ATCAGAGACGGACACAGCAGAACA
+
BBBBBBBB9957>>>0000..,..
@L7EOQ:00284:00548
TAGTATCAGCCTCGCCATGACGAAGGTATTCC
+
BBB@?@CBBB>?;::6;BB;>AC;<;?88484
@L7EOQ:00285:00512
TGATACGTCTCTTCCTTAGTTACTTCA
+
?A?<@@BB@@@@AB@B=BBB@AAA@BC
@L7EOQ:00294:00500
AGCACTGTAGCTGTCACTAGTTACTTGT
+
AACCCA@<>>?BBBBBBB?@?@ABA=@@
@L7EOQ:00296:00522
TAGTATCAGCCTCGCCATGACGAAGGTTTTCC
+
AAA>>>DDBB@BACB?BBBA?@@<>?@CD9D@
@L7EOQ:00285:00649
CGTGTCTCTAGGCACAGGATTTTGTGTAG
+
@@BBBBBBBAA?ACCCC?:777-7??>>@
@L7EOQ:00290:00607
ATCAGACACGGACACAGCAGAACACA
+
;;?@1101/7778@99//,,-*,,,,
@L7EOQ:00283:00777
ATCAGACACGGACCCCCCCACAGCAGAACACACAGACA
+
A@>?@AA<?<<3777777&8>>88899488448/////
@L7EOQ:00253:00963
TAGTATCAGCCTCGCCATGACGAAGGTATTCC
+
AAB@AACA>@=@BB??AABCCAA?@:@??<?=
@L7EOQ:00263:00976
TGATACGTCTCCTTCCTTAGTTACTTCA
+
@CCCBBBAADC@C?B?BAAACB@@><;9
@L7EOQ:00266:00986
AGCACTGTAGCTGTCACTAGTTACTTGT
+
@ACCCBBB@@@B>>BBBB?AA@BBB@BB
@L7EOQ:00290:00979
TCTCTATGCGCTCCACATGTCTAAGGT
+
ABBBAAADBBE898:CCBBB??@@C@A
@L7EOQ:00270:01028
AGCACTGTAGCTGTCACTAGTTACTTGT
+
@BCCCBBB9;;CBBAAACAA@?A;:9;B
@L7EOQ:00273:01029
ACGCTCGACATGCCCAGGTACAGGAG
+
>????BBBBAAB@@<>?<=?C?@=@@
@L7EOQ:00299:01018
AGCACTGTAGCTGTCACTAGTTACTTGTG
+
@>BCCBAA@@BBBBBB??BAA?@>>>??A
@L7EOQ:00307:00090
AGCACTGTAGCTGTCACTAGTTACTTGT
+
:;CCCCBBBBBA@BBBBBAB=;=3318>
@L7EOQ:00330:00099
ACGCTCGAGATGCCAGGTACAGGAGAC
+
B<9:;;;991111-1:::144989444
@L7EOQ:00302:00109
ATCAGACACGGACACAGCAGAACACAC
+
?>BBBB<BBB@BB?=44999969?>>B
@L7EOQ:00306:00106
ATATCGCGAGGGTATGGAAGACTCTATA
+
BB@@??BBBBB<AACC?B?BAAABB@?<
@L7EOQ:00306:00147
ATATCGCGAGGGTAGTGGAAGACATCTATACG
+
333449>B<<<9;A99@5958444444////,
@L7EOQ:00307:00118
ATCAGACACGGACACAGCAGAACACAC
+
AA???BBBBD@A@994999?><>999B
@L7EOQ:00308:00117
CGTGTCTCTAGGCACAGGATTTTGTGTAG
+
BBBBCBA@?DCABBBCD>BDED:<<<B@@
@L7EOQ:00313:00136
ATCAGACACGGACACAGCAGAACACAC
+
@@CBCCCBAA?@@999=??>>69999@
@L7EOQ:00321:00142
TGATACGTCTCCTTCCTTAGTTACTTCA
+
BC88:BDBABB@C?B?B@BBB@?=?@BC
@L7EOQ:00339:00145
TCTCTATGCGCTCCACATGTCTAAGGT
+
CCBBCCCB<@@:;5;B@?>88885813
@L7EOQ:00348:00105
TCTCTATGCGCTCCACATGTCTAAGGT
+
BCBBBBBDBBBBB?BCCCBAABCBCBA
@L7EOQ:00304:00183
ACGCTCGACATGCCCAGGTACAGGAG
+
8::CBBA@>@;444-9@<@@B<<;<A
@L7EOQ:00326:00153
TAGTATCAGCGCCATGACGAAGGTATTCC
+
?>@@ABCB@@@C@BBBBBBB?B<=9A795
@L7EOQ:00333:00194
ACGCTCGACATGCCAGGTACAGGAG
+
9:;BB@@@@;99969959944424;
@L7EOQ:00346:00197
ATATCGCGAGGGTATGGAAGACTCTATA
+
AAABBBCBAAB??=@B7;6<@B?DA@@>
@L7EOQ:00339:00246
ATCAGACACGGACACAGCAGAACACAC
+
??A>BBBBAA?ABBBBCCCBB?DCBBC
@L7EOQ:00305:00261
ACGAGTGCGTTCCCCATGTCGTAGGTACTC
+
BBBBBBBCCD=>;;57788?>?8849837<
@L7EOQ:00334:00268
ATCAGACACGGACACAGCAGAACACAC
+
BCBBBBBBBB@AA>;338799588449
@L7EOQ:00308:00344
ACGAGTGCGTTCCCATGTCGTAG
+
CCDB;;8888;:;60..,,,,..
@L7EOQ:00313:00380
ATCAGACACGGACACAGCAGAACACAC
+
BBBB??>?BC@CB=94111/1,////:
@L7EOQ:00319:00391
TGATACGTCTCCTTCCTTAGTTACTTCA
+
BDB@<@@??<><>4848>333733313.
@L7EOQ:00328:00392
CGTGTCTCTAGGCACAGGATTTTGTGTAG
+
<?>>>?BBB@@>@BBBB@AAAA8AB>7;;
@L7EOQ:00330:00388
ACGCTCGACATGCCCAGGTACAGGAG
+
?????BBBD>??B?;9968>>8848>
@L7EOQ:00344:00396
TCTCTATGCGCTCCACATGTCTAAGGT
+
BBBBBBB?AABBB@BBA>>@A@@;?;>
@L7EOQ:00301:00424
TAGTATCAGCTTCGCCATGACGAGGTATTCC
+
@BCABBBBBBB@BBB@AAAAAABB@CAB?B?
@L7EOQ:00304:00407
ACGCTCGACATGCCCAGGTACAGGAG
+
?AABA@@BD99999199594449:;9
@L7EOQ:00309:00444
CGTGTCTCTAGGCACAGGATTTGTGTA
+
AAFBB@@@@<;59AA99599914=443
@L7EOQ:00320:00414
TCTCTATGCGCTCCACATGTCTAAGGT
+
@BBCBBBBCAC?>=@B@@AA@@>;><>
@L7EOQ:00320:00427
ACGAGTGCGTTCCCCATGTCGTAGGTACTC
+
BB<@@ABAAA=?==684999999969999>
@L7EOQ:00322:00429
TGATACGTCTCCTTCCTTAGTTACTTCA
+
CBBAA@B>>>BAB@B@BACBB?BBB@BC
@L7EOQ:00323:00426
ACGCTCGACATGCCCAGGTACAGGAG
+
B@@@ABBBA@ABCD@@@@@BC=A@BC
@L7EOQ:00324:00435
ACGAGTGCGTTCCCCACTGTCGTAG
+
AABBB>:9374999,44444996//
@L7EOQ:00327:00429
TGATACGTCTCCTTCCTTAGTTACTTCA
+
???B>BBBBBB@B@B@B@B?>>>BB@BB
@L7EOQ:00335:00429
TAGTATCAGCCTCGCCATGACGAAGGTATTCC
+
BBAAAAAA@>=@CCC@C@AB?A@47588>;>;
@L7EOQ:00337:00407
CGTGTCTCTAGGCGACAGGATTTTGTTGTAG
+
?@88887887813337466..00+0.,.000
@L7EOQ:00303:00476
ATATCGCGAGGGTATGGAAGACTCTATA
+
AAABBBBBBBB>BBCC@B@BADACCA@;
@L7EOQ:00314:00484
CGTGTCTCTAGGCACAGGATTTTGTGTAG
+
<<>>BB??<BB@BBCBC>::::.8>?>>@
@L7EOQ:00316:00461
ATATCGCGAGGGTATGGAAGACTCTATA
+
BB9<;99@9999<BCDAD@C<==<;>@9
@L7EOQ:00329:00483
AGCACTGTAGCTGTCACTAGTTACTTGT
+
;;BBABBBAAABBCCBBBBCC@BBB?CC
@L7EOQ:00346:00476
AGCACTGTAGCTATCACTAGTTACTTGT
+
;<DCDCBBB;;B??BBBB>>>@BBB>?B
@L7EOQ:00346:00484
AGCACTGTAGCTGTCACTAGTTACTTGT
+
;;CCEB??;;;B??B?BBBBB@BBB@BB
@L7EOQ:00313:00535
ACGAGTGCGTTCCCACTATCGT
+
AAA:9;B?>>588033333334
@L7EOQ:00343:00528
ACGCTCGACATGCCCAGGTACAGGAG
+
BBBBBA@?@9?99919969@;=B?BC
@L7EOQ:00348:00533
ACGCTCGACATGCCCAGGTACAGGAG
+
BB>@@CBB@=A99919969@A>A=@B
@L7EOQ:00309:00583
TCTCTATGCGCTCCACATGTCTAAGGGGGGT
+
ACCBBBBBAAAAA?BCBBBBA?>:;;;;;*7
@L7EOQ:00313:00590
ATCAGACACGGACACAGCAGAACACAC
+
??BBB@<>4429@>>?@AGAB?CBBBC
@L7EOQ:00315:00582
TCTCTATGCGCTCCACATGTCTAAGGT
+
@@@BBB;<8BD::9;@@@?911<-1,/
@L7EOQ:00317:00561
CGTGTCTCTAGGCACAGGATTTTGTGTAG
+
@@@BBCCBB995:A?8848>>>2?AABBB
@L7EOQ:00320:00552
CGTGTCTCTAGCACAGATTTTGTGTA
+
9;:CCB@CB93;>>883888,33333
@L7EOQ:00320:00595
TACTGAGCTACACACACAGAAAGATTGGT
+
>?@CBABBBBBBBBBAA=94:-9;;,1-1
@L7EOQ:00324:00554
ATCAGACACGGGGGGGGGACACAGCAGAACACAC
+
BBBAAABBA>>>;;;;;";977388899477444
@L7EOQ:00327:00568
CGTGTCTCTAGGCACAGGATTTTGTGTA
+
@AACCCBBBBBBDCCCD@DBCB9AA;8.
@L7EOQ:00336:00555
ATATCGCGAGGTATGGAAGACTCT
+
AAAB?;;;11,1<//,/,/44:44
@L7EOQ:00300:00633
ATATCGCGAGGGTATGGAAGACTCTATA
+
;:;<@A@@9;;7;>9A=B>BA??:9@<1
@L7EOQ:00318:00613
ATCAGACACGGACACAGCAGAACACAC
+
@A>@@BA@BA>@>9999999959944;
@L7EOQ:00321:00605
AGCACTGTAGCTGTCACTAGTTACTTGT
+
;;CCC?@@@@@CBBBBBBAA@?AAA?CB
@L7EOQ:00327:00616
ACGAGTGCGTTCCCCATGTCGTAGGTACTC
+
BBB@@AB?991444/944/777//,/////
@L7EOQ:00330:00625
TGATACGTCTCCTTCCTTAGTTACTTCA
+
BBBBBBBAA?B@B@A@B@B@A?ABB@BB
@L7EOQ:00331:00635
ACGCTCGACATGCCCAGGTCACA
+
CBBCCBBBB;;1;@-11,,***,
@L7EOQ:00336:00628
ACGAGTGCGTTCCCCATGTCGTAGGTACTC
+
B@@@BBBBB<<;;;5;?@?BB?8859888>
@L7EOQ:00340:00649
ATCAGACACGGACACAGCAGAACACAC
+
BBAABBBBBB?BCA??AAA@@>A?>@D
@L7EOQ:00343:00608
ACGAGTGCGTTCCCCACTGTC
+
BBB?AB?944,///+////,6
@L7EOQ:00340:00733
TAGTATCAGCTCGCATGACGA
+
AACCCCBHC<;<>89994444
@L7EOQ:00306:00892
TAGTATCAGCCTCGCCATGACGAAGGTATTCC
+
AAA>>@CCCB@BBAA?ABBBD995;=???481
@L7EOQ:00317:00860
TAGTATCAGCCTCGCCATGACGAAGGTATTCC
+
BBB??ACBBA?BB9989BA?A;949<>8949;
@L7EOQ:00319:00868
TCTCTATGCGCTCCACATGTCTAAGGT
+
@GCCA@AC@@A::7;A@@ABEBB@C?<
@L7EOQ:00327:00874
ACGAGTGCGTTCCCCATGTCGTAGGTACTC
+
@AABA@@>775:@@7B@AACBB99598448
@L7EOQ:00339:00885
TAGTATCAGCCTCGCCATGACGAAGGTATTCC
+
BAB99;AAAA?BBBBAAABBC:758=888481
@L7EOQ:00306:00930
ATCAGACACGGACACAGCAGAACACAC
+
BBBBBBBCA@>>;77788899233///
@L7EOQ:00308:00945
TCTCTATGCGCTCCACATGTCTAAGGT
+
BBCCDCBBCBC@?=@CCCCCCCC>B>@
@L7EOQ:00346:00933
CGTGTCTCTAGGCACAGGATTTGTGTAG
+
AA>>ABBBA@@@BBB;;:444-9BB?>@
@L7EOQ:00318:01023
TAGTATCAGCCTCGCCATGACGAAGGTATTCC
+
CCB>?@DBBB?AABA@CCCCB?@?A@?;B>B>
@L7EOQ:00318:01097
AGCACTGTAGCTGTCACTAGTTACTTGT
+
;<DCCBBCBB?@@AAA?>>9959?><?A
@L7EOQ:00321:01095
TCTCTATGCGCTCCACATGTCTAGGT
+
83333333;733B43333..,--,*,
@L7EOQ:00336:01086
TACTGAGCTACACACACAGAAAGATTGGT
+
@>>>BBDBBBAAAA<;7;777/9@?>B@C
@L7EOQ:00374:00015
TCTCTATGCGCTCCACATGTCTAAGGT
+
ACCBAAABCBBAA@BBBBABAABAH@B
@L7EOQ:00381:00005
TCTCTATGCGCTCCACATGTCT
+
>>8333333333313773....
@L7EOQ:00391:00023
TAGTATCAGCCTCGCCATGACGAAGGTATTCC
+
BBB>>?BBBB@BABA@ABCBBBB@B@AAA?A?
@L7EOQ:00352:00063
AGCACTGTAGCTGTCACTAGTTACTTG
+
@@@@@BCB@AA@@C@@?CC;;89>><8
@L7EOQ:00375:00068
CGTGTCTCTAGGCACAGGATTTTGTGTAG
+
<<BBBECBBBB@BBBBCCBBCB9BCBB>B
@L7EOQ:00377:00070
AGCACTGTAGCTGTCATTAGTTACTTGT
+
;<;:=@BBCCA@@CCCCBBBB?B;:8;C
@L7EOQ:00385:00079
TAGTATCAGCCTCGCATGACGAAGGTATTCC
+
ACAABBBBBB@BBA?ABAAABB<;<>><484
@L7EOQ:00388:00095
AGCACTGTAGCTGTCACTAGTTACTTGT
+
@BCCCCBABCCCCBB89:@@@@CCC?BC
@L7EOQ:00395:00050
ATCAGACACGGACACAGCAGACACA
+
,,,,,6468989999911111////
@L7EOQ:00353:00128
ACGCTCGACATGCCCAAGTACAG
+
;<;<<>>>A99111+1:1////6
@L7EOQ:00378:00142
ATCAGACACGGACACAGCAGACACA
+
BBAAABB@A??>@77800011..//
@L7EOQ:00394:00138
TCTCTATGCGCTCCACATGTTTAAGGTACTG
+
BBBBBBBBBBBBB@BBA?>;;:77<;>>?88
@L7EOQ:00377:00194
ATATCGCGAAGGTATGGAAGACTCTA
+
>B?@ABBCCAC@@@AC@B@C:>>DCB
@L7EOQ:00369:00247
GGGGGGGGGGGGGGGGGGGGCCCCCCCCCCCCCCCCCCCGGGGGGGGGGGGGGGGGGGGGTGG
+
7777777777777777777"333333333333333333"33333333333333333333"333
@L7EOQ:00388:00294
CGTGGTCTCTAGGCACAGGAT
+
@@AA>@8339331379..,..
@L7EOQ:00393:00250
CGTGTCTCTAGGCACAGGATTTGTGTAG
+
BB???BBBCBB>BCB@;:444-999CCC
@L7EOQ:00360:00318
AGCACTGTAGCTGTCACTAGTTACTTGT
+
BAECCBBBBBBBBBBAAABAA?AAA@BB
@L7EOQ:00390:00345
AGCACTGTAGCTGTCACTAGTTACTTGT
+
:@@?@ADBCCCCB@@>??999287><>@
@L7EOQ:00351:00372
CGTGTCTCTAGGCACAGGATTTTGTGTAG
+
AA?@@A@@@@@@ABBBB?BBBB:BBCDCA
@L7EOQ:00353:00385
TAGTATCAGCCTCGCCATGACGAAGGTATTCC
+
CB?>?BCECB@BB@?>@CCBBAC?B?AAA?A=
@L7EOQ:00356:00364
ATCAGACACGGACACAGCAGAACACAC
+
BBB?>>BBBC@B?<;37889947<888
@L7EOQ:00356:00384
ACGAGTGCGTCCCATGCTCGTAGTACGTC
+
B?7;3......424633333733333333
@L7EOQ:00366:00378
TAGTATCAGCCTCGCCATGACGAAGGTATTCC
+
B@ACBCB?@A@>@@A>AAABB@A?A@EBA@C@
@L7EOQ:00367:00361
TAGTATCAGCCTCGCCATGACGAAGGTATTCC
+
BBA>>@CCCC@AACBAABCBBBA?>;@@A?A@
@L7EOQ:00374:00388
CGTGTCTCTAGGCACAGGATTTGT
+
@>BBB@><<785337..,.440..
@L7EOQ:00378:00386
ATCAGACACGGACACAGCAGACACA
+
BBA?ACBBBA?>;77700011..//
@L7EOQ:00382:00366
CGTGTCTCTAGGCACAGGATTTTGTGTAG
+
<??BBBB??@B@BCCCC@B???8BBA;;;
@L7EOQ:00391:00357
AGCACTGTAGCTGTCACTAGTTACTTGT
+
>ABCCB>BBBBBBBBBBB@@A@AAA?AB
@L7EOQ:00392:00353
CGTGTCTCTAGGCACAGGATTTTGTGTAG
+
;;999?998;<7444:?;9999,499644
@L7EOQ:00394:00351
TCTCTATGCGCTCCACATGTCTAAGGT
+
BBBBBBBCBBEBB@BBBBABBBB@BAA
@L7EOQ:00394:00355
TACTGAGCTACACACACAGAAAGATTGGT
+
??;;;<;966611/6699444-44424:;
@L7EOQ:00395:00376
CGTGTCTCTAGGCACAGGATTTTGTGTAG
+
449999944;9?BA@==;9999-994437
@L7EOQ:00354:00447
ACGCTCGACATGCCCAGGTACAGGAG
+
?BBBB??@B??44409=;>@A@@=@C
@L7EOQ:00372:00417
TAGTATCAGCCTCGCCATGACGAAGGTATTCC
+
;;?@@BCCAA<88337499AAAF796479242
@L7EOQ:00378:00433
ATATCGCGAGGGTATGGAAGACTCTATA
+
BBBBBBABBED>CBEC@C@C:=<BB@B;
@L7EOQ:00384:00433
ATATCGCGAGGGTATGGAAGACTCTATA
+
AAABA@@BBAA;@@DBACEC::>BBA@9
@L7EOQ:00388:00441
TACTGGCTACACACACAGAAAGATTGGTGC
+
<<<??>AA@<?BBBB?@ACJ@CCC@B?CDC
@L7EOQ:00391:00431
CGTGTCTCTAGGCACAGGATTTTGTGTAG
+
?B?AABBBBBB>BCCCB>::::4:@A??B
@L7EOQ:00397:00405
TCTCTATGCGCTCCACATGTCTAAGGT
+
>???B??>>>>??>??B?>BBBB@B@@
@L7EOQ:00398:00416
CTCTATGCGCTCCACATGTCTAAGGT
+
33333339333313777@?8871.,.
@L7EOQ:00351:00483
ACGCTCGACATGCCAGTAG
+
37337877<784474//,,
@L7EOQ:00357:00487
TACTGAGCTACACACACAGAAAGATTGGT
+
BBBBBBBBBBBB>??BBCABB<?@@<=;=
@L7EOQ:00359:00483
ATCAGACACGGACACAGCAGAACACAC
+
???BBBBBAA@AB97377799588448
@L7EOQ:00368:00470
ACGAGTGCGTTCCCCATGTCGTAGGTACTC
+
ABBAAABBBB>BBB8A:;:???88598333
@L7EOQ:00369:00483
ATCAGACACGGACACAGC
+
;77733?@:8588100,,
@L7EOQ:00369:00497
TAGTATCAGCCTCGCCATGACGAAGGTATTCC
+
?@BDBBACCC@B>::8:AA<@<>:?<?@A?A@
@L7EOQ:00371:00497
TACTGAGCTACACACACAGAAAGATTG
+
89;CA88;773>387>333..+/,,*,
@L7EOQ:00372:00473
TCTCTATGCGCTCCACATGTCTAAGG
+
@@BAABD@?@B884844444444242
@L7EOQ:00372:00495
TAGTATCAGCCTCGCCATGACGAAGGTATTCC
+
CABABBCBA>;;;::5;AB@BBB?B@DBB@B?
@L7EOQ:00374:00456
ATATCGCGAGGGTATGGAAGACTCTATA
+
ABAAAAABAAC=ABCC>A>A@@@BC?>;
@L7EOQ:00376:00459
TCTCTATGCGCTCCACATGTCTAAGGT
+
AACBBBBBBBBAA?ACBBBB@@@?B>@
@L7EOQ:00380:00483
TGATACGTCTCCTTCCTTAGTTACTTCA
+
BBBBBBBBB;=;8;=7=<>986;@@=AE
@L7EOQ:00381:00475
TCTCTATGCGCTCCACATGTCTAAGGT
+
ABCCBBBBBBBAC@AA>@@BBBA;?<?
@L7EOQ:00382:00456
ACGCTCGACATGCCCAGGTACAGGAG
+
AA???AAA@<??==98849>AAB>BB
@L7EOQ:00389:00470
TCTCTATGCGCTCCACATGTCTAAGGT
+
CDBBBDCDDDBAA?BCBBBBEBA?C>B
@L7EOQ:00396:00492
ATATCGCGAGGGTATGGAAGACTCTATA
+
AAAAAB??<<>=<<AB=@=?@??AB?<;
@L7EOQ:00350:00503
TACTGAGCTACACACACAAGAAAGATTGGT
+
>>>>??AAAA@@B;:8//,//1,1692928
@L7EOQ:00350:00504
TACTGAGCTACACACACAGAAAGATTGGT
+
>>>?????????BBBBBBBBB>BBB?B?B
@L7EOQ:00351:00508
ACGAGTGCGTTCCCATGTCGTAGGTACTC
+
AC@@@B>>>?6991444/666//,/////
@L7EOQ:00355:00531
TCTCTATGCGCTCCACATGTCTAAGGT
+
BBCBBB>>??BBB@BBBBAAABB<><>
@L7EOQ:00357:00546
TAGTATCAGCCTCGCCATGACGAAGGTATTCC
+
??A@@@@9;:<<BBB@CBBBBBC?B?B:;8;>
@L7EOQ:00358:00505
ATCAGACACGGACACAGCAGAACACAC
+
BBB>@ABBBA@AAA==9?:9959999D
@L7EOQ:00358:00508
ATATCGCGAGGGTATGGAAGACTCTAT
+
CCC;;;AA8;:08><>7;:;799A@?>
@L7EOQ:00365:00537
CGTGTCTCTAGGCACAGGATTTTGTGTAG
+
;?>>>??????>??BBC@999947B97<?
@L7EOQ:00373:00544
TAGTATCAGCCTCGCCATGACGAAGGTATTC
+
B?A>@@BBBB@B???@BCBBABA@B@CAB>A
@L7EOQ:00377:00505
ACGAGTGCGTTCCCCATGTCGTAGGTACTC
+
BBB@AABBB?59774:?@?AAA8:79888>
@L7EOQ:00387:00506
TGATACGTCTCCCTTCCTTAGTTACTTCAG
+
@AA888888744-49:9:>>>><>A=<>A9
@L7EOQ:00390:00509
CGTGTCTCTAGGCACAGGATTTTGTGTAGAGG
+
BBBCBBAABBB@CCDCB<4444-9A@;;;11-
@L7EOQ:00391:00547
TCTCTATGCGCTCCACATGTCTAAGGT
+
BCCCCBB?A?B>?>>DBB?>;><4858
@L7EOQ:00350:00562
ATCAGACCACGGACACAGCAGAACACAC
+
BB@??BC@CBB?BBAA?AABBB>AA@@A
@L7EOQ:00354:00554
ATATCGCGAGGGTATGGAAGACTCTAT
+
BB?@?@@BBBB>ACBB?B?BAACBBCC
@L7EOQ:00358:00569
CGTGTCTCTAGCACCAGGATTTGTGTA
+
444444:////,,/,/8,//6+//4/.
@L7EOQ:00358:00591
CGTGTCTCTAGGCACAGGATTTTGTGTAG
+
BBBBBBA>ABA@AAABB@BBBB:CCB?;;
@L7EOQ:00373:00565
TACTGAGCTATACACACAGAAAGATTGGT
+
B@@@BBBBBBBB??@CA@BEC>@AF>A=@
@L7EOQ:00375:00589
TACTGAGCTACACACACAAGAAAGATTGGT
+
@>>>BBBBBBBBA666..,001,//42424
@L7EOQ:00377:00593
ATATCGCGAGGGTATGGAAGACTCTATAGA
+
@@BA>>>?873,33331313337;444994
@L7EOQ:00378:00587
TACTGAGCTACACACACAGAAAGATTGGT
+
>>>BBBBBBBBBB?A=;;<BAB@495959
@L7EOQ:00380:00583
TAGTATCAGCCTCGCCATGACGAAGGTATTCC
+
A>BABBCCCD@CABB?BCBB@@@>><>89694
@L7EOQ:00380:00597
ATATCGCGAGGGTATGGAAGGCTCTATAGAGG
+
BABBBBBCCCB?ABCD?B?B@BBBCBCAA<<6
@L7EOQ:00381:00579
TAGTATCAGCCTCGCCATGACGAAGGTATTCC
+
CBB??@BBBC@;;::6;AB?;@A?A?BCC@F?
@L7EOQ:00386:00594
ATCAGACACGGACACAGCAGAACACA
+
BBBABB@@::7:A?>>::011,..//
@L7EOQ:00391:00584
AGCACTGTAGCTGTCACTAGTTACTTGT
+
ABCECBBAAABBBBBBBBBBB@BBA?AB
@L7EOQ:00397:00575
AGCACTGTATCTGTCACTAGTTACTTTGT
+
>>?BB??<<<??????>><BB@BAAC@AA
@L7EOQ:00398:00574
TACTGAGCTACACACACAGAAAGATTGGT
+
?<<<????????BBAA??<<><@?B@C@B
@L7EOQ:00399:00591
TACTGAGCTACACACACAGAAAGATTGGT
+
BAAACCBBBBAA?@@BBB@AA<>>>8999
@L7EOQ:00354:00635
TGATACGTCTCCTTCCTTAGTTACTTCA
+
BBCBBBAAABB>A=@=?@CCC@AAB@BB
@L7EOQ:00365:00602
CGTGTCTCTAGGCACAGGATTTTGTGTAG
+
BB???BBDCBB@CCBAA>AAA?7AA@A??
@L7EOQ:00365:00627
TCTCTATGCGCTCCACATGTCTAAGGT
+
CCBBBBBBBBBBB@AAA@><<>;7?<?
@L7EOQ:00365:00629
TAGTATCAGCCTCGCCATGACGAAGGTATTCC
+
BBB::<BBBB?ABBC@CCCBBAA:7<>88131
@L7EOQ:00368:00602
ATCAGCACGGACACAGCAGAACACAC
+
@@???B??B<>>BBA@BBBB?BBABB
@L7EOQ:00376:00624
CGTGTCTCTAGGCACAGGATTTTGTGTAG
+
???BBBBBBBB@BBBBE@BBBB7BC@>>A
@L7EOQ:00376:00639
TCTCTATGCGCTCCACATGTCTAAGGTA
+
CCCCB?@ACCC@@=@@AFC;;<A=@=<<
@L7EOQ:00378:00637
TAGATCAGCCTCGCCATGACGAAGGTATTCC
+
@@CBCCBBB@?@9969AB=@;;;<@CCC@C?
@L7EOQ:00380:00601
ATATCGCGAGGGTATGGAAGACTAGAGG
+
C@?@BCBBBBB?@@CC@B@DDCB@@@@;
@L7EOQ:00380:00613
ACGAGTGCGTTCCCCATGTCGTAGGTACTC
+
BBAA@BBBBB??BB8BAAACCC?@>A:;;C
@L7EOQ:00384:00625
AGCACTGTAGCTGTCACTAGTTACTTGT
+
>?BCCBBBBBBBBBBBAABBB@B@@?AB
@L7EOQ:00384:00633
TACTGAGCTACACACACAGAAAGATTGGT
+
>?@CBBCCAAABBBCEBB:::6;@@?B@C
@L7EOQ:00389:00602
CGTGTCTCTAGGCACAGGATTTTGTGTA
+
BBBBBB@@@@@@BBECC?AAAA9BB@:9
@L7EOQ:00389:00606
AGCACTGTAGCTGTCAATAGTTACTTGT
+
<<DDBBBBBBBBBBBB@AACB>B988:C
@L7EOQ:00355:00699
TCTCTAATGCGCTCCACATGTC
+
BBBBBC>@?4;;00,.4.333.
@L7EOQ:00356:00665
CGTGTCTCTAGGCACAGGATTTTGTGTAG
+
BBAAABCCCBB@CCCCC@CCCC:CCCC??
@L7EOQ:00359:00690
ACGCTCGACATGCCCAGGTACAGGAG
+
BBBBBBBBCCCCCCB@@>@BC@@>@B
@L7EOQ:00371:00682
TAGTATCAGCCTCGCCATGACGAAGGTATTCC
+
BBB>?@CABC@AAAA>A@A=@;99<ACBC@D?
@L7EOQ:00380:00665
TGATACGTCTCCTTCCTTAGTTACTTCA
+
ACB@A@BAAAB@C@C@B@BBB@B?@@BB
@L7EOQ:00389:00696
ATATCGCGAGGGTATGGAAGACTCTATA
+
CA@AAAABCCB=@@CC@B@D@A@BB@C9
@L7EOQ:00395:00652
TCTCTATGCGCTCCACATGTCTAAGGT
+
BCCBABBBBDBBB@CBBBB;9<C@CAA
@L7EOQ:00395:00699
TGATACGTCTCCTTCCTTAGTTACTTCA
+
BBBAA??AAAB;<;<>?>>>>=>BB@BB
@L7EOQ:00364:00702
TACTGAGCTACACACACAGAAAGATTGGT
+
@AABB8;;BBBBAA@@@BBCC?BBB;;8;
@L7EOQ:00386:00727
TCTCTATGCGCTCCACATGTCTAAGGTA
+
CCBBBBBBBBCAA?BBABBBBBB@>>=:
@L7EOQ:00391:00712
AGCACTGTAGCTGTCACTAGTGTGC
+
ABBBCBBBAA@BBBBBBBBCBBBAA
@L7EOQ:00397:00722
TCTCTATGCGCTCCACATGTCTAAGGTA
+
AABB<<<A@@B;77;@A??999954244
@L7EOQ:00353:00750
AGCACTGTAGCTGTCACTAGTTACTTGT
+
ABBBBBB???BBBB>>>>BBB@BAA?AB
@L7EOQ:00353:00776
TGATACGTCTCCTTCCTTAGTTACTTCA
+
BBBB>A@BD9969697;@CCC@AAABCC
@L7EOQ:00364:00790
TAGTATCAGCCTCGCCATGACGAAGGTATTCC
+
BAA88<CCBB@BBBB@BAAAB995;?888784
@L7EOQ:00377:00791
ATCAGACACGGACACAGCAGAACACAC
+
BBAAAC@@AA<>>?>;<<?>>;>899?
@L7EOQ:00381:00794
TACTGAGCTACACACACAGAAAGATTGGT
+
??>>BBBBBBBBAAAAB@9990;AA>BCD
@L7EOQ:00382:00770
CGTGTCTCTAGGCACAGGATTTGTGTAG
+
@@ABCACA?B@;>>>884888/393337
@L7EOQ:00363:00876
AGCACCCCCCCTGTAGCTGTCACTAGTTTTTTACTTTTGTG
+
7977944899&4@;>??@CCBCB?;444444)8>BCE9BBC
@L7EOQ:00373:00897
TCTCTATGCGCTCCACATGTCTAAGT
+
ABCBBB>?<BB979;BA?<<8--+**
@L7EOQ:00374:00898
TGATACGTCTCCTTCCTTAGTTACTTCA
+
BBBB8;8??8813131313331333137
@L7EOQ:00390:00853
AGCACTGTAGCTGTCACTAGTTACTTGT
+
@@AABBBBBBBDC@@@BBC89598868B
@L7EOQ:00351:00935
TGATACGTCTCCCCCCCCCCCTTCCCCCCCCCCCTTAGTTACTTCAGTGCATCACC
+
BB@AAA?9933333333333"817333333337"39?AC?BBB@BBBB>?<?9...
@L7EOQ:00364:00908
TACTGAGCTACCACACACAGAAAGATTGTG
+
337779>.0..,.4.3333333,4442444
@L7EOQ:00394:00938
TCTCTATGCGCTCCACATGTCTAAGGT
+
@CCBBBB>446..,.66A;@;;71848
@L7EOQ:00397:00933
TCTCTATGCGCTCCCCCCCCACATGTCTAAGGTACTGA
+
;;;;;BB9::?77888888$8?>?AB@@<;>;888777
@L7EOQ:00398:00987
CGTGTCTCTAGGCACAGGATTTTGTGTAGA
+
BBA==@@AAAA@@BBA::4444,9@@98;@
@L7EOQ:00374:01004
CGTGTCTCTAGGCACAGGATTTTGTGTAGA
+
@@BBBBBBB>??ACCA;;00..+0?=--,,
@L7EOQ:00374:01025
AGCACTGTAGCTGTCACTAGTTACTTGT
+
>?BCCBAABB@????????@@?@>>>?>
@L7EOQ:00379:01072
CGTGTCTCTAGGCACAGGATTTTGTGTAG
+
@@?@@AAAAAA?A@BCB@????6?B@;99
@L7EOQ:00355:01130
ATCAGACACGGACACAGCAGAACACAC
+
?>??@BBBBB@DC@@;;;A@B=@@@AB
@L7EOQ:00365:01145
TCTCTATGCGCTCCACATGTCTAAGGT
+
BCCBBBBBBBBAAACBCCCCBB;5747
@L7EOQ:00367:01146
TAGTATCAGCCTCGCCATGACGAAGGTATTCC
+
33434494869000998:9;;;9<><874247
@L7EOQ:00393:01127
ACGAGTGCGTTCCCCATGTCGTAGGTACTC
+
BBBBBBBCB><<;;5?;;;@??8848<<<8
@L7EOQ:00397:01120
ATCAGACACGGACACAGCAGAACACAC
+
BBB@ABBBBDBBBBBAABBBA>A?@?C
@L7EOQ:00363:01194
ATATCGCGAGGGTATGGAAGACTCTAT
+
BAAAA@ABBBB>CBCC=?=@@A@CCCC
@L7EOQ:00367:01165
TCTCTATGCGCTCCACATGTCTAAGGT
+
BBCBAAAAAABBB@BBBBAAAAC@B@@
@L7EOQ:00387:01150
CGTGTCTCTAGGCACAGGATTTTGTGTAG
+
CCBBBBBDCCC:::BA9<9=9=6@B@@;;
@L7EOQ:00398:01196
ACGAGTGCGTTCCCCATGTCGTAGGTACTC
+
>>>?BBBB?;:;772?????A?8859888@
@L7EOQ:00419:00024
CGTCTCTAGGCACAGGATTTGTGTAG
+
AAACCBCCB@??=9959991994A??
@L7EOQ:00420:00016
AGCACTGTAGCTGTCACTAGTTACTTGT
+
@@CBBA?C@AAB?BBBBBAAA@@@@BCC
@L7EOQ:00430:00045
AGCACTGTAGCTGTACACTAGATTACTTGTG
+
39;?9;9>9//.....8/44444:444;=44
@L7EOQ:00439:00046
ATCAGACACGGACACAGCAGAACACAC
+
CC@@AA@CCD?BBBA=99999699994
@L7EOQ:00443:00016
ACGCTCGACATGCCCAGGTACAGAG
+
>>>AAAABBCCBBA>AA<987--//
@L7EOQ:00400:00097
TACTGAGCTACACACACAGAAAGATTGGT
+
AAAAAABAAABBBBBCDDC?:6?4459>A
@L7EOQ:00401:00072
AGCACTGTAGCTGTCACTAGTTACTTGT
+
;<A@=AA@@BDB@@@>>:;11,1.7377
@L7EOQ:00412:00075
AGCACTGTAGCTGTCACTAGTTACTTGT
+
<<CCCBBBBCCCCAABAABB?>?<<<<A
@L7EOQ:00439:00076
AGCACTGTAGCTGTCACTAGTTAC
+
;9;:9=@ABCCBAABABA;;;89>
@L7EOQ:00423:00162
ATCAGACACGGACACAGCAGAACACAC
+
@?AABBABBB?BA??==AB9959999@
@L7EOQ:00424:00152
AGCACTGTAGCTGTCACTAGTTACTTGT
+
<<CBCB>?;;;B??BBBB@@@?AAD@BB
@L7EOQ:00418:00247
TCTCTATGCGCTCCACATGTCTAAGGT
+
@BBBDBBBBBC898:B@@BBBCC@C@@
@L7EOQ:00432:00217
TCTCTATGCGCTCCACATGTCTAAGGT
+
FDCCCCCC>B>00,18:88>>>>5924
@L7EOQ:00410:00252
ACGCTCGACATGCCAGGTACAGAG
+
@;;;CCC88.4,,*,,*,0,///8
@L7EOQ:00420:00254
TAGTATCAGCCTCGCCATGACGAAGGTATTCC
+
BBB>>@ECAA@CBBB?AAB<>@A=@>A??=@<
@L7EOQ:00421:00250
TGATACGTCTCCTTCCTTAGTTACTTCA
+
BCB@@@BA@AC8;8;8;5:A@<>@@<>@
@L7EOQ:00424:00299
ATCAGACACGGACACAGCAGAACACAC
+
AA??ABDBBB@DB???@@B?@;@<99A
@L7EOQ:00404:00378
TCTCTATGCGCTCTACATGTCTAAGG
+
CCF@B@AAA;;8?833777>;11,.,
@L7EOQ:00410:00382
TCTCTATGCGCTCCACATGTCTAAGGT
+
@BBBBB?BBBB@A?ACBB??>;;:7;<
@L7EOQ:00422:00350
TACTGAGCTACACACACAGAAAGATTGGT
+
>>@BEDBBBBBB>>>AA?ABB=A??6849
@L7EOQ:00431:00372
TGATACGTCTCCTTCCTTAGTTACTTCA
+
CCDCBAA@@@@=@?B@C@BBA>;99;99
@L7EOQ:00433:00365
ACGAGTGCGTTCCCCATGTCGTAGGTACTC
+
BBBBBBBBBCAC>>5;:;8??>88498333
@L7EOQ:00435:00357
ATATCGCGAGGGTATGGAAGACTCT
+
;>AAACBBBBD?BB>>;<;>88899
@L7EOQ:00436:00380
CGTGTCTCTAGGCACAGGATTTTGTGTAG
+
ABABABA?>>B@BBB@@=????5@A>;;;
@L7EOQ:00447:00367
ATCAGACACGGACACAGCAGAACACAC
+
BBB><<BBBB@AA89337799488448
@L7EOQ:00448:00369
TCTCTATGCGCTCCACATGTCTAAGGT
+
BBBB?@ACBBC@?=@BCAA==8959<>
@L7EOQ:00415:00402
ATCAGACACGGACACAGCAGAACACAC
+
>>BBBCB??BACDAA=49999699994
@L7EOQ:00431:00421
CGTGTCTCTAGGCACAGGATTTGTGTAGT
+
?83333377;777;00.,...+...,,..
@L7EOQ:00446:00438
CGTGTCTCTAGGCACAGGATTTTGTGTAG
+
@B<<<?BBB?A?CAABC@AAA@7@D<999
@L7EOQ:00447:00437
ATCAGACACGGACAC
+
??;;8>::00,09-0
@L7EOQ:00448:00436
TCTCTATGCGCTCCACATGTCTAAGGT
+
@CCBB??BBBB997;?>>788885848
@L7EOQ:00407:00483
TATGAGCGTCACACAGATGAG
+
99GDC?-,,,00..0999000
@L7EOQ:00410:00480
TGACTACGTCTCTACT
+
??7;;???,,,,000,
@L7EOQ:00411:00489
CGTGTCTCTGCACAGATGTG
+
99BB9900099BB?9???9?
@L7EOQ:00433:00476
TCTCTATGCGCTCACATGTCT
+
??AA@BBB;;;013>>BBBB:
@L7EOQ:00441:00476
ACGAGTGCGTCTACTGTCGTAGAGTA
+
9999C;;://*0***,,//1ACB>>>
@L7EOQ:00448:00452
TCTGCTAGCGCTACACGATGTC
+
9999CCC>/,,,,,***,....
@L7EOQ:00400:00505
TACTGAGCTACACACACAGAAAGATTGGT
+
B<;;??AAAAAA=?CC@@;::6;AA@G@C
@L7EOQ:00402:00507
ACGAGTGCGTTCCCCATGTCGTAGGTATCGACTG
+
AAAABBB9991444/9449A@?44248:444444
@L7EOQ:00413:00504
TGATACGTCTCCTTCCTTAGTTACTTCA
+
:9:;BBB@@@BAB@BAB@CCC?BBBACC
@L7EOQ:00420:00507
ATCAGACACGGACACAGCAGAACACAC
+
BBB>?=>BBBBDA;994999969111/
@L7EOQ:00421:00505
ATATCGCGAGGGTATGGAAGACTCTATA
+
AAADBBGEBBB=BABB?A?B@@@BB>?<
@L7EOQ:00422:00505
ATCAGACACGGACACAGCAGAACACAC
+
BBAAAB?ABCACB??999@9969999A
@L7EOQ:00422:00536
AGCACTGTAGCTGTCACTAGTTACTTGT
+
;;CCCBBB>>?BBBB>>?BBB@BAA>AB
@L7EOQ:00423:00502
ACGAGTGCGTTCCCATGTCGTAGGTACTC
+
7;@?>>>?88144-444499944244448
@L7EOQ:00424:00532
TAGTATCAGCCTCGCCATGATCGAAGGTATTCC
+
33333733379?88:;?8::<>A>@99333131
@L7EOQ:00427:00508
CGTGTCTCTAGGCACAGGATTTTGTGTAG
+
BBBBBBAA@@@@AABAB?BBCC:CBDA>?
@L7EOQ:00449:00542
AGCACTGTAGCTGTCACTAGTTACTTGT
+
;;CEDBBB?==>>?????@BB?A@B?BB
@L7EOQ:00410:00593
AGCACTGTAGCTGTCACTAGTTACTTGT
+
;;CCEBBBB@B>??????AAB@BBB?BB
@L7EOQ:00419:00558
AGCACTGTAGCTGTCACTAGTTACTTGT
+
;<@@CCCFAAABCCCCBBB@@>A@B?CC
@L7EOQ:00419:00599
TCTCTATGCGCTCCACATGTCTAAGGT
+
@@DCBBBBBBBBB??;;;888377;:7
@L7EOQ:00427:00586
ATATCGCGAGGGTATGGAAGACTCTATA
+
BBBBBBBCCBB?BBCE@B@D@AACCBA>
@L7EOQ:00429:00564
TCTCTATGCGCTCCACATGTCTAAGGT
+
BCCBBBBBA@B>>=@BCCBBA@=<A>@
@L7EOQ:00430:00585
TAGTATCAGCCTCGCCATGACGAAGGTATTCC
+
@;A@BBB@BA=@;9:?CB@BBD@=>;981:;:
@L7EOQ:00432:00557
TAGTATCAGCCTCGCCATGACGAAGGTATTCC
+
BBB@AABAAB@BBBB@BBBBBAA?DBCAA?B@
@L7EOQ:00438:00576
ACGAGTGCGTTCCCCATGTCGTAGGTACTC
+
AAAAABB?991333.8880=;=00,10..;
@L7EOQ:00439:00574
TGATACGTCTCCTTCCTTAGTTACTTCAG
+
343<7333.46,/,/,/,./478898849
@L7EOQ:00441:00598
ATCAGACACGGACACAGCAGAACACACA
+
>?BABBBCCCBCBCB<94:99;=:9999
@L7EOQ:00442:00560
AGCACTGTAGCTGTCACTAGTTACTTGT
+
@@CCCB??BBBBBAABBBBBCBB??=@C
@L7EOQ:00402:00639
CGTGTCTCTAGGCACAGGATTTTGTGTA
+
A@@AAC@@@;;8<CB?@?9999/99476
@L7EOQ:00404:00615
AGCACTGTAGCTGTCACTAGTTAATTGT
+
;;CECBBBBBBB>>>??C;:8,/,1::<
@L7EOQ:00410:00620
TCTCTATGCGCTCCCATGTCTAAGGTAC
+
<?BBB??BBB?73308@>;<00,1,,,0
@L7EOQ:00418:00642
TCTCTATGCGCTCCACATGTCTAAGGT
+
>BCBB<<BBBD?@>@BABAB>@?;?<?
@L7EOQ:00419:00635
ATATCGCGAGGGTATGGAAGACTCTAT
+
ABAAAABCBBB=AABB?B@CCCBFCCC
@L7EOQ:00419:00640
TCTCTATGCGCTCCACATGTCTAAGGTACTA
+
784999994947>;@A@BAB;<;89>@A=:1
@L7EOQ:00420:00611
TGATACGTCTCCTTCCTTAGTTACTTCA
+
ABBBBBB>??B?@?@@B@BBB@BB@@BB
@L7EOQ:00420:00648
TACTGAGCTACACACACAGAAAGATTGGT
+
B?>?BBBBBBBB?>;;7788808882424
@L7EOQ:00422:00639
TACTGAGCTACACACACAGAAAGATTGGT
+
@@@?>>BABBB@@BBCCCAAA?ABB@C?B
@L7EOQ:00428:00648
TAGTATCAGCCTCGCCATGACGAAGGTATTCC
+
BBB?@@BAAC@BCBA?ABCBB?A?A@A@A?C?
@L7EOQ:00444:00616
AGCACTGTAGCTGTCACTAGTTACTTGT
+
;;CCGBBB>>>???????<<@@BBB;BB
@L7EOQ:00445:00619
ATATCGCGAGGGTATGGAAGTCTATAGAG
+
BBBAAABBBBGACBBG@A@CCBBBAA@AB
@L7EOQ:00409:00654
CGTGTCTCTAGGCACAGGATTTTGTGTAG
+
BBB@BBBBBBB@BCCBB>99991;BAC@B
@L7EOQ:00435:00661
TACTGAACTACACACACAGAAAGATT
+
<;;BBBCC;;:?883000,**)***)
@L7EOQ:00435:00957
GGGGGGGGGGGGGGGGGGGGGTTTTTTTTTTTTTTTTTTTTTTAAAAAAAAAAAAAAAAAAAAAATTTTTTTTT
+
BBBBBBBBBBBBBBBBBBBB"BBBBBBBBBBBBBBBBBBBBB"BBBBBBBBBBBBBBBBBBBB?"?????99&&
@L7EOQ:00413:01066
ACTGATCTGCTACTACTAGATCGCATCTACG
+
::::,,,2,,.99279>///88///;;BB41
@L7EOQ:00434:01077
ATATCGCGAGTATGAGACTCTA
+
BBBB9::<<CBDCCCDDHEAA@
@L7EOQ:00444:01080
TAGTATCACTCGCTATGACGAGTA
+
88??GBBBD:0......37;;?AA
@L7EOQ:00407:01192
CGTGTCTCTAGGCACAGGTTTTTGTGTAG
+
CC;;<GAAACCCCFCA@69999-99@ABC
@L7EOQ:00412:01183
TCTCTATGCGCTCCACATGTCTAAGGT
+
CCCCCCCDAAABB?@@@BA@>@><A>A
@L7EOQ:00415:01176
TGATACGTCTCCGTTCCTTAGTTACTTCA
+
8<BBBA;8001-..,/56544;:>BB@@B
@L7EOQ:00419:01152
TCTCTATGCGCTCCACATGTCTAAGGT
+
BBBBBB??=@B::7;BABA@>@@5959
@L7EOQ:00422:01151
ATATCGCGAGGGTATGGAAGACTCTATA
+
BAAAAA?BBAA=ABCC@C@B@A@BBAA;
@L7EOQ:00419:01221
ACGAGTGCGTTCCCATGTCGTAGGTACTC
+
BBBBBBCB;;533,8>>:;;<00,/....
@L7EOQ:00471:00182
ACGCTCGACATGCCCAGGTACAGGAG
+
AAABBBBCB::44409?<ABDBC?AA
@L7EOQ:00472:00185
TAGTATCCAGCCTCGCCATGACGAAGGTATTCC
+
;:C@@AC=@AC@?@@CBBBAAB9:49<>>><>;
@L7EOQ:00487:00185
TGATACGTCTCCTTCCTTAGTTACTTCA
+
@CCB>@@AA73474858<?>?<??@=?C
@L7EOQ:00466:00244
ACGAGTGCGTTCCCATGTCGTAG
+
AAAAA@>>734880833..44,,
@L7EOQ:00482:00217
TACTGAGCTACACACACAGAAAGATTGGT
+
<<<<BBBBBBBBBBCCBB;::8;BB@C@C
@L7EOQ:00492:00201
CGTGTCTCTAGCACAGAATTTTGTGTAG
+
B@BBBBC;;111==---*,2208?8,,3
@L7EOQ:00456:00262
TGATACGTCTCCTTCCTTAGTTACTTCA
+
BBBBBBBBAAB@B@B@B>BCC@BBB?BC
@L7EOQ:00473:00343
CGTGTCTCTAGGCACAGGATTTTTTTGTGTAG
+
A@BBBBBD>976788>:91000000&0;;0..
@L7EOQ:00478:00346
TCTCTATGCGCTCCACATGTCTAAGGT
+
BCBC>>@CBBB999;BBBBB<;91748
@L7EOQ:00460:00374
ACGAGTGCGTTCCCCATGTCGTAGGTACTC
+
?@B?AABCBB?A>>6;?@?>>?8859888>
@L7EOQ:00463:00359
CGTGTCTCTACGGCACAGGATTTTGTGTAGAG
+
3>783>7733339;BBBB@CCCC8B;873333
@L7EOQ:00464:00389
CGTGTCTCTAGGCACAGGATTTTGTGTA
+
9998>941:11,//49424444,49443
@L7EOQ:00472:00394
TACTGAGCTACACACACAGAAAGATT
+
BA@@BBBBB>>?BBBBBBBBB:>996
@L7EOQ:00478:00363
TACTGAGCTACACACACAGAAAGATTGGT
+
<BBBDCBBABCBBDCBC<==FBAAB<;9;
@L7EOQ:00481:00373
CGTGTCTCTAGGCACAGGATTTTGTGTAG
+
>?>>>?>>@<<@@@@BC@CCBB8AA@;;@
@L7EOQ:00481:00391
TGATACGTCTCCTTCCTTAGTTACTTCA
+
BBBBBBB???B@B@?@B@CBB?BCC@CC
@L7EOQ:00482:00385
TGATACGTCTCCTTCCTTCTAGTTACTTCA
+
@B@?@BB;:1-+-+-+-*,,,,,*,44244
@L7EOQ:00499:00387
ATCACGGACACAGCAGAACACACAGAC
+
BB@@?B?AAAAAA>>>B@CBBAABBBC
@L7EOQ:00464:00424
TACTGAGCTACACACACAGAAAGATTGGT
+
>>>>?BB?BBBB@AABBAAAB<?@@798:
@L7EOQ:00473:00416
TAGTATCAGCCTCGCCATGACGAAGGTATTCC
+
BBA<@@BABA@BAA?@BBB>@>A@B@C@BBB@
@L7EOQ:00473:00424
ATATCGCGAGGGTATGGAAGACTCTATA
+
AAAABABBBBB>BBCA@B@DAAD@@@@9
@L7EOQ:00476:00408
TGATACGTCTCCTTCCTTAGTTACTTCA
+
BBBBBBB>?>B@B@B@B@BAA?AAA@BA
@L7EOQ:00477:00418
TCTCTATGCGCTAAGGTACTG
+
BBBEBAADFCBB?898;CBAB
@L7EOQ:00478:00435
TCTCTATGCGCTCCACATGTCTAAGGT
+
BCCCDCCDDDC@@=@CBA?@=996959
@L7EOQ:00485:00417
CGTGTCTCTAGGCACAGGATTTGTGTAG
+
@@?BB@AAAACABBB>><888/7?>...
@L7EOQ:00492:00442
ATATCGCGAGGGTATGGAAGACTCTA
+
ABB@>@AABDC>BA@?=?>?88;99>
@L7EOQ:00499:00406
CGTGTCTCTAGGCACAGGATTTTGTGTAG
+
CC:9<C;;;@A?ADDCB@9999/99><>>
@L7EOQ:00499:00435
ACGCTCGACATGCCAGTAC
+
AAABB?;99.0--+--,*0
@L7EOQ:00450:00480
TAGTATCAGCCTCGCCATGACGAAGGTATTCC
+
BCCCBABAAA?ABCB@BBBBAAA:7;>88481
@L7EOQ:00451:00485
ATATCGCGAGGGTATGGAAGACTCTAT
+
BBACCCCEA?;67388489?<@749><
@L7EOQ:00453:00490
ATATCGCGGGGGTATGGAAGACTCTA
+
AAAAA??====.;;CCBCCH<=<CB@
@L7EOQ:00469:00494
ACGAGTGCGTTCCCCATGTCGTAGGTACTC
+
AABBBBB?;91444/9991>>>11,11///
@L7EOQ:00478:00471
TACTGAGCTACACACACAGAAAGATTGGT
+
<<<?BBB@AAAAAAAABBBBCBCCC?B?A
@L7EOQ:00480:00489
CGTGTCTCTAGGCACAGGATTTTGTGTAG
+
@C;;;CB@ACDACDCCBACBCC:CAAA??
@L7EOQ:00484:00485
TGATACGTCTCCTTCCTTAGTTACTTCA
+
BCCBBCB::;C?B?B@CDBBB?A@>;>>
@L7EOQ:00488:00489
TACTGAGCTACACACACAGAAAGATTGGT
+
<>>>BBBBBBBB@BBBBADDC?CCB?B?B
@L7EOQ:00494:00496
AGCACTGTAGCTGTCACTAGTTACTTGT
+
;;CCCBBBBBBCBBBBBBAAA@ABA@CC
@L7EOQ:00499:00499
TCTCTATGCGCTCCACATGTCTAAGGT
+
???????????>>=BBBBBBBAA>@>?
@L7EOQ:00461:00501
TAGTATCAGCCTCGCCATGACGAAGGTATTCC
+
CAAA@ACAAA@AAA@BBBBAA?@>ABBBA@B@
@L7EOQ:00461:00533
ATATCGCGAGGGTATGGAAGACTCTA
+
BBBBBBBCAC?<>???<?=>8;:>>?
@L7EOQ:00464:00532
ATCAGACACGGACACAGCAGAACACAC
+
BBBBBBBBBD@BB><33378868899>
@L7EOQ:00466:00540
TCTCTATGCGCTCCACATGTCTAAGGT
+
BCBBBBBBBBBBB@BBBB@@@BD@B@@
@L7EOQ:00468:00536
ACGCTCGACATGCCAGGTACAGGAG
+
BA>?@BA??0011-11,//;4424;
@L7EOQ:00484:00506
ATATCGCGAGGGTATGGAAGACTCTATA
+
>@@@?@CCCBB;BABB=?<?88388=<1
@L7EOQ:00485:00501
TACTGAGCTACACATACAGAAAGATTG
+
???ABBB>>>BB?B?BBBAAA>ABB?B
@L7EOQ:00486:00527
AGCACTGTAGCTGTCACTAGTTACTTGT
+
::CDCBAA@@@>>?????ABB@C?@=?B
@L7EOQ:00495:00530
ATCAGACACGGACACAGCAGAACACAC
+
@BB>AABBBB@BB===9?:9959999>
@L7EOQ:00496:00527
TGATACGTCTCCTTCCTTAGTTACTTCA
+
?BBB@@@BBBB@B?B@BAABB@BAABBC
@L7EOQ:00497:00535
TAGTATCAGCCTCGCCATGACGAAGGTATTCC
+
BBB>??CBBB>@9;;>@@;@?>>484788131
@L7EOQ:00498:00511
ACGCTCGACATGCCCAGGTGACA
+
?BBBBBBCC@?=000--+-***(
@L7EOQ:00498:00543
ATATCGCGAGGGTATGGAAAACTCTATAGAG
+
<?@BBBBBBBB=BCCCBCCC5<<;;AB>;;A
@L7EOQ:00499:00542
ATATCGCGAGGGTATGGAAGACTCTATA
+
ACABBAABBAA=@@BC@B@B;::@@>@9
@L7EOQ:00451:00589
CGTGTCTCTAGGCACAGGATTTTGTGTAG
+
@@CCGG@@@@A@CECCD?BBCE9CB@<>>
@L7EOQ:00456:00566
ATATCGCGAGGGTATGGAAGACTCTAT
+
A>@@??>??>>8>>381377337==:<
@L7EOQ:00460:00568
TACTGAGCTACACACACAGAAAGATTGGT
+
@@@ABBBBBBBBBBBA?>>;;6>==8;8;
@L7EOQ:00462:00552
TAGTATCAGCCTCGCCATGACGAAGGTATTCC
+
BBBAAABCAA?ABCB?BBCCAAA?B=>>>531
@L7EOQ:00463:00557
TACTGAGCTACACACACAGAAAGATTGGTG
+
@>@AA@?@AAAAABA8888880911,1,/6
@L7EOQ:00473:00583
CGTGTCTCTAGGCACAGGATTTTGTGTA
+
AAB>>BBBB@@=;;<7758888.88>74
@L7EOQ:00481:00553
TAGTATCAGCCTCGCCATGACGAAGGTATTCC
+
BBB<<<BBBC@AA@@=@CB?AAB??@CBB?B?
@L7EOQ:00485:00550
ATATCGCGAGGGTATGGAAGACTCTATA
+
ABBBBBBBBBB=A>BB@B@B@A@CCBH@
@L7EOQ:00485:00591
TAGTATCAGCCTCGCCATGACGAAGGTATTCC
+
BBB>>>CBBB?A>@@BCCBBAAA<;;>8868;
@L7EOQ:00486:00598
ATATCGCGAAGGTATGGAAGACTCTAT
+
;;<>88888484383313133334889
@L7EOQ:00488:00556
TAGTATCAGCCTCGCCATGACAAAGGTATTCC
+
BBB@@ACCCB@AAAA@ACCBAAA=A>;BB>A=
@L7EOQ:00489:00599
ACGAGTGCGTTCCCCATGTCGTAGGTACTC
+
BBB@@@DDBB;<BB8D9;:@AA8859888?
@L7EOQ:00492:00565
TAATATCAGCCTCGCCATGACGAAGGTATTCC
+
A@@?@@BBBB?BBAA?ACBABBB?AABAA?@@
@L7EOQ:00495:00590
TACTGAGCTACACACACAGAAAGATTGGT
+
BAA@BBBBB@@ABBBCCCAAA>@AA@C@C
@L7EOQ:00496:00583
TCTCTATGCGCTCCACATGTCTAAGGT
+
@@DCCCBBBDC?>=@C@@@@@@A>A=A
@L7EOQ:00498:00550
ACGAGTGCGTTCCCCATGTCGTAGGTACTC
+
@BB@A@DDB<5733-7888A??88143333
@L7EOQ:00454:00641
TGATACGTCTCCTTCCTTAGTTACTTCAGT
+
CBBBBBB@?@C?B?B@C@CCC@CBBC@@@B
@L7EOQ:00456:00612
AGCACTGTAGCTGTCACTAGTTACTTGT
+
;@@@ABBA;:797:?B@<;??=??B=?@
@L7EOQ:00456:00628
TACTGAGCTACACACACAGAAAGATTGGTG
+
BBBBBBBBBBAA??>@99;BB=@AAACACC
@L7EOQ:00461:00635
ATCAGACACGGACACAGCAGAACACAC
+
BBBBBBBBAA@A?73700011,..///
@L7EOQ:00463:00636
CGTGTCTCTAGGCACAGGATTTTGTGTAAG
+
B?BBBBBBBBB@BBCB@>99991/7770)*
@L7EOQ:00465:00620
ATATCGCGAGGGTATGGAAGACTCTATA
+
B??@BAABBAB>BDEFECACAAADCCB@
@L7EOQ:00472:00644
ATATCGCGAGGGTATGGAAGACTCTAT
+
AA@@?BBBBBB<?ACB?B>@??@@@@=
@L7EOQ:00473:00628
CGTGTCTCTAGGCACAGGATTTTGTGTAG
+
BBBBBB@@@BB@BABCC?CCBB9BA?97?
@L7EOQ:00474:00629
TCTCTATGCGCTCCACATGTCTAAGGT
+
BBBBCBBBAAABB@BBBBBBBBC@CBB
@L7EOQ:00477:00635
TCTCTATGCGCTCCACATGTCTAAGGTA
+
CCBBACCDCCC;;9;???>888850,,,
@L7EOQ:00480:00626
TAGTATCAGCCTCGCCATGACGAAGGTTTTCC
+
BCB?@BCDBA?ABAB?ABCBBCA;917774;@
@L7EOQ:00490:00615
ACGCTCGACATGCCCAGGTACAGGAG
+
;CCCCBB@?@C99919>>ACCCF@=<
@L7EOQ:00498:00631
ATCAGACACAGACACAGCAGAACACAC
+
BBB<BBBBBBBBCBCCCCCCC@CDBBB
@L7EOQ:00499:00610
TACTGAGCTACACACACAGAAAGATTGGT
+
BBB>BBBBBB>>>ABCCFAAD?ACB?C?B
@L7EOQ:00473:00702
ACGCTCGACATGCCCAGGTACAGGAG
+
<?BBBBBBBBBBDD@BA?AAC@?=?C
@L7EOQ:00479:00735
TCTCTATGCGCTCCACATGTTAAGGTACTG
+
CCBDBBB?AABAA?B>77334858487373
@L7EOQ:00488:00739
AGCACTGTAGCTGTCACTAGTTACTTG
+
?BAABCCBBBBCCCA>;<488598858
@L7EOQ:00495:00715
CGTGTCTCTAGGCACAGGATTT
+
BBAAA>97<735888371333,
@L7EOQ:00460:00764
GGGGGGGGGGGGGGGGGGGGGTTTTTTTTTTTTTTTTTTTTTTAGTATTTTTTTTTTTTTTTTTTTTTTCCC
+
???99999999999999999"999999999999999999?CB"7;8839999;;;;;;;;;;;;;;;;";;;
@L7EOQ:00469:00990
AGCACTGTAGCTGTCACTAGTTACTTGT
+
@@BBBBBBBBBBBBBBBBBBB@AA@@BB
@L7EOQ:00472:00975
ATCAGACACGGACACAGCAGAACACAC
+
BBBABBABAB>=AABBBBDCC?BAA@A
@L7EOQ:00475:00953
CGTGTCTCTAGGCACAGGATTTGTGTAG
+
?BBBBBBBBAA?AA<9?<777,8??>77
@L7EOQ:00454:01198
ATATCGCGAGGGTATGGAAGACTCTATA
+
@@BCA@>>888/88395959>@<B=>:8
@L7EOQ:00461:01171
TGATACGTCTCCTTCCTTAGTTACTTCA
+
BBBA?ABAAAA?A@B@B@CCC@BBB@CC
@L7EOQ:00473:01178
TAGTATCAGCCTCGCCATGACGAAGGTATTCC
+
BBB>?@CBBB@BAAA?BBBBB@@=@@A<@8;6
@L7EOQ:00493:01178
TACTGAGCTACACACACAGAAAGATTGGT
+
?>@<BBBBBBBBAAABBBAA=:@@@?CAC
@L7EOQ:00494:01192
ATCAGACACGGACACAGCAGAACACAC
+
@@B@@BAACC@BB@A@<>>99588998
@L7EOQ:00460:01201
TCTCTATGCGCTCACATGTCTAAGGTACT
+
379=><<91//../88444444242////
@L7EOQ:00469:01240
CGTGTCTCTAGGCACAGGATTTTTTTGTGTAG
+
BBBB@BABBBD@DEA@=:4444999&9AA??B
@L7EOQ:00472:01208
TAGTATCAGCCTCGCCATGACGAAGGTATTCC
+
BBB??@CCBB@BBBB@BBBBBBA>>>@@@=@=
@L7EOQ:00488:01241
ACGCTCGACATGCCCAGGTACAGGAG
+
AABBBCBBBAD=99:9959@B998;A
@L7EOQ:00502:00066
AGCACTGTAGCTGTCACTAGTTACTTGT
+
BBCDCB>>>B?BB<?CCCCAA?ABC@CA
@L7EOQ:00511:00064
TAGTATCAGCCTCGCCATGACGAAGGTATTCC
+
A@BAABBBBB?BBBA@CCCCBBB@B9;38595
@L7EOQ:00549:00057
ATCAGACACGGACACAGCAGAACACAC
+
BBB>??CAAB@AAAAB;;;?=;?<>>A
@L7EOQ:00531:00124
ACGAGTGCGTTCCCACTGTCGTAGTAC
+
B99;@@@?886991444449944444/
@L7EOQ:00503:00191
ATATCGCGAGGGTATGGAAGACTCTATA
+
B??@BBCCBCA<<;@@=@?BBBBDDB@>
@L7EOQ:00507:00155
TGATACGTCTCCTTCCTTAGTTACTTCA
+
ABAAAAAAAA@>@>@>A@BBC@AAA@BB
@L7EOQ:00509:00171
TACTGAGCTACACACACAGAAAGATTGGT
+
??@BCBBCBBBB?>>?@@@@B=@@@8959
@L7EOQ:00525:00157
TACTGAGCTACACACACAGAAAGATTGGT
+
???BBBBBBAAA<;?788>?>8>994928
@L7EOQ:00540:00175
TCTCTATGCGCTCCACATGTCTAAGGT
+
3399==@><==10,//06611//,/,4
@L7EOQ:00542:00191
TAGTATCAGCCTCGCCATGACGAAGGTATTCC
+
AAB?BBCB999;A@@=BAB>=@?485989492
@L7EOQ:00500:00266
ACGAGTGCGTTCCCCATGTCGTAGTAC
+
ABBBBBB9991333.733.444../..
@L7EOQ:00503:00275
CGTGTCTCTAGGCACAGGATTTTGTGTAG
+
BBB?BBB?BBB>?>>>?>????8BBB@<<
@L7EOQ:00515:00279
TCTCTATGCGCTCCACATGTCTAAGGT
+
BBBBBBB?@@B?A?ACBBAAAAA<>=;
@L7EOQ:00521:00261
ACGCTCGACATGCCCAGGTACAGGAG
+
A???BBBBBAAABB@BB@ABBCB99;
@L7EOQ:00533:00297
TCTCTATGCGCTCCACATGTCTAAGGT
+
<>BBBBBC<=;00,.647>88381313
@L7EOQ:00546:00299
ATCAGACACGGACACAGCAGAACACAC
+
AAAABCBBBD@DB;999??9959999A
@L7EOQ:00549:00284
ATATCGCGAGGGTATGGAAGACTCTATA
+
BAABBB?@@@@<@BCCBC@C=@?HCCCB
@L7EOQ:00511:00346
TCTCTATGCGCTCCACACTGTCTAAGGTACT
+
@@CCBCC;=1100,,2///6///;242////
@L7EOQ:00526:00344
TCTCTATGCGCTCCACATGTCTAAGGT
+
@CCBA@AAAADBC@BAABBBBBB<?=;
@L7EOQ:00500:00357
TACTGAGCTCACACAGAAAGATTGGTGC
+
??>>>?BBB@BBCCC?@@<::;CC@CBB
@L7EOQ:00501:00399
ATCAGACACGGACACAGCAGAACACAC
+
BBBBBBBBBB@AA@>77<<9968899=
@L7EOQ:00504:00371
TACTGAGCTACACACACAGAAAGATTGGT
+
AAABBBBBBAABBBBBBBCCB?CBB=?=@
@L7EOQ:00507:00371
ATATCGCGAGGGTATGGAAGACTCTATA
+
??@@@AACBBB<@<;@:;;;798?A;88
@L7EOQ:00510:00364
ATCAGACACGGACACAGCAGAACACAC
+
BBBBB>?BBB@BB><33779968899>
@L7EOQ:00514:00358
TCTCTATGCGCTCCACATGTCTAAG
+
@BBBAAAECCC999<C@@??888;?
@L7EOQ:00518:00366
AGCACTGTAGCTGTCACTAGTTTCTTGT
+
<<CCCB?B>>>C@@ABBB?@>@<@BGCC
@L7EOQ:00524:00363
TCTCTATGCGCTCACATGTCTAAGT
+
3344444444;7744;444///,//
@L7EOQ:00529:00387
TAGTATCAGCCTCGCCATGACGAAGGTATTCC
+
AAA@@ACBCC@BABB?ABB@AA@>A?@?@?B?
@L7EOQ:00533:00375
ACGCTCGACATGCCCAGGTACAGGAG
+
BBBBBBBBB;744409859?@>@=@A
@L7EOQ:00540:00379
TGATACGTCTCCTTCCTTAGTTACTTCA
+
BBB>BBBBBBB@B@B@BABBB?BBB@BC
@L7EOQ:00547:00387
ATATCGCGAGGGTATGGAAGACTCTAT
+
BB8::?A?8:7/:?8;5::@::9>=:;
@L7EOQ:00548:00384
AGCACTGTAGCTGTCACTAGTTACTTGT
+
>BBBBBBB>>>CBBB>>?BBB@BAA?AA
@L7EOQ:00501:00447
ATATCGCGAGGGTATGGAAGACTCTATA
+
AA???BBBB?BABBAA?A?A@@@BB@@;
@L7EOQ:00507:00406
ATATCGCGAGGGTATGGAAGACTCTATA
+
BAABBBCBBBB>BCDC@B@B@AABBA@;
@L7EOQ:00512:00438
ATCAGACACGGACACAGCAGAACACAC
+
BBBAAABBBC@BBAA>;@;887:?@@C
@L7EOQ:00515:00442
TCTCTATGCGCTCCACATGTCTAAGGT
+
ABBBBBBBAAABB@BBBBBBBBC@C@A
@L7EOQ:00519:00428
AGCACTGTAGCTGTCACTAGTTACTTGT
+
@@CCCBA@@@@???????AAB@B@@?AB
@L7EOQ:00526:00400
AGCACTGTAGCTGTCACTAGTTACTTGT
+
;<CCCB??<<<>>?????>>>=@@@?BB
@L7EOQ:00527:00445
TGATACGTCTCCTTCCTTAGTTACTTCA
+
BBBBABB>>>?=>=>@B@B@@>ACB@BB
@L7EOQ:00529:00416
CGTGTCTCTAGGCACAGGATTTTGTGTAG
+
==AAAA@@@AA?BBBCC@@@@@6?B@97;
@L7EOQ:00537:00429
ATATCGCGAGGGTATGGAAGACTCTATA
+
BB??BBBB<<;:;<?@=@?B@@@BB@@;
@L7EOQ:00538:00406
TGATACGTCTCCTTCCTTAGTTACTTCA
+
AAABABA;;;E?B?B@C@DCC@@@@@CC
@L7EOQ:00538:00415
CGTGTCTCTAGGCACAGGATTTTGTGTAG
+
B?BBBBAA@@@@BBBAA?B@BB9BBCA;;
@L7EOQ:00540:00436
AGCACTGTAGCTGTCACTAGTTACTTGT
+
;;DDEA@B??ABBBBBB>>BB@B??>AB
@L7EOQ:00541:00437
TCTCTATGCGCTCCACATGTCTAAGGT
+
;;CCBBBAACB??>@BCC>@@@<4858
@L7EOQ:00543:00409
CGTGTCTCTAGGCACAGGATTTTGTGTAG
+
<<??BBBBBBB>BBBCD?>><<5;<<9@B
@L7EOQ:00547:00407
TACTGAGCTACACACACAGAAAGATTGGT
+
>>>>????>>>BB::9000><8<:82424
@L7EOQ:00508:00473
AGCACTGTAGCTGTCACTAGTTACTTGT
+
A@BCCBAAAAA??????BABB?A@@>?>
@L7EOQ:00510:00456
TAGTATCAGCCTCGCCATGACGAAGGTAATCC
+
B>B89<BBBB=@@CC?AACC7;:70,0;901,
@L7EOQ:00510:00465
TGATACGTCTCCTTCCTTAGTTACTTCA
+
BA?BBBBBBBB@A@A@A=BBB@???@BC
@L7EOQ:00517:00464
TAGTATCAGCCTCGCCATGACGAAGGTATTCC
+
BBB>?ABBBB@C???@BBBBBBB?B@BBBAB@
@L7EOQ:00519:00463
ATCAGACACGGACACAGCAGAACACAC
+
>?BAA@BBBB@BB97300011,..//6
@L7EOQ:00521:00492
AGCACTGTAGCTGTCACTAGTTACTTGT
+
ABCCBBBBBBBB>?BBBBBA?<=775:@
@L7EOQ:00531:00487
CGTGTCTCTAGGCGACAGGAT
+
B<77;888110,....26644
@L7EOQ:00532:00478
ACGAGTGCGTTCCCCACTGTCGTAGGTACTC
+
73744....434440..33333...6/....
@L7EOQ:00532:00498
TAGTATCAGCCTCGCCATGACGAAGGTATTCC
+
ABA>?@CCBB?AB>>=?ABBBBB>@>ABB?B>
@L7EOQ:00533:00489
TAGTATCAGCCTCGCCATGACGAAGGTATTCC
+
ABB??>BBBB@AA>?<@B?>A@?=@@CCC@B>
@L7EOQ:00534:00457
ATCAGACACGGACACAGCAGAACACAC
+
B@@@AA?9;999@?>994444244444
@L7EOQ:00534:00477
CGTGTCTCTAGGCACAGGATTTTGTGTAG
+
BBBBBBBAAAB@AAAAB@BBBB:CCCA;;
@L7EOQ:00536:00483
ATATCGCGAGGGTATGGAAGACTCTATA
+
A@ABBBCBDCB>CEDC?B??;::@@>@9
@L7EOQ:00537:00488
ACGAGTGCGTTCCCCATGTCGTAGGTACTC
+
@@BABABBBB@BBB9B<<;A@B9969999>
@L7EOQ:00539:00457
TAGTATCAGCCTCGCCATGACGAAGGTATTCC
+
A@@AAACB::7:>>>=<::8>>?481338131
@L7EOQ:00539:00480
TAGGTATCAGCCTCCCCATGACGAAGGTATTCC
+
BBB@BBBBB@993333,9@@>?@A?B<>=B?A>
@L7EOQ:00539:00499
ATTAGACACGACA
+
7><>870;00..,
@L7EOQ:00541:00481
TCTCTATGCGCTCCACATGTCTAAGGT
+
>???>>>>>>B?B@BBAAABAAA@B@A
@L7EOQ:00545:00459
TAGTATCAGCCTCGCCATGATGAAGGTATTCC
+
BBB@<<<<BC@B?@@?BCBBBAAAA@AAB@B@
@L7EOQ:00547:00457
CGTGTCTCTAGGCACAGGATTTTGTGTAG
+
>?BBBBBAA@A?@CCBC?CCBB7@A;>>?
@L7EOQ:00503:00529
CGTGTCTCTAGGCACAGGATTTTGTGTA
+
::;BA?@A@::78>?>><8888.8?>0.
@L7EOQ:00503:00547
CGTGTCTCTAGGCACAGGATTTTGTGTAG
+
A@>??????>>@BBB>;93333.8>>?A@
@L7EOQ:00507:00544
ATCAGACACGGACACAGCAGAACACC
+
@@AAABBBBD@B???==???>5;<@=
@L7EOQ:00511:00504
ATATCGCGAGGGTATGGAAGACTCTATA
+
AB>??BBBBBA=@BCC@B@B@A@BB@C9
@L7EOQ:00511:00528
ATATCGCGGGGGTATGGAAGACTCT
+
ACABABABBBB.;;HDAC@C<==BB
@L7EOQ:00513:00508
ATATCGCGAGGGTATGGAAGACTCTATA
+
BA???BBBAAA=BBCBAC@B@AACCCB@
@L7EOQ:00514:00548
TACTGAACTACACACACAGAAAGAATTGGTGCT
+
@<??775;A?>>?88001./65//,/,/,4499
@L7EOQ:00516:00506
TGATACGTCTCCTTCCTTAGTTACTTCA
+
BBBBB<>BB??=?=?>?>?>>=>??@BB
@L7EOQ:00519:00548
TGATACGTCTCCTTCCTTAGTTACTTCA
+
?A>>>??@@<A@A@A=A=BCB@?B?@BC
@L7EOQ:00524:00521
TCTCTATGCGCTCCACATGTCTAAGGT
+
BCCCCDDB99;AA>BCBBBBBBC@C@A
@L7EOQ:00530:00538
ATCAGACACGGACACAGCAGAACACA
+
BBBBBBBBB><;938800011,..//
@L7EOQ:00533:00510
CGTGTCTCTAGGCACAGGATTTTGTGTAG
+
BB@A>BBAB@@@BBBCB?====29B:?<<
@L7EOQ:00533:00517
TGATACGTCTCCTTCCTTAGTTACTTCA
+
@CCB>@@A@B?=?<?<@?BBB@>>;;33
@L7EOQ:00534:00544
TAGTATCAGCCTCGCCATGACGAAGGTATTCC
+
?CB<<<BCCB?BBCD=@@CBBBB?@;>88131
@L7EOQ:00535:00534
ATCAGACACGGACACAGCAGAACACAC
+
BBBCBBAABA<9;99999@9969999>
@L7EOQ:00536:00514
AGCACTGTAGCTGTCACTAGTTACTTGT
+
BBCCCBBBCCBBBDA@@BAAB?@@@?BB
@L7EOQ:00543:00536
ACGCTCGACATGCCCAGGTACAGGAG
+
BBBBC@@>>>?99919924;611,/7
@L7EOQ:00501:00587
TCTCTATGCGCTCCACATGTCTAAGGTACT
+
ABBBAAACAAA>>=@@@@CCCCC=@=@<@>
@L7EOQ:00502:00581
TCTCTATGCGCTCCACATGTCTAAGGT
+
BBBBAAABBDCAA?BBBBBBBBE@CA?
@L7EOQ:00506:00599
TGATACGTCTCCTTCCTTAGTTACTTCA
+
BBBBBBBBBBB@B@B=B@BBB@BAB@BC
@L7EOQ:00509:00551
ATCAGACACGGACACAGCAGAACACAC
+
BBBA?>>>BC@BB8977<79968899>
@L7EOQ:00511:00586
ACGCTCGACATGCCCAGGTACAGGAG
+
>?B?BBBBB@ACCC@A>EBCCBC@BB
@L7EOQ:00516:00561
ATCAGACACGGACACAGCAGAACACAC
+
BBBBBBBBBC?BB?=44999969999B
@L7EOQ:00516:00590
AGCACTGTAGCTGTCACTAGTTACTTGT
+
<<DCCBBBAA?CBBBBBB@AA@AAA?BB
@L7EOQ:00516:00594
TGATACGTCTCCTTCCTTAGTTACTTCA
+
@BAAABCCACC@C@C@B@CCD@A@@=@?
@L7EOQ:00520:00568
TGATACGTCTCCTTCCTTAGTTACTTCA
+
BBBBBBB>>>?>?>?>B@D??>???@BB
@L7EOQ:00523:00574
TGTATCAGCCTCGCCATGACGAAGGTATTCC
+
BBBBBC@@?@AACA@BDBBBAA?B@CAA@B@
@L7EOQ:00527:00574
TGATACGTCTCCTTCCTTAGTTACTTCA
+
CCCBAAABBCB=@=?@C@CCC@@AAABB
@L7EOQ:00527:00589
TCTCTATGCGTCCACATGTCTAAGGT
+
ABCDCCB?6.0.,.488=@@@B4959
@L7EOQ:00529:00564
ACGCTCGACATGCCCAGGTACAGGAG
+
BBBBBBBBBADBDD@@@>@BCBC@BA
@L7EOQ:00533:00562
TACTGAGCTACACACACAGAAAGATTGGT
+
BABB@?@;;;@@ACA@@B<<<89@A:1-1
@L7EOQ:00536:00588
ATATCGCGAGGGTATGGAAGACTCTAT
+
@AAAA@B????6<>3:17;9779==:;
@L7EOQ:00536:00591
ACGAGTGCGTTCCCCATGTCGTAGGTACTC
+
@BBBBB?9991444/999:;88//,/////
@L7EOQ:00542:00565
TACTGAGCTACACACACAGAAAGATTGGT
+
B>>>BBBBBABBBBBCCCAAA?ABB@D@C
@L7EOQ:00503:00611
TAATATCAGCCTCGCCATGACGAAGGTATTCC
+
BC?BAABBBB@C;;;9;;BBBBB7;58>>585
@L7EOQ:00506:00608
CGTGTCTCTAGGCACAGGATTTGTGTAG
+
8;:CCCC?<@@@BAA<99333,8A?877
@L7EOQ:00508:00604
ATCAGACACGGACACAGCAGAACACAC
+
BBB@@@ABBB@BB><77>899588449
@L7EOQ:00509:00619
TCTCTATGCGCTCCACATGTCTAAGGT
+
BDDCCC>BBBC??=@CCCBA@AB;?<?
@L7EOQ:00510:00601
AGCACTGTAGCTGTCACTAGTTACTTGT
+
@@E;:=DBBB????????BBB@BAB@BC
@L7EOQ:00515:00611
ACGAGTGCGTTCCCCATGTCGTAGGTACTC
+
B????AECB?5773.8?B?AA@8848733<
@L7EOQ:00516:00600
TGATACGTCTCCTTCCTTAGTTACTTCA
+
BBBBBB>BBBB@>=>@B@B??>AAA@BB
@L7EOQ:00516:00618
TAGTATCAGCCTCGCCATGACGAAGGTATTCC
+
BBB>>>B?@A@@@>>=@CC>A>@=@@@@@?B?
@L7EOQ:00521:00608
TACTGAGCTACACACACAGAAAGATTGGT
+
B?>>BBBAAAAA@@BCCC???<@A@@D@B
@L7EOQ:00525:00618
TGATACGTCTCCTTCCTTAGTTACTTCAG
+
BBBBBBBBBBB=@=@@A@?@@=BBB@BBB
@L7EOQ:00530:00618
ACGAGTGCGTTCCCCATGTCGTAGGTACTC
+
BBB<<<BBBB?AAA8A>@@BBA7:69888?
@L7EOQ:00532:00601
CGTGTCTCTAGGCACAGGATTTTGTGTAG
+
??BBBB@A@@B?AB@@@>>>AA:FC@/.0
@L7EOQ:00546:00637
TTTTTTTTTTTTTTTTTTTTAGTTTATTTTTTTTTTTTTTTTTTTTCAGCCTTTCGCCATTTTTGACGAAGG
+
777777<<>>>>>??>>><"@@?D944444448999999999999"9BCCABB<AA>;44444,8=>>>;??
@L7EOQ:00549:00606
TCTCTATGCGCTCCACATGTCTAAGGT
+
BCBB???BAAABB@BABABBB?>=@?<
@L7EOQ:00500:00678
AGCACTGTAGCTGTCACTAGTTACTTG
+
C>A?B;;7:79?BBBBBA788187813
@L7EOQ:00501:00667
ATATCGCGGGGTATGGAAGACTCTATA
+
AA;9>?3333,39777A=>;@@BBA<:
@L7EOQ:00512:00664
TGATACGTCTCCTTCCTTAGTTACTTCA
+
CBBB?@@B>778:;;<??@AA?AAA@B>
@L7EOQ:00530:00659
TAGTATCAGCCTCACCATGAC
+
3347>4499>4889951----
@L7EOQ:00535:00680
ATATCGCGAGGGTATGGAAGACTCTATA
+
A??ABBABBBB?BCCC@B@C?AACBA@8
@L7EOQ:00544:00684
TAGTATCAGCCTCGCCATGACGAAGGTATTCC
+
BCA89;BB??=@>@<@BA?;7>>481333131
@L7EOQ:00549:00669
ATATCGCGAGGTTATGGAAGACTCTA
+
>@@?@>??80,0,...,.44..0/44
@L7EOQ:00500:00726
ACGAGTGCGTTCCCCATGTCGTAGGTACTC
+
BBBBB>BBBB5977-7>?>>>A88487337
@L7EOQ:00504:00733
ATCAGACACGGACACAGCAGAACACAC
+
BAAABBABBB>??ABABBBCB=AAA@A
@L7EOQ:00530:00717
TAGTATCAGCCTCGCCATGACGAAGGTATTCC
+
ABB?BBCBAA=@@BB@CCDCC@@<@<><?5;4
@L7EOQ:00548:00714
ATATCGCGAGGGTATGGAAGACTCTATA
+
AAA@BBCCBBA<;7>?4847;;>BB??>
@L7EOQ:00505:00889
GGAAAAAAAACCCCCCCCGGGGGGGGAAAAAAAACCCCCCCCGGGGGGGGTTTTTTTTGGGGGGGGCCCCCCCCG
+
0,8CEECBB$BCCCCCC$BBBBBBB$CBBBBBB%BBBBBBB%>??????%BBBBBBB%BBBBBBB%>?????&&&
@L7EOQ:00524:00874
ACGAGTGCGTCACTGTCGTAGTACT
+
,,,,269:9C:::000::9?BB8<<
@L7EOQ:00536:00897
TACTGAGCTACACACACAGAGATG
+
9??BB9;:BCCBB999ECEDACCC
@L7EOQ:00508:00983
TCTCTATGCGCTCACATGCTA
+
??AA@BBBB@@>?:11188;;
@L7EOQ:00513:00998
TCTCTAGCGCTCGACAT
+
??BBA8/,****,((*(
@L7EOQ:00529:00955
ACGAGTGCGTCACTGTCGTAGTATCT
+
9999999BEDD7;:30..000109BD
@L7EOQ:00529:01059
GGGGGGTTTTTTTCCCCCCCTTTTTTTCCCCCCCTTTTTTTAAAAAAATTTTTGGCGGC
+
BBCB9(????BB(BBBBBB(BBBBBB(BBBBBB(BBBBBB(::9666&....*.,..,.
@L7EOQ:00534:01100
CGTGTCTCTACGAGCACGATGTGTG
+
**,,,26:DB999BBBB;:9B9@?0
@L7EOQ:00517:01198
AGCACTGTAGCTGTCACTAGTTACTTGT
+
<<CDDBABBBBBBBABABA??>?BB@BB
@L7EOQ:00523:01199
ATATCGCGAGGGTATGGAAGACTCTA
+
A>?@ABA?873/8>331377333444
@L7EOQ:00540:01155
CGTGTCTCTAGGCACAGGATTTTGTGTAG
+
BAAA@BBBB??>@DA9994444,9B@@>A
@L7EOQ:00558:00021
TCTCTATGCGCTCCACATGTCTAAGGT
+
ACBBBBBBAACBA?BBBBBBBBB@B@A
@L7EOQ:00561:00014
TGATACGTCTCCTTCCTTAG
+
CBBB?A?<;?A<@=@?B?@@
@L7EOQ:00564:00045
CGTGTCTCTAGGCACAGGATTTTGTGTAG
+
?ABBBA>>>AA@AAAAA@AAAA:CDB433
@L7EOQ:00579:00026
ATATCGCGAGGGTATGGAAGACTCTATA
+
BAABABBBBBB=AACC@BAC@AACB?@>
@L7EOQ:00587:00011
TCTCTATGCGCTCCACATGTCTAAGGT
+
AA:79?>BBBAAA@BB>>>@>>>5868
@L7EOQ:00553:00076
ACGAGTGCGTTCCCCATGTCGTAGGTACTC
+
AAAABBBB?91444/9@@@@BB9969999>
@L7EOQ:00571:00077
ACGCTCGACATGCCCAGGTACAGGAG
+
ABBBAAAAA>@@BB=BC@BCCBC@BC
@L7EOQ:00574:00097
ACGCTCGACATGCCAGGTACCAGGA
+
>??A@@AAB1111,/1,//424986
@L7EOQ:00583:00063
TCTCTATGCGCTCCCATGTCTAAGGTACTG
+
B??BB>>BBBB?AA=AAAA@@<:=<>>>?>
@L7EOQ:00551:00115
ATGATCGCGTACGACTGCATATGATGAGTACGACG
+
9BGG>:000::::??BB??778CGG988C88.:::
@L7EOQ:00566:00165
TGATACGTCTCCTTCCTTAGTTACTTCA
+
?A@>>?>>>8959242423=8789969=
@L7EOQ:00593:00165
ACGAGTGCGTTCCCCATGTCGTAGGTACTC
+
A???A@C?991333.8>>>?BB8;59888>
@L7EOQ:00571:00216
TGATACGTCTCCTTCCTTAGTTACTTCA
+
@ABBBBB???B??<B696:@@<@;;7;B
@L7EOQ:00580:00240
TAGTATCAGCCTCGCCATGACGAAGGTATTCC
+
>>@@BBB>>?<9;::5;B?;>895;@A@A?A?
@L7EOQ:00584:00230
TACTGAGCTACACACACAGAAAGATTTGGT
+
A>@@BBBB77:888883@;<?9>99809<?
@L7EOQ:00594:00225
ACGCTCGACATGCCCAGGTACAGGAG
+
BB?AA;=111<199-9989C?496;=
@L7EOQ:00557:00260
GGACCGGGTTTCCCAAATTTGTTTAAACCCAAAGCCTTTAAACCCTTTAAACCCTTTCCGGAAACCCAAAT
+
7+..3020888888;8588+//8566::::::/00::::>>:>:=BBABB?BB;??092424;;;;;;;;;
@L7EOQ:00561:00327
TCTCTATGCGCTCCACATGTCTAAGGT
+
BCCBB>B???<<B@BB><;<<884858
@L7EOQ:00592:00315
TAGTATCAGCCTCGCCATGACGAAGGTATC
+
BBCBCB?A??488884999>991,-*,,,,
@L7EOQ:00550:00362
TCTCTATGCGCTCCACATGTCTAAGGT
+
ABA@@@@CBBB>>8<;ABA888>5848
@L7EOQ:00583:00396
ATATCGCGAGGGTATGGAAGACTCTATA
+
AAA??@BCNCC>CCDE?A=@AAABBA@;
@L7EOQ:00592:00368
TGATACGTCTCCTTCCTTAGTTACTTCA
+
B@A98;CAABB=?@B@B<??B@BBB@A@
@L7EOQ:00551:00409
TGATACGTTCCTTCCTTAGTTACTTCAGTGC
+
>?BBBBBB@B@B@B@D@BBB@AAA>BBBAAA
@L7EOQ:00556:00418
TGATACGTCTCCTTCCTTAGTTACTTCA
+
AABBBB>BBB?=>=>>B@B<<;BBB@BB
@L7EOQ:00557:00401
ATCAGACACGGACACAGA
+
BB>>440009994444,,
@L7EOQ:00557:00436
TGATACGTCTCCTTCCTTAGTTACTTCAG
+
BBBBBBBB>BB@B@B@B@BBB?AABABEC
@L7EOQ:00558:00401
AGCACTGTAGCTGTCACTAGTTACTTGT
+
::AABBBBCBBBBAAAAABBB?BA?>AB
@L7EOQ:00559:00446
ACGAGTGCGTTCCCCATGTCGTAGGTACTC
+
BBB@>>A???>AAA8A==?BCCCC@D9<<B
@L7EOQ:00560:00441
TCTCTATGCGCTCCACATGTCTAAGGT
+
BBBAAABDCBC@A?BFBCBB?@A595<
@L7EOQ:00564:00424
TAGTATCAGCCTCGCCATGACGAAGGTATTCC
+
BABAAABBBB@@@AC@BDDBBAA>;<>>?=?=
@L7EOQ:00575:00434
ATATCGCGAGGGTATGGAAGACTCTATA
+
AAAABBBBBBB=BBCC@B@D::<CBA@9
@L7EOQ:00554:00455
ACGCTCGACATGCCCAGGTACAGGAG
+
BB>??BBBBCCCCC>DC@CCDCD>??
@L7EOQ:00554:00470
TCTCTATGCGCTCCACATGTCTAAGGT
+
CCCBCBAABCB::9;?@@>88881377
@L7EOQ:00557:00497
ACGCTCGACATGCCCAGGTACAGGAG
+
B?@@BCBB97748819949=;44248
@L7EOQ:00564:00457
AGCACTGTAGCTGTCACTAGTTACTTGT
+
<=CCCDBCB==;??BB?B?BB@BAA?AB
@L7EOQ:00571:00453
TAGTATCAGCCTCGCCATGACGAAGGTATTCC
+
CBA@@AECCB@BAAA?AEBBBBB>@?ABA?B@
@L7EOQ:00572:00475
TAGTATCAGCCTCGCCATGACGAAGGTATTCC
+
BBB>@ABCCA?AAAA?BBBBCAA?AAB@B?B@
@L7EOQ:00573:00491
AGCACTGTAGCTTTCACTAGTTACTTGT
+
@ABBBBBB>>>BBAB@<@BBB@;;>@BB
@L7EOQ:00574:00473
TGATACGTCTCCTTCCTTAGTTACTTCA
+
BBCAAAABACB>A>@AB@BBB?@@A@CC
@L7EOQ:00581:00472
ATCAGACACGGACACAGCAGAACACAC
+
ABBABAABBC?BBAA==?B?>;@9<;B
@L7EOQ:00586:00473
TGATACGTCTCCTTCCTTAGTTACTTCA
+
BBBBBBB@@ABAB?A?AABBB?AAB@BC
@L7EOQ:00587:00481
ACGCTCGACATGCCCAGGTACAGGAG
+
>BBBBAACB>>===98:4;AAAB?BB
@L7EOQ:00588:00493
ACGAGTGCGTTCCCCATGTCGTAGGTACTC
+
BBB<>>?<??>ABB:B@AABBCCC@D:<<C
@L7EOQ:00589:00467
CGTGTCTCTAGGCACAGGATTTTGTGTAG
+
BB?AABA@ABBACCCCA=7777.8?>>?B
@L7EOQ:00589:00477
CGTGTCTCTAGGCACAGGATTTTGTGTAG
+
A@BBAA@BBBB@B<BBB@AA@@6;<97<>
@L7EOQ:00590:00468
TACTGAGCTACACACACAGAAAGATTGGT
+
;9<BAABEDB@?>>88733997?A?=656
@L7EOQ:00596:00496
GGTGTCTCTAGGCACAGGATTTTGTGTAG
+
@<@BB????BB@BA@><93333-3<>>>@
@L7EOQ:00550:00537
TGATACGTCTCCTTCCTTAGTTACTTCA
+
BBA?@?BAAAB@B@?@BABAA>BCC@BB
@L7EOQ:00551:00539
TACTGAGCTACACACACAGAAAGATTGGT
+
AAAAABCCBBAAA?A@@@>>>6>>>5959
@L7EOQ:00552:00525
TCTCTATGCGCTCCACATGTCTAT
+
334489@>>>>8849>?@<<;B<<
@L7EOQ:00557:00514
TAGTATCAGCCTCGCCATGACGAAGGTATTCC
+
BDB>??BABA@AA>><?BA=???=@@BABBC?
@L7EOQ:00558:00534
CGTGTCTCTAGGCACAGGATTTTGTGTAG
+
A?BBBB?>>?@=@@BBB>????5?@?>??
@L7EOQ:00561:00509
TAGTATCAGCCTCGCCATGACGAAGGTATTCC
+
9@B::;;;3848?;??BBBECBC50,000,.,
@L7EOQ:00565:00541
ACGAGTGCGTTCCCACTGTCGT
+
ABBABA@?7<478/3333333.
@L7EOQ:00566:00548
AGCACTGTAGCTGTCACTAGTTACTTGT
+
>@CCCBBB>>>???B???>BB@B??>?B
@L7EOQ:00570:00536
TAGTATCAAGCCTCGCCATGACGAAGGTATTCC
+
BBBBBBAA=@@@@>>><@@B;>997;@BAC@C@
@L7EOQ:00572:00500
TCTCTATGCGCTCCACATGTCTAAGGT
+
BBBB<<<BBBBBB@BA@ABBBBB@B@9
@L7EOQ:00572:00525
ATCAGACACGGACACAGCAGAACACAC
+
AAA?@ACCCEABD@?=9?99969999B
@L7EOQ:00572:00533
ATATCGCGAGGGTATGGAAGACTCTATA
+
AB?@@BBBBBB=BBCC@B@D::<CCAC9
@L7EOQ:00574:00533
ACGCTCGACATGCCCAGGTACAGGAG
+
BBBBBABBCBEAAA>AC@BCC@A>?B
@L7EOQ:00576:00503
TCTCTATGCGCTCCACATGTCATAAGGT
+
334489>@A@98814;444494442424
@L7EOQ:00586:00534
TGATACGTCTCCTTCCTTAGTTACTTCA
+
BB??>>>BBBB>B>B@B@B@@>@BB@B?
@L7EOQ:00587:00536
TACTGAGCTACACACACAGAAAGATTGGT
+
B@<<??AAAAAAAABCBB:::6;=A@D@C
@L7EOQ:00588:00524
TGATACGTCTCCGTTCCTTAGTTACTTCA
+
<<<AA?>>:11,..,.,.,..77333733
@L7EOQ:00595:00510
TGATACGTCTCCTTCCTTAGTTACTTCA
+
CCCAAAB?AAB?A?A@B@BBB@===@BB
@L7EOQ:00598:00526
CGTGTCTCGGCACAGGATTTGTGT
+
9;DBABC:0,1>0..,.6637;37
@L7EOQ:00557:00559
TGATACGTCTCCTTCCTTAGTTACTTCA
+
DB@?>?BBBBB?A?A@B@BBB@@@<@BB
@L7EOQ:00561:00561
TAGTATCAGCCTCGCCATGACGAAGGTATTCC
+
BBB>>>BBBB?BAAA?AABBB@?<@@A>?=@=
@L7EOQ:00563:00569
ATATCGCGAGGGTATGGAAGACTCTATAGA
+
A@@AAAAB@@?<>;AB?B?BBBBBBA@>91
@L7EOQ:00568:00581
ACGAGTGCGTTCCCCATGTCGTAGGTACTC
+
7;BBA>B@@@=@CB7@;;99999969949>
@L7EOQ:00568:00585
TAGTAACACCTCGCATTGA
+
8847@<94/,./////,//
@L7EOQ:00569:00568
CGTGTCTCTAGGCACAGGATTTTGTGTAG
+
?BBABBBBBBB@BBCBB@????6?CB?@A
@L7EOQ:00569:00577
TCTCTATGCGCTCCACATGTCTAAGGT
+
@BBBBBBAAAC88;;CCCBBBBB<;;?
@L7EOQ:00575:00570
ACGAGTGCGTTCCCCATGTCGTAGGTACTC
+
BBBBBBBBBBABAA7B?@@CDC@A=@:;;>
@L7EOQ:00577:00570
TACTGAGCTACACAACACAGAA
+
783783:?884//1,/1/-,/8
@L7EOQ:00578:00580
TGCGTCTCCTTCCTTAGTTACTTCAGTGC
+
;<BCCCB?>?>?>B@AAB>7885883733
@L7EOQ:00586:00565
TAGTATCAGCCTCGCCATGACGAAGGTATTCC
+
CAA??BCBBD@B??A@BBC@@@@<>=@898;<
@L7EOQ:00586:00587
TGATACGTCTCCTTCCTTAGTTACTTCA
+
CCCBA@@BABC8:;;?B?BCC@<<;>>>
@L7EOQ:00557:00726
TGACTGATCGTCTACGCACAGATA
+
8:887??D79340.0.,*,,,,,0
@L7EOQ:00573:00717
TCTACTATCGCTACGACGTATGTCGACGACTA
+
8<;;99D???9A999DD::000::::99CD::
@L7EOQ:00589:00740
TGATCACGATCACTCGTCTAGTACTAC
+
89B0008-,,,,,2;99@D<99942==
@L7EOQ:00591:00770
TAGTATCAGCCTCGCCATGACGAAGGTATTCC
+
CBCBBBCCA@=?B;;8=CCBAB@61-111-1,
@L7EOQ:00565:00838
TCTCTATGCGCTCACATGTCTAG
+
??AA@BBBB@@>?AAAAAAABBB
@L7EOQ:00573:00833
CACTGATGCGCACGACACTGATCATG
+
;;CBB990/,***0**..6B@B99??
@L7EOQ:00574:00824
ATCAGCGCGCACGCAGACA
+
9CBB900096942,,,,22
@L7EOQ:00579:00821
ATGATCGCGAGTATGACACGACGATGACTAG
+
9999999?DDA?997777988?CB>887773
@L7EOQ:00590:00835
TGATACGTCTCTCTGTACTCAGT
+
9;99???9??AAAAAAAAAAAAC
@L7EOQ:00579:00987
AGTGTCGTGTACGCTAGTACGCGACTGATCGATGTACGTACGTCGTCGAGCATC
+
?E8<;:004...0......000D?BB??;>>:99900009990009DDD?777?
@L7EOQ:00553:01031
TCTCTAGCGACTG
+
999999E>>;0.,
@L7EOQ:00582:01017
GAACCGGCCTTCCGGAACCAATTGGCCAAGGTTAACCAAGGAAGGAACCTTGGAATTC
+
?;:>?A?B?C@B@@@A@BAC?B==898=<@>A?A@C@B?BBH>A>A<>;>=@=@BD@B
@L7EOQ:00592:01036
ACGAGCTCTACTGATCTCGATGTACGTACTACTC
+
?990009?6662**((((,(((*80882299999
@L7EOQ:00573:01054
CGTGTCTCTAGGCACAGGATTTTGTGTAAG
+
BBBBBBDBDBB?AB@==;=9992=@@9858
@L7EOQ:00563:01167
CGTGTCGTCTAGTACGTCACAGATGTGTAGTAGTACGCGAG
+
0::DD99?B==>>>:000::::99999999999BBBD999>
@L7EOQ:00589:01176
GGGAAAAGGGGCCCCAAAACCCCGGGGAATTTCCCCGGGGTTTTGGGGCCCCGGGGTTTTAAAACCCCGGGTTT
+
CC9:::6>>>9>:96:::6;;;6666*.,.4049:699959?>5@9959996BB>8>B?8BBB8B??19969&&
@L7EOQ:00560:01205
AGCACTGTAGCTGTCACTAGTTACTTGT
+
@@CCCBBB???BBBB>?BBBB@BAA?AB
@L7EOQ:00562:01222
CGTGTCTCTAGGCACAGGAATTTGTGTAG
+
CC88;BBBBCC?C?AB?99133,337799
@L7EOQ:00570:01211
TCTCTATGCGCTCCACATGTCTAAGGTA
+
BBDBCGBCACB:749>>>=???>59244
@L7EOQ:00572:01216
TACTGAGCTACACACACAGAAAGATTGGT
+
B>>>BBBBAAAB><;>AA@@B9>>@7;8;
@L7EOQ:00572:01234
TAGTATCAGCCTCGCCATGACGAAGGTATTCC
+
CCBBBB?@@A@BB@??BBB@>@B?A@CAA>A>
@L7EOQ:00577:01240
ACGCTCGACATGCCCAGGTACAGGAG
+
A>>@CCCCCCBBBCBBB@BBCCC?BB
@L7EOQ:00584:01222
AGCACTGTAGCTGTCACTAGTTACTTGT
+
;<DCCB?B@@ABBB@??BBBB@???@BD
@L7EOQ:00591:01238
ACGAGTGCGTTCCCCATGTCGTAGGTACTC
+
@:9;@A@@@B@CCC:BCCEBBB<<7998:9
@L7EOQ:00597:01233
ACGCTCGACATGCCCAGGTACAGGAG
+
B:;;B??>??>999-4424444@9==
@L7EOQ:00597:01235
TACTGAGCTACACACACAGAAAGATTGGT
+
BBB><@CBCCBC>>BCCCCCC>CBCDC@A
@L7EOQ:00598:01245
ATCAGACACGGACACAGCAGAACACA
+
@@@?@>AB;<:<BAAA@@?9969999
@L7EOQ:00599:01234
ATATCGCGAGGGTATGGAAGACTCTAT
+
AB>??BBBBAA=A@BB@B@C@AAAAAD
@L7EOQ:00574:01252
TGATACGTCTCCTTCCTTAGTTACTTCA
+
???AABD>>>?=B@B@B@AAA@ACB@BA
@L7EOQ:00603:00135
CGTGTCTCTAGGCACAGGATTTTGTGTAG
+
;?BBB>>BBBB@>>BBC@@@@>6@B<@@B
@L7EOQ:00611:00144
AGCACTGTAGCTGTCACTAGTTACTTG
+
@ABB@;;9@@ABC@@<>?>99249><8
@L7EOQ:00640:00102
ATATCGCGAGGGTATGGAAGACATCTAT
+
3>>?;@@@@@C=;:79,.,.....468;
@L7EOQ:00609:00189
TGATACGTCTCCTTCCTTAGTTACTTCA
+
BBBA?ACA?;;774758;><><800,00
@L7EOQ:00641:00185
TAGTATCAGCCTCGCCATGACGAAGGTATTCC
+
BBB??ABBBB?A@AA@AAABBBB<;;>87584
@L7EOQ:00608:00240
CGTGTCTCTAGGCACAGGATTTTGTGTAG
+
<<???BBBB@A?ABC@A<8777.8??>>@
@L7EOQ:00632:00215
TAGTATCAGCCTCGCCATGACGAAGGTATTCC
+
ABB?BBBBA?=@@BB?BCC??@B?A>A@A=@=
@L7EOQ:00635:00202
TGATACGTCTCCTTCCTTAGTTACTTCA
+
BBBAA@BBB>A@A@A@A@??????B@AA
@L7EOQ:00626:00268
TCTCTATGCGCTCCACATGTCTAAGGT
+
BBBCCBBBCCC::;;BBAAB?>>6848
@L7EOQ:00640:00286
ATATCGCGAGGGTATGGAAGACTCTAT
+
B>??AB@@??;:?>>@=@=@@A?BB><
@L7EOQ:00607:00331
ACGAGTGCGTTCCCCATGTCGTAGGTACTC
+
AAAAAAB9991333.833.664..,/....
@L7EOQ:00601:00356
TGATACGTCTCCTTCCTTAGTTACTTCA
+
BBB?>?BAAAB@B@B@B@BBB?BBB@BB
@L7EOQ:00637:00472
GGGGGGGGGGGGGTTTTTTTTTTTTTTCCCCCCCCCCCCCCTTTTTTTTTTTTTTCCCCCCCCCC
+
BBCB?????BDC"<;77777777777"3333333333333"4444444444444"4998444444
@L7EOQ:00644:00454
GGGGGGGGGGGGGGTTTTTTTTTTTTTTTCCCCCCCCCCCCCCCTTTTTTTTTTTTTTTCCCCCCCCCC
+
??BBBBBBBBBBB"?????99999?BBD"@>;;7777777777"77777777777777"7777777777
@L7EOQ:00604:00567
CGTGTCTCTAGGCACAGGATTTTGTGTAG
+
BA???BBBBBB@CCGCC@@=9@6@@>;??
@L7EOQ:00638:00558
TGATACGTCTCCTTCCTTAGTTACTTCA
+
ABBAABBCBBB?B>?=?=BBD@????>;
@L7EOQ:00645:00571
TGATACGTCTCCTTCCTTAGTTACTTCA
+
BD?;7;:;??@AC6:48;3331333977
@L7EOQ:00647:00594
ACGCTCGACATGCCCAGGTACAGGAG
+
@AAABBBBB???CC?BA?CCDAA?BB
@L7EOQ:00609:00635
TCTCTATGCGCTCCACATGTCTAAGGT
+
AACBBBCCA?<7:5:>>7>88381313
@L7EOQ:00614:00605
TGATACGTCTCCTTCCTTAGTTACTTCA
+
ABBAAABAAAB@B@@=@ABCA>AAC@CC
@L7EOQ:00610:01012
AGCACTGTAGATGTCACTAGTCT
+
99B:::00099B69990006662
@L7EOQ:00630:01013
TCTCTATGCGCTCACATGTC
+
??AA@BBBB@@>?AAAA:::
@L7EOQ:00615:01130
TATATGACACTCACATA
+
?9?BBBB01100//,**
@L7EOQ:00634:01108
ATATGCGAGTATGAGACATATA
+
BB@99:>997,*((((((((**
@L7EOQ:00637:01107
AGACAGACACTGTCACATGACATACTAGTA
+
CB930....6622/0099999??>>:0009
@L7EOQ:00618:01182
TCTCTATGCGCTCCACATGTCTAAGGT
+
99:CCDDBAAABB>B@@@DA@@B9;7<
@L7EOQ:00634:01194
ACGAGTGCGTATGTCGTAGGTACTC
+
AAAAAAABBBA??>>A;334::8;D
@L7EOQ:00637:01195
TCTCTATGCGCTCCACATGTCTAAGGT
+
BBBB>>BBBBB89;;@@BCBAA@6:78
@L7EOQ:00644:01163
ATCAGACACGGACACAGCAGAACACAC
+
BBBAAAABBG?BBDCAAAC@@=ACAAA
@L7EOQ:00647:01189
TCTCTATGCGCTCCACATGTCATAAGGTAC
+
33333773333331333400-,,,*,*,,4
@L7EOQ:00600:01211
TACTGAGCTACACACACAGAAAGATTGGT
+
????BBBBBBBBBBCCCB?A?<==A@C@B
@L7EOQ:00608:01241
TACTGAGCTACACACACAGAAAGATTGGT
+
BA>>BBBBA??@AACDCC:::8;=A@C@B
@L7EOQ:00609:01245
ATATCGCGAGGGTATGGAAGACTCTATA
+
BB?@@BABBCD?B@BB@CACBBBBBC@>
@L7EOQ:00611:01227
ACGAGTGCGTTCCCACTGTCGTA
+
A::;?>??8858>87333333..
@L7EOQ:00612:01213
CGTGTCTCTAGGCACAGGATTTGTGTA
+
@@AGDDCCC;;7999>><99914@>93
@L7EOQ:00617:01209
ATATCGCGAGGGTATGGAAGACTCTAT
+
>BAAAAACBBB>A@??;><?88:??>@
@L7EOQ:00627:01240
ATCAGACACGGACACAGCAGAACACA
+
ACBBB?>BBCA@?;9499?9959999
@L7EOQ:00630:01210
TAGTATCAGCCTCGCCATGACGAAGGTATTCC
+
>?A?@ACBBB?B;;;?BBBCBCC5778??;>>
@L7EOQ:00634:01230
TAGTATCAGCCTCGCCATGACGAAGGGTATTCC
+
>@B@;??B@@=@ADC?@@BBA??4870887137
@L7EOQ:00636:01212
CGTGTCTCTAGGCACAGGATTTTATGTAG
+
BABBCBBB>9978??8858777.8B>933
@L7EOQ:00640:01247
ATATCGCGAGGGTATGGAAGACTCTATA
+
AA?@@CBBBAA=AABB@C@CBBBEBCB<
@L7EOQ:00646:01238
AGCACTGTAGCTGTCACTAGTTACTTGT
+
??@BBBBBBBB<:8CBBBK@@?ACB?<;
@L7EOQ:00649:01246
AGCACTGTAGCTGTCACTAGTTACTTGT
+
<<BJDBBBBBB>>?BBBBBAA>ACC@CB
@L7EOQ:00615:01254
TCTCTATGCGCTCCACATGTCTAAGGT
+
BBCBBBBBDDC8889CBABA>@@=><@
@L7EOQ:00638:01257
ATATCGCGAGGGTATGGAAGACTCTATA
+
ACCBBBBBBBA=AABC@B@D@A@BB@C;
@L7EOQ:00649:01263
TCTCTATGCGCTCCACATGTCTA
+
37;BCCBABBB@@<>?<383...
@L7EOQ:00690:00046
AGCACTGTAGCTGTCACTAGTTACTTGT
+
@BCCCBBBBA??BAAABBBBB@<@<@BD
@L7EOQ:00658:00059
TCTCTATGCGCTCCACATGTCTAAGGTA
+
BDCCCCCHA@@8849=>@ABABA;><?9
@L7EOQ:00670:00068
ACGAGTGCGTTCCCCATGTCGTAGGTAC
+
AAABBAC??91333.833.44...,/..
@L7EOQ:00678:00053
ATCAGACACGGACACAGCAGAACACA
+
BBAAABBBBC@994999999959944
@L7EOQ:00682:00078
ATATCGCGAGGGTATGGAAGACTCTAT
+
CA@AAA;?773/8>8848;>?@@@=@>
@L7EOQ:00696:00058
TCTCTATGCGCTCCACATGTCTAAGGT
+
BCBBA@@BBBB?@?@DBGAC@AA;?<?
@L7EOQ:00674:00107
ATATCGCGAGGGTATGGAAGACTC
+
?@ABBB@=944-8899<>;>9944
@L7EOQ:00691:00146
ATCAGACACGGACACAGCAGAACACAC
+
BDBBB><ACCA?>94499999599449
@L7EOQ:00650:00151
AGCACTGTAGCTGTCACTAGTTACTTGT
+
??BBCBAA>>ABBBAAABAAA>?;;:;?
@L7EOQ:00674:00182
TCCACATGTCTAAGGTACTG
+
?B?BBBBBBBBB>>;77:7;
@L7EOQ:00685:00182
TAGTATCAGCCTCGCCATGACGAAGGTA
+
;ADCBCA>=?;>888499999992/,/.
@L7EOQ:00698:00155
TACTGAGCTACACACACAGAAAGATTGGT
+
?>@BBBBBBBBBBBECCBGDF?BAA8969
@L7EOQ:00655:00201
TGATACGTCTCCTTCCTTAGTTACTTCA
+
;;<BB;>:838184813;<99=333133
@L7EOQ:00650:00281
TAGTAACAGCCTCGCCATGACGAAGGTATTCC
+
9>?996<AA@<A;796:CBCD@A=ACBAB@B?
@L7EOQ:00653:00299
AGCACTGTAGCTGTCACTAGTTACTTGT
+
AABBBBBB???BBBBBB?>?C@C??=@C
@L7EOQ:00655:00286
AGCACTGTAGCTGTCACTAGTTACTTGT
+
:;CCCBBBBBBBBBBBBBBBB@B@?=?B
@L7EOQ:00675:00251
CGTGTCTCTAGGCACAGAATTTGTGTAA
+
888>>>78737;;>>?00,00,.4...,
@L7EOQ:00675:00263
ATATCGCGAGGGTATGGAAGACTCTATAG
+
BBAAABBBBBB>AABC=@=@CCCCCC>11
@L7EOQ:00694:00280
TACTGAGCTACACACACAGAAAGATTGGT
+
AAAAACAABBBB?><;@;?@@<@CC?CAB
@L7EOQ:00650:00330
TACTGAGCTACACACACAGAAAGATTGT
+
:?@@?CBB878011.....33,4//,1/
@L7EOQ:00657:00343
GGGGGGGGGGGGGGTCTCTATGGGGGGGGCGGGGGGCTCCCCCCACATGGGGGTCTAAGGGGGGGGGGGGGTAC
+
8888888888888"37<>8788888888$37999<-@>BBBAA+887>>777/>AAB?BBBBBBBBBA?A"8&&
@L7EOQ:00668:00341
TAGTATCAGGGCCCTCGCCCATGGGACGGAAGGGGGGGGGTATTCC
+
;BB;8>@999-33,3937804?@D9B9949499999999"4799=@
@L7EOQ:00676:00318
GGGGGGGGGGGGGGGTAGGGGGGGGTATCCCAGGGGGGCCCCCCCCCCCCCCCCCCTCCCCGGGGCC
+
77777777777777"733777777$333880333333(33333333333333333"3333,3??.88
@L7EOQ:00687:00386
TAGTATCAGCCTCGCCATGACGAAGGTATTCC
+
BBB>?@CBBB@BBBB@BBBA@@A@B@B>?=@?
@L7EOQ:00691:00399
TCTCTATGCGCTCCACATGTCTAAGGT
+
BBBB@<<>BBB<B>BBBBBBAAA?A?@
@L7EOQ:00693:00354
TACTGAGCTACACACACAGAAAGATTGGT
+
B>>;??AAAAAAAAAABBCEDBCBB@C@D
@L7EOQ:00698:00390
TGATACGTCTCCTTCCTTAGTTACTTCA
+
????>>>>>>B;<;<>B@BBB>>??@BB
@L7EOQ:00667:00436
ATATCGCGAGGGTATGGAAGACTCTAT
+
D@BBBB=:99978?BC?C?B<><@=@A
@L7EOQ:00696:00425
TACTGAGCTACACACACAGAAAGATTGGT
+
>>@BBBBBABA@@BBCCBDDD?BBB=ABA
@L7EOQ:00655:00526
TAGTATCGAGACTACACACATCGACAGAGTAGTAGTCG
+
??A?AAAA@@@?999111:::AAAAAAAAAAAAAA@@@
@L7EOQ:00681:00540
TGTCTCGATGACACTACTCGTCTGAGCATCACGATGACAGTACGTACGTGACATCGA
+
6111:888::BBBBB?9;;;;;888;;;;111;;;;888ABBA111ABAA::A@@@B
@L7EOQ:00662:00594
TGATACGTCTCCTTCCTTAGTTACTTCA
+
CC?;>@@9:9B?B=@=@?>;;@<<;777
@L7EOQ:00698:00587
AGCACTGTAGCTGTCACTAGATACTTGT
+
79834444444333393./7/////,44
@L7EOQ:00695:00666
TGATAAAAAAAAAAAAAAAAAAAACCCCCCCCCCCCCCCCGGGGGGGGGGGGGGGGTTTTTT
+
B@?7777777777777<<<<>>>">>>>>>>>>>>>>>>"733333333333333"333333
@L7EOQ:00655:00724
ACGCTCGACATGCCAGGTCACAGGAG
+
BB:;=BGAA@A1-+--****,,0067
@L7EOQ:00665:00709
TGATACGTCTCCTTCCTTGTTACTTCA
+
B?>AABC?>>B@B@?>?@CB@AAA?>>
@L7EOQ:00666:00731
TACTGAGCTACACACACAGAAAAGATTGGT
+
BAABAABBBBBBBBA;999994,9BA69<=
@L7EOQ:00693:00717
ACGAGTGCGTTCCCCATGTCGTAGTACTC
+
BCAAABB?991333-877444.../....
@L7EOQ:00657:00751
TGATACGTCGTCTCTCTAGTACTC
+
9999B668///,222:6???BAAA
@L7EOQ:00672:00799
TATCGAGCACTAGA
+
9?C99311//66.,
@L7EOQ:00687:00770
TCGAGTGATGATGCGTAGACTGAGATCGATCGATGTAGTCACGTC
+
<99;;;B9;9BBBBBBBB999BBBC@311:::8,,,2,,,;;;>>
@L7EOQ:00689:00784
TCTACTATCGCGCTACGTACTGAGACGTCTAGT
+
<@@BB>;:11//86.01>;;<99BCCCBBB>>>
@L7EOQ:00678:00808
TCAGTCGATCAGCTCGCATGACGAGTATCG
+
...6..0DDEC????BBB6666...444>>
@L7EOQ:00661:00963
TACTGAGTGCTCACACACACA
+
9B?96,-*((((**,......
@L7EOQ:00652:01183
ACGAGTGCGTTCCCCATGTCGTAGGTACTC
+
A?AABBCBBB59994;@AADDDAC?ABBBC
@L7EOQ:00653:01193
TACTGAGCTACACACACAGAAAGATTGGT
+
BB@BBBBBBC@?@AABBBBCD>@:;8969
@L7EOQ:00655:01184
ACGCTCGACATGCCCAGGTACAGGAG
+
BDB@BBACBAA:4409;59AB;<<<C
@L7EOQ:00659:01178
TAGTATCAGCCTCCCCATGACAAAGTTATTCC
+
@@ACBCCCCA77777,4997777233144249
@L7EOQ:00659:01199
ATCAGACACGGACACAGCAGAACACAC
+
?<??>ABCBC@BB93388899233448
@L7EOQ:00665:01194
TAGTATCAGCCTCGCCATGACGAAGGTATTCC
+
AAB?BBGCBA@AACA?BBBBBBB@B@?;B>B>
@L7EOQ:00669:01164
TGATACGTCTCCTTCCTTAGTTACTTCA
+
BBAAABBA>AA=@=@=@@B@A?==8989
@L7EOQ:00670:01176
TACTGAGCTACACACACAGAAAGATTGGT
+
B?>?DAA@AABCA>@@@A>>>:9995948
@L7EOQ:00676:01171
AGCACTGTAGCTGTCACTAGTTACTTGT
+
??DCCBCCBC@<<??>>BBBB@BAA?AA
@L7EOQ:00684:01169
TGATACGTCTCCTTCCTTAGTTACTTCA
+
BBBBBBBBBBB@B@B@B@BBB@BBB@BC
@L7EOQ:00690:01196
TACTGAGCTACACACACAGAAAGATTGGT
+
AA@BBBBBBBBBAA>;378::5;@@@C@C
@L7EOQ:00696:01183
TAGTATCAGCCTCGCCATGACGAAGGTATTCC
+
BBB@@@BBBB@B>>>@BHBA@@A?BACAB?B@
@L7EOQ:00696:01199
TCTCTATGCGCTCCACATGTCTAAGGT
+
BBBBBBBBBBBBB@B@ABBBB@?=@@;
@L7EOQ:00699:01176
CGTGTCTCTAGCACGGATTTTGTATA
+
@?BBBBA;;111>AA?@@@@6AC?A>
@L7EOQ:00650:01201
TCTCTATGCGCTCCACATGTCTAAGGTA
+
DCBBA@ABBBC:8;;CCCCBBBA?A><;
@L7EOQ:00653:01219
TACTGAGCTACACACACAGAAAGATTGGT
+
BA@ABBBAAABB;<@@?A@AA=9;98959
@L7EOQ:00655:01213
ATCAGATACGGACACAGCAGAACACAC
+
BBBBAAAAAB>>@BA?>>>;858????
@L7EOQ:00656:01213
ATATCGCGAGGGTATGGAAGACTCTATA
+
><>AB@A@;;;7;ABC@C@CAAAAA@A9
@L7EOQ:00660:01219
ATCAGACACGGACACAGCAGAACACACA
+
@@@@A@?>9959999999949599//6/
@L7EOQ:00662:01241
ATATCGCGAGGGTATGGAAGACTCTAT
+
BBBBBB?@ACCACCECBCDCCDBA@AB
@L7EOQ:00664:01201
AGCACTGTAGCTGTCACTAGTTACTTGT
+
A?CBBBB@ABCBBCCBBBBBB=?>><<B
@L7EOQ:00673:01215
ATATCGCGAGGGTATGGAAGACTCTATA
+
B?AAAABCBBB=A?AB<?=B;;;AA@?1
@L7EOQ:00673:01247
TGATACGTCTCCTTCCTTAGTTACTTCA
+
BBBBBBB@@AA@A?A?B@DCA?BCC?@?
@L7EOQ:00676:01246
TGATACGTCTCCTTCCTTAGTTACTTCA
+
@CCCBAABABC@C?B?C@CCCBDCCAA@
@L7EOQ:00680:01243
ATCAGACACGGACACAGCAGAACACAC
+
BBA?BBBB??>?CA===::9459999C
@L7EOQ:00686:01225
TCTCTATGCGCTCCACATGTCTAAGGT
+
CCBB@@ABAAB998:BBBCBBCB?C?@
@L7EOQ:00686:01245
TCTCTATGCGCTCCACATGTCTAAGG
+
@@DDCCDB@=@:769>8888844242
@L7EOQ:00690:01238
TAGTATCAGCCTCGCCATGACGAAGGTATTC
+
BBBAAACAAA@AA@?=@CB>A?><@>@>>;:
@L7EOQ:00691:01201
ATATCGCGAGGGTATGGAAGACTCTATA
+
<B>>>BBCBBB>CABC?B>A@@@@@@@1
@L7EOQ:00693:01245
TGATACGTCTCCTTCCTTAGTTACTTCA
+
@@BBCBB<;:B=@:;:;:;;B@B?>:>>
@L7EOQ:00696:01226
ATCAGACACGGACACAGCAGAACACAC
+
ABBBAAABA?>>;;<778899588488
@L7EOQ:00652:01262
TAGTATCAGCCTCGCCATGACGAAGGTATTCC
+
AAB>>@CCCC@@@AC?A@@??;:6;>@A@=@7
@L7EOQ:00653:01263
ATATCGCGGGGGTATGGAAGACTCTA
+
CA;77737888+3377775339999@
@L7EOQ:00667:01264
TGATACGTCTCCTTCCTTAGTTACTTCA
+
CCC@?@BBAAB=@=@@C@CCC;<<CBCC
@L7EOQ:00674:01262
TCTCTATGCGCTCCACATGTCTAAGGT
+
A;79BBA@@????;>?>>>73331313
@L7EOQ:00687:01259
TCTCTATGCGCTCCACATGTCTAAGGTAC
+
@@CCBCBCCBB><=?A@@@??B?585888
@L7EOQ:00688:01258
TGATACGTCTCCTTCCTTAGTTACTTCA
+
BBBAAABA@@B=>=@@C@CCCACBB?BB
@L7EOQ:00689:01258
ATATCGCGAGGGTATGGAAGACTCTATAG
+
AABBBA@@BBBBBBCC?B@BECCCCC>>>
@L7EOQ:00700:00072
ATATCGCGAGGGTATGGAAGACTCTAT
+
>>@A?>>><<;:;;@A?B?AB@@>>>>
@L7EOQ:00714:00061
ATCAGACACGGACACAGCAGAACACA
+
@BCBBCCB;;99?9999999959944
@L7EOQ:00718:00051
ATATCGCGAGGATATGGAAG
+
8>>ACBBABC@BBB@=;999
@L7EOQ:00705:00123
CGTGTCTCTAGCACAGA
+
3337733.=00.44...
@L7EOQ:00722:00149
TGATACGTCTCCTTCCTTAGTTACTTCA
+
BCCBBCB>>?C@B9:9:@CBB?<<<@BC
@L7EOQ:00710:00177
TCTCTATGCTCA
+
?B;88,-,((((
@L7EOQ:00723:00162
TCGAGTGATCATGCTACGCACAGATCGATGTAGTACGACTCA
+
999999999999999999;AAAAABBBABBCB9==9:CICCB
@L7EOQ:00735:00159
ACGCTCGACATGCAGT
+
99BBBB7388899@;;
@L7EOQ:00746:00172
CGATGAGTGCGTCGACACGTGATGTAGTC
+
E998////882262****,226:DD>>99
@L7EOQ:00700:00209
ATCAGACACGGACACA
+
;@ABBCBB>9;/1***
@L7EOQ:00703:00203
TACTGAGCTACACACACAGAAAGATTGGT
+
>>BBBBB??ABBBAAA@@A?A:;882449
@L7EOQ:00733:00227
TAGTATCAGCCTCGCCATGACGAAGGTATTCC
+
:;?AAABBCCBA?@@@CAA?;@<476888131
@L7EOQ:00735:00226
TAGTATCAGCCTCGCCATGACGAAGGTATTCC
+
AACABBCB?>>>9::<>>=>899695438242
@L7EOQ:00734:00341
CGTGTCTCTAGCAC
+
BC?;/11/,,,*,,
@L7EOQ:00743:00339
GGGGGGTTTTTTTCCCCGGGGGGGAAAAAAAGGGGGGGTTTTTTTGGGGGGGAAAAAAATTTTTTTCCCCC
+
BB???(??BCB?'777-;BCCCB(B?????(??????(?99999&999999&999999&999999&9????
@L7EOQ:00704:00351
CGTGTCTCTAGGCACAGGATTTTGTGTAG
+
BBB@@BB@B@@@BBBCC@????6?B@9;<
@L7EOQ:00706:00368
TGATACGTCTCCTTCCTAGTTACTTCA
+
>:378337407+-*,*,,,.,333133
@L7EOQ:00720:00382
ATCAGACACGGACACAGCAGAACACAC
+
BBBBBBAAABAA>?;;<<<9958>>?>
@L7EOQ:00727:00359
TAGTATCAGCCTCGCCATGATTCC
+
AAB>>@CCCB@BAAA>@ADBB@B>
@L7EOQ:00728:00368
ACGCTCGACATGCCCAGGTACAGGAG
+
B@AA@AAA97>99909924444424;
@L7EOQ:00729:00423
AGCACTGTAGCTGTCACTAGTTACTTGT
+
AACCCB>><<<?????BBBBB?AAB@BB
@L7EOQ:00711:00470
TCTCTATGCGCTCACATGTCTAGACT
+
??@BB::1,,,,,,,,//////88//
@L7EOQ:00718:00451
AGCACGTGTAGCTGTCGCACTAGTCTGTGT
+
9;99;99D::>000006>=.011:888;13
@L7EOQ:00702:00539
AGCACTGTAGCTGTCACTAGTTACTTGT
+
:;CCBBDBEBBABCBBAABBB>BAA?AC
@L7EOQ:00729:00515
TAGTATCAGCCTCGCCATGACGAAGGTATTCC
+
ACA?@@CBBA?<<@@<??BBBBB=@<>88481
@L7EOQ:00744:00529
ATATCGCGAGGGGTATGGAAAGACTCTATA
+
BBBBBBBBBBBC:BBCC@BB?BDCCGGCB9
@L7EOQ:00703:00574
TCTCTATGCTCTCCACATGTCTAAG
+
B?BBBCC@>?@9954;;7774/1-1
@L7EOQ:00703:00623
GGGGGGGGGGGGGGACCCCCCCCCCCCCCGGGGGGGGGGGGGGCCCCCCCCCCCCCCCTCCCC
+
0000000000000".3333333333333"3333333333333"33333333333333"33333
@L7EOQ:00713:00741
ATACGCGAGTAGTGA
+
9999999::82,,**
@L7EOQ:00722:00702
TAGTACGAGCACACGACACAGACGAGACACACAC
+
?7:;CBBB:::000:::D??7:;GGG;9:CD?;>
@L7EOQ:00743:00722
TACTGAGCTACACACACAGAGATGT
+
9?966./,,/88;BA@@CD88,--,
@L7EOQ:00745:00733
TACTGATCTCTACACACACGATGATGATAGTCG
+
::000>900;CCCCA9999999D:::300::::
@L7EOQ:00710:00751
TGATACGTCTCCTTCCTTAGTTACTTCA
+
BCAA>@?AAAA?B>B>BA>==<944884
@L7EOQ:00710:00776
ATATCGCGAGGGTATGGAAGACTCTATA
+
B@@BABBAAAA@><@C?A?CBBBBB@@@
@L7EOQ:00719:00774
ATATCGCGAGGGTAGTGGAAGACTCTAT
+
;;?@;99><<<811//>7;:7//4444:
@L7EOQ:00728:00787
ATATCGCGAGGGTATGGAAGACTCTATA
+
CAAAAAABBBB=BBCD@C?B@AACBCB<
@L7EOQ:00748:00765
ATCAGACACGGACACAGCAGACACAC
+
CCCABBABCD@BB;99;11/1////6
@L7EOQ:00722:00821
TACTAGCACTCGACACAGATCATGACGTAC
+
?ECC9;99@8473;88111;;;>;;88/--
@L7EOQ:00725:00840
TGAGCATCATCTACTGTCTAGCTAGTACAGTG
+
BBB9;;BBBB9@@CDBBBCCCB933@-,,2//
@L7EOQ:00701:00857
ACGCTCGACATGCCAGTACAG
+
>@<;<BB?C8811,////844
@L7EOQ:00724:00888
TAATATCAGCCTCGCCATGACGAAGGTAATCC
+
BB@????@CB>::;;7;AC:;<C?A=@@=884
@L7EOQ:00729:00870
TAGTATCAGCCTCGCCATGACGAAGGTATTCC
+
BBBAB::<AA>8;:A7?@B;;<@=@=@>8242
@L7EOQ:00700:01010
ATATCGCGAGTATGAGACTCAT
+
99000..6933:@A83333444
@L7EOQ:00737:01035
TGATATGTCTCTCTAGTACATGCAGTCG
+
9999DDD:0..22,.0999B99999999
@L7EOQ:00715:01100
TACTGAGCTACACACACAGAGATG
+
999999;AAAAAAAA@@@BDABCC
@L7EOQ:00704:01168
TCTCTATGCGCTCCACATGTCTAAGGT
+
BB?B>>>AAAC88:;CBBBB@A@4848
@L7EOQ:00710:01169
CGTGTCTCTAGGCACAGGATTTTGTGTAG
+
@@@BBBBBBAA?ACCCB>9999,4B@???
@L7EOQ:00721:01197
TACTGAGCTACACACACAGAAAGATG
+
8833339333339993333.0+////
@L7EOQ:00725:01187
TCTCTATGCGCTCCACATGTCTAAGGT
+
ACCCAA@BBBBBB@BBBBBBAA@>?><
@L7EOQ:00729:01179
TGATACGTCTCCTTCCTTAGTTACTTCA
+
CCAAAABBBB?>?>?>B?@AA@B@@?AC
@L7EOQ:00730:01197
ATATCGCGAGGGTATGGAAGGCTCTATAGAGG
+
BBABAA=?>??>?BCFBB@CACABBBB;9;;6
@L7EOQ:00732:01180
TAGTATCAGCCTCCCCATGACGAAGGTATTCC
+
<>@AAACBCC:;???2>>?7:;@=@>;;;=A?
@L7EOQ:00700:01210
ACGCTCGACATGCCAGCAGCCAG
+
38733337733//,//////544
@L7EOQ:00700:01222
TACTGAGCTACACACACAAGAAAGATTGGT
+
A@?BBBBB??@?@<<937488804442424
@L7EOQ:00702:01207
ATCAGACACGGACACAGCAGAACACA
+
BBAABBABBC@BA99449?9969999
@L7EOQ:00705:01225
AGCACTGTAGCTGTCACTAGTTAATTGT
+
;<CCCB????<<<?????>BB@C898:A
@L7EOQ:00705:01247
ATATCGCGAGGGTATGGAAGACTCTATA
+
AAABAAAACCB<>;ADCC@CBB?CCCBB
@L7EOQ:00706:01235
CGTGTCTCTAGGCACAGGATTTTGTGTAAG
+
BB:::C99;CDBCCCA>:1111+11110,.
@L7EOQ:00706:01248
ATATCGCGAGGGTATGGAAGACTCTATA
+
BCAAAC@@@CC@CB>?>?>?>>>@BBBB
@L7EOQ:00708:01239
TGATACGTCTCCTTCCTTAGTTACTTCA
+
BBBBBBBA@AB@B@B@B@BBB?BBC@BC
@L7EOQ:00715:01227
AGCACTGTAGCTGTCATTAGTTACTTGT
+
;;CBAABBABBCBBAAA@B@@=><B>BD
@L7EOQ:00716:01226
TACTGAGCTACAAACACAGAAAGATTGGTGC
+
?;;;B?BBBBAAB>ABAA@BB>;>><<=?CC
@L7EOQ:00721:01217
TAGTATCAGCCTCGCCATGACGAAGGTATTCC
+
?@@@@@CCCCBA@@BACCBB???4848>>471
@L7EOQ:00725:01229
ATATCGCGAGGGTATGGAAGACTCTATA
+
>>>@A@??8:7/8>7;:<@>;?>9948/
@L7EOQ:00726:01213
ATATCGCGAGGGTATGGAAGACTCTA
+
AA>@@@>@99919>9A=@?B<<:==9
@L7EOQ:00732:01228
ATATCGCGAGGGTATGGAAGACTCTATA
+
BA?>>BBBDBB<AABC?@>A??@@@@?1
@L7EOQ:00732:01240
TAGTATCAGCCTCGCCATGATCGAAGGTATTCC
+
<<@@BB@@@B?B@@?<;000..443444.3131
@L7EOQ:00735:01224
TAGTATCAGCCTCGCCATGACGAAGGTATTCC
+
BBB>?@DBCB?ABBB@BBA>@@B@B@@<@=@?
@L7EOQ:00741:01239
AGCACTGTAGCTGTCACTAGTTACTTGT
+
@@DCCBBB@A@BBBBBBBBBB@B995:A
@L7EOQ:00743:01220
ATATCGCGAGGGTATGGAAGACTCTAT
+
BBAC@=>?8;97;BBDCCAEACDB>==
@L7EOQ:00718:01251
ACGAGTGCGTTCCCACTGTCGTACTC
+
B?>@>?888849>-4444//////79
@L7EOQ:00736:01256
ATCAGACACGGACACAGCAGAACACAC
+
@@@@ABBBBB@BB><;7<>99588448
@L7EOQ:00737:01265
TACTGAGCTACACACACAGAAAGATTGGT
+
?>>>?B?<<<BBBBBB77::7/9>>6959
@L7EOQ:00748:01265
CGTGTCTCTAGGCACAGGATTTTGTGTAG
+
BBBBBBBBBBB@BCCBB>====6=B@A;B
@L7EOQ:00758:00124
ATCAGACACGGACACAGCAGAACACAC
+
ABBBBBBBAA??@>;7<>89958>>>@
@L7EOQ:00777:00133
ATCAGACACGGACACAGCAGAACACAC
+
<<?BBBBBBB@BBB@>;@@8:8:>>>A
@L7EOQ:00780:00143
TACTGAGCTACACACACAGAAAGATTGGT
+
B>>>BBBBBB?@@BBCCDDEE?BBC@C@B
@L7EOQ:00783:00108
ATATCGCGAGGGTATGGAAGACTCTATA
+
ABBBBBAABBA=A@BC@C@C@CA@@>@9
@L7EOQ:00751:00174
ATATCGCGAGGGTATGGAAGACTCTAT
+
BBBBB@@AAAA=ABBB@B@B@A@CBBE
@L7EOQ:00787:00190
AGCACTGTAGCTGTCACTAGTTACTTGT
+
AABCBBBAB<<;BA@@A@;;;=@AB?B@
@L7EOQ:00796:00156
ACGAGTGCGTTCCCACTGTCG
+
AAA@?@CB6;,00,0....77
@L7EOQ:00791:00220
TCCCCCCCCCCCCCCTTTTTTTT
+
..999:99996666"////////
@L7EOQ:00771:00278
TAGTATCAGCTCGCCATGACGAAGGTATTCC
+
AAAABCBBB?A??A@BBBBBBB>=>>??=@;
@L7EOQ:00781:00267
TACTGAGCTACACACACACAAGAAGTAGTG
+
3333733773377.664...,..,.33344
@L7EOQ:00781:00292
TACTGAGCTACACACACAGAAAGATTGGT
+
BBB<<BBBB@@ABBBBCDCEC?@?@@C@C
@L7EOQ:00750:00327
ATCAGACACGGACACAGCAGAACACAC
+
BBBABBABBC@BA;4449999699999
@L7EOQ:00763:00347
ACGAGTGCGTTCCCCATGTCGTAGGTACTC
+
ABBBBBAA@?>?CC8B;;:>>>8849838>
@L7EOQ:00755:00358
TCTCTATGCGCTCCACATGTCTAAGGTA
+
888444499997<1449>9894424244
@L7EOQ:00758:00378
ATATCGCGAGGGTAGTGGAAGACTCTAT
+
@>?@BAA;0..,00..43469039==;8
@L7EOQ:00764:00361
TGATACGTCTCCTTCCTTAGTTACTTCA
+
BBB??ABAA>?=@@C@B@BBB?BCC@BC
@L7EOQ:00761:00461
AGCAAGCTGTCACTAGTTACTTGTGTGC
+
ABCB@A@ABBBBBBABC@ABBCBECCCC
@L7EOQ:00762:00497
CGTGTCTCTAGGCACAGGATTTTGTGTAG
+
??BBBBBBBBB?BBBBB?@BAB:CCD?<<
@L7EOQ:00768:00452
ACGAGTGCGTTCCCATGTCGTAGTACTC
+
?<<<?BB999133,333.444../....
@L7EOQ:00769:00493
CGTGTCTCTAGGCACAGGATTTGTGTAG
+
83883379>10,.26..,...+.6...9
@L7EOQ:00795:00492
ATCAGACACGGACACAGCAGAACACAC
+
BBBBB?BBBC?BA@??AABAA=BC@AC
@L7EOQ:00779:00815
TAGCATCGATGTCGCTGTACACATCAGATGACTGT
+
999999999999999999BBBB9;;CDDDC99;CD
@L7EOQ:00794:00806
TGACTGAGTCTCTCACAC
+
??;;BE:>300662,***
@L7EOQ:00767:00852
ATATCGCGAGTATGAGACATCTA
+
???AAAAAAAAAB?>;;1>DC??
@L7EOQ:00772:00903
TCTCTATGCGCTCACATGTC
+
?C;88/1,***0,,,*,,,,
@L7EOQ:00776:00938
TAGTATCAGCTCGACTACATGACGAGTACAGTACGTACGTCGACATCGA
+
99999999???B@;;??77;????99999999999999999999BBBB9
@L7EOQ:00758:00955
AGCACTATAGCTGTCACTAGTTACTTTGT
+
787<89444;48:@?>?<111,1/11,99
@L7EOQ:00769:00984
AACACTGTAATGTCACTAGTTTA
+
343744466,////944499901
@L7EOQ:00776:00993
TAGTATCAGCCCTCGCCATGACGAAGGTATTCCATCACCG
+
<39:>>>>977,377<7==@>=>=49698959;;<<11-/
@L7EOQ:00777:00974
TCTCTATGCGCTCCCCCCCCCCCCCCCCACATGTCTAAGGGGGGGG
+
@ABCCA9;4>>8888888888888888"9@@>>8889599999444
@L7EOQ:00754:01049
ATCAGACACGACGACAGCGAGACAGCACACG
+
????AA?AAAAAAAAABBBADA>AAAAAAAA
@L7EOQ:00758:01043
AGCTCGCTCGACATGCAGATAG
+
9A????9://,2,,,2,,/7:2
@L7EOQ:00759:01012
TCTACTCAGACAGCTCGACACATGCATACAGTA
+
99;B:66,,,,,,,/::>:AAA?AAA@:;;22,
@L7EOQ:00759:01179
TGATACGTCTCCTTCCTTCTAGTTACTTCA
+
@C@@@BB@@>8888@88+,,,,,2,33733
@L7EOQ:00760:01161
TCTCTATGCGCTCCACATGTCTAAGGT
+
>ACCCBBNAAABB?B@AABDCCC@C@=
@L7EOQ:00763:01165
CGTGTCTCTAGGCACAGGATTTTGTGTAG
+
@<B?BB??>>>@BBBBB?<<<;5;<@<>@
@L7EOQ:00767:01190
CGTGTCTCTAGGCACAGGATTTTGTGTAAGA
+
@@B@@AAA@@@@BBBCB>AAAA4?@A97689
@L7EOQ:00769:01177
TCTCTATGCGCTCCACATGTCTAAGGT
+
EEDBA@?BBBBA?>>BBBBAAAB>?@<
@L7EOQ:00798:01174
TGATACGTCTCCTTCCTTAGTTACTTCA
+
BBBABAABAAD>A??AB@C::8;CB>BB
@L7EOQ:00751:01216
TCTCTATGCGCTCCACATGTCTAAGGT
+
CBBBAAACBCCBA?BBBBBBBCBADAA
@L7EOQ:00753:01208
TAGTATCAGCCTCGCCATGACGAAGGTATTCC
+
CAC?ABCBBA????A?BBC??A?=@@A@ABCA
@L7EOQ:00753:01213
TAGTATCAGCCTCGCCATGACGAAGGTATTCC
+
BBBAABCC@@>@BBA@BBBBBBB@B;;7?;>;
@L7EOQ:00753:01241
TGATACGTCTCCTTCCTTAGTTACTTCA
+
BBBAAAB@?@C@B?B@C@DFC@CABAEC
@L7EOQ:00757:01220
ATCAGACACGGACACAGCAGAACACAC
+
BBBBBBBBBC@BB??=9?:9959999C
@L7EOQ:00757:01234
TGATACGTCTCCTTCCTTAGTTACTTCA
+
BBA>ACB@@@B>A:<;<@>BB@999989
@L7EOQ:00759:01211
AGCACTGTAGCTGTCACTAGTTACTTGT
+
@@CCDBBB<<<?????>BBBB??><<@B
@L7EOQ:00759:01229
TACTGAGCTACACACACAGAAAGATTGGT
+
???BBBB?@ABBAAABBB@@@:>@A7;8;
@L7EOQ:00764:01246
ACGCTCGACATGCCCAGGTACAGGAG
+
>87888;??>7444-4;244>=B9==
@L7EOQ:00764:01247
ACGCTCGACATGCCCAGGTACAGGAG
+
BBABBBBBBBC<9919@<>@CBCACD
@L7EOQ:00766:01228
ACGCTCGACATGCCAGTCAGCCAGG
+
38;;:>>??83//5//////.,377
@L7EOQ:00772:01207
ATCAGACACGGACACAGCAGAACACACAGC
+
BBBBAAABBB@BBBB99;BAA>A@?7=(&&
@L7EOQ:00774:01241
AGCACTGTAGCTGTCACTAGTTACTTGT
+
@@CCCBBBBCCCCBBBB@A@@=@CD@BB
@L7EOQ:00778:01214
TCTCTATGCGCTCCACATGTCTAAGGT
+
>>BDCNAA@??885:????A?>>5813
@L7EOQ:00781:01232
TCTCTATGCGCTCCACATGTCTAAGGTA
+
37889=AAAAB@?=AB@@@<;9@;=;=@
@L7EOQ:00786:01237
ATCAGACACGGACACAGCAGAACACAC
+
AAACBAABBC@CC@@999B99599999
@L7EOQ:00788:01241
CGTGTCTCTAGGCACAGGATTTGTGTA
+
4448889==>B@CCC:;7;>?:?@?98
@L7EOQ:00794:01232
CGTGTCTCTAGGCACAGGATTTTGTGTAG
+
<<BBCCBAAAA>?@>>?<8888,377777
@L7EOQ:00799:01240
TACTGAGCTACACACACAGAAAGATTGGT
+
B>>>BBBBBA@ABBCCCBDCE?99;=>;>
@L7EOQ:00750:01271
ACGCTCGACATGCCAGTCACAGGAGA
+
BBBBA@>>@;1-*)*****,//,449
@L7EOQ:00756:01260
CGTGTCTCTAGGCACAGGATTTTGTGTAGA
+
BBBBCCBB@@A@BBBB>;>>==04;;--,,
@L7EOQ:00757:01262
TGATACGTCTCCTTCCTTAGTTACTTCA
+
BBBBBBB??>B@A@A@A@B@@?ABB@BB
@L7EOQ:00761:01269
ACGCTCGACATGCCCAAGGTACAGAAG
+
?????AA<9338990949244;88824
@L7EOQ:00762:01266
AGCACTGTAGCTGTCACTAGTTACTTGTG
+
?@;779<<@CCCBBB>79>88137843<>
@L7EOQ:00780:01256
CGTGTCTCTAGGCACAGGATTTTGTGTAG
+
BB???BBBBBB@BCCCC@CCCC9CBA>;@
@L7EOQ:00783:01254
TCTCTATGCGCTCACATGTCTAAGGT
+
33444444//8..//8444///,/,/
@L7EOQ:00792:01262
CGTGTCTCTAGGCACAGGATTTTGTGTAG
+
>>>>BBBBBBB@ABBBB>??<?5?><>@@
@L7EOQ:00828:00121
TAGTATCAGCCTCGCCATGACGAAGGTATTCC
+
BDB>?@C??@@BBBB?ABBBBBB>@<=7:8;=
@L7EOQ:00829:00134
TCTCTATGCGCTCCACATGTCTAAGGT
+
@@CCBABCBABC@?@C@@?A@AB@C?<
@L7EOQ:00848:00136
ATATCGCGAGGGTATGGAAGACTCTATA
+
A>>@@CCCCCB=A>AA?B?BBBB@@><;
@L7EOQ:00817:00162
TACTGAGCTACACACACAGAAAATTGGTGC
+
???ABBBBBA@?BBCCC@AACB6?=?==AB
@L7EOQ:00826:00170
TCTCTATGCGCTCCACATGTCTAAGT
+
333397388>>881377373...,..
@L7EOQ:00831:00263
CGTGTCTCTAGGGGGGGCACAGGGGGGATTTTTTTGTGTAAAGGGGGGGGC
+
BBAAACA?;;7<<<<<'>??888888*8?BCCEC(AAA@></7888888$8
@L7EOQ:00834:00281
TCTCTATGCTCACACT
+
884/7711//4/////
@L7EOQ:00835:00253
TACTGAGCTACACACACAGAAAGATTGGT
+
;;<AAABBBBBB@?@AA@?>?9>9959;>
@L7EOQ:00803:00308
ATCAGACACGGACACAGCAGAACACAC
+
BBAAABBBBC?BBBAABBDBA>AAAAC
@L7EOQ:00847:00333
CGTGTCTCTAGGCACAGGATTTGTGTA
+
@@@@BBDCC::9;;9999333,37>74
@L7EOQ:00807:00366
GGGGGGCGGGGTGGGGTCTCTAGGGCACAGGGATTTTTGGGGGGGGTGGGGTAGGGGGAGGGGGGGGGGGGGGGGCA
+
7;777&4444/9CBCACC>>>944-9:994>644444+4444444$4444,433333+4;;ABBBBBBBBBB&&&&&
@L7EOQ:00840:00373
TAGTATCAGCCTCGCCATGACGAAGGGCC
+
A:<;ABBB@@=?:88599?>>>>599031
@L7EOQ:00816:00480
ATATCGCGAGGGTATGGAAGACTCTATA
+
C>>>CBBB>?><;9>@=?=?AAB@@>>;
@L7EOQ:00819:00457
TAGTATCAGCCTCGCCATGACGAAGGTATTCC
+
@@@CCC>@@C>CCDD<;<?@@8848<873131
@L7EOQ:00833:00499
ATCAGACACGGACACAGCAGAACACAC
+
BBBB@@AAAC@BBA>;;??>>;?899@
@L7EOQ:00835:00463
AGCACTGTAGCTGTCACTAGTTTTTTACTTTGT
+
::CCCDBB@@@B?>>B999333333(39?9>CC
@L7EOQ:00845:00558
CGTTTTTTTTTTTTTTTTTTTTGTTTTTTTTTTTTTTTTTTTTCTTTTTTTTTTTTTTTTTTTTT
+
444444448899999998444"44444444444444444444"444444444444444444444"
@L7EOQ:00808:00614
ACGAGTGCGTCTATGTC
+
30-******(*,,,,,,
@L7EOQ:00823:00619
TAGTATAGCTCGCATGACGAGAT
+
BBB:00..,,,,.26.00::::?
@L7EOQ:00825:00628
TATATCAGCTCGCATGACGAGTATC
+
???AAA@@>????99?AAAA@@>?A
@L7EOQ:00827:00617
AGTATAGCTCGCGATC
+
ED@300..3C77.,((
@L7EOQ:00832:00633
TCTCTATGCTCA
+
?C;88///,*,,
@L7EOQ:00804:00677
TCTCTATGCGCTCCACATGTCTAAGGTA
+
334444449943314999=>>4424249
@L7EOQ:00806:00668
ACGAGTGCGTTCCCATGTCGTAGTACTC
+
@?@@BBBB;;533,8770..4../....
@L7EOQ:00839:00688
TCTCTATGCGCTCCACATGTCTAAGGT
+
@CBBCBBBABA7:7;?@@?AA@><><9
@L7EOQ:00800:00734
TAGTATCAGCCTCGCCATGACGAAGGTATTCC
+
??A??@CCCC?A@AB@B>>@CCC?C??<<481
@L7EOQ:00800:00745
ATCAGACACGGACACAGCAGAACACAC
+
BBAAABBBBB@BBBECAAA>A@B:;;C
@L7EOQ:00802:00712
AGCACTGTAGCTGTCACTAGTTACTTGT
+
@@CCCBBB<<<?????>>BBC@B??=@C
@L7EOQ:00802:00723
ATCAGACACGGACACAGCAGAACACAC
+
ABAABBABBD@DB?==9?99959999@
@L7EOQ:00802:00727
CGTGTCTCTAGGCACAGGATTTTGTGTAG
+
BBAAABAABBB@@@CBCABDCC9ABA??A
@L7EOQ:00805:00719
ATATCGCGAGGGTATGGAAGACTCTAT
+
CB>?@AABBBBA?>@D=@=@BBBABAB
@L7EOQ:00836:00738
TAGTATCAGCCTCGCCATGACGAAGGTATTC
+
BACBA@@@@@=@CCC@B<<BBB?1.,0..,.
@L7EOQ:00839:00704
ATATCGCGAGGGTATGGAAGACTCTAT
+
AA@@?AABCBB=?AAD;<8<BCCCBBB
@L7EOQ:00810:00757
TGATACTCTCTCTCTAGTA
+
DC::001;BB8;;8,,,,*
@L7EOQ:00818:00769
TGATATCTCGTACGTACTGAGATCATCTACAGTAG
+
9;99999;AAAC9<<9<<CC<<<ECCB@;886;1/
@L7EOQ:00803:00837
ATCAGACACGGACACAGCAGAACACA
+
AA?B99;@@C?BA:8800011,..,,
@L7EOQ:00808:00807
ATATCGCGGGGGTATGGAAGACTCTAT
+
ABAA???BBBB2BBDD@B@BBBBCCA@
@L7EOQ:00811:00802
TAGTACCTCGCCATGACGAAGGATATTCC
+
?@A?4959944889=B:::@B6::49242
@L7EOQ:00816:00800
ACGCTCGACATGCCAGGTACAGGA
+
8;;CCBBBB:88><99494;4424
@L7EOQ:00819:00801
TACTGAGCTACACACACAGAAAGATTGGT
+
AAAABDDDAAABA>??::8??:A@A@BDB
@L7EOQ:00836:00830
ACGCTCGACATGCCCAGGTACAGGAG
+
BBBBBDA>99944419959@B@@=@@
@L7EOQ:00840:00825
AGCACTGTAGCTGTCACTAGTTACTTGT
+
@@@@DBBBCCC@A@CCCBCBB;<;C@CC
@L7EOQ:00848:00809
AGCACTGTAGCTGTCACTAGTTACTTGT
+
:;ABBBCBBBBBB>>>AABBB>?@>>?B
@L7EOQ:00819:00897
CGATCGATCGATCACTAGCACTGATCGATGTACAGCTACGC
+
9999996::::00099900;A99>9:::00/8882/////0
@L7EOQ:00830:00899
CGATGATCGTCGAGTACTGAGCACGATCGTGAGT
+
A;999????<<<BBAABAA?AAAAAAAAAAABAA
@L7EOQ:00837:00890
ACGAGTGCGTCTACTGTCGTGAGTACGTAC
+
9999AAA?CC;;/1-,,,,2/////44949
@L7EOQ:00822:00915
TGATACGTCTCTCT
+
9;99??9999;ACB
@L7EOQ:00802:00986
TACGAGACACTAGACACACGATCGAGACATACGTAGCTGAC
+
4...44.38CBB?::300::::6669BBB>1..66..0999
@L7EOQ:00812:00973
TATATGCGCTCAGATGTCTA
+
C??@BBB8=66///69;;BB
@L7EOQ:00818:00961
ACACTGTAGCTGATACTAGTATG
+
;=@@1118822....66;;C;1/
@L7EOQ:00826:00953
TCTAGCTATCGAGCGTCGACATGTCGATGTAGTACTAGT
+
../0...66??>B??AAA;ACBBD<<<CBBBBBAAAAAA
@L7EOQ:00826:00983
TCTGACTGAGTCGTAGTACGTATGATCGTGTAGTAG
+
99:9000;;8:B98222,,,,228;;;;;111;;;;
@L7EOQ:00844:00962
TGATGACGATCTCTCTAGTATCTAGTGTA
+
337;;;?JDC?99999::::000::CC99
@L7EOQ:00808:01001
ATATCACGAGGGTATGGAAGACTCTATA
+
>AB?=?=>===9>>996;>BCCECB==4
@L7EOQ:00811:01001
TCTCTATGCGCTCCACACTGTCTAAGGT
+
?@??@B@@@BNCB>==0..4...79973
@L7EOQ:00830:01005
TAGTATCAGCCTCGCCATGACGAAGGTATTCC
+
BCBAA@?ABC@>?@A=B@@::;A>A?BAA>A>
@L7EOQ:00842:01044
ATATCGCGAGGTATGGAAGACTCTAT
+
BC889>6;00,0;.0,099;BABBBC
@L7EOQ:00843:01058
ATCAGACACGACACAGCAGACACA
+
999?AA?A@@@AAABA>>;;122?
@L7EOQ:00802:01133
TAGTATCAGCTCGCATGACGAGA
+
??AD:::11.,2,,/0222,***
@L7EOQ:00807:01138
TGATAGCTCTCTCAGT
+
C;96,,,,622//,,,
@L7EOQ:00815:01100
CGTGATCGCTAGCACGATG
+
BBB9118/,,,**,,22,,
@L7EOQ:00815:01140
TGATACGATCGTCTCTCTAGTATC
+
9;999DDDCCC@@;AAACABC=9:
@L7EOQ:00828:01129
TATACAGCTCTCTATG
+
9?BKCBB000,,,,.6
@L7EOQ:00814:01191
ACACGGACACAGCAGAACACACAGAC
+
337877740./....46488949448
@L7EOQ:00819:01188
ATCAGACACGGACACAACATGAACACAC
+
A:;;@GCAAB>A911<:11//8,//944
@L7EOQ:00806:01223
ATATCGCGAGGGTATGGAAGACTCTATA
+
BAABBBABCDD?CCCC@C@C:==CDA@;
@L7EOQ:00808:01247
CGTGTCTCTAGGCACAGGATTTTGTGTAG
+
BBAAABBBBBB@BCCD@<9499/9>>B@@
@L7EOQ:00812:01232
TACTGAGCTACACACACAAGAAAGATTGGT
+
????BBBB?@AB>66600,001,//42424
@L7EOQ:00814:01216
TAGTATCAGCCTCGCCATGACGAAGGTATTCC
+
BAA<>@CCBA?ABBB@BBCABAB>@?BBB?C?
@L7EOQ:00814:01248
TAGTATCAGCCTCGCTATGACGAAGGTATTCC
+
BBB>>>BBBB@BBBBBBBBBBBB@B@AAA?B@
@L7EOQ:00815:01217
AGCACTGTAGCTGTCACTAGTTACTTGT
+
;;CCCBBB??>>B?BBCB?@@=@@A?BC
@L7EOQ:00818:01226
TAGTATCAGCCTCGCCATGACGAAGGTATTCC
+
BBB?@@CBBB@?>@A>AA>;;::5;@;;;@B=
@L7EOQ:00824:01225
CGTGTCTCTAGGCACAGGATTTTGTGTAG
+
??ABBBBBBBB@BBBBB?AABB:CCC?>@
@L7EOQ:00828:01244
TAGTATCAGCCTCGCCTGACGAAGGTATTCC
+
BB?@@@BAAA@BBBB?AACA@><@><<?=?>
@L7EOQ:00845:01217
AGCACTGTAGCTGTCACTAGTTACTTGT
+
;<BBBBCB?@@CBBBBDB?@A@CCC@CC
@L7EOQ:00801:01260
ACGCTCGACATGCCCAGGTACAGGAG
+
B@@ACCBAB9999919@<AABAB>BA
@L7EOQ:00823:01265
TCTCTATGCGCTCCACATGTCTAAGGT
+
ABCCCCBB@@BBB?AAAB@?>884848
@L7EOQ:00824:01253
CGTGTCTCTAGGCACAGGATTTTGTGTAG
+
BB???BBDDBB?BBA9984444/9DB>=<
@L7EOQ:00829:01269
ATATCGCGAGGGTATGGAAGACTCTAT
+
ABBBBAA@<<;:?@??=@@CBBABA><
@L7EOQ:00832:01267
ATCAGACACGGACACAGCAGAACACAC
+
BBB>??BBBB@BBBB94499959999B
@L7EOQ:00868:00153
TAGTATCAGCCTCGCCATGACGAAGGTATTCC
+
BBB>?ABBBA?AABB@BBBBBBB@B<@797;>
@L7EOQ:00891:00169
TGATACGTCTCCTTCCTTCTAGTTACTTCA
+
?>????@>>88999:9:,.....,.33133
@L7EOQ:00895:00154
ATCAGACACGGACACAGCAGAACACAC
+
AAABBBABAB@@@AA99999969A>?B
@L7EOQ:00852:00324
TACTGAGCTACACACACAGAAAGATTGGT
+
B>>>BBBBBBBC???ABABCD>C@@=?=?
@L7EOQ:00877:00309
ATCAGACACGGACACAGCAGAACACAC
+
BBBBBBBB@@=@B>@@<>89968>>>?
@L7EOQ:00891:00326
ATCAGACACGGACACAGCAGAACACAC
+
BBA???BBBC@BB@??=AB=@=@;;;C
@L7EOQ:00854:00435
TACTGAGCTACACACACAGAAAGATTGGT
+
A>>>BBBBBBBBBCBCDCDCC?=;;7;79
@L7EOQ:00860:00449
AGCACTGTAGCTGTCACTAGTTACTTGT
+
@@DCCB@@@BABBBB>>?BBB?B??>>B
@L7EOQ:00870:00429
AGCACTGTAGCTGTCACTAGTTACTTGT
+
>?BCCB@@@@@>>?????ABA<BBB@BB
@L7EOQ:00873:00443
ACGCTCGACATGCCAGTCACAG
+
7;;;;????;3//5//,,,,//
@L7EOQ:00878:00405
TAGTATCAGCCTCGCCATGACGAAGGTATTCC
+
BBB@BCBIA>=@CAA@BCBB===245989482
@L7EOQ:00889:00448
ATCAGACACGGACACAGCAGAACACAC
+
BBAAAAABCDBCB??==?9??<@9<;@
@L7EOQ:00881:00479
AGCACTGTAGCTGTCACTAGTTACTTGT
+
:;AALCBB>>>CBBBBBB>@@@BBB@DC
@L7EOQ:00897:00486
TCTCTATGCGCTCCACATGTCTAAGGT
+
BBBB??ADDBBAA?BBBBAAADC@B@A
@L7EOQ:00899:00465
TCTCTATGCGCTCCACATGTCTAAGGT
+
@@CCAACCA@C:;5:>>>>88884313
@L7EOQ:00859:00549
ACGCTCGACATGCCCAGGTACAGGAG
+
AABAA??;97<999-44248844244
@L7EOQ:00873:00509
TAGTATCAGCCTCGCCATGACGAAGGTATTCC
+
AAA??ACCCB>AACB@CBBBBAA>>>A??<?=
@L7EOQ:00850:00737
TAGTATCAGCTCGCATGACGAGTAT
+
?::00****(*,,.8;;B:;;@@?@
@L7EOQ:00881:00736
TGAGCATCATCATACGCTCGTCTA
+
9;99628222,,,,,,,,1<KCB9
@L7EOQ:00856:00787
ACGACGTGTCGCTCTA
+
999?BBBB9<<CL@13
@L7EOQ:00871:00769
TAGTATCGAGCT
+
99::::000:::
@L7EOQ:00882:00796
ATCATCGATGCACACGACGACACGACGAGACAGCAC
+
DDD>999DCCD?;@;??B?BBCC88888DDB>AACB
@L7EOQ:00897:00797
TAGCTATCGATGCGTCGCTATGAGA
+
0/=-,,,,,,/8@G@::000>09<C
@L7EOQ:00859:00808
ACGCTCGACATGCAGTACAGA
+
0:BBBABBBBCBCCCDCDCDC
@L7EOQ:00861:00800
TGATACGTCTCTCTCAGTACTCAGTACGCGCT
+
9;9999?99?;AAAABBBBBDCCC<1//88,,
@L7EOQ:00887:00841
TCTGTAGCTCTCTCTATAT
+
,,,,,2D0,/8/,,02,.0
@L7EOQ:00869:00892
TGATATGTCGTCTCTCTACTGATCGTGTACAGCTACGTACGTCGCATCG
+
B@@9>000622=1111:9989?99000:::;::;;;B999BBBBBBBBB
@L7EOQ:00877:00896
TGATGATCGTCTACTCTAGATATCGATGTA
+
:;000::::69999CACCC@9DBBBB99;9
@L7EOQ:00887:00874
TGATACTCTCTCTAT
+
9A???;==BBBA911
@L7EOQ:00895:00874
CGTGTCTCTAGCACAGATGTGT
+
BB;;132>>>1/188499B944
@L7EOQ:00855:00905
AGCACTGTAGCTGTCACTAGTTACTTGT
+
BBBBCBBBB>BBBBBCCCA@@=@BC@DD
@L7EOQ:00865:00925
AGCACTGTAGTTGTCACTAATTACTTGT
+
???BBBAAAAB@BBBBBBB=?>?BB@BB
@L7EOQ:00871:00903
ATATCGCGAGGGTAGTGGAAGACATCTAT
+
A?>>AABA:83/8833.,.66....4668
@L7EOQ:00880:00933
TACTGAGCTACACACACAGAAAGATTGGT
+
@>@???AAA>@>>99;B===B:=;96489
@L7EOQ:00881:00934
TACTGAGCTACACACAGAAAGATTGGTGC
+
BAAAABBBBBBCBBBC@@@:9;;>C@CDE
@L7EOQ:00885:00933
ATATCGCGAGGGTATGGAAGACTCTAT
+
AAAA@???887/773313777778886
@L7EOQ:00886:00920
ATCAGACACGGACAAGAACACACAGAC
+
CCB;??;;8>;?<@=@@<>>9999998
@L7EOQ:00871:00981
TCTCCTATGCGCTCACATGTCTAAGGT
+
;>899;CA<;?:000.69977381313
@L7EOQ:00885:00966
CGTGTCTCTAGGCGACAGGATTTTGTTGTAG
+
;;44899>>9924449;;84444,4424/.,
@L7EOQ:00857:01015
TAGTATCAGCCTCGCCATGACGAAGGTATTCC
+
ACA>?@CCBB?ABCC?A@B<?::5;>?>B=@6
@L7EOQ:00882:01026
ATCAGACACGGACACAGCAGAACACAC
+
BBBB?AAC@@<??@>>>?>9958?894
@L7EOQ:00856:01051
ATATCGCGTAGTGAGACTCTACTACGACGC
+
???AAAAAAAAAB@BBCCCAAA???J000;
@L7EOQ:00860:01052
TAGTATCAGCTGCATGAGAGTAT
+
99B:::000::DC996:K?@300
@L7EOQ:00860:01054
CGTGTCTCGTAGACGACATGATGATGTAGCTAGCGCAC
+
999????888E888BBBB99996699::000::::699
@L7EOQ:00869:01050
TAGTATCGAGCTCGCGCTAGCATCGATCGATGTACGTACGTACGTCGAGCTCG
+
??;:;;111;98::,,*0(((((,0,,,8888::::AAAAAAAA@CDBC11/8
@L7EOQ:00876:01090
ATCAGACACGACACAGCAGACACA
+
999999999999999999;;9BBB
@L7EOQ:00867:01124
TATATCGCGTAG
+
98?;1-,,,,86
@L7EOQ:00868:01149
TACGATGTCGTCTAC
+
D622,,,,226;1//
@L7EOQ:00868:01228
CGTGTCTCTAGGCACAGGATTTTGTGTAAGA
+
??A@@A?A><>=?A@<>;><<72>>>88483
@L7EOQ:00885:01222
ATATCGCGAGGGTATGGAAGACTCTATAG
+
B?>?=>??99919@@@>B?B<<:C>?;98
@L7EOQ:00899:01208
ATATCGCGAGGGTATGGAAGACTCTATA
+
CAABBBBBBDB>BABF9;8<BBABBAA@
@L7EOQ:00878:01266
ATATCGCGAGGGTATGGAAGACTCTATA
+
BCB@@@BBBDC>AA<B>C@CCBB?ABBB
@L7EOQ:00910:00188
TCTCTATGCGCTCCACAGTCTAAGTACT
+
<AABCCFCCCC;:7;A88....,./...
@L7EOQ:00912:00167
AGCACTGTAGCTGTCACTAGTTACTTGT
+
>>BBCBBBBBBB@@<???BBB@BAA?AB
@L7EOQ:00935:00199
AGCACTGTAGCTGTCACTAGTTACTTGT
+
333333788?B>33.......,333997
@L7EOQ:00911:00280
AGCACTGTAGCTGTCACTAGTTACTTGT
+
<>BCCBAA@@@?>>>?BBBBB@BBB@BB
@L7EOQ:00922:00287
TAGTATCAGCCTCGCCATGACGAAGGTATTCC
+
99<:;:A<;:>AAAC>B@A@DCC>A<>89682
@L7EOQ:00906:00403
AGCACTGTAGCTGTCACTAGTTTTTTTTTACTTTGT
+
CBCCBB@AACCBBBBC<<=888889999"9??BA@@
@L7EOQ:00913:00434
ACGAGTGCGTTTTTTTTTCCCATGTCGTAAGG
+
@?B@;9;;>>?AAACBB"<=61//,,,,/,/,
@L7EOQ:00925:00402
AGCACTGTAGCTGTCACTAGTTACTTGT
+
ADGCCD<=<BA@@DBBCCCCCAA@C@BB
@L7EOQ:00939:00442
AGCACTGTAGCTGTCACTAGTTACTTGT
+
?@??AB@@@AA;;;B@??@;;59>?<@A
@L7EOQ:00917:00454
ATCAGACACGGACACAGCAGAACACAC
+
;;BA;9;A@@=BCBB@<<<11,11118
@L7EOQ:00917:00476
CGTGTCTCTAGGCACAGGATTTTGTGTAG
+
BBBBBB@@?BB@CCCBB>99994;BBAAA
@L7EOQ:00920:00463
TGATACGTCTCCTTCCTTAGTGTGC
+
BBAAABB>;?B698;>@=<????==
@L7EOQ:00924:00487
ACGAGTGCGTTCCCCATGTCGTAGGTACTC
+
?>>>?ABBBB<?==6=;;;BCB<<8<;9;?
@L7EOQ:00932:00482
TCTCTATGCGCTCCACATGTCTAAGGTACT
+
<<<<<?B?BBBBB@AAABA;7<940,0;;0
@L7EOQ:00914:00552
TCTCTATGCGCTCCACATGTCTAAGGT
+
BBBCBBBA<7?37137<?AB@@;4858
@L7EOQ:00916:00583
TACTGAGCTACACACACAGAAAGATTGGT
+
>>@BBBGB@?@B;9;B@@9991999<>=@
@L7EOQ:00918:00591
TGATACGTCTCCTTCCTTAGTTACTTCA
+
BBBB?A;>>34494959@B@A?BBB?BC
@L7EOQ:00912:00635
TAGCATCACGATGACAGCTCGTACACAGCGAGTATAGTAGTCA
+
8:CCCD?9=:888,,,0,,,8888AAB=>>1///888DAACCC
@L7EOQ:00943:00669
AGCACGTGTCGTGTA
+
9666....2,*,*0*
@L7EOQ:00901:00748
AGCACTGTAGCTGTCACTAGTTACTTG
+
?933444844477333.4///,/..,3
@L7EOQ:00902:00737
AGCACTGTAGCTGTCACTAGTTACTTGT
+
>?BCCB@@@@@???????AAA<>@B@BB
@L7EOQ:00912:00735
TGATACGTCTCCTTCCTTAGTTACTTCA
+
AB@BBBB>>>A@A@A@BAB??=@BB?BC
@L7EOQ:00928:00720
TAGTTCAGCCTCGCCATGACGAAGGTATTCC
+
CBAB?AA>>=@BBB@BBBCDCB534877484
@L7EOQ:00939:00720
ATATCGCGAGGGTATGGAAGACTCTATA
+
BBBBBBBBBBB>BBBB@B@BBBBHCCC@
@L7EOQ:00907:00783
ATCGATGATACGACTCGTCTAGCTGTCACAGTACTAGTA
+
0000009::96999CBC99999:@::000:999?77:??
@L7EOQ:00937:00793
ACGAGTGCGTCACTGTCGTAGTACTC
+
**,,,6?CD@999999?????A???9
@L7EOQ:00901:00946
CTCTGTCTCGTCGCGACAGATGTGAG
+
///88668111::::C99;B;;;BBE
@L7EOQ:00915:00931
ATATCGATGTACAGCTACGTACGTCTGAGCTGA
+
009BCEDBB7:;????9999999999999????
@L7EOQ:00922:00938
TCGACATATCGTCGCTCGTCT
+
99?CCC9:3........,,//
@L7EOQ:00944:00936
TAGTATCAGCTCGCATGAGAGTAT
+
??DD8:;7783733..,222,,..
@L7EOQ:00923:00968
TGATACGTCTCCTTCCTTAGTTACTTCA
+
BBB>>>BBBAA?A@B@B@BBB@BBB@BC
@L7EOQ:00936:00999
TCTCTATGCGCTCCACATGTCTAAGGT
+
CCDB@??BBBCBA?BBBAACCAA>B@;
@L7EOQ:00940:01030
ATCAGACACGGACACAGCAGAACACAC
+
DAAA88;???=>>88888899477444
@L7EOQ:00949:01049
TAGTATCAGCTTCGCCATGACGAAGGTATTCC
+
7837837;77799885:8><>??<:::10,.,
@L7EOQ:00944:01061
AGCACTGTAGCTGTCACTAGTTACTTGTGTG
+
898>444@=::77773968//,/4469344/
@L7EOQ:00902:01139
ATATCGCGAGTAGTGAGACATCTATAG
+
BBBAAAABBCC:9;>>>>311CD;B?B
@L7EOQ:00914:01103
TCTGATAGTCGCTCTACTAGTATCTACAG
+
001:::KBBAAA???BBB9<;CCCCBBBB
@L7EOQ:00938:01106
TCTCTAGCGCTCACATGTCTA
+
999999CCCCDD>133EGGGB
@L7EOQ:00912:01194
ATATCGCGGGGGTAGTGGAAGACTCTAT
+
@@?>>?00000+00...,.6677=944?
@L7EOQ:00932:01163
AGCACTGTAGCTGTCACTAGTTACTTGT
+
@BB@@@BBBCCBAABCCA@;;99@??@A
@L7EOQ:00944:01190
TAGTATCAGCCTC
+
@@@;;;AAAA>AA
@L7EOQ:00960:00253
TGATACGTCTCCTTCCTTAGTACTTCA
+
@@?BBBBCCCCEC@@=@<344488244
@L7EOQ:00970:00250
CGTGTCTCTAGGCACAGGATTTTGTGTAG
+
B?;>>BBBBBB@BCECC@::::.8?>??B
@L7EOQ:00972:00296
TAGTATCAGCCTCGCCATGACGAAGGTATTCC
+
B@@ABBCB@@=@@@?@CADABAA574888171
@L7EOQ:00976:00264
TCTCTATGCGCTCCACATGTCTAAGGT
+
>>CBBB?BBBB@A?BCECAA@?>4858
@L7EOQ:00995:00269
CGTGTCTCTAGGCACAGGATTTTGTGTAG
+
>>BBBBBBBBBAABBA?=88:8.;B>??B
@L7EOQ:00956:00302
ATATCGCGGGGGTATGGAAGACTCT
+
ABB@<933333+8>?B>C?B;<<@@
@L7EOQ:00972:00327
TGGAACGTCTCCTTCCTTAGTTACTTCAGTGC
+
AA;;;::;@A@>B8;8<?@@@@<;;=>999>>
@L7EOQ:00985:00311
CGTGTCTCTAGGCACAGGATTTGTGTA
+
<<@@CBBAB@@=?B?8848880373..
@L7EOQ:00987:00333
TACTGAGCTATACACACAGAAAGATTGGT
+
><<<??BBBB?A???AAABDC>BBB?B?B
@L7EOQ:00987:00341
ACGCTCGACATGCCAGGTACAGGAG
+
AB?>@AA994:11-//,//;887=A
@L7EOQ:00957:00401
ATATCGCGAGGGTATGGAAGACTCTATA
+
BA@@@B?9373/7>>?>B>B@@@@@>@>
@L7EOQ:00976:00427
ACGCTCGACATGGCCCCAGGTACAGGAG
+
BBBBCCBD=::;2444/9D?BA>11-1/
@L7EOQ:00990:00417
TGATACGTCTCCTTCCTTAGTTACTTCA
+
ACCAAAA@?>F899;=@=9442444244
@L7EOQ:00991:00418
CGTGTCTCTAGGCACAGGATTTTTTTTGTGTAG
+
BB???B@ABDCB;;<BE@AACDDCCC%BCBB@@
@L7EOQ:00998:00432
TAGTATCAGCCTCGCCATGACGAAGGTATTCC
+
BBC@@ABCCC<@@DC?ACBBAAA;<;>88131
@L7EOQ:00959:00456
TATATCAGCTCGCATGACGAGTATC
+
.,,,,28:9????99?AAAA@@>?A
@L7EOQ:00964:00495
TACTGAGCTACGTACTACATCACGAGACATAGTGCTGA
+
9BD??7;1//88;;;8;;10011>=;B8<<<;DC<:9B
@L7EOQ:00965:00488
AGCACGTCGCGCTAGTACTGACATGATGATACGTA
+
9;99;9999;;;999::;3111;;;;::AAAAAAA
@L7EOQ:00965:00542
AGCACGATGTGCTCGTATACTCGATATGTATCTAGT
+
9;96;:::000:::CDDD9</,000******08:@@
@L7EOQ:00978:00544
ATATCGACAGCAGTCGTGAGAGCATACAT
+
99999????77:?C>>@8>3.,0,(*(((
@L7EOQ:00963:00632
TACTGAGCTACACACAGAGATGAT
+
CB>9:011;CH;A881////88>D
@L7EOQ:00969:00645
TCTCTATGTCGTCTACTATGACTACGT
+
9999B:::000::888000?:.3:99B
@L7EOQ:00996:00621
AGCACGTGTAGCTGTCACTAGT
+
:;::100:::DBBB9;9BCBB@
@L7EOQ:00950:00650
CGAGCATGTGTACGCTCGTACAC
+
:000:2228/..66...40,,**
@L7EOQ:00966:00675
TACTGATGTCGCTACACTACACATCATGACACTACGTGTCG
+
9999?BB98,,,0,,,,*,//////1/11@@999444;991
@L7EOQ:00968:00654
AGCACTGTAGCTGTCACTAGTACTG
+
99????;??@@????999999999?
@L7EOQ:00988:00677
GGGTTTTGGGGAAAATTTTAAAATTCCCCGGGGTTTTCCCCGTTTTAACCCCGGGGTTTTACCCCTTTTGGGG
+
CD8D?B6CCC9CGG8BBB8BCC8@=?EC7BCB6>>>6>>>68:??+21/880;;;6;;;6;:::6;>>6>>>&
@L7EOQ:00952:00720
ATCAGACACGGACACAGCAGAACACA
+
BBAAABBB@>=<?73700011,..//
@L7EOQ:00977:00729
TAGTATCAGCCTCGCCATGACGAAGGTATTCC
+
DBCBAAC@@@@BCCC@CCCCCBB534888131
@L7EOQ:00977:00731
AGCACTGTAGCTGTCACTAGTTACTTGT
+
@BB@@@@BBCCCBBCBA@8;;5:<@@BB
@L7EOQ:00983:00720
ATCAGACACGGACACAGCAGAACACAC
+
ECAAAAABBB89<@@@?AA>?<@9999
@L7EOQ:00961:00792
CGTGTCTCTAGGCACAGGATTTTGTGTAG
+
ABBBB9:;BCB?ECBBA?9999/9@B98;
@L7EOQ:00968:00768
TCTCTATGCGCTCCACATGTCTAAGGTAC
+
BBBCAAABB><977;AA>A??88481333
@L7EOQ:00975:00767
TGATACGTCTCCTTCCTTAGTTACTTCA
+
BBBA?ACBAAA?A?A?B@CCC@CCC@EC
@L7EOQ:00976:00772
ATATCGCGAGGGTATGGAAGACTCTAT
+
CB?>AB9?7:308C<>:>@B>BABA@C
@L7EOQ:00970:00802
ACGCGACATGCAGCAGACAGACAGAGA
+
0:DDDC99CCC@@BB?C8<;<88CC9=
@L7EOQ:00991:00839
GGGTATTTTGACCCCGGGGATGGGGTACTTTTCCCCGGGGTTTTAAAACCCCGTTTTAAAAGGCCCCTTTTCATT
+
99-89.66*///880888,/,,22*,//88868880666066609998???29;??8CCC88:;CC8EED43&&&
@L7EOQ:00954:00866
TAGTATCAGCCTCGCCATGACGAAGGTATTCC
+
><>>:;7;3?;?:779?B::8>?481337131
@L7EOQ:00960:00896
CGTGTCTCTAGGCACAGGATTT
+
B>:8;A???874337..,...+
@L7EOQ:00981:00855
CGTGTCTCTAGGCACAGGATTTTGTGTAG
+
BB?>>CCBB88;;BB@?=8888.888A=;
@L7EOQ:00984:00892
TCTCTATGCGCTCCACATGTCTAAGGT
+
CCBCAAAAAABAB@ABBBBBB?A>@@<
@L7EOQ:00960:01165
ACGCTCGACATACATGTCACAGTACTACTCTAC
+
0..88441:/,,2,,,11:BCBBBCC@?@@A;;
@L7EOQ:01033:00375
TTTTTTTTTTTTTTTCTTTTTTTTTTTTTTTCTTTTTTTTTTTTTTTATGCGCTTTTTTTTTTTCCAC
+
877777777777;;";BBCCCCCCCCCBB?"388888888888887"883>>@7;77777777"3133
@L7EOQ:01011:00418
ATCAGACACGGACACAGCAGAACACAC
+
BBBDA@>?@C=@@;<;>?@9969?999
@L7EOQ:01019:00438
TACTGAGCTACACACACAGAAAGATTGGT
+
@@@<??BB?B???BCCCBBBA>@@@@C@C
@L7EOQ:01028:00409
ATCAGACACGGACACAGCAGAACACAC
+
0000/868442447;1/////764///
@L7EOQ:01000:00473
TCTGATGATCATGTCACTAGACGTGAGACATCG
+
../6...996688199BB999;8222,***,,(
@L7EOQ:01002:00488
ACGAGTGCGTCTCTGATCGTCGATGACTACT
+
9999C::9000000B???9999999999999
@L7EOQ:01005:00466
GGGGGGTTTTTTGGGGGGGAAAAAAACCCCCTTTTTTTGGGGGGGAAAAAAACCCCCCCGGGGGGGTTTTTTTGC
+
BB???(??BCC+======'@ICAAA&3777+399?D?(??9999&999999(??????(??????(??BBBB&&&
@L7EOQ:01044:00488
ACGCTCGACATGCAGTCAGAGAG
+
66,*(((((*,2888;8/,,,,,
@L7EOQ:01015:00525
ATCAGACACGGACACAGCAGA
+
CNDA@???8813?8880..,,
@L7EOQ:01018:00547
TCTCTATGCGCTCCACATGTCTAAGGT
+
BBBBBBBBBBBBB@BBBBBBBBB@CBB
@L7EOQ:01026:00514
ATATCGCGAGGGTATGGAAGACTCTATA
+
AAABBBBBBBB<BBCC?B?A;;;AA@A1
@L7EOQ:01029:00518
TAGTATCAGCCTCGCCATGACGAAGGTATTCC
+
CBB>?@B@BA@BBA@?BCBBBBB>?@B>@=A@
@L7EOQ:01021:00590
GGGAACCCCGGGGCCCCTTTTCCCCGGGGAAAACCCCAAAATTTTGGGGCCCCAAAAGGGGTTTTAA
+
?>2>4877-3<<-888/8CB6BDB9BCC:BBB8AAB:DCB/999/999/999/994,444,444,4:
@L7EOQ:01028:00598
TCTCTAGCGTCACA
+
9999DDD6,,,**(
@L7EOQ:01044:00559
TGATACTCTCTCTAGTACAT
+
9;9BBBB999@@1,,,**0*
@L7EOQ:01045:00582
AGCATCGATGTACGCTCGACACATGATCATGACGTACG
+
E;01.....009:888::001;;:C?AA@AABAAAAAA
@L7EOQ:01009:00645
TCTCTATGCGCTCCCACATGTCTAAGGTACT
+
7;;7:@@788?8880333??;?@@;>;>883
@L7EOQ:01048:00705
TAGTATCAGCCTCGCCATGACGAAGGTATTCC
+
8CDCBA@@A@?;;;C>@>>9999289>39242
@L7EOQ:01035:00779
ATCAGACACGGACACAGCAGAACACAC
+
BBBBACABA?=?;<?@??>@>;>?>>>
@L7EOQ:01038:00779
TAGTATCAGCCTCGCCATGACGAAAGTATTCC
+
BCB<>@BBBB@AAAB?B=;8888909?>>>C=
@L7EOQ:01049:00770
TCTCTATGCGCTCCACATGTCTAAGGT
+
BCCCBBBCBBB:98:BBBBGCCC@C@;
@L7EOQ:01026:00809
GGGGGGTTTTTTTAAAAAAAGGGGGGGCCCCCCCAAAAAATTTTTTTCCCCCCCGGGGGGGAAAAAAATTTTTTT
+
BBCBB(BBBBBB(>;;;9>'>9999='@<9999&78888(39?BC?(??????(?9????(???BBB(BBBB&&&
@L7EOQ:01041:00915
TACTGAGCTACACACACAGAAAGATTGGT
+
?<<B>>>???BB@AABAAABB<==@7;8;
@L7EOQ:01004:00971
TAGTATCAGCCTCGCCATGACGAAGGTATTCC
+
BBB;?ABBBA>AAAA@BBBABBB?B@A@B=@=
@L7EOQ:01009:00992
TCTCTATGCGCTCCACATGTCTAAGGT
+
BBBCBAABDDC??=@BBB@?ABB>B?@
@L7EOQ:01018:00963
CGTGTCTCTAGGCACAGGATTTGTGTAG
+
BB???BBCB9999>>99599909BB><<
@L7EOQ:01027:00965
TAGTATCAGCCTCGCCATGACGAAGGTATTCC
+
AABAAAB@ABABBAABABB>?897;@BBB?A?
@L7EOQ:01030:00988
TGATACGTCTCCTTCCTTAGTTACTTCA
+
B???>@@@AAA=@=@@CBABA?@?><88
@L7EOQ:01018:01009
TACTGAGCTACACACACAGAAAGATTGTG
+
CAAACBBCBBAAAAA@@BB??:911,//8
@L7EOQ:01004:01085
GGGAAAACCCCGGCCCCTTTTCCCCGGGGAAAACCCCGGGGAAAATTTTGGGGCCCCAAAAGGGGAAAATTTTG
+
BB9ABB2>77,34999/9BB7BBA6@@@6@BB6A@@6@AA7BCC7@@@/999////*/>A9>>A9DAD9222&&
@L7EOQ:01010:01099
TAGTATCAGCTCGCATGACGAGTA
+
??A?AAA@@>BBBB9:;CCCCC<8
@L7EOQ:01004:01184
ATCATGACAGCAGTACGTGAGCATCGATCGATGTACAGCTACGTAGTCTAG
+
B9;;CBBB999999999999999999996666::::000:::9999977;B
@L7EOQ:01021:01264
TACTGAGCTACACACACAGAAAGATTGGT
+
BBB?>B?A@@@A@@BCCCCCE?;;<>A>@
@L7EOQ:01040:01262
CGTGTCTCTAGGCACAGGATTTTGTGTAG
+
B>BB>?>>>??>?BAAB@CCCC7@@???>
@L7EOQ:01057:00385
TACTGAGCTACACACACAGAAAGATTGGT
+
BAABA>@@BBCCCBAAA?@>D;;:@4859
@L7EOQ:01070:00397
TAGTATCAGCCTCGCCATGACGAAGGTATTCC
+
>?BCBB?>@A>;;<C@DC<<<AB5969?>;><
@L7EOQ:01072:00374
TACTGAGCTACACACACAGAAAGATTGGT
+
88<CBBBCCC@@@EA>@?>>>89896949
@L7EOQ:01057:00435
TCTCTATGCGCTCCACATGTCTAAGGT
+
BB<BBBB?AAB@A@BCAAABA>;:;<;
@L7EOQ:01074:00419
TCTCTATGCGCTCCACATGTCTAAGGT
+
ABBBCBBABBD?>=@C@?@@@@A?A>A
@L7EOQ:01077:00423
TCTCTATGCGCTCCACATGTCTAAGGT
+
<<?BB??<<<??B@BB@AABBBB@B@>
@L7EOQ:01078:00427
TCTCTATGCGCTCCACATGTCTAAGGT
+
AABBBBBBBBBBB@AABAABBBCBC@:
@L7EOQ:01080:00424
TACTGAGCTACACACACAGAAAGATTGGT
+
AABACBABBBCBBAAA?@A@@<BCC@C@B
@L7EOQ:01085:00417
TACTGAGCTACACACACAGAAAGATTGGT
+
A>AABBBBECCB88:@>@8::5;@A?C@B
@L7EOQ:01086:00429
TACTGAGCTACACACACAGAAAGATTGGT
+
99<A@CBC@@@AAABBBCAAA?ABB?C@B
@L7EOQ:01091:00409
TAGTATCAGCCTCGCCATGACGAAGGTATTCC
+
BBB>>@DCCC@AABA@CCBAAAB>;<@??<?=
@L7EOQ:01095:00440
TACTGAGCTACACACACAGAAAGATTGGT
+
BBBBBBBBA@@@@BBBCCCDE?A=A=?=?
@L7EOQ:01096:00426
TACTGAGCTACACACACAGAAAGATTGGT
+
>>@AAAAAAAA?B?;;<@???:@AA<@>B
@L7EOQ:01097:00421
CGTGTCTCTAGGCACAGGATTTTGTGTAG
+
>>BBBBBAAAA?CAB@A<7333.7?<>>C
@L7EOQ:01097:00434
TGATACGTCTCCTTCCTTATTACTTCA
+
BBAAAABBAABAB@B?BABB@BBB???
@L7EOQ:01098:00449
ATCAGACACGGACAC
+
BBD>??ACCG?BBA=
@L7EOQ:01054:00669
AGCACTGTAGCTGTCACTAGTTACTTGT
+
BBBCCBCCBCBBBBC@@@BA@5973133
@L7EOQ:01085:00706
TACTGAGCTACACACACAGAA
+
883377441111////44::;
@L7EOQ:01058:00785
ATCAGACACGGACACAGCAGAACACA
+
BBA@@BBBBB?BBCBBAAEBB>?=@=
@L7EOQ:01077:00786
TGATACGTCTCCTTCCTTAGTTACTTCA
+
BCB@ACA@>@D@D?B?B@CDDAAAA@AA
@L7EOQ:01094:00751
TACTGAGCTACACACACAGAAAGATTGGT
+
?AAABAAABBBBABBBBAGBF?A=@8989
@L7EOQ:01063:00835
ATCAGACACGGACACAGCAGAACAC
+
CDD@?@BBBC<?;;88877//,../
@L7EOQ:01076:00841
ATATCGCGAGGGTATGGAAGACTCTATA
+
AAABCAA>;;;0;AABCB?H<>:C=984
@L7EOQ:01078:00816
CGTGTCTCTAGGC
+
@@BBBBBBB@A>A
@L7EOQ:01068:00867
TCTCTATGCGCTCCACATGTCTAAGGTACT
+
BCCCA@ADCBBAB?B?BBB<<=CBFB3111
@L7EOQ:01070:00893
ACGCTCGACATGCCCAGGTACAGGAG
+
BBABBBBABABABB>@@<>;;11,1/
@L7EOQ:01058:00947
TCTCTATGCGCTCCACATGTCTAAGGT
+
@BDECBBDBBB998;CCBB<<<B?A@<
@L7EOQ:01069:00945
AGCACTGTAGATGTCACTAGTTACTTGT
+
BCCCBBB>AABB9;;CCCB:;:;CC@BB
@L7EOQ:01050:00973
CGTGTCTCTAGGCACAGAATTTTGTGTA
+
AAABBBBBBBB@CBCBA?5444-9@@10
@L7EOQ:01055:00987
TAGTATCAGCCTCGCCATGACGAAGGTATTCC
+
AAB;;<CCBB?BBBC@CDCA@@@=>;>88471
@L7EOQ:01067:00955
ATATCGCGAGGGTATGGAAGACTCTATA
+
BB@@@A??8:3/8>3:57;<;<>==98/
@L7EOQ:01055:01102
TCTCATGCGCTCCACATGTC
+
7<?@@<74448924>99981
@L7EOQ:01097:01130
ATCAGACACGGACACAGCAGACAC
+
BBB??>@@@=;9?9991/,,-,,,
@L7EOQ:01103:00439
TCTCTATGCGCTCCACATGTCTAAG
+
BBBDCB>9;;;@C9<B>78888841
@L7EOQ:01104:00437
ATCAGACACGGACACAGCAGAA
+
?AB9:<CCDB@@?4991-***)
@L7EOQ:01105:00458
ATATCGCGAGGGTATGGAAGACTCTATA
+
>?ABBBBB>??>@CBC=@=@<<<CAA@;
@L7EOQ:01101:00515
AGCACTGTAGCTGTCACTAGTTACTTGT
+
;;CDCBBB>>?CBBBAAAACA@AAA@CC
@L7EOQ:01108:00717
AATAAATCGCGAAAAAAAAAAAAAAAAAGGGG
+
B?BAD8>111//666666666666666"////
@L7EOQ:01103:00764
ATATCGCGAGGGTATGGAAGACTCTATA
+
BBAABBBBCBC>BCCE@A>ACCEFCBB@
@L7EOQ:01114:00779
TACTGAGCTACACACACAGAAAGATTGGT
+
CBB<??BBBBBBBBBA@@<990999>A@B
@L7EOQ:01119:00755
ACGAGTGCGTTCCCCATGTCGTAGGTACTC
+
BBBAAABBB>:;;;5?8;;AA@886988;A
@L7EOQ:01119:00756
ATATCGCGAGGGTATGGAAGACTCTATA
+
BAABBBBBCCB=BBCE?B@BBGBCCAB@
@L7EOQ:01127:00759
TAGTATCAGCCTCGCCATGACGAAGGTATTCC
+
CBB??ACCEB@AABB@CCB??@B?B@@@@@C?
@L7EOQ:01130:00757
CGTGTCTCTAGGCACAGGATTTTGTGTAG
+
BBB@@B@@B@B@AABBC@ABAA9AB@=;<
@L7EOQ:01131:00767
ATCAGACACGGACACAGCAGAACACA
+
ABBBA><@A@<@>7888889947744
@L7EOQ:01140:00759
ATCAGACACGGACACAGC
+
?8378434442///////
@L7EOQ:01142:00777
ACGCTCGACATGCCCAGGTACAGGAG
+
BBBBBB??BBCCCA?AA@BBBCD>@A
@L7EOQ:01145:00781
TCTCTATGCGCTCCACATGTCTAAGGT
+
BBBBBBBBBBBBB@BDBAAA@?;;<>@
@L7EOQ:01147:00776
TGATACGTCTCCTTCCTTAGTTACTTCA
+
BBAA??BBBBB?A?A@B@BBBA?@?@@=
@L7EOQ:01139:00800
TGATACGTCTCCTTCCTTAGTTACAGTGC
+
?A?????>>>BAB@B<8774429>>>ACB
@L7EOQ:01115:00988
TAGTTATCAGCCTCGCCATGACGAAGGTATTCC
+
BBBB@BAABCC?B@@@@CC@@=@@;><>8959;
@L7EOQ:01103:01002
TGATACGTCTCTCTAGTACTC
+
,,,,.6::C9BAAA?AAAAAA
@L7EOQ:01114:01089
CGTGTCTCTAGGCACAGGATTTTGTGTAG
+
BBB@@BCCCAA?ABB==;====9BB@>00
@L7EOQ:01147:01095
ATCAGACACGGACACAGCAGAAC
+
88;CCCABB??@<;7737011,0
@L7EOQ:01114:01178
AGCACTGTAGCTGTCACTAGTTACTTGT
+
?@@@AAAAB@@@B9;;:;>>?<888>>?
@L7EOQ:01128:01168
TAGTATCAGCCTCGCCATGACGAAGGTATTCC
+
>@@BB@BB@?=?@@@=;;<;@@A=;9:1.,.,
@L7EOQ:01141:01178
ATATCGCGAGGGTAGTGGAAGACGATCTAT
+
AA8;;B@@@>>:@999=88872,,,,2206
@L7EOQ:01101:01219
ATCAGACACGGACACAGCA
+
;7;8>>>888;8810...,
@L7EOQ:01137:01236
AGCACTGTAGCTGTCACTAGTTACTTGT
+
<@@@BACBBB?>@BCCCBBDC;<<A?AA
@L7EOQ:01138:01236
ATAGTCTTCCTTC
+
33333..66,.,.
