# Supplementary material for: The Sequencing Bead Array (SBA), a Next-Generation Digital Suspension Array
Source: PLoS One. 2013 Oct 7;8(10):e76696. doi: 10.1371/journal.pone.0076696 (PMC3792038; doi:10.1371/journal.pone.0076696)
Supplement: Data S1 — Raw sequencing data files for presented experiments. The compressed file contains a table of content for all files included (0. TOC Supporting Data Files.txt) and raw sequencing data (PGM Torrent Suite run reports, FASTQ files and Sphix generated CSV files) for experiments presented in Figure 2 and Figure 3 (same data set as Figure S1). (ZIP) [file pone.0076696.s001.zip › Supporting Data Files/1. Figure 2/1.3 Figure 2c files/1.3.2 FASTQ/1_Figure_2c_QUINTUPLE_X1_TS-342.fastq]

@PZH5B:00036:00048
AGCACTGTAGCTGTCACTAGTTTTTTTTTTTTTTTTTTTTTTACTTTTGT
+
4444449?BEDCBBB=9994444449999999994444444"44444,44
@PZH5B:00048:00009
CTGAAAGCATTCCAAGACACGGACACAGCAGAACACAC
+
,,,,,*****00)*)/////A@B;9<999933133316
@PZH5B:00049:00018
CGTGTCTCTAGGCACAGGATTTGTGTAG
+
44944999?AB?AA@99599909>>?=>
@PZH5B:00040:00070
AGCACTGTAGCTGTCACTAGTTACTTGT
+
;;CCCACCCCCCBBBBBBBCB??992;@
@PZH5B:00041:00061
AGCACTGTAGCTGTCAATAGTTACTTGT
+
<<CC?@ACCCEBBCDB<=A;;29??48;
@PZH5B:00046:00081
CGTGTCTCTAGGCACAGGATTTTGTGTAG
+
=@BCCCCCCCB@BAABCBECCC9GBBBBD
@PZH5B:00047:00054
CGTGTCTCTAGGCACAGGATTTTGTGTAG
+
BDCAAAAAADD?<<=BA<>>>>4999@BB
@PZH5B:00049:00091
TACTGAGCTACACACACAGAAAGATTGGT
+
BBBCCBCBB@BABBCCBB994-98848<?
@PZH5B:00009:00126
TACTTTTTGAGCTTTTACACACACAGAAAAAGATTTTTTTTTTTTGGTG
+
6/49999+4;;>=AB:BDDCBBBECBB@>>/9999999999999"9;??
@PZH5B:00027:00130
TACTGAGCTACACACACAGAAAGATTGGT
+
BBBCDCBBBBBBBBB@;;844-9>><@?A
@PZH5B:00028:00144
ACGCTCGACATGCCCAGGTACAGGAG
+
?@@?@@BBBEECCC>BB?BCDDE?CB
@PZH5B:00029:00144
CGTGTCTCTAGGCACAGGATTTTGTGTAG
+
BBDBCDCBA@?>=?@@B>BCCC:CCCCDD
@PZH5B:00031:00119
CGTGTCTCTAGGCACAGGATTTTGTGTAG
+
;<BCDGCCCBB@BEBCC@AC@=6=AABCC
@PZH5B:00031:00120
CGTGTCTCTAGGCACAGGATTTTGTGTAG
+
@ABCDCEDECD@AA@::99999/9999BC
@PZH5B:00035:00128
ACGCTCGACATGCCCAGGTACAGGAG
+
CCBAAABBABB@@@=@B@CCCCD@CC
@PZH5B:00035:00147
TACTGAGCTACACACACAGAAAGATTGGT
+
B@AACCCCCBBB??;99@99919995777
@PZH5B:00045:00129
CGTGTCTCTAGGCACAGGATTTTGTGTAG
+
CBCBBBAA@;<7;@AAB?BCCC9DBCCCC
@PZH5B:00005:00168
CGTGTCTCTAGGCACAGGATTTTTTTTTTTTTTTTTGTGTAG
+
>BBCBCCCDBB@BBC;>?==:6:::::;;<@<;:6"///77:
@PZH5B:00005:00170
CGTGTCTCTAGGCACAGGATTTTGTGTAG
+
69>@@<<=CBDACCCCBA<999/9@ABBD
@PZH5B:00006:00177
ACGCTCGACATGCCCAGGTACAGGAG
+
BA???BBBBF@BBC>BB?CBCEC@BB
@PZH5B:00007:00179
ACGAGTGCGTTCCCCATGTCGTAGG
+
BCC???>@@@5999,444/66///,
@PZH5B:00007:00185
TACGAGCTACACACACAGAAAGATTGGT
+
?ADCCCB@@ACBCBEBBCCC@BBB@B?B
@PZH5B:00008:00181
AGCACTGTAGCTGTCACTAGTTACGT
+
??BB@@ACCCBBABBBBAADB@BBBB
@PZH5B:00008:00186
AGCACTGTAGCTGTCACTAGTTACTTGT
+
<<DCA@ADCCEBBBAABBCCB?BBB@BB
@PZH5B:00009:00158
AGCACTGTAGCTGTCACTAGTTACTTGT
+
99BC=:=DCCCCCCCCCCFCC@CCC@AA
@PZH5B:00012:00182
AGCACTGTAGTTGTCACTAGTTACTTGT
+
CCCCA@ACCDDDDCACCDDCB@CEC@CB
@PZH5B:00014:00182
AGCACTGTAGTTGTCACTAGTTACTTGT
+
BBBC@@ACCCC@CCBBCECBBBCCF>AA
@PZH5B:00015:00164
TACTGAGCTACACACACAGAAAGATTGGT
+
ECCBBBBBBCBBC@BCCBBBB?ABA?BAB
@PZH5B:00016:00159
ACGCTCGACATGCCCAGGTACAGGAG
+
BA??@BBBAA@@BBAA@>?BBCB@AA
@PZH5B:00019:00165
AGCACTGTAGCTGTCACTAGTTACTTGT
+
<<CCA@ACBBBBBBBBBCFBB?BBB@BA
@PZH5B:00020:00153
ACGCTCGACATGCCCAGGTACAGGAG
+
BBBBBBBCCCB???>?C@CCCBCBCD
@PZH5B:00021:00159
ACGCTCGACATGCCCAGGTACAGGAG
+
CBCBBBBBBBAECDC?@>?CCFD@BB
@PZH5B:00021:00174
TACTGAGCTACACACACAGAAAGATTGGT
+
@@BB@ABBBBBBBBEFCA944-99949>A
@PZH5B:00022:00174
AGCACTGTAGCTGTCACTAGTTACTTGT
+
AADDA@ACCCCBBBBBDCC::8;AA?BB
@PZH5B:00023:00188
ACGAGTGCGTTCCCATGCTCGTAGTACGTC
+
@?39484444244-4994///;11//////
@PZH5B:00024:00162
AGCACTGTAGATGTCACTAGTTACTTGT
+
BBBBBBDCBCCCCAABBCB996;@=;@C
@PZH5B:00025:00168
ACGCTCGACATGCCCAGGTACAGGAG
+
CBAABBBCCDCBCC>??=@BCDD@BB
@PZH5B:00026:00175
AGCACTGTAGCTGTCACTAGTTACTTGT
+
<<CECCCCBCBBBCCBBBBDBEA>?=@A
@PZH5B:00026:00176
ACGCTCGACATGCCCAGGTACAGGAG
+
AACCBBBBCDCCCB=>>;>@CDC@CC
@PZH5B:00027:00156
ACGCTCGACATGCCCAGGTACAGGAG
+
CBBBBBCCCCC@@@<@B?B@AEDBDB
@PZH5B:00028:00169
AGCACTGTAGCTGTCACTAGTTACT
+
49999;=BCBECDCCBDDCDC@BB@
@PZH5B:00029:00171
AGCACTGTAGCTGTCACTAGTTACTTGT
+
@ACCA@ACCBB?BBBBBBC:42;885;A
@PZH5B:00029:00184
TACTGAGCTACACACACAGAAAGAATTGG
+
?BCAAACBBBCCBCA@@1111-1-*-*,*
@PZH5B:00031:00174
ATCAGACACGGACACAGCAGAACACAC
+
BB>>>BBBBA<@@ABAAABBB@BBBBB
@PZH5B:00034:00150
TACTGAGCTACACACACAGAAAGATTGGT
+
CCDCCCBB?A?BBBCDB@;88-9994878
@PZH5B:00034:00193
ACGAGTGCGTTCCCCATGTCGTAGGTACTC
+
BB@@BBBBBB>AA=6?=@>BCCAC@B;<<D
@PZH5B:00035:00154
CGTGTCTCTAGGCACAGGATTTTGTGTAG
+
BBBAAFDDBBB>BBCCC@BBCC:CBBBCB
@PZH5B:00038:00173
AGCACTGTAGCTGTCACTAGTTACTTGT
+
<<@@>BBCCCBBBBBBBBCDC?B?><@@
@PZH5B:00040:00158
TACTGAGTTACACACACAGAAAGATTGGTGC
+
B?BBCCABDABBCCF@;;444-99843778;
@PZH5B:00041:00166
CGTGTCTCTAGGCACAGGATTTTGTGTAG
+
BBBECCCBBBB@CBBBCCCCCB9BBDCCB
@PZH5B:00041:00167
ACGAGTGCGTTCCCCATGTCGTAGGTACTC
+
BB?@ABBBBB@BBC:C@@ABBB=>=@;<<B
@PZH5B:00044:00160
TACTGAGCTACACACACAGAAAGATTGGT
+
BBCCCCDCBCCCBBA@@@99919@BABDD
@PZH5B:00046:00190
CGTGTCTCTAGGCACAGGATTTTGTGTAG
+
BCBBBCCCBBB@BBBBB@BDDD:BBCCDB
@PZH5B:00006:00230
AGCACTGTAGCTGTCACTAGTTACTTGT
+
BACCECCDBCBBCAAABBBA?<@9959@
@PZH5B:00007:00217
AGCACTGTAGCTGTCACTAGTTACTTGT
+
<<DCDCCCBBBBBBBBBBCC@@BBB@?A
@PZH5B:00007:00231
TAGTATCAGCCTCGCCATGACGAAGGTATTCC
+
B9<<@?@AADB@A@@69/678//,/7///598
@PZH5B:00007:00233
TACTGAGCTACACACACAGAAAGATTGGT
+
AABAAA@@?@@AAABDCCABB?EBB@B@B
@PZH5B:00008:00208
TACTGAGCTACACACACAGAAAGATTGGT
+
BBCCCCCBCB??BBCDCBCBB?BBB?A@C
@PZH5B:00008:00219
TACTGAGCTACACACACAGAAAGATTGGT
+
49==ABCCDCCCDCCCCBBBB<@@=<?>A
@PZH5B:00009:00227
AGCACTGTAGCTGTCACTAGTTACTTGT
+
//666?194444944496;11,/6:,44
@PZH5B:00009:00229
AGCACTGTAGCTGTCACTAGTTACTTGT
+
;9=BABCDCECBDCDCCCCCC@CDDB??
@PZH5B:00014:00237
CATGTAGCTGTCACTAGTTACTTGT
+
CBB?@ACCCBBBBBBAAA@BCC=??
@PZH5B:00015:00236
CGTGTCTCTAGGCACAGGATTTTGTGTAG
+
A>BBBBDCGBB@BBBCB@CDCC9EBBBBD
@PZH5B:00017:00238
TACTGAGCTACACACACAGAAAGATTAGT
+
BBBBBBBBBBBB@AACCCBBB>BBC@CDB
@PZH5B:00017:00249
AGCACTGTAGCTGTCACTAGTTACTTGT
+
>@ABBBHCDD@<==@<CCC@><999599
@PZH5B:00018:00237
AGCACTGTAGCTGTCACTAGTTACTTGT
+
<<CCCCCDBBB?BBBBCCCBB?BBB?BC
@PZH5B:00021:00248
ACGCTCGACATGCCCAGGTACAGGAG
+
BA?@ABBCCCBBCC>@@@@BDDC@BB
@PZH5B:00025:00240
CGTGTCTCTAGGCACAGGATTTGA
+
A@BBBCBCBBB?AB8888000)))
@PZH5B:00030:00207
ACGCTCGACATGCCCAGGTACAGGAG
+
A<;88<<111::@@>DC?BA>::69=
@PZH5B:00030:00218
TACTGAGCTACACACACAGAAAGAATGTGT
+
=AB=<=ECDBCCCBA?@9999191,*****
@PZH5B:00031:00213
ACGAGTGCGTTCCCCATGTCGTAGGTACTC
+
BBB?@BBBDB?AAA6?AAAAABBB?AA@AC
@PZH5B:00035:00243
ACGAGTGCGTTCCCCATGTCGTAGGTACTC
+
BBABBCCCCC@BCC:DCBBBDBBB@>=@@@
@PZH5B:00036:00235
ACGAGTGTGTTCCCCATGTCGTAGGTACTC
+
BBBBBBBA@C5944,9@?>@DCAB??@AAC
@PZH5B:00037:00207
CGTGTCTCTAGGCACAGGATTTTGTGTAG
+
BAB@@BCCCBB@ACB>>>?===6?CBCCC
@PZH5B:00040:00224
AGCACTGTAGCTGTCACTAGTTACTTGTG
+
;;CCBAAECDCBBEBBDCDBB?AAA>@@F
@PZH5B:00044:00239
TACTGAGCTACACACACAGAAAGATTGGT
+
BCCBBBCCCCCCBBBCCCBBB>AAA:;:;
@PZH5B:00047:00224
CGTGTCTCTAGGCACAGGATTTTGTGTAG
+
BBCDA@AAABCABDDCC@CBBC:CBCCCD
@PZH5B:00047:00246
AGCACTGTAGATGTCACTAGTTACTTGT
+
BBBBAABBBCCFBB?BCCCCB@DCC@BA
@PZH5B:00004:00254
AGCACTGTAGCTGTCACTAGTTACTTGT
+
<<CCEBA@BBCBBBCDA?@@C@BBB>AA
@PZH5B:00004:00273
ACGAGTGCGTTCCCCAT
+
993444449;2/11*//
@PZH5B:00004:00276
ACGAGTGCGTTCCCATGTCGTAGTA
+
?AAABBBB@A244-999111///./
@PZH5B:00005:00283
ACGAGTGCGTTCCCCATGTCGTAGGTACTC
+
BBAAABHB@;2444/9@?>>AA>@=?<<<C
@PZH5B:00007:00281
ATATCGCGAGGGTATGGAAGACTCTATA
+
A?9;;@@A@AA?BDDC@BBBBBCBBAAA
@PZH5B:00008:00257
AGCACTGTAGCTGTCACTAGTTAATTGT
+
<<CC=:ADCDCBCCCBBCCD@892429?
@PZH5B:00008:00267
ACGAGTGCGTTCCCCATGTCGTAGGTACTC
+
BCABBACACC2444/9?>?AAA99589999
@PZH5B:00009:00261
CGTGTCTCTAGGCACAGGATTTTGTGTAG
+
BBBBCCBBBECCCCCCB>@???4?>>AAB
@PZH5B:00009:00274
ATCAGACACGGACACAGCAGAACACAC
+
BB>??BBBB@?@ABBBC=?>B@BB?@@
@PZH5B:00010:00260
TACTGAGCTACACACACAGAAAGATTGGT
+
DBBBCEC?BBBBAABCCCCBC>BBBAC@C
@PZH5B:00010:00286
TCTCTATGCGCTCCACATGTCTAAGGTAC
+
<<@@@@@@@>>@A599<11/,,2*,*///
@PZH5B:00013:00278
AGCACTGTAGCTCGTCACTAGTTACGTTGT
+
//////791/6//////999//,////,//
@PZH5B:00014:00297
TACTGAGCTACACACAGAAAGATTGGTGC
+
@?@ACCCDDAB@CBC;;9@999959599<
@PZH5B:00017:00250
TAGTATCAGCCTCGCCATGACGAAGGTATTCC
+
@@CBBBABACBBBBB@CB@BC;;9>?BCBACA
@PZH5B:00020:00275
TACTGAGCTACACACACAGAAAGATTGGT
+
==BBBCCDDCCBBDCBB=<<A:9995968
@PZH5B:00021:00275
ACGAGTGCGTTCCCCATGTCGTAGGTACTC
+
BBBBBBBBAA>ACCAE???ABCCBAAABAC
@PZH5B:00022:00265
AGCACTGTAGCTGTCACTAGTTACTTGT
+
=@EEBABCCBBBCBCBBBCCD@CBB?BB
@PZH5B:00023:00263
AGCACTGTAGCTGTCACTAGTTACTTGT
+
<<DCBBBDBBBBBBBBDCC@@=@AA>AC
@PZH5B:00025:00277
ACGCTCGACATGCCCAGGTACAGGAG
+
BCB@?@BBA@A;;;7;A8;<HEDBCC
@PZH5B:00026:00297
TACTGAGCTACACACACAGAAAGATTGT
+
BBEACBBFCDCCCDDCB;99>:911,/.
@PZH5B:00028:00296
AGCACTGTAGCTGTCACTAGTTACTTGT
+
:9===@BFCCCCABBBBBCCD?A>>=>B
@PZH5B:00031:00274
AGCACTGTAGCTGTCACTAGTTACTTGT
+
<<CDECBDBBBBBBBBCCCA@=???=@C
@PZH5B:00035:00273
CGTGTCTCTAGGCACAGGATTTTGTGTAG
+
BBBABFCCCAA?AACCCBCCCC:ECCCDC
@PZH5B:00036:00271
ACGCTCGACATGCCCAGTACAGGAG
+
CCCB@AACCDCCCC@BBBBCFDCCC
@PZH5B:00042:00263
CGTGTCTCTAGGCACAGGATTTTGTGTAG
+
BBBBBCCDDBB>@?CBC@CBCC:BBBBBA
@PZH5B:00045:00273
TACTGAGCTACACACACAGAAAGATTGGT
+
B???BAAAAAAAAACDA;444-99948>A
@PZH5B:00049:00253
CGTGTCTCTAGGCACAGGATTTTGTGTAG
+
BBCC@@@AA;;;;BCBB@AABB8ABCCDC
@PZH5B:00004:00303
ACGAGTGCGTTCCCCATGTCGTAGGTACTC
+
BBBBBBBB@;2444/9??>>@@@@=?<<<B
@PZH5B:00004:00313
ACGAGTGCGTTCCCCATGTCGTAGGTACTC
+
8:39444=>>>BCA6;99994444734448
@PZH5B:00004:00332
ACGAGTGCGTTCCCCATGTCGTAGGTACTC
+
BC@?@<DCCC=A@@4B999998==434494
@PZH5B:00005:00300
CGTGTCTCTAGGCACAGGATTTGTGT
+
@@@AB@99999648999949904944
@PZH5B:00005:00315
TACTGAGCTACACACACAGAAAGATTGGT
+
@BBBBBCAABBBBBB@?944969@@@E?B
@PZH5B:00005:00323
TACTGAGCTACACACACAGAAAGATTGGT
+
BBAAAEDBBB@@BBAB>>BCC>::9@C@C
@PZH5B:00005:00337
ATCAGACACGGCACAGCAGAAC
+
48;>>>>9996449@@9///,/
@PZH5B:00005:00346
AGCACTGTAGCTGTCACTAGTTACTTGT
+
;@A@CDCDCCBB9<<<;@@@>599>599
@PZH5B:00006:00307
ACGCTCGACATGCCCAGGTACAGGAG
+
BA?ABBCCDDBA@=:==889AA@>AC
@PZH5B:00006:00349
TACTGAGCTACACACACAGAAAAAAAAAGATTGGT
+
BBBBBBCBBABB@>9:4//////1111"1//6869
@PZH5B:00007:00315
TACTGAGCTACACACACAGAAGA
+
,////4@944;:9944444424/
@PZH5B:00008:00349
TACTGAGCTACACACACAGAAAGATTGGT
+
ABBBBBBBB@AABAHA;;444-9@?<BBC
@PZH5B:00009:00303
AGCACTGTCTAGTTACTTGTGTGC
+
BB??BCCDDDC:::<DC>AAACCC
@PZH5B:00010:00336
ACGCTCGACATGCCCAGGTACAGGAG
+
;;CCCCCCCCCCBA:445999??<99
@PZH5B:00011:00308
CGTGTCTCTAGGCACAGGATTTTGTGTAGAG
+
>999ABADACIAFCCCD>9999/9@911<11
@PZH5B:00011:00310
ACGAGTGCGTTCCCCATGTCGTAGGTACTC
+
BB?A?BCB@@6944/9=@@BBBAC@C;=<C
@PZH5B:00013:00340
GACGAGTGCGTTCCCCATGTCGTAGGTACTC
+
@BB>>?BCCAA?AB=7B9;;BBBAB@BAAAC
@PZH5B:00014:00329
CGTGTCTCTAGGCACAGGATTTTGTGTAG
+
BBCCBCBCCBB@BAA@@?@CCF:AAABDC
@PZH5B:00015:00301
AGCAATGTAGCTGTCACTAGTTACTTGT
+
;;=@<=BCCCCABBBBBABCC?B>?=?B
@PZH5B:00015:00309
CGTGTCTCTAGGCACAGGATTTTGTGTAG
+
BBDDCCCCCCCCCCBAB?BCDD:A@@CCD
@PZH5B:00019:00305
TACTGAGCTACACACACAGAAAGATTGGT
+
=BBBBCDDCCCCCECCCBBBC>BBCBB?B
@PZH5B:00023:00342
TACTGAGCTACACACACAGAAAGATTGGT
+
BBBBAAAAAAAA@@@CDCBDB=?>><@@C
@PZH5B:00024:00322
ACGAGTGCGTTCCCCATGTCGTAGGTACTC
+
BB@AABDC@?=AHHAEAAACBB=>=?;;;A
@PZH5B:00025:00309
TACTGAGCTACCACACACAGAAAGATTGGTG
+
AABBA@?9989299;9?@@?BA==:92377.
@PZH5B:00029:00344
CGTGTCTCTAGGCACAGGATTTTGTGTAG
+
BABBBCCCC@@?BABBC@BCCC:ECECCB
@PZH5B:00034:00341
AGCACTGTAGCTGTCACTAGTTACTTGT
+
;;AA>ABCCCECCCCCBAADCBEDCACC
@PZH5B:00034:00349
AGCACTGTAGCTGTCACTAGTTACTTGT
+
<<ECCBBBCCCCBBDDDCAA@?B99599
@PZH5B:00036:00344
AGCACTGTAGCTGTCACTAGTTACTTGT
+
<=BBBCECCCCBBABBBBC@@=A@@=AC
@PZH5B:00042:00306
CGTGTCTCTAGGCACAGGATTTTGTGTAG
+
CCBBBCCCCBB>BBBBB@BDDD:BBBBBC
@PZH5B:00049:00330
AGCACTGTAGCTGTCACTAGTTACTTGT
+
<<CGBCCCBBBCBBBBDCHCA?A?><?B
@PZH5B:00049:00332
TACTGAGCTACACACACAGAAAGATTGGT
+
B@A>@BBBAAAAAACFFC994-98849>?
@PZH5B:00005:00356
AGCACTGTAGCTGTCACTAGTACTTGT
+
B@@>A??=>>=994448/6////8:;@
@PZH5B:00008:00397
ACGCTCGACATGCCCAGGTACAGGAG
+
BA?BBBBCDA@?==69==@@BBC?BB
@PZH5B:00009:00351
AGCACTGTAGCTGTCACTAGTTACTTGT
+
84899?==;;;?@@@CCA@A@699@599
@PZH5B:00009:00368
CGTGTCTCTAGGCACAGGGATTTTTTGTGTAG
+
AAABBCCCCBB@BBBCB;:444444*9>>ADD
@PZH5B:00009:00375
TACTGAGCTACACACACAGAAGAT
+
6=@@BBA@ABC;<;<;<111,1--
@PZH5B:00009:00380
ACGAGTGCGTTCCCACTGTCGTAG
+
>@A:9<C@<<-11,/////49449
@PZH5B:00010:00366
TACTGAGCTACACACACAGAAAGATTGGT
+
BBBBBBA===AABBBCAABDB>9;:@C?B
@PZH5B:00010:00381
TACTGAGCTACACACACAGAAAGATT
+
,/6669CBBCCAAAD@@988819;;-
@PZH5B:00011:00356
TACTGAGCTACACACACAGAAAGATTGGT
+
BB@AABA@?BBBBBBCCBBBC>BBB?B@C
@PZH5B:00012:00390
TACTGAGCTACACACACAGAAAGATTGGT
+
BB@BBBCBB?BBBBBCAABBC@BAA?A@E
@PZH5B:00013:00367
ACGCTCGACATGCCCAGGTACAGGAG
+
BB?@?BBCB@>ACC>??=?BCDD@BB
@PZH5B:00013:00375
TACTGAGCTACACTCACAGAAGAATGGTGC
+
BB@B@BCBCB??9991@-,,*,,*,,*,..
@PZH5B:00013:00383
AGCACTGTAGCTGTCACTAGTTACTT
+
;;BBA@AAA@ABA9999999959485
@PZH5B:00015:00357
ACGCTCGACATGCCCAGGTACAGGAG
+
;9>BBBBBA;;;>>:9959?>998<A
@PZH5B:00015:00389
CGTGTCTCTAGGCACAGGATTTTGTGTAG
+
@CBBCCCBBBB???>>?<9999/9>9999
@PZH5B:00016:00394
AGCACTGTAGCTGTCACTAGTTACTTGT
+
9?BBCCCCBBBBABBB@499=599?599
@PZH5B:00017:00376
TACTGAGCTACACACACAGAAAGATTGGT
+
CB@@AAA@??BBBBBCCC?>=:8446:?B
@PZH5B:00019:00366
TACTGAGCTACACACACAGAAAGATTGGT
+
BBBBBBCBAABCCDFCCCBBB>ABB@B@B
@PZH5B:00020:00366
CGTGTCTCTAGGCACAGGATTTTGTGT
+
>@AABCA@@BB899@9969999/9@>9
@PZH5B:00021:00352
CGTGTCTCTAGGCACAGGATTTTGTGTAG
+
AAAAACB@@>>@BBBBB@BBAA9GCCCBC
@PZH5B:00021:00376
CGTGTCTCTAGGCACAGGATTTTGTGTAG
+
BBCBBCCCCBB?BCCA;:4444,9@@BCC
@PZH5B:00022:00363
TACTGAGCTACACACACAGAAAGATTGGT
+
BBB@AAAAAAAA@@BCAA944-8=8;@?B
@PZH5B:00022:00390
ACGCTCGACATGCCCAGGTACAGGAG
+
BBBBBBBBCCBCCCBBB@B9::C@CC
@PZH5B:00024:00396
ACGCTCGACATGCCCAGGTACAGGAG
+
BC@AABBBB@=ACDA@@@@BBCD@CD
@PZH5B:00026:00363
TACTGAGCTACACACACAGAAAGATTGGT
+
BBBBBBB@BABB==BDDC??=:@>=<@@C
@PZH5B:00027:00374
ACGCTCGACATGCCCAGGTACAGGAG
+
CC9;<AAACCBBCCABA?ABCCD?BB
@PZH5B:00030:00367
TACTGAGCTACACACACAGAAAGATTGGT
+
@@BBCCCCCBCCECBBBAA@D@CCD?BBD
@PZH5B:00032:00372
AGCACTGTAGCTGTCACTAGTTACTTGT
+
@@CCCBBDBBB@A@@BBBBAA?BCD@DB
@PZH5B:00032:00381
ACGAGTGCGTTCCCCATGTCGTAGGTACTC
+
BB@AABCBBD@DDB9B;:;>AA8:88999>
@PZH5B:00032:00397
TACTGAGCTACACACACAGAAAGATGTG
+
>=@BBBCBDCCCBDC;@9911-11-***
@PZH5B:00033:00369
ACGCTCGACATGCCCAGGTACAGGAG
+
BB>??BBBBDBBCC??@>ABCDDACE
@PZH5B:00035:00366
TGATACGTCTCCTTCCTTAGTTACATTCA
+
@AACAACA<<>,1,1,/,.//,////,//
@PZH5B:00039:00387
CGTGTCTCTAGGCACAGGATTTTGTGTAG
+
ACBCBBBBBBB@BBBBB@BCDD:DB@?@C
@PZH5B:00042:00368
ACGCTCGACATGCCCAGGTACAGGAG
+
CBBBBBBBBDBCGHA??=@@@AC@CC
@PZH5B:00042:00390
ACGCTCGACATGCCCAGGTACAGGAG
+
BAA@BAADHCC??><>B>BBCCB@BB
@PZH5B:00045:00369
CGTGTCTCTAGGCACAGGATTTTGTGTAG
+
AAABABABA@?>@BCCC?@@@@6ABBCCC
@PZH5B:00007:00413
CGTGTCTCTAGGCACGGATTGTGTA
+
48444994444244922,,*,,,,,
@PZH5B:00008:00431
TACTGAGCTACACACACAGAAAAGATTGGT
+
??ABBCCBBBBDCBCAAABA>;24987;>B
@PZH5B:00009:00412
ACGCTCGACATGCCCAGGTACAGGAG
+
BBBBBCAA?4944409>;>@BCEEDI
@PZH5B:00009:00413
CGTGTCTCTAGGCACAGGATTTTTTTGTGTAG
+
BCBAACCCBBB@A@@@A?ABBBDCH(B>=CDC
@PZH5B:00009:00446
AGCACTGTAGATGTCACTAGTTACTTGT
+
BCBBCBCEABBB:<<CFCC@<,111,//
@PZH5B:00009:00447
TACTGAGCTACACACACAGAAAAAGATTGGT
+
@?@AABDCBBBBCABGFCBDB@@29;;8;@B
@PZH5B:00010:00405
ACGCTCGACATGCCCAGGTACAGGAG
+
BB?AABBCC:::A=:=A>BBCCCECC
@PZH5B:00010:00441
CGTGTCTCTAGGCACAGGATTTTTTT
+
=99999999995849/1,11111///
@PZH5B:00012:00419
ACGAGTGCGTTCCCCATGTCGTAGGTACTC
+
@@B???HA;;2444/9999@@<11-11/1/
@PZH5B:00013:00406
CGTGTCTCTAGGCACAGGATTTTTTTTTTTTTTTTGTGTAG
+
BBBAABCCD:::9BB;;;>;>>>>=>>>>?><;8"//1:::
@PZH5B:00013:00407
TACTGAGCTACACACACAGAAAGATTGGT
+
BBBABACABBDC@@AECCBB@<@::6:>@
@PZH5B:00014:00446
CGTGTCTCTAGGCACAGGATTTTGTGTAG
+
BB:9<BB@AAC?A=@@@=@?BB499999>
@PZH5B:00016:00409
AGCACTGTAGCTGTCACTAGTTACTTGT
+
<<GCBBBDBCCBABBCBBB:;8;AB?BB
@PZH5B:00017:00402
CGTGTCTCTAGGCACAGGATTTTGTGTAG
+
BB@BBAD@DBC@BAAAC@CBCC:<<<BBB
@PZH5B:00020:00404
ACGAGTGCGTTCCCATGTCGTAG
+
CB?@?@C>>>5440944/78///
@PZH5B:00021:00400
ACGCTCGACATGCCCAGGTACCAGGAGACG
+
99899>>@>9999908951//,/87866/4
@PZH5B:00022:00404
CGTGTCTCTAGGCACAGGATTTTGTGTAG
+
BBAABCAAACC@CBCBAB9999/999999
@PZH5B:00027:00426
AGCACTGTAGCTGTCACTAGTTACTTGT
+
<@EDDBBBBBBB@@ABDCDCA<===6;;
@PZH5B:00033:00420
TACTGAGCTACACACACAGAAAGATTGGT
+
A===AAAB??@AB@BDCC994-8442;?B
@PZH5B:00035:00410
AGCACTGTAGCTGTCACTAGTTACTTGT
+
<?CCCCCBBBBBAAABBBBBB@BBB@BB
@PZH5B:00036:00436
TACTGAGCTACACACACAGAAAGATTGGT
+
?@BBBBB???BBCCCCABABB=???>B>A
@PZH5B:00040:00449
AGCACTGTAGCTGTCACTAGTTACTTGT
+
AACCBBBCBBBBAAABBBEDC=?==;@=
@PZH5B:00041:00428
ACGAGTGCGTTCCCCATGTCGTAGGTACTC
+
BBBABCCCAA>ACF:CBDBBBBCCB89<<C
@PZH5B:00041:00445
ACGAGTGCGTTCCCCATGTCGTAGGTACTC
+
BBA@BBCC@?=?DC:D:;:BBBCC@B<@<C
@PZH5B:00044:00422
ACGCTCGACATGCCCAGGTACAGGAG
+
BBBBAABCCCCBBB?BG@;;=DDACB
@PZH5B:00045:00404
TACAGCTACACACACAGAAAGATTGGTGC
+
BBBBBB@CBEBBB?:>877/888413617
@PZH5B:00009:00459
CGTGTCTCTAGGCACAGGATTTTGTGTAGAGGC
+
ABBACD@=@A@=@@>=?;9999/9999@=?999
@PZH5B:00009:00460
CGTGTCTCTAGGCACAGGATTTTGTGTAG
+
BBBBDCCDCCC@BBBCC@??==6?>@@AA
@PZH5B:00009:00461
ACGCTCGACATGCCCAGGTACAGGAGACTG
+
@@AA;;<;;CBBCB>>>58844:=944;//
@PZH5B:00010:00490
TACTGAGCTACACACACAGAAAAAAAAA
+
@@ABBBCCBB??@CBB911111/////1
@PZH5B:00011:00484
ACGAGTGCGTTCCCCATGTCGTAGGT
+
AA???@==>>5999-9999@@@>@<?
@PZH5B:00012:00473
ACGAGTGCGTTCCCACTGTCGTAGTAGTACACTC
+
9<@@@@A@??59919?94499=44342,,,,,,,
@PZH5B:00013:00473
ACGCTCGACATGCCCAGGTACAGGAG
+
BC>?>BBBCDCCCB?BDBBBCEC@BA
@PZH5B:00013:00484
AGCACTGTAGCTGTCACTAGTTACTT
+
<<ECBAACBBBA>>ABB@B4/,111,
@PZH5B:00014:00465
CGTGTCTCTAGGCACAGGA
+
BBB@BCDCCCD@BB>=989
@PZH5B:00014:00470
TACTGAGCTACACACACAGAAAGATT
+
@BC;9<CEBBBCAA9999444-4442
@PZH5B:00014:00484
CGTGTCTCTAGGCACAGGATTTTTGTGT
+
@CBBCCDDBBB@BB@;;:44444,999?
@PZH5B:00016:00485
TACTGAGCTACCACACAC
+
@@A>>>@1111,//,///
@PZH5B:00017:00486
CGTGTCTCTAGGCACAGGATTTTTTTTTTTTGTGT
+
BBB@@CDDDAA?ABB:87////11111111"1//8
@PZH5B:00021:00458
CGTGTCTCTAGGC
+
CBBCBBCBCCC@B
@PZH5B:00031:00479
CGTGTCTCTAGGC
+
@@ABCCCCA@A=A
@PZH5B:00033:00472
ACGAGTGCGTTCCCCATGTCG
+
BB>=?BCB?@>@BB6DBBBBB
@PZH5B:00037:00482
CGTGTCTCTAGGC
+
CBBBBCCCECC@B
@PZH5B:00043:00467
CGTGTCTCTAGGC
+
AAB@BDCDA@?=>
@PZH5B:00016:00525
TACTGAGCTACACAC
+
9:9;99@A99911((
@PZH5B:00016:00557
AAAAAAAAAAAAAAAAAAAAAAGCGTTTTTTTT
+
/66666666666666666666"////8888:::
@PZH5B:00042:00693
ACGAGTGCGTTCCCCATGTCGT
+
?@C<;9AC9<91>>0>1/--,,
@PZH5B:00038:00718
CGTGTCTTAGGCACAGGATTTTGTGTAG
+
CA@>AAACBB@BCCCCA@>>>4999?>>
@PZH5B:00038:00735
ACGAGTGCGTTCCCCATGTCGTAGGTACTC
+
BBBBCCBCBB=??=8?BBBBCCCCAAABBB
@PZH5B:00043:00707
ACGCTCGACATGCCCAGGTACAGGAG
+
???BBBAABCCBAA=@A>B@@@@;99
@PZH5B:00043:00725
ACGCTCGACATGCCCAGGTACAGGAG
+
?@BBBCBBCCCCCC@CC@CCBCCBB@
@PZH5B:00044:00737
TACTGAGCTACACACACAGAAAGATTGGTG
+
@@ABCCCCBBBC@@>>?@9999;CA@C@BA
@PZH5B:00044:00746
CGTGTCTCTAGGCACAGGATTTGTGTAGT
+
9@@@BCAAACD@@BA9959?@>?;1111/
@PZH5B:00045:00747
ACGCTCGACATGCCCAGGTACAGGAG
+
BBBBBBBECBBACB?BB?B@BBC@BB
@PZH5B:00046:00731
CGTGTCTCTAGGCACAGGATTTTGTGTAG
+
BB=9<=BAECCACBCA@:4444/9@@@CC
@PZH5B:00047:00707
TACTGAGCTACACACACAGAAAGATTGGT
+
CCCCCBC?BBBDBBDCCCBBB>BCC@C>A
@PZH5B:00047:00737
TACTGAGCTACACACACAGAAAGATTGGT
+
BBBBBCCBBBBBBBDCCCCCB?BBB@B@B
@PZH5B:00047:00745
TACTGAGCTACACACACAGAAAGATTGGT
+
BBB??@B@B@@@@BCCBBBCC>BAA?A?A
@PZH5B:00048:00725
ACGAGTGCGTTCCCCATGTCGTAGGTACTC
+
@@ABBBA9992444/9@>??BB@A<?;<<B
@PZH5B:00048:00747
CGTGTCTCTAGGCA
+
8994999;66:,,,
@PZH5B:00040:00752
AGCACTGTAGCTGTCACTAGTTTACTTGT
+
;<BCCCCCCBBBBBC@9994991999699
@PZH5B:00047:00765
CGTGTCTCTAGGCACAGGATTTTGTGTAG
+
BDCCCCBBA=@=@@>??59999/9999AB
@PZH5B:00047:00766
TAGTATCAGCCTCGCCATGACGAAGGTATTCC
+
C@AACAA<;<@;<;AAC;;<C<<8:@=:BAB>
@PZH5B:00048:00758
TACTGAGCTACACACACAGAAAGATTGGT
+
B@AABBBBBBBB@BCCCC@@=9>998<@C
@PZH5B:00048:00761
AGCACTGTAGCTGTCACTAGTTACTTGT
+
<;CCCCCDCAACDFCCCCCCC@CCC@CC
@PZH5B:00056:00049
ACGCTCGACATGCCCAGGTACAGGAG
+
44348949;BBEEHACCCDBCBC?B<
@PZH5B:00058:00007
CGTGTCTCTAGGCACAGGATTTTGTGTAG
+
444@BCDGD;;6;@@@A=@>BB/999444
@PZH5B:00061:00034
ACGCTCGACATGCCCAGGTACAGGAG
+
BB;<;BB@@BAABB<A@@BBCDC@CA
@PZH5B:00066:00032
AGCACTGTAGCTGTCACTAGTTACTTGT
+
<<>==CIEABCBCCBBBBDCCCEDC>@@
@PZH5B:00077:00032
TACTGAGCTACACACACAGAAAGATTGGT
+
BABBBCCDBBBBEBDCC@9996;A;?C@C
@PZH5B:00078:00028
ACGCTCGACATGCCCAGGTACAGGAG
+
943449944:;<BB>BC=@@AB@@99
@PZH5B:00085:00040
AGCACTGTAGCTGTCACTAGTTACTTGT
+
<<BBAAADCDCB?AACCCCBA;@@@7;<
@PZH5B:00091:00040
TACTGAGCTACACACACAGAAAGATTGGT
+
@??BBCBBABBBBBB?;;444-9>>>BAC
@PZH5B:00052:00054
TACTGAGCTACACACACAGAAAGATTGGT
+
B=<=CCBB<<<@@CABAB999199948=A
@PZH5B:00066:00083
CGTGTCTCTAGGCACAGGATTTTGTGTAG
+
BBCCCCCCB@?;@A@AA?AAAA7BAAABB
@PZH5B:00066:00087
TACTGAGCTACACACACAGAAAGATTGGT
+
B@BBCCCCDDBBAAAB@B99809995958
@PZH5B:00068:00068
CGTGTCTCTAGGCACAGGATTTTGTGTAG
+
BECCCBBBAAAACCCCCABDBD:BBCCBC
@PZH5B:00070:00094
AGCACTGTAGCTGTCACTAGTTACTTGT
+
<<CAACCEBBCCCCBAB@CBC@CCB@BE
@PZH5B:00072:00076
TAGAGCTACACACACAGAAAGATTGGTGC
+
AAA@BA99<@@@8@?@888/1660199A@
@PZH5B:00083:00066
CGTGTCTCTAGGCACAGGATTTTGTGTAG
+
AAAAABCCCBB?ABBAB>BBA?7BCBCDC
@PZH5B:00088:00087
ACGAGGCGTTCCCCATGTCGTAGGTACTC
+
CDAB=<>9969>>4>AA@CBB99689999
@PZH5B:00090:00056
CGTGTCTCTAGGCACAGGATTTTGTGTAG
+
AABBBBCAAAB@BCBEC@CCBB9A@@CCC
@PZH5B:00090:00058
AGCACTGTAGCTGTCAATAGTTACTTGT
+
<?CCCBADBBB@@@AB@CC@A==;;:@@
@PZH5B:00090:00088
ACGAGTGCGTTCCCCATGTCGTAGGTACTC
+
BBBBAEBCBB?BHH:CBBABDBBB@AABAC
@PZH5B:00091:00068
CGTGTCTCTAGGCACAGGATTTTGTGTAG
+
AAAAACCCCBB@BBDCCBBCBB9CCCCCB
@PZH5B:00092:00092
AGCACTGTAGATGTCACTAGTTACTTGT
+
BBCBBAB<<<<<ACDCCDC;4299959B
@PZH5B:00093:00095
TACTGAGCTACACACACAGAAAGATTGGT
+
CACECEBBA@@CCDCDCB<99099948>?
@PZH5B:00094:00080
AGCACTGTAGCTGTCACTAGTTACTTGT
+
@ACCBBCCCCCBBBBBCCC@?;=996;B
@PZH5B:00095:00089
CGTGTCTCTAGGCACAGGATTTTGTGTAG
+
BCCCCA@AAAA@DCNCCDCCCC:CCDCCB
@PZH5B:00096:00058
TACTGAGCTACACACACAGAAAGATTGGT
+
>?A@@@B<99;9444999999-44@>A;?
@PZH5B:00097:00072
AGCACTGTAGCTGTCACTAGTTACTTGT
+
BCBBBBBCBBBBBBBBCBCGB?AAA?BA
@PZH5B:00050:00148
ACGAGTGCGTTCCCCATGTCGTAGGTACTC
+
BBBABBDBBBBDDC:DCBBBBBBBAA:;;C
@PZH5B:00051:00102
TACTGAGCTACACACACAGAAAGATTGGT
+
CBBBBBBBBBBBAABCCC??=:@?=<@=?
@PZH5B:00056:00105
TACTGAGCTACACACACAGAAAGATTGGT
+
??=;<<CCCDBECCCBA>99919995943
@PZH5B:00057:00104
TACTGAGCTACACACACAGAAAGATTGGT
+
CABBBBBBBBBA@@CCAA994-9884958
@PZH5B:00058:00114
ACGAGTGCGTTCCCCATGTCGTAGGTACTC
+
BBB???BCBB?BCC:CABBBACAC@@9<;C
@PZH5B:00059:00114
TACTGAGCTACACACACAGAAAGATTGGT
+
>===@AADBCBDCCCCB@99919>>5968
@PZH5B:00060:00139
ACGCTCGACATGCCCAGGTACAGGAG
+
AAAABBBBCCBBBB>BC@BBBAA?AC
@PZH5B:00061:00135
AGCACTGTAGCTGTCACTAGTTACTTGT
+
/1666<CBBCCGCCCBBCCBB?C99699
@PZH5B:00063:00108
CGTGTCTCTAGGCACAAGATTTTGTGTAG
+
AADCCCCCFA@>ACCC@B;999-9>>>AB
@PZH5B:00063:00139
ACGCTCGACATGCCCAGGTACAGGAG
+
AACBB@AAAAAAAA<@>=;;;AAACB
@PZH5B:00065:00103
AGCACTGTAGCTGTCACTAGTTACTTAT
+
<=BCBACDCCCBBBBCBBCBC@CAB?BC
@PZH5B:00066:00121
ACGAGTGCGTTCCCCATGTCGTAGGTACTC
+
CCBBBBBBBB@BCC:DBBBBBBBB@A9<;B
@PZH5B:00069:00116
ACGCTCGACATGCCCAGGTACAGGAG
+
CCABCBCCCCCCCC?CC@BBCEC@CC
@PZH5B:00085:00119
CGTGTCTCTAGGCACAGGATTTTGTGTAG
+
@AABBBDCA@@>?BBCC@BCDH:?@@CCC
@PZH5B:00086:00147
ACGAGTGCGTTCCCCATGTCGTAGGTACTC
+
BB>??ABBBB?ABC:D@@@CCDBBAA;<<C
@PZH5B:00089:00105
ACGAGTGCGTTCCCCATGTCGTAGG
+
ABBBAABA;;2///+11/,222//,
@PZH5B:00091:00134
AGCACTGTAGCTGTCACTATTTACTTGT
+
BBBCECCCCCBBBCDCCCCBA:@99599
@PZH5B:00094:00126
TACTGAGCTACACACACAGAAAGATTGGT
+
AABBBCC@B@@A>>BEBA994-9==;?>A
@PZH5B:00096:00110
ACGAGTGCGTTCCCCATGTCGTAG
+
@@@BBBCB@;5449/944/880**
@PZH5B:00096:00113
CGTGTCTCTAGGCACAGGATTTTGTGTAG
+
BBBBBCDDDCE?BBBBA@BACC:D?AAAB
@PZH5B:00097:00133
TACTGAGCTACACACACAGAAAGATTGGT
+
AA?BBBB@BBBA@@CDA@944-9984858
@PZH5B:00051:00168
ACGCTCGACATGCCCAGGTACAGGAG
+
BBABABBCBCBBBB?B@?@AABB@AA
@PZH5B:00053:00164
ACGCTCGACATGCCAGGTACAGGAG
+
BBBBBBBBCCCBC?BB@BBBCC@CB
@PZH5B:00055:00165
TAGTATCAGCCTCGCCATGACGAAGGTATTCC
+
CBBBDCCAAAC?@@@=@<>><11,/;<:;=@?
@PZH5B:00056:00178
TACTGAGCTACACACACAGAAAGATTGGT
+
BBBBBA@@@@A@@@CDCB994-98848<?
@PZH5B:00060:00192
TACTGAGCTACACACACAGAAAGATTGGT
+
CCCBBBC?AABBBCCEB@;9919995858
@PZH5B:00060:00197
AGCACTGTAGCTGTCACTAGTTACTTGT
+
<@DCA@@BBBBA@BBBDCCDB?AAA>BE
@PZH5B:00062:00163
AGCACTGTAGCTGTCACTAGTTACTTGT
+
<<DCGCCDBBB@ABAAA@@@ABBBB@BB
@PZH5B:00063:00150
ACGAGTGCGTTCCCCATGTCGTAGGTACTC
+
CCBB9;=BCFBBCB8DAAACCA8:8;999>
@PZH5B:00063:00181
CGTGTCTCTAGGCACAGGATTTTGTGTAG
+
BAAAACCCA>>?@AAAA:ABBD:AAABBB
@PZH5B:00068:00192
TACTGAGCTACACACACAGAAAGATTGGT
+
BBBBBCBAAABCBBCCBA;8809998;?B
@PZH5B:00079:00188
ACGCTCGACATGCCCAGGTACAGGAG
+
BBCB@?@@ACBBBGBBBABBB<<7;A
@PZH5B:00080:00173
ACGAGTGCGTTCCCCATGTCGTAGGTACTC
+
BBBBBBBBB@<@BC:C@@?BBBBB@A?A@C
@PZH5B:00082:00165
CGTGTCTCTAGGCACAGGATTTTGTGTAG
+
@A@@@@??@9424>99984999,4:4444
@PZH5B:00084:00152
AGCACTGCACTAGTTACTTGTGTGC
+
?BABBCCBBCBCCCADBB:>=ECCC
@PZH5B:00088:00186
ACGCTCGACATGCCCAGGTACAGGAG
+
BB?ABBBBBCBCCB?BB?BBCCC@BB
@PZH5B:00089:00194
TACTGAGCTACACACACAGAAAGATTGGT
+
BBDCBBA@@@@BACCCCCCBA<@@@=><>
@PZH5B:00091:00176
CGTGTCTCTAGGCACAGGATTTTGTGTAG
+
BB@AACCCBABABCCCC@AA@=6=BBBBC
@PZH5B:00093:00163
AGCACTGTAGCTGTCACTAGTTACTTGT
+
@ACCA@DCCCDBCBBBDCFDD>@CB@BE
@PZH5B:00093:00175
ATATCGCGAGGGTATGGAAGACTCTATA
+
BBBBABBBBCC?BAAB>B?BBBCCAAA?
@PZH5B:00093:00183
TACTGAGCTACACACACAGAAAGATTGGTG
+
B??@ABCBA?B@BBCCBB999-888;?@CB
@PZH5B:00099:00160
CGTGTCTCTAGGCACAGGATTTGTGTAG
+
CBBCCB;?9<;24;;442444-4:9999
@PZH5B:00099:00176
TACTGAGCTACACACACAGAAAGATTGGT
+
CCCDBAB<;98=@B>>=9444-4:6,/,.
@PZH5B:00052:00235
CGTGTCTCTAGGCACAGGATTTTGTGTAG
+
@@ABBDDCCDD@BBBBB@????6=A>>AB
@PZH5B:00057:00208
CGTGTCTCTAGGCACAGGATTTTGTGTAG
+
@A@BBDECA@??BCCBB@CBCC:CCCBCB
@PZH5B:00057:00219
CGTGTCTCTAGGCACAGGATTTTGTGTAG
+
@@BAA@CAC>?>@999>;>???4999:99
@PZH5B:00058:00229
TACTGAGCTACACACACAGAAAGATTGGT
+
BB@@BBBA?BBBBBFA?@944-99949>B
@PZH5B:00059:00200
CGTGTCTCTAGGCACAGGATTTTGTGTAG
+
BBBBCDCDGA@@@BBCC@DCCC:DCBBCB
@PZH5B:00060:00245
AGCACTGTAGCTGTCACTAATTACTTGT
+
<<CDDBB@@@@AAAAAA@@@D@C??>@B
@PZH5B:00063:00207
ACGAGTGCGTTCCCCATGTCGTAGGTACTC
+
AA?>>>BBCD?CEB:EBBBCCB??=?999>
@PZH5B:00063:00224
CGTGTCTCTAGGCACAGGATTTTGTGTAG
+
A@@@AFECC@@>@BCBC@CCCC9ECBCCE
@PZH5B:00063:00230
TACTGAGCTACACACACAGAAGAAT
+
8;==>?@?BBBCBC>>?--+)*(((
@PZH5B:00065:00208
CGTGTCTCTAGGCACAGGATTTTGTGTAG
+
BBBA@CCDDAA@BBBBC@CCCC:CC@@99
@PZH5B:00065:00247
ACGCTCGACATGCCCAGGTACAGGAG
+
BB>??BBCECCCCCBBB?EBBED@B@
@PZH5B:00068:00218
AGCACTGTAGCTGTCACTAGTTACTTGT
+
<<CCDCBDBBBBBBBCDCC@@=@AA>AC
@PZH5B:00073:00226
CGTGTCTCTAGGCACAGGATTTTGTGTAGT
+
49999?DCCCCBAA99969999/911/11/
@PZH5B:00074:00231
ACGCTCGACATGCCCAGGTACAGGAG
+
BB?ABCBCCBB==99885999<BACB
@PZH5B:00082:00231
TACTGAGCTACACACACAGAAAGATTGGT
+
B??BBCB?==AA@@BDCA944-9884;@C
@PZH5B:00084:00227
AGCACTGTAGCTGTCACTAGTTACTTGT
+
<<ECHCBCBBBAAAABBBCA@=??><?C
@PZH5B:00085:00236
TACTGAGCTACACACACAGAAAGATTGGT
+
B???BBBBBBBCBBC@B;888099959=?
@PZH5B:00091:00241
TACTGAGCTACACACACAGAAAGATTGGT
+
BBB@BBCAAABBBBCCBC994-8842:?B
@PZH5B:00096:00246
ACGCTCGACATGCCAGGTAC
+
<A@BBBBA?::**)**)((*
@PZH5B:00051:00252
ACGCTCGACATGCCCAGGTACAGGAG
+
BBAAABBBBAAACC?B?>?BBDD@BB
@PZH5B:00056:00260
TACTGAGCTACACACACAGAAAGATTGGT
+
BBAAABCBAAABBBCD@@994-8==<@@C
@PZH5B:00057:00281
TACTGAGCTACACACACAGAAAGATTGGT
+
@ABBDCCBAABCCCECCB>==:===<@@C
@PZH5B:00058:00289
AGCACTGTAGCTGTCACTAGTTACTTGT
+
88444::@>;11////499==@B?BA:9
@PZH5B:00060:00253
AGCACTGTAGCTGTCACTAGTTACTTGT
+
@;<99DCCBCCCCAA@@@99959>><@A
@PZH5B:00060:00271
ACGCTCGACATGCCCAGGTACAGGA
+
9;:@@B@@@A@===:9969>@CA?A
@PZH5B:00061:00272
ACGCTCGACATGCCCAGGTACAGGAG
+
>;8448=4444444-499>8449999
@PZH5B:00061:00283
CGTGTCTCTAGGCACAGGATTTTGTGTAG
+
@AAAAACCBBB@BBBBB@BCDD::::BBC
@PZH5B:00064:00250
AGCACTGTAGCTGTCACTAGTTACTTGT
+
<ACCCCCCBBBCBCCB@@@CBBDDB9;;
@PZH5B:00065:00295
TACTGAGCTACACACACAGAAAGATTGGT
+
B@AABB@@AABBBBCD@A944-98848=@
@PZH5B:00066:00278
ACGAGTGCGTTCCCCATGTCGTAGGTACTC
+
BBBBBBBBBB>BCD:D@??BBCBB@@9<;B
@PZH5B:00067:00275
AGCACTGTAGCTGTCACTAGTTACTTGT
+
<<CCCBAB>>>AAAAABCD@@>@AA?BB
@PZH5B:00068:00262
ATATCGCGAGGGTATGGAAGACTCTAT
+
BB???BBCBBB?CCBB?B?BBBBBBBB
@PZH5B:00072:00275
TACTGAGCTACACACACAGAAAGATTGGT
+
BA?BBBDBBBBBE@AACACEE@BBB@D@B
@PZH5B:00074:00252
AGCACTGTAGCTGTCACTAGTTACTTGT
+
AACCCBBDBBBAA@@@BBCBB@CBB?BB
@PZH5B:00074:00272
ACTGAGCTACACACACAGAAAGATTGGT
+
BBAABCBBBBBBBEB@A944-9>=<@AE
@PZH5B:00080:00250
ACGCTCGACATGCCCAGGTACAGGA
+
?@CCBBBCB9=99909959999AAA
@PZH5B:00082:00279
ACGCTCGACATGCCCAGGTACAGGAG
+
BB???BBBBBBBBCC@@>@BBBC@EC
@PZH5B:00086:00273
TACTGAGCTACACACACAGAAAGATTGGT
+
BBB??ABBBBBBBBDCAB9996;@@<B@C
@PZH5B:00092:00270
CGTGTCTCTAGGCACAGGATTTTGTGTAG
+
AAAAACFBAAA?ABCCF@CCCB9AAACDD
@PZH5B:00092:00295
ACGCTCGACATGCCCAGGTACAGGAG
+
BBAAABBECDBABCBDB?BBBCB@AB
@PZH5B:00095:00263
TACTGAGCTACACACACAGAAAGATTGGT
+
AAAABCC<<<<<CB@@A999919994813
@PZH5B:00096:00264
TACTGAGCTACACTCACAGAAAGATTGGTGC
+
BBB@@BCAA>>>BBCCBEAAA=BBB?BEDCA
@PZH5B:00098:00260
TAGTATCAGCCTCGCCATGACGAAGGTATTCC
+
BADBCDCA@A@@@;;7;@>>A<;7<@AAB;<8
@PZH5B:00050:00302
AGCACTGTAGCTGTCACTAGTTACTTG
+
99484444=9@AB<94;9=442/7;,/
@PZH5B:00050:00340
AGCACTGTAGCTGTCACTAGTTACTTGT
+
AACCCCCC@AACCCCCCBCCC@CBA>@@
@PZH5B:00051:00338
ACGCTCGACATGCCCAGTACAGGAG
+
B:;;9>??>991//+///66//,//
@PZH5B:00051:00346
AGCACTGTAGCTGTCACTAGTTACTTGT
+
ABCCCCCCBBAAAAABBBCA@=?>><?C
@PZH5B:00056:00307
AGCACTGTAGCTGTCACTAGTTACTTGT
+
<<NCCCCDBEBBBBBBBBBDE@B998;@
@PZH5B:00058:00306
TACTGAGCTACACACACAGAAAGATTGGT
+
??@ABBCB??BBBBCCBC99969==<?>A
@PZH5B:00059:00329
AGCACTGTAGCTGTCACTAGTTACTTGT
+
<=CCCCCCABBBBCBABB@CC@DAB>@@
@PZH5B:00059:00334
CGTGTCTCTAGGCGACAGGATTTGTTGTG
+
99999:49999244449;:444-4424/2
@PZH5B:00062:00301
ACGCTCGACATGCCCAGGTACAGGAG
+
BBBBBBCCBABBBDBAA>ABCDB@AA
@PZH5B:00062:00322
TACTGAGCTACACACACAGAAAGATTGGT
+
BBBDDCA@?ABBB@BDCCBBB=ABA?C?A
@PZH5B:00065:00336
TACTGAGCTACACACACAGAAAGATTGGT
+
A@ADCCECEBCBAA@CA@A>@::494877
@PZH5B:00067:00339
AGCACTGTAGCTGTCACTAGTTACTTGT
+
?@BCCBDDBBBBBBBBBBBBB@CDB?BB
@PZH5B:00068:00314
ACGAGTGCGTTCCCCATGTCGTAG
+
BBBBCCB>;;2444/944/888//
@PZH5B:00071:00322
TACTGAGCTACACACACAGAAAGATTGGT
+
@@AABBB@@@AAA@BCCC???<@@==B@B
@PZH5B:00073:00303
CGTGTCTCTAGGCACAGGATTTTGTGTAG
+
BBBBCDDCA@@@BBDBC@BDDD:AAABCB
@PZH5B:00073:00344
AGCACTGTAGCTGTCACTAGTTACTTGT
+
;<CCECDDBBBBBA@BBCCA@>@AA>BB
@PZH5B:00076:00313
CGTGTCTCTAGGCACAGGATTTTGTGTAG
+
@ABCCDDB::;@CCCEDACCCC9BBBCCC
@PZH5B:00081:00340
ACGCTCGACATGCCCAGGTACAGGAG
+
BAAAABBDBCBBCB?BB@BAAGD@CC
@PZH5B:00088:00331
CGTGTCTCTAGGCACAGGATTTTGTGTAG
+
BBBCCCDDAACABBBCC@CCCD:BBBCBC
@PZH5B:00089:00346
ACGAGTGCGTTCCCCATGTCGTAGGTACTC
+
BB>==BBBBA?ABC:E:::BDB=??A;<<B
@PZH5B:00095:00336
ACGAGTGCGTTCCCCATGTCGTAGGTACTC
+
BBCCBBBBBC?CCC:E@?@DDC=@>>9<;A
@PZH5B:00050:00384
CGTGTCTCTAGGCACAGGATTTTGTGTAG
+
CBA==@;99>>699AA@<9999/9?>@@@
@PZH5B:00054:00396
CGTGTCTCTAGGCACAGGATTTTGTGTAG
+
@@=>>>999BA?ACCCD?BADD9>=<A@A
@PZH5B:00056:00362
CGTGTCTCTAGGCACAGGATTTTGTTGTAG
+
B?B9;<@@@@@=A@@>>>?@A@+11,1///
@PZH5B:00056:00381
AGCACTGTAGCTGTCACTAGTTACT
+
49444444CC@@@@A@=@;99<;11
@PZH5B:00058:00352
AGCACTGTAGCTGTCACTAGTTACTTGT
+
AACCBABCBB@AAAACBBB:429985;B
@PZH5B:00062:00353
AGCACTGTAGCTGTCACTAGTTACTTGTG
+
<<DCDB@@@BB@A@@BBCCDB?AAA>ACF
@PZH5B:00063:00367
ACGAGTGCGTTCCCCATGTCGTAGGTACTC
+
BBBBBCBB@@>AII:CBBADCCCB@ABBBE
@PZH5B:00068:00361
TACTGAGCTACACACACAGAAAGATTGGT
+
??@BCCCC??BCABBAAB;9909>>=@DC
@PZH5B:00068:00396
TACTGAGCTACACACACAGAAAGATTGGT
+
B?=?BBCBBBBBBBFCBB9996;==<@@C
@PZH5B:00070:00367
AGCACTGTAGCTGTCACTAGTTACTTGT
+
@=BBBCDDBBBBBBBBBBCDC>>@?8;;
@PZH5B:00070:00397
TACTGAGCTACACACACAGAAAGATTGGT
+
::<BCCDC99;CCDCCCC@@@<@==>B@C
@PZH5B:00072:00383
AGCACTGTAGCTGTCACTAGTTACTTGT
+
;9A==@DCCBBCB?A@AA@??<111-11
@PZH5B:00072:00392
AGCACTGTAGCTGTCACTAGTTACTTGT
+
;<CCA@ACBBBAAAABDCC:969;96;C
@PZH5B:00073:00390
TACTGAGCTACACACACAGAAAGATTGGT
+
BBBAAABAAA@BBBCCBA@==:@@=>B@C
@PZH5B:00075:00376
TACTGAGCTACACACACAGAAAGATTGGT
+
B@AABBBBA@@@@ACDCB9996;=8;@@C
@PZH5B:00077:00392
CGTGTCTCTAGGCACAGGATTTTGTGTAG
+
BBCCBCDDD@@>?BBCC@CCCC:CBBBCC
@PZH5B:00079:00385
ACGCTCGACATGCCCAGGTACAGGAG
+
BBCBBBA@@?>999199599ABDAFC
@PZH5B:00079:00393
CGTGTCTCTAGGCACAGGATTTTGTGTAG
+
>89<@A>?@@99::44484444,444994
@PZH5B:00081:00369
TACTGTGCTACACACACAGAAAGATTAGT
+
BBBBBCBB@@ABBBCCCC994-9884;DC
@PZH5B:00083:00389
AGCACTGTAGCTGTCACTAGTTACTTGT
+
@ACCDCCCBCCCCCCCDCAAB?@@@9<<
@PZH5B:00084:00376
AGCACTGTAGCTGTCACTAGTTACTTGT
+
<<BCB@AABBBCBBCCCCBBCAB@@9<<
@PZH5B:00086:00362
AGCACTGTAGCTGTCACTAGTTACTTGT
+
<<CCCABB@BBAA@@BCCD::8:AA>BC
@PZH5B:00086:00390
AGCACTGTAGCTGTCACTAGTTACTTGT
+
=884444999484494499442444244
@PZH5B:00087:00399
TACTGAGCTACACACACAGAAAGATTGGT
+
A=?@BCBA@@BBBBCDCC?>=:@==<@@C
@PZH5B:00090:00377
TACTGAGCTACACACACACGAAAGAAAG
+
BAABAA@BB;;;9;;>?1,,,,*,00*,
@PZH5B:00094:00359
TACTGAGCTACACACACAGAAAGATTGGT
+
>>>AAABA?ABC?@ACBB;;87;986<@C
@PZH5B:00051:00403
TACTGAGCTACACACACAGAAAGATTGGT
+
???BCCCBBBEBDCB@@B;8809994;?B
@PZH5B:00053:00431
ACGAGTGCGTTCCCATGTCGTAGTA
+
ABB?AAB;99244-994/668//.6
@PZH5B:00053:00436
AGCACTGTAGCTGTCACTAGTTACTTGT
+
<@DDCCDDBBB@?ABBBBCBB@BBB=9;
@PZH5B:00054:00421
AGCACTGTAGCTGTCACTAGTTACTTGT
+
ABCCCBBC@BBAB@@BBBCBB?DDB@DE
@PZH5B:00057:00448
TACTGAGCTACACACACAGAAAGATTGGT
+
A@BBBCDCB???BAAAAAACC@CCC?B>@
@PZH5B:00058:00415
CGTGTCTCTAGGCACAGGATTTTGTGTAG
+
BBBCECCDCCE@BBDCC@BCCB9EAABBD
@PZH5B:00060:00411
ACGCTCGACATGCCCAGGTACAGGAG
+
BBABABDDCBBAAA=??=@BCCC@CA
@PZH5B:00062:00415
AGCACTGTAGCTTTCACTAGTTACTTGT
+
AACCBEDDCCBBB>BAABCBC6;;B=BB
@PZH5B:00062:00419
ACGCTCGACATGCCCAGGTACAGGAG
+
BB@@ABBBBCCBCB>BB@BBCDDEAB
@PZH5B:00062:00424
ACGCTCGACATGCCCAGGTACAGGAG
+
BBABEB@@ACCBCC>;;;;@CBC@AA
@PZH5B:00064:00420
TACTGAGCTACACACACAGAAAGATTGGT
+
A@ABBCCBB@AAECCDBB9996;?=;@@C
@PZH5B:00064:00425
TACTGAGCTACACACACAGAAAGATTGGT
+
ABBBBBBBBBBB9;;>BB99<19@?>B?B
@PZH5B:00064:00446
ACGCTCGACATGCCCAGGTACAGGAG
+
BBBBCBBDDBBCBB>>?=@ABCCBCC
@PZH5B:00068:00433
TACTGAGCTACACACACAGAAAGATTGGT
+
AABCBCC@A@ADCCCCBB;;96;AA?C@C
@PZH5B:00072:00438
AGCACTGTAGCTGTCACTAGTTACTTGTGTGC
+
<<CCA@ACCCDBAA>BCCD@@=@B?=?@CCCC
@PZH5B:00073:00401
TACTGAGCTACACACACAGAAAGATTGGT
+
@@ACCCCB@@@@@AAAAAAAC?9995848
@PZH5B:00075:00425
ACGAGTGCGTTCCCCATGTCGTAGGTACTC
+
BBB?BBCCBB?BCC9B@@@BECCB@@:<;C
@PZH5B:00077:00439
TACTGAGCTACACACACAGAAAGATTGGT
+
BBBBDCDCBBBCA@ABAD;;87;;:7;@D
@PZH5B:00078:00411
TACTGAGCTACACACACAGAAAGATTGGT
+
BAB?BBCBBBBBBBCCBB9996;::8<@C
@PZH5B:00078:00433
TACTGAGCTACACACACAGAAAGATTGGT
+
B>>>AAAAAAAA>ABCBC999-8446;>@
@PZH5B:00080:00427
TACTGAGCTACACACAAGAACGA
+
??@@ABBBBBBBB:/,+-8+-,,
@PZH5B:00085:00416
CGTGTCTCTAGGCACAGGATTTTGTGTAG
+
BBBABBCECBB@BBBCC@CCCD:CBBBCA
@PZH5B:00086:00413
CGTGTCTCTAGGCACAGGATTTTGTGTAG
+
BBBCCEBBBCC@BBBCB@@???4999@B@
@PZH5B:00087:00400
CGTGTCTCTAGGCACAGGATTTTGTGTAG
+
@@>==AABBCC=@AA9969999/999>@B
@PZH5B:00090:00429
AGCACTGTAGCTGTCACTAGTTACTTGT
+
@ACCCBBCBBBBAAABBBBA@@ACB?BB
@PZH5B:00091:00439
AGCACTGTAACTGTCACTAGTTACTTGT
+
BAAAECCCA?ABABAABBADB@DBC@BB
@PZH5B:00092:00426
TACTGAGCTACACACACAGAAAGATTGGT
+
BBB@AAAAAAABBBBCCCAA@=A??=@@C
@PZH5B:00092:00434
TACTGAGCTACACACACAGAAAGATTGGT
+
BBBCCCDBBBDDCDCDBB;;809>>=@@C
@PZH5B:00095:00408
ACGCTCGACATGCCCAGGTACAGGAG
+
CCBBBC@AABDCBC?BB>??BA@=@@
@PZH5B:00097:00424
AACACTGTAGATGTCACTAGTTACTTGTG
+
@=ACBBBDBBBBCDB@BCB:;649><894
@PZH5B:00098:00410
TACTGAGCTACACACACAGAAAGATTGGT
+
::>CCCCC??@BBCAABC@@@<ABB?B@C
@PZH5B:00051:00463
AGCACTGTAGCTGTCACTAGTTACTTGT
+
@@DCBAB@BBAA@@@ABCCBA>?==8;;
@PZH5B:00052:00473
ACGAGTGCGTTC
+
>BB@=@=@;;91
@PZH5B:00052:00478
TACTGAGCTACACACACAGAAAGATT
+
BBBBCCDDC??==499;999B1999;
@PZH5B:00052:00486
CGTGTCTCTAGGCA
+
89;;<@@@;11-1-
@PZH5B:00053:00470
TACTGAGCTACACACACAGAAAGATTGGT
+
BB??BBBBAB@BCCC@@??=B:9::?A=?
@PZH5B:00054:00470
CGTGTCTCTAGGCACAGGA
+
AAACDBBBCDB@B==@@>B
@PZH5B:00054:00494
CGTGTCTCTAGGCACAGGATTTTGT
+
BCBBCCCBAAA<=8911-1111+1/
@PZH5B:00057:00459
TACTGAGCTACACACACAGAAAGATTGGT
+
ABBBNCCCB@@?CABBBCBBG>A@A@C=?
@PZH5B:00057:00470
AGCACTGTAGCTGTCACTAGTTACTTGT
+
ABBCCCAA@AA@AB=;<=BBB>B@A=@@
@PZH5B:00057:00497
ACGAGTGCGTTCCCATGTCGTAGGT
+
;AACCA@>@?599144444944423
@PZH5B:00058:00465
ACGAGTGCGTTCCCCATGTCGTAGGTACTC
+
?CBBCBC?@95999/9999?@@99589999
@PZH5B:00058:00473
AGCACTGTAGCTGTCACTAGTTACTTGT
+
4=9:BCBBBBA@===@==?BB899?599
@PZH5B:00059:00466
TACTGAGCTACACACACAGAAAGATTGGT
+
AA?ABBCBBBBBBBDCCCAA@=?==<@@C
@PZH5B:00062:00488
CGTGTCTCTAGCGA
+
89??>?>@@+***(
@PZH5B:00063:00454
AGCACTGTAGCTGTCACTAGTTACTTGT
+
<<CCABBCCBBA===AAAB@B@BBB@DB
@PZH5B:00064:00479
AGCACTGTAGCTGTCACTAGTTACTTGT
+
BBCCCBDCBBBAB@@BBCCD@=?>><?A
@PZH5B:00064:00486
CGTGTCTCTAGGCACAGGATTTTGTGTAG
+
BBBBBCDCCBB?A?>=:<9999-999>>@
@PZH5B:00065:00482
TACTGAGCTACACACACAGAAAGATTGGT
+
AA?BCCDDC??>B9;;AA@@C<@@@=>;>
@PZH5B:00066:00463
ACGCTCGACATGCCCAGGTACAGGAG
+
@ACBBBBAAABCCCABB@BCEFCBCC
@PZH5B:00068:00495
ACGAGTGCGTTCCCATGTC
+
BBBBBCB@892//+1//,,
@PZH5B:00069:00488
ACGAGTGCGTTCCCATGTC
+
ABBCDEB;995/1,1////
@PZH5B:00071:00452
TAGTATCAGCCTCGCCATGATCGAAGGTATTCC
+
;;9;AABDBCC?;99;>44444442424449=@
@PZH5B:00071:00463
ACGCTCGACATGCCCAGGTACAGGAG
+
?B;<<CCCJBBBCDA<<;<CCBCEDC
@PZH5B:00071:00474
TACTGAGCTACACACACAGAAAGATTGGT
+
>@>AAAAAAABBBBDBB=;996;@@>B?B
@PZH5B:00072:00475
ACGCTCGACATGCCCAGGTACAGGAG
+
BCBBBBBBBA??DH@;:;;CCFCCCC
@PZH5B:00072:00486
TACTGAGCTACAC
+
*,/8:119CB@99
@PZH5B:00072:00494
TACTGAGCTACACACACAGAAAGATTGGT
+
B?@@@BCBA>>>ABBDCD?>=:=996:@B
@PZH5B:00073:00462
AGCACTGTAGCTGTCACTAGTTACTTGT
+
@ACCCCCCBBBBAAABBCCDB@???>AA
@PZH5B:00073:00475
CGTGTCTCTAGGCACAGGATTTTGTGTAG
+
BBBBCCC@@@A@CBBCCACCCC:DC;;9?
@PZH5B:00073:00486
TGGATACGTCTCCTTCCTT
+
<AAC@?@ABB@B?B@B>BC
@PZH5B:00073:00487
TACTGAGCTACACACACAGAAAGATTGGT
+
@?@BBBCB@BBBCBFCBB>==:===<A@@
@PZH5B:00073:00489
TATGAGCTACACACACAGAAAGATTGGT
+
@BCCCBBB@BBCBFBC=9996;>><@=?
@PZH5B:00075:00461
TACTGAGCTACACACACAGAAAGATTGGT
+
BBBBBBDB@@ABBBCCBB994-9==<??B
@PZH5B:00075:00471
AGCACTGTAGCTGTCACTAGTTACTTGT
+
ABCFCBCBABBAAABBCCC@@=@>?=@C
@PZH5B:00078:00471
ACGCTCGACATGCCCAGGTACAGGAG
+
BB?@?BCCCBBBCC@CB?BBCCC@BB
@PZH5B:00079:00463
ACGCTCGACATGCCCAGGTACAGGAG
+
BC8<<CBBCBBBBC@AA?BCCFE@CC
@PZH5B:00080:00488
AGCACTGTAGCTGTCACTAGTTACT
+
@ABCCCDECCCBCCCAAACCC>@@>
@PZH5B:00081:00468
TACTGAGCTACACACACAGAAAGATTGGT
+
BBBBCCCBAB@?AC@@>B99919>>>B@A
@PZH5B:00082:00482
AGCACTGTAGCTGTCACTAGTTACTTGT
+
<<DCCCCCBBBBB@@AABCCB@CBB@BB
@PZH5B:00084:00483
ACGAGTGCGTTCCCCATGTCGTAGGTAC
+
ABCBABCB>;5994/9991?>@11,.//
@PZH5B:00084:00494
ACGCTCGACATGCCCAGGTACAG
+
BBAABCCDB:;94408859@ABB
@PZH5B:00087:00459
ACGCTCACATGCCCAGGTACAGGAG
+
ACBBBBBBBBCBC@CC?CCCDCACG
@PZH5B:00087:00464
CGTGTCTCTAGGCACAGGATTTTGTGTAG
+
CBBBDCCCC@?=?BCCC@@@@@6AAABCA
@PZH5B:00087:00481
CGTGTCTCTAGGCACAGGATTTTGTGTAG
+
BBB?@AAAADC>AACCC@DDHE9>?=@AB
@PZH5B:00088:00465
TACTGAGCTACACACACAGAAAGATTGGT
+
BABBCCEB?BBBBBCCCB999-9>>=@@C
@PZH5B:00089:00477
TACTGAGCTACACACACAGAAAGATTGGT
+
@@FCBBCCCBCBBB?=?@99919>?<A?B
@PZH5B:00089:00497
TACTGAGCTACCACACACAGAAAGATTGT
+
9;989@B844424944444444-466,..
@PZH5B:00090:00497
TACTGAGCTACACACACAGAAAGATTGGT
+
BB@ABABBBBBBEBCCBC@>><@@@?B@C
@PZH5B:00091:00486
TACTGAGCTACACACACAGAAAGATTGGT
+
CCCCBCCC99;;<@>>99999148844<<
@PZH5B:00093:00486
ACGCTCGACATGCCCAGGTACAGGAG
+
BB@?ABBBCCBBBB?BB@BBDCC@BA
@PZH5B:00095:00458
ACGAGTGCGTTCCCCATGTCGTAGGTACTC
+
BCBB??@C@@=AEE:DAAACCC@A=;<<@A
@PZH5B:00095:00485
CGTGTCTCTAGGCACAGGATTTTGTGTAG
+
AAAABDDDBBB@BBBCC@CCDD:DBBBCC
@PZH5B:00096:00496
AGCACTGTAGCTGTCACTAGTTACTTGT
+
<>CCCBAB@@@AAAA@BBFBB@CBB?DC
@PZH5B:00097:00453
TACTGAGCTACACACACAGAAAGATTGGT
+
BB@@AACAAAAABBCCCC@@=9>9958=?
@PZH5B:00051:00509
TACTGAGCTACACACACAG
+
?BCCCBC@@?B==994911
@PZH5B:00055:00521
TACTGAGCTACACACA
+
:>BBCD?9:899>999
@PZH5B:00057:00506
ACGCTCGACATGCCCA
+
==>??>>9949---+-
@PZH5B:00058:00518
AGCACTGTAGCTGTCACT
+
9BHD?@ADCCCB>@9999
@PZH5B:00060:00503
ACGAGTGCGTTCCCCATGTCGTAGGTACTC
+
ABB@BBBB99:=CB8CAAAABCAA>B<;<A
@PZH5B:00060:00516
TACTGAGCTACACACACAG
+
@?@CCCCBBBBBA==9===
@PZH5B:00061:00506
CGTGTCTCTAGGCACAGGATTTTGT
+
ACBCCBBCCAA848911-11??1--
@PZH5B:00062:00509
TACTGAGCTACACACACAG
+
9999999844;94/1//,,
@PZH5B:00065:00506
TACTGAGCTACACACACAGAAAG
+
99;@BABEFCCB=94491111-1
@PZH5B:00066:00522
AGCACTGTAGCTGTCACTAGTTACTTGT
+
<<CFA@ACEBCBABBDBBC?87;11,11
@PZH5B:00068:00506
AGCACTGTAGCTGTCACTAGTTACTTGT
+
ABCCBABDBBBBBCCBB>=@B;999599
@PZH5B:00071:00507
CGTGTCTCTAGGCACAGGATTTTG
+
9@@@@BCCCCD9;;>>;:1111+1
@PZH5B:00071:00549
ACGAGTGCGTTCCCCAT
+
@CBBBBBB=:2/11+11
@PZH5B:00072:00541
CGTGTCTCTAGGCACAGGA
+
ADCDCFDAA@A>44911-1
@PZH5B:00074:00513
ACGCTCGACATGCCAGG
+
9<;DC@@>A11**)**)
@PZH5B:00074:00528
TACTGAGCTACACACACAGAAAGATTGG
+
BBBDBCCBA?==9499999>@1;99=@4
@PZH5B:00076:00536
ACGAGTGCGTTCCCCATG
+
=?A;<=BA?>5111+11*
@PZH5B:00077:00526
AGCACTGTAGCTGTCACTAGTT
+
;BDCBBBC?A@B=>911-,,,*
@PZH5B:00077:00539
TACTGAGCTACACACACAGAAA
+
94<AAAC;;9>>>99991//8+
@PZH5B:00078:00516
TACTGAGCTACACACACAGAAAGATTGGT
+
@BABBBCBBBBDCBAAA?=>>:;99<>48
@PZH5B:00078:00519
TACTGAGCTACACACACAGAAAGATTGGT
+
BBBBBCBBBBBBCBDBC==995===<@?B
@PZH5B:00079:00537
TACTGAGCTACACACACAGAAAGATTGGT
+
BBBBBEFCBABDB???A===B<;;;>A;>
@PZH5B:00081:00519
ACGAGTGCGTTCCCCATGTCGTAGGTACTC
+
BCBBBBBBB>=?=94?99999999234444
@PZH5B:00082:00517
CGTGTCTCTAGGCACAGGATTTTGTGTAGC
+
B>@@AA??>998;==;@?@??>49944449
@PZH5B:00082:00524
ACGCTCGACATGCCAG
+
CCBCCBBA@99-*)**
@PZH5B:00083:00517
TAGTATCAGCCTCGCCATGACGAAGGTATTCC
+
@CC<:>DDCEBCG;<>=CCCCCCACCCBB?A?
@PZH5B:00083:00520
AGCACTGTAGCTGTCACTAGGTTAATTGT
+
<@CFDBBDBBBBBBBABABC@@9:24299
@PZH5B:00084:00519
AGCACTGTAGCTGTCACTAGTTACTTGT
+
<<CCCC@CBBBBBBBBBCDDD?B?=6;;
@PZH5B:00087:00526
TACTGAGCTACACACACAGAAAGATTGGT
+
BBBBCCCBBBA@<<;@;99BC=A@ABC9;
@PZH5B:00089:00530
TACTGAGCTACACACACAGAAAGATTGGT
+
@BBCCEEAABBBC=?:<;@@C:>>=4958
@PZH5B:00090:00507
TACTGAGCTACACACACAGAAAGATTGGT
+
B@??BBBBBBB@@@CC@@;88-99959>?
@PZH5B:00092:00513
TACTGAGCTACACACACAGAAAGATTGGT
+
BDCCCCCCBB??>B@=>;111-11/68,.
@PZH5B:00092:00534
TACTGAGCTACACACACAGAAAGATTGGT
+
>>>BBBC@?BBBBBCBDDCBB=B@?>A?B
@PZH5B:00093:00510
CGTGTCTCTAGGCACAGGATTTTGTGTAAAGGC
+
CCBBBCCCCAA?BBCBC@CCCB9A:99;;79?@
@PZH5B:00094:00507
ACGCTCGACATGCCCAGGTACAGGAG
+
BB@@?BBCCCBBBBBBC?BBBCD@CB
@PZH5B:00094:00541
CGTGTCTCTAGGCACAGGATTTTGTGTAG
+
BBAAACCBBBC@C??@D@CDFD:CC=999
@PZH5B:00095:00534
ACGAGTGCGTTCCCCATGTCGTAGGTACTC
+
BBBBCCCB==;>==4?;;;CECBC@;;<<A
@PZH5B:00096:00533
TACTGAGCTACACACACAGAAAGATTGGT
+
B?@@B@AA??@@@BBBCCBBB>B??=@@C
@PZH5B:00096:00539
CGTGTCTCTAGGCACAGGATTTTGTGTAG
+
A@BBCDCCGBA?AB>@A?CBDD7;;;@@@
@PZH5B:00097:00540
CGTGTCTCTAGGCACAGGATTTTGTGTAG
+
>@AABCDDBBB?BBCCA?9:::1;?ACHC
@PZH5B:00098:00519
ACGAGTGCGTTCCCCATGTCGTAGGTACTC
+
BBBABBBBB?>BBB:D?BBBDBBB>@AAAD
@PZH5B:00099:00546
ACGCTCGACATGCCCAGGTACAGGAG
+
<CABBC@AAEAABBA99699>@>;99
@PZH5B:00075:00560
ACGCTCGACATGCCCA
+
BB>??BBBCBBBBB?B
@PZH5B:00077:00592
CGTGTCTCTAGGC
+
B@@=ACEED@@>A
@PZH5B:00079:00577
AGCACTGTAGCTGTCACT
+
<CDHCCDD@AA@A@>>>>
@PZH5B:00080:00562
ACGAGTGCGTTCCCCATGTCGTAG
+
998A@A@A@@5999/44///////
@PZH5B:00081:00595
ACGAGTGCGTTCCCCATGTCG
+
BBBBBCDBBB>CHH:C<<;@?
@PZH5B:00083:00570
ACGCTCGACATGCCCAGGTACAGGAG
+
;@@BA=A:499111-11,11144244
@PZH5B:00092:00553
AGCACTGTAGCTGTCACTAGTTACTTGT
+
==>>==BB;9;99A==9>@942444244
@PZH5B:00093:00555
TACTGAGCTACACACACAGAAAGATTGGT
+
???BBBCAAAAAAAADBBBBB?BBC@C@B
@PZH5B:00096:00598
AGCACTGTAGCTGTCACTAGTTACTTGT
+
@@DCCCCD@AAB@AABBCCBA@@@?>BB
@PZH5B:00097:00576
TACTGAGCTACACACACAGAAAGATTGGT
+
BA??@CCCCBBBC????===B>BBC?B?B
@PZH5B:00054:00677
ACGAGTGCGTTCCCCATGTCGTA
+
BBBC>@>@@A=@CC49991111,
@PZH5B:00056:00674
ACGAGTGCGTTCCCCATGTC
+
AABB;;<A<=<=HD:DCA@>
@PZH5B:00068:00678
ACGCTCGACATGCCAGGTACAG
+
@ABBBBBB@88//,11-11944
@PZH5B:00073:00662
TACTGAGCTACACACACAGAAAGAT
+
><<;CDC;<;CCC;;;999>>:91-
@PZH5B:00051:00737
AGCACTGTAGCTGTCACTAGTTACTTGT
+
<<CNDAA@@BBAAAABDCC::::BB?B@
@PZH5B:00053:00737
TACTGAGCTACACACACAGAAAGATTGGT
+
??B??@EBABBCBBBCBA@@>:>>><@>@
@PZH5B:00054:00713
CGTGTCTCTAGGC
+
BBAABBDCAAA@B
@PZH5B:00054:00715
AGCACTGTAGCTGTCACTAGTTACTTGT
+
<<CCEABDBBBAAAACB;;1/,1;;:@A
@PZH5B:00054:00745
AGCACTGTAGCTGTCACTAGTTACTTGT
+
99ABB;:ACCC<9<CCDCDDC<><C?B@
@PZH5B:00056:00740
ACGCTCGACATGCCCAGGTACAGGAG
+
BCBBBBBBCECBDC@CB@BBBBB@CA
@PZH5B:00057:00727
AGCACTGTAGCTGTCACTAGTTACTTGT
+
@@BDDCDCCBA;;;AAAABBB?@@@=@=
@PZH5B:00058:00727
CGTGTCTCTAGGCACAGGATTTTTTGTGTAG
+
BBBBCCCCC@@>@B=:;=944499)9A?@BF
@PZH5B:00059:00715
CGTGTCTCTAGGCACAGGATTTTGTGTAG
+
BBBBBEDBB:::;BDDC@EDDC9DBACCB
@PZH5B:00060:00734
CGTGTCTCTAGGCACAGGATTTGATGTAGTA
+
49444444444:984442444-4////6///
@PZH5B:00060:00742
CGTGTCTCTAGGCACAGGATTTTGTGTAG
+
BCDDBBGCCCDCCBBBB?@9994999@AA
@PZH5B:00061:00729
ACGAGTGCGTTCCCCATGTCGTAGGTATC
+
;@@A@@@>995999-9@>>>BB;958>94
@PZH5B:00062:00714
ATCAGACACGGACACAGCAGAACACAC
+
9>>8998>=>=@CAAACBBBC@9;;;A
@PZH5B:00062:00715
TACTGACTACACACACAGAAAGATTGGTGC
+
@?A9999494:4>@@99383,33101367;
@PZH5B:00062:00729
TACTGAGCTACACACACAGAAAGATTGGT
+
BBBBBBBBABBBBBDA?A444-9>><@?B
@PZH5B:00063:00705
TACTGAGCTACACACACAGAAAGATTGG
+
BBAAA@B@BBBBBBB;;;448-99969?
@PZH5B:00063:00727
TACTGAGCTACACACACAGAAAGATTGGT
+
B@AABBBCCBAA???;@;988099969>@
@PZH5B:00064:00703
TACTGAGCTACACACACATGAAAGATTGGT
+
A?@@AABBC<<;BAA@@999=A<@@?2843
@PZH5B:00064:00714
AGCACTGTAGCTGTCACTAGTTACTTGT
+
99=849:98>>11///9;;@A@;99<>9
@PZH5B:00064:00726
TACTGAGCTACACACACAGAAAGATTGGT
+
99A;;<C@@@@@@CCCBB@@@<>>>;@>A
@PZH5B:00064:00741
CGTGTCTCTAGGCACAGGATTTTTGTGTAG
+
BBBBBCDDCAB@BBCDC?DCCCC3CGBCCD
@PZH5B:00065:00722
CGTGTCTCTAGGCACAGGATTTTGTGTAG
+
BBBABBDDBBA?BBDBB?ACFF:BBBBCC
@PZH5B:00066:00715
ACGCTCGACATGCCCAGGTACAGGAG
+
AB>@@CDCCECBCC?AA@BBBBA@@@
@PZH5B:00067:00713
AGCACTGTAGCTGTCACTAGTTACTTGT
+
<ACCCBBDCBCBBBCBDCDCC@@??>AB
@PZH5B:00067:00727
TACTGAGCTACACACACAGAAAGATTGGT
+
BBBBBBCBBBBBBBB@;;444-9@?<BBD
@PZH5B:00068:00725
TACTGAGCTACACACACAGAAAGATTAGT
+
BBBBDBCCB<==C@BBB9911--*(((((
@PZH5B:00068:00728
AGCACTGTAGCTGTCACTAGTTACTTGT
+
@BDCA@AEBCAABBBBDCBA?;@@@=@@
@PZH5B:00070:00703
ACGCTCGACATGCCCAGGTACAGGAG
+
ABAAABBBBCCDBB>BC@CBBCC@CC
@PZH5B:00070:00706
TACTGAGCTACACACACAGAAAGATTGGT
+
A??BBBCA>@@BCBF?::444-9>>>B@B
@PZH5B:00071:00713
CGTGTCTCTAGGCACAGGATTTTGTGTAG
+
?AACBCCCBBB@BBCCD@@@@@6A@BCDC
@PZH5B:00072:00707
CGTGTCTCTAGGCACAGGATTTTGTGTAG
+
BBBCCCC:::B?BBCCC@CEDC:CECCCB
@PZH5B:00072:00745
ACGAGTGCGTTCCCCATGTCGTAGGTACTC
+
BA?AABCCAB@BBB9DDABBCCB@@@;<<B
@PZH5B:00073:00739
CGTGTCTCTAGGCACAGGATTTTGTGTAG
+
4999=D??999;>>999<9999/999///
@PZH5B:00074:00745
ACGCTCGACATGCCCAGGTACAGGAG
+
B@A@BBBBBBABBB>BB@CBCCD@CB
@PZH5B:00075:00727
AGCACTGTAGCTGTCACTAGTTACTTGT
+
9>AB@BCEEFDCA@@BDCECCACCC?<9
@PZH5B:00076:00723
CGTGTCTCTAGGCACAGGATTTTGTGTAG
+
BBBBBDCC?;98;A@AB@@@A@8ABBCCD
@PZH5B:00078:00729
TACTGAGCTACACACACAGAAAGATTGGT
+
>>>=999=>;;9@@@<=<A>?-/11,/69
@PZH5B:00079:00741
TACTGAGCTACACACACAGAAAGATTGG
+
B@A@CCCCCCCC;;;?999991999242
@PZH5B:00080:00701
CGTGTCTCTAGGCACAGGATTTTGTGTAG
+
AB@BBCECCBB@BBBBB@?===6A@@CCD
@PZH5B:00084:00714
ACGCTCGGACATGCCCAGGTACAGGAG
+
@@BBBBB>=?A@@BA>BB@A@BBF@BA
@PZH5B:00084:00737
AGCACTGTAGCTGTCACTAGTTACTTGT
+
ABCDBABCBBBAA>>>BBCCC@CAA>AA
@PZH5B:00088:00717
TACTGAGCTACACACACAGAAAGATTGGT
+
BBBBBBB@??BB?AC@;;444-9>>;A@A
@PZH5B:00088:00728
ATATCGCGACGGGTATGGAAGACTCTATA
+
?A;<;@@@4444-4::A>A?A@@@@<:7<
@PZH5B:00089:00727
ACGCTCGACATGCCCAGGGTTACAGGAG
+
AA;;9999>99111,1@@-1,///67;9
@PZH5B:00090:00749
TACTGAGCTACACACACAGAAAGATTGGT
+
>>>BBBB?AABBBBDCCB@??>ACC@C@C
@PZH5B:00093:00719
TACTGAGCTACACACACAGAAAGATTGGT
+
B@BCBABCC@AA@?ACDA@ADA@@?=>48
@PZH5B:00093:00720
CGTGTCTCTAGGCACAGGATTTTGTGTAG
+
?BBBBBCCCBB@BBBAA@ACCC:AAACCC
@PZH5B:00094:00749
CGTGTCTCTAGGCACAGGATTTTGTGTAG
+
@@BBCDCCCAA?ABDCC?BCED:CBBCCB
@PZH5B:00095:00701
ACGCTCGACATGCCCAGGTACAGGAG
+
BB8::BBBCCCBCB>BB?BBBDDABB
@PZH5B:00095:00720
ACGCTCGACATGCCCAGGTACAGGAG
+
BB>??BBCDCBBBB>BB@BBBCC@BB
@PZH5B:00097:00709
TACTGAGCTACACACACAGAAAGATTGGT
+
B???BBBBBBBBBBCCCC???>?AA@B@B
@PZH5B:00097:00743
CGTGTCTCTAGGCACAGGATTTGTGTAG
+
4444449444::;8;8>;?>>:944//7
@PZH5B:00099:00730
CGTGTCTCTAGGCACAGGATTTTGTGTAG
+
AAAAABDDCBE@BBDDB@CDDD7==BBBB
@PZH5B:00050:00784
TACTGAGCTACACACACAGAAAAGATTGGT
+
CCBABBBBBBBBBEB:@;9884/9995953
@PZH5B:00051:00750
AGCACTGTAGCTGTCACTAGTTACTTGT
+
>@CCA@DDCC?:<<CB@DB992999599
@PZH5B:00051:00757
ACGCTCGACATGCCCAGGTACAGGAG
+
CDCBBBBCCCAAACACC?BBB<<7<@
@PZH5B:00051:00799
ACGCTCGACATGCCCAGGTACAGGAG
+
BBBBBB@?=;4499099591111-//
@PZH5B:00052:00760
AGCACTGTAGTTGTCACTAGTTACTTGT
+
@ABB::>DC@?>ACCBBBC996;@@=@B
@PZH5B:00052:00770
TACTGAGCTACACACACAGAAAGATTGGT
+
CCCBBCCD@@ABBCCBBB;9809>>;@>?
@PZH5B:00053:00783
AGCACTGTAGCTGTCACTAGTTACTTGT
+
;<CECCCAAACBBBBBBEC:98;@=8@@
@PZH5B:00053:00786
AGCACTGTAGCTGTCACTAGTTACTTGT
+
;<CCBBBCB@BAAAABDCC::8;BB>BB
@PZH5B:00054:00755
CGTGTCTCTAGGCACAGGATTTTGTGTAG
+
@BBCBB===9;9<BBCE@DDCC8AAA@BB
@PZH5B:00054:00759
ACGAGTGCGTTCCCCATGTCGTAGGTAC
+
B?;;;;99AA>BCC9?==<<<8--*,,,
@PZH5B:00054:00789
CGTGTCTCTAGGCACAGGATTTTGTGTAG
+
BDCBBDDCDD@>?BBBC@CGDF9DA==?9
@PZH5B:00055:00792
TGATACGTCTCCTTCCTTAGTTACTTC
+
448==?@A@<<89?A29288941,,**
@PZH5B:00055:00798
CGTGTCTCTAGGCACAGGATTTTGTGTAG
+
BDCBBBCDC@@=>B@=B>BBBB49;;>>>
@PZH5B:00056:00757
TACTGAGCTACACACACAGAAAGATTGGT
+
B@A>ABBBBBBBAAA?;;444-9>>;?>@
@PZH5B:00057:00767
AGCACTGTAGCTGTCACTAGTTACTTGT
+
@@CC<:>DCCBA@B@BBCCCA>A??<BB
@PZH5B:00057:00789
TACTGAGCTACACACACAGAAAGATTGGT
+
BBBBBAAA?BBBBACB@@944-9994968
@PZH5B:00059:00754
TATTGAGCTACACACACAGAAAGATTGGTG
+
:CA?A<<9AB>>BB=<=><<B?>1-+-*,-
@PZH5B:00059:00778
TCTCTATGCGCTCCACATGTCTAAGGT
+
A;9<@A@@<<=BCACCDCAACCB@E?@
@PZH5B:00061:00766
TACTGAGCTACACACACAGAAAGATTGGT
+
AABGCBBBBBBBBB;99D98809?@<A@@
@PZH5B:00062:00783
TACTGAGCTACACACACA
+
49898998989991--**
@PZH5B:00062:00786
CGTGTCTCTAGGCACAGGA
+
CBBBBBCDDCB?BCB>;:4
@PZH5B:00066:00795
TACTGAGCTACACACACAGAAAGATTGGT
+
BBBBBBBBBBBBBBB?:;444-99959=?
@PZH5B:00067:00795
AGCACTGTAGCTGTCACTAGTTACTTGT
+
;;B@AABACCH@>@CBCBCBA??@@>BB
@PZH5B:00068:00755
CGTGTCTCTAGGCACAGGATTTTGTGTAG
+
AABCABAAB@@=@BBAA@;;;;4;B@@@B
@PZH5B:00068:00767
CGTGTCTCTAGGCACAGGATTTTGTGTAG
+
BBC>@@CC?;;9;AC>@<9999-9A@CCC
@PZH5B:00068:00792
ACGCTCGACATGCCCAGGTACA
+
>A?BGCDCB@@99919>699<B
@PZH5B:00069:00758
TACTGAGCTACACACACAGAAAGATTGGT
+
BBBCDCCCCCBCBBBBBBBBA:>994968
@PZH5B:00070:00771
AGCACTGTAGCTGTCACTAGTTACTTGT
+
<>DEA@ACCCCBBAACCCC::::BB@DB
@PZH5B:00070:00786
CGTGTCTCTAGGCACAGGATTTTGTGTAG
+
BBBBBBCCC@A>@BB@@?4444-4?@BBC
@PZH5B:00072:00759
CGTGTCTCTAGGCACAAGATTTTGTGTAG
+
@>BBBCEEC@@>@BDD@CCCBC:EEAAAB
@PZH5B:00075:00753
ACGCTCGACATGCCCAGGTACAGGAG
+
;9;BBAAB999111,11,///4;999
@PZH5B:00075:00755
CGTGTCTCTAGGCACAGGATTTTGTGTAG
+
AAAAACDDD@@>@CBBC@??@?6A@BCCC
@PZH5B:00075:00785
CGTGTCTCTAGGCACAGGATTTTGTGTAG
+
9BCCCCCCBBCADAAAC@CCCD:CCCCCC
@PZH5B:00079:00763
CGTGTCTCTAGGCGACAGGATTTTGTGTAG
+
;9<AA@@F@996944;:=<AA>>2::49??
@PZH5B:00079:00798
AGCACTGTAGTTGTCACTAGTTACTTGT
+
BBBB:;<CA9469@@>CDDBB@CBA8<;
@PZH5B:00080:00752
AGCACTGTAGCTGTCACTAGTTACTTGT
+
@AECA@ACCCCBBBBDBBB:929885;<
@PZH5B:00081:00764
CGTGTCTCTAGGCACAGGATTTTGTGTAG
+
CBAAACDDDDB@BBBBC@BCCC:BBCCCC
@PZH5B:00081:00794
CGTGTCTCTAGGCACAGGATTTTGTGTAG
+
BBB@BCCCB@@=>B@>A@BBAA7BAABBB
@PZH5B:00081:00795
ACGAGTGCGTTCCCCATGTCGTAGGTACTC
+
BBB>ABCCAA>ACC:D:::BCA=?=?;;9@
@PZH5B:00084:00764
CGTGTCTCTAGGCACAGGATTTTGTGTAG
+
BBBBBCCCCCB@DCBBC@ECDC:ECBAAB
@PZH5B:00085:00796
TACTGAGCTACACACACAGAAAGATTGGT
+
BAA??ACCCBBBBBEBBBBAA<@::8<@A
@PZH5B:00086:00753
TACTGAGCTACACACACAGAAAGATTGGT
+
B?==AAAAAA@@@@CDAA944-9994;@B
@PZH5B:00086:00755
ACGCTCGACATGCCCAGGTACAGGAG
+
BBAAB>@@ABBBCC@AA>ACDCEACC
@PZH5B:00087:00794
ACGCTCGACATGCCCAGGTACAGGAG
+
@@?>@@>9999999-4824>:?A<?A
@PZH5B:00091:00753
ACGCTCGACATGCTCAGGTACAGGAG
+
A?>?BBBBACBBAAAAA@A@A@@@AA
@PZH5B:00092:00759
TACTGAGCTACACACACAGAAAGATTGGT
+
BAAABBBBBBBBBBCC;;444-9994;@C
@PZH5B:00093:00796
ATCAGACACGGACACAGCAGAACACAC
+
48844846//,,0,//6664424:888
@PZH5B:00096:00783
CGTGTCTCTAGGCACAGGATTTTGTGTAG
+
BCBCCDCCCBB?BBBAB?BCCC:AA@AAB
@PZH5B:00096:00790
ACGAGTGCGTTCCCCATGTCGTAGGTACTC
+
BB?ABBCB@@>ACC9A@A@BBBBB@@AABC
@PZH5B:00098:00761
AGCACTGTAGCTGTCACTAGTTACTTGT
+
BDECADACCCDBBBBBCCDBB@EBB:::
@PZH5B:00099:00766
TACTGAGCTACACACACAGAAAGATTGGT
+
@=@@>999???<;11/////858887823
@PZH5B:00058:00813
ACGCTCGACATGCCCAGGTACAGGAG
+
B@@BBB::<AAAAB>BB@CCBAA>A<
@PZH5B:00060:00807
TACTGAGCTACACACACAGAAAAGATTGGT
+
CBBBECCBBCBB;;9@@>9999-8/,*,*,
@PZH5B:00060:00812
CGTGTCTCTAGGCACAGGATTTTGTGTA
+
BBCABCCDDBA?@@>>@<9999/9999A
@PZH5B:00062:00814
ACGAGTGCGTTCCCCATGTCGTAGGTACTC
+
BBBAA?CBBA69994;@BCECCCC@@:<=C
@PZH5B:00062:00834
TACTGAGCTACACACACAGAAAAGATTGGTGC
+
==ABBAA<<<CCCCA?>>9999/999594333
@PZH5B:00063:00813
CGTGTCTCTAGGCAAAGGATTTTGTGTAG
+
BBBBBCDDDBA@BBB:994444-8>?@BA
@PZH5B:00064:00809
TACTGAGCTACACACACAGAAAGATTGGT
+
CBCBCCCBA?BBBBB?@@99909@@@CDB
@PZH5B:00065:00837
CGTGTCTCTAGGCACAGGATTTTGTGTAG
+
CCDCDCCAAAB@BBCBBABCCC8AAABB@
@PZH5B:00067:00819
TACTGAGCTACACACACAGAAAGATTGGT
+
B?@@CCDCCBBBBC?9>>99919@@6958
@PZH5B:00067:00822
CGTGTCTCTAGGCACAGGATTTTGTGTAG
+
BBBBBCCDB@?;=;99@>AB@B7B;;<BA
@PZH5B:00069:00805
ACGCTCGACATGCCCAGGTACAGGAG
+
BCA@BBABACBBBB@CC?@@ACB===
@PZH5B:00069:00821
CGTGTCTCTAGGCACAGGATTTTTGTGTAG
+
BBBACDDDBD?==;949599999,9>>>>?
@PZH5B:00071:00843
TACTGAGCTACACACACAGAAAGATTGGT
+
CBBBDCCCBBBCCBBBBB989-9@?<@?B
@PZH5B:00073:00848
AGCACTGTAGCTGTCACTAGTTACTTGT
+
?ACCCBDDBCCBBCDBCBBD@<=@B>BB
@PZH5B:00074:00809
ACGAGTGCGTTCCCCATGTCGTAGGTACTC
+
BBB@A>BBBA6944/99<;BCB9;8:;;<B
@PZH5B:00075:00803
AGCACTGTAGCTGTCACTAGTTACTTGT
+
<<CCCCDDABBBBBABCCBBB?BCC@BA
@PZH5B:00075:00808
AGCACTGTAGCTGTCACTAGTTACTTGT
+
99899>BBCCC@@AABABAAA?AAB?CD
@PZH5B:00075:00836
TACTGAGCTACACACACAGAAAGATTGGT
+
CBBBBBDBBBBBAA@99999904489:7;
@PZH5B:00075:00841
ATATCGCGGGGGTATGGAAGACTCTATA
+
@@@A@BAAAAB2BCDAAECBAA<998>>
@PZH5B:00075:00843
TACTGAGCTACACACACAGAAAGATTGGT
+
ABAAA@BBBBBCC@@=A@98809@@<A?B
@PZH5B:00076:00833
CGTGTCTCTAGGCACAGGATTTTGTGTAG
+
BCDEECCCBBB?BCACAB9999/9F999@
@PZH5B:00076:00837
CGTGTCTCTAGGCACAGGATTTTGTGTAG
+
9<GCA@?A99969AADA=9999/999>=A
@PZH5B:00079:00811
ACGCTCGACATGCCCAGGTACAGGAG
+
DBBABB?AACC@@@<@@>@CCCCCCC
@PZH5B:00079:00817
ACGCTCGACATGCCCAGGTACAGGAG
+
BDBCBCAAABBHHH<;<>A>A@@<>9
@PZH5B:00081:00823
TACTGAGCTACACACACAGAAAAGATTGGT
+
B?A?BBCCBBBBA?@BA@9999/99959;>
@PZH5B:00081:00842
CGTGTCTCTAGGCACAGGATTTTGTGTAG
+
BBBBBCCCCDB@BCBBB?;994-4??ABC
@PZH5B:00082:00830
AGCACTGTAGCTGTCACTAGTTACTTGT
+
BBCCBABDCCBAACCCCDGDC>?@A=;9
@PZH5B:00083:00804
CGTGTCTCTAGGCACAGGATTTTGTGTAG
+
99@@@?CBBCC=;99>=29449,449444
@PZH5B:00084:00839
ACGCTCGACATGCCCAGGTACAGGAG
+
BBBA;;<<@B@ACC>BB?9944459=
@PZH5B:00085:00829
ACGCTCGACATGCCCAGGTACAGGAG
+
BBBBCC@@AAABBD<@A@@>>9959@
@PZH5B:00086:00821
AGCACTGTAGCTGTCACTAGTTACTTGT
+
==CCBCDDCCCCBBCCBCCDC@AAACCC
@PZH5B:00091:00816
ATCAGACACGGACACAGCAGAACACAC
+
BBABBBBBBG?BAAAA<@@11,1<<<<
@PZH5B:00091:00822
TACTGAGCTACACACACAGAAAAGATTGGT
+
BABBBCCCAABCBBA?@A9999/9>>;>>@
@PZH5B:00092:00807
CGTGTCTCTAGGCACAGGATTTTGTGTAG
+
CCABBDCC?@A?@@@BC<9999/9>>>AC
@PZH5B:00092:00810
AGCACTGTAGCTGTCACTAGTTACTTGT
+
B@AABBCDCCDAAABCCDCCKAAAC@BC
@PZH5B:00093:00821
AGCACTGTAGCTGTCACTAGTTACTTGT
+
<<CCCCCDBBBBBBBDBBCA?;?==;@B
@PZH5B:00094:00833
ACGAGTGCGTTCCCCATGTCGTAGGTACTC
+
BBBBB@BBBC@BAA9A?=>BB>=@?:;<AC
@PZH5B:00094:00843
AGCACTGTAGCTGTCACTATGTTACTTGTG
+
4444449A@@@9<94=>A444:24489994
@PZH5B:00095:00807
AGCACTGTAGCTGTCACTAGTTACTTGT
+
<<BBACDCCCBBBBB??CCDD>AAC;<<
@PZH5B:00096:00842
AGCACTGTAGCTGTCACTAGTTACTTGT
+
<=DD@@BCCCCBBBBBCCDA@>@AB@BC
@PZH5B:00098:00827
TACTGAGCTACACACACAGAAAGATTGGT
+
B???BBBBBBBBBAA:@;98809?><A?B
@PZH5B:00098:00830
CGTGTCTCTAGGCACAGGATTTTGTGTAG
+
AAACCABACCCACCA>><9994/9@A@@B
@PZH5B:00098:00849
CGTGTCTCTAGGCACAGGATTTTGTGTAG
+
CCBBCCCCA@A=@BCDC?CCCD9CBCCBA
@PZH5B:00099:00810
CGTGTCTCTAGGCACAGGATTTTGTGGTAG
+
CCBC@@ADAAA@CCCA>;1111+111,1<<
@PZH5B:00099:00845
TACTGAGCTACACACACAGAAAAGATTGGT
+
B>>=BBBBBBAAABA??@9888/99959=>
@PZH5B:00075:00857
AGCACTGTAGCTGTCACTAGTTACTTGT
+
ABCBBB@CBBBBBBBBBBBBD@CCC?BB
@PZH5B:00080:00870
CGTGTCTCTAGGCACAGGATTTTGTGTAG
+
CDCB@AACCBC@CBBAB>BBBB9BBBAAA
@PZH5B:00081:00859
ACGAGTGCGTTCCCCATGTCGTAGGTACTC
+
DCBBDBCC99:<CC:BAABBB>99489///
@PZH5B:00083:00857
CGTGTCTCTAGGCACAGGATTTTGTGTAG
+
A@CCDCBCDCC@BBBCC@CCCC9B;;;CE
@PZH5B:00084:00851
ACGAGTGCGTTCCCCATGTCGTAGGTACTC
+
AA?AA>>>BB@BBC:E@?@BCC@?=@;99@
@PZH5B:00086:00855
TACTGAGCTACACACACAGAAAGATTGGT
+
B?@@BBBB>>>@@ACCBC:996;@@>@?A
@PZH5B:00088:00855
ACGCTCGACATGCCCAGGTACAGGAG
+
>ABBBB??@CBBCC>CB?BBCCC@CA
@PZH5B:00089:00857
ACGCTCGACATGCCCAGGTACAGGAG
+
BCBBCC;;<FEDCC@AABACCCDDDC
@PZH5B:00090:00859
ACGAGTGCGTTCCCCATGTCGTAGGTACTC
+
BBB???CBBD?EBB9B????CCAC@@;<<B
@PZH5B:00090:00864
TACTGAGCTACACACACAGAAAGATTGGT
+
BBB:<<EDCCCCABCCA>9;4-9994;>A
@PZH5B:00090:00882
ATCAGACACGGACACAGCAGAACACAC
+
BB@@@BBBBB>AABCCCBB998;C@?C
@PZH5B:00092:00884
AGCACTGTAGCTGTCACTAGTTACTTGT
+
@ACCCDBEBBBBBABBBBCDC@DBB?B@
@PZH5B:00092:00885
TACTGAGCTACACACACAGAAGAT
+
9;9944AA==>A99,87-,,****
@PZH5B:00093:00888
CGTGTCTCTAGGCACAGGATTTTGTGTAG
+
BBBBBBDDDBB?BBCBB>>ACF:BCCCCD
@PZH5B:00096:00860
TACTGAGCTACACACACAGAAAGATTGGT
+
B=??BBBBBBBBBBCC@@;;96;AA?C@C
@PZH5B:00096:00869
AGCACTGTAGCTGTCACTAGTTACTTGT
+
<<CCDC@B@@@AAABBBBBBB?EBBABE
@PZH5B:00098:00873
AGCACTGTAGCTGTCACTAGTTACTTGT
+
<<DCCCCDBBBBBBBBBCCAA@@BB@DB
@PZH5B:00099:00854
AGCACTGTAGCTGTCACTAGTTACTTGT
+
<>DDEECDBBBB@B@BBBCD@?BBB>?A
@PZH5B:00093:00903
TACTGAGCTACACACACAGAAAAGATTTGGTGC
+
4948=A==@>>8494>994444,4444-477..
@PZH5B:00097:00909
CGTGTCTCTAGGCACAGGATTGTGTGTAG
+
<ABABBDCB>><9999B;@@?911:11/:
@PZH5B:00098:00906
TACTGAGCTACACACACAGAAAGATTGGT
+
BBB@@AABA??BAAA@;;444-9996;@C
@PZH5B:00098:00908
ACGCTCGACATGCCCAGGTACAGGAG
+
BA@A@A<<=DCDBB>@@>@@@ACC==
@PZH5B:00110:00047
ACGCTCGACATGCCCAGGTACAGGAG
+
;@@@BBBCCCAA@DB<;99>@997=A
@PZH5B:00113:00045
TACTGAGCTACACACACAGAAAGATTGGTG
+
@999A>C@<;;>?99444999544477133
@PZH5B:00116:00041
GAGCACTGTAGCTGTCACTAGTTACTTGT
+
*,**00,,/,,,,//88A@;::?=96,//
@PZH5B:00118:00039
ACGCTCGCATGCCCAGGTACAGGAG
+
44349444;4444-49894444244
@PZH5B:00119:00016
AGCACTGTAGCTGTCACTAGTTACTTGT
+
448899<<@AA=<?CCCC?@=?B>;-11
@PZH5B:00126:00005
AGCACTGTAGCTGTCACTAGTTACTTGT
+
849=;ABBCBCBABCCIC<=<@CAA=A<
@PZH5B:00140:00007
TACTGAGCTACACACACAGAAAGATTGGGT
+
@@AAAAAACCFDBBBBA99880444244-3
@PZH5B:00101:00069
CGTGTCTCTAGGCACAGGATTTTGTGTAG
+
BBCACDDCAAB?BCCCD@CCDC:ECCBDD
@PZH5B:00101:00070
TACTGAGCTACACACACAGAAAGATTGGT
+
DBB?BBCBBBAAABECAA99969>><B@C
@PZH5B:00104:00078
CGTGTCTCTAGGCACAGGATTTTGTGTAG
+
BBB@BDCDC@A@@BDCC@CCDD:CBBBBC
@PZH5B:00105:00092
CGTGTCTCTAGGCACAGGATTTTGTGTAG
+
:<FECCCCAAA=@AAAB?BCCC9DBBBCA
@PZH5B:00107:00070
CGTGTCTCTAGGCACAGGATTTTGTGTAG
+
@AAABBCCCBB@BBDCC?CCDD:CAAACB
@PZH5B:00108:00087
AGCACTGTAGCGTCACTAGTTTACTTGT
+
@>@@AAFBDCCEDBBBBCCCC?CCCBED
@PZH5B:00110:00071
CGTGTCTCTAGGCACAGGATTTTATGTAAAGGC
+
AAAABCDDBBBACBB@=<=9==6=BBBCC>BAC
@PZH5B:00114:00075
CGTGTCTCTAGGCGACAGGATTTG
+
@BA<=;=?;<;,////287///+/
@PZH5B:00116:00062
ACGAGTGCGTTCCCCATGTCGTAGGTATC
+
;<DGGDC@;;2444/99999>>89478;4
@PZH5B:00117:00060
TACTGAGCTACACACACAGAAAGATTGGT
+
9<<@AAEA@@CBB;<<BA>>@:>>>=@>C
@PZH5B:00117:00086
AGCACTGTAGCTGTCACTAGTTACTTGT
+
ABCCGCCCBBB@@@AAAABDC@BBB@BC
@PZH5B:00120:00090
TACTGAGCTACACACACAGAAAGATTGGT
+
BABBBBDBBCBDCDCBBB;;;7;A@>A?C
@PZH5B:00121:00055
AGCACTGTAGCTGTCACTAGTTACTTGT
+
@BCDCBCDBBBBBBBBBCDBB?BBB@BB
@PZH5B:00121:00062
AGCACTGTAGCTGTCACTAGTTACTTGT
+
@CCCA@ADCCB@@BBBCCCA@>@BB>BC
@PZH5B:00128:00092
TACTGAGCTACACACACAGAAAGATTGGT
+
;;BBCCCBBBBDBBBCCC@@@<@B@>A@C
@PZH5B:00136:00095
TACTGAGCTACACACACAGAAAGATTGGT
+
@AAAAAE<99@<11////6::64442477
@PZH5B:00104:00119
ATCAGACACGGACACAGCAGAACACAC
+
AAAABCBCCC?@BBBCCBCBB?DB@??
@PZH5B:00105:00110
CGTGTCTCTAGGCACAGGATTTTGTGTAG
+
BBDBCCDDC@A>@BCCDCCCCC9CAACCC
@PZH5B:00111:00107
CGTGTCTCTAGGCACAGGATTTTGTGTAG
+
BBBACDFCAAA?BBDBC?BCDD:CBBBBB
@PZH5B:00112:00105
ACGAGTGCGTTCCCCATGTCGTAGGTAACTC
+
BB@ABBCBB@?@CC:D:;:DCDCC@BB@BBB
@PZH5B:00112:00114
ACGCTCGACATGCCCAGGTACAGGAG
+
BB>BEBBBBCC@=@<;;7;CCDEADC
@PZH5B:00114:00111
AGCACTGTAGCTGTCACTAGTTACTTGT
+
;<BBCCBDEBBBABABBCBBB@BBB@BB
@PZH5B:00117:00108
CGTGTCTCTAGGCACAGGATTTTGTGTAG
+
BABBCCDDAAAAB;:8>,1111+1?>>@B
@PZH5B:00119:00112
AGCACTGTAGCTGTCACTAGTTACTTGT
+
@ACCCCDCBBCBB@@BBCCCB@B@?=?C
@PZH5B:00125:00103
ACGCTCGACATGCCCAGGTACAGGAG
+
BBBBB?@ABBBBEB>BB@BBCEB@BB
@PZH5B:00128:00112
AGCACTGTAGCTGTCACTAGTTACTTGT
+
ABDCCAABAAAAA@@BBEC@@=@>>=?C
@PZH5B:00129:00108
ACGCTCGACATGCCCAGGTACAGGAG
+
49898>@@@GA===:==;=@ABD@BC
@PZH5B:00132:00117
ACGCTCGACATGCCCAGGTACAGGAG
+
??ABBBBAA9999919959999B@@@
@PZH5B:00132:00145
AGCACTGTAGCTGTCACTAGTTACTTGT
+
BBCCCCCCBCBBBBBBBBCDB@B??=AC
@PZH5B:00134:00114
TACTGAGCTACACACACAGAAAGATTGGT
+
9;;CCCCCBBBB>?DCA;444-9>>>CBB
@PZH5B:00135:00126
CGTGTCTCTAGGCACAGGATTTTGTGTAG
+
BBBAACDDBBB?BBDBC@BBDC:CCBAA>
@PZH5B:00138:00117
CGTGTCTCTAGGCACAGGATTTTGTGTAG
+
;;BBCCDDCAA@BBBBA>@BCC:BCBBBB
@PZH5B:00146:00105
ACGAGTGCGTTCCCCATGTCGTAGGTACTC
+
94>994994>9???6@9<9@999@;>9999
@PZH5B:00100:00156
TACTGAGCTACACACACAGAAAGATTGGT
+
BBA@BBCBAAAA@@CCBB994-9984;>A
@PZH5B:00100:00170
TACTGAGCTACACACACAGAAAGATTGGTA
+
99;<99DC<;;9@99944444-446,.,..
@PZH5B:00101:00179
AGCACTGTAGCTGTCACTAGTTACTTGT
+
<<CCBBBDBBAAAAABBCCCD?CAA?BC
@PZH5B:00101:00181
CGTGTCTCTAGGCACAGGATTTGTGTAG
+
449949?AB<;:<B@99599919?9444
@PZH5B:00102:00187
AGCACTGTAGTTGTCACTAGTTACTTGT
+
BBBBACCDCAA?BCCCDCBBB@CCC@CC
@PZH5B:00103:00154
CGTGTCTCTAGGCACAGGATTTTGTGTAG
+
BBBABCDDDBB?BBB@ABBCCC:AAABBC
@PZH5B:00110:00197
CGTGTCTCTAGGCACAGGATTTTGTGTAG
+
;<@AACBCB<<79@??><9999/9A>@AC
@PZH5B:00126:00161
CGTGTCTCTAGGCACAGGATTTGTGTAG
+
<<<99941111-//4442444-449999
@PZH5B:00130:00186
ACGAGTGCGTTCCCCATGTCGTAGGTACTC
+
BCGFCDB=>=5999/999116///64//1=
@PZH5B:00134:00162
AGCACTGTAGCTGTCACTAGTTACTTGT
+
<<CCCBEEBBBBDCCBBBCAA=ACH@BB
@PZH5B:00136:00170
ACGCTCGACATGCCCAGGTACAGGAG
+
BC??@@AAB@@999199699<9DCEE
@PZH5B:00143:00188
CGTGTCTCTAGGCACAGGATTTTGTGTAG
+
BBBBBBDDDBB@BBBCC@=?==6?ABBDC
@PZH5B:00144:00174
ATATCGCGAGGGTATGGAAGACTCTATAG
+
<;CCCBBA@AA<?@?@8<<9C@@810..4
@PZH5B:00145:00187
AGCACTGTAGCTGTCACTAGTTACTTGT
+
<>DDBBBCBBBBBBBABBACB?CBB@BB
@PZH5B:00149:00193
ACGCTCGACATGCCCAGGTACAGGAG
+
BAA@ABBBB@BB@@>@A@AAAF@?@@
@PZH5B:00102:00201
TAGTATCAGCCTCGCCATGACGAAGGTATTCC
+
44444>444424==@>BBACAAAAB?A:;89@
@PZH5B:00103:00241
TACTGAGCTACACACACAGAAAGAATGGT
+
BBBBBBBBB@@AAACDCB9;;09?<>?<?
@PZH5B:00103:00243
CGTGTCTCTAGGCACAGATTTGATGTAGT
+
44444444:442488//18857,,,,,//
@PZH5B:00108:00207
TGATACGTCTCCTTCCTTAGTTACTTCA
+
BBCCB>>==;<8<BKAIDCCBABBB@AB
@PZH5B:00108:00230
CGTGTCTCTAGGCACAGGATTTTGTGTAG
+
BBBBDCBDC:::;BBCC@CEHH9AAACCC
@PZH5B:00110:00202
CGTGTCTCTAGGCACAGGATTTTGTGTAG
+
4944494444424;8/111<<<+1/////
@PZH5B:00119:00200
TACTGAGCTACACACACAGAAAGATTGT
+
ABBBCCCBBBBBCCCCB=111,1--*,,
@PZH5B:00119:00211
AGCACTGTAGCTGTCACTAGTTACTTGT
+
;;@??CCDCBBBBBBBBBBCC@CBB@BB
@PZH5B:00119:00237
CGTGTCTCTAGGCACAGGATTTTGTGTAG
+
CCBCCDDC@@@@BBBBC@BAAA9?@ACCE
@PZH5B:00120:00241
TGATACGTCTCCTTCCTTAGTTACTTCA
+
B<<<BBBAA@@=@>A@CBBDD?AAC?A<
@PZH5B:00120:00245
CGTGTCTCTAGGCACAGGATTTTGTTTAG
+
BBBBBBCBAAA>@@BBC@BCB?6??A>BD
@PZH5B:00122:00235
TACTGAGCTACACACACAGAAAGATTGGT
+
B@?ABCCB@ABBBBDCBB>>><@BB@B@C
@PZH5B:00123:00200
TACTGAGCTACACACACAGAAAGATTGGT
+
B???BAAAAAAAAACHCC999-8==;>=@
@PZH5B:00123:00247
ACGCTCGACATGCCCAGGTACAGGAG
+
BB>??BBBCDBBEE>BB@BBBBB@BB
@PZH5B:00124:00229
CGTGTCTCTAGGCACAGGATTTTGTGTAG
+
BBBBBCBCGA@>ACCCC?;;9;/9@@AAB
@PZH5B:00126:00205
AGCACTGTAGATGTCACTAGTTACTTGT
+
BBBBACBCBBC@BAABCCE@@>ABB?DD
@PZH5B:00126:00233
CGTGTCTCTAGGCACAGGATTTTGTGTAG
+
BBAAACDDBAAAABCBB@BBCC:CCBBCC
@PZH5B:00128:00221
TACTGAGCTACACACAGAAAGATTGGTGC
+
B?==AAAAAAAABDCB:::6;>>=BBBBB
@PZH5B:00128:00233
ACGAGTGCGTTCCCCATGTCGTAGGTATC
+
A??@AAC@@@5444/944/888//,.68/
@PZH5B:00129:00233
AGCACTGTAGCTGTCACTAGTTACTTGT
+
<=DDBBBEBBBA@@@BBBBBC@CBB@BE
@PZH5B:00134:00231
AGCACTGTAGCTGTCACTAGTTACTTGT
+
<<CCCCCDBBBBABBABAABC@CBB?BA
@PZH5B:00135:00201
AGCACTGTAGCTGTCACTAGTTACTTGT
+
<<DDC@ACCBB@AAABBBDBA?BAA>AB
@PZH5B:00135:00245
ACGCTCGACATGCCCAGGTACAGGAG
+
BB???BBBEECBBB?BC@BBBBBABD
@PZH5B:00137:00236
ACGAGTGCGTTCCCCATGTCGTAGT
+
;;:<<=C@@@5999/944/66/,,,
@PZH5B:00138:00232
ACGCTCGACATGCCCAGGTACAGGAG
+
BB@@ABBBBDBBCB>BB?BBCCC@BB
@PZH5B:00140:00230
ACGCTCGACATGCCCAGGTACAGGAG
+
B@AABBBDCDBCCCB@?>?CCDD?BB
@PZH5B:00141:00227
TAGTATCAGCCTCGCCACTGACGAAGGTATTCC
+
:<ABB@AAAC@;99<;1////87>:A@BBAAA>
@PZH5B:00142:00220
ACGCTCGACATGCCCAGGTACAGGAG
+
BB?@ABBCCDCCBC>BB@BBBBB@BB
@PZH5B:00143:00218
TACTGAGCTACACACACAGAAAGATTGGT
+
BBBBBBBBBBBBBBCCCB999-9>=;>=>
@PZH5B:00144:00230
CGTGTCTCTAGGCACAGGATTTTGTGTAG
+
AABA@BCDC@@>@BCBB@@DDD:BBBBBB
@PZH5B:00147:00207
ACGAGTGCGTTCCCCATGTCGTAGGTACTC
+
BCBAAAABCC@BBC:C@A@BBBBBAA?@AE
@PZH5B:00148:00222
AGCACTGTAGCTGTCACTAGTTAATTGT
+
<<BDBCCCBCBBBBBBBBDDB?D?CABA
@PZH5B:00149:00212
TGATACGTCTCCTTCCTTAGTTACTTCA
+
BBBCBAAAABCCC@C@C@DCC@A@@?99
@PZH5B:00149:00224
ACGAGTGCGTTCCCCATGTCGTAGGTACTC
+
CB>@@B?>>>5999/9@?=>A@@@=?AABB
@PZH5B:00149:00228
CGTGTCTCTAGGCACAGGATTTTGTGTAG
+
AABBBCDCCDJ@B<<<@=@AAA7B@@@@@
@PZH5B:00149:00242
TGTGTCTCTAGGCACAGGATTTTGTGTAG
+
?@BBBBDDCAA?ACBBB@BBCC:AAABBB
@PZH5B:00102:00262
AGCACTGTAGCTGTCACTAGTTACTTGT
+
<=DBBCCECCB?BBBBBAABD@C@@>@@
@PZH5B:00105:00271
CGTGTTTCTAGACACAGGATTTTGTGTAG
+
<CCBBC?CFCC@ABBBB>ABBB7@A@@AA
@PZH5B:00108:00255
CGCTCGACATGCCCAGGTACAGGAGACTG
+
BBBBBBCCDACBCACCCBBBBC@CBBCCA
@PZH5B:00108:00260
ACGCTCGACATGCCCAGGTACAGGAGA
+
;:;FCAAA9999991995984487887
@PZH5B:00109:00286
ATCAGACACGGACACAGCAGAACACAC
+
AB?@ACBBBB?BBCCCCCDBB?BCBBB
@PZH5B:00110:00265
AGCACTGTAGCTGTCACTAGTTACTTGT
+
<?CCCCBCBBBAB@@BBBBCC@B??=?B
@PZH5B:00114:00281
TACTGAGCTACACACACAGAAGAA
+
99444449;449>96>>1,,*,,*
@PZH5B:00114:00294
TAGTATCAGCCTCCGCCATGACGAAGGTATTCC
+
AAC<;<B911,11,/8789=?@99596949295
@PZH5B:00115:00253
TATTGAGCTACACACACAGAAAGATTGGT
+
BBB>ABBBBBBBBBCCBB?>=:===<@>A
@PZH5B:00116:00269
ACGCTCGACATGCCCAGGTACAGGAG
+
BBBBBBBBBCCBBB>@A@BAAA@?@B
@PZH5B:00116:00273
CGTGTCTCTAGGCACAGGATTTTGTGTAG
+
;<@@@@BAA>A>>999B>9999/999449
@PZH5B:00120:00265
TACTGAGCTACACACACAGAAAGATTGGT
+
B???BBBBBB@BBBCC@>944-99949=?
@PZH5B:00121:00260
AGCACTGTAGCTGTCACTAGTTACTTGT
+
;;>?BCEEDBBBBCBBBAAA?;>99599
@PZH5B:00122:00277
ACGAGTGCGTTCCCCATGTCGTAGGTACTC
+
BBBBBCBBB@;=994@@@@BCC;;889999
@PZH5B:00125:00252
ACGCTCGACATGCCCAGGTACAGGAG
+
BBA??BBBBBABBA?BB?BBBCD@BB
@PZH5B:00125:00286
TACTGAGCTACACACACAGAAAGATTGGT
+
B???BBCB???BBBCDCB9996;@><B@C
@PZH5B:00131:00263
CGTGTCTCTAGGCACAGGATTTTGTGTAG
+
BBBBDCDC@@?ABBBBC@BBBB9BBCCCC
@PZH5B:00133:00252
CGTGTCTCTAGGCACAGGATTTTGTGTAG
+
BBBBCDDB?;;9;CCCCBCECC9AAA@BC
@PZH5B:00135:00263
CGTGTCTCTAGGCACAGGATTTTGTGTAG
+
BBCBCCCDCDD@BBA>@?9999/9@BBCC
@PZH5B:00137:00252
TACTGAGCTACACACACAGAAAGATTGGT
+
@?@@@@BAA?@BBCD?;;444-99949>@
@PZH5B:00137:00266
ACGAGTGCGTTCCCCATGTCGTAGGTACTC
+
BAAABBCBBB>@??9A???BDD>?=<9<;A
@PZH5B:00139:00256
TACTGAGCTACACACACAGAAAGATTGGT
+
A>>>AAAAAAAAAACFFB994-8==<@@B
@PZH5B:00142:00259
AGCACTGTAGCTGTCACTAATTACTTGT
+
=<CCBBCC@AACCCEBBBC@C@DCC?AA
@PZH5B:00143:00254
CGTGTCTCTAGGCACAGGATTTTGTGTAG
+
BAABBC@@@AA@BCCCB?;994-9@>>>@
@PZH5B:00144:00251
CGTGTCTCTAGGCACAGGATTTTGTGTAG
+
BBBBCDCBBBB@CBCBC@@@@@7ABBBBB
@PZH5B:00147:00261
TGATACGTCTCCTTCCTTAGTTACTTCA
+
9;ACAB@?><974>A=D>>?B?;99594
@PZH5B:00147:00284
ACGAGTGCGGTTCCCCATGTCGTAGGTACTC
+
BA?@BBCBB>?=?==8????BCC@=<<8999
@PZH5B:00147:00298
ACGCTCGACATGCCCAGGTACAGGA
+
BB;<<ACD@99111,11,///4424
@PZH5B:00148:00258
CGTGTCTCTAGGCACAGGATTTTGTGTAG
+
BBBBBBBCBCC@BBBBB@BAAA9ABABBJ
@PZH5B:00149:00250
TACTGAGCTACACACACAGAAAGATTGGT
+
ABBBBCBBBBBBBBCC@B9996;@=<B@C
@PZH5B:00102:00325
ACGAGTGCGTTCCCCATGTCGTAGGTACTC
+
@CCBAABBCC@BCD:E:;;CBC9;889999
@PZH5B:00103:00337
ACGAGTGCGTTCCCCATGTCGTAGGTACTC
+
BB@@BBBB::9<HH:FAAACCCCB@B@@@C
@PZH5B:00104:00331
TACTGAGCTACACACACAGAAAGATTGGT
+
B?==ABA@@@AAA@BCCB994-4446;@C
@PZH5B:00109:00322
ACGCTCGACATGCCCAGGTACAGGAG
+
BC?@?BCCEA@@CD@EE@B?AAA@DH
@PZH5B:00110:00342
TCTCTATGCGCTCCACATGTCTAAGGT
+
BABBAAABBCCCC@CC?@@AACBADBG
@PZH5B:00117:00323
ACGAGTGCGTTCCCCATGTCGTAGGTACTC
+
BBBBBBDB@;2444/9999@@@99589998
@PZH5B:00117:00327
TACTGAGCTACACACACAGAAAGATTGGT
+
@@BB@BAAAAAABBCDCB>==:===<@?B
@PZH5B:00118:00315
AGCACTGTAGCTGTCACTAGTTACTTGT
+
@ACCCABCBAA@@@BBBBBDD@A@?>AB
@PZH5B:00121:00339
AGCACTGTAGCTGTCACTAGTTACTTG
+
9?@B@ACC@@ACA<9499944244458
@PZH5B:00122:00307
TACTGAGCTACACACACAGAAAGATTGGT
+
BABBBBBBBBBBBBCCA>994-8884;@B
@PZH5B:00122:00322
CGTGTCTCTAGGCACAGGATTTTGTGTAG
+
BBBBBBCCBBB@BBBBCCBBDG9BDFCCC
@PZH5B:00125:00304
TACTGAGCTACACACACAGAAAGATTGGT
+
BBAACCDCCABBBCCBC;;9?99896948
@PZH5B:00127:00342
CGTGTCTCTAGGCACAGGATTTTGTGTAG
+
BBBBBCDCCAAAABBBBBBCCC6ABAAAB
@PZH5B:00129:00319
AGCACTGTAGCTGTCACTAGTTACTTGT
+
<<CCCCCDBBBBBBBBBBCCCCD@@>@B
@PZH5B:00130:00332
AGCACTGTAGCTGTCACTAGTTACTTGT
+
@ACC<:BDCCCBBBBC??@:929;;7;C
@PZH5B:00131:00343
TACTGAGCTACACACACAGAAAGATTGGT
+
ADCDBBCCCBBB@@AAAABCB@BBB>@=A
@PZH5B:00132:00306
TACTGAGTACACACACAGAAAGATTGGTGC
+
??BBCCFEBB@ACCBBC944-9>>;>>B@A
@PZH5B:00133:00321
TGATACGTCTCCTCCTTAGTTACATT
+
<<<C;99>>88+-,*,*,,,*////,
@PZH5B:00134:00318
TACTGAACTACACACACAGAAAGATTGGTGC
+
AAAABC@EGBBCAB@?@B;??:???>B?BCD
@PZH5B:00137:00320
CGTGTCTCTAGGCAGCATGGATTTTGTGTAG
+
@B@@@A<<<AA<6//////7////*/;4444
@PZH5B:00137:00342
ACGCTCGACATGCCCAGGTACAGGAG
+
BA??BBBBBA>ABC@BA?ABBCB@AA
@PZH5B:00139:00317
AGCACTGTAGCTGTCACTAGTTACTTGT
+
<=CCCCCCBCCB@@ACBCDCCACBC@BB
@PZH5B:00140:00337
ACGCTCGACATGCCCAGGTACAGGAG
+
BB???BBBBCBBCC>AA?ABCCD@AA
@PZH5B:00142:00348
ACGCTCGACATGCCCAGGTACAGGAG
+
BBABB@@?BBB@BB=BB>ACDCC@CC
@PZH5B:00143:00300
ACGCTCGACATGCCCAGGTACAGGAG
+
BBAAAABBCA@@CB>99;;CCCCBDC
@PZH5B:00143:00302
TACTGAGCTACACACACAGAAAGATTGGT
+
B@AACCC???BBCBBCGC@>><@?=?B@B
@PZH5B:00144:00300
TACTGAGCTACACACACAGAAAGATTGGT
+
??AAAACAA?@@A@BDCC999-8442:?B
@PZH5B:00144:00342
TACTGAGCTACACACACAGAAAGATTGGT
+
=<=HCDECBBCCBABEC>>@@6111,0,0
@PZH5B:00146:00303
ACGCTCGACATGCCCAGGTACAGGAG
+
ABBBBBBECEBBEC>BB?BBCCDCDC
@PZH5B:00148:00312
CGTGTCTCTAGGCACAGGATTTTGTGTAG
+
BAAAECCBD;;899>@@<9999/9>=//,
@PZH5B:00103:00378
AGCACTGTAGCTGTCACTAGTTACTTGT
+
@@BBDDBCCCCCBCBBBBBCB@CBB@BB
@PZH5B:00109:00352
CGTGTCTCTAGGCACAGGATTTTGTGTAG
+
BBBAACDDDBB?BBCBB@BCCC:CCBBBB
@PZH5B:00109:00364
CGTGTCTCTAGGCACAGGATTTTGTGTAG
+
BBBBCDECBBB?BBBBA?@@CC9CBBBCB
@PZH5B:00109:00372
ACGAGTGCGTTCCCCATGTCGTAGGTACTC
+
?BB@BABBBB@@BC:DAAABBB?A?A:;;C
@PZH5B:00110:00350
CGTGTCTCTAGGCACAGGATTTTGTGTAG
+
AAAAACCDAAA@BBCBC@CCCD:DCFBBB
@PZH5B:00110:00361
TACTGAGCTACACACACAGAAAGATTGGT
+
99<BCCDCBBBB::<CB>8;9-989;><?
@PZH5B:00111:00387
CGTGTCTCTAGGCACAGGATTTTGTGTAG
+
BBCCCC@@@@@=@BB@@=9999/999999
@PZH5B:00113:00370
AGCACTGTAGTTGTCATTAGTTACTTGT
+
BBBBBBCCCBB@CCCCD@CCC@B??=@@
@PZH5B:00114:00388
CGTGTCTCTAGGCACAGGTTTTTGTGTAG
+
BBBBCB@@@CC@CBCCC@CCCC3CCDCCC
@PZH5B:00115:00368
ACGCTCGCATGCCCAGTACAGGAG
+
BBBBBBBBBBBBB>BDCBBBB>BB
@PZH5B:00117:00383
TATGAGCTACACACACAGAAAGATTGGT
+
@@A;<<CCCDBCCDDDCCBC>BBC=?<?
@PZH5B:00118:00368
CGTGTCTCTAGGCACAGGATTTTGTGTAG
+
BBEECD@@@BB?BBCCC@CCCC/<<9>??
@PZH5B:00118:00375
TACTGAGCTACACACACAGAAAGATTGGT
+
@==?BBBB@BBBBBCCCA994-9844;?B
@PZH5B:00118:00389
ACGCTCGACATGCCCAGGTACAGGAG
+
BB>??BBBBBBBCB@BA?A>?ADBBB
@PZH5B:00119:00370
CGTGTCTCTAGGCACAGGATTTTGTGTAG
+
@@AABCDDCAA?BCBBB>====6A??BCC
@PZH5B:00119:00377
CGTGTCTCTAGGCACAGGATTTTGTGTAG
+
BBBBBFCCCAAAABBCB?ADDD:AAABCB
@PZH5B:00122:00393
CGTGTCTCTAGGCACAGGATTTTGTTGTG
+
@@=;;999999699;8;:1111+1/,/82
@PZH5B:00124:00358
CGTGTCTCTAGGCACAGGATTTTGTGTAG
+
??BBBC@CCBB@BABAB?====6=@BABB
@PZH5B:00124:00361
TAGTATCAGCCTCGTCATGACGAAGGTATTCC
+
=AB@AA?=9D59<9;>?AAAAAC@DADCIBF@
@PZH5B:00125:00358
TACTGAGCTACACACACAGAAAGATTGGT
+
BBBBBBBBBBBBBBCB@@944-9886;@C
@PZH5B:00127:00367
CGTGTCTCTAGGCACAGGATTTTGTGTAG
+
BBBBBBCCCCB?BBBBA@ABBB6ACCCCC
@PZH5B:00127:00394
TACTGAGTTACACACACAGAAAGATTGGTGC
+
BBBBCCCC>AACCCDCCB???<@BB@C?BAB
@PZH5B:00129:00385
CGTGTCTCTAGGCACAGGATTTTGTTTAG
+
@ABBCDBB@@@@CBB@A@ABBB8F@C@BB
@PZH5B:00135:00356
CGTGTCTCTAGGCACAGGATTTTGTGTAG
+
AAAAACBB@?=@AAAAA@ACCC:AAABBB
@PZH5B:00135:00379
ACGCTCGACATGCCCAGGTACAGGAG
+
ABAABBAA@DCCBDC::;;DDFC@CC
@PZH5B:00135:00398
AGCACTGTAGCTGTCACTAGTTACTTGT
+
<<CDCCDDBBBB@AABCCCA@=?>>;?B
@PZH5B:00136:00350
TACTGAGCTACACACACAGAAAGATTGGT
+
???BBCFB@@ABBBCD@@;;8-9887;?B
@PZH5B:00138:00353
ACGCTCGACATGCCCAGGTACAGGAG
+
BB>??BBBBF@BBB>BB@BBCCC@BB
@PZH5B:00138:00363
ACGCTCGACATGCCCAGTACAGGA
+
@BBCC@A@A?=111-11,,,/222
@PZH5B:00140:00350
ACGAGTGCGTTCCCCATGTCGTAGGTACTC
+
BB@>ABBB?>=?CD:F:::DCBBC@A;<=C
@PZH5B:00143:00378
AGCACTGTAGCTGTCACTAGTTACTTTGTGTGC
+
<;BA=9@<<<>>>>9//////,4444-444447
@PZH5B:00144:00394
ACGAGTGCGTTCCCCATGTCGTAGGTACTC
+
BBBBBBBB??=AHH:CAAABCB@A@:;<AC
@PZH5B:00147:00376
CGTGTCTCTAGGCACAGGATTTTGTGTAAAGGC
+
BBBBBABCBBB@BBBAA@ACCC:BC?9996;?B
@PZH5B:00100:00435
CGTGTCTCTAGGCACAGATTTGATGTAG
+
4444444/8//,/28/11::571////4
@PZH5B:00101:00424
AGCACTGTAGCTGTCACTAGTTACTTGT
+
@ACCCB@@BBBAAAABBABBF@BBB=?@
@PZH5B:00102:00401
AGCACTGTAGCTGTCACTAGTTACTTGT
+
<<DDCCCCAAACCCDCCBCAA=@@@=@A
@PZH5B:00102:00419
CGTGTCTCTAGGCACAGGATTTTGTGTAG
+
BBBCCCDAD@CCDBDDEABBBC9BCCCDC
@PZH5B:00102:00438
AGCACTGTAGCTGTCACTAGTTACTTGT
+
AACDCCCCBBBBBBBBBBBCA@CBC>?@
@PZH5B:00102:00445
TACTGAGCTACACACACAGAAAGATTGGT
+
BB?BBCCABBBCCCCBBBCCD@CBB?B>>
@PZH5B:00103:00430
ACGAGTGCGGTTCCCCATGTCGTAGGTACTC
+
@BB@BABBB@B=?==6=9;;AAA99489999
@PZH5B:00103:00449
AGCACTGTAGCTGTCACTAGTTACTTGT
+
@@CCCCCDBBBBAA>BCCC::8;@=;?A
@PZH5B:00104:00422
TACTGAGCTACACACACAGAAAGATTGGT
+
???BBCDABBBCBCECB@9996;AA@C?C
@PZH5B:00104:00434
TACTGAGCTACACACACAGAAAGATTGGT
+
??@AAACABBBBBAFCBB9996;===@@C
@PZH5B:00104:00440
TACTGAGCTACACACACAGAAAGATTGGT
+
A?@@AACBBBBBAADB@A994-9886;@C
@PZH5B:00104:00442
AGCACTGTAGCTGTCACTAGTTAC
+
>>BCCCGDECECC<<498///,//
@PZH5B:00105:00407
ACGCTCGACATGCCCAGGTACAGGAG
+
@B???BBBBCBBBC@BB?BBCCC@CC
@PZH5B:00105:00419
TACTGAGCTACACACACAGAAAGATTGGT
+
B?BBBBBBABBDCDCCCEBB@==>??B?B
@PZH5B:00106:00437
AGCACTGTAGCTGTCACTAGTTACTTGT
+
ABCCECBDBBBA@@@AAA@@@BCBB>@A
@PZH5B:00107:00446
ACGCTCGACATGCCCAGGTACAGG
+
AF@CCCCCB999991995999;>;
@PZH5B:00108:00407
AGCACTGTAGCTGTCACTAGTTACTTGT
+
<<HCCC@CBBBBBAABCCCAB?AAA>AB
@PZH5B:00108:00436
TACTGAGCTACACACACAGAAAGATTGGT
+
B??@BCDCBBBBCCBD@@9998;BB?C@C
@PZH5B:00108:00445
ACGCTCGACATGCCCAGGTACAGGAG
+
BBAABBBAAABACCAAA?BBCCC@BB
@PZH5B:00110:00407
TACTGAGCTACACACACAGAAAGATTGGT
+
BBBBBBBAAABBAABBBA9996;AA?C@C
@PZH5B:00112:00421
ACGCTCGACATGCCCAGGTACAGGAGACTC
+
BBABBBBB=??99919969>BBBC><<<11
@PZH5B:00112:00425
CGTGTCTCTAGGCGACAGGATTTTGTTGTAGA
+
B===@9999@?64444;;94444,442444//
@PZH5B:00113:00400
ACGCTCGACATGCCCAGGTACAGGAG
+
@AABB@@?>:?999199599;4D?BA
@PZH5B:00114:00426
TAGTATCAGCCTCGCCATGACGAAGGTATTCC
+
CBCAAACDBC@BBCC@CB===9979?AAD?B@
@PZH5B:00115:00429
TACTGAGCTACACACACAGAAAGATTGGT
+
@@@CDCECBB@@<;999>99914=89>@8
@PZH5B:00117:00411
ACGAGTGCGTTCCCCATGTCGTAGGTACTC
+
A@>?BBBBBB@DBB9B;;9?BB=?<@@@@C
@PZH5B:00118:00408
ACGCTCGACATGCCCAGGTACAGGAG
+
B@@AA>>9949444-4424:>:8566
@PZH5B:00120:00422
CGTTTCTTCTAGGCACAGGATTTGTTGTAG
+
@><<811,//8871949:2///+//,//8A
@PZH5B:00122:00400
ATCAGACACTCGGACACAGCAGAACACACAG
+
;8B;9/48///81//>;:8////,//86.,,
@PZH5B:00122:00434
TACTGAGCTACACACACAGAAAGATTGGT
+
>>AAAAAAAAABBBCCBB9996;@==A@C
@PZH5B:00123:00401
TACTGAGCTACACACACAGAAAGGTGC
+
BB@@AAAA??BBABCB>A4996;@BBB
@PZH5B:00123:00407
ATATCGCGAGGGTATGGAAGACTCTATA
+
BABBECCBCCC?CCBB>@>ABBCCBC@<
@PZH5B:00126:00413
ACGAGTGCGTTCCCCATGTCGTAGGTACTC
+
BBB?BBBBBB?BCB:C@@@BBCBB@?@AAD
@PZH5B:00126:00434
AGCACTGTAGCTGTCACTAGTTACTTGT
+
<<BCCCDCBCCBBAAABBDCC@EBA>??
@PZH5B:00127:00419
TACTGAGCTACACACACAGAAAGATTGGT
+
BBBDCCDBBBBB:;<A@B999199958=?
@PZH5B:00127:00438
TACTGAGCTACACACACAGAAAGATTGGT
+
BBBBBBBBBBCCBBBCCAAAC?BCD?B?B
@PZH5B:00129:00402
ACGAGTGCGTTCCCCATGTCGTAGGTACTC
+
BBBBB@BBBC?CCB9B???BBB=@?@;;;A
@PZH5B:00129:00408
TACTGAGCTACACACACAGAAAGATTGGT
+
A@ABBBB@??BBBBBAAB;8809>>>B@C
@PZH5B:00129:00418
CGTGTCTCTAGGCACAGGATTTTGTGTAG
+
BAAACCAAACC>BBA@@=9999/994444
@PZH5B:00130:00405
TACTGAGCTACACACACAGAAAGATTGGT
+
BBBBBBBBBBBBBBCC?=89809?A@CBD
@PZH5B:00130:00421
AGCACTGTAGCTGTCACTAGTTACTTGT
+
<<CCCCCCCBCB9<<CCCCCCACBB@@@
@PZH5B:00130:00448
AGCACTGTAGCAGTCACTAGTTACTTGT
+
@@AA>>AA@AACGCCCCB;99599@<A?
@PZH5B:00135:00443
TACTGAGCTACACACACACGAAGAA
+
E@BAA@CAA;9991;<:-,,,*,,*
@PZH5B:00136:00412
TACTGAGCTACACACACAGAAAGATGT
+
BBBBBCCCCBCBCA@=@11-70-*)((
@PZH5B:00136:00425
CGTGTCTCTAGGCACAGGATTTTGTGTAG
+
@ABABCDDBBB@ABCCC@BCCC:ECBBCC
@PZH5B:00137:00404
ACGCTCGACATGCCCAGGTACAGGAG
+
BB@@ABBBCCCCEE?BB@BBBCB@BB
@PZH5B:00137:00417
ACGAGTGCGTTCCCCATGTCGTAGGTACTC
+
BABBBBBBBB@BCC:C@@?AAB@@@ABBBC
@PZH5B:00137:00444
TACTGAGCTACACACACAGAAAGATTGGT
+
ABBA<;;<;;>AAAAA@@<<<19@@6968
@PZH5B:00138:00403
TATTGAGCTACACACACAGAAAGATTGGT
+
AAA<?BCABBBCBBBBAB;;809>>=@?B
@PZH5B:00139:00421
AGCACTGTAGCAGTCACTAGTTACTTGT
+
BBBBCCCA?ACBCEECEBBBB?CA@>AC
@PZH5B:00139:00448
TACTGAGCTACACACACAGAAAGATAG
+
CCCABBBCB@AAA@<=?----*,**,,
@PZH5B:00140:00414
ACGCTCGACATGCCCAGGTACAGGAG
+
BBB@BBCCCAAACC@BB?BCCEHACA
@PZH5B:00140:00442
AGCACTGTAGCTGTCACTAGTTACTTGT
+
BBCDC<D@ADAHCCA@@AAAA=@AA9<<
@PZH5B:00143:00412
TACTGAGCTACACACACAGAAAGATTGGT
+
@===BBCBBBBBBBCB?B;9469>=<@@E
@PZH5B:00144:00419
CGTGTCTCTAGGCACAGGATTTTGTTTAG
+
AAA;ACBB@>A@BBBBB@CCCC:CCC>BA
@PZH5B:00145:00420
CGTGTCTCTAGGCACAGGATTTTGTGTAG
+
BAAAAADDBBB?BBDCC@DCCC:DCCCCB
@PZH5B:00145:00427
ATATCGCGAGGG
+
;0111/894,,*
@PZH5B:00146:00418
ATATCGCGAGGGTATGGAAGACTCTATAG
+
AABBAB@@@AB>A?@A9<;=@>@@38311
@PZH5B:00146:00419
AGCACTGTAGCTGTCACTAGTTACTTGT
+
488944?@9999999499A:92499599
@PZH5B:00146:00423
ACGCTCGACATGCCCAGGTACAGGAG
+
ABABCCBA@9999919><?BLKJDC=
@PZH5B:00147:00410
TACTGAGCTACACACACAGAAAGATTGGT
+
A?@@BAA@??@AAABDCC9996;===B@C
@PZH5B:00147:00416
CGTGTCTCTAGGCACAGGATTTTGTGTAG
+
AABABCDDBBB@BBBBB@BCCC:CCCBBB
@PZH5B:00147:00443
CGTGTCTCTAGGCACAGGATTTGTGTAG
+
BA;;<B999996844/77///+///,,,
@PZH5B:00148:00412
ACGAGTGCGTTCCCCACTGTCGTAGGTACTC
+
BBABBCA;8;,111+1////A@CAB>;;<<C
@PZH5B:00148:00443
ACGCTCGACATGCCCAGGTACAGGAG
+
BB???BBCBDAACB?B?>?ABBD@BB
@PZH5B:00149:00414
CGTGTCTCTAGGCACAGGATTTTGTGTAG
+
BBBCDCAAACBABBA==;9999/999<<<
@PZH5B:00149:00421
AGCACTGTAGCTGTCACTAGTTACTTGTG
+
?;494:==?=?BC=;99994424442444
@PZH5B:00100:00467
TACTGAGCTACCACACACAGAAAGATTGGT
+
A@;99@@998959>44444499589;2423
@PZH5B:00101:00455
CGTGTCTCTAGGCACAGGATTTTGTGTAG
+
CCCBCCCCD@A@CCBBBBBCBC4<<AA@A
@PZH5B:00101:00480
TACTGAGCTACACACACAGAAAGATTG
+
<<@CCDDAAABDHCCFDB@>>:>11,-
@PZH5B:00102:00458
ACGAGTGCGTTCCCCATGTCGTAGGTACTC
+
BBBACBBBBB?CJC:F:;;BCC??=?999>
@PZH5B:00102:00487
CGTGTCTCTAGGCACAGGATTTTGTGTAG
+
BBBBCCCCCBB@DCCBC@AAAA9AAACCC
@PZH5B:00102:00488
TACTGAGCTACACACACAGAAAGATTGGT
+
?===BBCBBBBBBBDDAA944-9884;@C
@PZH5B:00105:00471
TACTGAGCTACACACACAGAAAGATTGGT
+
BABBDCDB?>>>@BBCBCAAA>ABB?B@C
@PZH5B:00106:00452
TACTGAGCTACACACACAGAAAGATTGGT
+
B???BBCBABBBCDCDBB;;8-9886:@C
@PZH5B:00106:00457
ACGAGTGCGTTCCCCATGTCGTAGGTACTC
+
?BBBBBBBBB?BDB:C:::AAA8:48999@
@PZH5B:00106:00458
TACTGAGCTACACACACAGAAAGATTGG
+
BBBBBBBBBBBBBDCCAB===:@==<A@
@PZH5B:00107:00453
CGTGTCTCTAGGCGACAGGATTTTGTTGTAGA
+
@?@@@A>@?9964444;;:4444,442444//
@PZH5B:00107:00460
ACGAGTGCGTTCCCCATGTCGTAGGTACTC
+
BB???BBCBA6944/9999ABBBB@BAAAC
@PZH5B:00109:00451
ACGAGTGCGTTCCCCATGTCGTAGGTACTC
+
AA??BBBCBB@BCC9B@??>CCAC@B;<<C
@PZH5B:00109:00453
ATATCGCGAGGGTATGGAAGACTCTATA
+
=<?ABBBCFKHABABB=A>@A@@8;831
@PZH5B:00109:00459
CGTGTCTCTACGGCACAGGATTTTGTGTAGA
+
4>@@@>;11///78B===84999/999944;
@PZH5B:00109:00485
AGCACTGTAGCTGTCACTAGTTACTTGT
+
<?CCC@ACCCCBAAABCBD@A=@BB=?@
@PZH5B:00109:00497
TCTCTATGCGCTCACATGT
+
44=?@AA@><<11/622,,
@PZH5B:00110:00455
ACGCTCGACATGCCCAGGTACAGGAG
+
@B>?BBBBBBBBCBBBBBCBDCD@B@
@PZH5B:00110:00491
ATATCGCGAGGTATGGAAGACTCATAT
+
BB@A@>>>9964444899444433333
@PZH5B:00110:00495
CGTGTCTCTAGGCACAGGATTTGTGA
+
@B<<=CACBCCCCE<99<99919999
@PZH5B:00110:00496
TACTGAGCTACACACACAGAAAGATTGG
+
A@ACCGCDBBBCC<<<BA?>>199@<?<
@PZH5B:00110:00498
AGCACTGTAGCTGTCACTAGTTACTTGT
+
@BCCEABBECCBCAABBCC@@<@>>599
@PZH5B:00113:00468
AGCACTGTAGCTGTCACTAGTTACTTGT
+
;ABBBCCECBBCB?A@DCCBB=?;8299
@PZH5B:00113:00492
CGTGTCTCTAGGCACAGGATTTTGTGTAG
+
BBBBBCCDCCD@BBDCC@BCCC:A@@CCC
@PZH5B:00115:00481
TACTGAGCTACACACACAGAAAGATTGGT
+
A??BBBCBBBBBBBCCBB999-888;@@C
@PZH5B:00117:00463
CGTGTCTCTAGGCACAGGATTTGTGTAG
+
>@DCCCFCECC=@@@99699919B?999
@PZH5B:00117:00468
CGTGTCTCTAGGCACAGGATTTTGTGTAG
+
BBBABCDDBBB?BBDCCADCBB9CBDBEC
@PZH5B:00117:00490
ACGAGTGCGTTCCCATGTCGTAGT
+
BBB@AABC895990444/66///.
@PZH5B:00118:00479
ATATCGCGAGGTATGGAAGAACTTCGTATA
+
CB;94894442444/,/7,,*,,*,,,26;
@PZH5B:00120:00469
AGCACTGTAGCTGTCACTAGTTACTTGT
+
<<BDBCDDCCBBBCAABCCDDAD998;A
@PZH5B:00121:00477
AGCACTGTAGCTGTCACTAGTTACTTGT
+
BECCCCIEBBBCCCCCC@A@@<@99599
@PZH5B:00122:00477
ACGAGTGCGTTCCCCATGTCGTAGGTACTC
+
BBB???CBA;6944/99<<BCB9;589999
@PZH5B:00123:00475
TACTGAGCTACACACACAGAAAGATTGGT
+
??@BCCDBBBBBBBFDBA944-9884;?B
@PZH5B:00123:00488
ACGCTCGACATGCCCAGGTACAGGAG
+
BB>==BBBBDABBE>CB@BBBCD@BA
@PZH5B:00124:00492
CGTGTCTCTAGGCACAGGATTTTGTGTAG
+
@@@@BBDCC@@>?BBBCACCCC:CBBCCC
@PZH5B:00125:00457
ACGAGTGCGTTCCCCATGTCGTAGGTACTC
+
BBABBBBDCB=?==6A;<<?B@99589988
@PZH5B:00126:00459
ACGAGTGCGTTCCCCATGTCGTAGGTACTC
+
BBBBAABBBA8;994;;<;BCB9;58999>
@PZH5B:00129:00485
AGCACTGTAGCTGTCACTAGTTACTTGT
+
9;===BCCBCC<<<ACAACBCACCC?AA
@PZH5B:00129:00493
CGTGTCTCTAGGCACAGGATTTTGTGTAG
+
AAAAACCCAAA@BAA>A?@CBB:CBBABB
@PZH5B:00131:00481
AGCACTGTAGCTGTCACTAGTTACTTGT
+
?@CDBABD@@BAAAAABBFAB?AAA?BA
@PZH5B:00132:00451
AGCATTGTAGTTGTCACTAGTTACTTGTGTAC
+
BBBBB=?ACAB?BBBA>>@@@=@BA=AAA??;
@PZH5B:00133:00457
TACTGAGCTACACACACAGAAAGATTGGT
+
B?==BBCB@ABCCCBAAB;;;7;@@=@@C
@PZH5B:00134:00494
AGCACTGTAGCTGTCACTAGTTACTTGT
+
BBC@AACDCCCCEBBB@@<<9?@99599
@PZH5B:00136:00470
AGCACTGTAGCTGTCACTAGTTACTTGT
+
@ACCA@ACBBBBBB@BCCD@@=@??=?C
@PZH5B:00136:00498
ACGAGTGCGTTCCCCATGTCGTAGGTATC
+
?CBBBBB@;;2444/9941>>;/1,.///
@PZH5B:00138:00458
TACTGAGCTACACACACAGAAAGATTGGT
+
BBBBDCCCCBBCCBCCCDACA>@AC=@=@
@PZH5B:00138:00462
AGCACTGGTCACTAGTTACTTGTGTGC
+
BABBCDCACCCCAA?@=AAA?ACCBBA
@PZH5B:00138:00472
AGCACTGTAGCTGTCACTAGTTACTTGT
+
@AEF<:DECCBBBCCDBAC:429995<A
@PZH5B:00138:00475
AGCACTGTAGTTGTCACTAGTTACTTGT
+
CCCB<<@DAAIAFCCBADBA?@BCC@BC
@PZH5B:00138:00494
ACGAGTGCGTTCCCCATGTCGTAGGTACTC
+
ABBBBBBBAA>ACC:C@??BDBBB@@9<;C
@PZH5B:00139:00469
AGCACTGTAGCTGTCACTAGTTACTTGT
+
;;CCCCBCBBBBBB@BBBCA@=@BB>BD
@PZH5B:00139:00476
ACGCTCGACATGCCCAGGTACAGGAG
+
BDABBCBBBCBCBCA;;;<CCDF@CB
@PZH5B:00139:00497
CGTGTCTCTAGGCACAGGATTTTGTGTAG
+
BBBBBCCCBBB@BBBB@?@DDD8FCBBBB
@PZH5B:00140:00452
CGTGTCTCTAGGCACAGGATTTTGTGTAG
+
BBBAACAA@@@?@BAAA>?@DD9BBBCCC
@PZH5B:00141:00490
ACGAGTGCGTTCCCCATGTCGTAGGTACTC
+
BBB@BBBBCB?EBB9B@??CDCBB@A9<;C
@PZH5B:00141:00492
AGCACTGTAGCTGTCACTAGTTACTTGT
+
AACCA@AGCCBAAAAACBCA@>@BB?BB
@PZH5B:00142:00464
TGATACGTCTCCTTCCTTAGTTACTTCA
+
ABBB?A@B@BBADACCH@DFEBAA@B>@
@PZH5B:00143:00470
CGTGTCTCTAGGCACAGGATTTTGTGTAG
+
AAAAACDBBBB?BBCBC@BCCD:BBBBBB
@PZH5B:00143:00477
ACGCTCGACATGCCCAGGTACAGGAG
+
BBAABBBCCCBCCCBBCBCBBDD@A@
@PZH5B:00144:00476
TACTGAGCTACACACACAGAAAGATTGGT
+
AAABBBDCBB@@?C;:;B@@@<@BB?B@C
@PZH5B:00145:00460
ACGCTCGACATGCCCAGGTACAGGAG
+
BBBBBBBBBCBCBB??@=?BCBCBB@
@PZH5B:00145:00493
CGTGTCTCTAGGCACAGGATTTTGTGTAG
+
AAAAAACCAAA?BBBBB@ADDD:CCBBA@
@PZH5B:00146:00457
AGCACTGTAGCTGTCACTAGTTACTTGT
+
BBCCAAACCCCBBBBBBCDGA?A?><?B
@PZH5B:00146:00493
CGTGTCTCTAGGCACAGGATTTTGTGTAG
+
CB;:<CAAAA@=A@=>>;1111+1//660
@PZH5B:00146:00497
CGTGTCTCTAGGCACAGGATTTTGTGTAG
+
BAAAACBB@B@?@AAAA:>CCC:BBD9;;
@PZH5B:00148:00462
ACGCTCGACATGCCCAGGTACAAGAG
+
BAAABBBBB@ABCB>B?>BBBCBBBB
@PZH5B:00148:00495
TACTGAGCTACACACACAGAAAGATTGGT
+
B@AABBAAA@@@@@CCCA994-8=8;@?B
@PZH5B:00100:00514
TACTGAGCTACACACACAGAAAGATG
+
AABCBCCBBBBCD@@ABA=995=>>?
@PZH5B:00100:00533
ACGAGTGCGTTCCCATGTCGTAGGTACTC
+
@BABBA@>@@599149444:8//,.1///
@PZH5B:00102:00507
AACACTGTAGCTGTCACTAGTTACTTGT
+
B?ACBBBDBBCB?@?BBBBCBB??><@?
@PZH5B:00102:00549
AGCACTGTAGCTGTCACTAGTTACTTGT
+
ABCCCBCDBBB@AAABBBBA?994429<
@PZH5B:00103:00519
AGCACTGTAGATGTCACTAGTTACTTGT
+
@CBCCCDDCCDC@AADCCCBB@CCC9<<
@PZH5B:00103:00540
ACGCTCGACATGCCCAGGTACA
+
BBABACBB?::4440995999A
@PZH5B:00105:00507
ACGCTCGACATGCCCAGGTACAGGAG
+
?@>AABCB@?944419959>BCC@A@
@PZH5B:00105:00520
ACGAGTGCGTTCCCCATGTCGTAGGTACTC
+
BBBABBBBBB>=BC:D@@@?AB@=?B;<;A
@PZH5B:00106:00543
ACGAGTGCGTTCCCATGTCG
+
BB>?BBCB??=?><@=@@@@
@PZH5B:00107:00543
AGCACTGTAGCTGTCACTAGTTACTTGT
+
AACCCCCDBBBB@@@@@BDCC@B==689
@PZH5B:00109:00546
TACTGAGCTACACACCACAGAAAGATTGG
+
???BBCCBAABBBBC@B?=444-9==<A=
@PZH5B:00110:00517
CGTGTCTCTAGGCACAGGATTTTGTGTAG
+
BBBBBBDBBDD@B@??B@BDCF:AAACCC
@PZH5B:00110:00526
ACGCTCGACATGCCCAGGTACAGGAG
+
BB>??BBBCA@@BC>@@=@BBCC@CC
@PZH5B:00111:00543
AGCACTGTAGCTGTCACTAGT
+
@?@@AAEHBBBCA==@@9999
@PZH5B:00113:00508
TACTGAGCTACACACACAGAAAGATTGGT
+
A@@@BBBB?ABCCDCBBA;;90;;:7<@C
@PZH5B:00115:00512
CGTGTCTCTAGGCACAGGATTTTGTGTAG
+
@AAAAADCBBB?BBBBB@ACCD:CCCBBB
@PZH5B:00115:00544
CGTGTCTCTAGGCACAGGATTTTGTGTAGAG
+
BAABBA@@DAC@CBBBB?BCCC:A@===?11
@PZH5B:00117:00519
AGCACTGTAGCTGTCACTAGTTACTTG
+
<<CCCDEDABCBBABBBCB@A=@AA7<
@PZH5B:00117:00527
TACTGAGCTACACACACAGAAAGATTGGT
+
>>>AAAAAABBBBBCD@@994-8==<@@D
@PZH5B:00118:00503
ACGCTCGACATGCCCAGGTACAGGAG
+
BBACCCBBBCCCCB>??>@BCCC@BB
@PZH5B:00119:00517
CGTGTCTCTAGGCGACAGGA
+
9999944/,,,*,,,7/424
@PZH5B:00119:00535
ACGCTCGACATGCCCAGGTACAGGAG
+
BB>??BBBCDCBBE>BB@BBBCD@BB
@PZH5B:00119:00549
ACGCTCGACATGCCCAGGTACAGGAG
+
BB@AABCCCBABCC>BB@BCCDC@DC
@PZH5B:00120:00503
AGCACTGTAGCTGTCACTAGTTACTTGT
+
:<DDCCDCBBBABB@BBABBB@CBB?BD
@PZH5B:00120:00518
TACTGAGCTACACACACAGAAAGATTGGT
+
???ABBCBBBBCBBCD@;444-9>==@AD
@PZH5B:00120:00534
CGTGTCTCTAGGCACAGGATTTTGTGTAG
+
CBECFCCCBBB?BACDLBCCDD:AA@?@A
@PZH5B:00123:00507
ACGAGTGCGTTCCCACTGTCGTAGTAC
+
BBABDCC???59909444499://.//
@PZH5B:00123:00514
AGCACTGTAGCTGTCACTAGTTACTTGT
+
@BECA@ACBBBAAAAAABBDC@CBB?BB
@PZH5B:00125:00511
TACTGAGCTACACACACAGAAAGATTGGT
+
;9<BBBB<<<ACAAADDDCGC@A@@;;9:
@PZH5B:00125:00533
ACGCTCGACATGCCCAGGTACAGGAG
+
BD?@ACDCCCCCCC>AA?BBCEC@CC
@PZH5B:00126:00517
CGTGTCTCTAGGCACAGGATTTTGTGTAG
+
BBCCCCCCBBB@BBBAB@CCHD9BBBBDA
@PZH5B:00127:00516
TACTGAGCTACACACACAGAAAGATTGGT
+
ABB@ABBBBBBBBBCDCA994-;@@<BCD
@PZH5B:00130:00509
AGCACTGTAGCTGTCACTAGTTACTTGT
+
@ACCCBBCBBBBBBBBCCCAD>@BB?BC
@PZH5B:00130:00549
TACTGAGCTACACACACAGAAAGATTGGT
+
B???BBBBABBAA@BCCB9998;A??B@C
@PZH5B:00132:00523
TACTGAGCTACACACACAGAAAGATTGGT
+
=?BBCCDBBBAC@@ACCB@@@<;89>B=?
@PZH5B:00132:00532
AGCACTGTAGCTGTCACTAGTTACTTGT
+
<>DJBBBCBCDBBBBBCBCCC?B@=;>?
@PZH5B:00133:00529
TACTGAGCTACACACACAGAAAGATTGGT
+
A@ADDCJCCCCCCABAAA99909@@=@=@
@PZH5B:00134:00516
ACGAGTGCGTTCCCACTGTCGTAGTACGTC
+
BAA@ABBC?@59904444499>44744484
@PZH5B:00136:00504
AGCACTGTAGCTGTCACTAGTTACTTGTGTG
+
<=CCCCHEBABCCHDB>=@44244424944/
@PZH5B:00136:00524
CGTGTCTCTAGGCACAGGATTTTGTGTAG
+
BBBABCFDBBB@BBBBE?CCDD9CABBCB
@PZH5B:00136:00537
TACTGAGCTACACACACAGAAAGATTGGT
+
@@ABBBBBBBBBBBCCBCA@==B??=@CC
@PZH5B:00136:00544
ACGCTCGACATGCCCAGGTACAGGAG
+
BBAABBBBBAAAED?BD@@AEEEBDC
@PZH5B:00137:00513
TACTGAGCTACACACACAGAAAGATTGGT
+
A?@@BACA>>@C@@ACCCCBA<999;><>
@PZH5B:00137:00520
ACGCTCGACATGCCCAGGTACAGGAG
+
BB???BBBBDBBBB>BB@BAACD@BA
@PZH5B:00137:00535
TACTGAGCTACACACACAGAAAGATTGGT
+
A<<<CCCAAACC;;===CBCGADBB:;7;
@PZH5B:00137:00544
TACTGAGCTACACACACAGAAAGATTGGT
+
AABBBCCBBBBBEDDB@B>==:@??=@@C
@PZH5B:00139:00518
AGCACTGTAGCTGTCACTAGTTACTTGT
+
ABCCCBBBBBB??C@BBCCCC>@??<>B
@PZH5B:00141:00502
CGTGTCTCTAGGCACAGGATTTTGTGTAG
+
@AAABCCCCCD@CBBCB@CCDC:CBBCCC
@PZH5B:00141:00506
AGCACTGTAGCTGTCACTAGTTACTTGT
+
==CDCCCCBCCBBBCBBBBCCBDBA?BB
@PZH5B:00141:00507
AACACTGTAGCTGTCACTAGTTACTTGTG
+
9:<CCECEBBC;<<CCCBBBC;<;?;=89
@PZH5B:00142:00503
TACTGAGCTACACACACAGAAAGATTGGT
+
???BBBBBAABBAABBDB;;4-9==;@?B
@PZH5B:00142:00506
ACGCTCGACGATGCCCAGTACAGGAG
+
=::988;=4444///+/////4424:
@PZH5B:00142:00512
ACGCTCGACATGCCCAGGTACAGGAG
+
BA?A99;@@B=>;8588,/11777@;
@PZH5B:00142:00524
AGCACTGTAGCTGTCACTAGTTACTTGT
+
AACCBBBCBCBAAAABBBBBA?A>=;@B
@PZH5B:00143:00540
AGCACTGTAGTTGTCACTAGTTACTTGT
+
@BBBBBCCEAB@BCCDDFD@?>ABB>BD
@PZH5B:00144:00527
CGTGTCTCTAGGCACAGGATTTTGTGTAG
+
CCBBBCBDCCC@BBBCCBDDCC8;<<>@@
@PZH5B:00144:00536
AGCACTGTAGCTGTCACTAGTTACTTGT
+
@@DDBABDBBB@AAABCBC@@>@BB?CB
@PZH5B:00148:00509
ACGAGTGCGTTCCCATGTCGTAGGTACTC
+
@ACCA;99996991499;;::11-01/18
@PZH5B:00148:00538
AGCACTGTAGCTGTCACTAGTTACTTGTGT
+
@@C<9<AA@@@@ABCBBCD<<:9>>;9999
@PZH5B:00148:00545
ACGAGTGCGTTCCCCATGTCGTAGGTACTC
+
BB?AAABBBB@BBC:DBBABBDBB@A?A@C
@PZH5B:00149:00513
ACGCTCGACATGCCCAGGTACAGGAG
+
BB@AABBBB@@BCB>B?>?BBDD?@@
@PZH5B:00149:00526
ATCAGACACGGACACAGCAGAACACTACTA
+
@B>@@CCICC>BBCDK=:1;2272,,,,,,
@PZH5B:00100:00551
AGCACTGTAGCTGTCACT
+
<?CCCCCDBBCB@@@@@=
@PZH5B:00100:00566
CGTGTCTCTAGGCACAGGATTTTGTGTAG
+
BBBBBCCDCA@@@E=9;=9999/999@@C
@PZH5B:00100:00576
AGCACTGTAGCTGTCACTAGTTACTTG
+
<<CNA@ADCCDC?@@@899>>6111-/
@PZH5B:00100:00581
AGCACTGTAGCTGTCACTAGTT
+
>@AA9:>C@@@>99944/,,,*
@PZH5B:00101:00595
ACGCTCGACATGCCCAGGTACAGGAG
+
ACABBCCDFD@?AA9==599999699
@PZH5B:00102:00562
AGCACTGTAGCTGTCACTAGTTACTTGTGTGC
+
<ACCA@ACBBBBBBCDC@??:599959994//
@PZH5B:00102:00566
CGTGTCTCTAGGCACAGGATTTTTTTGTGTAG
+
BBBBBCCCCBD@BB=:7:1111111&11177;
@PZH5B:00104:00580
TACTGAGCTACACACACAGAAA
+
BABCDDDAA>=994999999>0
@PZH5B:00105:00599
TACTGAGCTACACACACAGAAAGATTGGT
+
@@@BBCCCBBBBCA?:99444-999<>48
@PZH5B:00106:00552
TACTGAGCTACACACACAGAAAGATTGGT
+
BBBBBBCBBBBBBBCCBA994-8=8;??A
@PZH5B:00106:00559
CGTGTCTCTAGGCACAGGATTTTGTGTAG
+
>AAABDCCBBB@BBB>A:4444,999>@B
@PZH5B:00106:00581
CGTGTCTCTAGGCACAGGATTTTGT
+
@CB??ADAAB@==899969999/99
@PZH5B:00107:00553
AGCACTGTAGCTGTCACTAGTTACTTGT
+
<<CCCCBBBBBBBBBBBBB@@=?B?>BC
@PZH5B:00107:00566
ACGCTCGACATGCCCAGG
+
@C>@BBB=999111-11,
@PZH5B:00107:00579
TACTGAGCTACAC
+
8@@BCBCCB@@>>
@PZH5B:00108:00567
TCTCTATGCGCTC
+
>>>AABAAABB@>
@PZH5B:00108:00580
CGTGTCTCTAGGCACAGGATTTTGTGTAG
+
?BBBBCCCCBCBDB@9994499-999>99
@PZH5B:00109:00555
TCTCTATGCGCTCCACATGTCATAAGGT
+
;844:444?999959@9444////,/,/
@PZH5B:00109:00558
ACGCTCGACATGCCC
+
@BBBBBBCB:;9==:
@PZH5B:00109:00568
TACTGAGCTACACACACAGAAAGATTGGT
+
B@??BCCBBBAABCEAAABBB=BA?>B?A
@PZH5B:00109:00593
CGTGTCTCTAGGCACAGGATTTTGTG
+
BBBBCDDD@?=9>889969999/994
@PZH5B:00110:00559
ACGCTCGACATGCCCA
+
@C:<<C@@ACA@>@:9
@PZH5B:00112:00560
CGTGTCTCTAGGCACAGGA
+
AABCBC@@ACC@B@@?A>A
@PZH5B:00112:00583
AGCACTGTAGCTGTCACTAGTTACTTGT
+
@BCCBBBCBBCCAAACBBAB?9===299
@PZH5B:00112:00595
AGCACTGTAGCTGTCACTAGTTACTTGT
+
<<DCAAACBCBBBBBBDCCB?9998299
@PZH5B:00113:00591
TACTGAGCTACACACACAGAAAGATTGGT
+
B??BBBDBBBBCB?@AA?=>@5@?=;><>
@PZH5B:00113:00593
CGTGTCTCTAGGCACAGGATTTTGTGTAG
+
@AAAACCFBAAAABBB@:4444-9>>ABC
@PZH5B:00114:00566
CGTGTCTCTAGGCACAGGATTTTGTGTAG
+
?BCCCCCBBED@B?>=984444-9@999@
@PZH5B:00114:00590
ATATCGCGTACGGGTATGGAAGACTCTATA
+
98999>6//////+/68;242444843377
@PZH5B:00115:00559
ACGAGTGCGTTCCCCATGTCGTAGGTCTC
+
BBABBBBA;;2444/9999@BB9958999
@PZH5B:00115:00574
TACTGAGCTACA
+
99899499;;4/
@PZH5B:00115:00591
CGTGTCTCTAGGCAC
+
;CECBCC:<9@<999
@PZH5B:00116:00572
CGTGTCTCTAGGACACAGGATTTGAT
+
8899494//11,//6//49433,333
@PZH5B:00116:00578
TACTGAGCTACACA
+
88;<<<:@BA@A?4
@PZH5B:00117:00559
ACGCTCGACATGCCAGGTACA
+
?@@CBAA@@999959924444
@PZH5B:00117:00578
TACTGAGCTACACA
+
AB@@@=?=>==9;4
@PZH5B:00117:00597
ACGAGTGCGTTCCCACTGT
+
?@C<;<B@>>,--+,,,,,
@PZH5B:00118:00592
AGCACTGTAGCTGTCACTAGTTACTTGT
+
<<CCA@DCABACBBBBB@@AC==>=599
@PZH5B:00118:00599
AGCACTGTAGCTGTCACTAGTTACTTGT
+
<<CNDCBCBBBBBB@BBCDDA>===6;;
@PZH5B:00119:00552
CGTGTCTCTAGGCACAGGATTTTGTGTAG
+
BBBBBBDDBBB@BBBBB@CCCC9BAA===
@PZH5B:00119:00564
TACTGAGCTACACACACAGAAAGATTGGT
+
B>AABBBA??BBCBCCBB?>=<@??>B@C
@PZH5B:00119:00571
TACTGAGCTACACACACAGAAAGATTGGT
+
AA?BBBDBABBCBBBABBCCD@CBB?B?D
@PZH5B:00120:00578
ACGCTCGACATGCCCAGGTACAGGAG
+
BBAAABBBCDBBCC?BB@BBBDC@CB
@PZH5B:00120:00582
TACTGAGCTACACACACAGAAAGATTGGT
+
B?@@BBCB@@@@@BCDBB9996;99<A@C
@PZH5B:00120:00597
TACTGAGCTACACACACAGAAAGATTGGT
+
@9<<BAB;<;@@A@B9<<<<B:?>>4958
@PZH5B:00121:00592
TAGTATCAGCCTCGCCATGACGAAGGTATTCC
+
BBBABBEADA@BBCB@CBBCC@@>A@BBDAC?
@PZH5B:00122:00551
TACTGAGCTACACACACAGAAAGATTGGT
+
BA??BCCBBBBDCDCBBB@@@<@A@>B@B
@PZH5B:00122:00599
CGTGTCTCTAGGCACAGGATTTTGTGTA
+
BBABBBBDA@C:<<CAA=ACCC9CB?11
@PZH5B:00124:00590
TACTGAGCTACACACACAGAAAGATTGGT
+
BBBBCCEBBBBBBBCDCCAAA=AA??A@B
@PZH5B:00125:00581
TACTGAGCTACACACACAGAAAGATTGGT
+
BBBBAACAA?BBBBBDCC??=:@==<@@C
@PZH5B:00126:00588
ACGCTCGACATGCCCAGGTACAGGAG
+
BBBBBBBBB@@@AA>@@?@>>AB@@@
@PZH5B:00127:00579
ACGAGTGCGTTCCCCATGTCGTAGGTACTC
+
BA?@@@BBBC?CCB9B????BB@B>A;<<C
@PZH5B:00128:00594
TACTGAGCTACACCACAGAAAGATTGGTGC
+
BBBBCCDBBABCC@CB@CCFCBCD>?=>>?
@PZH5B:00129:00594
TACTGAGCTACACACACAGAAAGATTGGT
+
??@BBBCBBBBBBBCCBB??>:@==<@@C
@PZH5B:00131:00559
TACTGAGCTACACACACAGAAAGATTGGT
+
@@@@@@CAAA@@ABBD;;888-9995;?B
@PZH5B:00131:00589
ACGAGTGCGTTCCCCATGTCGTAGGTACTC
+
B@@@CCCCBB?CCD:CAA@?@A>@>;<<<C
@PZH5B:00132:00570
TACTGAGCTACACACACAGAAAGATTGGT
+
BBB@AACAAABBBBBDBC@?><@??=@?B
@PZH5B:00132:00598
TACTGAGCTACACACACAGAAAGATTGGT
+
CCBCCCCCCCBBBAAAACHDKBD=<<<@C
@PZH5B:00133:00557
TACTGAGCTACACACACAGAAAGATTGGT
+
BAB?BBCB?BBBBBBCEHA?><@@@=@@C
@PZH5B:00134:00562
TATTGAGCTACACACACAGAAAGATTGGT
+
CBA<>>A@@BAA@BCDC@994-9>><B@C
@PZH5B:00134:00570
ACGAGTGCGTTCCCATGTCGTAG
+
ABABBBCC;C244-444/882,,
@PZH5B:00135:00571
CGTGTCTCTAGGCACAGGATTTTGTGTAG
+
BBBABDCCCAA?ABBCC@EDEE9BBBACE
@PZH5B:00135:00572
TACTGAGCTACACACACAGAAAGATTGGT
+
BBBBBBCDBBEBBCCCBC<;919998<AC
@PZH5B:00135:00578
CGTGTCTCTAGGCACAGGATTTTGTGTAG
+
BCBBBB<;<CC<<@FDEACCCC6A<<9AC
@PZH5B:00135:00594
CGTGTCTCTAGGCACAGGATTTTGTGTAG
+
BBAAABBDBBBBBBCDC?BBED5>==<<@
@PZH5B:00136:00551
TATTGAGCTACACACACAGAAAGATTGGT
+
AA@@BAAABBBBAAA?@;988-99959<?
@PZH5B:00136:00575
TACTGAGCTACACACACAGAAAGATTGGT
+
B>>>BBBB@@BAABCB@A99809>><>>@
@PZH5B:00137:00586
ACGCTCGACATGCCCAGGTACAGGAG
+
BB???BBBBFBBBB>BB@BBBCB@BB
@PZH5B:00138:00590
ACGAGTGCGTTCCCCATGTCGTAGGTACTC
+
BAA@ABCCCB=?==8AAA@BBA99689999
@PZH5B:00140:00566
AGCACTGTAGCTGTCACTAGTTACTTGT
+
<<CDECBDBBBABBBBBBCCC@CBB@BB
@PZH5B:00140:00588
ACGCTCGACATGCCCAGGTACAGGAG
+
BBBBBB?BBDBBBC@BB@BACCC@BB
@PZH5B:00142:00563
CGTGTCTCTAGGCACAGGATTTTGTGTAG
+
CCBBBCDDDCCABCECE@CCDD9CBCCEC
@PZH5B:00143:00565
TACTGAGCTACACACACAGAAAGATTGGT
+
BABBBBCBBBBBBBCCCECCC?CCC@C@C
@PZH5B:00146:00575
TGATACGTCTCCTTCCTTAGCTTACTTCAGG
+
9BB@AA<<<9?999B=A@?;::AC885///,
@PZH5B:00146:00585
TACTGAGCTACACACACAGAAAGATTGGT
+
B???BBBB??BB@@CCCB9;4-9>>;@?A
@PZH5B:00148:00564
ACGAGTGCGTTCCCCATGTCGTAGGTACTC
+
BBBBBBBCA@>ACC:CABBBBBAB???@BB
@PZH5B:00148:00586
AGCACTGTAGCTGTCACTAGTTACTTGT
+
AACCCBDCBBBABBBBDCDBA?ABB?BC
@PZH5B:00149:00597
AGCACTGTAGCTGTCACTAGTTACTTTGT
+
<<CCCCCCBDBBBCCBBBBBF@CBBB=B>
@PZH5B:00100:00602
AGCACTGTAGCTGTCACTAGTTACTTGT
+
<ACCCCCDDBBA;<9>>999>611<-1/
@PZH5B:00100:00623
TACTGAGCTACACACACAGAAAGATTGGT
+
AACBBCC??@BCB?====8840999<@57
@PZH5B:00100:00632
ACGAGTGCGTTCCCCATGTCGTAGGTACTC
+
@BB@BBHB@@>ACD8C;<<999>@<?9448
@PZH5B:00102:00646
CGTGTCTCTAGGCACAGGATTTTGTGTAG
+
@AA@A@F@A<<;=C@@A<9999/944449
@PZH5B:00103:00643
ACGCTCGACATGCCAG
+
==ABB?=88,-)((((
@PZH5B:00105:00614
CGTGTCTCTAGGCACAGGATTTTGTGA
+
BCBCCCCAA@@>=4899699AA/9944
@PZH5B:00106:00636
ACGAGTGCGTTCCCATGTC
+
BBC@@AB;;;2//+11/,,
@PZH5B:00107:00622
TACTGAGCTACACACACAGAAAGATTGGT
+
BABCDBCAABBB@===;98>@0999<B58
@PZH5B:00107:00640
ACGAGTGCGTTCCCCATGTC
+
=@A@?BCBBC>=;;111*((
@PZH5B:00109:00624
CGTGTCTCTAGGCACAGGATTTTGTGT
+
ACBCCCCAA@C;=489959999/999/
@PZH5B:00109:00638
CGTGTCTCTAGGCACAGGATT
+
BBBBDBB4444599991,111
@PZH5B:00110:00628
ACGCTCGACATGCCAGGTACAGGAG
+
BB>??BBBBBBAC@CC@B?AAD@BB
@PZH5B:00111:00607
TACTGAGCTACACACACAGAAAGATT
+
>=BDCCCBB???=9999999?1991,
@PZH5B:00111:00629
AGCACTGTAGCTCGTCACTAGTTACTTGT
+
4494?:999@994444999999<?11-//
@PZH5B:00111:00637
TACTGAGCTACACACACAGAAAGATTGGT
+
B@>>ABCBA@@BBBCDCBA@=:=996:@D
@PZH5B:00112:00628
AGCACTGTAGCTGTCACTAATTACTTGT
+
@BDDBBBCBABABBBBBCC?B;@@@7;<
@PZH5B:00112:00642
TACTGAGCTACACACACAGAAAGATTGGT
+
:9<HCCDAABCBA>?:<;9?A:;99<@68
@PZH5B:00114:00622
TATTGAGCTACACACACAGAAAGATTGGT
+
BBB?BCDCBBABC?=:998880999=@58
@PZH5B:00114:00629
CGTGTCTCTAGGCACAGGATTTTGTGTAG
+
BBBABCDB@AA@B??=A?BBCD:A@@BBB
@PZH5B:00115:00612
AGCACTGTAGCTGTCACTAGTTACTTGT
+
@@CCBABCBBBB@BBBBBCCC?>==6;;
@PZH5B:00115:00643
ACGAGTGCGTTCCCCATGTCGTAGGTACTC
+
BBBBBBDB?=;=994?999>>>99589888
@PZH5B:00116:00644
TACTGAGCTACACACACAGAAAGATTGGT
+
A@ABBBB@??BBBBEAAA===:=?8?A=?
@PZH5B:00118:00605
ACGAGTGCGTTCC
+
@@CB=;<8--*,2
@PZH5B:00118:00606
TACTGAGCTACACACACAGAAAGATTGG
+
@AACAACCA@@>B99994444-4/6,.,
@PZH5B:00118:00643
AGCACTGTAGCTGTCACTAGTTACTT
+
@A@BCCCCBBABBBA>8999969995
@PZH5B:00118:00645
ACGAGTGCGTCCCA
+
>@?A>>911-**)*
@PZH5B:00119:00618
AGCACTGTAGCTGTCACTAGTTACTTGT
+
<BBB@@ACCDCBBBCBBAAAB699>599
@PZH5B:00119:00634
TACTGAGCTACACACACAGAAAGATTGG
+
:9<CDCCCBBBBB449=9999199>594
@PZH5B:00119:00643
TACTGAGCTACACACACAGAAAGATTGGT
+
?@A@@@AACBBBBBBCC@@@B98894958
@PZH5B:00121:00609
ACGCTCGACATGCCCAGGTACAGGAG
+
BB@@ABBBCBBBCC@BB?BBBGC@CD
@PZH5B:00121:00619
AGCACTGTAGCTGTCACTAGTTACTTGT
+
ABCCCCDBBBDBBCBBBAABC?BA>599
@PZH5B:00121:00632
TACTGAGCTACACACACAGAAAG
+
;;;ADAB@@?@@@?A@A@@@B19
@PZH5B:00121:00634
ACGCTCGACATGCCCAGGT
+
:<DDCCCBA49---+--+,
@PZH5B:00122:00629
ACGAGTGCGTTCCCATGTCGTA
+
@@BBBBB?;;2//+1///662/
@PZH5B:00122:00635
ACGCTCGACATGCCCAGGTAC
+
CCBBBBBA999444199699?
@PZH5B:00122:00647
ACGCTCGACATGCCCAGGTACAGGAG
+
BB??BBBAAAAACC>AA>AACBD@BC
@PZH5B:00123:00617
AGCACTGTAGCTGTCACCTAGTTACTTGT
+
4444BD=>=@@A::81111:::;BBCABB
@PZH5B:00123:00634
CGTGTCTCTAGGCACAGGATTTTGTGTAG
+
BBAEDCCAA@?=@@CA==BAA?4?>911-
@PZH5B:00123:00641
TACTGAGCTACACACACAGAAAGATTGGT
+
AABBCCC;<<@BB@ACDBBBC<@>=;>48
@PZH5B:00123:00643
ACGAGTGCGTTCCCCATGTCGTAGGTACTC
+
BB??BBCC9:9;DC:C@A@BEECB@B;<<D
@PZH5B:00124:00603
CGTGTCTCTAGGCACAGGATTTTGTGTAG
+
B?BBBCB@BBB@BBBCC@DCCB9BA=9=?
@PZH5B:00124:00622
AGCACTGTAGCTGTCACTAGTTACTTG
+
<BCCCBCDBBBB@ABBB@?==;99959
@PZH5B:00124:00625
ACGCTCGACATGCCCAGGTACAGGAG
+
BB@??BBBBBAABA>??>?@BBD@BB
@PZH5B:00125:00609
ACGAGTGCGTTCCCCATGTCGTAGGTAC
+
BBDABBDB>>6944/99<9@AA9;9;<9
@PZH5B:00125:00623
TACTGAGCTACACACACAGAAAGATTGGT
+
?==BBBCBABBBBABDCBB@=:B@=<A@A
@PZH5B:00125:00641
TACTGAGCTACACACACAGAAAGATTGGT
+
AAAAAAA@??AAA@BCFB9996488;@@C
@PZH5B:00126:00634
CGTGTCTCTAGGCACAGGATTTTGTGTAG
+
@@@ABDHCB@@>?BBCC@BCCD:AAACCC
@PZH5B:00126:00637
AGCACTGTAGCTGTCACTAGTTACTTGT
+
44994<:CAAA;;<<@>>@9<89;9=@@
@PZH5B:00126:00644
ACGCTCGACATGCCCAGGTACAGGAG
+
BBABBBCEBAAACC@BB?BBECCABB
@PZH5B:00127:00608
AGCACTGTAGCTGTCACTAGTTACTTGT
+
@@DDA@@CBBBB>AABBCCAA?ACH@AA
@PZH5B:00127:00620
ACGAGTGCGTTCCCCATGTCGTAGGTACTC
+
ABBBBBBBBB?BCC:C:;;AA@98589999
@PZH5B:00127:00628
TGATACGTCTCCTTCCTTAGTTACATTCA
+
>>>99449:8=+-*,*,*,,/,4444244
@PZH5B:00127:00640
CGTGTCTCTAGGCACAGGATTTTGTGTAG
+
;BCHCBCDDBB@BAA@B@BDDD:AAAAAC
@PZH5B:00128:00610
CGTGTCTCTAGGCACAGGATTTTGTGTAG
+
BBCCCCCCCCD@BBBCC@BCCC:A@@CCC
@PZH5B:00128:00614
CGTGTCTCTAGGCACAGGATTTTGTGTAG
+
BBCBCA@@CBC@BBCCC@BECC:A@@@@B
@PZH5B:00128:00628
TACTGAGCTACACACACAGAAAGATTGGT
+
BB@@AACAAABB@BBCCC?>=<@@==A@C
@PZH5B:00129:00635
TACTGAGCTACACACACAGAAAGATTGGT
+
A?@@BBCBBBB@@@CEBB999-8>><@@C
@PZH5B:00130:00641
ACGAGTGCGTTCCCATGTCGTAGGTACTC
+
AAB@BCDH:9:;C>CCEBBCDBB??@AAC
@PZH5B:00131:00630
ACGAGTGCGTTCCCCATGTCGTAGGTACTC
+
B@>@AABB==<BCD:D:::ABBAB?@;<<C
@PZH5B:00131:00643
TACTGAGCTACACACACAGAAAGATTGGT
+
??@@BBBBBBBBBBCC@A944-98849>B
@PZH5B:00131:00645
CGTGTCTCTAGGCACAGGATTTTGTGTAG
+
B@AABBCCA@@?ABCBB@BCDD:ECCBCC
@PZH5B:00132:00618
CGTGTCTCTAGGCACAGGATTTTGATGTAG
+
A@A@@C=<=ACAAB><?:1111+1//6///
@PZH5B:00132:00626
TGATACGTCTCCTTCCTTAGTTACTTCA
+
ACCBBBCBBBC@C@C==>;CC@CCD@DF
@PZH5B:00132:00632
CGTGTCTCTAGGCACAGGATTTTGTGTAG
+
BBCDECCCBDD@BBBDC@CBBB9A@?AB@
@PZH5B:00132:00642
CGTGTCTCTAGGCACAGGATTTTGTGTAG
+
BBBABBDDDAA?ABBAA?@@CC:BBBBBB
@PZH5B:00133:00600
ACGAGTGTGTTCCCCATGTCGTAGGTACTC
+
BBBBBBBBCEAECC:BBDBBBBBB@?@@BC
@PZH5B:00133:00624
ACGCTCGACATGCCCAGGTACAGGAG
+
AAABBBDBB:944408959>@ABAC@
@PZH5B:00134:00604
AGCACTGTAGCTGTCACTAGTTACTTGT
+
;;CCCCCCBBBBBBBBBCF@@>@BB@BC
@PZH5B:00134:00615
TACTGAGCTACACACACAGAAAGATTG
+
A@<<<@@<;11/8/4444444-488,/
@PZH5B:00134:00640
ACGAGTGCGTTCCCCATGTCGTAGGTACTC
+
BC?ABBBBBA?ABA8B??ADCC@?=8999>
@PZH5B:00136:00617
AGCACTGTAGCTGTCACTAGTTACTTGT
+
AABDCCCHBBBCCAAACCCCC@A<959>
@PZH5B:00136:00641
CGTGTCTCTAGGCACAGGATTTTGTGTAG
+
BBA>ACDECAA?ABDCC@BCCC:CAABBB
@PZH5B:00137:00627
TACTGAGCTACACACACAGAAAGATTGGT
+
A@ABBCCC@@FA@BBBB121@81--+-*,
@PZH5B:00137:00645
AGCACTGTAGCTGTCACTAGTTACTTGT
+
ABDDCABBBBBBA@@BBCCAD>@CB@BB
@PZH5B:00138:00622
TACTGAGCTACACACACAGAAAGATTGGT
+
BBB@@@@AA@@@AABHCC999-88848=>
@PZH5B:00138:00636
AGCACTGTAGCTGTCACTAGTTACTTGT
+
<<CCA@ACCCCBBAABDBD:969@=;@C
@PZH5B:00139:00615
CGTGTCTCTAGGCACAGGATTTTGTGTAG
+
BBAABDCCCAB?ABBEC@CCDD:CBBBBC
@PZH5B:00139:00628
ACGCTCGACATGCCCAGGTACAGGAG
+
BB???BDCCBBBBB?BB@BBBCD@B@
@PZH5B:00139:00631
AGCACTGTAGCTGTCACTAGTTACTT
+
EBABDCFCBBBCCCCCCCDAA=@AA>
@PZH5B:00140:00609
CGTGTCTCTAGGCACAGGATTTTGTGTAG
+
BBBABFCEB@@>?BBCC@CCDD9BAABCC
@PZH5B:00140:00623
AGCACTGTAGCTGTCACTAGTTACTTGT
+
@ACCCBBBABB@A@@BBBBBB?CCB?BB
@PZH5B:00140:00644
AGCACTGTAGCTGTCACTAGTTACTTGT
+
;<CCCC@BABB@A@@BBCCA@>@BB>BC
@PZH5B:00141:00632
AGCACTGTAGCTGTCACTAGTTACTTGTGTGC
+
<<CCCCDDAABBBBCBDCCBB>A@B@CCDCCA
@PZH5B:00141:00649
CGTGTCTCTAGGCACAGGATTTTGTGTAG
+
BBBBBBDDCBB?BBCBB@BACC9CBBBBB
@PZH5B:00142:00601
TACTGAGCTACACACACAGAAAGATTGGT
+
BBB@AAAAAAAA>>CC@@994-9994;>A
@PZH5B:00142:00602
AGCACTGTAGCTGTCACTAGTTACTTGT
+
==CCCCEDDBBBCCCCBCCCDDCDDBAA
@PZH5B:00142:00634
AGCACTGTAGCTGTCACTAGTTACTTGT
+
BDCCCBCBBBBBBBBBCCD@@=?BA?CC
@PZH5B:00142:00640
TACTGAGCTACACACACAGAAAGATTGGT
+
BABABBBBBBBBBEBAAB;;809??>B@B
@PZH5B:00143:00632
CGTGTCTCTAGGCACAGGATTTTGTGTAG
+
BBBBBBDDBBB@BBDBB@CCDC:ECDCEC
@PZH5B:00143:00634
ACGAGTGCGTTCCCCATGTCGTAGGTACTC
+
BBA@ABCHBB?BBB9BFDCCBBBB@?@AAD
@PZH5B:00144:00620
TACTGAGCTACACACACAGAAAGATTGGT
+
CCCBBCA@@BBB@AAAADBBB=B@@=@@B
@PZH5B:00145:00612
AGCACTGTAGCTGTCACTAGTTACTTGT
+
<<CCDCCCBBBAAAA@BBBCE@CAA>BB
@PZH5B:00146:00625
CGTGTCTCTAGGCACAGGATTTTGTGTAGT
+
89444::999:248=9424449,4444449
@PZH5B:00147:00604
ATCAGACACGGACACAGCAGAACACAC
+
CBAA?BBBBA<@BBBCBBAA?=@B@@@
@PZH5B:00147:00625
ACGAGTGCGTTCCCCATGTCGTTAGGTACTC
+
BCCCA@@A@@=@AA7B@<<111,/;:011=B
@PZH5B:00148:00603
CGTGTCTCTAGGCACAGGATTTTGTGTAG
+
CBBBDBBBB;;7;BB@@<9999/999>>?
@PZH5B:00148:00640
TAGTATCAGCCTCCGCCATGACGAAGGTATTCC
+
@BB;9;@99459824:98948999242444242
@PZH5B:00149:00616
AGCACTGTAGCTGTCACTAGTTACTTGT
+
<<CCCCBDBECBBBBBBBB:96;@@=@@
@PZH5B:00100:00650
ACGCTCGACATGCCCAGGTACAGGAG
+
BBAABBBBCEABDD@BB?B?@AC@BB
@PZH5B:00101:00684
TACTGAGCTACACACACAGAAAGATTGGT
+
==@ACCDA@@BCB>BB:9;;B7;;B?F=?
@PZH5B:00102:00664
ACGAGTGCGTTCCCCATGTCGTAGGTACTC
+
BBBABCDB9::<DC:C<<<BCCCD@D<=<C
@PZH5B:00102:00695
ACGAGTGCGTTCCCCATGTCGT
+
CBBBAAB?@?5111+111--7,
@PZH5B:00103:00651
TACTGAGCTACACACACAGAAAGATTGGT
+
@>B?@CB9::@@>999=99?B1;;9>?,.
@PZH5B:00103:00668
AGCACTGTAGCTGTCACTAGTTACTTGT
+
@ACB;:@EAAACCCCBA=99959>>8<=
@PZH5B:00103:00699
TACTGAGCTACACACACAGAAAGATTGGT
+
@@ABBBBBABBBBAAAA?=AB=@AA@D@B
@PZH5B:00104:00670
ACGCTCGACATGCCCAGGTACAGGAG
+
@ABBBBBA?49999099699999599
@PZH5B:00104:00672
CGTGTCTCTAGGCACAGGATTTTGTGTAG
+
AAAABBDDDAB@AB==9:9999-999ABC
@PZH5B:00106:00657
TACTGAGCTACACACACAGAAAGATTGGT
+
>?BCCCCBBAAACAAABCCBB=>>><@?B
@PZH5B:00106:00669
AGCACTGTAGCTGTCACTAGTTACTTGT
+
;ABCBABCCCCC9<<BB@@AB=@@@7;9
@PZH5B:00106:00672
CGTGTCTCTAGGCACAGGATTTTGTGTAG
+
BBABBBDDCAB@BBB>@:4444-99;BBC
@PZH5B:00107:00655
ACGCTCGACATGCCCAGGTACAGGAG
+
BB@@BBCCDA@@BB?==<@:99?>?>
@PZH5B:00112:00658
ACGAGTGCGTTCCCCATATCGTAGGTACTC
+
@BB?BBCB::9<ID>GCAAAAABA?A<;;@
@PZH5B:00112:00666
AGCACTGTAGCTGTCACTA
+
9@ABBBDC@>?>11/*((&
@PZH5B:00112:00668
AGCACTGTAGCTGTCACTAGTTACTTGT
+
ABEDA@ACCCB@@A@BDCD:96;@=8@@
@PZH5B:00113:00656
ACGCTCGACATGCCCAGGT
+
@@@@@?AA@99111-11,/
@PZH5B:00114:00669
CGTGTCTCTAGGCACAGGATTTTGTGTAG
+
ABBECCCCDAA?AAA@B@==??6ACACCC
@PZH5B:00114:00678
CGTGTCTCTAGGCACAGGATTTGTGAGAG
+
??AACCC:<;@<>99995999-4444444
@PZH5B:00115:00655
TAGTTTCAGCCTCGCCATGACGAAGGTATT
+
499AC@CBBB@BBBB>???==@B;::;1-+
@PZH5B:00115:00656
TACTGAGCTACACACACAGAAAGATTGGT
+
AAABBBCBBBBBBBCCCC?==58446;@C
@PZH5B:00115:00673
AGCACTGTAGCTGTCATTAGTTACTTGT
+
<;CCCCCD@AABBBCCC>ABC=@??689
@PZH5B:00115:00698
ACGCTCGACATGCCCAGGTACAGGAG
+
BBABACDCCA@@DH@??>?@BBC@CC
@PZH5B:00116:00663
ACGAGTGCGTTCCCCATGTCGTAGGTACTC
+
?@>?BBCD??>ACB7D;<;BBBACAB<<<A
@PZH5B:00117:00654
AGCACTGTAGCTGTCACTAGTTACTTGT
+
ABNCA@ACCCDBBBBBCCCAA<99929;
@PZH5B:00118:00670
TACTGAGCTACACACACAGAAAGATTGGT
+
99<@BBGCCBC@A9;;<9>>@:999<>58
@PZH5B:00119:00654
AGCACTGTAGCTGTCACTAGTTACTTGT
+
@@CCBABCBAAA@@@BBCDA@;=>>;@A
@PZH5B:00120:00653
ACGCTCGACATGCCCAGGTACAGGAG
+
BB???BBBBA?BBC@BB?E@?@B@CB
@PZH5B:00120:00654
AGCACTGTAGCTGTCACTAGTTACTTGT
+
9@BA>:=<ACAAACB=A;;;=;999599
@PZH5B:00120:00655
TACTGAGCTACACACACAGAAAGATTGGT
+
99<BBBDBB@A?C=?:<;@@C099@4958
@PZH5B:00120:00668
CGTGTCTCTAGGCACAGGATTTTGTGTAG
+
BBBBBBDD@?B@ABAAAABCCC:CAABCD
@PZH5B:00120:00669
ACGCTCGACATGCCAGGTA
+
?@>??@CAA11--+--+,,
@PZH5B:00121:00665
CGTGTCTCTAGGCACAGGATTTTGTGTAG
+
<BBBBDCBCAA699;;9<ABBC7B@9999
@PZH5B:00121:00694
ACGAGTGCGTTCCCATGTCGTAGTACG
+
9;ABAAA@9959>:?9944494/.///
@PZH5B:00123:00661
ACGCTCGACATGCCCAGGTACA
+
;<<CCCAAB?999>:9959894
@PZH5B:00123:00695
ACGAGTGCGTTCCCCATGTCGTAGGTACTC
+
@BBBBBBHBB?CB=6@9;;@AA9858999?
@PZH5B:00124:00665
CGTGTCTCTAGGCACAGGATTTTGTGTA
+
BBCBDBBDA@C8;;A>>;9999/9A999
@PZH5B:00124:00671
CGTGTCTCTAGGCACAGGATTTTGTGTAG
+
ABABBBCBBCC@B===>;>===499;@@B
@PZH5B:00125:00656
CGTGTCTCTAGGCACAGGATTTTGTGTAG
+
BCCEDBBDCCC@C>@@C@CCCD9AAABBA
@PZH5B:00125:00670
AGCACTGTAGCTGTCACTAGTTACTTG
+
9A@ACDDDB@AABFBCCCCCC?;8859
@PZH5B:00125:00675
ACGAGTGCGTTCCCCATGTCGTAG
+
BBB@@@C??=5499,444/660,,
@PZH5B:00125:00678
AGCACTGTAGCTGTCACTAGTTACTTGT
+
ABCCBABCBCBBBBBBBCCCC?BBB=?@
@PZH5B:00126:00662
TACTGAGCTACACACACAGAAAGATTGGT
+
99<@AACCCCCCBABAB;<<CACBG=@=?
@PZH5B:00126:00663
AGCACTGTAGCTGTCACTAGTTACTTGT
+
<<CDCDCDBCCCBAB?BCDDE?BBB=??
@PZH5B:00127:00664
TACTGAGCTACACACACAGAAAGATTGGT
+
B?@@@BBBAAABBCC@@@==?:@??<@;>
@PZH5B:00128:00655
TAGTATCAGCCTCGCCATGACGAAGGTATTCC
+
CCD@@ADAAA@BBBB@BBBDBBB?ECCCCCC@
@PZH5B:00128:00666
TACTGAGCTACACACACAGAAAG
+
?@CBDCDCCCCCAB<:<----*,
@PZH5B:00129:00672
ACGCTCGACATGCCCAGGTACAGGAG
+
BB>>>BBBCDCBBB>CC@BBBCC@CC
@PZH5B:00129:00692
TACTGAGCTACGACACACAGAAAGATTGGTGC
+
9;;9=?@<<11//6:==99444-444788649
@PZH5B:00130:00650
AGCACTGTAGCTGTCACTAGTTACTTGT
+
AACCCCBBBBBBBBBBCBCAA=?AA>AB
@PZH5B:00130:00665
TACTGAGCTACACACACAGAAAGATTGGT
+
B;@=CDCCCCBBBCCCCCAB@<8995958
@PZH5B:00130:00669
CGTGTCTCTAGGCACAGGATTTTGTGTAG
+
@@;;<AAAABA=B?>=B>A@@@4994444
@PZH5B:00133:00686
AGCACTGTAGCTGTCACTAGTTACTTGT
+
<<EDBABCAABAAAABCCD:;6;AA=@A
@PZH5B:00134:00685
AGCACTGTAGCTGTCACTAGTTACTTGT
+
<<NCDBBCBBBBAAACCCC:;69==;@C
@PZH5B:00135:00682
AGCACTGTAGCTGTCACTAGTTACTTGT
+
@AGDBBBCBBBBA>>BBCDA@@@BB>AB
@PZH5B:00135:00686
TGAAACGTCTCCTTCCTTAGTTACTTCAGTGC
+
?999-444@CHBCAEAC@CDD<>>C=B@9;9A
@PZH5B:00136:00699
ACGAGTGCGTTCCCCATGTCGTAGGTACTC
+
BBB?AACCBB?BDC:CAA@BBCAB?@;<<C
@PZH5B:00137:00658
TACTGAGCTACACACACAGAAAGATTGGT
+
B?@@CCDB?ABBBBBCCDBBB?BCC?B?B
@PZH5B:00137:00659
TACTGAGCTACACACACAGAAAGATTGGT
+
BA??BAAAAAAA@@CD@A994-9984;?A
@PZH5B:00137:00675
ACGAGTGCGTTCCCCATGTCGTAGGTACTC
+
BAABBBCCBC5944/9999@CD99589999
@PZH5B:00137:00692
ACGCTCGACATGCCCAGGTACAGGAG
+
BBBBBBBBBCCBCB?CB@BBCCC@BB
@PZH5B:00138:00671
CGTGTCTCTAGGCACAGGATTTGTGTAG
+
49894<BCCCCCECCBA@999199944;
@PZH5B:00138:00675
ACGAGTGCGTTCCCCATGTCGTAGGTACTC
+
BBBBBBDB??=AHF:DAAABCDBB@A:<;C
@PZH5B:00138:00682
AGCACTGTAGCTGTCTCTAGTTACTTGT
+
BBCCCBDDBBCBBBBCDCBBB>?BB?BB
@PZH5B:00139:00661
ATCAGACACGGACACAGCAGAACACAC
+
CB?@@BBBBB@BBAAACCCCC@ABBBB
@PZH5B:00140:00693
ATCAGACACGGACACAGCAGAACACAC
+
AABBBBABBB@BBBBDCDCBB?@?>?B
@PZH5B:00141:00653
TACTGAGCTACACACACAGAAAGATTGGT
+
?BBCCBCBBBBBBCBAAB9998;AA?BEC
@PZH5B:00141:00682
TACTGAGCTACACACACAGAAAGATTGGT
+
B???BBB@@@AA@@BCCB999-9>?<@@C
@PZH5B:00141:00696
TACTGAGCTACACACACAGAAAGATTGT
+
BABAA@@@AA@@@@CDAA994-98849?
@PZH5B:00142:00665
TAGTATCAGCCTCGCCATGATCGAAGGTATTCC
+
@@=@DBAA@EACA@@?A99999=9=;:449248
@PZH5B:00142:00685
TAGTATCAGCCTCGCCATGACGAAGGTATTCC
+
BAB@@AFBBBC==@B>B?@@A;;59D@@B@C@
@PZH5B:00143:00685
ACGAGTGCGTTCCCCATGTCGTAGGTACTC
+
BBB??BCBBB?AAA9ACCCBDC>><;9;;>
@PZH5B:00144:00668
CGTGTCTCTAGGCACAGGATTTTGTGTAG
+
CCBCCCDCBBA@BBDCC@CCDD:DA@ACC
@PZH5B:00145:00651
ACGCTCGACATGCCCAGGTACAGGAG
+
BBBAAA@@@A@BCC@@@>@BDCC@CC
@PZH5B:00146:00655
AGCACTGCACTAGTTACTTGTGTGC
+
<BCCCCCCBB?B;<7<CB:<=A@BB
@PZH5B:00148:00693
TACTGAGCTACACACACAGAAAGATTGGT
+
CCCBBB@@ABBBBBDCCC@@@<@@@=@@C
@PZH5B:00149:00659
ACGAGTGCGTTCCCCATGTCGTAGGTACTC
+
BBBAB?B@;=2444/9999@BB99489444
@PZH5B:00149:00697
CGTGTCTCTAGGCACAGGATTTTGTGTAG
+
CCBBBCCDGBB?ABBBC?CCBB9CC?@BB
@PZH5B:00100:00747
AGCACTGTAGCTGTCACTAGTTACTTGT
+
AACCCCCDBCBBBCDCBEBDB?AAA?AB
@PZH5B:00101:00741
ACGAGTGCGTTCCCCATGCTCGTAAGGTACTC
+
AB99<AAA995999/111//////,4244444
@PZH5B:00103:00723
ACGAGTGCGTCC
+
9>>;99=:8***
@PZH5B:00104:00701
AGCACTGTAGCTGTCACTAGTTACTTGT
+
99;;9CDCBCCB?@;99>>99699?699
@PZH5B:00104:00724
ACGAGTGCGTTCCCATG
+
88@@@>A?99611-/,*
@PZH5B:00105:00729
TACTGAGCTACACACACAGAAAGATTGGT
+
AABBBECA@BBBB@@@DCBBB?@@?BB?B
@PZH5B:00106:00717
ACACTCGACATGCCAGGTACAGGA
+
C:9<BBBA@99995995944442/
@PZH5B:00106:00729
CGTGTCTCTAGGCACAGGATTTGTGT
+
@AAABB@?@;;8<;A@A?99919994
@PZH5B:00106:00739
TACTGAGCTACACACACAGAAAGATTGGT
+
??AAAAAAABBBBBCCCCAAA=???>B?B
@PZH5B:00106:00741
ACGCTCGACATGCCCAGGTACAGGAG
+
A@ABBBBBCEBBBB=BC@BB@CC@CB
@PZH5B:00106:00742
ACGCTCGACATGCCCAGGTACAGGAG
+
?BBBBBBBCBBAAA:===@BBBCBCD
@PZH5B:00107:00705
AGCACTGTAGCTGTCACTAGTTACTTGT
+
@;9;999@<<<CCCABC=/12---8+,,
@PZH5B:00107:00745
TACTGAGCTACACACACAGAAAGATTGGT
+
??ABB@AAA@CCC;<;B@984089949<>
@PZH5B:00108:00723
AGCACTGTAGCTGTCACTAGTTACTTGT
+
<=EDCCCDBBB@@BBBBBCCCADBB=@A
@PZH5B:00108:00729
CGTGTCTCTAGGCGACAGGA
+
9944444/,,,*,,,8/424
@PZH5B:00108:00730
ACGCTCGACATGCCCAGGTACAGGAG
+
A@ACCBBBCB?99999859999?<@@
@PZH5B:00108:00737
CGTGTCTCTAGGCACAGGATTTTGTGTAG
+
@BAAABBDDBB?BBBBC>@=@=4999<>C
@PZH5B:00108:00743
CGTGTCTCTAGGCGACAGGATTTGTTGTGA
+
9;99?A999995444944699;64424/,,
@PZH5B:00108:00748
TACTGAGCTACACACACAGAAAGATTGGT
+
BBBBBBBAABBBBAAABBBBC>BAB@B??
@PZH5B:00110:00718
ACGCTCGACATGCCAGT
+
@AACB===?99--+--,
@PZH5B:00111:00707
TACTGAGCTACACACACAGAAAGATTGGT
+
AABBBBBBBABBBAAAC?>>B58884848
@PZH5B:00111:00717
ACGAGTGCGTTCCCCATGTCGTAGGTACTC
+
BBB?@BCCBB=?==6@;;;@CCAB?B<=<B
@PZH5B:00111:00718
TCTCTATGCGCTCCACATAGGTACT
+
44499@<<;@AAB?B??111,111,
@PZH5B:00111:00748
AGCACTGTAGCTGTCACTAGTTACTTGT
+
;@=@BCDDABBCBCBBB:<;B?99<899
@PZH5B:00112:00701
CGTGTCTCTAGGCACAGGATTTTGTGTAG
+
BABBBCCEC@@>@BBBC@BCCDAAAAAAD
@PZH5B:00112:00748
TCTCTATGCGCTCCACATGTCTAAGGT
+
9444:;<<CBCBC?CCD@9999959=>
@PZH5B:00113:00720
AGCACTGTAGCTGTCACTAGTTACTT
+
9ABBBCDC?AABB;<<>=;11----+
@PZH5B:00113:00730
AGCACTGTAGCTGACTAGTTACTTGT
+
@@CCB;:=ACA@@B;<9AA:<;<-//
@PZH5B:00113:00743
AGCACTGTAGCTGTCACTAGTTACTTGT
+
BBDC@@BBBBBCBCCDCBABF>AAB@BB
@PZH5B:00114:00738
ACGAGTGCGTTCCCACTGTC
+
89;9@B@>@A2//+1/////
@PZH5B:00115:00727
AGCACTGTAGCTGTCACTAGTTACTT
+
==>A>>A?<9<@@<99@A99959445
@PZH5B:00115:00745
TACTGAGCTACACACACAGAAAATTGGTAGC
+
BB?BCBCCCCC@A@@;<11111+1,/,////
@PZH5B:00116:00702
AGCACTGTAGCTGTCACTAGTTACTTGT
+
<=ECCBBDBBBBBBBBBCCAA>=@>;@@
@PZH5B:00116:00729
AGCACTGTAGCTGTCACTAGTTACTTGT
+
@@CCCBBBAAAAAAACCCB:;6;AA?CC
@PZH5B:00116:00743
ACGAGTGCGTTCCCATGTCGTAGGTACTC
+
9;C;6811/886686999494449>99:B
@PZH5B:00116:00749
TACTGAGCTACACACACAGAAAGATTGGT
+
BBB??@E;<;CBB>AAAACCC@BBB@C?B
@PZH5B:00117:00707
TAGTATCAGCCTCGCCATGACGAAG
+
9499949:4/7////7/44444424
@PZH5B:00117:00713
TACTGAGCTACACACACAGAAAGATTGGT
+
BBBBBBB@?BABBABBDDA@=:==8;??B
@PZH5B:00118:00703
ACGCTCGACATGCCCAGGTACAGGAG
+
BB>??BBBCCCBCC@BC?BBBBD@CC
@PZH5B:00118:00714
CGTGTCTCTAGGCGACAGG
+
;;<;AA91---+,,*2,/,
@PZH5B:00118:00733
TGATACGTCTCCTTCCTTAGTTACTTCAGT
+
4494444994424:;242344944/,////
@PZH5B:00118:00739
ACGAGTGCGTTCCCCATGTCGTAGGTATC
+
BBBAAA@;;;2444-9999>??9968@94
@PZH5B:00119:00743
CGTGTCTCTAGGCACAGGATTTTGTGTAG
+
@AABBCDDD@@>@BCBC?BCCD::=<CCD
@PZH5B:00120:00701
AGCACTGTAGCTGTCACTAGTTACTTGT
+
4484444A>>>@<49B@@@@:9444244
@PZH5B:00121:00708
ACGCTCGACATGCCCAGGTACAGGAG
+
BB@??BCCDDBBDD>??=@CCCD@DD
@PZH5B:00122:00717
ACGAGTGCGTTCCCATGTCGTAGGTACTC
+
ACCBBBB=>:5990994444///,.////
@PZH5B:00123:00704
CGTGTCTCTAGGCACAGGATTTTGTGTAAAGGC
+
BBBBCCECCBB@D@A@C@BBCC9AABBBB>C@C
@PZH5B:00123:00740
CGTGTCTCTAGGCACAGGATTTTGTGTAG
+
BBBBCCCBBCB@DBBB@:4444-9@@@AB
@PZH5B:00124:00704
TACTGAGCTACACACACAGAAAGATTGGT
+
??@@ABBBABBBBBBB?B994-8884;?B
@PZH5B:00125:00736
CGTGTCTCTAGGCACAGGATTTTGTGTAG
+
BBBCBBDDDBB?BBDBA@4444,4@@ABD
@PZH5B:00126:00715
AGCACTGTAGCTGTCACTAGTTACTTGT
+
AAABECCCBCCCCBBBC@ACC=;<<=@>
@PZH5B:00126:00729
TACTGAGCTACACACACAGAAAGATTGGT
+
??@;;<CCC@AABABBBBCCC>A@B@B@B
@PZH5B:00126:00747
ACGAGTGCGTTCCCCATGTCGTAGGTACTC
+
@CDCCCCBB@==994@9;;CCCCC@B;<<C
@PZH5B:00127:00734
AGCACTGTAGCTGTCACTAGTTACTTGT
+
@BCCA@CCBBBABAABBBCGB?BDD@AA
@PZH5B:00127:00746
ACGCTCGACATGCCCAGGTACAGGAG
+
CCABBBBBCCCDDC?BA?BBCCB@CB
@PZH5B:00128:00730
ACGAGTGCGTTCCCCATGTCGTAGGTACTC
+
ABBBBBCBCC?BB=9B;:;BBB>@=>999?
@PZH5B:00131:00708
TACTGAGCTACACACACAGAAAGATTGGT
+
BBBBBBCBBBBBBBBBBB;;;9;AA?B@B
@PZH5B:00133:00727
TCTCTATGCTCTCCACATGTCATAAGGT
+
9844;444>@4448>?4444////,/,/
@PZH5B:00134:00741
TACTGAGCTACACACACAGAAAGATTGGT
+
BBBBBEBBAABC?@ABBB99909>>;@=@
@PZH5B:00135:00704
CGTGTCTCTAGGCACAGGATTTTGTGTAG
+
A@ABBCDDA@?>@BBBC@CCCC9BBCCCC
@PZH5B:00135:00715
CGTGTCTCTAGGCACAGGATTTTGTGTAG
+
ABB@BCDEC:::9BBDC?BBCC:CCBBBB
@PZH5B:00135:00731
CGTGTCTCTAGGCACAGGATTTTGTGTAG
+
BBCCCDCCBBC@BBBCB?@@@=4?@999@
@PZH5B:00137:00706
TACTGAGCTACACACACAGAAAGATTGGT
+
@?@@CCDBBBBD??ACCC@@@<@@?<@?B
@PZH5B:00138:00717
ACGCTCGACATGCCCAGGTACAGGAG
+
BC?ABB??ACBCCC@BB@AABCC@CC
@PZH5B:00140:00730
AGCACTGTAGCTGTCACTAGTTACTTGT
+
<<CCCCDCBBBBBBBBBCCA@=?@@>AB
@PZH5B:00141:00738
TAGTATCAGCCTCGCCATGACGAATGGTATTCC
+
;;@=6666//,/6687>211<11,//,///,/,
@PZH5B:00141:00745
ACGAGTGCGTTCCCCATGTCGTAGGTACTC
+
?BBBBBCA>;2444/9999?B999<>99<@
@PZH5B:00142:00718
TACTGAGCTACACACACAGAAAGATTGGT
+
B@A?BBBBAAAA@@BCBC999-8==;@=@
@PZH5B:00143:00708
ACGAGTGCGTTCCCCATGTCGTAGGTACTC
+
BBD??>EB;;5444/999<CCC@A=;999>
@PZH5B:00144:00716
CGTGTCTCTAGGCACAGGATTTTGTGTAG
+
BBBACCCDA@@>?BBDC@BBCD:CCCBBB
@PZH5B:00145:00703
TACTGAGCTACGACACACAGAAAGATTGGTG
+
A@A;<<@A@99/////788/44-44424943
@PZH5B:00145:00720
ATATCGCGAGGGTACTGGAAGATCTCTATA
+
BA;<9>>?444-444442499444444444
@PZH5B:00145:00721
TACTGAGCTACACACACAGAAAGATTGGT
+
BBAA>ABAAA@@@@BCDCBBA=BBB?B@C
@PZH5B:00145:00741
TACTGGAGCTACACACACAGAAAGATTGGT
+
CBBBB?BCCBBBABCCC@@ABB>BBB?B@C
@PZH5B:00147:00704
TAGTATCAGCCTCGCCATGACGAAGGTATTCC
+
>>ABBBBBEEBAAACBC9;9A;96:BBBB@B6
@PZH5B:00148:00731
ACGCTCGACATGCCCAGGTACAGGAG
+
BB?@?BBBBCBBCC>CB@BBBCC@BB
@PZH5B:00149:00744
CGTGTCTCTAGGCACAGGATTTTGTGTAGT
+
444444:??AB<9>>9959999/9944444
@PZH5B:00100:00786
ACTGAGCTACACA
+
///////44444/
@PZH5B:00101:00763
ACGAGTGCGTTCCCCATGTCGTAGGT
+
A@>:;<A?@@5999/944/77///,.
@PZH5B:00101:00788
TACTGAGCTACACACACAGAAAGATTGGT
+
AABBCBEAABCCBBCCCB9996;>9<B@C
@PZH5B:00101:00793
CGTGTCTCTAGGCACAGATTTGAGTAGTA
+
44444444:442466///:8578,,,///
@PZH5B:00102:00754
TACTGAGCTACACACACAGAAAGATTGGT
+
BB@@BBBBBBBBBBCCCE???<?AAAB@C
@PZH5B:00103:00771
TACTGAGCTACACAAGAAAGAATGTGC
+
AABCCCCFAAAAA88===0**)*****
@PZH5B:00103:00787
ACGAGTGCGTTCCCCATGTCGTAGGTACTC
+
BBB??@CCCC@BCC9C;:9>CC@@=@;;<@
@PZH5B:00104:00772
ACGAGTGCGTTCCCCATGTCGTAGGTACTC
+
?A@??=HA;;2444/9999@@@99689984
@PZH5B:00105:00751
ACGCTCGACATGCCCAGGTACAGGAG
+
AB@@ABBBBCBBCB?BB@B@AAC@AB
@PZH5B:00106:00765
AGCACTGTAGCTGTCACTAGTTACTTGT
+
?@CCCB@BAAAA@@@BCCC:::;BB=?A
@PZH5B:00107:00759
CGTGTCTCTAGGCACAGGATTTTGTGTAG
+
BBBBCCCAA@A?BEECC?BCCDABB<<<D
@PZH5B:00107:00769
TACTGAGCTACACACACAGAAAGATTGGT
+
<BBBBCCDAAADCCCDCCBBA<>=>4848
@PZH5B:00107:00773
AGCACTGTAGCTGTCACTAGTTACTTGTG
+
@ABBB<=>CLKDB@A@>>>9969AA?ABG
@PZH5B:00108:00799
TGATACGTCTCCTTCCTTAGTTACTTCA
+
9999999999A>B@C=A>@@@BCA@=>?
@PZH5B:00110:00781
TACTGAGCTACACACACAGAAAGATTGGT
+
BBBBBBBBBBAAABCC@B994-8==<@@C
@PZH5B:00111:00798
AGCACTGTAGCTGTCACTAGTTACTTGT
+
<<CCCCBAAACBBBBBBBBD@@BBC@BE
@PZH5B:00112:00771
TACTGAGCTACACACACAGAAAGATTGGT
+
<;@CCCEBBBCCCBCCC=<1>61--+-*,
@PZH5B:00112:00777
ACGCTCGACATGCCCAGGTACAGGAG
+
BB@@ABBBCDBABC>BB?CBBCC@DB
@PZH5B:00113:00796
ACGCTCGACATGCCCAGGTACAGGAG
+
BB@>>BBBBDABCC@EB@BBBDC@A@
@PZH5B:00114:00774
CGTGTCTCTAGGCGACAGGATTTGTT
+
@;<;A@?><11,/////42444-442
@PZH5B:00114:00781
TACTGAGCTACACACACAGAAAGATTGG
+
ABABCDCCCBBBBCBA@D9991911,1,
@PZH5B:00117:00771
ACGCTCGACATGCCCAGGTACAGGAG
+
?BA@ABBBCAABBC>AA>A??@CACB
@PZH5B:00118:00758
AGCACTGTAGCTGTCACTAGTTATGT
+
@@CCCBBDBBBBBBBBBCCCA===?@
@PZH5B:00118:00789
AGCACTGTAGCTGTCACTAGTTACTTGT
+
AACCA@ACCCBB@@@AAACBB@BBB>@@
@PZH5B:00118:00790
ACGCTCGACATGCCCAGGTACAGGAG
+
BBABBBBCDECBBB=997;@AAC@CC
@PZH5B:00118:00797
CGTGTCTCTAGGCACAGGATTTTGTGTAG
+
DBBCBABCCCC?BBCDC@==9929?=>@@
@PZH5B:00120:00751
ACGAGTGCGTTCCCCATGTCGTAGG
+
C?>@@@?@>>5999,444/66///,
@PZH5B:00122:00768
TGATACGTCTCCTTCCTTAGTTACTTCA
+
BBB@@?BBCBA@A@B@BBBBB@AAA@CC
@PZH5B:00123:00781
TACTGAGCTACACACACAGAAAGATTGGT
+
BABBBBDBBBAABBCBBC;;98;BB?C@C
@PZH5B:00123:00786
AGCACTGTAGCTGTCACTAGTTACTTGT
+
ACCCCDCDDD;::CCCBCCDC=@@@=@@
@PZH5B:00124:00756
AGCACTGTAGCTGTCACTAGTTACTTGT
+
<@FEFC@BBBBBBBBBBBCBB?ABB=?@
@PZH5B:00129:00769
AGCACTGTAGCTGTCACTAGTTACTTGT
+
@ADCA@BCCCCBBCBBBBC:;89??>AB
@PZH5B:00130:00796
TGATACGTCTCCTTCCTTAGTTACTTCA
+
BBBBBBBBBBH@C@CACABCDBBBBCDD
@PZH5B:00131:00768
TACTGAGCTACACACACAGAAAGATTGGT
+
@ACBBECHDCBCHDEECAAAC>CCC@C=@
@PZH5B:00131:00797
AGCACTGTAGCTGTCACTAGTTACTTGT
+
<<CCA@ACBBBAAAABBBC::8;@@>AC
@PZH5B:00132:00799
CGTGTCTCTAGGCACAGGATTTTGTGTAG
+
@AAABBDECDA>?BBAB?ADFH:CABBDC
@PZH5B:00133:00757
CGTGTCTCTAGGCACAGGATTTTTTTTTTGTGTAG
+
BBBAABDDDBB@BBCBB>BCCCCCCFHH"B==DEC
@PZH5B:00133:00762
AGCACTGTAACTGTCACTAGTTACTTGT
+
B@ABCDEA@>?CBBBBBCBCB@ECB?AA
@PZH5B:00134:00787
ACGCTCGACATGCCCAGGTACAGGAG
+
CB???BBBBABBCB@BB>BBBCD@C@
@PZH5B:00137:00759
CGTGTCTCTAGGCACAGGATTTTGTGTAG
+
BBACCCDCA;;6;=@AC@CCCC:CCCBCC
@PZH5B:00137:00771
CGTGTCTCTAGGCACAGGATTTTGTGTAG
+
@<<<A@9999964499994944,444//,
@PZH5B:00139:00785
AGCACTGTAGCTGTCACTAGTTACTTGT
+
AACCCB@B@@B@AABBBBC:98;@@=BB
@PZH5B:00139:00797
ACGAGTGCGTTCTCCATGTCGTAGGT
+
99@A@@BABA>A<<:;;?>@A<;9?@
@PZH5B:00141:00762
AGCACTGTAGCTGTCACTAGTTACTTGT
+
<<DCCDACCCBAAAABBCCA@=?@@>AB
@PZH5B:00143:00758
TACTGAGCTACACACACAGAAAGATTGGT
+
B???BBBBAA@@@BCC@@994-9>==@?B
@PZH5B:00144:00784
TCTCTATGCGCTCCACATGTCTAAGGTT
+
/////4=>4444424444444//56,/,
@PZH5B:00145:00757
ACGCTCGACATGCCCAGGTACAGGAG
+
BB???BBBCCDCDD>CB@BBCCC@CB
@PZH5B:00148:00771
CGTGTCTCTAGGCACAGGATTTTGTGTAG
+
BBBBCCDEA@@@BCCCC@CCCD:DCDBCB
@PZH5B:00100:00807
AGCACTGTAGCTGTC
+
///86//;@948994
@PZH5B:00100:00831
TACTGAGCTACACACACAGAAAGAATTGGT
+
@AACCBCBCCCC<;<AA121>811,-+-*,
@PZH5B:00102:00843
ACGCTCGACATGCCCAGGTACAGGAGA
+
=;:<CAAAA99999199599;4>;>;;
@PZH5B:00102:00848
CGTGTCTCTAGGCACAGGATTTTGTGTAG
+
ABBBBCCDG@?=>ABBC@CCCC9CCBCCC
@PZH5B:00104:00816
AGCACTGTAGCTGTCACTAGTTACTTGT
+
<<EGCABCBBB@BBBDAAA:96;>><BC
@PZH5B:00104:00833
AGCACTGTAGCTGTCACTAGTTACTTGT
+
<<CCCB@BABBAA@@BCDD:;8;B@>AC
@PZH5B:00107:00806
AGCACTGTAGCTGTCACTAGTTACTT
+
9;;;9>HD=?DAAAC;91<11,/667
@PZH5B:00107:00841
TACTGAGCTACACACACAGAAAGAATG
+
4488=9944:4444499=9;;6442,,
@PZH5B:00109:00843
TAGTATCAGCCTCGCCATGACGAAGGTATTCC
+
B@H@@ABAAA@BBBB?BBA==;96>BBCDBC?
@PZH5B:00110:00808
TACTGAGCTACACACACAGAAAGATTGGT
+
BABCCCCABBBBBCCBBB@@@<@@@=@>A
@PZH5B:00110:00810
CGTGTCTCTAGGCACAGGATTTTGTGTAG
+
@?ABBAACCBA@BBB?A?4444-9?@@AC
@PZH5B:00110:00840
CGTGTCTCTGGCGACAGGATTTTGTTGTAGA
+
1=11/=111<;1//17@99944,4424666/
@PZH5B:00110:00847
TACTGAGCTACACACACAGAAAGATTGGT
+
AAABBCCA@ABBBBEBAA944-9>>=B@C
@PZH5B:00112:00819
AGCACTGTAGCTGTCACTAGTTACTTGT
+
;@@@CEEGCCCCFDA331;C=:CBB>BC
@PZH5B:00112:00847
CGTGTCTCTAGGCACAGGATTTTGTGTAG
+
BCBBBBDDDCB??BBBB>BCDC:AA@AAD
@PZH5B:00113:00803
AGCACTGTAGCTGTCACTAGTTACTTGT
+
<<DEDBDCBBBBBBBBBCBBB?BCC?AA
@PZH5B:00113:00823
TACTGAGCTACACACACAGAAAGATTGGT
+
@@AA@ACCCCCCBABDCCCCC>??@?A?B
@PZH5B:00115:00830
TACTGAGCTACACACACAGAAAGATTGGT
+
@?@CCCCBBB?A@BCB@B9;4-;BB@C@C
@PZH5B:00115:00838
TCTCTATGCGCTCCACATGTCTAAGGT
+
444444@=ABDCCACFDCBA=;;>AAB
@PZH5B:00116:00809
TACTGAGCTACACACACAGAAAGATTGGT
+
B??BBEC?>?BBBBBCCCCCB>CAA?BBC
@PZH5B:00116:00820
ACGCTCGACATGCCCAGGTACAGGAG
+
BBABBBBBCFECBC@??=@BCCD@DC
@PZH5B:00117:00815
TACTGAGCTACACACACAGAAAGATTGGT
+
BBAB@BBA@@BAA;;=CBAAC>AA?>?>>
@PZH5B:00117:00842
ACGCTCGACATGCCCAGGT
+
?<;98949494///+/1,,
@PZH5B:00118:00802
TACTGAGCTACACACACAGAAAGATTGGT
+
B@AABCBAABBBAACB@@994-9884;>@
@PZH5B:00118:00814
AGCACTGTAGCTGTCACTAGTTCTTGT
+
?CCDCBBDBBBAAAABBBCCC@CC@@@
@PZH5B:00119:00819
AGCACTGTAGCTGTCACTAGTTACTTGT
+
;<CCCBDBABBBBAABCCDDB?ABB?BC
@PZH5B:00120:00809
CGTGTCTCTAGGCACAGGATTTTGTGTAG
+
BBBBCDEDB@@>?BA>@:4444-9@@ABC
@PZH5B:00123:00826
CGTGTCTCTAGGCACAGGATTTTGTGTAG
+
BEDCBCDDD9;8;AAAC@CCCB9CB<<=I
@PZH5B:00124:00814
TACTGAGCTACACACACAGAAAGATTGGT
+
B:<<HCCCBBB@@@@<<<@AC>B@@@C=@
@PZH5B:00124:00823
AGCACTGTAGCTGTCACTAGTTACTTGT
+
AACCCA@BABB@@>ABBCBBB?BCB@BB
@PZH5B:00124:00834
TACTGAGCTACACACACAGAAAGATTGGT
+
@>AABBBBBBBBAABDDC:9968=8;@@C
@PZH5B:00125:00819
CGTGTCTCTAGGCACAGGATTTTGTGTAG
+
BBBBCBCCCDD@DCBB@:4444-9@@AAB
@PZH5B:00125:00820
TACTGAGCTACACACACAGAAAGATTGGT
+
BB@BBBB??ABBBBAACBBBB>BAA?B@B
@PZH5B:00125:00836
TACTGAGCTACACACACAGAAAGATTGGT
+
?==BBBC???AAACECCEBAB?@@?@B@B
@PZH5B:00126:00807
ACGCTCGACATGCCCAGGTACAGGAG
+
AB>??BBECCBBCC@BB?BBBBC@CB
@PZH5B:00127:00811
TACTGAGCTACACACACAGAAAGATTGGT
+
BB@BBBBBBBA@BBBCCCCDB=BAA>B@C
@PZH5B:00129:00801
ATCAGACACGGACACAGCAGAACACAC
+
;;?@CCBBBD@CCDCBBBBBBAAAAAC
@PZH5B:00129:00839
CGTGTCTCTAGGCACAGGATTTTGTGTAG
+
CCA@ADC==<IDBBBBB=9999/99@A@A
@PZH5B:00132:00840
CGTGTCTCTAGGCACAGGATTTTGTGTAG
+
BBBBBCDDB@?=?BBBC@CCCB9AAACCC
@PZH5B:00133:00818
CGTGTCTCTAGGCACAAGATTTTGTGTAG
+
BBBBBCCBBBB?BBCC=>9999/999999
@PZH5B:00133:00825
CGTGTCTCTAGGCACAGGATTTTGTGTAG
+
?BBABBDDB@?=?BCBA@9444-9??ACD
@PZH5B:00133:00845
CGTGTCTCTAGGCACAGGATTTTGTGTAG
+
@BAABCDCA@?;==AAA?BCCC9DCCCCB
@PZH5B:00134:00843
TCTCTATGCGCTCCACATGTCTAAGGT
+
/////4BD@AB;;799?94444424:;
@PZH5B:00135:00821
TACTGAGCTACACACACAGAAAGATTGGT
+
BBBBCCCCBBEBBCAAABB@?:9895958
@PZH5B:00136:00829
ACGCTCGACATGCCCAGGTACAGGAG
+
BB>??BABBCCAAB>@@=ACCDC@CC
@PZH5B:00136:00838
CGTGTCTCTAGGCACAGGATTTTGTGTAG
+
BCBBCCDCCDC@CBB=:94444-9@@@AE
@PZH5B:00138:00821
AGCACTGTAGCTGTCACTAGTTAC
+
A>>999::=88681//726//,,0
@PZH5B:00142:00816
TACTGAGCTACACACACAGAAAGATTGGT
+
A===AABBBBBBBBCCA@99969>><B@B
@PZH5B:00143:00825
CGTGTCTCTAGGCACAGGATTTTGTGTAG
+
AABBBDCCA::8;BBBC@CCGC:CCCCDC
@PZH5B:00143:00849
ACGCTCGACATGCCCAGGTACAGGAG
+
BA>??BBEBFABCB?BB@BBBCC@CB
@PZH5B:00145:00806
TACTGAGCTACACACACAGAAAGATTGGT
+
??@BBBECBBBCCC@==@98809>>=@AC
@PZH5B:00147:00847
CGTGTCTCTAGGCACAGGATTTTGTGTAG
+
CCBBCCDBCCB@CCCAB=9999/9??>>B
@PZH5B:00148:00844
TACTGAGCTACACACACAGAAAGATTGGT
+
A>>>AABAA@BBBBCCCC?>=:===;@?B
@PZH5B:00149:00821
CGTGTCTCTAGGCACAGGATTTTGTGTAG
+
CCCBBBBEBCC=<<<B@?@AAA/9994::
@PZH5B:00149:00849
ACGAGTGCGTTCCCCATGTCGTAGGTACTC
+
@B?>>>BBBC?BAA9ABAAABB===;9;;>
@PZH5B:00100:00875
ACGCTCGACATGCCCAGGTACAGGAG
+
BBBBBB>?@CCBEB?CB@BBBBB@CB
@PZH5B:00100:00884
ACGAGTGCGTTCCCCATGTCGTAGGTACTC
+
BBB?==CBCC=??=6=?AABCCBBAA:<<D
@PZH5B:00102:00879
ACGAGTGCGTTCCCCATGTCGTAGGTACTC
+
9;?99;999@5999,9999C=;11-1111<
@PZH5B:00102:00899
AGCACTGTAGCTGTCACTAGTTACTTGT
+
@@CDCBBCBBBAAAABBCCCD@CBB@BD
@PZH5B:00103:00878
AGCACTGTAGCTGTCACTAGTTACTTGT
+
@BBC;:=DCCCBBBBCCCC:;89==;@C
@PZH5B:00104:00872
CGTGTCTCTAGGCACAGGATTTTGTGTAG
+
BBBBCCDBBBBABBBBB@?=?=6?BABBC
@PZH5B:00104:00876
AGCACTGTAGCTGTCACTAGTTACTTGT
+
@@CCCBBBBBDCBBBBBCCCC@CBB@BD
@PZH5B:00104:00881
TACTGAGCTACACACACAGAAAGATTGGT
+
??ACDCDCBBBDCDB:@;98809@@=CAB
@PZH5B:00106:00886
TACTGAGCTACACACACAGAAAGATTGGT
+
BBBBBCEBBBBCBBA?@;4496;@@@C?B
@PZH5B:00106:00897
AACACTGTAGCTGTCACTAGTTACTTGT
+
87?@@;;<BBC@@AEBBCBAA>?=;:@@
@PZH5B:00107:00871
TACTGAGCTACACACACAGAAAGATTGGT
+
BAA?BBBBBBBBBBA:@@98809>>;AAA
@PZH5B:00107:00873
TACTGAGCTACACACACAGAAAAGATTGGT
+
B=?=BBBBBBBBAAA:@@9888/9>>598:
@PZH5B:00107:00885
AGCACTGTAGCTGTCACTAGTTAATTGT
+
;>ABB<=>CCDDBBBCBCBCB@B8:6;C
@PZH5B:00108:00888
ACGAGTGCGTTCCCCATGTCGTAGGTACTC
+
BBBAABCBC;2444/9999>A>11,0111;
@PZH5B:00108:00889
CGTGTCTCTAGGCACAGGATTTTTGTGTAG
+
<<CCCCCCB;95999>A>BBECB0><@>?>
@PZH5B:00109:00890
ACGCTCGACATGCCCAGGTAACAGGAG
+
@A<;9999=94411+1/,//,///5/4
@PZH5B:00109:00894
TACTGAGCTTCACACACAGAAAGATTGGT
+
BBBBBCCBB@BBBBDCAA994-8>><B@C
@PZH5B:00109:00897
AGCACTGTAGCTGTCACTAGTTACTTGT
+
;AAB<=:::::4944444:@B?BBCAB<
@PZH5B:00109:00898
ACGCTCGACATGCCCAGGTACAGGAG
+
BCAABBBBA?AACC>AB@B@AACAEC
@PZH5B:00109:00899
TACTGAGCTACACACACAGAAAGATTG
+
ACCFBCDCCBCCB@AA?>==>099><?
@PZH5B:00111:00850
CGTGTCTCTAGGCACAGGATTTTGTGTAG
+
BBBBAABDDBBA@;;44649@@7BCDCDE
@PZH5B:00111:00861
TACTGAGCTACACACACAGAAAGATTGGT
+
B???BCCBBBBBBBC?;;444-9>>>B@C
@PZH5B:00111:00886
AGCACTGTAGCTGTCACTAGTTACTTGT
+
@@DCBABCBBCBBBBBCCDBB???>>AB
@PZH5B:00112:00853
ACGCTCGACATGCCCAGGTACAGGAG
+
BBAABBBBBCBBBA>BB@BBCCC@CA
@PZH5B:00114:00883
TACTGAGCTACACACACAGAAAGATTGGT
+
AAABCCBBBBBBBAD@;;444-9?><AAD
@PZH5B:00114:00885
CGTGTCTCTAGGCACAGGTTTTTGTGTAG
+
<<@AAAACDCB>BA??A59999-9999?B
@PZH5B:00115:00852
TACTGAGCTACACACACATGAAAGATTGGT
+
@;48>99=899//1///6//4958882423
@PZH5B:00115:00887
ACGCTCGACATGCCCAGGTACAGGAG
+
BBBBBBBCDDECCC@BD?BAAAA?BC
@PZH5B:00116:00886
ACGCTCGACATGCCCAGGTACAGGA
+
BBABCC@@>9999909958894989
@PZH5B:00118:00882
ATATCGCGAGGGTATGGAAGACTCTATA
+
B@BBBBBA???=AABBACBDCBCC@??>
@PZH5B:00118:00894
CGTGTCTCTAGGCACAGGATTTTGTGTAG
+
CCDCCECBCBC@CBBBB@?@@?8ACBAAB
@PZH5B:00118:00896
ACGCTCGACATGCCCAGGTACAGGAG
+
998AA@99;;9@AB:B?64444989@
@PZH5B:00119:00887
TACTGAGCTACACACACAGAAAGATTGGT
+
BBBBBBDBBBAABB@@?A;;;7;AA@C?@
@PZH5B:00122:00883
AGCACTGTAGCTGTCACTAGTTACTTG
+
BAB9994999999944994449:8958
@PZH5B:00123:00850
AGCACTGTAGCTGTCACTAGTTACTTGT
+
@@CCCCDBBCBBBBBBBCCCC?BBB?BB
@PZH5B:00123:00860
AGCACTGTAGCTGTCACTAGTTACTTGT
+
AACCDEDGCCCCDBBBCDCCC?BBC;<<
@PZH5B:00123:00888
AGCACTGTAGCTGTCACTAGTTACTTGT
+
AACCBA?B@BBAA@@BCCC::8;==>AC
@PZH5B:00124:00860
AGCACTGAAGCTGTCACTAGTTACTTG
+
49===BCHC;:<C@@@B@AGD;=<G@B
@PZH5B:00124:00864
TACTGAGCTACACACACAGAAAGATTGGT
+
@@BBBBBBBBAAABEC;;444-9>>;@>A
@PZH5B:00126:00899
CGTGTCTCTAGGCACAGGATTTTGTGGTAGA
+
4899:9444442884487////*///,/66/
@PZH5B:00130:00856
AGCACTGTAGCTGTCACTAGTTACTTGT
+
<<CCDDBDAABBBB@BBCCAA?BBC@BB
@PZH5B:00131:00890
CGTGTCTCTAGGCACAGGATTTTGTGTAG
+
GBBBCBCCCCD@CCCCC?CCCC9BAA@AB
@PZH5B:00133:00863
TACTGAGCTACACACACAGAAAGATTGGT
+
B@AABBB>>>AB@B@BBCBDD?BBB@B@C
@PZH5B:00135:00885
CGTGTCTCTAGGCACAGGATTTTGTGTAG
+
AA@@@CDCCAB@ABBAA?AA?A9ABBCCC
@PZH5B:00135:00897
CGTGTCTCTAGGCACAGGATTTTTTTTGTGTAG
+
BBAAAADDCAA?BB@;;:44444449$999@AE
@PZH5B:00137:00850
CGTGTCTCTAGGCACAGGATTTTGTGTAG
+
>@BBCCBBBBB@ABCCC@CCCC:DDDBCC
@PZH5B:00137:00858
ACGCTCGACATGCCCAGGTACAGGAG
+
BBBBAABBBBCABB>;;8;@AADCCC
@PZH5B:00137:00875
ACGCTCGACATGCCCAGGTACAAGGAG
+
B@AABBBCBBB???>@B?@B;:8<?CC
@PZH5B:00137:00891
ACGCTCGACATGCCAGGTACAGG
+
<<<CD@CA@9911,11,///49:
@PZH5B:00138:00858
CGTGTCTCTAGGCACAGGATTTTGTGTAGAG
+
89449=?CDCC?AAA9969@??4??><>?11
@PZH5B:00139:00854
TACTGAGCTACACACACAGAAAGATTGGT
+
B@BACBBBCBBBBB@@?>9991999;@=?
@PZH5B:00139:00890
AGCACTGTAGCTGTCACTAGTTACTTGT
+
BBECCBCCCCCBCBBBBBBCC@DBD@CC
@PZH5B:00142:00882
TACTGAGCTACACACACAGAAAGATTGGT
+
BABBCDDBB@AACCCCDECCC@;9:@B@B
@PZH5B:00143:00850
ACGAGTGCGTTCCCCATGTCGTAGGTACTC
+
AA?AABBBAB?BBB:C<<;BCBCC@A<==C
@PZH5B:00143:00898
TCTCTATGCGCTCCACATGTCTAAGGT
+
BBBBBBBDCDDAA?BDDA9;;CC@CBC
@PZH5B:00144:00869
AGCACTGTAGCTGTCACTAGTTACTTGT
+
;=CCDCCCCBBB@B@BBBCDB@BBB?BB
@PZH5B:00145:00856
ACGCTCGACATGCCCAGGTACAGGAG
+
CBABBCCCCCCCCCAA@>ABCCC@DC
@PZH5B:00146:00895
AGCACTGTAGCTGTCACTAGTTACTTGT
+
ABCCCCCCBCCCBBBBAAABA@CCC=??
@PZH5B:00147:00858
TACTGAGCTACACACACAGAAAGATTGGT
+
BA??BBCBABBBBBAAB@;;;6;A@?B@C
@PZH5B:00147:00881
ACGAGTGCGTTCCCCATGTCGTAGGTACTC
+
BBBBBBDBA;2444/9999@AA9;98999>
@PZH5B:00149:00882
AGCACTGTAGCTGTCACTAGTTACTTGT
+
@CAAADEDCAA<<=AABACCE:<<A9<9
@PZH5B:00102:00907
ATCAGACACGGACACAGCAGAACACAC
+
BAB::;8;@=899B@;;949959>@99
@PZH5B:00102:00912
TACTGAGCTACACACACAGAAAGATTGGT
+
9;@CAACB99<BBCAA@@999199959<?
@PZH5B:00105:00918
TCTCTATGCGCTCCACATGTCTAAGGTA
+
A;99==CBABB;954444444:856,//
@PZH5B:00108:00901
ACGCTCGACATGCCCAGGTACAGGAG
+
@CBBBCCBBBCAA@:998;@@CECDD
@PZH5B:00108:00923
ACGAGTGCGTTCCCCATGTCGTAGGTACTC
+
BB@??ACBBB8;994;?ABBCBBB@@AAAD
@PZH5B:00109:00914
CGTGTCTCTAGGCACAGGATTTTGTGTAG
+
BBCBBBDCCBB?BBCBB?ABDD:CAAACC
@PZH5B:00109:00917
ACGCTCGACATGCCCAGGTACAGGA
+
CCBBBCCCCFCBBA>A@=@@@ACBC
@PZH5B:00112:00909
CGTGTCTCTAGGCACAGGATTTTGTGTAG
+
BBBCCCDC::;@CBBBB@BCCC9ECCCCC
@PZH5B:00112:00915
ACGAGTGCGTTCCCCATGTCGTAGGTACTC
+
ABB@A>BBBA6944/9>>@CCCBD?:;;<B
@PZH5B:00113:00913
TACTGAGCTACACACACAGAAAAGATTGGT
+
BBBBBBBBBBB??BCA;;4444/99959=?
@PZH5B:00114:00923
AGCACTGTAGCTGTCACTAGTTACTTGT
+
<<DDCB@BAAAA@BBCAAA:;8;BB?CB
@PZH5B:00115:00900
TACTGAGCTACACACACAGAAAGATTGGT
+
BBBEBCBCCBBBCCCCCC@@=99896947
@PZH5B:00117:00938
TATTGAGCTACACACACAGAAAAGATTGGTG
+
BBB@BBCBBBABBBBA;:4844/99959;=7
@PZH5B:00119:00934
AGCACTGTAGCTGTCACTAGTTACTTGT
+
<<DCDC@@B@BAAAABCCC:::;CC?CC
@PZH5B:00120:00901
CGTGTCTCTAGGCACAGGATTTTGTGTAG
+
BBBCBCBBCCC@BBCCC=@@AA7BBAABE
@PZH5B:00120:00910
TACTGAGCTACACACAAAAGATTGGTGC
+
CBB@@@BBBBA=>?9999-9996<@CBF
@PZH5B:00121:00914
CGTGTCTCTAGGCACAGGATTTTGTGTAG
+
@BBCCECCBAA@BCDCH@CCCC9B@@@AA
@PZH5B:00122:00900
CGTGTCTCTAGGCACAGGATTTTGTGTAG
+
CBBBCCCCCCC@CCCDC@CCCC9<>94;;
@PZH5B:00122:00905
TAGTATCAGCCTCGCCATGACGAAGGTATTCC
+
@@A=<9@A997<9;<@=11?@11-/766:;@;
@PZH5B:00123:00913
AGCACTGTAGCTGTCACTATTACTTGT
+
@BCCCBBC>AAAABBBBCAABA@C@CC
@PZH5B:00124:00940
AGCACTGTAGCTGTCACTAGTTACTTGT
+
<<CCDBDDB@BABBAB?AC:96;A><@B
@PZH5B:00125:00902
ACGGGTGCGTTCCCCATGTCGTAGGTACTC
+
B@@@<@@@>A2444/9999@DD99599944
@PZH5B:00125:00923
TACTGAGCTACACACACAGAAAGATTGGT
+
BA??BBCBAABBBB?==@98809>>;>BC
@PZH5B:00125:00939
TACTGAGCTACACACACAGAAAGATTGGT
+
;;;CA<;;@F@>9<9949444-4442423
@PZH5B:00126:00912
ACGAGTGCGTTCCCCATGTCGTAGGTATC
+
9A@9;;884;2444,4:97786//,.666
@PZH5B:00126:00944
TACTGAGCTACACACACAGAAAGATTGGT
+
BBBBCCCCBBCCBAACBB984-9>>;@?B
@PZH5B:00127:00914
AGCACTGTAGCTGTCACTAGTTACTTGT
+
;9BCBABDCCBBBBBBBBBBA>AAA=@C
@PZH5B:00127:00938
CGTGTCTCTAGGCACAGGATTTTGTGTAG
+
BBBBCDCGCBB?ABCBC@BBBA9BBABCC
@PZH5B:00130:00904
TACTGAGCTACACACACAGAAAGATTGGT
+
DBAACCDBBBBB<<999B999148878;;
@PZH5B:00130:00928
TCTCTATGCGCTCCACATGTCTAAGGT
+
@BA@@BDC@AACCBCCCBB;;<B=C>A
@PZH5B:00130:00933
AGCACTGTAGCTGTCACTAGTTACTTGT
+
@@CCCBBBBBCBBBAAABDDC@CCC@BA
@PZH5B:00132:00909
AGCACTGTAGCTGTCACTAGTTACTTGT
+
AACCCBBCADGCCCEBBAAC@=@;;7<B
@PZH5B:00132:00924
ACGCTCGACATGCCCAGGTACAGGAG
+
BB>>@BBCCBB9991996999@B?CD
@PZH5B:00132:00926
ACGAGTGCGTTCCCCATGTCGTAGGTACTC
+
AC<<<CB@?@5999,4@@B>@@99589999
@PZH5B:00132:00935
ACGCTCGACATGCCCAGGTACAGGAGACTG
+
BAA@BABBBDBBBB>BC@CBBCC@CDDCBC
@PZH5B:00132:00945
TACTGAGCTACACACACAGAAAAGATTGGT
+
B@A>ABBBAAAAAADA;;4444/999<@>A
@PZH5B:00133:00924
TACTGAGCTACACACACAGAAAAGATTGGT
+
BBBBBBBCBB@@??@=>@9999/9996958
@PZH5B:00133:00926
AGCACTGTAGCTGTCACTAGTTACTTGT
+
;<CCECDDBB@ABBBCBBB:96;BB>BC
@PZH5B:00134:00933
ACGAGTGCGTTCCCCATGTCGTAGGTACTC
+
BBB@ABCBB@899449@AABCC>@=<899@
@PZH5B:00134:00942
TACTGAGCTACACACACAGAAAGATTGGT
+
AAACBBBBCCCCCBCCCC;;4-99849>8
@PZH5B:00135:00907
TACTGAGCTACACACACAGAAAAGATTGGT
+
B@AABBDAAABCCCCB@@9884/9>>;@IC
@PZH5B:00135:00945
AGCACTGTAGCTTTCACTAGTTACTTGT
+
@ACEFAACBBCBB>BBBBC;96;;;5;B
@PZH5B:00135:00946
CGTGTCTCTAGGCACAGGATTTTGTGTAG
+
BCBBA@ACCAA?ABBCD?CCDD:ECCBBC
@PZH5B:00136:00911
TACTGAGCTACACACACAGAAAAGATTGGT
+
B>>ABBBBBBBBAABAAA9884/99969<>
@PZH5B:00136:00923
ACGCTCGACATGCCCAGGTACAGGAG
+
B@@ABBBBACBBCCBBB?BBCCC@CB
@PZH5B:00136:00928
AGCACTGTAGCTGTCACTAGTTACTTGT
+
;<BBBCCDCCCCCCEDCCEBBA@@>899
@PZH5B:00136:00949
AGCACTGTAGCTGTCACTAGTTACTTGT
+
@=BCCCCDCCCAAAABCAA@@5989599
@PZH5B:00137:00904
CGTGTCTCTAGGCACAGGATTTTGTGTAG
+
BBBBCECDDBB?BBCDC?BBCF:CA@@BB
@PZH5B:00137:00934
CGTGTCTCTAGGCACAGGATTTTGTGTAG
+
@@BABCBCDCC@BBBCD?DBDC9EBCCCC
@PZH5B:00137:00944
ATATCGCGAGGGTATGGAAGACTCTATA
+
BABAAABBBBF@CCAA>A?A@BCC::;?
@PZH5B:00138:00920
TACTGAGCTACACACACAGAAAAGATTGGT
+
B?@@BBCCCBAAA@@@@@9999/9?@<B@D
@PZH5B:00138:00925
AGCACTGTAGCTGTCACTAGTTACTTGT
+
A@@A?CDDECCCCCE::?EDD@BCB@AA
@PZH5B:00138:00930
TACTGAGCTACACACACAGAAAGATTGGT
+
CAAAAABBBB??@@999@99919@@>BAC
@PZH5B:00138:00942
ACGAGTGCGTTCCCCATGTCGTAGGTACTC
+
BBB@AABBBB=@??6?AAABBB=?=99<<C
@PZH5B:00139:00925
ACGCTCGACATGCCCAGGTACAGGAG
+
BA?AAAAAADABCC@AA?BCCCC@CA
@PZH5B:00140:00922
TACTGAGCTACACACACAGAAAGATTGGT
+
CBCCCCCBB@BBBCB?@:988-999=BDC
@PZH5B:00142:00919
TACTGAGCTACACACACAGAAAAGATTGGT
+
B>@>BBCCBBBBAAAB@@9999/9>>=@@C
@PZH5B:00143:00923
ACGCTCGACATGCCCAGGTACAGGAG
+
BBABCCDCCCCDDD<<<@@A@AB?BB
@PZH5B:00143:00934
ACGAGTGCGTTCCCCATGTCGTAGGTACTC
+
BB>B@@DB;=2444/9999@BB99589888
@PZH5B:00143:00936
ACGCTCGACATGCCCAGGTACAGGTAG
+
@A;89;44449444-4424//881111
@PZH5B:00144:00901
AGCACTGTAGCTGTCACTAGTTACTTGT
+
AACCCBBECBBBCCCCAAAA@;?995<<
@PZH5B:00146:00933
AGCACTGTAGCTGTCACTAGTTACTTGT
+
<<CCCCCBBBBBBBBCBBB:96;@@=@B
@PZH5B:00147:00936
TACTGAGCTACACACACAGAAAGATTGGT
+
DBBBCHHBBB@@@=999A?>>:9995948
@PZH5B:00148:00941
TACTGAGCTACACACACAGAAAGATTGGT
+
BA?BCDCCBBBB@@@@>B9990999698;
@PZH5B:00148:00943
ACGAGTGCGTTCCCCATGTCGTAGGTACTC
+
BCC@@ACC@@=AAA7C<<<CHC;;8;999>
@PZH5B:00148:00944
ACGCTCGACATGCCCAGGTACAGGAG
+
BB?ABBBBBCBBCC?BA>BBCCC@CA
@PZH5B:00149:00902
CGTGTCTCTAGGCGACAGGATTTTGTTGT
+
@@@ABA999>><944444244;;24:24:
@PZH5B:00149:00912
TACTGAGCTACACACACAGAAAGAATTAGTG
+
?AAAAABABF;9494=9;99B81,20)****
@PZH5B:00149:00932
TACTGAGCTACACGCACAGAAAGATTGGTGC
+
?:=<CCCCDB??ACCB?@994-9?>89>?BB
@PZH5B:00127:00952
AGCACTGTAGCTGTCACTAGTTACTTGT
+
AACCCCCCAAABBBBBCCCA@@@CC@DC
@PZH5B:00130:00956
ACGAGTGCGTTCCCCATGTCGTAGGTACTC
+
BBBBBBCBBC?EBB9@9;9>BCAA@:;<<D
@PZH5B:00133:00951
TACTGAGCTACACACACAGAAAGATTGGT
+
BBBDDCCCCC@AA@ABBA@>@:9994477
@PZH5B:00136:00959
CGTGTCTCTAGGCACAGGATTTTGTGTAG
+
BBBBAA@@=9;7;@??@;9999/9999@A
@PZH5B:00137:00961
TACTGAGCTACACACACAGAAAGATTGGT
+
A@@@@>A499====BCAA?CB:4442423
@PZH5B:00139:00950
TACTGAGCTACACACACAGAAAGATTGGT
+
B<<<BBCCA@ABAA?444444-4889:23
@PZH5B:00139:00961
TGATACGTCTCCTTCCTTAGTTACTTCA
+
ABBBBAAABBA@BBB@B@ABB?BCD@DD
@PZH5B:00139:00963
AGCACTGTAGCTGTCACTAGTTACTTGT
+
@ACCCBBDAABBBB@BCCFA@>@DC@DE
@PZH5B:00140:00968
ACGAGTGCGTTCCCCATGTCGTAGGTACTC
+
<@?@CA<<9C?CCD:DBBA@B994934444
@PZH5B:00141:00963
TCTCTATGCGCTCCACACTGTCTAAGGGT
+
484444;944489244/////6//,4854
@PZH5B:00142:00961
CGTGTCTCTAGGCACAGGATTTTGTGTAG
+
BBBBCDDCC@?=@BBAB?BCCC:CCDCCB
@PZH5B:00144:00956
CGTGTCTCTAGGCACAGGATTTTGTGTAG
+
AABABCEDD@?=>@=@B@BBCC:EEBBBB
@PZH5B:00145:00955
AGCACTGTAGCTGTCACTAGTTACTTGT
+
@ABBBCGCBCCDCBBB<<9<<:<CCACB
@PZH5B:00145:00975
AGCACTGTAGCTGTCACTAGTTACTTGT
+
ABCECCDCCCCCCCBBBBCDCBA@@>A@
@PZH5B:00147:00973
CGTGTCTCTAGGCACAGGATTTTGTGTAG
+
DBBBBBCECCD<<<@@@;9999-9@:=BC
@PZH5B:00148:00971
AGCACTGTAGCTGTCACTAGTTACTTGT
+
<<DDCDBCBBBBBBBDBBB:9699=;>@
@PZH5B:00148:00974
ACGAGTGCGTTCCCCATGTCGTAGGTACTC
+
BBBBDDBBBA8<9;4<@@@CC<;;=>999@
@PZH5B:00148:00977
ACGCTCGACATGCCCAGGTACAGGAG
+
BBBBBB9:<AB44409=;>@ACEAB@
@PZH5B:00148:00979
ACGAGTGCGTTCCCATGTCGTAGGTACTC
+
BB<?BBA;99244-4444;@@44489448
@PZH5B:00149:00953
TACTGAGCTACACACACAGAAAGATTGGT
+
CBBBBBBBAABBAAA:?@98809@@<BBC
@PZH5B:00149:00963
TACTGAGCTACACACACAGAAAGATTGGT
+
C@A@CCCCDCCCCCCB@@99909@@5;9;
@PZH5B:00149:00965
TACTGAGCTACACACACAGAAAGATTGGT
+
B<==BAC@@@@A;99??@>AB?BBCBCC@
@PZH5B:00153:00006
TACTGAGCTACAACACAGAAAGATTGGTG
+
BBBBBDCCCABABCCBCCCCCCCF@C@CC
@PZH5B:00154:00007
CGTGTCTCTAGGCACAGGATTTTGTGTAG
+
BCECDCDBCCCACBCCC@CFCE:BCCBCC
@PZH5B:00157:00015
TACTGAGCTACACACACAGAAAGATTGGT
+
CBBBBCCBBAAB?@ACCC@A@>ACC@C?C
@PZH5B:00168:00004
ACGCTCGACATGCCCAGGTACAGGAG
+
BBA@BBBCCCCCBC>BB?BCCCC@CC
@PZH5B:00170:00005
CGTGATCTCTAGGCACAGGATTTTGTGTAG
+
A>11//888BCC@CAA@A?9999/9@9;;D
@PZH5B:00196:00007
TCTCTATGCGCTCCACATGTCTAAGGT
+
BBBDBBCBBBBBC@CCCCDC?AA?B?B
@PZH5B:00150:00196
CGTGTCTCTAGACACAGGATTTTGTGTAG
+
=@CDCDCGBAABBBBBA?B@@A7:;;?@@
@PZH5B:00154:00161
TACTGAGCTACACACACAGAAAGATTGGT
+
@@BCCCC@@ABBAABCCB@??>ABB@B@C
@PZH5B:00155:00185
ACGAGTGCGTTCCCCATGTCGTAGGTACTC
+
BBB>>>BBCC=?==694;;@AAAC@B><<C
@PZH5B:00155:00197
CGTGTCTCTAGGCACAGGATTTTGTGTAG
+
BBABDCCC@@@?BBBBB?;::4-9@@ACC
@PZH5B:00158:00163
CGTGTCTCTAGGCACAGGATTTTGTGTAG
+
BCCCAAAAAACBCCC?@:9444/99999D
@PZH5B:00158:00195
TACTGAGCTACACACACAGAAAGATTGGT
+
C@A@BBBCDDBABABBBCCDC>CCC>B=A
@PZH5B:00162:00158
AGCACTGTAGCTGTCACTAGTTACTTGT
+
@ACDBABCBCBB?BBBBBC@A@CBC>@@
@PZH5B:00163:00166
AGCACTGTAGCTGTCACTAGTTACTTGT
+
@CFCBBCCABABBBBBBBCCCCCBB?BB
@PZH5B:00166:00156
ACGAGTGCGTTCCCCATGTCGTAGGTACTC
+
BBC>>>BBB@899949@ABBCCCC@@ABAC
@PZH5B:00166:00181
CGTGTCTCTAGGCACAGGATTTTGTGTAG
+
BCCBBBBEAD@@CBB@B<9944-9A?@AA
@PZH5B:00170:00163
CGTGTCTCTAGGCACAGGATTTTGTGTAG
+
BBCCCCBBA998;@>@B?9999/9@@ABE
@PZH5B:00174:00176
CGTGTCTCTAGGCACAGGATTTTGTGTAG
+
BBCBDAA@@@CABBB@;:4444/9A@AAC
@PZH5B:00175:00193
AGCACTGTAGCTGTCACTAGTTACTTGT
+
@BCCB@A@BBBA>>>AAACCA>@BB@BB
@PZH5B:00150:00224
TACTGAGCTACACACACAGAAAAGATTGGT
+
<<<D@@AC::;;<<999A9999/9>><B?C
@PZH5B:00155:00246
CGTGTCTCTAGGCACAGGATTTGTG
+
A@@@AA????:-/////,///+/44
@PZH5B:00160:00240
ATATCGCGAGGGTATGGAAGACTTCTATA
+
BBBA@AA<<>B>G9<96969844233331
@PZH5B:00164:00248
ATATCGCGAGGGTATGGAAGACTTCTAT
+
CCBA;<<<<<D:@999595444423333
@PZH5B:00165:00203
CGTGTCTCTAGGCACAGGATTTTGTGTAG
+
BCFCEFEH=><?B@<=>?ACEE9DCBAA>
@PZH5B:00169:00231
CGTGTCTCTAGGCACAGGATTTTGTGTAG
+
CDHNCE>>11/7/844969:CC:AA?==9
@PZH5B:00170:00239
AGCACTGTAACTGTCACTAGTTACTTGT
+
944448@/11/8889=<;;9B594;79A
@PZH5B:00176:00214
ACGCTCGACATGCCCAGGTACAGGAG
+
94899@AABDAACD?AABAAADDBCC
@PZH5B:00178:00247
ACGCTCGACATGCCCAGGTACAGGAG
+
>@BBBBBBBAB@BB<@@@BBBBB@CA
@PZH5B:00184:00244
TACTGAGCTACACACACAGAAAAGATTGGT
+
99;A<<;C@@;<<;999@9999/9996;?B
@PZH5B:00184:00249
CGTGTCTCTAGGCACAAGGAT
+
28BECC::///5,///,,*,,
@PZH5B:00187:00225
AGCACTGTAGCTGTCACTAGTTACTTGT
+
;??ABCCDBBECBCBABBBBB=@@B>BB
@PZH5B:00190:00207
CGTGTCTCTAGGCACAGGATTTTGTGTAG
+
CBGCCCCCAAA>A>999<>>@A7BBBBB<
@PZH5B:00192:00238
ACGAGTGCGTTCCCCATGTCGTAGGTACTC
+
49ABDBBBCC@DCE9B<;<A@A>A>>@@BB
@PZH5B:00196:00214
TACTGAGCTACACACACAGAAAGATTGGT
+
==ACDCCCBBBCBA@??@99809>>>BAD
@PZH5B:00198:00224
AGCACTGTAGCTGTCACTAGTTACTTGT
+
>?@BBCC><>CDAABCCCDCD@AAC=AA
@PZH5B:00152:00267
ACGAGTGCGTTCCCCATGTCGTAGGTACTC
+
AAB@ABBBBC?CBB9A;;;BB@9968999=
@PZH5B:00153:00288
TACTGAGCTACACACACAGAAAGAA
+
A;;;AA@>999999444////+//,
@PZH5B:00154:00267
CGTGTCTCTAGGCACAGGATTTTGTGTAG
+
BBDCCBADA@AACDA@B<9999/9B?>>>
@PZH5B:00156:00281
ACGCTCGACATGCCCAGGTACAGGAG
+
BA@@ABBBBF@BBA?BB@BBBCD?BB
@PZH5B:00157:00291
CGTGTCTCTAGGCACAGGATTTTGTGTAG
+
BBCCCCDCCCE@BBBAA>9:::1:BBCCC
@PZH5B:00158:00267
AGCACTGTAGCTGTCACTAATTAACTTGT
+
@@HECBCCBBBBABBBDBA?A??<=@>BB
@PZH5B:00159:00261
AGCACTGTAGCTGTCACTAGTTACTTGT
+
BBCCCCCA@ACCCCCCCCCCB@B@@=@@
@PZH5B:00164:00255
ACGAGTGCGTTCCCCATGTCGTAGTAC
+
AACCCCCCA;5444/9991>>>--,,,
@PZH5B:00164:00264
AGCACTGTAGCTGTCACTAGTTACTTGT
+
BBCCBABEBBB@@@A@BBCBB@DCC@BB
@PZH5B:00165:00271
TACTGAGCTACACACACAGAAAGATTGGT
+
@?ABBBBAAB9<99999@99919@@<?=@
@PZH5B:00165:00282
AGCACTGTAGCTGTCACTAGTTACTTGT
+
BBCCCCCBBBBCBBB@@@BCBADDB9::
@PZH5B:00167:00280
TACTGAGCTACACACACAGAAAGATTGGT
+
BAABCCDBBBABBBBA@D9987;A@>C@C
@PZH5B:00168:00256
TACTGAGCTACACACACAGAAAGATTGGT
+
??@BCCCCABBBBCA?@@98809>>;?@C
@PZH5B:00169:00290
AGCACTGTAGCTGTCACTAGTTACTTG
+
89@?AAAA@@AAC<9;@A>>>;>9959
@PZH5B:00169:00295
ACGCTCGACATGCCCAGGTACAGGAG
+
BCABEBBCCJCBBB>@@==>BA@=AB
@PZH5B:00170:00289
TACTGAGCTACACACACAGAAAGATTGGT
+
B?>>BCCBBABB@@AABCAAA<AAA:<<<
@PZH5B:00171:00297
ATCAGACACGGACACAGCAGAACACAC
+
BBBB???BCC>?ACCDCDC?@>@BBBB
@PZH5B:00173:00278
ACGCTCGACATGCCCAGGTACAGGAG
+
BBBBBB;<;@?;66511,/;;??;?>
@PZH5B:00173:00294
ATCAGACACGGACACAGCAGAA
+
B:;<>>:111,//,7//////,
@PZH5B:00174:00269
ACGAGTGCGTTCCCCATGTCGTAGGTACTC
+
BBBABBBBBB>BCC:C:::BBB>@<<;99A
@PZH5B:00175:00283
CGTGTCTCTAGGCACAGGATTTTGTGTAG
+
BBBCCCDC:::@DBBBB?9:::4;DBBBC
@PZH5B:00179:00260
AGCACTGTAGCTGTCACTAGTTACTTGT
+
@@CFCCBBBBBB@@@AAAA@@@CBB=??
@PZH5B:00180:00277
CGTGTCTCTAGGCACAGGATTTTGTGTAG
+
CBBBCCDCA@??@A@AB@BBCC:DCDCCB
@PZH5B:00181:00297
TACTGAGCTACACACACAGAAAGATTGGT
+
;9<ABBAD<:;@<;9>?@?>>:999<><?
@PZH5B:00182:00270
AGCACTGTAGCTGTCACTAGTTACTTGT
+
@@CDBBBCBBBBBB@BBBDBBACDD>@@
@PZH5B:00183:00295
ACGAGTGCGTTCCCCATGTCGTAGGTACTC
+
@ABBABBBBC@DDB9B;;;ABB8:58999>
@PZH5B:00185:00264
TACTGAGCTACACACACAGAAAGATTGGT
+
6=BCBBBBBB@@@B>=999998;FCDC@B
@PZH5B:00186:00269
CGTGTCTCTAGGCACAGGATTTTGTGTAG
+
BBBAAADDBBB@BBB>;:4444-9BBACC
@PZH5B:00188:00281
AGCACTGTAGCTGTCACTAGTTACTTGT
+
@BBA;:>><=CCCCCBBCCCC@BAA9;;
@PZH5B:00189:00293
AGCACTGTAGCTGTCACTAGTTACTTGT
+
BBCBCBADBBBBAB>@ABCAB@CBC?AB
@PZH5B:00190:00292
CGTGTCTCTAGGCACAGGATTTTGTGTAG
+
BBBBBBCCBAB?BBDCC>BBED:DCCCCC
@PZH5B:00192:00292
TACTGAGCTACACACACAGAAAGATTGGT
+
=>BACCCC@?@B@@@A@999@:999<?<?
@PZH5B:00196:00269
CGTGTCTCTAGGCACAGGATTTTGTGTAG
+
:@DCCCCC::<@CCBBB@BBHC:CCCCCC
@PZH5B:00197:00292
TACTGAGCTACACACACAGAAAGATTGGT
+
>>ABCBGCBB@B@@@AAB>@@<;;;>B?A
@PZH5B:00150:00300
TACTGAGCTACACACACAGAAAGATTGGTG
+
>>;;;;<BCCCCCGCCB;<9?:9942397.
@PZH5B:00150:00312
TACTGAGCTACACACACAGAAAGATTGGT
+
@:<<49B99999@;@=9;99964882313
@PZH5B:00152:00330
ACGAGTGCGTTCCCCATGTCGTAGGTACTC
+
BA>?@BBCBB@DCC:C@A@BBBBB@>9<;E
@PZH5B:00154:00317
TACTGAGCTACACACACAGAAAGATTGGT
+
BBAAAAAAAAAAA@CC@@444-9994968
@PZH5B:00155:00303
ATCAGACACGGACACAGCAGAACACAC
+
B@@AA@>>9968B@?==11/8:11168
@PZH5B:00157:00323
AGCACTGTAGCTGTCACTAGTTACTTGT
+
@@CCCBCDBBBBBBBBCBCBA?A9989A
@PZH5B:00158:00329
CGTGTCTCTAGACACAGGATTTTGTGTAG
+
A@BCCDD>:1111<>>?ABBBB:??ADBC
@PZH5B:00161:00308
TACTGAGCTACACACACAGAAAGATTGGT
+
?BCGCCEBCABBBDECC@AAIA@@@=@=?
@PZH5B:00162:00332
ACGAGTGCGTTCCCCATGTCGTAGGTACTC
+
BCA??BBBBC@BCC:DAAABBBBB@A?AAG
@PZH5B:00169:00335
ACGCTCGACATGCCCAGGTACAGGAG
+
BB>??BBBBDBBBB>BB@BBBDDEAB
@PZH5B:00170:00330
ACGCTCGACATGCCCAGGTACAGGAG
+
BB@@ABBBBBBCBBB??=?BEEDACD
@PZH5B:00172:00341
TACTGAGCTACACACACAGAAAGATTGGT
+
BA??BBBAABBBBBDCBB?>=:@?@=@@C
@PZH5B:00173:00302
ACGCTCGACATGCCCAGGTACAGGAG
+
BBBBBBBBBDBCCB>BB@BBECB@CC
@PZH5B:00173:00336
AGCACTGTAGCTGTCACTAGTTACTTGT
+
<=CFBBBCBBBAAABBCCDA@====;?C
@PZH5B:00174:00302
AGCACTGTAGCTGTCACTAGTTAATTGT
+
<=DGCBBCBBCBBAAABCDBB>?6:6;@
@PZH5B:00174:00308
ATCAGACACGGACACAGCAGAACACAC
+
BAABACBCCC>ABCCBCCCBC@CBBB@
@PZH5B:00176:00305
AGCACTGTAGCTGTCACTAGTTACTTGT
+
<<BCA@DCCCDBBBBBBECCE@CAB?BB
@PZH5B:00176:00332
AGCACTGTAGCTGTCACTAGTTACTTGT
+
<?CCCBBECBBABBBCCCD@@=@@@>AC
@PZH5B:00176:00342
CGTGTCTCTAGGCACAGGATTTTGTGTAG
+
@BEECCCCCBB?@@BCC>9::4,4?=>?@
@PZH5B:00176:00348
AGCACTGTAGCTGTCACTAGTTACTTGT
+
;<DCBBBCBAAAAABBBABBB@FDB@BB
@PZH5B:00180:00340
ACGCTCGACATGCCCAGGTACAGGAG
+
BBAABBBBB@@@BA@>><>ABCB?@B
@PZH5B:00182:00320
ACGCTCGACATGCCCAGGTACAGGAG
+
BB@@ABBCCDCBBB?BB@ABABB@AA
@PZH5B:00182:00327
AGCACTGTAGCTGTCACTAGTTACTTGT
+
BCCCBCCCHCBAAACCDDCEB=@<969B
@PZH5B:00185:00316
ACGCTCGACATGCCCAGGTACAGGAG
+
BB???BBBBCBBBB?BB@BBBCD@BB
@PZH5B:00188:00308
TACTGAGCTACACACACAGAAAGATTGGT
+
B???BBCBBBBAA@CDCC9996;?=;@@C
@PZH5B:00195:00319
TACTGAGCTACACACACAGAAAGATTGGT
+
??>BBCCBBBBBAADC@B994-9994;BD
@PZH5B:00198:00319
TACTGAGCTACACACACAGAAAGATTGGT
+
DBBBCBDDBBDBAAAB@@99909>>=@ED
@PZH5B:00151:00399
ACGCTCGACATGCCCAGGTACAGGAG
+
BB>??BCCDCCCBB>@@=@CCCEACD
@PZH5B:00152:00356
ACGAGTGCGTTCCCCATGTCGTAGGTACTC
+
<CB@=@<99A;@?@6A@@@ADB;;8:;99?
@PZH5B:00152:00372
TACTGAGCTACACACACAGAAAGATTGGT
+
B@A>BBAAAAAAA@CCAA944-99948;?
@PZH5B:00153:00395
CGTGTCTCTAGGCACAGGATTTTGTGTAG
+
AACCCEDBCDC?DDCCB?9999/99>999
@PZH5B:00154:00388
ACGCTCGACATGCCCAGGTACAGGAG
+
BB>??BBBCDBBBC?AA<>BBCB?BB
@PZH5B:00155:00395
TACTGAGCTACACACACAGAAAGATTGGT
+
=??A@BCCDAAADDDC=<;BB>BCC@C@@
@PZH5B:00158:00375
CGTGTCTCTAGGCACAGGATTTTGTGTAG
+
ABBAACBB@@@?@ACCD@??==6=?BCCB
@PZH5B:00158:00390
TACTGAGCTACACACACAGAAAGATTGGT
+
AABBBBCB@B@BBBCB?=944-9>>>A@C
@PZH5B:00160:00361
ACGCTCGACATGCCCAGGTACAGGAGG
+
@B???BBBBDBBBB>BB@BBBBB@BB@
@PZH5B:00160:00389
AGCACTGTAGCTGTCACTAGTTACTT
+
>@=99:@BC@@@A<;49999=8=9>;
@PZH5B:00160:00394
TACTGAGCTACACACACAGAAAGATTGGT
+
BBBBBBBBBBBBBBDB@@944-99848<?
@PZH5B:00161:00383
TACTGAGCTACACACACAGAAAGATTGGT
+
B@@@BCDBB@AABBBDCCBBC?BBB?A@A
@PZH5B:00161:00399
TACTGAGCTACACACACAGAAAGATGGGT
+
BAAABBFCC@AAABB@@?89909@98808
@PZH5B:00162:00378
TACTGAGCTACACACACAGAAAGATTGGT
+
BAAAA@C@AA@@@@BCBC994-98848<?
@PZH5B:00164:00360
CGTGTCTCTAGGCACAGGATTTTGTGTAG
+
BBCBCDDDBBB@BBCCDCCCCC:ECDCCB
@PZH5B:00164:00374
AGCACTGTAGCTGTCACTAGTTACTTGT
+
<=DCCCCDBBB=?BBAAAACBACBB?BB
@PZH5B:00167:00391
AGCACTGTAGCTGTCACTAGTTACTTGT
+
44899=?@BB@<<;;9BBCBB?@99699
@PZH5B:00170:00389
CGTGTCTCTAGGCACAGGATTTTGTGTAG
+
BBBBBFDDBAA?ABCDC@??==6=A?BCD
@PZH5B:00171:00367
CGTGTCTCTAGGCACAGGATTTTGTGTAG
+
@AAABCCCB@@>?BBAA?@===6AABBCC
@PZH5B:00173:00386
AGCACTGTAGCTGTCACTAGTTACTTG
+
99@;9:?=CAA>@99449444244424
@PZH5B:00175:00384
AGCACTGTAGCTGTCACTAGTTACTTGT
+
<<DCCCDCBBBBBAABCBEDB@BCC<@>
@PZH5B:00176:00396
CGTGTCTCTAGGCACAGGATTTTGTGTAG
+
BBCBCCCCAAA?BBCDC@CDDE9BBBCCC
@PZH5B:00178:00362
ACGCTCGACATGCCCAGGTACAGGAG
+
BBBA@BBCC@@44408859@AADACB
@PZH5B:00178:00386
CGTGTCTCTAGGCACAGGATTTTGTGTAG
+
BBCDCBBBBBB@CCCCC?BBBB7A@@ACC
@PZH5B:00181:00380
ACGAGTGCGTTCCCCATGTCGTAGGTACTC
+
BBAABBBBBB>BCC:CABEBBCBB@A:<;C
@PZH5B:00181:00392
TACTGAGCTACACACACAGAAAGATTGGT
+
A@A?BBBAAAAB>ADC@@994-8884;?B
@PZH5B:00181:00399
CGTGTCTCTAGGCACAGGATTTTGTGTAG
+
ABBBBFCCBAA@ABBBB@CCCC:CCCCCC
@PZH5B:00182:00379
TACTGAGCTACACACACAGAAAGAATGGT
+
BB@BBBB@??BBBBCB?@;;96;F<AC@C
@PZH5B:00183:00377
ACGAGTGCGTTCCCCATGTCGTAGGTACTC
+
?BB?BBCBBB?CBB9B@A@BCB8:88999?
@PZH5B:00183:00384
AGCACTGTAGCTGTCACTAGTTACTTGT
+
<@ECA@ACBBBAA@@BCCCA@>???=@C
@PZH5B:00183:00398
TACTGAGCTACACACACAGAACGATTG
+
DCBBCCCBBBBBBCCDB?@@>BBDCBC
@PZH5B:00190:00372
AGCACTGTAGCTGTCACTAGTTACTTGT
+
@ACC<:BDCCCABBABBBC@?==9969B
@PZH5B:00190:00394
CGTGTCTCTAGGACGACAGGATTTTGTTGTAGA
+
A;<;<B?:;>>,////,,1;99::1..,..//3
@PZH5B:00191:00396
TACTGAGCTACACACACATGAAAGAG
+
AA@@<;9@@@@A9<9=999448-8//
@PZH5B:00192:00357
TCTCTATGCGCTCCACATGTCTAAGGT
+
AABAAACBBBCAA?ACDCBBCCC@C@C
@PZH5B:00193:00370
TACTGAGCTACACACACAGAAAGATTGGT
+
BABBBBCBBBBD@@@?@B;;809997;?B
@PZH5B:00193:00399
ACGCTCGACATGCCCAGGTACAGGAG
+
?@;;;ABBCCECCD>AAAAAACC@B<
@PZH5B:00196:00358
ACGAGTGCGTTCCCCATGTCGTAGGTACTC
+
@A?@BBBBBB?BCB:C:::BDCCB@@;<<B
@PZH5B:00196:00364
TACTGAGCTACACACACAGAAAGATTGGT
+
B?BBCCCB??BBAABDBA444-99948=@
@PZH5B:00196:00370
ACGCTCGACATGCCCAGGTACAGGAG
+
BB@@?BBBCDCAAA=AC@BBCBBAAA
@PZH5B:00197:00353
ACGCTCGACATGCCCAGGTACAGGAG
+
CCBBBCCJCBA99408859@BBFACA
@PZH5B:00197:00365
TGATACGTCTCCTTCCTTAGTTACTTCA
+
CCBCBB??@BCBCABBD?>@B8;<@;>?
@PZH5B:00199:00365
TACTGAGCTACACACACAGAAAGATTGGT
+
A>AACCBBBBBBBBCDBB994-9886;?B
@PZH5B:00199:00392
CGTGTCTCTAGGCACAGGATTTTGTGTAG
+
BCBCBCCCCBB?ABDCC@CCCC:CCCBBB
@PZH5B:00150:00416
TACTGAGCTACACACACAGAAAGATTGGT
+
B@AABBCBABBBBBE@;;444-9>>;?@C
@PZH5B:00150:00427
CGTGTCTCTAGGCACAGGATTTTGTGTAG
+
BBBCCCBAAAC@BBDBA:4444-9A=>?>
@PZH5B:00152:00426
TACTGAGCTACACACACAGAAAGATTGGT
+
BBCBBBCCBBBCCBCCCBB=;5<11,09:
@PZH5B:00153:00420
AGCACTGTAGCTGTCACTAGTTACTTGT
+
<<CCBABCBBBBAAA@@BBCB@CDB=??
@PZH5B:00154:00432
CGTGTCTCTAGGCACAGGATTTTGTGTAG
+
BBCBBCDDABB@BBCCC@CDDD:DBAABB
@PZH5B:00154:00435
AGCACTGTAGCTGTCACTAGTTACTTGT
+
<<NCA@AGCCCBBBABBBBCB?B9989C
@PZH5B:00155:00433
CGTGTCTCTAGGCACAGGATTTTGTGTAG
+
@ABACCCD@@@>?BCBC@CCCB9CA@ADD
@PZH5B:00155:00442
ACGCTCGACATGCCCAGGTACAGGAGA
+
BB@@?BBBCBAABJ@BB?BBCCCA@A@
@PZH5B:00155:00443
ACGCTCGACATGCCCAGGTACAGGAG
+
BB?@ABBBBEDBAB?AC@BBBBB@BB
@PZH5B:00156:00408
AGCACTGTAGCTGTCACTAGTTAATTGT
+
@@AA<<BECGCBCCCCCCCA@=@595<A
@PZH5B:00157:00406
TACTGAGCTACACACACAGAAAGATTGGT
+
AABBBCDB???CABBCBB;;;7;AA@C?C
@PZH5B:00157:00408
CGTGTCTCTAAGGCACAGGATTTTGTGTAGA
+
9=>>>?<<11,/,/;;::84444,4449=66
@PZH5B:00157:00431
ATATCGCGAGGGTATGGAAGACTTCTATA
+
@@BA@A@AAAC>A9<<;>>@@A=997376
@PZH5B:00158:00414
AGCACTGTAGCTGTCACTAGTTACTTGT
+
;AAA@A?A>><11///4;@?>=A=A>A;
@PZH5B:00159:00407
CGTGTCTCTAGGCACAGGATTTTGTGTAG
+
A@CCDCAA<<<?BBCCE@EDDE:DCCCCD
@PZH5B:00159:00434
TACTGAGCTACACACACAGAAAGATTGGT
+
B???BCCB?BBBBBCCBB999-888;@?B
@PZH5B:00159:00442
TACTGAGCTACACACACAGAAAGATTGGT
+
AABABCCBAABCCBAAAB884-9994;@C
@PZH5B:00160:00409
ACGCTCGACATGCCAGGTACAGGAG
+
A?BB@A@BBEBCC>AA@BBCCD@BB
@PZH5B:00160:00410
CGTGTCTCTAGGCACAGGATTTTGTGTAG
+
;D<CDFACECC@CDCGC=AADC:FBBBAA
@PZH5B:00160:00438
ACGCTCGACATGCCCAGGTACAGGAG
+
BBABBAABBCC==><@@=@CCCE?BB
@PZH5B:00160:00448
CGTGTCTCTAGGCACAGGATTTTGTGTAG
+
AAAAACCDC@@>?BBAA?BA?A9AABCCC
@PZH5B:00161:00418
CGTGTCTCTAGGCACAGGATTTTGTGTAGAG
+
DBCCCCDAB@A=@CCBB?CCBB7AAABCFDD
@PZH5B:00161:00443
AGCACTGTAGCTGTCACTAGTTACTTGT
+
<<DCCBBEBAAAABBBBBCCB@DBBADC
@PZH5B:00162:00407
TCTCTATGCGCTCCACATGTCTAAGGT
+
BBCB=?A@>?A;;9<CCCDB?AAAD@C
@PZH5B:00162:00428
TACTGAGCTACACACACAGAAAGATTGGT
+
C@@AADFJDCCCCBBBA>?>@:111-1,0
@PZH5B:00162:00443
ATATCGCGAGGGTATGGAAGACTCTATA
+
BBBBABBCCCC?B@AA@C@BBBBB?>@B
@PZH5B:00163:00446
AGCACTGTAGATGTCACTAGTTACTTGT
+
@AAA@@@@AACCBBBCDDC??=??>=@C
@PZH5B:00164:00434
ACGAGTGCGTTCCCCATGTCGTAGGTACTC
+
BB@>>BCBBB?AA=6A???BDB@B@@9<<B
@PZH5B:00165:00402
AGCACTGTAGCTGTCACTAGTTACTTGT
+
<=DC?@BECCCBCBBBBBDCB?ABB@BC
@PZH5B:00165:00441
ACGCTCGACATGCCCAGGTACAGGAG
+
@@@CC@AACBC@@@<>>;>;=>DBCC
@PZH5B:00168:00429
TACTGAGCTACACACACAGAAAGATTGGT
+
@@ABCCCDBBBBCBA@CCBBC@9995968
@PZH5B:00168:00433
TACTGAGCTACACACACAGAAAGATTGGT
+
????BCBAA?BBBBBCDFBBB?BBB@B@B
@PZH5B:00168:00436
TACTGAGCTACACACACAGAAAGATTGGT
+
C<<=@@BBBBCAAAB>?>99909842313
@PZH5B:00168:00447
ACGCTCGACATGCCCAGGTACAGGAG
+
BAAABBCDCCBCCB>BB?BBBCD@AB
@PZH5B:00169:00444
CGTGTCTCTAGGCACAGGATTTTGTGTAG
+
BBBCCFDDDAB@CBBBB@BDCC:FBA=@=
@PZH5B:00169:00449
ACGCTCGACATGCCCAGGTACAGGAG
+
BA@@ABBBCDBEBB>AA?ABCCD@BB
@PZH5B:00172:00446
AGCACTGTAGCTGTCACTAGTTACTTGT
+
<>ECCBAB@@@A@@@BBBBBD?CAA?BB
@PZH5B:00174:00427
TACTGAGCTACACACACAGAAAGATTGGT
+
BABBBBCCBBAAABCCBB;;;09>>=A@C
@PZH5B:00175:00447
ACGCTCGTACCATGCCAGGTACAGGAG
+
BC791A1//6502//,//,/8944244
@PZH5B:00176:00405
TACTGAGCTACACACACAGAAAGATTGGT
+
A===BBBBBBBBBBCCCB999-9==<@>A
@PZH5B:00177:00430
TACTGAGCTACACACACAGAAAGATTGGT
+
BCCABBCCDCCCB9999999>:9942423
@PZH5B:00180:00404
ACGAGTGCGTTCCCCATGTCGTAGGTACTC
+
BBBBBBBBAB?BBB9D<=<CCB9;989999
@PZH5B:00180:00425
TACTGAGCTACACACACAGAAAGATTGGT
+
BBBBBBBBBBBBBBCB@@944-9984;>A
@PZH5B:00180:00427
CGTGTCTCTAGGCACAGGATTTTGTGTAG
+
BBBBCDDDA@?@BBBBB@CCCC:DCBCCC
@PZH5B:00181:00400
ACGCTCGACATGCCCAGGTACAGGAG
+
BBAABBBCDEBCCC>BD@BBCDC@CD
@PZH5B:00181:00412
TACTGAGCTACACACACAGAAAGATTGGT
+
B@BBCCCBBBBCAAAB@B<<919>>=AAD
@PZH5B:00182:00412
ACGAGTGCGTTCCCCATGTCGTAGGTACTC
+
BBB?BBBB??>BCC:BAAABBCBB@?9<;C
@PZH5B:00182:00438
CGTGTCTCTAGGCACAGGATTTTGTGTAG
+
BCCCCCCC;<<@BBBCC?CDCE:CBBBDC
@PZH5B:00183:00439
TACTGAGCTACACACACAGAAAAATTGGTGC
+
B@>>AACB@@BBBCA:?A88888,9<>9BCC
@PZH5B:00183:00445
ACGCTCGACATGCCCAGGTACAGGAG
+
BBBBBBBAA@B=999885;BCCEBDC
@PZH5B:00188:00417
AGCACTGTAGCTGTCATTAGTTACTTGT
+
==CC@@ABBBCCBBCA=<=:42:::5;C
@PZH5B:00188:00419
TACTGAGCTACACACACAGAAAGATTGGT
+
A?BBCCDB@?@A@@@@@B?@@<@>A=ACB
@PZH5B:00189:00440
AGCACTGTAGCTGTCACTAGTTACTTGT
+
@ACCCBBCBBBBBBABBBBBB@CCC?BB
@PZH5B:00192:00402
CGTGTCTCTAGGCACAGGATTTTGTGTAG
+
CCBBBBCACB@@???BB@DCCC9CDCBBC
@PZH5B:00192:00412
ACGCTCGACATGCCCAGGTACAGGAG
+
BBA@BBBBBDBCCC?BB?AABED@BB
@PZH5B:00192:00449
TACTGAGCTACACACACAGAAG
+
BBBBBBB>99449=,---,,*,
@PZH5B:00196:00433
CGTGTCTCTAGGCACAGGATTTTGTGTAG
+
BBCBBBDDCBB@??CBA:4444-9@@@@B
@PZH5B:00197:00408
CGTGTCTCTAGGCACAGGATTTTGTGTAG
+
BBBBCDDCBBB@CBDDC?BAAA9EAAACC
@PZH5B:00198:00423
CGTGTCTCTAGGCACAGGATTTTGTGTAG
+
B@BABDEECBB@ABBCC@CCFF:CCCBBA
@PZH5B:00199:00422
ACGAGTGCGTTCCCCATGTCGTAGGTACTC
+
BBCCCCCBBB=?==6@;<<?A@99589844
@PZH5B:00151:00475
ACGAGTGCGTTCCCCATGTCGTAGGTACTC
+
CCABBCCCCC9;994;@@@@B<11,01///
@PZH5B:00151:00479
AGCACTGTAGCTGTCACTAGTTACTTGT
+
BBBBBAB>=DECCCBBBBCCCEA998;B
@PZH5B:00151:00492
AGCACTGTAGCTGTCACTAGTTACTTGT
+
99>>9@99;@@=BBGBC<<=C==<>,11
@PZH5B:00152:00464
CGTGTCTCTAGGCACAGGATTTTGTGTAG
+
BBBEDBCBCCC?ABCBA<9999/999@@@
@PZH5B:00152:00469
TACTGAGCTACACACACAGAAAGATTGGT
+
B@AABCCBBBBBAACC;;444-9995;@D
@PZH5B:00153:00481
AGCACTGTAGCTGTCACTAGTTACTTGT
+
;@@@CDGBBEECCC>113>?>?CCCACC
@PZH5B:00154:00477
TACTGAGCTACACACACAGAAAGATTGGT
+
<<=CCCCCAAACCCCDC>>>>;112=>-0
@PZH5B:00155:00474
ACGCTCGACATGCCCAGGTACAGGAG
+
BBABBBBBBCBBBC>A@>ABCCC?BB
@PZH5B:00156:00484
AGCACTGTAGCTGTCAATAGTTACTTGT
+
=@CDCCCDBBBBBBBB@BBCCAB9988A
@PZH5B:00156:00488
CGTGTCTCTAGGCACAGGATTTTGTGTAG
+
BBBBBCCDBBB?ABCCC@;:::1:??BCD
@PZH5B:00156:00496
CGTGTCTCTAGGCACAGGATTTTGTGTAG
+
BABCCC::>NNDAAA>>=1111+11//66
@PZH5B:00156:00498
TAGTATCAGCCTCGCCATGACGAAGGTATTCC
+
BBB??ACCCCEBAAACDBBCCAA=@@A;;8;@
@PZH5B:00157:00454
TACTGAGCTACACACACAGAAAGATTGGT
+
A>>>AAAAAAAA@@BDCB9996899<B?B
@PZH5B:00157:00463
CGTGTCTCTAGGCACAGGATTTTGTGTAG
+
@AAAACBBCBB>999>984449,4:99=D
@PZH5B:00160:00468
TACTGAGCTACACACACAGAAAGATTGGT
+
???@BCDBBBBBBBDCFCBAA=ABB?A@B
@PZH5B:00160:00495
TACTGAGCTACACACACAGAAAGATTGGT
+
BBBBBBBBBBBBAADB@;444-9>=;@?B
@PZH5B:00161:00459
TGATACGTCTCCTTCCTTAGTTACTTCA
+
BBBAA@AABBB@C?B?C@BBB@AAABBC
@PZH5B:00161:00484
AGCACTGTAGCTGTCACTAGTTACTTGT
+
@ADCBBBCBCCBCBABBCCA@=??><?B
@PZH5B:00162:00490
AGCACTGTAGCTGTCACTAGTTACTTGT
+
@ACCCBCDBBBB@@@ABBFAA@BDB?BA
@PZH5B:00164:00462
TACTGAGCTACACACACAGAAAGATTGGT
+
B@A>AAAAABBBBBCCDCBBB?BCBAB@B
@PZH5B:00165:00451
CGTGTCTCTAGGCACAGGATTTTGTGTAG
+
@@AABBCDC@A>?BBBD@CCCC:DCCCCC
@PZH5B:00165:00463
CGTGTCTCTAGGCACAGGATTTTGTGTAG
+
BBBBCCCBCCB?BBCB@<9944/9@@>>>
@PZH5B:00165:00466
CGTGTCTCTAGGCACAGGATTTTGTGTAG
+
BBBBBCDDBBB@BBBBD@AAAA9A@@BCC
@PZH5B:00166:00468
ACGAGTGCGTTCCCCATGTCGTAGGTACTC
+
BCBBBCDCCC?BBB9B;;8=>>9968999>
@PZH5B:00167:00469
TCTCTATGTCCACATGTCTAAGGTACTG
+
499>A@@@@@=@@>99994424244484
@PZH5B:00168:00469
TACTGAGCTACACACACAGAAAGATTGGT
+
BB@@AAAAAAAA@@CC;A944-99949=B
@PZH5B:00168:00481
CGTGTCTCTAGGCACAGGATTTTGTGTAG
+
BBBBBCDCCCB@BBBBCABCCC:BBBBBB
@PZH5B:00169:00496
AGCACTGTAGCTGTCACTAGTTACTTGT
+
<<CCGCBBABCBB@ABCBCBA>A?><@A
@PZH5B:00170:00477
TACTGAGCTACACACACAGAAAGATTGGT
+
?ABBBBCCCCCBBBBAAA844-9@@>B@C
@PZH5B:00170:00493
AGCACTGTAGCTGTCACTAGTTACTTGT
+
<<CCBBCCAAACCCCA>>ABA@BAA<>>
@PZH5B:00171:00459
CGTGTCTCTAGGCACAGGATTTTGTGTAG
+
BBBBCBBBBBE@BBBB@?9444,4@AABD
@PZH5B:00171:00466
ACGAGTGCGTTCCCCATGTCGTAGGTACTC
+
BBB??=BDBB=?==6?9<1<<8--+--,,,
@PZH5B:00171:00468
AGCACTGTAGCTGTCACTAGTTACTTGT
+
@ADCCCBBBECBBAABCCCD@=?996;B
@PZH5B:00173:00472
CGTGTCTCTAGGCACAAGATTTTGTGTAG
+
AACCCDCDC@@>ABAB=?9999-9@@@BC
@PZH5B:00173:00473
TACTGAGCTACACACACAGAAAGATTGGT
+
BBBCCCDC::;C;;999?99919>>;><?
@PZH5B:00173:00481
CGTGTCTCTAGGCACAGGATTTTGTGTAG
+
AAAAACCCAAB@BBBBB@CCDD:CCBBBB
@PZH5B:00174:00471
ACGCTCGACATGCCCAGGTACAGGAG
+
@@CCCCCCCCBCCC@999<@CCEBED
@PZH5B:00174:00479
ACGCTCGACATGCCCAGGTACAGGAG
+
BB???BBCCDCBDC>DB@BBBCD@BA
@PZH5B:00175:00453
AGCACTGTAGCTGTCACTAGTTAC
+
BBBBBCCAAABBBBBBCEC@@@@B
@PZH5B:00175:00464
AGCACTGTAGCTGTCACTAGTTACTTGT
+
<<DGCBBCCCDCCCBBBCFA@=?==;@B
@PZH5B:00175:00480
CGTGTCTCTAGGCACAGGATTTTGTGTAG
+
@@AABCEDADA>@BCCC@ECCD:CCDCCC
@PZH5B:00175:00493
CGTGTCTCTAGGCACAGGATTTTGTGTAG
+
B?BBBFBBBBB@BBBBA@ADDD9BBCBBB
@PZH5B:00176:00463
ACGCTCGACATGCCCAGGTACAGGAG
+
BBABBBBCCAA@AB>9;8;;<9E@C@
@PZH5B:00176:00499
TACTGAGCTACACACACAGAAGATTGGT
+
999994;B;484>91//,,,*,**),*,
@PZH5B:00179:00486
ACGAGTGCGTTCCCCATGTCGTAGGTACTC
+
BBC@AABCC@=A@@6@9;9BCA=?<<899@
@PZH5B:00179:00490
AGCACTGTAGCTGTCACTAGTTACTTGT
+
<=CCEBBABBBCBBBAAAABBCBBB>??
@PZH5B:00180:00486
CGTGTCTCTAGGCACAGGATTTTGTGTAG
+
BB@@ABDFC@@>@BBCC@AAAA9ABDCCB
@PZH5B:00181:00451
AGCACTGTAGCTGTCACTAGTTACTTGT
+
?@CCCBA@@ABAA@@@BBCAA?BBC?BB
@PZH5B:00181:00452
ACGCTCGACATGCCCAGGTACAGGAG
+
BBAABBAAABBBCB>CB@B@BDDBBB
@PZH5B:00181:00471
CGTGTCTCTAGGCACAGGATTTTGTGTAG
+
BBBBCCCCABB@CBCCCCCBBB9AABCBB
@PZH5B:00181:00495
ACGAGTGCGTTCCCCATGTCGTAGGTACTC
+
BBBBBBBBBB@@BC:EABBBBBBB@@9<<F
@PZH5B:00182:00471
ACGCTCGACATGCTCAGGTACAGGA
+
BBABBBBCAAAC<;<11-1>A?ABC
@PZH5B:00185:00459
CGTGTCTCTAGGCACAGGATTTTGTGTAG
+
AA;<<CA@B@@=A;99@<@???4?>9999
@PZH5B:00186:00484
TACTGAGCTACACACACAGAAAGATTGGT
+
B??=BBDB?ABBEDB@@;888-99958=@
@PZH5B:00187:00481
TACTGAGCTACACACACAGAAAGATTGGT
+
B???BBCB?BBBBBDBBB;88-9>>>A@C
@PZH5B:00187:00482
AGCACTGTAGCTGTCACTAGTTACTTGT
+
BBCCCBBDBBBAAAAABBADB@BBB?BB
@PZH5B:00188:00481
TACTGAGCTACACACACAGAAAGATAGT
+
ABBCBCCCBBAAA@>>?9911,11,,,,
@PZH5B:00189:00484
ACGCTCGGACATGCCCAGGTACAGGAG
+
BBACCBC>@ADBA>A:995;@CDCBDC
@PZH5B:00190:00489
TACTGAGCTACACACACAGAAAGATTGGT
+
??@AABBAA?BBBBCC@B99969>><B@C
@PZH5B:00191:00454
ATATCGCGAGGGTATGGAAGACTCTATA
+
9;;;98==9997;BCCBNBC:99;7<76
@PZH5B:00191:00480
CGTGTCTCTAGGCACAGGATTTTGTGTAG
+
CBBBCCCDBBB@CBCCC?BBCC:ECCBBB
@PZH5B:00193:00455
TACTGAGCTACACACAGAAAGATTGGTGC
+
B???CCDBABBCA=9:999099969?A@@
@PZH5B:00194:00452
AGCACTGTAGCTGTCACTAGTTACTTGT
+
ABCDDCCCAA=<<CBCCEBBB@CA@===
@PZH5B:00194:00481
AGCACTGTACTGTCACTAGTTACTTGT
+
B<<<BCCDCBCBBCBCBBBC@CCCACC
@PZH5B:00195:00463
ACGAGTGCGTTCCCCATGTCGTAGGTACTC
+
BBB?BBBBAA>BCC:CBBBBDCBB@?:<;D
@PZH5B:00196:00477
AGCACTGTAGCTGTCACTAGTTACTTGT
+
;A@@AECECCCDAAACAA@@@<?>>599
@PZH5B:00198:00498
AGCACTGTAGCTGTCACTAGTTACTTGT
+
<<BBBBCCECCBBBBAA@@@A@CBB99:
@PZH5B:00199:00463
CGTGTCTCTAGGCACAGGATTTTGTGTAG
+
DBBBCDCC@@A@CCBCE@CCCC9BCBBBC
@PZH5B:00152:00519
AGCACTGTAGCTGTCACTAGTTACTTGT
+
<<CDDCDBBBBBBBBABBBDD@B??=?C
@PZH5B:00152:00526
AGCACTGTAGCTGTCACTAGTTACTTGT
+
<AAAAEBBBBC?BAABBCBCC@BAA>AB
@PZH5B:00153:00532
ACGAGTGCGTTCCCCATGTCGTAGGTACTC
+
ABB?B?DB@;2444/9>>>@BB11,01111
@PZH5B:00154:00509
ACGCTCGACATGCCCAGGTACAGGAG
+
BBAABBBBDFCBBA?BCBBBBEC@DB
@PZH5B:00154:00530
CGGATTTTGTGTAGAGGC
+
BB@BBBB:BBBCBBBB@B
@PZH5B:00154:00532
ACGAGTGCGTTCCCCATGTCGTAGGTACTC
+
BBBBBBDB==6444-9=@>>@@9958999?
@PZH5B:00155:00522
TACTGAGCTACACACACAGAAA
+
BAAABBBBA@@@AACC22(((&
@PZH5B:00156:00502
CGTGTCTCTAGGCACAGGATTTTGTGTAG
+
BBBCCDCCBBB@BBCCC@BCCC:ECDBBB
@PZH5B:00156:00517
AGCACTGTAGCTGTCACTAGTTACTTGT
+
<<EECABCBBBA@@@ACCCAB?AAA=@?
@PZH5B:00157:00528
ACGAGTGCGTTCCCCATGTCGTAGGTACTC
+
BBB?BBCB@@>?DC:E@??BBDBBB@:<<C
@PZH5B:00159:00517
TACTGAGCTACACACACAGAAAGATTGGT
+
@>ABBCBB@@ACCBB@@;444-99948?C
@PZH5B:00160:00543
TACTGAGCTACACACACAGAAAGATTGGT
+
??@@BABB??BBBBCCBB@>=:@B@?BAC
@PZH5B:00162:00519
TACTGAGCTACACACACAGAAAGATTGGT
+
BBBCCCA@ABCDABBDC;;;C:8495958
@PZH5B:00164:00547
CGTGTCTCTAGGCACAGGATTTTGTGTAG
+
@@ABCDDBBBB@CBBBB@BBBC:BBFCDC
@PZH5B:00165:00504
AGCACTGTAGCTGTCACTAGTTACTTG
+
@@@@ADBDBBCAB;<;@@>?=<98958
@PZH5B:00165:00541
ACGCTCGACATGCCCAGGTACAGGAG
+
BBAABBBDCDCBBA?BC@CBBEC@CB
@PZH5B:00168:00527
TACTGAGCTACACACACAGAAAGATTGGT
+
@@ABBCCBABBBCCCBB===>:@=B@B@B
@PZH5B:00169:00536
CGTGTCTCTAGGCACAGGATTTTGTGTAG
+
BBBBCCBCA@?>ABCCC@CBB?6;;;AAB
@PZH5B:00170:00503
CGTGTCTCTAAGCACAGGATTTTGTGTAG
+
??BBBDCCCA?ACBBBA@ACCC:?@@ECB
@PZH5B:00170:00521
ACGCTCGACATGCCCAGGTACAGGAG
+
AA?ABBBBBA=ACC???=?BCCC@BB
@PZH5B:00170:00522
AGCACTGTAGCTGTCACTAGTTACTTGT
+
<<CCCBBBB@@A@@@ACBC@@>@BB>BB
@PZH5B:00170:00533
ACGCTCGACATGCCCAGGTACAGGAG
+
BB@@@A@?>9999919>;=8449899
@PZH5B:00171:00543
ATCAGACACTCGGACACAGCAGAACACACAG
+
@?B;91;<1///,//==994498248;874.
@PZH5B:00173:00519
TACTGAGCTACACACACAGAAAGATTGGT
+
A?@@BBCB?@ACABABBB88809>>=A?B
@PZH5B:00173:00526
TACTGAGCTACACACACAGAAAGATTGGT
+
@@ACCCFBBBBCCCAA@C@BA>CCC@C@C
@PZH5B:00175:00504
CGTGTCTCTAGGCACAAGGATTTGTGTAG
+
449>94/111/,,///,/5///+///444
@PZH5B:00175:00512
AGCACTGTAGCTGTCACTAGTTACTTGTGT
+
<<DCCCCBBBBBAAABBBCA@>@BB?BBCC
@PZH5B:00175:00514
AGCACTGTAGCTGTCACTAGTTACTTGT
+
<@CCHCBDBBBBBBBAABBBA?BBB@?A
@PZH5B:00175:00539
ACGCTCGACATGCCCAGGTACAGGAG
+
BB@@?BBBCECBBB?BC@BBBCC@BB
@PZH5B:00178:00522
ACGAGTGCGTTCCCCATGTCGTAGGTACTC
+
BBBBBBCBBB?CBB9B@@?@AA8978999@
@PZH5B:00178:00538
ACGCTCGACATGCCCAGGTAAGGAG
+
ABBBBB?BCDFBBA?BD@BB@B@BB
@PZH5B:00179:00522
CGTGTCTCTAGGCACTGGATTTTGTGTAG
+
ABBBBCBBDAC@BBABB@AAAA9886;11
@PZH5B:00180:00510
ACGCTCGACATGCCAGGTACCAGGA
+
947>99499:?99599244424:9:
@PZH5B:00180:00519
CGTGTCTCTAGGCACAGGATTTTGTGTAG
+
CCBBCDDCG@@>ACCCC@CCCB9BBBBEB
@PZH5B:00180:00526
ACGAGTGCGTTCCCCATGTCGTAGGTACTC
+
AABABBCHBB?BBB9B;:9BBA=><?;99>
@PZH5B:00180:00533
ATCAGACACGGACACAGCAGAACACAC
+
BBB@?A?BCC@BBBBCCCCCC@CBCBB
@PZH5B:00183:00519
ACGCTCGACATGCCCAGGTACAGGAG
+
B@ACBB?@ACECDCBBC?CCCCE>@@
@PZH5B:00184:00515
AGCACTGTAGCTGTCACTAGTTACTTGT
+
B@@?ACCD?:;BCBBCB<999299=9>D
@PZH5B:00184:00518
CGTGTCTCTAGGCACAGGATTTTGTGTAG
+
BBBABCCCAAA@DBBBB?BDDD:BBBCCE
@PZH5B:00184:00537
ACGAGTGCGTTCCCCATGTCGTAGTAG
+
BCD@ABC@>>5999/944/887//.//
@PZH5B:00185:00509
AGCACTGTAGCTGTCACTAGTTACTTGT
+
ABDECCDCBBBAAAABBBCA@=@AA>AC
@PZH5B:00185:00543
CGTGTCTCTAGGCACAGGATTTTGTGTAG
+
BBAABBDDBBB@BBDCCACCCC9DA@ADC
@PZH5B:00189:00541
ACGAGTGCGTTCCCCATGTCGTAGGTACTC
+
BB?@BBBCAA?ACC:D@A@BBCCB@@;<<N
@PZH5B:00190:00531
ACGAGTGCGTTCCCCATGTCGTAGGTACTC
+
BCCBABCBBC8;99/999<BC@@@A;<<CB
@PZH5B:00190:00539
AGCACTGTAGCTGTCACTAGTTACTTGT
+
@@CCBAB@BBBA@B@BCBCA@=?@?>AB
@PZH5B:00191:00535
CGTGTCTCTAGGCACAGGATTTTGTGTAG
+
BBBBBBCCCCE@BBDCC@CCDD:BBBBCB
@PZH5B:00192:00523
CGTGTCTCTAGGCACAGGATTTTGTGTAG
+
@AAAACDDC@@>?BABB@CCCC:DCECDC
@PZH5B:00192:00547
TACTGAGCTACACACACAGAAAGATTGGT
+
>>>@@ABA@@@AAACB@A944-9==;@?B
@PZH5B:00193:00515
AGCACTGTAGCTGTCACTAGTTACTTGT
+
;<CDDCCCBBBB?ABAAAAAA@BBB?>A
@PZH5B:00193:00520
CGTGTCTCTAGGCACAGGATTTTGTGTAG
+
@@AAACDDBBB?BBBCC@DCCC:CCDDCB
@PZH5B:00194:00544
ACGAGTGCGTTCCCCCTGTCGTAGGTACTC
+
BB>?@@AAAA:>>>>2CB@@@BBBA?9;;C
@PZH5B:00197:00508
AGCACTGTAGCTGTCACTAGTTACTTGT
+
<B@@@BCCCBB@C@@@@>>>6,///,//
@PZH5B:00197:00510
AGCACTGTAGCTGTCACTAGTTACTTGT
+
AACCEDDBBBBBCCCCCCCCCACCB@BB
@PZH5B:00197:00539
TACTGAGCTACACACACAGAAAGATTGGT
+
??BBCCCBAABCBAFCBA;44-9984;?C
@PZH5B:00197:00544
ACGCTCGACATGCCAGGTA
+
1/.6/4444491/,//,//
@PZH5B:00150:00583
AGCACTGTAGCTGTCACTAGTTACTTGT
+
<<CGBCCCCCCB?BBBBBCCC?A@=;@@
@PZH5B:00151:00560
TACTGAGCTACACACACAGAAAGATTGGT
+
@>>>BBBB@ABBBABABB?>?<@A@?B?B
@PZH5B:00151:00563
CGTGTCCTCGTAGGCACATGGATTTGTGTAG
+
@@@;4/-11////,/444492449049449C
@PZH5B:00151:00568
TACTGAGCTACACACACAGAAAGAT
+
=999@BB@999==:4449444-444
@PZH5B:00151:00577
ATCAGACACGGACACAGCAGAACACAC
+
BAABDBBBBB@CCBBDCCB>A?999@C
@PZH5B:00151:00587
TACTGAGCTACACACACAGAAAGATTGGT
+
??ACCCCBB????@ACCCCCC@;<:@C=?
@PZH5B:00152:00587
CGTGTCTCTAGGCACAGGATTTTGTGTAG
+
BBBBBCCBB;;:9BBBH?CCCD:DBBBBD
@PZH5B:00153:00576
AGCACTGTAGCTGTCACTAGTTACTTGT
+
<<HHCB@BBBBA@@@BDCD:;6;@=;@B
@PZH5B:00153:00594
CGTGTCTCTAGGCACAGGATTTTGTGTAGAGG
+
BAABCBBBCBB@BBCBB?9::4,4==>?A995
@PZH5B:00156:00550
ACGCTTGACATGCCCAGGTACAGGAG
+
9<;<<@BBBCCBBB?@@=AAAAC?AA
@PZH5B:00156:00581
ATCAGACACGGACACAGCAGAACACAC
+
:@@@CCB@AAABBAAACFDCD?B>@@A
@PZH5B:00157:00551
TAGTATCAGCCTCGCCATGACGAAGGTATTCC
+
A@C;;<E><=@ABBB?BBBBC;:9<@AAB?B?
@PZH5B:00157:00590
AGCACTGTAGCTGTCACTAGTTACTTGT
+
<<CCCCDDAABA@@@BBCCCB?ABB>AB
@PZH5B:00159:00582
CGTGTCTCTAGGCACAGGATTTTGTGTAG
+
@AAAACDDDAA?BBBBB?@CCC:AAABBB
@PZH5B:00159:00593
TGATACGTCTCCTCC
+
9<;A;4441--*-,*
@PZH5B:00159:00596
CGTGTCTCTAGGTACAGGATTTTGTGTAG
+
44844=9?99924994423444,444483
@PZH5B:00160:00563
CGTGTCTCTAGGCACAGGATTTTGTGT
+
@@99<AB@@@@8<;>>>B9999-9949
@PZH5B:00162:00564
ACGCTCGACATGCCCAGGTACAGGAG
+
BBABAB@@@DBBBB@BB?BBCEC@BB
@PZH5B:00162:00576
ACGAGTGCGTTCCCCATGTCGTAGGTACTC
+
@@B?BBBBBB@CCC9A@?>>CCAA?B;<<B
@PZH5B:00163:00557
ACGCTCGACATGCCCAGGTACAGGAG
+
BBABCBCCCCDCEE?@A>@BDFDCCC
@PZH5B:00164:00560
CGTGTCTCTAGGCACAGGATTTTGTGTAG
+
CBCCBCCCCDD@BBBBB@BDDD9B@@?BB
@PZH5B:00164:00562
TACTGAGCTACACACACAGAAAGATTGGT
+
B:<<BB?ABC;<<<E994===<?B??B79
@PZH5B:00164:00563
CGTGTCTCTAGGCACAGGATTTTGTGTAG
+
AAAABCCCCBB@CBCEC@BAAA9ABBCBB
@PZH5B:00164:00571
AGCACTGTAGCTGTCACTAGTTACTTGT
+
<<CCCCBD???BAAABBBBBB?ECB@BA
@PZH5B:00164:00589
ACGAGTGCGTTCCCCATGTCGTAGGTACTC
+
BBCBBBBBBD@CCC:CDCCBBC?A?:;<AC
@PZH5B:00165:00556
TACTGAGCTACACACACAGAAAGATTGGT
+
A===ABBBA?@@AABCBB9996888<@@C
@PZH5B:00167:00550
CGTGTCTCTAGGCACAGGATTTTGTGTAG
+
BBBBBBCCDCC?ABCCC????=6ABA@@A
@PZH5B:00167:00562
AGCACTGTAGCTGTCACTAGTTACTTGT
+
ABCCCCDDBBBBABBBCCCDB?EDC@DB
@PZH5B:00167:00569
TACTGAGCTACACACACAGAAAGAA
+
<<99;;;=;;;A;99A@11--+-*)
@PZH5B:00168:00556
ATCAGACACGGACACAGCAGAACACAC
+
BB>??BBBBA?@BBBBCCDA@>@BBBC
@PZH5B:00168:00558
ACGAGTGCGTTCCCCATGTCGTAGGTACTC
+
BBBABCDBAA?AA>6D@??ACC@=<@;;<@
@PZH5B:00168:00577
CGTGTCTCTAGGCACAGGATTTTGTGTAG
+
BCBBCCDDCCB@CBCCB?9999/9>@@@@
@PZH5B:00169:00561
ACGCTCGACATGCCCAGGTACAGGAG
+
BB?BBBB::=CCCH@CC=@@CCC@GB
@PZH5B:00169:00572
CGTGTCTCTAGGCACAGGATTTTGTGTAG
+
@AAAACDDAAA@ABBBB?BBBB9CCCCEC
@PZH5B:00169:00583
TACTGAGCTACACACACAGAAAGATTGGT
+
B???DCCBBBBDCBCDCB>>=:@?=>B@C
@PZH5B:00170:00559
AGCACTGTAGCTGTCACTAGTTACTTGT
+
EACCCBBDBBBABBBBBBBCE@B9989B
@PZH5B:00170:00562
AGCACTGTAGCTGTCACTAATTACTTGT
+
<>NFBBCCABBCBBCB@BC@CDAACAAA
@PZH5B:00170:00576
ACGAGTGCGTTCCCCATGTCGTAGGTACTC
+
BBB@BBBBBB@BCC:D@AADDCBBA@9<;B
@PZH5B:00171:00567
CGTGTCTCTAGGCACAGGATTTTGTGTAG
+
BBBBBCCCCBB@BBBBB@BCDD:EAACCC
@PZH5B:00173:00581
ACGCTCGACATGCCCAGGTACAGGAG
+
BB:<<CCBBBCCCCACC@BACAA=AB
@PZH5B:00175:00550
ACGAGTGCGTTCCCCATGTCGTAGGTACTC
+
BBABBBA>@?5999-4;999>=447:<<<A
@PZH5B:00175:00589
CGTGTCTCTAGGCACAGGATTTTGTGTAG
+
@BAAACBBBAA?BBDCC@CCDD:CCBBBB
@PZH5B:00176:00552
AGCACTGTAGCTGTCACTAGTTACTTGT
+
<BCCBBGDCCDBBBBBBBC:42;985;B
@PZH5B:00177:00573
ACGAGTGCGTTCCCCATGTCGTAGGTACTC
+
ABBBBBC@;;2444/9999@@@99478444
@PZH5B:00177:00596
AGCACTGTAGCTGTCACTAGTTACTTGT
+
<>DFECBCBBBA@BBBBBBBB@CCB@DB
@PZH5B:00179:00560
ACGCTCGACATGCCCAGGTACAGGAG
+
CB>??BBCCCCCBB>BB@BBBCC@BB
@PZH5B:00179:00567
CGTGTCTCTAGGGACAGGATTTTGTGTAG
+
BBBCCDBB=9;96;ACDBCCCC:C<<<C;
@PZH5B:00179:00579
CGTGTCTCTAGGCACAGGATTTTGTGTAG
+
AAAABBCCBBC?BBBCB@BBCC:CCFEBB
@PZH5B:00179:00589
ACGCTCGACATGCCCAGGTACAGGAG
+
BCAAAABBDCBCCDC@@>?BEEDBBB
@PZH5B:00180:00583
ACGAGTGCGTTCCCCATGTCGTAGGTACTC
+
BB>?BBBBBB?BCC:CABBCCDBBA@?AAC
@PZH5B:00180:00593
TACTGAGCTACACACACAGAAAGATTGGT
+
???BBBCBBBBBBBCA?A944-9884;AC
@PZH5B:00180:00595
AGCACTGTAGCTGTCACTAGTTACTTGT
+
@BBBBCCCBCBBBAAACCDCA>@99599
@PZH5B:00181:00588
CGTGTCTCTAGGCACAGGATTTTGTGTAG
+
BBB@ACDDDBA?BBBCCACCCC:CAABBA
@PZH5B:00183:00564
CGTGTCTCTAGGCACAGGATTTTGTGTAG
+
CCCCCDDD::;=ACCCC@@@@@6A@BBCB
@PZH5B:00184:00557
AGCACTGTAGCTGTCACTAGTTACTTGT
+
<>EJECDDABBBBBBBBBBDB@CBB?BA
@PZH5B:00184:00593
AGCACTGTAGCTGTCACTAGTTACTTGT
+
ACCCCADCBBBB?A=ABBCDD@?@@>BA
@PZH5B:00185:00564
ACGAGTGCGTTCCCCATGTCGTAGGTACTC
+
BBB?BBBBAA?ACC:CABABBBBB@>?@@C
@PZH5B:00187:00556
CGTGTCTCTAGGCACAGGATTTTGTGTAG
+
BBBBBCCDCDB?BBBBD@CCBB9CAABCC
@PZH5B:00187:00575
TACTGAGCTACACACACAGAAGAAT
+
@?@@A<<9@==@;9/<11//,//,,
@PZH5B:00187:00577
CGTGTCTCTAGGCACAGGATTTTGTGTAG
+
BABBBCCCABB@BBBBC@CCDC:CCBBAB
@PZH5B:00189:00550
AGCACTGTAGCTGTCACTAGTTACTTGT
+
FAECCCAAABCBBB@BBBCCC@CCB>??
@PZH5B:00190:00559
ACGCTCGACATGCCCAGGTACAGGAG
+
BB>??BBBCCBBBB>BB@BABEC@BB
@PZH5B:00190:00578
TACTGAGCTACACACACAGAAAGATTGGT
+
@>>>AACBBBBBBBBBB@944-99848=?
@PZH5B:00191:00570
CGTGTCTCTAGGCACAGGATTTTGTGTAG
+
A@BBBCB@CBB@BBBBB?9:::,4?@>AA
@PZH5B:00191:00586
TACTGAGCTACACACACAGAAAGATTGGT
+
BABABBFBABABBC=9?@9880999>AAC
@PZH5B:00191:00593
CGTGTCTCTAGGCACAGGATTTTGTGTAG
+
BBB@BBCCCBB?ABBBD@CDDD:CCBBCB
@PZH5B:00192:00555
AGCACTGTAGCTGTCACTAGTTACTTGT
+
@;999=A=@@;99AABAAA91-111-1/
@PZH5B:00192:00572
GCACTGTAGCTTTCACTATTTACTTGT
+
=@@ABBBBBCAA>AABBBBB?CBB@DC
@PZH5B:00193:00555
TACTGAGCTACACACACAGAAAGATTGGT
+
?==BBECABBBBBBCCB@994-9846;@D
@PZH5B:00193:00566
ACGCTCGACATGCCCAGGTACAGGAG
+
BB???BBCDCCCCC?BC@BBBCC@BB
@PZH5B:00194:00555
TACTGAGCTACACACACAGAAAGATTGGT
+
AABBBBECABBCBCAAABBBC@;:;=>;>
@PZH5B:00194:00576
CGTGTCTCTACACAGGATTTTGTGTAG
+
AACCCCDD@@AACCE@BBBB:?@@CCC
@PZH5B:00195:00560
AGCACTGTAGCTGTCACTAGTTAATTGT
+
@ACCBABCBBBBAAABCCCGA>A6:6;@
@PZH5B:00195:00575
AGCACTGTAGCTGTCACTAGTTAATTGT
+
AACCCCDCBBBAAAAABBBBA>A6:6;@
@PZH5B:00196:00584
AGCACTGTAGCTGTCACTAGTTACTTGT
+
ABCCBABBBBCABAABDCC:;69==;@C
@PZH5B:00197:00552
AGCACTGTAACTGTCACTAGTTACTTGT
+
B?@@ECEAA>ABBBBBBCCAA>?BB@BB
@PZH5B:00197:00556
AGCACTGTAGCTGTCACTAGTTACTTGT
+
<<EEGCBCBBBBBBBBCCC:969@=;@C
@PZH5B:00197:00564
ACGAGTGCGTTCCCCATGTCGTAGGTACTC
+
A@?BBBAABB@BCC:DBBA?B>==<:;<@B
@PZH5B:00198:00555
CGTGTCTCTAGGCACAGGATTTTGTGTAG
+
@@@>?A<<<AAAAABBBB9999/9A@<<>
@PZH5B:00198:00558
ACGAGTGCGTTCTCCATGTCGTAGGT
+
BBB?BBBBB?>BCCCBABBBBB=B?A
@PZH5B:00198:00571
AGCACTGTAGCTGTCACTAGTTACTTGT
+
CCCCCCCDCCBBBCDDCCCCD@CDD@BB
@PZH5B:00199:00595
ACGCTCGACATGCCCAGGTACAGGAG
+
BBAABBBBCDCBBB?BB@BBBCD?AA
@PZH5B:00150:00600
TACTGAGCTACACACACAGAAAGATTGGT
+
A@BBBBCBB@AABBCD@>9946;===A@C
@PZH5B:00150:00642
ACGAGTGCGTTCCCCATGTCGTAGGTACTC
+
BBBBBBCBBB?BCC:C@@?ABBAA?B<=<B
@PZH5B:00151:00605
ACGAGTGCGTTCCCCATGTCGTAGGTACTC
+
BB@>>ABBCC>@??6==?==@B4848999>
@PZH5B:00151:00612
AGCACTGTAGCTGTCACTAGTTACTTGT
+
@BCDCCCCCCDB?BBBCBEAA=?BB8;;
@PZH5B:00151:00622
CGTGTCTCTAGGCACAGGATTTTGTGTAG
+
C@?>ACA@AAA=@@@@@<9999/9>9117
@PZH5B:00152:00610
ACGAGTGCGTTCCCCATGTCGTAGGTACTC
+
ABB?A?BBBB?@BC:E@?ABB@4968999>
@PZH5B:00152:00644
ACGAGTGCGTTCCCCATGTCGTAGGTACTC
+
BBA@AABBBH@BAA9A???BBBAA?@;<<C
@PZH5B:00153:00639
AGCACTGTAGCTGTCACTAGTTACTTGT
+
@@CCGCCCBBBBBBB@ABCCA@CBB:::
@PZH5B:00155:00602
TACTGAGCTACACACACAGAAAGAATA
+
@@@@C@@@=999=@@@@948901@,,,
@PZH5B:00155:00632
ACGCTCGACATGCCCAGGTACAGGAG
+
ABBBBBBBBCBCBC>999;BCCDCC@
@PZH5B:00155:00633
ACGCTCGACATGCCCAGGTACAGGAG
+
BBBBBCBBBA@?BC>@?=@BBBBADC
@PZH5B:00155:00648
CGTGTCTCTAGGCACAGGATTTTGTGTAG
+
CCCCGFDDA@A?BBBBG?CCCC9AAABBC
@PZH5B:00157:00621
ACGCTCGACATGCCCAGGTACAGGAG
+
@BBBBBAAADBCCCBCC@BCCCB@BC
@PZH5B:00157:00624
ACGCTCGACATGCCCAGGTACAGGAG
+
BBA@AB?BBCCCCB?BB@BBBEC@CB
@PZH5B:00157:00632
AGCACTGTAGCTGTCACTAGTTACTTGT
+
@ACCCCCCBBBB@@@BBCCA@=?>><@@
@PZH5B:00157:00634
AGCACTGTAGCTGTCACTAGTTACTTTG
+
11///8:9=@994498999442////+/
@PZH5B:00158:00606
AGCACTGTAGCTGTCACTAGTTAATTGT
+
@BBBBBDBDCECAAAABBBCB?@6:699
@PZH5B:00158:00613
TAGTATCAGCCTCGCCATGACGAAGGTATTCC
+
B?ABACADANCCBBB:<99@@995::44<?B>
@PZH5B:00158:00614
CGTGTCTCTAGGCACAGGATTTTGTGTAG
+
BBBBCCCC@@@>@CBBCA@AAA7?BBCDC
@PZH5B:00158:00622
TACTGAGCTACACACATAGAATTGGTGC
+
A?@@AACBBBBBBBCDAC;::;BCACBB
@PZH5B:00158:00638
AGCACTGTAGCTGTCACTAGTTACTTGT
+
ABCCCCCDAABAABBBB@AACCBAB@DC
@PZH5B:00159:00602
TACTGAGCTACACACACAGAAAGATTGGT
+
?>>>AAAAAAAA@@EB;;444-9>>;>>@
@PZH5B:00159:00646
ACGAGTGCGTTCCCCATGTCGTAGGTACTC
+
ABBBBBDBAA?BBB9D@??BCBCC@A;<<C
@PZH5B:00160:00610
TACTGAGCTACACACACAGAAAGATTGGT
+
@@BBCBCBABBDCCBD@=9996;AA@C@B
@PZH5B:00160:00612
TCTCTATGCGCCCACATGTCTAAGGTACTG
+
@BCB@=@@99991999ABCCCE@CA:;<CC
@PZH5B:00161:00626
CGTGTCTCTAGGCACAGGATTTTGTGTAG
+
AAAAA@CCDAA@BBBBB?@ACC:A@BBBB
@PZH5B:00161:00639
TACTGAGCTACACAACACAGAAAAGATTGGTG
+
66/949:4444944244444444,44423133
@PZH5B:00162:00628
TAGTATCAGCCTCGCCATGACGAAGGTATTCC
+
BBC@?AGA@ACBCAB?AB@==996<>A@BCB>
@PZH5B:00163:00609
CGTGTCTCTAGGCACAGGATTTTGTGTAG
+
@@AABBDCC@@@@BBBC@CDDD:DCCCCB
@PZH5B:00163:00615
ATCAGACACGGACACCGGCAGAACAGCAC
+
97789;94442////,/,//442444444
@PZH5B:00163:00640
TACTGAGCTACACACACAGAAAGATTGGT
+
BBBBBBBA@@BBBBCB@A944-9>><BBC
@PZH5B:00165:00602
CGTGTCTCTAGGCACAGGATTTTGTGTAG
+
BB@BCBBCAAA@BBBBA?ACCC:BCBBBD
@PZH5B:00165:00605
AGCACTGTAGCTGTCACTAGTTACTTGT
+
<<CGECDBAACBBB@BCBBAB?AAA>AB
@PZH5B:00165:00621
CGTGTCTCTAGGCACAGGATTTTGTGTAG
+
ABBBCBCC@@@@BBCBB@CCCC:ECDCDE
@PZH5B:00165:00647
CGTGTCTCTAGGCACAGGATTTTGTGTAG
+
BBBBFCCCFCB@BBDBC@BBBA7BC@@AE
@PZH5B:00166:00642
ACGCTCGACATGCCCAGGTACAGGAG
+
BB>??BBCCA@===<9==@BCCCACC
@PZH5B:00168:00621
TACTGAGCTACACACACAGAAAGATTGGT
+
@>>>BCBB@ABBAAABDA;44-9>=;@=@
@PZH5B:00168:00625
ACGCTCGACATGCCAGGTACAGGAG
+
?=:99;<//,2,/,//,/8;99;99
@PZH5B:00168:00629
AGCACTGTAGCTGTCACTAGTTACTTGT
+
<<CCDCDCBBBBAAABCBCAA@BDB@BB
@PZH5B:00169:00606
CGTGTCTCTAGGCACAGGTTTTTGTGTAG
+
AAAAACDDBBB@BBCCC?AAAA2ABBBDC
@PZH5B:00169:00614
TACTGAGCTACACACACAGAAAGATTGGT
+
A?@@ABBB??BBBBDB?B994-9884;>A
@PZH5B:00169:00635
CGTGTCTCTAGGCACAGGATTTTGTGTAG
+
DBCCBBBBBCB@BBBBA:4444,499@@@
@PZH5B:00169:00636
AGCACTGTAGCTGTCACTAGTTACTTGT
+
<<DBCCCDCCBBBBBCBAABA?A??=?B
@PZH5B:00170:00606
ACGAGTGCGTTCCCCATGTCGTAGGTACTC
+
BBBBBBBBAA?ADH:FABBBBB@@@A;<>F
@PZH5B:00170:00623
TACTGAGCTACACACACAGAAAGATTGGT
+
>>>BBCCB?ABBBCCCCB;996;@==B@C
@PZH5B:00170:00624
ACGCTCGACATGCCCAGGTACAGGAG
+
BB>??B?@@CCCCC>CB@BBBED@CA
@PZH5B:00171:00608
TACTGAGCTACACACACAGAAAGATTGGT
+
B?AFCCGCBBBC=><BCCBCC>BCB?BAC
@PZH5B:00172:00616
AGCACTGTAGCTGTCACTAGTTACTTGT
+
<<DCC@ACCCBB@@@BCCD@D>@BB>BA
@PZH5B:00172:00636
AGCACTGTAGCTGTCACTAGTTACTTGT
+
@FDDA@ABABCABB@BBBBAB@ABB?BB
@PZH5B:00173:00608
ACGAGTGCGTTCCCCATGTCGTAGGTACTC
+
BBB@BBBBBB@DBB9CAAABBA??@99<AC
@PZH5B:00173:00609
TACTGAGCTACACACACAGAAAGATTGGT
+
???BBBCBBBCCAABAAC;;;8;BB?A@C
@PZH5B:00173:00619
ATCAGACACGGACACAGCAGAACACAC
+
B@>??BBBB@?BBBBCCAABC@EBBBB
@PZH5B:00174:00607
CGTGTCTCTAGGCACAGGATTTTGTGTAG
+
BBBABCCCCBB@BBCCC@BBCC:CCECCB
@PZH5B:00174:00625
ACGCTCGACATGCCCAGGTACAGGAG
+
CCCBCBCECDB;9919>;>ACCC@BB
@PZH5B:00174:00642
TACTGAGCTACACACACAGAAAGATTGGT
+
C@@@CCCCBBBB<;=ACCDCA>B<<:<DC
@PZH5B:00176:00619
ATATCGCGAGGGTATGGAAGACTCTATAG
+
A?@ABBBCCDC@EECF<<<=BAAB;;1:0
@PZH5B:00177:00617
TACTGAGCTACACACACAGAAAGATTGGT
+
BB@BBBBBBBBBEBAAAC;;;8;BB?C@C
@PZH5B:00178:00611
CGTGTCTCTAGGCACAGGATTTTGTGTAG
+
@AB@BBCCCBB?BBBBB>====6=?BCDB
@PZH5B:00178:00648
TACTGAGCTACACACACAGAAAGATTGGT
+
AABBBCCCBBBBA@ACCBBBB@8895968
@PZH5B:00179:00635
ATCAGACACGGACACAGCAAGAACACTAC
+
C<;9840///,/88;444/,/8,1/////
@PZH5B:00179:00643
AGCACTGTAGTTGTCACTAGTTACTTGT
+
BBBBBBCCC??>ACDCCCCBA?B@@>@C
@PZH5B:00180:00605
AGCACTGTAACTGTCACTAGTTACTTGT
+
A>@@EDDA@@ABBCBAA@@@BBBAA@BB
@PZH5B:00180:00616
CGTGTCTCTAGGCACAGGATTTTGTGTAG
+
@ABBBCCDA@@=?BBBC@CCCC9CCCCCC
@PZH5B:00180:00648
CGTGTCTCTAGGCACAGGATTTTGTGTAG
+
BCCCBBBCAAB@BCCCC9;<BA7BBCBEC
@PZH5B:00181:00606
AGCACTGTAGCTGTCACTAGTTACTTGT
+
?ACCCBD@BBBBBBBBDCCA@>@DB@DB
@PZH5B:00181:00607
CGTGTCTCTACGGCACAGGATTTTGTGTAGAG
+
44999:6//18878>>?;;;>::581//////
@PZH5B:00181:00631
TACTGAGCTACACACACAGAAAGATTGGT
+
B@A>AACAAAAA@@CD;A944-99948=@
@PZH5B:00182:00611
TACTGAGCTACACACACAGAAAGATTGGTG
+
AABBCCEDCBAA??>>>@999199954777
@PZH5B:00182:00648
TACTGAGCTACACACACAGAAAGATTGGT
+
@@@@BBCBBBBBBBDC@B994-9==<@@C
@PZH5B:00183:00625
TACTGAGCTACACACACAGAAAGATTGGT
+
B@AABCDB??BBBBDD>A444-9>>;??A
@PZH5B:00184:00602
TACTGAGCTACACACACAGAAAGATTGGT
+
BBABBBCCAABDBBB?@@98809>>;?>C
@PZH5B:00185:00623
AGCACTGTAGCTGTCACCTAGTTACTTGTG
+
999;ABABACDF;B@9;69@;;?BBA@BB:
@PZH5B:00185:00642
TCTCTATGCGCTCCCACATGTCTAAGGTAC
+
84444444944444-4::;@B<<:6429;4
@PZH5B:00189:00622
ATATCGCGGGGGTATGGAAGCACTCTAGTAG
+
93849488444+49:=@B@;9944/8/////
@PZH5B:00190:00612
AGCACTGTAGCTGTCACTAGTTACTTGT
+
<<CCDBBBBBCA@@@ABBCAA@BBD?BB
@PZH5B:00190:00631
CGTGTCTCTAGGCACAGGATTTTGTGTAG
+
44444;;4444:4////,//8808////4
@PZH5B:00191:00632
ACGAGTGCGTTCCCCATGTCGTAGGTACTC
+
BAAABBBB@@@ACC9CDA@BCCCC@;;@AD
@PZH5B:00191:00644
CGTGTCTCTAGGCACAGGATTTTGTGTAG
+
BBBABBDDCAB@BCBBC@BCCC:ECDCCC
@PZH5B:00192:00636
TACTGAGCTACACACACAGAAAGATTGGT
+
BBAABBCBAAABBCDCBC;;909998;@D
@PZH5B:00193:00614
CGTGTCTCTAGGCACAGGATTTTGTGTAG
+
BBBBCCDCCCC@DBBBB@BBDC:CBBBBC
@PZH5B:00193:00615
CGTGTCTCTAGGCACAGGATTTTGTGTAG
+
?BBCCBBBBBC@BBBBB@BDDD:GBBBBD
@PZH5B:00194:00634
AGCACTGTAGCTGTCACTAGTTACTTGT
+
BACCCBDAAABABBABBBCCC?ABCBBC
@PZH5B:00194:00640
TACTGAGCTACACACACAGAAAGATTGGT
+
B@A>BBA@??BBBBDB?@444-9984;@C
@PZH5B:00196:00634
ATAGTCTCCTCTATGCTAG
+
434944;;2444/////2*
@PZH5B:00197:00602
ACGCTCGACATGCCCAGGTACAGGAG
+
BB@@ABBDBCBBCC=BA?BBDFE@BB
@PZH5B:00197:00619
ACGAGTGCGTTCCCCATGTCGTAGGTACTC
+
BBBBBBBBCC@@??6=9;;AAA99589999
@PZH5B:00198:00621
TACTGAGCTACACACACAGAAAGATTGGT
+
BA?=BBBB@@ABBBDB@A;44-9>>;@@B
@PZH5B:00150:00689
TACTGAGCTACACACACAGAAAGATTGGT
+
>@BBCCBBBBCBAB===ABAB:99959;8
@PZH5B:00151:00653
CGTGTCTCTAGGCACAGGATTTTGTGTAG
+
BBBBBCAAAAA@CBBBB@ACCF:BB?@=?
@PZH5B:00151:00672
TACTGAGCTACACACACGAAAGATTGGTGC
+
CBBBCCCBBBBB99<CCBBD<;;<=@;>AA
@PZH5B:00151:00679
ACGCTCGACATGCCAGGTAC
+
:<;BBGBBB11--+--+,,/
@PZH5B:00152:00672
TACTGAGCTACACACACAGAAAGATTGGT
+
@@??BBB@ABBBB?@ACDBBB?BBB@C=?
@PZH5B:00152:00683
TACTGAGCTACACACACAGAAAGATTGGT
+
A@ACCBCBABEBBBAAB>9996;@@?BAB
@PZH5B:00153:00661
TACTGAGCTACACACACAGAAAGATTGGT
+
BBBBBCB?AABBBBCCC@994-8>><B@C
@PZH5B:00153:00673
ACGCTCGACATGCCCAGGTACAGGAG
+
BBAABBABBCBBBB>BB@BABBB@BC
@PZH5B:00153:00695
ACGAGTGCGTTCCCCATGTCGTAGGTACTC
+
ABBBBBBBBB?BAA9A@@@@@@>>;>999?
@PZH5B:00154:00662
TACTGAGCTACACACACAGAAAGATTGTT
+
BBB@BBBBBBBB??ABABABB=BCC?BB>
@PZH5B:00155:00671
TACTGAGCTACACACACAGAAAGATTGGT
+
BBBBBBBB;;;AA@;<>CCCEBCDCBB@B
@PZH5B:00156:00651
AGCACTGTAGCTGTCACTAGTTACTTGT
+
AAAA@AACA@ACA<>=CCCCCBA<<799
@PZH5B:00158:00654
TACTGAGCTACACACACAGAAAGATTGGT
+
BBBBDCDB@@?BBBBBAB@@@<;;;?A>A
@PZH5B:00158:00672
ACGCTCGACATGCCCAGGTACAGGAG
+
AD?@AB9:<CCCCC@BB@CCC<<9<@
@PZH5B:00158:00674
CGTGTCTCTAGGCACAGGATTTTGTGTAG
+
@AAAABDEC@A>?BB?B@CCCB9ECDCCC
@PZH5B:00158:00688
TAGTATCAGCCTCGCCATGACGAAGGTATTCC
+
@:;;ABBCECAB<;<?<1//<11,/7666,42
@PZH5B:00159:00651
TACTGAGCTACACACACAGAAAGATTGGT
+
@@@BBBCBBBBB??@A@@9;869>>>B@C
@PZH5B:00159:00652
CGTGTCTCTAAGCACAGGATTTTGTGTAG
+
BBCDCCCDA@=?AABCC@CCCD9AAAADH
@PZH5B:00159:00666
TACTGAGCTACACACACAGAAAGATTGGT
+
@@BBBBCBBBBBBCCBD@944-9>>>B@B
@PZH5B:00159:00683
AGCACTGTAGCTGTCACTAGTTACTTGT
+
@CCBBBDDDCCC?@A@89999699>599
@PZH5B:00160:00677
AGCACTGTAGCTGTCACTAGTTACTTGT
+
AABBCBDBBBBAAAAABACDB@DCC?BA
@PZH5B:00160:00680
CGTGTCTCTAGGCACAGGATTTTGTGTAG
+
AAAAABDDABB?ABBBB@ACCF:EBBCCC
@PZH5B:00162:00654
CGTGTCTCTAGGCACAGGATTTTGTGTAG
+
BBBABBCDDAA@BBBBCABBBA9AAACBB
@PZH5B:00162:00666
TACTGAGCTACACACACAGAAAGATTGGT
+
B@AABCCBBABBBBDCDCBBB?BBBAB=?
@PZH5B:00162:00694
AGCACTGTAGCTGTCACTAGTTACTTGT
+
<<BABCCCBCCB@AADDBDBB@BCB@CC
@PZH5B:00162:00699
ACGCTCGACATGCCCAGGTACAGGAG
+
BBBBBBBBDCBB=B:>>=@CDCGBDC
@PZH5B:00163:00679
CGTGTCTCTAGGCACAGGATTTTGTGTAG
+
?BBCBCCCC@?=?BBBC@BBCC:CBBAAB
@PZH5B:00164:00652
CGTGTCTCTAGGCACAGGATTTTGTGTAG
+
BBBBBBCEADA?DBBDC@CCCC:EAACCC
@PZH5B:00164:00693
AGCACTGTAGCTGTCACTAGTTACTTGT
+
<BA@ACCDCCCCBAABCBBCCC@AA?B=
@PZH5B:00164:00697
CGTGTCTCTAGGCACAGGATTTTGTGTAG
+
>AAABCECA@@@BBCBB?ACCC9AAABCB
@PZH5B:00165:00674
TACTGAGCTACACACACAGAAAGATTGGT
+
A@AABBCBBBBBABFDBB9996;==;@?B
@PZH5B:00165:00684
TACTGAGCTACACACACAGAAAGATTGGT
+
AABBDCCB??@B<;<BAB<<<8;>>=@@C
@PZH5B:00165:00690
AGCACTGTAGCTGTCACTAGTTACTTGT
+
ABBB@@ADBBBBABBBBCABAABBD?BB
@PZH5B:00167:00676
CGTGTCTCTAGGCACAGGATTTTGTGTAG
+
@@AABCCCA@@>?BBDE@BDDC:BBDCCC
@PZH5B:00167:00678
AGCACTGTAGCTGTCACTAGTTACTTGT
+
;=CCA@AEBBACABBCCCCBB@BCC@BB
@PZH5B:00168:00673
AGCACTGTAGCTGTCACTAGTTACTTGT
+
AABBCBBBBBCBBBBBCAAA@=@BB9<<
@PZH5B:00169:00686
CGTGTCTCTAGGCACAGGATTTTGTGTAG
+
BBBBBCDDBBB?BBBB@:4444,4??ABC
@PZH5B:00170:00692
TACTGAGCTACACACACAGAAAGATTGGT
+
BBBBECCBBBBD@@ACBB@@@<@@@?C@C
@PZH5B:00172:00658
CGTGTCTCTAGGCACAGGATTTTGTGTAG
+
@@@??@???;;59>@@@>9999,944///
@PZH5B:00172:00687
AGCACTGTAGCTGTCACTAGTTACTTGT
+
@ACCBABCCBBA@@@BCCDAA>@BB?DB
@PZH5B:00173:00659
AGCACTGTAACTGTCACTAGTTAATTGT
+
BBBBBBDBB>BBBB@@@ABCC@A8;6:A
@PZH5B:00173:00679
AGCAATGTAGCTGTCACTAGTTACTTGT
+
<;A@;=BAAADCBBA>B@ABE@BAA>@B
@PZH5B:00173:00692
TACTGAGCTACACACACAGAAAGATTGGT
+
B???CCCB?ABBBCA??B984-9>=;@?B
@PZH5B:00174:00660
AGCACTGTAGCTGTCACTAGTTACTTGT
+
<<CCHCCCAABBBBBBBCBAA@BBB?BB
@PZH5B:00174:00661
TACTGAGCTACACACACAGAAAGATTGGT
+
<<<BBCAA@@AAA@ACD>@AB199><>58
@PZH5B:00174:00674
TCTCTATGCGCTCCACATGTCTAAGGT
+
BBBCCDCCDCC?@=@AA<<<<BB?C?B
@PZH5B:00174:00685
ACGAGTGCGTTCCCCATGTCGTAGGTACTC
+
@@BABBBCCD@CBB:C:;;BCC@?=?999A
@PZH5B:00175:00661
AGCACTGTAGCTGTCACTAGTTACTTGT
+
<<CCFCCCBBBBBBBAABBDB@BBB?BA
@PZH5B:00175:00688
AGCACTGTAGCTGTCACTAGTTACTTGT
+
<<ECCB@@BBBAAAABBCDAD>@BB>BC
@PZH5B:00176:00672
ACGCTCGACATGCCCAGGTACAGGAG
+
BBABB====?>99919>;@BDEFADC
@PZH5B:00177:00657
ACGAGTGCGTTCCCATGTCGTAGGT
+
@BBCCBA?8859914;9//88//,.
@PZH5B:00177:00666
AGCACTGTAGCTGTCACTAGTTACTTGT
+
@ACCCCCDBBABBBBABB@CB@BBC?AA
@PZH5B:00177:00678
ACGCTCGACATGCCCAGGTACAGGAG
+
?@?@A@?@EFCDDB>>==@@@AC@CB
@PZH5B:00179:00651
TACTGAGCTACACACACAGAAAGATTGGT
+
BAAABBCBBBBB@@@@@C@@@<@@@=@?@
@PZH5B:00179:00665
ACGAGTGCGTTCCCCATGTCGTAGGTACTC
+
ABBBBBBBBB8;99449;;@B@9968999>
@PZH5B:00179:00669
TAGTATCAGCCTCGCCATGACGAAGGTATTCC
+
;;BB@>>?9924999?GBBBABA542444242
@PZH5B:00179:00697
ACGCTCGACATGCCCAGGTACAGGAG
+
BBBB??@CDCDCCC>CB?BBCCF?BC
@PZH5B:00180:00688
TACTGAGCTACACACACAGAAAGATTGGT
+
B===BBAA??BBBBCB@A944-9>>=B@C
@PZH5B:00181:00659
TACTGAGCTACACACACAGAAAGATTGGT
+
B?@BBBBABBBB?ACC@@944-99849=@
@PZH5B:00182:00652
CGTGTCTCTAGGCACAGGATTTTGTGTAG
+
BBBCCCDBA@AACBCBC@CGDD9CECCDB
@PZH5B:00182:00689
TACTGAGCTACACACACAGAAAGATTGGT
+
;99@;9494444444499444-44;9;67
@PZH5B:00183:00661
AGCACTGTAGCTGTCACTAGTTACTTGT
+
<<DDCBDDBBBABB@BBECCB?AA@>AB
@PZH5B:00183:00665
CGTGTCTCTAGGCACAGGATTTTGTGTAG
+
ABCCBBEECAA>ABABB>AAA?49<<@@B
@PZH5B:00183:00669
AGCACTGTAGCTGTCACTAGTTAATTGT
+
@ACCBABCBBBAAAABCCCA?;=6:6;B
@PZH5B:00185:00655
CGTGTCTCTAGGCACAGGATTTTGTGTAG
+
BABABCDDA@@AAB>>A>AA?A7BAABCC
@PZH5B:00186:00655
TACTGAGCTACACACACAGAAAGATTGGT
+
:9<BBAAACCB@@@AAAACCCADCD>@=@
@PZH5B:00186:00665
TACTGAGCTACACACATAGAAAGATTGGT
+
???BBBCBAABCBBB??A944-9995954
@PZH5B:00186:00693
CGTGTCTCTAGGCACAGGATTTTGTGTAG
+
@@AABCCEA::8;BABC@DCCC:CCCCCE
@PZH5B:00187:00654
TACTGAGCTACACACACAGAAAGATTGGT
+
@@ABBCCB??BBBBCBBC;998;CC@D@B
@PZH5B:00188:00659
TACTGAGCTACACACACAGAAAGATTGGT
+
CBBBBBCB@@ACBCAAAA<<<<=CDACAB
@PZH5B:00190:00666
CGTGTCTCTAGGCACAGGATTTTGTGTAG
+
BBBABBCDCBB@BBCDC@BCCC:DCCCBB
@PZH5B:00190:00667
AGCACTGTAGCTGTCACTAGTTACTTGT
+
<<DLCCB@BBBAAAABCCC::8;@A>BC
@PZH5B:00190:00673
AGCACTGTAGCTGCACTAGTTACTTGT
+
AAAABBDD?@ADCCBBBDCC@BBA>BB
@PZH5B:00190:00696
AGCACTGTAGCTGTCACTAGTTACTTGT
+
<<EDCDCBBBBB@@@BBCCAD>@BB>BB
@PZH5B:00191:00661
AGCACTGTAGCTGTCACTAGTTACTTGT
+
BBBBBABDCCBA=@ABBBCCC@BBB?BB
@PZH5B:00192:00650
ATCAGACACGGACACAGTCAGAACAC
+
487448744488;;94;:444;8444
@PZH5B:00192:00667
TACTGAGCTACACACACAGAAAGATTGGT
+
:9<CCBCCAAB;;<AAAADCNABBC@C@E
@PZH5B:00193:00695
TACTGAGCTACACACACAGAAAGAATT
+
A@ACBAAA9999899=994/75/-+((
@PZH5B:00194:00652
AGCACTGTAGCTGTCACTAGTTACTTGT
+
?@CCCBBBAABBAAAAABBDB?BBB>BB
@PZH5B:00194:00668
AGCACTGTAGCTGTCACTAGTTACTTGT
+
@FECCDCCCBBBBBAA@@CCB@BBB@@@
@PZH5B:00194:00673
CGTGTCTCTAGGCACAGGATTTTGTGTAG
+
AAAAAADCBBB@BBBBB?====6=@BBCA
@PZH5B:00195:00684
AGCACTGTAGATGTCACTAGTTACTTGT
+
BBBBBBCCBBCCCCBDBBB996:992;B
@PZH5B:00196:00688
AGCACTGTAGCTGTCACTAGTTACTTGT
+
;<DFAAACBBBAAAABBCCAA>@BB@BB
@PZH5B:00197:00679
ACGAGTGCGTTCCCCATGTCGTAGGTACTC
+
BBB>>>BBA;2444/9999@BB99689999
@PZH5B:00198:00653
ACGCTCGACATGCCCAGGTACAGGAG
+
AA@BBCBBBCCCDHBAA?@B@AAACB
@PZH5B:00198:00669
ACGCTCGACATGCCCAGGTACAGGAG
+
@@@CCBBCBA@@@@:>>6994:A>BB
@PZH5B:00151:00701
CGTGTCTCTAGGCGACAGGATTTTGTGTAG
+
CBBBBC<;1<<,111:<@=9944,444491
@PZH5B:00153:00724
TCTCTATGCGCTCCACATGTCTAAGGT
+
BCCB::=BBCCBA?ACB>>>???=A@C
@PZH5B:00154:00748
TACTGAGCTACACACACAGAAAGATTGGT
+
??@CCDCBBBBBCCCCCC@>><@=B@B=@
@PZH5B:00155:00718
CGTGTCTCTAGGCACAGGATTTTGTGTAG
+
BBBBAADB:9<>A@@@A>AAA@7;<;@AB
@PZH5B:00156:00716
ACGCTCGACATGCCCAGGTACAGGAG
+
BB@AABBBBCCBBB>BB@BBBCC@BB
@PZH5B:00156:00717
CGTGTCTCTAGGCACAGGATTTTGTGT
+
B@?@CCCADAD@AA@91,1111+1<1,
@PZH5B:00156:00737
ACGCTCGACATGCCCAGGTACAGGAG
+
BB@AABBBCCBBCC?CB?BBCCC@CC
@PZH5B:00157:00709
TACTGAGCTACACACACAGAAGAATGT
+
@AB;<<?==>B9998A@1//,//,,86
@PZH5B:00158:00721
ACGAGTGCGTTCCCCATGTCGTAGGTACTC
+
BBBBBBCBBB=?==6==@?BCCCF@A;<<C
@PZH5B:00160:00738
ACGCTCGACATGCCCAGGTACAGGGAG
+
ABDBBBBCCCC???<@A=BCCBBBCBC
@PZH5B:00162:00733
CGTGTCTCTAGGCACAGGATTTGTGTAG
+
ACECCB@@B;;7<A??C599919@999@
@PZH5B:00162:00747
TACTGAGCTACACACACAGAAAGATTGGT
+
BBBBBCCB@@BCCCBAB?===:@===B@B
@PZH5B:00163:00732
ACGCTCGACATGCCCAGGTACAGGA
+
BC@@AB<;9@@99919951///878
@PZH5B:00164:00706
ACGCTCGACATGCCCAGGTACAGGAG
+
BB@AABBBDBCDCC?CB?AABBABCA
@PZH5B:00169:00748
ACGAGTGCGTTCCCCATGTCGTAGGTACTC
+
BBB@BBBBBB?CBB9BAAABBB??>?9<<C
@PZH5B:00170:00703
TACTGAGCTACACACACAGAAAGATTGGT
+
A>>ABBBBBBBBBBFCBB???<?BB@AAB
@PZH5B:00171:00702
TACTGAGCTACACACACAGAAAGATTGGT
+
AA?BBBDBBABBBBDBBA;;969>>>B@B
@PZH5B:00171:00732
AGCACTGTAGCTGTCACTAGTTACTT
+
49;44444444999@A9==995111,
@PZH5B:00172:00706
CACTGTAGCTGTCACTAGTTACTTGT
+
BBBBB@AACBBBBB>BBBB@A@A@BB
@PZH5B:00172:00731
ACGAGTGCGTTCCCCATGTCGTAGGTACTC
+
BAB?BBDB==6994/9BBBBCCBA?>?@AC
@PZH5B:00173:00718
CTCTATGCGCTCCACATGTCTAAGGT
+
//1::>@<<<11,///4448992429
@PZH5B:00174:00701
AGCACTGTAGCTGTCACTAGTTACTTGT
+
<<CDEB@@BBCBBAABBBCDC@BDB>B?
@PZH5B:00175:00703
AGCACTGTAGCTTTCACTAATTACTTGT
+
BBCCCBBBEBBBB>CBBAB@CADBB?AB
@PZH5B:00176:00720
AGCACTGTAGCTGTCACTAGTTACTTGT
+
@@CCBBBCBCBBBBAABBBBC?CBB>@@
@PZH5B:00177:00739
TACTGAGCTACACACACAGAAAGATTGGT
+
B@?ABBCBBBBBAABCCC??><====@@C
@PZH5B:00178:00744
ACGCTCGACATGCCCAGGTACACG
+
BBAABBBBBF@@AA?AA?A>AACC
@PZH5B:00179:00700
AGCACTGTAGCTGTCACTAGTTACTTGTG
+
BCBBCCBDAABBBBBAAABCC@CBB?BEF
@PZH5B:00179:00735
CGTGTCTCTAGGCACAGGATTTTGTGTAG
+
BBBBBCCCAAA?ACCBB@BBCC:BCBBCB
@PZH5B:00181:00737
ACGCTCGACATGCCCAGGTACAGGAG
+
BB8<<DH<99@999-9859?949299
@PZH5B:00184:00739
AGCACTGTAGCTGTCACTAGTTACTTGTGT
+
<<CGECBCEEDBECBABCCCD@CBB?AAAB
@PZH5B:00186:00721
ACGAGTGCGTTCCCATGTCGTAGGTACTC
+
?934989844244-444496///6.////
@PZH5B:00187:00730
AGCACTGTAGCTGTCACTAGTTACTTGT
+
<BCBCCDCHC;;=ABBDCEBB>A@@=<<
@PZH5B:00187:00744
TACTGAGCTACACACACAGAAAGATTGGT
+
??AAAAAAB?BBAAFCBC99968=8;?>@
@PZH5B:00188:00729
AGCACTGTAGCTGTCACTAGTTACTTGT
+
@BDCCCBDBBBAB@@ABBFDC@BDB?BC
@PZH5B:00188:00732
TACTGAGCTACACACACAGAAAGATTGGT
+
B?==BBCBBBBBABA?@@999099959=?
@PZH5B:00188:00744
AGCACTGTAGCTGTCACTAGTTACTTGT
+
<<EGCCCDBBBBAAABBBCD@?BBB@BB
@PZH5B:00188:00748
CGTGTCTCTAGGCACAGGATTTTGTGTAG
+
@AAABBDCBAA?BCCDH@CCCC9CCCCCC
@PZH5B:00191:00746
CGTGTCTCTAGGCACAGGATTTTGTGTAG
+
@@ABBBDCCBB@BBCDC@@@?=6?A?ABE
@PZH5B:00193:00710
CGTGTCTCTAGGCACAGGATTTTGTGTAG
+
BBBCBCCDCBB@BBCDC@??==6=@>BBB
@PZH5B:00193:00718
TACTGAGCTACACACACAGAAAGATTGGT
+
A?@@AAAABBBB?ACCCA999-8=8<@@C
@PZH5B:00198:00736
AGCACTGTAGCTGTCACTAGTTACTTGT
+
<=EECABCBBBAAAABCCCD@=?AA>AC
@PZH5B:00199:00700
ACGCTCGACATGCCCAGGTACAGGAG
+
BBCBBB::<CCCCCACB?BCCCCDD<
@PZH5B:00199:00745
CGTGTCTCTAGGCACAGGATTTTGTGTAG
+
AABBCDEC:::@CBCDH@@@??6=BBBCC
@PZH5B:00150:00781
AGCACTGTAGCTGTCACTAATTACTTGT
+
AADCCABCBBBA@BBCCAC6:599@;AA
@PZH5B:00150:00782
TACTGAGCTACACACACAGAAAGATTGGT
+
B>AABBBBBBBBBAABCC@AA?EBAAB?B
@PZH5B:00151:00795
CGTGTCTCTAGGCACAGGATTTTGTGTAG
+
AABB?@ACAAB@CCC@>;9999/9?999@
@PZH5B:00154:00783
AGCACTGTAGCTGTCACTAGTTAC
+
>9;;9AA@AACCD=<4;:7--***
@PZH5B:00156:00757
TACTGAGCTACACACACAGAAAGATTGGT
+
A===ABCBBB???BCCCC99968>9<B?A
@PZH5B:00157:00794
ACGCTCGACATGCCCAGGTACAGGAG
+
BAABBCCCCBBBAA<;;7;@@@A=;;
@PZH5B:00158:00762
ACGCTCGACATGCCCAGGTACAGGAG
+
BBBBBBBBBAAACC@BB@B@?@C@BB
@PZH5B:00159:00760
ACGCTCGACATGCCCAGGTACAGGAG
+
BB??BB?BBFBBBB?BB?BABBF@CB
@PZH5B:00160:00799
TACTGAGCTACACACACAGAAAGATTGGT
+
AABABBDBAABCCCCCCCCBD?BBB@B?A
@PZH5B:00161:00768
CGTGTCTCTAGGCACAGGATTTTGTGTAGT
+
994449=?AEC?=@>9959999,96/////
@PZH5B:00165:00750
TACTGAGCTACACACACAGAAAGATTGGT
+
A9;<AA=>@>?99<99>?AAA:>8>5823
@PZH5B:00165:00753
CGTGTCTCTAGGCACAGGATTTTGTGTAG
+
B@BBBCCCC:::9BBDC@CCBB:BBBCCB
@PZH5B:00165:00762
ACGCTCGACATGCCCAGGTACAGGAG
+
BB?@@CCDCEBBAA<997;@ABD@BC
@PZH5B:00166:00782
TACTGAGCTACACACACAGAAAGA
+
9;;ACACBA;;989999111;61-
@PZH5B:00168:00776
TACTGAGCTACACACACAGAAAGATTGGT
+
BCCABBCCBB@@?ABBBB@@@<ACC@C@C
@PZH5B:00169:00770
ACGCTCGACATGCCCAGGTACAGGAG
+
B?7;;;>>A99999199589444249
@PZH5B:00170:00759
TACTGAGCTACACACACAGAAAGATTGGT
+
BBDCCCCD@??B??@@>@9;979>@=@DC
@PZH5B:00170:00772
TACTGAGCTACACACACAGAAAGATTGGT
+
B?==AAAAA?B@@BCCCB9996;?==@@C
@PZH5B:00170:00776
AGCACTGTAGCTGTCACTAGTTACTTGT
+
@ACC<:>DCCDBBAAABBBAB?A@@;>?
@PZH5B:00171:00762
CGTGTCTCTAGGCACAGGATTTTGTGTAG
+
BBBBBCCCGBB@CBBCC@BAAA9?=?CCB
@PZH5B:00171:00784
TACTGAGCTACACACACAGAAAGATTGGT
+
B???BCCBA@BBBBA??;988-9>>498;
@PZH5B:00172:00763
ACGAGTGCGTTCCCCATGTCGTAGGTACTC
+
BBBABBCBBB@BCC:CBBBBBBBBA?@BAD
@PZH5B:00175:00772
TCTCTATGCGCTCCACATGTCTAAGGT
+
BBCBAABBBACDC@CDCBDCDCD@C@B
@PZH5B:00176:00765
ACGCTCGACATGCCCAGGTACCAGGAG
+
??>BCBCCB?@999199511/,//72,
@PZH5B:00178:00759
CGTGTCTCTAGGCACAGGATTTTGTGTAG
+
??BACCCDAA@>@BBBB?CBFC:BDBBBB
@PZH5B:00178:00762
CGTGTCTCTAGGCACAGGATTTTGTGTAG
+
CBBBCCAAABD@BBG@@<9999/999>>?
@PZH5B:00181:00789
ACGAGTGCGTTCCCCATGTCGTAGGTACTC
+
BBB?BBDB@@>ACC9C@A@DCB?A@@ABAC
@PZH5B:00183:00751
CGTGTCTCTAGGCACAGGATTTTGTGTAG
+
BBCCCCCBBAA=@CCCC@AAAA8ACCCDC
@PZH5B:00184:00774
TACTGAGCTACACACACAGAAAGATTGGT
+
B@A>AAAAAABB@@A??;444-9995968
@PZH5B:00185:00773
CGTGTCTCTAGGCGACAGGATTTTGTGTAG
+
CA?@AA<<1;;:1///285////*////66
@PZH5B:00186:00775
TACTGAGCTACACACACAGAAAGATTGGT
+
@@@@AABBBBBBBBA??;984-9>>;@>A
@PZH5B:00186:00796
TACTGAGCTACACACACAGAAAGATTGGT
+
A?@@BBBBBBBBBCA??;988099959<>
@PZH5B:00187:00798
CGTGTCTCTAGGCACAGGATTTTGTGTAG
+
@@@@ABBBA<;8<BA@@A9999/9AA99<
@PZH5B:00188:00797
AGCACTGTAGCTGTCACTAGTTACTTGT
+
@ACCCBDDBBB@@@@@@@@BA@BBB>?A
@PZH5B:00192:00793
ACGAGTGCGTTCCCCATGTCGTAGGTACTC
+
BBB?BBBBBB@EDC9CDDCBBCAA@99<<C
@PZH5B:00194:00780
TACTGAGCTACACACACAGAAAGATTGGT
+
B@AABBBBBBABABCC@B99968=8;@@C
@PZH5B:00195:00758
CGTGTCTCTAGGCACAGGATTTTGTGTAG
+
BBBBBCDDBCE@BBBB@>4444,4DBCCC
@PZH5B:00195:00792
ACGCTCGACATGCCCAGGTACAGGAG
+
BB@AABBBCDCDDBBCB@BCCCC@CC
@PZH5B:00196:00777
TACTGAGCTACACACACAGAAAGATTGGT
+
B?@>ABCB@>AA?ABBBB99969>=<@@C
@PZH5B:00196:00781
TACTGAGCTACACACACAGAAAGATTGGT
+
B===AAAAAAAAAABCCB994-8==;@>@
@PZH5B:00196:00796
CGTGTCTCTAGGCACAGGATTTTGTGTAG
+
CBB@BCCCD@@>?BCBD@CCDC:CCBCCC
@PZH5B:00198:00751
CGTGTCTCTAGGCACAGGATTTTGTGTAG
+
BABCCFCCA:::9BCCC@BACC:CCCBBD
@PZH5B:00198:00766
CGTGTCTCTAGGCACAGGATTTTGTGTAG
+
BBCBBDBAA@?=@BCCD@CCDC:DCCCCC
@PZH5B:00198:00773
ACGAGTGCGTTCCCCATGTCGTAGGTACTC
+
BBA@BBBBAA>BCC:C???BCCCB@>9<<C
@PZH5B:00198:00787
ACGCTCGACATGCCCAGGTACAGGAG
+
CA???BBBCCCDBB>EC@BBCBB?BD
@PZH5B:00150:00801
AGCACTGTAGCTGTCACTAGTTACTTGT
+
AACCCBD@=ABBBBBBBBCCC@CBB>@@
@PZH5B:00150:00836
ACTGAGCTACACACACAGAAA
+
B??99<B@@@@=>>>99994-
@PZH5B:00151:00836
CGTGTCTCTAGGCACAGGATTTTGTGTAG
+
BBDCED:::CCBCBDBA<=9=929?9999
@PZH5B:00153:00806
ACGCTCGACATGCCCAGGTACAGGAG
+
BB???BBECCBCCC@BB?AAAAC@CF
@PZH5B:00154:00813
ACGAGTGCGTTCCCCATGTCGTAGGTATC
+
BBB???CB;;2444/9991>@<11,0:8/
@PZH5B:00155:00836
ACGCTCGACATGCCCAGGTACAGGAG
+
BAAABBBBBA@BBB@BB?BABBF@BB
@PZH5B:00155:00845
TACTGAGCTACACACACAGAA
+
44;@@@@=BBBBBB><<111,
@PZH5B:00156:00833
TACTGAGCTACACACACAGAAAGATTGGT
+
B?==ABBB??@BBBCDCEAAA=???@B@C
@PZH5B:00156:00841
AGCACTGTAGCTGTCACTAGTTACTTGT
+
AACD<:>CCCCABBBBCCCA@=?AB=?@
@PZH5B:00158:00826
AGCACTGTAGCTGTCACTAGTTACTTGT
+
@ABCBCBDCCBBACCDD:<:A>BAC9<;
@PZH5B:00159:00826
AACACTGTAGCTGTCACTAGTTACTT
+
?<@@ABBEAA@B@>989999959984
@PZH5B:00160:00823
TACTGAGCTACACACACATGAAAGATTGGT
+
@8944449A;999999444444-4442423
@PZH5B:00161:00819
AGCACTGTAGCTGTCACTAGTTACTTGT
+
<<DDHCCCAAABB@@BBCDCB@===6;;
@PZH5B:00161:00824
CGTGTCTCTAGGCACAGGATTTTGTGTAG
+
AABCCCCCCBC@CBBBB?;;::4;DBCCD
@PZH5B:00161:00828
CGTGTCTCTAGGCACAGGATTTG
+
4494444449>;99999999904
@PZH5B:00161:00830
ACGAGTGCGTTCCCCATGTCGTAGGTACTC
+
BBABBBA@@B7944/9>?>>><11-1111/
@PZH5B:00161:00835
ACGAGTGCGTTCCCCATGTCGTAGGTACTC
+
BBBBBBBBBB?DBB9B?A@CCCCC@B;<<C
@PZH5B:00161:00844
CGTGTCTCTAGGCACAGGATTTTGTGTAG
+
BBBBBBCDDBB@BCBBB@AAAA9ADABBC
@PZH5B:00162:00809
CGTGTCTCTAGGCACAGGATTTTGTGTAG
+
BA@CBBAA<<<=@CBBB@@A>?4?A>@@@
@PZH5B:00162:00832
ACGCTCGACATGCCCAGGTACAGGAG
+
BBAABBBBBABBBB>BB@BBBCC@CA
@PZH5B:00163:00822
TACTGAGCTACACACACAGAAAGATTGGT
+
A@;;<ABCA@A@<<=BDCBCC=BBC=@=@
@PZH5B:00163:00839
CGTGTCTCTAGGCACAGGATTTGTGT
+
BBBCECDBDCC:99>9959>>:9944
@PZH5B:00163:00846
AGCACTGTAGCTGTCACTAGTTATTGT
+
@@AADCBBCCBBB?AACBA@@599;??
@PZH5B:00164:00813
TAGTATCAGCCTCGCCATGACGAAGGTATTCC
+
AABA@ABB>B11188::A:AA;;79BABDBCA
@PZH5B:00164:00839
ATATCGCGAGGGTATGGAAGACTCTATA
+
CAAAB;;<CII>CBBB>A>A;;<BBBA@
@PZH5B:00165:00836
AGCACTGTAGCAGTCACTAGTTACTTGT
+
?CCDBABCBB49:::44;@;98<A@<AG
@PZH5B:00165:00849
AGCACTGTAGCTGTCACTAGTTACTTGT
+
ABBBA@BCCCCBBECBBCBCB@?>?>@@
@PZH5B:00166:00832
ACGAGTGCGTTCCCCATGTCGTAGGTACTC
+
BBBAABCCBB@CHH9B<;;CEBBB@:;<<B
@PZH5B:00166:00835
ACGCTCGACATGCCCAGGTACAG
+
@@ABBBCB>;>44409959>@@@
@PZH5B:00166:00840
CGTGTCTCTAGGCACAGGTTTGTGTAG
+
BBBABBDDDBB?BBDDC?BC>CFECBB
@PZH5B:00168:00838
TGATACGTCTCCTTCCTTAGTTACTTCA
+
BBBAAABBBBCBC@D@C@CBB@BBC@BC
@PZH5B:00168:00847
TACTGAGCTACACACACAGAAAGATTGGT
+
=??BCECBABBD@?ACBB9996;??<@@C
@PZH5B:00169:00848
ACGCTCGACATGCCCAGGTACAGGAG
+
BBBBBBBBBCBBCB@A?>BBBCC@AB
@PZH5B:00171:00834
AGCACTGTAGCTGTCACTAGTTACTTG
+
<=<<ACCBBBBBBCBBABB<<62<<-1
@PZH5B:00171:00845
AGCACTGTAGCTGTCACTAGTTACTTGT
+
@CCGCCCBAABBBBBBBBBCB@CDD:;:
@PZH5B:00173:00800
TACTGAGCTACACACACAGAAAGATTGGT
+
BBBBBCCCBBCBDB@@ABAAA>ACCAC@C
@PZH5B:00173:00806
AGCACTGTAGCTGTCACTATGTTACTTGT
+
44994<:9=;?999999>44442449249
@PZH5B:00173:00830
ACGCTCGACATGCCCAGTA
+
99BB@=@@=:4---+--,,
@PZH5B:00174:00806
CGTGTCTCTAGGCACAGGATTTTGTGTAG
+
CCBAABCBCBB@BBDDD?BBBB9BCBBBB
@PZH5B:00175:00822
CGTGTCTCTAGGCACAGGATTTTGTGTAG
+
BBBBBCCCAAA?CBDBC@CCED:CDBBBB
@PZH5B:00175:00845
TACTGAGCTACACACACAGAAAGATTGGT
+
AA?BBBC???BBBBBCCECDD?BBB@B>B
@PZH5B:00176:00824
CGTGTCTCTAGGCACAGGATTTTGTGTAG
+
BBBABCEECAA?ABBBB<=CCC:AAABCA
@PZH5B:00177:00811
CGTGTCTCTAGGCACAGGATTTTGTGTAG
+
BBAAABD@CBB@B?BBCABBBA9AAACDB
@PZH5B:00178:00807
AGCACTGTAGCTGTCACTAGTTACTTGT
+
449==ABACCBBB@@@@??9959>>599
@PZH5B:00178:00847
CGTGTCTCTAGGCACAGGATTTTGTGTAG
+
AAAAABDDAAA@DBBBB@DCBB9EABBCB
@PZH5B:00179:00833
ACGAGTGCGTTCCCCATGTCGTAGGTACTC
+
BBB?BCBBA@>ACD9CBBBBBCCB@@AAAC
@PZH5B:00181:00828
ACGCTCGACATGCCCAGGTACAGGAG
+
BBBBBBDCAAABCC>BB@BBCCC@BB
@PZH5B:00183:00831
TACTGAGCTACACACACAGAAAGATTGGT
+
CBBBCBCCBBBDCDBBAB;;909>>=@@B
@PZH5B:00184:00803
ACGCTCGACATGCCCAGGTACAGGAG
+
BAABBBBBBCBBBB>AA?ABBCC@CB
@PZH5B:00185:00815
ACGCTCGACATGCCCAGGTACAGGAG
+
A@>??BBBBC@AAH@AA>FBCCD@CC
@PZH5B:00188:00832
AGCACTGTAGATGTCACTAGTTACTTGT
+
BBBB@@BDAADCCCBA@A@BE@C;;9<@
@PZH5B:00193:00836
ACGCTCGACATGCCCAGGTACAGGAG
+
BBAABBBBBDCBBB>BBABBBCC@BB
@PZH5B:00195:00814
AGCATCTATAGTGTCACTAGTTACTTGT
+
(((&&&&&&(**88;=>?@44299959>
@PZH5B:00195:00823
ACGCTCGACATGCCCAGGTCACAG
+
BBCBCDCC@@@911-11,-,,,,,
@PZH5B:00196:00808
AGCACTGTAGCTGTCACTAGTTACTTGT
+
<=ADCBCCCCBBCCEBBBFDC@CBD@DB
@PZH5B:00196:00832
AGCACTGTAGCTGTCACTAGTTACTTGT
+
@@BAAAAACCABABBCDCFFF@@BA999
@PZH5B:00150:00854
TACTGAGCTACACACACAGAAAGATGGT
+
AA==<GCDDACDFDA@?A911-111/,.
@PZH5B:00150:00874
TACTGAGCTACGACACACAGAAAGATTGGT
+
@;44=;=;:11///14444444-4442424
@PZH5B:00151:00875
CGTGTCTCTAGGCACAGGATTTGTGTAG
+
@A991@111<=:7994;:4440444444
@PZH5B:00151:00883
ACGAGTGCGTTCCCCATGTCGTAGGTACTC
+
BBC??@CA;=2444/9999@BB9;889999
@PZH5B:00153:00853
ACGCTCGACATGCCCAGGACAGGAG
+
AABBBBDBBBBBBB>BC@BBBC@BA
@PZH5B:00153:00873
AGCACTGTAGCTGTCACTAGTTACTTGT
+
<=DDA@ACBBBAAAABBBCA@=?BB>BB
@PZH5B:00153:00887
TACTGAGCTACACACACAGAAAGATTGGT
+
BBBBBBB@BBBBBBCCDC???<??A?B@C
@PZH5B:00153:00894
AGCACTGTAGCTGTCACTAGTTACTTGT
+
<<CDAAACCCBBAA?@@@@CC=@@B9<<
@PZH5B:00154:00870
ACGAGTGCGTTCCCCATGTCGTAGGTACTC
+
BB??BBBBBA?BDA9DA@@?BCCB@C;<<C
@PZH5B:00154:00880
ACGCTCGACATGCCCAGGTACAGGAG
+
ABBBBBBCFDBAA@?=>=@CCCD@CC
@PZH5B:00156:00856
ACGCTCGACATGCCCAGGTATCAGGAG
+
948=898AB949=956>::1//446,.
@PZH5B:00156:00864
TACTGAGCTACACACACAGAAAGATTGGT
+
ABBBDBCBBBEBBBCCBB;;;7;@@?C@C
@PZH5B:00156:00888
TACTGAGCTACACACACAGAAAGATTGGT
+
BBBCCBBBBBBC??DAAB;;96;AA?C@C
@PZH5B:00157:00857
ATCAGACACGGACACAGCAGAACACAC
+
BBB??=BBBB@BBBBAAABCC@B?@@C
@PZH5B:00158:00870
ACTGAGCTACCACACACAGAAGA
+
444499////,/74444444244
@PZH5B:00158:00879
AGCACTGTAGTTGTCACTAGTTACTTGTG
+
9B>AAA::9==:===44/6//,/6659::
@PZH5B:00158:00884
ACGAGTGCGTTCCCCATGTCGTAGGTACTC
+
BBB@@ABBA?7;9;4<?@@ABA9;88999?
@PZH5B:00158:00894
ACGAGTGCGTTCCCCATGTCGTAGGTACTC
+
BBB@ABEEBB?BCCAE@??BBBBB@B:<;C
@PZH5B:00159:00852
TACTGAGCTACACACACAGAAAGATTGGT
+
?ACCB=<<@@ABCBB@<<9>@:A>>5958
@PZH5B:00160:00865
AGCACTGTAGCTGTCACTAGTTACTTGT
+
<<CDCBBBBBCCCCCBBBBCB@BBB=??
@PZH5B:00161:00881
TACTGAGCTACACACACAGAAAGATGGT
+
??BBBCBBBBCDCC;999911-1--,*,
@PZH5B:00162:00871
CGTGTCTCTAGGCACAGGATTTTGTGTAG
+
ABBBBBCCC@@>?BCBC@CCCC:BBBBCC
@PZH5B:00163:00868
TACTGAGCTACACACACAGAAAGATTGGT
+
BBBB@@@AAA@@@ABBDCBAA====<@>A
@PZH5B:00163:00890
AACACTGTAGCTGTCACTAGTTACTT
+
@=@BBBB@??A?ABBBB?BBC@BBA@
@PZH5B:00163:00897
ACGCTCGACATGCCCAGGTACAGGAG
+
?BBAAABBCCAACF@AA>ABDCC@CE
@PZH5B:00163:00899
AGCACTGTAGCTGTCACTAGTTACTTGT
+
>9;949AABBBBCCCBCAAAA=@@@=@@
@PZH5B:00164:00896
CGTGTCTCTAGGCACAGGATTTTGTGTAG
+
CBDCBBCCCCB@BBBBB@9444,4?@BCC
@PZH5B:00165:00879
CGTGTCTCTAGGCACAGGATTTGTGTAG
+
@@BBBBECC;<:<@@9959991494444
@PZH5B:00165:00882
AGCACTGTAGCTGTCACTAGTTACTTGT
+
@AABBBADACIEBBA@9;;9969AA<AB
@PZH5B:00165:00889
AGCACTGTAGCTGTCACTAGTTACTTGT
+
<ABBA@ACCCCAABBBBCDBB@BCC?BB
@PZH5B:00166:00868
TACTGAGCTACACACACAGAAAGATTGGT
+
BA??BEFDB?99;BBCCCCDC@CCC@B@B
@PZH5B:00166:00874
ACGCTCGACATGCCCAGGTACAGG
+
@AAFDCCBA99111,11,///4::
@PZH5B:00166:00875
CGTGTCTCTAGGCACAGGATTTTGTGT
+
C;<<CC@==DCA<;4>><9999,444:
@PZH5B:00167:00897
AGCACTGTAGCTGTCACTAGTTAATTGT
+
BBAABECDBCCCDAAABBCC@>@69599
@PZH5B:00168:00886
ACGAGTGCGTTTTTTTTTTTTTTTTTTTTTTCCCCATGTCGTAGGTAT
+
;A@@499@8888999944444444444444"4>>2;;94444442346
@PZH5B:00168:00889
TACTGAGCTACACACACAGAAAGATTGGT
+
AABBCCCB99;DDCCCCCCBB>CBB@B@C
@PZH5B:00168:00899
ACGAGTGCGTTCCCCATGTCGTAGGTACTC
+
BBB??BBCAA>ACC:D@??BBBBBAA9<;C
@PZH5B:00170:00874
ACGCTCGACATGCCCAGGTACAGGAG
+
?@?BBBA?949999199699>>@?A>
@PZH5B:00171:00855
ACGCTCGACATGCCCAGGTACAGGAG
+
BB>??BBBBABBBC@BB?BBBCD@CA
@PZH5B:00171:00873
TACTGAGCTACACACACAGAAAGATTGGT
+
B??=BBAA@@@AAABCCD??>:===;@?B
@PZH5B:00171:00885
TACTGAGCTACACACACAGAAAGATTGGT
+
@>>BBBBB?@ABBBCCBB?>><?AA@B@C
@PZH5B:00171:00894
ACGAGTGCGTTCCCCATGTCGTAGGTACTC
+
CBABBBDBBB?BBB9BABBDCC?A?>9;;@
@PZH5B:00172:00884
AGCACTGTAGCTGTCACTAGTTACTTGT
+
@CCCBBDDBCCCBCAAACBBBAA@@=@>
@PZH5B:00173:00857
TCTCTATGCGCTCCACATGTCTAAGGT
+
<<BBCDBBBBBBC@CCCBBBCCD@CAE
@PZH5B:00173:00880
CGTGTCTCTAGGCACAGGATTTTGTGTAG
+
CEDBDDDDBBB?BBBBC@???=6?CACCD
@PZH5B:00173:00892
ACGAGTGCGTTCCCCATGTCGTAGGTACTC
+
BBBBAABBBB?BAA6????CCCCC@@;><C
@PZH5B:00173:00897
AGCACTGTAGCTGTCACTAGTTACTTGT
+
ABEEA@BDCBABB@A@@AA;;7;BA=BB
@PZH5B:00173:00898
AGCACTGTAGCTGTCACTAGTTACTT
+
;@@@=@BBB@A@A<;499@9929==;
@PZH5B:00174:00874
TACTGAGCTACACACACAGAAAGATTGGT
+
BBBBBDCCBBBBBCDBCCABB?DBB@B@B
@PZH5B:00175:00877
ACGCTCGACATGCCCAGGTACAGGAG
+
BB???BBBBCBBBB>BB@BBBBC@BB
@PZH5B:00176:00876
TACTGAGCTACACACACAGAAAGATTGGT
+
A?@@AAAAAAAAA@BCBC9996899<B>A
@PZH5B:00177:00881
TACTGAGCTACACACACAGAAAGATTGGT
+
BBBBBBBBABBCBBCDCC994-9==<@@C
@PZH5B:00178:00895
CGTGTCTCTAGGCACAGGATTTTGTGTAG
+
BBBBBBCDCBB@BBBBB@BCCC:CGBBCB
@PZH5B:00179:00871
TACTGAGCTACACACACAGAAAGATTGGT
+
A===BBBBBBBBBBDCCCBB@=@@@=@@C
@PZH5B:00179:00878
CGTGTCTCTAGGCACAGGATTTTGTGTAG
+
BBCCCBCCCCC@BBB>;:4444-9A@@BD
@PZH5B:00179:00895
TCTCTATGCGCTCCACATGTCTAAGGT
+
ACDBBD@@ACCCC@BCDCBB?AA@D@C
@PZH5B:00181:00881
AGCACTGTAGCTGTCACTAGTTACTTGT
+
@ABCCCDEBCCCCCCDCBBBC@CCCCAA
@PZH5B:00182:00881
ACGAGTGCGTTCCCACTGTCGTAG
+
BBA@?@A>;;,11,1////99://
@PZH5B:00182:00898
CGTGTCTCTAGGCACAGGATTTTGTGTAG
+
BBABBCCCCDC@CBA@B<9999/9?>>B@
@PZH5B:00183:00865
TACTGAGCTACACACACAGAAAGATTGGT
+
C:<<CDA@@BAAAABACACCL@BBB=@=?
@PZH5B:00185:00888
TACTGAGCTACGACACACAGAAAGATTGGTG
+
4484444////////4444444-44424243
@PZH5B:00187:00886
CGTGTCTCTAGGCACAGGATTTTGTGTAG
+
BCBBBBDBDBD@BBDBB@9:::1:B?ACC
@PZH5B:00188:00891
AGCACTGTAGCTGTCACTAGTTACTTGT
+
@@CCA@ACCCBBAAAABBCCB@BBB?BB
@PZH5B:00190:00863
CGTGTCTCTAGGCACAGGATTTTTGTGTAG
+
B@AAABDDBAB@BB>;;944444,9>?>BC
@PZH5B:00190:00898
TACTGAGCTACACACACAGAAAGATTGGT
+
??@@@BBAAA@@@@CCBB994-88449=?
@PZH5B:00192:00883
TACTGAGCTACACACACAGAAAGATTGGT
+
AABBJCCBBCBBBBBAAB;;;69>>=@>A
@PZH5B:00192:00887
CGTGTCTCTAGGCACAGGATTTTGTGTAG
+
BBBBBCCDA@?=??BBC@CCDD:EBBBCC
@PZH5B:00192:00896
CGTGTCTCTAGGCACAGGATTTTGTGTAG
+
>>AABBDDAAA@BBCBB@BCCC:CCCCCB
@PZH5B:00195:00867
AGCACTGTAGCTGTCACTAGTTACTTGT
+
;;A;9<;<BABB>@ACCACHK@@<9599
@PZH5B:00196:00870
AGCACTGTAGCTGTCACTAGTTACTTGTGTGC
+
;;=??ECCCBBCCCC?@AC?9<?9959A@FE<
@PZH5B:00197:00883
CGTGTCTCAGGCACAGGATTTTGTGTAG
+
BBCCCCDCAA=ACBBB@CCCC:CAA@CC
@PZH5B:00197:00884
CGTGTCTCTAGGCACAGGATTTTGTGTAG
+
BBB@BCEDDA@=>>=@B?BCHD:CCDBBB
@PZH5B:00150:00900
AGCACTGTAGCTGTCACTAGTTACTTGT
+
<<DCCBBDBBBBBBDDBCCA@=?>>=?C
@PZH5B:00151:00924
ACGCTCGACATGCCAGGTACCA
+
?@@BBBB<>1111-11,///,/
@PZH5B:00152:00936
TACTGAGCTACACACACAGAAAGATTGGT
+
BBDCDCDBBBABBCB?@B9;;79?>>B?A
@PZH5B:00154:00927
CGTGTCTCTAGGCACAGGATTTTGTGTAG
+
CCBBBCCCCBC?BBBBC@CCCC:AA@BBC
@PZH5B:00154:00938
CGTGTCTCTAGGCACAGGATTTGTGTAG
+
;BA@ACCGBBB>@@>>@=99919?9446
@PZH5B:00155:00932
TACTGAGCTACACACACAGAAAGATTGGT
+
AABBBBCA@?AABB;;9@99<8;BB@C>A
@PZH5B:00158:00902
AGCACTGTAGCTGTCACTAGTTACTTGT
+
=<DCCCDA@ACFECCDCC@AA=@@@=;<
@PZH5B:00158:00907
TACTGAGCTACACACACAGAAAGATTGGT
+
BBBBDCAB99;B@@;<9A99989A?>BAB
@PZH5B:00158:00913
TACTGAGCTACACACACAGAAAGATTGGT
+
;;@?9999449:611///668+4442423
@PZH5B:00158:00946
CGTGTCTCTAGGCACAGGATTTTTTTTTGTGTAG
+
BBBBBDCCDBA?BB@;=9444444499"999=?B
@PZH5B:00159:00929
ACGCTCGACATGCCCAGGTACAGGAG
+
???BBBBA?9=94409>59;CCC?CC
@PZH5B:00159:00946
TACTGAGCTACACACACAGAAAGATTGG
+
;@@<;=ABCBB@@CA:<<@>@:>9951;
@PZH5B:00161:00946
TACTGAGCTACACACACAGAAAGATTGGT
+
BBCCBBBBBBBBBBB@AAAHDACA@=@=?
@PZH5B:00162:00930
TAGTAACAGCCTCGTGACGAAGGTATTCC
+
BBDBE@DCDD@BBBAA@BCB?A9944245
@PZH5B:00162:00946
AGCACTGTAGCTGTCACTAGTTACTTGT
+
?BBBC::=DCDCBDBCB>??B@@@@=@@
@PZH5B:00163:00936
CGTGTCTCTAGGCACAGGATTTTGTGTAG
+
BBBBBDCCCCC@AABA;:4449/9>>?>?
@PZH5B:00163:00939
AGCACTGTAGCTGTCACTAGTTACTTGT
+
BCDC@@DEEBBBCCDAA@DCCA;<<@BC
@PZH5B:00164:00929
TACTGGAGCTACACAC
+
478-,*,,0444=491
@PZH5B:00164:00944
TCTCTATGCGCTCCACATGTCATAAGGT
+
9;4494449948429?944444442424
@PZH5B:00165:00930
CGTGTCTCTAGGCACAGGATTTTTGTGTAG
+
BBBBBBBBBBB@BBCCB@=9999/9?9>BB
@PZH5B:00166:00919
ACGCTCGACATGCCAGGTCACAGGA
+
>@?@@>@>?9991-11,1////657
@PZH5B:00167:00923
AGCACTGTAGCTGTCACTAGTTACTTG
+
9==BBEDBB=@====9@9=9924445/
@PZH5B:00167:00944
ACGAGTGCGTTCCCCATGTCGTAGGTACTC
+
BBBBBBCBB?;==94?=@@@BB>@>@;;<?
@PZH5B:00168:00910
TACTGAGCTACACACACAGAAAGATTGGT
+
??@@AAAAAAAA@@BCDD?>=:8442;=@
@PZH5B:00168:00918
CGTGTCTCTAGGCACAGGATTTTGTGTAG
+
BBB@BBCECCC?BBBBC@???=6=@BCDC
@PZH5B:00169:00910
AGCACTGTAGCTGTCACTAGTTACTTGT
+
<<DCBABCBBBB>??BCBCBB@BBB@BC
@PZH5B:00169:00918
CGTGTCTCTAGGCACAGGATTTTGTGTAG
+
DBCCCBCDCCC@AA@=A<=@@=6AD@@AC
@PZH5B:00170:00900
AGCACTGTAGCTGTCACTAGTTACTTGT
+
ABBBBBCCCCDCCCCCCCCCC@BBB@BB
@PZH5B:00170:00932
TACTGAGCTACACACACAGAAAGATTGGT
+
BABBBDDDCCBBBC<<>?>>>8111,1,0
@PZH5B:00170:00933
TACTGAGCTACACACACAGAAAGATTGGT
+
BAAABBBABBBBAAAC@@994-9>==@@B
@PZH5B:00171:00942
ATCAGACACGGACACAGCAGAACACAC
+
=<9<<ACDCC?BCCCCADBBB?BBBBB
@PZH5B:00172:00922
AGCACTGTAGCTGTCACTAGTTACTTGT
+
<<CCCB@@BBBBA@@BBBCCB?ABA89:
@PZH5B:00173:00911
AGCACTGTAGCTGTCACTAGTTACTTGT
+
=@BBCICCCCDB9<<A>>C99599959>
@PZH5B:00173:00925
ACGCTCGACATGCCCAGGTACAGGAG
+
BB@???@BCCCCECB;;;<CBBBACC
@PZH5B:00173:00927
TACTGAGCTACACACACAGAAAGATTGGT
+
@@ABBBB@BBBB@@ACDC>>=:=88;??B
@PZH5B:00174:00909
AGCACTGTAGCTGTCACTAGTTACTTGT
+
?ACCA@ACCCCBBB@BBCFAB?BBB?BA
@PZH5B:00175:00934
ACGAGTGCGTTCCCCATGTCGTAGGTACTC
+
BBBBBBBBBB@BCC:DBBBDBB>A?@;<<C
@PZH5B:00175:00936
ACGAGTGCGTTCCCCATGTCGTAGGTACTC
+
BBB?@@CB;=2444/9999?AA>A=>999?
@PZH5B:00175:00945
TACTGAGCTACACACACAGAAAGATTGGT
+
BBBBBBBBBBAAABB@B;988-9??>B@B
@PZH5B:00177:00907
TACTGAGCTACACACACAGAAAGATTGGT
+
CBCBDC::;CBBBB<<9B9997;>>=@BB
@PZH5B:00177:00932
AGCACTGTAGCTGTCACTAGTT
+
EABCFHCC;=?DCCCCCCAAA@
@PZH5B:00177:00933
ACGCTCGACATGCCCAGGTACAGGAG
+
BB>??BAAAABBCB?BB?BBBCC@CB
@PZH5B:00178:00908
AGCACTGTAGCTGTCACTAGTTACTTGT
+
BBBCAAAECGDCC:;;@@B@@@A<<:<B
@PZH5B:00179:00907
AGCACTGTAGCTGTCACTAGTTACTTGT
+
<@CBBCCCCCDBCCAAABDCCBCCCDDC
@PZH5B:00179:00923
CGTGTCTCTAGGCACAGGATTTTGTGTAG
+
@ABBBBCDDAA?BBBCC@BDDD:CCBBBB
@PZH5B:00180:00911
AGCACTGTAGCTGTCACTAGTTACTTGT
+
@;;949:9>>@A<<<DCCBBB?@@>999
@PZH5B:00181:00902
ACGCTCGACATGCCCAGGTACAGGAG
+
BB???BBCCEB?==<@@=@BCCDBCC
@PZH5B:00181:00908
CGTGTCTCTAGGCACAGGATTTTGTGTAG
+
@BDBCAGDGCC@CCBCB?9999-9?@@@B
@PZH5B:00182:00906
ACGCTCGACATGCCCAGGTACAGGAG
+
BB>?>BBBCCBBBB>BB@BBBBC@BB
@PZH5B:00182:00923
ACGCTCGACATGCCCAGGTACAGGAG
+
BBAABBCCCCCCCCBBB@BBBBBEAB
@PZH5B:00182:00939
ACGCTCGACATGCCCAGGTACAGGAG
+
BB;??BBBBBBBCB?BB@BABBC@CB
@PZH5B:00183:00948
ACGAGTGCGTTCCCCATGTCGTAGGTACTC
+
BB??ABCBCC?EBB9BCBDBBCGB@>?@@C
@PZH5B:00184:00901
AGCACTGTAGCTGTCACTAGTTACTTGT
+
AADCCDCCBBBAA@@@BBCDB@BDD?BB
@PZH5B:00184:00905
AGCACTGTAGCTGTCACTAGTTACTTGT
+
;<CCCCCCAABBBBBABA@CB@CBB:9:
@PZH5B:00184:00909
TACTGAGCTACACACACAGAAAGATTGGT
+
??BBBBAAAAAA>>BCCCBA@=?996<@A
@PZH5B:00184:00938
TACTGAGCTACACACACAGAAAGATTGGT
+
BAAABBBBBBAAAABCCDBBA=A@?>B?B
@PZH5B:00189:00941
TACTGAGCTACACACACAGAAAGAATGGT
+
B@AACCCCDCDCCF<<=A@@@:9949823
@PZH5B:00190:00927
ACGAGTGCGTTCCCCAGTCGTAGGTACTC
+
BCB?@BBBB@6;;;4;DEDCCCCA@?A?B
@PZH5B:00190:00940
TACTGAGCTACACACACAGAAAGATAGT
+
A::9CC@>@@@@999A@<1--+-*((((
@PZH5B:00191:00900
TACTGAGCTACACAGACAGAAAGATTGGT
+
C<<<CECECBA@>9999>=>>99931313
@PZH5B:00191:00909
AGCACTGTAGCTGTCACTAGTTACTTGT
+
;<DCEDDDCBBB?==BBBC@@?BBC@AA
@PZH5B:00191:00917
TACTGAGCTACACACACAGAAAGATTGGT
+
?ABBCBCDBB@AACCBD@;;96;AA?C@C
@PZH5B:00191:00929
AGCACTGTAGCTGTCACTAGTTACTTGT
+
@ACCBBBCBCCB@B@BCCDAA?BDD@CB
@PZH5B:00192:00933
TACTGAGCTACACACACAGAAAGATTGGT
+
BB@@BAAA??BBBBCCCC?>><@??>B@C
@PZH5B:00192:00942
AGCACTGTAGCTGTCATTAGTTACTTGT
+
<<ECCCBBBBCBBCCCC@CCC@AA@>@B
@PZH5B:00193:00949
TACTGAGCTACACACACAGAAAGAATTGGT
+
CBBBCDDC<<<BABAAAAA@A:99696923
@PZH5B:00194:00910
AGCACTGTAGCTGTCACTAGTTACTTGT
+
<=DDCCBCCCBBBCBBBCDA@>ABC?BC
@PZH5B:00194:00942
CGTGTCTCTAGGCACAGGATTTTGTGTAG
+
BBBBBBCCCDD?AACCDBBBCC:EGBABB
@PZH5B:00195:00906
TCTCTATGCGCTCCACATGTCTAAGGT
+
BBCC@DACCCCCE@BCBBBBBBB@C@D
@PZH5B:00195:00926
TACTGAGCTACACACACAGAAAGATTGGT
+
BBBBCBBBBB?ABBAAAEBCH?BCCFD?B
@PZH5B:00195:00941
TACTGAGCTACACACACAGAAAGATTGGT
+
B???BCCBAABBBCAAA@;;8-9886;?B
@PZH5B:00197:00919
CGTGTCTCTAGGCGACAGGATTTTGTGTAG
+
;<<<A>>>A11-///66984444,444///
@PZH5B:00198:00919
ACGCTCGACATGCCCAGGTACAGGAG
+
ED;<<@<;9?>99919959@BBC@CC
@PZH5B:00199:00920
AGCACTGTAGCTGTCATTAGTTACTTGT
+
<<CDHCDA@@ABBCCBB?B?=;=;;<@B
@PZH5B:00199:00940
ACGAGTGCGTTCCCCATGTCGTAGGTACTC
+
ABBABBDB>>=@BB7BCCCCDC>>=>9<;B
@PZH5B:00150:00952
ACGCTCGACATGCCAGGTACAG
+
=@@BBABA@1111-11,-,//2
@PZH5B:00150:00962
TACTGAGCTACACACACAGAAAGATTGGT
+
9:;A<<;CB?@;;;@<=2><>:21-8888
@PZH5B:00150:00971
ACGCTCGACATGCCCAGGTACAGGAG
+
B@@@CCBBBBB@=>:99599>@BCCC
@PZH5B:00151:00950
TACTGAGCTACACACACAGAAAGATTGGT
+
BABBBABBBBBCBB=9>@99909>>;??B
@PZH5B:00151:00954
CGTGTCTCTAGGCACAGGATTTTGTGTAG
+
;<CCBCDBB@@=@@>>@<9999/99944:
@PZH5B:00151:00955
CGTGTCTCTAGGCACAGGATTTTGTGTAG
+
@AAAABDCCAA>?BBBB?A???7?BCCCC
@PZH5B:00152:00966
AGCACTGTAGCTGTCACTAGTTACTTGT
+
<<CGDCDDBBCBBBBBBCDDBEBBCABB
@PZH5B:00153:00965
TACTGAGCTACACACACAGAAAGATTGGT
+
A@@@@@A@AAC@@@A@;;;@A<@@A>A=@
@PZH5B:00153:00986
CGTGTCTCTAGGCACAGGATTTTGTGTAG
+
=?@A@?ACBBB@CCCCC@AAA?7BABBBD
@PZH5B:00154:00960
ACGAGTGCGTTCCCATGTCGTAGGTAT
+
?@B:;;>?>>5991944/777//,./8
@PZH5B:00154:00961
AGCACTGTAGCTGTCACTAGTTACTTGT
+
@BDCCB@DBBCB?ABBBECBC@CBB@BB
@PZH5B:00154:00963
TACTGAGCTACACACACAGAAAGATTGGT
+
A?@>@@@A@@@@=<9ADB99919B@=B@;
@PZH5B:00154:00967
AGCACTGTAGCTGTCACTAGTTACTTGT
+
AACCCBBDAABAAAAABBDBB?BBB@DC
@PZH5B:00155:00969
AGCACTGTAGCTGTCACTAGTTACTTGT
+
9:9994:49///////77768111877;
@PZH5B:00156:00977
TACTGAGCTACACACACAGAAAGATTGGT
+
BBABBBCBBBBBCBA?B@9996;AA?B?B
@PZH5B:00158:00951
ACGCTCGACATGCCCAGGTACAGGA
+
BB<?@C99<B@?>@:>A>@A>??:<
@PZH5B:00158:00984
ATCAGACACGGACACAGCAGAACACAC
+
BBBBBEB@AABCC@?@CCCBC?BBBCC
@PZH5B:00158:00986
ATCAGACACTCGGACACAGCAGAACACACA
+
97<44/46///6,//@=977/1/,/886/.
@PZH5B:00158:00987
CGTGTCGTCTAGGCGACAGGATTTGTGTG
+
/7,,,,,,,/4:94444442444-4444/
@PZH5B:00159:00984
TACTGAGCTACACACACAGAAAGATTGGT
+
?@BCECCBB?@?B?AABBCBC>@??<@>@
@PZH5B:00160:00966
AGCACTGTAGCTGTCACTAGTTAATTGT
+
ABCCCBB@BBB@@B@BBBBG?<=2:2<A
@PZH5B:00160:00973
CGTGTCTCTAGGCACAGGATTTTGTGTAG
+
BBBBCFBDA@A?BBBCC@CCDD:EBACCC
@PZH5B:00160:00978
TACTGAGCTACACACACAGAAAGATTGGT
+
@>@@A>>>A;;;@@@?>@9991999<A>@
@PZH5B:00161:00977
AGCACTGTAGCTGTCACTAGTTACTTGT
+
;>@@A<;:=A=?BAAA>?>9969>>;>>
@PZH5B:00162:00991
ACGAGTGCGTTCCCCATGTCGTAGGTACTC
+
BBB@AACBBD?BAA9AAABDCBBB@B9<<C
@PZH5B:00162:00994
CGTGTCGTCTAGGCGACAGGATTTTGTTGTGA
+
1<--,,,,,/::244>>>><9999/942444;
@PZH5B:00164:00975
TACTGAGCTACACACACAGAAAGATTGGT
+
BBAABBCBBBCBDDB?BB;996;AA?C@C
@PZH5B:00164:00988
CGTGTTCTAGGCACAGGATTTTGTGTAG
+
BBBBB<?@;<79BB@@=@AA@7;;<AAD
@PZH5B:00165:00951
CGTGTCTCTAGGCACAGGATTTTGTGTA
+
9:;CBB<<999<4844484444,49988
@PZH5B:00165:00959
ACGCTCGACATGCCCAGGTACAGGAG
+
BBAAABAAAA>ABA?BB@BBCCC@CC
@PZH5B:00165:00982
ACGCTCGACATGCCAGGTACAGGA
+
=;;9>>9991111,/:,/1=9=<<
@PZH5B:00165:00985
CGTGTCTCTAGGCACAGGATTTTGTGTGG
+
BDCCBABBC@?=ABCCD@CCCC::=<BBA
@PZH5B:00165:00986
ACGAGTGCGTTCCCCATGTCGTAGGTACTC
+
BBB?@@BBBC>??=6@==?BBCCC@C;<<B
@PZH5B:00165:00989
TACTGAGCTACACACACAGAAAGATTGGT
+
?AB@@ACEBACD@@@BB@98809>>;>=?
@PZH5B:00165:00997
TACTGAGCTACACACACAGAAAGATTGGT
+
BBBBBBBBBBBBBBB?;;444-9>><@>A
@PZH5B:00166:00957
TACTGAGCTACACACACAGAAGATTGGT
+
B@A>BBBBBBBBCBCCCB996;@?<@?B
@PZH5B:00166:00963
TACTGAGCTACACACACAGAAAGATTGGT
+
BBDCCEBBA=99;@>>>@99919@@<A@C
@PZH5B:00166:00974
CGTGTCTCTAGGCACAGGATTTTGTGTAG
+
BBBBBCEEC@@>?CBBB>ABDD:AA@CCC
@PZH5B:00166:00995
CGTGTCTCTAGGCACAGGATTTTGTGTAG
+
@B;;;AAAA@@<>;;11-1111+1:1//=
@PZH5B:00167:00979
CGTGTCTCTAGGCACAGGATTTTGTGTAG
+
BBAABBDBBDE?BBBCC@AAAA9ABBCCB
@PZH5B:00167:00982
CGTGTCTCTAGGCACAGGATTTTGTGTAG
+
BBBBBCDDBBB@BCCDC@CCCB:AAABBC
@PZH5B:00167:00992
CGTGTCTCTAGGCACAGGATTTTGTGTAG
+
BBAAAB<<<CC?CBCBB?AAAA4BA@AAA
@PZH5B:00168:00976
TCTCTATGCGCTCCACATGTCTAAGGT
+
BDCC@DABBBBDC?CAA?@@@;;7<=@
@PZH5B:00169:00959
AGCACTGTAGCTGTCACTAGTTACTTGT
+
9@@@@AACCCB>?@999>944244;244
@PZH5B:00169:00966
TACAGAGCTACACACACAGAAAGATTGGT
+
99<BBABCB@@@@AABBB;;;-9>><><@
@PZH5B:00170:00966
AGCACTGTAGCTGTCACTAGTTACTTGT
+
@@DCCB@@BBBBBBBBBBCBB?BDB@BB
@PZH5B:00170:00991
ACGCTCGACATGCCCAGGTACAGGAG
+
BBB?@A>AAAAABB>BB@BBCBA?AC
@PZH5B:00171:00995
AGCACTGTAGCTGTCACTAGTTATTTGT
+
AACCDBBBBBBA>AABBBBBC=@@D@BB
@PZH5B:00171:00997
CGTGTCTCTAGGCACAGGATTTTGTGTAG
+
ACAAABBBBAA?ADCCC@AA@@4@AB<<<
@PZH5B:00172:00963
CGTGTCTCTAGGCACAGGATTTTTGTGTAG
+
BBAABCEEB@@>?BBBB@===99/?@@BCC
@PZH5B:00173:00985
TACTGAGCTACACACACAGAAAGATTGGT
+
?@B@@ACCBBBCCBBACACCC>BBB>@>A
@PZH5B:00174:00957
AGCACTGTAGCTGTCACTAGTTACTTGT
+
@ACCCCCCBBCBABABCECGB?A@=;>@
@PZH5B:00174:00997
TACTGAGCTACACACACTGAAAGATTGGT
+
BBCCDBBDCBBABCCCCDBAB=@@@=@=@
@PZH5B:00175:00958
AGCACTGTAGCTGTCACTAGTTACTTGT
+
DBB?AAAA@@CBBCCCCCCDEBC<<:<<
@PZH5B:00175:00962
ACGCTCGACATGCCCAGGTACAGGAG
+
<<BBA@@@>B@99919959;;9B?@9
@PZH5B:00175:00974
AGCACTGTAGCTGTCACTAGTTACTTGT
+
ABCCCBBCBBBBBBBBBBDCC@BBA=?@
@PZH5B:00176:00964
TACTGAGCTACACACACAGAAAGATTGGT
+
:9=CCDCCBB;;<;9AB>99919984823
@PZH5B:00176:00981
ACGAGTGCGTTCCCCATGTCGTAGGTACTC
+
BBDBBBDB@;2444/9@@@ABB11,0111<
@PZH5B:00176:00982
ACGCTCGACATGCCCAGGTACAGGAG
+
BBAAABBECBBDBBBBB@B@@ACACF
@PZH5B:00176:00995
TACTGAGCTACACACACAGAAAGATTGGT
+
BCBBBBCBBBCDBBA?@@9886;@@@C@C
@PZH5B:00176:00996
AGCACTGTAGCTGTCACTAGTTACTTGT
+
;BCCBBBBHDCBABBBBCCDC@EBB@BA
@PZH5B:00178:00995
ACGCTCGACATGCCCAGGTACAGGAG
+
BBBBBBAABECAAA:===@@BBC@CC
@PZH5B:00179:00970
TACTGAGCTACACACACAGAAAGATTGGT
+
BBBBCCCCBB??@>@@@@99919>>;AAD
@PZH5B:00179:00974
ACGAGTGCGTTCCCCATGTCGTAGGTACTC
+
9<BCBBBB@;2444/9999A@>11,01//6
@PZH5B:00179:00990
CGTGTCTCTAGGCACAGGATTTTGTGTAG
+
AADCCBCCCBB?AAC;;:4444/9A>??@
@PZH5B:00179:00991
CGTGTCTCTAGGCACAGGATTTTGTGTAG
+
CDBBBBB?@@B>BBBA@A9999/9@@@@A
@PZH5B:00180:00961
TACTGAGCTACACACACAGAAAGATTGGT
+
B???BCCBBBBBBBCCBA;996;@@?B@C
@PZH5B:00180:00966
AGCACTGTAGCTGTCACTAGTTACTTGT
+
ABBBA<:<BABBBBCBBBBCB599>599
@PZH5B:00180:00993
TCTCTATGCGCTCCACATGTCTAAGGT
+
AAAA<<=AADCDC@CA?@>>;9<=@@B
@PZH5B:00181:00955
ACGCTCGACATGCCCAGGTACAGGAG
+
B@AABBBCCCDCCBACB@BBCCD@CC
@PZH5B:00181:00978
ATATCGCGAGGTATGGAAGACTCATATAG
+
A?9444844/,////,/56666444,,,,
@PZH5B:00181:00983
AGCACTGTAGCTTTCACTAGTTACTTGT
+
BBBBEDCBBBBBD?CCDDDBB>A>BABC
@PZH5B:00181:00990
ACGCTCGACATGCCCAGGTACAGGAG
+
CCBBBCA?AAA@BB>BB>BBBCCBDD
@PZH5B:00182:00979
ACGAGTGCGTTCCCCATGTCGTAGGTACTC
+
@@BACCCBBA=?==6==@@AB@=@>@;<<C
@PZH5B:00182:00990
CGGTCTCTAGGCACAGGATTTTGTGTAG
+
BB?BBCBC?@=??A?;94448/9??ABC
@PZH5B:00183:00979
TACTGAGCTACACACACAGAAAGATTGGT
+
BABBCCCBBBCBBCA??;984-9>>;@@C
@PZH5B:00184:00983
TACTGAGCTACACACACAGAAAGATTGGT
+
AABBCCDCBBABAAA@@@98809?><A@A
@PZH5B:00184:00995
TACTGAGCTACACACACAGAAAGATTGGT
+
?>@B@BBB::<BBCB@@@99909>>;?>@
@PZH5B:00184:00996
ACGCTCGACATGCCCAGGTACAGGAG
+
99;A@B<<;CB>??:995999<CBEE
@PZH5B:00185:00985
AGCACTGTAGCTGTCACTAGTTACTTGT
+
9=4849CA@ADDFEECCCFEDBCCB?@@
@PZH5B:00185:00997
TACTGAGCTACACACACAGAAAGATTGGT
+
BBBCCBBA::9<@>?CAAAA@:?9959;>
@PZH5B:00186:00984
ACGCTCGACATGCCCAGGTACAGGAG
+
BB@@ABBBBA@@BA>BB@AABBC@C@
@PZH5B:00186:00987
AGCACTGTAGCTGTCACTAGTTACTTGT
+
BBDCAABDBBBBBBABCCDA?=?9969C
@PZH5B:00187:00951
AGCACTGTAGCTGTCACTATGTTACTTGT
+
@BECBBBCBBBBABCCBA:;998>8=8=>
@PZH5B:00187:00987
TACTGAGCTACACACACAGAAAGATTGGT
+
BBBBBCCCCB@AABA?BA98809>>;AAD
@PZH5B:00188:00975
ATCAGACACGGACACAGCAAGAACACAC
+
B;<=@D:111,/8>8////,/87////4
@PZH5B:00189:00952
AGCACTGTAGCTGTCACTAGTTACTTGT
+
=<BBB@AAAACDDDCCCCCCC@CCC9<<
@PZH5B:00189:00978
AGCACTGTAGCTGTCACTAGTTACTTGT
+
BBBCCCCDBCCBBCCBDCCDD@BB@6;;
@PZH5B:00189:00983
TACTGAGCTACACACAGAAAGATTGGTGC
+
A?@@CCHCAAAB@9?B999099959@ABA
@PZH5B:00190:00951
ACGAGTGCGTTCCCCATGTCGTAGGTACTC
+
BCACB?@=??5999,994499444234444
@PZH5B:00190:00987
TACTGAGCTACACACACAGAAAGATTGGT
+
B?AADCCBBBBCB?AADCCCC?BBB?B=@
@PZH5B:00190:00991
TACTGAGCTACACACACAGAAAGATTGGT
+
CBDCBBBC<;;AAA<=<C@@@>ACCAC?B
@PZH5B:00190:00994
TACTGAGCTACACACACAGAAAAGATTGGT
+
@@BCCCCC99;@@;99BA9999/99@<B@B
@PZH5B:00190:00995
ACGAGTGCGTTCCCCATGTCGTAGGTACTC
+
BB?>>ABBBB@DBB9B??>BBB@@>@;<<C
@PZH5B:00191:00954
AGCACTGTAGCTGTCACTAGTTACTTGT
+
@@@BCBBBCCCCCCCABBCCC>AAB;<<
@PZH5B:00191:00958
TAGTATCAGCCTCGCCATGACGAAGGTATTCC
+
BBBDBBHDBDCBBBB=@ABBBBBED@9::;==
@PZH5B:00193:00979
TACTGAGCTACACACACAGAAAGATTGGT
+
BBBBCCDCCBBBBB@=?B999099969?B
@PZH5B:00193:00988
ACGCTCGACATGCCCAGGTACAGGAG
+
BBAABBABBBBBCC>AB=@@CCC@CC
@PZH5B:00194:00962
AGCACTGTAGCTGTCACTAGTTACTTGT
+
@@DCCCECCCCCCCBBBEDFB9;;@=@B
@PZH5B:00194:00963
TCATACGTCTCCTCCTTAGTTACTTCA
+
==A>?>A999964:9:979;8;BB>==
@PZH5B:00194:00975
AGCACTGTAGCTCGTCACTAGTTACTTATG
+
94;49BCC>:=11188:AA?B:111:;66?
@PZH5B:00194:00988
AGCACTGTAGCTGTCACTAGTTACTTGT
+
<<BBCDEBABCCCDCBBBCCCBCBB>AA
@PZH5B:00194:00994
CGTGTCTCTAGGCACAGGATTTTGTGTAG
+
BBBBDDEDC@@>?AAAB?BBDD:CCE@AA
@PZH5B:00195:00965
AGCACTGTAGCTGTCACTAGTTACTTGT
+
999>ACCC=:;999BBBCDCFDDCC>@@
@PZH5B:00195:00967
ACGAGTGCGTTCCCCATGTCGTAGGTACTC
+
BBBBBBCBBB?A==6?;;;CCC@B?;;;<B
@PZH5B:00195:00995
ACGAGTGCGTTCCCCATGTCGTAGGTACTC
+
BBA@@@CB@C5499/99999@<11-01//6
@PZH5B:00195:00999
ACGCTCGACATGCCCAGGTACAGGAG
+
BCACCB@?@B@99919959AGCEIEA
@PZH5B:00196:00953
ACGAGTGCGTTCCCCATGTCGTAGGTACTC
+
BBBBBBDB:99<HH9CBBABEBBA?89<CB
@PZH5B:00196:00995
TACTGAGCTACACACACAGAAAGATTGGT
+
B===BBBBBBBBBBB?;;444-9@?<B@C
@PZH5B:00198:00956
TACTGAGGCTACACACACAGAAAGATTGGT
+
A@AACAA@ADBBBBAA?@B98809@@>CBC
@PZH5B:00198:00970
TACTGAGCTACACACACAGAAAGATTGGT
+
@?ABBBBC@?@@@@;99B99919>>=AAC
@PZH5B:00198:00982
AGCACTGTAGCTGTCACTAGTTACTTGT
+
AADCCB@DBBBBBB@BBBFBB@DDB>A@
@PZH5B:00198:00987
CGTGTCTCTAGGCACAGGATTTTGTGTAG
+
CCBBCCDDBAA?A@@CC@CCDD:D><<CC
@PZH5B:00199:00980
AGCACTGTAGCTGTCACTAGTTACTTGTG
+
944449;?A=A984444;:44794;;661
@PZH5B:00165:01006
ACGAGTGCGTTCCCCATGTCGTAGGTACTC
+
BBCBBBCCCCACCC9=<BBBCB@@@:;;@@
@PZH5B:00170:01003
AGCACTGTAGCTGTCACTAGTTACTTGT
+
<<DDCCDCABBBBBDCCCCCCAABB@C@
@PZH5B:00172:01006
CGTGTCTCTAGGCACAGGATTTTGTGTAG
+
CCBCCCCBC@@=@BBCC@CCCC7B@@@@@
@PZH5B:00172:01012
ACGAGTGCGTTCCCCATGTCGTAGGTACTC
+
BBD@ABCCCC>BAA7A@@@BCA>A<8999?
@PZH5B:00173:01008
TCTCTATGCGCTCCACATGTCTAAAGGT
+
444449<99;B>@=?999949994-494
@PZH5B:00177:01008
CGTGTCTCTAGGCACAGGATTTTTGTGTAG
+
BBBBBCCD??=;@@>>@;>>>>?/?>>>@@
@PZH5B:00178:01014
ACGAGTGCGTTCCCCATGTCGTAGGTACTC
+
BBBBBBBCBB@BCC9A@BBDDCBB@:;<<C
@PZH5B:00179:01012
TGATACGTCTCCTTCCTTAGTTATCTTCA
+
9<BCHHA<<<C=98924238824449:;9
@PZH5B:00180:01017
AGCACTGTAGCTGTCACTAGTTACTTGT
+
<<DCDAB@BBB@@BBBCBCCB?ADB@BB
@PZH5B:00181:01019
CGTGTTTCTAGGCACAGGATTTTGTGTAG
+
?@BBB=<@C@A=ABA;;;<CCCABBBCCB
@PZH5B:00181:01021
AGCACTGTAGCTGTCACTAGTTACTTGT
+
DCCCCDCDCCC@?ACBCCCDB?BBC@BB
@PZH5B:00183:01005
AGCACTGTAGCTGTCACTAGTTACTTGT
+
BBCDAAA>?<CCDCBBBCCDC@BBCACA
@PZH5B:00184:01014
TACTGAGCTACACACACAGAAAGATTGGT
+
B??=BBCCAAAAABA;@;988-9@@<C?B
@PZH5B:00185:01009
ACGCTCGACATGCCCAGGTAACAGGAG
+
BB<@@=99999911,11,//,/6656=
@PZH5B:00186:01026
AGCACTGTAGCTGTCACTAGTTACTTGT
+
@?CCCB@@AABBBBBBBCDCC@CBB?AE
@PZH5B:00186:01029
AGCACTGTAGCTTTCACTAGTTACTTGT
+
BBBBAAEBBB;;;:<BBCBAB;;<C@CB
@PZH5B:00187:01031
AGCACTGTAGCTGTCACTAGTTACTTGT
+
AACCCCDBABCCBCBBBCDCB?CBDCB@
@PZH5B:00187:01032
AGCACTGTAGCTGTCACTAGTTACTTGT
+
;<CDDCCBBAAACCBBBCDAA?BDD@AA
@PZH5B:00188:01017
CGTGTCTCTAGGCACAGGATTTTGTGTAG
+
BBBABCCDA;96;@A@A>BCCC9CC@@AA
@PZH5B:00189:01028
ACGCTCGACATGCCCAGGTACAGGAG
+
CCCBCBAAACCCCC>CC@CBCCB@G<
@PZH5B:00189:01032
ACGCTCGACATGCCCAGGTACAGGAG
+
BBABBBBAAF@999-;><===99599
@PZH5B:00191:01004
TACTGAGCTACACACACAGAAAAGATTGGT
+
B@A>BBBCABBB??@@@@9999/99959;>
@PZH5B:00191:01005
AGCACTGTAGCTGTCACTAGTTACTTGT
+
BBCCFCEA@ADCDFBBCCDCC?B@@=@@
@PZH5B:00191:01024
ACGAGTGCGTTCCCCATGTCGTAGGTACTC
+
BBBABBCB>?5944/9999@AA9968999:
@PZH5B:00192:01014
TACTGAGCTACACACACAGAAAAGATTGGT
+
CBBBDCBB??99<@>>?A9999/9?@<AAE
@PZH5B:00193:01002
CGTGTCTCTAGGCACAGGATTTTGTGTAG
+
BBBADCCCBAB>BA==>59999/9?@>>@
@PZH5B:00193:01028
AGCACTGTAGCTGTCACTAGTTACTTGT
+
;=CCCBBCBBB@A@@@ABCDB@BBCBBC
@PZH5B:00194:01032
ACGCTCGACATGCCCAGGTACAGGAG
+
BBABBB@AADBCDH;;<@<<<CB@BA
@PZH5B:00195:01039
CGTGTCTCTAGGCACAGGATTTTGTGTAG
+
CCDBECCABCB@BBB@A?;;9;49@ABCC
@PZH5B:00197:01004
TACTGAGCTACACACACAGAAAAGATTGGT
+
CAAACECCBB@@<;9>?A9999/99948?<
@PZH5B:00197:01022
AGCACTGTAGCTGTCACTAGTTACTTGT
+
@ACCCDDDBBBA@@@AABCCB@BBB@BC
@PZH5B:00197:01027
ACGCTCGACATGCCCAGGTACAGGAG
+
CA@@DCAAADCBBB>BB?BCCCCCCA
@PZH5B:00198:01005
TACTGAGCTACACACACAGAAAAGATTGGT
+
B@AABBCBBBAA@@A?B@9;98/99949<>
@PZH5B:00198:01032
CGTGTCTCTAGGCACAGGATTTTGTGTAG
+
CBBBBDCBB;96;;>>>59999/9@@==A
@PZH5B:00198:01039
AGCACTGTAGCTGTCACTAGTTACTTGT
+
BBBBCCCDCCCBCCCCCC@DB@BBB@BC
@PZH5B:00198:01043
ACGCTCGACATGCCCAGGTACAGGAG
+
BBBBBB??@A=99;7;@=@@A;;8<@
@PZH5B:00210:00010
ACGCTCGACATGCCCAGGTACAGGAG
+
DBA@ABBBB@@BCB?@@>ABBCD@BB
@PZH5B:00216:00015
AGCACTGTAGCTGTCACTAGTTACTTGT
+
;@ACBBBEABABBBBBBEEBB@BCB@BB
@PZH5B:00225:00014
AGCACTGTAGCTGTCACTAGTTACTTGT
+
?@CCCCCCBBBBBBBBBBBDA?B@@@@@
@PZH5B:00235:00015
CGTGTCTCTAGGCACAGGATTTTGTGTAG
+
BCH@@CFCCBB?BBCBB@?===6=?BCCC
@PZH5B:00235:00019
TACTGAGCTACACACACAGAAAGATTGGT
+
B@AABBCBAAAAAABDBCDBC>CCB@B@B
@PZH5B:00249:00024
ACGAGTGCGTTCCCCATGTCGTAGGTACTC
+
GBA?ABCB==6944-9=@@BCCCC@>9<;B
@PZH5B:00200:00231
AGCACTGTAGCTGTCACTAGTTACTTGT
+
AA99<CB:;:BCBA;<<<<<C:<<B=@@
@PZH5B:00204:00237
CGTGTCTCTAGGCACAGGATTTTGTGTAG
+
ACCCCGB=11/7/444424444,4:9444
@PZH5B:00208:00243
AGCACTGTAGCTGTCACTAGTTAAATGT
+
44994?B:;:=BA=:<9;99B5991444
@PZH5B:00211:00235
ACGCTCGACATGCCCAGGTACAGGAG
+
;9@@BA==<><CCG<=<@<<9?>699
@PZH5B:00216:00242
AGCACTGTAGCTATCACTAGTTACTTGT
+
?>98;?C499;44449<9<<B8<9C:<;
@PZH5B:00200:00285
ACGAGTGCGTTCCCCATGTCGTAGGTACTC
+
BB?AAAAABC@BCD9B@??BDBBB@;;<<C
@PZH5B:00200:00295
ACGAGTGCGTTCCCCATGTCGTAGGTACTC
+
A@BAA>ABBC?BCE9B??>?BB>A>?;==B
@PZH5B:00202:00265
CGTGTCTCTAGGCACAGGATTTTGTGTAG
+
AACCCCCCAAAB@@@AB;9999/9?>???
@PZH5B:00202:00291
TCTCTATGCGCTCCACATGTCTAAGGT
+
@BBBBBCCBBCDC?BBBA@>>B>6969
@PZH5B:00204:00295
CGTGTCTCTAGGCACAGGATTTTGTGTAG
+
CDCCDCCC<<<=@>9<<=@CCG7CCAAA=
@PZH5B:00206:00286
TACTGAGCTACACACACAGAAAGATTGGT
+
?@BCCCCBB?@A;;9@AB9997;AF@E?B
@PZH5B:00208:00273
CGTGTCTCTAGGCACAGGATTTTGTGTAG
+
BCBBCBDDAAB@DB?==94999-9==ABB
@PZH5B:00209:00256
CGTGTCTCTAGGCACAGGATTTTGTGTAG
+
CCCCCCDC::;@CBBBC>BBBB7A@@BCB
@PZH5B:00210:00267
CGTGTCTCTAGGCACAGGATTTTGTGTAG
+
CCECCCCD;99<999@@>AAAA7A@@ABC
@PZH5B:00219:00272
AGCACTGTAGCTGTCACTAGTTACTTGT
+
@ACDCBBDAABBBB@BBCCCD@DBB?BC
@PZH5B:00223:00278
CGTGTCTCTAGGCACAGGATTTTGTGTAG
+
BCBBBDDDA@?=?ABBC@CDDD:ECBCCC
@PZH5B:00224:00273
TACTGAGCTACACACACAGAAAGATTGGT
+
AABBBBBBBBBBBBDCA;944-9>>;@=@
@PZH5B:00225:00289
TACTGAGCTACACACACAGAAAGATTGGT
+
ABBBDCCBBBAB@@@B@@88809@?;?=@
@PZH5B:00225:00292
ATATCGCGAGGGTATGGAAGACTCTATA
+
A@@@@CB@AAD>CBBA7;9<@@BC;;:A
@PZH5B:00234:00283
CGTGTCTCTAGGCACAGGATTTTGTGTAG
+
CCCCCCCC::;>BB=@B@CBBB7A@@BCA
@PZH5B:00235:00298
ACGAGTGCGTTCCCCATGTCGTAGGTACTC
+
BBBABBB@@@@ACC9B@??AB@@@@;<=<C
@PZH5B:00235:00299
TACTGAGCTACACACACAGAAAGATTGGT
+
??BDCCCD@@@@AA@??@99909@B<ABA
@PZH5B:00237:00274
AGCACTGTAGCTGTCACTAGTTACTTGT
+
9AABCCDDCCCCBCBCCBCCC@CCC=AA
@PZH5B:00241:00292
TACTGAGCTACGAAACACAGAAATGATTGGTGC
+
8444==9::;1//85/,////757:;;;;7683
@PZH5B:00245:00290
CGTGTCTCTAGGCACAGGATTTTGTGTAG
+
BCBBBCCC??@=@@@BB@CCCD:CBBAAA
@PZH5B:00200:00312
CGTGTCTCTAGGCACAGGATTTTGTGTAG
+
CBBABCFFBAA?BBCEC@CCCC9ECCCCC
@PZH5B:00202:00324
TAGTATCAGCCTCCGCCATGACGAAGGTATTCC
+
999499:///,//766588899;;242944:A;
@PZH5B:00206:00320
CGTGTCTCTAGGCACAGGATTTTGTGTAG
+
BCCCBCCCCDA@ABCCE@CDCC9A@@@EC
@PZH5B:00211:00321
CGTGTCTCTAGGCACAGGATTTTGTGTAG
+
BCAAACBCCCC@BBA@B?9999/9@A?>?
@PZH5B:00212:00317
AGCACTGTAGCTGTCACTAGTTACTTGT
+
<<DCBBBCB@@AAAA@BBBBB@CDB@BA
@PZH5B:00214:00312
TACTGAGCTACACACACAGAAAGATTGGT
+
:@@AHCFCCCCCCCCBCBBBB<AAA=@=@
@PZH5B:00214:00339
ACGAGTGCGTTCCCACTGTCGTAGGTATC
+
9>?CCC<89@69914444499=8897444
@PZH5B:00215:00315
CGTGTCTCTAGGCACAGGATTTTGTGTAG
+
BBBBBBCDBAAAABCBB>BDDD:BBBBCB
@PZH5B:00215:00339
ACGCTCGACGATGCCAGGTTACAGGAG
+
:;;@?AAD<49@>>;>?59284499::
@PZH5B:00216:00313
AGCACTGTAGATGTCACTAGTTACTTGT
+
BC<::ADDB<;;;99=@ABCB<A;9594
@PZH5B:00216:00342
TACTGAGCTACACACACAGAAAGATTGGT
+
CB?@?ABBBBBBBBBCDCAAA?BBB@B>B
@PZH5B:00218:00321
ACGCTCGACATGCCCAGGTACAGGAG
+
9;;A@@BCBC@<<<8;9A;<;AA@BC
@PZH5B:00219:00310
CGTGTCTCTAGGCACAGGATTTTGTGTAG
+
BBBEBCCCCBA@BCDBC@CBDD:GABBCG
@PZH5B:00219:00321
CGTGTCTCTAGGCACAGGATTTGTGTACG
+
BC<<;<::??:8=94449///+/711///
@PZH5B:00219:00331
TACTGAGCTACACACACAGAAAGATTGGT
+
BBBBBBCBBBBBBBCC@B9996;@=<A@C
@PZH5B:00219:00334
CGTGTCTCTAGGCACAGGATTTTGTGTAG
+
BCABBCDCC@?>?BDCB@@CFFACAABCC
@PZH5B:00221:00326
TACTGAGCTACACACACAGAAAGATTGGT
+
CCBBCCCCBBCCCCBBBC@@@<<;;@C@A
@PZH5B:00226:00315
CGTGCTCTAGGCACAGGATTTTGATGTAG
+
4;@949B?9969><<<:1111+1///668
@PZH5B:00226:00326
TACTGAGCTACACACACAGAAAGATTGT
+
888>;4:>=999BC=?9=444-4//,..
@PZH5B:00227:00304
AGCACTGTAGCTGTCACTAGTTACTTGT
+
<=DCBBBDEBBBBBBBBCCGB?A??<?C
@PZH5B:00228:00324
CGTGTCTCTAGGCACAGGATTTTGTGTAG
+
BBBBBBCDAAA>ABCDFCBAAA9AAABCE
@PZH5B:00229:00308
AGCACTGTAGCTGTCACTAGTTACTTGT
+
<@GDCCBAAACBBBBBBBEA@>@CB@CB
@PZH5B:00229:00319
TACTGAGCTACACACACAGAAAGATTGGT
+
@?@BBBCBBBBBBBDDA@994-9>>;?=@
@PZH5B:00229:00322
ACGAGTGCGTTCCCCATGTCGTAGGTACTC
+
BBAAAACA??5499/9991?>>11,01///
@PZH5B:00231:00337
TACTGAGCTACACACACAGAAAGATTGGT
+
BB@BBBC@?BBBCBBCDDBBB=@??<@>A
@PZH5B:00231:00338
TACTGAGCTACACACACAGAAAGATTGGT
+
@AB<<=CCCCCCCCCBCC@@@9999996;
@PZH5B:00232:00314
ACGAGTGCGTTCCCCATGTCGTAGGTACTC
+
ABABABCCCC@BDD9C<<<BBB9;689999
@PZH5B:00232:00344
AGCACTGTAGCTGTCACTAGTTACTTGT
+
<=CDCCDCCCCBBBBBCCDAA@BBB?BA
@PZH5B:00232:00348
TACTGAGCTACACACACAGAAAGATTGGT
+
BA>ABBCA>@BBBBCDCCAAA=BB@>A?B
@PZH5B:00233:00348
CGTGTCTCTAGGCACAGGATTTTGTGTAG
+
??BABDDCCAA?BCBCCAA??=6??ABBC
@PZH5B:00234:00321
ACGCTCGACCATGCCCAGGTACAGGAG
+
CC8;9>?11,/8/49-4;:;AAAA@@?
@PZH5B:00235:00324
ACGCTCGACATGCCCAGGTACAGGAG
+
BBB?@ABBBCBBBB>BB@BBDECBDE
@PZH5B:00235:00337
ACGCTCGACATGCCCAGGTACAGGAG
+
BB@AABBDDDCCEB>BC@BBBDDEAB
@PZH5B:00236:00326
AGCACTGTAGCTGTCACTAGTTACTTGT
+
<<CCCCCCECBBBBAAABCCB@BBB@BA
@PZH5B:00241:00303
TACTGAGCTACACACACAGAAAGATTGGT
+
@@ACDCECBBBBBBBBCCCCC@BB@<?68
@PZH5B:00242:00349
TCTCTATGCGCTCCACATGTCTAAGGT
+
BBBBCCCCBBBBC@CCCCCBBBA>A?B
@PZH5B:00247:00342
AGCACTGTAGCTGTCACTAGTTACTTGT
+
99944=CDBCA@ABC<<=CCA@<<9<?@
@PZH5B:00248:00346
ATATCGCGAGGGTATGGAAGACTCTATA
+
A@BBBBDCBCCADBBB@DCDBBBB::;@
@PZH5B:00249:00302
ACGCTCGACATGCCCAGGTACAGGAG
+
BB>?>BBBCCBBBB>BB@BBBCC@@@
@PZH5B:00201:00386
AGCACTGTAGCTGTCACTAGTTACTTGT
+
@@BBACDDCBCCBAAACCCCC?DCC@CC
@PZH5B:00204:00360
CGTGTCTCTAGGCACAGGATTTTGTGTAG
+
@BCEACADDCB@=<9@A<9999-944499
@PZH5B:00206:00381
CGTGTCTCTAGGCGACAGGATTTGTTGTAGA
+
B9:9BB@@;;@-1/1::A9=9;-442444/6
@PZH5B:00206:00386
CGTGTCTCTAGGCACAGGATTTTGTGTAG
+
ABAABDDCC::::BBBC@A?==6=AABCC
@PZH5B:00207:00379
ACGCTCGACATGCCCAGGTACAGGAG
+
BB?@?CBBBAAABC?BB@BBBCDBBB
@PZH5B:00207:00383
ACGCTCGACATGCCCAGGTACAGGAG
+
BBCBBCBBBCCBCC@DC?CBCDC@CC
@PZH5B:00207:00394
ACGAGTGCGTTCCCACTGTCGT
+
?BA@?@C@::,11,////,881
@PZH5B:00207:00396
GAGCACTGTAGCTGTCACTAGTTACTTGT
+
2*((((&&&&(((008BBCCA@=???=?C
@PZH5B:00212:00399
ACGAGTGCGTTCCCCATGTCGTAGGTACTC
+
BCBBCBBBAA6944/9>@@CBB9958999>
@PZH5B:00214:00365
ACGCTCGACATGCCCAGGTACAGGAG
+
BB8;<CBBBGBBAA<9<8;;BCCCDC
@PZH5B:00214:00375
AGCACTGTAGCTGTCACGTTACTTGT
+
<<BBACCCBBB@AAAAAAA@CBB@BB
@PZH5B:00215:00377
CGTGTCTCTAGGCACAGGATTTTGTGTAG
+
BBCBCDCA@@?@CBDBB?4444-9>>@AE
@PZH5B:00216:00391
TACTGAGCTACACACACAGAAAGATTGGT
+
B?B?BBBBBBBBBBBAA@9998;AA?C@C
@PZH5B:00218:00352
CGTGTCTCTAGGCACAGGATTTTGTGTAG
+
BBBBDCBCCCB@BCCCA<9999/999@@@
@PZH5B:00219:00394
ACGCTCGACATGCCCAGGTACAGGAG
+
BBAABBBCDCEBCCBBD@CBBCB@BB
@PZH5B:00220:00388
ACGCTCGACATGCCCAGGTACAGGAG
+
BB>??BBCCBBBCB?BB@BBBCD@CB
@PZH5B:00220:00398
AGCACTGTAGCTGTCACTAGTTACTTGT
+
;9=@?<==BBCBBBBEC;<=C?BBC@CC
@PZH5B:00221:00393
ATCAGACACTCGGACACAGCAGAACACACAG
+
9734447844442449996////,/88/...
@PZH5B:00222:00355
AGCACTGTAGCTGTCACTAGTTACTTGT
+
999BCCE@BBBBBBBBBB@BB69<;>A@
@PZH5B:00223:00353
CGTGTCTCTAGGCACAGGATTTTGTGTAG
+
BBBBCCDDBAA?BBCCC@@?==6=?ACDC
@PZH5B:00224:00350
CGTGTCTCTAGGCACAGGATTTTGTGTAG
+
AA@@BBBCAAA@BBBCC@BCDC9AAABEC
@PZH5B:00224:00396
ACGCTCGACATGCCCAGGTACAGGAG
+
BBCBCB?@@CDBBB>AA?@BCDB@BA
@PZH5B:00225:00357
TACTGAGCTACACACACAGAAAGATTGGT
+
BBBBDCCBBB<;<BBC@A<9919@@=@@C
@PZH5B:00226:00375
ACGCTCGACATGCCCAGGTACAGGAG
+
BB@AABBBBCBBBB>BB@BABCD@BB
@PZH5B:00228:00374
TACTGAGCTACACACACAGAAAGATTGGT
+
AABBCCBBBBBBBBCB?B;996;@@?B@C
@PZH5B:00228:00394
ACGAGTGCGTTCCCCATGTCGTAGGTACTC
+
BBB?BBCBCB=???6=AAADBBBB@A@BAC
@PZH5B:00230:00352
AGCACTGTAGCTGTCACTAGTTACTTGT
+
BBCCCBCBBBEBBBBBBBBBB?BDC?BB
@PZH5B:00231:00375
TACTGAGCTACACACCACAGAAAAAT
+
>=>>994844866/1,///,,,,,),
@PZH5B:00231:00393
ACGCTCGACATGCCCAGGTACAGGA
+
@@;<<CBBABA99919959>999;=
@PZH5B:00232:00380
TACTGAGCTACACACACAGAAAGATTGGT
+
B??=BBDBBBBBBBCC@@;94-9>=<@@C
@PZH5B:00233:00387
TACTGAGCTACACACACAGAAAGATTGGT
+
B???BBDCAAABBBCDBA;;8-9998;@C
@PZH5B:00234:00353
CGTGTCTCTAGGCACAGGATTTTGTGTAG
+
BBBBDCCDA;;9;AABC@CBED:FCCCCA
@PZH5B:00234:00399
AGCACTGTAGCTGTCACTAGTTACTTGT
+
>=@<9;BD<<=BCBCBCCACA@AA?899
@PZH5B:00236:00391
ACGAGTGCGTTCCCCATGTCGTAGGTACTC
+
BBA@ABCBAA6944/99<<@BB9;989994
@PZH5B:00237:00385
CGTGTCTCTAGGCACAGGATTTTGTGTAG
+
AAAABCFB@@?@BBCEC@BCCC:CCCCCD
@PZH5B:00240:00393
TACTGAGCTACACACACAGAAAGATTGGT
+
A===ABBBBBBBABCB@@994-9==<@?B
@PZH5B:00241:00388
ACGCTCGACATGCCCAGGTACAGGAG
+
BB?@?B?@@BBBCC>BB@BBCCCAAB
@PZH5B:00242:00353
AGCACTGTAGCTGTCACTAGTTACTTGT
+
<<CCCCDDBBBBAAABBECBB@EAA?BC
@PZH5B:00244:00399
TCTCTATGCGCTCCATGTCTAAGGTACTG
+
ABEB@A@CCCCAB?BB@@@@A=A=?AAAB
@PZH5B:00246:00388
AGCACTGTAGCTGTCACTAGTTACTTGT
+
ABCCCCDDBBBB?ABBBBCCC?B??=?C
@PZH5B:00247:00376
CGTGTCTCTAGGCACAGGATTTTGTGTAG
+
CBBCCCECBBB@BBCCD@AAAA9AAACCC
@PZH5B:00248:00374
CGTGTCTCTAGGCACAGGATTTTGTGTAG
+
BBBBBFCBAAA@BBCCC@BCCB9A@@CCC
@PZH5B:00248:00379
TACTGAGCTACACACACAGAAAGATTGGT
+
BBBBB?@::111;:=9?=>@C=?BB=@=>
@PZH5B:00249:00361
CGTGTCTCTAGGCACAGGATTTTGTGTAG
+
BBCBCCCCCBCACBCCC@@A??6ABB=BC
@PZH5B:00249:00383
TACTGAGCTACACACACAGAAAGATTGGT
+
BBBBBBFB@@ABBBBDB;;8809>>=A?B
@PZH5B:00249:00396
AGCACTGTAGCTGTCACTAGTTACTTGT
+
<<CCCBBDBCCBAAABCBB@@?BBB=??
@PZH5B:00201:00444
AGCACTGTAGCTGTCACTAGTTACTTGT
+
@ACDCABCBBBAAAABBBBBB@CBB?CC
@PZH5B:00202:00423
AGCACTGTAGCTGTCACTAGTTACTTGT
+
==CCCEBBCCCCBBCCCCDEDDCAA=@>
@PZH5B:00203:00434
CGTGTCTCTAGGCACAGGATTTTGTGTAG
+
BCCCCCCCCCB@CCCAB@9999/9?>944
@PZH5B:00203:00439
ACGCTCGACATGCCAGGTC
+
49;B;9<@@<<1-+--***
@PZH5B:00204:00409
AGCACTGTAGCTGTCACTAGTTACTTGT
+
<=CDCHDD@@@A@@BBBBBDB@DDB@B@
@PZH5B:00204:00440
CGTGTCTCTAGCAC
+
////444/////28
@PZH5B:00207:00420
TACTGAGCTACACACACAGAAAGATTGGT
+
???BBBDBBCAAAAAAACCCC?BDD@D@C
@PZH5B:00207:00433
TACTGAGCTACACACACAGAAAGATTGGT
+
BABACCFB??BBBBCDCCA@?>>A@?A?B
@PZH5B:00207:00443
TACTGAGCTACACACACAGAAAGATTGGT
+
BBBBBBCBBBBBCDCCBC@@@<@BB?B@C
@PZH5B:00208:00415
TACTGAGCTACACACACAGAAAGATTGGT
+
@??=BBBB??BBBBCCBC9998;A@?B@C
@PZH5B:00208:00441
TACTGAGCTACACACACAGAAAGATTGGT
+
B@AABBCBBBBBBDDB?=;;;79>>=B?A
@PZH5B:00210:00434
ACGAGTGCGTTCCCCATGTCGTAGGTACTC
+
?BB?AABBDC@CCD9EBBBBCB=?=;9;9?
@PZH5B:00210:00441
ACGAGTGCGTTCCCCATGTCGTAGGTACTC
+
ABB???CBBC?BBA9AAAA@BB996:;99?
@PZH5B:00211:00404
AGCACTGTAGCTGTCACTAGTTACTTG
+
444449BAGCFBAACCCGDHEBA@?69
@PZH5B:00212:00430
ACGAGTGCGTTCCCCATGTCGTAGTACTC
+
BB@@ABCBBB>@??6???@CBBBBBBBBB
@PZH5B:00213:00412
CGTGTCTCTAGGCACAGGATTTTGTGTAG
+
=<BCDCCC;;;=;;9@B?9999/9?>B@B
@PZH5B:00213:00424
TACTGAGCTACACACACAGAAAGATTGGT
+
B@AABBBBBBBB?@ACDB;;;7;A@?B@C
@PZH5B:00215:00447
AGCACTGTAGCTGTCACTAGTTACTTGT
+
;<BBBECDCCBBB@AACDDBB@BBB<@@
@PZH5B:00215:00449
AGCACTGTAGCTGTCACTAGTTACTTGTGT
+
////7/144998444444449894424444
@PZH5B:00217:00400
ACGAGTGCGTTCCCCATGTCGTAGGTACTC
+
BBBBBBCBBA6444/9??>BCBBB@CAAAC
@PZH5B:00218:00407
CGTGTCTCTAGGCACAGGATTTTGTGTAG
+
BBCBBCCEBBB@DBDCC@CCDD:FCCBEC
@PZH5B:00218:00434
CGTGTCTCTAGGCACAGGATTTTGTATAG
+
CBBABBFC:;;@BBDBCACBBB9A?9;>:
@PZH5B:00219:00402
TACTGAGCTACACACACAGAAAGATTGGT
+
B===BBBBB@AAABCB@@944-99949>@
@PZH5B:00219:00414
TACTGAGCTACACACACAGAAAGATTGGT
+
CBBBCCDBBBABC?A@@@99;7;BB@C@C
@PZH5B:00220:00439
CGTGTCTCTAGGCACAGGATTTTGTGTAG
+
CCBB;<>C<<<D=<<DJ>==GC8AABBBC
@PZH5B:00220:00441
AGCACTGTAGCTGTCACTAATTACTTGT
+
@A@CAB@CACAAAHDNAAA@C=@AA=@A
@PZH5B:00222:00409
CGTGTCTCTAGGCACAGGATTTTGTGTAG
+
B?BBCCAAADD?BBBBA:4444-9@@@BC
@PZH5B:00222:00415
TACTGAGCTACACACACAGAAAGATTGGT
+
C?@@ABBCCBCCA@<;<B<<919@@>B@B
@PZH5B:00222:00448
ACGCTCGACATGCCCAGGTACAGGA
+
ACAB99>BBCCCDCBCC@CBBBB@B
@PZH5B:00223:00437
TACTGAGCTACACACACAGAAAGATTGGT
+
@@ACCDHC@@@C;9;<=AAAA><<;@B?@
@PZH5B:00223:00439
TACTGAGCTACACACACAGAAAGATTGGT
+
B??@BBCB@BBBBAAA;<<AB@AA@@C@B
@PZH5B:00224:00413
ACGCTCGACATGCCCAGGTACAGGAGACTGAC
+
@C?@@B@@@CBCBD>;;;<CECD@CCCBBBCC
@PZH5B:00224:00423
AGCACTGTAGCTGTCACTAGTTACTTGT
+
AADDDDCDBBBBBBBBBBCCA@BBB@BA
@PZH5B:00224:00428
AGCACTGTAGCTGTCACTAGTTACTTGT
+
@@CCBABCBBCBBB@ABBFBB@BBB@BB
@PZH5B:00227:00421
ACGCTCGACATGCCCAGGTACAGGAG
+
BB???BCDBD@BCCABA?AABGD@BB
@PZH5B:00227:00445
TACTGAGCTACACACACAGAAAGATAG
+
;9=CCCBCC<<<=;<DD1111-11,,,
@PZH5B:00228:00436
AGCACTGTAGATGTCACTAGTTACTTGTG
+
?@ABBBCA@AAACBBCDDBBD@CA@@ACD
@PZH5B:00230:00400
ACGAGTGCGTTCCCCATGTCGTAGGTACTC
+
CCCBBBCBBB?BHH:F?AACCC@@=?;<<C
@PZH5B:00230:00427
AGCACTGTAGCTGTCACTAGTTACTTGT
+
<<CDECBDBBB@@BAAAAABA@BBB?BB
@PZH5B:00230:00433
CGTGTCTCTAGGCGACAGGATTTGTG
+
@@@@AAAC=;;12//7277///+///
@PZH5B:00231:00439
CGTGTCTCTAGGCACAGGATTTTGTGTAG
+
BCCCDDDDC@A@ACCCC?@C@@6?B@@@@
@PZH5B:00232:00420
CGTGTCTCTAGGCACAGGATTTTGTGTAG
+
AABBBCCDCBB?BBCCC@BBCC:ECCCCD
@PZH5B:00232:00429
AGCACTGTAGCTGTCACTAGTTACTTGT
+
@@CCCBBDBBB@BBBBDCCA@=@AA?BC
@PZH5B:00233:00416
TACTGAGCTACACACACAGAAAGATTGGT
+
BBBBBBBAABBBBBCC@A99469==<@@C
@PZH5B:00235:00400
ACGAGTGCGTTCCCCATGTCGTAGGTACTC
+
BB@@BBBBBB@BCC:D@A@BBA>B?:;<AC
@PZH5B:00235:00417
ACGAGTGCGTTCCCCATGTCGTAGGTACTC
+
BBB?@BBCBB@DCC9CAABBBBBB@?:<;C
@PZH5B:00236:00404
ACGCTCGACATGCCCAGGTACAGGAG
+
CBAABBAAAAABDC>BB?BBCCC@CC
@PZH5B:00236:00423
TACTGAGCTACACACACAGAAAGATTGGT
+
B@A>BBBBB?BBA>CCCB99969==<@@C
@PZH5B:00238:00403
TCTCTATGCGCTCCACATGTCTAAGGT
+
444444@@BB<;<>ABBCC;:DFAE@D
@PZH5B:00238:00410
TACTGAGCTACACACACAGAAAGATTGGT
+
BAAABBCBBBBB?@ACCE@?><@BB@C@C
@PZH5B:00238:00439
TACTGAGCTACACACACAGAAAGATTGGT
+
B?A@BBDDFBBBBAACDBBBF;:9C@C?C
@PZH5B:00240:00415
TACTGAGCTACACACACAGAAAGATTGGT
+
B?=?BBBBAABBBBCBB@944-9984;@C
@PZH5B:00241:00423
TACTGAGCTACACACACAGAAAGATTGGT
+
B?==AACAAA@B=BDC;;844-9>>;??B
@PZH5B:00241:00432
TACTGAGCTACACACACAGAAAGATTGGT
+
CCCBCBCCCCBCACBD@A@>>:>>@=@?B
@PZH5B:00242:00421
ACGCTCGACATGCCCAGGTAACAGGAG
+
CC;<;;99@944//+1/,//,///,/9
@PZH5B:00242:00422
TACTGAGCTACACACACAGAAAGATTGGT
+
B?@@BBCB@@BBBBCD@B994-9994;?B
@PZH5B:00242:00447
ACGCTCGACATGCCCAGGTACAGGAG
+
BB>?>BBBCDCCEB>CD@BBBCD@CB
@PZH5B:00244:00402
TACTGAGCTACACACACAGAAAGATTGGT
+
BBB?BCFBBBBBABDCBB9996;@@<A@C
@PZH5B:00244:00435
TACTGAGCTACACACACAGAAAGATTGGT
+
A?@@AABAAABBBBC?;;844-9995;@B
@PZH5B:00246:00421
TACTGAGCTACACACACAGAAAGATTGGT
+
BAAABBCBBBBBBBCA?A;44-99959BB
@PZH5B:00246:00445
ATCAGACACGGACACAGCAGAACACACA
+
CCCBABBBBB:;<@?>9994959>994.
@PZH5B:00247:00411
TACTGAGCTACACACACAGAAAGATTGGT
+
B@A>BBCBBBBB>>CDAB994-9>=;??B
@PZH5B:00201:00489
TACTGAGCTACACACACAGAAAGAA
+
9;9>?ABCBAAACBCA@11--+*)(
@PZH5B:00202:00497
AGCACTGTAGCTTTCACTAGTTACTTGT
+
=ABCCBBBABCCBBCABGD<:8<CC@CC
@PZH5B:00203:00494
AGCACTGTAGCTGTCACTAGTTACTTGT
+
<<CCECCCBEBBBBCBBCCCC?B??<?B
@PZH5B:00204:00455
TACTGAGCTACACACACAGAAAGATTGGT
+
?=??BBBBBBBBBBCC?A944-9>>;@?B
@PZH5B:00204:00463
CGTGTCTCTAGGCACAGGATTTTGTGTAG
+
@@AABBCCCBB@ABCCC@BCBB:CCCBCB
@PZH5B:00204:00487
CGTGTCTCTAGGCGACAGGATTTGTTGTAGA
+
<<<<BBAA?99694499=8944-4424//**
@PZH5B:00204:00493
CGTGTCTCTAGGCACAGGATTTTGTGTAG
+
ABBBBCDCAAA@BBCCC@CCDC9DBFEDC
@PZH5B:00205:00483
ACGAGTGCGTTCCCCATGTCGTAGGTACTC
+
BBA@BBDCBB?BBB:CBCBDDBAA@A:<;C
@PZH5B:00205:00490
CGTGTCTCTAGGCACAGGATTTTGTGTAG
+
BBBBBCDCCBB?ABDCD@BCCB9BBFCCB
@PZH5B:00207:00455
ACGCTCGACATGCCCAGGTACAGGAG
+
BB???B??@DCECB>BB@BBBCC@BB
@PZH5B:00207:00486
TACTGAGCTACACACACAGAAAGATTGGT
+
@@@AAAAA@@BBABDC:;444-9>>;@?B
@PZH5B:00208:00468
ACGAGTGCGTTCCCCATGTCGTAGGTACTC
+
BBB??@CCBC5499/9999BB>11,01///
@PZH5B:00208:00470
CGTGTCTCTAGGCACAGGATTTTGTGTAG
+
?BBBBBCCCBB@ABBCC@DBBB9A@@CDC
@PZH5B:00208:00498
TACTGAGCTACACACACAGAAAGATTGGT
+
A?@@AAC@@BBBBADC@A944-9984;?B
@PZH5B:00211:00454
TACTGAGCTACACACACAGAAAGAATGGT
+
BBBBBBBBBBBBBBAABBCBC>BC?BB@C
@PZH5B:00211:00457
CGTGTCTCTAGGCACAGGATTTTGTGTAG
+
BBBBCCCCBBB@BBBCCA<<<9/9@@AAC
@PZH5B:00211:00479
CGTGTCTCTAGGCACAGGATTTTGTGTAG
+
@ABABBCDA@@>@BCCB@ADDD9BAAABC
@PZH5B:00213:00455
ACGAGTGCGTTCCCCATGTCGTAGGTACTC
+
BBB@ABBBBB?BBB9B;;;BBB@?=?;;<A
@PZH5B:00213:00475
AGCACTGTAGCTGTCACTAGTTACTTGT
+
@BBB@AFGAAABCBABBCA@@>B9989>
@PZH5B:00214:00470
ACGAGTGCGTTCCCCATGTCGTAGGTACTC
+
BBBA@BBCDB?DBB9B@@@BBBBC@>?A@C
@PZH5B:00214:00476
CGTGTCTCTAGGCACAGGATTTTGTGTAG
+
BBBAACDFBAA?ABCBB?@@DD:CBBBBB
@PZH5B:00215:00460
ACGAGTGCGTTCCCCATGTCGTAGGTACTC
+
BCBABBBBBB=@==6@;<9@@@99489444
@PZH5B:00215:00489
TACTGAGCTACACACACAGAAAGATTGGT
+
@@@AAAAAAABBAACD@@944-98848<?
@PZH5B:00217:00469
CGTGTCTCTAGGCACAGGATTTTGTGTAG
+
BBBCCCADABBACCBBB@CCBB4;<@@BB
@PZH5B:00217:00474
TACTGAGCTACACACACAGAAAGATTGGT
+
A==?BBB@@@ABBBBCAB99969==<@@C
@PZH5B:00217:00494
AGCACTGTAGCTTTCACCTTAGTTACTTGTC
+
49889?===0787+-,,*,*,78,4489948
@PZH5B:00218:00465
AGCACTGTAGCTGTCACTAGTTACTTGT
+
<<CCCBBDBBBAB@@BBBCA@=?@?>AC
@PZH5B:00218:00470
ACGAGTGCGTTCCCCATGTCGTAGGT
+
CCA?@A@>?C5999,444/888//,.
@PZH5B:00218:00482
CGTGTCTCTAGGCACAGGATTTTGTGTAG
+
BBBCCDDCC@@>@CA>;=9444/9A>>>A
@PZH5B:00218:00496
AGCACTGTAGCTGTCACTAGTTACTTGT
+
;=CDBABCBBBAA@@BBCB@D>@BB>BC
@PZH5B:00219:00479
TACTGAGCTACACACACAGAAAGATTGGT
+
>;<<9;CCDCBA<94444444-4482.,.
@PZH5B:00219:00495
CGTGTCTCTAGGCACAGGATTTTGTGTAG
+
CCBECCCCAAA@BBBB@:4444-4B@>AC
@PZH5B:00221:00454
ACGCTCGACATGCCCAGGTACAGGAG
+
9<BB@@<;<@B>>>:9959@@?B@@A
@PZH5B:00221:00455
TACTGAGCTACACACACAGAAAGATTGGT
+
BBBBBECC@?>B;;;@>B99979@>>B@C
@PZH5B:00225:00470
CGTGTCTCTAGGCACAGGATTTTGTGTAG
+
BBBBBCBBBCC@A@AB@A9999/999@@@
@PZH5B:00225:00485
ACGCTCGACATGCCCAGGTACAGGAG
+
BCBAAAABBBBBBB>AB=@@AAC@CB
@PZH5B:00226:00451
CGTGTCTCTAGGCACAGGATTTTGTGTAG
+
BBB??AADADCBAAC??:=<<<+111;8;
@PZH5B:00226:00481
AGCACTGTAGCTGTCACTAGTTACTTGT
+
AACCCDB@@@@AABBAA>ABC@CBB?DC
@PZH5B:00226:00496
CGTGTCTCTAGGCACAGGATTTTGTGTAG
+
BBBABDDDBAAAABCCC@@AAA7ACBBCB
@PZH5B:00227:00459
ACGCTCGACATGCCCAGGTACAGGAGAC
+
BBAABBBBBBBBCB>BB@BBCCDCCBBC
@PZH5B:00227:00466
TACTGAGCTACACACACAGAAAGATTGGT
+
@ABBDCCCB@99;@>>?B>@@<A@@@C@C
@PZH5B:00228:00471
TACTGAGCTACACACACAGAAAGATTGGT
+
@@>ABBCBBBBBBCBAAA99469@@<B@C
@PZH5B:00231:00489
TACTGAGCTACACACACAGAAAGATTGGT
+
@@>AAACABBBBABCCBB;;;9;@@>B@C
@PZH5B:00232:00482
ACGCTCGACATGCCCAGGTACAGGAG
+
CB???BBCCBCCCC?99;;BCCCBCB
@PZH5B:00233:00495
CGTGTCTCTAGGCACAGGATTTTGTGTAG
+
BBBBA@??9995999AD@CDEDCEEECAD
@PZH5B:00234:00467
TACTGAGCTACACACACAGAAAGATTGGT
+
===BCCCABABBCEA@@B<;;7;A@?B@C
@PZH5B:00239:00452
TACTGAGCTACACACACAGAAAGATTGGT
+
BBB@BBBA@@BABBBAA@;8809>>=@DB
@PZH5B:00239:00478
AGCACTGTAGCTGTCACTAGTTACTTGT
+
;<CCEBBCBBBABBECBBBAA>ABB>BB
@PZH5B:00239:00485
ACGCTCGACATGCCCAGGTACAGGAG
+
BB@@ABBECCCCCE>BC@BBCCC@BB
@PZH5B:00241:00454
ACGCTCGACATGCCCAGGTACAGGAG
+
BABBCCBBCCCCDGB;;;<ENFDCCB
@PZH5B:00241:00463
TACTGAGCTACACACACAGAAAGATTGGT
+
AABBBBCCBBBBAAA@@;844-9>>=ABC
@PZH5B:00241:00478
AGCACTGTAGCTGTCACTAGTTACTTGT
+
AACCBABC>AAABAA>>BBDC@CAA?AB
@PZH5B:00242:00484
TACTGAGCTACACACACAGAAAGATTGGT
+
A?@@AACBBBBBBBCB@A944-9994;?B
@PZH5B:00242:00495
ACGAGTGCGTTCCCCATGTCGTAGGTACTC
+
BBBBBBBBCB?CBB9B@@?BCC@@=@;;;A
@PZH5B:00243:00492
CGTGTCTCTAGGCACAGGATTTTGTGTAG
+
BCBBBBDDCCB@AAACC>AAHH:A<<<BB
@PZH5B:00243:00495
ACGAGTGCGTTCCCCATGTCGTAGGTACTC
+
BBBBBBBB??>BCC:C@??BBBBBA?@AAD
@PZH5B:00244:00459
AGCACTGTAGCTGTCACTAGTTACTTAT
+
BBBBBABCEEBAAABBBBBGA?A??=?D
@PZH5B:00244:00478
TACTGAGCTACACACACAGAAAGATTGGT
+
B>AABBCBAABBBBCCBB994-9884:?A
@PZH5B:00245:00459
ACGAGTGCGTTCCCCATGTCGTAGGTACTC
+
BBBBBBBCBB@DBB:C@@@?CC??=?;;<A
@PZH5B:00245:00466
CGTGTCTCTAGGCACAGGATTTTGTGTAG
+
CCBBCCDCCCB?BBBAB?@@==6?BBABC
@PZH5B:00248:00497
ATCAGACACGGACACAGCAGAACACAC
+
BAAAAAABCB@BBCCCBBBCC@BAAAB
@PZH5B:00249:00491
AGCACTGTAGCTGTCACTAGTTACTTGT
+
<<CDBBBCBBBBAAABBBB@@>@AA?BC
@PZH5B:00201:00505
AGCACTGTAGCTGTCACTAGTTACTTGT
+
<@GHDCCDBBBB@AABBBBCB@CBB@BB
@PZH5B:00201:00526
ACGCTCGACATGCCCAGGTACAGGAG
+
AABBBBBBCEDEBB>9999BCFD@BC
@PZH5B:00201:00549
CGTGTCTCTAGGCACAGGATTTTGTGTAG
+
@@AABFCCBAB@BCDCB@BCCC:ECCEBB
@PZH5B:00202:00521
AGCACTGTAGCTGTCACTAGTTACTTGT
+
<<CCDCDCBBBBBBBBCCCAB@BDC@BB
@PZH5B:00203:00501
AGCACTGTAGCTGTCACTAGTTAATTGT
+
<?EDCCCDBBBBBBBBBBCCD@C>A>AC
@PZH5B:00203:00517
TACTGAGCTACACACACAGAAAGATTGGT
+
>>>@BBC@??BBBBCDBB9998;C?@C@B
@PZH5B:00203:00531
AGCACTGTAGCTGTCACTAGTTACTTGT
+
;;A>9CAC@@ABB@A@AAAAA=@AA=@@
@PZH5B:00204:00528
ACGAGTGCGTTCCCCATGTCGTAGGTACTC
+
BBBBBBDBA=6944/9999@AA99589994
@PZH5B:00204:00537
TACTGAGCTACACACACAGAAAGATTGGT
+
@?BBCCCBBBBBBBCB@A999-9>>>B?B
@PZH5B:00205:00521
TACTGAGCTACACACACAGAAAGATTGGT
+
BBBBDCCB@?ACCCB@@999909995;>A
@PZH5B:00205:00543
TACTGAGCTACACACACAGAAAGATTGGT
+
AAACCCCC@@@A;99A@AA@C>ABB=@=@
@PZH5B:00207:00504
TACTGAGCTACACACACAGAAAGATTG
+
@@<==CCCDDBBCA@@@9911-11-*,
@PZH5B:00207:00537
AGCACTGTAGCTGTCACTATTTACTTGT
+
AACCCABDCCC??BCCDCCEE@DCC@CC
@PZH5B:00209:00507
AGCACTGTAGCTGTCACTAGTTACTTGT
+
BBCCCBCCAABBBBBBBCF@@>@BB>BC
@PZH5B:00209:00520
TACTGAGCTACACACACAGAAAGATTGGT
+
A>@?BCCA>ABCBBAACCCCC?BBB@B@A
@PZH5B:00209:00521
TGATACGTCTCCTTCCTTAGCTTACTTCA
+
4894:;=9999242424:744489//,//
@PZH5B:00210:00503
CGTGTCTCTAGGCACAGGATTTTGTGTAG
+
BBBBBCDCDBB@BBBCC@CCDD:ECBBBB
@PZH5B:00210:00530
ACGCTCGACATGCCCAGGTACAGGAG
+
BBBBBBBBBDABBB>BB@BBBCD@BB
@PZH5B:00211:00521
TACTGAGCTACACACACAGAAAGATTGGT
+
@@AACBCB?ABBBBEEBB9996;CA@C@B
@PZH5B:00211:00529
CGTGTCTCTAGGCACAGGATTTTGTGTAG
+
BBBBBCCDCA@@@CDCC@BCEC:BBBBBB
@PZH5B:00211:00532
ACGCTCGACATGCCCAGGTACAGGAG
+
BBAABBCDCCBBBC?BB@BBCDB?BD
@PZH5B:00212:00500
AGCACTGTAGCTGTCACTAGTTACTTGT
+
<<CNAACCCCCCCCCBCCCEC@BBB9;;
@PZH5B:00212:00511
CGTGTCTCTAGGCACAGGATTTTGTGTAG
+
@@BACCCCAAA@CBBBB?====6=BBCDC
@PZH5B:00212:00536
AGCACTGTAGCTGTCACTAGTTACTTT
+
BBCCCFDDDCCBBBCCFCCAA@ABCCA
@PZH5B:00212:00543
CGTGTCTCTAGGCACAGGATTTTGTGTAG
+
BBBBBBCCBBC@AAA;;:4444/9>>>AB
@PZH5B:00212:00544
TCTCTATGCTCCACATGTAAGGTACTG
+
BBBC@@ACDCC@BCCCBBB8;69?B?A
@PZH5B:00213:00501
CGTGTCTCTAGGCACAGGATTTTGTGTAG
+
@A@@BFDCAAA?BBCCA>4444,4@BCCD
@PZH5B:00213:00544
TCTCTATGCGCTCCACACTGTCTAAGGGT
+
48499ABA<<<BB511/////779244-4
@PZH5B:00214:00539
CGTGTCTCTAGGCACAGGATTTTGTGTAG
+
ABBBCDEDC:::9BBCB?BACC8FB>BCC
@PZH5B:00214:00541
ACGCTCGACATGCCCAGGTACAGGAG
+
@BACCCCCB?=9441996999@AA>>
@PZH5B:00215:00537
CGTGTCTCTAGGCACAGGATTTTGTGTAG
+
>>BACFCCABB?BBBCB@CDDD:ABBBBA
@PZH5B:00216:00528
ACGAGTGCGTTCCCCATGTCGTAGGTACTC
+
BBB@??CCB;2444/9999>B?11-01111
@PZH5B:00218:00508
TACTGAGCTACACACACAGAAAGATTGGT
+
BBBCCCCDA@@@@A@<99@??:>9968<?
@PZH5B:00220:00525
ACGAGTGCGTTCCCCATGTCGTAGGTACTC
+
BBB?BBBBBD@BCB9C;:9>BA8:4899<A
@PZH5B:00224:00509
CGTGTCTCTAGGCACAGGATTTTGTGTAG
+
AA@@BDECCAB@BBBBC?CCCC:CCBCCA
@PZH5B:00225:00519
TACTGAGCTACACACACAGAAAGATTGGT
+
B???BBC@AAAA@@CD;;444-9>>;??B
@PZH5B:00227:00514
CGTGTCTCTAGGCACAGGATTTTGTGTAG
+
BBBBBCDEA@?=??=@C?BBAB9BABBCE
@PZH5B:00229:00507
AGCACTGTAGCTGTCACTAGTTACTTGT
+
9>BCCCCBBBBB@@@ABBFAA?BDD@BB
@PZH5B:00229:00515
ACGCTCGACATGCCCAGGTACAGGA
+
BCBCBCCCC;;;9919959>>??<9
@PZH5B:00230:00545
ATCAGACACGGACACAGCAGAACACAC
+
BBAAABBBBB=??BCCABB??>@B??B
@PZH5B:00231:00542
TACTGAGCTACACACACAGAAAGATTGGT
+
B?@@BBBA@@BBBBF?;;444-99949>@
@PZH5B:00233:00501
AGCACTGTAGCTGTCACTAGTTACTT
+
99894:AAAAABD@@?CCB992///,
@PZH5B:00233:00527
AGCACTGTAGCTGTCACTAGTTACTTGT
+
AACDCBCCBBBECBBBBBDCC@@?B>BB
@PZH5B:00235:00515
TACTGAGCTACACACACAGAAAGATTGGT
+
@>ABCCCCCCBCA@@A@111<6111,.,.
@PZH5B:00235:00523
AGCACTGTAGCTGTCACTAGTTACTTGT
+
@ACFCCCBAABBAAAAAAACB@FBD@A@
@PZH5B:00235:00541
TACTGAGCTACACACACAGAAAGATTGGT
+
BBB@BBCA@@BBAACC@A944-9994;?B
@PZH5B:00236:00523
AGCACTGTAGCTGTCACTAGTTACTTGT
+
@AECCCDCBBBAAAAABBCAB?ABB?BD
@PZH5B:00237:00520
AGCACTGTAGCTGTCACTAGTTACTTGT
+
<<DCFCDDBBABBBBBBBBEC@CCB@CC
@PZH5B:00237:00521
TACTGAGCTACACACACAGAAAGATTGGT
+
B???ABCBBBBBBBECBB?>><@===A@C
@PZH5B:00237:00523
AGCACTGTAGCTGTCACTAGTTACTTGT
+
BBBCCCCCBBBCCCCC@@@<<69AA;@A
@PZH5B:00238:00509
TACTGAGCTACACACACAGAAAGATTGGT
+
BBBBAABBBBBBCDA?AB;;;6;AA@C@C
@PZH5B:00238:00525
AGCACTGTAGCTGTCACTAGTTACTTGT
+
<<CECBBCBBB@AAABCCBAB@BBB>BB
@PZH5B:00238:00543
CGTGTCTTAGGCACAGGATTTTGTGTAG
+
@@BCCCDBCC@BBB@;94444/8>>ABD
@PZH5B:00239:00510
TCTCTATGCGCTCCACATGTCTAAGGT
+
@BBBBCCCBCC?@=@AB@<<>IDEDCA
@PZH5B:00239:00520
CGTGTCTCTAGGCACAGGATTTTGTGTAG
+
BBAABBDCC@@>?BCCC@GCCC:CBBBDC
@PZH5B:00242:00527
ACGAGTGCGTTCCCCATGTCGTAGGTACTC
+
BBBBABBBAA>ADD9C<<;@@@A@>A<==C
@PZH5B:00242:00537
AGCACTGTAGCTGTCACTAGTTACTTGT
+
@ACCECDDBBCBBBBBBBBDCCCBB?A@
@PZH5B:00242:00540
AGCACTGTAGCAGTCACTAGTTACTTGT
+
BBBBBCDCAABCEDCCCCCBB?AEC@CD
@PZH5B:00244:00519
ACGAGTGCGTTCCCCATGTCGTAGGTACTC
+
CCCCBBBB??>BCC:D<;;CBA9:88999A
@PZH5B:00244:00525
AGCACTGTAGCTGTCACTAGTTACTTGT
+
?ACCCCCCCCDBBBBBBBCCD@AAA>==
@PZH5B:00244:00536
ACGCTCGACATGCCCAGGTACAGGAG
+
BBBBBBBBBBBCCDB@@=ABCCEACB
@PZH5B:00244:00540
ACGCTCGACATGCCCAGGTACAGGAG
+
BBAAABBBCCCBCB?BB@BBCDC@CD
@PZH5B:00244:00546
CGTGTCTCTAGGCACAGGATTTTGTGTAG
+
BBBBCDCCC@@>@BDCCACDDC9A@@CCD
@PZH5B:00245:00511
AGCACTGTAGCTGTCACTAGTTACTTGT
+
@ACCCCBBAAABBBBAABCCB@CBB?AA
@PZH5B:00245:00536
AGCACTGTAGCTGTCACTAGTTACTTGT
+
<=ECCCBDBBCBBB@BBCCCB?ABB>AB
@PZH5B:00246:00525
ACGCTCGACATGCCCAGGTACAGGAG
+
@@CCBBBBBDBBCDBAA>ACCCCBCF
@PZH5B:00246:00529
TACTGAGCTACACACACAGAAAGATTGGT
+
AABBBBBBBBBBBBB@B;888-9>>=@DC
@PZH5B:00249:00523
AGCACTGTAGCTGTCACTAGTTACTTGT
+
BEECDCCCAAABABCCDJCCC?BAA9<<
@PZH5B:00200:00553
CGTGTCTCTAGGCACAGGATTTTGTGTAG
+
BDBBBBDDCBC;<;AA@<9999/9B@@@@
@PZH5B:00200:00571
TACTGAGCTACACACACAGAAAGATTGGT
+
B?@@ABBBB@BBBBDB@A999-9=8<@?B
@PZH5B:00202:00565
TACTGAGCTACACACACAGAAAGAATTGGT
+
AABGDCDCCBBCCB;;<<99@:>>594423
@PZH5B:00202:00570
TACTGAGCTACACACACAGAAAGATTGGT
+
A@BBBBBBBBBBBBCDBB??><=>>?A?B
@PZH5B:00202:00572
AGCACTGTAGCTGTCACTAGTTACTTGT
+
ABCFBABBBBB@AAABBBCAB@ABB?DB
@PZH5B:00202:00583
CGTGTCTCTAGCACAGGATTTTGTGTAG
+
;=<CAABG>==CCB@@<9999/9@9949
@PZH5B:00202:00585
ACGCTCGACATGCCCAGGTACAGGAG
+
BA>??BBBBA>ABB?BA?BABBDABA
@PZH5B:00203:00599
AGCACTGTAGCTTTCACTAGTTACTTGT
+
<CCCBCCBACCCC?BACBBBB@CA@=AB
@PZH5B:00204:00596
AGCACTGTAGATGTCACTAGTTACTTGT
+
BCCCBCCCCBDCBBADDFDCB>B??=AB
@PZH5B:00205:00571
CGTGTCTCTAGGCACAGGATTTTGTGTAG
+
BBBCDCBB@@@@BBHCH@CDCC9ABACCD
@PZH5B:00205:00577
TACTGAGCTACACACACAGAAAGATTGT
+
??ABBBCBBBBBABB@;;444-99958A
@PZH5B:00205:00583
CGTGTCTCTAGGCACAGGATTTTGTGTAG
+
@@@@BBBCCCC@BBCCC?BCDD:GBBCDD
@PZH5B:00206:00582
ATCAGACACGGACACAGTCAGAACACAC
+
9;8448744999:@>994999@;?9444
@PZH5B:00206:00591
AGCACTGTAGCTGTCACTAGTTACTTGTG
+
@ACCCCCCEBBBBB@BCBCBB?CBB?CBD
@PZH5B:00206:00595
ACGAGTGCGTTCCCCATGTCGTAGGTACTC
+
ABB?B?CBA;2444/9991>?<11,01//6
@PZH5B:00207:00593
TACTGAGCTACACACACAGAAAGATTGGT
+
B>>>ABCAA@B@@@CC@A994-9==;??B
@PZH5B:00208:00587
TACTGAGCTACACACACAGAAAGATTGGT
+
?>>>AABAAABB@ACB@A994-9==;@>A
@PZH5B:00210:00568
TGATACGTCTCCTTCCTTAGTTACTTCA
+
BBBBABBBBBC@C?BACCBBB?BCC@CC
@PZH5B:00211:00581
TACTGAGCTACACACACAGAAAGATTGGT
+
B?BCCCCBBBBBEBCDCC@??>@BB@B@B
@PZH5B:00212:00581
ACGAGTGCGTTCCCCATGTCGTAGGTACTC
+
AABABBBBBA8944-99;9@@<11-11111
@PZH5B:00213:00555
TACTGAGCTACACACACAGAAAGATTGGT
+
CCBCDJEC<<=CBB<99@99919>>=BCG
@PZH5B:00213:00596
AGCACTGTAGCTGTCACTAGTTACTTGT
+
BCCCBBBAAADCAAABBCCCC@B996;;
@PZH5B:00214:00564
AGCACTGTAGCTGTCACTAGTTATTGT
+
;<CCCBDCBBBA@@@@ABDCC@CC>AA
@PZH5B:00215:00569
TACTGAGCTACACACACAGAAAGATTGGT
+
@???BCCBAABBBBCC@A994-9>><A@C
@PZH5B:00216:00552
AGCACTGTAGCTGTCACTAGTTACTTGT
+
CCB@B@A@<;9ACBBBCCCBB??@==@=
@PZH5B:00217:00550
TACTGAGCTACACACACAGAAAGATTGGT
+
?>@CCBDCAA??ADCABB888099949>B
@PZH5B:00217:00553
TACTGAGCTACACACACAGAAAGATTGGT
+
B>>?BECBCBCBCBBAAC;996;??<@?C
@PZH5B:00217:00556
CGTGTCTCTAGGCACAGGATTTTGTGTAG
+
@AAABFCCCCC?BBCCD@BDCC:CAAABB
@PZH5B:00219:00554
TACTGAGCTACACACACAGAAAGATTGGT
+
::<BBFDA??@>;;;99@9998;AA?C@C
@PZH5B:00220:00577
ACGAGTGCGTTCCCCATGTCGTAGGTACTC
+
@AAABCCBB?>BDC:C:;;@AABC@B<==B
@PZH5B:00221:00599
ACGAGTGCGTTCCCCATGTCGTAGGTACTC
+
AABABBBC@;6944/9>@@BCA9;78999@
@PZH5B:00222:00556
TACTGAGCTACACACACAGAAAGATTGGT
+
AABBCCCC:9;@@@999B9991;;;?C@C
@PZH5B:00222:00582
CGTGTCTCTACGGCACATGGATTTGTGTAG
+
4;9999:;<1//,/,////,///+////49
@PZH5B:00222:00588
CGTGTCTCTAGGCACAGGATTTTGGTAG
+
AAAABCCD:;:@BBBBB@CCDC9EDBCD
@PZH5B:00223:00578
ACGAGTGCGTTCCCCATGTCGTAGGTACTC
+
BAAAABCCCB@CCC:C?;;8>>9958999>
@PZH5B:00223:00581
ACGCTCGACATGCCCAGGTACAGGAG
+
BBAA?BBBBDCCBB?BB@BBBCD@A=
@PZH5B:00225:00566
TACTGAGCTACACACACAGAAAGATTGGT
+
ABBBBABABBBBABCCBC9998;@=>B@C
@PZH5B:00225:00576
CGTGTCTCTAGGCACAGGATTTTGTGTAG
+
@AAAACCEC@@>@BCCC@CCBB9BBBCCC
@PZH5B:00226:00588
TACTGAGCTACACACACAGAAAGATTGGT
+
@@BBCDF@@@AABABCBC@@@<@@@>B@C
@PZH5B:00226:00590
ACGCTCGACATGCCCAGGTACAGGAG
+
BBBBBB@A@DCCBC>BB?BBCBC?B;
@PZH5B:00227:00587
AGCACTGTAGCTGTCACTAGTTACTTGT
+
BABBCBDDBBBBAAABCCD@@>@A@>AB
@PZH5B:00228:00566
CGTGTCTCTAGGCACAGGATTTTGTGTAG
+
BBCCCCCCCBE@A@@B@<9999/999AAB
@PZH5B:00228:00592
ACGAGTGCGTTCCCCATGTCGTAGGTACTC
+
B?>?AABCBB==9949999@AA99589444
@PZH5B:00228:00593
TACTGAGCTACACACACAGAAAGATTGGT
+
BA?BBBCBBBBBBBCB@@999-899<B@C
@PZH5B:00229:00572
ACGAGTGCGTTCCCCATGTCGTAGGTACTC
+
BBBBBBBBBD@BBB9B???ABC@=<?;<;?
@PZH5B:00229:00580
CGTGTCTCTAGGCACAGGATTTTGTGTAG
+
AAAABBDDBBC?CBDBB?CBDD:BBBBDB
@PZH5B:00229:00599
ACGAGTGCGTTCCCCATGTCGTAAGGTAC
+
@=78:8444989992:94/88//,,*,,,
@PZH5B:00230:00561
AGCACTGTAGCTGTCACTAGTTACTTGT
+
?@CCCCDDBBBBBB@BCCC::::AA>AC
@PZH5B:00230:00590
AGCACTGTAGCTGTCACTAGTTACTT
+
@ABBBCCCDDDBCCCBAAAAABBBB@
@PZH5B:00230:00598
CGTGTCTCTAGGCACAGGATTTTGTGTAG
+
BBCBBCCCAAA@BBBCC@CCEE:GBBCCC
@PZH5B:00231:00572
AGCACTGTAGCTGTCACTAGTTACTTGT
+
@ACCCCCDBBBBBBBBBCCDC?B??=?A
@PZH5B:00231:00586
ACGAGTGCGTTCCCCATGTCGTAGGTACTC
+
BBBBBBBBBD@DBB9B;;;ACC9958999>
@PZH5B:00233:00559
CGTGTCTCTAGGCACAGGATTTTGTGTAG
+
BBBBCCDCBBB@BBBCA@ABBD9DABBDC
@PZH5B:00233:00567
AGCACTGTAGCTGTCACTAGTTACTTGT
+
@BCBBBCDBBBBBBCBCBBCB@B??9;;
@PZH5B:00236:00559
ACGCTCGACATGCCCAGGTACAGGAG
+
BC???BBBCBBBCC>BA?BBBCD@DC
@PZH5B:00237:00554
CGTGTCTCTAGGCACAGGATTTTGTGTAG
+
BBAA@CDDBAB@BBBBC@FCCC:EBBBBB
@PZH5B:00237:00565
TACTGAGCTACACACACAGAAAGAATTGGT
+
:9;@@@=@>>99999>=<111,//,/5469
@PZH5B:00237:00589
TACTGAGCTACACACACAGAAAGATTGGT
+
B?==AACAAABBBBCCBB9996;??=@@C
@PZH5B:00237:00595
CGTGTCTCTAGGCACAGGATTTTGTGTAG
+
BBBBBCCCBBB@BCB>>:4:44-9B@@@B
@PZH5B:00238:00556
TATGAGCTACACACAACATGAAGATTGGTG
+
BB?444444:;:4//,/////,/666:233
@PZH5B:00239:00570
TACTGAGCTACACACACAGAAAGATTGGT
+
B@ABCCCC;999994=9=4880489=C@D
@PZH5B:00241:00562
AGCACTGTAGCTGTCACTAGTTACTTGT
+
BECCCCECCBCCBBCBBBCCD@D@@=@A
@PZH5B:00244:00592
AGCACTGTAGCTGTCACTAGTTACTTGT
+
<=CCCBECBBBCAAACCBBCB@CBD>@?
@PZH5B:00246:00556
AGCACTGTAGCTGTCACTAGTTACTTGT
+
ABCCCCBDBBCBBBABBBABB@CCD>??
@PZH5B:00246:00590
TACTGAGCTACACACACAGAAAGATTTGG
+
BBBBAAEAA@@@@@@CAAEBF:>99908=
@PZH5B:00246:00594
TACTGAGCTACACACACAGAAAGATTGGT
+
B@AABBCB?BBBBBCCAA999-9>><A?C
@PZH5B:00247:00565
CGTGTCTCTAGGCACAGGATTTTGTGTAG
+
BBBABBDCBBB@BBDBB@BCCD:CCCCCD
@PZH5B:00248:00556
CGTGTCTCTAGGCACAGGATTTTGTGTAG
+
BBAAACFDBAA@ABBCC@CCCE:ECCCCC
@PZH5B:00248:00563
AGCACTGTAGCTGTCACTAGTTACTTGT
+
@?CCBABCBBBBBBBBBBBDC@C??=A@
@PZH5B:00249:00562
CGTGTCTCTAGGCACAGGATTTTGTGTAG
+
AAAA@@DDCAA?BBBBC@CCCC:EABBCC
@PZH5B:00249:00568
TACTGAGCTACACACACAGAAAGATTGGT
+
BBBBCCGC??ACBDBBAB99809>>>B@C
@PZH5B:00200:00601
AGCACTGTAGCTGTCACTAGTTACTTGT
+
AADDBABCBBBAAAABBBCA@=?@?>BB
@PZH5B:00200:00618
TACTGAGCTACACACACAGAAAGATTGGT
+
A>>>AAAAABBBBABA;;444-9>><ABC
@PZH5B:00200:00630
ACGCTCGACATGCCCAGGTACAGGAG
+
?@BCCBBBBABBB@<;;7;@BBBACB
@PZH5B:00201:00620
ACGCTCGACATGCCCAGGTACAGGAG
+
BB@@ABBDDDCCCE?DD@BABCC@CB
@PZH5B:00201:00640
TACTGAGCTACACACACAGAAAGATTGGT
+
B?==AAAAAABBABCA?;444-9>>;@@B
@PZH5B:00201:00648
TACTGAGCTACACACACAGAAAGATTGGT
+
B???BBBBBBBBBBCC@@944-9>=;@?B
@PZH5B:00203:00627
TACTGAGCTACACACACAGAAAGATTGGT
+
?@BBCCBBBBBBABCCCA>>=:@==;@@C
@PZH5B:00204:00649
TGATACGTCTCCTTCCTTAGTTACTTCA
+
AAAAABBBBBB@C@E>A>@B@=BBA?BC
@PZH5B:00205:00642
CGTGTCTCTAGGCACAGGATTTTGTGTAG
+
@@AABCDDBBB?BBBBB@DCCC:ECDCCB
@PZH5B:00205:00645
CGTGTCTCTAGGCACAGGATTTTGTGTAG
+
@AAAABDDBAA@ABBBC>BBDD:CDBBCC
@PZH5B:00206:00610
AGCACTGTAGCTGTCACTAGTTACTTGT
+
@@CECBC@BBBAAAABBCC@D=@BC?AA
@PZH5B:00206:00636
ACGAGTGCGTTCCCCATGTCGTAGGTACTC
+
AABBBBBBBB?CCC:D@@@CCBAC?>9;;A
@PZH5B:00207:00622
CGTGTCTCTAGGCACAGGATTTTGTGTAG
+
AAAAACCEC@@>@BDCC@CCCC:ECCBCB
@PZH5B:00208:00649
CGTGTCTCTAGGCACAGGATTTTGTGTAG
+
BBBAAABB@@@@BBBDC@????6?AADCB
@PZH5B:00209:00640
AACACTGTAGCTGTCACTAGTTACTTGT
+
9;9BBBBCBBB?AA;?AABBD?B><:>A
@PZH5B:00210:00610
ACGAGTGCGTTCCCCATGTCGTAGGTACTC
+
@BB@BBBBDCBDDB9B::9BBC=><?;;<?
@PZH5B:00210:00616
AGCACTGTAGCTGTCACTAGTTACTTGT
+
;;BCBCCCCCCCCCCDC@AAC>A@C>@@
@PZH5B:00211:00616
AGCACTGTAGCTGTCACTAGTTACTTGT
+
@ACCBABCBBCBBA>ABBCCC@CDB@BC
@PZH5B:00212:00601
ACGCTCGACATGCCCAGGTACAGGAG
+
BBABABAAACECHD@A@>ABEDD@BB
@PZH5B:00212:00612
CGTGTCTCTAGGCACAGGATTTTGTGTAG
+
B@BBCCCCABB@BBB>A@BBBD:AABBBC
@PZH5B:00212:00616
TGATACGTCTCCTTCCTTAGTTACTTCA
+
BAACBBA::<C@C@CBCBBABBBCC@CD
@PZH5B:00212:00619
CGTGTCTCTAGGCACAGGATTTTGTGTAG
+
BADCCCCC:;;=;;;BCACCCC8AA@>>>
@PZH5B:00213:00601
ACGAGTGCGTTCCCCATGTCGTAGGTACTC
+
BBAABBCECC?BBA7B991;<;11,.////
@PZH5B:00213:00641
CGTGTCTCTAGGCACAGGATTTTGTGTAG
+
BBBBCCCBAAA@BBAAB@9999/9@911=
@PZH5B:00213:00643
ACGCTCGACATGCCAGGTA
+
BA???489911-*)**)**
@PZH5B:00214:00607
AGCACTGTAGCTGTCACTAGTTACTTGT
+
@ABBBCDC@AACDAAACBBCHAB;;8<@
@PZH5B:00214:00611
AGCACTGTAGCTGTCACTAGTTACTTGT
+
<?EDBBBDBBBBBBCBBCCBD@BBB>BB
@PZH5B:00215:00605
ACGAGTGCGTTCCCCATGTCGTAGGTACTC
+
BBB?BBBCA@>=CC:C@@?CDBBA@A;<<F
@PZH5B:00215:00621
AGCACTGTAGCTGTCACTAGTTACTTGT
+
99@==?BBBB=<<@B=>BB996999699
@PZH5B:00216:00619
AGCACTGTAGCTGTCACTAGTTACTTGT
+
<<CCCCDCB@@A@@@AAABDB@CBB?BB
@PZH5B:00216:00634
ATATCGCGGGGGTATGGAAGACTCTATA
+
BBBB??@BBBC2BADA@C@CCCCCCBA?
@PZH5B:00217:00624
ACGAGTGCGTTCCCCATGTCGTAGGTACTC
+
?BBBB@BBBC?CBB9B:;;AAA8858999>
@PZH5B:00217:00638
CGTGTCTCTAGGCACAGGATTTTGTGTAG
+
AABCCCCCCBB?BBBBA@ACCC:DB@@@C
@PZH5B:00218:00610
CGTGTCTCTAGGCACAGGATTTTGTGTAG
+
@@AAACCCABB@BBBBD@CDDD:D@AACC
@PZH5B:00218:00619
ACGAGTGCGTTCCCCATGTCGTAGGTATC
+
BBABBBCA;;2444/9991<;;1/,./8/
@PZH5B:00218:00624
CGTGTCTCTAGGCATAGGATTTTGTGTAG
+
BBBBBCCCCCB@B??@D@AEGA9ABBBDC
@PZH5B:00218:00639
ACGCTCGTACCATGCCAGGTACAGGAG
+
BB7;18////,/8::844248999844
@PZH5B:00219:00610
TACTGAGCTACACACACAGAAAGATTGGT
+
A@AABBCBBBBBBBBC@>844-9>>>BDC
@PZH5B:00219:00612
ACGAGTGCGTTCCCCATGTCGTAGGTACTC
+
BBBBBBBCAA>ACC:D@@?BCBAAA?:><C
@PZH5B:00220:00611
TACTGAGCTACACACACAGAAAGATTGGT
+
>>>@@@BABBBBBBB@;;444-9994;@C
@PZH5B:00222:00613
AGCACTGTAGCTGTCACTAGTTACTTGT
+
<<NEBABCBBBAAAABBCCD@=?>><?D
@PZH5B:00222:00646
TACTGAGCTACACACACAGAAAGATTGGT
+
@@ACCCCEBBBCDC=9>@99909>><AAB
@PZH5B:00223:00627
ACGCTCGACATGCCCAGGTACAGGAG
+
BB@??B::<BBBCCBCC@CCCCC@CB
@PZH5B:00223:00640
CGTGTCTCTAGGCACAGGATTTTGTGTAG
+
BBBBCCEDCBB@BCBCB@BBCF:DBBCCB
@PZH5B:00223:00644
ACGCTCGACATGCCCAGGTACAGGAG
+
BB???BBBBABBBB>BA?BBBCC@CB
@PZH5B:00224:00606
TACTGAGCTACACACACAGAAAGATTGGT
+
?>>>BBCAAAAAABDC;;444-99948=@
@PZH5B:00225:00627
ACGAGTGCGTTCCCCATGTCGTAGGTACTC
+
BBB@BBBBDB?CB=9B;;9=BB8:78999?
@PZH5B:00225:00648
ACGAGTGCGTTCCCCATGTCGTAGGTACTC
+
BBBBBBCBA@>ACF:D@@@BCCCB@B;<<C
@PZH5B:00226:00636
CGTGTCTCTAGGCACAGGATTTTGTGTAG
+
BBBBCCCAAAA@B?BBC@@?AA7ACBBCC
@PZH5B:00227:00642
CGTGTCTCTAGGCACAGGATTTTGTGTAG
+
BBBABBDDCBB?BBDDC@BCCC:CCDCCB
@PZH5B:00227:00646
TACTGAGCTACACACACAGAAAGATTGGT
+
??@@BBCBBBBBBEB@B;444-9>>;@?B
@PZH5B:00228:00629
ACGCTCGACATGCCCAGGTACAGGAG
+
BB8;;BBBDBBBCDBCC@BBDCC@CC
@PZH5B:00229:00614
CGTGTCTCTAGGCACAGGATTTGATGTAG
+
99444444:442476//,///+//////9
@PZH5B:00229:00645
ACGCTCGACATGCCCAGGTACAGGAG
+
BB8::CBBCCCCBC?:9;;AICCACC
@PZH5B:00230:00613
AGCACTGTAGCTGTCACTAGTTACTTGT
+
<<CCCABCBBBA@@@BCCCA@=?AA>BC
@PZH5B:00230:00619
AGCACTGTAGCTGTCACTAGTTACTTGT
+
@BDCA@ABBBCA@@@ABBBBD?BAA>AB
@PZH5B:00230:00632
CGTGTCTCTAGGCACAGGATTTTGTGTAG
+
BBEBCDCC@@?>@CCCC@CBCD:ECBBBB
@PZH5B:00231:00604
ACGCTCGACATGCCCTGGTACAGGAG
+
BAAABBBBBA@BBB>@@<BBCCD@BA
@PZH5B:00231:00622
AGCACTGTAGCTGTCACTAGTTACTTGT
+
AADDCCAAACCCDBBBBCCCC@DBB?BA
@PZH5B:00232:00617
CGTGTCTCTAGGCACAGGATTTTGTGTAG
+
AABABCBB@AA@BBDBB?94:4,4;9=@B
@PZH5B:00232:00647
TACTGAGCTACACACACAGAAAGATTGGT
+
?==ACCCABBBBAABDA@98809995;AB
@PZH5B:00233:00645
ACGCTCGACATGCCCAGGTACAGGAG
+
CBABBBAABCBCCC@@@@@BCCC@CC
@PZH5B:00235:00607
TACTGAGCTACACACACAGAAAGATTGGT
+
BB@@BAAAAABBBBDB>A994-9=8;>>B
@PZH5B:00236:00620
AGCACTGTAGCTGTCACTAGTTACTTGT
+
<<DD=:>EBBABBBB@@AAAABBBB@B?
@PZH5B:00236:00624
CGTGTCTCTAGGCACAGGATTTTGTGTAG
+
BACBCCCDAAA@BBBCE>BBDD9ABCCGA
@PZH5B:00236:00635
TACTGAGCTACACACACAGAAGATTGGT
+
B???BBB@@BBBB@BCCCA@>?AA>B?B
@PZH5B:00236:00640
CGTGTCTCTAGGCACAGGATTTTGTGTAG
+
BBBBCCDDA@@@BBBCC@BCBC9BBBDDB
@PZH5B:00236:00649
TACTGAGCTACACACACAGAAAGATTGGT
+
?@BCCCCBBBABBBBA>@999099959>@
@PZH5B:00237:00616
ATATCGCGAGGGTATGGAAGACTCTATA
+
BBBBAABCBBDADAA??B?BCBBC@@@D
@PZH5B:00237:00627
TACTGAGCTACACACACAGAAAGATTGGT
+
AABBCCCB?BBBBBA??;888-9994;?B
@PZH5B:00237:00649
AGCACTGTAGCTGTCACTAGTTACTTGT
+
ACDC::>GCCBDCCCBBCDCB>A?>=@@
@PZH5B:00238:00609
TACTGAGCTACACACACAGAAAGATTGGT
+
BBBBBBBBBBB@AACCCCCDD>CABAB@@
@PZH5B:00238:00621
TACTGAGCTACACACACAGAAAGATTGGT
+
AABBBBBBBBBBBCCCB@844-989=B@B
@PZH5B:00239:00620
TACTGAGCTACACACACAGAAAGATTGGT
+
AABABCCB?ABBBBDBCB9996;==<@@C
@PZH5B:00240:00601
CGTGTCTCTAGGCACAGGATTTTGTGTAG
+
AACCDCCEBBA@BBABC?@==929==>>A
@PZH5B:00241:00622
CGTGTCTCTAGGCACAGGATTTTGATGTAG
+
4899444499424=>9959999,4444999
@PZH5B:00242:00619
CGTGTCTCTAGGCACAGGATTTTGTGTAG
+
AA@@BBBBBCC;=;=;;;1111*/////,
@PZH5B:00243:00632
AGCACTGTAGCTGTCACTAGTTACTTGT
+
<<CCBABCBBBAAAAABBBAB?AAA>AB
@PZH5B:00244:00610
TACTGAGCTACACACACAGAAAGATTGGT
+
AA?ACBDB@@BBCC@??B;9909@?>A?B
@PZH5B:00244:00640
ACGAGTGCGTTCCCCATGTCGTAGGTACTC
+
BBAABCBBB?>=CC:DAAABBDBB@?@AAD
@PZH5B:00244:00646
ACGCTCGACATGCCCAGGTACAGGAG
+
BBBBBBBBCBBECC@BA?ABBDC@CB
@PZH5B:00245:00601
AGCACTGTAGCTGTCACTAGTTACTTGT
+
AADDCBCCBCBBBBBBDBCCC@CBB>@?
@PZH5B:00245:00625
AGCACTGTAGCTGTCACTAGTTACTTGT
+
@ANDDCCCBBBBBB@AB@CBB@CBBBCC
@PZH5B:00246:00621
TACTGAGCTACACACACAGAAAGATTGGT
+
B@@@AADBBBCC<<<99>99914??9A>?
@PZH5B:00246:00642
AGCACTGTAGTTGTCACTAGTTACTTGT
+
@CAAAGCA><<9=BCCCDCCC@BAA7<<
@PZH5B:00247:00626
ACGCTCGACATGCCCAGGTACAGGA
+
?@@CCCCB:9999919951///872
@PZH5B:00247:00633
ACGCTCGACATGCCCGGTACAGGAG
+
AAABCCA?@@A9496;<??D;;9<B
@PZH5B:00247:00636
AGCACTGTAGCTGTCACTAGTTACTTGT
+
<<ECCCCCBBBB>@@BBECBD@D??=?B
@PZH5B:00247:00637
ACGCTCGACATGCCCAGGTACAGGAG
+
BB>??BBCDEDBBB?BD@BBCEC@BB
@PZH5B:00249:00647
ACGAGTGCGTTCCCCATGTCGTAGGTACTC
+
AABABCDBB??AA=6??A@@CB9888999@
@PZH5B:00202:00662
TACTGAGCTACACACACAGAAAGATTGGT
+
AA?BBBBBBBBBBBDCBA9996;@@<BAC
@PZH5B:00202:00667
AGCACTGTAGCTGTCACTAGATACTTGT
+
8994449?9444444:4//6/1///,44
@PZH5B:00203:00663
TACTGAGCTACACACACAGAAAGATTGGT
+
????BCCB>@ABBBDB?@994-9886;@C
@PZH5B:00203:00664
ACGCTCGACATGCCCAGGTACAGGAG
+
?BBBBBBBBCBCCC>BB@BBBCC@BB
@PZH5B:00204:00657
AGCACTGTAGCTGTCACTAGTTACTTGT
+
<<GNCFBDAABBAAAABBCCD@DBB?BC
@PZH5B:00204:00659
AGCACTGTAGCTGTCACTAGTTACTTGT
+
AACCA@AEBBBBBBB@@ACCB@BBC@@?
@PZH5B:00205:00660
ACGAGTGCGTTCCCCATGTCGTAGGTACTC
+
BBBBBBBCBB?DBB9B:;9BCC8:7:999>
@PZH5B:00205:00662
CGTGTCTCTAGGCACAGGATTTTGTGTAG
+
BBCCCCCAA@C?BB@>@<9999/9D@?>?
@PZH5B:00206:00671
ATATCGCGAGGGTATGGAAGACTCTATTAGTAGGACTC
+
@@@@@BBBBBD?ACAA>CCAB@><7331311110....
@PZH5B:00206:00677
TACTGAGCTACACACACAGAAAGATTGGT
+
@@ACDCDBABBBBAAABBBBB=BBBAB@C
@PZH5B:00207:00655
ACGAGTGCGTTCCCCATGTCGTAGGTACTC
+
BA@@CCCC??>BCC:CAAACDDBB@A;<<D
@PZH5B:00208:00657
TACTGAGCTACACACACAGAAAGATTGGT
+
A>>>AAAAA@BBBBCB@A994-9==;@>A
@PZH5B:00208:00666
ACGAGTGCGTTCCCCATGTCGTAGGTACTC
+
BBBABBBBBB?A==6?9;;AAA8:48999>
@PZH5B:00208:00670
ACGAGTGCGTTCCCCATGTCGTAGGTACTC
+
BBA@ABBBBB@BCC:C:::ABBBC@B;>>C
@PZH5B:00208:00685
ACGCTCGACATGCCCAGGTACAGGAG
+
BB@@ABBCCDC@@@>@C@BBC@@>AC
@PZH5B:00210:00662
ACGAGTGCGTTCCCCATGTCGTAGGTACTC
+
@B<?BBCBBB=?==6=9;9BBB@??A9<;C
@PZH5B:00210:00665
CGTGTCTCTAGGCACAGGATTTTGTGTAG
+
BBBBCCCCA@?@BBBBB@BBCD:BCCCCC
@PZH5B:00210:00668
ACGCTCGACATGCCCAGGTACAGGAG
+
BCAAA???BCBBBA>BB@B@ABF@CB
@PZH5B:00211:00661
AGCACTGTAGCTGTCACTAGTTACTTGT
+
BBCCCAAD@AACCCCBCBCDCA@;;79@
@PZH5B:00211:00689
AGCACTGTAGCTGTCACTAGTTACTTGT
+
;<ECBABCBBBAAAABBCDA@>?AA>BA
@PZH5B:00212:00666
AGCACTGTAGCTGTCACTAGTTACTTGT
+
<<CEDABCBEBBBBBBBBCCB@BBB>BB
@PZH5B:00212:00691
CGTGTCTCTAGGCACAGGATTTTGTGTAG
+
9=CCCDGCCCD@BBBBB@BBBB9CBCDCD
@PZH5B:00213:00691
CGTGTCTCTAGGCACAGGATTTTGTGTAG
+
BCCCCAAAAAA>@@>>A<>@??4?A911<
@PZH5B:00214:00670
TACTGAGCTACACACACAGAAAGATTGGT
+
@@CCCDC?@?ABBCCCCA@@C<;9;=>;>
@PZH5B:00215:00655
ACGAGTGCGTTCCCCATGTCGTAGGTACTC
+
BABBBBBBBDBCBA9D;;;AAA99589999
@PZH5B:00216:00656
AGCACTGTAGCTGTCACTAGTTACTTGT
+
BBCCA@ACCCBB?=BBBBCDB@CAA?AA
@PZH5B:00216:00672
TACTGAGCTACACACACAGAAAGATTGGT
+
?=AAABAA?BAAABCC@B994-9==<@@C
@PZH5B:00218:00650
AGCACTGTAGCTGTCACTAGTTACTTGT
+
ABCCBABCAABA@@@ABBCAA?::::13
@PZH5B:00218:00670
AGCACTGTAGCTTTCACTAGTTACTTGT
+
ABCEBABCBBBBB>BCCCD@@=@@><@B
@PZH5B:00218:00693
ACGAGTGCGTTCCCCATGTCGTAGGTACTC
+
BBBABBDB@;2444/99<;BCB9;589999
@PZH5B:00219:00652
AGCACTGTAGCTGTCACTAGTTACTTGT
+
@ACCBABDBBBAAAAACCFAA>@AA>BB
@PZH5B:00220:00668
AGCACTGTAGCTGTCACTAGTTACTTGT
+
<<CDA@AD?AABBCBBBBCCB@BBB?BB
@PZH5B:00221:00669
AGCACTGTAGCTGTCACTAGTTACTTGT
+
ABEECABCABAAAAAABBBAA@BCB>@?
@PZH5B:00222:00689
TACTGAGCTACACACACAGAAAGATTGGT
+
BAAABBCCCBBC::<BBBACC>@@@:<;<
@PZH5B:00223:00679
TACTGAGCTACACACACAGAAGAATAGT
+
>@@A?@BAA;;<<91<:-,,*,,*,84.
@PZH5B:00224:00672
TACTGAGCTACACACACG
+
?@BCCDCCBB?=8---((
@PZH5B:00226:00650
TACTGAGCTACACACACAGAAAGATTGGT
+
@@ABBCCAAABCBABDA@9;909@@>CBC
@PZH5B:00226:00655
TACTGAGCTACACACACAGAAAGATTGGT
+
??@@ABCBBBBBBCBCB@9446;>><B?B
@PZH5B:00226:00662
ACGAGTGCGTTCCCCATGTCGTAGGTACTC
+
BBB?BBBBBB?BCC:CBB@=>;448;AAAC
@PZH5B:00226:00670
AGCACTGTAGCTGTCACTAGTTACTTGT
+
<<BCCCDDDCCBCDDC@@A@=;>9959<
@PZH5B:00227:00665
AGCACTGTAGCTGTCACTAGTTACTTGT
+
;=CCCCCA?@CCCBB?BBCCD@AAA?A@
@PZH5B:00227:00682
TACTGAGCTACACACACAGAAAGATTGGT
+
@?AC@@ACBBBB=<>CCC@A@A@CC@CBC
@PZH5B:00227:00696
CGTGTCTCTAGGCACATGGATTTTGTGTAG
+
?AAA@BCA<=<?>>>;;<>BCCD7<;B999
@PZH5B:00229:00687
AGCACTGTAGCTGTCACTAGTTACATGT
+
@@CCA@ACBCB@BBABBBBBB@CCCBAA
@PZH5B:00230:00663
TACTGAGCTACACACACAGAAAGATTGGT
+
BB@BBCBB@AEDDCAAAB;;;6;AA?C@C
@PZH5B:00230:00684
CGTGTCTCTAGGCACAGGATTTTGTGTAG
+
@@BBCCDDBBB@DBBBA<====6ABBABC
@PZH5B:00230:00685
AGCACTGTAGCTGTCACTAGTTACTTGTG
+
<<CDC@ACBCBABBBBDCC:;69==;@CC
@PZH5B:00231:00682
AGCACTGTAGCTGTCACTAGTTACTTGT
+
A@CA9;:@999;<9BA@9<9>599969@
@PZH5B:00231:00685
AGCACTGTAGCTGTCACTAGTTACTTGT
+
BBAABBBBDABCCBBCGFBBB?B>>799
@PZH5B:00231:00697
TACTGAGCTACACACACAGAAAGATTGGT
+
B???BCCBBBBBABBCAB9;;7;AF@D?B
@PZH5B:00232:00663
ACGAGTGCGTTCCCCATGTCGT
+
B@@DCBB@@@5111+1//,000
@PZH5B:00232:00686
AGCACTGTAGCTGTCACTAGTTACTTGT
+
AADGDBBBAAABBBBBBBBBC@BCC?BB
@PZH5B:00233:00654
CGTGTCTCTAGGCACAGGATTTTGTGTAG
+
BCAAACCCDCC@CBBBB@@@@@4?A@99<
@PZH5B:00233:00679
CGTGTCTCTAGGCACAGGATTTTGTGTAG
+
CBBBBCCEA@@?BBCCC@CCCC9EBBCDC
@PZH5B:00234:00693
ATATCGCGAGAGTATGGAATGACTCTA
+
B@A?999>99499=998989=844899
@PZH5B:00237:00680
AGCACTGTAGCTGTCACTAGTTACTTGT
+
@FCCCDCCBBBB@BBBBACBB@CBB=??
@PZH5B:00238:00651
AGCACTGTAGCTGTCACTAGTTACTTGT
+
<@CCCEDDB@BBBBBB@BBDDCABB?AA
@PZH5B:00238:00677
AGCACTGTAGCTGTCACTAGTTACTTGT
+
<<DCCCCD?@ACCCCBBCCDA?ABB>BB
@PZH5B:00238:00681
ATATCGCGAGGGTATGGAAGACTCTATA
+
BBAAABDCCDC>CCCC@B@CCBCA?>@B
@PZH5B:00240:00650
CGTGTCTCTAGGCACAGGATTTTGTGTAG
+
CBBCAABB<;<@BBBBH@ECCD:EBBBCC
@PZH5B:00240:00655
AGCACTGTAGCTGTCACTAGTTACTTGT
+
9@@A;<:@>>>1211/4;;44699=8=>
@PZH5B:00240:00662
CGTGTCTCTAGGCACAGGATTTTGTGTAG
+
AABBBDCCA@@>?BBCC@CCDC:CBBBDA
@PZH5B:00240:00673
TACTGAGCTACACACACAGAAAGATTGGT
+
BBBBBCBBBBBBBBCB?A994-9884;@B
@PZH5B:00240:00685
TACTGAGCTACACACACAGAAAGATTGGT
+
BBCBBBBB;;9@;<999D9991999<@<>
@PZH5B:00241:00664
TACTGAGCTACAAACACAGAAAGATTGGTGC
+
?>>ABBCBCBBBB?ABAC:::8;A@=BBCBB
@PZH5B:00242:00667
AGCACTGTAGCTGTCACTAGTTACTTGT
+
ABCCCCBDBBBBBBBBBCDCB>=996;;
@PZH5B:00243:00654
TACTGAGCTACACACACAGAAAGATTGGT
+
A9=<CABCB@A@@=9999444-4889;;;
@PZH5B:00244:00670
TACTGAGCTACACACACAGAAAGATTGGT
+
?=?=BBB@@A>>A@CC;;444-9>>;@>A
@PZH5B:00244:00680
ACGCTCGACATGCCCAGGTACAGGAG
+
BBABBBAABAAADD?CC@AACCB@BA
@PZH5B:00245:00658
CGTGTCTCTAGGCACAGGATTTTGTGTAG
+
BBBABBDDBBB?BBBBE@BBDD:CBCCCB
@PZH5B:00246:00684
TACTGAGCTACACACACAGAAAGATTGGT
+
??@CCCCB@@?B999>@@99919>><>>@
@PZH5B:00247:00655
ACGAGTGCGTTCCCCATGTCGTAGGTACTC
+
BBB??@CBBC5999/9999@@@9958>>70
@PZH5B:00247:00689
TGATACGTCTCCTTCCTTAGTTACTTCA
+
BBBB9<<@@@B;;;<?A?>@=9994249
@PZH5B:00200:00713
ACGAGTGCGTTCCCCATGTCGTAGGTACTC
+
BBB?BBBBAA>ADH:C@A?CCCCB@B;<;C
@PZH5B:00200:00736
ACGAGTGCGTTTCCCATGTCGTAGGTACTC
+
BBB@BCB;44409904:?@ACBCC@@;<<C
@PZH5B:00201:00714
TACTGAGCTACACACACAGAAAGATTGGT
+
A?@@AAAAA@@@@@CDAA994-9984;>A
@PZH5B:00201:00730
CGTGTCTCTAGGCACAGGATTTTGTGTAG
+
DAAACEEEAAB@CCCCC?@@@=4?B999B
@PZH5B:00202:00741
TACTGAGCTACACACACAGAAAGATTGGT
+
<<<;ADBB<<<CBBAA@B??>:>>?;;::
@PZH5B:00203:00710
AGCACTGTAGCTGTCACTAGTTACTTGT
+
:;;B:A;:949==>BBBBC<=51<<-//
@PZH5B:00204:00717
TACTGAGCTACACACACAGAAAGATTGGT
+
??@@ABBBBBBBBBCCCB999-8842;?B
@PZH5B:00204:00720
AGCACTGTAGCTGTCACTAGTTACTTGT
+
@ACCCABCBBBAAAAACCFA@>@AA>AB
@PZH5B:00205:00700
TCTCTATGCGCTCCACATGTCTAAGGTAC
+
BBBC@AACCCDBC@CDA====@?;>A9;<
@PZH5B:00205:00728
TACTGAGCTACACACACAGAAAGATTGGT
+
B?@BAABAAABB@@CC@A944-9984;>@
@PZH5B:00205:00747
TGATACGTCTCCTTCCTTAGTTACTTACA
+
88888894>>>69692423447602*,,,
@PZH5B:00206:00714
ACGCTCGACATGCCCAGGTACAGGAG
+
BBAABBBBCCCBBB>BB@BBBBB@CB
@PZH5B:00206:00733
CGTGTCTCTAGGCACAGGATTTTGTGTAG
+
B@BABCEEC@@>?BCBE?ACDC:ECBCCC
@PZH5B:00207:00711
AGCACTGTAGCTGTCACTAGTTACATGT
+
@@CCCCDDBAAABCD>@499959=@9AG
@PZH5B:00208:00708
AGCACTGTAGCTGTCACTAGTTACTTGT
+
<<CCCDDBBBBBBBBBCCCA@=???=?B
@PZH5B:00208:00739
CGTGTCTCTGGCACAGGATTTTGTGTAG
+
CBBBCCDDAA>ABDDC@DCBB9BCBECC
@PZH5B:00208:00744
CGTGTCTCTAGGCACAGGATTTTGTGTAG
+
@AABBCDDA@A@BCBBB?BCCF:CCCBBD
@PZH5B:00209:00714
AGCACTGTAGCTGTCACTAGTTACTTAT
+
BBCCBABCBBCBBBBBDCCA=;=996;C
@PZH5B:00209:00735
AGCACTGTAGCTGTCACTAGTTACTTGT
+
@@CCA@ADCCCB@@@BBCDAB?ABB89:
@PZH5B:00211:00728
AGCACTGTAGCTGTCACTAGTTACTTGT
+
;;AB=ADFDDCAAACCCCCFCAFCC@BC
@PZH5B:00212:00715
ACGCTCGACATGCCCAGGTACAGGAG
+
BB@AABBCCCCCCBACD@BBBCB@CB
@PZH5B:00212:00740
CGTGTCTCTAGGCACAGGATTTTGTGTAG
+
@AAABBCCCAB?ABABE?CCCC:CCDCCC
@PZH5B:00213:00731
ACGAGTGCGTTCCCCATGTCGTAGGTACTC
+
?A?AAABBBA6994-44;;@BB>@>A;<<C
@PZH5B:00215:00701
TCTCTATGCGCTCCACATGTCTAAGGT
+
;;@BBB@AAAA?A=<<<@@BA995969
@PZH5B:00215:00739
ACGCTCGACATGCCCAGGTACAGGAG
+
BB??@BBBBEDDCC?CB@BBBDF@CA
@PZH5B:00216:00723
ACGCTCGACATGCCCAGGTACAGGAG
+
>>>>9999994999-44244449:;;
@PZH5B:00217:00726
CGTGTCTCTACGGCACAGGATTTGTGTAG
+
844444;::44424499;2444-444999
@PZH5B:00221:00738
ACGCTCGACATGCCCAGGTACAGGAG
+
BAAABBAAABBCCD@AA?ABCDF@CB
@PZH5B:00221:00749
ATCAGACACGACACAGCAAGAACACTACG
+
B;74440////78;444424:59444444
@PZH5B:00223:00720
AGCACTGTAGCTGTCACTAGTTACTTGT
+
BBEDA@ACCA@@CCCDBCD:;69==;@B
@PZH5B:00224:00705
TACTGAGCTACACACACAGAAAGATTGGT
+
B==?BBB@??AAAACB?A944-9==;@?B
@PZH5B:00224:00709
AGCACTGTAGCTGTCACTAGTTACGT
+
BBBCBBBCCCCBBBABBCDDB@CCB@
@PZH5B:00226:00700
ATATCGCGAGGGTATGGAAGGCTCTATAGAGG
+
BABBBBBCAAA?AECD?B?B@CCCBB@@@AA=
@PZH5B:00227:00731
AGCACTGTAGCTGTCACTAGTTACTTGT
+
49444?ADAABA999=A=9=A7;9>644
@PZH5B:00228:00700
CGTGTCTCTAGGCACAGGATTTTGTGTAG
+
BBBBBBCCAAA@B@==><9999/999>@B
@PZH5B:00230:00716
ACGAGTGCGTTCCCCATGTCGTAGGTACTC
+
BBCBEBCCCB=?==6@;<<@@@99589444
@PZH5B:00230:00720
CGTGTCTCTAGGCACAGGATTTTGTGTAG
+
AABBCCDDA@@@BB>>>;9;::-9BBCCC
@PZH5B:00231:00717
TACTGAGCTACACACACAGAAAGATTGGT
+
?@ABBCCBABCDCBB?A?944-9=?<@@D
@PZH5B:00231:00720
TACTGAGCTACACACACAGAAAGATTGGT
+
?>>>AABA@@AAAAFCAB9996;@9<B?B
@PZH5B:00231:00734
CGTGTCTCTAGGCACAGGATTTTGTGTAG
+
AAAABBDDAAA@CBDBC@BCDD:CCDCCD
@PZH5B:00231:00747
CGTGTCTCTAGGCACAGGATTTTGTGTAG
+
BBBBBA?:<<A?BCCBB?BDDD:BCBBBB
@PZH5B:00233:00722
CGTGTCTCTAGGCACAGGATTTTGTGTAG
+
ABBBBBCBBBC@BBC@;:4444/9@@>>>
@PZH5B:00234:00702
CGTGTCTCTAGGCACAGGATTTTGTGTAG
+
>AA=BB?>?995998>@?>BCB6AB944;
@PZH5B:00234:00706
ACGAGTGCGTTCCCCATGTCGTAGGTACTC
+
AADAAABBBB?AA=6A<<;@B@99589844
@PZH5B:00235:00723
TACTGAGCTACACACACAGAAAGATTGGT
+
BABBCCCCBBBBBCBABB;;46;??<@@E
@PZH5B:00235:00737
TACTGAGCTACACACACAGAAAGATTGGT
+
BABBCDDBBABDBB@=?D99909>>;A?A
@PZH5B:00237:00702
ACGCTCGACATGCCAGGTACAGGAG
+
A;7499849//,,*,,*,06::;=?
@PZH5B:00237:00723
AGCACTGTAGCTGTCACTAGTTACTTGT
+
;<BBBBBDBBB@AAABBBCBB?AB?>BC
@PZH5B:00238:00700
TACTGAGCTACACACACAGAAAGATTGGT
+
AAAAAABBBCBB?@@A@B999099959=?
@PZH5B:00238:00749
AGCACTGTAGCTGTCACTAGTTACTTGT
+
@FDDCDCCCCCBBB@BBBCBC?BAA=?@
@PZH5B:00241:00725
ACGAGTGCGTTCCCCATGTCGTAGGTACTC
+
BBB??ABBBB<@CC:D;;:BBB==<?899@
@PZH5B:00245:00717
AGCACTGTAGCTGTCACTAGTTACTTGT
+
@ACCCB@@BBBB?ABBBCCGB?A??>@B
@PZH5B:00246:00737
ACGAGTGCGTTCCCCATGTCGTAGGTACTC
+
BBDBBBBBBB@BDC:D:<<DCB9;98999>
@PZH5B:00248:00736
AGCACTGTAGCTGTCACTAGTTTACTTGT
+
ABHEA@CCBECBB@@BBBBBCC?DAB?BC
@PZH5B:00249:00746
ACGCTCGACATGCCCAGGTACAGGAG
+
BBAABBBECCCCCDACC?BCCCC@CB
@PZH5B:00249:00748
TACTGAGCTACACACACAGAAAGATTGGT
+
CBBABBBA==?BBBBAAB;;879@@>C@C
@PZH5B:00200:00768
ACGCTCGACATGCCCAGGTACAGGAG
+
BB>??BBBBABBBA>BA@BBBBB?BB
@PZH5B:00200:00771
CGTGTCTCTAGGCACAGGATTTTGTGTAG
+
=AAABBDDCBB@BBBBB?BBBB9BBCCCC
@PZH5B:00201:00782
TACTGAGCTACACACATAGAAAGATTGGT
+
???ABBCBAABBBBCC=@;94-9>>=AAC
@PZH5B:00202:00782
TACTGAGCTACACACACAGAAAGATTGGT
+
???BBBCBAABC@@?=>@99909>>=@@C
@PZH5B:00203:00769
AGCACTGTAGCTGTCACTAGTTACTTGT
+
AADCCDCCECCBB@@AAACBA@BBB?AB
@PZH5B:00203:00775
AGCACTGTAGCTGTCACTAGTTACTTGT
+
=ACCD@AACCDCCCCCBCDBB=B@@=@@
@PZH5B:00204:00760
ACGAGTGCGTTCCCCATGTCGTAGGTACTC
+
BB@AABDDA@?ACF:B@A@BCC@>=?;;<A
@PZH5B:00204:00769
TAGTATCAGCCTCGCCATGACGAAGGTATTCC
+
49@@@BCAAA@AA@A=@AAAAA@=A><<;?B=
@PZH5B:00205:00759
AGCACTGTAGCTGTCACTAGTTACTTGT
+
<<DCCEDDBBBAAAAABBCAA?ABB?BB
@PZH5B:00205:00763
TACTGAGCTACACACACAGAAAGATTGGT
+
B?BCBCCA@?BBCCCCCCCCC>@?=4848
@PZH5B:00205:00780
TACTGAGCTACACACACAGAAAGATTGGT
+
B?@@AABAAABBBBCC@B9996;@@<B@C
@PZH5B:00205:00790
TGATACGTCTCTTCCT
+
444444496,,,00*,
@PZH5B:00205:00798
AGCACTGTAGCTGTCACTAGTTACTTGT
+
BBDCBBBCBCCBBBAABCDCB?AB?>AB
@PZH5B:00206:00761
ACGAGTGTGTTCCCCATGTCGTAGGTACTC
+
BBBABAABCHACBC9BAAABBB>A?=@A@D
@PZH5B:00206:00773
CGTGTCTCTAGGCACAGGATTTTGTGTAG
+
BBBBCBCCA@@@BDBBC=@>==4??@>@<
@PZH5B:00207:00758
AGCACTGTAGCTGTCACTAGTTACTTGT
+
<<CCEDCD?AABCBBBCBCDB@BBB?AA
@PZH5B:00207:00763
AGCACTGTAGCAGTCACTAGTTACTTGT
+
BBBBCDCAAABCDDCCCCCBB?BDC@CE
@PZH5B:00207:00774
AGCACTGTAGCTGTCACTAGTTACTTGT
+
<<CCCCCCBCBBBBB?BBCDC??>=8;;
@PZH5B:00208:00760
CGTGTCTCTAGGCACAGGATTTTGTGTAG
+
@BAABBCECAB?ABDCE@CBCC:BBBBBB
@PZH5B:00210:00759
CGTGTCTCTAGGCACAGGATTTTGTGTAG
+
A@@@ABDDAAA@BBBA=:4444,9BBBCB
@PZH5B:00210:00766
TACTGAGCTACACACACAGAAAGATTGGT
+
B==?BBBB@@A@@@CCCB9996;??<@@C
@PZH5B:00211:00760
CGTGTCTCTAGGCACAGGATTTTGTGTAG
+
BABBCCC@CAA=@@@@@:1111*///666
@PZH5B:00211:00767
AGCACTGTAGCTGTCACTAGTTACTTGT
+
<<DDCCDDAAAAA@@@BBCDC@DBB@BB
@PZH5B:00212:00782
TACTGAGCTACACACACAGAAAGATTGGT
+
BBBBBCCBB@BBBCFCBC??><@@@?B@C
@PZH5B:00213:00754
ACGAGTGCGTTCCCCATGTCGTAGGTACTC
+
BBBBBBBBBD@DBB9B??>BBCAB@AAAAC
@PZH5B:00214:00776
TACTGAGCTACACACACAGAAAGATTGGT
+
A?@@AAAAAA@@BBEB@@994-9==;@=?
@PZH5B:00214:00788
ACGAGTGCGTTCCCCATGTCGTAGGTACTC
+
BBBAB?BBBA8944-9999@@B99489448
@PZH5B:00214:00797
ACGAGTGCGTTCCCATGTCGTAGGTATC
+
BBACDBA:;;244-44449444423998
@PZH5B:00215:00759
TCTCTATGCGCTCCACATGTCTAAGGT
+
>@A@BDBB?=?9929B94499442424
@PZH5B:00216:00757
TACTGAGCTACACACACAGAAAGATTGGT
+
>49;>>>A<;<=HCBBCA@AA8;;;>B=A
@PZH5B:00216:00784
AGCACTGTAGCTGTCACTAGTTACTTGT
+
<<DDCABB?AABBCCCCCCCC@AAA8;;
@PZH5B:00217:00751
AGCACTGTAGCTGTCACTAGTTACTTGT
+
@@CCCCCBBCCCCCBBBECCC@EBB@BB
@PZH5B:00219:00785
CGTGTCTCTAGGCACAGGATTTTGTGTAG
+
BBB@@CDCCBB@ABAAA@@===6?@ACCC
@PZH5B:00222:00760
CGTGTCTCTAGGCACAGGATTTTGTGTAG
+
BBBBBCCCAAB@CBBBB?===?6=BBCCC
@PZH5B:00222:00791
TACTGAGCTACACACACAGAAAGATTGGT
+
B@AABBCBABBBDC@@AC@@@<@B@>B@C
@PZH5B:00222:00798
AGCACTGTAGCTGTCACTAGTTACTTGT
+
;<CCA@ACBBBAAAABBBCA@>@BB?BC
@PZH5B:00224:00759
TGATACGTCTCCTTCCTTAGTTACTTCA
+
BBBBBBC>=?C@C?A?BCBBB?CCC@CD
@PZH5B:00224:00778
CGTGTCTCTAGGCACAGGATTTTGTGTAG
+
BBBABCCDB@@=?BBBB@CCGD:CA@ACC
@PZH5B:00224:00781
AGCACTGTAGCTGTCACTAGTTACTTGT
+
@ACCCBBDBBCBBB@BBCFAB@BDD?AA
@PZH5B:00224:00799
AGCACTGTAGCTGTCACTAGTTACTTGT
+
@ACCCCCD@BBBBB@@BBCDC@CBB@BC
@PZH5B:00226:00759
AGCACTGTAGCTGTCACTAGTTACTTGT
+
<<CCCBBCBBCAA@@BCCBBB?A>>=?A
@PZH5B:00227:00757
CGTGTCTCTAGGCACATGGATTTGTGTAG
+
CCBB?AACBAA?B;;844<994-4;444:
@PZH5B:00227:00763
TACTGAGCTACACACACAGAAAGATTGGT
+
@>>>AAAAAABBAADC@A994-9>>;@?B
@PZH5B:00227:00782
AGCACTGTAGCTGTCACTAGTTACTTGT
+
@@BBBBCCAAABAGAB<=<BB>BCCACC
@PZH5B:00228:00757
CGTGTCTCTAGGCACAGGATTTTGTGTAG
+
@AAABCDDA@?=@?ABC?BBBB7CBBCCA
@PZH5B:00228:00784
AGCACTGTAGCTGTCACTAGTTACTTGT
+
<<CCBABCBBBAA@@BDCC:;8;@@<@C
@PZH5B:00229:00751
AGCACTGTAGCTGTCACTAGTTACTTGT
+
<<DDHCDDCBE?@ABBBBDCC?CCC?BB
@PZH5B:00230:00755
ACGCTCGACATGCCCAGGTACAGGAG
+
BB@@ABBEBCCCCC>CC@BBBCC@BA
@PZH5B:00233:00795
TACTGAGCTACACACACAGAAAGATTGGT
+
B???BBBBBBBBAACB@A944-9>==@@C
@PZH5B:00234:00789
AGCACTGTAGCTGTCACTAGTTACTTGT
+
;;AA9;=DBBA?@AA@BBBBA?ACHBFC
@PZH5B:00235:00781
CGTGTCTCTAGGCACAGGATTTTGTGTAG
+
BBBAACDDC@@>@BAACABBAA9ACCCCC
@PZH5B:00236:00772
CGTGTCTCTAGGCACAGGATTTTGTGTAG
+
ACCCFCAAABC@CBCDC@CCCC9DBBAAB
@PZH5B:00237:00762
CGTGTCTCTAGGCACAGGATTTTGTGTAG
+
@@AABBDDAAA@BBDCC>9:::14@?BCC
@PZH5B:00237:00764
TACTGAGCTACACACACAGAAAGATTGGT
+
B???BABA@BBBBBCCDC9996;@==B@C
@PZH5B:00238:00777
ACGAGTGCGTTCCCCATGTCGTAGGTACTC
+
BBBBBBBBA@>ACC:CAAABBB?BB@ABBC
@PZH5B:00238:00778
TACTGAGCTACACACACAGAAAGATTGGT
+
@?@@AABA@@@BBBCB@A944-9984;?A
@PZH5B:00240:00754
ACGCTCGACATGCCCAGGTACAGGAG
+
BB>??BBBBCBCCC?BB?BBBCB@CB
@PZH5B:00240:00758
TACTGAGCTACACACACAGAAAGATTGGT
+
A>>>AAAAA@@@=@BC@A994-9>=;>=?
@PZH5B:00240:00770
ACGAGTGCGTTCCCCATGTCGTAGGTACTC
+
BABBBBBB;;2444/9>>>@BB99689994
@PZH5B:00243:00751
AGCACTGTAGCTGTCACTAGTTACTTGT
+
BABBBABABBBCCBBDCCCAA<>99599
@PZH5B:00245:00771
TACTGAGCTACACACATCAGAAATG
+
8?@;44:994444///////,,*,,
@PZH5B:00246:00750
CGTGTCTCTAGGCACAGGATTTTGTGTAG
+
AAAABCCCA@@@BBCBB?B@CC8B>;22,
@PZH5B:00246:00755
TACTGAGCTACACACACAGAAAGATTGGT
+
A===ABB@@BBBABFA;;444-99949>@
@PZH5B:00247:00796
TACTGAGCTACACACACAGAAAGATTGGT
+
A@A?BCCCABBBBBBA@@9980;@>=B@C
@PZH5B:00249:00782
TACTGAGCTACACACACAGAAAGAATAG
+
BBBBCCBC@@<<;@@@@1111,11,//.
@PZH5B:00249:00788
TACTGAGCTACACACACAGAAAGATTGGT
+
BABBCCEBBABBBBCCCDCBB=B@@=@@C
@PZH5B:00249:00798
TACTGAGCTACACACACAGAAAGATTGGT
+
BBB@AABCAABABBA:?@99909995;@B
@PZH5B:00200:00848
AGCACTGTAGCTGTCACTAGTTACTTG
+
<BB99<:4;4==ABCDAC<99<?9969
@PZH5B:00200:00849
CGTGTCTCTAGGCACAGGATTTTGTGTAG
+
9<@>>@BDDCC@BB>9959999/9D9999
@PZH5B:00202:00843
CGTGTCTCTAGGCACAGGATTTTGTGTAG
+
BBBCCCCCBBBBBBA@><9999/999@AC
@PZH5B:00202:00846
TACTGAGCTACACACACAGAAAGATTGGT
+
AABBBBCBBBBBBBCB@@944-9==;@@C
@PZH5B:00203:00831
ACGCTCGACATGCCCAGGTACAGGAG
+
BBBBBBBBBCBBCC@AA>ABCCC@C@
@PZH5B:00203:00834
TACTGAGCTACACACACAAAGAATGGTGT
+
B@AABAAAAAAABBED8880000**)(((
@PZH5B:00203:00838
CGTGTCTCTAGGCACAGGATTTTGTGTAG
+
BBBABCDDB@@@@BBBB@BBBB9BBBCCB
@PZH5B:00206:00809
CGTGTCTCTAGGCACAGGATTTGT
+
/44;9@@A<9969>9995999199
@PZH5B:00206:00847
CGTGTCTCTAGGCACAGGATTTTGTGTAAAGGC
+
>AAAABDDCAB@ABBBC@BCDC:C@@;;;7;?B
@PZH5B:00207:00845
CGTGTCTCTAGGCACAGGATTTTGTGTAG
+
B@AABBDCDBB?BBBBB?9:::4:BBCCC
@PZH5B:00208:00827
TACTGAGCTACACACACAGAAAGATTGGT
+
A?=?BBBBABBCABA?@@988-9>><@?B
@PZH5B:00209:00815
TACTGAACTACACACACAGAAAGATGGTGC
+
<;;B<9:;=BBBA@<;;/--20--,,*,,,
@PZH5B:00210:00819
ACGCTCGACATGCCCAGGTACAGGAG
+
BB>??BBBBBBBBB?B@@BBBBB@BB
@PZH5B:00210:00821
ACGCTCGACATGCCCAGGGTACAGGAG
+
BB>>?BBCCC@999-99919@AAC@CE
@PZH5B:00212:00801
TACTGAGCTACACACACAGAAGAATTG
+
BDCAAAECCDDCA>>9994424/,/,,
@PZH5B:00213:00846
ACGCTCGACATGCCCAGGTACAGGAG
+
CB?@@BBCCECCCCACEDCACCD@CC
@PZH5B:00214:00820
AGCACTGTAGCTGTCACTAGTTACTTGT
+
ABCCCBCCBBBBBBABCBD:;8;>>=?C
@PZH5B:00215:00843
TACTGAGCTACACACACAGAAAGATTGGT
+
B@AABCCBBBBBBBEC@;444-9==<@@C
@PZH5B:00217:00829
ACGCTCGACATGCCCAGGTACAGGAG
+
BBAAABBBBBBBCB@BB@BBBCB@DB
@PZH5B:00217:00849
ACGAGTGCGTTCCCCATGTCGTAGGTACTC
+
ABB?AACBBB=@??8????BBB==;?;;;A
@PZH5B:00218:00838
AGCACTGTAGCTGTCACTAGTTACTTGT
+
=ACEHCDDBBBCBCCCCEBBA==;;9;@
@PZH5B:00222:00815
TACTGAGCTACACACACAGAAAGATTGGT
+
A@AAABAAA@BBAAFB@A994-8=8<@@E
@PZH5B:00222:00840
TACTGAGCTACACACACAGAAAGATTGGT
+
B?>>BBBA>@BBBBCCAB999-8=8<@?B
@PZH5B:00223:00804
AGCACTGTAGCTGTCACTAGTTACTTGT
+
<@CCA@ACECCBA>>BBCDBB@CBB?BB
@PZH5B:00223:00812
TACTGAGCTACACACACAGAAAGATTGGT
+
BAAABBCBBBBBBBC@;;944-9?><A@C
@PZH5B:00223:00813
TACTGAGCTACACACACAGAAAGATTGGT
+
BBBBBBBA@ABBBBBAAA9996;AA?C@C
@PZH5B:00224:00815
TGATACGTCTCCCTTCCTTAGTTACTTCAG
+
AAA@>>>>9999-42424:79>=99;==@?
@PZH5B:00225:00813
CGTGTCTCTAGGCACAGGATTTGTGTAG
+
9;4944;999951/1/87///+//4444
@PZH5B:00226:00839
CGTGTCTCTAGGCACAGGATTTTGTGTAG
+
@ABABCDDB@@=>?==A>ABAA7BBBBBC
@PZH5B:00228:00827
CGTGTCTCTAGGCACAGGATTTTGTGTAG
+
BBBABCDDCAB?@B?AA@BCDC:CCBCCB
@PZH5B:00230:00830
ACGCTCGACATGCCCAGGTACAGGAG
+
ABBBBB??ACCDCCBAA?BBDCC@CC
@PZH5B:00232:00819
ACGCTCGACATGCCCAGGTACAGGAG
+
BB??ABAECDC@@@>?C@BCBCC@BA
@PZH5B:00233:00804
CGTGTCTCTAGGCACAGGATTTTGTGTAG
+
??AAABDDDAA@BBBBC@CCFF:EBAAB?
@PZH5B:00233:00823
ACGCTCGACATGCCCAGGTACAGGAG
+
BBABBB?@@FDBBB=99;;DDGC@CC
@PZH5B:00234:00822
TCTCTATGCGCTCCACATGTCTAAGGT
+
BBBBBAACABBBB@CAAA>@@BB@B@B
@PZH5B:00234:00830
AGCACTGTAGCTGTCACTAGTTACTTGT
+
@ACCEBB@>>BA@@@ABBCDC@CBD@BC
@PZH5B:00236:00846
CGTGTCTCTAGCACAGATTTGTGTAG
+
CBBB=@>7/11/8;11///+//////
@PZH5B:00237:00807
TACTGAGCTACACACACAGAAAGATTGGT
+
@>AABBBAABBBBBDB@A944-9>=;@>A
@PZH5B:00239:00830
TACTGAGCTACACACACAGAAAGATTGGT
+
??@CB@B;132>AA9<9@99919??>B?B
@PZH5B:00242:00838
TACTGAGCTACACACACAGAAAGATTGGT
+
BB@@ABB@@?BBBBCC?A994-9884;@B
@PZH5B:00244:00803
ACGAGTGCGTTCCCCACTGTCGT
+
49?9;<AA>>,111+1///,888
@PZH5B:00244:00841
TACTGAGCTACACACACAGAAAGATTGGT
+
@@>@BBBBBBAAABB?@;444-99949>B
@PZH5B:00245:00833
CGTGTCTCTAGGCACAGGATTTTGTGTAG
+
BB@ABCEDGDA@ABDBC@BCCD:AAACCC
@PZH5B:00245:00837
ACGCTCGACATGCCCAGGTACAGGAG
+
BB???BBCBCBCCC@AA?BCCCC@CA
@PZH5B:00246:00820
TACTGAGCTACACACACAGAAAGATTGGT
+
A=?=ABBBBBBB?ACB@@944-9984;>A
@PZH5B:00246:00822
AGCACTGGCTGTCACTAGTTACTTG
+
<ECCCBDEAEDDC::>DCC@CCC@C
@PZH5B:00247:00801
TCTCTATGCGCTCCACATGTCTAAGGT
+
CAAACCCBAAABC?CBBA@@AABACAA
@PZH5B:00248:00837
TACTGAGCTACACACACAGAAAGATTGGT
+
A@BBBBBBBBBB?AD@BA98809>>;AAB
@PZH5B:00248:00842
CGTGTCTCTAGGCACAGGATTTTGTTGTAG
+
BCBBBCCB@BB=BA><<;1111*1/,/666
@PZH5B:00202:00893
ACGCTCGACATGCCCAGGTACAGGAG
+
BB?ABCBCCECEBB===;=9;;C@CC
@PZH5B:00207:00865
ACGAGTGCGTTCCCCATGTCGTAGGTACTC
+
BB@>>ABBBD?BAA9??AABBCCC@@;<>C
@PZH5B:00208:00877
CGTGTCTCTAGGCACAGGATTTTTTTTTGTGTAG
+
BBBACCDDAAA@BBB@=:444444999"999;>C
@PZH5B:00211:00858
AGCACTGTAGCTGTCACTAGTTACTTGT
+
<<CCCCDCBBBAAAAABBBAA@BBB?BA
@PZH5B:00211:00862
ATATCGCGAGGGTATGGAAGACTCTATA
+
BBAABBBBCCCAECCC?B?BECCC:::@
@PZH5B:00212:00879
AGCACTGTAGCTGTCACTAGTTACTTGT
+
@@CECBD@AABBBB@BBBBBB@DDB@BB
@PZH5B:00212:00886
CGTGTCTCTAGGCACAGGATTTTGTGTAG
+
BBCCDEDAAAB@CB?:;:4444/9B>??D
@PZH5B:00212:00893
AGCACTGTAGCTGTCACTAGTTACTTGT
+
AACCCBBDBBBBAAABBBCDCAEBB???
@PZH5B:00212:00897
ACGAGTGCGTTCCCCATGTCGTAGGTACTC
+
ABB?BBCBBB?CB=7@9;;@BB>@>@;;<@
@PZH5B:00215:00872
TACTGAGCTACACACACAGAAAGATTGGT
+
B@@ACCCCCB@@@@AACCA?C9811-1,0
@PZH5B:00217:00879
AGCACTGTAGCTCGTCACTAGTTACTTGTG
+
9;9;AB?:8:111:::>:=:CB2449244/
@PZH5B:00220:00874
TACTGAGCTACACAACACACAAG
+
444@BBCBB;;8/,*,,,,,/,/
@PZH5B:00221:00853
CGTGTCTCTAGGCACAGGATTTTGTGTAG
+
BBBCCCCCCBB?BBBA;:4444-9??>@B
@PZH5B:00221:00863
AGCACTGTAGCTGTCACTAGTTACTTGT
+
FADBCADACCCDCCCCCCCCC?BBC@CB
@PZH5B:00221:00879
AGCACTGTAGCTGTCACTAGTTACTTGT
+
ADBBBBCBCBCBBBCBDBBCC?;;;599
@PZH5B:00222:00853
CGTGTCTCTAGGCACAGGATTTTGTGTAG
+
AAAAABDDC@A>?B?BC@CCCC:CCDCCC
@PZH5B:00223:00852
ACGCTCGACATGCCCAGGTACAGGAG
+
BBBBBBCBCDCCCC@CB?B@AAD@CC
@PZH5B:00223:00866
AGCACTGTAGCTGTCACTAGTTACTTGT
+
@@CCBABCBBBA@@@ABAC@B?BCC?A@
@PZH5B:00223:00882
CGTGTCTCTAGGCACAGGATTTTGTGTAG
+
?=AABCDDA@A>?BBBC@CBBB9ABACDC
@PZH5B:00224:00871
CGTGTCTCTAGGCACAGGATTTTGTGTAG
+
>BBBCCCDD@@>@BBBB>9:::4;@BCCA
@PZH5B:00225:00856
ACGCTCGACATGCCCAGGTACAGGAG
+
AB?@@BBBACBBBA?B@?>>ABCBBA
@PZH5B:00225:00873
TACTGAGCTACACACACATGAAAGATTGGT
+
<444999>C@@>A<<111////+/687823
@PZH5B:00230:00870
CGTGTCTCTAGGCACAGGATTTTGTGTAG
+
ABBABCEDB@@=?BABC@CCCC:ECCBCB
@PZH5B:00231:00871
ACGCTCGACATGCCCAGGTACAGGAG
+
BB>??BBBDCCBCB>BB@B?@AC@CB
@PZH5B:00231:00879
TACTGAGCTACACACACAGAAAGATTGGT
+
B???BBBBBBBBBBCCBC9998;===B@C
@PZH5B:00232:00852
AGCACTGTAGCTGTCACTAGTTACTTGT
+
AACDCBBCBBBAAAAAAACBA@BBB>AA
@PZH5B:00235:00877
CGTGTCTCTAGGCACAGGATTTTGTGTAG
+
BBDCDCAAGDD@BBBCC<9999-9BBABC
@PZH5B:00236:00874
AGCACTGTAGCTGTCACTAGTTACTTGT
+
?ACCCBBCBBBB@@@ABBFAA?ABB@CB
@PZH5B:00236:00883
ACGCTCGACATGCCCAGGTAACAGGAGT
+
9476//////:99959:9442/22*,,,
@PZH5B:00236:00886
TACTGAGCTACACACACAGAAAGATTGGT
+
8;=@>@BA@@@@>B99;111>811/,/,.
@PZH5B:00238:00858
TACTGAGCTACACACACAGAAAGATTGGT
+
B??=BBBBAAAABBCCCB999-8=8;@?B
@PZH5B:00238:00863
TACTGAGCTACACACACAGAAAGATTGGT
+
BBBCA@AA@@BBCCBBBCBCC>BBB@E@C
@PZH5B:00239:00857
AGCACTGTAGCTGTCACTAGATTACTTTGTG
+
4:889=:?9448444444444924444-444
@PZH5B:00239:00879
TAGTATCAGCCTCCCCATGACGAAGGTATTCC
+
@?C;;<CAAA@4949/9@@9;<;8<?A@@?B?
@PZH5B:00239:00895
AGCACTGTAGCTGTCACTAGTTACTTGT
+
<=CCECCCBBBBAAAAAACBA?BBB@BB
@PZH5B:00240:00887
TCTCTATGCGCTCCACACTGTCTAAGGT
+
44999?BB==>A><??1//////9=B<>
@PZH5B:00241:00850
AGCACTTAGCTTGTCACTA
+
9499446444424;;==99
@PZH5B:00241:00897
ACGCTCGACATGCCCAGGTACAGGAG
+
BB>??CCCCCCCCC?BB@BBBDC@BA
@PZH5B:00243:00875
CGTGTCTCTAGGCACAGGATTTTGTGTAG
+
BBBABCEEDA@>?BAAA@BBCC9BAABCC
@PZH5B:00243:00882
TACTGAGCTACACACACAGAAAGATT
+
BBBBCCCDCAAABBBBB9911-1--*
@PZH5B:00245:00866
AGCACTGTAGCTGTCACTAGTTACTTGT
+
BCCCCBBCBCBBBB@@@BBCF?@@@>BB
@PZH5B:00246:00851
TACTGAGCTACACACACAGAAAGATTGGT
+
B@A>BBBBBBBB?ABDDC???<===>BBC
@PZH5B:00246:00854
CGTGTCTCTAGGCACAGGATTTTGTGTAG
+
BBBABBCDABB@CBBBC@A??=6=?ACCC
@PZH5B:00247:00866
TACTGGAGCTACACACACAGAAAGATTGGT
+
BABBB@BCBBBBBAADC@B999-9==<@?B
@PZH5B:00248:00850
AGCACTGTAGCTGTCACTAGTTACTTGT
+
BBBBBADDABAAA@@@@BCDB@BBB@BB
@PZH5B:00249:00873
TACTGAGCTACACACACAGAAAGATTGGT
+
BA??BBBBBBBBBBBC:A944-9>>;@>A
@PZH5B:00200:00909
ACGCTCGACATGCCCAGGTACAGGAG
+
BAABBB?@ABA94409459999B@CB
@PZH5B:00201:00907
TACTGAGCTACACACACAGAAAGATTGGT
+
B???CBBBBBBBBBCCAA994-8=8;?>A
@PZH5B:00201:00931
AGCACTGTAGCTGTCACAGTTACTTGT
+
ACBBBBBBAABB@AABBCBB@CCA@CB
@PZH5B:00202:00902
TACTGAGCTACACACACAGAAAGATTGGT
+
BBACBACBA:9<A;;<CCCFC@CCC?B?A
@PZH5B:00202:00926
TACTGAGCTACACACACAGAAAGATTGGT
+
BBABBBB??ABBCDDBABAAB=?@@@C@B
@PZH5B:00203:00914
AGCACTGTAGCTGTCACTAGTTACTTGT
+
AABCCBBHCBB?BCDCB@@AB@CCC>@@
@PZH5B:00204:00916
TACTGAGCTACACACACAGAAAGATTGGT
+
;;@CCCCCBBBCBAAA@@=>A=@@@@C@C
@PZH5B:00204:00930
TACTGAGCTACACACACAGAAAGATTGGT
+
???BBBBBBBBBBBBCBBB?B=BBB@B@C
@PZH5B:00204:00937
CGTGTCTCTAGGCACAGGATTTTGTGTAG
+
BBCCCECDDBD?BBBBC@BCCC:AA@BBD
@PZH5B:00204:00944
ACGAGTGCGTTCCCCATGTCGTAGGTACTC
+
CBBBABCCBC2444/999999111,.////
@PZH5B:00204:00949
TACTGAGCTACACACACAGAAAGATTGG
+
9999<<@BBBCDC?=9:94//,111,1,
@PZH5B:00205:00908
TACTGAGCTACACACACAGAAAGATTGGT
+
B=??ABBB@BBBBBCCCC?>=:===;@?B
@PZH5B:00205:00936
ATCAGACACGGACACAGCAGAACACAC
+
48844474442444444866;:111/8
@PZH5B:00205:00939
TACTGAGCTACACACACAGAAAGATTGGT
+
BB@BBBBBBBBBBBCCCCA@@==>>?B@C
@PZH5B:00205:00940
CGTGTCTCTAGGCACAGGATTTTGTGTAG
+
ABBC@@ABBAB?BBA??<9999/9F?>>B
@PZH5B:00206:00919
TACTGAGCTACACACACAGAAAGATTGGT
+
???BBCCB?BBBBBBCCBAAB>BAB@C@B
@PZH5B:00206:00933
ACGCTCGACATGCCCAGGTACAGGAG
+
BB@AABBBAA@BBA@AA?AABBD@CB
@PZH5B:00207:00933
TACTGATGCTACACACACAGAAAGAAT
+
*(((****,49449999@9998-4,*,
@PZH5B:00208:00936
CGTGTCTCTAGGCACAGGATTTTGTGTAG
+
ABBBA?@?>995999>@59999,4:4449
@PZH5B:00209:00918
TACTGAGCTACACACACAGAAGAATAG
+
99;@ABC@@@BCA@<<?-,,*,,*,64
@PZH5B:00209:00920
TACTGAGCTACACACACAGAAAGATTGGT
+
@@@BBBBBBBBBBBBCDC?>>:====BAC
@PZH5B:00209:00933
ACGCTCGACATGCCCAGGTACAGGAG
+
ABBCBBBBBCBCCC@AB?ABCCB@DC
@PZH5B:00209:00939
ACGCTCGACATGCCCAGGTTACAGGAG
+
ACBBB@@@BA@@B@:>>5959>?@><<
@PZH5B:00209:00946
ACGAGTGCGTTCCCATGTCGTAAGGTATC
+
CCEB@999992//+///,,,,/,/,./64
@PZH5B:00209:00947
AGCACTGTAGCTGTCACTAGTTACTTG
+
111/8:>@BBB?==A@91---*,,,*/
@PZH5B:00210:00902
AGCACTGTAGCTGTCACTAGTTACTTG
+
99;<9ACDCCCBD@AABC@>>?---+,
@PZH5B:00210:00929
AGCACTGTAGCTGTCACTAGATA
+
9@?A=;::>94444441//////
@PZH5B:00210:00930
ATCAGACACGGACACAGCAGAACACAC
+
BBBCGGCAAAACCCCBCDBBB@BB>?;
@PZH5B:00210:00936
TACTGAGCTACACACACAGAAAGATTGGT
+
BBBBBBBB?BBBBBCCBB>==58=9<B@C
@PZH5B:00213:00932
ACGCTCGACATGCCCAGGTACAGGAG
+
@@BBBBBBCDCBDCBBD@BBBCC?CA
@PZH5B:00213:00936
TACTGAGCTACACACACAGAAAGATTGGT
+
??ABCCC@@ABBDCCBAA===:@==?BAB
@PZH5B:00217:00916
CGTGTCTCTAGGACGACAGGATTTGTTGTG
+
BBAAB@91111,/////682444-4313.3
@PZH5B:00217:00944
ACGCTCGACATGCCCAGGTACAGGAG
+
@BAABBCCCA@?AA=@A?AACCC@CD
@PZH5B:00219:00925
AGCACTGTAGATGTCACTAGTTACTT
+
<CB<<=BBAAAAA999911//,/66,
@PZH5B:00221:00903
CGTGTCTCTAGGCACAGGATTTTGTGTAG
+
AAAAABDCC@@>?BBBB@AAAA9ABCCCB
@PZH5B:00221:00925
CGTGTCTCTAGGCACAGGATTTTGTGTAG
+
BABBBCDDBBB@BBCBC@;:::5:BCCCB
@PZH5B:00221:00936
TACTGAGCTACACACACAGAAAGATTGGT
+
@?BBBBCCCBBBBBAAAA@@B<@A@@B>@
@PZH5B:00224:00936
CGTGTCTCTAGGCACAGGATTTGTGTAG
+
AABBBACBCBB?BB>;;:444-999@@@
@PZH5B:00225:00913
AGCACTGTAGCTGTCACTAGTTACTTG
+
@BBBBBEEDCD??ACCCCCCC@CCB@B
@PZH5B:00227:00930
AGCACTGTAGCTGTCACTAGTTACTTG
+
4446/1//////:=9>>@999598C58
@PZH5B:00228:00940
ACAGTGCGTTCCCCATGTCGTAGGTACTC
+
A@BBCCBBA>A?=6=;<:@DB98599999
@PZH5B:00229:00936
TACTGAGCTACACACACAGAAAGATTGGT
+
BBBABBBBBB?@@BCCCC:996;@@>B@C
@PZH5B:00231:00908
TACTGAGCTACACACACATGAAAGATTGGT
+
>;9;@449C<<9@CB<94;444-4442423
@PZH5B:00233:00911
ACGCTCGACATGCCCAGGTACAGGAG
+
BB@@ABAAAABBCB=BB@AAABF@CB
@PZH5B:00233:00935
AGCACTGTAGCTGTCACTAGTTACTTG
+
8?@;9;CBA@AA<<99==??9:941-/
@PZH5B:00234:00915
CGTGTCTCTAGGCAGCATGGATTTGTGTAG
+
A@@@BBDB>77,/11///4244;:94444;
@PZH5B:00234:00948
CGTGTCTCTAGGCACAGGATTTTGTGTAG
+
CBBECDCCGBB?BBCDJ@CCBB9BBABBC
@PZH5B:00236:00930
TACTGAGCTACACACACAGAAAGATTGGT
+
@;=?CBECB;<<B@@ACCBB=<=@@=A>A
@PZH5B:00236:00935
ACGCTCGACATGCCCAGGTACAGGAG
+
B@@AEBBABC==@@<@A?BBBBD@CC
@PZH5B:00236:00937
CGTGTCTCGTAGGCGACATGGATTTGTGTAG
+
ACA9=>99////,///666:2499049999B
@PZH5B:00238:00918
CGTGTCTCTAGGCACAGGATTTGTAG
+
99AA@@AAAA@<@99995999-4444
@PZH5B:00240:00948
TACTGAGCTACACACACAGAAAGATTGGT
+
@@BABBBB@?ABBBBC@A988099959?B
@PZH5B:00242:00915
AGCACTGTAGCTGTCACTAGTTACTTGT
+
<<CCCBBCBBBAAAAABBCBB?BBB?BD
@PZH5B:00242:00926
AGCACTGTAGCTGTCACTAGTTACTTGT
+
@ACCCB@B@BBBBBBABECDC@CBA?AB
@PZH5B:00243:00901
AGCACTGTAGCTGTCACTAGTTACTTGT
+
@ACCDCDDB@AAAAAABBCBD@DBB@BB
@PZH5B:00243:00931
ACGCTCGACATGCCCAGGTACAGGAG
+
BB>??BBBBCBCCB?EB@BBCCC@CC
@PZH5B:00244:00910
TACTGAGCTACACACACAGAAAGATTGGT
+
B@>>ABBAA?BBBBCA?>994-9>>=@?B
@PZH5B:00246:00904
ACGCTCGACATGCCCAGGTACAGGAG
+
BB>??BBBCCBCCC@CB@BBBCD@CA
@PZH5B:00247:00903
TACTGAGCTACACACACAGAAAGATTGGT
+
C@ABCCBAAABD@@ACBB;9909>>;><?
@PZH5B:00247:00930
AGCACTGTAGCTGTCACTAGTTACTTGT
+
ABCCBABCBBBBBAABBBCAA@BBB?BC
@PZH5B:00247:00938
TACTGAGCTACACACACAGAAAGATTGGT
+
???BBCCBBBBBB@@?BA>>><@BB?B@C
@PZH5B:00248:00925
TGATACGTCTCCTTCCTTAGTTACTTCA
+
@B@A@@@AA<<:9@A6<8;@@;@@?<>A
@PZH5B:00200:00991
CGTGTCTCTAGGCACAGGATTTTTTGTGTAG
+
@@@@<<><=CD?BBBCH@CCCCCB-A<99?>
@PZH5B:00202:00980
TGATACGTCTCCTTCCTTAGTTACTTCAG
+
@IBBE@@ABBC@C@CCE@BBB@BBCBCC:
@PZH5B:00202:00981
TACTGAGCTACACACACAGAAAGATTGGT
+
BBBCBBCBBBBBBABACCAAB?BCC@C?B
@PZH5B:00202:00993
ACGCTCGACATGCCAGGTACA
+
?A?@@A@>><<--+--+**,,
@PZH5B:00202:00995
ACGCTCGACATGCCCAGGTACAGGAG
+
BBBBBB??@BBCCC>BB@B?AAD@CB
@PZH5B:00204:00971
CGTGTCTCTAGGCTTTTGTGTAGAGGC
+
CCBBBCAAACCBCBCC9C<<=CCAA69
@PZH5B:00206:00972
ACGCTCGACATGCCCAGGTACAGGAG
+
BA>??BBCDBCCCBBBB@BBB@A@CA
@PZH5B:00206:00989
AGCACTGTAGCTGTCACTAGTTACTTGT
+
<<CCA@ADBBB@AAACBCDAA@ABB=@?
@PZH5B:00206:00994
ACGCTCGACATGCCCAGGTACAGGAG
+
AABBBABBBBBAAA=@?=@ACDCACC
@PZH5B:00206:00999
ACGAGTGCGTTCCCCATGTCGTAGGTACTC
+
BBB>ABCB?=;?==4??=@BCB@@?@;<<C
@PZH5B:00208:00963
TACTGAGCTACACACACAGAAAGATTGGT
+
@@BBCCDDCCBB<;9B@99991911,,*,
@PZH5B:00208:00968
CGTGTCTCTAGGCACAGGATTTTGTGTAG
+
BBBABBCDBBD@CCB@@:4444,4?9ACB
@PZH5B:00208:00978
AGCACTGTAGCTGTCACTAGTTACTTG
+
9?>949?9@;B;<999>=944<99969
@PZH5B:00208:00981
TACTGAGCTACACACACAGAAAGATTGGT
+
@<<<CCBBB@@@9<;@@CCBB>BAB8;67
@PZH5B:00208:00991
AGCACTGTAGCAGTCACTAGTTACTTGT
+
BBBB?@ACBCBBDDCBBBBBB@CDC@CC
@PZH5B:00208:00996
AGCACTGTAGCTGTCACTAGTTACTTGT
+
@@ECA@AEBCBBBBBAABCCB@CBB>??
@PZH5B:00209:00975
TGATACGTCTCCTTCCTTAGTTACTTCA
+
BBCCBBBBCBF?BAH?DB@DB>@<959@
@PZH5B:00210:00963
CGTGTCTCTAGGCACAGGATTTTGTGTAG
+
AADBDCCBCD@>ABA;;94444/9@@@@@
@PZH5B:00210:00969
TACTGAGCTACACACACAGAAAGATTGGT
+
BBBABBCCBBBBBBCCCCBCB>A@@ACBC
@PZH5B:00210:00990
ACGCTCGACATGCCCAGGTACAGGAG
+
BB@@ABBCB=@99909859;@@CBEC
@PZH5B:00211:00996
TACTGAGCTACACACACAGAAAGATTGGT
+
BBBBA@@@BBBB@@BC@A9998;BB?C@B
@PZH5B:00212:00966
CGTGTCTCTAGGCACAGGATTTGTGTAG
+
BBBBAABBAAB@BB>>>;9990999944
@PZH5B:00212:00995
AGCACTGTAACTGTCACTAGTTACTTGT
+
AABBCCCAB?DCBBAABBADDEBBC@BB
@PZH5B:00213:00955
TACTGAGCTACACACACAGAAAGATTGGT
+
AABBBBCBCCBB;9>CCFCHCA@>>5968
@PZH5B:00213:00963
ACGAGTGCGTTCCCCATGTCGTAGGTACTC
+
BBAACBGA;959>>4?A@>99999689998
@PZH5B:00213:00965
ATCAGACACGGACACAGCAGAACACAC
+
BBABBBABBC=@@<<=HDCDCACCCCC
@PZH5B:00213:00993
ACGCTCGACATGCCCAGGTACAGGAG
+
BBBBCCCCE;>1<<811-111/87BB
@PZH5B:00214:00964
TACTGAGCTACACACACAGAAAGATTAG
+
;;;A@A@A@@@@@A@@D11--+--,*,,
@PZH5B:00214:00993
TACTGAGCTACACACACAGAAAGATTGGT
+
?@@@<99;@;;;@AB@A=111-111,1,.
@PZH5B:00215:00978
TACTGAGCTACACACACAGAAAGATTGGT
+
AAABBCCD==@BACBGCC@>>:911-1-0
@PZH5B:00215:00982
ACGAGTGCGTTCCCCATGTCGTAGGTACTC
+
BBB@BBCB??=ACB7CBB@?@@@@>@;<<C
@PZH5B:00215:00993
AGCACTGTAGCTGTCACTAGTTACTTGT
+
ABBBCHDDAACCDCCABBDDD@9;8;89
@PZH5B:00215:00994
AGCACTGTAGCTGTCACTAGTTACTTGT
+
BBAAA<;<@AA;<;;@@A9<;59>?699
@PZH5B:00216:00998
CGTGTCTCTAGGCACAGGATTTTGTGTAG
+
ABBBBBCDCBA?ABBA;:4444/999ACD
@PZH5B:00217:00956
CGTGTCTCTAGGCACAGGATTTTGTGTAG
+
CCC::<AAADC@CGB@A59999/994499
@PZH5B:00217:00972
AGCACTGTAGCTGTCACTAGTTACTTG
+
;;A?BCCAB>?>A;;4:::49249924
@PZH5B:00217:00994
ACGCTCGACATGCCCAGGTACAGGAG
+
AAB?@BABBBBBCB>BB@@?@CCBCB
@PZH5B:00217:00997
TACTGAGCTACACACACAGAAAGATTGGT
+
BB@BBBCBBBBBAABBDB99968>><B?A
@PZH5B:00218:00950
AGCACTGTAGCTGTCACTAGTTACTTGT
+
<=ECCCCDCCDBBBCBBBCDBBEBB=??
@PZH5B:00219:00982
ACGAGTGCGTTCCCACTGTCGTAG
+
BA@?@A@A@?,11,////,88;11
@PZH5B:00219:00985
CGTGTCTCTAGGCACAGGATTTTTTTTGTGTAG
+
AAAA@BCDC@A>?B?AB@BBBBBBBB$<<<ACB
@PZH5B:00219:00995
TAGTATCAGCCTCGCCATGACGAAGGTATTCC
+
@@CBBBBBBB@CCBC?B@>>=;964:994248
@PZH5B:00220:00953
CGTGTCTCTAGGCACAGGATTTTGTGTAG
+
BB@AADCCCCC@BBBA?=9994-9@@ACC
@PZH5B:00221:00992
ACGCTCGACATGCCCAGGTACAGGAG
+
CB@?BBCCCAB===<9==@CDCCAGA
@PZH5B:00222:00955
TACTGAGCTACACACACAGAAAGATTGGT
+
AABBBECBBBBBBABABC9996;@=<B@C
@PZH5B:00222:00958
ACGAGTGCGTTCCCATGCTCGTAGGTACTC
+
BB9;;@>>996990/7////6618244444
@PZH5B:00222:00959
CGTGTCTCTAGGCACAGGATTTTGTGTAG
+
BBBCCCBBEBB@CBA@AA9999/999AAB
@PZH5B:00222:00996
TCTCTATGCGCTCCACATGTCTAAGGT
+
@BBBAAA?ABBCC@CCCC@@@EE@C@C
@PZH5B:00223:00968
ACGAGTGCGTTCCCCATGTCGTAGGTACTC
+
BBAABBBBBC?AA=6?9;;ACC@B>A;<<B
@PZH5B:00223:00982
TACTGAGCTACACACACAGAAAGATTGGT
+
@===ABAA?BBBBAAACBCDC>A?B@C@C
@PZH5B:00223:00989
ACGAGTGCGTTCCCCATGTCGTAGGTACTC
+
BBB?AECBBB?BDC9C@@?BBCEB@A@@@C
@PZH5B:00223:00995
TAGTATCAGCCTCCGCCATGACGAAGGTATTCC
+
898494;444699889:444=94424?9::AC<
@PZH5B:00224:00959
ACGAGTGCGTTCCCCATGTCGTAGGTACTC
+
ABBBBBBBBA6999-4=@>BDCBB?A9<<C
@PZH5B:00224:00978
CGTGTCTCTAGGCACAGGATTTTGTGTAG
+
BBBBCDECC@@>@BCBC@BBAA6=??BBD
@PZH5B:00224:00982
TACTGAGCTACACACACAGAAAGATTGGT
+
?@@@AAAAAA@@@BCB@@944-9==;@=@
@PZH5B:00224:00993
TACTGAGCTACACACACAGAAAGATTGGT
+
AABBBBCBBBBBBBCCCCBBB=B??=A@C
@PZH5B:00225:00950
AGCACTGTAGCTGTCACTAGTTACTTGT
+
<<CCCC@CBBBBBBBAABCCB@BBB@BB
@PZH5B:00225:00955
AGCACTGTAGCTGTCACTAGTTAATTGT
+
BBGACAGCBBBCBBA@@CAA@@C8><=B
@PZH5B:00225:00972
ACGCTCGACATGCCCAGGTACAGGAG
+
FA@CCBBBB?=999199699<<BAB@
@PZH5B:00225:00974
ACGCTCGACATGCCCAGGTACAGGAG
+
BB??ABBCCCCCBCABB@EBBCB@CB
@PZH5B:00225:00983
CGTGTCTCTAGGCACAGGATTTTGTGTAG
+
BBCBCCBBCDCBBBB>?<9444/9@@BCD
@PZH5B:00226:00971
CGTGTCTCTAGGCACAGGATTTTGTGTAG
+
@@AAACDCC@@=?BCCCA@@??6?AACCB
@PZH5B:00226:00982
AGCACTGTAGCTGTCACTAGTTACTTGT
+
AABBBCDDBBBB9;;CCBDBB@ABB@BC
@PZH5B:00227:00995
AGCACTGTAGCTGTCACTAGTTACTTGT
+
AACCA@ACBBBAA@@@BBCAA?ACC?BA
@PZH5B:00228:00968
AGCACTGTAGCTGTCACTAGTTACTTGT
+
@AECDBBCBBAAAAAAABCDA@DDB9::
@PZH5B:00228:00978
AGCACTGTAGCTGTCACTAGTTACTTGT
+
@BCCCBBCBBB@BB@@BACDB@BBB?A@
@PZH5B:00228:00985
ACGAGTGCGTTCCCCATGTCGTAGGTACTC
+
BBBBBBBBBC@BBB9B??>ABC@@<@899@
@PZH5B:00228:00998
TACTGAGCTACACACACAGAAAGATTGGT
+
BBBBBCCBA@BBAABCCCBCDBC@@=@>A
@PZH5B:00229:00953
TACTGAGCTACACACACAGAAAGATTGGT
+
CBBBFFDC;;;9999?::99998995;>@
@PZH5B:00229:00971
AGCACTGTAGCTGTCACTAGTTACTTGT
+
BBCDCBCA@ACBCEECCBCDB@BBB@BC
@PZH5B:00229:00974
ACGCTCGACATGCCCAGGTACAGGAG
+
BBABBBABACCCCC?CB?BBBBD@CB
@PZH5B:00229:00977
TACTGAGCTACACACACAGAAAGATTGGT
+
BB@@AABBBBBBBBCB@@999-9>><@?A
@PZH5B:00229:00983
AGCACTGTAGCTGTCACTAGTTACTTGT
+
<<CCDCDDBBBAA@@@AACBA@BBB@BB
@PZH5B:00229:00992
TACTGAGCTACACACACAGAAAGATTGGT
+
BBBBB@BBBB@@@BBBBCBCB>@@@@C@C
@PZH5B:00229:00998
TAATATCAGCCTCGCCATGACGAAGGTATTCC
+
A@ACFCCCCC@BBBB;;<AAACDAF@CAABEB
@PZH5B:00230:00953
AGCACTGTAGCTGTCACTAGTTACTTGT
+
?@ABA@AA@ADCCCBBBBBCD@DAB?AA
@PZH5B:00230:00965
ACGCTCGACATGCCCAGGTACAGGAG
+
CB???BBBBBAAAA?BB@BBBCC@CB
@PZH5B:00230:00980
TATTGAGCTACACACACAGAAAGCTTGGT
+
BBB<@@AABB@BBBECBC??@>@CB@B@A
@PZH5B:00231:00961
TACTGAGCTACACACACAGAAGAATAG
+
BABBCDCBA;;989/7////,/8,,/.
@PZH5B:00231:00965
AGCACTGTAGTTGTCACTAGTTACTTGT
+
@ABBABCCCCD@BCBBCDBBB@CDD@CD
@PZH5B:00231:00972
ACGAGTGCGTTCCCCATGTCGTAGGTACTC
+
BBBABBDB@@6944/9=@@BBB@B>@;<<B
@PZH5B:00231:00977
TACTGAGCTACACACACAGAAAGATTGGT
+
BAABCCFBBBBBAABAAB;9809994;>A
@PZH5B:00232:00967
ACGAGTGCGTTCCCCATGTCGTAGGTACTC
+
BBBBBBBCBC>@??6==??BCDCC@B;<<C
@PZH5B:00232:00971
AGCACTGTAGCTGTCACTAGTTACTTGT
+
??BBCBBC@@ABBBABBBFCD@B??=?B
@PZH5B:00232:00976
ACGAGTGCGTTCCCCATGTCGTAGGTACTC
+
BBA?@@DI@?=ADH:DBABBBB@B@>:<<D
@PZH5B:00232:00989
TACTGAGCTACACACACAGAAAGATTGGT
+
B???BBBA@@BBBBBCCH@??<>===B@C
@PZH5B:00232:00990
TACTGAGCTACACACACAGAAAGATTGGT
+
BBBBBBCCCCCCCCBBCDCCB>B@@=@=@
@PZH5B:00233:00978
AGCACTGTAGCTGTCACTAGTTACTTGT
+
<<CCB@DDEEDCBBBBBBCCC@AAA9<<
@PZH5B:00233:00987
TACTGAGCTACACACACAGAAAGATTGGT
+
BABBBBCBBBBBBBBCCB>>><@@==B?B
@PZH5B:00234:00956
ACGAGTGCGTTCCCCATGTCGTAGGTACTC
+
BCBABBCBCB?CBB9BAAABDB=>=@;;;B
@PZH5B:00234:00972
AGCACTGTAGCTGTCACTAGTTACTTG
+
;@@A=BBEBBC<;=A@>@B99594954
@PZH5B:00234:00990
ACGCTCGACATGCCCAGGTACAGGAG
+
BB@B;;<?A@>99909>544=867::
@PZH5B:00235:00953
CGTGTCTCTAGGCACAGGATTTTGTGTAG
+
BBBCCDCCCDC@BBBDD?BBBB9BCCCCB
@PZH5B:00235:00990
CGTGTCTCTAGGCACAGGATTTTGTGTAG
+
C<<<BDAAADD?CBAAA@9999/999444
@PZH5B:00236:00983
ACGCTCGACATGCCAGGTACAGGAG
+
AA9:;@@991@--+,,*,,/49844
@PZH5B:00237:00979
TACTGAGCTACACACACAGAAAGATTGGT
+
??ACCCGCCB?@A@AA@B9;97;>>=@EE
@PZH5B:00238:00951
CGTGTCTCTAGGCACAGGATTTTGTGTAG
+
CCBBCCEEA@A@CCBBC@CCDD:ECCCDC
@PZH5B:00238:00994
ACGCTCGACATGCCCAGGTACAGGAG
+
BA@@@@BB@@@111-11,1:=ACB>>
@PZH5B:00238:00997
ACGAGTGCGTTCCCCATGTCGTAGGTACTC
+
@@ACBBECAA@ACC4;<<9@>>994898A?
@PZH5B:00240:00976
ACGCTCGACATGCCCAGGTACAGGAG
+
BB?@@@<<<CACAC>ACCAACEGAFC
@PZH5B:00240:00991
CGTGTCTCTAGGCACAGGATTTTGTGTAG
+
AAAABCCCA@?=@BCCGACCCB9ABBCCC
@PZH5B:00241:00950
ACGAGTGCGTTCCCCATGTCGTAGGTACTC
+
BBBBB?BBB@6999-9AA@BCBBB@>9<<C
@PZH5B:00241:00997
ACGAGTGCGTTCCCCATGTCGTAGGTACTC
+
BBA99<DCCC?BBA7A9;;CCCAB?A<<<B
@PZH5B:00242:00979
ATATCGCGAGGGTATGGAAGACTCTATAG
+
?@@@@?@@944-4@>CBC@CB??@;;796
@PZH5B:00243:00973
AGCACTGTAGATGTCACTAGTTACTTGT
+
BBAAABDCB@AACBBFCDCCD@CCC@CC
@PZH5B:00244:00960
TACTGAGCTACACACACAGAAAGATTGGT
+
CACAEECCBAABB@999999919>>>B@C
@PZH5B:00244:00982
AGCACTGTAGCTGTCACTAGTTACTTGT
+
<<BA@=A><>ADCDCBBBCCDACCC;<<
@PZH5B:00244:00998
TACTGAGCTACACACACAGAAAGAATTG
+
C@A?BBCBB@@@@A999>999191,/,/
@PZH5B:00245:00992
CGTGTCTCTAGGCACAGGATTTTGTGTAG
+
BBBBDECCA@?=>BBBC@CCBB9ABABCD
@PZH5B:00246:00954
TACTGAGCTACACACACAGAAAGATTGGT
+
A???BBCBBB???BB?@?99809>>;>>@
@PZH5B:00246:00984
CGTGTCTCTAGGCACAGGATTTTGTGTAG
+
BBBAABDDBBB?BBBBB@????6?BBCDC
@PZH5B:00247:00951
ACGAGTGCGTTCCCCATGTCGTAGGTACTC
+
BBB??BCCBB@BDC9AACBBBBBB@;<<BB
@PZH5B:00247:00999
CGTGTCTCTAGGCACAGGATTTTGTGTAG
+
BBBAACDED@@>?BBBC@BCDC:BBDCDC
@PZH5B:00248:00990
AGCACTGTAGCTGTCACTAGTTACTTGT
+
<<CGA@ACCCDBCBBBBCDDD?B??=?B
@PZH5B:00200:01011
AGCACTGTAGCTGTCACTAGTTACTTGT
+
BBCCBBBCCGCBBCCCCCCCB@BBB@DC
@PZH5B:00200:01033
TACTGAGCTACACACACAGAAAGATTGGT
+
@@ACCAA@CBBCCBDA??98809994968
@PZH5B:00200:01035
TACTGAGCTACACACACGATGAAG
+
9>=>AB??>9949///////887,
@PZH5B:00201:01043
CGTGTCTCTAGGCACAGGATTTTTTTGTGTAG
+
ADBCCCCCC@?=@?@>>=9999999&999@?B
@PZH5B:00202:01018
CGTGTCTCTAGGCACAGGATTTTGTGTAG
+
BBBBCCECCDA>@CBCC@CCCB9BBBCCC
@PZH5B:00202:01028
ACGCTCGACATGCCCAGGACAGGAG
+
?BCCBBDBBA?===<@B@BCCC?BB
@PZH5B:00202:01034
CGTGTCTCTAGGCACAGGATTTTGTGTAG
+
<BBCA?@@@;;7;@@>@A9999/9999<C
@PZH5B:00202:01042
TACTGAGCTACACACACAGAAAGATTGGT
+
@AB??@CACAAA=ADA;;444-999499;
@PZH5B:00202:01045
CGTGTCTCTAGGCACAGGATTTGTGTAG
+
8999944449929944;2444-444449
@PZH5B:00203:01011
CGTGTCTCTAGGCACAGGATTTTGTGTAG
+
AA@?ACCCCCD@CDB@?<9999/9?@999
@PZH5B:00203:01014
TACTGAGCTACACACACATGAAAGATTGGT
+
>AA;;<?CB;;;>>9994449;6:=?;877
@PZH5B:00203:01023
AGCACTGTAGCTGTCACTAGTTACTTGT
+
<BCBCCCDAAC@@@A@>>@>><99<>AA
@PZH5B:00203:01042
AGCACTGTAGCTGTCACTAGTTACTTGT
+
9>AB@ACDCFCA@@C@@@AAB7<<<@A9
@PZH5B:00203:01045
ACGAGTGCGTTCCCCATGTCGTAGGTATC
+
?B?;;<CBBC=@@>4?9==>899;88>>>
@PZH5B:00204:01000
ACGAGTGCGTTCCCCATGTCGTAGGTACTC
+
@@@A;<<ABA>A@@4@941/66//,.666/
@PZH5B:00204:01014
AGCACTGTAGCTGTCACTAATTACTTGT
+
ABCCCBDDBBBBBBCDC?@>A@@=?>AC
@PZH5B:00204:01030
AGCACTGTAGCTGTCACTAGAACTTGT
+
1887=;::=AA>@>=@949992/1,1/
@PZH5B:00205:01013
CGTGTCTCTAGGCACAGGATTTTGTGTAG
+
@BBCCCCCGAA=@BA?B<9999/9D;<=D
@PZH5B:00205:01038
ACGAGTACGTTCCCCATGTCGTAGGTACTC
+
?@ABBCBBBB69994;;?BBFCAA>@;<=A
@PZH5B:00206:01019
CGTGTCTCTAGGCACAGGATTTTGTGTAG
+
?B>?AA@@?9969D@9969999/9?@@@<
@PZH5B:00206:01021
AGCACTGTAGCTGTCACTAGTTATTGT
+
488899:B@@>;<;9<<CB:87//,//
@PZH5B:00206:01041
AGCACTGTAGATGTCACTAGTTACTTGT
+
@BCCCBBBBBCD@A@DCECBB?AA@@BA
@PZH5B:00206:01046
TAGTATCAGCCTCGCCATGACGAAGGTATTCC
+
;998@9949:699CCBCCC@@>?69699C?C@
@PZH5B:00207:01015
ATATCGCGAGGGTATGGAAGACTCTATA
+
@B<;8?@>999-4999899444=>7;;7
@PZH5B:00207:01044
CGTGTCTCTAGGCACAGGATTTTGTGTAG
+
ACBABCDDC:::;BBBCACBCB7;;;<<C
@PZH5B:00208:01017
ACGAGTGCGTTCCCCATGTCGTAGGTACTC
+
BBB?BBBBAA?BHI9BAAADCEBC@B<<<C
@PZH5B:00208:01028
TACTGAGCTACACACACAGAAAGATTGGT
+
@?@>>>>999=1111//////+4442423
@PZH5B:00208:01046
AGCACTGTAGCTGTCACTAGTTACTTGT
+
@AAAAABDCDDCBCCBCBBEH@AAA@CB
@PZH5B:00208:01048
AGCACTGTAGCTGTCACTAGTTACTTGT
+
BBCHEAABBBBBBB@BBBDCC?BBB@C@
@PZH5B:00209:01000
ATATCGCGAGGTATGGAAGACTCATATAG
+
CC;444944424444249444874.,,,,
@PZH5B:00209:01049
AGCACTGTAGCTGTCACTAGTTACTTGT
+
<BCCBBBEGCCA@ACCCCCCC@?A@AB?
@PZH5B:00210:01025
TACTGAGCTACACAACAGAAAGATTGGTGC
+
BBBBBBCB@?@@BB?BCCCB=A@@;=?@B@
@PZH5B:00210:01033
ATCAGACACGGACACAGCAGAACACAC
+
<CCBBBCABBACCBCCAC@>C599999
@PZH5B:00211:01014
ACGCTCGACATGCCCAGGTACAGGAG
+
BB>?@EBBCBBBCCA@?=@BBAD@BC
@PZH5B:00211:01028
TACTGAGCTACACACACAGAAAAGATTGGT
+
BBBBBBBBBBBBAAA;B;4444/9>>;@AC
@PZH5B:00211:01033
CGTGTGTCTAGC
+
,,**,///8444
@PZH5B:00212:01001
TACTGAGCTACACACACAGAAAGATTGGT
+
B@AADCECBBBCBBBB@@99909AA?B@B
@PZH5B:00212:01008
ACGAGTGCGTTCCCCATGTCGTAGGTACTC
+
@AGBABCBCCBCCC:C<?<CCB9;889999
@PZH5B:00212:01012
ACGCTCGACATGCCCAGGTACAGGAG
+
BBABBCCCB@@99919959994;:;?
@PZH5B:00212:01036
CGTGTCTCTAGGCACAGGATTTTGTGTAG
+
ABBBCCCCBBA@BBDDC@9:::,9@BABC
@PZH5B:00212:01037
ACGCTCGACATGCCCAGGTACAGGA
+
4;8;;F<999999919@5999@@<@
@PZH5B:00213:01044
TACTGAGCTACACACACAGAAAGATTGGT
+
BB@<;=CCBCCCBBB:@?98809>>5968
@PZH5B:00214:01004
AGCACTGTAGCTGTCACTAGTTACTTGT
+
;99==AB=<<CB<<9@=944486//,//
@PZH5B:00214:01015
TACTGAGCTACACACACAGAAAAGATTGGT
+
ABBCCBBBBB>?@A??@@9999/9>>;@>A
@PZH5B:00214:01018
CGTTTCTCTAGGCACAGGATTTTGTGTAG
+
B==999;9<CB@CBAA@>9999/999?AD
@PZH5B:00214:01041
CGTGTCTCTAGGCACAGGATTTTGTGTAG
+
BCBBDDCCB@?=@BBBC@CBBC9:<<CCC
@PZH5B:00214:01043
ACGCTCGACATGCCCAGGTACAGGAG
+
ABB?@ABBBA@@@A?BB@B@BBC@CB
@PZH5B:00215:01025
ATCAGACACGGACACAGCAGAACACAC
+
4;A;;<@DKC9::BB@=<111-/<<<1
@PZH5B:00215:01033
ACGAGTGCGTTCCCCATGTCGTAGGTACTC
+
BBA?BBCBBBBDBB9B@?@BCDCCAB;<<C
@PZH5B:00216:01031
CGTGTCTCTAGGCACAGGATTTTGTGTAG
+
BBA@BCEDCBB@BBBBB@?===6=@=CCC
@PZH5B:00217:01005
TACTGAGCTACACACACAGAAAGAATTGGT
+
CBBBCBBB@@@@<;<BAB>AC:99282423
@PZH5B:00217:01008
CGTGTCTCTAGGCACAGGATTTTGTGTAG
+
BBBBBBDCDCB@CAAAC@CCBC9DDCCCC
@PZH5B:00217:01028
TACTGAGCTACACACACAGAAAGATTGGT
+
B@AACBBBBBBDDBB::;444-9@@?D?B
@PZH5B:00217:01048
TCTCTATGCGCTCCACATGTCTAAGGT
+
48499@994@ABB@CEA@;=<CD@E@B
@PZH5B:00218:01002
AGCACTGTAGCTGTCACTAGTTACTTGT
+
<<C@AADCCCDBBBABBBBBB>@@C>BB
@PZH5B:00218:01015
TACTGAGCTACACACACAGAAAAGATTGGT
+
B@AABBCBAABBBBB:@A9888/99969>A
@PZH5B:00218:01045
TACTGAGCTACACACACAGAAAGATTGGT
+
==BBBAAACBCBDCB?@@=995>?==?>A
@PZH5B:00219:01003
CGTGTCTCTAGGCACAGGATTTTGTGTAG
+
AAAAACDDA@@=?BA@B>@@@@6ABCBCC
@PZH5B:00219:01009
CGTGTCTCTAGGCACAGGATTTTGTGTAG
+
CBBBDCCCBCBAC?AAD?BBCC9ADDCCC
@PZH5B:00219:01024
CGTGTCTCTAGGCACAGGATTTTGTGTAG
+
BBBCCBDDBBB@BBDDB>====29BB@AA
@PZH5B:00220:01000
TACTGAGCTACACACACAGAAAGATTGGT
+
B?=?BBCBBBBBBCA;@;98809>>;ABC
@PZH5B:00220:01001
TACTGAGCTACACACACAGAAAGATTGGT
+
B@AABBBBB@BBAAB@;;444-9>><>=?
@PZH5B:00220:01004
CGTGTCTCTAGGCACAGGATTTTGTGTAG
+
BB@@ACCDCBC?BCBA><9999/9@@@BC
@PZH5B:00220:01010
AGCACTGTAGCTGTCACTAGTTACTTGT
+
@@CCA@DDCCBBCCBBBBB;4299;7<A
@PZH5B:00220:01016
TACTGAGCTACACACACAGAAAAGATTGGT
+
B?AABBECBB;;<@999A9999/9>?=C@D
@PZH5B:00220:01019
AGCACTGTAGCTGTCACTAGTTACTTGT
+
;<CCCCCDBBBBBB@BBBDAA?BBDABE
@PZH5B:00220:01020
ACGCTCGACATGCCCAGGTACAGGAG
+
CB>?@@99949@;C>CB?@@9449:4
@PZH5B:00220:01026
AGCACTGTAGCTGTCACTAGTTACTTGT
+
<<CCEABDBBB@BBBBDCCA@>?BB?CC
@PZH5B:00221:01000
TACTGAGCTACACACACAGAAAGA
+
9;98494488449@1111//65//
@PZH5B:00221:01012
AGCACTGTAGCTGTCACTAGTTACTTGT
+
ABCCCCDCBBBBBBBBCCDA@=?@@=??
@PZH5B:00221:01014
ACGAGTGCGTTCCCCATGTCGTAGGTACTC
+
@@>??BBBBA6994-9?@@@DGBB>AB@AB
@PZH5B:00222:01027
ATATCGCGAGGGTATGGAAGACTCTATA
+
BABBBBCBBBB>CCBC@C@BABBB?>A>
@PZH5B:00223:01011
CGTGTCTCTAGGCACAGGATTTTGTGTAG
+
@@@CCCCCCAA>ADBBB@9;99/9@@>@A
@PZH5B:00223:01027
ACGAGTGCGTTCCCCATGTCGTAGGTACTC
+
CA@ABBEC?>>ABA9CCAAADC@?=>9999
@PZH5B:00223:01036
ACGCTGGACATGCCCAGGTACAGGAG
+
==7<;B>B<=<LKKCGCDAAACC@B:
@PZH5B:00223:01047
ACGAGTGCGTTCCCCATGTCGTAGGTACTC
+
AAB???AA@@<@BB:DBBAABBBC@A9<;C
@PZH5B:00224:01026
TACTGAGCTACACACACAGAAAGATTG
+
@BBCDCECC<<<BAACCCB>>8111,-
@PZH5B:00224:01028
ACGCTCGACATGCCCAGGTACAGGAG
+
BBBBBC??@CBBCB>BB@BABCC@CA
@PZH5B:00224:01045
CGTGTCTCTAGGCACAGGATTTTGTGTAG
+
BBBCBBDAA?@>BBBBB@@@@@6AA@BBE
@PZH5B:00224:01048
TACTGAGCTACACACACAGAAAGATTGGT
+
AABCDCBBBBBBABC?;;444-999;>>@
@PZH5B:00225:01024
ACGCTCGACATGCCCTGGTACAGGAG
+
BBBBBB??@CCCDC@EB@BBCCC@CA
@PZH5B:00225:01047
AGCACTGTAGCTGTCACTAGTTACTTGT
+
BBCCCBBDBBBB@@@ABBCCB@BBBBB@
@PZH5B:00226:01011
ATATCGCGAGGGTATGGAAGACTTCT
+
CB@>499999904448,1,///,*,,
@PZH5B:00226:01041
ACGCTCGACATGCCCAGGTACAGGAG
+
ABBCCBCAB@@99919?<?ACCC?CC
@PZH5B:00227:01003
ACGCTCGACATGCCCAGGTACAGGAG
+
BBBBBBEDAAACEE>@A>BBBCHBCB
@PZH5B:00227:01027
ACGCTCGACATGCCCAGGTACAGGAG
+
CCBBBBBCAAACCC>AA?ACCDCBDC
@PZH5B:00228:01019
ACGAGTGCGTTCCCCATGTCGTAGGTACTC
+
BBD??@CB;;2444/9>>>@B@98278448
@PZH5B:00229:01043
AGCACTGTAGCTGTCACTAGTTACTTGT
+
<CCBBCCBABCCCBAA>ABCE@???>BA
@PZH5B:00230:01003
TACTGAGCTACACACACAGAAAGAATGGT
+
BBBBBBC@@@@B@@999@99914849@@C
@PZH5B:00230:01028
AGCACTGTAGCTGTCACTAGTTACTTGT
+
BBCCBBBCBCCBCCBBBCAC@=@AA=@A
@PZH5B:00230:01039
CGTGTCTCTAGGCACAGGATTTTGTGTAG
+
BBA@;;<AA@@=@@@@;:4444,4:99=A
@PZH5B:00230:01045
ACGAGTGCGTTCCCCATGTCGTAGGTACTC
+
9;AB@@ACBB@BDC:CAA@AC><=>;113>
@PZH5B:00231:01013
ACGCTCGACATGCCCAGGTACAGGAG
+
BBABBB??@DBBCC>BB>A@CBB>BA
@PZH5B:00231:01014
CGTGTCTCTAGGCACAGGATTTTGTGTAG
+
BB?ABBBECBB@DCA>><4999/9A@@@B
@PZH5B:00231:01046
TACTGAGCTACACACACAGAAAGATTGGT
+
BBDCDBCBBCCCEBA:?A944-9@@>CBC
@PZH5B:00232:01020
CGTGTCTCTAGGCACAGGATTTTGTGTAG
+
??BACCCDAA@>?BA@@>;;44,9ABBCC
@PZH5B:00232:01035
ACGCTCGACATGCCCAGGTACAGGAG
+
AA@=@@@9949444-4;:499=?>:?
@PZH5B:00232:01037
TACTGAGCTACACACACAGAAAGATTGGTGCT
+
BBBBAAABBBAB::;@@@99914482/54444
@PZH5B:00232:01041
TACTGAGCTACACACACAGAAAAGATTGGT
+
AAABBBCBBBBBBBCA;;4444/9>>;@>A
@PZH5B:00233:01030
ACGCTCGACATGCCCAGGTACAGGA
+
A@BBBBA@@AADDD@CC@A@ABB?B
@PZH5B:00233:01035
TACTGAGCTACACACACAGAAAGATTGGT
+
?@ABCCDCBBBBBBB:@@99809@@?CBC
@PZH5B:00233:01038
CGTGTCTCTAGGCGACAGGATT
+
@;<<@??<@--+,,,7065666
@PZH5B:00233:01048
AGCACTGTAGCTGTCACTAGTTACTTGT
+
ABCCCCCCAAABBBB@BBCCB@BBB@BB
@PZH5B:00233:01049
AGCACTGTAGCTGTCACTAGTTACTTGT
+
ABEECBBBABCC?BBBCBCCC?BDB@CC
@PZH5B:00234:01028
AGCACTGTAGCTGTCACTAGTTACTTGT
+
BBBB<<<BCCDCBBBBBCCBB>ABA8<=
@PZH5B:00234:01037
AGCACTGTAGCTGTCACTAGTTACTTGT
+
BCCBCBDBBBDBBBA@@@FEC@A@@;>>
@PZH5B:00234:01044
ACGAGTGCGTTCCCCATGTCGTAGGTACTC
+
=::9;<;4C@5999/9>>?@@@99689448
@PZH5B:00235:01025
AGCACTGTAGCTGTCACTAGTTACTTGT
+
ABBBBBBCBBBBBABBDBCA?=?@B?CC
@PZH5B:00235:01039
ACGCTCGACATGCCCAGGTACAGGAG
+
@@AABB?@@BBAAA<@@=@CCCCBDA
@PZH5B:00235:01047
ACGCTCGACATGCCCAGGTACAGGAG
+
BBABBB??AECBBH@CB?BBBBC@CC
@PZH5B:00236:01005
AGCACTGTAGCTGTCACTAGTTACTTGTG
+
??CCCBDDB@@@AAAAABCBC@DBB?B=2
@PZH5B:00236:01007
TACTGAGCTACACACATAGAAAGATTGGT
+
<<<==ACAB<;<<<@@B=@AE>?BB>?>9
@PZH5B:00237:01017
CGTGTCTCTAGGCACAGGATTTTGTGTAG
+
B?BBBDDED@A@@BBBA?9:44,4?AABC
@PZH5B:00237:01018
TACTGAGCTACACACACAGAAAGATTGGT
+
BBBBAAB?::;B@@>@@@999188948>?
@PZH5B:00237:01029
ACGAGTGCGTTCCCCATGTCGTAGGTACTC
+
?@CCCCBB@@6944/9999?A>88234444
@PZH5B:00237:01039
ACGAGTGCGTTCCCCATGTCGTAGGTACTC
+
BBBAB?BBBA6994/9=@@CDCCC@89<<C
@PZH5B:00238:01047
ACGAGTGCGTTCCCCATGTCGTAGGTACTC
+
BBB?BBBBBD@CDB9C@@?BCB=??@;<<C
@PZH5B:00239:01000
TACTGAGCTACACACACAGAAAGATTGGT
+
B??=?ACCBB?BBBDBBB===5@@@=@BD
@PZH5B:00239:01037
CGTGTCTCTAGGCACAGGATTTTGTGTAG
+
BBBECDEBA@?ABBBBC@CCCC:CCBBBC
@PZH5B:00240:01003
TACTGAGCTACACACACAGAAAGATTGGT
+
B???BCDCABABBBBDB@98809994;>@
@PZH5B:00240:01019
TACTGAGCTACACACACAGAAAGATTGGT
+
>>>>BBCBBBBB???:?A988099959;<
@PZH5B:00240:01021
AGCACTGTAGCTGTCACTAGTTACTTGT
+
BBCCCCCBBAECCHAAACCAA;<=B@BC
@PZH5B:00240:01038
CGTGTCTCTAGGCACAGGATTTTTTTTGTGTAG
+
BBBABCDHC@@=??:;?<99999999$999ABC
@PZH5B:00240:01044
TACTGAGCTACACACACAGAAAAGATTGGT
+
AA?BBBEBBBBBBB=9>@9999/99969=?
@PZH5B:00241:01000
TACTGAGCTACACACACAGAAAGATTGGT
+
B???BBBBBBBBBBCA@A98809>>;@?B
@PZH5B:00241:01031
CGTGTCTCTAGGCACAGGATTTTGTGTAG
+
999@=@999=<=@@@@@<9999/9?949;
@PZH5B:00241:01049
TACTGAGCTACACACACAGAAAGATTGGT
+
CBBBCBBB;;;B<99D9<91;61-*)(((
@PZH5B:00243:01016
CGTGTCTCTAGGCACAGGATTTTGTGTAG
+
BBBBBFCCA@?=@BA>@=9999/9>>>BA
@PZH5B:00243:01029
CGTGTCTCTAGGCACAGGATTTTGTGTAG
+
B??BCFCD::;=@@@@@>AA@@4A<<=CC
@PZH5B:00243:01032
TACTGAGCTACACACACAGAAAGATTGGT
+
?>>>AABBBBBB@@@?@B988099969>@
@PZH5B:00243:01037
TACTGAGCTACACACACAGAAAGATTGGT
+
BBBBCCCCBB??@A@@@@9990999<A@B
@PZH5B:00243:01038
AGCACTGTAGCTGTCACTAGTTACTTGT
+
@ACCCCCBBBCBAAABBCDCC@BAA?AA
@PZH5B:00244:01010
TACTGAGCTACACACACAGAAAGATTGGT
+
B===BBBB@ABBBBBCB@;;809>>=@@C
@PZH5B:00244:01012
ACGAGTGCGTTCCCCATGTCGTAGGTACTC
+
ABBABBCBBB@DDB9C@@?BCCBB?@AABC
@PZH5B:00244:01016
TAGTATCAGCCTCGCCATGACGAAGGTATTCC
+
A@BBCBCCAA=AA@?9;;??@@@;9:44469>
@PZH5B:00244:01017
TACTGAGCTACACACACAGAAAGATTGGT
+
B???BBCBBBBBBBB;;;444-99969=>
@PZH5B:00244:01032
TACTGAGCTACACACACAGAAAGATTGGT
+
B?AAECCCB@BA;9<@>>99989AAACAC
@PZH5B:00245:01016
CGTGTCTCTAGGCACAGGATTTGTGTAG
+
@A@A@@<<<?><998:::111,///688
@PZH5B:00245:01040
TACTGAGCTACACACACAGAAAAGATTGGT
+
CBBBCCCCCB??@C999@9999/9>?<A@B
@PZH5B:00246:01026
ACGCTCGACATGCCCAGGTACAGGAG
+
BBABBBBBBCCCGCABA?ABCCD@BA
@PZH5B:00246:01028
AGCACTGTAGCTGTCACTAGTTACTTGT
+
@@CCBAEA@ADCCCCBBBBAB==@B9;<
@PZH5B:00246:01037
AGCACTGTAGCTGTCACTAGTTACTTGT
+
BACCCCDDBBBBBBBBBBCED@BBDBDC
@PZH5B:00247:01017
TACTGAGCTACACACACAGAAAGATTGGT
+
B?=?BBBB??AAABBCBC;;98;@@?B@C
@PZH5B:00248:01020
TACTGAGCTACACACACAGAAAGATTGGT
+
A<<>BBBC;:;999994;///+///5654
@PZH5B:00249:01041
TACTGAGCTACACACACAGAAAGATTGGT
+
;:=BBDBB??9999994@989144948@B
@PZH5B:00249:01047
CGTGTCTCTAGGCACAGGATTTTGTGTAG
+
BBBBBCECA@@?BBCBC=;;;9/;BBABC
@PZH5B:00205:01052
ACGCTCGACATGCCCAGGTACAGGAG
+
BBCBCCCCCAAAACBCD?BBCCC@CC
@PZH5B:00210:01060
TACTGAGCTACACACACAGAAAAGATTGG
+
BBBBCCCCBABBA@@@@@9999/999594
@PZH5B:00211:01063
ACGCTCGACATGCCCAGGTACAGGAG
+
CCCBCEBBBDCCCC>BBABBCBBABA
@PZH5B:00216:01054
CGTGTCTCTAGGCACAGGATTTTTTTTTGTGTAG
+
BBBBCB@B?9969@@995999999999"999999
@PZH5B:00217:01050
ACGAGTGCGTTCCCCATGTCGTAGGTACTC
+
BBA@ABCBCC>??=6@@@@@BB@@=@;;<A
@PZH5B:00217:01059
ACGAGTGCGTTCCCCATGTCCGTAGGTACTC
+
CCBBBBC@>>5999-9@@AB?BFCCAA?A@E
@PZH5B:00217:01061
ATATCGCGAGGGTATGGAAGACTCTATA
+
CB<;9@>>999-444424:998=>7333
@PZH5B:00218:01052
CGTGTCTCTAGGCACAGGGTTTTTTTTTTTTTTTTTGTGTAG
+
BABBCCCBA:;68;;//1,11111111////////"///887
@PZH5B:00220:01052
AGCACTGTAGCTCGTCACTAGTTACTTGT
+
;99;4499>>9999;>=@A?BE;=>B:99
@PZH5B:00222:01063
ATCAGACACTCGGACACAGCAGAACACACA
+
98>99/.////8,//994444449::;;4.
@PZH5B:00223:01057
ACGAGTGCGTTTTTTTCCCGATGTCGTAGGTACTC
+
9;;;=>>>>@EGG>>&11,//7/449944234448
@PZH5B:00224:01057
ACGCTCGACATGCCCAGGTACAGGAG
+
CBAABB?@DDEDDDACD@BBC@@>AC
@PZH5B:00224:01066
ACGAGTGCGTTCCCCATGTCGTAGGTACTC
+
CCAA?BDCA;2444/9?>>>@=11-01///
@PZH5B:00225:01065
CGTGTCTCTAGGCACAGGATTTTTTTT
+
CCBBCC@@=9929>@995999999999
@PZH5B:00227:01059
TACTGAGCTACACACACAGAAAGATTGGT
+
CBB?BBBBBB?BBBC;B;988-9@@;A=@
@PZH5B:00227:01060
TACTGAGCTACACACACAGAAAAGATTGGT
+
BAA?BBCBBBBBAABBB@@@@=48==4948
@PZH5B:00227:01067
AGCACTGTAGCTGTCACTAGTTACTTGT
+
<=CDCDDDBBCBBCBBBBCBA@ABB@AA
@PZH5B:00229:01077
ACGCTCGACATGCCCAGGTACAGGAG
+
BBBBBBAAAA?===:@><>>A;;9<A
@PZH5B:00230:01061
CGTGTCTCTAGGCACAGGATTTTTTTTTTT
+
DBCCDBDCA;;68>>11,111111111111
@PZH5B:00232:01051
CGTGTCTCTAGGCACAGGATTTTTGTGTAG
+
99<999:@@BB=AAA@A@99999,9994;B
@PZH5B:00233:01053
AGCACTGTAGCTGTCACTAGTTACTTGT
+
<<DCECDDBBBBBCBBBAA=98@8;2;A
@PZH5B:00234:01071
CGTGTCTCTAGGCACAGGATTTTTTTT
+
CBCBABADA9929??895999999999
@PZH5B:00237:01066
TACTGAGCTACACACACAGAAG
+
99;;949>444444//////,/
@PZH5B:00237:01080
CGTGTCTCTAGGCACAGGATTTTTTTTTTTGTGTAG
+
BBDB@@@@=9;79>>:=;??BGB@A@AAA">11677
@PZH5B:00237:01088
TACTGAGCTACACACACAGAAAAGATTTGGT
+
BAAABBCBBBBBAABCCCCBA:2:8880968
@PZH5B:00238:01055
AGCACTGTAGCTGTCACTAGTTACTTGT
+
99B=@AHA?ACBCCC;;<CCGBECC@CC
@PZH5B:00238:01073
CGTGTCTCTAGGCACAGGATTTTGTGTAG
+
CAAACCACAAA>@CB>@<9999/9?@@AB
@PZH5B:00238:01087
ACGAGTGCGTTCCCCATGTCGTAGGTACTC
+
CCBBBBBB??>ACC7AABCCCCCB@@;<<C
@PZH5B:00239:01055
ACGCTCGACATGCCCAGGTACAGGAG
+
BBABBCAAAEBBDDACH@BBBAA=@B
@PZH5B:00240:01077
TCTCTATGCGCTCCACATGTCTAAGGGT
+
44444?44999942448///6//,44-4
@PZH5B:00241:01087
TACTGAGCTACACACACAGAAAAGATTGGT
+
BBBBBBBBBBCBBE@=>@9111+111-1:4
@PZH5B:00242:01088
AGCACTGTAGCTGTCACTAGTTTTTTACTTTTTTTGT
+
;<CCCCCCCD::<CCCDCCDCECB@,@8488888&99
@PZH5B:00243:01071
CGTGTCTCTAGGCACAGGATTTTTTTT
+
44449;@@CCCAC<99A<999999999
@PZH5B:00244:01071
CGTGTCTCTAGGCACAGGATTTTGTGTAG
+
CCCCBAABA;;7;A@>@??>>>4??@@CC
@PZH5B:00245:01066
ACGCTCGACATGCCCAGGTACAGGAG
+
CBAAAA?@ACCAAB=AB@??B@@=AB
@PZH5B:00247:01075
CGTGTCTCTAGGCACAGGATTTTGTGTAG
+
BA@@A@A@A<<8<@?@@>9999/99>>>@
@PZH5B:00248:01062
ACGCTCGACATGCCCAGGTACAGGAG
+
BBBBCCDCBBBCCH@AA=AB@@ABCA
@PZH5B:00249:01060
AGCACTGTAGCTGTCACTAGTTACTTGT
+
;;>@ACCEBBCBCCDCCBEBC?BBCBEE
@PZH5B:00250:00030
TACTGAGCTACACACACAGAAAGATTGGT
+
BCCABBBBBBBBABCD@A944-99948=@
@PZH5B:00251:00045
AGCACTGTAGCTGTCACTAGTTACTTGT
+
BCCCCBCCABBCBBBBDCCA?<?996;C
@PZH5B:00254:00042
CGTGTCTCTAGGCACAGGATTTTGTGTAG
+
BCBCCBCB<<=@CBBCC?9999/9@@@@@
@PZH5B:00266:00006
AGCACTGTAGCTGTCACTAGTTACTTGT
+
@@CCCBBBBBBA@@@BCCD@@>@AA>BB
@PZH5B:00269:00028
ACGAGTGCGTTCCCCATGTCGTAGGTACTC
+
BBBBBBBBB@<@BC:CAAABBB?A??AABC
@PZH5B:00289:00021
ACGCTCGACATGCCCAGGTACAGGAG
+
BBA@ABBBB@BBCC@AA>ABBCD@BB
@PZH5B:00250:00345
TACTGAGCTACACACACAGAAAGATTGGT
+
A@AABCCDBBBBDDB@;;894-9>??C@C
@PZH5B:00254:00319
CGTGTCTCTAGGCACAGGATTTTGTGTAG
+
CBBBBDCCA@??@>@CC?BBCC:BBBCCB
@PZH5B:00258:00343
TATACGTCCTCTCCTAGTTAC
+
99?B99;@>44:42////,/,
@PZH5B:00259:00330
ACGCTCGACATGCCCAGGTACAGGAG
+
BBAABBBBDCCCCB>BB@CBCCC?BA
@PZH5B:00260:00303
CGTGTCTCTAGGCACAGGATTTTGTGTAG
+
BCCBBCCCA@?;@===B>AACF9CBBAA@
@PZH5B:00260:00340
CGTGTCTCTAGGCACAGGATTTGTTGTA
+
99<@A@@A@99698466,1//+//,/00
@PZH5B:00264:00342
TACTGAGCTACACACACAGAAAGATTGGT
+
@@AACCCB@9;9999@BA@BD>AAGAD=@
@PZH5B:00265:00309
ACGCTCGACATGCCCAGGTACAGGAG
+
BBABB@@ADCCCDD>BB@BBCCEABB
@PZH5B:00267:00307
ACGAGTGCGTTTCCCCATGTCGTAGGTACTC
+
=@BBBCBBDDD?CBB:C;;;BBA>@>@;<<C
@PZH5B:00267:00344
AGCACTGTAGCTGTCACTAGTTACTTGT
+
BBBABCCBBBCCCCBBBBBCB@BBB>@@
@PZH5B:00276:00339
ACGCTCGACATGCCCAGGTACAGGAG
+
CB@@@;<<>999AA:9959BBCCBEC
@PZH5B:00282:00349
ACGCTCGACATGCCCAGGTACAGGAG
+
;<CCHBAAABA99919959@@AA@BA
@PZH5B:00291:00334
ATCAGACACGGACACAGTCAGAACACAC
+
>;8449>449889>9994::9=;99444
@PZH5B:00291:00336
ACGCTCGACATGCCCAGGTACAGGAG
+
BBCBBEBABEDBBC>AB?BCCFCADA
@PZH5B:00295:00329
AGCACTGTAGCTGTCACTAGTTACTTGT
+
@@CCCCCAAACBBCABBECCC@CDC?AA
@PZH5B:00295:00346
TACTGAGCTACACACACAGAAAGATTGGT
+
BBBBCBCBAABBBCA?@;844-9@@<BAD
@PZH5B:00298:00333
CGTGTCTCTAGCACAGGATTTTGTGTAG
+
BBBCD@;88////99994444,444444
@PZH5B:00298:00345
ACGCTCGACATGCCCAGGTACAGGAG
+
;:@BB9<<9?>>@@:99699999=@9
@PZH5B:00251:00370
AGCACTGTAGCTGTCACTAGTTACTTGT
+
BCDBCDDA?@ACCCCABBBDB@CBB?AA
@PZH5B:00251:00375
AGCACTGTAGCTGTCACTAGTTACTTGT
+
BCB@BCC=:<CCCCB?BCCCC?AAA>AA
@PZH5B:00253:00351
CGTGTCTCTAGGCACAGGATTTTGTGTAG
+
CCCFCCCB;;<>@@@@A?AADE:CBBCCC
@PZH5B:00253:00359
TACTGAGCTACACACACAGAAAAGATTGGT
+
484;4946////////494444,4447;@B
@PZH5B:00255:00357
TGTGTCTCTAGGCACAGGATTTTTGTGTAG
+
11;;A@IFA@@>B=>:?;99999,9??@CC
@PZH5B:00255:00374
ACGAGTGCGTTCCCCATGTCGTAGGTACTC
+
?@BACBCH:9:;CB8C<;;BFCAC@@;<>D
@PZH5B:00255:00386
ACGCTCGACATGCCCAGGTACAGGAG
+
:9>@B><9999999199599@A?>@9
@PZH5B:00255:00394
TACTGAGCTACACACACAGAAAGATTGGT
+
99>BBBAB;;9<9>999@99918@@<CAC
@PZH5B:00256:00353
ACGCTCGACATGCCCAGGTACAGGAG
+
??>@@B@AAECBCC>BB>BBCCCBDC
@PZH5B:00256:00391
ACGCTCGACATGCCAGGTACAGGAG
+
B@@@@AA@AAAAC@CDAB@@9969A
@PZH5B:00257:00385
ACGAGTGCGTTCCCCATGTCGTAGGTACTC
+
AAB?@@AABB@BCB9A@?>BC@?@D@AAAC
@PZH5B:00258:00369
AGCACTGTAGCTGTCACTAGTTACTTGT
+
1611/8B2<9BBC@;<<>>9959>@589
@PZH5B:00260:00359
AGCACTGTAGCTGTCACTAGTTACTTGT
+
BCCCCCCA@ACEBCBBABBDB@CBB=??
@PZH5B:00260:00360
AGCACTGTAGCTTTCACTAGTTACTTGT
+
BCCBCCCB==99;9<BDEDBB@BBB?AB
@PZH5B:00260:00399
ACGAGTGCGTTCCCCATGTCGTAGGTACTC
+
@@BB@@AAAA@BCC:C@??BCB@B@@<<<D
@PZH5B:00261:00358
AGCACTGTAGCTGTCACTAGTTACTTGT
+
?BCBCCCBBBCCBBBBBEDBC@DCB::;
@PZH5B:00262:00369
AGCACTGTAGCTGTCACTAGTTACTTGT
+
ABBBCCCDBBFCCCA@ABBBC?AAC?BB
@PZH5B:00266:00354
ATATCGCGAGGGTATGGAAGACTCTATA
+
>@@@@AAA@A@<??>@=A@BAABA><<B
@PZH5B:00266:00383
CGTGTCTCTAGGCACAGGATTTTGATG
+
4494444444/5/////,////*/444
@PZH5B:00267:00392
ACGAGTGCGTTCCCCATGTCGTAGGTAT
+
;:BABBB?>>5999/9991;88/1,.//
@PZH5B:00269:00395
CGTGTCTCTAGGCACAGGATTTTGTGTAG
+
BBBBBCCC??==@>>>@=@B@A7BBBABA
@PZH5B:00270:00394
ACGAGTGCGTTCCCCATGTCGTAGGTAT
+
94;;;BC??@5999,4444;;4444894
@PZH5B:00271:00377
TACTGAGCTACACACACAGAAAGATTGGT
+
494;494@994849494=4840488<?;;
@PZH5B:00273:00374
AGCACTGTAGCTGTCACTAGTTACTTGT
+
@B;9=CE>;=DDCCBABA@AC?BBC=A@
@PZH5B:00274:00379
ACGAGTGCGTTCCCCATGTCGTAGGTACTC
+
;<BBCCCCCC@CCC9C<;;CC@>@>:999@
@PZH5B:00276:00380
CGTGTCTCTAGGCACAGGATTTTGTGTAG
+
CCBABBCDAAA?B=@>B=@ABC9BBBBBA
@PZH5B:00278:00388
CGTGTCTCTAGGCACAGGATTTTGATGTAG
+
=@AAAAAC=<9<99111,11::01//////
@PZH5B:00279:00376
TACTGAGCTACACACACAGAAAGATTGGT
+
?@BCCCCCBBBCCBA:@@99809>>=@BC
@PZH5B:00279:00379
TACTGAGCTACACACACAGAAAGATTGGT
+
BAABBBCBBBBB@@@A@A888-9>>;>?A
@PZH5B:00279:00381
CGTGTCTCTAGGCACAGGATTTTGTGTAG
+
AADDDCCC<<<?<;9@@<9999/9CAACA
@PZH5B:00280:00367
TACTGAGCTACACACACAGAAAGATTGGT
+
?>BCBBBCBBAB??@=>@99909@?<AAD
@PZH5B:00281:00375
ACGAGTGCGTTCCCCATGTCGTAGGTACTC
+
BABAAAAA@@?BDH9B<;;BC@@@@;;<<C
@PZH5B:00283:00373
AGCACTGTAGCTGTCACTAGTTACTTGT
+
BCBBCACAAACCCCCBBBBBC@DBB>@A
@PZH5B:00284:00374
AGCACTGTAGCTGTCACTAGTTACTTGT
+
ABB>AAEAAAECCCBABBBCD?BBC;<<
@PZH5B:00284:00383
TACTGAGCTACACACACAGAAAGATTGGT
+
?>ABBBBCBABB@?;99D99909@@=CAD
@PZH5B:00289:00366
CGTGTCTCTAGGCACAGGATTTTGTGTAG
+
BCBABDDC=<<?@@@BB>AACE:GCCAAA
@PZH5B:00289:00373
TCTCTATGCGCTCCACATGTCTAAGGT
+
88AB=<<ECDDNC?A=<<@A999;9:9
@PZH5B:00289:00383
ACGCTCGACATGCCCAGGTACAGGAG
+
;;BBB@===AABCE>BB?=<>DC?BF
@PZH5B:00292:00394
CGTGTCTCTAGGCACAGGATTTTGTGTAG
+
CDCCDCCC;<<>>>9<<=@ACD7A@@@A<
@PZH5B:00293:00389
AGCACTGTAGCTGTCACTAGTTACTTGT
+
AB;;?DEAAAICDC@<<<<<B8<8A=@9
@PZH5B:00293:00394
ACGCTCGACATGCCCAGGTACAGGAG
+
99?@>><9999>>>9>><88444994
@PZH5B:00296:00387
TACTGAGCTACACACACAGAAAGAATGGT
+
9:<EBCBC;;;;<;999@99918959B@C
@PZH5B:00298:00357
TCTCTATGGCTCCACATGTCTAAGGT
+
@ABB<==C>AAD@CBBBACDCECCCA
@PZH5B:00298:00386
CGTGTCTCTAGGCACAGGATTTTGTGTAG
+
CBCCDCCA<;<@B@@A@<9999/9>>@AA
@PZH5B:00299:00396
AGCACTGTAGCTGTCACTAATTACTTGT
+
AB999AB;<:=@CB;<<>A@A699@899
@PZH5B:00250:00445
TACTGAGCTACACACACAGAAAGATTGGT
+
B@?ABBBB?BBBBBCCBC99989>>?C@C
@PZH5B:00250:00447
CGTGTCTCTAGGCACAGGATTTTGTGTAG
+
BBDBCCEAAAECDBBBHBBCDA7B<<<BD
@PZH5B:00251:00402
ACGAGTGCGTTCCCCATGTCGTAGGTACTC
+
BCCB?@CBBB9;994;9;;ABA>@=?999A
@PZH5B:00251:00419
CGTGTCTCTAGGCACAGGATTTTGTGTAG
+
BBAABBCC@@@?BBDBCA;:::1;BBBCC
@PZH5B:00251:00429
TACTGAGCTACACACACAGAAAGATTGGT
+
9:>ACCBCBA??ABBCBC@@@<@@@?C?B
@PZH5B:00251:00443
AGCACTGTAGCTGTCACTAGTTACTTGT
+
AACCBABCBBB@AAAAAAACB@BBB@BB
@PZH5B:00254:00405
CGTGTCTCTAGGCACAGGATTTTGTGTAG
+
BBAABCDDBBB@CBDCC@CBBB9ECBBBC
@PZH5B:00254:00432
TACTGAGCTACACACACAGAAAGATTGGT
+
BABABBCBBBBABD>@@?88;6;AA@C@C
@PZH5B:00255:00416
TACTGAGCTACACACACAGAAAGATTGT
+
BBBBCCCCCCCCCCCBCCCCC@CDCABD
@PZH5B:00256:00410
CGTGTCTCTAGGCACAGGATTTTGTGTAG
+
@@AABDDCCAB@ABBBC@CDCD:DCBCCC
@PZH5B:00256:00415
CGTGTCTCTAGGCACAGGATTTTGTGTAG
+
A@BBCDDCA@@@BA@@A94444/9@BACC
@PZH5B:00259:00432
TACTGAGCTACACACACAGAAAGATTGGT
+
=@@@@BB@AA99999949444-48878<7
@PZH5B:00260:00407
CGTGTCTCTAGGCACAGGATTTTGTGTAG
+
BBBBBBBCBBB?A@>@@<9999/9>>>?D
@PZH5B:00260:00423
ACGAGTGCGTTCCCCATGTCGTAGGTACTC
+
BBBBBAAABB@BBC:CAABDDDBA?@9<;C
@PZH5B:00261:00431
TACTGAGCTACACACACAGAAAGATTGGT
+
BBBCCDDCBBAABCCCC@@@B:8895858
@PZH5B:00261:00438
TACTGAGCTACTCACACAGAAAGATTGGT
+
AABBBBCBBBBBBB?@=A;;;7<AA?C@C
@PZH5B:00262:00400
CGTGTCTCTAGGCACAGGATTTTGTGTAG
+
BBBBCCBCBAA>@>@?@<9999/9@@BBC
@PZH5B:00262:00434
TACTGAGCTACACACACAGAAAGATTGGT
+
CBBBCDCEA@ABBECC@AABA<ACC?BAB
@PZH5B:00263:00404
TACTGAGCTACACACACAGAAAGATTGGT
+
BBBBBCB@BBBCBB@9>A988-9@@>CBC
@PZH5B:00263:00413
AGCACTGTAGCTGTCACTAGTTACTTGT
+
;;CCCCBBBBCBBB@AAACCA@BBB>?B
@PZH5B:00263:00418
ACGCTCGACATGCCCAGGTACAGGAG
+
BB>AACBBABA@>>:>@=@BEFHACC
@PZH5B:00263:00438
AGCACTGTAGCTGTCACTAGTTACTTGT
+
AACCCABBBBB@BBCCCCCDC?A;96;@
@PZH5B:00264:00429
ACGAGTGCGTTCCCCATGTCGTAGGTACTC
+
AA??@@BBBB@BCC:CD@@BBDBCA>?A@C
@PZH5B:00265:00405
TACTGAGCTACACACACAGAAAGATTGGT
+
A9==BBDAA@BBBBBBBAACH@AAN@C=B
@PZH5B:00266:00433
TACTGAGCTACACACACAGAAAGATTGGT
+
B??ACCCB??@DCCABBC;;;9;AA?C@C
@PZH5B:00266:00445
TACTGAGCTACACACACAGAAAGATTGGT
+
EFBB@CB@@@@@@@>@@>99918=>;@=@
@PZH5B:00267:00412
ACGCTCGACATGCCCAGGTACAGGAG
+
BBABBBBCCEDCBB=??=?BCCC@BC
@PZH5B:00267:00437
TACTGAGCTACACACACAGAAAGATTGGT
+
B?B@BCFC???C@@@BBA999199948=?
@PZH5B:00267:00438
CGTGTCTCTAGGCACAGGATTTTGGTAG
+
BBCCCCDCBCB?A@@BB;9999/9699B
@PZH5B:00267:00440
AGCACTGTAGCTGTCACTAGTTACTTGT
+
<@DCCCDBAABAAAABCCCA@>@BB?BB
@PZH5B:00268:00416
TACTGAGCTACACACACAGAAAGATTGGT
+
BAAABCDBBBBD@A?:@@888-9@?<ABD
@PZH5B:00271:00438
ATATCGCGAGGGTATGGAAGACTCTATA
+
;@BCCBAB=9919?9959<94443....
@PZH5B:00271:00445
ACGCTCGACATGCCCAGGTACAGGAG
+
BBA@BBBBCBBCCCBBB@BBBCDCEC
@PZH5B:00272:00419
ACGCTCGACATGCCAGGTCACCAGGA
+
A@@CC;=<>?>91,1/,////,/224
@PZH5B:00272:00432
ACGCTCGACATGCCCAGGTACAGGAG
+
BBABAB@@ACCBCC?BB@BBCCC@CB
@PZH5B:00273:00401
TAGTATCAGCCTTCC
+
B?B@?ACBBBAB?D?
@PZH5B:00274:00409
TACTGAGCTACACACACAGAAAGATTGGT
+
B@>ABBBA@@BBBBBCCC9998;@=?B@C
@PZH5B:00275:00407
ATCAGACACGGACACAGCAGAACACACA
+
9374==9?BB:::BBBDC?>A><99998
@PZH5B:00275:00411
CGTGTCTCTAGGCACAGGATTTTGTGTAG
+
BBBABBCCAAA?ABDCCBBCAA9AAACDC
@PZH5B:00277:00449
AGCACTGTAGCTGTCACTAGTTAATTGT
+
:@CCCCDCCEDCBB>11/8665=@BEDD
@PZH5B:00278:00442
ACGCTCGTACCATGCCAGGTACAGAGA
+
BB7:9A999:@B;::244246/////,
@PZH5B:00278:00447
TACTGAGCTACACACACAGAAAGATTGGT
+
BBBBCBCCBBBC@@=:@@999099969=?
@PZH5B:00279:00415
AGCACTGTAGCTGTCACTAGTTACTTGTG
+
A@A@BCB;;<=9BBBDCCDA><@9969>>
@PZH5B:00283:00441
AGCACTGTAGCTGTCACTAGTTACTTGT
+
;=ECCCCCBBBB@@@ABBDAB@DDD?AA
@PZH5B:00284:00419
ACGCTCGACATGCCCAGGTACAGGAG
+
@A@AAB<<<A@ABB<AA?@A@DD@CC
@PZH5B:00284:00431
ACGCTCGACATGCCCAGGTACAGGAG
+
BBBBBBBCBBB=AA>@@=@DDFEBEA
@PZH5B:00285:00404
TACTGAGCTACACACACAGAAAGATTGGT
+
BB=BBBDBABBBDBB?@@99809>>;@>A
@PZH5B:00285:00409
AGCACTGTAGCTGTCACTAGTTACTTGT
+
:<CCCCDCCCCB?ABBBCDCB@CBC?AA
@PZH5B:00285:00414
CGTGTCTCTAGGCACAGGATTTTGTGTAG
+
BBBBBDDDGBB@BBDCB@BBDC:CCBBCB
@PZH5B:00285:00418
CGTGTCTCTAGGCACAGGATTTTGTGTAG
+
CCCBCCCC??@=@A@@A@CEEC:EAACCA
@PZH5B:00285:00431
ACGAGTGCGTTCCCCATGTCGTAGGTACTC
+
BBB>>>BBBB@BCC:C@??BBA?A@@;=<C
@PZH5B:00285:00447
ACGAGTGCGTTCCCCATGTCGTAGGTACTC
+
BABABB@BBB@BCC:C:;<BCA>@>?<<<C
@PZH5B:00286:00405
ACGCTCGACATGCCCAGGTACAGGAG
+
BB???BBCDDCBAB?BD@CBCCC@BB
@PZH5B:00287:00405
AGCACTGTAGCTGTCACTAGTTACTTGT
+
@@CEJDDAAABBBBBBBBCCC@AAB@BB
@PZH5B:00288:00412
AGCACTGTAGCTGTCACTAGTTACTTGT
+
@ACCCBBCBCCBBBBBCCDBB?A??=?B
@PZH5B:00288:00415
TACTGAGCTACACACACAGAAAGATTTGGTG
+
4949:>>@=@B=444:44499-4444-4233
@PZH5B:00288:00418
ACGAGTGCGTTCCCCATGTCGTAAGTACTC
+
BBBAAABBCC?DBB9B;;9BCB?>A:;;<A
@PZH5B:00288:00429
CGTGTCTCTAGGCACAGGATTTTGTGTAG
+
;<;CCCCCBAADCCBA@A9999/9>@999
@PZH5B:00291:00421
TACTGAGCTACACACACAGAAAGATG
+
>AA@AABB???B:;4>@9911+//,*
@PZH5B:00291:00438
ACGCTCGACATGCCAGTCACA
+
:<;A@>999991-+--****,
@PZH5B:00291:00446
AGCACTGTAGCTGTCACTAGTTACTTGT
+
@ACCCCCBBBBBBB?>>BBDC@;;;133
@PZH5B:00294:00446
TACTGAGCTACACACACAGAAAGATTGGT
+
?ABBCCCCCBAA>>99494>;98;:<<;<
@PZH5B:00295:00407
CGTGTCTCTAGGCACAGGATTTTGTGTAG
+
>>>>>>>C<99@>11165////*//4944
@PZH5B:00296:00406
CGTGTCTCTAGGCACAGGATTTTGTGTAG
+
BCAAACCCBBB@BBBCCADCCC:AA@CDC
@PZH5B:00296:00424
CGTGTCTCTAGGCACAGGATTTTGTGTAG
+
DH@@ACBC;;<=@AABBACCDDAFCBBB=
@PZH5B:00297:00436
ACGCTCGACATGCCCAGGTACAGGAG
+
CB>??B@@ACCCHC>CB?BBCCDCBC
@PZH5B:00299:00417
ACGAGTGCGTTCCCCATGTCGTAGGGTACTC
+
BBBBBBBBBC@CCC:CCBBBB??@C?CDCCC
@PZH5B:00299:00442
ACGCTCGACATGCCCAGGTTACAGGAG
+
@=<:>999944499699889444:844
@PZH5B:00251:00459
AGCACTGTAGCTGTCACTAGTTACTTGT
+
<<DCCCDBBBBBBB@BBCDBB@FDD@BB
@PZH5B:00251:00461
TACTGAGCTACACACACAGAAAGATTGGT
+
??@BCCD???BCCBCCECCBD?BBB@B@?
@PZH5B:00251:00494
ACGCTCGACATGCCCAGGTACAGGAG
+
BBCBBB?@ACCBBB=@@=@@BBBCEC
@PZH5B:00253:00454
TAGTATCAGCCTCGCCATGACGAAGGTATTCC
+
FCC@@AC><<@@@;;8<A@>@;96<;>AA:<8
@PZH5B:00253:00477
ACGAGTGCGTTCCCCATGTCGTAGGTACTC
+
BBBBBBBBCB?DBB9BABBDCB?A?>9;;A
@PZH5B:00253:00490
TCTCTATGCGCTCCACATGTCTAAGGT
+
1///6//4@999@<44///////,/,4
@PZH5B:00254:00476
ACGCTCGACATGCCCAGGTACAGGAG
+
BB@@ABBBBDAABB?BA?ABBCD@BB
@PZH5B:00254:00478
ACGCTCGACATGCCCAGGTACAGGAG
+
?@:<<AAACAA@@>:>@8;<CCDAEC
@PZH5B:00255:00476
ACGAGTGCGTTCCCCATGTCGTAGGTACTC
+
BBBBBBBBBC@BCD9C<<;AB@99689999
@PZH5B:00255:00483
AGCACTGTAGCTGTCACTAGTTACTTGT
+
<<CCBBBCDCCAB@@AAAAAB@888,//
@PZH5B:00255:00485
AGCACTGTAGCTGTCACTAGTTACTTGT
+
<<CA?AFCDBC<;<BBCCDGCBA<<;;B
@PZH5B:00256:00499
TACTGAGCTACACACACAGAAAGATTGGT
+
A@?BBBCBBAABCCC@A@DBB>BBB@B@B
@PZH5B:00257:00496
AGCACTGTAGCTGTCTAGTTACTTGT
+
<>CECCCC>>ABBCCCB@?=?AA?BC
@PZH5B:00258:00452
TACTGAGCTACACACCAGAAAGATTGGTGC
+
AAAABBFBABABBBC@BA@@<@BB>B@BAA
@PZH5B:00259:00459
ACGCTCGACATGCCCAGGTACAGGAG
+
BBAABBBCCBAAAA>BA@A>>AB@BB
@PZH5B:00259:00476
ACGCTCGACATGCCCAGGTACAGGAG
+
B@@@BBBEAA@AAA<@@?BBDFDACA
@PZH5B:00260:00492
AGCACTGTAGCTGTCACTAGTTACTTGT
+
AACECABCBCCB@@@BBBBBB?BCB@BA
@PZH5B:00261:00485
CGTGTCTCTAGGCACAGGATTTTGTGTAG
+
BBBBCDDBBBD@BBBBCACCCC:DCCCCB
@PZH5B:00261:00495
AGCACTGTAGCTGTCACTAGTTACTTGT
+
99AABCECCBBCBABAAAA@A>>@@><<
@PZH5B:00262:00487
ACGAGTGCGTTCCCCATGTCGTAGGTACTC
+
BB@AABIBB>;=994?999>999968989>
@PZH5B:00263:00463
CGTGTCTCTAGGCACAGGATTTTTTGTGTAG
+
AAAAAACCCBB?BB@998444444)999BBB
@PZH5B:00263:00488
AGCACTGTAGCTGTCACTAGTTACTTGT
+
<<DDBABDCCDBBBABBBBBB?BCB>AA
@PZH5B:00265:00458
TACTGAGCTACACACACAGAAAGATTGGT
+
??ABCDDDCBAA@=;99<111,111:::7
@PZH5B:00265:00461
CGTGTCTCTAGGCACAGGATTTGATGTA
+
944444444992481//7///+////,2
@PZH5B:00266:00481
AGCACTGTAGCTGTCATTAGTTACTTGT
+
=@CDCCDBABBBBBABBECAA==;;:<?
@PZH5B:00268:00480
TGATACGTCTCCTTCCTTAGTTACTTCA
+
BBCBCABBCBB@B@DAC@BCA?@@@>BC
@PZH5B:00269:00458
AGCACTGTAGCTGTCACTAGTTACTTG
+
<;AA:AAA<=<ABBBBBC;<<<>>>59
@PZH5B:00270:00455
ACGCTCGACATGCCCAGGTACAGGAG
+
BBBBBB?@AFCAAB?BB@BBCDD?@B
@PZH5B:00270:00477
AGCACTGTAGCTGTCACTAGTTACTTGT
+
<<DCBBBCCCCBBB@BBBBBC@BBB?BB
@PZH5B:00271:00492
AGCACTGTAGCTGTCACTAGTTACTTGT
+
<ACCBABCBBBA>>>BCBBAA?BBB@BB
@PZH5B:00273:00451
TACTGAGCTACACACACAGAAAGATTGGT
+
A?BBCCC@??BBBBCDAA994-9>>>B@B
@PZH5B:00273:00465
ACGAGTCGTTCCCCATGTCGTAGGTACTC
+
BBBBBBB@?>@CC:B?A@CCCBB@@@AAC
@PZH5B:00273:00466
AGCACTGTAGCTGTCACTAGTTACTTGT
+
<<DDCCCBBBBBBB@BBCCAB?ABB?BA
@PZH5B:00273:00482
ACGCTCGACATGCCCAGGTACAGGAG
+
BB???BBBCCCCCB=BC@BB@AB@A@
@PZH5B:00273:00491
CGTGTCTCTAGGCACAGGATTTTGTGTAG
+
@@BBBCCCCCC@DBDCD@CDDC9EBDCCB
@PZH5B:00273:00496
AGCACTGTAGCTGTCACTAGTTACTTGT
+
?@CCDBDDAAAA@@@AAAA@B@BBB?AA
@PZH5B:00274:00470
CGTGTCTCTAGGCACAGGATTTTGTGTAG
+
BBBCCC<:<BB?BDCBB?;999-9?>>BC
@PZH5B:00274:00473
TGATACGTCTCCTTCCTTAGTTACTTCA
+
AA@BCBCA=@A>B>BAFBCBB?BCC@CC
@PZH5B:00274:00499
AGTACTGTAGCTGTCACTAGTTACTTG
+
?>@CCBD??==?9444994482///,/
@PZH5B:00275:00477
ACGAGTGCGTTCCCCATGTCGTAGGTACTC
+
AA?@@@AABB@BCC:C@@?BBB=?><9<<C
@PZH5B:00276:00483
TACTGAGCTACACACACAGAAAGATTGGT
+
DBBBABBCBACB??ABBEBCBABBBAC@C
@PZH5B:00277:00488
ACGAGTGCGTTCCCCATGCGTAGGTACTC
+
BBBBBBDC@?>AHC:BB==BBCC@>A@AB
@PZH5B:00277:00493
AGCACTGTAGCTGTCACTAGTTACTTGT
+
@AACCDEDCBCCCCCBCECCC?B==;@>
@PZH5B:00278:00466
CGTGTCTCTAGGCACAGGATTTTGTGTAG
+
BBBBBBBCCCC?BBA;;:4444/9@@ABC
@PZH5B:00278:00468
ACGCTCGACATGCCCAGGTACAGGAG
+
BA;<<CC@@AC@@@<@A<>@AAA?@B
@PZH5B:00278:00475
TACTGAGCTACACACACAGAAAGATTGGT
+
BABBCCCBBBBDBA@@?B988-9998<AD
@PZH5B:00280:00494
TGATACGTCTCCTTCCTTAGTTACTTCA
+
BBBCCCCCBBC>D@EEDBCCCABBB@CE
@PZH5B:00281:00486
AGCACTGTAGCTGTCACTAGTTACTTGT
+
<<CA=AD=<;BBBBCB?@?9969@A6<<
@PZH5B:00282:00496
AGCACTGTAGCTGTCACTAGTTACTTGT
+
;<CCCCDCABABBB@BBBCAB?BBB?BB
@PZH5B:00283:00476
ACGCTCGACATGCCCAGGTACAGGAG
+
BA@@ABBBCDCBBB>BC@BBBCC@CB
@PZH5B:00283:00477
AGCACTGTAGCTGTCACTAGTTACTTGT
+
CBBBB===CCEECAAAFDCDE@B@@599
@PZH5B:00285:00474
CGTGTCTCTAGGCACAGGATTTTGTGTAG
+
CCBCCCDCA@@AACCCCACCCC:DBBCCD
@PZH5B:00285:00482
TACTGAGCTACACACACAGAAAGATTGGT
+
@@ABFDDCB@BBCBAABHAAA>ACCAC@C
@PZH5B:00285:00494
AGCACTGTAGCTGTCACTAGTTACTTGT
+
@BCFCCBDEBCBAAABBCCDB@CBB>??
@PZH5B:00286:00469
CGTGTCTCTAGGCACAGGATTTTGTTAG
+
C;<<BCAB>;<:;94;;:4444,44249
@PZH5B:00286:00496
ACGCTCGACATGCCCAGGTACAGGAG
+
AAABBBCBBAABCDCAA?BBBBC@GB
@PZH5B:00286:00497
AGCACTGTAGCTGTCACTAGTTACTTGT
+
;<DDDCCCBBCBBBBBBBBCCACBB=?@
@PZH5B:00287:00493
AGCACTGTAGCTGTCACTAGTTACTTGT
+
==CECCBCDCDBBBBBDCCCC?BAA=@A
@PZH5B:00288:00475
TACTGAGCTACACACACAGAAAGATTGGT
+
B???BBCBBBBBBBDBAA99969>><B@C
@PZH5B:00289:00462
TACTGAGCTACACACACAGAAAGATTGGT
+
BBBBBCCB@@ABABCDBC9996;@@<B@C
@PZH5B:00289:00488
AGCACTGTAGCTGTCACTAGTTACTTG
+
@>BAA=<<BAACA<=<BB>9951:;-1
@PZH5B:00289:00493
ACGCTCGACATGCCCAGGTACAGGAG
+
BBBBBBAABBCCIH@CB?EBBFCECC
@PZH5B:00291:00482
AGCACTGTAGCTGTCACTAGTTACTTGT
+
9>@99<::999>CAA?CCCCC?<11,11
@PZH5B:00291:00487
TACTGAGCTACACACACAGAAGAATAGT
+
;:;@@@?@@@@BBA><<111-//,/.33
@PZH5B:00291:00495
TACTGAGCTACACACACAGAAAGATTGGT
+
AABBCCCBB?BBBBCD>>9996;B?@C@C
@PZH5B:00292:00481
ACGCTCGACATGCCAGGTCA
+
@@@@A@A@@11-*)**)(((
@PZH5B:00293:00470
ACGCTCGACATGCCCAGGTACAGGAG
+
BB?@@BCCDED@??>?D@CBCCCCCC
@PZH5B:00293:00471
ACGAGTGCGTTCCCCATGTCGTAGGTACTC
+
BBBBBBBBB?>BCD:F@@@BCCCB@A@@AC
@PZH5B:00293:00476
CGTGTCTCTAGGCACAGGATTTTGTGTAG
+
DJCCCCBB:;;=BBBCCA@@@@6@@@AAA
@PZH5B:00293:00490
AGCACTGTAGCTGTCACTAGTTACTTGT
+
AACDCB@BBBBA===AAABBA@BBB>@@
@PZH5B:00295:00466
TACTGAGCTACACACACAGAAAGATTGGT
+
BABCCCC???BBBBBCBBBBB>BAB@B@>
@PZH5B:00295:00496
AGCACTGTAGCTGTCACTAGTTACTTGT
+
?@CCCB@@@BBBCBBBBBCDC@B??=??
@PZH5B:00296:00458
TACTGAGCTACACACACAGAAAGATTGGT
+
??@@AACA??AABBB@:;444-9994;?B
@PZH5B:00296:00459
ACGCTCGACATGCCCAGGTACAGGAG
+
BCAAABBDECCCCB>BC@BBCCD@BA
@PZH5B:00297:00471
ACGAGTGCGTTCCCCATGTCGTAGGTACTC
+
BBB@BBBBBB?@CC:D::9BBBBB@>9<<B
@PZH5B:00297:00483
TACTGAGCTACACACACAGAAAGATTGGT
+
BABBBCFBA@BC?@@=>A98809>>;@CL
@PZH5B:00298:00475
ACGCTCGACATGCCCAGGTACAGGAG
+
B@@@@@@AAEBBBDA<<<<@BBA?AA
@PZH5B:00298:00498
CGTGTCTCTAGGCACAGGATTTTGTGTAG
+
BBBBBCCCCCB@BBBBB@BDDD:BBBEDC
@PZH5B:00299:00460
TACTGAGCTACACACACAGAAAGATTGGT
+
A?=?BBCBAAAAAA@DA?98809@A@C@C
@PZH5B:00250:00509
ACGAGTGCGTTCCCCATGTCGTAGGTACTC
+
ABB@AABBBB?BCC:D@@?CCDBBA?9<<C
@PZH5B:00251:00505
AGCACTGTAGCTGTCACTAGTTACTTGT
+
@BCCCCD@ABBAA@@BBBCBB@BCCABB
@PZH5B:00251:00516
ACGCTCGACATGCCCAGGTACAGGAG
+
ABBBBBBBBCBBBB>BB?BBACB@AB
@PZH5B:00251:00530
CGTGTCTCTAGGCACAGGATTTTGTGTAG
+
ABBBBBCCCBB@BBBBB?9:::1:BACCC
@PZH5B:00254:00531
ACGCTCGACATGCCCAGGTACAGGAG
+
BB???BBBACABBA?BB@B@BCD@BB
@PZH5B:00255:00506
AGCACTGTAGCTGTCACTAGTTACTTGT
+
<<CDDCDBBCBBBBBBBBBBB@BBB?BB
@PZH5B:00255:00510
ACGCTCGACATGCCCAGGTACAGGA
+
:<<CECCEB9999919959944424
@PZH5B:00255:00538
TACTGAGCTACACACACAGAAAGATTGGT
+
@@ABABCD??>?==@AACCCC@;;;8958
@PZH5B:00255:00546
AGCACTGTAGCTGTCACTAGTTACTTGT
+
@BCCCABDBBBAAAAABCCAB@ABB?CC
@PZH5B:00256:00518
TACTGAGCTACACACACAGAAAGATTGGT
+
??@AABBBBBBBABCDAA994-9>>;?@C
@PZH5B:00256:00546
ACGCTCGACATGCCCAGGTACAAGAG
+
BAAABBDCCBBCCDBCB@BACDCCBB
@PZH5B:00257:00517
ACGAGTGCGTTCCCCATGTCGTAGGTACTC
+
AADAA?BBCB=??=6==@@CCC:;8:999>
@PZH5B:00258:00523
TACTGAGCTACACACACAGAAAGATTGGT
+
B@@@CHHCBBCB@@ACBB;;;7;@@=A@E
@PZH5B:00259:00512
ACGAGTGCGTTCCCCATGTCGTAGGTACTC
+
BBCB??AC@;2444/999;BCC@@=?;<<@
@PZH5B:00259:00520
TACTGAGCTACACACACAGAAAGATTGGT
+
C??BCCCCBB@@ACB@@@99919995958
@PZH5B:00259:00536
ACGAGTGCGTTCCCCATGTCGTAGGTACTC
+
BB@@ABBBBB@ACC:D@@@CBBBBCB;=<F
@PZH5B:00259:00540
TACTGAGCTACACACACAGAAAGATTGGT
+
A===@ABAAA@@@@CDCB99968=8;@@B
@PZH5B:00259:00542
ACGAGTGTTCCCCATGTCGTAGGTACTC
+
?BBBBBAA@AAB:C?@DACC@@=@;;;@
@PZH5B:00261:00523
AGCACTGTAGCTGTCACTAGTTACTTGT
+
<AGCCABDBBBAAAABCBCBA?A>>=?B
@PZH5B:00262:00511
TAGTATCAGCCTCGCCATGACGAAGGTATTCC
+
B@B;;>C999@;;9@<BBBCB??=A@@@A?B=
@PZH5B:00262:00516
AGCACTGTAGCTGTCACTAGTTACTTGT
+
<<DDBBBCBBBA@@@ABBCAA?ABBBCB
@PZH5B:00262:00529
TACTGAGCTACACACACAGAAAGATTGGT
+
B@AABBBB?BBCBBBAB@99969>><B?B
@PZH5B:00262:00542
ACGCTCGACATGCCCAGGTACAGGAG
+
?A?AAABBDC@>==:===@CCFC@CC
@PZH5B:00263:00523
ACGAGTGCGTTCCCCATGTCGTAGGTATC
+
BBBAA?B@;;2444,9948C;;4948>94
@PZH5B:00263:00535
CGTGTCTCTAGGCACAGGATTTTGTGTAG
+
<=CCHEBBBBC?BBCCC@BBCC:CCC@@@
@PZH5B:00263:00540
CGTGTCTCTAGGCACAGGATTTTGTGTAG
+
BBBBCDCCDBB?ABDCC@CDFD:ECCECD
@PZH5B:00265:00521
TACTGAGCTACACACACAGAAAGATTGGT
+
B??@BBCAAABBBBDB?A994-9>>=A?B
@PZH5B:00265:00526
CGTGTCTCTAGGCACAGGATTTTGTGTAG
+
BBBBBCDCCBA@AACB>:4444/9?>@BB
@PZH5B:00265:00541
CGTGTCTCTAGGCACAGGATTTTGTGTAG
+
@@AABDDCBAA?BDCBB?BDDD:CBCCCB
@PZH5B:00266:00515
TACTGAGCTACACACACAGAAAGATTGGT
+
;;;@BCBCBB??@@@@>>9991999BB>A
@PZH5B:00266:00543
ACGCTCGACATGCCCAGGTACAGGAG
+
BBAABBBBBA@BCC???=?ABBDBBB
@PZH5B:00266:00545
TACTGAGCTACACACACAGAAAGATTGGT
+
@@ABBBBA@ABCBBCBBA9996;@@?B@C
@PZH5B:00268:00542
TACTGAGCTACACACACAGAAAGATTGGT
+
B??@BBC@@AAA>>CDAA944-99848=@
@PZH5B:00269:00538
TACTGAGCTACACACACAGAAAGATTGGT
+
B@BBCCDDBB99<@@BB99<>:>?ACDCC
@PZH5B:00269:00547
CGTGTCTCTAGGCACAGGATTTTGTGTAG
+
BBBBDCCC:;;9;ABCD@CDED9BBCCCE
@PZH5B:00270:00501
CGTGTCTCTAGGCACAGGATTTTGTGTAG
+
AAAAACBDBBB@CCDBD@CCDC:FBBBCB
@PZH5B:00271:00524
CGTGTCTCTAGGCACAGGATTTTGTGTAG
+
@BBBBCCCCAA?BBCCC@BBBA9AABCCB
@PZH5B:00271:00529
CGTGTCTCTAGGCACAGGATTTTGTGTAG
+
BBBBBDDDBBB@BBDCC@FDCD:ECDCBB
@PZH5B:00273:00521
CGTGTCTCTAGGCACAGGATTTTGTGTAG
+
BBBABFDCBAB@BBBCB@BDDD:BBBBCB
@PZH5B:00273:00523
CGTGTCTCTAGGCACAGGATTTTGTGTAG
+
BBBBCCCBCFD@BBABB>===92=@@@CC
@PZH5B:00273:00546
AGCACTGTAGCTGTCACTAGTTACTTGT
+
<<CCAAAGCDDBBAAABCCCBEA998;C
@PZH5B:00274:00526
TGATACGTCTCCTTCCTTAGTTATCTTCAG
+
;;9>@@>>>A@<9892:67=;7999=:8//
@PZH5B:00274:00533
TACTGAGCTACACACACAGAAAGATTGGT
+
?AABBBBBBBABAABCBB;;809994;?A
@PZH5B:00276:00505
AGCACTGTAGCTGTCACTAGTTACTTGT
+
@AFDCBCDBBBB@B@BBBCDC@A@?8;;
@PZH5B:00276:00522
TACTGAGCTACACACACAGAAAGATTGGT
+
?=?BBBCBBBAAABCDBB;996;@@>B@C
@PZH5B:00278:00534
TACTGAGCTACACACACAGAAAGATTGGT
+
AA?BBCDBBBBBBBBBBA;44-9>>=ABE
@PZH5B:00278:00539
AGCACTGTAGCTGTCACTAGTTACTTGT
+
ABCBAADDAAACCCB?BBBDCAC??>AA
@PZH5B:00279:00540
TACTGAGCTACACACACAGAAAGATTGGT
+
B>>>ABB@@BBBBBD?;A944-9>>;@>A
@PZH5B:00280:00511
TACTGAGCTACACACACAGAAAGATTGGT
+
CCCCCCBBBBBA<;<@>@>>>:88949<>
@PZH5B:00281:00502
TACTGAGCTACACACACAGAAAGATTGGT
+
BBBCBCCCBBAB@@@?@?9990999<A?B
@PZH5B:00281:00543
ACGAGTGCGTTCCCCATGTCGTAGG
+
=:9;>@@@@B2444/9991>>7,,*
@PZH5B:00281:00548
TACTGAGCTACACACACAGAAAGATTGGT
+
BAAABBBCBBBBBAABBAAAA99894958
@PZH5B:00282:00524
CGTGTCTCTAGGCACAGGATTTTGTGTAG
+
@AAABBCCBD@>?BBBD@CCCE:CAABCB
@PZH5B:00284:00502
TACTGAGCTACACACACAGAAAGATTGGT
+
>@CAAAFEDCD=<<@A>?A<<8<11-.34
@PZH5B:00284:00537
AGCACTGTAGCTGTCACTAGTTACTTGT
+
BBBBCBDCCCBBB@@@@@ABB@CBC?BB
@PZH5B:00285:00505
AGCACTGTAGCTGTCACTAGTTACTTGT
+
@@CCCCCDBBBBBBAAAAAAA@BBB>@@
@PZH5B:00285:00542
CGTGTCTCTAGGCACAGGATTTTGTGTAG
+
@ABBCCBCCDD?BB>;;:4444/9B@@AC
@PZH5B:00286:00525
AGCACTGTAGCTGTCACTAGTTACTTGT
+
;<CCEC@CBBBAAAAABBBAB?AAA?BB
@PZH5B:00286:00538
TACTGAGCTACACACACAGAAAGATTGGT
+
B?==AACAAAAA@@CEBB999-888;@@C
@PZH5B:00286:00547
TACTGAGCTACACACACAGAAAGATTGGT
+
?>>>ABAAA@B@>>BCBB9996;=9<BAC
@PZH5B:00287:00527
AGCACTGTAGCTGTCACTAGTTACTTGT
+
@AHCCBDCBBBAA@@@BBCAA?BCC@BC
@PZH5B:00288:00537
ACGCTCGACATGCCAGGTACAGG
+
BB;:<@@>@??99588244;::9
@PZH5B:00289:00503
CGTGTCTCTAGGCACAGGATTTTGTGTAG
+
CBABCCB@<<=BBBBCC@9<99/9A>>>B
@PZH5B:00289:00507
AGCACTGTAGCTGTCACTAGTTACTTGT
+
<<GCBACDCDDC?AABBBCCC@CBB@BB
@PZH5B:00290:00520
TACTGAGCTACACACACAGAAAGATTGGT
+
B?==ABCAAAAA@@CB@A944-9==;>?A
@PZH5B:00290:00527
ACGAGTGCGTTCCCCAGTCGTAGTACTC
+
BBBBBBA99C5499/9444444444444
@PZH5B:00290:00533
AGCACTGTAGCTGTCAATAGTTACTTGT
+
<@BAA@B<<;BBA@@B=9;492433434
@PZH5B:00291:00513
ACGAGTGCGTTCCCCATGTCGTAGGTACTC
+
BBBBBBBBBB@BCC:C:;9=A@>==>999@
@PZH5B:00291:00541
AGCACTGTAGCTGTCACTAGTTACTTGT
+
<=DDDCCCBBCBBB@BBBCAB@DBC?AA
@PZH5B:00293:00521
CGTGTCTCTAGGCACAGGATTTTGTGTAG
+
BBBBBBCCCCB@BBDCC@CCDD:AA@BCB
@PZH5B:00294:00544
CGTGTCTCTAGGCACAGGATTTTGTGTAG
+
BABCCCBBCCC@AAAA;:4444-9@@@BA
@PZH5B:00295:00533
TACTGAGCTACACACACAGAAAGATTGGT
+
A??@BBDCBBBBBBCDBA;;869@@<@BC
@PZH5B:00295:00545
TACTGAGCTACACACACAGAAAGATTGGT
+
A?@@AACAAAAA@@CDAA994-9==<@?B
@PZH5B:00296:00512
CGTGTCTCTAGGCACAGGATTTTGTGTAG
+
BBB@BBCDAAB@BCCCD?AADD:CBCEDB
@PZH5B:00296:00544
ACGCTCGACATGCCCAGGTACAGGAG
+
ABABB=;999999919959844;:;9
@PZH5B:00296:00545
TACTGAGCTACACACACAGAAAGATTGGT
+
B==?BBBBBBBBAA@@@B;;;7;@@>B?B
@PZH5B:00297:00527
TACTGAGCTACACACACAGAAAGATTGGT
+
B@BBBBCBCCBCCBCCCEAA==B??<@?B
@PZH5B:00297:00528
ACGCTCGACATGCCCAGGTACAGGAG
+
BBBAABBBBCBBCB?BB>?BBCDBBB
@PZH5B:00297:00532
TACTGAGCTACACACACAGAAAGATTGGT
+
@@ABCBBCAA@@<9994989>04//,/,.
@PZH5B:00298:00522
CGTGTCTCTAGGCACAGGATTTTGTGTAG
+
B?BBBDBBBAA@BBBCC@@===6===BCC
@PZH5B:00298:00546
ATATCGCGAGGGTATGGAAGACTTCTATAG
+
BABB;<<@?=>6:111,/776//,.73311
@PZH5B:00299:00535
TACTGAGCTACACACACAGAAAGATTGGT
+
@???BBCAAABBA>DB@A944-9==;?@C
@PZH5B:00250:00554
ACGAGTGCGTTCCCCATGTCGTAGGTACTC
+
BBBBABCCB=2444/9999@AA99589884
@PZH5B:00250:00586
CGTGTCTCTAGGCACAGGATTTTGTGTAG
+
BBBAACCDBBB?BBCCB@BDDD:BBBBCB
@PZH5B:00251:00576
TACTGAGCTACACACACAGAAAGATTGGT
+
B???BBCB?ABBBBC?@;844-;>@?B@C
@PZH5B:00252:00571
TGATACGTCTCCTTCCTTAGCTTACTTCA
+
4>>88;=99942924248744424//,//
@PZH5B:00252:00577
AGCACTGTAGCTGTCACTAGTTACTTGTG
+
AACCA@ACBBBA@@@BCCCA@=???=?CC
@PZH5B:00252:00595
AGCACTGTAGCTGTCACTAGTTACTTGT
+
;A@@CCCCBBBEDCC>>>CDCACGD@CC
@PZH5B:00253:00582
TACTGAGCTACACACACAGAAAGATTGGT
+
B???BBBA??@A@@CC@A944-9==;@@C
@PZH5B:00256:00580
AGCACTGTAGCTGTCACTAGTTACTTGT
+
;@>@ACDBAECCBBB<<=CEDACCC@CC
@PZH5B:00256:00599
ATCAGACACGGACACAGCAGAACACAC
+
BB@@ABBBBB?BBBBCCCDBB?BBBBB
@PZH5B:00258:00590
AGCACTGTAGCTGTCACTAGTTACTTTT
+
@BBCCCCBBCCBBBB@@BBCB;94444,
@PZH5B:00258:00599
TACTGAGCTACACACACAGAAAGATTGGT
+
B@AABBCB??BCBBCCCC???>@BB@B@C
@PZH5B:00259:00551
CGTGTCTCTAGGCACAGGATTTTGTGTAG
+
?@BBCDCCBBB?ABBEC@CCED:BBBB;;
@PZH5B:00259:00565
AGCACTGTAGCTGTCACTAGATTACTTTGTG
+
94444444;9484444496668,,,,,*,,6
@PZH5B:00259:00587
TACTGAGCTACACACACAGAAAGATTGGT
+
BABABBGC?@@C@=@BBA@@E=BBC@C?B
@PZH5B:00259:00597
TACTGAGCTACACACACAGAAAGATTGGT
+
A?@@ABCAABBBBBCB>A994-9>>>B@C
@PZH5B:00260:00559
CGTGTCTCTAGGCACAGGATTTTGTGTAG
+
@BBBBCCCA@@>?BCCC?CCDH9CBBBFC
@PZH5B:00260:00589
AGCACTGTAGCTGTCACTAGTTACTTGT
+
<CCBCCDCCCCCBBBCECCCC@;;;>@@
@PZH5B:00261:00577
TACTGAGCTACACACACAGAAAGATTGGT
+
BBBBCCCBBBBBBBDCBB;;96;@@>B@C
@PZH5B:00264:00571
AGCACTGTAGCTGTCACTAGTTACTTGT
+
@@CCCB@@@@AAAAAAA@@@BADBC@CC
@PZH5B:00264:00583
TACTGAGCTACACACACAGAAAGATTGGT
+
@@BBBCBABBBBAABCAA994-9==<@@B
@PZH5B:00265:00579
AGCACTGTAGCTGTCACTAGTTACTTGT
+
@ACC<:DDCCFBBBBBBBAABACCD@@A
@PZH5B:00265:00583
AGCACTGTAGCTGTCACTAGTTACTTGT
+
?@CCBABDBCCBA>>BBCFBF@C??=?B
@PZH5B:00266:00591
AGCACTGTAGCTGTCACTAGTTACTTGT
+
AADDCCCDBBBBBBBBBBBCC@BBB=?@
@PZH5B:00267:00582
TACTGAGCTACACACACAGAAAGATTGGT
+
CAAACB@@@>;<999>9999=:999?A?A
@PZH5B:00267:00585
ACGAGTGCGTTCCCCATGTTCGTAGGTACTC
+
<@?@BC9;4C2999/9>>>;9844493449=
@PZH5B:00268:00568
AGCACTGTAGCTGTCACTAGTTACTTGT
+
8444494:949>944=AAABB>;;;<<9
@PZH5B:00268:00583
CGTGTCTCTAGGCACAGGATTTTGTGTAG
+
BBBBBCDCBCB@BBCBA:4444-9B?@@B
@PZH5B:00272:00571
CGTGTCTCTAGGCACAGGATTTTGTGTAG
+
<<BBABCBBAA?A;;<B@BBDB9A@@A@@
@PZH5B:00273:00570
AGCACTGTAGCTGTCACTAGTTACTTGT
+
<<CCA@BECCCBBBBBCBCCC@CBB@DC
@PZH5B:00273:00574
CGTGTCTCTAGGCACAGGATTTTGTGTAG
+
CCBBBBBBAAA@ABA>><9999/99>>@@
@PZH5B:00274:00553
AGCACTGTAGCTGTCACTAGTTACTTGT
+
ABDCCBCDBBBBAAABCCCCA>=996;;
@PZH5B:00275:00567
CGTGTCTCTAGGCACAGGATTTTGTGTAG
+
BBBBBDDCAAA?ABCCD@@AAA8?BBCDC
@PZH5B:00276:00596
AGCACTGTAACTGTCACTAGTTACTTGT
+
BABBBCEA@@ABBDBBBCCCC@CBB=??
@PZH5B:00278:00562
ACGCTCGACATGCCCAGGTACAGGAG
+
ABBBBBBBCDCB>>:999;BCDD@CC
@PZH5B:00278:00599
CGTGTCTCTAGGCACAGGATTTTGTGTAG
+
BBBBBCCCCBC?AABBC@CCBC:C@DACC
@PZH5B:00279:00553
AGCACTGTAGCTGTCACTAGTTACTTGT
+
ABHCA@DCCCBCBBBBBBBBD@DBC?AA
@PZH5B:00280:00579
TACTGAGCTACACACACAAGAAAGATTGGT
+
A@ACFCDBBB@@>9<=@A@BCEAAAA=@=?
@PZH5B:00281:00570
AGCACTGTAGCTGTCACTAGTTACTTGT
+
@ACCCCCBBBBB@@@AAABDC@CCB?BB
@PZH5B:00281:00575
AGCACTGTAGCTGTCACTAGTTACTTGT
+
?@CCBABDBBBA@@@AAACCB@CBB@BC
@PZH5B:00284:00562
CGTGTCTCTAGGCACAGGATTTTGTGTAG
+
ABBBBBBBCCB?BAB=994444-9AA@@A
@PZH5B:00285:00564
ACGCTCGACATGCCCAGGTACAGGAG
+
BB>??BBBBABBCB>BA@BBBDD@BB
@PZH5B:00285:00568
AGCACTGTAGCTGTCACTAGTTACTTGT
+
;<CDCCCBBBBBAAAAAAADA@DBB?AA
@PZH5B:00286:00562
AGCACTGTAGCTGTCACTAGTTACTTGT
+
@ACCA@ACCCCBBBABBBBAB@ABB?BA
@PZH5B:00286:00564
ACGCTCGACATGGCCCAGGTAGCAGGAG
+
<:;AAAA=999959909;::/.//6766
@PZH5B:00286:00581
ACGCTCGACATGCCCAGGTACAGGAG
+
BBA@BBBDDCCBCB>BBBBBBEC@CB
@PZH5B:00287:00551
TACTGAGCTACACACACAGAAAGATTGGT
+
BB@ABBCBBBBBBBBAAA;946;??<@@C
@PZH5B:00287:00574
AGCACTGTAGCTGTCACTAGTTACTTGT
+
BBCCCCBCCCCB?BBBCCFCD@BBB<?@
@PZH5B:00288:00562
CGTGTCTCTAGGCACAGGATTTTGTGTAG
+
CBBBBCCBCBB?BBCCC@DCBB9ECBBBB
@PZH5B:00289:00587
CGTGTCTCTAGGCACAGGATTTTGTGTAG
+
@BBBBCCCAAA@BBBCB@BBDD:CBCCCD
@PZH5B:00291:00558
CGTGTCTCTAGGCACAGGATTTTGTGTAG
+
BABBABCCDBB@ABCCC@GCDD:ECDBBC
@PZH5B:00291:00559
AGCACTGTAGCTGTCACTAGTTACTTGT
+
AACCBBBC?A@BBBBBBCBCC@DAA?BC
@PZH5B:00291:00584
AGCACTGTAGCTGTCACTAGTTACTTGT
+
<<GECCBCBBBBAAABBCCA@=??><?C
@PZH5B:00291:00596
CGTGTCTCTAGGCACAGGATTTTGTGTAG
+
BBCCDDCEAAABCCCA@<9999/9@@BB@
@PZH5B:00292:00554
TACTGAGCTACACACACAGAAAGATTGGT
+
??BBBBC@@BBBAAC@;;444-99948?B
@PZH5B:00292:00589
AGCACTGTAGCTGTCACTAGTTACTTGT
+
BBCICCCCCCCCC@@@AAADB@BBC?BB
@PZH5B:00293:00567
TACTGAGCTACACACACAGAAATGATTGGTGCT
+
AABBBCCB??@CBB>;99999199442313311
@PZH5B:00293:00570
AGCACTGTAGCTGTCACTAGTTACTTGT
+
@ACDBBBCBCDBBB@BCCCA@>@AA?BA
@PZH5B:00293:00575
TACTGAGCTACACACACAGAAAGATTGGT
+
@>>@BBCBBBBBAABD>>444-99948?A
@PZH5B:00293:00597
TACTGAGCTACACACACAGAAAGAATAGTG
+
@AABBAB@4999994DD9999-48247333
@PZH5B:00297:00575
AGCACTGTAGATGTCACTAGTTACTTGT
+
@B;<99C@=>A@==@AABAA>=A;95;B
@PZH5B:00298:00560
TACTGAGCTACACACACAGAAAGATTGGT
+
?>>ABBCBBBABBBB@:;444-99958;>
@PZH5B:00298:00574
ACGCTCGACATGCCCAGGTACAGGAG
+
BB???CCCBCBBCC>BB@BBBCC@BB
@PZH5B:00298:00586
CGTGTCTCTAGGCACAGGATTTTGTGTAG
+
AAAABCBBAAA@BBBAA>@DBD:AAAECC
@PZH5B:00299:00586
AGCACTGTAGCTGTCACTAGTTACTTGT
+
BBCCCBCCBBBB@@AABBBDB@DBB=?@
@PZH5B:00299:00593
CGTGTCTCTAGGCACAGGATTTTGTGTAG
+
BBBBBDDCD@A@BBDCC@BDDD:CBBCCB
@PZH5B:00250:00611
ACGAGTGCGTTCCCCATGTCGTAGGTA
+
?@DA@AEB@;2444/9991@@=--*,,
@PZH5B:00250:00639
TACTGAGCTACACACACAGAAAGATTGGT
+
A?@@AAB@BBBBAACC@A944-9884;>A
@PZH5B:00250:00644
AGCACTGTAGCTGTCACTAGTTACTTGT
+
ABDC@@ACCCCB@@@BCCDA@==996;A
@PZH5B:00252:00618
AGCACTGTAGCTGTCACTAGTTACTTGT
+
<<CFCABCBBBAAAAABBCAB@CBB?AA
@PZH5B:00253:00649
AGCACTGTAGCTGTCACTAGTTACTTGT
+
<<NCA@ACBCCBBBBBDCCA?;?==;>B
@PZH5B:00254:00646
AGCACTGTAGCTGTCACTAGTTACTTGT
+
@ACCBAABBBBAAAABBBCDCACBD@BC
@PZH5B:00256:00623
TACTGAGCTACACACACAGAAAGATTGGT
+
B???BBBB@@BBAADCAA994-9==<@BB
@PZH5B:00256:00647
TACTGAGCTACACACACAGAAAGATTGGT
+
CCCBBBCBBBBBAAACB@9;96;?@@C@@
@PZH5B:00257:00602
CGTGTCTCTAGGCACAGGATTTTGTGTAG
+
BBBBBBCCCFD@BBBBC?BCCD:EAACDC
@PZH5B:00257:00611
ACGAGTGCGTTCCCCATGTCGTAGGTACTC
+
BBBBBBCBBB=?==694;;ABA9948999>
@PZH5B:00257:00641
CGTGTCTCTAGGCACAGGATTTTGTGTAG
+
BBBBBCDCDBB@BBDCC?BCDC:AA@BBB
@PZH5B:00258:00620
CGTGTCTCTAGGCACAGGATTTTGTGTAG
+
BBBBCDCCCBBACCCBB@9999/9>>>=>
@PZH5B:00258:00640
CGTGTCTCTAGGCACAGGATTTTGTGTAG
+
BBBBBB?AACD@AA@?@<9999/999>9?
@PZH5B:00259:00605
CGTGTCTCTAGGCACAGGATTTTGTGTAG
+
BBB@BBDCCBB@ABBCC@BCED:CBBCCD
@PZH5B:00259:00611
TACTGAGCTACACACACAGAAAGATTGGT
+
BABBDCC@??BB??ABBCABB>;:;8:7;
@PZH5B:00259:00645
TACTGAGCTACACACACAGAAAGATTGGT
+
BAB?BCBCBBBBBAB@;;944-99949>A
@PZH5B:00262:00648
AGCACTGTAACTGTCACTAGTTACTTG
+
@9444444;;=@@@=886///,/88,4
@PZH5B:00264:00619
TCTCTATGCGCTCCACATGTCTAAGGT
+
8;4494A949444844///888DAC69
@PZH5B:00264:00628
ATCAGACACGGACACAGCAGAACACAC
+
BB@@@A@CCC@CCBBBCCC??>?ABBB
@PZH5B:00266:00627
ACGCTCGACATGCCCAGGTACAGGAG
+
?A?BBABBCA@@==98859999@CDC
@PZH5B:00267:00601
ACGAGTGCGTTCCCCATGTCGTAGGTACTC
+
BCB@AACBCB=??=6A9@@:@>9958999>
@PZH5B:00267:00628
TACTGAGCTACACACACAGAAAGATAGT
+
CACABBGCCABAAB>?>11--+--****
@PZH5B:00268:00624
TACTGAGCTACACACACAGAAAGATTGGT
+
BB==?ACBBBBBAAADBB;;;79@@=A@C
@PZH5B:00268:00645
ACGCTCGACATGCCCAGGTACAGGAG
+
BBAAABBBBBBBBA>BB?BBBCD@CB
@PZH5B:00270:00602
AGCACTGTAGCTGTCACTAGTTACTTGT
+
@ACCCABCBBBA@@@ABBBBB?DBB@AA
@PZH5B:00270:00620
TACTGAGCTACACACACAGAAAGATTGGT
+
B?==AACAAABBAAD@:>444-99958<>
@PZH5B:00271:00626
AGCACTGTAGCTGTCACTAGTTACTTGT
+
AFECCBBDBBBBBBBBBECCB?ABB?DC
@PZH5B:00272:00602
AGCACTGTAGCTGTCACTAGTTACTTGT
+
<<DECBA@BBBB?A=BBCDAA@BCB>@?
@PZH5B:00272:00603
AGCACTGTAGCTGTCACTAGTTACTTGT
+
@ACCCBBCBBBAAAABBBBCB?AAA>AB
@PZH5B:00272:00617
AGCACTGTAGCTGTCACTAGTTACTTGT
+
@AEECBBDBBBBB@@BBECAA@BBB?BA
@PZH5B:00272:00618
CGTGTCTCTAGGCACAGGATTTTGTGTAG
+
BBB@BFCCAAA?BCDBB>@DDD:BBBBCC
@PZH5B:00272:00622
TGATACGTCTCCTTCCTTAGTTACTTCA
+
BCDBBCE;9<C?B?CBE@BBDABBB@BB
@PZH5B:00272:00630
TACTGAGCTACACACACAGAAAGATTGGT
+
BBBBCCCCCBBBBCCB@:444-9>@@D@C
@PZH5B:00273:00607
AGCACTGTAGCTGTCACTAGTTACTTGT
+
AACCCBCDBBBA@@@BCCD@@>DBB@BC
@PZH5B:00273:00631
TACTGAGCTACACACACAGAAAGATTGGT
+
B??=AACBBBBA@AA@@>844-99958?B
@PZH5B:00273:00642
CGTGTCTCTAGGCACAGGATTTTGTGTAG
+
CBBBBAAAA;;:<CCCC=AACC:CCCAAA
@PZH5B:00275:00607
AGCACTGTAGCTGTCACTAGTTACTTGT
+
BCCDCCDEBBBBBBB@AACCABBBB=??
@PZH5B:00276:00636
ACGCTCGACATGCCCAGGTACAGGAG
+
BBBB@AA@@@@BCC?BB?BCDDDCBB
@PZH5B:00276:00638
AGCACTGTAGCTGTCACTAGATTACTTTGT
+
89899?:@999>44444994448=449-44
@PZH5B:00278:00637
TACTGAGCTACACACACAGAAAGATTGGT
+
BAAABECC??ABECCC??98809>>;@AC
@PZH5B:00278:00645
CGTGTCTCTACGGCACAGGATTTTGTGTAGA
+
44894:8///6688???C@BBBB4@;9////
@PZH5B:00279:00608
CGTGTCTCTAGGCACAGGATTTTGTGTAG
+
B@BBBBBBBBB@BB;4429999/9999DD
@PZH5B:00279:00616
CGTGTCTCTAGGCACAGGATTTTGTGTAG
+
B?CBDBCAAAB?BBBB;:4444-9B@@BB
@PZH5B:00280:00608
ACGAGTGCGTTCCCCATGTCGTAGGTACTC
+
@@??@@ABBC?EBB9B@??BBB?B?>9<<B
@PZH5B:00282:00608
ACGAGTGCGTTCCCCATGTCGTAGGTACTC
+
BABBBBBBAA?ACC:EAAABBBBB@??AAC
@PZH5B:00283:00648
TACTGAGCTACACACACAGAAAGATTGGT
+
AABBBCCBABEBBBBA@B98809@@>B@C
@PZH5B:00284:00636
TACTGAGCTACACACACAGAAAGATTGGT
+
?>>>BBCBBBBBEBB@;;444-99958?B
@PZH5B:00286:00647
CGTGTCTCTAGGCACAGGATTTTGTGTAG
+
BBBBCBDBBBB@BBDCC@?@?=6=BABBC
@PZH5B:00287:00605
AGCACTGTAGCTGTCACTAGTTACTTGT
+
?@CCBBCBABCCBCABA@?=9;@=>;@@
@PZH5B:00287:00643
CGTGTCTCTAGGCACAGGATTTTGTGTAG
+
AAB@BCEEC@A>ABBBB@ECCD:ECBCCC
@PZH5B:00288:00619
ACGCTCGACATGCCCAGGTACAGGAG
+
BAAABBBDCCC???<?B?BBDDCCCC
@PZH5B:00289:00614
TACTGAGCTACACACACAGATTGGTGC
+
BBBBBBBBBBBBBBBCBB99;>B?BAA
@PZH5B:00289:00616
AGCACTGTAGCTGTCACTAGTTACTTGT
+
AACFFCDBAABABBABBBBBB?BAA>BA
@PZH5B:00289:00621
ACGCTCGACATGCCCAGGTACAGGAG
+
BB@@ABBDCDCCCBBDB?BBBDD@BB
@PZH5B:00289:00648
AGCACTGTAGCTGTCACTAGTTACTTGT
+
BCDBCCCCBCCCCBBB?A?BA@BAB=??
@PZH5B:00290:00616
ACGAGTGCGTTCCCCATGTCGTAGGTACTC
+
BBBBBBBBBB?@BC:CABBDBA?A@@AAAC
@PZH5B:00290:00621
ACGCTCGACGATGCCCAGGTTACAGGAG
+
843998444449999-442494//7,//
@PZH5B:00290:00645
ATATCGCGAGGGTATGGAAGACTCTATA
+
C8::BCBCCCCAFCBB8:6;AAAB;:;<
@PZH5B:00291:00600
ATATCGCGAGGGTATGGAAGACTCTATA
+
BB@@@CBBBCHACAA@=A=ABBAB;;;@
@PZH5B:00291:00624
CGTGTCTCTAGGCACAGGATTTGATGTAG
+
////44994442444992444-444:=??
@PZH5B:00293:00614
CGTGTCTCTAGGCACAGGATTTTGTGTAG
+
BBB@BDDDBAB@BBBCB@CCCC:CBBBBC
@PZH5B:00294:00625
ACGCTCGACATGCCCAGGTACAGGAGG
+
@A@BBB@AABBABB?@@=@@@@AA=96
@PZH5B:00295:00600
AGCACTGTAGCTGTCACTAGTTACTTGT
+
@=@;9:@DA@@A4444444999998899
@PZH5B:00295:00617
CGTGTCTCTAGGCACAGGTTTTTGTGTAG
+
BCCCBBA@@AB>@@>@@59999-999>BA
@PZH5B:00296:00616
AGCACTGTAGCTGTCACTAGTTACTTGT
+
;;AB@@ABBAA@@ABAABC@A;<<CACC
@PZH5B:00296:00642
TACTGAGCTACACACACAGAAAGATTGGT
+
AA?BBCCAAABBAAADDD@@?>@AA?B@B
@PZH5B:00297:00619
ACGCTCGACATGCCCAGGTACAGGAG
+
BBA?BBBBBCBBCB>BB@BCDCD@CB
@PZH5B:00298:00601
CGTGTCTCTAGGCACAGGATTTTGTGTAAAGGC
+
B@@ACDEC::;@CBDCC@CDCC:C@@;;;7;?A
@PZH5B:00299:00610
TACTGAGCTACACACACAGAAAGATTGGT
+
AABBBECCAABBCCA?;;884-9?><A@C
@PZH5B:00299:00613
ACGAGTGCGTTCCCCATGTCGTAGGTACTC
+
:<BBCDA@AB>@?A6B999@B@>B=8<<<A
@PZH5B:00250:00687
TACTGAGCTACACACACAGAAAGAATTGGT
+
<<<CCCDDCC@@@>9<<@><>81-+-**)*
@PZH5B:00251:00673
ACGAGTGCGTTCCCCATGTCGTAGGTACTC
+
BABABBBBBC@BCB:B:;:BBBAB?B<<<A
@PZH5B:00251:00688
TACTGAGCTACACACACAGAAAGATTGG
+
@?ACCBAA;;;<<AADBBAAB:911-1,
@PZH5B:00252:00654
AGCACTGTAGCTGTCACTAGTTACTTGT
+
??@@@AAA@AACCBBBCCB;;7;>>7<<
@PZH5B:00252:00659
AGCACTGTAGCTGTCACTAGTTACTTGT
+
@@CCCBBDBBBBBB@BBCCBA?A??>AC
@PZH5B:00252:00696
CGTGTCTCTAGGCACAGGATTTTGTGTAG
+
B?BBBCEDB@@>?BBBC@BCHDACCBBBB
@PZH5B:00253:00676
CGTGTCTCTAGGCACAGGATTTTGTGTAG
+
BBBBBCEDCBB@ABBBC?BCDD:CDBBBB
@PZH5B:00253:00681
ACGCTCGACATGCCCAGGTACAGGAG
+
BB@AABCBCCBBBC?BB@BBBCD@CC
@PZH5B:00254:00663
AGCACTGTAGCAGTCACTAGTTACTTGT
+
CAAACCB=@@<9:::BCCEEE@C;;6;<
@PZH5B:00254:00665
TACTGAGCTACACACACAGAACAGATTG
+
B@BBBBCCBBBBBC:8;811-1<<7;?B
@PZH5B:00254:00671
ACGCTCGACATGCCCAGGTACAGGAG
+
BBACBCBBABBCGCBBA?ABCCD@CC
@PZH5B:00255:00670
AGCACTGTAGCTGTCACTAGTTACTTG
+
BBCCCCBBACEBBAA@CBCCB@DBBAD
@PZH5B:00255:00694
CGTGTCTCTAGGCACAGGATTTTGTGTAG
+
??BBBCDDBBB@BBDDC@DCCC:DDCCCB
@PZH5B:00256:00663
ACGAGTGCGTTCCCCATGTCGTAGGTACTC
+
BBB?BBBBBB@BCC:CA@@BBBAA@?AAAC
@PZH5B:00256:00687
ACGCTCGACATGCCCAGGTACAGGAG
+
BB>??BBBBF@@AA?@@?@?@@C@AA
@PZH5B:00257:00658
CGTGTCTCTAGGCACAGGATTTTGTGTAG
+
BBAABCCCDBB@BBCBB@DCBB9BBBCCC
@PZH5B:00258:00676
TACTGAGTTACACACACAGAAAGATTGGTGC
+
B@AABBBDEAABAACCBB9996;??;@@CCC
@PZH5B:00260:00699
AGCACTGTAGCTGTCACTAGTTACTTGT
+
?@CCCDCCBCBBBBBBBCCGA?ACDBBE
@PZH5B:00261:00675
AGCACTGTAGCTGTCACTAGTTACTTGT
+
BCDCAAACCCBBBB@BBBCBD?BAA>@@
@PZH5B:00262:00692
AGCACTGTAGCTGTCACTAGTTACTTGT
+
AACCCCDCBCBBBAAABBBDC@CBB?BB
@PZH5B:00263:00698
AGCACTGTAGCTGTCACTAGTTACTTGT
+
@ACCDBCDBBBBBBBBBCCBC@EBA?BB
@PZH5B:00264:00653
CGTGTCTCTAGGCACAGGATTTTGTGTAG
+
BB@@ACBCA@A@BBBA@<9999/9>??>?
@PZH5B:00266:00672
ACGCTCGACATGCCCAGGTACAGGAA
+
BBBBBAAEEFCABB?AB@BABC?;??
@PZH5B:00267:00651
ACGCTCGACATGCCCAGGTACAGGAG
+
BB?@?BBCBCBBCC?AA?ABBCC@CB
@PZH5B:00267:00668
CGTGTCTCTAGGCACAGGATTTTGTGTAG
+
BBBBBBCBCCC@??ABB>=?==6=ABACC
@PZH5B:00267:00669
ACGCTCGACATGCCCAGGTACAGGAG
+
?BBBBB9:<DCCCC@BB@CCCCDAEB
@PZH5B:00268:00693
TACTGAGCTACACACACAGAAAGATTGGT
+
A@BBCCCBBBBD@?AA@B;;;9<CC@C?B
@PZH5B:00269:00679
ACGAGTGCGTTCCCCATGTCGTAGGTACTC
+
BBBBBBBBBC@@??6==?>>@@@@>@;<;A
@PZH5B:00269:00689
ACGAGTGCGTTCCCCATGTCGTAGGTACTC
+
?@DBBBBB;;2444/9999@@@11,01///
@PZH5B:00270:00650
CGTGTCTCTAGGCACAGGATTTTGTGTAG
+
B@BABCDDBBB?BBDBB>BBDD:CBBBBC
@PZH5B:00270:00656
TACTGAGCTACACACACAGAAAGATTGGT
+
A===AAAAAABBAACA?A944-9>=;@?B
@PZH5B:00270:00668
ACGCTCGACATGCCCAGGTACAGGAG
+
CDACCBA==??99919>;@BDCECCB
@PZH5B:00271:00677
AGCACTGTAGCTGTCACTAGTTACTTGT
+
<@CCCCCBBBBBBBBAAAADCCD@?=??
@PZH5B:00272:00650
AGCACTGTAGCTGTCACTAGTTACTTGT
+
<<CCCDBCBBBA@@@BBCCAB?ABB?BB
@PZH5B:00272:00678
TACTGAGCTACACACACAGAAAGATTGGT
+
??A>ABAAAABBAACB@A9998;AB@B?B
@PZH5B:00274:00652
CGTGTCTCTAGGCACAGGATTTTGTGTAG
+
CBCCECBCA@AC@@ABA<@>>>4999>AB
@PZH5B:00274:00682
TACTGAGCTACACACACAGAAAGATTGGT
+
??@@BBCBAABBBBBB@B;8809994;?B
@PZH5B:00274:00688
CGTGTCTCTAGGCACAGGATTTTGTGTAG
+
AAAAABDCCAA@BBBBB@EBBB9BDBCCB
@PZH5B:00275:00670
CGTGTCTCTAGGCACAGGATTTTGTGTAG
+
BBBAABCCCCC@<><B@@9999/999@@@
@PZH5B:00275:00673
ACGCTCGACATGCCCAGGTACAGGAG
+
BBAABBBBCCCBBB>BC@BBBCC@CB
@PZH5B:00276:00672
TCTCTATGCGCTCCACATGTCTAAGGT
+
<<@A<;<AACCCB>@::<BAA??6969
@PZH5B:00276:00675
AGCACTGTAGCTGTCACTAGTTACTTGT
+
FACA?ADCCCCBBBCDCCCAA=@A@59<
@PZH5B:00278:00669
AGCACTGTAGCTGTCACTAGTTACTTGT
+
<<CDCCCCBBBBBBBBBBFBB?BBC@BB
@PZH5B:00279:00658
AGCACTGTAGCTGTCACTAGTTACTTAT
+
BCCCBB===<CCCDCAACCDCECFC@CC
@PZH5B:00281:00693
CGTGTCTCTAGGCACAGGATTTTGTGTAG
+
BBACCCDCCBC@;9;>@;9999/9>>?@C
@PZH5B:00282:00674
ACGAGTGCGTTCCCCATGTCGTAGGTACTC
+
BB<?BBCBCB@DCB:CABBBCBBB@A:<;C
@PZH5B:00283:00682
CGTGTCTCTAGGCACAGGATTTTGTGTAG
+
BAAACCAAABB?BCBAB<9999/9@@@@9
@PZH5B:00286:00662
AGCACTGTAGCTGTCACTAGTTACTTGT
+
@ACNECBBBCCCCBBCBBCCB@CDD>@?
@PZH5B:00287:00696
AGCACTGTAGCTGTCACTAGTTACTTGT
+
@ACC<:>DCCCBBBABCCCA@=?@@>AB
@PZH5B:00288:00668
AGCACTGTAGCTGTCACTAGTTACTTGT
+
<=CDDCBCBBBB?A=@@@CBABBBB=??
@PZH5B:00288:00680
CGTGTCTCTAGGCACAGGATTTTGTGTAG
+
CCDC::>CCCCBAAACC=@A@@6ABAABC
@PZH5B:00289:00662
CGTGTCTCTAGGCACAGGATTTTGTGTAG
+
@AAAABDDC@A>?BABE@CCCD:DBBBCC
@PZH5B:00291:00671
ACGCTCGACATGCCCAGGTAACAGGAG
+
BB;<;;<9A999<<811,11,/665/4
@PZH5B:00291:00674
AGCACTGTAGCTGTCACTAGTTACTTGT
+
BBCCCBBDAAABCCBCC@@AC?BCB?CC
@PZH5B:00291:00695
AGCACTGTAGCTGTCACTAGTTACTTGT
+
944444::9499444//////,44;:44
@PZH5B:00292:00677
TACTGAGCTACACACACAGAAAGATTGGT
+
@@@@ABBBBBBBBBCC@A994-9==;@@C
@PZH5B:00294:00672
ACGAGTGCGTTCCCCATGTCGTAGGTACTC
+
BBCBBBCCBB@BBB9C<<<BB@99589444
@PZH5B:00295:00680
ACGCTCGACATGCCCAGGTACAGGAG
+
BBAABB@@@CBBDB?BB<BBBCB@BA
@PZH5B:00297:00668
TACTGAGCTACACACACAGAAAGATTGGT
+
CABABBDCCCBBCCCCCC@@@<@BBBC@C
@PZH5B:00298:00663
CGTGTCTCTAGGCACAGGATTTTGTGTAG
+
<DCCCCAAABB@;<9@@<9999/9@>>?B
@PZH5B:00299:00669
AGCACTGTAGCTGTCACTAGTTACTTGT
+
ABENCBBCBBCBBBBBCCFAA@BBB?BC
@PZH5B:00250:00718
TACTGAGCTACACACACAGAAAGATTGGT
+
B???BBBBBBBBBBEB@@9996;@@?B@C
@PZH5B:00250:00720
TACTGAGCTACACACACAGAAAGATTGG
+
::<BBACC9:;@>=>?>>>>?:@>@<><
@PZH5B:00252:00731
TACTGAGCTACACACACAGAAAGATTGGT
+
@@>>BBBBBBBBBBCCAA944-9>=;@?B
@PZH5B:00254:00719
ACACTGTAGCTGTCACTAGTTACTTGT
+
ICBAABBBBBB@BA>BBBCC@BBA?BB
@PZH5B:00255:00727
AGCACTGTAGCTGTCACTAGTTACTTGT
+
@ACDCBCBBBCBBBBBBBCCC@CBB?BB
@PZH5B:00255:00741
TACTGAGCTACACACACAGAAAGAATGTG
+
@@BBAA@BBA@A<<<BB<91<81-****(
@PZH5B:00256:00721
ACGAGTGCGTTCCCCATGTCGTAGGTACTC
+
BB?>>A@A@@?@BC:D@@?BBBBBBA?@@C
@PZH5B:00256:00726
CGTGTCTCTAGGCACAAGATTTTGTGTAG
+
?BBBCDDEC@A>ABDC@@AACC:CCBBBB
@PZH5B:00257:00720
TACTGAGCTACACACACAGAAAGATTGGT
+
C?AACCCBBBAAACCDCCAA@>ABB@C=@
@PZH5B:00258:00710
CGTGTCTCTAGGCACAGGATTTTGATGTAG
+
<=C@@@AAA@@=@B<;;:1111+1///778
@PZH5B:00259:00706
ACGCTCGACATGCCAGTACAG
+
@ACCC@A>@11--+--**,/8
@PZH5B:00262:00706
ACGCTCGACATGCCCAGGTACAGGAG
+
BBBBBBAAADBDCC>AA?ABCCB@CB
@PZH5B:00263:00700
CGTGTCTCTAGGCACAGGATTTTGTGTAG
+
BBBBBBCCCDC@BBBBCACBBC:ECCCDB
@PZH5B:00263:00748
ACGCTCGACATGCCCAGGTACAGGAG
+
BB@AABBBBA@BBA?BB@BBBBB@CB
@PZH5B:00264:00711
CGTGTCTCTAGGCACAGGATTTTGTGTAGA
+
CBCCCCAAA<<;<BBBC@CBBB6<<=ACDC
@PZH5B:00264:00729
AGCACTGTAGCTGTCACTAGTTACTTGT
+
@BCCCB@BAAA@@@AA@@@CB@CCD@BB
@PZH5B:00267:00714
AGCACTGTAGCTGTCACTAGTTACTTGT
+
@ACCC@C:9999BBBDCC@@@@BCC=??
@PZH5B:00268:00745
TACTGAGCTACACACACAGAAAGATTGGT
+
@@ABBCDBBBABBAAA@A99909>>=@AC
@PZH5B:00268:00749
ACGCTCGACATGCCCAGGTACAGGAG
+
BBBBBBAAACBCDC@BA?BABBC@CA
@PZH5B:00270:00745
ACGAGTGCGTTCCCCATGTCGTAGGTACTC
+
BBBBBBCBBDBCDD9CAABDBDBB@B:<;C
@PZH5B:00271:00708
TACTGAGCTACACACACAGAAAGATTGGT
+
BBBBBBDCCBBBC@>>9999904442423
@PZH5B:00275:00735
TACTGAGCTACACACACAGAAAGATTGGT
+
??BCCCCBBBBBAAA?@;444-9994;@B
@PZH5B:00279:00704
AGCACTGTAGCTGTCACTAGTTACTTGT
+
BEBCCCDCGAAACCBBCCCCC@BAA?@<
@PZH5B:00279:00705
CGTGTCTCTAGGCACAGGATTTTGTTTAG
+
B@AACDCDDBB@DCECD@CDDC9BBC>BB
@PZH5B:00279:00706
CGTGTCTCTAGGCACAGGATTTTGTGTAG
+
@@AABCDDC@?=?BB@@?@@@@6ABBCEC
@PZH5B:00279:00710
ACGCTCGACATGCCCAGGTACAGGAG
+
BBAABBAAACBBCB?BB@ABBBC@CB
@PZH5B:00280:00740
TACTGAGCTACACACACAGAAAGATTGGT
+
A===AAAAA@@@B@CB;;444-9>>;@>A
@PZH5B:00281:00703
ACGAGTGCGTTCCCCATGTCGTAGGTACTC
+
BBBBBBCA;;2444/9944C;8//,.////
@PZH5B:00281:00706
TACTGAGCTACACACACAGAAAGATTGGT
+
::<DCCCBBBCDA?ABBBBBB?BBF@C@C
@PZH5B:00285:00729
CGTGTCTCTAGGCACAGGATTTTGTGTAG
+
BBBBBCDDDBA?ABDDC@;:::1:@ABBC
@PZH5B:00286:00749
TACTGAGCTACACACACAGAAAGATTGGT
+
BBBBBCBBBBBBBBCB?A994-9>=;@?B
@PZH5B:00287:00716
AGCACTGTAGCTGTCACTAGTTACTTGT
+
A@CA?ADECDCCBBBHCCCCA=@@A>A<
@PZH5B:00288:00707
CGTGTCTCTAGGCACAGGATTTTGTGTAG
+
BBBABCDDAAA@@B@@;:4444,9@@ACA
@PZH5B:00288:00714
AGCACTGTAGCTCGTCCTACTTAGTTTACTTGTG
+
49889=44/0******)***,*4444-44424=9
@PZH5B:00288:00715
CGTGTCTCTAGGCACAGGATTTTGTGTAG
+
BBCCCB@?A@A>@CCCC@CCCC9AA@CBC
@PZH5B:00288:00738
TACTGAGCTACACACACAGAAAGATTGGT
+
A?@@AAAAAABBBBD?:>444-99959=?
@PZH5B:00290:00722
CGTGTCTCTAGGCACAGGATTTTGTGTAG
+
@AAAABDDA@@?BBBBB@@CCF:AAABBB
@PZH5B:00290:00737
TACTGAGCTACACACACAGAAAGATTGGT
+
B===BBBBBBBBBBDB@A944-98849>@
@PZH5B:00292:00714
ACGCTCGACATGCCCAGGTACAGGAG
+
CCBBCCCCC;<;>>:9959;<>DACC
@PZH5B:00292:00723
ACGAGTGCGTTCCCCATGTCGTAGGTACTC
+
BB>@BBBB?@>=BC:DAAABBBBBA?:<;C
@PZH5B:00293:00701
TGATACGTTCCTTCCTTAGTTACTTCAGTGC
+
==>>CCCC@CCH?B?B@CCC?AAC@CB;:<C
@PZH5B:00293:00714
AGCACTGTAGCTGTCACTAGTTACTTGT
+
ABCCCBBDBAAAAAAABBCAA@BBB?BB
@PZH5B:00294:00727
TACTGAGCTACACACACAGAAAGATTGGT
+
A;;9>@@899=C@@ABACCCCAA@@=@=?
@PZH5B:00294:00729
CGTGTCTCTAGGCACAGGATTTTGTGTAG
+
@AAABBDDAAA@BBCCC@;:::1:@?CCB
@PZH5B:00295:00713
ACGAGTGCGTTCCCCATGTCGTAGGTACTC
+
BBBBBBBB??>BCC:C@@@BBB?A@@ABAC
@PZH5B:00295:00721
TACTGAGCTACACACACAGAAAGATTGGT
+
??@@ABB@??BBBBBA?A944-99849=?
@PZH5B:00295:00724
AGCACTGTAGCTGTCACTAGTTACTTGT
+
<<CDCC@CBBBB>>>ABBCBB?BBB@BB
@PZH5B:00297:00730
AGCACTGTAGCTGTCACTAGTTACTTGT
+
BBBBCCCCCCCBBBABCCCAA@ABB=?@
@PZH5B:00251:00750
TACTGAGCTACACACACAGAAAGATTGGT
+
B???BCCCB@BBABBCCCBBB=@@@@C@C
@PZH5B:00251:00758
CGTGTCTCTAGGCACAGGATTTTGTGTAG
+
??BBBCDCBBB@BBCDC@????6=?ACDB
@PZH5B:00251:00766
ACGCTCGACATGCCCAGGTACAGGAG
+
BA@@ABBCBCCCBB>EB@BBBCC@CB
@PZH5B:00252:00781
TACTGAGCTACACACACAGAAAGATTGGT
+
AAABBBCBBBBD::<AAC@@@<@@B?B?B
@PZH5B:00254:00756
CGAGTGCGTTCCCCATGTCGTAGGTACTC
+
?ABCCCDAAAAHH9CAAABCBBBC<:;@C
@PZH5B:00254:00777
AGCACTGTAGCTGTCACTAGTTACTTGT
+
A@@;9<DCDCCCBCCHCCCA@=@@@=@A
@PZH5B:00257:00752
AGCACTGTAGCTGTCACTAGTTACTTGT
+
<>CEDCBCBBBAAAAAAACDB@CDD@BC
@PZH5B:00258:00796
AGCACTGTAGCTGTCACTAGTTACTTGT
+
ABAACEDEABCCCCCCDCCCCACCC=A@
@PZH5B:00260:00768
AGCACTGTAACTGTCACTAGTTACTTGT
+
11//////92494444444448988844
@PZH5B:00261:00758
TACTGAGCTACACACACAGAAAGATTGGT
+
BBBBCCCBBBBC9:<BFCCCC=BBC@D@C
@PZH5B:00265:00794
AGCACTGTAGCTGTCACTAGTTACTTGT
+
<=@ACCCCCCBBBBBCBAA:;7<;@5<=
@PZH5B:00269:00776
TATTGAGCTACACACACAGAAAGATTGGT
+
BBB?AACBBB@AABDC:A944-9994;?B
@PZH5B:00269:00786
ACGAGTGCGTTCCCCATGTCGTTAGGTACTC
+
8=>949484=;999294/////766,.//49
@PZH5B:00270:00779
TACTGAGCTACACACACAGAAAGATTGGT
+
FAACCCCC;;9>99444;444-44849?<
@PZH5B:00271:00797
AGCACTGTAGCTGTCACTAGTTACTTGT
+
@@CCCABCBBBBBBBBCCDD@>@BB?DC
@PZH5B:00272:00760
ACGAGTGCGTTCCCCATGTCGTAGGTACTC
+
BACBCBBEBB?CCC:D@??BBDBB@A:=;D
@PZH5B:00274:00793
CGTGTCTCTAGGCACAGGATTTTGTGTAG
+
BADBCCDBCCB@ABBCA;9999/999@?A
@PZH5B:00276:00758
CGTGTCTCTAGGCACAGGATTTTGTGTAG
+
AABBCCCCA@?AABBBC@CCDC:CBBBBB
@PZH5B:00276:00759
CGTGTCTCTAGGCACAGGATTTTGTGTAG
+
BBABBCDD::;@BBBBC@BCCB9CBBCCC
@PZH5B:00276:00783
AGCACTGTAGCTGTCACTAGTTACTTGT
+
>944449?<<<CCCDCDE<<9<>99599
@PZH5B:00277:00793
ACGCTCGACATGCCCAGGTACAGGAG
+
BB@AABBECCCDDB>CC@BBBCC@BA
@PZH5B:00278:00795
ACGCTCGACATGCCCAGGTACAGGAG
+
BBAAABBBCBCDCC@CD@BBCCD@CB
@PZH5B:00279:00775
TGATACGTCTCCTTCCTTAGTTACTTCA
+
BCBBBBBBB?B?A@D@E@A@B<@@@=@C
@PZH5B:00280:00777
TACTGAGCTACACACACAGAAGAATAGTGTG
+
BBBBBCDCCCBBA@;;<111,//,//33333
@PZH5B:00282:00751
ACGAGTGGTTCCCCATGTCGTAGGTACTC
+
BB?BBBB?A?ABC:B@AACECCB@A:<;C
@PZH5B:00283:00762
ACGCTCGACATGCCCAGGTACAGGAG
+
BB@@ABBBBABBCC@AA?ABCCB@CB
@PZH5B:00283:00766
TACTGAGCTACACACACAGAAAGATTGGT
+
@??BBBCBBBBBBEDC?A99969>@<B?B
@PZH5B:00283:00768
ACGAGTGCGTTCCCCATGTCG
+
94348898892444,444/86
@PZH5B:00287:00758
ACGCTCGACATGCCCAGGTACAGGA
+
BBAAABBBA??===9985;BCCDAC
@PZH5B:00288:00773
AGCACTGTAGCTGTCACTAGTTACTTGT
+
<@GDCCDDAABBBBBBBCCDB@BDD@CB
@PZH5B:00288:00784
ACGCTCGACATGCCCAGGTACAGGAG
+
BBCBBB@@ADACCD>BBACBCA@=A@
@PZH5B:00289:00779
ACGAGTGCGTTCCCCATGTCGTAGGTACTC
+
BB@@BBCBBB@BCC:D@@@DDBBB@>:<;C
@PZH5B:00290:00754
CGTGTCTCTAGGCACAGGATTTTGTGTAG
+
>>ABCCDCBBB@BCCCCCCBBB9A?@CCC
@PZH5B:00290:00775
CGTGTCTCTAGGCACAGGATTTTGTGTAG
+
BBBBECCCC?@>@@@CC@BBCC9FCCCCE
@PZH5B:00292:00797
ACGAGTGCGTTCCCCATGTCGTAGGTACTC
+
BBB@@BAA@@<@BC:D@@?BDBBB??ABAI
@PZH5B:00299:00761
CGTGTCTCTAGGCACAGGATTTTGTGTAG
+
BBBABBCDA@@@BBBBB@CBCC9CBBCCC
@PZH5B:00299:00798
AGCACTGTAGCTGTCACTAGTTACTTGT
+
99989>?<<499>@>>9994=9949799
@PZH5B:00250:00800
ATATCGCGAGGGTATGGAAGACTCTATA
+
BBBBBEDAAANACBBB=A?ACBBCCBBA
@PZH5B:00251:00806
CGTGTCTCTAGGCACAGGATTTTGTGTAG
+
BBBBBBDBBBCBC@@?@?====499999A
@PZH5B:00251:00807
CGTGTCTCTAGGCACAGGATTTTGTGTAG
+
BBBABBDDBBC@BBAAA@CCBC:CBBCBE
@PZH5B:00252:00800
CGTGTCTCTAGGCACAGGATTTTGTGTAG
+
BBBBCCCCCBB@BBDBB@BBDD:AA@CCC
@PZH5B:00252:00819
AGCACTGTAGCTGTCACTAGTTACTTGT
+
@BCCCCCCCCDBBBBBBBCCC@C??=?A
@PZH5B:00253:00812
TACTGAGCTACACACACAGAAAGATTGGT
+
@???BBCBBBBBBBB?:;444-9>>;@?B
@PZH5B:00253:00826
ACGAGTGCGTTCCCCATGTCGTAGGTACTC
+
@AB??@CCEC>AAA8A<=<BB?11,01///
@PZH5B:00257:00849
AGCACTGTAGCTGTCACTAGTTACTTGT
+
:@C@AAAACCCDCCFCDCAB@699>699
@PZH5B:00258:00803
ACGCTCGACATGCCCAGGTACAGGAG
+
CBAAABBBCCCCCB>CB@BBCCC@BB
@PZH5B:00260:00806
CGTGTCTCTAGGCACAGGATTTTGTGTAG
+
AABABCDDBBB?BBCBB@BCFF:BBBBB@
@PZH5B:00260:00813
AGCACTGTAGCTGTCACTAGTTACTTGT
+
<>CCECBDBBBAAAABCCFAA>@AA?BB
@PZH5B:00264:00827
AGCACTGTAGCTGTCACTATGTTACTTGT
+
4444499?9999944>>>44499444944
@PZH5B:00264:00841
ACGCTCGACATGCCCAGGTACAGGAG
+
B?@@@@ABCCCCCBBDC@<<=CCBCB
@PZH5B:00266:00824
CGTGTCTCTAGGCACAGGATTTTGTGTAG
+
CCB::<=>=CCCHBCCGABCCB8<<<@@B
@PZH5B:00269:00828
TGATACGTCTCCTTTTAGTTACTTCAGTGC
+
?@ABBBBBBDC@CCF:CDC?@@A@A@@@AA
@PZH5B:00270:00811
ACGCTCGACATGCCCAGGTACAGGAG
+
>>>BBBBBAAA=9994859;<<CABA
@PZH5B:00271:00802
TACTGAGCTACACACACAGAAAGATTGGT
+
BCB?BCDCCBBBCABBBAAAA<>>A9;9;
@PZH5B:00271:00835
CGTGTCTCTAGGCACAGGATTTTGTGTAG
+
C???BBBDA@A=ABCCC@ECEE9EBCCCC
@PZH5B:00275:00831
CGTGTCTCTAGGCACAGGATTTTGTGTAG
+
@A@@BBDDA@@@BBBBB@BCCD:AA@CCC
@PZH5B:00276:00831
TACTGAGCTACACACACAGAAAGATTGGT
+
CBBBCBCBCBBB?@ADAB;9909998<IG
@PZH5B:00276:00844
ACGAGTGCGTTCCCCATGTCGTAGGTACTC
+
BB@?AACBAA?ADH9B@@?BCDBBA8:<<C
@PZH5B:00277:00832
ACGAGTGCGTTCCCCATGTCGTAGGTACTC
+
BBBBBBBBBB@CDC:C@@?BBBBB@B;<<C
@PZH5B:00279:00804
TACTGAGCTACACACACAGAAAGATTGGT
+
???BBBCBAABBAABC@B98809@>>C@C
@PZH5B:00282:00802
TACTGAGCTACACACACAGAAAGATTGGT
+
AAA@BBBB@ABBBACDAA994-9>><B@D
@PZH5B:00283:00814
ACGAGTGCGTTCCCACTGTCG
+
BBBACB>;66,/1,1///,88
@PZH5B:00284:00818
CGTGTCTCTAGGCACAGGATTTTGTGTAG
+
BAAADCCDAAA@BBA@@=9999/9@9449
@PZH5B:00284:00823
TACTGAGCTACACACACAGAAAGATTGGT
+
CBBBCCCB9:<CBBBB@@9<98;AA@FFC
@PZH5B:00285:00827
CGTGTCTCTAGGCACAGGATTTTGTGTAG
+
@A@@@BDHB@@@@BBBB@BBCC:CCBBCC
@PZH5B:00286:00832
AGCACTGTAGCTGTCACTAGTTACTTGT
+
AABCCCCBBAABBCCCAA?:;8<BC?CC
@PZH5B:00288:00828
CGTGTCTCTAGGCACAGGATTTTTGTGTAG
+
AAAAABDDAAA@CCB;;944444+9@@BEB
@PZH5B:00290:00823
ACGAGTGCGTTCCCCATGTCGTAGGTACTC
+
BBB@BBBBAA?AFC:D:::BCCAB@A;<<D
@PZH5B:00291:00808
TACTGAGCTACACACACAGAAAGATTGGT
+
@@@@BBBBAABBBBBB?A944-9994;>A
@PZH5B:00292:00842
ACGCTCGACATGCCCAGGTACAGGAG
+
BBABBBBBBCBCCB<;;89>@998<B
@PZH5B:00293:00832
TACTGAGCTACACACACAGAAAGATTGGT
+
A@BBCBCBAAABAABCBB;;809994<DC
@PZH5B:00296:00804
TACTGAGCTACACACACAGAAAGATTGGT
+
@AABCBCB@@@@@=999@999148948<;
@PZH5B:00298:00831
AGCACTGTAGCTGTCACTATTACTTGT
+
BABBBABDBCBBBBBBBBBCACBC?AA
@PZH5B:00250:00850
AGCACTGTAGCTGTCATTAGTTACTTGT
+
<<CCCCBCBCCBACCCB@BCJ??@>=@B
@PZH5B:00250:00871
AGCACTGTAGCTGTCACTAGTTACTTGT
+
@GCCCBEBBBCCCCCBBCCCB?=998;@
@PZH5B:00250:00885
TCTCTATGCGCTCCACATGTCTAAGGT
+
BBBCCBBEBCCBC@CCCCBBAAA@C@E
@PZH5B:00251:00852
AGCACTGTAGCTGTCACTAGTTACTTGT
+
<<A@@BBBABCCCCCBBBCED?:::112
@PZH5B:00251:00899
TACTGAGCTACACACACATGAAAGATTGGT
+
@;;;AAAAB@@@A<<<<1/1:::8:?6967
@PZH5B:00254:00872
CGTGTCTCTAGGCACAGGATTTTGTGTAG
+
BABBCBDDDCCAABBCA=9999/9A@@BB
@PZH5B:00254:00874
CGTGTCTCTAGGCACAGGATTTTGTGTAG
+
BBBBBBDDBBB@BBBBB?ACCC:AA@BAB
@PZH5B:00255:00861
ACGCTCGACATGCCCAGGTACAGGAG
+
BB?@@CBCCCCEDC@??=?ABBFBCB
@PZH5B:00255:00876
AGCACTGTAGCTGTCACTAGTTACTTGT
+
<<DCCAADBBBA@@@BBBFBD@CAA?BC
@PZH5B:00256:00869
CGTGTCTCTAGGCACAGGATTTTGTGTAG
+
BBBA@?@@:9;7;@@>A>AAA@4BBBBCB
@PZH5B:00258:00852
ACGAGTGCGTTCCCACTGTCGTAGA
+
BBBBBBA@;;,--+,,,,,88649:
@PZH5B:00258:00875
TACTGAGCTACACACACAGAAAGATTGGT
+
CBBBCDCD;;<B@@>AA>99919>><>>@
@PZH5B:00258:00882
ACGCTCGACATGCCCAGGTACAGGAG
+
ABABBB@?ACBABC>@@=@@DCC@CC
@PZH5B:00259:00858
ACGAGTGCGTTCCCCATGTCGTAGGTACTC
+
@@C;;?DCCB=@@@6B;<<AAA9958989=
@PZH5B:00264:00862
AGCACTGTAGCTGTCACTAGTTACTTGT
+
<<CCCBBCBBBB@@@BCCD::8;BB>BA
@PZH5B:00264:00891
TACTGAGCTACACACACAGAAAGATTGGT
+
BABBCCCBA@ABBBBAB?@=9-;:?<@@C
@PZH5B:00265:00881
CGTGTCTCTAGGCACAGGATTTTGTGTAG
+
BA@@BCEEA@@>?BBBB>BBDF:CDBBEB
@PZH5B:00268:00869
CGTGTCTCTAGGCACAGGATTTTGTGTAG
+
AABBCCBDAAA@DBAA><;999-9?@ABB
@PZH5B:00269:00859
ACGCTCGACATGCCCAGGTACAGGAG
+
BBABBBABADC??@>?B@BBCCC@ED
@PZH5B:00269:00866
AGCACTGTAGCTGTCACTAGTTACTTGT
+
@@HCCBDDBBCB@@ABCBCDC@CBB>@@
@PZH5B:00272:00871
TACTGAGCTACACACACAGAAAGATTGGT
+
B@A>BBBCAAAABBBB@B;9809998<AC
@PZH5B:00273:00854
CGTGTCTCTAGGCACAGGATTTTGTGTAG
+
BBB@BCCCCBB?ABBDB@CBDF:CCCCCB
@PZH5B:00273:00898
TAGTATCAGCCTCGCCATGACGAAGGTATTCC
+
4444:4;<BDECDCC=@@@@=BB>A?94424<
@PZH5B:00275:00889
CGTGTCTCTAGGCACAGGATTTTGTGTAG
+
BBBBCCBBCBB@CBCBC@CCCC:DCCBBC
@PZH5B:00275:00893
TACTGAGCTACACACACAGAAAGATTGGT
+
AABBBCBAAAAA>AC@;;444-9>>;@?B
@PZH5B:00276:00892
TACTGAGCTACACACACAGAAAGATTGGT
+
??BBCCCBBBBDAB?=?@99909>>;A?B
@PZH5B:00276:00899
CGTGTCTCTAGGCACAGGATTTTGTGTAG
+
BBBCCBCBAAA=9;<AA>ACCC9CCCCBB
@PZH5B:00278:00850
TACTGAGCTACACACACAGAAAGATTGGT
+
???BBCC?AABCBBB?@;944-9995;AC
@PZH5B:00280:00884
AGCACTGTAGCTGTCACTAGTTACTTGT
+
BBCCCBBBBBCBAAACB@AA@=@AA>AB
@PZH5B:00282:00898
ACGAGTGCGTTCCCCATGTCGTAGGTACTC
+
BBB@BBBBB@?BCD:C@A@BDCBB@@@A@C
@PZH5B:00283:00872
CGTGTCTCTAGGCACAGGATTTGTGTAG
+
;;;944;99995111/87///+//4444
@PZH5B:00283:00873
TACTGAGCTACACACACATGAAAGATTGGTG
+
94444444;9449>9444;444-4442423.
@PZH5B:00287:00875
TCTCTATGCGCTCCACATGTCTAAGGT
+
BCCC@AACBBC??=?B@AAABB@@B@C
@PZH5B:00288:00898
CGTGGCTCTAGGCACAGGATTTTGTGTAG
+
BCBC@CCCC@A@ADCCCABGAA9ABDDCC
@PZH5B:00293:00868
CGTGTCTCTAGGCACAGGATTTTGTGTAG
+
BBBBBCDDBBB@DBBBB@CCCD:ECDCCC
@PZH5B:00294:00897
TACTGAGCTACACACACAGAAAGATTGGT
+
B???BBBBBBBBBBDC?A944-9==<@@B
@PZH5B:00295:00875
AGCACTGTAGCTGTCACTAGTTACTTGT
+
<;AA@=::CCCCCAAACC><<<@>>599
@PZH5B:00297:00872
ACGAGTGCGTTCCCCATGTCGTAGGTACTC
+
BBBBB@BBBC?BBB9B@@?BBB=?=>9<;A
@PZH5B:00298:00880
ACGAGTGCGTTCCCCATGTCGTAGGTACTC
+
BBBBBBBBBB?BCC9DABABCDBC@@ABAD
@PZH5B:00299:00865
ACGCTCGACATGCCCAGGTACAGGAG
+
CC>@@B?@ACBBCB?BB@?@ACC@CC
@PZH5B:00250:00912
AGCACTGTAGCTGTCACCTAGTTACTTGT
+
;AAAACAAACCC;D@9<69@@@@AAABDC
@PZH5B:00251:00903
AGCACTGTAGCTGTCACTAGTTACTTGT
+
@ADCCCCCBBBBBBA@@@CDC@CDB>@@
@PZH5B:00251:00917
TACTGAGCTACACACACAGAAAGAAT
+
;:@CCCEFBBAA<;99911-88-*)(
@PZH5B:00253:00922
AGCACTGTAGCTGTCACTAGTTACTTGT
+
ADCD@@ACBBCA@@@BBBCAB@BCC@BC
@PZH5B:00257:00932
AGCACTGTAGCTGTCACTAGTTACTTGT
+
@@CCCBBCBBBBBBABBCCAD>@BB>BC
@PZH5B:00258:00914
AGCACTGTAGCTGTCACTAGTTACTTGT
+
AACCCCDBFBBBB<=<BBAAA<?A@599
@PZH5B:00258:00927
AGCACTGTAGCTGTCACTAGTTACATGT
+
9A;444;>>=A@==ABBBBDGABC<<<B
@PZH5B:00259:00907
CGTGTCTCTAGGCACAGGATTTTGTGTAG
+
BBBBBCCCCCB@BBBBC@@??=69;9@@A
@PZH5B:00259:00944
TACTGAGCTACACACACAGAAAGATTGGT
+
AABABBBAABBBBBBCCCBBB?BBB@B@A
@PZH5B:00260:00944
ACGAGTGCGTTCCCCATGTCGTAGTA
+
BBBBBBB;;;2444/9991@>7--,,
@PZH5B:00261:00919
AGCACTGTAGCTGTCACTAGTTACTTGT
+
<@DDDC@DB@@@@@ABBBBBB?DDDBBB
@PZH5B:00263:00918
AGCACTGTAGCTGTCACTAATTACTTGT
+
<<B@=ABBCCCBCCCBBBD@C=A@@=@A
@PZH5B:00263:00928
TACTGAGCTACACACACAGAAAGATTGGT
+
@???BBCBBBBBBBDBAB9996;@=>B@C
@PZH5B:00264:00942
AGCACTGTAACTGTCACTAGTTACTTGT
+
A?BBCCDA?>@BBBBBBBBBB@CCB?BA
@PZH5B:00267:00913
ACGCTCGACATGCCCAGGTACAGGAG
+
BBBBEBBBCDCCCC@CB?BBCCC@CC
@PZH5B:00269:00932
CGTGTCTCTAGGCACAGGATTTGTGTAG
+
<=<AC<=>BBB:<;>>@<99919494::
@PZH5B:00271:00900
TACTGAGCTACACACACAGAAAGATTGGT
+
??@@AABBABAAABCB@@944-99949>A
@PZH5B:00271:00941
AGACTGTAGCTGTCACTAGTTACTTGT
+
BBBBEBCBBDCBBBBBBB@B@BBB>@?
@PZH5B:00274:00937
CGTGTCTCTAGGCACAGGATTTTGTGTAG
+
CBBCBA?@:9<8999>><>@>>6ACBABB
@PZH5B:00274:00938
AGCACTGTAGCTGTCACTAGTTACTTGT
+
<CCCCCDA?@BDCCCCCCCDE@B@@=@B
@PZH5B:00275:00911
CGTGTCTCTAGGCACAGGATTTTGTGTAG
+
B@BBBCBBCBB@BBBAA:4444-9@@ABD
@PZH5B:00275:00949
TACTGAGCTACACACACAGAA
+
9>88494444444444//888
@PZH5B:00276:00923
CGTGTCTCTAGGCACAGGATTTTGTGTAG
+
AAAABCDAAAB@BBCBC@BBBC9AAAABB
@PZH5B:00277:00908
AGCACTGTAGCTGTCACTAGTTACTTGT
+
;;CDCABCBCAAABBBBBCCB@B=>=@@
@PZH5B:00277:00949
AACACTGTAGCTGTCAATAGTTACTTGT
+
<;<BBBBCAABBBBBB@BB?@@@AA?AB
@PZH5B:00278:00929
AGCACTGTAGCTGTCACTAGTTACTTGT
+
BBCB<<=ECCCBBECCCCCBB?BBD@DC
@PZH5B:00278:00949
AGCACTGTAGCTGTCACTAGTTACTTGT
+
@BCCDCDDAABBBBBB@ACDB@CBB?BB
@PZH5B:00280:00925
CGTGTCTCTAGGCACAGGATTTTGTGTAG
+
EBBBCBBABAA;<@C@AA9999/9>>>>?
@PZH5B:00280:00940
TACTGAGCTACACACACAGAAAGATTGGT
+
?9<<@@BCBAA@BBBAEADCCABBB>B>A
@PZH5B:00280:00944
CGTGTCTCTAGGCACAGGATTTTGTGTAG
+
AAAABCDDA@?=>?=AC?CCCJ:CCDCCC
@PZH5B:00281:00926
AGCACTGTAGCTGTCACTAGTTACTTGT
+
<<CCCBDCBBBA@@@ABBCAA?BDD?BA
@PZH5B:00281:00935
ACGAGTGCGTTCCCCATGTCGTAGGTACTC
+
BB<?BBCBAA>ACC:CDA@BBCBB@BA@@C
@PZH5B:00282:00909
TACTGAGCTACACACACATGAAAGATTGGT
+
A<=<BBBCC@@AC=>>>211;>:=;B9998
@PZH5B:00284:00920
TACTGAGCTACACACACAGAAAGATTGGT
+
AABBCCCBA@BBBBDBCC@@@<@BB?B@C
@PZH5B:00285:00936
CGTGTCTCTAGGCACAGGATTTTGTGTAG
+
BBBBBCCED@@?BBCBC@BCCB:BCBBBB
@PZH5B:00288:00934
ACGAGTGCGTTCCCCATGTCGTAGGTACTC
+
BBB@ABBCBB@BBB:C@A@BDB?@>@9<;C
@PZH5B:00290:00911
AGCACTGTAGCTGTCACTAGTTACTTGT
+
<?GDFCDCBBAA@@@AAACDB@DBB@BB
@PZH5B:00291:00927
AGCACTCTGTCACTAGTTACTTGTGTGC
+
BBBBBBCBBBCBBBC9989B?>ABAABB
@PZH5B:00291:00949
ACGCTCGACATGCCCAGGTACAGGAG
+
BB???BBBBCBCCB>BB@BBBCC@CB
@PZH5B:00293:00944
TACTGAGCTACACACACAGAAAGATTGGT
+
B===ABBAABBBAADC;A944-99849=?
@PZH5B:00295:00903
AGCACTGTAGCTGTCACTAGTTACTTGT
+
@ABCDCCEBBBCCCCBBCCDC@D@@>@C
@PZH5B:00295:00922
ACGAGTGCGTTCCCCATGTCGTAGGTACTC
+
CCCBBBEB=:2944/99<9@B?11-01//6
@PZH5B:00295:00937
AGCACTGTAGCTGTCACTAGTTACTTGT
+
<>GCDBCCBBBBCCCBBCCCB>B996;A
@PZH5B:00299:00908
TACTGAGCTACACACACAGAAAGATTGGT
+
AAAAAAAA>>>@@BCCBB999-8==;@>A
@PZH5B:00250:00960
ACGCTCGACATGCCCAGGTACAGGAG
+
BAAABBBBAABBCB?AA>A??@DABB
@PZH5B:00250:00970
ACGAGTGCGTTCCCATGTCGTAGT
+
@BABAB@@CC244-444/882,,,
@PZH5B:00251:00999
CGTGTCTCTAGGCACAGGATTTGTGTAG
+
@@@949A999><>999A59990444449
@PZH5B:00252:00989
ACGCTCGACATGCCCAGGTACAGGAG
+
BB8;;?B>999999199599999294
@PZH5B:00253:00954
TACTGAGCTACACACACAGAAAGATTGGT
+
@@ABBBCBAABBBBB@;;448-9994;?B
@PZH5B:00255:00956
AGCACTGTAGCTGTCACTAGTTACTTGT
+
@ACCBAA@>>BAAA@@BBDCC@DBB=?@
@PZH5B:00256:00962
AGCACTGTAGCTGTCACTAGTTACTTGT
+
@ACCBABEBCDCCCCC@@DCB>=@==@@
@PZH5B:00256:00978
TACTGAGCTACACACACAGAAAGATTGGT
+
CCCAAACBCCCCA=>99999919;;,1,.
@PZH5B:00256:00995
AGCACTGTAGCTGTCACTAGTTACTTGT
+
<<ECA@ACCCBBBBBBBCDBB?A@A=?@
@PZH5B:00259:00983
CGTGTCTCTAGGCACAGGATTTTGTGTAG
+
BBABCCBAA?@=@=====9999/99999B
@PZH5B:00260:00981
ACGCTCGACATGCCCAGGTACAGGAG
+
@@ABBCA@AAAABC>BB?BBBBB?AA
@PZH5B:00260:00995
CGTGTCTCTAGGCACAGGATTTTGTGTAG
+
BBBAABBAABA=@@>>@<9999/9@999=
@PZH5B:00264:00993
ACGCTCGACATGCCCAGGTACAGGAG
+
@@ABABBBBA?BBC@CB>AAAAD@CD
@PZH5B:00265:00978
ACGAGTGCGTTCCCCATGTCGTAGGTACTC
+
BCBBDBBA??2999/9999@==;BB;<==B
@PZH5B:00265:00986
ACGCTCGACATGCCCAGGTACAGGAG
+
BBABB>B==4999919969>@>?<?A
@PZH5B:00266:00972
TACTGAGCTACACACACAGAAAGATTGGT
+
BBBBBBBBBBBBBBCCCB9996;==<@@C
@PZH5B:00266:00986
TACTGAGCTACACACACAGAAAGATTGGT
+
BBBBBCBA@ABBBCCCCCBBB=BBB@B?B
@PZH5B:00266:00992
AGCACTGTAGCTGTCACTAGTTACTTGT
+
BBCC::<CCCCBAA>@BBFCB@BBB?BB
@PZH5B:00267:00999
ACGCTCGACATGCCCAGGTACAGGAG
+
A?<>?;999??99919969>ACCAEC
@PZH5B:00268:00969
ACGAGTGCGTTCCCCATGTCGTAGGTACTC
+
BBDAA?BBBB>??=6=9;;ABB9958999=
@PZH5B:00270:00967
TGATACGTCTCCTTCCTTAGTTACTTCA
+
;;;@;<<A@@D59695923442444244
@PZH5B:00270:00988
ACGAGTGCGTTCCCCATGGTCGTAGGTACTC
+
A@BBBCAABC?CCB8BAB@CAABAB@?9<<B
@PZH5B:00270:00991
CGTGTCTCTAGGCACAGGATTTTGTGTAG
+
@CCCCCDD::;CBA@;;94449/9F>?>A
@PZH5B:00271:00980
ACGAAGTGCGTTCCCCATGTCGTAGGTACTC
+
BB99;<CCCCC@BCC:C@@?=>>4448999@
@PZH5B:00272:00965
ACGCTCGACATGCCCAGGTACAGGAG
+
???BBBBCCA@@A=<=@=@CDCEBEC
@PZH5B:00272:00974
CGTGTCTCTAGGCACAGGATTTGTGTAG
+
BA<;99999@@@9:9@?>9991949996
@PZH5B:00272:00984
AGCACTGTAGCTGTCACTAGTTACTTGT
+
<<BBBDDBBBBBBBBCBB???=@BB>BB
@PZH5B:00275:00955
CGTGTCTCTAGGCACAGGATTTTGTGTAG
+
AAAACCDDG@@>@BDCC?BBCC:AAACCC
@PZH5B:00275:00989
ACGCCGACATGCCCAGGTACAGGAG
+
?>>?=:;;AABAB=BB@CBCBCA=;
@PZH5B:00277:00989
ACGCTCGACATGCCCAGGTACAGGA
+
BB>??BBCCBCBCC@BB?BBECB@C
@PZH5B:00278:00998
TACCTACACACACAGAAAGATTGGTGC
+
BBBABBBBCCCCCC9999;CB@C?BBA
@PZH5B:00280:00971
CGTGTCTCTAGGCACAGGATTTTGTGTAG
+
BBAABBDDBBB?BBDDC@BAAA9GCCBBB
@PZH5B:00280:00975
TACTGAGCTACCACACACAGAAAGATTGGT
+
;;;99AA9944249444=9==A644;2423
@PZH5B:00281:00982
CGTGTCTCTAGGCACAGGATTTTGTGTAG
+
@@AABBDDBBB?BBBBB@BCBC:ECCEBB
@PZH5B:00283:00969
TACTGAGCTACACACACAGAAAGATTGGT
+
A@ACCCGC??@=;;999B99919>>;@@C
@PZH5B:00283:00998
ACGCTCGACATGCCCAGGTACAGGAG
+
CBAABBAAACBCCC?BB?BBBCC@CB
@PZH5B:00285:00983
TACTGAGCTACACACACATGAAAGATTGGT
+
@<;;@@=@B;<9=@>=99:444-4442423
@PZH5B:00286:00975
TACTGAGCTACACACACAGAAAGATTGGT
+
AABBCEJBBBBB@@ACDC;;;7;BB>B@C
@PZH5B:00287:00956
CGTGTCTCTAGGCACAGGATTTTGTGTAG
+
BCCCEC@?@;;7<>?@@<<<<94<CCBCF
@PZH5B:00287:00995
CGTGTCTCTAGGCACAGGATTTTGTGTAG
+
BCBCA???9996<BBCCACCCC:ICCCBB
@PZH5B:00289:00963
ACGAGTGCGTTCCCCATGTCGTAGG
+
BBBBBBC@;;5999-944/772,,*
@PZH5B:00291:00999
AGCACTGTAGCTGTCACTAGTTACTTGT
+
@ADCCCBAAACBBB@BBBCBB@BBB@BA
@PZH5B:00292:00963
AGCACTGTAGCTGTCACTAGTTACTTGT
+
<<CDCEDDBBBBBB@@ABCDB@CBD@BA
@PZH5B:00292:00986
CGTGTCTCTAGGCACAGGATTTGTGTAG
+
444499;///1,,,//8:;;;;::4444
@PZH5B:00292:00987
AGCACTGTAGCTGTCACTAGTTACTTGT
+
AABBCCCBCCBB@@@ACCFAA?BBBBCB
@PZH5B:00293:00965
ACGAGTGCGTTCCCCATGTCGTAGGGTACTC
+
BB?AABAAAA?BCD:CBDCBB??@C?CECBB
@PZH5B:00296:00957
ACGAGTGCGTTCCCCATGTCGTAGGTACTC
+
BBB??BBBAA?BCB:DBBBBBBBB>89<<N
@PZH5B:00298:00969
TACTGAGCTACACACACAGAAAGATTGGT
+
B??=BBCCAABBBCB?@@98809>>;A@B
@PZH5B:00298:00997
CGTGTCTCTAGGCACAGGATTTTGTGTAGA
+
BBBBBBCDCFD?BB===9====4??=@ABB
@PZH5B:00250:01006
TACTGAGCTACACACACAGAAAGATTGGT
+
??@@AAA@??@A@@BCCC9996;==<B?B
@PZH5B:00250:01032
TACTGAGCTACACACACAGAAAGATTGGT
+
AABBDCFBBBBBCCBBBB=>>:@??@C@C
@PZH5B:00250:01046
TACTGAGCTACACACACAGAAAGATTGGT
+
AABCDCDBAABBCCC?=9444-9>>>B?B
@PZH5B:00251:01036
CGTGTCTCTAGGCACAGGATTTTTTTTTTGTGTAG
+
?CCCCDB?A@?=@BC@A>@@>>??>>?@"?>@991
@PZH5B:00251:01042
ACGAGTGCGTTCCCCATGTCGTAGGTACTC
+
BBBBABBBBC?BAA9A;:9BBB8=<?;99@
@PZH5B:00252:01032
CTGTAGCTGTCACTAGTTACTTGT
+
BCBBBCBBBBBBBBBAA=ACC=A@
@PZH5B:00252:01038
TACTGAGCTACACACACAGAAAGATTGGT
+
9;<@AAABBBBABABAB@9;96;@A>C?B
@PZH5B:00252:01049
ACGAGTGCGTTCCCATGTCGTAGGTAT
+
?@?<;<@@>>5991944/668//,.67
@PZH5B:00253:01047
TACTGAGCTACACACACAGAAAGATTGGT
+
BBBDHCB??ABDBCB===444-9>>>B?B
@PZH5B:00254:01001
AGCACTGTAGCTGTCACTAGTTACTTGT
+
@AEGA@ACCCBBBB@ABBBBB?BCB9::
@PZH5B:00254:01027
AGCACCGTAGCTGTCACTAGTTACTTGT
+
BCC>>=<99@A>@ACCCFCBA<>885;@
@PZH5B:00254:01034
TACTGAGCTACACACACAGAAAGATTGGT
+
A@ABCCC@?@BBDCCAAA=995===<>>A
@PZH5B:00254:01042
ACGCTCGACATGCCCAGGTACAGGAG
+
BA?@AAAABCBBCB?BB>BABCB@BB
@PZH5B:00254:01047
TGATACGTCTCCTTCCTTAGTTACTTCAG
+
4888A994@9959?E596:@A=AA<=<<1
@PZH5B:00255:01020
AGCACTGTAGCTGTCACTAGTTACTTGT
+
@ACCCCCCBBBBBBBBBACBB@CCC>??
@PZH5B:00255:01023
AGCACTGTAGCTGTCACTATTACTTGT
+
<<CCCCBCBBCB?ABBCCBCCBBB=@@
@PZH5B:00256:01022
TCTCTATGCGCTCCACATGTCTAAGGT
+
ABBBCCBBCCC998;A?>>@@B?6969
@PZH5B:00256:01041
TACTGAGCTACACACACAGAAAGATTGGT
+
BBBBCCBB@@BBBBC@;;444-9@@;@?@
@PZH5B:00256:01043
ACGCTCGACATGCCCAGGTACAGGAG
+
BB?ABBBEFEBCCCABD@BBBBC@BB
@PZH5B:00257:01005
TCTCTAGGTACTG
+
ACHCBEB@BABCD
@PZH5B:00259:01009
TACTGAGCTACACACACAGAAAGATTGGT
+
>?@BCBB?AABCBCDCCC??><@==<@@C
@PZH5B:00259:01012
ACGCTCGACATGCCCAGGTACAGGAG
+
BAAABBBECCCCDC@CB@BBBCC@A@
@PZH5B:00259:01016
TACTGAGCTACACACACAGAAAGATTGGT
+
A???BBCBBBBC@@@ACBBAB?BCF@C@C
@PZH5B:00259:01021
CGTGTCTCTAGGCACAGGATTTGTGTAG
+
BBABBCC?@;9599999<9991444444
@PZH5B:00259:01038
ACGCTCGACATGCCCAGGTACAGGAG
+
BBAABBBBBCBBBB>BB@BABCC@BB
@PZH5B:00259:01043
TACTGAGCTACACACACAGAAAGATTGGT
+
BBBBCCDBBBCBA?AACCBCC>B@C@C@C
@PZH5B:00260:01004
ACGCTCGACATGCCCAGGTACAGGAG
+
BBAABBBBBDBBCB?BB@BBBCC@C@
@PZH5B:00260:01014
TACTGAGCTACACACACAGAAAGATTGGT
+
@@ABBCCBBBBBBBECCB999-8==<@?B
@PZH5B:00260:01023
AGCACTGTAGCTGTCACTAGTTACTTGT
+
AADCA@ACCCBB@@@@BCDA@>@BB>BB
@PZH5B:00260:01040
AGCACTGTAGCTGTCACTAGTTACTTGT
+
<@CCBABCBBBAAAABCBBA@=?>?=?C
@PZH5B:00260:01046
CGTGTCTCTAGGCACAGGATTTGTGA
+
/8194<9?>@@<99889599919949
@PZH5B:00260:01048
ACGCTCGACATGCCAGCACCAGG
+
9::==@@BB:44:2444447887
@PZH5B:00261:01007
TACTGAGCTACACACACAGAAAGATTGGT
+
:9=ACCDJBBBB;:<CBC@@@<@@>>@>@
@PZH5B:00261:01041
CGTGTCTCTAGGCACAGGATTTTGTGTAG
+
BBCCDDCCCBB@BBCDB<4444/9@?>>A
@PZH5B:00261:01042
ACGCTCGACATGCCAGGTACA
+
;4784494488//,//,/644
@PZH5B:00261:01045
TACTGAGCTACACACACAGAAAGATTGGT
+
??ACCCCCBBBBCDCCBACCC@BBB==;;
@PZH5B:00262:01003
AGCACTGTAGCTGTCACTAGTTACTTGT
+
<=FDB@ACBEB@@B@BBBBCB@DBB?BA
@PZH5B:00264:01045
AGCACTGTAGCTGTCACTAGTTACTTGT
+
@ACCA@ACBBBBBBBBCCCAA@BBB>@?
@PZH5B:00264:01047
ACGCCGACATGCCCAGGTACAGGAG
+
BA@A79;@>>99919><?@@>><>@
@PZH5B:00264:01048
AGCACTGTAGCTGTCACTAGTTACTTGT
+
<BCC@AADBCBC@AACCCCAA?BDD@DB
@PZH5B:00265:01030
ACGCTCGACATGCCAGTAC
+
BB@AB@@>>1111-11//4
@PZH5B:00266:01002
AGCACTGTAGCTGTCACTAGTTACTTGT
+
ABCCCBBB@@@AAABBCABBA?ACB?BC
@PZH5B:00268:01005
AGCACTGTAGCTGTCACTAGTTACTTGT
+
AACECBBCBBB@@AABBCBCB@BBB?DC
@PZH5B:00268:01014
TACTGAGCTACACACACAGAAAGATTGGT
+
B@??BBBBABBBBBBCCBCCC?BBB?B@A
@PZH5B:00268:01018
TACTGAGCTACACACACAGAAAGATTGGT
+
AABBBDCBBBBB@@@B@@9;86;BB@C?C
@PZH5B:00268:01049
CGTGTCTCTAGGCACAGGATTTTGTGTAG
+
ABABBBDBBBB?BBBAA@>CCC8ADABBB
@PZH5B:00269:01012
ACGAGTGCGTTCCCCATGTCGTAGGTACTC
+
BBBBBBBBBB8;99444;;BCBAC@@;<<C
@PZH5B:00269:01018
TACTGAGCTACACACACAGAAAGATTGGT
+
A??BCCB==?BBBABCCC???>?BB@B@C
@PZH5B:00269:01034
CGTGTCTCTAGGCACAGGATTTTGTGTAG
+
@@AAABDEDD@>?B@>>>@===6=ABCDC
@PZH5B:00269:01037
TACTGAGCTACACACACAGAAAGATTGGT
+
A??ABBBABBBB@@AC;;444-9>>599;
@PZH5B:00270:01008
CGTGTCTCTAGGCACAGGATTTTGTTTAG
+
BB@@BBDDAAB@DBCBB@BDDD:BDCAB@
@PZH5B:00270:01023
ACGAGTGCGTTCCCCATGTCGTAGGTACTC
+
BBB@BBBBBD@DDD9B@@@BBCBC@AABAC
@PZH5B:00271:01028
ACGAGTGCGTTCCCCATGTCGTAGGTACTC
+
BBA@FACCCA=@==4?999>><11-01//6
@PZH5B:00272:01022
TACTGAGCTACACACACAGAAAGATTGGT
+
>@ABABBBBBBBBB@@@B@@@<@CC@C@C
@PZH5B:00273:01015
ACGAGTGCGTTCCCCATGTCGTAGGTACTC
+
BBBBBBBBCCACBC9B9;;ACA>@>@<<<C
@PZH5B:00273:01017
AGCACTGTAGCTGTCACTAGTTACTTGTG
+
4888ABBBCCDCC<;9?AB?@8:1-+--,
@PZH5B:00273:01031
TACTGAGCTACACACACAGAAAGATTGGT
+
B???BBBBABBBAAFBAA999-8==;@=@
@PZH5B:00273:01039
CGTGTCTCTAGGCACAGGATTTTGTGTAG
+
A@ABBCDDCBB@BCBA>:4:44-9A@@AE
@PZH5B:00274:01004
ACGAGTGCGTTCCCTATGTCGTAGGTACTC
+
@A@DCECBBB=A@<@CCA@@CA8423499@
@PZH5B:00274:01036
TACTGAGCTACACACACAGAAAGATTGGT
+
@???BBBBBBBBBBCB@A994-9>=;>=?
@PZH5B:00274:01048
TACTGAGCTACACACACAGAAAGAATG
+
>@;;<=<9=?=B;99>@94/65//,((
@PZH5B:00276:01018
ACGCTCGACCATGCCCAGGTACAGGAG
+
@@;44@>44249444-4:9999==<:4
@PZH5B:00276:01048
ACGCTCGACATGCCCAGGTACAGGAG
+
@@:<<CBBCAA@@@:99599>>>>AB
@PZH5B:00277:01006
CGTGTCTCTAGGCACAGGATTTTGTGTAG
+
BBCBAAAD?9;8;BBAB@BBCC9BBAAA@
@PZH5B:00277:01011
AGCACTGTAGCTGTCACTAGTTACTTGT
+
@ACCCBCDBCBCBCBBBBCBB?BBBBBB
@PZH5B:00277:01026
AGCACTGTAGCTGTCACTAGTTACTTGT
+
@@AADCDDCCCDBBBCCCAAA@CCB9<;
@PZH5B:00278:01046
ACGAGTGCGTTCCCCATGTCGTAGGTACTC
+
BB?BBBBBBB@DCB9BAAA?@@@@<@;<<B
@PZH5B:00281:01031
ACGCTCGACATGCCCAGGTACAGGAG
+
BBBBBBBBBAAACCBAA>ABBDC@CA
@PZH5B:00282:01000
AGCACTGTAGCTGTCACTAGTTACTTGT
+
?=CGCCECCCBBBCBBBECCA>>996;;
@PZH5B:00282:01002
TACTGAGCTACACACACAGAAAGATTGGT
+
B???BBBBBBBBBBCBBA99969>>=@@B
@PZH5B:00282:01046
ACGCTCGACATGCCCAGGTACAGGAG
+
BBBBBBBBBC@@BA?BA@B?BCC@CB
@PZH5B:00283:01029
TACTGAGCTACACACACAGAAAGAATAGTGT
+
/11;;;;BB>>>99///////+/65643333
@PZH5B:00283:01031
AGCACTGTAGCTGTCACTAGTTACTTGT
+
;<BBBCCCCCBBBBBBBEBCE@BBB=??
@PZH5B:00284:01032
ACGCTCGACATGCCCAGGTACAGGAG
+
BBABCBBBBEDDBBBBC@BBCCDBDB
@PZH5B:00284:01042
TACTGAGCTACACACACAGAAAGATTGGT
+
??@CCCCECBBDCCCCCBDCC;4495968
@PZH5B:00285:01028
ACGCTCGACATGCCCAGGTACAGGAG
+
ABBBBBBBADABCC@AA>ABBDC@CB
@PZH5B:00286:01025
CGTGTCTCTAGGCACAGGATTTTGTGTAG
+
BBCAAB=;;BB>AA@>>:1111+11//66
@PZH5B:00287:01009
CGTGTCTCTAGGCACAGGTTTTTGTGTAG
+
AA@@BCCDADA?ABBBC>BCCC3CCCBEA
@PZH5B:00287:01021
CGTGTCTCTAGGACAGATTTGTTGTAG
+
@@BBBEED?=9211---87+-,*,867
@PZH5B:00288:01021
CGTGTCTCTAGGCACAGGTTTTTGTGTAG
+
BBBBCCEDBBB@CB@@;54444+9C@CDC
@PZH5B:00288:01033
AGCACTGTAGCTGTCACTAGTTACTTGT
+
<<DCCDACCCBAAAAABBBCB?B??=?B
@PZH5B:00289:01023
AGCACTGTAGCTGTCACTAGTTACTTGT
+
<<BB@BBEBCCCCCCCAACDD@CCDB<<
@PZH5B:00290:01026
AGCACTGTAGCTGTCACTAGTTACTTGT
+
ACCCECCCBCCBBBBBABCDC?BBB?BC
@PZH5B:00291:01041
ACGCTCGACATGCCAGGTACAGGA
+
9<<BDABAB1111,11,1/44@:8
@PZH5B:00294:01037
ACGCTCGACATGCCCAGGTACAGGAG
+
ABABABABBEDDDD>BB?BCCCC@CC
@PZH5B:00295:01021
CGTGTCTCTAGGCACAGGATTTTGTGTAG
+
AA@@BCEEA@?=@@>=B>BCBC9CCCBBA
@PZH5B:00297:01030
ACGCTCGACATGCCCAGGTACAGGAG
+
BBAABCBBBBBBBC>BB?BBCCB@F@
@PZH5B:00298:01026
AGCACTGTAGCTGTCACTAGTTACTTGT
+
AABBCBBCBBCB@@=BBBCDA@DBD@BC
@PZH5B:00298:01035
CGTGTCTCTAGGCACAGGATTTTGTGTAG
+
CECCCB@@=9;7;AABCAACEC9CBCBDC
@PZH5B:00298:01037
TACTGAGACTACACACACA
+
9;1;<<///664///////
@PZH5B:00299:01041
AGCACTGTAGTTGTCATTAGTTACTTG
+
A;44444444424:?AC@DCB6111,/
@PZH5B:00250:01069
TACTGAGCTACACACACAGAAAGATTGGT
+
11/////48949@@>CCDAAB?;;9;><8
@PZH5B:00250:01074
CGTGTCTCTAGGCACAGGATTTGTGTG
+
99444444449<==96>,111-/////
@PZH5B:00250:01081
ACGAGTGCGTTCCCCATGTCGTAGGTACTC
+
BBB@>>BBBH?BAA9A???@CECCBC;<<C
@PZH5B:00250:01095
TAGCTGAGCTACACACAC
+
/////6//4444444444
@PZH5B:00251:01057
AGCACTGTAGCTGTCACTAGTTACTTGT
+
@@CCCB@@@@AAA@@@AAACB@BBB@CB
@PZH5B:00251:01062
TACTGAGCTACACACACAGAAAGATTGGT
+
@@@;9<B@@@AA<<=<<GCCCBDBB>?<>
@PZH5B:00251:01070
TACTGAGCTACACACACAGAAAGATTGGT
+
>>@BBBCCBBBABBAABB>>?<@CA?A?B
@PZH5B:00251:01078
AGCACTGTAGCTGTCACTATTTACTTGT
+
;;HCBBBCGDCBA@BBAA:::;<AA@CB
@PZH5B:00251:01092
TACTGAGCTACACACACAGAAAGATTGGT
+
BCCCCCC:;9@>9999999;A:4947877
@PZH5B:00251:01096
AGCACTGTAGCTGTCACTAGTTACTTGT
+
@@BCB@AACCHBBBBBBCBBC@:<;@BB
@PZH5B:00252:01050
CGTGTCTCTAGGCACAGGATTTTGTGTAG
+
BBBBBCEDGBB@BBBBC@@===6=?=@CC
@PZH5B:00252:01059
AGCACTTTAGCTGTCACTAGTTACTTGT
+
BCBBBBB?BCEBBBBBBBAAC@BBB@BB
@PZH5B:00252:01064
AGCACTGTAGCTGTCACTAGTTACTTGT
+
99>>4999A=@?CDAABCDDI@AAB=@A
@PZH5B:00252:01072
ACGAGTGCGTTCCCCATGTCGTAGTAGTC
+
>@A@@@A?@@5999/9@@<<@@----,,0
@PZH5B:00252:01082
AGCACTGTAGCTGTCACTAGTTACTTGT
+
@ACCCA@BBBBB?ABBBBCCC@BBB@BC
@PZH5B:00253:01053
TACTGAGCTACACACACAGAAAGATTGGT
+
A@AADCCBBBAABA@@?@99909?>>B?B
@PZH5B:00254:01060
TACTGAGCTACACACACAGAAAGAA
+
@BBBCFEDBB;<;A>?>>111-1-*
@PZH5B:00254:01062
AGCACTGTAGCTGTCACTAGTTACTTGT
+
@@CCCB@CBBBBBAAABBBBB?CCB@BB
@PZH5B:00254:01075
ACGAGTGCGTTCCCCATGTCGTAGGTATC
+
?@C;;<A?@@5999-9@A@>?>9968A;4
@PZH5B:00254:01090
TACTGAGCTACACACACAGAAAGATTGGT
+
9>>99<;9A=CBCCBA@@@>>:@;959<8
@PZH5B:00255:01085
ACGCTCGACATGCCAGGTAC
+
BBABDEDAA99-*)**)***
@PZH5B:00256:01065
ACGAGTGCGTTCCCCATGTCGTAGGTACTC
+
BBBBAAA@@C5;9949@AA@CA8868999@
@PZH5B:00256:01073
CGTGTCTCTAGGCACAGGATTTTGTGTAG
+
BBBBBCCDCBB?ABDCC@?==929?=@AC
@PZH5B:00256:01075
CGTGTCTCTAGGCACAGGATTTTGTGTAG
+
BBBBBBCDC@?>ABB@A@4444-999@BC
@PZH5B:00256:01078
CGTGTCTCTAGGCACAGGATTTTGTGTAG
+
@BBBBBA@C;;7;@@@A?@==@4A?@ABB
@PZH5B:00256:01088
AGCACTGTAGCTGTCACTAGTTACTTGT
+
;BBBBABDJCCCBBBDBA?AA9<<@@CB
@PZH5B:00257:01077
TACTGAGCTACACACACAGAAAGATTGGT
+
@?AA@AAABBBCCCCC@@444-9>>;@=@
@PZH5B:00258:01069
AGCACTGTAGCTGTCACTAGTTACTTGT
+
ACCCCCDECAAA@AA@BADA@=<99<?<
@PZH5B:00258:01074
TACTGAGCTACACACACAGAAAGAT
+
44998;;>?AA??@@?>999909>,
@PZH5B:00259:01075
AGCACTGTAGCTGTCACTAGTTACTTGT
+
<<GGCCCCBBBB@BBBABCDC?ABBABB
@PZH5B:00259:01085
TACTGAGCTACACACACAGAAAGATTGGTGG
+
,,**,,,//444=B?CC>111-111:8+,.,
@PZH5B:00259:01099
AGCACTGTAGCTGTCACTAGTTACTTGT
+
;@CCC@AACCCB@BBBB?AAF@A@A@CC
@PZH5B:00260:01055
AGCACTGTAGCTGTCACTAGTTACTTGT
+
@ACCDCDDBBBBBBBBBBABB@CBB@BB
@PZH5B:00263:01053
AGCACTGTAGCTGTCACTAGTTACTTGT
+
@@CCCCBCAABCBBAAAACBAEBBB?BB
@PZH5B:00263:01054
ACGCTCGACATGCCCAGGTACAGGAG
+
BBABBCCCCCCCCCBAA?ABECC@BA
@PZH5B:00263:01077
AGCACTGTAGCTGTCACTAGTTACTTGT
+
A?CCB@DACCCCBCDBBCCCD@@A?@BB
@PZH5B:00264:01067
AGCACTGTAGTTGTCACTAGTTACTTGT
+
@BBCHCCCBBB@CDCBCCBCB@DEC>@D
@PZH5B:00265:01057
ACGCTCGACATGCCCAGGTACAGGAG
+
BBBBBB@@@A?==A<@B?BCBBB?BA
@PZH5B:00265:01062
TACTGAGCTACACACACAGAAAGATTGGT
+
B?@@CCHCABCCBCCBBB;;;7;AA@C@C
@PZH5B:00265:01078
TACTGAGCTACACACACAGAAAGATTGGT
+
89@BBAAABBBAAA>999999148=7843
@PZH5B:00266:01069
ACGAGTGCGTTCCCATGTCGAGGTACTC
+
?@<@BB@@>>59909444:==>999?B:
@PZH5B:00266:01092
ACGAGTGCGTTCCCCATGTCGTAGGTATC
+
BBBAA?CCBB=??=6@?====B@@=?AB>
@PZH5B:00266:01097
CGTGTCTCTAGGCACAGGATTTTGTGTAG
+
BBBBCDECCBC@CBDBA:4444/999??C
@PZH5B:00267:01097
TACTGAGCTACACACACAGAAAGATTGGT
+
BBBBCBAABBBCBBDBCB>==:@??<B?A
@PZH5B:00268:01063
TACTGAGCTACACACACAGAAAGATTGGT
+
BBBBCDCB??BBBCCCC@;996;@@>B@C
@PZH5B:00269:01059
AGCACTGTAGCTGTCACTAGTTACTTGT
+
<<CCCC@BBBBA@B@BBBCBB@BCC@BB
@PZH5B:00269:01089
TACTGAGCTACACACACAGAAAGATTGGT
+
BB@@ABBB?BBBABCC@A994-8>:>B@B
@PZH5B:00270:01068
CGTGTCTCTAGGCACAGGATTTTGTTG
+
48A??9<<9@>=1///,*,,,,*,/,/
@PZH5B:00270:01081
TAGTATCAGCCTCGCCATGACGAAGGTATTCC
+
BBC99<=<;49?@99591;<<11-/5///,42
@PZH5B:00271:01082
ACGAGTGCGTTCCCCATGTCGTAGGTACTC
+
BBBABBCBBB?AAA9A???ADCAB@A;<<C
@PZH5B:00271:01095
CGTGTTTCTAGGCACAGGATTTTGTGTAG
+
@B;;<B8;9<<:<@>@@=9999/99999A
@PZH5B:00273:01054
CGTGTCTCTAGGCACAGGATTTTGTGTAG
+
CBBBBCDCDCD@BBBCDBCCCC:CDABBB
@PZH5B:00273:01062
TACTGAGCTACACACACAGAAAGATTGGT
+
A@@@@BBBBBBBBBCB@A994-9>>>B@B
@PZH5B:00273:01071
CGTGTCTCTAGGCACAGGATTTTGTGTAG
+
BBBBBBCDA@@@BBBAB>9:::1:BBCCC
@PZH5B:00273:01096
ACGCTCGACATGCCCAGGTACAGGAG
+
CBBBBBBBEAAAAA=@B>?ABCC@CD
@PZH5B:00274:01090
TACTGAGCTACACACACAGAAAGATTGGT
+
BA??BBBBAAAAAAACCCBBB=AAA?B?B
@PZH5B:00274:01094
TACTGAGCTACACACACAGAAAGATTGGT
+
BBB@?AFBBBBBBEB=>=9880;@@?C@C
@PZH5B:00275:01066
TACTGAGCTACACACACAGAAAGATTGGT
+
A?@@AAAA@@BBAADB@A9996;AA?C@C
@PZH5B:00275:01076
TACTGAGCTACACACACAGAAAGATTGGT
+
BBBBBBCBBBBBBBD@;;444-9>><@?B
@PZH5B:00277:01087
AGCACTGTAGCTGTCACTAGTTACTTGT
+
<<CCCCBBCECCBCCCCAACDBCAC=A<
@PZH5B:00277:01099
ACGAGTGCGTTCCCCATGTCGTAGGTACTC
+
AABBBBBBBB@BBB:BABABA=88;>999A
@PZH5B:00278:01056
CGTGTCTCTAGGCACAGGATTTTGTGTAG
+
BBACHCBBBBD@BB=:><9999/9@@@BB
@PZH5B:00278:01065
TACTGAGCTACACACACAGAAAGATTGGT
+
@@AACBCBBBDDDBBACCBBB=BCC@C?B
@PZH5B:00278:01076
TACTGAGCTACACACACAGAAAGATTGGTG
+
@CB;<<B@44994;9==9:8;,///,/544
@PZH5B:00279:01062
TACTGAGCTACACACACAGAAAGATTTGGTG
+
8>=>9=====>==@=CC?=:C:8444-4977
@PZH5B:00280:01099
CGTGTCTCTAGGCACAGGATTTTGTGTAG
+
BBBBBDCDB@@>?BB@@?9444-4?=ACC
@PZH5B:00282:01058
ATCAGACACGGACACAGCAGAACACC
+
CAAAACBHBB?DBCCBBBBBB?CBBD
@PZH5B:00282:01074
ACGCTCGACATGCCCAGGTACAGGAG
+
:<BCA@A@99999919@<>99:@:86
@PZH5B:00282:01097
TACTGAGCTACACACACAGAAAGATTGGT
+
4>849;AB@@CAAAAADAA?>:>9959=@
@PZH5B:00283:01062
TACTGAGCTACACACACAGAAAGATTGGT
+
????BBBBBBBBAABBBA;;96;@@?B@C
@PZH5B:00283:01063
AGCACTGTAGCTGTCACTAGTTACTTGT
+
<;@A==AC@AACCCCCCCFDC@CCC@CC
@PZH5B:00284:01050
AGCACTGTAGCTGTCACTAGTTACTTGT
+
BBBB<==DCCB;;;9;99?@A8<;C=B<
@PZH5B:00284:01063
CGTGTCTCTAGGCACAGGATTTTTTTTTGTGTAG
+
BBBBBDCCA:;89>;;?<999999999"999?;C
@PZH5B:00284:01067
TACTGAGCTACACACACAGAAAGATTGGT
+
B???BBCBBBBBBBDA?A994-9984;?B
@PZH5B:00284:01077
TACTGAGCTACACACACAGAAAGATTGGT
+
@@>@AAB@@BBBAAD@;;444-9?><BAC
@PZH5B:00284:01083
TAGTATCAGCCTCGCCATGACGAAAGGTATTCC
+
BBBDAAAEDDBBBBB@B@>>>999-4:44:@D@
@PZH5B:00284:01085
CGTGTCTCTAGGCACAGGATTTGTGTAG
+
AC9:<CDDCCC?BBC@@A9990999999
@PZH5B:00284:01090
ACGAGTGCGTTCCCCATGTCGTAGGTACTC
+
BCABABCCCC=?==6@9;;@BB>@=?<;<@
@PZH5B:00285:01078
ACGAGTGCGTTCCCCATGTCGTAGGTACTC
+
BBB?@BBBBB@BCC:CDBBBBBAAA>:<>C
@PZH5B:00286:01066
TACTGAGCTACACACACAGAAAGATTGGT
+
A===ABBBBBBBBBCB?@994-9>=;@?B
@PZH5B:00286:01070
ATATCGCGAGGGTATGGAAGACTCTATA
+
>@;<;A>A9<<8<ABC@DBCCCBC;;;A
@PZH5B:00286:01086
TACTGAGCTACACACAC
+
>>@@>>=11//1/9944
@PZH5B:00286:01092
CGTGTCTCTAGGCACAGGATTTTGTGTAG
+
BBBBCCDDGDA>@BDCCA@@@@9ADBCDB
@PZH5B:00287:01084
AGCACTGTAGCTGTCACTAGTTACTTGT
+
=ACGECDB@BCCBCBBDCCA?==@@=@B
@PZH5B:00287:01090
CGTGTCTCTAGGCACAGGATTTTGTGTAG
+
AAAABCDDBAA>@BBBA?;:44-9?ABCC
@PZH5B:00288:01060
ACGCTCGACATGCCCAGTACAGGAG
+
CBAACCBBCBBCCC?B@==BBC@C>
@PZH5B:00288:01066
TACTGAGCTACACACACAGAAAGATTGGT
+
CBEBCCCCCCCCA?ACBB;;809>>=@AD
@PZH5B:00288:01069
TACTGAGCTACACACACAGAAAGATTGGT
+
AAAA@@@A??@A@@BCDCCBB>BCD@C@B
@PZH5B:00288:01074
AGCACTGTAGCTGTCACTAGTTACTTGT
+
BDCDCBCB>@@@AABACCAC@@B?>;99
@PZH5B:00289:01086
TACTGAGCTACACACACAGAAAGATTGGT
+
BBBAAACBBBBBD@@=@@9;;8;AA@D@B
@PZH5B:00290:01055
CGTGTCTCTAGGCACAGGATTTTGTGTAG
+
??BBCEDDG@?>@B@;?=9944/9@@@CC
@PZH5B:00290:01074
ACGAGTGCGTTCCCCATGTCGTAGGTACTC
+
A@B?BBBBBB=???6=?A@ACB@?=@;<<C
@PZH5B:00291:01058
TACTGAGCTACCACACACAGAAAGAT
+
/1///886;11,//69;44444-4//
@PZH5B:00291:01070
AGCACTGTAGCTGTCACTAGTTACTTGT
+
@ACGCCCCBBCBBBBBBCCBB?BBB?BC
@PZH5B:00291:01096
CGTGTCTCTAGGCACAGGATTTTGTGTAG
+
BBBBBCCCBCB?BBCBB>ABFD:DECCCC
@PZH5B:00292:01073
AGCACTGTAGCTGTCACTAGTTACTT
+
949@49444444449@9<<<9A>91,
@PZH5B:00292:01074
ACGCTCGACATGCCCAGGTACAGGAG
+
BBBBBBBBBCCCHC>?@=@@ABBBCB
@PZH5B:00293:01069
CGTGTCTCTAGGCACAGGATTTTGTGTAG
+
AAB@BCDDCBB?BBDBB@??=?6=?ACCC
@PZH5B:00293:01091
ACGCTCGACATGCCCAGGTACAGGAG
+
AB;@@>999999??:995444::9?B
@PZH5B:00293:01092
TACTGAGCTACACACACAGAAAGATTGGT
+
BBABBBC?AABCBCA??@988-9@@>C@C
@PZH5B:00294:01082
AACACTGTAGCTGTCACTAGTTACTTGT
+
B@BBBEBBAABBBB@???B@B@BBB@BB
@PZH5B:00295:01054
ACGCTCGACATGCCCAGGTACAGGAG
+
BBB?BBBBBA@BCB>A?>?BBFC@A@
@PZH5B:00296:01088
ACGCTCGACATGCCCAGGTACAGGAG
+
BBA@ABBBBCBCBB?BB@EBACC@CD
@PZH5B:00297:01094
TACTGAGCTACACACACAGAAGA
+
;;;@@@>@@@99891111//,/,
@PZH5B:00298:01056
CGTGTCTCTAGGCACAGGATTTTGTGTAG
+
@@BABCDCB@@=?BBBC?BBDC9ECCBBB
@PZH5B:00298:01057
TACTGAGCTACACACACAGAAAGATTGGT
+
BABBBBCBBBBB?ABCBB;;;8<CC@C@C
@PZH5B:00298:01090
ACGCTCGACATGCCCAGGTACAGGAG
+
CDCCB@A@9991<<811,1<;@A?BC
@PZH5B:00299:01061
CGTGTCTCTAGGCACAGGATTTTGTGTAG
+
BBBBCCDDDCB@B?BBC@9:::1:@?CCC
@PZH5B:00299:01096
CGTGTCTCTAGGCACAGGATTTTGTGTAG
+
@@BBCCDDCBB?BBDCCAAAA@8ACCICB
@PZH5B:00254:01102
AGCACTGTAGCTGTCACTAGTTAATTGT
+
BBHCCBBCBBCBBBAAABCDD@C=@=?:
@PZH5B:00256:01104
ATCAGACAAGGACACAGCAGAACACAC
+
BA?ABBAB@B@CDBBCCCB;98<AAAB
@PZH5B:00257:01106
ACGAGTGCGTTCCCCATGTCGTAGGTACTC
+
AA?AAABBBB6999-9@=@AECCC@>9<<C
@PZH5B:00264:01101
CGTGTCTCTAGGCACAGGATTTTGTGTAG
+
CDBDBBBDB@A=@CA?A=9999/9@>>@C
@PZH5B:00264:01104
AGCACTGTAGCTGTCACTAGTTACTTGT
+
;<CCABCA@@CCDCCBABADC@CBB@CC
@PZH5B:00270:01103
TACTGAGCTACACACACAGAAAGAATG
+
9:9;@ABB@A@>999?>1111+//,**
@PZH5B:00270:01111
CGTGTCTCTAGGCACAGGATTTTGTGTAG
+
BB??@BCBBBB?BCC@?<9999/9F@ACD
@PZH5B:00270:01114
ACGAGTGCGTTCCCCATGTCGTAGGTACTC
+
BA?ABBBBBB@BCC:D@@@BBBCC@CBBBC
@PZH5B:00271:01101
TACTGAGCTACACACACAGAAAGAAT
+
9;99BBCCDCDDC@?@A11--+-*)*
@PZH5B:00272:01103
ACGCTCGACATGCCCAGGTACAGGAG
+
AA@ACCCCCD<<=LA@@=<;<<B=CA
@PZH5B:00272:01111
TACTGAGCTACACACACAGAAAGATTGGT
+
CBBBBCCBBBAABB@@?B;9909>>498;
@PZH5B:00274:01119
TACTGAGCTACACACACAGAAAGATTGGT
+
;=BCCCCA@@BA@@@?>@911,111-154
@PZH5B:00276:01104
CGTGTCTCTAGGCACAGGATTTTGTGTAG
+
BACBCCCD?;;8;>AAB=AABB7BAA@BB
@PZH5B:00277:01104
TACTGAGCTACACACACAGAAAGATTGGT
+
AAB?CCCB?BBBBCA?@@98809@@;@>@
@PZH5B:00277:01119
ACGAGTGCGTTCCCCATGTCGTAGGTACTC
+
BBBBBBBBBB?@BC:CAAABCCAB@>9<;C
@PZH5B:00277:01120
TACTGAGCTACACACACAGAAAGATTGGT
+
BABABBCBBBBBBBB?@;444-9?>;>=B
@PZH5B:00278:01107
ACGAGTGCGTTCCCCATGTCGTAGGTACTC
+
BB??@@BBBC@EBB9BAAADBDBB@?:<<C
@PZH5B:00278:01112
TAGTATCAGCCTCGCCATGACGAAGGTATTCC
+
@@B@@AC<;<@;;;A=A@@>>99595944892
@PZH5B:00279:01115
CGTGTCTCTAGGCACAGGATTTTGTGTAG
+
CBBBBECCA@?>?BACA<9999/9>>@AD
@PZH5B:00279:01117
ACGCTCGACATGCCCAGGTACAGGAG
+
BBBBBBBBBCECCB=BBABBCBB?CD
@PZH5B:00280:01104
ACGAGTGCGTTCCCCATGTCGTAGGTACTC
+
BBB=??CBBB=?=9499@@@BB@@=?;;<@
@PZH5B:00280:01111
TACTGGAGCTACACACACAGAAAGATTGGT
+
BBBAA?ACBBBBBABC?;;444-9@?<BAC
@PZH5B:00282:01100
CGTGTCTCTAGGCACAGGATTTTGTGTAG
+
<=BDEEDCA@A@BBBBC=9999/9?>>AA
@PZH5B:00283:01122
AGCACTGTAGCTGTCACTAGTTACTTGT
+
@BCCCB@@BBCBBAABDCCCC@BDC@DB
@PZH5B:00284:01118
ACGAGTGCGTTCCCCATGTCGTAGGTACTC
+
BBB??ABBBB@BBC:DBDBBBBBBA?:=<D
@PZH5B:00284:01119
TACTGAGCTACACACACAGAAAGATTGGT
+
?>AAAAECDBBCCAA99999?1;;@>B@:
@PZH5B:00284:01127
AGCACTGTAGCTGTCACTAGTTACTTGT
+
<BBBCCCCCCBB@;;999999699969@
@PZH5B:00285:01104
CGTGTCTCTAGGCACAGGATTTGTGTAG
+
BBCDCCCCA@A@CB>>@<99909999:B
@PZH5B:00285:01115
AGCACTGTAGCTGTCACTAGTTACTTGT
+
=@DEDB@@@BBB@@@@@AABA@@BB@BB
@PZH5B:00285:01125
CGTGTCTCTAGGCACAGGATTTTGTGTAG
+
BBBBBCEEC@A@@BB@@94444-9?@CCD
@PZH5B:00286:01124
AGCACTGTAGCTGTCACTAGTTACTTGT
+
CBBCCABDCCCBBAACDCCDC@AAA?BC
@PZH5B:00288:01121
ACGAGTGCGTTCCCCATGTCGTAGGTACTC
+
BBB>>>ABBC?BCC:CAAABCCBB@@9<<A
@PZH5B:00289:01101
ATATCGCGAGGGTATGGAAGACTCTATA
+
BBBBBAA;;<FABABB895<99978837
@PZH5B:00289:01107
TGATACGTCTCCTTCCTTAGTTACTTCA
+
BBBBBBAABBCACABED@ABB@BBB@CC
@PZH5B:00289:01112
TACTGAGCTACACACACAGAAAGATTGGT
+
A@A>BBBBBBBBBBB?:;988-9>>=@@C
@PZH5B:00290:01118
ACGAGTGCGTTCCCCATGTCGTAGGTACTC
+
BBBABACBBA6994/9@AABCC@?;;999?
@PZH5B:00293:01107
TACTGAGCTACACACACAGAAAAGATTGGT
+
AAAABCCDBBAA;;<@B@9999/9@@@C@C
@PZH5B:00294:01116
CGTGTCTCTAGGCACAGGATTTTGTGTAG
+
BBB@BCDEA@?===::><9999/9?>@AB
@PZH5B:00294:01120
CGTGTCTCTAGGCACAGGATTTGTGTAG
+
99999@CC@BC=@@@>994991999499
@PZH5B:00294:01126
TACTGAGCTACACACACAGAAAGATTGGT
+
D@??BBECAAADBC?=>A99909@@5;;<
@PZH5B:00295:01126
CGTGTCTCTAGGCACAGGATTTTTTTTTGTGTAG
+
BBCBBEDCC@@@@BBAA<494449999"999BCC
@PZH5B:00297:01126
CGTGTCTCTAGGCACAGGATTTTGTGTAG
+
BBCBBB?>?9954>989B9999-944444
@PZH5B:00298:01113
TACTGAGCTACACACACAGAAAGATTGGT
+
C@@@CBCCCCCCCBBBBB@@@<;;9=@=@
@PZH5B:00298:01123
AGCACTGTAGCTGTCACTAGTTACTTGT
+
@@CCCCCDBBBBBBBBCCCA@>@BD?BB
@PZH5B:00299:01105
TACTGAGCTACACACACAGAAAGATTGGT
+
BBBBCCDCBB@@@@?>9999914889@AC
@PZH5B:00299:01117
ACGCTCGACATGCCCAGGTACAGGAG
+
?@@BCBE@@?@99919969999=9>9
@PZH5B:00299:01133
TACTGAGCTACACACACAGAAAGATTGGT
+
B@AABBCC@@@CCCCCCCAAA<@BB=@=@
@PZH5B:00300:00009
AGCACTGTAGCTGTCACTAGTTACTTGTGT
+
:9>=ABCCBBA@@AA999944244/,////
@PZH5B:00305:00008
AGCACTGTAGCTGTCACTAGTTACTTGT
+
;<CCBCCCBBBBBCEBBBBBC@ABB>@@
@PZH5B:00308:00016
ACGAGTGCGTTCCCCATGTCGTAGGTACTC
+
CBAA?BCBDD?EBB9B;:9=BB88589999
@PZH5B:00311:00009
TACTGAGCTACACCACAGAAATGATTGGTGCTG
+
;4444444?989=99A994:6999>;?;>=344
@PZH5B:00311:00011
CGTGTCTCTAGGCACAGGATTTTGTGTAG
+
BBBBCDDDCBE?BCCDHCCCBB9BBBAAA
@PZH5B:00311:00038
TACTGAGCTACACACACAGAAAGATTGGT
+
?==BBAA@??BA@@CDCA994-9>=<@@C
@PZH5B:00312:00021
AGCACTGTAGCTGTCACTAGTTACTTGT
+
;<CCCCDBBBCCCCCB@9<<C?ACC?BB
@PZH5B:00312:00044
AGCACCGTAGCTGTCACTAGTTACTTGT
+
ABCCB>B@AAB@@@ABCCFFEACBA>AC
@PZH5B:00314:00015
TACTGAGCTACACACACAGAAAGATTGGT
+
BB@@@@BBA@@@BACB@@944-9>><@@C
@PZH5B:00314:00042
ATCAGACACTCGGACACAG
+
93944/./////,//;;4/
@PZH5B:00316:00004
AGCACTGTAGCTGTCACTAGTTACTTGT
+
/////71999@944499444>5994244
@PZH5B:00323:00019
AGCACTGTAGCTGTCACTAGTTACTTGT
+
99ACBCCBBBCBBC@A@?AABACDC@CC
@PZH5B:00324:00019
AGCACTGTAGCTGTCACTAGTTACTTGT
+
99@BBCDDCCC??ADBCCCCC@:84299
@PZH5B:00325:00006
TACTGAGCTACACACACAGAAAGATTGGT
+
B?==AAA@@@AAAACDAA944-8>><B@C
@PZH5B:00327:00008
ACGAGTGCGTTCCCCATGTCGTAGGTACTC
+
ABAABACB@;2444/9999>>>99489444
@PZH5B:00328:00031
AGCACTGTAGCTGTCACTAGTTACTTGT
+
@@CCDCDCABABABB@A>>DB@CBB>BB
@PZH5B:00329:00030
CGTGTCTCTAGGCACAGGATTTTGTGTAG
+
AAAA@CCDD@@=?BBCB@AAAC:DBBBBB
@PZH5B:00333:00020
TACTGAGCTACACACACAGAAAGATTGGT
+
BBBBBBB?==AABABDCD?>=:=996;@C
@PZH5B:00340:00039
CGTGTCTCTAGGCACAGGATTTTGTGTAG
+
AAAABBCDCAA?ABCCC@ACCC:CAA@BB
@PZH5B:00340:00044
ACGAGTGCGTTCCCCATGTCGTAGGTACTC
+
BB>??BBBB@?@CC:FA@?ABBAC@BABAC
@PZH5B:00341:00009
AGCACTGTAGCTGTCACTGATGTTACTTGTG
+
//66/944/6;11//,6///6667/195844
@PZH5B:00343:00019
ATCAGACACGGACACAGCAGAACACAC
+
8>>C@@B@@>;;<11///8;B<BB>>=
@PZH5B:00300:00051
AGCACTGTAGCTGTCACTAGTTACTTGT
+
>>889?C<<:=CAA;<=AAAC=@@B:<<
@PZH5B:00319:00050
TAGTATCAGCCTCGCCATGACGAAGGTATTCC
+
91/11/////:999=6;111111-/7///:92
@PZH5B:00320:00066
CGTGTCTCTAGGCACAAGATTTTGTGTAG
+
:ACGEC@A11/,/8442444992999499
@PZH5B:00328:00055
TACTGAGCTACACACACAGAAAAGATTGGT
+
;;;B<=;D@?;;<;999?9999/9>>;@?B
@PZH5B:00329:00053
CGTGTCTCTAGGCACAGGATTTTGTGTAAAAGGC
+
;;BBCC;;1/,2,////,//7706994444,4:9
@PZH5B:00331:00076
CGTGTCTCTAGGCACAGGATTTTGTGTAG
+
BCNCDCFC<<<>99999699>>4?AA<<<
@PZH5B:00340:00059
TACTGAGCTACACACACAGAAAAGATTGGT
+
;;;B<<9C;99999994>4889,8>@<C@B
@PZH5B:00345:00051
ATCAGACACTCGACACAGCAGAACACACA
+
9334482,,,,,,,/4494444244443.
@PZH5B:00345:00085
AGCACTGTAGCTGTCACTAGTTACTTGT
+
?@@=ACD=<?EEDCAAAAAAB9;;@=@B
@PZH5B:00348:00065
AGCACTGTAGCTGTCACTAGTTACTTGT
+
BC?>ADC><?CDCCA@ACCCCADCB:;<
@PZH5B:00306:00339
TACTGAGCTACACACACAGAAAGATTGGT
+
BAA?BBBBBAB@=BCC;A944-99949;>
@PZH5B:00307:00341
AGCACTGTAGCTGGTCACTAGTTACTTGT
+
;B>?4::9=9?91,////8;;B::9:;;1
@PZH5B:00312:00347
ACGCTCGACATGCCCAGGTACAGGA
+
BC8::ABACDCABB?BC@BBA??=A
@PZH5B:00300:00392
AGCACTGTAGCTGTCACTAGTTACTTGT
+
@@CCCBFBBBBBBEAAACCCD@CCB?BB
@PZH5B:00304:00364
CGTGTCTCTAGGCACAGGATTTTGTGTAG
+
BBBBCDCCC@?=====?=@ADD8AABBB@
@PZH5B:00306:00359
ACGAGTGCGTTCCCCATGTCGGTAGGTACTC
+
BBBBBBBCBB==9949499>@?@;;98?>>>
@PZH5B:00306:00361
ATATCGCGAGGGTATGGAAGACTCTAT
+
AABBBCCCBBBABAAC;<;=AAAA@@?
@PZH5B:00306:00399
ACGAGTGCGTTCCCCATGTCGTAGGTACTC
+
A@B???AAAA@ABC9CBAABCB=B@@;<?C
@PZH5B:00307:00353
ACGCTCGACATGCCCAGGTACAGGAG
+
@AABBB?@ACBBCC>BC?CBCFDCDC
@PZH5B:00307:00380
AGCACTGGCTGTCACTAGTTACTTGTG
+
48899AB;@ACACACDCCC@FFCBBGB
@PZH5B:00308:00352
AGCACTGTAGCTGTCACTAGTTACTTGT
+
BBFECCCAAACBBBBBBCCCC@CBD>@@
@PZH5B:00308:00394
AGCACTGTAGCTGTCATTAGTTACTTGT
+
;CBBADE<;<BBAA@AA@CCB8;;?<?@
@PZH5B:00310:00387
CGTGTCTCTAGGCACAGGATTTTGTGTAG
+
CCDBDCBB==@=@@@AA@CCCC9DCCCCA
@PZH5B:00311:00375
AGCACTGTAGCTGTCACTAGTTACTTGT
+
ABCNCCC???ECBCDDBCCCC@CBB@BC
@PZH5B:00311:00379
ACGAGTGCGTTCCCCATGTCGTAAGTACTC
+
BBC@@AC@;;2444/9999@@<<,101///
@PZH5B:00311:00384
TACTGAGCTACACACACAGAAAGATTGGT
+
@???BBBBBBBBEDB::;444-9@?<A@C
@PZH5B:00312:00362
ACGCTCGACATGCCCAGGTACAGGAG
+
ACBBBB9:<=<AAC<BB@BCDFDACB
@PZH5B:00313:00373
TATTGAGCTACACACACAGAAAGATTGGT
+
??A@CCCBBBAAA@>@?>99919>>@E@C
@PZH5B:00313:00374
AGCACTGTAGCTGTCACTAGTTACTTGT
+
@ACCCCDCBBBB=ABBBBBCB@CDC?BB
@PZH5B:00313:00385
TACTGAGCTACACACACAGAAAGATTGGT
+
B???BCDBAABCCCB@@A;9969@@>B?B
@PZH5B:00314:00399
CGTGTCTCTAGGCACAGGATTTTGTGTAG
+
BBBCCCDC?@?;@8=AA@BBCC9DBBBBA
@PZH5B:00318:00354
ACGCTCGACATGCCCAGATACAGGAG
+
CBBBBBBBBDBBBB>BBBBABBB@BB
@PZH5B:00318:00376
AGCACTGTAGCTGTCACTAGTTACTTGT
+
<=CECBBDBBCBBAAABCCCC@DDD@DC
@PZH5B:00321:00362
TACTGAGCTACACACACAGAAAGATTGGT
+
99<BBBBBBBBB;99>>B99919@@>CAC
@PZH5B:00322:00359
CGTGTCTCTAGGCACAGGATTTTGTGTAG
+
BBBBDDCAA@A@BABCC?@@@@6ABCBCE
@PZH5B:00322:00395
CGTGTCTCTAGGCACAGGATTTTGTGT
+
BBBCCBDB;9;>A>999?9999/9BAA
@PZH5B:00322:00396
AGCACTGTAGCTGTCACTAGTTACTTGT
+
@ACCCCCCBCCBCCDBBCCCBADBC9:;
@PZH5B:00324:00350
AGCACTGTAGCTGTCACTAGTTACTTGT
+
ABCECBCCBBBBBB@BCCDBD@CBB?BC
@PZH5B:00324:00371
CGTGTCTCTAGGCACAGGATTTTGTGTAG
+
BBBBBCDDA@??@A@@A>@@=@6AABBCC
@PZH5B:00325:00390
TACTGAGCTACACACACAGAAAGATTGGT
+
AABBCCCBBBAABAA@@?99909@?<A@A
@PZH5B:00326:00365
AGCACTGTAGCTGTCACTAGTTACTTGT
+
BBBBBBCCCCCBAAABBBBDB@BBB??B
@PZH5B:00326:00370
AGCACTGTAGCTGTCACTAGTTACTTGT
+
@@CDCCEB@AAB@@@@@@A@@@B@@=@A
@PZH5B:00327:00353
ACGAGTGCGTTCCCCATGTCGTAGGTACTC
+
BBBBBBBCBD?ECB9BAA@@A==@?:;<BC
@PZH5B:00328:00357
TACTGAGCTACACACACAGAAAGATTGGT
+
BBB?BCCAAACBBCA?@@8;;6;AA@C?B
@PZH5B:00331:00356
ACGCTCGACATGCCCAGGTACAGGAG
+
BCBBBBBBCAA@CC?BA@BBCCC@CB
@PZH5B:00331:00368
ACGCTCGACATGCCCAGGTACAGGAG
+
BBBBBB9:<ABAAC>BB>BBBCCCBA
@PZH5B:00332:00368
AGCACTGTAGCTGTCACTAGTTACTTGTGT
+
AACCCDDBBBCB?AABCCCCD@DBBBBCCE
@PZH5B:00333:00370
TACTGAGCTACACACACAGAAAGATTGGT
+
999@894@999>>>999A>>>:9995958
@PZH5B:00333:00389
TACTGAGCTACACACACAGAAAGATTGGT
+
BBABDBCD?@@B@?@?>@99909?@@CAC
@PZH5B:00335:00395
ATATCGCGAGGGTATGGAAGACTCTATA
+
A>@?BBA@@AB>@@@>5;59>A@B@?;6
@PZH5B:00336:00352
AGCACTGTAGCTGTCACTAGTTACTTGT
+
@ACCDCCBBBBBAAABBACAB@BBB>?A
@PZH5B:00338:00377
TACTGAGCTACACACACAGAAAGATTGGT
+
AAABDCDBBBBDBBB?@B884-9>><B@C
@PZH5B:00338:00388
TCTCTATGCGTTCCACATGTCTAAGGT
+
BBBBCCCCBCC@D@B??@BAAAA>A>@
@PZH5B:00338:00391
TACTGAGCTACACACACAGAAAGATTGGT
+
A@BBCBC@@?BC@AACDB8896;>??C?B
@PZH5B:00339:00366
AGCACTGTACTGTCACTAGTTACTTGT
+
@BBCCBAAA@@@@ACBAA:;59>>599
@PZH5B:00339:00378
CGTGTCTCTAGGCACAGGATTTTATGTAG
+
BBBBCCCBA@@?BBB@@<9999/9@BABB
@PZH5B:00339:00379
ACGAGTGCGTTCCCCATGTCGTAGGTACTC
+
@@CBBBBBA@6944-9999>AA>@=>999@
@PZH5B:00340:00355
ACGCTGCCCAGGTACAGGAGACTG
+
BBBBBAAA=BB@BBCDCCCAAABB
@PZH5B:00341:00382
TACTGAGCTACACACACAGAAAGATTGGT
+
BBBBCCDB@@??@B@@>B99909>>?CBC
@PZH5B:00342:00360
ATATCGCGAGGGTATGGAAGACTCATATAG
+
>8998@>>999-44442484446.......
@PZH5B:00343:00357
AGCACTGTAGCTGTCACTAGTTACTTGT
+
;AA@BCDA@ACCBBBBBCCCD@AAB?@B
@PZH5B:00343:00366
ACGCTCGACATGCCCAGGTACAGGAG
+
>>>@BB;;<DA@BH;;<?A@AECBDC
@PZH5B:00343:00383
AGCACTGTAGCTGTCACTAGTTACTTGTGTGCA
+
@ACCECCCCCCBBCBBBBCAA?BBC?BDCECDB
@PZH5B:00345:00375
AGCACTGTAGCTGTCACTAGTTAATTGT
+
;C@@ABCDCCBBBBCBBECCB>:8=2;<
@PZH5B:00345:00376
ATATCGCGACGGGTATGGAAGACTCTATAG
+
87844999:444-444=<?=@9=:;0..4.
@PZH5B:00346:00373
TACTGAGCTACACACACAGAAAGATTGGT
+
BBABCCCAAA??@BAABA988-9>>?C@B
@PZH5B:00347:00356
ACGCTCGACATGCCCAGGTACAGGAG
+
BBAABBBDCBBBBB?BB@BBBCC@BB
@PZH5B:00348:00378
TACTGAGCTACACACACAGAAAGATTGGT
+
?@BCCCCBBBCBCCA??;8896;???C?C
@PZH5B:00301:00421
TACTGAGCTACACACACAGAAAGATTGGT
+
@?BBCDBB@@@@9;9??>9991999<A@B
@PZH5B:00301:00449
AGCACTGTAGCTGTCACTAGTTACTTGT
+
BBCCCBC@@BBBCC@?ADCCC?BBC?CC
@PZH5B:00303:00429
AGCACTGTAGCTGTCACTAGTTACTTGT
+
BCFDCBCCBBBBBBBBBBCCB@ABB?BB
@PZH5B:00304:00448
CGTGTCTCTAGGCACAGGATTTTGTGTAG
+
BBCBBCCD@@?==:99@=@A@B7BAAAA@
@PZH5B:00306:00413
ACGCTCGACATGCCCAGGTACAGGAG
+
BCAAABCCCCCBEB?BB@CBDCC@CC
@PZH5B:00306:00430
TACTGAGCTACACACACAGAAAGATTGGT
+
AABBBBCBBBBBBBA@@;884-9>>>ABC
@PZH5B:00307:00425
TACTGAGCTACACACACAGAAAGATTGGT
+
??BBCCCC@?@@<;9>?B99919@@<B@C
@PZH5B:00307:00434
TACTGAGCTACACACACAGAAAGATTGGT
+
<;@ACBBC<<;B<;999@99914>><B@C
@PZH5B:00307:00442
ACGCTCGACATGCCCAGGTACAGGAG
+
BB@@ACAAAEBBCD?BB@DCCCD@CC
@PZH5B:00308:00408
CGTGTCTCTAGGCACAGGATTTTGTGTAG
+
BCBBCCDC@@@=@@@AB@BCDE:CCC@AA
@PZH5B:00309:00430
ACGCTCGACATGCCCAGTACAGGAG
+
?@:<;A<<>BAADD<=DBAAGDBDD
@PZH5B:00311:00402
ACGAGTGGCGTTCCCCATGTCGTAGGTACTC
+
BBBBBBB?BBB@BCD9G@?@CCBBB@;<<AC
@PZH5B:00311:00446
TACTGAGCTACACACACAGAAAGAATTGGTG
+
>>94499==9;;>@@AAAC?>-/1,1,1;77
@PZH5B:00312:00401
ACGCTCGACATGCCCAGGTACAGGAG
+
CBABCB?@@A>9996;@=>@BA@=@@
@PZH5B:00313:00405
AGCACTGTAGCTGTCACTAGTTACTTGT
+
BCBBCBDA@ADCCCBBBCCCC?B>?=@B
@PZH5B:00313:00448
TACTGAGCTACACACACAGAAAGATTGGT
+
B?@@@AA<;;A@@999A9<9@:>982473
@PZH5B:00314:00427
ACGCTCGACATGCCCAGGTACAGGA
+
;97?@><999999909924444::;
@PZH5B:00314:00437
TACTGAGCTACACACACAGAAAAGATTGGT
+
@@ABDCGD::<B@@??>B9999/9@@<A@C
@PZH5B:00314:00446
TACTGAGCTACACACACAGAAAGATTGGT
+
??ABCBCBBBBBBCA?9;<;;9<CC@C?C
@PZH5B:00315:00423
ACGCTCGACATGCCCAGGTACAGGAG
+
CBBBB9<<BCBADB<;;:<BBDDCCC
@PZH5B:00316:00410
CGTGTCTCTAGGCACAGGATTTTGTGTAG
+
BDBBCCDCBAB@CBAA?<9999/9@@BBA
@PZH5B:00316:00421
ACGCTCGACATGCCCAGGTACAGGAG
+
?@@@@BAAAEBBCC>@@=A@BBB?BB
@PZH5B:00316:00430
TAGTATCAGCCTCGCCACTGACGAAGGTATTCC
+
?>>>@@A?@C?;98;7/,,,,2,,*/7666::2
@PZH5B:00317:00425
AGCACTGTAGCTGTCACTAGTTACTTGT
+
BABDBBCCDDCBBCBBBBCBB@CBB?BB
@PZH5B:00317:00444
AGCACTGTAGCTGTCACTAGTTACTTGT
+
BBDDCCCDAAAC;<<CCCCCC@CBC?@?
@PZH5B:00318:00448
CGTGTCTCTAGGCACAGGATTTTGTGTAG
+
BBBBCCCC@@A>BBBBC@BBEE:AAABBB
@PZH5B:00320:00423
AGCACTGTAGCTGTCACTAGTTACTTGT
+
BBDCDCCAABCCBCBBBCCDC?BBB>A?
@PZH5B:00320:00428
TACTGAGCTACACACACAGAAAAGAATGGT
+
??@CIGEB;9;@@A>>>A9999/9>;>B@C
@PZH5B:00320:00429
AGCACTGTAGCTGTCACTAGTTACTTGT
+
BBBBCCDBBBBBBBBBBBBBC@CDB?AA
@PZH5B:00320:00433
ACGAGTGCGTTCCCCATGTCGTAGGTACTC
+
BBBBB@@@@A@ACC9GA@?BCB@@@;;<<D
@PZH5B:00321:00430
AGCACTGTAGCTGTCACTAGTTACTTGT
+
AADDDCBBEECB?A=AABBDB@CBB=??
@PZH5B:00323:00428
TACTGAGCTACACACACAGAAAAGATTGGT
+
@@ADCCCC@?@C@?>@@B9999/9@@<C@B
@PZH5B:00324:00415
TACTGAGCTACACACACAGAAAGATTGGT
+
?@@CCCCBBBAB:;;99B99919>>;>>A
@PZH5B:00325:00406
ATATCGCGAGGGTATGGAAGACTCTATA
+
??@@@BBCBCC@ECBB@B@CBCBCB?A<
@PZH5B:00326:00419
TACTGAGCTACACACACAGAAAGATTGGT
+
ABBBBBFBBBBBAA@=>?99909@@<BAD
@PZH5B:00328:00414
TACTGAGCTACACACACAGAAAGATTGGT
+
@@@BCCDBABBD@A@?@@98809>><A?B
@PZH5B:00329:00434
CGTGTCTCTAGGCACAGGATTTTGTGTAG
+
BBBBDCCD:;;=@A@@A>AABB9AAACCB
@PZH5B:00330:00401
ATATCGCGAGGGTATGGAAGACTCTATAG
+
87:;>@@>9990999@5<89::;>0000.
@PZH5B:00330:00424
ACGCTCGACATGCCCAGGTACAGGAG
+
BBABBBBDCDCCCB?BBBBBDEC@EA
@PZH5B:00331:00427
ACGAGTGCGTTCCCCATGTCGTAGGTACTC
+
BAB@BBCB?=;@??4?;;;BCB@@@:;<<B
@PZH5B:00332:00426
AGCACTGTAGCTGTCACTAGTACTTGT
+
CCBBCBCBABCCBBBBDCCB::9C?BC
@PZH5B:00332:00431
CGTGTCTCTAGGCACAGGATTTTGTGTAG
+
BBCCECCCAA@@<;999<9999/9>>>BB
@PZH5B:00332:00438
TACTGAGCTACACACACAGAAAGATTGGT
+
=;9;94;C9994444444444-4447713
@PZH5B:00332:00446
TACTGAGCTACACACACAGAAAGATTGGT
+
;:@CCCCD;;<BAA>AA@99919@@>C@C
@PZH5B:00332:00449
TACTGAGCTACACACACAGAAAGATTGGT
+
99<DCCCFB=;;<;999@9998;;:@C@D
@PZH5B:00333:00421
TACTGAGTACACACACAGAAAGATTGGTGC
+
ABBBCCCCCCB@@<99@99909?><A@CBC
@PZH5B:00333:00434
CGTGTCTCTAGGCACAGGATTTTGTGTAG
+
BBBBDCCDA@?@BBA?@<9999-9>>AAC
@PZH5B:00334:00406
TCTCTATGCGCTCCCCATGTCTAAGGTACTG
+
,,,,,///9944444,44;9=?B@D@<<<=;
@PZH5B:00334:00449
CGTGTCTCTAGGCACAGGATTTTGTGTAG
+
BCCCCCCCAAA@;;;@@=@ABB6A@@@BA
@PZH5B:00335:00422
TACTGAGCTACACACACAGAAAGATTGGT
+
BA?ABBCBBBBBBBB?@;444-9>>>B@C
@PZH5B:00335:00426
AGCACTGTAGCTGTCACTAGTTACTTGT
+
BBBABBBB@AACCCA@@AB;;8<A@8<=
@PZH5B:00335:00427
TACTGAGCTACACACACAGAAAGATTGGT
+
BBBBBCCBBABBBCB@@;444-9@@<B?B
@PZH5B:00339:00409
ACGAGTGCGTTCCCCATGTCGTAGGTACTC
+
BBBBAAAAAB@BCB:D;99ABB@B@@AAAC
@PZH5B:00340:00423
AGCACTGTAGCTGTCATTAGTTACTTGT
+
>>?=ABC=<<CCCCBBB?CCD@BCC@BB
@PZH5B:00341:00427
TACTGAGCTACACACACAGAAAGATTGGT
+
EAACCCCBBBBBBBB@;;444-9>@<A?@
@PZH5B:00341:00434
AGCACTGTAGCTGTCACTAGTTACTTGT
+
BBABBBBBBBBCBCBB?ABDB@CCC:::
@PZH5B:00342:00413
AGCACTGTAGCTGTCACTAGTTACTTGT
+
@CCCBBDBBBCBBBABBBABA@BBB?AB
@PZH5B:00343:00431
TACTGAGCTACACACACAGAAAGATTGGT
+
BA?ABCDBBBBBBBB@@;444-9??<A?B
@PZH5B:00344:00403
ACGCTCGACATGCCCAGGTACAGGAG
+
??BBBB??ADBBBC>CC@CCDDC@DB
@PZH5B:00344:00426
ACGCTCGACATGCCCAGGTACAGGAG
+
4;@@@A;;<AA@AA:9<9;;;BDACB
@PZH5B:00344:00439
TACTGAGCTACACACACAGAAAGATTGGT
+
99<B<<<C9;9A999991/11,/1/68:9
@PZH5B:00345:00425
TACTGAGCTACACACACAGAAAGATTGGT
+
:9@DCCECBBBBAA@??@99809>@=BCC
@PZH5B:00345:00432
TAGTATCAGCCTCCGCCATGACGAAGGTATTCC
+
>>>9949494599544?AAA@A99695444242
@PZH5B:00348:00442
ACGAGTGCGTTCCCCATGTCGTAGGTACTC
+
BBB??=AAAA@AAB9BD@?ABB@@?;<=<C
@PZH5B:00349:00432
ACGCTCGACATGCCCAGGTACAGGAG
+
BA@BB?@@BCCCCC@DBBCCCECACC
@PZH5B:00300:00458
TACTGAGCTACACACACAGAAAGATTGGT
+
@@?BBBCCBBEBBBA;@;844-9>>;?=@
@PZH5B:00301:00499
AGCACTGTAGCTGTCACTAGTTACTTGT
+
@BCCCCCCDCCBBBCCBCBBC@DCC>@@
@PZH5B:00302:00451
TACTGAGCTACACACACAGAAAGATTGGT
+
B@AABBCBAABCBB@@ACBBB>BCC@C@C
@PZH5B:00302:00465
TACTGAGCTACACACACAGAAAGATTGGT
+
BABABBCCBBBB;;;?>B99919>>=@AE
@PZH5B:00303:00474
CGTGTCTCTAGGCACAGGATTTTGTGTAG
+
ABBBBCCED@@?ABBCC@FCDG:DBBCCC
@PZH5B:00303:00485
TACTGAGCTACACACACAGAAAGATTGGT
+
B@AABBCBBBBBBBBBBA994-9>><A?B
@PZH5B:00304:00476
CGTGTCTCTAGGCACAGGATTTTGTGTAG
+
BBCBCDCC:::@CBBCC@CCCC9EA@@CA
@PZH5B:00304:00494
CGTGTCTCTAGGCACAGGATTTGTGTAG
+
BBCCCCCCCDCADE@9;:444-9B>>>A
@PZH5B:00304:00498
CGTGTCTCTAGGCACCAGGATTTGTGTAG
+
444444;44442///,/87///+//4444
@PZH5B:00305:00463
ACGCTCGACATGCCCAGGTACAGGAGG
+
B@@ABBBBBCCCDCABB?BCCCCBAA>
@PZH5B:00305:00483
ATCAGACACGGACACAGCAGAACACAC
+
BAABBBBCBC@BDCBBBDCCB@C???B
@PZH5B:00306:00470
TACTGAGCTACACACACAGAAAGATTGGT
+
A@ADBCCC<;;B<<<BA@99919995868
@PZH5B:00307:00458
AGCACTGTAGCTGTCACTAGTTACTTGT
+
ABDBCCCBBABBBB@@@BBDD@DBE?BC
@PZH5B:00308:00483
ACGAGTGCGTTCCCCATGTCGTAGGTACTC
+
BBB@BBBBBC@BDC9C@@@BDB>@?>9<;B
@PZH5B:00309:00454
TCTCTATGCGCTCCACATGTCTAAGGT
+
9999?CCBBBB;;:9E99<<;CC?B=A
@PZH5B:00309:00479
ACGAGTGCGTTCCCCATGTCGTAGGTACTC
+
AABBB@BCCC>@??6=9;;CCA9848999>
@PZH5B:00309:00482
ACGCTCGACATGCCCAGGTACAGGAG
+
BB>??BBCCCCBBB>CB@AAADC@CB
@PZH5B:00312:00474
AGCACTGTAGCTGTCACTAGTTACTTGT
+
4=B@CGI==;AAC;;<B>>9<59@D<>A
@PZH5B:00312:00480
TACTGAGCTACACACACAGAAAGATTGGT
+
B??=AACAAAA>ABCD;>444-9>><@>A
@PZH5B:00312:00493
CGTGTCTCTAGGCACAGGATTTTGTGTAG
+
BCAABGAAACE@BEBA@<9999/9>?>@A
@PZH5B:00313:00451
ACGCTCGACATGCCCAGGTACAGGAG
+
BB@AABABBDCABB?BB@BBBCC@CB
@PZH5B:00314:00463
CGTGTCTCTAGGCACAGGATTTTGTGTAG
+
@@BABBDEBBB?BBBBE?BBDD:CBBCCC
@PZH5B:00315:00495
AGCACTGTAGCTGTCACTAGTTACTTGT
+
<<CCCCCCBCEBBBBBBCDBB@CBB?BB
@PZH5B:00316:00465
ACGAGTGCGTTCCCCATGTCGTAGGTACTC
+
BBB?@@BBBC>@?=6=999?CB@B?@;<<C
@PZH5B:00316:00472
AGCACTGTAGCTGTCACTAGTTACTTGT
+
@ACCCCDCBBCBBBABBBCBB@CDD?BB
@PZH5B:00317:00472
CGTGTCTCTAGGCACAGGATTTTGTGTAG
+
BBBCCCECDBB@CBBBB@9:::4:BBCCB
@PZH5B:00317:00475
CGTGTCTCTAGGCACAGGATTTTGTGTAG
+
CDBCECBBC??=@?@BB?;;;;/9@@@@@
@PZH5B:00317:00479
AGCACTGTAGCTGTCACTAGTTACTTGT
+
??BCCCAABCDBDCDBBCCCC@CBB?DD
@PZH5B:00319:00466
TACTGAGCTACACACACAGAAAGATTGGT
+
B???BCDCAAEBBD?:@A88809@@<AAB
@PZH5B:00320:00486
ACGCTCGACATGCCCAGGTACAGGAG
+
BBBBAAA@@@@@>>:@@=@BCCD@CC
@PZH5B:00320:00496
CGTGTCTCTAGGCACAGGATTTTGTGTAG
+
BBBABCCDBBB?AB>@A>BCBC9CCBCCA
@PZH5B:00322:00458
CGTGTCTCTAGGCACAGGATTTTGTGTAG
+
@@AABDDDAAA@CBCCC@AAAA9ABCCCB
@PZH5B:00322:00496
TACTGAGCTACACACACAGAAAGATTGGT
+
99;BCCCHB<<<<<<B@@>@@:9996777
@PZH5B:00324:00493
CGTGTCTCTAGGCACAGGATTTTGTGTAG
+
>BABBCDDAAA@BBB=;=4444/9@@BBC
@PZH5B:00324:00499
TAGTATCAGCCTCCGAGAGGCTGAGACTGCCAAGG
+
A@A;<9A?A@B;;8;>?AD@BCCE@>@A9929592
@PZH5B:00325:00456
CGTGTCTCTAGGCACAGGATTTTGTGTAG
+
BB?ABCCCBBB@BCBCF@CCCB9AAABBC
@PZH5B:00326:00472
AGCACTGTAGCTGTCACTAGTTACTTGT
+
?ACCBAGC@AACCCEBCCCBB?ABB8<<
@PZH5B:00327:00483
TGATACGTCTCCTTCCTTAGTTACTTCA
+
BBB?B?BBBB@>@>A@B@?AA@===@CE
@PZH5B:00330:00468
TACTGAGCTACACACACAGAAAGATTGGT
+
B>>>AACAAAAAABE@;;444-9>>;??A
@PZH5B:00331:00464
TACTGAGCTACACACACAGAAAGATTCGGTG
+
B99;49444884449944999-444233133
@PZH5B:00333:00480
TACTGAGCTACACACACAGAAAGATTGGT
+
BBBBBEEBBBBBBCB?@B98809>>>BDC
@PZH5B:00333:00493
TACTGAGCTACACACACAGAAAGATTGGT
+
9;;<CCBC<;;<<99>?@9991999;??B
@PZH5B:00334:00464
CGTGTCTCTAGGCACAGGATTTTGTGTAG
+
BBBBBBCCBBA@BBBBB?9:::,4BBCCB
@PZH5B:00336:00477
TACTGAGCTACACACACAGAAAGATTGGT
+
@?==BBBBAABBBBCC:@;84-9>>>B@C
@PZH5B:00338:00456
TACTGAGCTACACACACAGAAAGATTGGT
+
ABBACCDDBBAA@?@?>@9997;AACDAB
@PZH5B:00338:00496
TACTGAGCTACACACACAGAAAGATTGGT
+
B???BBCCBBBBEBBBCCCCB=BBB@C?A
@PZH5B:00339:00478
TACTGAGCTACACACACAGAAAGATTGGT
+
B?=?BCCBAABBBCCB@@;44-9>>=B@C
@PZH5B:00339:00481
AGCACTGTAGCTGTCACTAGTTACTTGT
+
@ACCCCCBECCCCCCBBBBCBACBB>AA
@PZH5B:00340:00459
TACTGAGCTACACACACAGAAAGATTGGT
+
DBBBBBB???BBBBCCBB9998;???C?A
@PZH5B:00341:00455
CGTGTCTCTAGGCACAGGATTTTGTGTAG
+
BBBBBCCD@A@?AB?AB?@===6=BBCCC
@PZH5B:00341:00468
AGCACTGTAGCTGTCACTAGTTACTTGT
+
<<CCCCCCCECCBCCBBCECCACCD>AA
@PZH5B:00341:00490
TACTGAGCTACACACACAGAAAGATTGGT
+
;;;@AA@AA@@@@@999@99919995958
@PZH5B:00342:00468
TACTGAGCTACACACACAGAAAGATTGGT
+
AAABBBCBBBBBBB?9=@888-9@@>B@C
@PZH5B:00342:00470
CGTGTCTCTAGGCACAGGATTTTGTGTAG
+
BBBBBCCCBBB@BBBBC@CCCC9A@@CCB
@PZH5B:00342:00472
TACTGAGCTACACACACAGAAAGATTGGT
+
?@@BCDCDBB??@B@@@@99909@@<B@B
@PZH5B:00344:00497
CGTGTCTCTAGGCACAGGATTTTGTGTAGAGGC
+
B@@AACDDAAB@BBBCC>BBHHAEBABB=??;9
@PZH5B:00345:00464
CGTGTCTCTAGGCACAGGATTTTGTGTAG
+
BBAABDCDAAA@AAA=::4444/9>AAB@
@PZH5B:00345:00466
AGCACTGTAGCTGTCACTAGTTACTTGT
+
@@CDCCCCBCBBBBBBBCCDB@DCC?BB
@PZH5B:00345:00484
ACGCTCGACATGCCCAGGTACAGGA
+
ECACCBBBBA@@@>:>B8;;BCC7<
@PZH5B:00346:00452
CGTGTCTCTAGGCACAGGATTTTGTGTAG
+
BBCBCCCCAAA@CCCCC?@@@@6AABCCC
@PZH5B:00346:00467
CGTGTCTCTAGGCACAGGATTTTGTGTAG
+
CDBBBCCCC@@=>B@=A=@@=96ADAABC
@PZH5B:00348:00453
CGTGTCTCTAGGCACAGGATTTTGTGTAG
+
CCAABBDCA@@@DBBCC?BBCC9CCCCDC
@PZH5B:00348:00458
CGTGTCTCTAGGCACAGGATTTTGTGTAG
+
BBBBCCCC@@@?DBBCC@CCDC:GABCDC
@PZH5B:00348:00490
AGCACTGTAGCTGTCACTAGTTACTTGT
+
BBCCCCECBBBCCCCBBBCCE@BBC>??
@PZH5B:00349:00463
AGCACTGTAGCTGTCACTAGTTACTTGT
+
@@CCDCCBCCCCBCCB@ADCC@EBB?AB
@PZH5B:00300:00523
AGCACTGTAGCTGTCAAGTTACTTGT
+
<=CCBCCCBBCBCBBB@BB@CDDACB
@PZH5B:00301:00502
TACTGAGCTACACACACAGAAAGATTGGT
+
B@BABBBBBBBBBBCBB@;;8-9>>;@>A
@PZH5B:00301:00505
CGTGTCTCTAGGCACAGGATTTGTGTAG
+
AABBDCCCC@@=@A@@@@99909991/1
@PZH5B:00301:00543
AGCACTGTAGCTGTCACTAGTTACTTGT
+
<<DECCBCBBBA@@@BCCBAA@ABB?BA
@PZH5B:00302:00523
ATCAGACACGGACACAGCAGAACACAC
+
B?BBBBBBBB?BCCCECCE:99:BA?B
@PZH5B:00303:00520
ACGCTCGACATGCCAGGTCACAGG
+
BBCCA@AA@::1-+-80***,,,*
@PZH5B:00303:00549
TAGTATCAGCCTCGCCATGACGAAATTCC
+
EBBBCCCDCC@CCCC@B<;<AAA>=@?A?
@PZH5B:00304:00506
ACGAGTGCGTTCCCCATGTCGTAGGTATC
+
ABB::<DCB;2444/9991<<<11-0<8/
@PZH5B:00306:00517
ACGCTCGACATGCCCAGGTACAGGAG
+
CB@@ABAAABCBCB?BB@BBCCC@BB
@PZH5B:00306:00542
AGCACTGTAGCTGTCACTAGTTACTTGT
+
<<DDCCDCBBBAAAAABBCAA@BBB?BA
@PZH5B:00308:00517
TACTGAGCTACACACACAGAAAGATTGGT
+
B?@@CCCB?BBBBADCCB9996;==>B@C
@PZH5B:00308:00541
TACTGAGCTACACACACAGAAAGATTGGT
+
B;=@CECDBBCCBBBCGBBBCACCC@B@B
@PZH5B:00309:00530
TACTGAGCTACACACACAGAAAGATTGGT
+
B?@@ABBBB??=BBCCCA999-899<B@C
@PZH5B:00309:00534
ACGCTCGACATGCCCAGGTACAGGAG
+
BB???BBBCDC??@>?C@BBBEA?AB
@PZH5B:00309:00538
[truncated: 1,903,432 more chars]
