# Supplementary material for: The Sequencing Bead Array (SBA), a Next-Generation Digital Suspension Array
Source: PLoS One. 2013 Oct 7;8(10):e76696. doi: 10.1371/journal.pone.0076696 (PMC3792038; doi:10.1371/journal.pone.0076696)
Supplement: Data S1 — Raw sequencing data files for presented experiments. The compressed file contains a table of content for all files included (0. TOC Supporting Data Files.txt) and raw sequencing data (PGM Torrent Suite run reports, FASTQ files and Sphix generated CSV files) for experiments presented in Figure 2 and Figure 3 (same data set as Figure S1). (ZIP) [file pone.0076696.s001.zip › Supporting Data Files/1. Figure 2/1.3 Figure 2c files/1.3.2 FASTQ/2_Figure_2c_QUINTUPLE_X2_TS-342.fastq]

@AZ32M:00004:00007
ACGAGTGCGTTCCCCCATGGGGGTC
+
:;?@@9<;>:99=99/944444+/,
@AZ32M:00004:00016
AGCACTGTAGCTGTCACTAGT
+
=?DECDCC;>>>//12,//88
@AZ32M:00004:00021
TAGTAATCGAGCCTCCGGCCATTTTTTTTTTTCCGACGGAAGGTGTTCC
+
94//1,///,00*,1:878749888888444"49996856785///,//
@AZ32M:00004:00031
AGCACTGTAGTG
+
4488;994/1/1
@AZ32M:00005:00008
ACGAGTGCGTTCCCCATGGGTCGTAGGTAACTCATCAAAC
+
BBCCB@?@BB@CCH:FAAA<@;11<;,./,/68/33//+/
@AZ32M:00005:00014
TACTGAGCTACCAC
+
>>>?9111,,,*,,
@AZ32M:00006:00020
CGTGTCTCTAGGCACAGGATTTTGTG
+
CCBCBC???9421>111A<<<;+-,-
@AZ32M:00006:00022
CGTGTCTCTAGGGCACACGGATTTTGGT
+
@ADEHKDD@?AC?BB;991=1111+1,/
@AZ32M:00006:00024
CGTGTCTCTAGGGGCACACCGG
+
44::?B;>>9999/99910)*)
@AZ32M:00006:00026
AGCACTGTAGCTGGTCACTTTCCAG
+
9999AABA@;=;B594>911-1,,-
@AZ32M:00007:00009
ACGCTCGACATGGGCCCAAGGTA
+
BB@AACCCCB998089042478.
@AZ32M:00007:00013
TACTGAGCTACACTGGACACACA
+
CCCB@@;;1:=?1//,,,,,///
@AZ32M:00007:00023
AGCACTGTAGCTGGCACTAGGTTCA
+
99??CDCCBBDCA<:8/,*0)*),,
@AZ32M:00007:00031
CGTGTCTCTAGGCAC
+
DC991>1////,/4/
@AZ32M:00008:00013
ACGAGTGCGTTCCCCATGGTCGTAGGTACTC
+
BBBBB?>>BC@BDHAC;<8<@<;<?.11/66
@AZ32M:00008:00014
CGTGTCTCTAGCTGGGACAGG
+
;D<BB@991111///+,,008
@AZ32M:00008:00016
ACGCTCGACATGGGGCCCAGTACGGAG
+
BB@@;;<DCCA><>+11-1117*,*,,
@AZ32M:00008:00017
TACTGAGCTACACTGGACACATAAAGA
+
C@@@99<<1;>?1,*)*0**,,,20,,
@AZ32M:00008:00020
ACGAGTGCGTTCCCCATGGGTGTAGGTATC
+
BB9:;CBCCCACB@2;4481999@<:;<//
@AZ32M:00009:00026
TACTGAGCTACGACACACAGGAAAGTGTT
+
9949=A<<<C;9<CB<92@8888+-,,,*
@AZ32M:00010:00013
ACGAGTGCGTTCCCCATGGTCGTAGGTACTC
+
BBBBBBCBAA>BBA7C@@=ABCABB=;<9=6
@AZ32M:00010:00021
AGCACTGTAGCTGTCTGGATTAGTTACTTG
+
<<CCADE?7<7-,,,,,2000///5688;?
@AZ32M:00010:00030
ACGACTCGTCCC
+
22,,,,,/4//+
@AZ32M:00010:00031
AGCACTGTAGTGGTCACTCAG
+
4444;499;<44249////,2
@AZ32M:00012:00017
TGATACGTCTCCTTCCTTGGAGTTAC
+
AAA;;;AAAA>>>;;:<-1,.8220,
@AZ32M:00012:00020
AGCACTGTAGCTATCTGGACTA
+
<<CCEDD8772-,****)*00,
@AZ32M:00012:00027
ACGCTCGACATGGGCCCGGTACAG
+
CCCBBBBCCB@=9588-8487999
@AZ32M:00012:00028
TACTGAGCTACACCACTAGAAA
+
B;>=CCC?=88//,,,,,,,,*
@AZ32M:00013:00018
AGCACTGTAGCTCTCTGGA
+
<<CDCBC@=1--,,,,,20
@AZ32M:00014:00035
CGTGTCTCTAGGCTGGAC
+
949499;;;<?;1//,/,
@AZ32M:00014:00040
ACGAGTCGTTCC
+
<11,,,,//,,0
@AZ32M:00015:00031
CGTGTCTCTAGGCTGGACGGA
+
BCCCCB@;7-,+-,,220080
@AZ32M:00016:00023
TACTGAGCTACACACACAGAAAGA
+
BCCBA?ACBCCABCC::1//85//
@AZ32M:00017:00035
ACGCTCGACATGGGCCC
+
BDBBCFCCB@;11-1=-
@AZ32M:00019:00024
AGCACTGTAGCTGTCACTAGTTACT
+
@ACCCDDC>>>3//82/////,446
@AZ32M:00019:00040
AGCACTGTAGCTGCACTACT
+
BBBCCCDB;;:///0,,,,,
@AZ32M:00023:00035
TACTGAGCTACACCA
+
/68;=61/,22,,*/
@AZ32M:00024:00044
ACGCTCGACATGGGCCCAGGT
+
>>@<1//887///+/8+//,/
@AZ32M:00028:00044
AGCACTGTAGCTCTCCTGAC
+
49:AADA@@=0*((((((((
@AZ32M:00022:00062
AACGAAGTGCGTTTTCCCCCCCCCCCCCCCAATGTC
+
/,///566/,////*/8:;;:::::A:88"/,**,,
@AZ32M:00022:00063
AACGAATGCGTTTC
+
42444744////+/
@AZ32M:00022:00069
TAACTGAGCCTGGGGGGGG
+
-,******/,/4;ABBAAA
@AZ32M:00023:00067
CTGGAAGCTAAAAACAGCG
+
9>=2424//8888*/,,,,
@AZ32M:00035:00096
TACGAGCGTTCCCCATGTCGTAGGTAACTC
+
,***,,/4;8999,44884;110,01,///
@AZ32M:00036:00092
ACGCTCGACATGCCCCCCCC
+
88999999498444444444
@AZ32M:00008:00117
GGGGGGGGGGGGGGGGGTTTTTTTT
+
8888888888888888"44444444
@AZ32M:00015:00104
GTTCTGGGGGGG
+
68,/////////
@AZ32M:00021:00116
GGGGGGGGGGGGGGGGGGGGTTTTTTTT
+
===============::::"44444444
@AZ32M:00029:00145
GTCTTTGGGGGTCCCCCCCC
+
24444-4444+444444444
@AZ32M:00036:00147
GGGGGTCTTTTTTTT
+
;888(/////////$
@AZ32M:00022:00311
TTTTTTTTTTTTAAAAAAA
+
4;;;?BBBBBB"BBBBBBB
@AZ32M:00050:00009
CGTGTCTCTAGGCACAGGATTTGTGTAG
+
BCCBBBCAAEE;<;?94244904:444;
@AZ32M:00050:00012
ACGAGTGCGTTCCCCATGTCGTAGGTACTC
+
BBBCBBBBBC@BCC:C@AABBB=;9;1111
@AZ32M:00050:00016
AGCACTGTAGCTGTCACTAGTTACTTGT
+
BBCCCDCBAAABABBCCCB@@@BBBAAB
@AZ32M:00050:00017
ACGAGTGCGTTCCCCATGTCGTAGGTACTC
+
BBC@?ACBCC?BBA7B@@@@AA>?<>999>
@AZ32M:00050:00018
TCGAGCTACACACACAGAAAGATTGGTGCT
+
94;999:<DC=@9;4937<77342424444
@AZ32M:00050:00020
ATCAGACACGGACACCAGCAGAACACACA
+
93344888442////,////4;<@=7;;;
@AZ32M:00050:00022
ACGAGTGCGTTCCCCATGTCGTAGGTACTC
+
ABB?BBBB??>BCH:CA@@@CB@@@@;<<B
@AZ32M:00050:00029
ACGAGTGCGTTCCCCATGTCGTAGGTACTC
+
9?BBAB@4896499,44444@943>;<;<C
@AZ32M:00050:00033
ACGAGTGCGTTCCCCATGTCGTAGGTACTC
+
@ACBBBC@@A@DKD9DAAAACBB@@?;<<@
@AZ32M:00050:00037
TACTGAGCTACACACACAGAAAGATTGGT
+
ABBCDDCBAABBBCICCCBBB=BCB>A?C
@AZ32M:00051:00008
TACTGAGCTACACACACAGAAAGATTGGT
+
>>944498444>>?9==98>A8;;?=?<>
@AZ32M:00051:00013
CGTGTCTCTAGGCACAGGATTTTGTGTAG
+
BBBCCCC:::B=@@B@@@9999/99999A
@AZ32M:00051:00017
TACTGAGCTACACACACAGAAAGATTGGT
+
;9==CCEBBBBAAABBBBCCC=B@@=@@C
@AZ32M:00051:00018
TACTGAGCTACACACACAGAAAGATTGGT
+
E@AACCCCCBCC@8==111<<8;171847
@AZ32M:00051:00019
CGTGTCTCTAGGCACAGGATTTTGTGTAG
+
@AA@BCCB@??@BCBB@<;444-4?A;;<
@AZ32M:00051:00021
ACGAGTGCGTTCCCCATGTCGTAGGTACTC
+
BBBACCCBEB?BCC9CA?@@DCCB@@;<<B
@AZ32M:00051:00026
TACTGAGCTACACACACAGAAAGATTGGT
+
B?A?CCDDA?ABAAAGCCCBB?BCC@B;B
@AZ32M:00051:00027
TACTGAGCTACACACACAGAAAGATTGGT
+
AABBCCCBAAACCCCCCCA@@<@@A>??B
@AZ32M:00051:00037
ACGCTCGACATGCCCAGGTACAGGAG
+
AA@BBB;<=CCGCBACB@BBCBD@BB
@AZ32M:00052:00007
ACGAGTGCGTTCCCCATGTCGTAGGTACTC
+
CDDDBBA@>>5999/9991;1110,0:;<;
@AZ32M:00052:00010
AGCACTGTAGCTGTCACTAGTTACTTGT
+
BCAAAFIGDCCBABBCCCCCC@EAB>A@
@AZ32M:00052:00012
CGTGTCTCTAGGCACAGGATTTTGTGTAG
+
BBBBBDCCCBB?BBCBD@9444,4?>>AA
@AZ32M:00052:00013
CGTGTCTCTAGGCACAGGATTTTGTGTAG
+
<==<EC<=<AA=@ABBA@9999/9@999A
@AZ32M:00052:00016
CGTGTCTCTAGGCACAGGATTTTGTGTAG
+
CAAADDCCCBB?BCCCD@CCCB9BB>@@B
@AZ32M:00052:00019
AGCACTGTAGCTGTCACTAGTTACTTGT
+
9@B?ADDDAAAA@?>B@A???8998244
@AZ32M:00052:00023
CGTGTCTCTAGGCACAGGATTTTGTGTAG
+
BBBABCCC@@@@BB@@;:9499/9@@99<
@AZ32M:00052:00024
TACTGAGCTACACACACAGAAAGATTGGT
+
??@BABICCCBBBDDCCCCCC?CCA@B@B
@AZ32M:00052:00025
AGCACTGTAGCTGTCACTAGTTACTTGT
+
@ACECDC@BBBBCBBBABBCA=??B@BB
@AZ32M:00052:00027
AGCACTGTAGCTGTCACTAGTTACTTGT
+
AACCEDCCABAABBBBCCCCB@BBB>BB
@AZ32M:00052:00028
TACTGAGCTACACACACAGAAAGATTGGT
+
99449:9;11///49444444-4334853
@AZ32M:00052:00033
TACTGAGCTACACACACAGAAAGATTGGT
+
44449999894444449=BBC>BCC9;7;
@AZ32M:00052:00036
ACGCTCGACATGCCCAGGTACAGGAG
+
AAAB@@<<=CCDGCACC@CBFBCBCC
@AZ32M:00053:00011
AGCACTGTAGCTGTCACTAGTTAATTGT
+
ACBCDECEDCCCBCCCBCCCC@A<?=A;
@AZ32M:00053:00016
AGCACTGTAGCTGTCACTAGTTACTTGTG
+
BABCCCC@@@CAAAAAAA>?>?@BB@C@@
@AZ32M:00053:00019
TACTGAGCTACACACACAGAAAGATTGGT
+
==?BBBCBBBBBCBBCCCCCC>CCB?B>B
@AZ32M:00053:00022
TACTGAGCTACACACACAGAAAGATTGGT
+
A@ABCFCCAAABBBAAABBDG@CDC@C@C
@AZ32M:00053:00026
ACGAGTGCGTTCCCCATGTCGTAGGTACTC
+
@AB<;<CBAA>ADB9F<<<;A>>><>9499
@AZ32M:00053:00030
CGTGTCTCTAGGCACAGGATTTTGTGTAG
+
9BCAAACB<<=:<<@BE@9999/9@989@
@AZ32M:00053:00033
ACGAGTGCGTTCCCCATGTCGTAGGTACTC
+
BBAACBDBBB>BBA9BB@@ACCBB@@:<<B
@AZ32M:00054:00005
TACTGAGCTACACACACAGAAAGATTGGTGC
+
88444444488@BAACBBBCE?AA@=><><7
@AZ32M:00054:00011
ACGAGTGCGTTCCCCATGTCGTAGGTACTC
+
BBAA@BDB=:2444/9?>@ABB@?=@<<<B
@AZ32M:00054:00014
TACTGAGCTACACACACAGAAAGATTGGTGC
+
4948444489>@99;;9=@>B<@@B>?=877
@AZ32M:00054:00021
TACTGAGCTACACACACAGAAAGATTGGT
+
@@@BCCDBBBBBAADDECCCC=CCC?B>B
@AZ32M:00054:00023
ACGAGTGCGTTCCCCATGTCGTAGGTACTC
+
@@BBBBBBBB@BCD9DBBBACCCB@@;<<C
@AZ32M:00054:00024
CGTGTCTCTAGGCACAGGATTTTGTGTAG
+
@BBBCCDC@@A@CCBA;94444/9@@?AB
@AZ32M:00054:00026
ACGCTCGACATGCCCAGGTACAGGAG
+
ABBBA?;<>AABCC>BC>A?@AA>AB
@AZ32M:00054:00028
TACTGAGCTACACACACAGAAAGATTGGT
+
?=?BBCDC??@CCCCECCBBB>BCE?A?B
@AZ32M:00054:00033
CGTTTCTCTAGGCACAGGTTTTGTGTAGAGGC
+
@@@>:>@@@A@=@>>@?6888.3<<;=A??:<
@AZ32M:00054:00036
ACGAGTGCGTTCCCCATGTCGTAGGTACTC
+
BBCCCDCBAA?BCB8AAAAAEBBA@@<==B
@AZ32M:00055:00004
CGTGTCTCTAGGCACAGGATTTTGTGTAG
+
BBCCGG@@@@@=@BCCEIIECC:AA@>>>
@AZ32M:00055:00011
ACGCTCGACATGCCCAGGTACAGGAG
+
?=9444444499::644243444244
@AZ32M:00055:00020
TACTGAGCTACACACACAGAAAGATTGGT
+
;;;9<@@@@@@@@?<<999BB?DBC@C?B
@AZ32M:00055:00021
ACGAGTGCGTTCCCCATGTCGTAGGTACTC
+
AABABABBBC>@??6==@@@BA@?<?;<<A
@AZ32M:00055:00024
AGCACTGTAGCTGTCACTAGTTACTTGT
+
??BCDDDBBBCBAA>AABBCB?BBB@BE
@AZ32M:00055:00026
TACTGAGCTACACACACAGAAAGATTGGT
+
BBAABCEC;;<CBBCDDDDCD@CCB@B@B
@AZ32M:00055:00028
TACTGAGCTACACACACAGAAAGATGGTG
+
>>>>CBCCBABBBCFDAB;11,111.,..
@AZ32M:00055:00029
AGCACTGTAGCTGTCACTAGTTACTTGTG
+
BBBBCDCA@ABBABAAAACBB;=<C?===
@AZ32M:00055:00036
AGCACTGTAGCTGTCACTAGTTACTTGT
+
@ACCCDBCBECCA===BBBCC@BBB@BB
@AZ32M:00056:00010
TACTGAGCTACACACACAGAAAGATTGGT
+
CC@@AAA@@@AAECDDCCBCC<;:;>??A
@AZ32M:00056:00015
TACTGAGCTACACACACAGAAAGATTGGT
+
BBBBBBBBBBBBDDEAABBBCACCD@C@A
@AZ32M:00056:00021
TACTGAGCTACACACACAGAAAGATTGGT
+
BABCCCCBBBBCCCCCCDBBB?EDC@C@C
@AZ32M:00056:00024
CGTGTCTCTAGGCACAGGATTTTGTGTAG
+
BBCCDBBBA?@>BCEEEAAAA@6@A>>>A
@AZ32M:00056:00031
AGCACTGTAGCTGTCACTAGTTACTTGT
+
@@BCCDB?BBCBCBBBCCCCCABBB@CC
@AZ32M:00057:00005
TACTGAGCTACACACACAGAAAGATTGGT
+
BBBBB@A@BA@@CCCCAB;;;:<CB@D@C
@AZ32M:00057:00008
ACGAGTGCGTTCCCCATGTCGTAGGTACTC
+
BAAABBBB@;2444/999;BBBBB?CAAAC
@AZ32M:00057:00011
AGCACTGTAGCTGTCACTAGTTACTTGT
+
CCBBBCCFEECCBBCCCBBCB@DCE?B<
@AZ32M:00057:00013
AGCACTGTAGCTGTCACTAGTTACTTGT
+
BCCDBDGFCBBBBBCDCCBBD@CBB?B@
@AZ32M:00057:00016
AGCACTGTAGCTGTCACTAGTTACTTGT
+
@@BCCCCCBB@@AAAAAAAAA@CBB>BD
@AZ32M:00057:00024
ACGAGTGCGTTCCCCATGTCGTAGGTACTC
+
ABBAB?@BBB@BBC9CD@??BB=;>B;<<B
@AZ32M:00057:00029
TCTCTATGCGCTCCACATGTCATAAGGT
+
94444444A@@>9294444444442424
@AZ32M:00058:00010
TACTGAGCTACACACACAGAAAGATTGGT
+
BB@@A@A@@BBBECAC@B@>><@@@>B@C
@AZ32M:00058:00012
AGCACTGTAGCTGTCACTAGTTACTT
+
BB??@AC;;9:444984444989442
@AZ32M:00058:00016
TACTGAGCTACACACACAGAAAGATTGGT
+
@@@>999949>AAE><;A@>>9@@>=@?@
@AZ32M:00058:00021
ACGAGTGCGTTCCCCATGTCGTAGGTACTC
+
;<AEBBCB=>2444/9@AA@BB9848999@
@AZ32M:00058:00022
CGTGTCTCTAGGCACAGGATTTTGTGTAG
+
@BBBBCCABAA>BCCBCABBBA7=@=89;
@AZ32M:00058:00023
AGCACTGTAGCTGTCACTAGTTACTTGT
+
BBCCCDCBBBCB??A@BBBCA?CBB@CB
@AZ32M:00058:00025
AGCACTGTAGCTGTCACTAGTTACTTGT
+
@ACCCCCAAACB@@@AAAAAA>??B@BB
@AZ32M:00058:00026
AGCACTGTAGCTG
+
BCCCCDCC<==AA
@AZ32M:00058:00032
TACTGAGCTACACACACAGAAAAATTGGTGC
+
A?BBCDECAABBBCCCB@99888+9?C@CC@
@AZ32M:00059:00023
ACGAGTGCGTTCCCCATGTCGTAGGTACTC
+
B@?@CCCCCC@ABB9CBBBBBC@@<@;<<@
@AZ32M:00059:00028
CGTGTCTCTAGGCACAGGATTTTGTGTAG
+
>ABBBBCC@@@@DCBB@?;444-4?>=@@
@AZ32M:00059:00040
ACGCTCGACATGCCCAGGTACAGGA
+
>>==9949494444-4;7=<@???@
@AZ32M:00059:00047
TACTGAGCTACACACACAGAAAGATTGGT
+
BBBACC@><<<@AACGBCAAA<@CB>A?B
@AZ32M:00060:00004
CGTGTCTCTAGGCACAGGATTTTGTGTAG
+
BBCCCDCB@@@=@@ABDADCCC7AA@99<
@AZ32M:00060:00006
ACGAGTGCGTTCCCCATGTCGTAGGTACTC
+
AA>@@@>>?A6999,4444>884348999>
@AZ32M:00060:00007
CGTGTCTCTAGGCACAGGATTTTGTG
+
:444944444424449984444,444
@AZ32M:00060:00009
ACGAGTGCGTTCCCCATGTCGTAGGTACTC
+
DGCBBBB>>@5999/9999AA@AA>@;<<@
@AZ32M:00060:00013
ACGAGTGCGTTCCCCATGTCGTAGGTACTC
+
CBCCCCEB@;2444/9?>@@BBAB?B<<<C
@AZ32M:00060:00019
AGCACTGTAGCTGTCACTAGTTACATTGT
+
ABCCCCCCCCCCBBAAAAAD:78/11,16
@AZ32M:00060:00022
AGCACTGTAGCTGTCACTAGTTACTTGTG
+
BCCCCBCBCCCCBBBCCCCCC@CBC@BBC
@AZ32M:00060:00027
ACGCTCGACATGCCCAGGTACAGGAG
+
BCBBBBBBBCCCCD?BB?BCCBF?BB
@AZ32M:00060:00028
TACTGAGCTACACACACAGAAAGATTGGT
+
>@@@BACBBB@@@AA?999>><AAB?B=@
@AZ32M:00061:00007
ACGCTCGACATGCCCAGGTACAGGAG
+
=@94;AA>??B>>?9@@;>>B99699
@AZ32M:00061:00008
AGCACTGTAGCTGTCACTAGTTACTTGT
+
99BBCDBDCDDCB@@ABCCCC@CCB>B@
@AZ32M:00061:00011
AGCACTGTAGCTGTCACTAGTTACTTGT
+
BCBBBCCCCCCBBBBBBBBBB@BCD@C@
@AZ32M:00061:00015
AGCACTGTAGCTGTCACTAGTTACTTGT
+
ABCCECCCCCBBAAABBBCBB@CDB?B@
@AZ32M:00061:00016
AGCACTGTAGCTGTCACTAGTTAC
+
;;4494449999449;44444511
@AZ32M:00061:00020
TACTGAGCTACACACACAGAAAGATTGGT
+
BBB@@@AA@ACCCC=<<A;;97;@>>B?B
@AZ32M:00061:00026
TACTGAGCTACACACACAGAAAGATTGGT
+
A@BCCCC@AABBBCGBBCCCCACCC@C?B
@AZ32M:00061:00028
ACGAGTGCGTTCCCCATGTCGTAGGTACTC
+
AABBCCCCCC@DDD9B;;;AA@>>;8999=
@AZ32M:00062:00007
CGTGTCTCTAGGCACAGGATTTTGTGTAGAGG
+
BBBBCBBB<<;=@AACDBDDDE:BA@11111,
@AZ32M:00062:00018
ATCAGACACGGACACAGCAGAACACAC
+
?@@CBBBBBBBCDCBAAACDB@CCA@>
@AZ32M:00063:00006
ACGAGTGCGTTCCCCATGTCGTAGGTACTC
+
BBA@ABA@>@5999/9999ABBBB@B<==A
@AZ32M:00063:00008
TACTGAGCTACACACACAGAAAGATTGGTGCTG
+
;;44449>>84999AABABCD=BBA=?;><7/.
@AZ32M:00063:00013
CGTGTCTCTAGGATTTTGTGTAGAGGC
+
DCDDDEAAA<;9<CBC7A=;000/,*,
@AZ32M:00063:00016
TACTGAGCTACACACACAGAAAGATTGGTG
+
==94949@@@@ABC===CABB899>;>;><
@AZ32M:00063:00018
TACTGAGCTACACACACAGAAAGATTGGT
+
BBCCAAACCBCBCBEBAC;846;@>>BBB
@AZ32M:00063:00030
ACGAGTGCGTTCCCCATGTCGTAGGTACTC
+
BBCCBCDB>;2444/9999>@@98589999
@AZ32M:00064:00006
TACTGAGCTACACACACAGAAAGATTGGT
+
=>=@AAABBBBAAAA?A?98809@CAD?B
@AZ32M:00064:00007
AGCACTGTAGCTGTCACTAGTTACTTGT
+
4488=DDDCCCB@;;;>@>>@=@AA>@>
@AZ32M:00064:00008
ACGCTCGACATGCCCAGGTACAGGAG
+
B>:9<AAAFEDDDCACCACBBAB9;<
@AZ32M:00064:00017
TACTGAGCTACACACACAGAAAGATTGGTGC
+
9994999ABBBCCCA@<<;AAB@A?>B=?86
@AZ32M:00064:00019
TACTGAGCTACACACACAGAAAGATTGGT
+
CCCBBBBBBDCCCBCBBC<<;;<CC@D@B
@AZ32M:00064:00020
ACGAGTGCGTTCCCCATGTCGTAGGTACTC
+
BBBBBB@>==5999/9A@@9999868999@
@AZ32M:00064:00021
ACGAGTGCGTTCCCCATGTCGTAGGTACTC
+
BBBBBBA>==5999/9@A@@@@9848999@
@AZ32M:00064:00047
ACGAGTGCGTTCCCCATGTCGTAGGTACTC
+
BDDDCCC@?@>AAA6AAAAAB><;90111;
@AZ32M:00065:00005
ACGCTCGACATGCCCAGGTACAGGAG
+
BC@@@DA@ACCBBB=BB?B>BCC;;<
@AZ32M:00065:00006
ACGAGTGCGTTCCCCATGTCGTAGGTACTC
+
CFFBBBBBBC?BBB9BA@?BCC@B@@;<<B
@AZ32M:00065:00014
ACGAGTGCGTTCCCCATGTCGTAGGTACTC
+
DCA@@DCA?@5999/9>>@BBBBA?ACCCC
@AZ32M:00065:00016
ACGCTCGACATGCCCAGGTACAGGAG
+
CC<>=CCHDCCDCC=A@=@?A9;9;@
@AZ32M:00065:00019
CGTGTCTCTAGGCACAGGATTTTGTGTAG
+
@999@:99=4959@@@@=9999/949//8
@AZ32M:00065:00021
ACGAGTGCGTTCCCCATGTCGTAGGTACTC
+
CCCCBCC>>?5999/9@?>AAB@?<?BBBB
@AZ32M:00065:00041
ACGAGTGCGTTCCCCACTGTCGTAGGTATC
+
BCC@@A@?A@5999,944444494423444
@AZ32M:00066:00004
TCTCTATGTCTAAGGTACTG
+
668/499949>?;>5999;=
@AZ32M:00066:00013
ACGCTCGACATGCCCAGGTACAGGAG
+
??949==<9<@>>>9@@;?>@99699
@AZ32M:00066:00018
AGCACTGTAGCTGTCACTAGTTACTTGT
+
4===BEDDCCHDBBBAA@BBC=@@A899
@AZ32M:00066:00019
TACTGAGCTACACACACAGAAAGATGGT
+
CCAACAABBBCECCCAAA;;;7;AAA?B
@AZ32M:00066:00040
TACTGAGCTACACACACAGAAAGATTGGT
+
BBDBCCBD994444::99444-4>>;>=>
@AZ32M:00067:00005
TACTGAGCTACACACACAGAAAGATTGGT
+
?==@AAABBCCAAAB?B@99909>>=BBB
@AZ32M:00067:00044
ACGAGTGCGTTCCCCATGTCGTAGGTACTC
+
BCCCCCB>=>;>>>4?9=>ABCAA=?9998
@AZ32M:00069:00015
CGTGTCTCTAGGCACAGGATTTTGTGTAGAGG
+
B>>=A:9;=9>>BAAADADDDD7<<9>>9995
@AZ32M:00070:00005
TACTGAGCTACACACACAGAAAGATTGGT
+
===@CAA@BAB@AAB@@?99909@?>B?B
@AZ32M:00071:00046
AGCACTGTAGCTGTCACTAGTTACTTGT
+
:<BBCDFCAAACB==?ECDCBBBAB@CC
@AZ32M:00072:00023
CTTTGTCTCTAGGCACAGGATTTTGTGTAGA
+
999-4999;?>=5999489>>>=28448999
@AZ32M:00072:00024
AGCACTGTATCACTAGTTACTTGTG
+
CCCCCCCC@AABBBCBB@F@@=@BC
@AZ32M:00075:00014
TACTGAGCTACACACACAGAAAGATTGGTG
+
?===?AAA@@@<<<@@BA99909@?<@@A=
@AZ32M:00077:00047
TACTGAGCTACACACACAGAAAGATTGGT
+
49@8=998489>=>A@=ABBC@CAA>@=?
@AZ32M:00079:00048
TACTGAGCTACACACACAGAAAGATTGGT
+
??ABCCCC@BBBBBDCCCBBB?BCD@C@C
@AZ32M:00079:00049
ATATCGCGAGGGTATGGAAGACTCTATAG
+
A?9<;AAAAAA<CBBBAHDDGCDD<::@?
@AZ32M:00080:00007
TACTGAGCTACACACACAGAAAGATTGGT
+
=44;A@@@@@@;<<B@@@99909@@<@@C
@AZ32M:00080:00049
CGTGTCTCTAGGCACAGGATTTTGTGTAG
+
BBBBCCCABBE@BECDC?;::4,4=9>>@
@AZ32M:00081:00038
TACTGAGCTACACACACAGAAAGATTGGTG
+
A@A>;;9@>@>AAA=<<CA@>9>987;>AA
@AZ32M:00083:00049
CGTGTCTCTAGGCACAGGATTTTGTGT
+
A@A@@BC99<B6994=?84999,9996
@AZ32M:00084:00014
ACGAGTGCGTTCCCCATGTCGTAGGTACTC
+
=B@BBBB99;<AAB6A<<;CB=;:911/1:
@AZ32M:00085:00006
ACGAGTGCGTTCCCCATGTCGTAGGTACTC
+
//49??>>>A<@@@4?<99@B998;89448
@AZ32M:00085:00049
CGTGTCTCTAGGCACAGGATTTTGTGTAG
+
8;;9;AB999959>???AB@@A/99@111
@AZ32M:00088:00005
ACGCTCGACATGCCCAGGTACAGGAG
+
//449>>>?<9;BC@CGAC@ECCBBB
@AZ32M:00089:00013
TACTGAGCTACACACACAGAAAAGATTGGT
+
/668@BB@@>@;<>BBAB9999/9@?,0-0
@AZ32M:00091:00040
AGCACTGTAGCTGTCACTAGTTACTTGT
+
>BBABDCCCDCCAAABBBCCB@DCB=??
@AZ32M:00092:00004
ACGCTCGAACATGCCCAGGTACAGGAGA
+
44449>9954949?B=?C@@@@<<:<@A
@AZ32M:00094:00049
ACGAGTGCGTTCCCCATGTCGTAGGTACTC
+
@@@@@BA@@A6999/9>??@AA>?=?<<<A
@AZ32M:00095:00041
CGTGTCTCTAGGCACAGGATTTTGTGTAGA
+
9444==?AAACECCDCB@9999/9@>>>A<
@AZ32M:00098:00004
AGCACTGTAGCTGTCACTAGTTACTTGT
+
//88@BEED?BA@;;9ABA9<8<@C?CC
@AZ32M:00098:00019
CGTGTCTCTAGGCACAGGATTTTGTGTAG
+
/844449@99<699A@A=DDFEACAA==<
@AZ32M:00099:00005
TACTGAGCTACACACACAGAAAAGATTGGT
+
4888>AA?:9;;<<CBCA9999/9?B4;;<
@AZ32M:00052:00074
CGTGTCTCTAGGCACAGGATTTTGTGTAG
+
B@?AB@;;<99<@9<>>AEBDG7<;;=>@
@AZ32M:00053:00076
ACGAGTGCGTTCCCCATGTCGTA
+
>?999998942444,4/////7/
@AZ32M:00056:00074
CGTGTCTCTAGGCACAGGATTTTGTGTA
+
99=9:A9944424444494444,44444
@AZ32M:00057:00076
CGTGTCTCTAGGCACA
+
44999:/,,,,**,//
@AZ32M:00057:00081
AGCACTGTAGCTGTCACTAGTTACTTGT
+
BECCDCDB@=?9444444>?>><99>>9
@AZ32M:00061:00085
ACGCTCGAACATGCCA
+
@>9<---,*,,,/424
@AZ32M:00063:00093
CGTGTCTCTAGGCACAGGATTTTGTGTAG
+
?A@ACECC<<=@@@AAC@A@@A6@BBAAA
@AZ32M:00063:00095
CGTGTCTCTAGACACAGGATTTTGTGTAG
+
@A@ABBB@<99>>999@<=<<>2888@BB
@AZ32M:00063:00098
ACTGAGCTACACACACAGAAAGATTGGT
+
4888;>>999>>99999>AABBBB@C?;
@AZ32M:00064:00094
CGTGTCTCTAGGCACAGGATTTTGTGTAG
+
9;<4@A;111/5644<C?A?CB6=====@
@AZ32M:00072:00064
CGTGTCTCTAGGCACAGGATTTTGTGTAG
+
>ABACDEB>==<<<CDEBCDCCCFCC<>>
@AZ32M:00073:00066
AGCACTGTAGCTGTCACTAGTTACTTGT
+
99BBCCCCBBA@A===CCCAA>ABB=A@
@AZ32M:00074:00068
TACTGAGCACACACACAGAAAGATTGGTGC
+
CDCCCCABBAABECC;:<DDABBB?D?BCC
@AZ32M:00074:00070
CGTGTCTCTAGGCACAGGATTTTGTGTAG
+
??BCCECB>=<=@AAADABBCCADCC<<<
@AZ32M:00075:00059
CGTGTCTCTAGGCACAGGATTTTGTGTAG
+
AABAEJEGAA>>BACCD@DCDD:CCC<<<
@AZ32M:00079:00062
AGCACTGTAGCTGTCACTAGTTACTTGT
+
AACEDCCAABBBBBBBHCC@@=@CB@BB
@AZ32M:00080:00052
ACGAGTGCGTTCCCCATGTCGTAGGTACTC
+
BAAAAAA@BB@BCC:D:9:BBC=@<?;;;B
@AZ32M:00080:00058
CGTGTCTCTAGGCACAGGATTTTGTGTAG
+
BBABBDBB???@BBCDD@??@@6?BB@AB
@AZ32M:00081:00068
AGCACTGTAGCTGTCACTAGTTACTTGT
+
;<A??GCCCDCBCBBAELCCC@AA@>@?
@AZ32M:00082:00056
TACTGAGCTACACACACAGAAAATTGGTGC
+
@AABCBCBCBBBBBB;87****)*)*)***
@AZ32M:00085:00059
AGCACTGTAGCTGTCACTAGTTACTTGT
+
BBCCCCCCDCCBBBCBBACCBABB?>?A
@AZ32M:00085:00074
CGTGTCTCTAGGCACAGGATTTTGTGTAG
+
A@CCCEFCBDA@CCCDIBECCC:DDGBBB
@AZ32M:00087:00059
AGCACTGTAGATGTCACTAGTTACTTGT
+
BB@BBBCAABDBBB@BBDCAA?BCD>??
@AZ32M:00088:00065
CGTGTCTCTAGGCACAGGATTTTGTGTAG
+
ABAABCBBBBA@BCCBD@ECCC9AAB999
@AZ32M:00088:00073
CGTGTCTCTAGGCACAGGATTTTGTGTAG
+
B?AACDHD>=<ACCCBD@CCCC:DDB??A
@AZ32M:00089:00078
TACTGAGCTACACACACAGAAAGATTGGT
+
BBBBCECC@?BBBCGCBC<;;7;@@<ABE
@AZ32M:00090:00070
TACTGAGCTACACACACAGAAAGATTGGT
+
BBB@BCCBAA@BBBCCCCBCB>BBB@B@?
@AZ32M:00091:00059
CGTGTCTCTAGGCACAGGATTTTGTGTAG
+
BBABABA>>AC@BA=4959999/9>@999
@AZ32M:00092:00058
TACTGAGCTACACACACAGAAAGATTGT
+
99;B@AA998>9449999==;6877488
@AZ32M:00092:00059
AGCACTGTAGCTGTCACTAGTTACTTGT
+
AADDHCCDDCCBB<==ECADCAECC;<<
@AZ32M:00092:00079
ACGCTCGACATGCCCAGGTACAGGAG
+
D@AABCBAACCBBB>BB>B>CBB@AB
@AZ32M:00093:00063
ACGCTCGACATGCCCAGGTACAGGAG
+
ABBBBCBBCB?BCC>@?=>;:9=;9;
@AZ32M:00093:00076
TACTGAGCTACACACACAGAAAGATT
+
1////4;>@;89>9999999>0898+
@AZ32M:00093:00090
TGATACGTCTCCTCCTTAGTTACTTCAG
+
:99>9444/,,*,,*,*,,/59442444
@AZ32M:00093:00091
TAGTATCAGCCTCGCCATGATC
+
84444444442488;?91/11/
@AZ32M:00094:00069
TCTCTATGCGCTCCACATGTCTAAGGT
+
BBBB@@ACBDEAB@CDBBBBBCD@C@B
@AZ32M:00094:00086
CGTGTCTCTAGGCACAGG
+
999B?BB@;<<:;<CCE@
@AZ32M:00095:00051
ACGAGTGCGTTCCCATGTCGTAGTACTC
+
AB9:;@>>?@5991444/////..///8
@AZ32M:00095:00058
CGTGTCTCTAGGCACAGGATTTTGTGTA
+
BBCBBBB;<<<899AA?99999/<BBAB
@AZ32M:00095:00065
AGCACTGTAGCTGTCACTAGTTACTTGT
+
BBCCFBGECDCCCCCCCBCCB@CBB9;;
@AZ32M:00095:00068
CGTGTCTCTAGGCACAGGATTTTGTGTAG
+
994444=99>>699>;@=@??>4=@@>@@
@AZ32M:00095:00075
CTGTGTCTCTAGGCACAGGATTTTGTGTAG
+
999>@AAFICBBAC<<==ACCFF:DDC>>@
@AZ32M:00095:00083
CGTGTCTCTAGGCACAGGATTTTGTGTAG
+
BBCCDDCD<<;?BAEBDACCBC:CDC??@
@AZ32M:00095:00089
AGCACTGTAGCTGTCACTAGTTACTTGT
+
99A=BBGBCCBBBAAACCDCC@BBB=?A
@AZ32M:00097:00077
CGTGTCTCTAGGCACAGGATTTTGTGTAG
+
BBAAABBBBBE@CBEBC@??@@9@CBAAB
@AZ32M:00097:00079
AGCACTGTAGCTGTCACTAGTTACTTGT
+
<<CCCDCCABBBBCCBBBDBC@CBB@BB
@AZ32M:00097:00082
TACTGAGCTACACACACAGAAAGATTGGTG
+
B???BCCB?@@@@@CDCC9996::9;@?B@
@AZ32M:00097:00098
CGTGTCTCTAGGCACAGGATTTTGTGTAG
+
//::;CDC<;<>AAEDFBDCEC:CBB<<<
@AZ32M:00098:00063
ACGAGTGCGTTCCCCATGTCGTAGGTACTC
+
@@BBBCCCCC@BAA9BABBCCC@?=@<<<C
@AZ32M:00099:00057
CGTGTCTCTAGGCACAGGATTTTGTGTA
+
BBDCCCC<<<C=@@B9969999/999;;
@AZ32M:00099:00085
ACGCTCGACATGCCCAGGTACAGGAG
+
B?ABBBBBDBCCCB>BB@?9;4974;
@AZ32M:00052:00115
TAACTGAGCTACACACACAGAAAGATTGGT
+
//,///88AA@@AACAABA>@@<>?@=@?A
@AZ32M:00054:00117
AAGCACTGTAGCTGTCACTAGTTACTTGT
+
/,/77///4444449:::@499<944999
@AZ32M:00054:00136
ACGCTCGACATGCCCAGGTACAGGAG
+
49A;<<CDC@C;;;7;B>CBBBD@CB
@AZ32M:00055:00134
CGTGTCTCTAGGCACAGGATTTTGTGTAG
+
;9<;BBGFCCCACBCBBA9999-9?>>>@
@AZ32M:00055:00143
GTACGCTCGACATGCCCAGGTACAGGAG
+
*,,,269=CCCCCBCC?CC?BBBBA<>9
@AZ32M:00061:00145
ACGCTCGACATGCCCAGGTACAGGAG
+
==9999BCDDCCCC@@@=>>@99599
@AZ32M:00062:00151
TCACGCTCGACATGCCCAGGTACAGGAG
+
((**,,//86/44499044283444:94
@AZ32M:00068:00173
TACTGAGCTACACACACAGAAAGATTTGGTA
+
,,,,,774444999444488858433,3133
@AZ32M:00069:00162
CGTGTCTCTAGGCACAGGATTTTGTGTAG
+
//////4494959@@B@@9999/9B>>@B
@AZ32M:00070:00180
TACTGAGCTACACACACAGAAAGATTGGTG
+
/////9:=9=?ABCECCCCIB>??>>;5::
@AZ32M:00071:00156
TCACGAGTGCGTTCCCCATGTCGTAGGTACTC
+
,,,,27444;442444,444444437174448
@AZ32M:00071:00169
ACGCTCGACATGCCCAGGTACAGGAG
+
8=?999CCC:;9CC@BB8;:AAA>BC
@AZ32M:00074:00189
ACGAGTGCGTTCCCATGTCGTAGGTACTC
+
99>>=A=99>29914444::98;;>9998
@AZ32M:00075:00183
TACTGAGCTACACACACAGAAAGAATGGTG
+
444449?==ABCBCEDBBBCC?BB=@>8;:
@AZ32M:00077:00164
AGCACTGTAGCTGTCACTAGTTACTTGT
+
//68/1/1/84;4;;;894495444244
@AZ32M:00080:00173
ACGCTCGACATGCCCAGGTACAGGAG
+
>@A:99CDC:99BC>BB;<:BBB>BC
@AZ32M:00081:00172
TACTGAGCTACACACACAGAAAGATTGGT
+
444444>>@ACCCCIEDC<11,111,,+,
@AZ32M:00083:00180
AGCACTGTAGCTGTCACTAGTTACTTGT
+
=>=B:=:DBB<<;AAA9<9>><?>>;9<
@AZ32M:00083:00184
TACTGAGCTACACACACAGAAAGATTGGTG
+
44944=C???BCCCFBABABC@B?><;5:1
@AZ32M:00084:00178
ACGCTCGACATGCCCAGGTACAGGAG
+
99>999BCC;99BB>CB:<:CCC@CC
@AZ32M:00087:00187
TACTGAGCTACACACACAGAAAGATTTGGTG
+
44444:C99:BBCCDDBBBB;79333,3;>6
@AZ32M:00090:00190
ACGAGTGCGTTCCCCATGTCGTAGGTACTC
+
@=BA944;442444,49988999<58989=
@AZ32M:00055:00208
GTCAGCACTGTAGCTGTCACTAGTTTAATG
+
((((((((,,69ABAAB<9999988-/7-*
@AZ32M:00059:00231
CCCCCCCCCCCCCCCCCCCCCCGCGGCTT
+
888888888888888888888"4//,//,
@AZ32M:00054:00262
GCGAGTAGTCTTTCCCCCCCCCCCCCCC
+
(((((((*/699:;;??;;;;;;;;;;;
@AZ32M:00061:00261
GTGCTCTATGCGCTCCCACATGTCT
+
)*****/449:><B??-,,,///74
@AZ32M:00062:00269
GTAGCCGGTTGGGTTCCCTTCCCTTAAGGGGGGCCC
+
*,,,,*,*/56659244-49::592/,1:;?;+::+
@AZ32M:00079:00338
TCTCGCTCGACATGCCCAGGTACAGGAG
+
((((*4;;BCCCCCCC?CC@CBCB><=8
@AZ32M:00081:00316
TCTCTACTGAGCTACACACACAGAAAAGATTGGT
+
*****,/8;>BBDCECCBB;993338.177>AB?
@AZ32M:00085:00302
AGCACTGTAGTGTCACTAGTTACTTGT
+
/////ECCCCCCDBDA@BBCACD@>AD
@AZ32M:00089:00315
TCTCGTGTCTCTAGGCACAGGATTTTGTGTAG
+
/////4;FDCBCBC?BBBB;:4499/9>?99A
@AZ32M:00092:00318
TCTCTGTCTCTAGGCACAGGATTTGTGTAG
+
,,,2,/9CBBCDBACDB@@=9990499881
@AZ32M:00093:00302
TACGCTCGACATGCCCAGGTACAGGAG
+
4449=@BFCBB??BB?AA@AAB9:89B
@AZ32M:00093:00317
TAGCACTGTAGCTGTCACTAGTTACTTGT
+
////66ACCCCFAAA@@@@FCCBD::;;C
@AZ32M:00094:00305
AGCACTGTAGCTGTCACTAGTTACTTGT
+
488=ADFDBBCBBBB??ABCDAC@@CAC
@AZ32M:00100:00004
AGCACTGTAGCTGTCACTAGTTACT
+
A@CCCDDAAABBDDDBBBCBB>BBC
@AZ32M:00101:00004
CGTGTCTCTAGGCACAGGATTTTGTGTAG
+
@@CDHA@@@99584444;==AC2444444
@AZ32M:00101:00012
ACGCTCGACATGCCCAGGTACAGGAG
+
>999<AABICHCBB>BB@CBB@@=<;
@AZ32M:00102:00024
TACTGAGCTACACACACAGAAAGATTGGT
+
DABBBCCCCBBC@AAA@@99909?B6878
@AZ32M:00103:00009
CGTGTCTCTAGGCGACAGGATGTTGTGTAGA
+
449>999@D9954444442444494/////,
@AZ32M:00103:00014
AGCACTGTAGCTGTCATTAGTTACTTGGT
+
///////9449BC@@@?69995439777=
@AZ32M:00103:00027
TACTGAGCTACACACACAGAAAGATTGGTG
+
DBBBCBEBCCBBBCCCCC;<;09??4:8;B
@AZ32M:00104:00015
ACGCTCGACATGCCCAGGTACAGGAG
+
8444449:?AA??A:=B>@?66::11
@AZ32M:00105:00007
AGCACTGTAGCTGTCACTAGTTACTTGT
+
449;49::?===A=@AB<<;B8;;C>AA
@AZ32M:00105:00008
TACTGAGCTACACACACAGAAAGATTGGT
+
CAAAAA@AAA@@ABAAABBCC@CBC?BBC
@AZ32M:00105:00036
AGCACTGTAGCTGTCACTAGTTACTTGGTGTGCC
+
4444444449::;<<@=@@=@29895459////,
@AZ32M:00106:00036
TACTGAGCTACACACACAGAAAGATTGGTGC
+
BBBB@;=<CECHCCCBBC;<<89CC7;;;?7
@AZ32M:00107:00010
TACTGAGCTACACACACAGAAAGATTGGT
+
LAA@@@@@@AAAAA<99@99919@@@DAC
@AZ32M:00107:00032
TACTGAGCTACACACACAGAAAGATTGGT
+
DBBBCAAACFCCBBGCAB;;;79@?6;:;
@AZ32M:00107:00039
AGCACTGTAGCTGTCACTAGTTACTAGCGTAGC
+
@@BBBBGAA===CDDGCCCB=88-((((((***
@AZ32M:00108:00020
CGTGTCTCTAGGCACAGGATTTTGTGTAG
+
BBA@AACCDDCACDCBB=9999-9?>;;<
@AZ32M:00109:00010
TCTCTATGCGCTCCACATGTCTAAGGT
+
====CCCBBBDCC@B=<<ACBA@=@=@
@AZ32M:00109:00045
CGTGTCTCTAGGCACAGGATTTTGTGTAGAGGC
+
444>999@9995944442499929994449984
@AZ32M:00109:00048
ACGCTCGACATGCCCAGGTACAGGAGACTGA
+
@@<<<CCHFBA===7;9<>C@@@<>91-0,(
@AZ32M:00110:00004
AGCACTGTAGCTGTCACTAGTTACTTGT
+
@ABBCDBBBDCCCBBBCCCCE@CBA9<<
@AZ32M:00110:00006
AGCACTGTAGCTGTCACTAGTTACTTGT
+
@?CCEECBBCCCBAA?BBBCC?A?>8;;
@AZ32M:00110:00007
TACTGAGCTACACACACAGAAAGATTGGT
+
;9<BC;<<@@999?994>488048<4848
@AZ32M:00110:00036
TACTGTGCTACACACACAGAAAGATTGGTGC
+
BA@@<<99@AAAA=@=11/::8669174340
@AZ32M:00112:00011
ACGCTCGACATGCCCAG
+
C;;;BBBB@@@999199
@AZ32M:00112:00015
CGTGTCTCTAGGCACAGGATTTTGTGTAG
+
9?999<@AADAF;4494244;;,499994
@AZ32M:00113:00029
AGCACTGTAGCTGTCACTAGTTACTTGGTG
+
///////499=ACC;;<9999244;8@;=;
@AZ32M:00114:00008
ACGCTCGACATGCCCAGGTACAGGAG
+
BBBACDCCBBCDCE?BB>@??>@=;;
@AZ32M:00116:00023
CGTGTCTCTAGCGACGGATTTTATGTAG
+
4444444:811////:89999,444444
@AZ32M:00116:00033
ACGAGTGCGTTCCCCATGTCGTAGGTACTC
+
B???BBBBBC?DCB9A@BBBB;::>:;<<A
@AZ32M:00117:00011
CGTGTCTCTAGGACGACAGGATTTTGTGT
+
8444444////,////4//5////*...6
@AZ32M:00118:00044
ACGCTCGACATGCCCAGGTACAGGAAG
+
B@:;:DCCCDCBBB>BB??;7--+-+-
@AZ32M:00122:00005
CGTGTCTCTAGGCACAGGATTTTGTGTAAGA
+
CCCBCCBBBBC@CBDAB;1111+1;;11,11
@AZ32M:00122:00040
AGCACTGTAGGTCACTAGTTACTTGTG
+
CBB@ABCAAACCCBB=>>>698<;>==
@AZ32M:00123:00005
ACGAGTGCGTTCCCCATGCTCGTAGGTACTC
+
:;>>>>>@@@;>@@-1111/////4889444
@AZ32M:00123:00015
ACGAGTGCGTTCCCCATGTCGTAGGTACTC
+
BBBBB@A@CB@CCC:CAA@@@@98489999
@AZ32M:00124:00030
ACGCTCGACATGCCCAGGTACAGGAG
+
A?>@?BBCCECCCB?CC@BCCAA=<<
@AZ32M:00125:00029
ACGCTCGACATGCCCAGGTACAGGAG
+
BBBBBDBACDCBCC?DC@BBDCCCBB
@AZ32M:00125:00032
TACTGAGCTACACACACAGAAAGATTGG
+
@;9;A<;<BCCC<<;?999991943177
@AZ32M:00128:00032
ATCAGACACGGACACAGCAGAACACAC
+
CCABACBBBC@BCDCCCCCA@=ACCBC
@AZ32M:00129:00004
TACTGAGCTACACACACAGAAAGATTGGT
+
91/6////49444?===@@@A<@AB6:6:
@AZ32M:00129:00036
ACGAGTGCGTTCCCCATGTCGTAGGTACTC
+
BAABBBABAA@BCC9A@BBABBB@?:;<;A
@AZ32M:00130:00035
TACTGAGCTACACACACAGAAAGATTGGT
+
B?AABBCBBBBCECEC@@@@@<>BB7;;<
@AZ32M:00132:00016
AGCACTGTAGCTGTCACTAGTTACTTGT
+
BBBBCCDA=<<@@@ABBBA@@=<<;>AB
@AZ32M:00132:00027
CGTGTCTCTAGGCACA
+
BBBBBEEBB;459>99
@AZ32M:00133:00011
TACTGAGCTACACACACAGAAAGATTGGT
+
BBABAABCBBBBCCCCCB@?@=@BC@B><
@AZ32M:00133:00031
AGCACTGTAGCTGTCACTAGTTACTTGT
+
<<CCHDCCBBBBBBBBBBCBB@CCC=??
@AZ32M:00133:00049
TACTGAGCTACACACACAGAAAAGATTGGGTG
+
9449444489999944494444,43399B<97
@AZ32M:00134:00028
ACGCTCGACATGCCCAGG
+
?@@@BB@AABBBAA<@@=
@AZ32M:00134:00044
TACTGAGCTACACACACAGAAAGATTGGT
+
BABADCCBCBBC@@ABAA;;;09AA5;9:
@AZ32M:00137:00031
CGTGTCTCTAGGCACAGGATTTTGTGTAG
+
@@@ABDCBAAA@BCBBB?AACB6?=:111
@AZ32M:00137:00049
CGTGTCTCTAGGCACAGGATTTTGTTTAG
+
AA;<<BBBAAACCCBBB>AACC9CCC<AB
@AZ32M:00138:00015
CGTGTCTCTAGGCACAGGATTTTGTGTAAG
+
BAAAACBABBB@DCBA?94444,9==>>8;
@AZ32M:00138:00028
AGCACTGTAGCTGTCACTAGTTACTTGT
+
?@<99@B99<@BA@@CBA<><61@<-//
@AZ32M:00138:00029
TCTCTATGCGCTCTACATGTCTAAGGT
+
44444499<1111//669=>9996929
@AZ32M:00139:00029
AGCACTGTAGCTGTCACTAGTTACTTGT
+
BBBBCBDC@ACBCHCCCCCCD<:::122
@AZ32M:00142:00016
ACGCTCGACATGCCCAGGTACAGGAG
+
BCBBBBBBCBBBBB>BB@BACBC@AA
@AZ32M:00142:00033
CGTGTCTCTAGGCACAGGATTTTGTGTA
+
CBBBCCCC::;@CCEBCACBBA9AB=@@
@AZ32M:00142:00042
CGTGTCTCTAGGCACAGGATTTTGTGTAG
+
ABBBBDCCBBB@:9;A@59999/9@@;<=
@AZ32M:00143:00040
ACGCTCGACATGCCCAGGTACAGGAG
+
A9:;BBAAACCCDD:<;598111,1/
@AZ32M:00144:00027
ACGCTCGACATGCCCAGGTACAGGAG
+
BBBA>>;<>CBBDG@CCBDADAA;<<
@AZ32M:00145:00019
CGTGTCTCTAGGCACAGGATTTTGTGTAG
+
AAAABDBBAABACBDCD=9444-9@?==@
@AZ32M:00145:00048
ACGAGTGCGTTCCCCATGTCGTAGGTACTC
+
CBAA?BCBBB@BBB9BBBCBC@@@?;;<@A
@AZ32M:00147:00030
CGTGTCTCTAGGCACAGGATTTTGTGTAG
+
BBBBBBBC@?@ACBB@B@CBCC:A=9//1
@AZ32M:00148:00005
TACTGAGCTACACACACAGAAAGATTGGT
+
9:<@@A@BAA@@AC<;9@9;;7;AB@C@B
@AZ32M:00148:00038
ACGCTCGACATGCCCAGGTACAGGAG
+
BBBBBCBCCBBCHD>BB??;@44249
@AZ32M:00149:00007
TACTGAGCTACACACACAGAAAGATTGGT
+
@@@C<;<CBCBBBBBA@@99909AA?B@C
@AZ32M:00149:00037
AGCACTGTAGCTGTCACTAGTTACTTGT
+
@@CECDF?BBDBB?ABBEBAA@CDB::;
@AZ32M:00100:00085
TACTGAGCTACACACACAGAAAGATTGGT
+
CCCBCCCB;;;<9@@B999@@<>??=?=?
@AZ32M:00100:00090
TACTGAGCTACACACACAGAAAGATTGGT
+
F:::>>CA;;9;9?BDAB?A@<@??<>58
@AZ32M:00101:00051
ACGAGTGCGTTCCCCATGTCGTAGGTACTC
+
CCCC;<<@@@6999,49>;>11/0,.6668
@AZ32M:00102:00093
ACGAGTGCGTTCCCCATGTCGTAGGTACTC
+
BCCBBBCCCHACCB4><@B@CDCB@;<<=@
@AZ32M:00103:00059
AGCACTGTAGCTGTCACTAGTTACTTGT
+
BBCCECCBAACB@B@ABBCCB?BBBACA
@AZ32M:00103:00082
AGCACTGTAGCTGTCACTAGTTACTTGT
+
?@BBBBC=<<ABBBAEAAABBBCCC@AA
@AZ32M:00104:00073
ACGAGTGCGTTCCCCATGTCGTAGGTACTC
+
BBBBCCBBCD@DDA9BB@@ABBBB@AAAAC
@AZ32M:00104:00092
TACTGAGCTACACACACAGAAAGATTGGT
+
BBCCFFA@@@<<;BCCCDCDCACCC@C@@
@AZ32M:00105:00073
ACGCTCGACATGCCCAGGTACAGGAG
+
CCBBBBBBEAAACC>BB?ACCCC@@A
@AZ32M:00106:00069
AGCACTGTAGATGTCACTAGTTACTTGT
+
BCCBCBBBBBBCAAACCCCCC@CCC=AA
@AZ32M:00106:00099
TACTGAGCTACACACACAGAAAGATTGGT
+
CBBACCCC@ABAADCCCCAAA>@BB?C?B
@AZ32M:00107:00074
ACGAGTGCGTTCCCCATGTCGTAGGTACTC
+
CAA@BCCAA@5999/9@>?>998<<>9;;;
@AZ32M:00107:00079
AGCACTGTAGCTGTCACTAGTTACTTGT
+
BBCCCDCAABBBBC@ABBCCB@CDC@AA
@AZ32M:00108:00065
CGTGTCTCTAGGCACAGGATTTGTGTAGA
+
BDBBBDCAAAC@BBB@@@99909C?<<<1
@AZ32M:00108:00067
CGTGTCTCTAGGCACAGGATTTGTGTAG
+
BDCCCDCAAAD@CCA@@?99909A@@@A
@AZ32M:00108:00069
AGCACTGTAGCTGTCACTAGTTACTTGT
+
AACCCBCBBB@@@@A@BCB@@=@@@=@A
@AZ32M:00108:00079
ACGCTCGACATGCCCAGGTACAGGAG
+
CCBBBBBBCAAACC>BB?B?BAA79;
@AZ32M:00109:00051
AGCACTGTAGCTGTCACTAGTTACTTGT
+
//88BCCB=@@AA<<;BABAA=@>>589
@AZ32M:00109:00063
ACGAGTGCGTTCCCCATGTCGTAGGTACTC
+
BBBBBBBBB@6;994;@@@ABA986:;<<B
@AZ32M:00109:00064
TACTGAGCTACACACACAGAAAGATTGGT
+
BBBB@@AAAABBCCBABCBDB=BCD@B>B
@AZ32M:00110:00055
AGCACTGTAGCTGTCACTAGTTACTTGT
+
<<CCHDCCCCCBBBBCCCCBB@BBB@DA
@AZ32M:00110:00062
CGTGTCTCTAGGCACAGGATTTTGTGTAG
+
4499@AAAAAAACCCBC?9999/9?>>>A
@AZ32M:00110:00067
ACGCTCGACATGCCCAGGTACAGG
+
BBBABCCCC@CCCE>@@=@?@>>7
@AZ32M:00110:00079
AGCACTGTAGCTGTCACTAGTTACTTGT
+
AACCCCCCCCCCCCCBBBBAA@CBC=AA
@AZ32M:00111:00078
ATATCGCGAGGGTATGGAAGACTCTATA
+
DA?@@@>@99919>>>>B@AAACC>??@
@AZ32M:00113:00074
AGCACTGTAGATGTCACTAGTTACTTGT
+
BBBBBDCCEECCBBAAACCEC@DBC>AA
@AZ32M:00113:00085
CGTGTCTCTAGGCACAGGATTTTGTGTAG
+
CCCECDCCCCDADCBA@:1111+1><---
@AZ32M:00113:00098
ACGCTCGACATGCCCAGGTACAGGAG
+
BABBA@@??99999-492446//,/8
@AZ32M:00114:00052
TACTGAGCTACACACACAGAAAGATTGGT
+
?=8==A@>99999;??=>99919?B4848
@AZ32M:00114:00093
ACGAGTGCGTTCCCCATGTCGTAGGTACTC
+
ACCBBCCBBB@CBB6A@@@@ABAA??<<<>
@AZ32M:00115:00059
ATCAGACACGGACACAGCAGAACACACGA
+
8334;;<;1/,/667/////856699799
@AZ32M:00115:00060
AGCACTGTAGCTGTCACTAGTTACTTGT
+
/677AEBC<99A@<<;GCCCC@CBB7;9
@AZ32M:00115:00063
TACTGAGCTACACACACAGAAAGATTGGT
+
DBBBBCCCCBBBCCECCDBBB?BBC?A?B
@AZ32M:00117:00055
CGTGTTTCTAGGCACAGGATTTTGTGTAGA
+
A@A9991999><>?>@@>AAAA7@@@;<=D
@AZ32M:00117:00070
TACTGAGCTACACACACAGAAAGATTGGT
+
?@ABCBBCBBBCDCEBBCA@@>@CC@B@C
@AZ32M:00117:00080
AGCACTGTAGCTGTCACTAGTTACTTGT
+
BBBCCCCBBBCBBB@ABBB@B?BBB@BB
@AZ32M:00118:00071
ACGCTCGACATGCCCAGGTACAGGAG
+
BBAAABECDBCCDC@A@=?>BAA?BB
@AZ32M:00119:00073
ACGAGTGCGTTCCCCATGTCGTAGGTACTC
+
BBBBAABBBB=?==6A9;;CBB@@<>999A
@AZ32M:00122:00072
CGTGTCTCTAGGCACAGGATTTTGTGTAG
+
CAAABBBBAAAACCCCGAA@@@6@AA@AA
@AZ32M:00123:00075
AGCACTGTAGCTGTCACTAGTTACTTGT
+
BABCECFCBBC@>>>BCCFCB>CBBBC?
@AZ32M:00125:00085
AGCACTGTAGCTGTCACTAGTTACTTGT
+
BCBCBAAABA?>BA@ACEECE@AAA?A<
@AZ32M:00126:00063
ACGAGTGCGTTCCCCATGTCGTAGGTACCTC
+
=ACABBB>?A=BKC9EAAACCA@?>:;<;<B
@AZ32M:00126:00067
AGCACTGTAGCTGTCACTAGTTACTTGT
+
9ABBCCCCBBB@A<==CCEEC@CCC=>@
@AZ32M:00126:00073
ACGAGTGCGTTCCCCATGTCGTAGGTACTC
+
@CCC;<<@@?;@>>4?999>AA98489998
@AZ32M:00127:00057
AGCACTGTAGCTGTCACTAGTTACTTGT
+
44::=ADACCCBC<;<BBC;;9<BC=?A
@AZ32M:00127:00061
AGCACTGTAGCTGTCACTAGTTACTTGT
+
,,228:?=49994444;9@99611;-11
@AZ32M:00128:00067
ACGCTCGACATGCCAGGTACAGGAGA
+
6/,,,,,//4444244243//8:111
@AZ32M:00128:00081
AGCACTGTAGCTGTCACTAGTTACTTGT
+
@@BCCDBAAACAAAAABBBCB@CBBECB
@AZ32M:00129:00096
ACGAGTGCGTTCCCCATGTCGTAGGTACTC
+
BCCBBBCCCC?BBC:CCABB@@><;>999@
@AZ32M:00130:00052
CGTGTCTCTAGGCACAGGATTTTGTGTAG
+
//44444444488444::9944,4:;444
@AZ32M:00131:00092
AGCACTGTAGCTGTCACTAGTTACTTGT
+
@CDDB@CBBBCB>AABBBBC@@BBB@BA
@AZ32M:00132:00089
TACTGAGCTACACACACAGAAAGATTGGT
+
AABBBCDBBBBBBBECBC;;;8<CB@D@C
@AZ32M:00134:00090
ACGCTCGACATGCCCAGGTACAGGAG
+
AC;;<<999>>>89-842474999=>
@AZ32M:00134:00092
AGCACTGTAGCTGTCACTAGTTACTTGT
+
ADCEHDDCCECC@AACCCCCCBDBB?B>
@AZ32M:00136:00083
TACTGAGCTACACACACAGAAAGATTGGTGC
+
=>>BBCDB<<;ABBCB@@;;;09@?4:8;==
@AZ32M:00139:00095
ACGAGTGCGTTCCCCATGTCGTGGTACTC
+
ABCCCCBBBB?BAA9BA@@@@@A=@A;;<
@AZ32M:00140:00095
CGTGTCTCTAGGCACAGGATTTTGTGTAG
+
9@AAGAAAAACDCCFCDADCCC9@A@A@@
@AZ32M:00142:00055
TCTCTAGCGCTCCCACATGTCTAAGGTA
+
444444;944444-4444:9444<9999
@AZ32M:00143:00055
ACGCTCGACATGCCCAGGTACAGGAG
+
//449=44494444-4><;;:A@?99
@AZ32M:00143:00099
TACTGAGCTACACACACAGAAAGATTGGT
+
B@BACCCCCCCBCCDDCD<<;;<CB>B??
@AZ32M:00144:00060
CGTGTCACTAGGCACAGGATTTTGTGTAG
+
444444:@99;599>91-1;=<0=1111/
@AZ32M:00144:00065
CGTGCTCTAGGCACAGGATTTGTGTAG
+
/////822,,*,,//42444-444894
@AZ32M:00145:00064
CGTGTCTCTAGGCACAGGATTTTGTGTAG
+
499444;<111,19>9<:<ACC7@99444
@AZ32M:00146:00086
CGTGTCTCTAGGCACAGGATTTTGTGT
+
CCCDCBBB<<<@BBCCCCCBCD:CCA9
@AZ32M:00147:00084
ACGCTCGACATGCCCAGGTACAGGAG
+
84999>999ACBBCACD@A@AAA=@@
@AZ32M:00147:00097
AGCACTGTAGCTGTCACTAGTTACTTGT
+
4:@CCDFC?=@@<;<;BCBAA=@>C249
@AZ32M:00148:00070
TACTGAGCTACACACACAGAAAGATTGGT
+
84449>?A;;;AAAB@@@99909?C6858
@AZ32M:00148:00074
ATCAGACACGGACACAGCAGAACACAC
+
/33444484;299;99@999959@>@@
@AZ32M:00105:00100
ACGAGTGCGTTCCCCATGTCGTAGGTACTC
+
BAABCCCBBB?CDC9G@A@@@A>?=?999>
@AZ32M:00106:00105
ATCAGACACGGACACAGCAGAACACAC
+
=?;;9@?>4424444:A@@?EADB@@@
@AZ32M:00110:00116
ACGAGTGCGTTCCCCATGTCGTAGGTACTC
+
BBBBBBBBBBACKC8AAAAACBBA@@AAAC
@AZ32M:00113:00100
TACTGAGCTACACACACAGAAAGATTGGT
+
ABDDDDCC<<<AAACD@AABB=BBB>A=?
@AZ32M:00116:00127
CGTGTCTCTAGGCACAGGATTTTGTGTAG
+
;<CCBBDC?;?@BBCCH@AAAA6@AA@AA
@AZ32M:00116:00135
CGTGTCTCTAGGCACAGGATTTTGTGTAG
+
AABBCBCC==<?CCCEC?<==9/9@A9<<
@AZ32M:00116:00141
CGTGTCTCTAGGCACAGGATTTTGTGTAG
+
;<CCCCCCA@A?BABBB>9999/9@@9<=
@AZ32M:00117:00104
CGTGTCTCTAGGCACAGGATTTTGTGTAG
+
;<BAAA<><<<@CDCBE@9999/9A>>>>
@AZ32M:00117:00107
TACTGAGCTACACACACAGAAAAATTGGTGC
+
AABCDCA@;;99999A>@8=@@@2@AFBCCC
@AZ32M:00117:00115
AGCACTGTAGCTGTCACTAGTTACTTGT
+
<<CDDDCBBAAAC@ABGCFDC>CAC@AA
@AZ32M:00120:00120
CGTGTCTCTAGGCACAGGATTTGTGTAGA
+
////4444944244998:8;8+/1/////
@AZ32M:00120:00137
ACGCTCGACATGCCCAGGTACAGGAG
+
BBB???<=BDBBDGBCB?BDHEC<<<
@AZ32M:00120:00144
TACTGAGCTACACACACAGAAAGATTGGT
+
AABDCCCD::<CCDCCBB;;;79??<@>@
@AZ32M:00122:00101
TACTGAGCTACACACACAGAAAGATTGGT
+
BBDGCCBDCB??ACBA@A9;;7;@@@D@C
@AZ32M:00122:00128
ACGAGTGCGGTTCCCCATGTCGTAGGTACTC
+
BBBBB??BC@C>BAA7B9<;;BB@?=?<<<A
@AZ32M:00123:00120
AGCACTATAGCTAGTCACTAGTTACTTGT
+
BBBBDB>88,,,,,,,49??CC>BBC<44
@AZ32M:00123:00146
CGTGTCTCTAGGCACAGGATTTTGTGTAAGG
+
;;HA@AFD><=?CABCBA9999/-88--+-+
@AZ32M:00125:00107
TACTGAGCTACACACACAGAAAGATTGG
+
4999;@C<<>DCCBBA@9999098;,0,
@AZ32M:00127:00110
ACGAGTGCGTTCCCCATGTCGTAGGTACTC
+
@BCBBBBBBB@BCB8<=<1;<;11,.////
@AZ32M:00127:00137
CGTGTCTCTAGGCACAGGATTTTGTGTAAGGC
+
AACDECFDAAA@CCCDD@ECCC987777+-+,
@AZ32M:00128:00101
AACACTGTAGCTGTCACTAGTTTACTTGT
+
A=@AAAADBBBCCCCBBBBBAA=@BB<@@
@AZ32M:00128:00107
AGCACTGTAGCTGTCACTAGTTACTTGT
+
BBBBBCDCBBBBBDCCCCBCB@CBC=AA
@AZ32M:00128:00117
AGCACTGTAGCTGTCACTAGTTACTTGT
+
@CBCCDDC@AACCCCCBAAAB@DBB@AA
@AZ32M:00128:00137
CGTGTCTCTAGGCACAGGATTTTGTGTAG
+
94@?>>>?9;<=@@B@A?9999/999>@@
@AZ32M:00129:00106
CGTGTCTCTAGGCACAGGATTTTGTGTAG
+
9<CEECA>>AB@BBCCC??===29A=>@@
@AZ32M:00129:00112
ATCAGACACTCGGACACAGCAGAACACA
+
93744///////,//999@999?>@ABA
@AZ32M:00130:00104
ACGAGTGCGTTTCCCCATGTCGTAGGTACTC
+
CBCCCCCBBBA=ACC:D@@@?B@@@=@<<<B
@AZ32M:00130:00147
ACGAGTGCGTTCCCCATGTCGTAGGTACTC
+
CCCCCCCBBB>A@@4A@@AACBBBG;<=AB
@AZ32M:00131:00148
ACGAGTGCGTTCCCCATGTCGTAGGTACTC
+
BB@@ABBBAB@CFD9AAAAACCBBG@AAAG
@AZ32M:00132:00138
AGCACTGTAGCTGTCACTAGTTACTTGT
+
@BCBABBA@====4949994;59>>;99
@AZ32M:00133:00125
ACGCTCGACATGCCCAGGTACAGGAG
+
BBBB@A@@?>>>>>99;58<B99598
@AZ32M:00134:00134
AGCACTGTAGCTGTCACTAGTTACTTGT
+
AACCEDDCDCCCBAAACCCDE@CCC@BB
@AZ32M:00134:00140
ACGCTCGACATGCCCAGGTACAGGAG
+
BBCCDB@@ACCCCC?CC@CCCCB>@A
@AZ32M:00134:00149
TACTGAGCTACACACACAGAAAGATTGGT
+
9;AACAA@;;;;9;@BABACB>@>><?58
@AZ32M:00135:00106
AGCACTGTAGCTGTCACTAGTTACTTGTG
+
CFBCBDDCB?;;;@@ACDDDDEDBA>@A?
@AZ32M:00135:00107
ACGCTCGACATGCCCAGGTACAGGAG
+
ABBBBCBCDCB??@=?B@BBCCB=?@
@AZ32M:00136:00135
AGCACTGTAGATGTCACTAGTTACTTGT
+
CCCCCBC@=994444@AAAEC?CCC@AA
@AZ32M:00136:00146
CGTGTCTCTAGGCACAGGATTTTGTGTAG
+
AACCCCDE<:;@CCCDE@DCCC9CBB;;<
@AZ32M:00136:00149
CGTGTCTCTAGGCACAGGATTTTGTGTAG
+
9;<@@?@?9<;7;;BBA<9999/9@@994
@AZ32M:00137:00145
CGTGTCTCTAGGCACAGGATTTTGTGTAG
+
99ABBBCB=;<@CCCCEBCCCC9BAA;;<
@AZ32M:00139:00115
CACGAGTGCGTTCCCCATGTCGTAGGTACTC
+
4:97<@BB>985999/99999989958999=
@AZ32M:00139:00133
AGCACTGTAGCTGTCACTAGTTACTTGT
+
FACBBBCB;<=B@@@DHCCCC@CBCACC
@AZ32M:00139:00140
TACTGAGCTACACACACAGAAAGATTGGT
+
BABBCCC?@@@BBBDCECCBC<@871748
@AZ32M:00140:00128
ACGAGTGCGTTCCCCATGTCGTAGGTACTC
+
@@CCCCBAAA@CB@9D9;;;AA>><?9<<A
@AZ32M:00140:00141
CGTGTCTCTAGGCACAGGATTTGTGTAG
+
////44449;;2494442444-444///
@AZ32M:00141:00126
AGCACTGTAGCTGTCACTAGTTACTTGT
+
@@BCCDCCAAABABBBBBBCB@DBB?BC
@AZ32M:00141:00145
ACGAGTGCGTTCCCCATGTCGTAGGTACTC
+
BBBBAABBDD@CBB6B;;9>>>9848949=
@AZ32M:00142:00101
ATCAGACACGGACACAGCAGAACACACGAGAAC
+
433899?@@@?A@><;:==?@@@;433444/,,
@AZ32M:00142:00115
ACGCTCGACATGCCCAGGTACAGGAG
+
@AADCCCACBBBBB=A@<=;@===>@
@AZ32M:00142:00119
ACGAGTGCGTTCCCCATGTCGTAGGTACTC
+
CCCCBBCBB?>A==7:4;8=>>9858999>
@AZ32M:00144:00141
TACTGAGCTACACACACAGAAAGATTGGT
+
ABBBBBBABBCCBCCBECGBB?BBB@B?B
@AZ32M:00144:00148
AGCACTGTAGCTGTCACTAGTTACTTGT
+
CCCCCCFB<44899989>9992999594
@AZ32M:00146:00115
CCGTGTCTCTAGGCACAGGATTTTGTGAGAGGC
+
42444944444424499?=9999,444944/,/
@AZ32M:00146:00116
TACTGAGCTACACACACAGAAAGATTGGT
+
@AADEECB@ABBBCFD;;444-9>?@CBC
@AZ32M:00146:00127
TCTCTATGCGCTCCACATGTCTAAGGTA
+
9949444=BBBBB>:@984444424244
@AZ32M:00147:00129
CCGTGTCTCTAGGCACAGGATTTGTGTA
+
/,/11??@;;<B?ACA>A<999199911
@AZ32M:00147:00148
ATCAGACACGGACACAGCAGAACAACAC
+
@@@@@A@?99599@A@DB@9;99>;>AB
@AZ32M:00148:00134
AGCACTGTAGCTGTCACTAGTTACTTGT
+
ABBBCDCBBCBA?AABBBC?BACBB=?@
@AZ32M:00148:00135
ACGAGTGCGTTCCCCATGTCGTAGGTACTC
+
;<A@@CCBA@====4?>>>>9998489994
@AZ32M:00148:00138
AGCACTGTAGCTGTCACTAGTTACTTGT
+
BCCCCCEC;=>@@@@BBBB@><>9969@
@AZ32M:00100:00178
TCACTGAGCTACACACACAGAAAGATTGGT
+
9??BCCCCBCBBBAABDCCDBB=BBB@B@C
@AZ32M:00102:00176
CCGTGTCTCTAGGCACAGGATTTTGTGTAG
+
9?BCBABBA>>>?BBDBB:4444-9@?@BB
@AZ32M:00102:00194
ACGCTCGACATGCCCAGGTACAGGAG
+
C;<<CAAAA@@;;;1;@;>?@99:9A
@AZ32M:00105:00191
TACTGAGCTACACACACAGAAAGATTGGT
+
BBCBCCC@@AAA@@ABBBBBB=ABB@B@B
@AZ32M:00106:00196
TACTGAGCTACACACACAGAAAGATTGGT
+
A?CBCBGCBAAABA@@@9999043<1713
@AZ32M:00107:00172
TCACTGAGCTACACACACAGAAAGATTGGT
+
///7@BBCBABBBBBBCBBBBC=BBC@A@B
@AZ32M:00110:00186
TCACTGAGCTACACACACAGAAAGATTGGT
+
499=BDCCBAAAA@BBCBBBBB=BBB?A?B
@AZ32M:00110:00191
CCGTGTCTCTAGGCACAGGATTTTGTGTAG
+
9<=BCECDCCBB@BCCBB@;;;:-;BA=@@
@AZ32M:00110:00194
CAGCACTGTAGCTGTCCTAGTTACTTGT
+
118::=ABBBBCCCCC@A@AB@DCB=?>
@AZ32M:00111:00199
CGTGTCTCTAGGCACAGGATTTTGTGTAGA
+
:;HEDEBBB@@@BBCBBA9444-4@?<<<1
@AZ32M:00113:00199
CTAGCACTGTAGCTGTCACTAGTTACATGT
+
444;ABBBBBDDDDCDDCCCCCC?BBB9<;
@AZ32M:00100:00212
TACTGAGCTACACACACAGAAAGATGGT
+
4=>BCCCBBBBBBCBBBBBBB=A@BB@B
@AZ32M:00101:00203
TACTGAGCTACACACACAGAAATGATTGGTG
+
8884444444444;44444//+///.,.,..
@AZ32M:00101:00239
CACGCTCGACATGCCCAGGTACAGGAG
+
11;9CCBBABCBB@@=BB@BABBB@CC
@AZ32M:00102:00202
ACGCTCGACATGCCCAGGTACAGGAG
+
9@BBHBCCCB@;8808848<>998;@
@AZ32M:00105:00201
TACTGAGCTACACACACAGAAAGATTGGT
+
<;@CDCCCBBBBBCCDBAAAB=BAB?@>>
@AZ32M:00105:00212
TACTGAGCTACACACACAGAAAGATTGGT
+
44=@BCCBBBBBC@AACCBCC?BBC@C@B
@AZ32M:00105:00243
CCACTGAGCTACACACACAGAAAGATTGGT
+
424449=ADDCCAABCCB>944-9=<;?@B
@AZ32M:00105:00249
CCATCAGACACGGACACAGCAGAACACAC
+
4249>ABBBABB?BBBBCCBBBA?AABCB
@AZ32M:00106:00207
TGTGTCTCTAGGCACAGGATTTTGTGTAG
+
//68;;@@@9959999?<9999/9@@<<<
@AZ32M:00106:00229
ACGCTCGACATGCCCAGGGTACAGAG
+
BABAB??@DCCBB?=>==5847//11
@AZ32M:00108:00229
ACGAGTGCGTTCCCCATGTCGTAGGTACTC
+
>BBBCCC9995999/999999847179///
@AZ32M:00109:00206
TACTGAGCTACACACACAGAAAGATTGGT
+
BBBABCBBA@@@ACCDBBBBB>BBB@B@B
@AZ32M:00109:00229
TACTGAGCTACACACACAGAAAGATTGGT
+
448===BCBBBBBBDCBA>>=:?;>>A@C
@AZ32M:00110:00201
TACTGAGCTACACACACAGAAAGATTGGT
+
@@CCCC@@@@@AAABBAAAAB=AA>?B@C
@AZ32M:00112:00214
TACTGAGCTACACACACAGAAAGATTGGT
+
@ACBBCCBBAAAACCCBBCCC>CCC@C@C
@AZ32M:00112:00218
ATCAGACACTCGGACACAGCAGAACACACAG
+
>889@<6/////,//44449444<4448744
@AZ32M:00113:00217
GTGTGTCTCTAGGCACAGGATTTTGTGTAG
+
*,,28;:BBC@=====9969999/9@@><?
@AZ32M:00114:00206
TGTGTCTCTAGGACAGGATTTGTGA
+
////4444:442/811,.88+///,
@AZ32M:00115:00202
CGTATCTCTAGGCACAGGATTTTGTGTAG
+
4499=D:<<EHCDCFDD@DCCB7<<=;;<
@AZ32M:00115:00203
ACGAGTGCGTTCCCCATGTCGTAGGTACTC
+
CBBB@ABBBD@BAA9A???CBBBB@A@AAC
@AZ32M:00115:00226
AGCACTGTAGCTGTCACTAGTTACTTGT
+
9CCCCCDFAA<<<AAAABBBB@CCCBBB
@AZ32M:00116:00208
TCTTCTATGCGCTCCACATGTCTAAGGT
+
///,/77ABCCCFACAFEBBB?=@=@>A
@AZ32M:00116:00214
TACTGAGCTACACACACAGAAAGATTGGT
+
?BCBBB@@AAAAAABBA@@@A;?<?@B@B
@AZ32M:00116:00243
AGCACTGTAGCTGTCACTAGTTACTTGT
+
99@BDCCG@A@BBCCBBBBBD@CBB@BC
@AZ32M:00117:00230
ACGAGTGCGTTCCCCATGTCGTAGGTACTC
+
ACCBA@BBA;2944/9998>AA9;789999
@AZ32M:00118:00225
TACTGAGCTACACACACTGAAAGATTGGT
+
BCABACCCCCCCBCCCC;<<C?BBB?B@B
@AZ32M:00118:00239
ATCAGACACGGACACAGCAGAACACAC
+
BCAGDHB???>BB?BBBA@@A?BDCEC
@AZ32M:00118:00242
TACTGAGCTACACACACAGAAAGATTGGT
+
@ACCCCBBBBBBBCCCBBBBC?B??@B@@
@AZ32M:00119:00209
ACGCTCGACATGCCCAGGTACAGGAG
+
BBBBBBBCCCCCDD@AA=@AB;;;;B
@AZ32M:00119:00234
ACGCTCGACATGCCCAGGTACAGGAG
+
CAAABBBBCBBBBB>BA@CBB??>?@
@AZ32M:00119:00243
AGCACTGTAGCTGTCACTACGTTACTTGTG
+
<<CCAAAEEBA@>991111//851/;;996
@AZ32M:00120:00220
TGTGTCTCTAGGCACAGGATTTTGTGTAGA
+
//88::AABBB?BBB@ABD@AA6331A<@1
@AZ32M:00120:00233
TACTGAGCTACACACACAGAAAGATTGGT
+
BBDCBBBBB@@@AABDBBBBB?BBA?B??
@AZ32M:00120:00234
ACGCTCGACATGCCCAGGTACAGGAG
+
CDCBBBBBCBBBBB?@@=>B@9;:9B
@AZ32M:00120:00241
AGCACTGTAGCTGTCACTAGTTACTTGT
+
49@@<:<A<<<BBBBBBCCBA>B==8;;
@AZ32M:00120:00245
ACGAGTGCGTTCCCCATGTCGTAGGTACTC
+
DBCBBBB=992444/9999@@<11,11111
@AZ32M:00121:00228
AGCACTGTAGCTGTCACTAGTTACTTGT
+
;<BCCCCCBBBBBBCBBBBBC@DCB@BE
@AZ32M:00122:00221
AGCACTGTAGCTGTCACTAGTTACTTGT
+
=@ECBBCCBBBCCDEBCBBBB@CBB@BB
@AZ32M:00123:00213
AGCACTGTAGCTGTCACTAGTTACTTGT
+
;<BGDBCCBBABCCCCCBBCB@BBB@BB
@AZ32M:00123:00223
TACTGAGCTACACACACAGAAAGATTGGT
+
BCCCCCBBBBB@AABB@@@AA;@>>@B@B
@AZ32M:00123:00233
ACGCTCGACATGCCCAGGTACAGGAG
+
CCDCCABBCBBBCC@9948799989?
@AZ32M:00124:00241
ACGCTCGACATGCCCAGGTACAGGAG
+
B>A@B:;<BBB;;;09849>@9969A
@AZ32M:00125:00224
TACTGAGCTACACACACAGAAAGATTGGT
+
CBBCCCCCCCCCCCBBCCCCC@BBA=@=@
@AZ32M:00126:00228
AGCACTGTAGCTGTCACTAGTTACTTGT
+
<<ECCCCC@AACCCBABACCB@BBB>?A
@AZ32M:00126:00233
AGCACTGTAGCTGTCACTAGTTACTTGT
+
:;CCDBBCABABBBBAABBBC@CDB=@@
@AZ32M:00127:00228
CGTGTCTCTAGGCACAGGATTTTGTGTAG
+
@@CCCDCCBBA@BBCDD@::::19@@9=@
@AZ32M:00128:00239
AGCACTGTAGCTGTCACTAGTTACTTGT
+
99===AAB=>=CCBCDCCBBBEDDC?BB
@AZ32M:00128:00240
TACTGAGCTACACACACAGAAAGATTGGT
+
BCDCGCCBB@BAACBBA@ABC>BBA@B@C
@AZ32M:00129:00222
CGTGTCTCTAGGCACAGGATTTTGTGTAG
+
<9BCDECCBB@?AACDC@::::19@@==A
@AZ32M:00130:00229
TACTGAGCTACACACACAGAAAGATTGGT
+
BBABBBBBBCCCCBCCCBB?A:@@@=@=@
@AZ32M:00131:00227
TACTGAGCTACACACACAGAAAGATTGGT
+
BBBBBBCBBBBB>ADC@BCBB=BBC<@=@
@AZ32M:00131:00238
AGCACTGTAGCTGTCACTAGTTACTTGT
+
?@CBCDCCBBC@B@AABBBA>EABB@BB
@AZ32M:00131:00239
ACGCTCGACATGCCCAGGTACAGGAG
+
CBBBBCCBCBBCBB>BB@CBCAA?AB
@AZ32M:00131:00249
AGCACTGTAGCTGTCACTAGTTACTTGT
+
99BBBCCCAAACCCCCCAAAB@DCB=??
@AZ32M:00132:00247
AGCACTGTAGCTGTCACTAGTTACTTGT
+
::BBCDCC@AACGCCGBBCCC@CBB>BC
@AZ32M:00134:00231
CGTGTCTCTAGGCACAGGATTTTGTGTAG
+
11;ACGCCCCB?BBCCC=::::,4;;49;
@AZ32M:00134:00237
CTAGCACTGTAGCTGTCACTAGTTACTTGT
+
44449;9BBA<::???@CCA=<<=A@H?A@
@AZ32M:00134:00249
ACGCTCGACATGCCCAGGTACAGGAG
+
BBBBB?BCCBCCCD?@@=??B9959>
@AZ32M:00135:00223
ACGAGTGCGTTCCCCATGTCGTAGGTACTC
+
?BBBCCCBBB@BCC:ECBBBBBCB?>?ACC
@AZ32M:00136:00232
CTAGCACTGTAACTGTCACTAGTTACTTGT
+
///666?DCBA?BBCCCAAADBA?ACB@CB
@AZ32M:00139:00235
CCTGTGTCTCTAGGCACAGGATTTTGTGTAG
+
@899CCGEFBDDCAHCC@@<9994/9DDBBB
@AZ32M:00139:00247
CTAGCACTGTAGCTGTCACTAGTTACTTGT
+
;<99AA@AACACABBBCDCCAAA?CCC>AA
@AZ32M:00146:00248
CAGCACTGTAGCTGTCACTAGTTACTTGT
+
11;;;8AACBCDCDCCBBBDCB@DBE@CC
@AZ32M:00102:00255
ACGAGTGCGTTCCCCATGTCGTAGGTACTC
+
:BBCCCEC@@=AAA7C<<<CDC@@=@<<<B
@AZ32M:00102:00266
ACGCTCGACATGCCCGGTACAGAG
+
1;BACBBCDDCCCC>C@A=>1122
@AZ32M:00103:00251
CCCCCCCACGAGTGCGTTCCCCATGTCGTAGGTACTC
+
=@BBBB(AA@BB@=?4429>>4>>@@CCCCC?B;<<C
@AZ32M:00104:00269
ACGCTCGACATGCCCAGGTACAGAG
+
9@B@AABDEBC@@@<;;59?<1111
@AZ32M:00104:00271
ACGAGTGCGTTCCCCATGTCGTAGGTACTC
+
BCCBBBCB=92999/99;;CCCAB?B;<<C
@AZ32M:00105:00292
TTACTGAGCTACACACACAGAAAGATTGGT
+
,*,228BCBBBBBBBEECB???<@CB@B@C
@AZ32M:00105:00294
TTACGTGTCTCTAGGCACAGGATTTTGTGTAG
+
*)**0669BCBCBC@CBBBB@ACCC9CDC@AA
@AZ32M:00106:00259
GACGTGTCTCTAGGCACAGGATTTGTGTAGA
+
*,,666994444989=99:9444-4999::4
@AZ32M:00106:00260
AGCACTGTAGCTGTCACTAGTTACTTGT
+
99BBCDBABCCBBBCBBBBCC@CBB@BB
@AZ32M:00106:00280
AGCACTGTAGCTGTCACTAGTTACTTGT
+
99@@9=CA<><@ACABBCBBB>BAB8<<
@AZ32M:00107:00278
AGCACTGTAGCTGTCACTAGTTACTTGT
+
:<DB==CCAA@BBB@@@AAACACBC=@@
@AZ32M:00108:00261
ACGCTCGACATGCCCAGGTACAGGAG
+
9==@AADDDDCCCEA;;8;BB9;9;B
@AZ32M:00111:00287
AGCACTGTAGCTGTCACTAGTTACTTGT
+
99>B9<:AABCGCCBBBBAAA@BBEBCD
@AZ32M:00111:00295
CTCGTGTCTCTAGGCACAGGATTTTGTGTAG
+
//68::CBDCCCC@DCCA><9999/9EC@@A
@AZ32M:00112:00253
TACTGAGCTACACACACAGAAAGATTGGT
+
1;;;BABCCCBBBCCCCCCCC>BBC@EBD
@AZ32M:00112:00285
ACTGAGCTACACACACAGAAAGATTGGTGC
+
B@@A?AAECCCCDCCCBCBD>BBC=@=BAA
@AZ32M:00114:00253
GACGAGTGCGTTCCCCATGTCGTAGGTACTC
+
,/8;;=??B<;;=CC:FAAABBBAB?BAAAN
@AZ32M:00114:00265
GCCCCCTCGTGTCTCTAGGCACAGGTTTTTTTGTAG
+
24444+444944499:4:8:@;;;2499999&4433
@AZ32M:00114:00276
ACGCTCGACATGCCCAGGTACAGGAG
+
BBBBCCCCCCCCCB>CC?A@A>?=?B
@AZ32M:00115:00261
ACTGAGCTACACACACAGAAAGATTGGT
+
4==BBCBCBBBBCCCCBCCC=BBC@C@C
@AZ32M:00115:00275
GCTGTGTCTCTAGGCACAGGATTTTGTGTAG
+
*,,22/4;:=CDCDBBBBBFBBBB:BBB@@@
@AZ32M:00115:00299
AGCACTGTAGCTGTCACTAGTTACTTGTGT
+
49BBAABCBCCBCBAAAACCB>C?B@BCD@
@AZ32M:00116:00271
CCACTGAGCTACACACACAGAAAGATTGGT
+
95488;BNCAABBBCCCCDDCC@CCC@C?B
@AZ32M:00117:00266
CTACTGAGCTACACACACAGAAAGATTGGT
+
,,000:?DCCCCCCEEBCCBCD>BBDCBCB
@AZ32M:00117:00296
CTTTAGCACTGTAGCTGTCACTAGTTACTT
+
,,,*,002-94449444999==?>?@BBC?
@AZ32M:00118:00259
GAGCACTGTAGCTGTCACTAGTTACTTGT
+
699?A9<:CBBAAADCBDCCEBBEHKCHC
@AZ32M:00120:00256
GTACGAGTGCGTTCCCCATGTCGTAGGTACTC
+
*,,28;:BBB::8=BB7BBCABBDAB>?A@AD
@AZ32M:00121:00290
GAGCACTGTAGCTGTCACTAGTTACTTGT
+
,/////49944444444444442949244
@AZ32M:00122:00288
GCTTGTGTCTCTAGGCACAGGATTTTGTGTAG
+
*,,*,28AAECDDCICCCB@>9999/9CD?>>
@AZ32M:00123:00293
AGCACTGTAGCTGTCACTAGTTACTGT
+
///////4444444444444/,/////
@AZ32M:00125:00251
GAGCACTGTAGCTGTCACTAGTTACTTGT
+
,//88<ACAAABBBCCCCCC@?>ABC?C@
@AZ32M:00125:00263
GCTTTGTGTCTCTAGGCACAGGATTTTGTTAGAGAGGCTG
+
2444-4::9=ACCECADEC@?<9999/9AD>>@B<<8=BB
@AZ32M:00125:00298
CTTGTGTCTCTAGCACAGGATTTGTGTAG
+
//7888BCDBBBBCCB99599914@;449
@AZ32M:00126:00254
GCTTGTGTCTCTAGGCACAGGATTTTGTGTAG
+
,//78:;ABCCBBB@BBCCCACCDC9CCC9;<
@AZ32M:00126:00274
GCTTGTGTCTCTAGGCACAGGATTTTGTGTAG
+
*,,*,28>BCDCCCACGD9959999/9@A>9@
@AZ32M:00127:00251
GTCTTAGCACTGTAGCTGTCACTAGTTACTTGT
+
*,,,00228AAAACA9<99<9>?>995<?@<@9
@AZ32M:00127:00261
GAGCACTGTAGCTGTCACTAGTTACTTGT
+
,///6699=99:===>AA@C@>?A>?=@@
@AZ32M:00131:00277
GCTTGTGTCTCTAAGCACAGGATTTGTGTAG
+
*,,*,06?HDFCC@CGCB>>;99914;;///
@AZ32M:00132:00255
GTCTTAGCACTGTAGCTGTCACTAGTTACTTGT
+
*,,,00028>AAAFG@@@@A@@AAAA>BBB>AB
@AZ32M:00132:00279
GCTTAGCACTGTAGCTGTCACTAGTTACTTGT
+
*,,*,0020B?CDEFCCAAACCBBBACCC@CC
@AZ32M:00136:00295
CTACGCTCGACATGCCCAGGTACAGGAG
+
,,,22:?CAAACCCCC>BB?B@B;;7;@
@AZ32M:00138:00281
TCTTACTGAGCTACACACACAGAAAGATTGGT
+
4442489@EECBABBBBCCDCBBB?BBB?B?B
@AZ32M:00142:00288
CTTAGCACTGTAGCTGTCACTAGTTACTTAT
+
44249@@BGCBBECCCBCAAC@AA=@>B<>9
@AZ32M:00147:00282
TCTTACTGAGCTACACACACAGAAAGATTGGT
+
444249=AEDCBBBBBCCCCCA@@<@AA>A>A
@AZ32M:00105:00329
AGCACTGTAGCTGTCACTAGTTACTTGT
+
/688<CCFBBBBBBBBBBBCC@FBB?BB
@AZ32M:00107:00344
GCGCGTGTCTCTAGGCACAGGATTTTGTGTAG
+
*,,28;;BBBCCCC?BBCB>@9444/9@A?@A
@AZ32M:00109:00344
CGTACTGAGCTACACACACAGAAAGATTGGT
+
//88;;CBA>>ADBBB@@BBBBBABCC?B?B
@AZ32M:00114:00300
CGTGTCTCTAGGCACAGGATTTTGTGTAG
+
11::A;CBCAA?AECDEAECCC9FCB==@
@AZ32M:00118:00346
AGCACTGTAGCTGTCACTAGTTACTTGT
+
/787<BCDBBABBCCBBBBCC@BBB@BB
@AZ32M:00119:00309
ACGCTCGACATGCCCAGGTACAGA
+
18===BBBB@@>>>99959?>111
@AZ32M:00120:00342
AGCACTGTAGCTGTCACTAGTTACTTGT
+
/888<CCCCCBBBBBBBBBBA@BBB@AA
@AZ32M:00123:00308
ACTGAGCTACACACACAGAAAGATTGGTGC
+
BCBB>=<ABCCCDCECB@@@9>>>5868==
@AZ32M:00123:00327
ATCAGACACGGACACAGCAGAACACAC
+
9BBBBBBBBB>BCDCDB@@@C@CBBBC
@AZ32M:00125:00324
ACTGAGCTACACACACAGAAAGATTGGT
+
/88@>A>?@AAACBBABBBB>AAB?A?A
@AZ32M:00125:00335
CGTGTCTCTAGGCACAGGATTTTGTGTAG
+
,,28;;@D@B@@AABCDBAAAA6?B@9=@
@AZ32M:00127:00323
ACTGAGCTACACACACAGAAAGATTGGT
+
1::@>B@BABCABAA>ABBB=AAB@B@B
@AZ32M:00127:00340
AGCACTGTAGCTGTCACTAGTTACTTGT
+
/8:7>BDDBBAECBBBCCBBB@C@@@BB
@AZ32M:00127:00342
AGCACTGTAGCTGTCACTAGTTACTTGT
+
/887;BFD<=>CBBACBBAA@?@>>;>>
@AZ32M:00128:00319
ACTGAGCTACACACACAGAAAGATTGGT
+
CCCCCB?AAAAACBDBEBBB>BBB@B@C
@AZ32M:00128:00341
AGCACTGTAGCTGTCACTAGTTACTTGT
+
9???CCCCCCCCBBBBBCBCC@CBB?AB
@AZ32M:00129:00332
ACTGAGCTACACACACAGAAAGATTGGT
+
/88;9A@CCCCBBA@@BABB=ABC?B?B
@AZ32M:00129:00336
ACGAGTGCGTTCCCCATGTCGTAGGTACTC
+
/68;;BCCBB?BDD:DCCB=@B:77;BAAB
@AZ32M:00129:00344
ACGCTCGACATGCCCAGGTACAGGAG
+
/688:CCEGCCCCE@;9;:BD;;;;B
@AZ32M:00130:00307
GAGCACTGTAGCTGTCACTAGTTACTTGT
+
,//88>CCDABABCCABBCCCB@BBB=@@
@AZ32M:00130:00340
ACGCTCGACATGCCCAGGTACAGGAG
+
1;@ACCCBBCBCCD?@A<=@B;99;B
@AZ32M:00131:00317
ACGCTCGACATGCCCAGGTACAGGAG
+
:BBBCCCBDBCCBA>;:49?@99899
@AZ32M:00131:00320
ACGCTCGACATGCCCAGGTACAGGAG
+
ABBCCAAACCCCEE@;;;;B@;;;;B
@AZ32M:00131:00346
ACGCTCGACATGCCCAGGTACAGGAG
+
9BBBDBCCCBBBBB>A@DBBC??>@B
@AZ32M:00132:00308
GACGCTCGACATGCCCAGGTACAGGAG
+
99@?@BCCCCCCCCE@<<<;DD998;@
@AZ32M:00132:00311
GACGCTCGACATGCCCAGGTACAGGAG
+
,/8::>CCCCCCCBBB;;7;AB997;@
@AZ32M:00133:00322
ACTGAGCTACACACACAGAAAGATTGGT
+
BCDCAA?BBBBBCCCCBAAA<=@@=A?B
@AZ32M:00134:00307
GACGAGTGCGTTCCCCATGTCGTAGGTACTC
+
A@?@CDHB?@C@CDCAEAAABAB;;7;CBBC
@AZ32M:00135:00345
ACGCTCGACATGCCCAGGTACAGGAG
+
//449@?ADDCCAB?<<89@A9989>
@AZ32M:00136:00318
GAGCACTGTAGCTGTCAATAGTTACTTGT
+
,//88<BFBBBCBDCCB@BBAEDAAB;A@
@AZ32M:00138:00321
GACTGAGCTACACACACAGAAAGATTGGT
+
,/88;>AABCCCDCCCCCCDC=BBC@C@C
@AZ32M:00138:00327
CCGTGTCTCTAGGCACAGGATTTTGTGTAG
+
1;;;BCDBBCCC@CCCAA=A@B@4AA@999
@AZ32M:00139:00321
GCACGCTCGACATGCCCAGGTACAGGAG
+
,//89;=AABBBB@@@<@@;>@B9;7;A
@AZ32M:00140:00332
CCGTGTCTCTAGGCACAGGATTTTGTGTAG
+
469;;BCBDDCC@BCB?@<9999/9B@>>@
@AZ32M:00140:00336
TCACTGAGCTACACACACAGAAAGATTGGT
+
49?>>CDCBCBCBBBAADBBBC>CCC?B?A
@AZ32M:00141:00322
TACTGAGCTACACACACAAGAATG
+
11::ABBBBB@CC;F1@,80,+))
@AZ32M:00143:00323
GCTAGCACTGTAGCTGTCACTAGTTACTTGT
+
244449=9CEFAAADBBBBCCDCC@CCC?CC
@AZ32M:00143:00327
GCCGTGTCTCTAGGCACAGGATTTTGTGTAAGA
+
,/778CCBADDBB?BACC>>1111+1>>11-11
@AZ32M:00143:00328
GCACGAGTGCGTTCCCCATGTCGTAGGTACTC
+
,//89<CBCBBA?BCD:DBC?@ACCC@ABBCC
@AZ32M:00144:00301
CCGTGTCTCTAGGCACAGGATTTTGTGTAG
+
/,/8;@C@ECB=?BBFC@>4444,4@A>AA
@AZ32M:00144:00329
CACGAGTGCGTTCCCCATGTCGTAGGTACTC
+
//:;;BBBBB@<@CC:C:::DCDBB@CAAAE
@AZ32M:00145:00315
GCCGTGTCTCTAGGCACAGGATTTTGTGTAG
+
;<89;=?B;<;@@?@<99A?9999/9@@>>>
@AZ32M:00146:00309
GCCGTGTCTCTAGGCACAGGATTTTGTGTAAGC
+
79;?ABCDBBAAA@CECCC@A@@?8@B?C>,11
@AZ32M:00147:00314
GCATATCGCGAGGGTATGGAAGACTCTATA
+
24;9;?:<9C;;;;<BCCBCACBBBAA@>=
@AZ32M:00147:00336
GCACGCTCGACATGCCCAGGTACAGGAG
+
248:9:?CCCBBB;;;7;@<>AB;;7;@
@AZ32M:00147:00349
GCAGCACTGTAGCTGTCACTAGTTACTTG
+
244;=?CCCEBDCCCAAABBECE@CCCDE
@AZ32M:00148:00307
GCCGTGTCTCTAGGCACAGGATTTTGTGTAG
+
?B@BBBBCBCCCB@BC>9?;9444/9B@<<<
@AZ32M:00148:00329
GTTCTACTGAGCTACACACACAGAAAGATTGGT
+
,/,///777<AA@CHBBDDFCCBBB<>>?5;7;
@AZ32M:00148:00345
GCCTGTGTCTCTAGGCACAGGATTTTGTGTAG
+
-/,//88:BCBBCCECCB>@<9944/9C@<78
@AZ32M:00149:00307
GTTCACTGAGCTACACACACAGAAAGATTGGT
+
24244;;>?A@CCCCBBCCCCCCC<@@A6;9;
@AZ32M:00149:00326
GCACGAGTGCGTTCCCCATGTCGTAGGTACTC
+
111;99@B;99>;>>>4@ABBBCCCC@BBBCC
@AZ32M:00149:00331
GCCGTGTCTCTAGGCACAGGATTTTGTGTAG
+
2429=BCCBDDBBACCCCD@AAAA6@BB;99
@AZ32M:00106:00354
AGCACTGTAGCTGTCACTAGTTAATTGT
+
/6//1?DBBBDCBBBCCCABC?@<?699
@AZ32M:00132:00354
ACGAGTGCGTTCCCCATGTCGTAGGTACTC
+
//999BDBBBBCCC8A<<<<BB?>=?@@@@
@AZ32M:00134:00360
ACGCTCGACATGCCCAGTACAGAG
+
//449444;44///+////64444
@AZ32M:00139:00371
TACTGAGCTACACACACAGAAAGATTGGT
+
,,02749999=9==:94?49919984813
@AZ32M:00140:00359
ACTGAGCTACACACACAGAAAGATGT
+
/68:49999==BAA>>>911-1--,,
@AZ32M:00140:00361
CGTGTCTCTAGGCACAGGATTTTGTGTA
+
4=:@=?====999>?9959999/994//
@AZ32M:00143:00353
ACTGAGCTACACA
+
444444444==?@
@AZ32M:00143:00375
TACTGAGCTACACACACAGAAAGATTGGT
+
;;;A>@@A@@BCCDDFJAA@@-4474858
@AZ32M:00144:00383
CGTGTCTCTAGGCACAGGATTTGTGTA
+
BB@@==9994924;@9959991494//
@AZ32M:00145:00393
CGTGTCTCTAGGCACAGGATTTGTGTA
+
BBCBABB@=;924@B995999149466
@AZ32M:00145:00399
TACTGAGCTACACACACAGAAAGATTGGT
+
9:<CBCCBAABCCDDDC@A@>09986813
@AZ32M:00146:00359
TACTGAGCTACACACACAGAAAGATTGGT
+
AA@@@<99=>BCCCECDAA@A-8785847
@AZ32M:00146:00374
TACTGAGCTACACACACAGAAAGATTGGT
+
A?BAA<99>?BCBEDIE<<;9-8885848
@AZ32M:00147:00350
TACTGAGCTACACACACAGAAAGATTGT
+
@@AABBBBDCCCC>B;111--+-*,*,,
@AZ32M:00148:00399
AGCACTGTAGCTGTCACTAGTTACTTGT
+
A@ACA<4444444444444442489244
@AZ32M:00149:00365
TACTGAGCTACACACACAGAAAGATTGT
+
=@@=@>9AA;;<CGCCC<<;>9>10,0.
@AZ32M:00139:00406
CGTGTCTCTAGGCACAGGATTTTGTGTAG
+
/88;9A@A==<@CCCCDAFCBE6@@A111
@AZ32M:00139:00419
AGCACTGTAGCTGTCACTAGTTACTTGT
+
/866<BDA=<<CCDCCCCCCC?BBA7;<
@AZ32M:00140:00400
CGTGTCTCTAGGCACAGGATTTTGTGTAG
+
/88;9??DA@@@>>?>?69<CC4DCA111
@AZ32M:00140:00419
CGTGTCTCTAGGCACAGGATTTTGTGTA
+
9B>>ADCBAAA@BBBCC@BCBB7B@@99
@AZ32M:00140:00433
TACTGAGCTACACACACAAGAAAGATTGGT
+
444;:ABBAAACB<@>11,1:;8:.31713
@AZ32M:00140:00437
CGTGTCTCTAGGCACAGGATTTTGTGTAG
+
9BBBCCCCCCC@BBBAA>BAAA4AA@999
@AZ32M:00141:00400
CGTGTCTCTAGGCACAGGATTTTGTGTAG
+
//6;;BBC<<;=@>>@@<9999/9@@;<<
@AZ32M:00141:00408
CGTGTCTCTAGGCACAGGATTTTGTGTAG
+
?CCDDCCCAAB@BCDBC@BBDC:CBB99;
@AZ32M:00141:00431
TGAGCTACACACACAGAAAGATTGGTGC
+
99?>ABBBCCFBB;9<AA<@@A@A?@@@
@AZ32M:00142:00410
AGCACTGTAGCTGTCACTAGTTACTTGT
+
@CCCCCEEABBBBBCCCCCFB@BBB>AA
@AZ32M:00142:00442
CGTGTCTCTAGGCACAGGATTTTGTGTAG
+
DCCCBBDB=<=BCCBCC=AACC9CCB9;<
@AZ32M:00143:00412
TACTGAGCTACACACACAGAAAGATTGGT
+
<<<CBBBDBBBBAAABBA;;97;AB?B@C
@AZ32M:00143:00441
ACGAGTGCGTTCCCCATGTCGTAGGTACTC
+
BBCBBCBBBBACCC8AA@@BC@@@>;<<<C
@AZ32M:00143:00448
AGCACTGTAGCTGTCACTAGTTACTTGT
+
BBCBCDCC:><CCCCCCBB@@@CBB99:
@AZ32M:00144:00434
AGCACTGTAGCTGTCACTAGTTACTTGT
+
DCCBCCDA<<<@@@?BCCCDFBCAB7;<
@AZ32M:00144:00445
ACGCTCGACATGCCCAGGTACAGGAG
+
@A@BC@AADCCBBB=BB>@?@;;8;;
@AZ32M:00145:00406
CGTGTCTCTAGGCACAGGATTTTGTGTAAGC
+
BBCEECEEAAA@CCECCCBA??477788+-,
@AZ32M:00145:00413
AGCACTGTAGCTGTCACTAGGTTACTTGT
+
BCBBABBA@??@@>>BBAAA?A@B>>89<
@AZ32M:00145:00442
TACTGAGCTACACACACAGAAAGATTGGTG
+
@@@B<;<BAA@AABAA@CCBB>AAA;@=@A
@AZ32M:00146:00427
TACTGAGCTACACACACAGAAAGATTGGT
+
<AACCEDCBDAAACAAA@@@C798?4848
@AZ32M:00147:00404
ACGAGTGCGTTCCCCATGTCGTAGGTACTC
+
@ABCFECCCCCCKK9A==<AA?>?;899;=
@AZ32M:00147:00408
TACTGAGCTACACACACAGAAAGATTGGT
+
@?ABBCDDCCBBA==;11/:;8:471313
@AZ32M:00147:00417
TACTGAGCTACACACACAGAAAGATTGGT
+
;9<CBBBCBBBCBBBCAA@@@<@BB?C@C
@AZ32M:00147:00421
CGTGTCTCTAGGCACAGGATTTTGTGTAG
+
CCCCCGCE=<?BCCCBC@GCHD:CCB111
@AZ32M:00147:00440
ACGAGTGCGTTCCCCATGTCGTAGGTACTC
+
AABBBBBBBB@CCB9B:;;BCBA@?A<=<B
@AZ32M:00147:00443
TACTGAGCTACACACACAGAAAGATTGGT
+
;:;CBBBBBBBC<<=DAAABC=AAA4848
@AZ32M:00147:00445
CGTGTCTCTAGGCACAGGATTTTGTGTAAGA
+
CCBBBCCC=<=ECCECDBDBBB9<<<--+--
@AZ32M:00148:00400
TACTGAGCTACACACACAGAAAGATTGGT
+
BBBBBBCCBBBCCCCCCCBBB?BBB?A?>
@AZ32M:00148:00410
ACGCTCGACATGCCCAGGTACAGGAG
+
BBAAB?AADCCCCH@<;:;@A99799
@AZ32M:00148:00415
ACGCTCGACATGCCCAGGTACAGGAG
+
BABBC@AAEBBBBC=;;89>@99699
@AZ32M:00148:00444
CGTGTCTCTAGGCACAGGATTTTGTGTAG
+
BBBCCEBC<<<A999><-11<=1<A?111
@AZ32M:00149:00408
AGCACTGTAGCTGTCACTAGTTACTTGT
+
BCCBCCCBBBBCBHCCCBAAA@CBB<>?
@AZ32M:00149:00427
CGTGTCTCTAGGCACAGGATTTTGTGTAG
+
BBAAACCCAAA@CDCDC?BBAA7?BB889
@AZ32M:00149:00433
TACTGAGCTACACACACAGAAAGATTGGT
+
ABBBBBCCCBBBBBBCCCDCB?BBC@B@B
@AZ32M:00149:00435
TACTGAGCTACACACACAGAAAGATTGGT
+
??@DCCCCCCBABCCCCACBC>CCB=><>
@AZ32M:00149:00438
ACGAGTGCGTTCCCCATGTCGTAGGTACTC
+
BBCBBCBBBB@CCE:D<<<AAA>>=89<<@
@AZ32M:00149:00448
TACTGAGCTACACACACAGAAAGATTGGT
+
CBDBECCCBABCCCCCDA@AB=@>B>A?A
@AZ32M:00140:00453
TACTGAGCTACACACACAGAAAGATTGGT
+
ACCBBB>>>AAAA@CCBBBBB>AAA@B@C
@AZ32M:00141:00468
AGCACTGTAGCTGTCACTAGTTACTTGT
+
888>A=;:ABBBBBCBBBBAA81/8,//
@AZ32M:00142:00455
CGTGTCTCTAGGCACAGGATTTGTGTAG
+
CCCCBBAA@@@?BBB;:;C;;1111<<<
@AZ32M:00142:00463
ACGCTCGACATGCCCAGGTACAGGAG
+
CCBBBBBDFCC???=?@<>BB>?>?B
@AZ32M:00142:00493
TACTGAGCTACACACACAGAAAGATTGGT
+
BCCBBBBB@AABBBCDCB;998:AA@C@C
@AZ32M:00143:00462
TGATACGTCTCCCCTTAGTTACTTCAGTGC
+
9;8>>@9<<<DDC7BADAAAACC@CCCB@9
@AZ32M:00143:00485
AGCACTGTAGCTGTCACTAGTTACTTGT
+
@@CCCDBCBBBBBB?BBCCCBABDB>??
@AZ32M:00144:00451
ACGAGTGCGTTCCCCATGTCGTAGGTACTC
+
CCAAACCBAA?ACB:C:;9=@@>?<><<9A
@AZ32M:00144:00456
TACTGAGCTACACACACAGAAAGATTGGT
+
BBCCBABBBBBBBCCA::844-9>>;?@C
@AZ32M:00144:00460
TACTGAGCTACACACACAGAAAGATTGGT
+
>A@@AB@AABAB;;:?=99=B:==A7858
@AZ32M:00144:00472
AGCACTGTAGCTGTCACTAGTTACTTGT
+
44;99;:B==ABA@=AA===C2//8,//
@AZ32M:00144:00484
TACTGAGCTACACACACAGAAAGATTGGT
+
FCCBAAAAAA@@@ADDBB9996;@@<A@B
@AZ32M:00144:00491
CGTGTCTCTAGGCACAGGATTTTGTGTAG
+
BEECBBBBBAA@BCCEC@CCCC:CCB==>
@AZ32M:00144:00493
CGTGTCTCTAGGCACAGGATTTTGTGTAG
+
BCGDCCCDCCC?BCDDCBCCCC:@?=>>>
@AZ32M:00144:00499
TACTGAGCTACACACACAGAAAGATTGGT
+
CCCBBBB@BABBB@CCB@;84-9>>;?@B
@AZ32M:00145:00496
AGCACTGTAGCTGTCACTAGTTACTTGT
+
<<CCDCDCCCECBBBCCCCCC?AA?<@@
@AZ32M:00145:00498
CGTGTCTCTAGGCACAGGATTTTGTGTAAGC
+
CBB@ACBAA>>?ABBBD@CBCC:;;:82*,-
@AZ32M:00146:00453
ACGAGTGCGTTCCCCATGTCGTAGGTACTC
+
BCBBBBCBCE@CCC:C;<<@@>9878?>>>
@AZ32M:00146:00460
ATCAGACACGGACACAGCAGAACACAC
+
BCCBBBBCD=>@@;::@>9=@=@@>@?
@AZ32M:00146:00484
AGCACTGTAGCTGTCACTAGTTACTTGT
+
<<CEA@ACCCCBCBBBBBDA@;?@=;@A
@AZ32M:00146:00485
AGCACTGTAGCTGTCACTAGTTACTTGT
+
<<NCBGBBCCCBBBBBBBBCB@DDB9::
@AZ32M:00146:00491
AGCACTGTAGCTGTCACTAGTTACTTGT
+
@FCCDCBCDBCBBBCBBCECC@CBB:;;
@AZ32M:00146:00499
ACGCTCGACATGCCCAGGTACAGGAG
+
BCBBBBBCDCB9998;?=BBCBBAAB
@AZ32M:00147:00457
AGCACTGTAGCTGTCACTAGTTAATTGT
+
<<BBA@ADCCCBB??BBBCCA>A@D8;<
@AZ32M:00147:00469
CGTGTCTCTAGGCACAGGATTTTGTGTAAAGGC
+
@BB@BBCDAAA@BBCCD@::::,9;;48;7;?@
@AZ32M:00147:00491
ACGAGTGCGTTCCCCATGTCGTAGGTACTC
+
BCBABCDBAB@BBB:C@@@BBDBB@A:;;B
@AZ32M:00147:00495
AGCACTGTAGCAGTCACTAGTTACATGTGT
+
<B@@;<:C;99CA:4:<948824:494;//
@AZ32M:00147:00496
TACTGAGCTACACACACAGAAAGATTGGT
+
BA?=AAAAA;;AACED@@994-9<<<A@C
@AZ32M:00148:00451
CGTGTCTCTAGGCACAGGATTTTGTGTA
+
CC:<<@??A9424999484449,49444
@AZ32M:00148:00460
ATATCGCGAGGGTATGGAAGACTCTATA
+
A@BBB>>>9991999824=:9=>B7;7B
@AZ32M:00148:00468
ACGAGTGCGTTCCCCATGTCGTAGGTACTC
+
BBB@AABBBB@CCC:E:;;DEC@B>A<<<A
@AZ32M:00148:00473
TACTGAGCTACACACACAAAAAGATTGGTGC
+
<:<;44@99999;;;944444+444247773
@AZ32M:00148:00480
ACGCTCGACATGCCCAGGTACAGGAG
+
BCCDCBCBCDCCCCA@?<>BBABA9;
@AZ32M:00149:00469
TACTGAGCTACACACACAGAAAGAATGGT
+
BBBBBB@@AAAAA@BCCB>>>:?>=;>=@
@AZ32M:00149:00494
TACTGAGCTACACACACAGAAAGATTGGT
+
BBB@BBBBAAAAACCCBB999-9<<4:6;
@AZ32M:00139:00500
CGTGTCTCTAGGCACAGGATTTTGTGTAG
+
BDFDCCBBBBB@CBCCC@CCCD:BBBBBC
@AZ32M:00139:00503
ACGCTCGACATGCCCAGGTACAGGAG
+
CCBBBBBBDCCBCB>CC?AAAAA@BC
@AZ32M:00140:00500
CGTGTCTCTAGGCACAGGATTTTGTGTAG
+
BCECCCCDDBB@BBBBF@CDDD:CCDBBB
@AZ32M:00140:00512
CGTGTCTCTAGGCACAGGATTTTGTGTAG
+
CCCCBBCDBBB@BBA;:8<CCC:CCCCCC
@AZ32M:00140:00529
ACGCTCGACATGCCCAGGTACAGGAG
+
CB@BABBCBBBBBB;BBAB>@@=<9;
@AZ32M:00141:00506
AGCACTGTAGCTGTCACTAGTTACTTGT
+
99ABBACBCBBBBB@BBCC@@=@CB@BB
@AZ32M:00141:00507
AGCACTGTAGCTGTCACTAGTTACTTGT
+
=>@BBABCBBDCCCCB@BBCB@ABB8<<
@AZ32M:00141:00516
TACTGAGCTACACACACAGAAAGATTGGT
+
ECCBABBBBA@@@@CDDCAAA<97:?C=@
@AZ32M:00141:00526
ACGCTCGACATGCCCAGGTACAGGAG
+
EBBBBBBCCCBBBB>BD@BABAA?99
@AZ32M:00141:00534
CGTGTCTCTAGGCACAGGATTTTGTGTAG
+
CCCAACAABBB@BBCBD@BBBC9CCEBBB
@AZ32M:00141:00538
TACTGAGCTACACACACAGAAAGATTGGT
+
BGCBA@@@AA@B@CCCCC???<?>>577;
@AZ32M:00142:00500
ACGAGTGCGTTCCCCATGTCGTAGGTACTC
+
CCA??@BA;;;=DC:CAAACDDCB@E;<<C
@AZ32M:00142:00508
TAGTATCAGCCTCGCCATGACGAAGGTATTCC
+
BBCCCDC@@A@BABB?ACBBB@@>AABCB@B=
@AZ32M:00142:00514
TACTGAGCTACACACACAGAAAGATTGGT
+
BAACCCCC??BBBCCEBB@AA<@CC?B?B
@AZ32M:00143:00514
CGTGTCTCTAGGCACAGGATTTTGTGTAG
+
AABAACBBBBB@BCC@;:4444,9@?@@A
@AZ32M:00143:00519
CGTGTCTCTAGGCACAGGATTTTGTGTAG
+
CCBBBBCDDBB@BBBBB@BBBB:CCB99:
@AZ32M:00143:00521
CGTGTCTCTAGGCACAGGATTTTGTGTAGA
+
BCCHCCBBC@@=@CBBEBDDDC:CCB>>>9
@AZ32M:00143:00537
ACGAGTGCGTTCCCCATGTCGTAGGTACTC
+
BBA@@?>A;<:<AA4;;984994967?>?B
@AZ32M:00144:00512
TACTGAGCTACACACACAGAAAGATTGGT
+
A===AAAAAAAAABCCBBBBB>?@@<>=@
@AZ32M:00144:00526
CGTGTCTCTAGGCACAGGATTTTGTGTAG
+
BBB@@BDDBAA?ACCCC@DDBB9BDCA@=
@AZ32M:00144:00543
ACGAGTGCGTTCCCCATGTCGTAGGTACTC
+
CCBABBBBBB>BCC:EAABBBBBB@?:<<D
@AZ32M:00145:00506
ACGCTCGACATGCCCAGGTACAGGAG
+
AABBBCCCCBCCCEC998:7>997;@
@AZ32M:00145:00509
TACTGAGCTACACACACAGAAAGATTGGT
+
A===AAAAA@@@ABDDCCA??:==;:;=@
@AZ32M:00145:00513
CGTGTCTCTAGGCACAGGATTTTGTGTAGAG
+
CBCBCDCD::<?BCCC>?BDBB51111111>
@AZ32M:00145:00530
CGTGTCTCTAGGCACAGGATTTGTGTA
+
CBCCDDBBBECBCCB?@=9990999//
@AZ32M:00146:00506
TACTGAGCTACACACACAGAAAGATTGGT
+
B@AAABBB@@@@BBCCBA994-843187;
@AZ32M:00146:00511
TACTGAGCTACACACACAGAAAGAATGGT
+
B??>CBBB?@@AACBBBBBBB>?<;775;
@AZ32M:00146:00530
AGCACTGTAGCTGTCACTAGTTACTTGT
+
=?CECCCECCAAACCCCCCCD?ABA8;;
@AZ32M:00147:00502
ACGAGTGCGTTCCCCATGTCGTAGGTACTC
+
CBABA@BB9::=HD:F;<;BCCCB@C;<<B
@AZ32M:00147:00511
AGCACTGTAGCTGTCACTAGTTACTTGT
+
<=BBACCDCBBAABBBBBBBB@DBB@BB
@AZ32M:00147:00525
CGTGTCTCTAGGCACAGGATTTTGTGTAG
+
@@@BCCDCBBB@BCCCC?::::,9@@=@@
@AZ32M:00147:00544
CGTGTCTCTAGGCACAGAATTTTGTGTAGAG
+
BABABFCCAAAAACFFBCA;AA5888,,---
@AZ32M:00147:00547
TACTGAGCTACATACACAGAAAGATTGGT
+
B???ABBBBBBBBBCCBB???=@CB@B@C
@AZ32M:00147:00549
ACGAGTGCGTTCCCCATGTCGTAGGTACTC
+
BCCAAACDBB>BHHAC@AACCBAB?:;=AA
@AZ32M:00148:00501
ACGCTCGACATGCCCAGGTACAGGAG
+
B???@BBBCBBBBB?BA?B@?==>44
@AZ32M:00148:00531
ACGCTCGACATGCCCAGGTACAGGAG
+
BBBAABBBCCBBBB=BB@BBCBB>?@
@AZ32M:00149:00507
CGTGTCTCTAGGCACAGGATTTTGTGTAG
+
BAABBBCDCBB@@ADDC@::::19:=CCC
@AZ32M:00149:00521
AGCACTGTAGCTGTCACTAGTTACTTGT
+
;;@@=BCCBCBBBECBDCCEC?BBB::;
@AZ32M:00149:00527
TACTGAGCTACACACACAGAAAGATTGGT
+
B???AAAAAA@@@ABCCCABA=AAA?A@C
@AZ32M:00149:00539
AGCACTGTAGCTGTCACTAGTTACTTGT
+
<<BBACCDCBB?==ABCCBAA?ACC999
@AZ32M:00149:00543
ACGAGTGCGTTCCCCATGTCGTAGGTACTC
+
BBBBBDCCBA?ABC:CABBBBAAA?:;=<C
@AZ32M:00149:00547
ACGAGTGCGTTCCCCATGTCGTAGGTACTC
+
BB??ABCB??=?DC:C:;:CECCB?A;<<C
@AZ32M:00149:00548
AGCACTGTAGCTGTCACTAGTTACTTGT
+
44999BCDBCCC><=EECDDC:99>589
@AZ32M:00139:00550
ACGAGTGCGTTCCCCATGTCGTAGGTACTC
+
@@A@AAB@??5999/9@@A@AACC@@<>=C
@AZ32M:00140:00556
CGTGTCTCTAGGCACAGGATTTTGTGTAG
+
CCCBBCCCC@A>?BBAAAECCC:C?=;;;
@AZ32M:00142:00552
TACTGAGCTACACACACAGAAAGATTGGT
+
C<>=CCGCBEBCBBBCBB;;909>>;??B
@AZ32M:00142:00555
CGTGTCTCTAGGCACAGGATTTTGTGTAG
+
BBBBBCCCBAB@CCCBD@CBDD:BA>949
@AZ32M:00142:00560
TACTGAGCTACACACACAGAAAGATTGGT
+
C<<=BBCCCBBBABBFDDCCC>CDC?BDC
@AZ32M:00142:00561
AGCACTGTAGCTGTCACTAGTTACTTGT
+
8;@==CDCCCCBBBCB>>?:96;@A?CC
@AZ32M:00142:00566
CGTGTCTCTAGGCACAGGATTTTGTGTAG
+
CCCCBCDEAAA?BCBCC?BBEE:C;9;;<
@AZ32M:00142:00569
CGTGTCTCTAGGCACAGGATTTTGTGTAG
+
@AACCNHCCAB??@=?A=AABB7B;;;@@
@AZ32M:00142:00570
TACTGAGCTACACACACGAAAGATTGGTGC
+
B@??BBBBBBBBBCB:=444-99959599:
@AZ32M:00142:00579
CGTGTCTCTAGGCACAGGATTTTGTGTAG
+
CCCABDCC@A?>===AB?BBFE:CB@;;<
@AZ32M:00143:00580
AGCACTGTAGCTGTCACTAGTTACTTGT
+
99@B@DFDCBCBBBBBBBCBB@CCB=??
@AZ32M:00144:00550
AGCACTGTAGCTGTCACTAGTTACTTGT
+
;;@=9ADCBCCBBBBBBBCBC?CBC;<<
@AZ32M:00144:00553
ACGAGTGCGTTCCCCATGTCGTAGGTACTC
+
AB@A@ABB@@=ABB7B;<;BBAAB?;<<AB
@AZ32M:00144:00577
CGTGTCTCTAGCACAGGATTTTGTGTAG
+
BBBBBFC;;113>ABBBEDHE:EBB999
@AZ32M:00145:00575
CGTGTCTCTAGGCACAGGATTTTGTGTAG
+
BBBABCFDB?B@BCCBB?DCDD:CBB===
@AZ32M:00145:00591
ACGCTCGACATGCCCAGGTACAGGAG
+
A@@FCCCCCCCCCCABB@=9A9969<
@AZ32M:00146:00580
AGCACTGTAGCTGTCACTAGTTACTTGT
+
;;@@=BCCCCBBBBBBBBBCC@CBB9;;
@AZ32M:00146:00581
TGATACGTCTCCTTCCTTAGTTACTTCAG
+
44444===111,/,/,/7/4424442444
@AZ32M:00146:00584
TACTGAGCTACACACACAGAAAGATTGGT
+
B???BBCCBBBAAADC;A944-9>>;??B
@AZ32M:00146:00599
ACGAGTGCGTTCCCCATGTCGTAGGTACTC
+
BB?@ACCCBB>BAA4@@@@BBBAA?@<=<B
@AZ32M:00147:00560
ACGCTCGACATGCCAGGTACAGAG
+
>=999><11,2,/,//,/0/////
@AZ32M:00148:00558
CGTGTCTCTAGGCACAGGATTTTGTGTAG
+
BBCCCCDDAAA@DCCCC?CBBB9BBB==@
@AZ32M:00148:00575
TGATACGTCTCCTTCCTTAGTTACTTCA
+
>@@ABBBCCCC@B@B@CABEA>A?@=AC
@AZ32M:00148:00581
CGTGTCTCTAGGCACAGGATTTTGTGTAG
+
AAAAACCCCBB?BACCDB::::19::>AB
@AZ32M:00148:00582
CGTGTCTCTAGGCACAGGATTTTGTGTAG
+
@@AAABCDAAACCCCBC@EDDD:AA@>>>
@AZ32M:00148:00591
CGTGTCTCTAGGCACAGGATTTTGTGTAG
+
BBCCBDCCBBB@BCCCC@A???6=>;44;
@AZ32M:00149:00553
ACGAGTGCGTTCCCCATGTCGTAGGTACTC
+
@@@A@BBA@@=@=94?9;;;<<@A>A<=<A
@AZ32M:00149:00556
AGCACTGTAGCTGTCACTAGTTACTTGT
+
44444?BBBCCBBBEBBCAAA@CBB8;;
@AZ32M:00149:00558
TACTGAGCTACACACACAGAAAGATTGGT
+
999;AABCCCC@@@CEDB;;98;B@@C@C
@AZ32M:00149:00575
AGCACTGTAGTATCACTAGTTACTTGT
+
9@AA@9>77*****/88@442444244
@AZ32M:00149:00577
AGCACTGTAGCTGTCACTAGTTACTTGT
+
48>99ABBABCCBBBBBBBCB@CBB8;;
@AZ32M:00149:00580
TACTGAGCTACACACACAGAAAGATTGGT
+
A=@@AADCCCA@BBCD@?ACC>BAA@C@C
@AZ32M:00149:00585
TCTCTATGCGCTCCACATGTCTAAGGTAC
+
444444;BCDBCCACCECAAABBAD=A@A
@AZ32M:00149:00596
CGTGTCTCTAGGCACAGGATTTTGTGTAG
+
>;<=EEDCCBC@CCCCE@CBAA6?=989;
@AZ32M:00143:00607
ACGAGTGCGTTCCCATGTCGTAGGTACTC
+
??A@?@A@@@59919@A?ACCBA<<;<<B
@AZ32M:00144:00608
AGCACTGTAGCTGTCACTAGTTACTTGT
+
444499CBBBCCCCCAABBCC@BB@?BB
@AZ32M:00145:00604
ACGCTCGACATGCCCAGGTTACAGGAG
+
;;9?AA<==DCBAB099482399;294
@AZ32M:00145:00608
CGTGTCTCTAGGCACAGGATTTTGTGTAG
+
AABBCCFCB@@=>@=??=?===4=?>9;;
@AZ32M:00145:00613
CGTGTCTCTAGGCACAGGATTTTGTGTAG
+
BCCCDCCCAAA?BCB@@<9999/9@@999
@AZ32M:00145:00616
CGTGTCTCTAGGCACAGGATTTTATGTAG
+
CBBBCCCC@@?=@>@9?;?>>=4=@B;;<
@AZ32M:00145:00618
TGATACGTCTACCTTCCTTAGTTACTTCAG
+
666444444/667777,/,.//,4992444
@AZ32M:00145:00620
ACGCTCGACATGCCCAGGTACAGGAG
+
A@BACCBBGBBBBC?AA@BBBED<<<
@AZ32M:00145:00633
GTTAACCTTGGAAGGCCTTAACCAACCAACCAACCAAGGAAAAAAGGAATTTTGGGGTTGGCCTTGGCCGGAAT
+
*,00*,*/56777::=<=>A>B=>;@595;;A??>=<=;88==@,89:<;??7ACN>C@C?B?B@C@C@D>;&&
@AZ32M:00146:00609
ACGAGTGCGTTCCCCATGTCGTAGGTACTC
+
BBBBBAAACC@CBC9CAAAABBA@B?@AAB
@AZ32M:00146:00619
ATATCGCGAGGGTATGGAAGACTCTATAG
+
<<<BCC==>EEBCAAA9<;<@@C886..3
@AZ32M:00147:00601
CGTGTCTCTAGGCACAGGATTTTGTGTAG
+
AABBCCIHBAB?CCCCC>::44,4?9=@@
@AZ32M:00147:00608
TACTGAGCTTCACACACAGAAAGATTGGT
+
B:<<BCCCC@AAABDDCDA@@=ACC@B>?
@AZ32M:00147:00615
CGTGTCTCTAGGCACAGGATTTTTTGTAGA
+
99;99@BB;<<=@AB@@;999999*99944
@AZ32M:00147:00623
ACGCTCGACATGCCCAGGTACAGGAG
+
CA@ACCFBECCBCCABC@CBDCC>@A
@AZ32M:00148:00605
CGTGTCTCTAGGCACAGGATTTTGTGTAG
+
89>@@@BB<<<@ACCCC@CCHD:AA@999
@AZ32M:00148:00622
AGCACTGTAGCTGTCACTAGTTACTTGT
+
44=899CCCCCEBCA?AACCBACCC@GH
@AZ32M:00148:00631
TACTGAGCTACACACACAGAAAGATTGGT
+
B:;;BCCCCBBC@@A?>@99909@@<@?A
@AZ32M:00148:00636
TACTGAGCTACCACACAGAAAGATTGGTGC
+
B?ABCDDCCCC?CB>??99909?@?B?BAA
@AZ32M:00148:00645
TACTGAGCTACACACACAGAAAGATTGGT
+
@;<<BCCCCDBBAAA@B@99909B?<?=@
@AZ32M:00149:00610
ACGAGTGCGTTCCCCATGTCGTAGGTACTC
+
BB@A@CCCCC?AA=6?9;;ACBBC@B;>?D
@AZ32M:00149:00614
CGTGTCTCTAGGCACAGGATTTTGTGTAG
+
BBBBCDDHBAA?BCCCD@?===6=>>>AB
@AZ32M:00149:00621
CGTGTCTCTAGGCACAGGATTTTGTGTAG
+
BBBBCDDCAAA@@BCA;:4444/9??>>@
@AZ32M:00149:00634
CGTGTCTCTAGGCACAGGATTTTGTGTAG
+
BCDDEDCCBBB?AB@?B=;994-4?>>@@
@AZ32M:00149:00643
CGTGTCTCTAGGCACAGGATTTTGTGTAG
+
CBBBCCBB@@@;>@?>><9999/99999<
@AZ32M:00138:00651
ACGAGTGCGTTCCCCATGTCGTAGGTACTC
+
/0;11/1///,444,44;86::10,011=<
@AZ32M:00138:00652
GAGCACTGGTAGCT
+
294;999/,/,,,,
@AZ32M:00139:00657
GGTTTCCCTTCCTTAAATTTGGGCCCGGGCCCTTTCCCCCAAACCCAAATTG
+
/+//+//+/,/,/788+//+/8+44-4B>A>-44-4999/?A:=9502**)*
@AZ32M:00141:00656
CGTGTCTCTAGGCACAGGATTTTTTTTTTTTTTTTTTGTGTAG
+
//;;BBCAC;;8;@B1111;;;;;<<<;:6666666"//////
@AZ32M:00142:00665
AGCACTGTAGCTTTTTTTTTGTCACTAGTTTTTTAATTGT
+
99999@@:;;444448999"444?CC@999999*429549
@AZ32M:00142:00671
CGTGTCTCTAGGCA
+
///////4444248
@AZ32M:00142:00672
ACGCTCGACATGCCCCAGGTACAGGAG
+
948@@<<9AA99999-9959?:49588
@AZ32M:00143:00672
ACGAGTGCGTTTTTTTTTTTTTTTTTTCCCCATGTCGTAGGTACTC
+
44844498449999944444444444"4>>2=@994448777:<;9
@AZ32M:00143:00675
CGTGTCTCTAGGGCACAGGGATTTTTTTGTGTGGA
+
4449BDD@@99919@999909??????&/////,/
@AZ32M:00145:00681
ACGCTCGACATGCCCCAGGTACAGGAGA
+
;9;AA@AAAA9;<BB8;;7;?A>>=>@?
@AZ32M:00145:00685
CGTGTCTCTAGGCACAGGGATTTTTTTGTGTAG
+
4949AC@??11,1199//+/688:>>&,,,,,,
@AZ32M:00145:00686
CGTGTCTCTAGGGCACAGGA
+
////778@@999-48,--*,
@AZ32M:00146:00677
CGTGTCTCTAGGCACAGGATTTTTTGTGTAG
+
4444BCB@B;;59@@995999999)9=>444
@AZ32M:00151:00037
ACGCTCGACATGCCCAGGTACAGGAG
+
BABADD;<=CCCCC@EB?B@B@@C?A
@AZ32M:00151:00043
TACTGAGCTACACACACAGAAAGATTGGTGCT
+
C@@@BBBBAAAADCCDCCA@@9>3348;>=@B
@AZ32M:00152:00010
AGCACTGTAGCTGTCACTAGTTACTTGT
+
BCDCEAA:;;===>AA>@?996999644
@AZ32M:00153:00015
AGCACTGTAGCTGTCACTAGTTACTTGT
+
ECCCCBC@@DD:<<BBAA@@?<999599
@AZ32M:00153:00030
CGTTCTCTAGGCACAGGATTTGTTGTAGA
+
<<<@<<<<@@<994431///+//,/6//4
@AZ32M:00154:00008
AGCACTGTAGCTGTCACTAGTTACTTGT
+
??BBCECAACDGAABCDBBC=999=7<<
@AZ32M:00154:00026
AGCACTGTAGCTGTCACTAGTTACTTGT
+
@BCHCCCCDDCA<9<BCCECC?CAA>BC
@AZ32M:00154:00049
AGCACTGTAGCTGTCACTAGTTACTTCGTGTG
+
44;;=@ABBA@<99ACDGCFC>7//,11/666
@AZ32M:00155:00025
ACGCTCGACATGCCCAGGTCCAGGAG
+
BBBBBC@AACCBCC@CCBCC@CE@BB
@AZ32M:00156:00010
AGCACTGTAGCTGTCACTAGTTACTTGT
+
BBCCDDCAAADCHCCBCC@@@;>>=;@@
@AZ32M:00156:00011
ACGAGTGCGTTCCCCATGTCGTAGGTATC
+
AAB??@A@>>5111+111-87710,.676
@AZ32M:00157:00009
CGTGTCTCTAGGCACAGGATTTTGTGTAG
+
BBCCBCCCCCCBC@A@@@9944/999?@B
@AZ32M:00157:00014
TACTGAGCTACACACACAGAAAGATTGGT
+
A@AC@BBB<<;BBDBDBDBA?<A@?=@@C
@AZ32M:00157:00032
TGATACGTCTCCTTCCTTAGTTACTTCA
+
@@@;99@>99959248988889@@@=@A
@AZ32M:00160:00009
TACTGAGCTACACACACAGAAAGATTGGT
+
::>DCCCCBBCEDCCBCBCBB?ABB@B>@
@AZ32M:00160:00029
TACTGAGCTACACACACAGAAAGATTGGT
+
AABBCCCC<;9CABBBCCGBC:<;@<@=A
@AZ32M:00160:00033
AGCACTGTAGCTGTCACTAGTTACTTACTGT
+
@AABABB994944444444442444244499
@AZ32M:00160:00038
ACGAGTGCGTTCCCCATGTCGTAGGTACTC
+
BBBABBCCBBACCB7B;;;@@@>?=?<<<@
@AZ32M:00160:00045
AGCACTGTAGCTGTCACTAGTTACATGT
+
AABBCCCBABC@AAAECCDBB@BA@?CC
@AZ32M:00161:00011
TGATACGTCTCCTTCCTTAGTTACTTCA
+
BBB99;CCDCB?B@DAB@BBB@BBB@CC
@AZ32M:00161:00013
CGTGTCTCTAGGCAAGGATTTTGTGTAG
+
ABBCEDCCCCC@CB:;;4999/9A999?
@AZ32M:00161:00041
TACTGAGTTACACACACAGAAAGATTGGTGC
+
B>@>@BCEBB??AAA@@>>=?<?AB?BAECA
@AZ32M:00161:00047
TACTGAGCTACACACACAGAAAGATTGGT
+
C@AACCGC<;<ACEBBCC@@@<@?9:A?A
@AZ32M:00163:00039
ACGAGTGCGTTCCCATGTCGT
+
BBBBDCB;982//+///////
@AZ32M:00164:00039
CGTGTCTCTAGGCACAGGATTTTGTGTAAGAG
+
@A@A@@=>11/569999:99992994/1,11/
@AZ32M:00164:00040
AGCACTGTAGCTGTCACTAGTTACTTGT
+
@@BBECC@AACAA@BCBABBA>B@@>AA
@AZ32M:00164:00041
AGCACTGTAGCTGTCACTAGTTACTTGT
+
@@ABCFEDBBB>994;499?@<?9954:
@AZ32M:00165:00011
AGCACTGTAGCTGTCACTAGTTACTTGT
+
CCCCBCC=<<ABDCEBCCCCC=AAB=AA
@AZ32M:00165:00026
ACGAGTGCGTTCCCCATGTCGTAGGTATC
+
BBB?BBCA;?5999-9999>988748@98
@AZ32M:00166:00032
AGCACTGTAGCTGTCACTAGTTACTTGT
+
AABBCCCBDCCBAAABBCCCC@CBB@CC
@AZ32M:00166:00036
ATCAGACACGACACAGCAGAA
+
BBBBAB>>1//669:8////,
@AZ32M:00168:00016
ACGAGTGCGTTCCCCATGTCGTAGGTACTC
+
@@BBBBBBBB@BCC9C???ABB=B@B;<<B
@AZ32M:00168:00020
AGCACTGTAGCTGTCACTAGTTACTTGT
+
BBBCCDCBCDCBBBB@@@BA@=@BC=AA
@AZ32M:00172:00011
ACGCTCGACATGCCCAGGTACAGGAG
+
BBCC>=122@<=>B<@@>B@?;B6;9
@AZ32M:00172:00031
AGCACTGTAGCTGTCACTAGTTACTTGTG
+
?@BHDBAAABGCCCECCCAA=@?===@BB
@AZ32M:00172:00040
ACGCTCGACATGCCCAGGTACAGGAG
+
BCBBBB;<=BBBAB>@@=>>?99699
@AZ32M:00173:00008
TACTGAGCTACACACACAGAAAGATT
+
@@BB@A@;899A999944444-4877
@AZ32M:00175:00010
ACGCTCGACATGCCCAGGTACAGGAG
+
BBBEA??@DBDCBC>@@@BCCCE=AA
@AZ32M:00176:00033
TACTGAGCTACACACAC
+
9999999==8868-***
@AZ32M:00176:00034
AGCACTGTAGCTGTCACTAGTTACTTGT
+
ABBBCCBCCECBCCCBBBCCC@CCCABB
@AZ32M:00177:00018
CGTGTCTCTAGGCACAGGATTTTGTGTAG
+
BBBBBFCCDEB@CCDDD@CCCC:BBB99;
@AZ32M:00177:00038
TACTGAGCTACACACACAGAATTGGTGC
+
@@ABBCDC?@A@IDAABCCEAC=@=?CA
@AZ32M:00178:00038
CGTGTCTCTAGGCACAGGATTTTGTGTAG
+
BBBBCC@@<:<@CCBCC@BBBB9BBA@A;
@AZ32M:00178:00041
ACGAGTGCGTTCCCCATGTCGT
+
BBBAAB@>>92///*///,000
@AZ32M:00179:00023
CGTGTCTCTAGGCACAGGATTTTGTGTAG
+
BBB?DACB@@A@CCB@B>4444/9@@>>@
@AZ32M:00179:00038
TGATACGTCTCCTTCCTAGTTATCTTCA
+
99=?A?>91--*,*,*,,,/,4444244
@AZ32M:00181:00044
ACGAGTGCGTTCCCATGTCGTAGTAC
+
A???BBB;>@6991444///0,,,,,
@AZ32M:00182:00008
TACTGAGCTACACACACAGAAAGATTG
+
??AB>=@;999@>>9449444-47713
@AZ32M:00184:00011
TACTGAGCTCACACACAGAAAGA
+
@A>>>1/,,,,*////////+/3
@AZ32M:00184:00017
TACTGAGCTACACACACAGAAAGATT
+
@AA@@@@@;;;AAADDBB@@@<?AA6
@AZ32M:00184:00040
TACTGAGCTACACACACAGAAAGATTGGTG
+
BBBBBABCAAACHCEBBBCCC@BAA?B?BB
@AZ32M:00185:00006
CGTGTCTCTAGGCACAGGATTTTGTGT
+
@>>=111////,/4444244>>,4444
@AZ32M:00185:00036
ATCAGACACGGACACAGCAGAACACAC
+
AACCA?@BBB@BCCGAA@B>>>;;800
@AZ32M:00186:00015
CGTGTCTCTAGGCACAGGATTTTGTGT
+
CCCCBAA;999<999==6::@C6>=94
@AZ32M:00186:00029
CGTGTCTCTAGGCACAGGATTTGTGTAG
+
CECBBBCCDBB?BCA99599909999>>
@AZ32M:00186:00049
AGCACTGTAGCTGTCACTAGTTACTTGT
+
BBBBCCC<<998444=>>999@@@?8<;
@AZ32M:00187:00043
TACTGAGCTACACACACAGAAAGATTGGT
+
>>=@BCDC?ABACCCC;:@JGCGBB?C@C
@AZ32M:00188:00027
CGTGTCTCTAGGCACAGGATTTTGTGTAG
+
BBBBCCCB@AAAA?@A@?9999/9@@@@@
@AZ32M:00188:00031
AGCACTGTAGCTGTCACTAGTTACTTGT
+
ABBBBBCCBBBB?BBAABACA@BBB>AA
@AZ32M:00188:00036
ACGAGTGCGTTCCCCATGTCGTAGGTA
+
@@BB@A@@@@5999/9941166/,*,,
@AZ32M:00188:00043
AGCACTGTAGCTGTCACTAGTTACTTGT
+
AACCCBCCBBDBBBCBCCBCC@CDC@AA
@AZ32M:00189:00027
CGTGTCTCTAGGCACAGGATTTTGTGTAG
+
BCBCDDCC@@A@BBA@@@9994/9BB>@A
@AZ32M:00189:00031
ACGCTCGACATGCCCAGGTACAGGAG
+
BBBBBB<<>CBBCC>BB>BABBC:<<
@AZ32M:00190:00032
CGTGTCTCTAGGCTCAGGATTTTGTGTAGA
+
CCBBCD@;9495;;?@@B8999/9>>>>>9
@AZ32M:00191:00007
ACGAGTGCGTTCCCCATGTCGTAGGTACTC
+
9>8999444424992999;99997939999
@AZ32M:00191:00035
AGCACTGTAGCTGTCACTAGTTACTTGT
+
DCCBBBB<<;BB??BCB@CAA=@AB>CC
@AZ32M:00191:00044
AGCACTGTAGCTGTCACTAGTTACTTGT
+
@ABBCDFCBBFB?@@BBBBCA@CAA<AA
@AZ32M:00192:00033
TACTGAGCTACACACACAGAAAGATTGGT
+
@@ACAABD::<CCCBBBCBBB=BBB?B?B
@AZ32M:00192:00047
ACGCTCGACATGCCCAGGTACAGGAG
+
BBBBCC@@ACCBHC@B@?BACBC;;<
@AZ32M:00193:00016
AGCACTGTAGCTGTCACTAGTTACTT
+
CBB@A<-******0,4444442//6,
@AZ32M:00193:00023
TACTGAGCTACACACACAGAAAGATTGGT
+
@AABDCCBBBBBBCAAAAADC@GDD@C@D
@AZ32M:00193:00038
TACTGAGCTACACACACAGAAAGATTGG
+
@@FC?BBC:;<CCCFCCCBBB>BABBC@
@AZ32M:00193:00049
ACGCTCGACATTG
+
9;?><11,,**)(
@AZ32M:00194:00020
AGCACTGTAGCTGTCACTAGTTACTTGT
+
@?BCDDCC:=?DDCCDCBBBD=@@F9<<
@AZ32M:00194:00026
AGCACTGTAGCTGTCACTAGTTACTTGT
+
BBBBCDCC<<=CCDCBCCCCG?ACECHB
@AZ32M:00194:00035
ACGAGTGCGTTCCCCATGTCGTAGGTATC
+
BABABBBA;;2444/9999@>>9848@98
@AZ32M:00195:00038
ACGCTCGACATGCCCAGGTACAGGAG
+
AACBBBAACCCBBB>BB@BBCCC>?F
@AZ32M:00197:00021
AGCACTGTAGCTGTCACTAGTTACTT
+
BCCCECDB<<9@@@999>>>@;>>A8
@AZ32M:00198:00027
ACGAGTGCGTTCCCCATGTCGTAGGTACTC
+
??ABBBA@@@@CCC9EACDCC@@@@;<<CC
@AZ32M:00198:00046
ACGCTCGACATGCCCAGGTACAGGAG
+
AABBBB==<@@?A@:9969?B998<@
@AZ32M:00199:00036
ACGAGTGCGTTCCCATGTCGTAGTATC
+
?BCBBBA>==5991444/666/..///
@AZ32M:00199:00039
TACTGAGCTACACACACAGAAAGATTGGT
+
<;<BBCCCAAACAA??>>911-110,0,0
@AZ32M:00150:00063
TACTGAGCTACACACACAGAAAGATTGGT
+
C:<<DCEC@?@@AC@>>@99919@?689;
@AZ32M:00151:00052
AGCACTGTAGCTGTCACTAGTTACTTGT
+
ABCCEECBBCCCCBBBCCCCDBC@?=?B
@AZ32M:00151:00058
TACTGAGCTACACACACAGAAAGAATGGT
+
B@AABCCCCBBCECECCC@@@<@@>AA?B
@AZ32M:00152:00065
ACGCTCGACATGCCCAGGTACAGGAG
+
C<<<BCBACDCBBB>AE@BBDCC@BB
@AZ32M:00152:00080
TAGTATCAGCCTCCGCCATGAC
+
99=;949:49511,//,/,//7
@AZ32M:00153:00094
CGTGTCTCTAGGCACAGGATTTTGTGTAGAGGC
+
<<=EAA@CBA@=@BCCDBDCDCADCC<<9>@69
@AZ32M:00155:00066
TACTGAGCTACACACACAGAAAGATTGGT
+
C:<<BBCBBB@@ABA?>B99919@A589;
@AZ32M:00155:00068
TACTGAGCTACACACACAAGAAAGATTGGT
+
C;==BBBAA@@@@>?>9<:;@A:8431313
@AZ32M:00156:00063
CGTGTCTCTAGGCACAGGATTTTGTGTAG
+
BBBBCCCC@@??A@999599BB4A<<<<;
@AZ32M:00158:00086
TACTGAGCTACACACACAGAAAGATTGGT
+
B?@@BBDDCB@@ADCCACAA@<@AA=A>@
@AZ32M:00159:00062
ACGAGTGCGTTCCCCATGTCGTAGGTACTC
+
CB@AABBABA@ABC9E@;<;BB98589999
@AZ32M:00159:00092
ACGAGTGCGTTCCCCATGTCGTAGGGTACTC
+
BBCCDDCBB>;===1:;BB@A<;;B<?>@B>
@AZ32M:00160:00066
TACTGAGCTACACACACAGAAAGATTGGT
+
B?AABECDBBCBCCC@@?99909??=A?A
@AZ32M:00161:00065
ACGCTCGACATGCCCAGGTACAGGAG
+
B<<<CCCCAAABHE?;;59899969@
@AZ32M:00163:00057
ACGCTCGACATGCCCAGGTACAGGAG
+
??CBCCCCC?@@CGCBB>@<:44589
@AZ32M:00163:00059
AGCACTGTAGCTGTCACTAGTTACTTGT
+
@?BCCDCB@@ACCCBBBBBCD@C??=?B
@AZ32M:00165:00075
ACGCTCGACATGCCCAGGTACAGGAG
+
B?AABCBAACC@@A>AC@BBCCCADA
@AZ32M:00166:00087
ACGCTCGACATGCCCAGGTACAGGAG
+
B??F?BCCCCCCCC?CC@BBDCD@DB
@AZ32M:00166:00098
ACGAGTGCGTTCCCCATGTCGTAGGTACTC
+
CCCCCCCB>=5999/9?ABCCCCB@:;<;>
@AZ32M:00168:00059
ACGCTCGACATGCCCAGGTACAGGAG
+
CA@=9>A9944444-4:<>?==:944
@AZ32M:00171:00059
AGCACTGTAGCTGTCACTAGTTACTTGT
+
:;BBBCFCCCCCCCCCBBBCC:877,//
@AZ32M:00171:00091
AGCACTGTAGCTGTCACTAGTTACTTGT
+
<<CCCDCBABBBCCBBBAAABCA@C?BB
@AZ32M:00172:00050
ACGAATGCGTTCCCCATGTCGTAGGTATC
+
99@A=A@?BB@CEB9B9499999847998
@AZ32M:00173:00091
AGCACTGTAGCTGTCACTAGTTACTTGT
+
44889:??BBCCCBBBBBBBD699@594
@AZ32M:00174:00051
ACGAGTGCGTTCCCCATGTCGTAGTAT
+
499;;;@9CC5999,944/////../6
@AZ32M:00174:00055
AGCACTGTAGCTGTCACTAGTTACTTGT
+
==9;;<<=@ACCBBBBBCBBB=;;7,//
@AZ32M:00174:00082
TACTGAGCTACACACACAGAAAGATTGGTGC
+
C9<<BBBCBB@@A@A>?A99919;;,0-033
@AZ32M:00176:00061
TACTGAGCTACACACACAGAAAGATTGT
+
@@ACAAACCBBABCEBCA@>=:?9;59<
@AZ32M:00177:00059
ACGCTCGACATGCCCAGGTACAGGAG
+
AACBBCBBBBBBBB?BB@B?7:::12
@AZ32M:00178:00074
CGTGTCTCTAGGCACAGGATTTTGTGTAG
+
9;AACBAAAA@<?@@>>59999/9@944=
@AZ32M:00178:00082
CGTGTCTCTAGGCACAGGATTTTGTGTAG
+
BBBAACCCBBB@BBAAB?BBBB7?BB;;<
@AZ32M:00179:00050
TACTGAGCTACACACACAGAAAGATTGT
+
9989<9=??BBCE><<>99991910,0.
@AZ32M:00179:00072
AGCACTGTAGCTGTCACTAGTTACTTGT
+
@FDCCDCCCBBBABAAAAAAA@CBB>AA
@AZ32M:00180:00063
CGTGTCTCTAGGCACAGGATTTTGTGTA
+
B?@ABCCC<<<FCBBBHFHGFC:BBA;;
@AZ32M:00181:00070
TACTGAGCTACACACACAGAAAGATTGGT
+
>?@B;;<CCDDCCCCDDDCBB==:95759
@AZ32M:00181:00077
AGCACTGTAGCTGTCACTAGTTACTTGT
+
??BCDDCCAABBBBBBBCCCB?BBB@BB
@AZ32M:00182:00055
TACTGAGCTACACACACAGAAAGATTGGT
+
449>994=AABCCCBB@@99809>?;?=A
@AZ32M:00182:00067
AGCACTGTAGCTGTCACTAGATTACTTGT
+
A@>=9:99444444489994495944244
@AZ32M:00183:00069
ACGCTCGACATGCCCAGGTACAGGAG
+
AABBCC?@AB@99989B@CC===112
@AZ32M:00185:00074
CGTGTCTCTAGGCACAGGATTTTGTGTA
+
C??ACCBA@@A=@B@@F<9999/9@@?B
@AZ32M:00185:00077
CGTGTCTCTAGGCACAGGATTTTGTGTAG
+
ABB@BBCCAAA@BBCCC@DBCC9AA=9;;
@AZ32M:00186:00058
CGTGTCTCTAGGCACAGGATTTTGTGTA
+
?>9994444:;>>BAAGBEDNI:CCAAA
@AZ32M:00186:00069
TACTGAGCTACACACACAGAAAGATTGGT
+
@??BBCCBBBBBBCCC@@999-9;6,0.3
@AZ32M:00186:00096
TACTGAGCTACACACACAGAAAGATTGGT
+
CBEBBCC>>113>>CBCC>>?<?@@@B><
@AZ32M:00187:00062
TACTGAGCTACACACACAGAAAGATTGGTGC
+
9:<CBBBCBBBBBBCAB@>=>:?9?:?<??=
@AZ32M:00187:00070
TACTGAGCTACACACACAGAAAGATTGT
+
49;;;99BCAABDCAAA@@@A<@>@488
@AZ32M:00187:00085
AGCACTGTAGCTGTCACTAGTTACTTGT
+
??BCECFA@BB@@@@ABBC@@>@AB@AA
@AZ32M:00188:00058
ACGCTCGACATGCCCAGGTACAGGAG
+
49?>===@CAAABCA@@=>8999699
@AZ32M:00188:00059
CGTGTCTCTAGGCACAGGATTTTGTGTAG
+
BBAAACA>>AB@CABA@:4444-9>>>>>
@AZ32M:00188:00097
ACGAGTGGCGTTCCCCATGTCGTAGGTACTC
+
BBBBBBB@ABB@CCC9CABBBC@@@@;<<CC
@AZ32M:00188:00098
ACGAGTGCGTTCCCCATGTCGTAGGTACTC
+
AAAA@@@BBB@BBC:DDBBCB??@@:;<BD
@AZ32M:00189:00064
ATCAGACACGGACACAGCAGAACACAC
+
@@BBAA>99929?B@11/1/8,/1;07
@AZ32M:00189:00087
ACGAGTGCGTTCCCCATGTCGTAGGTACTC
+
BBBBBBBBBB@BCC:CAAABBB??@>:<;C
@AZ32M:00190:00080
TAGTATCAGCCTCGCCATGACGAAGGTATTCC
+
AAC::@CDDCBBB?@>?@BBB;<;=@CBEBC@
@AZ32M:00191:00055
TACTGAGCTACACACACAGAAAGATTGGT
+
9:<CAAADBBCCEBBA@@@@B<=<<4848
@AZ32M:00191:00068
CGTGTCTCTAGGCACAGGATTTTGTGTAG
+
A@@@AAAAAAA@BBCBB@A===2=>:;;;
@AZ32M:00191:00073
ACGAGTGCGTTCCCATGTCGT
+
<<A@>989442//+/,,****
@AZ32M:00193:00063
TACTGAGCTACACACACAGAAAGATTGGT
+
9:<BBBBCBAAAC<<;B@@@C7::@;@<@
@AZ32M:00193:00071
TACTGAGCTACACACACAGAAAGATTGGT
+
::=CA@ADCBBADCCBCAAAB:=;<598;
@AZ32M:00194:00054
TACTGAGCTACACACACAGAAAGATTGGT
+
4;;A@@@AA@BCC:<<@@@@C787?474;
@AZ32M:00194:00060
CGTGTCTCTAGGCACAGGATTTTGTGTA
+
BCCCCCGCCBB>A@>9959999/999//
@AZ32M:00194:00088
CGTGTCTCTAGGCACAGGATTTTGTGTAG
+
B??ADDCBCBCABBBBDCCCDC:BBA;;;
@AZ32M:00195:00078
TACTGAGCTACACACACAGAAAGATTGT
+
99<CA@@BBBBBCBCBAA@@>:?==-01
@AZ32M:00196:00059
ACGAGTGCGTTCCCCATGTCGTAGGTACTC
+
9;@@@AAAA@=@>>4?999>>>90,1111/
@AZ32M:00196:00068
TACTGAAGCTACACACACAGAAAGATTGT
+
/-,,,,*,68889944949>?@0978;33
@AZ32M:00197:00050
AGCACTGTAGCTGTCACTAGTTACTTGT
+
BBBBBBBAAACDGCCBBBBCBCCBC:;;
@AZ32M:00197:00068
AGCACTGTAGCTGTCACTAGTTACTTGT
+
A?=@9:4===@CBBBCCBAAA=?==8<<
@AZ32M:00197:00086
ACGCTCGACATGCCCAGGTACAGGAG
+
9;<<;BCEDABB@@199698111-1/
@AZ32M:00197:00096
ACGAGTGCGTTCCCCATGTCGTAGGT
+
BBBBBDCBAA?BBB9C::9>BB8:7;
@AZ32M:00197:00098
CGTGTCTCTAGGCACAGGATTTTGTGTAG
+
BBBBCCBBBAB@BBBCC@CBCB:ECB::;
@AZ32M:00198:00056
AGCACTGTAGCTGTCACTAGATTACTTGTG
+
:444;444444444444444//:://,///
@AZ32M:00198:00075
ACGCTCGACATGCCCAGGTACAGAAG
+
@@@BCAABB??111,11,/,(***)*
@AZ32M:00198:00088
TACTGAGCTACACACACAAGAAAGATTGGT
+
99<C;;=CCC;;<;;;1111@?8>8@?B;>
@AZ32M:00199:00057
AGCACTGTAGCTGTCACTAGTTACTTGT
+
@?>@?44444494449444442///,//
@AZ32M:00199:00065
ACGAGTGCGTTCC
+
89998>9>>>699
@AZ32M:00199:00069
ACGCTCGACATGCCCAGGTACAGGAG
+
BBBBBBCBCBBBBB>BB?>9:44589
@AZ32M:00199:00077
TGATACGTCTCC
+
94444449/,,*
@AZ32M:00151:00128
ACGAGTGCGTTCCCCATGTCGTAGGTACTC
+
94444444;;2444,4:;>@BB@A<>9444
@AZ32M:00153:00100
ACGCTCGACATGCCCAGGTACAGGAG
+
BBBBBDBBCBCCCCA;968<=997;@
@AZ32M:00153:00107
TACTGAGCTACACACACAGAAAGATTGGT
+
<;=AADDDCCCCAAECCCBBB@BBB@C@B
@AZ32M:00153:00118
ACGCTCGACATGCCCAGGTACAGGAG
+
<<BDEEGCEBB;;;89@>B@AAA@<9
@AZ32M:00154:00113
TACTGAGCTACACACACAGAAAGATTGGT
+
BBBCCCCCBBBBBBDBBB;;;8;AA>C@@
@AZ32M:00154:00131
ACGAGTGCGTTCCCCATGTCGTAGGTACTC
+
@AAABAC<=@ACKK:FDA@@9110,.////
@AZ32M:00155:00120
TACTGAGCTACACACACAGAAAGATTGGTG
+
;<;@@@BBBAAAA<>94>>>>099@=@>AA
@AZ32M:00156:00113
AGCACTGTAGCTGTCACTAGTTACTTGT
+
??BCCCDCBBCBAAAAAAB@@?BBB@B?
@AZ32M:00157:00105
TACTGAGCTACACACACAGAAAGATTGGT
+
@AABBCBEBAAABBA@>@9997;AA>C@A
@AZ32M:00157:00122
TACTGAGCTACACACACAGAAAGATTGGT
+
9944444>@BAB><999@99918>?=?>>
@AZ32M:00162:00118
TACTGAGCTACACACACAGAAAAGATT
+
4949444;444=9<994;4444,4966
@AZ32M:00163:00116
TACTGAGCTACACACACAGAAAGATTGGT
+
??B?BBCBBBBBBCEC@;8;469@?>C@B
@AZ32M:00164:00100
ATCAGACACGGACACAGCAGAACACAC
+
433448444A6999:99999B@CBBBB
@AZ32M:00165:00116
AGCACTGTAGCTGTCACTAGTTACTTGT
+
??BBCDF@@BBBB?ABCCDBA?ACC@B@
@AZ32M:00166:00100
ACGCTCGACATGCCCAGGTACAGGAG
+
====>A=>?9899909949?DAB>BB
@AZ32M:00166:00118
AGCACTGTAGCTGTCACTAGTTACTTGT
+
BBBBBCACBCD?AABBBCCBBCCBA<>4
@AZ32M:00167:00136
AGCACTGTAGCTGTCACTAGTTACTTGT
+
CBBBCDCCCBHCBBCBCBAA@<>9969?
@AZ32M:00168:00104
TACTGAGCTACACACACAGAAAGATTGGT
+
G?@@CAA@@>;;<B@@@@99909??<A@G
@AZ32M:00169:00103
TGATACGTCTCCTTCCTTAGTTACTTCA
+
4444444499>8=2954249>9849694
@AZ32M:00169:00109
TCTCTATGCGCTCCACATGTCTAAGGT
+
BBBCG@A@EDDCD?ACA@@@ACC?C@C
@AZ32M:00169:00119
ACGAGTGCGTTCCCCATGTCGTAGGTACTC
+
BBBBB??BBA@BCC:D:;9BCC@@=@;<<A
@AZ32M:00169:00134
AGCACTGTAGCTGTCATTAGTTACTTGT
+
FDCCCBBCBBCBAAAAB@BCC@BBB?A=
@AZ32M:00170:00134
CGTGTCTCTAGGCACAGGATTTTGTGTAG
+
?ABDCCCCCCCABBCBB?9999/999<<>
@AZ32M:00171:00105
AGCACTGTAGCTGTCACTAGTTACTTGT
+
==DGCDCAABBBCBCBBEB:;8;BB?CC
@AZ32M:00172:00127
ACGCTCGACATGCCCAGGTACAGGAG
+
@@@@@BAACDCCDC?A@=@BC@@>@8
@AZ32M:00173:00121
AGCACTGTAGCTGTCACTAGTTACTTGT
+
@@CCCCCBBBCBBB@BBBCB@?@BBACB
@AZ32M:00173:00123
ACGAGTGCGTTCCCCATGTCGTAGGTACTC
+
BBBABBB@9;24;;244448::43134444
@AZ32M:00173:00134
ACGAGTGCGTTCCCCATGTCGTAGGTACTC
+
AABBBBBBBB@BCC:DAAABBBA@>@9;;@
@AZ32M:00174:00136
CGTGTCTCTAGGCACAGGATTTTGTGTAG
+
@AABBCCCCCC@BAAAC@CCGC:<;;<<>
@AZ32M:00174:00148
TACTGAGCTACACACACAGAAAGATTGGT
+
994844:BBBDCCCAAAAAAA<@?A=><>
@AZ32M:00175:00107
ACGAGTGCGTTCCCCATGTCGTAGGTACTC
+
BCA@BECCCC@BFC9B:;;BCB@B@@;<<A
@AZ32M:00175:00113
ACGAGTGCGTTCCCCATGTCGTAGGTACTC
+
CCBBBCCBBB@CCD9DAAABEBBB@8:<AC
@AZ32M:00176:00103
ACGAGTGCGTTCCCCATGTCGTAGGTACTC
+
CB@AACCCCC@CCB6A:;;BCB@A@;<<@B
@AZ32M:00176:00106
CGTGTCTCTAGGCACAGGATTTTGTGTAG
+
@==?=A@C<<=@CBABC>AACC8B@@;99
@AZ32M:00176:00109
CGTGTCTCTAGGCACAGGATTTTGTGTAAGGAG
+
;9;BCB@AAAA@CCBBB>AACB6=;<--+-+-,
@AZ32M:00176:00110
CGTGTCTCTAGGCACAGGATTTTGTGTAGA
+
899===@A;;<A@?@AD><<DD49944444
@AZ32M:00176:00121
ACGCTCGACATGCCCAGGTACAGGAG
+
CB;<;BBCCCCBCCABB?BBCCC@AB
@AZ32M:00177:00126
ACGCTCGACATGCCCAGGTACAGGAG
+
C@@AABAAADCDCC@BB>BBCAC=@@
@AZ32M:00177:00129
TACTGAGCTACACACACAGAAAGATTGGT
+
BBBBCCCCBBBCCAACAA@@@<ACC@C@B
@AZ32M:00177:00138
TACTGAGCTACACACACAGAAAGATTGGT
+
@?BCCCCBABBBCCC@@C984-9@?<A>@
@AZ32M:00178:00107
TACTGAGCTACACACACAGAAAGATTGGT
+
CAAAGCCBBE@@ADC@@?99909@>;?=@
@AZ32M:00178:00124
TGATACGTCTCCTTCCTTAGTTACTTCA
+
D@A@BBBBCCD;<:<=>;>995444:;4
@AZ32M:00178:00141
ATCAGACACGGACACAGTCAGAACACACA
+
>A<=8@8999<9;A9994444;894444/
@AZ32M:00180:00119
CTGTGTCTCTAGGCACAGGATTTTGTGTAGA
+
///6//4:::::;==99;84999/99A9944
@AZ32M:00180:00125
CGTGTCTCTAGACACAGGATTTTGTGTAG
+
BDCDCCDCBABABBBCC@CCCC:@@@@@@
@AZ32M:00181:00114
TACTGAGCTACACACACAGAAAGATTGGT
+
B<@=CCDCCBBBBAEBAA;;96;@??C?D
@AZ32M:00181:00139
ACGAGTGCGTTCCCCATGTCGTAGGTACTC
+
BBCBBCBBAA?ADF:E:;;BCB??<?;<9A
@AZ32M:00182:00109
TACTGAGCTACACACACAGAAAGATTGGT
+
B<;<CBBBBABBBDBBBA99;09>>;?<?
@AZ32M:00182:00111
TAGTATCAGCCTCGCCATGACGAAGGTATTCC
+
8444444@<<:11//,/89>>99542444242
@AZ32M:00182:00145
CGTGTCTCTAGGCACAGGATTTTGTGTAG
+
BCCCCCBBBCC@CBEEC@DBCC:CCB==9
@AZ32M:00183:00101
CGTGTCTCTAGGCACAGGATTTTGTGTAG
+
///8;@AABBB@AC@9959999/999999
@AZ32M:00183:00109
CGTGTCTCTAGGCACAGGATTTTGTGTAG
+
@@ABCHDGAAA?BBBAA=?@>>4>@@99<
@AZ32M:00183:00121
AGCACTGTAGCTGTCACTAGTTACTTGT
+
==CDEDCBBBCB@BBBCBCBB?AAC@DC
@AZ32M:00183:00126
TACTGAGCTACACACACAGAAAGATTGGT
+
BBBBCCCB@?AAABCBBB;9909@><@=@
@AZ32M:00183:00132
TACTGAGCTACACACACAGAAAGATTGGT
+
BBCCDBCC@@A@ACCB@>99909@?>B?B
@AZ32M:00183:00143
ACGCTCGACATGCCCAGGTACAGGAG
+
CCCBBBBCEBBCCC?BBABBC@@=>9
@AZ32M:00184:00110
ACGAGTGCGTTCCCCATGTCGTAGGTACTC
+
44449@@CCC=@@>4?>>>@AA@??891;/
@AZ32M:00184:00117
ACGAGTGCGTTCCCCATGTCGTAGGTAC
+
BB999==@@C@BDD/94484//002,,,
@AZ32M:00184:00125
TAACTTGGAAGGCCTTAACCAACCAACCAACCAAGGAAAAAAGGAAATTTTGGGGTTGG
+
68,//,/,/,/,4:;9;696;<>?B=AAA>@A@59599999*94990773,...*.33,
@AZ32M:00184:00128
AGCACTGTAGCTGTCACTAGTTAACTTGT
+
BBCB??=??9:99999A4/1:,/,//,//
@AZ32M:00184:00147
ACGCTCGACATGCCCAGGTACAGGAG
+
@BCAA@BBA99999099493668,//
@AZ32M:00184:00148
TACTGAGCTACACACACAGAAAGATTGGT
+
ACBCCHECCCCCC@A@AA;;;7;A?>A=>
@AZ32M:00185:00138
AGCACTGTAGCTGTCACTAGTTACTTGT
+
<CECDBCCCCBAACCCCBBBA@CBB@C@
@AZ32M:00186:00104
AGCACTGTAGCTGTCACTAGTTACTTGT
+
44@@BDC@@ACBBAA@B>==@;?99599
@AZ32M:00186:00110
AGCACTGTAGCTGTCACTAGTTACTTGT
+
99?=ABECCCBBBAAACBC@A>@@B=@@
@AZ32M:00186:00125
ACGAGTGCGTTCCCCATGTCGTAGGTACTC
+
BBAABDCCCC@CCC:EAA@@C@@??:;9<>
@AZ32M:00187:00103
ACGAGTGCGTTCCCCATGTCGTAGGTACTC
+
;<<<=JDCBC@ACD:D:99AB@?@@:9999
@AZ32M:00187:00133
ACGCTCGACATGCCCAGGTACAGGAG
+
>9999AABB9999909>;@ABAC==<
@AZ32M:00188:00119
ACGCTCGACATGCCCAGGTACAGGAG
+
BFAABCBBCCCCDC?CC@CCAAA<<<
@AZ32M:00188:00135
CAGCTGTAGCTGTCACTAGTTACTTGTC
+
444489444@7734374949:43.,///
@AZ32M:00189:00114
TACTGAGCTACACACACAGAAAGATTGGT
+
CAAACCCCBBAAACCB@D;;;09@?<>;>
@AZ32M:00189:00115
TACTGAGCTACACACACAGAAAGATTGGT
+
CABACCCCA@BAACB@@@99909>>4313
@AZ32M:00189:00124
AGCACTGTAGCTGTCACTAGTTACTTGT
+
<<BBCCEBBBCB?@@AICCAB7<<A>CB
@AZ32M:00189:00143
ACGAGTGCGTTCCCCATGTCGTAGGTACTC
+
CCCB??BBBBBCJC9AAA@BCCBC@:;<BB
@AZ32M:00190:00111
CGTGTCTCTAGGCACAGGATTTTGTGTAG
+
94944?ABBDC@DECB@59999/99B999
@AZ32M:00190:00130
ACGCTCGACATGCCCAGGTACAGGAG
+
9CABBB;:;?>88;0;@=@?@@@8<<
@AZ32M:00191:00123
CGTGTCTCTAGGCACAGGATTTTGTGTAG
+
BBBDCCGCAAA@CBCAB=A@A@4@99999
@AZ32M:00191:00132
TACTGAGCTACACACCACAGAAAGAGTTGG
+
;<99994111///442449///+///.343
@AZ32M:00191:00134
AGCACTGTAGCTGTCACTAGTTACTTGT
+
<<CDFDC@@@CBCCCCCBB?=;@=>;@@
@AZ32M:00192:00107
TACTGAGCTACACACACAGAAAGATTGGT
+
:49;AABCA@ADCCCCBC;;;09>>;>43
@AZ32M:00192:00114
ACGCTCGACATGCCCAGGTACAGGAG
+
CBBBDC@@ACCBBB=BC@@>ACC<<=
@AZ32M:00192:00131
TACTGAGCTACACACACAGAAAGATTG
+
><;;>==>AAABBBB@@@99919>713
@AZ32M:00193:00111
ACGCTCGACATGCCCAGGTACAG
+
4444;;4949999909@<>8,,,
@AZ32M:00194:00141
CGTGTCTCTAGGCACAGGATTTTGTGTAG
+
:<;DCCBCAA@?BABAB?BCBC7B>=999
@AZ32M:00196:00103
TACTGAGCTACACACACAAGAAATGATT
+
888=>@ACBBBBBBBB11-1<>-11000
@AZ32M:00196:00104
ACGCTCGACATGC
+
88>>AA@@A9999
@AZ32M:00196:00124
ACGAGTGCGTTCCCCACTGTC
+
88444448498999294448/
@AZ32M:00196:00125
ACGAGTGCGTTCCCCATGTCGTAGGTACTC
+
>?949=9@AB?BCC6AA@@@@AAA@;99@9
@AZ32M:00196:00129
CGTGTCTCTAGGCACAGGATTTTGTGTAG
+
9494449;@BB;;;??;84499/999444
@AZ32M:00197:00101
TACTGAACTACACACACAGAAAGATTGGTG
+
44444424:>?@B;;;B;<8?8==?;?=>;
@AZ32M:00197:00102
CGTGTCTCTAGGC
+
989ACEDCBBA@C
@AZ32M:00197:00125
CGTGTCTCTAGGCACAGGATTTTGTGTAG
+
<<CDCDCC<::>@;@4959>@@4@>>999
@AZ32M:00197:00132
ACGAGTGCGTTCCCCATGTCGTAGGTACTC
+
BB???BBBAA@BBC9CABBBB>>@?:;<CC
@AZ32M:00197:00148
ACGAGTGCGTTCCCCACTGTCGTAGG
+
@CBCBB=8:;-111*/////::;//,
@AZ32M:00198:00116
TACTGAGCTACACACACAGAAAGATTGGT
+
CABACCCBBB@@ACBB@@99909>>4313
@AZ32M:00198:00145
TACTGAGCTACACACACAGAAAGATTGGT
+
A==?BBCCBB@?ACC@>>99909?><<=>
@AZ32M:00198:00146
AGAACTGTAGCTGTCACTAGTTACTTGT
+
=@@;>>>@AABBCCCBCA=99599><9;
@AZ32M:00198:00149
ACGCTCGACATGCCCAGGTACAGGAG
+
BB?@?BBCCECCCC@BC?BBA@@8<;
@AZ32M:00199:00111
TACTGAGCTACACACACAGAAAGATTGGT
+
BAABBCCCBBAAACA:>>99909>>4313
@AZ32M:00152:00159
AGCACTGTAGCTGTCACTAGTTACTTGT
+
99BBCDCE:=<BB;::BBDCB@CCB=;4
@AZ32M:00156:00157
CGAGGCACAGGATTTTGTGTAGAGGC
+
448@@BBBCB@BBCC:CBBBBAAA?B
@AZ32M:00161:00165
TACTGAGCTACACACACAGAAAGATTGGT
+
99BBCCCBBBBBBCCCCCCCC99:;5748
@AZ32M:00161:00179
CGTGTCTCTAGGCACAGGATTTTGTGTAG
+
44ACCEHCAA@?ABBB@=A@@@4=?>>@@
@AZ32M:00162:00157
TACTGAGCTACACACACAGAAAGATTGGT
+
BBAA>=?>>99;=BBDCCCBB9>984858
@AZ32M:00162:00163
AGCACTGTAGCTCGTCACTAGTTACTTGT
+
44449444@9?8444444@:66,///,//
@AZ32M:00162:00172
TACTGAGCTACACACACAGAAAGATTGGT
+
99BBBCCCCCBBCCCCCCCCG=@?>;>48
@AZ32M:00165:00180
TACTGAGCTACACACACAGAAAGATTGGT
+
11:::BA@A@;<<@CCCCCCC:;88;>43
@AZ32M:00166:00166
TACTGAGCTACACACACAGAAAGATTGGT
+
BBDBGDCAB?BBBBCCCCCCC=@@??B=@
@AZ32M:00166:00194
ACTGAGCTACACACACAGAAAGATTGGT
+
9@BBCCBBBBBBCCDDCBAA=ABB@C?@
@AZ32M:00169:00154
AGCACTGTAGCTGTCACTAGTTACTTGT
+
CCBCAAEC=<:BBBBCBD<<<?@=@99:
@AZ32M:00171:00151
ACGCTCGACATGCCCAGGTACAGGAG
+
CCCCCCCCCCCBB@<@?;>>@997;@
@AZ32M:00176:00164
ACGAGTGCGTTCCCCATGTCGTAGGTACTC
+
BBCBBBCCCC@DCC:CAA@CCA8748999@
@AZ32M:00176:00185
ACGAGTGCGTTCCCCATGTCGTAGGTACTC
+
CBBABBBABB@BCC9B@?@BAB=@=@;<9@
@AZ32M:00178:00159
CGTGTCTCTAGGCACAGGATTTTGTGTA
+
2118>;9@?99599?@BC9999,49966
@AZ32M:00178:00160
AGCACTGTAGCTGTCACTAGTTACTTGT
+
A@CDEDFFBBA@@@@B>?@91----+,,
@AZ32M:00178:00163
ACGCTCGACATGCCCAGGTCACAGGA
+
ADC@A@@?C99911+11,////.66;
@AZ32M:00178:00178
ACGAGTGCGTTCCCCATGTCGTAGGTACTC
+
BBB??BCBBB@BBC:C@@@BBB=;>B;<<A
@AZ32M:00179:00182
AGCACTGTAACTGTCAATAGTTACTTGT
+
C@@ADJNCC?BCCCCC@CAAAABAC@@A
@AZ32M:00180:00164
TACTGAGCTACACACACAGAAAGATTGGTG
+
AABBBBC@?@BBBCCDCC@??<@A@@B@BB
@AZ32M:00182:00166
TCTCTATGCGCTCCACATGTCTAAGGT
+
<=DCAAACAAACDADA@@BBBAA@C>A
@AZ32M:00182:00197
AGCACTGTAGCTGTCACTAGTTACTTGT
+
99BBBCFC>;:??==>>==999944244
@AZ32M:00184:00159
TACTGAGCTACACACACAGAAAGATTGGT
+
BBGBCCCBAAABBCC;@;888-9@B=A?B
@AZ32M:00184:00161
TACTGAACTACACACACAGAAAGATTGGTGC
+
BCCCBB?ACDCBBBBB??;:75:??:?BFBC
@AZ32M:00184:00164
AGCACTGTAGCTGTCATTAGTTACTTGTG
+
99@BCCCCDCCBCCABB@DAA@@:849>>
@AZ32M:00184:00183
ACGCTCGACATGCCCAGGTACAGGAG
+
ACEBBAA@B;<9@A:996;;B@B?CC
@AZ32M:00185:00166
ACGCTCGACATGCCCAGGTACAGGAG
+
BBCCBBBCCCCBCC>CC?BACBA8;;
@AZ32M:00187:00153
TCACTGAGCTACACACACAGAAAGATTGGT
+
:=<BBBB@=AAA@@CEF>>99909><77:;
@AZ32M:00188:00176
TACTGAGCTACACACACAGAAAGATTGGT
+
BBBBCCCCBCBCAAAB@C9;;7;AA?C@D
@AZ32M:00188:00182
TACTGAGCTACACACACAGAAAGATTGGT
+
CC:99>?999>>@=::9=99;-4.0,.,.
@AZ32M:00190:00158
ACGCTCGACATGCCCAGGTACAGGAG
+
@A@?;<;AAAACDCBCCA>8///,//
@AZ32M:00191:00154
CCGTGTCTCTAGGCACAGGATTTTGTGTAG
+
8249A@@AB<<=?CBBBB=AACC7@>>999
@AZ32M:00194:00157
CGTGTCTCTAGGCACAGGATTTTGTGTAG
+
111:;@CCBBB?BBCCD==<HH9A@@;99
@AZ32M:00196:00189
AGCACTGTAGCTGTCACTAGTTACTTGT
+
:BBBBDEB<;:>===@;944/,,,,*,,
@AZ32M:00197:00164
ATATCGCGAGGGTATGGAAGACTCTAATAG
+
?>:4448999C@;;9@6979=84;-,*,,,
@AZ32M:00197:00189
TACTGAGCTACACACACAGAAAAGATTGGT
+
CABABCDC@@@BBBB@BA9998/9?>587;
@AZ32M:00199:00169
AGCACTGTAGTTGTCACTAGTTACTTGT
+
4:;;CABA?<<8:??:;4//,*,,,*,,
@AZ32M:00154:00247
CGTGTCTCTAGGCACAGGATTTTGTGTA
+
4444499499924;:446:;;;2994//
@AZ32M:00162:00207
ACGCTCGACATGCCCAGGTACAGGAG
+
:@@;<=AAFAA@CD?BB8;8@995;9
@AZ32M:00177:00218
ATCAGACAAGGACACAGCAGAACACAC
+
9;;B?BBC=@=?IDCECCCCC@CABBB
@AZ32M:00185:00222
CTTTTGTGTCCTAGGCACAGGATTTTGTGTAG
+
////*/6/446:<B?BKDCCCA=AA7>@>>>@
@AZ32M:00188:00204
AGCACTGTAGCTGCACTAGTTACTTGT
+
BAAC<<4944444444////,///,44
@AZ32M:00150:00261
ACGAGTGCGTTCCCCATGTCGTAGGTACTC
+
BBBBBBCA>;2444/99<;ACB9:7;<<<A
@AZ32M:00150:00278
ACGAGTGCGTTCCCATGTCGTAGGTACTC
+
BBBAAB<<;;=@B>D><<CB998;89449
@AZ32M:00150:00290
AGCACTGTAGCTGTCACTAGTTACTTGT
+
44;C=@><<AABCBCCC=;;;599>599
@AZ32M:00152:00278
CGTGTCTCTAGGCACAGGATTTTGTGTAG
+
99ACHCCDDA@=@CB9;;<BBC9CCB=>>
@AZ32M:00152:00283
ACGAGTGCGTTCCCCATGTCGTAGGTACTC
+
FB@@ACCBBB>BAA7B;<1;<;11,01///
@AZ32M:00152:00286
ACGAGTGCGTTCCCCATGTCGTAGGTACTC
+
BBABCBBAAA?CCC:C:;;BBB@A>A<<<C
@AZ32M:00152:00292
CGTGTCTCTAGGCACAGGATTTTGTGTAGA
+
CACCCDBBB@@@BBCB:;1///*/>>----
@AZ32M:00152:00298
AGCACTGTAGCTGTCACTAGTTACTTGT
+
4/77/1///866=ABAA@99969?@599
@AZ32M:00153:00279
ACGAGTGCGTTCCCCATGTCGTAGGTACTC
+
BB?@ABCA??2444/9999>@@9;78<<<A
@AZ32M:00154:00270
TCTCTATGCGCTCACATGTCTAAGT
+
84444499//;11//8444/11,//
@AZ32M:00154:00276
ACGCTCGACATGCCCAGTACAGGAG
+
4444;444998//:511/4744244
@AZ32M:00154:00295
CGTGTCTCTAGGCACAGGATTTTGTGTAG
+
BBBFCCCBCBB@BBECCECDDD9CBB;;;
@AZ32M:00155:00266
ACGCTCGACATGCCCAGGTACAGAAG
+
CAEBBAAADCCFCE?;:89;?111,1
@AZ32M:00157:00270
ACGAGTGCGTTCCCCATGTCGTAGGTACTC
+
CBBBBBA@@B=ABB7B<=<@@@9;78<;9A
@AZ32M:00157:00297
TACTGAGCTACACACACAGAAATGGTGC
+
CBAA@@@BAAAAAACDCEB??:996:CC
@AZ32M:00158:00277
TACTGAGCTACACACACAGAAAGATTGGT
+
BBECCCGCBCCCCDFIBB@@@<@@A>A?B
@AZ32M:00158:00291
ATATCGCGAGGGTATGGAAGACTCTATA
+
CCCF@A?CCCC?BCDC@C@CCBBBBBBB
@AZ32M:00158:00297
TACTGAGCTACACACACAGAAAGATTGGT
+
CCCBBABABBBBAACDCBCBB=BB?5989
@AZ32M:00159:00278
AGCACTGTAGCTGTCACTAGTTACTTGT
+
<<DDAAADCCBCCECBBBD@@=ACB?BB
@AZ32M:00161:00255
AGCACTGTAGCTGTCACTAGTTACTTGT
+
:;CC=:DEBBBCECCBDCC@@>@BB@BB
@AZ32M:00161:00257
CGTGTCTCTAGGCACAGGTTTTTGTGTAG
+
ABCDCECBB@B@BCCDC=A??A/?BB=?A
@AZ32M:00161:00288
AGCACTGTAGCTGTCACTAGTTACTTGT
+
<;A@9>A@<;:BABCCCCBAA=@AB8<<
@AZ32M:00161:00294
AGCACTGTAGCTGTCACTAGTTACTTGT
+
44444:9=99:99<BCCBAAA?CAB9<<
@AZ32M:00162:00281
TACTGAGCTACACACACAGAAAGATTGGT
+
>==999:9@BBCBCEDD;88;8//.,.,.
@AZ32M:00164:00286
TACTGAGCTACACACACAGAAAGATTGGT
+
BBCCDBBBCCBAAACDCBBCC?BBB;?=@
@AZ32M:00165:00291
ACGAGTGCGTTCCCCATGTCGTAGGTACTC
+
<B@@@AA>>>;>>?4?9999999713444=
@AZ32M:00166:00294
ACGCTCGACATGCCCAGGTACAGGAG
+
B@@@C<==DCFCCC@<;8;@@9;;<@
@AZ32M:00167:00280
CGTGTCTCTAGGCACAGGATTTTGTGTAG
+
BDCDCCCCCBB@CCC@A>ABBA9CDA??A
@AZ32M:00167:00289
ACGAGTGCGTTCCCCATGTCGTAGGTACTC
+
BBBBB=@@;<9=BC8C<<;@AA>?<?@BAC
@AZ32M:00168:00290
TACTGAGCTACACACACAGAAAGATTGGT
+
:BCCC<=>CCCCBCICC<@@G>A@@?B>;
@AZ32M:00169:00296
ACGAGTGCGTTCCCCATGTCGTAGGTACTC
+
ACA@@CC@@@?BCC:CAA@BBBBB?BBBBD
@AZ32M:00171:00297
CGTGTCTCTAGGCACAGGATTTTGTGTAG
+
ACCCCCCCAAB@CCB@B=A@@@6@CD@DC
@AZ32M:00175:00294
AGCACTGTAGCTGTCACTAGTTACTTGT
+
@ACH<:BCAAABBCCDCCGBB?BCC?BB
@AZ32M:00176:00285
TACTGAGCTACACACACAGAAAGATTGGT
+
9BCCHCCB@ABBBCDCBC@@><@BC@C@C
@AZ32M:00177:00281
AGCACTGTAGCTGTCACTAGTTACTTGT
+
ABBEAABCABBBBBBBDCCAA>ABBADD
@AZ32M:00150:00325
ATAAGAGG
+
4?@<AB@=
@AZ32M:00150:00342
ACGAGTGCGTTCCCCATGTCGTAGGTACTC
+
?BBBBBBBBB=?>=6=999=@@??=?;<<A
@AZ32M:00150:00348
AGCACTGTAGCTGTCACTAGTTACTTGT
+
//::1<@EAAAAAABCCCCCB@CBB?AB
@AZ32M:00151:00327
AGCACTGTAGCTGTCACTAGTTACTTGT
+
<>CCC@ADBBBADBBBBBBEC?BBB=@@
@AZ32M:00151:00329
ACGAGTGCGTTCCCCATGTCGTAGGTACTC
+
ABBBBBCBCD@CB@:C:;;BCC@B>A<<<B
@AZ32M:00151:00330
CGTGTCTCTAGGCACAGGATTTTGTGTAGA
+
@@CCCCCCCDB@BBCB>;C;;;6;:;1111
@AZ32M:00152:00301
AGCACTGTAGCTGTCACTAGTTACTTGT
+
;<CCAABDBBABBCBABCCCC?AAC>AA
@AZ32M:00152:00318
AGCACTGTAGCTGTCACTAGTTACTTGT
+
<<CCAAACAA@BBBCBDCCAAAABB?BA
@AZ32M:00152:00323
CGTGTCTCTAGGCACAGGATTTTGTGTAGAGG
+
DBCCBBABAAA@A@@@DBCCCC:BBB@@@::7
@AZ32M:00152:00342
ACGAGTGCGTTCCCCATGTCGTAGGTACTC
+
ABBBBBB@B@@ABC:D:::ABB@B?B<@<C
@AZ32M:00152:00346
ACCTCGACATGCCCAGGTACAGGAGACTG
+
@@>ABBCD@>>??:9924;;446;439?:
@AZ32M:00153:00319
CGTTCTTCTAGCACAGATTTGTTGT
+
,**0*,**,,*,,,,,.885=@AA9
@AZ32M:00154:00324
ATATCGCGAGGGTATGGAAGACTTCTATAG
+
4849989>>?>:@9992424449<;>;=>@
@AZ32M:00154:00326
TACTGAGCTACACACACAGAAAGATTGGT
+
=@@@ACCCCCCCCDAACCCCC>@?A5:48
@AZ32M:00155:00329
ACGCTCGACATGCCCAGGTACAGGAG
+
BAA??BBBDBABBB>BC?AAD>?>@B
@AZ32M:00155:00331
CGTGTCTCTAGGCACAGGATTTTGTGTAG
+
@@@@ABCB@@@@AAAAC@BBBB8CBDAAA
@AZ32M:00155:00347
ATCAGACACGGACACAGTCAGAACACAC
+
>>899>4499>=:BA<<:;>>@;99449
@AZ32M:00155:00348
TACTGAGCTACACACACAGAAAGATTGG
+
999944444:44499449;;;5844,.,
@AZ32M:00156:00315
TCTCTATGTGCGTCCCACATGTCTAAGGTAC
+
44444444//////85//44=4///,/,///
@AZ32M:00157:00313
TACTGAGCTACACACACAGAAAGATTGGT
+
BBAABCCDCCBCCCCDBA@@B<988;>;>
@AZ32M:00157:00324
TACTGAGCTACACACACAGAAAGATTGGT
+
BBAAABBBA@@@ACDBBCBCB?BAB@B@A
@AZ32M:00158:00303
ACGCTCGACATGCCCAGGTACAGGAG
+
BBBABBBCDDCCBC>99647=947;A
@AZ32M:00158:00330
AGCACTGTAGCTGTCACTAGTTACTTGT
+
<@DCDBBFAAABBBCBCBADA@B?B@BB
@AZ32M:00158:00345
ACGCTCGACATGCCCAGGTACAGGAG
+
AABBABBBCCC>>>;>>130;;>;BB
@AZ32M:00158:00347
TACTGAGCTACACACACAGAAAGATTGGT
+
ACBBBCCCCAA>ACCBABBBB=?>@:@<:
@AZ32M:00159:00345
TACTGAGCTACACACACAGAAAGATTGGT
+
CBBBBBBBBBBBBAAACBBCB?CCC@B@B
@AZ32M:00160:00316
TACTGAGCTACACACACAGAAAGATTGGT
+
B@A>@ACAA@@@AACDBBBBB?BBB@B@B
@AZ32M:00160:00321
ACGAGTGCGTTCCCCATGTCGTAGTATC
+
CCBCBBBBC@2444-9999>9=433;94
@AZ32M:00160:00331
AGCACTGTAGCTGTCACTAGTTACTTGT
+
<<CD<:>CAAACCCCCCCCAA?ACB>?=
@AZ32M:00160:00334
ACGCTCGACATGCCCAGGTACAGGAG
+
B@@@D@AADBBBAA=9959@@998;@
@AZ32M:00160:00339
AGCACTGTAGCTGTCACTAGTTACTTGT
+
;;CCCBBCBBCBBBCCBCD@@>@BB@BB
@AZ32M:00160:00348
AGCACTGTAGCTGTCACTAGTTACTTGT
+
;;BBA?AC<=<<?<CCC>@AA8==>59;
@AZ32M:00161:00320
TCTCTATGCGCTCCACATGTCTAAGGT
+
989>@@DBDCA;<;=DBCLCBAA;;6<
@AZ32M:00161:00333
CGTGTCTCTAGGCACAGGATTTTGTGTAG
+
CBBBCCBDBBB@BCA=984444/9@@@@B
@AZ32M:00161:00343
TACTGAGCTACACACACAGAAAGATTGGT
+
AAAAABBAAAAAAADDCB??><>?>?B@C
@AZ32M:00161:00344
TACTGAGCTACACACACAGAAAGATTGT
+
AF<<=AACBBAA@49999999-444,..
@AZ32M:00162:00312
CGTGTCTCTAGGCACAGGATTTTGTGTAG
+
BBBAABAAAAB@BBBCC@BAAA9AA=@@@
@AZ32M:00162:00317
TACTGAGCTACACACACAGAAAGATTGGT
+
BBBBBBAAAAAAACBDBBBBB?BBB@B@B
@AZ32M:00162:00330
ACGCTCGACATGCCCAGGTACAGGAG
+
BAABBBBBDBCDCB=9979?B9==@B
@AZ32M:00162:00348
ACGAGTGCGTTCCCCATGTCGTAGGTACTC
+
FCCCCCCBBB>C==6@9<9>>>9958999>
@AZ32M:00163:00305
ACAAGTGCGTTCCCCATGTCGTAGGTACTC
+
@@A@BBBBAA?ACC:B:;:CCB?B?B<<<C
@AZ32M:00163:00316
TACTGAGCTACACACACAGAAAGATTGGT
+
@@AAA@@@AAAAACDDDDBBB=ABB@B@B
@AZ32M:00163:00332
ATCAGACACGGACACAGCAGAACACAC
+
<;<CCCCDAABACDD:;;@;;5<?@?@
@AZ32M:00163:00337
ACGCTCGACATGCCCAGGTACAGGAG
+
B???BBCDCCAA@C>;958?99979?
@AZ32M:00164:00307
CGTGTCTCTAGGCACAGGATTTGTGTA
+
A@BBBCBBBBC?:9949699919>@>>
@AZ32M:00164:00333
TAGTATCAGCCTCGCCATGACGAAGGTATTCC
+
A9<;CB>><B@@9988=844444242444242
@AZ32M:00164:00343
CGTGTCTCTAGGCACAGGATTTTGTGTAG
+
BBB@AAAA@@@@BBBBC@CCCC9BBC???
@AZ32M:00164:00347
TACTGAGCTACACACACAGAAAGATTGGT
+
BBBBCCB?BA@@@BCDAABBB>BCB=>=>
@AZ32M:00165:00319
TGATACGTCTCCTTCCTTAGTTACTTCAG
+
;99@CCCAAA@=@=A?B?AAA>B@@:<<9
@AZ32M:00165:00320
CGTGTCTCTAGGCACAGGATTTTGTGTAG
+
CBBBBBCCCEC@DCCA?<99994=?@<;;
@AZ32M:00165:00344
ACGCTCGACATGCCCAGGTACAGGAG
+
BBBABBBCECCBBC?CB?BBCAB?BB
@AZ32M:00166:00333
ACGAGTGCGTTCCCCATGTCGTAGGTACTC
+
BCCCCCA?A@=ACC:F=@<BCB@@=@<==B
@AZ32M:00166:00343
TACTGAGCTACACACACAGAAAGATTGGT
+
BBBBBBAAAAAAACDDCCAEE?BBB@B@B
@AZ32M:00167:00324
ACGAGTGCGTTCCCCATGTCGTAGGTACTC
+
??BBBBBBB@?@BC:C?>?BBB???A;<<D
@AZ32M:00167:00349
ACGCTCGACATGCCCAGTACAGGAG
+
BB<;;@>9999111+///20//,/8
@AZ32M:00168:00309
ACGCTCGACATGCCCAGGTACAGGAG
+
CBBBBAAAADDCCC@<<89>@995<A
@AZ32M:00168:00320
TACTGAGCTACACACACAGAAAGATTGGTG
+
?;99>=444444449AAACCC<>67,.,..
@AZ32M:00168:00333
ACGCTCGACATGCCCAGGTACAGGAG
+
A9<;BBBBECBAA@<;849><1112;
@AZ32M:00169:00311
CGTGTCTCTAGGCACAGGATTTTGTGTA
+
BCC;;<@@@@A=@BB??<9999/9@@>>
@AZ32M:00169:00317
TACAGAGCTACACACACAGAAAGATTGGT
+
BBCCCAAACDCCBCEDCCBBC=BCD?B?B
@AZ32M:00169:00335
AGCACTGTAGCTGTCACTAGTTACTTGT
+
AACCCABEBBBBBBBBCBFBB?BCB@CB
@AZ32M:00169:00336
ACGAGTGCGTTCCCCATGTCGTAGGTACTC
+
@ACCBB=<<CECKK:F@AACB;98689999
@AZ32M:00169:00340
TACTGAGCTACACACACAGAAAGATTGGT
+
:<BBCCBABCBBBCCDCCBCB=A?@>@>A
@AZ32M:00170:00306
CGTGTCTCTAGGCACAGGATTTTGTGTAG
+
BBBAABBBBBB?BBCBECCBBC:CCB>=>
@AZ32M:00170:00319
CGTGTCTCTAGGCACAGGATTTTGTGTAG
+
CCB@@ABBBBB@BBBBC@CCCC:BBC?>>
@AZ32M:00170:00323
TACTGAGCTACACACACAGAAAGATTGGT
+
BBCBDCCBBBBBBCCDABBCB?@AA=?=@
@AZ32M:00171:00308
TACTGAGCTACACACACAGAAAGATTGGTG
+
BBBCCBCB@BBBBCCCB@9996;@B?B@CA
@AZ32M:00172:00344
TACTGAGCTACACACACAGAAAGATTGGT
+
BBBBBBCBBBBBA@CCBBBBB?AAA?AAA
@AZ32M:00173:00330
ACGAGTGCGTTCCCCATGTCGTAGGTACTC
+
CCBBBCBABC@CCE:F<?<@@>9848999>
@AZ32M:00174:00317
TACTGAGCTACACACACAGAAAGATTGGT
+
BCCCCA>>?AAAACA@@B@BB=@AB@B@B
@AZ32M:00174:00341
AGCACTGTAGCTGTCACTAGTTACTTGT
+
@ABCAAADABABBBEBBBBBB@CBB>BA
@AZ32M:00175:00313
TACTGAGCTACACACACAGAAAGATTGGT
+
ABBCCCCBCBA@BCCDBBBBB?BAA@D@B
@AZ32M:00175:00325
TACTGAGCTACACACACAGAAAGATTGGT
+
BCCBBBB@AA@B@BDDCB???<@AB@C@C
@AZ32M:00175:00326
ACGCTCGACATGCCCAGGTACAGGAG
+
BBBCBBACCCCA@?=?B?ABCAB?BB
@AZ32M:00175:00349
AGCACTGTAGCTGTCACTAGTTACTTGT
+
?@@;44;;94444444999992444244
@AZ32M:00176:00314
TACTGAGCTACACACACAGAAAGATTGGT
+
CBBBCCDCCCCCCBCCCCCCB?CCC?B?B
@AZ32M:00177:00325
ACGCTCGACATGCCCAGGTACAGGAG
+
CBBABBBCDCBBCB?BB?ABD>?=?@
@AZ32M:00178:00324
CGTGTCTCTAGGCACAGGATTTTGTGTAG
+
9>ABCCBBBCC@CCB?@<9999-9@@@@A
@AZ32M:00178:00334
TACTGAGCTACACACACAGAAAGATTGGT
+
BCCCCBBBABBBBBCECCCBB=BBC@C@C
@AZ32M:00178:00338
AGCACTGTAGCTGTCATTAGTTACTTGT
+
<?CCCDBCBBBBBDCBB@DAA?ABB@BA
@AZ32M:00179:00330
AGCACTGTAGCTGTCACTAGTTACTTGT
+
BAGHCBCCBCBBBBBBCCCAA>ACCABB
@AZ32M:00180:00332
CGTGTCTCTAGGCACAGGATTTTGTGTAG
+
9>BCKDAACAB@BACCJBBAAA9ABB=?B
@AZ32M:00180:00333
TACTGAGCTACACACACAGAAAGATTGGT
+
9ABCCCB==AAAACBBBECBC>BAB@B@B
@AZ32M:00180:00343
CGTGTCTCTAGGCACAGGATTTTGTGTAG
+
AACDFDBC>>A?BCCCDEECCC:CCB@AA
@AZ32M:00181:00327
ACGAGTGCGTTCCCCATGTCGTAGGTACTC
+
9>=CCCCA==5999/9>@@BCCBB?BAAAD
@AZ32M:00182:00318
TACTGAGCTACACACACAGAAAGATTGGT
+
9>?CCEBA@ABBBCCCBB9996:;;;B@B
@AZ32M:00182:00319
TACTGAGCTACACACACAGAAAGATTGGT
+
49==@CCBBAAAA@CDBBBBB=BBB@B@B
@AZ32M:00182:00328
ACGCTCGACATGCCCAGGTACAGGAG
+
4>>ACCCBDCCBBB???;=?@497;@
@AZ32M:00182:00341
TACTGAGCTACACACACAGAAAGATTGGT
+
9??CCCBBBBBBBCCCBB???<@BB@B@C
@AZ32M:00186:00308
CGTGTCTCTAGGCACAGGATTTTGTGTAG
+
44=ABEBCCBB@AABCC@A@@@6?A>===
@AZ32M:00150:00360
AGCACTGTAGCTGTCACTAGTTACTTGT
+
<BCDCCCC@AACBBBBCBCCCACBB?B?
@AZ32M:00150:00371
ACGAGTGCGTTCCCCATGTCGTAGGTACTC
+
;BDCCCBBBB@CBB:C9;/6::10,0111:
@AZ32M:00151:00394
AGCACTGTAGCTGTCACTAGTTACTTGT
+
??BBCBDCBBBBBBBBBCCBB?BBB?BA
@AZ32M:00152:00369
ACGAGTGCGTTCCCCATGTCGTAGTACT
+
;ACABB?8==5499/9991;<;100//,
@AZ32M:00152:00374
TACTGAGCTACACACACAGAAAGATTGGT
+
BBBBBBBABBBBBCDBBB;998;BA@B@B
@AZ32M:00152:00382
AGCACTGTAGCTGTCACTAGTTACTTGT
+
ABBBBBBDAA@BCBBBCB@AA@CBB=@@
@AZ32M:00152:00390
AGCACTGTAGCTGTCACTAGTTACTTGT
+
BEBCBBEFBBBBBBCBBBBAA@DBB=??
@AZ32M:00153:00357
CGTGTCTCTAGGCACAGGATTTTGTGTAG
+
@CBBBCCBBBB@CBBAB>===94@@>>>@
@AZ32M:00153:00359
TACTGAGCTACACACACAGAAAGATTGGT
+
@@ABBCCBBBBBBBDB@@994-8=7<ABC
@AZ32M:00153:00364
ACGCTCGACATGCCCAGGTACAGGAG
+
;BBCCBBBC@BBBC>9968<?998;A
@AZ32M:00153:00376
ACGAGTGCGTTCCCATGTCG
+
84::>>@>>>511,/,,,,,
@AZ32M:00154:00353
CGTGTCTCTAGGCACAGGATTTTGTGTAG
+
BBBCBCAA@@B@ABBBD@CCCC:BBCAAA
@AZ32M:00154:00371
CGTGTCTCTAGGCACAGGATTTTGTGTAG
+
BBBBBCBB>>A@BBBBDBCBBB:CDB===
@AZ32M:00154:00380
CGTGTCTCTAGGCACAGGATTTTGTGTAG
+
CBBCBBCAA@D@A>?=?<9999/9?><<>
@AZ32M:00154:00381
ACGCTCGACATGCCCAGGTACAGGAG
+
@@BBCDBCCBABBC>@?=>>?9;9;@
@AZ32M:00154:00396
TACTGAGCTACACACACAGAAAGATTGGT
+
<<=CBCBCBBAB@A@=9;<AA>ACC?E@B
@AZ32M:00155:00358
TACTGAGCTACACACACAGAAAGATTGGT
+
BCBBBBBBBBBBBBDB=@;996;@;>B@C
@AZ32M:00155:00365
ACGAGTGCGTTCCCCATGTCGTAGGTATC
+
AABBBBA=992444/9999@@@9968>;4
@AZ32M:00155:00391
ACGAGTGCGTTCCCCATGTCGTAGGTACTC
+
@@BCCCCCBB8944-99;9>@@9958999?
@AZ32M:00155:00395
AGCACTGTAGCTGTCACTAGTTACTTGT
+
BABCCBCCAAABBB@BCCCA@=@AA?BB
@AZ32M:00156:00365
AGCACTGTAGCTGTCACTAGTTACTTGT
+
BCCB;:>C<<<BBBABBA@AA=BBB8<<
@AZ32M:00156:00369
ACGAGTGCGTTCCCCATGTCGTAGTA
+
;;BABCB@::2///+11/1:6/4334
@AZ32M:00156:00376
TACTGAGCTACACACACAGAAAGATTGGT
+
@BBCDCCBBBBBBAAACDCCC?BCB@B@C
@AZ32M:00156:00393
ACGCTCGACATGCCCAGGTACAGGAG
+
??BBCDBADBBBBC>::79;B497;>
@AZ32M:00156:00397
ACGCTCGACATGCCCAGGTACAGGAG
+
BBABBBAACCDBBB?BB@BACCD@AB
@AZ32M:00157:00355
ACGAGTGCGTTCCCCATGTCGTAGGTACTC
+
??BBBBBBBB@ECC:D@??>@@=?=?<<<G
@AZ32M:00157:00370
TACTGAGCTACACACACAGAAAGATTGGTG
+
ABBBCCCBBBBBB@??>@9999;B?@B@B@
@AZ32M:00157:00376
CGTGTCTCTAGGCACAGGATTTTGTGTAG
+
AAAAACAA@BB@B=B?B@CCDD9AA@@?A
@AZ32M:00157:00393
ATATCGCGAGGTATGGAAGACTCATATAGA
+
BB<88>999/,////,/,//66.3333111
@AZ32M:00158:00350
ACGCTCGACATGCCCAGGTACAGGAG
+
:<BBCBCCCBABBC@9979>?9969A
@AZ32M:00159:00372
TACTGAGCTACACACACAGAAAGATTGGT
+
AABBBBBBBBBBBBDB@@;996;A<@C@B
@AZ32M:00159:00383
TACTGAGCTACACACACAGAAAGATTGGT
+
AABBBBBBBBBBBBCCBB9999;BBAB@A
@AZ32M:00159:00386
CGTGTCTCTAGGCACAGGATTTTGTGTAGAG
+
BBBBBCABBBB>?ABBC@CBCC9AAC?@@::
@AZ32M:00160:00358
ACGCTCGACATGCCCAGGTACAGGAG
+
BBBBBBBBEBC===:4459999969?
@AZ32M:00160:00377
ACGAGTGCGTTCCCCATGTCGTAGGTACTC
+
AAAAABABBB@BDC:C:;:BCC@A>A<==A
@AZ32M:00160:00378
ACGCTCGACATGCCCAGGTACAGGAG
+
BBBBBBBBCBB@=@===;=8?===@@
@AZ32M:00160:00385
CGTGTCTCTAGGCACAGGATTTTGTGTAG
+
AAAAACAA@@@@BBBBC@CCCB:CBC??@
@AZ32M:00160:00386
ACGAGTGCGTTCCCCATGTCGTAGGTACTC
+
??BBBBCBBB?CAA9@?>>@BB@@=@<<<H
@AZ32M:00160:00390
CGTGTCTCTAGGCACAGGATTTTGTGTAG
+
@@AAAACB@@B@BBBB@@BBBB:CBC???
@AZ32M:00160:00398
TACTGAGCTACACACACAGAAAGATTGGT
+
BBBCCCCCBCBCBDBDB====:?=<;??B
@AZ32M:00161:00367
ACGAGTGCGTTCCCCATGTCGTAGGTACTC
+
@?BBBBA@@@@ABC:D;::AB@4967999A
@AZ32M:00161:00370
TACTGAGCTACACACACAGAAAGATTGGT
+
AABBBBCBBBBBBCEDB====:@>>@C@B
@AZ32M:00161:00371
TACTGAGCTACACACACAGAAAGATTGGT
+
?A?BCBBBBBBBBBCCCB;;98;BB@C@C
@AZ32M:00161:00383
TACTGAGCTACACACACAGAAAGATTGGT
+
?@ABCBBBBBBCBDCD@====:??>>B@B
@AZ32M:00161:00388
AGCACTGTAGCTGTCACTATTTACTTGT
+
BBCBBBEDBCCBBBCBBBBDD@CCC:::
@AZ32M:00162:00351
TAGTATCAGCCTTCGCCATGACGAAGGTATTCC
+
494:8776//,/5///74844444242444242
@AZ32M:00162:00352
AGCACTGTAGCTGTCACTAGTTACTTGT
+
@ACIBBBCECDBBBBBDBDGB?BDC???
@AZ32M:00162:00360
ACGCTCGACATGCCCAGGTACAGGAG
+
ABBBB@@ADA>BCCC99898?94789
@AZ32M:00162:00368
TACTGAGCTACACACACAGAAAGATTGGT
+
CCCBBDFDBA?AA9;;A@@>A<;;8;>;>
@AZ32M:00162:00387
TACTGAGCTACACACACAGAAAGATTGGT
+
AABBBBCBBBBBBCEBBB@??=@CB@B@B
@AZ32M:00162:00390
ACGAGTGCGTTCCCCATGTCGTAGGTACTC
+
@BABBB@>>>@BCC:C:::BC@=@@A;<=C
@AZ32M:00163:00355
TCTCTATGCGCTCCACATGTCTAAGGT
+
BCCBBAACCCEBC@CCDCCCDCBEB@B
@AZ32M:00163:00390
CGTGTCTCTAGGCACAGGATTTTGTGTAG
+
AAAAACAA@@@?@@@@B@BCCC:BBBBBB
@AZ32M:00164:00353
CGTGTCTCTAGGCACAGGATTTTGTGTAG
+
A@<@CDDD@AA@C>@@@=A?AA6AAA?@@
@AZ32M:00164:00372
CGTGTCTCTAGGCACAGGATTTTGTGTAG
+
@BBABB@@@@@@AAAAA@BBBB8@@BBBC
@AZ32M:00164:00379
ATATCGCGAGGGTAAGACTCGTTATAGAGG
+
8844444444;5442444444499433331
@AZ32M:00164:00382
TACTGAGCTACACACACAGAAAGATTGGT
+
@BBCCDCDBEE?@?C?@;98@9998;>;>
@AZ32M:00164:00383
ACGCTCGACATGCCCAGGTACAGGAG
+
BABAABBCCBBBBB>@@<=;=4;7;A
@AZ32M:00164:00397
ACGAGTGCGTTCCCCATGTCGTAGGTACTC
+
==A?BBCB?=;==92?=@@BCB@B?A;<<C
@AZ32M:00165:00350
ACGAGTGCGTTCCCCATGTCGTAGGTACTC
+
BB@>ACCBAA?ACC:C;:9=@@>@=@;<<B
@AZ32M:00165:00372
TACTGAGCTACACACACAGAAAGATTGGT
+
BABBBBBBAAAAAACDBA9996:77:A@C
@AZ32M:00165:00379
AGCACTGTAGCTGTCACTAGTTACTTGT
+
BABBA@AF:<<@@@>@@@ABB?A@@7;<
@AZ32M:00165:00393
TACTGAGCTACACACACAGAAAGATTGGT
+
<@<CCCCBABBBCCCBCB???<>><?B?A
@AZ32M:00165:00399
ACGAGTGCGTTCCCCATGTCGTAGGTACTC
+
>>ABBBBAAA@BDC:D;;;=>;11-01//6
@AZ32M:00166:00358
TACTGAGCTACACACACAGAAAGATT
+
@@ACBBBCBB??@=@A<<;@@?@;;7
@AZ32M:00166:00379
ACGAGTGCGTTCCCCATGTCGTAGGTACTC
+
@@BBBECCB@?@CC:D;<<A@>10,01///
@AZ32M:00167:00354
AGCACTGTAGCTGTCACTAGTTACTTGT
+
AKCCCBCCDAAB@AACCBBCC?BBB9;<
@AZ32M:00167:00362
CGTGTCTCTAGGCACAGGATTTTGTGTAA
+
BDDDCCBBCCC@A>??@=A@AA4999995
@AZ32M:00167:00364
ACGAGTGCGTTCCCCATGTCGTAGGTACTC
+
<BBBBCBBCB@ABC:D<<9>>;11,01//6
@AZ32M:00167:00365
ACGAGTGCGTTCCCCATGTCGTAGGTACTC
+
AABBBBBBAA@BCD:D:::BCC==<@;<<B
@AZ32M:00167:00368
CGTGTCTCTAGGCACAGGATTTTGTGTAG
+
BCCCCCBA>9;59@99969>??4>@@@>@
@AZ32M:00168:00352
ACGAGTGCGTTCCCCATGTCGTAGGTACTC
+
<ACCDDC@@=@ACC:D;;899999234449
@AZ32M:00168:00353
AGCACTGTAGCTGTCACTAGTTACTTGT
+
AACHCBCCBBBBBBBBBBE:;8:==<=B
@AZ32M:00168:00387
CGTGTCTCTAGGCACAGGATTTTGTGTAG
+
A@@@ACBBBAA?ABCCDBBBBB9ABB??A
@AZ32M:00169:00391
AGCACTGTAGCTGTCATTAGTTACTTGT
+
<<CDCCCCBBBBBBBBB@CBG?AAA>AB
@AZ32M:00169:00392
CGTGTCTCTAGGCACAGGATTTTGTGTAG
+
AAAAAAAA@BB@BAB?B@CFCC:AAAAAA
@AZ32M:00170:00370
CGTGTCTCTAGGCACAGGATTTTGTGTAG
+
=CEJDCCCD??;@A?=>;9999/9@@<<<
@AZ32M:00170:00374
TACTGAGCTACACACACAGAAAGATTGGT
+
?@BCCBCBBCCCBCAAA>;998;@B@C@A
@AZ32M:00170:00380
ACGCTCGACATGCCCAGGTACAGGAG
+
9==@ABBBCBA999199691<11-11
@AZ32M:00170:00385
ACGAGTGCGTTCCCCATGTCGTAGGTACTC
+
BBCBBBBBBB?ACC:E@?@BB?9:6:;<<B
@AZ32M:00170:00387
ACGCTCGACATGCCCAGGTACAGGAG
+
BBBEDCBDCCCBBB=AA?B<C@?C?@
@AZ32M:00171:00361
TACTGAGCTACACACACAGAAAGATTGGT
+
<<<CCGCB@BBBB@AAB====:????B?C
@AZ32M:00171:00367
CGTGTCTCTAGGCACAGGATTTTGTGTAG
+
BCCCCCDDBBB@BBBBC?CDDD9BBD@@@
@AZ32M:00171:00379
TACTGAGCTACACACACAGAAAGATTGGT
+
BBBBCCD???BCCBDCBEBBB?BBA@A@B
@AZ32M:00171:00384
TACTGAGCTACACACACAGAAAGATTGGT
+
<<ACCCDBBBBBCAAABCABB<9;:=A>A
@AZ32M:00171:00385
TACTGAGCTACACACACAGAAAGATTGGT
+
?@BCCBCBBBBCCCCEAAACC@BBB@C?A
@AZ32M:00172:00369
CGTGTCTCTAGGCACAGGATTTTGTGTAG
+
BBB@@@@@ABA@A@AADACCCC:CCB==A
@AZ32M:00172:00392
CGTGTCTCTAGGCACAGGATTTTGTGTAG
+
BCBBCBAD@BB@BAAAC@BDDD:CBCA=A
@AZ32M:00173:00365
CGTGTCTCTAGGCACAGGATTTTGTGTAG
+
?CDDCCCCBBE@BCCBBBBBBB:CBBBBB
@AZ32M:00173:00368
ACGCTCGACATGCCCAGGTACAGGAG
+
CBBBBBBBEBBCBH@@@==;?9989B
@AZ32M:00173:00381
ACGCTCGACATGCCCAGGTACAGGAG
+
?@@@@ECCCABCEE@998:>A===@<
@AZ32M:00173:00386
TACTGAGCTACCACACACAGAAAGATTGGTG
+
BBA@>BA9999599444444485866,.,..
@AZ32M:00174:00352
ACGCTCGACATGCCCAGGTACAGGAG
+
AABBCAAACBCBCIC@?==>?9959A
@AZ32M:00174:00362
ACGAGTGCGTTCCCCATGTCGTAGGTACTC
+
BBBBBAA@@@?ACC:C;:9=@@89589<9@
@AZ32M:00174:00371
CGTGTCTCTAGGCACAGGATTTTGTGTAG
+
ACCCCCBBBB=?AAB@@?F@AA:BBC??>
@AZ32M:00174:00372
TACTGAGCTACACACACAGAAAGATTGGT
+
?ACCCCBBBBBBABCCBA;996:>@?B@C
@AZ32M:00174:00384
TGATACGTCTCCTTCCTTAGTTACTTCA
+
ECCB@@>>>99596959;9994989894
@AZ32M:00174:00390
TACTGAGCTACACACACAGAAAGATTGGT
+
@@ACDCCBBEEBCAAACABBB<@?B?A@B
@AZ32M:00175:00355
AGCACTGTAGCTCGTCTACTAGTTACTTGT
+
9===9999/,,,,,,,**,,///,4;?9@@
@AZ32M:00175:00356
AGCACTGTAGCTGTCACTAGTTACTTGT
+
ACCC::DCCCCBBBBBBBCBB@CBB:9;
@AZ32M:00175:00368
ACGCTCGACATGCCCAGGTACAGGAG
+
BABAABBCCCBCBB???<=;=4989@
@AZ32M:00175:00388
ATCAGACACGGACACCAGCAGAACACACA
+
97<8899==98::11,/666899984333
@AZ32M:00175:00390
ATATCGCGAGGGTATGGAAGACTCTAT
+
@CBBBBABCCD@DCCB>@=@B::;CBA
@AZ32M:00176:00362
AGCACTGTAGCTGTCACTAGTTACTTGT
+
<DDBCCCF@A@@@>>>>>9996999699
@AZ32M:00176:00374
ATCAGACACGGACACAGCAGAACACA
+
<;CCAA@@>>599999BA<;;>@@@@
@AZ32M:00176:00396
TACTGAGCTACACACACAGAAAGATTGGT
+
;@ACEEC??BBBCABDBBBBE>A@C?A>A
@AZ32M:00177:00361
CGTGTCTCTAGGCACAGGATTTTGTGTAG
+
BBCBBBB@@@@@AAAAA?BDDD:CCC>>>
@AZ32M:00177:00365
ACGAGTGCGTTCCCCATGTCGTAGGTACTC
+
AABBBB@@BB@BCC:D@@@AAB==>A<=<C
@AZ32M:00177:00386
CGTGTCTCTAGGCACAGGATTTTGTGTAAG
+
9BCCCCBBABB@BBCB:7////+1<<11,1
@AZ32M:00177:00395
CGTGTCTCTAGGCACAGGATTTTGTGTAG
+
ACCBCACBBAB@B@A?A@BDBB9BBC99;
@AZ32M:00178:00351
AGCACTGTAGCTGTCACTAGTTACTTGT
+
@BBBBCGBBBCBBBBBBBBCB@BBB=??
@AZ32M:00178:00358
CGTGTCTCTAGGCACAGGATTTTGTGTAG
+
BBBAABCCBBB@BCEBB@DDDD:CCC999
@AZ32M:00178:00363
ACGCTCGACATGCCCAGGTACAGAG
+
BBBBBDBBCCCCCD@996867----
@AZ32M:00178:00379
TACTGAGCTACACACACAGAAAGATTGGT
+
@@BBCCCBBBBBBCDABB@@=:@@>?B@B
@AZ32M:00179:00357
ATATCGCGAGGGTATGGAAGACTCTATA
+
CABCBA@B???<??AB?B?CCCCCCCA?
@AZ32M:00179:00390
TACTGAGCTACACACACAGAAAGATTGGT
+
@A@CCCCBBCCCCCAAACCCC>@@B@B@B
@AZ32M:00180:00372
ACGAGTGCGTTCCCCATGTCGTAGGTACTC
+
@BCDCCBBBB@CB>9D;;;>AA9958999A
@AZ32M:00180:00393
AACACTGTAGCTGTCACTAGTTACTTGT
+
><@CCCDCBBBAABBBBBBBB@BBA?BB
@AZ32M:00181:00398
ACGAGTGCGTTCCCCATGTCGTAGGTACTC
+
BBCBBDDB=92999-9>@@BDCCC@A;<<B
@AZ32M:00181:00399
ACGAGTGCGTTCCCCATGTCGTAGGTACTC
+
ABHCCCBBBB@BCB:C;:9=@@9;58<<<A
@AZ32M:00182:00380
ACGAGTGCGTTCCCCATGTCGTAGGTACTC
+
BBBBBBBBCB?A@=6?=>?ABBCC@B;<<C
@AZ32M:00182:00387
TACTGAGCTACACACACAGAAAGATTGGT
+
BBCBBBBAAAAAAACDCB???<@>B@C@C
@AZ32M:00182:00390
ACGAGTGCGTTCCCCATGTCGTAGGTACTC
+
BCBBBAA@@@@ACC9C::9>@A===?;<<B
@AZ32M:00183:00354
ACGCTCGACATGCCCAGGTACAGGAG
+
==BCCCCCC@A;;;8;B?CBCBB=>;
@AZ32M:00183:00364
ACGCTCGACATGCCCAGGTACAGGAG
+
<;ACCBCCCCCDDCAAA?@<@4969;
@AZ32M:00183:00379
TACTGAGCTACACACACAGAAAGATTGGT
+
CCCBBB@@@@BB@@DCBBBBB>ABB@B@B
@AZ32M:00184:00383
CGTGTCTCTAGGCACAGGATTTTGTGTAGA
+
>?>@AAAAAAA?ACCDBAEA@B6>>>1111
@AZ32M:00184:00397
TACTGAGCTACACACACAGAAAGATTGGT
+
AABCCCCCCCCCCCGBBD@@><@@C@C@C
@AZ32M:00185:00389
TACTGAGCTACACTACACAGAAATGATTGGTG
+
9;9;99;;111//////64444-4444999=;
@AZ32M:00185:00399
AGCACTGTAGCTGTCACTAGTTACTTGT
+
ACCCCBDCABBBBCBBBBBBC@BBB@BB
@AZ32M:00188:00380
TACTGAGCTACACACACAGAAAGATTGGT
+
<<<CCCCCBBB@@ABCBB??><@@@?B@D
@AZ32M:00150:00407
TACTGAGCTACACACACAGAAAGATTGGT
+
9BCCCDBBBBBBCCBCCDEEE?ABB>A?A
@AZ32M:00150:00429
AGCACTGTAGATGTCACTAGTTACTTGT
+
ABBBB@ACBBCB@AABCCBAA?BBC>AA
@AZ32M:00150:00439
ACGCTCGACATGCCCAGGTACAGGAG
+
ACCBCBBBCCDA??=996;BBAB@BC
@AZ32M:00151:00401
TACTGAGCTACACACACAGAAAGATTGGT
+
<BCCCBA=AAAAAABCCBCCC?BBB@B@B
@AZ32M:00151:00419
ACGAGTGCGTTCCCCATGTCGTAGGTACTC
+
BBBBBBAABB?@CC:C@??BCDBB@A:;;C
@AZ32M:00151:00424
ACGAGTGCGTTCCCCATGTCGTAGGTACTC
+
<BBCCCCBCB=?=949998>AA>><?<<9@
@AZ32M:00151:00429
ACGAGTGCGTTCCCCATGTCGTAGGTACTC
+
49@9;;BAAA=@>>4><<<@AD99589444
@AZ32M:00151:00433
ACGAGTGCGTTCCCCATGTCGTAGGTACTC
+
//488=BA@@8;99/9999>:;11,.////
@AZ32M:00151:00435
ACGAGTGCGTTCCCATGTCGTAGG
+
,088;BB9995991444/88///,
@AZ32M:00151:00438
ACGAGTGCGTTCCCCATGTCGTAGGTACTC
+
/8@>BCDBBB=A@>6A;<<BCCA@=@<999
@AZ32M:00151:00440
CGTGTCTCTAGGCACAGGATTTTGTGTAG
+
<CCCCCCBAAA@BBCBB:4444,4@?::=
@AZ32M:00152:00403
AGCACTGTAGCTGTCACTAGTTACTTGT
+
<ACEBCDAABCBBCBBBBBFC@CBA>??
@AZ32M:00152:00409
CGTGTCTCTTACGGCACAGGATTTTGTGTAGAG
+
>>444:///,/667:BBD>8AB8802,,*****
@AZ32M:00152:00413
TACTGAGCTACACACACAGAAAGATTGGT
+
:BBCCCCBBBBBBCCCCCCBB=?<>>?>A
@AZ32M:00152:00429
ATCAGACACGGACACAGCAGAACACAC
+
<ACCCECBBB@CCCCA@@BBB@BBBCC
@AZ32M:00152:00433
TACTGAGCTACACACACAGAAAGATTGGT
+
BCCBBBBAB@B@AACDBCBBB?BBB@B@B
@AZ32M:00152:00445
ACGAGTGCGTTCCCCATGTCGTAGGTACTC
+
BBBCBBBBBB@BCB9AAAABBB>B@A;<;C
@AZ32M:00152:00448
TACTGAGCTACACACACAGAAAGATTGGT
+
<BDCDCCA@ABBBBCCCCA@@=@DC@B=>
@AZ32M:00153:00418
AGCACTGTAGCTGTCACTAGTTACTTGT
+
/786:AAAA?BB<<<DCBBFBACBB=AA
@AZ32M:00153:00436
TACTGAGCTACACACACAGAAAGATTGGT
+
:BBCCCC@??BBBCBBCCDDB?BAC?BAB
@AZ32M:00154:00402
TACTGAGCTACACACACAGAAAGATTGGT
+
?CCDCCCBBBBBBBCDCCBCB=BBB@B>B
@AZ32M:00154:00413
AGCACTGTAGCTGTCACTAGTTACTTGT
+
<<DCCCCCCCCBBBBBBBAABADBB>AA
@AZ32M:00154:00422
AGCACTGTAGCTGTCACTAGTTACTTGT
+
9AAAABEI<==BBBBCDBEDBE>=828;
@AZ32M:00154:00430
TACTGAGCTACACACACAGAAAGATTGGT
+
@CCCBBBAABBBC;>C111>>8<=@<@;?
@AZ32M:00154:00434
TACTGAGCTACACACACAGAAAGATTGGT
+
ABBBBBBABBBBABBCCDBBB?BBB@B@B
@AZ32M:00154:00441
ACGAGTGCGTTCCCCATGTCGTAGGTACTC
+
?ABBBCDCCCACBB9B?>@CB<;;@@AAAG
@AZ32M:00155:00419
AGCACTGTAGCTGTCACTAGTTACTTGT
+
<=CCCCDC@@@B?AACCBCCB@CDB=?@
@AZ32M:00155:00430
ATATCGCGAGGTATGGAAGCACTCTAGTAG
+
48>=>41///,/6887:;;@9449933331
@AZ32M:00155:00436
AGCACTGTAGCTGTCATTAGTTACTTGT
+
4444;ABBBAABDCCCC@CBG>=;;,11
@AZ32M:00155:00447
CGTGTCTCTAGGCACAGGATTTTGTGTAG
+
ACCCAAADDBB@@BBCC?AAAA6?BA448
@AZ32M:00156:00415
ACGAGTGCGTTCCCCATGTCGTAGGTACTC
+
;BBBBBCCCB7944/99<9@B@98589999
@AZ32M:00156:00430
AGCACTGTAGCTGTCACTAGTTACTTGT
+
@@BBCCGCBCB???AACCBC@@CCB=??
@AZ32M:00156:00442
AGCACTGTAGCTGTCACTAGTTACTTGT
+
<<CCCCDCBBBBBBBBBBBDA@BBB=??
@AZ32M:00157:00408
ACGAGTGCGTTCCCCATGTCGTAGGTACTC
+
<BCDBBCCCD@A@=6?991:;;10,01111
@AZ32M:00157:00433
AGCACTGTAGCTGTCACTAGTTACTTGT
+
@@CCCCCDBCBBBBBBBBBCC@B??69;
@AZ32M:00157:00439
TACTGAGCTACACACACAGAAAGATTGGT
+
BBCBBBBBBBBBBBDCBCCBB?BCE@B@B
@AZ32M:00157:00440
ACGCTCGACATGCCCAGGTACAGGAG
+
;ACBCBCCGCCCBC>998:BB99789
@AZ32M:00158:00409
CGTGTCTCTAAGCACAGGATTTTGTGTAG
+
BBECB@82,,+--?BAA?9999/9@@11/
@AZ32M:00158:00431
ACGCTCGACATGCCCAGGTACAGGAG
+
;ABBCCCCFAA@@@<;96;AB9;7;@
@AZ32M:00158:00435
AGCACTGTAGCTGTCACTAGTTACTTGT
+
BBCCCCCCBABBBBBBBBBBB@CCB?BC
@AZ32M:00159:00411
CGTGTCTCTAGGCACAGGATTTTGTGTAG
+
AAABCBA@@@A@AAAAC@CBBC:CCB===
@AZ32M:00159:00415
ACGAGTGCGTTCCCCATGTCGTAGGTACTC
+
@BBCCBCB?=6444-9999@AA99589444
@AZ32M:00159:00440
ACGCTCGACATGCCCAGGTACAGGAG
+
BBBBBBCBDBBBBA=BB@CAA>?=>B
@AZ32M:00159:00449
TACTGAGCTACACACACAGAAAGATTGGT
+
@@ABBBBABBBBBBCDBC?>><@?B?B@E
@AZ32M:00160:00405
CGTGTCTCTAGGCACAGGATTTTGTGTAG
+
A@@@ACBBABB@BBBCD?CBCC:CDB99;
@AZ32M:00160:00409
TACTGAGCTACACACACAGAAAGATTGGT
+
BBCCBBBBBBBBBBEB=@9996:AA?B@C
@AZ32M:00160:00440
AGCACTTGTCACTAGTTACTTGTGTGC
+
BAAACC@BCABDBBBB?DCCACBBCCC
@AZ32M:00161:00425
AGCACTGTAGCTGTCACTAGTTACTT
+
??BBCFBD?@@BBBBBBBBB?@BCB>
@AZ32M:00161:00430
AGCACTGTAGCTGTCACTAGTTACTTGT
+
>>BBCDFAAAA@A>>BCCBAA?ABB=?>
@AZ32M:00162:00409
TAGTATCAGCCTCGCCATGATCGAAGGTATTCC
+
4444::49499@899;>844994/,/76//,/,
@AZ32M:00162:00433
ACGCTCGACATGCCCAGGTACAGGAA
+
BBBBDDCCCBBBCB>AB<967--+-+
@AZ32M:00162:00434
ACGAGTGCGTTCCCCATGTCGTAGGTACTC
+
BBBBBBB@@@?ABC9C???CCCBB@>@@AB
@AZ32M:00162:00436
CGTGTCTCTAGGCACAGGATTTTGTGTAG
+
AAAAAACDBBB@BBCCDEDDDD:CCD???
@AZ32M:00162:00439
ACGCTCGACATGCCCAGGGTACAGGAG
+
BBCBBBBBECCBCCBBBA<>67--+--
@AZ32M:00162:00440
CGTGTCTCTAGGCACAGGATTTTGTGTAGA
+
>@@B;9<@?@@<999942949929994444
@AZ32M:00162:00441
CGTGTCTCTAGGCACAGGATTTTGTGTAG
+
@AAABABBBBB@BBBAB=A@CC:BBC999
@AZ32M:00162:00449
ACGCTCGACATGCCCAGATACAGGAG
+
ABBBCBBCECB8220,,-/=8>C@DC
@AZ32M:00163:00411
TACTGAGCTACACACACAGAAAGATTGGT
+
@@BCCAA@BBBCCCCCCCBB?69871347
@AZ32M:00163:00415
TACTGAGCTACACACACAGAAAGATTGGT
+
BBBBBAAAAAAAA@@CCEBBA?ABB?A>A
@AZ32M:00164:00409
ACGCTCGACATGCCCAGGTACAGGAG
+
B>@ABBBCF@@BBB>AA?AAA===>@
@AZ32M:00164:00415
ACGAGTGCGTTCCCCATGTCGTAGGTACTC
+
AAAABBBBBB@BCC:C::9BCC@B?B;<<B
@AZ32M:00164:00442
ACGCTCGACATGCCCAGGTACAGAAGACTGACA
+
;8?@@9<9A999==-9824:::::244444444
@AZ32M:00164:00449
ACGAGTGCGTTCCCCATGTCGTAGGTACTC
+
BBBBBBB>>>@ABC:C??@BCCCB@A;<<B
@AZ32M:00165:00404
AGCACTGTAGCTGTCACTAGTTACTTGT
+
AACCCCDD:==BBBABB?AAC?BBB;<<
@AZ32M:00165:00420
CGTGTCTCTAGGCACAGGATTTTGTGTA
+
>A@AAC==@;97;BAAA@9999/9?>77
@AZ32M:00165:00425
CGTGTCTCTAGGCACAGGATTTTGTGTA
+
BBAABB;;99959A@AA?AA?A6<<9>@
@AZ32M:00165:00428
TACTGAGCTACACACACAGAAAGATTGGT
+
??=BBAA@?@AAAACDBB9998:>B@B@C
@AZ32M:00165:00436
TCTCTAGGCACAGGATTTTGTGTA
+
9;449:@<?>>9964889-83...
@AZ32M:00165:00444
AGCACTGTAGCTGTCACTAGTTACTTGT
+
??BCCCBCAAABBBBBBCCBA@CCB:::
@AZ32M:00165:00445
CGTGTCTCTAGGCACAGGATTTTGTGTAG
+
BBB@BBBDCBD@BCEBC@CBCD:CBB99;
@AZ32M:00166:00415
TACTGAGCTACACACACAGAAAGATTGGT
+
>>>AAAAAAA@@@CCDCC9998:BB@C@C
@AZ32M:00166:00420
ACGCTCGACATGCCCAGGTACAGGAG
+
CCBBBBBBD;;<CICA?>@BB@@C@@
@AZ32M:00166:00431
ACGCTCGACATGCCCAGGTACAGGAG
+
AABBDBCDDAAACC?;;8:AA99589
@AZ32M:00166:00432
ACGCTCGACATGCCCAGGTACAGGAG
+
BBBBBBBBCABBCC>::89=B4989@
@AZ32M:00167:00431
AGCACTGTACGC
+
48484//7////
@AZ32M:00167:00441
ATCAGACACGGACACAGCAGAACACAC
+
BBBBBBBBBB@BBCCAAABCB@BBBBB
@AZ32M:00168:00404
ACGAGTGCGTTCCCCATGTCGTAGGTACTC
+
???BBBBBBB@BCC:C::9BCCAC@A;<<C
@AZ32M:00168:00410
TCTCTATGCGCTCCACATGTCTAAGGT
+
BBBBAAABBCCBB@BBBBCCCDC@C@E
@AZ32M:00168:00441
AGCACTGTAGCTGTCACTAGTTACTTGT
+
:;CCCCCCAAABBBABBBBAA?ABB@CC
@AZ32M:00168:00445
TCTCTATGCGCTCCACATGTCTAAGGT
+
88@AAAFEDCCBC@CA@AGAA>><><9
@AZ32M:00169:00400
AGCACTGTAGCTGTCACTAGTTACTTGT
+
<<DDDCCCABBBBBBDDDCAA?BCB=??
@AZ32M:00169:00413
CGTGTCTCTAGGCACAGGATTTTGTGTAG
+
BBBBBCBBBBB@BCCEC@BABB9BBBAAA
@AZ32M:00170:00405
TGATACGTCTCCTTCCTTAGTTACTTCAG
+
9;;8>@@@>11-/,/,/7688<99;?ABC
@AZ32M:00170:00406
AGCACTGTAGCTGTCACTAGTTACTTGT
+
99CCC?BAAAAACBAAB@@A@;?>@7<<
@AZ32M:00170:00422
TACTGAGCTACACACACAGAAAGATTGGT
+
AA?BBBBBAB?AABCCCB?>?<>@B@B@C
@AZ32M:00170:00428
TACTGAGCTACACACACAGAAAGATTGGT
+
BA@?@BCC@AFEBBBBBA@@>:@@A>B?@
@AZ32M:00170:00438
ACGAGTGCGTTCCCCATGTCGTAGGTACTC
+
AAAAAAAAAA?ABC:D@??CDC?A?B;<<C
@AZ32M:00170:00439
AGCACTGTAGCTGTCACTAGTTACTTGT
+
<<CCDDCCBBB@FABDDCCBB@CCB?BC
@AZ32M:00170:00440
ACGCTCGACATGCCCAGGTACAGGAG
+
BCBBB9;<AAACCD@@@=@>?998<A
@AZ32M:00170:00443
ACGAGTGCGTTCCCCATGTCGTAGGTACTC
+
?B??BBBBBD@DCB9C::9BCB=>?@;<<C
@AZ32M:00170:00448
CGTGTCTCTAGGCACAGGATTTTGTGTAG
+
BBBBDCBBBBB@BBBBD@BCAA9ABBBCB
@AZ32M:00171:00403
TACTGAGCTACACACACAGAAAGATTGGT
+
B??BBCCABBBB:;:?A@>@@<@BB?C@D
@AZ32M:00171:00409
AGCACTGTAGCTGTCACTAGTTACTTGT
+
@ACCCCCD@AACAAACCBCDAADBB9::
@AZ32M:00171:00413
TACTGAGCTACACACACAGAAAGATTGGT
+
BABBBBB@@?BBBBDCCCBAA=ABD@B@?
@AZ32M:00171:00416
TACTGAGCTACACACACAGAAAGATTGGT
+
AABBBBB??BBCCCECBB@??<>BB@A?B
@AZ32M:00172:00414
CGTGTCTCTAGGCACAGGATTTGTGTAGA
+
449@A99<A@@>@==11,/11,//6//4:
@AZ32M:00173:00422
CGTGTCTCTAGGCACAGGATTTTGTGTA
+
CBCBDBA9<;@=@HCCDAA@@C6@@@@>
@AZ32M:00173:00428
CGTGTCTCTAGGCACAGGATTTTGTGTAG
+
AAAAB@@@BBA@BB@AB?BACC:BBCAA@
@AZ32M:00173:00435
CGTGTCTCTAGGCACAGGATTTTGTGTA
+
;;9<;9A<<11,1>BBA?9999/99999
@AZ32M:00173:00436
ACGCTCGACATGCCCAGGTACAGGAG
+
BAABBBBBEDBABB>DB@BBC@A>9;
@AZ32M:00174:00403
TACTGAGCTACACACACAGAAAGATTGGT
+
BBBBBBB?@ABBBCACBCBBB=@@B?AAA
@AZ32M:00174:00414
TGATACGTCTCCTTCCTTAGTTACTTCA
+
@A@@@@@@>>@5969696999;>94244
@AZ32M:00174:00439
CGTGTCTCTAGGCACAGGATTTTGTGTAG
+
CCBC@@@CBBC@BBBCE@?===6====@@
@AZ32M:00174:00447
CGTGTCTCTAGGCACAGGATTTGTGTA
+
;444444/6//,//4442444-44444
@AZ32M:00175:00417
ACGCTCGACATGCCCAGGTACAGAG
+
BBBBBA@@DAAECH>9978?;1111
@AZ32M:00175:00419
TACTGAGCTACACACACAGAAAGATTGGT
+
CCCBBBDBDGCECCAAACCCC<@874848
@AZ32M:00175:00430
CGTGTCTCTAGGCACAGGATTTTGTGTAG
+
@@@ABCBBBBB@BCDBD@ACCC:BBBA??
@AZ32M:00175:00448
ACGCTCGACATGCCCAGGTACAGGAG
+
BBBBB??@CB@BBBB???BAA>?>?B
@AZ32M:00176:00401
CGTGTCTCTAGGCACAGGATTTTGTGTAG
+
BBEBCCCBAAA@BBCCD@:4:4,4??>@A
@AZ32M:00176:00408
CGTGTCTCTAGGCACAGGTTTTTGTGTAAAGGC
+
CCCCBECCCBB@BDCB?64444+4@=@ACCC@C
@AZ32M:00176:00411
CGTGTCTCTAGGCACAGGATTTTGTGTAG
+
BBBBCCCCFDB@BBCDD@EBBB9BB=89=
@AZ32M:00176:00417
TACTGAGCTACACACACAGAAAGATTGGT
+
BBBBBBBA>ABBBCAABBCCA?@B>@B@B
@AZ32M:00177:00409
TACTGAGCTACACACACAGAAAGATTGGT
+
AAAAA@@BAABB@@CCDCA@?=@BB@B@B
@AZ32M:00177:00442
AGCACTGTAGCTGTCACTAGTTACTTGTG
+
9@>@@DAD>?>111119;B???B@A>A;<
@AZ32M:00177:00447
ATCAGACACGGACACAGCAGAACACAC
+
CA<==>899@;@AAAADBBBC?BBBB@
@AZ32M:00178:00407
ACGCTCGATGCCCAGGTACAGGAG
+
BBBB99<DB@@@<@@;>>>9;8;@
@AZ32M:00178:00412
ACGCTCGACATGCCCAGGTACAGGAG
+
B@@?BCCCDBBCBC@;958>@99599
@AZ32M:00178:00441
ACGCTCGACATGCCCAGGTACAGGAG
+
BABBCBBBDCCBBB?AB>?BC?@>@C
@AZ32M:00178:00446
ACGAGTGCGTTCCCCATGTCGTAGGTACTC
+
BBBBAABBBD@EBA9D;<;@@@9958999>
@AZ32M:00178:00449
TACTGAGCTACACACACAGAAAGATTGGT
+
?>>>AABAABABBCCD@@;;46;@@=ABC
@AZ32M:00179:00419
CGTGTCTCTAGGCACAGGATTTTGTGTAG
+
BBBCDFCDBAB?BBBBCABCCC:CBB==@
@AZ32M:00179:00422
ACGCTCGACATGCCCAGGTACAGGAG
+
BBBBBBBCCBB99989B?CCGBA>?@
@AZ32M:00179:00429
CGTGTCTCTAGGCACAGGATTTTGTGTAG
+
CCBCCBBAAAC@CCA?@<9999/9A@@AC
@AZ32M:00179:00449
ACGCTCGACATGCCCAGGTACAGGAG
+
B??@B?@@C;;;>>:9859>A99599
@AZ32M:00180:00402
AGCACTGTAGCTGTCATTAGTTACTTGT
+
<<BBABDBBBCCCCCCB@BBDCBCC889
@AZ32M:00180:00413
TGTTACGTCTCCTTCCTTAGTTACTTCAG
+
A@@>@BBB;<;>B?BBC@CBBBCICCCAA
@AZ32M:00180:00423
TACTGAGCTACACACACAGAAAGATTGGT
+
???BCBDBABBEBCCDBC??><?<@>B@C
@AZ32M:00180:00431
ACGCTCGACATGCCCAGGTACAGGAG
+
BAA?B?ABECCBBB?AB@BBCAA=?@
@AZ32M:00181:00407
TACTGAGCTACACACACAGAAAGATTGGT
+
BBBBBBBA@?BCBBAAADA??=@CB@B@B
@AZ32M:00181:00409
CGTGTCTCTACGGCACAGGATTTTGTGTAGAG
+
@A@@@>1111::::CB@?;=A??4?9944444
@AZ32M:00181:00419
AGCACTGTAGCTGTCACTAGTTACTTGT
+
<<CCFDECABABBBBBBBBCC@BBB@BD
@AZ32M:00182:00449
CGTGTCTCTAGGCACAGGATTTTGTGTAG
+
@ABBBA>>>>A@BBBBC@CAAA9AB@666
@AZ32M:00183:00414
ACGCTCGACATGCCCAGGTACAGGAG
+
BBBBBCCADACCCC>BB?BBC@@=@@
@AZ32M:00183:00422
ATCAGACACGGACACAGCAGAACACAC
+
BBBBBBBBBB@BDCCCAABBB@CCCBC
@AZ32M:00183:00423
AGCACTGTAGCTGTCACTAGTTAATTGT
+
BBCCCCDDAAABBCBAAADEC@C@CBDD
@AZ32M:00183:00442
TACTGAGCTACACACACAGAAAGATTGGT
+
B@>ABBBB?@AAAACCCC@??<?AA?B@C
@AZ32M:00183:00447
TACTGAGCTACACACACAGAAAGATTGGT
+
BBBAA?AABBCCCDAAAB;;9-9>>4:6:
@AZ32M:00184:00408
TACTGAGCTACACACACAGAAGATTGGTGC
+
DCCCDDD@A@CCCCCBBBCD@CCB>A=AAB
@AZ32M:00184:00413
ACGAGTGCGTTCCCCATGTCGTAGGTACTC
+
BBBBB@@@@@@ABC:E:::BBB=>=A;<<B
@AZ32M:00184:00414
ACGAGTGCGTTCCCCATGTCGTAGGTACTC
+
BBBB@AA>>>@BCD:C:<;@>A9;8;@@@A
@AZ32M:00184:00419
CGTGTCTCTAGGCACAGGATTTTGTGTAG
+
BBCBBCCCBBA@BCCBB?C@CC:BBC@??
@AZ32M:00185:00400
ACGAGTGCGTTCCCCATGTCGTAGGTACTC
+
BBBBAABBBB@BDC:C<<;@AA>>=?<<<A
@AZ32M:00185:00411
AGCACTGTAGCTGTCACTAGTTACTTGT
+
ABCCCEDCCCCBCCBBABBCC@CDD=A@
@AZ32M:00185:00424
ACGAGTGCGTTCCCCATGTCGTAGGTACTC
+
BAAABBB>>>@ABC9E:;9?@@??<@<<<C
@AZ32M:00185:00426
TACTGAGCTACACACACAGAAAGATTGGT
+
CCBBCBBBBBBBBBCDBBBBB?AAC>@=@
@AZ32M:00185:00444
ACGAGTGCGTTCCCCATGTCGTAGGTACTC
+
BBABAAAAAA@ACC:D:;9?CB=?<?;99@
@AZ32M:00185:00448
AGCACTGTAGCTGTCACTAGTTACTTGT
+
<;CCCDCCBBBBBBBBBBBCB@DAA99:
@AZ32M:00186:00406
CGTGTCTCTAGCACAGATTTGATGTAGTA
+
44444444:4449944444-444444444
@AZ32M:00186:00427
ACGAGTGCGTTCCCCATGTCGTAGGTACTC
+
BBBBAA@@@A@ABC:CB@A?CB@@=@;<<A
@AZ32M:00186:00447
CGTGTCTCTAGGCACAGGATTTTGTGTAG
+
BBBABCCCCBE@BCCFD@CCCC:CBB99;
@AZ32M:00187:00423
TACTGAGCTACACACATAGAAAGATTGGT
+
BBCDDBBABCCBB>C131;;::;?B<>=@
@AZ32M:00187:00429
AGCACTGTAGCTGTCACTAGTTACTTGT
+
<>CDCBBBBBBCCBB?BBCCC@CBB=??
@AZ32M:00187:00431
CGTGTCTCTAGGCACAGGATTTTGTGTAG
+
BBBBBBBDCBB@BBCCC>@@BB:DCB99;
@AZ32M:00187:00432
CGTGTCTCTAGGCACAGGATTTTGTGTAG
+
BBBBCCAAABB@BCCAA;?==92=@?111
@AZ32M:00187:00433
AGCACTGTAGCTGTCACTAGTTAATTGT
+
<<CCCEDCBBBBBBBABBACCAD?EAA@
@AZ32M:00187:00434
TACTGAGCTACACACACAGAAAGATTGGT
+
===BBBB@?@BBBCCCBBBBB?BABAA??
@AZ32M:00188:00413
TACTGAGCTACACACACAGAAAGATTGGT
+
@@@CDAA@@C@@AGEEBBBDI=A@C>A>;
@AZ32M:00188:00427
GTGATACGTCTCCTTCCTTAGTTACTTCA
+
@FBBBAAC99;@=>;@=ABCCCACCCCCD
@AZ32M:00188:00432
TACTGAGCTACACACACAGAAAGATTGGT
+
BBAAADCBB99;CCCDBCCAB@DCD<?=>
@AZ32M:00189:00415
TCTCTATGCGCTCCACATGTCTAAGGT
+
BBCBAABCCBBAC@CCCBBBBDFAC@C
@AZ32M:00189:00432
TACTGAGCTACACACACAGAAAGATTGGT
+
B?@@@@A@@AB@@AAACCBBB>AB?4<78
@AZ32M:00189:00446
AGCACTGTAGCTGTCACTAGTTACTTGT
+
>>94499?9448444444444249;944
@AZ32M:00190:00423
TACTGAGCTACACACACATGAAAGATTGGT
+
B@@ACBCAABBCC>2211//6656;>>A@B
@AZ32M:00190:00436
AGCACTGTAGCTGTCACTAGTTACTTGT
+
:>ABCEGDBAAA9994@@9492484244
@AZ32M:00190:00440
ATATCGCGGGTAGGTAGTGAAGACTCTATAG
+
BB@;:8,,,+***)****,2227:>@<<777
@AZ32M:00191:00409
AGCACTGTAGCTGTCACTAGTTACTTGT
+
;<CCCDCCBDBABBBBBBBBC@BBB@CB
@AZ32M:00191:00411
ACGAGTGCGTTCCCCATGTCGTAGGTACTC
+
CCBBBBB?=92999-9>>@BDCBC@:;<BA
@AZ32M:00191:00436
TACTGAGCTACACACACAGAAAGATTGGT
+
<<<BDCCHC@?@<;<BBCCBDCCCC:;9<
@AZ32M:00191:00440
AGCACTGTAGCTGTCACTAGTTACTTGT
+
<;GCCDDCDFCBBBBBBCCAA@CDC:::
@AZ32M:00191:00447
CGTGTCTCTAGGCACAGGATTTTGTGTAG
+
BB>>>BDDBBB@BBCBC?@@BB:FCC999
@AZ32M:00192:00417
CGTGTCTCTAGGCACAGGATTTTGTGTAG
+
BBCAAC@@BBA?AACDD??===299=@@@
@AZ32M:00192:00429
ATCAGACACGGACACAGCAGAACACAC
+
CCBBBBABCBABDCBABBBBBACCCBB
@AZ32M:00193:00416
CGTGTCTCTAGGCACAGGATTTTGTGTAG
+
BCCCBCBBAAA@BBCCC?::::19@B@@@
@AZ32M:00193:00432
CGTGTCTCTAGGCACAGGATTTTGTGTAG
+
CDJHCCAABBC@BCBCC@CCCC:AB=:::
@AZ32M:00193:00444
TACTGAGCTACACACACAGAAAGATTGGT
+
DBBBBABBBBCC@@ABB@@@@9>>?4848
@AZ32M:00194:00428
ACGCTCGACATGCCCAGGTACAGGAG
+
B?ABDBCDCBCBBB=BB@CBD@A89;
@AZ32M:00195:00439
CGTGTCTCTAGGCACAGGATTTTGTGTAG
+
BBB@BBCCDCC?BCBBCACCCD:DCB;;;
@AZ32M:00196:00449
CGTGTCTCTAGGCACAGGATTTTGTGTAG
+
BBBBBCCCCBB@BBBAD@CBFF:BAA==@
@AZ32M:00197:00442
CGTGTCTCTAGGCACAGGATTTTGTGTAG
+
BBBCBA<;;BB;<>CBD@9999/9?>111
@AZ32M:00197:00443
CGTGTCTCTAGGCACAGGATTTTGTGTAG
+
BCDCCCDAABB@BCBBBBAAAB6@B@<<<
@AZ32M:00198:00448
ACGAGTGCGTTCCCCATGTCGTAGGTACTC
+
BBBBBB??BB@CBC:C@A@@ACBB?AAAAA
@AZ32M:00150:00456
AGCACTGTAGCTGTCACTAGTTACTTGT
+
CCBBBCDCBBBBBBBBBBBA@@BBB?BB
@AZ32M:00150:00464
CGTGTCTCTAGGCACAGGATTTTGTGTAGACCGACTG
+
>BGCHECCCBB@BBABC@DBBB9AAABABBA=AAABC
@AZ32M:00150:00465
CGTGTCTCTAGGCACAGGATTTTGTGTAG
+
DCCDAA@CBBB@BCEBC@CCDD:CCB99;
@AZ32M:00151:00468
ACGCTCGACATGCCCAGGTACAGGAG
+
@ABBBAAAD@@BCB>BA?BABBD@AA
@AZ32M:00151:00498
TACTGAGCTACACACACAGAAAGATTGGT
+
@AACCCCBBBBBBBED@?99909??587:
@AZ32M:00152:00450
TACTGAGCTACACACACAAGAAAGATTGGT
+
@@ABCCCBAABBA;??9959>>9=8777;;
@AZ32M:00152:00494
ACGAGTGCGTTCCCCATGTCGTAGGTACTCG
+
@AC@@BCCCC@CCC9CABBCC@@@@7===11
@AZ32M:00152:00497
ACGAGTGCGTTCCCCATGTCGTAGGTACTC
+
BBBBBBBBBB@BCB:C;<<BCCACBAABAD
@AZ32M:00153:00490
CGTGTCTCTAGGCACAGGATTTTGTGTAG
+
CCCCBFBBBBA@BCDCD?::44,9A@9;<
@AZ32M:00154:00456
TACTGAGCTACACACACAGAAAGATTGGT
+
AABBBBB@B@BBABBDCC@?><@BB?B@C
@AZ32M:00154:00468
CGTGTCTCTAGGCACAGGATTTTGTGTAG
+
BCBCCCCBBAB@CEBBB@CCDD:CCB??=
@AZ32M:00154:00472
TACTGAGCTACACACACAGAAAGATTGGT
+
9@@GGDCBBBBC@@ACCCCCC>CCC?A?A
@AZ32M:00154:00483
TACTGAGCTACACACACAGAAAGATTGGT
+
A@ACCCCCBBBCDCA?@C99809??4878
@AZ32M:00154:00499
AGCACTGTAGCTGTCACTAGTTACTTGT
+
A@BCCDB@AAABAAABBCCAB@BCB@DC
@AZ32M:00155:00453
TACTGAGCTACACACACAGAAAGATTGGT
+
DBCCBBCBBBBCBBBBAD@@@<@AA>B@A
@AZ32M:00155:00482
TACTGAGCTACACACACAGAAAGATTGGT
+
BBBBBBBAAAAA@@CDCB;;9-9>>4848
@AZ32M:00155:00491
TACTGAGCTACACACACAGAAAGATTGGT
+
AABBBBBBBBBBBBDBBA;94-9=<;?<?
@AZ32M:00156:00459
CGTGTCTCTAGGCACAGGATTTTGTGTAG
+
BBJCCCBBABC@BCBBB@CBFC:CBB===
@AZ32M:00156:00463
TACTGAGCTACACACACAGAAAGATTGGT
+
BBBCCCCBABBBBBEBAA;;96;AA>C@C
@AZ32M:00156:00475
ACGAGTGCGTTCCCCATGTCGTAGGTACTC
+
BBBBBBBBBC?AA=6A???BDDBB@@@AAB
@AZ32M:00156:00482
TGATACGTCTCCTTCCTTAGTTACATTCAGT
+
?99;;9@9>>B59542459>:2444499:44
@AZ32M:00157:00453
TAATGAGCTACACACACAAGAAAGATTGGT
+
CB?ABBCBBBBBB:::1111>>:>>B@C?B
@AZ32M:00157:00470
CGTGTCTCTAGGCACAGGATTTTGTGTAG
+
CDGDBBBCBBB@BCCFCCBBA?6?>=;;<
@AZ32M:00159:00462
CGTGTCTCTAGGCACAGGATTTTGTGTAG
+
BBDDCCBBBBBABC@@@=?=994=A@;;<
@AZ32M:00159:00472
TACTGAGCTACACACACAGAAAGATTGGT
+
BBCBCCCBBBBCAABC<;?DNABBB7;7:
@AZ32M:00159:00497
ACGCTCGACATGCCCAGGTACAGGAG
+
@@BCECCCCAABBB=BB@BBEDC>AA
@AZ32M:00160:00467
AGCACTGTAGCTGTCACTAGTTACTTGT
+
?BBBCCFCCCBBBBBB@AA<<7<BC:<>
@AZ32M:00160:00468
CGTGTCTCTAGGCACAGGATTTTGTGTAG
+
@AAAAACDBAB@BCCDC@DCCD:CCC@@A
@AZ32M:00160:00471
CGTGTCTCTAGGCACAGGATTTTGTGTAG
+
BBBAACAA@@@@BCBBD?CCFC:CBB9:;
@AZ32M:00160:00479
TACTGAGCTACACACACAGAAAGATTGGT
+
AAABBBBBBBBEAAA@A?99909>?587;
@AZ32M:00161:00455
AGCACTGTAGCTGTCACTAGTTACTTGT
+
@ABBCCDCBCCABACBCCBCC=@?B@BB
@AZ32M:00161:00458
TACTGAGCTACACACACAGAAAGATTGGT
+
BBBBBBCBAAABBCCCBA;;98;BC@C@C
@AZ32M:00161:00462
CGTGTCTCTAGGCACAGGATTTTGTGTAG
+
BBBCBBCCAA@@CCCCC7;;@@4=@D;<<
@AZ32M:00161:00463
AGCACTGTAGCTGTCACTAGTTACTTGT
+
??BDCBBCBBBAAAABBCCA@=@DB@DD
@AZ32M:00161:00465
CGTGTCTCTAGGCACAGGAATTTGTGTAG
+
AAAABBFDAAA?ACA;>2459919AA9<<
@AZ32M:00161:00475
AGCACTGTAGCTGTCACTAGTTACTTGT
+
??BCCBDCBBBBBB@BBCCAA?BBB@BB
@AZ32M:00161:00491
CGTGTCTCTAGGCACAGGATTTTGTGTAG
+
BBBAAAAB@@B@BCBBC>DDDD:CFA448
@AZ32M:00161:00492
CGTGTCTCTAGGCACAGGATTTTGTGTAGA
+
AAAAAAABBBB@BCDF>;D;;;6;;8,,--
@AZ32M:00161:00493
AGCACTGTAGCTGTCACTAGTTACTTGT
+
AABBCDCCBBBBBBBBBDDDA?AAB=AA
@AZ32M:00162:00454
CGTGTCTCTAGGCACAGGATTTTGTGTAG
+
@@AABBBDAAA?BBBBC>@@BB:BCD?>@
@AZ32M:00162:00457
ACTCGACATGCCCAGGTACAGGAGACTG
+
BBBBBBBDCCCD@CCACCCCC?AAABCC
@AZ32M:00163:00466
ACGAGTGCGTTCCCCATGTCGTAGGTACTC
+
??@99<DCCC?BBB9BABAAA@98589449
@AZ32M:00163:00471
CGTGTCTCTAGGCACAGGATTTTGTGTAG
+
@@CCBB@@DBB@BBBCC@CCBC9BBBBB@
@AZ32M:00163:00473
AGCACTGTAGCTGTCACTAGTTACTTGT
+
@@BDCCDCBBBBBBBBBBBC@?AAA@BB
@AZ32M:00163:00486
AGCACTGTAGCTGTCACTAGTTACTTGT
+
ABBB?AAHIID9:>><<AC<98<?>;A<
@AZ32M:00163:00498
CGTGTCTCTAGGCACAGGATTTTGTGTAGA
+
BCCDDGAAABB?BB<<=?BCAC499?>>>9
@AZ32M:00163:00499
ACGAGTGCGTTCCCCATGTCGTAGGTACTC
+
BBBBBBA=??@ACC:D@?@BBB=B?:;<?C
@AZ32M:00164:00452
ACGCTCGACATGCCCAGGTACAGGAG
+
BBBBD@?AAECBCCA?A=@BB;;9;B
@AZ32M:00164:00485
AGCACTGTAGCTGTCACTAGTTACTTGT
+
BAABBBAAAADDCCC@BCCCC=A;;7<9
@AZ32M:00165:00450
TACTGAGCTACACACACAGAAAGATTGGT
+
CCCBDBBBBCCBCCEBBA@==5=;;,0,0
@AZ32M:00165:00484
CGTGTCTCTAGGCACAGGATTTTGTGTAGA
+
AAAAACBBBBA@BBCB>;::;;6;;8,,--
@AZ32M:00165:00497
ACGAGTGCGTTCCCCATGTCGTAGGTACTC
+
:<CBBBCC>@==>A4@=<9>>>4423444:
@AZ32M:00165:00499
ATCAGACACGGACACAGTCAGAACACACA
+
BA@@@BB@@@;>>>99944;4429A444=
@AZ32M:00166:00456
CGTGTCTCTAGGCACAGGATTTTGTGTAG
+
BBBBBCAAAAB=@ABBB>A@@B6@A@BBA
@AZ32M:00166:00463
CGTGTCTCTAGGCACAGGATTTTGTGTAG
+
@@AABBBBBBB@BCCFD@ECBC9BBB9:;
@AZ32M:00166:00476
ACGAGTGCGTTCCCCATGTCGTAGGTACTC
+
@@AAABBB@@?BCC:D???BDB?A@@;;<A
@AZ32M:00166:00480
ACGCTCGACATGCCCAGGTACAGGAG
+
DBBAABBBBBBBCB?AA?@B@=?=?@
@AZ32M:00166:00493
ACGCTCGACATGCCCAGGTACAGGAG
+
??BB@@AAIBEBCEBDC@<;;>>=9;
@AZ32M:00166:00494
ACGCTCGACATGCCCAGGTACAGGAG
+
??CCCCBA@>ABCC>BB>>=?>?=@@
@AZ32M:00167:00467
ACGCTCGACATGCCCAGGTACAGGAG
+
B@@ABBBBDBBBBB>BB@A?B===>@
@AZ32M:00167:00474
TACTGAGCTACACACACAGAAAGATTGGT
+
??BCBBB@@@BBAACCBB;;969<>;?>A
@AZ32M:00167:00487
TACTGAGCTACACACACAGAAAGATTGGT
+
99<BBBBCAB>?@A;99B99909@>>CBD
@AZ32M:00167:00496
TACTGAGCTACACACACAGAAAGATTGGT
+
A@BDCCCCBBBBBCAAABBBB?DCD@C@C
@AZ32M:00168:00450
ATATCGCGAGGGTATGGAAGACTCTATAGGAG
+
9899999D@AA?CCBIBDCCDB@>@>/0.,..
@AZ32M:00168:00472
TACTGAGCTACACACACAGAAAGATTGGT
+
??@CBCCBBBBBAA;49@99909FD@C@C
@AZ32M:00168:00479
TACTGAGCTACACACACAGAAAGATTGGT
+
AABBBBCA@ABBCCCCBC@@@>@BB?B@C
@AZ32M:00169:00453
CGTGTCTCTAGGCACAGGATTTTGTGTAG
+
AAAA@@CDBBB@BBBBBBBDBB:CCC::;
@AZ32M:00169:00454
ACGCTCGACATGCCCAGGTACAGGAG
+
@?AACCBBBBCCCH@BA>B?>8:811
@AZ32M:00169:00475
CGTGTCTCTAGGCACAGGATTGTGTAGA
+
BBBBCEDDCCC@BBBBC@CD@C@;//11
@AZ32M:00169:00479
CGTGTCTCTAGGCACAGGATTTTGTGTAGA
+
ABBBBBCCBAB>>>99959?@@4@@?99//
@AZ32M:00169:00490
TAGTATCAGCCTCGCCATGACGAAGGTATTCC
+
BCCBBBBDBBAA@AA:<;D>>996959??8=6
@AZ32M:00170:00459
ACGCTCGACATGCCCAGGTACAGGAG
+
BACCBBBCECCCBC>CBBB@CBA99<
@AZ32M:00170:00462
CGTGTCTCTAGGCACAGGATTTTGTGTAG
+
@@@@BBCDBBB@ABBBC?@CBB:BCB99;
@AZ32M:00170:00491
ACGAGTGCGTTCCCATGTCGTAGGTACTC
+
;<CBCDCA@;54419B@>>A?9858999>
@AZ32M:00170:00496
ACGAGTGCGTTCCCCATGTCGTAGGTACTC
+
9<BBCCCBB@79;4,9?999>999=>@;;9
@AZ32M:00170:00497
ACGCTCGACATGCCCAGGTACAGGAG
+
BC@??CBCCBBBBB>@@=>>?=?>?B
@AZ32M:00171:00454
TACTGAGCTATACACACAGAAAGATTGGT
+
;:9;BA>CBBBAA:;;B@9;;7;AA?C@C
@AZ32M:00171:00462
AGCACTGTAGCTGTCACTAGTTACTTGT
+
AAEGCBBACCCBBBBBCEBBB?CCB:;;
@AZ32M:00171:00474
AGCACTGTAGCTGTCACTAGTTACTTGT
+
;;CCCDCBCCCBBBBBBCCBB@CCB>A@
@AZ32M:00171:00477
CGTGTCTCTAGGCACAGGATTTTGTGTAG
+
BBBCAAADBBB?BBBAB@CCDD:CCB999
@AZ32M:00171:00482
TGATACGTCTCCTTCCTTAATTACTTCA
+
A?BCCBCCCBB@B@C@CAC@CACDD@EA
@AZ32M:00171:00491
AGCACTGTAGCTGTCACTAGTTAACTTGT
+
CCCCEBCDBCCCABB?@><:;,1-//,//
@AZ32M:00171:00494
ATATCGCGAGGGTATGGAAGCACTCTAGTA
+
8>98989=444-4::;?B@<<;=864.,,,
@AZ32M:00171:00496
CGTGTCTCTAGGCACAGGATTTTGTGTAG
+
AAAAACBB@>A?ABBB@=A@CC:CCB999
@AZ32M:00172:00454
CGTGTCTCTAGGCACAGGATTTTGTGTAG
+
BCBBBDAAACCAAACCC@CCHH9CA>999
@AZ32M:00172:00481
ACGCTCGACATGCCCAGGTACAGGAG
+
BBBAABBCCCDBBB>BBABCCBE?DD
@AZ32M:00172:00482
TATTGAGCTACACACACAGAAAGATTGGT
+
@?@?DCCCBBAAA?;9999>>9=?95:8:
@AZ32M:00172:00489
CGTGTCTCTAGGCACAGGATTTTGTGTAG
+
@@@AACAA>>A@BBBBD?CBFC:BBB???
@AZ32M:00173:00460
ACGCTCGACGATGCCCAGGTACAGGAG
+
@<<;@>??1/11144-44248944244
@AZ32M:00173:00464
AGCACTGTAGCTGTCACTAGATTACTTGT
+
9?@A9?@@999944449994/1,1//,//
@AZ32M:00174:00455
ACGAGTGCGTTCCCCATGTCGTAGGTACTC
+
BBAAAAAAAA@ACC:D:::CCB>B@@;<<C
@AZ32M:00174:00456
TACTGAGCTACACACACAGAAAGATTGGT
+
AAABB=;<988949444:;@B>BCB6;8;
@AZ32M:00174:00473
ATCAGACACTCGGACACAGCAGAACACACAG
+
9834446/////,///448////76666/33
@AZ32M:00174:00474
ACGAGTGCGTTCCCCATGTCGTAGGTACTC
+
BBAAABBBBB@BCB:B@??BBB>B@AAAAF
@AZ32M:00174:00481
ACGAGTGCGTTCCCCATGTCGTAGGTACTC
+
ABBABABBBD?AA=6?9;;@B@>@=>999>
@AZ32M:00174:00489
AGCACTGTAGCTGTCACTAGTTACTTGT
+
@@CCCCCCBBCBBBBBDCCCC?CBB9;<
@AZ32M:00175:00452
TACTGAGCTACACACACAGAAATTGGTGC
+
??@CCBCAABBBBBEDB@;;;8;?C@DCC
@AZ32M:00175:00461
ACGAGTGCGTTCCCCATGTCGTAGGTACTC
+
BCBCCBBBBC@CB@6A;;;=A@9;8;999?
@AZ32M:00175:00474
TACTGAGCTACACACACAGAAAGATTGGT
+
B@AABBBBBBBBBBBDCC@??=ACG@C>B
@AZ32M:00175:00492
AGCACTGTAGCTGTCATTAGTTACTTGT
+
<=DC=BC@AAC<<<C@=;@@@;>>>;>>
@AZ32M:00175:00496
ACGCTCGACATGCCCAGGTACAGAAG
+
BBBBCBBBBCCEEE>@A<>;7-,-+-
@AZ32M:00176:00452
ACGAGTGCGTTCCCCATGTCGTAGGTACTC
+
BBCCB;<;>>5999/99911////64///4
@AZ32M:00176:00474
CGTGTCTCTAGGCACAGGATTTTGTGTAG
+
BBB@@BCDDBB@BCCCC@DCCC9BCB99;
@AZ32M:00176:00488
TACTGAGCTACACACACAGAAAGATTGGT
+
;:<BCCC<;;@@999<;@AAB<AAA7;7;
@AZ32M:00177:00454
CGTGTCTCTAGGCACAGGATTTTGTGTAG
+
CCCBB:;:CCCCCCCCC@A@@=6@A;89=
@AZ32M:00177:00455
ACGAGTGCTTCCCCATGTCGTAGGTACTC
+
:BBCCBABB@CEE9A<<<A??9;89@@@B
@AZ32M:00177:00470
CGTGTCTCTAGGCACAGGTTTTTGTGTAG
+
AAAABCBB??>@BCBBC@CCCB3CCC9:;
@AZ32M:00177:00486
ACGAGTGCGTTCCCCATGTCGTAGGTACTC
+
BBBBBBBBBB@DDD9B??>ABA@?<?;<<B
@AZ32M:00177:00491
AGCACTGTAGCTGTCACTAGTTACTTGT
+
BBBBBCDCAAAB@B:<894448444244
@AZ32M:00177:00499
ACGAGTGCGTTCCCCATGTCGTAGGTACTC
+
AABBBBBBAA@ACH:C:::ABB@B?B<<<C
@AZ32M:00178:00451
TACTGAGCTACACACACAGAAAGATTGGT
+
BBGBCBBBBBBDDCEAA@BBB>BBB=@=@
@AZ32M:00178:00469
TACTGAGCTACACACACAGAAAGATTGGT
+
B?@@AAAAAA@@@ACECC???=@AB@C@C
@AZ32M:00178:00479
ACGCTCGACATGCCCAGGTACAGGAG
+
BBABBBBCCCDCBB=BB=@AB@@=@@
@AZ32M:00178:00487
CGTGTCTCTAGGCACAGGATTTTGTGTAG
+
BCBCCCCCBBC@BCBCC@CEDC:CB@899
@AZ32M:00178:00488
CGTGTCTCTAGGCACAGGATTTTGTGTAAGC
+
ACCBBCCBB??=@@ACEAEBDD:>8777+-,
@AZ32M:00178:00493
ACGAGTGCGTTCCCCATGTCGTAGGTACTC
+
BBB@ABBBBB@DCC9E@@@BDCBB@B;>;C
@AZ32M:00178:00496
CGTGTCTCTAGGCACAGGATTTTGTGTAG
+
BBBACCCDAAB@BCCCD?BBCC:CCB;9;
@AZ32M:00179:00464
ACGAGTGCGTTCCCCATGTCGTAGGTACTC
+
BB??@BCBBBBCBA9B;99BCCCC@BCBBB
@AZ32M:00179:00469
ACGAGTGCGTTCCCCATGTCGTAGGTACTC
+
ABBBCCABACACNH:C<<<CD<9<B<<9@A
@AZ32M:00179:00481
TACTGAGCTACACACACAGAAAGATTGGT
+
B?==ABBBABBBBBDCBB;996;CB@C@C
@AZ32M:00180:00458
TACTGAGCTACACACACAGAAAGATTGGT
+
CBBBBBBBABBBBBDB@@944-9=<<??B
@AZ32M:00180:00477
CGTGTCTCTAGGCACAGGATTTTGTGTA
+
@A@@AEAAAAA694499<??@B9::B@@
@AZ32M:00180:00484
TACTGAGCTACACACACAGAAAGATTGGT
+
B???CBCDABBCCCBBAA;;;8;BB?B?B
@AZ32M:00180:00489
CGTGTCTCTAGGCACAGGATTTTGTGTAG
+
BBCBBBBBBBA@BCC?@;4444,4==<<<
@AZ32M:00180:00499
TACTGAGCTACACACACAGAAAGATTGGT
+
BBCBDBCBCCBBCCCBBBBB@<@@@<A?A
@AZ32M:00181:00460
ACGAGTGCGTTCCCCATGTCGTAGGTACTC
+
BBBBBBBBB@@@CC:D:::ECCBC@BAAAC
@AZ32M:00181:00486
CGTGTCTCTAGGCACAGGATTTTGTGTA
+
DCCCCCBBBCC@CCCCD@DCCC:CCC>>
@AZ32M:00181:00488
ACGCTCGACATGCCCAGGTACAGGAG
+
DB@??DCCCBBBDCA??<=;94999@
@AZ32M:00182:00455
CGTGTCTCTAGGCACAGGATTTTGTGTAG
+
BCCBBCCC@??@BCCCC@DCBB9B>>899
@AZ32M:00182:00487
CGTGTCTCTAGGCACAGGATTTTGTGTAG
+
AAAAAABBAAA@BBCCC?::::44AC==@
@AZ32M:00182:00496
TACTGAGCTACACACACAGAAAGATTGGT
+
B<<<CBABBBBB@>@>221;<86671313
@AZ32M:00183:00457
CGTGTCTCTAGGCACAGGATTTTGTGTAG
+
CDCBDCCDAAB@BBBAB@CCDD:CEB===
@AZ32M:00183:00485
TACTGAGCTACACACACAGAAAGATTGGT
+
BBB@BCCB@@ACCCCCCCCCC?C@;5757
@AZ32M:00183:00497
ACGCTCGACATGCCCAGGTACAGGAG
+
BBBBCBBBECCCCB?;;59>@99699
@AZ32M:00183:00498
ATCAGACACGGACACAGCAGAACACAC
+
CB@@<<<<==AFDFAABCCBC?BBB@>
@AZ32M:00184:00455
CGTGTCTCTAGGCACAGGATTTGTGTA
+
@DCCCCBAABC@BBBCCBED?::88//
@AZ32M:00184:00463
ACGCTCGACATGCCCAGGTACAGGAG
+
B?@@BBBBDBCCCC@A@<=9;4969@
@AZ32M:00184:00466
TACTGAGCTACACACACAGAAAGATTGGT
+
BBAABBBBB@BBBBBBBB;998:B?>B>A
@AZ32M:00184:00483
CGTGTCTCTAGGCACAGGATTTTGTGTAG
+
BBBBBCBBBDC@BCCCC@CDDD:BBA99;
@AZ32M:00184:00487
TACTGAGCTACACACACAGAAAGATTGGT
+
ABABBCCBBCBCDCEBAB;;98;BC?B?B
@AZ32M:00185:00467
AGCACTGTAGCTGTCACTAGTTACTTGT
+
<<DCCCCEDDDBBBBBCCF::8;AA>AB
@AZ32M:00185:00476
ACGCTCGACATGCCCAGGTACAGGAG
+
BB???BCCDCBBDC?BC@BACBBAAB
@AZ32M:00185:00494
ACGAGTGCGTTCCCCATGTCGTAGGTACTC
+
BBB?BBBBBB@CEB9C;<;AAA9:7;<<<B
@AZ32M:00186:00476
TACTGAGCTACACACACAGAAAGATTGGT
+
BBBBJBBBBBBBBABBBCBBB=@AA898:
@AZ32M:00186:00481
TACTGAGCTACACACACAGAAAGATTGGT
+
BBBCBBCBBBBBBCCDDA@AC>BBB@C@B
@AZ32M:00186:00489
ACGAGTGCGTTCCCCATGTCGTAGGTACTC
+
BBB@BB@@AA?ACC:D::9=A>9848999A
@AZ32M:00186:00496
TACTGAGCTACACACACAGAAAGATTGGC
+
@@AACCC@@@@B<9<A@@@@C>ACD?B=@
@AZ32M:00187:00461
ACGCTCGACATGCCCAGGTACAGGAG
+
BB@??BBCCCC9999;B@BBDCD>?@
@AZ32M:00187:00488
AGCACTGTAGCTGTCACTAGTTACTTGT
+
BBBHBBCCBCCBBBBBBBCBC@CBB=@@
@AZ32M:00188:00462
ACGCTCGACATGCCCAGGTACAGGAG
+
@;:;CBCDDCBCCCC;978=?99599
@AZ32M:00188:00493
ACGCTCGACCATGCCCAGGTAGCAGGAG
+
;;;99>@:424;444-465/-,,,,*,,
@AZ32M:00189:00479
CGTGTCTCTAGGCACAGGATTTTGTGTAG
+
BCBBBBFDCAA>@CCCD@BCCC9AAA99;
@AZ32M:00189:00489
ACGAGTGCGTTCCCCATGTCGTAGGTACTC
+
@CBBBCBBBB?CCCAC<<;ABC9958999>
@AZ32M:00189:00493
CGTGTCTCTAGGCACAGGATTTTGTGTAG
+
CBBBCCCCA@@?BCCBC@BCDD:CDB@@@
@AZ32M:00190:00457
ACGCTCGACATGCCCAGGGTACAGAG
+
BB9;9CCCCCCCCC=BB@6967-,--
@AZ32M:00190:00472
ACGAGTGCGTTCCCCATGTCGTAGGTACTC
+
BBB?ABBCBB@CEB9D@??BBB@A?B;<<C
@AZ32M:00190:00475
ACGCTCGACATGCCCAGGTACAGGAG
+
BBBEABBCCBBCCB>@@==<?4969B
@AZ32M:00190:00477
AGCACTGTAGCTGTCACTAGTTACTTGT
+
<<CBBACBBCCDCBABBBCBB@CDB9::
@AZ32M:00190:00479
CGTGTCTCTAGGCACAGGATTTTGTGTAAG
+
AHCEEFCB@??@BCCCBCA>>>9>@B11-1
@AZ32M:00190:00483
ACGAGTGCGTTCCCCATGTCGTAGGTACTC
+
@BBCDBBBCC@DCD9D@@==>>9858999@
@AZ32M:00190:00489
CGTGTCTCTAGGCACAGGATTTTGTGTAG
+
??BBBCAAABB@BAAAB@BCCC:AAA==@
@AZ32M:00191:00470
TACTGAGCTACACACACAGAAAGATTGGT
+
B??>BBCBBBBBBBEBAB;;98;BB@C@C
@AZ32M:00191:00476
AGCACTGTAGCTGTCACTAGTTACTTGT
+
<ACCBBBBBDDB?==BCCB?>@BCB>??
@AZ32M:00191:00494
CGTGTCTCTAGGCACAGGATTTTGTGTAG
+
@BBBAAAABBB@BEBBB@CDFD:CBB@AA
@AZ32M:00191:00496
AGCACTGTAGCTGTCACTAGTTACTTGT
+
@BGCCDDBBBCBBBABCCC::::BB>BB
@AZ32M:00192:00463
ACGCTCGACATGCCCAGGTACAGGAG
+
AA@@@@@=AAA;;;8;C>CBCBA7;;
@AZ32M:00192:00475
TACTGAGCTACACACACAGAAAGATTGGT
+
FCCBBBBBBBBEABCCCBCBC=?>B?A?A
@AZ32M:00192:00481
ACGCTCGACATGCCCAGGTACAGGAG
+
BBBBAABBBBB@@@<@?;>>@9979>
@AZ32M:00192:00491
AGCACTGTAGCTGTCACTAGTTACTTGT
+
??BDCDCCBBBBAAABBBBAA@AAA>BB
@AZ32M:00193:00469
CGTGTCTCTAGGCACAGGATTTTGTGTAAG
+
BBBBBBCDDBB@BBCCC@CCCC9;88/,*,
@AZ32M:00193:00493
TACTGAGCTACACACACAGAAAGATTGGT
+
CBBBBBB?BBBBBAAAABBCB=@?>?A@C
@AZ32M:00193:00497
ACGAGTGCGTTCCCCATGTCGTAGGTACTC
+
B???BBBB>><>CD:E:::BBCCB@B;<<B
@AZ32M:00194:00451
TACTGAGCTACACACACAGAAAGATTGGT
+
C@BABBB<<?DDDDDDCAA@A:@@@=@@C
@AZ32M:00194:00482
CGTGTCTCTAGGACACAGGATTTTGTGTAGA
+
4999??91116,//788;@AAAA7??;<<<1
@AZ32M:00194:00487
TACTGAGCTACACACACAGAAAGATTGGT
+
BBCCCCFBBBBCDCEBC@@==6:7<>C@C
@AZ32M:00195:00465
AGCACTGTAGCTGTCACTAGTTACTTGT
+
99>944@==@G<<<BA@99996111-11
@AZ32M:00195:00485
CGTGTCTCTAGGCACAGGATTTTGTGTAG
+
CCCCCBCCDAA@BABBA@DDBD:CCD999
@AZ32M:00195:00494
CGTGTCTCTAGGATTTTGTGTAGAGGC
+
@@ABBCCE?=989884-9<;0000/,.
@AZ32M:00195:00498
AGCACTGTAGCTCGTCACTAGTTACTTGTG
+
;AAACC=>?B99449:;@@ABB699>589:
@AZ32M:00196:00472
AGCACTGTAGCTGTCACTAGTTACTTGT
+
<<GDCCCDBCCBBBBBBABCC@CBB@BD
@AZ32M:00196:00479
CGTGTCTCTAGGCACAGGATTTTGTGTAG
+
BBBABFCCB@@>@CCCD@CBBB9BCC@@@
@AZ32M:00196:00480
TACTGAGCTACACACACAGAAAGATTGGT
+
BBBBB?A?BBCHBFCCDAAAB==?B<>=?
@AZ32M:00196:00481
ACGAGTGCGTTCCCCATGTCGTAGGTACTC
+
?9899<99;;?BBB6A<<9AAC;;7;B>?>
@AZ32M:00197:00451
TAGTATCAGCCTCGCCATGACGAAGGTATTCC
+
BBD@@ADAA@??=;;7;@@>A;97<?@@@696
@AZ32M:00197:00459
CGTGTCTCTAGGCACAGGATTTTGTGTAG
+
BDCBBBCDAAA@BCBBA>@===6@>>8;;
@AZ32M:00197:00478
ACGAGTGCGTTTCCCCATGTCGTAAGGTACTC
+
BBDB@9999991999,444/////,.44///4
@AZ32M:00197:00483
CGTGTCTCTAGGCACAGGATTTTGTGTAG
+
BCBCCCBCC::::CCCCBBBBB:CCC@@@
@AZ32M:00198:00450
TACTGAGCTACACACACAGAAAGATTGGT
+
B>BACCCBCBBBCBBEBBBCB?BCC?B?B
@AZ32M:00198:00459
TACTGAGCTACACACACAGAAAGATTGGT
+
B???BBCBCBBBABCDCAAAB?BAC@A?A
@AZ32M:00198:00473
ACGCTCGACATGCCCAGGTACAGGAG
+
@C:;;BADAAABB@?99698999699
@AZ32M:00198:00489
TACTGAGCTACACACACAGAAAGATTGGT
+
44444448899>?BA94999>998848;7
@AZ32M:00199:00471
CGTGTCTCTAGGCACAGGATTTTGTGTAG
+
BBBBBBDCAAA?BBCCC?@@BB:BCC>>@
@AZ32M:00151:00517
TACTGAGCTACACACACAGAAAGATTGGT
+
CCCBBBBAAABABBCBBA;44-9>>;?@C
@AZ32M:00152:00520
TACTGAGCTACACACACAGAAAGATTGGGT
+
BBBCBABBBBBBBCA?@C988-9;,)))()
@AZ32M:00152:00521
ACGCTCGACATGCCCAGGTACAGGAG
+
CCBBCCBCDCBABA?BB@BBBEB>AB
@AZ32M:00153:00511
ACGCTCGACATGCCCAGGTACAGGAG
+
BBBBBBBCCCBBBB>BB@BBCCC>@A
@AZ32M:00153:00513
ACGAGTGCGTTCCCCATGTCGTAGGTACTC
+
CDC@@BBBBB?A@@6A@??DDEBC@BBBBD
@AZ32M:00153:00531
TACTGAGCTACACACACAGAAAGATTGGT
+
BBBCCBCBBBBBBBGAAB988-9?>>B@C
@AZ32M:00153:00537
CGTGTCTCTAGGCACAGGATTTTGTGTAG
+
CCAAAACDDAB@BDBBB?CCDD9ABB==@
@AZ32M:00153:00542
AGCACTGTAGCTGTCACTAGTTACTTGT
+
CCECBCCCCCEAAACCCBCAA=ABC?BC
@AZ32M:00153:00543
ACGAGTGCGTTCCCCATGTCGTAGGTACTC
+
BBBBBBCBCB>A==6AAABDBCBC@B:<;D
@AZ32M:00154:00500
AGCACTGTAGCTGTCACTAGTTACTTGT
+
AAECCBDCBBCBBBBBDBCA?=?@@=@A
@AZ32M:00154:00525
CGTGTCTCTAGGCACAGGATTTTGTGTAG
+
BBBABCCBAAA@BDCDC@DCBB9AB@99;
@AZ32M:00154:00526
TACTGAGCTACACACACAGAAAGATTGGT
+
BBCBBBC@@ACCCCBB@@99809>>>C@B
@AZ32M:00154:00530
AGCACTGTAGCTGTCACTAGTTACTTGT
+
BBCECCCGCCCBBBBBCBB::6;@@>CC
@AZ32M:00154:00532
AGCACTGTAGCTGTCACTAGTTACTTGT
+
AACCCBCCBBCBBBABBCHGBABBB@BB
@AZ32M:00154:00534
TACTGAGCTACACACACAGAAAGATTGGT
+
AAA@AAAAAABBABCCB@888-9?>=A@C
@AZ32M:00155:00512
CGTGTCTCTAGGCACAGGATTTTGTGTAG
+
CCBAACBBCBC@BBB?@@A@==6@=:8;;
@AZ32M:00155:00513
ACGAGTGCGTTCCCCATGTCGTAGGTACTC
+
BBHBBCCCA@>AA>6A9;;CCCCC@BAAAE
@AZ32M:00155:00532
CGTGTCTCTAGGCACAGGATTTTGTGTAG
+
CCCBCCCBABB@CCCCC?BBCB9ABB@AA
@AZ32M:00155:00539
ACGAGTGCGTTCCCCATGTCGTAGGTACTC
+
BBBBBBBAAA@CHD:C:::BCB@B?@;<<C
@AZ32M:00155:00541
TACTGAGCTACACACACAGAAAAGATTGGT
+
;;<CCCCCCB?@AA@@@99999/98<;?@B
@AZ32M:00155:00545
CGTGTCTCTAGGCACAGGATTTTGTGTAG
+
CCBAABBDC@@==>99=;9999/9@@9;<
@AZ32M:00155:00547
ACGCTCGACATGCCCAGGTACAGGAG
+
CBABBBBBDCBABA=AA@CBGBB?AC
@AZ32M:00155:00548
ACGCTCGACATGCCCAGGTACAGGAG
+
BBBCCDBBB;;48;0;@?ABCCC?BB
@AZ32M:00156:00512
AGCACTGGAGCTGTCACTAGTTACTTGT
+
EBCCB:::BDCCCBABBBCCC@CBB@CE
@AZ32M:00156:00537
TACTGAGCTACACACACAGAAAGATTGGT
+
8;<CCCCCBBCEABCCBC@AA<@??486;
@AZ32M:00157:00501
TACTGAGCTACACACACAGAAAGATTGGT
+
BBBBBBBABBBBABDCCB9996;@@>B@C
@AZ32M:00157:00507
ACGCTCGACATGCCCAGGTACAGGAG
+
BBBBBBBCCCB>>?<>A@BBDCC>@A
@AZ32M:00157:00509
CGTGTCTCTAGGCACAGGATTTTGTGTAG
+
BBBAAACDDBB@BCDBCACDCC:BB@448
@AZ32M:00157:00519
AGCACTGTAGCTGTCACTAGTTACTTGT
+
@ADCCCDCBBBABAABBCC:::;BB@CB
@AZ32M:00157:00547
ACGAGTGCGTTCCCCATGTCGTAGGTACTC
+
BBBBBBCB?=;=992@;;;DCCCC@@AAEC
@AZ32M:00158:00526
CGTGTCTCTAGGCACAGGATTTTGTGTAG
+
BBCABBCDAAA@DCDBB?@C==6@BA8;;
@AZ32M:00158:00541
TACTGAGCTACACACACAGAAAGATTGGT
+
@@ACBCCCBB??;;9>9999919??>D?B
@AZ32M:00159:00501
AGCACTGTAGCTGTCACTAGTTACTTGT
+
@ABCCCDCAABBBBBBDBC::8;BB?CC
@AZ32M:00159:00504
CGTGTCTCTAGGCACAGGATTTTGTGTAG
+
BBBAACBBAAA@BHBBB=?==?6@@@==@
@AZ32M:00159:00518
AGCACTGTAGCTGTCACTAGTTACTTGTG
+
@@CCCCCBBCCBBBABDCC@@@ABB=@>;
@AZ32M:00159:00522
CGTGTCTCTAGGCACAGGATTTTGTGTAG
+
CBCBBCBDAA@>@=ABB>?>>>/99@999
@AZ32M:00159:00525
CGTGTCTCTAGGCACAGGATTTTGTGTAG
+
CCCCBBCDDBB@BCDDC=DADD6@A=889
@AZ32M:00159:00526
CGTGTCTCTAGGCACAGGATTTTGTGTAG
+
BBAABCBBBBB@BBCCD@BBBB6?==44;
@AZ32M:00159:00539
ACGAGTGCGTTCCCCATGTCGTAGGTACTC
+
BBBBBBBBA>?ACC9B@?@DCC?@>A;<<B
@AZ32M:00160:00513
AGCACTGTAGCTGTCACTAGTTACTTGT
+
AACCCCDCABBBBBBBHCC:::<DD@BA
@AZ32M:00160:00516
TGATACGTCTCCTTCCTTAGTTACTTCA
+
AAA99<BBBBB>A?B59599959?><@B
@AZ32M:00160:00524
ACGCTCGACATGCCCAGGTACAGGAG
+
CBBBCDAAACCDDC>BB@CBBBA=89
@AZ32M:00160:00528
CGTGTCTCTAGGCACAGGATTTTGTGTAG
+
@@AAABCDBBB@DBABA=AADD:BBC??@
@AZ32M:00160:00531
TACTGAGCTACACACACAGAAAGATTGGT
+
BBB@AABAABBBBADBAB;;8-9>>=A@C
@AZ32M:00160:00540
ACGAGTGCGTTCCCCATGTCGTAGGTACTC
+
AACCBCDBBC@DBB:DBAADCCAA?;;<<A
@AZ32M:00160:00546
ACGAGTGCGTTCCCCATGTCGTAGGTACTC
+
BBBBBBBAAA@BCD:D:::?CC@@=@;<<<
@AZ32M:00161:00511
CGTGTCTCTAGGCACAGGATTTTGTGTAGA
+
BBCABCDDBBC@CBBBC?CDDD:DCB99;<
@AZ32M:00161:00531
AGCACTGTAGCTGTCACTAGTTACTTGT
+
@@BCCBDCBBBBBBBABBAF@@BBB<>>
@AZ32M:00162:00512
TACTGAGCTACACACACAGAAAGATTGGT
+
AABABCCB?@BBBCDB>@;;;7;AA?B@B
@AZ32M:00162:00513
CGTGTCTCTAGGCACAGGATTTTGTGTAG
+
BBCBBCBBBBBABBBBC?CADD:DCE@@@
@AZ32M:00162:00526
TACTGAGCTACACACACAGAAAGATTGGT
+
BBDBBBCBBBBBCCCCBABBB=BCC=?=>
@AZ32M:00162:00549
CGTGTCTCTAGGCACAGGATTTTGTGTAG
+
CCCCBBBCDDC@CBBABAFBCC:BBC99;
@AZ32M:00163:00513
CGTGTCTCTAGGCACAGGATTTTGTGTAG
+
CBCBDCCCCDB@@@999;9999/9@@999
@AZ32M:00163:00514
AGCACTGTAGCTGTCACTAGTTACTTGT
+
AAECCCBCBCCBBBBBCCC:::<DI@CB
@AZ32M:00163:00524
AGCACTGTAGCTGTCACTAGTTACTTGT
+
@?BECCBBBBCBBBBBBBBCC@CBB?AA
@AZ32M:00163:00534
AGCACTGTAGCTGTCACTAGTTACTTGT
+
;;CDCCCCBBBBBB@BBCC@@>@CB@BB
@AZ32M:00163:00537
ACGCTCGACATGCCCAGGTACAGGAG
+
?BCBDDBCDDDCCE>CB@AACAAAAB
@AZ32M:00163:00548
ACGCTCGACATGCCCAGGTACAGGAG
+
A@CABBCCECCBBA<;;59?@9989>
@AZ32M:00164:00525
TACTGAGCTACACACACAGAAAGATTGGT
+
BABBBBBAAAAABCECAB;996;AA?C@C
@AZ32M:00164:00526
TAGTATCAGCCTCCGCCATGACGAAGGTATTCC
+
:;B;99B91/,11,/877>=A@995969999@;
@AZ32M:00164:00546
AGCACTGTAGCTGTCACTAGTTACTTGT
+
@@BCCCBCBBBBBAABCCDA@=@BB?BB
@AZ32M:00165:00503
TACTGAGCTACACACACAGAAAGATTGGT
+
BBBBAABBBBBBBBDC@B;996;@A?B@C
@AZ32M:00165:00506
TACTGAGCTACACACACAGAAAGATTGGT
+
@?ABCCCC@?ACDCCECCBBC?BBC?B?A
@AZ32M:00165:00521
CGTGTCTCTAGGCACAGGATTTTGTGTAG
+
CCBBBCCCA?=;@>99=?BECD9CCB999
@AZ32M:00165:00535
ACGCTCGACATGCCCAGGTACAGGAG
+
BBBBBBBCCCBCBB>CB@;82,,+--
@AZ32M:00165:00546
CGTGTCTCTAGGCACAGGATTTTGTGTAG
+
BBBABBCEABC@DECBC?BACC7BCA;;;
@AZ32M:00165:00547
TAGTATCAGCCTCGCCATGACGAAAGGTATTCC
+
>499999::;@@9;4244999444-49499;=9
@AZ32M:00166:00502
CGTGTCTCTAGGCACAGGATTTTGTGTAG
+
BBBABBCDAAA@BCDBB=AADD:CBE@@@
@AZ32M:00166:00505
TACTGAGCTACACACACAGAAAAGATTGGT
+
;<DCCCCB@>84;@999@9999,4794813
@AZ32M:00166:00509
TACTGAGCTACACACACAGAAAGATTGGT
+
BBBBCCCDA@ACAAAA@@9;;9;BB@D?B
@AZ32M:00166:00511
TACTGAGCTACACACACAGAAAGATTGGT
+
A@AABBBB?@BBBBDBAB;;96;BB?C@C
@AZ32M:00166:00513
CTCTATGCGCTCCACATGTCTAAGGT
+
///666961101,/6644499:2424
@AZ32M:00166:00517
CGTGTCTCTAGGCACAGGATTTTGTGTAG
+
BBEACDCBAAB@CBAAB@CDGD9@A@:::
@AZ32M:00166:00518
ACGCTCGACATGCCCAGGTACAGGAG
+
BCBAABBDBCEDDC>BB>===9969@
@AZ32M:00166:00519
ACGAGTGCGTTCCCCATGTCGTAGGTACTC
+
BB@@@BBA>><>CC:B???BCBBB?@:<<C
@AZ32M:00166:00526
AGCACTGTAGCTGTCACTAGTTACTTGT
+
;;CCCCDCAAABBBBAAABCC@BBB?BB
@AZ32M:00166:00538
ACGAGTGCGTTCCCCATGTCGTAGGTACTC
+
BBB@BBBBBB?@CC9C@?@BDC@A@@;<<B
@AZ32M:00166:00540
ACGAGTGCGTTCCCCATGTCGTAGGTACTC
+
??BABBCCBB@ACC:C::9ABB=@?A<<<C
@AZ32M:00166:00541
TACTGAGCTACACACACAGAAAGATTGGT
+
AABBBBCBBBBBBBDBAB;998;BB@C?@
@AZ32M:00166:00542
ACGCTCGACATGCCCAGGTACAGGAG
+
BABCCBCBCBABDC>AA?@?@9989@
@AZ32M:00167:00506
TCTCTATGCGCTCCACATGTCTAAGGT
+
BBCCA@ACCBDCC@CB@@@D@AA@C@C
@AZ32M:00167:00533
CGTGTCTCTAGGCACAGGATTTTGTATA
+
BBBAAACB@@@@AAB@C?DCDC:BBA;>
@AZ32M:00167:00547
TCTCTATGCGCTCCCACATGTCTAAGGTA
+
44994449;:4444-44;CAA<<96429;
@AZ32M:00168:00508
TACTGAGCTACACACACATGAAAGAT
+
8>9944498986/-,,,,,,6656/4
@AZ32M:00168:00510
TACTGAGCTACACACACAGAAAGATTGGT
+
B===ABBAA@BBABDC@@;996;CB@C@C
@AZ32M:00168:00517
CGTGTCTCTAGGCACAGGATTTTGTGTAAAGGC
+
BBBBBAABBBC@BB@@AAFBCC:DCB>==59;=
@AZ32M:00168:00518
AGCACTGTAGCTGTCACTAGTTACTTGT
+
<<BB9;=B@@>;;<@@>@A992448944
@AZ32M:00168:00519
TACTGAGCTACACACACAGAAAGATTGGT
+
BBBCDCDCDCBBBBAAACCDGACBB@B@B
@AZ32M:00168:00522
CGTGTCTCTAGGCACAGGATTTTGTGTAG
+
B?BBBCCCAAA?BCCDEAGCCC:CDC@@B
@AZ32M:00168:00527
CGTGTCTCTAGGCACAGGATTTTGTGTAG
+
BBBABCBBBBA@BCDCB?====6=@B>AA
@AZ32M:00168:00549
ACGCTCGACATGCCCAGGTACAGGAG
+
BBBBCBAACBBBBB=BB@BAA9;:9B
@AZ32M:00169:00501
ACGAGTGCGTTCCCCATGTCGTAGGTACTC
+
BBAAAAAAAA?ABB:C@??CDBBBAA:<<B
@AZ32M:00169:00513
TACTAAGCTACACACACAGAAAGATTGGT
+
BAB@?>ACBBCCBABBAC844-9??>C@C
@AZ32M:00169:00521
CGTGTCTCTAGGCACAGGATTTTGTGTAG
+
B@AAAACB@>A@BCBBB?DCDD:CCD>>>
@AZ32M:00169:00522
TACTGAGCTACACACACAGAAAGATTGGT
+
BBBBBBBBBBBBBBCCBB???=@AC@B=>
@AZ32M:00169:00534
CGTGTCTCTAGGCACAGGATTTTGTGTAG
+
BBBBCCBBBBB@BBBAD@CCCC:DB=89=
@AZ32M:00169:00535
CGTGTCTCTAGGCACCAGGATTTTGTGTA
+
@A>>>>99999?@99691,1111*-,2**
@AZ32M:00169:00544
CGTGTCTCTAGGCACAGGATTTTGTGTAG
+
BBB@BCCBBBB>?CCCD@:::4,499:::
@AZ32M:00170:00503
ACGCTCGACATGCCCAGGTACAGGAG
+
BBBBBBBCCBB9998;B@BBDCD89<
@AZ32M:00170:00508
ACGAGTGCGTTCCCCATGTCGTAGGTATC
+
9<BBBBCCBB6444/9999>@999<<>94
@AZ32M:00170:00526
CGTGTCTCTAGGCACAGGATTTTGTGTAG
+
BBB@AAABBCC@BBBBB@CDBB:CBC@==
@AZ32M:00170:00534
ACGCTCGACATGCCCAGTACAGAG
+
??@@BAB9949///+///,,///6
@AZ32M:00171:00514
CGTGTCTCTAGGCACAGGATTTTGTGTAG
+
BBBBBBCCBBB?BBBBBBBCCC:BDB99;
@AZ32M:00171:00519
CGTGTCTCTAGGCACAGGATTTTGTGTAG
+
BBBABBCB@?B@BBBBD@CAAA9AA=:AA
@AZ32M:00171:00524
ACGCTCGACATGCCCAGGTACAGGAG
+
BBBBABBCCCCBBB>BB@BBC??=?B
@AZ32M:00171:00532
CGTGTCTCTAGGCACAGGATTTTGTGTAG
+
BBEBFCEEAAA@BBCCC@ECCC9CDA999
@AZ32M:00171:00544
AGCACTGTAGCTGTCACTAGTTACTTGT
+
AABBCBBCBBBBBBBBBBBCB@CBB@BE
@AZ32M:00172:00510
TACTGAGCTACACACACAGAAAGATTGGT
+
BBBBBBBBBBBBBBBCCCCCB=BBB@C@B
@AZ32M:00172:00530
CGTGTCTCTAGGCACAGGATTTTGTTTAAAGGC
+
AAAAAACDAAA?BBCBB@CBDD:D;;-44-9A@
@AZ32M:00172:00532
CGTGTCTCTAGGCACAGGATTTTGTGTA
+
@BBABBCDDAA@BABBF@CCDC:CCBBB
@AZ32M:00172:00543
AGCACTGTAGCTGTCACTAGTTACTTGT
+
@AGCCCDBBBCCCECCCBC:;6:B@;@@
@AZ32M:00172:00549
CGTGTCTCTAGGCACAGGATTTTGTGTAG
+
;;9>>>=>@9469@>>;;1111+1<<--,
@AZ32M:00173:00502
ACGAGTGCGTTCCCCATGTCGTAGGTACTC
+
BBB@BBBBB@?BCC:EABBBDBBB@>:<;C
@AZ32M:00173:00511
TACTGAGCTACACACACAGAAAGATTGGT
+
@AABBBCBBBBBBCAAACBBB?BBB@B@B
@AZ32M:00173:00546
ACGCTCGACATGCCCAGGTACAGGAG
+
B@@@CBBBCBCBBA=A@=@ABAB?BB
@AZ32M:00173:00547
ACGCTCGACATGCCCAGGTACAGAAG
+
C@@@BBBBDBBCCCBAA>982,,-+-
@AZ32M:00174:00500
ACGCTCGACATGCCCAGGTACAGGAG
+
BB??@CBCDCCBBB?BB@BBDCD@BB
@AZ32M:00174:00505
TACTGAGCTACACACACAGAAAGAATGGT
+
BABBBCDBD@@AACAA@BABDBAB=??=@
@AZ32M:00174:00513
TACTGAGCTACACACACAGAAAGATTGGT
+
AABBBCCDBBCCCBEDCC@?@=AAB@D@<
@AZ32M:00174:00515
AGCACTGTAGCTGTCACTAGTTACTTGT
+
AACCCDCCBBBAAABBBBBAB@CDB>??
@AZ32M:00174:00521
ACGAGTGCGTTCCCCATGTCGTAGGTACTC
+
BBAABBA@>>?ACC:E@??ABCBDBC;>>B
@AZ32M:00174:00523
ACGCTCGACATGCCCAGGTACAGGAG
+
BBBBCBBCBABBCC>BB>?;A=?=?B
@AZ32M:00174:00528
AGCACTGTAGCTGTCACTAGTTACTTGT
+
ACCCBBBCCCCBCCCBBBBBB?BCB>??
@AZ32M:00174:00529
ACGCTCGACATGCCCAGGTACAGGAG
+
BBBAABBBBCCBBB=BB@BBCBB?BE
@AZ32M:00174:00532
ACGCTCGACATGCCCAGGTACAGGAG
+
ABBBBBAAABBCCB>BB@B>?>?89;
@AZ32M:00174:00533
CGTGTCTCTAGGCACAGGATTTTGTGTAG
+
BCCBBCBBAAB@BB?@A@CCCC:CEB@A@
@AZ32M:00174:00535
CGTGTCTCTAGGCACAGGATTTTGTGTAG
+
BCB@BCBBBBB@BCCCC@DBBC9BB@99;
@AZ32M:00174:00540
CGTGTCTCTAGGCACAGGATTTTGTGTAG
+
BBBBBBCCBBB@BBAAC@CCBB:DCD999
@AZ32M:00174:00541
TCTCTATGCGCTCCACATGTCTAAGGTACTG
+
B@BA<<=DCCBA=99948444AB@CDLBBCC
@AZ32M:00174:00544
TACTGAGCTACACACACATGAAAGATTGGT
+
BABBBBDBBBBB@?999944;;:>@A>@>A
@AZ32M:00175:00503
ACGCTCGACATGCCCAGGTACAGGAG
+
DBBB:;@HDCDCCCAAA=>>@995;A
@AZ32M:00175:00510
AGCACTGTAGCTGTCACTAATTACTTGT
+
AABCCCCBBBBBBBBAA@@?@BBCB?AA
@AZ32M:00175:00513
TACTGAGCTACACACACAGAAAGATTGGT
+
@???BBCBBBBBBBDCBB9999;BB@B@B
@AZ32M:00175:00528
ACGAGTGCGTTCCCCCATGTCGTAGGTACTC
+
BBAABBBBCB@DCBB3B:;:BCCCC@@<=<B
@AZ32M:00175:00530
CGTGTCTCTAGGCACAGGTTTTGTGTA
+
BCCCBBAB<<<=@@@>>6999/9>B99
@AZ32M:00175:00533
CGTGTCTCTAGGCACAGGATTTTGTGTAG
+
BBCCCCDCBBBABCCCCACDDD:@@=889
@AZ32M:00175:00536
CGTGTCTCTAGGCACAGGATTTTGTGTAG
+
?@BBBBBBBBA@BBB@B@CBBB:FDA49;
@AZ32M:00175:00537
ACGAGTGCGTTCCCCATGTCGTAGGTACTC
+
BB@@BBCA::2444/9??>ADCFC@C;<<B
@AZ32M:00175:00538
CGTGTCTCTAGGCACAGGATTTTGTGTAG
+
<=CCCCCAAAC@CCBBD@CCCC:BBB@A=
@AZ32M:00175:00540
AGCACTGTAGCTGTCACTAGTTACTTGT
+
;;CCGDDCDDCBBBBBBBB@B?BBB?BA
@AZ32M:00175:00548
ACGAGTGCGTTCCCCATGTCGTAGGTACTC
+
88=9?BDCBBADDF9=@<11?---*,,,,,
@AZ32M:00176:00519
ACGCTCGACATGCCCAGGTACAGGAG
+
BAA?ABBCCCDBEA?ACABACBD@BB
@AZ32M:00176:00526
CGTGTCTCTAGGCACAGGTTTTTGTGTAG
+
@@BBBCBFEDHBBA?9959999-9>@999
@AZ32M:00176:00528
CGTGTCTCTAGGCACAGGATTTTGTGTAG
+
BBAAABCDBBB@BCCCD@CCDC:CDCAAA
@AZ32M:00177:00506
AGCACTGTAGCTGTCACTAGTTACTTGT
+
@@BCCDFCBBB???BBBBB@B?BBB?A>
@AZ32M:00177:00520
AGCACTGTAGCTGTCACTAGTTACTTGT
+
;;CDCCCBBCCBBCCBCCBCB@CBB=??
@AZ32M:00177:00535
CGTGTCTCTAGGCACAGGATTTTGTGTAG
+
BBCICCBAA@A@BABBB@9999/9A@>>>
@AZ32M:00177:00539
AGCACTGTAGCTGTCACTAGTTACTTGT
+
<<CCCCCCAAABBBBBBCBCB@CBB>A@
@AZ32M:00178:00514
AGCACTGTAGCTGTCACTAGTTACTTGTG
+
444444;4////,,,,/668:24442444
@AZ32M:00178:00516
ACGAGTGCGTTCCCCATGTCGTAGGTACTC
+
AAABBBB@@@@BCD:C::9ABBAC?C<<>C
@AZ32M:00178:00520
TACTGAGCTACACACACAGAAAGATTGGT
+
AABBCBCBABBBB:::BB@@@<@CC@C@C
@AZ32M:00178:00524
AGCACTGTAGCTGTCACTAGTTACTTGT
+
<;CCDEDCBBBBBBBBCCCCB?BDB=@@
@AZ32M:00178:00525
AGCACTGTAGCTGTCACTAGTTACTTGT
+
<<CCCCCBBBBCBBBBBCCAA@BBB@BB
@AZ32M:00178:00528
CGTGTCTCTAGGCACAGGATTTTGTGTAG
+
99B@BBFDDAAABBBCB@9999/9@><<?
@AZ32M:00178:00534
TACTGAGCTACACACACAGAAAGATTGGT
+
AABBBBCBBBBBBBCDCCBBB=ABB@B@B
@AZ32M:00178:00547
ACACTGTAGCTGTCACTAGTTACTTGT
+
BBCDCCEBCBBBBCBBBBBB@BBB?BB
@AZ32M:00179:00502
TACTGAGCTACACACACAGAAAGATTGGT
+
BAAABBCCCCBCCCDCBC@??=@CC@B@?
@AZ32M:00179:00513
TACTGAGCTACACACACAGAAAGATTGGT
+
@AAACBCBBBBCCCCECCCBB=ABB@?>?
@AZ32M:00179:00515
ACGCTCGACATGCCCAGGTACAGGAG
+
BAAAABBBDABBBB>BB@BAC??>?A
@AZ32M:00179:00517
CGTGTCTCTAGGCACAGGATTTTGTGTAG
+
BCBBCCDCA@@?ACCCF@::::1;BB@@A
@AZ32M:00179:00526
TACTGAGCTACACACACAGAAAGATTGGT
+
B@A?BBCBBBBBDCCD?>@@@<ACC@C@B
@AZ32M:00179:00534
AGCACTGTAGCTGTCACTAGTTACTTGT
+
<=CBCCCBAABBBBBBCCC@@=???8;;
@AZ32M:00179:00538
ACGAGTGCGTTCCCCATGTCGTAGGTACTC
+
?AAAAABBBB@BBB9B;99BCBAC@AAAAC
@AZ32M:00179:00545
TACTGAGCTACACACACAGAAAGATTGGT
+
BABBBBCBBBBBBBCCBA;996;AA>C@C
@AZ32M:00180:00502
TTGAGCTACACACACAGAAAGATTGGTGC
+
B>??BCBCAABEA@@=;;809?>=AABBB
@AZ32M:00180:00510
CGTGTCTCTAGGCACAGGATTTTGTGTAG
+
BBBABBBCBCB@BBBBC@BDDD9BBB==@
@AZ32M:00180:00521
TACTGAGCTACACACACAGAAAGA
+
;444444444494:994///7+/.
@AZ32M:00180:00522
TACTGAGCTACACACACAGAAAGATTGG
+
4444:==<<<@?>@999948>0948481
@AZ32M:00180:00533
ACGAGTGCGTTCCCCATGTCGTTAGGTACTC
+
:AAA>>?@;<9;AA8F94444424773944;
@AZ32M:00180:00535
TACTGAGCTACACACACAGAAAGATTGGT
+
BAB?BCBAAAAABBCCBB>??<@ADBC@C
@AZ32M:00180:00540
ACGAGTGCGTTCCCCATGTCGTAGGTACTC
+
BABBBA@BBB@BCC:D::9ABB@B?A;<<C
@AZ32M:00180:00543
AGCACTGTAGCTGTCACTAGTTACTTGT
+
@BCCCDCBBBCBBB@BBCBAA>ACC@DC
@AZ32M:00181:00509
AGCACTGTAGCTGTCACTAGTTACTTGT
+
AACCDBBBBBBBBBB@@ABCC@BBB?BB
@AZ32M:00181:00516
ATATCGCGAGGTTATGGAAGACTCTATAGA
+
BBBA9::?AABE?AA@=@=@@;:;?==>77
@AZ32M:00181:00517
CGTGTCTCTAGGCACAGGATTTTGTGTAG
+
<>CDCEBBCBB@?BBBC@CCDD:CCB===
@AZ32M:00181:00521
ACGCTCGACATGCCCAGGTACAGGAG
+
@ACCC@B;;<BBDGAHD@C<@=E=<<
@AZ32M:00182:00501
TACTGAGCTACACACACAGAAAGATTGGT
+
>@ABBBCBBBBABCCDBB9998:AB@B@B
@AZ32M:00182:00505
ACGAGTGCGTTCCCCATGTCGTAGGTACTC
+
BBABBBCB@?=AB>6A;;;CCB@A@A<==C
@AZ32M:00182:00506
ATATCGCGAGGGTATGGAAGACTCTATTAG
+
934444449995944424944443...,.4
@AZ32M:00182:00512
TAGTATCAGCCTCCGCCATGACGAAGGTATTCC
+
4944444///,//,//79:;9944242444:;2
@AZ32M:00182:00523
TACTGAGCTACACACACAGAAAGATTGGT
+
B???CBBBBBBBBCECAA9996;@B?C@C
@AZ32M:00182:00524
ACGCTCGACATGCCCAGGTACAGGAG
+
BBAAABBDCCBBCB>BC@BAA>?=?B
@AZ32M:00182:00527
ACTGCGTTCCGGAAACTATGACCCCAGGTACAG
+
/202,--*,*,*//+/44;9:1;;0777//.,2
@AZ32M:00182:00529
ACGCTCGAACATTGCCCAGGTACAGGAG
+
BBBBBC>=;944288809F=FBC@A;<;
@AZ32M:00182:00542
ACGAGTGCGTTCCCCATGTCGTAGGTACTC
+
BBBBBBCCBB>BCC9B::9BBBAC?A;<=D
@AZ32M:00182:00548
ATCAGACACGGACACAGCAGAACACAC
+
BBBBBBBBBBABBBCBCDCBB?CBBBA
@AZ32M:00183:00500
ACGCTCGACATGCCCAGGTACAGGAG
+
BBBBCDBAABCB@B=BA?@<B@?=?B
@AZ32M:00183:00521
CGTGTCTCTAGGCACAGGATTTTGTGTAG
+
BCCBBBCDAAA@CCBBC>====6@B@;;<
@AZ32M:00183:00524
ACGAGTGCGTTCCCATGTCGTAAGGTACTC
+
BBCB9999992//+///,,,,/,.34///4
@AZ32M:00183:00525
CGTGTCTCTAGGCACAGGATTTTGTGTAG
+
//679?=@B9<59999924???4=99999
@AZ32M:00183:00527
CGTGTCTCTAGGCACAGGATTTTGTGTAG
+
BBBBBBCDAAA@BCBCC@CCCC:CEC>?@
@AZ32M:00183:00541
TACTGAGCTACACACACAGAAAGATTGGT
+
BBBBBBBB?@BBBBCB>A9446;AA>C@C
@AZ32M:00183:00546
TACTGAGCTACACACACAGAAAGATTGGT
+
@@AABBCBAB?ABCDD;A944-9>><@>A
@AZ32M:00183:00548
CGTATCTCTAGGCACAGGATTTTGTGTAG
+
CBBCCEDDBBB?BCCA;:9449-9@@?AB
@AZ32M:00184:00526
CGTGTCTCTAGGCACAGGATTTTGTGTAG
+
CBAAA@@@BBB@AAAAC@DDDD:BBE>>@
@AZ32M:00184:00527
TGATACGTCTCCTTCCTTAGTTACTTCAG
+
?@@B?@=@;11,1:<;<==@@=@A@;@99
@AZ32M:00184:00529
CGTGTCTCTAGGCACAGGATTTTGTGTAG
+
BBBABCBBBBB@BCDDCBECCB:DCB>>>
@AZ32M:00184:00538
AGCACTGTAGCTGTCACTAGTTACTTGT
+
<@EEHC@CBBBBBB@BCCCAA?BDC@BD
@AZ32M:00184:00539
AGCACTGTAGCTGTCACTAGTTACTTGT
+
<BDCEDFAAACCBCBBBCDCC>@ACBIB
@AZ32M:00184:00540
CGTGTCTCTAGGCACAGGATTTGTGTAGA
+
>?>@=?@A<<<>@A@@@<99914994449
@AZ32M:00184:00544
ATCAGACACGGACACAGCAGAACACAC
+
BCCCBB::;D@BCDBEBCCCBABB?=:
@AZ32M:00185:00508
TACTGAGCTACACACACAGAAAGATTGGT
+
BA?ABBCBBBBBBDFDBB;998:BB@B@C
@AZ32M:00185:00520
AGCACTGTAGCTGTCACTAGTTACTTGT
+
@AACCCDCBCBBBCCBDCBCB@CBB9;;
@AZ32M:00185:00533
TACTGAGCTACACACACAGAAAGATTGGT
+
BBBBCDCBBBCCCCBAB@;996;CC@C?B
@AZ32M:00185:00535
AGCACTGTAGCTGTCACTAGTTACTTGT
+
@ACCCDCCBBBCBBBBCCCCD@A@?@CB
@AZ32M:00185:00542
TACTGAGCTACACACACAGAAAGATTGGT
+
BABBBBBBAA@@BBDD==;;96;BA@C@C
@AZ32M:00186:00502
ACGAGTGCGTTCCCCATGTCGTAGGTACTC
+
AA?@@@@@BB?BBB8?9<999999234449
@AZ32M:00186:00507
CGTGTCTCTAGGCACAGGATTTTGTGTAG
+
BBBABBCCBBB@BECCC@A???6@=:899
@AZ32M:00186:00512
TACTGAGCTACACACACAGAAAGATTGGT
+
BBBBCDCB@AABBCDCA=444-98:@CBC
@AZ32M:00186:00514
TACTGAGCCTACACACACAGAAAGATTGGT
+
B@@@B;<<@BCCDCCAA@C8887;;A>B@C
@AZ32M:00186:00532
ACGAGTGCGTTCCCCATGTCGTAGGTACTC
+
?BBBBBA@@@?@CC:D:::ABBAB@B<<<C
@AZ32M:00186:00533
CGTGTCTCTAGGCACAGGATTTTGTGTAG
+
ACCCCCBBBBB@BCBCD@BBAB9ABB??A
@AZ32M:00186:00535
TACTGAGCTACACACACAGAAAGATTGGT
+
B@AABBCBBBBBBBED@A;94-9>><A?A
@AZ32M:00186:00541
ACGAGTGCGTTCCCCATGTCGTAGGTACTC
+
BBBBBBBBBB>CC@9B;;;BBBAB??;<<B
@AZ32M:00187:00536
CGTGTCTCTAGGCACAGGATTTTGTGTAG
+
CBAABBCCBBB@CCB?@<9999/9@B>>9
@AZ32M:00187:00538
ACGCTCGACATGCCCAGGTACAGAAG
+
C<<<CDCCBBCCEE?@?<=>@99959
@AZ32M:00188:00505
ATCAGACACGGACACAGCAGAACACAC
+
BBBBB@BBAA?AABBCCCDA@=@BBB>
@AZ32M:00188:00509
TACTGAGCTACACACACAGAAAGATTGGT
+
B<<=CCGCCBC@@:==A@BBD:<<B>A=A
@AZ32M:00188:00527
CGTGTCTCTAGGCACAGGATTTTGTGTAG
+
CBBBBBCBBBA@BCCCC?::::,9;;8;;
@AZ32M:00188:00529
ACGAGTGCGTTCCCCATGTCGTAGGTACTC
+
?BBBBBCBBB@BBB9C???ABBAB@A<=<B
@AZ32M:00188:00533
TACTGAGCTACACACACAGAAAGATTGGT
+
?AACCCCBBBBBBBECCCBAA?BBB@C@C
@AZ32M:00188:00535
AGCACTGTAGCTGTCACTAGTTACTTGT
+
9@@@BGEC<=<>89411,,,,*,287B@
@AZ32M:00188:00543
ACGCTCGACATGCCCAGGTACAGGAG
+
BB???BBCCCC??@=@B@BBDBC>?@
@AZ32M:00188:00544
CGTGTCTCTACG
+
44499?900,,,
@AZ32M:00188:00546
ACGAGTGCGTTCCCCATGTCGTAGGTACTCA
+
@DDBB@@AAA@AAB:CA?=9=>9968999@B
@AZ32M:00189:00509
CGTGTCTCTAGGCACAGGATTTGTGTA
+
9899999@B99689?>><99914447/
@AZ32M:00189:00511
TACTGAGCTACACACACAGAAAGATTGGT
+
A???BBBBBBBBAADB>A994-9>><A?B
@AZ32M:00189:00515
AGCACTGTAGCTGTCACTAGATTACTTTGT
+
484444::444844444999992////+//
@AZ32M:00189:00527
TACTGAGACTAGCC
+
44499999--,,*)
@AZ32M:00189:00532
ACGAGTGCGTTCCCCATGTCGTAGGTACTC
+
@@BBBCCBAA>A=92:9;;@@AFB@A<>?C
@AZ32M:00190:00517
ACGAGTGCGTTCCCCATGTCGTAGGTACTC
+
BCBBBBCC??=@AA7B;;;CCCCC?@<<<B
@AZ32M:00190:00521
AGCACTGTAGCTGTCACTAGTTACTTGT
+
=@EDHCCBBBABB@AABBBA>EC?B@BB
@AZ32M:00190:00528
CGTGTCTCTAGGCACAGGATTTTGTGTAG
+
BCABACFDBBB@BBCCC@CCDD:CCCAAA
@AZ32M:00190:00529
CGTGTCTCTAGGCACAGGATTTTGTGTAG
+
BBBBBCBCBBA>BCHCC@BAAA9ABB99;
@AZ32M:00190:00546
TACTGAGCTACACACACAGAAAGATTGGT
+
CABBBBBBBBBBBCCECCCBB>BBB?B=>
@AZ32M:00191:00503
CGTGTCTCTAGGCACAGGATTTTGTGTAG
+
BABABBBDAAA@BCBA?>::::,9@@8;<
@AZ32M:00191:00519
CGTGTCTCTAGGCACAAGATTTTGTGTAG
+
BBBBCDCDC@@=>B9;8<GCCD:DCC@@@
@AZ32M:00191:00528
TGATACGTCTCCTTCCTTAGTTACTTCA
+
BBBBBBBBBBB@CBD?DABA?=AAB@BC
@AZ32M:00192:00509
ACGCTCGACATGCCCAGGTACAGGAG
+
BB@??BBCCCCBBB?AB==;?=?=?@
@AZ32M:00192:00518
CGTGTCTCTAGGCACAGGATTTTGTGTAG
+
9=BBEDBBDBF@CCCBC@CCDD:AAA==:
@AZ32M:00192:00522
CGTGTCTCTAGGCACAGGATTTTGTGTAG
+
BBBBBBBDBBB@BBCCC@AAAA9ABA=>>
@AZ32M:00192:00526
ACGCTCGACATGCCCAGGTACAGGAG
+
BBABBBBABCCBB@=@A7:;A@B8<<
@AZ32M:00192:00530
CGTGTCTCTAGGCACAGGATTTTGTGTAG
+
CBBBBBDDBBB@BCCCC@CCCC:CDB>?@
@AZ32M:00193:00500
TAGTATCAGCCTCGCCATGACGAAGGTATTCC
+
A@@AA@DEDE@A@<<8;@@?BAA>ABBADCA:
@AZ32M:00193:00509
ACGAGTGCGTTCCCCATGTCGTAGGTAC
+
BC@B@A@BBB8111+11111//442344
@AZ32M:00193:00527
CGTGTCTCTAGGCACAGGATTTTGTGTAG
+
ACBECBBDAAA@BCCCBE????6@@@==@
@AZ32M:00193:00532
TACTGAGCTACACACACAGAAAGATTGGT
+
B?AACCCBABBBBBDDBA9996;AB@C@C
@AZ32M:00193:00540
ACGCTCGACATGCCCAGGTACAGGAG
+
BB::9BCCCCDBBB?BB@AABAA>@@
@AZ32M:00194:00515
TACTGAGCTACACACACAGAAAGATTGGT
+
@???BBBBAABBBCEB=A9996;AA>B@C
@AZ32M:00194:00530
ATCAGACACGGACACAGCAAG
+
?8:;>>@@945949/66//,,
@AZ32M:00194:00547
CGTGTCTCTAGGCACAGGATTTTGTGTAA
+
BCBCCCBBABB@BBCC>;>;;;0:88,,+
@AZ32M:00194:00549
ACGAGTGCGTTCCCCATGTCGTTAGGTACTC
+
@B@@@BA?@@5999/9911;1/,/66./19=
@AZ32M:00195:00503
ACGCTCGACATGCCCAGGTACAGGAG
+
B????BAABDECCE>CB@B?A>?=>@
@AZ32M:00195:00517
ACGAGTGCGTTCCCCATGTCGTAGGTACTC
+
@A?BBBBBBB<@CD:D:::ACCCC@C<A<B
@AZ32M:00196:00500
CGTGTCTCTAGGCACAGGATTTGTGTAG
+
?>CCCECCA@@@BCCCB@CCD@CCB==@
@AZ32M:00196:00508
CGTGTCTCTAGGCATAGGATTTTGTGTAG
+
BBBBBBBBBBB@B?@@CCECBB:BCBBB@
@AZ32M:00196:00520
ACGCTCGACATGCCCAGGTACAGGAG
+
@@?@@BBCECCCCH@BB?B=@;;79@
@AZ32M:00196:00547
CGTGTCTCTAGGCACAGGATTTTGTGTAG
+
BBBBBCCC@@??BCCCC@AAAA6B==;;;
@AZ32M:00196:00548
AGCACTGTAGCTGTCACTAGTTACTTGT
+
@BCCDCBCBBBBBBBAAA@F@@BBB?BB
@AZ32M:00197:00512
TACTGAGCTACACACACAGAAAGATTGGT
+
BABABBCBBBBBBBCCBB9998:>B@C@C
@AZ32M:00197:00520
CGTGTCTCTAGGCACAGGATTTTGTGTAG
+
ABBBBBBBBBB@BCCDC@AAAA9ABB??@
@AZ32M:00197:00521
TACTGAGCTACACACAAAGAAAGATTGGTGC
+
@@@<==GCBBBAA=9991999198=592433
@AZ32M:00197:00522
ACGAGTGCGTTCCCCATGTCGTAGGTACTC
+
//44?BA9995111+11111/,/.,.///8
@AZ32M:00197:00528
TCTCTATGCGCTCCGACATGTCTAAGGT
+
4444449;A>9992///////288,/,/
@AZ32M:00197:00537
AGCACTGTAGCTGTCACTAGTTACTTGT
+
<<DCCCCBBBCCBBBBCDEA@=?A><=?
@AZ32M:00198:00509
AGCACTGTAGCTGTCACTAGTTACTTGT
+
:<CCDDDBCBBBBBBBBECBB@CDB>??
@AZ32M:00198:00517
ACGCTCGACATGCCCAGGTACAGGAG
+
BB@@@AABCCCCBB?BB@B?B?@>@C
@AZ32M:00198:00518
AGCACTGTAGCTGTCACTAGTTACTTGT
+
9;CBCCCAAACCBCBBBBCCC@BBB?BB
@AZ32M:00198:00521
CGTGTCTCTAGGCACAGGATTTTGTGTAG
+
BCBBCFCCAAA?BDCBD?A===6@B>;;;
@AZ32M:00198:00529
TACTGAGCTACACACACAGAAAGATTGGT
+
BBCBCCCBBBBCBABCB@@@C=ABB?B?B
@AZ32M:00198:00532
AGCACTGTAGCTGTCACTAGTTACTTGT
+
<<CCECCBBBBBBBABBBBBB@BDB?BB
@AZ32M:00198:00534
CGTGTCTCTAGGCACAGGATTTTGTGTAG
+
BCBBBBCDBBB@BBCCC>?===6@@@;;;
@AZ32M:00198:00535
TACTGAGCTACACACACAGAAAGATTGGT
+
CCCCCBBABBBBAACDDDBBB?BBB@B>?
@AZ32M:00198:00539
TACTGAGCTACACACACAGAAAGATTGGT
+
B@AABBCDBBBCBCCC@@9996;AA>B@C
@AZ32M:00199:00506
TACTGAGCTACACACACAGAAAGATTGGT
+
499ABCCBBEA?ADB@A?998098>@C@A
@AZ32M:00199:00516
TACTGAGCTACACACACAGAAAGATTGGT
+
9;;;BA@@@@BCCAAACB@BB<9::?C?C
@AZ32M:00199:00517
TACTGAGCTACACACACAGAAAGATTGGT
+
B:<<;;A@A>@>?94444444-4439973
@AZ32M:00199:00528
CGTGTCTCTAGGCACAGGATTTTGTGTAG
+
CCBCBCBCBBB@BCBBB@BA?A7ABB;;;
@AZ32M:00199:00535
CGTGTCTCTAGGCACAGGATTTTGTGTAG
+
BCBBCBBDBBB@BECCC@CCCC:CCC>>=
@AZ32M:00199:00545
ATCAGACACGGACACAGCAGAACACAC
+
BBABBBBBBC?AADDDBBB<;7;@?>8
@AZ32M:00151:00561
AGCACTGTAGCTGTCACTATGTTACTTGTG
+
4=::9;444999444494444:244=9===
@AZ32M:00151:00579
TACTGAGCTACACACACAGAAAGATTGGT
+
ABBCBBBAACBCB:<<AB99;8;CB?C@C
@AZ32M:00151:00580
TACTGAGCTACACACACAGAAAGATTGGT
+
=AABBBBBCCCCAAADCBABA<@>><?<>
@AZ32M:00151:00594
CGTGTCTCTAGGCACAGGATTTTGTGTAG
+
HCCBBCCCCAA?ECDDCCBCDF:BBB?>@
@AZ32M:00152:00552
TACTGAGCTACACACACAGAAAGATTGGT
+
CCCBBBBAAABBAACCCCA@@>ADC@C@C
@AZ32M:00152:00553
CGTGTCTCTAGGCACAGGATTTTGTGTAAGA
+
BBBAACCDBBBA?==?=====>0;;;--+--
@AZ32M:00152:00561
CGTGTCTCTAGGCACAGGATTTTGTGTAG
+
BBCAACBCBAB?ABBBB@CCCC:ECB99;
@AZ32M:00152:00563
CGTGTCTCTAGGCACAGGATTTTGTGTAG
+
BBBAACBCCBB?AAAAB@EECC:CCA;;;
@AZ32M:00152:00565
ACGAGTGCGTTCCCCATGTCGTAGGTACTC
+
CCC@ABCBA@=?==6A@@ABCCCC@C;<<A
@AZ32M:00152:00580
ACGAGTGCGTTCCCCATGTCGTAGGTACTC
+
BBBABBBB=92999,9BCBECBBB@?AAAC
@AZ32M:00153:00552
ACGAGTGCGTTCCCCATGTCGTAGGTACTC
+
BBB?@BBA@@<@BC9BBBBBBBAA@@:<<C
@AZ32M:00153:00559
ACGCTCGACATGCCCAGGTACAGGAG
+
BBBBBBBCB@@;;;7;A?BBDFD<;<
@AZ32M:00153:00564
CGTGTCTCTAGGCACAGGATTTTGTGTAG
+
BBBAACCCD@@>?BBCC@CCDD:CCB9;;
@AZ32M:00153:00566
AGCACTGTAGCTGTCACTAGTTACTTGT
+
AABCCAAACCCCB?@@CCCCC@CCD=@@
@AZ32M:00154:00555
TACTGAGCTACACACACAGAAAGATTGGT
+
BBBBABBAA>AADCDC;:<BB=BEC@C?C
@AZ32M:00154:00565
ACGCTCGACATGCCCAGGTACAGGAG
+
BBBBCBBBDCBABB?BB@BACCB@BB
@AZ32M:00154:00593
ACGAGTGCGTTCCCCATGTCGTAGGTACTC
+
BCBBBBBBBB@BCB9E@@@ACBBB@@;<<B
@AZ32M:00155:00558
ACGAGTGCGTTCCCCATGTCGTAGGTACTC
+
@@B@AABBAB=@@@/99>98=94393449>
@AZ32M:00155:00589
AGCACTGTAGCTCGTCACTAGTTACTTGTG
+
<<;;BB=9=B9944::@AAADD699=6449
@AZ32M:00155:00593
CGTGTCTCTAGGCACAGGATTTTGTGTAG
+
DCCCBBCBBBB@BCAAB?BDDB:BBE===
@AZ32M:00156:00552
TACTGAGCTACACACACAGAAAGATTGGT
+
B@A>AABBBBABBBDCBB;998;CB@C@C
@AZ32M:00156:00564
TACTGAGCTACACACACAGAAAGATTGGT
+
CBBBBCCBBBA@ACDCCC@@@<@@B<??B
@AZ32M:00156:00567
TCTCTATGCGCTCCACATGTCTAAGGT
+
49=@9BBAAAABB=@AC9;4888,/,/
@AZ32M:00156:00577
ACGCTCGACATGCCCAGGTACAAGGAG
+
CBBBCBBBCCC?@A=@B@BBB@>AABB
@AZ32M:00156:00582
CGTGTCTCTAGGCACAGGATTTTGTGTAG
+
BBBAABDCDAA?ABCCD@CCDD:BBCAAA
@AZ32M:00156:00585
CGTGTCTCTAGGCACAGGATTTTGTGTAG
+
BBBAACCC@???BCCDB@CBCCABAE@@@
@AZ32M:00156:00586
CGTGTCTCTAGGCACAGGATTTTGTGTAAGGC
+
BBBABCDCBAB@BBCDC@CCDD:882,*)*)*
@AZ32M:00156:00594
ACGCTCGACATGCCCAGGTACAGGAG
+
;<BEHECCEBB;<<9;C@A?B99599
@AZ32M:00156:00596
ACGCCGACATGCCCAGGTACAGGAG
+
999;59@>>>@@A<@AAAAACC;<<
@AZ32M:00157:00559
AGCACTGTAGCTGTCACTAGTTACTTGT
+
@@CCCCCCBCCCBBBBBBCCCCCDB>A@
@AZ32M:00157:00589
TACTGAGCTACACACACAGAAAGATGGT
+
CBBABBBBA@@@@@DDBB9998;CBC@B
@AZ32M:00158:00550
ACGCTCGACATGCCCAGGTACAGGAG
+
CBBBBAAABBCCCC>BA?B>@@@=@A
@AZ32M:00158:00566
TACTGAGCTACACACACAGAAAGATTGGT
+
BBBBBBBBBBBBBBCEBB;996;@@?B@C
@AZ32M:00158:00582
ACGAGTGCGTTCCCCATGTCGTAGGTACTC
+
GGCCCCCA@@@ACC:B@@ACBB@B?B@@@B
@AZ32M:00159:00551
CGTGTCTCTAGGCACAGGATTTTGTGTAG
+
BBBABCDCBAB@BDDCC@DCCD:CCB99;
@AZ32M:00159:00556
ACGAGTGCGTTCCCCATGTCGTAGGTACTC
+
BBBAABABBB?BCC:E@@@CBB@A?A;<<C
@AZ32M:00159:00560
CGTGTCTCTAGGCACAGGATTTTGTGTAG
+
BBBBBBBBAAA@BCBBD?CDDD:BEB===
@AZ32M:00159:00563
TACTGAGCTACACACACAGAAAGATTGGT
+
CBBBAAABBBBBBCDAAC;;;8;CC@E@C
@AZ32M:00159:00571
ATATCGCGAGGGTATGGAAGACTCTATAG
+
BAABBBBBCDDCDGECAB@CDCCC<::?:
@AZ32M:00159:00579
AGCACTGTAGCTGTCACTAGTTACTTGTG
+
9>>>=?A=:;@1////18::@:;9B<==A
@AZ32M:00159:00588
CGTGTCTCTAGGCACAGGATTTTGTGTAG
+
BBBAA@BBBAA?ABBBD?CBDD:CEB===
@AZ32M:00159:00591
ACGAGTGCGTTCCCCATGTCGTAGGTACTC
+
BBBBBBBBBB@BCC:C@??CCDBB@@:<;B
@AZ32M:00160:00550
ACGCTCGACATGCCCAGGTACAGGAG
+
BBBBBBBCDFEAAB?AB@BACBB?BB
@AZ32M:00160:00552
TACTGAGCTACACACACAGAAAGATTGGT
+
A@??BBBAAABBBBCBBD@@@=ADC@C@A
@AZ32M:00160:00561
CGTGTCTCTAGGCACAGGATTTTGTGTAG
+
BCBCCAADFAB>ACECD@CBBA7AA@899
@AZ32M:00160:00566
CGTGTCTCTAGGCACAGGATTTTGTGTAAG
+
BBBBBBBBCBB@@AAAC?BBBB:BBB?>89
@AZ32M:00160:00574
AGCACTGTAGCTGTCACTAGTTACTTGT
+
@@@BBBDDAAABBCHCDCCDC@BBA7;;
@AZ32M:00160:00577
AGCACTGTAGCTGTCACTAGTTACTTGT
+
BBBBBCCEBBABABBBBBBBC@CBB=?@
@AZ32M:00160:00582
AACACTGTAGCTGTCACTAGTTACTTGT
+
95;B<<<LCBACCCBBBCCCFABBB@CB
@AZ32M:00161:00551
TACTGAGCTACACACACAGAAAGATTGGT
+
BA??BBCBBBBBBBCDCD@A@=@CC@B>?
@AZ32M:00161:00553
TACTGAGCTACACACACAGAAAGATTGGT
+
BABA@@BAAAAABCCC??ABB?BCC@B@B
@AZ32M:00161:00561
CGTGTCTCTAGGCACAGGATTTTGTGTAG
+
BBAAAAA@@@@@A>>>CBCBCB:CCB=??
@AZ32M:00161:00580
CGTGTCTCTAGGCACAGGATTTTGTGTAG
+
BBBBCCCCABB@BBBBC>AACC9CCB<<<
@AZ32M:00161:00585
ACGAGTGCGTTCCCCATGTCGTAGGTACTC
+
BBCCBBBBBCBCBB:C@?@CCCBB@@:<<C
@AZ32M:00161:00597
TACTGAGCTACACACACAGAAAGATTGGT
+
BBBCCCC>>?BCBCEC<<=CB>CA@=@AC
@AZ32M:00162:00560
TGATACGTCTCCTTCCTTAGTTACTTCA
+
ACAABEBBBBA@B@C@D@BBB@BBC@DC
@AZ32M:00162:00573
CGTGTCTCTAGGCACAGGATTTTGTGTAG
+
BAAAACBBBBB@BBCCD@DCCC9BCB=>?
@AZ32M:00162:00577
TCTCTATGCGCTCCACATGTCTAAGGTA
+
AAAA>==ECEFCC@AAA@A@?9=8=;=>
@AZ32M:00162:00581
ACGCTCGACATGCCCAGGTACAGGAG
+
BBBBBA@ACCCBBB@BBAB@CBB99<
@AZ32M:00162:00582
TAGTATCAGCCTCGCCATGACGAAGGTATTCC
+
B?C9:=BAA@@>@;;79>@?@@@<??9<<@BC
@AZ32M:00162:00583
CGTGTCTCTAGGCACAGGATTTTGTGTAG
+
CCBBBCCCCCC?@@;;<=@@BC6@@A999
@AZ32M:00162:00584
TACTGAGCTACACACACAAGAAAGATTGGT
+
>@ACCCCBBBCC=6:<11-1>?868;;;:;
@AZ32M:00162:00591
CGTGTCTCTAGGCACAGGATTTTGTGTAG
+
BBBAAABCBBB?BCCCD?CBFC:CBC99;
@AZ32M:00162:00594
ACGAGTGCGTTCCCCATGTCGTAGGTACTC
+
BBBBBBBBB@?@CC:C@@@BDC@C@@;><D
@AZ32M:00163:00564
CGTGTCTCTAGGCACAGGATTTGATGTAGAG
+
444444449442449442:;;:994444444
@AZ32M:00163:00565
ACGCTCGACATGCCCAGGTACAGGAG
+
CBBBC?@ABBCBBA>@@=@AC@A>AD
@AZ32M:00163:00589
TCTCTATGCGCTCCACATGTCATAAGGT
+
;949===@B@A@A<@>911////6,/,/
@AZ32M:00164:00553
TACTGAGCTACACACACAGAAAGATTGGT
+
?>>>ABBB?BBBBBCCCCBBB>BBB@B@>
@AZ32M:00164:00556
CGTGTCTCTAGGCACAGGATTTTGTGTAG
+
BBBABBCB?AAACBDBC@DCCD:CDB=@A
@AZ32M:00164:00557
TACTGAGCTACACACACAGAAAGATTGGT
+
@@ABABCBBABBCCEC::=CC?A@@?B=@
@AZ32M:00164:00558
ATATCGCGAGGTATGGAAGACATCTATA
+
@?;88>1111,////,/56444443399
@AZ32M:00164:00567
TACTGAGCTACACACACAGAAAGATTGGT
+
BBB@@@BAA@@@AACDBC9998:BB@C@C
@AZ32M:00164:00568
AGCACTGTAGCTGTCACTAGTTACTTG
+
ABBBCCBDBBBBBBBBBBCCC?A@?8;
@AZ32M:00164:00574
TAGTATCAGCCTCGCCATGACGAAGGTATTCC
+
B@CBCCCCCC@?ABB=@@@@A<<:>BA@@@C6
@AZ32M:00164:00590
ATCAGACACGGACACAGCAGAACACAC
+
BBAABCBAAA@DFCBBCHEBB?CBBBF
@AZ32M:00164:00597
ACGAGTGCGTTCCCCATGTCGTAGGTACTC
+
BB@@@BAA>><>CC:C???BDCAA@A:<;C
@AZ32M:00164:00598
ACGAGTGCGTTCCCCATGTCGTAGGTACTC
+
BBA?@@A@BB@BCC:DABABCDAA@A:;;A
@AZ32M:00165:00561
AGCACTGTAGCTGTCACTAGTTACTTGT
+
FBDCCDDC@?ABBB?BBBBCC@CBB=??
@AZ32M:00165:00564
CGTGTCTCTAGGCACAGGATTTTGTGTAG
+
BDCECCCCBBB?CCBB@?9999/9@@99<
@AZ32M:00165:00569
CGTGTCTCTAGGCACAGGATTTTGTGTAG
+
BBBBCBCCAAA@BBBCDADCCC:CCC=>=
@AZ32M:00165:00573
AGCACTGTAGCTGTCACTAGTTACTTGT
+
ABCECBDCBBBCABBBBCCCC@CDB>@?
@AZ32M:00165:00579
ACGCTCGACATGCCCAGGTACAGGAG
+
?@BBDDBBCCBDCCABC?B=@@@=@@
@AZ32M:00165:00599
TATTGAGCTACACACACAGAAAGATTGGT
+
??=@AABAAABBCDBB;;<BA>BCBBB@C
@AZ32M:00166:00551
AGCACTGTAGCTGTCACTAGTTACTTGT
+
@?CCCDBCBBCBBB@BBBB@@?BBB>?A
@AZ32M:00166:00558
ACGAGTGCGTTCCCCATGTCGTAGGTACTC
+
BB@ABBBA@@<@CC:C@?@DDB@@@A;<<C
@AZ32M:00166:00562
TACTGAGCTACACACACAGAAAGATTGGT
+
B@AABBBBBBBBBBCBBB9998:CBBB@B
@AZ32M:00166:00570
ACGAGTGCGTTCCCCATGTCGTAGGTACTC
+
BBB@BBBB??>ACC:D?>?BBDBB@?:;;C
@AZ32M:00166:00576
ACGAGTGCGTTCCCCATGTCGTAGGTACTC
+
BBB@BBBB?@>@CD:CAAABDB@A?>:<;C
@AZ32M:00166:00580
CGTGTCTCTAGGCACAGGATTTTGTGTAG
+
CBBABACDBBB@BBBCC@CCCC:CDB>>>
@AZ32M:00166:00585
ACGCTCGACATGCCCAGGTACAGGAG
+
BCBAABBCFCCBBA?AB@B?C??>?A
@AZ32M:00166:00592
TAGTATCAGCCTCGCCATGACGAAGGTATTCC
+
BBD@@ACCCB@@?;;8;>??@;;7<B@@@=@6
@AZ32M:00166:00596
TACTGAGCTACACACACAGAAAGATTGGT
+
@@>@AABAAAAAABDD@A;;469@?>B@C
@AZ32M:00167:00550
ACGCTCGACATGCCCAGGTACAGGAG
+
9;BBBCCCDDBBBB>>?<?;?9979@
@AZ32M:00167:00560
ATATCGCGAGGTATGGAAGACTCATATAG
+
CC;;8999992444424898873333111
@AZ32M:00167:00564
AGCACTGTAGCTGTCACTAGTTACTTGT
+
BBCCCBCCBCBBBBBBBCCBB?BBB>A@
@AZ32M:00167:00565
TACTGAGCTACACACACAGAAAGATTGGTG
+
B99988444444444444999-4/4,.,.,
@AZ32M:00167:00577
CGTGTCTCTAGGCACAGGATTTTGTGTAG
+
CCECCCCAGBB@BEDCC@A???6=@=:::
@AZ32M:00167:00586
TACTGAGCTACACACACAGAAAGATTGGT
+
B???BBBAAABBAADD@A;94-9>><@?A
@AZ32M:00167:00592
TACTGAGCTACACACACAGAAAGATTGGT
+
4888994949=A@AAA?BCB@:>885858
@AZ32M:00168:00551
ACGCTCGACATGCCCAGGTACAGGAG
+
CBCBCCCBB@@988-89243444247
@AZ32M:00168:00555
ACGAGTGCGTTCCCCATGTCGTAGGTACTC
+
BBBCCCCCCA8944/9999?AA>?;>999?
@AZ32M:00168:00558
TAGTATCAGCCTCGCCATGACGAAGGTATTCC
+
A@CBCCCCA@@@CBA?@?@AACB=A?<<<?CA
@AZ32M:00168:00574
TACTGAGCTACACACACAGAAAGATTGGTG
+
?@BBBBBBABBBBAABCB>>><>?B@B@BB
@AZ32M:00168:00589
TACTGAGCTACACACACAGAAAGATTGGT
+
???BBECBBBBBAABDBA;996;AA?C@C
@AZ32M:00169:00558
CGTGTCTCTAGGCACAGGATTTGTGTAG
+
;9<<<999A9<59AB996999149989=
@AZ32M:00169:00567
CGTGTCTCTAGGCACAGGATTTTGTGTAG
+
BBBBBBDDCBB?BCDCC@BCED:CCB99;
@AZ32M:00169:00572
AGCACTGTAGCTGTCACTAGTTACTTGT
+
AACDCDDBBCBBBBBBBBA@@?BBB@AB
@AZ32M:00169:00596
TACTGAGCTACACACACAGAAAGATTGGT
+
???BBBCBBB?ABBED@@;;469AA?B@C
@AZ32M:00170:00566
ACGCTCGACATGCCCAGGTACAGGAG
+
9=?ABCAACBCA@@:9959@D?@?BB
@AZ32M:00170:00580
TACTGAGCTACACACACAGAAAGATTGGT
+
CBBCCCCBBBBCCBA=?@99;8<BB@C?B
@AZ32M:00170:00586
AGCACTGTAGCTGTCACTAGTTACTTGT
+
??BCCCDBBBBBBB?BCCBA?@BCB=??
@AZ32M:00171:00551
TACTGAGCTACACACACAGAAAGATTGGT
+
?==?BBCBBBBBBBCECC@??=@BBAB@C
@AZ32M:00171:00552
TACTGAGCTACACACACAGAAAGATTGGT
+
B??=BBBA@BBBD;>>111>?>;8@?B>A
@AZ32M:00171:00553
TACTGAGCTACACACACAGAAAGATTGGT
+
B??=BBBB?BBBBBCBBB;999;CB@B@C
@AZ32M:00171:00561
TACTGAGCTACACACACAGAAAGATTGGT
+
AABBCBBA@ABBBBBCCCBBB=AAB@B>?
@AZ32M:00171:00566
ACGAGTGCGTTCCCATGTCGTAAGGTACTC
+
9CBA;;9999511,//////,/,.34////
@AZ32M:00171:00572
TACTGAGCTACACACACAGAAAGATTGGT
+
B???BBCB>>A@BCCC@@;996;AA?C@C
@AZ32M:00171:00589
ACGCTCGACATGCCCAGGTACAGGAG
+
CBBAABBCCCCDBB=BB@BBDAA>@A
@AZ32M:00172:00554
CGTGTCTCTAGGCACAGGATTTTGTGTAG
+
AAAAAACDAAA@BCBBC@CDDD:CC@449
@AZ32M:00172:00565
CGTGTCTCTAGGCACAGGATTTTGTGTA
+
44;99?@A<<;@==99;84499,444//
@AZ32M:00172:00567
TACTGAGCTACACACACAGAAAGATTGGT
+
?===AAAAAABBBCEC>B9996;AA?C@C
@AZ32M:00172:00572
CGTGTCTCTAGGCACAGGATTTTTGTAG
+
@AAAAACB??=@BBBCC@BAAAA2ABBC
@AZ32M:00172:00574
TGATACGTCTCCTTCCTTAGTTACTTCA
+
BBBBB@@??4959<><AABBBAAAACCD
@AZ32M:00172:00575
ACGCTCGACATGCCCAGGTACAGAG
+
BB@??BCBCAABBBBA?>962,,--
@AZ32M:00172:00578
ACGCTCGACATGCCCAGGTACAGGAG
+
B@??CBBBBCC@@@<;959>@>@>@@
@AZ32M:00172:00594
ACGAGTGCGTTCCCCATGTCGTAGGTACTC
+
BBBAAAA@@@@ACC9C::;ACC@@>A<<<C
@AZ32M:00172:00597
ACGCTCGACATGCCCAGGTACAGAAG
+
BAABBBBCCCDBCB?BB@;68//1-1
@AZ32M:00172:00599
CGTGTCTCTAGGCACAGGATTTTGTGTAG
+
AEDCAAAAAAC@BBBBB?BBBB7AAA999
@AZ32M:00173:00559
ACGCTCGACATGCCCAGGTACAGGAG
+
BA?@?CBCCCBCBB>CB@B?B>?89;
@AZ32M:00173:00579
TACTGAGCTACACACACAGAAAGATTGGT
+
A@A>ABBBBBBBBBCEBC;;;8;CA?C@C
@AZ32M:00173:00595
CGTGTCTCTAGGCACAGGTTTTGTGTAG
+
BBAAAACDBBB@BCCDC@DDC9DB@9:<
@AZ32M:00174:00550
CGTGTCTCTAGGCACAGGATTTTGTGTAG
+
AA@@BBCB===@BBBBC@@BDD:AA=449
@AZ32M:00174:00555
TTACTGAGCTACACACACAGAAAGATTGGT
+
/,/7779>=AA@A;<::;A?CD@CCC?B?B
@AZ32M:00174:00566
TACTGAGCTACACACACAGAAAGATTGGT
+
CABBBBBBBBBCBBBECC???=@BBAB?A
@AZ32M:00174:00567
AGCACTGTAGCTGTCACTAGTTACTTGT
+
AACCCDDC;==BA@BGCCDECBEDCBAC
@AZ32M:00174:00579
AGCACTGTAGCTGTCACTAGTTACTTGT
+
<<CCCCACBBBA@@@AABA@B@BBB?AA
@AZ32M:00174:00595
AGCACTGTAGCTGTCACTAGTTACTTGT
+
@@CCCDBCBBBBBBBBBCBCB@BBB?BB
@AZ32M:00174:00599
ACGAGTGCGTTCCCCATGTCGTAGGTACTC
+
BBB@BBBB??>BCF:D:::BBB@A@?;<<C
@AZ32M:00175:00562
AGCACTGTAGCTGTCACTAGTTACTTGT
+
<ACCDCCAABCBCCCBBBCCE@CBB=??
@AZ32M:00175:00567
CGTGTCTCTAGGCACAGGATTTTGTGTAG
+
AA@@@BFDAAA?BCCCC>@DBB:BBC99;
@AZ32M:00175:00568
AGCACTGTAGCTGTCACTAGTTACTTGT
+
<<CECCDAAABBBBABBBBAA?BDB>@@
@AZ32M:00175:00578
TACTGAGCTACACAACATCGAGAAGATTGGT
+
A>AABBBBBBBB=929994444;244/,,*,
@AZ32M:00176:00551
ACGCTCGACATGCCCAGGTACAGGAG
+
BBBAABBCCCCBBB>BB@CCCAB?BB
@AZ32M:00176:00553
AGCACCTGTAGCTGTCACTAGTTACTTGT
+
ABHCC@BCAAACBCCCBB@BCB@BBB>@@
@AZ32M:00176:00562
ACGAGTGCGTTCCCCATGTCGTAGGTACTC
+
A@BBBB@@@@@ABC:D:::BBB=??B;<<B
@AZ32M:00176:00564
AGCACTGTAGCTGTCACTAGTTACTTGT
+
<<CCDEBBBBCBBCCBBCCAA?ABC@BB
@AZ32M:00176:00575
ATCAGACACGGACACCAGCAGAATACACA
+
97348==8@921/11,/6668;9443331
@AZ32M:00176:00582
AGCACTGTAGCTGTCACTAGTTACTTGT
+
@;;899:B999944444444424@A?@A
@AZ32M:00177:00564
TCTCTATGCGCTCCCACATGTCTAAGGTA
+
9444449>@@9999-4::;@B<=;8;7;A
@AZ32M:00177:00566
AGCACTGTAGCTGTCACTAGTTACTTGT
+
;;CCCCCBCCBBBBBBBBBCB@BBB<>>
@AZ32M:00177:00575
AGCACTGTAGCTGTCACTAGTTACTTGT
+
<;CGCCCCAAABBCBBBCCCB?ABB@BB
@AZ32M:00177:00581
AGCACTGTAGCTGTCACTAGTTACTTGT
+
<<ACBBCCCCCBBBBBBBBCC@CDC?BC
@AZ32M:00177:00592
CGTGTCTCTAGGCACAGGATTTTGTGTAGAGGC
+
AAAAACBB@??@BBCCD@CCCC9BB>49;9;8<
@AZ32M:00177:00599
ACGCTCGACATGCCCAGGTACAGGAG
+
BBAAABBCCCE??@>@BABBCCD=?@
@AZ32M:00178:00551
ATATCGCGAGGTATGGAAGACTCATATAGA
+
BB;9999991,////,/56664.333..33
@AZ32M:00178:00552
TACTGAGCTACACACACAGAAAGATTGGT
+
CABACBBB>AABBBDB@@444-9???C@C
@AZ32M:00178:00565
TAGTATCAGCCTCGCCATGACGAAGGTATTCC
+
8989>9@911:221:::@BCB;;7<=>?A?@6
@AZ32M:00178:00577
CGTGTCTCTAGGCACAGGATTTTGTGTAG
+
AAAAACBBBBB@BBA>@BBCCC:AAB>>>
@AZ32M:00178:00583
CGTGTCTCTAGGCACAGGATTTTGTGTAG
+
BBB@BCBB@?@BBAA@AACCCC:CGC;;;
@AZ32M:00178:00587
CGTGTCTCTAGGCACAGGATTTTGTGTAG
+
BBBBBCCBAAA?BCBBB?BACC:BBC999
@AZ32M:00178:00595
ACGAGTGCGTTCCCCATGTCATAGGTACTC
+
@ACDECCBBB?BB=9:==:133@>=>?>AC
@AZ32M:00178:00598
CGTGTCTCTAGGCACAGGATTTTGTTGTAG
+
AAAAAACDAAA@CCDCC@CDCD:BB?B99;
@AZ32M:00179:00554
AGCACTGTAGCTGTCACTAGTTACTTGT
+
99BCCDDCAAABBBCBBBBBC@BBB@BB
@AZ32M:00179:00560
AGCACTGTAGCTGTCACTAGTTACTTGT
+
<<CCCDCCCBCBBBBBBAA@B@BBB?BB
@AZ32M:00179:00567
ACGCTCGACATGCCCAGGTACAGGAG
+
BCBAAAAADBBBBC>AA?ABD=?=?@
@AZ32M:00179:00571
ACGAGTGCGTTCCCCATGTCGTAGGTACTC
+
<=>CBBB<<<;A??4?9999>>>>;79444
@AZ32M:00179:00572
CGTGTCTCTAGGCACAGGATTTTGTGTAG
+
ABB@CFCC::;?CBBAB?AACC7BBA;;<
@AZ32M:00179:00574
TACTGAGCTACACACACAGAAAGATTGGT
+
ABBBABBBBBBBBCDDBA9996;@A@C@C
@AZ32M:00179:00589
ACGAGTGCGTCCCCATGTCGTAGGTACTC
+
BBB@@BBCB??>>6=>>ABBB?B><@@@@
@AZ32M:00179:00591
ACGAGGTGCCTTCCCAT
+
444482444231/85//
@AZ32M:00180:00556
TACTGAGCTACACACACAGAAAGATTGGT
+
A???BBBBAB@@BCDF::=CC?A@@>C?A
@AZ32M:00180:00557
AGCACTGTAACTGTCACTAGTTACTTGT
+
B9<<CDC:::;BBDCBBBBCB@BBB>?@
@AZ32M:00180:00559
ACGAGTGCGTTCCCCATGTCGTAGGTACTC
+
BAAABCCB@@>ACB8A;;;@@@>A>@<==G
@AZ32M:00180:00564
TACTGAGCTACACACACAGAAAGATTGGT
+
A===ABBBA@BBBBCDBBA??=@BB@B@C
@AZ32M:00180:00586
ACGCTCGACATGCCCAGGTACAGGAG
+
BBBBCBBBEBBBCC><;89>@99599
@AZ32M:00180:00588
TACTGAGCTACACACACAGAAAGATTGGT
+
B??=ABBBABBBBBDC>B9996:A@?B?C
@AZ32M:00180:00591
CGTGTCTCTAGGCACAGGATTTTGTGTAG
+
AAAAACCCBBB?AB>>B@A@@@4=@?899
@AZ32M:00180:00597
TACTGAGCTACACACACAGAAAGATTGGT
+
BABCBBCBBBBABCA@>@99909>><?>A
@AZ32M:00181:00550
AGCACTGTAGCTGTCACTAGTTACTTGT
+
@ABCCCEDACBABAA@AAA<<9<CC?CB
@AZ32M:00181:00551
ACGCTCGACATGCCCAGGTACAGGAG
+
CBBBABBBCBCCCDB@@=>=B===?@
@AZ32M:00181:00565
ACGAGTGCGTTCCCCATGTCGTAGGTACTC
+
B@@@BBBB?=<@CD:E;:9DECCB@A;<<D
@AZ32M:00181:00566
CGTGTCTCTAGGCACAGGATTTTGTGTAG
+
BBBBBDCCBBB@BBCCC@CCDC:DDB===
@AZ32M:00181:00568
TACTGAGCTACACACACAGAAAGATTGGT
+
@???ABCBB??ABBBB99988-9>>;?>A
@AZ32M:00181:00586
CGTGTCTCTAGGCACAGGATTTTGTGTAGAG
+
BBB@BBBBAAA@BBBAB@CCCA:DDB99999
@AZ32M:00182:00564
ACGCTCGACATGCCCAGGTACAGGAG
+
ABBBDBBBBCCBBC>@B8<;EAB:<=
@AZ32M:00182:00567
CGTGTCTCTAGGCACAGGATTTTGTGTAG
+
@AAAACAA?=A?BCCCDAECBC9BBB99;
@AZ32M:00183:00551
CGTGTCTCTAGGCACAGGATTTTGTGTAG
+
,,4449:?4;9;>BB@A<9999/9@>999
@AZ32M:00183:00552
ATCAAACACGGACACAGCAGAACAACAC
+
@8899-////,/788491///-11,//.
@AZ32M:00183:00554
TACTGAGCTACACACACAGAAAGATTGGT
+
A===BBBBBBBBBCFC@@994-9??>B@C
@AZ32M:00183:00562
ACGAGTGCGTTCCCCATGTCGTAGGTACTC
+
BBBBBBCBBD?EBB9B;;;BBBAB@A<<<B
@AZ32M:00183:00570
CGTGTCTCTAGGCACAGGATTTTGTGTAG
+
BBBAABCC@???ACCCD@ECCC9CBB>>@
@AZ32M:00183:00574
ACGAGTGCGTTCCCCATGTCGTAGGTACTC
+
BBBBBBBB?>=?CF:C???BDCBB@@;<<C
@AZ32M:00183:00577
ATCAGACACGGACACAGTCAGAACACACG
+
4874448444;99;?9<:4448,//////
@AZ32M:00184:00566
CGTGTCTCTAGGCACAGGATTTTGTGTAGAGG
+
AA@@@ACDBBB@BCCCDACCCC9BCB===9:5
@AZ32M:00185:00550
ATCAGACACGGACACAGCAGAACACAC
+
BB@??BBCAA=@C?=ABAABB@CD@@@
@AZ32M:00185:00555
ACGCTCGACATGCCCAGGTACAGGAG
+
B@???BBCDHDAAA=A?>??BAB::;
@AZ32M:00185:00562
TACTGAGCTACACACACAGAAAGATTGGT
+
B???ABCBABABBBDDB@;996;@@?B@C
@AZ32M:00185:00564
ACGAGTGCATTCCCCATGTCGTAGGTACTC
+
ACBBCCC>=95999/9991;<<10,.///7
@AZ32M:00185:00570
CGTGTCTCTAGGCACAGGATTTTGTGTAG
+
@AAABCCC@?@@BBBBC@DCCB9B@@99;
@AZ32M:00185:00578
CGTGTCTCTAGGCACAGGATTTTGTGTAG
+
@AAAAAAB>AA@BBBAB?A@CC:CBC99;
@AZ32M:00185:00584
CGTGTCTCTAGGCACAGGATTTTGTGTAG
+
BBA@@CBBAAA@BBBB@=A?CC:BBC???
@AZ32M:00186:00559
AGCACTGTAGCTTTCACTAGTTACTTGT
+
BBCCCCD@@ABCGACCCCCEC?A?><@@
@AZ32M:00186:00584
TACTGAGCTACACACACAGAAAGATTGGT
+
B???BBBBABBBBBCCAA9996:><<A?B
@AZ32M:00186:00587
AGCACTGTAGCTGTCACTAGTTACTTGT
+
@?BCCCCCBBCBBBABBBACB@BBB?AA
@AZ32M:00186:00593
ACGAGTGCGTTCCCCATGTCGTAGGTACTC
+
BA?@BBCBBB>AB=6?@@@BBBBC@A<?<B
@AZ32M:00187:00554
TACTGAGCTACACACACAGAAAGATTGGT
+
CBBBCCCC@@@CECEDCCAA@=ABC@C@C
@AZ32M:00187:00592
ACGAGTGCGTTCCCCATGTCGTAGGTACTC
+
AAAABBBB>>?ACC:D@@@CBBBB@C;<<D
@AZ32M:00187:00596
ACGAGTGCGTTCCCCATGTCGTAGGTACTC
+
BB?BBBBBBBACCC:E:;;?A@BB?AAAAC
@AZ32M:00188:00565
CGTGTCTCTAGGCACAGGATTTTGTGTAG
+
DDCBDCCB@?>@CAAA:::;;;6;86---
@AZ32M:00188:00571
CGTGTCTCTAGGCACAGGATTTTGTGTAG
+
AA@@BCBB@?>@BECBD@CCCC:CCB99;
@AZ32M:00188:00579
TCTCTATGCGCTCCACATGTCTAAGGT
+
CCCE::<CCCCCC@BBBBCCCA?>A@A
@AZ32M:00189:00574
TGATACGTCTCCTTCCTTAGTTACTTCA
+
BBBABBBBBBB@C@D@C@BCC@BEC@BB
@AZ32M:00189:00579
CGTGTCTCTAGGCACAGGATTTTGTGTAG
+
CBBBCCCD::;@DCBCC?;444-9>=>>>
@AZ32M:00190:00578
TACTGAGCTACACACACAGAAAGATTGGT
+
C?@@CCDCBEECADCC@B;;<8<CD@C>B
@AZ32M:00190:00585
ACGCTCGACATGCCCAGGTACAGGAG
+
BB??@B@AACBCCC>BB<><@9958;
@AZ32M:00190:00587
ACGAGTGCGTTCCCCATGTCGTAGGTACTC
+
BBBBBBBBBB?BBB6A<<<B@>>><8999@
@AZ32M:00190:00592
AGCACTGTAGTTGTCACTAGTTACTTGT
+
ABBBCDCBB??=ABCDJDCAA@BDC?BB
@AZ32M:00191:00552
CGTGTCTCTAGGCACAGGTTTTTGTGTAG
+
BECCCCDD@@@@CCCBD@CCCC3CCB;;<
@AZ32M:00191:00574
ACGAGTGCGTTCCCCATGTCGTAGGTACTC
+
BAA@B@@AAA@ACC:D:;;BCB@A?A<==C
@AZ32M:00191:00584
TACTGAGCTACACACACAGAAAGATTGGT
+
@@A?CBCBBBBBDCB@AA;;;6;CC@C@B
@AZ32M:00191:00585
TACTGAGCTACACACACAGAAAGATTGGT
+
B???BBBBBBBBBBADBC???=@BC@B=?
@AZ32M:00192:00560
ACGAGTGCGTTCCCCA
+
>94444444:2///*/
@AZ32M:00192:00562
CGTGTCTCTAGGCACAGGATTTTGTGTAG
+
AABBBCDDAAA?BCDEC@CCCC:CCB>>@
@AZ32M:00192:00575
ATCAGACACTCGGACACAGCAGAACACACAG
+
:;:8>=6/////,///44494449444484.
@AZ32M:00192:00591
ATATCGCGAGGGTATGGAAGACTCTATAGAAG
+
BAAA>==AABB?BABB8<5<998836....,.
@AZ32M:00193:00560
CGTGTCTCTAGGCACAGGATTTGTGTAG
+
444444@94942/11/87///+//4444
@AZ32M:00193:00568
ACGCTCGACATGCCCAGGTACAGGAG
+
BBAAABBCCCCBBB>CB@BBCED=?@
@AZ32M:00193:00583
TACTGAGCTACACACACAGAAAGATTGGT
+
?==?BBCB?BBECCBBAA;;;6;BB?B@C
@AZ32M:00193:00591
AGCACTGTAACTGTCACTAGTTACTTGT
+
ABBA@@@11,//6/44>;@@@699>;@@
@AZ32M:00194:00553
ACGCTCGACATGCCCAGGTACAGGAG
+
BA???BBCCABBBB>@@=>;?=?=?B
@AZ32M:00194:00556
AGCACTGTAGCTGTCACTAGTTACTTGT
+
<<BBCCCEEBBBBBBB@@@BA@BBB=??
@AZ32M:00194:00560
ACGAGTGCGTTCCCCATGTCGTAGGTACTC
+
BABBBBBBBB?DBA9D;99@BB=?=?<==C
@AZ32M:00194:00595
ACGCTCGACATGCCCAGGTACAGGAG
+
BB???CCCDBCCCB>BB@BACBB?BA
@AZ32M:00194:00596
ACGAGTGCGTTCCCCATGTCGTAGGTTACTC
+
BB@@ABBB@@?@CD:D:::BCCCC?B?CCEC
@AZ32M:00195:00563
CGTGTCTCTAGGCACAGGATTTTGTGTAG
+
BBBABBBDAAA@BCCCB@DDDD:CCC99;
@AZ32M:00195:00579
CGTGTCTCTAGGCACAGGATTTTGTGTAG
+
BBBCCCCCA@@@BBBB@@BBBB:BCC@?@
@AZ32M:00195:00582
TACTGAGCTACACACACAGAAAGATTGGT
+
B???BBBBBBBBABEBAA;9469>>>A?B
@AZ32M:00195:00594
TACTGAGCTACACACACAGAAAGATTGGT
+
61944999494@@>999;99;;>:;6:;<
@AZ32M:00195:00599
TACTGAGCTACACACACAGAAAGATTGGT
+
A?@@AABBB@AAABDCCBBBB?BBAAABB
@AZ32M:00196:00550
TACTGAGCTACACACACAGAAAGATTGGT
+
B?AABBCBBBBBBBCDDCCCB?BBA@B>?
@AZ32M:00196:00562
AGCACTGTAGCTGTCACTAGTTACTTGT
+
<<BBCBCA@CDCDCCCCBBCB@BCC?AA
@AZ32M:00196:00572
CGTGTCTCTAGGCACAGGATTTTGTGTAG
+
BBAABBCDAAA@BBCCB>??=?6=@@;;;
@AZ32M:00196:00581
ACCTCGACATGCCCAGGTACAGGAGACTG
+
???BBCCCBCDDD?DB@BEDBC??B>B?@
@AZ32M:00196:00590
AGCACTGTAGCTGTCACTAC
+
;<A@=@B99;<9499///,,
@AZ32M:00196:00592
ACGCTCGACATCGCCCAGGTACAGGAG
+
BB?@=9411>111665//,4899:699
@AZ32M:00196:00597
ACGCTCGACATGCCCAGGTACAGGAG
+
B@BABBBBGCCBBB<@@>@@BBB?B<
@AZ32M:00197:00552
AGCACTGTAGCTGTCACTAGTTACTTGT
+
==CCCDCBBBCBBBBBBAA@@@CBB@BB
@AZ32M:00197:00554
ACGCTCGACATGCCCAGGTACAGGAG
+
=:99<999C@@>>>99969849958@
@AZ32M:00197:00560
TACTGAGCTACACACACAGAAAGATTGGT
+
CBBBBECBAABCDCBBAB@@@<@CB@A?B
@AZ32M:00197:00570
ACGAGTGCGTTCCCCATGTCGTAGGTACTC
+
BBBAAACCBC5999/999111110,01/18
@AZ32M:00197:00573
AGCACTGTAGCTGTCACTAGTTACTTGT
+
<<BABBCAABCDBBCBBCCAA?ADB@DB
@AZ32M:00198:00550
AGCACTGTAGCTGTCACCTAGTTACTTGTG
+
4>>>BBBAAHHA>>;11,/888;BBB>BB9
@AZ32M:00198:00558
AGCACTGTAGCTGTCACTAGTTACTTGT
+
?=CCCBCDCBBBBBCCBB@A@@BBB?AA
@AZ32M:00198:00574
TACTGAGCTACACACACAGAAAGATTGGT
+
B???CBCB@ABBBCCBA@;;969??>C@C
@AZ32M:00198:00588
AGCACTGTAGCTGTCACTAGTTACTTGT
+
;;ABDBCDCCCCGCCBBBCECADBB@BB
@AZ32M:00198:00591
CGTGTCTCTAGGCACAGGATTTTGTGTAG
+
C:;:CCCBAAA@CCCCC?CBCC:BBB99;
@AZ32M:00198:00596
ACGCTCGACATGCCCAGGTACAGGAG
+
CBBBBB@AACCCGCADD?BAC>@7;9
@AZ32M:00198:00598
TACTGAGCTACACACACAGAAAGATTGGT
+
B@AABBBBBBBBBBCAAB8;969@?>A?B
@AZ32M:00199:00586
ATATCGCGAGGGTATGGAAGACTCTATA
+
BBABEAACCEDBCCBB>@>ACDCC?<?7
@AZ32M:00199:00587
TCTCTATGCGCTCCACAAGTCTAAGGTACTG
+
;9=@@CCBBBD@A=AGD?BBAA@@C@CCBAB
@AZ32M:00199:00593
CGTGTCTCTAGGCACAGGATTTTGTGTAAGA
+
CBBBCCCCA@AACCEB>?BB>>6888,,+--
@AZ32M:00199:00594
ACGCTCGACATGCCCAGGTACAGGAG
+
ABBBBBABECCBBB?BA>B@BBA=?@
@AZ32M:00199:00597
ACGCTCGACATGCCCAGGACAGGAG
+
BB@@@DBBBCBBAA<@@>@@BC8;<
@AZ32M:00150:00602
CGTGTCTCTAGGCACAGGATTTTGTGTAG
+
CCEBBBCDDBB@BBAAA?CCDD:CBC??>
@AZ32M:00150:00603
CGTGTCTCTAGGCACAGGATTTTGTGTAG
+
CCCB@AA@@@@@AA@BD@CCCC:@@>==@
@AZ32M:00150:00607
ACGAGTGCGTTCCCCATGTCGTAGGTACTC
+
@BCBBCCBAA>AA=6?BBBCCCBA@@AAAC
@AZ32M:00152:00604
AGCACTGTAGCTGTCACTAGTTACTTGT
+
BCECABCDDDCABBBCCCCCC@BAA>AB
@AZ32M:00152:00609
ACGCTCGACATGCCCAGGTACAGGAG
+
BBBBBBBCCDDBBB?BC@BBCCC>?@
@AZ32M:00153:00602
CGTGTCTCTAGGCACAGGATTTTGTGTAG
+
BCCAA@@@@@A?@@ABD@CBBB:CCC>??
@AZ32M:00153:00617
TACTGAGCTACACACACAGAAAGATTTGGTG
+
4948:=9=9889999=;99;;-4433,3977
@AZ32M:00153:00623
TACTGAGCTACACACACAGAAAGATTGGT
+
?@ABDDECBBBBBBCDCDCBG>AAC@C@B
@AZ32M:00154:00601
ACGCTCGACATGCCCAGGTACAGGAG
+
GBBBB@@ADBBB@@;BBABBCBB?BB
@AZ32M:00154:00603
CGTGTCTCTAGGCACAGGATTTTGTGTAG
+
BAAAACBBBBB@BCBBD?C@CC:CBC99;
@AZ32M:00154:00616
TACTGAGCTACACACACAGAAAGATTGGT
+
?@CCDDCBBBBBBBCCCC;998:BA@B@C
@AZ32M:00155:00605
ACGAGTGCGTTCCCCATGTCGTAGGTACTC
+
BBBABBCB@?=?A>6D@@?BCDCB@B;<<D
@AZ32M:00155:00621
AGCACTGTAGCTGTCACTAGTTACTTGT
+
@CDCBBBCBBBBBBBBCCCA@>@CC?BA
@AZ32M:00155:00628
CGTGTCTCTAGGCACAGGATTTTGTGTAG
+
CBAAACAABBB@BCDCC@CBDB:CCC???
@AZ32M:00156:00610
AGCACTGTAGCTGTCACTAGTTACTTGTG
+
48999@=B@@@@@AAA?@A965///,///
@AZ32M:00156:00615
TACTGAGCTACACACACAGAAAGATTGGT
+
?ABAACCBBBBBBBECCB;;96;>@>B@C
@AZ32M:00156:00637
TCTCTATGCGCTCCCACATGTCTAAGGTA
+
99>=4449>??999-4:;>=BBBB>B>AB
@AZ32M:00157:00618
TACTGAGCTACACACACAGAAAGATTGGT
+
ABBBCCDBABBBDCCDCBBBB=BB<>B?A
@AZ32M:00157:00620
ACGAGTGCGTTCCCCATGTCGTAGGTACTC
+
BBB?BBBBBB?A==6?9;9BCCBBAC;<<C
@AZ32M:00157:00640
ACGAGTGCGTTCCCCATGTCGTAGGTACTC
+
>@CCBDCBBD@CBB:C@@@BECCB@CAAAD
@AZ32M:00158:00601
TAGTATCAGCCTCCCCATGACGAAGGTATTCC
+
@BBBBBCCBB=9899/9AA@A<9696999>A@
@AZ32M:00158:00611
ACGAGTGCGTTCCCCATGTCGTAGGTACTC
+
BBB>ABBB??>BCC:EBBBCBBBB@B;<>C
@AZ32M:00158:00614
CGTGTCTCTAGGCACAGGATTTTGTGTAG
+
CDCCBBBDDBB@BBBBCBCCBC:CCB99;
@AZ32M:00158:00617
AGCACTGTAGCTGTCACTAGTTACTTGT
+
BBBBBABCCCCBBBBBDCD@@=@BB>BC
@AZ32M:00158:00618
TAGTATCAGCCTCCCCATGACGAAGGTATTCC
+
A@BBAADEB;:4444,9@@>?<;89?@>@>A<
@AZ32M:00159:00601
AGCACTGTAGCTGTCACTAGTTACTTGT
+
@@CCCCBCAAABBBBABBBCC?BBB=AA
@AZ32M:00160:00605
TACTGAGCTACACACACAGAAAGATTGGT
+
B???BCCBBAAABCCCBB9996;@<?B@C
@AZ32M:00160:00608
CGTGTCTCTAGGCACAGGATTTTGTGTAG
+
AAAAAACDBBB@BCDCD@CAAA9AB@==@
@AZ32M:00160:00616
ACGAGTGCGTTCCCCATGTCGTAGGTACTC
+
BBBBBBCBBB@CCC:D@?@BBC?A>A:<<B
@AZ32M:00160:00617
AGCACTGTAGCTGTCACTAGTTACTTGT
+
@@CDCCDBBBBAAABBCDC@@>@BB=@@
@AZ32M:00161:00600
TACTGAGCTACACACACAGAAAGATTGGT
+
CABBCBECBBBCCCECCCBBC>CCC@C?A
@AZ32M:00161:00604
ACGAGTGCGTTCCCCATGTCGTAGGTACTC
+
ABBABCDC998<AA4B@@@BCCAB?@;<<C
@AZ32M:00161:00608
CGTGTCTCTAGGCACAGGATTTTGTGTAGA
+
AAAAACBBBBB@BCCB>:=8880:88----
@AZ32M:00161:00615
TACTGAGCTACACACACAGAAAGATTGGT
+
>>>BBBCABBBBBBA=?@99909@?>BBD
@AZ32M:00161:00621
CGTGTCTCTAGGCACAGGATTTTGTGTAG
+
BBB@BBFBCBB@BCDBB@DCCD:CCB99;
@AZ32M:00161:00623
CGTGTCTCTAGGCACAGGATTTTGTGTAG
+
BCCCCCCBBBC@BC;:<@CDCC9BBA999
@AZ32M:00161:00624
TACTGAGCTACACACACAGAAAGATTGGTCGC
+
9;9444;444444::4444485844,.,....
@AZ32M:00161:00626
TACTGAGCTACACACACAGAAAGATTGGT
+
BBBCCCCBBBDCDCCB@C;;;7;CC@C@B
@AZ32M:00161:00630
AGCACTGTAGCTGTCACTAGTTACTTGT
+
AABCCDCCBCBB??=BBCCCB@CBB>@@
@AZ32M:00161:00634
TACTGAGCTACACACACAGAAAGATTGGT
+
@@A@ABBBBBAAAADD@A;84-9>>;??B
@AZ32M:00161:00644
ACGAGTGCGTTCCCCATGTCGTAGGTACTC
+
BBIABCDB?=;?==6A==@BEBBA@@AAAC
@AZ32M:00162:00610
ACGAGTGCGTTCCCCATGTCGTAGGTACTC
+
BBBABBBBAA>@CD:C@??BBBBB@A:>;D
@AZ32M:00162:00620
AGCACTGTAGCTCGTCACTAGTTACTTGTG
+
<BAAA?4//8///666=?@@CC699:2446
@AZ32M:00162:00642
AGCACTGTAGCTGTCACTAGTTACTTGT
+
BBBBBCFCBBBAAAABBBBDB@CBC@BB
@AZ32M:00162:00644
AGCACTGTAGCTGTCACTAGTTACTTGT
+
BBBBCBDDBBBAAABBCDCGB?AAA>AB
@AZ32M:00162:00646
TACTGAGCTACACACACAGAAAATGATTGGTGCT
+
CBBBAAB@?BBBBBCEB>:::6*11/.,.,.311
@AZ32M:00162:00648
ACGCTCGACATGCCCAGGTACAGGAG
+
BBBAABBCDCBBBB=BBEBBCCC?BB
@AZ32M:00163:00606
AGCACTGTAGCTGTCACTAGTTACTTGT
+
AACECDCCABB?AACCDDCCB@BAB<>>
@AZ32M:00163:00608
CGTGTCTCTAGGCACAGGATTTTGTGTAG
+
@@@AACCCBAA?BBBBC@CCCC:CCB>?@
@AZ32M:00163:00613
TACTGAGCTACACACACAGAAAGATTGGT
+
>>>@ABBBB?BBBCCCC@9996:B>@B@B
@AZ32M:00163:00626
TACTGAGCTACACACACAGAAAGATTGGT
+
BBBBCECCBBBCAABB;;;;;:<CCDC@C
@AZ32M:00163:00634
TACTGAGCTACACACACAGAAAGATTGGT
+
BBBHAAB@AABCAAA?>@99909?@=A?B
@AZ32M:00163:00643
CGTGTCTCTAGGCACAGGATTTTGTGTAGA
+
BBAABCFCBBB@CBABC>BA??7ABB;;;B
@AZ32M:00163:00646
TACTGAGCTACACACACAGAAAGATTGGT
+
BBDBBBCBABBBCBEBAD;;;7;AA?BAC
@AZ32M:00164:00608
AGCACTGTAGCTGTCACTAGTTACTTGT
+
??BCCCBCBBBBB@@BBCCA@>@BB=@?
@AZ32M:00164:00609
CGTGTCTCTAGGCACAGGATTTTGTGTAG
+
CCBB@@AE<<AFDCBBA?9994-999<<<
@AZ32M:00164:00618
TACTGAGCTACACACACAGAAAGATTGGT
+
@>ABBBCBBBBBBBBAAB;;98<FB@C@B
@AZ32M:00164:00622
TGATACGTCTCCTTCCTTAGTTACTTCA
+
CCCBBBBC99;;@=AACBDCCAAABCFF
@AZ32M:00164:00624
ACGCTCGACATGCCCAGGTACAGGAG
+
B@AABBABCCCBBA?BBABBCBB=?@
@AZ32M:00165:00602
ACGAGTGCGTTCCCCATGTCGTAGGTACTC
+
A??BBCCBAA?ACC:D:::BCB@@>:;<<A
@AZ32M:00165:00606
CGTGTCTCTAGGCACAGGATTTTGTGTAGAGG
+
BCABDCCB;;<=@>ABB?CCCA5>1111///7
@AZ32M:00165:00609
CGTGTCTCTAGGCACAGGATTTTGTGTAG
+
@@AAAACB@>>?@AAAC?BBBB:BBC@@@
@AZ32M:00165:00614
ACGCTCGACATGCCCAGGTACAGGAGACTG
+
;:>@@@ACA@?@9968948>9442444444
@AZ32M:00165:00617
TACTGAGCTACACACACAGAAAAGATTGGTGCT
+
@?ABDCCCBB>>;9999>4899-9431373316
@AZ32M:00165:00638
AGCACTGTAGCTGTCACTAGTTACTTGT
+
BABCCDBCBBCBBB@BBBC@@>@BB<??
@AZ32M:00165:00639
ACGAGTGCGTTCCCCATGTCGTAGGTACTC
+
BBAABBBBBB@ECC9C@@@BCBCB@@;<>D
@AZ32M:00166:00602
TACTGAGCTACACACACATGAAAGATTGGT
+
@;;;@>@@BA@@CBBA@;9;>><>?=;?>?
@AZ32M:00166:00611
CGTGTCTCTAGGCACAGGATTTTGTGTAG
+
@AAAACBBBBB@BBBBC@CCCC:BBC???
@AZ32M:00166:00635
TACTGAGCTACACACACAGAAAGATTGGT
+
CCBBBBC@@@CECCCBBCBDC?BCD@B?B
@AZ32M:00166:00637
ACGAGTGCGTTCCCCATGTCGTAGGTACTC
+
CBCCBCBBCB@DAB9C@AACCC@@=@@@@B
@AZ32M:00167:00605
ACGAGTGCGTTCCCCATGTCGTAGGTACTCC
+
??BBBBDBAA?BAA7D;;;BCCCC@CAAAB?
@AZ32M:00167:00615
AGCACTGTAGCTGTCACTAGTTAATTGT
+
@@CCCCBBAABCBCCBBBBCB@C?C:=<
@AZ32M:00167:00618
TAGTATCAGCCTCGCCACTGACGAAAGTATTCC
+
A@>>>==9@@<;994:44444;444-4;44242
@AZ32M:00167:00622
TACTGAGCTACACACACAGAAAGATTGGT
+
@ABCBCCECCBABBA@@B;;;7;??>B?B
@AZ32M:00167:00640
CTACACACACAGAAAGATTGGTGCTGCG
+
CCCBBCCB@4499919>><A@C@@@BB?
@AZ32M:00168:00603
TACTGAGCTACACACACAGAAAGATTGGT
+
A>AABBBB@BBBBBECBA==><@>B@B@B
@AZ32M:00168:00606
CGTGTCTCTAGGCACAGGATTTTGTGTAGGC
+
BBBBBBFDBBB?BCBBC@DDDD:;:86//,1
@AZ32M:00168:00613
ACGAGTGCGTTCCCCATGTCGTAGGTACTC
+
B???BCCC@@>AB>6D;;;BBB@B?B<<<C
@AZ32M:00168:00646
ACGCTCGACATGCCCAGGTACAGGAG
+
BBBBABBBDBBDCC>AB>ABCAA@BB
@AZ32M:00169:00602
TACTGAGCTACACACACAGAAAGATTGGT
+
A@A>BBB@ABBBA?BDCB9998:BB@C@C
@AZ32M:00169:00603
AGCACTGTAGCTGTCCTAGTTACTTGT
+
<=DCCDCCBDCBBCD@EB?=;>??=AC
@AZ32M:00169:00614
ACGAGTGCGTTCCCCATGTCGTAGGTACTC
+
@@AABCCB??>@CB:C:;:BCBAC@A;<>C
@AZ32M:00169:00627
AGCACTGTAGCTGTCACTAGTTACTTGT
+
AFCCCCCCBDBBBBBBCDDA@>@CB>AA
@AZ32M:00169:00630
TACTGAGCTACACACACAGAAAGATTGGT
+
??@CCCHBBBBBABB?@@99909?@@CAC
@AZ32M:00169:00634
ACGAGTGCGTTCCCCATGTCGTAGGTACTC
+
BBBBBBBBBB@BCC:C;99>@@@?<?<=<@
@AZ32M:00169:00648
CGTGTCTCTAGGCACAGGATTTTGTGTAAGC
+
AAAAACCFBBB?BCCCC?EAAA982222*,,
@AZ32M:00170:00602
AGCACTGTAGCTGTCACTAGTTACTTGT
+
@ACCCCCEBBBBBBBBBBBBC?BCB=??
@AZ32M:00170:00607
CGTGTCTCTAGGCACAGGATTTTGTGTAG
+
BBBAACBBAAA@BECCD@CCCC:FCCB@B
@AZ32M:00170:00616
AGCACTGTAGCTGTCACTAGTTACTTGT
+
??BCCCCCDCDBBBBBDBCEA?ABC?BA
@AZ32M:00170:00639
AGCACTGTAGCTGTCACTAGTTACTTGT
+
BBBBAABBBBB??BBBBCBBB@CDB>@@
@AZ32M:00170:00648
AACACTGTAGCTGTCACTAGTTACTTGT
+
A?ABBDBCCBBB>??BBBB@B@BBB<?>
@AZ32M:00171:00604
AGCACTGTAGCTGTCACTAGTTACTTGT
+
??BCCCDCDDCBBBBBBBCBC?CBB>@@
@AZ32M:00171:00640
ATCAGACACGGACACAGCAGAACACAC
+
A>BBBBB??B@BBDBEDAAAB?BBB@B
@AZ32M:00172:00612
TACTGAGCTACACACACAGAAAGATTGGT
+
BBBBBBBBBBBBBBBCCBBBB=BBB@B=?
@AZ32M:00172:00614
TACTGAGCTACACACACAGAAAGATTGGT
+
CBBBBBBBBBCCBBBDBCA@@<@@?=@?B
@AZ32M:00172:00623
AGCACGTAGCTGTCATTAGTTACTTGT
+
99@@BC<<>A@@@ADC@BBB@CCB8;<
@AZ32M:00172:00638
TACTGAGCTACACACACAGAAAGATTGGT
+
BB@BBBB??BBBBBCBAB;;98;BA?C@C
@AZ32M:00172:00640
TACTGAGCTACACACACAGAAAGATTGGT
+
B>>>ABBAA@@@@BCB>@9946;>@?B@C
@AZ32M:00173:00612
ACGCTCGACATGCCCAGGTACAGGAG
+
BAAABBCCCCCBBB=BC?CBDBC>@@
@AZ32M:00173:00615
CGTGTCTCTAGGCACAGGATTTTGTGTAG
+
BBBBBCDECAB@ABAAA@CCBC9AA>99;
@AZ32M:00173:00623
AGCACTGTAGCTGTCACTAGTTACTTGT
+
BBDBBBCCABBCCCCBBBCBC?BCB999
@AZ32M:00173:00649
ACGAGTGCGTTCCCCATGTCGTAGGTACTC
+
A@A@AACBBC?AAA9A?@@CCCBA?A@AAC
@AZ32M:00174:00603
CGTGTCTCTAGGCACAGGATTTTGTGTAG
+
BBBBBFCCAAA?BDCCC@A??@6@A>@@@
@AZ32M:00174:00618
CGTGTCTCTAGGCACAGGATTTTGTGTAG
+
BBBBBBCDBBB@BBBBC@DDBD:CCB999
@AZ32M:00174:00627
TACTGAGCTACACACACAGAAAGATTGGT
+
A>>>AA@@@ABBBCEC@A;94-9<<<A@C
@AZ32M:00174:00633
AGCACTGTAGCTGTCACTAGTTACTTGT
+
AABCCCCCBBBBBB@BCCC@@>@CB=@@
@AZ32M:00174:00637
CGTGTCTCTAGGCACAGGATTTTGTGTA
+
BBBBCCCDAAB@CBBBBACCCB:CCA11
@AZ32M:00174:00641
ACGCTCGACATGCCCAGGTACAGGAG
+
BBAAABBFCDDBBC>BC@BBCBC?BA
@AZ32M:00174:00649
TACTGAGCTACACACACAGAAAGATTGGT
+
BABABBCBBBBBABCC@@9996:=?@C@A
@AZ32M:00175:00620
TACTGAGCTACACACACAGAAAGATTGGT
+
A===AAAAAAABBCDB=;444-9>><@@C
@AZ32M:00175:00641
TACTGAGCTACACACACAGAAAGATTGGT
+
AA?CBBCBBBABAA<;9@9;;:<BC@C@C
@AZ32M:00175:00646
TACTGAGCTACACACACAGAAAGATTGGT
+
B?==BAB@@@BBBBCC@A;996;@@?B@C
@AZ32M:00176:00606
AGCACTGTAGCTGTCACTAGTTACTTGT
+
@@BCCCBCBBBBBBBBCCCA@>@BB>BB
@AZ32M:00176:00614
TACTGAGCTACACACACAGAAAGATTGGT
+
B9;;ABA@@BC><=DDA@??A<=><<<=>
@AZ32M:00176:00630
CGTGTCTCTAGGCACAGGATTTTGTGTAG
+
BBBBBBDCBBB@BBB@C>@@BB:CBD>>>
@AZ32M:00176:00634
ACGCTCGACATGCCCAGGTACAGGAG
+
BB@??BCDCCCDEC>BB?BBCCD?AB
@AZ32M:00177:00622
CGTGTCTCTAGGCACAGGATTTTGTGTAG
+
;<994=9:/11,//44424444,444444
@AZ32M:00177:00636
ACGAGTGCGTTCCCCATGTCGTAGGTACTC
+
BBBBBBCBBB>BA94?99;@BB@A@CAAAC
@AZ32M:00178:00609
ACGCTCGACATGCCCAGGTACAGGAG
+
BB@@@DCCFCCCCC@BBACBCAA>?A
@AZ32M:00178:00617
AGCACTGTAGCTGTCACTAGTTACTTGT
+
@AECCCDCDDCBBBBBCCD::6:==;@@
@AZ32M:00178:00634
ATATCGCGAGGTATGAAGACTCATATAG
+
>B2/////4656////,///64333311
@AZ32M:00178:00636
TACTGAGCTACACACACAGAAAGATTGGT
+
B???BBBBA@@BBBDC@A994-9??>B@C
@AZ32M:00178:00640
CGTGTCTCTAGGCACAGGATTTTGTGTAG
+
AA@@@CCDBBB@BBBCDAEDCC9BB@==@
@AZ32M:00179:00612
TACTGAGCTACACACACAGAAAGATTGGT
+
B???BBCBBBABBCCCBA>>?<@BB?A?B
@AZ32M:00179:00613
ATCAGACACGGACACAGCAGAACACAC
+
BAACBBBBBC?AACCDDCCBB?CBB@>
@AZ32M:00179:00619
ACGAGTGCGTTCCCCATGTCGTAGGTACTC
+
@@;;;A>>>>6999/9999?998>;>9444
@AZ32M:00179:00629
ACGCTCGACATGCCCAGGTACAGGAG
+
B???BBABE@@ACG@A@>@BB@A>AC
@AZ32M:00179:00633
CGTGTCTCTAGGCACAGGATTTTGTGTAG
+
CCCCCCCCA@@@@DCEC@CDCC9CBA=>@
@AZ32M:00179:00639
ACGCTCGACATGCCCAGGTACAGGAG
+
B???BBBACCC@@@<@B???B44589
@AZ32M:00179:00641
AGCACTGTAGCTGTCACTAGTTACTTGT
+
@@BCCCCCAAACCCCBBBBBB@BBB@BB
@AZ32M:00180:00605
ACGCTCGACATGCCCAGGTACAGGAG
+
BC@A@BBBCECCCE?A@=@;=@@=>@
@AZ32M:00180:00609
CGTGTCTCTAGGCACAGGATTTTGTGTA
+
CCCCCCABAAA?BCHCCCCCCD:CCA11
@AZ32M:00180:00623
ACGAGTGCGTTCCCCATGTCGTAGGTACTC
+
BB??BDCB??=@BB7A9;;BBBCC@A>A<C
@AZ32M:00180:00626
TACTGAGCTACACACACAGAAAGATTGGT
+
B??=@BBB@@@A@BDCA;444-9>>=A@C
@AZ32M:00180:00630
ACGAGTGCGTTCCCCATGTCGTAGGTACTC
+
BBB@@@CCBC?CCC9B;<9999998:;;<C
@AZ32M:00180:00631
AGCACTGTAGCTGTCACTAGTTACTTGT
+
<<CCBBEBBCCCCCBBCBD@@=@BA>AB
@AZ32M:00180:00635
ACGAGTGCGTTCCCCATGTCGTAGGTACTC
+
A?=?BCCCA@>BHHAD:;;ABBBC@B<<<B
@AZ32M:00180:00638
AGCACTGTAGATGTCACTAGTTACTTGT
+
AAABBBBAABCBCB?CCCC;96;@==@B
@AZ32M:00181:00603
CGTGTCTCTAGGCACAGGATTTTGTGTAG
+
CB@@?ADDDDB@BBCBBCDEGC9BBCAAA
@AZ32M:00181:00604
CGTGTCTCTAGGCACAGGATTTGTGTA
+
99944444449;>B=:@=9991444//
@AZ32M:00181:00612
CGTGTCTCTAGGCACAGGATTTGTGTAG
+
BBAABBCC@??@BBCBC@CCC@DCB===
@AZ32M:00181:00618
ATCAGACACGGACACAGCAGAACACAC
+
@@ABBBCBBB?ABAA?A@CCCBCCCCC
@AZ32M:00181:00645
CGTGTCTCTAGGCACAGGATTTTGTGTAG
+
CCCCCDBAAACDCCCCCABBBB9BC?>@@
@AZ32M:00181:00648
TACTGAGCTACACACACAGAAAGATTGGT
+
@@A;<9A98984444499444-449997;
@AZ32M:00182:00600
AGCACTGTAGCTGTCACTAGTTACTTGT
+
?@BBCCCCBBBCCCCBBBBDA@CBB=>>
@AZ32M:00183:00618
CGTGTCTCTAGGCACAGGATTTTGTGTAG
+
CCCBDCCCA@@@BCAAB@BBBB7AB?899
@AZ32M:00183:00633
TACTGAGCTACACACACAAGAAAGATTGGT
+
B@A?BBCC?B?BBCCC:989==<<9:@C=@
@AZ32M:00183:00641
ACGCTCGACATGCCCAGGTACAGGAG
+
B@AABBCCBBB>>?<?B?ABDCC=?A
@AZ32M:00184:00606
ACGCTCGACATGCCCAGGTACAGGAG
+
C@=@@;999@>>>>:9959>A>@@AB
@AZ32M:00184:00614
AGCACTGTAGCTGTCACTATTTACTTGT
+
<=DDDCDCBCCBBCCCCBBBB@DCC:::
@AZ32M:00184:00621
ACGAGTGCGTTCCCCATGTCGTAGGTACTC
+
BBBBCB@=9959??4?<9<BB998<8999>
@AZ32M:00184:00622
AGCACTGTAGCTGTCACTAGTTACTTGT
+
BBCCCFDD@AADCCCBBCCBB?DDC?AA
@AZ32M:00184:00627
CGTGTCTCTAGGCACAGGATTTTGTGTAG
+
BABBBFCCBAA?BCCCC@EBCC9CCB99;
@AZ32M:00185:00612
ACGCTCGACATGCCCAGGTACAGGAG
+
C<<<CCCBCBA;;;811-10199699
@AZ32M:00185:00617
ACGCTCGACATGCCCAGGTACAGGAG
+
B???ABBBBGCDCC@A@=?=A9==@@
@AZ32M:00185:00620
AGCACTGTAGCTGTCACTAGTTACTTGT
+
AACCCCCC@AACBBBCCCBCA@CBB<==
@AZ32M:00185:00622
CGTGTCTCTAGGCACAGGATTTTGTGTAG
+
BBBBBCBBBBA@BBBBB@CCCC9BBA==@
@AZ32M:00185:00623
TACTGAGCTACACACACAGAAAGATTGGT
+
BBBBBBEBB@?ABBCFCAA@D@DCC@B?B
@AZ32M:00185:00636
TACTGAGCTACACACACAGAAAGATTGGT
+
B???BBBBAAAAAADDA@994-9<<<@@C
@AZ32M:00185:00645
CGTGTCTCTAGGCACAGGATTTTGTGTAG
+
AA@@@CFFBBB?DCB??9:444,9@@8;;
@AZ32M:00186:00611
CGTGTTCTAGGCACAGGATTTTGTGTAG
+
BBADC@B???ABCCAB@CHCC8??@BBB
@AZ32M:00186:00625
ATATCGCGAGGGTATGGAAGACTCTATTA
+
@@@BBBCCBBB<>???5969>>>70.,*,
@AZ32M:00186:00630
TGATACGTCTCCTTCCTTAGGC
+
99?@B@A?<11-/787>C1;69
@AZ32M:00186:00643
TACTGAGCTACACACACAGAAAGATTGGT
+
@?BBBBBBBBAAABCCA@944-9><;?@C
@AZ32M:00187:00603
ACGCTCGACATGCCCAGGTACAGGAG
+
B?999ABBDECCCDABB?BBD==;=@
@AZ32M:00187:00640
AGCACTGTAGCTGTCACTAGTTACTTGT
+
BBCCBCCC;<=BBCCBBBBDC@BBB89;
@AZ32M:00187:00641
ACGAGTGCGTTCCCATGTCGTAGGTACTC
+
A;;:9@@8:;5991444444443139444
@AZ32M:00188:00601
TAGTATCAGCCTCCGCCATGACGAAGGTATTCC
+
49949;@111-1/,//7AABECAA=A@@@@<?6
@AZ32M:00188:00605
ACGCTCGACATGCCCA
+
B>9111//8///,,*,
@AZ32M:00188:00614
TACTGAGCTACACACACAGAAAGATTGGT
+
BABBBBCBBBBBBBED@@994-9??>B@C
@AZ32M:00188:00616
ACGCTCGACATGCCCAGGTACAGGAG
+
B?@?@BBBCCDCCE@BA>@@C=A=?@
@AZ32M:00188:00619
TACTGAGCTACACACACAAGAAAGATTGT
+
9989894//////,,,//,///+/47733
@AZ32M:00188:00629
AGCACTGTAGCTGTCACTAGTTACTTGT
+
<<CCCCCCBCECCBCBDCD@@>@BB@BB
@AZ32M:00188:00634
TACTGAGCTACAAACACAGAAAGATTGGTGC
+
B>>>BBDBB>99969@@@;;;7;BC@C@CCC
@AZ32M:00189:00633
CGTGTCTCTAGGCACAGGATTTTGTGTAG
+
44446;1////78444924444,444///
@AZ32M:00189:00643
TACTGAGCTACACACACAGAAAGATTGGT
+
B???BBBBBBBBBBCBA;844-9>><@?A
@AZ32M:00189:00644
ATCAGACACGGACACAGCAAGAACACAC
+
C;<<?>;11/,/888////,/8,1//67
@AZ32M:00189:00648
AGCACTGTAGCTGTCACTAGTTACTTGT
+
@@CDCCCDAAACCCCBCCCA@=@>>;>B
@AZ32M:00190:00604
TCTCTATGCGCTCCACATGTCTAAGGT
+
BBBAAABBBBCAB@BCBBCCEDCCD@B
@AZ32M:00190:00610
TAGTATCAGCCTCGCCATGACGAAGGTATTCC
+
B=@=9<<;BBADBBB?ABBCCBC?EAA@A?C=
@AZ32M:00190:00612
ACGCTCGACATGCCCAGGTACAGGAG
+
99944449944///+//,/6899244
@AZ32M:00190:00624
CGTGTCTCTAGGCACAGGATTTTGTGTAG
+
@A@BABCC><=DDDDCC@CCDC:<<;>AA
@AZ32M:00190:00629
TACTGAGCTACACACACAGAAAGATTGGT
+
B@AABBCBBBBBACBCBA9996:;<>C@E
@AZ32M:00190:00637
ACGAGTGCGTTCCCCATGTCGTAGGTACTC
+
B@@@BCCB?@>ADF:D:::BBBAB@B<<<C
@AZ32M:00190:00638
TACTGAGCTACATACACAGAAAGATTGGT
+
B?AABBCBBBBCBBCBBB>>><@@@?A@C
@AZ32M:00190:00639
TACTGAGCTACACACATAGAAGATTGT
+
:99994;@9444;9444///,///,//
@AZ32M:00191:00609
TCTCTATGCGCTCCACATGTCTAAGGT
+
A@BACCCCBCBAB@CCAAA??A@>B?B
@AZ32M:00191:00611
CGTGTCTCTAGGCACAGGATTTTGTGTAG
+
BCBBBBCD:;;@BBCBC@DDDD:CCC@@@
@AZ32M:00191:00622
AGCACTGTAGCTGTCACTAGTTACTTGT
+
<<CCCBDCBCCBCDCBBBDBB@BCC@CB
@AZ32M:00191:00630
CGTGTCTCTAGGCACAGGATTTTGTGTAG
+
AAAAACBB@??@BBDCD@EAAA9B@@==@
@AZ32M:00192:00611
CGTGTCTCTAGGCACAGGATTTTGTGTAG
+
@ABECCDDBBB@BCCFEACCCC9CCA>>A
@AZ32M:00192:00622
ACGCTCGACATGCCCAGGTACAGAAG
+
B@???BBBBCCCCG@@@==;7---+-
@AZ32M:00192:00632
ACGCTCGACATGCCCAGGTACAGGAG
+
B@=?>9;;<AA@@@:9969@F996<A
@AZ32M:00192:00635
TACTGAGCTACACACACAGAAAGATTGGT
+
@===BCBB@AABBDCB@B99969>>>B@C
@AZ32M:00192:00637
CGTGTCTCTAGGCACAGGATTTTGTGTAG
+
BBBBBBCBAAA@BCDDE@BAAA7ABB@@@
@AZ32M:00192:00648
ACGCTCGACATGCCCAGGTACAGGAG
+
BAAAABBDCCCAAA=AB>?@CAB=?@
@AZ32M:00193:00619
TACTGAGCTACACACACAAGAAAGATTGGT
+
B??BBBBBBBBBDBBB9924>>9997;@:?
@AZ32M:00193:00625
ACGAGTGCGTTCCCCATGTCGTAGGTACTC
+
B@??BBCB??=@GD:D@??BCBCB@@;<>C
@AZ32M:00193:00627
AGCACTGTAGCTGTCACTAGTTACTTGT
+
AACCCFCDBBDBBBBBDDCA@=?@=<?A
@AZ32M:00193:00648
ACGAGTGCGTTCCCCATGTCGTAGGTACTC
+
CA@@BBCBBBCFKD9D==<BBBAA?A<<<B
@AZ32M:00194:00609
TACTGAGCTACACACACAGAAAGATTGGT
+
B???BBBBBBBBBCC@@;844-9??>B@C
@AZ32M:00194:00616
ACGCTCGACATGCCCAGGTACAGGAG
+
B@@A@BBBECBCCDAA@>??@9989@
@AZ32M:00194:00621
AGCACTGTAGCTGTCACTAGTTACTTGT
+
<<CCBAECABBCCCCBCDF:;6:==;@B
@AZ32M:00194:00633
ACGCTCGACATGCCCAGGTACAGGAG
+
B?@@@BBBCECCCC>A@=>;?===>@
@AZ32M:00194:00635
TACTGAGCTACACACACAGAAAGATTGGT
+
B?==A@BBAA>>>@CD@A994-9<<<@?B
@AZ32M:00194:00639
CGTGTCTCTAGGCACAGGATTTTGTGTAG
+
BBBABBBBAA@@BBBBD@CCCC:CBB99;
@AZ32M:00195:00608
ACGAGTGCGTTCCCCATGTCGTAGGTACTC
+
CBBBBDCB@@=AHD:C:<<@AA>>=?<<<B
@AZ32M:00195:00630
ACTGAGGTGCCGGTTTACCCCATGTCGTAGG
+
494999594;?@:;C:9999-498,,,,,,*
@AZ32M:00195:00632
ACGCTCGACATGCCCAGGTACAGGAG
+
B>>?A;<<EBBA??:99598999699
@AZ32M:00196:00602
CGTGTCTCTAGGCACAGGATTTTGTGTAG
+
B:>>CDDDAAAACCDCB@::::1;BB@@A
@AZ32M:00196:00603
ACGCTCGACATGCCCAGGTACAGGAG
+
B@???BCCDCBBBB>BA@BABAA?AB
@AZ32M:00196:00604
ACGAGTACGTTCCCCATGTCGTAGGTACTC
+
AAAABB@9442999/9999999>><><<<B
@AZ32M:00196:00608
AGCACTGTAGCTGTCACTAGTTAATTGT
+
;;ACBADGBCCCBBCBBABBC@B?A:=<
@AZ32M:00196:00627
TACTGAGCTACACACACAAGAAAGATTGT
+
B?==BBBB?BBBC:::1/,1;<810:>??
@AZ32M:00196:00635
ACGCTCGACATGCCCAGGTACAGGAG
+
BBBAAABBCCCCCC?AA?ABB=?>?@
@AZ32M:00196:00641
TACTGAGCTACACACACAGAAAGATTGGT
+
B>>>BBBBBBBBBBCC::<CC?ABA?G?B
@AZ32M:00197:00602
TACTGAGCTACACACACAGAAAGATTGGT
+
BAA?BBBBBBBBBBEDB;944-9>>>B@C
@AZ32M:00197:00607
TACTGAGCTACACACACAGAAAGATTGGT
+
BBEABBBBBBBBBAAGCAAAB=AAA@B@B
@AZ32M:00197:00619
ACGGAGTGCGTTCCCCATGTCGTAGGTACTC
+
BAA>ABBBBAA?BAA7B;;;@A@>>=?<<<B
@AZ32M:00197:00620
AGCACTGTAGCTGTCACTAGTTACTTGT
+
<<CCCCCBBCBECCCBBCD::8<CB>BA
@AZ32M:00197:00622
CGTGTCTCTAGGCACAGGATTTTGTGTAG
+
CBBBBFCCAAA@BCDED@CAAA9BBB@@@
@AZ32M:00197:00628
TACTGAGCTACACACACAGAAAGATTGG
+
CBDBBCCBBBBECCB@::444-9>?<AC
@AZ32M:00197:00632
ACGCTCGACATGCCCAGGTACAGGAG
+
B?@@@@@@ECCCCC@A@;=7;//,11
@AZ32M:00197:00641
ACGAGTGCGTTCCCCATGTCGTAGGTACTC
+
B??@BCDB@?=ABB7C:;;BCCCC?@AAAB
@AZ32M:00198:00600
CGTGTCTCTAGGCACAGGATTTTGTGTAG
+
BBBBBCDDAAA@BCBAA?@CBB:CCC99;
@AZ32M:00198:00611
CGTGTCTCTAGGCACAGGTTTTTGTGTAG
+
8>?@BC??A;;59>?>@59999-9>?>>B
@AZ32M:00198:00637
CGTGTCTCTAGGCACAGGATTTTGTGTAG
+
BBCCCCCE::;BC??@B?BBCC9BB@@@@
@AZ32M:00198:00649
CGTGTCTCTAGGCACAGGATTTTGTGTAG
+
BBBBBCCCABB@BBBBC@CCDD:AAA===
@AZ32M:00199:00613
TGATACGTCTCCTTCCTTAGTTACTTCA
+
?AABBBBBBBC9;9<>@@>>>;9999?C
@AZ32M:00199:00627
ACGAGTGCGTTCCCCATGTCGTAGGTACTC
+
BBBBBBDCBB?CCC:C<<;@@>88589<9A
@AZ32M:00199:00628
CGTGTCTCTAGGCACAGGATTTTGTGTAG
+
BBBBCCCCAAA@BCCED@DCCC9CCB>>@
@AZ32M:00199:00629
ACGCTCGACATGCCCAGGTACAGGAG
+
B@@@BDBDC@@BCCA??=>=?9989B
@AZ32M:00199:00630
ACGAGTGCGTTCCCCATGTCGTAGGTACTC
+
CBBBBDCBBA=@>>4@999>>>98489<<A
@AZ32M:00199:00633
AGCACTGTAGCTGTCACTAGTTACTTGT
+
<<CCGBDE@AADBCEBDBCEC?BBB???
@AZ32M:00199:00634
TACTGAGCTACACACACAGAAAGATTGGT
+
B???BBBAAA@@@CCDDCAAA=A@B@B@C
@AZ32M:00199:00637
TACTGAGCTACACACACAGAAAGATTGGT
+
BAB?BBBBBBABABDB>A994-9><<A?B
@AZ32M:00199:00646
TACTGAGCTATACACACAGAAAGATTGGT
+
B@@?BBEBBBBBABCA@:444-9>>>B@C
@AZ32M:00157:00654
TACTGAGCTACACACACAGAAAGATTGGT
+
ABBBCBBAAAAA@@CC>A;94-9><<A@C
@AZ32M:00157:00660
CGTGTCTCTAGGCACAGGATTTTGTGTAGAG
+
CDCAAACCCAD@B@449699>?4?@@111//
@AZ32M:00159:00651
ACGAGTGCGTTCCCCATGTCGTAGGTACTC
+
CCBBBBCHB?=?==2A@@@BBCCC@@AAAC
@AZ32M:00159:00660
AGCACTGTAGCTGTCACTAGTTACTTGT
+
@@CCCCCDBBBBBBABBBCDA@CBB=??
@AZ32M:00160:00654
ACGAGTGCGTTCCCCATGTCGTAAGGTACTC
+
CCCCCBB@@=5999/999484442397449=
@AZ32M:00160:00665
AGCACTGTAGCTGTCACTAGTTACTTGT
+
@@CCCBCCBBB@ABABBBCBC@CBB@BB
@AZ32M:00161:00654
TACTGAGCTACACACACAGAAAGATTGGT
+
BBBBB@@@?@AAAADCBB;998:CB@C@C
@AZ32M:00161:00660
AGCACTGTAGCTGTCACTAGTTATTTGT
+
9;BBABDCCDBBBAADFNFDCBCDD?AA
@AZ32M:00162:00651
ACGCTCGACATGCCCAGGTACAGGAG
+
BBBBBBBBDCBDDC>??<><B@?>?C
@AZ32M:00162:00662
CGTGTCTCTAGGCACAGGATTTTGTGTAG
+
CBBAAACBBBB@CCCEC@DDCC9BBB>>@
@AZ32M:00162:00688
AGCACTGTAGCTGTCACTAGTTACTTGT
+
ABCCCBCDBAABCCCBCCCBC@DCC=?@
@AZ32M:00163:00650
AGCACTGTAGCTGTCACTAGTTACTTGT
+
@?BBCBCDBBBBBBBBCCCAD>@BB?BC
@AZ32M:00163:00651
TACTGAGCTACACACACAGAAAGATTGGT
+
BB@@@@BAAAAAAADCB@;996;AA@C@C
@AZ32M:00163:00657
TACTGAGCTACACACACAGAAAGATTGGT
+
ACBBBCCCCCCCCCCFBBBBB=BA@?ADD
@AZ32M:00163:00659
AGCACTGTAGCTGTCACTAGTTACTTGT
+
@@BCCCCGCCFBBDDCBCCCCACCC@CB
@AZ32M:00163:00668
AGCACTGTAGCTGTCACTAGTTACTTGT
+
;;CCCCCDCBBBBBBBCCCBB?BBB?BB
@AZ32M:00163:00679
ACGCTCGACATGCCCAGGTACAGGAG
+
CCAAAABCDBB9;96;A@CCGCC@AA
@AZ32M:00164:00671
ACTGTAGCTGTCACTAGTTACTTGT
+
BCCBCDDBAAABBBBBBB@CCB@AB
@AZ32M:00165:00651
ACGCTCGACATGCCCAGGTACAGGAG
+
???ACAAABBCCDD>BB@CACCD>?@
@AZ32M:00165:00652
CGTGTCTCTAGGCACAGGATTTTGTGTAG
+
AAAAACCCAAA@BBCCC@CCCC:CCB==>
@AZ32M:00165:00653
CGTGTCTCTAGGCACAGGATTTTGTGTAG
+
AA>AACCCBBB@BBBCC@CDCD:DCB99;
@AZ32M:00165:00674
ACGCTCGACATGCCCAGGTACAGGAG
+
BBA?@BBCCCBCBB?BC?ABCAB@BB
@AZ32M:00165:00685
CGTGTCTCTAGGCACAGGATTTTGTGTAG
+
CCBBBCBCABB@DCCBC@CDDC:CDC??@
@AZ32M:00165:00690
CGTGTCTCTAGGCACAGGATTTTGTGTAG
+
CDCCCCCCCBB?BBBBC@BDDD:CBB==@
@AZ32M:00166:00653
TACTGAGCTACACACACAGAAAGATTGGT
+
AB@BBBBA>>AAAADDCCAAA?BBC@B>?
@AZ32M:00166:00673
ACGAGTGCGTTCCCCATGTCGTAGGTACTC
+
BBBBBBBBCD?CEB9B@>@BC@@@@A<<=C
@AZ32M:00166:00690
CGTGTCTCTAGGCACAGGATTTTGTGTAG
+
CFCBBCCCBBB@BCCBC@CCCC:BBA99;
@AZ32M:00166:00695
CGTGTCTCTAGGCACAGGATTTTGTGTAAGA
+
CDCAAACCCBB@BCCCE@CDDD:@;;//-11
@AZ32M:00167:00652
TACTGAGCTACACACACAGAAAGATTGGT
+
CAAABBCCBABBCBBABCCCC=CCC@C?B
@AZ32M:00167:00674
TACTGAGCTACACACACAGAAAGATTGGT
+
B?=?AABAAA@@@ADDAB994-9=<;??B
@AZ32M:00167:00680
AGCACTGTAGCTGTCACTAGTTACTTGT
+
AABCBABCBCCBBBBBDDCA@>@BB?BB
@AZ32M:00167:00681
CGTGTCTCTAGGCACAGGATTTTGTGTAG
+
CBBAACDDC@@>?B>?A=BBAB7ABB@@@
@AZ32M:00167:00695
CGTGTCTCTAGGCACAGGATTTTGTGTAG
+
CECBACCCCBB@BECCCADCCC9BBB>>>
@AZ32M:00168:00650
CGTGTCTCTAGGCACAGGATTTTGTGTAG
+
BBB@BBBBAAA@BBCCC@A???6=A;89;
@AZ32M:00168:00662
AGCACTGTAGCTGTCACTAGTTACTTGT
+
<<FCCCCDBBBBBBBBBCDA@@@BB@BB
@AZ32M:00168:00667
TACTGAGCTACACACACAGAAAGATTGGT
+
A===AAAAAAAAAADDBB99969@@>B@C
@AZ32M:00168:00671
TACTGAGCTACACACACAGAAAGATTGGT
+
@@BBBBBAAAAAAADCBBBBB?BBB@C@C
@AZ32M:00168:00685
AGCACTGTAGCTGTCACTAGTTACTTGT
+
@ABCBABCBAAABBBBDDCAA=@BC=@?
@AZ32M:00169:00651
AGCACTGTAGCTGTCACTAGTTACTTGT
+
9;ABBCDD?AADDBBBCCCDC@CB@;9;
@AZ32M:00169:00658
TACTGAGCTACACACACAGAAAGATTGGT
+
B??=A@@@AAAAAADCCC???=@CC@C@C
@AZ32M:00169:00661
TACTGAGCTACACACACAGAAAGATTGGT
+
B?@@AAAA?@@@BBCC@@ABB=BCC@B@B
@AZ32M:00169:00662
CGTGTCTCTAGGCACAGGATTTTGTGTAG
+
CBCBCCCCBBB@BBBBF@BCCD9CB@449
@AZ32M:00169:00670
ACGAGTGCGTTCCCCATGTCGTAGGTACTC
+
BB??BBCCBB?AA=6??>?BBC@A@A:<<D
@AZ32M:00169:00680
ACGCTCGACATGCCCAGGTACAGGAG
+
CCBBBBCCCCCABA=AB@CBDCC>?A
@AZ32M:00169:00696
ACGAGTGCGTTCCCCATGTCGTAGGTACTC
+
BBBABBBA=92999-9@A@BBBBB@ABBBC
@AZ32M:00170:00651
CGTGTCTCTAGGCACAGGATTTTGTGTAG
+
CCBBBCDD@@?@BECCC@CBAA6?A=9=@
@AZ32M:00170:00656
ACGAGTGCGTTCCCCATGTCGTAGGTACTC
+
AA??@BCBBA?AB=6A?>?CDCBA@C:>;C
@AZ32M:00170:00662
CGTGTCTCTAGGCACAGGATTTTGTGTAG
+
??=BBBCC???@BBBAA@BBDD:BBB???
@AZ32M:00170:00680
ACGCTCGACATGCCCAGGTACAGGAG
+
BBAABBBCDBCCJGC::;:@BAB>@A
@AZ32M:00170:00694
ACGAGTGCGTTCCCCATGTCGTAGGTACTC
+
CBA??BCB==6;94,9@@@CCGCC@@@@AC
@AZ32M:00171:00654
ACGAGTGCGTTCCCCATGTCGTAGGTACTC
+
B??ABCCCBB>BDC:D::9?@@>@>?<<<B
@AZ32M:00171:00662
ACGCTCGACATGCCCAGGTACAGGAG
+
B?ABBBBDCBC>??>?B@BBDBE>?A
@AZ32M:00171:00664
TACTGAGCTACACACACAGAAAGATTGGT
+
B?==BBBAAAAA@@DFBB999-9><<@?B
@AZ32M:00171:00665
TACTGAGCTACACACACAGAAAGATTGGT
+
A?@@AAA@?@AAA@CCCC???<@BB@B@C
@AZ32M:00171:00667
CGTGTCTCTAGGCACAGGATTTTGTGTAG
+
BBBBBCCBAAA@BBBBCBDBCC9BB>==@
@AZ32M:00171:00668
CGTGTCTCTAGGCACAGGATTTTGTGTAGA
+
@AAABBCC@@?@BCCCC@FCCD9BBB==@9
@AZ32M:00171:00675
AGCACTGTAGCTGTCACTAGTTACTTGT
+
=@DDCCCDCCCBBBCBBBBCC@CBB?BB
@AZ32M:00171:00680
TACTGAGCTACACACACAAGAAATGATT
+
B?@@AAA===BBCDEB:70,,,+--,,*
@AZ32M:00171:00696
CGTGTCTCTAGGCACAGGATTTTGTGTAG
+
AAAAAACCC@B@BBDCC?BBBB9CAA>>@
@AZ32M:00172:00653
TACTGAGCTACACACACAGAAAGATTGGT
+
@>?@@@A@BABAB;;<@>>>B9A>@=>=@
@AZ32M:00172:00654
AGCACTGTAGCTGTCACTAGTTAATTGT
+
@@@@ABCCBC::9BEBCCCEF?C=A9<<
@AZ32M:00172:00686
AGCACTGTAGCTGTCACTAGTTACTTGT
+
ABCCDCCBBBCAAAABCCBAA?BBB?BB
@AZ32M:00172:00694
CGTGTCTCTAGGCACAGGATTTTGTGTAG
+
AAAAACCDBAA@ABBBC@CBBB9CAA99;
@AZ32M:00172:00695
AGCACTGTAGCTGTCACTAGTTACTTGT
+
AACCCBDDBBBBBBBBCCCAA?BAA?>B
@AZ32M:00173:00654
CGTGTCTCTAGGCACAGGATTTTGTGTAG
+
DDCDCCCBAAA@BBCBC@CBBB9:;9===
@AZ32M:00173:00661
TACTGAGCTACACACACAGAAAGATTGGT
+
CBAABBBB@ABBBBDDCEBCB?CBA?B@C
@AZ32M:00173:00673
ACGCTCGACATGCCCAGGTACAGGAG
+
BAABBBBCCBB???>?B@BBDBC?BB
@AZ32M:00173:00688
TACTGAGCTACACACACAGAAAGATTGGT
+
A=??BBBBABBBBBDCCCBAA=BBB@B@B
@AZ32M:00174:00656
TAGTATCAGCCTCGCCATGATCGAAGGTATCC
+
444444444464444;@;94994/,/7////,
@AZ32M:00174:00657
CGTGTCTCTAGGCACGGATTTTGTGTAG
+
BABBCDFF::;=@ABB@CCCDACCCCCC
@AZ32M:00174:00687
CGTGTCTCTAGGCACAGGATTTTGTGTA
+
AAAAACCC??=@BBCDD@AA??6?BBBA
@AZ32M:00174:00694
AGCACTGTAGCTGTCACTAGTTACTTGT
+
@@CCCBDDBBBBBBBBDCD::8;==<=A
@AZ32M:00175:00656
CGTGTCTCTAGGCACAGGATTTTGTGTAG
+
BCCCCCCCAAA@CBBBB?CCDD:CBC@@@
@AZ32M:00175:00660
AGCACTGTAGCTGTCACTAGTTACTTGT
+
<<CCCCBBDBBBBBBBCBBDA@BBB?B?
@AZ32M:00175:00661
CGTGTCTCTAGGCACAGGATTTGTGTAG
+
BBAABCDCBAA?BBCCF@A@B?BCD???
@AZ32M:00175:00665
CGTGTCTCTAGGCACAGGATTTTGTGTAG
+
CCBCCFCCAAA@BBCCCABCCC9AA>99;
@AZ32M:00175:00667
TACTGAGCTACACACACAGAAAGATTGGT
+
B?==AAAAAAAAAADFBC9996;@@<A@D
@AZ32M:00175:00679
ACGAGTGCGTTCCCCATGTCGTAGGTACTC
+
AA??BDB@892999-999;BCBBB?@AAAC
@AZ32M:00175:00680
TACTGAGCTACACACACAGAAAGATTGGT
+
B?BBBCCB@ABBBBDDCBBBB?BCA@B@B
@AZ32M:00176:00656
TCTCTATGCGCTCACATGTCTAGGT
+
4444999911//////4//111/,/
@AZ32M:00176:00659
TACTGAGCTACACACACAGAAAGATTGGT
+
CBBCCCCCBBBCCBCCCBBBB>ABC@C?B
@AZ32M:00176:00680
ACGCTCGACATGCCCAGGTACAGGAG
+
B@@ABBBCCCB???>?B@BCDBC@BB
@AZ32M:00176:00691
CGTGTCTCTAGGCACAGGATTTTGTGTAG
+
BBBCCCCCBBB@BCCBB@CCCC:CCB999
@AZ32M:00177:00656
CGTGTCTCTAGGCACAGGATTTTGTGTAAGA
+
BBBABBDDBBB?BCCCC@ECBC9?;;44599
@AZ32M:00177:00685
AACGAGTGCGTTCCCCATGTCGTAGGTACTC
+
BA???BCCBAA>A==6?;;9BCCCA@AABBC
@AZ32M:00177:00696
CGTGTCTCTAGGCACAGGATTTTGTGTAG
+
AAAADCCCHAA>ADCCCFDEDDDCBBAAB
@AZ32M:00178:00657
TACTGAGCTACACACACAGAAAGATTGT
+
A>>>AAAAAA@@C?>C111??B11:?;:
@AZ32M:00179:00654
CGTGTCTCTAGGCACAGGATTTTGTGTAG
+
BBABCCCFBBB@BBCBD@CCCC:CCB==>
@AZ32M:00179:00690
TACTGAGCTACACACACAGAAAGATTGGT
+
A===AAAB@@@AAADDCC9996:@;>B@C
@AZ32M:00180:00653
TCTCTATGCGCTCCACATGTCTAAAGT
+
BBBBBAAB@@BAA@BCDBCAA???<AC
@AZ32M:00180:00695
TACTGAGCTACACACACAGAAAGATTGGT
+
B@AA@@AAAAAAAABDCD:::9:CC?B@C
@AZ32M:00180:00699
TACTGAGCTACACACACAGAAAGATTGGT
+
B:<<DDDCBB?BCEDFBBBBC>;;;>A?A
@AZ32M:00181:00671
ACGAGTGCGTTCCCCATGTCGTAGGTACTC
+
AA>>ABDB>>;===2A@@@BBBBB?A;<<C
@AZ32M:00181:00672
ACGAGTGCGTTCCCCATGTCGTAGGTACTC
+
AA==BCCB>>=@A92?9;;BBBCC@C;=>C
@AZ32M:00181:00688
TACTGAGCTACACACACAGAAAGATTGGT
+
B?==A@@@AAAAAADCCC9996:=7:??B
@AZ32M:00182:00655
CGTGTCTCTAGGCACAGGATTTTGTGTAG
+
B?:<<BCDAAA@DCCAA>DDDD9AAA@@@
@AZ32M:00182:00657
TGATACGTCTCCTTCCTTAGTTACTTCA
+
;;;B<<<BAAB89696959>>;994249
@AZ32M:00182:00664
CGTGTCTCTAGCACAGATTTGATGTAGA
+
//////4/7///28//1::561////44
@AZ32M:00182:00690
TACTGAGCTACACACACAGAAAGATTGGT
+
BA??AAAAAAA;;ABDCC@??<>?>>B@C
@AZ32M:00182:00698
AGCACTGTAGCAGTCACTAGTTACTTGT
+
??BBDCDC@AACDECCCCB??=@BBCBC
@AZ32M:00183:00653
AGCACTGTAGCTGTCACTAGTTACTTGT
+
<;CCCBCC@AACCCCBBBBCC@CBB=>>
@AZ32M:00183:00657
TACTGAGCTACACACACAGAAAGATTGGT
+
B@??BBCB?B@AAAECAA994-9>>>B@C
@AZ32M:00183:00662
ACGCTCGACATGCCCAGGTACAGGAG
+
BAAAABCBCCC??A>@BABBCCC@@A
@AZ32M:00183:00667
ACGAGTGCGTTCCCCATGTCGTAGGTACTC
+
BBBBBCCCCD?BA>6D;;9>BB@A?B<>=C
@AZ32M:00183:00682
AGCACTGTAGCTGTCACTAGTTACTTGT
+
<<CCHDCBBBCBBBBBDCCAA>@BB=?@
@AZ32M:00183:00690
TGATACGTCTCCTTCCTTAGTTACTTCA
+
>>@ABBCECCC@CAF@DA:;9<>9959?
@AZ32M:00183:00697
AGCACTGTAGCTGTCACTAGTTACTTGT
+
<<CCFCCCBBBBBBBBCCCCB?AAA>AC
@AZ32M:00184:00650
AGCACTGTAGCTGTCACTAGTTACTTGT
+
44:>@?B;;<;@@BAAACCDB@CDB:;;
@AZ32M:00184:00662
TACTGAGCTACACACACAGAAAGATTGGT
+
?ACBCBECCCCCCBCCBDBBB>BB?@B@B
@AZ32M:00184:00666
CGTGTCTCTAGGCACAGGATTTTGTGTAGA
+
CCCDCCCBAAA@B@BB>?C>>>6::8,,--
@AZ32M:00184:00670
ACGCTCGACATGCCCAGGTACAGGAG
+
BA???ABBBCCCCDABA?BBB?@@@C
@AZ32M:00184:00681
TACTGAGCTACACACACAGAAAGATTGGT
+
BBAABBBBAAAAAABCBBBBB?BBA@B@C
@AZ32M:00184:00691
CGTGTCTCTAGGCACAGGATTTTGTGTAG
+
CBBBBCBBCBB@BECCC@AAAA6?@@99;
@AZ32M:00184:00692
TAGTATCAGCCTCGCCATGACGAAGGTATTCC
+
BBBBCEC@@@?==;;7;@@>><969?>>@696
@AZ32M:00184:00695
CGTGTCTCTAGGCACAGGATTTTGTGTAG
+
CCCCCCCCBBB@BBBAA@BBBB:AAB?>@
@AZ32M:00184:00697
TACTGAGCTACACACACAGAAAGATTGGT
+
C??=AAAAAAAAA@CCCC@??<>@@?C@C
@AZ32M:00185:00651
TACTGAGCTACACACACAGAAAGATTGGT
+
BAA?BBBB?@@AAADDCC9996:=;>B@C
@AZ32M:00185:00656
CGTGTCTCTAGGCACAGGATTTTGTGTAG
+
BBBBCCCCBBB@BBBCDADBBC9ABB@@A
@AZ32M:00185:00663
TACTGAGCTACACACACAGAAAGATTGGT
+
CBBBBBBBBBBBBBDCCB???<?BB@C@C
@AZ32M:00185:00665
ACGAGTGCGTTCCCCATGTCGTAGGTACTC
+
?>@ABCC????BBB7C;;;BBBAC@C<@=C
@AZ32M:00185:00673
CGTGTCTCTAGGCACAGGATTTTGTGTAG
+
BBBBBBBBCCB@BBBCF@CCBC:CCB=>>
@AZ32M:00185:00674
CGTGTCTCTAGGCACAGGATTTTGTGTAG
+
CDCBCCDC@@?@BBBAC@FCCD:BBA===
@AZ32M:00186:00650
CGTGTCTCTAGGCACAGGATTTTGTGTAG
+
CCCCCDDC@@A@CBBBB@CCDC:CDB@@@
@AZ32M:00186:00684
TACTGAGCTACACACACAGAAAGATTGGTGCTG
+
B9<<<=BAAB;<<=994;888:9:3;;<7922,
@AZ32M:00187:00653
AGCACTGTAGCTTTCACTAGTTACTTGT
+
<;BBA?BA:@>DEBCCCBCCD@CCB=?@
@AZ32M:00187:00659
AGCACTGTAGCTGTCACTAGTTACTTGT
+
<<CCECCAABCCCCCBCBBAA?ACB?BB
@AZ32M:00187:00660
ACGCTCGACATGCCCAGGTACAGGAG
+
BBBABAABCCCCCCAA@=>;====>B
@AZ32M:00187:00661
CGTGTCTCTAGGCACAGGATTTTGTGTAG
+
CBBBCDDC@@?@BBBBC?F@BB:CCB===
@AZ32M:00187:00662
ACGCTCGACATGCCCAGGTACAGGAG
+
B???B?AACCCCED@@A=>>B=?=?B
@AZ32M:00187:00675
TACTGAGCTACACACACAGAAAGATTGGT
+
BBBBBBBBBBBBBBCDBB9998:?B@B@B
@AZ32M:00187:00677
ACGCTCGACATGCCCAGGTACAGGAG
+
BCBBBABBDCCCDN@BB?BBB@?C@B
@AZ32M:00187:00679
CGTGTCTCTAGGCACAGGATTTTGTGTAG
+
CCEBCCCDBBA?BBCCC@AAA?6@>>==@
@AZ32M:00187:00682
AGCACTGTAGCTGTCACTAGTTACTTGT
+
<<CDCCCCAAABBBCBCBCBB@CBB>@=
@AZ32M:00187:00686
ACGAGTGCGTTCCCCATGTCGTAGGTACTC
+
@@=?BCCBAA?AB=6A;;9ACBCC@C;A=D
@AZ32M:00187:00696
ACGAGTGCGTTCCCCATGTCGTAGGTACTC
+
B==>?CHCEA?BCB:C@@?ACCCB@B;<>B
@AZ32M:00187:00697
ACGAGTGCGTTCCCCATGTCGTAGGTACTC
+
?;;<<BCBBH?CEE:C<<<@CB>?<?<<<C
@AZ32M:00188:00653
AGCACTGTAGCTTTCACTAGTTACTTGT
+
;9BBB?BA:=?EGBCBBAACDBCBB99;
@AZ32M:00188:00657
AGCACTGTAGCTGTCACTAGTTACTTGT
+
<<BBCCCCBBBBBCBBCBCA@@ADB?A@
@AZ32M:00188:00660
CGTGTCTCTAGGCACAGGATTTTGTGTAG
+
*,444;B99<;=@ACCFDDDDC7999>99
@AZ32M:00188:00662
ACGCTCGACATGCCCAGGTAACAGGAGA
+
>9999944449=;:5887/.,///,/44
@AZ32M:00188:00664
CGTGTCTCTAGGGACAGGATTTTGTGTA
+
CBCDCCDCBBCC@CBAA@CGDD9@A>98
@AZ32M:00188:00665
ACGAGTGCGTTCCCCATGTCGTAGGTACTC
+
BBBBBCCBBB@CCB:C;;;@@@><<?;<<A
@AZ32M:00188:00671
AGCACTGTAGCTGTCACTAGTTACTTGT
+
A@CCBBDA?AAAACDCCBBCA?A>>;=B
@AZ32M:00188:00676
TACTGAGCTACACACACAGAAAGATTGGT
+
DBBBBBBBB@@@@BDECCBBE?BBB@B@B
@AZ32M:00188:00688
AGCACTGTAGCTGTCACTAGTTACTTGT
+
<<CCCCCCDCCBBBBBCCCA@>@DB?BA
@AZ32M:00188:00692
ACGCTCGACATGCCCAGGTACAGGAG
+
ABBEBBBBCCCBBB>AA>?>AAA@BB
@AZ32M:00188:00694
TACTGAGCTACACACACAGAAAGATTGGT
+
BA??A@BBAAAAAABCBC9996:=;:A@C
@AZ32M:00189:00655
CGTGTCTCTAGGCACAGGATTTTGTGTAG
+
89949A@C<<9>@999969999/994999
@AZ32M:00189:00661
ACGCTCGACATGCCCAGGTACAGGAG
+
B?AAB?@ACCDBBC@;;89>@9;9;B
@AZ32M:00189:00679
ACGCTCGACATGCCCAGGTACAGGAG
+
A@=?B?AADCCCCCB@?=?;B999;B
@AZ32M:00189:00680
CGTGTCTCTAGGCACAGGATTTTGTGTAG
+
BBABBBDCAAA@BBBB@>;944-9@@@@@
@AZ32M:00189:00681
ACGAGTGCGTTCCCCATGTCGTAGGTACTC
+
CBBBBCCB@?>ADC9C:;;@AA@A?B<==C
@AZ32M:00189:00682
TACTGAGCTACACACACAGAAAGATTGGT
+
BBBABBBBBBBBA@BCBC?>=<@=><A@C
@AZ32M:00189:00686
CGTGTCTCTAGGCACAGGATTTTGTGTAG
+
@BCCCCCC<:<@CCCCFBDDCC:BBB@AA
@AZ32M:00189:00692
CGTGTCTCTAGGCACAGGATTTTGTGTAG
+
DDCEBBDFBBB?BCCDC@BBGC9AB@99;
@AZ32M:00189:00696
CGTGTCTCTAGGCACAGGATTTGTGTAG
+
CCAAAGDCCBCADCCBA?BAA=AB@9==
@AZ32M:00189:00699
AGCACTGTAGCTGTCACTAGTTACTTGT
+
AAEEDCCCBEDBBBCBCCCAA?BDB?AA
@AZ32M:00190:00653
TACTGAGCTACACACACAGAAAGATTGGTG
+
BAAABBBBAAAAA@CCCC@??<?@@?C@CC
@AZ32M:00190:00658
TACTGAGCTACACACACAGAAAGATTGGT
+
B@A@BBCBBBBBBBCCBCCBB?BBB@B@C
@AZ32M:00190:00665
CGTGTCTCTAGGCACAGGATTTTGTGTAG
+
CCBBCDBC@??@BBCBF@CCCD9AAA==@
@AZ32M:00190:00667
CGTGTCTCTAGACACAGGATTTTGTGTAG
+
AABCCCCCBBABBBBBB?9999,7<??@A
@AZ32M:00190:00680
ACGAGTGCGTTCCCCATGTCGTAGGTACTC
+
BB??BCCB??>ACB7A@@?ABBAB@A<><C
@AZ32M:00190:00681
TACTGAGCTACACACACAGAAAGATTGGT
+
C?==AABBAAAAAADFCB99968>9;B@C
@AZ32M:00190:00687
ACGAGTGCGTTCCCCATGTCGTAGGTACTC
+
A>@@A@@@@A=ACC:D?==BAA9;5899<A
@AZ32M:00190:00695
ACGCTCGACATGCCCAGGTACAGAAG
+
8:>AAAAADCGECCA;;6901111,1
@AZ32M:00190:00697
ACGCTCGACATGCCCAGGTACAGGAG
+
BBBBB@@@CBBBDC??@==;@9;89B
@AZ32M:00191:00650
CGTGTCTCTAGGCACAGGATTTTGTGTAG
+
BBBBCDCCBBB@BCBCB@CCCB:CCC999
@AZ32M:00191:00655
TACTGAGCTACACACACAGAAAGATTGGT
+
BBAABBBBBBBBBBCCCCBBB?BCA@B@?
@AZ32M:00191:00662
ACGAGTGCGTTCCCCATGTCGTAGTACTC
+
?>:;<BB>>>5999/9999?911001///
@AZ32M:00191:00663
AGCACTGTAGCTGTCACTAGTTACTTGT
+
99AA=CDCABBBBCCBCBCBB?BBB?B?
@AZ32M:00191:00667
TACTGAGCTACACACACAGAAAGAATGGT
+
B??>BBBB@@@AAADFBB944-9>;<?>A
@AZ32M:00191:00668
AGCACTGTAGCTGTCACTAGTTACTTGT
+
<<CCBBCDBBBCBCCBCCCAA?ABB:99
@AZ32M:00191:00675
CGTGTCTCTAGGCACAGGATTTTGTAG
+
ABCDCCCC@@@=@@@=B@9999/9>?>
@AZ32M:00191:00678
ATATCGCGAGGGTATGGAAGACTCTATAG
+
=;ABA>>@944-4;;;<C@CBBBA@AAA?
@AZ32M:00192:00652
CGTGTCTCTAGGCACAGGATTTTGTGTAG
+
89@CBC::<<>BBAAAA?ACCA4<<999@
@AZ32M:00192:00662
TACTGAGCTACACACACAGAAAGATTGGT
+
BA??A@@@AAAAAADDCC9996:><>A@C
@AZ32M:00192:00666
ACGAGTGCGTTCCCCATGTCGTAGGTACTC
+
BBBBBCBA?>=AB@4C;;;@BAFA@B<<<C
@AZ32M:00192:00670
TACTGAGCTACACACACAGAAAGATTGGT
+
CBBBBBBBBCBB@@DDCCBBB?BBC@B@B
@AZ32M:00192:00681
CGTGTCTCTAGGCACAGGATTTTGTGTAG
+
CBBBCDCCCBB@BBCCC@CBDB9ABB>>?
@AZ32M:00192:00682
ATCAGACACGGACACAGCAAGAACACACA
+
B@A@B@=@@@<>>>>94442442499:99
@AZ32M:00192:00688
ACGCTCGACATGCCCAGGTACAGGAG
+
B?@@@BBBCECEEC@@@=>>A>?>?B
@AZ32M:00193:00651
ACGCTCGACATGCCCAGGTACAGGAG
+
BB@@@@@ADCCDDCBAA@AAB?@@?B
@AZ32M:00193:00669
AGCACTGTAGCTAGTCACTAGTTACTTGT
+
<<BBBCB207-,,,28;BCCA@@@CB?AA
@AZ32M:00193:00677
CGTGTCTCTAGGCACAGGATTTTGTGTAG
+
4;@CDIAA<<=@CCCGCBEDDE:CECBAB
@AZ32M:00193:00684
AGCACTGTGCTGTCACTAGTTACTTGT
+
A@CCCCCDBB?BBBBBBBBB@DBB>?@
@AZ32M:00193:00687
ACGCTCGACATGCCCAGGTACAGGAG
+
B@AAAAABCCC??A>@B@BBCCC@AA
@AZ32M:00193:00688
TACTGAGCTACACACACAGAAAGATTGGT
+
B@?=BBBBAAAAA@DCCE?>><>@B@B@C
@AZ32M:00194:00650
TACTGAGCTACACACACAGAAAGATTGGT
+
DBAABBBBBB@AAADDCB9998:BB@B@B
@AZ32M:00194:00659
TACTGAGCTACACACACAGAAAGATTGGT
+
B@??CBAB@BBBBBCEB@>==:=@@?C@C
@AZ32M:00194:00660
CGTGTCTCTAGGCACAGGATTTTGTGTAG
+
@AABBD@@::<@CBBBC@DCCC9BBA@@@
@AZ32M:00194:00663
CGTGTCTCTAGGCACAGGATTTTGTGTAG
+
DCCCCCCBBBA@AABAC@CCBC:CCB?AB
@AZ32M:00194:00666
ACGAGTGCGTTCCCCATGTCGTAGGTACTC
+
AA@@BDDB?@>ACB:C:;;BCCCC@A;<<C
@AZ32M:00194:00671
TACTGAGCTACACACACAGAAAGATTGGT
+
B@BBBBBBCCCCBADDABBBC>AA@@B@B
@AZ32M:00194:00699
AGCACTGTAGCTGTCACTAGTTAATTGT
+
44=@@CEAAAACCB@;991//,/,/5//
@AZ32M:00195:00655
ACGAGTGCGTTCCCCATGTCGTAGGTACTC
+
48999@99985444,44488444848;;;C
@AZ32M:00195:00658
ACGAGTGCGTTCCCCATGTCGTAGGTACTC
+
B@?ABCCCAA>BHC:E:;;@A@FB@B<>@D
@AZ32M:00195:00676
CGTGTCTCTAGGCACAGGATTTTGTGTAG
+
89@AABCE<<=?BBB@@=AAAA7BBBAAA
@AZ32M:00195:00680
TGATACGTCTCCTTCCTTAGTTACTTCA
+
BCCCBEBBAAC@B@A@DABA?==942;B
@AZ32M:00195:00682
ACGAGTGCGTTCCCCATGTCGTAGGTACTC
+
BB???BB=>>5999/99999999848999=
@AZ32M:00196:00665
CGTGTCTCTAGGCACAGGATTTTGTGTAG
+
BBBBBDBBBBB@BCCCC@CCCC:CCC???
@AZ32M:00196:00668
TACTGAGCTACACACACAGAAAGATTGGT
+
CACBBBBBBBBBBBDCBABBB>@B>@B?B
@AZ32M:00196:00681
ACGAGTGCGTTCCCCATGTCGTAGGTACTC
+
BB?@ACCCBCACBB9C;;;@BB@A?B<==A
@AZ32M:00196:00691
TACTGAGCTACACACACAGAAAGATTGGT
+
BBBBBBBBBBBAA@DCHC@@@=?BB@B@B
@AZ32M:00197:00655
AGCACTGTAGCTGTCACTAGTTACTTGT
+
;;CBAABB9<=@ACCCCDCCC@BBB::;
@AZ32M:00197:00669
TGATACGTCTCCTTCCTTAGTTACTTCA
+
CBBBBBCDDDB?C@CADBBBB@BBB@AB
@AZ32M:00197:00673
ACGAGTGCGTTCCCCATGTCGTAGGTACTC
+
CBAACHCBAA>ACC:E:;;@A@AB@C<?@C
@AZ32M:00197:00680
CGTGTCTCTAGGCACAGGATTTTGTGTAG
+
BBBDBCDCAAA@BBB@A?CDDD:AAB>>=
@AZ32M:00197:00681
ACGCTCGACATGCCCAGGTACAGGAG
+
CB@?@@?ADACCCD@BB?B>B;;9;B
@AZ32M:00197:00682
CGTGTCTCTAGGCACAGGATTTTGTGTAG
+
CCEBCDBCCB=@BABAA@CDDD:CCC?>>
@AZ32M:00197:00683
ACGCTCGACATGCCCAGGTACAGGAG
+
,/84/1///86/44-44247=7777/
@AZ32M:00197:00686
TACTGAGCTACACACACAGAAAGATTGGT
+
C@??BBBBBB@AA@DCCC???<?AB@B@C
@AZ32M:00197:00695
ACGAGTGCGTTCCCCATGTCGTAGGTACTC
+
B?=?BCCBA@>ACF:E;:9BBCBB@@;?<D
@AZ32M:00198:00669
TACTGAGCTACACACACAGAAAGATTGGT
+
C?F?BBBBBBB@@@DFCB9998:@@?A@C
@AZ32M:00198:00674
AGCACTGTAGCTGTCACTAGTTACTTGT
+
44ABBCB::<AAAEGCCCAAB@DBB:;;
@AZ32M:00199:00652
ACGAGTGCGTTCCCCATGTCGTAGGTACTC
+
@F=>??@ABB@BDD:FA@@>>>9858999@
@AZ32M:00199:00682
TACTGAGCTACACACACAGAAAGATTGG
+
BAB?BBBB?B@BB@CCAA944-9>>>B@
@AZ32M:00162:00700
ACGAGTGCGTTCCCCATGTCGTAGGTACTC
+
CBBBBBBBAA?ACC:CAAABBBBB@A?@@C
@AZ32M:00162:00704
ACGAGTGCGTTCCCCATGTCGTAGGTACTC
+
ABBAABAAAB?BCC:CBBBBBBA?@??ABC
@AZ32M:00163:00700
CGTGTCTCTAGGCACAGGATTTTGTGTAGA
+
CCCCCCCCCBB@BCBBB?A@@@4=A?99<@
@AZ32M:00166:00708
ACGAGTGCGTTCCCCATGTCGTAGGTACTC
+
BBAABBBBBB?AAA9ABAAEBBAA@C@AAC
@AZ32M:00166:00719
CGTGTCTCTAGGCACAGGATTTTGTGTAG
+
CCCAACBCBBE@BBDCC@CBDD:DAA99;
@AZ32M:00167:00702
CGTGTCTCTAGGCACAGGATTTTGTGTAG
+
BCECBCCA@@@@A@BED@::::,4;;99@
@AZ32M:00169:00701
AGCACTGTAGCTGTCACTATTTACTTGT
+
<<CCCCCDBBBAAABBCDA@@<?B@?BD
@AZ32M:00170:00706
ATATCGCGAGGGTATGGAAGACTCTATAGAGG
+
::;<<BCHAAA>ACDCACACB@??>80/...,
@AZ32M:00170:00709
ACGAGTGCGTTCCCCATGTCGTAGGTACTC
+
BBBABBBBB@?@BC:C@???BCCC@A;<<D
@AZ32M:00170:00716
AGCACTGTAGCTGTCACTAGTTACTTGT
+
<<DCCCCDBBBBBBAAABADB@CBB>AA
@AZ32M:00170:00724
ACGCTCGACATGCCCAGGTACAGGAG
+
BCCBECCCCBBBAA<@@;>>?9<;<C
@AZ32M:00171:00710
ACGCTCGACATGCCCAGGTACAGGAG
+
BBABBBBBDBBBBB>BB@BBCDE@BB
@AZ32M:00171:00714
TACTGAGCTACACACACAGAAAGATGGT
+
?===AAAAAAAAAADDCD99969A<@=@
@AZ32M:00171:00717
ACGCTCGACATGCCCAGGTACAGGAG
+
BBBBBBBBBBBBBB>BB@BBDBB>@A
@AZ32M:00171:00723
CGTGTCTCTAGGCACAGGATTTTGTGTAG
+
BBBBBBCBCCB@BCCCD@AA??6=>>==@
@AZ32M:00171:00736
CGTGTCTCTAGGCACAGGATTTTGTGTAG
+
DFCCCCCCB@?;@=ABB>BCBC7BBB;;<
@AZ32M:00172:00701
TACTGAGCTACACACACAAGAAGTGGTGCG
+
8@BCCCBB?ABBCCCE@?==98>80,0:0.
@AZ32M:00172:00707
ACGAGTGCGTTCCCCATGTCGTAGGTACTC
+
BCBBBBBB@@?@BC:E:::BBB@C@C;<=C
@AZ32M:00172:00708
AGCACTGTAGCTGTCACTAGTTACTTGT
+
49BCCCDCBBBBBBBAABBDB@CBB?AB
@AZ32M:00173:00729
AGCACTGTAGCTGTCACTAGTTACTTGT
+
==CDEDCDBBBBBBBBBBA@@>BBB@BB
@AZ32M:00174:00700
TACTGAGCTACACACACAGAAAGATTGGT
+
,27ACCBA??BCCBCCBBBCB>BBA@A@C
@AZ32M:00174:00713
ACGAGTGCGTTCCCCATGTCGTAGGTACTC
+
@CBBBBBBBB@BCC:C:;;ABBCCACAAAC
@AZ32M:00174:00717
TACTGAGCTACACACACAGAAAGATTGGT
+
B???AAAAAAAAAADDDC@??<?@@=A?B
@AZ32M:00174:00723
ACGAGTGCGTTCCCCATGTCGTAGGTACTC
+
@B;<<CCCCB@BCF:C:;;>@@>A>A@AAC
@AZ32M:00175:00708
ACGAGTGCGTTCCCCATGTCGTAGGTACTC
+
9>>>BB??>>5999,4;949DA@@@@<<<@
@AZ32M:00175:00717
ACGAGTGCGTTCCCCATGTCGTAGGTACTC
+
@A@@BCAAAA?CAA9C<<9@A998;89999
@AZ32M:00175:00721
TACTGAGTACACACACAGAAAGATTGGTGC
+
CBBABBBBBBBBCCCBB9996;AA?B@CBC
@AZ32M:00175:00737
TACTGAGCTACACACACAGAAAGATTGGT
+
CBBBBCB?BCCC@A=<9==>=>BBB@B@B
@AZ32M:00176:00700
TACTGAGCTACACACACAGAAAGATTGG
+
,28CCC@BBBBCCDDAA?CCC@@@@@CB
@AZ32M:00176:00721
TACTGAGCTACACACACAGAAAGATTGGT
+
CA??BAAAAAAAAABDCCAEA=??>>>?B
@AZ32M:00176:00733
TACTGAGCTACACACACAGAAAGATTGGT
+
BCCBCCC@@@CCCB?BACBCC=BBB>?;<
@AZ32M:00176:00738
AGCACTGTAGCTGTCAATAGTTACTTGT
+
<?CCBCCBBBBBBBBB@CCAA?A>>:@?
@AZ32M:00177:00707
TGATACGTCTCCTTCCTTAGTTACTTCA
+
8:=BCCCCAAA@E@B?E@@AB?BBBBBD
@AZ32M:00177:00718
TACTGAGCTACACACACAGAAAGATTGGT
+
CBBBAAAAA@@@AADECC@A@<>@@?A@C
@AZ32M:00177:00727
CGTGTCTCTAGGCACAGGATTTTGTGTAG
+
@CCDCEDCC@@=?BB?B>BBBA7???89;
@AZ32M:00177:00734
ACGCTCGACATGCCCAGGTACAGGA
+
B??AABBBDABBBB>BB@B>@@A@B
@AZ32M:00177:00735
AGCACTGTAGCTGTCACTAGTTACTTGT
+
<<CGCDCDBBBB@@BAAAABA@BBB?BB
@AZ32M:00177:00738
TACTGAGCTACACACACAGAAAGATTGGT
+
AAAADDCCCBBBBCAAACDDD@BBB@C?B
@AZ32M:00177:00741
TACTGAGCTACACACACAGAAAGATTGGT
+
C?BBCCCC@?@@>>9911/88+/19::9?
@AZ32M:00177:00748
CGTGTCTCTAGGCACAGGATTTTGTGTAAGA
+
CCCBCDDCAAB=@A>>><@A@A4@@@11,1/
@AZ32M:00178:00711
TACTGAGCTACACACACAGAAAGATTGGT
+
=CCBBAAAAAAAAABDCD:9968877?=@
@AZ32M:00178:00718
CGTGTCTCTAGGCACAGGATTTTGTGTAG
+
=CDECDHCBDA@@CCDD@CCDC:AAA@@@
@AZ32M:00179:00703
AGCACTGTAGCTGTCACTAGTTACTTGT
+
//88BCCCBBCBBBBBBBBCC@BBB@BB
@AZ32M:00179:00737
CGTGTCTCTAGGCACAGGATTTTGTGTAG
+
CDBBCCDDAAA@BCCCCAAA??6==@99;
@AZ32M:00179:00741
ACGCTCGACATGCCCAGGTACAGGA
+
C@A@BBCAAADEGG>BA>9844929
@AZ32M:00180:00700
CGTGTCTCTAGGCACAGGATTTTGTGTAG
+
*2;BCCCCBAB@BCCBCBBDBD9@AACBB
@AZ32M:00180:00704
CGTGTCTCTAGGCACAGGATTTTGTGTAG
+
4;ADDEGD@AA@@CCBC@BBBB:CBCBBB
@AZ32M:00180:00722
AGCACTGTAGCTGTCACTAGTTACTTGT
+
44889BCCBBBCCCCCDBCCC?CCB@BB
@AZ32M:00180:00731
CGTGTCTCTAGGCACAGGATTTTGTGTAG
+
=BDCCCCCBBB@BCCCEACCCC:AAA@AA
@AZ32M:00180:00737
AGCACTGTAGCTGTCACTAGTTACTTGT
+
;;ABBBDDBCBBBBBBCCBDA@BBB>A@
@AZ32M:00180:00745
TACTGAGCTACACACACAGAAAGATTGGT
+
B?AABBCBCBBBACCFCCBBD?BEC@C@C
@AZ32M:00181:00703
TACTGAGCTACACACACAGAAAGATTGGT
+
4;;@BBB@@@CBB??ABA@BC>BBABEBC
@AZ32M:00181:00713
ACGAGTGCGTTCCCCATGTCGTAGGTACTC
+
8;ABBDD@@?@CCC:D:;9BCB@B?B;<<E
@AZ32M:00182:00705
ACGCTCGACATGCCCAGGTACAGGAG
+
8>@?BBBBCCBDDB>BB@CBDCCAAB
@AZ32M:00182:00707
AGCACTGTAGCTGTCACTAGTTACTTGT
+
44ABBBCCECDBBBBBCCCA@=?==;==
@AZ32M:00182:00717
CGTGTCTCTAGGCACAGGATTTTGTGTAG
+
8;CCCDDC@@@?BCCCC@CCCC9CBB@@@
@AZ32M:00182:00720
TACTGAGCTACACACACAGAAAGATTGGT
+
ABBBBBCBBBBBBFDDDCBCB?CBA?B@B
@AZ32M:00182:00722
TAATGAGCTACACACACAGAAAGATTGGT
+
8;<CCBBBBBBABCCF:9<A@<;;;?F=@
@AZ32M:00182:00729
TACTGAGCTACACACACAGAAAGATTGGT
+
9?ABEBCBBBBBB@CCCCBB?=ABB@B=?
@AZ32M:00183:00708
CGTGTCTCTAGGCACAGGATTTTGTGTAG
+
=ADDCCDD@@@>?BBAA?CCCC:CCC@@@
@AZ32M:00183:00729
TACTGAGCTACACACACAGAAAGATTGGT
+
CBB?@AAAAAAAAACC@@99969@?>B?B
@AZ32M:00183:00736
ACGCTCGACATGCCCAGGTACAGGAG
+
9?>@B??@CCCBBB>BC@BCC<<<;B
@AZ32M:00184:00723
CGTGTCTCTAGGCACAGGATTTTGTGTAG
+
=BDCCCFCAAA@BCCCC@CDDD:CCCAA@
@AZ32M:00184:00725
CGTGTCTCTAGGCACAGGATTTTGTGTAG
+
6;@CCCCC:::=@B@BC@CCCC9CCCBBB
@AZ32M:00184:00728
CGTGTCTCTAGGCACAGGATTTGTGTAG
+
//444999999<>999>@9991494//8
@AZ32M:00184:00735
ACGCTCGACATGCCCAGGTACAGGAG
+
AC=?ABBBCCCCCCBBB@BBC?@>@B
@AZ32M:00184:00741
AGCACTGTAGCTGTCACTAGTTACTTGT
+
;<CCBCDBBBBBAAABBBCDB@BBB>AA
@AZ32M:00184:00749
TACTGAGCTACACACACAGAAAGATTGGT
+
B@AACCCCCBB@@ADDCCAAA=ABD@B>>
@AZ32M:00185:00712
CGTGTCTCTAGGCACAGGATTTTGTGTAGAG
+
4499<AABCCBAA<99>;?>?A/99944499
@AZ32M:00185:00744
CGTGTCTCTAGGCACAGGATTTTGTGTAG
+
BBCCFCCCCBB?BCBBA::444-4??>@@
@AZ32M:00186:00705
ACGCTCGACATGCCCAGGTACAGGAGACTGA
+
9>8;;@@@FCBBBDCBD>>67--+--888?D
@AZ32M:00186:00706
CGTGTCTCTAGGCACAGGATTTTGTGTAG
+
8;@CCECC@@?>ABCCC@BBBB8CCCA@@
@AZ32M:00186:00723
TACTGAGCTACACACACAGAAAGATTGGTG
+
66=BCBBB>>>ADCCB999>>9>=;;B>AB
@AZ32M:00186:00737
ATCAGACACGGACACAGCAGAACACAC
+
>?>@BEBBBB@CCECDCBBAA=ABBBC
@AZ32M:00187:00702
ACGAGTGCGTTCCCCATGTCGTAGGTACTC
+
>A>@AIBBB?@BCC:D;<;@AAAB@B=>=C
@AZ32M:00187:00738
ACGCTCGACATGCCCAGGTACAGGAG
+
@>8=>>?@CDDDDC@A@==<@9989@
@AZ32M:00187:00749
TACTGAGCTACACACACAGAAAGATTGGT
+
?@@?BCCBBB@AAABBAAAAA;??C@C@B
@AZ32M:00188:00731
ACGCTCGACATGCCCAGGTACAGGAG
+
89>=AABBCCCCCC@BB?BBDCB>AA
@AZ32M:00189:00713
CGTGTCTCTAGGCACAGGATTTTGTGTAG
+
6;BCCFCC@D@>ACBBB?ACCC6@BB@@@
@AZ32M:00189:00722
AGCACTGTAGCTGTCATTAGTTACTTGT
+
44;@@BCA@ABCCCCBB@C@AB?AA<>@
@AZ32M:00189:00747
TACTGAGCTACACACACAGAAAGATTGGT
+
644;BBBCBBBCCBCBCCCCB>CBB@B@B
@AZ32M:00190:00743
CGTGTCTTTAGGCACAGGATTTTGTGTAG
+
899=>99<:<EBJCCCF=9998/999?<@
@AZ32M:00191:00710
AGCACTGTAGCTGTCACTAGTTACTTGT
+
44;;=CCC@AAGCCCBBBCDC@C??=?@
@AZ32M:00191:00714
TCTCTATGCGCTCCACATGTCTAAGGT
+
8;>ADCEAAAAAC@CCCBBBBDD@F@C
@AZ32M:00191:00722
TACTGAGCTACACACACAGAAAGATTGGT
+
:ABABBBBBBBBAADCBC99968=<;??B
@AZ32M:00192:00721
AGCACTGTAGCTGTCACTAGTTACTTGT
+
449>=BCB?AAFCCCBCCCA@>@BB9:9
@AZ32M:00193:00719
CGTGTCTCTAGGCACAGGATTTTGTGTAG
+
=@DHDDDD@@@@BCCBB?CECD:DCC;;;
@AZ32M:00194:00709
TACTGAGCTACACACACAGAAAGATTGGT
+
9>ABDBBBBBAAAADDAA994-9><<@?A
@AZ32M:00194:00739
TACTGAGCTACACACACAGAAAGATTGGT
+
64498449;;A@BBDA@A@>@:998<?;>
@AZ32M:00194:00748
CGTGTCTCTAGGCACAGGATTTGTGTAG
+
/4444:ABBBC=@@?>>;99914=4449
@AZ32M:00195:00703
ACGCTCGACATGCCCAGGTACAGGAG
+
@>4;99;;BCCBBB>BC??<;11-11
@AZ32M:00195:00704
CGTGTCTCTAGGCACAGGATTTTGTGTAG
+
,89ABFHD::;AACCCC?CCCE:CCCAAA
@AZ32M:00195:00730
CGTGTCTCTAGGCACAGGATTTTGTGTAG
+
8@CFCDFC:::8;A@AB?BBBB7ABB@@A
@AZ32M:00196:00708
CGTGTCTCTAGGCACAGGATTTTGTGTAG
+
8@CDDDDD@A@@BCBBC@ACAA6@AA@@A
@AZ32M:00196:00727
ACGCTCGACATGCCCAGGTACAGGAG
+
@?499=;111>199-8828>944244
@AZ32M:00197:00705
CGTGTCTCTAGGCACAGGATTTTGTGTAG
+
4;ACCDGFA@@>@B>BB?A@@B6@BB<<=
@AZ32M:00198:00701
ACGCTCGACATGCCCAGGTACAGGAG
+
88>=@?@AEDCCCC@BA?BCECC>AA
@AZ32M:00198:00702
ACGAGTGCGTTCCCCATGTCGTAGGTACTC
+
8;=?@CB?@A?BCB:C<<<BAACD@CD>@G
@AZ32M:00198:00703
AGCACTGTAGCTGTCACTAGTTACTTGT
+
/4;;@BDA@ABCCCCBCDE::6;;42;B
@AZ32M:00198:00715
ACGCTCGACATGCCCAGGTACAGGAG
+
,699;9;;ADCCCDCBD?BBBBB@BC
@AZ32M:00198:00716
ACGAGTGCTTTCCCCATGTCGTAGGTACTC
+
AD@BABBB>?;ACC:B:::DECBHBB<=?N
@AZ32M:00198:00719
CGTGTCTCTAGGCACAGGATTTTGTGTAG
+
AACCDCCCAAA@BECBC?CDDE:CDD@@@
@AZ32M:00198:00725
ACGAGTGCGTTCCCCATGTCGTAGGTACTC
+
AA>@?CB?BB>B==9B@@?ABBBB@A;<<C
@AZ32M:00198:00737
CGTGTCTCTAGGCACAGGATTTTGTGTAG
+
?ABCCCBD@@A@ABBB@>::::49@@@@@
@AZ32M:00199:00715
TACTGAGCTACACACACAGAAAGATTGGT
+
;ABCBBBBB@@AAADDBB994-9=<;?>A
@AZ32M:00176:00752
TACTGAGCTACACACACAGAAAGATTGGT
+
?9;;AAACDCCCBACCDDCCC>BCCBC@C
@AZ32M:00179:00758
CGTGTCTCTAGGCACAGGATTTTGTGTAG
+
BCCCCDCCBBB>@AAAA=AABC7B@@;<<
@AZ32M:00183:00756
TACTGAGCTACACACACAGAAAGATTGGT
+
///////;BCDCBBDCCCCBB;?BC@C@A
@AZ32M:00183:00765
AGCACTGTAGCTGTCACTAGTTACTTGT
+
9;@==BCDCBBBBBBBBBBBA?AAC?BB
@AZ32M:00184:00750
TACTGAGCTACACACACAGAAAGATTGGT
+
4444444;@CCBAABDBBBBB>9;:@CAB
@AZ32M:00185:00755
TACTGAGCTACACACACAGAAAGATTGGT
+
>999844ABDCCCBDCDC@??=@BC@C@C
@AZ32M:00185:00758
TACTGAGCTACACACACAGAAAGATTGGT
+
A;<<ABACCCCA@@@BAAAAA;==@@C?C
@AZ32M:00185:00764
CGTGTCTCTAGGCACAGGATTTTGTGTAG
+
99999;@AAAB@BCCCD=9944-9A?999
@AZ32M:00186:00753
TACTGAGCTATACACACAGAAAGATTGGT
+
/1////798>@9444944444-4499><>
@AZ32M:00186:00757
ATCAGACACGGACACAGCAGAACACAC
+
43344::>BC?CCBCCDCBDB@ABBBB
@AZ32M:00187:00770
AGCACTGTAGCTGTCAATAGTTACTTGT
+
8;A=9BDCBBBBBBBB@BCCCABAA>A>
@AZ32M:00187:00775
ACGCTCGACATGCCCAGGTACAGGAG
+
=::<CCCDECECCEBBB@B@AADBAA
@AZ32M:00188:00754
ACGAGTGCGTTCCCCATGTCGTAGGTACTC
+
;;:99;@@CC>AA=6?999?BBBB?BCCCC
@AZ32M:00188:00755
AGCACTGTAGCTGTCACTAGTTACTTGT
+
848444ECCCBAA@@@AAADA@BBB?BB
@AZ32M:00189:00750
TGATACGTCTCCTTCCTTAGTTACTTCA
+
///4444;99959295969>><>9959F
@AZ32M:00189:00753
CGTGTCTCTAGGCACAGGATTTTGTGTA
+
44444;;@ACE?CFCCB@A==926::--
@AZ32M:00189:00775
AGCACTGTAGCTGTCACTAGTTACTTGTGT
+
;;@==AHDCCBBBBBBBBCDB?BBBACDDB
@AZ32M:00190:00754
ACGCTCGACATGCCCAGGTACAGGAG
+
444499==DBBBCB>;;7:@A>A=;<
@AZ32M:00190:00765
TACTGAGCTACACACACAGAAAGATTGGT
+
=;;<CCDDCBBAAADCCC@@?=@BC@C@C
@AZ32M:00190:00775
ACGCTCGACATGCCCAGGTACAGGAG
+
B@@ACBDCECCBCCACB>ABA?@?AB
@AZ32M:00191:00759
CGTGTCTCTAGGCACAGGATTTTGTGTAG
+
44;@ADDDCCC@CBCCC?:4:4,499=99
@AZ32M:00191:00762
CGTGTCTCTAGGCACAGGATTTTGTGTAAG
+
4499;AAAABB=>@A@87/111+-77,,*,
@AZ32M:00192:00778
AGCACTGTAGCTGTCACTAGTTACTTGT
+
<<CCA@ADCCCBBBBBBDDCC?@?A=AA
@AZ32M:00192:00786
CGTGTCTCTAGGCACAGGATTTGTGTAAGA
+
?@@BAA;<<CB@CC@@;=111,1<<11,17
@AZ32M:00192:00787
TACTGAGCTACACACACAGAAAGATTGGT
+
B?@@BBBCCCCB>?@A>@@@@:998<><>
@AZ32M:00193:00755
TACTGAGCTACACACACAGAAAGATTGGT
+
;99<ABACCCCC@BCFCC??>:==@=A@C
@AZ32M:00193:00763
CGTGTCTCTAGGCACAGGATTTTGTGTAG
+
89@BCDGCCBA@BCCCC?:::4,499899
@AZ32M:00193:00770
TACTGAGCTACACACACAGAAAGATTGGT
+
8444=9=ABBBBCCDCC@CCB>BBC@C?@
@AZ32M:00194:00762
ACGAGTGCGTTCCCCATGTCGTAGGTACTC
+
94449@AABB6944-999;@AA@B?B;<=C
@AZ32M:00194:00763
ACGAGTGCGTTCCCCATGTCGTAGGTACTC
+
4498;BBBA@2444/9==@ACB@@=@;<=C
@AZ32M:00194:00770
ACGAGTGCGTTCCCCATGTCGTAGGTACTC
+
44944===?@5999/9999@<99><?9<9@
@AZ32M:00194:00790
AGCACTGTAGCTGTCACTAGTTACTTGTG
+
;;@@9@BBBBBCCFDDD?BBB8;9=5:6/
@AZ32M:00195:00761
ACGAGTGCGTTCCCCATGTCGTAGGTACTC
+
44844C>>@A2444/9999>>?9858999>
@AZ32M:00195:00763
AGCACTGTAGCTTTCACTAGTTACTTGT
+
44444BCB?=9998<CCCCCB@BBB=??
@AZ32M:00195:00778
ACGAGTGCGTTCCCCATGTCGTAGGTACTC
+
A@@@ACCCCF@DDB9D@??CBBCC@ABBCC
@AZ32M:00196:00765
ACGAGTGCGTTCCCCATGTCGTAGGTACTC
+
9;;;<CGB@@2444/9999@BB@@=A<<<B
@AZ32M:00196:00774
ACGAGTGCGTTCCCCATGTCGTAGGTACTC
+
AB:<<CB@@@2444/9>>>ABBAB?BAAAB
@AZ32M:00196:00790
ACGAGTGCGTTCCCCATGTCGTAGGTACTC
+
A?@AACCBCC@CCC:DBBAAB@@@>;<<BC
@AZ32M:00197:00760
ACGAGTGCGTTCCCCATGTCGTAGGTACTC
+
@@;<<CA@@?2444/9>>>ABBBC@C<A<C
@AZ32M:00198:00764
AGCACTGTAGCTGTCACTAGTTACTTGT
+
44889CCCBBBBA@@@AAABC@BBB>AA
@AZ32M:00198:00769
CGTGTCTCTAGGCACAGGATTTTGTGTAG
+
44;ACCFDDCB@BBBBB@EDDC9AA=99A
@AZ32M:00199:00752
CGTGTCTCTAGGCACAGGATTTTGTGTAG
+
44449?BDHEDACCCCCBCCCC8@=?899
@AZ32M:00199:00796
TACTGAGCTACACACACAGAAAGATTGGT
+
B???BBCCBBBBAABBBC@@@<@AA>A>A
@AZ32M:00200:00034
ATCAGACACGGACACAGCAGAACACACCGGGG
+
9??A99484424444949989599<991444,
@AZ32M:00202:00017
CGTGTCTCTAGGCACAGGATTTTGTGTAGCACCGGGGGGGG
+
==<999999;A@CCCKLACBBB7<<<<111/8,////////
@AZ32M:00204:00048
CACTGTAGCTGTCACTAGTTACTTCGGGGGT
+
8889999443334334899=988<89888+4
@AZ32M:00205:00007
TGATACGTCTCCTTCCTTAGTTACTTCAGT
+
BABBBAABCBB@B9<;=ACFD>CCCBBBB<
@AZ32M:00205:00041
ACGAGTGCGTTCCCATGTCGTAGGTATCCGG
+
AACCCC@>>?244-4444444431.8//,/,
@AZ32M:00206:00020
TACTGAGCTACACACACAGAAAGATTCGGGGGGGTG
+
99<A@@@BBBBCCAACC:;9B>?9>;1000001&..
@AZ32M:00206:00043
TACTGAGCTACACACACAGAAAGATTCGGGGGT
+
??@B@AAA@@@ABCAAB<;;A=A>><88888,8
@AZ32M:00208:00009
ACGAGTGCGTTCCCCATGTCGTAGGTACGTACCGG
+
@@@@@@@>@@5999/9>@?@BB10,01/////565
@AZ32M:00209:00021
CGTGTCTCTAGGCACAGGATTTTGTGTAGCACGGGGGG
+
<@@BA<<;A@@=ACCCDACCCC:A>>1111188:E::E
@AZ32M:00209:00045
CGTGTCTCTAGGCACAGGATTTTGTGTAGACGGG
+
BA=A>>9944488444424444,44499994444
@AZ32M:00211:00006
TACTGAGCTACACACACAGAAAGATTGGGT
+
=@@>A@@>@A99<=?>=@99904?;,**)*
@AZ32M:00211:00009
CGTGTCTCTAGGCAC
+
;9<B<<;@@BA:;;9
@AZ32M:00212:00008
AGCACTGTAGCTGTCACTAGTTACTTGT
+
<<CCBAEEAACCA<@<DCCDD@CBB=@@
@AZ32M:00212:00030
AGCACTGTAGCTGTCACTAGTTACTTCGGGGT
+
?BAABCCBBAAACABABBCBA=;11,1111+/
@AZ32M:00213:00046
CGTGTCTCTAGGCACAGGATTTGTGTAGACGGGG
+
==>@>?944442444442444-444494444444
@AZ32M:00214:00009
TACTGAGCTACACACACAGAAAGATTGTGCTG
+
44444449;A11/1//49444-484,......
@AZ32M:00214:00023
AGCACTGTAGCTGTCACTAGTTACTTGGGGGGGT
+
ABAA@994944:BCCBDCCA?;9895444444&4
@AZ32M:00215:00028
ATCAGACACGGACACAGCAGAACACACGG
+
A?BBBBBBAB?BDCCCCBCB;;886001-
@AZ32M:00216:00027
ACGAGTGCGTTCCCCATGTCGTAGGTACTCGGGGGGGG
+
49>@?999A@;>>>4B999AA@90,011///666666$
@AZ32M:00219:00013
TACTGAGCTACACACACAGAAAGATTGGGTGCTG
+
4444:=?=?@A<<<=><CCCD?BBA=;?:3114.
@AZ32M:00219:00030
ACGCTCGACATGCCCAGGTACAGGAGGGGGGG
+
499;<@@BBCBAA@:9959<@11,1111111/
@AZ32M:00220:00026
CGTGTCTCTAGGCACAGGATTTTGTGTAGAGGGGGGGGGGGG
+
89111///;;;>@??BB;=<CC49999994:BDDFCCCCDFF
@AZ32M:00221:00005
CGTGTCTCTAGGCACAGGATTTTGTGTA
+
//779:?9:11111>>B:4449,4:994
@AZ32M:00222:00004
CGTGTCTCTAGGCACAGGATTTTGTGTAGA
+
4444444:8//,//88:?CCCD:B==84//
@AZ32M:00223:00040
AGCACTGTAGCTGTCACTAGTTACTGGGGGGGG
+
BBCC=<::999844444444/,//,,282288$
@AZ32M:00225:00006
ACGCTCGACATGCCCAGGTACAGGAGG
+
9=BCBABA>=<BCCADC>@;8**)**)
@AZ32M:00225:00034
TACTGAGCTACACACACAGAAAGATTGGG
+
99<BA@@A@@@CCCCDH22-2*--*)*++
@AZ32M:00225:00043
ACGCTCGACATGCCCAGGTACAGGAGGGGGGG
+
89>@9944444444-4424.///,/888:;;&
@AZ32M:00228:00034
AGCACTGTAGCTGTCACTAGTTACTTGGGGGT
+
@@@BDCCCC<<=BBDBCCCDH<:4859999-4
@AZ32M:00229:00008
TGATACGTCTCCTTCCTTAGTTACTTCA
+
//6/4499688+-*,*,228;;DBB>4/
@AZ32M:00229:00033
AGCACTGTAGCTGTCACTAGTTACTTGGGGGGGGT
+
BBBBB:;:@?98BCCCCCBCC?;96,1111111$1
@AZ32M:00229:00036
CGTGTCTCTAGGCACAGGATTTTGTGTAAGAGGGGG
+
BBCC@@@B<;<@CCCCBA9999/9@@9959999999
@AZ32M:00229:00048
ACGCTCGACATGCCCAGGTACAGGAGGGGG
+
=?@??>444998>A<=>7=0111-1;<<8/
@AZ32M:00231:00038
ACGAGTGCGTTCCCCATGTCGTAGGTACTGGG
+
BBBBBCCBA>7;99/9999@AAA@<>999990
@AZ32M:00232:00017
TACTGAGCTACACACACAGAAAGATTGTGC
+
49>;@BH@@AB<<=CAACCCC<><8+**((
@AZ32M:00232:00022
ACGCTCGACATGCCCAGGTACAGGAAT
+
AABBB@AACBCBCC<@@=91***)*)*
@AZ32M:00232:00027
AGCACTGTAGCTGTCACTAGTTACTTA
+
BBBBECFA:>=CCCCBDCDC?7888,/
@AZ32M:00232:00042
GAGCTACACACACAGAAAGATTGGTGCTGGG
+
>BCB?>@=;9<<<A@AB<?>@6959999999
@AZ32M:00233:00025
AGCACTGTAGCTGTCACTAGTTACT
+
/////87>1111:86>@DBB?:80,
@AZ32M:00234:00026
ACGCTCGACATGCCCAGGTACAGGAATA
+
;999>99<CDACBB;<<>80***)*)**
@AZ32M:00235:00010
TACTGAGCTACACACACAGAAAGATT
+
4889@@>@?99<99@B4;9==64,*)
@AZ32M:00235:00022
ACGAGTGCGTTCCCCATGTCGTAGGTACTAT
+
4494444489>BCC:EAAABAA;0,.00,,,
@AZ32M:00235:00032
CGTGTCTCTAGGCACAGGATTTTGTGTAGAG
+
C@=@@@@@BBCECCCCC>AA@A6=?A;;<AI
@AZ32M:00235:00033
TACTGAGCTACACACACAGAAAGATTGGGGG
+
A>999949?;9ABAAA=<::A-100)*****
@AZ32M:00235:00036
CGTGTCTCTAGGCACAGGATTTGTGTAGAGGG
+
A?<111//999>AA:=?<99914BB@99----
@AZ32M:00235:00046
GCTCGACATGCCCAGGTACAGGAGACTGATCACCGGGGGA
+
??@A;;9@@9990449444==;?@??;::BABB?BDEC2@
@AZ32M:00236:00029
TATAGCTCACACACA
+
91/,,*,,,,44448
@AZ32M:00237:00041
ACGCTCGACATGCCCAGGTACAG
+
/11/,-,//888;B>AB9>;0**
@AZ32M:00238:00008
TACTGAGCTACACACACAGAAAGATTGTG
+
8;;9<4:>>99999949::::11,,2,,,
@AZ32M:00238:00036
TACTGAGCTACACACACAGAAAGATTGGGGGGT
+
??@BB;><CCCDECCDCA@@?8::>B>>>>>+3
@AZ32M:00238:00038
ACGAGTGCGTTCCCCATGTCGTAGGTACTGGGGGG
+
;;@>9999992444,4441;;;10,0<;;<<<8:+
@AZ32M:00238:00041
CGTGTCTCTAGGCACAGGATTTTGTGTAGAGG
+
BCCBCCDD<;<@CCCCC@<;;;49DB;<<CFB
@AZ32M:00239:00048
CGTGTCTCTAGGCACAGGATTTGTGTAGAGGGG
+
@@BCCB>>4442444442449-44444444444
@AZ32M:00240:00024
ACGAGTGCGTTCCC
+
@@@<<<CAAA?AAA
@AZ32M:00240:00025
CGTGTCTCTAGGCACAGGATTTTGTGTAGA
+
;;<>>C@>?DDCDCA@?=9999/9@AA111
@AZ32M:00241:00035
TCTCTATGCGCTCCACATGTCTAAGTA
+
@BA999949944;999;;@>?>A6944
@AZ32M:00241:00037
ACGAGTGCGTTCCCCATGTCGTAGGTACTGGGGG
+
99>99944;;2444,4499;AA:7134449984+
@AZ32M:00241:00041
ACGAGTGCGTTCCCCATGTCGTAGGTACTGGGGGGGG
+
9;?99999942444,444/777/.,.///8888888$
@AZ32M:00242:00043
TACTGAGCTACACACATAGAAAGATTGGGGGGT
+
???CBCCBBBBBCBBBC:;9B-44?489999*9
@AZ32M:00243:00021
TACTGAGCTACACACACAGAAAGAATCTG
+
AAAABBBCBCCCCCECBCA@@5;>60.0/
@AZ32M:00244:00045
AGCACTGTAGCTGTCACTAGTTATTTGGGGGGG
+
??@BCDB??<<<99;?AA@@@::::-444999&
@AZ32M:00244:00049
TACTGAGCTACACACACAGAAAGATTGGGGGGG
+
99;@??99449=>99=8/11>-117+-------
@AZ32M:00246:00019
ACGCTCGACATGCCCAGGTACAGGAGA
+
489>=CCDDAACCGBBA<@89442444
@AZ32M:00248:00029
TACTGAGCACACACACAA
+
8>>>99444444///,00
@AZ32M:00248:00043
ACGCTCGACATGCCCAGGTACAGAGGGGGG
+
111//1144;@=9=:4859>@99<;@BBC-
@AZ32M:00200:00065
ACGCTCGACATGCCCAGGTACAGGAAG
+
BBBBBBCCCCCCCC>;94979995959
@AZ32M:00200:00070
TACTGAGCTACACACACAGAAAGATTAGGT
+
B@BBHCCCBBBCC<><@AA@@:;;858?;<
@AZ32M:00200:00088
ACGAGTGCGTTCCCCATGTCGTAGGTACTACC
+
AABBBCBBBB@CCC9CCCCCC>1-+---,,,,
@AZ32M:00200:00092
CGTGTCTCTAGGCACAGGATTTTGTGTAGTA
+
////4444449<>A?>?<9999/92000***
@AZ32M:00201:00058
ACGCTCGACATGCCCAGGTACAGGAG
+
BA???HCCDBBBDE@@@=?;=9=89;
@AZ32M:00201:00062
CGTGTCTCTAGGCACAGGATTTTGTGTAG
+
AAAABFCC@@@?BCCCBCCBCCADDB9;;
@AZ32M:00201:00077
TACTGAGCTACACACACAGAAAGATTGGTG
+
B???BBDCBBBCBABD@?99809886;@CC
@AZ32M:00201:00080
AGCACTGTAGCTGTCACTAGTTACTTATG
+
<<BBADDABBCCAAABBJCCB??885949
@AZ32M:00201:00099
ACGAGTGCGTTCCCCATGTCGTAGGTACTACCG
+
?@99;ABBBC@CCC:CCCCCB@@>;89999954
@AZ32M:00202:00057
TACTGAGCTACACACACAGAAAGATTGGT
+
????BBBB@A@BBBCDBB999-887:@?A
@AZ32M:00202:00063
ACGAGTGCGTTCCCCATGTCGTAGGTACTA
+
BCB@@ABCBB=@@>4@?911<8--+--,,,
@AZ32M:00202:00077
TACTGAGCTACACACACAGAAAGATTAGGTGC
+
:<;CB@=@A==@@;;<??@@@>910,..,...
@AZ32M:00202:00086
ACGAGTGCGTTCCCCATGTCGTAGGTACTACC
+
BCBBBBAAAB@CCD::;<B??;10,1111//,
@AZ32M:00203:00059
TACTGAGCTACACACACAGAAAGATTACGGT
+
@@BDBCAB<;;<<<<=CCBBBA>88483377
@AZ32M:00203:00075
CGTGTCTCTAGGCACAGGATTTTGTGTAG
+
AABBBDB@BBA@B@BBECCCCC9A99999
@AZ32M:00204:00057
ACGCTCGACATGCCCAGGTACAGGGAAG
+
BBBBBDCCCCCCCE@BB?=9@9940859
@AZ32M:00204:00073
TACTGAGCTACACACACAGAAAGATTAGGT
+
A@ABCCCCCCCCCAAABBCCC@@;:6;8<>
@AZ32M:00204:00085
CGTGTCTCTAGGCACAGGATTTTGTGTAG
+
BBEBBCCCAAA?BDDDC@EAAA9B88661
@AZ32M:00204:00087
ACGAGTGCGTTCCCCATGTCGTAGGTACTAC
+
CCBB@@BBBBACCC:DDEBBDC><:749999
@AZ32M:00205:00053
ACGAGTGCGTTCCCCATGTCGTAGGTACTC
+
BABBB@ABBC?CCC9AB@@@@@=;991111
@AZ32M:00205:00078
ACGAGTGCGTTCCCCATGTCGTAGGTACTAC
+
@BCBB@@@AB@BBC9EBBA?@?=89911111
@AZ32M:00205:00092
CGTGTCTCTAGGCACAGGATTTTGTGT
+
//68@@CCCCA;:<11/,////*/,,/
@AZ32M:00206:00069
AGCACTGTAGCTGTCACTAGTTACTTGT
+
<<BBBBCDCCC@AAACECCDC>@@B@CC
@AZ32M:00206:00078
ACGAGTGCGTTCCCCATGTCGTAGGTACTAC
+
AAAB@@BBBB@BAA9A=@==@@=;9911111
@AZ32M:00206:00081
AGCACTGTAGCTGTCACTAGTTACTTAGT
+
AAGCCBACBBFB??ABBBBD;:866,111
@AZ32M:00206:00086
ACGAGTGCGTTCCCCATGTCGTAGGTACTAC
+
??BBBAAAAA@BCC9EEBBBBB?9:;11111
@AZ32M:00206:00094
CGTGTCTCTAGGCACAGGATTTTGTGTAAGGC
+
AABCCBBBA@ACBBCCC@CCCC:8C00,)()(
@AZ32M:00207:00050
CGTGTCTCTAGGCACAGGATTTTATGTAG
+
BAAABCCC:::@BB=?BA9999/9@@9;<
@AZ32M:00207:00065
AGCACTGTAGCTGTCACTAGTTACTTGT
+
<;DCCCE@DACDCCCBAAABCBCBB>CD
@AZ32M:00207:00074
TACTGAGCTACACACACAGAAAGATTAGGT
+
BBBBBCEDABACCDAABB;44-9=<488;>
@AZ32M:00207:00079
TACTGAGCTACACACACAGAAAGATTAGGT
+
B@AAABCCBBBBCBGG::<CC9111.0.34
@AZ32M:00207:00088
AGCACTGTAGCTGTCACTAGTTACTTAGT
+
BBCEDCCBCCCBBBABBCBC;:222*-,,
@AZ32M:00207:00098
CGTGTCTCTAGGCGACAGGATTTTGTGTAGTAAACCGGGC
+
///74449;996944444244;;,44499////+/,//+/
@AZ32M:00208:00051
ACGAGTGCGTTCCCCATGTCGTAGGTA
+
;<CBBBCCBCBCBB6?@@@=>>1-+--
@AZ32M:00208:00078
ACGAGTGCGTTCCCCATGTCGTAGTA
+
CCBBBCB@?A6999,494///,,,,,
@AZ32M:00208:00091
ACGCTCGACATGCCCAGGTACAGGAAG
+
B@BBBBBCECBCBB@BA?A<;88,1,1
@AZ32M:00208:00097
CGTGTCTCTAGGCGACAGGATTTTGTGTAAAGGCTAA
+
**,266999995994466,//880///6775656///
@AZ32M:00209:00066
ATATCGCGAGGGTATGGAAGACTCTATA
+
><:;9>>@99919D@B@CBF@@@A@B::
@AZ32M:00209:00067
ACGCTCGACATGCCCAGGTACAGGAACG
+
BBBBCCBBAABA??:9969899969544
@AZ32M:00210:00089
ACGAGTGCGTTCCCCATGTCGTAGGTACTC
+
BBBBB@@@@A@ABB9C??@CCC?C@A;<<G
@AZ32M:00210:00094
CGTGTCTCTAGGCACAGGATTTTGTGTAAGA
+
<=CCCCCCCDC@BCDCC@CCDD:A@;44594
@AZ32M:00211:00055
AGCACTGTAGCTGTCACTAGTTACTTGT
+
@FECDCCBAAABCBBA?BCDC?AAB9;<
@AZ32M:00211:00069
TACTGAGCTACACACACATGAAAGAT
+
BAAACCDCBDBBB<;111////+/26
@AZ32M:00211:00078
ACGAGTGCGTTCCCCATGTCGTAGGTACTC
+
==A@BBABBB?ACC:F@@@AAB?B?B;<<A
@AZ32M:00211:00081
CGTGTCTCTAGGCACAGGATTTTTTGTAGA
+
CBBBBCCCBBB@CBCAA@DCDDJD-91111
@AZ32M:00212:00080
TACTGAGCTACACACACAGAAAGATTGGT
+
B???BBCB?BBBBBDCB@994-877:@?C
@AZ32M:00213:00075
ACGAGTGCGTTCCCCATGTCGTAGGTATACC
+
BBBBBCCC>>5111*///////431394448
@AZ32M:00213:00098
TACTGAGCTACACACACAGAAAGATTAGGTG
+
>ABCDBCB@?@BBC;99>911-110,.6667
@AZ32M:00214:00054
TACTGAGCTACACACACAGAAAGATTGGTG
+
BBBCACBBC;;<@<99BA999143313131
@AZ32M:00214:00063
GACGCTCGACATGCCCAGGTACAGGAG
+
?BABBBDBBCBCCCE@BBBBACCC@BB
@AZ32M:00214:00082
AGCACTGTAGCTGTCACTAGTTACTTGT
+
AADCECDBCCCBBBBBBCBCD@D?@>AF
@AZ32M:00214:00092
ACGAGTGCGTTCCCCATGTCGTAGGTACTAC
+
BBBBBBB?=;2944/9999>>>985899999
@AZ32M:00215:00050
TACTGAGCTACACACACAGAAAGATTGGT
+
ACCCBBAA=899994444444-48777:7
@AZ32M:00215:00077
TACTGAGCTACACACACAGAAAGATTGGT
+
AABBBBCCAAACDCD@C;884-9>>;B=@
@AZ32M:00215:00091
AGCACTGTAGCTGTCACTAGTTACTTGT
+
;;CCDDBCBBCB@@@ABCFBB>?==6=<
@AZ32M:00216:00068
TACTGAGCTACACACACAGAAAGATTGGT
+
AABBCDCD@@@@@@AAAA99909884:>B
@AZ32M:00216:00076
CGTGTCTCTAGGCACAGGATTTTGTGTAG
+
BBBBBCBBBBA@BBBBDBECCB9A=@>@@
@AZ32M:00216:00087
AGCACTGTAGCTGTCACTAGTTACTTGT
+
ACCECBCAAACBBBBBBCCCC@B998<B
@AZ32M:00216:00097
TACTGAGCTACACACACAGAAAGATTAGGTGC
+
==AA@@@<<;@AA@9<9=9;;;8643..,.35
@AZ32M:00217:00050
CGTGTCTCTAGGCACAGGATTTTGTGTAG
+
BCCCCCCCBA@=ABBBB?CBDD:ECD999
@AZ32M:00217:00057
CGTGTCTCTAGGCACAGGATTTTGTGTAG
+
BCBBBDCBCBC@CCCBA=9999/9B@>>9
@AZ32M:00217:00078
ACGCTCGACATGCCCAGGTACAGGAG
+
BABBBCBBCBBBCCA;:8:<?997;@
@AZ32M:00217:00081
ACGAGTGCGTTCCCCATGTCGTAGGTACTC
+
??B@A>AAAA@BCD:C;;;;@@?=9;2222
@AZ32M:00219:00053
TACTGAGCTACACACACAGAAAGATTGGT
+
:=<BCCBA@A;9<C=<<CCBB?BCC?C@C
@AZ32M:00219:00056
AGCACTGTAGCTGTCACTAGTTACTTGT
+
ABBCCCDC@AACCCCCCBCBC?BBB9;;
@AZ32M:00220:00052
ACGAGTGCGTTCCCCATGTCGTAGGTACTC
+
ABCCCCCA;;2999-99>>@AB@?<?<;<;
@AZ32M:00220:00089
TACTGAGCTACACACACAGAAAGATTGGT
+
===BBCC???BBBBCCCCDA?===?=@?B
@AZ32M:00221:00069
TACTGAGCTACACACACAGAAAGATTGGT
+
::<CBBBCBBBCDCAA@@;9909>>;?=@
@AZ32M:00222:00078
ACGAGTGCGTTCCCCATGTCGTAGGTACTC
+
?@BA?BBBBC@B==6?9;;>B@9;589999
@AZ32M:00222:00092
CGTGTCTCTAGGCACAGGATTTTGTGTAG
+
AACDFCBDBBA>??BBDBCCCC:BE=;;4
@AZ32M:00223:00077
CGTGTCTCTAGGCACAGGATTTTGTGTAG
+
AAAAADCB@??@BCBBC<::::-9@?;;<
@AZ32M:00223:00093
TACTGAGCTACACACACAGAAAGATTTCGGTGC
+
444@<<44449444444766:61..4046,.16
@AZ32M:00224:00094
CGTGTCTCTAGGCACAGGATTTTGTGTAAGAG
+
AACCBCBCCBB@BBCB>::::;9:88,,+--,
@AZ32M:00224:00099
TACTGAGCTACACACACAGAAAGATTGGT
+
B???BBBBBBBBBBECBB9996;@@=ACD
@AZ32M:00225:00089
TACTGAGCTACACACACAGAAAGAT
+
<:=CBCCBABBCCACA@AB@B9>:0
@AZ32M:00226:00053
CGTGTCTCTAGGCACAGGATTTTGTGTAG
+
BBDCDCCCCCC@BB<<>?DCCF:CDCCEC
@AZ32M:00226:00057
ACGCTCGACATGCCCAGGTACAGGAG
+
BA@@?9999<9>CB7<:;=<999844
@AZ32M:00226:00061
ACGAGTGCGTTCCCCATGTCGTAGGTACTC
+
BBCBBBCBAB@BDF9A<?<ABB98589999
@AZ32M:00226:00064
TAGTATCAGCCTCGCCATGACGAAGGTATTCC
+
@BCBABCBBB?BBBB?BBCCCCB@C@@?B>A5
@AZ32M:00226:00084
AGCACTGTAGCTGTCACTAGTTACTTGT
+
BCBBBCCDBBBCCDCBABADC@CAB?BB
@AZ32M:00226:00095
AGCACTGTAGCTGTCACTAGTTACTTCGTG
+
BECBCDEABBC@@<<<AAB@<;;11-1;;6
@AZ32M:00226:00099
AGCACTGTAGCTGTCACTAGTTACTTCTGTG
+
AB;99B9999>>98;9<AB>>6998544499
@AZ32M:00227:00093
CGTGTCTCTAGGCACAGGATTTTGTGTAG
+
BACCCCCFCDC@BCBBB@?@@@6=A;99;
@AZ32M:00228:00061
TACTGAGCTACACACACAGAAAGATTGGT
+
??@@AABBBBAAACCBAA;;979@?<@@C
@AZ32M:00228:00063
ACGAGTGCGTTCCCCATGTCGTAGGTACTC
+
A@B@@@ABBB@BCC:E@??BDBBB@>?@@B
@AZ32M:00228:00089
TACTGAGCTACACACACAGAAAGATTCGGT
+
<;<CECBBBCCCCBAA@@@@A:@>>43713
@AZ32M:00229:00083
TACTGAGCTACACACACAGAAAGATTGGT
+
??@CCCCCCDBBCCCABCBBB>@@@<@=@
@AZ32M:00229:00092
TACTGAGCTACACACACAGAAAGATTGGT
+
??@BCCCAAABCCCCDCC@@><?AA?BAD
@AZ32M:00230:00076
AGCACTGTAGCTGTCACTAGTTACTTGT
+
BBBBCDCA@ABCFCCBBBBCB@CBBABB
@AZ32M:00230:00077
AGCACTGTAGCTGTCACTAGTTACTTGT
+
ABBCCCCBABBCCCCAABAAB@CBB@BB
@AZ32M:00230:00096
CGTGTCTCTAGGCACAGGATTTTGTGTAG
+
BBBBCCBBAAA@ABBBD@CCCC:CBA==9
@AZ32M:00231:00053
AGCACTGTAGCTGTCACTAGTTACTGT
+
@@CCCCCC<<=BBCAAACCB@?>112>
@AZ32M:00231:00056
ACGAGTGCGTTCCCCATGTCGTAGGTACTC
+
AECCCCCBBB@BCC9B@?ABBA>8888--,
@AZ32M:00232:00057
ACGAGTGCGTTCCCCATGTCGTAGGGTACTC
+
AABAAAA@@@@BCC9CBBBBB<:;B:89999
@AZ32M:00232:00078
AGCACTGTAGCTGTCACTAGTTACTTGT
+
BCCA@AFCBBEBAACDCCCBB@BAB?BB
@AZ32M:00232:00093
AGCACTGTAGCTGTCACTAGTTACTTGT
+
AABBCDDAABDDEBBCCCCBC@CBC@CC
@AZ32M:00232:00095
TAGTATCAGCCTCGCCATGATCGAAGGTAGTT
+
A<;;AB@CAFBBBBD9;<211,,,*,0,,,,*
@AZ32M:00233:00060
TACTGAGCTACACACACAGAAAGATTGGT
+
BCBCECCBBBBCCCEAACBB><A;:7:@B
@AZ32M:00233:00072
AGCACTGTAGCTGTCACTAGTTACTTGT
+
??BCCECC@@ACCCCBCBBCC@A998;A
@AZ32M:00233:00081
AGCACTGTAGCTGTCACTAGTTACTTGT
+
@?BBCDBCBBBBBBAAAACCA?@@@@BB
@AZ32M:00233:00099
TACTGAGCTACACACACAGAAAGATTGGTG
+
@@BBBBCCBBCDCCDDCB;;4-98848;>;
@AZ32M:00234:00053
TACTGAGCTACACACACAGAAAGATG
+
?@ACBAA@>>99999944444-4433
@AZ32M:00234:00054
CGTGTCTCTAGGCACAGGATTTTGTGAC
+
ABCCBBBBBBCAAA<<1:;;>?1<=1//
@AZ32M:00234:00077
ACGAGTGCGTTCCCCATGTCGTAGGTACTC
+
BBBAAB@@@@@ACC9B:::BCB@@?A;<<<
@AZ32M:00234:00082
ACGAGTGCGTTCCCCATGTCGTAGGTACTC
+
AABBBCAAAB@BDC:E:;;BCCCB?@@@AA
@AZ32M:00234:00096
ACGCTCGACATGCCCAGGTACAGGACG
+
AACBBAA9999844-482479992444
@AZ32M:00235:00058
ACGCTCGACATGCCCAGGTACAGGAG
+
CA@@@?AAECDCCC>AA@CBC@A=@@
@AZ32M:00235:00062
TACTGAGCTACACACACGAAAGATTGGTG
+
BCBCGCCBBBBB<<<A@?BA?<<<?A?A;
@AZ32M:00236:00075
TACTGAGCTACACACACAGAAAGATGGT
+
BBBCCCCBBBBAAB<==CCCJAC@@@@C
@AZ32M:00237:00063
TACTGAGCTACACACACAGAAAGATGGT
+
CDDCBAAA@@?@9999994AA>@CBC<@
@AZ32M:00237:00094
TACTGAGCTACACACACAGAAAGATTGGTG
+
<9<CBBBCBBBC;:;?>@99909>?5313>
@AZ32M:00238:00093
CGTGTCTCTAGGCACAGGATTTTGTGTAG
+
BBBCCCBBBBB@BBCCDABACC9?@B;;<
@AZ32M:00239:00067
TGATACGTCTCCTTCCTTAGTTACTTCA
+
CCC@A@AAA8;7<?C@C?BBDACD>>AB
@AZ32M:00239:00071
CGTGTCTCTAGGCACAGGATTTTGTGTAG
+
BBABBBCBBBE@BCBBC?BBCC:DCB99<
@AZ32M:00239:00077
CGTGTCTCTAGGCACAGGATTTTGTGTAG
+
BBBEDDA@@CC@BBAAA<9999/9@B>>>
@AZ32M:00240:00090
ACGCTCGACATGCCCAGGTACAGGAG
+
AABBBBBBCBBBBB>BB@BBBBB89<
@AZ32M:00242:00070
TACTGAGCTACACACACAGAAAGATTGGT
+
BBBBCCCBBBAA@AAB>@99909885;@B
@AZ32M:00242:00074
ATATCGCGAGGGTATGGAAGACTCTATAG
+
BA@@@CCAACC@ACBB?B?BDBCC;::7=
@AZ32M:00242:00080
AGCACTGTAGCTGTCACTAGTTACTTGT
+
BABBCCDBAAABCCEBBBBDC@B99;;C
@AZ32M:00242:00085
AGCACTGTAGCTGTCACTAGTTACTTGT
+
AACCBDCBCCCBBBBBBBCC@>:498;@
@AZ32M:00242:00094
ATCAGACACGGACACAGCAGAACACAC
+
BAABBBBB@?=?BBCCCCCBC@DBAAA
@AZ32M:00243:00057
TACTGAGCTACACACACAGAAAGAT
+
BCBBCCCBBC>>@@999>4880833
@AZ32M:00244:00074
TACTGAGCTACACACACAGAAAGATGGT
+
@AACCDC@AABCBBBBBBB><:=00099
@AZ32M:00245:00077
AGCACTGTAGCTGTCACTAGTTACTGT
+
BCCCCCEHAAAB<=<CC@A@A699999
@AZ32M:00245:00079
AGCACTGTAGCTGTCACTAGTTACTTGT
+
BBBCCDCBBABBBBBBBBCCA7;<;69@
@AZ32M:00245:00098
CGTGTCTCTAGGCACAGGATTTTGTGTAG
+
??BBBDBAAAB@BBCCBA:444,4==999
@AZ32M:00246:00082
CGTGTCTCTAGGCACAGGATTTTGTGTAG
+
BBBCDCCDBBCABB<<<8<<@B6@@@999
@AZ32M:00246:00084
CGTGTCTCTAGGCACAGGATTTTGTGTAGA
+
BBBBBDDDDBA=>>=:@;9999/9?>999?
@AZ32M:00247:00064
AGCACTGTAGCTGTCACTAGTTACTTG
+
GDDCCDFD:>=BAA@@AAB@A<?;;64
@AZ32M:00248:00060
TACTGAGCTACACACACAGAAAAGATT
+
B>>==9;<999911///6////*/331
@AZ32M:00248:00061
ACGAGTGCGTTCCCCATGTCGTAGGTACTG
+
BBCCCCBAAB@BBB9AACBBB?=99.////
@AZ32M:00248:00071
TACTGAGCTACACACACAGAAAGATTGGT
+
BBBBBABBBBAAACAAACBBA<A@@=@BC
@AZ32M:00248:00087
ACGCTCGACATGCCCAGGTACAGGAG
+
BBBBD?AACAA@HH<;<99>?9<;<C
@AZ32M:00248:00096
ACGCTCGACATGCCCAGGTACAGGAG
+
ABBCCCCDE;<;@@<@@;>?A@@?BA
@AZ32M:00200:00108
AGCACTGTAGCTGTCACTAGTTACTTGT
+
<<DDDDDCBBCBBBB@BBCCB@CBB?BB
@AZ32M:00200:00131
AGCACTGTAGCTGTCACTAGTTACTTGT
+
BBBCCDCCBCCCCDCCBBCAB@@@C@C;
@AZ32M:00201:00101
CGTGTCTCTAGGCACAGGATTTTGTGTAG
+
<=<EICAADCC=AACBB@A@@@6@BAAA=
@AZ32M:00201:00105
ACGCTCGACATGCCCAGGTACAGGAG
+
B?ABBCBAABA@@@<@B@BBCBB99<
@AZ32M:00201:00108
CGTGTCTCTAGGCACAGGATTTTGTGTAG
+
BCCCCCCCDBB?ABCCC@CCCC:ABBAB@
@AZ32M:00201:00134
AGCACTGTAGCTGTCACTAGTTACTTGT
+
==DBADICCCCCCBB@@>>>@899@>@9
@AZ32M:00201:00140
AGCACTGTAGCTGTCACTAGTTACTTGT
+
AABBCCCCCDCBBBCBAAA@@=@>@=99
@AZ32M:00202:00113
TCTCTATGCGCTCCACATGTTCTAAGGT
+
@@BAAACCCCC>@<?9111/,/77771;
@AZ32M:00202:00114
ACGAGTGCGTTCCCCATGTCGTAGGTACTC
+
BB@@ABBBBC=???6=ACBBBCB@;;9;;<
@AZ32M:00202:00125
ACGAGTGCGTTCCCCATGTCGTAGGTACTC
+
BBA@BCCB?@;===6=@DBCC;;:>899@?
@AZ32M:00203:00114
ACGAGTGCGTTCCCCATGTCGTAGGTACTC
+
BBAAAC>>>>5999-9>BAGCBC@>;=:11
@AZ32M:00203:00115
AGCACTGTAGCTGTCACTAGTTACTTGT
+
9;@=>BDCCCCCFCCCBBBBB==B=131
@AZ32M:00204:00120
TACTGAGCTACACACACAGAAAG
+
B@AACBCB??;9;@991<1--+,
@AZ32M:00205:00112
TACTGAGCTACACACACAGAAAGATTGGT
+
A???BBCBAB@?ADA@@B;;;8;BB>B?A
@AZ32M:00206:00100
AGCACTGTAGCTGTCACTAGTTACTTGT
+
@@CCCDBC???AAAAAAABBB@BBB@CC
@AZ32M:00206:00106
TACTGAGCTACACACACAGAAAGATTGGT
+
C?@?BBCCBC?@ADCBBC@@=:><9:?=@
@AZ32M:00206:00135
TACTGAGCTACACACACAGAAAGATTGGT
+
B<9;99?>A>@;<::=A@AHC?BBB@BAA
@AZ32M:00207:00106
ATATCGCGAGGGTATGGAAGACTCTATA
+
BBBBAB>B@???CAAB?B@BCBAAA?::
@AZ32M:00207:00110
CGTGTCTCTAGGCACAGGATTTTGTGTAG
+
9;;9=99@????ACCGE@DCCC9BBA@@;
@AZ32M:00208:00104
ACGCTCGACATGCCCAGGTACAGGAG
+
C@@ACBCCC?@@>>99849>?99699
@AZ32M:00210:00127
TACTGAGCTACACACACAGAAAGATTGGT
+
B???BBCBABABBAA?>@99909>>586:
@AZ32M:00211:00103
TACTGAGCTACACACACAGAAAGATTGGT
+
?BBB;9<@;99@@9999999A1988<773
@AZ32M:00211:00144
TAACTGAGCCTTAA
+
1*)(((((*)/,42
@AZ32M:00212:00115
CGTGTCTCTAGGCACAGGATTTTGTGTAG
+
CADJCCAB99959=?>AAAAEI:DCC<<<
@AZ32M:00212:00125
AGCACTGTAGCTGTCACTAGTTACTTGT
+
@ABBCGFDBCCCBBCBBCCBC@BBC;D<
@AZ32M:00212:00134
TACTGAGCTACACACACAAGAAAGATTGGT
+
BABBBCCC@@ABB?@@9959@A:=;;:;57
@AZ32M:00212:00135
TACTGAGCTACACACACAGAAAGATTACGGT
+
B<<<ABA@9;999>9949444-,,2*,,,*,
@AZ32M:00213:00118
AGCACTGTAGCTGTCACTAGTTACTTGT
+
<<CCDDBA?BCCBCCBBCCCC@CCC:@>
@AZ32M:00213:00128
CGTGTCTCTAGGCACAGGATTTTGTGTAG
+
BBBBCCA>99959>99969999/99>444
@AZ32M:00213:00131
TACTGAGCTACACACACAGAAAGATTGGT
+
B@A@CCDCBBBBAA<<<<;BB=BCC@C?@
@AZ32M:00213:00134
CGTGTCTCTAGGCACAGGATTTTGTGTAG
+
@D<CECBCBCA?>>999699BB6@@A>>9
@AZ32M:00214:00106
TACTGAGCTACACACACAGAAAGATTGGT
+
AABBBBBBBBBBB@DAA=@==<@<>@B?B
@AZ32M:00214:00108
TACTGAGCTACACACACAGAAAGATTGGT
+
;999994444:44499444/7+/..,.,.
@AZ32M:00214:00127
TACTGAGCTACACACACAGAAAGATTGGT
+
A>>>AACBAA??@=;;11//1,/9?<A>?
@AZ32M:00215:00106
TACTGAGCTACACACACAGAAAGATTGGT
+
BACBBBCBBBCCBBDBCB>>?<@@B@C@B
@AZ32M:00215:00109
ACGAGTGCGTTCCCCATGTCGTAGGTACTC
+
<<CABBCBBA?BAA7B;;;>AA>>=?<;<C
@AZ32M:00215:00121
CGTGTCTCTAGGCACAGGATTTTGTGTAGAA
+
AACFEDDEBBA@A@;;<69<@@4>=8----*
@AZ32M:00215:00123
CGTGTCTCTAGGCACAGGATTTTGTGTAG
+
BBBBCDCC@?=;=:==?=BAAA4A@A;;<
@AZ32M:00215:00126
CGTGTCTCTAGGCACAGGATTTTGTGTAG
+
BBBABCDF@@?>B@=AC>C?AA5=;;111
@AZ32M:00216:00125
AGCACTGTAGTAGTCACTAGTTAATTGT
+
CBBCDD;00)(((((,78:::2424244
@AZ32M:00216:00136
AGCACTGTAGCTGTCACTAGTTACTTGTGTGCA
+
98=89AGB@@@<<<=>=9=99244424444449
@AZ32M:00217:00126
AGCACTGTAGCTGTCACTAGTTACTTGT
+
==CGCDDCDAACCC@FACCDCACCBBDC
@AZ32M:00217:00129
AGCACTGTAGCTGTCACTAGTTACTTGT
+
>>CDDDBC>AABBBECBAA:96;@@=@@
@AZ32M:00217:00130
CGTGTCTCTAGGCACAGGATTTGATGTAGA
+
;9999944>?=;9>994599904449499A
@AZ32M:00218:00109
TACTGAGCTACACACACAGAAAGATTGGT
+
A@BCCCBB99;@A@AAAAA@?09984848
@AZ32M:00218:00111
ACGAGTGCGTTCCCCATGTCGTAGGTACTC
+
?@CBBBA>>>@BCC:E::9=?<10,0111:
@AZ32M:00218:00123
TACTGCTACACACACAGAAAGATTGGTGC
+
BBBBBCFBCDBBBBBBCBB<BBA>@>@AB
@AZ32M:00218:00130
TACTGAGCTACACACACAGAAAGATTGGT
+
B???BBDCAABB@@A?>@99909??;?=<
@AZ32M:00218:00137
TATGAGCTACACACACAGAAAAGATTGGTG
+
@@CCCCD;9999999444444,44313136
@AZ32M:00219:00109
CGTGTCTCTAGGCACAAGATTTTGTGTAG
+
9;BAADB<=99<>999599999/999449
@AZ32M:00219:00128
ATCAGACACGGACACAGCAGAACACAC
+
A??ABBBBBC>?AEBBBBB>?878/,-
@AZ32M:00219:00130
TACTGAGCTACACACACAGAAAGATTGGT
+
??BCBCDCBB?@ABB@>>99909@?<<>@
@AZ32M:00220:00102
TACTGAGCTACACACACAGAAAGATTGT
+
9:;B99;A@@@BB:;;B@99;09>>4:;
@AZ32M:00220:00110
TACTGAGCTACACACACAGAAAGATTGGT
+
>>ABCDC:;;BBA:<<=<@>B098>4858
@AZ32M:00221:00103
CGTGTCTCTAGGCACAGGATTTTGTGTA
+
9;9;:B;8>11,//44984944,444//
@AZ32M:00221:00104
CGTGTCTCTAGGCACAGGATTTTGTGTAAG
+
BBBBBBC@@@C@B9;;===;=<011111,1
@AZ32M:00221:00110
TACTGAGACACACAGAAAGATTGGTGC
+
?>ABCBCB?ACC@A9996;?A@CECBB
@AZ32M:00223:00110
TACTGAGCTACACACACAGAAAGATTGGT
+
::<CBBBDAA@AA?A?>B9997;A?>B?B
@AZ32M:00223:00119
ACGAGTGCGTTCCCCATGTCGTAGGTACTC
+
@@BBBB@@@A@BCD:C;;;@@A>?<?<<<A
@AZ32M:00223:00125
TACTGAGCTACACACACAGAAAGAATGGT
+
BBBBDCCB@?@ABBB@@@99909858@?A
@AZ32M:00223:00126
CGTGTCTCTAGGCACAGGATTTTGTGTAG
+
BBBCDBCA@?>?BBBDC?CBCC:C>>==1
@AZ32M:00223:00136
CGTGTCTCTAGGCACAGGATTTTGTGTAG
+
;=<BCDCDCCB><<4992949=29444;4
@AZ32M:00224:00111
CGTGTCTCTAGGCACAGGATTTTGTGTAG
+
B?BCCDBBABB@BBBAB@BFCF:CEA99=
@AZ32M:00224:00113
TACTGAGCTACACACACAGAAAGATTGGT
+
BBBBCCCBBABBCCEDBB@=><@AB@C@A
@AZ32M:00224:00116
TACTGAGCTACACACACAGAAAGATTGG
+
;:<C@AAB@@>@B@???>9990433131
@AZ32M:00225:00142
TAGTATCAGCCTCGCCATGACGAAGGTATTCC
+
@ABA@ACCCCB999959111<11,/5///,42
@AZ32M:00225:00143
CGTGTCTCTAGGCACAGGATTTTGTGTAG
+
;<<CCCCCCCB=;9999294;;,944894
@AZ32M:00225:00144
TACTGAGCTACACACACAGAAAGATTGGT
+
@ABBCDCCB@@AACB@@B99909??<@>A
@AZ32M:00227:00129
CGTGTCTCTAGGCACAGGATTTTGTGTAG
+
>>AABDCC@@@@CBEBC?BBCBACDC::<
@AZ32M:00227:00131
AGCACTGTAGCTGTCACTAGTTAATTGT
+
??BCDDCB@@@BBBBBBBCDC@DABADF
@AZ32M:00227:00137
CGTGTCTCTAGGCACAGGATTTTGTGTAG
+
;><CCCCCDDC@AA<<<@B@@B/9948;4
@AZ32M:00228:00117
AGCACTGTAGCTGTCACTAGTTACTTG
+
BB@?ACCD@@AB@B@A@A@@A=@BB=7
@AZ32M:00228:00122
ACGCTCGACATGCCCAGGTACAGGAG
+
??BBBB@@ECBCCD@BB?@;A==7;;
@AZ32M:00228:00125
TACTGAGCTACACACACAGAAAGATTGGT
+
BBACDCCBABBCDCAAAC@@@:@@B>A?A
@AZ32M:00229:00125
TACTGAGCTACACACACAGAAAGATTGGTG
+
994894444;?99;??99444-43313773
@AZ32M:00231:00102
AGCACTGTAGCTGTCACTAGTTACTTGT
+
>999449B999>>=>99999951;;,//
@AZ32M:00231:00121
TACTGAGCTACACACACAGAAAGATTGGT
+
::<BBCDCBBAABBBA@C9886;>?>C@C
@AZ32M:00231:00132
CGTGTCTCTAGGCGACAGATTTTGT
+
44999?AA@@@5981//,,,,,***
@AZ32M:00232:00128
TACTGAGCTACACACACAGAAAGATTGGT
+
AAABCBCBBBBEDCB@>;844-9??>B?B
@AZ32M:00232:00129
CGTGTCTCTAGGCACAGGATTTTGTGTAG
+
<<CCCHDCBBC@CCBBBBBCCC:@@@BCA
@AZ32M:00233:00111
AGCACTGTAGCTGTCACTATTTACTTCT
+
BBB@AAA@@ACBBBBBBCBCC:;88,//
@AZ32M:00233:00130
ACGCTCGACATGCCCAGGTACAGGAG
+
:<BCCCCCCC:;9B=;:8;?A>>8<;
@AZ32M:00233:00135
ACGCTCGACATGCCCAGGTACAGGAG
+
9<CCCC<<=CB@AB<@@?A>?<<,11
@AZ32M:00234:00104
AGCACTGTAGCTGTCACTAGTTACTTGTG
+
@B;;9A?99<AAAAABBBBBA?:::,//2
@AZ32M:00234:00109
CGTGTCTCTAGGCACAGGATTTTGTGTAG
+
;<AAAAABBBE@BA@?@=9999/91/66/
@AZ32M:00234:00131
TACTGAGCTACACACACAGAAAGATTGGT
+
@@ABBBCCBBBBAABAAB;;;6;>>=AAB
@AZ32M:00235:00100
ACGCTCGACATGCACAGGTACAGGAG
+
2198=:ACB==<@BGAA=;;>11-1/
@AZ32M:00235:00119
CGTGTCTCTAGGCAC
+
AACBCCCCCDC@BAB
@AZ32M:00236:00120
TACTGAGCTACACACACAAGAAAGATTGGT
+
?@FCBBECBBBBC:::1/,/;<8:471313
@AZ32M:00236:00136
TAGTATCAGCCTCGCCATGACGAAGGTATTCC
+
??A:<<CC?@=AAA@<<=<CCCC?C?AAB:;7
@AZ32M:00237:00126
CGTGTCTCTAGGCACAGGATTTTGTGTAG
+
;<;<9@B@>@A=@@@CC?CBDDACCB<11
@AZ32M:00238:00112
TACTGAGCTACACACACAGAAAGATTGT
+
99<C<<:CCBBBC::;@>@>@9@AA?AC
@AZ32M:00239:00100
TACTGAGCTACACACACAGAAAGATTGGT
+
489=994>>=@BC<=:CBB>;5=10,0,0
@AZ32M:00239:00105
CGTGTCTCTAGGCACAGATTTGTGA
+
BBCBCDDBBAA;>1111///+/,,,
@AZ32M:00239:00110
ACGAGTGCGTTCCCCATGTCGTAGGTACTC
+
9;@@@BCCCB?ACD>B;;;;@>@?=?<;9;
@AZ32M:00241:00101
TAGTATCAGCCTCGCCATGACGAAGGTATTCC
+
==B9:<DFAA@BABA@BDBDCD?:;;<11,15
@AZ32M:00241:00106
AGCACTGTAGCTGTCACTAGTTACTTGT
+
BBCB@BBAAAABBAABBBBA?=?88599
@AZ32M:00241:00115
TACTGAGCTACACACACATGAA
+
94444444:4449::1//6/,*
@AZ32M:00241:00118
CGTGATCTCTAGCACAGATTTGATGAG
+
/,,,,//77:949AA99:::6@1//6/
@AZ32M:00241:00125
TACTGAGCTACACACACAGAAAGATTGT
+
99<A<<:BBBCCCAECCCCCB:A==-00
@AZ32M:00241:00128
TGATACGTCTCCTCTAT
+
999444444//,/////
@AZ32M:00242:00111
AGCACTGTAGCTGTCACTAGTTACTTGT
+
:<AA9:::994498444444/,,,,*,,
@AZ32M:00242:00128
TACTGAGCTACACACACAGAAAGATTGGT
+
99;>9949>>>AAABAAAAAB<>>?5:8;
@AZ32M:00243:00112
AGCACTGTAGCTGTCACTAGTTACTTGT
+
ABAA@BAAACB@AABCCCCCB:8//,11
@AZ32M:00243:00116
TACTGAGCTACA
+
///////44444
@AZ32M:00243:00126
TACTGAGCTACACACACAGAAAGATTGGT
+
99<@@A=@@@@@BA@@@@99909<;,0,1
@AZ32M:00244:00100
TACTGAGCTACACACACAGAAAGATGGT
+
@@BCBBBCBA@@B?A:;;@<<6;100,.
@AZ32M:00244:00123
CGTGTCTCTAGGCACAGGATTTTGTGTA
+
?<CCCDCBBAC@BBDCD@AAAB7A>;::
@AZ32M:00245:00115
CGTGTCTCTAGGCACAGGTTTTTGTGTAG
+
;<A@@>@?>9959>@9969999-91=111
@AZ32M:00245:00120
TACTGAGCTCACACACA
+
>;;9AA994499//,,,
@AZ32M:00245:00125
CGTGTCTCTAAGGCACAGGATTTTGTGTA
+
BBCCA;;8//,1,1?@BDCBCBC:BA@99
@AZ32M:00246:00113
TAGTATCAGCCTCGCCATGACGAAGGTACC
+
==@;;;C>=;B@;<=ACCCDC@@=C@;9<<
@AZ32M:00247:00114
AGCACTGTAGCTGTCACTAGTTACTGT
+
CBCB@AAC??A@;;<A@@A@<:8--,,
@AZ32M:00247:00118
GTGTCTCTAGCACAGGATTTTGTGTAG
+
@BABBCCA@@BBBBA@CBBB7>@?;;9
@AZ32M:00247:00120
AGCACTGTAGCTGTCACTAGTTACTTGT
+
CB;<<94:444444444444/,,,,*,,
@AZ32M:00247:00134
TACTGAGCTACACACACAGAAAGATTGGT
+
??@@<<=DCCCCCCB@@;988-9?>?C@C
@AZ32M:00248:00122
TAACTGAGCTACACACACAGAAAGATTGT
+
8824444498449@:;<=<C<=8>--*,,
@AZ32M:00248:00128
TACTGAGCTACACACACAGAAAGATTG
+
99<C<<:BB@@ABBBAAAB>>9>00,0
@AZ32M:00249:00117
TGAATACGTCTCCT
+
899244444///,/
@AZ32M:00249:00122
ACGTTCGACATGCCCAGGTACAGGAG
+
??@B>B;;;A@@?@:998<B>>@<99
@AZ32M:00249:00134
AGCACTGTAGCTGTCACTAGTTACTTGT
+
==>@@???BBCB?AABCCCCC?B@?8;;
@AZ32M:00200:00173
TACTGAGCTACACACACAGAAAGATTGG
+
<<ACCCCCCCCCCCEDCB@@@<>>>;:,
@AZ32M:00203:00155
CGTGTCTCTAGGCACAGGATTTTGTGTAG
+
AAACEDCEBBA@BBCCBA9944-9@A>@A
@AZ32M:00204:00159
CGTGTCTCTAGGCACAGGATTTTGTGTAG
+
AAADDCDCCCB@BBCBC?9999-9@A>>@
@AZ32M:00205:00167
ACGCTCGACATGCCCAGGTACAGGAG
+
CCCCCBBBCCCCCC?BB?BCCCC@A;
@AZ32M:00208:00153
TACTGAGCTACACACACAGAAAGATTGGT
+
@;9;@@CAAACCCCFCCNCDB?BBA>@<?
@AZ32M:00209:00155
TACTGAGCTACACACACAGAAAGATTGGT
+
CBBBBCCBBBAAACCDCCCCC>CCC@C=>
@AZ32M:00214:00159
CGTGTCTCTAGGCACAGGATTTTGTGTAG
+
;4;BB@ABCCB?BCECC@BDDA4<<9>??
@AZ32M:00216:00163
CGTGTCTCTAGGCACAGGATTTTGTGTAG
+
989>AA>@AAA>BBBBB=9999/999111
@AZ32M:00216:00171
CGTGTCTCTAGGCACAGGATTTTGTGTAAGAGT
+
<<<CCBBBAACCFECBD?9999/9B@9969994
@AZ32M:00217:00151
TACTGAGCTACACACACAGAAAGATTGGT
+
CCAABCGCAABBBBCDCCBBC>BCC@C@C
@AZ32M:00219:00171
TACTGAGCTACACACACAGAAAGATTGGT
+
BBBBCCDBBBBCCCDEGCBBC?BCC@B?A
@AZ32M:00219:00194
TCTTTTTTTTTTTTTTTTTTTTTGTGTCTCTAAGCACAGGATTTGTTGTAGA
+
***0000888888888888888",,,944999;9449//,///+//,/6687
@AZ32M:00220:00176
AGCACTGTAACTGTCACTAGTTACTTGTT
+
C<<<??ADB<;999494449986//,//,
@AZ32M:00221:00150
AGCACTGTAGCTGTCACTAGTTACTTGT
+
99===BDC;<=;;94;444442444244
@AZ32M:00221:00163
TACTGAGCTACACACACAGAAAGATTGGT
+
:A@AADCBBBBCCCDDECDCB?BCA?A?B
@AZ32M:00221:00190
CTTTTTTTTTTTTTTTTGTGTCTCTAGGCACAGGATTTTGTGTAG
+
,,22222222222222",,,//69:49248;//,////*///602
@AZ32M:00222:00153
AGCACTGTAGCTTTCACTAGTTACTTGTG
+
AACCCDECA@@@=:944::4424988443
@AZ32M:00222:00161
CGTGTCTCTAGGCACAGGATTTTGTGTA
+
84;=@=@@@<<:<A@>989999/99444
@AZ32M:00223:00154
TACTGAGCTACACACACAGAAAGATTGGT
+
444449=ACCCHCCDCCCCCC=BBA>A@@
@AZ32M:00224:00153
CGTGTCTCTAGGCACAGGATTTTGTGTAAG
+
98<=@?>@BBC@BHEEB?2222+1@>11,1
@AZ32M:00224:00178
TTCTTACTGAGCTACACACACA
+
-*,,*,0,,1:44499444449
@AZ32M:00225:00178
TACTGAGCTACACACACAGAAAGATTGGT
+
A999@ACCBCCCCCCCCFBBB=BA@=@<?
@AZ32M:00227:00177
ATCAGACACGGACACAGCAGAACACACA
+
BCABBBBBCC=@@9<9@>>=><>@>>38
@AZ32M:00228:00157
CGTGTCTCTAGGCACAGGATTTTGTGTAG
+
99;=A>>>@<<:<AB@@=<999/<CBAAA
@AZ32M:00236:00173
TGATACGTCTCCTTCCTTAGTTACTTCA
+
44449999?BB@C@C=?;844244/,/8
@AZ32M:00239:00167
AGCACTGTAGCTGTCACTAGTTACTTTGT
+
99?B=BBC<44;444;4444424444-44
@AZ32M:00244:00186
CTTTTTTTTACGCTCGACATGCCCAGGTACAGGAG
+
////////$/6799=ACCBDDCL@EECCCCCD:<<
@AZ32M:00246:00197
CGTGTCTCTAGGCACAGGATTTTGTGTAG
+
///799=@BCC@CBDDDBDDKD7@@@999
@AZ32M:00210:00223
TGTGTCTCTAGGCACAGGATTTTGTGTAGA
+
///74444:9;6;994;:4444,4449994
@AZ32M:00214:00204
TGTGTCTCTAGGCACAGGATTTTGTGTAGAG
+
//8899:499969999@:1111+1<<11///
@AZ32M:00220:00240
TCCCCCCCCCCACTGAGCTACACACACAGAAAGATTGGTGC
+
4444444444"4:::;;9444444444498=:?C:9699..
@AZ32M:00223:00213
TACTGAGCTACACACACAGAAAGATTGGT
+
444444444884;:A:;;BHE@C@>:;:7
@AZ32M:00227:00217
TACTGAGCTACACACACAGAAAGATTGGTG
+
4444444488==AADCAACCLAC@@;;771
@AZ32M:00200:00410
ACGCTCGACATGCCCAGGTACAGGAG
+
;@AACBBBCCCCCCAA@=@BB;;9;@
@AZ32M:00200:00448
TGATACGTCTCCTTCCTTAGTTACTTCA
+
444488=9:8=+-+-+-*-,/,499244
@AZ32M:00201:00421
TACTGAGCTACACACACAGAAAGATTGGT
+
9BBCCDA@ACCBBBCCBA@@@<@BB?C@C
@AZ32M:00202:00436
ACGCTCGACATGCCCAGGTACAGGAG
+
994;<<;4B@99>>:99599999284
@AZ32M:00202:00440
AGCACTGTAGCAGTCACTAGTTACTTGT
+
989449<<<<;BDDEHDCBABCAFDBCC
@AZ32M:00203:00429
TGATACGTCTCCTTCCTTAGTTACTTCAG
+
9:BB@?>999969<@>B@BCB@CCC:<:;
@AZ32M:00203:00430
ACGAGTGCGTTCCCCATGTCGTAGGTACTC
+
BBBBCEBABB>BAB7B@@@@AB@B?@AABB
@AZ32M:00203:00437
AGCACTGTAGCTGTCACTAGTTACTTGT
+
AACDB?CAAAA@AAAABBDICB<<<A<<
@AZ32M:00203:00443
TACTGAGCTACACACACAGAAAGATTGGT
+
EBBAAACCCDCCCBCCBBBBB>BBC?A?A
@AZ32M:00205:00427
ACGAGTGCGTTCCCCATGTCGTAGGTACTC
+
4==@CCBABB@CHH:D:<<AAA@@=@CCCD
@AZ32M:00205:00443
AGCACTGTAGCTGTCACTAGTTACTTGT
+
9;<A99<DCCBBB?>@=@??@<>AA5<<
@AZ32M:00208:00449
ACGAGTGCGTTCCCCATGTCGTAGGTACTC
+
<;<BBC<>=CBDKKBI><11/:/.,.777:
@AZ32M:00209:00449
ACGCTCGACATGCCCAGGTACAGGAG
+
A:;9@@><=<BAAB@;;59@A99594
@AZ32M:00210:00438
ACGAGTGCGTTCCCCATGTCGTAGGTACTC
+
9=ABCCBBBC@ECC:B;;;@@A@B@BBBBC
@AZ32M:00212:00442
ACGCTCGACATGCCCAGGTACAGAAG
+
9:;<B@AADBBCCD@BA?BBB;;<:;
@AZ32M:00214:00440
TCTCATGCGCTCCACACTGTCTAAGGTA
+
****00*9<AA@<<?211/188=<?>=@
@AZ32M:00200:00451
ATATCGCGAGGGTATGGAAGACTCTATA
+
BBBBBCBB;::9;BAB@C@CCCCCC@B@
@AZ32M:00200:00455
TACTGAGCTACACACACAGAAAGATTGGT
+
CBAABBCBCBEBBCA@>A9998;AA@C@C
@AZ32M:00200:00466
ACGCTCGACATGCCCAGGTACAGGAGG
+
C@AAABCCDBBBCC=8959>@@@>@@=
@AZ32M:00200:00467
TACTGAGCTACACACACAGAAAGATTGGT
+
B@BBCCCBACCCCCEBBA;946;@@=C@C
@AZ32M:00200:00473
TCTCTATGCGCTCCACATGTCTAAGGT
+
<11/8===::A11,1//99@AECAC@B
@AZ32M:00200:00491
TACTGAGCTACACACACAGAAAGATTGGT
+
//499>:=999>99994=44804739;@B
@AZ32M:00200:00492
TACTGAGCTACACACACAGAAAGATTGGT
+
@CECDBB@@ACCBAAAACAA@>ADCBC@A
@AZ32M:00200:00493
ACGCTCGACATGCCAGGTACAGGAG
+
B?499>>994?9954428;6//,//
@AZ32M:00201:00483
CGTGTCTCTAGGCACAGGATTTTGTGTAG
+
CCBBBCBDBBB@BCCCCACBBB9AA@99@
@AZ32M:00201:00488
CGTGTCTCTAGGCACAGGATTTTGTGTAG
+
BBBBBBCCBCC@CBCCEBDCCC9CCB@@@
@AZ32M:00202:00473
CGTGTCTCTAGGCACAGGATTTTGTGTA
+
==ACHGBAAA@799A9959999/9B@<:
@AZ32M:00202:00479
AGCACTGTAGCTGTCACTAGTTACTTGT
+
AACHDDCBAAABBBBBBAAAA@CBB@BC
@AZ32M:00203:00453
CGTGTCTCTAGGCACAGGATTTTGTGTAG
+
BABBCCCCA@@@CCCCB>ABDCA:<;@>@
@AZ32M:00203:00464
AGCACTGTAGCTGTCACTAGTTACTTGT
+
<<DCFDCCBBBBBBBBBBB@B@CBB=??
@AZ32M:00203:00495
TAGTATCAGCCTCGCCATGATCGAAGGTATTCC
+
4444944449889448;///66/,*,2,,/,/,
@AZ32M:00204:00487
AGCACTGTAGCTGTCACTAGTTACTTGT
+
BBDCCDCCAABBBBCBCCCBB@BBB?BC
@AZ32M:00204:00489
CGTGTCTCTAGGCACAGGATTTTGTGTAG
+
CCBBBCA@@@@@AAAAB@BACC:AAB>>>
@AZ32M:00204:00494
CGTGTCTCTAGGCACAGGATTTTGTGTAG
+
BBBBBBBBAAA@BBCCD@AAAB7BBA;;;
@AZ32M:00205:00481
TACTGAGCTACACACACAGAAAGATTGGT
+
CBBBB@@@@BAAABCCB@>>><>BB@D@B
@AZ32M:00205:00482
ACGAGTGCGTTCCCCATGTCGTAGGTACTC
+
BBBBBBBBBB@BCC:C::9=@@9848999@
@AZ32M:00205:00483
ACGCTCGACATGCCCAGGTACAGGAG
+
BAAAAABBDDDBBB?AA>?>@=?=?B
@AZ32M:00205:00498
TACTGAGCTACACACACAGAAAGATTGGT
+
@@ABBBCBABBCBCCDB=9996;@B@C@A
@AZ32M:00206:00484
TACTGAGCTACACACACAGAAAGATTGGT
+
A===BBBB@@@BBBCC@A944-9><<@?B
@AZ32M:00206:00491
TACTGAGCTACACACACAGAAAGATTGGT
+
BABBBCCB??ABBBCDA=9996;@<?C@C
@AZ32M:00206:00497
ACGAGTGCGTTCCCCATGTCGTAGGTACTC
+
BBBBBBBBBB?BCD:E??@?BB@@>@;<<A
@AZ32M:00206:00499
CGTGTCTCTAGGCACAGGATTTTGTGTAG
+
=ACCDGBBABB@BAAAD?9999-9@@999
@AZ32M:00207:00473
CGTGTCTCTAGGCACAGGATTTTGTGTAG
+
BBCCCCBD?@?@DCCBB@=9992499>>>
@AZ32M:00207:00475
TGATACGTCTCCTTCCTTAGTTACTTCA
+
CBBA??BBBBA?A?A?@@BBB?BBC@CD
@AZ32M:00207:00476
AGCACTGTAGCTGTCACTAGTTACTTGT
+
;;CDCCCBBCCBBBBBBECBB?BCB?@@
@AZ32M:00207:00493
TACTGAGCTACACACACAGAAAGATTGGT
+
BBBBCBCCBBBCC@A=B=;998;@?@D@B
@AZ32M:00208:00462
ACGCTCGACATGCCCAGGTACAGGAG
+
BBCBCCBBBA>;;;7;@?BBDCC<<<
@AZ32M:00208:00464
CGTGTCTCTAGGCACAGGATTTTGTGTAG
+
BBAABBFDAAA@BCCBC@CDDC9BBA>??
@AZ32M:00208:00472
CGTGTCTCTAGGCACAGGATTTTG
+
BEAAACAA<<9?9999959999,4
@AZ32M:00208:00480
AGCACTGTAGCTGTCACTAGTTACTTGT
+
<<CDCCCCABBABBBCBBBCC@CBB<??
@AZ32M:00209:00489
TACTGAGCTACACACACAGAAAGATTGGT
+
8//449>999;9B@CAA@A@@099>4858
@AZ32M:00210:00495
TACTGAGCTACACACACAGAAAGATTGGT
+
B???BBBBABBBBBECCB???<>AB@B@A
@AZ32M:00211:00493
ACGAGTGCGTTCCCCATGTCGTAGGTACTC
+
CCBB@@AABB@EBB9D;;;CBA>@=?<<<A
@AZ32M:00212:00485
TACTGAGCTACACACACAGAAAGATTGGT
+
BBBBCCCB?BBBBFECCCAA?=BBB@B@C
@AZ32M:00213:00469
AGCACTGTAGCTGTCACTAGTTACTTGT
+
BBBBBBDCBBBBCCCBBBBC@EBBB@AA
@AZ32M:00213:00489
ACGCTCGACATGCCCAGGTACAGGAG
+
BA???BBECCBDBD?BC@@BC=?=?@
@AZ32M:00213:00492
CGTGTCTCTAGGCACAGGATTTTGTGTAG
+
BCBBBFBBAAA@BCDDE@BAAA9ABB>>@
@AZ32M:00214:00481
ACGAGTGCGTTCCCCATGTCGTAGGTACTC
+
BBBBBAABBC?CBB9B;99ACB@@>?;<<C
@AZ32M:00215:00471
ACGCTCGACATGCCCAGGTACAGGAG
+
?@BBC<==DCA@@B>AA>AAB<=<=B
@AZ32M:00216:00491
CGTGTCTCTAGGCACAGGATTTTGTGTAG
+
CCBCCCBBA>A@BCBBC@CCCC:BB=99;
@AZ32M:00216:00496
CGTGTCTCTAGGCACAGGATTTTGTGTAG
+
CBBBBBCCAAA@BCCCB?====6@BB@@@
@AZ32M:00217:00477
CGTGTCTCTAGGCACAGGATTTTGTGTAG
+
BBCBBBCCAAA@BBCB?<4444,4@@=@@
@AZ32M:00217:00495
AGCACTGTAGCTGTCACTAGTTACTTGT
+
<CDCCCDCAAABBBBCDCCCB=@@B@CB
@AZ32M:00218:00454
CGTGTCTCTAGGCACAGGATTTTGTGTAG
+
,,28;BBDBAA@BBBBA?::::,4@?=@@
@AZ32M:00218:00457
ACGCTCGACATGCCCAGGTACAGGAG
+
9=ABCCCCCBBBBB=AB@@@B>?=?@
@AZ32M:00218:00495
TACTGAGCTACACACACAGAAAGATTGGT
+
ABBBBBCBBBAAABDCCB@@?=@CC@D@C
@AZ32M:00218:00496
ACGAGTGCGTTCCCCATGTCGTAG
+
ADCCBB::892/11*1//,222//
@AZ32M:00218:00498
CGTGTCTCTAGGCACAGGATTTTGTGTAG
+
CCCDDBBBA@A@CCCCF@???@6@BB@AA
@AZ32M:00219:00484
TACTGAGCTACACACACAGAAAGATTGGT
+
AAABBBBAA@@@ACCCDB??@=@BC@B>?
@AZ32M:00219:00490
AGCACTGTAGCTGTCACTAGTTACTTGT
+
@ABBBDACAAABABBBBBBAA@BBB<>>
@AZ32M:00219:00499
ACGAGTGCGTTCCCCATGTCGTAGGTACTC
+
BABABBBB@@@ACH:C:;;@@@>@>@<==C
@AZ32M:00220:00493
TCTCTATGCGCTCCACATGTCTAAGGT
+
BCCEA@ACCCDCCADA@@@@@@@<A@<
@AZ32M:00221:00492
AGCACTGTAGCTGTCACTAGTTACTTGT
+
BBBBCCFEAAAGBCBBCBBBB8<<@=@@
@AZ32M:00221:00497
CGTGTCTCTAGGCACAGGATTTTGTGTAG
+
BBCBCBBD???ABCBBA>ACBB7BBB;<<
@AZ32M:00222:00490
AGCACTGTAGCTGTCACTAGTTACTTGT
+
CBBBCCDD@AACCCCCCBBCA?BBB>BB
@AZ32M:00222:00496
AGCCTGTAGCTGTCACTAGTTACTTGT
+
<GDBDB?@ACAABABBBBBC@B?>>?A
@AZ32M:00222:00497
TACTGAGCTACACACACAGAAAGATTGGT
+
?999A<9;@D@9<<<9>>>>>9>771313
@AZ32M:00223:00495
ACGCTCGACATGCCCAGGTACAAGAG
+
9;CCB@AAAA@CCC=BB?B@<;7;;<
@AZ32M:00224:00499
ATCAGACACGGACACAGCAGAACACAC
+
@@CCBCBBBB9:<BCCBCCBB?BBA<:
@AZ32M:00225:00490
CGTGTCTCTAGGCACAGGATTTTGTGTAG
+
CCCCCDBBBCC@BCCCCBECCE9BBA9;9
@AZ32M:00231:00495
AGCACTGTAGCTGTCACTAGTTACTTGT
+
BBCBBCCA?ACCCCC@@AADCEABB@BB
@AZ32M:00200:00508
CGTGTCTCTAGGCACAGGATTTTGTGTAG
+
BCGCBBCFCCCBDAA@@?9999/999>>?
@AZ32M:00200:00512
CGTGTCTCTAGGCACAGGATTTTGTGTAG
+
BBBBBBCCAAA@BBCCD@CDCC9BCB=@A
@AZ32M:00200:00519
CTCTAGGCACAGGATTTTGTGTAGAG
+
11;C;B@CDE>;:4448/9>>00/;0
@AZ32M:00200:00533
TAGTATCAGCCTCGCCATGACGAAGGTATTCC
+
BBB??AJDEC@BBBC@BBACC;;9>ABBBACB
@AZ32M:00200:00547
ACGAGTGCGTTCCCCATGTCGTAGGTACTC
+
B@AAABBBBC@DCC:CAABBBB??@@;><C
@AZ32M:00201:00515
TACTGAGCTACACACACAGAAAGATTGGT
+
A@ABCCCCBBCCAA?:@@99909@?<@?B
@AZ32M:00201:00532
AGCACTGTAGCTGTCACTAGTTACTTGT
+
;;CCCCCCAAABBBBBBECAA@BDB?AA
@AZ32M:00202:00504
ACGAGTGCGTTCCCCATGTCGTAGGTATC
+
;<CBBBCB?=>@A>7@<<1<>?11,.78/
@AZ32M:00202:00508
ACGAGTGCGTTCCCCATGTCGTAGGTACTC
+
@BBBBBBAA>?@BC:DAAABBB@@?B;<<D
@AZ32M:00202:00525
TACTGAGCTACACACACAGAAAGATTGGT
+
CCBCBAB@@BBBBABAAB;;;8;BC@C@C
@AZ32M:00202:00526
TACTGAGCTACACACACAGAAAGATTGGT
+
BBBBCCJBABBCBCCCCCCBB<?>@>>>>
@AZ32M:00203:00500
AGCACTGTAGCTGTCACTAGTTACTTGT
+
<<CDCDBABBBBBBBBCCCAA@BCB>A@
@AZ32M:00203:00502
TACTGAGCTACACACACAGAAAGATTGGTG
+
BABBBBCBBAB@>AEB;;444-9??=AB@@
@AZ32M:00203:00504
AGCACTGTAGCTGTCACTAGTTACTTGT
+
;BAA<@:?BC@9;;944;>99=@=>;@;
@AZ32M:00203:00514
AGCACTGTAGCTTTCACTAGTTACTTGT
+
BBHEBBCBBBBBB>BBDCDAB?A??=@B
@AZ32M:00203:00516
ACGAGTGCGTTCCCCATGTCGTAGGTACTC
+
AA?BBBBBBB@BDC:C@??ACC>B?B;<<B
@AZ32M:00203:00521
CGTGTCTCTAGGCACAGGATTTTGTGTAGAG
+
@@@AABCDDAA@BCCCC@DDDC:CDC??B94
@AZ32M:00203:00526
ACGCTCGACATGCCCAGGTACAGGAG
+
BBAAABBCFDDABB?BB@CCDCC?AA
@AZ32M:00203:00537
TACTGAGCTACACACACAGAAAGATTGGT
+
B???BBBBBBBBBBDC@A944-9><<@?B
@AZ32M:00203:00547
TAGTATCAGCCTCGCCATGACGAAAGGTATTCC
+
>=>9944:998>844244899444-4:444<?9
@AZ32M:00204:00507
TACTGAGCTACACACACAGAAAGATTGGT
+
AACCCCBAA@@B@CFC@@944-9>>>BBC
@AZ32M:00204:00519
AGCACTGTAGCTGTCACTAGTTACTTGT
+
8;BB@ADCBBBCBBBBBBB:92;@@=@B
@AZ32M:00204:00531
ACGAGTGCGTTCCCCATGTCGTAGGTACTC
+
CCBBBBBBBB@BCD:B;99=@@=>;>;<<@
@AZ32M:00204:00541
TACTGAGCTACACACACAGAAAGATTGGT
+
B???BCCBBBBEBCEBBA;996;@@?B@C
@AZ32M:00205:00506
ACGCTCGACATGCCCAGGTACAGGAG
+
BBBBCCECCBCCCC=9949>@997;@
@AZ32M:00205:00508
TAGTATCAGCCTCGCCATGACGAAGGTATTCC
+
BBC??ACCCC@AA999<AC?A;96<@A@B?B=
@AZ32M:00205:00510
CGTGTCTCTAGGCACAGGATTTTGTGTAG
+
CBBBACBBBBB?BBBED@CAAA9AA=99;
@AZ32M:00205:00515
TACTGAGCTACACACACAGAAAGATTGGT
+
BABBBCCBBABABBDC@@;94-9><<A@C
@AZ32M:00205:00519
TACTGAGCTACACACACAGAAAGATTGGT
+
=ABBCBBBCC<<<AAAA@99909??4868
@AZ32M:00205:00536
CGTGTCTCTAGGCACAGGATTTTGTGTAG
+
@@@@ACCCBBB?BCBBDCA?=?6@>>;;;
@AZ32M:00205:00540
TACTGAGCTACACACACAGAAAGATTGGTGC
+
?=??BBCBABAAABFDA@994-9<<<A@CCC
@AZ32M:00205:00546
ACGCTCGACATGCCCAGGTACAGGAG
+
BBBBBDDCBBBBBC?BA?=98//,11
@AZ32M:00206:00510
ACGAGTGCGTTCCCCATGTCGTAGGTACTC
+
BAA@@BCBBB?CBA9B@??CDC@A@A;<<C
@AZ32M:00206:00511
ACGCTCGACATGCCCAGGTACAGGAG
+
BB???BBCEBBBBB>BB@BBCEC@AF
@AZ32M:00206:00517
AGCACTGTAGCTGTCACTAGTTACTTGT
+
AACCEDCBBBCAAABBCCD::::BB>BA
@AZ32M:00206:00531
TACTGAGCTACACACACAGAAAGATTGT
+
494444;444949::4444//+/,,*,,
@AZ32M:00206:00532
ACGAGTGCGTTCCCATGTCGTAGGTACTC
+
@;4448444;2490444//////,.6///
@AZ32M:00207:00507
TACTGAGCTACACACACAGAAAGATTGGT
+
B???BBBBAB@@A@BCCB9998:@B@C@C
@AZ32M:00207:00514
ACGAGTGCGTTCCCCATGTCGTAGGTACTC
+
?ABBBBCCBB=?==6A@@@BBBCB@C<><C
@AZ32M:00207:00519
ACGAGTGCGTTCCCCATGTCGTAGGTACTC
+
AAABBBBAAA@CCC:CCDCDDDABAC;<<C
@AZ32M:00207:00539
ACGAGTGCGTTCCCCATGTCGTAGGTACTC
+
AAA?BBBBBB>A@=6??ABBDC@B@A;=<C
@AZ32M:00207:00542
CGTGTCTCTAGGCACAGGATTTTGTGTAG
+
AAAAACBBAAA@BBCED@ECCC9BB@==@
@AZ32M:00207:00548
TACTGAGCTACACACACAGAAAGATTGGT
+
@?BCCCAAACCCCCCEAAADB<A;;7;>A
@AZ32M:00209:00519
CGTGTCTCTAGGCACAGGATTTTGTGTAG
+
BBBBBCCCAAA@BCDBBCCCCC:BBB99;
@AZ32M:00209:00520
TACTGAGCTACACACACAGAAAGATTGGT
+
B???BBCBB?BBBBDCCC<<;89BA<@=@
@AZ32M:00209:00524
CGTGTCTCTAGGCACAGGATTTTGTGTAG
+
BBBBDCBBBBB@BCBAB@CBCC:CBC99;
@AZ32M:00209:00535
ACGCTCGACATGCCCAGGTACAGGAG
+
BAAABBBCCCBDDC>BB@BBCBC@@A
@AZ32M:00210:00503
TACTGAGCTACACACACAGAAAGATTGGT
+
@?BBBCBBABBBBCCDBB9996:;;>B@C
@AZ32M:00210:00525
TACTGAGCTACACACACAGAAAGATTGGT
+
C@AABBBBBBBBBCFC@;944-9><<A@E
@AZ32M:00210:00534
TACTGAGCTACACACACAGAAAGATTGGT
+
CABBBBDBBBBCBDCCCCCCC=??B@B?A
@AZ32M:00211:00500
ACGCTCGACATGCCCAGGTACAGGAG
+
BBBAABECCCB>??<?B@BBCCC>?A
@AZ32M:00211:00511
AGCACTGTAGCTGTCACTAGTTACTTGT
+
<ABDCCCCAABCCBAABBC??=?@><@C
@AZ32M:00211:00530
TACTGAGCTACACACACAGAAAGATTGGT
+
A?B?BBBBABA@@?CCBB9996:B@?C@C
@AZ32M:00211:00535
ACGAGTGCGTTCCCCATGTCGTAGGTACTC
+
B@??@ABBBB@BCC:C::9BCCAB?A<<=C
@AZ32M:00212:00511
TACTGAGCTACACACACAGAAAGAATGGT
+
BA@@BA<<<BCCCBDBCCDDE?BA@AA?C
@AZ32M:00212:00519
CGTGTCTCTAGGCACAGGATTTTGTGTAG
+
BBBBBCCC@@@@BCCCC@CCCC:CEC;;<
@AZ32M:00212:00521
TACTGAGCTACACACACAGAAAGATTGGT
+
A===AABAA@BBBCD@;;444-9>>;>;?
@AZ32M:00212:00526
CGTGTCTCTAGGCACAGGATTTTGTGTAG
+
AA>>>BCDBBB?BCBBC@CDDD:CEB>>>
@AZ32M:00212:00530
ACGAGTGCGTTCCCCATGTCGTAGGTACTC
+
ABB?BBDBAA?ABA9B@?@BDCBB@>@AAD
@AZ32M:00212:00534
CGTGTCTCTAGGCACAGGATTTTGTGTAG
+
AAAAAACDBBB@BCDCC@CCDD:DCB99;
@AZ32M:00212:00543
TACTGAGCTACACACACAGAAAGATTGGT
+
??>BBCCBBBAAACB@AC98809??>B?B
@AZ32M:00213:00510
ACGAGTGCGTTCCCCATGTCGTAGGTACTC
+
BCBBBBBBBBACBB:C;;9ABBCC@B=@AB
@AZ32M:00213:00530
AGCACTGTAGCTGTCACTAGTTACTTGT
+
AACCBCBCAAAA@@@ABCC@@>@BB>BB
@AZ32M:00214:00500
CGTGTCTCTAGGCACAGGATTTTGTGTAG
+
BCBBCCCCA@@@BCBBA@BDBD:BBCAAA
@AZ32M:00214:00516
TACTGAGCTACACACACAGAAAGATTGGT
+
BABBBBCBBBBBABCCA@944-9>7<@?B
@AZ32M:00214:00520
TACTGAGCTACACACACAGAAAGATTGGT
+
D@A@CCCCCBBBBCCCCB>??=?BB@B@B
@AZ32M:00214:00543
ATCAGACACGGACACAGCAGAACACAC
+
BBBBBBBBBB@BBBCCCCC??=@BBB>
@AZ32M:00215:00504
TGATACGTCTCCTTCCTTAAGTTACTTCA
+
CCCA@AAA@AB>BAB@C@BACB?CCC@BB
@AZ32M:00215:00538
CGTGTCTCTAGGCACAGGATTTTGTGTAG
+
BAAAAABBBBB@AAABD@CCCC:BBB@@@
@AZ32M:00215:00542
TACTGAGCTACACACACAGAAAGATTGGT
+
BABBBBCCBAAABCDCCA>>?<><B@C@C
@AZ32M:00215:00548
AGCACTGTAGCTGTCACTAGTTACTTGT
+
@?BCCDBABBBA>>>BCCCAA?ACB?BC
@AZ32M:00215:00549
AGCACTGTAGTTGTCACTAGTTACTTGT
+
ABBBBCCCCDDACCDCCDBBB@CDB@CD
@AZ32M:00216:00506
TACTGAGCTACACACACAGAAAGATTGGT
+
@9=<A@B<<<=<BCBAA=<<@:@986848
@AZ32M:00216:00527
CGTGTCTCTAGGCACAGGATTTTGTGTAG
+
BBBBBDCBBBB@BCCBC?CBDD:BBA;;;
@AZ32M:00216:00539
AGCACTGTAGCTGTCACTAGTTACTTGT
+
BBBBCDDCBBBCBB=;<CGCB>A@@=AC
@AZ32M:00216:00544
CGTGTCTCTAGGCACAGGATTTTGTGTAG
+
BBAABCCCABB@BCDDC@BAAA9BA>@@@
@AZ32M:00216:00548
ACGAGTGCGTTCCCCATGTCGTAGGTACTC
+
??AAAAA@@@@BCC:D::;=BB8;88999@
@AZ32M:00217:00516
CGTGTCTCTAGGCACAGGATTTTGTGTAG
+
AAAAACBBAAA?BCCCD@CCCC:CCD9:;
@AZ32M:00217:00521
TACTGAGCTACACACACAGAAAGATTGGT
+
C?BBBBBBBBBBBBCBAA;;96;A@?C@C
@AZ32M:00217:00526
TACTGAGCTACACACACAGAAAGATTGGT
+
A@ACCCCBBBBBBCFA==9996:;B@C@C
@AZ32M:00217:00537
ACGAGTGCGTTCCCCATGTCGTAGGTACTC
+
AAAAAABBBD@CBA9B@?@BBDBC@BAAAD
@AZ32M:00218:00500
TACTGAGCTACACACACAGAAAGATTGGT
+
B???BBBB?@BBBBDDBB9996:?>?B@C
@AZ32M:00218:00505
CGTGTCTCTAGGCACAGGATTTTGTGTAG
+
ADABBCBBAAA@BBBBB?CFCC:AAA@AA
@AZ32M:00219:00503
TCTCTATGCGCTCCACATGTCTAAGGT
+
4==@=:?CGCNGC>?::99999=899A
@AZ32M:00220:00502
TACTGAGCTACACACACAGAAAGATTGGT
+
BBBBBBCBBBBBBCDCB@;996:=;>B@C
@AZ32M:00220:00540
AGCACTGTAGCTGTCACTAGTTACTTGT
+
??BDCDCCDCCBBBCBBBBBB@EBB?BB
@AZ32M:00220:00544
CGTGTCTCTAGGCACAGGATTTTGTGTAG
+
AAAAABCDBBB@BBBBC@CCDD:CCC???
@AZ32M:00221:00510
TATTGAGCTACACACACAGAAAGATTGGT
+
<;<=@A@A;<;@>@9<;<9@@=@<;8;>A
@AZ32M:00221:00515
ACGAGTGCGTTCCCCATGTCGTAGGTACTC
+
A?BBBBAA@@?@CD:E::9@BB=?=?;=>B
@AZ32M:00221:00525
TACTGAGCTACACACACAGAAAGATTGGT
+
B@B@BBBBBACDCBBGBBBCC?CCC@E@C
@AZ32M:00221:00531
TACTGAGCTACACACACAGAAAGATTGGT
+
??@@ABBBBBBBBBDCBA9998:?B@C@C
@AZ32M:00221:00543
TACTGAGCTACACACACAGAAAGATTGGT
+
BBBBBBDBBB@@ABBBAD@@@>ACCGG?B
@AZ32M:00222:00503
ACGCTCGACATGCCCAGGTACAGGAG
+
BBBEBBBCDCCCBC?CB?A?B@A=?@
@AZ32M:00222:00507
CGTGTCTCTAGGCACAGGATTTTGTGTAG
+
BBBABCCCBBB@BCCDBECCCC:BBC99;
@AZ32M:00222:00522
ACGCTCGACATGCCCAGGTACAGGAG
+
B???BBCBCCBB?B=9978=?9;9;B
@AZ32M:00222:00545
ATATCGCGAGGGTATGGAAGACTCTATAG
+
@CBCDCCCCIK?D@@@<?<>>>?80/,,2
@AZ32M:00223:00516
TACTGAGCTACACACACAGAAAGATTGGTGTT
+
BBBCCBAB@@;<<ACCAHFCC>BBC@B@BBC?
@AZ32M:00223:00541
CGTGTCTCTAGGCACAGGATTTTGTGTAG
+
BBBCCBADDBCBC?@AC@@?@?6;99>@B
@AZ32M:00224:00513
ACGAGTGCGTTCCCCATGTCGTAGGTACTC
+
AAAAAAA>>>@ABC:C:::ABBCC@BCBBB
@AZ32M:00224:00514
ACGCTCGTACCATGCTAGTACAGA
+
CC49/6////,//444443/////
@AZ32M:00224:00518
AGCACTGTAGCTGTCACTAGTTACTTGT
+
BBCBCBDCBBBBABBBCCBAA@FCB=??
@AZ32M:00224:00520
ACGAGTGCGTTCCCCATGTCGTAGGTACTC
+
BA??@BBBBB@BBA9B@??BDB@A@A;<<C
@AZ32M:00225:00504
TACTGAGCTACACACACAGAAAGATTGGT
+
A@ACEAAABBB@AADCCCCCC@CCC=>=>
@AZ32M:00225:00509
ACGAGTGCGTTCCCCATGTGTAGGTACTC
+
?@B9<=FNCC@CCC9C;99CBA?>A><=C
@AZ32M:00225:00524
CGTGTCTCTAGGCACAGGATTTTGTGTAGA
+
AAAAAAAA>>>@AABABEDBBB:CDB>>@;
@AZ32M:00225:00532
AGCACTGTAGCTGTCACTAGTTACTTGT
+
??BCBBBCAAABBBBBBBBBC@CBB?BC
@AZ32M:00225:00545
AGCATTGTAGCTGTCACTAGTTACTTGT
+
<<CCB?AACCCBBBBBBBBBB@A@B@BB
@AZ32M:00226:00500
ACGCTCGACATGCCCAGGTACAGGAG
+
?@CCCCBBBBA@@@>FBBDCCCD;;<
@AZ32M:00226:00506
TACTGAGCTACACACACAGAAAGATTGGT
+
98<CBBAC:9;@@A<<<AABB@CEC@D?B
@AZ32M:00226:00520
CGTGTCTCTAGGCACAGGATTTTGTGTAG
+
AAAAABFDAAA?BDCCC@CCCC:CCC>>>
@AZ32M:00226:00528
AGCACTGTAGCTGTCACTAGTTACTTGT
+
AACFCCDCBBBBBBBBBCCAAABDB?BA
@AZ32M:00226:00534
ACGTTCGACATGCCCAGGTACAGGAG
+
:<CC@C=<=BBCCC@CC@CFCBBA9;
@AZ32M:00226:00539
CGTGTCTCTAGGCACAGGATTTTGTGTAG
+
BBCCCCBB@@?A?@@BD@9999/999???
@AZ32M:00226:00541
TACTGAGCTACACACACAGAAAGATTGGT
+
BBBBBBBBBBBBBCDD@B;996;AA?C?B
@AZ32M:00227:00514
ACGAGTGCGTTCCCCATGTCGTAGGTACTC
+
BBA@@@AAAA@ABC9C???BBBBB@B;<<C
@AZ32M:00227:00523
AGCACTGTAGCTGTCACTAGTTACTTGT
+
98>89BBA=ABBCCEBBBBBC@CAA?AA
@AZ32M:00227:00533
TACTGAGCTACACACACAGAAAGATTGGT
+
?=?ABBCBAAAABBCCBB9996:=;>B@C
@AZ32M:00228:00521
AGCACTGTAGCTGTCACTAGTTACTTGT
+
@ABBCDFCBBBB@@AABCCAA?ADB@BB
@AZ32M:00229:00508
TACTGAGCTACACACACAGAAAGATTGGT
+
AAABBBCBCBBBCBCDCCBBA=BBA@B@C
@AZ32M:00229:00509
ACGAGTGCGTTCCCCATGTCGTAGGTACTC
+
9;BBBCDCBB>A==6?;<<@@@9958>>?>
@AZ32M:00229:00515
CGTGTCTCTAGGCACAGGATTTTGTGTAG
+
BAAAAACB@>>@AABCD@AAAA6=>>@@@
@AZ32M:00229:00519
CGTGTCTCTAGGCACAGGATTTTGTGTAG
+
CCBBBBDEA@?;9;4;;9<BBB8<<<999
@AZ32M:00229:00522
TACTGAGCTACACACACAGAAAGATTGGT
+
B@A>BBBBBBBBACDDCC9998:<?@B@C
@AZ32M:00229:00529
CGTGTCTCTAGGCACAGGATTTTGTGTAAG
+
BBBBBBCCCCC@BBA9959944-9@@>?8<
@AZ32M:00229:00530
ACGCTCGACATGCCCAGGTACAGGAG
+
998>999;:BBAAA?;;243B99594
@AZ32M:00229:00539
AGCACTGTAGCTGTCACTAGTTACTTGT
+
=@ABEBCDBBBBBBBBBCDCC@AAAABB
@AZ32M:00230:00515
CGTGTCTCTAGGCACAGGATTTTGTGTAG
+
BBBBCBBB@?@ABBB@D@CDFC:@A>999
@AZ32M:00230:00522
ACGCTCGACATGCCCAGGTACAGGAG
+
CCBBBDCCCBBCEEABA?ABC=?=?B
@AZ32M:00230:00545
CGTGTCTCTAGGCACAGGATTTTGTGTAG
+
BBBBBCBBBBB@@B@AB?A@CC:DDE99;
@AZ32M:00230:00547
AGCACTGTAGCTGTCACTAGTTACTTGT
+
@@BCCCCCAAABBBBBCCCCB?BCB@CC
@AZ32M:00230:00548
CGTGTCTCTAGGCACAGGATTTTGTGTAG
+
AA@@BCCCDD@?BB=?B????@4>A@999
@AZ32M:00231:00508
ACGCTCGACATGCCCAGGTACAGGAG
+
9:BBCBBBBEECCC=BB<@?B=@7;;
@AZ32M:00231:00510
AGCACTGTAGCTGTCACTAGTTACTTGT
+
BBBBBCCBABBBCCBBBCCCC@BBB@CD
@AZ32M:00231:00519
CGTGTCTCTAGGCACAGGATTTTGTGTAG
+
BBB@BBCDBBB@BBBCC@CCCC9CB=99;
@AZ32M:00231:00532
TACTGAGCTACACACACAGAAAGATTGGT
+
??@BBCCBB@BBBCCCB@9996:<<;B@C
@AZ32M:00231:00540
ACGAGTGCGTTCCCCATGTCGTAGGTACTC
+
BBB?B@AAAA?ACC:C:::CDBBCAB;<<C
@AZ32M:00232:00516
ACGAGTGCGTTCCCCATGTCGTAGGTACTC
+
BBBAAAAAAA@ABC:C@@ABBB@A@A;<>C
@AZ32M:00232:00521
TACTGAGCTACACACACAGAAAGATTGGT
+
A???BCCBBABBBCEDB@;9969>>>A?B
@AZ32M:00232:00528
TACTGAGCTACACACACAGAAAGATTGGT
+
B??=ABBBBBBBABDB>A;94-9><<@?B
@AZ32M:00232:00540
TCTCTATGCGCTCCACATGTCATAAGGT
+
994494449944429=9444////,/,/
@AZ32M:00232:00543
ACGCTCGACATGCCCAGGTACAGGAG
+
BBBBBBBCDCB>>><>@<>>C>?=?@
@AZ32M:00232:00544
CGTGTCTCTAGGCACAGGATTTTGTGTAG
+
AAAAAAA@@BB@BBB@C@DDDD:CCB>>>
@AZ32M:00232:00549
ACCGAGTGCGTTCCCCATGTCGTAGGTACTC
+
=@=@@CCDCCC@BFC9D:;;@AA;:7;BBBB
@AZ32M:00233:00511
AGCACTGTAGCTGTCACTAGTTACTTGT
+
BBBBCBCCBBBAABBBBBBCB@BBB>?=
@AZ32M:00234:00511
AGCACTGTAGCTGTCACTAGTTACTTGT
+
BBBBCDCABBCB?AABBBBAA?ABB@BE
@AZ32M:00234:00512
TACTGAGCTACACACACAGAAAGATTGGT
+
BBB?BAA@@@AAABCCCCAAB?BBB@B@C
@AZ32M:00234:00521
TCTCTATGCGCTCCACATGTCTAAGGT
+
@99=AAACCBB@>=@A@>>@BA@=AC<
@AZ32M:00234:00522
CGTGTCTCTAGGCACAGGATTTTGTGTAG
+
BBAAAAAB@AA@BBCCF@AAAA6=@@==@
@AZ32M:00234:00531
ACGAGTGCGTTCCCCATGTCGTAGGTACTC
+
BBA@@@A@@@@ACF9D::9>CC@@>A<<<B
@AZ32M:00234:00534
ACGAGTACGTTCCCCATGTCGTAGGTACTC
+
AAABBBBBBB?CB?6A;:;ACBAB?B<=<E
@AZ32M:00234:00543
AGCACCTGTAGCTGTCACTAGTTACTTGT
+
BBBBB@CECCCCBBBCCCCB??@CBC?AA
@AZ32M:00235:00515
GTATCAGCCTCGCCATGACGAAGGTATTCC
+
@:9<AA>>;>>99599@@AAA=AAA@@>@6
@AZ32M:00235:00518
ACGAGTGCGTTCCCCATGTCGTAGGTACTC
+
BBBBAAAAAA@ACC9E@@?BBC?B@A<<<B
@AZ32M:00235:00537
TACTGAGCTACACACACAGAAAGATTGGT
+
@=;9994998?999999444:-4431377
@AZ32M:00236:00520
ACGAGTGCGTTCCCCATGTCGTAGGTACTC
+
9<DDCDCBBC@CCB9B@@@@@@>>=?<=<A
@AZ32M:00236:00532
CGTGTCTCTAGGCACAGGATTTTGTGTAG
+
BBBBBBBBDAA@BBBBB?DCDE:BBA===
@AZ32M:00237:00512
ACGAGTGCGTTCCCCATGTCGTAGGTACTC
+
??CB@@AAAA@BBC:CBBABBBBB@BA@AB
@AZ32M:00237:00523
TACTGAGCTACACACACAGAAAGATTGGT
+
A??BB?A@@CBBBDAA@A<;;:<CCACCC
@AZ32M:00237:00531
CGTGTCTCTAGGCACAGGATTTTGTGTAAAGGC
+
BBBBBBBD@@B@BABBC@CCCC9?;;8;;7;>A
@AZ32M:00237:00539
TACTGAGCTACACACACAGAAAGATTGGT
+
@@ABBBBBBBBBBBCB>A;94-9=<;??B
@AZ32M:00237:00542
AGCACTGTAGCTGTCACTAGATTACTTGT
+
A@@>99::9499444944499=;=44244
@AZ32M:00238:00523
TACTGAGCTACACACACGATGAAGATTGGTGCT
+
944494448444994444444424442/,/.4.
@AZ32M:00238:00547
ACGAGTGCGTTCCCCATGTCGTAGGTACTC
+
AAB@@@A;A=:>AB:C??@BCB=>?B;<<C
@AZ32M:00239:00540
AGCACTGTAGCTGTCACTAGTTACTTGT
+
BC;9;BA44<A@@@@B@@@BB?BA@8<<
@AZ32M:00240:00524
ACGCTCGACATGCCCAGGTACAGGAG
+
99BBCCEC?>=CBB<;;69>?99699
@AZ32M:00240:00538
CGTGTCTCTAGGCACAGGATTTTGTGTAG
+
BBB@AACC@>A@BCDCCCCCCC9BBB>>@
@AZ32M:00240:00541
TACTGAGCTACACACACAGAAAGATTGGT
+
AABBCDCBBBAAB@A?BA@@@<BAA@D@D
@AZ32M:00241:00525
ACGCTCGACATGCCCAGGTACAGGAG
+
CBBBBBBCDCBBBB?BB?ABB>?=?@
@AZ32M:00241:00549
CGTGTCTCTAGGCACAGGATTTTGTGTAG
+
AAAAAAAB@@B@BCDDC@CCBC9BCB???
@AZ32M:00242:00530
AGCACTGTAGCTGTCACTAGTTACTTGT
+
BEBBCCCCBBBBAA>AABAF@?@AB@BB
@AZ32M:00242:00531
ACGCTCGACATGCCCAGGTACAGGAG
+
BBABBBBCCBBBBB>CB@BBDAA?B@
@AZ32M:00243:00536
AGCACTGTAGCTGTCACTAGTTACTTGT
+
BBBBCDCBBCCBBCCBBBAAA@AAB?BB
@AZ32M:00243:00539
AGCACTGTAGCTGTCACTAGTTACTTGT
+
@@BBCBBCBBBBAABBBBABC?@BB@BB
@AZ32M:00243:00540
TACTGAGCTACACACACAGAAAGATTGGT
+
AABBBBCBBBBBBBEBA@9996:<B@C@C
@AZ32M:00243:00541
CGTGTCTCTCACAGGATTTTGTGTAG
+
BBCDCBAACBBBDC@7444-499911
@AZ32M:00244:00532
TACTGAGCTACACACACAGAAAGATTGGT
+
BBBBBBCBCBBBBBBDCCBEB?BCCBB@B
@AZ32M:00244:00536
ACGCTCGACATGCCCAGGTACAGGAG
+
BBBBBBBBBBBBBB>BB@BAB=?=?B
@AZ32M:00244:00537
ACGAGTGCGTTCCCCATGTCGTAGGTACTC
+
?@CCCCCCCC@CCC:CAABBBB@A>@<<<C
@AZ32M:00245:00517
AGCACTGTAGCTGTCACTAGTTACTTGT
+
BBBBBCDCBCBBA>>AAAABA?AAA@BB
@AZ32M:00245:00527
CGTGTCTCTAGGCACAGGTTTTTGTGTAG
+
BCB>BBBDBABACB@;;54444,9@@99<
@AZ32M:00245:00534
AGCACTGTAGCTGTCACTAGTTACTTGT
+
?ABBCDCCDCBBBCBBBBBCB@BBB?@B
@AZ32M:00245:00540
TACTGAGCTACACACACAGAAAGATTGGT
+
??ACDCCBBBBBCCCCC:;9@58<;;?;?
@AZ32M:00245:00542
ACGAGTGCGTTCCCCATGTCGTAGGTACTC
+
BABB@BAAAA@ABC:CABBBBBBB@B<<<C
@AZ32M:00246:00540
ACGCTCGACATGCCCAGGTACAGGAG
+
BBAABCCCCBBBDC>A@=>?@9989@
@AZ32M:00246:00545
CGTGTCTCTAGGCACAGGATTTTGTGTAG
+
BCCCFCBBBBC@BBBAAA4444-4@?>AA
@AZ32M:00247:00546
ACGAGTGCGTTCCCCATGTCGTAGGTACTC
+
:<CCCC@@@C@CDC9CABBBC99;?;<9@>
@AZ32M:00247:00547
ATCAGACACGGACACAGCAAGAACACTAC
+
A;<<AA>111,/688///,*,2277/,,/
@AZ32M:00248:00528
ACGCTCGACATGCCCAGGTACAGGAG
+
49ABBBBBFCCDCC?BB@@@B==5;9
@AZ32M:00248:00549
TGATACGTCTCCTTCCTTAGTTACTTCAGT
+
48>9889994924:;242444744/,/7//
@AZ32M:00249:00533
TACTGAGCTACACACACAGAAAGATTGGT
+
@@ABCBCCCBBBBBBBBBCBB=BB>=B>?
@AZ32M:00200:00570
CGTGTCTCTAGGCACAGGATTTTGTGTAG
+
CBCDCBACBDD@CCCEFA@C@@4?@@>>>
@AZ32M:00200:00583
ACGAGTGCGTTCCCCATGTCGTAGGTACTC
+
:<CCCDCCBB@CBC:CBBBBBCA><<>;<<
@AZ32M:00201:00573
AGCACTGTAGCTGTCACTAGTTACTTGT
+
??BCCCDCBBABA>>ABBBAB?BBB@AA
@AZ32M:00201:00594
CGTGTCTCTAGGCACAGGATTTTGTGTAG
+
AAAAAABBBBA@BBDCD@ECBB9BBB>>@
@AZ32M:00201:00598
AGCACTGTAGCTGTCACTAGTTACTTGT
+
??BBBCCCBBCBBB@ABBBCB?BBB?BA
@AZ32M:00202:00556
TACTGAGCTACACACACAGAAAGATTGGTG
+
C:<<AACBBCBCCCCDCCBBB=@AA=@=@C
@AZ32M:00202:00560
CGTGTCTCTAGGCACAGGATTTTGTGTAG
+
@@@ABCDDAAB@CCCCC@CCCC9BBB=>@
@AZ32M:00202:00584
AGCACTGTAGCTGTCACTAGTTACTTGT
+
CCCBAADFBBABBBBBBCCA?=?996;A
@AZ32M:00202:00591
TACTGAGCTACACACACAGAAAGATTGGT
+
A@BBCCDB?A?@;;<A@CABD@BBB@C?B
@AZ32M:00203:00573
AGCACTGTAGCTGTCACTAGTTACTTGTG
+
;@AAAAAA?KA111114;@44:<8>;@@A
@AZ32M:00203:00574
CGTGTCTCTAGGCACAGGATTTTGTGTAG
+
AA@@@CBCAAA@BCDEDACCCC9FCB???
@AZ32M:00203:00580
AACACTGTAGATGTCACTAGTTACTTGT
+
A?ABDDCCEBBCCCECBCCAA>?BB@BB
@AZ32M:00203:00593
TACTGAGCTACACACACAGAAAGATTGGT
+
A@BBDCCCBBBCCCADACCBB?AA@@CAC
@AZ32M:00203:00595
TACTGAGCTACACACACAGAAAGATTGGT
+
BBBBDCC99<BBBBA@@@99909>B>C@F
@AZ32M:00203:00597
CGTGTCTCTAGGCACAGGATTTTGTGTAG
+
AAAAABBDAAA@BBBBC@C@=?6@@@9;;
@AZ32M:00204:00564
TACTGAGCTACACACACAGAAAGATTGGT
+
BB@B@ABABABBBBCCBA;;4-9>>>B@C
@AZ32M:00204:00578
ACGCTCGACATGCCCAGGTACAGGAG
+
BA@?ABBCEECBAB?AB??;8//,/1
@AZ32M:00204:00588
TACTGAGCTACACACACAGAAAGATTGGT
+
AAABBBCBBBBBBBCABC98809>><A?B
@AZ32M:00204:00593
CGTGTCTCTAGGCACAGGATTTTGTGTAAGGC
+
@@AAAAABB@B@BCBBC?CBDD:;88//,1-1
@AZ32M:00204:00594
TACTGAGCTACACACACAGAAAGATTGGT
+
B?==ABBBA@BBBBDDB>;;;69@A>B@C
@AZ32M:00205:00551
TACTGAGCTACACACACAGAAAGATTGGT
+
BABBBBBA@@BBBBCDBB?>><@AA@A@C
@AZ32M:00205:00561
AGCACTGTAGCTGTCACTAGTTACTTGT
+
BBBCCBAE::;BBB999B@A@=@BA699
@AZ32M:00205:00566
TCTCTATGCGCTCCACATGTCTAAGGTA
+
CBBC<;;CGDDCD@CCABAA9;;=A=AB
@AZ32M:00205:00574
CGTGTCTCTAGGCACAGGATTTTGTGTAG
+
AAAAACBCAAA@BCCBBEBAAA6A@@99;
@AZ32M:00205:00575
AGCACTGTAGCTGTCACTAGTTACTTGT
+
BCBCCCCEAAABBBCCCBBDD@DBB?BD
@AZ32M:00205:00590
TACTGAGCTACACACACAGAAAGATTGGT
+
BABABBECBBBBDCA9?@99909@@>C@D
@AZ32M:00205:00599
ACGAGGTGCGTTCCCCATGTCGTAGGTACTC
+
A?ABCABCAABBCEA9CCBBBCC??>9;<<C
@AZ32M:00206:00565
AGCACTGTAGCTGTCACTAGTTACTTGT
+
@?CGCCCBBBCBBB@BBCCBB?ABB>AB
@AZ32M:00206:00568
ACGAGTGCGTTCCCCATGTCGTAGGTACTC
+
4:;:9?A<<;<=;<0;1//7784427999A
@AZ32M:00206:00585
ACGCTCGACATGCCCAGGTACAGGAG
+
BBBBBBBCDCB??@=?B@CBCBC>@A
@AZ32M:00206:00599
AGCACTGTAGCTGTCACTAGTTACTTGT
+
ABBBAABD@AACBBCBCCDBB?BBB?CC
@AZ32M:00207:00552
AGCACTGTAACTGTCACTAGTTACTTGT
+
B@AACGC@@@@BBBBAABBA?@CBB>??
@AZ32M:00207:00579
CGTGTCTCTAGGCACAGGATTTTGTGTAG
+
AAAABBCDBBB@BBBBC@CDCD:CDB99;
@AZ32M:00207:00585
ACGCTCGACATGCCCAGGTACAGGAG
+
BBABBBCBDBABCHAAA?AAB>?>?B
@AZ32M:00207:00588
TACTGAGCTACACACACAGAAAGATTGGT
+
>?ACECCBABBCDCC:9999909>?=@BN
@AZ32M:00208:00554
CGTGTCTCTAGGCATAGGATTTTGTGTAG
+
AAAABBCDA@@@CCBCD?@???6@ABBBB
@AZ32M:00208:00555
TACTGAGCTACACACACAAGAAAGATTGGT
+
??@@ABBB?@>>D:::1111>>>>9A@C?B
@AZ32M:00208:00570
CGTGTCTCTAGGCACAGGATTTTGTGTAG
+
@@@AAACDBBB@BB>?:99944-9@?8;;
@AZ32M:00208:00572
CGTGTCTCTAGGCACAGGATTTTGTGTAG
+
BCCCCCCCDCC<<=DA?;=@BC7@A@@@A
@AZ32M:00208:00575
CGTGTCTCTAGGCACAGGATTTTGTGTAG
+
AAABBCB@@@B@BBBBD=BCCC:CBEABB
@AZ32M:00208:00593
ACGAGTGCGTTCCCCATGTCGTAGGTACTC
+
AAAAAABBBB@EBB9BAAABDBBB@@;=<C
@AZ32M:00209:00550
TACTGAGCTACACACACAGAAAGATTGGT
+
CBBBBBCBBBBBBBEDCB@@?<@>B@B@C
@AZ32M:00209:00551
CGTGTCTCTAGGCACAGGATTTTGTGTAG
+
BBBBCCDCA@?@BDCBB?@@@=2=;;88;
@AZ32M:00209:00565
TACTGAGCTACACACACAGAAAGATTGGT
+
BABBBBCBBBBBA>CCBB;996;BB@C@B
@AZ32M:00209:00566
ACGAGTGCGTTCCCCATGTCGTAGGTACTC
+
BBB@BCCB?=;@=92AABBBDCBA@A:;;C
@AZ32M:00209:00568
ACGAGTGCGTTCCCCATGTCGTAGGTACTC
+
AA@@@ABBBC?AA=6????BCCBB@?:<<B
@AZ32M:00209:00583
CGTGTCTCTAGGCACAGGATTTTGTGTAG
+
<<<BC<9<E<<8;AB@@<9999/9@@884
@AZ32M:00209:00594
TACTGAGCTACACACACAGAAAGATTGGT
+
@?ADCCCBBBBCCC?9?@99909?@<@?A
@AZ32M:00209:00597
ACGCTCGACATGCCCAGGTACAGGAG
+
BAA??BBCCDCBBA?BB@BBCBCAAA
@AZ32M:00209:00598
CGTGTCTCTAGGCACAGGATTTTGTGTAG
+
BBB@BCBBBAA?ABCBD@CBCC:CDB>>>
@AZ32M:00210:00551
ACGAGTGCGTTCCCCATGTCGTAGGTACTC
+
A@@@AABBBD?CBB9B???BBCAB@@AAAC
@AZ32M:00210:00564
ACGAGTGCGTTCCCCATGTCGTAGGTACTC
+
BBBBBBBBCD?BA=6?9;;CCC@B>AAAAC
@AZ32M:00210:00575
TACTGAGCTACACACACAGAAAGATTGGT
+
??@@ABBBBBBBBCDEBCBBB=BBB@B?B
@AZ32M:00210:00593
ATCAGACACGGACACAGCAAGAACACTAC
+
C<<;>>111/,/88;444/,/8,1/////
@AZ32M:00210:00596
TACTGAGCTACACACACAGAAAGATTGGT
+
BBBBBBCBBBCB@@ABBB<<;7;@@=ABB
@AZ32M:00211:00556
ACGAGTGCGTTCCCCATGTCGTAGGTACTC
+
B@@ABDB??=;@==6A@@@BBB@@?A<=<B
@AZ32M:00211:00561
ACGCTCGACATGCCCAGGTACAGGAG
+
B@@ABBBCCABBDC@AA>988//,1-
@AZ32M:00211:00576
ACGAGTGCGTTCCCCATGTCGTAGGTACTC
+
??BABBBBB@6944,49;;BCCCC@A;<<B
@AZ32M:00211:00580
CGTGTCTCTAGGCACAGGATTTTGTGTAG
+
AAAAACCCAAA?BEB@@=A@==6@B@;;;
@AZ32M:00211:00581
TACTGAGCTACACACACAGAAGATTGGT
+
999;99AD;;;;@9999///,/,,*,*,
@AZ32M:00211:00583
CGTGTCTCTAGGCACAGGATTTTGTGTAGA
+
ACCCCCCAAACACGBBBFBBDDBCBA9999
@AZ32M:00211:00597
ACGAGTGCGTTCCCCATGTCGTAGGTACTC
+
BBBBBBBB??@BCD:C@@@BCBBB@;<<AD
@AZ32M:00212:00552
CGTGTCTCTAGGCACAGGATTTTGTGTA
+
CCB<<<@>?@>;>@B>><9999/9@@<<
@AZ32M:00212:00556
CGTGTCTCTAGGCACAGGATTTTGTGTAG
+
AA@@@BCDDAA@BCCBC?@CDD:BBC??@
@AZ32M:00212:00581
CGTGTCTCTAGGCACAGGATTTTGTGTAG
+
AAAAACBBBBB@BBCCDADCCC9BBA99;
@AZ32M:00212:00584
AGCACTGTAGCTGTCATTAGTTACTTGT
+
@@BCHCDB?AAA???/1,/887BBB799
@AZ32M:00213:00561
GTCTCTATGCGCTCCCACATGTCTGAAGTAC
+
-//////446////85//:9;4////,//87
@AZ32M:00213:00563
AGCACTGTAGCTGTCACTAGTTACTTGT
+
BBBABABAAACBAACCDBBDE9;;B7<<
@AZ32M:00213:00575
TACTGAGCTACACACACAGAAAGATTGGT
+
B???BBBBAAAAAADFBB9998:BB@E@C
@AZ32M:00213:00581
CGTGTCTCTAGGCACAGGATTTTGTGTAG
+
AAAAAACDDBB?BCBBB@DDDD:CCB99;
@AZ32M:00213:00590
ACGCTCGACATGCCCAGGTACAGGAG
+
BBABBAABECBAAA=AB?ABC>?>?B
@AZ32M:00214:00552
TACTGAGCTACACACACAAGAAAGATTGGT
+
C:<<CECECCBCC>B@99588914437713
@AZ32M:00214:00567
TACTGAGCTACACACACAGAAAGATTGGT
+
BB@@BBB@BBBBBCAA@C;;;7;AA?BBC
@AZ32M:00214:00577
AGCACTGTAGCTGTCACTAGTTACTTGT
+
EACCCCBBBBBBBBBBCCC:;8:==<AC
@AZ32M:00214:00584
TCTCTATGCGCTCCACACTTTCTAAAGGTACTG
+
48444:;9949=924:A?:;:9444-4998844
@AZ32M:00214:00589
AGCACTGTAGCTGTCACTAGTTACTTGT
+
@?BCCDCABBCB??=BBBBCB?CBB?BA
@AZ32M:00214:00593
ACGAGTGCGTTCCCCATGTCGTAGGTACTC
+
AAABBBB???@EHH9:;AACCCBB?AAAAC
@AZ32M:00214:00594
TACTGAGCTACACACACAGAAAGATTGGT
+
AAAABBCBBBBBBBCCBB;996;BB?C@C
@AZ32M:00215:00564
AGCACTGTAGCTGTCACTAGTTACTTGT
+
@ACHABCABBCBBCCCBCCAA=@A@=@A
@AZ32M:00215:00567
TACTGAGCTACACACACAGAAAGATTGGT
+
B@A@@@@B@@@@<;9@>?9;;9;CB@D?B
@AZ32M:00215:00571
CGTGTCTCTAGGCACAGGATTTTGTGTAG
+
ECBBBIBBA@A@AAA==;9999/9>>>>>
@AZ32M:00215:00592
TACTGAGCTACACGAAAGATTGGTGC
+
A?@@BBBBBBB@@9996;?@@D@CCC
@AZ32M:00215:00593
TACTGAGCTACAAACACAGAAAGATTGGTGC
+
BBBBBB@88/111,/744444-4999=CCBB
@AZ32M:00215:00597
CGTGTCTCTAGGCACAGGATTTTGTGTAG
+
BBEBCCCEA@A?BBAAB?AACC:CBB;;<
@AZ32M:00216:00572
ATATCGCGAGGGTATGGAAGACTCTATA
+
AA??9;;BCCD@CCCC?C@CBB@CAA?:
@AZ32M:00217:00558
ACGCTCGACATGCCCAGGTACAGGAG
+
<<@@BBBDDCCBB@>99598999599
@AZ32M:00217:00583
ACGAGTGCGTTCCCCATGTCGTAGGTACTC
+
BB?BBBBBBD?CBA9B?>?ACB?B@@;<=C
@AZ32M:00217:00590
ACGCTCGACATGCCCAGGTACAGGAG
+
BAA?BBBCDBB>??<?A@BBCCE>@@
@AZ32M:00217:00592
TACTGAGCTACACACACAGAAAGATTGGTG
+
9;;9>>@999@9999944444-43313131
@AZ32M:00218:00554
CGTGTCTCTAGGCACAGGATTTTGTGTAG
+
@AAAABFDAAA@ABBBB?BBCC9CCC;;<
@AZ32M:00218:00563
TACTGAGCTACACACACAGAAAGATTGGT
+
@==?ABBBAA@@@CCDAA994-9<<<@?B
@AZ32M:00218:00586
ACGAGTGCGTTCCCCATGTCGTAGGTACTC
+
BB@@BBBBBA?AA=6B@?@DCCBB@?:<<C
@AZ32M:00218:00590
ATCAGACACGGACACAGCAGAACACAC
+
BB>?BBBBBB@BBCADADC=;;<H@??
@AZ32M:00219:00553
TACTGAGCTACACACACAAGAAGAT
+
BBB@@@@ABBBCCBB>11-1-+,**
@AZ32M:00219:00561
AGCACTGTAGCTGTCACTAGTTACTTGT
+
<<CEHCBCBBBBBBBBBBCCB?ABB>BB
@AZ32M:00219:00574
ATCAGACACGGACACCAGCAGAACACACA
+
933448984424944244444:2444333
@AZ32M:00219:00579
TACTGAGCTACACACACAGAAAGATTGGT
+
B?=?ABBAA@@@A@DCB@9996;@<>C@C
@AZ32M:00219:00582
TACTGAGCTACACACACAGAAAGATTGGT
+
BB@BABB@@@ABBCCC@A9996;AA>C@C
@AZ32M:00219:00591
ACGAGTGCGTTCCCCATGTCGTAGGTACTC
+
BAABBAB?AA@BBB:B;<<>@@9958999@
@AZ32M:00220:00578
TACTGAGCTACCACACACAGAAAGATTGGTG
+
A@<<<@A999959==:;=999B:::91717.
@AZ32M:00220:00581
TACTGAGCTACACACACAGAAAGATTGGT
+
AA?BBBCBBBBBC;D>111>>>=>@=A=@
@AZ32M:00221:00561
TACTGAGCTACACACACAGAAAGATTGGT
+
B???ABBAAAAABBCCCCBAA?BDB@?>?
@AZ32M:00221:00568
CGTGTCTCTAGGCACAGGATTTTGTGTAG
+
BA@@BCCBBBB@BBBBC@CBCC:CBA==@
@AZ32M:00221:00572
AGCACTGTAGCTGTCACTAGTTACTTGT
+
<<BBBCCBAAC9<<@CCCAAA=A@B;<<
@AZ32M:00221:00599
ACGAGTGCGTTCCCCATGTCGTAGGTACTC
+
AABACB?=892999-9?>@BCBAB@:;<AC
@AZ32M:00222:00564
CGTGTCTCTAGGCACAGGATTTTGTGTAG
+
AAAAABDDCAB@BCDDB@CCDB:BCC??@
@AZ32M:00222:00575
TACTGAGCTACACACACAGAAAGATTGGT
+
@>>>BBBB?BBBBCDD@A844-9><<@?B
@AZ32M:00222:00579
AGCACTGTAGCTGTCACTAGTTACTTGT
+
@ACCFCCBBCCBAA@BCDC@A>@BB@BC
@AZ32M:00222:00591
CGTGTCTCTAGGCACAGGATTTTGTGTAG
+
@AAAACBBAAB@CCDFC@FCCC:CCB?>?
@AZ32M:00222:00592
AGCACTGTAGCTGTCACTAGTTACTTGT
+
BABBCBBBBBCBBB@BBBCAAABDB>??
@AZ32M:00223:00554
ACGAGTGCGTTCCCCATGTCGTAGGTACTC
+
A@@@AAABBB@BCB:C;;9ACC@@?A;==B
@AZ32M:00223:00567
CGTGTCTCTAGCACAGATTTGATGAGTA
+
44444444;444;944444-44444444
@AZ32M:00223:00570
ACGAGTGCGTTCCCCATGTCGTAGGTACTC
+
??BBBB@AAA@BCC:E::9BCCAC@@<<>C
@AZ32M:00223:00578
TACTGAGCTACACACACAGAAGATTGGT
+
AABBBBBBBBBBBBECCC@?<@BB?B?B
@AZ32M:00223:00599
ACGAGTGCGTTCCCCATGTCGTAGGTACTC
+
BBBCCCEBBB@CGI>C<=@CCCBCABDCDD
@AZ32M:00224:00572
CGTGTCTCTAGGCACAGGATTTTGTGTAAGGC
+
BBBBBBDDBBBACBBBB?CDDD:BCCBB@B@E
@AZ32M:00224:00574
ACGAGTGCGTTCCCCATGTCGTAGGTACTC
+
A?BBBBBBBB@BCC:C@??BB@==>@;<<C
@AZ32M:00224:00585
ACGCTCGACATGCCCAGGTACAGGAG
+
BBBBBBBCECCAAB?AB@BBCCC@@A
@AZ32M:00224:00598
ACGCTCGACATGCCCAGGTACAGGAG
+
CBBABDBCDBBCCC>AA?BBCAA@BD
@AZ32M:00225:00550
AGCACTGTAGCTGTCACTAGTTACTTGT
+
??BCDCBCBBCCBBAACCB??=@CB?AA
@AZ32M:00225:00560
TACTGAGCTACACACACAGAAAGATTGGT
+
?@AABBBBAA@@@CEDAA994-9<<;@@D
@AZ32M:00225:00580
CGTGTCTCTAGGCACAGGGTTTTGTGTAG
+
AA@@BCBBBBA@BCCB@@=ABB:CBCBBA
@AZ32M:00225:00585
CGTGTCTCTAGGCACAGGATTTTGTGTAG
+
BBBBBBBDGCDACCCCC;<=CC8AAB<<<
@AZ32M:00225:00586
CGTGTCTCTAGGCACAGGATTTTGTGTAG
+
AAAAABCCAAB@BCAABCBBAA9B@@;9;
@AZ32M:00226:00567
CGTGTCTCTAGGCACAGGATTTTGTGTAG
+
BB@AADCBAA@@BBA>C@CECC:CCB999
@AZ32M:00226:00576
AGCACTGTAGCTGTCACTAGTTACTTGT
+
BBBCCBBCBBBB???BBBBDB@CBB@BB
@AZ32M:00226:00587
ACGAGTGCGTTCCCCATGTCGTAGGTACTC
+
BBBCCDBBBCACCC7B9<9>>>>>;8<;@@
@AZ32M:00227:00567
ACGAGTGCGTTCCCCATGTCGTAGGTAT
+
@BCBCBBB???BCC:C:;99>>9;68BA
@AZ32M:00227:00581
TACTGAGCTACACACACAGAAAGATTGGT
+
?ABBBABACCBBBAAECECBB?BBA@C?A
@AZ32M:00227:00583
ACGAGTGCGTTCCCCATGTCGTAGGTACTC
+
BBAAABCBBB>A==6?=>?BCCCB@>@@AC
@AZ32M:00227:00584
CGTGTCTCTAGGCACAGGTTTTTGTGTAG
+
AAAAACCCBBD@BCAAA@EDDE3CCB;;;
@AZ32M:00227:00599
ACGAGTGCGTTCCCCATGTCGTAGGTACTC
+
AABBBBB???@BCC:D::9BBBAB@A<==C
@AZ32M:00228:00550
AGCACTGTAGCTGTCACTAGTTACTTGT
+
;;CCDCDBBBBBBBBBBBCAAABCB?AA
@AZ32M:00228:00552
ACGCTCGACATGCCCAGGTACAGGAG
+
B@@?BBCCCDCBCC?BB@BBCCD@@A
@AZ32M:00228:00556
CGTGTCTCTAGGCACAGGTTTTTGTGTAG
+
BBABBBBDBBA@BCB@;24444+9=B>@@
@AZ32M:00228:00558
CGTGTCTCTAGGCACAGGATTTTGTGTAG
+
BBBBBBBCDCB@CABDGBBAAA6:9;889
@AZ32M:00228:00580
AGCACTGTAGCTGTCACTAGTTACTTGT
+
??BBCCDC@AACCCCCCBBCC@CBB?BB
@AZ32M:00228:00586
TACTGAGCTACACACACAGAAAGATTGGT
+
=??BBBCBABBBBCDCBB;;;8<BC@C@C
@AZ32M:00228:00592
AGCACTGTAGCTGTCACTAGTTACTTGT
+
@@BBCCDCBBBBBB@ABBBAAEABB@BB
@AZ32M:00229:00562
CGTGTCTCTAGGCACAGGATTTTGTGTAG
+
BDCAAACBBBB@BAA;959>>=4@B>;<<
@AZ32M:00229:00571
TACTGAGCTACACACACAGAAAGATTGGT
+
???BBBCBBBBBBBCCBA9996:AB@C@C
@AZ32M:00229:00574
AGCACTGTAGCTGTCACTAGTTACTTGT
+
??BCCCCABBCBBBBBBCCBB?CCB?AA
@AZ32M:00229:00576
TCTCTATGCGCTCCACATGTCTAAGGTACT
+
@@BADBBBDBA996<ECBCDAAB@A=@AC8
@AZ32M:00229:00581
CGTGTCTCTAGACACAGGATTTTGTGTAG
+
ABCBCBCDA@@BA?==>4;9>@4>>@:;=
@AZ32M:00229:00582
TACTGAGCTACACACACAGAAAGATTGGT
+
BABABBCBBBAAACCCBB???<@BB@C@B
@AZ32M:00229:00599
TACTGAGCTACACACACAGAAAGATTGGT
+
AABBBBBBBBBBABAA@C;;;8<CC@C@C
@AZ32M:00230:00562
CGTGTCTCTAGGCACAGGATTTTGTGTAG
+
AAAABBCEA@A@BBA>B<;;;:-9@@8;;
@AZ32M:00230:00587
TACTGAGCTACACACACAGAAAGATTGGT
+
@@AGCEB@@@999?999A@AA@BCDBE?B
@AZ32M:00230:00592
TACTGAGCTACACACACAGAAAGATTGGT
+
???BBBCBB@BBBBCB:;444-9>><A@B
@AZ32M:00231:00579
AGCACTGTAGCTGTCACTAGTTACTTGT
+
ABBBBBDCBBBB@@@AAAAA@?BB;;;;
@AZ32M:00231:00587
ATCAGACACGGACACAGCACAGAC
+
BABBB@A@@==??CCCC:;:BBB@
@AZ32M:00232:00555
AGCACTGTAGCTGTCACTAGTTACTTGT
+
@@BCCDCCBBBBBBBBDCC@@>@DB@BB
@AZ32M:00232:00560
ACGCTCGACATGCCCAGGTACAGGAG
+
B@@ABBBCDDB?>?<>?<:;;44549
@AZ32M:00232:00567
TACTGAGCTACACACACAGAAAGATTGGT
+
??@CCCCB@ABBBCCDBBBBB=@>B@B@A
@AZ32M:00232:00572
ACGCTCGACATGCCCAGGTACAGGAG
+
@@B?BBDDCB@@>>:9959<>11-11
@AZ32M:00232:00574
AGCACTGTAGCTGTCACTAGTTACTTGT
+
BABCCBCCBBBBBB@BCCBAAABBB>AA
@AZ32M:00232:00583
TACTGAGCTACACACACAGAAAGATTGGT
+
A??AAAB@@A@BB@CD@A944-9>><@?A
@AZ32M:00232:00589
AGCACTGTAGCTGTCACTAGTTACTTGT
+
<<CECGBDDDCBCCCBBABAA7;;A=AB
@AZ32M:00232:00590
ACGCTCGACATGCCCAGGTACAGGAG
+
BBA?BBBDCBB9998;A?AACCD=?@
@AZ32M:00233:00569
ACGAGTGCGTTCCCCATGTCGTAGGTACTC
+
BBBBBBBBBA;=99294;;ABB@B?@AAAC
@AZ32M:00233:00570
ACGAGTGCGTTCCCCATGTCGTAGGTACTC
+
??BBBBBBB@?@CC:C:::BBBAB?@AAAC
@AZ32M:00233:00573
AGCACTGTAGCTGTCACTAGTTACTTGT
+
BBCBBCDC;=?BBBCGA@A><;;CC:<<
@AZ32M:00233:00574
ACGAGTGCGTTCCCCATGTCGTAGGTACTT
+
BBB?ABCBBB=?=9299;;BCCCC@BBCB@
@AZ32M:00233:00592
CGTGTCTCTAGGCACAGGATTTTGTGTAG
+
BBAABCCCAAA@BCCCD@CCCC:CCB???
@AZ32M:00233:00597
TACTGAGCTACACACACAGAAAGATTGGT
+
@@A>BBBAAAAAAACC@A444-9>><>?A
@AZ32M:00234:00557
ACGAGTGCGTTCCCCATGTCGTAGGTACTC
+
BBAAAABBBD?DB=6A9;;@BA?A?A===D
@AZ32M:00234:00568
TACTGAGCTACACACACAGAAAGATTGGT
+
B@AABBBBBBBBBBCCCB@>><@BB?C@C
@AZ32M:00234:00575
TACTGAGCTACACACACAGAAAGATTGGT
+
A??ABBBAAA@@@ACCAA994-9>><A?B
@AZ32M:00234:00583
TAGTATCAGCCTCCGCCATGACGAAGGTATTCC
+
>@>9949444244889@>@@>@99695444242
@AZ32M:00234:00587
ACGCTCGACATGCCCAGGTACAGGAG
+
BABBBBBCCCDAAB?AB@BACBB:9;
@AZ32M:00235:00552
TACTGAGCTACACACACAGAAAGATTGGT
+
BBBBBBBBB@BAABDDCCBBA?BBB@B@A
@AZ32M:00235:00561
ACGCTCGACATGCCCAGGTACAGGAG
+
>>>>989>994//85//,///44244
@AZ32M:00235:00570
TACTGAGCTACACACACAGAAAGATTGGT
+
B??=ABBAAAAABCCDBB;996;@@=A@C
@AZ32M:00235:00576
ACGAGTGCGTTCCCCATGTCGTAGGTACTC
+
BBB?@BBBBC@CBB9B???CBBBC@B;<>C
@AZ32M:00235:00580
TACTGAGCTACACACACAGAAAGATTGGT
+
;;A@AACBBABA@A???9444-4..,,*,
@AZ32M:00235:00586
ACGCTCGACATGCCCAGGTACAGGAG
+
CBBAACBCDCDBBB=AA>?BB@AAAB
@AZ32M:00236:00560
TACTGAGCTACACACACAGAAAGATTGGT
+
B?@?CBCBBBBBBBBCBAAAB>BCA@B@B
@AZ32M:00236:00571
AGCACTGTAGCTGTCACTAGTTACTTGT
+
??CCCBACBBBBBBBBBCCBC@CCB@CC
@AZ32M:00236:00584
AGCACTGTAGCTGTCACTAGTTACTTGT
+
@ABCCDDCBDCBBBABBBBAB@BBB>AA
@AZ32M:00236:00591
CGTGTCTCTAGGCACAGGATTTTGTGTAG
+
BB@@BCBCBBB@BCDCC@CCCC:CCC99;
@AZ32M:00236:00594
TCTCTATGCGCTCCACATGTCTAAGGT
+
9;44==?ACCC;;89?@>999995424
@AZ32M:00236:00599
ACGAGTGCGTTCCCCATGTCGTAGGTACTC
+
ABBBCCCCCE?BAA4;;99?@@>?=AAAAC
@AZ32M:00237:00554
TACTGAGCTACACACACAGAAAGATTGGT
+
?A?BCBDBABBCCCDCCBDCC>CCC@C?B
@AZ32M:00237:00567
ACGAGTGCGTTCCCCATGTCGTAGGTACTC
+
????@AAAAA@ACD:C::9=@@9888<<<A
@AZ32M:00237:00569
ACGAGTGCGTTCCCCATGTCGTAGGTACTC
+
BAAABBBB@@@ACC:C@@@BBB===@<<<C
@AZ32M:00237:00598
AGCACTGTAGCTGTCACTAGTTACTTGT
+
AABBBDBABBBBBBBBBBBAA@CBB>BB
@AZ32M:00238:00553
AGCACTGTAGCTGTCACTAGTTACTTGT
+
@BCCCDCCCCCBDCCBDCCCC@CDB?AA
@AZ32M:00238:00582
ACGCTCGACATGCCCAGGTACAGGAG
+
BBBCCCCCCA@BCB>BB?A@A@A?AA
@AZ32M:00238:00589
AGCACTGTAGCTGTCACTAGTTACTTGT
+
??BBCDCBBBBBBBAABAA@B@CBB?AA
@AZ32M:00238:00592
TACTGAGCTACACACACAGAAAGATTGGT
+
??@@@BBB@BBB@BCDBB9998:?<@B@C
@AZ32M:00238:00596
AGCACTGTAGCTGTCACTAGTTACTTGT
+
??CCCCCBBBBBBBBBBBBCB@CCB?AA
@AZ32M:00239:00553
ACGAGTGCGTTCCCCATGTCGTAGGTACTC
+
BBA@BBCB995999/9@AACCCCC?AA@AB
@AZ32M:00239:00576
ACGAGTGCGTTCCCCATGTCGTAGGTACTC
+
BBBAAAAAAA?@BC:C::9?BB??=@;<<C
@AZ32M:00239:00581
TACTGAGCTACACACACAGAAAGATTGGT
+
@9<<BBBAA@@A<<<CCCBBCAA@B?B?B
@AZ32M:00239:00594
TACTGAGCTACACACACAGAAAGATTGGT
+
AAAAABBBBBBBAACDBB9996;@@=A@C
@AZ32M:00240:00557
TGATAGTCTCCTTCCTTAGTTACTTG
+
BBB9:9B?@?=?=??8781-+**=)(
@AZ32M:00240:00560
AGCACTGTAGCTGTCACTAGTTACTTGT
+
<ACCBBCA?ACBBAA@A>999;999;>>
@AZ32M:00240:00574
CGTGTCTCTAGGCACAGGATTTTGTGTAG
+
AAAAAAAB@BB@BBAAA@CCDB:BCC99;
@AZ32M:00240:00579
ACGAGTGCGTTCCCCATGTCGTAGGTACTC
+
BBBBBBAAAA@AAB:C??@BBB>@?>:<<C
@AZ32M:00240:00595
TCTCTATGCGCTCCACATGTCTAAGGT
+
BBBC::;CFCCBE?CCCBAAB??=A@B
@AZ32M:00240:00596
ACGAGTGCGTTCCCCATGTCGTAGGT
+
BBBAAAA@BB@BCC:C::9?CCCCAD
@AZ32M:00241:00552
AGCACTGTAGCTGTCACTAGTTACTTGT
+
?ABBCDCBBCDECCBBBCCCD@CCB@CB
@AZ32M:00241:00560
AGCACTGTAGCTGTCACTAGTTAATTGT
+
CBBBBBEA@AABBBCBBCBBB::8::<<
@AZ32M:00241:00578
AGCACTGTAGCTGTCACTAGTTACTTGT
+
;;CCCCCBBBBBBBBBBCCBB?BBB@CC
@AZ32M:00241:00580
CGTGTCTCTAGGCACAGGATTTTGTGTAG
+
AA@@@CAA>>>@BBB@@=A@CC:BCC?>>
@AZ32M:00241:00581
AGCACTGTAGCTGTCACTAGTTACTTGT
+
<;CCECCCDCCBCCCBBCCCC?BBB@BB
@AZ32M:00241:00595
ATATCGCGAGGTATGGAAGACTC
+
AA;;9>>?91,////,/,//66.
@AZ32M:00242:00564
AGCACTGTAGCTGTCACTAGTTACTTGT
+
;;CCDCDCBBBBBB@ABBBA?@BCB=>>
@AZ32M:00242:00566
ACGAGTGCGTTCCCCATGTCGTAGGTACTC
+
BBA?@@AAAA@AAB9B::9BBBBB@A;<<C
@AZ32M:00242:00569
CGTGTCTCTAGGCACAGGATTTTGTGTAG
+
BBBACDCC@@@@BCCBB@CCCB:DBB>@@
@AZ32M:00242:00574
AGCACTGTAGCTGTCACTAGTTACTTGT
+
<<CCFECDBCCCBBBBBCBDA@BBB=@A
@AZ32M:00242:00590
ACGAGTGCGTTCCCCATGTCGTAGGTACTC
+
BB@AABBCBD@BBB9B@?@BCBBB@A:<;C
@AZ32M:00242:00593
ACGCTCGACATGCCCAGGTACAGGAG
+
AABBBBABECB?>><>?<@<CAB;9;
@AZ32M:00242:00595
CGTGTCTCTAGGCACAGGATTTG
+
8;@?@A>999969911-+---+,
@AZ32M:00243:00570
CGTGTCTCTAGGCACAAGATTTTGTGTAG
+
;<AAA@B=<=<?BB?><>9999/9>9999
@AZ32M:00243:00575
TACTGAGCTACACACACAGAAAGATTGGT
+
AAAABBCBBBBCBBBECDA@?=@CC@C@C
@AZ32M:00243:00580
ACGAGTGCGTTCCCCATGTCGTAGGTACTC
+
BBAAAAAAAA@ABC:C::9ABB@A@B<=>B
@AZ32M:00243:00593
CGTGTCTCTAGGCACAGGATTTTGTGTAG
+
BBBABBBDDAB@DCCDC@CCED:DCC999
@AZ32M:00243:00595
ACGCTCGACATGCCCAGGTACAGGAG
+
@@BCCBBBBBBCCC>AA=@CCAB=A<
@AZ32M:00243:00597
TACTGAGCTACACACACAGAAAGATTGGT
+
BAB?BBBBBBBBBBBCCCCCB?BAB@B@C
@AZ32M:00243:00598
AGCACTGTAGCTGTCACTAGTTACTTGT
+
@?BCCDCCCC:<<BBDCCDBB@BBB@BB
@AZ32M:00244:00552
TACTGAGCTACACACACAGAAAGATTGGT
+
B@AABBBA@ABBBBCCBA9998:BB@C@C
@AZ32M:00244:00592
TCTCTATGCGCTCCACACTGTCTAAGGT
+
A@@@>@BAAAC@>;>@<:9994442424
@AZ32M:00244:00598
TACTGAGCTACACACACAGAAAGATTGGT
+
AABABCCBB@BBBBCFCB???<?BB@B@C
@AZ32M:00245:00572
ACGCTCGACATGCCCAGGTACAGGAG
+
B@ABDCBBCBA>>A:9969AB99699
@AZ32M:00246:00555
ACGCTCGACATGCCCAGGTACAGGAG
+
BBABBBBCCBBBCC?AB>?>C=?=?@
@AZ32M:00246:00558
TACTGAGCTACACACACAGAAAGATTGGT
+
@???BBBBABBBBBCDCC???<>@B?C?B
@AZ32M:00246:00560
AGCACTGTAGTTGTCACTAGTTACTTGT
+
ABBBBBCCBCCAABABECCCC@CCC@CF
@AZ32M:00246:00562
TACTGAGCTACACACACAGAAAGATTGGT
+
AAABBBCBBBBBBCCCBBBBC?BBA@B?@
@AZ32M:00246:00566
CGTGTCTCTAGGCACAGGATTTTGTGTAAG
+
BABBBBCCBBBACCCA:7////+1;;--+-
@AZ32M:00246:00567
TAACTGAGCTACACACACAGAAAGATTGG
+
442444;999;4>999@<<111-/00,06
@AZ32M:00246:00569
AGCACTGTAGCTGTCACTAGTTACTTGT
+
??BCCCCBBBBBBBBBBBBBC@CBB?BE
@AZ32M:00246:00571
TACTGAGCTACACACACAGAAAGATTGGT
+
@@ABBBBBBBBBBBCDDC???<>>B@B@C
@AZ32M:00246:00575
TACTGAGCTACACACACAGAAAGATTGGTG
+
?9<;<9B>=;;9:@@??9;;@9>8848436
@AZ32M:00246:00593
AGCACTGTAGCTGTCACTAGTTAATTGT
+
@ABCCCCCCCCBBBEBBCDCC?C?B?BA
@AZ32M:00247:00552
TACTGAGCTACACACACAGAAAGATTGGT
+
@@BCD@AACBBCCCBBCCCCB>CBA?A?A
@AZ32M:00247:00555
ACGCTCGACATGCCCAGGTACAGGAG
+
BAAABBBDDABBCC>AB>=>B9999B
@AZ32M:00247:00573
AGCACTGTAGCTGTCACTAGTTACTTGT
+
@@BCCDCCDCCBBBBBBBCBB@BBB@BB
@AZ32M:00247:00578
ATCAGACACGGACACAGCAGAACACAC
+
BB?A@@BBBB@BBCCECCBCB@CBBBB
@AZ32M:00247:00579
TACTGAGCTACACACACAGAAAGATTGGT
+
AABBBBCBBBBBBBCBA@;998;CB@C@B
@AZ32M:00247:00587
AGCACTGTAGCTGTCACTAGTTACTTGT
+
;;BCDCBCBBCBAAABCCCAA?ACB@DD
@AZ32M:00247:00591
CGTGTCTCTAGGCACAGGATTTTGTGTAG
+
BBCBBBCCD@@BBBCFCE????6?BA=>?
@AZ32M:00248:00554
CGTGTCTCTAGGCACAGGATTTTGTGTAG
+
AAAAAAAB@?=?BBBBC?DDDD:CCC??>
@AZ32M:00248:00568
ACGCTCGACATGCCCAGGTACAGGAG
+
B?A?BCCCCCCCBB?;;89?@998;@
@AZ32M:00248:00577
CGTGTCTCTAGGCACAGGATTTTGTGTAG
+
BBBBBCBBBBB@BBCED@?===2=?>>@@
@AZ32M:00248:00581
CGTGTCTCTAGGCACAGGATTTTGTGTAG
+
BCA?=>=??99544444<??@C9A=99;4
@AZ32M:00248:00583
CGTGTCTCTAGGCACAGGATTTTGTGTAG
+
CABBBBAAABA>AAAA@=@?>>4@@@?@>
@AZ32M:00248:00593
CGTGTCTCTAGGCACAGGATTTTGTGTAG
+
BBBBAABCCCC@CCBBB@CDCD:CC@499
@AZ32M:00248:00599
AGCACTGTAGCTGTCACTAGTTACTTGT
+
@@BBCCCCCCCBBBCBBBACAEABB>BC
@AZ32M:00249:00550
ACGCTCCGACATGCC
+
>>81--*,,,,/688
@AZ32M:00249:00551
CGTGTCTCTAGGCACAGGATTTTGTGTAG
+
BBCCEBACBCCACBCCD@BAAA7AA?99=
@AZ32M:00249:00557
AGCACTGTAGCTGTCACTAGTTACTTGT
+
9@@@91,,,,,,,,/89;99959996;@
@AZ32M:00249:00567
AGCACTGTAGCTGTCACTAGTTACTTAT
+
BABBBBCA?ACBCCBBBBBBCACBA<=>
@AZ32M:00249:00573
TAGTATCAGCCTCGCCACTGACGAAGGTATTCC
+
;99@@999?>;99417///668/119?=@:<92
@AZ32M:00249:00582
CGTGTCTCTAGACACAGGATTTTGTGTAG
+
BABBBCBBBBABBBBBB@CCEC9@@@ABB
@AZ32M:00249:00589
ACGAGTGCGTTCCCCATGCGTAGGTACTC
+
BBBBBBBBBB@BC@6D;99;B@><@<<<B
@AZ32M:00249:00594
ACGAGTGCGTTCCCCATGTCGTAGGTACTC
+
BBBB@AABBB@BCC:C??>>BC@@>A<<<B
@AZ32M:00200:00613
ACGCTCGACATGCCCAGGTACAGGAG
+
BA??BBBBCBBBCHABA?BACAA?AB
@AZ32M:00200:00622
AGCACTGTAGCTGACACTAGTTACTTGT
+
@BBBCBDCAABBBBBBCCC@@>?BCBA@
@AZ32M:00200:00631
AGCACTGTAGCTGTCACTAGTTACTTGT
+
BCDDCBCCAAABBBAAACCCC@CCH@@@
@AZ32M:00200:00641
AGCACTGTAGCTGTCACTAGTTACTTGT
+
ABBBBBCCAAAAAB@BCDCA@>@BB?BC
@AZ32M:00201:00601
CGTGTCTCTAGGCACAGGATTTTGTGTAG
+
@@AAABCDBBB?BCBA?>====6@@@;;<
@AZ32M:00201:00629
AGCACTGTAGCTGTCACTAGTTACTTGT
+
@?CHCDDBBBBBBB@BCCCAA?ACB=@@
@AZ32M:00202:00601
AGCACTGTAGCTGTCACTAGTTACTTT
+
BBBBBCF@AACCCCCCCCCCC@CCCC>
@AZ32M:00202:00612
TACTGAGCTACACACACAGAAAGATTGGT
+
BBBBBBCBBBBBBBDCCCA??=?BB@C@B
@AZ32M:00202:00613
CGTGTCTCTAGGCACAGGATTTTGTGTAG
+
BBBBBBCCAAA@CBCBB@;;;:1;@C=@@
@AZ32M:00202:00619
TACTGAGCTACACACACAGAAAGATTGGT
+
@@@@AAAAAAAA@@CC@A99969>>>B@C
@AZ32M:00202:00633
AGCACTGTAGCTGTCACTAGTTACTTGT
+
;;CCCCDBBBCAAAAACCC@@@ABB?BC
@AZ32M:00202:00638
TACTGAGCTACACACACAGAAAGATTGGT
+
@@ABBBBABBBBAACCBA;996;AA@C@C
@AZ32M:00202:00645
ACGCTCGACAGCCCAGGTACAGGAG
+
BBAACBDCCB@?@>AD@C:;11112
@AZ32M:00202:00647
ACGAGTGCGTTCCCCATGTCGTAGGTACTC
+
BB@@BBCBBA=?==6=?@ABCCBA@>:<<C
@AZ32M:00203:00605
TACTGAGCTACACACACAGAAAGATTGGT
+
A@>ABBBB@BBBBCCDA?ABB?BCC@C?C
@AZ32M:00203:00609
CGTGTCTCTAGGCACAGGATTTTGTGTAG
+
@@@AABCDBBB@BCCCB@A???6@AA==@
@AZ32M:00203:00624
CGTGTCTCTAGGCACAGGATTTTGTGTAG
+
@BBBCCBB@?@ACCCBB@BCCC:BBB@@@
@AZ32M:00203:00626
TACTGAGCTACACACACAGAAAGATTGGT
+
BBBBBBBBBBBBBCCD@A444-9>>;??B
@AZ32M:00203:00639
CGTGTCTCTAGGCACAGGATTTTGTGTAG
+
BBBBBBCBDAB?@BBAA?@@BB:CBC99;
@AZ32M:00203:00642
TACTGAGCTACACACACAGAAAGATTGGT
+
B===AAAAAA@@@@CC==;;4-9>>=A@C
@AZ32M:00204:00620
ACGCTCGACATGCCCAGGTACAGGAG
+
BBBBBBECDBBBCC>BA?AB@=?>?B
@AZ32M:00204:00623
ACGCTCGACATGCCCAGGTACAGGAG
+
BBBAABBCECBBCC?BB?@>B@?=>B
@AZ32M:00204:00629
TACTGAGCTACCACACACAGAAAGATTGGTG
+
;;<99@A9989294444;4444-474,.,..
@AZ32M:00204:00638
CGTGTCTCTAGGCACAGATTTTGTGTAAGA
+
BBBCCCDCB;;6;@@C@DADD5???--+-,
@AZ32M:00204:00639
AGCACTGTAGCTGTCACTAGTTACTTGT
+
??BCCCCBBBBB??ABCCCBD?CAA=??
@AZ32M:00205:00600
CGTGTCTCTAGGCACAGGATTTTGTGTAG
+
AAAAACBBBBB@BCEBB<??CC:CBB::;
@AZ32M:00205:00609
TACTGAGCTACACACACAGAAAGATTGGT
+
BBBBBBBBBBBBAAEDBB;;809?>=A?B
@AZ32M:00205:00627
AGCACTGTAGCTGTCACTAGTTACTTGT
+
BBCCCFCCAAACBBBCCBBA@@BBB899
@AZ32M:00205:00633
AGCACTGTAGCTGTCACTAGTTACTTGT
+
BABBCDCCCCCBBBBBCBCCC@DBB>??
@AZ32M:00205:00640
ACGCTCGACATGCCCAGGTACAGGAG
+
B@@?@BBBDBBBCDB@?>>@@9;:9C
@AZ32M:00205:00649
TACTGAGCTACACACACAGAAAGATTGGT
+
??@@AAB@?@==ABDDBC;996;@@>A@C
@AZ32M:00206:00624
ACGAGTGCGTTCCCCATGTCGTAGGTACTC
+
@@AABCCBAB?AA=9AABBBBCA@@@:<;C
@AZ32M:00206:00642
AGCACTGTAGCTGTCACTAGTTACTTGT
+
?BBBCCCC@AABBBCCCCBBCBCCB>AA
@AZ32M:00206:00643
TACTGAGCTACACACACAGAAAGATTGGT
+
BBBCBBBBBABCBBBCCCCCD?CDC@C@C
@AZ32M:00206:00647
TGATACGTCTCCTTCCTTAGTTACTTCA
+
ABB@@ACB@@A=@=@=A=@BB@BBDCCD
@AZ32M:00207:00612
AGCACTGTAGCTGTCACTAGTTACTTGT
+
<<CCFCCCBBBBBB@BBCC@@>@CB>AB
@AZ32M:00207:00625
TACTGAGCTACACACACAGAAAGATTGGT
+
B???BCCBBBAAABCDBC9996:@@?B@C
@AZ32M:00207:00628
TACTGAGCTACAAACACAGAAAGATTGGTGC
+
B???BBDBB>9996;A@@;;;7<@@=BDCCC
@AZ32M:00207:00632
CGTGTCTCTAGGCACAGGATTTTGTGTAG
+
BBBBCCBB???ABECBD?BBCC:CCCBBB
@AZ32M:00207:00639
TACTGAGCTACACACACAGAAAGATTGGT
+
B@AACCCCCBBCAACDDCDDE@BDC@C@C
@AZ32M:00208:00611
AGCACTGTAGCTGTCACTAGTTACTTGTG
+
AABCBDCDCCCBCCBBBCCD@>@BB?BAC
@AZ32M:00208:00638
AGCACTGTAGCTGTCACTAGTTACTTGT
+
AACCCBDDBBBBBBBBBCCEC?B??<>B
@AZ32M:00208:00640
TACTGAGCTACACACACAGAAAGATTGGT
+
????BBBAAABBBBDC@A944-9><<@@C
@AZ32M:00208:00641
TACTGAGCTACACACACAGAAAGATTGGT
+
BAB?BBBBBBBBBBCCB@9998;AB@C>A
@AZ32M:00208:00644
ACGAGTGCGTTCCCCATGTCGTAGGTACTC
+
BBAABBCAAB@CDB9EECBBCBA@?>9<<B
@AZ32M:00209:00611
AGCACTGTAGCTTTCACTAGTTACTTGTG
+
@BBBBCCF@@@@A9>==?AAEAAA@@CB@
@AZ32M:00209:00619
TACTGAGCTACACACACAGAAAGATTGGT
+
A@BABBCBBBBBAABEBC@@@<@BA@C@D
@AZ32M:00209:00634
CGTGTCTCTAGGCACAGGATTTTGTGTAG
+
CBBBBCBCBBA@BBCCD@CCCC:DDB99;
@AZ32M:00209:00647
ACGAGTGCGTTCCCCATGTCGTAGGTACTC
+
BBAABBBBBA?ABA9B@?ABBBBB@@:<;C
@AZ32M:00210:00619
CGTGTCTCTAGGCACAGGATTTTGTGTAG
+
BBBBBCCBBBB@BCAAA=BA??7AA>8;;
@AZ32M:00210:00642
AGCACTGTAGCTGTCACTAGTTACTTGT
+
@BCCBBCD?@@BBBBBDCDA@=?@?;@A
@AZ32M:00211:00603
AGCACTGTAGCTGTCACTAGTTACTTGT
+
@?BCBABDDCCBBBBCCCD:::;AA<AA
@AZ32M:00211:00604
CGTGTCTCTAGGCACAGGATTTTGTGTAG
+
BBBABDCCAAA?ECBBBCA???6@@@@@@
@AZ32M:00211:00637
AGCACTGTAGCTGTCACTAGTTACTTGT
+
AACCBABCAABBBDDBBAB?=;===;@B
@AZ32M:00211:00640
CGTGTCTCTAGGCACAGGATTTTGTGTAG
+
BBB@BCFDAAA@BCDCC@AAAA9AB@9=@
@AZ32M:00211:00643
ACGCTCGACATGCCCAGGTACAGGAG
+
BBBABBBACCB??@>?B@AACAA=?@
@AZ32M:00212:00604
ATATCGCGAGGGTATGGAAGGCTCTATAGAGG
+
BBBA9;9BBCC?ECCN?B?B@CCC;:<BBBB@
@AZ32M:00212:00611
ACGAGTGCGTTCCCCATGTCGTAGGTACTC
+
BBA@BBCBA@>BA=6A?@?BCCCB?>;<=C
@AZ32M:00212:00615
CGTGTCTCTAGGCACAGGATTTTGTGTAG
+
BBB@BFCC@@@?ABBB@?A@@@6@CC@@@
@AZ32M:00212:00620
CGTGTCTCTAGGCACAGGATTTTGTGTAG
+
BBAAAACDDAB@BBCCC@AAAA6?A>49;
@AZ32M:00212:00633
CGTGTCTCTAGGCACAGGATTTTGTGTAG
+
BBB@BBBBAAA@BCDEC@BAAB9AB@99;
@AZ32M:00212:00643
TAACACAGAAAGATTGGTGCTGCG
+
BB@BBBB:::6;A@>B@CCCBCCA
@AZ32M:00213:00602
TACTGAGCTACACACACAGAAAGATTGGT
+
B???BBCB@ABBBCCDCE@??<?BB@C@C
@AZ32M:00213:00611
CGTGTCTCTAGGCACAGGATTTTGTGTAG
+
BAAAAACBBBB@BBBBBCCDDD:CHC999
@AZ32M:00213:00614
AGCACTGTAGCTGTCACTAGTTACTTGT
+
@@CEDDCBBBBCCCCBCBBCB?CBB?AA
@AZ32M:00213:00617
ACGCTCGACATGCCCAGGTACAGGAG
+
BBBBBD@@ACCCCC@FA=?@@997;@
@AZ32M:00213:00618
TACTGAGCTACACACACAGAAAGATTGGT
+
C<=<CCFCBCGEBBCBECDCD@BBC@C>A
@AZ32M:00213:00626
AGCACTGTAGCTGTCACTAGTTACTTGT
+
<;DDCDCCABABCCBBDCC@@=?AA<?@
@AZ32M:00214:00619
ACGAGTGCGTTCCCCATGTCGTAGGTACTC
+
@@A@BBBB??>BHD:D:::BDC@A>:;==D
@AZ32M:00214:00621
TGATACGTCTCCTTCCTTAGTTACTTCA
+
BBBBBEECBBC=@=B=A@@BB@AAAAEC
@AZ32M:00214:00629
TCTCGCGCTCCACAATGTCTAAGGTA
+
>=999<@A>?=<11-11119:<@9>:
@AZ32M:00214:00640
TACTGAGCTACACACACAGAAAGATTGGT
+
A>A>ABBBBBBBBBDCBA;94-9>><@>@
@AZ32M:00214:00646
AGCACTGTAGCTGTCACTAGTTACTTGT
+
@?CCDCCCAAABBBBBCCCAD>@BB?BC
@AZ32M:00214:00649
CGTGTCTCTAGGGACAGGATTTTGTGTAGA
+
AA@@@CDFB@@?<=A>A?CCDD8==:1---
@AZ32M:00215:00601
AGCACTGTAGCTGTCACTAGTTACTTGT
+
ABCCCCEF@AABB@@@9999959AA>BC
@AZ32M:00215:00605
TACTGAGCTACGACACACAGAAAGATTGGT
+
;;9988;949944444444444-4497713
@AZ32M:00215:00612
CGTGTCTCTAGGCACAGGATTTTGTGTAG
+
@AAABBDD@A@>?B@?B=999;-9AA9;;
@AZ32M:00215:00631
CGTGTCTCTAGGCACAGGATTTTGTGTAG
+
AA@CCCBDGCB@BCCBB?<;;;-9@?999
@AZ32M:00215:00642
CGTGTCTCTAGGCACAGGATTTTGTGTAG
+
AAA@@CCCAAA@BCCBB@CCCC:CCB999
@AZ32M:00215:00643
CGTGTCTCTAGGCACAGGATTTTGTGTAG
+
@AAABCBBAAA@BCCBB?BBDD:DCC???
@AZ32M:00216:00604
AGCACTGTAGCTGTCACTAGTTACTTGT
+
@@CCCBDCBBB@BBABCCC::69==;@B
@AZ32M:00216:00617
CGTGTCTCTAGGCACAGGATTTTGTGTAG
+
AA@@BCBBBBA@BBBCD@GABA9AB@99;
@AZ32M:00216:00632
CGTGTCTCTAGGCACAGGATTTTGTGTAG
+
AAAAAACDDAB@BBCCC@CCCD:DDC999
@AZ32M:00216:00633
TACTGAGCTACACACACAGAAAGATTGGT
+
??@BCCCB@ABBBCBA@B99809??>B@B
@AZ32M:00216:00644
CGTGTCTCTAGGCACAGGATTTTGTGTAG
+
BB@@@CFCBBB?BCCCC?CACC9BCC???
@AZ32M:00217:00600
TACTGAGCTACACACACAGAA
+
;88894444449999999911
@AZ32M:00217:00601
TACTGAGCTACACACACAGAAAGATTGGT
+
A@AABBBAA@BBBBCD>A444-9@?>C@C
@AZ32M:00217:00605
ATCAGACACGGACACAGCAGAACACAC
+
BAABBBBB?A=@BBBAA<<<C@FCCCC
@AZ32M:00217:00611
CGTGTCTCTAGGCACAGGATTTTGTGTAG
+
BBBBBBBCCBB@BBBBB?D@BB:FBC?>=
@AZ32M:00217:00612
AGCACTGTAGCTCGTCACTAGTTACGTTGT
+
4444449966?1/////491,,*,,,,*,,
@AZ32M:00217:00628
TACTGAGCTACACACACAGAAAGATTGGT
+
@>>ABBBBA@@BACCECB9996:;;>A@C
@AZ32M:00217:00629
CGTGTCTCTACGGCACAGGATTTTGTGTAGA
+
@@@?@>B111/1::>AADACCFF9A<99944
@AZ32M:00217:00649
CGTGTCTCTAGGCACAGGATTTTGTGTAG
+
BBBBBCCCCBD@BBBBC>A@BB:BBC9:;
@AZ32M:00218:00602
CGTGTCTCTACGGCACAGGATTTTGTGTAGA
+
9?@>>>@9994924994?<::@A4999////
@AZ32M:00218:00608
TACTGAGCTACACACACAGAAAGATTGGT
+
B???BBCBBABABBCCBB@??=@BC@D@B
@AZ32M:00218:00610
ACGCTCGACATGCCCAGGTACAGGAG
+
@?=?A9;;9>>99919>;?@A?@=@@
@AZ32M:00218:00612
TACTGAGCTACACACACAGAAAGATTGGTGC
+
9:44999666////689=>=;-443137331
@AZ32M:00218:00615
ATATCGCGAGGGTATGGAAGACTCTATA
+
BBBB@A@BCED?CCBB>B@ABBCDA>?8
@AZ32M:00218:00616
ACGAGTGCGTTCCCCATGTCGTAGGTACTC
+
AAAAABCBCB?A==6?;;9BCCAC@@;<<B
@AZ32M:00218:00619
TAGTATCAGCCTCCGCCATGACGAAGGTATTCC
+
4944444///,//,//,4944499242444892
@AZ32M:00218:00622
CGTGTCTCTAGGCACAGGATTTTGTGTAG
+
@ABABBDDA@@@CCBCC@BAAA6AAA99;
@AZ32M:00218:00625
CGTGTCTCTAGGCACAGGATTTTGTGTAG
+
<<CAAAEBBAA:99@>929999/9@?999
@AZ32M:00218:00628
AGCACTGTAGCTGTCACTATTTACTTGT
+
<<ECCCCCBBBBBBBABBBCCBCAA=?=
@AZ32M:00218:00634
CGTGTCTCTAGGCACAGGATTTTGTGTAG
+
AAA;AACDDBB?BCCCB@AA?A6?B@=>>
@AZ32M:00218:00639
AGCACTGTAGCTGTCACTAGTTATTTGT
+
@BBBBCCCAABCCCCBBBCCC@CDD@CD
@AZ32M:00218:00640
TACTGAGCTACACACACAAGAAAGATTAGT
+
B>AA<<;AAA9<9111/1,/66+//.,...
@AZ32M:00218:00643
CGTGTCTCTAGGCACAGGATTTTGTGTAG
+
BBCCCCCAAAB@CCDCC?CBBB7AA?999
@AZ32M:00218:00648
TACTGAGCTACACACACAGAAAGATTGGT
+
A@BBCBBB@BBCBBG??A98809@?>BBD
@AZ32M:00219:00606
ACGAGTGCGTTCCCCATGTCGTAGGTACTC
+
BB@@BBBBBB@DCB:C::9BDBBB@A;<=C
@AZ32M:00219:00609
ACGCTCGACATGCCCAGGTACAGGAG
+
BB@@@BBBCCCCCCBBA?@@B;;89B
@AZ32M:00219:00612
TACTGAGCTACACACACAGAAAGATTGGT
+
@===AABBBBAAABCDA@994-9>>>B@C
@AZ32M:00219:00617
AGCACTGTAGCTGTCACTAGTTACTTGT
+
AACDDCDCBBBBBAABCCF::8;??>BD
@AZ32M:00219:00627
ACGAGTGCGTTCCCCATGTCGTAGGTACTC
+
BBBBBBBBBB@BCC:D:::CDB?B@A;<<C
@AZ32M:00219:00630
ACGAGTGCGTTCCCCATGTCGTAGGTACTC
+
@@AABBBBBB@CB>6?;99ACBBA@@AAAC
@AZ32M:00219:00639
ACGCTCGACATGCCCAGGTACAGGAG
+
BBBBBBBFCCCBBA?BBABBCBB>@A
@AZ32M:00219:00646
ACGCTCGACATGCCCAGGTACAGGAG
+
BBBABBECCCCAAA=AB@BBCAA=?@
@AZ32M:00220:00609
ACGAGTGCGTTCCCCATGTCGTAGGTACTC
+
@@BBBBBBBB@BBB:C::9BCCBB?A;<>C
@AZ32M:00220:00623
CGTGTCTCTAGGCACAGGATTTTGTGTAG
+
BBB@BCBBAAA@BCBAA@BBFC:BBB@@A
@AZ32M:00220:00625
CGTGTCTCTAGGCACAGGATTTTGTGTAG
+
A9;;A@@===9:89499:9999/9@?<11
@AZ32M:00220:00632
ACGCTCGACATGCCCAGGTACAGGAG
+
CCCCCCCCA?;;9>:99599999699
@AZ32M:00220:00644
ACGCTCGACATGCCCAGGTACAGGAG
+
BBBAABBCDCCABB?BB@BBDCC>@A
@AZ32M:00221:00606
AGCACTGTAGCTGTCACTAATTACTTGT
+
@ABCCDCBBBBBBCCBBBB@@@CCC:;:
@AZ32M:00221:00626
TACTGAGCTACACACACAGAAAGATTGGT
+
@?@@ABBBABAAABCCBB9998;BC@D@C
@AZ32M:00221:00628
ACGAGTGCGTTCCCCATGTCGTAGGTACTC
+
BBBBBBCBBB>A==6?;;9BCCBB?A;<;C
@AZ32M:00221:00634
ACGAGTGCGTTCCCCATGTCGTAGGTACTC
+
???BBCBBCB?BB=6A;99BCCCC@A;A>D
@AZ32M:00222:00610
TACTGAGCTACACACACAGAAAGATTGGT
+
B???BBBBA@BBBBDC@A994-9><<@@C
@AZ32M:00222:00643
CGTGTCTCTAGGCACAGGATTTTGTGTAG
+
BBBBB@@AABC@CBBBDABBBB9BBB=@@
@AZ32M:00222:00648
ACGAGTGCGTTCCCCATGTCGTAGGTACTC
+
BBBBBBCBBB;==96==@?BCCCC@?;;<B
@AZ32M:00223:00604
ATATCGCGAGGGTATGGAAGACTCTATA
+
CC@@?>=B@AA<CABB@C@CCCCCC?BA
@AZ32M:00223:00605
TACTGAGCTACACACACAGAAAGATTGGT
+
AAB?BBCBBBBBBBDC@A994-9>>>B@C
@AZ32M:00223:00606
TCTCTATGCGCTCCACATGTTCTAAGGT
+
8;44=@A@AED;<54;9499?CBB@B=;
@AZ32M:00223:00615
ACGAGTGCGTTCCCCATGTCGTAGGTACTC
+
@CBBCCCBBB?B==6@;;;CCB@B?A<<<C
@AZ32M:00223:00616
TACTGAGCTACACACACAGAAAAATTGGTGC
+
C?AACCCBBBBBCBEE<;;AA@@1?=A=@CC
@AZ32M:00223:00618
TACTGAGCTACACACACAGAAAGATTGGTG
+
??@@ABBB@BBBBBBAAA;;469>>>B@CB
@AZ32M:00223:00621
TACTGAGCTACACACACAGAAAGATTGGTG
+
4498@BCDCCC@9;4444444-447999<9
@AZ32M:00223:00626
AGCACTGTAGCTGTCATTAGTTACTTGT
+
<>CCCDC@@ACCCDBBB?B::69;;:;B
@AZ32M:00223:00628
CGTGTCTCTAGGCACAGGATTTTGTGTAG
+
AAAAACCC@@@@BCBBBCA@@?6@BB;;;
@AZ32M:00224:00621
CGTGTCTCTAGGCACAGGATTTTGTGTAG
+
@AAABCCCAAA@BCCCC@CCCC:BB=4;9
@AZ32M:00224:00623
CGTGTCTCTAGGCACAGGATTTTGTGTAG
+
BBBABCCCCAA?ACCCC@CCCC:CB@499
@AZ32M:00224:00624
TACTGAGCTACACACACAGAAAGATTGGT
+
???BBBBBBBBBBBBABC;;;8<CC@C@C
@AZ32M:00224:00648
CGTGTCTCTAGGCACAGGATTTTGTGTAG
+
AA>>AFDCBBB@BCBBC@CACC9BB@99;
@AZ32M:00225:00608
ACGAGTGCGTTCCCCATGTCGTAGGTACTC
+
>ABBBHCBBC@>>>+1/////,6444111;
@AZ32M:00225:00613
AGCACTGTAGCTGTCACTAGTTACTTGT
+
<<CCC@AACCCCCCCCBBBCB>ACC=AA
@AZ32M:00225:00619
TACTGAGCTACACACACAGAAAGATTGGT
+
ABABCBDBABBBBCCDBA;;46;AA?C@C
@AZ32M:00225:00644
AGCACTGTAGCTGTCACTAGTTACTTGT
+
??BCCDCCBBBBBAAACCCA@>DDC@BB
@AZ32M:00225:00645
CGTGTCTCTAGGCACAGGATTTTGTGTAG
+
BAAAABEDCBB8<9@>=89999/9@?99=
@AZ32M:00225:00647
AGCACTGTAGCTGTCACTAGTTACTTGT
+
@@BCCCFCBBBBBBBBBBCDA@BBB=??
@AZ32M:00226:00611
CGTGTCTCTAGGCACAGGATTTTGTGTAG
+
AAAAACBBAAA@CCCBD@????6@@@;;;
@AZ32M:00226:00625
AGCACTGTAGCTGTCACTAGTTACTTGT
+
@@BCCBBAAACBBAABCCC@@>@CB?BB
@AZ32M:00226:00630
TACTGAGCTACACACACAGAAAGATTGGT
+
A>>>AAAAA@@BBBCC@A994-9>><@>A
@AZ32M:00226:00631
CGTGTCTCTAGGCACAGGATTTTGTGTAAGA
+
ABBBBCBBAA@ABBBB>;C;;;6777//-11
@AZ32M:00227:00601
TACTGAGCTACACACACAGAAAGATTGGT
+
AAAACBBBBBBBABDC>B9996;>>>B@C
@AZ32M:00227:00613
ACGAGTGCGTTCCCCATGTCGTAGGTACTC
+
>?AABBDBB?<@=92?;<;BCCAB?A<==C
@AZ32M:00227:00619
TACTGAGCTACCACACACAGAAAGATTGGTGC
+
<;B@@@@999959=944444495889131343
@AZ32M:00227:00620
ACGAGTGCGTTCCCCATGTCGTAGGTACTC
+
AABBBBBBBB@CCC:E:;9CCCCC@C<<?B
@AZ32M:00227:00624
CGTGTCTCTAGGCACAGGATTTTGTGTAG
+
BBB@BFCCBAAAACCCC@AAAB9ABB99;
@AZ32M:00227:00626
AGCACTGTAGCTGTCACTAGTTACTTGT
+
@@EGDCCBCCCBBBABCDC::::BB@BC
@AZ32M:00227:00631
TCTCTAGGCACAGGATTTTGTGTAGAGGC
+
BBBBBCA@DCBBB?;:8:-8>>>??????
@AZ32M:00228:00607
GCGCTCGACATGCCCAGGTACAGGAGACTG
+
6;<<<CDDCCCCCC@BBB><<CC?BDBBBC
@AZ32M:00228:00624
ATATCGCGAGGGTATGGAAGACTCTATA
+
BCCDCCCCDCD>C@@@=A=?@@?8;877
@AZ32M:00228:00628
AGCACTGTAGCTGTCACTATGTTACTTGT
+
99>89949999>;98@A@949@=94499=
@AZ32M:00228:00635
ACGCTCGACATGCCCAGGTACAGGAG
+
BBABBBBCCCDBCB?BB?ABBAB>?@
@AZ32M:00228:00645
ACGCTCGACATGCCCAGGTACAGGAG
+
B@@@BDCCCCCCGE@AA>@@B@A>@A
@AZ32M:00229:00602
CGTGTCTCTAGGCACAGGGTTTTGTGTAG
+
AAAAACAB??>@BCCDCB>BEE:FBC?@A
@AZ32M:00229:00615
CGTGTCTCTAGGCACAGGATTTTGTGTAG
+
B>AABBDCAAB@DBBA??;:::,9@@8;;
@AZ32M:00229:00627
TACTGAGCTACACACAAGATTGGTGC
+
B9<<BBKCC@?A@@AA=:9924244:
@AZ32M:00229:00637
TGATACGTCTCCTTCCTTAGCTTACTTCAG
+
B@@@AB@>>?><><=:@:=111::88:=44
@AZ32M:00230:00600
ACGCTCGACATGCCCAGGTACAGGAG
+
BBBABDCCCCBBBC@;;89>>997;A
@AZ32M:00230:00617
TACTGAGCTACACACACAGAAAGATTGGT
+
@?@@B@B@@@BBCCCA;9<CCACCC@C?B
@AZ32M:00230:00619
TACTGAGCTACACACACAGAAAGATTGGT
+
?BBBBBBBBBBBBCCCBA99968<7:A@C
@AZ32M:00230:00626
CGTGTCTCTAGGCACAGGATTTTGTGTAG
+
BBCCCCCDCCC@CCBBECDHDD7@@>111
@AZ32M:00230:00627
CGTGTCTCTAGGCACAGGATTTTGTGTAG
+
BBB@BCBBAA@@BCBBB=A@CC:BCC@??
@AZ32M:00230:00629
CGTGTCTCTAGGCACAGGATTTTGTGTAGA
+
B@@@BFCCAAA@AEBBB@BBBB7A@C8999
@AZ32M:00230:00631
AGCACTGTAGCTGTCACTAGTTACTTGT
+
;;ECFDCCBCBBBBBBBBCAA?BCB?BC
@AZ32M:00230:00640
CGTGTCTCTAGGCACAGGATTTGTGTA
+
9494444/7//,//446,///+/////
@AZ32M:00230:00648
ACGCTCGACATGCCCAGGTACAGGAG
+
BBAAACCCB>ABCC@B?>BBC?@@AB
@AZ32M:00231:00630
AGCACTGTAGCTGTCACTAGTTACTTGT
+
??CBCBCBBBBB??ABBBBBB?BBB@BE
@AZ32M:00231:00639
ACGAGTGCGTTCCCCATGTCGTAGGTACTC
+
BBB?BBCBBB?BBB9B::9ACCAB@@AAAC
@AZ32M:00232:00608
CGTGTCTCTAGGCACAGGATTTTGTGTAG
+
AABCBCCCBAB@@@ABB@CCCC7A@>>>>
@AZ32M:00232:00615
ACGAGTGCGTTCCCCATGTCGTAGGTACTC
+
@@BBBBBBBD@CAA9A;;;CCB@BBB<=>D
@AZ32M:00232:00635
AGCACTGTAGCTGTCACTAGTTACTTGT
+
AABCCDCCABBCCCCBBA@@@?BBB>AA
@AZ32M:00232:00645
TACTGAGCTACACACACAGAAAGATTGGTG
+
A?B@BBCBBBBBCCCB;9<BB=BDCAC@CC
@AZ32M:00232:00646
CGTGTCTCTAGGCACAGGATTTTGTGTAG
+
AAAABBCCBBB@BCCDC@AAAA6?@;44;
@AZ32M:00233:00613
TACTGAGCTACACATACAGAAAGATTG
+
AB@@BBCBABBCCABBCCGCDACBC@C
@AZ32M:00233:00616
ACGCTCGACATGCCCAGGTACAGGAG
+
BBBBBBAACBBBBH@BB@BAB@A=AC
@AZ32M:00233:00622
TACTGAGCTACACACACAGAAAGATTGGT
+
A?@@@@AAAAAA>?BDCC9996;??;@?B
@AZ32M:00233:00632
TACTGAGCTACACACACAGAAAGATTGGT
+
@@A@ABBBB@BBBCEBAA;94-9>>=A@C
@AZ32M:00233:00639
AGCACTGTAGCTGTCACTAGTTACTTGT
+
<;CCDFBCBBCBBBBBCDC::8;A?;@@
@AZ32M:00234:00600
TACTGAGCTACACACACAGAAAGATTGGT
+
BAB?BBBBBBBCABCDBB???=?BB@B@B
@AZ32M:00234:00604
CGTGTCTCTAGGCACAGGATTTTGTGTAG
+
BBBABBCDBBB@BCBA?>@@BB:DDB948
@AZ32M:00234:00608
TACTGAGCTACACACACAGAAAGATTGGT
+
?>>>AABA?@BBBCCA;@844-9>><A?A
@AZ32M:00234:00617
AGCACTGTAGCTGTCACTAGTTACTTGT
+
@@BCCCBABBBBBB@BBCED@=@AA<AB
@AZ32M:00234:00618
CGTGTCTCTAGGCACAGGATTTTGTGTAAGA
+
BBBBBACB@?=@BBBBC@CDDD:?:://-11
@AZ32M:00234:00619
CGTTTCTCTAGGCACAGGATTTTGTGTAG
+
BBBB=BBCCBB@BBBBB@BBBB:CBB@AB
@AZ32M:00234:00629
CGTGTCTCTAGACACAGGATTTTGTGTAG
+
BBCBCCABBBBCBC?=9<8777.8>>?@@
@AZ32M:00234:00638
ACGAGTGCGTTCCCCATGTCGTAGGTACTC
+
BB?ABBCBBB?A@=6?9;;BCCAC@@;<<C
@AZ32M:00234:00639
CGTGTCTCTAGGCACAGGATTTTGTGTAG
+
BBB@BCBBAAA@BBBBB=B??A6A@@;;;
@AZ32M:00234:00644
TACTGAGCTACACACACAGAAAGATTGGT
+
A?@@BBBBB@B@ABCC@B9996;??>B@C
@AZ32M:00235:00607
CGTGTCTCTAGGCACAGGATTTTGTGTAG
+
@AAAABCDA@@@CEAA?>@@==4=@@8;<
@AZ32M:00235:00635
ACGAGTGCGTTCCCCATGTCGTAGGTACTC
+
AABBBBBA@@?@CD:D:;;BAA>>=?<<=B
@AZ32M:00235:00645
CGTGTCTCTAGGCACAGGATTTTGTGTAG
+
BBBBCCDCAAA@BCCBC@ECCB9BBB==@
@AZ32M:00236:00609
CGTGTCTCTAGGCACAGGATTTGTGTAG
+
CBBCDCBA@?ABCCAAB@CCCBCCC99;
@AZ32M:00236:00614
CGTGTCTCTAGGCACAGGATTTTGTGTAG
+
AAAAABCCAAA@BCCCC@CDDC:BBB999
@AZ32M:00236:00620
ACGAGTGCGTTCCCCATGTCGTAGGTACTC
+
BBBABBBBBB>A==6?9;;BCA@@=?<<<B
@AZ32M:00236:00621
ACGAGTGCGTTCCCCATGTCGTAGGTACTC
+
B@@@BBBCCC@FEC9C;<<CCB>?<;<<<C
@AZ32M:00236:00626
TGATACGTCTCCTTCCTTAGTTACTTCA
+
BBBAA?BBBB@?@?@@D@BBB@BBC?BE
@AZ32M:00237:00607
ACGAGTGCGTTCCCCATGTCGTAGGTACTC
+
BB@@AAAA@@?@BC:D;99CDBBB@>:<<C
@AZ32M:00237:00612
AGCACTGTAGCTGTCACTAGTTACTTGT
+
@@CCCCCBCCCBBABBBBBCB@CBB=@@
@AZ32M:00237:00617
ACGAGTGCGTTCCCCATGTCGTAGGTACTC
+
BB@@AABBBB@BBA9B??>@BB??=?<<<C
@AZ32M:00237:00620
TACTGAGCTACACACACAGAAAGATTGGT
+
444894444444444444888587<4847
@AZ32M:00237:00625
ACGAGTGCGTTCCCCATGTCGTAGGTACTC
+
BBB@AAAA@@?@BC9C@@@BDBBB??@AAC
@AZ32M:00237:00629
CGTGTCTCTAGGCACAGGATTTTGTGTAG
+
@@AAABCDBBB@BEBBB@@CDB:CCC99;
@AZ32M:00237:00635
AGCACTGTAGCTGTCACTAGTTACTTGT
+
@@BCCB@CBBB???@ABCBCB@CBB?BB
@AZ32M:00237:00645
ACGAGTGCGTTCCCCATGTCGTAGGTACTC
+
BBBBBBBAAA@BFF9::<;ABA@@=<<;<C
@AZ32M:00238:00605
ACGAGTGCGTTCCCCATGTCGTAGGTACTC
+
B?AAABBCBB?DBB9D?>?BBB?B@@;<<C
@AZ32M:00238:00607
CGTGTCTCTAGGCACAGGATTTTGTGTAG
+
BBBBBCBBAAA@BCBAB@CCCC:BBB9:;
@AZ32M:00238:00613
TACTGAGCTACACACACAGAAAGATTGGT
+
BCCCJCBBCDBCBCGDDCCCCABAA@C@C
@AZ32M:00238:00628
AGCACTGTAGCTGTCACTAGTTACTTGT
+
ABBBBBCBBDCBBBABBCCEA?ADB@B?
@AZ32M:00238:00629
CGTGTCTCTAGGACAGGATTTTGTGTAAGA
+
AAAAACACBBC?A@=873499-1<<1-+--
@AZ32M:00238:00638
ACGAGTGCGTTCCCCATGTCGTAGGTACTC
+
??AAABBBBBBCBB9B@??CBC@A@>A@AC
@AZ32M:00239:00607
TACTGAGCTACACACACAGAAAGATTGGT
+
BBBBBBBBBBBBBBECBB99968><<A@C
@AZ32M:00239:00610
ACGAGTGCGTTCCCCATGTCGTAGGTACTC
+
AAAAAAAA@@?@BC:C??@BBBBB@A;<>C
@AZ32M:00239:00625
CGTGTCTCTAGGCACAGGATTTTGTGTAG
+
9894444444954444424444,499444
@AZ32M:00239:00633
AGCACTGTAGCTTTCACTAGTTACTTGT
+
??CBDCCDDDDBB>BBCCDBEBDCB?BB
@AZ32M:00239:00638
AGCACTGTAGCTGTCACTAGTTACTTGT
+
??CCBABCBBBBB@@BCDD@@=@>=;=@
@AZ32M:00240:00600
ACGAGTGCGTTCCCCATGTCGTAGGTACTC
+
BBBABB@@AA?ACC:C:99=@@>@>B<==D
@AZ32M:00240:00610
AGCACTGTAGCTGTCACTAGTTACTTGT
+
@?BCCCCCBBDBBBCBBBBDA@BBB>??
@AZ32M:00240:00614
TACTGAGCTACACACACAGAAAGATTGGT
+
BBB?CBCBB?BBBCCCBB9998:>?@C?B
@AZ32M:00241:00600
TACTGAGCTACACACACAGAAAGATTGGT
+
??@@BBCBB@B@@CDECB9996:<<>B@C
@AZ32M:00241:00601
TACTGAGCTACACACACAGAAAGATTGGT
+
B???BBBBBBBBBBCDCCBA?=@AA?B@C
@AZ32M:00241:00612
CGTGTCTCTAGGCACAGGATTTTGTGTAG
+
AAAAAAAABBB@BCBAA@DBDC:CCC99;
@AZ32M:00241:00627
ATATCGCGAGGGTATGGAAGACTCTATAG
+
BA9;;>>>99919>995<@@@@CB<????
@AZ32M:00241:00636
ATATCGCGAGGTATGGAAGACTCATATAGA
+
BB;848999/,////,/56664444.....
@AZ32M:00241:00647
CGTGTCTCTAGGCACAGGATTTTGTGTAAGGC
+
BBAAACCAA>A@BCBBB@BBDD:;:8//,1-1
@AZ32M:00242:00601
TACTGAGCTACACACACAGAAAGATTGGT
+
@BBBAABBAA@@@CCCB@9996:@<>C@C
@AZ32M:00242:00602
ACGCTCGACATGCCCAGGTACAGGAG
+
?@@@ADCNEEC@@@<@B?BCEBB?BB
@AZ32M:00242:00608
TCTCTATGCGCTCCACATGTCTAAGGT
+
BBBC@@ACCCCCB@ECEBCBBBB@C@C
@AZ32M:00242:00617
CGTGTCTCTAGGCACAGGATTTTGTGTAG
+
AAAAACBCBBB@BCCCC@CBCC:CCB===
@AZ32M:00242:00621
TACTGAGCTACACACACAGAAAGATTGGT
+
A>>>ABBBB?BBCDFCBB@@?=@CC@B=B
@AZ32M:00242:00631
CGTGTCTCTAGGCACAGGATTTTGTGTAG
+
BBAAACAA?==?@BBBC?ABCA:CCC9::
@AZ32M:00242:00640
AGCACTGTAGCTGTCACTAGTTACTTGT
+
@?BCCBADBBBBAA>BBBB@A@BBB?BB
@AZ32M:00242:00644
ACGAGTGCGTTCCCCATGTCGTAGGTACTC
+
BBBA@BBBBD@CBA9D;99BCBBB@A;<<B
@AZ32M:00243:00604
TACTGAGCTACACACACAGAAAGATTGGT
+
@===BBBAAABB@BCCBB9998:>B@B@C
@AZ32M:00243:00610
TACTGAGCTACACACACAGAAAGATTGGT
+
BBBBCBCBAAEDCCAA@B;;;8<BB@C@C
@AZ32M:00243:00611
CGTGTCTCTAGGCACAGGATTTTGTGTAG
+
BBBBCDCCAAABCCCCCAA@@C6=??889
@AZ32M:00243:00630
TACTGAGCTACACACACAGAAAGATTGGT
+
BBB@BBBB@AABBBCD;@;44-9>>;?>A
@AZ32M:00243:00633
CGTGTCTCTAGGCACAGGATTTTGTGTAG
+
BBBAABBDBBB@BCECC@AAAG9ABB@@@
@AZ32M:00243:00647
ACGCTCGACATGCCCAGGTACAGGAG
+
BBBBBC?@A@@9998;C@CCDCC9;;
@AZ32M:00244:00603
ACGAGTGCGTTCCCCATGTCGTAGGTACTC
+
9<DCDGBBEB>BBB6A@@@@@@>><>999;
@AZ32M:00244:00610
TACTGAGCTACACACACAGAAAGATTGTG
+
9;8944BA??AEECBBA9411,1,,****
@AZ32M:00244:00614
TACTGAGCTACACACACAGAAAGATTGGT
+
B??BBCCAABBBBA===CCGC@BBA?B=@
@AZ32M:00244:00615
TACTGAGCTACACACACAGAAAGATTGGT
+
>===BBCBBBBBBCCC@A944-9><;>>A
@AZ32M:00244:00618
AGCACTGTAGCTGTCACTAGTTACTTGT
+
@BCCDBDCBBBBBCCBBBBAB@CCB899
@AZ32M:00244:00622
ACGAGTGCGTTCCCCATGTCGTAGGTACTC
+
?@CBAB@BBC=?==699;9>>>9958<<9@
@AZ32M:00244:00629
TACTGAGCTACACACACAGAAAGATTGGT
+
B?@@@@@@A??AB9<<@==8A:B@<<<>?
@AZ32M:00244:00640
ACGCTCGACCATGCCAGGTACAGAGA
+
AB9<<B@942/8,,*,,*,269444/
@AZ32M:00244:00643
AGCACTGTAGCTGTCACTAGTTACTTGT
+
@ABCCBDDBBBBBB@BBCCABABBB>BB
@AZ32M:00245:00600
CGTGTCTCTAGGCACAGGATTTTGTGTAGGGC
+
BBBABBCCBBB@BCBBC=A?CC:BBB?AAH?@
@AZ32M:00245:00607
TGATACGTCTCCTTCCTTAGTTACTTCA
+
BBA?@BBBBBB@B@C@C@BBB@BBC@BC
@AZ32M:00245:00615
AGCACTGTAGCTGTCACTAGTTACTTGTGTGC
+
@?BBCCCCBBBBBBBBBBCA@>@CB@BBCCCB
@AZ32M:00245:00620
AGCACTGTAGCTGTCACTAGTTACTTGT
+
BBB@BACA@@CA<<<B@@?<;69>@5<=
@AZ32M:00245:00626
ATCAGACACGGACACAGCAGAACACAC
+
BBBBAAABBB@BBBDCCCBA?=?B?;?
@AZ32M:00245:00632
ACGAGTGCGTTCCCCATGTCGTAGGTACTC
+
BBA@BBA@@@@ABC:C;:9BCCCC@B<<<C
@AZ32M:00245:00638
ACGAGTGCGTTCCCCATGTCGTAGGTACTC
+
ABBBBAAAAB@BCB:C;99?CC@A>A<<<C
@AZ32M:00246:00618
TACTGAGCTACACACACAGAAAGATTGGT
+
A@ABBBCBBBBCCCBBAC<;;8<CC@C@E
@AZ32M:00246:00624
TACTGAGCTACACACACAGAAAGATTGGT
+
B@AABBCBBBBBBBDC@@9996;A@?B@C
@AZ32M:00246:00632
CGTGTCTCTAGGCACAGGATTTTGTGTAG
+
@AAAAACB@?=@BBBBC@BCDD9CCB?==
@AZ32M:00247:00625
AGCACTGTAGCTCGTCACTAGTTACTTGTGT
+
9>>>@=9//6///6668994;;244424466
@AZ32M:00247:00629
ACGCTCGACATGCCCAGGTACAGGAAG
+
CAA?ABBCDCBDCC>AA9987,,+-+-
@AZ32M:00247:00649
TACTGAGCTACACACACAGAAAGATTGGT
+
@???BBCBA@@@BBCCBB;99-9><<@?A
@AZ32M:00248:00602
TAGTATCAGCCTCGCCATGACGAAGGTATTCC
+
B?AACCCCFC@BBBB@BBCCCCC?EDABB?D9
@AZ32M:00248:00622
ACGCTCGACATGCCCAGGTACAGGAG
+
BBBBBBBBCBBBBC?9989=@@@C>B
@AZ32M:00248:00636
CGTGTCTCTAGGCACAGGATTTTGTGTAG
+
AAAABBCD?=?@AAAA;:BBBB9BBE>>@
@AZ32M:00249:00601
AGCACTGTAGCTGTCACTAGTTACTTGT
+
AABDBBBDCCCBBBBBCBCBB?BBB@BB
@AZ32M:00249:00605
CGTGTCTCTAGGCACAGGATTTTGTGTAG
+
BBBBCCCCA@?@BCBB@?BBBB:ABD??@
@AZ32M:00249:00606
CGTGTCTCTAGGCACAGGATTTTGTGTAA
+
;<<<<@>>@9929@??;;1111+1;;--*
@AZ32M:00249:00607
TACTGAGCTACACACACAGAAAGATTGGT
+
B@A?BBCBBBBBBBCCBB9998;CB@C@B
@AZ32M:00249:00636
TACTGAGCTACACACACAGAAAGATTGGT
+
ACCCCCCA@@@AABBBBBBCB<@@C@CBB
@AZ32M:00249:00640
AGCACTGTAGCTGTCACTAGTTACTTGT
+
??CBBBBA@ACBBBCBBBBDB@BBB?BB
@AZ32M:00249:00647
TAGTATCAGCCTCGCCACTGACGAGGTATTCC
+
9A@@A@AACCAA;:9:84499?:AA@?B9:;2
@AZ32M:00200:00652
ACGCTCGACATGCCCAGGTACAGGAG
+
BBBAA@@ADCCCCD?AB>?>B>?>?B
@AZ32M:00200:00654
TACTGAGCTACACACACAGAAAGATTGGT
+
B???BBBB@@@BC;>C111<=81/7;>;>
@AZ32M:00200:00657
CGTGTCTCTAGGCACAGGATTTTGTGTAG
+
BBBABDDDBBB@BECCD@ECBD9??===@
@AZ32M:00200:00660
ATCAGACACGGACACAGTCAGAACACAC
+
>88448444499::>994444;244444
@AZ32M:00201:00653
CGTGTCTCTAGGCACAGGATTTTGTGTAG
+
BBBBBCCCCBB@BBBBC@BDDD:AAB???
@AZ32M:00201:00661
ACGCTCGACATGCCCAGGTACAGGAG
+
BBAAAAABCDCCBB>BC@BACCC@BB
@AZ32M:00201:00670
TACTGAGCTACACACACAGAAAGATTGGT
+
@@@@A@@@?@BB@BCCCB@?@=@CC@B@C
@AZ32M:00201:00677
ACGAGTGCGTTCCCCATGTCGTAGGTACTC
+
ABBBABCCCC?CCC9AACBBCC@?=@;<<B
@AZ32M:00201:00691
AGCACTGTAGCTGTCACTAGTTACATGT
+
BBBCDCCCABBBBBBBBBBDB@BBBBBB
@AZ32M:00202:00653
TACTGAGCTACACACACAGAAAGATTGGT
+
@?==ABB@A@@BAADDCC???=?BAAB@B
@AZ32M:00202:00658
CGTGTCTCTAGGCACAGGATTTTGTGTAG
+
BBBABFDDAAA?BCBBB?????6@BB=@@
@AZ32M:00202:00661
ACGAGTGCGTTCCCCATGTCGTAGGTACTC
+
BBB@ABCBCC?BAA9B>===@@9848999>
@AZ32M:00202:00662
TACTGAGCTACACACACAGAAAGATTGGT
+
B??@BBFBBABCAAAEBA@@A>ABC@C@B
@AZ32M:00202:00672
ACGCTCGACATGCCCAGGTACAGGAG
+
BAABBBBBCCBCCC?@@=>>@=?=?B
@AZ32M:00202:00676
ACGAGTGCGTTCCCCATGTCGTAGGTACTC
+
@@ACCDCCB?5999-99BCCCCBB??;<<B
@AZ32M:00202:00683
TACTGAGCTACACACACAGAAAGATTGGT
+
ACCCCAAABBBBBBBCCCCCC?BBC@C?@
@AZ32M:00202:00694
TACTGAGCTACACACACAGAAAGATTGGT
+
B@A>BBBBBBBBBBCCCC;;98;CC@C@C
@AZ32M:00202:00697
ACGAGTGCGTTCCCCATGTCGTAGGTACTC
+
BBBBBBDB?=69991;BBBBBCBB@@:;;C
@AZ32M:00202:00698
CGTGTCTCTAGGCACAGGATTTTGTGTAG
+
AAAAACDDC@@>@BB>@<9999-9@@99<
@AZ32M:00203:00685
CGTGTCTCTAGGCACAGGATTTGATGTAGA
+
;9<<9949@9958@@995999144499999
@AZ32M:00203:00687
CGTGTCTCTAGGCACAGGATTTTGTGTAG
+
AAAAAACCAAA@BCCBC>::::1;@@=AB
@AZ32M:00203:00689
AGCACTGTAGCTGTCACTAGTTACTTGT
+
;;CECCBBBCDBBBBBCHDD@=?@=;>>
@AZ32M:00204:00652
ACGCTCGACATGCCCAGGTACAGGAG
+
BAABBBBCCCBDDD>BB?A?A@A@BB
@AZ32M:00204:00664
TACTGAGCTACACACACAGAAAGATTGGT
+
B@AABBBBAAAAAADDCB9996:A<>B@C
@AZ32M:00204:00675
ACGCTCGACATGCCCAGGTACAGGAG
+
BAABCBCCCDCB>;:4959>A@A>@A
@AZ32M:00204:00676
CGTGTCTCTAGGCACAGGATTTTGTGTAG
+
AAAAACFCBAB@BCBBBB;:::19@?=@@
@AZ32M:00204:00681
AGCACTGTAGCTGTCACTAGTTACTTGT
+
ABBBCCB@=BBAAAAABBBDB@CBB>@@
@AZ32M:00204:00690
TACTGAGCTACACACACAGAAAGATTGGT
+
B@A>BBBBA@BBBBDB>@994-9>>>B@C
@AZ32M:00205:00659
CGTGTCTCTAGGCACAGGATTTTGTGTAG
+
@@@BBCCA??A@BBB@A@BDBD:AAA===
@AZ32M:00205:00675
CGTGTCTCTAGGCACAGGATTTTGTGTAG
+
CCBBAAACBBB@ABB@B@BDDD:@??@>>
@AZ32M:00205:00678
ACGCTCGACATGCCCAGGTACAGGAG
+
BAAAABBCBBB9996;A<@ACCD?BB
@AZ32M:00206:00655
TACTGAGCTACACACACAGAAAGATTGGT
+
B@??BBBBBBBBBBCFBB9998:?>?B@C
@AZ32M:00206:00661
ACGCTCGACATGCCCAGGTACAGGAG
+
BB???BCBD@@BCC?9:89<@===?@
@AZ32M:00206:00670
ACGAATGCGTTCCCCATGTCGTAGGTACTC
+
BC@@=ACCCC@CHH:BBBBABB9958999?
@AZ32M:00206:00671
CGTGTCTCTAGGCACAGGATTTTGTGTAG
+
A===BCCBAAA@CCCDCAECDD:CD>449
@AZ32M:00206:00680
ATCAGACACGGACACAGCAGAACACAC
+
C@@AB@>99959@CB9<;;4;<@@ABA
@AZ32M:00206:00687
ACGAGTGCGTTCCCCATGTCGTAGGTACTC
+
BBBBBCHB?=;==92AAAABCCCB@A:<;E
@AZ32M:00206:00692
CGTGTCTCTAGGCACAGGATTTTGTGTAG
+
?A@DAABC<;<A@@ACC==>KK:FCCBBB
@AZ32M:00207:00653
ACGAGTGCGTTCCCCATGTCGTAGGTACTC
+
BBBBBBBBBB@BCC:CA?>==@87489<<A
@AZ32M:00207:00657
AGCACTGTAGCTGTCACTAGTTACTTGT
+
@ADCCCDDBBDBBBBBCCCBB?DCB=??
@AZ32M:00207:00662
CGTGTCTCTAGGCACAGGATTTTGTGTAGA
+
BBBBBCCBAAA@BCCCC@A===2==9==@;
@AZ32M:00207:00669
AGCACTGTAGCTGTCACTAGTTACTTGT
+
??BCCCBDBBCBBBBBCBBAAABBB=??
@AZ32M:00207:00673
TACTGAGCTACACACACAGAAAGATTGGT
+
BABBBBCCBA??ACBBAD;;;7;@B?BAB
@AZ32M:00207:00687
TACTGAGCTACACACACAGAAAGATTGGTG
+
BBBCB>@<:1117;BACBCCB?CCF9;78>
@AZ32M:00207:00688
TACTGAGCTACACACACAGAAAGATTGGT
+
A>>>A@BB@BBBBBCC@@;94-9><<@?B
@AZ32M:00207:00692
TACTGAGCTACACACACGATGAAGATTGGTG
+
94444444;444=:44444491,///,/,/.
@AZ32M:00207:00695
CGTGTCTCTAGGCACAGGATTTTGTGTAG
+
<<;<9?>@>9969944924999,499999
@AZ32M:00207:00696
ACGCTCGACATGCCCAGGTACAGGAG
+
BBBABBAAEC@AADA@@=@?B>@=@B
@AZ32M:00208:00651
TACTGAGCTACACACACAAGAAATGATT
+
B???ABBBA@@@BCC:1/,///,11/.,
@AZ32M:00208:00652
TACTGAGCTACACACACAGAAAGATTGGT
+
AAABCDCBABBCA;;;11/11,//31313
@AZ32M:00208:00655
ACGCTCGACATGCCAGGTACAGGA
+
BBBAABBA;:8/111<:<>DCC@C
@AZ32M:00208:00657
ACGCTCGACATGCCCAGGTACAGGAG
+
BAABBBBFCECAAB?AC@CBDEC?BB
@AZ32M:00208:00661
ACGCTCGACATGCCCAGGTACAGGAG
+
BBBAA?@@BBBCCEA??<=7?947;@
@AZ32M:00208:00679
ACGAGTGCGTTCCCCATGTCGTAGGTACTC
+
BBAABCCBBA?A==6A@??BCCBB@C:<<C
@AZ32M:00208:00681
ACGAGTGCGTTCCCCATGTCGTAGGTACTC
+
B?@@BBBBB@@ACC:CD@?=@@8748;<9A
@AZ32M:00208:00686
CGTGTCTCTAGGCACAGGATTTTGTGTAG
+
BBBAACFFAAA?BBBB@?;:::1;;;@@@
@AZ32M:00209:00651
AGCACTGTAGCTGTCACTAGTTACTTGT
+
<<CCCCCDAABBBCDBBA@A??A@@7;<
@AZ32M:00209:00653
CGTGTCTCTAGGCACAGGATTTTGTGTAG
+
BBBBBBBBBBB@BCCCB?CDDD:BBE>>>
@AZ32M:00209:00658
TGATACGTCTCTTCCTTAGTTACTTCA
+
CCCCCCCCBBBA?A>A?@CC@BBBACB
@AZ32M:00209:00661
ACGCTCGACATGCCCAGGTACAGGAG
+
CAAABBBDDECAAB?AB@BBDCD@BB
@AZ32M:00209:00662
AGCACTGTAGCTGTCACTAGTTACTTGT
+
;;CDCCDBBBBBBBBBBBCBB?DCB=??
@AZ32M:00209:00680
TACTGAGCTACACACACAGAAAGATTGGT
+
@?@@ABBA?@BBBBCDCC???=@BB@B@B
@AZ32M:00210:00659
CGTGTCTCTAGGCACAGGATTTTGTGTAG
+
AAAAACCCAAA@BCBBB@CDDD:CDA==@
@AZ32M:00210:00660
ATCAGACACGGACACAGCAGAACACAC
+
BAA@BBBBBB>AACCGBAECC@BBBBB
@AZ32M:00210:00665
TCTCTATGCGCTCCACATGTCATAAGGT
+
:;;;@@@@A@A@A<@@994444442424
@AZ32M:00210:00666
TACTGAGCTACACACACAGAAAGATTGGT
+
@===AAAAAAAA>>CDAA994-9><<@@B
@AZ32M:00210:00680
CGTGTCTCTAGGCACAGGATTTTGTGTAG
+
@@BBCCCC@@@@BCCBB@BDDD:BBB99;
@AZ32M:00210:00684
ACGAGTGCGTTCCCCATGTCGTAGGTACTC
+
A@??BBCCBB>B==6A=>?BBBCC@B;>;D
@AZ32M:00210:00685
AGCACTGTAGCTGTCACTAGTTACTTGT
+
<<CCCCCBBBBBBBBBDDCA?;===;@B
@AZ32M:00210:00688
AGCACTGTAGCTGTCACTAGTTACTTGT
+
BBBCCCCDBBBBBBCBCBBDDADBB>@A
@AZ32M:00211:00650
TACTAAGCTACACACACAGAAAGATTGGT
+
CABBB@CBBBBBBECCCAAAA=?>B>?>A
@AZ32M:00211:00653
AGCACTGTAGCTGTCACTAGTTACTTGT
+
=@DCCCCBABBCCCCBBBBGA===9599
@AZ32M:00211:00654
AGCACTGTAGATGTCACTAGTTACATGT
+
BAAACCCCDCCCCCCCCCCCC@EDBBBB
@AZ32M:00211:00658
ACGCTCGACATGCCCAGGTACAGGAG
+
BAAABBBCCBBBBB>BB@A?B>?>?B
@AZ32M:00211:00669
AGCACTGTAGCTGTCACTAGTTACTTGT
+
BCBB@@ABABBCCCCBBBBBB@CBB::;
@AZ32M:00211:00672
CGTGTCTCTAGGCACAGGATTTTGTGTAG
+
@@@AACDBBBB@BBDDC@CCCC:CBB==>
@AZ32M:00211:00676
TACTGAGCTACACACACAGAAAGATTGGT
+
A???BBBBAAABABBDBB???<@BBAB>?
@AZ32M:00211:00678
ACGAGTGCGTTCCCCATGTCGTAGGTACTC
+
BBA?BBCB?>=@A=2?ABABCBB??>:<;C
@AZ32M:00211:00695
TACTGAGCTACACACACAGAAAGATTGGT
+
A>>>ABBBBBBBBBCCBC9996;@@?B@C
@AZ32M:00211:00696
CGTGTCTCTAGGCACAGGATTTTGTGTAG
+
CCBBBCCBBAC@CDHDDACCCC9BAA899
@AZ32M:00212:00652
CGTGTCTCTAGGCACAGGATTTTGTGTAG
+
@A@@@CCCCBB@BCCBC@CDDE:AAAABB
@AZ32M:00212:00664
CGTGTCTCTAGGCACAGGATTTTGTGTAG
+
BBBBBDFCCBB@BBBBC@CCDD:CBC???
@AZ32M:00212:00676
CGTGTCTCTAGGCACAGGATTTTGTGTAG
+
AAAAACDDAAA?BCBCC@EAAA9ABB=>@
@AZ32M:00212:00680
AGCACTGTAGAGTGTCAACTAGTTACTTGTG
+
9>98444::491166//,/786924498994
@AZ32M:00212:00685
TACTGAGCTACACACACAGAAAGATTGGT
+
A===ABBBABBBBBCCBB9998:BB@C@C
@AZ32M:00213:00664
AGCACTGTAGCTGTCACTAGTTACTTGT
+
@@HGCBCBBBCBBBBBCCCA@=@A?<??
@AZ32M:00213:00676
AGCACTGTAGCTGTCACTAGTTACTTGT
+
AACCCCCDBBBBBAAACCCAAABBB?BA
@AZ32M:00213:00679
TACTGAGCTACACACACAGAAAGATTGGT
+
BBBBBBCBBB===@@FAAAAA=@AB?A?A
@AZ32M:00213:00682
ACGAGTGCGTTCCCCATGTCGTAGGTACTC
+
BBAABCCB>=;@=92A@@?CCCCC@B;<<B
@AZ32M:00213:00697
ACGAGTGCGTTCCCCATGTCGTAGGTACTC
+
BBBBBBBBBB?AA=6?9;;BCBAB@@;<<H
@AZ32M:00214:00657
TACTGAGCTACACACACAGAAAGATTGGT
+
BABBBAAABBBBAADBBCCBB>ABC@B@A
@AZ32M:00214:00658
CGTGTCTCTAGGCACAGGATTTTGTGTAAGA
+
BBBABCFCAAA@BCBB;;C>>>6888,,+--
@AZ32M:00214:00659
CGTGTCTCTAGGCACAGGATTTTGTGTAG
+
BBBBCCCBAAA@BBBBC@CDDD:@@=99=
@AZ32M:00214:00675
CGTGTCTCTAGGCACAGGATTTTGTGTAG
+
BBEBCCBCAAA@ABBAB?BBBB8CBCA@@
@AZ32M:00214:00686
ACGAGTGCGTTCCCCATGTCGTAGGTACTC
+
BBB?BBCB=92444,9@@@CCBBB@A;<<C
@AZ32M:00214:00694
ACGAGTGCGTTCCCCATGTCGTAGGTACTC
+
BBAAABCBCA====29=@@BCCCC@BAAAC
@AZ32M:00214:00699
CGTGTCTCTAGGCACAGGATTTTGTGTAG
+
BBBBBBCCCCC@BBBBB@BDDD9CCA449
@AZ32M:00215:00662
CGTGTCTCTAGGCACAGGAATTGTGTA
+
994444:444424////,/,/,/////
@AZ32M:00215:00666
ACGCTCGACATGCCCAGGTACAGGAG
+
BBBAAABBDDCBBB=BB@BAC?@:9;
@AZ32M:00215:00679
ACGCTCGACATGCCCAGGTACAGGAG
+
BBBBBAAABBBBCC@AA?B@AAC@CB
@AZ32M:00216:00650
AGCACTGTAGCTGTCACTAGTTACTTGT
+
AFDCCCDCBCDBBBBBBBCAB?ABB?AA
@AZ32M:00216:00654
TACTGAGCTACACACACAGAAAGATTGGT
+
BABBBBCBBBBBBBCDCCAAA=BBB@B@C
@AZ32M:00216:00670
TACTGAACTACACACACAGAAAGATTGGTGC
+
BBBCBD@CCDCDCBABBB@??:@??=@ABBB
@AZ32M:00216:00671
AGCACTGTAGCTGTCATTAGTTACTTGT
+
894949C?;<<<99=BBA?@>ABA>6;;
@AZ32M:00216:00686
CGTGTCTCTAGGCACAGGATTTTGTGTAG
+
AAAAACCFBAA@BEB??@A@?@4>@@9;<
@AZ32M:00217:00666
CGTGTCTCTAGGCACAGGATTTTGTGTAG
+
BBB@@CCC@@@?BBBBC@CDDD:BDC???
@AZ32M:00217:00667
ACGCTCGACATGCCCAGGTACAGGAG
+
A;<99@A9994444-4=;>844=884
@AZ32M:00217:00673
CGTGTCTCTAGGCACAGGATTTTGTGTAG
+
AA@@BCCC?BB@A@@@C@BBBB:CBDAA@
@AZ32M:00217:00674
ACGCTCGACATGCCCAGGTACAGGAG
+
BABBBBBDCCCBBB>BB?BACCC?BB
@AZ32M:00217:00683
ACGAGTGCGTTCCCCATGTCGTAGGTACTC
+
B?AABCCBAB?AB@6A;;9ACBBB@C;<<C
@AZ32M:00218:00652
TACTGAGCTACACACACAGAAAGATTGGT
+
B@AABBBBBBBBBBCFFEAAA=AABAB@B
@AZ32M:00218:00667
ACGAGTGCGTTCCCCATGTCGTAGGTACTC
+
BA??@BCBCC@CBA9D;99BBBBC@A;<>C
@AZ32M:00218:00677
AGCACTGTAGCTGTCACTAGTTACTTGT
+
<=DCCCCBBBBBBBABCCC:::;A?>AB
@AZ32M:00218:00681
AGCACTGTAGCTGTCACTAGTTACTTGT
+
BBBGCCCAABBCCCCBCCD::69==6;;
@AZ32M:00218:00686
CGTGTCTCTAGGCACAGGATTTTGTGTAG
+
BBCCCDC@@@B>BBBCCDCCCC:EBB@@@
@AZ32M:00218:00693
ACGCTCGACATGCCCAGGTACAGGAG
+
B???BBBBECCBBB>BB@BACCB=?A
@AZ32M:00219:00651
CGTGTCTCTAGGCACAGGATTTTGTGTAG
+
CBBBBCCCAAA@BBBBC@DDDB:BBD@@@
@AZ32M:00219:00663
TACTGAGCTACACACACAGAAAGATTGGT
+
B???BBCBAB?AABCCBB?>?<@BB@B@C
@AZ32M:00219:00668
CGTGTCTCTAGGCACAGGATTTTGTGTAG
+
AA@@BBCC@@@@BBCCD@ECCC9CA>=@@
@AZ32M:00219:00680
TGATACGTCTCCTTCCTTAGTTACTTCA
+
BBBBBBBBBBB@AEABDB@AA@BBCACD
@AZ32M:00219:00682
TACTGAGCTACACACACAGAAAGATTGGT
+
B===ABBBA@BBBBDC@@;94-9>>=A?B
@AZ32M:00219:00684
TACTGAGCTACACACACAGAAAGATTGGT
+
B@ABCBBA@ABBECDCBBCBB=?AD@B>>
@AZ32M:00220:00652
AGCACTGTAGCTGTCACTAGTTACTTGT
+
?ABDDCCBBCCCCCCAAAAAA@BAA9;;
@AZ32M:00220:00685
CGTGTCTCTAGGCACAGGATTTTGTGTAG
+
AA@@@ACCB@B?BCBBB@CDDD:CCB999
@AZ32M:00220:00690
AGCACTGTAGCTGTCACTAGTTACTTGT
+
?@BBCCDCCECBBBBBHCEA@>AAC@DC
@AZ32M:00220:00694
CGTGTCTCTAGGCACAGGATTTTGTGTAG
+
CCCCCBBBCBA?BACAB8<<AB4@A@99<
@AZ32M:00221:00678
ACGAGTGCGTTCCCCATGTCGTAGGTACTC
+
BB@@ABBBBD@CBA9D;99BCCCC@@AAAD
@AZ32M:00221:00683
CGTGTCTCTAGGCACAGGATTTTGTGTAG
+
CBBCBAABCBD@BDCCD>AADDACCC;;9
@AZ32M:00221:00694
CGTGTCTCTAGGCACAGGATTTTGTGTAG
+
AAAABCDCAAA?BCFDC@CAAA6?@@49;
@AZ32M:00221:00695
AGCACTGTAGCTGTCACTAGTTACTTGT
+
CCDBA@DCBBBBBBBCCCBCC@CCB>AA
@AZ32M:00222:00656
ACGCTCGACATGCCCAGGTACAGGAG
+
BAAAABBCCCCAAA=AB@BBCCC?BB
@AZ32M:00222:00662
AGCACTGTAGCTGTCACTAGTTACTTGT
+
??BCCCCCCBBABBCBBBBDA@BBB=?>
@AZ32M:00222:00663
TACTGAGCTACACACACAGAAAGATTGGT
+
AABBBBCBBBBBAAABAA;;96;@@?B@C
@AZ32M:00222:00669
CGTGTCTCTAGGCACAGGATTTTGTGTAG
+
BBB@BCDDAAA@BBB@@@BBDD:BDC?>@
@AZ32M:00222:00670
TACTGAGCTACACACACAGAAAGATTGGT
+
A@ABCCECABACCDCDCBBCB?BBB@B@B
@AZ32M:00222:00671
CGTGTCTCTAGGCACAGGATTTTGTGTAG
+
AAAAACCC?>A@BBAAA?CDDD:CBB>>>
@AZ32M:00222:00679
CGTGTCTCTAGGCACAGGATTTTGTGTAG
+
AA@@BCCAAAB@BCA>?@DEDD9<<B999
@AZ32M:00222:00680
AGCACTGTAGCTGTCACTAGTTACTTGT
+
ABBBCCCBBBBBBBBBBCBBB@EDB=??
@AZ32M:00223:00654
ACGAGTGCGTTCCCCATGTCGTAGGTACTC
+
BA@@@BBBBB@BCC:D@@@BCB>@?A;<=D
@AZ32M:00223:00656
TACTGAGCTACACACACAGAAAGATTGGT
+
B@AABBBBABAAAADDBBCCB?@?>?A?A
@AZ32M:00223:00660
CGTGTCTCTAGGCACAGGATTTTGTGTA
+
>A@@AA?;:;?>;99//,//11*/////
@AZ32M:00223:00665
AGCACTGTAGCTGTCACTAGTTACTTGT
+
@ABCCCCCBBBBBBABBBCA@>@DB>BA
@AZ32M:00223:00689
TATGAGCTACACACACAAGAAAGATTGGT
+
BBB@BBBBBBBBBBDC@:44404477713
@AZ32M:00223:00693
CGTGTCTCTAGGCACAGGATTTTGTGTAG
+
BB@@@CCC?>>@ABBBB?AACC:CBB99;
@AZ32M:00223:00696
ATATCGCGAGGGTATGGAAGACTCTATA
+
BBABABBBBBB@CDCC?B?AA@;B@<=<
@AZ32M:00224:00652
TACTGAGCTACACACACAAGAAAGATTGGT
+
A???ABBBABBBC::8//,111-1/37713
@AZ32M:00224:00659
ACGAGTGCGTTCCCCATGTCGTAGGTACTC
+
BB@@BBBBCCBCBB9B;:9BCBAB?@<=<A
@AZ32M:00224:00666
TACTGAGCTACACACACAAGAAATGATTGT
+
BBBBBBCBBBBBBBBC@87///,11/.,..
@AZ32M:00224:00693
TACTGAGCTACACACACAGAAAGATTGGT
+
?@?BBBCBBCBEAA@?>B99909@?<A?B
@AZ32M:00224:00694
TGATACGTCTCCTTCCTTAGTTACTTCA
+
BBB==?BBBB@@B@D?B@BE@>A?@=@C
@AZ32M:00225:00663
AGCACTGTAGCTGTCACTAGTTACTTGT
+
<<CCCDCDB@AAAAABBBBDB@CDC>??
@AZ32M:00225:00667
CGTGTCTCTAGGCACAGGATTTTGTGTAG
+
BBB@BCCCCBB@BCBBB?CDDD:BDC>>@
@AZ32M:00225:00669
CGTGTCTCTAGGCACAGGATTTTGTGTAG
+
BBB@BFCCAAA@BBCCC@CCCC:CCB>?@
@AZ32M:00225:00671
TACTGAGCTACACACACAGAAAGATTGGT
+
@???BBCBBBBBBBDECB@??=@CB@B@B
@AZ32M:00226:00662
TACTGAGCTACACACACAGAAAGATTGGT
+
B???BBCBBBBB@BCEHCAAA=??A?A@C
@AZ32M:00226:00665
TACTGAGCTACACACACAGAAAGATTGGT
+
@?AABBCBBBBBBBCBBB>>><@BB@D@A
@AZ32M:00226:00673
TACTGAGCTACACACACAGAAAGATTGGT
+
B???BBCB?=?BBBCDBC;;96;AA?C@C
@AZ32M:00226:00676
CGTGTCTCTAGGCACAGGATTTTGTGTAG
+
ABB@BCCCAAA@BABBC@CDDD:BBA==@
@AZ32M:00226:00680
ACGAGTGCGTTCCCCATGTCGTAGGTACTC
+
B?A?BBCBBA?AB=6A?>?BCBAB@@;<<C
@AZ32M:00226:00687
CGTGTCTCTAGGCACAGGATTTTGTGTAAGG
+
<<<@@?BAE9969999@?9999-1/660*,*
@AZ32M:00227:00653
CGTGTCTCTAGGCACAGGATTTTGTGTAG
+
BABBBBDDAAA?ABBAC:BBBB9ABD==@
@AZ32M:00227:00667
CGTGTCTCTAGGCACAGGATTTTGTGTAG
+
CCBBCBBBAAA@BCAAB@BCDB:BCC99;
@AZ32M:00227:00671
TACTGAGCTACACACACAGAAAGATTGGTG
+
B??ABBBBBBBBBBDCCD@@@=?BB@B@BC
@AZ32M:00227:00673
CGTGTCTCTAGGCACAGGATTTTGTGTAG
+
AAAAACDDAAA?BCBBC?????6@AA99;
@AZ32M:00227:00683
ACGAGTGCGTTCCCCATGTCGTAGGTACTC
+
A?BBBBA@@@@ACC:C;::BDB=??A;<<D
@AZ32M:00227:00687
ACGCTCGACATGCCCAGGTACAGGAG
+
ABBBCBBACECBCB>??<=>D@?=?B
@AZ32M:00227:00699
AGCACTGTAGCTGTCACTAGTTACTTGTGTG
+
??BCCCCCAAABBCBBCCCBB?ABB>B>>>>
@AZ32M:00228:00678
TACTGAGCTACGACACACAGAAGATTGGT
+
@:;948;84984444//////,//85713
@AZ32M:00228:00692
ACGCTCGACATGCCCAGGTACAGGAG
+
BBBBBAABCBBBCC>BB@BCDCC@BB
@AZ32M:00228:00693
CGTGTCTCTAGGCACAGGATTTTGTGTAG
+
BBBAAACA@@B@BCDCC?BCCC:BBB99;
@AZ32M:00228:00697
TACTGAGCTACACACACATGAAAGATTGGT
+
@?ABB@@ABB?@@>1111////+/6999@B
@AZ32M:00229:00671
CGTGTCTCTAGGCACAGGATTTTGTGTAG
+
BBB@BCFBBBB@BCCCC@EAAA9A@@99;
@AZ32M:00229:00684
TACTGAGCTACACACACAGAAAGATTGGT
+
?===BBBAAABBBBDC;A444-9>>;>>A
@AZ32M:00229:00692
ACGAGCCCATGTCGTAGGTACTC
+
BB?B?>><????DCCCG@===<B
@AZ32M:00229:00695
ACGCTCGACATGCCCAGGTACAGGAG
+
BABAAAABDDC?@@>@B@A?CBB89;
@AZ32M:00229:00696
ACGAGTGCGTTCCCCATGTCGTAGGTACTC
+
@@AABCCBBB?AA=6A@>?BC@?@?@@@AB
@AZ32M:00230:00651
ACGAGTGCGTTCCCCATGTCGTAGGTACTC
+
BBBBBBBBA@>AHC:C:::ACBAA?B<==B
@AZ32M:00230:00653
TACTGAGCTACACACACAGAAAGATTGGT
+
B@AABBCBABBBBBDCCE>??=@BB@B@B
@AZ32M:00230:00654
ACGCGACATGCCCAGGTACAGGAGA
+
BABBAAAAB@@@>?C@CCBBB@BBB
@AZ32M:00230:00662
ACGAGTGCGTTCCCCATGTCGTAGGTACTC
+
A???BB@??@?BCC:D:;:ABBAB?A<<=C
@AZ32M:00230:00663
ATCAGACACGACACAGCAAGAACACTACG
+
C<79441////88;444/,/2*,,,,,,,
@AZ32M:00230:00673
AGCACTGTAGCTGTCACTAGTTACTTGT
+
<=ECCCCCDDCBBBBBBBDA@=@BB>BC
@AZ32M:00230:00692
ACGAGTGCGTTCCCCATGTCGTAAGGTACTC
+
CCBBCBB===5999/999<;11/,.,./664
@AZ32M:00230:00694
CGTGTCTCTAGGCACAGGATTTTGTGTAG
+
@@BBBBCCBBB@DCBBB<9994,9==99<
@AZ32M:00230:00698
TACTGAGCTACACACACAGAAAGATTGGT
+
B@AABBCBBBBBBBCC==;84-9>>;?@C
@AZ32M:00231:00655
ACGCTCGACATGCCCAGGTACAGGAG
+
B@@ABCBEDCCBDB?;;89>?9969>
@AZ32M:00231:00680
TACTGAGCTACACACACAGAAAGATTGGT
+
@ABCCDCCAA@@@@AAAAAAC;<@BACCC
@AZ32M:00231:00682
TGATACGTCTCCTTCCTTAGTTACTTCA
+
BBB@ABBDDBB?B@C@DABBB@BBB@BD
@AZ32M:00231:00695
TACTGAGCTACACACACAGAAAGATTGGT
+
@@ABBBCBBBBCBCB:9999908=>;?=?
@AZ32M:00232:00654
TACTGAGCTACACACACAGAAAGATTGGT
+
B???BBBBBBBBBBDCCCCBB=BBA@A@C
@AZ32M:00232:00666
ACGCTCGACATGCCCAGGTACAGGAG
+
B@?@BA?ACCBBBC>;979<@997;A
@AZ32M:00232:00667
TGATACGTCTCCTTCCTTAGTTACTTCAGGT
+
CCABCBB99;<89?A<A899994//,///,/
@AZ32M:00232:00669
ACGAGTGCGTTCCCCATGTCGTAGGTACTC
+
BBCBBBBBBB@;;;6:111<><>>=?<<<A
@AZ32M:00232:00675
TACTGAGCTACACACACAGAAAGATTGGT
+
B@AABBCBBBBBBBDC@A944-9=<;??B
@AZ32M:00232:00684
CGTGTCTCTAGGCACAGGATTTTGTGTAG
+
=?BABBCCAAB@BCBCC@CCDC9A@@99;
@AZ32M:00232:00695
ACGAGTGCGTTCCCCATGTCGTAGGTACTC
+
BBB?@ABBBC>@?=6=999BCB@B>@@@AC
@AZ32M:00232:00698
TACTGAGCTACACACACAGAAAGATTGGT
+
B@AABBBBBBBBBBCBAB988-9?>=A?B
@AZ32M:00233:00677
AGCACTGTAGCTGTCACTAGTTACTTGT
+
;A<;;DCAAB;<9?>;@@111,/6A:94
@AZ32M:00233:00678
ACGAGTGCGTTCCCCATGTCGTAGGTACTC
+
BBBBBBBBEB?AB@6D;;9BBB@B?:;<AA
@AZ32M:00234:00650
TACTGAGCTACACACACAAGAAGATT
+
BBDCBCCCCCCC;91111-11-//.,
@AZ32M:00234:00651
ACGAGTGCGTTCCCCATGTCGTAGGTACTC
+
@@AABABBBA6944/9999>AA9858999A
@AZ32M:00234:00654
CGTGTCTCTAGGCACAGGATTTTGTGTAG
+
@AAABCCCABB@BBBBA@BBBB:BBC>>>
@AZ32M:00234:00664
CGTGTCTCTAGGCACAGGATTTTGTGTAG
+
B@@AACCCAAA@BBBAC?BBBB:BBC@@@
@AZ32M:00234:00670
CGTGTCTCTAGGCACAGGATTTTGTGTAG
+
AAAAACCA@@@@BBBBC@CDDD:CCB999
@AZ32M:00234:00674
AGCACTGTAGCTGTCACTAGTTACTTGT
+
<<CDCBCCBBB@BBABBBCA@=@?>;?B
@AZ32M:00234:00677
ACGAGTGCGTTCCCCATGTCGTAGGTACTC
+
??AAAAABBB@BBB9A9;;BBBAB?AAAAC
@AZ32M:00234:00679
TACTGAGCTACACACACAGAAAGATTGGT
+
A?@@AAAA?@@BC;>C111??;>>A@C@C
@AZ32M:00234:00689
CGTGTCTCTAGGCACAGGATTTTGTGTAGA
+
AAAAACCCCBB@CBB?:7::::0:::1111
@AZ32M:00235:00652
CGTGTCTCTAGGCACAGGATTTTGTGTAG
+
@@AAACCC???@BCCDC@CAAA9AB===A
@AZ32M:00235:00659
AGCACTGTAGCTGTCACTAGTTACTTGT
+
@@HECCBBBBBBBBBBCDCD@=@AA>AB
@AZ32M:00235:00662
AGCACTGTAGCTGTCACTAGTTACTTGT
+
;BBHCCDCA@@@@;;;AABBA<@9969>
@AZ32M:00235:00669
AGCACTGTAGCTGTCACTAGTTACTTGT
+
@ABIBBCCCCBBBBBBCCCA@>@DB@DB
@AZ32M:00235:00674
TACTGAGCTACACACACAGAAAGATTGGT
+
@??BBCCBBBBBBBDCAA999-9><<@?B
@AZ32M:00235:00675
TACTGAGCTACACACACAGAAAGATTGGTGC
+
4>8899======9?:?9986:,//.,.4444
@AZ32M:00235:00683
CGTGTCTCTAGGCACAGGATTTTGTTGAG
+
AAAAACCC??=@ABBB;?E>>:0;8112=
@AZ32M:00236:00651
TACTGAGCTACACACACAGAAAGATTGGT
+
A>>>@AAAAA@@@@DDCC9998:>@?A@C
@AZ32M:00236:00652
ACGCTCGACATGCCCAGGTACAGGAG
+
HB;<9;<<11/6665:><97:9A?B@
@AZ32M:00236:00660
TACTGAGCTACACACACAGAAAGATTGGT
+
???BBBB@@@@AAADDCCBAA=AAB@B@B
@AZ32M:00236:00666
CGTGTCTCTAGGCACAGGATTTTGTGTAG
+
BBBABCCCAAA@BCBB??BDDB:CBCBAA
@AZ32M:00236:00682
ACGAGTGCGTTCCCCATGTCGTAGGTACTC
+
>>>BBBB?AA?BBB9B<;;AA9884899>A
@AZ32M:00236:00690
TACTGAGCTACACACACAGAAAGATTGGT
+
A===AAAAAABBBCCA;;888099858;<
@AZ32M:00236:00695
TACTGAGCTACACACACAGAAAGATTGGT
+
ABBBABBB@ABBCECC:<<CEACBC@C=@
@AZ32M:00237:00659
CGTGTCTCTAGGCACAGGATTTTGTGTAAG
+
BBBBBBBBAAA@CBCB;;>>>>688811-1
@AZ32M:00237:00679
AGCACTGTAGCTGTCACTAGTTAATTGT
+
@AACCCDCDCCAAACCDD<>=EC>B?AA
@AZ32M:00237:00695
TACTGAGCTACACACACAGAAAGATTGGT
+
BBBBABBCCCCCCB;49>99918=<;;:;
@AZ32M:00238:00659
TACTGAGCTACACACACAGAAAGATTGGT
+
A>>>A@BBBBBACCBF113DB?>>@BGCD
@AZ32M:00238:00665
CGTGTCTCTAGGCACAGGATTTTGTGTAG
+
AAAAACCCCBB?BCCCD@CCCC:BB@449
@AZ32M:00238:00673
TACTGAGCTACACACACAGAAAGATTGGT
+
A???BBBBBBBBBBCCBB;996;@>>A?B
@AZ32M:00238:00679
TACTGAGCTACACACACAGAAAGATTGGT
+
AABBDBBBBDBCBEBB<<<BB=BCC@C@C
@AZ32M:00238:00687
AGCACTGTAGCTGTCACTAGTTACTTGT
+
<<CDDCCCBBBBBBCBBCDCB>ABB=AA
@AZ32M:00238:00691
TACTGAGCTACACACACAGAAAGATTGGT
+
@===ABBBABBBBBCA;;884-9>>;>>A
@AZ32M:00239:00652
ACGAGTGCGTTCCCCATGTCGTAGGTACTC
+
BBAAAAAA@@?@BC:E@@@ABBAB?B@AAC
@AZ32M:00239:00659
AGCACTGTAGCTGTCACTAGTTACTTGT
+
AACCCCCCDBCBBBBBA@@@C@BBB<>?
@AZ32M:00239:00679
TACTGAGCTACACACACAGAAAGATTGGT
+
ABBBCBCDBBBBBAAA>B;;;8<CC@D@C
@AZ32M:00239:00687
ACGAGTGCGTTCCCCATGTCGTAGGTACTC
+
BBBBAAA@BC@CDD8AA@@@@998<89999
@AZ32M:00239:00689
ACGAGTGCGTTCCCCATGTCGTAGGTACTC
+
BBB@BBBB@@<BCC:D:;<BB@@@@<=<CC
@AZ32M:00240:00651
TACTGAGCTACACACACAGAAAGAATGGT
+
B???BBBB@BBBBCCCBB===:?=;<B@C
@AZ32M:00240:00653
AGCACTGTAGCTGTCACTAGTTACTTGT
+
AAEEBABCBCCBABACCBB@A@BBB?AA
@AZ32M:00240:00659
AGCACTGTAGCTGTCACTAGTTACTTGT
+
@?BCCBACBBB??@ABBCCAAABDB>BB
@AZ32M:00240:00675
CGTGTCTCTAGGCACAGGATTTTGTGTAG
+
AABBCDCC@@A@DABABDEBB>6;::112
@AZ32M:00240:00676
CGTGTCTCTAGGCACAGGATTTTGTGTAG
+
BBBABCCC==?BAA@@@?F@DD:CDB99;
@AZ32M:00240:00680
CGTGTCTCTAGGCACAGGATTTTGTGTAG
+
AAAAACCC??=@BBBBCADCCC9CBB99;
@AZ32M:00240:00695
ACGAGTGCGTTCCCCATGTCGTAGGTACTC
+
BBB?BBBCBD?BAA9A999BBBAB?;<=AB
@AZ32M:00241:00660
ACGAGTGCGTTCCCCATGTCGTAGGTACTC
+
BBA@@BBB?B>BDC9C:::BECCBABAAAD
@AZ32M:00241:00661
TACTGAGCTACACACACAGAAAGATTGGT
+
@@BBBBBBBBBBBBCEBB99989BB@C@C
@AZ32M:00242:00662
ACACTCGACATGCCCAGGTACAGGAG
+
BB??@CDCCCCCCCCBB?@=>=;:<@
@AZ32M:00242:00676
TACTGAGCTACACACACAGAAAGATTGGT
+
B@AABBBBA@BBBBDC@@944-9=<;>>A
@AZ32M:00242:00698
AGCACTGTAGCTGTCACTAGTTACTTGT
+
<;CCCBBCBCCBBBCBB@BAA=A@GBBA
@AZ32M:00243:00654
TACTGAGCTACACACACAGAAAGATTGGT
+
99<ABBAA@CC;;<CB@@99809984;?A
@AZ32M:00243:00655
ACGAGTGCGTTCCCCATGTCTAGTATC
+
A;99@A99992444,444444333443
@AZ32M:00243:00662
CGTGTCTCTAGGCACAGGATTTTGTGTAG
+
BBCBBCCC@@?@BCCBC@CDDC:CCB99;
@AZ32M:00243:00699
AGAGCCTGTCACTAGTTACTTGTGTGC
+
8444424444999??=;9=@>;@?8--
@AZ32M:00244:00655
ACGAGTGCGTTCCCCATGTCGTAGGTACTC
+
BBB?@BBBAB@BCC:C:;9BCB@B?B<<=B
@AZ32M:00244:00661
ACGCTCGACATGCCCAGGTACAGGA
+
BACBBCBCCBBDBB>?@>@CECD?B
@AZ32M:00244:00672
TCTTTATGCGCTCCACATGTCTAAGGT
+
B@@@>ACBCCCBB@BBBBDCCDBAA@?
@AZ32M:00244:00673
AGCACTGTAGCTGTCACTAGTTACTTGT
+
<<CCHCCCDEDABBCBCCD:::;@@9?8
@AZ32M:00244:00674
CGTGTCTCTAGGCACAGGATTTTGTGTAG
+
@AAAACC@@@@@AAAAA?BBBD:BBCA@=
@AZ32M:00244:00682
TACTGAGCTACACACACAGAAAGATTGGT
+
A>>>BBBBBBBBBCCC;;844-9>?<><>
@AZ32M:00244:00683
AGCACTGTAGCTGTCACTAGTTACTTGT
+
<<CCHCCCEEBBBBCBBBBCC?BAB@DC
@AZ32M:00245:00676
CGTGTCTCTAGGCACAGGATTTTGTGTAG
+
AA@@BCCBCBB@BCBBB>ADDD:CBB99;
@AZ32M:00245:00692
AGCACTGTAGCTGTCACTAGTTACTTGT
+
;AAA@@?:==<11///4::99699@?B?
@AZ32M:00245:00696
AGCACTGTAGCTGTCACTAGTTACTTGT
+
;;HEBBBAAABBBCBCA@A:;69A@<AA
@AZ32M:00246:00654
AGCACTGTAGCTGTCACTAGTTACTTGT
+
;;CNCCCBBBBBBBBBBBCA@=?==8==
@AZ32M:00246:00655
TACTGAGCTACACACACAGAAAGATTGGT
+
@ABBBBCBB?BBBCAABBBBC<??B@B@B
@AZ32M:00246:00665
TACTGAGCTACACACACAGAAAGATTGGT
+
@>>>AAAA?@@@@@DDCC9996:=;;@?B
@AZ32M:00247:00662
TCTCTATGCGCTCCACATGTCTAAGGT
+
844444:444A99249?9494492424
@AZ32M:00247:00669
CGTGTCTCTAGGCACAGGATTTTGTGTAG
+
CBBBBCCC?>A@BBCBB?ACDD:CDB99;
@AZ32M:00247:00676
ACGAGTGCGTTCCCCATGTCGTAGGTACTC
+
BBBBBBBB@@<@BC:C@??BDBBB@@AAAC
@AZ32M:00247:00699
ACGAGTGCGTTCCCCATGTCGTAGGTACTC
+
BAAAABBBAA@BHH:C:::BCBBB@:;<AC
@AZ32M:00248:00656
AGCACTGTAGCTGTCACTAGTTACTTGT
+
@@DDDCDDBBCBBBCCCDFBB?BCB?B?
@AZ32M:00248:00658
ACGCTCGACATGCCCAGGTACAGGAG
+
?:<<CBBAC@@<<<811,10<99599
@AZ32M:00248:00659
ACGCTCGACATGCCCAGGTACAGGAG
+
BAAAABBCCCBBBB?BB?ABCAB>?A
@AZ32M:00248:00662
ACGCTCGACATGCCCAGGTACAGGAG
+
BABBBCBDDDCA@A=??<=>@==69;
@AZ32M:00248:00684
AGCACTGTAGCTGTCACTAGTTACTTGT
+
BDCBCCEC?AA;;<A@=>?9<8;BA@BC
@AZ32M:00248:00694
AGCACTGTAGCTGTCACTATTTACTTGT
+
<;CDCCBCDCCBBBCBDAAA?:=@A>AB
@AZ32M:00249:00653
TGATACGTCTCCTCCTTAG
+
9=;A;998111,1/,,*,,
@AZ32M:00249:00665
CGTGTCTCTAGGCACAGGATTTTGTGTAG
+
B@BABCCC?>>@BBBBCEDBDD:CBC99;
@AZ32M:00249:00670
ACGAGTGCGTTCCCCATGTCGTAGGTACTC
+
??BBBBBBBB@BBB:A9;99999858<;<B
@AZ32M:00249:00688
AGCACTGTAGCTGTCACTAGTTACTTGT
+
<<EECCDCCCDBBBCBBAB;;7;@@=AA
@AZ32M:00200:00700
CGTGTCTCTAGGCACAGGATTTTGTGTAG
+
BBBBCCBBBBB@BCCCB?:44:,9??==@
@AZ32M:00200:00702
ACGCTCGACATGCCCAGGTACAGGAG
+
BBBAAAABDDCBBC?BB@CBDCD?BB
@AZ32M:00200:00707
AGCACTGTAGCTGTCACTAGTTACTTGT
+
ABDDCBCEBBBCBBAAACGEEAC@@8;;
@AZ32M:00200:00717
CGTGTCTCTAGGCACAGGATTTTGTGTAG
+
BBBBBCDC?;;6;;9@@>9999/9@B9<<
@AZ32M:00201:00704
CGTGTCTCTAGGCACAGGATTTTGTGTAAG
+
@@@@BCCACBBBBBBBD@CCCC9:::4959
@AZ32M:00201:00715
TACTGAGCTACACACACAGAAAGATTGGT
+
BBBBBBB???BBBBBDBC;996;@A?B@D
@AZ32M:00201:00718
ACGCTCGACATGCCCAGGTACAGGAG
+
BBBBBBBEDB@9996;@?BBCCC;9<
@AZ32M:00201:00739
AGCACTGTAGCTGTCACTAGTTACTTGT
+
BBCCCBCCBBB=ABBCCBBDC@DDB@AB
@AZ32M:00202:00746
CGTGTCTCTAGGCACAGGATTTTGTGTAG
+
CCBBCCCCDAA@CCBA?:;449-9??99;
@AZ32M:00202:00747
ACGCTCGACATGCCCAGGTACAGGAG
+
C?@?ABDCCBABCDABA?@>?=?==B
@AZ32M:00203:00711
TACTGAGCTACACACACAGAAAGATTGGT
+
B???BBBBB??ACCDC??ACC@CCC?B@C
@AZ32M:00203:00715
TACTGAGCTACACACACAGAAAGATTGGT
+
A===ABBBAAAABBCCAA944-9=<;?@C
@AZ32M:00203:00720
ACGAGTGCGTTCCCCATGTCGTAGGTACTC
+
BB??BCCB>=;==92?BBCBCCCA@A?AAD
@AZ32M:00204:00706
TACTGAGCTACACACACAGAAAGATTGGT
+
BBBBB@A>>>AAABDFBB9998:BC@C@B
@AZ32M:00204:00711
CGTGTCTCTAGGCACAGGATTTTGTGTAG
+
>AAAACCCBAA@BCDCC@A??A6@BA@@@
@AZ32M:00204:00723
ACGAGTGCGTTCCCCATGTCGTAGGTACTC
+
BBB??BCB@>5999/9ABCCCCCC@8:<BB
@AZ32M:00204:00731
ACGAGTGCGTTCCCCATGTCGTAGGTACTC
+
CCCBCEBB=:7999-9@>>>A?9848999>
@AZ32M:00204:00749
ACGCTCGACATGCCCAGGTACAGGAG
+
B@@@?CCCECDBBB?BB@B?BAA>?A
@AZ32M:00205:00702
ACGAGTGCGTTCCCCATGTCGTAGGTACTC
+
??A?BBCBA==?==6A=>?BDCCC@AAAAC
@AZ32M:00205:00718
CGTGTCTCTAGGCACAGGATTTTGTGTAG
+
CCD@::<DCBC@CCB@@>9999/9>>99<
@AZ32M:00205:00720
CGTGTCTCTAGGCACAGGATTTTGTGTAG
+
BBBBBCFBBBB@BCBB@:9444,9??8;<
@AZ32M:00205:00722
ACGCTCGACAGCCCAGGTACAGGAG
+
BAAABBBAC@@?D?BC@B@A88489
@AZ32M:00206:00712
TACTGAGCTACACACACAGAAAGATTGGT
+
A>>>AAABA@@BBBDB;;444-99848=>
@AZ32M:00206:00713
AGCACTGTAGCTGTCACTAGTTACTTGT
+
@ACCCBCCBBB@AAACDBC::8;>><@C
@AZ32M:00206:00727
AGCACTGTAGCTGTCACTATGGTACTTGT
+
444444444444444:9=99994444249
@AZ32M:00206:00733
AGCACTGTAGCTGTCACTAGTTACTTGT
+
;;CCCCCCBBBB@@@BCCCGBAA@=<99
@AZ32M:00206:00734
TACTGAGCTACACACACAGAAAGATTGGT
+
B?==ABCCC?@ABCDGCHAAA>A>=;=33
@AZ32M:00206:00749
ACGCTCGACATGCCCAGGTACAGGAG
+
C???BBCCCCC@@@>@B@CBDEC=?A
@AZ32M:00207:00700
TGATACGTCTCCTTCCTTAGTTA
+
;;;@;99@8+*)*)*)*)*,/,4
@AZ32M:00207:00715
TACTGAGCTACACACACAGAAAGATTGGTGC
+
@@ABCBBBBBBBBBCCBB;;;8;CB@C@CCC
@AZ32M:00207:00726
CGTGTCTCTAGGCACAGGATTTTGTGTAG
+
CCBBBCCCCBB?BBCBB?9994,9??99;
@AZ32M:00208:00711
CGTGTCTCTAGGCACAGGATTTTGTGTAG
+
BBBCCBDAABB@BBBBB@CCCD:CB=99;
@AZ32M:00208:00719
AGCACTGTAACTGTCACTAGTTACTTGT
+
B>>?CGCCC?BBAABBCBCDD@BBB>B?
@AZ32M:00208:00726
ACGAGTGCGTTCCCCATGTCGTAGGTACTC
+
B?A@BBHB=92444,9@DBCDCBB@>@AAC
@AZ32M:00208:00727
TACTGAGCTACACACACATGAAGATTGG
+
94444444;944=?:///8/,*,,,*.,
@AZ32M:00208:00737
CGTGTCTCTAGGCACAGGATTTTGTGTAG
+
BBBBCCCCCBB?BCBBC@CCCC9CBB@@A
@AZ32M:00209:00704
TACTGAGCTACACACACAGAAAGATTGGTG
+
CCCBCCCCCCBAAAAAACCCC@CCC@C@AA
@AZ32M:00209:00707
ACGAGTGCGTTCCCCATGTCGTAGGTACTC
+
BBAABCBBCB@ACD:E@@@?CCAB@:<==C
@AZ32M:00209:00713
ACGCTCGACATGCCCAGGTACAGGAG
+
CBBBCBBBC<<<BB?GDACBDCC<=<
@AZ32M:00209:00717
TACTGAGCTACACACACAGAAAGATTGGT
+
B??BBCC@??BBCFCCAA;;;79A>=ABD
@AZ32M:00209:00723
ACGCTCGACATGCCCAGGTACAGGAGA
+
BBBBBBACB<<89964924?9442444
@AZ32M:00210:00729
ACGCTCGACATGCCCAGGTACAGGAG
+
BBAABBCCCCCCDD@BB>B;A@@=>B
@AZ32M:00210:00737
TACTGAGCTACACACACAGAAAGATTGGT
+
CBCBCCC@?@C@<<=E@A999199858<>
@AZ32M:00210:00738
TACTGAGCTACACACACAGAAAGATTGGT
+
A===BBBBBBBBBBDCBA;9969>>>B@C
@AZ32M:00211:00700
ACGAGTGCGTTCCCCATGTCGTAGGTACTC
+
BA@@BCCB==;@==4?9;;BCBCC@A;<<C
@AZ32M:00211:00708
TGATACGTCTCCTTCCTTAGTTACTTCA
+
CBCDCCBBDBB?C@B@BB?@@?BBBACD
@AZ32M:00211:00710
ACGAGTGCGTTCCCCATGTCGTAGGTACTC
+
BA@@BCCB>=;@@92A@@@CDBBB@>;<>@
@AZ32M:00211:00716
ACGCTCGACATGCCCAGGTACAGGAG
+
;999@999>>999958:887?44249
@AZ32M:00212:00708
CGTGTCTCTACGGCACATGGATTTTGTGTAGA
+
49BBB<<<99=>244;441;>=>>5=1/11//
@AZ32M:00212:00714
AGCACTGTAGCTGTCACTAGTTACTTGT
+
BBCCCBCCABBCBBBCBABA><>9959A
@AZ32M:00212:00716
AGCACTGTAGCTGTCACTAGTTACTTGT
+
<;CCCCCDBBBBBBBBDDCGB?BDB@BB
@AZ32M:00212:00721
AGCACTGTAGCTGTCACTAGTTACTTGT
+
AACCCBDBAAAABBBBDCD::8;@@=@C
@AZ32M:00212:00723
CGTGTTGCACAGGATTTTGTGTAGAGGC
+
BDCDC?CBBB@;:9444,9???CBBD@C
@AZ32M:00213:00701
ACGAGTGCGTTCCCCATGTCGTAGGTACTC
+
AAAABBCBBB?BBB9C:;:BDCCC@@AAAB
@AZ32M:00213:00704
ACGAGTGCGTTCCCCATGTCGTAGGTACTC
+
A@@@BBBBBC@DBB:C:::BCCCC@AAAAB
@AZ32M:00213:00711
ACGCTCGACATGCCCAGGTACAGGAG
+
B@ABBBBCDDB???>?B@BBDCC@@A
@AZ32M:00213:00720
TCTCTATGCGCTCACATGTCTAAGGT
+
4444444444;4844:444///,/,/
@AZ32M:00213:00729
CGTGTCTCTAGGCACAGGATTTTGTGTAAGA
+
BBBBDCCCB@@=B@CCE@HDDD9CA@9951/
@AZ32M:00213:00732
CGTGTCTCTAGGCACAGGATTTTGTGTAG
+
AAABBCBCBBB>AABBBA<999/9>>:::
@AZ32M:00214:00722
CGTGTCTCTAGGCACAGGATTTTGTGTAAGA
+
BBB@BFDDBAB@AB=?;:1111+1;;--+--
@AZ32M:00214:00744
TACTGAGCTACACACACAGAAAGATTGGT
+
B???BBBB@BBBBBCC@B9996:@@?B@B
@AZ32M:00215:00700
CGTGTCTCTAGGCACAGGATTTGATGTAGTAC
+
44444444///,/////,/665/////6////
@AZ32M:00215:00702
TACTGAGCTACACACACAGAAAGATTGGT
+
DCCB??ABBBCCC:==ABBCD@CBC=?;>
@AZ32M:00215:00709
TGATACGTCTCCTTCCTTAGTTACATTCA
+
:<;A;;<><?=-1,/,/,,,,*,,,,000
@AZ32M:00215:00714
TACTGAGCTACACACACAGAAAGATTGGT
+
B>=>BBBBBBBEECA??A988-9?>=A@C
@AZ32M:00215:00718
ACGCTCGACATGCCCAGGTACAGGAG
+
BABAAAABDFCABB=AB@BBCBB=?A
@AZ32M:00215:00721
ACGCTCGACATGCCCAGGTACAGGAG
+
B??ABBCBAAA;<<8;A?BBECC?AA
@AZ32M:00215:00743
CGTGTCTCTAGGCACAGGATTTTGTGTAG
+
@ABABCCCCBB@ACBB@>;:::1;;@@@@
@AZ32M:00216:00718
TACTGAGCTACACACACAGAAAGATTGGT
+
B9<;B@BBAAAABBDDBCBBB>>>>4848
@AZ32M:00216:00733
ACGAGTGCGTTCCCCATGTCGTAGGTACTC
+
BA@>BCBA942999/9@ABCDCCC@B;<;C
@AZ32M:00217:00700
CGTGTCTCTAGGCACAGGATTTTGTGTAG
+
BCBCCFD@@@C@BBCBC@BCCC9BBA999
@AZ32M:00217:00705
ACGAGTGCGTTCCCCATGTCGTAGGTACTC
+
AB@@BCCB??=?B=6B;99BCCBA@?AAAB
@AZ32M:00217:00706
AGCACTGTAGCTGTCACTAGTTACTTGT
+
:;@==BDB@BB;999=A>AAB8><A7;9
@AZ32M:00217:00730
ACGAGTGCGTTCCCCATGTCGTAGGTACTC
+
B@@@BBCBBA;===6=?@ABDCBB@A:>;C
@AZ32M:00217:00733
CGTGTCTCTAGGCACAGGATTTTGTGTAG
+
94;=@>?@:;;>=944994444,444///
@AZ32M:00218:00712
CGTGTCTCTAGGCACAGGATTTTGTGTAG
+
BBABBBBBAAA@BB=9=;9999/9B@ABA
@AZ32M:00218:00731
TCTCTATGCGCTCCACATGTCTAAGGT
+
BBBCAAABBCCBB@BAAACCCA@=@?@
@AZ32M:00218:00741
ACGAGTGCGTTCCCCATGTCGTAGGTACTC
+
CCCC@@>>995999/449>>==@A?@AAAC
@AZ32M:00219:00704
TACTGAGCTACACACACAGAAAGATTGGT
+
B???BBBBBBBBBBCCAA9996;@@?B@C
@AZ32M:00219:00721
TACTGAGCTACACACACAGAAAGATTGGT
+
B??BBBBB?@BBBCBB@@99909>><??D
@AZ32M:00219:00740
ACGCTCGACATGCCCAGGTACAGGAG
+
B?AABBBBEDDCCC@A@=>>B===>@
@AZ32M:00220:00701
ACGAGTGCGTTCCCCATGTCGTAGGTACTC
+
BBABBBBA>>?@DD:C:<<BC@@@@B>D=D
@AZ32M:00220:00708
TACTGAGCTACACACACAGAAAGAATGGT
+
BBBBBBCCBBBDCDA?@?9980995;D@D
@AZ32M:00220:00714
ACGAGTGCGTTCCCCATGTCGTAGGTACTC
+
A>>>BBHB?=;===2A?ABBCBBA?@AAAB
@AZ32M:00220:00746
CGTGTCTCTAGGCACAGGATTTTGTGTAG
+
B@BBBCCCBBB@BCCBC@A@==6@@@8;;
@AZ32M:00221:00701
TACTGAGCTACACACACAGAAAGATTGGT
+
B???BBBBABBBBBDC@A;;8-9>><@@C
@AZ32M:00221:00715
ACGCTCGACATGCCCAGGTACAGGAG
+
ABAABBBBE@@@CC>@B>B@AAB>@@
@AZ32M:00221:00720
ACGAGTGCGTTCCCCATGTCGTAGGTACTC
+
??ABBCDB?=;=992A@@@CDCBB?AAAAC
@AZ32M:00221:00726
AGCACTGTAGCTGTCACTAGTTACTTGT
+
<<DCCCDCCCCBBBCCBBB::6;@@;@B
@AZ32M:00221:00738
CGTGTCTCTAGGCACAGGATTTTGTGTAG
+
AABBCCCC@@@?BCBBC@AAAA6@BB@@@
@AZ32M:00222:00700
ACGCTCGACATGCCCAAGTACAGGAG
+
B@@@CBBADDBBBC>C>BBCCCD@CC
@AZ32M:00222:00712
ACGCTCGACATGCCCAGGTACAGGAGA
+
BCCB@?ACFAAADDBBC?BBCAA=@A@
@AZ32M:00222:00741
CGTGTCTCTAGGCACAGGATTTTGTGTAG
+
BBBBDDFA:;;=@>??@>9999/9@@99<
@AZ32M:00223:00703
TACTGAGCTACACACACAGAAAGATTGGT
+
B?>?BCCCBBBBBBCCBB;996;@@=AAD
@AZ32M:00223:00707
AGCACTGTAGCTGTCACTAGTTACTTGT
+
@@DHCBDCBBBBBBBCCCC::8;@=;@B
@AZ32M:00223:00712
CGTGTCTCTAGGCACAGGATTTTGTGTAG
+
BBBAAACCCB@@BCBCC@ECCC9BBB=>@
@AZ32M:00223:00717
TACTAAGCTACACACACAGAAAGATTGGT
+
C?@AC@CCB??A<<<A=>=>=9?@?>A@@
@AZ32M:00223:00721
ACGCTGACATGCCCAGGTACAGGAG
+
B@??BCCCCC@AA<?DAFCCCC=@@
@AZ32M:00223:00726
CGTGTCTCTAGGCACAGGATTTTGTGTAG
+
BBB@@@CCC@B?BBDBC?A?=?6@@@=>@
@AZ32M:00223:00727
CGTGTCTCTAGGCACAGGATTTTGTGTAG
+
BBBBBCCC??A@BBDBB@AA?A6A==;;;
@AZ32M:00223:00728
TACTGAGCTACACACACAGAAAGATTGGT
+
BBBBBBCB??BBBCCCDCBBA=BBA@C@B
@AZ32M:00223:00734
CGTGTCTCTAGGCACAGGATTTTGTGTAG
+
BBBBBCCB?;;6;A@?@<9999/9B@9;<
@AZ32M:00223:00736
CGTGTCTCTAGGCACAGGATTTTGTGTAG
+
BBBBBCDDCCD?BCDDC@CDCD:DCC99;
@AZ32M:00223:00742
ACGCTCGACATGCCCAGGTACAGGAG
+
B9:;@A@@BBBA@B>;;89?A9969@
@AZ32M:00224:00705
TACTGAGCTACACACACAGAAAGATTGGT
+
A===BBBBABBCCCA??>99909>><?=?
@AZ32M:00224:00707
TACTGAGCTACACACACAGAAAGATTGGT
+
B=??BCCBB???EBCCBA;996;@>>B@C
@AZ32M:00224:00724
CGTGTCTCTAGGCACAGGATTTTGTGTAG
+
BBC@AACBBBC@CCCCCCAAAA6@A@>>@
@AZ32M:00224:00739
CGTGTCTCTAGGCACAGGATTTGATGTAGA
+
444999444442496687///+////022,
@AZ32M:00225:00700
ACGCTCGACATGCCCAGGTACAGGAG
+
BAAAABBBEBEBBD>BB?BBCBC>@A
@AZ32M:00225:00705
CGTGTCTCTAGGCACAGGATTTTGTGTAG
+
BBBBCCBCAAAABCAAB=ACDD:GBCAAA
@AZ32M:00225:00719
ACGCTCGACATGCCCAGGTACAGGAG
+
B9:9A>>?CBBBCD@CB?@;@9;789
@AZ32M:00225:00731
TACTGAGCTACACACACAGAAAGATTGGT
+
A?@@BBBBBBBCCCBBAB;;;8;CC?C@C
@AZ32M:00225:00743
CGTGTCTCTAGGCACAGGATTTTGTGTAAGC
+
BBBBA@@@@@@=BBBCD@GECD:877--+-,
@AZ32M:00226:00705
TACTGAGCTACACACACAGAAAGATTGGT
+
BBCAAADCCCCCC@AAEFDDE><;:8:5:
@AZ32M:00226:00746
AGCACTGTAGCTGTCACTAGTTACTT
+
BBBBCCCCBBBBBCCBBBBDB?BBB@
@AZ32M:00227:00705
TACTGAGCTACACACACAGAAAGATTGGT
+
B@?ABBCBBBB@?;>>131>>;;;?@B?B
@AZ32M:00227:00715
TACTGAGCTACACACACAGAAAGATTGGT
+
@?ABDCDBBCBC?@@?>>99909??>A?B
@AZ32M:00228:00708
ACGAGTGCGTTCCCCATGTCGTAGGTACTC
+
@@AABCCBBB?BCC:C:::CEBCC@@AAAD
@AZ32M:00228:00710
AGCACTGTAGCTGTCACTAGTTACTTGT
+
;;CCCCCDBBBBBBBBCCD::8;>=;@B
@AZ32M:00228:00712
ACGCTCGACATGCCCAGGTACAGGAG
+
BAAAC@?ACABBCC>BC@BBC@@=@B
@AZ32M:00228:00716
ACGAGTGCGTTCCCCATGTCGTAGGTAC
+
CDFCCCC;882999,444/888/.,.//
@AZ32M:00228:00723
CGTGTCTCTAGGCACAGGATTTTGTGTAAG
+
BBBBBBBBBAA@BBBBC@CDDE9AAA4429
@AZ32M:00228:00725
AGCACTGTAGCTGTCACTAGTTACTTGT
+
@@CCCCBDAABCC@@ABAB;;7;@@=@C
@AZ32M:00228:00747
CGTGTCTCTAGGCACAGGATTTTGTGTAG
+
BBBBCDCCBBB?ABB@@>A===6@B@8;;
@AZ32M:00229:00717
TACTGAGCTACACACACAGAAAGATTGGT
+
B@A@BDCBCBBBEDBCCCBBB=BCC@C@C
@AZ32M:00229:00722
CGTGTCTCTAGGCACAGGATTTTGTGTAG
+
BBBBBCCCBBC@CCBCC@CCCC:CB@==@
@AZ32M:00229:00732
ACGAGTGCGTTCCCCATGTCGTAGGTACTC
+
A???BCCBAA>A==6?@@@BCCCC@BAAAC
@AZ32M:00230:00707
AGCACTGTAGCTGTCACTAGTTACTTGT
+
<;HECCCBBBBBBBBBCDDAA=@BB>AA
@AZ32M:00230:00709
TACTGAGCTACACACACAGAAAGATTGGTG
+
?BBBBBBBBACCCCAAAAABB?CCC@C@CB
@AZ32M:00230:00716
ACGAGTGCGTTCCCCATGTCGTAGGTACTC
+
AAAABBCBBB?BBB:C:::BCBBB?@A@AC
@AZ32M:00230:00722
CGTGTCTCTAGGCACAGGATTTTGTGTAG
+
CCCBAABBAAA>BBBBC;=<EC9ABB<<<
@AZ32M:00230:00723
TACTGAGCTACACACACAGAAAGATTGGT
+
A???BBCBBABBBBCCCB@@><@BA?CBC
@AZ32M:00230:00728
TAGTATCAGCCTCGCCATGACGAAGGTATTCC
+
A@@@;<<@@?<999959>@@BBC=>9;;B:<;
@AZ32M:00230:00738
AGCACTGTAGCTGTCACTAGTTACTTGT
+
@ABCDCCCBBBBBBBBDBCD@=@BB>BD
@AZ32M:00230:00744
AGCACTGTAGCTGTCACTAGTTACTTGTG
+
8>>>AAAAA@@A>>:111;>;:CBB@BB;
@AZ32M:00231:00702
CGTGTCTCTAGGCACAGGATTTTGTGTAG
+
BBBABCCCCBB@BBCBB=;;;:,9BB;;<
@AZ32M:00231:00730
AGCACTGTAGCTGTCACTAGTTACTTGT
+
@ABCCCCDAABBBBBBBBCA@>DBC?BB
@AZ32M:00231:00731
CGTGTCTCTAGGCACAGGATTTTGTGTAG
+
BBBBB:::ECCACCCBB@CCDDACDA99=
@AZ32M:00231:00743
TACTGAGCTACACACACAGAAAGATTGGT
+
B??BBBCBBBBBBBCC@@99469??>B@C
@AZ32M:00232:00707
TACTGAGCTACACACACAGAAAGATTGGT
+
@?@@AB@@AAAA@@CC@A444-99848>B
@AZ32M:00232:00709
TACTGAGCTACACAAGGCCAA
+
9;9BCAAAA::/1,+-+-+-+
@AZ32M:00232:00732
AGCACTGTAGCTGTCACTAGTTACTTGTG
+
@@HECBCDBBBBBB@BCCC::8;>>;?CC
@AZ32M:00232:00739
CGTGTCTCTAGGCACAGGATTTTGTGTAG
+
AAAABBCC@@@@BCAB?>A@@@6@BB;;<
@AZ32M:00233:00712
AGCACTGTAGCTGTCACTAGTTACTTGT
+
>>BBCCBCBDDBBBCBCCCA@>@BB>BD
@AZ32M:00233:00713
TACTGAGCTACACACAGTGAGCT
+
B:<<BBDBB@@>9111,,,,,**
@AZ32M:00233:00720
CGTGTCTCTAGGCACAGGATTTTGTGTAG
+
BABBBFCCC@B@BCDCC????A6=@@99;
@AZ32M:00233:00722
AGCACTGTAGCTGTCACTAGTTACTTGT
+
<;CCCDCDAAABBBBBCCDA@=@B=<@C
@AZ32M:00233:00723
TACTGAGCTACACACACAGAAAGATTGGT
+
BABBBBBB?@AACCCD::=CC@CCB@D?B
@AZ32M:00233:00735
TACTGAGCTACACACACAGAAAGATTGGTG
+
B9;;99449@@AABA?99844-44<43134
@AZ32M:00234:00701
CGTGTCTCTAGGCACAGGATTTTGTGTAG
+
BBBBBBCCAAA@DCB?@?9999-9@@>>@
@AZ32M:00234:00718
ACGAGTGCGTTCCCCATGTCGTAGGTACTC
+
BBBBBBBBB@@ACC:D:;<CDBAB@;;<<B
@AZ32M:00234:00722
TACTGAGCTACACACACAGAAAGATTGGT
+
A==?BBBBB?BBBBCBBC<;;7;AA>B?B
@AZ32M:00234:00731
TACTGAGCTACACACACAGAAAGATT
+
A88=A;99@?9994444999B>@>@=
@AZ32M:00234:00738
ACGAGTGCGTTCCCCATGTCGTAGGTACTC
+
BBBBBCDB?=;=9929;;;BCB@B?@;<<C
@AZ32M:00234:00746
ACGAGTGCGTTCCCCATGTCGTAGGTACTC
+
B@@@@@>>?>5999/99999;493179998
@AZ32M:00235:00701
CGTGTCTCTAGGCACAGGATTTTGTGTAG
+
AAAAAAAA?BB@CB=??;9999/9@@9<<
@AZ32M:00235:00704
CGTGTCTCTAGCACAGATTTGATGTAGAG
+
44444444;444:8/1188581////999
@AZ32M:00235:00711
CGTGTCTCTAGGCACAGGATTTTGTGTAG
+
BBBBBCCCCBB@BBBBCACCCC9CA@99;
@AZ32M:00235:00722
CGTGTCTCTAGGCACAGGATTTTGTGTAG
+
BBBBBCCCCBB?BECEC@CCCC9BCC99;
@AZ32M:00235:00734
ACGAGTGCGTTCCCCATGTCGTAGGTACTC
+
BBAABCDCBB>B==6=;;;CDCCD@A;<<C
@AZ32M:00235:00736
CGTGTCTCTAGGCACAGGATTTTGTGTAG
+
BBBABFDCCAB@BEBCC@ECDC9CDC??A
@AZ32M:00235:00740
CGTGTCTCTAGGCACAGGTTGTGTAG
+
@BBBCCCC@@A@CBAAB@E@CDC;;<
@AZ32M:00236:00705
ACGCTCGACATGCCCAGGTACAGGAG
+
BAAAABBCCCB>??<@B?BABCC9;<
@AZ32M:00236:00709
ACGAGTGCGTTCCCCATGTCGTAGGTATC
+
A@@@ABBBBC@DBB9C:;9BBBAB>;<9=
@AZ32M:00236:00726
TACTGAGCTACACACACAGAAAGATTGGT
+
BAAABBC?@?BBBCCBBB;;809>>=A@C
@AZ32M:00236:00736
AGCACTGTAGCTGTCACTAGTTACTTGT
+
AACCCCCDAAABCCCABAACC@EBB>@@
@AZ32M:00237:00712
AGCACTGTAGCTGTCACTAGTTACTTGT
+
@@BCCCDCDCC@AAADCBDDA=ABB<BB
@AZ32M:00237:00716
AGCACTGTAGCTGTCACTAGTTACTTGT
+
@AGDCCCCBDCDBBBCBBC::8;CB?CE
@AZ32M:00237:00734
TACTGAGCTACACACACAGAAAGATGGGT
+
B???BBBBBBBBBBDCBA;94-9>777/8
@AZ32M:00237:00737
TACTGAGCTACACACACAGAAAGATTGGT
+
FBBBCCCCAA?@AAAA>B;;;:<CC@D@D
@AZ32M:00238:00707
TACTGAGCTACACACACAGAAAGATTGGT
+
A>>>ABBBB@BBBBGAA@;84-9>>;>>A
@AZ32M:00238:00710
TGATACGTCTCCTTCCTTAGTTACTTCA
+
BBB???BCBDD@C@B@DCBAB?BDD?CC
@AZ32M:00238:00722
ACGCTCGACATGCCCAGGTACAGGAG
+
BBBAABBDDHCAAA=AB?BBCBB=?@
@AZ32M:00238:00738
TACTGAGCTACACACACAGAAAGATTGGT
+
@?==AAAAAABBBBCCBB;996;@@?B@C
@AZ32M:00238:00742
TACTGAGCTACACACACAGAAAGATTGGT
+
BABBDCCB@@ABBDCCBB<;;8;BB?G@D
@AZ32M:00238:00743
TACTGAGCTACACACACAGAAAGATTGGT
+
B??=BBCBBBBBAADC@A994-9>><@>A
@AZ32M:00239:00719
CGTGTCTCTAGGCACAGGATTTTGTGTAG
+
CBBCBBCAABEACCECCBCDCC:CCB@@@
@AZ32M:00239:00729
CGTGTCTCTAGGCACAGGATTTTGTGTAG
+
AAAAAAABCBB@BBDBB<9944,9@@8;;
@AZ32M:00240:00704
CGTGTCTCTAGGCACAGGATTTTGTGTAG
+
AAAABCCB???@BBCCC@A==?6>@B;;;
@AZ32M:00240:00709
TACTGAGCTACACACACAGAAAGATTGGT
+
@AABCCCBCBAAAACAACABB=<<;BC=@
@AZ32M:00241:00703
CGTGTCTCTAGGCACAGGATTTTGTGTAG
+
BCBC@@ABBAA=@@BCC>BBCC9CCA>@>
@AZ32M:00241:00706
TACTGAGCTACACACACAGAAAGATTGGT
+
A===AAAB@@BBECG?A@;88-9>>;>>A
@AZ32M:00241:00709
CGTGTCTCTAGGCACAGGATTTTGTGTAAAGGC
+
AABBCCCCBBB@BB@AA@DCCC9BAB;;;7;?@
@AZ32M:00241:00718
CGTGTCTCTAGGCACAGGATTTTGTGTAG
+
AAAAAACCBBB@DBAAA=A@@@6@AA;;<
@AZ32M:00242:00701
AGCACTGTAGCTGTCACTAGTTACTTGT
+
<<EGDCCCCCCCCCBBAAA::69>>;@A
@AZ32M:00242:00736
AGCACTGTAGATGTCACTAGTTACTTGT
+
AAABBCCCABBCCDCBDDC??>ADC?BA
@AZ32M:00242:00748
AGCACTGTAGCTCGTCAC
+
48449:488611////44
@AZ32M:00243:00709
AGCACTGTAGCTGTCACTAGTTACTTGT
+
<<CBCCCCBBBC;<<@B>@<<8<AB?CC
@AZ32M:00243:00710
CGTGTCTCTAGGCACAGGATTTTGTGTAG
+
AAAAAACC@@BBBBBAB=A@@=2=??8;<
@AZ32M:00244:00716
ATATCGCGAGGGTATGGAAGACTCTATAG
+
B>?A@@@B944-4;;@@B@CB?>>781=1
@AZ32M:00244:00743
TACTGAGCTACACACACAGAAAGATTGGT
+
AAABBBCCABBBBCCCCNA@@>ABBAB@C
@AZ32M:00245:00706
CGTGTCTCTAGGCACAGGATTTTGTGTAG
+
A@@@AC???@B@DC?@A=AAAA7AAA;;<
@AZ32M:00245:00712
CGTGTCTCTAGGCACAGGATTTTGTGTAG
+
@@AAACCC?AB@CCAAB?BBCD:CDDAA@
@AZ32M:00245:00716
TGATACGTCTCCTTCCTTAGTTACTTCA
+
BBB@AABBBBB@C@C@DACCB?BBB?BC
@AZ32M:00245:00725
AGTACTGTAGCTGTCACTAGTTACTTGTGTGC
+
CCCCFDF=1111////449==?AEB@=<<A<9
@AZ32M:00245:00729
ACGAGTGCGTTCCCCATGTCGTAGGTACTC
+
BBBABBBBBB?AAA6B@@?BBBBA?@AAAC
@AZ32M:00246:00734
CGTGTCTCTAGGCACAGGATTTTGTGTAG
+
AAAAACCAAAA@BCA@AACCCB:CCC9:;
@AZ32M:00247:00712
TACTGAGCTACACACACAGAAAGATTGGT
+
B???ABABA@BBABDC@@;94-9>><@?A
@AZ32M:00247:00713
AGCACTGTAGCTGTCACTAGTTACTTGT
+
;;HECCBCCDEBBBC?=>>99599959@
@AZ32M:00247:00739
ACGCTCGACATGCCCAGGTACAGGAG
+
ABBBBBBBBBBCCC>@@==<B9989B
@AZ32M:00247:00740
CGTGTCTCTAGGCACAGGATTTTGTGTAG
+
BBBBBBDCBBB@BCDDD?CAAA6ABB99;
@AZ32M:00248:00707
AGCACTGTAGCTGTCACTAGTTACTTGT
+
AACCCCCDDAAB@AABBCCBB?BBB@CB
@AZ32M:00248:00735
AGCACTGTAGCTGTCACTAGTTACTTGT
+
4444449?>9B94444444442444244
@AZ32M:00248:00740
ACGAGTGCGTTCCCCATGTCGTAGGTACTC
+
BBBBBBBBBB@CCC:B::9ABBCC@B;<<D
@AZ32M:00248:00741
TACTGAGCTACACACACAGAAAGATTGGT
+
B???B@B@AABBBBBBAA;;879>>=A@C
@AZ32M:00249:00717
AGCACTGTAGCTGTCACTAGTTACTTGT
+
<<CCCCDCDCCBAB@=>>@B@=@AA?AA
@AZ32M:00249:00739
TACTGAGCTACACACACAGAAAGATTGGT
+
B???BBCBBBBBBCBBA@;9469><<A@C
@AZ32M:00200:00756
ATCAGACACGGACACAGTCAGAACACAC
+
B@;;;@@@@@?B@A@<<;9>>@<??444
@AZ32M:00200:00775
ATATCGCGAGGGTATGGAAGACTCTATA
+
?@BBBBAB;;;;<@@A9<9<CCCDBCBC
@AZ32M:00202:00753
AGCACTGTAGCTGTCACTAGTTACTTGT
+
@ABCCCDCDCCBBBBBCBCCC?BBB<??
@AZ32M:00202:00763
TACTGAGCTACACACACAGAAAGATTGGT
+
BCBBBBCBBBBBCDBB@@999099858>A
@AZ32M:00202:00778
TACTGAGCTACACACACAGAAAGATTGGT
+
BBCBCBCBBBBBABCCBB;999<CCBC@C
@AZ32M:00203:00773
ACGAGTGCGTTCCCCATGTCGTAGGTACTC
+
:;:BBCBBBC=A@A8AECCBCC::479999
@AZ32M:00203:00785
TACTGAGCTACACACACAGAAAGATTGGT
+
9:<CCCCCBBBB@@CC@B9996;AA?C@C
@AZ32M:00204:00767
CGTGTCTCTAGGCACAGGATTTTGTGTA
+
BBBBAAACCBB@BBAA:::>>>6;:8,,
@AZ32M:00204:00781
TACTGAGCTACACACACAGAAAGATTGGT
+
BBCCCCGCAABBBBDFBC;998;CC@C@C
@AZ32M:00205:00751
AGCACTGTAGCTGTCACTAGTTACTTGT
+
BBBBCBDCDDCBBBBBCCCAA>@BB?DB
@AZ32M:00205:00756
ACGCTCGACATGCCCAGGTACAGGAG
+
B@@@DBCCDCCCCCABB>@@B@A>@B
@AZ32M:00206:00778
TACTGAGCTACACACACAGAAAGATTGGT
+
99<AACCCBBCBBCDCCC;;8-9987;DC
@AZ32M:00206:00790
ACGAGTGCGTTCCCCATGTCGTAGGTACTC
+
9<CCCCCCAB@BCC:CCCCCBA@>>@@@AB
@AZ32M:00207:00751
CGTGTCTCTAGGCACAGGATTTTGTGTAG
+
CCCDCCCBCCBACBBBCBCCCB9@?===@
@AZ32M:00207:00757
TGATACGTCTCCTTCCTTAGTTACTTCA
+
BBBBBAB@@AA@A@A@D@BBB?BAA?AC
@AZ32M:00207:00758
CGTGTCTCTAGGCACAGGATTTTGTGTAG
+
BCBBBBBCCCB@BBBAC?FBBB:BBB449
@AZ32M:00207:00760
TACTGAGCTACACACACAGAAAGATTGGT
+
B?=?BBCBBBBBBBBAAB;;;7;@@>C@C
@AZ32M:00207:00761
AGCACTGTAGCTGTCACTAGTTACTTGT
+
88>84<:ABBHDBA@ABBEDC?B@@7<<
@AZ32M:00207:00772
CGTGTCTCTAGGCACAGGATTTTGTGTAG
+
CBBCDCCABBC@BBBBC@CDDD:CEB999
@AZ32M:00207:00783
AGCACTGTAGCTGTCACTAGTTACTTGT
+
BABBDCECCCCCDCCCCCCDC??@@=@A
@AZ32M:00208:00766
CGTGTCTCTAGGCACAGGATTTTGTGTAG
+
BBBBBDDCCBB>?BBBC>ADDB:BBD===
@AZ32M:00208:00779
GTGATACGTCTCCTTCCTTAGTTACTTCA
+
@C@A@ACCAC@A>AAB?DBBBC>B>?==?
@AZ32M:00208:00790
TACTGAGCTACACACACAGAAAGATTGGT
+
?@ACCDDBBAAACCCCAB;;;7;AA>B@B
@AZ32M:00209:00756
TACTGAGCTACACACACAGAAAGATTGGT
+
D<@=CCECBBBB<;9@?@99909@?;>=?
@AZ32M:00209:00763
TCTCTATGCGCTCCACATGTCTAAGGT
+
BBBE@@ACCCCBB@CBBBCDCCA?BAB
@AZ32M:00209:00791
CGTGTCTCTAGGCACAGGATTTTGTGTAG
+
BBBBCBCCCBB@BCBBCEDDDD:DCC99;
@AZ32M:00209:00794
ACGAGTGCGTTCCCCATGTCGTAGGTACTC
+
99=@BCDDEC=A@@8AABBDCBBB?:;=CB
@AZ32M:00210:00796
ACGCTCGACATGCCCAGGTACAGGAG
+
ABBBBBBBD@BBCB>BB@BBDCD?AA
@AZ32M:00211:00758
ACGAGTGCGTTCCCCATGTCGTAGGTACTC
+
BA?=BCCCAA?AA=6?=>?BCCCB@B;<<C
@AZ32M:00211:00793
CGTGTCTCTAGGCACAGGATTTTGTGTAG
+
89449??AAAFCCCDCC?CBDD9@@?999
@AZ32M:00212:00786
TCTCTATGCGCTCCACATGTCTAAGGT
+
99<9449==@B@@=ACCC@@?CC?B?B
@AZ32M:00213:00763
CGTGTCTCTAGGCACAGGATTTTGTGTAG
+
BBBBCCCBBBBBBBBBC@CCCD:BBB===
@AZ32M:00213:00769
TACTGAGCTACACACACAGAAAGATTGGT
+
D;;9944988444@999>98808>>=?7:
@AZ32M:00213:00799
TACTGAGCTACACACACAGAAAGATTGGT
+
@@ABBCDCBBBBBBDBB>;;8-9>><@>A
@AZ32M:00214:00751
CGTGTCTCTAGCACGGATTTTGTGTAG
+
;<9<999<111//>@=@AHH9:::B@;
@AZ32M:00214:00758
ACGAGTGCGTTCCCCATGTCGTAGGTACTC
+
BBBABBBCBB?CCC9D<<;CCC8:68999?
@AZ32M:00214:00770
ACGCTCGACATGCCCAGGTACAGGAG
+
BBBBBBBBDDC??@>?B@BCDCB=?@
@AZ32M:00215:00769
TACTGAGCTACACACACAGAAAGATTGGT
+
B>==@BBBAB@@@BCEBA9996:?>>A?B
@AZ32M:00216:00750
CGTGTCTCTAGGCACAGGATTTTGTGTAG
+
B?B@@@BDADABCCCDD>AAAA6@BB>AA
@AZ32M:00216:00757
CGTGTCTCTAGGCACAGGATTTTGTGTAG
+
=@<9<AC@@BA894:4424444,494444
@AZ32M:00216:00765
ACGCTCGACATGCCCAGGTACAGGAG
+
B???BBCCCCCCCC>BB>:68//,11
@AZ32M:00216:00769
TACTGAGCTACACACACAGAAAGATTGGT
+
C@AABBCCCBBBBBCDBB99969>97@<@
@AZ32M:00216:00799
CGTGTCTCTAGGCACAGGATTTTGTGTAG
+
B?ABBBBC@BB@BCCBA>ADDD:CBC99;
@AZ32M:00217:00770
ACGCTCGACATGCCCAGGTACAGGAG
+
BBBBBBCBCCCBBB>BB@CCCCC=?@
@AZ32M:00217:00780
CGTGTCTCTAGGCACAGGATTTTGTGTAG
+
BBBBBCFCAAA@BCBBC@ACDD:CCB===
@AZ32M:00217:00784
CGTGTCTCTAGGCACAGGATTTTGTGTAG
+
@@@@BCCCAAB@BEBBB@CDDD:CDB===
@AZ32M:00218:00763
AGCACTGTAGCTGTCACTAGTTACTTGT
+
8>@99<AA@@BCBBBCBBC::6;;96;C
@AZ32M:00218:00782
CGTGTCTCTAGGCACAGGATTTTGTGTAG
+
@@?BCCCCCCBACBAAA?CDDD:CC@666
@AZ32M:00218:00794
ACGAGTGCGTTCCCCATGTCGTAGGTACTC
+
@@BBCBCEBB@CDD:D<;;BC@?@@@<<>C
@AZ32M:00219:00775
ACGCTCGACATGCCCCAGGTACAGGAAG
+
AABBBBABBBBBBBB:BB?;62,,+-+-
@AZ32M:00219:00779
ACGCTCGACATGCCCAGATACAGGAG
+
=AAAB@@BECB>@>:>@A@BBBB?BB
@AZ32M:00219:00788
CGTGTCTCTAGGCACAGGATTTTGTGTA
+
>9;<>BDAA@G?C=??EBDCDB9BB@<<
@AZ32M:00219:00794
TACTGAGCTACACACACAGAAAGTAGTTGGT
+
BB@BBBBBBAAABBDCA;///+10-,,*,*,
@AZ32M:00220:00786
ATCAGACACTCGGACACAGCAGAACACACAGA
+
93744/66////,//99994444249984...
@AZ32M:00221:00751
ACGAGTGCGTTCCCCATGTCGTAGGTACTC
+
BBAACBBBBB?B@@9D;;9BCCCC@A;<<F
@AZ32M:00221:00770
AGCACTGTAGCTGTCACTAGTTACTTGT
+
@ACBBCCDCCCBBBBBCBCA@>@DB@BB
@AZ32M:00222:00769
CGTGTCTCTAGGCACAGGATTTTGTGTAG
+
BBBABDDFC?B@BBBBC@CCDD:CCC9::
@AZ32M:00222:00789
ACGCTCGACATGCCCAGGTACAGGAG
+
BBBCBBCCCDBBBC>BB@BBCBB::<
@AZ32M:00222:00795
ATATCGCGAGGGTATAGAATGACTCTATAG
+
B>999>99444-44449;2449988==;;7
@AZ32M:00222:00797
TACTGAGCTACACACACAGAAAGATTGGT
+
BBBBBBCBBBBBBBDD>A;996;AB@D@C
@AZ32M:00222:00798
TACTGAGCTACACACACAGAAAGATTGGT
+
BBBAABCCCBCBBBABBC;;98<CB@C?B
@AZ32M:00223:00753
ACGAGTGCGTTCCCCATGTCGTAGGTACTC
+
BBBCCCBBBB>BCC9C;;;@@@><;>;99A
@AZ32M:00223:00763
AGCACTGTAGCTGTCACTAGTTACTTGT
+
AACCCCCDAACCFCCCCBA??@BBB>AA
@AZ32M:00223:00778
TACTGAGCTACACACACAGAAAGATTGGT
+
BBBCCCCBBBBBEBDB;;844-9@>5868
@AZ32M:00223:00793
ACGAGTGCGTTCCCCATGTCGTAGGTACTC
+
BBBBBBBBAB@BCC:C::9ABBAB?A@AAC
@AZ32M:00224:00754
ACGCTCGACATGCCCAGGTACAGGAG
+
C9;;@@?>AAAAAA>A@=@DB;;89>
@AZ32M:00224:00757
CGTGTCTCTAGGCACAGGTTTTTGTGTAG
+
BBBBDCCCA@@?BCDCC@CCCC3CCA9:;
@AZ32M:00225:00778
TACTGAGCTACACACACAGAAAGATTGGT
+
<;<BBBB;:;;;@;<<22/8=8119>;;;
@AZ32M:00225:00780
TACTGAGCTACACACACAGAAAGATTGGT
+
A?@BBBBB?B@@AADDCCBBB?BBB@B@B
@AZ32M:00225:00798
TAGTATCAGCCTCGCCATGACGAAGGTATTCC
+
<<CAA@A<<<>A<;<?AAABCAA>BBCCCBE9
@AZ32M:00226:00754
CGTGTCTCTAGGCACAGGATTTTGTGTAG
+
BBAABBBDEBB@CCCCE?CBCC:CCCA@@
@AZ32M:00226:00758
TACTGAGCTACACACACAGAAAGATTGGT
+
?@@@B@AABABCCCA=>A888-9@?>C@C
@AZ32M:00226:00770
AGCACTGTAGCTGTCACTAGTTACTTGT
+
<<CBBBDDBBCCCCCBBBCDAEBBB@??
@AZ32M:00226:00771
ACGCTCGACATGCCCAGGTACAGGAG
+
B@A@G<=>EGCCDBA<<9;8D>?<?9
@AZ32M:00226:00783
CGTGTCTCTAGGCACAGGATTTTGTGTAG
+
CBCCCCCCCBC@CBECDBCBBB9?@=@@@
@AZ32M:00226:00798
ACGAGTGCGTTCCCCATGTCGTAGGTACTC
+
B???BCCBA@<@CC:E;99@CC@B?@;<<@
@AZ32M:00227:00762
CGTGTCTCTAGGCACAGGATTTTGTGTAAG
+
CGCBBBCDCDD@CCCCC@CBBB8BCCCB69
@AZ32M:00227:00765
ATATCGCGAGGGTATGGAAGACTCTATA
+
9;<DCCCCCDB=A@@@<@<>>>>>?877
@AZ32M:00227:00775
AGCACTGTAGCTGTCAATAGTTACTTGT
+
;;BB<::DAAACCCDD@BCAA>?BB>AA
@AZ32M:00227:00777
CGTGTCTCTAGGCACAGGATTTTGTGTAG
+
BBBBCCCDBBB@BCCCDACDCC9BBB?@@
@AZ32M:00227:00779
CGTGTCTCTAGGCACAGGATTTGTGAGA
+
>@<999988//,//44424490494444
@AZ32M:00227:00783
TACTGAGCTACACACACAGAAAGATTGGT
+
@<@BCCCA??BBBAABBC;;;69>>5:8;
@AZ32M:00227:00788
ACGCTCGACATGCCCAGGTACAGGAG
+
BAABBBBDCCC99989B?BCCCC:9;
@AZ32M:00227:00795
TACTGAGCTACACACACAGAAAGATTGGT
+
BBBBBBBBABBBBCCCDCCBB=BBB?B@B
@AZ32M:00227:00798
CGTGTCTCTAGGCACAGGATTTTGTGTAG
+
B@@ACCDBCBA@AAAAC@BBBB:CCB999
@AZ32M:00228:00762
AGCACTGTAGCTGTCACTAGTTACTTGT
+
ABCBBBIBBBCCBCCBBBBDB@CBB899
@AZ32M:00228:00784
ACGCTCGACATGCCCAGGTACAGGAG
+
BBBBBBBCCCCBBB>CB@BBCAB@@A
@AZ32M:00229:00752
CGTGTCTCTAGGCACAGGATTTTGTGTAG
+
BCCBDCCC@@A@CCCBC@CBDD:BBA>=>
@AZ32M:00229:00780
TACTGAGCTACACACACAGAAAGATTGGT
+
B>>>??BBBBBCCCC:999991;AA?B@C
@AZ32M:00229:00794
ACGAGTGCGTTCCCCATGTCGTAGGTACTC
+
BABAAACBBB@BDC:D:;;CCA>?<>999>
@AZ32M:00230:00783
AGCACTGTAGCTGTCACTAGTTACTTGT
+
@@BBCBBCBBCBBBBBCBBBC?BBB@BB
@AZ32M:00230:00787
AGCACTGTAGCTGTCACTAATTACTTGT
+
@ACC<<BFBBABBBBCCBD@EBCBC?EC
@AZ32M:00230:00789
ACGAGTGCGTTCCCCATGTCGTAGGTACTC
+
BBBBBBA@@@@ABC:E::9?BB@@>@;<<C
@AZ32M:00231:00755
AGCACTGTAGCTGTCACTAGTTACTTGT
+
>AAABBDC;99;44444449@==BB>@A
@AZ32M:00231:00758
ACGCTCGACATGCCCAGGTACAGGAG
+
DB@@@@@AF999?A<AG@BBDCC8;<
@AZ32M:00232:00763
CGTGTCTCTAGGCACAGGATTTTGTGTAG
+
999944?@=995111/77////*//4944
@AZ32M:00232:00798
TCTCTATGCGCTCCACATGTCTAAGGT
+
>9499>C@@@DAA=ACBADA999<><>
@AZ32M:00232:00799
ACGAGTGCGTTCCCCATGTCGTAGGTACTC
+
AABBBBCCCC@CAA9D9;;CBA?A>;<<<B
@AZ32M:00233:00762
ACGAGTGCGTTCCCCATGTCGTAGGTACTC
+
BA@@ADBB??=ABB7A;;;BCBBB@A;<<C
@AZ32M:00233:00769
AGCACTGTAGCTGTCACTAGTTACTTGT
+
@ADCCDCECCCCCBBBCCCA@>@CC@CB
@AZ32M:00234:00753
CGTGTCTCTAGGCACAGGATTTTGTGTAG
+
>>99999994499999984449,9=9>9@
@AZ32M:00234:00778
TACTGAGCTACACACACAGAAAGATTGGT
+
B???BBCBBBB@BACCBB99968:9:?=@
@AZ32M:00235:00762
AGCACTGTAGCTGTCACTAGTTAATTGT
+
@AIHDCCCBBCCCBBBBBBCC@B8:6:?
@AZ32M:00235:00765
CGTGTCTCTAGGCACAGGATTTTGTGTAG
+
BBBBA?9@;;<;<CCCE?BBBBACCC@@@
@AZ32M:00236:00753
TACTGAGCTACACACACAGAAAGATTGGT
+
DB@@@<994444494444444-443=B@;
@AZ32M:00236:00755
AGCACTGTAGCTGTCACTAGTTACTTGT
+
>>>>994444444=>?BCGA@<?99599
@AZ32M:00236:00758
TACTGAGCTACACACACAGAAAGATTGGT
+
B???BBBBBBBBBBDFBC9998:A<>B?C
@AZ32M:00236:00759
CGTGTCTCTAGGCACAGGATTTTGTGTA
+
BBB@@@@@AAADCBDCC@BAAA7A=?11
@AZ32M:00237:00750
ACGCTCGACATGCCCAGGTACAGGAG
+
?99;;@@@CDHECF?AA=@>@9;78<
@AZ32M:00237:00751
TACTGAGCTACACACACAGAAAGATTGGT
+
DCC???A@@@@CCCBDBCBCC>AAC@B?B
@AZ32M:00237:00790
AGCACTGTAGCTGTCACTAGTTACTTGT
+
<<CCCAGEBBCBCBBBCCCAAABBB?BB
@AZ32M:00238:00765
ACGCTCGACATGCCCAGGTACAGGAG
+
B99;;BBBDCCCCDAAA>@BB@@==@
@AZ32M:00238:00771
ACGCTCGACATGCCCAGGTACAGGAGACTGACA
+
C9<<<BBCECCFCC@<;7867--+----7>CCC
@AZ32M:00238:00777
ACGAGTGCGTTCCCCATGTCGTAGGTACTC
+
BAAABBCBCC@CCB:C:;;BBB@A>A<<<B
@AZ32M:00238:00778
ACGCTCGACAATGCCCAGGTACAGGAG
+
C:;:DCBBDD@CBBB=@@=?@B:8881
@AZ32M:00239:00780
ACGAGTGCGTTCCCCATGTCGTAGGTACTC
+
BA@@BBBBBB?BCD9BA@??@@AC@B<>AC
@AZ32M:00239:00798
AGCACTGTAGCTGTCACTAGTTACTTGT
+
@ADDBBCCCCFBBBBBCCCA@>@CB=@?
@AZ32M:00240:00751
ACGAGTGCGTTCCCCATGTCGTAGGTACTC
+
@@BBBDCC@?=ACC9CBBBBCCCB@A;<<;
@AZ32M:00240:00756
CGTGTCTCTAGGCACAGGATTTTGTGTAG
+
DBA>=:;;<@@ACDDCF?GEDD:BAA>@>
@AZ32M:00241:00768
ACGAGTGCGTTCCCCATGTCGTAGGTACTC
+
BB@@ADDBAB?BCC9A:;;BDDCB@C;=<C
@AZ32M:00241:00770
CGTGTCTCTAGGCACAGGATTTTGTGTAG
+
EDCBBACC><<ACCECC@CCCC:CDE>>@
@AZ32M:00241:00771
ACGAGTGCGTTCCCCATGTCGTAGGTACTC
+
BAAABB@=@>;>>>4@AA@AAB@A?@;<<B
@AZ32M:00241:00798
TACTGAGCTACACACACAGAAAGATTGGT
+
A;;<CAAACCCCCBBAAA@==9>874848
@AZ32M:00242:00751
TACTGAGCTACACACACAGAAAGATTGGT
+
BAAABABACCCCCCCCCCBBB=BDC@B?B
@AZ32M:00242:00783
ACGAGTGCGTTCCCCATGTCGTAGGTACTC
+
?9<<BB?@?>5999-494449443139499
@AZ32M:00242:00788
ACGAGTGCGTTCCCCATGTCGTAGGTACTC
+
BBBABBBBBB@BCC:C:;;BCC@B?A<=<B
@AZ32M:00243:00775
TGATACGTCTCCTTCCTTAGTTACTTCA
+
@99;@@A<99B5929899849?>>A@CC
@AZ32M:00243:00789
ACGCTCGACATGCCCAGGTACAGGAG
+
B>9;<@@@@CCCFFBAA>ABC@A=@@
@AZ32M:00243:00794
CGTGTCTCTAGGCACAGGATTTTGTGTAG
+
BBCC@@@CAAA@CCCCB?C@BB:BBD>>>
@AZ32M:00244:00766
ACGCTCGACATGCCCAGGTACAGGAG
+
?=48;@@@ADCJEGABA=@AA>@=@@
@AZ32M:00244:00781
ACGCTCGACATGCCCAGGTACAGGAG
+
B9:;@A<<=CCCCCAGC?B@A>@=@<
@AZ32M:00244:00792
ACGAGTGCGTTCCCCATGTCGTAGGTACTC
+
BBBBBBECCC@CHHAD>><AAA9858999>
@AZ32M:00245:00756
TACTGAGCTACACACACAGAAAGATTGGT
+
A?AAC?A@BBEBBCCECC@@@=@CB@B@B
@AZ32M:00246:00760
AGCACTGTAGCTGTCACTAGTTACTTGT
+
9999994444449?=AA?@AA=@AA>AB
@AZ32M:00246:00771
ATCAGACACGGACACAGCAGAACACACA
+
@@BBBABBBC8;9CCCBCCBB>BBA?88
@AZ32M:00246:00792
ACGCTCGACATGCCCAGGTACAGGAG
+
BA999B@ACDDCCCA<<:;?A9;7;<
@AZ32M:00247:00751
CGTGTCTCTAGGCACAGGATTTTGTGTAG
+
AAAABFDCA@@?@@=?A>BCCC:CBB;;;
@AZ32M:00247:00754
CGTGTCTCTAGGCACAGGATTTTGTGTAG
+
CBCCCBCCD@A@CBDDC???=?6=AA@BB
@AZ32M:00247:00764
ACAGTGCGTTCCCCATGTCGTAGGTACTC
+
BBBBA>?<<;=BC8C@=<A@@9958999A
@AZ32M:00247:00765
TACTGAGCTACACACACAGAAAGATTGGT
+
BAAAD@A@BBBBBCCFBC;;;8;CB?C@C
@AZ32M:00247:00773
ATCAGACACGGACACAGCAGAACACAC
+
CA?@@BBDCC@CCBCCDCCCB@BCBBB
@AZ32M:00247:00794
AGCACTGTAGCTGTCACTAGTTACTTGT
+
@BB@@AFC:<<BBDAABAAACBCDC@AA
@AZ32M:00248:00757
ACGCTCGACATGCCCAGGTACAGGAG
+
C@999CAAACCBCC?CC@BBFCC>AA
@AZ32M:00248:00786
ACGAGTGCGTTCCCCATGTCGTAGGTACTC
+
B@@ABBDBBB?BCC7B<;;ABB@@=@;<<B
@AZ32M:00207:00803
AGCACTGTAGCTGTCACTAGTTACTTGT
+
BBCCCCCCECBBBBBBBBDAA?ACC@BC
@AZ32M:00208:00803
ACGCTCGACATGCCCAGGTACAGGAG
+
@?@BCBCCCDCBBB>BB?B>CBB@BC
@AZ32M:00212:00801
CGTGTCTCTAGGCACAGGATTTTGTGTAG
+
BCCCCCBAAAC@CDCDC@DDED8C<9999
@AZ32M:00212:00808
ACGCTCGACATGCCCAGGTACAGGAG
+
CCCCCCCCCABBCC@CBD;:=BC?BC
@AZ32M:00213:00800
AGCACTGTAGCTGTCACTAGTTACTTGTG
+
BABCCCCDBBAA>BBBBA@@@@BBB???B
@AZ32M:00213:00808
TACTGAGCTACACACACAGAAAGATTGGT
+
BCDCCCAAA@BBBCBA?989909@B@CDC
@AZ32M:00214:00805
ACGAGTGCGTTCCCCATGTCGTAGGTACTC
+
CCBBB@@@@A@ABA:CAAABBB?><:;<9>
@AZ32M:00214:00815
AGCACTGTAGCTGTCACTAGTTACTTG
+
BBCGCBCCBCCCCCCCCCC:::<CFAC
@AZ32M:00214:00817
AGCACTGTAGCTGTCACTAGTTACTTGT
+
CCCC@@CCCCBB?BBBBBBCEBCBB;<<
@AZ32M:00214:00818
ACGCTCGACATGCCCAGGTACAGGAG
+
BBCBBBBBDBCCCC@CB@B@A@B?BB
@AZ32M:00216:00804
ACGAGTGCGTTCCCCATGTCGTAGGTACTC
+
BBBBBBCBCC@ECC:C;999<<ABA?=<<C
@AZ32M:00216:00811
ACGCTCGACATGCCCAGGTACAGGAG
+
CCBBAAAAB>>>CC@BB@BBC@@>?C
@AZ32M:00217:00825
CGTGTCTCTAGGCACAGGATTTTGTGTAG
+
>@AECECCCBCABB?@A@CBCC9?A@@@@
@AZ32M:00218:00810
ACGCTCGACATGCCCAGGTACAGGAG
+
BBBAABBCCBEBBB?BB@BACBB@BC
@AZ32M:00219:00810
TACTGAGCTACACACACAGAAAGATTGGT
+
BABBBBBBB@BBBCDD@?ABB?BCD@C>A
@AZ32M:00220:00813
CGTGTCTCTAGGCACAGGATTTTGTGTAG
+
;<;CCGCCCAA@BCCCD@CCAA9ABA=>@
@AZ32M:00221:00803
AGCACTGTAGCTGTCACTAGTTACTTGT
+
=@DCBCCDBBBAAAAAA@B@C@BBB=>>
@AZ32M:00221:00810
TACTGAGCTACACACACAGAAAGATTGGT
+
??BCCHC==@BCBBCEBCDGEABBA@C@A
@AZ32M:00221:00820
TACTGAGCTACACACACAGAAAGATTGGT
+
?ABBBBFDCCBBB<<<AB@@A>@CCBB?B
@AZ32M:00221:00821
ACGCTCGACATGCCCAGGTACAGGAG
+
BBBBBBABCCCCBB>BB?;7:44589
@AZ32M:00222:00809
CGTGTCTCTAGGCACAGGATTTTGTGTAG
+
AABBBCBFCBB@CCCDC@AAAA6?=9899
@AZ32M:00222:00810
CGTGTCTCTAGGCACAGGATTTTGTGTAGA
+
4444>BCACAC@CBAAD<9999/9>@9944
@AZ32M:00222:00824
ACGAGTGCGTTCCCCATGTCGTAGGTACTC
+
BBBDDCCCCC?CCC:CAAACBB;;9<<<<C
@AZ32M:00223:00800
CGTGTCTCTAGGCACAGGATTTTGTGTAG
+
AAAECCCDAAA@BBBAA?AEDC:DDB@@@
@AZ32M:00224:00805
ACGAGTGCGTTCCCCATGTCGTAAGGTACTC
+
CDGBBBA9995999,994/////,.66///4
@AZ32M:00224:00814
TGATACGTCTCCTTCCTTAGTTACTTCA
+
==ACDBBCDCC>@>@@CABBC?BBD@CF
@AZ32M:00224:00822
AGCACTGTAGCTGTCACTAGTTACTTGT
+
844444::ABDBBBB;<8@9429999=>
@AZ32M:00224:00823
CGTGTCTCTAGGCACAGGATTTTGTGTAGA
+
AABDDCCDC:;:;CBBB@;;;;/9@@9999
@AZ32M:00224:00825
CGTGTCTCTAGGCACAGGATTTTGTGTAG
+
BBEBBDCBBBE@DD??=?A===6=AA@@@
@AZ32M:00225:00809
AGCACTGTAGCTGTCACTAGTTACTTGT
+
:9@>=:DDDBBBCCCDCCDCC@CCC8<<
@AZ32M:00225:00819
CGTGTCTCTAGGCACAGGATTTTGTGTAG
+
BBBBBCCDAAA@BCFDD@CCCC9CCB=@A
@AZ32M:00225:00821
CGTGTCTCTAGGCACAGGATTTTGTGTAG
+
AA?BBDDCCBB?BBDB@::444,4?9ABC
@AZ32M:00226:00813
ACGCTCGACATGCCCAGGTACAGGAG
+
99499949::@>@@:9959899928:
@AZ32M:00226:00825
ACGAGTGCGTTCCCCATGTCGTAGGTACTC
+
BBB@BBCCCC@CDD9EBABBB;::>A<<=D
@AZ32M:00226:00835
TACTGAGCTACACACACAGAAAGATTGGT
+
BBDBCCBBCCCBBBBCCDCCC@CDB?B@B
@AZ32M:00226:00837
AGCACTGTATGTCACTGATGTTACTTGT
+
98444499B994966///777,//4244
@AZ32M:00226:00844
CGTGTCTCTAGGCACAGGATTTTGTGTAG
+
@AEDDCABCDC?BAB>B8<<@A4?>?<<<
@AZ32M:00227:00802
AGCACTGTAGCTGTCACTAGTTACTTGT
+
////7/14999>BB=?>=9:4244;244
@AZ32M:00227:00825
TACTGAGCTACACACACAGAAAGATTGGT
+
C@AABBBB@AACBCDCCCAAA<AAB?B?B
@AZ32M:00227:00837
AGCACTGTAGCTGTCACTAGTTACTTGT
+
AACCECDCCCDCBCBBBCCDDACBB?A@
@AZ32M:00227:00844
AGCACTGTAGCTGTCACTAGTTACTTGT
+
BBBBCBCCBBCBBBBBBBCBC9<<C<>>
@AZ32M:00227:00846
CGTGTCTCTAGGCACAGGATTTTGTGTAGA
+
9<CDCCBCCCB@@?;<<;<<BC/9999994
@AZ32M:00228:00830
ACGAGTGCGTTCCCCATGTCGTAGGTACTC
+
BB@BBECBCB@DCD:DCCBABC?>=A;<<D
@AZ32M:00229:00803
ACGAGTGCGTTCCCCATGTCGTAGGTACTC
+
BBBBBCDEBB>BDF:D:::BCCBA?B;=<D
@AZ32M:00229:00815
TACTGAGCTACACACACAGAAAGATTGGT
+
C@?@?CEBB@@ABBCDBB9996;A@?C@C
@AZ32M:00229:00825
TACTGAGCTACACACACAGAAAGAATGGT
+
B:<<CCFCCBCB?@AA@B;;;:<BBCD@B
@AZ32M:00229:00831
CGTGTCTCTAGGCACAGGATTTTGTGTAG
+
AAB@BCDDAAA@BCAAB?A@@C6=>>@@@
@AZ32M:00230:00801
TACTGAGCTACACACACAGAAAGATTGGT
+
A?@@CCCCB@@AAADDBBBBB=@?>=@BC
@AZ32M:00230:00803
AGCACTGTAGCTCGTCACTAGTTACGTTGT
+
//////7><:>1/////991,,*,,,,*,,
@AZ32M:00230:00807
ACGCTCGACATGCCCAGGTACAGGAG
+
B;;<BBA@AAAAAD@CC@@?999699
@AZ32M:00230:00816
ACGAGTGCGTTCCCCATGTCGTAGGTACTC
+
CBBABBBBBC@BCC:C::9BCCBB@@;==C
@AZ32M:00230:00824
CGTGTCTCTAGGCACAGGATTTTGTGTAG
+
CDCCDCCC@@A@CCDAB<9444-9AA9;<
@AZ32M:00230:00827
CGTGTCTCTAGGCACAGGATTTTGTGTAG
+
BBDCCDJCCCC@CCBBB@EADCAAA@;;9
@AZ32M:00230:00836
CGTGTCTCTAGGCACAGGATTTTGTGTAG
+
BBBAACFDCAB?AB=???A==?6=@>;;;
@AZ32M:00230:00846
ACGCTCGACATGCCCAGGTACAGGAG
+
BBBABCBBDBBBCC>BB@@AECC89;
@AZ32M:00231:00803
CGTGTCTCTAGGCACAGGATTTTGTGTAG
+
BAAABCDFCAA@BCCDCCEDDC9BCB>>?
@AZ32M:00231:00824
TACTGAGCTACACACACAGAAAGATTGGT
+
B???BBCBBBBB@@CCCDA??<@B>>AAC
@AZ32M:00231:00828
AGCACTGTAGCTGTCACTAGTTACTTGT
+
<<BBCCCCCBCBBBBBBBDCC@CBB?BB
@AZ32M:00231:00835
AGCACTGTAGCTGTCACTAGTTACTTGT
+
=>ABCCDEDECCBAABBC>BA111:,//
@AZ32M:00232:00818
AGCACTGTAGCTGTCACTAGTTACTTGT
+
<ACCCCCDBBBBBB@ABBBBC@C??<>?
@AZ32M:00232:00826
AGCACTGTAGCTGTCACTAGTTACTTGT
+
;;ABACFDBBAB??BBBBBCB@CCB>BB
@AZ32M:00232:00827
AGCACTGTAGCTGTCACTAGTTACTTGT
+
/////669BAABDBCBCHADCCCAA@AC
@AZ32M:00232:00834
CGTGTCTCTAGGCACAGGATTTTGTGTAG
+
ABBBBCCDCAB@BCCCC@C@DB:CCC99;
@AZ32M:00233:00805
AGCACTGTAGCTGTCACTAGTTACTTGT
+
/8A6:@AB@@BCGCCBCCCA@=@>><@C
@AZ32M:00233:00815
AGCACTGTAGCTGTCACTAGTTACTTGT
+
44999BBCAAACDDCCCBCCC@AAA=AA
@AZ32M:00233:00818
ACGCTCGACATGCCCAGGTACAGGAG
+
8444;>>ABB<;9B?9969??9969@
@AZ32M:00233:00831
ACGAGTGCGTTCCCCATGTCGTAGGTACTC
+
BBAABBBBBB@EBB9C;;9BBB@B@B<==C
@AZ32M:00233:00841
TGATACGTCTCCTTCCTTAGTTACTTCA
+
@BACAAAC9;;@C@CDCAC@@=@@>;>?
@AZ32M:00234:00833
TACTGAGCTACACACACAGAAAGTTGGT
+
AAAABBBBBBBBABCA;;444-9>;?=A
@AZ32M:00234:00834
TCTCTATGCGCTCCACATGTCTAAGGTT
+
ABCCBCC?@@AAC;>9994;:91,/,/,
@AZ32M:00235:00845
CGTGTCTCTAGGCACAGGATTTTGTGTAAGA
+
ABBBBAAC@@BBBEBBC@CDDD:@99//,11
@AZ32M:00236:00814
CGTGTCTCTAGGCACAGGATTTTGTGTAG
+
BBBBBEEFCCB@CCCCC?;999-9AA<<<
@AZ32M:00236:00826
TACTGAGCTACACACACAGAAAGATTGGT
+
CBBECCCBBBBBBBDC@A;946;AA>B@C
@AZ32M:00236:00831
TACTGAGCTACACACACAGAAAGATTGGT
+
B@ABBBBB@BBBBBCCCCBAA=@@?>AAD
@AZ32M:00236:00849
TACTGAGCTACACACACAGAAAGATTGGT
+
BBBBBBBBBBBBCCCBA;99909984843
@AZ32M:00237:00815
CGTGTCTCTAGGCACAGGATTTTGTGTAG
+
89@@@AEE==DBCDDCBB9999/9@@999
@AZ32M:00237:00817
AGCACTGTAGCTGTCATTAGTTACTTGT
+
44889>B=@ACCCCCBB@ABDABBA889
@AZ32M:00237:00842
ACGCTCGACATGCCCAGGTACAGGAG
+
BBBAABBDDCBBBC>BB?BBCCH::<
@AZ32M:00237:00843
CGTGTCTCTAGGCACAGGATTTTGTGTAG
+
CCBEBDDA@@C@DCBCC@CBDB:DBB999
@AZ32M:00238:00834
ACGCTCGACATGCCCAGGTACAGGAG
+
BAAAABBCCCC??@>?BEBBCBC>@A
@AZ32M:00238:00839
ACGAGTGCGTTCCCCATGTCGTAGGTACTC
+
BCBBBBCBBB8;;949@AB@AAAB?@;<<B
@AZ32M:00238:00848
ACGAGTGCGTTCCCCATGTCGTAGGTACTC
+
BAA?@@AA@@?@BB9BAABBB?=><9;;@A
@AZ32M:00239:00804
TACTGAGCTACACACACAGAAAGATTGGT
+
B?@@BBCCBBBAA@CCCB???<>@A@B@C
@AZ32M:00239:00814
CGTGTCTCTAGGCACAGGTTTTTGTGTAG
+
@AAAACBDA?@BHCBA@59999,999111
@AZ32M:00239:00820
ACGCTCGACATGCCCAGGTACAGGAG
+
BB@@@CBBECCFCDBAA=>@D>?>?C
@AZ32M:00240:00802
CGTGTCTCTAGGCACAGGATTTTGTGTAG
+
BDCA@@BGABB?BCCCC@CDDC:ABA?AB
@AZ32M:00240:00821
TACTGAGCTACACACACAGAAAGATTGGT
+
B@@@BCCCBBBAABBCCC???=@CB@C@B
@AZ32M:00240:00823
TACTGAGCTACACACACAGAAAGATTGGT
+
=ABBCCDDCCCECCAAADCGC>BBC@B?@
@AZ32M:00240:00838
CGTGTCTCTAGGCACAGGATTTTGTGTAG
+
ACCDCBCCCDE?B?@@A?9999/9@@9<<
@AZ32M:00240:00847
ACGAGTGCGTTCCCCATGTCGTAGGTACTC
+
BBC@@ACB@A;@==4?999?B998<894AC
@AZ32M:00241:00810
CGTGTCTCTAGGCACAGGATTTTGTGTAG
+
@@@BAB@B<<<=BBDCBABABA7<<9@@B
@AZ32M:00241:00826
TACTGAGCTACACACACAGAAAGATTGGT
+
@@@@CCCCBBBBBBDCCCBBB=@?B@B@B
@AZ32M:00241:00836
ACGCTCGACATGCCCAGGTACAGGAG
+
BBBBBBBCC@BB@B>BB@BACBB89;
@AZ32M:00241:00838
TACTGAGCTACACACACAGAAAGATTGGT
+
4:::@CB9;;CCCCCBA:444-9>>;?;>
@AZ32M:00241:00843
TACTGAGCTACACACACAGAAAGATTGGT
+
CBCCBBBBBBAA@@CECC999-88848<@
@AZ32M:00242:00801
AGCACTGTAGCTGTCACTAGTTACTTGT
+
,,,,,,,9444449;;49;A><??>598
@AZ32M:00242:00806
TGATACGTCTCCTTCCTTAGTTATCTTCAG
+
@;49?A@>>>A6424242488944449:4:
@AZ32M:00242:00824
TACTGAGCTACACACACAGAAAGATTGGT
+
CBAADBCBBBBBBBCCCCBBB>BBA@A@C
@AZ32M:00242:00836
CGTGTCTCTAGGCACAGGATTTTGTGTAG
+
BCCDCBBCBCB@BAAAC@CDCC:@@?=9=
@AZ32M:00243:00801
TACTGAGCTACACACACAGAAAGATTGGT
+
@@;;<ACBBBBAB==111=>=:>>B@C?B
@AZ32M:00243:00832
AGCACTGTAGCTGTCACTAGTTACTTGT
+
4=@BCCCCDCDBBBBBBCCDB@BBB@DB
@AZ32M:00243:00842
CGTGTCTCTAGGCACAGGATTTTGTGTAG
+
AECCCCCCCBB@CCCCCAECCC9BBC;;<
@AZ32M:00243:00848
ACGCTCGACATGCCCAGGTACAGGAG
+
8/99@999999>==999249:99694
@AZ32M:00244:00834
CGTGTCTCTAGGCACAGGATTTTGTGTAG
+
BCBBBCCA??=@@@B@C@CCCC:@??@@@
@AZ32M:00244:00836
ACGAGTGCGTTCCCCATGTCGTAGGTACTC
+
@BBBBCDAAA@BCC:F:::ABBAC@B<<<B
@AZ32M:00244:00848
CGTGTCTCTAGGCACAGGATTTTATGTAGA
+
BCBCCCCBBBB@BBB@::C>>>6;;8//11
@AZ32M:00245:00808
TCTCTATGCGCTCC
+
//////////8/1,
@AZ32M:00245:00840
ACGCTCGACATGCCCAGGTACAGGAG
+
BBBABBBBDCCDBB>BC@BACCC>?@
@AZ32M:00246:00805
TACTGAGCTACACACACAGAAAGATTGGT
+
C?@?BBCCAAACCCDCCBAAA=BAB@C@C
@AZ32M:00246:00824
TACTGAGCTACACACACAGAAAGATTGGTG
+
4;99994444::611/////6+44313777
@AZ32M:00246:00834
ACGAGTGCGTTCCCCATGTCGTAGGTACTC
+
BDBBCCB@@@BCEC:F<<;BBB@A?B<=<C
@AZ32M:00246:00836
CGTGTCTCTAGGCACAGGATTTTGTGTAG
+
4444BCB@@@A7;<BBB@AAAA8ABBACB
@AZ32M:00246:00849
AGCACTGTAGCTGTCACTAGTTACTTGT
+
4499=AEDBBBCBBBBCCCCC@DBB<@@
@AZ32M:00247:00808
ACGCTCGACATGCCCAGGTACAGGAG
+
8499>>99:>C>>>:995;AGCDACC
@AZ32M:00247:00821
CGTGTCTCTAGGCACAGGATTTTGTGTAG
+
ACCCBFDCB@@>?CBBC@DCEE:CDBB;;
@AZ32M:00247:00823
ACGAGTGCGTTCCCCATGTCGTAGGTACTC
+
@BBBBBBBBB@CBA9B:;9BCCAB?@<==D
@AZ32M:00248:00803
CGTGTCTCTAGGCACAGGATTTTGTGTAG
+
CBBBB@@@AAA@CCDCC@CDDD:A@?AAA
@AZ32M:00248:00810
ACGCTCGACATGCCCAGGTACAGGAG
+
@:;;;C<;=CB@>>:9959899A@BC
@AZ32M:00249:00833
ACGCTCGACATGCCCAGGTACAGGG
+
C???AAAAGAABBBBB@<?<DBBA:
@AZ32M:00249:00846
AGCACTGTAGCTGTCACTAGTTACTTGT
+
<<CDCCCBAABBBBBBCCCA?==9428>
@AZ32M:00214:00850
CGTGTCTCTAGGCACAGGATTTTGTGTAG
+
DCCCDHCCAAA@BA@=><9999/9>>999
@AZ32M:00217:00854
TACTGAGCTACACACGCAGAAAGATTGGTG
+
<;AACCDDBEBA;;9@99444-44424237
@AZ32M:00218:00855
TACTGAGCTACACACACAGAAAGATTGGTGC
+
B?A@CDCDBBB@;;9B>?>>>9993131376
@AZ32M:00220:00852
TACTGAGCTACACACACAGAAAGATTGGT
+
B;><CDCCCBBBAABECC@AA=@CC@B?B
@AZ32M:00221:00852
ACGCTCGACATGCCCAGGTACAGGAG
+
BBBBBBBCDCBAAB=AB@BBDCC:9;
@AZ32M:00222:00851
AGCACTGTAGCTGTCACTAGTTACTTGT
+
;;AAABCCCBCBBBBBBBCCC@DBB?BA
@AZ32M:00222:00858
AGCACTGTAGCTGTCACTAGTTACTTGT
+
@@BBA@BBAACCCCBAA?@AC?AAC@CA
@AZ32M:00224:00854
CGTGTCTCTAGGCACAGGATTTTGTGTA
+
9@AABCFAAAC@CBA?;;111/+11111
@AZ32M:00225:00850
TACTGAGCTACACACACAGAAAGATTGGT
+
44=@CCDBBAAACCCCCCBAA=BBB@C@C
@AZ32M:00225:00852
ACGCTCGACATGCCCAGGTACAGGAG
+
4;;ABBCBC@B;;;8;A?A?A@B>@@
@AZ32M:00225:00859
CGTGTCTCTAGGCACAGGATTTTGTGTAG
+
ABBBCCCCA@A?@=>=;,1111+1<<111
@AZ32M:00225:00862
ACGCTCGACATGCCCAGGTACAGGAG
+
??@BDD<<<@@999099=88444244
@AZ32M:00227:00857
ACGAGTGCGTTCCCCATGTCGTAGGTACTC
+
4>ABCBCA;;5444/9999BFCAA@;<=?H
@AZ32M:00227:00861
CGTGTCTCTAGGCACAGGATTTGTGTAG
+
9>A@CDDBBBF@@@@@?:111-1:;--,
@AZ32M:00228:00861
AGCACTGTAGCTGTCACTATGTTACTTGT
+
///////49444844:>>44498444244
@AZ32M:00228:00862
CGTGTCTCTAGGCACAGGATTTTGTGTAG
+
BCBBBCCCAAA@BCB?:94444/9A?9;<
@AZ32M:00228:00864
CGTGTCTCTAGGCACAGGATTTTGTGTAG
+
ACBBCCCC???ABBB?@<9944/9@@999
@AZ32M:00230:00868
CGTGTCTCTAGGCACAGGATTTTTGTGTAGA
+
<GCCCDDD:::?B=@@==:=::;/;<<1111
@AZ32M:00231:00859
CGTGTCTCTAGGCACAGGATTTTGTGTAG
+
9?CCLCBA?AB@B@BCC@:444-9>>>@@
@AZ32M:00231:00865
AGCACTGTAGCTGTCACTAGTTACTTGT
+
4;AAAACCCCCBBBBBBBBDB@CBB@BC
@AZ32M:00231:00866
GAGCACTGTAGCTGTCACTAGTTACTTGT
+
)*,008@BB?>@;949A?@@BDCCFC@CC
@AZ32M:00231:00868
TACTGAGCTACACACACAGAAAGATTGGT
+
B:<;CDCABABBCCDCCEBBA=BCE@B?B
@AZ32M:00231:00874
AGCACTGTAGCTGTCACTAGTTACTTGT
+
AABBBBCA@ADCBCCBB@AAA8<<A<@>
@AZ32M:00233:00852
CGTGTCTCTAGGCACAGGATTTTGTGTAG
+
,,8;AFBAAACCCCB>;>9949/999@@B
@AZ32M:00233:00856
ATCAGACACGGACACAGCAGAACACAC
+
,66:=BB@@@@CCBBAAABBBDCCCCC
@AZ32M:00233:00874
TACTGAGCTACACACACAGAAAGATTGGTG
+
B@??BCCBBBBABA@?>>99919@?;>;>>
@AZ32M:00234:00861
TGATACGTCTCCTTCCTTAGTTACTTCA
+
4899==>A99959695924442444244
@AZ32M:00234:00871
ACGAGTGCGTTCCCCATGTCGTAGGTACTC
+
BBBBBBBCBB@BCB:C:;9BCCCC@@;<<D
@AZ32M:00235:00868
ACGAGTGCGTTCCCCATGTCGTAGGTACTC
+
4;BAAAB@??5999/9999@A@BB@A<=>C
@AZ32M:00236:00872
CGTGTCTCTAGGCACAGGATTTTGTGTAG
+
ACCCBCDCCAA@AC>?:99444-9@@9;<
@AZ32M:00239:00858
ACGCTCGACATGCCCAGGTACAGGAG
+
*2;;><;;@B988>:99698?99699
@AZ32M:00240:00886
CGTGTCTCTAGGCACAGGATTTTGTGTAGA
+
AAAAECCCDBBABCBBB<=>CD7B999999
@AZ32M:00241:00860
ACGAGTGCGTTCCCATGTCGTAGGTACTC
+
4:::=BA>>959909999>BB>A>A<=<A
@AZ32M:00241:00875
TACTGAGCTACACACACAGAAAGATTGGT
+
4444:;A<<<<<AABAAABBB=BBB?B=@
@AZ32M:00241:00883
TCTCTATGCGCTCCACATGTCTAAGGT
+
88:99<A>@>A995<<<9ABBAA=@>A
@AZ32M:00241:00886
ACGAGTGCGTTCCCATGTCGTAGGTACTC
+
9<;CCCCCCC?CC>CBCCCC;;;?:;<BA
@AZ32M:00242:00880
TACTGAGCTACACACACAGAAAGATTGGTG
+
<AAAECCBBBBCCDCAB@;84-9>>4848>
@AZ32M:00242:00882
CGTGTCTCTAGGCACAGGATTTGTGTAG
+
8>AACCBBDAA?ACA@>=111,1><111
@AZ32M:00243:00874
AGCACTGTAGCTGTCACTAGTTACTTGT
+
44;;ABBCBCCBB@@BCCCAB?BBB>BB
@AZ32M:00244:00878
CGTGTCTCTAGGCACAGGATTTTGTGTAG
+
4;;;CDCBABC@CBDBA:9444/9?>>>@
@AZ32M:00245:00878
GTGTCTCTAGGCACAGGATTTGTGTAG
+
248999@@9969999?<99919>>>;?
@AZ32M:00246:00872
TACTGAGCTACACACACAGAAAGATTGGT
+
4499@>C?@???A:8811/11,//37713
@AZ32M:00246:00885
TACTGAGCTACACACACAGAAAGATTGGT
+
;@@@CCCBBBEBCDCCBB;;9-9>>;?=@
@AZ32M:00246:00894
AGCACTGTAGCTGTCACTAGTTACTTGT
+
;;ABACCEBCCBBBBBBABBB=@@C>>9
@AZ32M:00247:00862
TCTCTATGCGCTCCACATGTCTAAGGT
+
4;;4:<B><<<11,/678499998=59
@AZ32M:00247:00881
ATATCGCGAGGGTATGGAAGACTCTATAGA
+
;?ACCCCCBBG?CCCB@C@CCBBB@;?;7/
@AZ32M:00247:00888
ACGCTCGACATGCCCAGGTACAGGAG
+
@BBADBAADCCBBB>BC@BBCEC>A;
@AZ32M:00248:00881
CGTGTCTCTAGGCACAGGATTTTGTGTAG
+
4=>BCDDAAAB@B@BCH@A?A?6@AA@AB
@AZ32M:00248:00882
CGTGTCTCTAGGCACAGGATTTGTGTAGAG
+
,,69;@?;<<@=>AA99699914>>=9A@A
@AZ32M:00248:00887
TACTGAGCTACACACACAGAAAGATTGGT
+
=@@@CCDBB@@@BCCCHDABB=B@><A@B
@AZ32M:00250:00040
ACGAGTGCGTTCCCCACTGTCGTAGGTAACTTACACGTCTG
+
444488991/,/88*/////9444/,./,//,///664899
@AZ32M:00251:00014
AGCACTGTAACTGTCACTA
+
1////6A41,/,,,,,28;
@AZ32M:00253:00019
ACGAGTGCGTTCCCATGTCGTAGGTACTCGGG
+
9<AAABA@@A699149=>>C>==:<11111//
@AZ32M:00253:00043
AGCACTGTAGCTGTCACTAG
+
9;94994494449=98;911
@AZ32M:00256:00028
AGCACTGTAGCTGTCACTAGTTACTTCCGTG
+
==@?>??9>;:9BBBBC;:9;::11,/,//*
@AZ32M:00256:00033
AGCACTGTAGCTGTCACTAGTTACTTCCT
+
<=CHBCECBBECCCCBA9=9964442424
@AZ32M:00257:00033
TACTGAGCTACACACACAGAAA
+
BBBBBCB<<;@@>@1-******
@AZ32M:00258:00013
AGCACTGTAGCTGCACTAGTTACTTCCGGGGGG
+
;?@BBDCB=87-,,,669998///,/7288888
@AZ32M:00258:00019
CGTGTCTCTAGGCACAGGATTT
+
9;4==B94///,//888711//
@AZ32M:00258:00030
AGACTGTAGCTGTCACTAGTTACTTCCCCCCGG
+
A<<9@@<;=A@GDJDCCA91-110,/////(/6
@AZ32M:00262:00016
ACGAGTGCGTTCCCATGTCGTAGGTACTCCCG
+
98?BBDAA@A5990444/6///.,.//,0202
@AZ32M:00262:00035
TACTGAGCTACACACACAGAAAAGATT
+
BBBBBCBCBB?BA@@>11////*/,,,
@AZ32M:00265:00004
ACGAGTGCGTTCCCCATGTCGTAGGTACTGGGG
+
;<CFDCCCBB8;99/9@@>911<;,01/66666
@AZ32M:00265:00039
ACGAGTGCGTTCCCCATGTCGTAGGTAT
+
<BBBCCBBBC@DHH9AA@@?>91.34/,
@AZ32M:00266:00018
ACGAGTGCGTTCCCCATGTCGTAGGTACTGGG
+
:<BBBCB@?@5999,499>>884348=9=>=9
@AZ32M:00269:00031
AGCACTGTAGCTGTCACTAGTTACTTGGGT
+
BBBBCCCAAAECBBBBBBDBC@C=>58819
@AZ32M:00272:00027
CGTGTCTCTAGGCACAGGATTTGTGTAGTGG
+
,,,,,,//,,,*,/88;:444-46666////
@AZ32M:00272:00030
CGTGTCTCTAGGCACAGGATTTGTGTAGCGG
+
9999A;;;;A=<?C=99:9991/1111////
@AZ32M:00273:00035
CGTGTCTCTAGGCACAGGATTTTGTGTAGTGG
+
99BBBKCBBBBBCCCCC@BBA@4>;1111///
@AZ32M:00273:00040
TACTGAGCTACACACACAGAAAGATTGG
+
C@@@BB<;;@999@?994444-4431,,
@AZ32M:00274:00011
TACTGAGCTACACACACAGAAAGATTG
+
9;9BBA@@:;;9@@A111111-11.30
@AZ32M:00276:00018
CGTGTCTCTAGGCACAGGATTTGTGTA
+
99499;49444249@91,111+,,2,,
@AZ32M:00277:00039
ACGCTCGACATGCCCAGGTACAGTGGGGAG
+
?@@@BAACDAAA@CA@A@A<??1,,,,*,,
@AZ32M:00277:00042
CGTGTCTCTAGGCACAGGATTTTGTGTAGCGG
+
BBBCCBBBBBB@CCCCC?A@==6688;61//6
@AZ32M:00278:00045
ACGCTCGACATGCCCAGGTA
+
9=>>A>99994>99-8494,
@AZ32M:00280:00019
TACTGAGCTACACACACAGAAAGATTGGGGGGGGGGGTGCTG
+
994=999>9944446/,,,,2*,**88888888888".,,,,
@AZ32M:00281:00031
ACGAGTGCGTTCCCCATGTCGTAGGTAC
+
948889988:2444,444/////.,.//
@AZ32M:00281:00037
ACGAGTGCGTTCCCCATGTCGTAGGTACTAGG
+
BBCBBBCB@;2444/9>>>>@@985899944;
@AZ32M:00281:00038
ACGCTCGACATGCCCAGGTACAGGAAAAG
+
9;AAAACCIDCBBB<;849011-+---*-
@AZ32M:00281:00043
AGCACTGTAGCTGTCACTAGTTACTTGGGGT
+
<;CCFDDBBBCAAAB@AACAB@BBB@BCC8C
@AZ32M:00283:00028
CGTGTCTCTAGGCACAGGATTTTGTGTAGAGG
+
99499:44444249@=?84999,4////////
@AZ32M:00283:00042
CGTGTCTCTAGGCACAGGATTTTGTGTAGAGGGGGG
+
BBBBCCDCCDB@BBCCC?;444,49999<BCDFDEF
@AZ32M:00285:00031
CGTGTCTCTAGGCACAGGATTTGTGTAGAG
+
99499:99499549@?>;99914/////,,
@AZ32M:00286:00044
CGTGTCTCTAGGC
+
BBABCCE@A@B@C
@AZ32M:00287:00046
ACGAGTGCGTTCCCCAATGACTCGTAGTACAGAAAAAAAA
+
48>>@?>9842444,,*,,,,,222,///////6666666
@AZ32M:00291:00024
TACTGAGCTACACACACAGAAA
+
494=899>998941-,,,,**)
@AZ32M:00291:00038
AGCACTGTAGCTGTCACTAGTTACTAAAG
+
9>=89?@9=99844448////,,,*,288
@AZ32M:00293:00027
ACGAGTGCGTTCCCCATGTCGTAGGTACTGG
+
9;CCDCCA@@5999,4489944/64./1118
@AZ32M:00297:00047
ACGAGTGCGTTCC
+
BBBBDCBBBB>AA
@AZ32M:00298:00015
AGCACTGTAGCTGTCACTAGTTACTTG
+
@BCCBCCBBCB4989944/62+-,,*,
@AZ32M:00298:00033
AGCACTGTAGCTGTCACTAGTTACTAAGGGT
+
AABBCCCA@CB99449>999959949244-4
@AZ32M:00250:00058
TACTGAGCTACACACACAGAAAGAATTT
+
///////9449ACCC<8----+,,*,,*
@AZ32M:00251:00082
AGCACTGTAGCTGTCACTAGTTAACTTTCCGGG
+
88=>999444;4444449:<<-1,///+/,///
@AZ32M:00251:00087
TACTGAGCTACACACACAGAAAGATTC
+
99;B;9<AA;;=CB@@@9911,10.,.
@AZ32M:00251:00093
TACTGAGCTACACACACAGAAAGAATTT
+
94999444488=B@;<>----+--*,20
@AZ32M:00252:00081
TACTGAGCTACACACACAGAAAGATT
+
>=@@@?=@@BBCKDCB>11//+11..
@AZ32M:00252:00088
TACTGAGCTACACACACAGAAAGATTTCGGG
+
4499844499=@CA??@9988010.4+....
@AZ32M:00254:00073
TGATACGTCTCCTTCCTTAGTTACTTCAGTTGGGGGGGGGGGGG
+
9449944444@>B@C@C@ACGBB>?2999959999994444444
@AZ32M:00254:00081
AGCACTGTAGCTGTCACTAGTTACTTTGGGGGGGGGGGGGGGGGT
+
;88=944444;4444A@?@@@6991/+////////////////"/
@AZ32M:00254:00095
TACTGAGCTACACACACAGAAAAGATTTCCGGGGGGGG
+
848444444889=4/1<11111+1/.6+3133333333
@AZ32M:00256:00073
ACGAGTGCGTTCCCCATGTCGTAGGTACTGGGGGGGGGGGGGG
+
=@ABBBA@?@5999,9999>>><<91111/88::;;;;;;;;"
@AZ32M:00256:00081
ACGCTCGACATGCCCAGGTACAGGAAGGGGGGGGGG
+
??ECBBBCDAB@@@<>>;>;---+-+--,,,,,,,"
@AZ32M:00257:00050
CGTGTCTCTAGGCACAGGATTTTGTGTAAG
+
@@AA999A=<<FCCDFD>8877*---,,*,
@AZ32M:00257:00054
AGCACTGTAGCTGTCACTAGTTACTTCGGGGGGG
+
BCBCCDC@@ACCCBCBBBC@>,11-+,,222222
@AZ32M:00257:00062
TACTGAGCTACACACACAGAAAGATTTG
+
99<CAAADCCCCCBC;;/11/+11..+.
@AZ32M:00258:00075
AGCACTGTAGCTGTCACTAGTTACTTTGGGGGGGGG
+
==9;;?:449@===?BBA@BB59911+/////////
@AZ32M:00259:00055
ACGAGTGCGTTCCCCATGTCGTAGGTACTTCCGGGGG
+
?@BBBCB@@C7994/999;B>;;:911//,/,/////
@AZ32M:00259:00068
CGTGTCTCTAGGCACAGGATTTTGTGTAGTAGGGGGGGG
+
==@@994==?>@DBFBBEEDA?1=1111///////////
@AZ32M:00259:00073
ACGAGTGCGTTCCCCATGTCGTAGGTACTGGGGGGGGGGGG
+
9;>A@@>::;2444,4449>>><;:011////////////"
@AZ32M:00259:00076
ACGCTCGACATGCCCAGGTACAGGTAGGGGGGGGGGGGGG
+
>@BBBB@BB<<;AB?AA<>8---+,,0228A8888A888"
@AZ32M:00260:00076
CGTGTCTCTAGGCACAGGATTTTGTGTA
+
?>@AAA@>?@>?BA@@@:1111+-----
@AZ32M:00261:00057
CGTGTCTCTAGGCACAGGATTTTGTGTAAGTCCCCCCGGGGGGGG
+
CBEBDCCCAA@@CBCCB===::0:1111,/688888(////////
@AZ32M:00261:00060
ACGAGTGCGTTCCCCATGTCGTAGGTACTCCGGGGGGGGGG
+
BBBBBBBBA;2444/9999@CAAB=899995844444444"
@AZ32M:00261:00072
TCTGAGCTACACACACAGAAAGATTGGTGCTTGGGGGGGG
+
994=9>@9944498>>;:;B088@5924944244444444
@AZ32M:00261:00074
AGCACTGTAGCTGTCACTAGTTACTTGGGGGGGGGGGGGT
+
A?>=@AA449A=@?ACCBC@<,11-+,28882228AA8"/
@AZ32M:00261:00082
ACGAGTGCGTTCCCCATGTCGTAGGTACTTGGGGGGGGGGGGG
+
==A@@@@>;?5999,49999>><;91111,////////////"
@AZ32M:00261:00087
CGTGTCTCTAGGCACAGGATTTTGTGTAAGTAGGGGG
+
94999944449@BBBA>;C>AB5>1111,////////
@AZ32M:00262:00053
AGCACTGTAGCTGTCACTAGTTACTTTCCCCT
+
BBBBDCDABBCDCCBBA>??@511--*-22*,
@AZ32M:00262:00095
AGCACTGTAGCTGTCACTAGTTACATGGGGGGGGGGT
+
BBBCCCDEAAC@@@AAA@BBD59999499999999"4
@AZ32M:00263:00052
ACGCTCGACATGCCCAGGTAC
+
AA499>999A@?<A,11,--*
@AZ32M:00263:00057
AGCACTGTAGCTGTCACTAGTTACTTCCGGGGGGGGGGGGGT
+
BBBBBCDAABCCCCBBCCC?;,11-+,0700000000000",
@AZ32M:00264:00050
CGTGTCTCTAGGCACAGGA
+
;4111///:999=944/,1
@AZ32M:00264:00079
AGCACTGTAGCTGTCACTAGTTACTTTGGGGGGG
+
;;44449444;4444989;@>-1///+///////
@AZ32M:00264:00096
AGCACTGTAGCTGTCACTAGTTACTTTCGGGG
+
BA?=B::444:444444499924///+/////
@AZ32M:00265:00060
CGTGTCTCTAGGCACAGGATTTTGTGTAAGCTC
+
BBA@ACAAAAA@CCCCD@CCCB8>----+-,,,
@AZ32M:00265:00092
CGTGTCTCTAGGCACAGGATTTTGTGTAAGCAGGGGGGGGC
+
ABCCDCCCBBBACCCCD@;;;9/1;;;;,1//8::;;;A$7
@AZ32M:00266:00070
ACGCTCGACATGCCCAGGTACAGGTGGGGGGGGGGGGG
+
ABCCHCAB<11111-11-180--+,,222288888888
@AZ32M:00266:00079
AGCACTGTAGCTGTCACTAGTTACTTGGGGGGGGT
+
BBBBCDCABBIBBBBBBBCBA298859999999$9
@AZ32M:00266:00080
TACTGAGCTACACACACAGAAAGA
+
44844444488=A?7@=*+*0)**
@AZ32M:00266:00083
AGCACTGTAGCTGTCACTAGTTACTTGGGGGGGGGGGGGT
+
???=@AA:9;C@@ACBBBCD>,11-+-@@@@===@@@@"/
@AZ32M:00266:00088
CGTGTCTCTAGGCACAGGATTTTGTGTAAGAGGGGGGGGGGGGGG
+
?=@@@>@@;;9@CBBBD@ACCC4>?>>>5944444444444444"
@AZ32M:00267:00067
ATATCGCGACGGGTATGGAAGACTCTAATTCCCCCC
+
9894>9/////6567;;;;;DC==>831.,.....(
@AZ32M:00267:00099
ACGCTCGACATGCCCAGTA
+
494=4444944444-488.
@AZ32M:00268:00063
TACTGAGCTACACACACAGAAAGATTTCCCCCCCCCCCCCCCCCCGGGGGGG
+
99<C@@<<<BBBBB<11111:,1100,88883333333333333"3777777
@AZ32M:00269:00054
CGTGTCTCTAGGCACAGGATTTTGTGTAAGCT
+
@89;9999?>@@BB@AA?AACC4=-**)()((
@AZ32M:00269:00087
ACGATGCGTTCCCCATGTCGTAGGTA
+
49=8888882449,9991<<<--+--
@AZ32M:00269:00092
CGTGTCTCTAGGCACAGGATTTTGTGTAAGTG
+
>911,,,,/6678944984444,///11,///
@AZ32M:00270:00051
CGTGTCTCTAGGCACAGGATTTTGTGTAG
+
BA9<9999@?><@>>>>699@@4@1---*
@AZ32M:00270:00057
AGCACTGTAGCTGTCACTAGTTACTTCT
+
ABBBEAAACCCCBBBBCCB=98=89599
@AZ32M:00270:00059
TACTGAGCTACACACACAGAAAGATTTCTG
+
99848>91111/8/::;;:88+//,,*,..
@AZ32M:00270:00065
TACTGAGCTACACACACAGAAAGATTTCCCCCCCCCCCGGGGGGGG
+
[truncated: 4,766,847 more chars]
