# Supplementary material for: The Sequencing Bead Array (SBA), a Next-Generation Digital Suspension Array
Source: PLoS One. 2013 Oct 7;8(10):e76696. doi: 10.1371/journal.pone.0076696 (PMC3792038; doi:10.1371/journal.pone.0076696)
Supplement: Data S1 — Raw sequencing data files for presented experiments. The compressed file contains a table of content for all files included (0. TOC Supporting Data Files.txt) and raw sequencing data (PGM Torrent Suite run reports, FASTQ files and Sphix generated CSV files) for experiments presented in Figure 2 and Figure 3 (same data set as Figure S1). (ZIP) [file pone.0076696.s001.zip › Supporting Data Files/1. Figure 2/1.3 Figure 2c files/1.3.2 FASTQ/3_Figure_2c_QUINTUPLE_X3_TS-342.fastq]

@FZWRL:00020:00010
TACTGAGCTACACACACAGAAAAGATTGGT
+
AACBBBBCBCBBBBB@@<111/+111;?:;
@FZWRL:00023:00020
TACTGAGCTACACACACAGAAAGATTGGTG
+
?ABBDCCBBBBBCCEDB@=88-888;>;>6
@FZWRL:00024:00011
AGCACTGTAGCTGTCACTAGTTACTTGTGTG
+
BCBBCCCA@ABBBBCGCCCCC@A@=5999;=
@FZWRL:00025:00013
TACTGAGCTACACACACAGAAAGATTGGTGC
+
BBBCDDCCCCCBBFBBDCABB7;;8<>;;:9
@FZWRL:00026:00006
CGTGTCTCTAGGCACAGGATTTTGTGTAGAGGCATCACCGAGAAAAAA
+
99998444499971///,//77077843344<9978//,/////////
@FZWRL:00026:00008
TACTGAGCTACACACACAGAAAGATTGGTGCTGC
+
A@ABA9<<BCABAB;99>99919@@59543334,
@FZWRL:00027:00008
ACGCTCGACATGCCCAGGTACAGGAAGACTG
+
86111::;;BB@?><===@8111-1-11/64
@FZWRL:00028:00011
CGTGTCTCTAGGCACAGGATTTTGTGTAGAGGCA
+
A@CCCDBBBCCBHBBA@?9999/9@>?A<<>?A@
@FZWRL:00029:00015
ACGAGTGCGTTCCCCATGTCGTAGGTATC
+
?@CECBCCCCBCCC9CAAAABC;;8;?99
@FZWRL:00030:00004
AGCACTGTAGCTGTCACTAGTTACTTG
+
ACC?AACBBBCDACABB@@AC?CBC==
@FZWRL:00030:00009
AGCACTGTAGCTGTCACTAGTTACTTGTGT
+
BBBB?:::BB@CCCCBCBCCB@BBBADBBB
@FZWRL:00030:00010
AGCACTGTAGCTGTCACTAGTTACTTGTGT
+
BBBBD:@=AACDCCBBBBBCC@ABB@B@@@
@FZWRL:00031:00004
TACTGAGCTACACACACAGAAAGA
+
?==;<9=>=@@AA@9994444-37
@FZWRL:00031:00005
CGTGTCTCTAGGCACAGGATTTTGTGTAG
+
@=9;<AA@@CCAC>99969999/9???>>
@FZWRL:00031:00012
AGCACTGTAGCTGTCACTAGTTACTTGT
+
@@CBCECA@ACCBCBBBBCBB@DBB@D@
@FZWRL:00031:00014
ACGAGTGCGTTCCCCATGTCGTAGGTACTC
+
@BCBBBABBC@CDD:D;;;CD>=>;=111;
@FZWRL:00031:00034
TACTGAGCTACACACACAGAAAGATTGGTGC
+
AABCCCBAABAAADDECCBBC<??@7>;>11
@FZWRL:00032:00013
TACTGAGCTACACACACAGAAAGATTGGTGC
+
BBBBBBCBBABBBCBABCA@@<?@>:A>AA>
@FZWRL:00032:00017
AGCACTGTAGCTGTCACTAGTTACTTGT
+
?@BBBGBCBBDBBB@AAACAA@BDB>?9
@FZWRL:00033:00005
ACGAGTGCGTTCCCCATGTCGTAGGTA
+
6.///66.442444,49?444444:84
@FZWRL:00033:00008
CGTGCTCTAGGCACAGGAATTTGTGTAGA
+
<;--,,,444:86///,/,/6+//8//44
@FZWRL:00033:00040
AGCACTGTAGCTGTCACTAGTTACTTGTGTGCATCA
+
BCBB;<:=:::?BAABCCCCE@DCA;>9944,,**(
@FZWRL:00034:00026
ACGAGTGCGTTCCCCATGTCGTAGGTACTC
+
CCC??BA>??=ACC9C:::BCCA@>@;;9A
@FZWRL:00034:00027
AGCACTGTAGCTGTCACTAGTTACTTGT
+
>>BCAADEAAACCCCA@BCBB@DBB<=9
@FZWRL:00034:00034
AGCACTGTAGCTGTCACTAGTTACTTGT
+
ABCCDBBC<??CCDCCB@=??@BBB<>9
@FZWRL:00034:00039
AGCACTGTAGCTGTCACTAGTTACTTGTGTGCATCAC
+
@@NC=<>C>=>DGDDCCCCCC@DCB<=9999**((((
@FZWRL:00035:00012
CGTGTCTCTAGGCACAGGATTTTGTGTAGA
+
ABA;;;;B@AAABCAAG@A@BC7AA@1111
@FZWRL:00035:00015
TACTGAGCTACACATACAGAAAGATTG
+
ABBBGBBCAAACBBAA>B9991999>@
@FZWRL:00036:00005
CGTGTCTCTAGGCACAGGTTTTTTTGTAG
+
><944;9=@CA?@@;<<>@DFFDF'94//
@FZWRL:00036:00008
CGTGTCTCTAGGCACAGGATTTTGTGTA
+
=:1////79@@>;9449699CC4B9<98
@FZWRL:00036:00030
CGTGTCTCTAGGCACAGGATTTTGTGTAGA
+
@@CCCCCCAABACCCCB?AAAA6AACBB;;
@FZWRL:00036:00032
AGCACTGTAGCTGTCACTAGTTACTTGT
+
ABCC@@?A<;<BFDCDCCBAA>=;;799
@FZWRL:00037:00004
ACGCTCGACATGCCCAGGTACAGGAG
+
8444?94:@>@>>>199;9349924/
@FZWRL:00038:00008
TACTAGCTACACACACAGAAAGATTGT
+
>784444;;;@BDB@@@89918/*)((
@FZWRL:00038:00011
CGTGTCTCTAGGCACAGGATTTTGTGTAG
+
A7*****0999>9944:79;BB4>9844/
@FZWRL:00039:00016
TACTGAGCTACACACACAGAAAGATTGGT
+
BABBDCCCCCA@AFBA@B99908@@6858
@FZWRL:00039:00019
AGCACTGTAGCTGTCACTAGTTACTTG
+
ABCCCBB?ABBCCCCBBABBC;==>49
@FZWRL:00039:00020
CGTGTCTCTAGGCACAGGATTTTGTGTAAGA
+
BAAAADBBAAA?BCDDFEC?;;07;8--+--
@FZWRL:00039:00026
TCTCTATGCGCTCCACATGTCTAAGGTAC
+
449??9<<ACAAA=@AAA;<<A@@AB999
@FZWRL:00039:00037
ACGAGTGCGTTCCCCATGTCGTAGGTACTCATCACCG
+
BBB??ACAAA@CGG9BAAACCCA@?@;<9AA??9=<4
@FZWRL:00040:00023
AGCACTGTAGCTGTCACTAGTTACTTGTGT
+
<<CCBAECEDCCBBBBBECCC@CEC?BBFE
@FZWRL:00041:00007
ACGCTCGACATGCCCAGGTACAGGAG
+
,,,,799=BAABCB<AA<99///,/1
@FZWRL:00041:00032
TACTGAGCTACACACACAGAAAGATTGGTGCT
+
BBBBBBDCBB@@ACCB@B;88-8>>485811.
@FZWRL:00041:00048
TACTGAGCTACACACACAGAAAGATTGGTGCTGC
+
BBBCDBBBBBBCCCCCCCBBB<@@?;>;>7111.
@FZWRL:00043:00006
ACGCTCGACATGCCCAGGTAACAGGAG
+
///894446/1/,20220,.,///,/4
@FZWRL:00043:00022
ACGCTCGACATGCCCAGGTACAGGAA
+
B@@?@DCCCCCBBB>BB=;9=48595
@FZWRL:00044:00015
ACGAGTGCGTTC
+
--,,,022@D@C
@FZWRL:00044:00042
TACTGAGCTACACACACAGAAAGATTGGTGC
+
B>@@@@AA@@@BAAADDBBCC?B@A;;-1..
@FZWRL:00044:00048
TACTGAGCTACACACACAGAAAGATTGGTGGCT
+
B@ABBCAA@BAAACCCDCCCC>B@<:8+-*)**
@FZWRL:00045:00030
AGCACTGTAGCTGTCACTAGTTACTTGTGTGCATCACCAG
+
;<BBCDDDCCCCCAAABBCBB>BCD=AABFB>>?888+,,
@FZWRL:00045:00033
AGCACTGTAGCTGTCACTAGTTACTTGTGTGCAT
+
@@CFBBBCBBBB???AABBBD?BAA=B@A>>=2-
@FZWRL:00046:00028
CGTGTCTCTAGGCACAGGATTTTGTGTAGAGCAT
+
AABBBBBBAAABABCDD@DBBG6?@@10011/-0
@FZWRL:00048:00038
CGTGTCTCTAGGCACAGGATTTTGTGAGTAG
+
CBBBBBBB???ACCCBB=>DDB51--*((((
@FZWRL:00048:00048
TACTGAGCTACACACACAGAAAGATTGGTGCTGCAG
+
BABCBBBGBBAAABBCBB@@@<>>><@69.../,,*
@FZWRL:00049:00034
ACGCTCGACATGCCAGGTACAGGAGA
+
B?@ACCBECCCBC?BB@BAA@@=@AB
@FZWRL:00049:00047
TACTGAGCTACACACACAGAAAGATTGGTGCTGCGATCAA
+
BABCBBBC@@AAABBCBC@@@<999<?;>33344///,,2
@FZWRL:00011:00072
ATATCGCGGGGGTATGGAAGACTCTATAGAGGATCACCCGGGA
+
84/11//6888/;==929:<@@BCB@?>88747/1///+.6+.
@FZWRL:00012:00070
ACGAGCTTTCCCCATGTCGTAGGTACTCATCACCGACCGGGAAATTTTTTTT
+
38@>999919=9,44:9==@==@7944::9=@?::44244-4;-44444444
@FZWRL:00012:00071
ACGCTCTACATGCCCAGGTACAGGAGACTGATCACCGGGAAATTTGTTT
+
;:/1,,,,,//99=:?>@C@A@=6444;>?A<<<<,11+//+//+//88
@FZWRL:00012:00075
CGTGTCACTAGGCACAGGATTTTTTGTGTAGAGGCA
+
;:6:11////49=@>??>ABBBBB-<<<@@@@A?AA
@FZWRL:00013:00077
ACGAGCTTCCCCATGTCGTAGGTACTCATCACCGACCGGGAAAATTTTTTTTTTTGTTTTTTTA
+
771-,,,288811:DBABCA><;999;;;4442444244-444,4444444444"4444444&4
@FZWRL:00014:00069
TCTCTATGCTCCCACATGTCTAAGGTACTGATCACCCGGGGAA
+
@>@>9111,,,,*,,/:;;=>=;=9943@74/////+///*//
@FZWRL:00014:00072
TACTGAGCTACGACACACATGAAAGATTGGTG
+
88./1,,**,,,,,/444::444-44424247
@FZWRL:00016:00077
AGCACTGTCTGTCACTAGTTACTTGTGTGCATCACCGGGAAATTT
+
B782=*****88/4:CDDD@ACBEEFCAA@?1111,11,11,/8+
@FZWRL:00016:00086
TACTGAGCTACACACACAGAAAGATTGGTGCTGCGATCCGGGAAAAT
+
>7711-,,,////9999?=@@=ABB@D?BAB><66///,.60444*.
@FZWRL:00017:00079
CGTGTCTCTAGGCACAGGATTTTGTGTAGAGGCATCACCGGGAAAATT
+
B;77,-,,,,/5694449444:,4;;977;:>=868//,//+///*//
@FZWRL:00017:00090
AGCACTGTATGTCACTAGTTACTTGTGT
+
=;=7-*****//44444492449244//
@FZWRL:00018:00069
ACGAGTGCTTCCCCATGTCGTAGGTACTCATCACCGACGGAATTTGTTTTAAAAAAA
+
B=82,,-,,2222,1;BBBCFCDA@=<=DBBCCCB?221:<:<>-1111*///////
@FZWRL:00018:00075
AGCACTGTATGTCACTAGTTACTTGTGTGCATCACCCGGGGA
+
B;;27*****6/4444889789984444444/6///+///*/
@FZWRL:00018:00077
TACTGAGCTACACACACAGAAAGATTGGTGCTGCGAT
+
?=>>@1///////4444;=?@=@BD?A?A?==:73..
@FZWRL:00019:00054
ACGCTCTACATGCCCAGGTACAGGAGACTGATCACCGGGAAAATTTG
+
@@@?-,,,,,/444-48884444699=@BBB?111-11-111*//+/
@FZWRL:00019:00056
AGCACTGTATGTCACTAGTTACTTGTGTGCTCACCGGG
+
CCECBCC11/8:==?ACBB?AAA@BAA@>1,,,,*,,,
@FZWRL:00019:00062
CGTGTCTCTAGGCACAGGATTTTGTTAGAGGCATCACCGGGAAATTTTGTTTTAA
+
CC@A88/////5699999==??6=A>A:?>DAA;<11,1;8;;,1//*/...*//
@FZWRL:00019:00064
ACGAGTGCTTCCCCATGTCGTAGGTACTCATCACCGACGGAATTTTGTT
+
?@?=711/.688811:ACCCDCCDB><=BCADCBB>11/,/,///*///
@FZWRL:00019:00068
AGCACTGTAGCTGTCACTAGTTACTTGTGTGCATCACCGGGAAATTTGT
+
BBB;@/-,,,,2227ABDHFC@CCC@CCCDBA@<<11,//+//+/6+//
@FZWRL:00019:00073
TACTGAGCTACACACACAGAAAGATTGGTGCTGCGATCC
+
B<9??/1//////4499;9@@=@BC@CBCDB?>0(((((
@FZWRL:00020:00053
AGCACTGTATGTCACTAGTTACTTGTGTGCAT
+
BBDGAFA::::=====BAA>BAA=@AAAC;;<
@FZWRL:00021:00056
CGTGTCTCTAGGCACAGGATTTTGTGTAGAGGCATCACCGGGAAATTTGTTTTAAA
+
BBDCB<11111,/A???::999,9==@A@@A?AA>>C?:>?8<<-11,////*///
@FZWRL:00021:00060
TGATACGTCTCCTTCCTTAGTTACTTCAGTTGCATC
+
99=9766///8785659244:844/,/7//,//966
@FZWRL:00021:00062
CGTGTCTCTAGGCACAGGATTTTGTGTAGAGGCATC
+
CEDB<<1////,/999==AABD9A==BA<<<C@@@B
@FZWRL:00021:00075
CGTGTCTCTAGGCACAGGATTTTTGTGTAGAGG
+
BBBB::/1111,/4444899:??/?;;;::;;>
@FZWRL:00022:00098
TACTGAGCTACACACACAGAAAGATTGGTGCTGCT
+
<38991///////44449999:9949:74..4,,,
@FZWRL:00023:00065
CGTGTCTCTAGGCACAGGATTTTGTGTAGAGGCAT
+
CCCCB>1111/,/944:?EBEB:EECA@;<<?>>>
@FZWRL:00023:00071
TCTCTATGCGCTCCACATGTCTAAGGTACTGATCAC
+
A@B>911-,,,,,***//88844249499?444944
@FZWRL:00023:00072
TACTGAGCTACACACACAGAAAGATTGGTGCTGCGATCCGGAAA
+
A?@@@:1/1:666A=?9;;;;9;BB?C@DAAA>:7,,,*,*,0*
@FZWRL:00024:00058
AGCACTGTAGCTGTCACTAGTTACTTGTGTGCATCACCGGGGA
+
@@<;44/////....448:9989887===?=;;7---+,,,*,
@FZWRL:00024:00079
ATCAGACACGGACACAGCAGAACACACAGACATCA
+
?<?;7--,,,*,,4444994424;78371...,0,
@FZWRL:00024:00081
TACTGAGCTACACACACAGAAAGATTGGTGCTGC
+
B>==?11//////4499;8==:;<<<;=@;;;<1
@FZWRL:00025:00066
ACGAGTGCTTCCCCATGTCGTAGGTACTCATCACCGACGGAATTTG
+
ABBBBC:<8@BAA99;??AAABB@@><=DCDDC@?=---+-+--*,
@FZWRL:00025:00069
AGCACTGTAGCTGTCACTAGTTACTTGTGTGCATCACCGGGAAATTGTTTTA
+
AABB@=<11//4669BBGCBB@CBB?@@BBBCC>=:;,11-1656,//66*/
@FZWRL:00025:00084
ACGCTCGACATGCCCAGGTACAGGAGACTGATCACCGGGGAAAA
+
;84---,,,,/444-449><??=6999989:61//,///*///*
@FZWRL:00026:00053
ACGCTCGACATGCCCAGGTACAGGAGACTGATCACCGGGAAATTGT
+
B??;1111:;788879=9;7=@@7;9BABCC?>>BABA+--+-+,,
@FZWRL:00026:00061
AGCACTGTAGCTGTCACTAGTTACTTGTGTGCATCACCGGGAAATTGTT
+
BBCC<;1>21/::::ABCDCC@CCC@CCCDCCC><11-11-18+/,///
@FZWRL:00026:00086
TACTGAGCTACACACACAGAAAGATTGGTGCTGC
+
A@@@?:1111///44449444-488997877344
@FZWRL:00027:00067
ACGCTCGACATGCCCAGGTACAGGAGACTGATCACCGGGG
+
><><1111///444-449:;??=899=@>?<8---+---*
@FZWRL:00027:00078
ACGCTCGACATGCCCAGTACAGGAGACTGAT
+
=94//111///444-44979442444487?0
@FZWRL:00028:00050
TACTGAGCTACACACACAGAAAGATTGGTGCTGCGATCCGGG
+
7>?@AG@@;<<AACBCCA@@@7;;CAD@CDCBD1****)**)
@FZWRL:00028:00062
CGTGTCTCTAGGCACAGGATTTTGTGTAGAGGCATCACCGGGAATT
+
BBBBCCA@@@A@DCBBC@AAAA6ABBA@@@@=@A8888+--+-+-*
@FZWRL:00029:00055
TACTGAGCTACACACACAGAAAGATTGGTGCTGCGATCGA
+
B?@?BBBCABABBCBBA@994-9@@?A>BAB@@8,,))((
@FZWRL:00029:00056
CGTGTCTCTAGGCACAGGATTTTGTGTAGA
+
BBCBCCCC@@@>BB@@ADAAAB7AAA;;;A
@FZWRL:00029:00065
TACTGAGCTACACACACAGAAAGATTGGTGCTG
+
?@@ABC;;;@@@@BA?:@>A@<@@A@C?BBB=8
@FZWRL:00029:00074
TACTGAGCTACACACACAGAAAGATTGGTGCTGCGATCCGGGAA
+
A=>@A=111;:66A=?>ABCCACCC@C@CBDB?7....,..+..
@FZWRL:00029:00087
AGCACTGTAGCTGTCACTAGTTACTTGTGTG
+
?=@>>944444999;ABBBDI?CBB@CDDBB
@FZWRL:00030:00077
ATCAGACACGGACACAGCAGAACACACAGACATCACCCGGGGAAAATTT
+
A@A@@999992444444=>>?=@B888877771;///+///*/660688
@FZWRL:00030:00084
TACTGAGCTACACACACAGAAAGATTGGTGCTGCGATCCGGAAAT
+
B?>?@=89999999499944904=>=A>>@;7>:00,,*,*,,*,
@FZWRL:00031:00050
TACTGAGCTACACACACAGAAAGATTGGTGCTGCGATCCGGG
+
8>CDBBCCBB@AAAAAAB@@@<@AC@C@CB??<0,,,,+,7*
@FZWRL:00031:00055
CGTGTCTCTAGGCACAGGATTTTGTGTAGAGGCATCACCGGGGAAATTTT
+
9@BDCCCCBBBFCBBCCACCDD:DEBBA@:;59>;;?>;?L>1??-111+
@FZWRL:00032:00061
CGTGTCTCTAGGCACAGGATTTTGTGTAGAGGCATCACCGGGA
+
CDDCCCCC;9<>AAAAG?BBBB7A@@9999969>662880000
@FZWRL:00032:00079
TACTGAGCTACACACACAGAAAGATTGGTGCTGCGATCCGG
+
BBBBBC@>@?;;<DA>>@99918?@>A?BA@><70***)*)
@FZWRL:00032:00092
TACTGAGCTACACACACAGAAAGATTGGTGCTGCGATCCGGAAATT
+
B>;B@?9999999=99=?=BB@AAA@C@CAAB@86///,.446+..
@FZWRL:00033:00050
TACTGAGCTACACACACAGAAAGATTGGT
+
B?A@BCEBBBBBBCCBC@;:4-8<<;?@C
@FZWRL:00033:00055
AGCACTGTAGCTGTCACTAGTTACTTGTGTGCATCACCGGGAATT
+
BBCC@>AA<==CCCCCAAABB@CBB=@@CCCCC>?>8888+-+,,
@FZWRL:00033:00082
ACGAGTGCGTTCCCCATGTCGTAGGTACTCATCACCGACC
+
BBCCB>9111-///*//744499373449887;6662,,*
@FZWRL:00033:00089
ACGAGTGCGTTCCCCATGTCGTAGGTACTCATCACCGACCGGAAAATT
+
@@BAA;<;<<>@BC9::AAA?B::9444499:?;;78//,/,///*//
@FZWRL:00033:00097
ATCAGACACGGACACAGCAGAACACACAGACATCACCGGGA
+
A?@@@=:>=>5949444::4424989484844/6//,//+/
@FZWRL:00034:00059
ACGCTCGACATGCCCAGGTACAGGAGACTGATCACCGGGAAAA
+
B???A;<9?>>99909@=CBDCC:;;>?;;1--8888A+---*
@FZWRL:00035:00068
ACGCTCGACATGCCCAGGTACAGGAGACTGATCACCGG
+
C@@@A;;99>>99919>=AACDC<<<DBABBA@99699
@FZWRL:00035:00070
CGTGTCTCTAGGCACAGGATTTTGTGTAGAGGCATCACCGGGGA
+
AACCEDCE<;<@;9999<>>@@/99?>>>992497///,///*/
@FZWRL:00035:00080
ACGAGTGCGTTCCCCATGTCGTAGGTACTCATCACCGACGGAAAAA
+
BBCBBA@>>>5999/99:@BBA@@B@<<=BCBCC>@=---+-----
@FZWRL:00036:00062
ACGAGTGCGTTCCCCATGTCGTAGGTACTCATCACCGACGAAATTTTTGTT
+
CCCABBBAA?=B@@6@;;;CDCBB@@<==DEDDFC??11111-1111*///
@FZWRL:00036:00095
AGCACTGTAGCTGTCACTAGTTACTTGTGTGCATCACCGGGAAA
+
@@BBC<;;><9=944444::9<?==<=>@@?94/6//,//+///
@FZWRL:00037:00099
TACTGAGCTACACACACAGAAAGATTGGTGCTGC
+
B><?@@A@@@>>@@>>9?49904449;;8;73/,
@FZWRL:00038:00074
ACGCTCGACATGCCCAGGTACAGGAGACTGATCACCGGGATTT
+
C@@@B9;;@A@>>@<@A?CAA@@9;;;;ABBBCC@ACE>>8==
@FZWRL:00038:00088
ACGCTCGACATGCCCAGGTACAGGAGACTGATCACCGGGAAGGGGGGGG
+
B>>>==;9999948098:A@=@@7;9::@>@>?>>59909544444444
@FZWRL:00039:00065
AGCACTGTAGCTGTCACTAGTTACTTGTGTGCATCACCGGAAGGGGGGGG
+
@ACCBABAAABCCCCBBBBBB@B??<>CCBE>>>@=<:<,1-////////
@FZWRL:00039:00082
AGCACTGTAGCTGTCACTAGTTACTTGT
+
AACECCDBBEBBDDBAADJCC>AAA=BA
@FZWRL:00040:00056
ACGCTCGACATGCCCAGGTACAGGAGACTGATCACCGGAAAATGGGTTTTTTTT
+
BBBAABBAAAB9;;7<BABBBBB;<=?A=<222>>=>B>>>1111-11111111
@FZWRL:00040:00065
ACGCTCGACATGCCCAGGTACAGGAGA
+
BABCCBBBBBA@@@<@@@BBCEC;<<B
@FZWRL:00041:00073
AGCACTGTAGCTGTCACTAGTTACTTGTGTGCATCACCG
+
CBCCBABAAACCCCCCCBBBB=?::6;ABBBAA?AA>;>
@FZWRL:00041:00074
ACGAGTGCGTTCCCCATGTCGTAGGTACTCATCACCG
+
BBBBBBCABA@CBB9A;;9BBB@@?@;==BBBCCD?B
@FZWRL:00041:00076
TACTGAGCTACACACACAGAAAGATTGGTGCTGCGATCG
+
CBCCCCCC;<;<=B999A99917>>=@CC=::>,*****
@FZWRL:00041:00083
ACGCTCGACATGCCCAGGTACAGGAGA
+
B<@@==@>9999999=A@CCCAA=<=A
@FZWRL:00042:00071
CGTGTCTCTAGGCACAGGATTTTGTGTAGAGGCA
+
CCDBCCCCBAB@BBAAB?BBCC9BAA;;;@A?AB
@FZWRL:00042:00074
TACTGAGCTACACACACAGAAAGATTGGTGCTGCGATCGGG
+
BAABCCCEAF@CAA@AFB99909?><>=@>66>-,---,22
@FZWRL:00042:00077
TACTGAGCTACACACACAGAAAGATTG
+
B@BBCCCC@@@A<<<@>@99918>>;<
@FZWRL:00043:00076
AGCACTGTAGCTGTCACTAGTTA
+
ABCCDCCAAACCCCCBBBBEC@B
@FZWRL:00043:00090
AGCACTGTAGCTGTCACTAGTTA
+
@@BBB?AABBCCCCCBBCDCD?G
@FZWRL:00044:00053
ACGAGTGCGTTCCCCATGTCGTAGGTACTCATCACCGACGAA
+
BBBBAABCBCBBDD:D;<;CCB=B?@<<?CCCCB>>77---+
@FZWRL:00044:00092
CGTGTCTCTAGGCACAGGATTTTGT
+
CBBBDDBC<<<>@>99-+--880--
@FZWRL:00045:00069
ACGCTCGACATGCCCAGGTACAGGAGACTG
+
CABBBBCCCBC;;99;C@CB@@@7;;;;BC
@FZWRL:00045:00071
ACGAGTGCGTTCCCCATGTCGTAGGTACTCATC
+
AABABBBCCC@CCC9C;><CCCBC@A<<=CCBD
@FZWRL:00046:00074
AGCACTGTAGCTGTCACTAGTTA
+
@AGCBAB><=EDCCBBCBBA=;9
@FZWRL:00046:00078
AGCACTGTAGCTGTCACTAGTTACTTGTGTGC
+
@@CCB?B<<=DDBBBBB==44299949@>>>=
@FZWRL:00047:00066
ACGAGTGCGTTCCCCATGTCGTAGGTACTCATCACCGAC
+
BBB?@AAA?BBCCC:C<<=CC@@@@;<==CCCCCB;>99
@FZWRL:00047:00072
AGCACTGTAGCTGTCACTAGTTACTTGTGTG
+
@?BCAAA<>?ICCCBBCBC@=;=9=;>@BCC
@FZWRL:00047:00098
TACTGAGCTACACACACAGAAAGA
+
CBBBBBBBBB@AAAAB@@99908>
@FZWRL:00048:00051
AGCACTGTAAGCTGTCACTAGTTACTTGTGTGCATCACCGGAAATTTTTTT
+
BBA?>:1//,//6//9=A@AAB<?99699BBCCCA>--+-+--*,222222
@FZWRL:00048:00062
TACTGAGCTACACACACAGAAAGATTGGTGCT
+
B;?ABB@A@CDCCCCCBB999-9>>>BACAB>
@FZWRL:00048:00067
CGTGTCTCTAGGCACAGGATTTTGT
+
BDCCBA@AACCACCCCF@BCCBADC
@FZWRL:00048:00096
ATCAGACACGGACACAGCAGAACACACAGACA
+
>@@ACD@AAFBAAECBBBCBA>BB@@@ABB>;
@FZWRL:00049:00054
AGCACTGTAGCTGTCACTAGTTACTTGTGTGCATCACCGGAAAAAAAA
+
A@B@>61///6766>A@>>99699969ACDDCB?><;,1,1///////
@FZWRL:00049:00075
AGCACTGTAGCTTGTCACTAGTTACTTGTGTGCA
+
BBB?==<<<9@B<A@CCC??94299949?@>>@@
@FZWRL:00049:00085
AGCACTGTAGCTGTCACTAGTTACTTGTG
+
@ACCBBB<<=CBDCCBBBB>98=8949@A
@FZWRL:00049:00089
ACGAGTGCGTTCCCCATGTCGTAGGTACTC
+
BBBBBBCACD?CBB8=;<<CDCBB@A<<<B
@FZWRL:00019:00111
AGCTCGACTCCCAGGTACAGGAGACTG
+
6/0,,,,,,/6+//,/66::699:999
@FZWRL:00021:00118
CGTGTCTCTAGGCACAGGATTTTTTTTGTGTAG
+
BCBBBAABCCC?DBCB@=99999999$9>>999
@FZWRL:00022:00100
AGCACTGTAGCTGTCACTAGTTACTTGT
+
A9;=<1,,,,,269:CCBB?==@996;B
@FZWRL:00022:00107
ACGAGTGCGTTCCCCATGTCGTAGGTACTC
+
@=99499944:;AC9AAAA@@A@@=?;9<A
@FZWRL:00022:00110
CGTGTCTCTAGGGACAGGATTTTGTGTAGAGG
+
B>4889999BBCCCCBB<9999,/::1-,,,*
@FZWRL:00022:00119
TACTGAGCTACACACACAGAAAGATTGGTGC
+
?9;;@;<<ACBCDDCCCDCCC@CBB?B@CAA
@FZWRL:00023:00121
CGTGTCTCTAGGCACAGGATTTTGTGTAG
+
BB??@BABAAA?B?999;@@AA4B>>988
@FZWRL:00024:00101
CGTGTTTCTAGGCACAGGATTTTGTGTAGA
+
B@;444-1111,/889;;ACBB:CCCBBDB
@FZWRL:00024:00108
TACTGAGCTACACACACAGAAAGATTGGTGCTGCG
+
@?>>>1///6676=444:99918C@<@>=;;7946
@FZWRL:00024:00125
AGCACTGTAGCTGTCACTAGTTACTTGT
+
99>=99::<;:BDCCDCCBCC@DCC?BA
@FZWRL:00025:00104
ACGAGTGCGTTCCCCATGTCGTAGGGTACTC
+
>>>;--,,,,22286>;BBBBC@@C=BCCCC
@FZWRL:00025:00123
AGCACTGTAGCTGTCACTAGTTACTTGT
+
;;AB@;9;AAACCCCBBBBBC>BBC@CC
@FZWRL:00025:00130
TACTGAGCTACACACACAGAAAGATTGGTGCTGC
+
B???CCCB@@@>>??=998885777779711111
@FZWRL:00025:00132
ACGAGTGCGTTCCCCATGTCGTAGGTACTC
+
BBBAAAAB@C5999/9>?>AB@@?<?@@AA
@FZWRL:00025:00144
TCTCTATGCGCTCCACATGTCTAAGGTAC
+
499:=:BACBBAA<?444444998=>444
@FZWRL:00026:00129
AGCACTGTAGCTGTCACTAGTTACTTGTG
+
;;@@=<;<CDBDCCECDCEFECHHEACAA
@FZWRL:00026:00131
TACTGAGCTACACACACAGAAAGATTGGTGCTGC
+
C??>BBCDBBBCABABBDBBB?889@B;;<<863
@FZWRL:00026:00142
ATCAGACACGGACACAGCAGAACACACAGAC
+
>@@@BBBBCC:::DCC?=999899844444,
@FZWRL:00026:00143
AGCACTGTAGCTGTCACTAGTTACTTGTG
+
99>>=@CBBBFCCCGBHBCCC>AAC?BBB
@FZWRL:00027:00106
TACTGAGCTACACACACAGAAAGATTGGT
+
BBBCCB=><CCKFCCCCC@@?:???>B?B
@FZWRL:00027:00115
CGTGTCTCTAGGCACAGGATTTTGTGTAGA
+
BBBBBBBBBCCAFCA@A=9999/9@@988>
@FZWRL:00027:00137
ACGAGTGCGTTCCCCATGTCGTAGGTACTC
+
AAABBCA9;?4999-49;9?EA=@?;<<@C
@FZWRL:00028:00126
TCTCTATGCGCTCCACATGTCTAAGGTACTA
+
BABBCC;;;<?>@;=944444442424444/
@FZWRL:00028:00132
ACGAGTGCGTTCCCCATGTCGTAGGTACTC
+
BBBABBB>;?4444/9@ABCHDCC?@<<?C
@FZWRL:00029:00121
ACGCTCGACATGCCCAGGTACAGGAG
+
C>9;;;;;BCCCCC@CCDCEEBC<<=
@FZWRL:00030:00113
TACTGAGCTACACACACAGAAAGATTGGTGCTG
+
BBBCCC=@<CBC@C<<9@>@><>?@=?=?@@?=
@FZWRL:00031:00105
TACTGAGCTACACACACAGAAAGATTGGT
+
BBBBBB???ABBBFDECC;998;C?@C@C
@FZWRL:00031:00114
ACGAGTGCGTTCCCCATGTCGTAGGTACTC
+
BCCCBCCAAB?DCD:DDCBBBCBB@8:<<C
@FZWRL:00031:00123
TACTGAGCTACACACACAGAAAGATTGGT
+
BBBBBBBBABBBCCCCBB;;;7;A?>C?B
@FZWRL:00031:00125
CGTGTCTCTAGGCACAGGATTTTGTGTAGA
+
BBB?BBBBBBCAECAAA=@@@B4?>@988>
@FZWRL:00031:00128
ACGCTCGACATGCCCAGGTACAGGAGACTG
+
BA9;;BBBBA@@@@<AA=@BACA699>>>>
@FZWRL:00031:00138
AGCACTGTAGCTGTCACTAGTTACTTGT
+
;;CCBABAACDCCCCBBBCCB@CBB@DB
@FZWRL:00031:00149
AGCACTGTAGCTGTCACTAGTTACTTGT
+
;<BB@@B@@ABBCCBBBCCCB=@@B>A@
@FZWRL:00032:00120
ACGCTCGACATGCCCAGGTACAGGAG
+
BA9999;;CCC@AA>ADCCCCCC=AA
@FZWRL:00032:00121
AGCACTGTAGCTGTCACTAGTTACTTGT
+
<<CCCEBBCCCCBBBBCCDAA@BDC@CB
@FZWRL:00032:00144
ACGCTCGACATGCCCAGGTACAGGAGA
+
CBAEBCCCCDBBBB>BA@BA@AA8;;@
@FZWRL:00032:00146
CGTGTCTCTAGGCACAGGATTTTGTGTAG
+
BBCBBCBBBCCACCBB@=9999/9???>?
@FZWRL:00033:00137
TGATACGTCTCCTTCCTTAGTTACTTCA
+
01099=?<;<C?B@BCDABBD?C@C?B@
@FZWRL:00034:00145
TACTGAGCTACACACACAGAAAGATTGGT
+
B@A?BBAA>BBCDCCBAA@@@<?AA?B?B
@FZWRL:00035:00102
AGCACTGTAGCTGTCACTAGTTACTTGT
+
@@AA<;=AAECCBBBBDCC@@>ABB?BB
@FZWRL:00035:00108
CGTGTCTCTAGGCACAGGATTTTGTGTAG
+
BCBBADABBBB>>>CBB?AAAA:BBDBAB
@FZWRL:00035:00109
TACTGAGCTACACACACAGAAAGATTGGTG
+
;;?@AA@@ABBCCCCCDCAAA>BCC@C?CB
@FZWRL:00035:00116
CGTGTCTCTAGGCACAGGATTTTGTGTAG
+
BBBBBBBBBBB@BCCCC?@BBB:BBB>>>
@FZWRL:00035:00128
ACGAGTGCGTTCCCCATGTCGTAGGTACTC
+
BBB???CBBB=???6===?BCBBB@A:<<D
@FZWRL:00036:00100
ACGAGTGCGTTCCCCATGTCGTAGGTACTC
+
BBB<<<A?@@5999/99<;CDDAC?B;<;A
@FZWRL:00036:00128
TACTGAGCTACACACACAGAAAGATTGGTG
+
BA@@BBBBBBBBAACC><;CC>@AB?B?BC
@FZWRL:00036:00135
ACGAGTGCGTTCCCCATGTCGTAGGTACTC
+
BBB??A@@@B?CBD9CAAA@ACCD@@;<<C
@FZWRL:00036:00138
AACAATGTAGCTGTCACTAGTTACTTGT
+
;:@?<?AABBBCAAABBBBBB@BBD?A?
@FZWRL:00037:00124
ACGAGTGCGTTCCCCATGTCGTAGGTACTC
+
BBBAAACBBB?BAA9A???BBB@A?AAAAD
@FZWRL:00037:00134
ACGAGTGCGTTCCCCATGTCGTAGGTACTC
+
BBBAAABBB@=?==6@;;9CCCAC@B;<<C
@FZWRL:00037:00135
ACGCTCGACATGCCCAGGTACAGGAG
+
BA?@@BCCCEDBBB>BC@CBBAA>?A
@FZWRL:00037:00147
TACTGAGCTACACACACAGAAAGATTGGT
+
C@@@BBBBBBBDBFCCBB;;96;@>>B>A
@FZWRL:00038:00123
CGTGTCTCTAGGCACAGGATTTTGTGTAGA
+
AA@@?A@@ABC>BCCEB=A@@A4>?>9999
@FZWRL:00038:00144
CGTGTCTCTAGGCACAGGATTTTGTGTAG
+
BBEBBAABBEC@DCCCB?AA==6=@@9?@
@FZWRL:00038:00148
CGTGTCTCTAGGCACAGGATTTTGTGTAG
+
A@BCCBAABCF@CCCDCB<;;;/9@@?<@
@FZWRL:00039:00129
TACTGAGCTACACACACAGAAAGATTGGT
+
CACBBBCBBBBBCCCDDCBBB?BCB@B@B
@FZWRL:00039:00140
TACTGAGCTACACACACTGAAAGATTGGT
+
CBBBCCCCBBBCBDBB@>999088843;9
@FZWRL:00039:00141
AGCACTGTAGCTGTCACTAGTTACTTGT
+
;<CCA?BAAACCBBBBBBB??=>>><?C
@FZWRL:00039:00145
TACTGAGCTACACACACAGAAAGATTGGTGC
+
CAABCB9<=ECCA>>=2218>96;?>=<AB>
@FZWRL:00040:00123
AGCACTGTAGCTGTCACTAGTTACTTGT
+
@@BB<;<<<;CBABACCCHCC@CA@=@C
@FZWRL:00040:00136
ACGAGTGCGTTCCCCATGTCGTAGGTACTC
+
DCCABA?@>>5999/99<<CDCBC@A9<<C
@FZWRL:00040:00143
AGCACTGTAGCTGTCACTAGTTACTTGT
+
<;CB@=<<=<BCBCCBCCC@?=ABB?BC
@FZWRL:00041:00125
ACGAGTGCGTTCCCCATGTCGTAGGTACTC
+
CBB99<@>@@5999/99<<BFEBC@B;<<B
@FZWRL:00041:00148
ACGCTCGACATGCCCAGGTACAGGAG
+
CBC@?ACEECCBCC>CC@CCCAB@@@
@FZWRL:00042:00101
TACTGAGCTACACACACAGAAAG
+
==>944944489===9;;;::67
@FZWRL:00042:00145
CGTGTCTCTAGGCACAGGATTTTGTGTAG
+
BCAA??<<;BCACDDDECDCEDDCCB;99
@FZWRL:00043:00135
TACTGAGCTACACACACAGAAAGATTGGT
+
BBBBB?;<:BBBBDDFDDAAA>@CCBA<>
@FZWRL:00043:00142
AGCACTGTAGCTGTCACTAGTTACTTGT
+
<<CC<:DCAACCEBBBBAB:96;@@=@B
@FZWRL:00044:00132
AGCACTGTAGCTGTCACTAGTTACTTGT
+
?@BCB@A<<;AA?@ABCCCBB@BAA>@?
@FZWRL:00044:00140
TACTGAGCTACACACACAGAAAGATTGGT
+
BAAAB>@@@BBBDCEBAB99909>><>=@
@FZWRL:00045:00117
AGCACTGTAGCTGTCACTAGTTACTTG
+
@@BB;9<<99@>87:AACBCCCCCC:;
@FZWRL:00045:00133
ACGCTCGACATGCCCAGGTACAGGAG
+
BBB::<BHCCCCBB?BCACCB>>89<
@FZWRL:00045:00142
TACTGAGCTACACACACAGAAAGATTGGT
+
CA>>=9<<9=BCCDHCA@998-8885;?B
@FZWRL:00045:00144
TACTGAGCTACACACACAGAAAGATTGGT
+
BBCBCB@AADCCECCCBB;:4-8>><?@B
@FZWRL:00045:00147
ACGCTCGACATGCCCAGGTACAGGAG
+
B>B9;=9ACECCBBACCACCDCB::<
@FZWRL:00046:00114
AGCACTGTAGCTGTCACTAGTTACTTGTGTGC
+
>?B@;<94449777?AABCCD@CCC=AACBD;
@FZWRL:00046:00125
AGCACTGTAGCTGTCACTAGTTACTTG
+
;;CCAAA@@@BA@AABCCDCC@CBB>A
@FZWRL:00046:00144
TACTGAGCTACACACACAGAAAGATTGGT
+
BBBB?99448::=BCCCCCCC@BBB@C@C
@FZWRL:00047:00114
AGCACTGTAGCTGTCACTAGTTAATTGTGTGCATCACCGTTTTTTTT
+
@BAA9;<<<<BCBBBBCDD@?=@7:6<ACCDDCJF>;C>8999====
@FZWRL:00047:00144
AGCACTGTAGCTGTCACTAGTTACTTGT
+
??AC94<:44:@?CCCCCD:;8;@><@C
@FZWRL:00048:00114
ACGCTCGACATGCCCAGGTACAGGAGACTGATCACC
+
<BB;<=<EBDCCCC@BCBCCCCC?BBCCCCBC:445
@FZWRL:00048:00144
TACTGAGCTACACACACAGAAAGATTGGT
+
AAABB@<<9ACBBCFCDC<;96;@@?C@C
@FZWRL:00048:00149
AGCACTGTAGCTGTCACTAGTTACTTGT
+
<<B?94<<;4@BBBBCCBB@?;@@=>BC
@FZWRL:00049:00122
CGTGTCTCTAGGCACAGGATTTTGTGTA
+
BBBBAAAAACD@CCCCFFFDDD:CCC;;
@FZWRL:00049:00146
TACTGAGCTACCACACACAGAAAGATTGGT
+
BBBCBC@AACCACCBD@CC444-88858>A
@FZWRL:00049:00147
ACGCTCGACATGCCCAGGTACAGGAG
+
DBB:;=@CCCCCCCABB@BCCCC=@@
@FZWRL:00006:00197
CGTTTTGTCTCTAGGCACAGGATTTTTTTTTTTTTTTTTTTTTTGTGTAG
+
8>>>>/99999BCC>BBGACD>AAAA>>AA>>8888888:;::"11/222
@FZWRL:00008:00191
CGTTTTTTTTTTTTTTTTTTTTTTGTCTTTCTAGGGCACAGGGGATTTTTTTTTTTTTTTTTTTTGTGTAAG
+
99:CCCCCCDDDDDDDDCCDCCB"99444-4D>@A?@BB9<<</9@@BCDEEDCCCCCCCBCCC"CABBB::
@FZWRL:00010:00185
AGCACTTTTTGTTAGCTTGTCACTTAGTTTTTTTACTTTTTTTTTTTTTTTTTTGT
+
;;CCCDECD3AA?AACC@CCCC;;8<C@@CDGF(DCBCCCCCCCCCCDDCFDC">?
@FZWRL:00010:00198
CGTGTCTCTAGGCACAGGATTTTTTTTTTGTG
+
9999;;<AAABAG@@9969999999999"4;;
@FZWRL:00011:00185
AGCACTTTTTGTTTAGCTTGTCACTTTAGTTTTTTTACTTTTTTTTTTTTTGTG
+
:;AA>999>/>99:@@AB?BBBBBBBCCCCCCCCC(CCCCCCCCCCCCCA"9;2
@FZWRL:00011:00196
TACTGAGCTACACACACTGAAAGATTTT
+
=@BCCCBBBBBBCCCCBBBBB=@BBBC9
@FZWRL:00011:00198
AGCACTGTAGCTGTCACTAGTTACTT
+
:;CC=:>ADCCDBB@BDCD:429995
@FZWRL:00012:00194
CGTGTCTCTAGGCACAGGATTTTTTTTTTTTTTTTTTTTGTGTA
+
BBBBBBBBC::9<B@?><99999999994444444444"4;;:9
@FZWRL:00013:00195
TACTGAGCTACACACACAGAAAGATT
+
BAAABBBBBAAACFCCDDECB>>994
@FZWRL:00013:00199
CGTGTCTCTAGGCACAGGATTTTTTTTTTTGTGTA
+
BBB@@BCCC::;;CB?><99999999999"4;;43
@FZWRL:00014:00181
ACGCTCGACATGCCCAGGTACAGGA
+
BBBBDCBBAA>94809824999924
@FZWRL:00014:00187
AGCACTGTAGCTGTCACTAGTTTTTACTTTTG
+
91==@121;;:;BCCCCCCDCCCC3BBCBD8G
@FZWRL:00015:00185
ACGTGCGTTTTTCCCATGTCGTAGGTACTC
+
ACBA==88888+9919BBDCCC@@=@@AAE
@FZWRL:00015:00192
TACTGAGCTACACACACAGAAAGATTTTGGT
+
99ABCCCCBBBBBCCGCC<<;88>>>?5?=@
@FZWRL:00015:00196
TACTGAGCTACACACACAGAAAGATTG
+
BBB?BEDCBBBBBCCCCCCDC>C;;8;
@FZWRL:00016:00196
TACTGAGCTACACACACAGAAAGATTG
+
@?AABBBBBBBBBBAA@BAAA><<:>=
@FZWRL:00017:00197
CGTGTCTCTAGGCACAGGATTTTGTGTA
+
BBBABBBBBCCBAA@AF69999/9FF98
@FZWRL:00018:00170
AGCACTGTAGCTGTCACTAGTTTTACTTTTGT
+
;=BB<9;CCCCBCCBCCA@8999/44448-49
@FZWRL:00018:00176
AGCACTGTAGCTGTCACTAGTTTTACTTTGT
+
<>BC<9<DCCCCCDCC@?>8989,4444-48
@FZWRL:00019:00188
TACTGAGCTACACACACAGAAAGATTGGT
+
B@A?AAAAAABBABCCBC@::6:00,0;;
@FZWRL:00019:00190
TACTGAGCTACACACACAGAAAGATTGGT
+
BBBACBBBBBCCAACCAA@@><???;;;?
@FZWRL:00019:00198
TACTGAGCTACACACACAGAAAGATTGGT
+
A?A@CCDCCCCCAAAA@B99998;:>B@B
@FZWRL:00020:00188
ACGCTCGACATGCCCAGGTACAGGAG
+
BABAABBBBCBBBD?ABBCBBAA9;;
@FZWRL:00021:00156
AGCACTGTAGCTGTCACTAGTTTACTTGT
+
9;;;111:::?B@>==999999599;244
@FZWRL:00021:00199
CGTGTCTCTAGGCACAGGATTTTGTGTA
+
CCBBBBBBBBB@CB;99<9999/9>>98
@FZWRL:00023:00171
ACGCTCGACATGCCCAGGTACAGGAG
+
BBBABBDCCCAABEBBBBCB<;<699
@FZWRL:00023:00172
AGCACTGTAGCTGTCACTAGTTACTTGT
+
:;DCGCBCCCCCCCCBA@>>>699><>=
@FZWRL:00023:00178
ACGAGTGCGTTCCCATGTCGTAGGTACTC
+
BBBBBBA;;;299-9???ACAA@?@@@BB
@FZWRL:00024:00164
CGTGTCTCTAGGCACAGGATTTTTTTGTGTAG
+
BBBBBBCBAAB@CC@??;9999999&999433
@FZWRL:00025:00157
ACGAGTGCGTTCCCCATGTCGTAGGTACTC
+
BBBBBBBB?;2999/99:99===9:999==
@FZWRL:00026:00163
AGCACTGTAGCTGTCACTAGTTACTTGT
+
99AA=AAACCCCCCBB@==?=6:9=<99
@FZWRL:00026:00193
ACGAGTGCGTTCCCCATGTCGTAGGTACTC
+
BBBB::<BBC@CCC9BBBBBB@@@=@@@AA
@FZWRL:00027:00197
ACGAGTGCGTTCCCCATGTCGTAGGTACTC
+
CCBB@A@AA@5;99/<<<<BDB<<:;;;;@
@FZWRL:00028:00157
CGTGTCTCTAGGCACAGGATTTTGTGTAGA
+
BDCBCCBB;99<99444244;;29994444
@FZWRL:00028:00179
TACTGAGCTACAACACAGAAAGATTGGTGC
+
B@A?BBBBBBBC@CCB@@@@<@@@BB?A@?
@FZWRL:00029:00175
AGCACTGTAGCTGTCACTAGTTACTTGT
+
:;BBA?ABBBCACCCCBBDCC>A@@=@@
@FZWRL:00030:00161
CGTGTCTCTAGGCACAGGATTTTGTGTAG
+
BBBBBDCC@@@@BAABB=AACC7B@@;<9
@FZWRL:00030:00169
AGCACTGTAGCTGTCACTAGTTACTTGT
+
<;CCCABBEDCCCCB@@>?9>;984999
@FZWRL:00030:00196
TACTGAGCTACACACACAGAAAGATTGGT
+
>>?BBBBBBDBB?@ABA@999099969<?
@FZWRL:00033:00162
TACTGAGCTACACACACAGAAAGATTGGT
+
B?>>BBDBBBBBBBCB@@99908>>;?=?
@FZWRL:00033:00165
ATCAGACACGGACACAGCAGAACACAC
+
AB8:9CCDDC@CCCBBAAAA@=?A999
@FZWRL:00034:00162
ACGCTCGACATGCCCAGGTACAGGAG
+
B>99:BBBGDCBBB>BB@ECCBB:;;
@FZWRL:00034:00169
AGCACTGTAGCTGTCACTAGTTACTTGT
+
<<CCAADBCCCDBBBBB=B??;>9959?
@FZWRL:00034:00177
CGTGTCTCTAGGCACAGGATTTTGTGTAAGAG
+
BCDABDBBBBB@BCCCEAAA??6888,,+---
@FZWRL:00034:00196
CGTGTCTCTAGGCACAGGATTTTGTGTAG
+
BB>>@BAAACC>BAA?>8<9CB4<<9A?@
@FZWRL:00035:00155
ACGCTCGACATGCCCAGGTACAGGAG
+
A@???9;<BCB@AA<BA@AA@@A9;9
@FZWRL:00035:00159
ACGCTCGACATGCCCAGGTACAGGAG
+
C?@@@BBBCCA;<<;<BADCCBB:<;
@FZWRL:00035:00171
CGTGTCTCTAGGCACAGGATTTTGTGTAG
+
BBBBBBBBBBCACCBAB=AACC9CBB@??
@FZWRL:00035:00190
CGTGTCTCTAGGCACAGGATTTTGTGTAG
+
AAABFDBAABB@BCCCC?CBCE9=@@;;;
@FZWRL:00036:00161
AGCACTGTAGCTGTCACTAGTTACTTGT
+
<=CCBDDCDCCCCC@@@@@>>;?84244
@FZWRL:00036:00170
CGTGTCTCTAGGCACAGGATTTTGTGTAG
+
BBBBBBBBBBB@DCCBC?AADDFDCC@??
@FZWRL:00036:00173
TACTGAGCTACACACACAGAAAGATTGGT
+
B@BBCCEDBBBC@AAA>A>>><??>;???
@FZWRL:00036:00183
ATATCGCGAGGGTATGGAAGACTCTATAGAGGGT
+
A@B@?>AA;;;79A@@8<;<BB?BA>,,,,,,*,
@FZWRL:00036:00187
TCTCTATGCGCTCCACATGTCTAAGGT
+
BBCCCCCCCEBBB@DBBBBCCBB=@=@
@FZWRL:00036:00198
AGCACTGTAGCTGTCACTAGTTACTTGT
+
<<CCCB@AAAECBBBBBBBCC@B>>;??
@FZWRL:00037:00157
ACGCTCGACATGCCCAGGTACAGGAG
+
B@@@?ABBCCCBBB=BB?CCBBB;<<
@FZWRL:00037:00199
AGCACTGTAGCTGTCACTAGTTACTTGT
+
;<CD<;;AAACCBBBABCBCB>@996;B
@FZWRL:00038:00156
CGTGTCTCTAGGCACCAGGATTTTGTGTAG
+
99449999944244424424444,/667..
@FZWRL:00038:00160
ACGCTCGACATGCCCAGGTACAGGAG
+
@@AAB?CCCCCCBB>BB?CCBBB:;<
@FZWRL:00038:00162
TACTGAGCTACACACACAGAAAGATTGGT
+
B>>?BBAAAABBBBB?@@99909>>;>;>
@FZWRL:00038:00171
TACTGAGCTACACACACAGAAAGATTGGT
+
B@>>AACAA@BBBCDC;;844-8>>;>=@
@FZWRL:00038:00172
TACTGAGCTACACACACAGAAAGATTGGT
+
B>>ABBBB@ABBBBBDCDA@@<@@@=@?B
@FZWRL:00038:00177
TACTGAGCTACACACACAGAAAGATTGGT
+
B???BBBBBBBBBCCB@B;:4-8784;?B
@FZWRL:00038:00187
AGCACTGTAGCTGTCACTAGTTACTTGT
+
ABCCCEEAAAFFBAACCHC@?=A>>=@C
@FZWRL:00038:00192
AGCACTGTAGCTGTCACTAGTTACTTGT
+
;<CCCABAAADCAA@BBBB?=;=442;A
@FZWRL:00038:00196
TACTGAGCTACACACACAGAAAGATTGGT
+
@>>ABBBDBBBBBBDCBC<;;9<CC@CAC
@FZWRL:00038:00198
CGTGTCTCTAGGCACAGGATTTTGTGTAGA
+
BBBBBC@AACD@CCCDC=AADDAECCA;?;
@FZWRL:00039:00175
AGCACTGTAGCTGTCACTAGTTACTTGT
+
:;ECCABBBCCCBB>BBBB?>;=9928@
@FZWRL:00039:00179
CGTGTCTCTAGGCACAGGATTTTGTGTAG
+
BABBBBDBBBC@DECCCACCCF:CBA;77
@FZWRL:00039:00180
CGTGTCTCTAGGCACAGGATTTTGTGTAG
+
BBCBBDBBBCC@BDCCC?BBDC:BA?9;;
@FZWRL:00039:00182
TACTGAGCTACACACACATGAAAGATTGGT
+
@<;;@@@BC@@ABBA>@;99=B<><<5979
@FZWRL:00039:00187
TACTGAACTACACACACAGAAAGATTGGTGC
+
BBBBBB?BCBBCCCB@?=999-9?@>B@CCC
@FZWRL:00039:00190
ACGCTCGACATGCCCAGGTACAGGAG
+
BBBABBCFDCBBFD@BB?B?B@=89<
@FZWRL:00040:00171
AGCACTGTAGCTGTCACTAGTTACTTGT
+
<<CCCDBBCCCCBBBBDCCBB?CBB?BC
@FZWRL:00040:00176
AGCACTGTAGATGTCACTAGTTACTTGT
+
BBBBBBCBBCCDC@=>BBBBA>@<<:@A
@FZWRL:00040:00190
ACGAGTGCGTTCCCCATGTCGTAGGTACTC
+
BBBBAB@???5999/9999BFB@A><<<<C
@FZWRL:00040:00192
CGTGTCTCTAGGCACAGGATTTTGTATAG
+
BBBBBBEEDDC@ECCCC@EEBB9C@B;81
@FZWRL:00041:00163
AGCACTGTAGCTGTCACTAGTTACTTGT
+
:;CCBBBBCCCBBBBBBBBBB>A996:B
@FZWRL:00042:00151
AGCACTGTAGCTGTCACTAGTTACTTGT
+
<<CCAADBBBCCBBBBBBCCB@DAA>AE
@FZWRL:00042:00173
AGCACTGTAGCTGTCACTAGTTATTT
+
<;CCDECCBCDBBBBBBEDC=>444-
@FZWRL:00042:00175
CGTGTCTCTAGGCACAGGATTTTGTGTAG
+
BBCCBD@@ACC@BBCDD?CCCC:BC@99;
@FZWRL:00043:00159
TACTGAGCTACACACACAGAAAGATTGGT
+
BB<BBBBAAACCBCCCCC;;;6;@@?B?B
@FZWRL:00043:00174
CGTGTCTCTAGGCACAGGATTTTGTGTAG
+
ABBBBDABBBC@BBCCCCDCBB:CCC>>>
@FZWRL:00043:00193
ACGCTCGACATGCCCAGGTACAGAG
+
CAABBBBECCEAA?>?B@CCBBBCB
@FZWRL:00044:00153
AGACTGTAGCTGTCACTAGTTACTTGT
+
BBDE@AA?ABA@FACBBDAB?ABB=@?
@FZWRL:00044:00168
CGTGTCTCTAGGCACAGGATTTTGTGTAGA
+
BCC@@A@?>>@8<<CBGAABCC4<<;@??9
@FZWRL:00044:00171
AGCACTGTAGCTGTCACTAGTTACTTGT
+
@@CC<:?EABDCBBBBBBC:92;==;@A
@FZWRL:00044:00179
AGCACTGTAGCTGTCACTAGTTACTTGT
+
;;CCAAACCCEBBBABCCC@?=?>><>B
@FZWRL:00044:00192
TACTGAGCTACACACACAGAAAGATTGGT
+
?<BBBBBBABCBBDCB@=<<;7;CC@C@C
@FZWRL:00044:00197
AGCACTGTAGCTGTCACTAGTTACTTGT
+
<<GCBAEA@@B@<==CDCGCB?BBB?BC
@FZWRL:00044:00198
TACTGAGCTACACACACAGAATGATTGGT
+
B;:<89;;444444/,,,,,*,,,0*424
@FZWRL:00045:00150
ACGAGTGCGTTCCCCATGTCGTAGGTACTC
+
BA>@ABBBBB@ACB:C@?@BBB?B?:;<<C
@FZWRL:00045:00163
ACGAGTGCGTTCCCCATGTCGTAGGTACTC
+
BBBBBBBBCC@CCB9D@ADCCCCC@@;<<C
@FZWRL:00045:00170
CGTGTCTCTAGGCACAGGATTTTGTGTAG
+
BBBBBBBBBBB@BBCDC?BACC:CBB>==
@FZWRL:00045:00187
ATATCGCGAGGTATGGAAGCACTCTATAG
+
389884////,//88565/4444998444
@FZWRL:00046:00165
CGTGTCTCTAGGCACAGGATTTGTGTAG
+
BBDBBD@999@8;<BBDC999141;//1
@FZWRL:00046:00179
AGCACTGTAGATGTCACTAGTTACTTGT
+
BBBBCDCBBC<<=BCDDDDCB@CCC@CC
@FZWRL:00047:00160
TACTGAGCTACACACACAGAAAGATTGGT
+
@AACCCCBBBCDBBDCBA;84-8884;@C
@FZWRL:00047:00169
CGTGTCTCTAAGCACCAGGATTTTGTGTAGG
+
44449444442444424424:::,449/..,
@FZWRL:00047:00174
AGCACTGTAGCTGTCACTAGTTACTTGTGT
+
<CCCBAB=<;A@@@ACNGECC@CB;:00,(
@FZWRL:00047:00191
AGCACTGTAGCTGTCACTAGTTACTTGT
+
ABBB;99>@@AA@@ACCCCBB>B??=?B
@FZWRL:00048:00197
TAGTATCAGCCTCCGCCATGACGAAGGTATTCC
+
998444:44424424424899999242444992
@FZWRL:00049:00185
TACTGAGCTACACACACAGAAAGATTGGT
+
?<@@BBBBABBBBBFBBA;44-9>>;@>B
@FZWRL:00049:00199
ACGCTCGACATGCCCAGGTACAGGAG
+
BBB?@@A>>=ACCGACC?BCCCD;;<
@FZWRL:00004:00207
CGTTGTCTCTAGGCACAGGATTTTTTTTTTTT
+
BDCAAACCECBB?AB:7>;11///11111111
@FZWRL:00004:00222
AGCACTGTAGCTGTCACTAGTTACTTGT
+
>>8449944449?889>>9996999699
@FZWRL:00004:00235
ACGCTCGACATGCCAGGTACAGGAG
+
9;:99<<11/8,/,//,/00//,//
@FZWRL:00005:00228
ACGAGTGCGTTCCCATGTCGTAGGTACTC
+
ABBCBCB;;;244-9999@BAAA?A<=AC
@FZWRL:00005:00231
ACGAGTGCGTTCCCCATGTCGTAGGTACTC
+
;<CCDCBB@;2444/9999BCB@A?@;;;A
@FZWRL:00005:00240
TACTGAGCTACACACACAGAAAGATTGGT
+
BBBBBBCBBBBBBCCDCB@@><@?>>B@C
@FZWRL:00006:00219
ACGCTCGACATGCCCAGGTACAGGAG
+
@@BBCCDEB@==8=9=><@@BAC;;<
@FZWRL:00006:00221
CGTGTCTCTAGGCACAGGATTTTTTGTGTAG
+
:ADCDD@AADC@>BB495999999*9@@>>@
@FZWRL:00006:00231
CGTGTCTCTAGGCACAGGATTTTGTGTAG
+
BCDCCDBBB@B@BCB::94444/9@?99<
@FZWRL:00006:00234
ACGAGTGCGTTCCCACTGTCGTAGGTACTC
+
@@CC?@@@4869@:44444:::44244449
@FZWRL:00006:00238
TACTGAGCTACACACACAGAAAGATTGGT
+
A@?@BBBBBBBBBBBBBACAB=BBB>B>@
@FZWRL:00006:00246
ACGAGTGCGTTCCCCATGTCGTAGGTACTC
+
@ABAAB?;>@4888/9999CDDBG@B<<>C
@FZWRL:00006:00249
CGTGTCTCTAGGCACAGGATTTTGTGTAGA
+
BBA@CCBB?=>@BCCCED?A??5::8,,--
@FZWRL:00007:00211
TACTGAGCTACACACACAGAAAGATTGGT
+
38?@AABCBCCCBCCCDCCCD?BBB=A=@
@FZWRL:00007:00214
AGCACTGTAGCTGTCACTAGTTACTTGT
+
:;CC=:=FBBDCBCB@ABCCB>BBB@BB
@FZWRL:00007:00231
CGTGTCTCTAGGCACAGGATTTTTTTT
+
BBB@@AAAAAA@CCBCDAEABBDBBDD
@FZWRL:00007:00235
AGCACTGTAGCTCGTCACTAGTTAACTTGT
+
34344499:6<0/.../491//,/,//,//
@FZWRL:00007:00240
CGTGTCTCTAGGCACAGGATTTTGTGTAG
+
BAAACBAA?==@BCCCEDAABB9BA>99;
@FZWRL:00008:00208
CGTGTCTCTAGGCACAGGATTTTTTTTTTTTTTTTTTTTTTGTGTAG
+
BBA?@CCCCA@CABB;<==CDFEBBBBBBBBBBBBBDEEE"AD?977
@FZWRL:00008:00209
CGTGTCTCTAGGCGAACAATTT
+
BBBBCDDC1/-2***)*(((,,
@FZWRL:00008:00235
AGCACTGTAGCTGTCACTAGTTACTTGT
+
@@CCBBBBABCBAAAAABC@@>@@A@AB
@FZWRL:00009:00238
AGCACTGTAGCTGTCACTAGTTACTTGT
+
;;CCGBBBABDBBBBBBBCCC@BBB@DD
@FZWRL:00009:00241
AGCACTGTAGCTGTCACTAGTTACTTGT
+
@@BCB?BAAACCCCBBBBBBB@CBB=??
@FZWRL:00009:00246
ACGCTCGACATGCCCAGGTACAGGAG
+
BBBAABBBDAABBB=AB?BAA?B>?A
@FZWRL:00010:00205
CGTGGTCTCTAGGCACAGGATTTTTTTTTGTGTAG
+
881112BA>CDDCCCBAB=@>>>>>>>@">>>>>=
@FZWRL:00010:00240
ACGCTCGACATGCCCAGGTACAGGAGA
+
AABBBBABBBCCDD>AABBBBBC;<<A
@FZWRL:00010:00242
CGTGTCTCTAGGCACAGGATTTTGTGTAG
+
A?BABBBA@BB@CCCCD<===?6=BB97:
@FZWRL:00011:00233
CGTGTCTCTAGGCACAGGATTTTTGTGTAG
+
BBBAAAAA>>ABCC@AA?EDDCC3CCB@??
@FZWRL:00011:00236
CGTGTCTCTAGGCACAGGTTTTTTTTTGTGTAAGGC
+
BBBACBBAAAA@BBBDBABBBBBDCC"C8788+-+,
@FZWRL:00011:00242
AGCACTGTAGCTGTCACTAGTTACTTGT
+
AABCBDBA@ADCBBBBBECCC?CDB@CE
@FZWRL:00012:00237
TACTGAGCTACACACACAGAAAGATTGGT
+
BBBBBBCCABBBAAECBC@@@<?@@=A@C
@FZWRL:00012:00243
TACTGAGCTACACACACAGAAAGATTGGT
+
BBCBBBBBCCCCAAAB<=;EECCCC=@BA
@FZWRL:00012:00244
TAGTATCGAGCCTCGCCATGACGAAGGTATTCC
+
BB;1/11///666>>B=>??==9959<@>>=B8
@FZWRL:00013:00226
AGCACTGTAGCTGTCACTAGTTACTTGT
+
;;DDDECBABCBCCCBBBBCB?AAB@CB
@FZWRL:00013:00236
CGTGTCTCTAGGCACAGGATTTTGTGTAG
+
BBBACDABAAA@BCBCDACDCC9BA=99;
@FZWRL:00013:00237
TACTGAGCTACACACACAGAAAGATTGGT
+
B>;=ABBABBBBAAABBB9;;7<@@@C>A
@FZWRL:00014:00201
ACGAGTGCGTTCCCCCATGTCGTAGGTACTC
+
@?BBBBCA;;29999+94;9=A?@?@BBBHB
@FZWRL:00014:00202
ACGAGTGCGTTCCCCATGTCGTAGGTACTC
+
@@BBBBCB;;2888-99;9?AAAA?;<<CC
@FZWRL:00014:00222
TACTGAGCTACACACACAGAAAGATTGGT
+
B@AADCDBBAA@@BAAAAAAA<@@@@C@B
@FZWRL:00015:00239
TACTGAGCTACACACACAGAAAGATTGGT
+
B?>=BBCCBBBBBCCCCC@@?<@@@@F?C
@FZWRL:00016:00226
AGCACTGTAGCTGTCACTAGTTACTTGT
+
?@BCBBBBBBBBBBBBBBBCC?BBB@CC
@FZWRL:00016:00230
ACGCTCGACATGCCCAGGTACAGGAG
+
CBA?BCBBB@@CCC>?B@BBCBB=?@
@FZWRL:00016:00242
CGTGTCTCTAGGCACAGGATTTTGTGTAG
+
BBBBBBAB@@@@BBCCC<::::-4BB=<?
@FZWRL:00017:00200
AGCACTGTAGCTGTCACTAGTTACTTG
+
:;CCDCCCCCCBBBBBBABCB=A>B?B
@FZWRL:00017:00206
AGCACTGTAGCTGTCACTAGTTACTTG
+
??CCCBDA@ABBBBCBDBCCB:<<@;>
@FZWRL:00017:00224
ACGAGTGCGTTCCCCATGTCGTAGGTACTC
+
BBBB??BBA;2444/9@>@BBDBB@>@AAC
@FZWRL:00017:00235
TACTGAGCTACACACACAGAAAGATTGGT
+
B;;=AAAA@BBBBBCCCC@@@<@BB@D?B
@FZWRL:00018:00205
CGTGTCTCTAGGCACAGGTTTTGTGTA
+
BBBACCCC::;@@?>?@5999/4::44
@FZWRL:00018:00227
AGCACTGTAGCTGTCACTAGTTACTT
+
@@CCCCCAAADCCCBBBCCCD@DDB@
@FZWRL:00018:00244
ACGCTCGACATGCCCAGGTACAGGAG
+
DA@??CCCCBBCCB@AA?ABBCB>@A
@FZWRL:00019:00209
ACGAGTGCGTTCCCCATGTCGTAGGTACTC
+
CBBAA@BBAA4888/99;@BCCBC@<=<BC
@FZWRL:00019:00216
TACTGAGCTACACACACAGAAAGATTGG
+
BBBBDCCCBB@AADCAA@==8:;;;:;>
@FZWRL:00019:00219
TACTGAGCTACACACACTGAAAGATTGG
+
C@CBDCCBAA@B@A@@??49914849;;
@FZWRL:00019:00221
ACGAGTGCGTTCCCCATGTCGTAGGTACTC
+
BBBBABBBB@;===6@ABCCECCCAB<<<C
@FZWRL:00019:00235
ACGCTCGACATGCCCAGGTACAGGAG
+
BB@@@CBCCCCCCD@BB?BBBBBBAA
@FZWRL:00020:00200
TACTGAGCTACACACACAAGAAAGATTGGTAGCT
+
A>@?BBBB@AABBBB@9959991488565///6.
@FZWRL:00020:00202
TACTGAGCTACACACACAGAAAGATTGGT
+
><@@CCCBAAAAAEAA?CAABA@@?@G?B
@FZWRL:00020:00237
TACTGAGCTACACACATAGAAAGATT
+
BA??BBCBBBBBDDCB<:<CBADCC@
@FZWRL:00020:00243
AGCACTGTAGCTGTCACTAGTTACT
+
<<CCAADBBBDGBBBBBCBAA@BBB
@FZWRL:00021:00242
TACTGAGCTACACACACAGAAAGATT
+
AAABBBBBBBBBBCBCCCBBA=AAA@
@FZWRL:00022:00233
ACGCTCGACATGCCCAGGTACAGGA
+
BBBBBBBEDHBAAB?BB@B?A9969
@FZWRL:00022:00242
ACGAGTGCGTTCCCCATGTCGTAGGTAC
+
?>B@AABBBC@BBC9B;:;BCBAA>B<<
@FZWRL:00023:00237
TACTGAGCTACACACACAG
+
BABABBCCCCDA;<<@F@9
@FZWRL:00023:00238
ATCAGACACGGACACAGCAGAACACA
+
BBBBBBBCCC@CCDCCDBB@?=?C@<
@FZWRL:00023:00242
CGTGTCTCTAGGCACAGGA
+
BBAACCBABBB@BBCCCAC
@FZWRL:00023:00246
AGCACTGTAGCTGTCACT
+
CCCCAAA:<9@?9949>>
@FZWRL:00024:00220
CGTGTCTCTAGGCACAGGTTTTTGTGTAG
+
AACBDD@?ACC@DCB@@59999-9BA999
@FZWRL:00024:00236
TACTGAGCTACACACACAGAAAGATTGGT
+
B>>?ABBBBBBBBBCBD@;;4-;>><A>B
@FZWRL:00024:00242
TACTGAGCTACACACACAGAAAGATTGG
+
B@@>ABBBBBBBBCBB<:<CC?BBB@C@
@FZWRL:00025:00220
TACTGAGCTACACACACAGAAAGATTGGT
+
BBBBCCDCCA@AAAADCCBCDA@@A?A>A
@FZWRL:00025:00230
TACTGAGCTACACACACAGAAAGATTGGTG
+
@ABBBBBB@@>>@A=94;888:;;;;<?9.
@FZWRL:00025:00232
ACGCTCGACATGCCCAGGTACAGGA
+
BB@?@CCDECDBBC?BB@BCCDD@A
@FZWRL:00025:00249
ACGAGTGCGTTCCCCATGTCGTAGGTACTC
+
BBC???BBBB@CCC9B;::EFCBC@@;<>C
@FZWRL:00026:00214
ACGCTCGACATGCCCAGGTACAGGAG
+
B@999AB@AACGCCADHBDCBBA9;;
@FZWRL:00026:00234
AGCACTGTAGCTGTCACTAGTTACTTG
+
:;CDCDCAABCBBB>@ABBBB@BAA?B
@FZWRL:00026:00248
ACGAGTGCGTTCCCCATGTCGTAGGTACTC
+
BBB??ABBBB=?==6@9;;CDCBC@@<=<C
@FZWRL:00027:00212
ACGCTCGACATGCCCAGGTACAGGAG
+
B??@?ECCCCB@@@<@@>BBDBB8;;
@FZWRL:00027:00231
TACTGAGCTACACACACAGAAAGATTGGT
+
BA@@BBBBBBCCCEA?@B99909>>>CCB
@FZWRL:00027:00242
ACGCTCGACATGCCCAGGTACAGGA
+
BB@??BBCCAABBB=AA?BBBAA>?
@FZWRL:00028:00221
AGCACTGTAGCTGTCACTAGTTACTTGT
+
<<CCCCCBBBDBBBBBBCCCB?GAC@CC
@FZWRL:00028:00233
TACTGAGCTACACACACAGAAAGATTGG
+
BBCCCCCABBCCCD=<<C@@A=ABB?B@
@FZWRL:00028:00236
CGTGTCTCTAGGCACAGGATTTTGTATA
+
BBAAACDCDAA?GCCCD@DEEE9D?:::
@FZWRL:00028:00247
TAGTATCAGCCTCCGCCATGACGAAGGTATTCC
+
4944449///,//,//,4899444242444242
@FZWRL:00029:00202
AGCACTGCAGCTGTCACTAGTTACTTGT
+
;;CB@=;::::9:>==@>???699969>
@FZWRL:00029:00214
TACTGAGCTACACACACAGAAAGATTGGT
+
BAA?BCBBB@BBBCCCCC@@@<@BB?BBC
@FZWRL:00030:00244
AGCACTGTAGCTGTCACTAGTTACTTG
+
??CCBBBAABCBBBBBBBBB=<=9929
@FZWRL:00030:00246
TACTGAGCTACACACACAGAAAGATTGGT
+
B@@>BBBBBBBBAACB@@;996;>>>C?B
@FZWRL:00031:00222
ACGCTCGACATGCCCAGGTACAGGAG
+
CBBAABBEDCBABB?BBACBCBD@@A
@FZWRL:00032:00235
ACGCTCGACATGCCCAGGTACAGGAG
+
HB@??BBCCBBBBB>BC@BBBAB@BB
@FZWRL:00032:00236
ACGAGTGCGTTCCCCATGTCGTAGGTACTC
+
BDB???B?CC@AAB:B;::@ADBC?@;<<C
@FZWRL:00032:00239
CGTGTCTCTAGGCACAGGATTTTGTGTA
+
BCCCBGAABBD@BBBDF?CBDD9BAC11
@FZWRL:00032:00244
ACGCTCGACATGCCCAGGTACAGGA
+
AAABBBCCCCC;;;9;B?CCCDD;;
@FZWRL:00033:00208
AGCACTGTAGCTGTCACTAGTTACTTGT
+
;;CCCECBBCEBBBABBBCCA@CBB>?A
@FZWRL:00033:00216
CGTGTCTCTAGGCACAGGTTTTTGTGTAGA
+
AA@@CDBBCBE@CCCCC@CCCC2B@@44;<
@FZWRL:00033:00217
AGCACTGTAGCTGTCATTAGTTACTTGT
+
;<CCDBB9:<CCDCDBB>?@><>8848>
@FZWRL:00033:00239
TACTGAGCTACACACACAGAAAGATTGGT
+
<;<CDA@AAAFCB@ABA99<@<?@C>C=@
@FZWRL:00033:00242
ACGCTCGACATGCCCAGGTACAGGA
+
AACAABCCCCCBBB>BB?BBE??=?
@FZWRL:00034:00224
TACTGAGCTACACACACAGAAAGATTGGTGCT
+
@@@@BCA<<;>>?A<<:@>AC>A@@<B>@977
@FZWRL:00034:00225
CGTGTTTCTAGGCACAGGATTTTGTGTAGA
+
BBC@?=:===@>BCB@@?ACCCACCC@AAB
@FZWRL:00034:00238
ACGCTCGACATGCCCAGGTACAGGA
+
??A@@>@AA999991995<>@=B9;
@FZWRL:00035:00208
AGCACTGTAGCTGTCACTAGTTACTTGT
+
<<DCCABBCCCCBCCCCCCAAAA@@=@B
@FZWRL:00035:00222
AGCACTGTAGCTGTCATTAGTTACTTGT
+
<?DCBBCAAADCCBBBB@AA?;@??;@F
@FZWRL:00035:00234
CGTGTCTCTAGGCACAGGATTTTGTTTAGA
+
ABB@CD>AABB@AACCCACCBD9BBB=ABB
@FZWRL:00035:00236
CGTGTCTCTAGGCACAGGATTTTGTGTAG
+
BBB@CDBBBBB?BCDDC=?ACB:CCB?>>
@FZWRL:00035:00244
CGTGTCTCTAGGCACAGGATTTTGTGTAG
+
AAAAADBBBBB@BCCCCAAAAA9=@@99;
@FZWRL:00036:00204
TACTGAGCTACACACACAGAAAGATTGGTGCT
+
B?>=AAAAABBCBB@@>@9990999<?;><77
@FZWRL:00036:00222
AGCACTGTAGCTGTCACTAGTTACTTGT
+
:;GCCBBBBCCDBB>ABBBBD@C??=?B
@FZWRL:00037:00217
ACGCTCGACATGCCCAGGTACAGGAG
+
BABBDCCCCCCDCD@CCACBBBB:<<
@FZWRL:00037:00229
ACGCTCGACATGCCCAGGTACAGGAG
+
CA@??BCDECC;;;;;C@CCBBB;;<
@FZWRL:00038:00201
TACTGAGCTACACACACAGAAAGATTGGTGCTG
+
BBBABBBBBBCCACBBB@999088858>?>>@?
@FZWRL:00038:00202
AGCACTGTAGTGTCACTAGTTACTTGT
+
B9;<CCCAAACCCCCECCBA>A@@<>@
@FZWRL:00038:00207
AGCACTGTAGCTGTCATTAGTTACTTGT
+
<>CCDDB@@AEBBDBBB@BAA?A@><BB
@FZWRL:00038:00212
AGCACTGTAGCTGTCACTAGTTACTTGTGTG
+
;<CCDCCBBBBBBB<BBBBBC?B??<@BBBC
@FZWRL:00038:00214
ACGAGTGCGTTCCCCATGTCGTAGGTACTC
+
CBBA??BBBA@;AA:B;::BCCBC@@;<<C
@FZWRL:00038:00234
AGCACTGTAGCTGTCACTAGTTACTTGT
+
;<CCBBBABBDCBB<BBBBBB@B996:B
@FZWRL:00038:00236
CGTGTCTCTAGGCACAGGATTTTGTGTAG
+
BB@@@@AAAAA@BBCCCEDDDD:EDEA>>
@FZWRL:00038:00247
CGTGTCTCTAGGCACAGGATTTTGTGTAG
+
BBBBCDBBBBB@BCCCCACFBC9BA=89;
@FZWRL:00039:00208
AGCACTGTAGATGTCACTAGTTACTTGT
+
BBCBCECBBBCECBBAA?B@@=@@@?AA
@FZWRL:00039:00218
TAGTATCAGCCTCGCCATGACGAAGGTATTCC
+
@@CCCCCA?@?@@;;7;>@>@;;8=?@@F696
@FZWRL:00039:00233
TACTGAGCTACACACACAGAAAGATTGGT
+
?<<>ABBAA@@B@@CCCC;;96;@>>B@B
@FZWRL:00039:00244
TACTGAGCTACACACACAGAAAGATTGGT
+
CBBBAACCBBBAAABBBCCCC?;;;AD?A
@FZWRL:00039:00249
TACTGAGCTACACACACAGAAAGATTGGT
+
B>>?BBBBBBBBBBCCDB>>>:@@@?C?B
@FZWRL:00040:00208
CGTGTCTCTAGGCACAGGATTTTGTGTAGAG
+
AABBBBAAAAB@DCCCD@AACC:CA?@??@@
@FZWRL:00040:00211
ACGAGTGCGTTCCCCATGTCGTAGGTACTC
+
BBB>>>@@@A@ABB:B??@BBCAB?A<=>D
@FZWRL:00040:00214
TACTGAGCTACACACACAGAAAGATTGGTGCT
+
B;>?BBBBABCDBFCBBB9997;>>?B?AAA@
@FZWRL:00040:00216
ACGCTCGACATGCCCAGGTACAGGAG
+
CC@??BCFCDB@A@>ABABCBBB>AB
@FZWRL:00040:00224
TACTGAGCTACACACACAGAAAGATTGGTGC
+
A@A@BBBBBBBBBBCBBD9990999<A=A?@
@FZWRL:00040:00237
AGCACTGTAGCTGTCACTAGTTACTTGT
+
;;CCCCBCCCCCBBBBBCCBB@DBB>??
@FZWRL:00040:00239
ACGAGTGCGTTCCCCATGTCGTAGGTACTC
+
BBB???BBBC@ABB:E:::BBCBC@A<<<C
@FZWRL:00040:00245
TACTGAGCTACACACACAGAAAGATTGGTG
+
B???BCG@@?BBDECECCCFC>BBB?B?@@
@FZWRL:00041:00202
CGTGTCTCTAGGCACAGGATTTTGTGTAGAG
+
BBBBBBBBBBB?B@DEED=<<<49AC99<<<
@FZWRL:00042:00205
CGTGTCTCTAGGCACAGGATTTTGTGTAGA
+
BBB@CBBCBBC@CFCDE?BBCC:BCB99;B
@FZWRL:00042:00228
ACGCTCGACATGCCCAGGTACAGGAG
+
A><<<AAAGDCAAA<AA?A@@@@8;;
@FZWRL:00042:00236
TACTGAGCTACACACACAGAAAGATTGGTGCTG
+
B>@BBBCBC?BBBBBABC<;;9<BA?B@BBBCC
@FZWRL:00042:00246
TACTGAGCTACACACACAGAAAGATTGGT
+
?<@@BCAABAABCCCACBCCC>CCC@B@C
@FZWRL:00042:00248
CGTGTCTCTAGGCACAGGATTTTGTGTAG
+
??@@@@@@@AA@DBBDD@CCDD:ECC=;;
@FZWRL:00043:00201
CGTGTCTCTAGGCACAGGATTTTGTGTAGAG
+
BBBBBA@@@AA@CCCCD?CBCD9DCD@??;;
@FZWRL:00043:00212
ACGAGTGCGTTCCCCATGTCGTAGGTACTC
+
BBBBBBBBBA@ACC:C:::BCBBB@?AAAD
@FZWRL:00043:00214
AGCACTGTAGCTGTCATTAGTTACTTGT
+
<<CCBBE::<CCCCCBB>A==8@??;@A
@FZWRL:00043:00215
ACGCTCGACATGCCCAGGTACAGGAG
+
CA>??CCCCDCAAA>ACACCBBC>AB
@FZWRL:00043:00220
TACTGAGCTACACACACAGAAAGATTGGTGCTG
+
BB@BBBCA@BBCCCDACC;88-8>>;??B@AAA
@FZWRL:00043:00235
CGTGTCTCTAGGCACAGGATTTTGTGTAGA
+
AAAAAA@@@AABDBCBBEDDED:EDC?<;@
@FZWRL:00043:00243
ACGAGTGCGTTCCCATGTCGTAGGT
+
BBB?BBA?99511-/1//6664424
@FZWRL:00043:00244
TAGAGCTACACACACAGAAAGATTGGTGC
+
BBBBBBBBBBBBB>99711,6==:6=>@B
@FZWRL:00043:00248
CGTGTCTCTAGGCACAGGATTTTGTGTAG
+
BBBCCCBCBBB@BBCCDBCBBB:CBB=@@
@FZWRL:00043:00249
CGTGTCTCTAGGCACAGGATTTTGTGTAG
+
AAB@BBBBBBB@CBDDD=CABBAECC@<@
@FZWRL:00044:00206
AGCACTGTAGCTGTCACTAGTTACTTGTGTG
+
ABCCCCCCBCCCCCC?==BCC@BAA?BBCBB
@FZWRL:00044:00216
AGCACTGTAGCTGTCACTAGTTACTTGTG
+
@BCCCCCDACB@@@ACCBBBC>A;;9;AA
@FZWRL:00044:00219
ACGAGTGCGTTCCCCATGTCGTAGGTACTC
+
BBAABBBBBB@BCC:D@??BBB@B?A;<<C
@FZWRL:00044:00231
TACTGAGCTACACACACAGAAAGATTGGTGC
+
AABBBBBA@ABBBBDCBB;996:<<;@@CBC
@FZWRL:00044:00233
TACTGAGCTACACACACAGAAAGATTGGTG
+
B>>>BBC@?@@BBCCC@@944-8><;?@BC
@FZWRL:00044:00239
ACGAGTGCGTTCCCCATGTCGTAGGTACTC
+
BC?B@@;;9@;@>@6A<<<BCCBB?BAAAC
@FZWRL:00044:00240
CGTGTCTCTAGGCACAGGATTTTGTGTAGA
+
BBBB??A@AAC>AAECD@CCCC9CCBB?@;
@FZWRL:00045:00205
TATATCAGCCTCGCCATGGATCGAAGGTATTCC
+
3374444:9993331///,/666657,/.4249
@FZWRL:00045:00212
CGTGTCTCTAGGCACAGGATTTTGTGTAAG
+
BBBBCDBAAAB@BBCDC?BBBC:B@@4459
@FZWRL:00045:00217
CGTGTCTCTAGGCACAGGATTTTGTGTAGA
+
@@@AAAAAAAA@BBCCC@ABDD:ECD?><:
@FZWRL:00045:00223
AGCACTGTAGCTGTCACTAGTTACTTGT
+
@@BCCBCCCCCBAABBBBAAB@CAA=@@
@FZWRL:00045:00227
CGTGTCTCTAGGCACAGGATTTTGTGTAGA
+
AABABB===@BACCCCD?CCCC:CBD=<@@
@FZWRL:00045:00237
ACGCTCGACATGCCCAGGTACAGGAG
+
C????BBCCCCBBB>BB@BBCBB>@B
@FZWRL:00046:00209
CGTGTCTCTAGGCACAGGATTTTGTGTAGA
+
AABCCDBCCDB?BCCCD?EBCC:BA@=@@@
@FZWRL:00046:00225
ACGAGTGCTTCCCCATGTCGTAGGTACTC
+
BB?ABBCCA?ABB:D@@ACCDBB@B<><D
@FZWRL:00046:00232
ACGAGTGCGTTCCCCCATGTCGTAGGTACTC
+
BBBBBBBBBB@BBBB2B;<<CFC@C@B<<<C
@FZWRL:00046:00248
CGTGTCTCTAGGCACAGGATTTTGTGTAGA
+
AABBAA===@A@CBDCC@BBBB7BB@97:;
@FZWRL:00046:00249
ACGAGTGCGTTCCCCATGTCGTAGGTACTC
+
BBBBBDCBCCACCC9C;;;BBBAB@B<<<C
@FZWRL:00047:00206
TCTCTATGCGCTCCACATGTCTAAGGTA
+
BAAABBBCCCCEC@BA@;;999969=@@
@FZWRL:00047:00222
ACGAGTGCGTTCCCCATGTCGTAGGTACTC
+
BBA??BBBAA?ABC:D:9:BCCAC@A;@>E
@FZWRL:00047:00237
ACGAGTGCGTCCCATGC
+
<>9;9110////+/644
@FZWRL:00047:00240
ACGAGTGCGTTCCCCATGTCGTAGGTACTC
+
BBAABABBBA@ACC:D:99BBBBC@B;<<C
@FZWRL:00047:00242
ACGCTCGACATGCCCAGGTACAGGAG
+
C?@@@CCDDCCCCCABC@B@AAB@@A
@FZWRL:00047:00249
TACTGAGCTACACACACAGAAAGATTGGT
+
B>>?BBBBBBBBBBDB@@944-9>>>B?B
@FZWRL:00048:00216
TACTGAGCTACACACACAGAAAGATTGGTGCT
+
><<BABB@?@ABBBDAAA994-9>><A?BABE
@FZWRL:00048:00249
TACTGAGCTACACACACAGAAAGATTGGT
+
B@AABCBBBBBBBCDDCB9996:;;<AGC
@FZWRL:00049:00213
CGTGTCTCTAGGCACAGGATTTTGTGTAGA
+
BBB@@AAAAAB@CBCCCBEBCC:DCD=;?:
@FZWRL:00049:00221
AGCACTGTAGCTGTCACTAGTGTGT
+
@@ABCBBBBCCC>@@BBBCCCBBBB
@FZWRL:00049:00228
ACGCTCGACATGCCCAGGTACAGGAG
+
B>??@?AACCCCCC@BB?BCCBC?BC
@FZWRL:00049:00230
TACTGAGCTACCACACACAGAAAGATT
+
;<;99@A9444844444444//+.,,*
@FZWRL:00049:00233
CGTGTCTCTAGGCACAGGATTTTGTGTAGAG
+
@BBBBBBAAAC@CCCDC?CCDD9BD@=<?99
@FZWRL:00049:00239
CGTGTCTCTAGGCACAGGATTTTGTGTAGA
+
AABBAA===AB@CBBDDECBEE:CCD9779
@FZWRL:00049:00241
AGCACTGTAGCTGTCACTAGTTACTTGT
+
@CBB?ABBAAA;;<@CCDCCC@CBB:;;
@FZWRL:00004:00251
TACTGAGCTACACACATAGAAAGATTGGTGCTGC
+
BBBBCBCB99;@<<994?48818>>;?>A@@@AA
@FZWRL:00004:00258
CGTGTCTCTAGGCACAGGATTTTTTTTGTGTAG
+
BBBAAAAA>>B@CC@=?A44444999$9AA?>?
@FZWRL:00004:00273
AGCACTGTAGCTGTCACTAGTTACTTGT
+
@@BCAADBBBCCBBBABBCCB?DBB@BB
@FZWRL:00004:00294
AGCTCGACATGCCCAGGTACAGGAGACTG
+
?9<<BCCCB>AAA<AAAABBBC>ABBCCC
@FZWRL:00004:00295
CGTGTCTCTAGGCACAGGATTTTGTGTAG
+
BBA@ADABBBB@DCBAB?A???6=@@99;
@FZWRL:00004:00299
TATGAGCTACACACACAAGAAAGATTGGTG
+
BBBCBBBBBAAB@D@>::111,..,*,*,.
@FZWRL:00005:00255
CGTGTCTCTAGGCACAGGATTTTTTTTTTTGTGTAG
+
BBBA@@@@@@A@BBAAA944444999994"4;;9;>
@FZWRL:00005:00260
ACGAGTGCGTTCCCCATGTCGTAGGTACTC
+
BBBBAACB;=2444/9@?>BCCBB?A;<;C
@FZWRL:00005:00264
AGCACTGTAGCTGTCACTAGTTACTTGTGTG
+
AAA@@AAABDDB???999BCB@DDB?BDCBC
@FZWRL:00005:00274
ACGCTCGACATGCCCAGGTACAGGAG
+
B@@?BCCDCCCCCC>@@?BBBBC;;<
@FZWRL:00005:00277
CGTGTCTCTAGGCACAGGATTTTGTGTAG
+
AAAAAAAA@@@@CCCDC?AABB9BB@=;@
@FZWRL:00006:00259
AGCACTGTAGCTGTCACTAGTTACTTGT
+
:;CBBBCCCCCCCDCBBCCCC@DAB@CC
@FZWRL:00006:00261
CGTGTCTCTAGGCACAGGATTTTGTGTAGAG
+
BBBACDBBAAA@BCA?;:1///*1<<-----
@FZWRL:00006:00265
ACGCTCGACATGCCCAGGTACAGGAG
+
B@@@@CBGBBCCCD>@@=@BB?B=@A
@FZWRL:00006:00278
ATCAGACACTCGGACACAGCAGAACACA
+
8373444443431448888////,/66/
@FZWRL:00007:00251
AGCACTGTAGCTGTCACTAGTTACTTGT
+
;<CCGBBBCCCABBCCCCCCC=AAC@CC
@FZWRL:00007:00261
TACTGAGCTACACACACAGAAAGATTGGT
+
B>;=BBCB??BBAABCFCBBB>AA@ACBC
@FZWRL:00007:00262
CGTGTCTCTAGGCACAGGATTTTGTGTAGAGGC
+
DBCCCCCB;9<?;99DB?@ACE4<9B9999984
@FZWRL:00007:00265
ACGCTCGACATGCCCAGGTACAGGAG
+
BC@@ABBBCCCCDC?BB?BCCBC;;<
@FZWRL:00007:00275
ACGAGTGCGTTCCCATGGTAGGTACTC
+
<84448878878964442/77,,,,,,
@FZWRL:00007:00293
AGCACTGTAGCTGTCACTAGTTACTTGTGTGC
+
A@?=@<;<ABABAAABB@AAC@BBB8<<AAA8
@FZWRL:00008:00251
ACGCTCGACATGCCCAGGTACAGGAG
+
CBBABCBECCCGGF>BBACBA@@9<<
@FZWRL:00008:00257
AGCACTGTAGCTGTCACTAGTTACTTGT
+
<<CCCBCCBCCCCCCBBBCAA?@@A<AB
@FZWRL:00008:00258
CGTGTCTCTAGGCACAGGATTTTGTGTAG
+
AABBBDCC@@@@CCBBB=AACC7BB@988
@FZWRL:00008:00266
CGTGTCTCTAGGCACAGGATTTTGTGTAG
+
??AAAAAAAAB@CC@AC=BBBB7BBB9::
@FZWRL:00008:00267
ATCAGACACGGACACAGCAGAACACACAG
+
BCBBBABCAB8<=DCCBBA;;89@888>6
@FZWRL:00008:00283
TACTGAGCTACACACACAGAAAGATTGGTG
+
AABBCCDBBBBBBBDBAA;:968>>=A@CC
@FZWRL:00009:00259
AGCACTGTAGCTGTCACTAGTTACTTGTG
+
?@@CBBBBCCCBBCBBBCCCD?AAA=ACA
@FZWRL:00009:00261
ACGAGTGCGTTCCCCATGTCGTAGGTACTC
+
BBBB?BBBA;2444/9>>@CFDBC@;;<<C
@FZWRL:00009:00262
ACGAGTGCGTTCCCCATGTCGTAGGTACTC
+
BBB?@BBCBB=?==6==@?BCBBA@B;<;C
@FZWRL:00009:00279
ACGCTCGACATGCCCA
+
AACCBB@ACABCBB<<
@FZWRL:00009:00295
CGTGTCTCTAGGCACAGGATTTTGTGTAGA
+
BBB?BBABAAA@CECCC@AACCFFDC@??:
@FZWRL:00010:00268
CGTGTCTCTAGGCACAGGATTTTGTGTAGAG
+
??@ABBBBBBC@EB@AA?DAID:DCB@?8;9
@FZWRL:00010:00282
TACTGAGCTACACACACAGAAAGATTGGT
+
B@<>ABBBBB?B?BCCCD@@?<@@@@C?B
@FZWRL:00010:00286
AGCACTGTAGCTGTCACTAGTTACTTGT
+
??BCBABBAACCDB????@CC?BBB=@A
@FZWRL:00010:00299
ACGCTCGACATGCCCA
+
>?@@BCCFCCCCCE@;
@FZWRL:00011:00253
ACGAGTGCGTTCCCCATGTCGTAGGTACTC
+
@ABBBBBBA;2444/9>FACDGBCB<<<<C
@FZWRL:00011:00269
AGCACTGTAGCTGTCACTAGTTACTTGT
+
:;CCDBCCBBCBBBBBBBBBB?BBB?BB
@FZWRL:00011:00270
CGTGTCTCTAGGCACAGGATTTTGTGTAG
+
BBAAADCCD@@>@CBDD????@6=AA@@@
@FZWRL:00011:00281
CGTGTCTCTAGGCACAGGATTTTGTGTAG
+
BBBBBCBBBBB@CBCCC?AEAA6A@@@?@
@FZWRL:00011:00285
ACGCTCGACATGCCCAGGTACAGGAG
+
A@@@@CCCGCC@>>:9859@@>@=@A
@FZWRL:00011:00297
CGTTTCTCTAGGCACAGGTTTTTGTGTAGAGGC
+
BBBB>BAB?=@?BCCCC=@@@@/?>>??@??=?
@FZWRL:00011:00299
ACGCTCGACATGCCCAGGTACAGGAG
+
BAAAABBCCDBBBB?BB@DABAA;9<
@FZWRL:00012:00263
CGTGTCTCTAGGCACAGGATTTTGTGTAG
+
BBB@CDCCBBB@BCCCCACDDF9BBB==@
@FZWRL:00012:00265
TACTGAGCTACACACACAGAAAGATTGGTG
+
B?==AACBBBBBBBCCAC;;:8:@@>A@CA
@FZWRL:00012:00268
AGCACTGTAGCTGTCACTAGTTACTTGT
+
@@CCBBCBCCCBBBBBBBBBB>BBB?BC
@FZWRL:00012:00270
AGCACTGTAGCTGTCACTAGTTACTTGT
+
?@CDBBBBABBBBBBB@BBBC@@?B>BB
@FZWRL:00012:00272
TACTGAGCTACACACACAGAAAGATTGGTGC
+
BA@@BADBBBBBBCCCCCAA@<@BA>B?BAB
@FZWRL:00012:00284
ACGAGTGCGTTCCCCATGTCGTAGGTACTC
+
BBBBBBBBBBDBA?6=9;;BCCBB@B<=<C
@FZWRL:00012:00288
ACGAGTGCGTTCCCCATGTCGTAGGTACTC
+
DBB??BBBBA;=884=9<;BCCBC@B<<<G
@FZWRL:00013:00253
ACGAGTGCGTTCCCCATGTCGTAGGTACTC
+
BBBA?BBBDB>AAA8BAAACFBBB@@<<<C
@FZWRL:00013:00263
ATATCGCGAGGGTATGGAAGACTCTATA
+
AABBA@=B>AA<;<:A=A@CCBCCBCB@
@FZWRL:00013:00274
AGCACTGTAGCTGTCACTAGTTACTTGT
+
;;CCAAACCCBBAA@@@BCBB@CCB:9:
@FZWRL:00013:00279
CGTGTCTCTAGGCACAGGATTTTGTGTAGA
+
BB@@BBBBAAB@CCECC>AADE:EDCA@?;
@FZWRL:00013:00282
CGTGTCTCTAGGCACAGGATTTTGTGTAG
+
BBB@BDBBA>A@BBCDC@AAAA9AA=99;
@FZWRL:00013:00288
ACGCTCGACATGCCCAGGTACAGGAG
+
BAABBCCEDCCCCC>::7;<?>A=@A
@FZWRL:00013:00292
TACTGAGCTACACACACAGAAAGATTGGT
+
BBBBBBCBBBBBBCDBBA;996;BA@C@C
@FZWRL:00014:00263
ACGCTCGACATGCCCAGGTACAGGAG
+
?>9;;A@AAA@>?>9>@<?>@@@9;;
@FZWRL:00014:00271
ACGAGTGCGTTCCCCATGTCGTAGGTACTC
+
BBBBBBBBBDBDBB9D;;9>@@>@=?<==C
@FZWRL:00014:00275
CGTGTCTCTAGGCACAGGATTTTGTGTAG
+
BBBABCCC@@@@CCEBB?@@==6@A>>>@
@FZWRL:00014:00282
AGCACTGTAGCTGTCACTAATTACTTGT
+
@ACCBBBBABBBBBBBB??>>?@996;@
@FZWRL:00014:00290
ACGAGTGCGTTCCCCATGTCGTAGGTACTC
+
BBB?BBBBB@6994-89;9ACFBB?B;<<C
@FZWRL:00014:00294
TACTGAGCTACACACACAGAAAGATTGGT
+
B@@>BBCBABAAADCBBB;;969>>>B@B
@FZWRL:00014:00298
TACTGAGCTACACACACAGAAAGATTGGT
+
@>>=BBBB@AABBCCBB@;;96;@@?C@C
@FZWRL:00015:00256
TACTGAGCTACACACACAGAAAGATTGGTG
+
B@??BBCCCBCCBCAA@BBBB=BBB?B@CC
@FZWRL:00015:00262
CGTGTCTCTAGGCACAGGATTTTGTGTAAGC
+
BBAAABAA>>A@BCCCD@BAAB982200+-,
@FZWRL:00015:00270
TCTCTATGCGCTCCACATGTCTAAGGT
+
BBCCA@ACDCCBC@CGBBCDCBB?C@A
@FZWRL:00015:00292
ACGCTCGACATGCCCAGGTACAGGAG
+
B??A@CCECCCCCC=BB@BAAAA>?@
@FZWRL:00016:00286
ACGAGTGCGTTCCCCATGTCGTAGGTACTC
+
??BBBBBBBB>BAA7@;;<CCCBB@;;<<C
@FZWRL:00016:00293
TAGTATCAGCCTCGCCATGACGAAGGTATTCC
+
BBAABBDDCCCC9<<@B><?@11-/777CCC@
@FZWRL:00016:00298
CGTGTCTCTAGGCACAGGATTTTGTGTAG
+
AAAAABBBAAB@CCCCC@DBFCFFCD=<@
@FZWRL:00017:00259
ACGAGTGCGTTCCCCATGTCGTAGGTACTC
+
BBB>>>ABBC@BBB9BABBCCCBB@@;<<C
@FZWRL:00017:00278
AGCACTGTAGCTGTCACTAGTTACTTGT
+
<<CCGECCCCCBAB@BBBDBB@CDB>??
@FZWRL:00017:00283
AGCACTGTAGCTGTCACTAGTTACTTGT
+
@ACGDBBBBCCBBCCBB?@?@=>::6;B
@FZWRL:00017:00284
TACTGAGCTACACACACAGAAAGATTGGT
+
BBB??AECCBBBCBBBCCBBC@BBBBCBB
@FZWRL:00017:00295
ATCAGACACGGACACAGCAGAACACAC
+
BB@?ACBBBB@CCDCDCCCCB?CCAAB
@FZWRL:00018:00262
AGCACTGTAGCTGTCACTAGTTACTTGT
+
;;AA>BCBCCCCCCCCCBCDC@C@@=<;
@FZWRL:00018:00273
TACTGAGCTACACACACAGAAAGATTGGT
+
BB@BBBCA@BBBBCCCCC;::8;BB?C@C
@FZWRL:00018:00275
TGATACGTCTCCTTCCTTAGTTACTTCAGGGC
+
BBB@BBBBBBB@B?D@DBBBB@B??;=AAA<B
@FZWRL:00018:00280
AGCACTGTAGCTGTCACTATGTTACTTGT
+
3478484444433334484448243;:;;
@FZWRL:00018:00282
TACTGAGCTACACACACAGAAAGATTGGT
+
B>>=ABBBA@BBAADCCC;;96;@>>C>B
@FZWRL:00018:00297
AGCACTGTAGCTGTCACTAGTTACTTGT
+
;;GEAAABBBDBBBBBBCCBC@CCB>@?
@FZWRL:00019:00250
AGCACTGTAGCTGTCACTAGTTACTTGT
+
;;BCCBCDCCDBCCCDCCDFDCDBB?BB
@FZWRL:00019:00257
TACTGAGCTACACACACAGAAAGATTGGT
+
BA??BBBBABCBCCBAFB9<98;A@>C?@
@FZWRL:00019:00274
CGTGTCTCTAGGCACAGGATTTTGTGTAG
+
CCBBCCCC::;@CCBBC?DAEC:BC@999
@FZWRL:00019:00276
AGCACTGTAGCTGTCACTAGTTACTTGT
+
<<DCDBBAABDBBB@BBBCCC?BAA?BB
@FZWRL:00019:00280
CGTGTCTCTAGGCACAGGATTTTGTGTAAG
+
BBBBCDBBBBB@BBB@C=9944-9@@>A;<
@FZWRL:00019:00281
AGCACTGTAGCTGTCACTAGTTACTTGT
+
@@CCBBCBABCBBB?BBBBCC?A>>;?B
@FZWRL:00019:00288
ACGCTCGACATGCCCAGGTACAGGAG
+
BBABBBCECCCCBB>BBACBCBB>@@
@FZWRL:00019:00295
TACTGAGCTACACACACAGAAAGAATTGGT
+
A?>@BBBCBBBBBDC?BB911,11-1-1;>
@FZWRL:00020:00275
ACGAGTGCGTTCCCCATGTCGTAGGTACTC
+
BBA@@@AAAB@BCC:CA@@BCA?@??AAAC
@FZWRL:00020:00278
ACGCTCGACATGCCCAGGTACAGGAG
+
CABAABBBCCCCCC@BB?BBCCB>@A
@FZWRL:00020:00279
ACGAGTGCGTTCCCCATGTCGTAGGTACTC
+
BBB@BBBBAA?ACH:C:99BBB@A@@>>>C
@FZWRL:00020:00283
ATATCGCGAGGGTATGGAAGACTCTATAGA
+
CA@@>@9A9;;9<BBC?B?BBB@@?<7770
@FZWRL:00020:00290
CGTGTCTCTAGGCACAGGATTTTGTGTAG
+
AABBBBBCCCC@CCCCEADCDC9BBA=?:
@FZWRL:00020:00297
CGTGTCTCTAGGCACAGGATTTTGTGTAG
+
BBAACDBBBBB@BCCDCACBBB6=@;449
@FZWRL:00021:00252
ACGAGTGCGTTCCCCATGTCGTAGGTACTC
+
BBBBABBA;;2444/9@@?CCCCC@A:<;E
@FZWRL:00021:00267
CGTGTCTCTAGGCACAGGATTTTGTGTAG
+
CCBBBBBBBBDBGBAACBCEDF:CA@988
@FZWRL:00021:00271
AGCACTGTAGCTGTCACTAGTTACTTGT
+
ABCBBBCA@ACCBB>BBBBCD@A@A=BB
@FZWRL:00021:00277
TACTGAGCTACACACACAGAAAGATTGGT
+
B>>?BBBBBBCCCFA?@B99909?@<ACC
@FZWRL:00021:00278
TACTGAGCTACACACACAGAAAGATTGGT
+
CBBABCCBAA>@AACCCBBCG@BBC@C@C
@FZWRL:00021:00280
AGCACTGTAGCTCGTCACTAGTTACTTGT
+
48889?99/,,-,,,,*,*,,,*///,4=
@FZWRL:00021:00289
TGATACGTCTCCTTCCTTAGTTACTTCA
+
BBBBBBAABBB@B@C@B@BBC@@@@?BC
@FZWRL:00022:00254
TACTGAGCTACACACACAGAAAGATTGGT
+
CAABCBBBBBABAAAA@D99919>>;>=@
@FZWRL:00022:00260
ACGCTCGACATGCCCAGGTACAGGAG
+
BBBABDBBBCC@@A>ACACDBBB;;<
@FZWRL:00022:00265
ACGCTCGACATGCCCAGGTACAGGAG
+
BA?@@BBDDCBBBA?BB@BBBBB>@A
@FZWRL:00022:00269
AGCACTGTAGCTGTCACTAGTTACTTGT
+
<<ECDCBBCCCBBBBBBBBBC@CBB@CC
@FZWRL:00022:00281
ACGCTCGACATGCCCAGGTACAGGAG
+
BBAABBBDCBB??@=@BABBBBB>?@
@FZWRL:00022:00284
TACTGAGCTACACACACAGAAAGATTGGT
+
><<>BBBB@ABBBBCABB994-;>>>A=@
@FZWRL:00022:00285
TACTGAGCTACACACACAGAAAGATTGGT
+
B?==ABCAABBBADCCCB;996:AA?B@C
@FZWRL:00022:00287
TCTCTATGCGCTCCACATGTCTAAGGT
+
CBFCCCCCAA@BC?CBBCDCCAA7;8<
@FZWRL:00023:00259
AGCACTGTAGCTGTCACTAGTTACTTGT
+
:;EDDBBBBCCCBB>?BBBBD@C??<@C
@FZWRL:00023:00268
AGCACTGTAGCTGTCACTAGTTACTTGT
+
<<CCAADBBCCBBB>BBBCCB?BBB@BA
@FZWRL:00023:00269
CGTGTCTCTAGGCACAGGATTTTGTGTAG
+
@@BABBBBAAB@CDCCC?CCBB9BDD=>A
@FZWRL:00023:00277
TACTGAGCTACACACACAGAAAGATTGGT
+
B???BBBBBBBBBBCA@@99909??<A>B
@FZWRL:00023:00294
ACGAGTGCGTTCCCCATGTCGTAGGTACTC
+
BBB@??=AAA@ABB9D:::CB?=A=@@AAD
@FZWRL:00023:00296
ACGCTCGACATGCCCAGGTACAGGAG
+
BBBBBBBCCCBEBA?BB@BACDC>@A
@FZWRL:00024:00279
ACGCTCGACATGCCCAGGTACAGGAG
+
HBBAACBCDCBBBB?BA@BBCBD::<
@FZWRL:00024:00281
TACTGAGCTACACACACAGAAAGATTGGT
+
B@AABCCBABCBCCCCAB;:4-8>>>B?B
@FZWRL:00024:00283
CGTGTCTCTAGGCACAGGATTTTGTGTAG
+
BBB??DABB@B@BBCCDACCCD9BB@99;
@FZWRL:00024:00284
AGCACTGTAGATGTCACTAATTACTTGT
+
BBBBBBCCECCCCABABBA>=?=4429>
@FZWRL:00024:00285
TAGTATCAGCCTCGCCATGACATTCC
+
B?C?@ACA@>A>89<;>A@@A@A>A5
@FZWRL:00025:00264
TACTGAGCTACACACACAG
+
@@A>BBCABBBCBBCBBC;
@FZWRL:00025:00266
CGTGTCTCTAGGCACAGGATTTTGTGTAGA
+
AAAACDCBBBB@BCBCDD>>;A5888,,--
@FZWRL:00025:00268
ATATCGCGAGGGTATGGAAGACTCTAAGTA
+
A@CCC>>>999-4:998=89997..0,/0/
@FZWRL:00025:00277
ACGAGTGCGTTCCCCATGTCGTAGGTACTC
+
BBBBB?BBBB>AAA6B;;<CCCBB@@;<=E
@FZWRL:00025:00287
CGTGTCTCTAGGCACAGGATTTTGTGTAG
+
BABBBAABAABCCCCCGCBBBB7B@@>??
@FZWRL:00025:00288
TACTGAGCTACACACACAGAAAGATTGGT
+
B??=BBCB?BBBCCC@>:988-8>>;?@B
@FZWRL:00026:00256
ACGAGTGCGTTCCCCATGTCGTAGGTACTC
+
CBB???B?AA@ABB9C<>=AAA@AB<<<=C
@FZWRL:00026:00281
ACGAGTGCGTTCCCCATGTCGTAGGTACTC
+
BB???BBBBB?ABC:D::9BBB>A?B;<<D
@FZWRL:00026:00286
TACTGAGCTACACACACAGAAAGATTGGT
+
B>@>CCBB?=?B?BCCBB;;;7;@@>B@C
@FZWRL:00026:00299
TACTGAGCTACACACACAGAAAGATTGGT
+
B?==BBFBBBBBCCCCBA;996:@<<A@@
@FZWRL:00027:00268
TACTGAGCTACACACACAG
+
B@ABDCDECBAA<:>BAA@
@FZWRL:00027:00284
TCTCTATGCGCTCCACATGTCTAAGGT
+
B??@A?ACCDCCC@DAAACBCCC?C@B
@FZWRL:00027:00292
CGTGTCTCTAGGCACAGGATTTTGTGTAG
+
CBCCCDCDCCC@CCCCCBAAED:CCC;;<
@FZWRL:00028:00279
TACTGAGCTACACACACAGAAAGATTGGT
+
BA??BBCBBABBBBDCBA;;808>>;?=@
@FZWRL:00028:00284
AGCACTGTAGCTGTCACTAGTTACTTGT
+
;<CCBABBCCCBBBB@@ABBD@B??<@@
@FZWRL:00028:00294
CGTGTCTCTAGGCACAGGATTTTGTGTAG
+
AABABBAA@@@@DCCDC?AA?A7?BBAAA
@FZWRL:00029:00256
ACGCTCGACATGCCCAGGTACAGGA
+
B??@@CBBBCA;;;8;?=AAA@B8;
@FZWRL:00029:00265
AGCACTGTAGCTGTCACTAGTTAATTG
+
?@BBBCCBAAADCDB@@@B@<:?-1-1
@FZWRL:00029:00273
AGCACTGTAGCTGTCACT
+
@ACCBABBBBCDCBBABC
@FZWRL:00029:00299
TACTGAGCTACACACACAGAAAGATTGGT
+
A?BABBCCABBBCCBA@@9990;AF@CAC
@FZWRL:00030:00268
ATCAGACACGGACACAGCCGAACACAC
+
CBA@ABBBBB?BBD@A<;59><>@999
@FZWRL:00030:00275
TACTGAGCTACACACACAG
+
BAB?BBCBCCBCAAB@@@9
@FZWRL:00030:00276
ACGAGTGCGTTCCCCATGTCGTAGGTACTC
+
EBA??ABBBA@AAB:B?A@CFDAB>B;<<C
@FZWRL:00030:00294
ACGGCTCGACATGCCCAGGTACAGGAG
+
<79:;CCCDCCCCCC?BB=@=>>>7;;
@FZWRL:00030:00297
AGCACTGTAGCTGTCACTAGTTACTTGT
+
;;DDGDCCCBDBBB@BBBCBBAAAA?BC
@FZWRL:00031:00250
ACGAGTGCGTTCCCCATGTCGTAGGTACTC
+
B@@;;=AAAC@CBC5;984>8//.4.//6/
@FZWRL:00031:00260
AGCACTGTAGCTGTCACTAGTTACTTG
+
;;CDGDCBBBDBBBBBBCCCB?CBB@B
@FZWRL:00031:00268
ACGAGTGCGTTCCCCATGTCGTAGGTACTC
+
BBBBBBBBAA@ABC:C@@@@@BBB>A;<<C
@FZWRL:00031:00270
CGTGTCTCTAGGCACAGGATTTTGTGTAG
+
BBBAADBBBAB@BCCCE@CBBC9BA>==@
@FZWRL:00031:00275
AGCACTGTAGCTGTCACTAGTTACTTG
+
@@CCFBBBBBBCCCAA@?@>><@9;59
@FZWRL:00032:00252
AGCACTGTAGCTGTCACTAGTTACTTGT
+
;<DDC?BBCCCCCCBBBBBA@>A9;59@
@FZWRL:00032:00255
ACGAGTGCGTTCCCCATGTCGTAGGTACTC
+
BCB??BCBBB@BCC:DA?@BBB@A?@;<<B
@FZWRL:00032:00261
TACTGAGCTACACACACAGAAAGATTGGT
+
B===AACB?BBBBCC??;988-88848=?
@FZWRL:00032:00298
AGCACTGTAGCTGTCACTAGTTACTTGT
+
;;CCA?CBBCCBBB<BBBBBB>B>>;@@
@FZWRL:00033:00284
AGCACTGTAGCTGTCACT
+
<<DCCGBCCCDBBBBBDC
@FZWRL:00033:00290
TGATACGTCTCCTTCCTTAGTTACTTCA
+
BBBBBBBCCCC@C@C@D@BBA?ABB@CC
@FZWRL:00034:00263
CGTGTCTCTAGGCACAGGATTTTGTGTAGAGGC
+
BBBBBDCCDCC?BCCECACCCC:CCB==94459
@FZWRL:00034:00276
CGTGTCTCTAGGCACAGGATTTTGTGTA
+
CCBBDD@@ACC@B@@;<6<BBC7B@@98
@FZWRL:00034:00277
ACGCTCGACATGCCCAGGTACAGGAG
+
BAABBBBCD@@9996:?=@@A@@7;<
@FZWRL:00035:00268
CGTGTCTCTAGGCACAGGATTTTGTGTA
+
CBBBBDBBBBC@BCCCCACCCC:CCB99
@FZWRL:00035:00272
ACGCTCGACATGCCCAGGTACAGGA
+
DBBAECDCC@@9;96:A@BBCBB;;
@FZWRL:00035:00281
ACGAGTGCGTTCCCCATGTCGTAGGTACT
+
BCA?ABBCBBABBB6B;><CDG@@=@;;;
@FZWRL:00036:00273
ACGAGTGCGTTCCCCATGTCGTAGGTACTC
+
BBBB@@@AAA@>AA:C???BBBAA@B;>;C
@FZWRL:00037:00250
ACGAGTGCGTTCCCCATGTCGTAGGTACTC
+
BBB?ABBBCD?AAA6??@@@A@@@?<<=BD
@FZWRL:00037:00251
TACTGAGCTACACACACAGAAAGATTGGT
+
B<<>BBBBBBBBBCAB<<<@@<@B@?C@C
@FZWRL:00037:00263
ACGCTCGACATGCCCAGGTACAGGA
+
C?@@BBBBECC@AA>ACCCDCCD;<
@FZWRL:00037:00270
CGTGTCTCTAGGCACAGGATTTTGTGTA
+
BBBBBECCBBB@BCCDFACCCD9BBB==
@FZWRL:00037:00284
ACGAGTGCGTCCCCATGTCGTAGGTACTC
+
BBA??BBB===BC:D;9:CCC@B?B;<<C
@FZWRL:00037:00298
TACTGAGCTACACACACAGAAAGATTGGT
+
BA??BBCBBBBBBBCCBA;9468><<@@C
@FZWRL:00038:00252
ACGAGTGCGTTCCCCATGTCGTAGGTACTC
+
CBA@AABBBA@ABB:C:::BCCBC@@<==D
@FZWRL:00038:00255
TACTGAGCTACACACACAGAAAGATTGGTGCTGC
+
CBBBBBCBBBCBAB;;9A99918>?<?>A9??<7
@FZWRL:00038:00259
ATATCGCGAGGTATGGAAGACTCATATAG
+
CC<<9@1111-/6//,/7/4497731111
@FZWRL:00038:00281
ACGAGTGCGTTCCCCATGTCGTAGGTACTC
+
BBBBBBABBA@ABC9C@@@BBB=??@;<<C
@FZWRL:00038:00283
ACGAGTGCGTTCCCCATGTCGTAGGTACTC
+
DBBBAAABAA@ABB:C???BBCAA@A:<;D
@FZWRL:00038:00284
TACTGAGCTACACACACAGAAAGATTG
+
B@ABBABABBBB@B999@99918>=78
@FZWRL:00038:00286
TACTGAGCTACACACACAGAAAGATTGGT
+
B?>?BBBBBBBBBDA?@B99909?@<B=A
@FZWRL:00038:00296
ACGCTCGACATGCCCA
+
B@@>>>?9=;??BCCB
@FZWRL:00039:00255
TACTGAGCTACACACACAGAAAGATTGGTG
+
B>>?@@BBBBBBBBCB@B9990999<@=>?
@FZWRL:00039:00275
CGTGGGCACAGGATTTTGTGTAGAGGC
+
ABBBB?BDAA@@CDHHACCCAAABEAC
@FZWRL:00039:00282
ACGAGTGCGTTCCCCATGTCGTAGGTACTC
+
CB?@ABBBCC@BCC:C@?@CBB@A?B;<<C
@FZWRL:00039:00298
TGATACGTCTCCTTCCTTAGTTACCTCA
+
@?B@CCBCBBD@BAA@C@BBB@CC@CCC
@FZWRL:00040:00263
ACGCTCGACATGCCCAGGTACAGGAG
+
BBBAABCCC@B;;;7;@>CCAA@;;<
@FZWRL:00040:00274
AGCACTGTAGCTGTCACTAGTTACTTG
+
@ACCCABBCCCGABABAABCCAC@@=@
@FZWRL:00040:00276
ACGCTCGACATGCCCAGGTACAGGAG
+
CCBABBBBBCC;;99;C@AA>==112
@FZWRL:00040:00294
CGTGTCTCTACGCACAGGATTTTGTGTAG
+
BBBBBBBBCBBCCCCCB?DCFF9BB<--,
@FZWRL:00041:00256
AGCACTGTAGCTGTCACTAGTTACTTGT
+
<<FCEDCBABDBBBBBBCCAA>A@?<BC
@FZWRL:00041:00259
ACGCTCGACATGCCAGGTACAGGAG
+
C>@@@BBBCCCAA?AC@CDBBB;<<
@FZWRL:00041:00276
ACGAGTGCGTTCCCCATGTCGTAGGTACTC
+
BBBBBBBBBB@ACC:D:::BABBB?@AAAC
@FZWRL:00041:00281
TCTCTATGCGCTCCACATGTCTAAGG
+
@:<<BBBCCCCAC@B99<CBBCDAD?
@FZWRL:00042:00262
ACGCTCGACATGCCCAGGTACAGGAG
+
A?@?ACDDDEE@AA>AC@FCCDB;<<
@FZWRL:00042:00269
ATATCGCGAGGGTATGGAAGACTCTAT
+
BBCBBBBBCBE@FCCCACBCCBBBCB?
@FZWRL:00042:00270
CGTGTCTCTAGGCACAGGGTTTTGTGTAGA
+
BBBBBBBAABBACCBAAA<AFC9CCCBBBB
@FZWRL:00043:00259
TAGTATCAGCCTCGCCATGACGAAGGTATTCC
+
7:B@AACBBA>;;8849>>999968;=7=285
@FZWRL:00043:00261
ACGAGTGCGTTCCCCATGTCGTAGGTACTC
+
CBBB@@@?AA@ABB7B:=:BCCBC@@<=<D
@FZWRL:00043:00267
TACTGAGCTACACACACAGAAAGATTGGTG
+
B?>?BBBBBBBCAABB@@9990999;>;>7
@FZWRL:00043:00282
CGTGTCTCTAGGCACAGGATTTTGTGTAG
+
BBBBDDCBBBC@BB@ABBCCCD:CBA;99
@FZWRL:00043:00283
TACTGAGCTACACACACAGAAAGATTGGT
+
B>;=AAAAAABBBBB?@B99909?><?>A
@FZWRL:00043:00289
TACTGAGCTACACACACAGAAAGATTGGT
+
B><>BBBBBBBBBDCB;;<BB>BCC@C@G
@FZWRL:00044:00250
TACTGAGCTACACACACAG
+
B?>?BBBBBBBBBBBB@B9
@FZWRL:00044:00252
AGCACTGTAGCTGTCACTAGTTACTTGTG
+
;<CDCDCCCBCACBABBBB@@=@;949@@
@FZWRL:00044:00263
ACGAGTGCGTTCCCCATGTCGTAGGTACTC
+
BBBBBBBBAA@ABB9B???ABCBC?BAAAC
@FZWRL:00044:00271
ACGCTCGACATGCCCAGGTACAGAAG
+
B@@ACCDBCB@999099@>><<<;<>
@FZWRL:00044:00280
CGTGTCTCTAGGCACAGGATTTTGTGTAGAG
+
CBCDBBAAAAA@BBBAC@ACDE9DCA98899
@FZWRL:00044:00286
CGTGTCTCTAGGCACAGGATTTTGTGTA
+
BBBBBBA>A@BADCCBB?CCDH:CCB9:
@FZWRL:00045:00262
TACTGAGCTACACACACAGAAAGATTGGTGC
+
B===BBDBBBBBCCBB@B;9908?>;B?B??
@FZWRL:00045:00270
TACTGAGCTACACACACAGAAAGATTGGTG
+
B??=BBBBBBBCCCC??C988-88848<><
@FZWRL:00045:00273
AGCACTGTAGTTGTCACTAGTTACTTGT
+
>BBBCBB@@@B?CCCCCBCBA=@@@=@A
@FZWRL:00045:00279
TACTGAGCTACACACACAGAAAGATTGGT
+
B>>=ABBBABBBBCB?@@99909>><A>A
@FZWRL:00045:00282
AGCACTATAGCTGTCACTAGTTACTTGT
+
<<CDCC?@?AABCDCDCBB==;@@@=@C
@FZWRL:00045:00285
ACGCTCACATGCCCAGGTACAGGAG
+
BB???BCBAA9997<C@CCCCC@BA
@FZWRL:00045:00288
TACTGAGCTACACACACAGAAAGATTGGTG
+
A?@@AA@@?BBCCDA9>>999088847<;;
@FZWRL:00045:00291
CGTGTCTCTAGGCACAGGATTTTGTGTA
+
BBB@@@>>>BBAEDCBB@DDEE:DBA=?
@FZWRL:00046:00257
TACTGAGCTACACACACAGAAAGATTGGTGCTGC
+
B@??BBCB?BBCBBDBAA;99088858<>=?AB=
@FZWRL:00046:00272
CGTGTCTCTAGGCACAGGATTTTGTGTAGA
+
BBBBBBBBEBCAECBAB>BBBB7BAA@??@
@FZWRL:00046:00280
AGCACTGTAGCTGTCACTAGTTACTTGT
+
:;DDCBBBCCCC?@@CBBBCC@C@@=@C
@FZWRL:00046:00281
CGTGTCTCTAGGCACAGGATTTTGTGTAAGGC
+
BBBBBDCBB@B@BCBBC@BBBB:88820)*)*
@FZWRL:00047:00250
ACGAGTGCGTTCCCCATGTCGTAGGTACTC
+
CB>>>ABBBA@ABC:C:::BB@?@@@<<?D
@FZWRL:00047:00252
ACGCTCGACATGCCCAGGTACAGGAG
+
B?@?BBBEEDB?AA>@B@BBCBD::<
@FZWRL:00047:00277
ACGCTCGACATGCCCAGGTACAGGAGA
+
@<?ABDCCDCB@@@<@A?CCCBCABBB
@FZWRL:00048:00253
CGTGTCTCTAGGCACAGGATTTTGTGTAGAGGC
+
BBBBBDCBBBB@CBCCCACCCC:B@=;;;@A>A
@FZWRL:00048:00257
AGCACTGTAGCTGTCACTAGTTACTTGTGTGCATCACCGAA
+
<<DBBBCAA@B>@949;9::9::9969999?://7,,*,,*
@FZWRL:00048:00260
TACTGAGCTACACACACAGAAAGATTGGTGCTGC
+
B<<>@@BBBBBB??@??B99918==<9;8;;;B@
@FZWRL:00048:00264
AGCACTGTAGCTGTCACTAGTTACTTGTGTGC
+
@ACCDCBBBBBBBBBBBAC@>;>9969@@@BC
@FZWRL:00048:00267
ACGAGTGCGTTCCCCATGTCGTAGGTACTC
+
HCA@ABBBBA?ABB:D@@ABBB=B@@@@@C
@FZWRL:00048:00283
CGTGTCTCTAGGCACAGGATTTTGTGTAGA
+
BBBCCDDFCBC@BFCCD?CCCC:DDB==@;
@FZWRL:00048:00294
ACGAGTGCGTTCCCCATGTCGTAGGTACTC
+
BBBBBBBBAA@ABB:B;<;BCDED@A;<<D
@FZWRL:00049:00258
TACTGAGCTACACACACAG
+
BB@@@BCBBBBBBCDBBC<
@FZWRL:00049:00287
CGTGTCTCTAGGCACAGGATTTTGTGTAGA
+
B?BBBB@@@BBACCADA@DDFF:FCC;::@
@FZWRL:00049:00288
AGCACTGTAGCTGTCACTAGTTACTTGT
+
;;EDCDCBCCDBBB@BBCDCC@C??=@C
@FZWRL:00049:00291
AGCACTGTAGCTGTCACTAGTTACTTGT
+
;<CCBBBCBBBBBB>BBBBCB>@=?<@A
@FZWRL:00004:00308
ATATCGCGAGGTATGGAAGCACTCTAGTAG
+
38844444442499;24249444994////
@FZWRL:00004:00316
CGTGTCTCTAGGCACAGGATTTTGTGTAGA
+
AAAAAAAA==?@EB?4459949/9BB>>?;
@FZWRL:00004:00339
CGTGTCTCTAGGCACAGGATTTTGTGTA
+
BBB@BCAC?==ACCB?85////+1<<--
@FZWRL:00004:00341
CGTGTCTCTAGGCACAGGATTTTGTGTAG
+
BBB@BCBCCBB@BCCCC@BBCC:DCB99;
@FZWRL:00005:00309
TACTGAGCTACACACACAGAAAGATTGGTG
+
B?>?BBBB@A@@ACBBBE@A@>A@@AC@CB
@FZWRL:00005:00316
CGTGTCTCTAGGCACAGGATTTTGTGTAGAGGCA
+
BBBACBBBA=@@BCC@:94444,9@>>>@AABBB
@FZWRL:00005:00318
ACGAGTGCGTTCCCCATGTCGTAGGTACTC
+
BBBBBBEBBB;?==29489?BB@A@A<><C
@FZWRL:00005:00319
AGCACTGTAGCTGTCACTAGTTACTTGTG
+
;CCC@?BDCC?>@AABBBCA@=?BB7<<C
@FZWRL:00005:00320
ACGAGTGCGTTTTTCCCCCCCCCCCCATGTCGTAGGTACTC
+
BBBAB>::44444+44444444444"4999=AA=>@>:::B
@FZWRL:00005:00325
ACGCTCGACATGCCCAGGTACAGGAG
+
BBBAADBCD@BBCB=BB@BBCDC@@A
@FZWRL:00005:00326
ACGAGTGCGTTCCCCATGTCGTAGGTACTC
+
BBBBBBBBBB8;94-4498899??;>999>
@FZWRL:00005:00327
CGTGTCTCTAGGCACAGGATTTTGTGTAGA
+
B@@@ABDDAAA@CDBBD?====6=;;=@@@
@FZWRL:00005:00347
TACTGAGCTACACACACAGAAAG
+
AABBBBBBBBBBBCBCB>;996:
@FZWRL:00006:00318
ACGCTCGACATGCCCAGGTACAGGAG
+
B>:::DDCCCC;9819859@@>@=@@
@FZWRL:00006:00340
AGCACTGTAGCTGTCACTAGTTACTTG
+
BACBCCCCCCCBBBBBBBBCBAECB89
@FZWRL:00006:00346
TCTCTATGCGCTCCACATGTCTAAGGT
+
;;9<@DBCBBA@@=@@<;;>;99?@59
@FZWRL:00007:00302
TACTGAGCACACACACAGAAAGATTGGTGCT
+
B>>ACDD@@@BBB@B<<;@B=;;<?B>ADDB
@FZWRL:00007:00308
TACTGAGCTACACACACAGAAAGATTGGT
+
BA??CCFBBBBBBCDCCB;:96:@@?B@C
@FZWRL:00007:00318
ACGAGTGCGTTTCCCCCCCATGTCGTAGGTACTC
+
BBB@BBCB???>ACCGGD'BAAACCBCC@@<<<F
@FZWRL:00007:00341
AGCACTGTAGCTGTCACTAGTTACTTGT
+
AFBICBBAAABB@@@AAAABB@BBB<>>
@FZWRL:00007:00345
ACGAGTGCGTTCCCCATGTCTAG
+
9499499449;>A=14441///.
@FZWRL:00007:00349
TACTGAGCTACACACACAGAAAG
+
B@>ABBBBBBBCBCBB;9<AB99
@FZWRL:00008:00300
CGTGTCTCTAGGCACAGGATTTTGTGTAGA
+
BBBABB@BAAB@CCCCC@AA==6=>B=??;
@FZWRL:00008:00303
TACTGAGCTACACACAACAGAA
+
<<;B?>?>9949////,///88
@FZWRL:00008:00317
ACGCTCGACATGCCCAGGTACAGA
+
BBBABCBBCAACDC>9949;7---
@FZWRL:00008:00320
AGCACTGTAGCTGTCACTAGTTACTTGT
+
;;CCDABCABCBBBAAAAAAC@CBB>??
@FZWRL:00008:00327
TACTGAGCTACACACACAGAAAGATTGGTG
+
B@AABCCCBABBDCA?AB;;;7;AA@C@CC
@FZWRL:00009:00302
CGTGTCTCTAGGCACAGGATTTTGTGTAGAGG
+
AABBDDB@???AB>@9959999/9>>>>>9<8
@FZWRL:00009:00305
TACTGAGCTACACACACAGAAAGATTGGTGC
+
AAABBBCBBBBCA@<;9@9998;@>?F=@@B
@FZWRL:00009:00306
ATATCGCGAGGGTATGGAAGACTCTATAG
+
=;>@;99@9991<BBCBCACCCBAAA???
@FZWRL:00009:00315
CGTGTCTCTAGGCACAGGATTTTGTGTAGA
+
BBB@AAAA@@B@CCAAAEDDED9ECC@@?@
@FZWRL:00009:00317
AGCACTGTAGCTGTCACTAGTTACTTGT
+
@ACCCBBBABCBBBBBAAABB@BAB>@@
@FZWRL:00009:00333
TCTCTATGCGCTCCCACATGTCTAAGGTAC
+
44444499994444-499:;A9;96924;9
@FZWRL:00009:00334
TACTGAGCTACACACACAGAAAGATTGGTG
+
AABCCDCCBBABBCBA@C99909??=A?CC
@FZWRL:00009:00335
CGTGTCTCTAGGCACAGGATTTTGTGTAGAGG
+
9;ABBCGB=><@BCA9959999-///0,,,,*
@FZWRL:00009:00344
ACGAGTGCGTTCCCCATGTCGTAGGTACTC
+
BBBB???BBC>A==6:494499>>;>999>
@FZWRL:00009:00347
AGCACTGTAGTTGTCACTATTTACTTGT
+
BBBBBBCGBBD@EFEDBBBCC?BCC:::
@FZWRL:00010:00300
ACGCTCGACATGCCCAGGTACAGGAG
+
B>???BBCCCCDCC@AA=@AAAB;;<
@FZWRL:00010:00301
AGCACTGTAGCTGTCACTAGTTACTTAT
+
@@BDCECBBBCBBBBBBBCCA::::121
@FZWRL:00011:00304
ACGAGTGCGTTCCCCATGTCGTAGGTACTC
+
CBBABBBBHC?BAA9A?>?BBB?B=@;<<C
@FZWRL:00011:00305
CGTGTCTCTAGGCACAGGATTTTGTGTAGAG
+
BBAAACCDDBC@DCCCD====?4?AA>>;;;
@FZWRL:00011:00306
TAGTATCAGCCTCGCCATGACGAAGGTATTCC
+
@>BBBBCCEC@BBBB?BBB?B;;8<@BABAE;
@FZWRL:00011:00310
TAGTATCAGCCTCGCCATGATCGAAGGTATTCC
+
<<BBDCCBCC@CBCC>=22211::78:61:24<
@FZWRL:00011:00317
CGTGTCTCTAGGCACAGGATTTTGTGTAGA
+
AAAAAAAA@@@@BBCDC=??==6=@@=<@:
@FZWRL:00011:00320
TACTGAGCTACACACACAGAAAGAATGGT
+
A???BCCBBBBBBBDBAB;44-984:C@C
@FZWRL:00011:00321
AGCACTGTAGCTGTCACTAGTTACATGT
+
AABBA@DEAACCBBAAAAABB@CAA??@
@FZWRL:00011:00342
CGTGTCTCTAGGCACAGGATTTTGTGTAG
+
AAAAACBCAAA@BCDCC@?===6===@@@
@FZWRL:00011:00344
TACTGAGCTACACACACAGAAAGATTGGTG
+
BBBBBBCBCCCCBAGDBB;;;8;BB@C@CC
@FZWRL:00012:00317
ACGAGTGCGTTCCCCATGTCGTAGGTACTC
+
BBBBA@@CBB@BCC:DA@@BCB?A@A:<<D
@FZWRL:00012:00320
ACGCTCGACATGCCCAGGTACAGGAG
+
BBBABCBCCDDBBB=AA@BBC?B:9<
@FZWRL:00012:00324
TACTGAGCTACACACACAGAAAGATTGGTGC
+
::<BCCDCBEAA;:<<9@99909>?=@@CBB
@FZWRL:00012:00333
ACGAGTGCGTTCCCCATGTCGTAGGTACTC
+
A@BBAAABBC@EBB9A999?A@AC@B<??C
@FZWRL:00012:00348
TGATACGTCTCCTTCCTTAGTTACTTCAG
+
CBB>?==9>4959=@@DDCCC@CCC@CDC
@FZWRL:00013:00302
ACGAGTGCGTTCCCCATGTCGTAGGTACTC
+
BBBBCCAABC@CCC9B;99BEBAA@@;<<C
@FZWRL:00014:00315
ACGAGTGCGTTCCCCATGTCGTAGGTACTC
+
BBBB?BBBBB@BCC9C@??BA?=A=@@@@C
@FZWRL:00014:00317
CGTGTCTCTAGGCACAGGATTTTGTGTAG
+
AAAACBBB??>@BCCDC@CCFC9BB?@@@
@FZWRL:00014:00331
TACTGAGCTACACACACAGAAAGATTGGTG
+
AAAACBCBBBBBBBDBAA;84-9>>>B@CC
@FZWRL:00014:00342
ACGCTCGACATGCCCAGGTACAGGAG
+
BBBAABBCCCBBBB>BB@BBCBB:9;
@FZWRL:00015:00319
CGTGTCTCTAGGCACAGGATTTTGTGTAGA
+
BBB@BBBA@@B@CBCCC@?A?A6=DB=??;
@FZWRL:00015:00325
ACGAGTGCGTTCCCCATGTCGTAGGTACTC
+
BBB?@@BCCB?B@=6?:;9=AA@@>A<<<C
@FZWRL:00015:00337
AGCACTGTAGCTGTCACGAGTTACTTGT
+
<=EHA@CAAACCCCCB@BABC@BAA=@@
@FZWRL:00016:00322
CGTGTCTCTAGGCACAGGATTTTGTGTAGA
+
AA>>BCCD:::ACFCBC@CCCC:CDB;;<@
@FZWRL:00016:00328
TACTGAGCTACACACACAGAAAGATTGGT
+
A@@ABBBBBBBBCBCC@><;;8<DC@C@B
@FZWRL:00016:00347
ACGCTCGACATGCCCAGGTACAGGAGG
+
BBBBB?AACDCBBC?@?=@BBBC@DCA
@FZWRL:00017:00302
ACGAGTGCGTTCCCCATGTCGTAGGTACTC
+
BBBBBBBBBB@BCC9B@@@BBCBB@@;<<C
@FZWRL:00017:00322
ACGCTCGACATGCCCAGGTACAGGAG
+
B?:;;BCCFBBCCE?<<;;BB@@?@B
@FZWRL:00017:00327
TACTGAGCTACACACACAGAAAGATTGGTG
+
@??@AAAAAABBBBCB?@;88-9>><@?BB
@FZWRL:00017:00340
AGCACTGTAGCTGTCACTAGTTACTTGT
+
@ADCCCCBABDBBB@BCBBBD?BBB>@?
@FZWRL:00018:00320
AGCACTGTAGCTGTCACTAGTTACTTGT
+
<<CBBABCBBECAA@BBCDEC?A@B=@@
@FZWRL:00018:00332
CGTGTCTCTAGGCACAGGATTTTGTGTAG
+
BBBAABCDD@@=?CCBB@AA?A6=@@@=@
@FZWRL:00018:00348
AGCACTGTAGCTGTCACTAGTTACTTGT
+
AABCA@AECCCBBBBBBAABB@CBB999
@FZWRL:00019:00311
TACTGAGCTACACACACAGAAAGATTGGT
+
BA>?BBBBBBBB?BCCBB;;;7;A@@C@B
@FZWRL:00019:00323
ACGAGTGCGTTCCCCATGTCGTAGGTACTC
+
BBB@@@@BBC@BBC:C@@@DDCAB??:<<J
@FZWRL:00019:00329
ACGAGTGCGTTCCCCATGTCGTAGGTACTC
+
BBBBBBBBBB@BCC:C:::BBB@B@@<==C
@FZWRL:00019:00342
TACTGAGCTACACACACAGAAAGATTGGTG
+
BCC@AAEDBBBCCBB@@>99919<717579
@FZWRL:00019:00349
TACTGAGCTACACACACAGAAAGATTGGTG
+
BA?F@B@B@;;9A>?@A@@@B7:;F7;7;?
@FZWRL:00020:00339
ACGAGTGCGTTCCCCATGTCGTAGGTACTC
+
BBB???BBBB@BCC:C::9ABBAB@B<@?D
@FZWRL:00021:00306
TCTCTATGCGCTCCACATGTCTAAGGTA
+
@@AACCCGCEBBB?BGBBCCCCB8<;<;
@FZWRL:00022:00313
CGTGTCTCTAGGCACAGGATTTTGTGTAG
+
BAAACBAA>>>@BBDEC?;444,44489;
@FZWRL:00022:00333
AGCACTGTAGCTGTCACTAGTTACTTGT
+
<<CCBABCCCCBBBBBBBBCC@CAA?BB
@FZWRL:00022:00340
ACGAGTGCGTTCCCCATGTCGTAGGTACTC
+
BBB?@@ABBB@BCC9B::9BCB@B@@<>>E
@FZWRL:00022:00347
TACTGAGCTACACACACAGAAAGATTGGT
+
B??=AAAAA@@@@CCD@A9996;@??B@C
@FZWRL:00023:00319
TACTGAGCTACACACACAGAAAGAATGGT
+
?;;=ABBBBB?BBBCBBB999-9959@>B
@FZWRL:00023:00328
CGTGTCTCTAGGCACAGGATTTTGTGTAAGGC
+
BBCBBABBA@@>A;99CD9999/1<<;;,1,/
@FZWRL:00023:00336
AGCACTGTAGCTGTCACTAGTTACTTGT
+
;;BCBACCBCCBAA>BBBBBB?CBC@BA
@FZWRL:00024:00321
CGTGTCTCTAGGCACAGGATTTTGTGTAAAGGC
+
AAAAACBC@??@CCCCFACCCC:C@B9998;?A
@FZWRL:00024:00325
TACTGAGCTACACACACAGAAAGATTGGTG
+
A@>@AABA@ABBBC?=>@99909>>;?=@@
@FZWRL:00024:00326
ATATCGCGGGGGTATGGAAGACTCTATAGA
+
CCBBBBCCCCC2CCCC@B?AAACCBA@@B?
@FZWRL:00025:00326
AGCACTGTAGCTGTCACTAGTTACTTGT
+
;;CFEBBCBBCBBBBBBBCBB?ABB?BB
@FZWRL:00025:00333
ACGCTCGACATGCCCAGGTACAGGAGA
+
BBBABBBCCCCBBB=BBEBBBBC===:
@FZWRL:00025:00334
TAGTATCAGCCTCGCCATGACGAAAGGTATTCC
+
A9<<<:CCCCA9;;<694999444-4:44:6:@
@FZWRL:00025:00337
AGCACTGTAGCTGTCACTAGTTACTTGT
+
??CCA@ADCCDBB??BBBBCC@CBB=??
@FZWRL:00026:00302
TACTGAGCTACACACACAGAAAGATTGGT
+
B?>?BBBB??BBBBA?@@9990999;>;>
@FZWRL:00026:00311
CGTGTCTCTAGGCACAGGATTTTGTGTAG
+
BBB@CDCCBBC@BBCBB@@@9=69??=@@
@FZWRL:00026:00322
TACTGAGCTACACACACAGAAAGATTGGT
+
B?==AAAAAABBBACCBB;;96;@@>A@C
@FZWRL:00026:00323
AGCACTGTAGCTGTCACTAGTTACTTGT
+
BCDCBBDBBBCCCA@?@@A??;>9959A
@FZWRL:00027:00301
ACGAGTGCGTTCCCCATGTCGTAGGTACTC
+
CCA??BBBAA@ABB:C:><CGCBC@<<=@D
@FZWRL:00027:00302
CGTGTCTCTAGGCACAGGATTTTGTGTAG
+
BBAAADCCBAB@BCCCEAECDC:BCB99;
@FZWRL:00027:00307
CGTGTCTCTAGGCACAGGATTTTGTGTAG
+
<<<BB@@@@99599999=BBBB7B@A;:7
@FZWRL:00027:00309
CGTGTCTCTAGGCACAGGATTTTGTGTAG
+
BBBBBBBBBBC@CCCCC?AACC7BBA;:8
@FZWRL:00027:00311
GCACTGTAGCTGTCACTAGTTACTTGT
+
,,,,,..//.3977793899598858>
@FZWRL:00027:00323
CGTGTCTCTAGGCACAGGATTTGTGT
+
?AGFBCBB112?<A@A@@99919994
@FZWRL:00027:00337
ACGCTCGACATGCCCAGGTACAGGAGACTTG
+
BBBCBBBCCCCCGC?BD@BBAAA?ABCBB@C
@FZWRL:00027:00342
CGTGTCTCTAGGCACAGGATTTTGTGTAG
+
BBBCCCDCBCD@BCCBC?BCFF:BBB===
@FZWRL:00028:00309
CGTGTCTCTAGGCACAGGATTTTGTGTAG
+
BABACDCCBBB?BBABCABBGDAHCB99;
@FZWRL:00028:00324
ACGAGTGCGTTCCCCATGTCGTAGGTACTC
+
BBB@AABBBB@BCC9C@@@BBAABAB<<>F
@FZWRL:00028:00343
TACTGAGCTACACACACAGAAAGATTGGT
+
B?=?BBBA@ABBBBCDCCA@@<@BB@B@C
@FZWRL:00028:00349
ATCAGACACGGACACAGCAGAACACAC
+
BB>??BBBBB@BBDCCCCB@?=?CB?B
@FZWRL:00029:00329
CGTGTCTCTAGGCACAGGATTTTGTGTAG
+
BBBBBBBDBBB@CCCBB@CBDD:DCD?>@
@FZWRL:00029:00330
TACTGAGCTACACACACAGAAAGATTGGT
+
BA??ABBBA@@BBCCD@A;94-9>>>A@C
@FZWRL:00029:00338
AGCACTGTAGCTGTCACTAGTTACTTGT
+
A;9499:?949?444//////,449944
@FZWRL:00029:00343
CGTGTCTCTAGGCACAGGATTTTGTGTAG
+
B@@@BBDBCBB@DCBCC?AAAA7@@988;
@FZWRL:00030:00306
AGCACTGTAGCTGTCACTAGATTACTTTG
+
39788>==A99833344444492////+/
@FZWRL:00030:00311
AGCACTGTAGCTGTCACTAGTTACTTGT
+
<<CCCBCCCCCCBDBBBBB?=;A@@=@C
@FZWRL:00030:00317
ACGCTCGACATGCCCAGGTACAGGA
+
D@?@?BDDCCC@@@<@C@CDECC?B
@FZWRL:00030:00324
CGTGTCTCTAGGCACAGGATTTTGTGTAG
+
49;9;BCCCCCCC=<9D59999/9>>99;
@FZWRL:00030:00342
AGCACTGTAGCTGTTCTATTAGTACTTGTC
+
>>ACECBAAACB44544442444///,///
@FZWRL:00031:00304
AGCACTGTAGCTGTCACTAGTTACTTGT
+
<<CCCDCCCCEBBBABBBCCC@CAA>AA
@FZWRL:00031:00306
ACGAGTGCGTTCCCCATGTCGTAGGTACTC
+
CCBB@AABBB@BBB:CDB@@AA@@>>@@BC
@FZWRL:00031:00312
CGTGTCTCTAGGCACAGGATTTTGTGTAG
+
BBBACDCCBBBA?@??B>AABB7AAA;;9
@FZWRL:00032:00304
TCTCTATGCGCTCCACATGTCTAAGGT
+
BAABABBDAAABBAC@?ACCCBC>A><
@FZWRL:00032:00314
ACGCTCGACATGCCCAGGTACAGGAG
+
B>@?@BCCCCCBBB?BD@@;<11,11
@FZWRL:00032:00325
TACTGAGCTACACACACAGAAAGATTGGT
+
B@AABBCBBBBCBBBA<;<CC?CCC@C@C
@FZWRL:00032:00333
AGCACTGTAGCTGTCACTAGTTACTTG
+
<<CCCBCCBCCCBBBAAABDBAAAA=?
@FZWRL:00032:00335
CGTGTCTCTAGGCACAGGATTTTGTGTAG
+
BB@@BDCCBBB?BBAACECCCC:BB=889
@FZWRL:00032:00336
CGTGTCTCTAGGCACAGGATTTTGTGTAG
+
BBBBBCCCDCC@BBBAE?CCHD:CBC99;
@FZWRL:00032:00340
ACGAGTGCGTTCCCCATGTCGTAGGTACTC
+
BBAABBDBCC?CBB7B=@@@ABBB@C>==C
@FZWRL:00033:00304
ATATCGCGAGGGTATGGAAGACTCTATAGAGGTCA
+
AA:;;@=B;;;;<BAA=A>ABABB:70:/..,..6
@FZWRL:00033:00311
TCTCTATGCGCTCCACATGTCTAAGGT
+
A?@?BDBBBBBBB@B?ABCCCCC@CA=
@FZWRL:00033:00318
CGTGTCTCTAGGCACAGGATTTTGTGTAG
+
BBB@CDCDBA?=>@?AB?AAHH:CCB;;;
@FZWRL:00034:00312
ACGAGTGCGTTCCCCATGTCGTAGGTACTC
+
CBB@AABBBB@ABB:D:::BCCBC@@<<<C
@FZWRL:00034:00314
ACGAGTGCGTTCCCCATGTCGTAGGTACTC
+
BBBBB@BBBB@BBB:BAAACCDCCAA;<<D
@FZWRL:00034:00347
ACGCTCGACATGCCCAGGTACAGGAG
+
B@@@D@AAECC@@@>@B?CCCCD?AB
@FZWRL:00035:00303
ACGCTCGACATGCCCAGGTACAGGAGA
+
B9:;@@@AECBBCG>AAACBCBB:;;;
@FZWRL:00035:00321
ACGCTCGACATGCCCAGGTACAGGAG
+
HBBAABCECCCCDDABB?BCDCC<<<
@FZWRL:00035:00337
CGTGTCTCTAGGCAAGATTGTTGT
+
BBEBBCDC@;8;1/,111-1/569
@FZWRL:00035:00346
AGCACTGTAGCTGTCACTAGTTACTTGT
+
<<CHCCAAAAFECCCBBBB=@=@@@=BB
@FZWRL:00037:00305
TACTGAGCTACACACACAGAAAGATTGGTG
+
B@??BBBBBBBBBCBA@@9991;@@>A?A@
@FZWRL:00037:00320
CGTGTCTCTAGGCACAGGATTTTGTGTAG
+
BBBBBCCBBBB@BCCCCABBAA6?>;448
@FZWRL:00038:00308
AGCACTGTAGCTGTCACT
+
;<CCDDCBBAB@BBBBBC
@FZWRL:00039:00314
CGTGTCTCTAGGCACAGGA
+
@@AACDCCB@?==>==A?A
@FZWRL:00039:00346
ACGAGTGCGTTCCCCATGTCGTAGGTACTC
+
CBBBBBB?@B@ABB9A?AABCBBA?@AACD
@FZWRL:00039:00347
CGTGTCTCTAGGCACAGGATTTTGTGTAGGC
+
AABBCBDDBBCADCCDC?BBCC9CCCBBB=@
@FZWRL:00040:00301
AGCACTGTAGCTGTCACT
+
<<FCDGBCCCCBBBCBDC
@FZWRL:00040:00322
TACTGAGCTACACACACAGAAAGATTGGT
+
BBABBBBBBBBBAAB?>>99919>><?@B
@FZWRL:00040:00328
ACGCTCGACATGCCCAGGTACAGGAG
+
HBBAABBCCCB?@@=@BEBCCBC>@B
@FZWRL:00040:00333
ACGAGTGCGTTCCCCATGTCGTAGGTACTCA
+
BBBBBBBAAA@ABB9B??@CCBBB?>A@ABB
@FZWRL:00040:00346
ACGCTCGACATGCCCAGGTACAGGAG
+
BBBAABBCDCB?A@=ABECBAAB::;
@FZWRL:00041:00308
TACTGAGCTACACACACAGAAAGATTGGT
+
BBBBDCCCCBBA@A999>88803777777
@FZWRL:00041:00347
CGTGTCTCTAGGCACAGGATTTTGTGTG
+
BBBBBBD@DCB@BBBABCCCDB8@BCCC
@FZWRL:00041:00349
AGCACTGTAGCTGTCACTAGTTACTTGT
+
@@BBCCCBBBCBBBBBBBCEC?ABC9:9
@FZWRL:00042:00304
TACTGAGCTACACACACAGAAAGATTTG
+
DBCCCCBB??@@=>>>9944404=8A<A
@FZWRL:00042:00320
ACGAGTGCGTTCCCCATGTCGTAGGTACTC
+
BBBBBBBBAA@ACC9C@A?BBB@B?A;==C
@FZWRL:00042:00333
CGTGTCTCTAGGCACAGGATTTTGTGGAGGC
+
AAAABBBBAAA@CDCCB?BACC:BBB=?A@C
@FZWRL:00042:00341
CGTGTCTCTAGGCACAGGATTTTGTGTAG
+
BCBBBDCBBBB@BCCCCBCBBC9BA>==>
@FZWRL:00043:00305
CGTGTCTCTAGGCACAGGATTTTGTGTA
+
BABBBCBA>>B@CDBBBBCCNHFFEB@?
@FZWRL:00043:00308
ACGAGTGCGTTCCCCATGTCGTAGGTACTC
+
BBBB@@BCBC@BCC9CAAABEB?A???@AC
@FZWRL:00043:00311
ACGCTCGACATGCCCAGGTACAGGAG
+
A>???BBBECEBBB?BDCCCBBBCAA
@FZWRL:00043:00317
ACGCTCGACATGCCA
+
C@BAAAABFECAB?B
@FZWRL:00044:00321
AGCACTGTAGATGTCACTAGTTACTTGT
+
BAABCECBABECDA@ACCCBD=AA@=AC
@FZWRL:00044:00323
ACGAGTGCGTTCCCCATGTCGTAGGTACTC
+
BBA@AAABBA@ABB9B???BBECC@@;<<D
@FZWRL:00044:00327
TACTGAGCTACACACACAGAAAGATTG
+
CBBBBBBBCCBA999999444-43313
@FZWRL:00044:00339
AGCACTGTAGCTGTCACTAGTTACTTGT
+
@@CCBACBABCBCCBBBBA==;@@@=@B
@FZWRL:00044:00340
TACTGAGCTACACACACAGAAAGATTGG
+
C@?BBACBABBBBA@?>?99919@@:A@
@FZWRL:00045:00318
CGTGTCTCTAGGCACAGGATTTTGTGTAG
+
BBBABDCEDAB?ABCBC?AAHD:CCC;;<
@FZWRL:00045:00326
TAGTATCAGCCTCGCCATGACGAAGGTATTCC
+
B?AAABEFCD@==@@891;;;11,/5///:?>
@FZWRL:00045:00327
CGTGTCTCTAGGCACAGGA
+
BBBABCCDCBFABCAAB?B
@FZWRL:00045:00343
ACGCTCGACATGCCCAGGTACAGGAG
+
B@@?ABBCDCCBBB?BB@BCDBBAAB
@FZWRL:00046:00302
AGCACTGTAGCTGTCACTAGTTACTTGTG
+
@@CCCCCCBBBBBBABBBA>>59996984
@FZWRL:00046:00308
CGTGTCTCTAGGCACAGGATTTTGTGTA
+
BBBBBBBA>>AADECBD@CCDI:CCC;:
@FZWRL:00046:00333
ACGAGTGCGTTCCCCATGTCGTAGGTACTC
+
BBBBBBBAAA@AAA:C???BBBAB@>@AAC
@FZWRL:00047:00315
TACTGAGCTACACACACAGAAAGATTGGT
+
B>;=BBCBBBBCCEB?@@9990999<?;>
@FZWRL:00047:00320
ACGAGTGCGTTCCCCATGTCG
+
CBB?@@BBAA@ACC9E@@@BD
@FZWRL:00047:00329
AGCACTGTAGCTGTCACT
+
<<CCCCCCBBCBAAABBB
@FZWRL:00047:00332
CGTGTCTCTAGGCACAGGATTTTGTGTAG
+
BBBABCCCAAA>=>99?;>@AA4@A@999
@FZWRL:00047:00349
TACTGAGCTACACACACAGAAAGATTGGT
+
BA@?BBBBBBBBECDCBC@@@<@BB@B@C
@FZWRL:00048:00308
AGCACTGTAGCTGTCACTAGTTACTTGTG
+
;<BCBBBBBBCBCCBBBAAA@69994844
@FZWRL:00048:00312
ACGAGTGCGTTCCCCATGTCGTAGGTACTC
+
BBA?@@BDBB?BAA6@?CABDCBC@<<<?C
@FZWRL:00048:00339
CGTGTCTCTAGGCACAGGATTTTGTGTAG
+
AAAABCFCCAA>==?=A?AABB7BBA;;<
@FZWRL:00048:00347
AGCACTGTAGCTGTCACTAGTTACTTGT
+
;;CFCCDCCDCBBDCBBBC?=;===<BC
@FZWRL:00048:00348
TACTGAGCTACACACACAGAAAGATTGG
+
CCDCFCAAAC@@@@<99>9==>?BD@B>
@FZWRL:00004:00352
ACGAGTGCGTTCCCCATGTCGTAGGTACTC
+
BB@@@ABBBB>A@=6:4988<<??<><<=B
@FZWRL:00004:00357
CGTGTCTCTAGGCACAGGATTTTGTGTAGA
+
BDEBBBDC::?A@>@1/,///1*/////44
@FZWRL:00004:00359
ACGAGTGCGTTCCCCATGTCGTAGGTACTC
+
?CCBBBBBBC?A==694988<;@B>@=;<B
@FZWRL:00004:00361
CGTGTCTCTAGGCACAGGATTTTTTTT
+
BBAAAABCCBB@BC::::444449999
@FZWRL:00004:00364
ATCAGACACGGACACAGCAGAACACAC
+
BBBB??@BCC@@ACC:<;CBB?BCBBB
@FZWRL:00004:00369
TCTCTATGCGCTCCACATGTCTAAGG
+
CBBB::>BBDDCC?B==9<<@AA@DC
@FZWRL:00004:00377
CGTGTCTCTAGGCACAGGATTTTGTGT
+
BBBBBDBB@??@BCB=8:////+1;;1
@FZWRL:00004:00378
ACGCTCGACATGCCCAGTCAGGA
+
BB@@@BBBCED:::5//1111:0
@FZWRL:00004:00386
TACTGAGCTACACACACAGAAAGA
+
BAABBBBBBBBCC@??@4449-99
@FZWRL:00005:00361
TACTGAACTACACACACAGAAAGATTGGTGC
+
B???BB@BBCCCBBCBA=?@<<?@C?B?ABC
@FZWRL:00005:00363
AGCACTGTAGCGTCACTAGTTACTTGT
+
BBABBCCBBBBCDCDABBBB@BCCACD
@FZWRL:00005:00375
ACGAGTGCGTTCCCCATGTCTAGGTATC
+
::CBBBCDAA?BDC4;<99>99813443
@FZWRL:00005:00377
CGTGTCTCTAGGCACAGGATTTTGTGTA
+
BBAAAADC@AA@DCC@A>ADDD6AA@>>
@FZWRL:00005:00388
ACGCTCGACATCCCCAGGTACAG
+
BBBBBB>DAAABBA8BB@@6611
@FZWRL:00005:00391
ACGCTCGACATGCCCAGGTACAG
+
BBBBBBCCBBBBBB@?>=?:99>
@FZWRL:00005:00398
CGTGTCTCTAGGCACA
+
@AABBCBACBC@@=9/
@FZWRL:00006:00351
ACGAGTGCGTTCCCCATGTCGTAGGTACTC
+
BBB@ABBBBDBCCC9BAAA@AABB@A;=>E
@FZWRL:00006:00352
AGCACTGTAACTGTCACTAGTTACTTGTG
+
98==;AB:<99CBBCBA@AAD@CCB@CFC
@FZWRL:00006:00359
ACGCTCGACATGCCCAGGTACAGGAG
+
BBBAACECC@BBCB>A@>=98//,/1
@FZWRL:00006:00363
CGTGTCTCTAGGCACAGGATTTTGTGTAG
+
BBAAACBC@?@@BB?99;9444/9@@?@B
@FZWRL:00006:00364
AGCACTGTAGCTGTCACTAGTTACTTGT
+
<<NCDCCDBCCBBBBBBBBCC@DBC>A@
@FZWRL:00006:00365
AGCACTGTAGCTGTCACTAGTTACTTGT
+
@ACCCCCBBBCBBB@@@AABA@CBB=??
@FZWRL:00006:00368
TACTGAGCTACACACACAGAAAGATTGG
+
;8;@CAAABBADA@<<<999@0991,-+
@FZWRL:00006:00384
AGCACTGTAGCTGTCACTAGTTACTTG
+
@ABCA@ACCCEBBBBBBBDDD=866,1
@FZWRL:00006:00386
AGCACTGTAGCTGTCACTAGT
+
BCBAACCA?AACBA@8=4999
@FZWRL:00006:00394
TACTGAGCTACACACACAGAAAGATT
+
AABBBCCBBBBBBCDA;9444-9984
@FZWRL:00006:00396
CGTGTCTCTAGGCACAGG
+
CBBBDCCCDCB@>9:11-
@FZWRL:00007:00361
ACGAGTGCGTTCCCCATGTCGTAGGTACTC
+
BBBBBCBBBB@BDH:B:;;;<<@A>B>;<B
@FZWRL:00007:00364
TGATACGTCTCCTTCCTTAGTTACTTCA
+
BBBBAABBBBC@B@C?C@BBB?AAB@CD
@FZWRL:00007:00369
CGTGTCTCTAGGCACAGGATTTTGTGTA
+
BBAABBDCA@@@@@=9459999/9B@>>
@FZWRL:00007:00374
TACTGAGCTACACACACAGAAAGATTGGT
+
@@ACCCEBBBBCC@??A@=8=:?<<;>;8
@FZWRL:00007:00396
CGTGTCTCTAGGCACAGGATTTTTTTTTGTGT
+
BBBBBABCBBB@BBB@B@BCCCBBIDD"<;99
@FZWRL:00008:00358
TACTGAGCTACACACACAGAAAGATTGGT
+
B??=BBCB@@?AABCBBB;;;6;AA?B@C
@FZWRL:00008:00365
CGTGTCTCTAGGCACAGGATTTTGTGTA
+
CBBCECCD::<CBB@9969999/9>>@A
@FZWRL:00008:00372
ACGAGTGCGTTCCCCATGTCGTAGGTACTC
+
@@AA@@BCCB8944,4499999A@<?<;<A
@FZWRL:00008:00392
ACGCTCGACATGCC
+
BBABB??@DCC>;;
@FZWRL:00009:00352
ACGAGTGCGTTCCCCATGTCGTAGGTACTC
+
AAB>>ABBBC@DCB9A99;9<;AB?@AAAC
@FZWRL:00009:00389
ACGCTCGACATGCCCAGGTACA
+
@@CBDBCCCAAA>A74459899
@FZWRL:00009:00398
ACGAGTGCGTTC
+
AABBB@BBBC?D
@FZWRL:00010:00356
ACGAGTGCGTTCCCCATGTCGTAGGTACTC
+
@@BABBBBBB?BBA6=:;9?@@@B@A<=>D
@FZWRL:00010:00357
AGCACTGTAGCTGTCACTAGTTACTTGT
+
@ADCCBEEBBCCCCCBBBCBB?ABE@CB
@FZWRL:00010:00364
AGCACTGTAGCTGTCACTAGTTACTTG
+
;;AA;;=CCDCCCCDBBB;<;>A@@=A
@FZWRL:00010:00372
CGTGTCTCTAGGCACAGGATTTTGTGTAAGG
+
BBBABBDDA@@@BCBA@=44441/7777+-+
@FZWRL:00010:00389
CGTGTCTCTAGGC
+
@@BBECDCCBB=@
@FZWRL:00010:00397
TACTGAGCTACACACACAGAAAGATT
+
AABBBBBAAA@@BCC@:9444-988<
@FZWRL:00010:00399
TCTCTATGCGCT
+
4444:99ABAAA
@FZWRL:00011:00359
ACGCTCGACATGCCCAGGTACAGGAG
+
?=@BA;<9A@>111-11,10199594
@FZWRL:00011:00368
AGCACTGTAGCTGTCACTAGTTACTTGT
+
@ACCBACEBBCCBBBBB@@BBACBB:::
@FZWRL:00011:00387
ACGAGTGCGTTCCCCATGTCGTAGGTACTC
+
BBB@A>@BBB@ACC:C:;99<2;;::1//6
@FZWRL:00011:00392
TACTGAGCTACACATACAGAAAGAT
+
BBBBBCCBBBBBBCBA??=995989
@FZWRL:00011:00397
TACTGAGCTACACACACAGAAAAAATTGGT
+
BBBGBBCBBBBBCCDA44444489*9<@<>
@FZWRL:00012:00352
CGTGTCTCTAGGCACAGGATTTTGTGTAGA
+
@@AAABDDBAA?ACCDE@AAAA69::849@
@FZWRL:00012:00361
TACTGAGCTACACACACAGAAAGATTGGT
+
??@AAAAAAA>>>ACECD???<@@B>B@C
@FZWRL:00012:00363
ACGAGTGCGTTCCCCATGTCGTAGGTACTC
+
AAB@AAAAAA@ACC9B:999;<AC@B<<<C
@FZWRL:00012:00369
AGCACTGTAACTGTCACTAGTTACTTGT
+
BAAECCDA@@@?@ACBBBBCB@CBB?AA
@FZWRL:00013:00361
ACGAGTGCGTTCCCCATGTCGTAGGTACTC
+
@@ABBBBBB>;=99694;;;<<>@>@<>=C
@FZWRL:00013:00372
ACGAGTGCGTTCCCCATGTCGTAGGTACTC
+
BABBBBBBBB@BCC9A@@=49998489498
@FZWRL:00013:00377
AGCACTGTAGCTGTCACTAGTTACTTG
+
@ADCBBBDCCFCFAACCCCCD@EBB69
@FZWRL:00013:00380
TACTGAGCTACACACACAGAAAGATTGGT
+
B>=>BBBBBBBBBCED@@9996:@<?C@C
@FZWRL:00013:00385
AGCACTGTAGCTGTCACTAGTTACTTG
+
<;DCDDCBBBCBB@@AAABDD@DBC::
@FZWRL:00013:00386
CGTGTCTCTAGGCACAGGATTTTGTGTA
+
BBBBCDCC@@@@BB@==;4444-999<<
@FZWRL:00013:00394
CGTGTCTCTAGGCACAGGATTTTGTGT
+
BBAAACCFAAA@ADA??94444-9?>>
@FZWRL:00013:00395
TACTGAGCTACACACACAGAAAGATTGGT
+
BBBBBBBBBBBBCCBBA====-88<;790
@FZWRL:00014:00366
TACTGAGCTACACACACAGAAAGATTGGT
+
BBAABBBBBBBBAACDCC9998:A@?B@C
@FZWRL:00014:00377
ACGAGTGCGTTCCCCATGTCGTAGGTACTC
+
BBB?@@AABB@BBC:C;99ABBAC@B;<<D
@FZWRL:00014:00378
CGTGTCTCTAGGCACAGGATTTTGTGTAG
+
BBBABBDDAAA@BCCCC?::::19;;=@@
@FZWRL:00014:00396
CGTGTCTCTAGG
+
BBCCB?AA?995
@FZWRL:00014:00399
CGTGTCTCTAGGCACAG
+
CBBBCBBB@A@@>9911
@FZWRL:00015:00363
AGCACTGTAGCTGTCACTAGTTACTTGT
+
;;FEBBBCBBBBABAAAAABB@BBB?BB
@FZWRL:00015:00368
TCTCTATGCGCTCCACATGTCTAAGGT
+
BABBBBBDCDCBC@ECCBBBBCDBD@B
@FZWRL:00015:00395
CGTGTCTCTAGGCACAGG
+
CCBCCBCCBCC@;66/,+
@FZWRL:00016:00358
CGTGTCTCTAGGCACAGGATTTTGTGTAG
+
CCBBBFCEGAA?ACCCE@EAAA6?>;449
@FZWRL:00016:00369
AGCACTGTAGCTGTCACTAGTTACTTG
+
;;ECCCCABBCCBCBAAAABABCBB>A
@FZWRL:00016:00370
TACTGAGCTACACACACAGAAAGATTGGT
+
BA??BBCBBBAAACCDCDAAA=ACC@C@B
@FZWRL:00016:00373
AGCACTGTAGCTGTCACTAGTTACTTGT
+
??BBBBBCBCCBBBBBBBBBB@CCB?AA
@FZWRL:00016:00381
ACGAGTGCGTTCCCCATGTCGTAGGTACTC
+
BB???BBBBD?BA=9?4999<<@@=@<<<A
@FZWRL:00016:00383
AGCACTGTAGCTGTTCACTAGTTACTTGT
+
<<CCCBBBABCBBB?@@BABCB@CBB999
@FZWRL:00016:00395
CGTGTCTCTAGGCACAGGATTTTGTGT
+
BBBBBCCDBBB@BCCCC?===92499>
@FZWRL:00017:00353
AGCACTGTAGCTGTCACTAGTTACTTGT
+
;;FDEDCDDDFBBBBBBDCDCBBBB>B@
@FZWRL:00017:00354
TACTGAGCTACACACACAGAAAGATTGGT
+
AA??BCCB@AAECCDBAB;;909>>;>>@
@FZWRL:00017:00362
CGTGTCTCTAGGCACAGGATTTTGTGTAG
+
BBBBCCCB:;;?BCCCC?A@@@6@BA;;<
@FZWRL:00017:00367
ACGAGTGCGTTCCCCATGTCGTAGGTACTC
+
BB@@>@AAAA@ABC9C:::@AAAC@B<@>C
@FZWRL:00017:00368
ACGCTCGACATGCCCAGGTACAGGAG
+
BB@@@CCCCCCCEHA@?=ABCBB;:=
@FZWRL:00017:00374
TACTGAGCTACACAACAGAAAGATTGGTG
+
>?ACBBBGECBBBEEFAAAD>A@@=@=@C
@FZWRL:00017:00380
AGCACTGTAGCTGTCACTAGTTACTTGT
+
<<CCA@BAAADCCC@AAAABA@BBB::9
@FZWRL:00018:00350
TACTGAGCTACACACACAGAAAGATTCGGTGCT
+
9944444448=499??99999-44313313...
@FZWRL:00018:00353
ACGCTCGACATGCCCAGGTACAGGAGAA
+
A9<<@C@AAECAAB<A>>@?211-111,
@FZWRL:00018:00354
AGCACTGTAGCTGTCACTAGTTACTTGTGTG
+
@ACCCBD<<<AABBCB@==?>59995///,*
@FZWRL:00018:00391
CGTGTCTCTAGGCACAGGATTTTGTGTA
+
AAB@BCCDAAA@BCDDC@?=?=6==A>@
@FZWRL:00018:00393
TACTGAGCTACGAC
+
;:44>>://11/,,
@FZWRL:00018:00394
CGTGTCCTAGGCACAGGATTTTGTGTA
+
BBCCCC@BBB@CCDBBAB>>>6@@@>>
@FZWRL:00019:00359
ACGCTCGACATGCCCAGGTACAGGAG
+
BBBABCBCCCCDBB?DC@A<==;,11
@FZWRL:00019:00383
AGCACTGTAGCTGTCACTAGTTACTTG
+
BBB?BBBCBCCCCBBBABBCCBCBB99
@FZWRL:00019:00394
TACTGAGCTACACACACAGAAAGAT
+
AA??BCCB?AABCCEDCBA?B:877
@FZWRL:00019:00396
TGATACGTCTCCTTCCTTAGTTACT
+
8>>99899944248=2424449444
@FZWRL:00020:00352
TACTGAGCTACACACACAGAAAGATTGGTGCTGC
+
CBBBBBCB??@CBB<99@999048777973113.
@FZWRL:00020:00357
TACTGAGCTACACACACAGAAAGATTGGT
+
A??=BBBB==?BBCCCAB;;96;@>=A?B
@FZWRL:00020:00369
ATCAGACACGGACACAGCAGAACACAC
+
BBBB??@BBC@BCDECCCCB@>A@@>>
@FZWRL:00020:00380
ACGCTCGACATGCCCAGGTACAGGA
+
BB;<<CAADECDCCCBA=@@B@@=@
@FZWRL:00020:00385
AGCACTGTAGCTGTCACTAGTTACTTGT
+
BBBBCCCBBBDCBCCAABABA@BBB999
@FZWRL:00020:00390
AGCACTGTAGCTGTCACTAGTTACTT
+
BBBCBBBDCCEBBBA@@BBCD@A?=2
@FZWRL:00020:00392
AGCACTGTAGCTGTCACTAGTTACTTG
+
@@BCCDCCBBCCCCABBBCAAB@BA6;
@FZWRL:00021:00355
CGTGTCTCTAGGCACAGGATTTTGTGTAGAGG
+
BBB@BBDDDAB@CCBBB?CBDE:DBB?>;;9<
@FZWRL:00021:00360
ACGAGTGCGTTCCCCATGTCGTAGGTACTC
+
BBBBBBBBBB@BCC:E::9CCCBB@@AAAD
@FZWRL:00021:00362
CGTGTCTCTAGGCACAGGATTTTGTGTAG
+
BBB@BCBC?>>@BBECC=::44,4;;=@@
@FZWRL:00021:00364
ACGAGTGCGTTCCCCATGTCGTAGGTACTC
+
BBBBBB?BBC@BCC9A;;;BCBBB@@AAAN
@FZWRL:00021:00393
ACGAGTGCGTTCCCCATGTCTAGGTA
+
6=??AAACDD@CCC:C:;;?8/.,./
@FZWRL:00022:00356
AGCACTGTAGCTGTCACTAGTTAACTTGT
+
;;BBBBBECCCFBBBCCA;<<,1-//56/
@FZWRL:00022:00357
CGTGTCTCTAGGCACAGGATTTTATGTAG
+
BBBBCCCC@@A@CBCCDBA@==69>>88;
@FZWRL:00022:00361
TACTGAGCTACACACACAGAAAGATTGGT
+
BA??BBCBBBBBBBGAAB;;879>>=@?B
@FZWRL:00022:00374
AGCACTGTAGCTGTCACTAGTTACTTGT
+
;;CCA@BDAAAEDDCCBDCAAB@??<BB
@FZWRL:00022:00375
CGTGTCTCTAGGCACAGGATTTTGTGTAG
+
BBAAACBCB@B?BCDCD@GAAA9AB@99;
@FZWRL:00022:00376
TACTGAGCTACACACACAGAAAGATTGGT
+
BA?=BBBBBBAA>CDC@A9946;@<=ABD
@FZWRL:00022:00378
TACTGAGCTACGACACACAGAAAGATTGGTG
+
@:<;;9:999944444444444-44;997;7
@FZWRL:00022:00381
TACTGAGCTACACACACAAGAAAGATTGGT
+
B@>>BBBBBBAAC:::1/,/;<8/079<77
@FZWRL:00022:00396
TACTGAGCTACACACAGATTGGT
+
BA@ABCCB@BBBCCDA?==;=;=
@FZWRL:00023:00362
ATATCGCGAGGGTATGGAAGACTCTATAG
+
BBBBBBC@@ACBECCC@B@CCCBB?;777
@FZWRL:00023:00369
TACTGAGCTACACACACAGAAAGATTGGT
+
B???BBCBBAAABCDDBB;996;@A>B@C
@FZWRL:00023:00373
CGTGTCTCTAGGCACAGGATTTTGTGTAG
+
BB@@BCDDAAA@BCBBB?BAAA9?>>99;
@FZWRL:00024:00357
CGTGTCTCTAGGCACAGGATTTTGTGTAGAGG
+
BBCCDCBB:99;999??644BD/99@844442
@FZWRL:00024:00360
CGTGTCTCTAGGCACAGGATTTTGTGTAG
+
BBBBBCDDAAA@BBBBDCCDCC:BB=;89
@FZWRL:00024:00370
TACTGAGCTACACACACAGAAAGATTGGT
+
BA?=BBBABBBB@ADBAB;;809>>;?>A
@FZWRL:00024:00377
CGTGTCTCTAGGCACAGGATTTTGTGTA
+
CCCBABBDAAA?BCCBB?9999/9@@?>
@FZWRL:00024:00386
ACGCTCGACATGCCCAGGTACAGG
+
@<<<BBAADFCDCCA<;8;>@>>8
@FZWRL:00025:00352
CGTGTCTCTAGGCACAGGATTTTGTGTAAGGC
+
BBBBBCDDAAB?BB?@ABBBCD9B@>995959
@FZWRL:00025:00363
CGTGTCTCTAGGCACAGGATTTTGTGTAG
+
BBB@BBCDAAA@BBDCC@CCDE:CBA999
@FZWRL:00025:00387
CGTGTCTCTAGGCACAGGATTTTGTGTAG
+
B@BABBDDAAA@BCDDB@?==?6=;;8;;
@FZWRL:00025:00389
ATCAGACACGGACACAGCAGAACACAC
+
B??ABBBBBB?AAADAABC@@=ACBBC
@FZWRL:00025:00393
CGTGTCTCTAGGCCAGGATTTTGTGT
+
BBBBCCCCA@A?B?AC=@@CB4<=<1
@FZWRL:00025:00394
ACGCTCGACATGCCCAGGTACAGGA
+
BBBAABBCCCCBBB>?>;=;?=@AA
@FZWRL:00026:00354
ACGAGTGCGTTCCCCATGTCGTAGGTACTC
+
CBBBBBBAAA?ABB:BAAAABB?B?>@AAC
@FZWRL:00026:00386
ACGCTCGACATGCCCAGGTACAGG
+
BCCC<<=DBDCCCC?<<9;BBAA?
@FZWRL:00027:00363
TCTCTATGCGCTCCACATGTCTAAGGT
+
BBBBBCBCABBBB@BBBBCEAA?=@=;
@FZWRL:00027:00390
ACGCTCGACATGCCCAGGTACGGA
+
BB9;;BAABCCCCC?;;8;?@@?=
@FZWRL:00028:00362
CGTGTCTCTAGGCACAGGATTTTGTGTAG
+
BAAABCDDA@@@BBBBB?CBHH:ECCBB@
@FZWRL:00028:00363
ACGCTCGACATGCCCAGGTACAGGAG
+
B>?A@BCDDECCCC>CB@BBAAA89;
@FZWRL:00028:00375
AGCACTGTAGCTGTCACTAGTTACTTGT
+
AACCBABA@ACBBBBBBDDBB?B>><@A
@FZWRL:00028:00398
ACGAGTGCGTTCCCCATGTCGTAGGTACTC
+
BBB@AABBBB@BBC:C::9ABBCC@B>?<C
@FZWRL:00029:00350
CGTGTCTCTAGGCACAGGATTTTGTGTAAGGCAGTCA
+
BBBBBCEC@@@>=@?=A=ABBC:>8770)*)*****7
@FZWRL:00029:00353
AGCACTGTAGCTGTCACTAGTTACTTGTG
+
<;CCDBBDDCCBBBBBBBBA@=@8959>>
@FZWRL:00029:00354
AGCACTGTAGCTTTCACTAGTTACTTGT
+
?@BBCCCA@ACCC?CCCBB==;@>>;>9
@FZWRL:00029:00372
CGTGTCTCTAGGCACAGGATTTTGTGTAG
+
BBBABCCCBAA@BCCCCBCBCC:CCB99;
@FZWRL:00029:00379
TACTGAGCTACACACACAGAAAGATTGGT
+
BA@BBBBBBBBCCCCBBB;;87;A?>B@C
@FZWRL:00029:00384
AGCACTGTAGCTTTCACTAGTTACTTGT
+
AABBBBCBAA@>><@CCCCCC>@@B@BB
@FZWRL:00029:00399
ACGAGTGCGTTCCCCATGTCGTAGGTACTC
+
BBA?@BBBBB@BCC:C@A@CBDBB@A:<>G
@FZWRL:00030:00357
AGCACTGTAACTGTCACTAGTTACTTGTG
+
CA?ACCD=::<CCCCBB?A@@;?995999
@FZWRL:00030:00375
ACGCTCGACATGCCCAGGTACAGGAG
+
B@@@BBCCECDCCC?CB@CBCBB9;;
@FZWRL:00030:00392
TACTGAGCTACACACACAGAAAGATTGGT
+
BB?@BBBBBBBBBBCD;;884-9>>;??B
@FZWRL:00031:00364
AGCACTGTAGCTGTCACTAGTTACTTGT
+
AACCCCCFCCBBBCBBDCBBB=@;959A
@FZWRL:00031:00371
TACTGAGCTACACACACAGAAAGATTGGT
+
B??=@@BBAB?ABBCA@C988-9>><>=>
@FZWRL:00031:00373
AGCACTGTAGCTGTCACTAGTTAATTGT
+
@BBBBCDEBBA;;99=>>@:?6;7:;=9
@FZWRL:00031:00387
ACGCTCGACATGCCCAGGTACAGGAG
+
BBAABBBCCCCBCC>CC@BBDBE>@A
@FZWRL:00031:00391
CGTGTCTCTAGGCACAGGATTTTGTGTA
+
BBBABBCBBCB@BCCCC@BBCD:DCB>?
@FZWRL:00031:00396
AGCACTGTAGCTGTCACTAGTTACTT
+
@ACCBBCBBBCCCCCBBBBBA@DDB9
@FZWRL:00031:00397
AGCACTGTAGCTGTCACTAGTT
+
449@9<:CBBFACCCCBBBAA<
@FZWRL:00032:00375
CGTGTCTCTAGGCACAGGATTTTGTGTAG
+
B@BABDCCCBD?BBBAB?BCBC9BA=;;;
@FZWRL:00032:00382
ACGCTCGACATGCCCAGGTACAGGAG
+
BBBABBBCDBCBBB=BB@CBCBB::<
@FZWRL:00032:00394
CGTGTCTCTAGGCACAGGATTTTGTGTAG
+
BBB@BBDDDBB?BBBCEBBBGB9ABB=@A
@FZWRL:00033:00370
TACTGAGCTACACACACAGAAAGATTGGT
+
BBBBBBCBABBCBAA?>@99909>>;>>>
@FZWRL:00033:00371
TACTGAGCTACACACACAGAAAGATTGGTGC
+
BA@ACCDCCBBB==999@9990487131331
@FZWRL:00033:00381
ACGCTCGACATGCCCAGGTACAGGAG
+
H@@@@CCCDDCCCB?BCABBCCC:9<
@FZWRL:00034:00376
CGTGTCTCTAGGCACAGGATTTTGTGTAG
+
BAAABBCEAA@?AABAB?DDED:ECB;;;
@FZWRL:00034:00381
CGTGTCTCTAGGCACAGGATTTGTGTAGAGC
+
<<=9999::@@6;<B@>:111-///,,,,,/
@FZWRL:00034:00389
CGTGTCTCTAGGCACAGGATTTTGTGTAG
+
AAAABCBBBBC@DCCCCACCCC9B@;449
@FZWRL:00034:00394
AGCACTGTAGCTGTCACTAGTTACTTGT
+
;;FDCCCCCBCB??=BBCCCD@D??<?B
@FZWRL:00035:00360
TCTCTATGCGCTCCACATGTCTAAGGTACTAG
+
;;9<;;CBBBC@@=ABBA@AABBAD=@<>111
@FZWRL:00035:00381
ACGCTCGACATGCCCAGGTACAGGAG
+
B??ABBBBCCC@@@<@B?BBCBC=AA
@FZWRL:00035:00390
ACGCTCGACATGCCCAGGTACAGGAG
+
B9::?BCCCCCCCC@BB>?>B@A?AB
@FZWRL:00035:00393
ACGCTCGACATGCCCAGGTACAGA
+
C@@@BCDCDEDCBB?BB=@9=113
@FZWRL:00035:00394
ACGCTCGACATGCCCAGGTACAGGAG
+
BAAABBBCDCBBBB=BBABBCBC>?@
@FZWRL:00036:00357
CGTGTCTCTAGGCACAGGATTTTGTGTAG
+
BBBBCDDCBBA?@@??B?BCCC:CBB;;;
@FZWRL:00036:00360
ACGCTCGACATGCCCAGGTACAGGAG
+
BBBBCDBA?;?88809><@?@@>599
@FZWRL:00036:00369
CGTGTCTCTAGGCACAGGATTTTGTGTAG
+
AAB@BCCCAAA<9:?=?;>>>?4>@@99<
@FZWRL:00036:00373
ACGAGTGCGTTCCCCATGTCGTAGGTACTC
+
BBBBBBAAAA@AAA9C???CDBAC@ABBBE
@FZWRL:00037:00358
CGTGTCTCTAGGCACAGGATTTTGTGTAG
+
BBBBCCCC@?@=@BA@A?ACHN:EBA;;9
@FZWRL:00037:00399
ACGAGTGCGTTCCCCATGTCGTAGGTACTC
+
BBA@@@ABBB@BCC:CBBBBDB?A@A:<<C
@FZWRL:00038:00350
AGCACTGTAGCTGTCACTAGTTACTTGTGT
+
<?CLCCBAABCBBBBB?=A99599959844
@FZWRL:00038:00371
TACTGAGCTACACACACAGAAAGATTGGTGC
+
BBBBBBBBBBCBABA?>@9991988439911
@FZWRL:00038:00387
TACTGAGCTACACACACAGAAAGATTGGT
+
A?@@ABBBBBBEBBB@??988-9>>;>@B
@FZWRL:00039:00360
CGTGTCTCTAGGCACAGGATTTTGTGTAG
+
BAAABBCCCBA>==?AB?BCDC:CAA;99
@FZWRL:00039:00378
TGATACGTCTCCTTCCTTAGTTACTTCA
+
BBBABBDBBBD@C@CAD@@@A<BBDACC
@FZWRL:00039:00395
ACGAGTGCGTTCCCATGTCGTAAGGTACTC
+
CCGD;<9999511,///,,,,/,/54///4
@FZWRL:00040:00381
ACGAGTGCGTTCCCCATGTCGTAGGTACTC
+
BA@@ABBBBA@ACC:D:::ABCBB?B;<<C
@FZWRL:00040:00386
CGTGTCTCTAGGCACAAGGATTTTGTGTAG
+
@@AAABDDCAA<9;445969>>>4@BBAAA
@FZWRL:00040:00398
TACTGAGCTACACACACAGAAAGATTGGT
+
BA@ABBBBBBBBBBCCCCA??<@BB@B@C
@FZWRL:00041:00356
ACGCTCGACATGCCCAGGTACAGGAGA
+
BBBABBCCBB@;;;09>>AAAB@899?
@FZWRL:00041:00380
ACGAGTGCGTTCCCCATGTCGTAGGTACTC
+
BBB?@AAAAA@ABB:D??@ABB@B?BAAAC
@FZWRL:00041:00385
ACGAGTGCGTTCCCCATGTCGTAGGTACTC
+
BB???CCBCA?@CC:F???BCCBB@C@AAC
@FZWRL:00041:00389
TACTGAGCTACACACACAGAAAGATTGGT
+
C???BBCBBB?>;;999B44404431377
@FZWRL:00041:00398
AGCACTGTAGCTGTCACTAGTTACTTG
+
<=CDDEDCCCCBBBA@@@@BBACBC?B
@FZWRL:00042:00355
ATATCGCGAGGTATGGAAGCA
+
4894444444249:85;8600
@FZWRL:00042:00378
TACTGAGCTACACACACAGAAAGATTGGTG
+
BBBBBBCBBBBCCCAA>@999199843773
@FZWRL:00042:00391
AGCACTGTAGCTGTCACTAGTTACTTGT
+
<=CCECBDAACBBBABBBBAB@BBB?BB
@FZWRL:00042:00398
AGCACTGTAGCTGTCACTAGTTACTTGT
+
<<CCA@CECCCBBBBBBBBCC@CEB?BC
@FZWRL:00043:00382
AGCACTGTAGCTGTCACTAGTTACTTGT
+
<<CCCCDCBBCBBB@BBCEBA?A@?<@A
@FZWRL:00043:00388
TACTGAGCTACACACACAGAAAGATTGGT
+
AA?BBBCBABBBBBBBAA@@><A??=@?B
@FZWRL:00044:00350
CGAGTGCGTTCCCCATGTCGTAGGTACTC
+
AAABCBB;929@@4@@AABBCBB@A@@BA
@FZWRL:00044:00357
TACTGAGCTACACACACAGAAAGATTGGTG
+
BA??BBBBBBBBCCBB@@99909>>;>;76
@FZWRL:00045:00357
AGCACTGTAGCTGTCACTAGTTACTTGT
+
<<DEDBCCCBCBBBBBBBCDC?A?@=@>
@FZWRL:00045:00362
TACTGAGCTACACACACAGAAAGATTGGTGC
+
CABABBCCBBAAAB@>??9991433137711
@FZWRL:00045:00377
ACCCTCGACATGCCCAGGTACAGGAGACTG
+
BBB;ABBBDBC@@@>ACADDCCC=??BAC@
@FZWRL:00045:00381
ACGCTCGACATGCCCAGGTACAGGAG
+
BB@??BBCCDB???=?B@CBBBB;;<
@FZWRL:00046:00350
CGTGTCTCTAGGCACAGGATTTTGTGTAG
+
BBAABBDDAAB@B@=@A?ABDH:CBB;;9
@FZWRL:00046:00351
ACGCTCGACATGCCCAGGTACAGGAGA
+
BB@@@CBABBA;;;7;>=AAAAA599>
@FZWRL:00046:00363
TACTGAGCTACACACACAGAAAGATTGGT
+
B??=AABB@@BBDCA?@@99909>>;>;<
@FZWRL:00046:00374
ACGAGTGCGTTCCCCATGTCGTAGGTACTC
+
BBA@ABBBBB@BCC:CA@@BBB?B>>@AAC
@FZWRL:00047:00363
CGTGTCTCTAGGCACAGGATTTTGTGTAGA
+
CBCBBABC::959@99969>>>4>>>9944
@FZWRL:00047:00367
TACTGAGCTACACACACAGAAAGATTGGT
+
B??=AABA?@BBBCA?@@99909??;>;>
@FZWRL:00047:00398
ACGCTCGACATGCCCAGGTACAGGAG
+
BBBBBBCCFDDBBB?BC@CDCAA>?A
@FZWRL:00048:00356
TGATACGTCTCCTTCCTTAGTTACTTCA
+
AB?>BBBBBBB@B@C@C@BBB@BCC?CC
@FZWRL:00048:00359
CGTGTCTCTAGGCACAGGATTTTGTGTAG
+
BBB@BDCDBBA>=;9=A?ABCC9CAA;;9
@FZWRL:00048:00376
CGTGTCTCTAGGCACAGGATTTTGTGTAG
+
BBB@BBDDDAB@DCBBC?CCBB6?===@@
@FZWRL:00048:00380
ACGAGTGCGTTCCCCATGTCGTAGGTACTC
+
CBBBB@AAAA@AAB9B@@@DBBBB@AAAAC
@FZWRL:00048:00395
AGCACTGTAGCTGTCACTAGTTACTTGT
+
;;CCHCCBCBBBBBBBBCCCE@CBB?BB
@FZWRL:00049:00365
AGCACTGTAGCTGTCACTAGTTACTTGTG
+
<<CCCBBCCBCBBBBBCCCCB@B@@;??>
@FZWRL:00049:00391
AGCACTGTAGCTGTCACTAGTTACTTGT
+
<<CCJCCAAACBBBBBBCCCD@BBB@BB
@FZWRL:00004:00401
CGTGTCTCTAGGCACAGGATTTTTTTGTGTA
+
BBBBBCBAAAA@BBCCC?4444449&9>>9<
@FZWRL:00004:00403
AGCACTGTAGCTGTCACTA
+
99>89?9>>?@9948;;<1
@FZWRL:00004:00404
AGCACTGTAGTTGTCAC
+
:;BA==A>;<CABDDCB
@FZWRL:00004:00405
TACTGAGCTACACACACAG
+
?9<<BBCB<;<@ABB@>>>
@FZWRL:00004:00413
TACTGAGCTACACA
+
BBBBDDEDBBBBB?
@FZWRL:00005:00401
TACTGAGCTACACACACAGAAAGATT
+
@?@CBABBBB@@@;;;A@@@B<@AB?
@FZWRL:00005:00404
AGCACTGTAGCTGTCACT
+
BBBCBBCCBCCBBB@BBB
@FZWRL:00005:00405
AACGCTCGACATGCCCA
+
B?AAACBBBBCDBBB?B
@FZWRL:00006:00400
AGCACTGTAGCTGTCACTAGTTACTTG
+
BACBCBECBBB@@@999>99959>?<?
@FZWRL:00006:00402
TACTGAGCTACACACACAGAAAGATT
+
@@@@CDCD@?@>@@<99@99909??>
@FZWRL:00006:00405
ATCAGACACGGACACAG
+
;;DBCCCFAA>AAAAAA
@FZWRL:00006:00409
TAGTATCAGCCTCGCCATGACGAA
+
@=B<<:BDDKA?;;<8>899>994
@FZWRL:00007:00407
CGTGTCTCTAGGCACAG
+
BC?9<<A;<<C>@;<11
@FZWRL:00007:00409
ACGAGTGCGTTCCCCCATGTC
+
BB@A@B@AAA?AADC3C:;88
@FZWRL:00007:00413
CGTGTCTCTAGGCACAGGA
+
BBBBBBDDBBB@DCCBB@=
@FZWRL:00008:00403
ACGCTCGACATGCCCAGGTACAGGA
+
BBBAABECBABCDC???>BBB>?:9
@FZWRL:00008:00408
TACTGAGCTACACACACAG
+
A??BBBCBBBBBBBBA@;8
@FZWRL:00008:00409
ACGAGTGCGTTCCCCATGTCG
+
BB?AAAABBC?AA=6:99=49
@FZWRL:00009:00403
ACGAGTGCGTTCCCCATGTCGTAGGTACTCA
+
BBAAAAABBB?CBB9C???@AACC@AAAACB
@FZWRL:00009:00405
AGCACTGTAGCTGTCACTAGTTACTT
+
@@BBCBCBBBCBBB@BBCC::::B?>
@FZWRL:00009:00413
ACGCTCGACATGCC
+
BAAAC;<<>>>;;;
@FZWRL:00009:00417
CGTGTCTCTAGGCACAGGA
+
BBAAAABB@@@@A@@BDAE
@FZWRL:00010:00400
ACGAGTGCGTTCCCCATGTCGTAGGTACTC
+
BBB?@@ABBB@BCC:CBBBBDCBB@?@ACC
@FZWRL:00010:00403
TAGTATCAGCCTCGCCATACGAAGGTATTCCATC
+
44;49<><CBAFAA@=999@9969;=>;78,-,*
@FZWRL:00010:00436
CGTGTCTCTAGGCACAG
+
<=AAA@CEA99544/,*
@FZWRL:00010:00437
CGTGTCTCTAGGCACAGGATTTT
+
AAAAAABCBBC@BAAAC=><DBB
@FZWRL:00011:00410
ACGAGTGCGTTCCCCATGTCG
+
BBBAAAAAAA@ACC:C::99;
@FZWRL:00011:00412
ATATCGCGAGGGTATGGAAGA
+
BA@A@BCC99919ABA@CACB
@FZWRL:00011:00413
TACTGAGCTACACACACAG
+
AABBBCCBABBBBCA:@?9
@FZWRL:00011:00422
ACGAGTGCGTTCC
+
BBBBBABBBC>@?
@FZWRL:00012:00412
ACGAGTGCGTTCCCCATGTC
+
?ACBBBCFBB@CAA6?44//
@FZWRL:00012:00424
AGCACTGTAGCTGTC
+
BABCCCCBBBBBBBB
@FZWRL:00013:00400
TACTGAGCTACACACACAGA
+
BAAACBCDBABCCCDBAC;;
@FZWRL:00013:00404
ACGCTCGACATGCCCAGGTACAGGAGACT
+
CB?@ABBBBA@111-11-1@<>@591111
@FZWRL:00013:00405
ACGAGTGCGTTCCCCATGTCGTAGGTACTC
+
AABBABABBB@BCD:CA@?BBA=B@@AAAC
@FZWRL:00013:00407
ACGCTCGACATGCCCAGGTACAGGA
+
BBA?BBECCBBBBB>BB@BCCBC>?
@FZWRL:00013:00409
ACGCTCGACATGCCCAGGTACAGG
+
BBBBBBBBCCCBBB>BB?BABBC>
@FZWRL:00014:00415
TACTGAGCTACACACACAG
+
??=BBBBA?@BBBCE@;;4
@FZWRL:00014:00419
TACTGAGCTACACACACAG
+
AABBBCCB@BBBBCC@;94
@FZWRL:00014:00449
CGTGTCTCTAGGCACAGG
+
BBB@BCBBBBC@BBB?A;
@FZWRL:00015:00404
TACTGAGCTACACACACAG
+
BA??BBCBBBBBBDEDA@;
@FZWRL:00015:00412
CGTGTCTCTAGGC
+
BBBBBCDC@@@>A
@FZWRL:00015:00428
TACTGAGCTACAAA
+
BBBBBBCB?====5
@FZWRL:00016:00400
ATATCGCGAGGG
+
48999999999-
@FZWRL:00016:00412
ACGAGTGCGTTC
+
=@@:;<BCBDFH
@FZWRL:00016:00413
TACTGAGCTACACACACAAGAAAGAT
+
A@ABABBCABCBB8;;11,1>?8/07
@FZWRL:00017:00404
CGTGTCTCTAGGC
+
AAAABDCC@?@@B
@FZWRL:00017:00414
ACGCTCGACATGCCCA
+
CB@??BCCDABBCI@;
@FZWRL:00017:00427
CGTGTCTCTAGGC
+
B@@AABDDAAA?B
@FZWRL:00017:00428
TACTGAGCTACACA
+
AAABBCC??BBCCB
@FZWRL:00017:00441
CGTGTCTCTAGG
+
BBABBBDCCCB>
@FZWRL:00018:00403
CGTGTCTCTAGGCACAGGAT
+
@BBBCCCC::<@BCBBC@A@
@FZWRL:00018:00412
ACGCTCGACATGCCCAGGTAACAGG
+
B@9;9999@94/,,*,,*,,*,//,
@FZWRL:00018:00415
ACGCTCGACATGCCC
+
BB;<<CCEF<==CC>
@FZWRL:00018:00421
ACGCTCGACATGCCCA
+
BBBAABBCCBBBBB=9
@FZWRL:00018:00439
GCGTGTCTCTAGGC
+
@@BAAACCDBBB>=
@FZWRL:00019:00404
CGTGTCTCTAGGCACAGGATT
+
CCCCAAAGAAAABBBBC>A@@
@FZWRL:00019:00408
CGTGTCTCTAGGC
+
CBBBCCCC@?@@B
@FZWRL:00019:00412
CGTGTCTCTAGGCA
+
BAAAACCDAAAAAD
@FZWRL:00019:00413
CGTGTCTCTAGGC
+
AAAABCDDA@@@B
@FZWRL:00019:00422
CGTGTCTCTAGGCACAG
+
BBBBBBBCCCB>??BA?
@FZWRL:00019:00425
CGTGTCTCTAGGCACAGGA
+
ABBBCCDCBBB@BDDCDAC
@FZWRL:00019:00427
ACGAGTGCGTTCCCCATGTCG
+
BBAA@B@AAA@ACC:D::99<
@FZWRL:00020:00403
ACGAGTGCGTTCCCCATGTCG
+
BBAAAAAABB@BCC:C@@@BB
@FZWRL:00020:00429
TACTGAGCTACACACACAG
+
B?@BBBBB@BBBBCB@=94
@FZWRL:00020:00436
CGTGTCTCTAGGCACAG
+
=ABABADDBBB@CCA>;
@FZWRL:00021:00420
AGCACTGTAGCTGTCACTAGTTACTT
+
??BCCBCCCCCB??=BCCCA@>@BB=
@FZWRL:00021:00434
AGCACTGTAGCTGTC
+
BBCBBABCBCCBBBD
@FZWRL:00021:00443
CGTGTCTCTAGG
+
AAABAADADA@8
@FZWRL:00022:00411
TACTGAGCTACACACACAG
+
AA??CCCB@AACDCA?@?9
@FZWRL:00022:00433
CGTGTCTCTAGGCACAGGATTTTTTTTTTTTTTTTTT
+
CCCBBCBCBBB?@BC;:7/////1111111//////"
@FZWRL:00022:00441
TACTGAGCTACACACAC
+
AABBBBBB@BBECBD@9
@FZWRL:00023:00442
TACTGAGCTACACACAC
+
AABBBBB@ABBBCAA?=
@FZWRL:00023:00447
CGTGTCTCTAGGC
+
ACCCCBDBBBD@=
@FZWRL:00024:00421
CGTGTCTCTAGGCACAGGATTTTGTGTA
+
@@@=AAAECDHDBBA9969999/9>>99
@FZWRL:00024:00428
TACTGAGCTACACACACAG
+
?=?BBBBAABBECCCA;:=
@FZWRL:00024:00429
CGTGTCTCTAGGCACAGGA
+
@@@AACCCABB?BBDCFBA
@FZWRL:00024:00434
ACGAGTGCGTTCCCCATGTCG
+
BBBBBBBBBB@BCB:C:;99;
@FZWRL:00024:00435
ACGAGTGCGTTCCCCATGTCG
+
BBAAAAAAAA@ACC:C:::@A
@FZWRL:00024:00436
AGCACTGTAGCTGTCACT
+
<<CCA@ACCCCBBBBBBB
@FZWRL:00024:00446
CGTGTCTCTAGGCACAG
+
@AABBACDDBD@A=?;:
@FZWRL:00024:00449
TAGTATCAGCCTCGCCATGA
+
BABABCCCBB@C;;<=>999
@FZWRL:00025:00406
AGCACTGTAGCTGTCACT
+
<<CCCCCCBBBBBBBBB@
@FZWRL:00025:00412
AGCACTGTAGCTCACTA
+
@ADCCCCA@ACCBDDC?
@FZWRL:00025:00423
TACTGAGCTACACACACAGAAAGATTGG
+
@@@CBBCBBEACCCBBAA<;;8<CC@C@
@FZWRL:00025:00433
CGTGTCTCTAGGCACAGGAT
+
BBBBBBDDBBB@BBBAA??:
@FZWRL:00025:00442
TACTGAGCTACACA
+
@@ABCCCCBBBCB:
@FZWRL:00025:00447
ACGCTCGACATGCCC
+
BBBCBCECCBB==85
@FZWRL:00025:00449
AGCACTGTAGCTGTC
+
BBCC@@AFBFBBBCD
@FZWRL:00026:00446
CGTGTCTCTAGGCACAGG
+
BBBCBCDDBBB@BD>;;:
@FZWRL:00027:00403
ACGAGTGCGTTC
+
BBBBBBBBBB@B
@FZWRL:00027:00426
CGTGTCTCTAGGC
+
BB@@@CCDBBB@B
@FZWRL:00027:00427
TACTGAGCTACACACACAGAAAGATTGGT
+
B9;;89444884999944484-4471313
@FZWRL:00027:00432
TACTGAGCTACACACACAGAAAGATT
+
@@BBBBBB@BBBB@FD;;944-9884
@FZWRL:00027:00435
TACTGAGCTACACACACAG
+
BBBBBBB@@@@AA=?A<99
@FZWRL:00027:00439
ACGAGTGCGTTCCCCACTGTC
+
94448944//,///*////,6
@FZWRL:00028:00431
ACGAGTGCGTTCCCCATGTCGTAGGTACTC
+
??AABBA@@@@BCD9DA@??@@@@>>999>
@FZWRL:00028:00443
TACTGAGCTACAC
+
??@CCCCBACCC>
@FZWRL:00028:00449
TACTGAGCTACACACACA
+
AABCCBBAABBBBCDCE>
@FZWRL:00030:00409
ACGAGTGCGTTCCCCATGTCGTAG
+
BB??AABBBD?BAA9?==@=@998
@FZWRL:00030:00424
AGCACTGTAGCTGTCAC
+
<<CCHCCCB@BBBBBBB
@FZWRL:00030:00428
TACTGAGCTACACACACAG
+
CAABBCCBBBBBBABB@B9
@FZWRL:00030:00439
ACGCTCGACATGCCCAGGTACAGGA
+
BBBABBCCCCB?=?==><?@B@@=@
@FZWRL:00031:00433
TACTGAGCTACACACACAG
+
BB?BBBBBBBBBBBCCBA;
@FZWRL:00032:00437
CGTGTCTCTAGGC
+
AAAAACBCABB@B
@FZWRL:00032:00439
ACGAGTGCGTTCCCCATGTCGTAGGTATC
+
AABBBBBBB@6944-9999>??9858>94
@FZWRL:00032:00441
TACTGAGCTACACACACAGAAAGATTGGT
+
=448=8444884444999884-4..,.,.
@FZWRL:00033:00414
AGAGTGCGTTCCCCATGTCG
+
BBBBBBBBD?CBB9B==@=>
@FZWRL:00034:00447
AGCACTGTAGCTGTCACTAGTTACTTG
+
@ADCCCCBBCDBBBBBBDCCB@B??6;
@FZWRL:00035:00437
TACTGAGCTACACACACAGA
+
AAAABABBBBBBBCCA@C99
@FZWRL:00035:00445
CGTGTCTCTAGGCACAGGA
+
AAAAAABDDAA@CCCCDBE
@FZWRL:00036:00415
CGTGTCTCTAGGC
+
BBBAACCDBAB?=
@FZWRL:00036:00442
ACGAGTGCGTTCCCCATGTCG
+
BBBBBBBBBB@BCC:CA@@BC
@FZWRL:00037:00449
AGCACTGTAGCTGTCACT
+
AADCCFBBBBBBB@@ABA
@FZWRL:00038:00415
CGTGTCTCTAGGC
+
BBBABBCDCEB?=
@FZWRL:00038:00443
AGCACTGTAGCTGTCACT
+
@?CCCBBBBCCBBBBCCC
@FZWRL:00038:00448
ACGAGTGCGTTCCCCATGTCG
+
BBB@ABBBBC@CEB9B@??BB
@FZWRL:00038:00449
AGCACTGTAGCTGTCACT
+
;;CCA@ABAACAAAABCB
@FZWRL:00039:00417
ACGAGTGCGTTC
+
BBBBBBBBBB@B
@FZWRL:00039:00425
CGTGTCTCTAGGC
+
AAAAABDCGBA@=
@FZWRL:00040:00415
ACGAGTGCGTTCCCCATGTCG
+
BBBBBBBBBB?AAA9AA@==@
@FZWRL:00040:00423
ACGAGTGCGTTC
+
BBB?BBBBBB=?
@FZWRL:00040:00443
CGTGTCTCTAGC
+
4444444/7///
@FZWRL:00040:00445
ACGCTCGACATGCCCA
+
CBBABBAABCCCDC@C
@FZWRL:00040:00449
ACGAGTGCGTTC
+
BBB?@@AAAA@A
@FZWRL:00041:00423
AGCACTGTAGCTGTCACT
+
<<CCHFCDBBBBBBCBB>
@FZWRL:00041:00449
CGTGTCTCTAGGC
+
@ABBBCECBAB??
@FZWRL:00042:00432
TACTGAGCTACACACACAGAAAAGATTG
+
B?==AABAABBBBC@:A@9999/94,**
@FZWRL:00044:00441
AGCACTGTAGCTGTCACT
+
;;EFECCCCCCBAABBHB
@FZWRL:00046:00427
CGTGTCTCTAGGCACAGGATT
+
BBBABCBB@@A@B@?=A?A@B
@FZWRL:00047:00444
TACTGAGCTACACACACAGGA
+
B?@@AAAAAA=ABC:8;11-1
@FZWRL:00047:00445
ACGAGTGCGTTCCCCATGTCG
+
BAA@BBCBBC@CBB9B@?>BB
@FZWRL:00048:00444
TACTGAGCTACACACACAGAAAGATTGG
+
BB?@AAAAAA@BBCCA?@999099,**0
@FZWRL:00008:00496
ACGAGTGCTTTCC
+
@@><;;11..+//
@FZWRL:00015:00499
ACGAGTGCGTTTTTTTTTTTTTTTTTTTTTCCCCCCCCCCCATG
+
=??B@@@A@>>>>>?@@>999999999=?"BCBAA==ABC"C4/
@FZWRL:00016:00459
CGTGTCTCTAGGCACAGGAT
+
AAAABBCCB@?=>>;::299
@FZWRL:00016:00460
CGTGTCTCTAGGCACAGGA
+
BBBAABDDBBB@BB;::5/
@FZWRL:00016:00492
TACTGAGCTACAC
+
BBBBBBBBBBBCA
@FZWRL:00017:00495
CGTGTCTCTAGGCACAGGATTTTTTTTTT
+
BBBBBCCBAABCDA777,111111111//
@FZWRL:00018:00450
CGTGTCTCTAGGC
+
BBABCDECA@A@B
@FZWRL:00018:00485
CGTGTCTCTAGGCACAGGA
+
HCBBBCDCBBA?BB=9929
@FZWRL:00019:00452
TAGTATCAGCCTC
+
BAC??ACBBA?88
@FZWRL:00019:00464
CGTGTCTCTAGGC
+
BBAABBCC@@A@B
@FZWRL:00020:00478
CGTGTCTCTAGGCACAGGATTTTTTTTTTT
+
BBAABCDCA@@>ABC?>;>>BBBBDDBB>>
@FZWRL:00021:00468
ACGAGTGCCGTTCC
+
944/////,/777:
@FZWRL:00021:00473
ACGAGTGCGTTC
+
BBAAAABBBB?A
@FZWRL:00021:00477
ACGAGTGCGTTC
+
BBBAA@BBBB<>
@FZWRL:00021:00483
TACTGAGCTACACA
+
BBBBBBCBBBBBBC
@FZWRL:00021:00495
TGATACGTCTCCGTTCTTAG
+
444388844//,//,//,,,
@FZWRL:00022:00466
AGCACTGTAGCTG
+
@@BCCCBCBBBBB
@FZWRL:00022:00475
TACTGAGCTACGAC
+
9444444/6////6
@FZWRL:00023:00467
ACGCTCGACATGCC
+
BBBAABECDDBABB
@FZWRL:00023:00473
AGCACTGTAGCTGTC
+
;;CCCCBBBBCBBB@
@FZWRL:00023:00474
TACTGAGCTACACACAC
+
B?>>BBCBBBBCBABB@
@FZWRL:00023:00483
CGTGTCTCTAGGCACAGGATTTT
+
BBAABBCCGBB??B;99;9999/
@FZWRL:00023:00493
ACGCTCGACATGCCCAGGTACAGGA
+
BBBBBCCCBBBCCD=B?@BADBB?B
@FZWRL:00023:00496
TACTGAGCTACACACACAG
+
@ACCCCB?;;999999998
@FZWRL:00024:00455
TACTGAGCTACACACACA
+
B@>>AABA??BCAAAA@@
@FZWRL:00024:00459
CGTGTCTCTAGGCACA
+
BGCBBBCDA>?>999:
@FZWRL:00024:00460
CGTGTCTCTAGGCACA
+
@AB@@@B;<<<@99<A
@FZWRL:00024:00468
CGTGTCTCTAGGCACAGGA
+
BBBAABDCCBB?@B;9:=9
@FZWRL:00024:00474
CGTGTCTCTAGGCACAG
+
BBBBDFCCBBB@BBBAB
@FZWRL:00024:00476
ACCCTCGACATGCCCAGGTACAGGAGACT
+
???=@BBBBAAACC?CB@@BBBB>@?BBB
@FZWRL:00024:00483
TACTGAGCTACACACACAGAAAGAT
+
484444444444444999444-433
@FZWRL:00024:00484
AGCACTGTAGCTGTCACTAGTTACT
+
;;BCCCCDAABBBB@BBCC::8;B@
@FZWRL:00024:00493
ACGCTCGACATGCCCAGGTACAGGAG
+
BBBABCBBBBCCCC>BB@CCCDC;9<
@FZWRL:00024:00497
ACGAGTGCGTTCCCCATGTCGTAGGTACTC
+
BB?>>BBCBC=???6==BBBBBCB>@<<;A
@FZWRL:00025:00451
TACTGAGCTACACACACAG
+
@@@@BBBBBBBC@@C?@@9
@FZWRL:00025:00453
AGCACTGTAGATGTCA
+
BAABBBBBBBBAC@>=
@FZWRL:00025:00457
TACTGAGCTACACACACA
+
B@??BBBBBBBC@DA?@A
@FZWRL:00025:00458
CGTGTCTCTAGGCACAGGA
+
AAAAACCDBA@==>>=A=A
@FZWRL:00025:00462
ACGCTCGACATGCCCAGG
+
BB???BBCCBCCCC?BB@
@FZWRL:00025:00464
TACTGAGCTACACACACA
+
;999;449A;99AAA>=4
@FZWRL:00025:00467
AGCACTGTAGCTGTCACT
+
;;CCDCCCBBCBBBBBBB
@FZWRL:00025:00483
TAGTATCAGCCTCGCCATGACGAAAGGTAAT
+
C9<<A??BDB?8994244999444-424;29
@FZWRL:00026:00455
TACTGAGCTACACACACAGAA
+
B?==AAAAAAABBBB:@>999
@FZWRL:00026:00457
ACGAGTGCGTTCCCCATGTCG
+
BBBAA@@@AA@AAA9AABBBB
@FZWRL:00026:00460
AGCACTGTAGCTGTCACTAG
+
;;CCCFADBBBBBBBBBBB:
@FZWRL:00026:00467
TACTGAGCTACACACACA
+
B@AABBBB?@BBBDAAAC
@FZWRL:00026:00471
CGTGTCTCTAGGCACAGGATTTTG
+
BBB@BCCC@@?;=@@?@=9999/9
@FZWRL:00026:00476
AGCACTGTAGCTGTCACTAGTTAC
+
<<BCCCCCBBCBBBBBBBCCB?A@
@FZWRL:00026:00491
CGTGTCTCTAGGC
+
AAABCDAA;;9;9
@FZWRL:00027:00451
TACTGAGCTACACACACAGAAAAGA
+
A@??BBCBBBABBCA?@@9999/9>
@FZWRL:00027:00452
ACGGAGTGCGTTCCCCATGTCG
+
B9:;;BDDCBB@BBB9EEC99;
@FZWRL:00027:00461
AGCACTGTAGCTGTCACTAGTTAC
+
<<DCHCCCBBBBBBBBBBB::6;@
@FZWRL:00027:00462
CGTGTCTCTAGGCACAGGA
+
BBAABCCDBBE@BBCCFAC
@FZWRL:00027:00471
ACGCCGACATGCCCA
+
C:99@BCBBBCBB>B
@FZWRL:00027:00473
TACTGAGCTACACACAAC
+
894;44;@9999944424
@FZWRL:00027:00479
TACCTGAGCTACACACACAGAAAGATT
+
BBB>BBBBBBCBB?@<<<CCGC?CCC?
@FZWRL:00027:00480
CGTGTCTCTAGGCACAGGATTTTTTTGTGTAAG
+
BBA@@CCDABA>=:94959@@@@@A'@>>11,1
@FZWRL:00027:00499
ACGCTCGACATGCCCA
+
BAAABC@@ACB@AA<@
@FZWRL:00028:00457
ACGCTCGACATGCCCA
+
BAA?BCCCBA>99909
@FZWRL:00028:00464
CGTGTCTCTAGGCACAGGATTTTGTG
+
@@AAABDDCBA<=;94959999/9>>
@FZWRL:00028:00469
AGCACTGTGAGCTGTCACTAGTTACT
+
6:7<<@A1///8119::49949594@
@FZWRL:00028:00484
AGCACTGTAACTGTCACTAGTTACTTGTG
+
B:<=CCCA@>ABBCBACBC@A@ABB@BCC
@FZWRL:00028:00490
CGTGTCTCTAGGCACAGGATTTTGTGTAGAGGCAA
+
CCCBCC::=BBB99999;????49944444/5,*)
@FZWRL:00029:00463
ACGCTCGACATGCCCAGGTACAG
+
CB???BCCDEBCCC>AA@BBCCC
@FZWRL:00029:00466
CGTGTCTCTAGGCACAGGATTTTGTG
+
@@AABDCCBBA>=>99?;9999/9@@
@FZWRL:00029:00473
TACTGAGCTACACACAACAGAAAAGAT
+
@;9;A@9<;99999442444444,443
@FZWRL:00029:00477
ACGAGTGCGTTCCCCATGTCGTAGGTACT
+
BBAB?ABB@A@BCC9@@A;;<<99<;<9@
@FZWRL:00029:00479
ACGAGTGCGTTC
+
B@@@AA@@@A?A
@FZWRL:00029:00491
ACGCTCGACATGCCCA
+
BC@??BCCCBABBC>A
@FZWRL:00030:00470
TACTGAGCTACACACACAGAAAGATTGGT
+
B??=AABBBBBBBB=9>?99909>>4843
@FZWRL:00030:00474
CGTGTCTTTAGGCACAGGATTTTGTGTAA
+
BBCBBCDD@BA@CCC@?=@CCC:=881,+
@FZWRL:00030:00485
TCTCTATGCGCTCCACATGTCTAAGGTACTG
+
BAAABBACCCCCC>@:<<A>>9964244444
@FZWRL:00030:00486
CGTGTCTCTAGGC
+
BBBBBCDCC@=;9
@FZWRL:00031:00461
TACTGAGCTACACACACAGAAAAGATTGG
+
B???BBCBBBBCCC@9>@9999/943137
@FZWRL:00031:00496
CGTGTCTCTAGGC
+
@AAACDCB=9428
@FZWRL:00032:00451
CGTGTCTCTAGGC
+
@@AABDDD@??8=
@FZWRL:00032:00459
TACTGAGCTACACACACAGAAAAGATTGGT
+
B?==AABBBBBCCCB?@@9999/9<<1313
@FZWRL:00032:00477
CGTGTCTCTAGGCACAGGATTTTGTGTAG
+
AAAABDCDBBA<9;94959999/9>>999
@FZWRL:00034:00478
CGTGTCTCTAGGCACAGGATTTTGTGTAGAGGC
+
AAAABCDDA@@@BA99?599>>4>>>994448/
@FZWRL:00035:00462
ACGAGTGCGTTCCCCATGTCG
+
BBA@@@BCBD?CBB9AA>@8=
@FZWRL:00036:00456
ACGAGTGCGTTC
+
BBB?@AAAAA?A
@FZWRL:00036:00467
ACGAGTGCGTTCCCCATGTCG
+
BBB?@BBBBA@BCB9EBB>==
@FZWRL:00036:00473
CGTGTCTCTAGGC
+
BB@@BDDC@?=9=
@FZWRL:00037:00481
ACGCTCGACATGCCCA
+
BBBBBBBBBBA@AA9>
@FZWRL:00037:00489
CGTGTCTCTAGGCACAGGA
+
BBAAABEDC@?;9;94959
@FZWRL:00038:00461
ACGCTCGACATGCCCA
+
BBBBBCB@:;=89909
@FZWRL:00038:00484
ACGAGTGCGTTCCCCATGTCG
+
CCB?@AAAA;@AAA9BBD?==
@FZWRL:00039:00455
ACGAGTGCGTTCCCCATGTCG
+
BBBBB@AAAA@AAA9AAC@@>
@FZWRL:00039:00488
CGTGTCTCTAGGC
+
@@AAACCDC@?;9
@FZWRL:00040:00491
TACTGAGCTACACACACAGA
+
BAA?BBCBBBBCDCB?@>99
@FZWRL:00004:00546
TACTGAGCTACACACA
+
@@AGCCCBBBB=:9//
@FZWRL:00005:00526
TACTGAGCTACACA
+
;;;BCCECCB>::6
@FZWRL:00005:00533
TACTGAGCTACACA
+
@@@BBBDCB?=99/
@FZWRL:00006:00530
CGTGTCTCTAGGCACAGGATTTTTTTT
+
BBBBBBBDCCB@>99995999999944
@FZWRL:00006:00534
TACTGAGCTACACACACAGAAAGATTG
+
BBBCCCCBABBCB:?=4/11?-1/.,.
@FZWRL:00006:00537
ACGAGTGCGTTCCCCATGTCTAGGTATC
+
ABBBB@AAAA@ACF:B999943311443
@FZWRL:00007:00514
AGCACTGTAGCTTTT
+
@AAA@AA@;@44448
@FZWRL:00007:00539
AGCACTGTAGCTGTCACTAGTTACTT
+
BBBCBABCBBCBABABB9/11,---+
@FZWRL:00007:00545
TACTGAGCTACACA
+
@BC@@ACDCBB@;/
@FZWRL:00008:00528
CGTGTCTCTAGGCACAGGATTTTTTTTTTT
+
BBBBBBDCDCC@BCB887111111111///
@FZWRL:00008:00533
CGTGTCTCTAGG
+
BBBBBCCCDCB@
@FZWRL:00009:00525
TACTGAGCTACACACACAGAAAGATTGGT
+
BBBAABCBBB@@BDC;9////+1109;6.
@FZWRL:00009:00541
AGCACTGTAGCTGTCACTAGTTCTT
+
;<CBDBCCCBB@BBDBB=999511,
@FZWRL:00010:00529
ACGCTCGACATGCCCAGGTACA
+
BB@BBBBCB?>=8898851-))
@FZWRL:00011:00518
AGCACTGTAGCTGT
+
@ABCCCDAAACBBB
@FZWRL:00011:00527
ACGAGTGCGTTCCCCATGTCTAGGT
+
BBBBBBBBBA6944-9999944313
@FZWRL:00011:00529
ACGAGTGCGTTCCCCATGTCGTAGGTATC
+
BB@?B@CBA;2444/99999988823444
@FZWRL:00011:00532
TACTGAGCTACACACACAGAAAGATTGGT
+
BB@@BBAA@BBCB???91//=,1019;,.
@FZWRL:00012:00515
ACGAGTGCGTTC
+
BBB?BBBBBC?B
@FZWRL:00012:00516
TAGTATCAGCCTCGCCATGAC
+
@8@;<9@@?>?9999599844
@FZWRL:00012:00517
ACGCTCGACATGCCCA
+
BBAABBBCCBBBBB>B
@FZWRL:00012:00536
AGCACTGTAGCTGTCACTAGTTACTT
+
>>BCCBBCBCCBBBB@=4/11,-,,*
@FZWRL:00012:00547
ATCAGACACGGACACAGCAGAACACA
+
BADBBBABBC=@ACC:99=9969998
@FZWRL:00013:00528
CGTGTCTCTAGGCACAGGATTTTGTGTAG
+
BBBABCBAA?@C@BB@A@9999/999;<>
@FZWRL:00013:00538
CGTGTCTCTAGGCACAGGATTTTGTG
+
BCBCBCABBCC=9==9959999/444
@FZWRL:00013:00539
ACGTCGACATGCCCAGGTACAGGAG
+
BBABBBBBB@BBB@BC@DA:99?==
@FZWRL:00014:00512
CGTGTCTCAGCAG
+
AAB@=:@499944
@FZWRL:00014:00520
TACTGAGCTACACACACAGAAAGATTGGT
+
BBBBBBB@BB@BBCDCB@??B69::<><>
@FZWRL:00014:00525
TACTGAGCTACACACACAGAAAGATTGGT
+
BCABAAAAAABBCCCD=9889-888;>;8
@FZWRL:00014:00530
CGTGTCTCTAGGCATAGGATTTTTGTGTA
+
BCCBBBBCBBA??9999599999-941//
@FZWRL:00014:00535
AGCACTGTAGCTGTCACTAGTTACTTGT
+
99BCCCCCCCCBBCCBBA?992999599
@FZWRL:00014:00538
AGCACTGTAGCTGTCACTAGTTACTTGT
+
<<CCEC@ABBB@AA>BBCCBD@B??8;;
@FZWRL:00014:00543
TACTGAGCTACACACACAGAAAGATTGG
+
>=CBBCCB??BBCBCB;984;0988584
@FZWRL:00015:00523
AGCACTGTAGCTGTCACTAGTTAC
+
?@CCCBCECBBBBA@?99111,**
@FZWRL:00016:00503
TACTGAGCTACA
+
??A@@ACBBCCD
@FZWRL:00016:00525
CGTGTCTCTAGGCACAGGTTTTTTTGTGTAG
+
BBAABCBCAAA?BBBA;5444449&9>>>?@
@FZWRL:00016:00534
AGCACTGTAGCTGTCACTAGTTACTTGT
+
<<CCCCCAABCBBBBBBBBCD@BBB>AA
@FZWRL:00017:00521
CGTGTCTCTAGGCACAGGATTTTGTGTAG
+
BBCBBCDCA@A@CBBBB@9449/9@@@@@
@FZWRL:00018:00507
AGCACTGTACGCTGGTCAA
+
1:;?/,,,,,,78858/42
@FZWRL:00018:00508
CGTGTCTCTAGGCACAGGATTTTTTTTTTT
+
CCBABCCDA@A@BCC;>;C>>>BBBBBBB>
@FZWRL:00018:00514
TACTGAGCTACTA
+
ABCCDC@>>9444
@FZWRL:00018:00531
CGTGTCTCTAGGCACAGGATTTTTTTTGTGTAG
+
BCCBCCCCBAA@BCCBCACBBBCDDE%==<@@@
@FZWRL:00018:00536
AGCACTGTAGCTGTCACTAGTTACTTGTG
+
44=BBCCAAAE@@>>=@:???;=492444
@FZWRL:00018:00537
CGTGTCTCTAGGCACAGGATTTTGTGTAG
+
DCBBBC@@A@@=@BB@AC9999/999@@A
@FZWRL:00018:00546
ATCAGACACGGACACAGCAGAACACAC
+
BBBBBBBCDE@CCCECCCCBB@BBBBC
@FZWRL:00018:00549
TACTGAGCTCACACACAGAAAGATTGGTG
+
=CCCCCCCCAAABBAA@?@@1888;<131
@FZWRL:00019:00544
CGTGTCTCTAGGCACAGGATTTTGTGTAG
+
CCCBCCCCBABABCCCFFDCCC9BB@>>A
@FZWRL:00020:00501
ACTGAGTGCCGTT
+
///////777//,
@FZWRL:00020:00505
AGCACTGTAGCTGTCACT
+
:;CCCBBBBBCBBBBBCB
@FZWRL:00020:00527
CGTGTCTCTAGGCACAGGATTTTGTGTAG
+
BDBBCCAA;;<=@A@@AC9999/9??@@B
@FZWRL:00020:00537
TACTGAGCTACACACACAGAAAGATTGGT
+
BBAACBBBABBCBBCBBC@@@>@CC?B?B
@FZWRL:00021:00501
TACTGAGCTACACACACAG
+
BBABBBBBBBBB??@B@>>
@FZWRL:00021:00514
ACGAGTGCGTTCCCCATGTCGTAGGTACTC
+
CCB???BBCC@CDD9BABBBBCBB@C<==B
@FZWRL:00021:00546
CGTGTCTCTAGGCACCAGGATTTGTGTAGGAG
+
44499944444:;442442444-444444244
@FZWRL:00021:00549
TACTGAGCTACACACACAGAAAGATTGGT
+
BBBBBBCB@?AECCBBAC;;;8;BA@C@B
@FZWRL:00022:00525
ACGAGTGCGTTCCCCATGTCGTAGGTACTC
+
CCCBBB?@AC>BBB9BABBCCCCC@B;<<D
@FZWRL:00022:00546
TACTGAGCTACACACACAGAAAGATTGGT
+
AABBCJCBBBAAACDDCC@@@<@CB@D?B
@FZWRL:00023:00506
ACGCTCGACATGCCCAGGTACAG
+
@ABA@@@<><BA?@<99598999
@FZWRL:00023:00508
ACGAGTGCGTTCCCCATGTCGTAGGTACTC
+
BCB>AABBBA@ABC9CABBBBB?B@A<<=D
@FZWRL:00023:00518
CGTGTCTCTAGGCACAGGATTTTGTGTAG
+
BCBBBCCCCDD@CCA?A=9444-4@?8;;
@FZWRL:00024:00500
ACGAGTGCGTTCCCCATGTC
+
BBBABBA@BCACHD9@@@>>
@FZWRL:00024:00511
ATCAGACACGGACACAGCAGAACACACA
+
B;?A?;:9A>2944444444:2444337
@FZWRL:00024:00513
TACTGAGCTACACACACAGAAAGATTGGT
+
BBB?BBCBBBBCCEGBCCCCC>CBA@B@B
@FZWRL:00024:00537
CGTGTCTCTAGGCACAGGATTTTGTGTAG
+
BBBABCCC@?@=@A@=A@ABBB7BAA;;<
@FZWRL:00025:00506
ATATCGCGAGGGTATGGAAGACTCTATA
+
BBBBA?=ABBB?BECC?B?BCCCCB@AA
@FZWRL:00025:00527
ACGCTCGACATGCCCAGGTACAGGAG
+
CBBEDBCCCCCBBB?BC@BBDCE>AB
@FZWRL:00025:00532
ACGAGTGCGTTCCCCATGTCGTAGGTACTC
+
GNEBDB;;;>;???4@AACBDCCC@@<=>C
@FZWRL:00025:00535
CGTGTCTCTACGGCACAGGATTTTGTGTAGAGGC
+
8>@?>>11//:::;CCAA<::44,9994444424
@FZWRL:00025:00545
TACTGAGCTACACACACAGAAAGATTGGTGCT
+
A@@ACCCBBACCCCCCCCCDC>BCC@B=>ACC
@FZWRL:00025:00548
ACGCTCGACATGCCCAGGTACAGGAG
+
BBABBCCCCBB@@@<@@?BBCBB9;<
@FZWRL:00026:00508
CGTGTCTCTAGGCACAGGATTTTGTGTAG
+
BBBBCCCD??@=@A?AA@CBCC:BBB;;<
@FZWRL:00026:00524
CGTGTCTCTAGGCACAGGATTTTGTGTAG
+
BBB@BCDDBBB?BB>?@=999;-9@@;;<
@FZWRL:00026:00543
AGCACTGTAGCTGTCACTAGTTACTTGTGTGC
+
9;ABBBD=<=CABABCCCFDC@CCC@CCB@AA
@FZWRL:00027:00503
ACGAGTGCGTTCCCCATGTCGTAGGTACTC
+
BBB@AABABA=@@@6@ABBBC>=>=>313?
@FZWRL:00027:00530
AGCACTGTAGCTGTCACTAGTTACATGT
+
<<CDDCCAAACBBBBBDDCCB@B@@?CC
@FZWRL:00028:00513
ACGAGTGCGTTCCCCATGTCGTAGGTACTC
+
BBBB@@@@@@@AAB9BAABABB@B?AAAAC
@FZWRL:00028:00514
AGCACTGTAGCTGTCACTAGTTACTTGT
+
;;CDCDCCBDCCBBBBBBBCC@BBB>AB
@FZWRL:00028:00529
ACGCTCGACATGCCCAGGTACAGGAG
+
CBBBBBBA??>89909>;>?>>>599
@FZWRL:00028:00530
CGTGTCTCTAGGCACAGGGATTTTGTGTAGAGGC
+
444444<CCDDC=<;CDD19999/9949;99924
@FZWRL:00028:00533
AGCACTGTAGCTGTCACTAGTTACTTGT
+
<<DDCCCCBBBB@B@BBBBDA@BCB@BB
@FZWRL:00030:00504
ACGCTCGACATGCCCAGGTACAGGAG
+
BC?@AB?@ACCBBB@BB?BBCBC?BE
@FZWRL:00030:00519
ACGCTCGACATGCCCAGGTACAGGAG
+
BBBADC@AACBBBC>B@ADCCCC<<<
@FZWRL:00030:00523
CGTGTCTCTAGGCACAGGATTTTGTGTAGA
+
BBCDCCDCAAA@BBBBB=@@@@4>BC9999
@FZWRL:00030:00532
CGTGTCTCTAGGTACAAGATTTTGTGTAGAGGC
+
BBEBCCDDAAA>==@B=@@CEF8><<100//,/
@FZWRL:00030:00540
ACGAGTGCGTTCCCCATGTCGTAGGTACTC
+
DBB@BBBBCC@DCB9A@@@@BAAA@;===C
@FZWRL:00030:00541
TACTGAGCTACACACACAGAAAGATTGGTG
+
B??=AABBBBBCBBBBB@99909@?;>;>7
@FZWRL:00030:00547
TACTGAGCTACACACACAGAAAGATTGGTG
+
BBAABBCBBBBCCBCBAA;;;8<CC@C@CC
@FZWRL:00031:00502
TCTCTATGCGCTACACATGTCTAAGGT
+
@=>=HCF>228/-,,28:9B;;;>A>A
@FZWRL:00031:00505
AGCACTGTAGCTGTCACTAGTTACTTGT
+
<<CDCCBBBBBBBB@BBCBBB@DBB@BB
@FZWRL:00031:00517
TACTGAGCTACACACACAGAAAGATTGGT
+
AA>@BBCBBBBCBBAA@?98809>>;??B
@FZWRL:00031:00527
AGCACTGTAGCTGTCACTAGTTACTTGT
+
<<CDDDBBBBBBBBBBBBBCC?@BB@BB
@FZWRL:00031:00540
TACTGAGCTACACACACAAGAAAGATTGGTGCTGCG
+
C?BBDDCB@?;;9<A@11,1;858:A?A>A?@CC97
@FZWRL:00031:00543
CGTGTCTCTAGGCACAGGATTTTGTGTAGA
+
BBBBBCCCA@@?@BA?B@A@?@4=??;;<A
@FZWRL:00032:00504
AGCACTGTAGCTGTCACTAGTTACTTGT
+
<<CCCCCCCCEBAAABBBBA?<?997;B
@FZWRL:00032:00505
CGTGTCTCTAGGCACAGGATTTTGTGTAG
+
BBBBECCCAAA@CCCBCCCCCC:AB@===
@FZWRL:00032:00529
TACTGAGCTACACACACAGAAAGATTGGTGCT
+
B?A@BBDCCB??AAA>?@99919B?>C@A???
@FZWRL:00032:00541
ACGAGTGCGTTCCCCATGTCGTAGGTACTC
+
BBBBBBBBBB@BCC9CAAAAA?=A?@A@AC
@FZWRL:00032:00544
ACGCTCGACATGCCCAGGTACAGGAG
+
BBBBBA@AAB?@A@<@@@BBGBB<<<
@FZWRL:00032:00546
ACGAGTGCGTTCCCCATGTCGTAGGTACTC
+
BBAAAAABCC?CBB9?==>ABBBB@@AABC
@FZWRL:00033:00501
ACGCTCGACATGCCCAGGTACAGAAG
+
B@@@ABBBCCDCFC?BB??;>111-1
@FZWRL:00033:00502
TACTGAGCTACACACACAGAAAGATTGGT
+
CCCCCBCBCCBBBCB>=CCCC>CDD@C?B
@FZWRL:00033:00505
ACGAGTGCGTTCCCCATGTCGTAGGTACTC
+
AAA?@@BBBB@BBB:A:;;BCCAA?@;<<@
@FZWRL:00033:00509
ACGCTCGACATGCCCAGGTACAGGAG
+
BBBAB@@@CCCCGE>FA>@BB@B;;<
@FZWRL:00033:00515
CGTGTCTCTAGGCACAGGATTTTGTGTAGA
+
=<CCCCDEDECABCCDH?CBCC9BBB9999
@FZWRL:00033:00520
TACTGAGCTACACACACAGAAAGATTGGTGCT
+
BBAABBCBBBBBBCB?@@99909??<@>@964
@FZWRL:00033:00530
TACTGAGCTACACACACAGAAAGATTGGTGCT
+
BBBCDCBBBBCCCCCCBBCBB>BCC?DBBAAB
@FZWRL:00033:00533
TACTGAGCTACACACACAGAAAGATTGGT
+
A??@AABBBBBCBAA:@@99909?>;>;<
@FZWRL:00033:00537
ACGCTCGACATGCCCAGGTACAGGAG
+
B@@@DBBBCCCCCC?CC@CCCBB;;<
@FZWRL:00034:00516
CGTGTCTCTAGGCACAGGATTTTGTGTAG
+
@@@ABCDDA@D?B@@?B=A@AA4@A?999
@FZWRL:00034:00524
ACGCTCGACATGCCCAGGTACAGGAG
+
BB@??CCCCCCCCC@CCACCCEC>@A
@FZWRL:00034:00530
ACGAGTGCGTTCCCCATGTCGTAGGTACTC
+
BAA?@@BBBB7994,99>>AAA@B>@A@AA
@FZWRL:00034:00537
ACGAGTGCGTTCCCCATGTCGTAGGTACTC
+
BB@>>BBBBB@BCC:C@??BB@@@?@AAAC
@FZWRL:00035:00523
CGTGTCTCTAGGCACAGGATTTTGTGTAG
+
B@AABCEECBB?@>=?A>BBBB7@??999
@FZWRL:00036:00543
AGCACTGTAGCTGTCACTAGTTACTTGT
+
;;CCHCCDCBBBBBBBCDCCB?ABB?BC
@FZWRL:00036:00549
ACGAGTGCGTTCCCCATGTCGTAGGTACTC
+
BBA?@BBBCB>AAA6?A=@BB@?@?:;<BB
@FZWRL:00037:00506
TACTGAGCTACACACACAGAAAGATTGGTG
+
BBBBBBDDAA?>@@@>>?999147713136
@FZWRL:00037:00530
TACTGAGCTACACACACAG
+
B?==AABBAABBBCC@;;8
@FZWRL:00037:00531
TACTGAGCTACACACACAGAAAGATTGGT
+
B@?=BBBBBBBCCCB:A?99909>?;>;>
@FZWRL:00037:00536
AGCACTGTAGCTTTCACTAGTTACTTGT
+
BBBBCBCCCCCBB>DBBCCCB=@;;59@
@FZWRL:00037:00537
AGCACTGTAGCTGTCACTAGTTACTTGT
+
;;CCECABAAAA@BBBBBDCC@CBC@CC
@FZWRL:00038:00515
TGATACGTCTCCTTCCTTAGTTACTTCA
+
CBCCCCBCDDC@B@C?A>@CC:<<B>B@
@FZWRL:00039:00505
CGTGTCTCTAGGCACAGGATTTTGTGTAG
+
AAAABBDCGBA@A>=AB?AADD9B<;<<9
@FZWRL:00039:00532
AGCACTGTAGCTGTCACTAGTTACTTGTG
+
BBCCECCCCCCBBCC?A99996944244/
@FZWRL:00040:00513
AGCACTGTAGCTGTCACTAGTTACTTGT
+
@ABCECCCBCCCBBBBDBABB>A@B?A<
@FZWRL:00040:00521
TACTGAGCTACACACACAGAAAGATTGGT
+
BAAABBCBBBBCCC=9>@99908><4313
@FZWRL:00040:00536
AGCACTGTAGCTGTCACTAGTTACTTGT
+
<<CCBABAAACCAAABB@>??<>>>;=9
@FZWRL:00040:00537
ACGCTCGACATGCCCAGGTACAGGAG
+
BBBAABCCBBB=@@<@A>BBBBB9;;
@FZWRL:00041:00533
TACTGAGCTACACACACAGAAAGATTGGTGCT
+
CBBDCCCCBBBBBB??>>9991487131331.
@FZWRL:00042:00505
AGCACTGTAGCTGTCATTAGTTACTTGT
+
==CGCCDAAACBBBBBB@B@A=@?A<A>
@FZWRL:00042:00513
TACTGAGCTACACACACAGAAAGATTGGT
+
B@B?BBBBABBCCC=9>>99918<77777
@FZWRL:00043:00510
AGCACTGTAGCTGTCACTAGTTACTTGT
+
<<GCCCCCBBBBBBBCB??@@=@>@<A9
@FZWRL:00043:00511
CGTGTCTCTAGGCACAGGATTTTGTGTAG
+
BBBBCCDDAAA>@BA@B=AABD7B>>999
@FZWRL:00044:00502
TACTGAGCTACACACACAAGAAATGATTGGTCGC
+
?>BBCCEBBB=@>@>B11,168+/118228000.
@FZWRL:00044:00544
ACGCTCGACATGCCCAGGTACAGGAG
+
BABADD?@CBB@@B<@A?@?@A@699
@FZWRL:00045:00503
TACTGAGCTACACACACAGAAAAGATTGGT
+
BA?=BBCBBCA@A?999>4444,4431313
@FZWRL:00045:00509
CGTGTCTCTAGGCACAGGATTTTGTGTA
+
AA==BCEEA@A?A@@99699??/99998
@FZWRL:00046:00510
AGCACTGTAGCTGTCACTAGTTACTTGT
+
<<CCCCBCBBBABBBBB@@AA699?<>9
@FZWRL:00046:00514
CGTGTCTCTAGGCACAGGATTTTGTGTA
+
BBBBCCDCCCD@@??99699??/99984
@FZWRL:00046:00518
ACGCTCGACATGCCCAGGTACAGGA
+
BAAABBECCCC@@@<@@?@?@??69
@FZWRL:00046:00536
CGTGTCTCTAGGCACAGGATTTTGTGTAG
+
AA@@BCEEA@@;=:;4;7<ABB4B99<99
@FZWRL:00047:00534
AGCACTGTAGCTGTCACTAATTACTTG
+
@@CCCCCBBBBBCCB??9959<>9989
@FZWRL:00048:00529
AGCACTGTAGCTGTCACTAGTTACTTGT
+
<ACCCCCCCCCCBA@=:9=996999549
@FZWRL:00048:00541
GAGTGCGTTCCCCATGTCGTAGGTACTC
+
?BABBCBA?BCC9C<=<BBA@A><;97;
@FZWRL:00004:00553
CGTGTCTCTAGGCACGTT
+
BBBBBB@411-+***,,,
@FZWRL:00004:00558
CGTGTCTCTAGGCACGGTTTTTTT
+
CCCDDCDCB::9/11/,///////
@FZWRL:00005:00582
ACGAGTGCGTTTCCCC
+
A@D==;1---8+---,
@FZWRL:00006:00551
ACGAGTGCGTTCCCCATG
+
BBCBBBBB?A6444/991
@FZWRL:00006:00556
TACTGAGCTACACA
+
BABCCBBABBC@94
@FZWRL:00007:00552
CGTGTCTCTAGGCACAGGATT
+
BBBCCCBBCB@?941-*)++*
@FZWRL:00007:00563
ACGAGTGCGTTC
+
?@BBBBBCBB?B
@FZWRL:00008:00559
TAGTATCAGCCTCGCCATGACGAAGGTATTTCC
+
<<CDCDCCCCACCCC@C:<<CDD@B?B99919;
@FZWRL:00008:00562
TACTGAGCTACACA
+
@??BBBCBBBB=;4
@FZWRL:00009:00551
ACGCTCGACATGCCCAGGTACAGG
+
??BBBBCBB@=88809>5989995
@FZWRL:00009:00556
ACGCTCGACATGCCCAGGTACAG
+
AA??>=@AABBBCB@99598999
@FZWRL:00009:00566
TACTGAGCTACAC
+
@@BBBBBBBBDB:
@FZWRL:00011:00553
ACGCTTGACATGCCCAGGTACAG
+
BBCCC@<<<AA9??099511111
@FZWRL:00011:00566
ACGAGTGCGTTC
+
AABBBBBBBC>?
@FZWRL:00012:00566
TACTGAGCTACACACACA
+
BBBBBBCBACBCBA::94
@FZWRL:00012:00571
ACGAGTGCGTTC
+
BBB@@@AAAA@A
@FZWRL:00013:00559
TACTGAGCTACACACACAGAAAGAT
+
?=@CCEBBBB@@@AB<99>>@0998
@FZWRL:00013:00560
TACTGAGCTACACACACAGAAAGATTGGT
+
BAA>AABAAA>>ACFD>;444-9>><B@B
@FZWRL:00013:00567
AGCACTGTAGCTGTCAAT
+
<@ENCCAAAAB@BBBB@B
@FZWRL:00014:00561
CGTGTCTCTAGGCACAGGATTTTGTGTA
+
CCCBDCFC@@A@BCBC;:4449-9>>@@
@FZWRL:00014:00564
TACTGAGCTACACACACAGAAAGATTGGT
+
BB@@AAAB?@@@BCEB;;444-9>><>@A
@FZWRL:00015:00562
TACTGAGCTACACACACAGAAAGAT
+
@BBBBBDD9;<BBCCC@@9990988
@FZWRL:00017:00569
TACTGAGCTACACACACAGAAAGATTGGT
+
BBAAA@BBAB??@CCBAC844-9@?=B@A
@FZWRL:00017:00570
ACGAGTGCGTTCCCCATGTCGTAGGTACTC
+
BBBB@BBBBC?BAA9?=>??BBCC@A<<9?
@FZWRL:00018:00569
AGCACTGTAGCTGTCA
+
@@CCCBBBDCCBBB@@
@FZWRL:00019:00575
TACTGAGCTACACACACAGAAAGAT
+
BBB???CBBBBBCCDA?9444-998
@FZWRL:00019:00576
TACTGAGCTACACACAC
+
BBBBCDCBAAABBCEDH
@FZWRL:00019:00583
TACTGAGCTACAC
+
BBBBBBBB@BAA@
@FZWRL:00021:00567
TACTGAGCTACACACACAGAAAGATTGGT
+
BBBBBCCCC@@AABACAAABB<<<<@D@D
@FZWRL:00021:00583
CGTGTCTCTAGGCACAGGA
+
BBBBBCCCBBB@CBCBD@B
@FZWRL:00021:00588
ACGCTCGACATGCC
+
BBBBBBBCEBDBEB
@FZWRL:00022:00562
TACTGAGCTACACACACAGAAAGATTGGT
+
CB@=BABB@AABBDBB@D9997;A??C@C
@FZWRL:00022:00583
ACGAGTGCGTTC
+
??BABBAAAA@C
@FZWRL:00025:00579
CGTGTCTCTAGGCACAGGATTTTGTGT
+
BBBHCEGDCAA=@BBCCAIDDD:CCE@
@FZWRL:00026:00560
TACTGAGCTACACACACAGAAAGATTGGTG
+
B@@@CBCCBBAABCCB@@99;09@?;?<>>
@FZWRL:00026:00575
AGCACTGTAGCTGTCACTAGTTACTTGT
+
;;CCBCCCCCBBBB@BBBC:;8<CB?CC
@FZWRL:00026:00576
AGCACTGTAGCTGTCACTAGTTACTTGT
+
:;CCBBCCBBCCCBBBCCC;;7<BB=AA
@FZWRL:00026:00586
TACTGAGCTACACAC
+
@BBBCCBB<<<<;B@
@FZWRL:00028:00564
CGTGTCTCTAGGC
+
BCCCDECCC@@=>
@FZWRL:00029:00584
AGCACTGTAGCTGTCACTAGTTACTTGT
+
88BAECCBAACBB@@BCCC=:;<CC?BB
@FZWRL:00029:00596
TACTGAGCTACACACAC
+
CBBBDCBA@AACBCCEC
@FZWRL:00029:00598
TACTGAGCTACACA
+
ECCBBBABBBBBBC
@FZWRL:00030:00592
CGTGTCTCTAGGCACAGGA
+
CCCDCCDCB@A=@A@?@=9
@FZWRL:00030:00596
CGTGTCTCTAGGCACAGGA
+
BBCCCCCCCBC@BDBBC?D
@FZWRL:00032:00588
CGTGTCTCTAGGCACAGGATTTTGTGTAG
+
99ACCCDDBBC@CBA@B=AAAA7AAA;<<
@FZWRL:00033:00580
AGCACTGTAGCTGTCACTAGTTACTTGT
+
;;BDCCDBA>ABBBBBAAB;;7<BB=B<
@FZWRL:00033:00588
ACGCTCGACATGCCCAGGTACAGGAG
+
CBBBCCCBB@>99909><@?ABC;<<
@FZWRL:00033:00597
CGTGTCTCTAGGCACAGGATTTTGTGTA
+
BDCHECBB@@?;>>>?><ABDC9DCC<<
@FZWRL:00034:00579
ACGAGTGCGTTCCCCATGTCGTAGGTACTC
+
CCCBB@@@>>5999/99A>@@A@>;;99AA
@FZWRL:00034:00590
ACGCTCGACATGCCCAGGTACAGGAG
+
BBBBCCBBBBA@>@<@A?B@BBB;<<
@FZWRL:00038:00566
CGTGTCTCTAGGCACAGGATTTTGTGTAGAGG
+
BBBACDCCA@=;=@992===>A1<1111///,
@FZWRL:00042:00572
ACGCTCGACATGCCCAGGTACAGGAAG
+
CCBABCBABA@>>>9>><98///,/,/
@FZWRL:00043:00564
AGCACTGTAGCTGTCACTAGTTACTTGTGTG
+
<<CECCDBBBBBBCB=9=?996444244//*
@FZWRL:00047:00591
AGCACTGTAGCTGTCACTAGTTACTTGT
+
<<CDCCCEDCEBCCBA=:?99599>;84
@FZWRL:00048:00578
TACTGAGCTACACGCA
+
B?@>CBCBC>=94911
@FZWRL:00048:00584
AGCACTGTAGCTGTCACTAGTTACTTGT
+
;;CCCCCCBBBBBBDBB@AAA699@;84
@FZWRL:00049:00581
ACGAGTGCGTTCCCCATGTCGTAGGTACTC
+
BBBABBCCBB@BCC9BAB948999689999
@FZWRL:00024:00600
ACGCTCGACATGCC
+
BCCCDDBAA?A;;;
@FZWRL:00025:00602
ACGAGTGCGTTCCCCA
+
BCBBBCDBAB>BAA7B
@FZWRL:00027:00609
CGTGTCTCTAGGCA
+
A?=B?=??>9969A
@FZWRL:00027:00646
CGTGTCTCTAGGCACAG
+
BBCB@AADCA><>91-)
@FZWRL:00028:00614
CGTGTCTCTAGGCACAG
+
489999:::B>;966//
@FZWRL:00029:00608
CGTGTCTCTAGGGCACAGGAT
+
BCCBCDECCBBA=ABB@A=99
@FZWRL:00029:00614
TACTGAGCTACA
+
@BCCCC99;@;<
@FZWRL:00029:00645
TACTGAGCTACACA
+
BBBBBBBBABBBBD
@FZWRL:00029:00646
ACGCTCGACATG
+
BBBBBDCCCAB;
@FZWRL:00030:00609
TACTGAGCTACACACACAGAAAAG
+
BBBBCCCDBEBBBCBBAA>>>>49
@FZWRL:00030:00641
AGCACTGTAGCTG
+
;;CC<:BDFBBBG
@FZWRL:00031:00629
TACTGAGCTACACAC
+
BCCBDCBAA?@@@BC
@FZWRL:00032:00646
AGCACTGTAGCTGTCACTAGTTTA
+
44==>EDCCBBBCAA@@@@999-4
@FZWRL:00009:00681
ACGAGTGCGTTTCCCCCCC
+
AA=::;/1111,111////
@FZWRL:00013:00692
TACTGAGCTACAC
+
BBBBCCCBBBB@@
@FZWRL:00014:00689
TACTGAGCTACA
+
@AACCCCAABBB
@FZWRL:00014:00691
TACTGAGCTACA
+
??BCDCDBAE?@
@FZWRL:00014:00699
CGTGTCTCTAGGCAC
+
CCCCBDCCC=99441
@FZWRL:00016:00682
CGTGTCTCTAGGC
+
BDBCCCCCC@;94
@FZWRL:00016:00691
CGTGTCTCTAAGCACAGGATTTTTTTT
+
BCCBDDCC:;6;CB?@@C999999999
@FZWRL:00017:00678
ACGAGTGCGTTC
+
@AABAA>>9951
@FZWRL:00017:00683
CGTGTCTCTAGGC
+
@AAAADCCBCB?B
@FZWRL:00017:00686
CGTGTCTCTAGGCACAG
+
DFDCCDBBD?>?@==::
@FZWRL:00017:00693
TACTGAGCTACACACACAGAAAGAT
+
CCBBBBCAAABCCGAA@:777510-
@FZWRL:00017:00696
TACTGAGCTACACACACAGAAAGAT
+
BBBBBBCBABBBCA==944489880
@FZWRL:00017:00698
CGTGTCTCTAGGC
+
BCCCCDCBA9459
@FZWRL:00018:00680
ACGAGTGCGTTC
+
44444444@;97
@FZWRL:00018:00687
TACTGAGCTACACA
+
BBBBBBDC?=8944
@FZWRL:00018:00691
AGCACTGTAGCTGTCACTAGTTACTT
+
44994949>9?999=@AAA@B=991,
@FZWRL:00018:00694
TACTGAGCTACACACACAGAAAGAT
+
BBCBBCBBBBBCC::4>44440980
@FZWRL:00018:00696
CGTGTCTCTAGGCACAGGATTTTTTT
+
BCBBBCBCDDB=>=1-*000000000
@FZWRL:00020:00680
AGCACTGTAGCTGTC
+
AACDCGBCBBCBBCA
@FZWRL:00020:00682
AGCACTGTAGCTGTC
+
<<CCBCCDCCCCBBB
@FZWRL:00020:00696
CGTGTCTCTAGGCACAGGATTTTGTGTA
+
BCBDCEBBB;98;@BBBCA@AA6>@@11
@FZWRL:00021:00680
CGTGTCTCTAGGCACAGGATTTGT
+
444444499=999@99959AB9=9
@FZWRL:00021:00687
ACGAGTGCGTTCCCCATGTCGTAGGTACTC
+
BBAAABBBCD@CBB:B;99?BBBC@B=;9>
@FZWRL:00021:00690
CGTGTCTCTAGGCACAG
+
CBCCBBBABBB@49911
@FZWRL:00021:00696
TACTGAGCTACACACACAGAAAGATTGGT
+
B===AACAA@@BCCDCBBBBBB:;:<;,0
@FZWRL:00022:00692
ATCAGACACGGACACAGCAGAACACAC
+
C:;;>>>99824?@C944444444333
@FZWRL:00022:00696
ACGAGTGCGTTCCCCATGTCGTAGGTATC
+
@AABBBBAAA>BHA:A989999>>77994
@FZWRL:00022:00697
TACTGAGCTACACACACAGAAAGATTGGT
+
@?BBB@@@@@ABBDCCB@===:=;;>A>@
@FZWRL:00023:00674
ACGCTCGACATGCCCAGGTA
+
BAABBBBDCBB???<>B<?<
@FZWRL:00023:00684
CGTGTCTCTAGGCACAGGATTTTGTGTAG
+
AA@AAACCDCC?BCEBB=4499/9>>>>@
@FZWRL:00023:00691
AGCACTGTAGCTGTCACTAGTTACTT
+
<=BBBCCC@AACBC@=;99>>5111-
@FZWRL:00024:00663
ACGCTCGACATGCC
+
BB@@@CCDA;;444
@FZWRL:00024:00667
ACGAGTGCGTTCCCCATGT
+
BB>>>BBBB?=?=92?488
@FZWRL:00024:00673
TACTGAGCTACACACA
+
BAABBBC@?BBCCBBA
@FZWRL:00024:00687
ACGAGTGCGTTCCCCATGTCGTAGGTACTC
+
BBB?@AAA@@?@CC:E@@??>==@=@@B@C
@FZWRL:00024:00688
TACTGAGCTACACACA
+
B<@?CCCCAAA@@AB<
@FZWRL:00024:00689
TACTGAGCTACACACACATGAAGATTGGT
+
94444444=;;9?B@;:////,/64,313
@FZWRL:00024:00694
TACTGAGCTACACACACAGAAAGATTGGT
+
@BBBBBCBBBBBBBCCBA9996;>?>A=A
@FZWRL:00025:00694
CGTGTCTCTAGGCACAGGATTTTGTGTAG
+
AAABBDBBCCC?BCC??=9999-9BA99<
@FZWRL:00025:00696
TACTGAGCTACACACACAGAAAGATTGGT
+
AABBBAABBCCCCCCCCB??A=9::@C<?
@FZWRL:00025:00697
AGCACTGTAGCTGTCACTAGTTACTTGT
+
AACDCCCCBBBCBB@AABABC?@@><>>
@FZWRL:00025:00699
TACTGAGCTACACACACAGAAAGATTGGT
+
A@BBCCA@?BBBBDFCB?944-4<7;>=>
@FZWRL:00026:00680
AGCACTGTAGCTGTCACTAGTTACTTG
+
@ADICCCCCD@ACBCDDCC@@=@@>5;
@FZWRL:00027:00663
ACGCTCGACATGCCCAGGTA
+
BAABBBBCECCBBA?AB@@9
@FZWRL:00027:00675
ACGCTCGACATGCCCAGGTACAGG
+
B@@@BBCCDCCCCCABB>B<@===
@FZWRL:00027:00692
TCTCTATGGCGCTCCACA
+
9;99:99B@BBBA@<999
@FZWRL:00027:00698
CGTGTCTCTACGGTCACA
+
449444;871//,//,6/
@FZWRL:00028:00663
CGTGTCTCTAGGCACAGG
+
@BBBBDCCCCB?BC?:::
@FZWRL:00028:00685
ATCAGACACGGACACAGCAGAACACAC
+
BBA@BBBBAB?BBCCC?=@;;69@>>>
@FZWRL:00028:00697
AGCACTGTAGCTGTCACTAGTTACTTGT
+
<<CCDDCBCCBBBABBBCB:;8;BB?CC
@FZWRL:00030:00652
ACGAGTGCGTTC
+
BBB@@ABA>?>>
@FZWRL:00030:00656
CGTGTCTCTAGGCACAG
+
CCCCCCBB<;<=@A@@D
@FZWRL:00030:00659
ACGAGTGCGTTCCCCATGTCGTAGGTA
+
BBBBBBBBBCACCB9AAABBCCCCCB;
@FZWRL:00030:00661
CGTGTCTCTAGGCACAGG
+
BBCCAA@@@@@=@BCCIA
@FZWRL:00030:00667
CGTGTCTCTAGGCACAGGATTTTTGTG
+
GDCCBBBAAAA?BB@@@=99999-9B@
@FZWRL:00030:00673
TACTGAGCTACACACACAGA
+
AABBCCCB??9;;A999@99
@FZWRL:00030:00690
TACTGAGCTACACACACAGA
+
BBB@AACBBBAAACCB@?99
@FZWRL:00030:00694
TACTGAGCTACACACACAGA
+
CBBBBBBBABBBBDCBA>89
@FZWRL:00030:00698
TACTGAGCTACACACACAGAAAAGATTGGTGC
+
CBB>ABDDBBA@ACBDA>9999/988584377
@FZWRL:00031:00660
AGCACTGTAGCTGTCACTAGTTACTT
+
;<CDHCCCDA@AEBBBACC:;8<BB;
@FZWRL:00031:00692
AGCACTGTAGCTGTCACT
+
A;;;9:FA@6=>7/////
@FZWRL:00032:00654
AGCACTGTAGCTGTCACTAGTTAC
+
;<CCCDCCCCB?BBCCCCC;;79@
@FZWRL:00032:00655
CGTGTCTCTAGGCACAGGATTTTGTTA
+
;A>@AAB@@>?58494424:::24424
@FZWRL:00032:00697
ACGAGTGCGTTCCCCATGTCG
+
CB@>>BBBBC>AA=6=@>>=>
@FZWRL:00033:00652
ACGCTCGACATGCCCAGGTACA
+
BBBBCBAAACCBBCACC@CCCB
@FZWRL:00034:00660
AGCACTGTAGCTGTCACTAGTTACTTGT
+
44>BABFCCDCBBAABABB9959?>;>@
@FZWRL:00034:00682
TACTGAGCTACACACACAGA
+
CAB?BBBBABABBDC@B>99
@FZWRL:00034:00694
TACTGAGCTACACACACAGA
+
DEBBCCCC?@@CCC@@@@99
@FZWRL:00036:00666
TACTGAGCTACACACACAGAAAAGATTGGTGC
+
C@A@CCCDBBABBCB@@?9999/933131311
@FZWRL:00036:00698
ACGAGTGCGTTCCCCATGTCGTAGGTACTC
+
BBBBB@AACCACCC9DBABBBBA?@BCCBB
@FZWRL:00037:00653
TACTGAGCTACACACACAGAAAGATTGGT
+
BBEBCCCDBBAA@C@@@@99904771313
@FZWRL:00038:00665
ACGAGTGCGTTCCCCATGTCG
+
DCBBBBA>>>5999/99@>>>
@FZWRL:00041:00683
TACTGAGCTACACACACAGAAAAGATTGGTGC
+
B@A?BBBBBBBBBDC@B>9999/977743...
@FZWRL:00010:00701
TACTGAGCTACACAC
+
@@ADCCCBBB?==99
@FZWRL:00012:00701
AGCACTGTAGCTGTCACTAGTTC
+
ABCCCBCCBCDBBBBBDB?9981
@FZWRL:00012:00704
TACTGAGCTACAC
+
??ACCCDCBCCCC
@FZWRL:00013:00700
ACGCTCGACATGCCCAGGTAC
+
ABBBCBCBB=@@=@9==;@?@
@FZWRL:00013:00701
ACGCTCGACATGCCC
+
>@B@@@ABB9;8==9
@FZWRL:00014:00716
CGTGTCTCTAGGCAC
+
CCBBBCCC@942991
@FZWRL:00015:00700
ACGCTCGACATGCCCAGGTACAG
+
>9989949?999;;::95/.///
@FZWRL:00015:00701
CGTGTCTCTAGGCACAGGATTTTTTTTTTTT
+
BCC@AACC::<?BB@<<:111111111////
@FZWRL:00015:00702
ACGCTCGACATGCCCAGGTAC
+
BB@@@BAACBBBBC?CC?A:9
@FZWRL:00015:00704
AGCACTGTAGCTGTCACTAGTTACT
+
9?@AADAAADCAAA>21/666,44;
@FZWRL:00016:00704
ACGAGTGCGTTCCCCATGTCGTAGGTACTC
+
BBB@BB?A442999/9>>@AB@>>=B211;
@FZWRL:00017:00703
TACTGAGCTACACACACAGAAAGATTTGGT
+
B??=BBCABBBBAADBAA;44-977708;?
@FZWRL:00018:00703
CGTGTCTCTAGGCACAGGATTTTTGTGT
+
BBBBCCBAB;98;BBBB>AAB@@/B<<9
@FZWRL:00018:00705
CGTGTCTCTAGGCACAGGATTTTTGTGT
+
BBBBBDBB=9969@@=?;99999-9AA>
@FZWRL:00019:00700
AGCACTGTAACTGTCACTAGTTACTTGT
+
B9<<CHDCB@BBBBBAABCAA?ACC=@@
@FZWRL:00019:00709
ATATCGCGAGGGTATGGAAGACTCTAT
+
BBBBAABCDCD?C@AAAC@CBBACCCC
@FZWRL:00020:00713
CGTGTCTCTAGGCACAGGATT
+
BBBBCD@@99;7;A@AFFDCD
@FZWRL:00020:00714
AGCACTGTAGCTGTCACTAGTT
+
@BBDCCBBABBCCCCAACBB@2
@FZWRL:00021:00700
CGTGTCTCTAGGCACAGGATTTTTGTGTAG
+
BBCBCB?@949599994244444+444444
@FZWRL:00021:00701
AGCACTGTAGCTGTCACTAGTTACTTGT
+
;<BCBBCCBBDBCB:98<<11,1<>>CC
@FZWRL:00021:00703
TACTGAGCTACACACACAGAAAAGATTGGT
+
BBA?BBDBBB?@ACAAABDDBB7A@@7;7;
@FZWRL:00022:00709
ACGAGTGCGTTCCCCATGTCGTAGGTACTC
+
=@@@B@@@@>;>>>4999>@@@=:9;11//
@FZWRL:00022:00713
CGTGTCTCTAGGCACAGGATTTTTTGTGT
+
AAA@BCDC:::;;BBCDADCCCCC-AAAB
@FZWRL:00022:00719
TACTGAGCTACACA
+
?@ACCCGDBCBBBA
@FZWRL:00023:00705
CGTGTCTCTAGGCACAGGATTTTTGTGTAG
+
BBBBCDCB?;968=?99599999-9??999
@FZWRL:00023:00710
TACTGAGCTACACACACAGAAAGATTGGT
+
B@??BBFC??BBBDB:>?998098858=@
@FZWRL:00023:00721
TACTGAGCTACACACACAGAAAG
+
B??=BBCBAB>>BCC@9711/,1
@FZWRL:00023:00723
TACTGAGCTACACACACAGAAAG
+
AABABBCBAAAABDD;://,,+-
@FZWRL:00024:00701
ACGCTCGACATGCCCAGGTACAGGAG
+
BAABCC@?A?>9990995989@@599
@FZWRL:00024:00703
CGTGTCTCTAGGCACAGGATTTTTGTGTAG
+
AABCCCCA@@@;@?@?@599999-9>@99;
@FZWRL:00024:00709
TGATACGTCTCCTTCCTTAGTTACTTCA
+
BBBABCDCBBD@A?DBA?@CB>B<<8<B
@FZWRL:00025:00704
ACGAGTGCGTTCCCCATGTCGTAGGTACTC
+
;;9:>@=@@ABNHC::;999==>A?ABB?>
@FZWRL:00025:00712
TACTGAGCTACACACACAGAAAAGATTGGT
+
BB@@AAFCAA?@ACB@>>9999/9>>;>;<
@FZWRL:00026:00709
ACGAGTGCGTTCCCCATGTCGTAGGTACTC
+
BBBBBDB>892999/9>F9999984894;8
@FZWRL:00027:00726
ACGAGTGCGTTCCCCATGTCGTAGGTA
+
?@BA?=BB9;9>CC:C<<9999>><<9
@FZWRL:00027:00744
ACGAGTGCGTTTTCCCCCCCC
+
?@A@9>999999/99994444
@FZWRL:00028:00733
ACGAGTGCGTTCCCCATGT
+
,,6666;<11-///*//44
@FZWRL:00028:00734
TACTGAGCTACA
+
@@@CCEFBBBBB
@FZWRL:00029:00720
TACTGAGCTACACACACAAAAAAGATTGGTGC
+
BBAADBCDBA?@A?A?111111(111-154;;
@FZWRL:00029:00722
TACTGAGCTACACACACAGAAAAGATTGGTG
+
B?>>BACBBB???CCBB@9999/9>>;?=@C
@FZWRL:00029:00725
TACTGAGCTACACACACAGAAAGA
+
;99;>94;;99;994:99==A;?;
@FZWRL:00030:00728
TACTGAGCTACACACACAGAAAGATTGG
+
@@ACDCCDBA??ACBD@?999098848A
@FZWRL:00030:00736
TACTGAGCTACACAC
+
A@BBCCDB?BBBCB:
@FZWRL:00031:00740
ATATCGCGAGGGGTATG
+
@:;9A>>>9999/9@>>
@FZWRL:00032:00747
ACGAGTGCGTTT
+
9<CC>;;94440
@FZWRL:00033:00703
AGCACTGTAGCTGTCACTAGTTACTTGT
+
??CCFDC@@@DBCDCBA@A99699@<A@
@FZWRL:00033:00727
ACGAGTGCGTTCCCCATGTCGTAGGTACTC
+
BBBBBBDB?=;@=92??>>>?998<899A@
@FZWRL:00034:00727
TACTGAGCTACACACACAGAAAAGATTGG
+
ABBBCCCDBAA@AFCBA@9999/9><431
@FZWRL:00034:00728
ACGCTCGACATGCCCAGGTACAGGAG
+
BBBBBB;;<@@>>>9>><989@A699
@FZWRL:00034:00735
AGCACTGTAGCTGTCACTAGTTACTTGT
+
@?BCCCDAAABBBBBBBBB:929882;<
@FZWRL:00034:00736
ACGAGTGCGTTCCCCATGTCGTAGGTA
+
BBB@ABCBBC@CCC:A9999999>774
@FZWRL:00037:00743
TACTGAGCTACACACACAGAAAGATTGGT
+
CBAABCDBBB??ACC@B=;84-9>>;?>?
@FZWRL:00038:00738
TACTGAGCTACACACACAGAAAAGATTGGT
+
BBBBBBC?:9;@>?999>4444,4771313
@FZWRL:00038:00745
ATCAGACACGGACACAGCAGAACACAC
+
C;;;>>9994249:7/////6,//..3
@FZWRL:00039:00744
TCTCTATGCGCTCCACATGTCTAAGGT
+
BBCDBBBCADECC>@AA@;>;11,/7:
@FZWRL:00039:00748
TACTGAGCTACACACACAGAAAGATTGGT
+
B@A?BCCBBBBBBBBA949?>04339977
@FZWRL:00040:00741
TACTGAGCTACACACACAGAAAAGATTGGT
+
B???CBCCAABBBCBB@>9999/9884843
@FZWRL:00040:00749
ACGAGTGCGTTCCCCATGTCGTAGGTACTC
+
BBA?BBCBA@>AFF9A@??9;;9;7;<<AC
@FZWRL:00032:00761
ACGAGTGCGTTCCCCCCCC
+
A@999@999>599994444
@FZWRL:00034:00781
TACTTTTTGAGCTACACACACA
+
9989999+44444444/*((((
@FZWRL:00034:00792
ACGCTCGACATGCCCCCCCC
+
99999999999999999994
@FZWRL:00035:00792
ACGCTCGACATGCCCCCCCCCCCCC
+
9>9999<9B?>111111111/////
@FZWRL:00035:00795
ACGAGTGCGTTTTTTTT
+
=@@B844=488899998
@FZWRL:00036:00772
ACGCTCGACATGC
+
>>999:<@112,*
@FZWRL:00036:00794
AGCACTGTAGCTGTCACTAGTTTACTTGTG
+
;;CCBCCCBCGDBBBAA=?9=@:>>>59<@
@FZWRL:00037:00750
AGCACTGTAGCTGTCATTAGTTACTTGT
+
BBBBCCCAABDECDCBB?A@A=433744
@FZWRL:00037:00762
TACTGAGCTACACACACAGAAAGATTGG
+
BBBBBBCBABBBCBCAA;7885/00988
@FZWRL:00037:00771
AGCACTGTAGCTGTCACTAGTTAT
+
AACCCBC@=@A@;99@;91<<-,(
@FZWRL:00037:00795
AGCACTGTAGCTGTCACTA
+
9>>>@AA@@@AAA>@>>99
@FZWRL:00037:00798
AGCACTGTAGCTGTCACTAGTTACTTGTG
+
;<AA=BCBBBCCCBB?@=?;;7<A@@BBB
@FZWRL:00038:00757
CGTGTCTCTAGGCACAGGATTTGTG
+
BCBBBDCBB;::;BBAC@9990999
@FZWRL:00038:00782
TACTGAGCTACACACACAG
+
=9<;BCCBB?>=@:<<>>?
@FZWRL:00038:00784
AGCACTGTAGCTGTCACTAGTTACTTGT
+
BBCCBGGBBBDEBBBBBBCDC@:;;=;;
@FZWRL:00038:00786
TAGTATCAGCCCTCGCCCATGACGAAAG
+
8/111/////8548499-9?>>>@@C19
@FZWRL:00039:00773
TGATACGTCTCCTTCCTTAGTTA
+
A@BBA==@999<@>F?A6-,-+*
@FZWRL:00039:00784
TACTGAGCTACACACACAGAAAAAAAAGATTGGT
+
BAB?BBCCBBBBEDF@@;11111///$1,-*,*,
@FZWRL:00039:00798
GAGCATCTGGGTTACGGGCTTAGGTTTCCAAC
+
,,,,,,,,,,*/,///85;;:4/,/656,/-/
@FZWRL:00039:00799
TCTCTATGCGCTCCACA
+
?@ACBCBABBCB==?;;
@FZWRL:00040:00750
TACTGAGCTACACACACAGAAAGATTGGT
+
DCBBEDAA@?@BBDCCCB99909>?>B=@
@FZWRL:00040:00762
AGCACTGTAGATGTCACTAGTTACTTGT
+
BCBBC:=<@==@;99=??=999444244
@FZWRL:00040:00780
TACTGAGCTACACACACAGAAAAAGATTGGT
+
B9;;C@A@C===;:99@@99999+947*,*,
@FZWRL:00040:00786
CGTGTCTCTAGGC
+
;CBA@>@>111-1
@FZWRL:00040:00788
ACGCTCGACATGCCCAGGTACAGGAG
+
AB?AAC9:9=>99909959>>>B9<;
@FZWRL:00041:00768
CGTGTCTCTAGGCACAGGATTTTGTGTAG
+
BCBBBCAA?9929<>11,1111+/;</1:
@FZWRL:00041:00769
AGCACTGTCACTAGTTACTTGTGTGC
+
ABBBDDIDCCDBB@@;999;444;44
@FZWRL:00041:00777
TACTGAGCTACACACACAGAAAG
+
B???DCDCBB@@@DCA;9;AA99
@FZWRL:00041:00782
ACGCTCGACATGCCCAGGTACAGGAGA
+
BBBBCD::9??88809959?AACEDCB
@FZWRL:00042:00773
ACGAGTGCGTTCCCCATGTCGTAGGTACTC
+
CCABAABBBC?BB=1:9;;<BBBB@B<<<;
@FZWRL:00043:00765
TACTGAGCTACACACACAGAAAAGATTGGT
+
B@A?BCDC::;AADBB@@9999/9@@>C?B
@FZWRL:00046:00794
CGTGTCTCTAGGCA
+
BBABCDA86//,18
@FZWRL:00035:00800
CGTGTCTCTAGGCACAGGATTTTTTTT
+
BBBABEA:811,1<@996999999944
@FZWRL:00035:00804
TACTGAGCTACACACACAGAAAAA
+
?@ADCCCCBBBC96//1///////
@FZWRL:00035:00805
TACTGAGCTACACACACAGAAAAAAA
+
9;<BBBBCBBA?AB;;1---------
@FZWRL:00036:00808
AGGTAGCTGTCCTAGTTACTTGT
+
>@@9:<AACAB?@4995999698
@FZWRL:00036:00809
TACTGAGCTACACACACAGAAAAGATTGGT
+
BBBABDGBBBBBBBGABAA=>>2488<?=?
@FZWRL:00037:00814
CGTGTCTCTAGGCACAGGATTTTTTTTTTGTGTAG
+
BBBBBCBC@=@=@;91<:11111111//"///777
@FZWRL:00038:00802
CGTGTCTCTAGGCACAGGATTTTTTTT
+
BBAABECC@;96;=:=?;999999999
@FZWRL:00038:00805
AGCACTGTAGCTGTCACTAGTTACTTGT
+
@@BBBCBCCCCBBBBCBBB::6;@B7;<
@FZWRL:00038:00808
TACTGAGCTCACACAC
+
944444499444/7//
@FZWRL:00038:00812
ACGCTCGACATGCCCAGGTACAGGAG
+
CAA??CBCCBBBBB>BCAB@AAB@BC
@FZWRL:00039:00816
CGTGTCTCTAGGCACAGGATTTTTTTTTTTTTTGTGTAG
+
BCBCBCCCD?>;=;91;=11111111//////"/////6
@FZWRL:00040:00809
CGTGTCTCTAGGCACAGGATTTTTGTGTAG
+
AAAAADFCB;:6;A@99599999-9??9<<
@FZWRL:00040:00811
ACGAGTGCGTTCCCCATGTCGTAGGTACTC
+
BBB?BBCBBB?B=A7B;;;@@@??>@<;<B
@FZWRL:00040:00824
TGATACGTCTCGTTCTAGTACTTC
+
11/8;;4449944244344///,/
@FZWRL:00041:00800
ACGAGTGCGTTCCCCATGTCGTAGGTACTC
+
BBBBB@?>@>5999/9>BCCCCCC@@@ABE
@FZWRL:00041:00808
TACTGAGCTACACACACAGAAAGATTGGT
+
B9;;CCBBBBB@@AFBCC;8809884;@B
@FZWRL:00041:00817
TACTGAGCTACACACACAGAAAGATTGGT
+
BBBBCCCBBBBBBCEAA;844-98848=?
@FZWRL:00041:00827
AGCACTGTAGCTGTCACTAGTTACTTTGT
+
<<CDCDCBBCCBBBCBB@A:9611<<,12
@FZWRL:00042:00805
ACGCTCGACATGCCCAGGTACAGGAG
+
HBBBBDBAAAA;;96;C?BBCCC?BE
@FZWRL:00042:00807
AGCACTGTAGCTGTCACTAGTTACTTGT
+
;;CCHDCAAACBBBAAAACCA@C@B@BC
@FZWRL:00042:00820
ACGAGTGCGTTCCCCATGTCGTAGGTACTC
+
BBB??@;;445999/4448====;@B<<<B
@FZWRL:00043:00808
ACGCTCGACATGCCCAGGTACAGGAG
+
BB:;;@@AAA@@@@9?>:11/66519
@FZWRL:00043:00813
CGTGTCTCTAGGCACAGGATTTTGTGTAG
+
BBBCCBCBA@@8;<@@CB9999/999?@C
@FZWRL:00043:00820
ACGAGTGCGTTCCCCATGTCGTAGGTACTC
+
BBA@BBDB?=;@994?A=@@BBAA?B<=?C
@FZWRL:00043:00824
ATCAGACACGGACACAGCAGAACACAC
+
BBBBBBBCCB?ABCECFCBBB?BBBBA
@FZWRL:00044:00813
CGTGTCTCTAGGCACAGGATTTTGTGTAG
+
BBAA@CBBBDCBBBBAEAEDCD:BBA=>@
@FZWRL:00044:00827
AGCACTGTAGCTGTCACTAGTTACTTGT
+
<<CCCAAACCGCBBAAACDCB@?@?8;;
@FZWRL:00045:00829
TACTGAGCTACACACACAGAAAAGATTGGT
+
A@BCCCFBABAABBECBB>=88248848<@
@FZWRL:00046:00822
CGTGTCTCTAGGCACAGGATTTTGTGTAG
+
AAAAADCCF@@>?B@::99994-9@@>@A
@FZWRL:00046:00832
AGCACTGTAGCTGTCACTAGTTACTTGT
+
<<CCAAACCCCBBBCCBA??:299>599
@FZWRL:00047:00819
TACTGAGCTACCACACACAGAAAGATTGGTGCTG
+
<;A@?@@9848244444999:@64397777....
@FZWRL:00047:00827
AGCACTGTAGCTGTCACTAGTTACTTGT
+
<<CCAAACCCC@@BBBBBBBD@BBB>@?
@FZWRL:00047:00830
AGTCTATCTGCC
+
//,,,,,//448
@FZWRL:00047:00831
CGTGTCTCTAGGGCACAG
+
49>A@>?@?99911+*((
@FZWRL:00048:00806
ACGAGTGCGTTCCCCATGTCGTAGGTACTC
+
CCCABDDBAA>===1:<@AAAB@@=@BBBB
@FZWRL:00048:00816
AGCACTGTAGCTGTCACTAGTTACTTGT
+
<<DCCACACBBBDCCCCCCBB?ABC=@@
@FZWRL:00048:00821
AGCACTGTATCTGTCACTAGTTACTTGT
+
BBBBBCC@@DC@@BBCBBB;;7<AA<AC
@FZWRL:00049:00819
ACGCTCGACATGCCCAGGTACAGGAG
+
BBBBBCBGCABB@B>BB@BBCCC=@A
@FZWRL:00049:00826
TACTGAGCTACACACACAGAAAGATTGGT
+
BAAABBCB@BBBBAGAB@9996;??@G?B
@FZWRL:00049:00830
TACTGAGCTACACACACAGAAAGATTGGT
+
@;;;@94;C<<<BDDAAACBB:;66,0,.
@FZWRL:00049:00836
CGTGTCTCTAGGCACAGGATTTTTTTTTTTTTTTTTTTGTGTA
+
AAACCBBB;9;59@@11,111111/////////////"///88
@FZWRL:00052:00011
AGCACTGTAGCTGCATAGTTACTT
+
;;B@;49><1/////444/,///,
@FZWRL:00054:00009
CGTGTCTCTAGGCACAGTTTTGTGTAGAGGGC
+
99999999@BA<?9999944,4444444//+/
@FZWRL:00054:00025
TACTGAGCTACACACACAGAAAG
+
?@AAAAAA<;<<9A9998444-3
@FZWRL:00054:00048
ACGCTCGACATGCCCAGGTACAGGAGA
+
@@DCC@A@@?@88809>;>@BBB:<<D
@FZWRL:00057:00029
ACGAGTGCGTTC
+
>@CBCCCCBC@C
@FZWRL:00058:00012
AGCACTGTAGCTGTCACTAGTTACTTGTGTGCA
+
AB?AA@ACCCCCBBBB@9;<B=>>CBA@@;<1<
@FZWRL:00058:00017
ACGCTCGACATGCCCAGGTACAGGA
+
@ACBABCA?=:111-11:10///,/
@FZWRL:00059:00033
ACGAGTGCGTTC
+
>@CBBBCCAA?B
@FZWRL:00061:00011
AGCACTGTAGCTGTCACTAGTTACTGTGTGCATC
+
AB>;6://///9>B9@?11/,22,,/9::=;;22
@FZWRL:00061:00030
AGCACTGTAGCTGTCACTAGTTACTTGTGTGCATC
+
AACCCC:>=ADC@@>>>9944244424:A@C::8D
@FZWRL:00062:00041
CGTGTCTCTAGGC
+
CDCECEHHA@A=@
@FZWRL:00065:00039
CGTGTCTCTAGGCACAGGATTTTGTGTAGTGCA
+
BBBCCCDBBBC?B?B@A;><DB/91110,,,,*
@FZWRL:00066:00035
TACTGAGCTACACACACAGAAAAGATTGGTGCTGCGATCAAAGGGGGG
+
@ABCCD;>9999999@444///*...,.6677:@A?A;>7:,00/...
@FZWRL:00067:00036
TACTGAGCTACACACACAG
+
;;;@AA@-+**(((**///
@FZWRL:00067:00047
CGTGTCTCTAGGC
+
AABBCCCCECECE
@FZWRL:00068:00023
CGTGTCTCTAGGCACAGTTGTGTAGAGGCA
+
BBBCB:;<@@><AA<111,/1:66/99989
@FZWRL:00068:00024
CGTGTCTCTAGGCACAGTTGTGTAGAAGGC
+
@@@BCAA@CCBACA<<<G691@<<--**)*
@FZWRL:00068:00036
CGTGTCTCTAGGCACAGGATTTTGTGTA
+
CCBCB==??99599999544;;,///,,
@FZWRL:00070:00027
CGTGTCTCTAGGCACAGTTTGTGTAGAGGCACTCACCG
+
BBABCDCDB@?;==?911>6::>11///56///7000,
@FZWRL:00072:00042
CGTGTCTCTAGGCACAGGATTTTGTGTAG
+
BABBB;@9111,////9244;;,444433
@FZWRL:00073:00046
AGCACTGTAGCTATCACTAGTTACTTGTGT
+
:;BCCEEBCDCCBAA@BAAAA599@59;BB
@FZWRL:00074:00033
CGTGTCTCTAGGCACAGATTTGTGTAGAG
+
-,,,,,/9999991/11///+/66//444
@FZWRL:00074:00048
ACGAGTGCGTTCCCCATGTCGTAGGTAC
+
9;B<<<DFAB==::0;111=<;9=9844
@FZWRL:00076:00039
ACGAGTGCGTTCCCCATGTCGTAGGTACTCATCACCGACAAAAAAAATTTTTTTT
+
,,,,,,,,89866606,,,,,,/.,.44444334424844444444$33333333
@FZWRL:00080:00041
CGTGTCTCTAGGCACAGTTTGTGTAGAG
+
*((((((0::;?;444444-49=44494
@FZWRL:00081:00046
ACGCTCGACATGCCCAGGTACAGGAGA
+
A@899>@9999999089;>>=>>5844
@FZWRL:00082:00041
ACACTGTAGCTGTCACTAGTTACTGTGT
+
(((((((2786B;;4--,,,00068444
@FZWRL:00088:00041
AGCACTGTAGCTGTCACTAGTCTTGTGTG
+
<;BB=AA@A994844467,,,,,*//444
@FZWRL:00093:00046
ACGAGTGCGTTCCCCATGTCGTAGA
+
BBBBAAABBCDHKK5<;==86//..
@FZWRL:00094:00049
ACGAGTGCGTTCCCCATGTCGTAGA
+
A;<;;9BB@A=@BB4<;;;;2,,,,
@FZWRL:00051:00060
CGTGTCTCTAGGC
+
BBECDDCC??@;>
@FZWRL:00052:00061
AGCACTGTAGCTGTCACTAGTTACTTGTGTGCATCG
+
ABDCCCCCCCCCCCCBCCCBB>A>>59994//,,,,
@FZWRL:00056:00074
AGCACTGTAGCTGTCACTAGTTACTTGT
+
@ACCCCCC<=?BCCBBBCCCC?A99211
@FZWRL:00057:00057
ACGCTCGACATGCCCAGGTACAGGAGACTGATCACAGAAAAA
+
CBCCCBA@?@?99<8<@@CBBB@59894444///////////
@FZWRL:00058:00082
AGCACTGTAGCTGTCACTAATTAC
+
BBCDCCCC@AACDBABB;<7;<>>
@FZWRL:00059:00052
TACTGAGCTACACACACAGAAAGATTGGTGCTGCGATGGG
+
BCCCCCCB???CCEBBBBBBB=ABB?E@C?><:00,,,,,
@FZWRL:00059:00070
AGCACTGTAACTGTCACTAGTTA
+
A@AABCBBB@CCCCCAA@BCC@C
@FZWRL:00060:00053
TACTGAGCTACACACACAGAAAGATTGGTGCTGCGATGGG
+
CCBBBBCC@?;9;A??>@99907884:>@=:<;0,,,,,,
@FZWRL:00060:00084
TACTGAGCTACACACACAGAAA
+
BBBBCCBBBCBBAAABBB9<<0
@FZWRL:00061:00069
AGCACTGTAGCTGTCACTAGTTACTTGTGT
+
BBCCBCBB@@@BCCCCC@BCI?A@>79944
@FZWRL:00062:00072
TACTGAGCTACACACACAGAAAGATTGG
+
BBBBCBBBBBBB@A@BA@99919>>595
@FZWRL:00064:00054
CGTGTCTCTAGGCACAGGATTTTTGTGTAGAGGC
+
BBABB;9=449699994244444+4494334424
@FZWRL:00064:00085
CGTGTCTCTAGGCACAGGATTTTG
+
BBAACDCD@@?=@>@@A?AAHH:F
@FZWRL:00066:00081
TACTGAGCTACACACACAGAAAGA
+
BBBBCCCBAABBBDBBAB;;;08?
@FZWRL:00067:00088
AGCACTGTAGCTGTCACTAGTTAC
+
@ACCCDCCAACBCCBBB>??B@DC
@FZWRL:00068:00062
CGTGTCTCTAGGCACAGGATTTTGTGTAGAGGCATCA
+
9>CDCDEDA?@=A>>>?699BB/99A9874424,,,,
@FZWRL:00068:00099
CGTGTCTCTAGGC
+
BBCBCCBB999;>
@FZWRL:00069:00073
ACGAGTGCGTTCCCCATGTCGTA
+
BBDCBBBBBB=?==6=@AACDGB
@FZWRL:00069:00077
CGTGTCTCTAGGCACAGGATTTT
+
CECCCCCCA@A>BB>?>69<BB7
@FZWRL:00070:00061
CGTGTCTCTAGGC
+
BAA@CCCCBBA>@
@FZWRL:00070:00062
CGTGTCTCTAGGCACAGGATTTTGTGTA
+
BB@AABBBBBB@CECCC?AADE:CCB:7
@FZWRL:00070:00088
CGTGTCTCTAGGC
+
BBCBCBCCBAA>B
@FZWRL:00071:00063
ACGCTCGACATGCCCAGGTACAGGAGACTGA
+
AACCBDBA@=>99;8<A@CCCBC:;;9?999
@FZWRL:00071:00069
ACGAGTGCGTTCCCCATGTCGTA
+
?BBAAAABBB@BBB9A<=<CDDB
@FZWRL:00071:00085
ACGAGTGCGTTCCCCACTGTCGTAGGTA
+
;;A<<<BBBC?AA?49944444/,,*,,
@FZWRL:00072:00058
CGTGTCTCTAGGC
+
BBB@BBCCDBB?A
@FZWRL:00072:00071
CGTGTCTCTAGGCACAGGATTTT
+
BB@@CCDD@?=<@=??B699@A4
@FZWRL:00072:00084
ACGAGTGCGTTCCCCATGTCGTAGG
+
ACCABBBBBB@BBB9?AAADFECCA
@FZWRL:00073:00055
CGTGTCTCTAGGCA
+
:;99999;<11,//
@FZWRL:00073:00097
CGTGTCTCTAGGCACAGGATTTTGTGTAG
+
CBBBBBCCDEB@BA@?><9999/9AA>?;
@FZWRL:00074:00055
TAGTATCAGCCTCC
+
@=@;;4B911:11,
@FZWRL:00074:00097
AGCACTGTAGCTGTCACTAGTTACTTGTGTG
+
BBCCCCBBBBCBBBAAABCDD@BA;8>9444
@FZWRL:00075:00087
TACTGAGCTACACACACAGAAAGATTG
+
AABCDCGB@@@B@A@@>B99919A@69
@FZWRL:00077:00076
TACTGAGCTACACACACAGAAAGA
+
BBBBDCCB??@@AAA@>B;;;9;B
@FZWRL:00080:00055
ACGCTCGACATGCCCAGGTACAGGA
+
BB>==:@A9999;B?BGADB@@@8;
@FZWRL:00080:00062
ACGAGTGCGTTC
+
CCCCDCBABB@C
@FZWRL:00080:00075
TACTGAGCTACACACACAGAAAGATTG
+
BA??BBDB@BABBCA?@C99908886;
@FZWRL:00081:00082
TACTGAGCTACACACACAGAAAGATT
+
BBBCCCCCBABCAA<99A99918884
@FZWRL:00083:00066
ACGAGTGCGTTC
+
BCCCCCCBA@51
@FZWRL:00083:00097
ATATCGCGAGGGTATGGAAGACTCTATAGAGGATCACCCCCCCCCCCCCCCCCCC
+
B;<<<CBCECJACBCB8<89F@>>49.....,.444444444444444444444"
@FZWRL:00084:00069
ACGAGTGCGTTC
+
BBBBB@BBBC@C
@FZWRL:00084:00093
TACTGAGCTACACACACAGAAAGATTGGTGCTGCGAC
+
BBB?CEDB??@BBCBCBC<<;8;A?=A>@<<<00,,,
@FZWRL:00084:00095
TACTGAGCTACACACACAGAAAGATTGGCGTCTGCG
+
BBBBBBCB@A@@ABBAAA;<;88?8+*)((((((((
@FZWRL:00087:00094
TACTGAGCTACACACACAGAAAGATTGGTGCTG
+
CBBBBBCBABABBEBA@B99908>>;??@><<0
@FZWRL:00089:00080
CGTGTCTCTAGGC
+
BCCFCA?@CCCAC
@FZWRL:00089:00081
CGTGTCTCTAGGCACA
+
AAAAA@BBAAA@CDCC
@FZWRL:00089:00084
CGTGTCTCTAGGC
+
@@@ACDCCBBB?A
@FZWRL:00089:00091
ACGCTCGACATGCCCAGGTACAGGAGACTGATCACCCCCCCCCC
+
BBBABDCCA@B;;;;<B@BCC<<:;B@@;8--,,,222888888
@FZWRL:00089:00098
TACTGAGCTACACACACAG
+
;:<D=<9>1111/1//444
@FZWRL:00090:00076
ACGAGTGCGTTC
+
BB@@BA@>@A=A
@FZWRL:00091:00096
ACGAGTGCGTTCCCCATGTC
+
CCCCCCCBBB@CDC9AAAAA
@FZWRL:00092:00076
TACTGAGTTACACAC
+
A@ABCBBB@BACB?=
@FZWRL:00092:00081
TGATACGTCTCC
+
44484449/,,,
@FZWRL:00092:00087
CGTGTCTCTAGGC
+
BBB@CCCD@@?=?
@FZWRL:00093:00095
ACGAGTGCGTTCCCCATGTCG
+
A@B@@BA?>>?ACC9AAAACC
@FZWRL:00094:00080
ACGAGTGCGTTC
+
@@CFCCB?;;2/
@FZWRL:00094:00082
CGTGTCTCTAGGC
+
AABBBBBBABB@C
@FZWRL:00094:00095
TGATACGTCTCCTTCCTTAGTTACTTCAGTGC
+
??ABBBCCBAA@C@D?D@ABB=?@EDCBB999
@FZWRL:00094:00099
AGCACTGTAGCTGTCACTAGTTACTTGTG
+
@BBCDCCCBCCBCC9;99::B>@:;,,,(
@FZWRL:00095:00060
AGCACTGTAGCTGT
+
//8888//1//888
@FZWRL:00095:00092
ACGAGTGCGTTC
+
9=CBCCCCBA69
@FZWRL:00095:00099
TACTGAGCTACACACACAGAAA
+
>>>>BBBBBB??@@@@F@9991
@FZWRL:00096:00082
CGTGTCTCTAGGC
+
BAABBAABBBB?B
@FZWRL:00096:00084
ACGAGTGCGTTC
+
;;BBBBBB=?6/
@FZWRL:00096:00089
CGTGTCCTAGGC
+
BBCCCC@BBBAH
@FZWRL:00097:00065
ACGAGTGCGTTCCCCATGTCTAGGTACTC
+
BBA?BCBABBC>==+1*****,220/444
@FZWRL:00097:00085
AGCTCGATGCCCAG
+
BCABBA@ABAC?CB
@FZWRL:00097:00099
ACGCTCGACATGCCC
+
A>??B?BBCBBAAB<
@FZWRL:00098:00087
ACGAGTGCGTTCCC
+
BBAAAAAA@@?@CC
@FZWRL:00050:00140
ACGCTCGACATGCCCAGGTACAGGAGACTGATCGAC
+
<;94498999499=:?=?BA>>>84/66//,,,,,,
@FZWRL:00051:00121
AGCACTGTAGCTGTCACTAGTTACTTGTGTGCATCGACCGGGGAAAAAAATTTTGG
+
:;CCDABBBBBBCCCBBBBBC>BBC@C@@@>>>884489:::,444444&444,44
@FZWRL:00051:00142
TCTCTATGCGCTCCACATGTCTAAGGTACTGATCGACCCG
+
BBBCCBBBB==>>5994499;==8=8499>>0,,,,,,*,
@FZWRL:00052:00111
ACGAGTGCGTTCCCCATGTCGTAGGTACTCATC
+
BBBBBB?>=>;>>>6AACBGCCDCAB=>?GG>;
@FZWRL:00052:00122
AGCACTGTAGCTGTCACTAGTTACTTGTGTGC
+
?@CBBABBA@@>><78=9==:<=442444/,,
@FZWRL:00052:00124
AGCACTGTAGCTGTCACTAGTTACTTGTGTGCATCG
+
?=>BA;<<@@@?@@>@@ABBC@EBB>=>=//*****
@FZWRL:00052:00126
AACACTGTAGCTGTCACTAGTTACTTGTGTGCATCGACCGGGGGGGAATGGGGGGGG
+
B?AAB@@@DBBBCCBBBCCCC>BAC@EABA>89333331377777&42444444444
@FZWRL:00052:00144
ACGCTCGACATGCCCAGGTACAGGAGACTGATCGACCGGGGGAAAAATTTGGGGGGGG
+
B<9949=>99499:5==<?=>>>=8666////////,4999/9:::+44-44444444
@FZWRL:00053:00108
ACGAGTGCGTTCCCCATGTCGTAGGTACTCAT
+
BBCCBC@@@A>A@A4=<BBCCGBA?A===CI?
@FZWRL:00053:00127
AGCACTGTAGCTGTCACTAGTTACTTGTGTGCATCCGACC
+
@AABCBB=>@@>77399?BBC?BAA<988/,,,,,*,,,,
@FZWRL:00053:00144
TACTGAGCTACACACACAGAAAGATTGGTGC
+
B?@?BA@:9899444449444-3777773..
@FZWRL:00054:00122
TACTGAGCTACACACACAGAAAGATTGGTGCTGC
+
A9:;@>99994444444;:===9949;94..,,,
@FZWRL:00055:00106
TACTGAGCTACACACACATGAAAGATT
+
;849=99=;;99=A94499444-4771
@FZWRL:00056:00115
AGCACTGTAGCTGTCACTAGTTACTTG
+
AACBCDCCBCDCCCCCCBAAA@BAA@B
@FZWRL:00057:00101
ACGAGTGCGTTCCCCATGTCGTAGG
+
>>BABBB>?=@BCC9A;=<CFCAB?
@FZWRL:00059:00104
ACGAGTGCGTTCCCCATGTCGTAGGT
+
BBBB@@AAAA@ACC9A:::BCCCCAB
@FZWRL:00059:00105
ACGCTCGACATGCCCAGGTACAG
+
BBBABBBAAAB@@@<AC@CCBBB
@FZWRL:00059:00106
TGATACGTCTCCTTCCTTAGCTTACTTCAGGTG
+
489499448842424898====?=665///,//
@FZWRL:00059:00135
AGCACTGTAGCTGTCACTAGTTACTTGTGTGCATCGACCCCCTGGGGGGGG
+
@@?@@@B@@AABCBBBBBCCC@BCCACA@994434444444+444444444
@FZWRL:00059:00149
ACGAGTGCGTTCCCCATGTCGTAGGTACTCATCACCACGAC
+
BBBBBBBBAB<AAA499@??ADB=<>>==@@8,,,*,,,,,
@FZWRL:00060:00110
TACTGAGCTACACACACAGAAAGATTGGTGCTGCTC
+
B>>?BBBBABBBBBCEBC;;;7;;9@B=;0-88***
@FZWRL:00060:00116
CGTGTCTCTAGGCACAGGATTTTGTGTA
+
??BBCBCDBBA@CCCCCBDCFE9ECCBA
@FZWRL:00060:00145
TCTCTATGCGCTCCACATGTCTAAGGTACTGATCGACCCCGGGG
+
BBBBA@ACCA@@A8<<99;;?@@=@>999A>6///////*////
@FZWRL:00061:00106
ACGAGTGCGTTCCCCATGTCGTAGGTAC
+
BBAAAA@>>>@ACC9C:::CCCBB@A;<
@FZWRL:00061:00138
CGTGTCTCTAGGCACAGGATTTTGT
+
BBBBCDDC@@@@BBAAB?999;/9B
@FZWRL:00062:00123
TACTGAGCTACACACACAGAAAGAT
+
BAAACBDCBB@AABBC@B@@A<@BA
@FZWRL:00063:00106
ACGCTCGACATGCCCAGGTACAGGAGA
+
?@BBB?@ACDCBCE@BB?BCA@@9;;9
@FZWRL:00063:00129
ACGAGTGCGTTCCCCATGTCGTAGGT
+
@ABBBBA????CDD9BACACDEAA=A
@FZWRL:00063:00145
ACGCTCGACATGCCCAGGTAC
+
B@??>A>@@A@AAB@BB@CBB
@FZWRL:00064:00130
TACTGAGCTACACACACAGAAAGATTGGTGCTGCTGACC
+
A@AABBCB@?FBCCBBCC<<<9<A??B=9--8--,,,,,
@FZWRL:00064:00133
TACTGAGCTACACACACAAGAAAGATTGGTGCTGACTCGGACCC
+
BBBBCBBA:;;<9B>@9959>=5373999.,,,,,,,,,*,/66
@FZWRL:00065:00121
AGCACTGTAGCTGTCACTAGTTACTTGTGTGCATCGACCCCC
+
>?BBCDBBAAABBBB@@@ABB@EBB>?>A><<88-,,22222
@FZWRL:00065:00140
TAGTATCAGCCTCCGCCATGACGAAGGTATTCCATCA
+
4444449444299<?=:?886711,/,///,/,4444
@FZWRL:00066:00132
TACTGAGCTACACACACAGAAAGATTGGTG
+
B><>BBBBBBBBBBCBBB;;;7;@>>F@9-
@FZWRL:00067:00137
AGCACTGTAGCTGTCACTAGTTACTTGTGTG
+
;<CCEBCCAABCCCCBBBBCC@BBB@B@B@;
@FZWRL:00067:00141
CGTGTCTCTAGGCACAGGATTTTGTGTA
+
BBBABCBBAABBCCBBB?CDFF:EBA;:
@FZWRL:00067:00142
ACGAGTGCGTTCCCCATGTCGTAGGTACT
+
BBBAAAAAAA@BCC9DBCBCBBBB?A@AA
@FZWRL:00068:00107
TACTGAGCTACACACACAGAAAGATTGGTGCTGCACGACCCCCCC
+
A@ABDCDCBBBCDCCBBC@@?<?@<<@=?:::<.../////////
@FZWRL:00068:00110
ACGCTCGACCATGCCCAGGTAGCAGGA
+
>@:99@>11,/7:==5=;:11////,/
@FZWRL:00068:00122
TACTGAGCTACACACACAGAAAGATTGGTGCTGCATCGGACCCCCCCC
+
A;<<DDJNA@@A@;994>9=B?BC@>@;10../////49444444444
@FZWRL:00068:00131
ACGCTCGACATGCCCAGGTACAGGAGACTGATCA
+
BBBBBBCBCBB@@@>@C@BBCBB99;@@A>?>?9
@FZWRL:00068:00137
CGTGTCTCTAGGCACAGGATTTTGTGTAG
+
BCBAAACC::<@CECFCC<999/9@?>>@
@FZWRL:00068:00144
CGTGTCTCTAGGCACAGGATTTTGTGT
+
BBBBBCCBBBCACCCCC@;;;;49ADA
@FZWRL:00068:00149
CGTGTCTCTAGGCACAGGATTTTGTGTAG
+
CCBBCCB@449<9999489=9?7@=@==9
@FZWRL:00069:00107
AGCACTGTAACTGTCACTAGTTACTTGTGTG
+
@AABCBBCC:<8BBBCCCBBB?B?<:=?@=@
@FZWRL:00069:00121
AGCACTGTAGCTGTCACTAGTTACTTGTGTGCATCGACCCCCCCC
+
AABBBCBBABBCCCC??>>BCAC@@=@@>>>99344444444444
@FZWRL:00069:00136
TACTGAGCTACACACCACAAGAAATGATTGGTG
+
AAA?BBDCBBABBCCBB@><888199331.,.*
@FZWRL:00069:00141
ACGAGGGTGCGTTCCCCATGTCGTAGGTACTCATCACC
+
BABBBB=?B@@@<BB@6@ABBCCCAB@A<<<CCCAAA9
@FZWRL:00069:00145
CGTGTCTCTAGGCACAGGATTTTGTGTAGAG
+
BBBBBBBBBBB@CCEBB@AAAA6AB@9::;;
@FZWRL:00070:00121
AGCACTGTAGCTGTCACTAGTTACTTG
+
<;@@4<::==9;949;99@@<,---+*
@FZWRL:00070:00132
TACTGAGCTACACACACAGAAAG
+
B8<<DDCEBABBBCA@>B99909
@FZWRL:00070:00142
AGCACTGTAGCTGTCACTA
+
:;@?=@BBBBBB@@;@@>?
@FZWRL:00071:00141
AGCACTGTAGCTGTCACTAG
+
@ACCBBBCCBCACCCCCBAB
@FZWRL:00072:00106
TACTGAGCTACACACACAGAAAGATTGGTGCTGCTG
+
:9<BBBBGCCBBBCCCCCA@>:>994969-,2-,,,
@FZWRL:00072:00133
CGTGTCTCTAGGCACAGGATTTTGTGTA
+
AAAACDCC@?>@BCCBBABCCC:BCB>>
@FZWRL:00072:00144
ACGCTCGACATGCCCAGG
+
C@@@@>999AA@>B>@A@
@FZWRL:00074:00114
ACGCTCGACATGCCCAGGTACAGGAGACTGATCACCCCCCCC
+
>>BAABCCC@@BCC>?@>?>@@A=@@BBB?@@9111111111
@FZWRL:00075:00100
ACGAGTGCGTTCCCCATGTCGTAGGTACTCAT
+
BBBBBBB@AA@ABC:D:;9BCGCC@C<<<CCC
@FZWRL:00075:00104
ACGCTCGACATGCCCAGGTACAGGAGACTGATCACCCCCCCC
+
BBBB@ABDDBBBBC@BB?BACBB::<BBC?@?9999999999
@FZWRL:00075:00125
ACGCTCGACATGCCCAGGTACA
+
BBA??BCCCBBBBB>BD@DAB@
@FZWRL:00075:00129
AGCACTGTAGCTGTCACTAG
+
AABCBBBBBECBBBB???BB
@FZWRL:00075:00138
AGCACTGTAGCTGTCACTAG
+
;;CCCDCBBBDB@@@ABBCA
@FZWRL:00076:00103
ACGAGTGCGTTCCCCATGTCGTAGGTATCATACCGCCCCCCC
+
BBBABBBBCC?>==5;121<==9;7;B::6;00,0.......
@FZWRL:00076:00121
ACGAGTCGTTCCCCATGTCGTAGGTACTCATCACCGCCCCCCCCC
+
@@BBBBBBB@BCC:F::9BB;::=>11/771011,-1<<==>>>>
@FZWRL:00076:00123
AGCACTGTAGCTGTCCTAGTTACTTGTGTGCATCGCCCCCCCC
+
<<BBCAACCDBAB<<<<CCC?CCC8;;B@>>;<1/////////
@FZWRL:00076:00144
CGTGTCTCTAGGCACAGGATT
+
CCBBCCBAA@@=A@AABBDCD
@FZWRL:00077:00125
TACTGAGCTACACACACAGAAA
+
B>;=AABB@@@@BBDB@@944-
@FZWRL:00077:00133
CGTGTCTCTAGGCACAGGATT
+
CBBBBBCCCCC?BCCBB?CBB
@FZWRL:00077:00136
TACTGAGCTACACACACAGAAAGATTGGTGCTGCGAGGGGG
+
BAAABBCBBBBBBBDAA;884-8884;?B><77,,,,,,,,
@FZWRL:00077:00139
CGTGTAGGCACACGGATTTTGTGTA
+
@@@AAAE@A>>94494444,49994
@FZWRL:00077:00145
AGCACTGTAGCTGTCACTAG
+
@@DDCBCBBEBBBBBBBBCB
@FZWRL:00077:00147
TACTGAGCTACACACACAGAAA
+
C@ACCBCC@@@B@@@>?B9991
@FZWRL:00078:00116
TACTGAGCTACACACACAGAAAGATTGGTGCTGCGACCCTAA
+
B;>ABBBBBAB@@@CBDCA@A>ABBAC?CC?;11--,2*,,,
@FZWRL:00078:00117
CGTGTCTCTAGGCACAGGATTTTGT
+
@BBCFDB@A@C=??BBC?BBBB987
@FZWRL:00078:00130
AGCACTGTAGCTGTCACTAG
+
CCCB??AAAACCA@@@@@@A
@FZWRL:00078:00142
CGTGTCTCTAGGCACAGGATT
+
?@BBBBBCCEC?DBAAA@999
@FZWRL:00078:00144
TACTGAGCTACACACACAG
+
>9;<CCCCBBA@AA<99C9
@FZWRL:00079:00102
ACGCTCGACATGCCCAGGT
+
?@B@@@@999999908924
@FZWRL:00079:00113
AGCACTGTAGCTGTCACTAGTTACT
+
@?BDCBBBBBCCAAABBBBAA>A>>
@FZWRL:00080:00100
TACTGAGCTACACACACAGAAAGATTGGTGCTGCGACCCCC
+
BAACBBCBBAAABBBBCCA@@<@>>=A>??;7-------,,
@FZWRL:00080:00104
TACTGAGCTACACACACAGAAAGATTGG
+
BAABBBBBABBBBCCA;;444-9>>>B?
@FZWRL:00080:00125
AGCACTGTAGCTGTCACTAG
+
@@BHCB@?CCDBAA>BCDDD
@FZWRL:00080:00137
CGTGTCTCTAGGCACAGGATTTT
+
BBBBCDBBBBB@BDCCC?BBCC:
@FZWRL:00080:00140
TACTGAGCTACACACACAGAAAGATTGGTGCTGCGATTTTTTTT
+
@>>?BBBB?BBBBBCCDC9996;@>?C@BBA??99999994444
@FZWRL:00080:00141
AGCACTGTAGCTGTCACTAGTTACTTGTGTGCATCATTTTTTTT
+
@ACGCCDAAADBAAABCBBBD@CAA>ABCC=;;;111///////
@FZWRL:00081:00102
AGCACTGTAGCTGTCACTAGTTACTTGTG
+
499444444:B?BBCC=::44299959>A
@FZWRL:00081:00113
ATATCGCGAGGGTATGGAAGA
+
CAAAB?ABACECDABA>@>A<
@FZWRL:00081:00126
ACGCTCGACATGCCCAGG
+
BBCCBBBFGCCCCC?CC@
@FZWRL:00081:00134
TCTCTATGCGCTCCACATGTCTAA
+
CCCD::=C==>CCCDCCCBBAA=>
@FZWRL:00081:00137
TACTGAGCTACACACACAGAAAGATT
+
B;>?BBBB@@AAABD>@;994-9>>;
@FZWRL:00081:00142
TGATACGTCTCCTTCCTTAGTTACTTCAGTGCATCATTTTTTTT
+
CBBBCBC??AC@C@CCDAB@@=@;;7<CDDB>111111111///
@FZWRL:00082:00121
ACGCTCGACATGCCCAGGT
+
BBCCAA;9498444-4878
@FZWRL:00082:00124
TACTGAGCTACACACACAGAAA
+
BBBBBBG;99===;;;AACHD@
@FZWRL:00082:00129
TAGTATCAGCCTCGCCATGACGA
+
BCC;999994249=A@DBA@A;;
@FZWRL:00082:00130
TACTGAGCTACACACACAG
+
A8;;A@B;;<<<BBBCAAA
@FZWRL:00082:00143
CGTGTCTCTAGGCACAGGATTTGTGTAGAGCATC
+
9894444444424;9967///+///,,,,,/,//
@FZWRL:00082:00148
CGTGTCTCTAGGCACAGGATTTTGTGTAGAGGCATAATTTTTTT
+
BBCCCC@@ACD@BBBED?AAFF9BBB@??995911/,///////
@FZWRL:00083:00124
TACTGAGCTACACACACAGAA
+
?999>>44488444?944444
@FZWRL:00083:00141
CGTGTCTCTAGGCACAGGATTTTGTGTAGAGGCATCATTTTTTTT
+
BBBAAABBBCB@CCCCB@B??B7B??=?:99;>1111111/////
@FZWRL:00084:00137
ACGCTCGACATGCCCAGGTACAGGAGAC
+
BAA?ABBCCCCAA@=@B@BBBBB::<@@
@FZWRL:00085:00101
AGCACTGTAGCTGTCACTAG
+
;<CCCABA@>@>877;CBBC
@FZWRL:00085:00113
TACTGAGCTACACACACAGAAAGATTGGTGCTGCGTAGAA
+
A?BBBBCCBEBBDDBBCC;;;6;@@?C@CB>;;-++****
@FZWRL:00085:00117
AGCACTGTAGCTGTCACTAG
+
@CBBABBCCBBAAAA9<<CC
@FZWRL:00085:00124
CGTGTCTCTAGGCACAGGATTTT
+
AABBCDBBBBC?BBCCDCBBBBA
@FZWRL:00086:00107
TACTGAGCTACACACACAGAAAGATTG
+
@@ABCBCBB:;:B?AA<;;BC??@@=@
@FZWRL:00086:00109
TACTGAGCTACACACACAGAAAG
+
9;;?>@>?>;;<9<F@>?99913
@FZWRL:00086:00114
CGTGTCTCTAGGCACAGGA
+
BB@=>>91-,-*,,88;94
@FZWRL:00086:00137
AGCACTGTAGATGACTAGTTACTT
+
@?BBA?A::-,,,/88?9;:==9;
@FZWRL:00086:00140
CGTGTCTCTAGGCACAGGATTT
+
??BBBC??ACC@DDCCC@CCDD
@FZWRL:00086:00141
AGCACTGTAGCTGTCACTAGT
+
@?CDCCBBCDDBBBBBBBCCB
@FZWRL:00086:00144
ACGAGTGCGTTCCCCATGTCG
+
BBBABBBABBABBA8B:=<CF
@FZWRL:00087:00108
ACGCTCGACATGCCCAGGT
+
AB@=499AA@@AKGBCC@F
@FZWRL:00087:00127
CGTGTCTCTAGGCACAGGATTTTGTGTAGAGGCATCAT
+
CAAB?BBAAAC@BABAG@CDID9CDB9889969+****
@FZWRL:00087:00142
AGCACTGTAGCTGTCACTAGT
+
EBCCCCDAABEBBBABBCC@?
@FZWRL:00087:00148
ACGAGTGCGTTCCCCATGTCGTAGG
+
BBBBBCBFAA@CCE9DBAABC@@@>
@FZWRL:00088:00138
ACGAGTGCGTTCCCCCATGTCGTA
+
BBBBBBBBBB@BBBB3D:=<CFCB
@FZWRL:00088:00140
TAGAAAGATTGGTGCTGCGATCACCGACTGCCCATATTTTTTTT
+
9;444-9??<CBBBBCCBBBBBBB@B?=@>>?:1111///////
@FZWRL:00088:00148
ACGCTCGACATGCCCAGG
+
BB@??BCCCCCABB=BD@
@FZWRL:00090:00109
AGCACTGTAGCTGTCACTAGTTACTTGTGTGCATCAGG
+
@ACCAABAAACCBBBBBBC@?;944299@@<<--,,,,
@FZWRL:00090:00119
TGATACGTCTCCTTCCTTAGCTTACTTCAGTGCATCT
+
;;A>>??>111,1,/,/,///42444244444;7///
@FZWRL:00090:00131
AGCACTGTAGCTGTCACTAGTTACTTGTGTGCATCAGGGGGGGG
+
@@BCAABAAAECCCBBCBC:96;@=;@BHBB>6111////////
@FZWRL:00091:00107
ACGCTCGACATGCCCAGG
+
BBAAABCCCCC@@?>ACA
@FZWRL:00091:00108
ACGAGTGCGTTCCCCATGTC
+
BBB>BBEA895/11+1111<
@FZWRL:00091:00129
ACGCTCGACATGCCCAGTACAG
+
CB@;;494444///+///6844
@FZWRL:00091:00135
CGTGTCTCTAGGCACAGGA
+
CCCCCC;9111-11;;B?E
@FZWRL:00091:00141
ACGCTCGACATGCCCAG
+
?>@@@;<>EDCCCD@DC
@FZWRL:00092:00104
TCTCTATGCACTCCACATGTCTAAGGTACTGATCTGG
+
ACCDDCBB9:;?@>?BBC???AA?B?A9991******
@FZWRL:00092:00119
CGTGTCTCTAGGCACAGGATTTTGTGTAGAGGCATCATTTT
+
ABBCDDB@AAC@CBBEH@AAAA6@D@>>>9969--,,,,,,
@FZWRL:00092:00140
ACGCTCGACATGCCCAG
+
BAABBBCDDDCAAA=AC
@FZWRL:00093:00101
AGCACTGTAGCTTTCACTAGTTACTTG
+
;BCCBBB@A@BAC9=;BAA84299959
@FZWRL:00093:00102
ACGAGTGCGTTCCCCATGTCG
+
BBBBBBBBBC@BBC:C;<<AB
@FZWRL:00093:00134
AGCACTGTAGCTGTCACTA
+
<ACB;:>AAACDCBBDBCB
@FZWRL:00094:00104
CGTGTCTCTAGGC
+
CBBB:9;999969
@FZWRL:00094:00114
ACGAGTGCGTTCCCCATGTCGTAGGTACTCATCACC
+
BBBBBBBBCC?B@@7>499>BB@A>@9911--***)
@FZWRL:00094:00119
TACTGAGCTACACACACAG
+
BABBCBC@@@BABBB@999
@FZWRL:00094:00125
AGCACTGTAGCTGTCACTAG
+
<<CCCCBCCCCBBBCBBCHB
@FZWRL:00094:00127
ACGAGTGCGTTCCCCATGTCG
+
BBBBBBBBBB@@CD:D:;;BC
@FZWRL:00094:00130
CGTGTCTCTAGGCACAGGATTTT
+
AABBBBBBBBB@CBCCCEAADDA
@FZWRL:00094:00131
ACGAGTGCGTTCCCCATGTC
+
BBBBBABBAA>A@@4@9999
@FZWRL:00094:00139
CGTGTCTCTAGGCACAGGATTTTGTGTAGAGGCATGAAAA
+
BBBDDD;<?AC>BAAAI@??KK9CCC@@@91,/-,,,,,,
@FZWRL:00095:00108
CGTGTCTCGTAGCACA
+
;BB<1-**(***(,,,
@FZWRL:00095:00119
TACTGAGCTACACACACAGAAAGATTGGT
+
?BABAD99;99?><99AB<<<19>=+*)*
@FZWRL:00095:00124
CGTGTCTCTAGGCACAGGATT
+
AAAACBABBBB@BBCCC=B>A
@FZWRL:00095:00130
ACGAGTGCGTTCCCCATGTCGT
+
BBB???BBAA@ACC:E:;;BCC
@FZWRL:00095:00131
TACTGAGCTACACACACAGA
+
B>>?BBBBB==?BBC@;;99
@FZWRL:00095:00140
AGCACTGTAGCTGTCACTAGTTACTTGTGTGCA
+
<<BCBCCCBCC?AAABBABBA7;;A=@>A@<11
@FZWRL:00095:00148
TACTGAACTACACACACAGAAAG
+
BBBCBB?BDBABBBA:@9861,7
@FZWRL:00096:00109
TAGTATCAGCCTCGC
+
BBBCDCB?9?69948
@FZWRL:00096:00112
AGCACTGTAGCTGTCACTAGTTACTTGTGTGCA
+
AACCCBBBCBCAAABACBB>=89442991-***
@FZWRL:00096:00113
AGCACTGTAGCTGTCACTAGTTACTTGTGTG
+
:@BBCBC?@9999;;AGBCCC?>77,--((&
@FZWRL:00096:00115
ACGAGTGCGTTCCCCATGTCGTAGGTACTCATCACCGA
+
BBBB@@AABA@ACD:C;;;BAA@A>?999>>?011,//
@FZWRL:00096:00129
CGTGTCTCTAGGCACAGGAT
+
@BBBDDBBBBC@BBBBFACC
@FZWRL:00096:00146
CGTGTCTCTAGGCACAGGATTTTGTGTAGAGGCATACTT
+
AABBBBAAABC?BBBBD@CCCC:CCC=7<8859-*****
@FZWRL:00096:00149
AGCACTGTAGCTGTCAC
+
@ACCCDBBABCBAAACC
@FZWRL:00097:00122
ACGAGTGCGTTCCCCATGTCG
+
BBBBAA>@AA@ABB:D:;9BC
@FZWRL:00097:00133
ACGCTCGACATGCCCAGGTAC
+
BB@AABCCCCBBBC>BD@BBA
@FZWRL:00098:00103
AGCACTGTAGCTGTCACTAG
+
AACCCECABBDBBBBBCCD:
@FZWRL:00098:00111
ACGAGTGCGTTCCCCATGTC
+
@@BBBBCBBB>A994@999>
@FZWRL:00098:00135
ACGAGTGCGTTCCCCATGTCGTAGGTACTCATCACGGAAAAA
+
BBB@AABA>>5111+1111;<<>>;>999910.///,/////
@FZWRL:00099:00108
CGTGTCTCTAGGC
+
CBBBCBABBBC@B
@FZWRL:00099:00110
TACTGAGCTACACACACAGAAAGATTGGTG
+
B??BBCBB@??BBCDC;;444-8>>;>=87
@FZWRL:00099:00124
ACGCTCGACATGCCCA
+
BBBBCCDCBBBABB>@
@FZWRL:00099:00125
TACTGAGCTACACACACAG
+
ABBABBB@@@BBBAB?@@9
@FZWRL:00099:00128
TACTGAGCTACACACACAGAA
+
AABCDEC?????BABA@>;99
@FZWRL:00099:00142
TACTGAGCTACACACACAGAAA
+
?ABBBBCBBBBBBCC@;;844-
@FZWRL:00050:00150
CGTGTCTCTAGGCACAGGATTTTGTGTAGAGGCACA
+
AABBBBB=449694444899;B6=99433449/***
@FZWRL:00050:00172
ACGAGTGCGTTCCCCATGTCGTAGGTACTCATCACCATCG
+
AABBBBCBBC>BBB8@?D@@ACB?>????BC8000)****
@FZWRL:00050:00182
ACGCTCGACATGCCCAGGTACAGGAGACTGATCATCCCC
+
><999=@@@A@A@B=BB@CDDCC>AAA@@@98444444,
@FZWRL:00050:00193
AGCACTGTAGCTGTCAATAGTTACTTGTGTGCATC
+
99@=9@A@@>>@?>942499:>@=;9;4---,,,,
@FZWRL:00051:00164
TACTGAGCTACACACACAGAAAGATTGGTGC
+
B>>>CCDB:9;99?4449444-3777773..
@FZWRL:00051:00166
ACGAGTGCGTTCCCCATGTCGTAGGTACTCATCACCATCG
+
BBBBBBCBBA;>>>/949444997;;==@8840,,*,,,,
@FZWRL:00051:00179
CGTGTCTCTAGGCACAGGATTTTGTGTAGAGGCACTCGA
+
BBBBDDCA?=?>?>994999?A4?@@433449/,,,,,,
@FZWRL:00052:00166
ATCAGACACGGACACAGCAGAACACACAGAC
+
@@@@AB@B@@<>999?@:;9;8<A>>8/,((
@FZWRL:00053:00196
TACTGAGCTACACACACAGAAAGATTGGTGCTGCATCGAAT
+
B@@@DCCC@@?AAACA@CBBB?BBB?B@@;;77,,,,,,*,
@FZWRL:00054:00163
ACGAGTGCGTTCCCCATGTCGTAGGTACTCATCACCTCGATCCCG
+
BAA@BCCBBBACCC9AACBCBCDB@@CABBB>:88+,,,,,,,*,
@FZWRL:00054:00174
ACGCTCGACATGCCCAGGTACAGGAGACTGATCATCCC
+
B>??>B=@@A?>>@<A@ACCAAA<<<A@@>98444444
@FZWRL:00054:00178
TACTGAGCTACACACACAGAAAGATTGGTGCTGCATCG
+
A?@@BBC=;89994444499954449:74...//////
@FZWRL:00054:00179
CGTGTCTCTAGGCACAGGATTTTGTGTAAGAGGCA
+
BBBBCBBB99;=@@AAC@CHDB9?<<11,1//,4,
@FZWRL:00054:00181
ACGAGTGCGTTCCCCATGTCGTAGGTACTCATCACCTCGA
+
BBB?BBCBAA?BEE5<=CAA@@@@>@A@BB@80)))((((
@FZWRL:00054:00184
TACTGAGCTACACACACAGAAAGATTGGTGCTGCATCGA
+
C???BCCBBA@@BA@AAAAABAAA@BD@A::@*******
@FZWRL:00054:00186
AGCACTGTAGCTGTCACTAGTTACTTGTGTGCATCATCC
+
;<BBBBCBCCCAABCCFCBCC>ABC@DBA>>990/////
@FZWRL:00054:00197
CGTGTCTCTAGGCACAGGATTTTGTGTAGAGGCAC
+
BBBACDB@449699944249BC9===444448/((
@FZWRL:00055:00170
AGCACTGTAGCTGTCACTAGTTACTTGTGTGATCATCCC
+
99BBCABCCCCDCCCBBCCCC?BCC@CBA@<1///////
@FZWRL:00055:00177
CGTGTCTCTAGGCACAGGATTTTGTGTAGAGGCACTCGA
+
BBBBBCFE??><9949489=AC6?::4334494,,,,,,
@FZWRL:00055:00186
ATCAGACACGGACACAGCAGAACACACAGACAATC
+
BBAABBBBBC9<<BA@=???@=@CA@?@7)(((((
@FZWRL:00055:00190
CGTGTCTCTAGGCACAGGATTTGTGTAGAGGCACTCATCCCCCGGGGGA
+
BBBBCDCC@?@?@AABBCBDGBBCG@AA@?=<1//////888*////*/
@FZWRL:00055:00191
TACTGAGCTAGAAAAGATTGGT
+
B@<ABBA8481111*///,/56
@FZWRL:00055:00196
CGTGTCTCTAGGCACAGGATTTTGTGTAGAGGCATCATCCCC
+
BBBABDDC@?@=@A@AA>CCED9BAA;<<@A?@>8444499,
@FZWRL:00056:00151
TACTGAGCTACACACACAGAAAGATTGGTGCTGCATCGAATTCC
+
A?@ABCCCBA@AAA=<;A@@@<@BB?B?@::;:0.////,/,//
@FZWRL:00056:00157
AGCACTGTAGCTGTCACTAGTTACTTGTGTGCATCA
+
;<BBBCCDCCCBCCCBCCCDD@BBC@B@<8*))(((
@FZWRL:00056:00196
AGCACTGTAGCTGTCACTAGTTACTTGTGTGCATCATCCCCCG
+
:9;:=9=<GCCCCCBBBCCCC@CCC@DB@>991.///////*/
@FZWRL:00056:00197
ACGCTCGACATGCCCAGGTACAGGAGACTGATCATCCC
+
BB???B=??@>99919><BBAAA:<;>>>:1,,,,,,,
@FZWRL:00057:00158
TACTGAGCTACACACACAGAAAGATTGGTGCTGCGA
+
B???BBDCBB@@ACA@@D99918>>;><>;;;7111
@FZWRL:00057:00165
TACTGAGCTACACACACAGAAAGATTGGTGCT
+
A>@@BBBB@?@@@A994:44469889@;4.,2
@FZWRL:00057:00171
AGCACTGTAGCTGTCACTAGTTACTTGTGTGCATTCCATCC
+
?BBBCABBB@@@A@@=999ABACAA@BC>>8,,,*,*,,,,
@FZWRL:00057:00179
ACGAGTGCGTTCCCCATGTCGTAGGTACTCATCACCTCGATCCCG
+
BAAAABB>?@2888/99:@BCDBB@C===DDB@==)******000
@FZWRL:00057:00198
AGCACTGTAGCTGTCACTAGTTACTTGTGTGCATCCAATC
+
;;BB=BDBBBBBC@<<=CECCBCCC@B>88-,,,,*,*,,
@FZWRL:00057:00199
AGCACTGTAGCTGTCACTAGTTACTTGTGTGCATT
+
89??=ADBCDCBCCBDBBBBA=A@@=>>;8,((((
@FZWRL:00060:00174
ACGCTCGACATGCCCAGGTACAGGAGACTGATCAC
+
BCBBBB?=@@@9998<@@CCBBB<<<A@@?911//
@FZWRL:00060:00188
TGATACGTCTCCTTCCTTAGTTACTTCAGTGCATCATCCCCCGGGG
+
@AEC@EACCCC@C@BAC>A@A>A;;5<B999A1///1/888*////
@FZWRL:00061:00162
TCTCTAATGCGCTCCACATGTCTAAGGTACTGATC
+
B?BAA@>ADDDCBC?CAAACCCCC@CAA?@A@999
@FZWRL:00061:00167
ACGCTCGACATGCCCAGGTACAGGAGACTGAT
+
BABBBBBAA@@99;7;A@CBBBB;<=A?@?91
@FZWRL:00061:00172
TAGTATCAGCCTTCCGCCATGACGAAGGTATTCC
+
4444449666,1,/,/87=11/8//,/,///,/,
@FZWRL:00062:00157
ACGCTCGACATGCCCAGGTACAGGAAGACTGATCACCCCC
+
B?9;;@@AAAA?@@<AA=@=<11-1-1;:<>944477777
@FZWRL:00062:00167
TACTGAGCTACACACACAGAAAGATTGGTGCTGCTCGATCCCGG
+
B@??CCCCBBBCAABDCCBBB=CCC@B@BB554/0//3335+.,
@FZWRL:00062:00174
CGTGTCTCTAGGCACAGGATTTTGTGTAGAGGCATCACCCGG
+
CB@@BCCC::<@DCABAAEIFE:FBB<;8>>;>944444-44
@FZWRL:00062:00175
CGTGTCTCTAGGCACAGGATTTTGTGTAGAGGCACATC
+
CCABCDBB;99<>==@?DBBCC9BA@4444484,,,,,
@FZWRL:00062:00179
CGTGTCTCTAGGCACAGGATTTTGTGTAGAGGCACAT
+
CBBBDDDC::<ACGADAACCDC:DCC;<9>?=-((((
@FZWRL:00062:00186
ACGCTCGACATGCCCAGGTACAGGAGACTGATCATCCCCGG
+
B>???ABABCA@@@<BA@CCCCC>AABA?<111///88066
@FZWRL:00063:00151
TACTGAGCTACACACACAAGAAAGATTGGTGCTGC
+
B@??BBBBABBC@;<@11-1?>6;;B@B@90,72*
@FZWRL:00063:00170
AGCACTGTAGCTGTCACTAGTTACTTGTGTGCA
+
@?CDCBCCCCCBBBBBBBCCB?DBB@BBB;:99
@FZWRL:00063:00175
ACGAGTGCGTTCCCCATGTCGTAGGTACTCATCACCGACCGGAA
+
BBAA?ABBBA@ABB7BAAACCECC@B<==GEEDCCACB;89242
@FZWRL:00063:00181
TACTGAGCTACACACACAGAAAGATTGGTGCGCTGATCCCGGG
+
B?@?BCCCBBBBAAAEBB<<<8;AA@C?@88--,,,,,,*,,*
@FZWRL:00063:00198
AGCACTGTAGCTGTCACTAGTTAATTGTGTGCATCATCCCCCGGGGGA
+
>@BBBBBCCCDCBBCBBBDCDCEAA>@?;;11/////////*////*/
@FZWRL:00064:00153
CGTGTCTCTAGGCACAGGATTTTGTGTAGAGGCACATC
+
BCCCDCCE;99<;999?6:9BB199>==9:;:4,****
@FZWRL:00064:00177
CGTGTCTCTAGGCACAGGATTTTGTGTAGAGGCATCA
+
AAAACCCC@?>;@AAABCBBCD:CCC<;<@??B>;94
@FZWRL:00064:00182
ACGAGTGCGTTCCCCACTGTCGTAGTATCATCA
+
@@@@ADCABB=@@>44444499944444;4//,
@FZWRL:00065:00156
ACGAGTGCGTTCCCCATGTCGTAGGTACTCA
+
BEBBBCBB485999/99>>@@BBB=;<99@>
@FZWRL:00065:00166
ACGAGTGCGTTCCCCATGTCGTAGGTACTC
+
BBBB@@@AAA@AAA9BBBBBBBAA@@:<<C
@FZWRL:00065:00170
TACTGAGCTACACACACAGA
+
CBAACCBC99;@@A994@99
@FZWRL:00065:00174
ACGCTCGACATGCCCAGGTACAGGAGACTGATCACC
+
BBBBBB?A?>>99919@@CCBBB<<<A@>;111///
@FZWRL:00065:00178
AGCACTGTAGCTGTCACTAGTTACTTGTGTGCAT
+
;;CCCEBBCCDB>>>AABC@B@BBB?ABC@?;;9
@FZWRL:00065:00188
ACGCTCGACATGCCCAGGTACAGGAGACTGATCACC
+
BB@A@CECBCC@@@<@A?CCCCC=@@@>@>999944
@FZWRL:00065:00193
ACGAGTGCGTTCCCCATGTCGTAGGTACTCATCACCGACCCGGA
+
BBBBBBBBCB?BBB7?AAACDCBC@B<?<FEEDD?>7///+/,/
@FZWRL:00065:00197
ATCAGACACGGACACAGCAGAACACACAGACATCAC
+
BBA@ACBBAB?ABCCCCCDBB@BD?>@A>=9111//
@FZWRL:00066:00150
ACGAGTGCGTTCCCCATGTCGTAGGTACTCATC
+
?@CBBBBBBB@BBB5;<=>CHEBCA@<;;A@78
@FZWRL:00066:00167
TACTGAGCTACACACACAGAAAGATTGGTGCTGCATCGACCCCCCCCCGGGAAATGGGGGGGG
+
C@AACBCB@@@CAEDDCDBCC=ACCAC?BB@><71444444444444"44-4;6444444444
@FZWRL:00066:00170
CGTGTCTCTAGGCACAGGATTTTGTGTAGAGGCACAT
+
BBBCCCDDA@A@BBBBHCDEIF9BCC988995-****
@FZWRL:00066:00171
ACGCTCGACATGCCCAGGTACAGGAGACTGATC
+
C@@ABBBBBBA;;;8;A>BBCCC;;<A@@?999
@FZWRL:00066:00178
AGCACTGTAGCTGTCACT
+
:;CCCBCBBBBBBBBAAB
@FZWRL:00066:00191
ACGAGTGCGTTCCCCATGTCGTAGGTACTCATCACCATCGACCCCGG
+
BBAABDBBBB?CHH9AACCBDBAA?@<==CC=888+,,,,0028688
@FZWRL:00066:00193
TACTGAGCTACACACACAGAAAGATTGGTGCTGCTGATCCC
+
B?==AACBBAAACECC;;<CC>BBB@C?C=>000..4...+
@FZWRL:00066:00195
ACGAGTGCGTTCCCCATGTCGTAGGTACTC
+
BBBBBBBBBC@BCC9BBBBBBB?A??AAAC
@FZWRL:00067:00155
CGTGTCTCTAGGCACAGGATTTTG
+
AABABBBBDDC@CB@AD@CDHE:E
@FZWRL:00067:00169
ACGAGTGCGTTCCCCATGTCGTAGGTACTCATCACCGAC
+
BBBBBBA<??@ABB6?@CADFEBC@@;<<CCGEBA=944
@FZWRL:00067:00171
ATATCGCGAGGGTATGGAAGACTCTATAGAGGATCAC
+
CBBBAAAABBC@CBCC;;;<CECCCCA@><>;0////
@FZWRL:00067:00182
CGTGTCTCTAGGCACAGGATTTTGTGTAGAGGCATCACC
+
BBBBCEFC@@?ABBBBFACCDD:BCC;;;A@=@;//,27
@FZWRL:00067:00184
AGCACTGTAGCTGTCACTAGTTACTTGTGTGCATCACC
+
<<DCHDCBBBDBBBBBBBDCB?B??<@?A?>99944;;
@FZWRL:00067:00187
TACTGAGCTACACACACAGAAAGATTGGTGCTGCTGATCCGG
+
A?>?BBBBBBAB@A@ABD9991999;>;9..61,,,0,,*,,
@FZWRL:00068:00157
CGTGTCTCTAGGCACAGGATTTT
+
BBBAADBB@@@?@BBDC@BDCC9
@FZWRL:00068:00179
AGCACTGTAGCTGTCACTAGTTACTTGTGTGCATC
+
<<CCBADDCCDBBBCBCCCBA?AAA>@@B@=9999
@FZWRL:00068:00194
TAGTATCAGCCTCCGCCATGACGAAGGTATTCCATCACCGACCCGGGAAATTTTT
+
37=?=8@>>>48813=9:>>@@995954347824499924999-44-44-4444+
@FZWRL:00069:00160
AGCACTGTAGCTGTCACTAGTT
+
;;DDGBBCBCCBBBBBBCC@=;
@FZWRL:00069:00185
AGCACTGTAGCTGTCACTAGTTACTTGTGTGCATCACCCGGGG
+
;<BBA?ABCCCCAAABBBBBB@A@@=?@B886101///+///*
@FZWRL:00069:00189
ACGAGTGCGTTCCCCATGTCGTAGGTACTCATCACCGACCGGAA
+
BBBA?BBBBB@BBB9AAAACCCBB>B;<<CCEGDD@@??;=;98
@FZWRL:00070:00158
ACGAGTGCGTTCCCCATGTCGTAGGTACTC
+
?>BABBBBBB@ABB:C;><CCC>@=@;;;C
@FZWRL:00070:00177
TGATACGTCTCCGTTCCTTAGTTGATCTTCAGTGCATCAC
+
44489:4488924424242./8,///6650//////4444
@FZWRL:00070:00196
TACTGAGCTACACAACATCAGAAAGATTGG
+
79944444444444844449444-444:87
@FZWRL:00070:00199
ACGCTCGACATGCCCAGGTACAGGAGACTGATCACCCCGGG
+
BA99:?AACBA@@@<@B?BCCBBB@ACABB<<<<A@@4@@@
@FZWRL:00071:00156
CGTGTCTCTAAGCACAGGATTTTG
+
@BBBCCED:::;CBCCCA>>>>9>
@FZWRL:00071:00184
TACTGAGCTACACACACAGAAAGATTGGTGCTGCGA
+
B???BBDCBBAAACC@@C988088848=?><<7711
@FZWRL:00071:00188
AGCACTGTAGCTGTCACT
+
@@BBCAEEBBECCCCBBC
@FZWRL:00071:00189
TACTGAGCTACACACACAGAAAGATTGGTGCTGCATCGACCG
+
B;<=BBCCEBBBCCAAAB<<<9<A@?B@;1-8--,,,,,,*,
@FZWRL:00071:00197
CGTGTCTCTAGGCACAGGATTTTGTGTAGAGGCATCACCCCGGGGAA
+
BBBCEDCCBBE@CCCCC@FCED:FDFAA?;969;//////*///*//
@FZWRL:00071:00198
ACGCTCGACATGCCCAGGTACAGGAGACTGATCACCCCCGGGGGGGGAAAAAAAATT
+
C@@@@B@@?@>>>>9@A>CBBBA611;1---,,//888/ED>:888$///////$//
@FZWRL:00072:00151
TACTGAGCTACACACACAGAAAGATTGGTGCTGCCG
+
@>>>ABCBBBBBBCB:>C988-88858<>6667741
@FZWRL:00072:00157
AGCACTGTAGCTGTCACTAGTTACTTGTGTGCATCT
+
BBBBACBCBBCBBBBBBCDBB?CAA>A=BB>111//
@FZWRL:00072:00189
ACGCTCGACATGCCCAGGTACAGGAGACTGATCACCCCCGG
+
B9:;ACBCECDCCC?AA@CABBC?@;==1---,,,,,,)/6
@FZWRL:00072:00190
CGTGTCTCTAGGCACAGGATTTTGTGTAGAGGCAT
+
??BBBCBBBBB@CCBBB?BBDD:FCB@@?@@;>AA
@FZWRL:00072:00193
TACTGAGCTACACACACAGAAAGATTGGTGCTGCAGATCC
+
AAAABBDBBBBBDECBAA;;908?><?>B;70,)((((((
@FZWRL:00073:00151
TACTGAGCTACACACACAGAAAGATTGGTGCTGCTGTTCCCCCCCC
+
??BBBBBBBBBBBBDBBB;94-9>>;@>@::>A1//6,////////
@FZWRL:00073:00152
CGTGTCTCTAGGCACAGGATTTTGTGTAGAGG
+
AABBCDAABBB@BBC@B>??AA:BBC@@??B=
@FZWRL:00073:00167
TACTGAGCTACACACACAGAAAGATTGGTGCTGCG
+
B>>?BBBBB@@@@ACDDC;99-9>><A>A???>1/
@FZWRL:00073:00180
TACTGAGCTACACACACAGAAAGATTGGTGCTGCGTT
+
BAB?BCGEBBBBBBCCCB;:96:@@>B@C@>>70..,
@FZWRL:00073:00184
CGTGTCTCTAGGCACAGGATTTTGTGTAGAGGCA
+
@ABBBCAA@A@=AA999?9999/9AA9999951*
@FZWRL:00073:00187
AGCACTGTAGCTGTCACTAGTTACTTGTGTGCATC
+
:;CCDBBCBBEBB>>AABBBD?A?>;@@>><8---
@FZWRL:00073:00191
ACGCTCGACATGCCCAGGTACAGGAGACTGAT
+
BBBBBDCBBB@9;;7;A@CCAAA:<;AA??@@
@FZWRL:00073:00197
AGCACTGTAGCTGTCACTAGTTACTTGTGTGCATCACC
+
;<ECGBCBBBCBABBBBBBDB>B>=;=>>>>9984448
@FZWRL:00074:00152
AGCACTGTAGCTGTCACTAG
+
@?CEA@ABCCCBBBBBBBB>
@FZWRL:00074:00167
AGCACTGTAGCTGTCACTAGTTACTTGTGTGC
+
@?BEBGBCCCDBBBBBBBBA@=ACC@CCHD=<
@FZWRL:00075:00158
TACTGAGCTACACACACAGAAAGATTG
+
?>AABCBA?BBCCCB?>?998-88858
@FZWRL:00075:00179
ACGCTCGACATGCCCAGGTACAGGAGACTGA
+
B?@@BBCCCCJCCC@BB@CEDCC;;<@B@>>
@FZWRL:00075:00180
CGTGTCTCTAGGCACAGGATTTTGTGTAGAGGCA
+
BBBBCCDC@@@ABCCCCACCDC:CBB99;@A?@>
@FZWRL:00076:00164
ACGCTCGACATGCCCAGGTACAGGA
+
BAAAABBCCDC@@@>@DCCBCCC>@
@FZWRL:00076:00180
ACGCTCGACATGCCCAGGTACAGGAGACTGATCTCCGAGG
+
AA@?@CCCCDBBBB:9;59>>>@=@B@A@<1--,,*,,,,
@FZWRL:00076:00182
ACGCTCGACATGCCCA
+
BABBBBBCCCBCDD>A
@FZWRL:00076:00185
CGTGTCTCTAGGCACAGGATTTTGTGTAGAG
+
BBB@@DBBAAA@BCCBB@BBCB:BBB99;<<
@FZWRL:00076:00186
TACTGAGCTACACACACAGAAAGATTGGTGCTGCG
+
B>@@CCDBBA@@@BBCDDBAA=B??@C@BA>;A-,
@FZWRL:00077:00153
ACGAGTGCGTTCCCCATGTCGTAGGTA
+
BBAABBCBBC?C??6?;<<CCFAB?B<
@FZWRL:00077:00166
TACTGAGCTACACACACAGAA
+
A??ABEDCAAABABCF@@;:4
@FZWRL:00077:00173
ACGCTCGACATGCCCAGGTACAGGA
+
BACBCBCCB@@9998;B?CCAAA;<
@FZWRL:00077:00178
ACGAGTGCGTTCCCCATGTCGTAGGTACTCATCACCTACCCC
+
BBBABBBBBC@CCC:E@@@EBB@B@B;<<CB;>--+,,,,,,
@FZWRL:00077:00182
ACGCTCGACATGCCCAGGTACAGGAGACT
+
B@@?ABCCCCC@@@>@B@BBCBB99<CB?
@FZWRL:00077:00190
TACTGAGCTACACACACAGAAAGATTGGTGCTGCTCTTCCG
+
CCBAB@CBBBAAACEAAC;;968>><?>B<777****00)*
@FZWRL:00077:00192
AGCACTGTAGCTGTCACTAGTTACTTGTGTG
+
<<CCCECAAADBBB@BBCFBB?CAA>ABBD:
@FZWRL:00078:00153
AGCACTGTAGCTGTCACTAGTTACTTGTGTGCATCATTTTTTTT
+
BBCB;:=CBBEBBBCBCBC@?=?=>;@ABB:1111/////////
@FZWRL:00078:00157
ACGAGTGCGTTCCCCATGTCGTAGGTATTCATC
+
BBB?@?@>==5111+1111?=;47134424.,,
@FZWRL:00078:00159
AGCACTGTAGCTGTCACTAGTTACTTGTGTGCATCATTTTTTTT
+
AABBBEBCBBDBAA>BCCCD@=?BB=??DCC???@999999944
@FZWRL:00078:00184
ACGAGTGCGTTCCCCATGTCGTAGGTACTCATCACC
+
BBBBBBBBBB@BBB:C:=;BCB@@>A;;;CC@@<<-
@FZWRL:00078:00192
TCTCTATGCGCTCCACATGTCTAAGGTACT
+
A>@@CDCCBBBBB@BBBBBBBDD@C@AAEB
@FZWRL:00079:00170
ACGAGTGCGTTCCCCATGTCGTAGGTACTCATCACCTATTTTTTT
+
B?>>CCCCBB@DCC:C:>;CCB@A>A<==DC?A==+,,,,,,,,,
@FZWRL:00079:00181
CGTGTCTCTAGGCACAGGATTTTGTGTA
+
?BBBBBBBAAB@CBC@@ACABB:EBD?<
@FZWRL:00079:00186
CGTGTCTCTAGGCACAGGATTTTGTGTAGAGGCATC
+
BCDCADA@AA@>A@@<<;<@CB5?@<11>11,18**
@FZWRL:00079:00194
CGTGTCTCTAGGCCAGATTGG
+
@@AACDBC:::,/-*00,)*)
@FZWRL:00080:00167
TACTGAGCTACACACACAGAAAGATTGGTGCTGCTAATTTT
+
A@AABCDBBBBBBBDBBB9996:??=@@C<::7,,,*,,,,
@FZWRL:00080:00174
ACGAGTGCGTTCCCCATGTCGTAGGTACTCATCA
+
BBBAB??BBC@ABB:C:=:CCDAB>B;<<CD>>>
@FZWRL:00080:00180
ACGAGTGCGTTCCCCATGTCGTA
+
BBBBBBBBBB@BBB:D:>:CEEA
@FZWRL:00080:00187
TACGGAGCTACACACACAGAAAGATTGGTGCTGCTACCCC
+
??BB?BCCBBBBDCCB@A:94-8??>B@>777,,,,,,,,
@FZWRL:00080:00197
TACTGAGCTACACACACAGAAAGATTGGTGCTG
+
B=?=BBCBBBBBAAB@@C988-8>>;?=>>:;;
@FZWRL:00081:00154
ACACTGTAGCTGTCACTAGTTACTTGTGTGCATCATTTTTTTT
+
BBB9:=A@ACCBBBBBBC?@=>>><>?CC;;;;111///////
@FZWRL:00081:00164
CGTGTCTCTAGGCACAGGATTTTGTGTAGAGGCATCAT
+
BBCCBCDDDCB@BBBDFACCCC:CBB>>>=?;>1----
@FZWRL:00081:00185
AGCACTGTAGCTGTCACTAGT
+
@@BCA?ABBBCCBB>BBBBBA
@FZWRL:00081:00189
AGCACTGTAGCTGTCACTAGTTACTTGTGTGCATACCCCCCCC
+
:9B?@BCBDBEDA@@CCCCDC?B@@=@AA94493444444444
@FZWRL:00081:00194
ACGAGTGCGTTCCCCATGTCG
+
BBB@B?ABAA@ABB9B???CB
@FZWRL:00082:00151
TACTGAGCTACACACACAGAAAGATTGGTGCTGCTAATTTT
+
<9<ABBBA@@BAB<<9@>99;8;BB@C>>4555...,....
@FZWRL:00082:00166
ACGAGTGCGTTCCCCATGTCGTAGGTA
+
BBB@@@BBBC@BBB9B;::BCCBC@B<
@FZWRL:00082:00168
CGTGTCTCTAGGCACAGGATTTTGTGTAG
+
ABBABA>>ABB@CCDDC?BA??7?A?=??
@FZWRL:00082:00190
CGTGTCTCTAGGCACAGGATTTTGTGTAGAGGCATACCCCCCCCCCC
+
C@B@BBAAAAA@CBADD@CCCC:CDDA;;484991111111111111
@FZWRL:00083:00158
ATATCGCGTACGGGTATGGAAGACTC
+
9;;99>6//////+//8;24244/66
@FZWRL:00083:00166
TACTGAGCTACACACACAAGAAAGATTGGT
+
AABBBCCBBBBBB8881/,1<>8;8?@C@B
@FZWRL:00083:00185
TCTCTATGCGCTCCACATGTCTAAGGTACTGATCTT
+
?;9999>@>@@8969BBBCDBBB@BBCCC@@1,,,,
@FZWRL:00084:00151
TACTGAGCTACACACACAGAAAGATTGGT
+
BBBBBBCBABBBBCDC@@;44-88848@A
@FZWRL:00084:00155
ACGAGTGCGTTCCCCATGTCGTAGGTACTCATCACCTAT
+
BBBABBBBCC@BCC:D:;;CDCCC@B<<<CC;;70)*((
@FZWRL:00084:00170
AGCACTGTAGCTCGTCACTA
+
?A@@@@@>=:47437788>A
@FZWRL:00084:00172
TAGTATCAGCCTCGCCATGACGA
+
88@99899931333424899994
@FZWRL:00084:00182
CGTGTCTCTAGGCACAGGATTTTGTGTAGAGG
+
@ABCCBABBBB@CECCC@CDDD9CCCA::;95
@FZWRL:00084:00198
CGTGTCTCTAGGCACAGGATTTTGTGTAGAG
+
BBBBBBB@@@@@BAC@>;>>CC6C:8,,---
@FZWRL:00085:00151
AGCACTGTAGCTGTCACTAGTTACTTGTGTGCATCTTTTTTTT
+
ABBB?@AAAACABBCBBBB?=;=996:@CA>>>01////////
@FZWRL:00085:00152
TACTGAGCTACACACACAG
+
CC@@@BD@>>>@><=<BCC
@FZWRL:00085:00166
TACTGAGCTACACACACAGAAAGATTGGTG
+
BBBBBBCB?BBBBBDA;;844-8884;?CB
@FZWRL:00085:00172
CGTGTCTCTAGGCACAGGATT
+
AAAAADBBBBB@BBCCF=@@A
@FZWRL:00085:00179
TACTGAGCTACACACACAGA
+
B>>?BBBBBBBBBBCCCF@@
@FZWRL:00085:00183
ACGAGTGCGTTCCCCATGTCGTAGTACTCATCACCGTT
+
>?@>9;<;9BB>>>58////77:999AA;4444/,///
@FZWRL:00085:00187
TACTGAGCTACACACACAGAAAGATTGGTGCTGCG
+
B>>?BBBBB@BBBBC@B;994-9>><>>AAABG?>
@FZWRL:00085:00189
CGTGTCTCTAGGCACAGGAT
+
BBBBDC?@@CB@CBCDE@DC
@FZWRL:00085:00194
TACTGAGCTACACACACAGA
+
A@@A@@99444999444944
@FZWRL:00085:00195
TACTGAGCTACACACACAGAAAGATTGGTGCTGCGATCCCCCCCCCC
+
B>>?BBBBBBBBBBCAB;444-9>><C?BCC@<<111111///////
@FZWRL:00085:00196
ACGCTCGACATGCCCA
+
A9<<AABEDCDCCCAC
@FZWRL:00086:00153
TACTGAGCTACACACACAGAAAGATTGGTG
+
@:;9>>@94444;;;=?999;6710,0,.,
@FZWRL:00086:00157
CGTGTCTCTAGGCACAGGATTTTGTGTAGA
+
BBCCCCCCCCC@BCCDC?@@@@6@BB@@A<
@FZWRL:00086:00175
TACTGAGCTACACACACAGAAAGATTGGTGCTGCGGAAAAAAA
+
99<BA@=@@;;<BCBCBCBBB=BA@=@=;::===?37111111
@FZWRL:00086:00180
TCTCTATGCGCTCCACA
+
BCBB9;<;999?B@BBB
@FZWRL:00086:00181
TACTGAGCTACACACACAGA
+
B:<<CCBBDBBBECB@@@;;
@FZWRL:00086:00190
TACTGAGCTACACACACAGAAAGATTGGTGCTGCGTT
+
B???BBBBBBBBBCCBCA;;96;@@>B@CCCACA/,-
@FZWRL:00086:00198
ACGAGTGCGTTCCCCATGTCGTAGGTACT
+
BBBAAA?BCC@ABC:C:=:CFCBC@@<=<
@FZWRL:00087:00161
CGTGTCTCTAGGCACAGGATTTTGTGTAG
+
AABAA@===AA@CBBDD@EECE9CCC=<?
@FZWRL:00087:00195
AGCACTGTAGCTGTCACTAGTTACTTGTGTGC
+
BBBCBAAAACCCCB>BBBBAB>A?><??C=>7
@FZWRL:00087:00196
CGTGTCTCTAGGCACAGGATTTTGTATAGAGGCA
+
AAAACB@@?BA@BBBDDACCDC9BA:77:/1---
@FZWRL:00088:00163
AGCACTGTAGCTGTCACTAGTTACTTGTGTGCATAAAAAAAA
+
@BBB;:==<=CBBCBBBBF@?;=992;;@@@<111111111/
@FZWRL:00088:00165
CGTGTCTCTAGGCACAGGATTTTGTGTAGAGGCATA
+
ABBBCBBCCBB@BCCCC@AAAB9BCB;;;>?<91--
@FZWRL:00088:00167
AGCACTGTAGCTGTCACTAGTTACTTGTGTGCATAAAAAAAA
+
@?BCCDBBBCDBBBBBBCC@?;@@@7<<>>>=-------,,,
@FZWRL:00088:00170
AGCACTGTAGCTGTCACTAGTTACTTGTGTGC
+
BBCCABBAAAFCCB?BBBB?=;=996:@A@CC
@FZWRL:00088:00175
ACGAGTGGCGTTCCCCATGTCGTAGGTACTCATCACCG
+
BBBBBBB@BBC?CBA7B;<;9BB>>=?999>88***)*
@FZWRL:00088:00185
CGTGTCTCTAGGCACAGGATTTTGTGTAGAG
+
BBBBBCDCBBB@BCDCBEBBCC:CCB99999
@FZWRL:00088:00195
ACGCTCGACATGCCCAGGTACAGGAGA
+
BBBBBBBECBB9999;B@BBABBCAAB
@FZWRL:00088:00196
ACGCTCGACATGCCCAGGTA
+
CABBBBCCCDCBBB=BD@BB
@FZWRL:00088:00198
CGTGTCTCTAGGCACAGGATTTTGTGTAGAGGCATCTTTTT
+
BBBABBAA>@B?F@@@@EADDC:DDC=;?9959--,,,,,,
@FZWRL:00089:00154
CGTGTCTCTAGGCACAGGA
+
BBBBCDBDBBB>AAAA?=@
@FZWRL:00089:00159
TACTGAGCTACACACACAGAAAGATTGGTGCTGCG
+
>>>BBBBBB??ABCCCA@AAA>AED@C@CCB?;44
@FZWRL:00089:00171
ATAGCTGTCACTAGTTACTTGTGTGCATCAAAAAA
+
>>A??ACCBCCCF:96;;92;@C<<7---*=0008
@FZWRL:00089:00189
TACTGAGCTACACACACAGAAAGATTGGTGCTGCTAA
+
@@@ABBCBBBBBBBCCCC;;96;@>?CAB;;;1-*((
@FZWRL:00089:00192
CGTGTCTCTAGGCACAGGATTTTGTGTAGAGGCATAAAA
+
==9;<<A99:=>?;:4B=9999/9@>>?99/,/,,,,,,
@FZWRL:00090:00150
AGCACTGTAGCTGTCACTAGTTACTTGTGTGCATAAAAAAA
+
<CCCCBBBA947333444>>><A99499;111/.///////
@FZWRL:00090:00162
ACGCTCGACATGCCCAGGTACAGGAGACTGATAAAAAAAAAA
+
BBABBBBGCCB9998;B?CCAAA>BA>?@=1-----------
@FZWRL:00090:00167
TACTGAGCTACACACACAGAAAG
+
AAABCCCBAAABCBCCBA;84-8
@FZWRL:00090:00189
ACGCTCGACATGCCCAGGTACAGGAGACTG
+
BBBBBBCFCCBBBB?BB@BBA@??BB@B=;
@FZWRL:00090:00191
ACGCTCGACATGCCCAGGTACAGGAGACTGA
+
BBBBBBBCBAB@@@>@C@CCCCB;<<?@<:1
@FZWRL:00091:00160
CGTGTCTCTAGGCACAGGATTTTGTGTA
+
BBBBCBBBBBB@BCCCC@@@@@4?@@9;
@FZWRL:00091:00161
CGTGTCTCTAGGCACAGGATT
+
BBBCBAAADCC@ECCCC?BBC
@FZWRL:00091:00163
AGCACTGTAGCTGTCACTAGTTACTTG
+
@ABCA?AAAACCCBBBBBB>=89996;
@FZWRL:00091:00164
CGTGTCTCTAGGCACAGGATTTTGTGT
+
BBCCBCBBBBC>BAAAIBFCCC:CBA9
@FZWRL:00091:00171
TACTGAGCTACACACACAG
+
?>@BCCBAAAAACCCBA@9
@FZWRL:00091:00173
ACGAGTGCGTTCCCCATGTCGTAGGTACTCATCACCTAAAA
+
@ABBBBBBBB@CCC:B:=<CDC@A?@;;9A@=---+,,,,,
@FZWRL:00091:00174
AGCACTGTAGCTGTCACTAGTTACTTGTGTGCACAAAAAAA
+
CBCBAAA:::@A==>BA999?59848996////////////
@FZWRL:00091:00187
ACGAGTGCGTTCCCCATGTCG
+
AACAAABBCC@CCC:D:><BB
@FZWRL:00092:00159
TACTGAGCTACACACACAG
+
@@BBCCCCB??@DA?@AC9
@FZWRL:00092:00180
AGCACTGTAGCTGTCACTA
+
?@CEB@ABBBCCABBBBBC
@FZWRL:00092:00186
ATCAGACACGGACACAGCCAG
+
9;AB;;;9=;24411//1,1,
@FZWRL:00093:00171
TACTGAGCTACACACACAGAAAGATTGGTGC
+
@?BBCCBBBBBABBCBB@;996;@>==;10-
@FZWRL:00093:00191
CGTGTCTCTAGGCACAGGATTTTGTGTAGAGGCATCGGGGGGG
+
BBCBCB@@@DCBDCCCE@BBBB7BB@=<>9959-,,,,,,,,,
@FZWRL:00093:00196
AGCACTGAGCTGTCACTA
+
<<DC<:>AAAAABCBAAB
@FZWRL:00094:00165
ACGCTCGACATGCCCAGG
+
BBBBBBCECBB9998:C?
@FZWRL:00094:00170
AGCACTGTAGCTGTCACTAGTTACTTGTGTGCACGG
+
ACBBABBA@@@?B?@@BBCCC@CBB99420-+(((,
@FZWRL:00095:00153
ACGCTCGACATGCCCA
+
AAA?@@BBBABBBB=B
@FZWRL:00095:00170
ACGCTCGACATGCCCAGGTACAGGAG
+
BBBBBCCJDCBBBB?BH@B??88589
@FZWRL:00095:00196
ACGCTCGACATGCCCAGGTACAGGAGACT
+
BBBBBBCCCCBBCB>BB@BACBC@BB@C:
@FZWRL:00095:00197
ACGAGTGCGTTCCCCATGTCG
+
AABAABA?@@4111+11/,,,
@FZWRL:00095:00198
AGCACTGTAGCTGTCACTAGTTACTTGTGTGTGGGGGG
+
ABBB;:=<<<ACABBBBCCCC@CB8,------1/////
@FZWRL:00096:00155
AGCACTGTAGCTGTC
+
@@?@94944444444
@FZWRL:00096:00165
ACGCTCGACATGCCCAGGTACAGGAGACTATCGG
+
?@@A@A99;@@@@C?CD>@<@11-1;<<0-,,,,
@FZWRL:00096:00179
ACGCTCGACATGCCCA
+
AB???BCFCCBBBC@C
@FZWRL:00096:00196
TACTGAGCTACACACACAGAAAGATTG
+
@@CBBBBBB??>>?@@A>@@@:>><:7
@FZWRL:00097:00171
ACGAGTGCGTTCCCCATGTCG
+
BBCAAAAACC@CCC:D:><DF
@FZWRL:00097:00185
TCTCTATGCGCTCCACAT
+
@BAA;9<>999>A=>ABC
@FZWRL:00097:00187
TACTGAGCTACACACACAG
+
B@AABBBBBBBBBBC@;;9
@FZWRL:00097:00188
ACGCTCGACATGCCCAG
+
CCBCCCCBBBBCCC?CC
@FZWRL:00097:00196
CGTGTCTCTAGGCACAGGATTTTG
+
ABCBCBBBBCE@BAADDCCBAB:C
@FZWRL:00097:00197
TACTGAGCTACACACACA
+
@>>?BBBBBAAABDB>B;
@FZWRL:00097:00199
AGCACTGTAGCTGTCAC
+
@ACCBBB@@ADDCCABC
@FZWRL:00098:00161
ATATCGCGAGGGTATGGAAGACTCTATAGAGG
+
BABBBAAABDD>CCCC=A>ABBAAAAAB@>;:
@FZWRL:00098:00162
ACGCTCGACATGCCCAGGTACAGGAGACTGATCGGGG
+
<@C@<=9B?BAAAC@BB?>=<11-1-88*--,,,222
@FZWRL:00098:00163
ACGCTCGACATGCCCAGGTACAGGAGACTGATC
+
BBBBCCCCBBCBBCACB@?;;11,1888*--,,
@FZWRL:00099:00153
ACGAGTGCGTTCCCCATGTCGTAGGTACT
+
>@C@@ABBAB>B?A4?9<<BECBA@;;99
@FZWRL:00099:00157
ACGGCTTGACATGCCCAGGTACAGGAGACTGATCGGG
+
B996;99=>>9999919969BDBB@<99>911//666
@FZWRL:00099:00166
ACGAGTGCGTTCCCCATGTC
+
BBB@A@BBCC@BBA7B9<;A
@FZWRL:00050:00204
AGCACTGTAACTGTCACTAGTTACTTGTGTGC
+
C9;<BCB@@>@CDCCBCCCCF@CADACAA?8*
@FZWRL:00050:00206
TACTGAGCTACACACACAGAAAGATTGGTGCT
+
B><>BBCBBB??@B>?>A9991884<>78773
@FZWRL:00050:00231
AGCACTGTAGCTGTCACTAGTTACTTGTGTGC
+
;;BBCBCCCCCBBBBBCCCCC@CCC@CCB?;-
@FZWRL:00050:00235
ACCGCTCGACATGCCCAGGTACAGGAGACTG
+
BB:::CBCCCBA@@@<@@?CBCBB;;;???:
@FZWRL:00051:00214
AGCACTGTAGCTGTCACTAGTTACTTGTGTGCATC
+
;;CCBBBBBBBBBBA@AABBA=A@@<@9-***(((
@FZWRL:00051:00222
ACGAGTGCGTTCCCCATGTCGTAGGTACTC
+
BBBBBBCBBB@CCC7AADBEBBBA?;;<A?
@FZWRL:00051:00226
TACTGAGCTACACACACAGAAAGATTGGTG
+
B??=BAFC@ABABBA>>@99917<>4313,
@FZWRL:00051:00238
AGCACTGTAGCTGTCACTAGTTACTTGTGTGC
+
:;BBCDDCBBDBBBCBBCCDCACCE@CA@@--
@FZWRL:00051:00247
ACGAGTGCGTTCCCCATGTCGTAGGTACTCATCACCATCGG
+
>ACBBBBBBB?BBB8BAAADBECCAAAA@BB81,,*,,,,*
@FZWRL:00052:00215
AGCACTGTAGCTGTCACTAGTTACTTGTGTGC
+
;;CCEEBBCCDBEDBBBCCDB?BBB>@?@91/
@FZWRL:00052:00243
AGCACTGTAGCTGTCACTAGTTACTTGTGTGC
+
:;CCCBCBBBDCCCCCCEDCB?BBB=A@@>1-
@FZWRL:00052:00249
CGTGTCTCTAGGCACAGGATTTTGTGTAGAGGC
+
BBBBCDCC@@A@BA@CACBBBC7BDB;;9>??<
@FZWRL:00053:00203
AGCACTGTAGCTGTCACTGGTTACTTGTGTGC
+
:;CCDCCBDCCACCCCCBC@C@CAA=A@@9-*
@FZWRL:00053:00206
ACGCTCGACATGCCCAGGTACAGGAGACT
+
A>>?>=@ABA>>>A9<;@BBBBBCDA>>?
@FZWRL:00053:00217
CGTGTCTCTAGGCACAGGATTTTGTGTAGAGGC
+
BBBCBDCBBBB@CB=>=?BCDD9CEE9889879
@FZWRL:00053:00232
TACTGAGCTACACACACAGAAAGATTGGTGCTGC
+
B?>>BCDB???A@A>>>@9991378477766.0,
@FZWRL:00053:00235
TACTGAGCTACACACACAGAAAGATTGGT
+
C>@@BCCCB?@>994449444-4447824
@FZWRL:00053:00243
AGCACTGTAGCTGTCACTAGGTTACTTGTGTGC
+
;<BBCBCBBCCCCCBAABCC@C?BBC@A>>9-,
@FZWRL:00054:00214
AGCACTGTAGCTGTCACTAGTTACTTGTGTGCATC
+
;9BA=@AACCCCCC@@@BCCB=@::2480******
@FZWRL:00054:00223
AGCACTGTAGCTGTCACTAGTTACTTGTGTGC
+
;;BCBBBBCCEDCCCBCCCCBABBC?B@@1**
@FZWRL:00054:00225
TACTGAGCTACACACACAGAAAGATTGGTGCTG
+
BA??BBDCABBB@AB@@@99918>>;>>>;;;7
@FZWRL:00054:00249
AGCACTGTAGCTGTCACTAGTTACTTGTGTGC
+
<<BBCBCEBBDCCCCBBCCCD@CCB@CA@@--
@FZWRL:00055:00202
CGTGTCTCTAGGCACAGGATTTTGTGTAGAGGCACATC
+
CCBBCDBB949<?>994;9=@C9A>>444449/,,,,,
@FZWRL:00055:00206
AGCACTGTAGCTGTCACTAGTTACTTGTGTGC
+
;;BBBBBBDDCBBBCCCCDCC@CCB?A@@?--
@FZWRL:00055:00228
TACTGAGCTACACACACAGAAAGATTGGTGCT
+
C9<<CCBB:999999949444-3777793.,,
@FZWRL:00055:00229
ACGAGTGCGTTCCCCATGTCGTAGGTACTCATCACCATCGGAA
+
A@AACDBBBC;@==-99A;;:=998884499944424444249
@FZWRL:00055:00235
TACTGAGCTACACACACAGAAAGATT
+
B?@@CCCB@>88999449444-44/5
@FZWRL:00055:00236
TACTGAGCTACACACACAGAAAAGAATGGTGCTGCA
+
AAA?BCDCBBAA@A999?9999,3777973.,,***
@FZWRL:00055:00246
TACTGAGCTACACACACAGAAAGATTGG
+
B@@@CCCC:9;@<99=99444-377744
@FZWRL:00056:00203
CGTGTCTCTAGGCACAGGATTTTGTGTAGAGGC
+
BABBDDB@949599999599@B4>>@;9444:/
@FZWRL:00056:00204
CGTGTCTCTAGGCACAGGATTTTGTGTAGAG
+
BABBBCCCABA@DC@BA<@@@A4@AA>??>>
@FZWRL:00056:00212
AGCACTGTAGCTGTCACTAGTTACTTGTGTG
+
;;BCBBBAEBAB<BBBBCCCC;<<C@CAB><
@FZWRL:00056:00226
TACTGAGCTACACACACAGAAAGATTGGTGCTGC
+
B>>=BBBB???@BB@??@99914449:74..0**
@FZWRL:00056:00230
CGTGTCTCTAGGCACAGGATTTTGTGTAGAGGC
+
A@?CCCCBBBD@CC<;<=AABF9BCB@??>><<
@FZWRL:00056:00243
CGTGTCTCTAGGCACAGGATTTTGTGTAAGGC
+
BBBBBDCCBAB?BBAAAACCCC9BCC895969
@FZWRL:00057:00209
AGCACTGTAGCTGTCACTAGTTACTTGTGTGCA
+
<<BBBACBAAABCDA@;9;>?5988448,,,,,
@FZWRL:00057:00222
AGCACTGTAGCTGTCACTAGTTACTTGTGT
+
<<CCBEBCCCCBBBBBBCCCD@CCB@B>@?
@FZWRL:00057:00227
ATATCGCGAGGGTATGGAAGACTCTATAGAGGACA
+
;;9<;@=@9<919>@>595994;;883333.,,,,
@FZWRL:00057:00249
CGTGTCTCTAGGCACAGGATTTTGTGTAGAGGCACAT
+
BBBBCCBCAAA<99991==@EI5A@@10.//,4////
@FZWRL:00058:00200
TCTCTATGCGCTCCACATGTCTAAGGTACT
+
CBBBAAACCCCCB?B9<<CBBA@=A=999@
@FZWRL:00058:00208
TACTGAGCTACACACACAAGAAAGATTGGTGCTGCTC
+
BA@ABBBBBEBB>;<<11,1>>5;;B@BA90,00***
@FZWRL:00058:00209
CGTGTCTCTAGGCACAGGATTTTGTGTAGAGGC
+
BB@@CDBC@@@@CCBBBCBBBB9ADA;;<>?=<
@FZWRL:00058:00216
TACTGAGCTACACACACAGAAAGATTGGTGCTG
+
B<<=BBBBBBBA@A@@@@9991999<>;90..-
@FZWRL:00058:00227
TACTGAGCTACACACACAGAAAGATTGGTGCTG
+
B?==BAFCAB@@AB@>>@99908??<><>;;7,
@FZWRL:00059:00203
AGCTGTAGCTGTCACTAGTTACTTGTGT
+
99BBBCCCBAABB@@@?9959885881-
@FZWRL:00059:00207
CGTGTCTCTAGGCACAGGATTTTGTGTAGAGGCACATC
+
BBBBBCBCA@@A99444244::2:99433449/,,,,,
@FZWRL:00059:00224
TACTGAGCTACACACACAGAAAGATTGGTGCTGCTC
+
A@B?CECB@@?=@A999>99903<<;777300****
@FZWRL:00059:00233
AGCACTGTAGCTGTCACTAGTTACTTGTGTGCATC
+
@@CCCBCBABBCCCABCCCCA=@AA;>?8*)((((
@FZWRL:00059:00234
TACTGAGCTACACACACAGAAAGATTGGTGCTGCAT
+
BAA?BBCCACBABBB>?A99917<<;773...,,,,
@FZWRL:00060:00201
ACGTTCGACATGCCCAGGTACAGGAGACTG
+
BBBBAC??@@?99909?=??>>>;>999>;
@FZWRL:00060:00209
CGTGTCTCTAGGCACAGGATTTTGTGTAGAGGC
+
BBBBCDFE@?=;>>9<<=AAEEDECC<=<99?>
@FZWRL:00060:00221
CGTGTCTCTAGGCACAGGATTTTGTGTAGAGGC
+
BBBACCCEBBB?CCBBB?@A@@6=@@9999959
@FZWRL:00060:00232
TACTGAGCTACACACACAGAAAGATTGGTGCT
+
B;;=AABBBBBBBBBA@@9990999<@>>>73
@FZWRL:00060:00240
ACGAGTGCGTTCCCCATGTCGTAGGTACTC
+
AABABBBBB??BCC9BBBBCCEEEBA;<>F
@FZWRL:00061:00223
TACTGAGCTACACACACAGAAAG
+
A?@ABCAA?=9911///////+/
@FZWRL:00061:00225
AGCACTGTAGCTGTCACTAGTTACTTGTGTGCAATC
+
@ACCBBCBBBBBBCBBBBBA@<@9969>8--,,*,,
@FZWRL:00061:00226
AGCACTGTAACTGTCACTAGTTACTTGTGTG
+
H:;<CEC;:8<CCCCBBCCCC?BBB@B==?9
@FZWRL:00061:00228
CGTGTCTCTAGGCACAGGATTTTGTGTAGAGGC
+
CBAACDFH:;;=99999?BCCG7BAA<9999=1
@FZWRL:00062:00211
CGTATCTCTAGGCACAGGATTTTGTGTAGAGGC
+
BBBCCDA@>>@>AA@@@=??>>1<@=11111,4
@FZWRL:00062:00225
TACTGAGCTACACACACAGAAAGATTGGTGC
+
C9<;CCFGA?@@;<994;444033747<<77
@FZWRL:00063:00206
TACTGAGCTACACACACAGAAAGATTGGTGCTGCAT
+
B>>=BBCBABBA?<<<1111/+.477793111.../
@FZWRL:00063:00207
AGCACTGTAGCTGTCACTAGTTACTTGTGTGC
+
:<ACBBCD@AACCEBBBCCCD@BBB>A?<8))
@FZWRL:00063:00221
TCTCTATGCGCTCCACATGTCTAAGGTACTG
+
334444:@<?<01-/88:@BAAA>B?AAAB@
@FZWRL:00063:00229
ACGAGTGCGTTCCCCATGTCGTAGGTACTC
+
BBAAAAABBB@BCC9?AAACEDCC@A<<<C
@FZWRL:00063:00231
ACGAGTGCGTTCCCCATGTCGTAGGTACTC
+
BBBAAABBAA@ACC9B;><BCGBC@A<=<C
@FZWRL:00063:00233
TACTGAGCTACACACACAGAAAGATTGGTGCTGC
+
C>@@BBGBBBAB;<<@>B9998;@>>B?9008**
@FZWRL:00063:00246
ACGAGTGCGTTCCCCATGTCGTAGGTACTC
+
DBBBBCCCCB@ACB:B???BCGBCBBAAAC
@FZWRL:00064:00207
TACTGAGCTACACACACAGAAAGATTGGTGCT
+
B@>>AACBABBCDEC@>@99908??<?>?>>>
@FZWRL:00064:00210
CGTGTCTCTAGGCACAAGATTTTGTGTAGAGGC
+
BBBBBBCCBBA9?@9954:@@A7GCEA@@>>;>
@FZWRL:00064:00219
TACTGAGCTACACACACAGAAAGATTGGTGCT
+
B@??BBFBBBBDBGBBAB99908??<A>A>>=
@FZWRL:00064:00220
CGTGTCTCTAGGCACAGGATTTTGTGTAGAGG
+
BBBBCCDC??A@FCBBBCBBBB9BBB@??>><
@FZWRL:00064:00221
ACGCTCGACATGCCCAGGTACAGGAGACTG
+
BBAAAB??CB@@@B9;;=A?9995981-0*
@FZWRL:00064:00223
CGTGTCTCTAGGCACAGGATTTTGTGTAG
+
BBAACDBBAAB?BB??A?BBCC9BAA;;;
@FZWRL:00064:00227
CGTGTCTCTAGGCGCAGCATGGATTTTGTGTA
+
CCBBDECC1//:11///////7/444,//646
@FZWRL:00064:00235
AGCACTGTAGCTGTCACTAGTTACTTGTGTG
+
;;CCCCCBBBDBBBBBBCCCB?BBB>?@B?=
@FZWRL:00064:00242
ACGAGTGCGTTCCCCATGTCGTAGGTACTC
+
BBBBBBBDCB?BBB9B?AACFCCC@A;>=F
@FZWRL:00065:00201
AGCACTGTAGCTGTCACTAGTTACTTGTG
+
@?BCBBBBCCCBBBBCCCCCC?B@@<@>>
@FZWRL:00065:00205
ACGAGTGCGTTCCCCATGTCGTAGGTACTC
+
ABBBBBBCBA=A==6=AAAAJDABCA=<<C
@FZWRL:00065:00207
TACTGAGCTACACACACAGAAAGATTGGTGCTGC
+
BAAABBDBBBAA;<<AFD>@@<<<;?B>91111/
@FZWRL:00065:00211
CGTGTCTCTAGGCACAGGATTTTGTGTAGAGGCACT
+
BBBBBBBB?@AACA==<?BBBD8<<9=<74424/,,
@FZWRL:00065:00212
TAGTATCAGCCTCGCCATGACGAAGGTATTCC
+
BBC@AACAAA?=@;;7;>@?@9959<>>>595
@FZWRL:00065:00243
CGTGTCTCTAGGCACAGGATTTTGTGTAGAGGC
+
BABBBBCBAAB@BB<=>?DEHH:CCB9889941
@FZWRL:00066:00209
TACTGAGCTACACACACAGAAAGATTGGTGCTG
+
BBBBBBCBBBBC@AAA@@99908??=A>B===7
@FZWRL:00066:00221
TACTGAGCTACACACACAGAAAGATTGGTGCTGC
+
B@??BBDCABBEDCAA@C;;;8;??=B@A;;7+*
@FZWRL:00066:00234
ACGCTCGACATGCCCAGGTACAGGAG
+
BABCBBBCCCBBBB=BB@DCCCC>FA
@FZWRL:00066:00247
CGTGTCTCTAGGCACAGGATTTTGTGTAGA
+
BBBA@CBBAAB@BCCCDBBAAA9=>>99;@
@FZWRL:00066:00248
ACGAGTGCGTTCCCCATGTCGTAGGTACTC
+
BBBBBBABBB@BBB7B?A@CCDBBA@:<<C
@FZWRL:00067:00211
TACTGAGCTACACACACAGAAAGATTGGTGCT
+
B><>BBBBAB@?@A>>?@9991999<>;8773
@FZWRL:00067:00215
AGCACTGTAGCTGTCACTAGTTACTTGTGTG
+
@@BBCBCBCCCCBBBCCCCBA=@@@;>@@99
@FZWRL:00067:00232
AGCACTGTAGCTGTCACTAGTTACTTGTGTGCAAT
+
AADCAADEACCBCCA@@@@>><???<>9--,**)*
@FZWRL:00067:00236
CGTGTCTCTAGGCACAGGATTTTGTGTAGA
+
BBB@CDBA>>A@BBBBGACBBB6:::4499
@FZWRL:00067:00237
ACGCTCGACATGCCCAGGTACAGGAG
+
BBBABBBAADB@@@<@B@CCAA@;;;
@FZWRL:00067:00238
ACGCTCGACATGCCCAGGTACAGGAGACTGACATC
+
B@@@B@@A9999991;A@CCBBB<<;;8,((((((
@FZWRL:00068:00207
TACTGAGCTACACACACAGAAAGATTGGTGCTG
+
CAAABBDBAAABBEA@>@9998;BB?C@CA@@7
@FZWRL:00068:00208
TACTGAGCTACACACACAGAAAGATTGGTGCTG
+
A???BBBBAAADDDBA@B99909>><A>@@@@9
@FZWRL:00068:00244
ACGCTCGACATGCCCAGGTACAGGAGACTG
+
?>9;;BBBCDCCCCBBB?CF@@@=@;99;0
@FZWRL:00069:00219
TACTGAGCTACACACTGGTGCTG
+
B@??BBBBBB@====9959?999
@FZWRL:00069:00226
CGTGTCTCTAGGCACAGGATTTTGTGTAGAGG
+
BBB@CDBC::;@BBBBCBBBBBACCC;;;??<
@FZWRL:00069:00246
CGTGTCTCTAGGCACAGGATTTTGTGTAGA
+
BB@@CDCCAAA@BCCDEEECDC9AB@;9;@
@FZWRL:00070:00201
TCTCTATGCGCTCCACATGTCTAAGGT
+
BBBBCCCDCBABB@CAAACCBC@=@><
@FZWRL:00070:00213
AGCACTGTAGCTGTCACTAGTTACTTGT
+
AACCCCDBBBBBBBBBBCDCA?DBB>BA
@FZWRL:00070:00215
CGTGTCTCTAGGCACAGGATTTTGTGTAG
+
BBBACDBBBBB@BCCBC=??BB:CBB99;
@FZWRL:00070:00229
CGTGTCTCTAGGCACAGGGATTTTGTGTAGAGG
+
BBAAADCB?=>@BBAAGD?A@@@6?ABBCCCC?
@FZWRL:00070:00242
ACGAGTGCGTTCCCCATGTCGTAGGTACTC
+
CCBAAAA@BBAABB7A?A@CCC>B?@;<<C
@FZWRL:00071:00201
ACGAGTGCGTTCCCCATGTCGTAGGTACTC
+
BBB@AAABBA@BBB9B@D@CDC>C@@;<<E
@FZWRL:00071:00204
CGTGTCTCTAGGCACAGGATTTTGTGTAGA
+
AA@@CDCBAAB@CCCBC@CBCA:BEDAA@@
@FZWRL:00071:00212
AGCACTGTAGCTGTCACTAGTTACTTGT
+
AACCBGBCBBCCCCCBCCDCB?A>?<==
@FZWRL:00071:00213
TACTGAGCTACACACACAGAAAGATTGGTGCTG
+
>>@@CCNCABABBBBB@@99909?>=B>>???9
@FZWRL:00071:00216
TACTGAGCTACACACACAGAAAGATTGGTGC
+
@9=<A@A>>9944449998==699B@C@8;7
@FZWRL:00071:00247
AGCACTGTAGCTGTCACTAGTTACTTGTGTG
+
ABGDC@AACCDCBBBAABBBB=@@B>@A@>>
@FZWRL:00071:00248
CGTGTCTCTAGGCACAGGATTTTGTGTAGAGGC
+
BBBACDB@A=A@BCAABACECB:BB?99;@A;?
@FZWRL:00071:00249
ACGAGTGCGTTCCCCATGTCGTAGGTACTC
+
BBB@A>A?AA@ACC9D:=<CCBABAB<==E
@FZWRL:00072:00228
TACTGAGCTACACACACAGAAAGATTGGTGCT
+
BA@@BBBBA?BBBCCBCC;;;6;@@@C?BBC@
@FZWRL:00072:00238
TACTGAGCTACACACACAGAAAGATTGGTGCT
+
B<@?BBCBBBBBBDCBAB999-9>>@C@BBA>
@FZWRL:00072:00242
CGTGTCTCTAGGCACAGGATTTTGTGTAGAG
+
BBBAAAAA==B@CDBBB?CCFF:CCC@@?@>
@FZWRL:00072:00248
TCTCTATGCGCTCCACATGTCTAAGGTAC
+
@;<=AAACCCCCB@=99;@=9;@>@;???
@FZWRL:00072:00249
TACTGAGCTAACACACAGAAAGATTGGTGCTGCG
+
B?@@DBDBBA??A@9??9998<CB@C@CCCCB@4
@FZWRL:00073:00219
CGTGTCTCTAGGCACAGGATTTTGTGTAGAGG
+
??BBCBBBBBBBCCDCB>DDDD5;;;----,*
@FZWRL:00073:00234
CGTGTCTCTAGGCACAGGATTTTGTGTAGAGGC
+
CCBBBDCBAAB@BBBBCDCCBA:CBB99;@@??
@FZWRL:00073:00239
ATCAGACACGACACAGCAAGAACACTA
+
B<:3841////67:4444248,/////
@FZWRL:00073:00243
AGCACTGTAGCTGTCACTAGTTACTTGTGT
+
AABCCBBBBCCBBBB@ABBDD?BAB>@A?>
@FZWRL:00074:00204
ACGCTCGACATGCCCAGGTTACAGGAGA
+
??A9<<ABBAA;;8+11,/,/888,944
@FZWRL:00074:00210
TACTGAGCTACACACACAGAAAGATTGGT
+
B?>=BBBBBBBBBBFABB999-9>>?C?B
@FZWRL:00074:00214
CGTGTCTCTAGGCACAGGATTTTGTGTAGAGGC
+
CBBBBDBBBBA?GDAAA@CFBB:DDC9789969
@FZWRL:00074:00224
ATCAGACACGGACACAGCAGAACACACAGACA
+
<BBC:9<CCC@CCDCCBBBA@=?A999?11/,
@FZWRL:00074:00232
TACTGAGCTACACACACAGAAAGATTGGTGC
+
B>>?BBBB>>ABBBCB@B994-9>><A>C@A
@FZWRL:00074:00235
ACGCTCGACATGCCCAGGTACAGGAAGACTG
+
B;;;BDDCCAA;;;8;@<>?@985959@@@?
@FZWRL:00074:00236
CGTGTCTCTAGGCACAGGATTTTGTGTAGAGG
+
??BBCCBBAAA@CCCBC@CBDD:DDC=<?:95
@FZWRL:00074:00245
TAGTATCAGCCTCGCCATGACGAAGGTATTCC
+
A@BBCCCBBB?BBBB@BBDCCCD@C@BBCBC@
@FZWRL:00075:00207
ACGCTCGACATGCCCAGGTACAGGAG
+
AABCBABBBBB@@@<@C?CCCBC;;<
@FZWRL:00075:00210
CGTGTCTCTAGGCACAGGATTTTGTGTAG
+
BBAACDBBAAA@BHCCB@BCCC:CCB99;
@FZWRL:00075:00211
ACGCTCGACATGCCCAGGTACAGGAGA
+
;?<94=999:49==694:98///,///
@FZWRL:00075:00222
TACTGAGCTACACACACAGAAAGATTGGTGCTG
+
D@A@CCDBCBBDBBEBBC;;:8;BA?B@BAA@:
@FZWRL:00076:00222
ACGAGTGCGTTCCCCATGTCGTAGGTACTC
+
CCB???BBCC@AAA:B??@CDC=@>?9<;C
@FZWRL:00076:00234
TACTGAGCTACACACACAGAAAGATTGGTGCTGC
+
AABAAACBCBBBCDCBBB<;97;A?>B>A@B?11
@FZWRL:00077:00202
ATCAGACACGGACACAGCAGAACACAC
+
@@BBBCCBBB@BC<==CCCBCACCA@?
@FZWRL:00077:00212
CGTGTCTCTAGGCACAGGATTTTGTGTAG
+
BBBACDBBBBB@BCCBD@??BA:CCC99;
@FZWRL:00077:00241
ACGAGTGCGTTCCCCATGTCGTAGGTACTC
+
BBB@BBBBBB@@CC9B;<<CFDAB?A<<<D
@FZWRL:00077:00242
CGTGTCTCTAGGCACAGGATTTTGTGTAGAGGC
+
BCCCCCCCAA@@AB@@A@CCCC:CBB;;999??
@FZWRL:00077:00244
ACGCTCGACATGCCCAGGTACAGGAGACTGATCC
+
B9;;B@@ABCDCHCB@@=@ACAA:;<>><0*(((
@FZWRL:00078:00206
CGTGTCTCTAGGCACAGGATTTTGTGTGAGGC
+
BBCC@@ABBBBDDCBBA899@@4?>A994894
@FZWRL:00078:00207
CGTGTCTCTAGGCACAGGATTTTGTGTAG
+
@?BBDE?@A?AACCCCCBAACC9BCC;;<
@FZWRL:00078:00220
TACTGAGCTACACACACAGAAAGATTGGTG
+
B>>=BBBBBBCB9;;BAA@@@<@CB>B@BA
@FZWRL:00078:00231
ACGCTCGACATGCCCAGGTACAGGAGAC
+
B??A@BCCECCDDD?BB@BBB??89;B@
@FZWRL:00078:00236
TACTGAGCTACACACACAGAAAGATTGGTGCTG
+
C8;<CCCDBAABAABB@D99909?><A>?@@89
@FZWRL:00078:00238
TAGTATCAGCCTCGCCATGACGAAGGTATTCC
+
7;@@BBBBCC@B@@A@C;;;A;;69?BA>?>6
@FZWRL:00079:00217
ACGCTCGACATGCCCAGGTACAGGAGA
+
C8:;@BCCCCBBCH@CC@B@A@>=?BB
@FZWRL:00079:00239
CGTGTCTCTAGGCACAGGATTTTGTGTAAGAGC
+
BBBBBBBBBBB@CDCCC>AACE7@@@10,011/
@FZWRL:00079:00246
TACTGAGCTACACACACAGAAAGATTGGTGCTGCG
+
BACBCCBBBB@@;<999@99918??>CBDCB>:;.
@FZWRL:00079:00248
TACTGAGCTACACACACAGAAAGATTGGTGC
+
@??=BBCB>>ABBCB?>?988-8>>;>?A>>
@FZWRL:00080:00219
ACGAGTGCGTTCCCCATGTCGTAGGTACTC
+
BA@?BBCBBB@BCC:CBA:7;7/0,1<<??
@FZWRL:00080:00220
ACGCTCGACATGCCCAGGTACAGGAG
+
CA@??BBCCECBBB?BC@DHBAA=?@
@FZWRL:00080:00231
ACGAGTGCGTTCCCCATGTCGTAGGTACTC
+
CBBBBBBBCC@CCC:C@AACBBBB@?;<<C
@FZWRL:00080:00232
TACTGAGCTACACACACAAGAAAGATTGGTGCT
+
BABABBBBBBBBA8;;11,1>?8>;B?A?@BBC
@FZWRL:00080:00238
CGTGTCTCTAGGCACAGGATTTTGTGTAGAGG
+
BBBBBBBAAAAADBC@B@CBBB:CED977:84
@FZWRL:00080:00246
CGTGTCTCTAGGCACAGGATTTTGTGTAGAGG
+
BBBBCCAAAABACCBAB?BBCC9CCB@?>>>;
@FZWRL:00081:00200
CGTGTCTCTAGGCACAGGATTTTGTGTA
+
B@@@@DBBB@@@BBDDC@CBBB:DCB99
@FZWRL:00081:00220
AGCACTGTAGCTGTCACTAGTTACTTGTG
+
@ABCAAABEBDCCBABBCDCC?BBB?BEG
@FZWRL:00081:00221
ACGCTCGACATGCCCAGGTACAGGAG
+
CABAABBFCDCBBB>BBBDBCBC>@A
@FZWRL:00081:00223
AGCACTGTAGCTGTCACTAGTTACTTGTGTG
+
ABBCA?ACDCECA@@BBCCCCACBB@BCC<1
@FZWRL:00081:00236
ACGCTCGACATGCCCAGGTACAGGAG
+
CBBAACBBBCC@@@<@C@CBBAB@@A
@FZWRL:00082:00212
TACTGAGCTACACACACAGAAAGATTGG
+
B>;=AABBB@ABCEB@?=99909AA?C@
@FZWRL:00082:00226
TACTGAGCTACACACACAGAAAGATTGGT
+
B@@>ABB@?@BBBBCAB@944-999<AAA
@FZWRL:00082:00229
TACTGAGCTACACACACAGAAAGATTGGTGCT
+
AABBBBBBBBBBCCB?@@99908??>B@D???
@FZWRL:00083:00220
TACTGAGCTACACACACAGAAAGATTGGT
+
BAAABBBBBBBBBCDB==;;8-8>><@@B
@FZWRL:00083:00222
ACGAGTGCGTTCCCCATGTCGTAGGTACTC
+
@BCCCBCCCDACDC:CA@?BCB>B=@<==C
@FZWRL:00083:00230
AGCACTGTAGCTGTCACTAGTTACTTGT
+
?@CCCECAAAECCB@AA@@CCBDBE>@@
@FZWRL:00083:00234
TACTGAGCTACACACACAGAAAGATTGGTGC
+
B???BBBBBBBBCCCBAB;::6:AA@C@CCC
@FZWRL:00083:00235
CGTGTCTCTAGGCACAGGATTTTGTGTAG
+
@@BABBBBAAB@FDABB@EBDF:CCC;::
@FZWRL:00083:00238
AGCACTGTAGCTGTCACTAGTTACTTGTGTG
+
BDCDCDCCCDDB@AAC@@ACBABA@>ACCFB
@FZWRL:00083:00244
CGTGTCTCTAGGCACAGGATTTTGTGTAGAGGC
+
CCBCCAAABBB@CBA@A<>>@@4@@>9999959
@FZWRL:00083:00245
ACGAGTGCGTTCCCCATGTCGTAGGTACTC
+
BBB?@@@?AA@ABC:B:::CDCBC@B;<<D
@FZWRL:00084:00220
ACGCTCGACATGCCCAGGTACAGGAG
+
CB@??BCCCDDAAA>ACBBBBBB=?@
@FZWRL:00084:00238
TACTGAGCTACACACACAGAAAGATTGGTGC
+
B>>?BBBBABBBBCCBBC;44-9>>>A?BBC
@FZWRL:00084:00244
AGCACTGTAGCTGTCACTAGTTAATTGTGTG
+
?@CCA@ABBBCBB????BBD@<:2429>@>>
@FZWRL:00085:00202
ACGAGTGCGTTCCCCATGTCG
+
BBBAAABBBC@BB=9A9;;>A
@FZWRL:00085:00212
CGTGTCTCTAGGCACAGGATTTTGTGT
+
@@BABDAAABB@BAADC?BCBB:CCB=
@FZWRL:00085:00222
ACGCTCGACATGCCCAGGTACAGGA
+
BBBBBCEDGBBBCC@@@=@BB@B=@
@FZWRL:00085:00239
CGTGTCTCTAGGCACAGGATTTTGTGTAG
+
BBBBBBABBBB@CCCDD;9999-9AA988
@FZWRL:00085:00240
ACGCTCGACATGCCCAGGTACAGGAG
+
BBAAAECCECC@??=@B=??B==79;
@FZWRL:00086:00205
ACGCTCGACATGCCCAGGTACAG
+
BAABBBCFCCB???<>>=B?BBB
@FZWRL:00086:00216
AGCACTGTAGCTGTCACT
+
@ABB@@B;99A>>?DCCC
@FZWRL:00086:00220
TACTGAGCTACACACACAGAAAGATTG
+
@?A?BCBBBBBBBCFBB?;;;6;AA@C
@FZWRL:00086:00225
TACTGAGCTACACACACAGAAAGATTGGT
+
AA>@BCFBBBBBBCC@C;884-8>>;??C
@FZWRL:00086:00227
AGCACTGTAGCTGTCACTAGTTACTTGT
+
@ADCBDBBABDBBBBCDBC:96:@@=@B
@FZWRL:00086:00233
CGTGTCTCTAGGCACAGGATTTTGTGTAGA
+
BBCBCCBCCDC@BBCDC@CBBB:CCB===9
@FZWRL:00086:00246
CGTGTCTCTAGGCACAGGATTTTGTGTAG
+
BBBABBBBBBB@CCCCC?AEDD:CDC97:
@FZWRL:00087:00209
CGTGTCTCTAGGCACAGGATTTTGTG
+
BBBBBBBBBBB@CBCCD@AACC:BCB
@FZWRL:00087:00212
ACGCTCGACATGCCCAGGTACAGG
+
BCAAABEFDCBBBB?BB@BBCBB>
@FZWRL:00087:00227
TACTGAGCTACACACACAGAAAGATTGGT
+
B>>=BBCBBBBBBBB@B;994-9>>=B@C
@FZWRL:00088:00200
ACGCTCGACATGCCCAG
+
A@BBCCCECFBBBCACC
@FZWRL:00088:00217
AGCACTGTAGCTGTCACTAATTACTT
+
AABCAAB<<=CBBBCA@@A?B@A@@=
@FZWRL:00088:00219
ACGAGTGCGTTCCCCATGTCGTAGGTACTC
+
BBB?@@@AAA?ABC:E:::BBB=B@B;<<C
@FZWRL:00088:00221
ACGCTCGACATGCCCAGGTACAGG
+
BBBBBCCFECDDCD?BB@BACDD>
@FZWRL:00088:00222
TACTGAGCTACACACACAGAAAGATTG
+
AA@BBBCCCBB@BACB@?994-9>><A
@FZWRL:00088:00229
CGTGTCTCTAGGCACAGGATTTTGTGTAG
+
CBCBDDBBABB@CBBBCBCDBB:CDC=>@
@FZWRL:00088:00242
ACGCTCGACATGCCCAGGTACAGGAG
+
BA@@?CCDEDCCCC@BD@DB@??99<
@FZWRL:00088:00246
AGCACTGTAGCTGTCACTAGTTACTTGT
+
>?DCCCCBABBCBBBABBBB?<=996:B
@FZWRL:00089:00200
AGCACTGTAGCTGTCACTAGTTACTTGTGTGCACTT
+
BBCGCDCEAABA99;@@@CGCADCC79980******
@FZWRL:00089:00205
TACTGAGCTACACACACAGAAAGATTGGTG
+
????BBBBBAAABBC@::994-9>>?C?BC
@FZWRL:00089:00220
AGCACTGTAGCTGTCACTAGTTACT
+
ABCHBBBAAAEEBBCBDCCCB?B@?
@FZWRL:00089:00223
TACTGAGCTACACACACAGAAAGAATGG
+
AABABCBBB???BADBBA994-9959@>
@FZWRL:00089:00229
TACTGAGCTACACACACAGAAAGATTGG
+
B<<>BBBBA@@@ABCCC@;946;==>C@
@FZWRL:00089:00232
AGCACTGTAGCTGTCACTAGTTACTTGTG
+
@BA@?AECBCCBDCCDBBCBA;>995;@A
@FZWRL:00090:00214
ACGAGTGCGTTCCCCATGTCGTAGGTACTC
+
BBBABBBBBBABBB:B:=:CDCBC@@<=<B
@FZWRL:00090:00232
CGTGTCTCTAGGCACAGGATTTTGTGTAG
+
BBBABBBBBBB@DCCBC?BCCC:CCCBA@
@FZWRL:00090:00233
CGTGTCTCTAGGCACAGGATTTTGTGTAG
+
AABACDBBAAB@BDCCCACCCC:DCB99;
@FZWRL:00090:00238
ACGAGTGCGTTCCCCATGTCGTAGGTACTC
+
A?B???@BBB@@BB:C:::CCE@B@@;<<B
@FZWRL:00091:00205
CGTGTCTCTAGGCACAGGATTTTGTGTAGA
+
AABAAAAAAAA?CBBCDBEECCFCDCB?B8
@FZWRL:00091:00220
AGCACTGTAGCTGTCACTAGTTACTT
+
BBBBBBBBABDBBBBBBBC@?;?>><
@FZWRL:00091:00230
ACGCTCGACATGCCCAG
+
ABBAABCGCCCCCC>AA
@FZWRL:00091:00236
ACGAGTGCGTCCCGATGTCGTAG
+
49449666///8+//84//////
@FZWRL:00091:00238
ACGCTCGACATGCCCAGGTACAGGAG
+
CCA@<=<CBBCBBB=BC>A@@@@;>@
@FZWRL:00092:00224
ACGAGTGCGTTCCCCATGTCGTAGGTACTC
+
BBB???BBBB@BBB:C:>:CFCBC@;<<<@
@FZWRL:00092:00228
ACGAGTGCGTTCCCCATGTCGTAGGTACTC
+
BBB?AABBCC@BBB9B;=<ACBAA>@;99?
@FZWRL:00092:00231
CGTGTCTCTAGGCACAGGA
+
BBAAC@BBBBB@BBBBC@C
@FZWRL:00092:00236
ACGAGTGCGTTCCCCATGTCGTAGGTACTC
+
BBB@AABBBB?BB?6?;<:ADDBCBB<<;@
@FZWRL:00092:00238
CGTGTCTCTAGGCACAGGA
+
BBBBBCECCCC@DCCCD@C
@FZWRL:00092:00244
ACGAGTGCGTTCCCCATGTCGTAGGTACTC
+
BBBBBBBBBB@ABB:D:::ACCBCAB;<;@
@FZWRL:00092:00248
CGTGTCTCTAGGCACAGGATTTTGTGTAG
+
AAAAA@BBBBB@CBBDC@ECEE:CCC@??
@FZWRL:00093:00214
AGCACTGTAGCTGTCA
+
<<CCCCCAA@CA9<<@
@FZWRL:00093:00219
TAGTATCAGCCTCGCCATGACG
+
B>B99;A;97>B@@A@CCCBAB
@FZWRL:00093:00220
CGTGTCTCTAGGCACAGGATTTTGTGT
+
AABACCBBAAA@BBCBC@BBBCACCC@
@FZWRL:00093:00229
TCTCTATGCGCTCCACATGTCTAA
+
BBBDA@ACCCCCB@BBBBBDDBA?
@FZWRL:00093:00237
CGTGTCTCTAGGCACAGGATTTTGTGTAG
+
AAAAAA@@@BB@CCCCCBEEDE:FCCBA@
@FZWRL:00094:00206
TACTGAGCTACACACACA
+
88<CCCBBBDDCCBBA@@
@FZWRL:00094:00217
ACGCTCGACATGCCCAGG
+
BBBBBCCCCDBAAA?BB@
@FZWRL:00094:00230
TACTGAGCTACACACACAGAAAGATTGGT
+
A?>?BBBBBBBABBB;;;944-9>>>CAC
@FZWRL:00094:00240
ACGCTCGACATGCCCAGGTACAGGAG
+
BB???BBCDDCBBB>BD@B;;11,11
@FZWRL:00094:00241
TACTGAGCTACACACACAG
+
AAABBCCCBBBECGA??;8
@FZWRL:00094:00247
CGTGTCTCTAGGCACAGGATTTTGTGTAGA
+
BBBBBBBDDDD@CEA9969999/9999999
@FZWRL:00095:00203
ACGCTCGACATGCCCAGGTACAG
+
A>??BBCCDCBCBD>BBACBBBB
@FZWRL:00096:00224
ACGAGTGCGTTCCCCATGTC
+
AABBBBBBA@====4>999@
@FZWRL:00096:00232
TACTGAGCTACACACACAGAAAGATTGG
+
AA?ABBBBBBBBB@@?B?;996;>?<B?
@FZWRL:00097:00200
TACTGAGCTACACACACAG
+
@@ABBCCBBBBABCC@;;8
@FZWRL:00097:00203
AGCACTGTAGCTGTCACTA
+
?@;;;98444433334448
@FZWRL:00097:00208
CGTGTCTCTAGGCACAGGATTTTGTGTAAGAGCATG
+
CCCBCCD@A@B=@;<<CCCBKK9?><11,1/,/,,,
@FZWRL:00097:00219
AGCACTGTAGCTGTCACTAGTTACTTGTGTGTAA
+
ABBB9:=AA@B;??@@BBCDCAB>;211--,((,
@FZWRL:00097:00242
ACGCTCGACATGCCCAGGTACAGGAG
+
BBAABBBCDCBBBB>ABABBDBB=AA
@FZWRL:00098:00207
TACTGAGCTACACACACA
+
@@ACBBBCCBBDCAC?;;
@FZWRL:00098:00216
CGTGTCTCTAGGCACAGGATTTTGT
+
AAAAAAB@BBB@DCCCB?ABEB7<;
@FZWRL:00098:00237
ACGAGTGCGTTCCCCATGTC
+
BBBBBBCGCC=A@@6?9;;@
@FZWRL:00098:00245
TAGTATCAGCCTCGCCATGACGAA
+
@A@==9=B9969>==@B>?=;==-
@FZWRL:00099:00201
CGTGTCTCTAGGCACAGGATTTTGTGTAGAGG
+
BBBCBBAFBDD@ECCCE?GEFF:IFC?>>91-
@FZWRL:00099:00206
TAGTATCAGCCTCCGCCATGA
+
>94444444/,,,*,,*,/;4
@FZWRL:00099:00207
TACTGAGCTACACACA
+
8:<CDCCBA9994949
@FZWRL:00099:00210
ACGCTCGACATGCCCAG
+
BBAAABBCCBABBB>AA
@FZWRL:00099:00228
CGTGTCTCTAGGCACAGG
+
BBBCCCDCCBB?@@AAFC
@FZWRL:00099:00239
TACTGAGCTACACACACA
+
A@CBCBBBCAEBBCB;?=
@FZWRL:00050:00258
ACGAGTGCGTTCCCCATGTCGTAGGTACTC
+
BBB?@@BBBB?BBB9B@AACCDAB?B;<<C
@FZWRL:00050:00262
TACTGAGCTACACACACAGAAGATTGGT
+
B?>?BBBB@@?BAAABBCBB@BCD@C?B
@FZWRL:00050:00265
CGTGTCTCTAGGCACAGGATTTTGTGTAG
+
BBCBCCBD::;?CC@CABC@@A6@BC@@@
@FZWRL:00050:00268
TACTGAGCTACACACACAGAAAGATTGGT
+
B>;=BBBBBBBBBBCBBC@@><@B@@C?B
@FZWRL:00050:00273
AGCACTGTAGCTGTCACTAGTTACTTGT
+
@@BDCCBABBDB@@@BBBDBA?BBB>BB
@FZWRL:00050:00274
CGTGTCTCTAGGCACAAGATTTTGTGTAG
+
>>AABBBBBCB>BB9959??@A8ABB@??
@FZWRL:00050:00276
ACGCTCGACATGCCCAGGTACAGGA
+
B@BEAD@@?@@999199@BBBAA69
@FZWRL:00050:00286
CGTGTCTCTAGGCACAGGATTTTGTGTA
+
BABB@??CBCBBCCBBB@CCCC9DCCA@
@FZWRL:00050:00298
ACGAGTGCGTTCCCCATGTCGTAGGTACTC
+
AAAABBBBBB?BAA6=9;;BCC?@>@;<<B
@FZWRL:00051:00254
ATCAGACACTCGGACACAGCAGAACACACAGA
+
9838>:8;1///,//>;;;=;99<99;43..,
@FZWRL:00051:00258
TACTGAGCTACACACACAGAAAGATTGGT
+
B@A@CCCCCCBB<==BBCBBB=ABB?B?B
@FZWRL:00051:00272
TACTGAGCTACACACACAGAAAGATTGGTG
+
B?@@CCCCBA99<A999>>@><@??<><>0
@FZWRL:00051:00277
ACGAGTGCGTTCCCCATGTCGTAGGTACTC
+
BBBBBBBBAA@ABB:B?A@CEEBC@B;<<D
@FZWRL:00051:00279
CGTGTCTCTAGGCACAGGATTTTGTGTAG
+
BBB@ABBABBB@CF@AA@FCED:CDC@@?
@FZWRL:00051:00288
ATCAGACACGGACACAGCAGAACACA
+
BC>?A@@BBC?BBBAAABCCCACC?<
@FZWRL:00051:00297
TCTCTATGCGCTCCACATGTCTAAGG
+
*****,,/;:B;<;<BABCA<<96<<
@FZWRL:00052:00253
ACGAGTGCGTTCCCCATGTCGTAGGTACTC
+
BBBBBBBBBB@BCC:CEDAAABBA@A:;;E
@FZWRL:00052:00257
AGCACTGTAGCTGTCACTAGTTACTTGT
+
;;CCDECBBBCBBBBBBBCCC@CBB@BB
@FZWRL:00052:00269
AGCACTGTAGCTGTCACTAGTTACTTGT
+
??BBCBCCBBCBBBBBBBCCC?CBB?BB
@FZWRL:00052:00283
TACTGAGCTACACACACAGAAAGATTGGTGC
+
BBBCCBAA@@@>@A=>;CBCF@BCC@C@C>7
@FZWRL:00052:00290
CGTGTCTCTAGGCACAGGATTTTGTGTA
+
CBBABBBB@@@@<<=AACCFCD9BAA<;
@FZWRL:00053:00259
ACGCTCGACATGCCCAGGTACAGGAG
+
BA?@?AAABDC@@@<@B@CCCBB;;<
@FZWRL:00053:00261
AGCACTGTAGCTGTCACTAGTTACTTAT
+
ABA<9<@@;<9@;<11///8;=>>@<;4
@FZWRL:00053:00286
AGCACTGTAGCTGTCACTAGTTACTTGT
+
??BCCECBBBCBBBBBBBBCC@CBB?AB
@FZWRL:00053:00287
AGCACTGTAGCTGTCACTGTTACTTGT
+
;<ABCCDA?ACCCC;;99884444244
@FZWRL:00053:00291
ATCAGACACGGACACAGCAGAACACA
+
B>??BBBBBC@CCCAAACCCC@BB;9
@FZWRL:00053:00293
TACTGAGCTAACACAGAAAGATTGGTG
+
B@?@BBCBBA?=9>?999-9@A@C@CC
@FZWRL:00053:00294
CGTGTCTCTAGGCACAGGATTTTGTGTAG
+
?@AACDBC@@?@BCDCD@CBCB:BBD?@@
@FZWRL:00053:00295
TACTGAGCTACACACACAAGAAATG
+
B<AABB9999>@9<70,,*,--+,,
@FZWRL:00054:00257
ATCAGACACGGACACAGCAGAACACAC
+
?>:;<CC@AAB<<<DA@@ACA>BB@@A
@FZWRL:00054:00270
CGTGTCTCTAGGCACAGGATTTTGTGTAG
+
BBB@BBAA=BBACCAAB?BBDB:CCDB>@
@FZWRL:00054:00272
ACGCTCGACATGCCCAGGTACAGGAG
+
B@????@@CCCCDC@BB?BBCBB>?B
@FZWRL:00054:00279
AGCACTGTAGCTGTCACTAGTTACTTGT
+
<<CGEDCBBCBBBBBBBBCBB?ABB>BB
@FZWRL:00054:00281
ACGAGTCGTTCCCCATGTCGTAGGTACTC
+
BBABBBB@@?BCC:C???CCCCC@B;<;D
@FZWRL:00054:00287
CGTGTCTCTAGGCACAGGATTTTGTGTAG
+
@@@AADCCBAB@BC@AA?BBHC:DCB;;;
@FZWRL:00054:00291
CGTGTCTCTAGGCACAGGATTTTGTGTAG
+
AAAAADBBBBB@BCCBCBCBBB:DCB??@
@FZWRL:00054:00297
ACGCTCGACATGCCCAGGTACAGGA
+
B@ABBCBBB==9;;7;A>BBECC;;
@FZWRL:00054:00298
TACTGAGCTACACACACAGAAAGATTGG
+
B>>?BBBBBBBB@:==111>@>=;B?B?
@FZWRL:00055:00266
TACTGAGCTACACACACAGAAAGATTGGT
+
B@A?BBCBAAACCCCCCC;::6;@@>A@C
@FZWRL:00055:00267
AGCACTGTAGCTGTCACTAGTTACTTGT
+
??CCBBCCBBBBBB?ABBBBB?B?><?@
@FZWRL:00055:00286
TCTCTATGCTCTCCACATGTCATAAGGTAT
+
:944==9@CB@>><@9994444442/,///
@FZWRL:00055:00294
AGCACTGTAGCTGTCACTAGTTACTTG
+
@BCCCECBABDCBC@?@@B@@;>9959
@FZWRL:00055:00296
TACTGAGCTACACACACAGAAAGATT
+
BBBBBDDC?@@B@A<99@99918??>
@FZWRL:00055:00297
ACGCTCGACATGCCCAGGTACAGGAG
+
CA@??BBCCBB9998;C@CCCBA9;<
@FZWRL:00056:00253
AGCACTGTAGCTGTCACTAGTTACTTGT
+
;;ICCECCCCDBBBBBBBDCD@CCB@DC
@FZWRL:00056:00258
TACTGAGCTACACACACAGAAAGATTGGT
+
B?@@CCBCBABB@AAACC9<<8;A?>A>>
@FZWRL:00056:00261
AGCACTGTAGCTGTCACTAGTTACTTGTGTG
+
BBDBCEDCCCCCCC<;=AABBBD@@;>99/*
@FZWRL:00056:00262
TACTGAGCTACACACACAGAAAGATTGGT
+
B>@@@@BBCBCC@AA;999<<:<CB@C?B
@FZWRL:00056:00274
TACTGAGCTACACACACAGAAAGATTGGTG
+
;;;;44;89999=99?:1//851-,*,*,4
@FZWRL:00056:00287
TACTGAGCTACACACACAGAAAGATTGGT
+
B??=AACBAABBBBCBA=;::6;BB@B@C
@FZWRL:00056:00289
TACTGAGCTACACACACAGAAAGATTGGT
+
@?=?BBCAA@BBBCC@?;444-8><<A@D
@FZWRL:00056:00299
AGCACTGTAGCTGTCACT
+
BBBB@ACBBBCCCCBABC
@FZWRL:00057:00253
CGTGTCTCTAGGCACAGGATTTTGTGTAG
+
BBAABBAAAAA@BCBBB?BBEE:CDC@@?
@FZWRL:00057:00262
ACGCTCGACATGCCCAGGTACAGGA
+
B?@==9;;BABAAC>;;59>>9959
@FZWRL:00057:00266
ACGAGTGCGTTCCCCCATGTCGTAGGTACTC
+
BBBBBBBBBB;==99/9=@@BBBBB@@AA@C
@FZWRL:00057:00277
ATCAGACACGGACACAGCAGAACACAC
+
BBBBBBBBBB@DCDCDAADCC@CC;99
@FZWRL:00058:00256
AGCACTGTAGCTGTCACTAGTTACTTGT
+
:;GCBCBBBBBBBBBBBBBCD@CBB?BC
@FZWRL:00058:00258
CGTGTCTCTAGGCACAGGATTTTGTGTAG
+
BBBBBCBBBBB@DCAAB?BBED:DDD@<?
@FZWRL:00058:00278
TACTGAGCTACACACACAGAAAGATTGGT
+
>>@@CCCC??FBCCBA@B99919??>A>B
@FZWRL:00058:00286
ACGCTCGACATGCCCAGGTACAGGA
+
889999<<ADCBBC<=<:<@BABCD
@FZWRL:00058:00288
ATCAGACACGGACACAGCAGAACACAC
+
B@@@CCCC;<8<@>??A@@9969@994
@FZWRL:00058:00294
CGTGTCTCTAGGCACAGGATTTTGTGTAGAGG
+
BBCDCAAAAA>@2111/566660:;;433449
@FZWRL:00059:00256
TACTGAGCTACACACACAGAAAGATTGGT
+
B@AADCCCCCBBAAA@@@99918>?=??A
@FZWRL:00059:00258
CGTGTCTCTAGGCACAGGATTTTGTTGTAG
+
AA@@@DBBAAA@BCCEDBCCCC:CDACAA@
@FZWRL:00059:00267
ATCAGACACGGACACAGCAAGAACACAC
+
C;;;>>>994249A:////,/85//119
@FZWRL:00059:00268
AGCACTGTAGCTGTCACTAGTTACTTGT
+
;;CCBDBBABCBBBBBBBBCD@C??=?B
@FZWRL:00059:00276
TACTGAGCTACACACACAGAAAGATTGGT
+
BAA?BBCBBBBBBCBABB@@@<@BC@C@C
@FZWRL:00059:00282
AGCACTGTAGCTGTCACTAGTTACTTGT
+
;;CCDCCBCCCB?B=ABBC@B@CBC@CB
@FZWRL:00060:00262
CGTGTCTCTAGGCACAGGATTTGTGTAG
+
99999>9=99??BB999?99914??433
@FZWRL:00060:00263
CGTGTCTCTAGGCACAGGATTTTGTGTAG
+
BBBACDCCBBA?BBAAC?BBDE:ECB;;;
@FZWRL:00060:00264
AGCACTGTAGCTGTCACTAGTTACTTGT
+
>?BCCBBBEBEBBBBBBBBBC@C@?=>@
@FZWRL:00060:00265
TACTGAGCTACACACACAGAAAGATTGGT
+
AA?BBCCCBBCDAC<<9C99918>>;?=>
@FZWRL:00060:00272
CGTGTCTCTAGGCACAGGATTTTGTGTAAGAGC
+
??=ABBCB?@@@C=::<-1111+/;;/.,3444
@FZWRL:00060:00273
ACGAGTGCGTTCCCCATGTCGTAGGTACTC
+
A???ABBB==>BCC:DA???@@>@=A<<<C
@FZWRL:00060:00274
AGCACTGTAGCTGTCACTAGTTACTTGT
+
@@CBBBBCCCCBBBAABBBA@=>==;?@
@FZWRL:00060:00282
ACGCTCGACATGCCCAGGTACAGAAG
+
BABABBBDBBB@@@<@A<ACA;<<A@
@FZWRL:00060:00283
ACGCTCGACATGCCCAGGTACAGGAG
+
BB???BBCCCBCBC?@?=?BCBB99<
@FZWRL:00060:00284
ACGCTCGACATGCCCAGGTACAGGAG
+
B@;<;BBCDCBBBC><<:<A@BB<<;
@FZWRL:00060:00294
ACGAGTGCGTTCCCCATGTCGTAGGTACTC
+
BBB?BBBCB?;==8494;9?DFA@>@;<;A
@FZWRL:00061:00250
CGTGTCTCTAGGCACAGGATTTTGTGTAG
+
BBAAADBCFCC@CCCCCADCCA:CCC99;
@FZWRL:00061:00253
AGCACTGTGCTGTCACTAGTTACTTGT
+
ABCFGBCBAABBBB>@@ABC@B?>=@A
@FZWRL:00061:00255
TACTGAGCTACACACACAGAAAGATTGGT
+
A??@BBBBBBBBBBB?@B999-9>>=B@C
@FZWRL:00061:00257
ACGCTCGACATGCCCAGGTACAGGAG
+
C>?@?9;<CCEBBC?CC@CCDCEBAB
@FZWRL:00061:00262
TACTGAGCTACACACACAGAAAGATTGGT
+
@???BBDBBBBBBBB?>;884-88848<>
@FZWRL:00061:00269
CGTGTCTCTAGGCACAGGATTTTGTGTAG
+
CBBBBBBBAABACCAADBDEFF9CBB@?>
@FZWRL:00061:00276
TACTGAGCTACACACACAGAAAGATTGGT
+
AABCDCDBBEABAAA@@@9;98;@@>A@C
@FZWRL:00061:00279
CGTGTCTCTAGGCACAGGATTTTGTGTAG
+
A@B@BBABAAB@CCCBCBDCCC:DCD><<
@FZWRL:00062:00266
CGTGTCTCTAGGCACAGGATTTTGTGTAG
+
BB@AAAAA>AA@DBADC@CADB:CBA;9:
@FZWRL:00062:00269
ACGAGTGCGTTCCCCATGTCGTAGGTACTC
+
?@BBCCCBBB?CHH:D@AACB;9:<899<>
@FZWRL:00062:00272
ACGAGTGCGTTCCCCATGTCGTAGGTACTC
+
A@BBA>>?BB@ABB9B@A@CDC@B@?;<<C
@FZWRL:00062:00274
CGTGTCTCTAGGCACAGGATTTTGTGTAG
+
BBBBBB@A==B@CBCBCACCEC:DCCBBB
@FZWRL:00062:00284
ACGAGTGCGTTCCCCATGTCGTAGGTACTC
+
BBBBBBBBAA@ABB7B?AACECCC@@;<<C
@FZWRL:00062:00286
CGTGTCTCTAGGCACAGGATTTTGTGTAG
+
BAAABBBBAAB@CBAAB@CCDB:EDD@?>
@FZWRL:00062:00287
CGTGTCTCTAGGTACAGATTTGTTGTAG
+
BB@BADACCBB699911.//+//77//4
@FZWRL:00062:00299
TACTGAGCTACACACACAGAAAGATTGGT
+
@===ABCBBABBBBC@?;844-8??>A?B
@FZWRL:00063:00250
TGATACGTCTCCTTCCTTAGTTACTTCA
+
BBBBB>??;11,1,1::==BB?AAA@BB
@FZWRL:00063:00258
CGTGTCTCTAGGCACAGGATTTTGTGTAG
+
BB@@CDCBAAA@BCCBB@BCCB:ECB==@
@FZWRL:00063:00259
ACGCTCGACATGCCCAGGTACAGGAG
+
BB@@@DDBB@B;;;7<A?CCBBB:;;
@FZWRL:00063:00260
ACGCTCGACATGCCCAGGTACAGGAG
+
BC@???@DDDBBBB>BA>ABBBB9:<
@FZWRL:00063:00267
AGCACTGTAGCTGTCACTAGTTACTTGT
+
?@CDBBBBBBCBBBBBBBBB@>A;;49>
@FZWRL:00063:00277
TCTCTATGCGCTCCACATGTCTAAGGT
+
BABBCCCCBBBBB@B?@ACCCBB8<:<
@FZWRL:00063:00281
CGTGTCTCTAGGCACAGGATTTTGTGTAGAG
+
AA@@BBBB???@CCCCB?CCD>0;;;-----
@FZWRL:00063:00285
ACGCTCGACATGCCCAGGTACAGGAG
+
BABBBBBCEECABB?BB@CBCBB;:<
@FZWRL:00063:00289
AGCACTGTAGCTCGTCACTAGTTACTTGT
+
;A@BBBBAAB;:97;;?@AACC6999644
@FZWRL:00063:00294
AGCACTGTAGCTGTCACTAGTTACTTGTG
+
=>BCAAAGCC:9<A@@9<9@@<999544/
@FZWRL:00063:00298
TACTGAGCTACACACACAGAAAGATTGGT
+
BAA?BCFBBCC@@ABCB=@==:?@>?B@C
@FZWRL:00064:00250
AGCACTGTAGCTGTCACTAGTTACTTGT
+
@@BCDBBBBBBCACABBBBBB@BAB>AA
@FZWRL:00064:00251
AGCACTGTAGCTGTCACTAGTTACTTGT
+
@ACCFDCBCCDBBBBBBBCBBABBB=@@
@FZWRL:00064:00252
ACGCTCGACATGCCCAGGTACAGGAG
+
CABBBDBBB@A@@@<ACADCBDB;;<
@FZWRL:00064:00256
TACTGAGCTACACACACAGAAAGATTGGTG
+
B>@?BBDCCBBBBDAAAEA@@<@@A=@>?>
@FZWRL:00064:00259
TACTGAGCTACACACACAGAAAGATTGGT
+
CABBDDDCAABA@=A@@BBBC@CCC=@=@
@FZWRL:00064:00271
CGTGTCTCTAGGCACAGGATTTTGTGTAG
+
BCBBBDBCBAB@CCDDC?BBCC9ACC@@>
@FZWRL:00064:00287
CGTGTCTCTAGGCACAGGATTTTGTGTAG
+
AAAACBAA?BB@BCCCD@CBBB9===@@@
@FZWRL:00064:00288
CGTGTCTCTAGGCACAGGATTTTGTGTAG
+
BBBABBBBAAB@EDECCACCCC:DCC;::
@FZWRL:00064:00289
ATATCGCGAGGTATGGAAGACTCATATAG
+
CC<99>99995444424244877331116
@FZWRL:00064:00294
TACTGAGCTACACACACAGAAAGATTGGT
+
BAABEBBABBCBAAAACDCCCABDC@C?B
@FZWRL:00065:00255
ACGAGTGTGTTCCCCATGTCGTAGGTACTC
+
A?@>ABABCCACCB:BBBBCCDBC?B<<>C
@FZWRL:00065:00266
TACTGAGCTACACACACAGAAAGATTGGT
+
B===ABCB?BBCADA@>@99908?>;>=?
@FZWRL:00065:00269
CGTGTCTCTAGGCACAGGATTTTGTGTAG
+
A?@@AAAA@@B@CBBCE?CCCC9CBBA@?
@FZWRL:00065:00275
ACGAGTGCGTTCCCCATGTCGTAGGTACTC
+
A?C?BBBBA@?BBB:B:=<ACD99899444
@FZWRL:00065:00279
ACGCTCGACATGCCCAGGTACAGGAG
+
B@BAABBBCDC@@@>@C@BBCCD;;<
@FZWRL:00065:00289
AGCACTGTAGCTGTCACTAGTTATTTGT
+
@@DCCDBBBBBBBBBBBBBBB@AAA>BC
@FZWRL:00065:00290
ACGAGTGCGTTCCCCATGTCGTAGGTACTC
+
ABBBAAABBB?BBC:D??@B@??B?B;=<C
@FZWRL:00065:00292
CGTGTCTCTAGGCACAGGATTTTGTGTAG
+
BBBACDBBAA@@BBBDCFBAAA9==:99=
@FZWRL:00065:00293
ACGCTCGACATGCCCAGGTACAGGAG
+
BABAACBDBDB>@?>ACACBBAB;;=
@FZWRL:00066:00251
ACGAGTGCGTTCCCCATGTCGTAGGTACTC
+
BBA@BBBB==;@=92?@@>BCBBB?@9<;C
@FZWRL:00066:00252
CGTGTCTCTAGGCACAAGATTTTGTGTAG
+
BBBAABBCBBB@CBBD:=BDIF:DEDBCA
@FZWRL:00066:00256
AGCACTGTAGCTGTACTAGTTACT
+
BBBBCBC@@@@>>88333442///
@FZWRL:00066:00260
AGCACTGTAGCTGTCACTAGTTACTTGT
+
@ABBCBCBBBCBBBBBBBBBBAB??;@B
@FZWRL:00066:00261
AGCACTGTAGCTGTCACTAGTTACTTGT
+
<<CEDECAAACBBBABBBCBE@CBB?BC
@FZWRL:00066:00269
CGTGTCTCTAGGCACAGGATTTTGTGTAG
+
@@AAABBA?=A@BCCCC@BBDC:CBB>>@
@FZWRL:00066:00272
ACGAGTGCGTTCCCCATGTCGTAGGTACTC
+
BBB?BBBBAA?BBB:B@A@CCCBC@@;<<C
@FZWRL:00066:00274
AGCACTGTAGCTGTCACTAGTTAATTGT
+
:;CCBBBBCCCBBB>@@BBCB?@6929@
@FZWRL:00066:00283
CGTGTCTCTAGGCACAGGATTTTGTGTAG
+
CCCBCCCAACC@CCBBCBBCDE7A99111
@FZWRL:00066:00285
CGTGTCTCTAGGCACAGGATTTTGTGTAG
+
AAAACBBBBBB@BCCCCACDCD9BB?@@@
@FZWRL:00066:00287
CGTGTCTCTAGGCACAGGATTTTGTGTAG
+
@@AACBAA>>A@BCAAEACCCC:DCB>??
@FZWRL:00066:00299
TACTGAGCTACACACACAGAAAGATTGGT
+
B?>>BCFBBBBBBBDBCC;997:BB@C@C
@FZWRL:00067:00254
ACGAGTGCGTTCCCCATGTCGTAGGTACTC
+
BBB@ABBBBB@ACC:C@@ACCBBB@B;<<F
@FZWRL:00067:00264
AGCACTGTAGCTGTCACTAGTTACTTGT
+
A@BDCCCCCCCBBBBBBBCCC@DDC@DC
@FZWRL:00067:00278
CGTGTCTCTACGGCACAGGATTTGTGTAGA
+
;;9444449@9924/88;,1//+//6,,//
@FZWRL:00067:00293
CGTGTCTTTAGGCACAGGATTTTGTGTAG
+
BBBB@944-9?;?BCBB?BBIHACBBCCB
@FZWRL:00068:00255
CGTGTCTCTAGGCACAGGATTTTGTGTAG
+
BBBBBDBCCEC@BC@AA>AACC9BCB;;;
@FZWRL:00068:00257
TACTGAGCTACACACACAGAAAGATTGGT
+
??@@AAAAAABBBCCB@A994-8<<<@?B
@FZWRL:00068:00264
ACGAGTGCGTTCCATGTCGTAGGTACTC
+
AABBBB@?BB@B>AADAACDBB@@:<<C
@FZWRL:00068:00270
TACTGAGCTACACACACAGAAAGATTGGT
+
@?AACBCCB>@@;<=BBCBCBBBCB>B?B
@FZWRL:00068:00271
AGCACTGTAGCTGTCACTAGTTACTTGT
+
@BCC@AABBBCBCCCBBCDAA@BDB?BB
@FZWRL:00068:00290
TACTGAGCTACACACACAGAAAGATTGGT
+
;:;BCCBB?@989<994A9991888<@;=
@FZWRL:00068:00299
ACGCTCGACATGCCCAGGTACAGGAG
+
BB?A@@AACCC@@@<@B?BCCCC>A@
@FZWRL:00069:00253
CGTGTCTCTAGGCACAGGATTTTGTGTAG
+
@@@@@BBA==B@CD@AA>BBBB7B@@=??
@FZWRL:00069:00273
CGTGTCTCTAGGCACAGGATTTTGTGTAGA
+
BBCAACAAAAAAB<:?:84499/9??=774
@FZWRL:00069:00279
ACGCTCGACATGCCCAGGTACAGGAG
+
BA@@@DCCCDDBBB?BC?AB@@@7;;
@FZWRL:00069:00282
CGTGTCTCTAGGCACAGGATTTTGTGTAG
+
BB@@BDCC@???BCCBC@BBAA:CCB999
@FZWRL:00069:00295
CGTGTCTCTAGGCACAGGATTTTGTGTAG
+
BBBABBAABBB@BBCDC?CBDB:EDD=;;
@FZWRL:00070:00263
AGCACTGTAGCTGTCACTAGTTACTTGT
+
;;CCCCCCBBBBBBBBBBBBD@DBB?BB
@FZWRL:00070:00272
ACGCTCGACATGCCCAGGTACAGGAG
+
BA@??BBECDE?@@>AC@CECBB=?A
@FZWRL:00070:00275
TGATACGTCTCCTTCCTTAGTTACTTCA
+
=@A>BB@@@@@=@=AEEDCBA@BBC?@;
@FZWRL:00070:00278
TAGTATCAGCCTCGCCATGACGAAGGTATTCC
+
??B@@ACBBA?;>@?=@@@@@;;7<<>>>>A<
@FZWRL:00070:00281
AGCACTGTAGCTGTCACTAGTTACTTGT
+
@@BBCECCBBCBBB@BBCDBB@CDB?BC
@FZWRL:00070:00284
TCTCTATGCGCTCCACATGTCTAAGGT
+
BABBBAACBCCBBABBBBBBDDCACCA
@FZWRL:00070:00292
CGTGTCTCTAGGCACATGGATTTGTGTAG
+
9<<;9=;@99424/6///,///+////39
@FZWRL:00070:00293
CGTGTCTCTAGGCACAGGATTTTGTGTAG
+
AAAAABAAB@B?BBBCC?CBBB:BEC>>>
@FZWRL:00070:00295
AGCACTGTAGCTGTCACTAGTTACTTGT
+
@FCCDEBBCBCBBBB@BBCCB@DBB>AB
@FZWRL:00071:00250
TACTGAGCTACACACACAGAAAGATTGGTG
+
A>>>AACBBBAABCC@?;844-8>><@@CB
@FZWRL:00071:00257
TACTGAGCTACAAACACAGAAAGATTGGTGC
+
B>;?BBBBB?>>=:@@@@9<<7<AA@C@CCC
@FZWRL:00071:00264
CGTGTCTCTAGGCACAGGATTTTGTGTAG
+
A@@@@BBBAAA@BBBDC@ABBB:BBA?=A
@FZWRL:00071:00274
CGTGTCTCTAGGCACAGGATTTTGTGTAG
+
AABACDBBBBA@BBBCC@CCBB:CCB99;
@FZWRL:00071:00284
TACTGAGCTACACACACAGAAAGATTGGT
+
CBCCCCCCA@@CAAAAABBBB=ABB?BCE
@FZWRL:00071:00289
ACGAGTGCGTTCCCCATGTCGTAGGTACTC
+
?@DBBEBACC@CCC:C;<<DFDBB?B;<<C
@FZWRL:00071:00292
AGCACTGTAGCTGTCACTAGTTACTTGT
+
A@BCBGBCCCEBBB@BBCDAB?GBB?BB
@FZWRL:00071:00298
AGCACTGTAGCTGTCACTAGTTACTTGT
+
ABBBEFCCCBDBBBBB@?@;;8<BB>BC
@FZWRL:00072:00253
AGCACTGTAGCTGTCACTAGTTACTTGT
+
AACCCCCCCBDB9=?ADCDCE@CBB@BE
@FZWRL:00072:00256
ATCAGACACGGACACAGCAGAACACAC
+
?@CBBBCABC@BBDDCCBCCC@CCB?B
@FZWRL:00072:00259
ACGCTCGACATGCCCAGGTACAGGAG
+
BAAABBBCDEBCCC?@?=@?CCC>?@
@FZWRL:00072:00271
TACTGAGCTACACACACAGAAAGATTGGT
+
BBBACCCCBBBBEDDDCCBBB=ACC@CAC
@FZWRL:00072:00277
TACTGAGCTACACACACAGAAAGATTGGT
+
CBBBBBCBBBCDAABB;;;BB:8384848
@FZWRL:00072:00281
TACTGAGCTACACACACAGAAAGATTGGT
+
B?==ABCBBBBBAABAAB;:8-8>>;??B
@FZWRL:00072:00288
ACGAGTGCGTTCCCCATGTCGTAGGTACTC
+
BBB@AABBBB@BBC:D:::CCDAB?B;<<C
@FZWRL:00073:00257
ACGAGTGCGTTCCCCATGTCGTAGGTACTC
+
BBBBBBB?AA@ABB6A?A@CCDAB@C;<<C
@FZWRL:00073:00264
TACTGAGCTACACACACAGAAAGATTGGT
+
BBBBBBBBB@BBBBA@@B;84-8>>;??B
@FZWRL:00073:00266
ACGCTCGACATGCCCAGGTACAGGAG
+
BB???BBCCDB?@@<@B>ABCBC@A@
@FZWRL:00073:00285
ACGCTCGACATGCCCAGGTACAGGAG
+
B?@?ABBDCDCDDD>A@=?BCBB=?A
@FZWRL:00073:00293
CGTGTCTCTAGGCACAGGATTTTGTGTAG
+
AAAAAA@@B@B@BBCCD@CCCC:C@;438
@FZWRL:00073:00297
TACTGAGCTACACACACAGAAAGATTGGT
+
A?>?BBBBABCBBA@@AB<;;7<BC@C?B
@FZWRL:00074:00251
CGTGTCTCTAGGCACAGGATTTTGTGTAG
+
@@@@CDCCAA@?ACDDD?CBBB:CCB=>>
@FZWRL:00074:00274
ACGAGTGCGTTCCCCATGTCGTAGGTACTC
+
BB??BBA???<@BC:C:::BBC=@=@;<<C
@FZWRL:00074:00280
TACTGAGCTACACACACAGAAAGATTGGT
+
?;>=AABBBBAABCCC<;<AA>AFDBCAC
@FZWRL:00074:00281
ACGCTCGACATGCCCAGGTACAGGAG
+
BA@@??AAEBBCHH@::;9>A=A?AB
@FZWRL:00074:00285
AGCACTGTAGCTGTCACTAGTTACTTGT
+
BBCCAAACDCD::<<<<BCA@=AAA=B<
@FZWRL:00074:00291
ACGAGTGCGTTCCCCATGTCGTAGGTACTC
+
BBBB??AB@@?@BC:C???BBC@A?B;<<C
@FZWRL:00074:00295
ACGAGTGCGTTCCCCATGTCGTAGGTACTC
+
BC???BBBBB@ACC:C:9:BCCBB@C;<<B
@FZWRL:00074:00296
AGCACTGTAGCTGTCACTAGTTACTTGT
+
@@CCBCBBCHCCCECCCBBAA?@A@>AA
@FZWRL:00074:00297
CGTGTCTCTAGGCACAGGATTTTGTGTAG
+
BAAAADBBB@B?ABBCDAAAAA9=A===@
@FZWRL:00075:00255
AGCACTGTAGCTGTCACTAGTTACTTGT
+
>?BCCBCCBBBBB??AAAABB@CBB>A@
@FZWRL:00075:00273
TACTGAGCTACACACACAGAAAGATTGGT
+
>>@BCCCCCBAABBCBBB99909@@>BAB
@FZWRL:00075:00276
TACTGAGCTACACACACAGAAAGATTGGT
+
BBBBBBCBBBBBBBDCAB;;908>>;??B
@FZWRL:00075:00294
ACGAGTGCGTTCCCCATGTCGTAGGTACTC
+
BBB?B@BBBC@BCC:C@@@BBCCC@C;<<B
@FZWRL:00076:00260
TAGTATCAGCCTCCGCCATGACGAAGGTATTCC
+
3844448//.,..,./544444442424349;2
@FZWRL:00076:00268
TACTGAGCTACACACACAGAAAGATTGGT
+
@>>=BBBBABBBBBFAB@;446;>>>BBF
@FZWRL:00076:00270
ACGCTCGACATGCCCAGGTACAGGAG
+
BAAAABBCCCB???>?B@DBBBB=@@
@FZWRL:00076:00275
ACGCTCGACATGCCCAGGTACAGGAG
+
B??@BBBEECBCCC?BB>?BB@A?AB
@FZWRL:00076:00278
TAGTATCAGCCTCGCCATGACGAAGGTATTCC
+
@?BBCCBABA@BAAB?BAB@A:9;<@BAB@B>
@FZWRL:00076:00280
AGCACTGTAGCTGTCACTAGTTACTTGT
+
>?BBCBBAAABB@@<AABBBBBC??=?@
@FZWRL:00076:00287
TACTGAGCTACACACACAGAAAGATTGGT
+
BAA?BBCCBB?B?BCCCB;9968>><?@C
@FZWRL:00076:00294
CGTGTCTCTAGCACAGATTTGATGTAGT
+
44444444:44486//18858/,,,,//
@FZWRL:00076:00298
CGTGTCTCTAGGCACAGGATTTTGTGTAG
+
AAAAAA@@BBB?CBCCD@DEDD9CDC=;;
@FZWRL:00076:00299
ACGCTCGACATGCCCAGGTACAGGAG
+
BABBCCCCCCCCCE?@@=@<?>==@@
@FZWRL:00077:00261
ACGAGTGCGTTCCCCATGTCGTAGGTACTC
+
BBB@???BBB@ABB9B@A@BCDCCBB:<<C
@FZWRL:00077:00264
ACGCTCGACATGCCCAGGTACAGGAG
+
B@?@?CEEDGEBBB?BA?BBCBD:9<
@FZWRL:00077:00273
ACGAGTGCGTTCCCCATGTCGTAGGTACTC
+
>@B??@CCCC=??>6@=?AACAA@?@;;<B
@FZWRL:00078:00253
ACGAGTGCGTTCCCCATGTCGTAAGGTACTC
+
BBCB@B>9996999,4444444423994444
@FZWRL:00078:00254
TACTGAGCTACACACACAGAAAGATTGGT
+
B@<>BBCBBBBBAABBBB;;;8<@@@@;>
@FZWRL:00078:00274
ACGCTCGACATGCCCAGGTACAGGAGA
+
BABAABCCCCCCCC>BB>=:>44789A
@FZWRL:00078:00277
TACTGAGCTACACACACAGAAAGATTGGT
+
AABBCBBBBBBDDAAB@C99908884;?B
@FZWRL:00078:00281
ACGCTCGACATGCCCAGGTACAGGAG
+
BBAABEBCDBB???<?B<BBCBB>@@
@FZWRL:00078:00287
ACGAGTGCGTTCCCCATGTCGTAGGTACTC
+
BBB?BB@AAA@AAB9C??@BCCBB@A<?<C
@FZWRL:00078:00294
CGTGTCTCTAGGCACAGGATTTTGTGTAG
+
AAAABB>>==BBCBBDC@CDDE:CDD=;;
@FZWRL:00079:00257
ATATCACGAGGGTATGGAAGACTCTATAGAGG
+
AACFBBBFCJC>CBBBAC@CCCECCBAA;;:<
@FZWRL:00079:00260
TACTGAGCTACACACACAGAAAGATTGGT
+
B?@B@BCAAAAAACDCA>9946:@<?C@C
@FZWRL:00079:00265
ATCAGACACGGACACAGCAGAACACAC
+
BBBB@AABBB@CCDDEECBDDACC??@
@FZWRL:00079:00269
ACGAGTGCGTTCCCCATGTCGTAGGTACTC
+
AA?@?CCCCC@BBB9B?ADBED4;89999>
@FZWRL:00079:00270
CGTGTCTCTAGGCACAGGATTTTGTGTAG
+
AAB@BDBC@??@BBBCDCCCCC:BA@==A
@FZWRL:00079:00276
CGTGTCTCTAGGCACCAGGATTTTGTGTAG
+
44444494444244424994444,///7//
@FZWRL:00080:00264
CGTGTCTCTAGGCACAGGATTTTGTGTAG
+
@@@BBB@@@@B@CBCBC@CBCC:FDB=>A
@FZWRL:00080:00266
ACGCTCGACATGCCCAGGTACAGAAG
+
9:BBABBBBCBAAA>AD@CAB;<<>A
@FZWRL:00080:00274
TACTGAGCTACACACACAGAAAGATTGGT
+
@@A?BCCCCCCCCE<;9@99919>>>CAD
@FZWRL:00080:00286
CGTGTCTCTAGGCACAGGATTTTGTGTAG
+
AAAAAAAA@@@@DBBDCCCCDC:DDDA?@
@FZWRL:00080:00293
CGTGTCTCTAGGCACAGGATTTTGTGTAG
+
@A@@@BBBBBB@BBCDC@CDCC:BBB99;
@FZWRL:00081:00250
TACTGAGCTACACACACAGAAAGATTGGT
+
BAAABBDBBBBBBACCBA9996:<<<A@C
@FZWRL:00081:00253
ACGCTCGACATGCCCAGGTACAGGAG
+
BB???BBCBCB9998;C@CBBBB;;<
@FZWRL:00081:00256
TACTGAGCTACACACACAGAAAGATTGGT
+
@@CCCEBBBBBBBBCC@?988-8>>;?@C
@FZWRL:00081:00258
TACTGAGCTACACACACAGAAAGATTGG
+
B?A@CCCCB@@@BAAAECCEE>@@D?A>
@FZWRL:00081:00278
ACGCTCGACATGCCCAGGTACAGGAG
+
BBBAABCFDCC???=@B@BBCBD>@@
@FZWRL:00081:00285
ACGAGTGCGTTCCCCATGTCGTAGGTACTC
+
BB??@@@?AA9ABC:B:><ABA9959999@
@FZWRL:00081:00288
CGTGTCTCTAGGCACAGGATTTTGTGTAG
+
AA@@CDBBAA@@BCB@A?@BBB:BBB99;
@FZWRL:00081:00290
TACTGAGCTACACACACAGAAAGATTGGT
+
B?=?BBFB??BBBCCCCB?>><@>>?B@C
@FZWRL:00082:00253
CGTGTCTCTAGGCACAGGATTTTGTGT
+
DDEDCGBAA@C;>999969999-9444
@FZWRL:00082:00287
CGTGTCTCTAGGCACAGGATTTTGTGTAG
+
AAAAADCBBAA?ACDCC@AAAA9B@@==A
@FZWRL:00082:00297
AGCACTGTAGCTGTCACTAGTTACTTGT
+
BBBBDCDABDGCAAACCCCCCADBA?AB
@FZWRL:00082:00298
ACGAGTGCGTTCCCCATGTCGTAGGTACTC
+
BBBBBBBBAA@ABB9B@ADCDCBC@B;<=D
@FZWRL:00083:00259
ACGAGTGCGTTCCCCATGTCGTAGGTACTC
+
BBBBAB@>AA@ABC:B:::BCCAB>B;;;A
@FZWRL:00083:00265
AGCACTGTAGCTGTCACTAGTTACTTGT
+
BBBCBBCBABCBAAABBBBCC=A@@=@C
@FZWRL:00083:00268
CGTGTCTCTAGGCACAGGATTTTGTGTAG
+
BBBBCCBBBBB@BBCCFACBDD9A==99;
@FZWRL:00083:00270
CGTGTCTCTAGGCACAGGATTTTGTGTAG
+
AAAAABBBBBB@BCCDC?AACC:CCB99;
@FZWRL:00083:00273
TACTGAGCTACACACACAGAAAGATTGTGC
+
;33844444844444444999-4//,//,,
@FZWRL:00083:00289
ATCAGACACGGACACAGCAGAACACAC
+
BABB::<BBC@CCAAAAACBBACEAAA
@FZWRL:00083:00292
TCTCTATGCGCTCCACATGTCTAAGGTACT
+
BCCCBAAEDCCBC@CCCCBBBCD@C@>;<:
@FZWRL:00084:00264
CGTGTCTCTAGGCACAGGATTTTGTGTAGA
+
BCBBBBBBBBB@DDCBC=AABB4?@@9789
@FZWRL:00084:00282
AGCACTGTAGCTGTCACTAGTTACTTGT
+
@@CCCBBABBCABBBBBBBCB=>>=;?@
@FZWRL:00084:00290
AGCACTGTAGCTGTCACTAGTTACTTGT
+
@BABCCBBCCCCBB>BBBBA@;=::6;B
@FZWRL:00084:00296
CGTGTCTCTAGGCACAGGATTTTGTGTAGA
+
BBBAAABBBBB@CBBC@?AABB:C@CA@@9
@FZWRL:00084:00298
AGCACTGTAGCTGTCACTAGTTACTTGT
+
BBCBAACCCCCDBBBBBBBBB?BBB9;;
@FZWRL:00085:00255
CGTGTCTCTAGGCACAGGATTTTGTGTAGA
+
AABAAABBABA@CBBDD=BABB:CCD97:9
@FZWRL:00085:00259
CGTGTCTCTAGGCACAGGATTTTGTGTAG
+
BBBBA@@@@AA@BACCB@CCEC:EDD=>@
@FZWRL:00085:00261
ACGCTCGACATGCCCAGGTACAGGAG
+
BABACDCCDCDCCC>BB>?=@@@9;<
@FZWRL:00085:00264
AGCACTGTAGCTGTCACTAGTTACTTGT
+
@?BECCDABBDBBB@BCCCBB@CBB>??
@FZWRL:00085:00271
CGTGTCTCTAGGCACAGGATTTTGTGTAG
+
AABBBBBBAAA@CBCCCBEDBB9BBAA@@
@FZWRL:00085:00282
AGCACTGTAGCTGTCACTAGTTACTTGT
+
BBCCBEBBABCBB?=BBCCCC=A??=?E
@FZWRL:00085:00286
TACTGAGCTACACACACAGAAAGATTGGT
+
AA??BBCCBBBBCCDCCB;996;AA?C@C
@FZWRL:00085:00289
CGTGTCTCTAGGCACAGGATTTTGTGTAG
+
BBBAAA@@@@@@CCCCB@BBBB9CCB=;@
@FZWRL:00086:00253
ACGCTCGACATGCCCAGGTACAGGAG
+
BB@??BCFDCB@A@=@B@BCDBD>@@
@FZWRL:00086:00254
AGCACTGTAGCTGTCACTAGTTACTTGT
+
@@CDBABCCCCB@@?BBBCDB@B??=??
@FZWRL:00086:00255
ACGAGTGCGTTCCCCATGTCGTAGGTACTC
+
AABBBBBBBC?BEB9B;;;@BBAA?A<<<A
@FZWRL:00086:00258
CGTGTCTCTAGGCACAGGATTTTGTGTAG
+
@@@AAAAA@@B@CCCCCBEBCC:CBB@@@
@FZWRL:00086:00274
CGTGTCTCTAGGCACAGGATTTTGTGTAG
+
BBBCCCDCEAB@CBBEBCFCCC9C:>100
@FZWRL:00087:00251
ACGCTCGACATGCCCAGGTACAGGAG
+
AABBCDDDCDCCCC@A@=AAAAC;;;
@FZWRL:00087:00259
ACGAGTGCGTTCCCCATGTCGTAGGTACTC
+
@@DCCBBC=?;===49999@?;11,/////
@FZWRL:00087:00274
CGATGTCTCTAGGCACAGGATTTTGGTAG
+
////222BB??AACA;:::;:::11,188
@FZWRL:00087:00282
ATATCGCGAGGGTATGGAAGACTTCTATAG
+
88>>98;999B994/-*,00,,,*,,,111
@FZWRL:00087:00287
CGTGTCTCTAGGCACAGGATTTTGTGTAGAG
+
AAAAABBBBBB@CBBD>;CCCC6C>8,,***
@FZWRL:00087:00288
ACGAGTGCGTTCCCCATGTCGTAGGTACTC
+
BBBBBBAAAA@ABB:B???BCBBB@CAAAC
@FZWRL:00088:00260
ACGAGTGCGTTCCCCATGTCGTAGGTACTC
+
CBBAB?@<??@ACC9B:><BCBBB@A<==B
@FZWRL:00088:00261
CGTTGTCTCGTAGGCACAATGATTTGTGTAG
+
@99549<1,,,,,*,/44244444-444449
@FZWRL:00088:00270
AGCACTGTAGCTGTCACTAGTTACTTGT
+
ABBBBBBBCCCBBBABBBCBB?A>>6;;
@FZWRL:00088:00283
ACGCTCGACATGCCCAGTACAGAG
+
9:44944966////+///.8////
@FZWRL:00088:00287
CGTGTCTCTAGGCACAGGATTTTGTGTA
+
@@CCDCBB???@BCCDC@BBCB:BBBBB
@FZWRL:00089:00255
CGTGTCTCTAGGCACAGGATTTTGTGTAG
+
AAAAAAAA>>>@BBCCCEDDDC:DDDB??
@FZWRL:00089:00259
ATCAGACACGGACACAGCAGAACACACA
+
7:AB;;<BBB@CCBECBBC<959@99;@
@FZWRL:00089:00269
CGTGTCTCTAGGCACAGGATTTTGTGTAG
+
AAAAAAAAAAA?CCDDD?AACE:ECCCBB
@FZWRL:00089:00271
TACTGAGCTACACACACAGAAAGATTGGT
+
@>>?BBBBBBBBBCECDC@>><@=B@B?A
@FZWRL:00089:00285
CGTGTCTCTAGGCACAGGATTTTGTGTAG
+
BBBBAA@@@AB@CBBBB@BBCC:DCCA?A
@FZWRL:00089:00291
CGTGTCTCTAGGCACAGGATTTTGTGTAG
+
AAAAAA@@BBB@CBBDD@CCCC:CCB=;;
@FZWRL:00089:00295
CGTGTCTCTAGGCACAGGATTTGTGTA
+
;:94444/6//,//4442444-44443
@FZWRL:00090:00256
AGCACTGTAGCTGTCACTAGTTACTTGT
+
@@BBBBCAAADCBBBBBBBBB>@@B=@?
@FZWRL:00090:00261
TACTGAGCTACACACACAAGAAAG
+
:49?99444:9==11111,1:6+.
@FZWRL:00090:00266
TACTGAGCTACACACACAGAAAGATTGGT
+
>@CCCCGBCBBBBBEBB@944-9>>>BBC
@FZWRL:00090:00269
CGTGTCTCTAGGCACAGGATTTTGTGT
+
CHECDBBDBBCCC<=9BD9999/9B@1
@FZWRL:00090:00285
ACGAGTGCGTTCCCCATGTCGTAGGTACTC
+
BBB???AAAA?ABC:C:::ABBAB?B<<<B
@FZWRL:00090:00292
TACTGAGCTACACACACAGAAAGATTGGT
+
@>>?BBBB@@BBBBCBD@994-999>B@C
@FZWRL:00090:00296
AGCACTGTAGCTGTCACTAGTTACTTGT
+
@BDBBAB<:<CCBBBBBBBCB@B@A=@@
@FZWRL:00090:00298
TACTGAGCTACACACACAGAAAGATTGGT
+
AA@@ABBBA>>ABBCB@@944-9=>>BDC
@FZWRL:00091:00253
CGTGTCTCTAGGCACAGGATTTTGTGTAG
+
AABAAA@@@@@@CCCBD?AAEEADCCA@@
@FZWRL:00091:00257
TACTGAGCTACACACACAGAAAGATTGGT
+
>>BBBBBBABBBCCCBB@99909;9BCCC
@FZWRL:00091:00259
ACGCTCGACATGCCCAGGTACAGGAG
+
ABCD;;<CCDCBBC>CB?BBBBB7;;
@FZWRL:00091:00262
AGCACTGTAGCTGTCACTAGTTACTTGT
+
AACGCEBBABCBBBABBBCBE?CBB>@@
@FZWRL:00091:00282
ACGCTCGACATGCCCAGGTACAGGAG
+
B???BCDDCCB??@=@B@BBBBB=?@
@FZWRL:00091:00298
AGCACTGTAGCTGTCACTAGTTACTTGT
+
A@BCBDBBBBDBBBABBBC@A=ABB=@?
@FZWRL:00092:00251
TACTGAACTACACACAGATTGGTGCT
+
B?@FCE@FCCBBB?@@@@@;@=899>
@FZWRL:00092:00256
ACGCTCGACATGCCCAGGTACAGGAG
+
BAABBBBCCDCBBA=BC@CBB>>89;
@FZWRL:00092:00257
CGTGTCTCTAGGCACAGGATTTTGTGTAG
+
AABBBBDCBDD@CBBDDACCCC9CCC@BA
@FZWRL:00092:00278
CGTGTCTCTAGGCACAGGATTTTGTGTAG
+
B@@@@AAAAAA?CBCCB@CCDC:CCCB>>
@FZWRL:00092:00279
ACGCTCGACATGCCCAGGTACAGGAG
+
CAAAAEDCCBBBBB@??<862,,+--
@FZWRL:00092:00283
TACTGAGCTACACACACAGAAAGATTGGT
+
BAAABBCBABB@AACBAA944-8><=A@C
@FZWRL:00092:00284
ACGAGTGCGTTCCCCATGTCGTAGGTACTC
+
>>BBBB@BBB=ABB:B:=<ACC>@=>999>
@FZWRL:00092:00292
AGCACTGTAGCTTTCACTAGTTACTTGT
+
?ABBBBCAABCBB=BBBBBBB@BBC:::
@FZWRL:00092:00293
TACTGAGCTACACACACAGAAAGATTGGT
+
>>AABBBB@BBBBCCB@@944-8<<;@CC
@FZWRL:00093:00268
CGTGTCTCTAGGCACAGGATTTTGTGTAG
+
AAAAABAA>>>@ABB@B?CBBC:CCCBBA
@FZWRL:00093:00269
TACTGAGCTACACACACAGAAAGATTGGT
+
AABBABBBBAAABBCB@@944-999;@=@
@FZWRL:00093:00274
CGTGTCTCTAGGCACAGGATTTTGTGTAG
+
BBBBCBBBABB@BAAAC@CCCC:CCC;;9
@FZWRL:00093:00278
CGTGTCTCTAGGCACAGGATTTTGTGTAG
+
AAAA@@@AAAA@BBBDCABBBC:CCBBBA
@FZWRL:00093:00289
TACTGAGCTACACACACAGAAAGATTGGT
+
?>@CCBCBABBBBCCBBA944-9>><B@C
@FZWRL:00093:00294
CGTGTCTCTAGGCACAGGATTTTGTGTAG
+
BBBBBBDCCCD@BCCBD@BBBB:CCC@@@
@FZWRL:00093:00298
TACTGAGCTACACACACAGAAAGATTGGT
+
BBABBBCA?BBCF:::AACCC@CCC?A?@
@FZWRL:00094:00252
TAATGAGCTACACACACAGAAAGATTGGT
+
BA>BCBBBBBBDB::;111>@>?>A5969
@FZWRL:00094:00253
ACGCTCGACATGCCCAGGTACAGGA
+
BBBBBBCCCBBAAA?AA@ABBBB?A
@FZWRL:00094:00259
CGTGTCTCTAGGCACAGGATTTTGTGTA
+
BBBBCDBBBBB@BABCC@====4=>?99
@FZWRL:00094:00263
TACTGAGCTACACACACAGAAAGATTGGT
+
AABBBCBAABBBB?A@B@9996:?;;@@B
@FZWRL:00094:00268
ACGCTCGACATGCCCAGGTACAGGAG
+
AABBCBCCCCBBBD>BB@BBCBC?AB
@FZWRL:00094:00270
AGCACTGTAGCTGTCACTAGTTACTTGT
+
<?74449944433334444442499744
@FZWRL:00094:00285
TACTGAGCTACACACACAGAAAGATTGGT
+
BBBCBBB@A@@AA;999999908@?5868
@FZWRL:00095:00251
CGTGTCTCTAGGCACAGGATTTTGTGTA
+
BABBBBBDBCC@EDCCD@AAAA8ACBA@
@FZWRL:00095:00252
CGTGTCTCTAGGCACAGGATTTTGTGT
+
AABBCCBBCCB?B:<=CBDCCE:>?<>
@FZWRL:00095:00255
TGATACGTCTCCTTCCTTAGCTTA
+
>A?>>>9984;88;;7776///,,
@FZWRL:00095:00262
TACTGAGCTACACACACAGAAAGATTGGT
+
??@BCCCBBBBDCEDB@A;996:@A?C@B
@FZWRL:00095:00267
CGTGTCTCTAGGCACAGG
+
@ACBBBEDB?9599999;
@FZWRL:00095:00275
AGCACTGTAGCTGTCACTAGTTACTTGT
+
B@:9494444;7787999@=@=B>;-1/
@FZWRL:00095:00276
TACTGAGCTACACACACAGAAAGATTGGT
+
BABBBBCBBBBBCECA@;444-8><<@>@
@FZWRL:00095:00279
TACTGAGCTACACACACAGAAAGATTGGT
+
>@@CCBCCACBDB@?=@=999-9>?<@>@
@FZWRL:00095:00283
ACGAGTGCGTTCCCCATGTCGTAGGTACTC
+
@ACBBBA@BC@BBB:B:=;ABB>@=@;99A
@FZWRL:00095:00287
TGATACGTCTCCTCCTAGTTACTTACA
+
84333444488,//,////,444244/
@FZWRL:00095:00293
TACTGAGCTACACACACAGAAAGATTGGTG
+
BBBBBBBCB@??B:<<CCCCCACCC@C@BB
@FZWRL:00095:00294
CGTGTCTCTAGGCACAATGATTTGTGTA
+
AAAACDBCBBA:;8//,11111-/:1,/
@FZWRL:00095:00298
TACTGAGCTACACACACAGAAAGATTGGT
+
BBBBBBCBABB@ACD@;;444-8>>;?CD
@FZWRL:00096:00253
AGCACTGTAGCTGTCACTAGTTACTTGT
+
?@@@9A;;>9=9444;9>==92444244
@FZWRL:00096:00266
TACTGAGCTACACACACAGAAAGATTGGTG
+
;;;BBBBCCCCBC@@?B?9990999<?<?>
@FZWRL:00096:00267
AGCACTGTAGCTGTCACTAGTTACTTGT
+
BBBB::9999444444;;D?ACABB=@>
@FZWRL:00096:00269
CGTGTCTCTAGGCACAGGATTTTGTG
+
BBBDCCDBBBD=@;<<>DCCEH:CCA
@FZWRL:00096:00297
ACGAGTGCGTTCCCCATGTCGTAGGTACTC
+
AABBB@BBBC@BA=7A9;;@BA?@=@<99>
@FZWRL:00097:00252
ACGAGTGCGTTCCCCATGTCGTAGGTACTC
+
BBB>>>ABBC?BCB:D;;;@CCAB@@<=<@
@FZWRL:00097:00253
ATCAGACACGGACACAGCAGAACACAC
+
BBBBAAABBBBBDAAAEBCBCACCCBA
@FZWRL:00097:00266
TACTGAGCTACACACACAGAAAGATTGGT
+
B@BBBCCBBAAACABAB=;:96;B>=C>:
@FZWRL:00097:00269
CGTGTCTCTAGGCACAGGATTTTGTGTAG
+
AAAAAA@@@AA@CBCDD?CCDDACCDA>;
@FZWRL:00097:00272
CGTGTCTCTAGGCACAGGATTTTGTGTA
+
BBBCCDBBDBB=@;;<B?AABB9BCA??
@FZWRL:00097:00275
ACGAGTGCGTTCCCCATGTCGTAGGTACTC
+
A@BABBBBBB?BBA6>9;;@BA@A?A<;9@
@FZWRL:00097:00293
TGATACGTCTCCTTCCTTAGTTACTTCA
+
CBA>>@@@@@A>@=@=@?89:?;;;@D@
@FZWRL:00097:00294
ACGCTCGACATGCCCAGGTACAGGAG
+
BB@??BBCDBBBBB=BBABBDBB>?@
@FZWRL:00098:00250
ACGCTCGACATGCCCA
+
BBABBCCCECDBBB?B
@FZWRL:00098:00257
TAGTATCAGCCTCGCGGTATTCC
+
@:99;9=@=@?>98842444242
@FZWRL:00098:00268
ACGCTCGACATGCCCAGGTACAGGAG
+
B@@AABBCCCBBBB=BC@BBCBB9:<
@FZWRL:00098:00288
AGCACTGTAGCTGTCACTAGTTACTTGT
+
@BCCBBBBABCA??@BBBBDFACB>299
@FZWRL:00098:00298
CGTGTCTCTAGGCACAGGATTTTGTGTAG
+
@@BBBBBBBCC?BBCCC@DCCC:FCCA@@
@FZWRL:00099:00255
ACGAGTGCGTTCCCCATG
+
A?B@@>>>=82///*///
@FZWRL:00099:00271
ACGAGTGCGTTCCCCATGTCGTAGGTACTC
+
BBB@AABBBB?BBB7A;=:BCCBC@B<;;@
@FZWRL:00099:00272
CGTGTCTCTAGGCACAGGATTTTGTGTAG
+
AAAACBAA@BB@BBCDF@CBBC9BBB@@@
@FZWRL:00099:00277
CGTGTCTCTAGGCACAGGATTTTGTGTAG
+
AAA@@@=BBBB@CBCCD@BBCC:FCJBA@
@FZWRL:00099:00278
TACTGAGCTACACACACAGAAAGATTGG
+
/6674499488=9944444AB<BB>77,
@FZWRL:00099:00292
ACGCTCGACATGCCCAGGTACAGGAG
+
BAAAABBCCDC@@@=@B@BBCCB>AA
@FZWRL:00050:00301
TCTCTATGCGCTCCACATGTCTAAGGTACTAGT
+
CBBAAAABDCCCC?B=<<CCCBB>B?=::<11/
@FZWRL:00050:00315
TACTGAGCTACACACACAGAAAGATTGG
+
BAAABCCBBBBCBCCCBC;::8;B@?BB
@FZWRL:00050:00320
ACGCTCGACATGCCCA
+
CB@@@BAAACCBBCB@
@FZWRL:00050:00344
TACTGAGCTACACACACAGAAAGA
+
A@BABBCBAAAA>=999A999144
@FZWRL:00051:00319
TACTGAGCTACACACACAGAAAGATTGG
+
??>?BBBBBBCBBBBAAB9997;@>>CA
@FZWRL:00051:00338
CGTGTCTCTAGGCACAAGATTTTGTGTAG
+
B?BBBBBDBBC?BCA?<B@@@=6=BB@BB
@FZWRL:00052:00310
ACGAGTGCGTTCCCCATGTCGTAGGTACTC
+
BBBB@@ABBC?BCB9B?A@CCEAB?@;<<C
@FZWRL:00052:00336
TACTGAGCTACACACACAGAAAGATTGGT
+
B??=BBCBBBBCDCA?@A988-9@?<A?B
@FZWRL:00052:00337
ACGCTCGACATGCCCAGGTACAG
+
BBBBBD?DACCBAB>@@=@ABAA
@FZWRL:00053:00302
CGTGTCTCTAGGCACAGGATTTTGTGTAG
+
BBB@CDCBAAA@BCCCCBCDBD9===99;
@FZWRL:00053:00346
TACTGAGCTACACACACAGAAAGAT
+
B@?=BBCBBBBEBBB?>@9;909??
@FZWRL:00053:00347
CGTGTCTCTAGGCACAGGATTTTGTG
+
AAAABBDDA@@@BDBBB@BBAA9AB@
@FZWRL:00054:00304
CGTGTCTCTAGGCACAGGATTTTGTGTA
+
DCCCCDCCAA@@A@9999???A4?999<
@FZWRL:00054:00315
ACGCTCGACATGCCCA
+
@?>???AACCCBBB?B
@FZWRL:00054:00327
ATCAGACACGGACACAG
+
BBABBBBCCB@BBCCDB
@FZWRL:00054:00332
AGCACTGTAGCTGTCACT
+
A@CDBBBCABCBBBBBBB
@FZWRL:00054:00333
ACGAGTGCGTTCCCCATGTCG
+
BBB???BBCC@BAA9AAAB@A
@FZWRL:00054:00335
AGCACTGTAGTTGTCACTAGTTACTTGT
+
BBBBCCEBABC?ECDDCDCAA?BDB@BB
@FZWRL:00055:00306
ACGAGTGCGTTCCCCATGTCGTAGGTACTC
+
BBBBBBBAAA?ABB:D???BBBBB@A:<;D
@FZWRL:00055:00312
ACGAGTGCGTTCCCCATGTCGTAGGTACTC
+
B@A@@BBBBB?BCC:C@??BBEBB@@;<<C
@FZWRL:00055:00316
AGCACTGTAGCTGTCACTAGTTACTTG
+
AACBHHEDCCCCBB@;<<CBD6<9824
@FZWRL:00055:00317
TCTCTATGCGCTCCACATGTCTAAGG
+
?;<<<==CDCCBB>=;;;====?>?;
@FZWRL:00055:00332
ATCAGACACGGACACAG
+
BBBB???BDC@?A@AB@
@FZWRL:00055:00340
TACTGAGCTACACACACAAG
+
BBBBBBBBBBBCB88811,1
@FZWRL:00055:00346
CGTGTCTCTAGGCACAGGATTTTGTGTAG
+
AAAAACBCCBB@BCBAA=@?CC:BDE99;
@FZWRL:00056:00312
CGTGTCTCTAGGCACAGGATTTTGTGTAG
+
A?@@BBBBAAA?FBBDD<??BB:CDDBB>
@FZWRL:00056:00328
ATATCGCGAGGGTATGGAAGACTCTAT
+
BCBBBB?A@CC<ABAA7<9<B@BB;87
@FZWRL:00056:00339
CGTGTCTCTAGGCACAGGATTTTGTGT
+
AAAAACCDBBE@CCBABACBDC:CCB9
@FZWRL:00057:00304
TACTGAGCTACACACACAGAAAGATTGGT
+
AABBBBDB?BAAACA@@B;;908>>;?=>
@FZWRL:00057:00308
AGCACTGTAGCTGTCACTAGTTACTTGT
+
;;BCCEBBBBCBAB@BBCDBB@BBB@BA
@FZWRL:00057:00320
ACGCTCGACATGCCCAGGTACAGGA
+
B@???BBCCBB>@>:@@>B>CBB9;
@FZWRL:00057:00338
ACGCTCGACATGCCCAGGTACAGGA
+
BBAABDBCEDCCCD?AA?@CCCC=A
@FZWRL:00057:00347
CGTGTCTCTAGGCACAGGATTTTGTGTAG
+
BBAAABDDBCB@CCA?:94444,9@@9;<
@FZWRL:00058:00313
ATCAGACACGGACACCAGCAGAACA
+
933448889=244::24444/8,//
@FZWRL:00058:00333
AGCACTGTAACTGTCACT
+
B@A@GCC:::<CCCCABB
@FZWRL:00058:00334
AGCACTGTAGCTGTCACTAGTTACTTG
+
ABBBCBCCBCDBBBBBBBBCD@BBB@B
@FZWRL:00058:00335
ACGCTCGACATGCCCA
+
BB@?@BAGEBB>@@<@
@FZWRL:00059:00302
TACTGAGCTACACACACAGAAAGATTGGT
+
AA?ABBBBBBBBBCCCCB;996:@@<A@C
@FZWRL:00059:00331
CGTGTCTCTAGGCACAGGATTTTGTGTA
+
BBBBBBDDBAB@BBAAB@CCDC:BBB==
@FZWRL:00059:00332
ACGAGTGCGTTCCCCATGTCGTAGGTACT
+
BBB@AAAAAA@BCC9BBBAABB@B?B<<<
@FZWRL:00059:00336
ACGCTCGACATGCCCA
+
BB@??DCCCCBBBB=B
@FZWRL:00059:00349
AGCACTGTAGCTGTCACT
+
CCCBCBCBBBCCCCCBBB
@FZWRL:00060:00309
ACGCTCGACATGCCCAGGTACAGGAG
+
B?9;;BBBABA>>@<@A>BCCCC;<<
@FZWRL:00060:00315
CGTGTCTCTAGGCACAGGATTTTGTGTAAGAGT
+
AAAAADCCFBB?BBBACBBCDD9B??11-111/
@FZWRL:00060:00318
TACTGAGCTACACACACAGAAAGATTGGT
+
B@@@BBCBCBBB?@<;<B>??<;;;>@=@
@FZWRL:00060:00320
TACTGAGCTACACACACAGAAAGATTG
+
B9<<CCEDBBBCA@AA@C@@@>@CCBC
@FZWRL:00060:00322
CGTGTCTCTAGGCACAGGATTTTGTGTAG
+
BB@@BBDDAAA@BBDCC@BAAA9?@@99;
@FZWRL:00060:00324
ACGAGTGCGTTCCCCATGTCGTAGGTACTC
+
BBB@AAAAAA@AAB:B@@?BDBBB@C:<<C
@FZWRL:00060:00335
CGTGTCTCTAGGCACAGGA
+
BBB@BFBCCBB@BCAACAC
@FZWRL:00061:00303
AGCACTGTAGCTGTCACTAGTTACTTGT
+
??BCCABBDCCCBBBBBBBBC?A??=@@
@FZWRL:00061:00309
TACTGAGCTACACACACAGAAAGATTGGT
+
AABABBBB?BBCBCBBAB99909@@<A>A
@FZWRL:00061:00312
TCTCTATGCGCTCCACATGTCTAAGGT
+
BBCEDAADBCBBC@C::;CB@995969
@FZWRL:00061:00329
TACTGAGCTACACACACAGAAAGATTGG
+
BA@ABBCBBBBCBB;;9B99909@?>B@
@FZWRL:00061:00342
CGTGTCTCTAGGCACAGGATTTTGTGT
+
CCCBCCCCCBA=;999<?BBCC7BA@9
@FZWRL:00061:00344
CGTGTCTCTAGGCACAGGATT
+
>AAAAABCAAA@BCBBC@CBD
@FZWRL:00062:00309
ACGCTCGACATGCCCAGGTACAGGAG
+
B@@?ABCCCCCDCC?A@=@BCCD99<
@FZWRL:00062:00316
ATATCGCGAGGTATGGAAGACTCATATAG
+
CC;;99>?995444424899994444449
@FZWRL:00062:00319
TACTGAGCTACACACACAAGAAAGATTGGTGCT
+
?==BBBDCBBAB@?AB@@;>>>0777=988574
@FZWRL:00062:00326
TACTGAGCTACACACACAGAAAGATTGGT
+
BA??BBCBBBBCBCB?@C99809>>;??B
@FZWRL:00062:00335
TACTGAGCTACACACACAGAAAGATTGGTG
+
B?==AABBBB?BBBB@?;844-9??<;910
@FZWRL:00062:00343
AGCACTGTAGCTGTCACTAGTTACTTG
+
;;CDCCCDBBCBBBABBDCGB@BDB@D
@FZWRL:00062:00347
ACGCTCGACATGCCCA
+
B@@@@BCCCCD@@@<@
@FZWRL:00062:00349
AGCACTGTAGCTGTCACT
+
AABBCCCBCCCBBBBBAA
@FZWRL:00063:00301
ACGCTCGACATGCCCAGGTACAGGAG
+
BABBBDDBCCDCCDAECBDCCBC;<<
@FZWRL:00063:00302
TACTGAGCTACACACACAGAAAGATTGGT
+
B??=ABCBBBBBBBC@?;884-8>>;?@B
@FZWRL:00063:00303
TACTGAGCTACACACACAGAAAGATTGGT
+
B@>?BBBBBBBB?@AB@B99909?@AC>B
@FZWRL:00063:00312
CGTGTCTCTAGGCACAGGATTTTGTGTAG
+
ABACCCBCCAB@BCBAB=9944,4A>8;;
@FZWRL:00063:00316
TACTGAGCTACACACACAGAAAGATTGGT
+
B?@@CGHAA@BBCCBBBC@@A@@BBBCCC
@FZWRL:00063:00321
AGCACTGTAGCTGTCACTAGTTACTTGT
+
;;CCHDCAAACBBBBBBDCDC@B??<@A
@FZWRL:00063:00335
TACTGAGCTACACACACAGAAAGATTGGT
+
AABABDCBBBAA@@B@@A99909@?>BAC
@FZWRL:00063:00336
ACGCTCGACATGCCCCAGGTACAGGAA
+
??BBBBCCCCBBCCC8@@=>?<11,1-
@FZWRL:00063:00340
CGTGTCTCTAGGCACAGGATTTTGTGTA
+
BB@@BCCF@?@@CBBCCECCDC:DCB;;
@FZWRL:00063:00347
AGCACTGTAGCTGTCACT
+
@@CC<:?DAACCCCBBBB
@FZWRL:00064:00302
AGCACTGTAGCTGTCACTAGTTACTTGT
+
DBCCCCCBAA><@BAABBBB@;=:849?
@FZWRL:00064:00307
AGCACTGTAGCTGTCACTAGTTACTTGT
+
=@@BCBDBACECCB<;<>>>>594:9:9
@FZWRL:00064:00310
CGTGTCTTAGGCACAGGATTTTGTGTAGA
+
CCBBB@A>::6;BBAB>A@IHBCCCA=>A
@FZWRL:00064:00313
ACGAGTGCGTTCCCCATGTCGTAGGTACTC
+
AABBBBBBBB@BCC:CCDBBB@?>@A:<;C
@FZWRL:00064:00314
ACGCTCGACATGCCCAGGTACAGGAG
+
BA@@@BBBCCCCCC?BB?BBCBCCAB
@FZWRL:00064:00318
ACGCTCGACATGCCCAGGTACAGGAG
+
B>@@BDCCCCCBBB>BB@CCBBB;<<
@FZWRL:00064:00328
AGCACTGTAGCTGTCACTAGTTACTTGT
+
;;CDCCBAAACABCBCBBEAAB?BB>BC
@FZWRL:00064:00333
CGTGTCTCTAGGCACAGGATTTTGTGTA
+
BB=BBCCBBBB@CCECB@?===6=99>A
@FZWRL:00064:00336
ACGCTCGACATGCCCA
+
BC:::BCCDCBBBB?C
@FZWRL:00065:00312
AGCACTGTAGCTGTCACTAGTTACTTGT
+
??BCCECBCCCBBBBBBCDCC?CAA>BC
@FZWRL:00065:00332
TACTGAGCTACACACACAGAAATGATTTG
+
498444444444444:99444-444..+.
@FZWRL:00065:00338
TACTGAGCTACACACACAGAAAGATTGGT
+
B?@>CCCBBBBBCCB@@?99809?>>BAD
@FZWRL:00065:00342
TACTGAGCTACACACACAGAAAGATTGGT
+
B@A>BBBBBBBBBBB@>;884-9>><@@D
@FZWRL:00065:00349
AGCACTGTAGCTGTCACT
+
@BCCBBC=;=CCBB@=89
@FZWRL:00066:00300
CGTGTCTCTAGGCACAGGATTTTGTGTAG
+
AAAABBBBBBB@DCBAB?CCDE:CCC@@?
@FZWRL:00066:00308
ACGCTCGACATGCCCAGGTACAGGAG
+
BA@@@DBBCCC>@@<@B?BCBBB=@A
@FZWRL:00066:00310
TACTGAGCTACACACACAGAAAGATTG
+
AAABCBCCBD@@ABA@AB9991999@B
@FZWRL:00066:00320
ACGAGTGCGTTCCCCATGTCGTAGGTACTC
+
BBB?@@@@AA@AAB9BAAABBDBB@A:<<C
@FZWRL:00066:00330
TACTGAGCTACACACACAGAAAGATTGGT
+
B???BBCCBBBBBBCBBB;;98;CB@D@C
@FZWRL:00066:00333
CGTGTCTCTAGGCACATGGATTTGTGTAAGG
+
BBB<11/144489994449444-/8666,/,
@FZWRL:00066:00347
TACTGAGCTACACACACAGAAAGATTGGT
+
A>>>AAAAAABBBCDCCA;996;AA@C@C
@FZWRL:00067:00317
AGCACTGTAGCTGTCACTAGTTACTTGT
+
>?BCGDCAAAEBBBBBBBCCB>B::6;A
@FZWRL:00067:00320
ACGCTCGACATGCCCAGGTACAGGAG
+
BBBABDBAABA>@@<@B@CCCEC;;<
@FZWRL:00067:00325
AGCACTGTAGCTGTCACTAGTTACTTGT
+
@@BCCCCCBBABBBBBBBCBB@BBB?BB
@FZWRL:00067:00327
TACTGAGCTACACACACAGAAAGATTGGT
+
BA@ABBCBBBBBBCDCCB;998;CB@C@C
@FZWRL:00067:00346
CGTGTCTCTAGGCACAGGATTTTGTGTA
+
BBBCCCCBAAAACCAACFCCCC9BB=>@
@FZWRL:00068:00302
ACGCTCGACATGCCCAGGTACAGGAG
+
BABBB@?@CCC@@@<@C@CCA@A;;<
@FZWRL:00068:00309
ACGCTCGACATGCCCAGGTACAGGAG
+
B@<99@@121;;BB>CC?DBCBB;<9
@FZWRL:00068:00323
TCTCTATGCGCTCCACATGTCTAAGGT
+
BCDCA@ACCDCBC@DBCBBBBCB@C@C
@FZWRL:00068:00336
TACTGAGCTACACACACAGAAAGATTGGT
+
B?==AABBBBBBBBA?@A98809?><@?B
@FZWRL:00068:00344
CGTGTCTCTAGGCACAGGATTTTGTGTA
+
BAAABBCC??@@BCCBC@DCCD:BB=99
@FZWRL:00069:00303
ACGAGTGCGTTCCCCATGTCGTAGGTACTC
+
BBB@AAA>@@@ABC:B:::DFCAB?@<<<C
@FZWRL:00069:00306
ACGCTGACATGCCCAGGTACAGGAGA
+
??@?BBCAAACCC@CDABCBCC9:;B
@FZWRL:00069:00309
ACGAGTGCGTTCCCCATGTCGTAGGTACTC
+
AABAAABBBB@ACC8B:::CCCAB?B;<<B
@FZWRL:00069:00312
TACTGAGCTACACACACAGAAAGATTGGT
+
B??=ABCBABBBBCDBBB;:96;AA?B@C
@FZWRL:00069:00325
CGTGTCTCTAGGCACAGGATTTTGTGTAG
+
CCCCDCCCAAABCCCCEAAACC6?>@>99
@FZWRL:00069:00326
TACTGAGCTACACACACAGAAAGATTGGT
+
@@ABBAAH@@@A=<<CAC@@@<@BB?B@C
@FZWRL:00069:00343
ACGCTCGACATGCCCAGGTACAGGA
+
B@@?BBBAEECBBB=BA>=<@=?:9
@FZWRL:00069:00345
CGTGTCTCTAGGCACAGGATTTTGTGTA
+
BBBBBCEDBBB@CCDBBCC@DB:CCC99
@FZWRL:00070:00300
AGCACTGTAGCTGTCACTAGTTACTTGTGTGC
+
BCCBBBBA@ACCCEBBDA@==54442444444
@FZWRL:00070:00304
ACGAGTGCGTTCCCCATGTCGTAGGTACTC
+
ABCCDBB>BA@CCB:B<=>CD<9<<999;@
@FZWRL:00070:00307
CGTGTCTCTAGGCACAGGATTTTGTGTAG
+
BBBBBCBCAAB@BCCCCACCBB6==9899
@FZWRL:00070:00314
ATATCGCGAGGGTATGGAAGACTCTATAGA
+
A@ABCA>B@AA?BDDKABABCEECAA@A;;
@FZWRL:00070:00316
ACGAGTGCGTTCCCCATGTCGTAGGTACTC
+
BBBBBBBBBB@@CC:B:=:CCCBB@;;<<C
@FZWRL:00070:00318
CGTGTCTCTAGGCACAGGATTTTGTGTAG
+
BBBABBAA@@BACC@AA<???A7?BB@?@
@FZWRL:00070:00321
TACTGAGCTACACACACAAGAAAGATTGGTG
+
BBB@@@BBBBBBA=?A9959@@:=>>@B?A>
@FZWRL:00070:00324
CGTGTCTCTAGGCACAGGATTTTGTGTAG
+
>>>ABBDD?@@@BBBAB@CCDD:DDB==@
@FZWRL:00070:00340
ATATCGCGAGGGTATGGAAGACTCTAT
+
?>AB?@@CBBB?CCCC>ABAECCD@>?
@FZWRL:00071:00317
TACTGAGCTACACACACAGAAAGATTGGT
+
B>;=BBBBABBBABDAB@9446;>?@C@B
@FZWRL:00071:00319
ACGAGTGCGTTCCCCATGTCGTAGGTACTC
+
BBBBBBBBBB?BCC:B:=<EFCCCCA;<<E
@FZWRL:00071:00324
AGCACTGTAGCTGTCACTAGTTACTTGT
+
@ABCCBCCBBCB???BBBCCC@CBB?BD
@FZWRL:00071:00334
TCTCTATGCGCTCCACATGTCTAAGGT
+
CBBB@@ACCDCCC@DABBAAABB?C@B
@FZWRL:00071:00346
AGCACTGTAGCTGTCACTAGTTACTTG
+
@ACDA@ACCCDBBB@BBCCAB@BBB?D
@FZWRL:00072:00302
ACGCTCGACATGCCCAGGTACAGGAG
+
C>??ACCCCCB@@@<@A?CCBBB:<<
@FZWRL:00072:00306
AGCACTGTAGCTGTCACTAGTTACTTGT
+
@@CCBABCCCBBBBBBBBB@@=>@=;@A
@FZWRL:00072:00324
TCTCTATGCGCTCCACATGTCTAAGGTA
+
>9499?>A@@=11,1<>@BCAAA@A?AC
@FZWRL:00072:00325
TGATACGTCTCCTTCCTTAGTTACTTCA
+
BC@?ABBBCAA>AAC@A?>@@;>9969@
@FZWRL:00072:00326
TAGTATCAGCCTCGCCATGACGAAGGTATTCC
+
BACAABCCCC@BBBA?ABACB9;8<@@@A@D?
@FZWRL:00073:00319
CGTGTCTCTAGGCACAGGATTTTGTGTAG
+
BBAAAAAA@@@@CBBBB?AADC:DEE?>>
@FZWRL:00073:00322
ACGCTCGACATGCCCAGGTACAGGAG
+
BA?@ADCCCDCBBB=BB@BBBAB=?A
@FZWRL:00073:00331
CGTGTCTCTAGGCACAGGATTTTGTGTAG
+
BBBCCCDCA@@@CCCDC@CCDD:AAB;;;
@FZWRL:00073:00337
TACTGAGCTACACACACAGAAAGATTGGT
+
A??@AABB?BBBBBDDCB???<@AB@B@>
@FZWRL:00073:00339
TACTGAGCTACACACACAAGAAAGATTGGT
+
B@>>BBBB@ABAB:8:11,1AA8:8;:;:;
@FZWRL:00073:00342
ATCAGACACGGACACAGCAGAACACTAC
+
>?:9;@?@BC@CCEDAA@>;69::111:
@FZWRL:00074:00307
ACGCTCGACATGCCCAGGTACAGGAG
+
B@?@?ABBAA@CCC<B@=@>9995;;
@FZWRL:00074:00314
TACTGAGCTACACACACAGAAAGATTGGT
+
>>@BCCBBBBBBBCECBAA@@>ABB@C@C
@FZWRL:00074:00316
CGTGTCTCTAGGCACAGGATTTTGTGTAG
+
BBBBBBBBAAABCBCBB@CCDD:FDC;::
@FZWRL:00074:00327
CGTGTCTCTAGGCACAGGATTTTGTGTAG
+
AAAABCBAAAABBBB@FEDADD:BBA==@
@FZWRL:00074:00329
ACGCTCGACATGCCCAGGTACAGGAG
+
BB@@@BBCCDCBBD=BB@BBDCCCAA
@FZWRL:00074:00333
TACTGAGCTACACACACAGAAAGATTGGT
+
A@A>BBCBBBBBBCEB@B;;8-9>>=A@D
@FZWRL:00074:00336
ACGAGTGCGTTCCCCATGTCGTAGGTACTC
+
BBBAAAAAA;9=AB9C???BCDBB@A@AAC
@FZWRL:00074:00345
ACGAGTGCGTTCCCCATGTCGTAGGTACTC
+
BAAABBBBBB@BCD:E::9BBB?B@@AAAC
@FZWRL:00074:00346
ACGCTCGACATGCCCAGGTACAGGAG
+
BBBBBBBCBB=9;96;@?CBBBB;;<
@FZWRL:00074:00347
TACTGAGCTACACACACAGAAAGATTGGT
+
B@>>BBBA?@BBBBEBA@;88-9>>=A@D
@FZWRL:00075:00300
AGCACTGTAGCTGTCACTAGTTACTTGT
+
??BCCEDAAADBBBCBBBCCB@BBB@CD
@FZWRL:00075:00301
TACTGAGCTACACACACAGAAAGATTGGTGCT
+
CBBBBABBBBCCCCCBBB;;;7;BB@C?BBCC
@FZWRL:00075:00312
CGTGTCTCTAGGCACAGGATTTTGTGTAGA
+
BBBBADABBBB@BBBBCEABCC:AA@9999
@FZWRL:00075:00313
TACTGAGCTACACACACAGAAAGATTGGTGCT
+
AA@@@BABAB@@<<=BAB9<<:9A@>B?GCCB
@FZWRL:00075:00315
TACTGAGCTACACACACAGAAAGATTGGT
+
@>>=BBCB@AABBBCCCC;996;99?A>B
@FZWRL:00075:00331
TACTGAGCTACACACACAGAAAGATTGGT
+
BBBBBCCBBBBBCCAAA@ABB?BLD@C?B
@FZWRL:00075:00334
CGTGTCTCTAGGCACAGGATTTTGTGTAG
+
BB@@@CBCAAB@BCCBDCBAFC:CB@449
@FZWRL:00075:00339
ACGAGTGCGTTCCCCATGTCGTAGGTACTC
+
BBBBBBBBBB@CCB9B;<;AAA9958999B
@FZWRL:00075:00342
ACGCTCGACATGCCCAGGTACAGGAG
+
B@9::BBBCCCCCG@DB?ABCBB@BB
@FZWRL:00075:00344
CGTGTCTCTAGGCACAGGATTTTGTGTAG
+
BBBBBBBCAAB@BCCCCAAAAA6A=9==@
@FZWRL:00076:00301
CGTGTCTCTAGGCACAGGATTTTGTGTAG
+
BBBBBDCC@??@BCCDEACCEC:BB?===
@FZWRL:00076:00305
ACGCTCGACATGCCCAGGTACAGGAG
+
BBBAABCCD@A;;;6:@@BBCCC;;<
@FZWRL:00076:00324
ACGAGTGCGTTCCCCATGTCGTAGGTACTC
+
BBBAAAAAAA@ACC9B:::CBB=B@A<=>D
@FZWRL:00076:00335
AGCACTGTAGCTGTCACTAGTTACTTGT
+
;;BBB?BABCBCBBBBBBCDC@BBB?BB
@FZWRL:00077:00303
TCTCTATGCGCTCCACATG
+
7899=99>@@??>;>9944
@FZWRL:00077:00309
CGTGTCTCTAGGCACAGGATTTTGTGTAGA
+
AAAABBBBB=BBCCCDC?AADD:DCDA@@B
@FZWRL:00077:00342
CGTGTCTCTAGGCATAGGATTTTGTGTAG
+
DJCBBBBBBCECAAAAA69999/9>>9;;
@FZWRL:00078:00303
ACGCTCGACATGCCCA
+
BBBBBBBDCCCBBB=B
@FZWRL:00078:00305
TACTGAGCTACACACACAG
+
AAABBBBBBAAAACDA?A;
@FZWRL:00078:00309
AGCACTGTAGCTGTCACTAGTTACTTGT
+
<<CCHFDAAACBBCBBBBCBB<?996;A
@FZWRL:00078:00322
CGTGTCTCTAGGCACAGGATTTTGTGTAG
+
AAAACCCCA@@ADCECC@CBDB:DCB99;
@FZWRL:00078:00333
CGTGTCTCTAGGCACAGGATTTTGTGTAG
+
@AAAACBDBBE@BBBCC?BBBB9BBB99;
@FZWRL:00078:00347
ACGCTCGACATGCCCAGGTACAGGAG
+
B?@??CCCCBBBBB>AABBBCBC?EB
@FZWRL:00079:00300
TAGTATCAGCCTCGCCATGACGAAGGTATTCC
+
@@BBBBCBBB@?@@B@BA@AA<;:;@@@A=@8
@FZWRL:00079:00301
TACTGAGCTACACACACAGAAAGATTGGTG
+
?<<>AABBBBBBBCCCCB@>>:@@??C@CC
@FZWRL:00079:00304
ATATCGCGAGGGTATGGAAGACTCTATAG
+
CAAABBDCCCC>CDBB?B@BBBBCA?A<?
@FZWRL:00079:00307
AGCACTGTAGCTGTCACTCGTTACTTGT
+
@ABBDDB??@CBCCCBBBBA=<=9849>
@FZWRL:00079:00308
TACTGAGCTACACACACAGAAAGAATGGTGCTGC
+
CBBBBCCCCCCCAA<<<AABB@AECCC?BCCCCA
@FZWRL:00079:00325
CGTGTCTCTAGGCACATGGATTTGTGTAG
+
BB@@AB<999958994442444-49444:
@FZWRL:00079:00333
AGCACTGTAGCTGTCACTAGTTACTTGT
+
@?CCCCCBBBCABBBBBBBCD@CCC@AB
@FZWRL:00079:00334
ACGAGTGCGTTCCCCATGTCGTAGGTACTC
+
BBAAAAAAAA@ABB9B??@BCC@A@C;<<F
@FZWRL:00079:00349
ACGAGTGCGTTCCCCATGTCGTAGGTACTC
+
AAB?BBBB??>ACC:C::9BBDBB@A:<<C
@FZWRL:00080:00300
CGTGTCTCTAGGCACAGGATTTTGTGTAGAGGC
+
BAA@@@BBAAA@CECCB>BBED:CCB@?>9969
@FZWRL:00080:00305
ACGCTCGACATGCCCAGGTACAGGAG
+
BA:::CCDCCCBBB=BB@CACBB;9<
@FZWRL:00080:00315
TACTGAGCTACACACACAGAAAGATTGGTGCT
+
BBBBBCDBCCCBCDCCBC@@@<:;;@C@CCCC
@FZWRL:00080:00316
AGCACTGTAGCTGTCACTAGTTACTTG
+
@ABBCDC??ACCBBBBAA@@@@CBB=@
@FZWRL:00080:00336
ACGCTCGACATGCCCAGGTACAGGAG
+
BA?>?CBCCCBBBC>BB@BCCBC::;
@FZWRL:00080:00349
CGTTTCTCTAGGCACAGGATTTTGTGTAG
+
DEECACCC;;<>>>>>@<9999/999>;;
@FZWRL:00081:00309
ACGCTCGACATGCCCAGGTACAGGAG
+
BA@@ABDCCCC@@A>ACACBBDB;;<
@FZWRL:00081:00335
AGCACTGTAGCTGTCACTAGTTACTTGT
+
@ABEBBBDCDCB???BBBBCC@DBC?BB
@FZWRL:00081:00337
TACTGAGCTACACACACAGAAGATTGGT
+
@???BCCBBBBBBBCDCD998;A?>B@C
@FZWRL:00082:00300
TACTGAGCTACACACACAGAAAGATTGGTG
+
B?>?BBBBBBBB?BCCBC;;96;@>@C@FD
@FZWRL:00082:00322
CGTGTCTCTAGGCACAGGATTTTGTGTAG
+
BBAAABDDBCB@BCCCC@EAAA9A@@==@
@FZWRL:00082:00340
ACGCTCGACATGCCCAGGTACAGGAG
+
B?@AABCCDCBBHH@BB?@@B===?B
@FZWRL:00083:00322
CGTGTCTCTAGGCACAGGATTTTGTGTAG
+
BBAAABCDAAA?BCCCD@CCCC9BBB99;
@FZWRL:00083:00323
AGCACTGTAGCTGTCACTAGTTACTTGT
+
??CGBABDCCDBBBABBCCBC?AAA>AD
@FZWRL:00084:00308
ACGCTCGACATGCCCAGGTACAGGAG
+
AABBBBBCCDCBBA?ADACBAAACAB
@FZWRL:00084:00318
AGCACTGTAGCTGTCACTAGTTACTTGTG
+
?ABBBBBBBBCBB??BBCC??;===6<<C
@FZWRL:00084:00319
TACTGAGCTACACACACAG
+
BBACBCCBBBBBBBAA@BC
@FZWRL:00084:00323
TACTGAGCTACACACACAGAAAGATTGGTG
+
B?>>CBBBBBBCBBCCCB;998;BB@C@CB
@FZWRL:00084:00337
CGTGTCTCTAGGCACAGGATTTTGTGTAG
+
AAAAACCCCBA?ABBBCAEECC:DDB;;;
@FZWRL:00084:00343
AGCACTGTAGCTGTCACTAGTTACTTGT
+
@@BBCCDCBBBBAAAAAAACB?CBC>@?
@FZWRL:00084:00348
AGCACTGTAGCTGTCACTAGTTACTTGT
+
@@CBCBBAAACBBB@AAABCD@BBB?AA
@FZWRL:00085:00302
ACACTCGACATGCCCAGGTACAGGAGACTGATCACC
+
?A@BBB<=>==CCJBBB?BBBBB7:;;;BCD?@>>:
@FZWRL:00085:00307
CGTGTCTCTAGGCACAGGATTTTGTGTAGAG
+
ABBBBBAAABD@CB@99;9999/9@@98;AA
@FZWRL:00085:00309
CGTGTCTCTAGGCACAGGATTTTGTGTAGA
+
B?AAAAAA>>A@CCB::8<CBC9CCBA@A;
@FZWRL:00085:00322
CGTGTCTCTAGGCACAGGATTTTGTGTAGA
+
ABAABCCC@@@?BCAAC?@@@@6@BA;;<C
@FZWRL:00085:00328
ACGAGTGCGTTCCCCATGTCGTAGGTACTC
+
AABBBBBBBB@BCC:C:;;BCC8:6:999@
@FZWRL:00085:00332
CGTGTCTCTAGGCACAGGATTTTGTGTAG
+
AAAABBCCBAB@BCDCB@BCFC:CBC99;
@FZWRL:00085:00337
AGCACTGTAGCTGTCACTAGTTACTTGT
+
BBBDBBBDCDCBBBBBBBCCD@B??=@@
@FZWRL:00085:00342
ACGCTCGACATGCCCAGGTACAGGAG
+
A:;<BBBBDCCCCN?;98:@A=@=@@
@FZWRL:00086:00306
CGTGTCTCTAGGCACAGGATTTTGTGTAGA
+
AAAAAA@@@@B@CDCBB?AAEDAECC;9:;
@FZWRL:00086:00307
ACGCTCGACATGCCCAGGTACAGGAG
+
BBBACBCFCCCBBD?BBACBBBB>@@
@FZWRL:00086:00314
TACTGAGCTACACACACAGAAAGATTGGTGCTG
+
B@@ABBBBBBBCCCCCAA9990999>B?BCCDH
@FZWRL:00086:00316
ACGCTCGACATGCCCAGGTACAGGAG
+
B@@AABBCECCBCB>BC@BBBDCCAB
@FZWRL:00086:00342
CGTGTCTCTAGGCACAGGATTTTGTGTAG
+
@AAAAACCBCB@BBCCC@AAAC9AB@99;
@FZWRL:00086:00345
AGCACTGTAGCTGTCACTAGTTACTTGT
+
@BA@CICCCDFCDHCDBCCAA=@@>599
@FZWRL:00087:00305
AGCACTGTAGCTGTCACTAGTTACTTGT
+
@ACCBBBBBBBBA@<AABBBB?CBB?@?
@FZWRL:00087:00307
AGCACTGTAGCTGTCACTAGTTACTTGT
+
@@BCCBCCBBBB>>>BBBBCC=??A=@@
@FZWRL:00087:00326
TACTGAGCTACACACACAGAAAGATTGGT
+
AA?BBBCB@BBBBCCDBC@??=@?B@B@B
@FZWRL:00087:00340
CGTGTCTCTAGGCACAGGATTTTGTGTAG
+
BBAAACAC@@@?ABCDC@A@@@6=AA49;
@FZWRL:00087:00341
AGCACTGTAGCTGTCACTAGTTACTTGT
+
AABBDCCBABCBAAAABBCEB?ABB=A?
@FZWRL:00087:00342
ACGAGTGCGTTCCCCATGTCGTAGGTACTC
+
BBBBBBBBBB@BCB:C::9?CCA@?A<<<A
@FZWRL:00087:00347
AGCACTGTAGCTGTCACTAGTTACTTGT
+
@@BBCCCA?ABBCCABBBBCCABEB?BB
@FZWRL:00088:00314
CGTGTCTCTAGGCACAGGATTTTGTGTAGAG
+
BBBBBCBBBBC@CIGBB?BCDDFDEA;::88
@FZWRL:00088:00332
CGTGTCTCTAGGCACAGGATTTTGTGTAG
+
AAAAABCCAAA@BCCCB@BBCC:ECB@@A
@FZWRL:00088:00342
ACGCTCGACATGCCCAGGTACAGGAG
+
BAAABBBCCCDBBA=ABABBCBC:9;
@FZWRL:00089:00302
TACTGAGCTACACACACAGAAAGATTGGTGCT
+
B@AABCDB>AABBCDCCC???=@CC@C@BBBB
@FZWRL:00089:00307
TACTGAGCTACACACACAGAAAGATTGGTGCTG
+
AAAABBBBBBBBBBDBB@994-9>><C@B@CCC
@FZWRL:00089:00314
ACGAGTGCGTTCCCCATGTCGTAGGTACTC
+
BBBBBBBBBA?ABC9C???CBB?A@B;=<C
@FZWRL:00089:00323
CGTGTCTCTAGGCACAGGATTTTGTGTAG
+
BBCCDCCCAAA@BBA>@?BBBB:CBD>>>
@FZWRL:00089:00327
AGCACTGTAGCTGTCACTAGTTACTTG
+
@ABBBBCAABCBBBABBBBCC@CBB@B
@FZWRL:00089:00337
TACTGAGCTACACACACAGAAAGATTGGTGCT
+
BBBCBBCCCC;;<BBA>B9;;8<AA?C@CCCB
@FZWRL:00090:00304
TCTCTATGCGCTCCACATGTCTAAGGTACTG
+
99BCADAAAAACC@CCBBBDCDC@CE>>>DC
@FZWRL:00090:00306
CGTGTCTCTAGGCACAGGA
+
BBBBBBA>A@B@CCCCD@D
@FZWRL:00090:00308
CGTGTCTCTAGGCACAGGATTTTATGTAGA
+
BBBBBBBBAAA@DCCCC@ECFD9AAC@@@B
@FZWRL:00090:00310
ACGCTCGACATGCCCAGGTACAGAAG
+
CABAABCCC@BBBBBBB@A?=49;=@
@FZWRL:00090:00315
TACTGAGCTACACACACATGAAAGATTGGTGCTG
+
CAAADBBCBBBBGC<994449=:=>>>A>?<9??
@FZWRL:00090:00330
ACGCTCGACATGCCCAGGTACAGGAG
+
BBBBBCECCCB???=?B@BBBBB>@A
@FZWRL:00090:00334
ACGCTCGACATGCCCAGGTACAGGAG
+
BB???CCDCBCBCC>BB@BBCBB89;
@FZWRL:00090:00339
ACGCTCGACATGCCCAGGTACAGGAG
+
BBBAACBCCBBCCB>BB@BBCBC>@A
@FZWRL:00091:00301
CGTGTCTCTAGGCACAGGATTTTGTGTAGA
+
BBBABA@@@@@@ECCCC@BEFDFFDC?>@B
@FZWRL:00091:00326
AGCACTGTAGCTGTCACTAGTTACTTGT
+
ABCCBABA@ACCCCBABBBBB?CCB9::
@FZWRL:00091:00332
CGTGTCTCTAGGCACAGGATTTTGTGTAG
+
AACCCCCCDBC@C;;;CC9999/9>>@>A
@FZWRL:00091:00335
ACGAGTGCGTTCCCCATGTCGTAGGTACTC
+
BBB?@@BBBB@BCC:C@@@BDDBB@B:<<C
@FZWRL:00091:00344
ACGAGTGCGTTCCCCATGTCGTAGGTATC
+
BBCCCCC@>95111+11/,,,,/.6466=
@FZWRL:00092:00305
CGTGTCTCTAGGCACAGGTTTTTGTGTAGAG
+
AA@@@DBBAA@@BCCBC@CBBB3DCB9;;@@
@FZWRL:00092:00313
ACGAGTGCGTTCCCCATGTCGTAGGTACTC
+
BBBBBBBBAA@ABC9C:::BCCBB@B<><C
@FZWRL:00092:00319
ACGCTCGACATGCCCAGGTACAGGAG
+
B@@@@CDECCCCEC>BB>ABB@A>?@
@FZWRL:00092:00325
ACGCTCGACATGCCCAGGTACAGGAG
+
B???BBEDCAABCC>AA?@B@=>=?@
@FZWRL:00092:00332
AGCACTGTAGCTGTCACTAGTTACTTGT
+
;;CCBBBCBBDBBBABBCCGA<?==;@@
@FZWRL:00092:00333
ACGAGTGCGTTCCCCATGTCGTAGGTACTC
+
BBB?AAABBC@BCC:C::9BDBBB@B;<<C
@FZWRL:00092:00339
CGTGTCTCTAGGCACCAGGATTTTGTGTAGA
+
99444449444244424424444,///6///
@FZWRL:00092:00342
TACTGAGCTACACACACAGAAAGATTGGT
+
ABBCBBCCBCCCCCDCCB;998;BB?C@C
@FZWRL:00092:00346
ACGAGTGCGTTCCCCATGTCGTAGGTACTC
+
BBB>>>@AAA?ABC:C:::DDBBB@B<<<C
@FZWRL:00092:00349
CGTGTCTCTAGGCACAGGATTTTGTGTAG
+
AAAAACBCAAB?BCCDFADBBB9ABB=>@
@FZWRL:00093:00304
ACGAGTGCGTTCCCCATGTCGTAGGTACTC
+
BBBB@@@BBB@@BD:C:99?CB@@@A<<<B
@FZWRL:00093:00306
CGTGTCTCTAGGCACAGGATTTTGTGTAAG
+
;;9>>?=>94424444/7////*,,0**)*
@FZWRL:00093:00307
AGCACTGTAGCTGTCACTAGTTAATTGT
+
ABCBCBC?BACBB<<@BBBDB?@696<@
@FZWRL:00093:00310
ACGAGTGCGTTCCCCATGTCGTAGGTACTC
+
BBB@AAAAAA@ABC:C::9ABB@B@B<=<C
@FZWRL:00093:00319
TACTGAGCTACACACACAGAAAGATTGGTGC
+
>>@BBBCBBBBBBABADA@=><@@??BACBC
@FZWRL:00093:00332
TACTGAGCTACACACACAGAAAGATTGGTG
+
BAAABBCBABBBBCCDB@;94-9???B@CC
@FZWRL:00093:00339
AGCACTGTAGCTGTCACTAGTTACTTGT
+
BABB?@ACCCDBBAABBBA::8;BC>BB
@FZWRL:00093:00348
ACGAGTGCGTTCCCCATGTCGTAGGTACTC
+
?@BBABBCCC@CCC:F:::@CC?B@@;<<A
@FZWRL:00094:00300
ACGAGTGCGTTCCCCATGTCGTAGGTACTC
+
BBB@BBBCCBACBA6A;=:ACGBC@@<<<B
@FZWRL:00094:00306
ACGCTCGACATGCCCA
+
CAAABCCDCCCCCCBA
@FZWRL:00094:00307
ACGCTCGACATGCCCAGGTACAGGAG
+
BAAAABCCCBCCBA=BBABBBCB>@A
@FZWRL:00094:00308
CGTGTCTCTAGGCACAGGATTTTGTGTAGAG
+
BBBAA@@@@BBBB>?@D?CCBB:DDE;9::8
@FZWRL:00094:00317
AGCACTGTAGCTGTCACTAGTTACTTGTGT
+
BCBB@AABBBDCCCCABCCCC=A?B9;;CC
@FZWRL:00094:00324
ACGAGTGCGTTCCCCATGTCGTAGGTACTC
+
BBBBBBBBAB?ACC9C:;:BDCCC@@<<<C
@FZWRL:00094:00326
CGTGTCTCTAGGCACAGGATTTTGTGTAG
+
BBBBCCCDAAA@CCEBDCDCDC9FCB=>@
@FZWRL:00094:00329
ATCAGACACGGACACAGCAGAACACAC
+
BBBBBBBB??=>B@A:<<;<B@CBBCB
@FZWRL:00094:00337
AGCACTGTAGCTGTCACTAGTTACTTGT
+
AFCCA@ACEEBB@BBBDDEA=;=996;B
@FZWRL:00094:00343
CGTGTCTCTAGGCACAGGATTTTGTGTAG
+
AAB@@CBABBB@BBBBC@CCCC:BDB99;
@FZWRL:00095:00308
AGCACTGTAGCTGTCACT
+
;;CCCEBCBBDBB@@BBC
@FZWRL:00095:00309
CGTGTCTCTAGGCACAGGATTTTGTGTAGAG
+
@@BAABBBBBB@FCCCB?BACC:CCD=??99
@FZWRL:00095:00316
TCTCTATGCGCTCCACATGTCTAAGGTAC
+
BBBCA@ACAEACG@DCDCCBBCEBDAA@@
@FZWRL:00095:00332
ACGCTCGACATGCCCAGGTACAGGAG
+
BB@A@BBCCBBBBB@BA?BAA9989B
@FZWRL:00096:00304
TACTGAGCTACACACACAGAAAGATTGGTG
+
><<>ABBBBBBBBBECD@;99-989?C@CC
@FZWRL:00096:00306
TACTGAGCTACACACACAGAAAGATTGGT
+
B>>=ABBBB??@BBCBB@999-9==>C@C
@FZWRL:00096:00311
CGTGTCTCTAGGCACAGGATTTTGTGTAAGGC
+
BBB@CCBBABB@BCCDBDBBHH:BBB996;=A
@FZWRL:00096:00313
CGTGTCTCTAGGCACAGGATTTTGTGTAGAGG
+
BBBBBBDC@?@?BBCCFAEBCD:CCC899996
@FZWRL:00096:00322
TACTGAGCTACACACACAGAAAGATTGGTG
+
AA??BCCBBBBBBCCC;@844-9>>;@BCD
@FZWRL:00096:00327
CGTGTCTCTAGGCACAGGATTTTGTGTAAG
+
CDC@@ABAAAA=@;<<C8<<CD9CCBAA9<
@FZWRL:00096:00332
AGCACTGTAGCTGTCACTAGTTACTTGT
+
ADEDBABDCCCBAA>BBCCBBBCBB9::
@FZWRL:00096:00337
ACGCTCGACATGCCCAGGTACAGGAG
+
BBBBBBECDB@BBBBBB@BAA>>=?@
@FZWRL:00096:00340
CGTGTCTCTAGGCACAGGATTTTGTGTAG
+
BBAAABDDDCC@CBAADEDBDD:CCC@@@
@FZWRL:00096:00342
CGTGTCTCTAGGCACAGGATTTTGTGTAG
+
BBBBBBD@@BB@B=B?B@CDDD:CB@444
@FZWRL:00096:00346
ACGAGTGCGTTCCCCATGTCGTAGGTACTC
+
:=CGCGBA@B=@>>4>999@A@>>>?<<<A
@FZWRL:00096:00348
TACTGAGCTACACACACAGAAAGATTGGT
+
AAABBBCBBBBBBCCBBB@>?<@A><??A
@FZWRL:00096:00349
ACGCTCGACATGCCCAGGTACAGGAG
+
BBAAABBBCBBBBB=BB@BBCAA?AB
@FZWRL:00097:00306
CGTGTCTCTAGGCACAGGATTTTGTGTAGA
+
@AAACDBCAAB@CCCCC@CBAAACBB99;9
@FZWRL:00097:00313
AGCACTGTAGCTGTCACTAGTTACTTGTG
+
>?>BCCA@AACAACBAABBBC?CBB:;;C
@FZWRL:00097:00322
ACGAGTGCGTTCCCCATGTCGTAGGTACTC
+
BBBBBBBBCB=@@=4?999>><10,01111
@FZWRL:00097:00330
CGTGTCTCTAGGCACAGGATTTTGTGTAG
+
AAAAACACAAA@BABBEACCCC9AA=49;
@FZWRL:00097:00332
ACGAGTGCGTTCCCATGTCGTAGGTAT
+
BBBBBA=>@@699-99411///0,.66
@FZWRL:00097:00342
TACTGAGCTACACACACAGAAAGATTGGT
+
484994494444444444444-4991313
@FZWRL:00097:00349
ACGAGTGCGTTCCCCATGTCGTAGGTACTC
+
A@BBBBBBBB?CBB9?:;9@AA>>;>999B
@FZWRL:00098:00302
AGCACTGTAGCTGTCACTAGTTACTTGT
+
?@CBBBB@@AGCBB@AACBBB=??A9;;
@FZWRL:00098:00317
CGTGTCTCTAGGCACAGGATTTTGTGTAGA
+
BBCBCCBB@?>@BCCCF?AACB6=BC;;;<
@FZWRL:00098:00329
TACTGAGCTACACACACAAGAAAGATTGGTGC
+
AABBCCCB@AABB?A@;964>>9433771316
@FZWRL:00098:00338
ACGAGTGCGTTCCCCATGTCGTAGGTACTC
+
BBA?@@BBBB?BCB9B@??BDB?B@A<=<C
@FZWRL:00098:00339
TACTGAGCTACACACACAGAAAGATTGGTG
+
AAAABBCB@BBBBBCCAA944-9???C@CC
@FZWRL:00099:00308
AGCACTGTAGCTGTCACTAGTTACTTGT
+
BABBCBC@@ACBBBBBBCCBA?ABB=@?
@FZWRL:00099:00315
AGCACTGTAGCTGTCACTAGTTACTTGTGTG
+
BBBBBBCCFHHDCCBBBBBCC@CCC=@@>>9
@FZWRL:00099:00320
AGCACTGTAACTTCACTAGTTACTTGT
+
B??@CCC:;8;B>BCDDCCCAABC>AA
@FZWRL:00099:00322
TACTGAGCTACACACACAAGAAAGATTGGTGCTG
+
B@BCDCCCBBBBAAGA<<8;CC>@@B?A<<8667
@FZWRL:00099:00323
CGTGTCTCTAGGCACAGGATTTTGTGTAGA
+
@@BABBCDCCD?BCCCD@BBDD:CCC>>@;
@FZWRL:00099:00339
TACTGAGCTACACACACAGAAAGATTGGTG
+
???BBBBBBBBBB@AABB@@?<@BB@C?CB
@FZWRL:00099:00341
CGTGTCTCTAGGCACAGGATTTTGTGTAG
+
BBBABBCCBCB@BCCCC?CGEE:ECC99;
@FZWRL:00099:00347
ACGAGGCGTTCCCCATGTCGTAGGTACTC
+
BBBBB@@AB@BDF9B:;9ABBAB?@<=<G
@FZWRL:00050:00358
CGTGTCTCTAGGCACAGGATTTTGTGTAG
+
BBBBBBCCAAA@BCBABACCDB:AAC>>>
@FZWRL:00050:00362
CGTGTCTCTAGGCACAGGATTTTGTGTAG
+
AA@@BBCCAAA?BCDCC?BBDD:DCC99;
@FZWRL:00050:00376
ATCAGACACGGACACAGCAGAACACAC
+
:::@@@>?@B?AAAA<<;@=@>@@@BA
@FZWRL:00050:00379
ATCAGACACGGACACAGCAGAACACAC
+
BB@@?BBBDD?CCCCA@?CBB@BBBBB
@FZWRL:00050:00381
ACGAGTGCGTTCCCCATGTCGTAGGTACTC
+
BBBBBBBBBB@@CC:F@@A@@ABB@C;<>C
@FZWRL:00050:00382
CGTGTCTCTAGGCACAGGATTTTGTGTAG
+
AAA;AADDBAA?ACCCC@CCCD9BBB>?A
@FZWRL:00050:00397
TACTGAGCTACACACACAGAAAGATTGGT
+
>>@BBBBBBBBBBCA?>;844-9>>=A@C
@FZWRL:00051:00360
TACTGAGCTACACACACAGAAAGATTGGT
+
A>@@CCCBBBBBBCEBAA;;;8;BB@C?C
@FZWRL:00051:00374
TACTGAGCTACACACACAGAAAGATTGGT
+
A@ABBBBBB>AABBBAAA;946;AA>C@C
@FZWRL:00051:00380
TACTGAGCTACACACACAGAAAGATTGGT
+
@>>ABBBBBBBBBBGA>;884-9>>;??D
@FZWRL:00051:00385
CGTGTCTCTAGGCACAGGATTTTGTGTAAGGC
+
BBAABCDDCBB?ABBBCACCCD:C:866,/-1
@FZWRL:00052:00351
TACTGAGCTACACACACAGAAAGATTGG
+
AA??CCCBBBBBBBDBA@;9469>@?B@
@FZWRL:00052:00367
ATCAGACACGGACACAGCAGAACACAC
+
A?>@ABBBBB@BBCBBBBB@?<@B?<>
@FZWRL:00052:00374
CGTGTCTCTAGGCACAGATTTGATGTAGA
+
4444444/6//,/26///665//////94
@FZWRL:00052:00380
TACTGAGCTACACACACAGAAAGATTGGT
+
@@BBBBCBBBBBBCGBBCBBB?BCD?B?<
@FZWRL:00052:00388
CGTGTCTCTAGGCACAGGATTTTGTGTAG
+
???BCCDDCCB@DDDCD@ECCC9BDB@@@
@FZWRL:00053:00359
CGTGTCTCTAGGCACAGGATTTTGTGTAG
+
AAAAAADB@?A?BBBAB?BBBB:AAD???
@FZWRL:00053:00377
AGCACTGTAGCTGTCACTAGTTACTTGT
+
;;CCAAADBCCBBBABBBCAAB@AA>AB
@FZWRL:00053:00387
AGCACTGTAGCTGTCACTAGTTACTTGT
+
<;CCA@CCCCCBBB@BBCCAA=?>><?B
@FZWRL:00053:00388
ACGAGTGCGTTCCCCATGTCGTAGGTACTC
+
BBBBBBAAAA@ACC:D::9=@@=?<?;<<A
@FZWRL:00053:00394
ACGAGTGCGTTCCCCATGTCGTAGGTACTC
+
BABBAAABBB@BBC:D@@@BCBBB@C:<<C
@FZWRL:00054:00351
ACGCTCGTACCATGCCAGGTAGCAGAGA
+
>>///8/49:?;;442442433444444
@FZWRL:00054:00362
GACGAGTGCGTTCCCCATGTCGTAGGTACTC
+
@BBBBBBBBBC@BCC:CBBABBDBB@?:<<H
@FZWRL:00054:00387
CGTGTCTCTAGGCACAGGATTTTGTGTAG
+
@@@ABBCCBBB@DCDCBADCDD:BCB@@@
@FZWRL:00055:00359
TACTGAGCTACACACACAGAAAGATTGGT
+
@??=AABA?@BBAAAA@;988-9>>;??B
@FZWRL:00055:00366
ACGAGTGCGTTCCCCATGTCGTAGGTACTC
+
BBBBBBBBCD?EBB9B?>?BBA?A@A;<<D
@FZWRL:00055:00372
CGTGTCTCTAGGCACAGGATTTTGTGTAG
+
@B@@@@CAC@@<<111?:1111+169944
@FZWRL:00055:00380
CGTGTCTCTAGGCACAGGATTTTGTGTAG
+
BB@AACAC@@B@BCBBA=DBFC:BBC???
@FZWRL:00055:00382
AGCACTGTAGCTGTCACTAGTTACTTGT
+
@@DCADACCCCBBB@@BBBBD@CBB???
@FZWRL:00055:00388
TACTGAGCTACACACATAGAAAGATTGGTGCTG
+
BBBCCABA:;9?@@BA@B=AA>BBA>B>A@@:;
@FZWRL:00055:00392
ACGCTCGACATGCCCAGGTACAGGAG
+
B::;ACCDCBACDH?;9247989599
@FZWRL:00056:00351
CGTGTCTCTAGGCACAGGATTTTGTGTAG
+
BAA@BCCBBBB@BCDCCACCCC9A@;449
@FZWRL:00056:00357
TACTGAGCTACACACACAGAAAGATTGG
+
AABBBBDBBBCCAAGCCCAA@<@@@=@G
@FZWRL:00056:00359
AGCACTGTAGCAGTCACTAGTTACT
+
DCCCFDDBAAABDCCDDCCBB@CCD
@FZWRL:00056:00371
CGTGTCTCTAGGCACAGGATTTTGTGTAAGA
+
BBA@BDCCBBB?BBBBB@BBCC:CBB99789
@FZWRL:00056:00372
AGCACTGTAGCTGTCACTAGTTACTTGT
+
@@BDCDCCBBCBBB@BBCBBCBD??=?B
@FZWRL:00056:00396
TACTGAGCTACACACACAGAAAGATTGGT
+
??=>AABAAAAA@CCCBB9996:@;>B@C
@FZWRL:00057:00371
TACTGAGCTACACACACAGAAAGATTGGT
+
??@BBBCBBBBCCCA?@?99909>>=A@C
@FZWRL:00057:00374
AGCACTGTAGCTGTCACTAGTTACTTGT
+
@@BBCCCBBBBBBB@ABBADB@BBB@BA
@FZWRL:00058:00350
TACTGAGCTACACACACAG
+
BA@AAAAAAAAABCDDB@;
@FZWRL:00058:00385
ACGAGTGCGTTCCCCATGTCGTAGGTACTC
+
BBBBBBBBBB@BCC:C@@@CDBBBAC;<>C
@FZWRL:00058:00397
AGCACTGTAGCTGTCACTAGTTACTTGT
+
@ADCAAACCCCBBBBBBBCCC@CBB899
@FZWRL:00058:00399
ATATCGCGAGGGTATGGAAGACTTCTATAG
+
;;@>99<@>@C:>99924<>8437771116
@FZWRL:00059:00358
TACTGAGCTACACACACAGAAAGATTGGT
+
BBBBCBCC@@@BA@AA@BBBA>BB?=?=?
@FZWRL:00059:00376
CGTGTCTCTAGGCACAGGATTTTGTGTAG
+
AAAAACCFAAB@BCAABCBBBB7AB@;;;
@FZWRL:00059:00386
ATCAGACACGGACACAGCAGAACACAC
+
BBBBAABBDD?BBCDBCCBA@=@CB>A
@FZWRL:00059:00387
ACGAGTGCGTTCCCCATGTCGTAGGTACTC
+
BB???ACBBB<@CC:D:;:?BA8:88999@
@FZWRL:00059:00390
CGTGTCTCTAGGCACAGGATTTTGTGTAG
+
@AABBCCDAAA@CCCCCACCDC:CBCBBB
@FZWRL:00060:00352
TACTGAGCTACACACACAGAAAGATTGGT
+
B???BBBBB@BBABCC@A;84-99848>A
@FZWRL:00060:00360
ACGCTCGACATGCCCAGGTACAGGAG
+
B@@@@BBBCCCCDCABB?BBCBC:9<
@FZWRL:00060:00361
AGCACTGTAGCGTCACTAGTTACTTGTG
+
=3111:7<BB<<<<<<AAA?=@@=<7//
@FZWRL:00060:00388
ACGCTCGACATGCCCAGGTACAGGAG
+
BBBAABBCCBBBCC>997:<?>>>89
@FZWRL:00061:00375
AGCACTGTAGCTGTCACTAGTTACTTGT
+
BBBCBBBCBBBBBCCBB@@CD@BBB@BB
@FZWRL:00062:00358
CGTGTCTCTAGGCACAGGATTTTGTGTAGA
+
BBBDCBBBDCCABCCAD?B?>?4>>?99<9
@FZWRL:00062:00366
CGTGTCTCTAGGCACAGGATTTTGTGTAG
+
CBBABCCBBAB@BCBBB@AA?A6@@@49;
@FZWRL:00062:00373
TACTGAGCTACACACACTGAAAAGATTGG
+
???BBCCDBA??A9<@=111<<1<>>;A?
@FZWRL:00062:00374
ATATCGCGAGGGTATGGAAGACTCTATAGAG
+
BBBBBBBBBBD@DDB=6:6;@@AC@?777,,
@FZWRL:00062:00376
CGTGTCTCTAGGCACAGGATTTTGTGTAG
+
BBA@B@CCCCB@BBBBDACDDC9BB=9=@
@FZWRL:00062:00386
ACGAGTGCGTTCCCCATGTCGTAGGTACTC
+
BBBBB@ABBB@ACC:C:::CCC@C@C<<>C
@FZWRL:00063:00353
ACGAGTGCGTTCCCCATGTCG
+
BBBBBB@AAA@ABB9B???BB
@FZWRL:00063:00359
CGTGTCTTAGGCACAGGATTTTGTGTAG
+
BBCCDBC@@@>?CC=B>B@@@7BABBBB
@FZWRL:00063:00365
TACTGAGCTACACACACAGAAAGATTGGT
+
BA@A@BCBBBBEBC?9?@99909>?<>>A
@FZWRL:00063:00366
ACGAGTGCGTTCCCCATGTCGTAGGTACTC
+
BBBBBBBBB?>BA=7C?@@BCBBB@@;<<C
@FZWRL:00063:00393
CGTGTCTCTAGGCACAGGATTTTGTGTAGAG
+
BBBBBBCDBBB@BBCBD@CCCC:CDB===99
@FZWRL:00063:00397
ACGAGTGCGTTCCCCATGTCGTAGGTACTC
+
BBBBCCCCCC>BBB9@@BB@@@@@=B<=>C
@FZWRL:00064:00350
AGCACTGTAGCTGTCACTAGTTACTTG
+
@@CCCBCCBBBCCCBCCCDEE?BCC=A
@FZWRL:00064:00351
CGTGTCTCTAGGCACAGGATTTTGTGTAG
+
BBB@BCBC@@@@ABBBCACCCC9BB@==>
@FZWRL:00064:00355
CGTGTCTCTAGGCACAGGATTTTGTGTAG
+
AAABBDBCCBB@BBB@C?D@CC:@@?==@
@FZWRL:00064:00359
AGCACTGTAGCTGTCACTAGTTACATGT
+
BBBBA@DDCCCCBDBBBBC?==@9;<BE
@FZWRL:00064:00362
ATCAGACACGGACACAGCAGAACACAC
+
BB?ABBBBBB?BBCDCCCC@A>?C@=>
@FZWRL:00064:00364
AGCACTGTAGCTGTCACTAGTTACTTGT
+
BBCCCBCCBBBBBCCAABDFE?A@@=@A
@FZWRL:00064:00381
ACGCTCGACATGCCCAGGTACAGGAG
+
BAA??BBCCCDAAA=AA=?BB@A>?@
@FZWRL:00064:00398
ACGCTCGACATGCCCAGGTACAGGAG
+
A???BBBBCBBBCC?@?=?7?44789
@FZWRL:00065:00355
ACGCTCGACATGCCCAGGTACAGGAG
+
B@@?BCDCECBBBB=BB?BCBBB;<;
@FZWRL:00065:00364
TACTGAGCTACACACACAGAAAGATTGGT
+
BB@A@@BBBBBBBCA;9999909>>;>=>
@FZWRL:00065:00367
TACTGAGCTACACACACAGAAAGATTGGT
+
B?==BBBABBBCAAAAAA99809>>;B@C
@FZWRL:00065:00369
TAGTATCAGCCTCGCCATGACGAAGGTATTCC
+
CAB??ACAA@?>=;;8;?@@B;99>@@AA:<6
@FZWRL:00065:00389
TGATACGTCTCCTCCTTAGTTACATTCA
+
9<<BA@991;<-1/,/,//424444244
@FZWRL:00065:00395
AGCACTGTAGCTGTCACTAGTTACTTGT
+
@@BCADADCCCBBB@BBBBBBCBBB@AA
@FZWRL:00066:00353
TACTGAGCTACACACACAGAAAGATTG
+
AB@BBBBBBBCCCC?=>A9997<B?>C
@FZWRL:00066:00356
ACGAGTGCCGTTCCCCATGTCGTAGGTACTC
+
BBBBBBBA?BB@CCC:D@@@BCB=@>A<<<C
@FZWRL:00066:00364
AGCACTGTAGCTGTCACTAGTTACTTGT
+
AACDBBBBBEFACBBCCBDA?=?==;@B
@FZWRL:00066:00375
CGTGTCTCTAGGCACAGGATTTTGTGTAG
+
@AAAAC@@?=B@BBB?A@BCCC:BBC???
@FZWRL:00066:00382
CGTGTCTCTAGGCACAGGATTTTGTGTAG
+
BBBBBCDDBBA@BBBCDBCCCC9AA====
@FZWRL:00066:00386
AGCACTGTAACTGTCACTAGTTACTTGT
+
BBABAAA;96;BAACBBBBBC@CBB?BB
@FZWRL:00066:00391
CGTGTCTCTAGGCACAGGATTTTGTGTAGAG
+
@@@@BCBCBAA@BBCDECCCCC9BBB>??@@
@FZWRL:00067:00352
CGTGTCTCTAGGCACAGGATTTTGTGTA
+
BB@@@AAC?==@ABB@A=@@CC:CCE99
@FZWRL:00067:00356
TACTGAGCTACACACACAGAAAGATTGGT
+
BBB@BBBABBBBBBEBAB;9809>>;??B
@FZWRL:00067:00361
ATATCGCGTACGGTATGGAAG
+
9<;4487/////,/668,/,1
@FZWRL:00067:00368
AGCACTGTAGCTGTCACTAGTTACTTGT
+
AACEDCDCCCCBAA>BBBBDB@CBB@DB
@FZWRL:00067:00372
CGTGTCTCTAGGCACAGGATTTTGTGT
+
9@=BCCCC<<<>AD<=1;>>AB5><<1
@FZWRL:00067:00377
ACGAGTGCGTTCCCCATGTCGTAGGTACTC
+
BBA?@@@AAA@AAB:F@@??@@=?=>;<9A
@FZWRL:00067:00380
CGTGTCTCTAGGCACAGGATTTTGTGTAG
+
BABAACBCCBB@BCBABBBBCB:CCE>??
@FZWRL:00067:00383
ACGCTCGACATGCCCAGGTACAGGAG
+
BB???BBCCBBCCC?AA=?BB?B>?@
@FZWRL:00067:00393
AGCACTGTAGCTGTCACTAGTTACTTGT
+
BBCCCCBCBBCABBBBBCCCC@BBB=?@
@FZWRL:00068:00364
TAGTATCAGCCTCGCCATGACGAAAGGTATTCC
+
=>@<<9;?BB@:;;8294999444-4:444<?=
@FZWRL:00068:00374
ACGAGTGCGTTCCCCATGTCGTAGGTACTC
+
BB???BBBBA?ACC:C::9ABC@B>A<==C
@FZWRL:00068:00378
ACGCTCGACATGCCCAGGTACAGGAG
+
BBBBBBFCCCCFCC?;9;;CECC>AB
@FZWRL:00068:00379
ACGAGTGCGTTCCCCATGTCGTAGGTACTC
+
BB??@AAAAA@ABC:D???BDBBB@A:<;C
@FZWRL:00068:00381
ACGCTCGACATGCCCAGGTACAGGAG
+
CB???BBCCCB???<@B@BDCDC>?@
@FZWRL:00069:00350
TACTGAGCTACACACACAGAAAGATTGGTG
+
@===BABAAABBBCEBAB884-9>><@?AB
@FZWRL:00069:00352
TACTGAGCTACACACACAGAAAGATTGGT
+
BBBBBBCB@@ACAAAA@B999098858<<
@FZWRL:00069:00357
ACGAGTGCGTTCCCCATGTCGTAGGTACTC
+
BBA@ABBBBA@ACC:C:::BBDBC@A:<<C
@FZWRL:00069:00358
AGCACTGTAGCTGTCACTAGTTACTTG
+
;;DDCBBCCCCBBB@BBBCCC?A??=?
@FZWRL:00069:00360
TAGTATCAGCCTCGCCATGATCGAAGGTATTCCG
+
4444944:9;:@94421///666678,,,/,/,/
@FZWRL:00069:00364
TACTGAGCTACACACACAGAAAGATTGGT
+
B===ABBAA@BBBBCCCB;;96;AA>B@C
@FZWRL:00069:00372
AGCACTGTAGCTGTCACTAGTTACTTGT
+
99>849:AA@@A44489966:,1/7568
@FZWRL:00070:00362
TAGTATCAGCCTCGCCATGACGAAGGTATTCC
+
BBCDBBC@A@?@=?>;@>?>>9959@@@@595
@FZWRL:00070:00366
CGTGTCTCTAGGCACAGGATTTTGTGTAG
+
BBBBBBDB@CB@BBA@A????A79AA;<<
@FZWRL:00070:00370
AGCACTGTAGCTGTCACTAGTTACTT
+
BBBBBCCEBBCABBCBCCBDD@BBB?
@FZWRL:00070:00385
TGATACGTCTCCTTCCTTAGTTACTTCA
+
BBB?BBBBAAA@C@C@CABBB@BAB@BC
@FZWRL:00070:00389
ACGAGTGCGTTCCCCATGTCGTAGGTACTC
+
BBBBBBBBBB@BCB:C;99>CBAB@C<<=C
@FZWRL:00070:00391
TACTGAGCTACACACACAGAAAGATTGG
+
??@CCCCA@@@AAACDBC???<@@@?A@
@FZWRL:00070:00397
TACTGAGCTACACACACAGAAAGATTGGT
+
BBB@BBCCBBBBCCCBBB;;879>>=A@C
@FZWRL:00070:00398
CGTGTCTCTAGGCACAGGATTTTGTGTAG
+
BBAAAADB@?B@BCBADEBCCD:BC=449
@FZWRL:00070:00399
TACTGAGCTACACACACAGAAAGATTGGT
+
B?==BBCBBBBBBCCD@;;44-9><;@BC
@FZWRL:00071:00355
CGTGTCTCTAGCACAGATTTGATGAGTAG
+
4///////;444;944444-444444448
@FZWRL:00071:00358
TACTGAGCTACACACACAGAAAGATTGGT
+
BBDCDCCBBBBBBCDBAB;;979>?<?@B
@FZWRL:00071:00386
ACGCTCGACATGCCCAGGTACAGGAG
+
BBBAABEDDDDBBB=AA>ABCBC?AB
@FZWRL:00071:00393
ACGCGACATGCCCAGGTACAGGAG
+
BBBBBBBBAABA@AB@ACBCB?BB
@FZWRL:00072:00361
CGTGTCTCTAGGCACAGGATTTTGTGTAGG
+
BBA=BCCDAAA@BBBCB?D@CC:C@@6//,
@FZWRL:00072:00363
AGCACTGTAGCTGTCACTAGTTACTTG
+
;;CCBABCCCCBBAABBBCCB@CBB@B
@FZWRL:00072:00365
ACGAGTGCGTTCCCCATGTCGTAGGTACTC
+
BBB?@@AAAA@AAA:C???BCBBB@B@AAC
@FZWRL:00072:00385
TACTGAGCTACACACACAGAAAGATT
+
@???BBDCABBBAACCBB;;96;A@?
@FZWRL:00072:00386
AGCACTGTAGCAGTCACTAGTTACTTGT
+
BBBBBCC=:@CCDECCA@ABB>@AA=AB
@FZWRL:00072:00395
TACTGAGCTACACACACAGAAAGATTGGT
+
??=>BBBB?@AAABCCCB;996;??=@@C
@FZWRL:00073:00350
ACGCTCGACATGCCCAGGTACAGAAG
+
B?@@B@AACCCCCC?CC<>>B99;9<
@FZWRL:00073:00362
TACTGAGCTACACACACAGAAAGATTGGTG
+
A@A>99?9988=9@AA==:8;,/..,.343
@FZWRL:00073:00365
AGCACTGTAGCTGTCACTAGTTACTTGT
+
<=CB=AC=<>BCBBBCCCCDC@CDDBCB
@FZWRL:00073:00369
ACGAGTGCGTTCCCCATGTCGTAAGGTACTC
+
BBBB@AAAAA@AAA9CCCBBB@@?A@CDEBB
@FZWRL:00073:00373
CGTGTCTCTAGGCACAGGATTTTGTGTAG
+
AAAAAADD???@BBCCC@DCCD6>@;//1
@FZWRL:00073:00382
ACGCTCGACATGCCCAGGTACAGGAG
+
BBBBBBBDEBBBBB>??<=;=>A@BB
@FZWRL:00073:00384
TACTGAGCTACACACACAGAAAGATTGGT
+
B@AAABBBA@BBBCDDAA994-9<<<A@C
@FZWRL:00073:00395
CGTGTCTCTAGGCACAGGATTTTGTGTAG
+
BBBBAABDDAB?BCBCC@CCCC:CCA999
@FZWRL:00074:00362
CGTGTCTCTAGGCACAGGATTTTGTGTAGAGG
+
CCCCCCBBBBA>>=999699AA4A@@999942
@FZWRL:00074:00379
CGTGTCTCTAGGCACAGGATTTTGTGTAAGA
+
BBBABBCCBBC@BCCBC@@?CC:B@@44599
@FZWRL:00074:00386
CGTGTCTCTAGGCACAGGATTTTGTGTAAGGC
+
AAAAABDDBBB@BCBAB@DBBC9822,,*-+-
@FZWRL:00075:00378
ACGCTCGACATGCCCAGGTACAGGAG
+
B@@?BBBCCCB>??<@@@BBDDB>?@
@FZWRL:00075:00392
TACTGAGCTACACACACAGAAAGATTGGT
+
B>>>BBAA@@@AAACDBB9996:<<@C@B
@FZWRL:00075:00394
TACTGAGCTACACACACAGAAAGATTGGT
+
BABBBBBAB@BBBBCCBB;996;@;<A@C
@FZWRL:00075:00399
TACTGAGCTACACACACAGAAAGATTGG
+
AA?BBBCBBBBBBBCFCC@@@=@BB?A@
@FZWRL:00076:00375
ACGCTCGACATGCCCAGGTACAGGA
+
BB@@@BBBFCCCCC@??=@ABBB@B
@FZWRL:00076:00381
ATCAGACACGGACACAG
+
BB@@ABBBCB@BCCCBB
@FZWRL:00076:00391
TACTGAGCTACACACACAGAAAGATTGGT
+
B???BBBBBBBBBCCCBB9998:BB@E@A
@FZWRL:00076:00396
TACTGAGCTACACACACAGAAAGA
+
BBBBBCCDCCFAADDDACECC>BB
@FZWRL:00077:00350
CGTGTCTCTAGGAACAGGATTTTGTGTAGAG
+
AAAAABCDAAA642888;?BCC4<<<1----
@FZWRL:00077:00351
ATCAGACACGGACACAGCAGAACACAC
+
BBBB??@BBB>ABBDCCBBBB@DCBAA
@FZWRL:00077:00357
ACGCTCGACATGCCAGGTACAGGAG
+
BAAB?BBCCCCAA>ABABBAAB::;
@FZWRL:00077:00360
ACGCTCGACATGCCCAGGTACAGGAG
+
CAAA?BBCCBBBBB=BB@BBDDBAAA
@FZWRL:00077:00362
ACGAGTGCGTTCCCCATGTCGTAGGTACTC
+
BBBBAABBBB@BCC:C@@?BBBBB@>@ABC
@FZWRL:00077:00363
TGATACGTCTCCTTCCTTAGTTACATTCA
+
:<;B;;;>;><,1,/,/,//424444244
@FZWRL:00077:00372
AGCACTGTAGCTGTCACTAGTTAATTG
+
;;HHECBBBBCBCCBBBBADC@C::8<
@FZWRL:00077:00375
ACGAGTGCGTTCCCCATGTCGTAGGTACTC
+
BBA@ABBAAA@=AB:B:::BBB@B@B<<<C
@FZWRL:00077:00379
AGCACTGTAGCTGTCACTAGTTACTTG
+
@@CCDECBBBCBBAABBCCECBCCB?B
@FZWRL:00077:00380
TACTGAGCTACACACACAGAAAGATTGGT
+
BA?BBBCBABBBBCCCCB;998;@@?B@C
@FZWRL:00077:00386
ACGCTCGACATGCCCAGGTACAGGAG
+
B@<;<BB<>=BBCD@CDAFAAAA:;;
@FZWRL:00077:00398
CGTGTCTCTAGGCACAGGATTTTGTGTAG
+
@@@@BBBBAAA@BCBBBACBCC:ECC99;
@FZWRL:00078:00351
CGTGTCTCTAGGCACAGGATTTTGTGTAGA
+
BAAABBCDBBB@DCBAB?@@==6@@?;;;@
@FZWRL:00078:00355
ACGAGTGCGTTCCCCATGTCGTAGGTACTC
+
BBBBBBBBBB@ABC:C@@@BBBAA@A:<;C
@FZWRL:00078:00362
AGCACTGTAGCTGTCACTAGTTACTTGT
+
BECBCCCCBBCBBB@ABBCBC@CBB@BB
@FZWRL:00078:00364
CGTGTCTCTAGGCACAGGATTTTGTGTAGA
+
@@@AABDDBCB@CDCCC@ECDC:BBB>>@A
@FZWRL:00078:00367
TACTGAGCTACACACACAGAAAGATTGGT
+
A?@@AAAA?@BBBCBA>;884-9>><@@C
@FZWRL:00078:00383
TACTGAGCTACACACACAG
+
ABAABAA<;;>>99;:99B
@FZWRL:00078:00385
CGTGTCTCTAGGCACAGGA
+
AAAAAAAA?=B@ABB@A?@
@FZWRL:00079:00359
CGTGTCTCTAGGCACAGGATTTTGTGTAG
+
BBB@@BCBD@@?ABBAB=A@BB:BBC>>>
@FZWRL:00079:00383
TACTGAGCAGAAAGATTGGTGCTGCG
+
AAAAABFCB9::6;DB@C@CCBBBC>
@FZWRL:00080:00350
AGCACTGTAGCTGTCACT
+
@@CCCDCCDDCBBBABBD
@FZWRL:00080:00352
TGATACGTCTCCTTCCTTATACTTCA
+
AAA<>ABBBBB@C@C@C@B@A@C@BC
@FZWRL:00080:00353
TACTGAGCTACACACACAGAAAGATTGGTGCTG
+
B@AACCCBABBCECCB@C99909?A>B@CBAAB
@FZWRL:00080:00358
CGTGTCTCTAGGCACAGGATTTTGTGTAGA
+
BBBABBDDBCB@BCEBB@CCED:DCB99;@
@FZWRL:00080:00362
AGCACTGTAGCTGTCACTAGTTACTTGT
+
BBBBCDCDCCDCBBABBBBCCACBC?BB
@FZWRL:00080:00368
CGTGTCTCTAGGCACAGGATTTTGTGTAG
+
BBBBBBCCBBB@BCB@BAC@BB:CCC??>
@FZWRL:00080:00384
TACTGAGCTACACACACAGAAAGATTGGT
+
BBBBBBBBBBBBBCCCAA9996;A@?C@C
@FZWRL:00081:00355
ACGCTCGACATGCCCAGGTACAGGAG
+
B@@?BDCCDCDAEB?BBAB@BBB::;
@FZWRL:00081:00378
ATCAGACACGGACACAGCAGAACACA
+
BBBB??@BBB@BBCCCDCB??=?CBA
@FZWRL:00081:00380
TATAGTCTCCTC
+
44/////68599
@FZWRL:00081:00387
CGTGTCTCTAGGCACAGGA
+
AABBBBBCAAAABCCBB?G
@FZWRL:00081:00390
TACTGAGCTACACACACAG
+
BABBBBBBBBBBBBDBC@;
@FZWRL:00081:00391
AGCACTGTAGCTGTCACT
+
AACDDCCCCCBABBBBB@
@FZWRL:00082:00381
TACTGAGCTACACACACAGAAAGATTGGT
+
??@@AAB@@@BBBBDD>A;44-9><<@@C
@FZWRL:00082:00389
CGTGTCTCTAGGCACAGGATTTTGTG
+
@@99999999924444424444,494
@FZWRL:00083:00351
CGTGTCTCTAGGCACAGGATTTTGTGTAGA
+
BBBABBDDDAA@BCBBB?ADDB:CCC99;A
@FZWRL:00083:00355
CGTGTCTCTAGGCACAGGATTTTGTGTAGA
+
BBBBBBCBBBB@CCCCD?A===6@;;49;@
@FZWRL:00083:00362
CGTGTCTCTAGGCACAGGATTTTGTGTAGA
+
BBB@BCBCAAB@CDDBBEDAFC:DCB9499
@FZWRL:00083:00365
ATCAGACACGGACACAGTAAGAACACAC
+
BBBB??@CCB@BCB888//,11,1>>>C
@FZWRL:00083:00371
TACTGAGCTACACACACAGAAAGATTGGT
+
B>>>BBBBBBBBBBCB?A844-9>>>B@C
@FZWRL:00083:00372
ACGCTCGACATGCCCAGGTACAGGA
+
BAAABBCCCCBCEC?AB?BBBAB>@
@FZWRL:00083:00376
CGTGTCTCTAGGCACAGGATTTTGTGTAG
+
BBBBBBDCCDC@DCBBC?BBCC7?A@999
@FZWRL:00083:00381
ACGCTCGACATGCCCAGGTACAGGA
+
BBBAABBCDBBBCB>@@=>??=?>?
@FZWRL:00083:00382
TACTGAGCTACACACACAGAAAGATTGG
+
??@BCCCA@ABB@BCDDD@@@=@BB@B@
@FZWRL:00083:00397
AGCACTGTAGCTGTCACTAGTTACTT
+
@@BCCBBCBBCCBBBBBBBCC@CBB?
@FZWRL:00083:00399
ACGCTCGACATGCCCAGGTACAGGAG
+
CC@@@DCCCCCCCC?BB?BBCBC>AA
@FZWRL:00084:00353
CGTGTCTCTAGGCACAGGATTTTGTGTAGAGGCATCACCGA
+
CCEDCCBC<;=?ABBBB8<<BB7BB@>984424966665//
@FZWRL:00084:00373
TACTGAGCTACACACACAGAAAGATTGGT
+
BABABBCBBBBBCDBB;:<BB>@@@CCBC
@FZWRL:00084:00392
CGTGTCTCTAGGCACAGGATTTTGTGTA
+
AABBBB@@@C@@BBB@@?CDDD:BBD99
@FZWRL:00084:00393
TACTGAGCTACACACACAG
+
BA?BBBCBBBBBBABABA9
@FZWRL:00084:00398
AGCACTGTAGCTGTCACTAGTTACTTGT
+
??BCCCBBBBCBBB@ABBAAD@CBB>A@
@FZWRL:00085:00355
ACGCTCGACATGCCCAGGTACAGGAG
+
BBAABBBCDCBBBB?BB@BBCBC::;
@FZWRL:00085:00392
ACGAGTGCGTTCCCCATGTCGTAGGTACTC
+
BBB@AAAAAA@ABC9C???BDBBB@A:<<D
@FZWRL:00085:00394
CGTGTCTCTAGGCACAGGATTTTGTGTA
+
BBBBBBCCCBB@BBAAB@BACC:AAB>>
@FZWRL:00086:00352
CGTGTCTCTAGGCACAGGA
+
;;999>9?94959>?>?=9
@FZWRL:00086:00373
TACTGAGCTACACACACAGAAAGATTGGT
+
>@AACBBBBBBBBBC@;;444-9>>;?BB
@FZWRL:00086:00379
TACTGAGCTACACACACAGAAAAATTGGTG
+
BAAABBCDBBBCBA?@@A>>@@>/@=@=@C
@FZWRL:00086:00384
AGCACTGTAGCTGTCACTAGTTACTTG
+
BABBBBBCCBCBBBBABBACDCDBA::
@FZWRL:00086:00390
ACGCTCGACATGCCCAGGTACAGGA
+
BBBABBBBCBBCCB>::;9BB=@>?
@FZWRL:00086:00392
ATCAGACACGGACACAGCAGAACAC
+
BA;<;>>?4424494?=949>?>>>
@FZWRL:00086:00396
TACTGAGCTACACACACAGAAAGATT
+
BABABBCC<>=AAH===CBBB>BBA@
@FZWRL:00086:00399
CGTGTCTCTAGGCACAGGATTTTGTGTA
+
@@@@BCAA?=A@BCBBDACCCC:CCB==
@FZWRL:00087:00362
AGCACTGTAGCTGTCACTAGTTACTTGT
+
BABBCCCBBBBBBBBBBBCCC@CBB?BC
@FZWRL:00087:00363
ATCAGACACGGACACAGCAGAACACACA
+
BB?@ABBBA?>ADDCCCDCAACADBBAD
@FZWRL:00087:00384
ACGAGTGCGTTCCCCATGTCGTAGGTACTC
+
BBB?BBBBBB@CCB:C;<;BBB>?<?999@
@FZWRL:00087:00398
ACGCTCGACATGCCCAGGTACAGGAG
+
BBAAACBDCCB???<?B@BBCCC::<
@FZWRL:00088:00368
ACGCTCGACATGCCCAGGTACAGGAG
+
BBAABBBCEDCBBA=AB@BCCDC>@A
@FZWRL:00088:00393
CGTGTCTCTAGGCACAGGATTTTGTGTAAG
+
CBBBBCB@?==@BBBCCACCCC:B====89
@FZWRL:00088:00395
AGCACTGTAGCTGTCACTAGTTACTTG
+
AABBCCCBBBCBBB@BBCDA@@@BB@B
@FZWRL:00089:00359
ACGAGTGCGTTCCCCATGTCG
+
CBBBBBBBBB?ABB:CAAABB
@FZWRL:00089:00362
TACTGAGCTACACACACAGAAAGATTGGTGC
+
@>>>AAAAAA@@BCFD;>;84-9??>B@CCC
@FZWRL:00089:00391
TACTGAGCTACACACACAGAAAGATTGGTG
+
ABBCDCCCCBBCAAAC@>911-110,.344
@FZWRL:00089:00396
AGCACTGTAGCTGTCACTAGTTACTTG
+
BBBC9:BDAACBCCCBBBCCD@CCC?B
@FZWRL:00090:00351
AGCACTGTAGCTGTCACTAGTTACTTGT
+
@ACDA@ACCCCBAA>BCCCGB?AAB?DB
@FZWRL:00090:00352
CGTGTCTCTAGGCACAGGATTTTGTGTAGAGGCAACCGACTGGT
+
BBABBCCCEBB@CCCCC@DCCB9B@@==;<=@DB@GB@>94424
@FZWRL:00090:00353
CGTGTCTCTAGGCACAGGATTTTGTGTAGA
+
BBAAACBC?=B@BCCBC@BBCD:CDB99;@
@FZWRL:00090:00357
AGCACTGTAGCTGTCACTAGTTACTTGTG
+
@@CDCBBCBCDBBBBBCCCCC?BAA>ABC
@FZWRL:00090:00379
CGTGTCTCTAGGCACAGGATTTTGTGTAGAGG
+
BDBBCCCBAAB@BCBBCACCCC9BCA99;;;8
@FZWRL:00091:00357
CGTGTCTCTAGGCACAGGATTTTGTGTAAGAGGC
+
AAAAAADCBCB@DDDCB?BADDAA@;//-111,,
@FZWRL:00091:00367
AGACTGTAGCTGTCACTAGTTACTTGTGTGC
+
?@ACBBBABBCBBBBC@?@B>A@B=@@CCCB
@FZWRL:00091:00371
ACGAGTGCGTTCCCCATGTCGTAGGTACTC
+
C@AACCCCCC@CBC9@<?<BBB9958944;
@FZWRL:00091:00395
CGTGTCTCTAGGCACAGGTTTGTGTAG
+
@@AAABDDDAA@BBBBC@CDBDB@//1
@FZWRL:00092:00350
AGCACTGTAGCTGTCACT
+
@@CC<;=DCCBBBBBBBC
@FZWRL:00092:00360
ACGCTCGACATGCCAGGTACAGGAGACTG
+
BAAABBCCCBCCGBA@=><B=>=?BCCCC
@FZWRL:00092:00366
ACGAGTGCGTTCCCCATGTCGTAGGTACTC
+
AAB?@@@BCC@BCC9B@??ADCAA@A:<>D
@FZWRL:00092:00368
ATCAGACACGGACACAGCAGAACACACA
+
BCBBBBCCBB?BCCDAA@CDC@BBCCCC
@FZWRL:00092:00373
AACACTGTAGCTGTCACTAGTTACTTGT
+
B?BB?@AAAADBBC?BBBBBD@BBA=@@
@FZWRL:00092:00394
TACTGAGCTACACACACAGAAAGATTGGT
+
@@@BBBCBBBBBBBDCAA944-9=<;@@C
@FZWRL:00092:00395
AGCACTGTAGCTGGTCAACTAGTTACTTG
+
98484:::88?1-*,,,*/8869244889
@FZWRL:00092:00398
TACTGAGCTACACACACAGAAAGATTGGT
+
@@@BBBBBBBBBBBCCCE@??<@CC@B?@
@FZWRL:00093:00350
CGTGTCTCTAGGCACAGGATTTTGTGTAGAGGC
+
BBBBBBCC@@@@BCCCDADCCC9CCB==@;;8<
@FZWRL:00093:00359
CGTGTCTCTAGGCACAGGA
+
@@AAAABDDAA@BBBBD=A
@FZWRL:00093:00366
TACTGAGCTACACACACAGAAAGATTGGTGCT
+
BB@@BBBB?BBBBCFD;;844-9>>=ABDCED
@FZWRL:00093:00368
TACTGAGCTACACACACAGAAAGATTGGTGC
+
A@?BBBBB@@B@BCFC;;444-9>>;?@CCC
@FZWRL:00093:00369
ACGAGTGCGTTCCCCATGTCGTAGGTACTC
+
B@@@ABBBBC?CBB9C:;;ABB>@=?999?
@FZWRL:00093:00377
ACGAGTGCGTTCCCCATGTCGTAGGTACTC
+
BBB?BBBBB@?@BC:B???BCDBB@A:<<C
@FZWRL:00093:00380
AGCACTGTAACTGTCACTAGTTACTTGT
+
A9<<CBDAB>@;;;<<<CCFD?AAC@CA
@FZWRL:00094:00360
ACGCTCGACATGCCCA
+
BAAAABBCCCBBBB>B
@FZWRL:00094:00365
CGTGTCTCTAGGCACAGGATTTTGTGTAGAGGC
+
BBBCBBBCAAA@CBBBB7;9@?4?>911<11,1
@FZWRL:00094:00379
CGTGTCAGGATTTTGTGTAGAGGC
+
@@ABBBEB7;;BA4AAA9;;?<76
@FZWRL:00094:00380
TACTGAGCTACACACACAGAAGATTGGT
+
B@@BBBCBABBEBCCFCCA@>@BA@B>?
@FZWRL:00094:00392
ACGCTCGACATGCCCAGGTACAGGA
+
B@@?BDCCCBCBDC>?@<=;?9989
@FZWRL:00095:00357
CGTATCTCTAGGCACAGGA
+
BABCCCCCCDE@BCCAC?@
@FZWRL:00095:00371
ACGAGTGCGTTCCCCATGTCGTAGGTACTC
+
BBB@BBBBBB@BCC:C@A@BCBBB@A<<<C
@FZWRL:00095:00380
CGTGTCTCTAGGCACAGGATTTTGTGTAAGGC
+
BA@@@AAC?==@BBCBC@BCCC::88//,1-1
@FZWRL:00095:00385
CGTGTCTCTAGGCACAGGATTTTGTGTAGAGGC
+
CECBBA::=CCABBBBC@AAAA6@AB@@?9969
@FZWRL:00095:00387
TACTGAGCTACACACACAGAAAGATTGGT
+
BAABBBCBBBBBBCCFBB9996:=<@C@B
@FZWRL:00095:00392
ACGCTCGACATGCCCAGGTACAGGAG
+
BBBBBBBCCCBBBB>BB@BCCBC>?A
@FZWRL:00095:00395
CGTGTCTCTAGGCACAGGATTTTGTGTAG
+
@@AAAABB@?B@BCCBC@AAAA6=A@99;
@FZWRL:00095:00396
TACTGAGCTACCACACAGAAAGATTGGTGC
+
BBBBBBB?==B@BBCCCCBB@BDB?C?BBC
@FZWRL:00096:00350
TACTGAACTACACACACAGAAA
+
ABBBA@<@949<<99::1..0,
@FZWRL:00096:00353
TACTGAGCTACACACACAG
+
B@BABCCBB??BCCCD>>@
@FZWRL:00096:00354
ACGCTCGACATGCCCAGGTACAGGAG
+
BAABBBBCDDDBBB?BB@CBBBB::<
@FZWRL:00096:00355
TACTGAGCTACACAAACAGAA
+
?==?BBBBBBBHA@@:?B944
@FZWRL:00096:00375
CGTGTCTCTAGGCACAGGATTTTGTGTAGA
+
BABABCBCCBB@BCCBC@CBCB:FCE999?
@FZWRL:00096:00377
ACGAGTGCGTTCCCCATGTCGTAGGTACTC
+
@@B@BBAAAA?ACC:C::9BBB?B@C<<<C
@FZWRL:00096:00393
ACGCTCGACATGCCCAGGTACAGGAG
+
BBAAABBCC@BBBB=BA?CBCBB@@A
@FZWRL:00096:00397
CGTGTCTCTAGGCACAGGATTTTGTGTAG
+
BBBABBBBBAB@ACCCCACCCC9BB@99;
@FZWRL:00097:00352
ACGCTCGACATGCCCAGGTACAGGAGACTG
+
BBAABBBCCCBCCB?CC@CAB@A:9<CCCC
@FZWRL:00097:00354
ACGAGTGCGTTCCCCATGTCGTAGGTACTC
+
BBBBBBBBBB@BCB:C;99ABBAB@B<<=D
@FZWRL:00097:00359
CGTGTCTCTAGGCACAGGA
+
AAAAAADDDBB?BCCBDED
@FZWRL:00097:00363
TACTGAGCTACACACACAGAAAGATTGGTGC
+
A???BBCBBBBBBBCC>;9996;AB@C@BCB
@FZWRL:00097:00369
ACGCTCCGACCATGGCCAGGTAGCAGG
+
==999=;@9=:;44242442433///,
@FZWRL:00097:00394
CGTGTCTCTAGGCACAGGATTTTGTGTAGA
+
>>>ABDBCCBB@BCBCCBDCCC9BB@99;@
@FZWRL:00099:00364
CGTGTCTCTAGGCACAGGATTTTGTGTAGA
+
CBBBBCBCAAA@BBBBFAB>>;6::8//11
@FZWRL:00099:00365
ACGAGTGCGTTCCCCATGTCGTAGGTACTC
+
AABBAAABBB@@BB:C@A@ABB>B?@<=>D
@FZWRL:00099:00372
ACGCTCGACATGCCCAGGTACAGGAGACTGATCACCG
+
C@@ACCDEECC;;919959?A995999999911:;:1
@FZWRL:00050:00401
CGTGTCTCTAGGCACAGGATTTTGTGTAG
+
AA@@BBCCAAA?BCBCDECCCC9BB@==@
@FZWRL:00050:00421
ACGAGTGCGTTCCCCATGTCGTAGGTACTC
+
BBB?BBBBBB@BCC:C::9BBC@A@B;A<C
@FZWRL:00050:00434
CGTGTCTCTAGGCACAGGATTTTGTGTA
+
99>@>>AAC@A?A<99?<9999////,,
@FZWRL:00050:00438
CGTGTTTCTAGGCACAGGATTTTGTG
+
BABAAA=AAAA?CBBBC@B@=9-999
@FZWRL:00050:00443
TACTGAGCTACACACACAGAAAGATTGGT
+
B?BBAAAAABBBBBB@;;444-9>><?=8
@FZWRL:00051:00420
ACGCTCGACATGCCCAGGTACAGGA
+
BB@??BCCCCDABE?AB@BACBC>@
@FZWRL:00051:00439
CGTGTCTCTAGGCACAGGATTTTGTGTA
+
BBBBBBDBBBB@BCC@A>ACDD9@@@::
@FZWRL:00051:00448
TACTGAGCTACACACACAGAAAGATTGGT
+
@@BCCCBA@BBBCCB@>:444-98>4868
@FZWRL:00051:00449
TACTGAGCTACACACACAGAAAGATTGG
+
B@@BBBBB@BBEEDA?A9444-990,-+
@FZWRL:00052:00438
ATATCGCGAGGTATGGAAGACTCATATA
+
BB<;9???91,////,/56020,..443
@FZWRL:00052:00439
ACGCTCGACATGCCCAGGTACAGGA
+
BBABBAAADCCBBB?AA=?>A@A?B
@FZWRL:00052:00441
ATCAGACACGGACACAGCAGAACACAC
+
BBBACCCBBBACCCHCCBBBB@CBB@C
@FZWRL:00052:00443
ACGAGTGCGTTCCCCATGTCGTAGGTACTC
+
BB@@BBBBBB@BCC:C;:99<<BBCB=;9>
@FZWRL:00052:00444
AGCACTGTAGCTGTCACTAGTTACTTG
+
BBEHCBBBDCDBBBBBBBBAA<A>:29
@FZWRL:00052:00445
ACGAGTGCGTTCCCCATGTCGTAGGTATC
+
BC:<<CCCCB@ABC:E;99899>>;>944
@FZWRL:00053:00400
AGCACTGTAGCTGTCACTAGTTACTTGT
+
??BCCBCCBBCBBBBBBBB@B@BBB?BB
@FZWRL:00053:00420
ACGCTCGACATGCCCAGGTACAGGAG
+
BAAAABBCBBB9999;B@BBEDC::<
@FZWRL:00053:00430
CGTGTCTCTAGGCACAGGATTTTGTGTAA
+
AAAAAAAC?>>@BBCCDB>;;;5788,,+
@FZWRL:00053:00438
ACGAGTGCGTTCCCCATGTCGTAGGTACTC
+
BBBBBB@@@A@ABC:C:::?AACB?C<=<@
@FZWRL:00054:00412
CGTGTCTCTAGGCACAGGATTTTGTGTAG
+
BB@@@ADDC?AEACBBC?A@BB:CCC999
@FZWRL:00054:00414
AGCACTGTAGCTGTCACTAGTTACTTGT
+
??BBBABCBBBBBBBBBBBBC@CBB?AA
@FZWRL:00054:00417
ACGCTCGACATGCCCAGGTACAGGAG
+
BA???BBDCCC???=@B?BBCBB@@A
@FZWRL:00054:00424
CGTGTCTCTAGGCACAGGATTTTGTGTAG
+
A@@@BBDDDAB@BCDCCAEDDC:CBB@AA
@FZWRL:00054:00425
ACGCTCGACATGCCCAGGTACAGGAG
+
BBBAABEDECCBBB=BC@B<@9969;
@FZWRL:00054:00432
TACTGATACACACACAGAAAGATTGGTG
+
ABBBHBBABCEDA;@;944-88843@BC
@FZWRL:00054:00439
TACTGAGCTACACACACAG
+
@>@BAAAAAAABCCCC99;
@FZWRL:00054:00440
ACGCTCGACATGCCCAGGTACAGGA
+
B9:;A@@<<=A@@@:9959?@9959
@FZWRL:00054:00448
ACGAGTGCGTTCCCCATGTCGTAGGTACTC
+
BABBBBBBBB?DBA9?:;9>@@@@>@<99@
@FZWRL:00054:00449
ACGAGTGCGTTCCCCATGTCGTAGGTATC
+
??A?@B@BBB@BCD:C9944999848?94
@FZWRL:00055:00400
TACTGAGCTACACACACAGAAAGATTGGTGC
+
A===AABBBBAAACB?@@99909>>;>;<66
@FZWRL:00055:00425
ACGAGTGCGTTCCCCATGTCGTAGGTACTC
+
@@BBB@AAAA@AAB:D:::@AAAC@B<=<C
@FZWRL:00055:00431
TACTGAGCTACACACACAGAAAG
+
AACBBBBBBBBEC:::BB@@@:@
@FZWRL:00055:00437
ACGCTCGACATGCCCAGGTACAGGA
+
B@@@BBCCCCBBCB?BB?A>?>@>>
@FZWRL:00055:00446
AGCACTGTAGCTGTCACTAGT
+
?@@?ABDDBCBCCB9999999
@FZWRL:00056:00400
ACGCTCGACATGCCCAGGTACAGGAG
+
BBBBBBBCCCC??@=@BADCCDC>AA
@FZWRL:00056:00443
TACTGAGCTACACACACAGAAAGATTGGT
+
A@BBBBBB?@BBBCFD@;944-9<9<A?@
@FZWRL:00057:00418
ACGAGTGCGTTCCCCATGTCGTAGGTACTC
+
AABBBA>BBB@ABC:C::9=@@8758999@
@FZWRL:00057:00422
CGTGTTTCTAGGCACAGGATTTTGTGTAGA
+
BDCBAA>AAAB@CBB@?=@CCC9BA???@A
@FZWRL:00057:00439
CGTGTCTCTAGGCACAGGATTTTGTGTA
+
BBBAAABD@AA@BCCCD@ECCC9BBB=>
@FZWRL:00057:00443
ACGCTCGACATGCCCTGGTACAGA
+
B@@ABBBB@AABBBBAA>962,,-
@FZWRL:00057:00449
CGTGTCTCTAGGCACAGGATTTTGTGTA
+
AAAAAADDDBB@BBBBD@CCCC9BBBA@
@FZWRL:00058:00413
AGCACTTAGCTGTCACTAGTTACTTGT
+
@@BC;::<DNFC@@ABBBBB@CBB>??
@FZWRL:00058:00428
ACGAGTGCGTTCCCCATGTCGTAGGTACTC
+
BB?B@@BBBB@BCB:B:;9>@@>@>>;<9@
@FZWRL:00058:00443
CGTGTCTCTAGGCACAGGATTTTGTGTA
+
BBBBBBCCAAA@DBBCCADCCC9BA=;;
@FZWRL:00059:00405
ATCAGACACGGACACAGCAGAACACAC
+
B??ABBHCBB>@ABAAA<;<@=ACCCB
@FZWRL:00059:00423
CGTGTCTCTAGGCACAGGATTTTGTGTAG
+
AAAA@@@DDAA@BCA>@?FBBB:CCB===
@FZWRL:00059:00435
CGTGTCTCTAGGCACAGGATTT
+
9BBBADDD<<;>:??9924444
@FZWRL:00059:00442
TACTGAGCTACACACACAGAAAG
+
B???BBBB?BBBBCEBBB;;96;
@FZWRL:00059:00443
CGTGTCTCTAGGCACAGGATTTTGTGTA
+
AAAAABDDBAA?ADCDD@DDCD9CBB>?
@FZWRL:00060:00427
TACTGAGCTACACACACAGAAAGATTGGT
+
AABBBBBBAABBBCECBB<;86;::8;BC
@FZWRL:00060:00434
ACGCTCGACATGCCCAGGTACAGGAG
+
BBBBBBBBDCBBBB>BB?BBCBC@BA
@FZWRL:00060:00435
ACGCTCGACATGCCCAGGTACAGGAG
+
BBBAABBBDCCBBB?BB?ABB??>?B
@FZWRL:00060:00449
ACGAGTGCGTTCCCCATGTCGTAGGTACTC
+
BBBABBBCBB?@CC:D::9=@@>>;>999>
@FZWRL:00061:00415
CGTGTCTCTAGGCACAGGATTTTGTGTAAG
+
BBCCCCBCCCB?BECCD?CDCC:>>B>>11
@FZWRL:00061:00429
TCTCTATGCGCTCCACATGTCTAAGGT
+
444444:4/1A11,/664444992424
@FZWRL:00061:00433
TACTGAGCTACACACACAGAAAGATTGGT
+
@???BCBBBBBBBCCB;;444-9@?>B@C
@FZWRL:00061:00446
ACGAGTGCGTTCCCCATGTCGTGGTACTC
+
@@CBCCCC@@@:;;6C111111959>@?9
@FZWRL:00062:00407
TACTGAGCTACACACACAGAAAGATTGGTG
+
C@BB@@ACBBBDCCAAAC<;;89>><?=@C
@FZWRL:00062:00425
TACTGAGCTACACACACAGAAAGATTGGTG
+
ABCCCCCBABBCB?AAC<;;D8;<B9;58>
@FZWRL:00062:00444
ACGAGTGCGTTCCCCATGTCGTAGGTACTC
+
BBBBAA>AAA@ACC:D::99=:11-11///
@FZWRL:00062:00445
CGTGTCTCTAGGCACAGGATTTTGTGTA
+
@@AAACAA@BB@BBBCB?@CCC9BBB==
@FZWRL:00062:00446
ACGAGTGCGTTCCCCATGTCGTAGGTACTC
+
BBBBAAABBB@BCC:C:;9=@@>@=>999@
@FZWRL:00063:00406
TACTGAGCTACACACACAGAAAGATTGGTG
+
?===BBCBBBBBBBDD?A884-9>><@@FB
@FZWRL:00063:00408
ATCAGACACGGACACAGCAGAACACACA
+
BAAB??@CCCABCCCCCBCA@=@A;88?
@FZWRL:00063:00433
TACTGAGCTACACACACAGAAAGATTGGTG
+
B@>ABCCBBBBBBBBA@;884-9?>=A@CC
@FZWRL:00063:00434
CGTGTCTCTAGGCACAGGATTTTGTGTAGGCT
+
89444:44:=>9::99424444,///6//,//
@FZWRL:00063:00447
ACGCTCGACATGCCCAGGTACAGGA
+
BBBBBAAADBBBBB@998:9:4478
@FZWRL:00064:00405
ACGAGTGCGTTCCCCATGTCGTAGGTACTC
+
BBBBBBBBAA@ABB:C??@BD?>@@@A@AC
@FZWRL:00064:00412
CGTGTCTCTAGGCACAGGATTTTGTGT
+
9@BCCEDBABB>@ABAB@B@@@/9991
@FZWRL:00064:00421
ACGAGTGCGTTCCCCATGTCGTAGGTACTC
+
BBBAABCBBB@@CC:C???BCBBB@A:<;C
@FZWRL:00064:00430
CGTGTCTCTAGGCACAGGA
+
ABBBBBDDAAA@BCCDC@A
@FZWRL:00064:00431
ACGAGTGCGTTCCCCATGTCGTAGGTACTC
+
BBBBBBBB@A@ABC:D:::ABBAB?B<<<C
@FZWRL:00064:00438
ACGAGTGCGTTCCCCATGTCGTAGGTACTC
+
BBBBBBBBBB@ABC:C@A@AABAA?A;<<A
@FZWRL:00064:00440
TACTGAGCTACACACACAGAAAGATTGGT
+
A??BBBBBAAACBBACCC@@@<@A@<A>@
@FZWRL:00064:00442
TACTGAGCTACACACACAGAAAGATTGGT
+
B???BBBB@BBBBBCCA@944-8:9>B@A
@FZWRL:00064:00447
ACGAGTGCGTTCCCCATGTCGTAGGTACTC
+
BB@@ABBBBB@@CC:F::9ABBCC@C<?=C
@FZWRL:00065:00402
CGTGTCTCTAGGCACAGGATTTTGTGTAG
+
AAAAAAAA?BB@BCBBBCBBDC:ECC>=@
@FZWRL:00065:00417
ACGCTCGACATGCCCAGGTACAGGAG
+
B???BBBCDDDABB=BA>?BCBB@BB
@FZWRL:00065:00447
CGTGTCTCTAGGCACAGGATTTTGTGTAG
+
AAAAAADDDBB?BCCEC@CCCC:CCB=>@
@FZWRL:00066:00400
ACGAGTGCGTTCCCCATGTCGTAGGTACTC
+
BBA??BAABA@BBB:CBBBBBBBB@@:<<C
@FZWRL:00066:00407
CGTGTCTCTAGGCACAGGATTTTGTGTAG
+
ABBABBCC@@@@CCAABCBBAB7A@@;;;
@FZWRL:00066:00411
CGTGTCTCTAGGCACAGGATTTTGTGTAG
+
BB>>ACBCB@B@BCBBCEDABC:FDB999
@FZWRL:00066:00415
ACGCTCGACATGCCCAGGTACAGGAG
+
CBBABBCCCCBABB=BB@BBBBC:9<
@FZWRL:00066:00419
TGATACGTCTCCTTCCTTAGTTACTTCA
+
BBBABBBBDDD>@>@?B@BBB?BECCCC
@FZWRL:00066:00424
CGTGTCTCTAGGCACAGGATTTTGTGTAG
+
AAAAABDDBCB@BCBBD?CDDD:FCC99;
@FZWRL:00066:00432
ACGCTCGACATGCCCAGGTACAGGAG
+
BB@@@BBB@@899919969>@>@=@@
@FZWRL:00067:00402
ATATCGCGAGGGTATGGAAGCACTCTAGTA
+
48989889444-49:;9?<99988893333
@FZWRL:00067:00403
ACGAGTGCGTTCCCCATGTCGTAGGTACTC
+
BB@>ABBBBB@CBB9B@@ABBDBC@A@AAF
@FZWRL:00067:00410
ACGAGTGCGTTCCCCATGTCGTAGGTACTC
+
BB=?ABBBBB@BCD:C;99BBCBC@A:<;C
@FZWRL:00067:00411
CGTGTCTCTAGGCACAGGATTTTGTGTAG
+
@@AAAABBBAA?AABBD@CBCB:CCBAAA
@FZWRL:00067:00414
CGTGTCTCTAGGCACAGGATTTTGTGTAG
+
BBAAACBCBBB?BCBBE@CCCC:CBB??@
@FZWRL:00067:00419
CGTGTCTCTAGGCACAGGATTTTGTGTAG
+
CCCCCCCDCBB@BCC@>;A>::0//1---
@FZWRL:00067:00420
CGTGTCTCTAGGCACAGGATTTTGTGTAGA
+
BBBABCBCCBB?BCECD?BBBB6?@@49;?
@FZWRL:00067:00427
TACTGAGCTACACACACAGAAAGATTGGTG
+
===@ABBAAABBBBA?>B;8809>><@@CI
@FZWRL:00067:00448
CGTGTCTCTAGGCACAGGATTTTGTGTAG
+
BBAAACAC@@@@AABCDACCCC9DCB99;
@FZWRL:00067:00449
CGTGTCTCTAGGCACAGGATTTTGTGTAG
+
@AAAAABB@?>@BBBBD@CCCC:CBB==@
@FZWRL:00068:00408
CGTGTCTCTAGGCACAGGATTTTGTGTAG
+
BBBAABBB@@@@BBBBD@CBCC:EDB===
@FZWRL:00068:00410
AGCAATGTAGCTGTCAATAGTTACTTGT
+
<<CB<?B::?CCBBAA>?A=9;=775:C
@FZWRL:00068:00417
CGTGTCTCTAGGCACAGGATTTTGTGTAAGGC
+
@@AABCBAABB@DDECCACCCD:88200*,+-
@FZWRL:00068:00420
CGTGTCTCTAGGCACAGGATTTTGTGTAG
+
BBB@@@DBBC?@BCCBD?BADD:CBC???
@FZWRL:00068:00422
ACGAGTGCGTTCCCCATGTCGTAGGTACTC
+
BBBBBBBBAA@AAB:C@@@BBB=?@@:<<E
@FZWRL:00068:00425
TACTGAGCTACACACACAGAAAGATTGGT
+
BB@BBBB@?@@@ACCCCC?>=:??;<@GE
@FZWRL:00068:00434
TACTGAGCTACACACACAGAAAGATTGGT
+
B?=?BBCBABBBCCCBBB;;;6;BB?B@C
@FZWRL:00068:00437
ACGCTCGACATGCCCAGGTACAGAG
+
B???BBCDCBBBDCA;9486;1111
@FZWRL:00069:00408
ACGCTCGACATGCCCAGGTACAGGAG
+
BC999BCCCBBCCC@??>?BBBA@AA
@FZWRL:00069:00422
TACTGAGCTACACACACAGAAAGATTGGT
+
BBBABBCCBBCCAA;;<B9998;??=@@C
@FZWRL:00069:00426
ACGAGTGCGTTCCCCATGTCGTAGGTACTC
+
BBA@BBBBBB@BCC:F:::BCB=;?A;<<B
@FZWRL:00069:00429
AGCACTGTAGCTGTCACTAGTTACTTGT
+
??BCCCCF>>>@BBABBBCAAB@BB>BC
@FZWRL:00069:00431
ACGCTCGACATGCCCAGGTACAGGAG
+
DB?=A9;;@B@>>>99859899959>
@FZWRL:00069:00438
ACGCTCGACATGCCCAGGTACAGGAG
+
B???BBBDECB>>><@?<?BCBC>@A
@FZWRL:00069:00443
AGCACTGTAGCTGTCACTAGTTACTTGT
+
AACCFCBA?ACCBBBCCCCCBAECC=AA
@FZWRL:00070:00402
CGTGTCTCTAGGCACAGGATTTTGTGTAG
+
AAAAAABB@?B@BCB@;=4444/9@@@@B
@FZWRL:00070:00412
CGTGTCTCTAGGCACAGGATTTTGTGTAG
+
>>AABBBB@@@@ABB@@?F@DB:CCB999
@FZWRL:00070:00420
ATATCGCGACGGGTATGGAAGACTCTATAG
+
B@@@@@AAAC@?=BBBCBCDGFCBB;;;@;
@FZWRL:00070:00428
ACGAGTGCGTTCCCATGTCGTAGGTACTC
+
AAAABCCBBB?CD?C@@@CCCAB@AAAAD
@FZWRL:00070:00429
ATCAGACACGGACACAGCAGAACACAC
+
BBBBBBBBDD@CCCCDCCCA@=@CB?A
@FZWRL:00070:00437
ACGAGTGCGTTCCCCATGTCGTAGGTACTC
+
BBBBBBBBBA@ABB9C??@BBB=>=A<<<B
@FZWRL:00070:00447
TACTGAGCTACACACACAGAAAGATTGGT
+
B@>>BBBB@ABBBCB@>;844-9>>=A@C
@FZWRL:00071:00402
TACTGAGCTACACACACAGAAAGATTGGT
+
BABBCBBB?@BBBFDA@B99809>?<>=>
@FZWRL:00071:00403
ACGCTCGACATGCCCAGGTACAGGAG
+
B?@??BCDDCCCCC?CC@BCCBC?AB
@FZWRL:00071:00404
TACTGAGCTACACACACAGAAAGATTGGT
+
B@A>AABBBBBBBABAAA;;909>>;?>A
@FZWRL:00071:00422
CGTGTCTCTAGGCACAGGATTTTGTGTAG
+
BBAABBBBBBC@CCCCC?BBCC:CCB>>@
@FZWRL:00071:00434
CGTGTCTCTAGGCACAGGATTTTGTGTAG
+
B@AAACBCA>A@BCBBA=@ACC:CBC?@A
@FZWRL:00071:00438
TACTGAGCTACACACACAGAAAGATTGGT
+
A?BABBCBABBBBCCEBB9996;@;>BAC
@FZWRL:00071:00439
AACACTGTAGCTGTCACTAGTTACTTGT
+
BDABBCCBBBBB<B@?BBA@B@BBA>@?
@FZWRL:00071:00440
ACGCTCGACATGCCCAGGTACAGGAG
+
BBAAABBCCCDAAA=AA?ABBBB>@B
@FZWRL:00072:00406
TACTGAGCTACACACACAGAAAGATTGGTG
+
B???BBBBBBBBBBCCBC;;809??>B?BB
@FZWRL:00072:00417
CGTGTCTCTAGGCACAGGATTTTGTGTAG
+
AAAAAA>?A>>@AABCEACBBC9BBB>>?
@FZWRL:00072:00438
ACGCTCGACATGCCCAGGTACAGGAG
+
B@??BBBCB@@BCC@::99>?=@??@
@FZWRL:00072:00445
TACTGAGCTACACACACAGAAAGATTGGT
+
?>@BBBA@?BBCBBECCC;;96;>><A>:
@FZWRL:00073:00401
ACGAGTGCGTTCCCCATGTCGTAGGTACTC
+
BBBBBBAAAA@AAB:B@@?BBDBB@A:<<C
@FZWRL:00073:00409
CGTGTCTCTAGGCACAGGATTTTGTGTAG
+
BBABBCEAAAB@CCCCDCFDCC:CCC>>@
@FZWRL:00073:00410
ACGAGTGCGTTCCCCATGTCGTAGGTACTC
+
CCBBBCBBBB@CIHAC<?<AAAAA?@AABC
@FZWRL:00073:00431
AGCACTGTAGCTGTCACTAGTTAATTGT
+
<<DDECCCBBBBBBBAAAABDCC>AAA@
@FZWRL:00073:00436
ACGAGTGCGTTCCCCATGTCGTAGGTACTC
+
BBB?@BABBA?ACC:D:::BBB@A?B;=<C
@FZWRL:00073:00446
CGTGTCTCTTACGGCACAGGATTTTGTGGTAGAG
+
4>4444///,/887:BAA82000000,,*,,,,,
@FZWRL:00074:00426
ACGCTCGACATGCCCAGGTAACAGGAG
+
BA;<<@@AECCA>>811-11,111,1@
@FZWRL:00074:00429
TACTGAGCTACACACACAGAAAGATTGGT
+
B@??BBBBBBBBBBA?@?99909??<?@C
@FZWRL:00074:00433
TACTGAGCTACACACACAGAAAGATTGGTG
+
@ABBCBCBBBBCBBBD@C;997;@@>B@CC
@FZWRL:00074:00437
AGCACTGTAGCTGTCACTAGTTACTTGT
+
;;DIA@ACBBBBAAABCCBAA@ABB>@?
@FZWRL:00074:00442
TGATACGTCTCCTTCCTTAGTTACTTCA
+
CDB@BDCCBBC=A=A@B?@BB?BBA?BB
@FZWRL:00074:00448
ACGAGTGCGTTCCCCATGTCGTAGGTACTC
+
BBA>>>AAAA@ACC:D:::BDBBB@A<A>E
@FZWRL:00075:00402
TACTGAGCTACACACACAGAAAGATTGGT
+
B>>>BBCBBBBEDCBB@?99909?>;><>
@FZWRL:00075:00403
TACTGAGCTACACACACAGAAAGATTGGT
+
???@ABBBBBBBBBAAAC99909>>;?>A
@FZWRL:00075:00412
CGTGTCTCTAGGCACAGGATTTTGTGTAG
+
BBBBCCCCCBC@??ACFECCBB:CB@99;
@FZWRL:00075:00420
TACTGAGCTACACACACAGAAAGATTGGT
+
??@AAAAAA@BBAAA@@?998098848>A
@FZWRL:00075:00425
ACCTCGACATGCCCAGGTACAGGAGACTG
+
BB?BBBBCCCA@@>ADCCEECB?BAAABC
@FZWRL:00075:00436
AGCACTGTAGCTGTCACTAGTTACTTGT
+
<;CCA@ABBBCBBB@BBCCA@>@DB?A@
@FZWRL:00075:00437
CGTGTCTCTAGGCACAGGATTTTGTGTAGAGG
+
GCBB<<=AAAA?BBAAC@BDDC9CBB999995
@FZWRL:00075:00447
ACGAGTGCGTTCCCCATGTCG
+
BB?=?BBBAA@ABB:F@??CC
@FZWRL:00075:00448
ACGAGTGCGTTCCCCATGTCGTAGGTACTC
+
ABABBBDCCC@DA>9D9;;@AA>>;>999>
@FZWRL:00076:00403
CGTGTCTCTAGGCACAGGATTTTGTGTAGGGC
+
BB@@@CCF@?@@BCB@CD9994,9>=>>>>:>
@FZWRL:00076:00408
TACTGAGCTACACACACAGAAAGATTGGT
+
B==?BBBBBBBBBDDC@@944-9@?>B?B
@FZWRL:00076:00409
ACGCTCGACATGCCCAGGTACAGGAG
+
BAA?BBBDCCB???<?@@BBAAB;;<
@FZWRL:00076:00415
CGTGTCTCTAGGGCACAGGATTTTGTGTAG
+
;9999>=?9999-4444424444,499444
@FZWRL:00076:00426
AGCACTGTAGCTGTCACTAGTTACTTGT
+
@@BCCBCEBBDABBBCBCCCG?A??<@B
@FZWRL:00076:00428
TACTGAGCTACACACACAGAAAGATTGGT
+
BABABBBBBBBBBCGAAB;;;6;AA?B@C
@FZWRL:00076:00430
AGCACTGTAGCTGTCACTAGTTACTTGT
+
BBFCCCACBCCBCBBBCDDA?;===;@B
@FZWRL:00076:00432
CGTGTCTCTAGGCACAGGATTTTGTGTAG
+
BAA@@@@@@?B@BBB@@?ADDB:CCC>>>
@FZWRL:00076:00433
TACTGAGCTACACACACAGAAAGATTGGT
+
??@@BBBB?@BBBBC@;;844-9>><@?B
@FZWRL:00076:00447
ACGCTCGACATGCCCAGGTACAGGAG
+
BBBAABEDCCB???=@C@CACDC>?@
@FZWRL:00077:00400
AGCACTGTAGCTGTCACTAGTTACTTGT
+
;;CCCCBBBBBBBBBBCCCA?=?==;@A
@FZWRL:00077:00408
TACTGAGCTACACACACAGAAAGATTGGT
+
C@BADCCBBBBBBBAAACBCCBCDB@C?C
@FZWRL:00077:00424
AGCACTGTAGCTGCACTAGTTACTTGT
+
BBBBABGAAABCCCCBBD996;@?<@C
@FZWRL:00077:00427
CGTGTCTCTAGGCACAGGATTTTGTGTAG
+
AAAAABDDBBB@BDCCB?CDDD:DBB948
@FZWRL:00077:00430
ACGAGTGCGTTCCCCATGTCGTAGGTACTC
+
@@A@@BAABB@BCC:F::9=AA=?<?;<<A
@FZWRL:00078:00422
CGTGTCTCTAGGCACAGGATTTTGTGTAG
+
BB@BBBDBA@A@CCDBC@DCDD:BCB?>@
@FZWRL:00078:00423
CGTGTCTCTAGGCACAGGATTTTGTGTAG
+
BBCDCCCCAAA@C;;<A@CCFC:CCB@<9
@FZWRL:00078:00425
AGCACTGTAGCTGTCACTAGTTACTTGT
+
;;DCCCCBBBBBBB@BBCCA@@@BB@BE
@FZWRL:00078:00433
TACTGAGCTACACACACAGAAAGATTGGT
+
B>>>AABBA@BBBCEBAA;44-9>><@BD
@FZWRL:00078:00436
ACGCTCGACATGCCCAGGTACAGGAG
+
BB@?ABCCCAAABB>AA?A@>=>=?B
@FZWRL:00078:00443
ACGAGTGCGTTCCCCATGTCGTAGGTACTC
+
BB@@AB@AAA@;AB:D;99BBB=;=?;;;>
@FZWRL:00078:00446
CGTGTCTCTAGGCACAGGATTTTGTGTAG
+
BAAAAABB@@@@BBBBC@CCDD:CCC???
@FZWRL:00079:00400
ACGCTCGACATGCCCAGGTACAGGAG
+
CBBAABCCCCCCCC@A?=@CCCC>@B
@FZWRL:00079:00418
AGCAACTGTAGCTGTCACTAGTTACTTGT
+
BBBBBBABBBCCCCCC@@BABB@CBB@BB
@FZWRL:00079:00419
ACGCTCGACATGCCCAGGTACAGGAG
+
BAAABBBCDCB?@@=@B@BBCBC::<
@FZWRL:00079:00435
AGCACTGTAGCTGTCACTAGTTACTTGT
+
BACDBABBBCCBBBBBBBBBBBDBB?B?
@FZWRL:00079:00436
ACGCTCGACATGCCCAGGTACAGGAG
+
CBBBBBBBBBBBBB=??<?>@8978>
@FZWRL:00079:00440
ACGAGTGCGTTCCCGATGTCGTAGGTACTC
+
?:<<A@?<11-11-//8/444444234449
@FZWRL:00079:00442
ACGAGTGCGTTCCCCATGTCGTAGGTACTC
+
BBBB?>>BCC@BCC:D;<;BBB9:78999>
@FZWRL:00080:00401
TACTGAGCTACACACACAGAAAGATTGGT
+
B===AABBBBABBCB@??999098858;<
@FZWRL:00080:00414
AGCACTGTAGCTGTCACTAGTTACTTGT
+
@ABCCCCEDDCABBBBBBBCCACAA>A@
@FZWRL:00080:00426
CGTGTCTCTAGGCACAGGATTTTGTGTAG
+
AA>>ABDDBCB@BCCCD@BBDD:CCCAAA
@FZWRL:00080:00431
TACTGAGCTACACACACATGAAAGATTGGT
+
B;;;@94;B@@@BC<<99944908431373
@FZWRL:00081:00401
CGTGTCTCTAGGCACAGGA
+
CCBBBBDDBBA@DCC@A=A
@FZWRL:00081:00406
TACTGAGCTACACACACAGAAAGATTGGT
+
BA??BABAAAAA@@CD@@;44-9>>;>>B
@FZWRL:00081:00412
CGTGTCTCTAGGCACAGGATTTTGTGTAGA
+
A>>>BFCD::;@CCBBC?BBHH9@A@;;9@
@FZWRL:00081:00413
TACTGAGCTACACACACAGAAAGATTGGT
+
CBBBBBCBBBCCBAAA@AAA?<?@@=A?A
@FZWRL:00081:00414
TACTGAGCTACACACACAGAAAGATTGGT
+
@@>BBBBA@@BBBBC@?;884-9>>;?=@
@FZWRL:00081:00417
TACTGAGCTACACACACAGAAAGATTGGT
+
B??=ABBBA@@@BADA;;444-9>>;>?B
@FZWRL:00081:00425
CGTGTCTCTAGGCACAGGATTTTGTGTAAGGC
+
AAAAAABB@?A@BCBBCCDCCC9:88//,1-1
@FZWRL:00081:00433
TACTGAGCTACACACACAGAAAGATTGGT
+
CBBBBCCCBBBCCCCCCDBEB?BCC@C@C
@FZWRL:00081:00439
ACGCTCGACATGCCCAGGTACAGGAG
+
BBAAACCCCEBAAA=AB@BBCDC>@A
@FZWRL:00081:00449
ACGAGTGCGTTCCCCATGTCGTAGGTACTC
+
CBAABBBBBB@BBB:C:::ABBAB?B<<<C
@FZWRL:00082:00403
CGTGTCTCTAGGCACAGGATTTTGTGTAGAGG
+
BBCBFCDC@?@=@AABB;<<CC7@@@999998
@FZWRL:00082:00404
AGCACTGTAGCTGTCACT
+
;;CDDBBBAABBBBABBB
@FZWRL:00082:00408
TACTGAGCTACACACACAGAAAGATTGGT
+
B?==AABB?@ABBCCD@B99909>?;>>?
@FZWRL:00082:00411
TACTGAGCTACACACACAGAAAGATTGGT
+
B??=BBCBBBBBBBEDB@99809>><A>@
@FZWRL:00082:00413
TACTGAGCTACACACACAGAAAGATTGGT
+
?===ABBAAAAA@@CC@A994-9>><@?B
@FZWRL:00082:00417
TACTGAGCTACACACACAGAAAGATTGG
+
A@>ABBBB?BBBBBCDCC@@@<@AA?B?
@FZWRL:00082:00437
TCTCTATGCGCTCCACATGTCTAAGGT
+
BCFCBAACBBBBB@BBDBCCBA?=@><
@FZWRL:00082:00441
CGTGTCTCTAGGCACAGGATTTTGTGTAG
+
AABBBBCCBBE@BCDBCACCCC:@?=@@@
@FZWRL:00083:00411
ACGCTCGACATGCCCAGGTACAGGAG
+
B???ABCCDCC@@@>@B@BBCBC=AA
@FZWRL:00083:00412
ACGAGTGCGTTCCCCATGTCGTAGGTACTC
+
BBB?@BBBB@?@CC:C@@@ADBBB@AAAAE
@FZWRL:00083:00417
CGTGTCTCTAGGCACAGGATTTTGTGTAG
+
@@AAABD@@@B@BCBCC@EDCD9BBB==@
@FZWRL:00083:00420
TCTCTATGCGCTCACATGTAAT
+
44444494//8////8///,*,
@FZWRL:00083:00422
AGCACTGTAGCTGTCACTAGTTACTTGT
+
AACDCCDCDDCBBBABBBBCB@CBB?BD
@FZWRL:00083:00445
ACGAGTGCGTTCCCCATGTCGTAGGTACTC
+
BBB@AABBBB@BCC:C:::CBC?A?A<<<C
@FZWRL:00083:00448
TACTGAGCTACACACACAGAAAGATTGGT
+
@?@@ABBB@BBBBDCD==;;96;AA?B@C
@FZWRL:00084:00416
ACGAGTGCGTTCCCCATGTCGTAGGTACTC
+
BB??@@AAAA@AAA:C???BBBBB??:<>J
@FZWRL:00084:00437
ACGCGACATGCCCAGGTACAGGAGG
+
BAABBCCCBBCB>BCBDCCAA>AB@
@FZWRL:00084:00439
AGCACTGTAGCTGTCACTAGTTACTTGT
+
@ACDCBBCBBBBAAAACCCA@=@AA>AB
@FZWRL:00085:00403
TACTGAGCTACACACACAG
+
B???BBBBBBBEBBCDBA9
@FZWRL:00085:00406
TCTCTATGCGCTCCACATGTCTAAGGT
+
BBBBAABECCCBB@BCBBCBBA?=A>@
@FZWRL:00085:00414
AGCACTGTAGCTGTCACTAGTTACTTGT
+
@ACCBBBEBBC@ABBBDBC?=;@@@;@@
@FZWRL:00085:00416
CGTGTCTCTAGGCACAGGATTTTGTGTAGA
+
AAAA@CCCABA??@??=:;;::0;<<1111
@FZWRL:00085:00420
ACGAGTGCGTTCCCCATGTCGTAGGTACTC
+
BBCBCB@@BB@BCC:D::9BCBBA@B;<=C
@FZWRL:00085:00423
ACGAGTGCGTTCCCCATGTCGTAGGTACTC
+
BBB?BBCBAA>BAB6BAABBBCBB@A@AAC
@FZWRL:00085:00428
CGTGTCTCTAGGCACATGGATTTGTGTAG
+
4;94449?@94244:4442444-444449
@FZWRL:00085:00429
TACTGAGCTACACACACAGAAAGATTGGT
+
A?@@CBDCBBBCBBB?@@99909>>=@?B
@FZWRL:00085:00430
AGCACTGTAGCTGTCACTAGTTACTTGT
+
@@BBBABCCCBBBBABBBCBB@CBB?BB
@FZWRL:00085:00436
CGTGTCTCTAGGCACAGGTTTGTGTAGA
+
@@BBBBCCCDD@BCCBCB>>;;;8-,--
@FZWRL:00086:00426
ACGAGTGCGTTCCCCATGTCGTAGGTACTC
+
AABBBBBBCB>CBB9AAAADCDCD@@<<=C
@FZWRL:00086:00431
TAGTATCAGCCTCCCCATGACGAATGGTATCC
+
999>A<<=CD@CCCC9;;4844424984499:
@FZWRL:00086:00437
CGTGTCTCTAGGCACAGGATTTTGTGTAAGA
+
@@@@ACBCCBB@BDBBDEA;D;5888,,+--
@FZWRL:00086:00444
TACTGAGCTACACACACAGAAAGATTGGT
+
@@ABCDDCABBB@@@@@@99909>>;?BD
@FZWRL:00087:00400
ACGAGTGCGTTCCCCATGTCGTAGGTACTC
+
BBBB@ABBBB@BCD:C::;ACCAC@@<<=E
@FZWRL:00087:00401
ACGCTCGACATGCCCAGGTACAGGAG
+
CBAAABCCCCB>@@<@C@BABCC;;<
@FZWRL:00087:00412
AGCACTGTAGCTGTCACTAGTTACTTGT
+
??BCCBA@@@CAABABBBCBA?A??<@B
@FZWRL:00087:00416
ACGAGTGCGTTCCCCATGTCGTAGGTACTC
+
BBBBBBBBBA@ABC:C???ACBBB@>@AAC
@FZWRL:00087:00417
TACTGAGCTACACACACAGAAAGATTGGT
+
BA?=BBBB??BBBBCD@@99909@?<@>A
@FZWRL:00087:00429
ACGCTCGACATGCCCAGGTACAGAAGA
+
BA@@@BAAABBBCE?AA=?@B8;<8;B
@FZWRL:00087:00434
CGTGTCTCTAGGCACAGGATTTTGTGTAG
+
AA@@BDDC@@@>BA==A>ABBB7BAA;;<
@FZWRL:00087:00439
TACTGAGCTACACACAGAAAGATTGGTGC
+
A@BABBBB?@@AEB@B:996;CB@D@CCC
@FZWRL:00087:00440
TACTGAGCTACACACACAGAAAGATTGGT
+
BBBBBBBB@@BBBCCDAA944-9><;??A
@FZWRL:00087:00441
CGTGTCTCTAGGCACAGGATTTTGTGTAG
+
BBBBBCCCCCC@BDCBB@A?9929@>>>?
@FZWRL:00088:00400
CGTGTCTCTAGGCACAGGATTTTGTGTAGA
+
BBBBBCDDDBB@BBBCC@DCDD:EBB;;;@
@FZWRL:00088:00403
TACTGAGCTACGACACACAGAAAGATTGGTG
+
@9<;<9;999944444999444-497>:999
@FZWRL:00088:00417
TACTGAGCTACACACACAGAAAGATTGGT
+
A???CCCB?BBCCCC@@@99909?><>>A
@FZWRL:00088:00427
ACGAGTGCGTTCCCCATGTCGTAGGTACTC
+
BBB@@BAAAA@BCC:C:::BDBBB@?:<<B
@FZWRL:00088:00440
AGCACTGTAGCTGTCACTAGATTACTTTGTG
+
;AAA@BCCBB@>884449444424444-444
@FZWRL:00088:00445
CGTGTCTCTAGGCACAGGATTTTGTGTAG
+
BBAABCBBAAA@BBB@C@BCCC:CCB==@
@FZWRL:00089:00409
CGTGTCTCTAGGCACAGGATTTTGTGTAG
+
BBCBBBBBBAB?BBDCC=AC??6=@@==@
@FZWRL:00089:00413
ACGCTCGACATGCCCAGGTACAGGAG
+
BBAABBBCD>>9996;?@BBA@@9;;
@FZWRL:00089:00420
TACTGAGCTACACACAACAGA
+
DCBBBECC;;991111,////
@FZWRL:00089:00428
TACTGAGCTACACACACAGAAAGATTGGT
+
BBBAAABBBBBBBBEEBB@@@<@BB?B@C
@FZWRL:00089:00430
CGTGTCTCTAGGCACAGGATTTTGTGTAG
+
@@@AACBCAAA?ACCDCEDBCC:CDB99;
@FZWRL:00089:00431
ACGAGTGCGTTCCCCATGTCGTAGGTACTC
+
??BBBB@?@@@ABC:C@@@BBB@B@A<==C
@FZWRL:00089:00433
TACTGAGCTACACACACAGAAAGATTGGT
+
BB?BBBBBBBAABBDDEC@@@>ACC@C@C
@FZWRL:00089:00436
CGTGTCTCTAGGCACAGGATTTTGTGTAG
+
BBB@BBCCAAB@DD@@EADCCC:BB@99;
@FZWRL:00090:00420
ATCAGACACGGACACAGCAGAACACACA
+
@@@B;;<BBC>BBAAABBA@>;>@9980
@FZWRL:00090:00432
AGCACTGTAGCTGTCACTAGTTACTTGT
+
AACCCCBCBBBBBBBBCDCGA?B@@=@B
@FZWRL:00090:00439
TACTGAGCTACACACACAGAAAAGTTGGT
+
B???BBBBB@BBBBE@>?9984/9?<><@
@FZWRL:00091:00404
CGTGTCTCTAGGCACAGGATTTTGTGTAGA
+
BB@ABCBBBBB@BCDCEDBBCC9>@@99;@
@FZWRL:00091:00409
CGTGTCTCTAGGCACAGGATTTTGTGTAGA
+
B@@ABBDCBCB@CHCDC?EDCD:BBB==@@
@FZWRL:00091:00422
ACGCTCGACATGCCCATGGTACAGGAG
+
<;8;@944999444-44424444:244
@FZWRL:00091:00424
CGTGTCTCTAGGCACAGGA
+
AAAAACBCCBB@BCDBD=?
@FZWRL:00091:00427
TACTGAGCTACACACACAGAAAGATTGGT
+
B??=BBBBBBBBABDC@@;94-9>>=A@C
@FZWRL:00091:00432
ACGAGTGCGTTCCCCATGTCGTAGGTACTC
+
BBBBBBBBBC@BCC:DBBBBDCAA@BAAAC
@FZWRL:00091:00439
CGTGTCTCTAGGCACAGGATTTTGTGTAG
+
@@AAAABB@?A@BBBBDAC@DB:CCC99;
@FZWRL:00091:00442
TACTGAGCTACACACACAGAAAGATTGGT
+
B?=?BBBBAABBBCEB=A9996;AA@C@C
@FZWRL:00092:00409
CGTGTCTCTAGGCACAGGATTTTGTGTAGA
+
CBCBCCDCDAACCCCCBCBBDC:CCC;;;@
@FZWRL:00092:00422
ATCAGACACGGACACAGCAGAACACAC
+
BBCAAAABBDABCCCCBBA;959>998
@FZWRL:00092:00442
ATATCGCGACGGGTATGGAAGACTCTATA
+
>@@@@@@@9994-4;;B@C@CBBCB@@@A
@FZWRL:00092:00443
ACGCTCGACATGCCCAGGTACAGGAG
+
BBBAACBCCBBCCB?CC@BBB@A>?A
@FZWRL:00093:00401
TCTCTATGCGCTCCACATGTCTAAGGTACTG
+
CCDC@AACCAA@C@C@A@A>>9969<999=4
@FZWRL:00093:00426
TACTGAGCTACACACACAGA
+
BA?BCBC@ABBBBA<<999;
@FZWRL:00093:00432
CGTGTCTCTAGGCACAGGATTTTGTGTAG
+
@@AAACAC?=B@BCDCDACCCC9CCB>??
@FZWRL:00093:00435
CGTGTCTCTAGGCACAGGATTTTGTGTAG
+
BBBBBCDDAAA@BBBBD@CCDD:CCB==>
@FZWRL:00093:00436
ACGAGTGCGTTCCCCATGTCG
+
BABBBBBB@@?@BB:C?@@CB
@FZWRL:00093:00440
ACGAGTGCGTTCCCCATGTC
+
99A;;<AA@>=?AA7AAA=;
@FZWRL:00093:00448
ACGCTCGACATGCCCAGGTACAGGAG
+
BBBAABECDBBBBB>AADBABBB?AB
@FZWRL:00094:00425
ACGAGTGCGTTCCCCATGTCG
+
BB@>>AABBB@BCC:C??>>C
@FZWRL:00094:00426
TACTGAGCTACACACACAGAAAGATTGGT
+
B???BBBAAABBBBBA?;988-9>>;>>A
@FZWRL:00094:00427
CGTGTCTCTAGGCACAGGA
+
BBB@BCBBBBB@BCBCDAC
@FZWRL:00094:00436
CGTGTCTCTAGGCACAGGATTTTGTGTAAGGC
+
BAAAABDDBCB@BCCCD@ECDC:?:882*,+-
@FZWRL:00094:00438
AGCACTGTAGCTGTCACTAGTTACTTGT
+
??BCCDBCBBBBBBBBBCCCB?BBB?BD
@FZWRL:00095:00400
ATCAGACACGGACACAGCAGAACACACAGA
+
BBBBAAABCC@CCDCCA@@@@=>>>>>?88
@FZWRL:00095:00419
CGTGTCTCTAGGCACAGGATTTTGTGTA
+
AAAAAABDD@B@BCCCC@BBEE:CDB99
@FZWRL:00095:00425
TACTGAGCTACACACACAG
+
BBBBBBBBBBBBAACCBB;
@FZWRL:00095:00437
AGCACTGTAGCTGTCACTAGTTACTTGTGT
+
@@BDA@BCBBCCBCABBCCBD?A?B8;;CC
@FZWRL:00095:00447
ACGAGTGCGTTCCCCATGTCG
+
AAAABBBBBA@ABB:B@??BD
@FZWRL:00095:00448
AGCACTGTAGCTGTCACTAGTTACTTGT
+
@ACCCABBBBDBBBBBCCEDA?A@?>AB
@FZWRL:00096:00404
TACTGAGCTACACACACAGAAAGATTGGTGC
+
B???BBCBBBBBBCCBA@988-9>>>B?BBA
@FZWRL:00096:00418
ACGAGTGCGTTCCCCATGTCGTAGGTACTC
+
9<B@@AB@@@=@@>6@9<<A@>??;?999@
@FZWRL:00097:00421
AGCACTGTAGCTGTCACTAGTTACTTGTG
+
ABBCBCAAACCABBBBCBBDC?A@@=@CC
@FZWRL:00097:00423
CGTGTCTCTAGGCACAGGATTTTGTGTA
+
BBAABBDDAAA@BBBCC@CCDE:CAA9;
@FZWRL:00097:00426
ACGAGTGCGTTCCCCATGTCGTAGGTACTC
+
BBCCBBBBBB@CCC9EAAABCBAB@@AAAD
@FZWRL:00097:00427
TACTGAGCTACACACACAGAAAGATTGGT
+
@@BBBBBA@@BBBBCCB@884-9>>>A@B
@FZWRL:00097:00429
ATATCGCGAGGGTATGGAAGACTCTATA
+
BBBB?BBBCCCBCCCD?A?ABBBBBBC@
@FZWRL:00097:00430
CGTGTCTCTAGGCACAGGATTTTGTGTAG
+
AAAABCBCAAA@BCCCC@CCCC9BBB>??
@FZWRL:00097:00434
AGCACTATAGCTGTCACTAGTTACTTGTGTG
+
AABA@9949999===@<<9?@5999549944
@FZWRL:00097:00438
AGCACTGTAGCTGTCACTAGTTACTTGT
+
@ACICCCAABCBBBBBDDEA@=?@?<BB
@FZWRL:00097:00444
AGCACTGTAGCTCGTCACTAGTTACTTGT
+
@BBBCEBAAC<;99>>>A@ACB7:9=;99
@FZWRL:00098:00401
CGTGTCTCTAGGCACAGGATTTTGTGTAGAGGC
+
BBBBCBBCBBB@BDCCCACCDC:B@@4499><>
@FZWRL:00098:00411
ATATCGCGAGGGTACGTGAAGACTCTATAG
+
BBB>9;;9<AA8@1////878613311111
@FZWRL:00098:00412
ACGAGTGCGTTCCCCATGTCGTAGGTACTC
+
BBBAABBBBB@BCB:C@@?BDBBB@@<<>E
@FZWRL:00098:00419
ACGCTCGACATGCCCAGGTACAGGA
+
BBAAABBCCBBCCB?BB@BBCBD>A
@FZWRL:00098:00430
TACTGAGCTACACACACAGAAAGATTGGT
+
B???BBBBBBBBAAAA@D<;;8;BA?D@C
@FZWRL:00098:00437
ACGCTCGACATGCCCAGGTACAGAAG
+
BBBAABBDCCCCBB?BB=@9:112:=
@FZWRL:00098:00441
AGCACTGTAGCTGTCACT
+
AACCCCDAABCCCCBBBC
@FZWRL:00099:00403
TACTGAGCTACACACACAGAAAGATTGGTGCTG
+
BBBBBBBBBBAABCBB@D99909>>;><>7697
@FZWRL:00099:00414
TACTGAGCTACACACACAGAAAGATTGGTGCTGC
+
BAABCCFBBB??ABB@>>99919><;<=97788.
@FZWRL:00099:00434
AGCACTGTAGCTGTCACTAGTTACTTGT
+
@?CDCBBCCCDBBB@BBCCCB@CBB@BB
@FZWRL:00099:00437
ACGCTCGACATGCCCA
+
B@@@@BBCCABCBB>A
@FZWRL:00099:00447
TACTGAGCTACACACACAG
+
BB??BBBBBBBBBBDDAAB
@FZWRL:00050:00454
AGCACTGTAGCTGTCACTAGTTACTTG
+
BBBB@@ACBBCBBBABBBCBB@B?=68
@FZWRL:00050:00477
ATATCGCGAGGGTATGGAAGACTCTAT
+
BBB@??BCBCC?DBCB@C@A;98>>00
@FZWRL:00050:00482
TACTGAGCTACACACACAGAAA
+
B@A@CCCBBABA:/11111;8+
@FZWRL:00051:00454
ACGCTCGACATGCCCAGGTACAGGA
+
CBBBBBBDCCCGCB>??<=;A=@>?
@FZWRL:00051:00460
TACTGAGCTACACACACAGAAAGA
+
@@ABBCCCBBBCD@A?AA@@@9>>
@FZWRL:00051:00478
ACGCTCGACATGCCCAGGTACAGA
+
AABBBBBCFCD?==:444979999
@FZWRL:00051:00483
AGCACTGTAGCTGTCACTAGTTACTTG
+
BABBCDCBBBCBBBBBBBCEC==8821
@FZWRL:00052:00453
TACTGAGCTACACACACAGAAAGATTGGT
+
AABBBBCBBBBBBBCDBA844-9>>=A?A
@FZWRL:00052:00456
CGTGTTCTAGGCACA
+
=9;9A==;;<BBB@9
@FZWRL:00052:00462
TACTGAGCTACCACACAC
+
9<<99@D99449///,,,
@FZWRL:00052:00477
CGTGTCTCTAGGCACAGGATTTTGTG
+
CBBBBBCCBCB@BBA??94444-9>>
@FZWRL:00052:00481
AGCACTGTAGCTGTCACTAGTTACTTG
+
@ADC@@ABBCCCCCCABABBB96::,1
@FZWRL:00052:00482
TACTGAGCTACACACACAGAAAGATTGGT
+
AABCBCCAABBBB?=9@=884-99>;>58
@FZWRL:00052:00486
ACGAGTGCGTTC
+
BBBAABBBBB@C
@FZWRL:00052:00492
CGTGTCTCTAGGCACAGGATTTTGTGTA
+
AAAAABDDDAA?ACBBC@?===2>??11
@FZWRL:00052:00497
AGCACTGTAGCTGTCACTAGTTA
+
44994::@BA@49999444442,
@FZWRL:00052:00498
CGTGTCTCTAGGCACAGGATTTTGTGT
+
CCBBBBDDBBBCC??::9:;BB6;;91
@FZWRL:00053:00463
AGCACTGTAGCTGTCACTAGTTACT
+
BABBBBCCBBBBBBBCBBBDB=11-
@FZWRL:00053:00468
TACTGAGCTACACACACAGAAAGATTGGT
+
BBBBBBBB@@BBCBEA@=@8=5>><4748
@FZWRL:00053:00472
CGTGTCTCTAGGCACAGGATTTTGTG
+
AAACCBCC><=ACBB=<:1111+11/
@FZWRL:00054:00450
AGCACTGTAGCTGTCACTAGTTACTTGT
+
;;CCDCCBBBBBBBBBBCBAG?AAA=?A
@FZWRL:00054:00470
TACTGAGCTACACACACAGAAAGATTGGT
+
???BBBCBBBBBECBA@;844-9>>=A>?
@FZWRL:00054:00479
AGCACTGTAGCTGTCACTAGTTACTT
+
BBCAAAGBBBBCBBBBBB?@@<111,
@FZWRL:00054:00481
CGTGTCTCTAGGCACAGGATTTTGTGTAGAG
+
BBBABCCDCAAAACCCC@AAAA9BBAACC;:
@FZWRL:00054:00485
CGTGTCTCTTACGGCACAGGATTTTGTGTA
+
4@9999/1/,/887;?@=87/111+///,,
@FZWRL:00054:00498
TAGTATCAGCCTCGCCATGACGAAGGTATTCC
+
BBB??@CBCC@BBAA@B?@?C@@=ABEDC@FA
@FZWRL:00055:00466
TACTGAGCTACACACACAGAAAGATTGGT
+
?===ABBBABBBBCCD@;444-9<<<@@A
@FZWRL:00055:00483
TACTGAGCTACACACACAGAAAGATTGGT
+
BBBBBBBBBBBBBBBA;;444-9>?<><8
@FZWRL:00055:00491
TACTGAGCTACACACACAGAAAGATTGGT
+
B???BBBBBBBBBCDA;:444-9>><?>?
@FZWRL:00055:00495
AGCACTGTAGCTGTCACTAGTTACTTG
+
@ACCBBBDCCBB?BBBBB@AAAB==29
@FZWRL:00056:00450
ACGCTCGACATGCCCAGGTACAGGAG
+
B@ABBBBBCCCBBB=AA>@BBBB>?A
@FZWRL:00056:00467
CGTGTCTCTAGGCACAGGATTTTGTGTA
+
EBACCCCCCEDACBBCDCCCCB6?::84
@FZWRL:00056:00469
AGCACTGTAGCTGTCACTAGTTACTTG
+
BBCGBABCCCCBB??BCCDA@;===2;
@FZWRL:00056:00474
TCTCTATGCGCTCCACATGTCTAAGG
+
BBBBAAACBCCBB@CCCBAABAA=B@
@FZWRL:00056:00475
CGTGTCTCTAGGTACA
+
89999::4949;=993
@FZWRL:00056:00477
TACTGAGCTACACACACAGAAAGATTGGT
+
B?>>CBCBBBBBBCB@;:444-9>><?=?
@FZWRL:00056:00486
ACGAGTGCGTTCCCATGTCGTAGGTACTC
+
B?A?BBBBAA>AD>B@A@:<<BC@A<=<A
@FZWRL:00056:00497
ACGCTCGACATGCCCAGGTACAGGA
+
BBCBBBBAFBABBC@9959899969
@FZWRL:00057:00453
AGCACTGTAGCTGTCACTAGTTACT
+
BBBBBCBBAAACBBFCBBA<;51<<
@FZWRL:00057:00464
TACTGAGCTACACACACAGAAAGATTGGT
+
B?AACCCBBAAACCBBA====:?;<;@>@
@FZWRL:00057:00466
AGCACTGTAGCTGTCACTAGTTACTTGT
+
AACDBBCA@AGBBBBBDDCA?;===;@A
@FZWRL:00057:00472
TACTGAGCTACACACACAGAAAGATTGGT
+
AAAABBBBBBBBBBEDCCCBB?CEC@C@@
@FZWRL:00057:00491
AGCACTGTAGCTGTCACTAGTTACTTG
+
BBBC?@ACCCCBBBBABBBBB=?;;29
@FZWRL:00057:00498
CGTGTCTCTAGGCACAGGAT
+
@<<<<9@;;11,/,///,/6
@FZWRL:00058:00450
AGCACTGTAGCTGTCACTAGTTACTTGT
+
??BHDCBCDDDBBB?BBDCCCBDBB?EA
@FZWRL:00058:00456
ACGCTCGACATGCCCAGGTACAGGAG
+
BBBABBCCCCB??@=AB@BBEBC>@A
@FZWRL:00058:00468
TACTGAGCTACACACACAGAAAGATTGGT
+
??B@BCBBBBBBBBBF;;444-9@?>C@C
@FZWRL:00058:00473
ACGCTCGACATGCCCAGGTACA
+
CBCCBBCCDBBBCB=;:89?@9
@FZWRL:00058:00479
TACTGAGTTACACACACAGAAAGATTGGTG
+
@@CCCEA@>ACCCCD@@;984-88>;797<
@FZWRL:00058:00490
CGTGTCTCTAGGCACAGGATTTTATGT
+
CCBCCCCAA?@@>9=9959999/9?99
@FZWRL:00058:00498
ACGAGTGCGTTCCCCATGTCGTAGGTACTC
+
BBBBBBBBBA?ACD:D::99<<>A>?<99>
@FZWRL:00059:00454
ACGCTCGACATGCCCAGGTACAGGAG
+
BBBAABCCFBBBAA=?A>BBC@?>AC
@FZWRL:00059:00472
CGTGTCTCTAGGCACAGGATTTTGTGTAAGC
+
BABABCCDBBB?BCDCD?DCDD:88222*,,
@FZWRL:00059:00484
CGTGTCTCTAGGCACAGGATTTTGTGTA
+
AAAAACBCCBB@BBCFEABCCC:CDB@@
@FZWRL:00060:00452
AGCACTGTAGCTGTCACTAGTTACTTGT
+
AADCCDCBAABBAAAABBBAB?A??=@A
@FZWRL:00060:00455
ACGCTCGACATGCCCAGGTACAGGAG
+
CB@@@DCDEBBCBB@@?=?@A?B?AB
@FZWRL:00060:00460
TACTGAGCTACACACACAGAAAGATTGGT
+
B?==ABBBA@BBBCDCAA994-9>>>B@C
@FZWRL:00060:00469
CGTGTCTCTAGGCACAGGATTTTGTGTA
+
BCCCBAA@@BA@BBCAEDGDCD8==91/
@FZWRL:00060:00474
ACGCTCGACATGCCCAGGTACAGGAG
+
BAABBBBCCDCAAB?AC@AABAA>?@
@FZWRL:00060:00483
AGCACTGTAGCTGTCACTAGTTACTTGT
+
@ACDBABDBBCBBBBBBBDDC@C==289
@FZWRL:00061:00451
CGTGTCTCTAGGCACAGGATTTTGTGTA
+
BB@@ACECCAAEABCCD@BBBC9BB@49
@FZWRL:00061:00456
TACTGAGCTACACACACAGAAAGATTGGTG
+
::9BBBDD<<;>999>=>899043313931
@FZWRL:00061:00460
CGTGTCTCTAGGCACAGGATTTTGTGTAG
+
BBBBBCCFCBB?BBCCCADDDC9CDA==@
@FZWRL:00061:00461
TACTGAGCTACACACACAGAAAGATTGGT
+
BBABBBCBBBBBBBDCA@;996;A@?C@C
@FZWRL:00061:00464
AGCACTGTAGCTGTCACTAGTTACTTGT
+
AACCA@ACCCDBBB@BCCCA@=?>>=?A
@FZWRL:00061:00467
TACTGAGCTACACACACAGAAAGATTGGT
+
???BABBAA@@@@@DCAA944-9>>>B@B
@FZWRL:00061:00469
ACGAGTGCGTTCCCCATGTCGTAGGTACTC
+
BA@@@@BBBB@BCC9B???>BB@@=@;<9>
@FZWRL:00061:00470
ACGAGTGCGTTCCCCATGTCGTAGGTACTC
+
BAA@AABBBA@ABC:D:::?A@AB@C<==B
@FZWRL:00061:00472
ACGCTCGACATGCCCAGGTACAGGAG
+
BBBAABBCCCCBBB>BC@B>A>>89<
@FZWRL:00061:00475
TACTGAGCTACACACACAGAAAGATTGGT
+
BBBBBABAAA@@@ACC@A99469@??C@C
@FZWRL:00061:00482
CGTGTCTCTAGGCACAGGATTTTGTGTAG
+
AABBBDCDBAA?BCCCCACCCC:ECA999
@FZWRL:00062:00454
AGCACTGTAGCTGTCACTAGTTACTTGT
+
@@CGCCBCBBBAAAAAAAABC@D@@>@?
@FZWRL:00062:00456
AGCACTGTAGCTGTCACTAGTTACTTG
+
ABDEBABBAACBAA>BBBBBC@B??=@
@FZWRL:00062:00457
TACTGAGCTACACACACAGAAAGATTGGT
+
B@>ABCBBBBBBBBB@?;8;96;AA@C@C
@FZWRL:00062:00470
ACGCTCGACATGCCCAGGTACAGGA
+
B@@@ADCCCCBBCC>;979<@8989
@FZWRL:00062:00471
ACGAGTGCGTTCCCCATGTCGTAGGTACTC
+
BBB@BBBBB@@@CD:C:::ABBBC@B<>>C
@FZWRL:00062:00475
ACGAGTGCGTTCCCCATGTCGTAGGTACTC
+
BBB?BBBBBB@BCD:D@@@BBBAA@C;<<C
@FZWRL:00062:00477
ACGAGTGCGTTCCCCATGTCGTAGGTACTC
+
BB@@@@AAAA@ABC:C???BCCBC@C<<<D
@FZWRL:00062:00484
AGCACTGTAGCTGTCACTAGTTACTTGT
+
<<DECCCBBCDBBCBBBBCCC@BBB6;;
@FZWRL:00062:00486
ATCAGACACGGACACAGCAGAACACAC
+
C@@@AA@;;<99@@A9=994?;>>A@;
@FZWRL:00062:00487
ACGAGTGCGTTCCCCATGTCGTAGGTACTC
+
BBBBBBAAAA?ABC:C:::@A@BC@B<=<B
@FZWRL:00062:00498
AGCACTGTAGCTGTCACTAGTTACTTGT
+
ABCCBABBBBBAAAACBDC::29842;@
@FZWRL:00062:00499
TACTGAGCTACACACACAGGAAAGATTGGT
+
A???BBBBB??BBBBBBBB@BC998?>B>?
@FZWRL:00063:00454
TACTGAGCTACACACACAGAAAATTGGTG
+
BB@>ABCCBBAABCCCCCAA@@6@=@=@C
@FZWRL:00063:00458
ACGAGTGCGTTCCCCATGTCGTAGGTACTC
+
BBA?@@AAAA@ABB:C:::BDC@B@A;<<C
@FZWRL:00063:00485
TACTGAGCTACACACACAGAAAGATTGGT
+
BBBBBCCAAABCCCCBB=@=>:=87;<;>
@FZWRL:00063:00499
AGCACTGTAGCTGTCACTAGTTACTTG
+
@BBB<:@DCCCBCBB====995111-,
@FZWRL:00064:00453
CGTGTCTCTAGGCACAGGATTTTGATGTAG
+
AABABBBBAAA@BB88CBB888,---8---
@FZWRL:00064:00458
TACTGAGCTACACACACAGAAAGA
+
BBBBBBCBBBBBAADA@C;;;8<B
@FZWRL:00064:00470
TACTGAGCTACACACACAGAAAGAATGGT
+
A?@@CCCB@ABBBCECA:444-9><@C@C
@FZWRL:00064:00473
TACTGAGCTACACACACAGAAAGATTGGT
+
?@BCCCDBABBCCCBBC=449-9<?>B?B
@FZWRL:00064:00497
CGTGTCTCTAGGCACAGGATTTTGTGTA
+
BCBBBCBDBDC@A:;;C?B>@=4999>>
@FZWRL:00065:00453
CGTGTCTCTAGGCACAGGATTTTGTGTAG
+
AAAAAADDBCB?BDBBC?EABC9BBB>>@
@FZWRL:00065:00465
TCTCTATGCGCTCCACATGTCTAAGG
+
499>?AD@A@@;;7<BBBCB:=@CDC
@FZWRL:00065:00471
TCTCTATGCGCTCCACATGTCTAAGG
+
CCEC@AADCCFCB@CCDCCCBBB@C@
@FZWRL:00065:00486
TGATACGTCTCCTCCTTAGTTATCTTCA
+
;44444442--*,,*,*,/424444244
@FZWRL:00065:00491
ACGCTCGACATGCCCAGGTACAGGA
+
BBCCCBBAA=====99859899959
@FZWRL:00066:00453
CGTGTCTCTAGGCACAGGATTTTGTGTAG
+
BBBBBCBAAAA@BBBCC@CBFC:BBC?@@
@FZWRL:00066:00469
CGTGTCTCTAGGCACAGGATTTTGTGTAG
+
@AAAACBCAAA@BCCCC@DCCC:CCB??@
@FZWRL:00066:00473
ACGCTCGACATGCCCAGGTACAGGA
+
BB@??AABCBBBCB>@?=><>===?
@FZWRL:00066:00479
ACGCTCGACATGCCCAGGTACAGGAG
+
BB@??BBCCBBBBB>BB@BABBB@@A
@FZWRL:00066:00493
ATATCGCGAGGGTATGGAAGACTCTATA
+
BBAABBBBBCD@DBBB>A?BBBCCCCBB
@FZWRL:00066:00499
CGTGTCTCTAGGCACAGGATTTTGTGTA
+
BCBCCDBBBBC@BAABC?BCDF:@@999
@FZWRL:00067:00458
ACGCTCGACATGCCCAGGTACAGGAG
+
BBBABBBDDCB??@=@B@BBCCB>@A
@FZWRL:00067:00466
ACGAGTGCGTTCCCCATGTCGTAGGTACTC
+
?AAAABA@?@5999/9999@A@B@=?@@@@
@FZWRL:00067:00473
ACGAGTGCGTTCCCCATGTCGTAGGTACTC
+
BBB>ABBCBB@ACH:C:::DBB=B@@<><H
@FZWRL:00067:00485
ACGCTCGACATGCCCAGGTACAGG
+
?@AADCCDEEDBB?===;@<@>B?
@FZWRL:00068:00451
ACGAGTGCGTTCCCCATGTCGTAGGTACTC
+
BB@@@BBBBB@BCD:EA@@BBB?A@@;<<C
@FZWRL:00068:00452
ACGAGTGCGTTCCCCATGTCGTAGGTACTC
+
BBAAAAAAAA@ABB:B@??BDDBB@A@AAC
@FZWRL:00068:00473
TACTGAGCTACACACACAGAAAGATTGGT
+
B?==BBCBBBBBBBC@;;444-9>><A?B
@FZWRL:00068:00475
TACTGAGCTACACACACAGAAAGATTGGT
+
@@>@BBCB?BBBBCDDA@9996;>@?B@C
@FZWRL:00068:00479
TACTGAGCTACACACACAGAAAGA
+
CBBBDDDBBB@AACBA@B9;;8;A
@FZWRL:00069:00458
ACGAGTGCGTTCCCATGCTCGTAGTACGTC
+
B?9;91/1//,//+/8:4///:11//////
@FZWRL:00069:00470
CGTGTCTCTAGGCACAGGATTTTGTGTAAG
+
,,,,/76/44424449?@BBBB/9994424
@FZWRL:00069:00477
ACGCTCGACATGCCCAGGTACAGGAG
+
BAAABB@BDBCBBB>BB@BBCDC>?@
@FZWRL:00070:00451
CGTGTCTCTAGGCACAGGATTTTGTGTAAGA
+
AAAAACBCBBB@BDCCC@BBDF:B@@44589
@FZWRL:00070:00452
ACGCTCGACATGCCCAGGTACAGGAG
+
B@@@ABCCCCCCCG?<<;<AB@A=B<
@FZWRL:00070:00453
TACTGAGCTACACACACAGAAAGATTGGT
+
@@>@BBCBBBBBBBE@?@;84-9>>=A@C
@FZWRL:00070:00461
TACTGAGCTACACACACAGAAAGATTGGT
+
B@AABBBBBBBBDCD@9999909@@?A@C
@FZWRL:00070:00466
ACGAGTGCGTTCCCCTGTCGTAGGTACTC
+
BBB@AABAAA@AAB:AABCDB===9;;;C
@FZWRL:00070:00491
TACTGAGCTACACACACAGAAAGATTGGT
+
A@BBBCCBBBBBBBCDBB;996;@<?B@C
@FZWRL:00071:00452
CGTGTCTCTAGGCACAGGATTTTGTGTAGAAC
+
BBBBCB>88//-1<ABCBACCC6ADBBCCCAC
@FZWRL:00071:00457
TACTGAGCTACACACACAGAAAGATTGGT
+
B==?BBBA@ABBBCCCBB;998:BB@C@C
@FZWRL:00071:00465
TGAGTCTCCTTCCTTAGTTACTTCAGTGC
+
BBBBA>>>@C@C?A?CCC@CDB@BCEBBB
@FZWRL:00071:00468
ACGAGTGCGTTCCCCATGTCGTAGGTACTC
+
BBBBBBBCBA==994?999AA998>?<;<C
@FZWRL:00071:00474
TAGTATCAGCCTCGCCATGATGAAGGTATTCC
+
CBBAABCCAA>==@@>B@>>>;959=@AA<>6
@FZWRL:00071:00480
TACTGAGCTACACACACAGAAAGATTGGT
+
A?@@CCCBBBBBBCFDAA994-9><<@@C
@FZWRL:00071:00495
CGTGTCTCTAGGCACAGGATTTTGTGTAG
+
BB@@BBDBBBB@BCCCC@CCDC:CCA99;
@FZWRL:00072:00452
CGTGTCTCTAGGCACAGGATTTTGTGTAGA
+
AAAAAABDBCB@BCCCCADCBB9?BB49;<
@FZWRL:00072:00460
TACTGAACTACACACACAGAAAGATTGGTGCT
+
A>@BBB?BBBDFBB@A;99AB>;?@>A=>?>@
@FZWRL:00072:00485
CGTGTCTCTAGGCACAGGATTTTGTGTAG
+
BBAABBBBAAA@BBBFEACBBC:CC@498
@FZWRL:00072:00498
ACGCTCGACATGCCCAGGTACAGGAG
+
BAABBBBCCCCBBA?AB@BADCC>@A
@FZWRL:00072:00499
CGTGTCTCTAGGCACAGGATTTTGTGTAG
+
AAAAACBBBBB?BCCDC=DBDC:DCE?@B
@FZWRL:00073:00451
AGCACTGTAGCTGTCACTAGTTACTTGT
+
<;CCDCBCAAAB@B@@ABBCD@BBB?DC
@FZWRL:00073:00462
TACTGAGCTACACACACAGAAAGATTGGT
+
B?==BBCBBBBBBBEDAA844-9>>;??B
@FZWRL:00073:00464
TACTGAGCTACACACACAGAAAGATTGGT
+
BA?=AABBA@AAACECBB;;;6;@@>ABD
@FZWRL:00073:00469
TACTGAGCTACACACACAGAAAGATTGGT
+
B???BBBBBBBBBCDCBA;;96;AA>B@D
@FZWRL:00073:00473
CGTGTCTCTAGGCACAGGATTTTGTGTAG
+
BBBABBDDBCB?BBBBD@CCDD:DDB@@@
@FZWRL:00073:00480
CGTGTCTCTAGGCACAGGATTTTGTGTAG
+
AAA@@CBCBAB@BCCCC@CCCC:CBB>>@
@FZWRL:00073:00495
AGCACTGTAGCTGTCACTAGTTACTTGT
+
BABBBABDBBBBBBABBBBBC@BAA?BB
@FZWRL:00074:00451
CGTGTCTCTAGGCACAGGATTTTGTGTAG
+
B@AAACCDCAB?ABAAC?EDDD:DBB;;;
@FZWRL:00074:00457
AGCACTGTAGATGTCACTAGTTACTTGT
+
BBBBBCCBBBCBCBBBDBD====@@=@A
@FZWRL:00074:00468
TAGTATCAGCCTCGCCATGACGAAGGTATTCC
+
BBCBCCCCCC@B=?@?BBBCBCC@DABBBBF@
@FZWRL:00074:00484
CGTGTCTCTAGGCACAGGATTTTGTGTAG
+
BBB@BBDDDAB@BCBBB@EBBC9BBB>>@
@FZWRL:00074:00493
TAGTATCAGCCTCGCCATGACGAAGGTATACT
+
BBC??ADA@@??=@@=@@@>>91,-88+)(((
@FZWRL:00074:00494
ACGAGTGCGTTCCCATGTCGTAGGTACTC
+
BBBB@BABBCCCCAECDBBBB@@=?<<<9
@FZWRL:00074:00497
ACGAGTGCGTTCCCCATGTCGTAGGTACTC
+
BBBAAAAAAA@ACC9D:::BBBBC@B;<<B
@FZWRL:00075:00460
CGTGTCTCTAGGCACAGGTTTTTGATGTAGA
+
AAAAA@BCA@@=@@;;<-1111+11/6/11;
@FZWRL:00075:00475
CGTGTCTCTAGGCACAGGATTTTGTGTAG
+
BB@@@BDDBAB@BCBBC=A@DB:CCC?>>
@FZWRL:00075:00487
TACTGAGCTACACACACAGAAAGATTGGT
+
A???BBBBABAAACDC@@994-;>A?B@C
@FZWRL:00075:00488
ACGCTCGACATGCCCAGGTACAGGAG
+
BAABBBBDFCC???=@B@BBDBC::;
@FZWRL:00075:00494
AGCACTGTAGCTTTCACTAGTTACTTGT
+
ABBCBCCAAABBC>@@CCCAC?BAA>BB
@FZWRL:00076:00458
AGCACTGTAGCTGTCACTAGTTACTTGT
+
@@CCCB@ABBBBBB@BBBCEDBCBB?BC
@FZWRL:00076:00477
AGCACTGTAGCTGTCACTAGTTACTTGT
+
<;CCCCCBBBCBBBBBBBCBC@CBC?AB
@FZWRL:00076:00480
ACGAGTGCGTTCCCCATGTCGTAAGGTACTC
+
@<;<AA<<9BACCD:F<;1>:1/,/,.///4
@FZWRL:00076:00487
ACGAGTGCGGTTCCCCATGTCGTAGGTACTC
+
BBBBBBBBB?@@ACC9D::9ABBAB?B<<=D
@FZWRL:00077:00452
AGCACTGTAGCTGTCACTAGTTACTTGT
+
?@BBCBBDBBCA@@@ABBCCD@BAB@BA
@FZWRL:00077:00460
ACGCTCGACATGCCCAGGTACAGGAG
+
BBBAABBCECB???<@A@CBCBB;9<
@FZWRL:00077:00464
ACGAGTGCGTTCCCCATGTCGTAGGTACTC
+
BBBBBBBBBB@BCC:C@@?BBCAA@A:<;D
@FZWRL:00077:00482
CGTGTCTCTAGGCACAGGATTTTGTGTAGA
+
A@B@BCBBAAA@BCCCCACCDC:CBB99;;
@FZWRL:00077:00499
ACGAGTGCGTTCCCCATGTCGTAGGTACTC
+
BBB@AABBB@?@BB9BAAABDBBB@A:<<D
@FZWRL:00078:00455
CGTGTCTCTAGGCACAGGATTTTGTGTAG
+
BB@ABBCDCBC?BBAAB?BBCC:CCC;;;
@FZWRL:00078:00457
CGTGTCTCTAGGCACAGGATTTTGTGTA
+
BBBBBCEDBBAABA??B?AAAA7ABB@@
@FZWRL:00078:00468
CGTGTCTCTAGGCACAGGATTTTGTGTAG
+
AAA@@BDDBBC@BBBBC?BBCC9B@@9;;
@FZWRL:00078:00473
GACGAGTGCGTTCCCCATGTCGTAGGTACTC
+
@BA@@BBBBBD?DBB9B???BCBBB?@AAAE
@FZWRL:00078:00484
AGCACTGTAGCTGTCACTAGTTACTTGT
+
<<NDCBCCBBBBBB@A@BBCD@CBB@BB
@FZWRL:00079:00462
AGCACTGTAGCTGTCACTAGTTACTTGT
+
@ADCCCDBBBDBBBBBDDCBA?A??=?C
@FZWRL:00080:00457
ACGAGTGCGTTCCCCATGTCGTAGGTACTC
+
AA@@@@BBBB?BAA9A@?@BBBBA@@?AAC
@FZWRL:00080:00462
ACGCTCGACATGCCCAGGTACAGGAG
+
BBBBBABBCCCBBB?BB@CBCBC:9<
@FZWRL:00080:00465
ACGCTCGACATGCCCAGGTACAGGAG
+
BBAAABBCCCCBBB?CB@BACCB=@A
@FZWRL:00080:00471
AGCACTGTAGCTGTCACTAGTTACTTGT
+
@@BGCCCBBBCBBBBCBBCBA>A@?>@B
@FZWRL:00080:00486
TAGTAATCAGCCTCGCCATGACGAAGGTATTCC
+
BABBB?BCFDC@BBBC?A?=BC@A=A@@@A@C>
@FZWRL:00080:00488
CGTGTCTCTAGGCACAGGATTTTGTGTAG
+
BBA@@BDDDAB@BCEBB@BBCD:DCC99;
@FZWRL:00080:00489
TACTGAGCTACACACACAGAAAGATTGGT
+
B?=?BBBA@@BBBBEDA>884-9>>=A@C
@FZWRL:00081:00450
AGCACTGTAGCTGTCACTAGTTACTTGT
+
AACCCCCDBBBBBBBBBBCCC@CAB>A@
@FZWRL:00081:00463
AGCACTGTAGCTGTCACTAGTTACTTGT
+
AAGGDDCCBBCBBBBBBCBGB?AAA>BC
@FZWRL:00081:00467
CGTGTCTCTAGGCACAGGATTTTGTGTAG
+
AAAAAACCCCB?BDCDC@BBED:DCC??@
@FZWRL:00081:00486
AGCACTGTAGCTGTCACTAGTTACTTGT
+
AADCCCDAAACBBBABBBCGB?AAA>AB
@FZWRL:00081:00487
CGTGTCTCTAGGCACAGGATTTTGTGTAGAG
+
BBCBBBCCAAA@CCCCD?DBIH:DCC99999
@FZWRL:00081:00495
CGTGTCTCTAGGCACAGGATTTTGTGTAG
+
AAAAAADDDAB@BCCCC@ECDC:CBB>>?
@FZWRL:00081:00498
ACGAGTGCGTTCCCCATGTCGTAGGTACTC
+
//88:@BBBB=?==6====?BB@A@@;<<C
@FZWRL:00082:00456
ATATCGCGAGGGTATGGAAGACTCTATAG
+
@A@@?B?C@AA?ACCC?A?BJCCC@;==7
@FZWRL:00082:00468
ACGAGTGCGTTCCCCATGTCGTAGGTACTC
+
BBB@@AAAAA@ABC9C@@@BDBBB@A<<>D
@FZWRL:00082:00472
TACTGAGCTACACACACAGAAAGATTGGT
+
B>==ABCBABAAABCDBA888-9?><?>A
@FZWRL:00082:00482
TAGTATCAGCCTCGCCACTGACGAAGGTAGTT
+
4944:444:>;44489444446//,/7////7
@FZWRL:00082:00497
ACGAGTGCGTTCCCCATGTCGTAGGTACTC
+
BBB???BBBB@BCC:D::9BCC@A>@<<<B
@FZWRL:00082:00498
TACTGAGCTACACACACAGAAAGATTGGT
+
A@@ABCCBBBBBBCDB;;444-9>>;??C
@FZWRL:00083:00455
CATGTCTCTAGGCACAGGATTTTGTGTAGA
+
;9::8>>A9;;><<;@@?@@AA6>BAA<94
@FZWRL:00083:00456
TACTGAGCTACACACACAGAAAGATTGGT
+
===@AABAAA@BBCDD@@;84-9>>;?@B
@FZWRL:00083:00473
CGTGTCTCTAGGCACAGGATTTTGTGTAGAGGT
+
AAAABBCCBBB?AA=?A@BBBB7?@@88111,/
@FZWRL:00083:00481
AGCACTGTAGTTGTCACTAGTTACTTGT
+
BBBBEFCEBBD@CCBCDDCBB?CDC@CC
@FZWRL:00083:00487
ACGCTCACATGCCCAGGTACAGGAG
+
ABAAACCCCBBAA>ADBDCCCD?B@
@FZWRL:00083:00489
CGTGTCTCTAGGCACAGGATTTTGTGTAG
+
BAAAAABB@@B@BCDCC@CDCC:ECBAAA
@FZWRL:00083:00499
TACTGAGCTACACACACAGAAAGATTGGT
+
B===ABBA?@BBBCCB=@444-9@?>B@C
@FZWRL:00084:00460
AGCACTGTAGCTGTCACTAGTTACTTGT
+
<<CCEDBCBBBB@@@BBBCEDCBBB?BC
@FZWRL:00084:00474
ACGAGTGCGTTCCCCATGTCGTAGGTACTC
+
BB??ABBBBB?BCC:C:::BCH=A?B<=<C
@FZWRL:00084:00486
CGTGTCTCTAGGCACAGGATTTTGTGTAG
+
AAAAABCCC@@@?CBCC@CCDC:EBB=>@
@FZWRL:00084:00487
ATCAGACACGGACACAGCAGAACACAC
+
CB????ABBB@BBCCDCCC@?=?B=;A
@FZWRL:00085:00466
ACGAGTGCGTTCCCCATGTCGTAGGTACTC
+
BCCA@@@@BB@BCC:GAAABBBCC@CBBGB
@FZWRL:00085:00477
AGCACTGTAGCTGTCACTAGTTACTTGT
+
??BCCCBAAACABBBBBCCBB@DBB@CB
@FZWRL:00085:00488
ATCAGACACGGACACAGCAGAACACAC
+
BA>@?BCCCC?BCCCCDCC@@=@C;78
@FZWRL:00085:00489
ATCAGACACGGACACAGCAGAACACAC
+
BBBB?BBBBB@CCCDCBBE;98;CB=@
@FZWRL:00086:00452
CGTGTCTCTAGGCACAGGA
+
CBBBBCCCCBD?BECAD?C
@FZWRL:00086:00461
AGCATTGTAGTTGTCACTAGTTACTTGTG
+
BBBBB@BBBBB?CCAB>;@>>48774777
@FZWRL:00086:00462
CGTGTCTCTAGGCACAGGATTTTGTGTAGA
+
BBCDBBDCBABAC;;<B@CCCD9CCCCAAA
@FZWRL:00086:00485
AGCACTGTAGCTGTCACTAGTTACTTGT
+
BBDBCBCCECDA@AA@ACJCC@CAA>B;
@FZWRL:00086:00488
CGTGTCTCTAGGCACAGGATTTTGTGTAG
+
AAAABBDDAAA@DCCCD@CCDC:DCB==@
@FZWRL:00086:00490
CGTGTCTCTAGGCACAGGATTTTGTGTAG
+
BBBBBBDDDBB@BCBBB@CCCC:CBB99;
@FZWRL:00087:00456
ACGAGTGCGTTCCCCATGTCGTAGGTACTC
+
BBA@ABBBBB?CBB6A?@@?B@@@>;;9B@
@FZWRL:00088:00472
CGTGTCTCTAGGCACAGGATTTTGTGTAG
+
AAAAABDDAAA?ACCDC@CBDD:CBB>>@
@FZWRL:00088:00495
TACTGAGCTACACACACAGAAAGATTGGTGC
+
BBBCDCDDBB99<BA>>A9991988577766
@FZWRL:00089:00457
CGTGTCTCTAGGCACAGGATTTTGTGTAGA
+
@@A@@BDDGBB?AB=?C?BBBC9BBB;;<@
@FZWRL:00089:00490
ACGAGTGCGTTCCCCATGTCGTAGGTACTC
+
BBB?BBCBCB?CBB7B;;<@ABBA?BBBAB
@FZWRL:00090:00450
AGCACTGTAGCTGTCACTAGTTAACTTGTG
+
;;CCCBCCBBBBBBBBBB:??59699;844
@FZWRL:00090:00476
AGCACTGTAGCTGTCACTAGTTACTTGT
+
@@CCCCBCBBBBAA@BBDDAA=@@@=@B
@FZWRL:00090:00492
AGCACTGTAGCTGTCACTAGTTACTTGT
+
BBBBCCDCBCCCBBBABB?AA@B@@7;<
@FZWRL:00091:00451
TACTGAGCTACACACACAGAAAGATTGGTGC
+
BBAABABACCBBBA?@?>9990443137731
@FZWRL:00091:00461
TACTGAGCTACACACACAGAAAGATTGGTG
+
BBAABBDCBBCCCCA@@@99909>>;<;77
@FZWRL:00091:00478
ACGAGTGCGTTCCCCATGTCGTAGGTACTC
+
BBB>AABBBB?@BC:C???CDB?A@@A@AC
@FZWRL:00091:00479
AGCACTGTAGCTGTCACTAGATTACTTGTG
+
98944499444444444944//,,,,*,,,
@FZWRL:00091:00483
CGTGTCTCTAGGCACAGGATTTTGTGTAG
+
BBCBBBCDCCCADDABEACCDDACDC99;
@FZWRL:00091:00487
CGTGTCTCTAGGCACAGGATTTTGTGTAGAG
+
CBCCCCCDAAABCCCCG>AACC7BB@9;999
@FZWRL:00091:00490
ACGCTCGACATGCCCAGGTACAGGAGA
+
B@@@CCBECBBCEH?BB@BABCC;;<B
@FZWRL:00091:00499
TACTGAGCTACACACACAGAAAGATTGGT
+
B?@?BBCB?=?BBFBBBC@@><@CC@C@C
@FZWRL:00092:00469
TACTGAGCTACACACACAGAAAGATTGGTGC
+
BA=?BBCBBBEABBBA@A9991988477711
@FZWRL:00092:00491
AGCACTGTAGCTGTCACTAGTTACTT
+
@ACCCCCBBBBBBBBBBAADBBCDC@
@FZWRL:00092:00492
ACGAGTGCGTTCCCCATGTCGTAGGTACTC
+
BBBA@@@AAA@AAB9B@??BBBBBA@@AAC
@FZWRL:00093:00451
ACGCTCGACATGCCCAGGTACAGAAG
+
BBBBDDCCCCBBBC>CB@BBAAAA@@
@FZWRL:00093:00460
TACTGAGCTACACACACAGAAAGATTGGT
+
A>>>AAAA?@BBBBED?B988-9>>;?=?
@FZWRL:00093:00475
CGTGTCTCTAGGCACAGGATTTTGTGTAG
+
AAAABBCDA@@>@==AB?BBCC:CBB;;;
@FZWRL:00093:00495
ACGAGTGCTTTCCCCATGTCGTAGGTACTC
+
AABBBBBBAC@CBB9C@AACCE@@=@;<<B
@FZWRL:00093:00497
ACGAGTGCGTTCCCCATGTCGTAGGTACTC
+
BBB??@BBBB@CCC9BBCBABBCC??BAA<
@FZWRL:00094:00450
TACTGAGCTACACACACAGAAAGATTGGTG
+
B?==BBCB@ABBBBCBBB;;909??<?>?<
@FZWRL:00094:00468
TACTGAGCTACACACACAAGAAAGATTGGTG
+
BABBCBCBBBBB9/1:11-1;;8:6777133
@FZWRL:00094:00470
TACTGAGCTACACACACAGAAAGATTGGT
+
BABABBBB@AABBCDC@@844-9>><@>A
@FZWRL:00094:00492
AGCACTGTAGCTGTCACTAGTTAATTGT
+
;;CDFCCCBBCBB@@AAAABDAD@BAA?
@FZWRL:00095:00451
ACGCTCGACATGCCCAGGTACAGGAG
+
BBBBBBBCCCBBCC?BBBCCCBB9;;
@FZWRL:00095:00459
CGTGTCTCTAGGCACAGGATTTTGTGTAG
+
AABBBCDDCBC@BCCCC?BB?A6?;;49;
@FZWRL:00095:00473
TACTGAGCTACACACACAGAAAGATTGGTG
+
B???BCBBBBBBBBDCAA;;909>>;???>
@FZWRL:00096:00455
TACTGAGCTACACACACAGAAAGATTGGTG
+
BBB@BBBBABBEBBB@@@99909>>;7771
@FZWRL:00096:00458
TACTGAGCTACACACACAGAAAGATTGGT
+
@>>ABCCB@AABBCCCBB;;9-9>>>B@B
@FZWRL:00096:00461
TACTGAGCTACACACACAGAAAGATTGGT
+
B>>>BBCBBABBBCCCCB;;809>><>=?
@FZWRL:00096:00489
ACGAGTGCGTTCCCCATGTCGTAGGTACTC
+
BBBA@@@AAA?ABC9A???BDCBC@@AABD
@FZWRL:00097:00451
TAGTATCAGCCTCGCCATGACGAAGGTATTCC
+
BBB?@ADCEC@BB??89;A@A?@=@@<<<@B8
@FZWRL:00097:00452
AGCACTGTAGCTGTCATTAGTTACTTGT
+
<<DCCCDA@ACCCCBBBAC?=;=<<;>>
@FZWRL:00097:00468
CGTGTCTCTAGGCACAGGATTTTGTGTAG
+
B@AAACBCABA?BA=?A?BBCC9B@@;;;
@FZWRL:00098:00450
CGTGTCTCTAGGCACAGGATTTTGTGTAGAG
+
BBBBBCDDAAB@BCBAB?CBDC6@@?999>9
@FZWRL:00098:00466
TACTGAGCTACACACACAGAAAGATTGGT
+
B>>>BBBB@ABBBBBA?A888-9@><@=>
@FZWRL:00098:00487
CGTGTCTCTAGGCACAGGATTTTGTGTAG
+
BB@ABCCFAAB@CBAACAECDD:CBA;;;
@FZWRL:00099:00452
AGCACTGTAGCTGTCACTAGTTACTTGT
+
@@CCDBDBAACCCDCBB?BB@=@@A<?>
@FZWRL:00099:00460
CGTGTCTCTAGGCACAGGATTTTGTGTAGAGGC
+
BBBBCB>A94959999188>>B5>>>11///5/
@FZWRL:00099:00469
TACTGAGCTACACACACAGAAAGATTGGTG
+
BBABBBCCBBBBAABB@@99919>>;><>7
@FZWRL:00099:00476
CGTGTCTCTAGGCACAGGATTTTGTGTAGAG
+
AAAABFCC::;?A>@@A>AABC7BBD999>@
@FZWRL:00099:00481
CGTGTCTCTAGGCACAGGATTTTGTGTAGA
+
BBBBBBDBABB@BAAAC?BBCC:BB=@@@@
@FZWRL:00099:00482
TACTGAGCTACACACACAGAAAGATTGGT
+
===@ABCBBBBBBCDDBC;;;7;AA>B@C
@FZWRL:00050:00518
CGTGTCTCTAGGCA
+
CBCCCCDCCC@<@9
@FZWRL:00050:00524
ACGCTCGACATGC
+
9488=9=:B991-
@FZWRL:00051:00513
AGCACTGTAGCTGTCACTAGTTACTTG
+
BCCBA@ACCCCBBBBBCCAAA99>959
@FZWRL:00051:00535
TACTGAGCTACACACACAGAAAGATTGGT
+
A???BCCBBBABECDA;9444-9>>;>;8
@FZWRL:00052:00501
TACTGAGCTACACACACAGAAAGATTGGT
+
BA??BBBAAAABBCDD;;444-9>><B@A
@FZWRL:00052:00513
TACTGAGCTACACACACAGAAAGATTGGT
+
BABCBCCCA?@?AAB?@>98809>>4858
@FZWRL:00052:00521
ACGCTCGACATGCCCAGGTACAGG
+
BB?=BC@@ABA:::811,101992
@FZWRL:00052:00522
CGTGTCTCTAGGCACAGGATTTTGTGT
+
CBBBBBECA@A?==B::>=CDB8AA91
@FZWRL:00052:00533
ATATCGCGAGGGTATGGAAGACTCTA
+
938;>BBBCCD6444424244433..
@FZWRL:00053:00502
CGTGTCTCTAGGCACAGGATTTTGTGTA
+
BBBBBFCB@@@CCBBBB=====6=A>>>
@FZWRL:00053:00521
ACGCTCGACATGCCCAGGTACAGGA
+
BA???CCCCCCBAA<8459899959
@FZWRL:00053:00526
ATCAGACACGGACACAGCAGAACACA
+
BBBBAABBDD@CCCC:::ABB?BBBA
@FZWRL:00053:00529
ACGCTCGACATGCCCAGGTACAGGA
+
ABBBBBBABBBBCC>9979>?9959
@FZWRL:00053:00537
TACTGAGCTACACACACAGAAAGATTGG
+
<=9CCDCD;;=@AA@<9999@19-))((
@FZWRL:00054:00503
CGTGTCTCTAGGCACAGGATTTTGTGT
+
A@CBB<;999<=@AGDNFDCEE:HC@>
@FZWRL:00054:00520
CGTGTCTCTAGGCACAGGATTTTGTG
+
BCCBCEDCAA@?A=:4459999/999
@FZWRL:00054:00546
CGTGTCTCTAGGCACAGGATTTTGT
+
BCCBBBCDCCC>9=@;;7;BBD499
@FZWRL:00055:00500
CGTGTCTCTAGGCACAGGATTTTGTGTA
+
AAAAACCDA@@>?CBBCACCCC:CCB;;
@FZWRL:00055:00506
ACGAGTGCGTCCCATGCTGT
+
=@8991/1////+/79444;
@FZWRL:00055:00540
ACGAGTGCGTTCCCCATGTCGTAGGTACTC
+
BBB?@@AAAA@ABC:D::9?@@AA@A<<9>
@FZWRL:00056:00504
TACTGAGCTACACACACAGAAAGATTGGT
+
AAAABBCBBBBBBBA?@;8886;AA?C@B
@FZWRL:00056:00505
AGCACTGTAGCTGTCACTAGTTACTTGTGTC
+
AABBCCCCBBCBBBBBBCCDCAAA?6;9>?>
@FZWRL:00056:00508
CGTGTCTCTAGGCACAGGATTTTGTG
+
BBBCBCCAA@AACCECC@CCED:CCB
@FZWRL:00056:00518
CGTGTCTCTAGGCACAGGATTTTGTG
+
BBBBBBBBAAB?==;4459999/9B@
@FZWRL:00056:00521
TACTGAGCTACACACACAGAAAGATTGGT
+
B@ABBBCBACCCCCCBA=@==:@>977;<
@FZWRL:00056:00524
ACGAGTGCGTTCCCCATGTCGTAGGTACTC
+
@AB??ACCCC?CHG:B:;889999489444
@FZWRL:00056:00528
AGCACTGTAGCTGTCACTAGTTACTTG
+
BBCA;;==<=BCCCDB?@@DE<:;8,1
@FZWRL:00056:00538
AGCACTGTAGCTGTCACTAGTTACTTG
+
?@BB<:?DAACBCCBBBBCCC@94429
@FZWRL:00056:00549
CGTGTCTCTAGGCACAGGATTTTGTGTA
+
BBB@BCBC@@?@BECBE?EDDC8;;9;<
@FZWRL:00057:00505
AGCACTGTAGCTGTCACTAGTTACTTG
+
??BCA@DDAACCCCBBBBBBBBHHD89
@FZWRL:00057:00519
AGCACTGTAGCTGTCACTAGTTACTTG
+
AFBCA@ACABCCBBABBBCBC@BAA6;
@FZWRL:00057:00523
TACTGAGCTACACACACAGAAAGATTGGT
+
???BBBCBBBCCC@A?AB@=@<>>>;>;8
@FZWRL:00059:00519
ACGAGTGCGTTCCCCATGTCGTAGGTACTC
+
CCBBBBBBCC?BBB9?:99>@@AA@A<=<B
@FZWRL:00059:00526
ACGCTCGACATGCCCAGGTACAGGA
+
BB?@AC@AACCCCCA998:;?====
@FZWRL:00059:00527
ACGAGTGCGTTCCCCATGTCGTAGGTACTC
+
@ABBCCBBBC@CBB9C;99@@<99B?=<=C
@FZWRL:00059:00531
ACGCTCGACATGCCCAGGTACAGGAG
+
BBBBBBBCCCDBCB>CBABBCBB>@A
@FZWRL:00060:00500
ACGAGTGCGTTCCCCATGTCGTAGGTACTC
+
BB??@BBCBB@CBA6?:99=@@AA>A<><A
@FZWRL:00060:00502
TACTGAGCTACACACACAGAAAGAATGGT
+
@@ABCCCC<<<BBB999A99919@<>?=?
@FZWRL:00060:00511
CGTGTCTCTAGGCACAGGATTTTGTGTA
+
BB@BBBCCCCB@BBCAE?BCDD:ABA;;
@FZWRL:00060:00514
TACTGAGCTACACACACAGAAAGATTGGT
+
B??=BBCB@AAAACCC;A;44-9@?>B@C
@FZWRL:00060:00516
ACGAGTGCGTTCCCCATGTCGTAGGTACTC
+
BBBAA>AABB@BBC:B:;99;1::::1111
@FZWRL:00060:00529
AGCACTGTAGCTGTCACCTAGTTACTTGT
+
8484;A><<BC@8==9429??9?C==;94
@FZWRL:00060:00535
TACTGAGCTACACACACAGAAAGATTGGT
+
BAABAABBBBBBBAE?;;844-9??<?<8
@FZWRL:00060:00541
TACTGAGCTACACACAACAGAA
+
>9;9>@A999991111,1<111
@FZWRL:00061:00500
AGCACTGTAGCTGTCACTAGTTACTTGT
+
ABBCCCFCCCCCCCCABBCGA?AB?>BB
@FZWRL:00061:00502
TACTGAGCTACACACACAGAAAGATTGGT
+
BB@@BBCBABAABCB@@C988-9?>>B@C
@FZWRL:00061:00520
ACGAGTGCGTTCCCCATGTCGTAGGTACTC
+
A@AABBBBDC@BA=6?9;9?BB@A>?;99?
@FZWRL:00061:00523
AGCACTGTAGCTGTCACTAGTTACTTGT
+
@ACCA@ABABCBBBBBBDC::8;??89;
@FZWRL:00061:00530
TACTGAGCTACACACACAGAAAGATTGGT
+
BB@@BBCB??BBBCB@>;888-9?>>B@C
@FZWRL:00062:00515
ACGCTCGACATGCCCAGGTACAGGAA
+
??9;9B<9999988089;98///,1,
@FZWRL:00062:00521
CGTGTCTCTAGGCACAGGATTTTGTGTAG
+
BBBBBFCDAAA?BDCCC@????6=AA8=@
@FZWRL:00063:00503
TACTGAGCTACACACAGAAAGATTGGTGC
+
@?@BCCBC??;9<??A9=<8<BCAC@CCC
@FZWRL:00063:00541
AGCACTGTAGCTGTCACTAGTTACT
+
;A;;<CCGABDCBBBAABACD=:::
@FZWRL:00064:00502
TGATACGTCTCCTTCCTTAGTTACTTCA
+
CCBBBBBBBAA@B@CBC@A@A=ABBACI
@FZWRL:00064:00540
CGTGTCTCTAGGCACAGGATTTTGTGTAG
+
BBBBBCCDBBB@BCCCDEDDDD:CBD???
@FZWRL:00065:00503
TACTGAGCTACACACACAGAAAGATTGGT
+
AABBBBCBBBBBCCCBA@99;7;BB@CCB
@FZWRL:00065:00539
AGCACTGTAGCTGTCACTAGTTACTTGT
+
AACCCBCAABCBBBABBCCDAB@AA=?@
@FZWRL:00066:00520
TACTGAGCTACACACACATGAAAGATTGGT
+
94444444=;84=?=444;444-4442313
@FZWRL:00066:00525
AGCACTGTAGCTGTCACTAGTTACTTGT
+
;;DFCCCBBBBB?B?BBBCBC@CBC?AA
@FZWRL:00066:00536
TACTGAGCTACACACACAGAAAGATTGGT
+
@@@@BBBB@ABBAAAA@;984-9?><?=@
@FZWRL:00066:00543
TACTGAGCTACACACACAGAAAGATTGGT
+
BBBBCDCC?@?BBCA?>B9990;AA?E@B
@FZWRL:00066:00548
CGTGTCTCTAGGCACAGGATTTTGTGTA
+
BBBBBCCECAAACBBBC?CBBB9BB===
@FZWRL:00067:00500
ACGAGTGCGTTCCCCATGTCGTAGGTACTC
+
CBBABBBBBB@BCC9B@@@BBA=??@A@AC
@FZWRL:00067:00522
ACGAGTGCGTTCCCCATGTCGTAGGTACTC
+
BBB?@@AAAA@ABB9B?@@BDB?A@?;<<C
@FZWRL:00067:00547
AGCACTGTAGCTGTCACTAGTTACTTG
+
@BBB@@CGCDCCBDBBBB@AA>@>>59
@FZWRL:00068:00500
AGCACTGTAGCTGTCACTAGTTACTTGT
+
@@CDCDCCCBCBBBBBBBBA=;=@@=@B
@FZWRL:00068:00508
AGCACTGTAGCTGTCACTAGTTACTTGT
+
@@BBBCCDCCCCBA@@@;99><?9;7;A
@FZWRL:00068:00511
AGCACTGTAGCTGTCACTAGTTACTTGT
+
@ACCCCGBABBBBBBBBDDCC>@@B@CC
@FZWRL:00068:00540
CGTGTCTCTAGGACACAGGATTTTGT
+
>999949:;;;-1///7;9=@AA9>?
@FZWRL:00068:00544
CGTGTCTCTAGGCACAGGATTTTGTGTAGA
+
BCDCCCBBAA@@A@999699>>4>@?9999
@FZWRL:00068:00549
CGTGTCTCTAGGCACAGGATTTTGTATA
+
BBBABCBC???@BCCCDACBBB9CBB==
@FZWRL:00069:00502
AGCACTGTAGCTGTCACTAGTTACTTGT
+
;;EFCCDCCCBBBB@ABBCBB@CDC@DD
@FZWRL:00069:00509
TACTGAGCTACACACACAGAAGATTGGT
+
??=@BACBBBAAABBCBA;;59>>;??A
@FZWRL:00070:00530
CGTGTCTCTAGGCACAGGATTTTGTGTAG
+
BBBAABBBAAA?BCCCB@CDCD:CDD99;
@FZWRL:00070:00531
TACTGAGCTACACACACAGAAAGATTGGTG
+
B<<<CCCC<<;;9D9944444-477;@AC@
@FZWRL:00070:00533
ACGCTCGACATGCCCAGGTACAGGAG
+
B@@@BBCCCCDBBC>@@=>?B=A:9<
@FZWRL:00070:00549
TACTGAGCTACACACACATGAAAGAATGGTG
+
C<<<BACA;;9;49444999:A:=>;;;7;;
@FZWRL:00071:00504
TACTGAGCTACACACACAAGAAAGATTGGTG
+
B??=AABBBBABC?BC;;7;BB:;9A@C??<
@FZWRL:00071:00517
TACTGAGCTACACACACAGAAAGATTGGT
+
899948466:/1,2--/8888:89;5757
@FZWRL:00071:00527
ACGCTCGACATGCCCAGGTACAGGAG
+
BBBBBCAAABBEED=BBDBBBAB;<<
@FZWRL:00071:00542
TACTGAGCTACACACACAGAAAGATTGGT
+
B???BBCBBBBBBCB@@A99809>>=A@C
@FZWRL:00072:00507
CGTGTCTCTAGGCACAGGATTTTGTGTAAGA
+
BBC@@@CEAAABCEECGDA>BG5>::11-11
@FZWRL:00072:00518
AGCACTGTAGCTGTCACTAGTTACTTGT
+
@@CCBABDCCCCBBBBBBB=9;=885;B
@FZWRL:00072:00533
ACGCTCGACATGCCCAGGTACAGGAG
+
B@@@?CCCBBCCCC>BB@CABAA89;
@FZWRL:00072:00537
ATCAGACACGGACACAGCAGAACACAC
+
BBBBAAABBB@BCCCDBCC<:8;C@??
@FZWRL:00072:00542
ACGCTCGACATGCCCAGGTACAGAAG
+
CC@AABCCEBBBEEACC>><?99969
@FZWRL:00073:00502
ACGCTCGACATGCCCAGGTACAGGAG
+
BB???BBDFCDBBC?BC@CBBBB::<
@FZWRL:00073:00526
ACGAGTGCGTTCCCCATGTCGTAGGTACTC
+
BBB?BBBAAA@ACC:C:::BDA?AAB;<<D
@FZWRL:00073:00541
CGTGTCTCTAGGCACAGGATTTTGTGTAGAG
+
CBBBBBBCCCF@ABBCK?CBCC6=@B9;9;<
@FZWRL:00073:00545
TACTGAGCTACACACACAGAAAGATTGGT
+
?@ABCECCBB?ABB;99@99909?>>B@C
@FZWRL:00074:00513
ACGAGTGCGTTCCCCATGTCGTAGGTACTC
+
AABACDBBBB@CDD9A?CCBB==?<:;;AA
@FZWRL:00074:00517
CGTGTCTCTAGGCACAGGATTTTGTGTAAG
+
BBB@BDCC@@A?BBBAB?BCCC7;?>8859
@FZWRL:00074:00526
TAGTATCAGCCTCCGCCATGACGAAGGTATTCC
+
8=8999;9996995449>>>@@99696444892
@FZWRL:00074:00544
ACGAGTGCGTTCCCCATGTCGTAGGTACTC
+
@@BBEBB=9>5999/9991<72,-*,,,,0
@FZWRL:00075:00504
ACGCTCGACATGCCCAGGTACAGGAG
+
CB::9CCCDABCCC>BBAB>B;;7;9
@FZWRL:00075:00508
CGTGTCTCTAGGCACAGGATTTTGTGTAG
+
CC@@CDCC@?A>BBBCD?AACC6=@@999
@FZWRL:00076:00506
AGCACTGTAGCTGTCACTAGTTACTTGT
+
;;DCCCCCBBBBABBCB@A;979>>;>@
@FZWRL:00076:00512
CGTGTCTCTAGGCACAGGATTTTGTGTAG
+
BBBABBDDBBB@BBBAA?BCDD9BB=889
@FZWRL:00076:00529
CGTGTCTCTAGGCACAGGATTTTGTGTA
+
CB@ACDCC@?@@ECFCCACCDC:BB@44
@FZWRL:00076:00531
CGTGTCTCTAGGCACAGGATTTTTGTGTA
+
BCBBDCCC@@@>B@::@=99999-999>>
@FZWRL:00076:00532
TACTGAGCTACACACACAGAAAGATTGGT
+
FBBBCEDCCCCB;;<99@99919>>=A@B
@FZWRL:00077:00516
TACTGAGCTACACACACAGAAAGATTGGT
+
BCBBCBDD@@@B<<<@@A99919>>;?@A
@FZWRL:00077:00528
AGCACTGTAGCTGTCACTAGTTACTTG
+
AADCCCABBBDDBDCBA=?9959>>;>
@FZWRL:00078:00516
TACTGAGCTACACACACAGAAAGATTGGT
+
CBABBCCCBBA@AC@?>@99909>>;>=@
@FZWRL:00078:00519
CGTGTCTCTAGGCACAGGATTTTGTGTAG
+
BBABCDCCCBB@BCFCEDAAAB6;?:889
@FZWRL:00078:00520
TACTGAGCTACACACACAGAAAGATTGGT
+
B===BBBBBBBBBBCA@@888-9?><@@B
@FZWRL:00078:00523
AGCACTGTAGCTGTCACTAGTTACTTGT
+
BBBBCBBABCDBBBBBBBCA?;@@@;>>
@FZWRL:00078:00532
ACATCGACATGCCCAGGTACAGGAGACTG
+
BB?@@CCBBBBBCACCBAAABB:;<BBBG
@FZWRL:00078:00539
AGCACTGTAGCTGTCACTAGTTACTTGT
+
@@BCCCCCCBCBBBBBBBBBB@CDB=?@
@FZWRL:00079:00501
CGTGTCTCTAGGCACAGGATTTTGTGTAG
+
BBBABCCDCBB??@==@=ABBB7A@@;99
@FZWRL:00079:00514
ATCAGACACGGACACAGCAGAACACAC
+
BBBBCBBBBB?CCDEBB@@@>=>>>>?
@FZWRL:00079:00517
TACTGAGCTACACACACAGAAAGATTGGT
+
B?==ABBB@ABBCCBA??988-9@?<@>B
@FZWRL:00079:00522
TACTGAGCTACACACACAGAAAGATTGGT
+
B:@?HBEBB@@AAAAAEBBCB?CAA?A?@
@FZWRL:00079:00523
ACGAGTGCGTTCCCCATGTCGTAGGTACGTC
+
@BCBBBCBB@6944/9998>=9//,.////8
@FZWRL:00079:00532
ACGAGTGCGTTCCCCATGTCGTAGGTACTC
+
BBB?BBBBBA@BCC:CABBABB=B@@:<<E
@FZWRL:00079:00535
CGTGTCTCTAGGCACAGGATTTTGTGTA
+
B?BCCCAGABB>@A@>?@9999/9@A@@
@FZWRL:00079:00542
AGCACTGTAGCTGTCACTAGTTACTTG
+
<<CCBBEBBBCCCCCCDBCA==@@@=@
@FZWRL:00079:00543
CGTGTCTCTAGGCACAGGATTTTGTGTA
+
@@BBBCDDG@@=@@=ABBCCEE9BBB99
@FZWRL:00079:00545
ATCAGACACGGACACAGCAGAACACACA
+
B?@@BBCBC?89;?=9;994;59@@?88
@FZWRL:00080:00502
TGATACGTCTCCTTCCTTAGTTACTTCA
+
BBB>?BBCBBB@E@C@C@CB?>BBB=AB
@FZWRL:00080:00504
TCTCTATGCGCTCCACTATGTCTAAGGT
+
89444999?>;;<://////444489<@
@FZWRL:00080:00507
TACTGAGCTACACACACAGAAAGATTGGT
+
B??=BBCBBBBCCC=9>@99909@@;><>
@FZWRL:00080:00511
ACGAGTGCGTTCCCCATGTCGTAGGTACTC
+
CBBBBCBBBB@ABB7AAAACC@@@>;;<AA
@FZWRL:00081:00501
TACTGAGCTACACACACATGAAAGATTGGTGCT
+
ABA<?=BCC;<<A@AA@949>>18499694,,,
@FZWRL:00081:00516
ACGAGTGCGTTCCCCATGTCGTAGGTACTC
+
BBA@@BBBAA@BCC9E@@ACCA?A@@;<<C
@FZWRL:00081:00520
AACACTGTAGCTGTCACTAGTTACTTGT
+
B@BBBCBCBBBB@>>?ABBBB?AAB@BB
@FZWRL:00082:00500
CGTGTCTCTAGGCACAGGATTTTGTGTAG
+
BBBBBCDCAD@@A=99<8<ABB7B@@<<9
@FZWRL:00082:00502
ACGCTCGACATGCCCAGGTACAGGAG
+
BBBBBDBCCBB>>>:>@?BABBB7;;
@FZWRL:00082:00513
TACTGAGCTACACACACAGAAAGATTGGTGCT
+
@999>9444;@4;;@F@9444-4331377...
@FZWRL:00082:00516
ACGCTCGACATGCCCAGGTACAGGAG
+
BBBABCBBBBB@@@<@C@CCCBC;;<
@FZWRL:00082:00518
ACGCTCGACATGCCCAGGTACAGGAG
+
B;<<ABBBCCCCCC>CCBBA@<<-11
@FZWRL:00082:00519
ACGAGTGCGTTCCCCATGTCGTAGGTACTC
+
CBBA@@BBBB@BCC:E@@@BBB?A?>A@AC
@FZWRL:00082:00520
AGCACTGTAGCTGTCACTAGTTACTTGT
+
;;CCCCBCBBBBBBBBBCDGA?A??<BB
@FZWRL:00082:00524
ACGAGTGCGTCCCCATGTCGTAGGTACTC
+
BBB@BB@?>AACC9AABBCBA???><<<C
@FZWRL:00082:00535
CGTGTCTCTAGGCACAGGATTTTGTGTAG
+
AAB@BCCC@AA?AB@=@=9999/9?@999
@FZWRL:00083:00504
ACGAGTGCGTTCCCCATGTCGTAGGTACTC
+
BBB?@BBBBB@CCC9AAAAAABBA?@@@AA
@FZWRL:00083:00507
TACTGAGCTACACACACAGAAAGATGGTG
+
B:@>A@BBC;;<A?BBCCBBC=@?>>@BB
@FZWRL:00083:00519
CGTGTCTCTAGGCACAGGATTTTGTGTAG
+
BBBBBCDCDBB@BDEDC?CGCD:CBB99;
@FZWRL:00083:00522
ACGAGTGCGTTCCCCATGTCGTAGGTACTC
+
BBB?@@BBBC@BCC:DBABCB?>>>>?@AC
@FZWRL:00083:00535
ACGAGTGCGTTCCCCATGTCGTAGGTACTC
+
BB@>@BBBAA?ABC9B@@@BBA?B@@AAAC
@FZWRL:00083:00536
AGCACTGTAGCTGTCACTAGTTACTTGT
+
ABCCCCDBBBCBBCBBDBB;;6;@@<A@
@FZWRL:00083:00546
ACGCTCGACATGCCCAGGTACAGGAG
+
BA?A@BCECBCBBC?CC@BBCBB9;<
@FZWRL:00084:00523
ACGCTCGACATGCCCAGGTACAGGAG
+
BBBABCBDEBB@@@<@@@BBAAA;;;
@FZWRL:00084:00525
TACTGAGCTACACACACAGAAAGATTGGT
+
@?ACBECC@@>?AB<99@99908>A>B@C
@FZWRL:00084:00549
CGTGTCTCTAGGCACAGGATTTTGTGTA
+
AAAABFCC@@@@DCBBAD9999/9@@?@
@FZWRL:00085:00514
TACTGAGCTACACACACAGAAAGATTGGT
+
B@AABBCB@ABBBDDBAB;;;6;AA?C@C
@FZWRL:00085:00520
TACTGAGCTACACACACAGAAAGATTGGT
+
BAA>BBCBA?AABCBA@@99909?>;>>?
@FZWRL:00085:00525
ACGAGTGCGTTCCCCATGTCGTAGGTACTC
+
BB@>>>BBBB@BCC:C@??BBCAB?@<<=C
@FZWRL:00085:00537
AGCACTGTAGCTGTCACTAGTTACTTGT
+
@?BCA@ABBBCBBBBBBA>:96;>@;@A
@FZWRL:00085:00538
CGTGTCTCTAGGCACAGGATTTTGTGTAG
+
AA@@BDDC@@?=@BAABCBCBB7BAA999
@FZWRL:00086:00505
CGTGTCTCTAGGCACAGGATTTTGTGTAG
+
CBBBCDDB:;;;>A99969999/9>>998
@FZWRL:00086:00537
CGTGTCTCTAGGCACAGGATTTTGTGTAG
+
BBCCECCCA?@=@=>>B=??AA4>?>999
@FZWRL:00086:00539
TACTGAGCTACACACACAGAAAGATTGGT
+
BBBBBBBBBBBBDCB@@?99809??<>=>
@FZWRL:00087:00509
ACGAGTGCGTTCCCCATGTCGTAGGTACTC
+
BBBBBBBBAA@ABB9BABBDBBBB@ABBBC
@FZWRL:00087:00516
AGCACTGTAGCTGTCACTAGTTACTTGT
+
;;DDCCBDAABBBB@BBCCCB=@>B=@@
@FZWRL:00087:00532
CGTGTCTCTAGGCACAGGATTTTGTGTAG
+
CBBABCCC@@@=@BBAB?AABB4@@>999
@FZWRL:00087:00545
TACTGAGCTACACACACAGAAAGATTGGT
+
B?==BBCBBBBBBCBAAC98809??<A?A
@FZWRL:00089:00500
TACTGAGCTACACACACAGAAAGATTGGT
+
B?@@CCCBA?AABDBBAB;;909>><@>>
@FZWRL:00089:00502
CGTGTCTCTAGGCACAGGATTTTGTGTAG
+
BBB@BCCC@@?=@@@;<><CBB7B@@999
@FZWRL:00089:00507
CGTGTCTCTAGGCACAGGATTTTGTGTAG
+
CCCCCCDCC@@=>@99=?ADCD6@>><99
@FZWRL:00089:00516
CGTGTCTCTAGGCACAGGATTTTGTGTAG
+
BAAABDCCBAA<=;9=A?ACBC9C@@;;<
@FZWRL:00089:00535
CGTGTCTCTAGGCACAGGATTTTGTGTAG
+
BBB@BBDDBAA?BCDDDBCCCD:BAA99;
@FZWRL:00090:00500
ACGAGTGCGTTCCCCATGTCGTAGGTACTC
+
BBB@>>AAAA@BBC9B@@ABDCBB@?AAAC
@FZWRL:00090:00515
ACGCTCGACATGCCCAGGTACAGGAG
+
BBBADCBACCBBBB>BB@BBBBB;<;
@FZWRL:00090:00524
TACTGAGCTACACACACGATGAAAGATTGGTGC
+
84444444@@>999444449944-4442/5666
@FZWRL:00090:00528
TACTGAGCTACACACACAGAAAGATTGGTG
+
BABBCCCD?@@?@@999@999048799977
@FZWRL:00090:00535
TCTCTATGCGCTCCACATGTCTAAGGT
+
>>A@CAACCDDCC?BAA@AAAB@=@A<
@FZWRL:00091:00500
ACGCTCGACATGCCCAGGTACAGGAGA
+
CB@@@DBBBA>99;09>>@>@@>599>
@FZWRL:00091:00520
AGCACTGTAGCTGTCACTAGTTACTTGTGT
+
;<BBBBEBABCCECA@@AB@@699959844
@FZWRL:00092:00502
TACTGAGCTACACACACAGAAAGATTGGT
+
B@>>AACCBBBBAAAB@@99909>>;>>?
@FZWRL:00092:00513
TACTGAGCTACACACACAGAAAGATTGGT
+
B?>>CBCBABBCCCCB@B99909??<?<>
@FZWRL:00092:00521
ACGAGTGCGTTCCCCATGTCGTAGGTACTC
+
BB??@@@AAA@BCC9CADDBBBAA?ABBBC
@FZWRL:00094:00519
ACGCTCGACATGCCCAGGTACAGGAAA
+
CBBABDAABA@@@@<@@<>>@9959>9
@FZWRL:00095:00531
CGTGTCTCTAGGCACAGGATTTTGTGTAG
+
BBBABCDCA@@@A@==@=ACBC7CAA;;<
@FZWRL:00096:00504
ACGAGTGCGTTCCCCATGTCGTAGGTACTC
+
@BCBBBABBD@CCC8@<91<;11/6.//89
@FZWRL:00096:00512
AGCACTGTAGCTGTCACTAGTTACTTGTG
+
?@CCCCADBAAB@@@ABBCCC?BBD@CCD
@FZWRL:00096:00515
ACGCTCGACATGCCCAGGTACAGGAG
+
BBBBBCBDDCCBCD?BB@CBDCC9;<
@FZWRL:00096:00528
CGTGTCTCTAGGCACAGGATTTTGTGTAG
+
BBB@BBECA@@?ABBBB@BAAA4???999
@FZWRL:00096:00532
TACTGAGCTACACACACAGAAAGATTGGT
+
CBBBBBCBCBBDBBBB@A99909@><><>
@FZWRL:00096:00544
TACTGAGCTACACACACAGAAAGATTGGT
+
B?==BABBBBABBBBBAC<;;8<A??B?A
@FZWRL:00096:00545
CGTGTCTCTAGGCACAGGATTTTGTGTAG
+
BBBABBCCAABA@@==A?@@BB7BAA;;<
@FZWRL:00097:00503
AGCACTGTAGTTGTCACTAGTTACTTGT
+
BBBBBDCCBAA>ABBAB@B99599?<??
@FZWRL:00097:00519
TACTGAGCTACACACACAGAAAGATTGGT
+
B???BBCBABABBCCBBB99909@?=?>>
@FZWRL:00097:00542
ACGAGTGCGTTCCCCATGTCGTAGGGTACTC
+
AABAAAACCC=?==69>>?>?9988/8>>>>
@FZWRL:00097:00545
TACTGAGCTACACACACAGAAAGATTGGT
+
B@>>ABBB==?BBCA?@@99909??>A@B
@FZWRL:00098:00508
AGCACTGTAGCTGTCACTAGTTACTTGT
+
;;CCEFCBBBCBBBBBBDCCD>AAC@CB
@FZWRL:00098:00517
CGTGTCTCTAGGCACAGGATTTTGTGTAG
+
BBB@BDCCBBA<9:94<@AABB7B@@;<9
@FZWRL:00098:00518
ACGCTCGACATGCCCAGGTACAGGAGAC
+
C@@ABCBBDCCCDG>AAAA?=><-111/
@FZWRL:00098:00526
ACGAGTGCGTTCCCCATGTCGTAGGTACGTC
+
BBBBBCCA992444/9994844//,.////8
@FZWRL:00098:00528
TAGTATCAGCCTCGCCATGGATCGAAG
+
4444:9=A?C?@99821//,/////56
@FZWRL:00098:00530
TACTGAGCTACACACACAGAAAGATTGGTGC
+
BABBBCBA@@@@@@?B@@9990483139776
@FZWRL:00098:00548
ACGAGTGCGTTCCCCATGTCGTAGGTACTC
+
BBBBAAAAAA@ABC9BBBBBBBBB@@<<<C
@FZWRL:00099:00501
CGTGTCTCTAGGCACAGGATTTTGTGTAGA
+
AABECCCDBBB@AB?>?<????4>@@9994
@FZWRL:00099:00503
CGTGTCTCTAGGCACAGGATTTTGTGTAG
+
BBBBCCCCA@A@CBA@A=ACCC7BAA;99
@FZWRL:00099:00505
ATATCGCGAGGGTATGGAAGCACT
+
8>999999944-449=<@C<;;>=
@FZWRL:00099:00521
ACGCTCGACATGCCCAGGTACAGGAG
+
BBBABCCCCCB@@@<@B@CCA@@9;;
@FZWRL:00099:00538
TACTGAGCTACACACACAGAAAGATTGGT
+
B???CCCBABBCAAB@@B99909>>;><<
@FZWRL:00099:00541
TACTGAGCTACACACACAGAAAGATTGGT
+
@?AACCCCA@@@ABA@?A99919>><>=@
@FZWRL:00050:00551
ACGCTCGACATGCCCAGTACAGG
+
BBAAACBAB=@884099989995
@FZWRL:00050:00563
CGTGTCTCTAGGCACAGGATTTTGTG
+
BBBDDCCA@@A??9A;;79ADD/999
@FZWRL:00050:00592
AGCACTGTAGCTGTCACTAGTTACTTGT
+
@ADC<:=CCCCBBBDBBA??=2111,1/
@FZWRL:00051:00568
AGCACTGTAGCTGTCATAGTTACTTG
+
ABCCBCCAAACCBBB11///,/.4,.
@FZWRL:00051:00589
CGTGTCTCTAGGCACAGATTTG
+
=@A@@@CCA;=6<<<11111,/
@FZWRL:00052:00551
AGCACTGTAGCTGTCACTAGTTACTTG
+
;ABBCCDCEC<<:BAB@BB=<:<>>59
@FZWRL:00052:00565
TGATACGTCTCCTTCCTTAGTTACTTCA
+
99;ABDCCCCC@@@C@D@BBB>@A@<99
@FZWRL:00053:00554
ACGCTCGACATGCCCAGGTACAGGA
+
@ACCBACCCAA=<<611-1119959
@FZWRL:00053:00564
AGCACTGTAGCTGTCACTAGATTACTTGT
+
9>>@=?BC9<<@4449:::1//76//,49
@FZWRL:00053:00566
ACGCTCGACATGCCCAGGTACAGGA
+
BBBBBDAAAAABBB>??=??==@=>
@FZWRL:00053:00571
AGCACTGTAGCTGTCACTAGTTCT
+
BBBB@AA><<BA@@@>11111,,(
@FZWRL:00053:00586
TACTGAGCTACACACACAGAAA
+
A@ABCCCBB?A=94991---8+
@FZWRL:00054:00551
TATTGAGCTACA
+
491:11///44:
@FZWRL:00054:00552
TACTGAGCTACACACACAGAAAGATTGGT
+
::>EBBBCBBBB<;<A>>>>>9>>:,-+-
@FZWRL:00055:00559
TACTGAGCTACACACACAGAAAGATTGGT
+
BABCBCCB@BBCCCBBAA>==-99><>;8
@FZWRL:00055:00563
AGCACTGTAGCTGTCACTAGTTACTTG
+
<;CCA@CCCCCCBBABBDCAD=?=:28
@FZWRL:00055:00564
CGTGTCTCTAGGCACAGGATTTTGTTGTA
+
BBBBCCCAABA@BBB::8:BBD9CC>@;;
@FZWRL:00056:00595
TACTGAGCTACACACACAGAAAGATTGGT
+
@@ACCCEBAAABBCC?=9444-980,-+-
@FZWRL:00057:00555
AGCACTGTAGCTGTCACTAGTTACTTG
+
;;BHBABCBBBABB@BBBBAAB@BB8:
@FZWRL:00057:00561
CGTGTCTCTAGGCACAGGATTTTGTGTA
+
B@BBBBDDBBB@CDBAA?A@@@69;9::
@FZWRL:00058:00553
ACGAGTGCGTTCCCCATGTCGTAGGTACTC
+
AAAAABBBBB=?==699;989110,11/1/
@FZWRL:00059:00571
CGTGTCTCTAGGCACAGGATTTTGTGTA
+
AAA@@@DDBBB@BCDCD@BBBB9BBB=>
@FZWRL:00059:00592
TACTGAGCTACACACACAGAAAGAAT
+
::<BBBCBBABBB=A@@999>0984-
@FZWRL:00060:00566
CGTGTCTCTAGGCACAGGATTTTGTGTA
+
AAAABBCCAAA?BCCCD?ACDD:BBC>>
@FZWRL:00060:00584
ACGAGTGCGTTCCCCATGT
+
@?>@@@>>995111*///,
@FZWRL:00061:00550
CGTGTCTCTAGGCACAGGATTTTGTGTA
+
BBA@BCBBBBB@BBCHEDA@@?6=BB=@
@FZWRL:00061:00558
ACGCTCGACATGCCCAGGTACAGGAG
+
?9<<BBBAB?>1//+/1,/./4424;
@FZWRL:00061:00581
TACTGAGCTACACACACAGAAAGATTGGT
+
A@@BBBBBBB?AACDCA>444-9>?<A@@
@FZWRL:00061:00597
ACGCTCGACATGCCCAGGTACAGGA
+
BBBBBBCCCBBB@A?4459899959
@FZWRL:00062:00568
CGTGTCTCTAGGCACAGGATTTTGTGTA
+
BBBBCCDDA@@@BCCCE@CCCC9AA=99
@FZWRL:00062:00586
TACTGAGCTACACACACAGAAAGATTGG
+
BBBCAABCCCCDCAAB@>>>>099<,-+
@FZWRL:00062:00589
ACGAGTGCGTTCCCCATGTCGTAGGTATC
+
A@CABBBBBB?A=92:4999999847=94
@FZWRL:00063:00554
AGCACTGTAGCTGTCACTAGTTACTTGT
+
BBCCCBCCBCBBBBBBBDDCC<<<C@DD
@FZWRL:00063:00566
TACTGAGCTACACACACAGAAAGATTGGT
+
BBBABBDBBBBBCBCBBCBBD?BCC?;<?
@FZWRL:00064:00553
TACTGAGCTACACACACAGAAAGATTGGT
+
@@@BCCECBBBBCD?=9999909>>=@AB
@FZWRL:00064:00555
CGTGTCCTCTAGGCACAGGATTTTGTG
+
@9:611-1=>>>=@@>>??9999/999
@FZWRL:00064:00581
CGTGTCTCTAGGCACAGGATTTTGTGT
+
BBBBBBBCABB@CCB<<9<CDB9CC9/
@FZWRL:00065:00570
CGTGTCTCTAGGCACAGGATTTTGTGTAG
+
@AAAACBCAAA@CFBCCACCCC9DBB>?@
@FZWRL:00065:00588
ACGCTCGACATGCCCAGGTACAGGA
+
BBBAABACC?@ACD@9969<=>>;>
@FZWRL:00065:00590
CGTGTCTCTAGGCACAGGATTTTGTGTA
+
AAAAACBCAAA@CCCBA94444,4?>>>
@FZWRL:00066:00579
ACGAGTGCGTTCCCCAT
+
??CBAA@9995111*//
@FZWRL:00066:00595
CGTGTCTCTAGGCACGATTTTGTGTA
+
B@BABDCD@A@>ACCCBDDE:BBCBA
@FZWRL:00067:00558
TACTGAGCTACACACACAGAAAGATTGGT
+
B?@AAABA@@BBBCCC<<<HD>B@A@B?B
@FZWRL:00067:00560
AGCACTGTAGCTGTCACTAGTTACTTGT
+
;<BBCDCBBBCB?BBBBBCBC>BBC@BB
@FZWRL:00067:00579
CGTGTCTCTAGGCACAGGATTTTGTGTA
+
BBBBCCDDA@?@CCFCB??===6?A>AA
@FZWRL:00067:00580
ACGCTCGACATGCCCAGGTACAGGA
+
BB@@@DBCEBBBBB>EB>?>A=>=@
@FZWRL:00067:00598
CGTGTCTCTAGGCACAGGATTTTGTGT
+
CCCCCDBBADC?@@@<959???4>>>9
@FZWRL:00068:00555
CGTGTCTCTTACGGCACAGGATTTTGTGGTAGAG
+
8>999:4442444:@BAADD>88202,,*,,,,,
@FZWRL:00068:00562
CGTGTCTCTAGGCACAGGATTTTGTGTAG
+
@BBBBCCCCCFABCDBBCA@==6=B@AAB
@FZWRL:00068:00582
ACGAGTGCGTTCCCCATGTCGTAGGTACTC
+
BBBB==BCCB<>=94=9;;ABB>@;>999>
@FZWRL:00068:00585
ACGAGTGCGTTCCCCATGTCGTAGGTACTC
+
BBA?@@CBA;2444/9999?@@98589994
@FZWRL:00069:00581
TACTGAGCTACACACACAGAAAGATTGGT
+
@?ABCDCA@>@@@@AB@@9;;79?>;>48
@FZWRL:00070:00551
CGTGTCTCTAGGCACAGGATTTTGTGTAG
+
?A@CCECCDEDACCCCDCC>>>5<>>111
@FZWRL:00070:00559
TACTGAGCTACACACACAGAAAGATTGGT
+
AAABBBCBBBAAAABB@?99909>>;??A
@FZWRL:00070:00562
AGCACTGTAGCTGTCACTAGTTACTTGT
+
;;CBBBFCBBBBCBB@>=>9959>@=@C
@FZWRL:00070:00563
TCTCTATGCGCTCCACATGTCTAAGGT
+
844449;BCCB@@==999944442424
@FZWRL:00071:00554
AGCACTGTAGCTGTCACTAGTTACTTGT
+
<<CCCCCCBACBBBBBBDCCC>A@B?CA
@FZWRL:00071:00555
TACTGAGCTACACACACAGAAAGATTGGT
+
B@@ACBCBABABBCBA@>99909>><@?B
@FZWRL:00071:00565
CGTGTCTCTAGGCACAGGATTTTGTGTAG
+
@@AAABDDAAA@BCBDC@DCCD:DBA99;
@FZWRL:00071:00586
TACTGAGCTACACACACAGAAAGATTGGT
+
@?@BCCHB@AACDCCD@B;;;7;AA?B@C
@FZWRL:00072:00589
AGCACTGTAGCTGTCACTAGTTACTTGT
+
AABBBABCCCCBBBBBBBBCB@CCD>?@
@FZWRL:00072:00597
CGTGTCTCTAGGCACAGGATTTTGTGTA
+
BBBBBCBC???@CBAAA==9=94=B=;;
@FZWRL:00074:00557
TACTGAGCTACACACACAGAAAGATTGGT
+
C@@@CCCBABBBECDCAA;9909??<@>A
@FZWRL:00074:00565
ATCAGACACGGACACAGCAGAACACAC
+
BAA@ABBBBB>?ACCBA<;<;8<@>>>
@FZWRL:00075:00554
ACGAGTGCGTTCCCCATGTCGTAGGTACTC
+
BBB?@BAA@@?@BC:C?@@BC@?@?@;<=C
@FZWRL:00075:00559
TAGTGAGCTACACACACAGAAAGATTGGT
+
B@A@CCDEBBBB@ACA<<;AC=BCN@C@B
@FZWRL:00075:00579
ACGGTGCGTTCCCCATGTCGTAGGTACTC
+
AA@ABBB??>ADC:A:;;@B@>>;8999>
@FZWRL:00075:00591
AGCACTGTAGCTGTCACTAGTTACTTGT
+
DDCCAABDCCCBBCCBBBBCDABAB=AA
@FZWRL:00076:00554
TACTGAGCTACACACACAGAAAGATTGGT
+
BA?=BBCBABBCCCCBA@99909@><>>A
@FZWRL:00076:00571
ACGCTCGACATGCCCAGGTACAGGAG
+
BBA?AC?AACCCCC>CB@CBC@@=@@
@FZWRL:00076:00579
CGTGTCTCTAGGCACAGGATTTTGTGTAG
+
A@CDFFAABAB@CCCCFBCCBB7@>=999
@FZWRL:00076:00591
ACGAGTGCGTTCCCCATGTCGTAGGTACTC
+
BBB?BBBBB@?@CC9E:::BCDBC@B;<<B
@FZWRL:00076:00599
ACGCTCGACATGCCCAGGTACAGGAG
+
CCBABBCDDCCCGN@;;;;ABBC?DD
@FZWRL:00078:00575
CGTGTCTCTAGGCACAGGATTTTGTGTAG
+
BBB@BDCC@@?=@@B?B?ABBB4@@>9;<
@FZWRL:00078:00599
CGTGTCTCTAGGCACAGGATTTTGTGTAG
+
BB@@BCBAAAB@CCCBC?CBDF:C:9;89
@FZWRL:00079:00574
TACTGAGCTACACACACAGAAAGATTGGT
+
BBBBBBBBAAABBCEDCBBBB=BCC@C@C
@FZWRL:00079:00592
CGTGTCTCTAGGCACAGGATTTTGTGTAG
+
B@BBDC@@::=ACCBCC@??@@/999999
@FZWRL:00080:00558
TACTGAGCTACACACACAGAAAGATTGGT
+
B?BDCCCDBBABBB;99@99904431313
@FZWRL:00080:00594
CGTGTCTCTAGGCACAGGATTTTGTGTAG
+
AAAABBCCAAA@CDDCE@CDCC:BB@99;
@FZWRL:00081:00559
TACTGAGCTACACACACAGAAAGATTGGT
+
B??=BBBB@ABBBCBBAB99909@@<?=>
@FZWRL:00081:00571
TACTGAGCTACACACACAGAAAGATTGGTG
+
CCCBABCBBABC@@999>99919><77977
@FZWRL:00081:00580
CGTGTCTCTAGGCACAGGATTTTGTGTAG
+
ABBBCCCC@@@@BBCCC?AAHD:CBB;;;
@FZWRL:00081:00584
CGTGTCTCTAGGCACAAGATTTTGTGTAG
+
CBEBABCCCBD@BCB?<?;999-9>>>>@
@FZWRL:00082:00592
TACTGAGCTACACACACAGAAAGATTGGT
+
AAA?BBBB?@BBBCDB>A;;86;AA?B@C
@FZWRL:00083:00566
CGTGTCTCTAGGCACAGGATTTTGTGTAG
+
BBBACCDDABA@BBAAC?BCDC:CBB;;;
@FZWRL:00083:00597
AGCACTGTAGCTGTCACTAGTTACTTGT
+
?ABB@@ADAACCCCBBBAAA@=AAA?BC
@FZWRL:00084:00567
ACGCTCGACATGCCCAGGTACAGGA
+
B??@BCBCCCCCCD>BB?BAAA@69
@FZWRL:00084:00599
CGTGTCTCTAGGCACAGGATTTTGTGTAGA
+
CCABBBBBAAA?ABBBBACABB4A999984
@FZWRL:00086:00555
CGTGTCTCTAGGCACAGGATTTTGTGTAG
+
BBBBCCCCABB@BBB@A:99BD/99>994
@FZWRL:00086:00562
ACGAGTGCGTTCCCCATGTCGTAGGTACTC
+
BBBABBBBBA@ACB:C@A@9;;>@>;<=CC
@FZWRL:00087:00554
ACGAGTGCGTTCCCCATGTCGTAGGTACTC
+
CCA@>ABBBB@BBB:CDBA??@@A>:;<@?
@FZWRL:00087:00555
ACGCTCGACATGCCCAGGTACAGGAG
+
CBBBBBCCCCB@@@<@>;@>A@@599
@FZWRL:00087:00562
ACGAGTGCGTTCCCCATGTCGTAGGTACTC
+
BB??@AAAAA@ABB9AABCBC@@@@@A@CC
@FZWRL:00088:00574
CGTGTCTCTAGGCACAGGTTTTTGTGTA
+
BBBBCCBBBBCBBB?>?59999-9>>99
@FZWRL:00088:00576
CGTGTCTCTAGGCACAGGATTTTGTGTA
+
@@AACCCC::<@CB:9?=9999/9BA99
@FZWRL:00088:00599
ACGAGTGCGTTCCCCATGTCGTAGGTACTC
+
BBBBBBBBAA?BDC9A?@ABC@@@@:;<CB
@FZWRL:00090:00571
AGCACTGTAGCTGTCACTAGTTACTTGT
+
<<CDECDCBBCA@BBBBCBBB>B@@;>>
@FZWRL:00090:00577
AGCACTGTAGCTGTCACTAGTTACTTGT
+
;<CCCBCCBBCCBBBBDBB@@7<<A=A?
@FZWRL:00090:00581
TACTGAGCTACACACACAGAAAGATTGGT
+
B===BBCBBB@@@CB?@B99909884777
@FZWRL:00091:00583
AGCACTGTAGCTGTCACTAGTTACTTGT
+
;;BCCC@ABBBBBBBBBBCAA>@?B@CB
@FZWRL:00091:00593
TACTGAGCTACACACACAGAAAGATTGGT
+
BA??BBCBABBBCCCB@B99909@?<><>
@FZWRL:00092:00572
TACTGAGCTACACACACAGAAAGATTGGTG
+
BB?@AAAA@@?ABCCC<<<CCBBBA@B@?@
@FZWRL:00093:00581
CGTGTCTCTAGGCACAGGATTTTGTGTAGA
+
BBBBCCBC::;??@999599@@/9944444
@FZWRL:00094:00580
TACTGAGCTACACACACAGAAAGATTGGT
+
BAABBBBBBBBBBCBBBCAAA<AAA<A><
@FZWRL:00094:00591
AGCACTGTAGCTGTCACTAGTTACTTGT
+
;;CCCCBDBBCBBBBBBCDBA?ABB>B@
@FZWRL:00095:00577
CGTGTCTCTAGGCACAGGATTTTGTGTAG
+
BB@ABBDDA@A@ABA@A?ADDD6@@B999
@FZWRL:00096:00559
TACTGAGCTACACACACAGAAAGATTGGTGCT
+
AABBCBCBBBBCBCCBAB@@@<>>77773...
@FZWRL:00097:00570
ACGAGTGCGTTCCCCATGTCGTAGGTACTC
+
BBBA@@@AAA@ABB9EACBBB>=@?:;<AC
@FZWRL:00097:00583
ACGCTCGACATGCCCAGGTACAGGAGA
+
CBBBBCAAACB@@@<@A?B@@@@:99>
@FZWRL:00051:00602
AGCACTGTAGCTGTCACTAGTTACT
+
@ABAA?ACAAAACAA?>89996--)
@FZWRL:00051:00641
TACTGAGCTACACACACAGAAAGATT
+
BB?BBCDBABBB=;?:;111A,1-))
@FZWRL:00051:00642
TACTGAGCTACACACACAGAAAGATTGGT
+
B?==BBDBBB?BBDCA:9444-9>>=D?;
@FZWRL:00052:00634
TACTGAGCTACG
+
>4999944444/
@FZWRL:00053:00622
AGCACTGTAGCTGTCACTAGTTAT
+
@ABBC@AACCCDBA;96/111,*(
@FZWRL:00053:00628
CGTGTCTCTAGG
+
;CAABD<:<CB?
@FZWRL:00055:00610
AGCACTGTAGCTGTCACTAGTTACTTGT
+
BBBBA@ACBCCBAAABBBADC@=::,11
@FZWRL:00055:00640
CGTGTCTCTAGGCACAGGATTTTGTGTA
+
BB9<<CBBCDC@B@>>?;9999/99944
@FZWRL:00055:00649
TACTGAGCTACACACACAGAAAGATTG
+
BBBBCCCBBBBBAAA?911/:,11-+-
@FZWRL:00056:00626
TACTGAGCTACACACACAGAAAGAT
+
99;@@@@@@@@@>?999999@19-)
@FZWRL:00056:00627
ACGAGTGCGTTCCCCATGTCGTAGGTACTC
+
A@B@AA@BBB@BCD:D999491;:9:1//6
@FZWRL:00056:00631
AGCACTGTAGCTGTCACTAGTTACTTGT
+
BCCBBBDCFCCBBBA@;94996111,,,
@FZWRL:00056:00642
AGCACTGTAGCTGTCACTAGTTAC
+
@@CBAABBBBBCBA@?=4111--,
@FZWRL:00057:00608
AGCACTGTAGCTGTCACTAGTTACTTGT
+
;;CCCCCGBCECDCCBBBABB8:::,11
@FZWRL:00058:00613
AGCACTGTAGCTGTCACTAGTTACTTGT
+
@@BDCCBBBBBBBBABBBCBA<?=92;;
@FZWRL:00058:00615
TACTGAGCTACACACACAGAAAGATTGGT
+
BB@BABCBBBBBBCC@;:444-9??>B@B
@FZWRL:00058:00623
CGTGTCTCTAGGCAC
+
44444494444244/
@FZWRL:00058:00637
ACGAGTGCGTTCCCCATGTCGTAGGTACTC
+
BBAAAAABBB@BCB:C;999<<BB@A<<<A
@FZWRL:00059:00600
TACTGAGCTACACACACAGAAAGATTGGT
+
?@ADBBCB99<BBCCCBB;9;09<<;<48
@FZWRL:00059:00623
CGTGTCTCTAGGCACAGGATTTTGTGTA
+
BBBBDCCBCBCACCDDA>?@;;2;99<<
@FZWRL:00059:00640
TACTGAGCTACACACACAGAAAGATTGGT
+
ABBBCBAABBBCHCEA:999;-888;>58
@FZWRL:00060:00640
CGTGTCTCTAGGCACAGGATTTTGTGTA
+
BCCCDCC@@@BBHBBAA:4449/99999
@FZWRL:00060:00644
TACTGAGCTACACACACAGAAAGATTGGT
+
@@@CCDGBACCEA?:49888909885843
@FZWRL:00061:00603
TACTGAGCTACACACACAGAAAGATTGGT
+
AA?>BBBABB?AABCA@;844-9@?>C@C
@FZWRL:00061:00635
ACGCTCGACATGCCCAGGTACAGGAG
+
BBBBCBCCDA@BBCB9959>>99599
@FZWRL:00062:00610
CGTGTCTCTAGGCACAGGTTTTTGTGTAG
+
BAAABBDCBBB@BBB@B@BBBD3AAA==?
@FZWRL:00062:00634
AGCACTGTAGCTGTCACTAGTTACTTGT
+
;CCBCCCD?AA@<<<B>>?995999599
@FZWRL:00063:00601
TACTGAGCTACACACACAGAAAGATTGGT
+
@@@BBBCBBBAAACCCBA;;98;CB@C?B
@FZWRL:00063:00623
TACTGAGCTACACACACAGAAAGATTGGT
+
BA@ABBBBBBBAABCA;;444-9>>=B?@
@FZWRL:00064:00616
TACTGAGCTACACACACAGAAAGATTGGT
+
B@?ACCBBBBBBBBCDA@99969>?>C@A
@FZWRL:00064:00617
TACTGAGCTACACACACAGAAAGATTGGT
+
@@A@BBCB@ABBBCCDA@444-9>>?B>@
@FZWRL:00064:00641
ACGCTCGACATGCCCAGGTACAGA
+
@@@@<;<EDCC>==:11-1--11/
@FZWRL:00065:00614
CGTGTCTCTAGGCACAGATTT
+
44999@CA:<;644;4/////
@FZWRL:00066:00609
AGCACTGTAGCTGTCACTAGTTAC
+
88:7AAB:<9?@@>>>@?11-+**
@FZWRL:00067:00600
ACGAGTGCGTTCCCCATGTCGTAGGTACTC
+
BCBBCBBBBC@CBD9A;;;@B@9:58999>
@FZWRL:00067:00610
CGTGTCTCTAGGCACAGGATTTTGTGTAAAGGC
+
AAAAACBC???@BBCDFBA@@@69::4996;@C
@FZWRL:00067:00618
ATATCGCGAGGTATGAAGACTCATATA
+
<;//////4:24444424443333311
@FZWRL:00068:00604
AGCACTGTAGCTGTCACTAGTTACTTG
+
??BCCCBBBBBBBB@ABBCAA?BCB::
@FZWRL:00068:00612
CGTGTCTCTAGGCACAAGATTTTGTGTA
+
BBHCCCAABAABCA@?A?9999/9>999
@FZWRL:00069:00620
ACGCTCGACATGCCCAGGTACAGGA
+
BB???DCCCA@BCI@AB>=;=999;
@FZWRL:00069:00621
AGCACTGTAGCTGTCACTAGTTACTTG
+
BDDCCCCCCCCC@@@@>>>@?<>>>59
@FZWRL:00069:00623
ACGCTCGACATGCCCAGGTACAGG
+
?@BBB@BBC;<9?>999598@995
@FZWRL:00070:00612
AGCACTGTAGCTGTCACTAGTTACTTG
+
<<CCCDBCB@AAAAAAAAAF@@BBB=?
@FZWRL:00070:00625
AGCACTGTAGCTGTCACTAGTTACTTG
+
;;CDCCCAABCBBBBBBBCBB?BBB8;
@FZWRL:00070:00633
ACGAGTGCGTTCCCCATGTCGTAGGTACTC
+
BBB?BBAA@@?@CC:C::9?@@AA>A<==C
@FZWRL:00070:00635
CGTGTCTCTAGGCACAGGATTTTGTGTAA
+
@B@@B@@@BBB?BBB?:94444-9A@>>5
@FZWRL:00071:00602
AGCACTGTAGCTGTCACTAGTTACTTG
+
@ACCCCCCBCCCCCCBCBBEC?BBD=A
@FZWRL:00071:00636
TACTGAGCTACACACACAGAAAGATTGGT
+
AAAACBCB@BBBBCDDBA===:?<9;B>@
@FZWRL:00072:00645
ACGAGTGCGTTCCCCATGTCGTAG
+
9<B<;<@@=>5999,444444443
@FZWRL:00075:00629
CGTGTCTCTAGGCACAGGATTTTGTGTA
+
AAAABBCCAAA?BCCCDCECCD9BBA=>
@FZWRL:00076:00625
TACTGAGCTACACACACAGAAAGATTGGT
+
CABBBBDCBBBBBBBC<<<;CACDC@C?A
@FZWRL:00076:00646
AGCACTGTAGCTGTCACTAGTTACTTGT
+
<BBC?ADCCCCB>99@@999>511<-1/
@FZWRL:00077:00603
ACGCTCGACATGCCCAGGTACAGGAG
+
CBBBBCCCCBBBBB=BB@CCBBB;;<
@FZWRL:00077:00607
ACGCTCGACATGCCCAGGTACAGGAG
+
B?@?DDCCECCCCC@CC@C<C@B9;<
@FZWRL:00077:00621
AGCACTGTAGCTGTCACTAGTTACTTG
+
@ABBCCCAAACCCCBBBBBDD@EBB@A
@FZWRL:00077:00629
TACTGAGCTACACACACAGAAAGATTGGT
+
BBBBCCCB?B??ACCDBB;;;8;BB@C?A
@FZWRL:00077:00632
TGATACGTCTCCTTCCTTAGTTACTTC
+
CBCCCCCBCBC:;;<=A@@AAAGEFBA
@FZWRL:00077:00647
ACGCTCGACATGCCCAGGTACAGGA
+
BB@@@BBBFBBBBB>==<=<>897;
@FZWRL:00078:00612
AGCACTGTAGCTGTCACTAGTTACTTGT
+
ABDDBBACCCCBABBBBBBBB7;9@;@@
@FZWRL:00079:00613
TGAAACGTCTCCTTCCTTAGTTACTTCAGATGC
+
AAACACA@@=@595424244424442444////
@FZWRL:00079:00616
TACTGAGCTACACACACAGAAAGATTGGT
+
BBBBCBCB??ACCCA@>@9991988<A>@
@FZWRL:00081:00627
CGTGTCTCTAGGCACAGGATTTTGTGTAG
+
@@AABCCCAAB@BCCCC>AADD:DDB99;
@FZWRL:00082:00608
TACTGAGCTACACACACAGAAAAGATTGGT
+
BBBBBBCBAABCCC@@>?8999,4437777
@FZWRL:00083:00613
TACTGAGCTACACACACAGAAAGATTGGT
+
CBB?BCCB??BBBCDA@?99909>>;>;7
@FZWRL:00085:00635
TACTGAGCTACACACACAGAAAGATTGGT
+
99<BCBBBBBBBBBA?>>9998;AA@DCC
@FZWRL:00085:00638
TACTGAGCTACACACACAGAAAGATTGGT
+
BA??BAB@?@BBBBCCAB;996;AA?C@C
@FZWRL:00086:00649
ACGAGTGCGTTCCCCATGTCGTAGGTACTC
+
BBB@AABBBB@CCC:B;99ABB@A@B<<>C
@FZWRL:00088:00612
AGCACTGTAGCTGTCACTAGTTACTTGT
+
=@CGCCC?=BCCCCCBB>?996994244
@FZWRL:00088:00632
TACTGAGCTACACACACAGAAAGATTGGT
+
B???BBBBBBAAACCCBB;;909??>B@C
@FZWRL:00089:00623
TACTGAGCTACACACACAGAAAGATTGGT
+
B??=BBCB??BBECA?@@99909@><>=>
@FZWRL:00089:00624
AGCACTGTAGCTGTCACTAGTTACTTGT
+
//111:FADBCABBBBDBB=@;>>@<@9
@FZWRL:00089:00643
CGTGTCTCTAGGCACAGGATTTTGTGTAG
+
BABBBCCC@??@BCBCC?C@BB7AA>99<
@FZWRL:00091:00645
AGCACTGTAGCTGTCACTAGTTACTTGT
+
<<CCCCA@@@CA@@@BBBCBC?CDB@CC
@FZWRL:00092:00610
AGCACTGTAGCTGTCACTAGTTACTTGT
+
:;CCCABCCCCCBBBBBBCCC7;;?;?9
@FZWRL:00093:00626
AGCACTGTAGCTGTCACTAGTTACTTGT
+
<<CCCCCAAABBBBBBDAAC@7<9A<@>
@FZWRL:00093:00643
CGTGTCTCTAGGCACAGGATTTTGTGTAG
+
??BABECDBBB?AB>?B;??>>4=?>999
@FZWRL:00094:00621
CGTGTCTCTAGGCACAGGATTTTGTGTAG
+
BBBABFCDCBA<9;=4<8<ABB4?>>998
@FZWRL:00095:00622
TACTGAGTACACACACAAAAGATTGGTGC
+
BBBBBCCCBBB@9?;9844,9999@9::9
@FZWRL:00097:00614
TACTGAGCTACACACACAGAAAGATTGGTG
+
BBBBCBCBABBCCDCBAA999193377771
@FZWRL:00097:00624
CGTGTCTCTAGGCACAGGATTTTGTGTAG
+
BA@=BBCDBAB@BBCBDBDCCC9AB9==>
@FZWRL:00099:00613
ACGCTCGACATGCCCTGGTACAGGAAG
+
B@??BCCCBBBCCC@CI>@>>995959
@FZWRL:00099:00632
TACTGAGCTACACACACAGAAAGATTTGT
+
BAA>BBBB@?ABBBA@999;994<>?:<7
@FZWRL:00099:00641
CGTGTCTCTAGGCACAGGATTTTGTGTAGAGGC
+
CBAABDCC@?=<>?>>A:=<DB/99>994442/
@FZWRL:00099:00648
TACTGAGCTACACACACAGAAAGATTGGT
+
BABABBFBBBBBEDA?@@99909>><<<<
@FZWRL:00050:00666
TACTGAGCTACACACACAGAAAGATTGGT
+
A?@@CCCCBCBBBCBBBA9;;7;>>>A=@
@FZWRL:00050:00671
TACTGAGCTACACACACAGAAAGATTGGT
+
DBCBDCA?AAACCCBBA>9990988<>47
@FZWRL:00050:00677
ATATCGCGAGGGTATGGAAGACTCTATA
+
BABBBBBBCFFCBBBD?AAADDDC<;:A
@FZWRL:00050:00679
AGCACTGTAGCTGTCACTAGTTACTTGT
+
<<CCCCCBBAABCCCCBBBEB=@@A7<9
@FZWRL:00050:00696
TACTGAGCTACACACACAGAAAGATTGGT
+
C?A@BBCBBBBBEDCCAA@=@9988<>48
@FZWRL:00051:00661
AGCACTGTAGCTGTCACTAGTTACTTGT
+
;<CC@ADAAADBCCCBBBAAA;999599
@FZWRL:00051:00685
TACTGAGCTACACACACAGAAAGATTGGT
+
?BBCCC<;;;;<9A@@499>>9477=?13
@FZWRL:00052:00661
CGTGTCTCTAGGCACAGGATTTTGTGTA
+
@@BBCC><<AA@=A<BD?9999,994//
@FZWRL:00052:00687
ACGCTCGACATGCCCAGGTACAGGAG
+
A@@@BBBEBBCCJGAA@898>99599
@FZWRL:00053:00653
ACGCTCGACATGCCCAGGTACAGGAG
+
C?@??>@ABBBBAF@BA>@8999599
@FZWRL:00053:00658
TACTGAGCTACACACACAGAAAGATTGGT
+
BA?=BBDB@AABBBCB;;9?>9937<>48
@FZWRL:00053:00681
ACGAGTGCGTTCCCCATGTCGTAGGTACTC
+
BBBBBBBBBC?BBB8A@CBBBBCC@C<=<B
@FZWRL:00055:00660
CGTGTCTCTAGGCACAGGATTTGTGTA
+
@@@?BB<<>BBABC@@A?999144444
@FZWRL:00055:00677
ACGAGTGCGTTCCCCATGTCGTAGGTACTC
+
BBABBAABBBACBB9?;;9999>@;>9498
@FZWRL:00056:00661
CGTGTCTCTAGGCACAGGATTTTGTGTAG
+
BBBBCCCB;9;=@BBBBD@@@=4>@>>>A
@FZWRL:00056:00677
TACTGAGCTACACACACAGAAAGATTGGT
+
CACDABCB@?@CBBCBBBAA@99884858
@FZWRL:00056:00678
CGTGTCTCTAGGCACAGGATTTTGT
+
;<@B99<<;99@B:9187////*//
@FZWRL:00056:00682
ACGCTCGACATGCCCAGGTACAGGAG
+
BBABBBABBCCCCC>CB@BABBC?BB
@FZWRL:00056:00686
AGCACTGTAGCTGTCACTAGTTACTTGT
+
<<CCBDE@@@CCCCDBB@@@B<999599
@FZWRL:00057:00654
ATATCGCGAGGGTATGGAAGACTCTATAGA
+
>?<;<BBABCDBBBCEACBDCCB;;:77;7
@FZWRL:00057:00667
CGTGTCTCTAGGCACAGGATTTTGTGTAAG
+
CCECCCAAA?@>BCCIFBBDD>5:::11,1
@FZWRL:00057:00674
ACGCTCGACATGCCCAGGTACAGAG
+
BBBBBBBBBCCBBB?BB@;47,---
@FZWRL:00057:00678
ACGCTCGACATGCCCAGGTACAGGAG
+
B?@@BDBBCCCCCH@CC>=;=8;58>
@FZWRL:00057:00684
TACTGAGCTACACACACAGAAAGATTGGT
+
CA??BBEBABBBBDFCCA@@C<:;:>@;8
@FZWRL:00058:00686
ACGCTCGACATGCCCAGGTACAGGAGA
+
B?@?A@@AACBCBC>A@898>996999
@FZWRL:00059:00658
ACGCTCGACATGCCCAGGTACAGGAG
+
BBBA??@BFCCBCC?;:79>?9959>
@FZWRL:00059:00670
TACTGAGCTACACACACAGAAAGATTGGT
+
BBBBDBCB@?@@ACDCBCA@B<@><<<48
@FZWRL:00061:00663
CGTGTCTCTAGGCACAGGATTTGTGTAAGC
+
99944444944249:::=999144444244
@FZWRL:00063:00693
CGTGTCTCTAGGCACAGGATTTTGTGTAG
+
B?BBBBBBAAA@BCCDFACCBC9??>==A
@FZWRL:00063:00694
ACGAGTGCGTTCCCCATGTCGTAGGTACTC
+
BBA?@@BCBB=?==699984;;>>;>9999
@FZWRL:00064:00656
AGCACTGTAGCTGTCACTAGTTACTTGT
+
AACDCCCAAADBBAABCCC@@=?B@;>A
@FZWRL:00064:00669
TACTGAGCTACACACACAGAAAGATTGGT
+
BB@BBCCBABBCCCBAAB;;;7<AA?C?B
@FZWRL:00065:00665
TCTCTATGCGCTCCACATGTCTAAGGTA
+
BBCC::<DCCCCC@CABAA=?===@?@@
@FZWRL:00065:00668
AGCACTGTAGCTGTCACTAGTTACTTGT
+
AABCCCB?@ACCBCBBBBCCB@CDB>??
@FZWRL:00066:00693
TACTGAGCTACACACACAGAAAGATTGGTGC
+
;;<ACBBCBCAA@><<;@@@@090:,0,0:,
@FZWRL:00067:00666
ACGAGTGCGTTCCCCATGTCGTAGGTACTC
+
BBAAAAAABB@BCC:C;99ABBCC@C<<<B
@FZWRL:00067:00696
TACTGAGCTACACACACAGAAAGATTGGTG
+
BBBBBECBBBBBBCCAB@=>?<@BB?B=@?
@FZWRL:00067:00698
AGCACTGTAGCTGTCACTAGTTACTTGT
+
@ABDCCCAABDBBBAABBCCCABB?89;
@FZWRL:00068:00671
CGTGTCTCTAGGCACAGGATTTTGTGTAG
+
CBBBBDBBBBB@BBB@B=@BCF:BBA@>A
@FZWRL:00068:00692
TACTGAGCTACACACACAGAAAGATTGGT
+
B@>>BBCBBBBBBDCCBB9996:<<@C@C
@FZWRL:00069:00670
CGTGTCTCTAGGCACAGGATTTTGTGTAG
+
BAAABDCCBAA??@A::8<BBB7CBB;;<
@FZWRL:00070:00674
ACGCTCGACATGCCCAGGTACAGGAG
+
BA???CECD@BBCC>BA?BABBC@BB
@FZWRL:00070:00692
CGTGTCTCTAGGCACAGGATTTGTGTAG
+
BCCBDDCDBBB?AB@9959991999//8
@FZWRL:00070:00699
TACTGAGCTACACACCAGAAAGATTGGTGC
+
AA?BBBCBBBBBDDEABAAA>ABB?B@BB@
@FZWRL:00071:00669
CGTGTCTCTAGGCACAGGATTTTGTGTAG
+
BBABBDCBBBB@BBCCDBBCBC9ECB>>>
@FZWRL:00071:00695
AGCACTGTGCTGTCACTAGTTACTGT
+
<<GCBCCCBBBBBB@@@BDD@:99AA
@FZWRL:00073:00667
TACTGAGCTACACACACAGAAAGATTGGT
+
<;=CBBBCBBBB@AAAA>99;79>><?=@
@FZWRL:00073:00686
AGCACTGTAGCTGTCACTAGTTACTTGT
+
@ACDCCCBBBCBBBBBBCDAA?ACB?AA
@FZWRL:00073:00694
ACGCTCGACATGCCCAGGTACAGGAG
+
B???BBBBBBBB@@<9:49<>9959>
@FZWRL:00074:00651
ACGAGTGCGTTCCCCATGTCGTAGGTACTC
+
AAAAAAAA@@?BCC9D@@@CCBBBAB<<<C
@FZWRL:00074:00657
ACGCTCGACATGCCCAGGTACAGGA
+
BCCCAAACF=>99919969BBAB@C
@FZWRL:00074:00678
AGCACTGTAGCTGTCACTAGTTACTTGT
+
@ACDCCDCBBCAAAAACCD@@>@BB=A?
@FZWRL:00075:00680
ACGAGTGCGTTCCCCATGTCGTAGGTACTC
+
BBBBBBCBBC@?==694;9>@<10,01111
@FZWRL:00075:00696
ACGCTCGACATGCCCAGTACAGGAG
+
@@;;<BGB@>>111,11176999>?
@FZWRL:00076:00662
AGCACTGTAGCTGTCACTAGTTACTTG
+
BBCICCCCBCCBBBBBDCCBB?ABB?B
@FZWRL:00076:00672
CGTGTCTCTAGGCACAGGATTTTGTGTA
+
BBBABBBBBBB@BBB@BBBCCC:AA=44
@FZWRL:00076:00698
AGCACTGTAGCTGTCACTAGTTACTTGT
+
@ABDCDCCBCCCCCCBAA?CA@BBB>AA
@FZWRL:00077:00651
TACTGAGCTACACACACAGAAAGATTGGT
+
BBCCCCCBC@@ABBBBCCBBB@<;;>A@B
@FZWRL:00077:00674
CGTGTCTCTAGGCACAGGATTTTGTGTA
+
BB@@BDCCAAA?BDCCCACCBC9BBB99
@FZWRL:00077:00688
ACGAGTGCGTTCCCCATGTCGTAGGTACTC
+
????@AAAAA@ACC:D:99?CB@@?B;<<B
@FZWRL:00077:00698
CGTGTCTCTAGGCACAGGATTTTGTGTAG
+
CCBCCCCCABA@BCCCDACBBB6?=9899
@FZWRL:00079:00652
AGCACTGTAGCTGTCACTAGTTACTTG
+
;;CCDCCAAACB?BBBBBDCC@CBB@B
@FZWRL:00079:00660
TACTGAGCTACACACACAGAAAGATTGGT
+
BA??CCCB?@??AA@@@>99909>?<@?B
@FZWRL:00079:00693
AGCACTGTAGCTGTCACTAGTTAATTGT
+
@ACCCDBCBBCBBBBBBCDCE@B=?8<;
@FZWRL:00080:00658
CGTGTCTCTAGGCACAGGATTTTGTGTA
+
BBBABDCC@??@BCBCD?CCHC:CDC9;
@FZWRL:00080:00659
CGTGTCTCTAGGCACAGGATTTTGTGTAG
+
BBAAADCCAAA?BCCCC@BBDD:CCE99;
@FZWRL:00080:00673
CGTGTCTCTAGGCACAGGATTTTGTGTA
+
BBCCAB>ABCD?BDBED?DADE9>=<>@
@FZWRL:00080:00682
TACTGAGCTACACACACAGAAAGATTGGT
+
BBBBBBCBBBBBBCCC@A;;96;BB@C>A
@FZWRL:00081:00694
TACTGAGCTACACACACAGAAAGATTGGT
+
A?BBCCFB@ABBBBDCBB9996;@@?B@C
@FZWRL:00082:00651
TACTGAGCTACACACACAGAAAGATTGGT
+
ABBBDCCB@A@BBB999@999147<;777
@FZWRL:00083:00688
TACTGAGCTACACACACAGAAAGATTGGT
+
BABBBBBBBBBBBCA=@>99909??=AAC
@FZWRL:00083:00693
TACTGAGCTACACACACAGAAAGATTGGTG
+
AABACBCBBBBCCCBCA@;;;6;AA?C@CF
@FZWRL:00083:00694
AGCACTGTAGCTGTCACTAGTTACTTG
+
;BBBCEDCCB<<;@>><<<CCBCBB@A
@FZWRL:00084:00653
CGTGTCTCTAGGCACAGGATTTTGTGTAG
+
BBBBCCBB?;;9;@@BC>==CB4@>>999
@FZWRL:00085:00695
TACTGAGCTACACAACAGAAAGATTGGTG
+
B:<<CCC@@@@@@B>??BBC>BBC?A=AD
@FZWRL:00086:00651
AGCACTGTAGCTGTCACTAGTTACTTGT
+
<<CCECBCBBCAABBBC?@AC;<<B?AA
@FZWRL:00087:00677
AGCACTGTAGCTGTCACTAGTTACTTGT
+
<<CECCA?AAC@AAABCCCBB?AAB@CC
@FZWRL:00087:00690
AGCACTGTAGCTGTCACTAGTTACTTG
+
AACECDDAABCBBBBBBBCBB?BBC?B
@FZWRL:00088:00651
AGCACTGTAGCTGTCACTAATTACTTGT
+
@ADDCCDBBBBB?BBCCAB?B@AA@>A9
@FZWRL:00088:00666
ACGAGTGCGTTCCCCATGTCGTAGGTACTC
+
BBAAAAAAAA@BCC:EBBECBBBB@:;<AC
@FZWRL:00088:00671
TACTGAGCTACACACACAGAAAGATTGGT
+
BBBBBECBBBBBCCCCAA;<919>@=A?B
@FZWRL:00088:00675
ACGAGTGCGTTCCCCATGTCGTAGGTACTC
+
ABBBBBBBBA6944/99<;BBC9:68944;
@FZWRL:00089:00695
ATATCGCGAGGGTATGGAAGACTCTATA
+
<;ABBBBBCEE>AA@@;=;999;:-,,,
@FZWRL:00090:00656
ACGAGTGCGGTTCCCCATGTCGTAGGTACTC
+
BBAABBBBB@B@CCC9CABBBBBBA@:<<AC
@FZWRL:00091:00652
CGTGTCTCTAGGCACAGGATTTTGTGTAG
+
ABBABCDD:::?BBABD?AABB7BAA;;<
@FZWRL:00091:00655
AGCACTGTAGCTGTCACTAGTTACTTGT
+
@@BBCDCCBBCBABCCCBAAA=><D@C@
@FZWRL:00091:00689
AGCACTGTAGCTGTCACTAGTTACTTGT
+
;;CECCA@BBCB@@@BCCCBB@CCB@BD
@FZWRL:00091:00699
CGTGTCTCTAGGCACAGGATTTTGTGTA
+
B@BABDCC@@@@BCCCCACCDD:BCA;;
@FZWRL:00092:00683
AGCACTGTAGCTGTCACTAGTTACTTGT
+
;;CFCBB@?ABBBBBBBBBCC@CCC@CA
@FZWRL:00094:00683
TACTGAGCTACACACACAGAAAGATTGGT
+
BA??BCDBBBBBBCCCDA;;909??<@>A
@FZWRL:00094:00696
TACTGAGCTACACACACAGAAAGATTGGT
+
BBBBDCDCBBBABCA?>=99909?@=AAD
@FZWRL:00095:00657
TACTGAGCTACACACACAGAAAGATTGGT
+
BBB@BBCB@ABBDD?:@>99909<71313
@FZWRL:00095:00666
ATCAGACACGGACACAGCAGAACACAC
+
BDBB?@@BBA?BCCBA@@@9949>888
@FZWRL:00096:00651
TACTGAGCTACACACACAGAAAGATTGGT
+
BAB?AACBBBABBCC@??99909><;777
@FZWRL:00099:00675
TACTGAGCTACACACACAGAAAGATTGGT
+
C?@@BEHCBB?BCDB?@>99909><7777
@FZWRL:00050:00704
TCTCTATGCGCTCCACATGTCTAAGGT
+
A;<=CDCCCCCCD?ABA@;<<C@@C>A
@FZWRL:00050:00708
AGCACTGTAGCTGTCACTAGTTACTTGTG
+
<<DGDCDCCCECBBCCB@??@69995444
@FZWRL:00050:00710
ACGCTCGACATGCCCAGGTACAGGAG
+
C@@?BBBEBCBBCC@B?698999599
@FZWRL:00050:00723
CGTGTCTCTAGGCACAGGATTTTGTG
+
BBBCBABBBBA>>@<--+--88*-,,
@FZWRL:00050:00730
AGCACTGTAGCTGTCACTAGTTACTT
+
@@@@A;<<BA@@>=9>>99992//*)
@FZWRL:00050:00740
TACTGAGCTACACACACAGAA
+
AAAAAA@@BBBB94441----
@FZWRL:00050:00742
TACTGAGCTACAC
+
@@@BCCECBBBA?
@FZWRL:00050:00745
AGCACTGTAGCTGTCACT
+
9>?>9999666////844
@FZWRL:00051:00725
AGCACTGTAGCTGTCACTAGTTACTTGT
+
BBCCCCC@@ACB;99=>99995999544
@FZWRL:00051:00732
CGTGTCTCTAGGCACAGGATTTTGTGTA
+
BBBABCCB@@@@CB;::7////+11188
@FZWRL:00052:00738
TACTGAGCTACACACACAGAAAGATTGG
+
BA?BBBCBBBBCB@A=91//=,111,0,
@FZWRL:00052:00749
ACGCTCGACATGCCCAGGTACAGGA
+
BBA?BBBCC=?BBC?==;8899969
@FZWRL:00053:00723
TACTGAGCTACACACACAGAAAGATTGGT
+
BBBCCBA@@BBBBCCB@>9990988<?43
@FZWRL:00054:00700
TGATACGTCTCCTTCCTTAGTTACTTCA
+
BBLCCBBBB@@=@=B=AABDC@<=<C@A
@FZWRL:00054:00703
AGCACTGTAGCTGTCACTAGTTACTTGT
+
<<CECDCCBAAABBBBBBCBB@CBB9<;
@FZWRL:00054:00706
ACGAGTGCGTTCCCCATGTCGTAGGTACTC
+
BBBBBBB>@@<@@@/99@@@BBAB?B<<<B
@FZWRL:00054:00717
ACGCTCGACATGCCCAGGTACAGG
+
CCBB99<<<@>=8=9992/,,,,*
@FZWRL:00054:00725
TACTGAGCTACACACACAGAAAGATTGGT
+
CBBABCBBABBBCDFBA=8885988=?58
@FZWRL:00054:00731
AGCACTGTAGCTGTCACTAGTTACT
+
<AAAA=<<AB;99@=;:44448///
@FZWRL:00054:00735
CGTGTCTAGGATTTTGTGTAGAGC
+
CDCC??=9959999/333./....
@FZWRL:00055:00720
TACTGAGCTACACACACAGAAAGATTGGT
+
=AAACCCB@?A@ABBDAAAA@:>?>=?68
@FZWRL:00055:00727
ACGAGTGCGTTCCCCATGTCGTAGGTACTC
+
CBBBBBBBB@?@CD:DAA@@BBBC@B<==B
@FZWRL:00055:00738
CGTGTCTCTAGGCACAGGATTTTGTGT
+
CBCCCDAABA@=@B@=???>>?/9994
@FZWRL:00056:00711
TACTGAGCTACACACACAGAAAGATTGGT
+
=BBDDDAA<=;AAA<<9@>>@9988;>43
@FZWRL:00056:00714
ACGAGTGCGTTCCCCATGTCGTAGGTACTC
+
CBBBBBABBCACCC:B?@@@>A>><?9998
@FZWRL:00056:00719
TACTGAGCTACACACACAGAAAGATTGGT
+
DBBBCDCDBABCCCCCB@@@@<@><<<;8
@FZWRL:00056:00725
TACTGAGCTACACACACAGA
+
48489999844444/,,,,,
@FZWRL:00056:00729
AGCACTGTAGCTGTCACTAGTTACTTGT
+
;;EECCCCCCCCCDCCB@A@B;<<<-11
@FZWRL:00056:00735
ACGAGTGCGTTCCCCATGTCGTAGGTATC
+
CCCBBBCCDF@DCC7B9999844313444
@FZWRL:00056:00745
ACGCTCGACATGCCCAGGTACAGAG
+
CBBBBB?AACCBCC@CA>>799999
@FZWRL:00057:00707
ACGAGTGCGTTCCCCATGTCG
+
AABBBBBBB@5111+111***
@FZWRL:00057:00709
CATGTCTCTAGGCACAGGATTTTGTGTAGA
+
BBCB@?@@999>@?8;?<8499-94444;4
@FZWRL:00057:00712
TACTGAGCTACACACACAGAAAGATTGGT
+
BA==ABCA?@@@@DDCCB>>><@>>@B?B
@FZWRL:00057:00721
CGTGTCTCTAGGCACAGGATTTTGTGTAG
+
BCBBCDBBBBB?BCCDEC;:44-999>>@
@FZWRL:00057:00724
CGTGTCTCTAGGCACAGGATTTTGTGTAG
+
BBBABCCC@AA?BCDDD@;444-999;<<
@FZWRL:00057:00737
AGCACTGTAGCTGTCACTAGTTACTTGT
+
<<CCECDCCCCB?BBBBBCCB@B@@799
@FZWRL:00058:00701
CGTGTCTCTAGGCACAGGATTTTGTGTAG
+
DBBBCDFF@@A@CCCCC@C@@@6@A>>AA
@FZWRL:00058:00725
AGCACTGTAGCTGTCACTAGT
+
@@AA@ABCCB@?89991,,,,
@FZWRL:00058:00732
TACTGAGCTACACACACAGAAAGATTGGT
+
B??>BBCBAAAABDFB@:444-9<<=B>@
@FZWRL:00058:00734
AGCACTGTAACTGTCACTAGTTACTTGT
+
B?>>CDE@@>?BBCBBBCCCD?ABB6;;
@FZWRL:00059:00704
TACTGAGCTACACACACAGAAAGATTGGT
+
BA??BCDBABBBBCCBB@9996;@<@C@C
@FZWRL:00059:00721
TACTGAGCTACACACACAGAAAGATTGGT
+
B@>>AACA?@@@@DDA;;444-9?>>C@C
@FZWRL:00059:00724
ACGAGTGCGTTCCCCATGTCGTAAGGTACTC
+
BBCBBBB@>>5999/999116//,.66//1=
@FZWRL:00059:00732
CGTGTCTCTAGGCACAGGATTTGTGA
+
449@?>9;9;;?>@@11-1<;,,,,,
@FZWRL:00059:00735
ACGAGTGCGTTCCCCATGTCGTAGTAT
+
DCCCBCCBBB=@@=4??9111110./,
@FZWRL:00059:00736
ACGCTCGACATGCCCAGGTACAGAGA
+
=@>>@>@>?999@@:99498944444
@FZWRL:00059:00740
ACGCTCGACATGCCCAGGTAC
+
@@@@@@A>?94444-442,,,
@FZWRL:00060:00729
CGTGTCTCTAGGCACAGGATTTTGTGTAG
+
ECCCDDAA<;<=@AB>IDA???+111,,0
@FZWRL:00060:00733
ACGAGTGCGTTCCCCATGTCGTAGGTACTC
+
CB??@@BBBC?BBB9A=>>>@@AA?A<=<A
@FZWRL:00060:00744
ACGAGTGCGTTCCCCATGTCGTAGGTACTC
+
BBBBBB?BBD@CBA9A;;;@A>>@>>211:
@FZWRL:00061:00711
TACTGAGCTACACACACAGAAAGATTGGTG
+
BBBBCCCC:9<;<AAAAAAAA<@?><?;;7
@FZWRL:00061:00713
ATATCGCGAGGGTATGGAAGACTCTATAG
+
@@BBAA>=:::9;BBB@C@CCCBBB:;:?
@FZWRL:00061:00742
AGCACTGTAGCTGTCACTAGTTACTTGT
+
<<CCCDA@BBCA@BBBCBCCB?C?B8;;
@FZWRL:00061:00743
ACGCTCGACATGCCCAGGTACAGGAG
+
BBBCBDBBCCCBAA<9849>>99699
@FZWRL:00061:00746
CGTGTCTCTAGGCACAGGATTTTGTGTAGA
+
EBBC@A@B@@@=@ABBF=A@@@/99999@9
@FZWRL:00061:00747
TACTGAGCTACACACACAGAAAGATTGGT
+
CBBBBBA@BCCCCCCCC<;;B09886848
@FZWRL:00062:00717
TACTGAGCTACACACACAGAAAGATTGGT
+
BABBEDCDBB@?ACA@@A>>>9988>A>A
@FZWRL:00062:00724
ACGCTCGACATGCCCAGGTACAGGAG
+
BABBBBBBBBBBBB=BBAB8::C@BB
@FZWRL:00062:00730
TGATACGTCCCTTAGTTACTTCAGTGC
+
>>AAA@@AA>:@=@@CABDDBHDCC<;
@FZWRL:00063:00722
CGTGTCTCTAGGCACAGGATTTTGTGTAG
+
BBBABCCCBA?=?BBBDAECCC:BCA@@@
@FZWRL:00063:00724
CGTGTCTCTAGGCACAGGATTTGTGTAG
+
CCCBCDDD<<=?BAABB69991444//6
@FZWRL:00063:00725
ACGCTCGACATGCCCAGGTACAGGAGA
+
CCCC;;<999884808>983;9>9888
@FZWRL:00063:00737
TACTGAGCTACACACACAGAAAGATTGGT
+
BBBABBCBBBABBCDCBC844-9>>?B>@
@FZWRL:00063:00740
ATCAGACACGGACACAGCAGAACACAC
+
BBBBAEBCCC@CCDEBCBBBB@CBBBC
@FZWRL:00063:00749
ACGAGTGCGTTCCCCATGTCGTAGGTACTC
+
BCB?@@BBBC=??=69=;;;@><;:;211;
@FZWRL:00064:00701
TACTGAGCTACACACACAGAAAGATTGGT
+
@===BBFB@A?ABDCCCB9996;AA?C@C
@FZWRL:00064:00746
ACGCTCGACATGCCCAGGTACAGGAG
+
BBBACCBBBCCCCCABB?B7;8@=>>
@FZWRL:00065:00705
TCTCTATGCGCTCCACATGTCTAAGGT
+
BBBBBBBBCCDBB@CCBB@AACCACBA
@FZWRL:00065:00712
TCTCTATGCGCTCCACATGTCTAAGGT
+
<<AAECCCCCDCH@C=<<AAEBA@D=@
@FZWRL:00065:00720
CGTGTCTCTAGGCACAGGATTTTGTGTAG
+
BBAAADCCAAA?ABCCCB::::49@=>AB
@FZWRL:00065:00730
ACGCCGACATGCCCAGGTACAGGAG
+
B:;:CCCBBBEEEA<;79>>99599
@FZWRL:00065:00737
TCTCTATGCGCTCCACATCTAAGGTACTG
+
@?AABBBDCCCBC@CDCCBBB@CACCCDC
@FZWRL:00065:00749
CGTGTCTCTAGGCACAGGATTTTGTGTAG
+
BBBA>DCCDAA?ACDCC;888606::---
@FZWRL:00066:00707
CGTGTCTCTAGGCACAGGATTTGTGTAG
+
@@@>@?@999><>>>@@C9991444///
@FZWRL:00066:00733
ACGCTCGACATGCCCAGGTACAGGAG
+
??ABDCCCCBBECCABA<@?@;;7;@
@FZWRL:00066:00742
CGTGTCTCTAGGCACAGGATTTTGTGTAG
+
BBBBCCCC@@A?BCBCB?4449/999@@@
@FZWRL:00066:00746
ACGAGGCGTTCCCCATGTCGTAGGTACTC
+
BBBBB@CCCDCCC9BA@@>@A98589999
@FZWRL:00066:00747
ACGCTCGACATGCCCAGGTACAGGAG
+
BABABBCCFCDBBB<@?;>>?99599
@FZWRL:00067:00710
TACTGAGCTACACACACAGAAAGATTGGT
+
B?==ABCB@@BBBDCCBB9998:B>@C@C
@FZWRL:00067:00711
AGCACTGTAGCTGTCACTAGTTACTTGT
+
<<CCCACBABCBCCBBCCCBB?CDB@BB
@FZWRL:00067:00713
CGTGTCTCTAGGCACAGGATTTTGTGTAG
+
BBB@BDCCAA@?BBCCDB::::,499==@
@FZWRL:00067:00716
CGTGTCTCTAGGCACAGATTTTTTTGTGTA
+
BBBCCCAACCD@CCC;CC>@>BG@'1111/
@FZWRL:00067:00719
CGTGTCTCTAGGCACAGGATTTTTTTT
+
BCBBBBBB>>>@BC;;;=944999999
@FZWRL:00068:00710
CGTGTCTCTAGGCACAGGATTTTGTGTAG
+
<@CCCCAAAA@?BDAAAC999<4<AA=?>
@FZWRL:00068:00715
TACTGAGCTACACACACAGAAAGAATGGT
+
B???BBCBBBBABDCCCB9998<B@DC@B
@FZWRL:00068:00719
TACTGAGCTACACACACAGAAAGATTGGT
+
B???BBCAAA>>>BDC;A944-9???C?C
@FZWRL:00068:00741
AGCACTGTAGCTGTCACTATTTACTTGT
+
;;BCCCCBBBCBBBCBBB@AA:=BB:<<
@FZWRL:00069:00707
AGCACTGTAGCTGTCACTAGTTACTTGT
+
;;ECCCDAABBBBBAABBCAA@BDB>??
@FZWRL:00069:00715
ACGCTCGACATGCCCAGGTACAGGAG
+
BBBABBBDCCDCCC?BB@BACBC?AB
@FZWRL:00069:00718
ACGCTCGACATGCCCAGGTACAGGAG
+
BBBAABBCCBBBBB>BB@BACCC?BB
@FZWRL:00070:00704
ATCAGACACGGACACAGCAGAACACAC
+
BB@BABAABB9<<ABB@>949799?A:
@FZWRL:00070:00723
TCTCTATGCGCTCCACATGTCTAAGGTACTGA
+
BBCCCCCCCBBBA>BA@@ABAAA@C@CBCCCC
@FZWRL:00070:00726
TACTGAGCTACACGCTGCG
+
;@99944?>@ABFDGDDDC
@FZWRL:00070:00744
ATCAGACACGGACACAGCAGAACACAC
+
AAAB@?@BBB?BBEJBB@BCBAA@>BB
@FZWRL:00071:00717
TACTGAGCTACACACACAGAAAGATTGGT
+
B@==BBFB>ABBBBC@?;44469BB@C@C
@FZWRL:00071:00737
ACGAGTGCGTTCCCCATGTCGTAGGTACTC
+
BBB>AABBBB@BCC:C@?@BBBBB@C;<<B
@FZWRL:00071:00738
TACTGAGCTACACACACAGAAAGATTGGT
+
BA??BBBBBBBBCCFCDC;;;8;AA@C@B
@FZWRL:00071:00739
TACTGAGCTACACACACAGAAAGATTGGTGC
+
AAAADCCCBB<;<CBBACCCC>CCD@C@CBA
@FZWRL:00072:00738
CGTGTCTCTAGGCACAGGATTTTGTGTAG
+
AAAABDBBBBB?BBCCFCA@@?6====?A
@FZWRL:00073:00700
ACGAGTGCGTTCCCCATGTCGTAGGTACTC
+
BBBBBBBA945;BB4BBBBCCBBA@@:<<C
@FZWRL:00073:00701
TACTGAGCTACACACACAGAAAGATTGGT
+
B9<<DCCCCCCCCCCB;;<CB>BBC@B>@
@FZWRL:00073:00721
ACGCTCGAATGCCCAGGTACAGGAG
+
BBBBBB9:8<BBC@CD@CBBBC?BB
@FZWRL:00073:00733
TACTGAGCTACCACACACAGAAAGATTGG
+
<;;99A@984494444444448-4.6,.,
@FZWRL:00073:00747
TACTGAGCTACACACACAGAAAGATTGGT
+
BB@@BACB@A?AADDB@@9996;BB@B@A
@FZWRL:00074:00711
CGTGTCTCTAGGCACAGGATTTTGTGTAG
+
BBEBCCCDBBB?BCCDC?CBCD:CCB99;
@FZWRL:00075:00704
AGCACTGTAGCTGTCACTAGTTACTTGT
+
@ACBCBCDCCDCCCBBCBBAA@BBB=?@
@FZWRL:00075:00739
TACTGAGCTACACACACAGAAAGATTGGT
+
BBBBBBCAA=?ACCEBB=;446:79>B?B
@FZWRL:00075:00743
ACGAGTGCGTTCCCCATGTCGTAGGTATC
+
BBB??@CCCC@CCC:C;<;>>>9848>99
@FZWRL:00076:00706
ACGCTCGACATGCCCAGGTACAGGAG
+
BB@@?BCCDBBBCE?@A=@?B>@=@A
@FZWRL:00076:00711
AGCACTGTAGCTGTCACTAATTACTTGT
+
<<BB=ADAAADCDC<;<CC@C@CCCCAA
@FZWRL:00076:00714
TACTGAGCTACACACACAGAAAGATTGGT
+
@AACCDDB??ACCEA=>?99809887;@D
@FZWRL:00076:00720
TACTGAGCTACACACACAGAAAGATTGGT
+
A;<<DCDBBBCCDCA@@B;;;7;??=@?A
@FZWRL:00076:00725
TACTGAGCTACACACACAGAAAGATTGGT
+
BBBBCCCC@AABBDDCBB;996;A?@C?B
@FZWRL:00076:00737
TAGTATCAGCCTCGCCATGACGAAGGTATTCC
+
BBBBCCCCAB@BB??>@BAAB<;:<@AADAC?
@FZWRL:00077:00700
TACTGAGCTACACACACAGAAAGATTGGT
+
;:=AGGCB@?@BBBA@>@99909?B?CAC
@FZWRL:00077:00709
TACTGAGCTACACACACAGAAAGATTGGT
+
B@AABBDBBBBBBCDDAA999-9>>>B@C
@FZWRL:00077:00725
AGCACTGTAGCTGTCACTAGTTACTTGT
+
;;CCCCCBBBDB@@ABBBCAA?ACB?AA
@FZWRL:00078:00725
AGCACTGTAGCTGTCACTAGTTACTTGT
+
CFDBCDCA@ADCCCCBBBAAC@CCC99:
@FZWRL:00078:00743
TACTGAGCTACACACACAGAAAGATTGGT
+
BBBBCCCBBB?ABDECBB9999;CB@D>@
@FZWRL:00079:00728
ACGCTCGACATGCCCAGGTACAGGAG
+
BBBBCBCCCBBBCC@BB>BACBB=?A
@FZWRL:00080:00700
TCTCTATGCGCTCCACATGTCTAAGGT
+
DGCFBBBCCCDGC@ABBBBB<><ABA<
@FZWRL:00080:00715
CGTGTCTCTAGGCACAGGATTTTGTGTAG
+
BBBBBDCCBBB@BCCCD?DBCC:DCB99;
@FZWRL:00080:00735
CGTGTCTCTAGGCACAGGATTTTGTGTAG
+
BBBCEDCBDAAAAAAFEBDCDD:CCB@@@
@FZWRL:00082:00705
TACTGAGCTACACACACAGAAAGATTGGT
+
A>>>BBCB@AABBBEC;;;84-9>><@?A
@FZWRL:00082:00711
CGTGTCTCTAGGCACAGGATTTTGTGTA
+
BDCBDCBBAA@?AAA@B><<BB4@9999
@FZWRL:00082:00730
CGTGTCTCTAGGCACAGGATTTTGTGTAG
+
BB@@BDCCA@?@?CCCE@CCCD:CCC@@@
@FZWRL:00083:00703
CGTGTCTCTAGGCACAGGATTTTGTGTAAAGGC
+
B@@BBDCBAAB@CBBCC==<EF9BBBBJC>B?<
@FZWRL:00083:00724
TCTCTATGCGCTCCACATGTCTAAGGTAC
+
AAAABBBCCCCCB@BDCAABBCD@DDBBB
@FZWRL:00084:00700
TACTGAGCTACACACACAGAAAGATTGGT
+
@>>>AACB@BBBBDC@;;884-9>>;>=@
@FZWRL:00084:00719
ACGAGTGCGTTCCCCATGTCGTAGGTACTC
+
AABBBBBBBB@CDB9A999=@@>>>89<<@
@FZWRL:00084:00726
TACTGAGCTACACACACAGAAAGATTGGT
+
B?@?BCEBB?BBBCCCCDBBB?BCC@C@C
@FZWRL:00084:00730
AGCACTGTAGCTGTCACTAGTTAATTGT
+
BBC@9:=AAACCCCBABCCDC;==C6;9
@FZWRL:00085:00707
CGTGTCTCTAGGCACAGGATTTTGTGTA
+
@@@ABDCC@?@@BC@@EBBACC9B;;;;
@FZWRL:00085:00718
AGCACGCTGTCACTAGTTACTTGTGTGC
+
BAAA@@@BBACCBCC:98<DH@CBBBBE
@FZWRL:00085:00720
CGTGTCTCTAGGCACAGGATTTTGTGTAG
+
B>>>BDCDAAA?ACBBCACCBB9ABB99;
@FZWRL:00085:00727
CGTGTCTCTAGGCACAGGATTTTGTGTAG
+
BAAA@CCCAAA?BCCCCACCCC:BB==@@
@FZWRL:00085:00729
TACTGAGCTACACACACAGAAAGATTGGT
+
;;=BEDCCBBBBA@A?>>99919>@?A?B
@FZWRL:00086:00701
TACTGAGCTACACACACAGAAAGATTGGT
+
B===BBFBBBBBBCC@?;99809??=A?B
@FZWRL:00086:00703
AGCACTGTAGCTTTCACTAGTTACTTGT
+
ABBBBBCBBBBBB?BBCFCA?;@@@=@A
@FZWRL:00087:00742
AGCACTGTAGATGTCACTAGTTACTTGT
+
BBBBBBCBCBDBB??BCCCAA?BBB?BB
@FZWRL:00088:00704
TACTGAGCTACACACACAGAAAGATTGGT
+
A@BBCCDCAAABB@999>999047777:7
@FZWRL:00088:00705
CGTGTCTCTAGGCACAGGATTTTGTGTA
+
AAAABDCCAAA?BCCCCFDCCC9BBB99
@FZWRL:00088:00735
TCTCTATGCGCTCCACATGTCTAAGGT
+
@@BAABB@AAF@?=ACC>@AACC@C@C
@FZWRL:00088:00749
CGTGTCTCTAGGCACAGGATTTTGTGTAG
+
CBBBDCAA@;;9<CCCH@CCGD9BBA999
@FZWRL:00089:00713
TACTGAGCTACACACACAGAAAGATTGGT
+
B9<;A@B@@<<;BCC<:;CHD@<;7:;:;
@FZWRL:00090:00747
CGTGTCTCTAGGCACAGGATTTTGTGTAG
+
AAAAADCBABB@BBBCB?==??6@BA@BB
@FZWRL:00091:00700
CGTGTCTCTAGGCACAGGATTTTGTGTA
+
AAAABDCBABB@AABBD?BACC9CBA;;
@FZWRL:00091:00714
CGTGTCTCTAGGCACAGGATTTTGTGTA
+
BBBCCCEABAB=AAA@BD9999/999>>
@FZWRL:00091:00721
TACTGAGCTACACACACAGAAAGATTGGT
+
B?B?BCCBABBBBDC??;888-9??<@?B
@FZWRL:00093:00742
CGTGTCTCTAGGCACAGGATTTTGTGTAG
+
CCBBBBCCBAAAAHCCEACCCB9BB==@@
@FZWRL:00094:00707
ACGCTCGACATGCCCAGGTACAGGA
+
BB???BECFCCCCC?CB@BBCBB9;
@FZWRL:00094:00720
ACGCTCGACATGCCCAGGTACAGGA
+
BBBABBCBC?@@@@<@B?BBCCC<<
@FZWRL:00094:00732
TACTGAGCTACACACACAGAAAGATTGGT
+
B???BBCBABBBBCC@;;444-9>><@?@
@FZWRL:00094:00737
CGTGTCTCTAGGCACAGGATTTTGTGTAG
+
AAAABDCCAAA?BCCCC@CCCC:BBA@@@
@FZWRL:00094:00746
AGCACTGTAGCTGTCACTAGTTACTTGT
+
@?BCCBCBBBDBB@@BBBD@@>@DB@DC
@FZWRL:00095:00734
ACGCTCGACATGCCCAGGTACAGGA
+
BBBBCDBCCBBBCC>BBABBA@@;;
@FZWRL:00096:00735
ATATCGCGAGGGTATGGAAGACTCTATA
+
BBBB@??BAA?>ABBB@D@CBCBC@8??
@FZWRL:00097:00704
TACTGAGCTACACACACAGAAAGATTGGT
+
BBBBCCCB?AABDDCAAA99909??;><>
@FZWRL:00097:00723
CGTGTCTCTAGGCACAGGATTTTGTGTA
+
CDDCCCBCCCC@CCCBC<9999/9>>>>
@FZWRL:00098:00706
TACTGAGCTACACACACAGAAAGATTGGT
+
BBABCBBBBABBCCBBBB@@@<@BB@E@B
@FZWRL:00098:00729
AGCACTGTAGCTGTCACTAGTTACTTG
+
BBBBAACBBBCCCCCBBACBC>B@@=A
@FZWRL:00098:00739
ACGAGTGCGTTCCCCATGTCGTAGGTACTC
+
AAB???AAAA@ABC:C??@CCBBB@@AAAC
@FZWRL:00099:00719
CGTGTCTCTAGGCACAGGATTTTGTTTAGAAG
+
CDDCB==@;;9>@B999594;;2968+///,/
@FZWRL:00099:00745
AGCACTGTAGCTGTCACTAGTTACTTG
+
;;CCBABCBBBBAAABCCD@@=@???C
@FZWRL:00050:00754
CGTGTCTCTAGGCACAGGATTTTGTGTA
+
BBBBBBBCBBC@BEB:::4444-99911
@FZWRL:00050:00777
TACTGAGCTACACACAC
+
@@ACDCCBBBB@94499
@FZWRL:00050:00788
ACGAGTGCGTTCCCCATGTCTAGGTATC
+
CBBBCEEBBB@CCA8?999943997873
@FZWRL:00051:00752
TACTGAGCTACACACACAGAAAG
+
A@ABCCCCCCGCB;9991111-1
@FZWRL:00051:00758
AGCACTGTAGCTGTCACTAGTTACTTG
+
;;CCCCCBCCCBBDCBBBABA8::;,1
@FZWRL:00051:00762
AGCACTGTAACTGTCACTAGTTAATTG
+
BBBBCCC@@=@?@@>=8=99951-1-/
@FZWRL:00051:00765
ATATCGCGACGGGTATGGAAGACTCTA
+
9>A@?@@A4444-44442484444437
@FZWRL:00051:00773
AGCACTGTAGCTGTCACTAGTTACTTG
+
BBCHCBCBBBCBCBCBCBAC?299=59
@FZWRL:00051:00783
TACTGAGCTACACACACAGAAAGATTGG
+
ABCBBECBBBBCCAA==444>9988<?5
@FZWRL:00051:00789
ACGCTCGACATGCCCAGGTACAGGA
+
BAAAABEDCBB>==:4448<A>A>>
@FZWRL:00051:00797
ACGAGTGCGTTCCCCATGTCTAGGTATC
+
ABAABAB@892999/9999943;:9=97
@FZWRL:00052:00765
ACGAGTGCGTTCCCCAT
+
AFBBBCDECA6///+1-
@FZWRL:00052:00766
AGCACTGTAGCTGTCACTAGTTACT
+
;BCC::BDCCCBA@==>99995//*
@FZWRL:00052:00771
CGTGTCTCTAGGCACAGGATTTTGTGTA
+
@@AABDCCCDD?BBBBB@D??B6;;9>>
@FZWRL:00052:00773
TACTGAGCTACACACACAGAAAGAT
+
;;<BBCGCBBBBA==:;;99@0981
@FZWRL:00052:00783
AGCACTGTAGCTGTCACTAGTTACTTG
+
8@?A<=:CDEC99<?999999>99951
@FZWRL:00052:00792
TACTGAGCTACAC
+
999@BCCCBB=:;
@FZWRL:00052:00795
TACTGAGCTACACACACAGAAAGATTGG
+
BBBBBBBB@ABCCCBC==8885888<><
@FZWRL:00053:00753
CGTGTCTCTAGGCACAGGATTTTGTGTA
+
BBCBCCCD@@A@GECCFBCBBB7;;9;<
@FZWRL:00053:00756
TACTGAGCTACGACACACATGAAGATT
+
4444444494444::@999=9656,*)
@FZWRL:00053:00767
ACGAGTGCGTTCCCCATGTCGTAGGTACTC
+
BBAAABCBBB=?=929444=@@?>=@<;9@
@FZWRL:00053:00772
AGCACTGTAGCTGTCACTAGTTACT
+
<BBBABBDAACC@@>9999992,,(
@FZWRL:00053:00779
CGTGTCTCTAGGCAC
+
BCDCCCEBBA>94/-
@FZWRL:00053:00784
TACTGAGCTACACACA
+
>>@@ACDCCEB=A66/
@FZWRL:00053:00791
CGTGTCTCTAGGCACAGGATTTTGTGTA
+
ABAAABCCCBBAAB??A=???@49999>
@FZWRL:00054:00778
CGTGTCTCTAGGCACAGGATTTTGTGTA
+
BBB?@ACCFDC@CCDCDCDBCC9AA@@@
@FZWRL:00054:00781
ACGCTCGACATGCCCAGGTACAGGA
+
CBCBDDCCCB?BBC>9968<=8959
@FZWRL:00054:00784
CGTGTCTCTAGGC
+
BBBBCCDDDB=<9
@FZWRL:00054:00794
TACTGAGCTACACACACAGAAAGATT
+
BBBCDHCA@BBAB=::;9>>@091-+
@FZWRL:00055:00761
ATCAGACACGGACACAGCAGAACACA
+
BBBBBBBCCDACBBA:;;@>><9988
@FZWRL:00055:00765
ACTGAGCTACACACACA
+
444944;;;994=:1,-
@FZWRL:00055:00774
AGCACTGTAGCAGTCACTAGTTACTTGT
+
BBBBBCFBAAACDDDCCCCBA?>=?6;;
@FZWRL:00055:00781
ACGAGTGCGTTCCCCATGTCGTAGGTATC
+
AABBBBBBBB@BCC:A4488999?<<944
@FZWRL:00055:00794
CGTGTCTCTAGGC
+
CCBCCCB>BDB@?
@FZWRL:00056:00755
CGTGTCTCTAGGCACAGGATTTTGTGTA
+
F@BCBCCCAAA@BCDEEAC==:0111==
@FZWRL:00056:00772
CGTGTCTCTAGGCACAGGATTTTTGTGTAG
+
BBBBBDCCDBA?ABB@;:44449-9>>@@A
@FZWRL:00056:00775
CGTGTCTCTAGGCACAGGATTTTGTGTAG
+
AAAAADCCBA@@@C@;;:4449-9@@?@A
@FZWRL:00056:00790
TACTGAGCTACACACACAGAAAGAT
+
<;<CCEDBBAAAB==:;111A,1-)
@FZWRL:00057:00752
AGCACTGTAGCTGTCACTAGTTAC
+
<ADGCDDCBBAB=99:444442,,
@FZWRL:00057:00760
TACTGAGCTACACACACAGAAAGATTGGT
+
BB@@AACBBB?@ABCA;;444-9>><AAC
@FZWRL:00057:00768
ACGAGTGCGTTTCCCCCATGTCGTAGGTACTC
+
ABB949>?999-4;;;2A994=8:4847444;
@FZWRL:00057:00771
TCTCTATGCGCTCCACATGTCTAAGG
+
CAAAEBBCBCCBB@BD?9;9999592
@FZWRL:00057:00773
ACGAGTGCGTTCCCCATGTCGTAGGTACTC
+
A?BBBB?B@@?BCC:A;99;;1<<:@1/1/
@FZWRL:00057:00774
CGTGTCTCTAGGCACAGGATTTTGTGTAG
+
BBBBBCBBBBB@BBCCC@4444,9=>>@@
@FZWRL:00057:00775
CGTGTCTCTAGGCACAGGATTTTGTGTA
+
@AAAADBCDBC?BBCCEBCDCC7;;;?@
@FZWRL:00057:00778
CGTGTCTCTAGGCACAGGATTTTTGTGTA
+
AAAABDCBABB?BB?:;:44999-999==
@FZWRL:00057:00779
ACGAGTGCGTTCCCCATGTCGTAGGTACTC
+
BABABBCB==;=992?98;;<<AB>B<;9>
@FZWRL:00057:00781
CGTGTCTCTAGGC
+
@@@BBDCCBAA?B
@FZWRL:00057:00782
CGTGTCTCTAGGCAC
+
BBCCBBBBBA;<>41
@FZWRL:00058:00750
TGATACGTCTCCTTCCTTAGTTACTTCA
+
@@A>@@@@>>B69696959>>;>@@>?A
@FZWRL:00058:00753
AGCACTGTAGATGTCACTAGTTACTTGT
+
BBBBABDBD@A@BBABBCDA??DCC9::
@FZWRL:00058:00760
TACTGAGCTACACACACAGAAAGATTGGT
+
BBB@BBDB?BAAACDCCCB?A::87;<;>
@FZWRL:00059:00754
CGTGTCTCTAGGCACAGGATTTTGTGTAG
+
CCBBCEBB;;;=@BBCFACDCC9AA@>>@
@FZWRL:00059:00756
TCTCTATGCGCTCCACATGTCTAAGGT
+
??@@AAACCECCHBBD?=;;999<@<>
@FZWRL:00059:00757
ACGAGTGCGTTCCCCATGTCGTAGGTATC
+
BBB???BBAA@BCF9A?99;@@AA?@<44
@FZWRL:00059:00777
CGTGTCTCTAGGCACAGGATTTTGTGTAG
+
BABCCCCDBBAAAB?:;:4449-999;<>
@FZWRL:00059:00783
TACTGAGCTACACACACAGAAAGATTGGT
+
>>ABBBCAA@BBBDC@;;444-9>><A@@
@FZWRL:00059:00789
TACTGAGCTACACACACAGAAAGATTGG
+
AACCDCHBABBCB====988?0980,-+
@FZWRL:00059:00795
CGTGTCTCTAGGCACAGGATTTTGTGT
+
BBBBBDCCABB@BA?:;>9999/999:
@FZWRL:00060:00753
ACGCTCGACATGCCCAGGTACAGGAG
+
DBBABBECDA@BCB@B??BACCB>BB
@FZWRL:00060:00755
AGCACTGTAGCTATCACTAGTTACTTGT
+
<?CDCDCAAACBBCBCECC::8<CC>BB
@FZWRL:00060:00765
ACACTGTAGCTGGTCACTAGTTTACTTTTGTGTG
+
****(((*****)*,.4:;99@:>9888.84444
@FZWRL:00060:00773
AGCACTGTAGCTGTCACTAGTTACTTGT
+
@ACCCCDCBBBBBBCBBBABD@A@@599
@FZWRL:00060:00782
TAACACACAGAAAGATTGGTGCTGCG
+
BB@CBA9:;994-9@@=C@BB@<???
@FZWRL:00060:00784
TACTGAGCTACACACACAGAAAAAATTGGTGC
+
AABBBBBBBBBCBAAA999=@ABC-C>B<@<7
@FZWRL:00061:00768
CGTGTCTCTAGGCACAGGATTTTGTGTAG
+
ABBBBDCCBBB?CCA::94444-9>>99=
@FZWRL:00061:00769
ACGAGTGCGTTCCCCATGTCGTAGGTATC
+
BBB??@BBCCBDB>499999?>>>;>@:4
@FZWRL:00061:00772
ACGAGTGCGTTCCCCATGTCGTAGGTATC
+
ABBABA@@AA@ACD:E;99=>>>>=>>98
@FZWRL:00061:00779
TACTGAGCTACACACACAGAAAGATTGGT
+
@@ABBCCBABABBCC@?:444-9>><?<8
@FZWRL:00061:00781
AGCACTGTAGCTGTCACTAGTTACTTG
+
CCACBDFAAACC?>>==9666,,,,*,
@FZWRL:00061:00795
ACGCTCGACATGCCCAGGTACAGGAG
+
BB@??BBBC@A@CC>@@<=799@<99
@FZWRL:00061:00798
TGATACGTCTCCTTCCTTAGTTACTTCA
+
BBB@ABDCCBA@BCH@C@BBB@BBB@B@
@FZWRL:00062:00753
CGTGTCTCTAGGCACAGGATTTTGTGTAG
+
BBBCDE@A<;<?AAECCCA@@?4?>999@
@FZWRL:00062:00761
CGTGTCTCTAGGCACAGGATTTTGTGTAG
+
BBB@BDCCBAA?BDCCC=@DCF:AAB>@@
@FZWRL:00062:00779
AGCACTGTAGCTGTCACTAGTTACTTGT
+
@@BCCECCBBBBCCEB?@===;;<;-11
@FZWRL:00062:00784
TACTGAGCTACACACACAGAAAAGATTGGT
+
AAABBEDBBBAAAEC;::4444/988?B?A
@FZWRL:00063:00754
TACTGAGCTACACACACAGAAAGATTGGT
+
CBBBBBDC@?ABFCCCAB@@@<@BB@C?B
@FZWRL:00063:00757
ACGAGTGCGTTCCCCATGTCGTAGGTACTC
+
BBBBBBBAAA@ABC9B@@@BBC@B@B<<<C
@FZWRL:00063:00764
ACGAGTGCGTTCCCCATGTCGTAGGTACTC
+
@BBB?AA@AC@CEE8AA@@@ABA?=@999>
@FZWRL:00063:00766
ACGCTCGACATGCCCAGGTACAGGAG
+
BBBABBBCCABBCC>CB@CADAA?AB
@FZWRL:00063:00775
ACGTCGACATGCCCAGGTACAGGAG
+
HBB@@ABBBABAA>AB?BBBBB?@@
@FZWRL:00063:00791
AGCACTGTAGCTGTCACGTTACTTGT
+
<<CCDCD@@ACBBEEBB??;@==499
@FZWRL:00064:00756
TACTGAGCTACACACACAGAAAGATTGGT
+
DBB?BBCCBB@@ABBB@C9;;7;BB@G?B
@FZWRL:00064:00776
CGTGTCTCTAGGCACAGGATTTTGTGT
+
CCBBBBAAADB>AB@>B=9999/994/
@FZWRL:00064:00778
AGCACTGTAGCTGTCACTAGTTACTTGT
+
;;AB@=A@=<DCBBCB@@@AB<111-1/
@FZWRL:00064:00783
ACGAGTGCGTTCCCCATGTCGTAGG
+
B=BBBAAACC?CCB4A91111//.,
@FZWRL:00064:00792
AGCACTGTAGCTGTCACTAGTTACTTGT
+
<<CCCCCCBBCBBAABBBCAA?ABB89;
@FZWRL:00064:00795
ACGCTCGACATGCCCAGGTACAGGAG
+
@ABBBBACDCBAAA=AB@B@BBC?BB
@FZWRL:00065:00750
CGTGTCTCTAGGCACAGGATTTTGTGTAG
+
CDCCCCCC<;;?BABCC=AACC7AAA;;<
@FZWRL:00065:00752
CGTGTCTCTAGGCACAGGATTTTGTGTAG
+
BBAABDFCA@?=@@@:??@@=@4=?>9;<
@FZWRL:00065:00757
CGTGTCTCTAGGCACAGGATTTTGTGTAG
+
BBEBCDCF@@@?BCBBC@@@@@4@BA;;<
@FZWRL:00065:00761
CGTGTCTCTAGGCACAGGATTTTGTGTAG
+
BBBBCD??;;;7;BBCCACCCC7AA>999
@FZWRL:00065:00776
TACTGAGCTACACACACAGAAAGATTGT
+
BBB<<<A@>999999444444-4..,..
@FZWRL:00065:00791
CGTGTCTCTAGGCACAGGATTTTGTGTA
+
BCBBBBABBBB@BED?ED>888011111
@FZWRL:00065:00792
CGTGTCTCTAGGCACAGGATTTTGTGTAG
+
AAA>ADCD@A@>?BBCD@CCCC9BBB;;<
@FZWRL:00065:00795
CGTGTCTCTAGGCACAGGATTTTGTGTAG
+
B?ABBCCCCAAAAAA??@9999/999AAA
@FZWRL:00066:00754
CGTGTCTCTAGGCACAGGATTTTGTGTAG
+
CEBBCDCB@;;9;BBBDBCDDD:CBB;;<
@FZWRL:00066:00762
ACGCTCGACATGCCCAGGTACAGGAG
+
BCBBBB<<=ABCCC?CC@CBCCC=@@
@FZWRL:00066:00767
CGTGTCTCTAGGCACAGGATTTTGTGTAG
+
BCA>BEBB@@?=@CCCC@CCHH:<;;;;<
@FZWRL:00066:00775
ACGAGTGCGTTCCCCATGTCGTAGGTACTC
+
BBBBBBBBBB?BCD9C@@@@BBAA>?<;9>
@FZWRL:00066:00791
TACTGAGCTACACACACAGAAAGATTGGT
+
@@ABBBBBBBBBBDCDBB9996;A9?B?B
@FZWRL:00067:00766
TACTGAGCTACACACACAGAAAGATTGGT
+
BA>>AACAAA>>>BF@;;444-9??<A@B
@FZWRL:00068:00774
ACGAGTGCGTTCCCCATGTCGTAGGTACTC
+
BBC??@BBBC@DDD9DBAABBBBAAB;<<C
@FZWRL:00068:00785
AGCACTGTAGCTGTCACTAGTTACTTGT
+
AAHCCCBBBCCCCCCCCCCCD@A?>699
@FZWRL:00068:00789
AGCACTGTAGCTGTCACTAGTTACTTGT
+
;;CCCDACABCABBBBBBBBB@CCC99;
@FZWRL:00069:00751
ACGAGTGCGTTCCCCATGTCGTAGGTACTC
+
BCEBBBC>==5999/99A@CBCBA@;<=AC
@FZWRL:00069:00774
TACTGAGCTACAAGAAAGATTGGTGC
+
CCBABBDCBA;;7<AA<BCCBCAFCB
@FZWRL:00069:00776
AGCACTGTAGCTGTCACTAGTTACTTGT
+
<;CC@@A=>>ABBACBABACC@?A@999
@FZWRL:00069:00797
ACGCTCGACATGCCCAGGTACAGGAG
+
BBBBBBBCBAABBB>BB?@>?9989@
@FZWRL:00070:00759
AGCACTGTAGCTGTCACTAGTTACTTGT
+
@ADDBABCAACBCCCDCCCCB?CCC@BB
@FZWRL:00070:00768
ACGAGTGCGTTCCCCATGTCGTAGGTACTC
+
CDB???BBBC@CCC:EBAABCBAB@@;<>B
@FZWRL:00070:00770
ACGCTCGACATGCCCAGGTACAGGAG
+
CBBBBBBBCBBDCN@CC@CAB@@=@B
@FZWRL:00070:00785
CGTGTCTCTAGGCACAGGATTTTGTGTAG
+
BBBBBCCCBBB@BCCCDCBBAA7ABA>AA
@FZWRL:00070:00797
CGTGTCTCTAGGCACAGGATTTGTG
+
BBBBCCBAAAC?@>>9969991444
@FZWRL:00071:00757
TATTGAGCTACACACACAGAAAGATTGGT
+
B@B?BCCBCBCB@@AC<<<ECACCC@C>A
@FZWRL:00071:00764
CGTGTCTCTAGGCACAGGATTTTGTGTAG
+
CCBABEBB;;;7;BBCCACEEC:CCB;;<
@FZWRL:00071:00774
CGTGTCTCTAGGCACAGGATTTTGTGTAG
+
BBBAADBCAAA?BCCBBEAA??7?==8;;
@FZWRL:00071:00782
AGCACTGTAGCTGTCACTAGTTACTTGT
+
<<BA=CBBBBB;<<A@@A@497;@@?BC
@FZWRL:00071:00791
ACGAGTGCGTTCCCCATGTCGTAGGTACTC
+
BBB?@@AAAA@ACC9E@??BBBBC@B<=<A
@FZWRL:00071:00793
ACGAGTGCGTTCCCCATGTCGTAGGTA
+
CCBBBBDB@?5999/999111//.,./
@FZWRL:00072:00750
AGCACTGTAGCTGTCACTAGTTACTTGT
+
<<CCCBCBAADBBBBBCCCBB@BBB@CB
@FZWRL:00072:00793
TACTGAGCTACACACACAGAAAGATTGGT
+
BBBBBCBBBBBCC<<<@>>>>9>884843
@FZWRL:00072:00799
CGTGTCTCTAGGCACAGGTTTTGTGT
+
CBCCCCCC<<<>A@@996999/9994
@FZWRL:00073:00775
AGCACTGTAGCTGTCACTAGTTACTTGT
+
;<CCCCCD@@AAAAAAAABBB@CDB?AA
@FZWRL:00073:00784
CGTGTCTCTAGGCACAGGATTTTGTGTAG
+
99BCCB><<A===ECCDBGGDC7<<9899
@FZWRL:00074:00768
TACTGAGCTACACACACAGAAAGATTGGT
+
BBBBDCCD@@AAACBA@A;;;8;BD?C@C
@FZWRL:00074:00787
CGTGTCTCTAGGCACAGGATTTTGTGTAG
+
CCCBCDCCCBB?BCCEC@BCCH9AA@>>>
@FZWRL:00075:00776
AGCACTGTAGCTGTCACTAGTTACTTGT
+
44?BBCD@<@GCCCCCCCCCEACCC>AA
@FZWRL:00075:00788
AGCACTGTAGCTGTCACTAGTTACTTGT
+
BBCCCCCCDCCCCCCCCCCCC@CBB=@@
@FZWRL:00075:00789
ATATCGCGAGGGTATGGAAGACTCTATAGA
+
BCC@@AAAAAIBC<=;9959?983>=676@
@FZWRL:00076:00758
TACTGCGCTACACACACAGAAAGATTGGT
+
CCCC:<<F@@@BBBBB>>99909BA>C@C
@FZWRL:00076:00766
CGTGTCTCTAGGCACAGGATTTTGTGTAG
+
BBCBCDHFA@A?BA?=A;B?>>4=A@9;<
@FZWRL:00076:00791
AGCACTGATGACGCTGTCACTAGTTACTTGT
+
@@B=;0)((((((((000BCCC@@=@CB=AA
@FZWRL:00077:00753
CGTGTCTCTAGGCACAGGATTTTGTGTAAGC
+
CCBBCCCCAAA>BBBCC?BBDD:B888=+-,
@FZWRL:00077:00783
ACGCTCGACATGCCCAGGTACAGGAG
+
CBBC@@AA=<=DEG?BB@CCEBB?BB
@FZWRL:00077:00789
AGCACTGTAGCTGTCACTAGTTAATTGT
+
<<CCDCCCBCCBBBBBBBCBBAC@C>@@
@FZWRL:00077:00795
TACTGAGCTACACACACAGAAAGATGGT
+
BBBBBBCBBB??AEEBAC884-9??CBB
@FZWRL:00078:00751
ACGCTCGACATGCCCAGGTACAGGAG
+
BBAACCCDCBBBDE@BB@@?@99899
@FZWRL:00078:00752
CGTGTCTCTAGGCACAGGATTTTGTGTAG
+
BBBACDFCA@A=@ABBB?AACC9B@@999
@FZWRL:00078:00762
ACGCTCGACATGCCCAGGTACAGGAG
+
CBBBBDBBGCBBCC?BB@CCCCC:9<
@FZWRL:00078:00780
TACTGAGCTACACACACAGAAATTGGTGC
+
@A@ACCCC<;<@ACAA@BA>>9>>?>AC@
@FZWRL:00078:00790
CGTGTCTCTAGGCACAGGATTTTGTGTAG
+
BBECCCAAAA@@BCAAADAAAA6@B999>
@FZWRL:00079:00776
AGCACTGTAGCTGTCACTAGTTACTTGT
+
@@CCECCAAACBBCBBBCCCD?BBC@CC
@FZWRL:00079:00798
AGCACTGTAGCTGTCACTAGTTACTTGT
+
<<ECCDCBABCCBBBA@@CBC@CBB?BB
@FZWRL:00080:00750
TACTGAGCTACACACACAGAAAGATTGGT
+
BBBBCCCCBBAAADA??@99918<77777
@FZWRL:00080:00765
ACGAGTGCGTTCCCCATGTCGTAGGTACTC
+
CCA@>@@@AA@ABC:C@A@BBBBB@@;=<D
@FZWRL:00080:00789
CGTGTCTCTAGGCACAGGATTTTGTGTAG
+
ECCCCDCB@;;9;BBBC?BCDD:BBB@@@
@FZWRL:00080:00798
AGCACTGTAGCTGTCACTAGTTACTTGT
+
<<CBCCCAAAECCCCBBBDDD@CCB=AA
@FZWRL:00081:00779
ACGAGTGCGTTCCCCATGTCGTAGGTACTC
+
AACBBBB@BB@BCC9:;AACCBBB@@AAAD
@FZWRL:00081:00785
AGCACTGTAGCTGTCACTAGTTACTTGT
+
<<CCDCCBABCAAAAAAACAA@CBB@BC
@FZWRL:00082:00753
ACGCTCGACATGCCCAGGTACAGGAG
+
CBBBBDBABA@89809><@?@AA8;;
@FZWRL:00082:00756
TGATACGTCTCCTTCCTTAGTTACTTCA
+
BBB@AADECBB@C@C@FBBBB=@@@=AC
@FZWRL:00082:00777
AGCACTGTAGCTGTCACTAGTTACTTGT
+
<<CCECCBBBBBBB@BBCBBB?CBC?BB
@FZWRL:00082:00786
ACGCTCGACATGCCCAGGTACAGGAG
+
BCCCCC<<>AA@AA9>A<989>>=@@
@FZWRL:00082:00788
TACTGAGCTACACACACAGAAAGATTGGT
+
CBBBCCCB@?;;<CBA@@99909??>BCD
@FZWRL:00082:00789
ACGCTCGACATGCCCAGGTACAGGAG
+
BBBABCAAABBBBB@BC@CBC@@=@B
@FZWRL:00082:00792
CGTGTCTCTAGGCACAGGATTTTGTGTAG
+
CCCCCECCAAA@BCBBB?9999/9BA9<=
@FZWRL:00082:00793
AGCACTGTAGCTGTCACTAGTTACATGT
+
@ACCCDDAAACBCCABBCDBA?BA@?CC
@FZWRL:00082:00794
ACGAGTGCGTTCCCCATGTCGTAGGTACTC
+
BDB@AABAAA?BCC9BA@@@@@@B>A<<<B
@FZWRL:00083:00754
ACGAGTGCGTTCCCCATGTCGTAGGTACTC
+
BBBB@@@@AA@BBB9AAAABB;;;>;<9AA
@FZWRL:00083:00771
AGCACTGTAGCTGTCACTAGTTACTTGT
+
;;DCCCCBBBBBBBBBBCCBB@BBB@CB
@FZWRL:00084:00774
AGCACTGTAGCTGTCACTAGTTACTTGT
+
@FCDADAAAACBCCCBDBBAA;?@@=A>
@FZWRL:00085:00753
ACGAGTGCGTTCCCCATGTCGTAGGTACTC
+
BBCBBBBBBB@CCC:E:;<CC<;<@>=<BC
@FZWRL:00085:00792
TACTGAGCTACACACACAGAAAGATTGGT
+
CBBBCECE@?ACCECCDC;;;8<BB@C?B
@FZWRL:00085:00793
ACGAGTGCGTTCCCCATGTCGTAGGTACTC
+
CCCBCABBCCCDDD8AABBCC<<;@;<=BB
@FZWRL:00086:00786
TACTGAGCTACACACACAGAAAGATTGGT
+
@@AACCDCBAAAACAA@B;;;8;BB?DAC
@FZWRL:00086:00792
ACGCTCGACATGCCCAGGTACAGGAG
+
@BBABCAAAAA@>@<@@>AABAA=@@
@FZWRL:00087:00777
ATCAGACACGGACACAGCAGAACACAC
+
BBBB@@@CBB>BBCCFCEDBA>AC@>>
@FZWRL:00087:00792
ACGCTCGACATGCCCAGGTACAGGAG
+
BBBCBC@A>?=CCE<@=A@?@@@:;;
@FZWRL:00088:00755
CGTGTCTCTAGGCACAGGATTTTGTGTAG
+
BB@@BDCH@@?=@@?CC?AACD9CA@;99
@FZWRL:00088:00777
CGTGTCTCTAGGACGACAGGA
+
CCCBBCB>/,-+--,,,*/,/
@FZWRL:00089:00754
CGTGTCTCTAGGTACAGGATTTTGTGTAAGA
+
BBABBCECCCC@B=B?B;:<DD8;<<1-*,,
@FZWRL:00089:00758
TACTGAGCTACACACACAGAAAGATTGG
+
@@BBCCCC9:;@@?9999444-4331.3
@FZWRL:00089:00790
AGCACTGTAGCTGTCACTAGTTACTTGT
+
<<CCAAACCCCBBCCBBBCAA>@@C@CB
@FZWRL:00089:00791
CGTGTCTCTAGGCACAGGATTTTGTGTAG
+
AADDCCCB<;<?ABBBC=9999/9B@9<<
@FZWRL:00090:00775
TACTGAGCTACACACACAGAAAGATTGGT
+
B@A?CCDC?AAABDBB@?99909?@<?=@
@FZWRL:00090:00786
CGTGTCTCTAGGCACAGGATTTTGTGTAG
+
BCCCCCDC<;<@CCAA@;9999/9@@999
@FZWRL:00091:00753
ACGCTCGACATGCCCAGGTACAGGAG
+
BB??@DCCCCCCCC?BB?A@ABB8;;
@FZWRL:00091:00768
CGTGTCTCTAGGCACAGGATTTTGTGTAG
+
EDEABBDD::<CDBBBI?CAHI9A@>999
@FZWRL:00091:00785
CGTGTCTCTAGGCACAGGATTTTGTGTAG
+
CBEBCCBC<:<>@A@AB<>>@@4@@@999
@FZWRL:00091:00786
TACTGAGCTACACACACAGAAAGATTGGTG
+
>>@BBBBA<<994@494@888:9:9@BABA
@FZWRL:00091:00789
CGTGTCTCTAGGCACAGGATTTTGTGTAG
+
AAAABCCC;;9==?@=A@AACB7BAA;<9
@FZWRL:00091:00795
AGCACTGTAGCTGTCACTAGTTACTTGT
+
BBBBCCCA@AAABBCBBDEEC<<<C@<=
@FZWRL:00091:00796
ACGCTCGACATGCCCAGGTACAGGAG
+
CABBDC<<>AA@@A9<<@CBGBC>@<
@FZWRL:00091:00799
CGTGTCTCTAGGCACAGGATTTTGTGTAG
+
BBBBCCFH::;?BCCCECDDCD:BB=899
@FZWRL:00092:00762
AGCACTGTAGCTGTCACTAGTTAATTGT
+
@@CBBCE@AACCCCCBC>==?5969699
@FZWRL:00092:00778
ACGCTCGACATGCCAGGTACAGGAG
+
BBBBCCB@:77/1,1<;<;BAA:;;
@FZWRL:00092:00786
ACGCTCGACATGCCCAGGTACAGGAG
+
BBBBBB<==BAA>?0994984;;7;;
@FZWRL:00093:00757
ACGAGTGCGTTCCCCATGCTCGTAGGTACTC
+
:<CDCCBBBB=?=926;111//668994499
@FZWRL:00093:00764
ACGAGTGCGTTCCCCATGTCGTAGGTACTC
+
BBB@BBBBBC@CCB:C???BB@@??:;<AA
@FZWRL:00093:00797
CGTGTCTCTAGGCACAGGATTTTGTGTAG
+
@@CCBBBB;;<@;;9;48?9==4=99499
@FZWRL:00094:00793
TACTGAGCTACACACACAGAAAGATTGGT
+
BBBBDCCB@A@@ABA@?B9998;;:?B@C
@FZWRL:00095:00760
TACTGAGCTACACACACAGAAAGATTGGT
+
B??=BBDB@ABBBCB?>>99909>>;>;<
@FZWRL:00095:00772
CGTGTCTCTAGGCACAGGATTTTGTGTAG
+
CBCCDA@@@@ACCCDCD>==CB/999994
@FZWRL:00095:00787
CGTGTCTCTAGGGCACAGGATTTTGTGTAGA
+
@@>?>>?>9999-444449:??B6B;;44//
@FZWRL:00095:00791
CGTGTCTCTAGGCACAGGATTTTGTGTAG
+
BBBBCCCB;;<BDHCDD=A@AA4@@@999
@FZWRL:00096:00760
AGCACTGTAGCTGTCACTAGTTACTTGTG
+
BBBCCCCCBBCBBDBB@9499699:8944
@FZWRL:00096:00761
CGTGTCTCTAGGCACAGGATTTTGTGTAGAG
+
CCBCCDCC::;@@99;<8<<DD/99999444
@FZWRL:00096:00773
AGCACTGTAGCTGTCACTAGTTACTTGT
+
AABCBBBBBBHCBCCB?==99599A>?>
@FZWRL:00097:00768
TACTGAGCTACACACACAGAAAGATTGGT
+
B@?ABCCBABBCBD?:>>99909871377
@FZWRL:00097:00770
ATATCGCGAGGGTATGGAAGACTCTATAGAGG
+
BABBEBBDCBDBCCEC@C@B??<@:7000,,*
@FZWRL:00097:00779
TACTGAGCTACACACACAGAAAGATTGGT
+
BAAABBCBABABBCA:@?99909@?<?>?
@FZWRL:00097:00781
AGCACTGTAGCTGTCACTAGTTACTTGT
+
;;BCHCC@@ACCCCBBB@A=@=@>?<A?
@FZWRL:00097:00794
ACGCTCGACATGCCCAGGTACAGGAG
+
BBBABC@AABBCCD>BB@CBCCC<;<
@FZWRL:00098:00759
ACGCTCGACATGCCCAGGTACAGGAAG
+
BB???B?AAABBCN;;;>989995958
@FZWRL:00098:00763
ACGCTCGACATGCCCAGGTACAGGAG
+
BA999A@AECCCCCBCC>BABBA8;9
@FZWRL:00098:00764
CGTGTCTCTAGGCACAGGATTTTGTGTAAGAG
+
AAA@BCDF::;=@B@@A?BBCD7A>>11-1//
@FZWRL:00099:00774
AGCACTGTAGCTGTCACTAGTTACTTGT
+
<<CB@?C=<DBCCGCBA==99599@=@9
@FZWRL:00050:00807
CGTGTCTCTAGGCACAGGATTTTGTGTAG
+
BBBBBCDCCDC?BBBCB@B?BB4;;@@@B
@FZWRL:00050:00818
TACTGAGCTACACACACAGAAAGATTGGT
+
AAABBBAAAABBCBECBA=66560.,0;;
@FZWRL:00050:00830
TACTGAGCTACACACACAGAAAG
+
488@ACBB>=4444999111;,1
@FZWRL:00050:00832
TAGTATCAGCCTCGCCATACA
+
:BBBBCCCBB?>811,,,,,/
@FZWRL:00051:00803
CGTGTCTCTAGGCACAGGATTTTGTGTA
+
94949999?9924=99924999,444//
@FZWRL:00051:00809
AGCACTGTAGCTGTCACTATTTACTTGT
+
<<CCGCDCBBBBBBCBBA@?=:@==8<>
@FZWRL:00051:00820
CGTGTCTCTAGGC
+
/99A@@A>991--
@FZWRL:00052:00803
ACGCTCGACATGCCCAGGTACAGGAG
+
>BBBBBBCDBBABB>BC@CAC@@@?C
@FZWRL:00052:00806
TGATACGTCTCCTTCCTTAGTTACTTCA
+
BBBBBBBCBBB@CBD>A?@B@=@@AACB
@FZWRL:00052:00823
ACGCTCGACATGCCCAGGTACAGGA
+
>>@AA=@AC@@=>?99969899959
@FZWRL:00052:00824
ACGAGTGCGTTCCCCATGT
+
9@?@@C:9882111+11,,
@FZWRL:00052:00826
TACTGAGCTACACACACAGAAAG
+
4>@AACCB9449499991111+/
@FZWRL:00052:00836
TACTGAGCTACACACAC
+
9;@CCCCDA?=994999
@FZWRL:00053:00825
CGTGTCTCTAGGCACAGGATTTGTGTAGGGC
+
8ABCCEEBCDA>849995999199>89A>:;
@FZWRL:00054:00801
AGCACTGTAGCTGTCACTAGTTACTTGT
+
@@<<9CICBBBBB<<9>>>99699969B
@FZWRL:00054:00805
TACTGAGCTACACACACAGAAAGATTGGT
+
ABCBBCCA@BBBBCCBA@444-9<<;??B
@FZWRL:00054:00809
ACGCTCGACATGCCCAGGTACAG
+
A@@@@CDAA@9111-11,/.///
@FZWRL:00055:00810
TACTGAGCTACACACACAGAAAGATTGGT
+
BBCCCCFAABBB??=?9988898;;?BAC
@FZWRL:00055:00814
TACTGAGCTACACACACAGAAAGATTGGT
+
=AAABBBBBA===:49999991988=?<<
@FZWRL:00055:00820
AGCACTGTAGCTGTCACTAGTTACTTG
+
A@CCCCBDCCC?A@@@@BBBB;=8859
@FZWRL:00055:00838
TACTGAGCTACA
+
849@AC;49991
@FZWRL:00056:00800
CGTGTCTCTAGGCACAGGATTTTGTGTAG
+
ABAAACCCCBB?BD@;;:9999-9B@>@A
@FZWRL:00056:00813
TACTGAGCTACACACACAGAAAGATTGGT
+
BBBBBBDB@AABBDBAABBBB>?998;@C
@FZWRL:00056:00817
TACTGAGCTACACACACAGAAAGATTGGT
+
4;:=BCFBBBCCCBA@@111A,10097*,
@FZWRL:00056:00825
ACGCTCGACATGCCCAGGTACAG
+
9@@@@=>@;;;11A,11-/.///
@FZWRL:00057:00805
CGTGTCTCTAGGCACAGGATTTTGTGTAG
+
AAAABBCCCCB?BCCAC?;999-9A@>>@
@FZWRL:00057:00813
AGCACTGTAGCTGTCACTAGTTAATTGT
+
@@CCCCCCBBCBBBBBBBDCB<?6:6;B
@FZWRL:00057:00828
ACGCTCGACATGCCCAGGTACAGGA
+
BBBBC@@ACBB===:994;AB@B?B
@FZWRL:00057:00829
ACGAGTGCGTTCCCCATGTCGTAGGTACTC
+
BC???BBBB>@CCB7?99998/:734////
@FZWRL:00057:00832
TCTCTATGCGCTCCACATGTCTAAGG
+
CCDDCAACCBCCC@@?94999>>;?<
@FZWRL:00057:00837
AGCACTTGCTTTTTTTT
+
;9A@4424999994444
@FZWRL:00059:00813
ACGAGTGCGTTCCCCATGTCGTAGGTACTC
+
BBBAA@B@@@>A@@4@9911///.64//18
@FZWRL:00059:00816
CGTGTCTCTAGGCACAGGATTTTGTGTAG
+
BBBBBBBBBBBABBFCD=:4::-9?@>>@
@FZWRL:00059:00820
TACTGAGCTACACACACAGAAAGATTGGT
+
BB@@A@CBAA?ABDFB@@944-97748<@
@FZWRL:00059:00827
AGCACTGTAGCTGTCACTAGTTACATGT
+
BABCCCCCBCCCCCCBDBCBA=@@B;<<
@FZWRL:00060:00811
ACGAGTGCGTTCCCGATGATCGTAGGTACTC
+
9;:8444444244-/////////44244449
@FZWRL:00060:00827
TACTGAGCTACACACACAGAAAGATTGGT
+
BBBCDBCA@BBCCAA?99444-98848<>
@FZWRL:00061:00809
ACGAGTGCGTTCCCCATGTCGTAGGTACTCCCGACTG
+
BABBBBCCBB@ABC:A@9;8>>9868>>>>@<>?@@9
@FZWRL:00061:00816
TACTGAGCTACACACACAGAAAGATTGGT
+
CBBBABBBBBBCAAEAA@8;;6;??@C@C
@FZWRL:00062:00814
CGTGTCTCTAGGCACAGGATTTTGTGTAG
+
@@@@@DBBCBC?BBECC@::::1;@A=@B
@FZWRL:00062:00819
TACTGAGCTACACACACAGAAAGATTGGT
+
B?@@AAAAAAAAABEDBB994-8<7<A@C
@FZWRL:00062:00825
TACTGAGCTACACACACAGA
+
=ABBCCCA?==941111---
@FZWRL:00062:00829
AGCACTGTAGCTGTCACTAGTTATTT
+
44;@@AADCCBA@>989911<-,,,*
@FZWRL:00063:00831
ACGCTCGACATGCCCAGGTACAGGA
+
B@@@DA@?A@;;;B99989899><9
@FZWRL:00063:00835
CGTGTCTCTAGGCACAGGATTTTTGT
+
BBCCCDCCB=:94499969?DDD,44
@FZWRL:00064:00804
TACTGAGCTACACACACAGAAAGATTGGTG
+
A?@@AACB?@BBBDDB;@944-9??<A?BB
@FZWRL:00064:00811
CGTGTCTCTAGGCACAGGATTTTGTGTAG
+
AAAAADCFCA@=>=;99;9999/9BA99=
@FZWRL:00064:00817
CGTGTCTCTAGGCACAGGATTTTGTGTAG
+
BB@@B@AA>>>@AAAABBBCCD:BBBBBB
@FZWRL:00064:00819
ACGCTCGACATGCCCAGGTACAGGAG
+
BAAAABBDEBBBBB=BB@BABBC@BC
@FZWRL:00064:00822
TACTGAGCTACACACACAGAAAGATTGGT
+
BBBBBBCAAB@@@DCCCC>>><>;;@C?C
@FZWRL:00065:00813
ATCAGACACGGACACAGCAGAACACAC
+
D;<;>>999824;BA?=944;;89877
@FZWRL:00065:00825
ACGCTCGACATGCCCAGGTACAGGAG
+
BAABBBBBD@ABBB?A?<@?=99599
@FZWRL:00066:00817
TACTGAGCTACACACACAGAAAGATTGGT
+
CBBBBBCBBBBBCDFB;;;@@<@?A>C?C
@FZWRL:00066:00823
TACTGAGCTACACACACAGAAAGATTGGT
+
B?A?BBCB?BBAABEDA@944-9>>>B@C
@FZWRL:00067:00825
ACGAGTGCGTTCCCCATGTCGTAGGTACTC
+
BBBBBBCBCD@DBA9D???ABBCD@C;><C
@FZWRL:00067:00828
ACGCTCGACATGCCCAGGTACAGGAG
+
BABBBDCDCDDCBB>BB@B?B>?=?B
@FZWRL:00067:00832
ACGCTCGACATGCCCAG
+
4:>A989BB991-=+--
@FZWRL:00068:00800
ACGCTCGACATGCCCAGGTACAGGAG
+
A@@@CCCCCBBBCCBCC@BCCDC=@@
@FZWRL:00068:00824
TACTGAGCTACACACACAGAAAGATTGGT
+
BBCBDCBB?BBCCGAAB@>>B<9::;?<?
@FZWRL:00068:00827
CGTGTCTCTAGGCACAGGATTTTGTGTAG
+
@AAABDCCDAA?BDB;;:4444,9@A>@A
@FZWRL:00068:00832
TACTGAGCTACACACACAGAAAGAT
+
BABACCAAABBB?:;9>>9991980
@FZWRL:00068:00834
CGTGTCTCTAGGCACAGGATTTTGT
+
BC@@@@BABDB@9;499;9999/99
@FZWRL:00069:00821
ACGAGTGCGTTCCCCATGTCGTAGGTACTC
+
BB??@ACBBB6994,9==@BBCAB?A<<<C
@FZWRL:00069:00837
AGCACTGTAGCTGTCACTAGTTAC
+
@@DCBCBCCCCB?@@=89999611
@FZWRL:00070:00805
CGTGTCTCTAGGCACAGGATTTTGTGTAG
+
BBBBBDCEBBB?AA@:?=9999-9@@99<
@FZWRL:00070:00806
ACGAGTGCGTTCCCCATGTCGTAGGTACTC
+
BBB?BD?=442999/9@@>>@9984899?A
@FZWRL:00070:00820
TACTGAGCTACACACACAGAAAGATTGGT
+
BB@BBBCBBBBBCCC@>>99909??=?=@
@FZWRL:00070:00824
TACTGAGCTACACACACAGAAAGATTGGT
+
BBBBBBCBBBBBBDCCBB===<:::@C@C
@FZWRL:00070:00833
ACGAGTGCGTTCCCCATGTCGTAGGTACTC
+
ABBACBB@==;@>>4?999@@@@><?9999
@FZWRL:00070:00834
ACGAGTGCGTTCCCCATGTCGTAGGTATC
+
ACBBBCBBBB?BCB8B;999>>>><<944
@FZWRL:00070:00840
AGCACTGTAGCTGTCACTAGTTACT
+
;;CCBCDCCDCBBB==@=9996111
@FZWRL:00071:00800
ACGAGTGCGTTCCCCATGTCGTAGGTACTC
+
CCB@BCB@442999/9>@>>>>984899A@
@FZWRL:00071:00805
CGTGTCTCTAGGCACAGGATTTTGTGTAAGAGC
+
CBBABDCDAAB?ABBAB=AABB7A?>11-1///
@FZWRL:00071:00808
CGTGTCTCTAGGCACAGGATTTTGTGTAG
+
BBBABDCCC??;=9;4959999/9>>99<
@FZWRL:00071:00832
CGTGTCTCTAGGCACAGGATTTTGTGTAG
+
@AA@B@AABBCABA=9::9499-999?@@
@FZWRL:00071:00833
TACTGAGCTACACACACAGAAAGATTGGT
+
BA??BBCBA@@@BBCCCBBBB=@?A@B@@
@FZWRL:00071:00834
CGTGTCTCTAGGCACAGGATTTTTGTGTAG
+
BBA@@CBBBBC@BBA:::99999-999@?@
@FZWRL:00071:00836
TACTGAGCTACACACACAGAAAGATTGGT
+
@@@AAACAAABCBDEB@=99:5487<>>?
@FZWRL:00072:00806
TACTGAGCTACACACACAGAAAGATTGGTGCT
+
CBBCCCA?@BBBBCA@AA99914331377111
@FZWRL:00072:00828
CGTGTCTCTAGGCACAGGATTTTGTGTAG
+
BBBBCDCBBAA@CCA:?=9999-9A@>?A
@FZWRL:00072:00830
TCTCTACGCTCCACATGTCTAAGGT
+
CCBABCCCBAA>??499>999;>59
@FZWRL:00072:00834
CGTGTCTCTAGGCACAGGATTTTGT
+
BBADDDBBCB>:84911-1111+1/
@FZWRL:00073:00804
ACGAGTGCGTTCCCCATGTCGTAGGTACTC
+
DCBBBDB@892999-9>@>>>998;899@>
@FZWRL:00073:00817
CGTGTCTCTAGGCACAGGATTTTGTGTAG
+
CCBBBD@@ACCACBBBG=99<9/9BB99<
@FZWRL:00073:00828
ACGAGTGCGTTCCCCATGTCGTAGGTACTC
+
BB??BBCBBB?CBB9BAAAAB;:99=122>
@FZWRL:00073:00834
ACGAGTGCGTTCCCCATGTCGTAGGTACTC
+
BBB?BBBBBB?CB=6A9;;@AADC@C=<<>
@FZWRL:00073:00838
TACTGAGCTACACA
+
=@A99<:9//8-,)
@FZWRL:00073:00839
TACTGAGCTACACACACAGAAAGATTGG
+
BBCBDCBBBBBECDC?99444-988=?<
@FZWRL:00073:00841
ACGCTCGACATGCCCAGGTACAGG
+
BCBBBDBBGDBBBC=BB>@@@@@=
@FZWRL:00073:00845
AGCACTGTAGCTGT
+
@@CCCDAACCC@=>
@FZWRL:00074:00810
AGCACTGTAGCTGTCACTAGTTACTTGT
+
<<BECCCCBBBBBCEBDBB@A=A@A?@9
@FZWRL:00074:00826
CGTGTCTCTAGGCACAGGATTTTGTGTAG
+
A@@@BDCCB@?=>B@::99999-9@@?AB
@FZWRL:00074:00832
ACGCTCGACATGTCCAGGTACAGGAG
+
BBBB@@@BCCCB?@=@CACBCCCACC
@FZWRL:00074:00835
ACGCTCGACATGCCCAGGTACAGGA
+
BBBBBBCDCCDAAA=AB?@ABAA?B
@FZWRL:00074:00836
CGTGTCTCTAGGCACAGGATTTTGTGTAG
+
CBBBCBBCCCC>@AABBCCBBB8A@A@@>
@FZWRL:00074:00840
ACGCTCGACATGCCCAGGTAC
+
AAAAA@BCCCBA??0985989
@FZWRL:00075:00821
ACGAGTGCGTTCCCCATGTCGTAGGTACTC
+
BBBABB@;892999-9@@>@BBAA>A;<<C
@FZWRL:00076:00808
TAAGCTACACACACAGAAAGATTGGTGC
+
BB?CCCCCD>:::111>@8?>A=@;>>>
@FZWRL:00076:00840
ACGAGTGCGTTCCCCATGTCGTAGGTAT
+
B>@@BBCBBB@BB@6:4899999>7744
@FZWRL:00076:00843
TACTGAGCTACACACACAGAAAG
+
?@ABBBC@@BBBCDC@99444-9
@FZWRL:00076:00845
TACTGAGCTACACACACAGAAAG
+
@@BBBACAAAAACDEC?994;68
@FZWRL:00077:00815
CGTGTCTCTAGGCACAGGATTTTGTGTAG
+
CCCCCCBB;9;79@@=@<9999/9>>999
@FZWRL:00077:00817
AGCACTGTAGCTGTCACTAGTTACTTGT
+
<<DDCDCBBBBBBBBCBCC@@>ACC@CC
@FZWRL:00077:00820
CGTGTCTCTAGGCACAGGATTTTGTGTAG
+
CCCABCCB@;;7;A@@@=9999/9>>999
@FZWRL:00077:00824
TAGTATCAGCCTCGCCATGACGAAGGTATTCC
+
?ABBBCEDFB@A@9969AA@ACB>@><99549
@FZWRL:00078:00812
TACTGAGCTACACACACAGAAAGATTGGTG
+
CBB?BA@@@AABBCFCC?;9909?>;><?;
@FZWRL:00078:00831
CGTGTCTCTAGGCACAGGATTTTGTGTAG
+
AA@AAB@@@@@=@AA@CC99<</9BB999
@FZWRL:00078:00847
AGCACTGTAGCTGTCACTAGTTA
+
<<CCECCCBBBBBBBBBDBBB21
@FZWRL:00079:00818
AGCACTGTAGCTGTCACTAGTTACTTGT
+
99BCBAEAAACCBBBBB>?;96<@B?CA
@FZWRL:00079:00819
CGTGTCTCTAGGCACAGGATTTTGTGTAG
+
CBBBBCCC@?@=@ABBB>A@>?4>@@9<<
@FZWRL:00079:00823
TACTGAGCTACACACACAGAAAGATTGGTG
+
=BCCCDA?ABBBBCC@@@;9909887<@B?
@FZWRL:00079:00830
ACGAGTGCGTTCCCCATGTCGTAGGTACTC
+
BBB???DBBC?BB=6??ACCCCCC@:;<<B
@FZWRL:00079:00840
CGTGTCTCTAGGCACA
+
;CCCDCCCDCB>9491
@FZWRL:00080:00813
TACTGAGCTACACACACAGAAAGATTGGTGC
+
9ACBDDCBBBBBBCCBA>9990433131311
@FZWRL:00081:00838
ATATCGCGAGGGT
+
43444444468+/
@FZWRL:00082:00826
ACGCTCGACATGCCCAGGTACAGGAG
+
C@BBBCCDCCBBCC@CC@BBCAB?BC
@FZWRL:00084:00837
AGCACTGTAGCTGTCACTAGTTACTTGT
+
<;CCCCBBBBBABB@BCDD::8:??6;;
@FZWRL:00085:00825
TACTGAGCTACACACACAGAAAGATTGGT
+
B@A@CCFCBB?ABCFCBB;8809>>=AED
@FZWRL:00085:00839
TAGTATCAGCCTCGCCACTGACGAAGGTATTCC
+
;1177///,,*///77,////7//,/76/4249
@FZWRL:00085:00841
CGTGTCTCTAGGCACAGGATTTTGTGT
+
A@@@BCCCA??>?B?;;:9449-9>>1
@FZWRL:00086:00811
AGCACGTAGCTGTCACTAGTTACTTGTG
+
<<CCCC??ABCCCBBB@A9959>?<>99
@FZWRL:00086:00818
TACTGAGCTACACACACAGAAAGATTGGTGC
+
CBBBBBCBBBAABB@@@?9990877431311
@FZWRL:00086:00832
AGCACTGTAGCTGTCACTAGTTACTTGT
+
@@BCBDDCCCCCB<><>@?9;89AA>AA
@FZWRL:00086:00844
TACTGAGCTACACACACAGAAAGATTGG
+
BA??BBAAAAAAADCBA>444-8<<<><
@FZWRL:00089:00821
TACTGAGCTACACACACAGAAAGATTGGTGC
+
CBBBCCCCAB@?ACB@@@9991987431311
@FZWRL:00089:00828
AGCACTGTAGCTGTCACTAGTTACTTGT
+
49BBCDDCCCBBBBBBCCC:;8:A@>A@
@FZWRL:00090:00805
AGCACTGTAGCTGTACTAGTTACTTGT
+
;;BBCDDCBBBBBAAAEDCC?B@@=?9
@FZWRL:00090:00835
CGTGTCTCTAGGCACAGGATTTTGTGTAG
+
ECCBDBA?B?@=@CCCDBDDCD:CCCBBB
@FZWRL:00090:00838
ACGCTCGACATGCCCAGGTACAGGAG
+
HBBBBBBCBBC@@@>AC@CABBC>AB
@FZWRL:00091:00840
TACTGAGCTACACACACAGAAAGATTGGT
+
BBB@BBFC>>>BBCFDCC;;;8;??@E@B
@FZWRL:00092:00834
CGTGTCTCTAGGCACAGGATTTTGTGTAG
+
CCCBCCCC@@??BCBBBAAA>@4>>>999
@FZWRL:00092:00840
TACTGAGCTACACACACAGAAAGATTGGT
+
>?DACBDC@??BBDDBAA;;;6;BB@C@C
@FZWRL:00092:00843
TACTGAGCTACACACACAGAAAGATTGGT
+
BBCBBBBBBBBAADE?=;444-9>>=B@@
@FZWRL:00093:00833
AGCACTGTAGCTGTCACTAGTTACTTGT
+
;;CDCCICBBBBCDCCB@@9959>>;>>
@FZWRL:00093:00848
ACGAGTGCGTTCCCCATGTCGTAGGTACTC
+
CCA@@@AABB@BDC:B;99?@ABCCA=<9?
@FZWRL:00095:00825
ACGCTCGACATGCCCAGGTACAGGAG
+
AABBBCBABA@@@@<@A>BABBA899
@FZWRL:00098:00825
AGCACTGTAGCTGTCACTAGTTACTTGT
+
99ABBCCBBBBBBBBCCCECC@CCA>@?
@FZWRL:00098:00837
ACGAGTGCGTTCCCCATGTCGTAGGTACTC
+
BBBBBBBBBBBDJC9A@BBB?>=@?A@@@A
@FZWRL:00098:00842
TGATACGTCTCCCTTCCTTAGTTACTTCAG
+
@@@99999444969:@EBD??@@AAA@CB:
@FZWRL:00098:00846
TACTGAGCTACACACACAGAAAGATTGGT
+
BBBBBEBB???AADDCCA;88-9??>C?B
@FZWRL:00099:00837
CGTGTCTCTAGGCACAGGATTTTGTGTAAGGC
+
BBCCCCCBB@A=@CECDBCCCC:CC?==5959
@FZWRL:00099:00847
CGTGTCTCTAGGCACAGGATTTTGTGTAG
+
BBBABDCCBBB@BBCFFBCBBB:DFC===
@FZWRL:00099:00849
AGCACTGTAGCTGTCACTAGTTACTTG
+
??CDAABBCBCCBCBBBBC:929==59
@FZWRL:00058:00858
AGCACTGTAGCTGTCACTAGTTTACG
+
BBB?@ABB@??>9998=49444-/60
@FZWRL:00067:00859
TCTCTATTGCGCTCCCACAT
+
BBDD><<FCA<@<GB><<<A
@FZWRL:00070:00860
CGTGTCTCTAGGCACAGGAT
+
BBB@BDBA?997;<@@AD99
@FZWRL:00070:00870
CGTGTCTCTAGCACA
+
;<<9991-,,,,,,,
@FZWRL:00071:00857
AGCACTGTAGCTGTCACTAG
+
<<NCCDCCEBCCC9;<CBC=
@FZWRL:00076:00864
CGTGTCTCTAGGCACAGGATTGTGTAGAG
+
CEA<==CBA@@<>>>8888=+-,,,,,/9
@FZWRL:00078:00864
TCTCTATGCGCTCCACA
+
A@@@@==9AB>;959@9
@FZWRL:00079:00862
CGTGTCTCTAGGCACA
+
CCCBCDBBDDC?891-
@FZWRL:00080:00886
ATTTTTTTTTTTTTTTTAAAAAAAA
+
,.6:::666666:966"////////
@FZWRL:00081:00859
AGCACTGTAGCTGTCACTAGTTTAAC
+
9ABBCCEDAAAB@@@B=9111;,-*,
@FZWRL:00082:00860
TATAGCTCCTCCTATACATC
+
BEAAB9<;749591/,,,,*
@FZWRL:00083:00865
CGTGTCTCTAGACACAGGATTGTAGAGC
+
BBACCC<<<CC;;<B@;:;;,01///,/
@FZWRL:00084:00862
CGTGTCTCTAGG
+
444444444999
@FZWRL:00084:00879
CGTGTCTCTAGCACAGG
+
<<>>?9--****///44
@FZWRL:00088:00865
TACTGAGCTACACACCA
+
99@@9999448/711,/
@FZWRL:00090:00864
TAGTATCAGCCTCGCCATGACGAAAGGTAT
+
444/66////78:==>;;<<;9B>-/,//,
@FZWRL:00096:00899
ACGAGCTCCCCCCCCC
+
,**((&(*00008888
@FZWRL:00097:00921
AGCACTGTAGCTGT
+
AACBB;//////7/
@FZWRL:00101:00048
CGTGTCTCTAGGCACAGGATTTTGTGTA
+
,,228////79:9=?:1,/7880/11//
@FZWRL:00103:00028
AGCACTGTAGCTGTCACTAGTTACTTGT
+
BEBCCECC:<>CBBCCAA@@B@EAB=??
@FZWRL:00105:00008
AGCACTGTAGCTGTCACTAGTTACTTGT
+
<<CCCECCBCCBABBBB@@AABDBB@BB
@FZWRL:00105:00011
ACGAGTGCGTTCCCACTGTCG
+
@@C@@@>>>>411,/////66
@FZWRL:00105:00019
ACGAGTGCGTTCCCCATGTCGTAGGTACTC
+
BBBBBBB?AA=ABC8B??@BCDCCBB:><C
@FZWRL:00105:00023
AGCACTGTAGCTGTCACTATGTTACTTGT
+
8874499=9498833=<<///8,/.3777
@FZWRL:00106:00009
CGTGTCTCTAGGCACAGGATTTTGTGTAG
+
AAAACDCC@??@BCDBB?@@AA:BBB??A
@FZWRL:00106:00017
TGATACGTCTCCTTCCTTAGTTACTTCA
+
DCCCCCCBBBB?DCDDDBBDDADCF?BB
@FZWRL:00106:00019
CGTGTCTCTAGGCACAGGATTTGTGT
+
BCCEFDDEAAA@==<C87/11,1<1,
@FZWRL:00106:00028
TACTGAGCTACACACACAGAAAGATTGGT
+
BB>BBBBBBBCB@@ACDFBBC@BDD@C@C
@FZWRL:00107:00018
ACGCTCGACATGCCCAGGTACAGGAG
+
B?@@@CCCCDCBBB?BA?@BA@A>?@
@FZWRL:00107:00027
AGCACTGTAGCTGTCACTAGTTACTTGT
+
@ACCCDCB@A?B>@@CCBBBB@CBC=??
@FZWRL:00107:00035
AGCACTGTAGATGTCACTAGTTACTTGTGT
+
CDCBCBDC:==AEBCBBBCCB@BCA=@@BB
@FZWRL:00111:00017
TACTGAGCTACACACACAGAAAGATTGGT
+
BA@ABBBBBBCD?@AAAB<<<9<CA@D?C
@FZWRL:00113:00015
[truncated: 4,825,963 more chars]
