# Supplementary material for: The Sequencing Bead Array (SBA), a Next-Generation Digital Suspension Array
Source: PLoS One. 2013 Oct 7;8(10):e76696. doi: 10.1371/journal.pone.0076696 (PMC3792038; doi:10.1371/journal.pone.0076696)
Supplement: Data S1 — Raw sequencing data files for presented experiments. The compressed file contains a table of content for all files included (0. TOC Supporting Data Files.txt) and raw sequencing data (PGM Torrent Suite run reports, FASTQ files and Sphix generated CSV files) for experiments presented in Figure 2 and Figure 3 (same data set as Figure S1). (ZIP) [file pone.0076696.s001.zip › Supporting Data Files/1. Figure 2/1.3 Figure 2c files/1.3.2 FASTQ/4_Figure_2c_QUINTUPLE_X4_TS-342.fastq]

@KZPGG:00004:00044
AGCACTGATTAGCGTCACT
+
9;@@41///,//8868?AA
@KZPGG:00005:00022
TACTGAGCTACACACACAGAAAGATTGGT
+
BBBBBDCCCBBBBBB?@?99809@?>BBC
@KZPGG:00005:00036
CGTGTCTCTAGGCACAGGA
+
ABCBC:<>CCC@BDDGFCA
@KZPGG:00005:00038
CGTGTCTTCTAGGCACAGGATTTTGT
+
@A>@@;424499;=@=9:94499/9>
@KZPGG:00006:00029
ACGCTCGACATGCCCAGGTACAGGA
+
BBB:<<CCDCDBBB?BC@B@??B=?
@KZPGG:00006:00037
ACGAGTGCGTTCCCCATGTCGTAGGTACT
+
?=?B;;=ADECCDE:CAA?BBBBB@B<==
@KZPGG:00007:00015
ACGCTCGACATGCCCAGGTACAGAAG
+
9;C@@@CDCCBBBC>AB>A?@@AA<>
@KZPGG:00007:00028
CGTGTCTTCTAGGCACAGGATTTTGTGTA
+
?9=?>9424:9::>@;;:?AAHCDDCC<<
@KZPGG:00008:00029
ACGCTCGACATACCCAGGTACAGGA
+
BBA9;<BCCCA@AD=BBABBBCC?B
@KZPGG:00009:00012
ACGAGTGCGTTCCCCATGTCGTAGGTACTC
+
=?B@?AABCDCGCC:DBBBBBBCC@@<<<C
@KZPGG:00009:00028
ACGAGTTCGTTCCCCATGTCGTAGGTACT
+
9984442449@CCC:CCC@@A?@=;;1//
@KZPGG:00009:00045
TAGTATCAGCCTCGCCATGACGA
+
BBB??A><<B@@A;;7;?@>?99
@KZPGG:00010:00004
ACGCTCGACATGCCCAGGTACAGGAG
+
?@CAAABBC@@@@@<@A@?>=11,11
@KZPGG:00010:00005
CGTGTCTCTAGGCACAGGATTTTGTGTAGA
+
BCCCCACEDBC@BAA>?C9999/9@@1111
@KZPGG:00010:00018
ATATCGCGAGGTATGGAAGACTCATATAGA
+
B;9449444924444242444777731111
@KZPGG:00010:00044
AGCACTGTAGCTGTCACTGATGTTACTT
+
44444944444444488/11688,//42
@KZPGG:00010:00049
TATTGAGCTACACACACAG
+
BBBABBCDFCCCBCBA<;<
@KZPGG:00011:00013
TGATACGTCTCCTTCCTTAGTTACTTCA
+
99@7:?888995924249944249989:
@KZPGG:00011:00022
ACGCTCGACATGCCCAGGTACAGGAG
+
BBBBBBCCFDDBBC?BCBCBDDC=?@
@KZPGG:00011:00024
AGCACTGTAGCTGTCACTAGTTACTTGT
+
@@CBCCBGBECCCBBBBBCCD@BAB>?@
@KZPGG:00011:00042
ACGCTCGACATGCCCAGGTAACAGG
+
CB<<<<<9@988//+1/,/,*,,,*
@KZPGG:00013:00006
CGTGTCTCTAGGCACAGGATTTTGTGTAG
+
BBBAA@@@@>A@BCCBC?A@=@4=@?=@@
@KZPGG:00013:00031
CGTGTCTCTAGGCACAGGATTTTGTGTA
+
ABCBB@@@AAB@BBCCC?BBCC:CBB=>
@KZPGG:00013:00047
ACGAGTGCGTTCCCCATGTCGTAGGTAC
+
BBBB9;;@@@<ACC:CAA@@@@>@=@<>
@KZPGG:00013:00048
CGTGTCTCTAGGCACAGGA
+
ABBAB@@AAAB?BCCDDFD
@KZPGG:00014:00018
AGCACTGTAGCTGTCACTAGTTACTTGT
+
ABBCCCBCBCDCCCBBBBBCEABEB>@?
@KZPGG:00014:00046
AGCACTGTAGCTCACT
+
??BBCCABABDCCBCB
@KZPGG:00014:00047
AGCACTGTAGCTGTCACT
+
??DDCC:>=CCCCBA@BB
@KZPGG:00015:00017
ATCAGACACGACACAGCAAGAACACTACGAG
+
A;74::44444:87////568,/44444444
@KZPGG:00015:00037
TACTGAGCTACACACACAGAAAAAATTGGTG
+
B?==AABAAABBBCC;@>988444*9>@ADB
@KZPGG:00015:00043
CGTGTCTCTAGGCACAGGA
+
BBBABBBBAAA@BCCCCCC
@KZPGG:00016:00013
AGCACTGTAGCTGTCACTAGTTACTTGT
+
BABBCCBCBCDBBBBCBCCEB@BBB>AA
@KZPGG:00016:00025
ACGCTCGACATGCCCAGGTACAGGAG
+
BBB@AACCCCBCNE@;;;;@A@A=?@
@KZPGG:00016:00031
ACGCTCGACATGCCCAGGTACAGGAG
+
H@?A@ACCCCCCCC@CB@CACCC@AA
@KZPGG:00017:00029
TACTGAGCTACACACACAGAAAGATTGGT
+
BBBCEBBDBBDCCCCCCCAA@>ADD@C?B
@KZPGG:00017:00033
CGTGTCTCTAGGCACAGGATTTTGTGTAG
+
@BBABAAAAAA@BFCCCACCCC9ABB99;
@KZPGG:00018:00026
CGTGTCTCTAGGCACAGGATTTTGTGTAG
+
AAAABAAA@@@@CDCCDADDDC:CCB=>@
@KZPGG:00018:00041
TACTGAGCTCACACACAGAAAGATTGGT
+
B@AABBBB@CECFDB@@99919??>B@B
@KZPGG:00019:00016
ACGCTCGACATGCCCAGGTACAGGAAGA
+
?BB:<<CDDBBBCE@BB?ECBBB9;8;C
@KZPGG:00019:00022
TACTGAGCTACACACACAGAAAGATTGGTGC
+
BBBBBBCCCCBCCCC@AA;;;7;BA@C@CCC
@KZPGG:00019:00026
ACGCTCGACATGCCCAGGTACAGGAG
+
BBB@@ACCCDDBBD?CB@CBCBC>@A
@KZPGG:00019:00027
TAGTATCAGCCTCGCCATGACGAAGGTATTCC
+
BAC::<CCDCA@=:96;9@>>9959=999595
@KZPGG:00019:00039
TCTCTATGCGCTCCACATGTCTAAGG
+
@AA@><;AAEDDG@B=:<AAAAB@?>
@KZPGG:00021:00037
ACGCTCGACATGCCCGGTACAGA
+
?@B;==ADBEHCCB?B@@;8---
@KZPGG:00021:00038
AGCACTGTAGCTGTCACTAGTTACTTG
+
??BCDCCDBBCCCCC?@AHCC;A@@7<
@KZPGG:00021:00041
AGCACTGTAGCTTTCACTAGTTACTTG
+
CCCBEB<<;;:AB@ECCCBCE@CCC=@
@KZPGG:00021:00045
TACTGAACTACACACGACAAGAAAGATTGGTG
+
@:;;;;<=??A?494////,/88+/16,.,33
@KZPGG:00022:00018
TACTGAGCTACACACACAGAAAGATTGGTGCT
+
B@A>BBBB?@BBBBGAA>;;869AA>B@CAAA
@KZPGG:00022:00044
ACGCTCGACATGCCCAGGTACAGGA
+
BBB@@ACCCCCCCCACB?B>B@A>?
@KZPGG:00023:00013
ACGCTCGACATGCCCAGGTACAGGAG
+
BAABBBACCBBBCB>BBABBCBC>@A
@KZPGG:00023:00032
CGTGTCTCTAGGCACAGGATTTTGTGTAG
+
@BBBCCCCAAA@CBCCCACCCC:CCB99;
@KZPGG:00023:00042
ACGAGTGCGTTCCCCATGTCGTAGGTACTC
+
CBBAABBBCB@CHG9E<;:BCBBBAD<@<C
@KZPGG:00024:00007
CGTGTCTCTAGGCACAGGATTTTGTGTAG
+
AAAAAACCBBB?BHCBC@A@==6=@@@@@
@KZPGG:00024:00033
TATGAGCTACACACACAAGAAAGATTGGT
+
BBBBBBBABBCCCBC99588804431313
@KZPGG:00024:00034
CGTGTCTCTAGGCACAGGATTTTGTGTAG
+
BDCCC::>AAACCCCCBC9999/9?@999
@KZPGG:00025:00031
CGTGTCTCTAGGCACAGGATTTTGTGTAG
+
ABB@AABBBBB?BCCCEACCCC:CBB999
@KZPGG:00026:00042
AGCACTGTAGCTGTCACTAGTTACTTGT
+
BBCCBB=B?DGCCB?BCBCGG@BBB?BB
@KZPGG:00026:00043
CGTGTCTCTAGGCACAGGATTTTGTGTAG
+
BBBBBAAAAAA@BCBCCAECCC9BBB99;
@KZPGG:00027:00007
ACGCTCGACATGCCCAGGTACAGGAGACT
+
BCCBCCCCCAAABB>@@=@EDCC?BBCCC
@KZPGG:00027:00008
CGTGTCTCTAGGCACAGGATTTTGTGTAGA
+
BBAAAAAC@>A@ABCCC?A@@@6=B@49;;
@KZPGG:00027:00042
CGTGTCTCTAGGCACAGGATTTTGTGTAAG
+
BBBBCCBB::;@CCDCFFCCCC9:8811,1
@KZPGG:00028:00021
ACGCTCGACATGCCCAGGTACAGGAGA
+
BBBBBBCCCBCCCB>@?=@ABBC>@AB
@KZPGG:00029:00019
TACTGAGCTACACACACAGAAAGATTGGTGCT
+
B???BBCCABBBBCCCCB;;96;AA?C@CCBB
@KZPGG:00029:00025
AGCACTGTAGCTGTCACTAGTTAATTGTG
+
??BCBABD<>=CCCCBBAACDBD>A>AAC
@KZPGG:00029:00039
CGCTCGACATGCCCAGGTACAGGAGACTG
+
BBBBCBBBBBBCB>DC@CBBBB?BB???B
@KZPGG:00030:00012
TACTGAGCTACACACACAGAAAGATTGGTGCTG
+
A===ABBBA@BBBCBCCD@@?=@CC@C@CCBBB
@KZPGG:00030:00019
AGCATTGTAGCTGTCACTAGTTACTTGT
+
<<CCB@B?ACA?????B@BBC@BA?<>=
@KZPGG:00031:00033
AGCACTGTAGCTGTCACTAGTTACTTGT
+
??BBCBBCBBABBBBABBCEC@BAA>AB
@KZPGG:00032:00025
CGTGTCTCTAGGCACAGGATTTTGTGTAG
+
AA?AABBBBAA?ADBA@C9999/9@@999
@KZPGG:00033:00013
AGCACTGTAGCTGTCACTAGTTACTTGTGT
+
AABBBABDBBBCCCBBBBB::6:@@=@BBA
@KZPGG:00033:00017
AGCACTGTAGCTGTCACTAGTTACTTGTGTGC
+
CBBC=;<:49:=BBCBBBECD@BBC@CCCBBB
@KZPGG:00033:00036
ACGAGTGCGTTCCATGTCGTAGGTACTC
+
B;;;99===;896<<<9?>@9923444;
@KZPGG:00033:00044
AGCACTGTAGCTGTCACTAGTTACTTGT
+
BCBCCAEDFBBBCCC@@@AAA@CCE@BB
@KZPGG:00033:00046
ACGAGTGCGTTCCCCATGTCGTAGGTACTC
+
BBB@BBBCCC@CCE7AA??BCCAB@A<<<C
@KZPGG:00034:00014
ACGAGTGCGTTCCCCATGTCGTAGGTACTC
+
BBBA9<<ABEBEKI9DAAACCC><;@;<<<
@KZPGG:00035:00040
ACGCTCGACATGCCCAGGTACAGGAG
+
C@@@BBBBECCCCE@<<;<BBBB@BC
@KZPGG:00036:00010
AGCACTGTAGTTGTCACTAGTTACTTGTGT
+
ABBBBC@AB;:6:A?@CDCBA>BAC;ABA=
@KZPGG:00036:00011
ACGCTCGACATGCCCA
+
BAAABBCDCCDBBB>B
@KZPGG:00036:00014
CGTGTCTCTAGGCACAGGATTTTGTGTAG
+
BBB@BBCCAAB@BCCBCE;;::44@;49;
@KZPGG:00036:00018
CGTGTCTCTAGGCACAGGATTTTGTGTAGAG
+
BBCCDCCCDCC?BCCBBB9999/99B??>;;
@KZPGG:00036:00040
ACGAGTGCGTTCCCCATGTCGTAGGTACTC
+
BBBBBAAABB@CCC:B@?@BBBBB@A<=>C
@KZPGG:00036:00046
TACTGAGCTACACACACAGAAAGATTGGT
+
@>>>BBCBABBEDCA?AC998-9>>;>>A
@KZPGG:00037:00008
ACGAGTGCGTTCCCCATGTCGTAGGTACTC
+
BCBB??@BBC@CCD:DAA@BCDABAA@AAC
@KZPGG:00037:00042
TACTGAGCTACACACACAGAAAGATTGGTG
+
A?@@CCBBBBBBBCCBCB;998;CB@C@CC
@KZPGG:00037:00048
AGCACTGTAGCTGTCACTAGTTACTTGTG
+
<>CC=;?DAAADCAA@B>>A@;@>=;@AA
@KZPGG:00037:00049
CGTGTCTCTAGGCACAGGATTTTGTGTAG
+
BBBBABBDABB?BDCCC@CCDC:CCB99;
@KZPGG:00038:00020
CGTGTCTCTAGGCACAGGATTTTGTGTAGAGG
+
ABBBBBCCAAA@CBCDEBCCBC:CBB=>>@@=
@KZPGG:00038:00026
CGTGTCTCTAGGCACAGGATTTTGTGTAGAG
+
BBBBBBCCCBC?BBCDDAFCCC9BB@99;@@
@KZPGG:00038:00035
AGCACTGTAGCTGTCACTAGTTACTTGTGTG
+
BABCBABF=@?GCCCDDBBCC=@@B>BBCCD
@KZPGG:00038:00039
ACGCTCGACATGCCCAGGTACAGGAGACT
+
BAAABAAADBABAB>;;8;@@AA;<<<<C
@KZPGG:00039:00010
CGTGTCTCTAGGCACAGGATTTTGTATAGA
+
CBBBA;<<BBBACCDEIFDBBB7@B999>9
@KZPGG:00039:00018
AGCACTGTAGCTGTCATTAGTTACTTGTGT
+
=<CCGCAAABBCDCBBB@BCC@CA?>>>>@
@KZPGG:00039:00025
CGTGTCTCTAGGCACAGGATTTTGTGTAGAGG
+
BBBBCDCC@@A@BCDDFBCCEC9?B;449996
@KZPGG:00039:00027
TACTGAGCTACACACACAGAAAGATTGGTGCTGC
+
BBBCBA@B99994449498896843137761.66
@KZPGG:00039:00035
TACTGAGCTACACACACAGAAAGATTGGTGCTG
+
CBBBCDCCBBBCEA===CBAA>B;;8;@NCCCC
@KZPGG:00040:00014
ACGAGTGCGTTCCCCATGTCGTAGGTACT
+
BBBB9<;A@@<@@@4?AABBB>=>;8133
@KZPGG:00040:00034
AGCACTGTAGCTGTCACTAGTTACTTGTG
+
@@CCCCCCAAABCCCCBBBBC@CCB@BDC
@KZPGG:00040:00039
CGTGTCTCTAGGCACAGGATTTTGTGTAGA
+
BBBBBBCCAAA@BBDBDACCCB:CBB===@
@KZPGG:00041:00015
ACGCTGCGACATGCCCAGGTACAGGAGACTGAT
+
>911///66/44444-4424444424999499A
@KZPGG:00041:00027
TACTGAGCTACACACACAGAAAGATTGGTGCT
+
A?@@CCCBABBBBBECCCBBB?BCC@C@CCCB
@KZPGG:00041:00031
CGTGTCTCTAGGCACAGGATTTTGTGTAGA
+
BBBBCBBBAAB@BCCCCACCCC9B@@99;@
@KZPGG:00041:00043
TACTGAGCTACACACACAGAAAGATTGGTG
+
A?@@ABBBBBBBBCCBCCCCB>CCB@C@CB
@KZPGG:00041:00044
TACTGAGCTACACACACAGAAAGATTGGTGC
+
AACBBCBBCCCBCCCCCCCCC>CCC@C@BBB
@KZPGG:00041:00049
ACGCTCGACATGCCCAGGTACAGGAG
+
B???CBCECCCCDE@B@=@<@89589
@KZPGG:00042:00026
CGTGTCTCTAGGCACAGGATTTTGTGTAGAG
+
@BBBBABBBBB?BCCCDCEBCB9BBA99;;;
@KZPGG:00043:00025
ACGCTCGACATGCCCAGGTACAGGAGACTG
+
CBB;<<AABBACEE@A@=ACCAB9<<@@A@
@KZPGG:00044:00012
TACTGAGCTACACACACAGAAAGATTGGTGCTGCTGATCG
+
991111//8==BBCDCDCCCCAEC>A>=0,,22**,,,,,
@KZPGG:00044:00047
ATCAGACACGGACACAGCAGAACACACA
+
=?;99@?>992949949===@@AA4;73
@KZPGG:00045:00021
TACTGAGCTACACACACAGAAAGATTGGTGCT
+
B???BADCAA@@ACCBAB;;809?><?<?611
@KZPGG:00045:00042
ACGAGTGCGTTCCCCATGTCGTAGGTACTC
+
BA@@;<<ABB?CHD8AAA@>>>9968999A
@KZPGG:00046:00009
TACTGAGCTACACACACAGAAAGATTGGTGCTG
+
>911////8;9=ACCCCCCBA;AAB@C@CBBBB
@KZPGG:00046:00028
TACTGAGCTACACACACAGAAAGATTGGTGCTG
+
B?@?BBCCBBAABCDBCCCCC>CCC@C@BAABB
@KZPGG:00046:00030
ACGCTCGACATGCCCAGGTACAGGAGAC
+
C@?::9CCDBCCCC?CC@CCCCC;9<BB
@KZPGG:00047:00019
TACTGAGCTACACACACAGAAAGATTGGTGCTG
+
B:;;B@AACCBBBCCDCEAA@=@CC@C@AAA@A
@KZPGG:00047:00037
CGTGTCTCTAGGCACAGGATTTTGTTAGAGG
+
CDCCD::<AAA@CCCCCD<;;;4;A@B==<?
@KZPGG:00048:00016
AGCACTGTAGCTGTCACTAGTTACTTGTGTG
+
99@<81///778:CDCCBB=@799>;>9449
@KZPGG:00048:00021
TACTGAGCTACACACACAGAAAGATTGGTGCTG
+
@@@ACBBBCB??ACFDBC;;;6;>?<?>;86;>
@KZPGG:00048:00037
ACGCTCGACATGCCCAGGTACAGGAG
+
B??9;;BDCBBCGGAAA=>?<11,11
@KZPGG:00048:00046
AGCACTGTAGCTGTCACTAGTTACTTGT
+
<<CCA@ADBBBBBBBBCDCAA?A>>;>C
@KZPGG:00049:00018
ACGAGTGCGTTCCCCATGTCGTAGGTACTC
+
>8611//6887:::5=99;BCCBCB@AAAC
@KZPGG:00049:00030
ACGAGTGCGTTCCCCATGTCGTAGGTACTC
+
B???9==CCC@CCC9A==;BBB@B?AAAAC
@KZPGG:00049:00034
CGTGTCTCTAGGCACAGGATTTTGTGTAGAG
+
BBABB;9<><969BA??<9999/9A?999@@
@KZPGG:00004:00065
ACGCTCGACATGCCCA
+
BBBBBBABBCCBEA?B
@KZPGG:00004:00082
TAGTATCAGCCTCGCCATGACG
+
@=>11/////,.@BB@BBBCCC
@KZPGG:00005:00088
ACGAGTGCGTTCCCCATGTC
+
:;FBDBCCBB?ADH>H@?@9
@KZPGG:00009:00050
ACGCTCGACATGCCCA
+
B@@?BDCCEDCCCC@B
@KZPGG:00009:00052
CGTGTCTCTAGGCACAGGATTTTGTGTAGA
+
BBB@ABDCDBB?BCFCC@AAAA9?>>==@@
@KZPGG:00009:00063
AGCACTGTAACTGTCAC
+
C9<<JHEA@>@BBBBBB
@KZPGG:00010:00064
TACTGAGCTACACACACAG
+
BBEBCCCCBCDDCCAAACC
@KZPGG:00010:00085
AGCACTGTAGCTGTCACT
+
ABBBBDBGBCDCCBDBBA
@KZPGG:00012:00080
ACGCTCGACATGCCCA
+
@@@<<<ACCAABAA=@
@KZPGG:00013:00072
AGCACTGTAGCTGTCACTA
+
>>@944::44444448844
@KZPGG:00014:00068
TACTGAGCTACACACACAG
+
B>==ABBBA>>>@CCD@A;
@KZPGG:00014:00088
TGATACGTCTCCTTCCTT
+
AAA>@@???B@@BBB@B@
@KZPGG:00014:00097
CGTGTCTCTAGGC
+
BBB@BBBB@BBBB
@KZPGG:00015:00065
ACGAGTGCGTTCCCCATGTCG
+
A@@@ABAA@@?@AB:C???BB
@KZPGG:00016:00060
CGTGTCTCTAGGCACAGGATTTTGTGTAGA
+
@@@ABCDDAAA@BCCCDACCDC:CCB>?@A
@KZPGG:00016:00070
ACGAGTGCGTTCCCCATGTCG
+
BBBBBBBBCC@CCG:E<;;BC
@KZPGG:00016:00096
CGTGTCTCTAGGCACAGG
+
ACBBBBBBC<95499942
@KZPGG:00017:00096
TGATACGTCTCCTTCCTT
+
BBB?AABBBBB@C?B?B@
@KZPGG:00018:00068
ACGCTCGACATGCCCA
+
BBBBBBCCCCBBDC@@
@KZPGG:00019:00060
CGTGTCTCTAGGCACAGGATTTTGTGTAGAGGCATCGA
+
B@@@BBBBAAA@BBCCFAA@@@6=>>49;;959<11//
@KZPGG:00019:00066
CGTGTCTCTAGGCACAGGA
+
BBB@BBCCAAA@BBBCC@C
@KZPGG:00019:00078
AGCACTGTAGCTGTCACT
+
@?BDCCCDECCBBBBBBB
@KZPGG:00019:00080
CGTGTCTCTAGGCACAGGA
+
BBBBBCCCAAA@CCCCDBB
@KZPGG:00020:00056
TACTGAGCTACACACACAG
+
B?==AAAAAABBAADBAA;
@KZPGG:00020:00073
ACGAGTGCGTTCCCCATGTCG
+
BAA=?BBBBB?CBB:C::9BC
@KZPGG:00020:00075
AGCACTGTAGCTGTCACTAGTTACT
+
@ACCCCCCDBBBBBBBBBCCD?ABB
@KZPGG:00021:00054
ATATCGCGGGGGTATGGAAG
+
BBAACBCECCC3BCCC@CBD
@KZPGG:00021:00058
TACTGAGCTACACACACAG
+
B>@?BBCBCBBCBBAAACB
@KZPGG:00021:00087
TACTGAGCTACACACACAGAAA
+
9949;9;CDHCBB<=<BA>>B0
@KZPGG:00022:00088
GACGAGTGCGTTCCCCATGTCG
+
@BBB@ABBBBB?BCC:C@??BD
@KZPGG:00022:00098
ACGCTCGACATGCCCA
+
BBBBCABGCBBBBB@C
@KZPGG:00024:00055
AGCACTGTAGCTGTCACT
+
@@CCCFFCCCBBBBBBCB
@KZPGG:00024:00064
AGCACTGTAGCTGTCACT
+
??BBCCCCCCCBAAABBB
@KZPGG:00024:00086
CGTGTCTCTAGGCACAGGATTTTG
+
BBBDCCCCAAABCDCBC?BCCC:C
@KZPGG:00025:00055
AGCACTGTAGCTGTCACT
+
AABBCCBCBBBBB??AAB
@KZPGG:00025:00066
CGTGTCTCTAGGCACAGGAT
+
AAABBCDCD@@?ABAACAED
@KZPGG:00026:00098
AGCACTGTAGCTGTCACT
+
??BCDDDCBBBBBBBBBB
@KZPGG:00027:00089
CGTGTCTCTAGGCACAGGA
+
BBBABBCCAAA@BBCCFAB
@KZPGG:00028:00050
CGTGTCTCTAGGCACAGGA
+
BBBBCCCD@@@@CEBCD@C
@KZPGG:00028:00065
CGTGTCTCTAGGCACAGGAT
+
BBBBBCDCBBB@CCCCFCCC
@KZPGG:00028:00073
ACGCTCGACATGCCCAGGTACAGGAGACTGAT
+
B@@@BCEGECC@>>99969>A>@=@BBA?<<1
@KZPGG:00028:00078
TACTGAGCTACACACACAG
+
BBBBCCCBBBBBECCAAC@
@KZPGG:00028:00098
ACGCTCGACATGCCCA
+
BABABBBBCAABBB=A
@KZPGG:00029:00051
TCTCTATGCGCTCCACATGTCTAAGGTACTGATCACCCGGAA
+
CCCC@@ACCCCCB@BAABCBB??=A>@@>@>>11///+/,/,
@KZPGG:00029:00081
TACTGAGCTACACACACAG
+
B9<;CBBBBBBCCB=:=CD
@KZPGG:00029:00083
CGTGTCTCTAGGCACAGGA
+
AAAA@BCCCBB@BCCCCAC
@KZPGG:00029:00093
ACGAGTGCGTTCCCCATGTCG
+
BBAAABBCBB?BEB9CABBBB
@KZPGG:00029:00094
CGTGTCTCTAGGCACAGGA
+
ABBABBCCBBB@BBCCC@B
@KZPGG:00029:00099
ACGCTCGACATGCCCA
+
B@@ACCCCIAA@>>99
@KZPGG:00030:00053
CGTGTCTCTAGGCACAGGATTTTGTGTAGAGGCACTCGAATCCCG
+
CCCCC<<<<<=ACHCDBB;<99/9>>99999;444///65///+/
@KZPGG:00030:00057
TACTGAGCTACACACACAG
+
B@?ABBCBABBBBCEBAC<
@KZPGG:00030:00059
TACTGAGCTACACACACAG
+
B???BBBBBBAAACEBAB;
@KZPGG:00030:00092
TACTGAGCTACACACACAGAAAGA
+
B?AABBBBBBBCC@AACCDDC<??
@KZPGG:00031:00059
ACGCTCGACATGCCCA
+
CBBBBBCCCBBAAA<A
@KZPGG:00031:00062
AGCACTGTAGCTGTCACT
+
BBCCBBDCBBAAABCBBB
@KZPGG:00031:00097
CGTGTCTCTAGGCACAGGATTTTG
+
AABABBBB?@?ACBB@B@BCCC:B
@KZPGG:00034:00054
ATATCGCGAGGGTATGGA
+
>@@@>>>999919AACDE
@KZPGG:00034:00058
ACGCTCGACATGCCCA
+
B?@@CCCDAAACAA:A
@KZPGG:00034:00089
CGTGTCTCTAGGCACAGGA
+
BBBBBCCCBBB@CCDDF@C
@KZPGG:00035:00093
CGTGTCTCTAGGCACAGGA
+
AAAAAAAA?AA@BCCCC@B
@KZPGG:00036:00054
ACGAGTGCGTTCCCCATGTCG
+
BCBB::9<CEBCCC:CBBBBB
@KZPGG:00037:00057
CGTGTCTCTAGGCACAGGAT
+
BCBAB@@AAAA@CDCCEBDD
@KZPGG:00038:00077
TACTGAGCTACACACACAG
+
B???BBCBBBBBBCB@?;9
@KZPGG:00038:00079
AGCACTGTAGCTGTCACTAGTTACTTGTGTGCATCCGAATCCCCGGGAAATTGGGTTAAACCC
+
<;;949@<<9:A==9=<CBCC?@@@=?@>111///,/85////*/6566+/,/6+4244-499
@KZPGG:00039:00090
ACGAGTGCGTTCCCCATGTCG
+
CA@A;<4:992444,444444
@KZPGG:00040:00071
TGATACGTCTCCGTTCCTTAG
+
;;9:@444<11,//,/,/,,,
@KZPGG:00040:00072
AGCACTGTAGCTGTCACT
+
??BBCCDDBBB?BBBBBD
@KZPGG:00040:00086
ACGCTCGACATGCCCA
+
BACCCDAABCCCCC@B
@KZPGG:00041:00069
ACGCTCGACATGCCCA
+
C?@?BCCCEDCCCC?C
@KZPGG:00041:00077
ACGCTCGACATGCCCA
+
BAABEBBDCCC@@A>A
@KZPGG:00041:00097
ACGAGTGCGTTCCCCATGTCGTAGGTACTC
+
BBCC@AABDDBCEC:E==<;?>>?>>999?
@KZPGG:00042:00059
CGTGTCTCTAGGCACAGGATTT
+
CCCDD@?A<<>=@B@@@54499
@KZPGG:00042:00075
CGTGTCTCTAGGCACAGGA
+
BBB@BCDDA@?@CDCCCAC
@KZPGG:00042:00083
ACGAGTGCGTTCCCCATGTCG
+
AAAA>ABBBB?DBA9B@?@BC
@KZPGG:00042:00085
TACTGAGCTACACACACAG
+
B???BBBBBBBBBCCCDCD
@KZPGG:00043:00050
TACTGAGCTACACACACAG
+
BA??BBBCCCBCCCEABC@
@KZPGG:00043:00054
ACGCTCGACATGCCCAG
+
B??;<=BCCCCDCC>CB
@KZPGG:00043:00060
TACTGAGCTACACACACAG
+
B?@@BBCCCBCBCCCBBCB
@KZPGG:00043:00089
TACTGAGCTACACACACAG
+
C:<<==CCCDBDCCCCBCD
@KZPGG:00044:00050
TACTGAGCTACACACACAG
+
C?@@CCCCCCCCCCEGBCA
@KZPGG:00044:00051
ACGAGTGCGTTCCCCATGTCG
+
BBBC@99:BB@CCC9CAAABB
@KZPGG:00044:00071
ACGAGTGCGTTCCCCATGTCG
+
BBB?BAA@@@?@BC9B@?@BB
@KZPGG:00044:00073
ACGAGTGCGTTCCCCATGTCG
+
BBB?@BBBB@@BCC:C@?@CD
@KZPGG:00044:00090
ACGGAGTGCGTTCCCCATGTCG
+
BBA>?BBBBBB@BBB:DA@@BB
@KZPGG:00045:00062
ACGCTCGACATGCCCA
+
C@AAAADDHGCGCC?A
@KZPGG:00045:00063
TACTGAGCTACACACACAGA
+
AABCCAACEECCBEDBDCDC
@KZPGG:00045:00083
TACTGAGCTACACACA
+
A@AABBBBBBBCCDCC
@KZPGG:00046:00074
CGTGTCTCTAGGCACAGGAT
+
AA?BAABBBBBDFDECB?<;
@KZPGG:00046:00079
CGTGTCTCTAGGCACAGGAT
+
<<@ABA@A@9968;9@87/1
@KZPGG:00046:00083
ATCAGACACGGACACAG
+
BBBBBBBCDB?BCCEBA
@KZPGG:00047:00055
TACTGAGCTACACACACAG
+
B???BBBBBB?BBBCBBC;
@KZPGG:00047:00069
CGTGTCTCTAGGCACAGGAT
+
@AAAABDD@@A@BECCD@CC
@KZPGG:00047:00086
TACTGAGCTACACACACAGAAAGATTGGTGCTGC
+
ABBBB@AACGBBBCFC<<<DC=CB>:>:1-,*,(
@KZPGG:00047:00098
CGTGTCTCTAGGCACAGGA
+
ABBABBCCDD@>?BBCCAC
@KZPGG:00048:00064
CGTGTCTCTAGGCACAGGAT
+
ABCBCCBC<<<=@CBBEBCD
@KZPGG:00048:00075
ACGAGTGCGTTCCCCATGTCG
+
BBCAC@?>?@<AAA7AABBCC
@KZPGG:00004:00101
ACGAGTGCGTTC
+
BBBB@@BBBB@C
@KZPGG:00005:00110
TACTGAGCTACACACA
+
BABBBBCA@@BCBABC
@KZPGG:00006:00126
CGTGTCTCTAGGC
+
BBBBBBBBBCC@C
@KZPGG:00007:00124
TACTGAGCTACA
+
AABBBCBBBBBB
@KZPGG:00010:00103
ACGCTCGACATGCCCAGGTAC
+
BA@ABBBCDBCCBB=BC@><9
@KZPGG:00012:00116
ACGCTCGACATGCC
+
BABBBBAAACCBBB
@KZPGG:00012:00123
CGTGTCTCTAGGC
+
BAAAA@@>A@A@C
@KZPGG:00014:00102
TACTGAGCTACAC
+
BCCCCCCB??@CA
@KZPGG:00014:00105
CGTGTCTCTAGGC
+
BBBBCCDCCBB?A
@KZPGG:00014:00115
ACGAGTGCGTTCCCCATG
+
BBB?@@ABBB@BBC:C@@
@KZPGG:00014:00116
CGTGTCTCTAGGC
+
BBCBCCCBAAA@B
@KZPGG:00017:00128
CGTGTCTCTAGGC
+
AAABBBCCDCB?B
@KZPGG:00018:00121
AGCACTGTAGATGTC
+
BBBBBBDBBCCBBBB
@KZPGG:00018:00124
TGATACGTCTCC
+
BBBCAAADCCB=
@KZPGG:00022:00134
TACTGAGCTACACA
+
B@AABBCBBBBBBB
@KZPGG:00022:00147
CGTGTCTCTAGG
+
BBB@ABCCDCC@
@KZPGG:00026:00145
AGCACTGTAGCT
+
<<CCCCCECCBB
@KZPGG:00030:00100
ACGAGTGCGTTC
+
BBBABBBBBB@B
@KZPGG:00032:00148
TACTGAGCTACACA
+
B???BBBAAAAA@@
@KZPGG:00038:00109
ACGAGTGCGTTC
+
BBAABCB@8829
@KZPGG:00038:00119
ACGAGTGCGTTC
+
BBAABC@9=829
@KZPGG:00039:00117
ACGAGTGCGTTC
+
CCCCCCCCBB@C
@KZPGG:00042:00121
CGTGTCTCTAAGCA
+
BABBBCCHD@@ABC
@KZPGG:00042:00146
ACGAGTGCGTTC
+
ABCBBBB?@A@B
@KZPGG:00043:00115
CGTGTCTCTAGGCA
+
BCCCCBBBB@@;>@
@KZPGG:00045:00124
CGTGTTTCTAGGCA
+
BBBBCB>CA??;9C
@KZPGG:00045:00138
ACGAGTGCGTTC
+
CCBBBCCBCB@B
@KZPGG:00046:00139
TAGTATCAGCCTC
+
ABBCCDCCCB>7>
@KZPGG:00024:00245
AGCACTGTAGCTGCATAGTC
+
<<CB94941,,,**((**,*
@KZPGG:00008:00294
AGCACTCGGATAGCTGTCACTAGTTTTTACTT
+
,,00****),,,008B@@>99111111+--,2
@KZPGG:00016:00292
TACTGAGCTACACACACAGAAAAAAAAAAAAAAGATTTTTTTTTTGGGT
+
BBB:99BBCCBA><<<1--8888888888870",*,22222282"22*,
@KZPGG:00018:00298
ACGAGTGCGTTCCCCATGTCGTAGGTACTC
+
CBBADCCC>@<<GI9DCCBA@@A@>?A@CB
@KZPGG:00020:00277
TGATACGTCTCCTTTTTTTTTTCCTTTTTTAGTTTTTTTT
+
9<B:;;@>9895999999999"4244444(4;;;B;;;;;
@KZPGG:00020:00289
CGTGTCTCTAGGCACAGGATTTTTTTTTTGTGTAG
+
BBBBBCDAA@A=@BAAB?BBBBBBBCCC"@@@==@
@KZPGG:00021:00286
TACTGAGCTACACACACAGAAAGATTGGT
+
BBC@??ECCGCCCCA@@>>>@:@>>;<;<
@KZPGG:00022:00282
CGTGTCTCTAGGCACAGGATTTTGTGTAG
+
?>99<@=AABC@CCDCCCCLHH9;;;;<<
@KZPGG:00023:00273
ACGCTCGACATGCCCAGGTACAGGAG
+
@A9<9BBB<<<;;B8;;@CCCBC@GG
@KZPGG:00024:00264
AGCACTGTAGCTGTCACTAGTTACTTTGT
+
<<CCC@AABB@9;9999999964899044
@KZPGG:00026:00275
TACTGAGCTACCACACAGAAAGATTGGTGC
+
BBB99<CBBBB==<EECCCC@CCCAC@@>@
@KZPGG:00026:00294
TACTGAGCTACACACACAGAAAGATTGGT
+
CBBABABCCBBCCCCBA@99904871313
@KZPGG:00027:00285
ACGAGTGCGTTTCCCCATGTCGTAGGTACTC
+
B@BBCB@@99909AA8DKBB@999>5899@@
@KZPGG:00028:00268
AGCACTGTAGCTGTCACTAGTTTACTTGT
+
<<CEHAABCCA?@CDA89=4441999699
@KZPGG:00028:00273
AGCACTGTAGCTGTCACTAGTTACTTGT
+
<<DCFCCFBCCBBBB@866//,1<==A<
@KZPGG:00029:00264
AGCACATGATGAGCTGTCATACGTAC
+
44444444444//6:1/17:78////
@KZPGG:00029:00281
CGTGTCTCTAGGCACAGGATTTTGTGTAGA
+
@ACCDBCAA?@=@?A=?=?@@@4?999999
@KZPGG:00030:00274
ACGCTCGACATGCCCAGGTACAGGAG
+
BBBBBBBCBB=9;96;A<@ACCC?BB
@KZPGG:00030:00277
TACTGAGCTACACACACAGAAAGATTGGT
+
BACAEBCCCCCCCCCB@@99919431377
@KZPGG:00030:00289
ACGCTCGACATGCCCAGGTACAGGAG
+
CCBABBCACB@;9909?<>>>AA699
@KZPGG:00031:00280
ATCAGACACGGACACAGCAGAACACAC
+
BBBABBBCA@>@BBFA<<<>><?@>>>
@KZPGG:00032:00262
ATCAGACACGGACACAGCAGAACACAC
+
B>BAAA@@@B@BBBCCCCDBB?BCBBC
@KZPGG:00034:00291
CGTGTCTCTAGGCACAGGATTTGTGTAG
+
CCCCB;;//11-1-///,///+/////4
@KZPGG:00036:00256
ACGAGTGCGTTCCCCATGTCGTAGGTACTC
+
BBBBBBCCAA>BAA7@;;;@@@@?=?=<9@
@KZPGG:00036:00265
ACGAGTGCGTTCCCCATGTCGTAGGTACTC
+
BBBBA77611,///*/8::@DB@C?A:<<C
@KZPGG:00037:00257
AGCACTGTAGCTGTCACTAGTTACTTGT
+
;;CCCCCBCBBBCCBBBBB::6;@@>BC
@KZPGG:00037:00263
AGCACTGTAGCTGTCACTAGTTACTTGT
+
ABBAADDDBB<<9BBB99:?B?@@A=@B
@KZPGG:00040:00250
CGTGTCTCTAGGCACAGGATTTTTGTGTAG
+
BCC?==4999969ADBE@99999,9@@>@A
@KZPGG:00040:00258
TACTGAGCTACACACACAGAAAGATTGGT
+
CBB?B?A@@BBCCCCDCGBBB=BBB?A?B
@KZPGG:00041:00260
ACGCTCGACATGCCCAGGTACAGGAG
+
CB>>>@;99??99919>;>>@>>599
@KZPGG:00041:00261
CGTGTCTCTAGGCACAGGATTTTGTGTAG
+
BBB@>>91111-1199424444,444444
@KZPGG:00042:00270
ACGAGTGCGTTCCCCCATGTCGTAGGTACTC
+
ECBB=77611-////*/6;4449435899@@
@KZPGG:00004:00332
TACTGAGCTACACAC
+
4111////4444444
@KZPGG:00005:00328
CGTGTCTCTAGGCACAGGATTTTTTTTTTTT
+
999>>>A@A@B;>?><;:1111111//////
@KZPGG:00005:00333
TACTGAGCTACACACACAGAAAGATTGGT
+
9484844>>?>>@=??>>9990998=?>;
@KZPGG:00005:00343
ACGCTCGACATGCCCAGGTACAGGAG
+
B?B@@89;;<;@BB>@@=A;9<A?>>
@KZPGG:00005:00348
CCTCGCCATGACGAAGGTATTCC
+
C@??AA=>9994996989;A=@=
@KZPGG:00006:00320
ACGCTCGACATGCCCAGGTACAGGAG
+
?@BCC>@AD@?BBB@CC@C@AAB>AA
@KZPGG:00008:00309
TGTGACGTCTCT
+
9,,,,,,,068/
@KZPGG:00008:00311
AGCACTGTAGATGTCACTAGTTACTTGT
+
;:;<111///4999989999>5949584
@KZPGG:00008:00337
ACGAGTGCGTTTTCCCCCCATGTCGTAGGTACTC
+
AA@@@ACCBBCC:CCBFC-C<<<;;;@B=>;;:A
@KZPGG:00009:00318
ACGAGTGCGTTTTTTTTTCCCCCCCCCCCCCCATGTCGTAGGTACTC
+
=:49?>99998999999"4;;;BBBBBCCEB"?999>@;:;;9111>
@KZPGG:00011:00326
CCTCCGACCCAATGACGAAAGGTATTCC
+
@<992444:-424:7///8+1,///,/6
@KZPGG:00011:00332
ATCAGACACGGACACAGCAGAACACAC
+
8779944899>AA=>;<;@@B=AACCC
@KZPGG:00011:00349
AGCACTGTATGTCACTAGTTACTT
+
@8894444444444449995/1<,
@KZPGG:00012:00315
AGCACTGTAGCTGTCACTAGTTACTTGT
+
98>=9944444499989<@EA@>99611
@KZPGG:00012:00317
ATCAGACACGGACACAGCAGAACACAC
+
40;:--,,,/7//444444882////.
@KZPGG:00012:00318
ACGAGTGCGTTCCCCATGTCGTAGGTACTC
+
=>>:;9BB<=<>DC9C=<<;<3<>=>211>
@KZPGG:00012:00328
ACGAGTGCGTTCCCCATGTCGTAGGT
+
@@44444488;888011///,,/.,.
@KZPGG:00013:00316
TACTGAGCTACACACACAGAAAGATTGGT
+
ABDEBBCCBB@@@CFD;;444-9?><@@C
@KZPGG:00013:00328
CGTGTCGTCTAG
+
/-**((((*,,2
@KZPGG:00013:00333
ACGCTCGACATGCCCAGGTACAGAAG
+
BABCC;;<A@@@B@<@@>?8999959
@KZPGG:00013:00338
AGCACTGTAGCTGTCACTAGTTACTTGT
+
>?@BAAAB;<<;;;@A@>@9959>>599
@KZPGG:00014:00314
CGTGTCTCTAGGCACAGGATTTTTTTGTGTAG
+
BBBBCHCDC@A=ACBBCD9999999&9?>>@B
@KZPGG:00014:00338
CGTGTCTCTAGGCACAGGATTTTGTGTAG
+
B99;@B@@@@B<>9999=?@DD/99944>
@KZPGG:00015:00322
ACGCTCGACATGCCCAGGTACAGGAG
+
9:;AA9<=><<AAA<AA>B@AACCGG
@KZPGG:00015:00336
TACTGAGCTACACACACAGAAAGATTGGT
+
@@@@@@@CBBBBACA:::888-99848>B
@KZPGG:00015:00341
CGTGTCTCTAGGCACAGGATTTTTTTTTTGTGTAG
+
BBABBB;;;BB>>;91<:1111111///"///888
@KZPGG:00016:00306
TACTGAGCTACACACACAGAAAGATTGGT
+
4999949=?>ABBAA@===889>8748>B
@KZPGG:00017:00316
CGTGTCTCTAGGCACAGGATTTTGTGTAG
+
BAAABFAAABB@BBBBCEAAAA8ACCBCC
@KZPGG:00017:00326
ACGCTCGACATGCCCCAGGTACAGAG
+
;9989444448>>>>4==<>011///
@KZPGG:00018:00331
TACTGAGCTACACACACAGAAAGATTGGT
+
444944444886;111/1111-998<><7
@KZPGG:00019:00329
TGATACGTCTCCTTCCTTAGTTACTTCA
+
BBB???BBCBC@C>B>B7:;@7;<B@CG
@KZPGG:00020:00334
ACGAGTGCGTTCCCCATGTCGTAGGTACTC
+
@>>@CCCC:::<BB8C<<<<=<BA?B=<<C
@KZPGG:00020:00339
TACTGAGCTACACACACAGAAAGATTGGT
+
8;9;;;BECBCCD:;9A@99909>?;??B
@KZPGG:00021:00305
CGTGTCTCTAGACACAGGATTTTGTGTAG
+
;<@?@@CC>@?>>999@<>>A@487334;
@KZPGG:00022:00322
CGTGTCTCTAGGCACAGGATTTTGTGTAG
+
C@@ADCBCC??=@A@@CC99;;/9@>9<<
@KZPGG:00022:00340
ACGAGTGCGTTCCCCATGTCGTAGGTATC
+
?@@@CBCBA@=@BB4B;<<@>@BC@CCA=
@KZPGG:00022:00343
CGTGTCTCTAGGCACAGGATTTTGTGTAG
+
ACCBCCC::<B?AABA@?9999/9>>9<<
@KZPGG:00023:00337
CGTGTCTCTAGGCACAGGATTTTGTGTAG
+
BBBBBFABA;;8;BBBDAB>>>9B@>---
@KZPGG:00024:00308
CGTGTCTCTAGGCACAGGATTTTGTGTAG
+
CC@@@B@@==@=@AAAB?A@AA6ACCBCC
@KZPGG:00024:00309
ACGCTCGACATGCCCAGGTACAGGAAG
+
A@@ABAABDBBAEB?BB@B;7--+-+-
@KZPGG:00024:00322
AGCACTGTAGCTGTCACTAGTTACTTGT
+
AABAA@AABBCDCBC998@9959?>;>A
@KZPGG:00025:00305
ATCAGACACGGACACAGCAGAACACAC
+
BBCBBBBAA@>BBCCCCCBBB@CBCAB
@KZPGG:00025:00334
TACTGAGCTACACACACAGAAAGATTGGT
+
@BBBB?A?BBBBBBBAAA;;96;@@>B?B
@KZPGG:00025:00341
TACTGAGCTACACACACAGAAAGATTGGT
+
@ACBBCBBBBBB@CCC;A444-9>><@?B
@KZPGG:00025:00346
ATCAGACACGGACACAGCAGAACACAC
+
ABCCCBBACAECDCCBBA;9;;>>>98
@KZPGG:00027:00301
TGATACGTCTCCTTCCTTAGTTACTTC
+
@AA7;;@@@@AAC?C@C@A@@=>>?=@
@KZPGG:00027:00338
CGTGTCTCTAGGCACAGGATTTTGTGTAG
+
BBBBBDCCDBB@BCECC@CBCC:CCC??@
@KZPGG:00027:00343
AGCACTGTAGCTGTCACTAGTTACTTGT
+
;;DECCCBCCCCBBBBBCCA?;=>=;@A
@KZPGG:00027:00348
TACTGAGCTACACACACAGAAAGATTGGT
+
BBCCC@A?BBBBCCCBBC@@@<@BB@C@C
@KZPGG:00028:00330
AGCACTGTAGCTGTCACTAGTTACTTGT
+
;;CCCDDCBBAABBBBBDDAAB@AA>BA
@KZPGG:00028:00333
ACGAGTGCGTTCCCCATGTCGTAGGTACTC
+
BCBBBCB@@@=@@=4?=@@@AAAC@C<@?C
@KZPGG:00028:00336
TACTGAGCTAGTACAACACAGAATGATT
+
444444=BB>AA>9;6:;;;4/,///,*
@KZPGG:00028:00337
TACTGAGCTACACACACAGAAAGATTGGT
+
494449=BCDBDAAA>>>99918984313
@KZPGG:00029:00312
CGTGTCTCTAGGCACAGGATTTTGTGTAGA
+
BBBBBCDCCBA?BCCCCAECCC:DCC???A
@KZPGG:00029:00325
CGTGTCTCTAGGCACAGGATTTTGTGTAG
+
BCBB@@@DCBA?BCCFDBBAAB:CDA99;
@KZPGG:00029:00337
TGATACGTCTCCTTCCTTAGTTACTTCA
+
BBBB9:;CC>>=A@C@CACB@<@@@=@C
@KZPGG:00030:00307
ACGAGTGCGTTCCCCATGTCGTAGGGTACTC
+
BB@@BBBB996;A@4@@@@BCCCCC@CBBBC
@KZPGG:00030:00343
ACGAGTACGTTCCCCATGTCGTAGGTACTC
+
<<DBBAAA442111+1111111>B@@<:9=
@KZPGG:00031:00303
AGCACTGTAGCTGTCACTAGTTACTTGT
+
<<CCCBBFCDCBBBBBB?@??;@BB8<<
@KZPGG:00032:00302
TAGTATCAGCCTCGCCATGACGAAGGTATTCC
+
BBBBBBC@C@?@@@@=AB@@A;96<?AABDEC
@KZPGG:00032:00324
TACTGAGCTACACACACAGAAAGATTGGT
+
BABBBBBBBBBBBCCC@@;;969@?=@@C
@KZPGG:00032:00328
CGTGTCTCTAGGCACAGGATTTTGTGTAG
+
A@BAAAACCBB?BCECEAFCDD:DBA@==
@KZPGG:00032:00334
TACTGAGCTACACACACAGAAAGATTGGT
+
BAAABAAABBBBACCDCCA@@<@CC?B?B
@KZPGG:00033:00332
CGTGTCTCTAGGCACAGGATTTTGTGTAG
+
BBE@@@BC:;;@BCBCCECDDC:CCB;;;
@KZPGG:00033:00335
ACGCTCGACATGCCCAGGTACAGGAG
+
B9:;@CBBCCABBB=BB@CCECC=@@
@KZPGG:00033:00347
CGTGTCTCTAGGCACAGGATTTTGTGTAG
+
DCBB@?@A@@A>ADDEE@CCCC:CCB@@@
@KZPGG:00034:00333
TACTGAGCTACACACACAGAAAGATTGGT
+
B>A@A@A@BB@@ACA??@9991898587:
@KZPGG:00034:00341
CGTGTCTCTAGGCACAGGATTTTGTGTAG
+
BBCBBBCA?996;A@@A>A@@@4?@@999
@KZPGG:00035:00302
TACTGAGCTACACACACAGAAAGATTGGT
+
>@BBBA>>ABBB@@CDBC;998;BB?B@C
@KZPGG:00035:00339
ACGAGTGCGTTCCCCATGTCGTAGGTACTC
+
BCB@@=>>996999/49@BCCCCD@:<<<C
@KZPGG:00035:00341
AGCACTGTAGCTGTCACTAGTTACTTGT
+
;;CCECDA@@CCBBBBA@=A@=@@@=@C
@KZPGG:00036:00326
ACGAGTGCGTTCCCCATGTCGTAGGTACTC
+
B@9999999424992=@AACCDCD@B<=>D
@KZPGG:00036:00331
AGCACTGTAGCTGTCACTAGTTACTTGT
+
9;@89?C9<<@BAAA?>>?99599959B
@KZPGG:00036:00333
ACGAGTGGCGTTCCCCATGTCGTAGGTACTC
+
BHAA=4428995444,49;99==8>;899>@
@KZPGG:00037:00326
TAGTATCAGCCTTCCGCCATGACGAAGGTATTCC
+
4444444///,.,/,//78666866,/,///,/,
@KZPGG:00037:00332
AGCACTGTAGCTGTCACTAGTTACTTGT
+
<<BGCBCCBBCCCCBBBBB??=@@@=@@
@KZPGG:00038:00330
CGTCTCTAGGCACAGGATTTTGTGTAG
+
CB@=AA>>>;>@@;;:<BCD:CBBAAA
@KZPGG:00038:00336
TACTGAGCTACACACACAGAAAGATTGGT
+
D@@AA<;<AA>@@A999@999048777:7
@KZPGG:00039:00312
CGTGTCTCTAGGCACAGGATTTTGTGTAG
+
BCBABA@@=;<9<CBCDBBBBB7ABA;;;
@KZPGG:00039:00338
ACGAGTGCGTTCCCCATGTCGTAGGTACTC
+
CB@@@@@>>>5999/9?@@@A@AA>;<<CC
@KZPGG:00040:00309
CGTGTCTCTAGGCACAGGATTTTGTGTAG
+
CCCB@?=@?9959>>9969999/999998
@KZPGG:00040:00346
AACACTGTAGCTGTCACTAGTTACTTGT
+
><999?>?@ACCDBBBCCCCC=@@C@CC
@KZPGG:00042:00304
ACGCTCGACATGCCCAGGTACAGGAG
+
A;;<@B@AAAB;9;9;@?AABBB;<<
@KZPGG:00045:00315
TACTGAGCTACACACACAGAAAGAATGGT
+
C<;<A<99999?@C?>=@88804423977
@KZPGG:00047:00300
CGTGTCTCTAGGCACAGGATTTTGTGTAGA
+
BDBA@@??99968>99454444,4444444
@KZPGG:00047:00312
TACTGAGCTACACACACAAGAAAGATTGGTGCT
+
CAAADBAAAA@>><<<11,1:6+//99;>><8>
@KZPGG:00048:00305
AGCACTGTAGCTGTCACTAGTTACTTGT
+
448899::@AAAAA@>>?@9969>>;>9
@KZPGG:00049:00331
CGTGTCTCTAGGCACAGGATTTTGTGTAGA
+
CECBA??@>9969>>9959999/4444444
@KZPGG:00004:00374
CGTGTCTCTAGGCACAGGATTTTGTGT
+
>=999>9999B<9999@;9999,4444
@KZPGG:00005:00373
TACTGAGCTACACACACAGAAAGAT
+
>;111///4444499944994-443
@KZPGG:00006:00397
AGCACTGTAGCT
+
444444444444
@KZPGG:00007:00355
TACTGAGCTACACACACAGAAAGATTGGT
+
???==@AB@@CCDAEACB;89-997<A?@
@KZPGG:00007:00370
CGTGTCTCTAGGCACAGGATTTTTTTTTTTTTTTTGTGTAG
+
BBBBBCCCCDD@DDC;CAC>>=>?@?<7777777"///888
@KZPGG:00007:00387
CGTGTCTCTAGGCACAGGA
+
CBBABB?@@@B=@@@?@=9
@KZPGG:00008:00390
CGTGTCTCTAGGCACAGGATTTTTTTT
+
C??ACCBBBCC>A@999<999999994
@KZPGG:00009:00350
TACTGAGCTACACACACAGAAAGATTGGT
+
??;49>94444449<<@ACBB<A;:5;@C
@KZPGG:00009:00358
AGCACTTGGTAGCTGTCACTAGTTTACTTGT
+
1---,,*,*,,,//44449;@999199959A
@KZPGG:00009:00360
TACTGAGCTACACACACAGAAAGATTGGT
+
4944444444444499=>999044><>?>
@KZPGG:00010:00384
CGTGTCTCTAGGCACAGGATTTTG
+
BCCABBA;<9D699999<???>-4
@KZPGG:00011:00354
CGTGTCTCTAGGCACAGGATTTTTTTTTTTTTGTGTAG
+
49=99999<CBABB?<<:11111111/////"///778
@KZPGG:00011:00364
TACTGAGCTACACACACAGAAAGATTGGT
+
?>@=>>>>9999>>@F@@99909@?=B?B
@KZPGG:00011:00370
ACGAGTGCGTTCCCCATGTCGTAGGTACTC
+
AAAABCDC:::<CB9C><<BBBBC@A@>>C
@KZPGG:00011:00372
TACTGAGCTACACACACAGAAAGATTG
+
BBB?>@@@@@@@@ABA@A>>>9>>>;>
@KZPGG:00011:00375
AGCACTGTAGCTGTCACTAGTTACTTG
+
9111////////44499>@GF5111,1
@KZPGG:00012:00357
CGTGTCTCTAGGCACAGGTTTTTGTGTAG
+
BBBBCCBBCDC?ABCBC;AAAA/?CBABB
@KZPGG:00013:00355
TACTGAGCTACACACACAGAAGA
+
999994;B;894A994/,,,*,*
@KZPGG:00013:00359
ACGCTCGACATGCCCAGGTACAGGAG
+
=>9941/11/1;=A:>@=@?@>A9;;
@KZPGG:00013:00362
TACTGAGCTACACACACAGAAAGATTGGT
+
AABBBBBBBCCBBCDC;;444-9>>;??B
@KZPGG:00014:00357
CGTGTCTCTAGGCACAGGATTTTGTGTAG
+
A=//11//44424444424444,494449
@KZPGG:00014:00388
TACTGAGCTACACACACAGAAAGATT
+
=>;;;@B@9999@@@>>>9990998<
@KZPGG:00015:00352
AGCACTGTAGCTGTCACTAGTTTACTTTGT
+
AACC@?CGAAB@AACB@>A9990999919@
@KZPGG:00015:00394
CGTGTCTCTAGGCACAGGATTTTTT
+
@BABABB@?=?59999C69999944
@KZPGG:00016:00395
AGCACTGTAGCTGTCACTAGTTACTTG
+
11;;::>C?@@;;;AAA>BAA;@@@7;
@KZPGG:00016:00398
AGCACTGTAGCTGTCACT
+
99989???9944444>>>
@KZPGG:00018:00372
TACTGAGCTACACACACAGAAAGATTGGT
+
ABDEB@A@:;;;<@?>A@9990998=B@B
@KZPGG:00018:00375
AGCACTGTAGCTGTCACTAGTTACTTGT
+
=@@CB;=:BCBB@@;;;<<<A@@9959>
@KZPGG:00018:00395
ACACGGACACAGCAGAACACACAGAC
+
BABBA99<B@<<>AAABFCCCBCBAD
@KZPGG:00020:00375
ACGCTCGACATGCCCAGGTACAGGAG
+
99<BAABDCCBBAA<;;49>A;;8;B
@KZPGG:00021:00352
AGCACTGTAGCTGTCACTAGTTACTTGTG
+
@@BBCDCEBBE@AACBBACDC@BBB@B@?
@KZPGG:00021:00354
TCTCTACATGTCTAACGGTACTG
+
;999@=>=@::111,//,////6
@KZPGG:00021:00371
TACTGAGCTACACACACAGAAAGATTGGT
+
:<<BAACC@@BCA@AA@=884-998<?>A
@KZPGG:00021:00378
TACTGAGCTACACACACAGAAAGATTGGT
+
ABBBBBBBAAAACBCD::<CC=<<<DC?B
@KZPGG:00023:00389
AGCACTGTAGCTGTCACTAGTTACTT
+
CCCBBBDDBBBBB@@@@@BCC=A><,
@KZPGG:00025:00359
CGTGTCTCTAGGCACAGGATTTTGTGTAG
+
BBAABDCC@;;9;BCCCACDED:CCC@@@
@KZPGG:00027:00386
TACTGAGCTACACACACAGAAAGATTGGT
+
B@AABBBBAA@@@CEDA>444-9><<A@C
@KZPGG:00027:00396
TACTGAGCTACACACACAGAAAGATT
+
9;;AAAABB@@@A:99>>9990998=
@KZPGG:00028:00382
CGTGTCTCCTAGGCC
+
4444////,///,/,
@KZPGG:00028:00399
ACGAGTGCGTTCCCCATGTCTAGGTATC
+
ABCBBB@8445999/9948=879;>=?;
@KZPGG:00030:00367
TACTGAGCTACACACACAGAAAGATTGGTG
+
B@94444//////44444444-48713133
@KZPGG:00030:00376
TACTGAGCTACACACACAGAAAGATTGGT
+
B???BBBBBBBBB@CD;A944-9>>4858
@KZPGG:00031:00354
ACGCTCGACATGCCCAGGTACAGAAG
+
C@@?DBCCCCBBBB>@@=>;<111:;
@KZPGG:00031:00385
AGCACTGTAGCAGTCACTAGTTACTTGT
+
BBBCCCCAD@BBECCCCBB;969>?;@A
@KZPGG:00032:00362
TACTGAGCTACACACACAGAAAGATTGGTGCTG
+
BBCDB;<;@99999994;44404971313774;
@KZPGG:00032:00384
TCTCTATGCGCTCCACATGTCTAAGGT
+
994944@>@?C;<69@A9999995959
@KZPGG:00032:00389
ACGCTCGACATGCCCAGGTACAGGAG
+
B@??BAAABCCBBB?BB@BABAC>AB
@KZPGG:00033:00371
ACGAGTGCGTTCCCCATGTCGTAGGTACTC
+
CAAACC@?@@5999/9>AABCA@?@;;<AA
@KZPGG:00033:00383
TCTCTATGCGCTCCACATGTCTAAGGT
+
B?A@CCCDCCCBCBBAG?@ABDC@DAC
@KZPGG:00033:00399
AGCACTGTAGTTGTCACTAGTTACTTGT
+
ABBBCCD==;;7<ACCCGFCB?BCD8<=
@KZPGG:00034:00368
AGCACTGTAGTTGTCACTAGTTACTTGT
+
BBBBBBB==9;5;999CAA@@699><?A
@KZPGG:00034:00370
TACTGAGCTACACACACAGAAAGATTGGT
+
BAB?BBBBBBBCDCC@@?99809>?<>;>
@KZPGG:00035:00362
CGTGTCTCTAGGCACAGGATTTTGTGTAGA
+
BBCBDCABC;;59@99969999/9>>9944
@KZPGG:00035:00374
ACGCTCGACATGCCCAGGTACAGAAG
+
CAAACCCDECCCCCABB@BBB;;;99
@KZPGG:00035:00389
AGCACTGTAGCTGTCACTAGTTACTTGT
+
@@CCCFDA@ACCCBBBHCCA?;=@=6;<
@KZPGG:00036:00350
AGCACTGTAGCTGTCACTAGTTACTTGT
+
<<BAABCA@ACBBBB@@@@996999699
@KZPGG:00036:00362
AGCACTGTAGCTGTCACTAGTTACTTGTG
+
;;@==AE<;;@@@>@@>>?99699>;>99
@KZPGG:00036:00372
TACTGAGCTACACACACAGAAAGATTGGTGC
+
C@BBBBB>9999994999444-487779766
@KZPGG:00036:00395
TACTGAGCTACACACACAGAAAGATTGGT
+
B@AABABBBBBBBBA=>A884-9?>=A?B
@KZPGG:00037:00373
ATCAGACACGGACACAGCAGAACACAC
+
BAABBB??BA=>ABBA@AA;959@>>?
@KZPGG:00038:00376
ACGCTCGACATGCCCAGGTACAGGAG
+
B@@@AC@@?@@99909>=AABCB8;;
@KZPGG:00038:00393
TACTGAGCTACACACACAGAAAGATTGGT
+
BBAABABABBBBBCED@B;;;-9>>=A?A
@KZPGG:00040:00366
CGTGTCTCTAGGCACAGGATTTTGTGTAAGA
+
CCBA@>?>99969?@91111>>1=1111,//
@KZPGG:00040:00381
AGCACTGTAGCTGTCACTAGTTACTTGT
+
<<@@>CECCBCBBBBBBBDA?;=@@=@@
@KZPGG:00040:00382
ATATCGCGAGGGTATGGAAGACTCTATAG
+
@;;999<@@?B=C<;<@BACH<;;;8111
@KZPGG:00040:00391
TACTGAGCTACACACACAGAAAGATTGGT
+
BBBBBAABBBBAACD;@>999099858=?
@KZPGG:00041:00359
CGTGTCTCTAGGCACAGGATTTTGTGTAGA
+
DCCCCB@@999699>9954999/4994444
@KZPGG:00042:00372
ACGAGTGCGTTCCCCATGTCGTAGGTACTC
+
DBEA@B>>995999/9=@>@===?=;<<BB
@KZPGG:00044:00369
TACTGAGCTACACACACAGAAAAGATTGGTG
+
BCCCC@@>99999>94494444,44313133
@KZPGG:00044:00373
ACGCTCGACATGCCCAGGTACAGGAG
+
CBBAABB>?>@99919><@>?>>594
@KZPGG:00044:00386
TACTGAGCTACACACACAGAAAGATTGGT
+
B@BBBBDBAB>>AC@@@@99918=<4313
@KZPGG:00046:00391
TACTGAGCTACACACACAGAAAGATTGGT
+
C@@@A;99>>999>9944444-4437777
@KZPGG:00046:00393
CGTGTCTTTAGGCACAGGATTTTGTGTAGA
+
BBBA=9:@091-1111/,/68809444444
@KZPGG:00046:00395
TACTGAGCTACACACACAGAAAGATTGGT
+
BBBBC@A?CDCCCGCBAB;9909@?=A>B
@KZPGG:00046:00398
CGTGTCTCTAGGCACAGGATTTTGTGTAG
+
CCCA@@==?99699@9969>BA4A??;<<
@KZPGG:00047:00386
TACTGAGCTACACACACAGAAAGATTGGT
+
DBBB@@>>999>994944444-4871313
@KZPGG:00048:00386
CGTGTCTCTAGGCACAGGATTTTGTGTAGA
+
AA=9444449424494424444-4444444
@KZPGG:00048:00389
AGCACTGTAGCTGTCACTAGTTACTTGT
+
=@ABC<=:BBBABA;<<<9<B9<;B9:/
@KZPGG:00008:00410
ACGAGTGCGTTACC
+
>9998444992444
@KZPGG:00010:00407
CGTGTCTCTAGGCACAGGATTTTTTTTTTTTTTTTTG
+
BBBAABBCB:::;CB>B=11111111111//////"/
@KZPGG:00011:00406
ATCAGACACGGATACAG
+
:9A@AAAAAB?CCCCEG
@KZPGG:00012:00408
TACTGAGCTACACACACAG
+
BAA::;DDBBBCBBCDEBC
@KZPGG:00012:00412
CGTGTCTCTAGGCACAGG
+
91111//69;B?ABABA?
@KZPGG:00012:00426
CGTGTCTCTAGGCACAGGTTTTTTTT
+
;@ABBCCBC@;8=9999544444444
@KZPGG:00013:00413
TACTGAGCTACCACAC
+
@=@>>>A11//,////
@KZPGG:00013:00432
ACGAGTGCGTTCCC
+
@CA?;94111-///
@KZPGG:00015:00422
CGTGTCTCTAGGCACAG
+
AA@@@ECCEDA>AB@B;
@KZPGG:00015:00432
CGTGTCTCTAGGCA
+
4444;9991<8+**
@KZPGG:00016:00426
CTCCGCCATGACGAAGG
+
1//,//,///////,/7
@KZPGG:00017:00415
CGTGTCTCTTAGGTCACAGGATT
+
>49444///,//7//4444899;
@KZPGG:00018:00407
TACTGAGCTACACACACAGAAAGATTGGT
+
BAA?BBBB?@BBBCC@;:898099858;<
@KZPGG:00018:00423
AGCACTGTAGTG
+
BBBBBBBCBCDB
@KZPGG:00021:00415
AGCACTGTAGCTGTCACTAGTTACTTG
+
<<CLCCBCBBA@ABBB>>=4429>>;>
@KZPGG:00021:00428
CCTCGCCATGACGAAAG
+
A><94=;>999;499-9
@KZPGG:00023:00445
CGTGTCTCTAGG
+
B?@ABB=@=??5
@KZPGG:00024:00411
TACTGAGCTACACACACAGA
+
BBAABACBBBBCBB99?>99
@KZPGG:00027:00408
ACGCTCGACATGCCCA
+
BAABBBBBA;989909
@KZPGG:00027:00428
ACGAGTGCGTTCCCCATGTCGTAGGTAC
+
BBBBBB@;442999/9@>@BBBBB?AAA
@KZPGG:00028:00417
TACTGAGCTACACACACAGAAA
+
BABABBCBBBBBCCA;?=9990
@KZPGG:00028:00445
TACTGAGCTACACACACA
+
1////4>A@AAA@CCDBA
@KZPGG:00029:00421
TACTGAGCTACACACACAGAAAGATTG
+
BCCCCCBACCCCCC;99@999184.,.
@KZPGG:00033:00448
TGATACGTCTCCTTCCTTAGCTTACTTCA
+
449798=441:,/,/,/76///54449:4
@KZPGG:00036:00421
CGTGTCTCTAGGCACAGGAT
+
BBCBCB?:44959?@99699
@KZPGG:00036:00437
CGTGTCTCTAGGC
+
BBB>ACCDC@@=>
@KZPGG:00036:00440
AGCACTGTAGCTGTCACT
+
;;BCCBBCBB@=AACB==
@KZPGG:00038:00434
CGTGTCTCTAGGC
+
BBCBBCCB@@?;=
@KZPGG:00041:00442
ACGAGTGCGTTC
+
BBBAB=::4429
@KZPGG:00014:00496
TACTGAGCTTTTTTT
+
4448444////////
@KZPGG:00023:00483
CCTCGCCATGACGAAGGTATTC
+
B@@?A?BDFECC@=542999;>
@KZPGG:00023:00496
TACTGAGCTACACACACAGAAAAGATTGGT
+
AABBBBBBBBBBBBDC994444-898<@?@
@KZPGG:00024:00471
CCTCGCCATGACGAAGGTATTC
+
=<;;;BACFDAAAC=@=@@?=@
@KZPGG:00024:00488
CCTCGCCGATGACGAAGGTATT
+
4591/8,///////42424;@@
@KZPGG:00024:00493
AGCACTGTAGCTGTCACTAGTTTTTTACTTGT
+
<<CJCCBBBBA@?BBCBBC?===99,=@@=BB
@KZPGG:00026:00482
ACGAGTGCGTTTCCCCATGTCGTAGGTACTC
+
BAAAB=9988909@@4DCCBBBA>>;?<<9C
@KZPGG:00026:00486
TACCTGGAGCGTACA
+
91:511,///4494/
@KZPGG:00026:00491
CGTGTCTCTAGGCACAGGATTTTGTGTAG
+
CDCBCA?A=;;79BB9969999/9BACCC
@KZPGG:00027:00463
TACTGAGCTACACAC
+
BAB@AACDCCCCCDB
@KZPGG:00028:00459
ACGCTCGACATGCCCAGGT
+
BBBBBBCCECA@AC?BB?B
@KZPGG:00028:00468
CCTCGCCATGACGAA
+
42449756//////,
@KZPGG:00033:00453
CGTGTCTCTAGGCACAGGATTTTGTGTACG
+
BBCEC?::44959999954444,4444444
@KZPGG:00034:00482
TACTGAGCTACACACACAGAA
+
C@A?BBCBBEAB@@@?>>8//
@KZPGG:00016:00506
CGTGTCTCTAGGCA
+
;@>>?>991/-**(
@KZPGG:00017:00507
AGCACTGTAGCTGTCACTAGTTCT
+
@@AC<:=:EC@>>=999994/,,(
@KZPGG:00018:00510
ATCAGACACGGACACAGCAGAACACA
+
?BBBBBBB::::DCCDCBBBB??>=?
@KZPGG:00018:00530
ACGAGTGCGTTTTTTTTTT
+
>=8>88811111111////
@KZPGG:00019:00507
CGTGTCTCTAGGCACAGGATTTTTTTT
+
BDBEDBCC@;;8;@=BA5999999994
@KZPGG:00019:00533
CGTGTCTCTAGGC
+
999?@CCB@9451
@KZPGG:00020:00528
ACGAGTGCGTTTTTCCCCATGTC
+
BBBBBCBB>8888+111+/////
@KZPGG:00021:00515
CGTGTCTCTAGGCACAGGATTTTGTGTAG
+
BBCCCBCC??@=@BBAE?ADDD:ECC@=>
@KZPGG:00021:00517
CGTGTCTCTAGGCACAGGATTTTG
+
>>999@?A?@9:1////,//66*/
@KZPGG:00021:00522
CGTGTCTCTAGGCACAGGA
+
BBBBBCBDC@@@@CCDC@B
@KZPGG:00021:00534
CCTCGCCATGACGAAGGTATT
+
B?CCBC?C::::<<=>:<11-
@KZPGG:00022:00517
ACGAGTGCGTTCCCCATGCTCGTAGGTACGTC
+
A?999>>>=85444,4;994444//,/6///6
@KZPGG:00023:00521
AGCACTGTAGCTGTCACTAGTTACATGT
+
;<BBBCDCBBA@ABBBBDCAAB@BEABB
@KZPGG:00023:00526
AGCACTGTAGCTGTCACTAGTTACTTG
+
<<DDB@ADBBECBBBB@:8//,1;<-9
@KZPGG:00023:00538
TACTGAGCTACACA
+
@@@@@ACCBCBCCC
@KZPGG:00024:00512
ACGAGTGCGTTCCCCATGTCGTAGGTACTC
+
AABCB>;;442999/9BBABHCBB=AAAAN
@KZPGG:00024:00514
ACGAGTGCGTTCCCCATGTCGTAGGTACTC
+
BB?@ACC>895999/9BB@AB@@?=?@ADC
@KZPGG:00024:00535
TACTGAGCTACACACAC
+
BBBBBCCCA??BCCC@9
@KZPGG:00024:00545
ACGAGTGCGTTC
+
BBBB@:994421
@KZPGG:00025:00531
AGCACTGTAGCTGTCACTAGTTACTTG
+
<<CHHCBDAB@?@CBB>AB::6;@@=@
@KZPGG:00025:00537
TACTGAGCTAACACA
+
1//7/44A@?<@999
@KZPGG:00025:00538
ACGAGTGCGTTTC
+
>@@8;<<?>@?9>
@KZPGG:00027:00528
CGTGTCTCTAGGCACAGGATTTTGTGTAG
+
<<AB;;9@A9959@@9454444,444444
@KZPGG:00028:00533
TGATACGTCTCCTTCCTTAGTTACTTC
+
?@@B9;;B@=>=@>A>BBBBB@C@@8;
@KZPGG:00029:00543
AGCACTGTAGCTGTC
+
<<AA=@ACBBECCCC
@KZPGG:00030:00545
CGGTGTCTCTAGGCACAGGGAT
+
**)*,,,/44442444449-49
@KZPGG:00030:00547
ACGAGTGCGTTCCCCCATGTCGTAGGT
+
BBBBBB;;4429999+4:>>BDJ=>;=
@KZPGG:00031:00527
ACGAGTGCGTTCCCCCATGTCGTAGGTACTC
+
CCCCB77611,////*/8;944443474499
@KZPGG:00031:00544
TACTGAGCTACACACACAGAAAGAT
+
B:<;CCCCCBBCBCA?@B;;;8;A>
@KZPGG:00038:00542
AGCACTGTAGCTGTCACTAGTTACTTGT
+
;<BB@CECCFBAB@=>?@9942444244
@KZPGG:00030:00597
TACTGAGCTACACACA
+
94444999999999//
@KZPGG:00032:00580
AGCATCTGGTAGGCTGTCAC
+
;9@844442/,,*,,,,,//
@KZPGG:00032:00582
CGTGTCTCTAGGCACAGGTTT
+
CFCC<<:??998999442499
@KZPGG:00032:00593
ACGCTCGACATGCCCAGGTACA
+
CCCCDBCC=99444-44247*(
@KZPGG:00032:00596
AGCACTGTAGCTGTCACTAGTTACTTGT
+
AACCDCDCCCA@@B@=>>>995999594
@KZPGG:00033:00593
ACGAGTGCGTTCCCCATGTCGTAGGTACTC
+
BCCB@=9:44249929ABAAC@@:9:1/,,
@KZPGG:00022:00616
TTTTTTTTTTTTT
+
;<<==<<<<<<<<
@KZPGG:00030:00613
AACGGAAGGTTCGTTTTCCCCCCC
+
8=9941,1,/,,,,,,*,228822
@KZPGG:00030:00618
TACTGAGCTACACAC
+
944444499449>99
@KZPGG:00031:00611
CGTGTCTCTAGG
+
@@991<1/,,2*
@KZPGG:00032:00623
CGTGTCTCTAGGGCACAGGATTTTT
+
89999=>>999908999964;;;;+
@KZPGG:00034:00605
TACTGAGCTACACACACAGAAAGATTGGT
+
BCDBBBEDCCCCBA@?>>99909>?;?48
@KZPGG:00035:00621
CGTGTCTCTAGGCACAGGATTTT
+
DH<;:CAAA9424999:94999/
@KZPGG:00038:00630
TACTGAGCTACACACACAGAAAGAT
+
==@@@BCCCCCCB:4499989089>
@KZPGG:00039:00626
ACGAGTGCGTTTCCCCATGTCGTAGGTACTC
+
BBBBB@@@999-444,49444===@<??944
@KZPGG:00042:00636
ACGCTCGACATGCCCA
+
@@AACBBBA44444-4
@KZPGG:00020:00657
GGGGGGGGGGGGG
+
/////////////
@KZPGG:00024:00659
AAAAAAAAAAAAAAAAACCCCCCCTTTTTTTT
+
/888;;;;;;;;;:88"//////&48888888
@KZPGG:00025:00662
GGGGGGGGGGGGGGGAAAAAAAA
+
///111111/////"44444444
@KZPGG:00032:00665
AGGCACCTTTTT
+
//,///,/A<<*
@KZPGG:00032:00672
GGGGGGGGGGGGGGGGGGGGGAAAAAAAAAA
+
BBA@>>>>>>>>>>>>>;;;"4444448889
@KZPGG:00044:00695
GGGGGGGGGGGAAAAAAAAAAAAAAAAATT
+
2222888888"6666666666666666"79
@KZPGG:00037:00779
ACTGTCGTCTTAGCAAC
+
44=>444;44244/,*,
@KZPGG:00043:00775
TACTGAGCTACAC
+
BCCCBCDDCDCCC
@KZPGG:00035:00806
AGCACTGTAGCTGTCACTAG
+
4==8A<:<@@F9944449//
@KZPGG:00036:00800
TACTGAGCTACA
+
444444B99999
@KZPGG:00036:00808
TACTGAGCTACACACACAGAAAG
+
44499:;A8999@??>999@@98
@KZPGG:00040:00810
TACTGAGCTACACACACAGAAAGATTGGT
+
44=99=BD@@;;;??@>>999088858@7
@KZPGG:00040:00811
AGCACTGTAGCTGTCACTAGTTACTTGT
+
<@CCCCD@BCDB?AABCCCCB?@998;;
@KZPGG:00040:00814
ACGCTCGACATGCCCAGGTACAGGAG
+
AB@@@;<=BBBBCECBB>@@A;;7:C
@KZPGG:00040:00823
ATATCGCGTACGGGTATGGAAGACTCTG
+
9@;8488//////+/77;242444//..
@KZPGG:00041:00811
TAGTATCAGCCTCGCCATGACGAAGGTATTCC
+
B@@@AAB<;<=?@@@?BCCCCCC?A?ACDAC@
@KZPGG:00041:00825
CGTGTCTCTAGGCACAGGATTTTGTGTAG
+
BBCABGACCBA?BDDBC@BB==6===@@@
@KZPGG:00042:00801
ACGCTCGACATGCCCAGGTAC
+
BCABBBBCCBBCBB>==;839
@KZPGG:00042:00806
ACGAGTGCGTTCCCCCATGTCGTAGGTATC
+
;BBBCCCBB;:AACC3C<<<@@@?B>@944
@KZPGG:00042:00813
ACGCTCGACATGCCCAGGTACAGGAG
+
BBBBBBCCDCCBBB>BBABBBBC>AA
@KZPGG:00044:00802
AGCACTGTAGCTGTTACTAGTTA
+
49=@@DFECCCAAB@BCCBCC=;
@KZPGG:00044:00817
ACGAGTGCGTTCCCCATGTCGTAGGTACTC
+
BBBBBBB?996;AA7ABCBBBB@@=@BBBC
@KZPGG:00044:00824
CGTGTCTCTAGGCACAGGATTTGATGTAGTAGG
+
44994444;;><>@@9459>>:>>>>89444;9
@KZPGG:00045:00805
ACGAGTGCGTTCCCCATGTCGTAGGTACTC
+
AB??ACCB:::<EC:DBBBCECAB>?;<<A
@KZPGG:00045:00815
CGTGTCTCTAGGCATAGGATTTTGTGTAG
+
BBB?BEDCA??=@B@?>;9999/9??>>?
@KZPGG:00045:00836
TACTGAGCTACACACACAGAAAGATTGGTGC
+
B999999999@B@AAA@@99918831313..
@KZPGG:00046:00801
ACGAGTGCGTTCCCCATGTCGTAGGTACTC
+
BBB?BBCB==;@==4@@@@CCCBC@A;=<B
@KZPGG:00046:00811
TACTGAGCTACACACACAGAAAGATTGGT
+
BBBBBBBBBBBBABDBDC;;808>>=AAD
@KZPGG:00046:00821
AGCACTGTAGCTGTCACTAGTTACTTGT
+
<<CBFFDCCBDABBEBBC@;;59@@<@9
@KZPGG:00047:00812
ACGAGTGCGTTCCCCATGTCGTAGGTACTC
+
BB??@BBB=>;@AA7BCCBBBBB>>?9;;C
@KZPGG:00048:00830
CGTGTCTCTAGGC
+
CDD@AABCA9;79
@KZPGG:00049:00803
AGCACTGTAGCTGTCACTAGTTACTTGT
+
<<BCBCCCCCCAABCDCCCCCBCBBBAA
@KZPGG:00051:00038
CGTGTCTCTAGGCACAGGATTTGTGTA
+
BB>==99994424999959991999//
@KZPGG:00051:00049
TACTGAGCTACACACACAGAAAGATTGGT
+
>@@99999=8899999?999B9;;B=@=;
@KZPGG:00056:00045
TACTGAGCTACACACACAGAAAGATTGG
+
;94889444444444444444-4/.,.,
@KZPGG:00057:00025
ATCAGCACGGACACAGCAGAACACAC
+
944/,,,,/,//444::94949988>
@KZPGG:00058:00005
AGCACTGTTAGCTGTCACTAGTTACTTTGT
+
B>>?:1//,/88;BBCB:88//,1<??8@A
@KZPGG:00059:00008
CGTGTCTTCTAGGCACAGGATTTTTTTTTGTGTAG
+
99>@@9<6<CCBCCCCEDBDCECCCBBB"<<<AAA
@KZPGG:00060:00023
AGCACTGTAGCTGTCACTAGTTACTTGT
+
,*0**,,,0278BBBCCDCDC?AAA>BA
@KZPGG:00061:00012
TACTGAGTCTACACACACAGAAAGATTGGTG
+
?:4489499CCCCDD:811/,-+,,.,.345
@KZPGG:00061:00047
CGTGTCTCTAGGCACAGGATTTGTGT
+
?>=9994444424////,/68+////
@KZPGG:00063:00026
CGTGTCTCTAGGCACAGGATTTTGTGTAG
+
/0*****0;;@@BACAB:4444-4@?>@@
@KZPGG:00064:00028
TACTAGCTACACACACAGAAAGATTGGTG
+
/,****,/4999:99@@99918>>43131
@KZPGG:00064:00046
TACTGAGCTACACA
+
44444444444444
@KZPGG:00065:00046
ACGCTCGACATGCCCAGGTACAGGAG
+
444:;=>ACCBCCD@BB?BBB?B>@A
@KZPGG:00066:00030
CGTGTCTCTAGGCACAGGATTTTGTGTAG
+
4;1////8;;B@@@CDB:9444,4AA==@
@KZPGG:00066:00038
ACGAGTGCGTTCCCCATGTCGTAGGTACTC
+
4/7-,,,022*///*494<BBBBD@DDDD=
@KZPGG:00069:00034
AGCACTGTAGCTGTCACTAGTTAATTGT
+
4/6/////6668CCCBAAABDBC?AAAB
@KZPGG:00071:00038
ACGCTCGACATGCCCAGGTACAGGAG
+
111//78:BAABBC>@?=??BBC?AB
@KZPGG:00072:00029
TATAGCTACACACACAGAAAGATTGGT
+
,****6;;BBCD@CCCCBB<>::8;?B
@KZPGG:00072:00046
CGTGTCTCTAGGCACAGGATTTGTGTAG
+
44/87/////424==992444-4=>77;
@KZPGG:00074:00010
TCTCTATGTCGCTCCACATGTCTAAGGT
+
441,,,,,,,8;;C@BBCBAAACC@C?B
@KZPGG:00074:00047
ACGCTCGACATGCCCAGGTACAGGAG
+
>>999<AABBCAAA>AC@CCCDC@@B
@KZPGG:00076:00042
TACTGAGCTACACACACAGAAAGATTGGT
+
4461////8;;;@ABCCDA?><@@@<A?A
@KZPGG:00078:00016
TACTGAGTCTACACACACAGAAAGATTGGT
+
494444444;;>BCCABBGBBB?BBB@B@C
@KZPGG:00080:00012
ATCAGATCACGGACACAGCAGAACACAC
+
8::111//669@DBBCCCBCCA@CBBBB
@KZPGG:00083:00013
CGTGTCTTCTAGGCACAGGATTTTGTGTAG
+
899444424??C?BDDDEBBBBA7AA>>>@
@KZPGG:00085:00014
AGCACTGTTAGCTGTCACTAGTTACTTGT
+
998444449444999<ABAABC@A@B7;9
@KZPGG:00087:00021
ACCGCTTCGACATGCCCAGGTACAGGAG
+
**)**,*,69:9=888588;>??>@<99
@KZPGG:00089:00016
CGTGTCTTCTAGGCACAGGATTTTGTGA
+
49944442444424444424444,444/
@KZPGG:00089:00027
AGCACTGTTAGCTGTCACTAGTTACTTGT
+
911,,,,,*,228B=?ABBBCD?AABEBC
@KZPGG:00090:00009
AGCACTGTTAGCTGTCACTAGTTACTTGT
+
=8844444244444444444992999594
@KZPGG:00090:00028
ACGAGTTGCGTTCCCCATGTCGTAGGTACTC
+
99////,/88858885=?BBBBBBB@A:<<C
@KZPGG:00096:00019
AGCACTGTTAGCTGTCACTAGTTACTTGT
+
99949444844444444444448489544
@KZPGG:00097:00032
AGCACTGTTAGCTGTCACTAGTTACTTGT
+
998444442499;@AACEDCCC@CBB=??
@KZPGG:00098:00006
TACTGAGTCTACACACACAGAAAGATTGGT
+
@@@<<<1/////449494499@08874813
@KZPGG:00098:00011
AGCACTGTTAGCTGTCACTAGTTACTTGT
+
999444442444=999>>@>@>=>>>599
@KZPGG:00098:00021
TATGAGCTACACACACA
+
898844444899//11-
@KZPGG:00098:00031
CGTGTCTTCTAGGCACAGGATTTTGTGTAG
+
494444424??C@DBBBC?9999/9@>??@
@KZPGG:00099:00016
ACGCTTCGACATGCCCAGGTACAGGAG
+
994442999@9999@:99598999284
@KZPGG:00099:00030
TACTGAGTCTACACACACAGAAAGATTGGT
+
494444448889ABABAA>=88-88>=B?@
@KZPGG:00050:00080
CGTGTCTTTTTTTTTTTTGGGGGCTAGGCACAGGATTTTGTGTA
+
>>@<<=:;;;A??C?;;";888/////56:;==;=AA@4@>@<<
@KZPGG:00050:00086
CGTGTCTTTTTTTTTGGGGCTAGGCACAGGATTTTGTGTA
+
CBBBCAAA@@@@@@"999,9449:;:?AA?ADDF9AAA<<
@KZPGG:00050:00088
TACTGAGTTTTTTGGGCTACACACACAGAAAGATTGG
+
@?@BABBCCCCC-CC@AAACCCAAAB?;996<BB@E@
@KZPGG:00051:00070
AGCACTGATTTTTTTT
+
;???1///////////
@KZPGG:00052:00099
TACTGAGTTTTTTGGGCTACACACACAGAAAGATT
+
BBBBBBBBDHCH-CB>;99@@@AAAA@@@@<@@A>
@KZPGG:00053:00075
ACGCTTTTTTTTTTTTTTTGGGGGGCGACATGCCCAGGTACAGGA
+
49?944444444444444"4;;;C-ABBECBAA@:===>>?997;
@KZPGG:00053:00078
ATATCGTTTTTTGGGGC
+
8?=9111:888(///*/
@KZPGG:00054:00057
AGCACTGTTTTTTTTTTTTTTTTGGGGGGGAGCTGTCACTAGTTACTTGT
+
<@A@444444444444444444"4;;;;@&/////////9999;>9@>?A
@KZPGG:00054:00059
TACTGAGTTTTTTTGGGGCTACACACACAAGAAAGATTGGT
+
@?ADFACACFCFC'AAA9@=>ACA<<<11-1>>89;@@B:;
@KZPGG:00054:00081
CGTGTCTTTTTTTTGGGGCTAGGCACAGGATTTTGTGTAG
+
BBCAAAFGBDAAA$B@A11///,/4;;;:4499/999444
@KZPGG:00055:00068
AGCACTGATTTTTTTTT
+
>>99444//////////
@KZPGG:00055:00073
CGTGTCTTTTTTTTTGGGGCTAGGCACAGGATTTTGTGTAG
+
A@=>>911111111"111*///6569>BC?BAA@4999>>>
@KZPGG:00055:00075
TACTGAGATTTTTTTTTTTTTTTGGGGGGGCTACACACACAGAAAGATTGGT
+
991>11//,288888888C882",,,,,,&,,,888:99493386;AA>BAB
@KZPGG:00055:00086
CGTGTCATTTTTTTT
+
::<//,,,0000000
@KZPGG:00056:00069
ACGCTTTTTTTGGGGCGACATGCCCAGGTACAGGAG
+
9;@>>>>>>>&999-9>ABCDCCCACC@CBCBCB?@
@KZPGG:00057:00059
AGCACTGTTTTTGGGAGCTGTCACTAGTTACTTGT
+
BBB;?;94444+495444===ACBBB996;BB?CD
@KZPGG:00057:00071
TAGTATCATTTTTTGGGGGCCTCGCCATGACGAAGGTATTCC
+
;:A;99:::DFDD-CCCC-4249448?;<<HCD>EBADB@C@
@KZPGG:00057:00094
AGCACTGTTTTTTTTGGGGGAGATGTCACTAGTTACTTG
+
BB=9@@44444444$4:::/4444444@:BCBC>ACC7<
@KZPGG:00058:00054
ACGAGTTTTTGGGGCGTTCCCCATGTCGTAGGTACTC
+
BBB>=>>>>-999/999549929;<<BHCCC@A<><C
@KZPGG:00058:00056
AGCACTGTTTTTTTTTGGGGAGCTGTCACTAGTTACTTGT
+
BB=>@@444444444"444,444;4:;CCCC996;AA>BC
@KZPGG:00058:00069
CGTGTCTTTTTTTGGGGCTAGGCACAGGATTTTGTGTAG
+
BA@BAAABBBGD(CCB7<;;9<BBCHDBDCHH9AA@<<<
@KZPGG:00059:00070
CGTGTCTTTTTTTGGGCTAGGCACAGGATTTTGTGTAG
+
CBB=94999999&991944489::9969999/94444:
@KZPGG:00059:00091
AGCACTGATTTGGGGGGAGCTGTCACTAGTTACTTGT
+
AB::;;1///+/////(/66;9449@1111-//1,4@
@KZPGG:00060:00059
ACGCTTTTTTTTTTTTTTTGGGGGGGCGACATGCCCAGGTACAGGAG
+
49>944444444444444"4;;@BC(AAACBBBBC>;<7;>@>?=@@
@KZPGG:00060:00061
TACTGAGTTTTTTGGGGCTACACACACAGAAAGATTGGT
+
BBBCBAAACA;;(444,444;@BBBCCCCCB?CCC?A?C
@KZPGG:00061:00094
CGTGTCAGGGGGGGGCTAGGCACAGGATTTGTGT
+
?>1/////8:;?;;%:9.314444:94890494/
@KZPGG:00061:00097
AGCACTGAGGGGGGGGGGATGTCACTAGTTAAT
+
99994444444444444"49888???;:;@C@B
@KZPGG:00062:00053
CGTGTCTTTTTTTGGGGCTAGGCACAGGATTTTGTGTAG
+
BB=:99999999&999/94499?ABHEBDCCC7@@@999
@KZPGG:00062:00074
CGTGTCAGGGGGGGGCTAGGCACAGGATTTTGTGTAG
+
?;><<1//888888$,,,.,/684/,///1+/88///
@KZPGG:00063:00055
CGTGTCTTTTTTTTGGGGGCTAGGCACAGGATTTTGTGTAG
+
BDCCCCEFB@@@@%@B@A/1111,/@BBC@C@@@4999994
@KZPGG:00063:00058
CGTGTCTTTTTTTTTTTTGGGGGGGCTAGCACAGGATT
+
BB@99;@???>>>>@?A">>><<;&/////////,///
@KZPGG:00063:00092
CGTGTCAGGGGGGGGG
+
>91/////////////
@KZPGG:00064:00071
TACTGAGAGGGGGCTACACACACAGAAAGATTGGT
+
??;;;;1//666/8:;ABBCABAB@@@>EBD@B=B
@KZPGG:00065:00060
ACGCTTTTTTTTTGGGGGGCGACATGCCCAGGTACAGGAG
+
==?999999999"4;;?B-<;<BAA@CC><<:;AA@B>AB
@KZPGG:00065:00089
CGTGTCAGCTAGGCACAGGATTTTGTGTAG
+
B;86:1///44714449?;9999/9>>:6;
@KZPGG:00065:00094
TACTGAGCTACACACACAGAAAGATTGGT
+
BAECCAA@BBBCCDC@@;8896;BB@C@C
@KZPGG:00066:00060
ACGCTTTTGGGCGACATGCCCAGGTACAGGAG
+
=9;4999/9@:>@ADEDCCC?CC@BBCCC::;
@KZPGG:00066:00072
AGCACTGAGGAGCTGTCACTAGTTACTTGT
+
??88-,-,,*,0,,1ACCBBB44599959@
@KZPGG:00066:00078
CGTGTCAGGGGGGGCTAGGCACAGGATTTTGTGTAG
+
;@887////////&/49;>AAA@;94999/9;999=
@KZPGG:00066:00090
CGTGTCACTAGGCACAGGATTTTGTGTA
+
B;866///88:9CDBB@?:4:4-9@@AA
@KZPGG:00068:00077
TCTCTATGGAGGGCGCTCCACATGTCATAAGGTA
+
894,,,,,*,,,*,,,,42444449444424244
@KZPGG:00068:00088
TACTGAGCTACACACACAGAAAGATTGGT
+
99;A@<;9?@@@BCA9>@99909@D>B?B
@KZPGG:00070:00060
ACGCTGGGGCGACATGCCCAGGTACAGGAG
+
88;1////*/77:@BAAB?ABACBCCC>@A
@KZPGG:00071:00058
TACTGAGTGGGCTACACA
+
;;>;;<////+///8771
@KZPGG:00071:00079
CGTGTCCACTAGGCACAGGATTTTGTGTAAGGC
+
99;111,//6689A999;:4499-1<:/-*,*,
@KZPGG:00071:00083
AGCACTGTAGCTGTCACTAGTTACTTGT
+
@?@@9994444499=BDDCCCCCBB>??
@KZPGG:00071:00091
AGCACTGTTAGCTGTCACTAGTTACATGT
+
=98>944424::8999@@@@AA@;99999
@KZPGG:00072:00051
TACTGAGTTTTTTTT
+
@?9889999999994
@KZPGG:00072:00082
TACTGAGATTCTACACACACAGAAAGATTGGT
+
49111////,/6699=BBBBCBCC<??>3737
@KZPGG:00073:00057
CGTGTCAGGGGCTAGGCACAGGATTTTGTGTAG
+
C;866/////*/66>@B@BB@B9444/9BB99;
@KZPGG:00075:00073
AGCACTTGGACGCTGTCACTAGTTACTTGT
+
111//,*(((****000=@DECEACCC@CC
@KZPGG:00075:00077
TACTGAGTTTCTACACACACAGAAAGATTGGT
+
BB?@89999-9@BACDCCEBB@?><@BB@C@C
@KZPGG:00075:00093
ACGCTTTTCGACATGCCCAGGTACAGGAG
+
8=>9999,444499BBC=A?<93444244
@KZPGG:00076:00084
TCTCTATGTTTCGCTCCACATGTCTAAGGT
+
9@>8--,,,20066/969499@@@9959;9
@KZPGG:00077:00062
AGCACTGTGGGGGG
+
B;<88-,,,,,,,,
@KZPGG:00078:00070
AGCACTGTAGCTGTCACTAGTTACTTGT
+
BB;8:61////68ECCCBCBCBCBB?BB
@KZPGG:00079:00065
AGCACTGTAGCTGTCACTAGTTACTTGT
+
BB;8//1////69CECCBCCC@BBB@BD
@KZPGG:00079:00066
AGCACTGTAGCTGTCACTAGTTACTTGT
+
BB;8771////6;CFDC@@BB@BBB?BB
@KZPGG:00080:00062
AGCACTGCGCTGTC
+
88844/////////
@KZPGG:00080:00092
ACGCTTTTCGACATGCCCAGGTACAGGAG
+
89@9999,444:44444-4424399:<==
@KZPGG:00081:00052
AGCACTAGGGGGA
+
1/,,,,,,222.,
@KZPGG:00081:00076
ACGAGTTGTGCGTTCCCCATGTCGTAGGT
+
>;20,-*,,00,/,/11+1999CCCCCAA
@KZPGG:00081:00092
AGCACGTATTTCTGTCACTAGTTACTTGT
+
@@B@@:8944-49=9BEBACCC@DAA999
@KZPGG:00082:00071
TACTGAGTCTACACACACAGAAAGATTGGT
+
B@BBBD;:?CBCCDCCCCCCBB=??D@B>?
@KZPGG:00082:00098
CGTGTCTTTTTTCTAGGCACAGGATTTTGTGTAA
+
C@A@?999999*444424994424:?:29;9885
@KZPGG:00086:00083
CGTGTCTTTTCTAGGCACAGGATTTTGTGTAG
+
BBAA=9999/4:?A@DBCCEDAABB6@>><99
@KZPGG:00088:00082
CGTGTCTTTCTAGGCACAGGATTTTGTGTAG
+
@AAABBCD>DABA?ADBCB=?==?6=@@>@@
@KZPGG:00089:00079
TACTGAGTTCTACACACACAGAAAGATTGGT
+
BA?88811,/<<;A@AA@>A9;;8;@@CD@B
@KZPGG:00089:00099
AGCACTGTTAGCTGTCACTAGTTACTTGT
+
@ABAA?<;649449?=@AABBB@@@@;<<
@KZPGG:00090:00053
TATAGTGGCTACACACACAGAAAGATTTTGGTGCT
+
1-((((((*,.199?=?AFCFDDDDBBB6@;>771
@KZPGG:00090:00087
TACTGAGTTCTACACACACAGAAAGATTGGT
+
AAC@@@996;BB>AACCBC@@@><@>>@D@B
@KZPGG:00090:00089
ACGCTTTCGACATGCCCAGGTACAGGAG
+
::9444-49::9ABBB?BB@BBCECAAB
@KZPGG:00091:00076
ACGAGTTTTGTGCGTTCCCCATGTCGTAGGTA
+
=>=;////+//777;@BCC8@AAACBAABA<;
@KZPGG:00094:00076
ACGCTTTCGACATG
+
;84911+,,,,,,,
@KZPGG:00094:00080
TACTGAGTTCTACACACACAGAAAGATTGGT
+
?ABAA=9929@@>AAECCCCA@A=@BC@B=>
@KZPGG:00096:00090
TACTGAGTTTTTTTTCTACACACACAGAAAGATTGGTG
+
99;@>>99999999$444499?994=4890:AB@D?BB
@KZPGG:00096:00096
TGATACGTTTTCTCCTTCCTTAGTTACTTCA
+
BBBA@9=@@@4=8;:@<?898888799969A
@KZPGG:00098:00072
CGTGTCTTTCTAGG
+
=9/11/,,*,////
@KZPGG:00098:00095
AGCACTGTTTAGCTGTCACTAGTTACTTGT
+
AABBCBCCE@BBBA??>BBBBCC@BAB>BA
@KZPGG:00051:00113
ACGAGATTTTTTTTTTTTTTGGGGGGGGGGGGGGGGCGTTCCCCATGTCG
+
9999944::::=====:::"999999999999999"4442444,444488
@KZPGG:00051:00133
CGTGTCTTTTGGGGGCTAGGCACAGGATTT
+
CBCCCCCCC:CLJD2@@<<69BCBDBDKDC
@KZPGG:00051:00136
CGTGTCTTTTTGGGGGGCTAGGCACAGGATT
+
CCH@@@B@@@,99944(////,/6;;F@CCD
@KZPGG:00051:00141
ACGCAATTTTTTTT
+
>;>11,////////
@KZPGG:00053:00120
TACTGAGTTTGGGGGGCTACACACACAGAAAGATT
+
??BBBBBEC>CFDDF-ABABCCFFCDCBBB?BCC@
@KZPGG:00053:00137
CGTGTCTTTTGGGGGGCTAGACACAGGATTTTGTGT
+
DA;994999/4::::,/////6:ABC?BBBB:CBBB
@KZPGG:00053:00138
ACGAGTTTTGGGGGGCGTTCCCCATGTCGTAGGTA
+
??BACGGE8@@>>>,>>>89992?9<;@AAFF>A<
@KZPGG:00054:00119
CGTGTCATTTTTTTTT
+
BB;44411///////"
@KZPGG:00054:00126
ACGCATTTTTTGGGGGGG
+
:111118888(///////
@KZPGG:00054:00130
TACTGAGTTTTGGGGGGGCTACACACACAGAAAGAT
+
@?A>>>9444,4:::::'===@@@==>AA@@A<AB?
@KZPGG:00054:00131
AGCACTGATTTTTTTTGGGGGGGGGGAGCTGTCACTAGTTA
+
BB>;94944;;;;@@$999999999"4444::@@;?B<;59
@KZPGG:00054:00135
ATATCGATTTTTTTT
+
601111111111///
@KZPGG:00055:00132
CGTGTCATTTTTTTT
+
>6:111111111111
@KZPGG:00056:00121
TACTGAGTTGGGGCTACACACACAGAAAGATTGGT
+
A@BEB;@B6999-4::>A>==121/:::8;>>;77
@KZPGG:00056:00129
TACTGAGATTTTTTTT
+
=>111;1/////////
@KZPGG:00056:00138
TACTGAGATTTTTTTT
+
49<99@B999999994
@KZPGG:00056:00139
TACTGAGTTTGGGGGCTACACACACAGAAAGATTGG
+
BBBBB=?AA19944+499;>BBBBBB;;;7;A><A<
@KZPGG:00057:00105
ACGAGATTTTTTTT
+
91111111111///
@KZPGG:00057:00117
TGATACGTTTGGGGGCTCCTTCCTTAGTTACTTCA
+
BBC;::49919>==/@@@@D@C@CACCC@CBB@BB
@KZPGG:00057:00137
ACGAGAATTTTTTTT
+
9<?>89244444444
@KZPGG:00058:00102
CGTGTCATTTTTGGGGGGGGGGGGGGGGGGGGGCTAGCACAGGATTTTGTGTAAGGC
+
BBC;;@99999,49999999999999999999"44444@=A=?B>AC9<44996424
@KZPGG:00059:00144
ACGAGATTTTTTTTTTGGGGGGGGGGGGGGCGTTCCCCATGTCGTAGG
+
@>>=89944444444"4=ADB=====AAC"?>=;=9929449998981
@KZPGG:00060:00126
CGTGTCATTTTTTTTTGGGGGGGG
+
>>>9991<7777777"////////
@KZPGG:00060:00140
ACGAGATTTTTTTGGGGGGGGGGGCGTTCCCCATGTCGTAGGTACTC
+
=:::11//////&//////////"/885=9969449@@@AA>?9999
@KZPGG:00061:00141
TACTGAGTTTGGGGGGGCTACACACACAGAAAGATTGGT
+
@@ABBA=?9-444444&49=@=ACCCAAAAB=A@?>A<>
@KZPGG:00062:00131
AGCACTGATTTGGGGGGGGAGCTGTCACTAGTTACTTGT
+
BB==>/1///+/8888::$1111::DDBBC;;59@?;AB
@KZPGG:00062:00132
ACGCATTTTTTTTTTTTTTTTTTTGGGGGGGG
+
1111;;;;>>>>>>>??>>8888"////////
@KZPGG:00063:00121
ACGAGTTTGGGGGGGGGCGTTCCCCATGTCGTAGGTACTC
+
=99849914;;;;>>>"999<A>>9D;9<BCB>@=?<><C
@KZPGG:00064:00121
TCTCTATGTTGGGGGGGGCGCTCCACATGTCTAAGGT
+
CCC@661-,*,228888%///>888;B@@@BBA>B@B
@KZPGG:00065:00131
ACGCTTGGGGGCGACATGCCCAGGTACAGGAG
+
A=84959999+9>?BDCGDD@BC@B@BBC??A
@KZPGG:00067:00139
ACGCATTTTTTTTTT
+
?111111111/////
@KZPGG:00067:00142
ACGAGTTTGGGGGGGGCGTTCCCCATGTCGTAGGTACTC
+
:<FB@?@>@CCCHCC%:99@BDH:D:<<BC?;=:=111<
@KZPGG:00067:00143
CGTGTCTTTTGGGGGGGGGGCTAGCACAGGATTTTGTGTA
+
CCBCBA???+111//////"/////444424999,444//
@KZPGG:00069:00130
ATCAGATTGGGGGCACGGACACAGCAGAACACAC
+
B@@@=<<@CCCC3A<;9;94944448887=937;
@KZPGG:00070:00125
CGTGTCAGGGGGCTAGGCACAGGATTTTGTGTAG
+
B?7;;1/////*/6477??>A=:=>>>1<<=11/
@KZPGG:00070:00138
AGCACTGTTTGGGGGGGGAACTGTCACTAGTTACTTGT
+
B?@>A9444-499999=$9@@99:@BBCCDDABBB8;;
@KZPGG:00070:00140
TACTGAGTGGGGGCTACACACACAGAAAGATTGGT
+
@@AA>>>99994+4@?ABBBA?>A99809>>;@CB
@KZPGG:00071:00107
CGTGTCACTAGGCACA
+
AA888//,,,/,//44
@KZPGG:00072:00101
ACGCACGACATGCCCAGGTACAGGAG
+
;66///88;;DDBB?BC@BBCCC;;<
@KZPGG:00072:00144
AGCACTGTTGGGGAGCTGTCACTAGTTACTTGT
+
BBBCAAAG=??>2949=CBDCCCB996;@@=AA
@KZPGG:00073:00103
CATGTCACTAGGCACAGGATTTTGTGTAGA
+
><-,,,,,6.319448824499,8449944
@KZPGG:00073:00131
TACTGAGAGGGGGCTACACACACAGAAAGATTGGT
+
BB8888///777/:88==>?499>99919>>>BAE
@KZPGG:00073:00134
ACGAGTTGGGGCGTTCCCCATGTCGTAGGTACTC
+
B??B99<<EC:DCC@CDC:FAA@CDB=A@@:=>D
@KZPGG:00073:00137
AGCACTGTTTGGGGGAGCTGTCACTAGTTACTTGT
+
@BBBC@AAC19999+944@BCDCDCB996;AA=BD
@KZPGG:00074:00128
TACTGAGCTACACACACAGAAAGATTGGT
+
BA??BBCBBBBCBCB@>;884-9?><??B
@KZPGG:00074:00130
CGTGTCAGTCTAGGCACAGGATTTTGTGTAG
+
A=888///6866@@CBBBCBCCBB6?B=4;<
@KZPGG:00075:00149
ACGCTTGGGGCGACATGCCCAGGTACAGGAG
+
??=9;8<BC:AAALCCCCDACC?@;@44599
@KZPGG:00076:00126
AGCACTGAGTAGCTGTCACTAGTTACTTGT
+
BBA?87-,,,000=BCDDCAB@>599969@
@KZPGG:00076:00128
TACTGAGCTACACACACAGAAAGATTGGT
+
B>>>CCCC:9;@9<999>99914984777
@KZPGG:00077:00125
CGTGTCACTAGGCACAGGATTTTGTGTAAGA
+
A@<>=1//6/4244496,/1770788/1,//
@KZPGG:00077:00144
TACTGAGTGGGGCTACACACACAGAAAGATTGGT
+
B?@>>>9949929888949449:>AC;<<C@C?@
@KZPGG:00077:00149
ACGAGTTGGGGCGTTCCCCATGTCGTAGGTACTC
+
BBBA442999/9AB@CDE>E==;BCBAC@@>@=C
@KZPGG:00078:00117
ACGCACGACATGCCCAGGTACAGGAG
+
;6:1//77999444-48889999244
@KZPGG:00078:00148
TACTGAGTTTTTTTTGGGGGGGGGGGGGGGGGCTACACACACAGAAAGATTGGT
+
AA?48499444444$4999999999999999"4448444444489@09984848
@KZPGG:00079:00113
ACGCACGACATGCCCAGGTACAGGAG
+
;66///66999449-999=8A??699
@KZPGG:00079:00114
TACTGAGCTACACACACAGAAAGATTGGT
+
B???BABCBBBBAAB?@@99909@?<@>A
@KZPGG:00079:00132
TGATACGCTCTTTCCTTAGTTACTTCAG
+
444344444444-4242498944/,/6/
@KZPGG:00079:00141
CGTGTCACTAGGCACAGGATTTTGTGTAG
+
A@:::///6689AA=@@=@BBB7ADB9;<
@KZPGG:00080:00104
TACTGAGCTACACACACAGAAAGATTGGTG
+
B@??BBCBABBBDCA=>@99909??;>;>;
@KZPGG:00080:00107
CGTGTCACTAGGCACAGGATTTTGTGTAGAAG
+
B?888///8/424;999899;;2::@994424
@KZPGG:00081:00130
TACTGAGCTACACACACAGAAAGATTGGT
+
B??>BBBBBBBBCBA:@?99809@@<?=@
@KZPGG:00081:00137
TGATACGCTCCTTCCTTAGTTACTTCAGT
+
94834444442499242444844/,/6//
@KZPGG:00082:00107
ACGCTCGACATGCCCAGGTACAGGAG
+
;96///7769=88=5=:997999699
@KZPGG:00082:00117
CGTGTCTCTAGGCACAGGATTTTGTGTAGA
+
B;8:8///779:BB@@AADCDC:CBB99;;
@KZPGG:00083:00119
ACGCTCGACATGCCCAGGTACAGGAG
+
;86///66699444-999=9@>>699
@KZPGG:00084:00139
TACTGAGCTACACACACAGAAAGATTGGT
+
B???BBCBABBBBBBA;;;BB=BCD@D?B
@KZPGG:00086:00120
CGTGTCTCTAGGCACAGGATTTTGTGTAGAGGC
+
C@>>>11188;:999==64:AA,44984444:4
@KZPGG:00086:00126
ACGCTCGACATGCCCAGGTACAGGAAG
+
;4////8879@>??<@A@;9>995959
@KZPGG:00087:00120
TACTGAGCTACACACACAGAAAGATTGGT
+
BBAABABBCCCCCCCC@A;;8-9>><@@B
@KZPGG:00088:00107
ACGCTCGACATGCCCAGGTACAGGAG
+
:96///888;DCCC?CBAB?CBA899
@KZPGG:00088:00121
CGTGTCTCTAGGCACAGGATTTTGTGTAGA
+
AB:::11188;:=:4442449929444444
@KZPGG:00088:00123
TACTGAGTCTACACACACAGAAAGATT
+
BBA>><1///1/4499949444-3991
@KZPGG:00088:00128
CGTGTCTCTAGGCACAGGATTTTGTGTAGA
+
B@888///6698=;999899::29::;<9<
@KZPGG:00088:00141
CGTGTCTCTAGGCACAGGATTTTGTGTAGA
+
BA::8///6698>@???;=??C6?@@;;<@
@KZPGG:00089:00105
ACGCTCGACATGCCCAGGTACAGGAG
+
;96///8879BCBC?BBAB@CA@599
@KZPGG:00090:00118
CGTGTCTCTAGGCACAGGATTTTGTGTAGAGG
+
BA:::///8799==444244992999984449
@KZPGG:00090:00127
TACTGAGTCTACACACACAGAAAGATTGGTGCTGCGA
+
??BCBB<<;?A>A;<=<<<9=@=9:9@B@B=8370,,
@KZPGG:00091:00112
TACTGAGCTACACACACAGAAAGATTGGTGCTG
+
@BBABBCB@@@A;<999>899048377733113
@KZPGG:00091:00115
AGCACTGTAGCTGTCACTAGTTACTTGT
+
BBA=@:111:88:BBCCCCDB=@;;59@
@KZPGG:00091:00130
ACGCTCGACATGCCCAGGTACAGGAG
+
?=91//6669=44969===9@<<,11
@KZPGG:00092:00102
TGATACGCTCCTTCCTTAGTTACTTCAG
+
BBBBBBBBBB>=69249944249969@=
@KZPGG:00092:00140
TACTGAGCTACACACACAGAAAGATTGGTGCTG
+
CBBBCBBBCCBBAA<99>9999;;:@C?A<;63
@KZPGG:00093:00101
CGTGTCTCTAGGCGAC
+
A;:88///,,77////
@KZPGG:00093:00104
AGCACTGTAGCTGTCACTAGTTACTTGTGT
+
BB?<<81//888;::<BBCCC=?9969844
@KZPGG:00093:00107
AGCACTGTAGCTGTCACTAGTTACTTGTGT
+
AA;=;:111:8:@CBCBBCCC=@@>;?>?9
@KZPGG:00093:00119
TACTGAGCTACACACACAGAAAAGATTGG
+
@B@@BBCC;;999999444444,44374,
@KZPGG:00093:00121
TCTCTATGCGCTCCACCATGTCTAAGGTAC
+
44444444/////,//,/9>996;-1-11/
@KZPGG:00093:00144
CGTGTCTCTAGGCACAGGATTTTGTGTAGA
+
B@888/1/88;:@=99924444,4999999
@KZPGG:00093:00145
AGCACTGTAGCTGTCACTAGTTACTTGT
+
BC@:::1118:99BBDBBCBA=A;;59?
@KZPGG:00094:00101
TCTCTATGCGCTCCACCATGTCTAAGGTA
+
@@@@999B<<<>B@9924494//1,/,//
@KZPGG:00094:00108
CGTGTCTCTAGGCACAGGATTTTGTGTAGAG
+
B;8:8///6699=:9999??:?299999999
@KZPGG:00094:00132
TACTGAGCTACACACCACGAGAAAGACGTTAGGTGCTGACTCG
+
B?@>=99444444::2444///858////,//56433444444
@KZPGG:00094:00136
ACGCTCGACATGCCCAGGTACAGGAG
+
;96///666:=44969=<@<BAA899
@KZPGG:00095:00107
CGTGTCTCTAGGCACAGGATTTTGTGTAGA
+
AA:::11/88::=944424444,4448444
@KZPGG:00095:00110
CGTGTCTCTAGGCACAGGATTTTGTGTAGA
+
B:888///6699=>?===?A@C6@==;;99
@KZPGG:00095:00142
CGTGTCTCTAGGCACAGGATTTTGTGTAGA
+
B:888///6698=;9=?>AADD:CBB<;<<
@KZPGG:00096:00131
ATCAACTCAGAACACACAGAC
+
4011,///8665666//11/6
@KZPGG:00097:00122
AGCACTGTAGCTGTCACTAGTTACTTGT
+
@@;=;:111879=BBGBBBA=699959?
@KZPGG:00097:00136
CGTGTCTCTAGGCACAGGATTTTGTGTAGAGGC
+
DC>>>1//88:9BB@@D@ECBD6=9999999<4
@KZPGG:00097:00141
CGTGTCTCTAGGCACAGGATTTTGTGTAGA
+
B@:::///6699=9999899::2999;;9<
@KZPGG:00097:00144
CGTGTCTCTAGGCACAGGATTTTGTGTAGAG
+
B@8:8///6699BBBBECA@CD:@@@;899@
@KZPGG:00098:00119
AGCACTGTAGCTGTCACTAGTT
+
AC@?<<1//8769====4942*
@KZPGG:00098:00143
CGTGTCTCTAGGCACAGGATTTTGTGTAGAG
+
BB;;;111::A:??==924499299999999
@KZPGG:00099:00103
TACTGAGCTACACACACAGAAAGATTGGTGCT
+
B@A?B?AABB@@@@999>99904837773111
@KZPGG:00099:00110
ACGCTCGACATGCCCAGGTCACAGGA
+
;8:1//6669@C;;;;;://1,,,*.
@KZPGG:00099:00128
AGCACTGTAGCTGTCACTAGTTACTTGTGTGCCATC
+
AACCC<::?B@??BBEBABCB=>99599444/,///
@KZPGG:00050:00157
ACGCATTGCGACATGC
+
???9<<@CCCDFHCB>
@KZPGG:00050:00158
TACTGAGCTACACACACAGAAAG
+
@??BBBCBBBBBBCA?@?988-9
@KZPGG:00050:00191
CGTGTCTCTAGGCACA
+
CB;;;131>:A:=944
@KZPGG:00051:00176
TAGTATCAGGCCTCGCCATGACGAAGGTATTCC
+
BBB1/111/,/76//9=@A>AB;;9BBGBB@A6
@KZPGG:00051:00183
CGTGTCTCTAGGCACAGGATTTTG
+
BB;;?131;;@>D@=9;:4444,4
@KZPGG:00052:00165
TACTGAGCTACACACACAGAAAGAT
+
AABBBBBBBBBBBCC;@9844-9?>
@KZPGG:00052:00175
CGTGTCATTGCTAGGCACA
+
CB:8:11/,/777959991
@KZPGG:00052:00177
TACTGAGCTACACACACAGAAAGA
+
BBBBBCBBBB?BBCB@>9444-9=
@KZPGG:00052:00180
CGTGTCATTGCTAGGCACA
+
CCBCA9<<699@9959991
@KZPGG:00052:00188
AGCACTGATTGA
+
ABBA:;<11-/,
@KZPGG:00052:00189
AGCACTGTAGCTGTCACTAGTTACTTG
+
@@BDCC:::EBABCCBCBAA?811-+*
@KZPGG:00053:00167
TACTGAGTGCTACACACACAGAAAGA
+
AABA==9944;;9=AAB?@@98809>
@KZPGG:00053:00171
CGTGTCTTGCTAGGCACAGGATTTTGT
+
CB:88/1,//669?DDBB@?9999/9?
@KZPGG:00053:00175
ACGAGTGCGTTCCCCATGTCGTAGGTATC
+
B>:91111:::;;B6D::=<;<AB?A@9=
@KZPGG:00054:00158
TACTGAGATGCTACACACACAGAAAG
+
AB:8881///666=AAC@A@CAAB>A
@KZPGG:00054:00164
CGTGTCATTGCTAGGCACAG
+
BB8222,-+,,,,659944:
@KZPGG:00054:00173
TACTGAGTGCTACCACACAGAAAGATTGGT
+
B?A::8//////87A=;99??=9>>?5959
@KZPGG:00054:00178
ACGAGATTGGCGTTCCCCATGTCTAGG
+
?===111::78;>;B==6?99994331
@KZPGG:00054:00181
CGTGTCTTGCTAGGCACAGGATTTTG
+
CCCBB9<699=9;9?;9<B?@@@@/9
@KZPGG:00054:00198
ACGAGATTGGCGTTC
+
=;=;11/,/,/66,/
@KZPGG:00055:00153
CGTGTCATTGCTAGGCACAGGATTTTGT
+
ACCDB9<9;?99442:BBCDBCBGC499
@KZPGG:00055:00176
TACTGAGAAATTTTTGGGG
+
444444444-4444+4999
@KZPGG:00055:00190
TACTGAGCTACACACACAGAAAGATTGGT
+
AABBBBBBCBCCEEC@;9444-99748=8
@KZPGG:00056:00166
CGTGTCTTGCTAGGCACAGGATTTTGT
+
DA8;8/1,/7779>A@@ACEA@?>499
@KZPGG:00056:00167
TACTGAGATGCTACACA
+
BABBAA;9<94=9:@99
@KZPGG:00056:00171
ACGAGATTGGCGTTCCCCATGTC
+
9<F@9995924;@@DCF:D<=99
@KZPGG:00056:00182
AGCACTGTTGAGCTGTCACTAGTTACTTG
+
??B888//,//88;BDCCCEB?=<111,,
@KZPGG:00056:00195
TACTGAGATTGGCT
+
9;9;;<<11,1,//
@KZPGG:00057:00170
ATCAGACACGGACACAGCAGAACACAC
+
B>@@@>944424;;:9<994?599993
@KZPGG:00057:00175
AGCACTGATTGAGCTGTCACTAGTTACT
+
AC>>881//,/7:;>CDECGBBBB;11-
@KZPGG:00057:00176
AGCACTGTAGCTGTCACTAGTTACTTGT
+
??BCCC:::CCBBCBBBBCBB=?99299
@KZPGG:00057:00179
ATATCGATGCGAAGGTATGGAAGACTCT
+
B>A@@;<;==@A@B;=;9<595944843
@KZPGG:00057:00192
ACGAGTGCGTTCCCCATGTCGTAGGTACTC
+
BB;;112/777;;;6D;;=<<1<=;>211:
@KZPGG:00057:00199
TACTGAGCTACACACACAGAAAGATTGG
+
BBCCBDCDBBBCC??=A488?091-+-+
@KZPGG:00058:00157
ACGCATTGCGACATGCCCAGGTA
+
C??9;<8<9@BA9>;4919969>
@KZPGG:00058:00193
TCTCTATGATTGGCGC
+
@;411111//777///
@KZPGG:00059:00151
TACTGAGCTACACACACAGAAAGATTGGT
+
B@BACBBBBBBCCC::<A;;;8<CC@CAB
@KZPGG:00059:00169
ACGCATTGCGACATGCCCAGGT
+
AB?8995989:;441/1+11,/
@KZPGG:00059:00195
ACGAGTTGGCGTTCCCCATGTCGTAGGTATC
+
B>88/1,/,/77:;;:5;4499999813998
@KZPGG:00060:00171
TACTGAGTGCTACACACACAGAAAGATTGGT
+
??B::81/1/888>AAC?@A@@@<ABB?C?@
@KZPGG:00060:00178
CGTGTCATTGCTAGGCACAGGAT
+
CHDFD:<<;>111/,//4/65/1
@KZPGG:00061:00193
ACGAGTTGGCGTTCCCCATGTCGTAGGTATC
+
B?88/1,/,/777:::0:49<;<<A@>AC==
@KZPGG:00062:00156
CGTGTCTTGCTAGGCACAGGATTTTGTGTAG
+
BB;;;11,//669:999AC;>;;;5==;11/
@KZPGG:00062:00160
ACGCTCGACATGCCCAGGTACAGGAG
+
BA?9<9BBCCBBBB>BB?BCCCC>@A
@KZPGG:00062:00199
ATCAGAGCACGGACACAGCAGAACACAC
+
B668////888:BBA??AA@@@>B@@@C
@KZPGG:00063:00181
CGTGTCTCTAGGCACAGGATTTTGTGTAG
+
BBDCD:<:AAA?BCCCEACCCC:CCB99;
@KZPGG:00063:00195
TACTGAGATGCTACACACACAGAAAGATTGG
+
CCCBAAAAAAC@>BBB9999988?/733,.,
@KZPGG:00064:00155
CGTGTCTCTAGGCACAGGATTTTGTGTAG
+
BCDCC:<:CFDABCCCCADCCC9BG>99;
@KZPGG:00064:00199
ACGAGTGGCGTTCCCCATGTCGTAGGTACTC
+
A=22,-,*,00*,,,*444<BBBABAB=<=C
@KZPGG:00065:00156
ACGAGTGCGTTCCCCAT
+
9999@444442111*//
@KZPGG:00065:00167
TAGTATCATGGCCTCGCCATGACGAAGGTATTCC
+
AAB===99:4=;:9A;;7<>@@B<;9>C;9<AB=
@KZPGG:00066:00156
ATCAGAATGCACGGACACAGCAGAACACAC
+
=222,,*,,222@?AA?<;<@@ABAAA>>>
@KZPGG:00066:00165
AGCACTGTGAGCTGTCACTAGTTACTTGT
+
??B=>81111:::CCCCCEC@?=?CB?EC
@KZPGG:00066:00189
ACGAGTGGCGTTCC
+
BA==-,,*,,,***
@KZPGG:00066:00198
TACTGAGCTACACACACAGAAAGATTGGT
+
AABBBBBBBBBBBCB;;9444-9>?<A@C
@KZPGG:00067:00181
TACTGAGAATTTGGGCTACACACACAGA
+
@B<:1111,//+/85///4994444477
@KZPGG:00067:00184
AGCACTGTAGCTGTCACTAGTTACTTGT
+
AACCCC:>:DCBBCABBBBAA>@BB9:9
@KZPGG:00067:00199
CGTGTCATTTGGCTAGGCACAGGTT
+
GA?=@2218577///42444//,//
@KZPGG:00068:00164
ACGAGTGGCGTTCCCCATGTCGTAGGTACTC
+
@;22,-,*,2200880=?=ACEA@@@B<<<E
@KZPGG:00068:00175
TACTGAGTGCTACACACACAGAAAGATTGGT
+
BBCBBB99:=888==AABABBBB?BCB@C?B
@KZPGG:00068:00184
TACTGAGTGCTACACACACAAGAAAGATTGGT
+
BAB8:8111/888==7;711,111-//37713
@KZPGG:00068:00199
CGTGTCTTGCTAGGCACAGGATTTTGTGTAG
+
BB:88/1,//779?DDBCB=9999-9>?999
@KZPGG:00069:00153
ACGAGTGGCGTTCCCCATGTCGTAGGTACTC
+
BBBB9<;@CCB@BCC9DA@?BBBBA@;<<BB
@KZPGG:00069:00165
AGCACTGTTGAGCTGTCACTAGTTACTTGT
+
@CC=88//,/667:BCCCCCB946;@@;@B
@KZPGG:00069:00175
CGTGTCATTTGGCTAGGCACATGGATTTTGTGTAG
+
CDCBBB;;;19A==@>899944/7////*//////
@KZPGG:00069:00190
ACGAGATTGGCGTTCCCCATGTCGTAGGTACTC
+
BCB=4<<2929BC@CDH:C<<;>>?;:9:1//7
@KZPGG:00070:00176
TACTGAGATGCTACACACACAGAAAGATTGG
+
BBBCC?9994499::?A<<<A@CG?CCC@B?
@KZPGG:00070:00186
TACTGAGATGCTACATACACAGAAAGATTGGT
+
A?BBBB;<<94?=9>9?>@AABBDAABCAD=@
@KZPGG:00071:00152
AGCACTGTGAGCTGTCACTAGTTACTTGT
+
ABBBC@::::??ACCCB@A@>>5999544
@KZPGG:00071:00182
TACTGAGCTACACACACAGAAAGATTGGT
+
AABBBBCBBBBBBCGAAC;;;6;AA@C@C
@KZPGG:00071:00190
CGTGTCATTGCTAGGCACAGGATTTTGTGTAGA
+
DBBB@<<<8?9>@A>AA@AA>AAAA4@@@9944
@KZPGG:00071:00194
TACTGAGCTACACACACAGAAAGATTGGT
+
B??BBBCBBBBBBCC@@;444-9>??C@B
@KZPGG:00072:00170
TACTGAGTGCTACACACACAGAAAGATTGGT
+
AAB=:811/////9=@<<9A@@@<@>?<??B
@KZPGG:00072:00174
TACTGAGCTACACACACAGAAAGATTGGT
+
@??BBCCBABCEDCGAAB;;;6;AA?B@C
@KZPGG:00073:00150
CGTGTCTGCTAGGCACAGGATTTTGTGTAG
+
AC;;;1111;;;:BDCCIACEDE9A@@;99
@KZPGG:00073:00176
ACGAGTTGGCGTTCCCCATGTCGTAGGTACTC
+
B?;;495924998999299>@BBA@@@@<=>H
@KZPGG:00074:00151
CGTGTCTGCTAGGCACAGGATTTTGTGTAG
+
BCBBB9<;;A?B>CCCBCBDEEE8<99<99
@KZPGG:00074:00176
TACTGAGCTACACACACAGAAAGATTGGT
+
AABBBBCBBBBCCCA=>B;;97;@?>B@B
@KZPGG:00074:00180
CGTGTCATTGCTAGGCACAGGATTTTGTGTAG
+
BB;;;1211//6;=>BCDDCCCBDG7<99999
@KZPGG:00074:00187
AGCACTGTTGAGCTGTCACTAGTTACTTGTGTGC
+
@@C8>81/,/688:DCCBCCBBB@CCC>@ABBA=
@KZPGG:00075:00158
TCTCTATGAGCGCTCCACATGTCTAAGGTA
+
444///7/////8/924489994//,/,//
@KZPGG:00075:00169
CGTGTCTGCTAGGCACAGGATTTTGTGTAG
+
BDBBB9:;;@@@@CCCACAAACC4>?><<9
@KZPGG:00075:00199
ACGCTGCGACATGCCCAGGTACAGGAG
+
;=6/1//888@CCCD?BB@DBCBC::<
@KZPGG:00076:00154
AGCACTGAGAGCTGTCACTAGTTACTTGT
+
CB:8:71////1:DDDCGAA==59995//
@KZPGG:00076:00158
CGTGTCTCTAGGCACAGGATTTTGTGTAGA
+
BBBCC:<<CCCABCCCDAAAAA6>B;4499
@KZPGG:00076:00159
CGTGTCTGCTAGGCACAGGATTTTGTGTAAGAG
+
BB;;;;111<<<:CBCCDBFGFF7@@>992944
@KZPGG:00076:00160
CGTGTCTCTAGGCACAGGATTTTGTGTAGA
+
BBCBBBBCCCCBCEDHD@BBBB7AA:999>
@KZPGG:00076:00163
TACTGAGCTACACACACAGAAAGATTGGT
+
B???BBCCCCCCCCDCCHAAA>@CC?B?B
@KZPGG:00077:00162
TACTGAGCTACACACACAGAAAGATTGGT
+
@@ABBBBCCBBCCCDBBC@@@9>9848<>
@KZPGG:00077:00177
ACGAGTGGCGTTCCCCATGTCGTAGGTACTC
+
BB::/1111::;;;;6B@AACDC@A@>:<<C
@KZPGG:00078:00162
CGTGTCTGCTAGGCACAGGATTTTGTGTAGA
+
CB;;;121>><>>BAAAB?BCCC7BAA9994
@KZPGG:00078:00167
CGTGTCTGCTAGGCACAGGATTTTGTGTAGA
+
A@CCCC:<<BAA?CGGAABBECEABBB<=99
@KZPGG:00078:00171
AGCACTGTGAGCTGTCACTAGTTACTTGT
+
<<B>=@D=:<CCB@AAEDCBBB9;<C@CA
@KZPGG:00079:00153
ACGAGTGGCGTTCCCCATGTCGTAGGTACTC
+
ABBA?9959>?5999/99;:88443134494
@KZPGG:00079:00161
AGCACTGTGAGCTGTCACTAGTTACTTGTG
+
@@B=>8//////@CEDCC=9885994244/
@KZPGG:00079:00175
AGCACTGATGGAGCTGTCACTAGTTATTTGTG
+
BB>872-,,,*,22>DFAAADCCCACCC@CCB
@KZPGG:00079:00179
ACGCTGCGACATGCCCAGGTACAGGAG
+
@=6/111;==CBBDC@BB@CBCCD?@A
@KZPGG:00079:00180
TACTGAGCTACACACACAAGAAAGATTGGTG
+
B???BBCBBBCCB<;;11-1>>89;@@BB@?
@KZPGG:00079:00181
TATTGAGCTACACACACAGAAAGATTGGT
+
BB@<BBCBABBCBCA?<;;BB@CBC@C@B
@KZPGG:00080:00187
AGCACTGTAGCTGTCACTAGTTACTTGT
+
@@CCCC:=:CCBBBAABBCAA?ABB@BB
@KZPGG:00080:00190
CGTGTCTCTAGGCACAGGATTTTTGTGTAG
+
ACCCC:::AAA@DEB@@=99999+9@@9<<
@KZPGG:00081:00182
CGTGTCTGCTAGGCACAGGATTTTGTGTAGA
+
BDBBB9:<9???>BCCFIEBCC>521111/7
@KZPGG:00082:00152
TACTGAGCTACACACACAGAAAGATTGGTGCTG
+
BBBBB?A?BBCCCDBAACBBB>>>777771113
@KZPGG:00082:00157
TGATACGTGCTCCTTCCTTAGTTACTTCAGT
+
BBCABB9;;@;;8=ACACABCC@BDE=@>94
@KZPGG:00082:00162
TACTGAGCTACACACACAGAAAGATTGGTGC
+
AABCBCCA??BCCDAA@B@@>9>??584711
@KZPGG:00082:00196
TACTGAGCTACACACACAGAAAGATTGGT
+
??B?BBCCCBBCCGA9>A988-9@?=A?@
@KZPGG:00082:00198
TACTGAGTGCTACACACACAGAAAGATTGGT
+
??@=88////887=BB;:9@99909>>;>>@
@KZPGG:00084:00155
TACTGAGCTACACACACAGAAAGATTGGTG
+
C:<<DDCC@B@B@@999?>>>9>971.,.,
@KZPGG:00084:00167
TACTGAGCTACACACACAGAAAGATTGGT
+
@?@BBCBBBBBCDEDCCC@@><@@A>A>?
@KZPGG:00084:00168
TACTGAGCTACACACACAGAAAGATTGGTGC
+
AABBBCCCBBBBECFDBA;84-9>>;?<><;
@KZPGG:00084:00173
CGTGTCTCTAGGCACAGGATTTTGTGTAAGAGG
+
CCCCC::<CCCBCDDCB=B>@@CA>8//,111,
@KZPGG:00084:00181
CGTGTCTCTAGGCACAGGATTTTGTGTAGA
+
BCBBBAABBBBBCDHDC?A@@@4?A;9999
@KZPGG:00085:00158
AGCACTGTGAGCTGTCACTAGTTACTTGTG
+
BB;=<81/////@DDDFCC===59995444
@KZPGG:00085:00177
TACTGAGCTACACACACAGAAAGATTGGTG
+
A@ABCCDBBBBCDCBABCAA@>@CB?B?;7
@KZPGG:00086:00159
ACGAGTGCGTTCCCCATGTCGTAGGTACTC
+
BBBB9<<;B;9=BA6C@BBBBB@B??@?>>
@KZPGG:00086:00164
TACTGAGCTACACACACAGAAAGATTGGT
+
BABBCBDCBBCCDHDB@@ABB=ABB>B>@
@KZPGG:00086:00165
ACGCTGCGACATGCCCAGGTACAGGAG
+
?==9<<;AABDCCJC@BB@BC@@A899
@KZPGG:00086:00190
TACTGAGCTACACACACAGAAAGATTGGT
+
B?AABBCCCCGCCEC=>A99809@@<?<>
@KZPGG:00088:00158
CGTGTCACTAGGCACAGGATTTTGTGTAGA
+
B;888///6689@@99969???4?@@9984
@KZPGG:00088:00159
CGTGTCACTAGGCACAGGATTTTGTGTAGA
+
A9788///88:9CBBBB@BCDD9C@@;899
@KZPGG:00088:00166
TACTGAGCTACACACACAGAAAGATTGGTGCTGA
+
B?A@@@B=88894449=A=?B>??;=994334..
@KZPGG:00088:00191
TAGTATCAGGCCTCGCCATGACGAAGGTAT
+
BBB99<A<924:899969>@>>995/,//,
@KZPGG:00089:00155
TACTGAGCTACACACACAGAAAGATTGGT
+
BBBBBBCBBC@>AA@??@99914431.,.
@KZPGG:00089:00167
AGCACTGTGAGCTGTCACTAGTTACTTGT
+
BEBA=:1211:;>;CDCDAA=92999699
@KZPGG:00089:00176
ACGAGTGGCGTTTCCCCATGTCGTAGGTACTC
+
=>77-,,*,22288886D99<B@@@@>;<9A@
@KZPGG:00090:00168
ACGCTGCGACATGCCCAGGTACAGGAGA
+
?=6/112>>ADCCCC@CBAA@A??6998
@KZPGG:00090:00194
AGCACTGTGAGCTGTCACTAGTTACTTGT
+
ABCBCBA:>=DBCCCCCDFBBA>A@@=>9
@KZPGG:00091:00155
AGCACTGTAGCTGTCACTAGTTACTTGTG
+
@A@>>?1//888;BBDDBBB@59842444
@KZPGG:00091:00169
AGCACTGTGAGCTGTCACTAGTTACTTGT
+
BB?=BB111888>DECB?9=9959942,,
@KZPGG:00091:00197
ATCAGACACGGACACAGCAGAACACACAG
+
BB@BBBBBBB?CECBGBDCA@=@C>>>;0
@KZPGG:00094:00161
AGCACTGTAGCTGTCACTAGTTACTTGTGTG
+
AB@><=1//888:BCBB@@?>69942/////
@KZPGG:00094:00166
TACTGAGCTACACACACAGAAAGATTGGTGCTGA
+
B:<<BBDBCBB<<>DE@A?B@<9=7743433..,
@KZPGG:00094:00175
TACTGAGCTACACACACAGAAAGATTGGTGCTG
+
BBBBBBBBBBCCDCCAAC;;;09@>;964....
@KZPGG:00095:00151
AGCACTGTAGCTGTCACTAGTTACTTA
+
@A@>><1//778:?ABA>94/,///,/
@KZPGG:00095:00187
ACGAGTGGCGTTCCCCATGTCGTAGGTACTC
+
=988///,/887;;;6D;9<BCBAB?:;9@>
@KZPGG:00095:00193
TACTGAGCTACACACACAGAAAGATTGGTGCTGA
+
BBBBCBEBBBCCCCCCCDCCB>CDD@>::00,,,
@KZPGG:00096:00168
CGTGTCACTAGGCACAGGATTTTGTGTAGA
+
B;888///88;9CCABB@BBFD7B@?9999
@KZPGG:00097:00179
TACTGAGCTACACACACAGAAAGATTGGT
+
CDCB@@AA@AABBC:<=B@>>9>>0**)*
@KZPGG:00097:00180
AGCACTGTAGCTGTCACTAGTTACTTGT
+
@@CCCC:B:BBBCCBBBBB?=;9=>;>?
@KZPGG:00097:00189
AGCACTGTGGAGCTGTCACTAGTTACTTGTG
+
AA@<<<-,,2,,,,66A@@999>51/0*,,,
@KZPGG:00097:00198
ATCAGCACGGACACAGCAGAAC
+
9;BAA:949899944444442/
@KZPGG:00098:00180
ACGAGTGGCGTTCCCCATGTCGTAGGTACT
+
::86///7677,///*49;9;<@@?4891-
@KZPGG:00098:00198
TACTGAGTGCTACACACACAGAAAGATTGGTGCTGAC
+
888888-,,,,,,449994;=>>9>@>40,0,*0***
@KZPGG:00099:00196
CGTGTCTCTAGGCACAGGATTTTGTGTAGA
+
BD?;;111>;B@BCCCFAECCC9BC@99;9
@KZPGG:00099:00197
CGTGTCTGCTAGGCACAGGATTTTGTGTAGAGGC
+
BBA=A499999>;@ACCFBCDCKABAA<99442/
@KZPGG:00099:00198
TACTGAGCTACACACACAGAAAGATTGGTGCT
+
@?ACCDDCCCCCFDD?@?99909985090...
@KZPGG:00050:00203
TACTGAGCTACACACACAGAAAGA
+
A?B?BBBBABBBCCBBB=88>-81
@KZPGG:00050:00218
CGTGTCTCTAGGCACAGGATTTTGT
+
A@@BBBCBCDC@===@A??@BB/99
@KZPGG:00051:00221
CGTGTCTCTAGGCACAGGATTT
+
BBBCCCBBBB@;99111,////
@KZPGG:00051:00228
CGTGTCTCTAGGCACAGGATTTTGTG
+
CBBDCBCCCBB>:499969@AB/994
@KZPGG:00052:00223
CGTGTCTCTAGGCACAGGATTTTGTGT
+
BBBBBBBCCCB>=999?;@@@@/9994
@KZPGG:00052:00231
CGTGTCTCTAGGCACAGGATTTTGTG
+
ABBBCABBA??<99111-1111+///
@KZPGG:00052:00232
AGCACTGTAGCTGTCACTAGTTACTTGT
+
BABBCCBF:<<;99>999999611-+,,
@KZPGG:00052:00233
TACTGAGCTACA
+
9;4@@A999981
@KZPGG:00052:00238
TACTGAGCTACACA
+
99999>=9=4411-
@KZPGG:00053:00220
ACGAGTGCGTTCCCCATGTCGTAGGTATC
+
AAAABCCBAB>><<1=11111/4=77994
@KZPGG:00053:00238
ACGAGTGCGTTCCCCATGTC
+
CCBBB;<;;9<<<<0<-*((
@KZPGG:00053:00247
TACTGAGCTACACACACAGAAAGATTGGT
+
>?ABBCECBBBBCA?:>9444-99858@A
@KZPGG:00054:00214
ACGAGTGCGTTCCCCATGTCTAGGTATC
+
AABBBBCCCC?CA@4@999943311443
@KZPGG:00054:00225
AGCACTGTAGCTGTCACTAGTTACTTGT
+
@ACCCCDCDCCBBBCBBBBA?97:6,11
@KZPGG:00054:00240
ACGCTCGACATGCCCAGGTACAGGAG
+
@@B?B;<<BA@@>@99969899958/
@KZPGG:00055:00211
ACGAGTGCGTTCCCCATGTCTAG
+
BBC@@ABBB?@BB@2:9911/,*
@KZPGG:00055:00242
TAGTATCAGCCTCGCCATGATCGAGGTATC
+
44449999442344994448444/,*,,,,
@KZPGG:00055:00244
TATACGCTCTCA
+
AB?444/,,,,*
@KZPGG:00055:00247
CGTGTCTCTAGGCACAGGATTTTGTGTAG
+
BBBCBBAABCC@CEBBCD9999/9>>;<=
@KZPGG:00056:00219
ACGCTCGACATGCCCAGGTACAGGA
+
ABBBCBBBDBBBBB=8849899969
@KZPGG:00056:00222
ATCAGACACGGACACAGCAGAACACAC
+
BBDB?@@BCC?CCCCAAABBB?BBBCC
@KZPGG:00056:00226
CGTGTCTCTAGGCACAGGATTTTGTGTAG
+
BBBBBBCBBBB@BCBCDA@=@=4?>>;<@
@KZPGG:00057:00225
CGTGTCTCTAGGCACAGGATTTTGTGTAG
+
AB@@BBBBBBB@BCBCFA9949-9>@@B@
@KZPGG:00057:00228
TACTGAGCTACACACACAGAAAGATTGGT
+
BABBBCCBBBBBBCEB@=444-8=<<@@;
@KZPGG:00057:00247
CGTGTCTCTAGCACAGATTT
+
44444444944499//111+
@KZPGG:00058:00200
ATCAGACACTCGGACACAGCAGAACACA
+
8888><86////,//44499999949//
@KZPGG:00058:00243
ACGCTCGACATGCCCAGGTACAGGAG
+
ABBBB@AACCBBCB?BB?BACBE>A@
@KZPGG:00059:00227
CGTGTCTCTAGGCACAGGATTTTGTGTAG
+
BAAAAACCAAA@BAAAFB9949-9@@???
@KZPGG:00059:00245
ACGAGTGCGTTCCCATGTCGTAGGTACTC
+
BBBACBBB999<D?B<<;;<<BCCB===C
@KZPGG:00060:00231
CGTTTCTCTAGGCACAGGATTTTGTGTA
+
AABB>BBCBBB@B?A@C@:889/99>>A
@KZPGG:00061:00202
ACGAGTGCGTTCCCCATGTCGTAGGTACTC
+
@?BBBDDBBB=BA@4?;;;@@AAA?B<<<A
@KZPGG:00061:00210
ACGAGTGCGTTCCCCATGTCGTAGGTACTC
+
????BBBBBB@CA>7@9;;;<<@@A@<;9@
@KZPGG:00061:00219
TACTGAGCTACACACACAGAAAGATTGGT
+
BBDBCBCCBBBBCAA?;9444-9><<A?@
@KZPGG:00061:00229
CGTGTCTCTAGGCACAGGATTTTGTGTAG
+
BBBBBBCCCBB@BBCCDAAAA?6@=>==>
@KZPGG:00061:00234
ACGCTCGACATGCCCAGGTACAGGAG
+
BBBCCCCCJCBBBB>>>=@;@@B?BB
@KZPGG:00061:00237
CACTGTAGCTGTCACTAGTTACTTGT
+
>;6/11///.333339999<988689
@KZPGG:00061:00247
AGCACTGTAGCTGTCACTAGTTACTTGT
+
:;CHCC@BBCCBBBBBCCCA?;?>>;@A
@KZPGG:00062:00204
TACTGAGCTACACACACAGAAAGATTGGT
+
BBBEE:<>CCCCCCCCCCCCC?BB>:;:?
@KZPGG:00062:00245
AGCACTGTAGCTGTCACTAGTTACTTGT
+
<<HHBBBGBCDBBBBCBBF::6;??<@A
@KZPGG:00063:00201
CGTGTCTCTAGGCACAGGATTTTGTGTAG
+
BAA@@BBFBBB?BCCCF@BACC:BBB==@
@KZPGG:00063:00207
CGTGTCTCTAGGCACAGGATTTTGTGTAAGA
+
AABABBBBBBB@BBCCEACCCC6:::44599
@KZPGG:00063:00239
AGCACTGTAGCTGTCACTAGTTACTTGT
+
ABBBCBBFBBBDBBDBCBCDD@BBB8;;
@KZPGG:00063:00243
TACTGAGCTACACACACAGAAAGATTGGT
+
99<BCCCFCAAAB:;9>>>==9@@A>B@B
@KZPGG:00063:00248
CGTGTCTCTAGGCACAGGATTTTGTGTAAG
+
AAAAABBBDBB@BCCCCACCCC:C=@;978
@KZPGG:00064:00248
CGTGTCTCTAGGCACAGGATTTTGTGTAG
+
B:<<CCCBBCCBCAAAEBDCCC9AAA>>>
@KZPGG:00065:00232
ACGAGTGCGTTCCCCATGTCGTAGGTACTC
+
?@CCCCCCCC@CCB9B;;;;<<@B<?<;;A
@KZPGG:00065:00240
ACGAGTGCGTTCCCCATGTCGTAGGTACTC
+
AABBBCCC;85999/9999;<<@B@B=:<C
@KZPGG:00066:00202
ACGCTCGACATGCCCAGGTACAGGAG
+
B@@@BECDDDCA@A>@C@B>BCB>?@
@KZPGG:00066:00208
TACTGAGCTACACACACAGAAAGATTGGT
+
B===AAAAABBBBADD@A9996;@B@C@B
@KZPGG:00066:00243
ATCAGACACGGACACAGGTCAGAACACAC
+
C@;;9==999:;96/1/,/////,/4444
@KZPGG:00066:00247
CGTGTCTCTAGGCACAGGATTTTGTGTAG
+
BBBBBB@@@B@ABBBCC@CDDD9BBB==@
@KZPGG:00067:00240
ACGCTCGACATGCCCAGGTACAGGAG
+
BAAAB?@@DDDBBB>BA?ABB?B>@@
@KZPGG:00068:00206
ACGAGTACGTTCCCCATGTCGTAGGTACTC
+
BBBBBBBA@?=AEE9C<=;CCCAA@@<=<C
@KZPGG:00068:00234
TACTGAGCTACACACACAGAAAGATTGGT
+
BBBBBBBB@BBBABCDA;444-9><<AAC
@KZPGG:00068:00235
ACGAGTGCGTTCCCCATGTCGTAGGTACTC
+
@AA9:=CCCA<@@=4?999991;;::211>
@KZPGG:00068:00236
ACGAGTGCGTTCCCCATGTCGTAGGTACTC
+
AAAAABBBBB?BCC:B::99<<AB?B===C
@KZPGG:00069:00226
TACTGAGCTACACACACAGAAAGATTGGT
+
B@AABBBBABBBBCCC@A9996;A>@C@B
@KZPGG:00069:00234
AGCACTGTAGCTGTCACTAGTTACTTGT
+
??BBCBDCBBBBBBBBBBBAAABBB?@@
@KZPGG:00070:00203
TACTGAGCTACACACACAGAAAGATTGGT
+
C?F@BACCDCDAAAAA>>>>>9>=>;?;8
@KZPGG:00070:00204
CGTGTCTCTAGGCACAGGATTTTGTGTAG
+
AAAABBCDBAB@BCCCCBCCFC:CCD999
@KZPGG:00070:00212
AGCACTGTAGCTGTCACTAGTTACTTGT
+
@?BCCBDCCBCCBBBBBBBBB@CBB=??
@KZPGG:00071:00222
AGCACTGTAGATGTCACTAGTTACTTGT
+
BBAABCCGBAAACBBDCCD@@=??B=?@
@KZPGG:00071:00226
CGTGTCTCTAGGCACAGGATTTTGTGTAG
+
BBABBBBDBBB@BBBBC?CCCC:CCB===
@KZPGG:00072:00201
TACTGAGCTACACACACAGAAAGATTGGT
+
A@AACAAAAAACCCCD@B;8809>>>BBB
@KZPGG:00072:00229
TACTGAGCTACACACACAGAAAGATTGGT
+
@???BBCBBBBBBCEBBA;94-9>>>B@C
@KZPGG:00072:00239
ACGCATCGACATGCCCAGTACAG
+
//4449994444448-444/,,,
@KZPGG:00073:00200
CGTGTCTCTAGGGACAGGATTTTGTGTAG
+
BBCBAA?@?4;;7;@CC?BBDDAB=;1--
@KZPGG:00073:00204
CGTGTCTCTAGGCACAGGATTTTGTGTAG
+
BBBBBFCDGBB?BCCCC@FCCA:CCC99;
@KZPGG:00073:00215
ACGAGTGCGTTCCCCATGTCGTAGGTACTC
+
@@B@@BAAAA@ACC:C:::CCBCC@A<==C
@KZPGG:00073:00225
ACGAGTGCGTTCCCCATGTCGTAGGTACTC
+
@@AAABBCBC?BBA9B@??BBCBB@?:<<D
@KZPGG:00073:00235
ACGAGTGCGTTCCCCATGCGTAGGTACTCC
+
?ACCCEBBCC@CDD:DBB;;9>?=?AADCA
@KZPGG:00073:00240
AGCACTGTAGATGTCACTAGTTACTTGT
+
ABABBBCBBBCDAB@CCBDAB@DBB@CA
@KZPGG:00074:00204
CGTGTCTCTAGGCACAGGATTTTGTGTAG
+
BBB?@@BBCCC@BBCDNCA??=6=99>@@
@KZPGG:00074:00223
TACTGAGCTACACACACAGAAAGATTGGT
+
B???ABBBABBBBBCD;;444-9@?>C@C
@KZPGG:00074:00244
AGCACTGTAGCTGTCACTAGTTACTTGT
+
:;CDCB@CBBBBBBBBBCCAAB@>>;=>
@KZPGG:00075:00208
ACGAGTGCGTTCCCCATGTCGTAGGTACTC
+
>@BBBDB>882999-9@@>@B<;;=?@@@B
@KZPGG:00075:00215
TACTGAGCTACACACACAGAAAGATTGGT
+
CBCBBBBBBB@@AAAA@ACBA>CBB=@=@
@KZPGG:00075:00219
TACTGAGCTACACACACAGAAAGATTGGT
+
B@AABABAABBBBCCDCBBBB?BDC@B@C
@KZPGG:00075:00232
AGCACTGTAGCTGTCACTAGTTACTTGT
+
@>BCCCDCBBBABBBBBCCA?=?==<B@
@KZPGG:00075:00246
TACTGAGCTACACACACAGAAAGATTGGT
+
A@AABBCBBBBBBBDDBB9996:=@?C@C
@KZPGG:00076:00208
TACTGAGCTACACACACAGAAAGATTGGT
+
B@A?BBCDAAABEDC@@B;9909>>;??B
@KZPGG:00076:00227
CGTGTCTCTAGGCACAGGATTTTGTGTAG
+
BBBABBDDA@@@BCCCD@CBCF:DCB99;
@KZPGG:00076:00243
CGTGTCTCTAGGCACAGGATTTTGTGTAG
+
BAAAABDDA@?@BCECCCCBFC:CCB99;
@KZPGG:00077:00204
CGTGTCTCTAGGCACAGGATTTTGTGTAG
+
ABBCAA@@99969@@DB?BBDC8@AB<<9
@KZPGG:00077:00217
CGTGTCTCTAGGCACAGGATTTTGTGTAGA
+
CCBBBDCB:;;79A>=@<?>>>4>B@9999
@KZPGG:00077:00221
TACTGAGCTACACACACAGAAAGATTGGT
+
B@A?BBBBBBBBBCCCCC@@@<@BA@FED
@KZPGG:00077:00228
ACGAGTGCGTTCCCCATGTCGTAGGTACTC
+
BBBABBBBBA<@==294;;@BA@F@;<=<C
@KZPGG:00077:00244
TACTGAGCTACACACACAGAAAGATTGGT
+
@??BCCBBBBBBBCCECB9998:><?C@C
@KZPGG:00078:00203
TCTCTATGCGCTCCACATGTCTAAGGT
+
CCCB@@ACAAB?==@AA@A@@9959<?
@KZPGG:00078:00211
TACTGAGCTACACACACAGAAAGATTGGT
+
A===@@BBAB?ABCCDBB;9969>>=@?A
@KZPGG:00078:00234
CGTGTCTCTAGGCACAGGATTTTGTGTAG
+
AAAAABCDAAB?AB>AB?BBCC9CBB;;;
@KZPGG:00079:00227
CGTGTCTCTAGGCACAGGATTTTGTGTAAGGC
+
CCBBBBFC??AACD@@A?AACC7@@?;85<<>
@KZPGG:00079:00240
TCTCTATGCGCTCCACATGTCTAAGGTA
+
BAAAAAACBDCBB@BBBDBA>:96;>@@
@KZPGG:00080:00216
ACGAGTGCGTTCCCCATGTCGTAGGTAC
+
BBA@BBDB>;2944,9>>@BCBBA@@AA
@KZPGG:00080:00224
CGTGTCTCTAGGCACAGGATTTTGTGTAG
+
BBBBBFCCABA?BBBBC?EECC:CCC;;;
@KZPGG:00080:00230
TCTCTATGCGCTCCACATGTCTAAGGTA
+
BBAACCABABDBC@CBBB;<9A><@A<<
@KZPGG:00080:00238
ACGAGTGCGTTCCCCATGTCGTAGGTACTC
+
??AABCDA==8>>=4?AA@CCB@A?:;;BA
@KZPGG:00081:00209
TACTGAGCTACACACACAGAAAGATTGGT
+
C:<<B;<<A;;<ACBA@A@@@<@C>;>::
@KZPGG:00081:00213
TACTGAGCTACACACACAGAAAGATTGGT
+
B?@@CBBBBB@@A@<<9@=@@=@BD@B@A
@KZPGG:00081:00227
TACTGAGCTACACACACAGAAAGATTGGT
+
B@AABABBCCBBBECBBC@@@<@B@>B@B
@KZPGG:00081:00235
AGCACTGTAGCTGTCACTAGTTACTTGT
+
@@BCCCDBBBCCBCBBCCBCB?B;;89>
@KZPGG:00081:00242
ATCAGACACGACACAGCAAGAACACTACGA
+
C<7444444449;;444499;244444444
@KZPGG:00082:00205
CGTGTCTCTAGGCACAGGATTTTGTGTAGA
+
BBBBBECDA@??BBBBEDC>B>9>=;1111
@KZPGG:00082:00209
AGCACTGTAGCTGTCACTAGTTACTTGT
+
@@CCCDDAABCBEBBABBBA@=@@A=AA
@KZPGG:00082:00211
AGCACTGTAGCTGTCACTAGTTACTTGT
+
A@CCCCDBBBBBBBBBBBCDD@FAA>BB
@KZPGG:00082:00216
TACTGAGCTACACACACAGAAAGATTGGT
+
B@??BBCBABAABBCBCB;88-9>>;>>A
@KZPGG:00083:00205
CGTGTCTCTAGGCACAGGATTTTGTGTAG
+
BBBCCBDCBBC>AACCE?BBBB7ABD;;<
@KZPGG:00083:00225
CGTGTCTCTAGGCACAGGATTTTGTTTAGA
+
BBBBBCCD@@@@CCBBDACCHH9CCCBC@A
@KZPGG:00083:00244
TATTGAGCTACACACACAGAAAGATTGGTG
+
BBB@BBCAA?BBBCBB<<<CCACBB?A@?>
@KZPGG:00084:00205
TACTGAGCTACACACACAGAAAGATTGGT
+
BAABCBCBBCAAAFDDCDBGD?BDC@C@C
@KZPGG:00084:00211
TACTGAGCTACACACACAGAAAGATTGGT
+
@??BC?A@BB??ABA?>@99909?><@=@
@KZPGG:00084:00214
CGTGTCTCTAGGCACAGGATTTTGTGTAGA
+
BDCDBBCA9<969@>AA?BBDL8A@A9984
@KZPGG:00084:00219
TACTGAGCTACACACACAGAAAGATTGGT
+
BBB@AAA@CCAAADDCCCCCD>@@@@D@D
@KZPGG:00084:00225
CGTGTCTCTAGGCACAGGATTTTGTGTAG
+
BBAABCCCABB@BCCCC?CCCD:CAA;;;
@KZPGG:00084:00232
TACTGAGCTACACACACAGAAAGATTGGT
+
BBBCB?A@B@@A<<<<9@>@@<@AA=A=@
@KZPGG:00085:00230
ATCAGACACGGACACAGCAGAACACAC
+
BACBAABCCB?ABCCA@ACCC?BCB?A
@KZPGG:00086:00239
AGCACTGTAGCTGTCACTAGTTACTTGT
+
;;CCCCDCBBBBBBBBBDCA?B@@A<AA
@KZPGG:00087:00232
AACACTGTAGCTGTCACTAGTTACTTGT
+
A>BCDCCBBBBBBBBBBCBCB=@>>;>9
@KZPGG:00089:00232
TCTCTATGCGCTCCACATGTCTAAGGT
+
DCCABBBCBABBB>BBCABA?;959<9
@KZPGG:00089:00238
CGTGTCTCTAGGCACAGGATTTTGTGTAG
+
BBBBBECCA@A@CCBBGEECGD9BAA;99
@KZPGG:00090:00216
AGCACTGTAGCTGTCACTAATTACTTGT
+
<<AA=A>:<BCCDBBBDCC@C=944994
@KZPGG:00090:00219
CGTGTCTCTAGGCACAGGATTTTGTGTAGA
+
CCBBCCCE=<<>A@9<<?AABC6>?@9984
@KZPGG:00091:00239
TACTGAGCTACACACACAGAAAGATTGGT
+
BBBBBBDBBBBCCCAAAC@@@<ACB@C@E
@KZPGG:00091:00244
ACGCTCGACATGCCCAGGTACAGGAG
+
B:;;CCBBECHBCD?AA@BBBA@699
@KZPGG:00091:00249
CGTGTCTCTAGGCACAGGATTTTGTGTAGA
+
BBBBBCDDCBB?ABAAB?BBDC:CBB;;<@
@KZPGG:00092:00220
CGTGTCTCTAGGCACAGGATTTTGTGTAGA
+
CJBDC@@@;;<=@B@>?=>ABB4A>>9999
@KZPGG:00092:00231
AGCACTGTAGCTGTCACTAGTTGACTTGTG
+
>>994444@9@@==A8867//,///65066
@KZPGG:00092:00232
TACTGAGCTACACACACAGAAAGATTGGT
+
BBBBC@AACCBBBDCBBGBBB?BCD@C@B
@KZPGG:00093:00249
TACTGAGCTACACACACAGAAAGATTGGTGCT
+
BBBBB@A@@@@AAA999@88804871313111
@KZPGG:00094:00232
CGTGTCTCTAGGCACAGGATTTTGTTTAGA
+
BCBBEDCC@@A@CBABC?BAEE9CBA<>?>
@KZPGG:00094:00239
TACTGAGCTACACACACAGAAAGATTGGTCG
+
BBBBB?AABBBCCCBA@B999191.,.,..4
@KZPGG:00094:00241
TACTAAGCTACACACACAGAAAGATTGGTGCTG
+
ABBBC>AABBBBAAAA@?999088777131113
@KZPGG:00094:00247
TACTGAGCTACACACACAGAAAGATTGGT
+
B???BBBBBBBBECA?@?99909>>;><<
@KZPGG:00095:00214
ACGAGTGCGTTCCCCATGTCGTAGGTACTC
+
BBBBBA=:>>5999/9?B@ABACA=?@>>?
@KZPGG:00095:00235
CGTGTCTCTAGGCACAGGATTTTGTGTAG
+
BCBBBBCCABB?BABBCBEBCC:CA@;;<
@KZPGG:00095:00238
CGTGTCTCTAGGCACAGGATTTTGTGTAAGAG
+
BBBBDCCCA@?>A=ABCAA>AB5<::11,1//
@KZPGG:00095:00239
AGCACTGTAGCTGTCACTAGTTACTTGT
+
>?BCCCBCCBCBBBBBBBBB@;999544
@KZPGG:00095:00240
CGTGTCTCTAGGCACAGGATTTTGTGTAG
+
BBCDCDBBAAA@BBBBB?CBCC9BAA;99
@KZPGG:00095:00242
TGATACGTCTCCTTCCTTAGTTACTTCAG
+
BBBAA@=??8;7<ABACDDAA?ACC=AAA
@KZPGG:00095:00246
AGCACTGTAGCTGTCACTAGTTACTTGT
+
??BCCCDBBBBABBCBBAABA=@>@>@9
@KZPGG:00096:00230
CGTGTCTCTAGGCACAGGATTTTGTGTAGA
+
CCBBFDBA==@;>@??B=??BA4@999984
@KZPGG:00097:00215
CGTGTCTCTAGGCACAGGATTTTGTGTAAGGCAGC
+
BCCDDA??@=@=@@@AG?CACD:>?88=+-+,,,,
@KZPGG:00097:00236
ACGAGTGCGTTCCCCATGTCGTAGGTACTC
+
A@BBBBBCCB>AAA9ABBBBD@@@@:;;CA
@KZPGG:00097:00242
ACGAGTGCGTTCCCCATGTCGTAGGTACTC
+
?@CCCCA@AC@CCE9=<B;44444934/8/
@KZPGG:00097:00249
AGCACTGTAGCTGTCACTAGTTACTTGT
+
ABBBCCBCCBCCBBBBBCDCC?A@A>@9
@KZPGG:00098:00223
CGTGTCTCTAGGCACAGGATTTTGTGTAGA
+
BDCCBBCC?=@=@A>@A>BBBC7BAA<999
@KZPGG:00099:00201
ACGAGTGCGTTCCCCATGTCGTAGGTACTC
+
;:88///8887;;;6AABBBB@A?;899>9
@KZPGG:00099:00208
AGCACTGTAACTGTCACTAGTTACTTGTG
+
C;;2@11/1:869>=>?>>4424482444
@KZPGG:00099:00212
AGCACTGTAGCTGTCACTAGTTACTTGT
+
>>BCHFAAACCCEBDBA=A99599>;84
@KZPGG:00099:00215
TACTGAGCTACACACACAGAAAGATTGGTG
+
C@BACBBBBB@@@>999>444-44313131
@KZPGG:00099:00230
CGTGTCTCTAGGCACAGGATTTTGTGTAGAG
+
BBBBBCCCBBB@BBBC======07;81111/
@KZPGG:00099:00232
AGCACTGTAGCTGTCACTAGTTACTTGT
+
;;CCDEDCBBCBBBBBBBAA?599><>9
@KZPGG:00099:00237
TACTGAGCTACACACACAGAAAGATTGGT
+
BAAABBCBBB@@ACB@@B999099847;7
@KZPGG:00050:00286
CGTGTCTCTAGGCACAGGATTTTGTGTAG
+
CBB@949999959999924444,444449
@KZPGG:00051:00253
ACGCTCGACATGCCCAGGTACAGGA
+
>@BBB@AAB@@>=@99959899959
@KZPGG:00051:00268
ACGAGTGCGTTCCCCATGTCGTAGGTATC
+
AABBBBB>882999/9999998=><??==
@KZPGG:00052:00251
ACGAGTGCGTTCCCCATGTCGTAGGTACTC
+
??ABBCCB998<AB4A<<<<<2<<:<1/1:
@KZPGG:00052:00261
ACGCTCGACATGCCCAGGTACAGGAG
+
BBBBBAAADAABAC@@?=@:999599
@KZPGG:00053:00254
ATCAGACACGGACACAG
+
?>CB94;>99599111,
@KZPGG:00053:00265
ACGCTCGACATGCCCAGGTACAGGAG
+
B:<<ECCDCCCBAA<9859899969@
@KZPGG:00053:00296
TACTGAGCTACACACACAGAAAGATTGGT
+
BBBBBBDBBAEBCCD;@:844-9>><A@B
@KZPGG:00054:00264
CGTGTCTCTAGGCACAGGATTTTGTGTAG
+
BBBBBBCFAAA@BCCBC?;::;-9@C>@@
@KZPGG:00054:00272
TACTGAGCTACACACACAGA
+
444944;;;9944161////
@KZPGG:00055:00264
TACTGAGCTACACACACAGAAAGATTGGT
+
BBBCBBBBBBBBBBC@;;444-9984;@C
@KZPGG:00055:00282
AGCACTGTAGCAGTCACTAGTTACTTGT
+
BBBBCBBBBAA<<<@AA@ABB>ABC9;<
@KZPGG:00055:00289
TACTGAGCTACACACACAGAAAGATTGGT
+
ABCBBBBBBBBBCBA?>=8885>>@?B@C
@KZPGG:00055:00290
TCTCTATGCGCTCCACATGTCTAAGGT
+
BCAAAAACCCCBB?B@48999@><@<A
@KZPGG:00055:00298
TACTGAGCTACACACACAGAAAGATTGGT
+
A???BBBBBBBBBBDCA@9996;?A?C@C
@KZPGG:00055:00299
CGTGTCTCTAGGCACAGGATTTTGTGTAG
+
BBBBBBAAABC@BAAAC@EDDH9AA@>>>
@KZPGG:00056:00259
CGTGTCTCTAGGCACAGGATTTTGTGTAG
+
CCBCCCDCAAAACDCAA?ACCA6;;9>>@
@KZPGG:00056:00268
AGCACTGTAGCTGTCACTAGTTACTTGT
+
AACCCCCDCCB;;;@@@>;<<=@>>599
@KZPGG:00056:00278
TACTGAACTACACACACAGAAAGATTGGTGC
+
BBBBBB?BCDCCBAA=>8873,8>>;@>BBB
@KZPGG:00056:00280
ACGCTCGACATGCCCAGGTACAGGAG
+
BABBB@@ADBBABB>?A>@;@@@=@@
@KZPGG:00056:00283
CGTGTCTCTAGGCACAGGATTTTGTGTAG
+
BBBACEC@AAB=@ABBHCDFHH9CA@@AA
@KZPGG:00056:00287
TACTGAGCTACACACACAGAAAGATTGGT
+
BBBBCBCDCBBCCCD;?:984-9@><@@D
@KZPGG:00057:00253
CGTGTCTCTAGGCACAGGATTTTGTGTA
+
BB@@BBBBBBB@BBFBB@9449-9@@?@
@KZPGG:00057:00284
AGCACTGTAGCTGTCACTAGTTACTTGT
+
CCCBDCEC=<<BAAACAA=:;59==599
@KZPGG:00057:00291
ACGCTCGACATGCCCAGGTACAGGAG
+
BBBBC:;:FCBCCB>BBABBCCC;;<
@KZPGG:00058:00295
TACTGAGCTACACACACAAGAAAGATTGGT
+
BABBBBCBBBB@C:::1111A@88;>>@57
@KZPGG:00059:00266
CGTGTCTCTAGGCACAGGATTTTGTGT
+
@@@@ABBAAAB>?>?9969999/9999
@KZPGG:00059:00269
ACGCTCGACATGCCCAGGTACAGAAG
+
BAABB??AFCC???<??9:9?89969
@KZPGG:00059:00297
TACTGAGCTACACACACAGAAAGATTGGT
+
@BBBBBBBBCBCCAA?A?988-;?<>A@@
@KZPGG:00060:00256
TCTCTATGCGCTCCACACTGTCTAAGGGTA
+
48444;:9>99992449449999>444-44
@KZPGG:00060:00258
CGTGTCTCTAGGCACAGGATTTTGTGTAAAGC
+
BBBBBBDDAAA?BBEDFCA??=4>?>99919@
@KZPGG:00060:00259
CGTGTCTCTAGGCACAGGATTTTGTGTAG
+
CCABCBCCAAABBAAADACCBA9BB>>>>
@KZPGG:00061:00273
CGTGTCTCTAGGCACAGGATTTTGTGTAG
+
BABBEDDEAAA@C;<<FCCCCC9@@=;;;
@KZPGG:00061:00275
ACGAGTGCGTTCCCCATGTCGTAGGTACTC
+
??BBBCCB?><@A94?;;;@AABC@@=@AD
@KZPGG:00061:00277
TACTGAGCTACACACACAGAAAGATTGGT
+
ABDBB?AABBCDCCCCCCBBB?BCB@B@A
@KZPGG:00062:00268
TACTGAGCTACACACACAGAAAGATTGGT
+
C:><A@CAA99;994994444-49B@DAB
@KZPGG:00063:00276
CGTGTCTCTAGGCACAGGATTTTGTGTAG
+
AAAAABCDBBB?BBCBCBCBBB:CCB@@@
@KZPGG:00063:00284
TACTGAGCTACACACACAGAAAGATTGGT
+
BBBBCBCBBBBCBADACB@>?<@AB@B@A
@KZPGG:00063:00287
TACTGAGCTACACACACAGAAAGATTGGT
+
BBBBBBCDBBBAACB@@C984-9>><@@C
@KZPGG:00064:00254
ACGCTCGACATGCCCAGGTACAGGAG
+
B?@@CBBCFCBBBB@AB>A?B?B?BB
@KZPGG:00064:00279
TACTGAGCTACACACACAGAAAGATTGGT
+
B???BBBBBBBBBBC@;;844-9@?>B@C
@KZPGG:00064:00291
AGCACTGTAGCTGTCACTAGTTACTTGT
+
@@HBBBBEBBBEBBCCCBCEC@BBA8;;
@KZPGG:00064:00298
TGATACGTCTCCCTTCCTTAGTTACTTCAGT
+
>>>744494449-424248888744489999
@KZPGG:00065:00256
ACGAGTGCGTTCCCCATGTCGTAGGTACTC
+
@@@@BCCC??=ACC:D::9BCBCC@B<?>C
@KZPGG:00065:00265
CGTGTCTCTAGGCACAGGATTTTGTGTAG
+
BBAABBDBBBB@BBBBCACCCC9BBA===
@KZPGG:00066:00261
AGCACTGTAGCTGTCACTAGTTACTTGT
+
@ABCCEDC@ACBBBFAAACEC@CBB9<<
@KZPGG:00066:00267
AGCACTGTAGCTGTCACTAGTTACTTGT
+
A@CCDCDE??ACBCBBBCD::69>>6;;
@KZPGG:00066:00276
AGCACTGTAGCAGTCACTAGTTACTTGT
+
BBBBECCCAAACDDCCCBBBB@DDDA@@
@KZPGG:00066:00291
TAGTATCAGCCTCGCCATGACGAAGGTATTCC
+
BAB??ADCDDBBB>=;=>>>><;8<D@>A@BA
@KZPGG:00066:00298
ACGCTCGACATGCCCAGGTACAGGAG
+
AABBCBBDCCCBBC>A@>A@B>B;9<
@KZPGG:00067:00250
TACTGAGCTACACACACAGAAAGATTGGT
+
B??ABBBB?@AAACCDA:444-9>?>C@B
@KZPGG:00067:00266
TACTGAGCTACACACACAGAAAGATTGGT
+
BABBCBFBCBCCC@AACBBBB<@>B:;<?
@KZPGG:00067:00287
ACGCTCGACATGCCCAGGTACAGGAG
+
BBBECCCCCAAACN@@@=::9?@7;;
@KZPGG:00067:00294
ATATCGCGAGGGTATGGAAGACTCTATA
+
C@???BBCBDD=CCCC>A?BCDBB?<?6
@KZPGG:00067:00299
AGCACTGTAGCTGTCACTAGTTACTTGT
+
@?BCCBCCBBBBBBBBBDC::6:==8@A
@KZPGG:00068:00251
TACTGAGCTACACACACAGAAAGATTGGT
+
B??BBBBBBBBBABDC@A944-9><<A@C
@KZPGG:00068:00253
TCTCTATGCGCTCCACATGTCTAAGGT
+
BAAAAAACBCCBB@CCCBEBBA?=A@B
@KZPGG:00068:00260
AGCACTGTAGCTGTCACTAGTTA
+
CCCCCCA?=;:4444>81111,,
@KZPGG:00068:00272
ACGCTCGACATGCCCAGGTACAGGAG
+
B@BACCBABBB@@@<@B@CACBC;;<
@KZPGG:00068:00278
TACTGAGCTACACACACAGAAAGATTGGT
+
BAAABBCCBBBBBCCCCB???=@AB@B@B
@KZPGG:00068:00296
ACGAGTGCGTTCCCCATGTCGTAGGTACTC
+
AAAABCBB??=@DD:D:::BCB@A@@<==C
@KZPGG:00069:00266
TACTGAGCTACACACACAGAAATGATTGGTG
+
B;<<;;;C9994444//////+///.37777
@KZPGG:00069:00270
ACGCTCGACATGCCCAGGTACAGGAG
+
BAABBBBBFDDBBA=>?<=<B9==>@
@KZPGG:00069:00283
TACTGAGCTACACACACAGAAAGATTGGT
+
?>>>ABBBBABBBCA?@?984-9><=A@C
@KZPGG:00069:00288
ACGCTCGACATGCCCAGGTACAGGAG
+
BABBBBBCECBBBB?CB@CBCCC::<
@KZPGG:00069:00292
ACGAGTGCGTTCCCCATGTCGTAGGTACTC
+
BBBBBBBBBB@BCH:C::9>@@>@>@<=<B
@KZPGG:00070:00266
AGCACTGTAGCTGTCACTAGTTACTTGT
+
?>BCCDDBAAB@AABBBCD::8:?=<?B
@KZPGG:00071:00255
TACTGAGCTACACACACAGAAAGATTGGT
+
?@ACDECC@ABCCCAAAA;;;8;AA=A>@
@KZPGG:00071:00272
AGCACTGTAGCTGTCACTAGTTACTTGT
+
CBBB<<<?CBBCBCDCCBCDC@CCC;<<
@KZPGG:00071:00285
TGATACGTCTCCTTCCTTAGTTACTTCA
+
BBB@???BBBB?@?B@D@BA@=@>=;?D
@KZPGG:00071:00292
CGTGTCTCTAGGCACAGGATTTTGTGTAG
+
BBAAABCDBBB@BCCCE@CCCC9BBB99;
@KZPGG:00071:00295
ACGAGTGCGTTCCCCATGTCGTAGGTACTC
+
@@AAABBCA?;@=92?;;;BBBCC@@<=<C
@KZPGG:00072:00259
ATCAGACACGGACACAGCAGAACACAC
+
>>899944442/////6888=<C;997
@KZPGG:00072:00261
ACGCTCGACATGCCCAGGTACAGGAG
+
B?@@ABBBCCCB@@<9:49<A>==@@
@KZPGG:00072:00263
AGCACTGTAGCTGTCACTAGTTACTTGT
+
ABBBCCCDBBCCCCCBBDCAA=@B@>BB
@KZPGG:00072:00267
TACTGAGCTACACACACAGAAAGATTGGT
+
@BCBBBBBBBBBBCECCCCCB>ABB@B><
@KZPGG:00072:00270
TACTGAGCTACACACACAGAAAGATTGGT
+
A?BBBBBBABCCDCEGBCA@@>ADC@C@B
@KZPGG:00072:00273
ACGCTCGACATGCCCAGGTACAGGAG
+
=8;8999=B@>>AB699<8>944244
@KZPGG:00072:00274
ACGAGTGCGTTCCCCATGTCGTAGGTACTC
+
B@@?BCBA=82994,9>>@@BBAA?@<==F
@KZPGG:00072:00281
AGCACTGTAGCTGTCACTAGTTACTTGT
+
@@BCDCCCBCCBBBBBBBCED@BBB>@@
@KZPGG:00072:00296
AGCACTGTAGCTGTCACTAGTTACTTGT
+
??BCCB@DAABBBBBBBCCBA?A??=?B
@KZPGG:00073:00260
TACTGAGCTACACACACAGAAAGATTGGT
+
B@AABBCBBBBCCCCCC>;996;@@?B@C
@KZPGG:00073:00270
TACTGAGCTACACACACAGAAAGATTGGT
+
A@BADBCBCBBBBBCDCCCCC>CCC?B=@
@KZPGG:00073:00272
ACGAGTGCGTTCCCCATGTCGTAGGTACTC
+
BBCCCCEAB@=@>=4?;;;BCBAB@C<=>B
@KZPGG:00073:00290
CGTGTCTCTAGGCACAGGATTTTGTGTAGAG
+
BBBBBAAC@BB@CCDCCACBBB6>@;44999
@KZPGG:00074:00255
CGTGTCTCTAGGCACAGGATTTTGTGTAG
+
BBABDCCC::;@CCCCDEBCCC:CCA=:9
@KZPGG:00074:00264
ACGAGTGCGTTCCCCATGTCGTAGGTACTC
+
??BABCCB@@>ACB9B@@@BCBCB@8<<<C
@KZPGG:00074:00279
ACGAGTGCGTTCCCCATGTCGTAGGTACTC
+
??@@BCCB?=;=992?>@@BBBAB?A<==C
@KZPGG:00074:00294
ACGCTCGACATGCCCAGGTACAGGAG
+
BAAABBBBCB?BCC>A@=?BCAB>?@
@KZPGG:00074:00296
CGTGTCTCTAGGCACAGGATTTTGTGTAG
+
CCCECCCD<:=@CCCDEACCCC9BB@>99
@KZPGG:00075:00252
CGTGTCTCTAGGCACAGGATTTTGTGTAG
+
BBBBCCBCA@?=@BBCCBBBCC:CDE9;;
@KZPGG:00075:00254
TACTGAGCTACACACACAGAAAGATTGGT
+
A@AAB?BBBBBBBCCC@A;94-9><<A@C
@KZPGG:00075:00266
AGCACTGTAGCTGTCACTAGTTACTTGT
+
@BCCDCCCBCCBCCCBBBBB?;@@B>BC
@KZPGG:00075:00284
TACTGAGCTACACACACAGAAAGATTGGT
+
?@?@ACECABEEAADCBBBCC?BBA?B?B
@KZPGG:00076:00256
AGCACTGTAGCTGTCACTAGTTACTTGT
+
@@CECBBCBBCBBBBBBBB::6:@>;@B
@KZPGG:00076:00262
CGTGTCTCTAGGCACAGGATTTTGTGTAG
+
BBBBBCDDABA?@A==ADBBBB9BBB@@@
@KZPGG:00076:00271
ATATCGCGAGGGTATGGAAGACTCTATAG
+
BCBB@@@BBBCADDCC?GABC?<@@@???
@KZPGG:00076:00284
TACTGAGCTACACACACAGAAAGATTGGT
+
B@AABBBBBABBBCB@?;884-99858=>
@KZPGG:00077:00250
ACGAGTGCGTTCCCCATGTCGTAGGTACTC
+
AABBBBBABB@CGC:CD@ABBBBB@A<>>C
@KZPGG:00077:00251
CGTGTCTCTAGGCACAGGATTTTGTGTAG
+
BBBBCCBB;;<59B@>?=9999/9A@99<
@KZPGG:00077:00257
CGTGTCTCTAGGCACAGGATTTTGTGTAG
+
BBCBCCCB@@A=@CBBC@CCCC9BCC;;;
@KZPGG:00077:00281
CGTGTCTCTAGACACAGGATTTTGTGTAG
+
AACCCCDDAABCCC??@>B@@B7@@@:;<
@KZPGG:00077:00285
ACGCTCGACATGCCCAGGTACAGGAG
+
BBBABBCCECBAAB?BB@BCBBB>?A
@KZPGG:00077:00290
AGCACTGTAGCTGTCACTAGTTACTTGT
+
??BCCFBBBCCABBBBCBCCA?A=?<@@
@KZPGG:00077:00292
TACTGAGCTACACACACAGAAAGATTGGT
+
B???CBBBBBCCDCCDB@;;96;A@?C@E
@KZPGG:00078:00259
ACGCTCGACATGCCCAGGTACAGGAG
+
B@?@?BBBBCCBBB?CC@FCCCC;:<
@KZPGG:00078:00263
ACGCTCGACATGCCCAGGTACAGGAG
+
;;99@ABABBB@@@<>@;=799><>>
@KZPGG:00078:00269
ACGAGTGCGTTCCCCATGTCGTAGGTACTC
+
??AABCBBBB>A==6?;;;CCCBB@C<<<C
@KZPGG:00078:00280
CGTGTCTCTAGGCACAGGATTTTGTGTAGA
+
BDBAAABCAAA@ABBCC@CCBC:BB;4499
@KZPGG:00078:00284
TGATACGTCTCCTTCCTTAGTTACATTCAG
+
9<;B;994187+-*,*,*,,/,44442494
@KZPGG:00079:00256
TACTGAGCTACACACACAGAAAGATTGGT
+
A?BBBBDDBBBBCCA@?D99909??=A?B
@KZPGG:00079:00290
TGATACGTCTCCTTCCTTAGTTACTTCA
+
BBB?BBBBBBB@B@A@C@A@B@BBF@CC
@KZPGG:00079:00292
TACTGAGCTACACACACAGAAAGATTGGT
+
B???BBBBBBBBBBCBA;9996;AA@C@C
@KZPGG:00080:00262
CGTGTCTCTAGGCACAGGATTTTGTGTAG
+
CBAABCBC:;<>ACCCIDBBBB:CCC99;
@KZPGG:00080:00268
TCTCTATGCGCTCCACATGTCTAAGGT
+
CCCCAAAB?BBBC@BBBBCBCA@=A?B
@KZPGG:00081:00253
ACGAGTGCGTTCCCCATGTCGTAGGTACTC
+
BBB@BBDB?=;@@=2@@ABBBB@B>9;;<C
@KZPGG:00082:00270
CGTGTCTCTAGGCACAGGATTTTGTGTAG
+
BBB@BBCCBBB@BCBBG?BCHD:CBB99;
@KZPGG:00082:00288
AGCACTGTAGCTGTCACTAGATTACTTGT
+
99994499>9>944444:94442444244
@KZPGG:00083:00280
AGCACTGTAGCTGTCACTAGTTACTTGT
+
<<CBCCEDDBBBDBCBCBBBC@B@@=@A
@KZPGG:00083:00281
TACTGAGCTACACACACAGAAAGATTGGT
+
CABBCBCBA@@CAAAA?@99919A>=@@B
@KZPGG:00083:00289
ATATCGCGAGGGTATGGAAGACTCTATAG
+
=<9<<A>B;<<<<CCD@C@CBCCBA;::7
@KZPGG:00083:00291
TACTGAGCTACACACACAGAAAGATTGGT
+
BBAABBBAACBCCAECCECCC?CBC@C@C
@KZPGG:00083:00292
AGCACTGTAGCTGTCACTAGTTACTTGT
+
BABBCCCDBBCCCCCBBB@A@@BBB>?@
@KZPGG:00083:00298
TACTGAGCTACACACACAGAAAGATTGGT
+
CBCCC;@<CCCCCCCCCCBBB=BCD@CAA
@KZPGG:00084:00251
AGCACTGTAGCTGTCACTAGTTACTTGT
+
9;@===::9@B?A@<;;@@=D@BBB@B<
@KZPGG:00084:00262
ACGAGTGCGTTCCCCATGTCGTAGGTACTC
+
BABBCB=9>>5999/99AA@A=;;>;<<BA
@KZPGG:00084:00274
TCTCTATGCGCTCCACATGTCTAAGGTAC
+
@;;9>@@@;9<AA=@ADAAABBB;85/11
@KZPGG:00084:00282
ACGAGTGCGTTCCCCATGTCGTAGGTACTC
+
AABBBDDA?=;@9=2?@@>BCBBA??:<>C
@KZPGG:00084:00286
TCTCTATGCGCTCCACATGTCTAAGGT
+
BCBBBBBCBCEBB?BBBBCCC:;6;>;
@KZPGG:00085:00261
AGCACTGTAGCTGTCACTAGTTACTTGT
+
<<CDBCAAACCBBCBBBCCCB?BBC@BA
@KZPGG:00086:00251
ATCAGACACGGACACAGCAAGAACACACG
+
B;:89898442449/////,/200000./
@KZPGG:00086:00263
CGTGTCTCTAGGCACAGGATTTTGTGTAG
+
CCBBBECCA@?=@BBBC?ECCC:CCC;;9
@KZPGG:00086:00296
CGTGTCTCTAGGCACAGGATTTTGTGTAG
+
@BBBBCCCB@?=@CABBACCDD:E@@;;9
@KZPGG:00087:00259
TACTGAGCTACACACACAGAAAGATTGGT
+
B;;;@949@@@@AAAEAA@AA@ACGBC@B
@KZPGG:00087:00276
TACTGAGCTACACACACAGAAAGATTGGT
+
A>AABBDBABABACC@@C988-9>><@?A
@KZPGG:00087:00282
ACGCTCGACATGCCCAGGTACAGGAG
+
B9;;@@AADDCDCG@BB@B@@<?-11
@KZPGG:00087:00298
ACGCTCGACATGCCCAGGTACAGGAG
+
B@@@B@AACDCBBB>BB?CBDDD>@B
@KZPGG:00088:00281
ACGCTCGACATGCCCAGGTACAGGAG
+
B??@@BCCCCCCCC>CBABBCCB89<
@KZPGG:00088:00290
ATCAGACACGGACACCAGCAGAA
+
93344444992444424444/6,
@KZPGG:00089:00266
ACGAGTGCGTTCCCCATGTCGTAGGTACTC
+
BABBCCA=@A;>>=4?@@@BCCBB@@AAAC
@KZPGG:00089:00273
TACTGAGCTACACACAACAAGAAAGATTGGTGC
+
BBBBBABBBCBBBCBB=99589914899<<><9
@KZPGG:00089:00279
AGCACTGTAGCTGTCACTAGTTACTTGT
+
??BCDCDCBBBBBBBBBDCEA?ABB?BB
@KZPGG:00089:00281
ACGCTCGACATGCCCAGGTACAGGAG
+
B9;;BBCCCCCCCC@BB@BCCCC;;<
@KZPGG:00090:00253
AGCACTGTAGCTGTCACTAGTTACTTGT
+
@@CBBBECCCCCBBBBBCCCDABAB>BB
@KZPGG:00090:00268
ACGAGTGCGTTCCCCATGTCGTAGGTACTC
+
BBBBBCDBBB>BAA6?ABBBBB@B?:;<AA
@KZPGG:00090:00275
ACGAGTGCGTTCCCCATGTCGTAGGTACTC
+
BBA?BBCCBB>@==6=@@>BCCBB@AAAAC
@KZPGG:00090:00282
CGTGTCTCTAGGCACAGGATTTTGTGTAG
+
BBBBBFCC@@?=@BAAB?BCBB7B@@;;9
@KZPGG:00090:00288
TACTGAGCTACACACACAGAAAGATTGGT
+
CBBBB9=<CCBBBCA?>@99909>>;>;>
@KZPGG:00090:00291
ACGAGTGCGTTCCCCATGTCGTAGGTACTC
+
@@CDCCCCBB?BBC9B@??BDA@A@A<==H
@KZPGG:00090:00293
AGCACTGTAGCTGTCACTAGTTACTTGT
+
??BCECCCBBBBBAAABBBBCBCBB@BD
@KZPGG:00091:00258
CGTGTCTCTAGGCACAGGATTTTGTGTAG
+
BBCDBB?@@=@=@@@ABCBBBC7CA@<<<
@KZPGG:00091:00260
TACTGAGCTACACACACAGAAAGATTGGT
+
ABBBBABBBBAAABB@AC99909??<>;>
@KZPGG:00091:00262
CGTGTCTCTAGGCACAGGATTTTGTGTAG
+
CBBBBCBBC@A=@BBBDBBACE:CCC;;;
@KZPGG:00091:00264
AGCACTGTAGCTGTCACTAGTTACTTGT
+
;;CDHBCDCCCCBBBBBDCAB?A@B>@A
@KZPGG:00091:00267
TACTGAGCTACACACACAGAAAGATTGGT
+
BABBBAAABBBCCCECBCBBA>@@@?CAC
@KZPGG:00092:00250
CGTGTCTCTAGGCACAGGATTTTGTGTAG
+
BBCDCBCC==@==A@>A@ABCC7BAA;<<
@KZPGG:00092:00251
ACGCTCGACATGCCCAGGTACAGGAG
+
@;9999994=@A>B=AB@CCCCC><<
@KZPGG:00092:00254
CGTGTCTCTAGGCACAGGATTTTGTGTAG
+
CDBBAA?B@@@=@AAABCBBCC9BAA;;<
@KZPGG:00092:00262
ACGAGTGCGTTCCCCATGTCGTAGGTACTC
+
BBBBBBBCBC@CHH:CAABCCBAA@A:<<C
@KZPGG:00092:00265
CGTGTCTCTAGGCACAGGATTTTGTGTAG
+
BDCDBA??@@@=@B@AD?DBHH:GCC;;9
@KZPGG:00092:00283
TACTGAGCTACACACACAGAAAGATTGGT
+
BBBBBAAABBBBCECD@@99909??<><>
@KZPGG:00093:00273
CGTGTCTCTAGGCACAGGATTTTGTGTAG
+
BBCEBBBCBBB@CCCBC?C@=?69@;88;
@KZPGG:00093:00282
ACGAGTGCGTTCCCCATGTCGTAGGTACTC
+
BBA>ABBBBB?BCC:CBCBBDBAB@>@AAC
@KZPGG:00094:00253
GTGTCTCTAGGCACAGGATTTTGTGTAGA
+
EBBBBAA@>><>@>9969>??4>A@;<=B
@KZPGG:00094:00261
AGCACTGTAGCTCGTCCTACTTAGTTTACTTGTG
+
49==>A?;=0++****)**,/,4444-444249:
@KZPGG:00094:00269
ACGCTCGACATGCCCAGGTACAGGAG
+
B@@ABBBBBCCBBB?DB@CCBBB;;;
@KZPGG:00094:00274
CGTGTCTCTAGGCACAGGATTTTGTGTAG
+
BBCBBCCCAAA?BB;:=?BBCCACBB;;9
@KZPGG:00094:00286
TACTGAGCTACACACACAGAAAGATTGGT
+
BAAAB?A@CBBBCCDCAA;;;7;AA?B@C
@KZPGG:00095:00257
CGTGTCTCTAGGCACAGGATTTTGTGTAGA
+
BBBBDB??44959@>>?699>>4>>?9999
@KZPGG:00095:00269
ACGCTCGACATGCCCAGGTACAGGAG
+
B@@A?CBBBBB@@@<@B?BBCBB8;;
@KZPGG:00095:00285
CGTGTCTCTAGGCACAGGATTTTGTGTAG
+
BBCBCCCCCBE@DDCCC?AADC:CCC;;<
@KZPGG:00095:00287
AGCACTGTAGCTGTCACTAGTTACTTGT
+
;;CCDCBBCCCCBBBBBBBCB?B@@=@A
@KZPGG:00095:00289
TACTGAGCTACACACACAGAAAGATTGGT
+
BAB?B?BBBBBCBCB@@?99909>>;?<>
@KZPGG:00096:00262
TACTGAGCTACACACACAGAAAGATTGGT
+
BA??BAAABBABBCCB@?99909@@<?=>
@KZPGG:00096:00275
ACGCTCGACATGCCCAGGTACAGGAG
+
B@??@@A@AAACCC<AA@B@BGH:<<
@KZPGG:00096:00282
CGTGTCTCTAGGCACAGGATTTTGTGTAAGAGG
+
CCCCCA??99969>99969999//:://,///,
@KZPGG:00096:00290
ACGCTCGACATGCCCAGGTACAGGAG
+
B@?@@DCBCCB@AA<@B@BBCBB7;;
@KZPGG:00096:00296
TACTGAGCTACACACACAGAAAGATTGGT
+
BBBBBBAABBBCCCEAAB;9809>>;>=@
@KZPGG:00097:00269
AGCACTGTAGCTGTCACTAGTTAATTGT
+
@@CCCDD??ACBBBBBBCCC@<?6;59>
@KZPGG:00097:00280
AGCACTGTAGCTGTCACTAGTTACTTGT
+
CCCCEDABACBBBBBBAB@??699>544
@KZPGG:00097:00281
AGCACTGTAGCTGTCACTAGTTACTTGT
+
44489>::9?B>@@A>?>>995998244
@KZPGG:00097:00284
CGTGTCTCTAGGCACAGGTTTTTGTGTAAGAG
+
ABBBDCCB??==BBBBGCCCDC3CA?11-1//
@KZPGG:00097:00291
ACGAGTGCGTTCCCCATGTCGTAGGTACTC
+
BBBBBDBB=:2944,9@AABDBBB@9;<BA
@KZPGG:00098:00255
AGCACTGTAGCTGTCACTAGTTACTTGT
+
BBCCEDCAAACBCCCBBCCCC@BBB@CC
@KZPGG:00098:00257
CGTGTTTCTAGGCACAGGATTTTGTGTAGA
+
BBB=999999@<@B>;;:<ABC:CBB@@@C
@KZPGG:00098:00260
CGTGTCTCTAGGCACAGGATTTTGTGTAG
+
BBEBCB??44959?>>B=>>AB4A??999
@KZPGG:00098:00282
TACTGAGCTACACACACAGAAAGATTGGT
+
BAAAB?BBBBAAABECBC;;;7;A>>B?A
@KZPGG:00099:00256
ACGCTCGTACCATGCCAGGTAGACAGAGAC
+
A=4999444:9:94424/,/,,,,,,,008
@KZPGG:00099:00280
CGTGTCTCTACGGCACAGGATTTTGTGTAAGGAG
+
<99994418///5679;;:4499/9AA><,1,//
@KZPGG:00099:00282
TGATACGTCTCCTTCCTTAGTTATCTTCA
+
;48>>948>>>542424248;2449997/
@KZPGG:00099:00288
ACGAGGTGCGTTCCCCATGTCGTAGGTACTC
+
BBB?@=?BBBB?BDH:B@?@CBBBA@>AAAC
@KZPGG:00099:00291
ACGCTCGACATGCCCAGGTACAGGAG
+
@999@@@AABBBBC@BA?BCCCD>=<
@KZPGG:00050:00302
ACGAGTGCGTTCCCCATGTCGTAGGTATC
+
??CBBBBDBBAACB8@9999999813444
@KZPGG:00050:00317
ATATCGCGAGGGTATGGAAGACTCTATA
+
B?A??@BCECC@B<<<=A=@<<;>@???
@KZPGG:00050:00335
ACGAGTGCGTTCCCCATGTCGTAGGTATC
+
9;B@AACBBB@BBB6A9999999A@ABBA
@KZPGG:00051:00316
GTCACTAGTTACTTGTGTGC
+
@CBB@?@A@@@AA8<=CCCC
@KZPGG:00051:00327
AGCACTGTAGCTGTCACTAGTTACTTGT
+
;;DCCCDDDCCBBBBBBBCCDACBB999
@KZPGG:00052:00328
AGCACTGTAGCTGTCACTAGTTACTTGT
+
BBBBBCDCABBCCCCBBDCCC@CBB::9
@KZPGG:00052:00338
ACGCTCGACATGCCCAGGTACAGGAG
+
BBBAABABEBDBBB=BB@B@BBC;9<
@KZPGG:00053:00302
ACGAGTGCGTTCCCCATGTCGTAGGTATC
+
9<C@@@CC@A=?@>1A1111//4423444
@KZPGG:00053:00310
ACGAGTGCGTTCCCCCATGTCGTAGGTACTC
+
BBAAAACB;;24444-9999AHBBC@@=?@H
@KZPGG:00053:00317
TACTGAGCTACACACACAGAAAGATTGGTG
+
8944899>999@999949444-44374,..
@KZPGG:00053:00329
ACGAGTGCGTTCCCCATGTCGTAGGTATC
+
BA@AAAA?BC>;:706111/664313444
@KZPGG:00054:00300
TCTCTATGCGCTCCACATGTCTAAGGT
+
C@AABBBDGABAC?AB=@>>@A>;@BB
@KZPGG:00054:00312
CGTGTCTCTAGGCACAGGATTTTGTGTAG
+
BABABCCC::;=ABCCD?BBCD:DFC<;<
@KZPGG:00054:00314
CGTGTCTCTAGGCACAGGATTTTGTGTAG
+
BAAACCCD@DA@C?@@B?9999/9>>>>>
@KZPGG:00054:00332
TACTGAGCTACACACACAGAAAGATTGGT
+
?B@@AAAABBA@A999498::988<<>;8
@KZPGG:00055:00310
CGTCTCTAGGCACAGGATTTTGTGTAGA
+
BCABGFB@@@@;;9@=9999/9@@><<1
@KZPGG:00055:00314
CGTGTCGTCTAGGCACAGGATTTG
+
=988://,,,//,/44442444-4
@KZPGG:00055:00326
TACTGAGCTACACACACAGAAAGATTGGT
+
BABBBBBBBBBBB@AACB@>?<???>A?B
@KZPGG:00055:00343
CGTGTCTCTAGGCACAGGATTTTGTGTAG
+
BDBBBCCH@DA>@BBAB?BCHH:CCB;;<
@KZPGG:00056:00312
TACTGAGCTACACACACAGAAAGATTGGT
+
B@AACBBBBA@A>>994>8?A<@@B<@;>
@KZPGG:00056:00316
TACTGAGCTACACACACAGAAAGATTGGT
+
???BBBCB@BBBDCAAAC9;;6;CB@D@B
@KZPGG:00056:00322
CGTGTCTCTAGGCACAGGATTTTGTGTAG
+
BBA@BBDC@@@?BDBBFB99:;/9@@999
@KZPGG:00056:00341
CGTGTCTCTAGGCACAGGATTTTGTGTAG
+
CBBBCCDCAAAACAA@FADBC@79;9999
@KZPGG:00056:00344
CGTGTCTCTAGGCACATGGATTTGTGTAG
+
9;BBBBCBC9954/////,///+////4:
@KZPGG:00056:00348
AGCACTGTAGCTGTCACTAGTTACTTGT
+
BCBBBBEDCCCBBBD@AADCC@B==6;;
@KZPGG:00059:00312
ACGCTCGACATGCCCAGGTACAGGAG
+
BA?;<<>A<<<@>@99949899><?>
@KZPGG:00059:00335
TACTGAGCTACACACACAGAAAGATTGGT
+
BBAABBCBCBBBBC?9>?998-9@?=B?B
@KZPGG:00060:00320
CGTGTCTCTAGGCACAGGATTTTGTGTAG
+
BAAAAA@C?AA@BBCCC=9944-9@@>>>
@KZPGG:00060:00330
TACTGAGCTACACACACAGAAAGATTGGT
+
BBCCCDCCBBB>@@A@ABA@B<A>?4:5:
@KZPGG:00060:00332
ACGAGTGCGTTCCCCATGTCGTAGGTACTC
+
BBAABCCBAE?BBA9B:::BCCBB@B<A<D
@KZPGG:00061:00307
CGTGTCTCTAGGCACAGGATTTTGTGTAG
+
BBB@BCCD@::8;@@?AACCCC:CEC;<<
@KZPGG:00061:00342
AGCACTGTAGCTGTCACTAGTTACTTGT
+
CBBBBBBBAABBBBCCCCBBB@EBB99;
@KZPGG:00062:00316
ACGAGTGCGTTCCCCATGTCGTAGGTACTC
+
BBBB@BBBBB@CHG9?;;;899>>;?=;<B
@KZPGG:00062:00325
CGTGTCTCTAGGCACAGGATTTTGTGTA
+
CBBBBCCCAABBDCCCFEECGC:CCCCC
@KZPGG:00063:00315
CGTGTCTCTAGGCACAGGATTTTGTGTAG
+
A@@@BCDD@@@?ACAAEACCCB:BBA449
@KZPGG:00063:00332
ATCAGACACGGACACAGCAA
+
9;<@<<:@>92444/////,
@KZPGG:00063:00338
AGCACTGTAGCTGTCACTAGTTACTTGT
+
?@BBCDCCABDBCCBBBDCCC@CCB@BC
@KZPGG:00063:00346
CGTGTCTCTAGGCACAGGATTTTGTGTAG
+
BB@@BCDDA@@@BHBCCACCCC:CCA49;
@KZPGG:00064:00306
CGTGTCTCTAGGCACAGGATTTTGTGTAG
+
@@AA<<<BCCH@BB@><:1111+1<<11/
@KZPGG:00064:00349
AGCACTGTAGCTGACACTAGTTACTTGT
+
BBCCB???94444444999998:47,./
@KZPGG:00065:00306
AGCACTGTAGCTGTCACTAGTTACTTGT
+
@?BCCCDBABCBBBCBBBBCB@ECB::9
@KZPGG:00065:00318
AGCACTGTAGCTGTCACTAGTTACTTGT
+
DCB=B<<:ABD@B@<;;AABC@CBC8<<
@KZPGG:00065:00328
TACTGAGCTACACACACAGAAAGATTGGT
+
@@@BCCCCDB??ABB@B@9;;79@C;?<?
@KZPGG:00065:00344
ACGAGTGCGTTCCCCATGTCGTAGGTACTC
+
??A@BBCBB?<===2?@@@BBBBB@;<@>E
@KZPGG:00066:00311
AGCACTGTAGCTGTCACTAGTTACTTGT
+
;;BCCCBDAACABBBBBBCBCBDBB?AA
@KZPGG:00066:00331
ACGAGTGCGTTCCCCATGTCGTAGGTACTC
+
BBBAAAAAAA@ACC9D:::BBB@B@A<@>C
@KZPGG:00067:00303
TACTGAGCTACACACACAGAAAGATTGGT
+
BAA?BBBBBB@@ABCBAD;;;8<BB@C?B
@KZPGG:00067:00314
ACGAGTGCGTTCCCCATGTCGTAGGTACTC
+
==BBBBBBBB@BCC9C@?@BBB=?@:<<<C
@KZPGG:00068:00314
ACGAGTGCGTTCCCCATGTCGTAGGTACTC
+
AAAAAAAA@@<@BC:C@??BBB>@@><<<E
@KZPGG:00068:00319
AGCACTGTAGCTGTCACTAGTTACTTGT
+
BBBCCCDCBCCBBBBBBBBCB@DBC::;
@KZPGG:00068:00343
CGTGTCTCTAGGCACAGGATTTTGTATA
+
BABACGC<==;?>@@9959999-44444
@KZPGG:00069:00305
CGTGTCTCTAGGCACAGGATTTTGTGTAAG
+
@@@@<<9@@>9;>AA@871111+-77**)*
@KZPGG:00069:00316
TACTGAGCTACACACACAAGAAAGATTGGT
+
A;@>CCDCBBBCB:@?9959?@14477713
@KZPGG:00069:00318
CGTGTCTCTAGGCACAGGATTTTGTGTAG
+
BCCBBCCCCCB@BCCCDCA???6@A;49;
@KZPGG:00069:00335
ACGAGTGCGTTCCCCATGTCGTAGGTACTC
+
?@CCCBBB;;7<@@4@999999@@=><9<A
@KZPGG:00069:00346
TACTGAGCTACACACACAGAAAGATTGGT
+
AABBBBBBBBBCBBA9>A984-9@?=BCD
@KZPGG:00070:00321
CGTGTCTCTAGGCACAGGATTTTGTGTAG
+
BBB@BCCCA@@?CCDCC?BBBC:BCD99;
@KZPGG:00070:00334
TCTCTATGCGCTCCACATGTCTAAGGT
+
CAAA::@CDCECB>@<=;BBB;95<=9
@KZPGG:00071:00301
AGCACTGTAGCTGTCACTAGTTACTTGT
+
AABBCCCA@ACBCCCBBBBAA=?@B>BC
@KZPGG:00071:00327
ACGCTCGACATGCCCAGGTACAGGAG
+
H::9ACCCCCCCCCACB?A>A@=89;
@KZPGG:00071:00331
ACGAGTGCGTTCCCCATGTCGTAGGTACTC
+
??AAABBBBB@BBB:C:::CCCAB?@<==C
@KZPGG:00071:00338
CGTGTCTCTAGGCACAGGATTTTGTGTAG
+
BBBBBBFFCBB?CCBCB@A@@=6=@@;9;
@KZPGG:00072:00304
CGTGTCTCTAGGCACAGGATTTTGTGTAG
+
BBCCCCCC><<DBBBCDCBBBB7ABA99<
@KZPGG:00072:00305
AGCACTGTAGCTGTCACTAGTTACTTGT
+
ABNCEBAACCCBCCCBBCBCC@FCC@BC
@KZPGG:00072:00325
ACGAGTGCGTTCCCCATGCTCGTAGGTACTC
+
>?499999442444,4944449?98249444
@KZPGG:00072:00327
ACGCTCGACATGCCCAGGTACAGGAG
+
BBBABBBBBCCCCCBCCABBBBC>@A
@KZPGG:00072:00336
CGTGTCTCTAGGCACAGGATTTTGTGTAG
+
BBBBCCCD@@@BCCBCCACCCC:BBA99;
@KZPGG:00073:00300
ACGCTCGACATGCCCAGGTACAGGAG
+
BBBBCCAAACBBCCB@@=@?@@C=AA
@KZPGG:00073:00345
ACGCTCGACATGCCCAGGTACAGAAG
+
@@@@BBBBBB@@>@:9;59?B99;9;
@KZPGG:00074:00303
TACTGAGCTACACACACAGAAAGATTGGT
+
BABBBCDC@?@@AC<99B99909>>;?@C
@KZPGG:00074:00347
CGTGTCTCTAGGCACAGGATTTTGTGTAG
+
===9=::444424444;94444,444/:1
@KZPGG:00075:00308
CGTGTCTCTAGGCACAGGATTTTGTGTAG
+
BBBBBBBDBBB@BCCBB?;;::,4@>8;;
@KZPGG:00075:00310
TACTGAGCTACACACACAGAAAGATTGGT
+
BABBCBBDBBAAAEBBAC;;97;A@?A@C
@KZPGG:00075:00320
AGCACTGTAGCTGTCACTAGTTACTTGT
+
@@CCDCD??@CCCCCBBDCGC?AAB?DC
@KZPGG:00075:00324
ACGCTCGACATGCCCAGGTACAGGAG
+
B@??AB@ABDDCCD?BB?BCCBC;:<
@KZPGG:00075:00337
ACGAGTGCGTTCCCCATGTCGTAGGTACTC
+
BBCCBBA@>>5999/449>>>>=;@;<:<B
@KZPGG:00076:00313
ACGAGTGCGTTCCCCATGTCGTAGGTACTC
+
??AAABBBBB>A==2=@@@BCBBB@@<=<C
@KZPGG:00076:00331
ATATCGCGGGGGTATGGAAGACTCTATAG
+
A>=>==99999-9B?98@=@94;A:93<3
@KZPGG:00076:00347
ACGCTCGACATGCCCAGGTACAGGAG
+
AA@A@BCCDDCCBC>BA>?<ABC=?A
@KZPGG:00077:00302
AGCACTGTAGCTGTCACTAGTTACTTGT
+
@ACCCCDCB@AAAAABBCCBB>@?B@BC
@KZPGG:00077:00321
ACGCTCGACATGCCCAGGTACAGGAG
+
BBBABDBBCCCCCC@CB@BACBC;9<
@KZPGG:00077:00329
TACTGAGCTACACACACAGAAAGATTGGT
+
CABBCAAACCCCCCDCCCCCC>CCC@C@C
@KZPGG:00077:00346
ACGAGTGCGTTCCCCATGTCGTAGGTACTC
+
@ABBABABBD@CCC5:;;;BCA@A@C=?>C
@KZPGG:00078:00304
AGCACTGTAGCTGTCACTAGTTACTTGT
+
@@BCCCDCBCDBBBBBBBBEC?A@B@BB
@KZPGG:00078:00310
ACGAGTGCGTTCCCCATGTCGTAGGTACTC
+
@B@@@BBBBB<>==6==>?BDB?B@>:<>C
@KZPGG:00079:00303
TACTGAGCTACACACACAGAAAGATTGGT
+
B???BBBBBBBCBCB@@?99809@?<?>A
@KZPGG:00079:00310
TACTGAGCTACACACACAGAAAGATTGGT
+
B???BBBBBBBBBCCB@A99809@@?C@C
@KZPGG:00079:00327
ACGCTCGACATGCCCAGGTACAGGAG
+
B99<ABBBIABAEJB<<;;@@9989>
@KZPGG:00079:00346
CGTGTCTCTAGGCACAGGATTTTGTGTAG
+
BHCECCCD=<=FCCBBA;9999/9??999
@KZPGG:00080:00307
TACTGAGCTACACACACAGAAAGATTGGT
+
C@A@CBBB;9<@ABBBABA@@<@BA@C@C
@KZPGG:00080:00317
ACGAGTGCGTTCCCCATGTCGTAGGTACTC
+
BBAABBDBBB>BAB9B@@@CCCBB?A:<<C
@KZPGG:00080:00322
ACGCTCGACATGCCCAGGTACAGGAG
+
B@@@@CCBCCCCCC@CC@BBCEC=@@
@KZPGG:00080:00331
AGCACTGTAGCTGTCACTAGTTACTTGT
+
@@CDCCDAAACBBBBBBAA==;@@@=@C
@KZPGG:00080:00335
AGCACTGTAGCTGTCACTAGTTACTTGT
+
@@CECCD???BBBBBBBBDEC@BBB?BB
@KZPGG:00080:00346
TACTGAGCTACACACACAGAAAGATTGGT
+
B@AABBBBBBBBACDBBC;;;9<CC@C@C
@KZPGG:00081:00311
TGATACGTCTCCTTCCTTAGAGTGC
+
CBBBCCCBBBC=A=@@A699@999=
@KZPGG:00081:00312
ACGAGTGCGTTCCCCCATGTCGTAGGTACTC
+
BBCBBBB@@@59999+9@@BCCA@@>:;<<A
@KZPGG:00081:00314
TAGTATCAGCCTCGCCATGACGAAAGGTATTCCC
+
=;9<<9BCCAB>>99594444444-42444244-
@KZPGG:00081:00321
CGTGTCTCTAGGCACAGGATTTTGTGTAG
+
CBBBBCCD::;@BBCCDBBBCCACCB99;
@KZPGG:00081:00348
ACGAGTGCGTTCCCCATGTCGTAGGGTACTC
+
B?A@@BBBBB?CCC8?ABBBB<:<B@CCCHD
@KZPGG:00082:00344
AGCACTGTAGCTGTCACTAGTTACTTGT
+
@@@944444998@A99999449:44249
@KZPGG:00083:00309
ACGCTCGACATGCCCAGGTACAGGAG
+
B@?ABCBBBCB@@A<AB@BBCCC;;<
@KZPGG:00083:00313
AGCACTGTAGCTGTCACTAGTTACTTGT
+
<<BBCCECBACBBB@AAAABB@@@@>??
@KZPGG:00083:00318
CGTGTCTCTAGGCACAGGATTTTGTGTAG
+
BBCBCCBB??@>BBCCDCBACBAHDC;;9
@KZPGG:00083:00338
ACGAGTGCGTTCCCCATGTCGTAGGTACTC
+
A@BBBB@@@A@BCD:DD?@=A@>@=?<==C
@KZPGG:00084:00313
AGCACTGTAGCTGTTACTAGTTACTTGT
+
<<CGCBEA@ACCBBBBBBC@@=AA@;@A
@KZPGG:00084:00323
TACTGAGCTACACACACAGAAAGATTGGT
+
B@AABBBB@@@@AA999@99919>>;??A
@KZPGG:00084:00324
AGCACTGTAGCTGTCACTAGTTACTTGT
+
@@CCCCCA@@CBBBBBCBB==;=@@=@@
@KZPGG:00084:00341
AGCACTGTAGCTGTCACTAGTTACTTGT
+
ABBBCCCA?AGBCCCBBBDBCBA@B@CC
@KZPGG:00085:00310
TAGTATCAGCCTCGCCATGACGAAGGTATTCC
+
BCDCBCCBB@57999584494495424998?2
@KZPGG:00085:00328
AGCACTGTAGCTGTCACTAGTACTTGT
+
BCCBDCDCBBBCBBBABCDCBABFACA
@KZPGG:00085:00332
TACTGAGCTACACACACAGAAAGATTGGT
+
ABDDCBBBBC??ACA@>B99909@><@@D
@KZPGG:00086:00301
TACTGAGCTACACACACAGAAAGATTGGT
+
B@A?CBCCBBBBAACC@C;;;79A?>BAD
@KZPGG:00086:00307
ACCATGCCCAGGTACAGGAGACTG
+
BD@C@@AD>CCBCBBAB;;<BBCC
@KZPGG:00086:00330
TACTGAGCTACACACACAGAAAGATTGGT
+
B???BBCBBB??ABCB@A988-9?><@?B
@KZPGG:00086:00341
TAGTATCAGCCTCGCCATGACGAAGGTATTCC
+
CBB9:<ECBA<7=99599@@@9969<999595
@KZPGG:00086:00347
ACGAGTGCGTTCCCCATGTCGTAGGTACTC
+
AAA@BDBB==2994,9>>@CCB@B?@<<<C
@KZPGG:00087:00320
TACTGAGCTACACACACAGAAAGATTGGT
+
B@@@CCDCBB@@ADAA@@99909@??C@@
@KZPGG:00087:00323
TACTGAGCTACACACACAGAAAGATTGGT
+
CBCCBBA@;;;<<@??>A9998:AA@C@D
@KZPGG:00087:00348
ATCAGACACGGACACAGCAGAACACAC
+
10.688=@@C=@@B999<94@>ABBB?
@KZPGG:00088:00301
TACTGAGCTACACACACAGAAAGATTGGT
+
BABABBDBBBBDCCBA?@;;;7<FCBCAB
@KZPGG:00088:00315
TACTGAGCTACACACACAGAAAGAATGGT
+
B?@@CCCDCB??ABCD@B99809958@@B
@KZPGG:00088:00335
AGCACTGTAGCTGTCACTAGTTACTTGT
+
??BBCCDBBBBBBBBBBBCEB?AAA>BC
@KZPGG:00088:00340
TACTGAGCTAACACACACAGAAAGATTGGT
+
BBBBCBBBBB?BCAAAA@B;;;8;AA?B@C
@KZPGG:00089:00308
TACTGAGCTACACACACAGAAAGATTGGT
+
CBBBB?AA@?<;<AA>?@99909B?>B@C
@KZPGG:00089:00326
TACTGAGCTACACACACAGAAAGATTGGT
+
AABBBABBBBBBBEBA@@99909>>;B?B
@KZPGG:00089:00327
AGCACTGTAGCTGTCACTAGTTACTTGT
+
@@BCDDDAAABACBBBBBB?=;@@@=@A
@KZPGG:00089:00335
TACTGAGCTACACACACAGAAAGATTGGT
+
BBCBBBCBBB???BCBAB;;809??>B?B
@KZPGG:00089:00345
ATATCGCGAGGGTATGGAAGACTCTATA
+
BB?????AAADBCCCC?C@CECCC>>??
@KZPGG:00090:00304
TACTGAGCTACACACACAGAAAGATTGGTGCTG
+
B@AABABBBE@?ABB@>>99919@?=<=;7,,-
@KZPGG:00090:00311
CGTGTCTCTAGGCACAGGATTTTGTGTAGGGC
+
4444499944424444489:;@6=9999==:9
@KZPGG:00090:00336
CGTGTCTCTAGGCACAGGATTTTGTGTAG
+
CCBAAAAB@@A?BBABCBEBDEACBB;;<
@KZPGG:00090:00344
ACGAGTGCATTCCCCATGTCGTAGGTACTC
+
@ACBBBDA=@5944,99@?ABCBB@;<<<B
@KZPGG:00091:00305
CGTGTCTCTAGGCACAGGATTTTGTGTAG
+
CDCCAA@B;;<=>B>>AABCCG:BB@999
@KZPGG:00091:00312
AGCACTGTAGCTGTCACTAGTTACTTGT
+
@ABCCADDCCDCBBA@BBCDDCDCC?BB
@KZPGG:00092:00308
TACTGAGCTACACACACAGAAAGATTGGT
+
CBBBB?@@AB;<<A999A@>>9>@>=??B
@KZPGG:00092:00314
CGTGTCTCTAGGCACAGGATTTTGTGTAG
+
BDAA999@99969>>?::;=<>1<;;11/
@KZPGG:00092:00330
CGTGTCTCTAGGCACAGGATTTTGTGTAG
+
BBCCBAACBCBACCAAB?C@?@6=BB;;;
@KZPGG:00092:00339
CGTGTCTCTAGGCACAGGATTTTGTGTAG
+
CBCBDBBC:;;>@CCCDADCFC:CCC;;<
@KZPGG:00093:00312
CGTGTCTCTAGGCACAGGATTTTGTGTAG
+
BBCBCCCB??@=@AAAB?AADE:CBB;;<
@KZPGG:00093:00330
TACTGAGCTACACACACAGAAAGATTGGT
+
BBBBB@A?CBBCCCDCAC<;;8<BB?C@C
@KZPGG:00093:00339
AGCACTGTAGCTGTCACTAGTTACTTGT
+
@@CCCCCA@ACCCCBBBDCBC>A@C@CB
@KZPGG:00094:00301
TCTCTATGCGCTCCACATGTCTAAGGT
+
>=9@>>449944924494@>>996424
@KZPGG:00094:00307
AGCACTGTAGCTGTCACTAGTTAATTGT
+
BCBBCDBEBCBBB@<<<BCGB@C8<:9?
@KZPGG:00094:00311
ACGCTCGACATGCCCAGGTACAGGAG
+
A>@@@BBBGBBDED;<=BA@@@B;<<
@KZPGG:00094:00316
AGCACTGTAGCTGTCACTAGTTACTTGT
+
@@BCCCBBBBCBBBBBBBBAB?B@@=A@
@KZPGG:00094:00331
CGTGTCTCTAGGCACAGGATTTTGTGTAG
+
BBC@@@BCBAA>@CAAB?AA@A6@BB;;<
@KZPGG:00094:00334
ACGCTCGACATGCCCAGGTACAGGAG
+
@9:;@CCBAAABBB=BC@BBCEC?BB
@KZPGG:00094:00341
CGTGTCTCTAGGCACAGGTTTTTGTGTAGA
+
BCBBDDBC:;<=@B@@@59999-9AB99;>
@KZPGG:00095:00307
AGCACTGTAGCTGTCACTAGTTACTTGT
+
<<CCCBEECCCCBBBBBBBCC?BBE@CB
@KZPGG:00095:00308
ACGCTCGACATGCCCAGGTACAGGAG
+
B????BBABBA@@@<@@@BABBB9;<
@KZPGG:00095:00319
TACTGAGCTACACACACAGAAAGATTGGT
+
B>@AB<?<CCFCBBCBBCDCC@FFB@B@C
@KZPGG:00095:00337
TACTGAGCTACACACACAGAAAGATTGGT
+
BBBEB?A@?@9;<>999944879BC@C@B
@KZPGG:00096:00300
AGCACTGTAGCTGTCACTAGTTACTTGT
+
BBBBBA?:=<CCCBAAACDFB=A@@=@A
@KZPGG:00096:00317
CGTGTCTCTAGGCACAGGATTTTGTGTAAGAG
+
@@@B@@@@<;9@<9991:<=@A1<<=11,///
@KZPGG:00096:00321
TACTGAGCTACACACACAGAAAGATTGGT
+
B=ABC;<=AA;<<><BBC>@@><<;AFAD
@KZPGG:00097:00302
TACTGAGCTACACACACAGAAAGATTGGT
+
BAAABBDDBCEBBCCB@@99909@?=B?A
@KZPGG:00097:00345
AGCACTGTAGCTGTCACTAGTTACTTGT
+
<FCCCBAAABBBBCBB?==A@=@@A=AB
@KZPGG:00097:00349
ACGAGTGCGTTCCCCATGTCGTAGGTACTC
+
BBBBBBBBCA=@@@6@@BBBBCCC?:<<AC
@KZPGG:00098:00334
CGTGTCTCTACACAGGATTTTGTGTAG
+
@@CA@@BB;;<CBCC=@ACC:BDBCCC
@KZPGG:00098:00339
ACGCTCGACATGCCCAGGTACAGGAG
+
A:;;9><<>AACHG?BBACCCCC@AA
@KZPGG:00098:00342
AGCACTGTAGCTGTCACTAGTTACTTGT
+
AABBDCCAABCCCBBBCCCAB?BB@>B@
@KZPGG:00099:00302
ACGCTCGACATGCCCAGGTACAGGAG
+
?9999@===AAAAC:9;@CCA@@8;;
@KZPGG:00099:00316
CGTGTCTCTAGGCACAGGATTTTTTTGTGTAG
+
BDCABAABA@?C@C==?=9999999&9@@99;
@KZPGG:00099:00330
TCTCTATGCGCTCCACATGTCTAAGGT
+
A@@AACA@@AAAA>A<><BCB<98<>9
@KZPGG:00099:00337
CGTGTCTCTAGGCACAGGATTTTGTGTAG
+
A>@@999@9<<@CCCCCC9999/9>>999
@KZPGG:00099:00342
ACGCTCGACATGCCCAGGTACAGGAG
+
B;;;@@@@ACBCCCCCA>@AA@A;<;
@KZPGG:00050:00357
TACTGAGCTACACACACAGAAAGATTGGT
+
B@AABBBAAABBBCEB>A;996;BB?C@C
@KZPGG:00050:00387
TACTGAGCTACACACACAGAAAGATTGGT
+
CBBBBBCBBBBCCABBA?@@B=;<8;:,1
@KZPGG:00051:00378
AGCACTGTAGCTGTCACTAGTTACTTGT
+
??BBGCCCBBBCBCBAAA@A@@CBB9::
@KZPGG:00051:00383
ACAGTGCGTTCCCCATGTCGTAGGTATC
+
ABBBBCBBBA>;80//1111/8823444
@KZPGG:00051:00395
TACTGAGCTACACACACAGAAAG
+
;;9ACABCBBBBB4999111;81
@KZPGG:00052:00363
ACGAGTGCGTTCCCCATGTCGTAGGTACTC
+
AABBBBCBCCACBA9B;;;;@@@@>?<;<A
@KZPGG:00052:00371
AGCACTGTAGCTGTCACTAGTTACTTGT
+
<<CCBBDECDCCCCBBBDCGC?ABB8;;
@KZPGG:00052:00377
TACTGAGCTACACACACAGAAAGATTGGT
+
BABBBBCAAAAA@CCCB>9996:><=CBC
@KZPGG:00052:00396
TACTGAGCTACACACACAGAAAGATT
+
BCCAABHC9;;<B99999999041<,
@KZPGG:00053:00370
ACGCTCGACATGCCCAGGTACAGGAG
+
BBBEDABBCEBCBB>BB@BACBC@@A
@KZPGG:00053:00390
CGTGTCTCTAGGCACAGGATTTTGTGTA
+
BBBBBBBBBCB?AABBEAB?A?,94>11
@KZPGG:00055:00368
TACTGAGCTACACACACAGAAAGATTGGT
+
BABBCBA@@@AA@@CECC9999;CC@B>B
@KZPGG:00055:00384
ACGCTCGACATGCCCAGGTACAGGAG
+
?BBBB??@CCBBB@;4949>>9959?
@KZPGG:00055:00387
TACTGAGCTACACACACAGAAAGATTGGT
+
A?@BAA@@@AAAAACD;;444-9@?>C@C
@KZPGG:00055:00395
AGCACTGTAGCTGTCACTAGTTACTTGT
+
BBCCCC@CBBBBABBBBCBCD@CAA89;
@KZPGG:00056:00355
TACTGAGCTACACACACAGAAAGATTGGT
+
?@AABBCBAAABAACDCB@??<@BB@B@B
@KZPGG:00056:00356
AGCACTGTAGCTGTCACTATTTACTTGT
+
;9BAA;::==B@@?A>999@@:F@@599
@KZPGG:00056:00378
TACTGAGCTACACACACAGAAAGAT
+
BBBB@==99499:9944448@0910
@KZPGG:00056:00389
ACGCTCGACATGCCCAGGTACAGGAG
+
BBBBBBCCEBBBCB>BB@BADBC?BC
@KZPGG:00056:00393
AGCACTGTAGCTGTCACTAGTTACTTGT
+
<<CCECCDBBBADEBBBBBCEAB>>6;;
@KZPGG:00057:00365
CGTGTCTCTAGGCACAGGATTTTGTGTAG
+
AACB?>@9999;=>>==::<??1111007
@KZPGG:00058:00361
AGCACTGTAGCTGTCACTAGTTACTTGT
+
<<HCCFCCCCDCB@AAAAABB?AAB:;;
@KZPGG:00058:00380
TAATATCAGCCTCGCCATGACGAAGGTATTCC
+
@?@:;<<9A><888959@@?A=<8<BAAC?DA
@KZPGG:00058:00397
TACTGAGCTACACACACAGAAAGATTGGT
+
AABBBDCA@ABBCCB@@;844-9@?>B@@
@KZPGG:00058:00398
TACTGAGCTACACACACAGAAAGATTGGT
+
AABBBBDBBAABCCB@C9844-9=?@C?@
@KZPGG:00059:00365
CGTGTCTCTAGGCACAGGATTTTGTGTAG
+
B@BAABCBAAA@CAAAFACCBB:CCE=>>
@KZPGG:00060:00352
CGTGTCTCTAGGCACAGGATTTTGTGTAG
+
BBBBBBCB@@AACCJCF?C@==49@?;;<
@KZPGG:00060:00362
ACGAGTGCGTTCCCCATGTCGTAGGTACTC
+
BB@>ABBBCB?A@=6?===?BBAC@C<==C
@KZPGG:00060:00369
TACTGAGCTACACACACAGAAAGATTGTT
+
BCCCBBBBBBFCB<=<AA@??9911,11,
@KZPGG:00060:00385
TAGTATCAGCCTCGCCATGACGAAGGTATTCC
+
AABBBCEBCCAAC998;@@@ABA>BC9<<>BA
@KZPGG:00060:00392
AGCACTGTAGCTGTCACTATTTACTTGT
+
=99949::9994484444444-44;944
@KZPGG:00061:00358
AGCACTGTAGCTGTCACTAGTTACTTGT
+
;;CCCCCDABBBBBBBBBBEC@DBB>@@
@KZPGG:00061:00370
ACGAGTGCGTTCCCCATGTCGTAGGTATC
+
CA@@BAAB@??;;:581111//4423998
@KZPGG:00061:00376
TACTGAGCTACACACACAGAAAGATTGGT
+
CCCBAAC@AACCCBBB;;;==<@BB@E@A
@KZPGG:00061:00387
AGCACTGTAGCTGTCACTAGTTACTTGT
+
<<DDEAAABBBBBBBCCCBCD@CBB=??
@KZPGG:00061:00388
AGCACTGTAGCTGTCACTAGTTACTTGT
+
BBBBBBDDBBBBAA@ABABGB?B99599
@KZPGG:00061:00389
TCTCTATGCGCTCCACATGTCTAAGGT
+
84//11///444959@B9999992424
@KZPGG:00061:00391
CGTGTCTCTAGGCACAGGATTTTGTGTAG
+
BBBBCAAACBBCCDB?:=9999/9B>>>>
@KZPGG:00062:00363
TACTGAGCTACACCACA
+
@9448944/66//,///
@KZPGG:00062:00375
ACGAGTGCGTTCCCCATGTCGTAGGTACTC
+
BBBBBBCBBB>BAA7A;;;BBB@B?B<==A
@KZPGG:00062:00376
ACGAGTGCGTTCCCCATGTCGTAGGTACTC
+
:;<ACBCAAACCBB7999999998489444
@KZPGG:00062:00393
TGATACGTCTCCTTCCTTAGTTACTTCA
+
BBB>AABBBBA@B@A?C@BBB@BAB@BE
@KZPGG:00063:00367
TAGTATCAGCCTCGCCATGAGAAGGTATTCC
+
BBB?@@CCA@;<@:;79@@>992:9999242
@KZPGG:00063:00392
CGTGTCTCTAGGCACAGGATTTTGT
+
99A99>8111;;:>>9969999/99
@KZPGG:00064:00371
ACGCTCGACATGCCCAGGTACAGGAG
+
BBBBBDAACBCBBB>BB@BADBE:9<
@KZPGG:00064:00383
ACGAGTGCGTTCCCCATGTCGTAGGTACTC
+
>>BBBCB?442999-9>>>@ACAB@A<><E
@KZPGG:00064:00393
CGTGTCTCTAGGCACAGGATTTTGTGTAG
+
AABBCCDCGBB?BBCCC?EBHI9AABAAA
@KZPGG:00064:00399
CGTGTCTCTAGGCACAGGATTTTGTGTAG
+
CBBCBBCCBBE@DDDCCACCDD9BB>889
@KZPGG:00066:00359
TACTGAGCTACACACACAGAAAGATTGGT
+
B???BABABBBBBBBAAB;;;6;AA?B@C
@KZPGG:00066:00366
ATATCGCGAGGGTATGGAAGACTCTAT
+
@>>@@BCA;:409>>@@CCCCDCCBAA
@KZPGG:00066:00394
CGTGTCTCTAGGCACAGGATTTTGTGTAG
+
ABA=BBCCAAA@@ABCB@BCCF9CBA==9
@KZPGG:00067:00371
TCTCTATGCGCTCCACATGTCTAAGGT
+
BBBBBCCCBCCBB@DCEBAAAEA?BCB
@KZPGG:00068:00371
ACGCTCGACATGCCCAGGTACAGGAG
+
BBBABBCECCBBCG?BB@B?CBC>?@
@KZPGG:00068:00372
ACGAGTGCGTTCCCCATGTCGTAGGTACTC
+
AAAAABBBBB?CBB9B9;;>@@@A>A<==C
@KZPGG:00068:00383
CGTGTCTCTAGGCACAGGATTTTGTGTAG
+
ABBBBCDDAA@@BCDCC?CBCB:DDC;;;
@KZPGG:00069:00373
ATATCGCGGAGGTATGGAAGACTCTATAG
+
BC9<<BAA?A:9:44424:;;@AA8:8AC
@KZPGG:00069:00393
AGCACTGTAGCTGTCACTAGTTACTTGT
+
@BAACDFBECB;;<<<<@BCC@C@A=@@
@KZPGG:00069:00394
ACGAGTGCGTTCCCCATGTCGTAGGTACTC
+
?=ABCCBBBCACCB7D;;;@BCAA@A<>=B
@KZPGG:00070:00354
ACGCTCGACATGCCCAGGTACAGGAG
+
B@@@CDCCDCC@@A>AC@CBCCC>AB
@KZPGG:00070:00364
ACGAGTGCGTTCCCCATGTCGTAGGTACTC
+
AA@@@BBBBB>@==6??>>BCBBA@@AACC
@KZPGG:00070:00369
CGTGTCTCTAGGCACAGGATTTTGTGTAGA
+
@AACBA@@>9969944/,/:8807///6,,
@KZPGG:00070:00379
ACGCCGACATGCCCAGGTACAGGAG
+
=9:;8<CCCCCDEABB?BC?@@=@@
@KZPGG:00070:00389
AGCACTGTAGCTGTCACTAGTTACTTGT
+
:;CCDCCCBBBBBBBBBCCAA?ACB99:
@KZPGG:00070:00391
ACGCTCGACATGCCCAGGTACAGGAG
+
B@??AAAADDFCCCC<;8;AA@@=@B
@KZPGG:00070:00392
ATATCGCGAGGGTATGGAAGACTCTATA
+
=;@@@@@AA>>:;;<<-1,1<<;;:;7?
@KZPGG:00071:00356
AACTGTAGCTGTCACTAGATTGTACTTGTCG
+
824444;443<3;8818///,/////,/444
@KZPGG:00071:00360
CGTGTCTCTAGCACAGATTTGATGTAGTA
+
4///////;44486//188581////444
@KZPGG:00071:00372
ATCAGACACGGACACAGCAGAACACAC
+
BBAA?>>BBC@BCCDAD@ABE@CCCCB
@KZPGG:00071:00384
TACTGAGCTACACACACAGAAAGATTGGTGC
+
;;;9A@984494449:44444-4431.3443
@KZPGG:00072:00351
ACGCTCGACATGCCCAGGTACAGGAG
+
B@??BBCCECCCCC?CB@BBC@@89;
@KZPGG:00072:00357
ACGATGCGTTCCCCATGTCGTAGGTACTC
+
?BBBBB=>@6999-999<BCCCCB@AAAC
@KZPGG:00072:00385
TACTGAGCTACATACACAGAAAGATTGGT
+
A@>ABABA@BBCBBDB@@;996;@@?B@D
@KZPGG:00072:00391
ACGAGTGCGTTCCCCATGTCGTAGGTACTC
+
@@AABCCB=82999-9>>@BCCAB@@<<<C
@KZPGG:00073:00382
TACTGAGCTACACACACAGAAAGATTGGT
+
B?@?BCBABBBCAACEDDBBA=B@@>A?A
@KZPGG:00073:00386
CGTGTCTCTAGGCACAGGATTTTGTGTAG
+
CBBBBBCCCDB?AACCCFCDCD:BA>111
@KZPGG:00074:00358
ACGCTCGACTGCCCAGGTCAGGAGACTG
+
B???EBCCCCCCB>::::DCC@AAAAAB
@KZPGG:00075:00367
ACGAGTGCGTTCCCCATGTCGTTAGGTACTC
+
BC@@@A@A@@=@BB8B998844249934;:A
@KZPGG:00075:00369
CGTGTCTCTAGGCACAGGATTTTGTGTAG
+
CBC@@@CCCBCACABBDBBAAA9A==8=@
@KZPGG:00075:00372
ACGAGTGCGTTCCCCATGTCGTAGGTATTC
+
??BBBBABAB>BAA6B;;;BBB@B?ABA>A
@KZPGG:00075:00373
ACGAGTGCGTTCCCCATGTCGTAGGTACTC
+
?;;9@989492444,4444866646.//86
@KZPGG:00076:00367
CGTGTCTCTAGGCACAGGATTTTGTGTAG
+
BBEDCCABA@?=@BCBEACCCD:CCB@@@
@KZPGG:00076:00379
AGCACTGTAGCTGTCACTAGTTACTTGT
+
?ACCC<<=JEC@AAA@@ABBGAAAC@CC
@KZPGG:00076:00397
TACTGAGCTACACACACAGAAAGATTGGT
+
BBBBBBBABBBBBBA?@>9980;BB@CAB
@KZPGG:00077:00369
CGTGTCTCTAGGCACAGGATTTTGTGTAG
+
BBB@@@CBCCC?BCCCFBCCCC:CDEABB
@KZPGG:00077:00391
AGCACTGTAGCTGTCACTAGTTACTTGT
+
<<CCCCCCABBCCCCBBBBCD?CBB@??
@KZPGG:00077:00392
CGTGTCTCTAGGCACAGGATTTTGTGTAG
+
AAB>ABCCGBA@CCEDFACCCC:CDA99;
@KZPGG:00079:00353
AGCACTGTAGCTGTCACTAGTTACTTGT
+
<<CCDDDBC@@ACDBDCCCEC?AAC@CC
@KZPGG:00079:00355
CGTGTCTCTAGGCACATGGATTTTGTGTAGAGG
+
??@@AB>>99954<;11/8>8886822,////5
@KZPGG:00079:00375
ACGCTCGACATGCCCAGGTACAGGAG
+
C@@@ADCCCBCBCC@CC?A<B@>89<
@KZPGG:00081:00355
TACTGAGCTACACACACAGAAAGATTGGTG
+
9;BB@999884=9@994==@@>BCB?AAA=
@KZPGG:00081:00357
CGTGTCTCTAGGCACAGGATTTTGTGTAG
+
BABBCCC?=9;59???@<A@@B4@>>;<<
@KZPGG:00081:00376
AGCACTGTAGCTGTCACTAGTTACTTGT
+
@?BBCDCDBBBBBCECAAAAA?ABB?BB
@KZPGG:00081:00387
ACGAGTGCGTTCCCCATGTCGTAGGTACTC
+
AABBBBDB>;6944,999;BCBCCBB<<<C
@KZPGG:00081:00389
ACGCTCGACATGCCCAGGTACAGGAG
+
F;<<CDDDFBBA@@<@@=@ABAB?BB
@KZPGG:00081:00390
AGCACTGTAGCTGTCACTAGTTACTTGT
+
@ABBBCDA@ACBCBBBB?===;@BB?BB
@KZPGG:00082:00369
TACTGAGCTACACACACAGAAAGATTGGT
+
BAAABAABBBBBBCEBBCA@@=@CB?C@C
@KZPGG:00082:00374
TACTGAGCTACACACACAGAAAGATTGGT
+
ABBBBABBCCCCCC<:<D@@@<@BB@CAC
@KZPGG:00083:00373
CGTGTCTCTAGGCACAGGATTTTGTGTAGA
+
ABBBAABBA@ABCCECBCAA@@6@BB8;;@
@KZPGG:00083:00389
ACGAGTGCGTTCCCCATGTCGTAGGTACTCATC
+
BBBABBBBCC@CCC:BAAABCB?@?>:<<CECB
@KZPGG:00083:00391
ACGAGTGCGTTCCCCATGTCGTAGGTACTC
+
EBBBCHHAAABCCB7@9444444313444>
@KZPGG:00084:00354
AGCACTGTAGCTTTCACTAGTTACTTGT
+
@@BBBGCECCDCC>CABBBCB?AAA@CC
@KZPGG:00085:00363
ATCAGACACTCGGACACAGCAGAACACAAAGAC
+
?;;B@111///6,//A=@;:4948998=@7==8
@KZPGG:00085:00382
TACTGAGCTACACACACAGAAAGATTGGT
+
ABBBBBDCCB:<>CCCBB;;;:<CC@C@C
@KZPGG:00086:00363
AGCACTGTAGCTGTCACTAGTTACTTGT
+
<<BCCDD::<BCB@A@C@=AB7;;A=AA
@KZPGG:00086:00365
ACGCTCGACATGCCCAGGTACAGGAG
+
A;;;<@@DCBBB@@<;;9;ABCB?CD
@KZPGG:00088:00384
CGTGTCTCTAGGCACAAGATTTTGTGTAG
+
BBA@AACBBBB@CCA?<A9999/9@@>>B
@KZPGG:00088:00386
TACTGAGCTACACACACAGAAAGATTGGT
+
BACCB@A?CCCBCCEA@C;980;@?>B?B
@KZPGG:00088:00390
TACTGAGCTACACACACAGAAAGATTGGT
+
CCBCCBBBBBBBBDDCCCBBB?CCC@C@C
@KZPGG:00089:00352
TACTGAGCTACACACACAGAAAGATTGGT
+
BBBBBAAABBBBBCCCCCCCC@CCC@C@C
@KZPGG:00089:00366
ACGCTCGACATGCCCAGGTACAGGAG
+
C@@@BDCBCAA;;;7;@@BABBB9;<
@KZPGG:00089:00371
TACTGAGCTACACACACAGAAAGATTGGT
+
BABBBBBBCCBFBCCCBCBBA<AA?=??B
@KZPGG:00089:00384
ACGCTCGACATGCCCAGGTACAGGAG
+
B999@?;;<AA@A@<@C>@?ACB=AA
@KZPGG:00089:00389
AGCACTGTAGCTGTCACTAGTTACTTGT
+
BC@AAHDB=?>111119;BCD::9C@B9
@KZPGG:00090:00362
ACGAGTGCGTTCCCCATGTCGTAGGTACTC
+
BBBBBDBB=92944,9@AABBB@@>:;;@D
@KZPGG:00090:00382
ACGCTCGACATGCCCAGGTACAGGAG
+
A??>>=@BBBBBBB=BC@A@CGC>AA
@KZPGG:00090:00384
CGTGTCTCTAGGCACAGGATTTTGTGTAG
+
BBBAABCBAAB@BCCCC?BBCC:DCC;;;
@KZPGG:00090:00386
TACTGAGCTACACACACAGAAATGATTGGTGC
+
B<==<9@@9994449686///+///647<AB<
@KZPGG:00091:00353
TACTGAGCTACACACACAGAAAGATTGGT
+
CBBABCCBCBAAABDKGDECG@==;@CBB
@KZPGG:00091:00354
ACGAGTGCGTTCCCCATGTCGTAGGTACTC
+
CCBABB@@AABDDE9ECBBBBB@@@;=>BB
@KZPGG:00091:00356
ACGCTCGACATGCCCAGGTACAGGAG
+
C;<<ACCCCBCGDLCBB?B@AAB<<<
@KZPGG:00091:00387
AGCACTGTAGCTGTCACTAGTTACTTGT
+
<<CDDBBBCCDBCBCCBBBCCCCCC@CC
@KZPGG:00093:00359
CGTGTCTCTAGGCACAGGATTTTGTGTAG
+
BBEABA??=9;59A@>A=ABCD9CA@<<9
@KZPGG:00093:00360
ATATCGCGAGGGTATGGAAGACTCATATAG
+
BB9<9@?999909>99<A=9//4......1
@KZPGG:00093:00362
TGATACGTCTCCTTCCTTAGTTACTTCA
+
BBBBABCB>996;;@<@?A@@=@@?;@C
@KZPGG:00093:00368
ATCAGACACGGACACAGCAGAACACAC
+
BABCCCCCCD@BBBA@@<=;A>BCA@?
@KZPGG:00094:00354
TACTGAGCTACACACACAGAAAGATTGGT
+
BBBBC:<;@@999A??>@99919><;><<
@KZPGG:00095:00388
CGTGTCTCTAGGCACAGGATTTTGTGTAG
+
BBEBDDCBBBC@CCBABCCCCB:CCC?>@
@KZPGG:00096:00379
AGCACTGTAGCTGTCACTAGTTACTTGT
+
@@CCCECCDBBABBBBBDDAA>ABC@CC
@KZPGG:00096:00380
ACGAGTGCGTTCCCCATGTCGTAGGTACTC
+
BBBBBBBBBB<>==6=A@ABBCBB??@ABC
@KZPGG:00097:00373
TACTGAGCTACACACACAAGAAAGATTGGTGCT
+
BBBBCABBBBB@A@@@9959>?98>@>A=?=@@
@KZPGG:00097:00394
ATCAGACACGGACACAGCAGAACACAC
+
BABBBBBBCC@BA?=8=111>:<<@;>
@KZPGG:00098:00355
TACTGAGCTACACACACAGAAAGATTGGT
+
B???BAA@CCCCCCCCCDAA@>ACC@CBC
@KZPGG:00098:00376
TACTGAGCTACACACACAGAAAGATTGGT
+
CCCCCBBBAA@@AB999A99909>><A?@
@KZPGG:00098:00387
CGTTTTCTAGGCACAGGATTTGTGTTAG
+
;4444,99442/66//,///+,...6..
@KZPGG:00098:00389
CGTGTCTCTAGGCACAGGATTTTGTGTAG
+
BCB@AACBA@A@CCCCDADCCC9BBA;;;
@KZPGG:00098:00397
ACGAGTGCGTTCCCCATGTCGTAGGTACTC
+
A@BBCBB@==;@>=4?AA@@@B@@>@A@BC
@KZPGG:00099:00361
CGTGTCTCTAGGCACAGGATTTTGTGTAGA
+
CC@AA@@A99969@>?A=ACCD9BAA;999
@KZPGG:00099:00362
ACGCTCGACATGCCCAGGTACAGGAG
+
B??@ABCCDCCBCD?BC@CECCCCFA
@KZPGG:00050:00448
TACTGAGCTACACACACAGAAAGAT
+
9948499BBBBBA9991----+--*
@KZPGG:00051:00418
TACTGAGCTACACACACAGAAAGATTGGTG
+
4948==?BBBCBC=<><<DBC>ABC?@>A?
@KZPGG:00051:00426
ACGCTCGACATGCCCAGGTACA
+
?=@@@999@999>@:9969899
@KZPGG:00051:00448
TACTGAGCTACACACACAGAAAGATT
+
>>9;;AAC@@@@@9??>99990998<
@KZPGG:00052:00406
ACGAGTGCGTTCCCCATGTCGTAGGTACTC
+
AA?B@BCBB@6999,99=>BECCC@BAAAC
@KZPGG:00052:00415
TACTGAGCTACACACACAGAAA
+
BBBBB@B<;99999991111<,
@KZPGG:00052:00425
CGTGTCTCTAGGCACAGGATTTTGTG
+
@@CD::<CCBAAA@AAEADCDD7<<9
@KZPGG:00052:00440
TAATATCAGCCTCGCCATGACGAAG
+
<;>@A<<<?@>?88959999981,,
@KZPGG:00052:00445
CGTGTCTCTAGGCACAGGATTTTGTGT
+
CBCDCCBBBCCA@?=@A;?@@@/9991
@KZPGG:00053:00425
ACGAGTGCGTTCCCCATGTCGTAGGTATC
+
??BBBCA@BC@CDC:B9;;@@@BC@CA>=
@KZPGG:00053:00427
CGTGTCTCTAGGCACAGGATTTTGTGTAG
+
BBABBBCCBCB@AAABDBDCCC9@@>>>@
@KZPGG:00053:00430
CGTGTCTCTAGGCACAGGATTTTGTGTAG
+
BBBABBCCDCC@CCCCFA;999/9@@?AA
@KZPGG:00054:00431
AGCACTGTAGCTGTCACTAGTTACTTGT
+
?>BCCCBDAAA@AABBBCCAA?ABB6;;
@KZPGG:00054:00441
CGTGTCTCTAGGCACAGGATTTTGTGTAG
+
BAAABACC@AABBBBBEBDBBB6;;9@@@
@KZPGG:00055:00411
ACGCTCGACATGCCCAGGTACAGGAG
+
BBBBCBCCCBBBCCA@@=@BC>?>?B
@KZPGG:00055:00416
CGTGTCTCTAGGCACAGGATTTTGTG
+
CCDDBBBCBBB>AB@@@=9999/999
@KZPGG:00055:00435
TATACGTCTCCTCCT
+
B;9///////,4424
@KZPGG:00055:00442
CGTGTCTCTAGGCACAGGATTTTGTGTAG
+
BBBBBBDCCCB@BBCCFCAABA7AA@@@?
@KZPGG:00057:00410
AGCACTGTAGCTGTCACTAGTTACTTGT
+
;;CCDCDCBBCBBBBBBBBCDCCCB:99
@KZPGG:00057:00423
CGTGTCTCTAGGCACAGGATTTTGTGTAG
+
AABBBBFBAAA@BBCCECCCCC9BB>==@
@KZPGG:00057:00436
TACTGAGCTACACACACAGAAAGATTGGT
+
@?BCCCEB@BBABBDD99444-9>><?;8
@KZPGG:00058:00432
TACTGAGCTACACACACAGAAAGATTGGT
+
@@ABBCDBBBCBBABA@9444-898;>48
@KZPGG:00058:00444
ACGCTCGACATGCCCAGGTACAGGAG
+
ABBBC@@AC???BB@BB?BAA@A?@@
@KZPGG:00059:00405
TACTGAGCTACACACACAGAAAGATTGGT
+
BBBBBBCDCCCCCCCDCCBAA=BBB@B?A
@KZPGG:00061:00403
AGCACTGTAGCTGTCACTAGTTACTTGT
+
<<DCCADDAAABBBBDCECCDECCC?BB
@KZPGG:00061:00440
TACTGAGCTACACACACAGAAAGATTGGT
+
BBBAAAC@ABBCCAAA===896>><;<48
@KZPGG:00062:00433
ACGAGTGCGTTCCCCATGTCGTAGGTACTC
+
??@BBBBBBB<>=92949;@BBAC@B<=>B
@KZPGG:00062:00437
ACGAGTGCGTTCCCCATGTCGTAGGTA
+
@@ABGDCBBB<@992?99999999234
@KZPGG:00063:00401
TGATACGTCTCCTTCCTTAGTTACTTCA
+
BBA@BCBBB?@>A@D@CACBB?CBD@CD
@KZPGG:00063:00403
TACTGAGCTACACACACAGAAAGATTGGT
+
BBBBBBBBCCBBBBCDBBCBB>BBB@B@B
@KZPGG:00063:00435
TACTGAGCTACACACACAGAAAGATTGGT
+
BBABCDEBBBCCCBCACCCBB<?877718
@KZPGG:00064:00424
TACTGAGCTACACACACAGAAAGATTGGT
+
BB@@@@BBBB@@@ACDCD?@A=?BB@A?B
@KZPGG:00065:00420
TACTGAGCTACACACACAGAAAGATTGGT
+
=@CBBCC@<<CCCC<94@99909881813
@KZPGG:00065:00447
TACTGAGCTACACACACAGAAAGATTGGT
+
@@AAA@@@AAAA@@CB@@9996;@@@C>A
@KZPGG:00066:00400
CGTGTCTCTAGGCACAGGATTTTGTGTAG
+
BCCAAABB@>@;>>>9969999/99999;
@KZPGG:00066:00413
TACTGAGCTACACACACAGAAAGATTGGT
+
FDCBBBCAAABBBDDDCCCCB===<5748
@KZPGG:00068:00413
TACTGAGCTACACACACAGAAAGATTGGT
+
BBBBBBBBBBBCCCCCCC@@@<@@A?B?B
@KZPGG:00070:00404
AGCACTGTAGCTGTCACTAGTTACTTGT
+
??BCCCCCEBABCAAACDCDC?A@B@CB
@KZPGG:00070:00418
TACTGAGCTACACATACAGAAAGATTG
+
CCCB?BCCCCBBBCCDEF<<<;<CC@C
@KZPGG:00070:00419
ACGAGTGCGTTCCCCATGTCGTAGGTACTC
+
AA@@BBB?=?5994,9>>@BCCCC@A@AAC
@KZPGG:00071:00419
ACGCTCGACATGCCCAGGTACAGGAG
+
C?AAAABCDBA<<<;<C@DGECC>AA
@KZPGG:00071:00446
AGCACTGTAGCTGTCATTAGTTACTTG
+
4884444444;;849;;<9A@948843
@KZPGG:00072:00403
TACTGAGCTACACACACAGAAAGATTGGT
+
BABBBBBBBBBDCGCCCDBBB=BCC?B?A
@KZPGG:00072:00413
ACGAGTGCGTTCCCCATGTCGTAGGTACTC
+
AAAABC=9445999/9AAABCJCD@>@ACB
@KZPGG:00072:00422
ACGCTCGACATGCCCAGGTACAGGAG
+
BAABBBBCCCCBBE>BC@CCDDC?BB
@KZPGG:00072:00436
AGCACTGTAGCTGTCACTAGTTACTTGT
+
:;CCDDDCBBBBBBBBBBBDD@CBB@BB
@KZPGG:00073:00445
ACGAGTGCGTTCCCCATGTCGTAGGTACTC
+
AAABBBCA=A7;99-999;@CCCC@CAAAB
@KZPGG:00074:00411
CGTGTCTCTAGGCACAGGATTTTGTGTAG
+
BBBCCDBCBAA>BBCCCBCBBB9ABB;;;
@KZPGG:00074:00426
CGTGTCTCTAGGCACAGGATTTTGTGTAGAGG
+
ABBBBBCDCFC?BCECCABAAA699911111-
@KZPGG:00074:00435
CGTGTCTCTAGGCACAGGATTTTGTGTAG
+
BBBBCCCBA@A=@@BBBBCDFC:CCC;;<
@KZPGG:00074:00442
TACTGAGCTACACACACAGAAAGATTGGT
+
BBBBBBBBBBCCBCCBBCAA@>ACC@C@C
@KZPGG:00075:00424
TACTGAGCTACACACACAGAAAGATTGGTG
+
=@;;;A>CBCBCCBAA=<9=@:?AB@B>>>
@KZPGG:00076:00435
CGTGTCTCTAGGCACAGGATTTTGTGTAGAG
+
BBB@AAEBBCCBCCCB>=1111+1<<11111
@KZPGG:00077:00410
CGTGTCTCTAGGCACAGGATTTTGTGTAGAG
+
BBCCCCCCCBB>BBBBCCCCBC6@@A99999
@KZPGG:00077:00413
AGCACTGTAACTGTCACTAGTTACTTGT
+
B??BCCC:::;BCCCBBCCCBABBC@CB
@KZPGG:00077:00438
TACTGAGCTACACACACAGAAAGATTGGT
+
CCCCB?A;<<@@ACCBAAABD?BBC@D?B
@KZPGG:00078:00428
AGCACTGTAGCTGTCACTAGTTACTTGT
+
:;BCCDDCCAABBBBBBBCCC@CAB>@A
@KZPGG:00078:00445
ACGCTCGACATGCCCAGGTACAGGAG
+
B9<<CDCCEBA@@B>@@=@?BBC>BB
@KZPGG:00081:00408
CGTGTCTCTAGGCACAGGATTTTGTGTAGAG
+
AAEABA==@;;599@>BADDDC8B<<<<9??
@KZPGG:00081:00442
AGCACTGTAGCTGTCACTAGTTACTTGT
+
<<CCCEABACCCCBCBBBBCD@BBCBCB
@KZPGG:00082:00415
AGCACTGTAGCTGTCACTAGTTACTTGT
+
;;;99BCD@BB;<;@>@@A?A7;;A=@>
@KZPGG:00083:00421
ACGAGTGCGTTCCCCATGTCGTAGGTACTC
+
BB@@CC>88=5999-9@BABCCCC>>@@AA
@KZPGG:00083:00434
AGCACTGTAGCTGTCACTAGTTACTTGT
+
:;BCCCDBBBCBCCCBBCCEC@CCC@CB
@KZPGG:00083:00435
TACTGAGCTACACACATCAGAAA
+
4>9889==99=444944444//+
@KZPGG:00084:00402
TACTGAGCTACACACACAGAAAGATTGGTGCT
+
BBCCCB;9;AA999B99944404:999;7111
@KZPGG:00084:00431
CGTGTCTCTAGGCACAGGATTTTGATGTAGA
+
CBA<<=CC?@@<?@<11-1111+1//6666;
@KZPGG:00085:00417
ACGCTCGACATGCCCAGGTACAGGAG
+
CABBBBBBB??;;;7;B?CCCDC<;<
@KZPGG:00086:00430
AGCACTGTAGCTGTCACTAGTTACTTGTGG
+
>@9994<:<<<;AB<;<@@?==:4/78//,
@KZPGG:00086:00447
TACTGAGCTACACACACAGAAAGATTGGT
+
ABAAA=AABBBCBCCCCCBBB?BCC@B@C
@KZPGG:00087:00432
TACTGAGCTACACACACACGAAAAGATTGGTGGC
+
449??=?@?@;;4//60,,,,,,*,,669:BB@@
@KZPGG:00089:00431
CGTGTCTCTAGGCACAGGATTTTGTGTAG
+
BBBABABC??A=@BCCDBDCCN:EB@;;<
@KZPGG:00090:00406
CGTGTCTCTAGGCACAGGATTTTGTGTAGA
+
BCBAABBCA?@=@ABBCBEENH:CCC<;9@
@KZPGG:00090:00418
CGTGTCTCTAGGCACAGGATTTTGTGTAGA
+
BBBBCCBA??@>BBBCCBDCDF:CCB;;;@
@KZPGG:00091:00439
ACGAGTGCGTTCCCCATGTCGTAGGTACTC
+
BBAB??==>@5999/9>??@CAA?=?@@?>
@KZPGG:00092:00404
TACTGAGCTACACACACAGAAAGATTGGTGCT
+
CBBCDCCBFHBBB<=<BD@@A@ACB@B@9611
@KZPGG:00092:00433
ACGAGTGCGTTCCCCATGTCGTAGGTACTC
+
BBBBBB=98=5999-9AA>@ABBB?@@@@@
@KZPGG:00094:00434
TACTGAGCTACACACACAGAAAGATTGGTCGCT
+
DCCCCAA?BBBBCCAAABCBB@BB=9;60..33
@KZPGG:00095:00407
TACTGAGCTACACACACAGAAAGATTGGT
+
CBBBBBBBBBBBCCCA@@99909@><<<7
@KZPGG:00095:00440
AGCACTGTAGCTGTCACTAGTTACTTGTGT
+
AABBCB=B=ADACCCCBCCDEACBA=9444
@KZPGG:00095:00446
AGCACTGTAGCTGTCACTAGTTACTTGT
+
:;CCDCDCBAAABBCBBBAA@=@@A>@@
@KZPGG:00096:00417
ACGCTCGACATGCCCAGGTACAGGAG
+
B?@?>>@BA@@99;9;@?A@A=A594
@KZPGG:00098:00408
CGTGTCTCTAGGCACAGGATTTTGTGTAGAG
+
CCCABA=@@=><>>@@B>BBBC7E9<;9849
@KZPGG:00098:00428
TACTGAGTTACACACACAGAAAGATTGGTGC
+
B>@@B@@@@BCCCCD=9=99908><9<?;?@
@KZPGG:00098:00434
ACGCTCGACATGCCCAGGTACAGGAG
+
B@@?BBCBCAC@AA>AC@CCCFC<<<
@KZPGG:00098:00449
CGTGTCTCTAGGCACAGGATTTTGTGTAGAGG
+
BABBBAAA?=?;>>>>B699>?4>99994442
@KZPGG:00099:00410
TACTGAGCTACACACACAGAAAGATTGGTGC
+
BBBBBBDDCBBBBCB@@@99919>7777731
@KZPGG:00051:00458
CGTGTCTCTAGGCACAGGATT
+
94B;994<99?<99911,///
@KZPGG:00052:00467
TACTGAGCTACACACACAGAAAAGATTGGTG
+
?;;;?@@>;9999>@?911;;;+110993.3
@KZPGG:00053:00466
CGTGTCTCTAGGCACGGATTTT
+
94B@<<:=<9B>991*)**000
@KZPGG:00053:00491
TACTGAGCTACACACACAAAAAAAAGTTGGTGCT
+
4899899;1/11-7--111111//$/656,437:
@KZPGG:00054:00467
ACGCTCGACATGCCCAGGTACAGGAG
+
99;;9>>>99999909><>899>=>>
@KZPGG:00055:00454
TACTGAGCTACACACACAGAAAGATTGGT
+
BBBCBBBBABBBCCA;;9444-998=B@B
@KZPGG:00056:00451
AGCACTGTAGCTGCACTAGTTACT
+
/////6<?A@@;98AA<9<<@111
@KZPGG:00056:00484
ACGCTCGTCCCATGCGTAGC
+
>>94499999-4444484,,
@KZPGG:00057:00473
TACTGAGCTACAAACACAGAAAGATTGTG
+
CCCCCEB8999990499411;61//,//.
@KZPGG:00057:00483
ACGAGTGCGTTCCCCCATGTCGTAGGTACTC
+
@@@BAA??9959999+9999@BBBD?B=<<A
@KZPGG:00058:00470
ACGCTCGACATGCCCAGGTACAGGAG
+
@@A@>>??9999>>999698999<>>
@KZPGG:00059:00464
TACTGAGCTACACACACAGAAAGATTGGT
+
BCCBBDA@ABBAACCB@:444-998<>=A
@KZPGG:00060:00472
TACTGAGCTACACACACAGAAAGATTGGT
+
@;;;@B@A;;;<<A?B>>8990998<?<3
@KZPGG:00060:00473
TACTGAGCTACACACACAGAAAGATTGGT
+
@@@@AB;9;AA@@ABB@@8880998<>=;
@KZPGG:00060:00483
AGCACTGTAGCTGTCACTAGTTACTTGT
+
<<CCCDEEAAA@AAABBACBB;@@A7;<
@KZPGG:00062:00484
CGTGTCCTCTAGGCACAG
+
//:944244/88,///,/
@KZPGG:00062:00487
ACGAGTGCGTTCCCCCATGTCGTAGGTACTC
+
BBBBBC@@@>;>>>>/>9<;@BBAB?B=>=H
@KZPGG:00063:00453
CGTGTCTCTAGGCACAGGATTTTGTGTAG
+
;<CCCCBBA@@=@@BBDCCEED:AAACCC
@KZPGG:00063:00475
TACTGAGCTACACACACAGAAAGATTGGT
+
DBBBCC=<=DDCBBCCBB994-8=<=@>A
@KZPGG:00064:00473
TACTGAGCTACACACACAGAAAGATTGGT
+
CBBBBBA@@BBCCCCBB>994-9>>>A@C
@KZPGG:00065:00465
ACGCTCGACATGCCCAGGTACAGGAG
+
B?BB;;<A@>@<;;:<CDDCBBC@CC
@KZPGG:00067:00454
TACTGAGCTACACACACAGAAAGATTGGT
+
DDDBBBBABCCCECECCB???<@BC@C?C
@KZPGG:00067:00499
TACTGAGCTAACACACAGAAAGATTGGTGTT
+
ABBBB9=;BC@BCBB::944-9@@@C@BCD@
@KZPGG:00068:00479
CGTGTCTCTAGGCACAGGATTTTGTGTAG
+
9<BCCB9999969@A?A?ACGC9BCBBAB
@KZPGG:00068:00488
CGTGTCTCCTAGGCACAGGATTTGTGAG
+
9444////,///,/94442444-4497/
@KZPGG:00069:00453
ACGCTCGACATGCCCAGGTACAGGAG
+
A@@@@@ADDCCCCC@GE@BBC<<;<C
@KZPGG:00069:00468
TACTGAGCTACACACACAGAAAGATTGGT
+
BCCCBBBCBCDBBBCCB@994-9@A>BBC
@KZPGG:00069:00484
AGCACTGTAGCTGTCACTAGTTACTTGT
+
;<@??CDCCA@@BBBEBCCCD@CBB=@@
@KZPGG:00069:00490
AGCACTCGTACGC
+
44444////////
@KZPGG:00070:00453
TACTGAGCTACACACACAGAAAGATTGGT
+
;9;B@@ABBBCBCCDDDCCCC@BBBID@C
@KZPGG:00070:00455
CGTGTCTCTAGGCACAGGATTTTGTGTAG
+
BBBCDCBCB;;7;AB?@=<999/;?@@AC
@KZPGG:00070:00479
ACGAGTGCGTTCCCCATGTCGTAGGTACTC
+
CC@BBC;89A6999/999<CBBBC@DCCBA
@KZPGG:00071:00497
TACTGAGCTACACACACAGAAAGATTGGT
+
BBBBBBABBCCBCBDD@@;94-9@?>B?B
@KZPGG:00072:00455
TACTGAGCTACACACACAGAAAGATTGGT
+
CCABBBBCBBBCCECBBA@@@>ADCGE@A
@KZPGG:00072:00482
CGTGTCTCTAGGCACAGGATTTTGTGTAGA
+
-,6699=99>>59999@?9999/4=9////
@KZPGG:00072:00488
TACTGAGCTACACACACAGAAAGATTGGT
+
CCCC<<=@ABCAACDAA@BBB>BCC@D@C
@KZPGG:00075:00473
AGCACTGTAGCTGTCACTAGTTACTTGT
+
44499DCCB<;<B@B@DCHIF?AAB@C;
@KZPGG:00075:00490
TACTGAGCTACACACACAGAAAGATTGGT
+
CCBBBA<;;;;<B>><CCCBC@CCC@C?B
@KZPGG:00076:00450
CGTGTCTCTAGGCACAGGATTTTGTGTAGA
+
@@ABBCDABAA:<<@@B?ABCC9B?>=::4
@KZPGG:00076:00463
AGCACTGTAGCTGTCACTAGTTACTTGT
+
<=BBBCCCDBBBABACCCCEB?BCC@CA
@KZPGG:00077:00454
CGTGTCTCTAGGCACAGGATTTTGTGTAG
+
BBBCCC?=@;;59>@>A?AECC9CAA<<;
@KZPGG:00077:00467
ACGCTCGACATGCCCAGGTACAGGAG
+
BAABBBBC?>@99809@=BBCCC>@@
@KZPGG:00078:00461
AGCACTGTAGCTGTCACTAGTTACTTGT
+
;;A@?CDECBBBBBBBBBCCD@CCC@B<
@KZPGG:00078:00493
CGTGTCTCTAGGCACAGGATTTTGTGTAG
+
;;A<<9?>?9969??996<>A>6@@@BBB
@KZPGG:00080:00456
ACGAGTGCGTTCCCCATGTCGTAGGTACTC
+
BB9<<B999>5999/4@?9<;CCC?CFBBB
@KZPGG:00080:00459
ACGCTCGACATGCCCAGGTACAGGAG
+
BBBABBCBBA@;;;7;B@CDCCC@BA
@KZPGG:00080:00463
ACGCTCGACATGCCCGGTACAGGAAG
+
@@D@BBB<<9A99909<@>8--+-+-
@KZPGG:00080:00475
CGTGTCTCTAGGCACAGGATTTTGTGTAG
+
BBCDDA===9;59?@9959>>>4>BA<<=
@KZPGG:00080:00476
TCTCTATGCGCTCCACATGTCTAAGGT
+
B<=<BAAAB;;;@=@AFBBAADD@CAD
@KZPGG:00080:00487
CGTGTCTCTAGGCACAGGATTTTGTGTAG
+
BBCBBBB?A@@=@ABCDBCCCC9CBBBBB
@KZPGG:00082:00450
CGTGTCTCTAGGCACAGGATTTTGTGTAG
+
99A@@>>?>9959>@??;4999-499449
@KZPGG:00082:00455
ACGCTCGACATGCCCAGGTACAGGAG
+
CBBBA?A@?>@9998<B@CBDCC@AA
@KZPGG:00082:00477
TACTGAGCTACACACACAGAAAGATTGGT
+
CBBBBC@?@@@@BBB??>99909@?<?>@
@KZPGG:00082:00498
AGCACTGTAGCTGTCACTAGTTACTTGT
+
/4999?B?@@@A;<<@@AABB=;94994
@KZPGG:00083:00472
AGCACTGTAGCTGTCACTAGTTACTTGT
+
<<AA@CCCE?@?BBBCBBCCC@CCCBC@
@KZPGG:00084:00452
ACCTGCGTTCCCCATGTCGTAGGTACTC
+
BB=AAA@@5999-9>>?DDHCC@BBBCE
@KZPGG:00084:00470
TACTGAGCTACACACACAGAAAGATTGGT
+
CCBCCB?>@@@@AACAAA99919@?<@?@
@KZPGG:00084:00478
ACGAGTGCGTTCCCCATGTCGTAGGTACTC
+
BA;;9@99842444,49;98=?974:@?99
@KZPGG:00085:00487
TACTGAGCTACACACACAGAAAGATTGGTG
+
BBCBBB:9<@@@BBC>>>99909@?=?>A1
@KZPGG:00085:00494
AACACTGTAGCTGTCACTAGTTACTTGT
+
B>;<=A@A@<=;C<<;A@AAB=;:7>;8
@KZPGG:00087:00450
AGCACTGTAGCTGTCACTAGTTACTTGT
+
<<A@@CDCCA@ADBBBCCCCB?EBBACA
@KZPGG:00089:00451
AGCACTGTAGCTGTCACTAGTTACTTGT
+
<<DCBCBCCA@ACEBBBBACC?AA@?B;
@KZPGG:00089:00490
TACTGAGCTACACACACAGAAAGATTGGTG
+
AB;=<AAAB@@@AABDAABBB>CEB@D@99
@KZPGG:00090:00453
TACTGAGCTACACACACAGAAAGATTTGGTGC
+
@A@@@@<;<AAABCGF@@99908?9>:>;931
@KZPGG:00090:00460
TACTGAGCTACACACACAGAAAGATTGGTG
+
CCBBBBBABBBBBBB@@@99919><;7771
@KZPGG:00090:00475
CGTGTCTCTAGGCACAGGATTTTGTGTAG
+
BDBAA@?:?9959>>99:<CCC7C@@<<;
@KZPGG:00091:00453
AGCACTGTAGCTGTCACTAGTTACTTGTGT
+
44===:BAA<997/1///869844488944
@KZPGG:00092:00468
ACGCTCGACATGCCCAGGTACAGGAG
+
498999;99=;9497;A>AABAB>B=
@KZPGG:00092:00489
CGTGTCTCTAGGCACAGGATTTTGTGTAGA
+
BCCBBA@:?9959>@>?AACCC7B@A<99=
@KZPGG:00093:00494
TACTGAGCTACACACACAGAAAGATTGGTCGCT
+
>?>@>?>@A@@@C@B99999904;6666.....
@KZPGG:00094:00450
TACTGAGCTACACACACAGAAAGATTGGTGC
+
AAAA@@A@@@@@@C?9999990443137711
@KZPGG:00095:00470
CGTGTCTCTAGGCACAGGATTTTGTGTAGAG
+
ACBBA@99999594449;?@CC6?==9444;
@KZPGG:00096:00468
TACTGAGCTACACACACAGAAAGATTGG
+
999@;99<A@>>A@?994=89694.,,2
@KZPGG:00098:00451
CGTGTCTCTAGGCACAGGATTTTGTGTAAGGC
+
BBCBBA?>?99699?9959999/111/8,/,/
@KZPGG:00098:00461
ACGCTCGACATGCCCAGGTACAGGAGA
+
:8;<A@ABC>@@@@<@B=98496,1/6
@KZPGG:00098:00489
AGCACTGTAGCTGTCACTAGTTACTTGTG
+
99=>>ADDE=<>CACADCFEEAAAABB@A
@KZPGG:00098:00498
CGTGTCTCTAGGCACAGGATTTTGTGTAGA
+
BAA<<<@@CABABCCCDBDCCC9C@@@@@@
@KZPGG:00099:00463
TACTGAGCTACACACACAGAAAGATTGG
+
>BBBBB;9;A@9999444444-446343
@KZPGG:00099:00472
TGATACGTCTCCCTTCCTTAG
+
BBCCD??99111,1,/,/,//
@KZPGG:00052:00528
TACTGAGCTACACACACAGAAAAGATTGGT
+
:;<;;@D>99999>?@999999/9884313
@KZPGG:00053:00520
CGTGTCTCTAGGCACAGGATTTTGTGTAG
+
?ABCCBBAA==8899?@>GBCE9BCBBCA
@KZPGG:00053:00526
CGTGTCTCTAGGCACAGGATTTTGTGT
+
99999999999<9944424444,4444
@KZPGG:00053:00539
CGTGTCTCTAGGCACAGGATTTTGTGTAG
+
@@@ABED@@=;=;9<<<:9<BC5;<9994
@KZPGG:00053:00543
TACTGAGCTACACACAC
+
9999444--,,,,///4
@KZPGG:00054:00502
TACTGAGCTACACACACAGGAAAGATTTGGT
+
>ACA@AECBBBCDCA:;4429919@?C<@=@
@KZPGG:00054:00538
TACTGAGCTCACA
+
9898444/////,
@KZPGG:00055:00501
ACGCTCGACATGCCCAGGTACAGGAG
+
BBBBDBCCA;;444-9@=BABBCACC
@KZPGG:00056:00508
TACTGAGCTACACACACAGAAAGATTGGT
+
BBBBBBBBBBBBBBC;;;444-9>><??B
@KZPGG:00056:00518
ATCAGACACGGACACAGCAGAACACACA
+
@C@@@@<<<B@BBCA9948996988377
@KZPGG:00056:00539
ACGAGTGCGTTCCCCCATGTC
+
;;<@@<99482////*/////
@KZPGG:00058:00507
TGATACGTCTCCTTCCTTAGTTACTTCAG
+
4>?344449@B@CAC@C811/,///7///
@KZPGG:00058:00515
TACTGAGCTACACACACAGAAAAGATTGGT
+
BBBBBBDCBBBBBCCC::4444-8984843
@KZPGG:00058:00546
AGCACTGTAGCTGTCACTAGTTACTTGT
+
48>49999949994889>>?A6999584
@KZPGG:00059:00502
TACTGAGCCTACACACACAGAAAGATTGGTGC
+
B@@>@@44249944:@::=99909>>684331
@KZPGG:00061:00530
AGCACTGTAGCTGTCACTAGTTTTTACTTTTGT
+
;;?A9;=AEDFBBBABAAA===99/=8888/9@
@KZPGG:00061:00548
ATCAGACACGGA
+
1../,/////,/
@KZPGG:00062:00513
ACGCTCGACATGCCCAGGTACAGGAG
+
BBBBBBBCB=@9996;A<AACBB=@A
@KZPGG:00062:00537
ACGCTCGACATGCCCAGGTACAGGAG
+
BAABCBBAA==9996;B?@@AACADC
@KZPGG:00062:00542
AGCACTGTAGCTGTCACTAGTTACTTGT
+
9;A;;<<B@@@:999999999699>599
@KZPGG:00063:00501
ACGAGTGCGTTCCCCATGTCGTAGGTACTC
+
BB@ABC@?>@599<4<BCDCBCCD@@:<<C
@KZPGG:00064:00519
TACTGAGCTACACACACAGAAAGATTGGT
+
BBBAAAA>BBBBBBC@;;444-99858;<
@KZPGG:00065:00512
TACTGAGCTACACACACAGAAAGATTGGT
+
CCBBBBBBBB@<<<BABB;9909984;?B
@KZPGG:00065:00523
ACGCTCGACATGCCCAGGTACAGGAG
+
B@@@CBCBBB?>??<@C@BBCBC@CC
@KZPGG:00066:00510
TCTCTATGCGCTCCACATGTCTAAGGTACT
+
BBAABBBCCDC?@>@BE@B=;:96;89@@@
@KZPGG:00067:00504
TACTGAGCTACACACACAGAAAGATTGGT
+
BBBBBBFBCCCCBABD@@BCC?CCC@C@C
@KZPGG:00068:00528
TACTGAGCTACACACACAGAAAAGATTGGT
+
BBBBBAA>ABBBBCC@;;4444/9>>5857
@KZPGG:00068:00549
AGCACTGTAGCTGTCACTAGTTACTTGT
+
;;BB@ADFCCCBBB@@?==:429985;A
@KZPGG:00069:00537
TACTGAGCCTACACACACAGAAAGATTGGTGC
+
@@>>>;/1,/;81/:49449880443131377
@KZPGG:00070:00501
CGTGTCTCTAGGCACAGGATTTTGTGTAG
+
;<999<AAACDCDCCGEC<<9</9@B>@@
@KZPGG:00071:00513
TACTGAGCTACACACACAGAAAGATTGGT
+
ABBBBBAAABC;B:8//////+/8;:;<>
@KZPGG:00071:00536
AGCACTGTAGCTGTCACTAGTTACTTGT
+
;;@==BGCBBA@@AAACCCCEABDD?AB
@KZPGG:00071:00538
TCTCTATGCGCTCCACATGTCATAAGT
+
11//8//49944>:B>?444////,//
@KZPGG:00074:00522
CGTGTCTCTAGGCACAGGATTTTGTGTAG
+
BBCDDBA?A;:8;BB@A?BDCC:EDC@@@
@KZPGG:00074:00549
ACGCTCGACATGCCCAGGTACAGGAG
+
AABADBB@A@@@@@<@C?BBCCC@CC
@KZPGG:00075:00539
AGCACTGTAGCTGTCACTAGTTACTTGT
+
99944:::?ACA@;<;@AAGDBGGD@AA
@KZPGG:00076:00523
ACGCTCGACATGCCCAGGTACAGGAG
+
B;;;@@ADA@@9998;@<BBCGD@AA
@KZPGG:00077:00529
AGCACTGTAGCTGTCACTAGTTACTTAT
+
9;;;9ECFCCCBBBBBBBDCC@BBB=@A
@KZPGG:00077:00532
TACTGAGCTACACACACAGAAAGATTGGT
+
BB@=>@A@@CCCCCFDCCB@@<@@A>A?B
@KZPGG:00077:00541
TACTGAGCTACACACACAGAAAGATTGGTGC
+
==>>@1/1//67:BEDC:<;C?C@@=@?A9?
@KZPGG:00078:00512
AGCACTGTAGCTGTCACTAGTTACTTGT
+
<<BBCCDDBA?>BBBCBBBBB?BCCCN<
@KZPGG:00078:00525
ACGCTCGACATGCCCAGGTAAGGAGA
+
9999?>@>@?:44404><>A8;8:;9
@KZPGG:00078:00528
AGCACTGTAGCTGTCACTAGTTACTTGT
+
:;@??CDCB?ABCBBCCCB<<;=BBABC
@KZPGG:00078:00531
ACGCTCGACATGCCCAGGTACAGGAGA
+
9=?=;;<@AB@A@B<BC@BABCC@BA;
@KZPGG:00078:00545
ACGAGTGCGTTCCCCATGTCGTAGGTACTC
+
BBBBAB@9;?2994,9B@ABDEBB>A@AAC
@KZPGG:00079:00524
CGTGTCTCTAGGCACAGGATTTTGTGTAG
+
CA@ABBABDAA>AAAACCEDDDBCECBAB
@KZPGG:00079:00535
AGCACTGTAGCTGTCACTAGTTACTTGT
+
44444:===<=;BBCAAAA<<;<@@@CC
@KZPGG:00080:00508
AGCACTGTAGCTGTCACTAGTTACTTGT
+
<<CCCCEEDBB@BBBCBBBCC@CBB?A@
@KZPGG:00080:00512
AGCACTGTAGCTGTCACTAGTTACTTGT
+
;;AA=DDBC::<CCCCDCCAA>A@@9;4
@KZPGG:00080:00520
ACGAGTGCGTTCCCCATGTCGTAGGTACTC
+
>>999A>>9959??/9;BAAAB>@:@BBBC
@KZPGG:00083:00501
ACGCTCGACATGCCCAGGTACAGGAG
+
C@@@@@@>@>A99919?<@>@@@89;
@KZPGG:00083:00545
AGCACTGTAGCTGTCACTAGTTACTTGT
+
<<BA@DDCCBBBBBABBBBDBEABB@CA
@KZPGG:00084:00505
CGTGTCTCTAGGCACAGGATTTTGTGTAG
+
CDECCB>>?9969>99424444,444499
@KZPGG:00084:00529
TACTGAGCTACACACACAGAAAGATTGGTGC
+
@?>>999??A@AACCBBBCCB>BBB@B@BA@
@KZPGG:00084:00542
ACGCTCGACATGCCCAGGTACAGGAG
+
@=9;;BBBCBA;;;8;B>@>BAA8;;
@KZPGG:00087:00527
CGTGTCTCTAGGCACAGGATTTTGTGTAGA
+
BCCCCCBB@<<89@A9969999/9999944
@KZPGG:00089:00532
AGCACTGTAGCTGTCACTAGTTACTTGT
+
//668=CAA==<DCCDBBLCC@<;9994
@KZPGG:00089:00534
TACTGAGCTACACACACAGAAAGATTGGTG
+
@BAA@B@@A@>>@?@?=9444-48777773
@KZPGG:00090:00521
AGCACTGTAGCTGTCACTAGTTACTTGT
+
49===CCCCBBBCCBCCCCCB@AA@>A@
@KZPGG:00094:00526
TACTGAGCTACACACACAGAAAGATTGGTGCT
+
>@AA@@@AAA;<<D?994444-4877773111
@KZPGG:00094:00538
CGTGTCTCTAGGCACAGGATTTTGTGTAG
+
BBCBBA???4959@@9969AAB4A??999
@KZPGG:00095:00524
CGTGTCTCTAGGCACAGGATTTTGTGTAGA
+
CCCAAABAA9;59@@9969999/9999844
@KZPGG:00095:00539
TACTGAGCTACACACACAGAAAGATTGGT
+
BBBBBBDBBBBBECCBBB99909@?<?<<
@KZPGG:00095:00548
TACTGAGCTACACACACAGAAAGATTGGTGC
+
@?>@@@@@CBBBCAAAAA;;;79BB@B@?96
@KZPGG:00096:00542
TGATACGTCTCCTTCCTTAGTTACTTCA
+
BA@AAA=448959<?<?<@995899599
@KZPGG:00097:00528
TACTGAGCTACACACACAGAAAGATTG
+
BCCB@@@=>>>>>@?944444-4431.
@KZPGG:00097:00531
ACGAGTGCGTTCCCCCATGTCGTAGGTACTC
+
BCABC?98=>59999+4:A>>@>984899@@
@KZPGG:00098:00507
AGCACTGTAGCTGTCACTAGTTACTTGT
+
;;@>>BCCCCCABBDCBBBAA=?@?;=4
@KZPGG:00098:00541
ATATCGCGAGGGTATGGAAGACTCTATAG
+
?>>?@@>AABA>BCBB?C@CCBAAAA::0
@KZPGG:00050:00575
TACTGAGCTACACACA
+
9448449;11111116
@KZPGG:00051:00589
TACTGAGCTACACACACAGAAAG
+
/////4499999999>911--+,
@KZPGG:00052:00554
AGCACTGTAGCTGTCACTAGTTACTTGT
+
<<CC=?BB@A@@AA@>><;11,111,88
@KZPGG:00053:00590
CGTGTCTCTAGGCACAGGATTTTTTGTGTA
+
B?@ABC@??>>=8;9>??@>>>@>,@AAAB
@KZPGG:00054:00563
TGATACGTCTCCTTCCTTAGTTACTTCA
+
=@@@AAA?@8;5969<><9996999599
@KZPGG:00054:00579
TGATACGTCTCCTTCCTTAGTT
+
BBB@>AA<;<<A?=>A@--,,*
@KZPGG:00055:00568
ACGCTCGACATGCCCAGGT
+
9499911/1//6:6+/42/
@KZPGG:00056:00560
CGTGTCTCTAGGCACAGGATTTTGTGTAG
+
B???BDBBC::;<CBBCD9999/9CC@AA
@KZPGG:00056:00567
AGTCTCGGTATCT
+
4448///,/,,,,
@KZPGG:00056:00582
CGTGTCTCTAGGCACAGGATTTTGTGTAG
+
BBBBBCCBDCCA@;9<@=??CC8@BABD=
@KZPGG:00056:00585
TACTGACGCCTC
+
/////,,,/,//
@KZPGG:00058:00574
ACGCTCCGACATGCCCAGGTACAGGAGA
+
11/,,/,/////488-449=;99424//
@KZPGG:00058:00593
CGTGTCTCTAGCACAGGATTTTGTGTA
+
@=@@AB@@B@@@@>@@=9999/9>B11
@KZPGG:00059:00576
CGTGTCTCTAGGCACAGGATTTTGTGTAG
+
BAAACCBBACB?@@@ABDA@AA8ACCCCD
@KZPGG:00059:00581
TACTGAGCTACACACACAGAAAGATTGGT
+
9<<;;A@@@@A@@GCB@A;88099848=>
@KZPGG:00060:00592
ACGCTCGACATGCCCAGGTACAGGAG
+
>=9;9111111111-/>=>>;949:8
@KZPGG:00061:00566
AGCACTGTAGCTGTCACTAGTTACTTGT
+
;;AA=ABBBBB@@@;99<<11,111-9@
@KZPGG:00062:00561
AGCACTGTAGCTGTCACTAGTTACTTGT
+
;;@@=BBA9;<;999@999B><>>@=@B
@KZPGG:00062:00577
CGTGTCTCTAGGCACAGGATTTTGTGTAG
+
A@>@@@;;991:11111:;=:;11;=;94
@KZPGG:00062:00583
AGCACTGTAGCTGTCACTAGTTTACTTGT
+
99@94944444=>?99999999-448244
@KZPGG:00062:00599
TACTGAGCTACACACACAGAAAGATTGGT
+
9:<<;@CC@F@?@CDB;@488099848;<
@KZPGG:00063:00568
TCTCTATGCGCTCCACATGTCTAAGGT
+
99=94:CB@BA99599/1///6659:4
@KZPGG:00063:00597
ACGAGTCGTTCCCCCATGTCTAGGTATC
+
999>>9/18;2222),,,///3311443
@KZPGG:00064:00594
CGTGTCTCTAGGCACAGGATTTTGTGTAG
+
BBBBEC@@@CB@9;999=9999/9BB@C>
@KZPGG:00065:00554
ACGCTCGACATGCCCAGGTACAGGAG
+
B?@@BBCCC@A;;;7;B<>>>11,11
@KZPGG:00065:00555
AGCACTGTAGCTGTCACTAGTTACTTGT
+
<<CCA@DDCDCBBBB=9;@4429>>;@C
@KZPGG:00065:00598
ACGAGTGCGTTTCCCCATGTCGTAGGTACTC
+
BB>988/1111+///*/444>AB>A=?<<<A
@KZPGG:00066:00570
ACGAGTGCGTTTCCCCATGTCGTAGGTACTC
+
BBAAA=9;4441999/4:::>B?=A<@<><B
@KZPGG:00067:00557
ACGAGTGCGTTCCCCATGTCGTAGGTACTC
+
BB?@@>>@9964==4?@AADCCND@C<<<C
@KZPGG:00067:00558
AGCACTGTAGCTGTCACTAGTTACTTGT
+
;<@@?CDCCBCBCBAAABB::8<BC@CC
@KZPGG:00067:00578
ATATCGCGAGGGTATGGAAGACTCTATAG
+
BBAABBBCCDC>DCCCBCECCCCC@@???
@KZPGG:00070:00583
TACTGAGCTTACCACACACAGA
+
@?@>>>@--*,,2,,4444448
@KZPGG:00072:00562
ACGAGTGCGTTCCCCATGTCGTAGGTACTC
+
BBBB=9=>995999/9@BBDAB@C>A:<<C
@KZPGG:00072:00588
CGTGTCTCTAGGCACAGGATTTGTGTAGTAC
+
44444;44///,////48444-44///////
@KZPGG:00073:00576
CGTGTCTCTAGGCACAGGATTTTGTGTAG
+
BBA@@BCCC@A>?CB@C?A@==6@BAABB
@KZPGG:00074:00578
ACGCTCGACATGCCCAGGTACAGGAG
+
B@B@?@DCCAC;;;8<C?BBDBC?BB
@KZPGG:00074:00586
ACGAGTGCGTTCCCCATGTCGTAGGTACTC
+
@@:;;>>>995999/999<ACAA?>?9999
@KZPGG:00074:00596
ATCAGACACGGACACAGCAGAACACACA
+
=739999449544AA?@<99><999>7.
@KZPGG:00075:00553
AGCACTGTAGCTGTCACTAGTTACTTGTGT
+
@@<<9BBEBC<:<;99>999/,,,,*,,,,
@KZPGG:00076:00590
ACGCTCGACATGCCCAGGTACAGGAG
+
@?@@BBCCECBCCC>CB?AABBC@BB
@KZPGG:00077:00577
TACTGAGCTACACACACAGAAAGATTGGT
+
@@>?@;><@BBCCBDDCCBBB=B@@=@?B
@KZPGG:00078:00595
CGCTGTCTCCTAGGCGAGCAGGATTTGTGTAGAGGCCA
+
4444444998///,///6//48444-444444442424
@KZPGG:00079:00588
ACGCTCGACATGCCCAGGTACAGGAG
+
48@;11////9@BB>BB?BBB>@@AC
@KZPGG:00079:00599
AGCACTGTAGCTGTCACTAGTTACTTGT
+
/1111>BCCBCBBAB?99?44299959C
@KZPGG:00080:00564
TACTGAGCTACACACACAGAAAGATTGGTG
+
4448444449@BCCIECCAA@<AAB=?>A@
@KZPGG:00080:00594
ATCAGACACGGACACAGCAGAACACAC
+
CA>??BBB9::;CB9=@;;;A>ACBAA
@KZPGG:00081:00566
TCTCTATGCGCTCCACATGTCTAAGGTA
+
;;99A<9<BDBABA<<>ACBBBCBC@AA
@KZPGG:00081:00595
TACTGAGCTACACACACAGAAAGATTGGT
+
BBBBBBBAA?BCACBDBB;;4-99848;?
@KZPGG:00083:00589
TACTGAGCTACACACACAGAAAGATTTGGTGCT
+
9449?1/1///7/:4;94444-4433,313117
@KZPGG:00083:00591
CGTGTCTCTAGGCACAGGATTTTGTGTAG
+
BBBBBCBBA;;8;CCBCCAA@@6@@A@@@
@KZPGG:00084:00585
TACTGAGCTACACACACAGAAAGATTGGTG
+
>>>>999@BBABGDAB?A999184747<<7
@KZPGG:00085:00554
ACGAGTGCGTTCCCCCATGTCGTAGGTACTC
+
CC@@=:;;11-////*//;4444442349:9
@KZPGG:00085:00573
AGCACTGTAGCTGTCACTAGTTACTTGT
+
:;@@>BCBBBBBCCCCCCBAA=ABB@CB
@KZPGG:00085:00581
CGTGTCTCTAGGCACAGGATTTTGTGTAGA
+
4444444944424;;:??===9,94=@A>B
@KZPGG:00085:00582
TACTGAGCTACACACACAGAAAGATTGGAG
+
>A@B@A<<<CBCCCFDBC;;;09>>=@?@A
@KZPGG:00086:00593
ACGAGTGCGTTCCCCATGTCGTAGGTACTC
+
48944444442444,49>A@AACD?AAFCC
@KZPGG:00088:00595
ACGAGGTGCGTTCCCCATGTCGTAGGTACC
+
@?89959>>=8;===4?@?@<==<D@CCCC
@KZPGG:00089:00579
ACGCTCGACATGCCCAGGTACAGGAG
+
44999@@??==84804>;A?A@A;<9
@KZPGG:00091:00587
CGTGTCTCTAGGCACAGGATTTTGTGTAAGGC
+
BCCCB?:999959B@9969999/9>>=>5824
@KZPGG:00093:00566
TACTGAGCTACACACACAGAAAGATTGGTGC
+
>999;<<ABBBCCGEDCCCCC>CCB<;1331
@KZPGG:00093:00597
CGTGTCTCTAGGCACAGGATTTTGTGTAG
+
DCCC<;9999969@@9954499/494444
@KZPGG:00095:00561
CGTGTCTCTAGGCACAGGATTTTTGTGTAGA
+
BBBB<99999969::1/,/////*/////44
@KZPGG:00095:00586
TACTGAGCTACACACACAGAAAGATTGGT
+
>>>@@@@BBBBBCCB?>>88804431.,,
@KZPGG:00097:00566
ACGCTCGACATGCCCAGGTACAGGAG
+
8999<AABDCCA@A>AC?BBCCF?AA
@KZPGG:00098:00567
CGTGTCTCTAGGGCACAGGATTTTTGTGT
+
CCCCA9999999-86///,/////*////
@KZPGG:00099:00587
TACTGAGCTACACACACAGAAAGATTGGTGC
+
?>@@;<<AABABCEDAAA===:==7777711
@KZPGG:00050:00608
AGCACTGTAGCAGTCACTAGTTACTTGT
+
BBBBCCCA@AACDCCDCCDAA>BCEAB>
@KZPGG:00050:00614
ATCAGACACGGACACAGCA
+
9838444449<@@>?911-
@KZPGG:00051:00605
CGTGTCTCTAGGCACAGGATTTTTTGTGTAG
+
AABCEB<;<AA5;<@@B?999999*499444
@KZPGG:00051:00641
ACGAGTGCTTTT
+
::67---,,,,,
@KZPGG:00052:00609
GAACGGCCTCGA
+
,,*,,*,*,896
@KZPGG:00053:00610
AGCACTGTAGCTGTCACTAGTTACTTGT
+
948>>9944449;<=A@@@995999599
@KZPGG:00053:00624
AGCACTGTAGCTATCACT
+
99994999???>@999>>
@KZPGG:00058:00631
CGTGTCTCTAGGCACAGGA
+
?9;;AB@;<;?<>@999<?
@KZPGG:00059:00605
ACGCTCGACATGCCCCAGGTACAGGAG
+
/1/1///;:>99999,4859?>9954=
@KZPGG:00059:00610
ATCAGACACGGACACAGCAGAACACAC
+
BBBBBAABBB>BBCECCCCBB?BBBBB
@KZPGG:00059:00615
TACTGAGCTACACACACAGAAAGATTGGT
+
=?;99>@@>@@@AABA@@99909>>>BBC
@KZPGG:00059:00632
TCTCTATGCGCTCCACATGTCTAAGGT
+
BCDB@@ABBACBBBCCD@@@DBB>B>A
@KZPGG:00059:00640
TACTGAGCTACACACACAGAAAAAAGAT
+
4444444CABBCCD@:4///////(1..
@KZPGG:00060:00601
AGCACTGTAGCTGTCACTAGTTACTTGT
+
??BBCBCBBBA>>@BCBBD::6;@@=@B
@KZPGG:00060:00611
CGTGTCTCTAGGCACAGGATTTTGTGTAG
+
BCBBB99999969999?@ABDC9BBBAAA
@KZPGG:00061:00635
CGTGTCTCTAGGCACAGGATTTTTTTTTTTGTGTA
+
BBCCCBACC;;8;CBBBCAAA@@@@@?::"494::
@KZPGG:00061:00641
ACGAGTGCGTTCCCCATG
+
9>>>999>996444,444
@KZPGG:00062:00621
AGCACTGTAGCTGTCACTAGTTACTTGT
+
<CBBB<:<@AAABBBBBBC?777//-11
@KZPGG:00063:00611
AGCACTGTAGCTGTCACTAGTTACTTGT
+
;;DCECCCCCCBABACBBDEAABBB>@?
@KZPGG:00063:00623
ACGCTCGACATGCCCAGGTACAGGAG
+
?@BBEAAGCBBAAB?AB@B;B=>79;
@KZPGG:00064:00629
ACGAGTGCGTTTCCCCATGTCGTAGGTACTC
+
??ABB;;;4440999,49ABCCCCC@B@@AB
@KZPGG:00065:00604
ACGAGTGCGTTCCCCATGTCGTAGGTACTC
+
BBBBBB;;885999/4?@@ACA>A;:;<<B
@KZPGG:00065:00617
TACTGAGCTACACACACAGAAAGATTGGT
+
BBBAABCCABBBBCEB>@944-99848>?
@KZPGG:00065:00633
TGATACGTCTCCTTCCTTAGTTACTTCA
+
9@A@BA@>>>><?6969<>>9;=999:4
@KZPGG:00067:00612
ACGAGTGCGTTCCCCATGTCGTAGGTACTC
+
B@@@BCB@882999/9A@ABCCAA<:;<@@
@KZPGG:00067:00627
AGCACTGTAGCTGTCACTAGTTACTTGT
+
>>BBCCBBBBCB???BBCF:::<CB?BB
@KZPGG:00068:00600
TACTGAGCTACACACACAGAAAGATTGGT
+
BABBBBBB?BBBBCFD;;844-9>>;>>@
@KZPGG:00068:00640
ACGCTCGACATGCCCAGGTACAG
+
448@BABB@99444-9?<??A>@
@KZPGG:00069:00620
TACTGAGCTACACACACAGAAAGAATGGT
+
@ABBCCCBCCCCCCCBAB99909>;?B@C
@KZPGG:00069:00633
ACGAGTGCGTTCCCCATGTCGTAGGTACTC
+
9;@@@@@@>>599949@@?9<99?;>9999
@KZPGG:00069:00641
TCTCTATGCGCTCCACA
+
ACCC::?BCECBB@CEC
@KZPGG:00069:00644
AGCACTGTAGCTGTCACT
+
@@BBBAEBBBBBDBCB@;
@KZPGG:00070:00601
ACGCTCGACATGCCCAGGTACAGGAG
+
BABABBCDDCC@@@<AC@@>A@>599
@KZPGG:00071:00623
CGTGTCTCTAGGCACAGGATTTTGTGTAG
+
BBAAACDCC@@@@CCCFACCDD:CAB;;<
@KZPGG:00073:00601
TACTGAGCTACACACACAG
+
CBBBBABBCBBC@@AA@@9
@KZPGG:00073:00612
CGTGTCTCTAGGCACAGGTTTTTGTGTAGA
+
AAAABCDCA@@=@A?=?59999,9@@9999
@KZPGG:00074:00618
AGCACTGTAGCTGTCACT
+
<<CDBBCDBBCDCCCB>>
@KZPGG:00074:00636
TACTGAGCTACACACACAGAAAGATTGGT
+
BBBBBBBBABBBBCDDAA999-9???C@C
@KZPGG:00074:00637
TACTGAGCTACACACACAGAAAGATTGGT
+
@@A@@>>111:1/994444:@19985847
@KZPGG:00075:00632
ACGCTCGACATGCCCAGGTACAGGAG
+
BBBBBCCCCA>>>><@A@BBCCB>@A
@KZPGG:00076:00620
CGTGTCTCTAGGCACAGGATTTTGTGTAG
+
BBBBBCBCA@?=@BBCD@ECCCACAB;;;
@KZPGG:00077:00632
CGTGTCTCTAGGCACAGGATTTTGTGTAG
+
BBCCCBB@A?C?BCCCFFCCCC9CBB;;;
@KZPGG:00077:00646
CGTGTCTCTAGGCACAGGATTTTGTGTAG
+
CCCDDCBBA;96;AA@@=9999/9AA9<<
@KZPGG:00078:00614
TCTCTATGCGCTCCACATGTCTAAGGT
+
BABB@@ACCDCBB?BFEBA@;442969
@KZPGG:00078:00628
TACTGAGCTACACACACAGAAAGATTGGT
+
@ABBBBBBBBBCABA?@?99809>>6858
@KZPGG:00079:00620
ACGCTCGACATGCCCAGGTACAGGAG
+
CA?@?CBAB?=89909?<>>AAA8;9
@KZPGG:00080:00621
TACTGAGCTACCACACACAGAAAGGATTGGTGCTG
+
<;<;9@D99442444494444;-42491313433.
@KZPGG:00081:00615
CGTGTCTCTAGGCACAGGATTTTGTGTAA
+
BBBCA?:@;;<69D@91-1111+1::1/,
@KZPGG:00081:00625
CGTGTCTCTAGGCACAGGATTTTGTGTAG
+
BBBAAA@A=9;69B@>?;9999/9@@99<
@KZPGG:00081:00648
ACGAGTGCGTTCCCCATGTCGTAGGTACTC
+
AA??BCB;442999/9@@@ABBBA;@@@@B
@KZPGG:00082:00628
TACTGAGCTACACACACAGAAAAGATTGGT
+
A>A>ABBB@@BBBBC;?;9988/9>>;>;<
@KZPGG:00082:00639
CGTGTCTCTAGGCACAGGATTTTGTGTAG
+
BBCAABCCCAB@BCCCCAFCCC:CBB99;
@KZPGG:00084:00619
TACTGAGCTACACACACAGAAAGATTGGTG
+
B?AAB?AACBBCCDBBAA;9909>?<><><
@KZPGG:00085:00623
CGTGTCTCTAGGCACAGGATTTTGTGTAGAG
+
BBBAAACDCBB?BCBECBCCCD9BCBBBCCD
@KZPGG:00085:00627
AGCACTGTAGCTGTCACTAGTTACTTGT
+
<=BBACECAACBCCDA===9959??<>>
@KZPGG:00086:00635
CGTGTCTCTAGGCACAGGATTTTGTGTAGA
+
BBBAAA?:94959B?9969999/9999989
@KZPGG:00086:00648
TCTCTATGCGCTCCACATGTCTAAGGT
+
CBCCA@ABBAC@?=AAA@BBB;;89<>
@KZPGG:00087:00613
TACTGAGCTACACACACAGAAAAGATTGGTGCTG
+
CBBDCBCBBBAABC@@@@9999,48713131113
@KZPGG:00087:00639
CGTGTCTCTAGGCACAGGATTTTGTGTAG
+
BCCA@@=C?;<<<CCCCACCCC9BAA999
@KZPGG:00087:00649
TACTGAGCTACACACACAGAAAAGATTGGT
+
@@@@A>D>AAABABD@;;8884/8>?;??A
@KZPGG:00089:00606
TACTGAGCTACACACACAG
+
B@A?BBECCB??ACB@@@9
@KZPGG:00089:00616
ACGCTCGACATGCCCAGGTACAGGAG
+
@AAA;<<EAA@;;;0;A<AAAAA699
@KZPGG:00089:00647
TACTGAGCTACACACACAGAAAGATTGGT
+
@AAABBCBABBBBCC@;;884-8?><>==
@KZPGG:00090:00648
ACGAGTGCGTTCCCCATGTCGTAGGTACTC
+
BB=??BCB@;2444,9@>@@B@??>?@@@B
@KZPGG:00091:00600
AGCACTGTAGCTGTCACTAGTTACTTGT
+
44===CCBBBBBCCCCBCCAA>A@B=A9
@KZPGG:00091:00611
AGCACTGTAGCTGTCACTAGTTACTTGT
+
99BBBCGAAACBAAAC999996999544
@KZPGG:00091:00628
ACGAGTGCGTTCCCCATGTCG
+
CB@A>@>>995999/44;9>=
@KZPGG:00091:00631
CGTGTCTCTAGGCACAGGAATTTGTGTAGAG
+
CBB<;9@@99969A>?@6969@>A9999444
@KZPGG:00092:00625
AGCACTGTAACTGTCACTAGTTACTTGT
+
CBBBABB;;8<BCCCBBBA:;69>?<@9
@KZPGG:00092:00628
AGCACTGTAGCTGTCACTAGTTACTTGT
+
<<AA?CDAAABBCCCA>>?995999598
@KZPGG:00095:00640
ACGCTCGACATGCCCAGGTACAGGAG
+
BB?@?CA@?@>99909>;>?>>>699
@KZPGG:00096:00648
AGCACTGTAGCTGTCACTAGTTACTTGT
+
;;@==?@;<<DCDGGAC9999699:994
@KZPGG:00098:00608
AGCACTGTAGCTGTCACTAGTTACTTGTG
+
99??ABCCCCCBBCC>@>@99699><944
@KZPGG:00053:00651
CGTGTCTCTAGGGGGCACGGATTTTTTTTTTTT
+
>;49999@@99998+44,((((,8B88888888
@KZPGG:00063:00656
CGTGTCTCTAGGCACAGGATTTTTTTTGTG
+
BD@@ACCCDEC@CEAAACABBBBB@B$>99
@KZPGG:00064:00659
AGCACTGTAACTGTCACTAGTT
+
B9;;CDD:::<@@CC@=6:/1,
@KZPGG:00065:00661
AGCACTGTAGCTGTCACTA
+
;<BBBABACBCBBBBDBBD
@KZPGG:00066:00664
CGTGTCTCTAGGCACA
+
8<AECDCCCCC@BCB?
@KZPGG:00068:00677
CGTGTCTCTAGGCACAGGGTTTTT
+
A99<A@A@@995999999144444
@KZPGG:00069:00670
TACTGAGCTACACAC
+
BBBCBBC=;;A@@CA
@KZPGG:00075:00683
ACGAGTGCGTTCCCCAT
+
ABBB=888/111::5>B
@KZPGG:00081:00691
TACTGAGCTACACACACAGAAAG
+
B@@@CBEBCBBBABA@>>844-3
@KZPGG:00057:00741
CGTGTTTTTTTT
+
1111111111//
@KZPGG:00070:00749
CGTGTCTCTAGGCACA
+
BBCDB;@<111-1>@B
@KZPGG:00071:00728
ACGAGTGCGTTTTTTTTTTTTTCCCCCCCCCC
+
9<AAA@999999998444444"1;?;:88888
@KZPGG:00074:00730
CGTGTCTCTAGGGCACAGG
+
BAAB?:??999909AABB@
@KZPGG:00074:00731
TACTGAGCTACACACACAGAAA
+
BABABCCBAAAA/,,,-,--,-
@KZPGG:00075:00716
CGTGTCTCTAGGCA
+
=99;@?>1111,/1
@KZPGG:00050:00795
CGTGTCTCTAGGCACAGGATTTTTTTTGTGT
+
BBCCCCBAA?>=@B@@@?99999999$444;
@KZPGG:00051:00793
ACGAGTGCGTTTTTTTTTTTTTTTTTTTTTTCCCCCCCCCCCATGTCGTAGGT
+
>>=@;;:??CCABC@B@=========ACCA"4444444444"444488=;>@;
@KZPGG:00051:00797
TACTGAGCTACACACACAGAAAAAAGATT
+
<ABAABC@9;;BAC@@91111111(0009
@KZPGG:00051:00798
AGCACTGTAGCTGTCACTAGTTACTTGT
+
<<DCGCBCCCBBABBBAA@:;8<CB?EC
@KZPGG:00052:00782
CGTGTCTCTAGGCACGGAT
+
<<<@AB@@@@>;991((((
@KZPGG:00052:00787
CGTGTCTCTAGGCACAGGATTTTTTTTTT
+
A@@ABB@;99@<99911,11;?C?;;;;;
@KZPGG:00052:00789
CGTTTGTCTCTAGGGGGGGGGGCACAGGGGGGGATTTTTTTT
+
;AAA<@@A<<;CCCCHCCCCB"=:94444444&444444444
@KZPGG:00052:00792
AGCACTGTAGCTGTCACTAGTTA
+
<<BBBABBBBB@A@C@@>?==51
@KZPGG:00053:00789
CGTGTCTCTAGGCACAGGATTTTTTTT
+
/6/44C9999B6991--+,,2888888
@KZPGG:00053:00790
TACTGAGCTACACACACAGAAAAA
+
9<@@>@?@=>999:111-------
@KZPGG:00054:00785
AGCACTGTAGCTGTC
+
;@@A<;=CAA@;;99
@KZPGG:00054:00799
TACTGAGCTACACACACAGAAAAAAGATTTTGGT
+
BBB9:<E<<<DCCC@9>>999999*8>>??-843
@KZPGG:00055:00797
TCTCTATGCGCTCCACATGTCTAAGGT
+
CABCA@@@CBDDD@DBBBBBBBC@C@A
@KZPGG:00057:00792
CGTGTCTCTAGGCACAGGATTTTGTGTA
+
ACCCDCBBBBC@BCBBCD<;;4-4?>@A
@KZPGG:00057:00796
ACGCTCGACATGCCCAGGTACAGGAG
+
?BBBCBCCDA??@C=BB?BBBBB899
@KZPGG:00059:00784
AGCACTGTAGCTGTCACTAGTTA
+
<<CDBDBCCCCBBBBBBBC:929
@KZPGG:00059:00785
CGTGTCTCTAGGCACAGGATTTTG
+
BBBABECCB?@=?CCEC@CDDC9B
@KZPGG:00059:00798
CGTGTCTCTAGGCACAGGATTTTTTTTTTTTTTGTGTAGA
+
BBCABCBDBBA@>=9:<=ACCEECCCCCCCBA"4444444
@KZPGG:00059:00799
ACGCTCGACATGCCCAGG
+
CB9<<@AACCCBCE:9;?
@KZPGG:00060:00775
CGTGTCTCTAGGCACAGG
+
BDDCCCCABA@@;;91-8
@KZPGG:00061:00775
TACTGAGCTACAC
+
4?==99:0-,,,*
@KZPGG:00061:00785
AGCACTGTAGCTGTCATTAGTTACTTG
+
=>DDECBABACGCEC?=<=::6;AA>B
@KZPGG:00062:00785
ACGAGTGCGTTCCCCATGTCGTAGGTA
+
AA9>@>@>>@5999/9@@AHCCCC?B@
@KZPGG:00063:00782
ACGCTCGACATGC
+
BB@@A<>@111:6
@KZPGG:00064:00782
TACTGAGCTACACACACAGAAAGATT
+
BCBCBCCCBBBBBDCBBB::80888>
@KZPGG:00064:00783
CGTGTCTCTAGGCACAGGATTTTGTG
+
BBCCCCAA@A@=@B@??<9999/999
@KZPGG:00064:00791
TACTGAGCTACACACACTGAAAGATTGGTG
+
BBBAAAA@BBBC@AAC>?999188313776
@KZPGG:00065:00770
CGTGTCTCTAGGCACAGGATTTTTTTT
+
BAABCDCEDDD??A>=?=@BBBCDECC
@KZPGG:00065:00774
CGTGTCTCTAGGCAC
+
@BABBC;<><B@CA<
@KZPGG:00065:00787
CGTGTCTCTAGGCACAGGATTTTGTGTAG
+
BBCBBEBB?>?=@BDAA>ABBB4>99;99
@KZPGG:00065:00788
CGTGTCTCTAGGCACAGGATTTTGTGTAG
+
BBCABCDCB??=@BBAB?BBBB7A>>999
@KZPGG:00065:00798
CGTGTCTCTAGGCAC
+
@ACDCDCDDBB>=??
@KZPGG:00066:00770
TACTGAGCTACACACAC
+
BB??ABCJBBABDDB@9
@KZPGG:00066:00780
ATCAGACACGGACACAGCAGAACACA
+
BB>?ACBB::8;BCAA<<;A@=@BBB
@KZPGG:00067:00770
TACTGAGCTACACACAC
+
BBBBBECCAAACCDCBB
@KZPGG:00067:00785
AGCACTGTAGCTGTCACTAGTTACATGT
+
94@==BBAAAA@@@@999F99611////
@KZPGG:00068:00792
ACGAGTGCGTTCCCCATGTCGTAGGTACTC
+
CCBBBBECAA?BCC:CBD>==>884799A@
@KZPGG:00069:00790
TACTGAGCTACACACACAGAAAAGATTTG
+
@?@ADCCCBBEAABA<99===>4>722*,
@KZPGG:00071:00781
ATATCGCGAGGGTATGGAAGACTCTATAG
+
?>999B=ABBA<AA>>;=599>100,(((
@KZPGG:00072:00762
CGTGTCTCTAGGCACAG
+
CBBBBEBCD@@>@C?@@
@KZPGG:00073:00756
CGTGTCTCTAGGCACA
+
BBBDCCBB?996;=>;
@KZPGG:00073:00773
TACTGAGCTACACACACAGAAAGATTGGT
+
B@A?C?A?BBBCBCCDBC@??<>??;?<?
@KZPGG:00073:00774
ACTCGACATGCCAGGAGACTG
+
AAABCCCCED>:=;:111:6,
@KZPGG:00074:00767
ACGAGTGCGTTCCCCATGTCGTAGGTA
+
BBBBBB@?;96<BB7CCBBBCC@;>:;
@KZPGG:00074:00783
CGTGTCTCTAGGCACAGGATTTTGTGTAGAGG
+
CDCCCC>>?9;59@A9969999/999444442
@KZPGG:00075:00755
ACGAGTGCGTTCCC
+
BC:<<BC?995999
@KZPGG:00075:00778
CGTGTCTCTAGGCACAGGTTTTTGTGTAGA
+
BCCBBCBC@??=@BBACD?>>>/<11111/
@KZPGG:00075:00784
CGTGTCTCTAGGC
+
CCBCCD@@99959
@KZPGG:00076:00771
CGTGTCTCTAGGC
+
BBBABBA>>996;
@KZPGG:00076:00773
CGTGTCTCTAGGCACAGGATTTTTTTGTGTAG
+
BBCBBAA>?==689A@@<9999999&999894
@KZPGG:00077:00772
TACTGAGCTACACACACAGAAAGATTGGT
+
B9;;B@A@CCCCCCBA@?99918>71343
@KZPGG:00078:00750
AGCACTGTAGCTGTC
+
AABEDECCCCAAACC
@KZPGG:00078:00753
AGCACTGTAGCTGT
+
<<B?BDDCDDCBBA
@KZPGG:00078:00756
ACGAGTGCGTTCCCCATGTCG
+
??B@DBBA4429>>4>AABBF
@KZPGG:00078:00768
CGTGTCTCTAGGCACAGGATTTTGTGTAG
+
DBCBCEDCA>?=@BBBB?BCCC:C@@;;9
@KZPGG:00078:00771
CGTGTCTCTAGGCACAGGATTTTGTGTAA
+
@CBAABBCAAABBC@B@=9999/9>911,
@KZPGG:00079:00757
TACTGAGCTACACACACAG
+
BBBBDBBABBBBCCCCBA?
@KZPGG:00079:00759
CGTGTCTCTAGGCACAGGA
+
BBBBBDBBA998;@B??<9
@KZPGG:00082:00751
AGCACTGTAGCTGTCAC
+
<<CCCCDBCBDBABBBB
@KZPGG:00083:00755
CGTGTCTCTAGGCACAGGATTTTGTGT
+
CCCBECCA@@@=@BB9969?>>/99>9
@KZPGG:00085:00764
TACTGAGCTACACACACAGA
+
BBBBCCCBBCC;9;>@A>99
@KZPGG:00090:00765
CGTGTCTCTAGGC
+
BCCCCBBB?=@==
@KZPGG:00090:00793
CGTGTCTCTAGGC
+
CDCBCCCCB?>;=
@KZPGG:00050:00812
ACGAGTGCGTTCCCCATGTCGTAGGTATC
+
?CBC@;:84451//*/////11;C@?@=8
@KZPGG:00050:00813
CGTGTCTCTAGGCACAGGATTTTGTGT
+
BBBBCC@@@B==@@=???9999/999:
@KZPGG:00050:00815
CGTGTCTCTAGGCAC
+
444444444442///
@KZPGG:00050:00828
ATCAGACACGGACACAGCAGAACACAC
+
@CCBAA>9;;=>@@BAA@A>>;998>@
@KZPGG:00050:00831
TAGTATCAGCCTCGCCATGACGAAGGTATTCC
+
BBDBABBD@@=@<<<AC=;<8//,/788>;B@
@KZPGG:00050:00838
TACTGAGCTACACACACAGAAAAAGATTTTTTTTGGT
+
944444AB99<@?@@@911<<<</0-------,$,*,
@KZPGG:00050:00840
AGCACTGTAGCTGTCACTAGTTACTTGT
+
/777<CD>=9;;;9;BB@@@@=A@A>BC
@KZPGG:00051:00819
ACGCTCGACATGCCCAGGTACAGGAG
+
44499AA<<=<;@C@AB@;8999599
@KZPGG:00051:00821
AGCACTGTAGCTGTCACTAGTTACTTGT
+
999;>DBDCBDB@AA@>;;11,1<>-9<
@KZPGG:00051:00824
TACTGAGCTACACACACAGAAAAGATTGGT
+
444444;>BCCCDDD?994444-788<@=>
@KZPGG:00051:00828
ACGAGTGCGTTCCCCATGTCGTAGG
+
9988@@A?9859@@4?999;;9>B@
@KZPGG:00051:00839
TACTGAGCTACACACACAGAAAGATTGGT
+
@@ABBCCEAAABBCCBAA::968??>B?B
@KZPGG:00051:00849
CGTGTCTCTAGGCACAGGATTTTTTTTTTTTTTTTTTTTTTGTGTAG
+
99@>?ABAA@C@CCCB<;111111111/////////////"///666
@KZPGG:00052:00812
TACTGAGCTACACACACAGAAAGATTG
+
@@A@@ACBAACECB?;;9444-888>?
@KZPGG:00052:00818
TACTGAGCTACACACACAGAAAAGATTGGT
+
9998>DCCCBAAACDCAA:444,388<@=A
@KZPGG:00052:00821
ACGCTCGACATGCCCAGGTACAGGAG
+
994BABBBA>9494-9@>ABCCEBCB
@KZPGG:00052:00843
ACGCTCGACATGCCCAGGTACAGGAG
+
@@ACDAAA<;9ABC>CC@CCCBB?BC
@KZPGG:00053:00816
CGTGTCTCTAGGCACAGGATTTTG
+
8499?@9<=DBAA<<91A1111+1
@KZPGG:00053:00825
CGTGTCTCTAGGCACAGGATTTTGTGTAG
+
BBBBBECDDAB?BFBCB?@>>?4>AAAAB
@KZPGG:00053:00835
TGTGTCTCTAGGCACAGGATTTTTTTGTGTAG
+
994@@BBDCFC@BCACD@CBBBCCD(?@=BBA
@KZPGG:00053:00839
CGTGTCTCTAGGCACAGGATTTTTTTT
+
444:A9;=CBC@AA>@@5999999944
@KZPGG:00053:00841
TCTCTATGCGCTCCACATGTCTAAGGT
+
8849?@@999999294;9999>?5959
@KZPGG:00054:00819
TACTGAGCTACACACACAGAAAGAT
+
BBBCCCECBBBAABCCCBCBB;:;0
@KZPGG:00054:00846
ACGCTCGACATGCCCAGGTACAGGAG
+
11///1111///885;@<<<999@CB
@KZPGG:00055:00809
ACGAGTGCGTTTCCCCATGTCGTAGGTAT
+
@BBC>?;;44419DD2@;9;;99;C@CBB
@KZPGG:00055:00812
TACTGAGCTACACACACAGAAAAGA
+
4448:::9999>>>>?><1111+0.
@KZPGG:00055:00817
AGCACTGTAGCTGTCACTAGTTACTTG
+
;@A@BGCD:<BCAAACCBBCB=B>959
@KZPGG:00055:00820
ACGCTCGACATGCCCAGGTACAGGAG
+
;;;CCBBB=<;BBC>BB>B:<<A@>?
@KZPGG:00056:00808
ACGAGTGCGTTC
+
?@@B@@AB;961
@KZPGG:00056:00817
CGTGTCTCTAGGCACAGGATTTTGTG
+
9>999B@<99@>999AA69999-444
@KZPGG:00056:00818
ACGAGTGCGTTCCCCATGTCGTAGGTACTC
+
?@@ABCCCAA>ABB7B;<<BCGBB?B<;;@
@KZPGG:00056:00819
ACGCTCGACATGCCCAGGTACAGGAG
+
ABBCC@@ADDDBBB>BB@BABAC?BB
@KZPGG:00056:00820
CGTGTCTCTAGGCACAGGATTTTTGTGTAG
+
BABDCECCB??=@A:AB>99999-999??A
@KZPGG:00056:00824
ACGCTCGACATGCCCAGGTACAGGAG
+
AAABCABD:;9BCC>BB?BBC@@=@@
@KZPGG:00056:00831
AGCACTGTAGCTGTCACTAGTTACTTGT
+
@@@ACCCC@AABAAACCCCCC@CBC?CC
@KZPGG:00056:00844
CGTGTCTCTAGGCACAGGATTTTTTTTGTGTAG
+
BAACCDCDD@?>?CCCDABBAAA@@@$9;<=@@
@KZPGG:00056:00845
ACGAGTGCGTTCCCCATGTCGTAGGTACTC
+
BBBBBBBBB@===94?9;;BCCCD@CAAAC
@KZPGG:00056:00847
CGTGTCTCTAGGCACAGGATTTTTTTTTGTGTAG
+
BBCCCCBBCCC?AAACDBCCCCECCBB";99===
@KZPGG:00057:00811
ACGAGTGCGTTCCCCATGTCGTAGGTACTC
+
@?@C?;;;1/,188061888414>9511/6
@KZPGG:00057:00818
ACGAGTGCGTTCCCCATGTCGTAGGTACTC
+
:<<BCCCCC@6944-9999;BBAC@B<;;>
@KZPGG:00057:00831
TACTGAGCTACACACACAGAAAGATTGGT
+
AABBBBCAAABBBCCCAA@CC?A@B@C@C
@KZPGG:00057:00833
CGTGTCTCTAGGCACAGGATTTTGTGTAG
+
BBAADBCCDBA?ACCCC?BBCC:CCC;;<
@KZPGG:00057:00835
AGCACTGTAGCTGTCACTAGTTACTTGT
+
;<BBCBCCCCCCBCBBBBDBB@CBB8<<
@KZPGG:00057:00838
ATCAGACACGGACACAGCAGAACACAC
+
BA?BBCCB@@>?CBBCBCC<:6;A>>>
@KZPGG:00058:00806
TACTGAGCTACACACACAGAAAGATTGGT
+
BCBCCCCBBBBCCCCBA?=88::88>A>>
@KZPGG:00058:00818
ACGCTCGACATGCCCAGGTACAGGAG
+
<<<BBBCEAAABBB>BC@CBA@@?;;
@KZPGG:00058:00823
CGTGTCTCTAGGCACAGGATTTTTTTTTTTGTGTAG
+
AAABCCCCA:::;BBCCACCCDCDCEEEC";99==>
@KZPGG:00058:00824
ACGCTCGACATGCCCAGGTACAGGAG
+
AAACBAAA@@==>><@C@CCCDC?BB
@KZPGG:00058:00830
AGCACTGTAGCTGTCACTAGTTACTTGT
+
9998=9<4??C9;<<99CA99698>;>9
@KZPGG:00058:00833
AGCACCTGTCACTAGTTACTTGTGTGC
+
<BAAACFDEBBBCCEC:><C?B;:=CC
@KZPGG:00058:00839
CGTGTCTCTAGGCACAGGATTTTGTGTAG
+
ABC@AAC:<;C@CCCBBD9999/9>>999
@KZPGG:00058:00849
CGTGATCTGTAGGGACAGGATTTTTTTG
+
A@@1//////888:1/9?<1------&,
@KZPGG:00059:00822
TACTGAGCTACACACACAGAAAGATTGGT
+
@AB<<<B;;;;<@AAABCCCC@;;;=?<>
@KZPGG:00059:00839
ACGCTCGACATCCCAGGTACAGGAGACT
+
??ADCCCCCB9996;A?CABBB8:;B@@
@KZPGG:00059:00849
AGCACTGTAGCTGTCACTAGTTACTTGT
+
<<BBBABBECECAAABBBBBB@CBD??>
@KZPGG:00060:00823
TACTGAGCTACACACACAGAAAGATTGGT
+
AAAAAAAAA@@BBCDC@@944-8??=A?A
@KZPGG:00060:00824
TACTGAGCTACACACACAGAAAGATTGGT
+
CBBBBBBAA<<<BB<;<A???:888;?=@
@KZPGG:00060:00825
CGTGTCTCTAGGCACAGGGATTTTGTGTAG
+
44499@C@=AB599999919=99,44===9
@KZPGG:00060:00829
TACTGAGCTACAAACACAGAAAGATTGGTGC
+
BBBBCCB@::444-9ABBAAA@ANG@B?ABB
@KZPGG:00060:00836
TACTGAGCTACACACACAGAA
+
444444448;@A?<11/,,,,
@KZPGG:00060:00843
CGTGTCTCTAGGCACAGGATTTTGTGTAG
+
BBCBBGBCC@@>@CCCC?A@@@69>>89;
@KZPGG:00060:00844
ACGAGTGCGTTCCCCATGTCGTAGGTACTC
+
99<BBCCECC>BBB7B@@@BBBBB?BCAAA
@KZPGG:00061:00816
ACCGAGTGCGTTCCCCCATGTCTAGGTACTC
+
8924484448>59999+44444=79979443
@KZPGG:00061:00843
TAGTATCAGCTTCGCTATGACGAAGGTATTCC
+
4444@BCA;><?BBCCB>=@>9951-1:A-1-
@KZPGG:00062:00846
ACGCTCGACATGCCCAGGTACAGGAG
+
;;<CA8<B1323??;?CAFCHEC<;;
@KZPGG:00062:00849
CGTGTCTCTAGGCACAGGATTTTTTTTTGTGTAG
+
BBBAABBC@?A>@CCCCACCCCCCCDD"=<<@@>
@KZPGG:00063:00809
CGTGTCTCTAGGCACAGGATTTTGTGTAG
+
BCCCDBABCCC@BBCCC@CBBC9;;;>@@
@KZPGG:00063:00825
ACGCTCGACATGCCCAGGTACAGGAG
+
B@@??CCDCBBABB>BB@DAAAB?AB
@KZPGG:00063:00834
ACGAGTGCGTTCCCCATGTCGTAGGTACTC
+
?@ACBBBB=92999/9>>@BBCBC@B<<<C
@KZPGG:00064:00809
AGCACTGTAGCTGTCACTAGTTACTTG
+
9;;9BEDDDDBE;<<CDCCCC9;8:59
@KZPGG:00064:00833
ACGAGTGCGTTCCCCATGTCGTAGGTACTC
+
??@BBCCBCC?CCC9CEBBBBCCC?BAAAB
@KZPGG:00064:00839
AGCACTGTAGTTGTCACTAGTTACTTGT
+
B:9?DID@@AB?==>ECECBC@CCCAAA
@KZPGG:00064:00841
AGCACTGTAGCTGTCACTAGTTACTTGTGT
+
999499=<<=CBBBB;99>99644/,///,
@KZPGG:00065:00836
TACTGAGCTACACACACAGAAAGATTGGT
+
BBABB@CBBBBB@DCCCCEBB=AAB@C@C
@KZPGG:00065:00847
ACGAGTGCGTTCCCCATGTCGTAGGTACTC
+
@@B?B??@@B?BCC9CBC@@@BBB?ABBBA
@KZPGG:00066:00809
CGTGTCTCTAGGCACAGGATTTTGTGTAG
+
@AA@@DCCCAA@ACBAAAACCC:BBB@@@
@KZPGG:00066:00815
ACGCTCGACATGCCCAGGTACAGGAG
+
CBBABCCCC@@BBB=@@?ABCCB>B?
@KZPGG:00066:00818
ACGAGTGCGTTCCCCATGTCGTAG
+
=>9999994;21//*//,,,,,..
@KZPGG:00066:00827
TACTGAGCTACACACACAGAAAGATTGGT
+
@@BBBBB@BBBBBBBCCCA@?<@CB@C@C
@KZPGG:00066:00834
TACTGAGCTACACACACAGAAAGATTGGTG
+
>9949444;>>BADCC<@<CC>A??<?5:7
@KZPGG:00066:00837
ATCAGACACGGACACAGCAGAACACACAGA
+
9;;@@AAB@@=@BCA@@A>11,11100.,*
@KZPGG:00067:00817
TACTGAGCTACACACACAGAAAGATTGGT
+
BBABBBCBAAABBCBBCDBBB=AAA?A@C
@KZPGG:00067:00820
AGCACTGTAGCTCGTCACTAGTTACGTTGT
+
//////791/<1////6?><22*,,,,*,,
@KZPGG:00067:00823
CGTGTTTCTAGGCACAGGATTTTGTGTAGAG
+
AB@<<<:9BAC?CDCF?=8999/9@@@>B11
@KZPGG:00067:00826
AGCACTGTAGCTGTCACTAGTTACTTGT
+
<<BCCFDDABBABBCBAAA:96;@B=BC
@KZPGG:00067:00842
CGTGTCTCTAGGCACAGGATTTTGTGTAG
+
BBBBCCCC@@A@CCBBB?9999/99B999
@KZPGG:00068:00804
TACTGAGCTACACACACAGAAAGATTGGT
+
BBBBBCD@B@AAACCCB@944-8774;@C
@KZPGG:00068:00807
TACTGAGCTACACACACAGAAAGATTGGTG
+
@@@<<<CBBABA94999999@988;>B;><
@KZPGG:00068:00808
AGCACTGTAGCTCGTCACTAGTTACTTTGT
+
>999A:44::4444449>>94424;;;-44
@KZPGG:00068:00848
AGCACTGTAGCTGTCACTAGTTACTTGT
+
<<CCCABBCCCBBBCCBCCBB?BAA@CB
@KZPGG:00069:00803
ATCAGACACGACAC
+
B;34//1////882
@KZPGG:00069:00807
TACTGAGCTACACACACAGAAAGATTGGT
+
BBBBBB@@@@AAACCCBB9996:;;>B@B
@KZPGG:00069:00809
TACTGAGCTACACACACAGAAAGATTGGT
+
BBBBBBDBBB@AACCCBB9996:@@>B@C
@KZPGG:00069:00810
ACGAGTGCGTTCCCCATGTCGTAGGTACTC
+
BBBCCCCBBB@CHD:B@A@@@@@@=@<<<@
@KZPGG:00069:00815
ACGAGTGCGTTCCCCATGTCGTAGGTACTC
+
BB;<<BABAACACCAC;;;CCCCC@AAAAD
@KZPGG:00069:00816
CGTGTCTCTAGGCACAGGATTTTGTGTAG
+
BBBBBCCCC@@@ACCDDACCCC:CCCBBB
@KZPGG:00069:00838
ACGCTCGACATGCCCAGGTACAGGAG
+
@@ABCCCCCCDCDE?A@@BA<<<=>>
@KZPGG:00070:00807
ACGAGTGCGTTCCCCATGTCGTAGGTACTC
+
???@BCCB=92944,999;BBBBC@C<@<C
@KZPGG:00070:00811
TGATACGTCTCCTCCTTAGTTACATTCA
+
9;9@8444/72*-,*,*,,/,4444244
@KZPGG:00070:00826
ACGCTCGACATGCCCAGGTACAGGAG
+
B@??CCCCCCBCCC=BB@BB??@=@@
@KZPGG:00070:00841
TACTGAGCTACACACACAGAAAGATTGGT
+
DBBBCBBBABABACCCBCA@@<@BB?B@B
@KZPGG:00071:00800
TACTGAGCTACACACACAGAAAGATTGGT
+
CCCCCBCBBBBAABBCBB944-7<<;?>B
@KZPGG:00071:00805
CGTGTCTCTAGGCACAGGATTTTGTGTAG
+
BBBACCCCBBB?BCCEC@CBBB:CBCAAA
@KZPGG:00071:00813
TACTGAGCTACACACACAGAAAGATTGGT
+
@@@A@@@@AAAABCDC99<CC?@@@@C=?
@KZPGG:00071:00839
TACTGAGCTACACACACAGAAAGATTGGT
+
CBBAABBBBBCDCC@=>>99918>>;>;<
@KZPGG:00072:00800
TACTGAGCTACACACACAGAAAGATTGGT
+
BBBBBCCBBBB@AABEBB4496:88@C?A
@KZPGG:00072:00815
TCTCTATGCGCTCC
+
444444;4/////,
@KZPGG:00072:00824
ACGCTCGACATGCCCAGGTACAGGAG
+
BAAABCCCCCCA@@>@EBBCCDB=?@
@KZPGG:00072:00843
TACTGAGCTACACACACAGAAAGATTGGT
+
BBBBBBBBBBBCABBCCCCDF?BCC@C>?
@KZPGG:00073:00817
CGTGTCTCTAGGCACAGGATTTTGTGTAGA
+
BBAACDCD::;ACCBC@:4449/9>>>>@<
@KZPGG:00073:00830
CGTGTCTCTAGGCACAGGATTTTGTGTAG
+
BBBBBCCCA:::;B@@B?BBBB7AAA;;<
@KZPGG:00074:00821
TCTCTATGCGTTCCCACATGTCTAAGGTACT
+
A;<<999@999699-4489999442424443
@KZPGG:00074:00827
TACTGAGCTACACACACAGAAAGATTGGTGC
+
@ABBCCC?@ACCCDAAACBB@<>>?<?<?B>
@KZPGG:00075:00812
AGCACTGTAGCTGTCACTAGTTACTTGT
+
@@BBCECCBBCBBBBBBBB:;8<CC?CD
@KZPGG:00075:00815
ACGCTCGACATGCCCAGGTACAGGAG
+
BA??@ABBDCBBCC@CC@BACEB@BB
@KZPGG:00075:00816
TAGCTTGAGCTACACACACACGAAAGATTGG
+
11///,//6944494449444433,3310.,
@KZPGG:00075:00817
CGTGTCTCTAGGCACAGGATTTTGTGTAGA
+
BBBCEECB;;<=@@BBA?9999/9@?9<<A
@KZPGG:00075:00834
ACGAGTGCGTTCCCCATGTCGTAGGTACTC
+
CCBBBCBB9429>>-99@>>@;;;=?AAAB
@KZPGG:00075:00835
TACTGAGCTACACACACAGAAAGATTGGT
+
A@B@BBDEBBBBBCA@@?99918>>;>;;
@KZPGG:00076:00804
CGTGTCTCTAGGCACAGGATTTGTGTAGA
+
;<A@AAAB@995849442444-449667/
@KZPGG:00076:00806
ACGAGTGCGTTCCCCATGTCGTAGGTACTC
+
@AABBCBABB>A?A7A;;;CCCCC@C<<<G
@KZPGG:00076:00810
CGTGTCTCTAGGCACAGGATTTTGTGTAG
+
CC?@AGBBBBCBCCBDB=9444-9CC>@A
@KZPGG:00076:00825
CGTGTCTCTAGGCACAGGATTTTGTGTAG
+
AAA@BCBB@?@==??@A=ABCE8AABA@A
@KZPGG:00076:00832
AGCACTGTAGCTGTCACTAGTTACTTGT
+
<=BCBFCBC?A>B?BBDCCBB>BCC?BB
@KZPGG:00076:00838
TACTGAGCTACACACACAGAAAGATTGGT
+
CBBBBBDBAB@@ACA@@?99918??;>;<
@KZPGG:00077:00802
CGTGTCTCTAGGCACAGGATTTTGTGTAGA
+
CCCCDCCECCC@BCBDCACBCC:BB===?9
@KZPGG:00077:00826
ACGAGTGCGTTCCCCATGTCGTAGGTACTC
+
BBBBBCCBC@6994,999;<CCCB?@@@@B
@KZPGG:00077:00827
ACGCTCGACATGCCCAGGTACAGGAG
+
CA@A?CDFDCBBBC>CC@BBCCB=?@
@KZPGG:00077:00840
CGTGTCTCTAGGCACAGGATTTTGTGTAG
+
,-*****,//9999:::1//88*//6//,
@KZPGG:00077:00846
CGTGTCTCTAGGCACAGGATTTTGTGTAG
+
CCECCCBB@9;79@>>ACAACG6@?@<99
@KZPGG:00078:00803
TACTGAACTACACACACAGCAAAGATTGGTGC
+
@=>>9929?@@BCCB>>>100>-0.5-.,/>:
@KZPGG:00078:00806
AGCACTGTAGCTGTCACTAGTTACTTGT
+
<@CCCCCCCCGABCCCCCDCB@DBB>??
@KZPGG:00078:00809
TACTGAGCTACACACACAGAAAGATTGGT
+
AAB=?BBCBBBBBCCCBBBBB=@@@?B@C
@KZPGG:00078:00812
AGCACTGTAGCTGTCACTAGTTACTTGT
+
<<BCDIECCCEBB@@ACCCDC?B@?=>>
@KZPGG:00078:00832
ACGCTCGACATGCCCAGGTACAGGAG
+
A@@@ACCDCBBBDD>BB@CCBBB=@A
@KZPGG:00078:00836
TACTGAGCTACACACACAGAAAGATTGGTG
+
BBCDA;>;GCCCCCCBC@;;808<>;??A?
@KZPGG:00079:00811
ACGCTCGACATGCCCAGGTACAGGAG
+
BAAACECCCBCCCD>@@?B@A@@=?B
@KZPGG:00079:00842
ACGAGTGCGTTCCCCATGTCGTAGGTACTC
+
BC???BCBIC@DDD9CAABCBCCC??A@CC
@KZPGG:00079:00843
CGTGTCTCTAGGCACAGGATTTTGTGTAG
+
BBBBCDCCAAB?BBCDC@CCCD:CBB<<<
@KZPGG:00080:00833
AGCACTGTAGCTGTCACTAGTTACTTATGTGCA
+
99AABBCCCBBBBBCB@=A@>;?>@;>999944
@KZPGG:00080:00838
ACGCTCGACCATGCCCAGGTAGCAGGAG
+
CB9;9A@44249444-48670.///,//
@KZPGG:00081:00801
TACTGAGCTACACACACAGAAAGATTGGT
+
BBBBBBBBCCDCCA@?BB8896;@@?C@C
@KZPGG:00081:00808
CGTGTTCTAGGCACAGGATTTTGTGTAGA
+
CBC?@>A@@@@CC>8849999/9@@;<=C
@KZPGG:00081:00817
AGCACTGTAGCTGTCACTAGTTACTT
+
@@BCEEFBBBCBBBBBCCC@@>ADD@
@KZPGG:00081:00835
TACTGAGCTACACACACAGAAAGATTGGT
+
ABBBBBDBBBBBBCCCBB:996:<<;?>@
@KZPGG:00081:00842
AGCACTGTAGCTGTCACTAGTTACTTGT
+
//688BBCCCCCCBABBBCCG?DAC@B@
@KZPGG:00081:00847
ACGAGTGCGTTCCCCATGTCGTAGGTACTC
+
BBBBBBBBBB@BBB:CBCBAB@@@<?A>@?
@KZPGG:00082:00815
ACGCTCGACATGCCCAGGTACAGGAG
+
D@@?BBCDCCBBCB@CB@BBBBC>@A
@KZPGG:00082:00836
AGCACTGTAGCTGTCACTAGTTACTTGT
+
<<DDCCCAAAA?BBBDDCAAA?CBB@BA
@KZPGG:00083:00814
AGCATCTGTTAGCTGTCACTACGTTACTTGTCG
+
444444944244444444444444:4442//88
@KZPGG:00083:00829
TACTGAGCTACACACACAGAAAGATTGGT
+
B?@@BCCCBB??@CCCBB;9908>>;?<=
@KZPGG:00084:00823
CGTGTCTCTAGGCACAGGATTTTGTGTAG
+
AAB@CDCCAAA?ACCECABAAA9AA>==@
@KZPGG:00084:00825
AGCACTGTAGCTGTCACTAGTTACTTGT
+
4444=BEDCBBBBBCBBBC<;:=CC@FB
@KZPGG:00085:00837
TACTGAGCTACACACACAGAAAGATTGGT
+
A;<<CCCBDCAAAFDDDCCCCBDBA@C@B
@KZPGG:00085:00840
TACTGAGCTACACACACAGAAAGATTGGTGCTGCGA
+
BBB?@BDDBCCCAAABAB@@@<BB?58481116611
@KZPGG:00085:00847
CGTGTCTCTAGGCACAGGATTTTGTGTAGA
+
GCCCCCBCB;;59@>9969>>>4>>>9994
@KZPGG:00087:00839
AGCACTGTAGCTGTCACTAGTTACTTGT
+
//8;;FBCCCB?BBBDBBB@@=A>A>A9
@KZPGG:00088:00816
ACGAGTGCGTTCCCCATGTCGTAGGTACTC
+
BCBBD?99895999/9@@>A@C@@7?>>>>
@KZPGG:00088:00836
ACGAGTGCGTTCCCCATGTCGTAGGTACTC
+
@A:<<CCBCB@BBB9AABBBBBBB?ABBBC
@KZPGG:00089:00833
TACTGAGCTACACACACAGAAAGATTGGTG
+
B9><BCECCBBBCCCDBCBBB=A@@=@?@@
@KZPGG:00089:00839
AGCACTGTAGCTGTCACTAGTTACTTGT
+
@DDCDECBBBCBBBCBBBA=@=AAA>A@
@KZPGG:00089:00842
CGTGTCTCTAGGCACAGGATTTTGTGTAG
+
CDCBBB@?>9959????;==BC7A;<;;4
@KZPGG:00090:00819
ACGAGTGCGTTCCCCATGTCGTAGGTACTC
+
BC??>BBBCD@BCD:CCBBBCBBB@C<<<B
@KZPGG:00090:00825
TGATACGTCTCCTTCCTTAGTTACTTCA
+
CCBBABCBB?@@AACFCABBB@BBC@CC
@KZPGG:00091:00807
AGCACTGTAACTGTCACTAGTTACTTGT
+
?BBCCCBBB?B@@AACCCCCD@B?A8;;
@KZPGG:00092:00813
ACGAGTGCGTTCCCCATGTCGTAGGTACTC
+
:<<ECBA>985999/9>A@ABB@?:?@@@A
@KZPGG:00093:00802
TACTGAGCTACACACACAGAAAGATTGGT
+
C9<<FFCJBABBBBC?;;884-88858=@
@KZPGG:00093:00808
ACGAGTGCGTTCCCCATGTCGTAGGTACTC
+
9==CBCABA>2994,9?>@@BCAA?AAA@C
@KZPGG:00093:00830
ACGAGTGCGTTCCCCATGTCGTAGGTACTC
+
111::;=>=>5999/99B@ACBA@>:;<@>
@KZPGG:00093:00846
TATGAGCTACACACACAGAAAGATTGGT
+
ACBBBCCCBABBDCB@@99908885847
@KZPGG:00094:00839
CGTGTCTCTAGGCACAGGATTTTGTGTAG
+
@BBBBCBB??@=@BAAB@BBBB7ADC;;<
@KZPGG:00095:00809
TACTGAGCTACACACACAGAAAGATTGGT
+
B9<=CDECCBAAAECBAA:::6:AA>B@C
@KZPGG:00095:00840
ATATCGCGAGGGTATGGAAGACTCTATAGAG
+
BA?@@BBBCCC@DCCC@C@CCCCC?:??777
@KZPGG:00097:00835
ACGCTCGACATGCCCAGGTACAGGAG
+
A@@@ACECC>@<GG@CC@CCBBB?BB
@KZPGG:00099:00838
CGTGTCTCTAGGCACAGGATTTTGTGTAGA
+
BCCBEBCCCA@=@AB@A?CDHH:CBB;;;@
@KZPGG:00053:00853
AGCACTGTAGCTGTCACTAGTTACTTGT
+
9@AABCDC@AA<<=ABABC;;29885;<
@KZPGG:00054:00854
TACTGAGCTACACACACAGAAAGATTGGT
+
4444:=EC;99?@CCCBBB>?9>8848<=
@KZPGG:00055:00853
CGTGTCTCTAGGCACAGGATTTTGTGTAG
+
///844:CCCB@;<;<<>ACA@4;<>=9?
@KZPGG:00057:00850
TACTGAGCTACACACACAGAAAGATTGGT
+
4444;;B?;;8;999@999>>9888;>;7
@KZPGG:00058:00856
CGTGTCTCTAGGCACAGGATTTTGTGTAG
+
44499=BBCBB>;;;<9699@@/984499
@KZPGG:00059:00866
TACCTGAGCTCACACACAGAAAGATTGGT
+
//424494444444::4//66+...,.66
@KZPGG:00060:00861
AGCACTGTAGCTGTCACTAGTTACTTGT
+
;;<9=BEA?@AA@AACCCCCC?CBB:::
@KZPGG:00060:00872
TACTGAGCTACACACACAGAAAGATTGGT
+
444499>>8;;;9@@@@>99908>>;??@
@KZPGG:00061:00854
ACGCTCGACATGCCCAGGTACAGAG
+
99<AB99999999909><><<111/
@KZPGG:00061:00868
AGCACTGTAGCTGTCACTAGTTACTTGT
+
A;;;9?A@;=<A@@@CAABBB?BBA<@@
@KZPGG:00062:00853
TACTGAGCTACACACACAGAAAGATTGGT
+
A?@ABBCCBAABDCCBAA944-788<@?A
@KZPGG:00062:00862
ACGAGTGCGTTCCCCATGTCGTAGGTACTC
+
::<BCCBA@;2999-9999ABBCDAEAAAG
@KZPGG:00063:00850
CGTGTCTCTAGGCACAGGATTTTGTGTAG
+
8499?BBCCCC@BCAADCCCCC9A@@>>>
@KZPGG:00063:00856
ACGCTCGACATGCCCAGGTACAGGAG
+
<;;CB@ACA>9849-;@<>>@@@=@@
@KZPGG:00063:00858
CGTGTCTCTAGGCACAGGATTTTGTGTAG
+
11:::::<:=C@CEAAACDDCC9BB;99@
@KZPGG:00063:00860
CGTGTCTCTAGGCACAGGATTTTGTGTAG
+
@<<=GCBAAA@=@B;;<?B@@@7<<<A@A
@KZPGG:00063:00862
ACGAGTGCGTTCCCCCATGTCGTAGGTACTT
+
11/68/449?59999+44//////499;;C@
@KZPGG:00064:00868
ACGCTCGACATGCCCAGGTACAGGAG
+
:9<BA@@AB@@::96:C@CECCC?BB
@KZPGG:00065:00857
CGTGCTCTAGCACAGGATTTGTGTAGA
+
@@=?44/6////4442444-4944494
@KZPGG:00065:00859
TACTGAGCTACACACACAGAAAGATTGGT
+
7,//7889=@AA<<;B@B>@@<:;;@B?A
@KZPGG:00065:00867
TACTGAGCTACACACACATGAAAGATTGGT
+
=>>@<94494449BC>>9;448-3331313
@KZPGG:00065:00872
TACCTGAGCTACACACACAGAAAGATTGGTG
+
8,/,////,,,,,,88/4488>9733<?48.
@KZPGG:00066:00855
ACGCTCGACATGCCCAGGTACAGGAG
+
///8699?A@A@CC<@@=;;9>>=A@
@KZPGG:00066:00860
CGTGTCTCTAGGCACAGGATTTTGTGTAG
+
99@B?AAAAABIAAACE@CCDC:AAABAB
@KZPGG:00066:00862
TACTGAGCTACACACACAGAAAGATTGGT
+
=;;9==:ABB=<=DDCBBCCG?;;;?B6;
@KZPGG:00066:00869
TACTGAGCTACACACACAGAAAGATTGGT
+
C;;=CCBABCCBBBDCBBBBB=BBB@B@C
@KZPGG:00066:00880
TACTGAGCTACACACACAGAAAGATTGGT
+
8;;;AADBDCBCCDDB??984-88848;=
@KZPGG:00067:00854
AGCACTGTAGCTGTCACTAGTTACTTGT
+
;;<9=CC@?AB;<<<BAABBC@CBB8<<
@KZPGG:00067:00865
ACCGCTCGACATGCCCAGGTACAGG
+
-1,///44444999919@;>><;9<
@KZPGG:00067:00887
AGCACTGTAGCTGTCACTAGTTACTTGTG
+
48949AB?<9<@@@ACB@@;929895;BC
@KZPGG:00068:00872
AGCACTGTAGCTGTCACTAGTTACTTGT
+
<<CCCECBCBCB?AACDDDBB?DDB@BC
@KZPGG:00068:00874
TACTGAGCTACACACACAGAAAGATTGGT
+
C;;<CBABDDCCCCCDBB?=?<::;@C?B
@KZPGG:00069:00851
TAGTATCAGCCTCGCCATGACGAAGGTATTCC
+
DCCBB=999959>8954??9<=C@C@CBC8;5
@KZPGG:00069:00870
ATATCGCGAGGGTATGGAAGACTCTATA
+
BABBBBBBDDD@CAAA?D?BCC;:;BAA
@KZPGG:00069:00877
CGTGTCTCTAGGCACAGGATTTTGTGTAG
+
@;<<DGD=?>D@CAAAB>>@@@4>@@@@B
@KZPGG:00069:00882
TACTGAGCTACACACACAGAAAGATTGGT
+
B@AFCCCC@@?CDECAA?BBC>@?A@C@C
@KZPGG:00069:00884
ACGAGTGCGTTCCCCATGTCGTAGGTACTC
+
99<CC@A@>=5999/9999>A;;;>@AB@A
@KZPGG:00070:00860
TACTGAGCTACACACACAGAAAGATTGGTG
+
84449444@@@BCCAAAB@>>9888;><>0
@KZPGG:00070:00861
ACGCTCGACATGCCCAGGTACAGGAG
+
@@ACCCCDCCB;;;8:B@BBBBBAAB
@KZPGG:00070:00862
CGTGTCTCTAGGCACAGGATTTTGTGTAGAGG
+
BBCGCCCBBBB@BBBC:::;:;9=8:-----*
@KZPGG:00070:00865
AGCACTGTAGCTGTCACTAGTTACTTGT
+
;;;;ABHCCAAABBBEBBDAA=ABB>AB
@KZPGG:00070:00867
ACGCTCGACATGCCCAGGTACAGGAG
+
??@BBBACCBBBBB=BC?CCCCC@BB
@KZPGG:00070:00872
TACTGAGCTACACACACAGAAAGATTGGT
+
C;9<CAC@CBBBCBABBBCCD?:;;?B?A
@KZPGG:00070:00874
CGTGTCTCTAGGCACAGGATTTTCGTACG
+
44444444999889944<1111+/66//,
@KZPGG:00071:00859
AGCCACTCGTAGCTGTCACTAGTTACTTGT
+
*,,*,,,,,2711=?99=:44;@5449999
@KZPGG:00071:00887
ATATCGCGAGGGTATGGAAGACTCTATAG
+
BA@@ACBBCBFACCBB@C@ECC@@?CAAA
@KZPGG:00072:00871
TACTGAGCTACACACACAGAAAGATTGGT
+
C<<<CCB<<=CECDEC<<;A>9887<?5:
@KZPGG:00072:00875
AGCACTGTAGCTGTCACTAGTTACTTGT
+
8999:CECBAAC@;;;>>?996999<>9
@KZPGG:00072:00876
CGCTCGTCTCTAGGCACAGGATTTTGTGTAGAGG
+
-,////444999D699944:4444,4444444;:
@KZPGG:00073:00890
TACTGAGCTACACACACAGAAAGATTGGT
+
B<<;CBC<<<BBBDCAAABDD@CCC?BBD
@KZPGG:00074:00851
AGCACTGTAGCTGTCACTAGTTACTTGT
+
<<<<BFEDBBBBBBCBDCCCD?GBC?BC
@KZPGG:00074:00869
CGTGTCTCTAGGCACAGGATTTTGTGTAG
+
BBECCCCBCBB?BBCDEBCCBCACCC@@@
@KZPGG:00074:00870
CGTGTCTCTAGGCACAGGATTTTGTGTAG
+
DCBBBBCCCCB?AB@DCACCBC:BBA?=A
@KZPGG:00074:00872
TACTGAGCTACACACACACGAAAGATTGGTCGC
+
;;<C<<:C@@AC<99?>9448857331.,....
@KZPGG:00074:00873
TACTGAGCTACACACACAGAAAGATTGGT
+
BBBBCCCCCCBCCDDCCCBCCACCC@B>@
@KZPGG:00074:00885
AGCACTGTAGCTGTCACTAGTTACTTGT
+
99<99:GCCCCCBDCBBBAAB@A?@>BB
@KZPGG:00074:00893
ATATCGCGACGGGTATGGAAGACTCTATAG
+
@@<<9>?>9444-44;;:>@A===A;7799
@KZPGG:00074:00898
ACGAGTGCGTTCCCCATGTCGTAGGTACTC
+
??@BBBBAAA@BBC9BCCBBBCCE?BBCCC
@KZPGG:00075:00858
AGCACTGTAGCTGTCACCTAGTTACGTTGTGT
+
9994@F<<<CDC=?>9<6;;887////788/,
@KZPGG:00075:00866
ACGCTCGACATGCCCAGGTACAGGAG
+
?@@BCBCCCAB@@?<@B@BBBBB?BB
@KZPGG:00075:00881
TACTGAGCTACACACACAGAAAGATTGGT
+
@<<<BCD==?CCDCCJBBBCB>ABD@C@C
@KZPGG:00076:00879
CGTGTCTCTAGGCACAGGATTTTGTGTAG
+
BBCBBABCCCC@BCADDACCBC:CCABBB
@KZPGG:00076:00897
CGTGTCTCTAGGCACAGGATTTTGTGTAG
+
BBCBBACBBCB?AABDDBA@??6=>;>>>
@KZPGG:00077:00856
TACTGAGCTACACACACAGAAAGATTGGT
+
BDCDBBAA@BBCCDDBBBCAA>AAB@C?B
@KZPGG:00077:00871
AGCACTGTAGCTGTCACTAGTTACTTGT
+
;<<9?ACCCAABECCCCCH@@=ABC?CB
@KZPGG:00077:00872
AGCACTGTAGCTGTCACTAGTTACTTGT
+
<<CGCCDBBBB?BBBBBBCCC@GBA@CB
@KZPGG:00077:00874
AGCACTGTAGCTGTCACTAGTTACTTGT
+
9;@@=GBDCDCC@@@CCCDCB=A@C?CC
@KZPGG:00077:00887
TACTGAGCTACACACACAGAAAGATTGGT
+
AAAAA@@B???BBCCCDDBBA=B?A?D@C
@KZPGG:00077:00899
ACGAGTGCGGTTCCCCATGTCGTAGGTACTC
+
:9<AACBBB>>2444-9999@ABCGBDBBBB
@KZPGG:00078:00859
ACGAGTGCGTTCCCCATGTCGTAGGTACTC
+
@?@@AB@@>@5999/9>>>@BBBC@CCAA@
@KZPGG:00078:00875
TAGTATCAGCCTCGCCATGACGAAGGTAATCC
+
B@@A=::?@DB>9;9598777/1,/78811:A
@KZPGG:00078:00881
ACGAGTGCGTTCCCCATGTCGTAGGTACTC
+
@@@@ACBB@@=@?>4?9<;BBBCD@CCCBB
@KZPGG:00078:00883
TACTGAGCTACACACACAGAAAGATTGGT
+
BBBBBECBBBBBBDCCBD@?><@AA?B@C
@KZPGG:00078:00884
ACGAGTGCGTTCCCCATGTCGTAGGTACTC
+
@@@BBCCBBB7944,998;@BCCC@ABBCC
@KZPGG:00078:00885
ACGAGTGCGTTCCCCATGTCGTAGGTACTC
+
AAABBBAABC@CBB9B??@ABCCC@ABBCC
@KZPGG:00078:00895
CGTGTCTCTAGGCACAGGATTTTGTGTAG
+
BBCBBECCCCB@BBBEDADCBB:BCB@=A
@KZPGG:00078:00898
ACGAGTGCGTTCCCCATGTCGTAGGTACTC
+
??=<<CCBCG=@@@6?>@@@@A@@<=AA?;
@KZPGG:00078:00899
TACTGAGCTACACACACAGAAAGATTGGT
+
BAABCBCA?@?BBBBCBB@@@<@AA@D?B
@KZPGG:00079:00879
CGTGTCTCTAGGCACAGGATTTTGTGTAGAG
+
<;<<<99494424;94424444,49444=99
@KZPGG:00079:00890
CGTGTCTCTAGGCACAGGATTTTGTGTAG
+
BBBBBCBCCDC@BBCDCCBBBA6=>>89<
@KZPGG:00079:00893
CGTGTCTCTAGGCACAGGATTTTGTGTAG
+
?@B@BAA<=<CACCCBD@9999/9?>999
@KZPGG:00080:00873
AGCACTGTAACTGTCACTAGTTACTTG
+
<<B@=B:99648=>@@ACDFFCDBB>?
@KZPGG:00080:00876
TACTGAGCTACACACACAGAAAGATTGGT
+
CCCCCBBABCCDCCEBBBA@@>@CC?BBB
@KZPGG:00080:00878
TACTGAGCTACACACACAGAAAGATTGGTGC
+
ABBBBABBBBBCEFDCBB@@@9>?><??AAA
@KZPGG:00081:00853
TACTGAGCTACACACACAGAAAGATTGGT
+
BCBBCB=<9=C<<<BCBA@A@088;>B>A
@KZPGG:00081:00857
CGTGTCTCTAGGCACAGGATTTGT
+
B@=<999><1/,/,,,/,///+//
@KZPGG:00081:00862
TACTGAGCTACACACACAGAAAGATTGGT
+
BBBBBBBBABBBBBDCBB9996:@@>B?B
@KZPGG:00081:00881
TAGTATCAGCCTCGCCCAT
+
CCC>:11111,/////+4/
@KZPGG:00081:00888
CGTATCTCTAGGCACAGGATTTTGTGTAG
+
?@HBEA@>@@@=?@?>@<>>>>4>??9<<
@KZPGG:00082:00870
ACGCTCGACATGCCCAGGTACAGGAG
+
BAAACCCDB??99909>>BBCCE@EC
@KZPGG:00082:00872
CGTGTCTCTAGGCACAGGATTTTGTGTAAGGC
+
DDDBBCCCCCC=@ACCDBCCCC:>>;<7+-+-
@KZPGG:00082:00894
AGCACTGTAGCTGTCACTAGTTACTTGT
+
<@DEDDECCAAABBBBCCC@@>ACC?CB
@KZPGG:00083:00881
TACTGAGCTACACACACAAGAAAGATTGGT
+
BGCCDBEBCCECB<;;11-111,..37711
@KZPGG:00083:00882
TACTGAGCTACACACACAGAAAGATTGGT
+
?ABDCAAAABBABBDDBCCCD@CBA>@<>
@KZPGG:00084:00850
ACGCTCGACATGCCCAGGTACAGGAG
+
@;<<<;=CCDBBBCA<<98BB9<8;B
@KZPGG:00084:00852
CGTGTCTCTAGGCACAGGATTTTGTGTAG
+
B@BBCCDDDAA?BCCDDDCCBB9@==>>A
@KZPGG:00084:00853
TACTGAGCTACACACACAGAAAGATTGGT
+
BCCCDAEABECAAABBBBBBB=ABB@C@C
@KZPGG:00084:00871
CGTGTCTCTAGGCACAGGATTTTGTGTAG
+
AABAACCDDEB?AABBCABBBA9BCB@@@
@KZPGG:00084:00880
TACTGAGCTACACACACAGAAAGATTGGT
+
@BBBBAAABCCCDCDA@@@@@9>>>;?=?
@KZPGG:00084:00884
ACGCTCGACATGCCCAGGTACAGGAG
+
>999AAB999@8490994:BCCD;<9
@KZPGG:00084:00887
ACGCTCGACATGCCCAGGTACAGGAG
+
BAAACBBCBAA99919><?@B@@;<;
@KZPGG:00084:00898
CGTGTCTCTAGGCACAGGATTTTGTGTAG
+
;<AB<<<AD@A?A<<=CCECDC9BB>;??
@KZPGG:00085:00870
TACTGAGCTACACACACAGAAAGATTGGT
+
BBCCCBCBBBCDDCCBBBCCC>CCD@C?B
@KZPGG:00085:00885
CGTGTCTCTAGGCACAGGATTTGATGTAGA
+
=<;<99>?@9959><<::111,///6677:
@KZPGG:00085:00887
ATCAGACACGGACACAGCAGAACACAC
+
/..9::8??CECCCC;<;@@?59;888
@KZPGG:00086:00856
CGTGTCTCTAGGCACATGGATTTGTGTA
+
C<<9=?4944424/8///,///+///,/
@KZPGG:00086:00866
CGTGTCTCTAGGCACAGGATTTTGTGTAGA
+
CCDCCCBBB@@=@BCC>?>>>>6=>>----
@KZPGG:00086:00887
TACTGAGCTACACACACAGAAAGATTGGT
+
@AA?A@<<;@ABBDDAAACDC@CDC?B=@
@KZPGG:00087:00855
CGTGTCTCTAGGCACAGGATTTTGTGTAG
+
=@B<<<<<49=<=BBCCABAAA7<;9;<?
@KZPGG:00087:00858
TACTGAGCTACACACACAGAAAGATTGGT
+
B@AADDA?AAAACCIBBBBBB?ACC@C@D
@KZPGG:00087:00861
CGTGTCTCTAGGGACAGGATTTTGTGTAGA
+
ACBBBCAAACCCAB@@@@CDDD9=::1111
@KZPGG:00087:00872
CGTGTCTCTAGGCACAGGATTTTGTGTAG
+
<=CBBBCCCBB?BBCCDFCDEC:BBB@@@
@KZPGG:00087:00879
TACTGAGCTACACACACAGAAAGATTGGT
+
B>@?BCA?@BBBBCCCCB??=<;>>?B@C
@KZPGG:00087:00891
ACGAGTGCGTTCCCCCATGTCGTAGGTACTC
+
CCBBB=9=9959999+49;8=?@@B>:<<CC
@KZPGG:00089:00880
CGTGTCTCTAGGCACAGGATTTTGTGTAGA
+
CCCBBB;99?A:9<BBB?CCCC9CDA;<<@
@KZPGG:00089:00899
TACTGAGCTACACACACAGAAAGATTGGT
+
B?A@CCBBBCDCCCCBAA;;;8;CC@D@C
@KZPGG:00090:00852
TATGAGCTACACACACAGAAAGATTGGT
+
88849948999=AAAAACCC?BBA>A==
@KZPGG:00090:00856
ACGAGTGCGTTCCCCATGTCGTAGGTACTC
+
11188:=BBC@EEE:C;;;:;;?A>@<<<A
@KZPGG:00090:00863
TCTCTATGCGCTCCAATGTCTAAGGTACTG
+
CB<=?CCAB<9995969989=?>A>ABBBB
@KZPGG:00091:00852
CGTGTCTCTAGGCACAGGATTTTGTGTAAAGGC
+
@AEDHBBAACHCCACDIFECGC:CCCAA@<@?>
@KZPGG:00091:00873
ACTGAGCTACACACACAGAAAGATTGGTG
+
111==/49=@99::?=>=AA?AA:::://
@KZPGG:00091:00877
TACTGAGCTACACACACAGAAAGATTGGT
+
C9<<CBBBBCBCCFCB@@:;808884;?A
@KZPGG:00091:00888
TACTGAGCTACACACACAGAAAGATTGGT
+
CCBBBBCBB@@@BCA>?A9999;@@=AAA
@KZPGG:00091:00892
AGCACTGTAGCTGTCACTAGTTACTTGT
+
44444;BC<=>@A99999@998998244
@KZPGG:00091:00896
CGTGTCTCTAGGCACAGGATTTTGTGTAGA
+
BBCAAABCCBB>BC>;@?9999/9@@9<=A
@KZPGG:00092:00871
ACGAGTGCGTTCCCCATGTCGTAGGTACTC
+
@@@BBC989>5999/9=>>>@@@@>@@@@A
@KZPGG:00092:00894
ACGAGTGCGTTCCCCATGTCGTAGGTACTC
+
8@<;;C@A@B=>>@4>@@9;9=<9<;9444
@KZPGG:00092:00897
CGTGTCTCTAGGCACCAGGATTTGTGTAGGA
+
9944444444424442498444-//////,/
@KZPGG:00093:00856
TACTGAGCTACACACACAGAAAGATTGGT
+
>111@>:ADCCCCCDCCCCBB?AAC@C@C
@KZPGG:00093:00871
TACTGAGCTACACACACAGAAAGATTGGT
+
B??@DBA?BDDCCCDEBB:::68>><@@D
@KZPGG:00093:00878
AGCACTGTAGCTGTCACTAGTTACTTGT
+
:999;FNFCCCBCCCBBCCCC=C@CBDC
@KZPGG:00094:00867
ACGAGTGCGTTCCCCATGTCGTAGGTACTC
+
BBBCCB=9>>5999/9>?@BCDCDBBBBBB
@KZPGG:00095:00863
ACGAGTGCGTTCCCCATGTCGTAGGTACTC
+
BB@@ABBBBCACCE:DA@AB<<;C@AAAAB
@KZPGG:00095:00879
ACGAGTGCGTTCCCCATGTCGTAGGTACTC
+
CDCCCC<;<B>>>>4>>>>>993<;194==
@KZPGG:00095:00886
CGTGTCTCTAGGCACAGGATTTTGTGTAG
+
CCCCCC@@@@@8;<BBCBFCDC:CCCBCD
@KZPGG:00095:00891
ACGCTCGACATGCCCAGGTACAGGAG
+
?9<<A@AEBAA99919@??BCAA?AD
@KZPGG:00096:00868
CGTGTCTCTAGGCACAGGATTTTGTGTAG
+
BBDBBGAABBB=@ACDEDCCEC:CCCBBB
@KZPGG:00096:00871
ATCAGACACGGACACAGCAGAACACAC
+
BA?@@;;;AB>@AADGECBBC@CC?@@
@KZPGG:00096:00883
ACGCTCGACATGCCCAGGTACAGGAG
+
@@@@BCCBBAC<;;8<C@CCCCB>@@
@KZPGG:00096:00888
TACTGAGCTACACACACAGAAGA
+
999944::4444;4444///,..
@KZPGG:00096:00896
ACGAGTGCGTTCCCCATGTCGTAGGTACTC
+
@?@@ACA@A>5999,9>@@BBDCC@CAAAB
@KZPGG:00097:00857
TACTGAGCTACACACACAGAAAGATTGGT
+
CCCDDCA@BCCCCDDCCC@@?<@BB?B@B
@KZPGG:00097:00881
TACTGAGCTACACACACAGAAAGATTGGT
+
CCABBDBBBBBCCCDCBB@@@<@BA?BAA
@KZPGG:00098:00890
AGCACTGTAGCTGTCACTAGTTACTTGT
+
<=CBCDDCCBBBBBBBBCD;;8<CC>BB
@KZPGG:00098:00891
AGCACTGTAGCTGTCACTAGTTACTTGTGTG
+
4449=:CDD@>=C==;@@B9<5<AA=@ADBD
@KZPGG:00099:00859
TACTGGCTACACACACAGAAAGATTGGGC
+
>ABABDGDCD><@NCBADCB8;;A?BDAA
@KZPGG:00076:00902
AGCACTGTAGCTGTCACTAGTTACTTGT
+
<;CCDDCCBBDABBCCBBB@A=A@C=AA
@KZPGG:00076:00907
ATCAGACACGGACACAGCAGAACACAC
+
BABBBBBBBB@CCCDCBABCB@A@@BC
@KZPGG:00077:00902
TACTGAGCTACACACACAGAAAGATTGGT
+
BBAAABCCBCBCCDBAB@@AA=ACCDCBB
@KZPGG:00081:00909
ATCAGACACGGACACAGTCAGAACACAC
+
988444444489;////////8,/4444
@KZPGG:00082:00913
ACGAGTGCGTTCCCCATGTCGTAGGTACTC
+
@?D@@@@@@A@?>>5B11-8--10,.////
@KZPGG:00082:00917
ATCAGACACGGACACAGTCAAGACACAC
+
483444444489;444////,///////
@KZPGG:00083:00910
TACTGAGCTACACACACAGAAAGATTGGT
+
@@A@A@A@B@BBBB@;@8999188858=<
@KZPGG:00083:00913
AGCACTGTAGCTGTCACTAGTTACTTGT
+
<<DCCCC@@CCBBBBBAAACB@CBB?AA
@KZPGG:00084:00901
TACTGAGCTACACACACAGAAAGATTGGT
+
BAAABBECCBBBBBBBCCBBB=ABB?B@C
@KZPGG:00084:00914
TACTGAGCTACACACACAGAAAGATTGGT
+
CCA?@CDDCBBCCFCCCCBAB98:@@E@B
@KZPGG:00085:00916
AGCACTGTAGCTGTCACTAGTTACTTGT
+
<<CCHDDCB?@@AAAABCDAA?ABC@BB
@KZPGG:00085:00920
TACTGAGCTACACACACAGAAAGATTGGT
+
@@BBBBCCCC9:;CB?;;9@@:87:>A=@
@KZPGG:00085:00922
TACTGAGCTACACACACAGAAAGATTGGT
+
BABBBBCBCB?AACDCAB?==:;@>=A@D
@KZPGG:00086:00912
TACTGAGCTACACACACAGAAAGATTGGT
+
B:<<CCCCCBBABBBCCCBBC=ABB@B@C
@KZPGG:00086:00916
CGTGTCTCTAGGCACAGGATTTTGTGTAG
+
AAACCDDE<;<CBCB@@<9999/9AA@BB
@KZPGG:00086:00924
AGCACTGTAGCTGTCACTAGTTACTTGT
+
<<CCCCCD@AA@@ABBBBDCDCCCB@@A
@KZPGG:00087:00909
AGCACTGTAGCTGTCACTAGTTACTTGT
+
;<;9BCDCBBBBCBBBBBBCB@FCD>AA
@KZPGG:00088:00900
ACGCTCGACATGCCCAGGTACAGGAG
+
;;;@CCCEECC@@@<@B>BBCCB?BC
@KZPGG:00088:00907
TACTGAGCTACACACACAGAAAGATTGGT
+
B9@<DCECCBBBBDBBCBCCC>ABA@B@B
@KZPGG:00088:00919
AGCACTGTAGCTGTCACTAGTTACTTGT
+
<;CCEDCBBBBBBDCBDBCCD@CCB@AA
@KZPGG:00089:00913
ACGAGTGCGTTCCCCATGTCGTAGGTACTC
+
ABCCCC@@>@5999/99899==77:8999=
@KZPGG:00090:00900
TCTCTATGCGCTCCACATGTCTAAGGT
+
CCCCCCCCEBCAAAAABBCBBAA=@=@
@KZPGG:00090:00903
ACGCTCGACATGCCCAGGTACAGGAG
+
CA@@CCCCCBA@@@<@@>BABBF@BB
@KZPGG:00090:00914
TACTGAGCTACACACACAGAAAGATTGGT
+
>@A@@@:499=49:B@@@CDC@BCB@C;:
@KZPGG:00090:00925
CGTGTCTCTAGGCACAGGATTTTGTGTAG
+
BBBAADBBCBB@BBCDB@9944-9C?>AB
@KZPGG:00090:00928
ACGCTCGACATGCCCAGGTACAGGAG
+
<@>>@99999999@:9<:;@ABCABB
@KZPGG:00091:00917
TACTGAGCTACACACACAGAAAGATTGGT
+
A494444444444444494;A=:9:>B>=
@KZPGG:00092:00909
CGTGTCTCTAGGCACAGGATTTTGTGTAG
+
CDFCDGBBAAA>ACCDE?A@@?499999@
@KZPGG:00092:00915
ACGAGTGCGTTCCCCATGTCGTAGGTACTC
+
?@@@@?98995999/9>>>CBBDG@@@ACC
@KZPGG:00093:00900
ACGAGTGCGTTCCCCATGTCGTAGGTACTC
+
CCBCBC@?@A=@==2?>AABBCBB@B<=<B
@KZPGG:00093:00906
CGTGTCTCTAGGCACAGGATTTTGTGTAG
+
CAAAEDCB<<<=@BCCCACCCC9BBA?AA
@KZPGG:00093:00914
AGCACTGTAGCTGTCACTAGTTACTTGT
+
<<BCBBCCCCCCCBAABBBBC?BBB@BA
@KZPGG:00093:00921
AGCACTGTAGCTGTCACTAGTTACTTGT
+
<;;=CDCBBBDBCCCDBCC?=;A8859@
@KZPGG:00093:00924
AGCACTGTAGCTGTCACTAGTTACTTGT
+
A?CCCDDCBBDBBBCBBBCCB@DBB@CB
@KZPGG:00093:00933
ACGAGTGCGTTCCCCATGTCGTAGGTACTC
+
@BECCCCBBB?CCC:C;<;ABACE@@<><C
@KZPGG:00094:00904
CGTGTCTCTAGGCACAGGATTTTGTGTAG
+
CBCCCC=?@99599A9969999/9@A99<
@KZPGG:00094:00922
ACGCTCGACATGCCCAGGTACAGGAG
+
ABBBBBBCCCBBBA=AB@BBBBD>@@
@KZPGG:00094:00925
ACGACGTGCGTTCCCCACTGTCG
+
444///6////1/880//4444/
@KZPGG:00095:00901
ATCAGACACGGACACAGCAGAACACAC
+
;<;BAAAA;<9<CCBBBCCEA=ACBCC
@KZPGG:00095:00906
ACGAGTGCGTTCCCCATGTCGTAGGTACTC
+
BBBBBBA@442999/9>@@CCCCN?B;=<E
@KZPGG:00095:00915
CGTGTCTCTAGGCACAGGATTTTGTGTAGAGGC
+
BABBCC==@@@=@BDBC?CBCC7ACC89999?@
@KZPGG:00095:00919
CGTGTCTCTAGGCACAGGATTTTGTGTAG
+
CBBCCCCBBAB@ADCEDACCDE6AA@99;
@KZPGG:00095:00920
ACGCTCGACATGCCCAGGTACAGAAG
+
::<DCECCGCBBCE@;:899@44959
@KZPGG:00095:00930
AGCACAGTAGCTGTCACTAGTTACTTGTG
+
:11/668=<<=CCCCBA::4429996844
@KZPGG:00095:00940
ACGAGTGCGTTCCCCATGTCGTAGGGTACTC
+
94>>?@A@>>;>>>49999B@99;8/8>>>>
@KZPGG:00096:00912
ACGAGTGCGTTCCCCATGTCGTAGGTACTC
+
AB?@@CBBBB?BCC9CBBAABBCC?B<<<C
@KZPGG:00096:00915
TACTGAGCTACACACACAGAAAGATTGGT
+
?BBBBBBBBBBCCECCCCBBB?BAA?B@C
@KZPGG:00096:00936
CGCTGTCTCTAGGCACAGGATTTTGTGTAGA
+
11//88//949>;999BB2:<BB7@??A<99
@KZPGG:00096:00937
ACGCTCGACATGCCCAGGTACAGAAG
+
BBBBBABBCCBBBC>AB@B9>112:;
@KZPGG:00096:00939
TACTGAGCTACACACACAGAAAGATTGGTG
+
A@ABA;=;@@@@AA@@=@9990;>>;??B:
@KZPGG:00097:00900
AGCACTGTAGCTGTCACTAGTTACTTGT
+
<=CGCCDBBBB?BAAABBCBB?BCC@CB
@KZPGG:00097:00925
TACTGAGCTACACACACAGAAAGATTGGTG
+
BBBB@<;<ABB@AAA@@ABB@<A;:43971
@KZPGG:00098:00907
TCTCTATGCGCTCCCACATGTCTAAGGTAC
+
@@@A?>9>999944-94;;;BC=;69?A@A
@KZPGG:00098:00917
AGCACTGTAGCTGTCACTATGTTACTTGT
+
444944444444444899::BB>;==244
@KZPGG:00098:00943
TACTGAGCTACACACACAGAAAGATTGGT
+
:;BCCBBBBBCCCCDCCB994-87748;?
@KZPGG:00099:00913
CGTGTCTCTAGGCACAGGGTTTTGTGTAG
+
BBBBDCBB??@=@BBA@A>ACC9CBB<<=
@KZPGG:00099:00914
CGTGTCTCTAGGCACAGGATTTTGTGTAG
+
BBBABCCCD@@>?CCCEACDCD9BA>99;
@KZPGG:00099:00925
CGTGTCTCTAGGCACAGGATTTTGTGTAG
+
CBBBCEDDCCCBCDCDEBCCCD9BA>99;
@KZPGG:00099:00932
TACTGAGCTACACACACAGAAAGATTGGT
+
=?BCCBCABBBBBDCCCB??><?@@>B?B
@KZPGG:00099:00936
AGCACTGTAGCTGTCACTAGTTACTTGTG
+
<CCCDDCCCCB99<<;4;B446<9>;>99
@KZPGG:00099:00944
CGTGTCTCTAGGCACAGGATTTTGTGTAG
+
BBC@@ABCCCB<=ACDHBAAA@6@BA@@@
@KZPGG:00100:00015
TACTGAGTCTACACACACAGAAAGATTGGT
+
?BBBBDAA?BDDCDEBBBACCC>@@@@C@C
@KZPGG:00100:00033
AGCACTGTTAGCTGTCACTAGTTACTTGTGT
+
@AAA>8/11/88:BBABBDCDA?A>>;=AB@
@KZPGG:00101:00029
ATATCGTTGCGAGGGTATGGAAGACTCTATAGAGG
+
90;1111,//7/44-49>A>CAECGBB10.0...,
@KZPGG:00102:00017
TACTGAGTCTACACACACAGAAAGATTGGT
+
A@B>=:111>=:BBAAA@@AAC@CCC@C@B
@KZPGG:00104:00010
ACGCTTTCGACATGCCCAGGTACAGGAG
+
:9=89919AACCCCDDBBA?ACCAB?BB
@KZPGG:00104:00028
AGCACTGTTAGATGTCACTAGTTACTTGT
+
BBBCCC::7;@ABBBBBCDE@@>A??=?D
@KZPGG:00105:00013
AGCACTGTTAGCTGTCACTAGTTACTTGT
+
BABBBC::;<BBBCBABBBBDB@BBB?BB
@KZPGG:00105:00028
TACTGAGTTCTACACACACAGAAAGATTGGTGC
+
CBBBCB;<8;??>ABBAAAHEDC>CCC@C>AAB
@KZPGG:00108:00025
TACTGAGTCTACACACACAGAAAGATTGGT
+
@@CBBD:><DDCCCCABBC@@?=@BB@B@C
@KZPGG:00108:00029
ATATCGTCGAGGTATG
+
B>1///////7,////
@KZPGG:00108:00043
CGTGTCGCTACGGTC
+
@>;:6//*0,,,*,,
@KZPGG:00109:00004
TACTGAGTCTACACACACAGAAAGATTGGT
+
??BBCC:?@CCCCCEBABB@>><@CC@C@B
@KZPGG:00109:00009
CGTGTCTTTCTAGGCACAGGATTTTGTGTA
+
CAAA@994-9999?CCCCF@CCEC7@B>11
@KZPGG:00109:00039
CGTGTCTCTAGGCACAGGATTTTGTGTAGAG
+
CECBCAA<=<CBCCCCC@::::,9=>99999
@KZPGG:00110:00021
TACTGAGTCTACACACACAGAAAGATTGGT
+
BBBBBBBBAAACCDEBABBBBB=DCC@C@C
@KZPGG:00110:00030
CGTGTCTTCTAGGCACAGGATTTTGTGTAG
+
BDBCC;:::CCB@CDB?@?9999/9@?>@@
@KZPGG:00112:00007
CGTGTCTTTCTAGGCACAGGATTTTGTGTAG
+
BCCAAABB@;><BAB<<9CD9999/9@@889
@KZPGG:00112:00019
TACTGAGTCTACACACACAGAAAGATTGGT
+
A@BBBBBB9<;<;BBBAA?98808>>;>;?
@KZPGG:00112:00030
CGTGTCTTCTAGGCACAGGATTTTGTGTAG
+
BBBBBCF@B@@@@CCBCCACCCC:CBB99;
@KZPGG:00113:00021
AGCACTGTTTAGCTGTCACTAGTTACTTGT
+
<BB@?;994-49:;=BBCCCBDBCBBB=??
@KZPGG:00113:00023
CGTGTCTTTCTAGGCACAGGATTTTGTGTAG
+
CECBB;::7;A@A@BBBDBC9999/9>>999
@KZPGG:00114:00015
TACTGAGTCTACACACACAGAAAGATTGGT
+
AABDBB:><A@BCEAAACCCCD=AABBD>A
@KZPGG:00114:00022
TACTGAGTCTACACACACAAGAAAGATTGGT
+
??ABABBCCCDCCA88811,111,..31313
@KZPGG:00114:00029
ACGAGTTGCGTTCCCCATGTCGTAGGTACTC
+
BBBB::;:ECC@BCG:C<;:A@ACC@@<<<C
@KZPGG:00114:00044
ACGCACGACATGCCCAG
+
:66/////444444-44
@KZPGG:00115:00008
TACTGAGTCTACACACACAGAAAGATTGGT
+
B?BBBC:<9CBCCCECDCCBBB?BCC?A@C
@KZPGG:00115:00041
CGTGTCTCTAGGGCACA
+
BBCC>;//1111+////
@KZPGG:00116:00012
CGTGTCTTCTAGGCACAGGATTTTGTGTAG
+
8>@9@BB?AACGABBA>@<9999/999999
@KZPGG:00116:00028
ACGAGTTGCGTTCCCCATGTCGTAGGTACTC
+
BBBB99;:BDC@BCD:C<;:BBB?C@A<<>E
@KZPGG:00116:00030
AGCACTGTTTAGCTGTCACTAGTTACTTGT
+
A@BBBB?AA<@@AA@AAAAACDD@CCC>AA
@KZPGG:00116:00034
TACTGAGTCTACACACACAGAAAGATTGGT
+
BB@:;:113>>>ABEA?9;;8808884;?B
@KZPGG:00117:00011
TCTCTATGTCGCTCCACATGTCTAAGGT
+
CCCB::<;<?CGDH@BBBBAAAA@=A@B
@KZPGG:00117:00040
ACGAGTGCGTTCCCCATGTCGTAGGTACTC
+
?BBBB:9<CCFDCC:EBBBCBDBB@?:<<C
@KZPGG:00119:00018
ATCAGATCACGGACACAGCATGAACACAC
+
:87444:444424:D>1//////5/....
@KZPGG:00120:00020
TACTGAGTTCTACACACACAGAAAGATTGGT
+
494@BBAA>@@@>@@?<;<<BBC>A@@>A5;
@KZPGG:00120:00022
ACGAGTTGCGTTCCCCATGTCGTAGGTACTC
+
B?:;1112@>>?>>@9DDC?BBDBB@A:<<C
@KZPGG:00121:00022
CGTGTCTTTTCTAGGCACAGGATTTGTGTAG
+
CB=999111+1///,/44442444-444449
@KZPGG:00121:00026
TACTGAGTCTACACACACAGAAAGATTGGT
+
BAB;;;111>>>BCABAAACCC@CCC@C?A
@KZPGG:00121:00038
TACTGAGTCTACACACACAGAAAGATTGGT
+
A@@BBC<@=CBCBC;<<ABAAC?<;<?B=@
@KZPGG:00122:00034
TACTGAGTTTTCTACACACACAGAAGATTGG
+
BBBAAAB>>>69449999999=41,..,**)
@KZPGG:00124:00038
TACTGAGCTACACACACAGAAAGATTGGC
+
AABCBBBCDCCCCBGACB==><@B@?C>A
@KZPGG:00124:00043
ACGCTCGACATGCCCAGGTACAGGAG
+
BAA9;<CCEBCCDD?DC@CCCBC::<
@KZPGG:00125:00036
ACGCTTTCGACATGCCCAGGTACAGGAG
+
8>@999-9499:=B?A=AA<?7;9<:;9
@KZPGG:00125:00049
CGTGTCGCTAGGCACAGGATTTGT
+
94/////,0//,/27//,/88577
@KZPGG:00126:00044
AGCACTGTAGCTGTCACTAGTTACTTGT
+
@@BCA?;;9==?BECBBCCCD@B9969C
@KZPGG:00127:00009
AGCACTGTTAGCTGTCACTAGTTACTTGT
+
ABDDCCCC@BBCB???BBCCACCBCB@BB
@KZPGG:00127:00014
ACGCTTCGACATGCCCAGGTACAGGAG
+
A==997;DBBCDBCB?BC@CCCDB=?@
@KZPGG:00127:00021
TGATACGTTCTCCTTCCTTAGTTACTTCA
+
?@?<999959@@59592424442444249
@KZPGG:00127:00039
CGTGTCTCTAGGCACAGGATTTTGTGTAG
+
BCCCD::=CCC@DCCCBD9999/9@?98;
@KZPGG:00129:00009
ACGAGTTGCGTTCCCCATGTCGTAGGTACTC
+
BAB@998=<CDADHF:D==<BCCCC@BAAAC
@KZPGG:00129:00012
ACGAGTTTGCGTTCCCCATGTCGTAGGTACTC
+
B@@?888044999=AC9A::<BBBCDDC=><C
@KZPGG:00129:00025
AGCACTGTTTAGCTGTCACTAGTTACTTGT
+
BC@>9?9991444;9BBAAABFD@CBB>AA
@KZPGG:00129:00047
TCTCTATGCGCTCCACATGTCTAAGGT
+
BBBC::<CCDCCC@CBBBBCCCC@C@@
@KZPGG:00130:00029
CGTGTCTTCTAGGCACAGGATTTTGTGTAG
+
BBCCDBBABGBA@BBBCDECCCB:ECB@AA
@KZPGG:00131:00008
AGCACTGTTAGCTGTCACTAGTTACTTGT
+
BBBBBCDA?ACAABCEDBBC=98=9859>
@KZPGG:00131:00009
ACGCTTCGACATGCCCAGGTACAGGAG
+
B>>996;ABDCCCCGC<<;<BB@A;<<
@KZPGG:00131:00040
TTCAGACACGGACACAGCAGAACACACAGAC
+
A?BBBCDCCB@FCCCDECABA@CACABA@??
@KZPGG:00132:00041
TACTGAGTTCTACACACACAGAAA
+
?@?==99424444/6///////85
@KZPGG:00133:00010
ACGCTTCGACATGCCCAGGTACAGGAG
+
;4111,/6689=888549249@>?=@@
@KZPGG:00133:00043
TAATATCAGCCTCGCCATGACGAAAGTATTCC
+
BB@BBBC@BACCBBB@BCCCC9998;B@A=A=
@KZPGG:00134:00010
ATCAGATCACGGACACAGCAGAA
+
B99;1111=BC?AADCABBCBB@
@KZPGG:00134:00025
CGTGTCTTCTAGGCACAGGATTTTGTGTAG
+
BCCCCA@>@A@A@CCECDADCGC:DCE99;
@KZPGG:00134:00031
AGCACTGTTTTTTTAGCTGTCACTAGTTACTTG
+
>@BCCDCBBBAAA&4448444844444248824
@KZPGG:00136:00020
TACTGAGTCTACACACACAGAAAGATTGGT
+
BBAAB=;;;AA99;A998@89903334353
@KZPGG:00137:00013
AGCACTGTTTAGCTGTCACTAGTTACTTGT
+
BBFBCHDED@ABBBBBDCCCCCC@C??>@D
@KZPGG:00137:00031
ACGCTTCGACATGCCCAGGTACAGGAG
+
AA>>>=>BBDCBDCC@<;8;?@897;;
@KZPGG:00137:00032
TACTGAGTCTACACACACAGAAAGATTGGT
+
B?EBBC:=<BBCBCA@@BBCCC?BAC@B?A
@KZPGG:00137:00035
CGTGTCTTCTAGGCACAGGATTTTTTGTAGA
+
CCCCBFC@C::;@CCDCIBBBBA??-@@@CC
@KZPGG:00137:00040
ACGCTCGACATGCCCAGGTACAGGAG
+
B??99<AAEDCCCCCDB?BBBBB>?@
@KZPGG:00138:00038
AGCACTGTTAGCTGTCACTAGTTACTTGT
+
BBBBCCBCDBAA@ABABBBDDD?BAB?@?
@KZPGG:00140:00040
ACGCTTCGACATGCCCAGGTACAGGAG
+
=@>997;ABBBCBCC>@@=@@A@A=>@
@KZPGG:00141:00005
CGTGTCTTTCTAGGCACAGGATTTTGTGTAG
+
A@@?>99919@ABFBCEEEBCBFC7CBA999
@KZPGG:00141:00030
TAGTATCATTGCCTCGCCACTGACGAAGGTATTCC
+
4946////1,/8,//4/71////6//,4994464;
@KZPGG:00141:00048
TACTGAGCTACACACACAGAAAGATTGGT
+
BBBBBBBBBBBCCCEBCA@>?<@BB@B@B
@KZPGG:00142:00008
AGCACTGTTTTAGCTGTCACTAGTTACTTGT
+
CCBA@@9444,4:;A999CCB<<<@A?A599
@KZPGG:00142:00017
ACGCTTCGACATGCCCAGGTACAGGAG
+
>==997;DBECBBCD@BB?BBA?B>?@
@KZPGG:00142:00037
ACGAGTTGCGTTC
+
48////,//66,,
@KZPGG:00143:00005
TACTGAGTCTACACACACAGAAAGATTGGT
+
ABBBBB;<<BBBCCCCC<;=GE@@@@ED?B
@KZPGG:00143:00019
AGCACTGTTAGCTGTCACTAGTTACTTGT
+
A@CCCCCC@CCCBABABBBCCC@BBB=??
@KZPGG:00143:00032
TACTGAGTCTACACACACAGAAAGATTGGT
+
BBBBBD:>;CBBBBEBABCBBB=ABB?C@C
@KZPGG:00144:00025
TACTGAGCTACACACACAGAAAGATTGGT
+
B???BBCCCDBCCECAAA;;;6;@@?B@C
@KZPGG:00145:00013
CGTGTCTTCTAGGCACAGGATTTTGTGTAG
+
DEB@@;;7<A@@AHDDDDADCBB7AB@@@@
@KZPGG:00145:00033
ATATCGTCGAGGGTATGGAAGACTCTATA
+
B?@@?9<<CDDH@FECCAA?ACCBC@@??
@KZPGG:00145:00039
ACGCTTCGACATGCCCAGGTACAGGAG
+
::94469@ABCCGCDBCFDEBDBC?BE
@KZPGG:00145:00049
CGTGCCTCTAGGCACAGGATTTTGTGTAG
+
>A@9:6;BCCC@BBBBC@BBBB:BCC@AA
@KZPGG:00146:00010
ACGCTTCGACATGCCCAGGTACAGGAG
+
;==9989BCCCCCCC@BB?BCB?B>@A
@KZPGG:00146:00020
CGTGTCTTCTAGGCACAGGATTTTGTGTAG
+
CBBAABC@C?@?@BCDCD?BBCC:CCB99;
@KZPGG:00146:00024
TAGTATCATTGCCTCGCCAATGAC
+
AB@;44@99249<>>942424///
@KZPGG:00146:00038
TACTGAGTCTACACACACAGAAAGATTGGT
+
BBBBCCCCBBBBCBAA@BBCCC=;;;>@<?
@KZPGG:00146:00041
ACGCTTCGACATGCCCAGGTACAGGAG
+
:=:448<@BBCCCCCCBB@BAB=B=?@
@KZPGG:00147:00017
TACTGAGTCTACACACACAGAAAGATTGGT
+
B>CCBD:@<DDCCDCCBAA;::68@@>A?B
@KZPGG:00148:00004
AGCACTGTTAGCTGTCACTTATGTTACTTGT
+
889444:A?@A@999;1//,///8,99B>AB
@KZPGG:00148:00012
AGCACTGTTAGCTGTCACTAGTTACTTGT
+
??BBBCBB@BBBBBBBBBBBCD@CBB99:
@KZPGG:00148:00033
TACTGAGTTCTACACACACAGAAAGATTGGT
+
BBBBB@@@=989:=999999;;;<:885848
@KZPGG:00148:00039
ACGAGTTTGCGTTCCCCATGTCGTAGGTACTC
+
CB;;44419?@B@DEC:C<<;999>>;>;449
@KZPGG:00148:00043
ACGAGTTGCGTTCCCCATGTCGTAGGTACTC
+
BBBB99;:CCCCCDD:C<<9@@@>>;><;<B
@KZPGG:00149:00023
TACTGAGTCTACACACACAGAAAGATTGGT
+
B?B;;;133DD?EECBA@B;::6;@@=A@C
@KZPGG:00100:00082
ATCAGTCACGGACACAGCAGAACACAC
+
43988=ABBB@CDDDBBBCCCDCCCBC
@KZPGG:00101:00072
TACTGAGTCTACACACACAGAAAGATTGGT
+
4811/////8;;CCECCCECCC?CEC?B?B
@KZPGG:00101:00093
TACTGAGTCTAGA
+
49@444;/,,,,,
@KZPGG:00103:00094
TACTGAGTCTACACACACAGAAAGATTGGT
+
A>BCBB;=<@BADBEBAAA9;:6:?@@DBF
@KZPGG:00104:00079
CGTGTCTGTCTAGGCACAGGATTTTGTGTAAG
+
4;<<111//////,49??C@CDDD:>>>>>11
@KZPGG:00106:00086
TACTGAGTCTACACACACAGAAAGATTGGT
+
A@CCC;?=CCCCCBBCBA=994-8<?;@@C
@KZPGG:00109:00081
TACTGAGTCTACACACACAGAAAGATTGGT
+
4/,,,,,,,7;;CCCBCBBCCB?BCCBA?@
@KZPGG:00109:00083
TACTGAGTTCTACACACACAGAAAGATTGGT
+
44611///,/69ABDCBBCBBBB=>>B?A?B
@KZPGG:00111:00093
TACTGAGTCTACACACACAGAAAGATTGGT
+
94888/////49==AAA@?98808884868
@KZPGG:00113:00084
TACTAGTCTACACACACAAGAAAGATTGGT
+
?1,,,,,08::CC8;>11-1;;8..37;:;
@KZPGG:00117:00097
TACTGAGTCTACACACACAGAAAGATTGGT
+
A811;1////444444444444-339=?17
@KZPGG:00119:00093
TACTGAGTCTACACACACAGAAAGATTGGT
+
>>;111//78::CCBCBDCCBB?BAAAB@C
@KZPGG:00119:00095
TAGTATCTCCTCGCCATGACGAAGGTATTCC
+
>11/,,,,,*/8//,4;444495924898=>
@KZPGG:00121:00092
TACTGAGTCTACACACACAGAAAGATTGGT
+
:411/////8:9ABEBBAAACC?CBFCBCB
@KZPGG:00121:00096
ACGCTTCGACATGCCAGGTACAGGAG
+
11-,,*,06877//,/8686CBB=??
@KZPGG:00122:00057
CGTGTCTCTAGGCACAGGATTTTGTGTAG
+
441/////8887111:::8A?A6;AA==>
@KZPGG:00122:00099
ACGCTCGACATGCCCAGGTCACAGGAAG
+
86/1//69;99444-4999984371313
@KZPGG:00125:00059
ATATCGCGAGGGTATGGAAGACTCTATA
+
4899944;44:6::9=;=;=BBABCCB;
@KZPGG:00126:00058
CGTGGTCCATGTCTAGGCACAGGATTTTGTGTAAG
+
1,**)**)****0888;ABBA?<999929994424
@KZPGG:00129:00058
CGTGTCGAGTCT
+
>9----,,,*0*
@KZPGG:00129:00063
CCGGTTGGTTCCGATGGTCTAGGCACAGGATTTTTGTGTAGA
+
8242/,/56,/,////,/6666591111-/8888/111//49
@KZPGG:00129:00065
AGCACTTGGTAGCTGTCACTAGTTACTTGT
+
1--,,,*,*,,288AB?>@=A995999599
@KZPGG:00130:00051
CGTGTCAGGGGGGGGG
+
>>6/////////////
@KZPGG:00132:00050
ACGCAGGGGGGGCGACATGCCCAGGTACAGGAG
+
8;;-,,22222&,,,66/44:698;=999?899
@KZPGG:00132:00070
TACTGAGTCTACACACACAGAAAGATTGGT
+
489998444;>CDCCCEBBA@A=??B@C@C
@KZPGG:00135:00075
AGCACTGGTAGCTGTCACTAGTTACTTGT
+
1--,,,,*,228;BBBBCCBEB@B==;@@
@KZPGG:00136:00070
ACGCTCGACATGCCCAGGTACAGGAG
+
99A;449=AAABBB@BA>?7;9A>?@
@KZPGG:00137:00071
ATATCCGGTCGAGGGTATGGAAGACTCTATAG
+
-,,,,*,*//;;@CBCDBB6:79<;9A??;=;
@KZPGG:00137:00072
TACTGAGCTACACACACAGAAAGATTGGT
+
BBCBBBBCDCGCGEDBBBBBA=BAA@B@C
@KZPGG:00138:00067
TACTGAGTCTACACACACAGAAAGATTGGT
+
@=>=>9944@@ACFEB?=9444-888=?<8
@KZPGG:00138:00071
TACTGAGTCTACACACACAGAAAGATTGGT
+
?===>9999BCCDCCC>;:444-8>>;??B
@KZPGG:00139:00056
CGTGTCAGGGGGGGCTAGGCACAGGATTTTGTGT
+
B?<<11//8888:&/..314444424444,4444
@KZPGG:00141:00057
CGTGTCAGGGGGGGGGCTAGGCACAGGATTTTGTGT
+
:::111//8888;;:"/..3144444244::,444/
@KZPGG:00142:00050
AGCACTGTTTTGGGGGGGGAGCTGTCACTAGTTACTTGT
+
99944:1CED6:::>>::$///////444999699>694
@KZPGG:00142:00073
CGTGTCTCTAGGCACAGGATTTTGTGTAG
+
81--,,,099969:?:;:4444,499<=?
@KZPGG:00143:00074
ACGCTCGACATGCCCAGGTACAGGAG
+
8>?9849=;=@=?=:99<=799@?99
@KZPGG:00144:00063
CGTGTCAGTCTAGGCACAGGATTTGTGTA
+
>>,,,,,,,06/424999954480444//
@KZPGG:00144:00070
CGTGTCTCTAGGCACAGGATTTTGTGTAG
+
=96;11//88;>B@A@CADABA5999?AA
@KZPGG:00145:00058
TACTGAGAGGGGGGGGGGCTACACACACA
+
??6667///::::>>:8"///44444444
@KZPGG:00146:00065
TACTGAGTCTACACACACAG
+
944/////////44999989
@KZPGG:00146:00083
ACGAGTGTGCGTTCCCCATGTCGTAGGT
+
8>;11///78/429@@4@<>=AAACDBC
@KZPGG:00146:00086
CGTGTCCTCTAGGCACAGGATTTTGTGTAGA
+
/-****)**44;?9994424444,499444=
@KZPGG:00147:00052
TGATACGTTTTGGGGGGGGCTCCTTCCTTAGTTACTTCA
+
?=@79999992=ABBBBB%944:;242484442444294
@KZPGG:00147:00054
ACGAGTTTGGGGGGGCGTTCCCCATGTCGTAGGTATC
+
@>?>844-4A==CC'9442///*///////4423994
@KZPGG:00147:00065
TACTGAGCTACACACACAGAAAGATTGGT
+
444444444489999>?99991991,1,0
@KZPGG:00147:00070
ACGAGTGTGCGTTCCCCATGTCGTAGG
+
81,,,,,,006:2499,/1//////42
@KZPGG:00148:00053
ACGAGTTTGGGGGCGTTCCCCATGTCGTAGGTATC
+
?=;889919999-98424==6@99;844>A<@B@=
@KZPGG:00148:00082
ACGCTCGACATGCCCAGGTACAGGAG
+
49444444;===>=::=<?<AAE@CB
@KZPGG:00148:00085
TAAGGTTAATTCCTTTCCCTCGCCCATGACGA
+
/1,/,/,/,/,/,44-44-444;;541111/0
@KZPGG:00100:00102
TACTGAGGTGCTACACACACAGAAAGATTGGT
+
@==78-,*,,,222>BCCBCBBCC?CCB@B@>
@KZPGG:00102:00124
ACGCGCGACATGCCAGGTCAGACAGGAG
+
4111///4;////,/8566/33444244
@KZPGG:00102:00137
CGTGTCGCTAGGCACAGGATTTTGTGTAG
+
99:111//;;@@BBBBCACCCC9CC@=9@
@KZPGG:00102:00138
CGTGTCGCTAGGCACAGGATTTTGTGTAG
+
>;8111//8;@>AACCCACCCC:CDB@9=
@KZPGG:00104:00104
AGCACTGGTAGCTGTCACTAGTTACTTGT
+
:11-,,,*,,,/64444444449444244
@KZPGG:00105:00108
AGCACTGGTAGCTGTCACTAGGTTACTTGT
+
?787-,,*,,2008A=@@@AA=@?@98244
@KZPGG:00105:00112
CGTGTCCGGCTAGGCACAGGATTTTGTGTAG
+
;1,,,,*,*,6:::CBBBE@BBBA6==9989
@KZPGG:00105:00121
ACGCGCGACATGCCCAGGTACAGGAG
+
9611//8:;=BBBB?BB@BACBC@BD
@KZPGG:00106:00126
TACTGAGGCTACACACACAGAAAGATTGGT
+
?9;::1/,/8;;BBFEBB=@==:@=<?B@B
@KZPGG:00107:00103
AGCACTGGTGGTAGCTGTCACTAGTTACTTGT
+
<:;-,,,*,,*,,,/6::?9<<@>><>99544
@KZPGG:00107:00112
AGCACTGGTAGCTGTCACTAGTTACTTGT
+
::911//,//6688>>@@@AB@=?99599
@KZPGG:00107:00119
ACGCGCGACATGCCCAGGTACAGGAG
+
8611//69:9==>=:=A=@>BBB;=<
@KZPGG:00107:00124
CGTGTCGCTAGGCGACAGGATTTTGTGTAG
+
@><<11//277,////69244::,444444
@KZPGG:00107:00140
TACTGAGGCTACACACACAGAAAGATTGGT
+
==9999424;;>ACCA?@?9886;@A?C@B
@KZPGG:00108:00103
TGATACGCTCCTTCCTTCTAGTTACTTCA
+
DBB999;449888924244448244424;
@KZPGG:00108:00106
CGTGTCGAGTCTAGGCACAGGATTTTGTGTAG
+
>90*******027A=@ABAA?9999/9>>99<
@KZPGG:00108:00137
TCTCTATGCGCTCCACATGTCTAAGGT
+
AB==11111::9=@DCEBCCBAA=B>@
@KZPGG:00109:00101
TACTGAGCTACACACACAGAAAGATTGGT
+
B=?AB9;<CCCCCCEBB@;446;???B@C
@KZPGG:00109:00107
ACGAGGTGTGCGTTCCCCATGTCGTAGGT
+
:80**)***007=?BCC9E=D=CEBBB@A
@KZPGG:00109:00114
CGTGTCGCTAGGCACAGGATTTTGTGTAG
+
;9:111/,6//,//:::94444,499;;=
@KZPGG:00109:00117
CGTGTCGCTAGGCACAGGATTTTGTGTAG
+
B>;111//64429=A@EABCCB699:111
@KZPGG:00109:00141
CGTGTCGAGTCTAGGCACAGGATTTTGTGTAG
+
;90******0028B>@ABBC@CBBB4;99999
@KZPGG:00110:00111
TACTGAGCTACGACAACACAGAAAGATTGGTG
+
B9;;@94111/,,,,*///68@A=::9@B@@A
@KZPGG:00110:00112
TACTGAGCTACACACACAGAAAGATTGGT
+
?====111=@@@AFB?@A998-9>>;?@C
@KZPGG:00111:00137
AGCACTGGAGTAGCTGTCACTAGTTACTTGT
+
9777--,*,,,000>DFDCBBB94299959<
@KZPGG:00112:00106
AGCACTGGTAGCTGTCACTAGTTACTTGT
+
@8;7--,*,,,,,4444449499999544
@KZPGG:00112:00108
TACTGAGGCTACACACACAGAAAGATTGGT
+
949999424998=?B?@>A;;;7;BA?C@C
@KZPGG:00113:00104
CGTGTCGCTAGGCACAGGATTTTGTGTAG
+
B;888///8;;:CCDCB@DBDF:BBA;;;
@KZPGG:00113:00109
CGTGTCGCTAGGCACAGGATTTTGTGTAG
+
C?;111///44244:442::;;6BB====
@KZPGG:00113:00119
TCTCTATGCGCTCCACATGTCTAAGGT
+
A@=:1111/886==@AA@BBBCB?BD<
@KZPGG:00113:00120
TACTGAGCTACACACACAGAAAGATTGGT
+
B?BBB9<<CCCDCCEDB@;94-9><<A@C
@KZPGG:00113:00144
ATCAGGTGACACGGACACAGCAGAACACAC
+
;77--*,,,222B?BCDD@AABBB?BCCCC
@KZPGG:00115:00121
CGTGTCGCTAGGCACAGGATTTTGTGTAG
+
B97611//8;;<CDAA?>====6=@@;;<
@KZPGG:00115:00124
CGTGTCGCTAGCACAGGATTTTGTGTAG
+
@@<11//,0////;;;:====6=>=?=B
@KZPGG:00115:00132
CGTGTCGCTAGGCACAGGATTTTGTGTAG
+
B;8:11//8442;ABBD@DACC:CBCBBB
@KZPGG:00115:00143
TACTGAGCTACACACACAGAAAGATTGGT
+
A??B?;<9???BBB??9;;@@<ACC@D@C
@KZPGG:00115:00147
CGTGTCGAGGGTCTAGGCACAGGATTTTGTGTAGA
+
@9********)**,/4244::;???@?668<11//
@KZPGG:00116:00106
TACTGAGCTACACACACAGAAAGATTGGT
+
BBBBBBEBBBBEBBEBA@;;969@@?B@C
@KZPGG:00116:00108
TAGTATCCGCCTCGC
+
800****)**006//
@KZPGG:00116:00145
TACTGAGGAGCTACACACACAGAAAGATTGGT
+
?8700**)***028=?@?=?C99909>><@AC
@KZPGG:00117:00124
CGTGTCGTGTCTAGGCACAGGATTTTGTGTAAGA
+
;:,,))((((,0068=A@ACD@??@499944244
@KZPGG:00117:00133
AGCACTGGAGTAGCTGTCACTAGTTACTTGT
+
;700)((((((((*0:?AAAA@>>;>49544
@KZPGG:00117:00134
TACTGAGGCTACACACACAGAAAGATTGGT
+
>8;;;1/,/6889?==BC@>>?9998;>;?
@KZPGG:00118:00102
TACTGAGCTACACACACAGAAAGATTGGT
+
?@BBBABBBBAABBBBABABB>AE@GD@C
@KZPGG:00118:00110
TACTGAGCTACACACACAGAAAGATTGGT
+
B@A@BBEBBBBBBCCCCBCCB>CCB>?>?
@KZPGG:00118:00137
AGCACTGAGTAGCTGTCACTAGTTACTTGT
+
@?881/1//7777>DFDDBDB94299959=
@KZPGG:00119:00101
TACTGAGCTACACACACAGAAAGATTGGT
+
B@@?B@A@@@;999999>89904839>:;
@KZPGG:00119:00114
ACGCGCGACATGCCCAGGTCACAGGAG
+
:88////4:994//+/86//16..,33
@KZPGG:00119:00149
CGTGTCAGTCTAGGCACAGGATTTTGTGTAG
+
B;8;11//8888E@EBBBB@???>6=@=?@@
@KZPGG:00120:00122
TACTGAGCTACACACACAGAAAGATTGGT
+
BBDBC;<:BBBEB@=@>>999199@<?;?
@KZPGG:00120:00131
CGTGTCGCTAGGCACAGGATTTTGTGTAG
+
B?8761//8;;:CBCCC@CBBC9BDB@@A
@KZPGG:00120:00149
TACTGAGCTACACACACAGAAAGATTGGT
+
B?AAB9<9???@@@=A@@9997;AA@C@C
@KZPGG:00121:00105
CGTGTCTCTAGGCACAGGATTTTGTGTAGA
+
<9<<<1//6//,////,888880866////
@KZPGG:00121:00116
AGCACTGTAGCTGTCACTAGTTACTTGT
+
@?;8:61//6689BABBBCCC@B??8<<
@KZPGG:00121:00120
TCTCTATGGTGGCGCTCCACATGTCTAAGGT
+
A@1-****)**)*,,,/,44>9@AACB8<7;
@KZPGG:00121:00127
ACGAGGTGTGCGTTCCCCATGTCGTAGGT
+
:82,-*,,222;B@BCC9B=B>CCCBC@A
@KZPGG:00121:00143
ACGCCGAGGGTCGACATGCCCAGGTACAGGAG
+
1***)****)***/;=====5==;=8>;;244
@KZPGG:00122:00139
TACTGAGACTACACACACAGAAAGATTGGT
+
B?B?BB;;<BBABBGBAAB;::6;BB@C@C
@KZPGG:00123:00108
AGCACTGTAGCTGTCACTAGTTACTTGT
+
@@C=;//////88=9=>@==9:?==244
@KZPGG:00123:00124
TACTGAGCTACACACACAGAAAGATTGGT
+
BBBBB@AACBBBCEDDCBBAA=??>@C@C
@KZPGG:00123:00133
CGTGTTCCGAAGGGGGGTCTAGGCACAGGATTTTGTGTAAGAGT
+
944442424:BCCCCC*99>942:BA@A@9999////66,/,,,
@KZPGG:00124:00136
AGCACTGAGTAGCTGTCACTAGTTACTTGT
+
??::1/11/68::>CECCCCB==8=995<A
@KZPGG:00125:00110
ACGAGCGCGTTCCCATGTCGTAGGTA
+
;;;/1//668,//+4999=A?>>>99
@KZPGG:00126:00102
TACTGAGCTACACACACAGAAAGATTGGTG
+
A41111//69899999499;>=999@B:;8
@KZPGG:00127:00109
TACTGAGCTACACACACAGAAAGATTGGT
+
B8:=<1//698994999>899<:97>B;;
@KZPGG:00128:00131
AGCACTGAGGTAGCTGTCACTAGTTACTTGT
+
@@CB<<:==<=BCCCDFCDCA?@@=@A@=AA
@KZPGG:00128:00132
ATATCGAGCGAGGGTATGGAAGACTCTATAGA
+
@6867///1::@C@?@AE=>;>BBAB?@>?70
@KZPGG:00128:00148
TAGTATCAGAGCCTCGCCATGACGAAGGTATTCC
+
>>A111@121::::A>ACCCBDC?@>ABCCCAC@
@KZPGG:00129:00130
TACTGAGAGCTACACACACAGAAAGATTGGT
+
BBBBA>A;;<AAACAACCBCBCC@A@@@C@C
@KZPGG:00129:00132
ACGAGAGTGCGTTCCCCTCATGTCGTAGGT
+
=?B:;<;BB=;>:;;;+///..7;?==A@;
@KZPGG:00129:00148
TACTGAGAGCTACACACACAGAAAGATTGGT
+
BBBBBDC<=<BB@@AABA>B9990<>>>BBE
@KZPGG:00132:00104
TACTGAGCTACACACACAGAAAGATTGGT
+
>811////6889==@>=@>>>9?=77797
@KZPGG:00132:00118
AGCACTGAGTAGCTGTCACTAGTTACTTGT
+
A8270*****0000;:::?9941,1//,//
@KZPGG:00133:00127
TACTGAGAACTACACACACAGAAAGATTGGT
+
<>;;A1/1,/684444998944403<?>D@B
@KZPGG:00133:00136
AGCACTGAGGTAGCTGTCACTAGTTACTTGTG
+
?==:9944989499ABCABB@@>@;>995444
@KZPGG:00135:00123
CGTGTCACTAGGCACAGGATTTTGTGTAG
+
ACCCC:::AB><9994424444,499484
@KZPGG:00135:00139
CGTGTCAGTCTAGGCACAGGATTTTGTGTAG
+
BBA=B;<<@@AAAFDBBBC@CCBB:CCB:9;
@KZPGG:00136:00124
CGTGTCACTAGGCGACAGGATTTTGTGTAGA
+
BA:::///6/4244444424444,4444444
@KZPGG:00136:00140
ACGCAGTCGACATGCCCAGGTACAGGAG
+
;88////888BCCBBB>BEBBBBCB9;<
@KZPGG:00136:00147
TAGTATCAGAGCCTCGCCATGACGAAGGTATTCC
+
@@@;:<1///6677GAA=ACB=@??=A?AAA?C?
@KZPGG:00138:00148
CGTGTCAAGTCTAGGCACAGGATTTTGTGTAG
+
BDCBAAA=AABCCBBFBB@B@BBBB:BCC:9;
@KZPGG:00139:00127
TATGAGAGCTACACACACAAGAAATGATTGGTGCT
+
B@::11111;>BBAAAB@AA999199448878776
@KZPGG:00142:00125
AGCACTAGTAGCTGTCACTAGTTACTTGT
+
<9<<71//688:?CDECCBB@>599><99
@KZPGG:00142:00130
TCTCTATAGCGCTCCTACCATGTCTAAGGTA
+
444444448999??64492449===@59544
@KZPGG:00142:00133
ACGAGAGTGCGTTCCCCTCATGTCGTAGGT
+
962--,,,2027,///*///..77949984
@KZPGG:00142:00135
CGTGTCAGTCTAGGCACAGGATTTTGTGTAG
+
BCCCC::<<A@@@?B?@?@CBCEE:CCC=;<
@KZPGG:00143:00116
CGTGTAACTAGGCACAGGATTTTGTGTAGA
+
/,****)*679:994442449929448844
@KZPGG:00144:00149
ACGAGAGTGCGTTCCCCATGTCGTAGGT
+
;20*****00:B@BBB9B:<<CCCBDA@
@KZPGG:00146:00126
TACTGACACTACACACACAGAAAGATTGGT
+
B111:1///774444999?44404449994
@KZPGG:00147:00123
TACTGAGAACTACACACACAGAAAGATTGGTG
+
@911////,/689944998>444033313776
@KZPGG:00147:00130
ACGCAGTCGACATGCCCAGGTACAGGAG
+
8/1///888BBBACCGDGCAA@AAA699
@KZPGG:00147:00134
ACGCAGTCGACATGCCCAGGTACAGGAG
+
;849944;:=BCCDDEABDBADABG:<<
@KZPGG:00147:00135
TACTGAGAGCTACACACACAAGAAAGATTGGT
+
B8::8///668;=>=6;<11-1?<69;B@B@B
@KZPGG:00149:00149
CGTGTCAGTCTAGGCACAGGATTTTGTGTAGA
+
A;222,,,,200674444424444,4494444
@KZPGG:00100:00163
AGCACTGGATAGCTGTCACTAGTTACTTGT
+
@=700**)***000;ACCCCC9929942;A
@KZPGG:00100:00186
CGTGTCTTTGGGGGGGGCTAGCACAGGATTTTGTGTAG
+
;;8/11//+/88:8:8$/44444>@CCCBBB4<<9>>>
@KZPGG:00100:00191
CGTGTCGTTTTGGGGGGGG
+
B9661111<<+11111111
@KZPGG:00101:00161
CGTGTCGACTAGGCACA
+
CD::7711///424///
@KZPGG:00101:00162
TACTGAGCTACACACACAGAAAGATTGGT
+
B??@B9:<DDHCDB;49@99909@><@@C
@KZPGG:00101:00164
TACTGAGCTACACACACAGAAAGATTGGT
+
BA;;;111>CCCCDA=>?988-9>>=A@C
@KZPGG:00101:00165
ACGCGCGACATGCCCAGGTACAGGAG
+
@88111:@A;B??@=@A@CBA@@>@@
@KZPGG:00101:00184
TACTGAGTGGGGGGCTACACACACAGAAAGATTGGT
+
B?BB=9;9?A?AC-CBAABDCBBAD;84-9><;@@C
@KZPGG:00101:00191
TAACTGACGGGGGGAAATTTTTTTT
+
//,/////1::;8+;>-44444444
@KZPGG:00102:00158
ATATCGGCGAGGGTATGGAAGACTCTATAG
+
A666//-1<99919@?@=A>ABABB@@??@
@KZPGG:00103:00158
TAGTATCGGGCCTCGCCATGACGAAGGTATTCC
+
99449444:-424949:<9>DA99695999595
@KZPGG:00103:00160
ACGCGCGACATGCCCAGGTACAGGAG
+
B;911/7:99?CBB?BB@BBCCA8;;
@KZPGG:00103:00171
TACTGAGGCTACACACACAGAAAGATTGGT
+
B@7:8/1,1>A@ACCA@@A@@@<@BB@C@B
@KZPGG:00103:00183
TACTGAGGTGGGGCTACACACACAGAAAGATTGGT
+
BB822,,*,,,,*,28:ACAAAAA@@@<ABB@B@C
@KZPGG:00103:00186
CGTGTCGTTTGGGGGGGGGGGGGGGGCTAGCACAGGATTTTGTGTAG
+
B;881/11>,11111111///////"//44444<C?@>>>4999999
@KZPGG:00104:00198
CGTGTCTTGGGGGGGGCTAGCACAGGATTTTGTGTAG
+
BB@;94424444449$444444449::?@@/999449
@KZPGG:00105:00152
ACGCGCGACATGCCCAGGTACAGGAG
+
@@;;;9=9:99444-442439::299
@KZPGG:00105:00177
TGATACGGTGTCTCCTTCCTTAGTTACTTCA
+
A?922,,+,,2228?B?B?B?BCB?CCC@DC
@KZPGG:00105:00189
TACTGAGGTGGGGGGGGGGGGGGGGGCTACACACACAGAAAGATTGGT
+
999@?94299994444444444444"488849:??=>@AB<A@B@C@C
@KZPGG:00106:00160
TAGTATCGCCTCGCCATGACGAAGGTATTCC
+
BA=9499442444424/86:11,/,///592
@KZPGG:00106:00186
ATCAGGGTGGGGGGGGGGGGCACGGACACAGCAGAACACAC
+
40?111+//888::::::;";?;@>>BB?==<<<;?C@@AB
@KZPGG:00107:00152
TACTGAGGGCTACACACACAGAAAGATTGGT
+
B>>>>999-488;;978<1118;88/84817
@KZPGG:00107:00160
TACTGAGGCTACACACACAGAAAGATTGGT
+
B?;;=//,/699;=?:<<B>A@<@BA@D@D
@KZPGG:00107:00178
ACGAGGTGTGCGTTCCCCATGTCGTAGGT
+
;80**)***00/42499/99?>@BAAA?<
@KZPGG:00107:00181
CGTGTCGAGTCTAGGCACAGGATTTTGTGTAGA
+
BA222,,,,,027A@@@94959999/9@@9444
@KZPGG:00108:00159
TACTGAGGCTACACACACAGAAAGATTGGT
+
BCB>>9<:<AB@B<<=AA@@CC>;<;=@=@
@KZPGG:00108:00163
ACGCGAGTCGACATGCCCAGGTACAGGAG
+
9;----,,0006A@BBE>CC?;4/66,//
@KZPGG:00108:00167
TACTGAGGCTACACACACAGAAAGATTGGT
+
B?@@C;<89>>9===:<9@>@@<;<;@C@D
@KZPGG:00109:00159
AGCACTGGAAGTAGATGTCACTAGTTACTTGT
+
CG>=87=*,*,,,,,444>>@@>>>;>?><99
@KZPGG:00109:00165
TACTGAGCTACACACACAGAAAGATTGGT
+
BBBEB9;9BB?=BCA9>@99909??<BBD
@KZPGG:00109:00167
ACGAGGAAGTGCGTTCCCCATGTCGTAGGT
+
41?--+,*,,,,/92444,4444@@?11,1
@KZPGG:00109:00175
AGCACTGGAGTAGCTGTCACTAGTTACTTGT
+
??:8:/1,//6666>DCDCB@>995999699
@KZPGG:00109:00185
ACGAGGAGGGGTGCGTTCCCATGTCGTAGGTA
+
@;;9;244992976//,//+/44499;44244
@KZPGG:00109:00193
ACGCGTTGGGGGGGG
+
0---,,228822222
@KZPGG:00110:00159
CGTGTCGCTAGGCACAGGATTTTGTGTAG
+
B=:::111:>@:?:44424444,499999
@KZPGG:00110:00160
GTGATACGGCTCCTCCTTAGTTACATTCAG
+
,///0///,,28,//,/,//4244442494
@KZPGG:00110:00174
ACGAGGAGTGCGTTCCCCATGTCGTAGGT
+
;20**)***00/42444,44:9>@>>>;9
@KZPGG:00110:00175
CGTGTCACTAGGCACAGGATTTTGTGTAG
+
BBB@BBBCBBB@CBAAA<@@@B6ABB;;<
@KZPGG:00110:00189
ACGCGGAGGGGGGGTCGACATGCCCAGGTACAGGAG
+
60***)**00008&8,,1AC?>>C@@@=>999969@
@KZPGG:00111:00156
AGCACTGAGTAGCTGTCACTAGTTACTTGT
+
A=:=8,-,,,0007>CDECA@94299969?
@KZPGG:00111:00172
CGTGTCAGTCTAGGCACAGGATTTTGTGTAG
+
C>222,,,,2008;CB=>@=>>=@4>@@<;<
@KZPGG:00111:00180
AGCACTGGAAGGGTAGCTGTCACTAGTTACTTGT
+
@CBA99:6:64;>@9;;?==?<<<<88;>99544
@KZPGG:00112:00155
AGCACTGGAGTAGCTGTCACTAGTTACTTGT
+
BB==7,-*,,,,,,=CBADCA>>;,111,//
@KZPGG:00112:00163
TACTGAGGAAACTACACACACA
+
@=>>884244-44444444494
@KZPGG:00112:00172
TACTGAGACTACACACACAGAAAGATTGGT
+
BBCCB9:=CCCBEBDA=>C99908884;?B
@KZPGG:00112:00182
TACTGAGGAGGCTACACACACAGAAAGATTGGT
+
B@722,-+,,*,0069==499A99919@>=A@C
@KZPGG:00112:00193
TACTGAGAGGGCTACACACACAGAAAGATTGGT
+
99////////+//444444444:8856/.,.,.
@KZPGG:00113:00161
CGTGTCAGTCTAGGCACAGGATTTTGTGTAG
+
BC222,,,,2227;B?==><>>>@4>@B<;<
@KZPGG:00113:00171
ACGCAGTCGACATGCCCAGGTACAGGAG
+
;=912116868BB>?A<AC@BBCCC7;<
@KZPGG:00113:00174
TACTGAGACTACACACACAAAAAGATTGGTGC
+
BA;;;111;;B?B;;9B99999,9@@>B@CDN
@KZPGG:00113:00193
TACTGAGAGCTACACACACAGAAAGATTGGT
+
?A;::11111;;>B@A???@99904984377
@KZPGG:00113:00195
CGTGTCAGTCTAGGCACAGGATTTTGTGTAG
+
BCCBB;<<89===?BCBAB@CDDC:CEB<9<
@KZPGG:00114:00155
ACGCGAGTCGACATGCCCAGGTACAGGAG
+
961//1//7799==99969=88:9992:4
@KZPGG:00114:00159
ACGCACGACATGCCCAGGTACAGGAG
+
A;;111;;BBBBBBBBA@B?://,//
@KZPGG:00114:00196
CGTGTCGAGGGGGGTCTAGCACAGGATTTTGTGTAG
+
CB:8//11/////(,22////==FACCCD:CCA@>@
@KZPGG:00115:00162
TACTGAGACTACACACACAGAAAGATTGGT
+
BB??@99;;BBABADA=>C99909>?;??B
@KZPGG:00115:00165
AGCACTGGAGTAGCTGTCACTAGTTACTTGT
+
B>=87,-*,,,,,,2;BFAAA?>>;>99544
@KZPGG:00115:00166
CGTGTCGAGTCTAGGCACAGGATTTTGTGTAG
+
D=9?499944;;:?>9999/,////*/78///
@KZPGG:00115:00179
AGCACTCGGGGAAA
+
1111//////*/8+
@KZPGG:00116:00162
TACTGAGGAGCTACACACACAGAAAGATTGGT
+
B@B@@=>6994444:49999@9>><?@@?BDC
@KZPGG:00116:00169
ATCAGGAGACACGGACACAGCAGAACACAC
+
;66/1,188=;BC>AAEEBCA@AB@BCAAA
@KZPGG:00116:00185
ACGCAGTCGACATGCCCAGGTACAGGAG
+
;86/1//7:78DC?@@>?B@BBCCC::<
@KZPGG:00116:00194
TACTGAGAAGCTACACACACAGAAAGATTGGT
+
ACCBB::=ABBBBBC<<;99@99909@?=A@C
@KZPGG:00117:00160
TACTGAGACTACACACACAAAGATTGGTGC
+
BBBBB9:==BBBCAA?A988-9@@>BADCC
@KZPGG:00117:00169
TACTGAGGAAGGCTACACACACAGAAAGATTGGT
+
CBB@?896969@@@AABBB=>=CBCGB<<;=?=?
@KZPGG:00117:00174
TACTGAGACTACACACACAGAAAGATTGGT
+
BCCCB::>CBBBCAA@9>@999098858;7
@KZPGG:00117:00196
CGTGTCAAGTCTAGGCACAGGATTTTGTGTAG
+
BB:88/1,1/87:;CA@@>>;9999/9@@99;
@KZPGG:00118:00168
ACGAGGAGGTGCGTTCCCCATGTCGTAGGTA
+
B88//,//7888BB====299>>@@A@A=<<
@KZPGG:00118:00169
AGCACTGGAGTAGCTGTCACTAGTTACTTGT
+
B=770**)***000?DDDBA9981,111-//
@KZPGG:00119:00150
TACTGAGCTACACACACAGAAAGATTGGT
+
BAA?B9:<CCCCCCA=>B99809>>;?>A
@KZPGG:00119:00159
ACGCGCGACATGCCCAGGTCAGCAGGAGA
+
;86///6999==BB==;9444.///,//6
@KZPGG:00119:00172
TACTGAGCTACACACACAGAAAGATTGGT
+
BBEBB:;9A?==96/111/6698;B@D@>
@KZPGG:00120:00156
TACTGAGCTACACACACAGAAAGATTGGT
+
BAAAB9;<CCCCAAAA@C988-9?><@?B
@KZPGG:00120:00165
TCTCTATGCGCTCCACATGTCTAAGGT
+
BA@@BB;;:@F89=@AA@CCCA@=@@<
@KZPGG:00120:00173
CGTGTCGCTAGCACAGGATTTTGTGTAG
+
B>8:61/,,////:998===96?B>888
@KZPGG:00120:00185
CGTGTCAGGTCTAGGCACAGGATTTTGTGTAG
+
CCCB;<=E@>=>99544::??BBCC:BCA@>>
@KZPGG:00120:00193
CGTGTCAAAAAAAAAACTAGGCACAGGATTTTGTGTAG
+
BCB;;4499999444"4888?==94459999/9AB999
@KZPGG:00120:00199
ATATCGAGCGAGGGTATGGAAGACTCTATAGA
+
B@===4499>>>>9=@:@:>;>CBCC@??>77
@KZPGG:00121:00150
CGTGTCAGTCTAGGCACAGGATTTTGTGTAG
+
@B222,,,,2006?A?@?@=>A?A4>B@999
@KZPGG:00121:00178
CGTGTCACTAGGCACAGGATTTTGTGTAG
+
BBB@@BDCBBB@BB==><9999/9B@9;<
@KZPGG:00122:00167
ACGCAGGTCGACATGCCCAGGTACAGGAG
+
8:7-,,*,000899444-4424899:244
@KZPGG:00122:00170
CGTGTCGCTAGGCACAGGATTTTGTGTAG
+
B;888///89989944424444,499444
@KZPGG:00122:00192
AGCACTGAGTAGCTGTCACTAGTTACTTGTG
+
?@BA=:8111:::;>CCCA?=44299969?>
@KZPGG:00122:00196
TACTGAGAAAGCTACACACACAGAAAGATTGGT
+
B???BBBCB>CDBB??@A;49@99909984<?B
@KZPGG:00122:00198
ACGCAAAAAAAAAAGGTCGACATGCCCAGGTACAGGAG
+
B==4444444444"959999B@@>=>:99598999244
@KZPGG:00123:00183
CGTGTCAAAGGTCTAGGCACAGGATTTTGTGTAG
+
BBA;44990989;?A=<=>=>>;>===4999994
@KZPGG:00123:00188
CGTGTCAAAAGTCTAGGCACAGGATTTTGTGTAG
+
BC:88///1*//877;AEBB@A<9999-9@B9<<
@KZPGG:00124:00152
AGCACTGGAAGTAGCTGTCACTAGTTACTTGT
+
B>=;8//,/,////17?;;999446,///,//
@KZPGG:00124:00171
CGTGTCAGTCTAGGCACAGGATTTTGTGTAG
+
CA:::11/7776?;=A>>><9999/9>?998
@KZPGG:00125:00172
ACGCACGACATGCCCAGGTACAGGAG
+
B@?@B@?@CCCDBB>DB@?=@@@5<;
@KZPGG:00125:00195
CGTGTCAAAAAAAAAGTCTAGGCACAGGATTTTGTGTAG
+
AB;;;A>>>=@?;8"//7688;BBA@@;>>>>4>@@<<<
@KZPGG:00126:00166
TACTGAGCTACACACACAGAAAGATTGGT
+
B??=BBBBBBBECCA=>?99809?><@>A
@KZPGG:00126:00168
TACTGAGACTACACACACAGAAAGATTGGT
+
B@BBHD:?<DDCEBCA=>C99908>>;?=?
@KZPGG:00126:00180
CGTGTCAAAAAAAAAAAAAAAAAAAAGTCTAGGCACAGGATTTTGTGTAG
+
CA888//1111//////////////"//7766;?>?@@?CBBB7@@@9;<
@KZPGG:00127:00169
ACGCAAGGTCGACATGCCCAGGTACAGGAG
+
@@@>@59:<<<9@A?944-44249:9:244
@KZPGG:00127:00175
ACGAGAAAGTGCGTTCCCCATGTCGTAGGT
+
BB96///,1188692444,49=?@A@>@>;
@KZPGG:00127:00186
AGCACTAAAAAAGGTAGCTGTCACTAGTTACTTTGT
+
AACB@444444(424444@ACBBAA@9969999-44
@KZPGG:00128:00158
TACTGAGAAGCTACACACACAGAAAGATTGGT
+
BB><<<11,//8;=>;<999>8===9;9@C@C
@KZPGG:00129:00158
CGTGTCAGTCTAGGCACAGGATTTTGTGTAGA
+
BCAAA;<<9;>>=======;==;;,4499444
@KZPGG:00129:00164
CGTGTCAAGTCTAGGCACAGGATTTTGTGTAG
+
BD:88//-//7666;CB??@=>>>@4>@@<99
@KZPGG:00129:00171
TACTGAGAAAAAAAAAAACTACACACACAGAAAGATTGGT
+
ACC@>=99999999999"44444944@@B=B@=@??<;;>
@KZPGG:00129:00193
CGTGTCTCTAGGCACAGGATTTTTGTGTAG
+
B;888///669999444244444+444444
@KZPGG:00130:00160
ACGCAACGACATGCCCAGGTACAGGAG
+
B???B@BBBA@>99969:988???699
@KZPGG:00130:00173
TACTGAGAAAAAAAACTACACACACAGAAAGATTGGT
+
BB@>;499999999$4;;=>9;999@99908>7;797
@KZPGG:00131:00165
ACGAGAAAAAAGTGCGTTCCCCATGTCGTAGGT
+
;;///////1(//888:;=88299==BBAABA;
@KZPGG:00131:00199
ACGCTCGACATGCCCAGGTACAGGAAG
+
??<1////899444-442434442424
@KZPGG:00132:00169
TACTGAGAAAACTACACACACAGAAAGATTGGT
+
BBAAB:A<ED:CCC@@99999>44404331377
@KZPGG:00133:00169
CGTGTCACTAGGCACAGGATTTTT
+
ABCCC:>:A?:94///,*,,,,,)
@KZPGG:00133:00170
TACTGAGCTACACACACAGAAAGATTGGT
+
BBBBB:<=CA?>99999>48804437777
@KZPGG:00133:00186
TCTCTATGCGCTCCACATGTCTAAGGTA
+
CC?8661//888:?AAB@B@B11-1,11
@KZPGG:00134:00165
ACGAGAGTGCGTTCCCCTCATGTCGTAGGT
+
B:866///8006;::8*///..778444;9
@KZPGG:00134:00171
TACTGAGCTACACACACAGAAAGATTGGT
+
C@<<<1//69;;AA=<==;BB@@F@@C@C
@KZPGG:00135:00150
ACGCAAGTCGACATGCCCAGGTCAGAC
+
C?@@@899;==4:9==?:=22,,,***
@KZPGG:00135:00155
AGCACTAAAGTAGCTGTCACTAGTTACTTGT
+
<;B@?///+//888:>ECDBAB@>;>99699
@KZPGG:00135:00160
ACGCAAAAAAAAAGTCGACATGCCCAGGTACAGGAGA
+
B?@@?CCBCCCD";<CCA;<9==@<@A=94///,///
@KZPGG:00135:00161
TACTGAGAAAAAAAAAGCTACACACACAGAAAGATTGGT
+
B@?;;113>>>>;;;"11::69>?;99@99999@>=@>A
@KZPGG:00135:00164
AGCACTAAGTAGCTGTCACTAGTTACTTAGTGT
+
?;?@<11,/8///=<49?=A=97,///,////6
@KZPGG:00135:00165
CGTGTCACTAGGCGAC
+
BA:::///6/424444
@KZPGG:00135:00166
CGTGTCTCTAGGCACAGGATTTTGTGTAGA
+
CC>>;1//8/429===>AD?;?5766--,,
@KZPGG:00135:00185
ACGAGCGCTCGTTCCCTCATGTCGTAGGTA
+
81<-,,,,,///,//+44477;9944424:
@KZPGG:00135:00196
ACGCTCGACATGCCCAGGTACAGGAG
+
;96///777;;444-49997999599
@KZPGG:00135:00198
CGTGTCTCTAGGCACAGGATTTTGTGTAG
+
CC;;;1//8/429A>@A?::::19;;??>
@KZPGG:00136:00159
TACTGAGAAAAAAAAAAGCTACACACACAAGAAAGATTAGT
+
CC?><1//////////"//8;894//111,1@=:;;A@@AA
@KZPGG:00136:00161
TACTGAGACTACACACACAGAAAGATTGGT
+
C?888-,,,0699==499>99914737797
@KZPGG:00136:00168
CGTGTCTCTAGGCACAGGATTTTGTGTAAGA
+
B;888///88::9944424444,/66//,//
@KZPGG:00136:00199
AGCACTGTAGCTTTCACTAGTTACTTGT
+
BCC=>11///,,,*,////66794/,//
@KZPGG:00137:00162
TACTGAGCTACACACACAGAAAGATTGGT
+
BA;;;111:;9>4;999>88904439<:;
@KZPGG:00138:00197
AGCACTGTAGCTGTCACTAGTTACTTGT
+
?B;8871//688;CBBBBB=98=8859>
@KZPGG:00140:00161
CGTGTCGCTAGGCACAGGATTTTTGTGTAAGGAG
+
B;888///69;:44444244444+///,0*,*,,
@KZPGG:00141:00156
AGCACTAGTAGCTGTCACTAGTTACTTTGTGT
+
<;>>7-,,,2207;=A=994442////+////
@KZPGG:00141:00175
TACTGAGCTACACACACAGAAAGATTGGT
+
B=88:111:@::BBA@>B;9909>>;B>A
@KZPGG:00141:00193
TACTGAGCTACACACACAGAAAGATTGGT
+
BCBCB:=<BBBBBCA@>A99909>>;??B
@KZPGG:00142:00156
ACGCACGACATGCCCAGGTCACAGGAAGA
+
;6/1//769999665687////./,3133
@KZPGG:00143:00153
TGATACAGTCTCCTTC
+
C@@7--,,,2022:,/
@KZPGG:00144:00166
TACTGAGCTACACACACAGAAAGATTGGT
+
C8::<1//8;999:<=9A;A>@;;8@E@>
@KZPGG:00144:00170
TACTGAGCTACACACACAGAAAGATTGGT
+
B=88:111:@==BBA@>A9;909@?>B?B
@KZPGG:00146:00172
TACTGAGCTACACACACAGAAAGATTGGTG
+
D>??>2//8;89449949444-44377731
@KZPGG:00146:00192
TACTGAGCTACACACACAGAAAGATTGGT
+
B><<<1//8;99==><9@=@AAAAA@C@C
@KZPGG:00148:00150
TACTGAGCTACACACACAAGAAAGATTGGTGCT
+
?91111//8;::=:AF9959>>049B@B@@>?@
@KZPGG:00149:00198
CGTGTCGCTAGGCACAG
+
B;88/1//69::4///,
@KZPGG:00149:00199
CGTGTGCTAGGCACAGGATTTTGTGTAGA
+
>>::1//699:?=44484444,4999999
@KZPGG:00100:00208
CGTGTCTTGGGCTAGGCACAGGATTTTGTGTAG
+
BCCB44969909?995;BBAA?DHKKABBB<<<
@KZPGG:00100:00214
AGCACTGGTTTGGGGGAGCTGTCACTAGTTACTTGT
+
ABAAA:424;-4444+444>BBECCDC996;AA;@A
@KZPGG:00100:00216
TACTGAGGTTGGGGGCTACACACACAGAAAGATTGGT
+
B@>68//,/,////*/88:>EBAAACCCG?CCC@B?A
@KZPGG:00102:00212
AGCACTGGTTTGGGGGAGCTGTCACTAGTTACTTGT
+
B;88;//,//+/666///1:BAHECDDAA?ACB=AA
@KZPGG:00102:00226
TACTGAGTTGGGGCTACACACACAGAAAGATTGGT
+
@A;;:11/78885;;??BABBCAC<;<;<CC@C>B
@KZPGG:00102:00239
CGTGTCCCGGGGAAAAAAAAAAAATTTTTTTT
+
881/1/8+///*/8888::8888"////////
@KZPGG:00102:00246
AGCACTGGAATTTTGGGGGGGAGCTGTCACTAGTTACTTGT
+
@@AC@99242444,444444&4;>9::DDIDCAA8<<@59=
@KZPGG:00103:00202
CGTGTCTTGGGGCTAGGCACAGGATTTTGTGTAG
+
BBB@4442444,4844249=@CACHKK9=<<<<9
@KZPGG:00104:00223
CGTGTCTTGGGCTAGGCACAGGATTTTGTGTAG
+
BBB;949699-8>==8=BBAAACFLK:AA@<<<
@KZPGG:00105:00213
CGTGTCCGTTTTTTTGGGGGG
+
CBABBD<9/////1&/////1
@KZPGG:00105:00230
TACTGAGTGGGCTACACACACAGAAAGATTGGT
+
@B?:;49444-4;;=AABCCBA944-9>>;?@C
@KZPGG:00106:00235
CGTGTCCCGGGAAAAA
+
><:1111+//+////*
@KZPGG:00107:00202
ACGAGTGGGGCGTTCCCCATGTCGTAGGTACTC
+
>;;484444,4=AACBC8C<=<BBCBB@@<=>E
@KZPGG:00107:00211
TACTGACGGAATTGGGGGGGGGGGGGCTACACACACAGAAAGATTGGT
+
;;4?>9442424:;;CDDDDDCC@;"4444494444499;<AABACAB
@KZPGG:00107:00226
CGTGTCGTTTTTGGGGGGGGCTAGGCACAGGATTTTGTGTAG
+
@><11111111*/888888$,///,/79:>94999/944///
@KZPGG:00107:00230
AGCACTGGTTTTGGGGGGAGCTGTCACTAGTTACTTGT
+
B;:8>//,///*/888>+111;@@BCDFCCD?BBB=@A
@KZPGG:00107:00234
AGCACTGGTTTTGGGGGGGAGCTGTCACTAAGTTACTTGT
+
CCB;?442444,444444&444;9=ACCBB?BC?ABB9==
@KZPGG:00107:00237
AGCACTGTTTGGGAGCTGTCATTAGTTACTTGT
+
<<@@@4944-49599ACBCG@=;@942;A@=AB
@KZPGG:00108:00221
AGCACTCGGTTTTTTGGGGGGGGGGGGGGGGAGCTGTCACTAGTTACTTGT
+
=ABBB;1/,/////(/77777777777777",,,,,,,7::ACC@CCC?AA
@KZPGG:00108:00232
TACTGAGTGGGCTACACACACAGAAAGATTGGT
+
BA==;49444-49=>BCCCECC@?@=AFC@B>?
@KZPGG:00108:00240
TCTCTATGGATTGGGGCGCTCCACATGTCTAAGGT
+
=44,,,,,*,,2228688D8C@B;<=BBA@@=@=@
@KZPGG:00109:00202
AGCACTGTGGGGAGCTGTCACTAGTTACTTGT
+
@;<87-,,,220///8@@ADCDCCC8:<D<>>
@KZPGG:00109:00205
TACTGAGGTGGGGGCTACACACACAGAAAGATTGGT
+
999<;1/,/////*/6689=CCA@A@@@<ACC@C@C
@KZPGG:00109:00226
ACGACCGGGGTTTTTTTTTTTTTTTTTTTTGGGGGGGG
+
449442444,4888888888888888888"44444444
@KZPGG:00109:00236
AGCACTGTTGGGAGCTGTCACTAGTTACTTGT
+
A@CCB494244-499BCCCCADB9929>>=@B
@KZPGG:00109:00240
ACGCGATTTGGGGCGACATGCCCAGGTCAGGAG
+
;2,,,,,,*,,,*,06;ABBCC?;;59?>>>?@
@KZPGG:00110:00206
AGCACTGTGGGAACTGTCACTAGTTACTTGT
+
BA==@9944:69<==@ACBBBEBB?BBC=@A
@KZPGG:00110:00233
TCTCTATGGTTTGGGGGGCGCTCCACATGTGGTACTG
+
BBA@9994244-/888:+6////,/88>?@?=@@@@A
@KZPGG:00110:00237
TAGTATCATTGGGGGCCTCGCCATGACGAAGGTATTCC
+
B;://11//,/888/8749449@>@@@9959<9999@5
@KZPGG:00110:00240
ACGCTTTGGGCGACATGCCCAGGTACAGGAG
+
;88499-44-49=BBAACC?@A>@?BAA?AB
@KZPGG:00111:00212
TACTGAGGTGGGGCTACACACACAGAAAGATTGGT
+
?=:22,-*,,220088:=><>><ACCCBBBB@C@C
@KZPGG:00111:00216
TACTGAGGTGGGCTACACACACAGAAAGATTGGT
+
A=;27--*,,00008:>ABBA>@9997;AA?B@B
@KZPGG:00111:00231
ACGAGTTGGGCGTTCCCCATGTCGTAGGTACTC
+
BBB99==AA>ACCBBCD9D@??BBB=?@><<<C
@KZPGG:00113:00205
TACTCTGAGGGGGGGG
+
B4--8-,,,,,,,,,,
@KZPGG:00113:00230
ACGCTTGGCGACATGCCCAGGTACAGGAG
+
>>=9;8<?ABCDCBBCC@DC@BACBC::;
@KZPGG:00113:00231
AGCACTCGGTTTTT
+
@>><7/,,*,,,,,
@KZPGG:00113:00246
TACTGAGTGGCTACACACACAGAAAGATTGGT
+
?AB?A49<<74@BACCCA??;888-9@?<@@B
@KZPGG:00113:00247
AGCACTGTTTGGGAGCTGTCACTAGTTACTTGTG
+
AC@;?4944-44-499DCFCCCCBBB?BCC@BCB
@KZPGG:00114:00241
CGTGTCTTTGGGGCTAGGCACAGGATTTTGTGTAG
+
CCCC:9<D1999/999924999A@DCDD:?=@9:<
@KZPGG:00115:00205
ACGCCAAAAGGGGGGGGCGACATGCCCAGGTACAGGAG
+
;9446844,4444444$444;9?=>;:4424@@>A=AC
@KZPGG:00115:00212
CGTGTCTGGGCTA
+
44//////85///
@KZPGG:00116:00218
TGATACGTGGGGGCTCCTTCCTTAGTTACTTCAG
+
BBB@;=<BCCCC/>>>592424284489442449
@KZPGG:00116:00231
AGCACTCGGTTTTGGGGG
+
>86611,,*,,,*,2288
@KZPGG:00116:00239
TACTGAGTGGGCTACACACACAGAAAGATTGGT
+
??CBB><<;?:AABCCDCBB@B;;;7;A>?B@C
@KZPGG:00117:00206
CGTGTCAGTCTAGGCACAGGATTTTGTGTAG
+
CDBB?@AA@A@AA@DBABB?CFCE:BBB<;<
@KZPGG:00117:00235
ACGAGTTGGGGCGTTCCCCATGTCGTAGGTACTC
+
?@B=>@6999/9@??CCC:D==<BBBAC@@<=@D
@KZPGG:00117:00239
TACTGAGTGGCTACACACACAGAAAGATTGGT
+
AA@9;494424;;;ACCBDBC;;;8;CA?C?B
@KZPGG:00118:00240
TACTGAGTGGGCTACACACACAGAAAGATTGGTGC
+
AABBBDAAAEBFCCCCCBBBCCBBB=BCC@C@CCC
@KZPGG:00118:00241
AGCACTGTTGGGAGCTGTCACTAGTTACTTGT
+
AABCECAB=CB?@AACCEEC@?=9429>?<@B
@KZPGG:00118:00245
TACTGAGTGGGGCTACACACACAGAAAGATTGGT
+
BABBBD=>:CC:BBCCCCCCCDCCEB>BBD??>>
@KZPGG:00119:00228
TAGTATCTGGGGCTCGCCATGACGAAGGTATTCC
+
<<9/,2,,,22*,,,//7@999@>>642499246
@KZPGG:00119:00246
TACTGAGTGGCTACACACACAGAAAGATTGGT
+
@>CBCC;?<@CBBBHDCCECCCCB=BBB?B@C
@KZPGG:00120:00209
CGTGTCAAACTAGGCACAGGATTTTGTGTAG
+
B?>>99991499=?===;959FA@4A@@99<
@KZPGG:00120:00214
ACGCAATGGGCGACATGCCCAGGTACAGGAG
+
@8848544=;BBBBCCCDC@A@?ABCCC>@A
@KZPGG:00120:00221
CGTGTCATGGCTAGGCACAGGATTTTGTGTAG
+
BB;8///11,/8665=BCAD?AFKHAAAA<;9
@KZPGG:00120:00223
TACTGAGAGGGCTACACACACAGAAAGATTGGT
+
BBA>>;999@5>@BABAA<99@99909>><B?@
@KZPGG:00120:00237
AGCACTCGTTTTGGGG
+
>;11/////88*////
@KZPGG:00121:00215
TACTGAGAAAATTTGCTACACACACAGAAAAGATTGGT
+
BA?9;99999/44-449999=@>>>@8888.8763101
@KZPGG:00121:00230
AGCACTGTGGAGCTGTCACTAGTTACTTGT
+
A@BBA;=>;?@AACCCDDBCB996;BB@BA
@KZPGG:00121:00233
ACGAGTGGGGGGGGGCGTTCCCCATGTCGTAGGTACTC
+
>>6/--,,,,,,,,",,,28886>19<<<;@D>A==>C
@KZPGG:00121:00238
TACTGAGTGGGGCTACACACACAGAAAGATTGGT
+
B?>;:://///*/6679=<<<@@AAA=BCB@B@B
@KZPGG:00121:00243
TACTGAACTTGGGGGACACACACAGAAAGAATGGTGC
+
B>A;442998=BDE3CABBA@>@@888011367>>BD
@KZPGG:00122:00208
CGTGTCAAAAAAAA
+
C;;;4499944444
@KZPGG:00123:00201
ACGCAAAAAAACGACATGCCCAGGTACAGGAG
+
A994444444&499999444-48888=99544
@KZPGG:00123:00221
CGTGTCAAAAAAAAAAAAAGGGGGCTAGGCACAGGATTTTGTGTAG
+
CCB@999??>?9999999"4444+4977:?BBBB@CCCC:DCB;;<
@KZPGG:00123:00224
ATCAGAAAAAAAAGGGGCACGGACACAGCAGAACACAC
+
?7:1////////$/8802,,/,/886/1///8588;;?
@KZPGG:00123:00225
TACTGAGAAAAAAGGGGCTACACACACAGAAAGATTGGT
+
ABA@;4444444(444,4:;449:999>444-44313;7
@KZPGG:00123:00242
TACTGAGTGGGCTACACACACAGAAAGATTGGT
+
BA>=8/1///+/668:BBBBBCCCGACCC@B@B
@KZPGG:00123:00248
ATATCTGGGGCGAGGTATGGAAGCACTCTATAGAG
+
489484444,4;;;244996969444444433333
@KZPGG:00124:00204
TCTCTATGAAAAAAAAAACGCTCCACATGTCTAAGGT
+
>@<:111111111////"/9:;;><<<9A@@995969
@KZPGG:00124:00226
CGTGTCAAAAAAAAATGGGCTAGGCACAGGATTTTGTGTAG
+
BA;;4449999944"444-499=<?@:9969?@@4@@@999
@KZPGG:00125:00217
ACGCAAAAAAAAAAAAACGACATGCCCAGGTACAGGAG
+
@?==88888===>>>>"844499444-44888999584
@KZPGG:00126:00235
TACTGACAAAAAAAAAA
+
C=;88////////////
@KZPGG:00126:00241
AGCACTCTGGGGGAGCTGTCACTAGTTACTTGT
+
>;;<:///////*/68=@CDCCCCCC@CAA=AA
@KZPGG:00128:00213
CGTGTCACTAGGCACAGGATTTTGTGTAGA
+
B@::8//188:94444424444,4444444
@KZPGG:00128:00230
ACGCAAAAAAAAAAAAAATGGGCGACATGCCCAGGTACAGGAG
+
??;;;:;:;;>>><<=>"///+/778?CBCC@BB>>;>11,11
@KZPGG:00129:00223
CGTGTCACTAGGCACAGGATTTTGTGTAG
+
C;888///6799=99>@699AA4EBA999
@KZPGG:00129:00230
ACGACAAAGTGCGTTCCCCATGTCGTAGGTA
+
882,,,0*,,00/42444-9?@ECB<<<?BB
@KZPGG:00129:00240
CGTGTCAAAAAAAAATGGGCTAGGCACAGGTTTTTGTGTAGA
+
BCA;9449999944"4::6:===;=@@AAAA@@@/111111/
@KZPGG:00130:00231
CGTGTCACTAGGCACAGGATTTTGTGTAG
+
BBBCB;<:??=9=>499<????4?>>999
@KZPGG:00130:00233
AGCACTAAAGTAGCTGTCACTAGTTACTTGT
+
;;>?;111+//668;;CCB@A=44299959@
@KZPGG:00132:00242
ACGCAACGACATGCCCAGGTACAGGAG
+
;:94454444:9444-48944494244
@KZPGG:00133:00210
ACGAGCGCTCGTTCCCCATGTCGTAGGTA
+
:4411,,,,,,2*,,,*488;@@9;;699
@KZPGG:00133:00223
CGTGTCACTAGGCACAGGATTTTGTGTAG
+
AA:88///88:99949954444,499444
@KZPGG:00133:00230
CGTGTCACTAGGCGACAGGATTTTGTGTAG
+
B;888///2065///669244::2949944
@KZPGG:00133:00242
CGTGTCACTAGGCACAGGATTTTGTGTAG
+
CA@AA9>:=?>@AAABC@ACCD9CBB989
@KZPGG:00134:00227
CGTGTCACTAGGCACAGGATTTTGTGTAG
+
A;888///67999999969999-999994
@KZPGG:00134:00229
CGTGTCACTAGGCACAGGATTTTGTGTAG
+
>;888///6689999996999?4?=>994
@KZPGG:00134:00247
AGCACTAAAAAAATTTTTTTT
+
686:11/77777&/1111111
@KZPGG:00134:00248
AGCACTATTTTTTTTTTAGCTGTCACTAGTTACTTGT
+
11<<111111111///"/6;44449444442449299
@KZPGG:00135:00208
TACTGAGCTACACACACAGAAAGATTGGT
+
B?@@CCCB@@>A999444444-44399;7
@KZPGG:00137:00202
TACTGAGCTACACACACAGAAAGATTGGT
+
C?@@B<==BBAA@A<<9@8==9::7;B>@
@KZPGG:00137:00214
CGTGTCACTAGGCACAGGATTTTGTGTAG
+
B;888///88:99944424444,444444
@KZPGG:00137:00238
CGTGTCTCTAGGCACAGGATTTTGTGTAG
+
C@><11//88;:BB9::6:4;@2944984
@KZPGG:00138:00228
CGTGTCACTAGGCACAGGATTTTGTGTAG
+
B;886///88;9A>9<959?@@4@?>994
@KZPGG:00138:00235
TGATACTCTCCTTCCTTAGTTACTTCAG
+
99;7-,,,887;;=89244/,//-+,0,
@KZPGG:00138:00248
TCTCTATACGCTCCACATGTCTAAGGTA
+
CA>:;;1//888;?A@A@BDB9969;99
@KZPGG:00139:00218
ACGCTCGACATGCCCAGGTACAGGAG
+
;9/1//66699444-99987?>>599
@KZPGG:00141:00213
CGTGTCACTAGGCGACAGGATTTTGTGTAGA
+
CC>>:1//88:944444424444,4444444
@KZPGG:00141:00234
TGATACGCTCCTTCCTTAGTTACTTCAG
+
A;;6/1//6999;=89884424996999
@KZPGG:00142:00217
CGTGTCGCTAGGCGACAGGATTTTGTGT
+
CC8711//699:44444424444,4///
@KZPGG:00145:00234
CGTGTGCTAGGCACAGGATTTTGTGTAAGA
+
AA:7///79;:9944/,////*/////,//
@KZPGG:00145:00243
AGCACTGGTAGCTGTCACTAGTTACTTGT
+
@@B<><7-//8769??ABBBBA<>99599
@KZPGG:00145:00248
ACGTGGGGGGGCGACATGCCCAGTTACAGGAAG
+
8////66666&669444444-49924///,1,/
@KZPGG:00146:00205
CGTGTCGCTAGGCCACAG
+
>>?--,,,699242444/
@KZPGG:00146:00231
TACTGAGGCTACACACACAGAAAAGATTGGT
+
CA;;;11,//4444444494444,4437773
@KZPGG:00146:00241
CGTGTGGGGCTAGGCACAGGATTTTGTGTA
+
::449999,4;;;@B==4/,/666066611
@KZPGG:00147:00247
CGTGTGGGGGGGGGCTAGGCACAGGATTTTGTGTAGA
+
>@1122A@:A;;;";B99649444244;;29994444
@KZPGG:00148:00203
TGATACGCTCCTTCCTTCTAGTTACTT
+
G;82,-,,6;9;242/,/////,///,
@KZPGG:00148:00227
ACGTGGGGGGGGGGGGGGGGGGGCGACATGCCCAGGTACAGGAG
+
7--,,22222222222228888"8;A>?@BBB=BB@99:AA6<;
@KZPGG:00148:00237
CGTGTGGGGGGCTAGGCACAGGATTTTGTGTAGA
+
B@94449999*499999994424444,4449844
@KZPGG:00148:00240
ACGAGGGGGGGGGGGGGGGCGCGTTCCCCTCATGTCGTAGGT
+
>9911;;:>>>>@?>AAA"//6//,///*448779==99984
@KZPGG:00149:00214
CGTGTGGGGCTAGGCGACAGGATTTTGTGTAGAG
+
CD::;ADD:A9949444///,////*//////44
@KZPGG:00149:00215
CGTGTGCTAGGCACAGGATTTTGTGTAGA
+
BA@?;<9===:::94424444,4999944
@KZPGG:00100:00261
CGTGTCGATTGCTAGGCACAGGATTTTGGGTAAGA
+
BA22,,,,0*,,;BC@DCCB>?@==<1<?-11,//
@KZPGG:00100:00270
TACTGAGATCTACACACACAGAAAGATTGGT
+
BB:22,-,,,28:BCBB>?;773,7>><A@B
@KZPGG:00100:00277
ACGAGGATTGGCGTTCCCCATGTCGTAGGTACTC
+
==A482492424;;2444,499<CCBBB@@;==J
@KZPGG:00100:00290
CGTGTCGATTGCTAGGGACAGGATTTTGTGTAA
+
B@88/,,,2*,/;BCD<AA<;;<DDC4?<111,
@KZPGG:00100:00297
CGTGTCCGATTGCTAGGCACAGGATTTTGTGTAAGG
+
A@87888--,*,222=@DBCBCDFEEE7;<<11,/,
@KZPGG:00101:00251
ACGACGGAATTTGGCGTTCCCCATGTCGTAGGTACTC
+
AAB89959249-424:=<B@B6@;<<?@@>>;?<49=
@KZPGG:00101:00253
CGTGTCCGATTGCTAGGCACAGGATTTTGTGTAG
+
C@>;49699424=@BC@DBCCBACKKI9<=<844
@KZPGG:00101:00269
ACGCATTCGACATGCCCAGGTACAGGAG
+
;;////,/888AC???<@B@B?CCC;:<
@KZPGG:00101:00276
TACTGAGGATGCTACACACACAGAAAGATTGGT
+
??@@A8424444;?==ACB=AA@??:?A@>A?A
@KZPGG:00102:00258
TACTGAGATCTACACACACAGAAAGATTGGT
+
B?802,-,,,28:BBCA;?;887/77737?>
@KZPGG:00102:00259
CGTGTCGATTGCTAGGCACAGGATTTTGTGTAG
+
B;88/////,//8@B@CCDDDCEECE7>>>994
@KZPGG:00102:00295
CGTGTCATTGCTAGGCACAGGATTTTGTGTAG
+
B@88,,,0*,,;;;;ECCA@;9999/9@A111
@KZPGG:00103:00264
TACTGAGACTACACACACAGAAAGTTTGGT
+
AB;;;1211::@BBCCC@@;996;?><B?B
@KZPGG:00103:00265
CGTGTCATCTAGGCACAGGATTTTGTGTAG
+
BB22,,,,,009<ABCBC@CDBB9BBB99;
@KZPGG:00103:00266
TACTGACGGGAAATTTGGCTACACACACAGAAAGATTGGTG
+
C9<;?9444-44-496:9=>@=?=@<<4;?A<:;;@=?:??
@KZPGG:00103:00274
ACGCCGAATTTGCGACATGCCCAGGTACAGAAG
+
A808+--+,,*,,228DDCCH>@@;911111,1
@KZPGG:00103:00279
CGTGTCCGAAATTTTGCTAGGCACAGGATTTTGTGTAG
+
CC>=:?-1//+///*//7777?CDDC@CBBC4994444
@KZPGG:00103:00280
TACTGAGATGCTACACACACAGAAAGATTGGT
+
BB;82,,,,,,28:?DCB=>?777/8?=;?@C
@KZPGG:00103:00296
ACGCATTCGACATGCCCAGGTACAGGAG
+
;9////,/888CBBCC@BB?BABBB@BB
@KZPGG:00104:00252
AGCACTCGGAATTTGAGCTGTCACTAGTTACTTGT
+
BB;:7;/1,/,//+//66AEGCF@@AAA@CDD>;<
@KZPGG:00104:00258
AGCACTGATTGAGCTGTCACTAGTTACTTGT
+
A88;8,,,,*,,228;CCDCCB?>;@B?>BC
@KZPGG:00104:00261
TGATACGGATTGCTCCTTCCTTAGTTACTTCA
+
B@;4//1,//,//8;247<<A<@GH>AAAACB
@KZPGG:00104:00262
TACTGAGATCTACACACACAGAAAGATTGGT
+
BB:78/1///8;@BBBB@??777,7774:?B
@KZPGG:00104:00268
CGTGTCCGATTGCTAGGCACAGGATTTTGTGTAG
+
B@88//-11878;BCC@CBBBCACKKH9<=<994
@KZPGG:00104:00278
ACGAGGATTGGCGTTCCCCATGTCGTAGGTACTC
+
;88/1,//,/,/77599929=@@CCCAB?@<>@C
@KZPGG:00104:00280
ATATCCGGATGCGAGGGTATGGAAGACTCTATA
+
A9;446959999>BBCDCAAA=A>ABCCCCC@?
@KZPGG:00104:00285
CGTGTCATTGCTAGGCACAGGATTTTGTGTAG
+
BB;;1118,//>>AACCBA?<9999/999444
@KZPGG:00104:00288
ACGAGGATTGGCGTTCCCCATGTCGTAGGTACTC
+
;88/1,/6,/,/88,444,4>>@CCBBB@A;=>C
@KZPGG:00104:00290
AGCACTCGGAATTGAGCTGTCACTAGTTACTTGT
+
BCCB994424242499=B=?@CCCCAAABCC:=<
@KZPGG:00104:00291
ACGCGATTGCGACATGCCCAGGTACAGGAG
+
86/1//7,/1;BCDBCCD?9:9;=AA@>@C
@KZPGG:00105:00258
TACTGAGGATGCTACACACATAGAAAGATTGGT
+
@B>@A4424444>A??ACBBAC@??<@@@=@GE
@KZPGG:00105:00270
TACTGAGATGCTACACACACAGAAAGATTGGT
+
BB?:8/1////886=@CB=??777/8>=;?AC
@KZPGG:00105:00298
TACTGACGGAATGCTACACACACAGAAAGATTGGT
+
@??;;/11,1,//778/;<A@@A@98807>>>C@C
@KZPGG:00106:00261
TACTGACGGATGCTACACACACAGAAAGATTGGT
+
BA?=84442444;@@=AAAB=@@@?>:???=@@C
@KZPGG:00106:00262
ACGAGATTGGCGTTCCCCATGTCGTAGGTACTC
+
>98/1//,/,/88,444,4=@@BCBBB@@;<<C
@KZPGG:00106:00286
AGCACTCGGGAAAATTTTGGAGCTGTCACTAGTTACTTGT
+
=<=;21//8+///*/6606:::;?;::<;;B@@<111-//
@KZPGG:00106:00290
TACTGAGATCTACACACACAGAAAGATTGGT
+
AA:88/1///8;@BBBB@?;773,77747>B
@KZPGG:00106:00293
CGTGTCCGATTGCTAGGCACAGGATTTTGTGTAG
+
@:88/1,//8,/1;BCACBABB>9999/99989;
@KZPGG:00107:00252
ACGACCGGGGAAAATTTTTTGGGGCGTTCCCCATGTCTAGGTATC
+
99@942444,444,44444(4;;2499<=992:444483313993
@KZPGG:00107:00298
TACTGAGATGCTACACACACAGAAAGATTGGT
+
AA:88//////8:?ABBA=?A:77/8>=;?ED
@KZPGG:00109:00254
TACTGAGGATGCTACACACACAGAAAGATTGGT
+
B?;78//,////8?@?ABBBBBCCE@BBA?B?B
@KZPGG:00109:00257
TACTGAGATGCTACACACACAGAAAGATTGGT
+
AB::8//////8;=@@CB>AA::8/8>=:?@D
@KZPGG:00109:00275
ACGCCGAAATTTTGGCGACATGCCCAGTACAGGAG
+
9899544;599=6=>===@=A<<<811/,,//,//
@KZPGG:00109:00282
ACGAGATTGGCGTTCCCCATGTCGTAGGTACTC
+
B:2,-,,*,*,222;;;6B;<=CCBBB@C<@=D
@KZPGG:00109:00297
ACGAGGATTGGCGTTCCCCATGTCGTAGGTACTC
+
>9://,/8,/,/8859==699<;BBBBC@A<>?E
@KZPGG:00110:00276
ATCACGGAAATGCACGGACACAGCAGAACACAC
+
A?9499598-4:99?C@BCBB@@@BBB?CCCBB
@KZPGG:00110:00277
ATCAGAATGCACGGACACAGCAGAACACAC
+
@:9/1/,///;>B?CCBBBABB@?=ABCCC
@KZPGG:00110:00281
ACGCATTGCGACATGCCCAGGTACAGGAG
+
;94444244:=?BCCCC>CB???B::=;B
@KZPGG:00110:00287
TACTGAGATGCTACACACACAGAAAGATTGGT
+
BB?78//////886=@BB=@B:88/8??<@AD
@KZPGG:00111:00280
AGCACTCGGGAAATTTTGGAGCTGTCACTAGTTACTTGT
+
DCC;49444-4;:;CF7::;AABAACFECCCB?A??599
@KZPGG:00111:00285
CGTGTCCGATTGCTAGGCACAGGATTTTGTGTAG
+
B@;;4469942499;B@CDCCC?BAAA4999994
@KZPGG:00111:00289
CGTGTCCGATTGCTAGGCACAGGATTTTGTGTAG
+
BA22,,+,,2*,/;ED@DCCCCAEDCD9<=<<<;
@KZPGG:00111:00298
AGCACTCGGAATTTGAGCTGTCACTAGTTACTTGT
+
BB?@@@4424244-4499??CAACACCC=@BA599
@KZPGG:00111:00299
TACTGAGGATGCTACACACACAGAAAGATTGGT
+
A?888//,////8@==ADB=>?888/8>=:?@C
@KZPGG:00112:00279
CGTGTCTTCTAGGCACAGGATTTGTGTAGA
+
;9;<11/,/879294:992444-49999B=
@KZPGG:00112:00283
TACTGAGATGCTACACACACAGAAAGATTGGT
+
BA==;444444;;?CCDB?BB@@@=@CC?B@B
@KZPGG:00112:00298
ACGAGTGCGTTCCCCATGTCGTAGGTACTC
+
A;?9;999AA@CCC:D@AACDB=?@><<>C
@KZPGG:00113:00263
AGCACTCGGGAATTTTGGAGCTGTCACTATTTACTTGT
+
B>8=99444-48999,42449AA=>@>>99919>>><<
@KZPGG:00113:00281
AGCACTCGAATTGAGCTGTCACTAGTTACTTGT
+
>8277,,,,22228@>?CDDCCCBA?<@AB?BA
@KZPGG:00113:00285
CGTGTCTTGCTAGGCACAGGATTTTGTGTAAGC
+
BB88///,//888:DDC@A?ACCC7=::11,1/
@KZPGG:00113:00299
CGTGTCCGATTGCTAGGCACAGGATTTTGTGTAG
+
@;;:49699989=BBDADAAAHDEBBB6<<9999
@KZPGG:00114:00260
ACGAGTTGGCGTTCCCCATGTCGTAGGTACTC
+
?;11//,/,1;;;CCC9D<<;BBBAB@A<==C
@KZPGG:00114:00281
TACTGAGATGCTACACACACAGAAAGATTGGT
+
?CA>;494444:::?AB?=>?777/;@@>A@E
@KZPGG:00114:00290
TACTAAACCGAATTTGACACACACAGAAAGATTGGTGC
+
=9999914844244-44=CBDCC@?;::5<BA@C@AAB
@KZPGG:00115:00255
CGTGTCTTGCTAGGCACAGGATTTTGTGTAG
+
C>:81/1,//9@A@CCC@?<9999/9?>99;
@KZPGG:00115:00263
ACGCTTGCGACATGCCCAGGTACAGGAG
+
;9,,-*,,222CCCCB>CCADBCBC>@A
@KZPGG:00115:00281
ACGAGTTGGCGTTCCCCATGTCGTAGGTACTC
+
?;2,-,*,*,22288A6D@@ACDBBB@>:<<E
@KZPGG:00116:00252
TACTGAGCTACACACACAGAAAGATTGG
+
BAAAB?AACCCCCCD@?;988-9@><@@
@KZPGG:00116:00253
CGTGTCCTTGCTAGGCACAGGATTTTGTGTAAGGC
+
CB<<;<-1-1////:CDCEFCEBDB711111,/,/
@KZPGG:00116:00272
TACTGAGTGCTACACACACAGAAAGATTGGT
+
BB?9;499:4;;>BECDCAB>>><@CB@C@C
@KZPGG:00116:00282
TACTGAGTCTACACACACAGAAAGATTGGT
+
AA=>>9;49;;9AAEB@?C;9808>>=AAF
@KZPGG:00116:00293
TACTGAGATCTACACACACAGAAAGATTGGT
+
BBB;;49444;;@BABB@?;777,87747:9
@KZPGG:00116:00294
ACGAGATTGGCGTTCCCCATGTCGTAGGTACTC
+
>>;49442424;;:BCC:CABBDBBBB@@:<>C
@KZPGG:00117:00253
ACGAGTTGGCGTTCCCCATGTCGTAGGTACTC
+
>;8611,/,/887:;;6A;9<CDDCC@B<=<C
@KZPGG:00117:00254
CGTGTCCTTGCTAGGCACAGGATTTTGTGTAG
+
DCB;4959699>>><BBBDHBDEKK:AA@999
@KZPGG:00117:00281
CGTGTCCGAATTTTGGCTAGGCACAGGATTTTGTGTAG
+
BBCB996<<7:BD:C::9====<;4;:4444,944444
@KZPGG:00117:00284
CGTGTCATTCTAGGCACAGGATTTTGTGTAG
+
B@88////,/88ABBBABC@CCDD:DDC>?@
@KZPGG:00117:00290
AGCACTGATTGAGCTGTCACTAGTTACTTGT
+
@@;=8,,,,*,,228;CDDDCC@?=?CB?CD
@KZPGG:00117:00291
AACACTCGGATTGAGCTGTCACTAGTTACTTGT
+
?;8;9499244994;:EDFDECBA996;??=AC
@KZPGG:00117:00294
AGCACTGATTGAGATGTCACTAGTTACTTGT
+
ABBA8////,//78:=BBCCCC:96;AB=AA
@KZPGG:00117:00298
CGTGTCCATTGCTAGGCACAGGATTTTGTGTAG
+
B;88//,/6,//>?AAFCCDC@@@@@4>@@994
@KZPGG:00118:00258
CGTGTCTTGCTAGGCACAGGATTTTGTGTAG
+
B@88//1,//89=?BBC9969999/9>?999
@KZPGG:00118:00273
TACTGAGTGCTACACACACAGAAAGATTGGT
+
B?@68/1///888ABBBB?A88809@>=A@C
@KZPGG:00118:00289
TACTGAGATGCTACACACACAGAAAGATTGGT
+
AB?@;444444999=@CBB@C:::8;@?=A@E
@KZPGG:00118:00293
TACTGAGATGCTACACACACAGAAAGATTGGT
+
AA;;:111111:CCCCBCBBA@??:???<?@C
@KZPGG:00118:00296
AGCACTGATTGAGCTGTCACTAGTTAATTGT
+
??;C;////,//88B>DBDEDC99295859;
@KZPGG:00119:00252
ACGAGTTGGCGTTCCCCATGTCGTAGGTACTC
+
B;8811,/,/888;;;6=;;<CCCCC@B<<<G
@KZPGG:00119:00258
ACGCTGCGACATGCCCAGGTACAGGAG
+
;9,,-,,222CCCDC>CD?BBBBBB?A
@KZPGG:00119:00264
CGTGTCCTTTGCTAGGCACAGGATTTTGTGTAG
+
CC:86:,11+////6599=@B?CCDC7=<9999
@KZPGG:00119:00282
CGTGTCTTGCTAGGCACAGGATTTTGTGTAAGG
+
BB;:11/11/=??@CDCBBCBCBB7><<11,1,
@KZPGG:00119:00286
CGTGTCATTGCTAGGCACAGGATTTTGTGTAG
+
A;8:/1//,//ADCACDCCEAECCE:BBA;;9
@KZPGG:00120:00259
TACTGACGTGGCTACACACACAGAAAGATTGGT
+
99<;AA=;<;>B@>=>?9994@=>A?ABCBBBC
@KZPGG:00120:00270
ACGAGTTGGCGTTCCCCATGTCGTAGGTACTC
+
CB@:942424@BECCC:C<><CCCAB?@<==C
@KZPGG:00120:00272
ACGCTTGCGACATGCCCAGGTACAGGAG
+
;94442489=AEACGC>BB?BBD@C>@@
@KZPGG:00120:00275
AGCACTGATTGAGCTGTCACTAGTTACTTGT
+
@B::8111/788:A>CDCDDCCAA>A??=AC
@KZPGG:00120:00282
CGTGTCTTGCTAGGCACAGGATTTTGTGTAG
+
CB@;44924499=@CCCCC@CEDC:AA@;;<
@KZPGG:00120:00286
TGATACGTTCTCCTTCCTTAGTTACTTCA
+
BBA66//1,/667=?B@C@BBC@BAA@BD
@KZPGG:00121:00285
TACTGAGCTACACACACAGAAAGATTGGT
+
BBBBB?A?BBBBBBD@?;844-9>>;>?B
@KZPGG:00121:00291
ACGAGATTGGCGTTCCCCATGTCGTAGGTACTC
+
?=A999=;=?BBB@ABC:C<;9BBB@A@@<==C
@KZPGG:00121:00297
ACGAGTGCGTTCCCCATGTCGTAGGTACTC
+
?;2,--,,2228886GABHCB@=;;7;<<B
@KZPGG:00122:00260
AGCACTCGTTGAGCTGTCACTAGTTACTTGT
+
;:A<1////,/666BCICDCDBBB@BCD@DA
@KZPGG:00122:00283
CGTGTCCGAATTTTTGGGCTAGGCACAGGATTTTGTGTAG
+
B@;<11-//,////*//+/6999?CAA=>?:=A4944994
@KZPGG:00122:00293
CGTGTCATTGCTAGGCACAGGATTTTGTGTAG
+
B@:8////,//6;>AEGCBC?C@>>4999994
@KZPGG:00123:00260
CGTGTCTGCTAGGCACAGGATTTTGTGTAG
+
BA82,,-,2779>BBCCEBDEDD:AA@<<<
@KZPGG:00123:00281
CGTGTCTTGCTAGGCACAGGATTTTGTGTAG
+
HB;;44954489=@DDCBC?DCDD9A@@<<<
@KZPGG:00123:00285
CGTGTCCATTTGGCTAGGCACAGGATTTTGTGTAG
+
@A@@AA<??;-9244449:??B@@AAAA4A@>894
@KZPGG:00123:00287
ACGCCATTTGGCGACAT
+
:41/,/78+/,/8//44
@KZPGG:00123:00291
ACGTTCCGAATGCATGCCCAGGTACAGGAG
+
B:66,1,1/,//8;;BBF@:=<<A@@A?@@
@KZPGG:00123:00299
CGTGTCCCGAAAATTTTTTGGGCTAGGCACAGGATTTTGTGTAG
+
@?A9944-4444,:;;;;(44-444424=A?>:1111+111,,,
@KZPGG:00124:00263
AGCACTGTAGCTGTCACTAGTTACTTGT
+
AABBA?<=;BBBBCBBBBCCA?ABB>BB
@KZPGG:00124:00271
AGCACTGTGATCTGTCACTAGTTACTTGT
+
BBB;66/1//,,/////88:49699==AB
@KZPGG:00124:00279
AGCACTCGTTTGGAGCTGTCACTAGTTACTTGT
+
BB@@;;:=?B?B@CDDABBDEFCBBB89<B>AC
@KZPGG:00124:00290
ATCAGAATGCACGGACACAGCAGAACACAC
+
@;94942444;@B?CCCAABBB<:8<CB@B
@KZPGG:00125:00250
ATCACAGCACGGACACAGCAGAACACAC
+
69;1///8//464:=B<=>CCB?CCBBA
@KZPGG:00125:00273
ACGAGTTGGCGTTCCCCATGTCGTAGGTACTC
+
B?8811,1,/8856660=99=EDDCC@@<=>G
@KZPGG:00125:00279
ACGAGTGCGTTCCCCATGTCGTAGGTACTC
+
B?::1131;;;B;;6D@@BGCA=??@<<<C
@KZPGG:00126:00262
AGCACTGTAGCTGTCACTAGTTACTTGT
+
@>:=>111;;;;B??BBBCCDABBB@BB
@KZPGG:00126:00268
AGCACTCTGAGCTGTCACTAGTTACTTGT
+
;:820,,,,222;CCCCDCC?><=@@;AC
@KZPGG:00126:00289
AGCACTGTAGCTGTCACTAGTTACTTGT
+
@?B=>;>11;;;BBBBBBCCC@DAA>AB
@KZPGG:00126:00295
ACGAGTTGGCGTTCCCCATGTCGTAGGTACTC
+
?:22--*,*,2228A86CD@CDDBBB?>:<<C
@KZPGG:00128:00283
ACGCTGCGACATGCCCAGGTACAGGAG
+
;8611/1<>>DCCDD?CB?DABBB>@A
@KZPGG:00128:00288
ATCAGATGCACGGACACAGCAGAACACAC
+
B@??;;99==@B>AACB?@@BBB?CCBBB
@KZPGG:00129:00262
ACGCTGCGACATGCCCAGGTACAGGAG
+
?>9:112>>@DCCDCCAA>A?BBC=:<
@KZPGG:00129:00266
ACGCTGCGACATGCCCAGGTACAGGAG
+
=?9:123ACDDBBCCACC@CBBBC::;
@KZPGG:00129:00275
CGTGTCTGCTAGGCATAGGATTTTGTGTAG
+
BBBB;;;<AAABACDDCC?;999/9@>9;<
@KZPGG:00130:00255
ATCAGCACGGACACAGCAGAACACACA
+
89;1////48=??AAA?>9964;>>80
@KZPGG:00130:00272
AGCACTCTGAGCTGTCACTAGTTACTTGT
+
;788;/////88BHCDCDCD?>;>AA>BD
@KZPGG:00131:00250
CGTGTCCTGCTAGGCACATGGATTTTGTGTAG
+
BC22,,*,,,6/4249;44494499,944444
@KZPGG:00131:00259
TACTGAGCTACACACACAGAAAGATTGGT
+
@9788///8999CCCBBCBBB=BCB@C@C
@KZPGG:00131:00292
CGTGTCTTGCTAGGCACAGGATTTTGTGTAG
+
CC886//-1111;@CCBAA@???>4>?>999
@KZPGG:00132:00271
ACGCTGCGACATGCCCAGGTACAGGAG
+
AACBDCA?@CAA@ACAAA>A@ABC;<<
@KZPGG:00132:00281
TACTGACTGGCTACACACACAGAAAGATTGGT
+
?::00****)*222;B@AACCGDC>CCC@C?B
@KZPGG:00133:00250
TAGTATCAAAAAAGCCTCGCCATGACGAAGGTATTCC
+
AABBAC994449)94:784469>@>>99542444242
@KZPGG:00133:00267
TAGTATCAGGCCTCGCCATGACGAAGGTATTCC
+
A@?>>>1//,/,.999<BBAAACC>??;;49:9
@KZPGG:00133:00271
CGTGTCTCTAGGCACAGGATTTTGTGTAG
+
BCCCBBCCBEEDCBBDIFDFDC9DCB99;
@KZPGG:00133:00295
ACGAGTTGGCGTTCCCCATGTCGTAGGTACTC
+
9;=/11,176:;;CCC9B??;CCCBB@@<=>C
@KZPGG:00134:00266
CGTGTCTCTAGGCACAGGATTTTGTGTA
+
CB;:;131;;A@BBCCHBAAAB9ABBAA
@KZPGG:00134:00274
CGTGTCTCTAGGCACAGGATTTTGTGTAG
+
CBBBCBBEBBCDCCCFDBBAAA6@BA99<
@KZPGG:00134:00282
CGTGTCTGCTAGGCACAGGATTTTGTGTAG
+
BBCCFCBB=@==5<<@CFADDCD7<<<999
@KZPGG:00134:00294
TGATACTGCTCCTTCCTTAGTTACTTCA
+
@@B<=11//667>>C@BABCD?C??<A9
@KZPGG:00135:00269
CGTGTCTCGAGCACATGGATTTGTGTAG
+
BBC;80,,,,,*/////,//858/4444
@KZPGG:00135:00291
CGTGTCTGCTAGGCACAGGATTTTGTGTAG
+
ABCCC::<CBBB@BCCCDECGGC:A@@;<9
@KZPGG:00136:00259
ACGAGAAAAAAAAAGGCGTTCCCCATGTCGTAGGTACTC
+
;8///////////"/,/77,444,49:=CCBBB@@AAAB
@KZPGG:00137:00278
CGTGTCTGCTAGGCACAGGATTTTGTGTAGA
+
CA=8/111::1924@@CDBCCHG8<999994
@KZPGG:00137:00280
TACTGAGCTACACACACAGAAAGATTGGT
+
B:;8;///69::BBGGAABCH@BBB?B?C
@KZPGG:00138:00252
TAGTATCTAGCCTCGCCATGACGAAGGTATTCC
+
@>@<;11////76649699A9999698444892
@KZPGG:00138:00255
TGATACGCTCCTTCCCTTAGTTACTTCAG
+
@>>;11//8:24244-4994469=?;?49
@KZPGG:00138:00260
CGTGTCTTTTTCTAGGCACAGGATTTTGTGTAGA
+
BBA9449?>=/944424444424444,4444444
@KZPGG:00138:00266
CGTGTCTGCTAGGCACAGGATTTTGTGTAG
+
B@77-,,,26/4249??DCCCCC:?:@849
@KZPGG:00138:00280
CGTGTCTGCTAGGCACAGGATTTTGTGTAGA
+
>@77-,,,,//42499>>999>?49994444
@KZPGG:00138:00298
CGTGTCTTGGGCTAGGCACAGGATTTTGTGTAAGAG
+
;;<11//,//+/4499?9=@:111;;077://,//6
@KZPGG:00139:00263
CGTGTCACTAGGCACAGGATTTTGTGTAG
+
BA:8111684424999969999/9@@994
@KZPGG:00139:00266
ACGCAAAAAAAAAAAAAAGCGACATGCCCAGGTACAGGAG
+
98111:;;;8888:;;;"11;AAABDBB>?@=@@>>>6<9
@KZPGG:00139:00279
ACGAGTGCGTCC
+
41--,*****,2
@KZPGG:00139:00281
CGTGTCTGCTAGGCACAGGATTTTGTGTAAGGC
+
CB886/1//7777BBFCDADKDD:A?>91,1,/
@KZPGG:00140:00268
AGCACTAAAAAAAAAAAAAAAGAGCTGTCACTAGTTACTTGT
+
AACE>D;?D>DEAAAA:888"///888BBBBDG@=;@@@=@B
@KZPGG:00140:00273
TACTGAGCTACACACACAGAAAGATTGGT
+
A=:::1119=;;DC=:<B@@@>@CC@C@C
@KZPGG:00140:00284
CGTGTCTGCTAGGCACAGGATTTTGTGTAGA
+
//68/////669<>AB;959999/999999=
@KZPGG:00141:00284
TACTGAGCTACACACACAGAAAGATTGGT
+
A>;<<1//68::BA:==CCBBAEBB?B?B
@KZPGG:00141:00292
CGTGTCTGCTAGGCACAGGATTTTGTGTAG
+
?><;1///6899;=?BEEABKDD:AA@<99
@KZPGG:00142:00252
CGTGTGGCTAGGCACAGGATTTTGTGTAG
+
@C///1,/699:9944424444,499844
@KZPGG:00142:00259
TACTGAGCTACACACACAGAAAGATTGGT
+
B:888///8:::BB<;<A@@@<@BA?CCC
@KZPGG:00144:00294
TACTGAGCTACACACACAGAAAGATTGGT
+
?>;<<1//8999CCD?@C998-9>>;><>
@KZPGG:00145:00251
TACTGAGGGCTACACACACAGAAAGATTGGT
+
B>@@@;9919>>>>@A?>>A99914>>;<77
@KZPGG:00146:00269
TACTGAGGGGCTACACACACAGAAAGATTGGT
+
B@99;4999,8===>=@?>?@99919>>;><>
@KZPGG:00147:00295
TACTGAAGCACACAGAAAGATTGGTGC
+
CC=;::-//88;9?@BC>?@@@D@FEC
@KZPGG:00147:00296
ACGCTCGACATGCCCAGGTACAGGAG
+
86,,,,068BBBBB@AA?BCCCB:9<
@KZPGG:00148:00250
TCTCTATGGGGGGGGGGCGCTCCACATG
+
=99;?999>>>>A>>>"44489244946
@KZPGG:00148:00262
AGCACTGGGGGGTAGCTGTCACTAGTTACTTGT
+
;;A<<1/111/(///668=>@A>?995999699
@KZPGG:00148:00263
CGTGTGGGGGGGGGGGGGGGGCTAGGCGACAGGATTTTGTGTAGA
+
@>1111<;666666666666"66667/////424444,4444444
@KZPGG:00148:00283
TACTGAGCTACACACACAGAAAAGATTGGT
+
>8:::1//6999AA9?>B9999/9985843
@KZPGG:00148:00289
CGTGTAGTCTAGGCACAGGATTTTGTGTAAGAG
+
;;2,-,,,,,,/5999999899929>A995999
@KZPGG:00148:00293
CGTGTACTAGGCACAGGATTTTGTGTAG
+
;;8/1//88;:CCCCCDAADDCCDB99;
@KZPGG:00149:00263
ATCAGGGGGGGGGGGGGCACGGACACAGCAGAACACAC
+
BB9:;CCCCDFDCCCB"BCBC8::A??=@CBB>AA888
@KZPGG:00149:00293
CGTGTAACTAGGCACAGGATTTTGTGTAG
+
B;;132?:>=@<9994454499-4?A999
@KZPGG:00100:00314
AGCACTCGGATAGCTGTCACTAGTTACTTGT
+
>===11//,///8:CCCCCDCF::::BB>AE
@KZPGG:00100:00316
CGTGTCTCTAGGCACAGGATTTTGTGTA
+
BCCC:::CCDEACCCBFBB>;;6::8,,
@KZPGG:00100:00320
ACGCCGATCGACATGCCCAGGTACAGGAG
+
::11,////8:CBBBCC@;979>>9989@
@KZPGG:00100:00346
CGTGTCGATCTAGGCACAGGATTTTGTGTAG
+
BA8//1////9;@9<>AAC@ECCB4;;9>>?
@KZPGG:00101:00317
ACGAGTGCGTTCCCCATGTCGTAGGTACTC
+
B;;131;;;;;BCB:C=;9ABC?B@B<=<C
@KZPGG:00101:00328
CGTGTCGATCTAGGCACAGGATTTTGTGTA
+
C@87/1///6;?A@CBBCCACNCE9<<<BC
@KZPGG:00101:00329
ACGAGGTGCGTTCCCCATGTCGTAGGTACTC
+
;88/1,/6888;A==6?;;;;<<>@=@<<<A
@KZPGG:00101:00330
TACTGACGGACTACACACACAGAAAGATTGGT
+
?@A@>@9=<999@@??<<<;9><?,0..,.,.
@KZPGG:00101:00340
ACGAGGATGCGTTCCCCATGTCGTAGGTACTC
+
=:<1/,//////,444,4449@A@A?=?===C
@KZPGG:00102:00328
TACTGAGCTACACACACAGAAAGATTGGT
+
BAAAB9<9BBBEBCDB;;444-9@?>C@C
@KZPGG:00102:00337
ACGTTCCGGAACATGCCCAGGTACAGGAG
+
;<11-/,/5656;??@C@CC@CECB?>9;
@KZPGG:00102:00346
ACGAGGATGCGTTCCCCATGTCGTAGGTACTC
+
=8;11,///877,444,4499;<<@BA@=<=C
@KZPGG:00103:00305
CGTGTCCGATCTAGGCACAGGATTTTGTGTAG
+
B:88/1,11//;BCCCCCCC@CCCC9;<;>AA
@KZPGG:00103:00321
AGCACTGTAACTGTCACTAGTTACTTGT
+
BAA?A;<4969=AACBBBBDB@DBB=?>
@KZPGG:00104:00302
ACGAGGATGCGTTCCCCATGTCGTAGGTACTC
+
>22,-*,,,2220=9929=@>BBBBB?B;<<D
@KZPGG:00104:00311
ACGCTCGACATGCCCAGGTACAGGAG
+
BB:99CCCDBBBBB>CC@BACDD>@A
@KZPGG:00104:00313
TACTGAGGACTACACACACAGAAAGATTGGT
+
ABA>?89699===BCDCBCC@?=:;::>B@A
@KZPGG:00104:00325
AGCACTCGGATAGCTGTCACTAGTTACTTGT
+
@=BA=944:444==BAEICBBBAB@BBB8:;
@KZPGG:00105:00325
ACGCTCGACATGCCCAGGTACAGGAG
+
CB@@@BCCCECAAA>AC@CBDBC@EB
@KZPGG:00106:00316
TACTGAGACTACACACACAGAAAGATTGGT
+
B?222,,,,28:=CCC?@@@??:?@A?C?B
@KZPGG:00106:00320
CGTGTCTCTAGGCACAGGATTTTGTGTAG
+
BBCB:::CCCD@CBCBBEDCCD:ECA===
@KZPGG:00106:00335
TACTGAGCTACACACACAGAAAGATTGGT
+
BBBBC9=<BBECCCCCB>9998;CBBC@@
@KZPGG:00106:00337
CGTGTCGTCTAGGCACAGGATTTTGTGTAG
+
CBA@99;:??ABBCCCBB>@?9929==:::
@KZPGG:00106:00341
ACGCGATCGACATGCCCAGGTACAGGAG
+
;;494449;?BAABA@<88598999699
@KZPGG:00107:00306
ACGAGTGCGTTCCCCATGTCGTAGGTACTC
+
BBB9<;CCCB@ABC9CA?@BDBBB@B<<<G
@KZPGG:00107:00308
TACTGAGCTACACACACAGAAAGATTGGT
+
B???B9<9CBCCCCFDCC@?><@@B@B@B
@KZPGG:00107:00314
CGTGTCTCTAGGCACAGGATTTTGTGTAG
+
BDCC:::CGCCBBCEEIBDCCC9BCB==@
@KZPGG:00107:00329
CGTGTCTCTAGGCACAGGATTTTGTGTAG
+
BDCC@@ACEDE@BBCCDBECCC:ECB==>
@KZPGG:00107:00349
CGTGTCCGATCTAGGCACAGGATTTTGTG
+
9994992444:@@;<>999958===-444
@KZPGG:00108:00322
ATATCGCGAGGGTATGGAAGACTCTATA
+
BBBB@?@CAAA?ACAB@E?BBBAC;9:?
@KZPGG:00108:00332
TACTGAGCTACACACACAGAAAGATTGGT
+
BBBBB9<9BBBECCD://111-1/7;>48
@KZPGG:00108:00337
ACGAGTGCGTTCCCCATGTCGTAGGTACTC
+
B;;131;;::;CBB9B=;9CDCCC@A<<>D
@KZPGG:00109:00309
CGTGTCCGATCTAGGCACAGGATTTTGTGTAG
+
A??99959994;===AAAAB?<999/999899
@KZPGG:00109:00340
CGTGTCCGATCTAGGCACAGGATTTTGTGTAG
+
BCB<99;A;::CBC@A>>3EADAC?5211--,
@KZPGG:00109:00345
TAGTATCCGAAGCCTCGCCATGACGAAGGTATTCC
+
=9=494424424:9:==A=@@B@BBB@BBBBB@C=
@KZPGG:00110:00321
AGCACTGTAGCTGTCACTAGTTACTTGT
+
;;CA@9::AAABBBBCBBCAAB@BB>AB
@KZPGG:00110:00322
ACGCTCGACATGCCCAGGTACAGGAG
+
B@?@?BCCCCCGCC?GCADBCDB>?A
@KZPGG:00110:00336
AGCACTCGGATAGCTGTCACTAGTTACTTGT
+
<<<;11//7//1;CAAAF<=<CBB<;;;,11
@KZPGG:00110:00340
ACGAGTGCGTTCCCCATGTCGTAGGTACTC
+
BBH:;;CCC@?DBA9B<99BDCBC@@<@@C
@KZPGG:00111:00304
CGTGTCTCTAGGCACAGGATTTTGTGTAG
+
BBDC::<DDGD@CDECEBCCBC:CCB999
@KZPGG:00111:00333
ACGATCGGGATGCGTTCCCCATGTCGTAGGTACTC
+
@>7---,,*,,,2288;>>A<911////.,.//49
@KZPGG:00111:00342
AGCACTGGTAGCTGTCACTAGTTACTTGT
+
B?;;9442499:=BEBBBBDBB@@==6;9
@KZPGG:00112:00340
ACGAGTGCGTTCCCCATGTCGTAGGTACTC
+
BCB:;<BCB@?BBA9B<:9CCCCC@B<<<A
@KZPGG:00113:00310
TACTGAGCTACACACACAGAAAGATTGGT
+
B@A?C9<9CCCCIED:;<9>>9=87777<
@KZPGG:00113:00311
CGTGTCTCTAGGCACAGGATTTTGTGTAG
+
BCBBAADDECC@CECEFAAA@@6=>>8=@
@KZPGG:00113:00313
AGCACTGGATAGCTGTCACTAGTTACTTGT
+
BB:8///,//78:;CBCBCEC@@=?AA>AB
@KZPGG:00113:00328
AGCACTGGATAGCTGTCACTAGTTACTTGT
+
B?A;9942444>ABDCBBBBABB@BBB8;<
@KZPGG:00113:00333
ATATCCGGACGAGGGTATGGAAGACTCTATA
+
:7///,/5///444-494424:994943377
@KZPGG:00113:00336
ACGCTCGACATGCCCAGGTACAGGAG
+
BBBBBBBDIFCCCC?BB?BBBAA@BC
@KZPGG:00114:00310
CGTGTTTCTAGGCACAGGATTTTTTGTAGAGGC
+
BBCCCC?BCAACECCCC?BBBCCC-BDBAAA?B
@KZPGG:00114:00313
TACTGAGCTACACACACAGAAAGATTGGT
+
B>@@B;;9BCBBBBF?@?;986;AA@C@B
@KZPGG:00114:00319
ACGACGGATGCGTTCCCCATGTCGTAGGTACTC
+
???4449444===<B==6?<;;BB?>>A>211>
@KZPGG:00114:00326
CGTGTCCGATCTAGGCACAGGATTTTGTGTAG
+
@;8//1,///7;@C@BBBBCACCCD9@@?899
@KZPGG:00114:00345
ACGAGTGCGTTCCCCATGTCGTAGGTCTC
+
BBC99=CNCD@CCC9C<99ABBBB@CCCC
@KZPGG:00115:00300
TACTGACGGACTACACACACAGAAAGATTGGT
+
994>999>?>A?=4949994==7;<>BBDC=?
@KZPGG:00115:00311
CGTGTCTCTAGGCACAGGATTTTGTGTAAGGC
+
BDBD:::CBBB@BCCCDACCCC:CBBBB?B@B
@KZPGG:00115:00321
ACGCTCGACATGCCCAGGTACAGGAG
+
C@@?GCCDDDFBBB?BC@CCCBC@@A
@KZPGG:00115:00322
TACTGAGCTACACACACAGAAAGATTGGT
+
BBBBB9<=CCDCCCFD@@844-9>><A?B
@KZPGG:00115:00329
ACGACGGATGCGTTCCCCATGTCGTAGGTACTC
+
6:;1//,///8:B@ECA6@9<;9@>@>=?><<C
@KZPGG:00116:00305
ACGAATGCGTTCCCCATGTCGTAGGTACTC
+
@8//,11/88:=BB9BAA?CBC>A?@<=<C
@KZPGG:00116:00347
TACTGATCGGGAACTACACACACAG
+
4,,2,,,,,20228;9::91////.
@KZPGG:00117:00304
ACGAGTGCGTTCCCCATGTCGTAGGTACTC
+
BBB9;=CDDE@HCDBD@??CCBBB@A:>>C
@KZPGG:00117:00349
ACGAGTGCGTTCCCCATGTCGTAGGTACTC
+
BBB9;:CCBB@BCB:DA??BCBBB@B<<<D
@KZPGG:00118:00301
AGCACTGTAGCTGTCACTAGTTACTTGT
+
;;AB@;=:BBEDBBBBBBCEG?BBB?EB
@KZPGG:00118:00308
ACGCTCGACATGCCCAGGTACAGGAG
+
B?@?CCCDDCCCBB>BC@CBBBB>@A
@KZPGG:00118:00334
ACGCTCGACATGCCCAGGTACAGGAG
+
BB@@@CCCDDFDDDDDB?BBCDCAAB
@KZPGG:00118:00338
CGTGTCGATCTAGGCACAGGATTTTGTGTAG
+
AA>>99444:;4429999<:1111+1//,,,
@KZPGG:00119:00332
CGTGTCGTCTAGGCACAGGATTTTGTGTAGGGC
+
B@::1111::AB@BCDCC?AA?=66876///,1
@KZPGG:00119:00334
AGCACTGGATAGCTGTCACTAGTTACTTGT
+
@@==1//,//68:;CCBCCCC?>;@A=6<<
@KZPGG:00119:00341
AGTACTGTAGCTGTCACTAGTTAATTGT
+
BBB::<CCCCBB@@@AABAAB@C?B>@@
@KZPGG:00120:00308
ACGCTCGACATGCCCAGGTACAGGAG
+
?=9;9ABBCCCCDG@AA?@>A=@A?@
@KZPGG:00120:00315
ACGAGGTGCGTTCCCCATGTCGTAGGTACTC
+
:88/1,/68885=992=@A@BCA@@@@<==C
@KZPGG:00120:00322
AGCACTGTAGCTGTCACTAGTTACTTGT
+
@>>=9444444444444444424;;9=A
@KZPGG:00120:00345
CGTGTCTCTAGGCACAGGATTTTGTGTAG
+
HCCD:::@BBBABBCCC@?C?=6=>999@
@KZPGG:00121:00303
TCTCTATGCGCTCCACATGTCTAAGGT
+
?@@@AA<<<BB<<<=CCCCCBCD@C@C
@KZPGG:00121:00314
TACTGAGCTACACACACAGAAAGATTGGT
+
?BBBB@BBCCBBBCBCBC;999;CB@B@B
@KZPGG:00121:00315
ACGCTCGACATGCCCAGGTACAGGAG
+
BBBACBCDCCCCCC@CC@CACBC?BB
@KZPGG:00121:00336
TACTGAGCTACACACACAGAAAGATTGGT
+
CA>>=1//8844999?>999>08831313
@KZPGG:00122:00303
ACGAGTGCGTTCCCCATGTCGTAGGTACTC
+
BBB9<DDEDC@BEG9D@@@EBBBB@A<=<C
@KZPGG:00122:00306
AGCACTGTAGCTGTCACTAGTTACTTGT
+
<;BB94::>@@BBBBBBBCCCCCBB>??
@KZPGG:00122:00310
CGTGTCTCTAGCACAGTTTGATGT
+
//////44;444;44///+/////
@KZPGG:00122:00317
CGTGTCTCTAGGCACAGGATTTTGTGTAG
+
BBBABBCEAAB@CCDCCACCBC9BBB>>@
@KZPGG:00122:00323
ACGAGTGCGTTCCCCATGTCGTAGGTACTC
+
BBB99<CCCC@BCC:E:::CCB@A@A<>>D
@KZPGG:00122:00326
CGTGTCTCTAGGCACAGGATTTTGTGTAG
+
BBBA?@CCDCB@BDCCDEDCCB:CBB99;
@KZPGG:00123:00302
CGTGTCTCTAGGCACAGGATTTTGTGTAG
+
BBEB@@ACCCC@CCCBB>9444,4@?=@@
@KZPGG:00123:00334
CGTGTCTCTAGGCACAGGATTTTGTGTAG
+
BBBB@@ACBBBACCCCCC9944-9A@??A
@KZPGG:00123:00347
ACGAGTGCGTTCCCCATGTCGTAGGTACTC
+
BBB9;=DNDD@CCC9C@??BCBBC@B<A<C
@KZPGG:00124:00300
TACTGAGCTACACACACAGAAAGATTGGT
+
C?@@DCECCCBABCGABC;;;8<BB@C@C
@KZPGG:00124:00301
ACGCTCGACATGCCCAGGTACAGGAG
+
B@@?CBBBABCCCC@BA?BBDBE>@A
@KZPGG:00124:00304
AGCACTGTAGCTGTCACTAGTTACTTGT
+
;;CCBBBCCCGCBBABBBBBB@CBB?BB
@KZPGG:00124:00306
ACGCTCGACATGCCCAGGTACAGGAG
+
C@@?CCCCCECCCC=BA@BBCBC?AB
@KZPGG:00124:00314
AGCACTGTAGCTGTCACTAGTTACTTGT
+
;;CCB@ABCCCCBBBBBDCAA=@??=?B
@KZPGG:00124:00330
CGTGTCTCTAGGCACAGGATTTTGTGTAG
+
BBCBAABCAAAABCECFAAA@@6=@@49;
@KZPGG:00124:00344
CGTGTCTCTAGGCACAGGATTTTGTGTAG
+
BBCCAADFBBB@CCCCEBCCCC:CDA99;
@KZPGG:00124:00347
ACGAGTGCGTTCCCCATGTCGTAGGTACTC
+
BBB9;<CLDC@CCC:DA@@BCBBB@A:><C
@KZPGG:00125:00314
ACGAGTGCGTTCCCCATGTCGTAGGTACTC
+
BBB??ACCCC@BCD:CA@@BBB==?A<==D
@KZPGG:00125:00331
CGTGTCTCTAGGCACAGGATTTTGTGTAG
+
BBEC@@AGCCCAGCCJE@AA??6=;;44;
@KZPGG:00125:00332
TACTGAGCTACACACACAGAAAGATTGGT
+
BB@A?BBCBBBBC<<<A>@>B<A@?;?;A
@KZPGG:00126:00306
TACTGAGCTACACACACAGAAAGATTGGT
+
B??=AACBBBBBBBEBA@;;;6;AA@C@C
@KZPGG:00126:00308
AACACTGTAGCTGTCACTAGTTACTTGT
+
B@BBBCCAAABBBBA?BBBBD@CBA?BA
@KZPGG:00126:00329
TACTGAGCTCACACACAGAAAGATTGGT
+
BBBBB:?:BBFCFDHCA;;98<BC@C>B
@KZPGG:00126:00335
ACGAGTGCGTTCCCCATGTCGTAGGTACTC
+
BBB9;<BCCC@BCC9D<:9BBDBB@A:<<C
@KZPGG:00127:00301
ATCAGACACGGACACAGCAGAACACAC
+
BBBBBBCCCC>ABEDCCCDBB?BB>;?
@KZPGG:00127:00302
TACTGAGCTACACACACAGAAAGATTGGT
+
AAABBBCDBB@@AB??>@99909>>;><<
@KZPGG:00127:00308
TACTGAGCTACACACACAGAAAGATTGGT
+
BB@@BBCB==BBCDA?@B;9909??>B@C
@KZPGG:00127:00321
ACGAGTGCGTTCCCCATGTCGTAGGTACTC
+
BA949444;;9:=A6??AA<<<AA>?<<=B
@KZPGG:00128:00312
ACGCTCGACATGCCCAGGTACAGGAG
+
B?@?CBBBBCCCCC>CB@BBCAB@BB
@KZPGG:00128:00323
ACGCTCGACATGCCCAGGTTACAGGAG
+
;984444444449A69969<766:,//
@KZPGG:00128:00348
TACTGAGCTACACACACAGAAAGATTGGT
+
?@AAC?ACCCCCCCCCCB???=@BB@B@B
@KZPGG:00129:00300
AGCACTGTAGCTGTCACTAGTTACTTGT
+
@ABCCBBCBBCCBBBBBCCGA?A??<?B
@KZPGG:00129:00313
CGTGTCTCTAGGCACAGGATTTTGTGTAG
+
BBBBBBCCBBB?BBCCE?A???6=AA=>@
@KZPGG:00130:00301
ACGAGTGCGTTCCCCATGTCGTAGGTACTC
+
BBB>?@B?==5999/9?>>ABB@B?@AAAC
@KZPGG:00130:00303
ACGAGTGCGTTCCCCATGTCGTAGGTACTC
+
BBB@@BBBBB?BBB9AABBCBB???>:<<C
@KZPGG:00130:00317
TACTGAGCTACACACACAGAAAGATTGGTC
+
BBBBBBCC<;;A=@=A???BB?AA@>>;88
@KZPGG:00130:00321
ACGAGTGCGTTCCCCATGTCGTAGGTACTC
+
BBBB?ABCBB>BBB7BCBBBBDBB@?:<<C
@KZPGG:00130:00327
TGATACGTCTCCTTCCTTAGTTACTTCA
+
CCCCB?>@BBB?BACBBBBBB>CCE@CA
@KZPGG:00130:00336
CGTGTCGATCTAGGCACAGGATTTTGTGTAG
+
B@<<11////;;>AABCDC?A@AA4999899
@KZPGG:00130:00339
CGTGTCTCTAGGCACAGGATTTTGTGTAG
+
BBBCBBFHBFDCDECCDBDDCC:CCB==@
@KZPGG:00131:00316
CGTGTCTCTAGGCACAGGATTTTGTGTAG
+
CCDDCCBC<;;=BB@@AAA@AA6>AA999
@KZPGG:00131:00338
TACTGAGCTACACACACAGAAAGATTGGT
+
C9<<C@AA@BBCEDCCBBCBB:>9757:;
@KZPGG:00131:00348
ACGCTCGACATGCCCAGGTACAGGAG
+
BAAACBBCCAABBC@A@>BBBBC>A@
@KZPGG:00132:00306
TACTGAGCTACACACACAGAAAGATTGGT
+
BBAAC:=>CCCCCCCABCAA@>ACC@C@C
@KZPGG:00132:00330
CGTGTCTCTAGGCACAGGATTTTGTGTAG
+
BCBBBBCCBAB@BCCCCAGCCD:CCB??>
@KZPGG:00132:00348
TCTCTATGCGCTCCACATGTCTAAGGT
+
AAABCC<<:AB:;8;BC=@@@A@?B=A
@KZPGG:00133:00300
TACTGAGCTACACACACAGAAAGATTGGT
+
B?;;;113?DBCCCCBBD@@@<@BA?B@C
@KZPGG:00133:00318
ACGCTCGACATGCCCAGGTACAGGAG
+
B@@@BBBCCCEBBC?CB@BBDDC?AB
@KZPGG:00133:00325
AGCACTGTAGCTGTCACTAGTTACTTGT
+
<<DCCCCGABCCCBBBBCCDC@CAA>AB
@KZPGG:00133:00337
CGTGTCTCTAGGCACAGGATTTTGTGTAG
+
BBB@BBDDBBB@BCCCCCBBCC:CCB?>=
@KZPGG:00133:00346
TACTGAGCTACACACACAGAAAGATTGGT
+
BABAABCHBBCCEA=:@CDFG=BBD@BBB
@KZPGG:00134:00304
AGCACTGTAGCTGTCACTAGTTACTTGT
+
<;CCC:::BBBCBBBBBBB::6;@=;>@
@KZPGG:00134:00318
TACTGAGCTACACACACAGAAAGATTGG
+
B???BBDBBBBEBBEDBA;99-9@?<>=
@KZPGG:00135:00303
CGTGTCTCTAGGCACAGGATTTTGTGTAG
+
BCCC:;:;;;<>BCCCD?ACEF:CCC;;;
@KZPGG:00135:00341
CGTGTCTCTAGGCACAGGATTTTGTGTA
+
CCCCC<<A==>ACCC@A=9999/99911
@KZPGG:00135:00344
AGCACTGTAGCTGTCACTAGTTACTTGT
+
;;CCHCDCDBBBBBBBBCCBB@BCB@BB
@KZPGG:00135:00347
ACGAGTGCGTTCCCCATGTCGTAGGTACTC
+
BBB@ABBCBA>BAA7A;;9BCBCC@B<<<C
@KZPGG:00136:00304
CGTGTCTCTAGGCACAGGATTTTGTGTAG
+
BBCC@:<<BBB@CCCCCACCEE:GCB99;
@KZPGG:00136:00327
CGTGTCTCTAGGCACAGGATTTGATGTAGA
+
4444444444424494;?:::544447///
@KZPGG:00136:00334
AGCACTGTAGCTGTCACTAGTTACTTGT
+
;;CCECBCBBBBBBBBBBBBB@CCB@BB
@KZPGG:00136:00348
ACGCTCGACATGCCCAGGTACAGGAG
+
B@?@C<=>DCCBBB?;;69>>9;;<B
@KZPGG:00137:00312
AGCACTGTAGCTGTCACTAGTTACTTGT
+
<2@?>1//6688CECBBDCA?=?@>;@C
@KZPGG:00138:00301
TACTGAGCTACACACACAGAAAGATTGGT
+
B9778///8;;;BCCDBBCCB>BCB@B@B
@KZPGG:00138:00329
CGTGTCTCTAGGCACAGGATTTTGTGTAG
+
CEB=<>>CDCB@CEECBBBBCB:CCB949
@KZPGG:00138:00334
ACGCTCGACATGCCCAGGTACAGGAG
+
B?9<;;=DDCBADG?AA=@ABAB=@A
@KZPGG:00138:00348
CGTGTCTCTAGGCACAGGATTTTGTGTAG
+
BBBBCDCC@DAABBBCCACCCC:CEB;;;
@KZPGG:00139:00326
ACGCTCGACATGCCCAGGTACAGGAG
+
@99<;ABAFEDDCGCDB@CBCCC;;<
@KZPGG:00139:00331
ACGAGTGCGTTCCCCATGTCGTAGGTACTC
+
BBBBBBBBBA=@@@6@@@@BCBBA@A<<<C
@KZPGG:00139:00339
ACGAGTGCGTTCCCCATGTCGTAAGGTACTC
+
AACCCCCBBB?ABA4<;91A<1/,.,.7774
@KZPGG:00140:00326
TACTGAGCTACACACACAGAAAGATTGGT
+
BABBB9<<CB@ABFCB@@9990998<?=?
@KZPGG:00140:00345
AACGAGTGCGTTCCCCATGTCGTAGGTACTC
+
?=?CBAABCBC@BCC:C@@@BC?=???;<<<
@KZPGG:00141:00311
TACTGAGCTACACTACACAGAAAGATTGGTGCT
+
@91111//2//////6669444-48;=>>AC??
@KZPGG:00141:00320
ACGAGTGCGTTCCCCATGTCGTTAGGTACTC
+
@<11//666789992944444488;734449
@KZPGG:00141:00330
AGCATGTAGCTGTCACTAGTTACTTGT
+
<<CB@9<=CBCBAAAAAB==;@??;?A
@KZPGG:00141:00339
AGCACTGTAGCTGTCACTAGTTACTTGT
+
AABBC:=>DDDDCCBBAABCCBCBB?BB
@KZPGG:00142:00317
TACTGAGCTACACACACAGAAAGATTGGT
+
B@;;:111:@>AACCDBA;84-9>>;>=@
@KZPGG:00142:00324
ATCAGCACGGACACAGCAGAACACAC
+
;6.1//88:9AACAAAAABCBCCCCC
@KZPGG:00142:00333
TACTGAGCTACACACACAGAAAGATTGGT
+
GA??>311;BAACDDB<=9AA>?@??A<?
@KZPGG:00142:00344
TCTCTATGCGCTCCACATGTCTAAGGT
+
B?9BB<944::4424999ABB996969
@KZPGG:00143:00303
ATATCTCGAGGGTATGGAAGCACTCTATAG
+
:8-,,,,,/44-4:9;?C@9;9=::9<331
@KZPGG:00143:00310
ACGAGTGCGTTCCCCATGTCGTAGGTACTC
+
960-,,,222*///*499>BCCCC@>:<<C
@KZPGG:00143:00317
AGCACTGTAGCTGTCACTAGTACTTGT
+
?68=<///6888CBBBBDCC::;B>@@
@KZPGG:00143:00322
CGTGTCTCTAGGCACAGGATTTTGTGTAG
+
BBB?;;9@@@@=ABABC?DCED:CBA;;;
@KZPGG:00144:00311
CGTGTCTCTAGGCACAGGATTTTGTGTAG
+
;;8//1//;;;@BCCCBADCCCACCC99;
@KZPGG:00144:00315
TGATACTCTCCTTCCTTAGTACTTCA
+
@;:6////;;:C?C@D@BC?@ABBDB
@KZPGG:00144:00331
AGCACTGTAGCTTTCACTTTGCTGTGC
+
?::;1///88//1-9::;851////8:
@KZPGG:00145:00316
CGTGTACTAGGCACAGGATTTTGTGTAG
+
;@8-,,,88;:BBBBCBCCCC9BB@@@@
@KZPGG:00145:00332
CGTGTCTCTAGGCACAGGATTTTGTGTAG
+
BBB;;<9B??>=@B@@A>@@@@4@@@999
@KZPGG:00145:00339
CGTGTCTCTAGGCACAGGATTTTGTGTAG
+
;A811//89@?@BDCCCCBBCCACCC99;
@KZPGG:00145:00343
ACGAGTGCGTTCCCCATGTCGTAGGTACTC
+
?91111>=;7,999/9@A@BBBBB@>AAAB
@KZPGG:00146:00310
ACGAGCGTTCCCCATGTCGTAGGTACTC
+
@;11//6659==6?=>?BCB@B?>9<<B
@KZPGG:00146:00325
AGCACTGTAGCTGTCACTAGTTACTTGT
+
A88811///788CCBBBBBBCBDBB@CC
@KZPGG:00146:00347
TACTGAGCTACACACACAGAAAGGTGTTG
+
B>;11///8:89==A>>@>>>1950,*)*
@KZPGG:00147:00301
TACTGAGCTACACACACAGAAAGATTGGT
+
B;888///8>;>BCCDBB;94-9>>;><@
@KZPGG:00147:00331
TACTGAGCTACACACACAGAAAGATTGGT
+
C;8711//699;BCCCCD@@@<@BC@C@C
@KZPGG:00147:00348
CGTGTCTCTAGGCACAGGATTTTGTGTAG
+
A@>;;<9BBEBBBFCCDACCDC:DDA===
@KZPGG:00148:00330
CGTGTCTCTAGGCACAGGATTTTGTGTAG
+
;;7/1//6:99=?@?CB?BACD:EBB;;;
@KZPGG:00148:00343
AGCACTGTAGCTGTCACTAGTTAATTGT
+
B::=11//:889BBBBBCDA?<A5429@
@KZPGG:00149:00318
CGTGTACTAGGCACATGGATTTGTGTAG
+
@@8-,,,88:9://///,//1,/66/49
@KZPGG:00149:00330
AGCACTGTAGCTGTCACTAGTTACTTGT
+
;888,,,,,288BCCBBCBCC>@AC@DB
@KZPGG:00100:00367
ACGAGTGCGTTCCCCATGTCGTAGGTACTC
+
BBC@BCGCCC@BDG:D<::?BB@A>?<==C
@KZPGG:00100:00371
AGCACTGTAGCTGTCACTAGTTACTTGT
+
B?BB@;<:==BCABABBBCCDBBEA999
@KZPGG:00101:00399
ACGCTCGACATGCCCAGGTACAGGAG
+
BB<;9===?=@7885//,/0199244
@KZPGG:00102:00354
AGCACTGTAGCTGTCACTAGTTACTTGT
+
B?AB;:::???BDDBBCDDCC@BBB>?A
@KZPGG:00102:00358
TACTGAGCTACACACACAGAAAGATTGGT
+
BBB?BBCBBBBBACCCAA9996;AA@C@B
@KZPGG:00102:00362
TACTGAGCTACACACACAGAAAGATTGGT
+
B@AABBBBABAAA@F@=;444-9@?<BBC
@KZPGG:00103:00350
ACGAGTGCGTTCCCCATGTCGTAGGTACTC
+
BBB?AACCCBBBHH:B:;;BCB@B?B<><B
@KZPGG:00103:00364
ACGAGTGCGTTCCCCATGTCGTAGGTACTC
+
BBB9<=CCCDACCD:G::9?BB@@?B<=<C
@KZPGG:00103:00377
CGTGTCTCTAGGCACAGGATTTTGTGTAG
+
BBA@@A@AAABABCCCB>>>==4999;<<
@KZPGG:00103:00395
AGCACTGTAGCTGTCACTAGTTACTTGT
+
A:::=1118889BBB@@@ADD@CCB8<<
@KZPGG:00104:00351
CGTGTCTCTAGGCACAGGATTTTGTGTAAG
+
BABCCCCCCCC@CDCDFD<;99/1<<<<11
@KZPGG:00104:00364
TACTGAGCTACACACACAGAAAGATTGGT
+
BAAABBCCCCCBDDCC;:<CC@BBB@C@B
@KZPGG:00105:00351
ATATCGCGAGGGTATGGAAGACTCTATA
+
BBBBBBECCCC?CCCB@B@CAA@AAAB@
@KZPGG:00105:00354
ACGCTCGACATGCCCAGGTACAGGAG
+
B@@ABBBBCBBBBC?BB?A>BBB=?A
@KZPGG:00105:00362
TACTGAGCTACACACACAAGAAAGATTGGT
+
BBBBC@ABCCBCCAB81/,111-1/31313
@KZPGG:00105:00368
ACGCTCGACATGCCCAGGTACAGGAG
+
BC@AACCCEDCDDEBAA=@>==>=>B
@KZPGG:00105:00394
CGTGTCTCTAGGCACAGGATTTTGTGTAG
+
BBBBBBCCCCC@DBBA@?9444/9?><<<
@KZPGG:00106:00353
AGCACTGTAGCTGTCACTAGTTACTTGT
+
>?BBCBBCCCCCBBBAAAABB@AAA<==
@KZPGG:00106:00373
AGCACTGTAGCTGTCACTAGTTACTTGT
+
@@BC<:>DCDCCBB?BBCDEA?A??<??
@KZPGG:00106:00395
TGATACGTCTCCTTCCTTAGTTACTTCA
+
ABB?A?@ADBA@CBJ@C?BBAABBA@BD
@KZPGG:00107:00374
TACTGAGCTACACACACAGAAAGATTGGT
+
BBCCBBCCCCBBBCCCBA;998;CB@B@A
@KZPGG:00108:00354
TACTGAGCTACACACACAGAAAGATTGGT
+
BBBBBDCCCCCCCCBBAA;996;BB@C@B
@KZPGG:00108:00360
ACGCTCGACATGCCCAGGTACAGGAG
+
B?@?DBADACCBCB?CB@CBBBB>AB
@KZPGG:00108:00377
CGTGTCTCTAGGCACAGGATTTTGTGTAG
+
BCCB;;<<<<A@BAACIBDCCC9@@>999
@KZPGG:00109:00359
TCTCTATGCGCTCCACACTGTCTAAGGTA
+
44449999=9:442444444444424244
@KZPGG:00109:00385
AGCACTGTAGCTGTCACTAGTTACTTGT
+
A@BDCBBCCDDCBBBB@AABBBCBB899
@KZPGG:00110:00353
ACGGTGCGTTCCCCATGTCGTAGGTACTC
+
BBB?BBBEC@CCC9A9;9@@@;A?@<==C
@KZPGG:00110:00358
ACGAGTGCGTTCCCCATGTCGTAGGTACTC
+
BBB?==BBBB@CCC9B;99BDB?A?B<><E
@KZPGG:00111:00370
TACTGAGCTACACACACAGAAAAGATTGGT
+
@;<<BB==?B;;;BA@@A9999/9@??C@C
@KZPGG:00112:00354
AGCACTGTAGCTGTCACTAGTTACTTGT
+
;;ABB:=:EECCBBBBBBCCD@?==289
@KZPGG:00112:00359
TACTGAGCTACACCACACAAGAAAGATTGGTGCTGCCA
+
BBBBCBCCCCBBB>AAB;9649>984377133113793
@KZPGG:00112:00385
ACGCTCGACATGCCCAGGTACAGGAG
+
BAABCDDEICCCDEABE=@AB@@=>@
@KZPGG:00112:00387
ATCAGACACGGACACAGCAGAACACAC
+
9:79786///,,,///220//,////.
@KZPGG:00112:00397
TACTGAGCTACACACACAGAAAGATTGGT
+
BBBBBBGCBBBBHBCAC@AAC=BBA>>:7
@KZPGG:00113:00361
AGCACTGTAGCTGTCACTAGTTACTTGT
+
?7::1111:;;;@@AAAAABBBDCC9::
@KZPGG:00113:00371
ACGAGTGCGTTCCCCATGTCGTAGGTACTC
+
BBB??BCBBC@CDC:D:::BDEAB@B<<<C
@KZPGG:00113:00397
CGTGTCTCTAGGCACAGGATTTTGTGTAG
+
AAAABBCCAAA?BCB@;A9944-9B@>>@
@KZPGG:00114:00355
AGCACTGTAGCTGTCACTAGTTACTTGT
+
<<BA@AAACCCBBBDBBBCCCB@@C;<<
@KZPGG:00114:00378
CGTGTCTCTAGGCACAGGATTTTGTGTAG
+
@@AAABCFAAA?BCCCC@A@@@6=@@@@@
@KZPGG:00114:00395
ACGCTCGACATGCCCAGTACAGGAG
+
BC<;9;44499/685///0:49248
@KZPGG:00116:00351
TACTGAGCTACACACACAGAAAGATTGGT
+
BBBBCBGJBBBCCCCCCCCCC=BBC@C?B
@KZPGG:00116:00387
CGTGTCTCTAGGCACAGGATTTTGTGTAG
+
BBBBBBCDBCC@C@@=@>9944/9@@>>>
@KZPGG:00116:00395
CGTGTCTCTAGGCACAGGATTTTGTGTAG
+
BBBBBBBBBCC@CBABB=9444-9?@>>>
@KZPGG:00117:00351
CGTGTCTCTAGGCACAGGATTTTGTGTAG
+
@@AABCDC@@@@BB>?C?;;;:-4@C8;;
@KZPGG:00117:00353
CGTGTCTCTAGGCACAGGATTTTGTGTAG
+
BBBBBDCDAAA@CCCBCD9994/9>>999
@KZPGG:00117:00370
ATATCGCGAGGGTATGGAAGACTTCTATAG
+
488444444995444424894437733111
@KZPGG:00117:00374
ATCAGACACGGACACAGCAGAACACAC
+
BBBBA9;=11,11>ACCCCAA?ABA@A
@KZPGG:00117:00378
CGTGTCTCTAGGCACAGGATTTTGTGTAG
+
BBBBCBCCBBB@@BCCE@::44,4::==@
@KZPGG:00117:00391
AGCACTGTAGCTGTCACTAGTTACTTGT
+
@@CA<;::99:=AACCCBBCC?B@=8<<
@KZPGG:00118:00360
TACTGAGCTACACACACAGAAAGATTGGT
+
B9;;@ABA@@<<=CBBBAB@C@@@?;7;<
@KZPGG:00119:00367
ACGAGTGCGTTCCCCATGTCGTAGGTACTC
+
BBA?@@ABBB@BBB:DBBBBBBAA@>:<>D
@KZPGG:00119:00394
TACTGAGCTACACACACAGAAAGATTGGT
+
B???BBCBBBBBBBBCCC@@@=ABCBB><
@KZPGG:00120:00374
CGTGTCTCTAGGCACAGGATTTTGTGTAG
+
>@@A<<:AAACACCE@@=9999/9>999?
@KZPGG:00120:00394
TACTGAGCTACACACACAGAAAGATTGGT
+
BABBBBCBBBBAAACC@A99969@?>C@C
@KZPGG:00121:00353
ACGAGTGCGTTCCCCATGTCGTAGGTACTC
+
BBB>>>AAAA@ABB9D@??BCDBB@A:<<C
@KZPGG:00121:00372
CGTGTCTCTAGGCACAGGATTTTGTGTAGA
+
AAABBA@AB;;5;<99::4999/9994444
@KZPGG:00122:00384
CGTGTCTCTAGGCACAGGATTTTGTGTAG
+
BBBBBBCCCBB@BBB?CD9444,9@@>>>
@KZPGG:00122:00386
ACGAGTGCGTTCCCCATGTCGTAGGTACTC
+
BCB9<=CDEC?CBA6A;;;@@@@A>?==>D
@KZPGG:00122:00387
ATATCGCGAGGGTATGAAGACTTCT
+
48884444468+/////,///.,.3
@KZPGG:00123:00360
ACGCTCGACATGCCCAGGTACAGGAG
+
A<<;AAB==<BBAB>BD@EABBG<<<
@KZPGG:00123:00389
TACTGAGCTACACACACAGAAAGATTGGT
+
AABBBDCCCCCBCCECJCCCB>ABB@B@B
@KZPGG:00124:00356
CGTGTCTCTAGGCAGCATGTTG
+
AAAABBCC;;:,-(((((((((
@KZPGG:00124:00364
AGCACTGTAGCTGTCACTAGTTACTTGT
+
BABBCBDGCDAACCCBABCCE@C??=?A
@KZPGG:00124:00383
CGTGTTTCTAGGCACAGGTTTTTGTGTAGAGGC
+
BBCCCC?C<;<@DCBBC@CEEG2CC:::?::4:
@KZPGG:00124:00384
TGATACGTCTCCTTCCTTAGTTACTTCA
+
;>>01/////9999?8=88>>8<;B@AA
@KZPGG:00125:00362
TACTGAGCTACACACACAGAAAGATTGGT
+
>>>ABBCBBBBBBCBA@B99979>?>B@D
@KZPGG:00125:00374
ACGAGTGCGTTCCCCATGTCGTAGGTACTC
+
?@CABAHCDDACCC9>=CCCCBBB??@@A@
@KZPGG:00125:00375
AGCACTGTAGCTGTCACTAGTTACTTGT
+
<<CCBBDECCCCBBBBBBCBB@CBB>@?
@KZPGG:00125:00389
CGTGTCTCTAGGCACAGGATTTTGTGTAG
+
AAA@@BCDC@@@?CA?A=@===6@BB;;<
@KZPGG:00125:00392
TACTGAGCTACACACACAGAAAGATTGGT
+
B@AABBBBBBBABAECB@9998<CB@B@B
@KZPGG:00126:00362
ATCAGACACGGACACAGCAGAACACAC
+
BBBBAABDCD>AADDCBBBCC@EBBAB
@KZPGG:00126:00378
ACGAGTGCGTTCCCCATGTCGTAGGTACTC
+
BBA?@@BBBH?BA@9?999ABBCC@B<<<C
@KZPGG:00126:00390
CGTGTCTCTAGGCACAGGATTTTGTGTAG
+
49A<994::==;=B??B@CCCC7BB@?>@
@KZPGG:00127:00351
AGCACTGTAGCTGTCACTAGTTACTTGT
+
<<CCDCDBBBCBBBBBBBBCC?AAB@BB
@KZPGG:00127:00354
CGTGTCTCTAGGCACAGGATTTTTTTTTTTTGTGTAG
+
BBBBCCCCBBB@EC@8;;11///1111111"//////
@KZPGG:00127:00355
TAGTATCAGCCTCGCCATGACGAAGGTATTCC
+
>@B;9=CGEDBBBBC@BBBDCCD@B@@@A>AB
@KZPGG:00127:00370
TACTGAGCTACACACACAGAAAGATTGGT
+
A=??BBBBABBBBBBBCCCCC>BCB@B>?
@KZPGG:00127:00372
ATATCGCGAGGGTATGGAAGACTCTATA
+
>@@@>>>>999:<BCC@DCBBBDCA@9:
@KZPGG:00127:00375
AGCACTGTAGCTGTCACTAGTTAATTGT
+
<<CCFCCCBBBBBBBBB@ADDBC?C:::
@KZPGG:00127:00377
ACGAGTGCGTTCCCCATGTCGTAGGTACTC
+
BBBA@@@AAA@AAB:D:::BBB?B@A<><D
@KZPGG:00127:00384
CGTGTCTCTAGGCACAGGATTTTGTGTAGAG
+
AAAAAA@@;9;>@;;<BABCDD:CDC99999
@KZPGG:00128:00368
CGTGTCTCTAGGCACAGGATTTTGTGTAG
+
BABBCCBCCBB@BCB?;:4444-9@@99<
@KZPGG:00128:00374
ACGCTCGACATGCCCAGGTACAGGAG
+
B:<<CC<=BEDEDJBCA>@BB@@=@B
@KZPGG:00129:00350
TACTGAGCTACACACACAGAAAGATTGGT
+
CABBBAAABBBCBCCBAC;;97;?@?B@C
@KZPGG:00129:00358
AGCACTGTAGCTGTCACTAGTTACTTGT
+
@ABBBCDEAACCCBBBCCCDCCCBC@CC
@KZPGG:00129:00383
CGTGTCTCTAGGCACAGGATTTTGTGTAG
+
AAAABCCC@@@?ACAAB@@@@@6=B@8;;
@KZPGG:00129:00389
AGCACTGTAGCTGTCACTAGTTACTTGT
+
BBDCCCCCCCCCBBABBBBBD@CBB>?@
@KZPGG:00129:00392
AGCACTGTAGCTGTCACTAGTTACTTGT
+
@@BCCCCCBBCBBBBCBBAAC@BBB>??
@KZPGG:00130:00352
ACGCTCGACATGCCCAGGTACAGAAG
+
BAABBBBCCCCCCC>CB@B>B;;<=@
@KZPGG:00130:00354
CGTGTCTCTAGGCACAGGATTTTGTGTAG
+
BBBBCCCC::<@CB@ABBACED9AAA999
@KZPGG:00130:00358
ACGAGTGCGTTCCCCATGTCGTAGGTACTC
+
BBBCCCCBCB@BCB:D@??EBBBB?BAAAD
@KZPGG:00130:00383
CGTGTCTCTAGGCACAGGATTTTGTGTAG
+
@BBABCCCCAA?BDDCCABADD:CCB>>@
@KZPGG:00131:00352
TCTCTATGCGCTCCACACTGTCTAAGGGTA
+
4444999494499244/////876,44-44
@KZPGG:00132:00368
CGTGTCTCGAGGCACAGGATTTTGTGTAG
+
<<CCDDCEBAABCCC@B=@@=@49?@@@A
@KZPGG:00132:00374
TACTGAGCTACACACACAGAAAGATTGGT
+
A?@@A@B@AA@BBCCCAA@@@=ACC@B@B
@KZPGG:00132:00376
CGTGTCTCTAGGCACAGGATTTTTTTTGTGTAG
+
BBB=BBDD@@?@BDCCCABB?????@$9999<<
@KZPGG:00133:00352
CGTGTCTCTAGGCACAGGATTTTGTTTAG
+
BBBBAAADCBB@BBCCB=::::,4;@>BB
@KZPGG:00133:00364
ACGCTCGACATGCCCAGGTACAGGAG
+
C???BBECBBCCCB=BB@BACBC@@A
@KZPGG:00133:00396
TGATACGTCTCCTTCCTTAGTTACTTCA
+
?@@@@ABBCCC@B@BACAB??>BCC@AB
@KZPGG:00134:00364
AGCACTGTAGCTGTCACTAGTTACTTGT
+
<<CCCCCAAABBBBBBBBCECCCBB?BB
@KZPGG:00134:00391
TACTGAGCTACACACACAGAAAGATTGGT
+
B??=BBBBBBBBBCDBBA;996;>>>B@C
@KZPGG:00135:00354
CGTGTCTCTAGGCACAGGATTTTGTGTAG
+
BBBBDDBBA@?=@BBBB?DCBC7BAA;;;
@KZPGG:00135:00371
TACTGAGCTACACACACAGAAAGATTGGT
+
BA??BBBBBBBBBBDC@@884-9?><@?@
@KZPGG:00135:00398
AGCACTGTAGCTGTCACTAGTTACTTGT
+
AABCCCCEBBCCBBABBBBBB@FBB?AB
@KZPGG:00136:00352
CGTGTCTCTAGGCACAGGTTTTTGTGTAG
+
BCCBBDBC@@A=@CBBB?B@@@/=@@89<
@KZPGG:00136:00377
AGCACTGTAGCTGTCACTAGTTACTTGT
+
@ACCDCCBBBCBBBBBBBCDC@BBC@B@
@KZPGG:00136:00379
TAGTATCAGCCTCGCCATGACGAAGGTATTCC
+
BBCCCCCAA@?;=8859>@@@995<?>>>696
@KZPGG:00136:00380
ACGCTCGACATGCCCAGGTACAGGAG
+
AB?A@CCCCBCCDD<AA@CCCCC;;=
@KZPGG:00136:00384
ATATCGCGAGGGTATGGAAGACTCTATA
+
=@@@;;;CCCCACCCBAD?BBBBB@?@C
@KZPGG:00138:00367
TACTGAGCTACACACACAGAAAGATTGGT
+
BABBB?A@BBBCBBCBAB;;;8;FA?B?B
@KZPGG:00138:00372
AGCACTGTAGCTGTCACTAGTTACTTGT
+
@ACBCAAABBCCCCCBBBBCD@CBB@BB
@KZPGG:00139:00365
TACTGAGCTACACACACAGAAAGATTGGT
+
BBBBAAA@@@ACCCDCCC<;;8;AA@C@C
@KZPGG:00139:00369
CGTGTCTCTAGGCACAGGATTTTGTGTAG
+
DBCAA@@B@@A?CCBBA<9999/9@@999
@KZPGG:00139:00372
CGTGTCTCTAGGCACAGGATTTTGTGTAG
+
CCC?A@BB<;<;<BBBC?CCCD:GBA9;<
@KZPGG:00140:00367
ACGCTCGACATGCCCAGGTACAGGAG
+
BB9:9BCCCCCBBC>BC@DCDFG<;<
@KZPGG:00140:00381
CGTGTCTCTAGGCACAGGATTTTGTGTAG
+
BBB=AADDA@A>BBBBD?EACE:CCC;;<
@KZPGG:00141:00393
TACTGAGCTACACACACAGAAAGATTGGT
+
CBBBB@@@<;;<;D?A>@@@A>BCC@C@C
@KZPGG:00142:00351
ACGAGTGCGTTCCCCATGTCGTAGGTACTC
+
HBB@@@BAAA=@@@6@=@>BCB@B?9;<AC
@KZPGG:00142:00353
AGCACTGTAGCTGTCACTAGTTACTTGT
+
<<CBA;::ABCCBBBBBCCAAB@@B?BB
@KZPGG:00142:00375
AGCACTGTAGCTGTCATTAGTTACTTGT
+
<<CA=AB<;<BBBCBBB?BAA=@??;>9
@KZPGG:00142:00378
CGTGTCTCTAGGCACAGGATTTTGTGTAG
+
CC@@;99A999=@@@@@<9999/99A999
@KZPGG:00142:00384
ACGAGTGCGTTCCCCATGTCGTAGGTACTC
+
BB@?@B?==>8>>>4?9<<CCDCC@@AAAD
@KZPGG:00142:00390
TACTGAGCTACACACACAGAAAGATTGGT
+
CBCBC;=<CCCCCDDDAA;;;7;A@>A@C
@KZPGG:00143:00369
CGTGTCTCTAGGCACATGGATTTTGTGTAGA
+
894444494449:881/,20008002,,///
@KZPGG:00143:00376
AGCACTGTAGCTGTCCACTAGTTACTTGT
+
?@BCC:=BBBDCBBB@BBDCDD?BBB@BD
@KZPGG:00143:00378
TACTGAGCTACACACACAGAAAGATTGGT
+
BABB?;<<@@>AAA999A99919>>;>>>
@KZPGG:00143:00380
AGCACTGTAGCTGTCAATAGTTACTTGT
+
<;CCCCCAABEBBB@B@BCCC@BCB@BB
@KZPGG:00144:00366
CGTGTCTCTAGGCATAGGATTTTGTGTAG
+
BDC@::<CBBBBCCCCC=@@CC9BCBCBC
@KZPGG:00144:00380
ACGCTCGACATGCCCAGGTACAGGAG
+
B?9::BCCCFCBBB?EC@CBCDC>?A
@KZPGG:00145:00376
CGTGTCTCTAGGCACAGGATTTTGTGTAG
+
CB@;<99@>>?=@@>>?=A>@@4?BB999
@KZPGG:00145:00380
CGTGTCTCTAGGCACAGGATTTTGTGTAG
+
;:>9444;999===??A?CCBC499><99
@KZPGG:00146:00351
TACTGAGCTACACACACAGAAAGATTGGT
+
B9=:=1119==ABDBA@@99909>>;B?B
@KZPGG:00146:00362
CGTGTCTCTAGGCACAGGATTTTGTGTAG
+
@C/11117994;9B?@?ACDED9CCB;<9
@KZPGG:00146:00375
CGTGTCTCTAGGCACAGGATTTTGTGTAG
+
AB>?;<<BCCC@CJCCCCBBAA6?@@99;
@KZPGG:00146:00389
AGCACTGTAGCTGTCACTAGTTACTTGT
+
;;CDCDCA@ACBCDCBBBCB@<?==8=>
@KZPGG:00147:00359
ACGAGTGCGTTCCCCATGTCGTAGGTACTC
+
@11//////7599929=AABC=<<=@AABC
@KZPGG:00147:00369
ATCAGACACGGACACAGCAGAACAC
+
B<;9899@996944499999969A9
@KZPGG:00147:00373
TACTGAGCTACACACACAGAAAGATTGGT
+
B88811/1<@>@ADA?>@9990998;>;>
@KZPGG:00147:00376
ACGAGTGCGTTCCCCATGTCGTAGGTACTC
+
C@:;99>>=85999/9BACCCBBB>79;;A
@KZPGG:00147:00382
CGTGTCTCTAGGCACAGGATTTTGTGTAG
+
CCBB;;;BB@@=@AAAB?AAFC:GCB;;<
@KZPGG:00147:00399
CGTGTCTCTAGGCACAGGATTTTGTGTAGA
+
BBB::;@BBBB?BCBBB?C@==2=?>8899
@KZPGG:00148:00357
AGCACTGTAGCTGTCACTATTACTTGT
+
@==<?211:889BDBBDBBB?CBB>A<
@KZPGG:00148:00369
TACTGAGCTACACACACAGAAAGATTGGT
+
B=::11//6999ACA?>B99909@?=A@C
@KZPGG:00148:00374
CGTGTCTCTAGGCACAGGATTTTGTGTAG
+
AB=9;99B>>@@BBBDE?BBHD:CBB;;;
@KZPGG:00148:00375
ACGAGTGCGTTCCCCATGTCGTAGGTACTC
+
B@@@@BC@@A=@==4?@@@BCDCCA@:><C
@KZPGG:00148:00395
CGTGTCTCTAGGCACAGGATTTTGTGTAG
+
CBA@;;;BB;<<<CBBD?CBCC9ABA;;;
@KZPGG:00148:00397
AGCACTGTAGCTGTCACTAGTTACTTGT
+
<<CCC@DECCCBBBBBBBCDC>@?B>BA
@KZPGG:00149:00366
TACTGAGCTACACACACAGAAAGATTGGT
+
C=::11//8:99BBDCCCBBB>BCC@C@C
@KZPGG:00149:00370
TACTGAGCTACACACACAGAAAGATTGGT
+
C?==:1//688==C@>?B99919984843
@KZPGG:00149:00375
ATATCGCGGGGGTATGGAAGACTCTATAG
+
;./1111;888/69442459?99443333
@KZPGG:00149:00381
CGTGTCTCTAGGCACAGGATTTTGTGTAG
+
BBA:<;;B@@A?BCABB?BBBC9BBB;;;
@KZPGG:00100:00412
TACTGAGCTACACACACAGAAAGATTGGT
+
BAAAAACCBBAABCA?@C988-9>>;?>@
@KZPGG:00100:00422
ACGAGTGCGTTCCCCATGTCGTGGGTACTC
+
BBBAAADCDE@ECB7A998899@A9><:;>
@KZPGG:00101:00441
ATCAGACACTCGGACACAGCAGAACACACAG
+
43344/6////8,//444;44448444484.
@KZPGG:00101:00445
TACTATACACACACAGAAAAGATTGGTGC
+
BBBBB@AACCCBC@;9873.8??;@@@CC
@KZPGG:00102:00410
AGCACTGTAGCTGTCACTAGTTACTTGT
+
@@ABA?ADDDEHBB@BBCCEB@C?@=?C
@KZPGG:00102:00413
ATCAGACACGGACACAGCAGAACACAC
+
B?BBBCDABCDDFCCCCDCA@=@C@@@
@KZPGG:00102:00419
CGTGTCTCTAGGCACAGGATTTTGTGTAG
+
BBBABCCCB@A>ADCCCACCCD:BB=;;;
@KZPGG:00102:00431
AGCACTGTAGCTGTCACTAGTTACTTGT
+
??BCCCCCACBBBBBBCCCAA@@BB?A@
@KZPGG:00102:00433
TACTGACGCTACACACA
+
42,,,,,,,44449444
@KZPGG:00103:00409
CGTGTCTCTAGGCACAGGATTTTGTGTAG
+
ACDCAAACCCCCEDCBB?9999/999>>>
@KZPGG:00103:00449
TACTGAGCTACACACACAGAAAGATTGGT
+
A?BBBCCCBBBEBBECBBBBB=BAB@B@B
@KZPGG:00104:00400
ACGCTCGACATGCCCAGGTACAGAAG
+
B@@>BB@AABBBBC=B@@AB@99<=@
@KZPGG:00105:00432
CGTGTCGTCTAGGCACAGGATTTTGTGTAG
+
49///////7:>299994::?@A7B999==
@KZPGG:00105:00441
ACGCTCGACATGCCCAGGTACAGAAG
+
<ACCCCCCDAA@AA<?A=>>>>>>59
@KZPGG:00106:00409
CGTGTCTCTAGGCACAGGATTTTGTGTAG
+
AAAAABDDBCC@BCBBCCBAAA6?@@==@
@KZPGG:00106:00432
AGCACTGTAGCTGTCACTAGTTACTTGT
+
?@BBBBBEFEDA@@BCCEDCCCCBB?BB
@KZPGG:00106:00447
ACGAGTGCGTTCCCCATGTCGTAGGTACTC
+
@@A@@BAA@@?@CC:D:::BBBBC@B<@@C
@KZPGG:00107:00405
CGTGTCTCTAGGCACAGGATTTTGTGTAG
+
@@AAABDDAAA?ACDDDAEBBB9ABB>??
@KZPGG:00108:00429
CGTGTCTCTAGGCACAGGATTTTGTGTAG
+
B@BBCCCCA@A@ECCCCACCCC:CBB@@B
@KZPGG:00108:00434
TACTGAGCTACACACACAGAAAGATTGGT
+
BBCCCFCBACCCCBCC<;;AA=BBB@C?A
@KZPGG:00109:00402
TACTGAGCTACACACATAGAAAGATTGGT
+
BBAABCCBBABCCC;;9A99919@A>B@B
@KZPGG:00109:00437
AGCACTGTAGTTGTCACTAGTTACTTGT
+
@@?9444494429:@B99999<999599
@KZPGG:00110:00409
CGTGTCTCTAGGCACAGGATTTTGTGTAG
+
BBB@BCCDBBB@ABBBCCA@==69?98;;
@KZPGG:00113:00412
AGCACTGTAGCTGTCACTAGTTACTTGT
+
?ABBHAABBBDB??>BBBBBB@ABB?B?
@KZPGG:00113:00414
TACTGAGCTACACACACAGAAAGATTGGT
+
@>>>AABAABBBAAA?@A988-9@><@@B
@KZPGG:00115:00409
CGTGTCTCTAGGCACAGGATTTTGTGTAG
+
ABB@BBCCBBB@BCCBC=::4:,4@?88;
@KZPGG:00115:00422
CGTGTCTCTAGGCACAGGATTTTGTGTAGGA
+
BBBBBDCCAAB@CCCCCA;::4,4@>99959
@KZPGG:00116:00408
TACTGAGCTACACACACAGAAAGATTGGT
+
BBAABBCDBBCC@@A?@C99909@?=B@@
@KZPGG:00117:00449
ACGCTCGACATGCCCAGTACAGGAG
+
@AABBBCEE<=<BB<ACC@ABA=@@
@KZPGG:00118:00404
TACTACAGAAAGATTGGTGCTGCG
+
A@@@>>;99914;;8?==A;<110
@KZPGG:00119:00416
AGCACTGTAGCTGTCACTAGTTACTTGT
+
A@CCC<@:AACDCCBABBBCC@CBB>BB
@KZPGG:00119:00420
ACGCTCGACATGCCCAGGTACAGGAG
+
BBBBBDCCCCCCCCABB?ABC@==>@
@KZPGG:00119:00434
ACGAGTGCGTCCCCATGTCGTAGGTACTC
+
BBBCCDCCCCCCC:C@@@@BA@A>A<>>C
@KZPGG:00120:00422
ATATCGCGAGGGTATGGAAGACTCTATA
+
C89<@CCCCCCACCCC>A>ACB?B;:7<
@KZPGG:00121:00406
ACGAGTGCGTTCCCCATGTCGTAGGTACTC
+
BBBBBBBBB@;===6@>BBBBBAB@>@AAC
@KZPGG:00121:00424
AGCACTGTAGCTGTCACTAGTTACTTGT
+
@@BCBBBCBBCCCCAAAAABD@DCB@B@
@KZPGG:00122:00400
AGCACTGTAGCTGTCACTAGTTACTTGT
+
;;DECCCAAACCBBBBBBBA?;===;@>
@KZPGG:00122:00411
AGCACTGTAGCTGTCACTAGTTACTTGT
+
CABA@@=9==:99?BA;==DD?BCC@BC
@KZPGG:00124:00420
ATATCGCGAGGGTATGGAAGCACTCTATAG
+
48999899999-4:9C?CB=;;;487<331
@KZPGG:00125:00414
ACGAGTGCGTTCCCCATGTCGTAGGTACTC
+
BBA@ABBABC@CCC9AABBBBC?B?A<<<C
@KZPGG:00125:00425
AGCACTGTAGCTGTCACTAGTTACTTGT
+
;;CCDCDBBBCBBB@ABBBDDEABB@BB
@KZPGG:00125:00426
ACGCTCGACATGCCCAGGTACAGGAG
+
C>??BBCCCCDCCC?BB@BBCCCCAA
@KZPGG:00126:00421
ATATCGCGAGGGTATGGAAGACTCTATAG
+
BB@@@AACCCD@BDBA@B?BBBBBACB@?
@KZPGG:00129:00421
ACGAGTGCGTTCCCCATGTCGTAGGTACTC
+
BA@A?B999;;9992944444443734444
@KZPGG:00131:00441
CGTGTCTCTAGGCACAGGATTTTGTGTAG
+
BBBABDCCAAB?BCDCCABAAA9?@@==@
@KZPGG:00132:00417
CGTGTCTCTAGGCACAGGATTTTGTGTAG
+
BBBBDCBCA@?=@CCCCCBBAB7?@?8;;
@KZPGG:00133:00402
ACGCTCGACATGCCCAGGTACAGAAG
+
BB?@?BCCAAACCECBE>BAD<<;AA
@KZPGG:00133:00424
TACTGAGCTACACACACAGAAAGATTGGTG
+
B???BBCBA?AAADEBAB911,1*((((((
@KZPGG:00133:00446
ACGAGTGCGTTCCCCATGTCGTAGGTACTC
+
@@>A@>99492444,444444444734449
@KZPGG:00134:00404
AGCACTGTAGCTGTCACTAGTTACTTGT
+
;;CCDCCAAACCCCCBBBDEC?BBC@BB
@KZPGG:00134:00411
ACGAGTGCGTTCCCCATGTCGTAGGTACTC
+
BB?BBBBBBC>BBB9BBCCCCCCCC@<=<C
@KZPGG:00134:00441
ACGAGTGCGTTCCCCATGTCGTAGGTACTC
+
BB@>>BBBBB@BCC:DBBABBDBB@A:<<D
@KZPGG:00136:00446
TACTGAGCTACACACACAGAAAGATTGGT
+
BBBBBBBBBBBCCCECCCBBB=@BA>A?B
@KZPGG:00137:00446
AGCACTGTAGCTGTCACTAGTTACTTGT
+
??BCCCDDBBBBBBBBBCCBC?ABB@BA
@KZPGG:00139:00403
TACTGAGCTACACACACAGAAAGATTGGT
+
BABBB@AABBBBBCCB@A99909@?<@=@
@KZPGG:00139:00416
AGCACTGTAGCTTGTCACTAGTTACTTGTG
+
BB@BBBDA??CB@BCCBBBBAA=@@@<>99
@KZPGG:00139:00437
TACTGAGCTACACACCACAGAAAGATTGGTGCT
+
A>>?>?>>44494442444:::6=99709657/
@KZPGG:00142:00400
ACGCTCGACATGCCCAGGTACAGGAG
+
A;;;<B@AACBBBB>CDBCKBDB<<<
@KZPGG:00142:00418
TACTGAGCTACACACACAGAAAGATTGGT
+
BBAACCCBA?ACCCCCBC<;;7;@@>B@B
@KZPGG:00142:00422
ACGAGTGCGTTCCCCATGTCGTAGGTACTC
+
@ABBBBBBBC?BBB8CACCCCCBB?>@AAC
@KZPGG:00142:00428
TACTGAGCTACACACACAGAAAGATTGGT
+
BBBBBBDBBBBABCA@>B9990998<?=>
@KZPGG:00143:00404
ACGAGTGCGTTCCCCATGTCGTAGGTACTC
+
CB<<;A@@996999/99BAACCCB=:<<CC
@KZPGG:00143:00405
AGCACTGTAGCTGTCACTAGTTACTTGT
+
<<BB@AAABBCCCDCDGCCBB9<<B>AA
@KZPGG:00143:00443
AGCACTGTAGCTGTCACTAGTTACTTGT
+
ABBCCCDEAABBCCCBBBECC@CCCACB
@KZPGG:00144:00415
CGTGTCTCTAGGCACAGGATTTTGTGTAG
+
CCA:;<ABABB?CBA@A=9999/9@@999
@KZPGG:00145:00400
CGTGTCTCTAGGCACAGGATTTTGTGTAG
+
A==9999@>>@=@CBCC?AABB7@AA999
@KZPGG:00145:00419
ACGCTCGACATGCCCAGGTACAGGAG
+
B:99?B@BAAA@AA<ACDBABBB;;<
@KZPGG:00145:00444
TACTGAGCTACACACACAGAAAGATTGGT
+
BABBBBBBBBBBBCDC@@@@@<@BB?B?B
@KZPGG:00146:00421
ACGCTCGACATGCCCAGGTACAGGAG
+
B9:<<CAADCCCCD@CB?BCBBB;<<
@KZPGG:00146:00446
AGCACTGTAGCTGTCACTAGTTACTTGT
+
AABABBACAAAACDDFCBBCC=A@B=AA
@KZPGG:00146:00449
ATCAGACACGGACACAGCAGAACACACA
+
>@;;<BACCC<<=<=<ABBBC?DB;980
@KZPGG:00147:00423
CGTGTCTCTAGGCACAGGATTTTGTGTAAGG
+
C<8-,,,2444>ABBBEBEDFD:>><<<-1-
@KZPGG:00148:00408
ACGCTCGACATGCCCAGGTACAGGAG
+
B;<<<BAAA@@@@@<@D@BABBB;<<
@KZPGG:00148:00434
CGTGTCTCTAGGCACAAGATTTTGTGTAG
+
CCC<<;?C9<<:<BCB?BA@@@4>?>99<
@KZPGG:00149:00410
ACGCTCGACATGCCCAGGTACAGGAG
+
A;;99>@ABA@AB@=AB7;3:99294
@KZPGG:00149:00431
AGCACTGTAGCTGTCACTAGTTACTTGT
+
@ABCDCCCBBCBBB@AABBCD@BBB@C@
@KZPGG:00149:00444
AGCACTGTAGCTTTCACTAGTTACTTGT
+
@ACBCCCCBBCBC>CDCCBAA=A@A>AA
@KZPGG:00100:00451
ACGAGTGCGTTCCCCATGTCGTAGGTACTC
+
B;;<EEEDCC?BA@4@999>@@9968999>
@KZPGG:00100:00475
ACGCTCGACATGCCCAGGTACAGGA
+
-,,,,//494448>0442439442/
@KZPGG:00100:00489
AGCACTGTAGCTGTCACTAGTTACTTGT
+
B;;6<11//666989@A>>AA699>599
@KZPGG:00100:00494
ACGAGTGCGTTCCCCATGTCGTAGGTACTC
+
BBBBBBCCEB?AA=7A4;;@@B@B?B=<<@
@KZPGG:00100:00495
TACTGAGCTACACACACAGAAAGATTGGT
+
BBDBACCDCGCCCCDCDB???===;><;@
@KZPGG:00101:00464
AGCACTGTAGCTGTCACTAGTTACTTGT
+
<<CBCAAACCDECCCCCBBCB@EBB@AB
@KZPGG:00101:00476
ATCAGACACGGACACAGCAGAACACAC
+
BB@BBCCCCC@CCCCA?A;;;=@AACC
@KZPGG:00101:00483
ACGCTCGACATGCCCAGGTACAGGAG
+
A@@ABBBDCAB99999B@CBAAA<=B
@KZPGG:00102:00480
CGTGTCTCTAGGCACAGGATTTTGTGTAG
+
BCCCCCCCFCEACCCBC@9444/9>>>>B
@KZPGG:00103:00481
ACGAGTGCGTTCCCCATGTCGTAGGTACTC
+
BBCCBCCCCB@CBA9@498=>@>?>B<;<@
@KZPGG:00104:00450
AGCACTGTAGCTGTCACTAGTTACTTGT
+
<<CDECDBBDCBBBBBBBBF@@AAB@BB
@KZPGG:00104:00475
AGCACTGTAGCTGTCACTAGTTACTTGT
+
<<CBBABBBBBBBBBBBBBBD@CBB?@@
@KZPGG:00105:00458
TACTGAGCTACACACACAGAAAGATTGGT
+
BBBCDCCBBBDCCAAABBBBC?BBA?A6;
@KZPGG:00105:00459
TACTGAGCTACACACACAGAAAGATTGGT
+
@@BDCCCGCCCCCCA@BCCCC=BBB@C?@
@KZPGG:00106:00456
TACTGAGCTACACACACAGAAAGATTGGT
+
@?@@AAAAAABBBAE@?;884-9@?=A?B
@KZPGG:00107:00465
ACGCTCGACATGCCCAGGTACAGGAG
+
BCBBABBDDBB?@@=ABABBBBB>?B
@KZPGG:00107:00489
AGCACTGTAGCTGTCACTAGTTACTTGT
+
BBBDCCCFCCCB;<<B@@AAA=@@A=;;
@KZPGG:00107:00491
AGCACTGTAGCTGTCACTATGTTACTTGT
+
444449944444444;44499:9444244
@KZPGG:00108:00454
ACGAGTGCGTTCCCCATGTCGTAGGTACTC
+
:<=DCBBDBBAB>>1?1111;:>>=@999@
@KZPGG:00108:00476
CGTGTCTCTAGGCACAGGATTTGTGTA
+
BCBABBB<99><999??=999144468
@KZPGG:00108:00481
ACGCTCGACATGCCCAGGTACAGGAG
+
=?A@@ABCC;=944-44247944284
@KZPGG:00108:00490
ACGCTCGACATGCCCAGGTACAGGAG
+
@ABDBAACI<=;B@>9969>>9969>
@KZPGG:00109:00455
ACGCTCGACATGCCCAGGTACAGGAG
+
BBBBCCCDEAAACB=;:49>@998;A
@KZPGG:00109:00460
CGTGTCTCTAGGCACAGGATTTTGTGTAG
+
BBBCCCCCBBC@BBCDD@:444-4?AABC
@KZPGG:00109:00493
CGTGTCTCTAGGCACAGGATTTTGTGTAG
+
BCCBCCCCDCC@CCC@C:9444/9>>AAA
@KZPGG:00111:00483
ACGAGTGCGTTCCCCATGTCGTAGGTACTC
+
BBBBBBBBBB@BBB:B;99BCCCC@C<>>A
@KZPGG:00111:00490
TACTGAGCTACACACACAGAAAGATTGGT
+
B@AABBCBB@@AACDD@@9996;BB@C@B
@KZPGG:00111:00497
ACGCTCGACATGCCCAGGTACAGGAG
+
@BBCCBBBB@@;;96;A?B:<<B?BC
@KZPGG:00111:00498
CGTGTCTCTAGGCACAGGATTTTTTGTGTAG
+
994499:::@A@>321>=111111(1<9889
@KZPGG:00112:00491
CGTGTCTCTAGGCACAGGATTTTGTGTAG
+
AAA@BBBBCBB@BBC@;:4444-9>>??B
@KZPGG:00114:00480
ACGCTCGACATGCCCAGGTACAGGAG
+
BBBCBBBDEBB@>=:@=<?@CBC?DC
@KZPGG:00115:00484
TACTGAGCTACACACACAGAAAGATTGGT
+
BBBBBBBA@ABBCCCD;9<CC;;;;7858
@KZPGG:00118:00475
ACGAGTGCGTTCCCCATGTCGTAGGTACTC
+
BAABAABBBB?CCB9B@?@EBDBBBA:<<C
@KZPGG:00118:00498
TACTGAGCTACACACACAGAAAGATTGGT
+
A@>>@@BBBBAB@@DB;;444-9@?<B?B
@KZPGG:00119:00466
AGCACTGTAGCTGTCACTAGTTACTTGT
+
<<CCCCDDAACBBAAAAB@FB@BBB>?B
@KZPGG:00119:00469
CGTGTCTCTAGGCACAGGATTTTGTGTAG
+
AA@@@BCDCBB@BCCCC@::::44?>=>>
@KZPGG:00119:00474
ACGAGTGCGTTCCCCATGTCGTAGGTACTC
+
@@?CBCCBBB@BCB9B>>??@CCC@A<<<C
@KZPGG:00119:00477
AGCACTGTAGCTGTCACTAGTTACTTGT
+
<<CCFCDCCDCBABBBBCCF@?@AA?A>
@KZPGG:00119:00480
ACGAGTGCGTTCCCCATGTCGTAGGTACTC
+
BBBBBBA@AA@ABC:C@??ABDCCAA:<<C
@KZPGG:00119:00490
AGCACTGTAGCTGTCATTAGTTACTTGT
+
99=8=BCA@BC;999AB;@@B:;<@<@@
@KZPGG:00121:00492
CGTGTCTCTAGGCACAGGATTTTTTTGTGTAG
+
BBCAABBCCCB@BBB;;:9444499&999999
@KZPGG:00121:00494
ACGCTCGACATGCCCAGGTACAGGAG
+
BBABBDDCC?@ADC@?@=?@>497;@
@KZPGG:00122:00456
ACGCTCGACATGCCCAGGTACAGGAG
+
BBBB::<CCBBBDBABB?BCDCC?BB
@KZPGG:00122:00466
AGCACTGTAGCTGTCACTAGTTACTTGT
+
<<BBBGDICCCCCCBBBCCFD@DCB@BB
@KZPGG:00122:00482
CGGTGTCTCTAGGCACAGGATTTTGTGTAGA
+
?AAC@@AA<==DCCCCBA?9999/9999984
@KZPGG:00122:00487
TACTGAGCTACACACACAGAAAGATTGGT
+
DDAAACCAA@BBCCBBBBCCC>C::6:48
@KZPGG:00123:00457
TACTGAGCTACACACACAGAAAGATTGGT
+
BFCCCDCCCBBBCECBBBCCC?BBC@C@A
@KZPGG:00123:00464
ATATCGCGAGGTATGGAAGCACTCTAGTA
+
484444////,/788,111==9986....
@KZPGG:00124:00450
TGATACGTCTCCTTCCTTAGCTTACTTCAGG
+
44438884///,/7877:99999:66,///,
@KZPGG:00124:00471
CGTGTCTCTAGGCACAGGATTTTGTGTAAG
+
AAAAACCCB@@=@BCCFACCDD:F==@@78
@KZPGG:00125:00489
AGCACTGTAGCTGTCACTAGTTACTTGT
+
A@A@:?==?=@@<=DCCCCCDBCB@=@@
@KZPGG:00126:00477
CGTGTCTCTAGGCACAGGATTTTGTGTAG
+
AAB=BCCCA@@=@B@?C?CCBC9BCC@@@
@KZPGG:00126:00480
AGCACTTGTCACTAGTTACTTGTGTGC
+
CCBB;;;=BBCCCBBB@CCBBCCCCCC
@KZPGG:00127:00456
ACGAGTGCGTCCCCCATGTCGTAGGTACTC
+
BBBB?BBA9;;CDB2ECDBBBCCB@>@ABB
@KZPGG:00127:00494
ATCAGACACGGACACAGCAGAACACACA
+
837994844494449;444449988433
@KZPGG:00128:00480
CGTGTCTCTAGGCACAGGATTTTGTGTAG
+
BBA=AACCCCB@BB??@=9994/9@@>@A
@KZPGG:00128:00485
TACTGAGCTACACACACAGAAAGATTGGT
+
BBAABBBB?@AAACBBAAB@B>BBC?B?B
@KZPGG:00129:00471
AGCACTGTAGCTGTCACTAGTTACTTGT
+
<<CCCDCCBBCBBAABBBBBB?CBB@BB
@KZPGG:00130:00464
AGCACTGTAGCTGTCACTAGTTACTTGT
+
<<CCDCBCBBA@BA@ABCBC@?@AB@BB
@KZPGG:00130:00482
AGCACTGTAGCTGTCACTAGTTACTTGT
+
@?BCCCCCBCCB>AABBBBCC@CBB@BB
@KZPGG:00131:00479
AGCACTGTAGCTGTCACTAGTTACTTGT
+
;;CCEDDCBBBBBBBBBBBC@@CBB>??
@KZPGG:00131:00489
TACTGAGCTACACACACAGAAAGATTGGT
+
BDCCCDCCAAGCDFFCCCCCC?CA@=@9;
@KZPGG:00131:00491
TACTGAGCTACACACACAGAAAGATTGGT
+
BA?=@AB@@A@@=?BDBA;998;CB@CCA
@KZPGG:00131:00492
CGTGTCTCTAGGCACAGGATTTTGTGTAG
+
AABBBCCBB@?=@A@:?=9999/9@@>@@
@KZPGG:00132:00454
AGCACTGTAGCTGTCACTAGTTACTTGT
+
@@CCCBCCBBCBBBBBBCCFC?CBCDCB
@KZPGG:00132:00455
TACTGAGCTACACACATAGAAAGATTGGT
+
B@BBBBBACCCCCCGEBICDC?BBBDC@D
@KZPGG:00133:00466
CGTGTCTCTAGGCCAGGATTTGTGTAGA
+
;9999941///,/,//7::>5668////
@KZPGG:00133:00478
ACGAGTGCGTTTCCCCCATTGTCTAGGTAC
+
9;B999994//+/888///,///4743.//
@KZPGG:00134:00481
ACGCTCGACATGCCCAGGTACAGGAG
+
BBAABBECCBB@@?=ABABDBBB=?@
@KZPGG:00134:00497
ACGAGTGCGTTCCCCATGTCGTAGGTACTC
+
BBBBBBBBBB@BCC:C::9BBBCC@C<<<B
@KZPGG:00135:00458
TCTCTATGCGCTCCACATGTCTAAGGT
+
@@AAAAA@BAB@@?@@AAAAABB>A>@
@KZPGG:00135:00474
CGTGTCTCTAGGCACAGGATTTTGTGTAG
+
BBBAABCBC@@=@C;;@>9999-9@@??A
@KZPGG:00136:00475
ACGCTCGACATGCCCAGGTACAGGAG
+
C@@AA@ACDCCBBB?BB?BCECC@BC
@KZPGG:00136:00490
AGCACTGTAGCTGTCACTAGTTACTTGT
+
:;BCCDDDABCBBAABBCDECCCBC@CC
@KZPGG:00136:00497
AGCACTGTAGCTGTCACTAGTTACTTGT
+
<<CCEC@ABBBBBBBBBBBCD@BBBABB
@KZPGG:00136:00498
TACTGAGCTACACACACAGAAAGATTGGTG
+
;9999>9>848/6///////85;4313131
@KZPGG:00137:00454
ACGAGTGCGTTCCCCATGTCGTAGGTACTC
+
CBAAABB=?C5944,9@@@@ADCC@AAAAC
@KZPGG:00137:00463
CGTGTCTCTAGGCACAGGATTTTGTGTAG
+
BBEBBDCCB??;@A@?@=9999/9@@99<
@KZPGG:00137:00469
TCTCTATGCGCTCCACATGTCTAAGGTA
+
@;9<B9<<AAA@B@CCAAAAACB@DCED
@KZPGG:00138:00460
TACTGAGCTACACACACAGAAAGATTGGT
+
AB@BBBDDBBBBBCB@@@99909B?;?=?
@KZPGG:00138:00466
ACGCTCGACATGCCCAGGTACAGGAG
+
B@A@CCCCDBBBDC?DB@CBAAA>A@
@KZPGG:00138:00472
CGTGTCTCTAGGCACAGGATTTTGTGTAG
+
BBBABBCCBBB@CCCB@?9999/9B@9<=
@KZPGG:00138:00473
TACTGAGCTACACACACAGAAAGATTGGT
+
BA??BBBBBBBBAACECC;;:9<DD@C@C
@KZPGG:00138:00482
ACGAGTGCGTTCCCCATGTCGTAGGTACTC
+
BB???BBBBB<>==6@ABBBCCCC@AAAAC
@KZPGG:00138:00490
ACGAGTGCGTTCCCCATGTCGTAGGTACTC
+
BC@@FCCCCC@CCC9D;;9?CCAC@AAAAB
@KZPGG:00140:00473
TGATACGTCTCCTTCCTTAGTTACTTCAG
+
AABBBBB??9969595<=@@B;<<C?BBA
@KZPGG:00141:00451
ACGAGTGCGTTCCCCATGTCGTAGGTACTC
+
BBA@@>99995999/49998?BAB?@AA@@
@KZPGG:00141:00463
AGCACTGTAGCTGTCACTAGTTACTTGT
+
<<CDCCDCCBCBBBABBBCCC@C@@=@C
@KZPGG:00141:00465
TACTGAGCTACACACACAGAAAGATTGGT
+
DCCCCBBBBDDCCCEFCCCCB?CBA?AAB
@KZPGG:00141:00471
TACTGAGCTACACACACAGAAAGATTGGT
+
BBECCBA@@BBABCDFDDCCD>ABCBD?D
@KZPGG:00141:00490
AGCACTGTAGCTGTCACTAGTTACTTGT
+
=@BBBDDCCCCBBBBCBBCC@@BBB@BB
@KZPGG:00142:00450
ACGAGTGCGTTCCCCATGTCGTAGGTACTC
+
CD@@ABB@??5999/9@@ABDCCC@BCCCC
@KZPGG:00142:00466
ACGCTCGACATGCCCAGGTACAGGAG
+
C@@@CCCFFCCA@A>AC@CDCCC?BB
@KZPGG:00142:00490
TACTGAGCTACACACACAGAAAGATTGGT
+
CBBBBBCCBCBBBBCCCCBBB?@@@@C@C
@KZPGG:00142:00499
CGTGTCTCTAGGCACAGGATTTTGTGTAG
+
CDB@A@AAA@A=AACCB?<;;;/9>>>>>
@KZPGG:00143:00461
AGCACTGTAGCTGTCACTAGTTACTTGT
+
==CCCDGGC@@@CCCCBCDEC?BBDACB
@KZPGG:00143:00493
AGCACTGTAGCTGTCACTAGTTACTTGT
+
<<CCCDDCBBC?BB?BBBBCBACCCACB
@KZPGG:00144:00492
ACGCTCGACATGCCCAGGTACAGGAG
+
BBBA99<AAAGBBB>BC@CCCFC@BB
@KZPGG:00146:00471
CGTGTCTCTAGGCACAGGATTTTGTGTAGA
+
DBCCCB>>99969?@@CAEECC9BBB<<;@
@KZPGG:00146:00472
ACGAGTGCGTTTCCCCATGTCGTAGGTACTC
+
C?@ACD;9<B@1999/9?@ACCCBBBADAAE
@KZPGG:00146:00489
TACTGAGCTACACACACAGAAAGATTGGT
+
CFBDBABBBBBCCCCBBCAA@>ADD@C@C
@KZPGG:00146:00497
TACTGAGCTACACACACAGAAAGATTGGT
+
AABCBBBBCCCCCCEDCCBBB=BBB@C@B
@KZPGG:00147:00458
TACTGAGCTACACACACAGAAAGATTGGT
+
CACCC?<;;AAAABCA@@@@@<@A><A>A
@KZPGG:00147:00462
TACTGAGCTACACACAGAAAGATTGGTGC
+
B???CBCBCCCCCBCB;;;9<CCCE@BBB
@KZPGG:00147:00479
TACTGAGCTACACACACAGAAAGATTGGT
+
AABBBBBBBBBCBCC@>:888-9@?>C@C
@KZPGG:00148:00462
CGTGTCTCTAGGCACAGGATTTTGTGTAG
+
B@9;;;A@AABABBB@CC9999/9@@99<
@KZPGG:00149:00466
TACTGAGCTACACACACAGAAAGATTGGT
+
BBBBCBBBBBBCCBDCCC;;;8;CC?C?C
@KZPGG:00149:00484
CGTGTCTCTAGGCACAGGATTTTGTGTAG
+
CB@<<<A@CAB@AAB@DD9999/9>>9<=
@KZPGG:00149:00486
CGTGTCTCTAGGCACAGGATTTTGTGTAG
+
CBB==<<9<@@=@CA@BC9999/9>A>?@
@KZPGG:00100:00525
CGTGTCTCTAGGCACAGGATTTTGTGTAG
+
FACCCCCCCDC@;;9::99999/9B@AA@
@KZPGG:00100:00526
CGTGTCTCTAGGCACAGGATTTTGTGTAG
+
??BBBCCCCBB?ADA?A=@===4@A@>>>
@KZPGG:00101:00509
CGTGTCTCTAGGCACAGGATTTTGTGTAG
+
@@BBBB@CBBB@BBDC;:4444-9A@>>A
@KZPGG:00101:00521
ACGCTCGACATGCCCAGGTACAGGAG
+
BBBBCABBAAA@==<@B?BCCCC@CC
@KZPGG:00101:00541
ACGAGTGCGTTCCCCATGTCGTAGGTACTC
+
BBBBBBB@A>5999-9>>@@AACB?B===B
@KZPGG:00102:00515
CGTGTCTCTAGGCACAGGATTTTGTGTAG
+
BBCCBBBBBCB?AB999=9999/999449
@KZPGG:00102:00540
CGTGTCTCTAGGCACAGGATTTTGTGTAA
+
?@CCCBBABACA?A@CA:9999/9>>995
@KZPGG:00103:00507
ACGCTCGACATGCCCAGGTACAGGAG
+
BBBBBBBCC==9998;C@BCBCB?BC
@KZPGG:00103:00541
CGTGTCTCTAGGCACAGGATTTTGTGTAG
+
444444444498=>?9969999/999///
@KZPGG:00104:00524
AGCACTGTAGCTGTCACTAGTTACTTGT
+
@@@A@CBAAABB<<<CBAA==;<BB=AA
@KZPGG:00104:00541
CGTGTCTCTAGGCACAGGATTTTTTTTGTGTAG
+
BBEBDCCBAAB@??@BCACCCECBBB$<;999;
@KZPGG:00105:00516
ACGCTCGACATGCCCAGGTACAGGAG
+
@@?BB<;<B@>>>@:@A=?@@99599
@KZPGG:00105:00525
ACGAGTGCGTTCCCCATGTCGTAGGTACTC
+
BBABBCCBCC=@@=6@;;;BFECC@B><<C
@KZPGG:00105:00526
CGTGTCTCTAGGCACAGGATTTTTTTTTTTTTTGTGTAGA
+
AACAABCCEBA@AC@7771111111111////"///////
@KZPGG:00105:00549
ACGCTCGACATGCCCAGTACAGGA
+
<;:DB<<=AA@;;A,111:19928
@KZPGG:00106:00517
CGTGTCTCTAGGCACAGGATTTTGTGTAG
+
BCCCBCCAAAC@BCC?;89999/9>>@@A
@KZPGG:00107:00503
AGCACTGTAGCTGTCAATAGTTACTTGT
+
<=CCBCCCCCBA??BB@BBBC@BAA@BB
@KZPGG:00107:00512
ACGAGTGCGTTCCCCATGTCGTAGGTACTC
+
CCBBDFGBCBCBAA7A;;;@BC@@>AAAAA
@KZPGG:00108:00503
CGTGTCTCTAGGCACAGGATTTTTTGTGTAG
+
AAAAABCCCBB@ABA::9999999*9??999
@KZPGG:00108:00532
ACGAGTGCGTTCCCCATGTCGTAGGTACTC
+
BBBCCCBBA@5999/9999>@@@A>A<<<B
@KZPGG:00108:00544
TGATACGTCTCCTTCCTTAGTTACTTCA
+
A;93=884889595959@;;9>A;;7;A
@KZPGG:00110:00523
ACGAGTGCGTTCCCCATGTCGTAGGTACTC
+
B<<<CB@>8>5999/444444444234449
@KZPGG:00110:00535
AGCACTGTAGCTGTCACTAGTTACTTGT
+
<<BBAECDBABBBEBCCBDED?A?B8;<
@KZPGG:00111:00505
CGTGTCTCTAGGCACAGGATTTTGTGTAG
+
BCCBBDAAA@A=@B@@A?9999/9??>>@
@KZPGG:00111:00508
CGTGTCTCTAGGCACAGGATTTTTTTTCGTGTAG
+
BBBBBBCCDA>?@@CCEB:4449999$99;;=>>
@KZPGG:00111:00548
CGTGTCTCTAGGCACAGGATTTTGTGTAG
+
;<CHCBBBCECBCB=9?=9999/999<<>
@KZPGG:00112:00511
CGTGTCTCTAGGCACAGGATTTTTTGTGTAG
+
BBBABDCBB@@=?A>;A>999999*9@@>@B
@KZPGG:00112:00512
AGCACTGTAGCTGTCACTAGTTACTTGT
+
<<AB@BCCA??@@@BBBBCDC?A@C:;>
@KZPGG:00112:00529
TAGTATCAGCCTCGCCATGACGAAGGTATTCC
+
@@B;9<A@99589995;>>?>2111;><<:B5
@KZPGG:00112:00534
AGCACTGTAGCTGTCACTAGTTACTTGT
+
@@ACC@AABBBCBBBBBDBDAE?997;9
@KZPGG:00112:00538
TACTGAGCTACCACACAGAAAGATTGGTGC
+
AAAAABCBB998;B@;@;;;7<CCCC?CCC
@KZPGG:00113:00541
CGTGTCTCTAGGCACAGGATTTGTGTA
+
944994:=A9469=>>?69991444//
@KZPGG:00113:00546
ACGAGTGCGTTCCCCATGTCGTAGGTACTC
+
AABCCCCBBA6444,999;@AACC@C>?>C
@KZPGG:00114:00506
ACGCTCGACATGCCCAGGTACAGGAG
+
?BBB<;<BF@>;;;99@=@?A;<:;C
@KZPGG:00114:00517
TACTGAGCTACACACACAGAAAGATTGGT
+
DCBBA>AAAB@B@ADCBA9996;@@@C@@
@KZPGG:00114:00543
ACGCTCGACATGGCCCAGGTACAGGAG
+
BBBBBCCCCB==89989B>@9B997;;
@KZPGG:00115:00547
AGCACTGTAGCTGTCACTAGTTACTTGTG
+
4444449B@9>>4499==;BD><99@B@?
@KZPGG:00116:00545
ATCAGACACGGACACAGCAGAACACAC
+
BBA?=?499959B@A9<111<:11--,
@KZPGG:00117:00506
CGTGTCTCTAGGCACAGGATTTTGTGTAG
+
BBDDCCBABDG@CCCCCD9994-9>>>99
@KZPGG:00117:00548
ACGAGTGCGTTCCCCATGTCGTAGGTACTC
+
99<CCCA@>>5999/9999?@A>A=?EADB
@KZPGG:00118:00501
AGCACTGTATCTGTCACTAGTTACTTGT
+
BBBBCDEFDDCECDDCCCCCEACCC@CC
@KZPGG:00118:00502
CGTGTCTCTAGGCACAGGATTTTGTGTAG
+
AABCCBCBBBB?AAFFB?;:::-4@?>AB
@KZPGG:00119:00515
TACTGAGCTACACAGCACAGAAAGATTGG
+
6/448////860,///666788+433131
@KZPGG:00119:00530
CGTGTCTCTAGGCACAGGATTTTGTGTA
+
@@@AAAAEBCEB==9>B=9999/999//
@KZPGG:00119:00532
CGTGTCTCTAGGCACAGGATTTTGTGTAG
+
GCBCCA<;<BB?AA@BDC9999/9==99;
@KZPGG:00119:00538
TACTGAGCTACACACACAGAAAGATTGGT
+
BBBBBBBBBBBDCBDCBA???<@BB@B@C
@KZPGG:00120:00523
TACTGAGCTACACACACAGAAAGATTGGT
+
BBBBBBAA@BBBBCFD@=9996;AB@D@B
@KZPGG:00121:00506
AGCACTGTAGCTGTCACTAGTTACTTGT
+
<>CDCCDCBBA@BBBBAAABB@ABB@BB
@KZPGG:00121:00537
ACGAGTGCGTTCCCCATGTCGTAGGTACTC
+
BBBBBBCBBB=@@@6@4;;@A@AB@BAAAB
@KZPGG:00121:00545
TGATACGTCTCCTTCCTTAGTTACTTCA
+
B@B<BBBCB??=?@A@C@BBB?BBB@BC
@KZPGG:00122:00515
TACTGAGCTACACACACAGAAAGATTGGT
+
BBBBBBAAAAAAACECBA9998;CC@C@B
@KZPGG:00122:00543
CGTGTCTCTAGGCACAGGATTTTTTGTGTAG
+
AAA@@BDCCCC@BBB?A=?99==>,?AA@BA
@KZPGG:00123:00516
TACTGAGCTACACACACAGAAAGATTGGT
+
BCCBDCCCBDCAAAFCCCBCDAAA@@D@B
@KZPGG:00123:00530
TACTGACGCTACACACAA
+
>>>>=1///,,,,,///,
@KZPGG:00124:00504
ACGCTCGACATGCCCAGGTACAGGAG
+
BBBBCBCCCAA@@@<@@>@CE@@>AB
@KZPGG:00124:00528
CGTGTCTCTAGGCACAGGATTTTGTGTAG
+
CCCBBBCDECC@BBB?@=9999/9CC@@B
@KZPGG:00124:00530
TACTGAGCTACACACACAGAAAGATTGGT
+
CAA@B<;<@ACCDFFCD@;99099?;>;8
@KZPGG:00125:00506
ACGAGTGCGTTCCCCATGTCGTAGGTACTC
+
BBBBBBBABB7944,9==@BBBCC@CAAAC
@KZPGG:00125:00511
AGCACTGTAGCTGTCACTAGTTACTTGT
+
=@@<:FDCCCCBBCCCBDCCD@DBB=??
@KZPGG:00125:00520
CGTGTCTCTAGGCACAGGATTTGTGT
+
AAABBCCCCCD>AAC@AC99909AB9
@KZPGG:00125:00523
TACTGAGCTACACACACAGAAAGATTGGT
+
BBB??@A@AAB<<<ABA?>>@<@=>>B=@
@KZPGG:00125:00539
ACGAGTGCGTTCCCCATGTCGTAGGTACTC
+
BB?A?BBBB@6944,949;BDCCN@C<<>C
@KZPGG:00126:00502
AGCACTGTAGCTGTCACTAGTTACTTGT
+
<=BBACEFCAAABBBBBBCCD@CBB@EB
@KZPGG:00126:00526
ACGAGTGCGTTCCCCATGTCGTAGGTACTC
+
BBBBBA;;9@;>>?4?<<<BCGCCBBDCDA
@KZPGG:00126:00539
CGTGTCTCTAGGCACAGGATTTTGTGTAG
+
?@BCBCBCDCD@@@DCEAEBBB9ABC;;<
@KZPGG:00127:00521
ATCAGACACGGACACAGCAAGAACACAC
+
CAACA@999=294999444244999?BB
@KZPGG:00129:00516
CGTGTCTCTAAGGCACAGGATTTTGTGTAG
+
BABAABCC??=A=@@@;A>9999/9@@99<
@KZPGG:00130:00510
TACTGAGCTACACACACAGAAAGATTGGT
+
BBBBBBBBABBBBCCDCCAA?=ACE@C@C
@KZPGG:00130:00512
ATCAGACACGGACACAGTCAGAACACAC
+
8884444444899;:4;9999@594444
@KZPGG:00130:00541
AGCACTGTAGCTGTCACTAGTTACTTGT
+
<@BDBCDDBBBABBB??BBCD@BBB>?@
@KZPGG:00131:00508
CGTGTCTCTAGGCACAGGATTTTGTGTAG
+
BBBAABCBBAAAAB;;;:9999-9@@>@A
@KZPGG:00131:00536
CGTGTCTCTAGGCACAGGATTTTGTGTAG
+
@@B@BBCBDBB@BBCDCB;:::,4;;>@B
@KZPGG:00131:00541
CGTGTCTCTAGGCACAGGATTTTGTGTAG
+
BBCBBCCBCAA>@B>ABBCCCD:CCC;;;
@KZPGG:00132:00531
ACGAGTGCGTTCCCCATGTCGTAGGTACTC
+
AAB?@BB?9;2444,9@@ACCCCDA@@AAC
@KZPGG:00132:00532
AGCACTGTAGCTGTCACTAGTTACTTGT
+
<<BCCCECE@@ABBABBBCCB?AAA<A>
@KZPGG:00132:00535
CGTGTCTCTAGGCACAGGATTTTGTGTAG
+
@@B>ABCCC@@=>B>?@=;;;;-9@A@@@
@KZPGG:00133:00503
CGTGTCTCTAGGCACAGGATTTTGTGTAG
+
BBCBBC@@@AB?BBCCCDA@@@6@BA=@@
@KZPGG:00133:00509
CGTGTCTCTAGGCACAGGATTTTTTTTTTTGTGTAAGGC
+
AABBBDBCC;;6;A@??=?>>?>>?>?=9"444442424
@KZPGG:00133:00510
CGTGTCTCTAGGCACAGGATTTTGTGTAG
+
BBBAAACDDBB?BBFDF@A???6=@@==B
@KZPGG:00133:00549
CGTGTCTCTAGGCCAGATTGGATTTGTGAGA
+
BBBBBCCB:::2451</,*,*,,,*,,,,//
@KZPGG:00134:00508
ATCAGACACGGACACAGCAGAACACAC
+
BB>?A@?@;;8<>@BB<=<CC?CCBBB
@KZPGG:00134:00533
CGTGTCTCTAGGCACAGGATTTTGTGTAGA
+
CCCCCC@?C@A=@BCCEBEEEC9CBB@@@@
@KZPGG:00135:00505
CGTGTCTCTACGGCACAGGATTTTGTGTAGAG
+
99;>>?<<;9BA?BEAA=:9?>>4@9944444
@KZPGG:00135:00506
TACTGAGCTACACACACAGAAAGATTGGT
+
BBBBBBABBCCCCCCA@@A@@<@CC@C@C
@KZPGG:00135:00526
ACGCTCGACATGCCCAGGTACAGGAG
+
<<=BBBBCDECCBC?<<9;BBAC@CC
@KZPGG:00135:00537
ACGCTCGACATGCCCAGGTACAGGAG
+
A<9<AAADGBBBBB=BDABABCB;;;
@KZPGG:00136:00505
TAGTATCAGCCTCGCCATGACGAAGGTATTCC
+
BBCA@9:9496.1/1,/8:4449542444242
@KZPGG:00136:00523
ATCAGACACGGACACAGCAGAACACACA
+
988984=88924=@BAE@BBC@CCBBAB
@KZPGG:00137:00529
TACTGAGCTACACACACAGAAAGATTGGT
+
BBBBB@BACCBBA?CDCCBBB?BCC@C@C
@KZPGG:00137:00548
AGCACTGTAGCTGGTCACTAGTTACTTGT
+
AA@@>CA9667/1,///44444@@;@?94
@KZPGG:00138:00507
TGTGTCTCTAGGCACAGGATTTTGTGTAG
+
BBBBBCECB@@>?D@;;:9444-9@@@AB
@KZPGG:00138:00542
TACTGAGCTACACACACAGAAAGATTGGT
+
ABBBB?B?B@AAAAEEA@994-9>>>B@C
@KZPGG:00138:00549
CGTGTCTCTAGGCACAGGATTTTGTGTAG
+
CBBBBBBABBB?BBCBFD9;;;/9DA@@B
@KZPGG:00141:00504
ACGAGTGCGTTCCCCATGTCGTAGGTACTC
+
>>984=884;299;4;@B@?>CCC@ABBBA
@KZPGG:00141:00511
CGTGTCTCTAGGCACAGGATTTTTTGTAGA
+
CCEBDCCB??A=@@BBB?C@@@@@,AAABE
@KZPGG:00141:00515
TAGTATCAGCCTCCGCCATGACGAAGGTATTCC
+
49>994944423494429>8>C99542444242
@KZPGG:00141:00520
AGCACTGTAGCTGTCACTAGTTACTTGT
+
//788=CAAAA@CCFBAADFEACDDBBB
@KZPGG:00141:00531
AGCACTGTAGCTGTCACTAGTTACTTGT
+
<<BCBDDCBBABCBBBBCCFC@CCC@BC
@KZPGG:00143:00541
ACGCTCGACATGCCCAGGTACAGGAG
+
CBBBBBCBA@?;;;7;B@CCBCC=@@
@KZPGG:00144:00508
ACGAGTGCGTTCCCCCATGTCGTAGGTACTC
+
BBBBB;999?59999+4:;9;<CCC<@AABA
@KZPGG:00144:00538
ACGAGTGCGTTCCCCATGTCGTAGGTACTC
+
BBAA?BB?:;2444,9@BABCCCC@ABBBC
@KZPGG:00144:00546
CGTGTCTCTAGGCACAGGATTTGTGTAGTAG
+
4;9;9@@@:?@599@94244904///////8
@KZPGG:00146:00548
TACTGAGCTACACACACAGAAAGATTGGT
+
BBBBB?@@BBCBBBDCBBBBB?BCC@C@C
@KZPGG:00146:00549
TACTGAGCTACACACACAGAAAGATTGGTG
+
B@@@B@<;;AA;<=CC@A99909>>>CBB@
@KZPGG:00148:00516
AGCACTGTAGCTGTCACTAGTTACTTG
+
;;A??CEFC<<<CBBBCCBCB?B@A=A
@KZPGG:00149:00506
ACGCTCGACATGCCCAGGTACAGGAAG
+
B@@@??AAAABBBB@DEB@@=--+-+,
@KZPGG:00149:00511
TACTGAGCTACACACACAGAAAGATTG
+
CCBB??@@@>>>999=9==BB@ACDAB
@KZPGG:00149:00516
TACTGAGCTACGACACACGATGAAGATGGTGC
+
84//////68444499994444:56///,///
@KZPGG:00100:00559
ACGAGTGCGTTCCCCATGTCGTAGGTACTC
+
BBBCBBCECB8994,9998;@@??>?9<9>
@KZPGG:00100:00589
CGTGTCTCTAGGCACAGGATTTTGTGT
+
ABBAACGAAACA@;;;@;9999/999:
@KZPGG:00100:00593
ACGCTCGACATGCCCAGGTACAGGAG
+
?@CCC9<<A?@@BB?@?=>>@99699
@KZPGG:00101:00553
TACTGAGCTCCACACACAG
+
99@8>AB<94:444//,,,
@KZPGG:00101:00563
ACGAGTGCGTTCCCCCATGTCGTAGGTATC
+
?ABBCCB==829999-999994449;<==8
@KZPGG:00102:00570
ACGAGTGCGTTCCCCATGTCGTAGGTATC
+
@AFCCCCCB;2444,99999>>?@=@<94
@KZPGG:00103:00563
TACTGAGCTTCACACACAGAAAGATTGGT
+
BBE>=>B;85<BCBABB@999088<<><>
@KZPGG:00103:00568
AGCACTGTAGCTGTCACTAGTTACTTGT
+
@@BCECDCDDCBBBCBBBBCDACBB999
@KZPGG:00104:00550
TACTGAGCTACACACACAGAAAGATTGGT
+
BABBBBFBBCCCCBDEGEBDB?BCC@C?B
@KZPGG:00104:00575
CGTGTCTCTAGGCACAGGATTTTTTTTTTTTTTTTGTGTAG
+
BCCBBABBBBA@BAA>CDC>>DEBCDC>;;;888"///778
@KZPGG:00104:00579
AGCACTGTAGCTGTCACTAGTTACTTGT
+
@ACBCCCCBBBBBBBBBBBCDBDBB999
@KZPGG:00104:00584
TACTGAGCTACACACACAGAAATGATTGG
+
4944444444444?4//6///+//1.,37
@KZPGG:00105:00571
CGTGTCTCTAGGCACAGGATTTTGTGTAG
+
BBBBBBCBBCBAB?=9?;9994/9?>;<>
@KZPGG:00107:00571
CGTGTCTCTAGGCACAGGATTTTTTTT
+
BBBBCCCCCBB@AE::;:444499999
@KZPGG:00108:00564
ATATCGCGAGGGTATGGAAGACTCTA
+
CC?@@CBCCCD?A;<<8<;<GCBBBB
@KZPGG:00108:00578
ACGAGTGCGTTCCCCATGTCGTAGGTACTC
+
CDDCDCCBCB=@@=4?99;@AA??>A9999
@KZPGG:00109:00579
ACGAGTGCGTTCCCCATGTCGTAGGA
+
1444444444249929///////433
@KZPGG:00111:00559
ACGCTCGACATGCCCAGGTACAGGAG
+
BBABBBBCDDC@@@=@BBCCCBB?BB
@KZPGG:00111:00560
CGTGTCTCTAGGCACAGGATTTTGTGTAG
+
DDCAAACCD=?>@EDCDDAA@@4>>>>>@
@KZPGG:00111:00563
ATCAGACACGGACACAGCAGAACACAC
+
BBBBBBBBBBAAACCCBBB@?=@B@BC
@KZPGG:00111:00597
TACTGAGCTACACACACAGAAAGATTGGT
+
BBBBBBCB@BBBCCFC;:444-9>>>B?B
@KZPGG:00112:00564
CGTGTCTCTAGGCCAGGATTTTTTTGTGTAAAGGC
+
AAB?@@DCCCC?D@CC@BAAABCC(<999991969
@KZPGG:00113:00556
AGCACTGTAGCTGTCACTAGTTACTTGT
+
<<CBCCDCBBCBAAABABBCD?AAB@BB
@KZPGG:00113:00568
AGCACTGTAGCTCGTCACTAGTTACTTGT
+
444444494//////////9995111-//
@KZPGG:00113:00581
TACTGAGCTACACACACAGAAAGATTGGT
+
CCCCCBCBBBBCDCEDBB?AA=??>>@?B
@KZPGG:00114:00552
CGTGTCTCTAGGCACAGGATTTTGTGTAG
+
AAA=?ADDD:::;B@;@=9994/9@@>>@
@KZPGG:00114:00558
AGCACTGTAGCTGTCACTAGTTACTTGT
+
@@BCCCCCCBCBBBBBBBCCD@BBB=??
@KZPGG:00114:00563
TACTGAGCTACACACACAGAAAGATTGGT
+
B@>>ABB@AABBBCCCBB9998:CD@B@B
@KZPGG:00114:00599
CGTGTCTCTAGGCACAGGATTTTGTGTAG
+
BBBBBBDCCBB?BCCCCBA??=6===AAB
@KZPGG:00115:00550
TACTGAGCTACACACACAGAAAGATTGGT
+
???@BBBBB@?@CCCCCCCCABBBB@B>A
@KZPGG:00115:00556
CGTGTCTCTAGGGCACAGGATTTGTGTAG
+
A@ABB>???9990494::949904;9444
@KZPGG:00115:00564
CGTGTCTCTAGGCACAGGATTTGTGTAG
+
@BBAAACCDCB??BCAC@944-9>>>AA
@KZPGG:00115:00587
CGTGTCTCTAGGCACAGGATTTTGTGTAG
+
BBB?@DCCBDC@CBDCC@:::4-4@?=@@
@KZPGG:00115:00588
CGTGTCTCTAGGCACAGGATTTTGTGTAG
+
BBBBBBCCECC?BBCCEBCCCC:DCBCCC
@KZPGG:00116:00572
CGTGTCTCTAGGCACAGGATTTTGTGTAG
+
BBBBCBCBBAB@BACCF@::::-9@@>@@
@KZPGG:00118:00555
CGTGTCTCTAGGCACAGGATTTTGTGTAG
+
AABBBCBAA;;8;A@@@=9999/9@@@@A
@KZPGG:00118:00588
AGCACTGTAGCTGTCACTAGTTACTTGT
+
BABBDBBCCCDBAAABCBDECE?==6;;
@KZPGG:00119:00559
ACGAGTGCGTTCCCCATGTCGTAGGTACTC
+
CCCCCC<<<CAHCC9<999>944?994444
@KZPGG:00119:00572
ACGAGTGCGTTCCCCATGTCGTAGGTACTC
+
BBAABBCB;;2444,9>>>ACCCD@C<?<C
@KZPGG:00119:00581
CGTGTCTCTAGGCACAGGATTTTGTGTAG
+
BBB?@@CCCDC@BBCCF:4444-9>>??A
@KZPGG:00119:00595
ATCAGACACGGACACAGCAGAACACAC
+
CBCCBDBC@@>@AEEDDBCCC@BBBAC
@KZPGG:00120:00598
AGCACTGTAGCTGTCAACTAGTTACTTGT
+
9@>994@@>4449977,///175==@<=9
@KZPGG:00121:00558
ACGAGTGCGTTCCCCATGTCGTAGGTACTC
+
AABBBA>>@C@CCC:C;9;BBB@C@C<<<C
@KZPGG:00121:00579
AGCACTGTAGCTGTCACTAGTTAATTGT
+
BABCECDBBCCBBCCCBDCCC@C@D:::
@KZPGG:00121:00587
CGTGTCTCTAGGCACAGGATTTTGTGTAG
+
BBCBBCCCC@@@@CCDDAA?==49AA=@@
@KZPGG:00123:00580
ACGCTCGACATGCCCAGGTACAGGAG
+
BB@@@BCCCBBBCH@;:79>>>@=@C
@KZPGG:00124:00555
ACGCTCGACATGCCCAGGTACAGGAG
+
BBBBBBCCCBBBCC@BBDAABAA?BB
@KZPGG:00124:00563
AGCACTGTAGCTGTCACTAGTTACTTGT
+
<<CCDAGCCCCCABACDCCCC@CBB>AA
@KZPGG:00124:00582
TACTGAGCTACACACACAGAAAGATTGGT
+
B@AABBBBBBBCBCCDBCBBB>BBC@B@C
@KZPGG:00124:00583
AGCACTGTAGCTGTCACTAGTTACTTGT
+
<<CCCCDCBBBAAAABBBBCB@BBB>BB
@KZPGG:00124:00593
CGTGTCTCTAGGCACAGGATTTTGTGTAAG
+
BBB@@@CCCDC@CCDCDB;:::,,7770)*
@KZPGG:00125:00561
CGTGTCTCTAGGCACAGGATTTTTTTTTTGTGTAG
+
BBBBBCCBB;::9D@@C@9949999999"99989=
@KZPGG:00125:00578
ACGCTCGACATGCCCAGGTACAGGAG
+
B@@@BCBCCBBCCB>BB?AABAA?EB
@KZPGG:00125:00597
ACGAGTGCGTCCCATGCTCGTAGTACGTC
+
>>8944444444-4;;4444444444444
@KZPGG:00126:00571
TCTCTATGCGCTCCACATGTCTAAGGT
+
B@@AA@ABBCDCC?BAA@CBBBBABAA
@KZPGG:00126:00580
CGTGTCTCTAGGCACAGGATTTTGTGTAGA
+
CCCCCDCCAAAIDCCCFEA@@@4>?>9999
@KZPGG:00126:00586
CGTGTCTCTAGGCACAGGATTTGTGTAG
+
B@@AABCAAAB:=>>>?D99919@>994
@KZPGG:00126:00595
TAGTATCAGCCTCGACGAAGGTATTCCA
+
BAB<=99?B><>@9994>9:<///,/,/
@KZPGG:00127:00553
AGCACTGTAGCTGTCACTAGTTACTTGT
+
=@CDCCCCCCCBBAAACCCCC?ABCBBB
@KZPGG:00127:00555
TACTGAGCTACACACACAGAAAGGATTGGT
+
BCBBBBBBBBBBCAAABACCC@C@BA?BBA
@KZPGG:00127:00564
TCTCTATGCGCTCCACATGTCTAAGGT
+
<<AACCCCDCC?@>?BBCBB@AABE@C
@KZPGG:00127:00569
CGTGTCTCTAGGCACAGGATTTTGTGTAG
+
BBB=BCCB@;;7;@BBCADDEE9BBA;<<
@KZPGG:00127:00580
ACGAGTGCGTTCCCCATGTCGTAGGTACTC
+
BBAAAABBBA6994,9?A@BCCCC@A@AAC
@KZPGG:00129:00569
TACTGAGCTACACACACAGAAAGATTGGT
+
BAAABBCBB@AAAADDBBBBB?BBC@B?A
@KZPGG:00129:00595
TACTGAGCTACACACACAGAAAGATTGGT
+
BBBBBBBBABCCCDECCCCCB?BCC@C@C
@KZPGG:00130:00578
CGTGTCTCTAGGCACAGGATTTTTTTTGTGTAG
+
AAA>ABCCB@@=?B@;;A94449999$999>@@
@KZPGG:00130:00582
TACTGAGCTACACACACAGAAAGATTGGT
+
BBABBABBBBBBBCCCBCAAA=ABB@B@B
@KZPGG:00130:00591
ACGCTCGACATGCCCAGGTACAGGAG
+
BBABBDCCC;<<GEC@@=@BA@@=@B
@KZPGG:00131:00568
TACTGAGCTACACACACAGAAAGATTGGT
+
BABBBBBBB@@B@CBDCC@??=@DE@C@B
@KZPGG:00131:00587
ACGCTCGACATGCCCAGGTACAGGAG
+
BBBBCDCCECECCD>CA@BBFBB?AB
@KZPGG:00131:00594
ACGAGTGCGTTCCCCATGTCGTAGGTACTC
+
BBBBBBBCBB899919?=@=BBBC@BAAAB
@KZPGG:00132:00559
AGCACTGTAGCTGTCACTAGTTACTTGT
+
<<CDCCDEDAA@BAB<==CDEBCDDCEH
@KZPGG:00132:00598
TACTGAGCTACACACACAGAAAGATTGGT
+
AAAAA@CA@BBBBBBCCCCCB>BBB@B@B
@KZPGG:00133:00588
ACGAGTGCGTTCCCCATGTCGTAGGTACTC
+
@@B<<<AAAB@CBC7><99@=889;7::?=
@KZPGG:00133:00595
ATCAGACACGGACACAGCAGAACACAC
+
BBAABBBBCC?CCCECCDBBB@BA@AA
@KZPGG:00134:00552
TACTGAGCTACACACACAGAAAGATTGGT
+
BB@@A@@BBABB@@CDCDA??<@CE@C@B
@KZPGG:00134:00564
TACTGAGCTACACACACAGAAAGATTGGT
+
BBBBB?A@BBAAABAAACDDCACEGCB@B
@KZPGG:00134:00565
CGTGTCTCTAGGCACAGGATTTTGTGTAG
+
BBBABCCCCAA?ACBCCADCCC9BBB88;
@KZPGG:00135:00561
AGCACTGTAGCTGTCACTAGTTACTTGT
+
99===CEDBBB;;899?>944248888=
@KZPGG:00135:00571
TACTGAGCTACACACACAGAAAGATTGGT
+
A?@@BBBCBBCBCCCCAA@@@<@BB?B@C
@KZPGG:00135:00580
AGCACTGTAGCTGTCAACTAGTTACTTGT
+
<<BBCCDDCBBBBBBB@CCCEA?ABB>@@
@KZPGG:00136:00550
AGCACTGTAGCAGTCACTAGTTACTTGT
+
@AABBBBAABCDCCCCCCBBB>BCEBCB
@KZPGG:00136:00573
ATATCGCGAGGGTATGGAAGACTCTATAG
+
B??@@;;;ABB?CDDCAE?BBB??>?<=<
@KZPGG:00136:00577
ACGCTCGACATGCCCAGGTACAGGAG
+
BBBBDCBBBCBBBB=BC@CCCDD@BB
@KZPGG:00136:00589
ACGCTCGACATGCCCAGGTACAGGAG
+
BBBAACCCCCBAAA?AB@BBCAB@BD
@KZPGG:00137:00559
AGCACTGTAGCTGTCACTAGTTACTTGT
+
<<CCCCDDABC?BBABBCCCC?AAB@BC
@KZPGG:00138:00572
ACGAGTGCGTTCCCCATGTCGTAGGTACTC
+
BBAABBBABA====6@BABBCCCC@A@AAC
@KZPGG:00140:00569
TACTGAGCTACACACACAGAAAGATTGGT
+
CCCCCCCEBDCCCCGCCCAA@<@CC?B?B
@KZPGG:00140:00587
CGTGTCTCTAGGCACAGGATTTTGTGTAG
+
CCCAAAAAA<<8<BBBEBDDEE:CA@>>>
@KZPGG:00141:00553
ACGCTCGACATGCCCCAGGTACAGGAG
+
B@?@BHCCCBBBCDC:CA@B9@897;;
@KZPGG:00142:00572
CGTGTCTCTAGGCACAGGATTTTGTGTAGA
+
CDDBBBBB<;<?BCCCE?A@@@4>?>>>@<
@KZPGG:00142:00576
CGTGTCTCTAGGCACAGGATTTTGTGTAG
+
BBBABA@=;;<8<A@BCA<<<9/9@@@AB
@KZPGG:00142:00593
AGCACTGTAGCTGTCACTAGTTACTTGT
+
<<CDHDDBBBBABBAABBBC@?@BB@BB
@KZPGG:00143:00556
CGTGTCTCTAGGCACAGGATTTTGTGTAAGAGC
+
BAB>BDCBA@?=@BBB@?;99;/1<<11-1/1/
@KZPGG:00144:00555
TGATACGTCTCCCTTCCTTAGTTACTTCAG
+
99>>9889444;-4249?:=>>?=>=>???
@KZPGG:00146:00569
TACTGAGCTACACACACAGAAAGATTGGTG
+
CCCCC=989999444444444-4:9:<<;<
@KZPGG:00147:00592
CGTGTCTCTAGGCACAGGATTTTGTGTAG
+
CCBAAACBBBBABBCBCD9999/9@B99<
@KZPGG:00148:00561
CGTGTCTCTAGGCACAGGATTTTTGTGTAG
+
<<;AABBCCCC@BCCBDBAA@@@/>@>@@@
@KZPGG:00149:00571
ACGAGTGCGTTCCCCATGTCGTAGGTACTC
+
CCBCBB;:9@6999/9BBABCCBB@@AACB
@KZPGG:00149:00579
TCTCTATGCGCTCCACATGTCTAAGGT
+
;;9<BABBCCCBDACAAAA@@BA>B@A
@KZPGG:00149:00581
CGTTCTCTAGGCACAGGATTTTGTGTAGAG
+
>9959?@@?B@B<;4;>9999-94489999
@KZPGG:00100:00631
TACTGAGCTACACACACAGAAAGATTGGT
+
@@BBBBCABB@??AB@=9444-99>@B?@
@KZPGG:00100:00649
TGATACGTCTCCTTCCTTAGTTACTTCA
+
BBBBCB==94429<?<A?@A@@@@A?<9
@KZPGG:00102:00604
AGCACTGTAGCTGTCACTAGTTACATGT
+
;;@@@CDDCCCB@@ACCCBCD@DBD@@A
@KZPGG:00103:00628
TACTGAGCTACACACACAGAAAGATTGGT
+
BCCCBCCB?B?BBDDDBA===:==;=B?B
@KZPGG:00104:00609
AGCACTGTAGCTGTCACTAGTTACTTGT
+
A@@@AADFCBBB?@@BBBBCC?B@B8<<
@KZPGG:00104:00641
ACGCTCGACATGCCCAGGTACAGGAG
+
;;;BB@@A<<;>>>998598?>><99
@KZPGG:00105:00618
AGCACTGTAGCTGTCACTAGTTACTTGT
+
<<BBBBFFAAABAAACCBBDC?B=A6;<
@KZPGG:00105:00621
ACGAGTGCGTTCCCCATGTCGTAGGTACTC
+
CBBBCCBABB=@==2?99;BBBBDGCAAAB
@KZPGG:00105:00624
TACTGAGCTACACACACAGAAAGATTGGT
+
BBACCCA?@BBBCCDD::444-9>>@CBB
@KZPGG:00106:00620
AGCACTGTAGCTGTCACTAGTTACTTGT
+
<<CCJCBCCCCB?@?BBBABB@CBB=??
@KZPGG:00106:00632
ACGAGTGCGTTCCCCATGTCGTAGGTACTC
+
BBBCCDCA?C5999-9999>@@AC@C>>>A
@KZPGG:00106:00647
ACGAGTGCGTTCCCCCATGTCGTAGGTACTC
+
???BBBB>?;54444+9999>@@ACAC=<=C
@KZPGG:00107:00613
TACTGAGCTACACACACAGAAAGATTGGT
+
BBBBBCCBBCBBCBECBB?>><@@@?A?C
@KZPGG:00109:00610
AGCACTGTAGCTGTCACTAGTTACTTGT
+
;;AAA@AACCCCABBABBBC@@BBB>AA
@KZPGG:00109:00612
ACGCTCGACATGCCCAGGTACAGGAG
+
BBCCA@ABBAABCC?@?=@BB@B?BB
@KZPGG:00109:00621
AGCACTGTAGCTGTCACTAGTTACTTGT
+
444444::=9>@94889?B995999599
@KZPGG:00109:00649
ACGCTCGACATGCCCAGGTACAGGAG
+
ABBBDCCBA==9996:>>BBCCDBBB
@KZPGG:00110:00619
CGTGTCTCTAGGCACAGGATTTTTTTGTGTAG
+
BBCBBBCBBBD@CDA:::9444999&49999A
@KZPGG:00111:00606
TACTGAGCTACACACACAGAAAGATTGGT
+
AABCB?BBABBBAABDCCBBB?@?>@B@C
@KZPGG:00112:00605
AGCACTGTAGCTGTCACTAGTTACTTGT
+
;;@@@@CCCA@AACDCCCCCD?AABCCC
@KZPGG:00112:00629
TCTCTATGCGCTCCACATGTCTAAGGT
+
BBAAABDCCECCB@BB?>@@ABBBD@C
@KZPGG:00112:00635
ACGCTCGACATGCCCAGGTACAGGAG
+
;<<BCBBBBBB@@>:>?>?BBBB@BB
@KZPGG:00112:00640
CGTGTCTCTAGGCACAGGATTTTGTGTAG
+
BCCAAACCCBC@DCCCC@BAAA7;;;BBB
@KZPGG:00113:00628
ACGAGTGCGTTCCCCATGTCGTAGGTACTC
+
AAA?BBB?;;2444,9@>>@DCCK@C<=>C
@KZPGG:00114:00604
AGCACTGTAGCTGTCACTAGTTACTTGT
+
<<CDCCDFDCBA?@@BCCCCB@EBB@BB
@KZPGG:00114:00632
AGCACTGTAGCTGTCACTAGTTACTTGT
+
<<BCBDGFCCC?<=>CCCDCB@CBB:::
@KZPGG:00115:00631
CGTGTCTCTAGGCACAGGATTTTGTGTAG
+
BBCCCBCBBBB>?BCCF:4444-4?>>AB
@KZPGG:00115:00635
TACTGAGCTACACACACAGAAAGATTGGT
+
BBDCDABABBBCCCEDCDBBB>@>;>>>@
@KZPGG:00115:00640
ATCAGACACGGACACAGCAGAACACAC
+
BB>?ABBBAA?@BDCCDBB??=@CBBB
@KZPGG:00115:00642
CGTGTCTCTAGGCACAGGATTTGTGTAG
+
99=@@==@A<<59>?>@<9991999>>9
@KZPGG:00115:00644
ACGAGTGCGTTCCCCATGTCGTAGGTACTC
+
BB@@AACB;=2444,9>>>ADCBF@BAA@B
@KZPGG:00116:00603
CGTGTCTCTAGGCACAGGATTTTGTGTAG
+
BBC?@@CCCBD@BCB@;:9444/9@@>AB
@KZPGG:00116:00632
TACTGAGCTACACACACAGAAAGATTGGT
+
BBBBBBBBABBBBCECBB9996;A?<A?B
@KZPGG:00116:00637
CGTGTCTCTAGGCACAGGATTTTGTGTAG
+
ABBBBBABBBB@BBCDC?::::-9?>9;;
@KZPGG:00117:00611
AGCACTGTAGCTGTCACTAGTTACTTGT
+
<<CCCDDCCAAABBBBBBBF@@ABB?BB
@KZPGG:00117:00636
ACGCTCGACATGCCCAGGTACAGGAG
+
AAABBBBC@?@98809?<@BCCC?AA
@KZPGG:00118:00632
CGTGTCTCTAGGCACAGGATTTGTGTAG
+
<;A@@<<>ABC@CCCBDD99919>999>
@KZPGG:00119:00619
TACTGAGCTACACACACAGAAAGATTGGT
+
BBBBBBDBBBBCCCCDCB@@?=@BC@B@C
@KZPGG:00119:00625
AGCACTGTAGCTGTCACTAGTTACTTGT
+
<<CCFCDCCCBABBBBBBBBB@ABB@BB
@KZPGG:00120:00608
TACTGAGCTACACACACAGAAAGATTGGT
+
CCCCCBCBBCBBBFCDCCA??=@CC@C@C
@KZPGG:00120:00620
CGTGTCTCTAGGCTACATGGATTTGTGTAGCA
+
CACBB@>911/,///////,44>-44444444
@KZPGG:00120:00622
TACTGAGCTACATACACAGAAAGATTGGT
+
CBBBCCB@FDCACCIDAAADCBBBG?B?B
@KZPGG:00120:00627
TACTGAGCTACACACACAGAAAGATTGGT
+
BBBBBBBABCCCBCECCCAAA=BBA@C@C
@KZPGG:00121:00637
ACGAGTGCGTTCCCCATGTCGTAGGTACTC
+
BC?@ADB@>@5999-9@@ABBDCC@BBCCC
@KZPGG:00121:00646
ACGAGTGCGTTCCCCATGTCGTAGGTACTC
+
BA??BBBA@B7999,9@>@BCCCC@BBBBC
@KZPGG:00122:00619
ACGAGTGCGTTCCCCATGTCGTAGGTACTC
+
CC@@@CCBBC8944,9=@@BCFCC@CAAAC
@KZPGG:00123:00603
ATCAGACACGGACACAGCAGAACACAC
+
BCBB<=<@AB@BBBBAA;;9A?@@@AB
@KZPGG:00123:00605
CGTGTCTCTAGGCACAGGATTTTGTGTAG
+
CCCBBBCCCBC@CCB?B@9944-9A@>AB
@KZPGG:00123:00619
CGTGTCTCTAGGCACAGGATTTTGTGTAG
+
ABCBBDCBB@?=@@B@@=9999/9@@9<<
@KZPGG:00124:00609
CGTGTCTCTAGGCACAGGATTTTGTGTAG
+
BCCABAA@ACD>=?BBC=9999/9?999=
@KZPGG:00124:00623
AGCACTGTAGCTGTCACTAGTTATTTGT
+
<<CGCDCCCEBB?AABBB@??;99919>
@KZPGG:00124:00648
ACGCTCGACATGCCCAGGTACAGGAG
+
BBBBCCBD?=>:::6;C?CCCCC>BB
@KZPGG:00125:00615
AGCACTGTAGCTGTCACTAGTTACTTGT
+
<<BBABGFCC@BBBBBBBCCCACCC?BB
@KZPGG:00125:00621
ATATCGCGAGGGTATGGAAGACTCTATAGAGGTC
+
889;9?A@?AA:A@@A?A?>@?000433...,..
@KZPGG:00126:00620
ACGAGTGCGTTCCCCATGTCGTAGGTACTC
+
BBAABD=9>@5999-9A@@BDJDC@ABBBB
@KZPGG:00126:00631
TACTGAGCTACACACACAGAAAGATTGGT
+
A@CCBBAABBBCBFBBA@BBA?AA??B@C
@KZPGG:00127:00617
CGTGTCTCTAGGCACAGGATTTTTTTTTTTTTTTTGTGTAG
+
@ABBABCAA@A@CCD?FBC=66666::;<<:666"//////
@KZPGG:00128:00607
CGTGTCTCTAGGCACAGGATTTTGTGTAGAG
+
AABBDCBCA??=@@BAB?GDCN:CA@99999
@KZPGG:00128:00611
TGATACGTCTCCTTCCTTAGTTACTTCA
+
BBBBBBB?>==;@=?>B@CCC?BBB@AB
@KZPGG:00128:00649
ATCAGACACGGACACAGCAGAACACAC
+
?>>BBCBCCB?BCCFC@>>;:6;AB?A
@KZPGG:00129:00607
TACTGAGCTACACACACAGAAAGATTGGT
+
BBBBBB@@ACCCCCCDCGCCC?CCC@C@G
@KZPGG:00129:00621
ACGAGTGCGTTCCCCATGTCGTAGGTACTC
+
>@@<<<<<;A<A@A7@994:944313;449
@KZPGG:00129:00622
ACGAGTGCGTTCCCCCATGTCGTAGGTACTC
+
BBBBBBB>;;54444,9AA@ACBBB=>A@BA
@KZPGG:00130:00601
ACGAGTGCGTTCCCCATGTCGTAGGTACTC
+
BBAAABBABB7;99-9?@@BCDCC@CCBBC
@KZPGG:00130:00617
TACTGAGCTAACAGAAAGATTGGTGC
+
BBBBCC?>>@;>>9997<BB@DACDC
@KZPGG:00130:00632
ACGGAGTGCGTTCCCCATGTCGTAGGTACTC
+
CCBABBB?8>C5999-9999ACDCC@CCCBB
@KZPGG:00130:00648
CGTGTCTCTAGGCACAGGATTTTGTGTAG
+
BBBBCECBC??=?B@;@<9999-9>>9;<
@KZPGG:00131:00629
CGTGTCTCTAGGCACAGGATTTTGTGTAG
+
BBB?@@CDCAB?BB@AB?AAAA7AAA@@@
@KZPGG:00131:00638
ACGAGTGCGTTCCCCATGTCGTAGGTACTC
+
BBAFACA@@B8;99-9@@ABBCCCC@AACC
@KZPGG:00132:00607
CATGTCTCTAGGCACAGGATTTTGTGTAGAGGC
+
8873334////,//4498=@@@6=9==44492/
@KZPGG:00134:00600
TGATACGTCTCCTTCCTTAGTTATCTTCAG
+
4443888449A69292424442444::94:
@KZPGG:00134:00619
CGTGTCTCTAGGCACAGGATTTTGTGTAGAGG
+
CBBAAA99999699>>A=???>4>999@=9;9
@KZPGG:00134:00633
ACGAGTGCGTTCCCCATGTCGTAGGTACTC
+
@@ABBD?=>>5999/9A@ABCCBB=<@=@>
@KZPGG:00134:00641
AGCACTGTAGCTGTCACTAGTTACTTGT
+
<<BDCDCCCBBBBBBDDJCCC@CBB@CC
@KZPGG:00136:00609
AGCACTGTAGCTGTCACTAGTTACTTGT
+
<<BBBBCCA;;<A@BACCCCC=A@@>@@
@KZPGG:00136:00643
CGTGTCTCTAGGCACAGGATTTTGTGTAG
+
CDB;<;??@9959>@FA=9999/9@@994
@KZPGG:00137:00619
CGTGTCTCTAGGCACAGGATTTTGTGTAGA
+
BBB?A@CBCBB;;<AACDA@@@6>@@>>>9
@KZPGG:00137:00624
CGTGTCTCTAGGCACAGGATTTTGTGTAGA
+
BBBBBCBAABC?BBBDAD9999/9@@>@AB
@KZPGG:00137:00646
AGCACTGTAGCTGCACTAGTTACTTGT
+
CCDDBGBCDCCCBBCBCBBGA<;4=94
@KZPGG:00138:00612
AACACTGTAGCTGTCACTAGTTACTTGT
+
C@CCBBCCBBBAA@@@CCCCC@CBB@B@
@KZPGG:00139:00618
CGTGTCTCTAGGCACAGGATTTTGTGTAAGC
+
CCBAA@;;<AB>BBCBBD<<<9/-=888+-,
@KZPGG:00139:00636
AGCACTGTAGCTGTCACTAGTTACTTGT
+
<<CDCDBCCDBABBBBBBBCD@BBCBC<
@KZPGG:00140:00600
AGCACTGTAGCTGTCACTAGTTACTTGT
+
<<CCDCBCBBAABBBBBCCCC@CCC@CA
@KZPGG:00140:00640
TACTGGAGCTACACACACAGAAAGATTGGT
+
CBBBB@BBBBCCBBGCCCBAAA<@CC?B@B
@KZPGG:00140:00648
AGCACTGTAGCTGTCACTAGTTACTTGT
+
<=CCCCCCCCDBCAAABABAA=A@A?A@
@KZPGG:00141:00607
CGTGTCTCTAGGCACAGGATTTTGTGTAGA
+
BBCBBDBCC?=;=>??@=>>>@4?BA;<<A
@KZPGG:00141:00616
TCTCTATGCGCTCCACATGTCTAAGGTA
+
999;B?A?A<;9@=@@AAAABCB>B@BB
@KZPGG:00141:00637
ACGCTCGACATGCCCAGGTACAGGAG
+
A?@@@?@BB@A<;;8<@BB?AAA599
@KZPGG:00142:00601
AGCACTGTAGCTGTCACTAGTTACTTGT
+
<<CCCCBDCBBABBBBBBCCCACBC@CC
@KZPGG:00142:00605
CGTGTCTCTACGGCACAGGATTTTTTGTGTAGAGGC
+
994444////:::;B;;>?E?;;;;*117///4424
@KZPGG:00142:00614
TACTGAGCTACACACACAGAAAGATTGGT
+
BBBBBBA?@CCCC@CCCCA?@=AID@CAB
@KZPGG:00142:00638
CGTGTCTCTAGGCACAGGATTTTTTGTGTAGA
+
B@CABA::;=@=@@@AB>AABBBB-A@A@<<;
@KZPGG:00143:00606
ACGCTCGACATGCCCAGGTCACAGGA
+
A@@@;;<??@?911-1<;1///.4,3
@KZPGG:00143:00640
TACTGAGCTACACACACAGAAAGATTGGT
+
BBBBBBBCBBBCBBCBBA;::6:AB=@=?
@KZPGG:00144:00613
CGTGTCTCTAGGCACAGGATTTTGTGTAGA
+
BDB@A@DD@@A=ABBBCD9999/9>>999=
@KZPGG:00144:00623
TACTGAGCTACGACACACGATTGAAGA
+
//,,,////884449999=942/,*,,
@KZPGG:00144:00639
TACTGAGCTACACACACAGAAAGATTGGTG
+
BBBBBBBBBBABCCBBBA;9909>>;>;>3
@KZPGG:00145:00632
CGTGTCTCTAGGCACAGGATTTTGTGTAGA
+
BCCAA@@=@@@=>A@@A?BA@A4@99999?
@KZPGG:00145:00644
CGTGTCTCTAGGCACAGGATTTTGTGTAAGGC
+
>>B;;<@@AAB>BBBBF>@AKK9<1111-,22
@KZPGG:00146:00626
AGCACTGTAGCTGTCACTAGTTACTTGT
+
;<AA?CCDCAA@CAABCGHDE@CBC?AA
@KZPGG:00146:00637
ACGAGTGCGTTCCCCATGTCGTAGGTACTC
+
BBABABB=>>5999,9@@ABCCCC@@AACB
@KZPGG:00147:00632
TACTGAGCTACACACACAGAAAGATTGGT
+
BBCBBBDBBDCCDCCCBB@@@<@BB?A?A
@KZPGG:00147:00634
ACGCTCGACATGCCCAGGTACAGGAG
+
CBBBAAAAA@A;;;;<CBCJEDC@AA
@KZPGG:00147:00637
AGCACTGTAGCTGTCACTAGTTACTTGT
+
<@FCCCDBBADACAAACCCCC@CAA<@>
@KZPGG:00148:00612
CGTGTCTCTAGGCACAGGATTTTGTGTAGAG
+
DBBAA@>>?9<69?@@A?ADFF9CAA<<;9@
@KZPGG:00148:00625
ACGAGTGCGTTCCCCATGTCGTAGGTACTC
+
BBBBBB?=>@5999-9BAABBFGD@AACCB
@KZPGG:00148:00637
TACTGAGCTACACACACAGAAAGATTGGT
+
CBBBBBAABCBBB@CCBB;;;79@?<@<7
@KZPGG:00101:00669
AGCACTGTAGCTGTCACTAGTTACTTGT
+
>9994:C@99<;944>>>?>@699@599
@KZPGG:00102:00665
CGTGTCTCTAGGCACAGGATTTTGTGTA
+
44::499<;9C>99911:;;<<+///,0
@KZPGG:00102:00679
ACGCTCGACATGCCCAGGTACAGGA
+
<;;C@99999999909948794424
@KZPGG:00102:00680
TACTGAGCTACACACACAGAAAGATTGGT
+
AABBCCDC:::BBC;@=9444088868;8
@KZPGG:00103:00656
CGTGTCTCTAGGCACAGGATTTTGTGTAG
+
;<AACGCCBBCA<<<CCACCDC5<<9>>@
@KZPGG:00103:00659
TACTGAGCTACACACACAGAAAGATTGGT
+
A;;<BBAAAAAA9<9@=:111,001;?9/
@KZPGG:00103:00674
AGCACTGTAGCTGTCACTAGTTACTTGT
+
;<@ABCDC@AA@AABBBBCCC=@@@6;<
@KZPGG:00103:00681
AGCACTGTAGCTGTCACTAGTTACTTGT
+
<<BBBBDCAAA@@B@AAABCC=A@A7;<
@KZPGG:00103:00692
CGTGTCTCTAGGCACAGGATTTTGTGT
+
:=GEDCCCCBB@;;;@?;>>>>/9998
@KZPGG:00104:00655
CGTGTCTCTAGGCACAGGATTTTGTGTAG
+
94?>;;:CECCA<;;<9;>>@@/999==>
@KZPGG:00104:00673
ACGAGTGCGTTCCCCATGTCGTAGGTACTC
+
<:<BBB@>>>6999/444444487774444
@KZPGG:00104:00693
AACACTGTAGCTGTCACTAGTTACTTGT
+
B?BCBCCC9<<;;<@@@BBCD8;:A5;;
@KZPGG:00106:00656
ACGAGTGCGTTCCCCATGTCGTAGGTACTC
+
;;8;;BAA>@6999/999994433769444
@KZPGG:00106:00681
CGTGTCTCTAGGCACAGGATTTTTTTTTTT
+
;9BCCDCAA?A@;;911:11111111////
@KZPGG:00108:00654
ATCAGGACACAGCAGAACACACAGAC
+
A;;<@@BABBB@@@@A>@@@BBCCBA
@KZPGG:00108:00669
TACTGAGCTACACACACAGAAAGATTGGT
+
B@@ACEBCBBBDBCBC??=@B<7::>>;8
@KZPGG:00108:00691
CGTGTCTCTAGGCACAGGATTTTTTTT
+
9;CCAAAAA=@=@?=??;999999994
@KZPGG:00108:00694
TACTGAACTACACACACAGAAAGATTGGTGC
+
@;;=A@<@9994998>>>867.611778679
@KZPGG:00109:00665
ACGAGTGCGTTTTTCCCCATGTCG
+
<<<CBCCDDB?@@-999/998994
@KZPGG:00111:00657
ACGAGTGCGTTCCCCATGTCGTAGGTACTC
+
BABBDC>8>@5999-9999@A98;?BCCCC
@KZPGG:00111:00667
AGCACTGTAGCTGTCATTAGTTACTTGT
+
<<BBBCDC@AA@AACCC?CCD?BAD8;;
@KZPGG:00112:00682
ATCAGACACGGACACAGCAGAACACAC
+
=@@CA@?@@@=AEDCFCCAAA@@@@AA
@KZPGG:00112:00686
ACGCTCGACATGCCCAGGTACAGGAG
+
994@@@>?A?>99809>;>>999599
@KZPGG:00113:00670
CGTGTCTCTAGGCACAGGATTTTGTGTAG
+
?@ECFCCCCCB@BBCDDABBBA9AB>>>>
@KZPGG:00113:00680
TACTGAGCTACACACACAGAAAGATTGGT
+
C@@ABBCA@A@AACDC@@@=@<???>@>@
@KZPGG:00114:00661
TATTGAGCTACACACACAGAAAGATTGGTG
+
NCC@CCBBBCAA@B?@9;9>>98;:>A?B@
@KZPGG:00116:00651
TACTGAGCTACACACACAGAAAGATTGGT
+
BBBBBC<:<CCCCCCB@@844-8??=A@A
@KZPGG:00116:00655
ACGAGTGCGTTCCCCATGTCGTAGGTACTC
+
ABBCCE;89@5999/9>>>@BBCC@CBBBC
@KZPGG:00117:00698
CGTGTCTCTAGGCACAGGATTTTGTGTAG
+
?@CABBDDCCB?BDCDD@CECC9A@@@AA
@KZPGG:00117:00699
ACGCTCGACATGCCCAGGTACAGGAG
+
ABBBCCC?==?8846;B>BCBBB@BB
@KZPGG:00118:00652
CGTGTCTCTAGGCACAGGATTTTGTGTAG
+
99B?ABCDBCE@CCCDCACCDD:CCCA@@
@KZPGG:00119:00655
CGTGTCTCTAGGCACAGGATTTTTTTT
+
<=A==>BAA@A899@?><999999999
@KZPGG:00119:00697
AGCACTGTAGCTGTCACTAGTTACTTGT
+
899994@BD<<<C<<9BBDFC?FAGABB
@KZPGG:00120:00653
ACGAGTGCGTTCCCCATGTCGTAGGTACTC
+
CCAAACCCDC@CCC:G?@@BBCCCCBDCDC
@KZPGG:00120:00655
AGCACTCGTAGCTGTCACTAGTTACTTGTCGT
+
,//////,0>///6664444989444244///
@KZPGG:00120:00685
ACGCTCGACATGCCCAGGTACAGGAG
+
B@AACCCCA>>9990;@?CECCC@CB
@KZPGG:00121:00668
CAGCACTCGTAGCTGTCACTAGTTACTTGTG
+
,*****,,,77/1;@=@::;=99944:;:44
@KZPGG:00121:00669
CGTGTCTCTAGGCACAGGATTTTGTGTAGA
+
BBBBBECCCCD@BDCA@<9994-4>>8999
@KZPGG:00121:00675
ACGAGTGCGTTCCCCATGTCGTAGGTACTC
+
CBBBBCA>>@5999/9A@>@ADDD@CCCCC
@KZPGG:00121:00677
CGTGTCTCTAGGCACAGGATTTTGTGTAG
+
;<B@AAAAAAC>BAAAGBEDDDACBBAA@
@KZPGG:00121:00688
AGTACTGTAGCTGTCACTAGTTACTTGT
+
44444444:4444444449888944:=9
@KZPGG:00121:00695
AGCACTGTAGCTGTCACTAATTCTTGT
+
999999BBCAA@C;;<BBB@C@@@9<<
@KZPGG:00122:00650
TACTGAGCTACACACACAGAAAGATTGGTGC
+
GDCDCCBAABBA@AA>>>;9918>7777611
@KZPGG:00122:00665
ACGAGTGCGTTCCCCATGTCGTAGGTACTC
+
CCBBBH@@>C5999-9>>>@ADDD@BCCCB
@KZPGG:00122:00680
ACGCTCGACATGCCCAGGTACAGGAG
+
A?EACCCBA@?;997;B>CCCCC?BB
@KZPGG:00122:00684
CGTGTCTCTAGGCACAGGATTTTGTGTAG
+
<;D9499<;9@;@@A@@?9999/99989@
@KZPGG:00122:00693
ACGCTCGACATGCCCAGGTACAGGAG
+
?>@@=<<CBB>;;919@=BBCCC@BD
@KZPGG:00123:00670
ACGCTCGACATCGCCCAGGTACAGGAG
+
BBBB::;AA@<;;9@7?@=@@A@A>A@
@KZPGG:00123:00690
ACGCTCGACATGCCCAGGTACAGGAGG
+
@;;<@@AAAAA;;<<<CBDCCCCIDCA
@KZPGG:00125:00694
AGCACTGTAGCTGGTCAACTAGTTACTTGTGT
+
8>944???:?B992444249:44244424444
@KZPGG:00126:00687
CGTGTCTCTAGGCACAGGATTTTGTGTAG
+
44499?999@A8;<A@B84999/4:4///
@KZPGG:00126:00688
ACGCTCGACATGCCCAGGTACAGGAG
+
AAABBCCA9=>99909@<??BBA>A@
@KZPGG:00127:00672
CGTGTCTCTAGGCACAGGATTTTGTGTAG
+
?BBAAACEECCB@ABABCA@AA6@BB@@A
@KZPGG:00128:00672
AGCACTGTAGCTGTCACTAGTTACTTGT
+
<=A@?CDCCAAABDC@??CAA=ABBBBA
@KZPGG:00128:00686
ATCAGACACGGACACAGCAGAACACAC
+
477444444424;444444999=>;7;
@KZPGG:00128:00688
ACGCTCGACATGCCCAGGTACAGGAAA
+
B@A@;;<?>??98908?=??;485990
@KZPGG:00129:00675
AGCACTGTAGCTGTCACTAGTTACTTGT
+
<<AAADGCGBAACBCBBBCAA@DGCACA
@KZPGG:00130:00666
ATCAGACACGGACACAGCAGAACACACA
+
@?:;;AAAAB?BBBCB<<;9959988>7
@KZPGG:00130:00678
ACGCTCGACATGCCCAGGTACAGGAG
+
C?@FBCDBB?@99909@<??AAB9;;
@KZPGG:00131:00661
CGTGTCTCTAGGCACAGGATTTTGTGTAGA
+
CBCBGEAAB>@=@@BBB?BCCC:D@@<<<;
@KZPGG:00131:00668
CGTGTCTCTAGGCACAGGATTTTGTGTAGA
+
ABCAAABBB@@=@@@@E@@EAA4@?>99<A
@KZPGG:00132:00662
CGTGTCTCTAGGCACAGGGTTTTGTGTAGAG
+
<<CBDG<99>>599>9991499294499=9:
@KZPGG:00132:00681
CGTGTCTCTAGGCACAGGATTTTGTGTAGAG
+
@@A@ABA@A@A=@@@AB?ACBC6@@=4949:
@KZPGG:00132:00682
CGTGTCTCTAGGCACAGGATTTTGTGTAG
+
9=>9;<ABCCEBCCCBDB9999/9>>>@=
@KZPGG:00133:00671
CGTGTCTCTAGGCACAGGATTTTTGTGTAG
+
DDCBBEA?@@B=@@>?>?99999-9>?999
@KZPGG:00133:00694
TACTGAGCTACACACACAGAAAGATTGGTG
+
BBBBBC@@@B@@@A?>>>999133313131
@KZPGG:00134:00675
TACTGAGCTACACACACAGAAAGATTGGTCGCT
+
99==@>4948=994444499967;6343.....
@KZPGG:00134:00698
TACTGAGCTACACACACAGAAAGATTGGTGCT
+
BBBBBBA@ACCBCDAAAA@@A>@CC@C@EAAA
@KZPGG:00136:00653
TACTGAGCTACACACACAGAAAGATTGGT
+
CCBCCC<;<AAAACE>>>9991374,.,.
@KZPGG:00136:00671
TACTGAGCTACACACACAGAAAGATTGGTGC
+
BBBCB@AAABBBBBDBAA<;;18><777711
@KZPGG:00137:00663
ACGCTCGACATGCCCAGGTACAGGAG
+
@;<;@@ACCAB;;;8;B>BAEDC=A@
@KZPGG:00137:00678
CGTGTCTCTAGGCACAGGATTTTGTGTAGA
+
ABA<==CBCAB>A@@AA=ACEE:CA@@>=9
@KZPGG:00141:00694
TACTGAGCTACACACACAGAAAGATTG
+
CCCBAB<;9?>9944444444-33313
@KZPGG:00142:00674
ACGAGTGCGTTCCCCATGTCGTAGGTACTC
+
CBBBBD=8>@5999-9@@99;>8847>>AA
@KZPGG:00144:00671
ACGCTCGACCCAGGTACAGGAGACTG
+
@@@@<;?EGE@CCACGGCD>A@@A>@
@KZPGG:00145:00675
TACTGAGCTACACACACAGAAAGATTGGTGCT
+
88899>9988>>=44499??B<890666...,
@KZPGG:00149:00655
TACTGAGCTACACACACAGAAAGATTGGTGC
+
BCBBCC>:<CBBCGB@AA9991874,.,...
@KZPGG:00149:00682
TACTGAGCTACACACACAGAAAGATTGGTGC
+
AA@@ABCBBBB@ACF999844-377777711
@KZPGG:00100:00721
CGTGTCTCTAGGCACAGGATTTTGTGT
+
BDC?@AB@@@A@@@@?;:1111+1111
@KZPGG:00101:00702
ACGAGTGCGTTCCCCATGTCGTAGGTACTC
+
??@CCBB@@?5999/999994949994444
@KZPGG:00103:00716
CGTGTCTCTAGGCACAGGATTTTG
+
BBBBB9<999@<9999954444,4
@KZPGG:00103:00717
CGTGTCTCTAGGCACAGGATTTTGTGA
+
??BBBBB=94459??@@?CCBC79994
@KZPGG:00103:00721
ACGCTCGACATGCCCAGGTACAGGA
+
A?ABB;<;;98===9>>;>899><9
@KZPGG:00103:00726
TGATACGTCTCCTTCCTTAGTTACTTC
+
BBB@BADC?@@@D@C>?=?@@<>@@>?
@KZPGG:00104:00749
CGTTTCTCTAGGCACAGGATTTTGTGTAG
+
AABC?DDCCBB>=?><<<8999/999>@B
@KZPGG:00105:00704
TCTCTATGCGCTCCACATGTCTAAGG
+
BBBBBBBAAABBB?BB>;;9>>>@B<
@KZPGG:00106:00715
GCTCGACATGCCCAGGTACAGGAGACTG
+
=AAB?DBBC;;:6<BBBDCBB?ACCCCC
@KZPGG:00106:00721
ACGAGTGCGTTCCCCATGTCGTAGGTACTC
+
AA@ACBCB@;2449-9999998=><>9444
@KZPGG:00106:00732
ACGAGTGCGTTCCCCATGTCGTAGGTACTC
+
BB?=?BCBBB?BAA7A;;;BBBAB@B=<<@
@KZPGG:00106:00748
TACTGAGCTACACACACAGAGAGATTG
+
CBBDDCDCCCBBCA@@ABB@A?@@?>;
@KZPGG:00107:00713
CGTGTCTCTAGGCACAGGATTTTGTGTAG
+
BBBBBCCCC@@>?CBA?@@@@@6@@@@@@
@KZPGG:00107:00716
AGCACTGTAGCTGTCACTAGTTACTTG
+
>99949::>>?999999999?511;,/
@KZPGG:00107:00732
ACGCTCGACATGCCCAG
+
@ABAA11--,,,,2*,/
@KZPGG:00107:00733
CGTGTTTCTAGACACAGATTTTGTGTA
+
>>=999094:;;;98///8==0---.,
@KZPGG:00108:00744
TACTGAGCTACACACACAGAAAGATTGGT
+
BBBABBDCBBAAACCBAA444-8>>=ABC
@KZPGG:00109:00721
AGCACTGTAGCTGTCACTAGTTACTTGT
+
@@ACDCFCCCEG@AADCCCBB@CBB6;;
@KZPGG:00110:00708
ACGAGTGCGTTCCCCATGTCGTAGGTACTC
+
;;<CDCCCCB8;99/999999437764444
@KZPGG:00110:00739
ACGAGTGCGTTCCCCATGTCGTAGGTACTC
+
AAAAABCBBA?A=:7B;;;BBBCC@C=D=D
@KZPGG:00111:00715
AGCACTGTACGCTGTCAC
+
@C@@?=:8///8///,//
@KZPGG:00111:00725
CGTGTCTCTAGGCACAGGATTTTGTGTAG
+
A@ACCCEAAAB?BABBB>AABB6<<9?@B
@KZPGG:00112:00700
TCTCTATGCGCTCCACACTGTCTAAGGT
+
844949994:9=>;??94994664,.,.
@KZPGG:00112:00734
CGTGTCTCTAGGCACAGGATTTTGTGTAG
+
AABCCFD@AA??@@AA@@BAAA7A@>>>A
@KZPGG:00113:00701
TACTGAGCTACACACACAGAAAGATTGGT
+
DCCCCECCBCCDCECB:99?A-388<>47
@KZPGG:00113:00705
ACGCTCGACATGCCCAGGTACA
+
@@@AABABD<<<CC<@@;>>99
@KZPGG:00113:00718
CGTGTCTCTAGGCACAGGATTTTGTGTAG
+
@ABD==;ABB@59999489>>>4>?999>
@KZPGG:00113:00725
AGCACTGTAGCTGTCACTAGTTACTTGT
+
;;A<<>CCCCDCABABBBBBB?B@B=@@
@KZPGG:00113:00739
TACTGAGCTACACACACAGAAAGATTGGT
+
A@>AABDB@@@BCCCB==444-8@>>C@B
@KZPGG:00114:00707
ACGCTCGACATGCCCAGGTACAGGA
+
484449?@9999@A:9961-***)*
@KZPGG:00114:00715
TACTGAGCTACACACACAGAAAGATTGGT
+
ACBCDBBBBDBCBAA@>==;?<::8<?48
@KZPGG:00114:00720
TGATACGTCTCCTTCCTTAGTTACTTCA
+
BA@@BBCCBBC=?=?EA??BB@@@A@BB
@KZPGG:00114:00723
ACGAGTGCGTTCCCCATGTCGTAGGTACTC
+
@BBBCCCCCC@>>>9=/1111-10,.////
@KZPGG:00114:00727
ACGAGTGCGTTCCCCATGTCGTAGGTACTC
+
CBCCBBCCCB@BCB:B;;;@@@>?<?989=
@KZPGG:00115:00740
TACTGAGCTACACACACAGAAAGATTGGT
+
CB@AAAEACCDCCBCC:99>@<;???B>A
@KZPGG:00116:00714
CGTGTCTCTAGGCACAGGATTTTGTGTAG
+
CBBBDCCBBBB@BBABB@BAAA9@?>BBB
@KZPGG:00116:00722
CGTGTCTCTAGGCACAGGATTTTGTGTAG
+
ABBBBEBBCAA?BDBDBB;444-4>>>@A
@KZPGG:00116:00749
CGTGTCTCTAGGCACAGGATTTTGTGTAG
+
BCC:>>KIDCC@BBA>?<9999-9@@?@A
@KZPGG:00117:00700
ACGAGTGCGTTCCCCATGTCGTAGGTACTC
+
A???BCCB==2444,9?ABBBBCC@C;=<A
@KZPGG:00117:00716
ACGAGTGCGTTCCCCATGTCGTAGGTACTC
+
BBBBBBBBBB@BCC:B;<;;CBAA?A<<<A
@KZPGG:00117:00723
CGTGTCTCTAGGCACAGGATTTGTGAG
+
994444;44442449/8,//8+/////
@KZPGG:00118:00716
CGTGTCTCTAGGCACAGGATTTGTGTA
+
994444:99442///,2*,,2*,,/,,
@KZPGG:00118:00738
AGCACTGTAGCTGTCACTAGTTACTTGT
+
<<@A?BBBBCCBBBBBDDDCC@CBC@BC
@KZPGG:00119:00724
TACTGAGCTACACACACAGAAAGATTGGT
+
BBBBBACBBBBAADDCBB???<@B>@C?B
@KZPGG:00119:00735
TACTGAGCTACACACACAGAAATGATTGGTG
+
49>>444444444494444//+/...,.,..
@KZPGG:00119:00740
AGCACTGTAGCTGTCACTAGTTACTTGT
+
,,,,,,,//448::44999992444244
@KZPGG:00120:00715
ACGAGTGCGTTCCCCATGTCGTAGGTACTC
+
AAAAAAB?BB@CCD9CDDBBBBBC@B;<<B
@KZPGG:00120:00720
ACGCTCGACATGCCCAGGTACAGGAG
+
ABBCBAAAAABADC@CCBBECBB?BB
@KZPGG:00122:00711
TACTGAGCTACACACACAGAAAGATTGGT
+
B???B@CBAABBBDCA??99808??>A?C
@KZPGG:00122:00723
ATATCGCGAGGGTATGGAAGACTCATATAGGAGC
+
C@;448>9444-444424:4447773....,...
@KZPGG:00122:00726
ACGAGTGCGTTCCCCATGTCGTAGGTACTC
+
BBBBBBA@@@;@@@4@@@@BCCCB@C<<<<
@KZPGG:00122:00749
CGTGTCTCTAGGCACAGGATTTTGTGTAG
+
BCCBCBBCBA@=@CBBBCCCCC9CCCBBB
@KZPGG:00123:00713
CGTGTCTCTAGGCACAGGATTTTGTGTAG
+
BBA@CDBB;9;7;???ACEAAA7AAA;<<
@KZPGG:00123:00731
AGCACTGTAGCTGTCACTAGTTACTTGT
+
<<BBBCCBCBCCBBBBAABAB@EBB@BB
@KZPGG:00123:00744
AGCACTGTAGCTGTCACTAGTTACTTGT
+
94>8=<::ABCC<<9A999995999594
@KZPGG:00124:00701
TACTGAGCTACACACACAGAAAGATTGGT
+
BAAABBCCBBAABCA@@@999137999;;
@KZPGG:00124:00725
CGTGTCTCTAGGCACAGGATTTTGTGTAG
+
AAA?@AA@=9;59@@@A>ABBB7A@@;<<
@KZPGG:00124:00737
ACGAGTGCGTTCCCCATGTCGTAGGTACTC
+
CCBB<=<A@@;@AA7BBCBBCCCC@ECAAB
@KZPGG:00124:00744
CGTGTCTCTAGGCACAGGATTTTGTGTAGA
+
4444444;49;=@?:;;=9999,4446///
@KZPGG:00124:00749
CGTGTCTCTAGGCACAGGATTTTGTGTAG
+
DBBCCC;;<<<8;@@@A?9999/9>B9<<
@KZPGG:00125:00731
ACGCTCGACATGCCCAGGTACAGGAG
+
B@@@BBCDCC@@@@>@C@DCCCB?BB
@KZPGG:00126:00725
CGTGTCTCTAGGCACAGGATTTTGTGTAG
+
BBBAA?A?999599@94249==4>44444
@KZPGG:00126:00743
ACGAGTGCGTTCCCCATGTCGTAGGTACTC
+
CBBBBA>>>>5999/9@@@@AAA?;?@@@A
@KZPGG:00127:00709
CGTGTCTCTAGGCACAGGATTTTGTGTAG
+
CCBBBECBB>@=@@@BD?CBBB7A@@999
@KZPGG:00127:00729
TATTGAGCTACACACACAGAAAGATTGGT
+
BCC@CCCBCCAAAICCHDCCC<@??>A=?
@KZPGG:00127:00736
ACGCTCGACCATGCCCAGGTAGCAGGAGA
+
BB9<<BD?:244444-4874334442444
@KZPGG:00128:00706
TACTGAGCTACACACACAGAAAGATTGGT
+
CCBBBBCCBBBA=A998////+...664.
@KZPGG:00128:00738
TACTGAGCTACACACACAGAAAGATTGGT
+
CCC99<<<AA@AAF<<9??@B>@AA@B?>
@KZPGG:00128:00745
ACGACTGCGTTCCCCCATGTCGTAGGTACTC
+
CCBBBA=89969999+44=8===:84;@@AA
@KZPGG:00129:00727
TACTGAGCTACACACACAGAAAGATTGGT
+
BBBBBBBCBBBBCFB?>@99908>>4846
@KZPGG:00130:00711
TACTGAGCTACACACACAGAAAGATTGGT
+
CBBBCBCCBBAABCC@@@99908?><>>?
@KZPGG:00130:00729
CGTGTCTCTAGGCACAGGATTTTGTGTAG
+
BBBBCCBAA9;29@???=?@BB7DAA<<<
@KZPGG:00130:00736
CGTGTCTCTAGGCACAGGATTTTGTGTAG
+
CBBBDD9999959>??><>@@@4>99;;;
@KZPGG:00131:00746
ACGAGTGCGTTCCCCATGTCGTAGGTACTC
+
CCBBBB=8>>5999/99?>>@A@@<?@AA@
@KZPGG:00132:00718
CGTGTCTCTAGGCACAGGATTTTGTGTAGAG
+
BBCAAAAA=9959@?997;@DB4>;<;449:
@KZPGG:00132:00730
AGCACTGTAGCTGTCACTAGTTACTTGT
+
99?>?CCBB:;;@>>>@@?9969>><>9
@KZPGG:00132:00744
CGTGTCTCTAGGCACAGGATTTTGTGTAGA
+
CCCECB@>>99699?9424444,4444444
@KZPGG:00133:00718
ACGAGTGCGTTCCCCATGTCGTAGGTACTC
+
BBBBBD=9==5999-9>@99;@>>;899A@
@KZPGG:00133:00733
AGCACTGTAGCTGTCACTAGTTACTTGT
+
99?AABDCG::<BCB@@@@9969>?<>9
@KZPGG:00135:00708
TACTGAGCTACACACACAAGAAAT
+
CCCBBBBBBC999?>=//,,,,*,
@KZPGG:00135:00726
CGTGTCTCTAGGCACAGGATTTTGTGTAGA
+
CCCAA?9?99959>99424499,4444444
@KZPGG:00136:00739
ACGCTCGACATGCCCAGGTACAGGAG
+
DB???C?@?@@99919@<@@@@@699
@KZPGG:00138:00700
TCTGAGCTACACACACAGAAAGATTGGTGTTGTG
+
AACDCCCCDDCBB@>>?888/3742424877731
@KZPGG:00138:00712
CGTGTCTCTAGGCACAGGATTTTGTGTAGA
+
CCC<==BBBAA=@@>B9;=>>>4>999944
@KZPGG:00138:00732
ACGAGTGCGTTCCCCATGTCGTAGGTACTC
+
BBBABC=:==5999/99C=>@=77;:<9@?
@KZPGG:00141:00704
ACGAGTGCGTTCCCCATGTCGTAGGTACTC
+
CBBBBDA:>>5999/9B@ADDEGC@BBBBB
@KZPGG:00143:00705
TACTGAGCTACACACACAGAAAAGATTGGTG
+
CCBCDBA@AA?@>;444:4444,33313111
@KZPGG:00143:00718
CGTGTCTCTAGGCACAGGATTTTGTGTAGA
+
CCCBAA?@>=>599994249>A6A99994?
@KZPGG:00145:00705
ACGCTCGACATGCCCAGGTACAGGAG
+
CBAAACCB@B?99919><>?A@A8;:
@KZPGG:00145:00715
CGTGTCTCTAGGCACAGGATTTTGTGTAGA
+
BBBAAABBA@@=@@@@@>9999/9@?99<A
@KZPGG:00145:00731
ACGCTCGACATGCCCAGGTACAGGAG
+
EBBA@AAB994===<@C@CCCBB=A>
@KZPGG:00145:00747
ACGCTCGACATGCCCAGGTACAGGAG
+
B?>>?BBFCBBBBB@DCBCCDBC=@A
@KZPGG:00146:00708
TACTGAGCTACACACACAGAAAGATTGGTA
+
CBBBDBAA<<<BAA@;;?888037000222
@KZPGG:00146:00732
CGTGTCTCTAGGCACAGGATTTTGTGTAGA
+
BCEAAA@<?11-1/:;;?AAAA9===999?
@KZPGG:00148:00735
AGCACTGTAGCTGTCACTAGTTACTTGT
+
:<CBCIICC@A@B@@@B@A9;5<9@<@9
@KZPGG:00149:00702
AGCACTGTAGCTGTCACTAGTTAATTGT
+
<<CCCFDCC@A@BBBBCBCBA=B=><>9
@KZPGG:00149:00747
CGTGTCTCTAGGCACAGGATTTTGTGTAGAG
+
CFC<<99999958>99954=;;2=4844444
@KZPGG:00100:00754
TACTGAGCTACACACACAGAAAGATTGGT
+
@@@;;9A@@@ABGCD@>>884-888<><;
@KZPGG:00100:00771
CGTGTCTCTAGGCACAGGATTTTGTGTAG
+
BBBBBDCCCBB@BBBBCACCCC9BBBABC
@KZPGG:00100:00786
ACGAGTGCGTTCCCCATGTCGTAGGTACTC
+
B??@CCDDCC@CDC:A>?>=@@@@=@<<<@
@KZPGG:00101:00751
CGGTCTCTAGGCACAGGATTTGTGT
+
4;:9944444248:>>1344-4333
@KZPGG:00101:00792
TACTGAGCTACACACACAGAAAGATTGGT
+
BBBBBCCCBBBBBDDCCC9996:<<>B?B
@KZPGG:00102:00793
ACGCTCGACATGCCCAGGTACAGGAG
+
@@@BBBCC;;;;>>99859899969A
@KZPGG:00103:00751
CGTGTCTCTAGGCACAGGATTTTGTGTAG
+
BBBBBCFCCBB?ACCCCBCCCC8@@A?@@
@KZPGG:00103:00765
TACTGAGCTACACACACAGAAAGATTGGT
+
>>>9999@>>ABBCB?>>88808>>=?7:
@KZPGG:00103:00769
TACTGAGCTACACACACAGAAAGATT
+
>>944449999BB:99>>8880888=
@KZPGG:00103:00782
TACTGAGCTACACACACAGAAAAGATTGGTG
+
9----,,,8;994999494448-87843137
@KZPGG:00105:00753
CGTGTCTCTAGGCACAGG
+
A@@@9911//7,/444/,
@KZPGG:00105:00767
TACTGAGCTACACACACAGAAAGATT
+
>>>9949944449999@=111,000;
@KZPGG:00106:00782
TACTGAGCTACACACACAGAAAGATTGGT
+
CB@@?AGCCCCBBCCCBC@@@<@BA@C@C
@KZPGG:00107:00756
CGTGTCTCTAGGCACAGGATTTTGTGTAG
+
BBCCCCCBCDCACAAACACBCC9<<<@@@
@KZPGG:00107:00787
ATATCGCGAGGGTATGGAAGACTCTATA
+
A@BA@@CBAABCBAA@@C@B<;;CCEBB
@KZPGG:00107:00797
ACGAGTGCGTTCCCCATGTCGTAGGTACTC
+
8>>>4448998999,444>==87?414444
@KZPGG:00108:00753
AGCACTGTAGCTGTCACTATTTACTTGT
+
<<BBBBFGCCCDABBCBBAEE>BAA=AA
@KZPGG:00108:00755
AGCACTGTAGCTGTCACTAGTTACTT
+
4844494:9999944>>999>699?6
@KZPGG:00108:00777
TACTGAGCTACACACACATGAAAGATTGG
+
948444:9?>>==@?9449444-433131
@KZPGG:00108:00793
ACGAGTGCGTTCCCCATGTCGTAGGTACTC
+
CCBBCCBBABBBCD:C@?@ECCBE@C;<<B
@KZPGG:00109:00763
AGCACTGTAGCTGTCACTAGTTACTTGT
+
;;;<ACBBCBBB;<<@@@@AA=@>>;99
@KZPGG:00109:00765
ACGCTCGACATGCCCAGGTACAGGAG
+
BBAAB@@A999>@@<@@>A?<;<?AA
@KZPGG:00109:00788
AGCACTGTAGCTGTCACTAGTTACTTGT
+
;<BABBDECABBBBBCCEDBB@CBC@BA
@KZPGG:00109:00790
TACTGAGCTACACACACAGAAAGATTGGT
+
BBBAAACBB@AAABCCCDA??<@CB@B?C
@KZPGG:00110:00776
CGTGTCTCTAGGCACAGGATTTTGTGTAG
+
CA@AADBCCCB?CBBBCABABA7A?>>>>
@KZPGG:00110:00791
CGTGTCTCTAGGCACAGGATTTTGTGTAG
+
BBBCBCCCC:::;BBBCACCBC7AAA99<
@KZPGG:00111:00750
ACGCTCGACATGCCCAGGTACAGGAG
+
BBBBCCDCCBACBB>BB@C@@@A>@A
@KZPGG:00111:00771
AGCACTGTAGCACTAGTTACTTGTGTGC
+
BDCCCDBBBBCB<<<CC>ABC;@?;;;C
@KZPGG:00111:00787
CGTGTCTCTAGGCACAGGATTTTGTGTAG
+
<<;A994<;9><9999AB9999/99944;
@KZPGG:00111:00790
CGTGTCTCTAGGCACAGGATTTTGTGTAG
+
BAA@CCCCCBB?BCDDFACCCC9BBB???
@KZPGG:00111:00794
ACGAGTGCGTTCCCCATGTCGTAGGTACTC
+
==>@CDBEBCACCC:CD?AAB;:;@BAAAC
@KZPGG:00112:00774
AGCACTGTAGCTGTCACTAGTTACTTGT
+
<<CDEDBCABCC?BBAA@D@A@DBA?@@
@KZPGG:00112:00776
TACTGAGCTACACACACAGAAAGATTGGT
+
BBBABBCBBBBBBCBCCC???=@AABD>B
@KZPGG:00113:00765
ACGCTCGACATGCCCAGGTACAGGAG
+
B:99CCCCCABAAA=BB@BACAB?BB
@KZPGG:00113:00798
CGTGTCTCTAGGCACAGGATTTTGTGTAG
+
BAA@CDCCC@?>ADCCCABBBA6=A@;;;
@KZPGG:00114:00777
ACGAGTGCGTTCCCCATGTCGTAGGTACTC
+
B@??CCCA@>7999/9ABBBCCCC@D;<<B
@KZPGG:00114:00781
ACGAGTGCGTTCCCCATGTCGTAGGTACTC
+
BBBBCCDBCC?AAA8B@=>BBBBC@A;>=C
@KZPGG:00114:00783
TAATATCAGCCTCGCCATGACGAAGGTATTCC
+
99499994:99>>8958@@@9995959>@;?;
@KZPGG:00115:00756
ACGAGTGCGTTCCCCATGTCGTAGGTAACTC
+
99==>=9>>>5999/9948>60,,*,,*,,0
@KZPGG:00115:00757
ACGAGTGCGTTCCCCATGTCGTAGGTACTC
+
BB9<<DCBA>2944,99;;CCCCC@C;<>C
@KZPGG:00115:00774
TACTGAGTTACACACACAGAAAGATTGTGC
+
A?BBDCDA@ACFDCC@;;433,78817ABC
@KZPGG:00115:00775
CGTGTCTCTAGGCACAGGATTTTGTGTAG
+
===>::;??>B@B@@=A<9999/999>99
@KZPGG:00116:00751
TACTGAGCTACACACACAGAAAGATTGGT
+
BBBBCCC@@ACCCAABCB>==:???=A@C
@KZPGG:00116:00753
AGCACTGTAGCTGTCACTAGTTACTTGT
+
888--,,,,/4;949@9999A6---+,,
@KZPGG:00116:00756
CGTGTCTCTAGGCACAGGATTTTGTGTAG
+
CCA<=<BBA@A@ACCDC@CCCC:<<;AAB
@KZPGG:00116:00770
ACGCTCGACATGCCCAGGTACAGGAG
+
BBBBBBBD;;;;>@:>>681111,16
@KZPGG:00117:00755
ACGAGTGCGTTCCCCATGTCGTAGGTACTC
+
BB@>ABBB=92994-9>>@BBBDB>?<=<B
@KZPGG:00117:00761
CGTGTCTCTAGGGACAGGATTTTGTGTA
+
AAA?ABCA=494-8@=?=@CCC8==;1-
@KZPGG:00117:00775
CGTGTCTCTAGGCACAGGATTTTGTGTAG
+
@A@=?C;;<9@599=>AACCEF9AA@@AA
@KZPGG:00117:00789
TCTCTATGCGCTCCACATGTCTAAGGTACT
+
<<ABDBBBCCCBB@FCBBCCCBB?>:<<<1
@KZPGG:00118:00774
TACTGAGCTACACACACAGAAAGAATGGT
+
BBBBAAABBBBABCCB;;444-8>;>D?B
@KZPGG:00118:00786
TACTGAGCTACACACACAGAAAGATTGGT
+
BBBBBCCBBCDDDAA@A@BAA<??<<>;7
@KZPGG:00118:00789
CGTGTCTCTAGGCACAGGATTTTGTGTAG
+
BB?AADCHBBB@BCCCDBCBBC:CCB@@@
@KZPGG:00118:00798
CGTGTCTCTAGGCACAGGATTTTGTGTAGA
+
BB:<>ECCA@A=@EBBB@@@@@6=>>99<A
@KZPGG:00119:00775
AGCACTGTAGCTGTCACTAGTTACTT
+
@ABBCCBCBBCBBB@AAADAA@ABB@
@KZPGG:00119:00777
TACTGAGCTACACACACAGAAAGAGTTGGTGC
+
@=@A<44A=9999B@444444-3...,.,.3.
@KZPGG:00119:00784
AGCACTGTAGCTGTCACTAGTTACTTGT
+
<@CDFFCBBBDB??>BBBC@@?@BB@BB
@KZPGG:00121:00755
ACGAGTGCGTTCCCCATGTCGTAGGTACTC
+
AA@?CCCFCC?CDNADAB@;9900,.////
@KZPGG:00122:00753
ACGAGTGCGTTCCCCATGTCGTAGGTACTC
+
CBBBA@A>>>5999/9@AABBBCB?A;<<@
@KZPGG:00122:00790
TACTGAGCTACACACACAGAAAGATTGGT
+
BBBBBBDCBAAACCC@;;444-8>>;>>@
@KZPGG:00122:00798
ACGAGTGCGTTCCCCATGTCGTAGGTACTC
+
BBBBBBCBBB?CHD:A<<<<BCBBCC<<<A
@KZPGG:00123:00753
ACGAGTGCGTTCCCCCCATGTCGTAGGTACTC
+
CBBAD?::88599999(4?@?ABB@A=A@A@C
@KZPGG:00123:00783
AGCACTGTAGCTGTCACTAGTTACTTGT
+
;;DCGCCCCCEBBBBDCCE::::BB@BC
@KZPGG:00123:00797
TACTGAGCTACACACACAGAAAGATTGGT
+
BBBBBBCBBBBBBCDCCC;;808??>B?B
@KZPGG:00124:00782
CGTGTCTCTAGGCACAGGATTTTGTGTAG
+
DDD:>=BCB@A?ACCFC@CCCD:CCD@@@
@KZPGG:00125:00767
TACTGAGCTACACACACAGAAAGATTGGT
+
BA?@BBDBBBBBBCCBAA::96;AA?C@C
@KZPGG:00125:00777
TACTGAGCTACCACACACAGAAAGGATTGGTGCT
+
9<999>91//7778::;;7688+.,..,.,1111
@KZPGG:00125:00796
ACGCTCGACATGCCCAGGTACAGGAG
+
BBBBEBDDCCCBBB?BB@BBCBB@BB
@KZPGG:00126:00777
CGTGTCTCTAGGCACAGGATTTTGTGTAG
+
DDCD:99@999599A??=9999/9@@99;
@KZPGG:00126:00779
ACGCTCGACATGCCCAGGTACAGGAG
+
>>9;<CAAACBBFCAEGBDBBBC@CA
@KZPGG:00126:00782
TACTGAGCTACACACACAGAAAGATTGGT
+
BCBBBBBBBBBCCCBA?A;;908>@=A?C
@KZPGG:00127:00758
TACTGAGCTACACACACAGAAAGATTGGT
+
CBBBD:<;BBAABDDCBC;<;8;CC@C@C
@KZPGG:00127:00760
ACGCTCGACATGCCCAGGTACAGGAG
+
B??@ACBBBCDCCC?CC@CBBBC>BB
@KZPGG:00127:00769
ACGCTCGACATGCCCAGGTACAGGAG
+
@@?@@BBCCCCBCC?CD@BC;;;7;C
@KZPGG:00127:00793
CGTGTCTCTAGGCACAGGATTTTGTGTAG
+
CCCB:<9>?9999@ABB?@>>>4999>>A
@KZPGG:00127:00796
ACGCTCGACATGCCCAGGTACAGGAG
+
BB9<<BADCBBAAG@CG@CCCCC@CC
@KZPGG:00127:00797
AGCACTGTAGCTGTCACTAGTTACTTGT
+
<<BBBCDDCCDCCCCCCCDCCCFBB=AA
@KZPGG:00129:00772
CGTGTCTCTAGGCACAGGATTTTGTGTAG
+
BHCA@>?;111-1:>?:::=:=0:;;11/
@KZPGG:00130:00777
ACGCTCGACATGCCCAGGTACAGGAG
+
BBBBECFDC@@@EE@@?=??@>@=@B
@KZPGG:00130:00791
ATCAGACACGGACACAGCAGAACACAC
+
BBABB==A9;7<@CCCBAA<;8;@>>?
@KZPGG:00130:00793
TACTGAGCTACACACACAGAAAGATTGGT
+
A@CCCAA@CCBBBBBAAA@@A<?AB?B?C
@KZPGG:00131:00762
AGCACTGTAGCTGTCACTAGTTACTTGT
+
;;@@=A:==CDCCBBBBBCBB?CCC@CC
@KZPGG:00131:00786
AGCACTGTAGCTGTCACTAGTTACTTGT
+
;;@@?ECCCBBBBBCBCCFBBADCCACB
@KZPGG:00131:00794
TACTGAGCTACACACACAGAAAGATTGGT
+
CBBBDCCCBC@@ABA?>>9;;8:B?=@=>
@KZPGG:00132:00785
TGATACGTCTCCTTCCTTAGTTACTTCA
+
BBB@BCB@=4429595<CBDCDCBB?BC
@KZPGG:00133:00798
CGTGTCTCTAGGCACAGGATTTTGTGTAG
+
BCCBCAA?;9;=@BBBC@CCCC7AAA;<<
@KZPGG:00134:00760
TACTGAGCTACACACACAGAAAGATTGGT
+
BBBBCCCBBB<<<BBB>@=?=979<:>>A
@KZPGG:00135:00795
AGCACTGTAGCTGTCACTAGTTACTTGT
+
;<BBABCCCEDBB<<<BAAA@>A@D@BA
@KZPGG:00140:00766
TACTGAGCTACACACACAGAAAGATTGGTG
+
BBBCBBBA<<<CBBB@A999;8;BC@DABB
@KZPGG:00140:00787
CGTGTCTCTAGGCACAGGATTTTGTGTAG
+
BBBBCB@@;;<8<CCDHBCCCC:CCC<<<
@KZPGG:00140:00794
ACGAGTGCGTTCCCCATGTCGTAGGTACTC
+
BBBBBBA>?@5999/9?BCCCDBB?ABBCC
@KZPGG:00141:00775
CGTGTCTCTAGGCACAGGATTTTGTGTAG
+
BBBAGAABAAA>CEGECAECDD:EAB;;<
@KZPGG:00141:00782
CGTGTCTCTAGGCACAGGATTTTGTGTAGAGG
+
CCC;99=>44424;;:?>????6=998>999;
@KZPGG:00143:00781
AGCACTGTAGCTGTCACTATTTACTTGT
+
;<BBBCCBBBB9<<BBCABAB:<999:4
@KZPGG:00144:00756
TACTGAGCTACACACACAGAAAGATTGGTG
+
A@@@@@?>@@9<;A@@?9444037777798
@KZPGG:00144:00772
ACGAGTGCGTTCCCCATGTCGTTAGGTACTC
+
BB<<<@@@>?5999/4:@?94423311449;
@KZPGG:00144:00775
CGTGTCTCTAGGCACAGGATTTTGTGTAGA
+
BBB<<9?@99954494/,//7706//////
@KZPGG:00144:00786
CGTGTCTCTAGGCACAGGATTTTGTGTAG
+
CBDBA?9?>9959>AA@>BBBB7AAA;<;
@KZPGG:00145:00750
AGCACTGTAGCTGTCACTAGTTACTTGTG
+
<<DCCFEBBBA@@999>9991,///,///
@KZPGG:00145:00751
TACTGAGCTACACACACAGAAAGATTGGT
+
@@BBBCCCDCAAAFBBAA;;;7;@A>B>>
@KZPGG:00146:00781
ACGAGTGCGTTCCCCATGTCGTAGGTACTC
+
CCBBCB>;==2999-99@>>@>@>;899@@
@KZPGG:00147:00758
ACGAGTGCGTTCCCCCATGTCGTAGGTACTC
+
BCBB=9==9954444+44::9998><899A?
@KZPGG:00147:00792
CGTGTCTCTAGGCACAGGATTTTGTGTAGA
+
CCCBBA=>>9959994424444,4444444
@KZPGG:00148:00780
CGTGTCTCTAGGCACAGGATTTTGTGTAGA
+
CCDBBB?A99959999424444,4444444
@KZPGG:00148:00787
ATCAGACACGGACACAGCAAGAACACACA
+
C@@@<;;>B>69;A>;://,/:6::;697
@KZPGG:00149:00766
TACTGAGCTACACACACAGAAAAGATTGGGTGC
+
CBBCCC@@;;9?>E??>@9999-733133,311
@KZPGG:00149:00779
CGTGTCTCTAGGCACAGGATTTTGTGTAGAG
+
CDCAA?91111,/;@@A@CCCC7A>>99949
@KZPGG:00100:00806
ACGAGTGCGTTCCCCATGTCGTAGGTACTC
+
BBBABBBBBB@CDC:C:9:BDBCC@B<==B
@KZPGG:00100:00809
CGTGTCTCTAGGCACAGGATTTTGTGTAG
+
BBBBBDBB@@A@@@@@B?ABBC:@??@>?
@KZPGG:00100:00810
CGTGTCTCTAGGCACAGGATTTTGTGTAG
+
BB@ADFCAAAC@AAACDADDDC9AA@AAA
@KZPGG:00100:00829
CGTGTCTCTAGGCACAGGATTTTGTGTAG
+
@@@@BFCCCCC@CCCCEACCCC:CCC@@A
@KZPGG:00100:00843
TACTGAGCTACACACACAGAAAGATTGGT
+
BBB??@B@@@BCCDCCCB@??<@BB@C@C
@KZPGG:00101:00808
AGCACTGTAGCTGTCACTAGTTACTTGT
+
?@;;9BCDABAB?B@BBCCBB?CCB?A@
@KZPGG:00101:00812
ACGAGTGCGTTCCCCATGTCGTAGGTACTC
+
BBBBCCB?@@@BHD:C<<<@A?>@;=11//
@KZPGG:00101:00817
CGTGTCTCTAGGCACAGGATTTGTGTAG
+
=<ACE?>?>9969=99984990499444
@KZPGG:00101:00835
AGCACTGTAGCTGTCACTAGTTACTTGT
+
111//6<<@BBBBBCBBABAA=A@C@@A
@KZPGG:00102:00819
ACGAGTGCGTTCCCCATGT
+
?@@?==98895111*////
@KZPGG:00103:00806
CGTGTCTCTAGGCACAGGATTTTGTGTAAGGC
+
AA@@BDCCBAA@BCCDB?@@AA:C@;442969
@KZPGG:00103:00814
ACGCTCGACATGCCCAGGTACAGGAG
+
BBBCCBBCCBBBCB>??<=;@897;@
@KZPGG:00103:00815
ACGCTCGACATGCCCAGGTACAGGAG
+
BB@?@AAECCBABB?BCACACBB?AB
@KZPGG:00103:00819
AGCACTGTAGCTGTCACTAGTTACTTGT
+
<<;>:CCCCBCBBBBBBBCBB?BBB@BB
@KZPGG:00103:00839
AGCACTGTAGCTGTCACTATGTTAATTGTG
+
111////699@>=9499;444><99?;:99
@KZPGG:00103:00844
ACGCTCGACATGCCCAGGTACAGGAG
+
BBBB??@B;;;@@B<AAACCBCC>AA
@KZPGG:00104:00847
TACTGAGCTACACACACAGAAAGATTTTGGT
+
BB@A@CECCCCDBBCBCBCCB>?7733-84;
@KZPGG:00105:00834
TACTGAGCTACACACACAGAAAAGATTTGGGTG
+
@:;;>A?;;;111;:6;94448-338808?8>>
@KZPGG:00105:00848
AGCACTGTAGCTGTCACTAGTTACTTGT
+
;;AA=<<:GCCBB@@;;9@@@699>594
@KZPGG:00105:00849
TACTGAGCTACACACACAGAAAGATTGGT
+
==;9;ABBBBFDFC@@<;=BKAD@@B@?A
@KZPGG:00106:00800
ACGAGTGCGTTCCCCATGTCGTAGGTACTC
+
@ABBBCDBBA;@==4?99;@AABB?@<<;A
@KZPGG:00106:00814
AGCCACTGTACGCTGTCACTAGTTACTTGTG
+
94424>>994444499444444484448444
@KZPGG:00106:00815
TACTGAGCTACACACACAGAAAGATTGGT
+
BAB99@ECCCCCBDBBCCBCC>BCD@C@B
@KZPGG:00106:00834
ACGCTCGACATGCCCAGGTACAGGAG
+
@ABBBBBBBAAABB?BB@B999>=?A
@KZPGG:00106:00843
AGCTCGACATGCCCAGGTACAGGAGACTG
+
=4;99===BCCCE@CC?BCBBB=BBBB?A
@KZPGG:00107:00808
CGCGGTCTCTAGGCACAGGATTTTGTGTAG
+
11//,///>;4469944?@CBCC9@?=::8
@KZPGG:00107:00833
TACGGCTACACACACAGAAAGATTGGTGC
+
BBAB@DNIKCBBCCCCCCC>::7474764
@KZPGG:00107:00842
TACTGAGCTACACACACAGAAAGATTGGT
+
BA?@ABDCCCC;;>ABAC@A@>@BB@C=@
@KZPGG:00108:00812
AGCACTGTAGCTGTCACTAGTTACTTGT
+
@>==<<;9ABCBAAACBBDAA@CBB???
@KZPGG:00108:00814
TACGAGCTACACACACAGAAAGATTGGT
+
??;<9ABBBCDCB@=>>988/887=CCD
@KZPGG:00108:00830
TACTGAGCTACACACACAGAAAGATTGGT
+
AABABBCCBBBAADCB;;444-8>><A@C
@KZPGG:00109:00805
CGTGTCTCTAGGCACAGGATTTTGTGTAG
+
C9::BBAAA@A=ACDCC?CDCC:???@@@
@KZPGG:00109:00825
ACGAGTGCGTTCCCCATGTCGTAGGTACTC
+
BA@@BCCCCC@BCC:C:9:BBB@A>?;<=A
@KZPGG:00109:00829
TACTGAGCTACACACACAGAAAGATTGGT
+
BC:<;CECCCCBBCBCDDBBB=AEE@C@B
@KZPGG:00109:00831
CGTGTCTCTAGGCACAAGATTTTGTGTAG
+
BBBABECCCBB?AB==;@AA==6>@@@AB
@KZPGG:00109:00834
TAGTATCAGCCTCGCCACTGACGAAGGTATTCC
+
;;99;===;B=;844:44499@ADEA@?A?=>?
@KZPGG:00109:00835
AGCACTGTAGATGTCACTAGTTACTTGT
+
BBBB@AAA@@94999?>>?@A;>>@699
@KZPGG:00109:00841
AGCACTGTAGCTGTCACTAGTTACTTGT
+
>=99499494:89;@BBBJCC@CBB>?A
@KZPGG:00109:00847
CGTGTCTCTAGGCACAGGATTTTGTGTAG
+
BAAADEBBBED@BCA??=9944-4>>999
@KZPGG:00109:00849
CGTGTCTCTAGGCACAGGATTTTGTGTAG
+
BA>>CCCBB9;8;@BBBABEEC9B@@;<<
@KZPGG:00110:00805
ACGCTCGACATGCCCAGGTACAGGAG
+
BBBBCCCCCBBBCCA@@=>>A9959>
@KZPGG:00110:00808
AGCACTGTAGCTGTCACTAGTTACTTGT
+
<>CCFDCBCBCBBBBBBCDBB?GBD@AA
@KZPGG:00110:00818
ACGAGTGCGTTCCCCAGTCGTAGGTACTC
+
CB;:@FAAABABCC:CBB@@@@?<?<<;C
@KZPGG:00110:00826
CGTGTCTCTAGGCACAGGATTTTTGTGTAG
+
BBBCCCCBBBB@?AABCABBAAB3AAA===
@KZPGG:00110:00830
ACGCTTCGACATGCCCCAGGTACAGGAG
+
BBBBB@BBCBBBBBBB:BB<97=89599
@KZPGG:00110:00831
TACTGAGCTACACCACACAGAAAGATTGGTGCT
+
@@@>9944/66//,///449==:>;;;913166
@KZPGG:00112:00816
CGTGTCTCCTAGGCACAGGATTTTGTGTAGA
+
>@//////,4448==:;;94449,94444:4
@KZPGG:00112:00821
ACGAGTGCGTTCCCCATGTCGTAGGTACTC
+
BBBBCCCBBB@BAB:CAAABBBBB@C:;;C
@KZPGG:00112:00846
TACTGAGCTACACACACAGAAAGATTGGT
+
BAAABBDCCCBAABCABCBBB=ABC@B=?
@KZPGG:00113:00841
TACTGAGCTACACACACAGAAAGATTGGT
+
BAAABBDBBBBBBCCCBC;:8-8884;>A
@KZPGG:00113:00843
TACTGAGCTACACACACAGAAAGATTGGT
+
=@;;<@BAAB=<<BBB<<;BC::;8<?57
@KZPGG:00114:00808
CGTGTCTCTAGGCACAGGATTTTGTGTAG
+
BBBADCCCCBA?BDCCB?CBBB:BBB@@A
@KZPGG:00114:00810
TACTGAGCTACACACACAGAAAGATTGGT
+
BBBBBBCCBBBBBCCBAC;;:6;AB?C@C
@KZPGG:00114:00811
TACTGAGCTACACACACAGAAAGATTGGT
+
BA??@BBBBCCDCBCCCDBAB=BA@@C@A
@KZPGG:00114:00814
CGTGTCTCTAGGCACAGGATTTTGTGTAG
+
AAAABDCCC@A>?CCDC@CCCC9BCC;;<
@KZPGG:00115:00817
ACGAGTGCGTTCCCCATGTCGTAGGTACTC
+
BBAA@@BBBC@CCB9BABEBBBBB@?:<;C
@KZPGG:00115:00829
CGTGTCTCTAGGCACAGGATTTTTGTGTAG
+
BB;;:EHFA?A@BBCBB@AAAAA1>>A;;;
@KZPGG:00115:00830
ACGCTCGACATGCCCAGGTACAGGAG
+
B???CCAABA@;9909?;@?ABB5;;
@KZPGG:00116:00803
TACTGAGCTACACACACAGAAAGATTGGT
+
BBBBBBCAAAAAABDBAA444-8?><@@A
@KZPGG:00116:00805
TACTGAGCTACACACACAGAAAGATTGGT
+
A@;;<<:CCBCCDCA@ABCDDABBB@B18
@KZPGG:00116:00831
TACTGAGCTACACACACAGAAAGATTGGT
+
AAABBCCBBA@BBDCCBB;996:@<@B@C
@KZPGG:00117:00816
CGTGTCTCTAGGCACAGGATTTTGTGTA
+
BB:<<DDDCCB?>999969999/994//
@KZPGG:00117:00827
AGCACTGTAGCTGTCACTAGTTACTTGT
+
;<CCDEBECBCBBCCC@@ABB>B@B>BA
@KZPGG:00117:00833
TACTGAGCTACACACACATGAAAGATTGGT
+
>9899949=>===@>?=4448=9<771313
@KZPGG:00117:00834
CGTGTCTCTAGGCAAGGATTTTGTGTAG
+
BBABBCDDCBC?BC@DA?@CDADDB==@
@KZPGG:00118:00804
TACTGAGCTACACACACAGAAAGATTGGT
+
??A@ABDCCCDDCCBA>C999088848=?
@KZPGG:00118:00807
TACTGAGCTACACACACAGAAAGATTGGT
+
BBBBBECCBB@@BCD@;;444-888?B?@
@KZPGG:00118:00808
CGTGTCTCTAGGCACAGGATTTTGTGTAG
+
CB:<>CCCCBB?BCCCA?;9991;CC>AB
@KZPGG:00118:00839
ACGAGTGCGTTCCCCATGTCGTAGGTACTC
+
@?BBCCA>==5999-9@@>>@<;<=;<<BB
@KZPGG:00118:00841
TACTGAGCTACACACACAGAAAGATTGGT
+
9ABBCCBABBBB@CDBCCCBB=A@@<A>A
@KZPGG:00119:00807
CGTGTCTCTAGGCACAGGATTTTGTGTAG
+
BBBBBEDCCBB?BECCC@CCCC:CBB;;;
@KZPGG:00119:00818
ACGAGTGCGTTCCCCATGTCGTAAGGTACTC
+
BBBBBBBAA>;???49991:6//,.66//1=
@KZPGG:00119:00826
CGTGTCTCTAGGCACAGGATTTGTGTAT
+
@==;:;@A;99:8999959991444449
@KZPGG:00119:00828
TACTGAGCTACACACACAGAAAAAATTGGTGC
+
B???@@@@AAAAABC@>>888448*9=@@CCC
@KZPGG:00119:00829
TACTGAGCTACACACACAGAAAGATTGGT
+
CABABBCCBBBBBB999@99917<>;@@C
@KZPGG:00119:00838
CGTGTCTCTAGGCACAGGATTTTGTGTAAG
+
BBB:<:BCCBC@CCCCDAE?;;5877,,+-
@KZPGG:00119:00849
CGTGTCTCTAGGCACAGGATTTTTTTTGTGTAG
+
BCDBBBBAABB?BA@99;49999999$488:::
@KZPGG:00121:00813
CGTGTCTCTAGGCACAGGATTTTGTGTAG
+
A@C:>=DCCDB?BDHFC@BBBC:BBD??A
@KZPGG:00121:00838
TACTGAGCTACACACACAGAAATGATTTGGTGCT
+
499844494444444944449-443..+.,....
@KZPGG:00121:00844
ACGCTCGACATGCCCAGGTACAGGAG
+
BCBAAADCCCC@@A>@C@CBCBC?BB
@KZPGG:00123:00817
CGTGTCTCTAGGCACAGGATTTTGTGTAG
+
CBC:=;AB@9989999>?@@@@/999?@@
@KZPGG:00124:00806
CGTGTCTCTAGGCACAGGATTTTGTGTAG
+
BBC:==EEBBB@CCCCD@CCBB:BBA99;
@KZPGG:00124:00844
CGTGTCTCTAGGCACAGGATTTGATGTAGAG
+
489444/////,/44442444-4444444::
@KZPGG:00125:00819
CGTGTCTCTAGGCACAGGATTTTGTGTAG
+
BBCBCDCCBAA@CAAAB@@9@@4@@@?AA
@KZPGG:00125:00848
CGTGTCTCTAGGCACAGGATTTTGTGTAG
+
BBBAAABCBBB@BBDDD?@?=?69B@;;;
@KZPGG:00125:00849
TACTGAGCTACACACACAGAAAGATTGGT
+
B?A@CCEAABBCCCCCCEBBB=AAA?C@C
@KZPGG:00126:00813
TGATACGTCTCCTTCCTTAGTTACTTCA
+
ABB9999@<11-/787>B>@@58999==
@KZPGG:00126:00829
ACGAGTGCGTTCCCCATGTCGTAGGTACTC
+
BABB9;:BBC@CDC:A<<9991<;6;111;
@KZPGG:00126:00833
ACGCTCGACATGCCCAGGTACAGGAG
+
BBBBBA@ADDEBBGBAA?@AA@@=AB
@KZPGG:00127:00801
ACGAGTGCGTTCCCCATGTCGTAGGTACTC
+
BBBBBBCBDB?BBB9BBCCBBBBB@@:<;B
@KZPGG:00127:00812
CGTGTCTCTAGGCACAGGATTTTGTGTAG
+
BBBBBCCCBAA>A?==????AA/9;@@@B
@KZPGG:00127:00822
AGCACTGTAGCTGTCACTAGTTACTTGT
+
;;DECECAAACBBBBBCCDAA=ABB=@@
@KZPGG:00127:00837
TACTGAGCTACACACACAGAAAGATTGGT
+
BBBBCACBCC??AB@>>@99918>><A>@
@KZPGG:00128:00806
ACGAGTGCGTTCCCCATGTCGTAGGTACTC
+
BBCABB@;445999/9A@ABCBBD@B<D=C
@KZPGG:00128:00809
CGTGTCTCTAGGCACAGGATTTTGTGTAG
+
B@BBCCBB=9;7;ABDCACCCC9BCC@AA
@KZPGG:00129:00842
AGCACTGTAGCTGTCACTAGTTACTTGT
+
<<CDDDDBBBCBBBBBBCAAA>A@@>A@
@KZPGG:00129:00849
ACGCTCGACATGCCCAGGTACAGGAG
+
B::;@BBCAAAACE<AF?AAB@@=@@
@KZPGG:00130:00815
ACGAGTGCGTTCCCCATGTCGTAGGTACTC
+
AAAABCB@442999/9999@@ABC@C?><B
@KZPGG:00130:00825
ACGCTCGACATGCCCAGGTACAGGAG
+
BA??AB<<=CAA@D?;;:;>>>@=AA
@KZPGG:00131:00811
CGTGTCTCTAGGCACAGGATTTTGTGTAG
+
BBCCDC@@=996;BBBC@CCCC:CBB<;<
@KZPGG:00131:00816
ATCAGACACGGACACAGCAGAACACAC
+
CAACBBB@AA@CBAAAAACBB@CBAA@
@KZPGG:00131:00841
ACGCTCGACATGCCCAGGTACAGGAG
+
B??>BECDCBB@@@<@@?B@BBB9;<
@KZPGG:00132:00805
AGCACTGTAGCTGTCACTAGTTACTTGT
+
<<BBCHAAACCCCBBBBCC::::CB@BC
@KZPGG:00132:00826
ACGAGTGCGTTCCCCATGTCGTAGGTACTC
+
BBBB??>@992999/999999;>?=@=<=B
@KZPGG:00132:00838
CGTGTCTCTAGGCACATGGATTTGTGTAG
+
449444;::1/,/****,*,220,,,,/9
@KZPGG:00132:00842
ACGAGTGCGTTCCCCATGTCGTAGGTACTC
+
ABBBBBBBBBACCC:C@@ABBBBC@?AAAC
@KZPGG:00133:00800
CGTGTCTCTAGGCACAGGATTTTGTGTAG
+
A@BACDCC:;;<@@99959999/9BB@@A
@KZPGG:00133:00807
AGCACTGTAGCTGTCACTAGTTAATTGT
+
;<CCKFC::>EBCCCCCCC;;596959@
@KZPGG:00134:00808
TACTGAGCTACACACACAGAAAGATTGGT
+
BBBBBCBBAAABBCD@;;444-8>>;>>B
@KZPGG:00134:00821
ACGAGTGCGTTCCCCATGTCGTAGGTACTC
+
BBCCCCCA@=5999/9?AABCBBA?A;<<B
@KZPGG:00134:00846
CGTGTCTCTAGGCACAGGATTTTGTGTAG
+
BBB?BBCCBBB@BBCFC@@???6=@@;;<
@KZPGG:00136:00818
CGTGTCTCTAGGCACAGGATTTTGTGTAG
+
CCBBCEBB===;>@99969999/9>>994
@KZPGG:00136:00821
CGTGTCTCTAGGCACAAGATTTTGTGTAG
+
ABCBAAAA?9;79>>?=FEECC9BBB<<<
@KZPGG:00137:00815
TACTGAGCTACACACACAGAAAGATTGGT
+
A>?>CBCC???BCDCC@@994-8>?>B@C
@KZPGG:00137:00823
CCGTGTCTCTAGGCGACAGGATTTTGTGTAG
+
;9<A@BC9<1;<:1////424444,444444
@KZPGG:00137:00827
ACGAGTGCGTTCCCCATGTCGTAGGTACTC
+
BB@AACCCCC>AA?6ABBBBCBBB?AA@AC
@KZPGG:00137:00838
AGCACTGTAGCTGTCACTAGTTACTTGT
+
<<BDEFD@@@CBBCBBB>=:;7;>A?BA
@KZPGG:00138:00805
AGCACTGTAGCTGTCACTAGTTACTTGT
+
99==BCDDDAA@BBBBBAB?><448244
@KZPGG:00138:00818
ACGAGTGCGTTCCCCATGTCGTAGGTACTC
+
CBBBBA>?==5999/9@AABBBCC@B<=<B
@KZPGG:00138:00833
TACTGAGCTACACACACAGAAAGATTGGT
+
B???CCCC??@BBEBA@C99908??<>>;
@KZPGG:00138:00845
ACGAGTGCGTTCCCCATGTCGTAGGTAT
+
BBAABBBBBB>BAA7A@@@CCCCC@:;=
@KZPGG:00138:00848
CGTGTCTCTACGGCACAGGATTTTGTGTAGA
+
@AA>>?>111/1:8=DA>;;;>@1?11////
@KZPGG:00139:00803
ACGAGTGCGTTCCCCATGTCGTAGGTACTC
+
BB@@ABBBBB;@==4=999>>A?B>@<<=C
@KZPGG:00139:00842
TACTGAGCTACACACAGATTTGGTGC
+
A<<<A<<<BBA@>??99994-4::>A
@KZPGG:00140:00803
TACTGAGCTACACACACAGAAAGATTGGT
+
B?A@DCCCBB??ADBA@@99918??>B@C
@KZPGG:00140:00805
ACGAGTGCGTTCCCCATGTCGTAGGTACTC
+
CCBBBB=>=>5999/99:>>@=?@=@ABDF
@KZPGG:00141:00811
CGTGTCTCTAGGCACAGGATTTTGTGTAG
+
BBCBBEBB=9;59@>9969999/9>>99<
@KZPGG:00141:00838
ACGAGTGCGTTCCCCATGTCGTAGGTACTC
+
BBBBBCCCCD@BAA5:;><>>110;01/>B
@KZPGG:00141:00848
TACTGAGCTACACACACAGAAAGATTGGT
+
>>@BCBCA@ABBBDCC@B;::6:@@>A@C
@KZPGG:00142:00816
ACGCTCGACATGCCCAGGTACAGGAG
+
C>>?>BBCAAACCCACC@BCCBB;:<
@KZPGG:00142:00849
TACTGAGCTACACACACAGAAAGATTGGT
+
BBBAB?AABBBBCDA=>C;;;6;AA?C@C
@KZPGG:00143:00819
AGCACTGTAGCTGTCACTAGTTACTTGT
+
@=CCCCCCCBCBBCCCA@A@@=A@A>A@
@KZPGG:00143:00849
ACGCTCGACATGCCCAGGTACAGGAG
+
B:;;BCCFCCCCCF?@@=@BCBE>AF
@KZPGG:00144:00831
ACGCTCGACATGCCCAGGTACAGGAGACTG
+
B:;<;CAABAADBC<@@?@?ADA:;;@><8
@KZPGG:00144:00832
ACGAGTGCGTTCCCCATGTCGTAGGTACTC
+
CB@??BBCBB?BCC9A?EBBBCCC??A@AC
@KZPGG:00144:00844
TAGTATCAGCCTCGCCATGACGAAGGTATTCC
+
BBC?@ACA@A?>98859@@9999548444242
@KZPGG:00148:00818
CGTGTCTCTAGGCACAGGATTTTGTGTAGA
+
BB===A@A?99599@9954999/9484444
@KZPGG:00100:00853
AGCACTGTAGCTGTCACTAGTTACTTGT
+
111//8:;ADDBBBBCBCDAA?BCC@BB
@KZPGG:00100:00866
AGCACTGTAGCTGTCACTAGTTACTTGT
+
<<;;9A@ACBDBCBBBAABBB@CBB?D:
@KZPGG:00100:00890
CGTGTCTCTAGGCACAGGATTTTTGTGTAG
+
CCCBDCDDAAB>@B??@<99999,9@@99<
@KZPGG:00100:00896
TACTGAGCTACACACACAGAAAGATTGGT
+
B?A@BBCCBBC@@ACECCCGC@DBB?B@D
@KZPGG:00100:00897
TACTGAGCTACACACACAGAAAGATTGGT
+
BBBBBBCCCBBBBCDBAC;;:78??;?=@
@KZPGG:00101:00852
TACTGAGCTACACACACAGAAAGATTGGT
+
CBC???CCBBAA>BBCBC;997;CC@C@C
@KZPGG:00101:00870
ACGAGTGCGTTCCCCATGTCGTAGGTACTC
+
AAACCAAACCACBB7BACCCBBBB@C<<<B
@KZPGG:00101:00878
TACTGAGCTACACACACAGAAAGATTGGT
+
8899;BCCDBBDCDACACBBB@BB>;>>@
@KZPGG:00101:00896
AGCACTGTAGCTGTCACTAGTTACTTGT
+
<<CDBCEBBBB?BBAAAAACCBDBE?BC
@KZPGG:00102:00871
TACTGAGCTACACACACAGAAAGATTGGT
+
AABBBBBBBBBDCEA?@A;:46:>>>>8:
@KZPGG:00102:00877
CGTGTCTCTAGGCACAGGATTTTTTGTGTAAGA
+
BCCDCCCCAA@?BBB@@=999999*9AA99594
@KZPGG:00102:00879
ACGCTCGACATGCCCAGGTACAGGAG
+
CA@@CBAACBABCD?DC@CBB@@9;<
@KZPGG:00102:00884
AGCACTGTAGCTGTCACTAGTTACTTGT
+
:;@A;;=ADCGBBBCB99?9959>@=CE
@KZPGG:00102:00895
ACGCTCGACATGCCCAGGTACAGGAG
+
BB:9:CBCCBBDCG>BB>>>>9;8;;
@KZPGG:00104:00883
ACGAGTGCGTTCCCCATGTCGTAGGTACTC
+
BBAABBCBBD@CCD9AADBBA@??<?@@BC
@KZPGG:00104:00898
ACGAGTGCGTTCCCCATGTCGTAGGTACTC
+
ABBAAA>>@A@BBB7@?BBBCBBB??BBBC
@KZPGG:00105:00887
CGTGTCTCTAGGCACAGGATTTTTTTTTGTGTAG
+
BBBBCCBB=9928?@@@6999999999"9=>444
@KZPGG:00105:00895
TACTGAGCTACACACACAGAAAGATTGGT
+
BAAABBCBBBB@@F@AAABB@;>B?=?>>
@KZPGG:00106:00863
TACTGAGCTACACACACAGAAAGATTGGT
+
BBBAAACCBBBBBCCAA@9996:@?>@??
@KZPGG:00106:00864
ACGCTCGACATGCCCAGGTACAGGAG
+
B@@@BCCCCCCCCC@CC@B>B9969;
@KZPGG:00106:00866
AGCACTGTAGCTGTCACTAGTTACTTGT
+
<<C=;>ECCCCBBBBBCCCAA?ABB?CC
@KZPGG:00106:00893
TAGTATCAGCCTCGCCATGACGAAAGGTCCGACTG
+
BBCAAACA@A??@;;9;@@@9999-4:;A@@?>>@
@KZPGG:00106:00894
TACTGAGCTATACACACAGAAAGATTGGTG
+
C9=;CCCA@@A@999>84488:;<B@B@A?
@KZPGG:00107:00864
ACGAGTGCGTTCCCCATGTCGTAGGTACTC
+
CB@@@@@@@A<@AA8AACCCBBBB?@;<<A
@KZPGG:00107:00897
ACGTCGACATGCCCAGGTACAGGAG
+
A@?BBBA?=?BDD?@CBBBEBB?BB
@KZPGG:00109:00882
TACTGAGCACACACACAGAAAGATTGGTGC
+
B?@ADCCBCCCCC@?;:?CC?@@@=?;?AA
@KZPGG:00109:00887
TACTGAGCTACACACACAGAAAGATTGGT
+
8111:68=BCCCECDDAA9:808384847
@KZPGG:00109:00889
TACTGAGCTACACACACAGAAAGATTGGT
+
BBB?B@A@BBBBBCBCCCCCC>CCC?B?B
@KZPGG:00110:00859
CGTGTCTCTAGGCACAGGATTTTGTGTAG
+
B@AABCCCC@@>?BBCFACCDC:CA@99;
@KZPGG:00110:00860
TAGTATCAGCCTCGCCATGACGAAGGTATTCC
+
B?AACDDCAA@==;;59>?>999248444:><
@KZPGG:00110:00871
TACTGAGCTACACACCAGAAAGATTGGTGC
+
8?;;999B9944444:;>>>::11,/54..
@KZPGG:00110:00878
TAGTATCAGCCTCGCCATGACGAATGGTATTCC
+
9<CCCAA?942484424499444244:444248
@KZPGG:00110:00898
ACGAGTGCGTTCCCCATGTCGTAGGTACTC
+
BBBAABBBA;2444/9==@CCBBB@=:<;C
@KZPGG:00111:00855
ACGAGTGCGTTCCCCATGTCGTAGGTACTC
+
>9;9@@A99<<A@@7AABACCCCC@C;<<A
@KZPGG:00111:00860
CGTGTCTCTAGGCACAGGATTTTGTGTAG
+
<<@BBBAA@;95;@??@E9999/9BB99;
@KZPGG:00111:00885
CGTGTCTCTAGGCACAGGATTTTTTTGTGTAG
+
BBCABCCCBBB@BCBAB<9944499&99999<
@KZPGG:00111:00898
TACTGAGCTACACACACAGAAAGATTGGT
+
BBCBBCCBBBBBADDCBBCB@;>BB@B?B
@KZPGG:00112:00880
ACGCTCGACATGCCCAGGTACAGGAG
+
B?99:CCFCCCCCC>BB@BBB?@@@B
@KZPGG:00113:00870
CGTGTCTCTAGGCACAGGATTTTGTGTAG
+
<<CDDCCCDBB?BCACA=@@AA4?>@999
@KZPGG:00113:00888
AGCACTGTAGCTGTCACTAGTTACTTGT
+
<<CCCEB@@@@@BBBBAAABB?DBB@BB
@KZPGG:00113:00893
TACTGAGCTACACACACAGAAAGATTGGT
+
@;<<C@A@BCBBBGDCCCCCC?CCC@C?A
@KZPGG:00113:00897
AGCACTGTAGCTGTCACTAGTTACTTGT
+
;<CCCCCBCCDB?@?CBA@;;8;@C=@A
@KZPGG:00113:00898
TCCTCCACATGTCTAAGGTACTG
+
BB?CC@CBBBBBCBC?B@BBBCB
@KZPGG:00113:00899
CGTGTCTCTAGGCACAGGATTTTTTTTTTTTTTTTTTTTTTGTGTAG
+
A@BCCA@BBBB@BCCDD??>>>>>@@@>A@@::::::;::"//////
@KZPGG:00114:00857
TCTCTATGCTCTCCACATGTCTAAGGT
+
?@@A<99A@;<<C@CDCCCBB<<;=?B
@KZPGG:00114:00886
ACGCTCGACATGCCCAGGTACAGGAG
+
BA??@CCCCCCCCC?CC@A@B@A>?B
@KZPGG:00114:00888
AGCACTGTAGCTGTCACTAGTTACTTGT
+
;;BCEFAAAADABBBBBCCBA?GDC@CA
@KZPGG:00114:00892
TGATACGTCTCCTTCCTTAGTTACTTCA
+
BDBA@@==9==7;8<=ABBBB?BCEBDC
@KZPGG:00114:00895
ATCAGACACGGACACCAGAACACACAA
+
;::;;AAAAC;<<AA?CBCAA@77,-*
@KZPGG:00114:00896
TCTCTATGCGCTCCACATGTCTAAGGT
+
CBCCA@ADCCCBB@DBBBCCDCC?CAC
@KZPGG:00114:00898
ACGCTCGACATGCCCAGGTAC
+
=@:;<<<99@11//+//,..4
@KZPGG:00115:00866
ACGAGTGCGTTCCCCATGTCGTAGGGTACTC
+
BBAA>>>ABB@BBB:CBDBCC??@B?BCCCC
@KZPGG:00115:00871
TACTGAGCTACACACACAGAAAGATTGGT
+
;@@@ABGABBBAAA<<<CBBB=@@@=@=?
@KZPGG:00115:00889
CGTGTCTCTAGGCACAGGATTTTTTTTGTGTAG
+
BABBCEBABA?89;BC@<>?>>>>?>$999999
@KZPGG:00116:00883
TACTGAGCTACACACACAGAAAGATTGGT
+
B?B=@@@@@@ABCC=>>CCCB>?884848
@KZPGG:00116:00884
TACTGAGCTACACACACAGAAAGATTGGT
+
BBBBBBBB??CCCC@?;;9>>9888;>77
@KZPGG:00117:00875
TACTGAGCTACACACACAGAAAGATTGGT
+
@@BBBBCBBBBBACCCDDBBB=ABB@B@B
@KZPGG:00117:00876
CGTGTCTCTAGGCACAGGATTTTGTGTAG
+
BBB@BDCCBBB?BCCCFA;999,4;;8;;
@KZPGG:00117:00893
TACTGAGCTACACACACAGAAAGATTGGTGCTG
+
B;;9B<99>999494449888677B@B@A@@B:
@KZPGG:00118:00871
TACTGAGCTACACACACAGAAAGATTGGT
+
B>>>BBCBBBBBBC>:>111110>@@D@C
@KZPGG:00118:00884
ACGCTCGACATGCCCAGGTACAGGAG
+
BAAABC@AAECCCC>BBABBCBC>?@
@KZPGG:00119:00854
TACTGAGCTACACACACAGAAAGATTGGT
+
BBBBBACBABAAADCBAA;:9-8>A?B@C
@KZPGG:00120:00888
AGCACTGTAGCTGTCACTAGTTACTTGT
+
<<CCBBBBDDHCDCDCCCCCC@CBB>@@
@KZPGG:00121:00850
CGTGTCTCTAGGCACAGGATTTTGTGTAG
+
BBBBCECCA:98;BBBB?@@@@6@@A;;<
@KZPGG:00121:00852
TACTGAGCTACACACACAGAAAGATTGGT
+
BBBBBBBBBBBBBCCBB@;88-8884;?A
@KZPGG:00121:00882
CGTGTCTCTAGGCACAGGATTTTGTGTAAGC
+
CCCBCCBC<;<ACC<=BCHCCC:>>>11-1/
@KZPGG:00121:00888
AGCACTGTAGCTGTCACTAGTTACTTGT
+
;;CCDDB@@@BAAAABBBCAA?ABBACB
@KZPGG:00122:00863
AGCACTGTAGCTGTCACTAGTTACTTGT
+
<<CCFFDAAACBCCCBCBCAB?AAA=@@
@KZPGG:00123:00892
AGCACTGTAGCTGTCACTAGTTACTTGT
+
;<BCCEBBBBECC??@;9<BB=B@A?A<
@KZPGG:00123:00896
AGCACTGTAGCTGTCACTAGTTACTTGT
+
;;BBDCBD@@ABBCCCDECAA=A@B@C@
@KZPGG:00124:00871
CGTGTCTCTAGGCACAGGATTTTGTGTAG
+
BBBBCECC@A@=@B?AB?BBCC:CCC@@@
@KZPGG:00125:00871
AGCACTGTAGATGTCACTAGTTACTTGT
+
?BBA<949>9@9999DADABB=CAA899
@KZPGG:00125:00877
CGTGTCTCTAGGCACAGGATTTTGTGTAG
+
@@AABBAA>>>?A@@FC?@BBC:CBB?=A
@KZPGG:00125:00895
TACTGAGCTACACACACAGAAAGATTGGT
+
C9<<C@A@BABCCDBAAA@@@<B@@?A?B
@KZPGG:00126:00882
AGCACTGTAGCTGTCACTAGTTACTTGT
+
??BCCCCBAABABCCBBBBBB?CBB@B@
@KZPGG:00126:00888
TACTGAGCTACACACACAGAAAGATTGGT
+
BBBBBBBABBBBABCBBBABB=C??=@@C
@KZPGG:00126:00889
ACGAGTGCGTTCCCCATGTCGTAGGTACTC
+
AABBBCBBBB@BCC9AABBBB@?@@@@@@B
@KZPGG:00126:00894
ACGAGTGCGTTCCCCATGTCGTAGGTACTC
+
BBBBBBBBBB@BCC:C?@@BBA>@@79<;B
@KZPGG:00127:00854
CGTGTCTCTAGGCACAGGATTTTGTGTAGA
+
BBB@CCCHB@@>?BBDCACCCC:CBB;;<B
@KZPGG:00127:00885
ACGAGTGCGTTCCCCATGTCGTAGGTACTC
+
BBBA@BBCBB;?==6===?@BB@B<?@@@C
@KZPGG:00127:00891
AGCACTGTAGCTGTCACTAGTTACTTGTGTGC
+
;;CB@AAA<<>CCC<<<999961<=-1////,
@KZPGG:00128:00864
AGCACTGTAGCTGTCACTAGTTACTTGT
+
@@DDECBC@ABBDCCCCCCCB@CBB@BB
@KZPGG:00128:00883
ACGCTCGACATGCCCAGGTACAGGAG
+
B@@?AAABDBBBCC>BB@BBDBC?BB
@KZPGG:00128:00888
TACTGAGCTACACACACAGAAAGATTGGTG
+
?ABCCBEBBBCDBB@@@C@@?=@CC@C@CA
@KZPGG:00129:00857
ATCAGACACGGACACAGCAGAACACAC
+
CCDC=><?@>@BBBBAA@@>>;>>>>3
@KZPGG:00129:00864
ATATCGCGAGGGTATGGAAGACTCTATA
+
=?99999?9991<BCDAHBC=<<AA???
@KZPGG:00130:00890
TACTGAGCTACACACACAGAAAGATTGGT
+
BBBBCCCBBBBBBCBCDC@??<<BB?A@B
@KZPGG:00130:00893
CGTGTCTCTAGGCACAGGATTTTGTGTAG
+
=:ABCBBBABA@BAAACD@@==299989;
@KZPGG:00131:00860
ACGCTCGACATGCCCAGGTACAGAG
+
499:::94444444-4424./////
@KZPGG:00131:00862
TACTGAGCTACACACACAGAAAGATTGGT
+
@@@BBCCECCCCCBCABCCCE=@@@<@<?
@KZPGG:00131:00884
ACGCTCGACATGCCCAGGTACAGGAG
+
BBBBBA@BA<<;@@<;<<=BBDCCCC
@KZPGG:00131:00889
CGTGTCTCTAGGCACAGGATTTTGTGTAG
+
BBCBBBBC???ACCCEC@CCBC9AAA;;<
@KZPGG:00131:00890
ACGCTCGACATGCCCAGGTACAGGAG
+
B????CCCCBBBDD?BB>?;AAB?BB
@KZPGG:00132:00853
ACGAGTGCGTTCCCCATGTCGTAGGTACTC
+
BBBCCCBA8=5999/9??@CCCDC@C<<<C
@KZPGG:00132:00877
TACTGAGCTACACACACAGAAAGATTGGT
+
@ABBBCCEBBBEB>B;111>@@>8>@C<@
@KZPGG:00133:00879
CGTGTCTCTAGGGACAGGATTTTGTGTAAGAG
+
BBBAGA>;949809@>@>BDFD8>@@1-+-,-
@KZPGG:00133:00882
AGCACTGAGCTGTCACTAGTTACTTGT
+
<<CCDDBAABBBBBBBCCAA?ABB>BB
@KZPGG:00133:00890
TCTCTATGCGCTCCACATGTCTAAGGTACT
+
BBBBBBFCCFDCC@BAABCCCAA=A?BCC@
@KZPGG:00133:00892
AGCACTGTAGCTGTCACTAGTTACTTGT
+
;;CCCC@?AADBBBBBBCCCB?BBBACB
@KZPGG:00133:00898
ACGAGTGCGTTCCCCATGTCGTAGGTACTC
+
BB:<<B@@;<8;BA7BBCCCCCBB?;;<@9
@KZPGG:00134:00863
ACGAGTGCGTTCCCCATGTCGTAGGTACTC
+
BBBBBBBBB@@@BC:D???BCBAB?A<==C
@KZPGG:00134:00886
ACGCTCGACATGCCCAGGTACAGGAG
+
CB:9:CCDCCABCC?B?>ABBBB@BB
@KZPGG:00134:00896
CGTGTCTCTAGGCACAGGATTTTGTGTAG
+
BABA@AABAAA?BBCEBE@?==6=;;8;;
@KZPGG:00134:00898
ACGCTCGACATGCCCAGGTACAGGAG
+
BB??>BBCBBBCCC>BB@BBCBB>@A
@KZPGG:00135:00862
ATCAGACACGGACACAGCAGAACACAC
+
BBBBBBBABB>ABAA@BB@BB?BBACD
@KZPGG:00136:00874
TACTGAGCTACACACACAGAAAGATTGGT
+
BBBBBADAAB@B@CCCBB:::8;BB@C@C
@KZPGG:00137:00857
CGTGTCTCTAGGCACAGGATTTTGTGTA
+
BBCBCCCC??@@CECCC@CCCB9CCCBC
@KZPGG:00137:00870
TACTGAGCTACACACACAGAAAGATTGGT
+
BBBBBBBBBBBBBDCCCB@@=:?@@<A@C
@KZPGG:00137:00884
CGTGTCTCTAGGCACAGGATTTTGTGTAG
+
BAA@CDCC@@@>@CCDCBCCCB:DCB;;;
@KZPGG:00137:00886
CGTGTCTCTAGGCACAGGATTTTGTGTAG
+
BBBBBDDCDBB?BCDCCBCCCC:BBB;9;
@KZPGG:00138:00852
TACTGAGCTACACACACAGAAAGATTGGT
+
BBCCBBEBBBDDCCCCCB@@?=@ABAB>?
@KZPGG:00139:00856
TACTGAGCTACACACACAGAAAGATTGGT
+
@@ABBBCBABBCCDCCAB;;:6;@@=A@B
@KZPGG:00139:00878
CGTGTCTCTAGGCACAGGATTTTGTGTAGA
+
?>@@999A@@@@AB@9959999/9B@99<@
@KZPGG:00139:00889
TACTGAGCTACACACACAGAAAGATTGGT
+
AABBCBCBBCDCCC?=>C99908??=?>@
@KZPGG:00140:00880
CGTGTCTCTAGGCACAGGATTTTGTGTAG
+
BBB@DCCCAAA@BBCCCACBBB:CB?===
@KZPGG:00140:00884
AGCACTGTAGCTGTCACTAGTTACTTGT
+
<<CFECCBBBCBBBBBDDE@A@DBB@CC
@KZPGG:00141:00862
TACTGAGCTACACACACAGAAAGATTGGT
+
AABBBCDBBBBD@ACB@?99908?>;B?B
@KZPGG:00142:00856
AGCACTGTAGCTGTCACTAGTTACTTGT
+
AABCCCDCBBCCAAACCCECC?CBB=AA
@KZPGG:00142:00861
AGCACTGTAGCTGTCACTAGTTCTTGT
+
??BCCCCCB@BAAAABBEDBA?AA89:
@KZPGG:00142:00879
CGTGTCTCTAGGCACAGGATTTTGTGTAAGGC
+
BBBBCDCC@A@>@BBBEACCGE9B??995959
@KZPGG:00142:00892
TACTGAGCTACACACACAGAAAGATTGGT
+
BBB?BBBBBBBBBBC>?@:88-8>><@=@
@KZPGG:00143:00854
AGCACTGTAGCTGTCACTAGTTACTTGT
+
ABAABCBABA@@@@@ABACAA@DBB@BB
@KZPGG:00143:00885
TACTGAGCTACACACACAGAAAGATTGG
+
ABCA?AEEBBAABGBB@@;;;6;??=@B
@KZPGG:00143:00894
AGCACTGTAGCTGTCACTAGTTACTTGT
+
<<CCEDBAAADAAAABBBCBAAA??<?@
@KZPGG:00143:00898
AGCACTGTAGCTGTCACTAGTTACTTGT
+
?=BBEC@BBBDBBBBBBCCCB@CBB@BA
@KZPGG:00144:00850
TGATACGTCTCCTTCCTTAGTTACTTCA
+
BBCB??===9;9<BD@C@BBB>B@A>AC
@KZPGG:00144:00857
TACTGAGCTACACACACAGAAAGATTGGT
+
BBAAABFCBBAABBCA;;888-8884;?B
@KZPGG:00144:00876
TACTGAGCTACACACACAGAAAGATTGGT
+
BBBBBECCBBBBCCCC;:<CC?@@@@C@C
@KZPGG:00144:00883
TGATACGTCTCCTTCCTTAGTTACTTCAGC
+
BBBBBBDBBBB@C@D@B?BBB@CCC@B::;
@KZPGG:00145:00870
AGCACTGTAGCTGTCACTAGTTACTTGT
+
<<CEFCCBBBDBBBABCCCAA@BDB@BB
@KZPGG:00145:00876
TACTGAGCTACACACACAGAAAGATTGGTG
+
>@@A?@@@@A@@>@BA=<9CD@>?@@C<??
@KZPGG:00146:00895
ACGAGTGCGTTCCCCATGTCGTAGGTACTC
+
BBBABBBBBB@CCC:DCCB@A?@@?<9<<C
@KZPGG:00147:00853
ACGAGTGCGTTCCCCATGTCGTAGGTACTC
+
BBBABBBB==;@992=9;;CCCAC??<<<C
@KZPGG:00147:00872
ACGCTCGACATGCCCAGGTACAGGAG
+
BB@??CCCCDDDDB?BBABBCBB:9<
@KZPGG:00147:00895
ACGAGTGCGTTCCCCATGTCGTAGGTACTC
+
BBAA@BBBBB@BCC:CAAABBC@A??;<<C
@KZPGG:00148:00852
ACGAGTGCGTTCCCCATGTCGTAGGTACTC
+
BB??BDCBAB>BBB7CBBBCCCCC@??AAC
@KZPGG:00148:00880
TACTGAGCTACACACACAGAAAGATTGGT
+
AABBBCCBBBBBAABBBB:::6;AA?B@C
@KZPGG:00149:00870
AGCACTGTAGCTGTCACTAGTTACTTGT
+
ABBCDFCAAABBBCBCBCC:;8;CA?BC
@KZPGG:00149:00874
ACGCTCGACATGCCCAGGTACAGGAG
+
?ABCCBAABCBBCB;BB@B?AAB?AC
@KZPGG:00149:00892
ACGCTCGACATGCCCAGGTACAGGAG
+
BB@@@CBDBBBBBC@CC@BBCBB=>@
@KZPGG:00149:00894
ACGCTCGACATGCCCAGGTACAGGAG
+
B@@?BBDCCCB???<@@>BACCC9;<
@KZPGG:00100:00900
ATATCGCGAGGGTATGGAAGACTCTATA
+
@@ABBDCCBBD>CCCB@B@BBCCBBBCB
@KZPGG:00100:00904
TAGTATCAGCCTCGCCATGACGAAGGTATTCC
+
BBD::>GCA@??@;;7<@@@@;:6<<@AE?@=
@KZPGG:00100:00908
TACTGAGCTACACACACAGAAAGATTGGT
+
CBBA@BCBBBBBBDAABBBBB@>>?@C@B
@KZPGG:00100:00918
AGCACTGGCTGTCACTAGTTACTTGT
+
<>FCCFCBACAAABDCC@?=?AA?BC
@KZPGG:00100:00923
TACTGAGCTACACACACAGAAAGATTGGT
+
@@FFAAECBBBBBBCB@A;996:A@>B@C
@KZPGG:00100:00928
CGTGTCTCTAGGCACAGGATTTTGTGTAGA
+
<9>DD9<<<@BABAEBC@BABB6@>@<<<<
@KZPGG:00100:00930
AGCACTGTAGCTGTCACTAGTTACTTGT
+
9>>994944444444>ABBBE@B@?=@B
@KZPGG:00100:00934
TCTCTATGCGCTCCACATGTCTAAGGTAG
+
BBBC:;<@A@ABA?BB@@@BBCB@C@CBB
@KZPGG:00100:00941
CGTGTCTCTAGGCACAGGATTTTGTGTAG
+
44/87/,,,,6,/4===899992999449
@KZPGG:00100:00945
ACGCTCGACATGCCCAGGTACAGGAG
+
9@@>>9==;;;AGG@CB>CBCDC?AB
@KZPGG:00101:00902
AGCACTGTAGCTGTCACTAGTTACTTGT
+
;<B@?AHCCCDBBCB<<<AAB><<;-11
@KZPGG:00101:00935
ACGCTCGACATGCCCAGGTACAGGAG
+
AA;;<CCAAAA@BB@BD@CA>==131
@KZPGG:00101:00942
CGTGTCTCTAGGCACAGGATTTTGTGTAG
+
444=>?@@AAC?BCCBB?BCBB4@>>999
@KZPGG:00101:00943
CGTGCGCTAGCACAGATTTGAAGAGTA
+
,,((*,,/444::449>9611,//,,,
@KZPGG:00102:00905
TACTGAGCTACACACACAGAAAGATTGGT
+
BBEA@ACCCCCCBDCCCBBAB=AAC@B@C
@KZPGG:00102:00909
TACTGAGCTACACACACAGAAAGATTGGT
+
@@A?@@EBBBBBBDCBAA9946:@@?B@C
@KZPGG:00102:00911
ACGCTCGACATGCCCAGGTACAGGAG
+
BC@??CAABBBCCC@B@>AAAAB@AA
@KZPGG:00102:00915
TACTGAGCTACACACACAGAAAGATTGGT
+
BAABBBDCABBCDCBABCA@?=@CC@B=B
@KZPGG:00102:00925
CGTGTCTCTAGGCACAGGATTTTGTGTAG
+
CCCECCCCBBB@BCECCACCBB7=99999
@KZPGG:00102:00926
ACGAGTGCGTTCCCCATGTCGTAGGTACTC
+
989484AACE@CHK9D<<9??100,.///6
@KZPGG:00103:00904
ACGCTCGACATGCCCAGGTACAGGAG
+
@?BBBCCCCCCCCC?@><?:;;@=@B
@KZPGG:00103:00910
ACGCTCGACATGCCCAGGTACAGGAG
+
BBBBC@AACAA@CC?BB>@??>>=@>
@KZPGG:00103:00912
ACGCTCGACCATGCCCAGGTAACAGGAG
+
////499=A@CDC>>;=<;10,,,,*,/
@KZPGG:00103:00913
TACTGAGCTACACACACAGAAAGATTGGT
+
BBBABBDCCBCDBCCCDCBBA=@BC@B@>
@KZPGG:00103:00926
TACTGAGCTACACACACAGAAAGATTGGT
+
??@CDCCBBBBBBCBBBCBBB=BAA?A@D
@KZPGG:00104:00908
AGCACTGTAGCTGTCACTAGTTACTTGT
+
;;CCFDB@@@CCBC@BBBD>>>AAA@AA
@KZPGG:00104:00914
AGCACTGTAGCTGTCACTAGTTACTTGT
+
<<BC@ABDCCGBACCCBBC;::=BC@DB
@KZPGG:00104:00916
CGTGTCTCTAGGCACAGGATTTTGTGTAG
+
??BCCCCEBBCABCCCC?@??=6=C>>@@
@KZPGG:00104:00929
ACGAGTGCATTCCCCATGTCGTAGGTACTC
+
AABBBBBBCC?AAA9A???BCCCC?B==>C
@KZPGG:00105:00912
AGCCTGTAGCTGTCACTAGTTACTTGT
+
;;C@CCCCCC@@@BCBBCBD?DCB?AA
@KZPGG:00105:00922
TACTGAACTACACACACAGAAAGATTGGTGC
+
BBBBBB?BBBCCBAD@@9;77-7==;?@CCC
@KZPGG:00105:00932
ACGAGTGCGTTCCCCATGTCGTAGGTACTC
+
@>9;<A>>@B5999,49=>@BCBB?BAAAC
@KZPGG:00105:00942
ACGAGTGCGTTCCCCATGTCGTAGGTACTC
+
BBBBBB@@@A@AAA:C?@?CCCBB?A<<<@
@KZPGG:00106:00906
ACGAGTGCGTTCCCCATGTCGTAGGTACTC
+
BBBABBBBA@>ACH:C?@@BCCBC@C<<<C
@KZPGG:00106:00911
AGCACTGTAGCTGTCACTAGTTACTTGT
+
BABBAADCCCDBBBBBBBB::8;CB8;;
@KZPGG:00106:00925
AGCACTGTAGCTGTCACTAGTTACTTGT
+
@@BBCCBCDDDCBBBBCCC:::=DBECA
@KZPGG:00107:00900
AGCACTGTAGCTGTCACTAGTTACTTGT
+
<<BBBDDCDCCC@AA@@>A<;8<AB=@A
@KZPGG:00107:00909
CGTGTCTCTAGGCACAGGATTTTGTGTAT
+
BBBBDCCCCBD@BCCCC@CBBB:BBBBCB
@KZPGG:00107:00912
ACGAGTGCGTTCCCCATGTCGTAGGTACTC
+
BBB?@BCBAA?ADC:D@??BCCCC@C;<<B
@KZPGG:00107:00915
ACGAGTGCGTTCCCCATGTCGTAGGTACTC
+
B@AABCCB>>=@HH:C;;;BBBBC@B<D>B
@KZPGG:00107:00918
CGTGTCTCTAGGCACAGGTTTTGTGTAG
+
@@@@CDCCBAA?BCBBEACCC:BB@99;
@KZPGG:00107:00924
TACTGAGCTACACACACAGAAAGATTGGT
+
@@F@@@BBABBBABA@ABBBB=ACC@C@C
@KZPGG:00107:00926
TACTTGAGCTACACACATCAGAAAGATTGGGTGC
+
8;4969@;@49444444444444-444244-499
@KZPGG:00107:00930
CGTGTCTCTAGGCACAGGATTTTGTGTAG
+
BCCCCCDBDBC?BBDCCCCCDC:CCB>>@
@KZPGG:00107:00931
ACGAGTGCGTTCCCCATGTCGTAGGTACTC
+
@ABCBAA>442999/9CA@@A98847@@99
@KZPGG:00108:00945
TACTGAGCTACACAACAGAAAGATTGGTGC
+
:;=BBBCA?9;;@@?ABBBC@CDDDC@BAB
@KZPGG:00109:00921
ATATCGCGAGGGTATGGAAGGCTCTATAGAGG
+
A>?@BBBCCCC>>@=85;7<?BCCBB@C@@@@
@KZPGG:00109:00930
ACGCTCGACATGCCCAGGTACAGGAG
+
BA@A@BBDB>>>ABBBB@BBCBB=?@
@KZPGG:00109:00931
ACGAGTGCGTTCCCCATGTCGTAGGTACTC
+
ABBBBBBBBC@CCC:CCBBBB97:<9;<<B
@KZPGG:00109:00932
ACGAGTGCGTTCCCCATGTCGTAGGTACTC
+
BBAAABBCBC?CEB9CAAABBCCC@BAAAC
@KZPGG:00109:00941
TACTGAGCTACACACACAGAAAGATTGGT
+
BBABCCCBCBDCBEBABCBCC>ACC=@=?
@KZPGG:00110:00905
AGCACTGTAGCTTTCACTAGTTACTTGT
+
ABBB@AABBBCCB>C@DDABB?C@@=@@
@KZPGG:00110:00907
CGTGTCTCTAGGCACAGGATTTTGTGTAG
+
@@A@CBCCAAA?BDCCC@CCCC:CBB?@=
@KZPGG:00110:00913
TACTTGAGTCTACACACACACGAAAGATTGG
+
444424444444944449444444-3331.3
@KZPGG:00110:00914
ACGCTCGACATGCCCAGGTACAGGAG
+
BC@??CDEBAAABB>CB@BACBC?BB
@KZPGG:00110:00936
TGATACGTCTCCTTCCTTAGCTT
+
44444444///,/,/,/568/42
@KZPGG:00111:00905
CGTGTCTCTAGGCACAGGATTTTGTGTAG
+
BBBADCBCBBB@CDCDC@CBBB9AB@=>@
@KZPGG:00111:00925
ACGCTCGACATGCCCAGGTACAGGAG
+
BBABBC@AACBBBCBCC@AACBB99<
@KZPGG:00111:00929
CGTGTCTCTAGGCACAGGATTTTGTGTAG
+
BBB>DBBCBBB@BCCBB???=?6=A@;;;
@KZPGG:00111:00931
TACTGAGCTACACACACAGAAAGATTGGT
+
BBBBBCCBBBAAA=@@>999918?B<@=?
@KZPGG:00112:00901
ACGAGTGCGTTCCCCATGTCGTAGGTACTC
+
A@??BBBBBDBCC>7D????CCCB@B;<<@
@KZPGG:00112:00929
CGTGTCTCTAGGCACAGGATTTTGTGTAG
+
BCBBBBBBBBB@BBCDA=:444,4??@@@
@KZPGG:00112:00932
TACTGAGCTACACCACACAGAAAGATTGGT
+
@=A;;<@999AAA>BAA@@@@A<?BB>B??
@KZPGG:00113:00902
CGTGTCTCTAGGCACAGGATTTTGTGTAG
+
A@@@ADDC@:98;B@DGCDDCC:DCC;;;
@KZPGG:00113:00905
ACGAGTGCGTTCCCCATGTCGTAGGTACTC
+
BBBDCDDEDC?BAA7@>>>>9100,.////
@KZPGG:00114:00907
TACTGAGCTACACACACAGAAAGATTGGT
+
B???BBDCBBBBBCCA?B;946;@@=AGE
@KZPGG:00114:00924
ACGCTCGACATGCCCAGGTACAGGAG
+
AB====9:<A@@FG?BB?A899969>
@KZPGG:00114:00926
CGTGTCTCTAGGCACAGGATTTGTGTAGTAG
+
4444444444924444424495444444444
@KZPGG:00114:00944
TACTGAGCTACACACACAGAAAGATTGGT
+
BCBBBCCCBBCDCCCBBCBBB=ACC@C@C
@KZPGG:00114:00945
ACGAGTGCGTTCCCATGT
+
>?:6111///,,,*,///
@KZPGG:00115:00900
TACTGAGCTACACACACAGAAAGATTGGT
+
BA??BBFBBA?BBDDAAA;:468><<A@C
@KZPGG:00115:00907
ACGAGTGCGTTCCCCATGTCGTAGGTATTC
+
BBBBDB?>@@=@@@4@;<;BCCBB?B<<;<
@KZPGG:00115:00909
ACGCTCGACATGCCCAGGTACAGGAG
+
BABABBBCBBBBBB>BB?BAEAA?BB
@KZPGG:00115:00916
CGTGTCTCTAGGCACAGGATTTTGTGTAG
+
AABBBDCBAAA@BCCCCCCCCC:BBCA@@
@KZPGG:00115:00921
TCTCTATGCGCTCCACATGTCTAAGGT
+
BBEDCABDDCCCCAABABCBBBA>B?@
@KZPGG:00115:00931
TACTGAGCTACGACACACATTGAAGATTGGTGCT
+
9444444/8////779944424424331313166
@KZPGG:00115:00938
ACGAGTGCGTCCCA
+
/<1////0////+/
@KZPGG:00115:00949
TACTGAGCTACACACACAGAAAGATTGGT
+
BABBCBCBBBBCCCBBBCBBB=BCC@C@C
@KZPGG:00116:00902
CGTGTCTCTAGGCACAGGATTTTGTGTAG
+
CCCDDDDABBCABCCBB<9444,4>=>>@
@KZPGG:00116:00923
ACGCTCGACATGCCCAGGTACAGGAG
+
BB@??CBCCBCCCC>CBABBCBC>?A
@KZPGG:00116:00927
AGCACTGTAGCTGTCACTAGTTACTTGT
+
99BCCC@@BBDB@B@@BCCBC?ABC@CB
@KZPGG:00116:00930
ACGAGTGCGTTCCCCATGTCGTAGGTACTC
+
BBBCCCCAA?5999/9@>@A?=;;A011=;
@KZPGG:00116:00945
TCTCTATGCGCTCCCACATGTCTGAAGGTAC
+
44444444/////8+//9///6///,/56//
@KZPGG:00117:00906
ACGCTCGACATGCCCAGGTACAGGAG
+
BB?@@CDCCCCCDC@BB@BADBC?AB
@KZPGG:00117:00913
ACGAGTGCGTTCCCCATGTCGTAGGTACTC
+
BB??@BBBB?>BCD:C???BBB;B?A;<<C
@KZPGG:00117:00934
TACTGAGCTACACACACAGAAAGATTGGTGC
+
9:<CCC<<9B=49999494=A<?<@5;6788
@KZPGG:00117:00941
AGCACTGTAGCTGTCACTAGTTACTTGT
+
<<CCDCAACBCBBBCB?=@@@=A@A<AA
@KZPGG:00117:00943
ACGCTCGACATGCCCAGGTACAGGAG
+
@AABCCCCCCAA@C@CA@BA<;95;4
@KZPGG:00118:00913
CGTGTCTCTAGGCACAGGATTTTGTGTAG
+
BACABCBC@@?@BBCDF@A???6===;;;
@KZPGG:00118:00942
ACGAGTGCGTTCCCCATGTCGTAGGTACTC
+
BB??;;;111:<<<5=>BDFCCCC@@BBBB
@KZPGG:00118:00947
AGCACTGTAGCTGTCACTAGTTACTTGT
+
;;CCCCB@@@BAABBBDCCAB?CBB@CB
@KZPGG:00119:00901
TACTGAGCTACACACACAGAAAGATTGGT
+
AABABCNHBB?@AEBBBHAA@<@AA>C@C
@KZPGG:00119:00906
ATCAGACACGGACACAGCAGAACACAC
+
B@@@BBBBBB@BCCCCCCC;99;B?>A
@KZPGG:00119:00907
CGTGTCTCTAGGCACAGGATTTTGTGTAG
+
BBBBCCDC@?@@BCCCC@CDDD9BB===@
@KZPGG:00119:00913
TACTGAGCTACACACACAGAAAGATTGGT
+
BBDCDCCEBBDBBB@=@?;9908??<@@C
@KZPGG:00119:00916
TGATACGTCTCCTTCCTTAGTTACTTCAG
+
BBBABCBBB@A>A>B@C@BCC@<11-111
@KZPGG:00119:00921
TACTGAGCTACACACACAGAAAGATTGGT
+
BBBBBCDCA@ACBBBCCC@@@<?AA>C@C
@KZPGG:00119:00922
ATATCGCGAGGGTATGGAAGACTCTATAG
+
BB@@@BBBCAE@CCCB?A@BBCCC??;9:
@KZPGG:00119:00927
CGTGTCTCTAGGCACAGGATTTTGTGTAAGC
+
BBBBBBBCAAA@BC@?@>9999--8888+-,
@KZPGG:00119:00944
ACGAGTGCGTTCCCCATGTCGTAGGTACTC
+
BBBBBBBBAA?ACB:DAAA@A@CC@@AA@C
@KZPGG:00119:00945
CGTGTCTCTAGGCACAGGATTTTGTGTAGA
+
BBBBBDCCBBB?BCCCB899@@/99@999?
@KZPGG:00119:00949
TAGTATCAGCCTCGCCATGACGAAGGTATTCC
+
BBB::@FDCCB?A@=78999999242444992
@KZPGG:00120:00911
CGTGTCTCTAGGCACAGGATTTTGTGTAG
+
BBBCDCCDBBB@CEECDACCDD9>A;899
@KZPGG:00120:00912
ACGAGTGCGTTCCCCATGTCGTAGGTACTC
+
BB??BCBB??>BCD:C???BBCBB@B;<<B
@KZPGG:00120:00933
CGTGTCTCTAGGCACAGGATTTTTTTGTGTAG
+
BBCBBBBBBBC@CDA;CC9994444&9>>999
@KZPGG:00120:00939
AGCACTGTAGCTGTCAATAGTTACTTGT
+
<<CCCCDCBBCBBBBBE@@AE:;<C?BA
@KZPGG:00120:00941
AGCACTGTAGCTGTCACTAGTTACTTGT
+
@ACCCCDCBBDBBBBBDBCCC?BBNACC
@KZPGG:00120:00945
TAGTATCAGCCTCGCCGTGACGAAGGTATTCC
+
?BCAABBEBD@BBBB@EAA@<<<>:@<;;==<
@KZPGG:00121:00933
ACGAGTGCGTTCCCCATGTCGTAGGTACTC
+
BCBB@@@@>@5999/9>>>@AC?@<:<<<C
@KZPGG:00121:00945
CGTGTCTCTAGGCACAGGATTTTTTTTGTGTAG
+
BBBBCEBBBBA?BBAB@599????>>$>>?999
@KZPGG:00122:00905
TGATACGTCTCCTTCCTTAGTTACTTCA
+
ABB@AABEBBA@C@DBD@B??=@BCBCB
@KZPGG:00122:00915
CGTGTCTCTAGGCACAGGATTTTGTGTAG
+
@A@CCCCCBBB?BCCCDBECCC9BB>999
@KZPGG:00122:00925
TGATACGTCTCCTTCCTTAGTTACTTCA
+
BBBABBABBDC?A?AAD@BBB>AAC@CC
@KZPGG:00122:00930
ACGAGTGCGTTCCCCATGTCGTAGGTACTC
+
?@?BCAAABB@DCI9BBBBBBBBB??AAAC
@KZPGG:00122:00932
TACTGAGCTACATACACAGAAAGATTGGT
+
B@@@DCDCBAABAAACBCBCC>CCCBC?B
@KZPGG:00122:00933
TAGTATCAGCCTCGCCATGACGAAGGTATTCC
+
9<@@HC<=<C>A;;96948;;;8:;:/111/,
@KZPGG:00122:00934
AGCACTGTAGCTGTCACTAGTTACTTGT
+
??BCCCCBBCCBB@@@BBBBC;=<CBEC
@KZPGG:00122:00941
ACGCTCGACATGCCCAGGTACAGGAG
+
HBBAACBCCCBDBD?BC@CACCC@@A
@KZPGG:00123:00925
AGCACTGTAGCTGTCACTAGTTACTTGT
+
@@CCCECAAADABCBBAAA@@;A@@=@C
@KZPGG:00123:00944
TACTGAGCTACACACACAGAAAGATTGGT
+
BBBBBBCBBBABBCCCCCCCC>BCC@C@B
@KZPGG:00124:00916
ATATCGCGAGGGTATGGAAGACTCTATAG
+
?>9;;B@BCCBABBBC@C@BBA::77161
@KZPGG:00124:00920
TACTGAGCTACACACACAGAAAGATTGGT
+
B9<<DCHDCCCCCAA@A@9991837;>;?
@KZPGG:00124:00921
ACGCTCGACATGCCCAGGTACAGGAG
+
BBBAABCCCCCCDC?BA@BAC??>?C
@KZPGG:00124:00927
TACTGAGCTACACACACAGAAAGATTGGT
+
BBBBB?A@CCCBCCBABCCCC>CCC@C?B
@KZPGG:00124:00936
TACTGAGCTACACACACAGAAAGATTGGT
+
BBBBCCDCBBBBBCBBBCBBB@BCE@C@C
@KZPGG:00125:00903
AGCACTGTAGCTGTCACTAGTTACTTGT
+
BDBBBECDABDCCAAACCCB@@A<959A
@KZPGG:00125:00909
CGTGTCTCTAGGCACAGGATTTTGTGTAG
+
B??@DCBCA@B@BBBCDBCBBB9@A@99;
@KZPGG:00125:00929
ACGAGTGCGTTCCCCATGTCGTAGGTACTC
+
BBBCCCCBAA=ACC9BDGBBBB@A?:<=CC
@KZPGG:00125:00935
CGTGTCTCTAGGCACAGGATTTTGTGTAG
+
AAACCCBCA??=@BABA>ABBB6@@>999
@KZPGG:00125:00943
ACGCTCGACATGCCCAGGTACAGGAG
+
BBBBBBADBCCCCC>CB@BBDCD?AB
@KZPGG:00125:00946
ACGAGTGCGTTCCCCATGTCGTAGGTACTC
+
BBAAACBB@@6494-9B@@ACBBB@BAAAC
@KZPGG:00126:00920
AGCACTGTAGCTGTCACTAGTTACTTGT
+
<<CCCBCBBCFCBBBBBBDCB?DBB@BC
@KZPGG:00126:00931
TACTGAGCTACACACACAGAAAGATTGGT
+
BBAABBDCBBAAACECCCBBB=AAA?A@C
@KZPGG:00126:00936
TAGTATCAGCCTCGCCATGAGGTATTCC
+
@@A@@@B@?>;899@<?9;<C@994295
@KZPGG:00126:00949
ATCAGACACGGACACAGCAAGAACACTACGA
+
C;;;999>9424:;:44487//,/8./////
@KZPGG:00127:00916
AGCACTGTAGCTGTCACTAGTTACTTGT
+
:;CCCCDAAADBBB@BBCC@A>ABB@BC
@KZPGG:00127:00925
TAGTATCAGCCTCGCCATGACGAAAGGTATTCC
+
BBBBEDEDCC@>>99599494444-4:444248
@KZPGG:00127:00934
TACTGAGCTACACACACAGAAAGATTGGT
+
B@A?AAAAAAAA@@DBCBBAA>ACC@B?B
@KZPGG:00127:00937
ATCAGACACGGACACAGCAAGAACACAC
+
C9;<BA>>9<599A@<7//,/668;=9<
@KZPGG:00127:00941
TACTGAGCTACACACACAGAAAGATTGGT
+
B?AADCCCAAAABC<99@9998:AB?C@C
@KZPGG:00128:00915
AGCACTGTAGCTGTCACTAGTTACTTGT
+
;;DCDCCBBBB?BBBBBCC@@>AAA>BC
@KZPGG:00128:00924
TGATACGTCTCCTTCCTTAGTTACTTCA
+
ABC:;<A@>>B89696969@@<@>9899
@KZPGG:00128:00927
ACGAGTGCGTTCCCCATGTCGTAGGTACTC
+
BBBBBBBBBB@BCC9AABBBBBBA@@<<<C
@KZPGG:00129:00925
AGCACTGTAGCTGTCACTAGTTACTTGT
+
<<CCBCCCCCCBBDBDABDDA>ADD?BA
@KZPGG:00129:00928
TACTGAGCTACACACACAGAAAGATTGGT
+
B@AABECCBB@AAC=<=CCCCABBB@C?C
@KZPGG:00129:00939
AGCACTGTAGCTGTCACTAGTTACTTGT
+
;;CCDFCAAABABBBDDBC@@>ACCAC@
@KZPGG:00129:00940
ACGCTCGACATGCCCAGGTACAGGAAG
+
CBBBBECDGCBBBD@CC@>>=11-1-1
@KZPGG:00129:00945
ACGCTCGACATGCCCAGGTACAGGAG
+
@AAACCCCAAA@?D8<<DA@@CC<<<
@KZPGG:00130:00919
ACGCTCGACATGCCCAGGTACAGGAG
+
BA?@@CBBBBCCCB<BB@BABBB>?@
@KZPGG:00130:00932
TACTGAGCTACACACACAGAAAGATTGGT
+
BAA@BBDBBBBBBFCCCCBBB=ABBAB@C
@KZPGG:00130:00946
TACTGAGCTACACACACAGAAAGATTGGT
+
BBBBBBDBBBBBBCCCAC;;97;??<@?B
@KZPGG:00131:00909
AGCACTGTAGCTGTCACTAGTTACTTGT
+
<<CCDCCAABCABA@?ABDAA?ABC@CC
@KZPGG:00131:00914
ACGAGTGCGTTCCCCATGTCGTAGGTACTC
+
BBBBBBBBB@?BCC9A???BBCCB@C;<;C
@KZPGG:00131:00945
TACTGAGCTACACACACAGAAAGATTGGT
+
BBA>BBDCAA@AACBBBCGDC?CBB?B?C
@KZPGG:00132:00936
CGTGTCTCTAGGCACAGGATTTTGTGTAGA
+
<<999@>>>>;299::87////*/88////
@KZPGG:00133:00909
TACTGAGCTACACACACAGAAAGATTGGT
+
BBAABBCCBB??@CDBBA::8-8>><@BC
@KZPGG:00133:00931
ACGAGTGCGTTCCCCATGTCGTAGGTACTC
+
BBBABCCBBB?CHC9@@CCBBBAA?@:<;C
@KZPGG:00133:00942
TACTGAGCTACACACACAGAAAGATTGGT
+
BBBBDBCCBBCCCCCCCCCCC?BCB@C@C
@KZPGG:00134:00907
TACTGAGCTACACACACAGAAAGATTGGT
+
@AAAAACABBBBBBA?@B;;;6;AA@C?B
@KZPGG:00134:00935
AGCACTGTAGCTGTCACTAGTTACTTGT
+
<>CCCEDB@>@>AAAABBCBB?BBB@DC
@KZPGG:00135:00943
ACGCTCGACATGCCCAGGTACAGGAG
+
DA@@ABACACBCBD>BB@BDCCC;<<
@KZPGG:00136:00905
ACGAGTGCGTTCCCCATGTCGTAGGTACTC
+
@@B@BCBB??>BDH:D:99BBBCC@C;<<C
@KZPGG:00136:00914
CGTGTCTAGGCACAGGATTTTGTGTAG
+
BBDCCECCD?BBCBA=AIEE9@?@BCC
@KZPGG:00136:00929
TACTGAGCTACACACACAGAAAGATTGGT
+
BBCCCB<;<B@@@CAA@CBBB>BBB@C?B
@KZPGG:00136:00939
TACTGAGCTACACACACAGAAAGATTGGT
+
B???CBCB??@DCCCCCFBBB@CCC@C@C
@KZPGG:00137:00904
CGTGTCTCTAGGCACAGGATTTTGTGTAGA
+
GBABBDA@@BC;<=ABA?9999/999>>>9
@KZPGG:00137:00939
ACGAGTGCGTTCCCCATGTCGTAGGTACTC
+
BABBBAA@>>;>>>4>?@;;<BBA<?AACC
@KZPGG:00138:00907
ACGCTCGACATGCCCAGGTACAGGAG
+
BB@??CBBBCBCCB>BB@BBDBB=?A
@KZPGG:00138:00916
TACTGAGCTACACACACAAGAAA
+
;;;GBACB>><<;7<<1-+---+
@KZPGG:00138:00924
TACTGAGCTACACACACAAGAAAGATTGGT
+
BAAABBCBBBBBC8881/,1<>899@@C?>
@KZPGG:00138:00930
ACGCTCGACATGCCCAGGTACAGGAG
+
B@@@?CCCBBCCCC=B?@BACBB>@@
@KZPGG:00138:00933
ACGCTCGACATGCCCAGGTACAGGAG
+
BB9::CCCCCCCCC@CC@BBBBB>BB
@KZPGG:00138:00944
ACGAGTGCGTTCCCCATGTCGTAGGTACTC
+
ABBBBABBBB>BCC9BFCBBB@??=:<<CB
@KZPGG:00139:00908
ACGAGTGCGTTCCCCATGTCGTAGGTACTC
+
AA@@BBA>442999/999;CCCBC=A;<<B
@KZPGG:00139:00920
ACGCTCGACATGCCCAGGTACAGGAG
+
BB@?@CCCCDCBBB@B@=@@BBC>@A
@KZPGG:00140:00908
CGTGTCTCTAGGCACAGGATTTTGTGTAG
+
9@A?;<9A@@>=@<99@<9999/9??999
@KZPGG:00140:00913
AGCACTGTAGCTGTCACTAGTTACTTGT
+
;;CCDCCAAACBBBABBCC@@>ADB@BB
@KZPGG:00140:00927
CGTGTCTCTAGGCACAGGATTTTGTGTAG
+
BBC@@A?CAAA@BCBBBD9999/9@@99<
@KZPGG:00140:00938
CGTGTCTCTAGGCACAGGATTTTGTGTAG
+
BBDBCECCBBB@BCBCC?CBBB9ACC;;;
@KZPGG:00141:00903
AGCACTGTAGCTGTCACTAGTTACTTGT
+
;;BCECC???DBB@ABCCD@@>ADD>??
@KZPGG:00141:00914
AGCACTGTAGCTGTCACTAGTTACTTGT
+
//776:1;99??ADBCCCGCC:<;@=@@
@KZPGG:00141:00939
AGCACTGTAGCTGTCACGTTACTTGT
+
<<BDBCC;<=CBC@@>A<<6<@><@@
@KZPGG:00142:00905
ACGCTCGACATGCCCAGGTACAGGAG
+
ABBBCCAGABB>>?<@??CBCCC>FA
@KZPGG:00142:00930
ACGAGTGCGTTCCCCATGTCGTAGGTACTC
+
BBBBBDCB??>AHH9@@BBBCB@><?;;;B
@KZPGG:00143:00944
ACGCTCGACATGCCCAGGTACAGGAG
+
@@?@CCABDEDDDC?CC@BABCC@CC
@KZPGG:00144:00912
TACTGAGCTACACACACAGAAAGATTGGT
+
BAA>BBCBBBBEBCB?>C:84-8>>;??B
@KZPGG:00144:00920
ACGAGTGCGTTCCCCATGTCGTAGGTACTC
+
BBBA?BBCAB@ACC9BBBBBDBBC@A;<<C
@KZPGG:00144:00921
TGATACGTCTCCTTCCTTAGTTACTTCAGTC
+
BBBABBBBBBB?B@C@D@B@=;@@?=ACCCC
@KZPGG:00144:00939
CGTGTCTCTAGGCACAGGATTTTGTGTAG
+
BBBBBCCDBBC?BCAAA@>>>>5;;;111
@KZPGG:00144:00941
TACTGAGCTACACACACAGAAAGATTGGT
+
>@?@C@@@@@;<<C@A@CBBB@BBB@C@K
@KZPGG:00144:00943
ACGCTCGACATGCCCAGGTACAGGAG
+
B@9::DCCCBCCCC>BB@C<B;979;
@KZPGG:00144:00946
TACTGAGCTACACACACAGAAAGATTGGT
+
B???CBCBAABDADAA@CAAA<?@@?A@D
@KZPGG:00144:00948
CGTGTCTCTAGGCACAGGATTTTGTGTAGA
+
@@BC@AACA@@?B99<;;==@B4>998944
@KZPGG:00146:00927
TACTGAGCTACACCACACAGAAAAGATTGGTGCTG
+
;99>9944/76//,//8944444,3331.,...5.
@KZPGG:00146:00949
ACGAGTGCGTTCCCCATGTCGTAGGTACTC
+
BBB@BB<<=CAKKK9==BA<;;;;@?A@CB
@KZPGG:00147:00918
TCTCTATGCTCTCCACATGTCTAAGGT
+
BBBCABB?A@CCC@BBBBBBECCCC@B
@KZPGG:00148:00907
ACGCTCGACATGCCCAGGTACAGGAG
+
BA@@@CDCDCCBCC@BB>@BC>?>?B
@KZPGG:00149:00900
TACTGAGCTACACACACAGAAAGATTGGT
+
B?@@AACAAABBBBC@;;884-8>>;??B
@KZPGG:00149:00921
CGTGTCTCTAGGCACAGGATTTTGTGTAG
+
BBBBCBBBBB?@AACCDA@???6>==8=@
@KZPGG:00149:00924
ACGAGTGCGTTCCCCATGTCGTAGGTACTC
+
AABBBB@@<=<<BC:D==<;;;>@=@<;;C
@KZPGG:00149:00935
TACTGAGCTACACACACAGAAAGATTGGT
+
B?B?CBCEBBBBBCCCBC;;;7;BA?B@C
@KZPGG:00149:00943
TACTGAGCTACACACACAGAAAGATTGGT
+
<@@ACAAA<<=BCD<99>99907>>>B@B
@KZPGG:00103:00951
AGCACTGTAGCTGTCACTAGTTACTTGT
+
4>=?>?>?9944499A@AD<;7<@@=@C
@KZPGG:00104:00954
TACTGAGCTACACACACAGAAAGATTGGT
+
9;;AABCCAA@@@EA>??844-8>>=A@C
@KZPGG:00105:00954
TAGTATCAGCCTCGCCATGACGAAGGTATTCC
+
ABBBABBB;;=<BBBEBBCCC@A@ADCCC@E?
@KZPGG:00106:00953
AGCACTGTAGCTGTCACTAGTTACTTGT
+
@BCCDCDCCCCBCBCBBBFCB@BBB899
@KZPGG:00106:00958
CGTGTCTCTAGGCACAGGATTTTGTGTAG
+
;BBCCFCDEBC@CBCA;=9999/9AAABD
@KZPGG:00107:00956
ACGCTCGACATGCCCAGGTACAGGAG
+
449711111<199?99924344A>==
@KZPGG:00108:00953
ACGCTCGACATGCCCAGGTACAGGAG
+
99?BBCCDD@@9998:C@CCECC=AA
@KZPGG:00109:00954
ACGAGTGCGTTCCCCATGTCGTAGGTACTC
+
??BBBDBBBB@@BC:D<<;BAAAB@C=<>C
@KZPGG:00109:00964
TGATACGCTCTCCTATTAC
+
<;;>@99/11/850,/,,,
@KZPGG:00110:00959
ACGAGTGCGTTCCCCATGTCGTAGGTACTC
+
:;BCCBCB?=;@@>4>99;;<<BB@C?;<C
@KZPGG:00110:00960
TACTGAGCTACACACACAGAAAGATTGGT
+
;<8@AA9999999999@@AAC<@>?;>;?
@KZPGG:00111:00951
AGCACTGTAGCTGTCACTAGTTACTTGT
+
@ACCCCBCCCCBB?ABCCCAB?GBB@BE
@KZPGG:00111:00955
TACTGAGCTACACACACAGAAAGATTGGT
+
9<<CCGD@?BDCCBCAAB:44-8>><@@D
@KZPGG:00112:00954
TACTGAGCTACACACACAGAAAGATTGGT
+
BBBCCCDCBBBBBCDCCA994-8<7;@?B
@KZPGG:00112:00955
TACTGAGCTACACACACAGAAAGATTGGT
+
BABBBCDBB??BADCCBB999-8775;?B
@KZPGG:00112:00957
ATCAGACACGGACACAGCAGAACACAC
+
BBA@A???AA@CCEDCCBC?@=ACBBA
@KZPGG:00113:00951
TACTGAGCTACACACACAGAAAGATTGGT
+
?BBBBBCCC9;:BCAAAA;::6;A?>A5:
@KZPGG:00113:00958
AGCACTGTAGCTGTCACTAGTTTACTTGT
+
,,,,//////4444449BD9991999599
@KZPGG:00114:00951
CGTGTCTCTAGGCACAGGATTTTGTGTAG
+
BBBBCDCCBBBAABCCCA@??=6@BA>@@
@KZPGG:00114:00955
TACTGAGCTACACACACAGAAAGATTGGT
+
B@BBBBCBBBBBBDCCCC;9968<<<A?A
@KZPGG:00114:00961
CGTATCTCTAGGCACAGGATTTTGTGTAG
+
BBBCCBBBBBB@BBCCA@BCBC9CCC@@@
@KZPGG:00115:00952
CGTGTCTCTAGGCACAGGATTTTGTGTAG
+
>>ACDCEBBEB@BBBBEACCCC:BBB@@@
@KZPGG:00115:00953
CGTATCTCTAGGCACAGGATTTTGTGTAG
+
;<CCBCBB@A?8;<B??;9999/9>>>@B
@KZPGG:00115:00956
CGTGTCTCTAGGCACAGGATTTTGTGTAG
+
AABBCBB@A@B7<<CCDDECFE:A@;9<>
@KZPGG:00115:00958
CGTGTCTCTAGGCACAGGATTTTTGTGTA
+
9;<999<AA@B59999?=99999+49944
@KZPGG:00115:00965
AGCACTGTAGCTCACTAGTTACTTGT
+
9AACAB@@:<>@AADECCD@??>;??
@KZPGG:00115:00968
TCTCTATGCGTCCACATGTCATAAGGTA
+
99449444944988:4444////,/,//
@KZPGG:00115:00973
ACGAGTGCGTTCCCCATGTCGTAGGTACTC
+
44888==>>@5111*///////7999==99
@KZPGG:00116:00961
ACGAGTGCGTTCCCCATGTCGTAGGTACTC
+
??@BBBAAAA?ACD:E;<;BCCBB?A=<<B
@KZPGG:00116:00971
ACGCTCGACATGCCCAGGTACAGGAAG
+
449/111//<<9;<8:B993///,1,/
@KZPGG:00116:00973
AGCACTGTAGCTGTCACTAGTTACTTGT
+
/88884949444444844999;999599
@KZPGG:00117:00965
CGTGTCTCTAGGCACAGGATTTTGTGTAG
+
<<<@?BAAAACACCCFBD9999/9>>999
@KZPGG:00118:00954
CGTGTCTCTAGGCACAGGTTTTTGTGTAG
+
B>>ADECB;9;ACCCCD@CCCC2AAC999
@KZPGG:00118:00957
AGCACTGTAGCTGTCACTAGTTACTTGT
+
@@BCCCDCBBBBBBBBBCDBB@DBB?BC
@KZPGG:00118:00976
AGCACTGTAGCTGTCACTAGTTACTTGT
+
;AAA@?AC;<=BAADCC@@94298859A
@KZPGG:00119:00959
AGCACTGTAGCTGTCACTAGTTACTTGT
+
;;CCCC@BAAAB?AABBCCCB@DBC@BA
@KZPGG:00120:00957
TACTGAGCTACACACACAGAAAGATTGGT
+
CBBABA=<44?@99;:9==?C@BCA@C?B
@KZPGG:00120:00966
AGCACTGTAGCTGTCACTAGTTTACTTGT
+
//////,,/,,,,,,/66;444-4;;599
@KZPGG:00120:00979
CGTGTCTCTAGGCACAGGATTTTGTGTAG
+
449@AGAAABC>BBDCC@BBBB7@@@;<=
@KZPGG:00121:00950
ACGAGTGCGTTCCCCATGTCGTAGGTACTC
+
????@BBBBB@BDD:C:99ACBAB@B<=?C
@KZPGG:00121:00982
ATCAGACACGGACACAGCAGAACACAC
+
98?@999999<@BA;<:11/1,/10.7
@KZPGG:00122:00969
ACGCTCGACATGCCCAGGTACAGGAG
+
@BBCCCDCECCBBB?BB>BBB=A=;<
@KZPGG:00122:00974
AGCACTGTAGCTGTCACTAGTTACTTGT
+
<AA@?4999948944>>@F?><>995;A
@KZPGG:00123:00951
CGTGTCTCTAGGCACAGGATTTTGTGTAG
+
AAAABCBC???@BCCCC@CCB@8;;899B
@KZPGG:00123:00964
TACTGAGCTACACACACAGAAAGATTGGT
+
BBBCDBDBBBBDDDA=>C;;:68DB>B@B
@KZPGG:00123:00971
AGCACTGTAGCTGTCACTAGTTACTTGT
+
AABBEC@BAADABABBBBBBB@CBB?AA
@KZPGG:00123:00980
TACTGAGCTACACACACAGAAAGATTGGT
+
9;ABBCCCBBBBAA@=>@99808>>;??B
@KZPGG:00124:00950
ACGCTCGACATGCCCAGGTACAGGAG
+
BBAAABBCCCBBCB=BC?ABBBC>@A
@KZPGG:00124:00955
ACGAGTGCGTTCCCCATGTCGTAGGTACTC
+
BC@>>AAAAA?AAB9D???BBBBCAB;=<C
@KZPGG:00124:00984
CGTGTCTCTAGGCACAGGATTTTGTGTAG
+
BDCECCBBBBB@BBCDFA9999/9A@>@A
@KZPGG:00125:00957
ACGAGTGCGTTCCCATGCTCGTAGTACGTC
+
==89884444244-4;44///1***0****
@KZPGG:00125:00974
ATCAGACACGGACACAGCAGAACACAC
+
?@A@CCB@AA@BBCFAC<=<B@CCA>8
@KZPGG:00125:00984
AGCACTGTAGCTGTCACTAGTTACTTGT
+
9@ABCCDC@AABAAACCCB@?=CB?>BC
@KZPGG:00126:00956
TACTGAGCTACACACACAGAAAGATTGGT
+
A===BADAAA@B@BCDBB994-8><<@?B
@KZPGG:00126:00972
CGTGTCTCTAGGCACAGGATTTTGTGTGA
+
BBBBBCBBBBB@BCAABACDEC9BCCCCB
@KZPGG:00126:00983
CGTGTCTCTAGGCACAGGATTTTGTGTAG
+
CCCBAECCCDC@BBCCFCBBBB7=AA8;;
@KZPGG:00126:00984
ACGAGTGCGTTCCCCATGTCGTAGGTACTC
+
?ABBBAA?@@>ABB7B<<<CCBBB@;<=@C
@KZPGG:00127:00958
TGATACGTCTCCTTCCTTAGTTACTTCA
+
BB?ABCCBBAB@B?DBDABBB?BBC?BB
@KZPGG:00127:00966
ACGCTCGACATGCCCAGGTACAGGAG
+
BBBBCCCCDCCBBB>@@=>799;8;>
@KZPGG:00127:00969
AGCACTGTAGCTGTCACTAGTTACTTGT
+
99BCDBCCCCBBBBCDAAAA=<A@@=@C
@KZPGG:00127:00980
ACGAGTGCGTTCCCCATGTCGTAGGTACTC
+
9>>>89444499991444999;>?>>@@A@
@KZPGG:00127:00983
ATCAGACACGGACACAGCAGAACACAC
+
@ACBCCBBBB?BBCBBB@@;;89F88;
@KZPGG:00127:00990
CGTGTCTCTAGGCACAGGATTTGTGTAG
+
>@A999B99992//1/8,///+//4444
@KZPGG:00128:00952
AGCACTGTAGCTGTCACTAGTTACTTGT
+
<<BCBCCBCCCBBB@BBBDBB@CCC@AA
@KZPGG:00128:00962
ACGAGTGCGTTCCCCATGTCGTAGGTACTC
+
AB@ABDBBDB@DEC:CAAABCCBB@C;<<B
@KZPGG:00128:00987
TGTGTCTCTAGCACAGATTTGATGTAGA
+
9999444/8///28///665//////99
@KZPGG:00128:00990
CATGTCTCTAGGCACAGGATTTTGTGTAG
+
1/..344444984:;CCDDDCB7>>@999
@KZPGG:00128:00991
TACTGAGCTACACACACAGAAAGATTGGT
+
@BBCCCB???AABCCBBC@@><@A;<AAB
@KZPGG:00129:00951
ACGAGTGCGTTCCCCATGTCGTAGGTACTC
+
CCBBBCBBBDBDDC9CCCCCBB;@>?;<<B
@KZPGG:00129:00955
CGTGTCTCTACGGTCACATGGATTTGTGTAGA
+
499949444944244444442444-4444444
@KZPGG:00129:00962
CGTGTCTCTAGGCACAGGATTTTGTGTAG
+
>>BACC@@?=A@BBCCFABAAA9ACB999
@KZPGG:00129:00965
CGTGTCTCTAGGCACAGGATTTTGTGTAG
+
BBBBCCCD@@@@DCCDCACCCC:CCB99;
@KZPGG:00129:00975
AGCACTGTAGCTGTCACTAGTTACTTGT
+
<<CCGCDCBAAACDCDBAABBADBB@BB
@KZPGG:00129:00982
TACTGAGCTACACACACAGAAAGATTGGT
+
AABBCCBBABBDBCCBBB@??<@AB@B@C
@KZPGG:00130:00952
CGTGTCTCTAGGCACAGGATTTTGTGTAG
+
AAA@DCBB???@CCCCC@CDCC:CDB>>@
@KZPGG:00130:00968
AGCACTGTAGCTGTCACTAGTTACTTGT
+
99BCCDABCCCBBBBBBCDBA?ABB@BB
@KZPGG:00130:00970
TACTGAGCTACACACACAGAAAGATTGGT
+
@@@@A@@@AAAA@ADCBB9996:@@<A?B
@KZPGG:00130:00971
ACGAGTGCGTTCCCCATGTCGTAGGTACTC
+
BBBBAAABCC@CCB:C@??BCDBB?C;<<C
@KZPGG:00130:00977
ACGAGTGCGTTCCCCATGTCGTAGGTACTC
+
??BBCC;;<B@BKKAD;<<CC;98;8999>
@KZPGG:00130:00985
ACGCTCGACATGCCCAGGTACAGGAG
+
BABBCCDCCBBBBB>AA?ABCDC:9<
@KZPGG:00130:00986
ACGCTCGACATGCCCAGGTACAGGAG
+
C?@?A>@ACCDCDC?CC@BCCBC@CC
@KZPGG:00130:00990
ACGCTCGACATGCCCAGGTACAGGAG
+
ABBEB@AACBBBBB>AA?ABCCC;;<
@KZPGG:00131:00952
ACGCTCGACATGCCCAGGTACAGGAG
+
B@AACCDCCABBEN@A@=@BB@@>@A
@KZPGG:00131:00956
TCTCTATGCGCTCCACATGTCTAAGGT
+
BCDCA@ACBBC;96<<<9@@@<<8<@@
@KZPGG:00131:00962
ACGCTCGACATGCCCAGGTACAGGAG
+
B?@?CCDCCCBCCD@BB?A>AAA?BB
@KZPGG:00131:00976
ACGCTCGACATGCCCAGGTACAGGAG
+
BBBACCDDDCDCCC?CC@BBCBC?AB
@KZPGG:00131:00987
AGCACTGTAGCTGTCACTAGTTACTTGTG
+
?>9949:@?@CA@@@BBAAAA:<9B@B9:
@KZPGG:00131:00989
ACGCTCGACATGCCCAGGTACAGGAG
+
BBABBAAEDBBBBB=BB@BBBBB;;<
@KZPGG:00131:00990
CGTGTCTCTAGGCACAGGATTTTGTGTAG
+
BBBBBBBBBBB@BBBBC@CCDD:CCB@@@
@KZPGG:00132:00959
CGTGTCTCTAGGCACAGGATTTTGTGTAG
+
BBCECCCCEBB@BCCCI?AACC9BBA;;<
@KZPGG:00132:00962
CGTGTCTCTAGGCACAGGATTTTGTGTAG
+
9;:CCCCCBB?@BBBCCEAABB:CCC999
@KZPGG:00132:00963
AGCACTGTAGCTGTCACTAGTTACTTGT
+
??BCCBBBBBDBBBBBBBBBB@CDB?AA
@KZPGG:00132:00967
CGTGTCTCTAGCAGGATTTTGTGTAG
+
CCBCDDCC::>FFFECCCC:BB;4/1
@KZPGG:00132:00984
CGTGTCTCTAGGCACAGGATTTTTGTAGA
+
BBBBCEDD::;ACBBCCECCCCD3DCDCC
@KZPGG:00132:00989
TACTGAGCTACACACACAGAAAGATTGGT
+
@ABBBBBCBCBBBDDCBBBBB?CAA>A@C
@KZPGG:00132:00994
AGCACTGTAGCTGTCACTAGTTACTTGT
+
AACDDDBBAABBBBBBCCCBB@DBB?BC
@KZPGG:00132:00996
CGTGTCTCTAGGCACAGGATTTTGTGTAGA
+
489@A<<<AAC?DCEGC?9999/9B>9<<C
@KZPGG:00133:00952
AGCACTGTAGCTGTCACTAGTTACTTGT
+
?@BCFDCCBCCCBBCBCCCCB@B999;E
@KZPGG:00133:00960
TACTGAGCTACACACACAGAAAGATTGGT
+
BCCCBBCBBC?@ADA@@CBBA=@??=@>A
@KZPGG:00133:00986
TACTGAGCTACACACACAGAAAGATTGGTG
+
B9<;@@A<99?9444999444-3399<587
@KZPGG:00133:00990
TACTGAGCTACACACACAGAAAGATTGGT
+
BBCCDCCBBBBBBDCB@@;84-8>>>B@C
@KZPGG:00133:00995
AGCACTGTAGCTGTCACTAGTTACTTGT
+
AACCCCFCBCDBBBBCCCCAA?CBB@BD
@KZPGG:00133:00996
TACTGAGCTACACACACAGAAAGATTGGT
+
AA@BAAA@??BBCABA@@88:68?B?C?B
@KZPGG:00134:00951
AGCACTGTAGCTGTCACTAGTTACTTGT
+
;<BCBAC@@ADCEDCBDBCAA?ABB?BB
@KZPGG:00134:00956
TACTGAGCTACACACACAGAAAGATTGGT
+
BBBBBBDBBB@AACCCCB:996:??:@@C
@KZPGG:00134:00963
CGTGTCTCTAGGCACAGGATTTTGTGTAG
+
ACBBCDBB;;;9<BBCCCCCDC:CCC;;<
@KZPGG:00134:00977
ACGCTCGACATGCCCAGGTACAGGAG
+
BBBBBCDCCCCCCC>CC@BBDCC@@A
@KZPGG:00134:00982
AGCACTGTAGCTGTCACTAATTACTTGT
+
<<CCDCCCAAABBBBBCBB?GACCCCCD
@KZPGG:00134:00988
CGTGTCTCTAGGCACAGGATTTTGTGTAG
+
CDBBCDBABBB@BBDDC?;;99,4::8;;
@KZPGG:00134:00993
ACGCTCGACATGCCCAGGTACAGGAG
+
B@@?BBAGDBBBBB?BB?BBCDCAAB
@KZPGG:00135:00964
TACTGAGCTACACACACAGAAAGATTGGT
+
CBBBB?AACCBABC;99@99908@?>A?C
@KZPGG:00135:00975
ACGAGTGCGTTCCCCATGTCGTAGGTACTC
+
BB@ABBBACB@CCD:CA???BBAA=A<<<B
@KZPGG:00135:00999
ACGAGTGCGTTCCCCATGTCGTAGGTACTC
+
@BB?BBAB>><>BC:CABCBCB@B?@<<<C
@KZPGG:00136:00961
TACTGAGCTACACACACAGAAAGATTGGT
+
BBCCCCCE??ACCCCABC@@@<@CB@C@B
@KZPGG:00136:00968
AGCACTGTAGCAGTCACTAGTTACTTGT
+
BBGCCBCAAEDDCCDE=<=BB?BCCBCD
@KZPGG:00136:00977
ACGAGTGCGTTCCCCATGTCGTAGGTACTC
+
BBB@@ABB@@@BCC9BBBBBBBAA@A:<;D
@KZPGG:00137:00964
CGTGTCTCTAGGCACAGGATTTTGTGTAG
+
AAAACCCC@@AADCDCDACECB:CCC>?@
@KZPGG:00137:00965
TACTGAGCTACACACACAGAAAGATTGGT
+
ABB@BBCBBBBBBCDCCB:996:@;>A@D
@KZPGG:00137:00968
ACGAGTGCGTTCCCCATGTCGTAGGTACTC
+
CCBABBBBBB@CCD:CBBBEBBBB@C;<>F
@KZPGG:00137:00971
TAGTATCAGCCTCGCCATGACGAAGGTATTCC
+
BBCBBBD:;<>>=9;59@@>?9969<>>@596
@KZPGG:00137:00975
TACTGAGCTACACACACAGAAAGATTGGT
+
BBBBCAAACCBDECBBBCBBB?ECC@C@C
@KZPGG:00137:00978
CGTGTCTCTAGGCACAGGATTTTGTGTAAGA
+
CCBABCBCBAB@BCDCDD@@@@4=>C11,11
@KZPGG:00137:00979
TACTGAGCTACACACACAGAAAGATTGGT
+
BB@BAADBBBBBBCCECBABB=ACC@C@C
@KZPGG:00137:00985
TACTGAGCTACACACTCAGAAAGATTGGT
+
B@AADCDCBBBDCCCBBB;;;7;DD@C@C
@KZPGG:00137:00992
AGCACTGTAGCTGTCACTAGTTACTTGT
+
??BCCC@ACABAB?ABBBCCB@CDB@DC
@KZPGG:00137:00995
TACTGAGCTACACACACAGAAAGATTGGTGC
+
949;;:@11//6899999==;;;:7137311
@KZPGG:00137:00998
ACGCTCGACATGCCCAGGTACAGGAG
+
AABBCBBCC???AB=BC@CBCCC>AA
@KZPGG:00138:00951
CGTGTCTCTAGGCACAGGATTTTGTGTAG
+
@BBBFDCCA??=@AACDACCCC:DCB;;;
@KZPGG:00138:00965
TACTGAGCTACACACACAGAAAGATTGGT
+
BBBAABCB@@ABBDAAACA@@>@BC@C@C
@KZPGG:00138:00977
CGTGTCTCTAGGCACAGGATTTTGTGTAG
+
@@AACDCC@A@?BCCCC?AA@@6@AA;;<
@KZPGG:00138:00978
AGCACTGTAGCTGTCACTAGTTACTTGT
+
<<CCHCCBBBCBAAABBBCCB@CBB@BE
@KZPGG:00138:00983
CGTGTCTCTAGGCACAGGATTTTGTGTAG
+
B@@@CCHCBA@>?CCCCACCDD:EBB@;<
@KZPGG:00138:00984
CGTGTCTCTAGGCACAGGATTTTGTGTAG
+
BBBBCCCD::;ACCDCC@BBCC:CCB@@@
@KZPGG:00139:00958
AGCACTGTAGCTGTCACTAGTTACTTGT
+
<=CCCCCCFDCBCCCCCCCEB?BCCABC
@KZPGG:00139:00959
CGTGTCTCTAGGCACAGGATTTTGTGTAG
+
BBBBDCCCB@?=@BCBC?BBHD:CCC;;<
@KZPGG:00139:00969
CGTGTCTCTAGGCACAGGATTTTGTGTA
+
BAAACCBB@@A@BFDEFA>>>A56=6--
@KZPGG:00139:00976
ACGAGTGCGTTCCCCATGTCGTAGGTACTC
+
CB?@@CCCCC@CCC:CCBEEAB@A>BBBBC
@KZPGG:00139:00977
ACGAGTGCGTTCCCCATGTCGTAGGTACTC
+
=9888444442444,4:::=?87<;899>>
@KZPGG:00139:00979
AGCACTGTAGCTGTCACTAGTTACTTGT
+
<<CCCCCBBADABBBCCCC@?=A?B>BC
@KZPGG:00139:00980
ACGAGTGCGTTCCCCATGTCGTAGGTACTC
+
CCBBBDBABB?BCC:CCC@@FGCB?@BCCC
@KZPGG:00139:00992
AGCACTGTAGCTGTCACTAGTTACTTGT
+
<<CCFDDBAABB@AABBCDBB?BCB@BB
@KZPGG:00139:00994
AGCACTGTAGCTGTCACTAGTTACTTGT
+
ABBBCDDCAAABBCCBC@@@C@CBB?BB
@KZPGG:00139:00997
ACGCTCGACATGCCCAGGTACAGGAG
+
BABABCCCC@BBCB?CC@B@BBB=@@
@KZPGG:00140:00958
CGTGTCTCTAGGCACAGGATTTTGTGTAAG
+
BBBCDCBB??@@CBDCDAAA??7;7::;11
@KZPGG:00140:00963
TACTGAGCTACACACACAGAAAGATTGGT
+
B@BBBBBBBC@AACBAACAA@>BCC@C@B
@KZPGG:00140:00994
TACTGAGCTACACACACAGAAAGATTGGT
+
C??@DABABBBBCCCCCCCCC>BBB@B@>
@KZPGG:00141:00961
CGTGTCTCTAGGCACAGGATTTTGTGTAG
+
BBBBDDCBB@?=>BBBDA>>>>9>>>111
@KZPGG:00141:00972
ACGAGTGCGTTCCCCATGTCGTAGGTACTC
+
BBBBBBBBBCACCC9CBCDBCCDC@AABBB
@KZPGG:00141:00976
AGCACTGTAGCTGTCACTAGTTACTTGT
+
<<CCCDCBBBDBBAABBBCBB?BBB?BC
@KZPGG:00141:00985
CGTGTCTCTAGGCACAGGATTTTGTGTAG
+
HDBCBCCB<<@BDDDBC?BCECACCC;;;
@KZPGG:00141:00997
TACTGAGCTACACACACAGAAAGATTGGT
+
AAACCCCBCCBBAE<99>99908>><?<>
@KZPGG:00141:00998
CGTGTCTCTAGGCACAGGATTTTGTGTAG
+
?AAAADCCA?A@CCDCCA@@@@499>>>@
@KZPGG:00142:00955
AGCACTGTAGCTGTCACTAGTTACTTGT
+
<<CABCC<<<AA@HCBCCC<;9<CC=AA
@KZPGG:00143:00954
AGCACTGTAGCTGTCACTAGTTACTTGT
+
<<CCDFABBCCBCBAAAAC@B@DBB@BB
@KZPGG:00143:00960
ATATCGCGAGGGTATGGAAGACTCTATA
+
BB@@?BBA;;;7;AAB@C@CCCCB@@?B
@KZPGG:00143:00967
AGCACTGTAGCTGTCACTAGTTACTTGT
+
<<CCCCCCCCDBBB@BBCCBB?CDD@BB
@KZPGG:00143:00978
ACGAGTGCGTTCCCCATGTCGTAGGTACTC
+
BBB?@BBBBB@DCC9ABBABCBBC@A;<;C
@KZPGG:00143:00987
CGTGTCTCTAGGCACAGGATTTTGTGTAG
+
CDE@@@11///,/9444249992999444
@KZPGG:00143:00991
ACGCTCGACCATGCCCAGGTACAGGAG
+
>@B=91111,/868=<@A6::CBB=?>
@KZPGG:00144:00951
AGCACTGTAGCTGTCACTAGTTACTTGT
+
<=CCDDCCCBBBCBBBAAACC@ABB@DC
@KZPGG:00144:00954
ACGCTCGACATGCCCAGGTACAGGAG
+
AA@?9999498::@<@A>@@@AA=@@
@KZPGG:00144:00972
TACTGAGCTACACACACAGAAAGATTGGT
+
CCCCAAADCCBCAAB@>@9990;BA?C?B
@KZPGG:00144:00993
CGTGTCTCTAGGCACAGGATTTTGTGTAG
+
CCCDEDAAABC@CDCCIBBBBB7@@?>99
@KZPGG:00144:00998
AGCACTGTAGCTGTCACTAGTTACTTGT
+
;;CCCDCA@@AA@BBBBBCCB@CCC@CB
@KZPGG:00145:00960
AGCACTGTAGCTGTCACTAGTTACTTGT
+
<<CCCBBBCBABBBAAABCBA<AABE??
@KZPGG:00145:00961
ACGAGTGCGTTCCCCATGTCGTAGGTACTC
+
BBBBBDEB?=;@@@6@ACCBBBCCBC@<=B
@KZPGG:00145:00968
AGCACTGTAGCTGTCACTAGTTACTTGT
+
<<CEDFCAAABBBBBCDCC@@=ABB@CB
@KZPGG:00145:00987
ACGCTCGACATGCCCAGGTACAGGAG
+
BAABBBBEEDFCCCACC?BBB999;B
@KZPGG:00145:00997
CGTGTCTCTAGGCACAGGATTTTGTGTAG
+
BDCAAADDCCB99;CBC?9999/9@>999
@KZPGG:00146:00950
ACGAGTGCGTTCCCCATGTCGTAGGTACTC
+
CCCBBDBBAA;@@@6@BCBBBBAA?BAAAD
@KZPGG:00146:00952
ACGAGTGCGTTCCCCATGTCGTAGGTACTC
+
CBCBAA@@AA@DEI:DAAABBBAA>AAAAC
@KZPGG:00146:00982
TACTGAGCTACACACACAAGAAAGATTGGT
+
BB@@AADBBB?BB88811,1;;848<@B>A
@KZPGG:00146:00983
AGCACTGTAGCTGTCACTAGTTACTTGT
+
;;@@=BABBBCDCCCBCDBBB>BBB>BB
@KZPGG:00147:00964
AGCACTGTAGCTGTCACTAGTTACTTGT
+
?@CCCCCCCCCBBBABBBCFD@CBB@BB
@KZPGG:00147:00972
TACTGACTACACACACAGAAAGATTGGTGC
+
4>ABBBBCEAAAA@@AB@??=?CB>A>?@@
@KZPGG:00147:00976
CGTGTCTCTAGGCACAGGATTTTGTGTAG
+
BBBBEGCBCDC>@AB@CD9944-9>>9;<
@KZPGG:00147:00994
ACGCTCGACATGCCCAGGTACAGGAG
+
C@@AACAAACCBBB=BBACBBBB<<<
@KZPGG:00147:00998
ACGAGTGCGTTCCCCATGTCGTAGGTACTC
+
BB?@A@B@995999-9B@=?EABB?BEBBB
@KZPGG:00148:00969
TCTCTATGCGCTCCACATGTCTAAGGT
+
A@@ABDCBCBBBB8<=C=>=A?B6;89
@KZPGG:00148:00970
TACTGAGCTACACACACAGAAAGATTGGT
+
BBCCCCBA;;;@@ACA==<CCBCCC@C?C
@KZPGG:00148:00978
ACGAGTGCGTTCCCCATGTCGTAGGTACTC
+
BBB?AAAAAA?ABB:CBBBABBAA@B9<;C
@KZPGG:00148:00988
TACTGAGCTACACCACACAGAAAGATTGGTGCTG
+
949>91///68//,44;44444-3331.,.335.
@KZPGG:00148:00991
ACGCTCGAACGATGACCCAGGTACAGGAG
+
;@99////,///6/44;644244444244
@KZPGG:00149:00954
CGTGTCTCTAGGCACAGGATTTTGTGTAG
+
BCBBDDBEA@@@CCECC?9999/9BB99<
@KZPGG:00136:01003
TACTGAGCTACACACACAGAAAGATTGGT
+
?@DDEDBCABBCCAGA@@994-88748=@
@KZPGG:00139:01003
ACGAGTGCGTTCCCCATGTCGTAGGTACTC
+
AA??@BBBA><>BC:BA?BBBBBB?B;<<C
@KZPGG:00139:01004
ACGAGTGCGTTCCCCATGTCGTAGGTACTC
+
BBAABBBCB?<?CCAE?A?AB@@?>B<<<D
@KZPGG:00141:01000
ACGCTCGACATGCCCAGGTACAGGAG
+
CBB;9<CCCCBBBCAAA=@?@9;8<@
@KZPGG:00141:01002
CGTGTCTTTAGGCACAGGATTTTGTGTAG
+
BCBB?:44-9=;>BB;;;<CCC:CBBBCC
@KZPGG:00143:01009
CGTGTCTCTAGGCACAGGATTTTGTGTAG
+
BBAAACBBBBB?BCECD@CCCC:CBBAAA
@KZPGG:00146:01012
ACGAGTGCGTTCCCCATGTCGTAGGTACTC
+
BB@??CBBBB<@BCAC@@@BCCCEBC@D<C
@KZPGG:00146:01014
CGTGTCTCTAGGCACAGGATTTTGTGTAG
+
9>@>?999@>>;>>@>?=9999/9>?@AA
@KZPGG:00147:01002
AGCACTGTAGCTGTCACTAGTTACTTGT
+
9;=89@A@@@BB@@ACBBD<;7>BB@CC
@KZPGG:00148:01006
TACTGAGCTACACACACAGAAAGATTGGT
+
BBAAACFCCCCCBCBDCCBBB=AAA>A@C
@KZPGG:00148:01009
ACGCTCGACATGCCCAGGTACAGGAG
+
BBBAACCCDCBBBC?BB@BABBC@BB
@KZPGG:00148:01015
ACGAGTGCGTTCCCCATGTCGTAGGTACTC
+
BBAABBCBBB>BCCAD?@>?CCCC?B<<<C
@KZPGG:00148:01018
ACGAGTGCGTTCCCCATGTCGTAGGTACTC
+
BB??@BB@998==>4@ABCCCCDD@@AA@B
@KZPGG:00150:00015
CGTGTCTCTAGGCACAGGATTTTGTGTAG
+
DCABACCEBAACCBB>?=9999/9??<<<
@KZPGG:00150:00043
ACGCTCGACATGCCCAGGTACAGGAG
+
@?@@A@CDECABCD@B@=ABBBB?AB
@KZPGG:00151:00005
ACGCTCGACATGCCCAGGTACAGGAG
+
BBBAABBCCBBBCC>BB@BBDBC>@A
@KZPGG:00151:00032
CGTGTCTCTAGGCACAGGATTTTGTGTAG
+
CBBDCCCCA@@@CBBACCA@@=29:>=>>
@KZPGG:00152:00029
TACTGAGCTACACACACAGAAAGATTGGT
+
AACBBBBBBBCCDBAABCBBC?BDD@C@C
@KZPGG:00152:00041
TGATACGTCTCCTTCCTTAGTTACTTCA
+
>?>>9994444242424244/,///,//
@KZPGG:00152:00047
ACGCTCGACATGCCCAGGTACAGGAG
+
==9111>>FBBBCCBBD@BA===>=B
@KZPGG:00153:00026
CGTGTCTCTAGGCACAGGATTTTGTGTAG
+
AAAABBCABBB@BBBBEFEBAA9ABA999
@KZPGG:00153:00045
ATATCGCGAGGTATGGAAGACTCTATA
+
;;9;@?66//,////,/78497;;;8:
@KZPGG:00153:00049
AGCACTGTAGATGTCACTAGTTACTTGT
+
AB@8881//66:9ABDDDEBB@CDB@BB
@KZPGG:00154:00035
TACTGAGCTACACACACAGAAAGATTGGT
+
@===ABBB?BBCCADDBCCCC=@AB@B@B
@KZPGG:00154:00045
TCTCTATGCGCTCCACATGTCTAAGGT
+
BBBB??@BBDCBB@CCCBBDDEB?CAB
@KZPGG:00155:00005
ACGCTCGACATGCCCAGGTACAGGAG
+
B@@@DDBCCCC@@@<@B@CBCDD;:<
@KZPGG:00155:00007
TACTGAGCTACACAAGAAAGATTGGTGC
+
BBBCBCBB<<<@?B@99919@A>CBCBC
@KZPGG:00155:00030
CGTGTCTCTAGGCACAGGATTTTGTGTAG
+
CBBBBACC??=@A@@@BBBCCC:BCB999
@KZPGG:00156:00030
ACGAGTGCGTTCCCCATGTCGTAGGTACTC
+
BBAABBAAAA?ACC9A:::BCCCCAC<=<C
@KZPGG:00156:00047
AGCACTGTAGCTGTCACTAGTTACTTGT
+
AABBCE:DDCDCBBBBBBCBC@BBC>@?
@KZPGG:00157:00028
AGCACTGTAGCTGTCACTAGTTACTTGT
+
ACDCFEDGBBDBCBCCC;<>B@B;<:<B
@KZPGG:00157:00032
CGTGTCTCTAGGCACAGGATTTTGTGTAG
+
@@@AAAAA@>>@AABCCACCCC9BBB=@A
@KZPGG:00158:00023
CGTGTCTCTAGGCACAGGATTTTGTGTAG
+
BBBAABCCAAA@BBCBCBCCBB:BCB999
@KZPGG:00158:00025
TACTGAGCTACACACACAGAAAGATTGGT
+
BBBBCCCCCBBBBCEAACCCC<@@C@C@@
@KZPGG:00158:00027
CGTGTCTCTAGGCACAGGATTTTGTGTAG
+
AAAAAACC@BB@BBBCCBCCCA:CCB999
@KZPGG:00158:00046
ACGAGTGCGTTCCCCATGTCGTAGGTACTC
+
BBBBABAABB@CCH:E:;9BBDBC@B<?>C
@KZPGG:00159:00007
CGTGTCTCTAGGCACAGGATTTTGTGTAG
+
BBBBBBBDAAA@CCDCCACCCB:CBB99;
@KZPGG:00159:00011
TACTGAGCTACACACACAGAAAGATTGGT
+
B@BBBBBBAABBBCBGBC@@@<@BB?B@C
@KZPGG:00159:00014
TACTGAGCTACACACACAGAAAGATTGGT
+
AABBBCCCBBBCBBA=>A99909?>=A@C
@KZPGG:00159:00024
CGTGTCTCTAGGCACAGGATTTTGTGTAGGA
+
BCAAACCFAABCDCCCDCDCCE:CBA889;9
@KZPGG:00160:00024
AGCACTGTAGCTGTCACTAGTTACTTGT
+
AABBCBCCBBBBBBBBBBBCCCCBB?AA
@KZPGG:00160:00032
ACGAGTGCGTTCCCCATGTCGTAGGTACTC
+
BBBBABBABA@BCC:C::9BBBAA?A<=>C
@KZPGG:00160:00040
TACTGAGCTACACACACAGAAAGATTGGT
+
A:<;BAB<<;@@A9><@@@>B:@@?6848
@KZPGG:00161:00021
AGCACTGTAGCTGTCACTAGTTACTTGT
+
>>BBCBCCBBBBABABBDDEC@BBB?BB
@KZPGG:00161:00026
ACCCTCGACATGCCCAGGTACAGGAGACTG
+
BBB>BBBBDCDAAA>AB@CBCBB?ABBBAC
@KZPGG:00162:00028
TACTGAGCTACACACACAGAAAGATTGGT
+
B?@@BDCCCCBCCBEAACCCD=BBE=@=@
@KZPGG:00162:00032
ACGCTCGACATGCCCAGGTACAGGAG
+
BBCCCCCCDAA@A@98849899><>>
@KZPGG:00163:00021
TACTGAGCTACACACACAGAAAGATTGGT
+
B@BABBCAAABDDCEBBC@@@<@BB?B@C
@KZPGG:00163:00035
AGCACTGTAGCTGTCACTAGTTACTTGT
+
ABBBAABDBBBBBB@BBBCAA?ABC?B?
@KZPGG:00163:00049
ACGAGTGCGTTCCCCATGTCGTAGGTACTC
+
BBBB???BBB@CEC:C:;:BCCBEBC<<<C
@KZPGG:00164:00028
CGTGTCTCTAGGCACAGGATTTTGTGTAG
+
CECCCCBBBBC@BBAAA=9999/9@@>?A
@KZPGG:00164:00044
TACTGAGCTACACACACAGAAAGATTGGT
+
AABCECC<<;@>>999>>99919884847
@KZPGG:00165:00006
ACGAGTGCGTTCCCCATGTCGTAGGTACTC
+
?@CBBBBDDC@CCC6@;;;AA@>@>?<<>C
@KZPGG:00165:00025
CGTGTCTCTAGGCACATGGATTTTGTGTAG
+
ABCCC::>BAA@B>?211>1111*1>;/89
@KZPGG:00165:00034
ATCAGACACGGACACAGCAGAACACTACA
+
>?<>A@>??C@BBCCAA?;;<:>=11/8:
@KZPGG:00165:00038
ACGCTCGACATGCCCAGGTACAGGAG
+
BBBABBBBDDBCGC@AB>@>A=A>?@
@KZPGG:00165:00047
CGTGTCTCTAGGCACAGGATTTTGTGTAG
+
BBBBBBBBBBB@BBBCDAFCCC9BBA=>>
@KZPGG:00166:00027
AGCACTGTAGCTGTCACTAGTTACTTGT
+
BDCCBBBIAAACCCDCCBBAC=@@@59<
@KZPGG:00168:00007
TACTGAGCTACACACACAGAAAGATTGGT
+
BBBCCDDCBE@AABA@@A;;98;A?=AAK
@KZPGG:00168:00022
AGCACTGGTAGCTGTCACTAGTTACTTGT
+
??BAACB@CABABAAABBBCBB@BBB>A@
@KZPGG:00168:00045
CGTGTCTCTAGGCACAGGATTTTGTGTA
+
CCCCCDCCEAA=>999959999/9B>;;
@KZPGG:00169:00005
CGTGTCTCTAGGCACAGGATTTTGTGTAGAGGA
+
BBCCC@AAAAA=@BCAA?ACDD6@@@9999954
@KZPGG:00169:00008
ACGAGTGCGTTCCCCATGTCGTAGGTACTC
+
BBB?@@@AAA@ACC9D@??AA@>@?A<<<C
@KZPGG:00169:00014
CGTGTCTCTAGGCACAGGATTTTGTGTAG
+
BCAAACCDA@A@CDCCDFDDCC:CB@==@
@KZPGG:00170:00005
ACGAGTGCGTTCCCCATGTCGTAGGTACTC
+
@ACB;<=<9B@CCD9A:<<9999998<<<A
@KZPGG:00170:00012
AGCACTGTAGCTGTCACTAGTTACTTGTGT
+
>>BCCDBCBBCBBBBBBBCBB@BCC@CBCB
@KZPGG:00170:00031
CGTGTCTCTAGGCACAGGATTTTGTGTAG
+
BBBBBBCB??@ABBBBHBAA@=69::==@
@KZPGG:00170:00049
CGTGTCTCTAGGCACAGGATTTTGTGTAG
+
AAAABBCCAAA@BBCBCBCCCC9CBB>??
@KZPGG:00171:00020
CGTGTCTCTAGGCACAGGATTTTGTGTAGAG
+
B?ABBBCCDAA@BCCBDAE?A;5::8,,---
@KZPGG:00172:00032
TACTGAGCTACACACACAGAAAGATTGGT
+
B@AABDBBBBBBCCCCCCDCD@ABB@C@C
@KZPGG:00172:00046
TACTGAGCTACACACACAGAAAGATTGGT
+
BBBBBBCBBBBCDCBDCBCCC?BBA?B?B
@KZPGG:00173:00007
ACGCTCGACATGCCCAGGTACAGGAG
+
B@@@BCCCCCDBBB?BB?CBDCC>@A
@KZPGG:00173:00036
TACTGAGCTACACACACAGAAAGATTGGT
+
AA?BBBB?ABBBBA::=CCDC>CCC@C?B
@KZPGG:00174:00004
AGCACTGTAGCTGTCACTAGTTACTTGT
+
ABBBBB=B=BCCBBBBBBBCC@DBC?BB
@KZPGG:00174:00025
TACTGAGCTACACACACAGAAAGATTGGT
+
CCCCCCCDDDAAAB=<<CBCD@DCD?BBB
@KZPGG:00175:00045
CGTGTCTCTAGGCACAGGATTTTGTGTAG
+
BBBBHDCC<:<@CCCCFFDDEC9BB=@@@
@KZPGG:00176:00004
CGTGTCTCTAGGCACAGGATTTTGTGTAG
+
BBBBBBCCBBB?BBBBDADCCC9BBB99;
@KZPGG:00176:00022
ACGAGTGCGTTCCCCATGTCGTAGGTACTC
+
BBAAAAAAAA?ABB:B@??BBBAA@A:<<D
@KZPGG:00177:00004
CGTGTCTCTAGGCACAGGATTTTGTGTAG
+
BBBBBBCCA@A?BABBDAEBGD:CB@;;;
@KZPGG:00177:00044
CGTGTCTCTAGGCACAGGATTTTGTGTAG
+
BBBABBCC@BB@BCCBCACCCC:CBB=>>
@KZPGG:00179:00014
CGTGTCTCTAGGCACAGGATTTTGTGTAG
+
BBCBCBBBA@@@CBCBCAFCBB:BB=449
@KZPGG:00179:00015
ATGCGCTCCACATGTCTAAGGT
+
B9;<CCCC@CABAAAABB=@=A
@KZPGG:00179:00018
TACTGAGCTACACACACAGAAAGATTGGT
+
CBBBBBCBBBA@ACAC@@@AA<AAC?ABB
@KZPGG:00179:00019
AGCACTGTAGCTGTCACTAGTTACTTGT
+
BBBBCCCDBBBCCCCB@@@A@ADBB<??
@KZPGG:00179:00020
CGTGTCTCTAGGCACAGGATTTTGTGTAG
+
AAAAAACCAAA@BCCCEACCCC:CCB>??
@KZPGG:00179:00046
ACGCTCGACATGCCCAGGTACAGGAG
+
BABBDDCCEBBBBB?;;;<BDAC>BA
@KZPGG:00180:00023
TACTGAGCTACACACACAGAAAGATTGGTG
+
BBBBBBCABBBBA===11/:=:6:>:;:;;
@KZPGG:00180:00045
ACGAGTGCGTTCCCCATGTCGTAGGTACTC
+
BB@@AAAAAA@ABC:E:::?BCAB@C<><C
@KZPGG:00181:00024
TACTGAGCTACACACACAGAAAGATTGGT
+
BABABBCB?BBCDCA?@B@@@<@BB@C@C
@KZPGG:00182:00014
ACGAGTGCGTTCCCCATGTCGTAGGTACTC
+
@?BBBCBB?=;@=92?9;;BBB@A@:<=>E
@KZPGG:00182:00027
ACGCTCGACATGCCCAGGTACCAGGAG
+
C@??ABBBDACCCG@A@>@BB=;979;
@KZPGG:00183:00034
ACGCTCGACATGCCCAGGTACAGGAG
+
ABBAABAACBBBCC>BB?BABBC::;
@KZPGG:00184:00032
TACTGAGCTACACACACAGAAAGATTGGT
+
A@AABBCBBBBBBCAA@B;;;6;@A?C@C
@KZPGG:00184:00036
AGCACTGTAGCTGTCACTAGTTACTTGT
+
BBBBBBDCCCCBBBCBBBABB@CBB>AA
@KZPGG:00184:00041
ACGCTCGACATGCCCAGGTACAGGAG
+
A?@@CBCCCCC@A@<@B@BBCCC;;<
@KZPGG:00185:00008
TACTGAGCTACACACACAGAAAGATTGGT
+
BABBBCCCDBAAAAAA>B99989B@=A@C
@KZPGG:00185:00016
TACTGAGCTACACACACAGAAAGATTGGTG
+
@@ACCBBB@@@@AA>=<CCDG@BCC@CACB
@KZPGG:00185:00018
AGCACTGTAGCTGTCACTAGTTACTTGT
+
@@CCECDFAADCCCCCCBBCD@BAA=@@
@KZPGG:00185:00040
ATATCGCGACGGGTATGGAAGACTCTATAGA
+
:;;:;@@@4444-4:999=<=99=<;7797.
@KZPGG:00185:00045
TACTGAGCTACACACACAGAAAGATTGGT
+
A?@?BCCB@ABBBBDA@C@@@<@BA?C@C
@KZPGG:00185:00047
TACTGAGCTACACACACAGAAAGATTGGT
+
BBBBBBCDBBABCBDCCCCCC>CCC@B?@
@KZPGG:00186:00007
AGCACTGTAGCTGTCACTAGTTACTTGT
+
ABCBCCACAAHCCCBBBBEC@=?@@=@A
@KZPGG:00186:00027
CGTGTCTCTAGGCACAGGATTTTGTGTAG
+
BBBBBCCCA@?@BCCCC?C@CC:CCC999
@KZPGG:00186:00044
TACTGAGCTACACACACAGAAAGATTGGT
+
@??ABBCBBBBEBCECBB;998:AB@C@C
@KZPGG:00187:00009
TACTGAGCTACACACACAGAAAGATTGGT
+
@@ABBBBCBCBCCBA@?>99919@?=@@C
@KZPGG:00187:00049
CGTGTCTCTAGGCACAGGATTTTGTGTAG
+
BBBABBCC???@BCCBCCCCCC:CFB999
@KZPGG:00188:00013
ACGCTCGACATGCCCAGGTACAGGAG
+
B@?@@CBBECCCCC=BB@BABBB;;<
@KZPGG:00189:00046
ACGAGTGCGTTCCCCATGTCGTAGGTACTC
+
BBBBBBBBBC=BA=6A;;;ACB>@=:;<<C
@KZPGG:00190:00004
ACGAGTGCGTTCCCCATGTCGTAGGTACTC
+
BBBB:;>BCDACCC:EAA@A@@?B?:<<<A
@KZPGG:00190:00015
TACTGAGCTACACACACAGAAAGATTGGT
+
BCCCBBCCBBBBBBAA@A;;;8;BB?BCF
@KZPGG:00190:00040
TACTGAGCTACACACACAGAAAGATTGGT
+
@@ABBBCBBBBBDC=:<CBBB?BBC@C?A
@KZPGG:00191:00021
TACTGAGCTATACACACAGAAAGATTGGT
+
B@AABCCCBBBBAAGDAA;;96;AA?C@C
@KZPGG:00191:00033
ACGAGTGCGTTCCCCATGTCGTAGGTACTC
+
BBAAAB@@@@?@BC:C@??BBBBB@B<=<C
@KZPGG:00191:00034
AGCACTGTAGCTGTCACTAGTTACTTGTG
+
BBBBBBBBCBCBB??BBBBCC@BBB@BBB
@KZPGG:00192:00004
ACGAGTGCGTTCCCCATGTCGTAGGTACTC
+
BABBAAACBB?CEC9B@??BB?=>?@;<<C
@KZPGG:00192:00026
TACTGAGCTACACACACAGAAAGATTGGT
+
@@ABCDECBB??ABA@@AA@@<@BB?B@C
@KZPGG:00192:00046
AGCACTGTAGCTGTCACTAGTTACTTGT
+
??BCCCCBBBBBBBBBBBBACABBB?BB
@KZPGG:00193:00011
ACGAGTGCGTTCCCCATGTCGTAGGTACTC
+
BBBBAABBBB@CEB9D?@?BCBCC@@<<>E
@KZPGG:00193:00014
CGTGTCTCTAGGCACAGGATTTTGTGTAG
+
BBBBBFCCDA@@CCBCD@CCCC:CBB99;
@KZPGG:00193:00021
CGTGTCTCTAGGCACAGGATTTTGTGTAG
+
BBB@BBCBAAA@BCCCD>AADC:CCH99;
@KZPGG:00193:00035
AGCACTGTAGCTGTCACTAGTTACTTGT
+
?=BACCBBAAABBBBBBBBDD@CBB>AA
@KZPGG:00193:00043
CGTGTCTCTAGGCACAGGATTTTGTGTAAGGC
+
BBAABBCC?@?@BCCCCDBBCC:88222*,+-
@KZPGG:00194:00012
ACGCTCGACATGCCCAGGTACAGGAG
+
B??@CABBCDEBDB?CB@BBCBC::;
@KZPGG:00194:00043
TACTGAGCTACACACACAGAAAGATTGGT
+
AABCCBBBBBCCCCDBBB;;;6;@A?B@C
@KZPGG:00195:00019
CGTGTCTCTAGGCACAGGATTTTGTGTAG
+
BBAAABCCAAA@BC@@AACCCC9BBB99;
@KZPGG:00195:00025
ACGCTCGACATGCCCAGGTACAGGAG
+
B?@@CCCCCCBCCH=A@=@>@?@7;;
@KZPGG:00195:00045
ACGCTCGACATGCCCAGGTACAGGAG
+
BBBBBCBCCCCCCCABB@BBCCC>@A
@KZPGG:00196:00005
ACGAGTGCGTTCCCCATGTCGTAGGTACTC
+
AABBBBABBA@ABC9B;:9BCDBB@?:<<C
@KZPGG:00196:00007
TACTGAGCTACACACACAGAAAGATTGGT
+
B>>>BBCCBBBBBBDBAA;;969>>=@?B
@KZPGG:00196:00013
ATATCGCGAGGGTATGGAAGACTCTATA
+
BBABBBB?@AC?CBBB=A?ABBBB;87>
@KZPGG:00196:00033
CGTGTCTCTAGGCACAGGATTTTGTGTAG
+
BBBBBBCCAAA@BBCCDACABB9AB@99;
@KZPGG:00196:00038
AGCACTGTAGCTGTCACTAGTTACTTGT
+
BBCCCCD>=<BCCC<<=BBDB@<<<>@>
@KZPGG:00198:00008
CGTGTCTCTAGGCACAGGATTTTGTTTAGA
+
BBCBBBBBAAA@BCCBC?BCCC:CCC>@AA
@KZPGG:00198:00040
TACTGAGCTACACACACAGAAAGATTGGT
+
BBBBBBCBABEABCA?@D@@@<@BB?B@C
@KZPGG:00199:00031
AGCACTGTAGCTGTCACTAGTTACTTGT
+
@@CGCCCCCCCBBBBBBBCBB?AAB?BB
@KZPGG:00150:00054
CGTGTCTTGGGCTAGGCACAGGATTTTGTGTAG
+
BDCA;4969904899;?CCCD@CNFF9AA@@A@
@KZPGG:00151:00086
CGTGTCTCTAGGCACAGGATTTTGTGTAGA
+
[truncated: 3,462,968 more chars]
