# Supplementary material for: The Sequencing Bead Array (SBA), a Next-Generation Digital Suspension Array
Source: PLoS One. 2013 Oct 7;8(10):e76696. doi: 10.1371/journal.pone.0076696 (PMC3792038; doi:10.1371/journal.pone.0076696)
Supplement: Data S1 — Raw sequencing data files for presented experiments. The compressed file contains a table of content for all files included (0. TOC Supporting Data Files.txt) and raw sequencing data (PGM Torrent Suite run reports, FASTQ files and Sphix generated CSV files) for experiments presented in Figure 2 and Figure 3 (same data set as Figure S1). (ZIP) [file pone.0076696.s001.zip › Supporting Data Files/1. Figure 2/1.3 Figure 2c files/1.3.2 FASTQ/5_Figure_2c_QUINTUPLE_X5_TS-342.fastq]

@PZH4Z:00008:00034
TGATCGATCGATGTACAGCTACGTA
+
,,,,,,6669944444//78/////
@PZH4Z:00011:00005
TTCACCAAAAAAAA
+
/,///566666666
@PZH4Z:00011:00013
TCGTGTCTCTAGGCAGCAGGATTTTGTA
+
/////4:9@B=9994444::4444,///
@PZH4Z:00023:00008
CGTGTCTCTAGGCTGACAGGATTTTGTGG
+
44444;;9;;<:1////8874444,////
@PZH4Z:00023:00010
CGTGTCTCTAGGCACAGGT
+
9994:A@@@==;9444424
@PZH4Z:00023:00017
AGTCTGTAGCTGT
+
11/////8897;;
@PZH4Z:00024:00018
AGCTCTGTAGCT
+
--,,,,,,4499
@PZH4Z:00026:00017
TATTGAGCTACACAAG
+
99964448;;:2*+)*
@PZH4Z:00027:00005
ACGCTCGACATGGCCCAG
+
;:@BBAA@<//1-1;--)
@PZH4Z:00028:00018
TACTGAGCTACACAAG
+
89994449;992--+-
@PZH4Z:00028:00026
CGTGTCTCTAGGCACAGGATTTTGTGTAGAGG
+
B@ACDDDCBA@?994//766660/////,*,*
@PZH4Z:00029:00024
ATCAGACACGGACACAGCAGAACACACAG
+
BBBDBCC<;;2999444998=;=;2,,**
@PZH4Z:00030:00014
AGCACAGTAGCTGTCACTAGTTACTTGTGTGGGGGAAA
+
CCCAAAAC@@BAA@;;;AB@A>ACA:<1///666*///
@PZH4Z:00030:00022
TACTGAGCTACACACACAGAAAGATTGGT
+
>8;;A@ABBAAB994449444-3966882
@PZH4Z:00030:00025
ACGCTCGACATGCCCAGGTACAGGAGA
+
CCCBBBBDACD944-4499????@B?9
@PZH4Z:00031:00007
ACGAGTGCGTTCCCATGTCGTA
+
//::8444>>59914////22,
@PZH4Z:00031:00018
AGCACTGTAGATGTCACTAGTTACTTGTGTGGG
+
CCBBADACBDBCBC<;<CB<<9=C>:8/,**00
@PZH4Z:00032:00011
AGCATTGTAGCTGTCACTAGTTACTTGTGTCGGGGAAAA
+
@AAAA@ECCCCCAA@:99@9954431444444;;,444,
@PZH4Z:00032:00016
TACTGAGCTACACACACAGAAAGATT
+
@@@BBBCCC@@A<;<@@A99918??1
@PZH4Z:00033:00012
AGCACTGTAGCTGTCATAGTTACTTGTGTCCGGGGAAACCCCCCCC
+
>>@>9AB<<:BBDBCDCBA?<98774449;2444,44-44444444
@PZH4Z:00033:00016
ACGAGTGCGTTCCCCATGTCGTAGGTA
+
@@CCCCDA@@5999/9948===>?@BB
@PZH4Z:00033:00017
TACTGAGCTACACACACAGAAAGAT
+
4444499@@>>?11//67/44-33.
@PZH4Z:00034:00014
ACGCTCGACATGCCAGGTACAGGAGAACCTCCCGGG
+
<<BEECBCB;<<C:;9>A?999;>98242433,399
@PZH4Z:00035:00045
AGCACTGTAGCTGTCACTAGTTACTTGTCGGGGTTTTTTTT
+
;;AB?AB@ACDBAB=;44:44244424449;;,44444444
@PZH4Z:00036:00014
AGCACTGTAGCTGTCACTAGTTACTTGTCGTG
+
@AB<;<ACCCCCCCC;89@9959442444444
@PZH4Z:00036:00016
CGTGTCTCTAGGCACAGGATTTTGTGTAGAGGACC
+
BCDCDECCCA@=<1///566;A6::@94,,,*,,*
@PZH4Z:00036:00019
TACTAAGCTACACACACAGAAAAGATTGG
+
BBBBB@CCBBBCE:;9@@9111+00-*,*
@PZH4Z:00037:00011
TACTAGCTACACACACAGAAAAGATTGGG
+
94444:;999999999>4444,33,*,,*
@PZH4Z:00037:00017
CGTGTCTCTAGGCACAGGATTTTGTGTAGAG
+
B@AACDDCBA>==1///566::577;94//6
@PZH4Z:00038:00022
TACTGAGCTACACACACAGAAAGATTGGT
+
B@?=BCDBBCBDB:<9A@99918884313
@PZH4Z:00039:00035
TACTGAGCTACACACACAGAAAGATTGGTGTCC
+
B<<>DCDCCBA@;:994;4//,...,.,.4456
@PZH4Z:00045:00042
ACGCTCGACATGCCCAGGTACAGGAG
+
DCCCCCBB@@>899199<>>:::,1/
@PZH4Z:00042:00059
TACTGAGCTACACAC
+
444849:=@>@@@11
@PZH4Z:00042:00068
CGTGTCTCTAGGCACAGGATTTTTG
+
8949:BBBBBB<@1--,*,,222),
@PZH4Z:00036:00130
TGATACGTCTCCTT
+
<<CBAACC<;;>@<
@PZH4Z:00037:00142
CGTGTCTCTAGGCACATGGATTTTGT
+
?BBBBD9999>591///,00028022
@PZH4Z:00039:00135
AGCACTGTAGCTGTCACTAGTTACTTGT
+
BBBBAACB9999944>==?B@=<11,1/
@PZH4Z:00040:00128
TACTGAGCTACACACACAGAAAGATGT
+
@@BBCCCCCBAB<<<?>?99918>883
@PZH4Z:00042:00129
TACTGAGCTACACACACAGAAAGATGT
+
9>?>>CDAAAC@@A;9499995744..
@PZH4Z:00044:00119
TACTGAGCTACACACACAGAAAGATGT
+
9<9;CCFEAACCCFCCAA911,.****
@PZH4Z:00045:00123
CGTGTCTCTAGGCACAGGATTTTGTTTAG
+
@@EHHCCC<;<@CCCCECCCCB7@==9:1
@PZH4Z:00046:00117
CGTGTCTCTAGGCAC
+
99BCBBBBAAAADCC
@PZH4Z:00047:00149
TACTGAGCTACACACACAGAAAAGATTGGT
+
BBBBCCCC@@<;<<9?>>4448,3331313
@PZH4Z:00048:00127
CGTGTCTCTAGGCACAGGATTTTGTGTAG
+
AACCCCCCAAABCCCCD@AAAA6@DB;;<
@PZH4Z:00048:00145
ACGAGTGCGTTCCCCATGTCGTAGGTACTC
+
BAA?BCCBA>?BCC9A@CBBA@??;899@@
@PZH4Z:00049:00113
AGCACTGTAGCTGTCACTAGTTACTTGT
+
///////:?4<;=9949499:21//,//
@PZH4Z:00049:00122
CGTGTCTCTAGGCACAGGATTTTGTGTAG
+
;@JEFBBA@@@=ABEDDABBBB:CCC;;;
@PZH4Z:00024:00188
CCGTGTCTCTAGGCACATGGATTTTTT
+
1,///444449?<>1////,///////
@PZH4Z:00026:00183
ACGAGTGTTTTTTTTCCCCCCC
+
4>:84491888888$///////
@PZH4Z:00026:00199
ACGCTCGACATGCCAGGTACAGGAG
+
98=999@B11///6//,.7944244
@PZH4Z:00029:00177
ACGAGTGCGTTTCCCCCATGTCGTAGGTACTC
+
14>8@@??88409944+444788//0,.//7;
@PZH4Z:00029:00195
CGTGTCTCTAGGCACAGGATTTTGTGTAG
+
9<9>>A><<11,1199BC>@@@6>B@;;<
@PZH4Z:00030:00171
TACTGAGCTACACACACAGAAAAGATTGGT
+
=@@BCAB@9;;ACCBB@>9999/88868;>
@PZH4Z:00030:00172
AGCACTGTAGCTGTCACTAGTTTACTTGT
+
@@BCBDBCCCCBBCCCB@:;9?099959A
@PZH4Z:00040:00161
TACTGAGCTACACACACAGAAAGATTGGT
+
BBBBBBCCCBAA9499999>>98787@:<
@PZH4Z:00040:00168
CGTGTCTCTAGGCACAGGATTTTGTGTAG
+
CCCBBCCFCA@<9999959994,499777
@PZH4Z:00042:00158
CGTGTCTCTAGGCACAGGATTTTGTGTAG
+
BBDBCECCB@>;99999=@>>@4>@@<<<
@PZH4Z:00043:00178
AGCACTGTAGATGTCACTAGTTACTTGT
+
BA@@A994449977//////6,444244
@PZH4Z:00044:00173
ACGAGTGCGTTCCCCATGTCGTAGGTACTC
+
CCBBBBCDCCADHC7@>9944//666////
@PZH4Z:00045:00172
ACGAGTGCGTTCCCCATGTCGTAGGTACTC
+
CCBBBBCBBB@CCD9:=8944//666////
@PZH4Z:00049:00152
ACGAGTGCGTTCCCCATGTCGTAGGTATC
+
BB@@AAA@BB@BB@2:6//////666444
@PZH4Z:00005:00247
AGCACTGTAGCTGTCACTAGTTACTTGT
+
9>994949CACCCCB;91;11,111-9?
@PZH4Z:00007:00242
TAGTATCAGCCTCGCCCCATGACGAAGGTATTCC
+
49494444497;;AAEE:DCC;99989>9;:@B@
@PZH4Z:00010:00235
ATATCGCGAGGGGGGGGGGGGGGGGGGGTATGGGAAGACTCTATAGA
+
9;@@99999999999994444444444"49988<?@BBBAA>73:00
@PZH4Z:00010:00236
ACGCTCGACATGCCCCAGGTACAGGAG
+
111////4:98////*//,/4744649
@PZH4Z:00010:00241
TACTGAGCTACACACACAGAAAGATTGGT
+
1//666/4;@@@AA@?@>99908?@=F@B
@PZH4Z:00011:00234
AGCACTGTAGCGTCACTAGTTACTTTGTGTGGC
+
91/,,,*****/66;ABB??===@@-447-*)*
@PZH4Z:00013:00238
ACGAGTGCGTTCCCCCATGTCGTAGGTACTC
+
9449>>>>9859999+9449@@@>?=?<;<B
@PZH4Z:00014:00228
AGCACTGTAGCTGTCACTAGTTTACTTGTG
+
999@9?949444444;;;;911+///,/88
@PZH4Z:00014:00248
ACGAGTGCGTTCCCCCATGTCGTAGGTACTC
+
1//8899;;;71A>>/?1/11/,6444111:
@PZH4Z:00015:00225
AGCACTGTAGCTGTCACTAGTTTTTACTTTTGTG
+
BCBBCBBBBBBBBCCA>>@99999,9@@BC:CCE
@PZH4Z:00016:00232
AGCACTGTAGCTGTCACTAGTTACTTGT
+
BBBBAAAABBECBCCBBBDBC@DAB?BA
@PZH4Z:00016:00235
AGCACTGTAGCTGTCACTAGTTACTTGT
+
@@@BBAAADCECBBBBBCCCC@CDB=??
@PZH4Z:00016:00236
ACGCTCGACATGCCCAGGTACAGGAG
+
9;;;;ABBCEBBBB>BB?B@BBB;;<
@PZH4Z:00017:00226
TACTGAGCTACACACACAGAAAAGATTTGGTG
+
@@ACCBCBB??@BDCCCC@@==4>773,8?BC
@PZH4Z:00019:00223
ATCAGACACGGACACAGCAGAACACAC
+
@@GBBCCC@@>@DCDCCCD<;;;CB@B
@PZH4Z:00019:00242
ACGAGTGCGTTCCCCATGTCGTAGGTACTC
+
?@CCDBCBAA@CDC9?9<;999>>;><9;A
@PZH4Z:00020:00221
ACGAGTGCGTTCCCCATGTCGTAGGTACTC
+
:<BBB@AABB@CCC:G<<<FCBBB?<==CB
@PZH4Z:00020:00224
AGCACTGTAGATGTCACTAGTTACTTGT
+
BBBCBABBBCCCBBBBBCCCC@CAA?BB
@PZH4Z:00020:00248
CGTGTCTCTAGGCACAGGATTTTGTGTAG
+
BBB@BDCC@A@@CAABDADCBB:BCB;;;
@PZH4Z:00021:00224
TAGTATCAGCCTCGCCATGACGAAGGTATTCC
+
@@C@@AB@<<:111=:=ABBB@=;><999<><
@PZH4Z:00021:00227
TACTGAGCTACACACACAGAAAGATTGGT
+
994;@@?<;999>@F@9<9@A<?BB>B?@
@PZH4Z:00022:00206
TACTGAGCTACACACACAGAAAAGATTTGGTG
+
98;99AD99999994444::;;23333,393.
@PZH4Z:00022:00215
ACGCTCGACATGCCCAGGTACAGGAG
+
=84999<<AACCDC@FA?A@BBB9<<
@PZH4Z:00022:00247
TACTGAGCTACACACACAGAAAGATTGGT
+
BBBBDCCCBABCCAA@CC99908884;@C
@PZH4Z:00023:00212
AGCACTGTAGTGTCACTAGTTACT
+
B71//1,,,,,,,,/////:9=?A
@PZH4Z:00024:00223
TACTGAGCTACACACACAGAAAGATTGGT
+
@@ACCCDBBBBEDECAB@;:4-8><<A@C
@PZH4Z:00024:00224
AGCACTGTAGCTGTCACTAGTTACTTGT
+
99989949<::ABDDCBBBBB<A@@7;<
@PZH4Z:00024:00235
TACTGAGCTACACACACAGAAAGATTGGT
+
AABCCCFB==?BBCCB;;884-88848?B
@PZH4Z:00025:00219
TACTGAGCTACACACACAGAAAGATTGGT
+
99@FDCAA@B?@@DBA@@@BA=CDC?B@C
@PZH4Z:00026:00216
CGTGTCTCTAGGCACAGGATTTGATGTA
+
991//////695;;=;22,,,*,,,,,,
@PZH4Z:00026:00219
CGTGTCTCTAGGCACAGGATTTTGTGTAG
+
;;<CCC;<;@@=@CCCDACCDC:CCB@@@
@PZH4Z:00028:00227
ACGCTCGACATGCCCAGGTACAGGAG
+
B;;<;A<<>ECCCDBAA?@CCCE@BB
@PZH4Z:00029:00212
TACTGAGCTACACACACAGAAAGATTGGTG
+
>@ABBBAA@@AACEFDBC??=<>>B?B@CC
@PZH4Z:00030:00217
ACGAGTGCGTTCCCCATGTCGTAGGTACTC
+
BBBB@BBBAA@ACC:C:::BBBBB?@;<<C
@PZH4Z:00030:00242
TACTGAGCTACACACACAGAAAGATTGGT
+
BAAADCBBBB@AAFCD??99808>>;??B
@PZH4Z:00030:00249
AGCACTGTAGCTGTCACTAGTTACTTGT
+
;;AB;9;9::98;C;;;;AAB@BCB=AA
@PZH4Z:00031:00220
CGTGTCTCTAGGCACAGGATTTTGTGTAG
+
DCAAAGDDA@@@CCCBB@CCCC:ECB==@
@PZH4Z:00031:00235
ACGCTCGACATGCCCAGGTACAGGAG
+
C@@@@@@AC@@CCC?FCACCECC>AA
@PZH4Z:00032:00221
CGTGTCTCTAGGCACAGGATTTTGTGTAAGA
+
BCEDBCCCAAAACDDEC@A@@@6=??99599
@PZH4Z:00032:00245
TACTGAGCTACACACACAGAAAGATTGGT
+
BBB@9>9944499999:>>>?9>>?=@BC
@PZH4Z:00034:00207
TACTGAGCTACACACACAGAAAGATTGGT
+
B??=BBBBBB?BBCCBC@:44-8>>;??B
@PZH4Z:00034:00217
CGTGTCTCTAGGCACAGGATTTTGTGTAG
+
BBBACDCCBBB@BCDCC@CDCC:BBB???
@PZH4Z:00035:00201
AGCACTGTAGCTGTCACTAGTTACTTGT
+
<;CCCEBDCCCBBBBBBBCCB@CBC:;;
@PZH4Z:00035:00220
CGTGTCTCTAGGCACAGGATTTTGTGTAG
+
CBBB=9>>9998;GCIKACCCC:BBA;99
@PZH4Z:00036:00230
CGTGTCTCTAGGCACAGGATTTTGTGTAG
+
BA@>999444424444;:==??6==:99A
@PZH4Z:00036:00237
CGTGTCTCTAGGCACAGGATTTTGTGTAG
+
CCCCCCBB@@><>@>AA@BBCC9CCCAAA
@PZH4Z:00039:00202
ACGAGTGCGTTCCCCATGTCGTAGGTACTC
+
CCBABBCDDD@DEC9C<<<AABAA>A=<<B
@PZH4Z:00039:00229
TACTGAGCTACACACACAGAAAGATTGGT
+
C<;;@A9444499=9@AA@>A9??>=@@C
@PZH4Z:00039:00247
TACTGAGCTACACACACAGAAAGATTGGT
+
CBBBBCBBBB@AACA@@?88808?>;??B
@PZH4Z:00040:00209
AGCACTGTAGCTGTCACTAGTTACTTGT
+
;;CCAAD==>DBBCCBCCCABAABB9:;
@PZH4Z:00042:00202
AGCACTGTAGCTGTCACTAGTTACTTGT
+
99?>44444498=A=8944448444244
@PZH4Z:00042:00209
ACGAGTGCGTTCCCCATGTCGTAGGTACTC
+
BBBBBBBBBCBDCC9C<<<BBBBC@C?@DE
@PZH4Z:00042:00211
TACTGAGCTACACACACAGAAAGATTGGT
+
B@AADC@ABBBAAC=111;==999B@C@C
@PZH4Z:00044:00204
ACGCTCGACATGCCCAGGTACAGGAG
+
B?B@=<;A@;=88=58928>>99599
@PZH4Z:00044:00223
AGCACTGTAGCTGTCACTAGTTACTTGT
+
<<CCCBCAAACBBDCDCCDBC?CEB:;;
@PZH4Z:00044:00224
ACGAGTGCGTTCCCCATGTCGTAGGTACTC
+
DBB?>@>>982444,4449>@@BC@B?><C
@PZH4Z:00045:00249
CGTGTCTCTAGGCACAGGATTTTGTGTAG
+
AAAABA>?444944444249992999678
@PZH4Z:00046:00228
ACGAGTGCGTTCCCCATGTCGTAGGTACTC
+
BBB>@@@@@?9???4?999;@@BB@C<;<C
@PZH4Z:00049:00231
TACTGAGCTACACACACAGAAAGATTGGT
+
B???BCCCCCAAACA:>9444-8>>>B@C
@PZH4Z:00049:00249
CGTGTCTCTAGGCACAGGATTTTGTGTAG
+
<<<@A??=4448499449:9996==9::;
@PZH4Z:00004:00284
TACTGAGCTACACACACAGAAAGATTGGTG
+
999=>@CCBBBCCCBCCCCCC=CBB?B@CB
@PZH4Z:00005:00269
AGCACTGTAGCTGTCACTAGTTACTTGT
+
;@AA>??@<<;@BCCCCCD:::=CB@BB
@PZH4Z:00005:00273
ACGAGTGCGTTCCCCATGTCGTAGGTACTC
+
9;@>>>@>>><@@@4C<<<BBBAC@B=<=G
@PZH4Z:00006:00287
TACTGAGCTACACACACAGAAAGATTGGTGCTG
+
9;4:>99<;BAABC@>>>9991787431311..
@PZH4Z:00006:00291
ACGCTCGACATGCCCAGGTACAGGAG
+
BA???BEECBBBCC>BB>?ABAA9;;
@PZH4Z:00007:00252
CGGTGTCTCTAGGCACAGGATTTTGTGTAG
+
99599>9999>A>ACCAD@CCDDBCFCAA@
@PZH4Z:00007:00255
TACTGAGCTACACACACAGAAAGATTGGT
+
9;>?99999?>@CDDCCC@@@>@BB@B@B
@PZH4Z:00007:00282
AGCACTGTAGCTGTCACTAGTTACTTGT
+
99489ABB=@AA@@>>99999599>;>B
@PZH4Z:00007:00283
CGTGTCTCTAGGCACAGGATTTTGATGTAGA
+
@>>99949@9959@999;9999,4444444D
@PZH4Z:00007:00284
AGCACTGTAGCTGTCACTAGTTACTTGT
+
BBDFCDCCBCDBBBBBDBC@?=ABB>BC
@PZH4Z:00007:00296
AGACTGCCAGGCAGACAAG
+
//8/444244244444998
@PZH4Z:00007:00298
TACTGAGCTACACACACAGAAAGATTGGT
+
AABBCCCBBBBBBDB?9899908B??C@C
@PZH4Z:00008:00268
CGGTGTCTCTAGGGCACAGGTTTTTTGTGTAGAG
+
**)*,//,///88+/444424::::,9;;449=9
@PZH4Z:00008:00271
AGCACTGTAGCTGTCACTAGTTACTTGT
+
@@ABDBCCBECBCCCBBBC;98;BB>BC
@PZH4Z:00008:00296
CGTGTCTCTAGGCACAGGATTTTGTGTAG
+
AABAACBBBBE@BCCDFABBEC:BAA99;
@PZH4Z:00009:00271
CGTGTCTCTAGGCACAGGATTTTGTGTAG
+
BBDCCDBAABC@BBFBBD9999-9@@>@A
@PZH4Z:00009:00273
ACGCTCGACATGCCCAGGTACAGGAG
+
A@>?>?@ACCBBCC>BB@BBCCC=AA
@PZH4Z:00009:00288
CGTGTCTCTAGGCACAGGATTTTGTGTAG
+
@@AACDCBBBB@BBBAB@AACC7A@@999
@PZH4Z:00009:00299
AGCACTGTAGCTGTCACTAGTTACTTGT
+
@@CCBCBBAAABBBBBDBC@?=?@@>A@
@PZH4Z:00010:00254
CGTGTCTCTAGGCACAGGATTTTGTGTAG
+
489@>?99<AA>BECDEBCEDC:CEC@@@
@PZH4Z:00010:00269
AGGCACTGTAGCTGTCACTAGTTACTTGT
+
AA?BBABDCAAABBBCBCBC@@=A@@=@@
@PZH4Z:00010:00285
CGTGTCTCTAGGCACAAGATTTTGTGTAGA
+
;;=CDDBBBCB?BBBDBBBCED8A<99?99
@PZH4Z:00011:00267
AGCACTGTAGCTGTCACTAGTTACTTGTG
+
999>499CBAAABB;49999959442499
@PZH4Z:00011:00293
ACGAGTGCGTTCCCCATGTCGTAGGTACTC
+
BB@?ABBBBB@CCC9B@A?CCBBB?A<<<B
@PZH4Z:00012:00255
ACGAGTGCGTTCCCCATGTCGTAGGTACTC
+
9;@A@@@ABB?CCC:CAAABCBBB?BAAAC
@PZH4Z:00012:00256
ATCAGACACGGACACAGCAGAA
+
9;@@@@@499599994444//,
@PZH4Z:00012:00279
TACTGAGCTACACACACAGAAAGATTGGTG
+
==?BBBBBBDBB???>?A999133313136
@PZH4Z:00012:00289
ACGCTCGACATGCCCAGGTACAGGAG
+
B@@?EABBBBBBCC>CB?@@A@=58;
@PZH4Z:00012:00291
CGTGTCTCTAGGCACAGGATTTTGTGTAAGAGC
+
BBBBFECBBBB@BCB?E?@?>>4;;;--+-,,,
@PZH4Z:00012:00294
AGCACTGTAGCTGTCACTAGTTACTTGT
+
@AECBGBBBCDBBBBBBAC==;@@@=@D
@PZH4Z:00012:00295
TACTGAGCTACACACACAGAAAGATTGGTGCT
+
??ABCCGBBBBBAAAA@B=@@<7;>;>;7666
@PZH4Z:00012:00296
ACGCTCGACATGCCCAGGTACAGGAG
+
B@@??BCCCBBBBB>BB@BBBBB89<
@PZH4Z:00013:00269
AGCACTGTAGCTGTCACTAGTTACTTGTGT
+
AABBCCCC@AACBDAABAA>><?>><@999
@PZH4Z:00013:00295
ACGAGTGCGTTCCCCATGTCGTAGGTACTC
+
BB@??BBAAA@ACC9AABBCBB@A?@@A@C
@PZH4Z:00013:00298
CGTGTCTCTAGGCACAGGATTTTGTGTAG
+
BBBAACCBAAA?ABFDD?@@BB:CBA999
@PZH4Z:00014:00252
ACGAGTGCGTTCCCCATGTCGTAGGTACTC
+
@ABBBDBBBB@BCB:B?A?AB@??=@@@BC
@PZH4Z:00014:00266
CGTGTCTCTAGGCACAGGATTTTGTGTAGAGG
+
@@AAABAAACC@BBAB=::;<@1?<<11///7
@PZH4Z:00014:00276
AGCACTGTAGCTGTCATTAGTTACTTGT
+
;;CCGEBAAADBBBBBD@B==;@>>;>>
@PZH4Z:00014:00293
AGCACTGTAGCTTTCACTAGTTACTTGTG
+
BBBBAAACBBCAC@BCAAAA@;@@>;>??
@PZH4Z:00014:00295
TACTGAGCTACACACACAGAAAGATTGGTGCTG
+
@@B?BCHBBBAABCA?>>999133743136666
@PZH4Z:00015:00258
ACGAGTGCGTTCCCCATGTCGTAGGTACTC
+
?@@@@BBBBC@CCC:CCC<<;???6;99BA
@PZH4Z:00015:00271
TACTGAGCTACACACACAGAAAGATTGGT
+
BBBBBBCBBBBCCEA?@@99918871377
@PZH4Z:00015:00277
CGTGTCTCTAGGCACAGGATTTTGTGTAG
+
BBBBCCBBBBB@BCBGBCBB?A6=>>99;
@PZH4Z:00015:00288
CGTGTCTCTAGGCACAGGATTTTGTGTAAGGC
+
BBB@@BABB@B@BCCCC@CCCC:BBB==;=<?
@PZH4Z:00015:00295
ACGCTCGACATGCCCAGGTACAGGAG
+
B@@@ACBBBABBCC@BA?ABCBB99<
@PZH4Z:00015:00296
TACTGAGCTACACACACAGAAAGATTGGTGCTG
+
BCBBBDECCABBCB@@B@A@A<>>>48436661
@PZH4Z:00016:00266
AGCACTGTAGCTGTCACTAGTTACTTGT
+
;;BCCEFCCCCBBBCABA@>>699>;99
@PZH4Z:00016:00267
ACGAGTGCGTTCCCCATGTCGTAGGTACTC
+
BBA@ABCBBB?BDD9CCB;:;@@?=:<<BB
@PZH4Z:00017:00273
TACTGAGCTACACACACAGAAAGATTGGTGC
+
??BBCBCBCCBA9:999>8840333131366
@PZH4Z:00017:00276
ACGCTCGACATGCCCAGGTACAGGAG
+
DA@?BBBCCDCBBB@BC@CCBBB9<<
@PZH4Z:00018:00270
TACTGAGCTACACACACAGAAAGATTGGT
+
B??=AACAAA@BADDCAA;9908>>;?=?
@PZH4Z:00018:00281
ACGCTCGACATGCCCAGGTACAGGAG
+
BA???CCCCCCCCC?CB@?<A@@7;;
@PZH4Z:00018:00296
CGTGTCTCTAGGCACAGGATTTTGTGTAG
+
AAAACBBCBAAAACDDCACBCC:BBB99;
@PZH4Z:00019:00263
TCTCTATGCGCTCCACATGTCTAAGGTA
+
BAA@DCBBDECBC@B:9<=9:4424244
@PZH4Z:00019:00267
ACGCTCGACATGCCCAGGTACAGGAG
+
BB@@?CCDCBBBBD>BB@A@ACC:<<
@PZH4Z:00019:00299
CGTGTCTCTAGGCACAGGATTTTGTGTAG
+
AAAACCCCBAB@BABCCACCCE:BA?9;;
@PZH4Z:00020:00282
AGCACTGTAGCTGTCACTAGTTACTTGT
+
?@BGBBBBCCCBBBBBDCC@?=?@?>BC
@PZH4Z:00020:00284
AGCACTGTAGCTGTCACTAGTTACTTGT
+
;;CCDECCCBDBBCCDBA?94299959@
@PZH4Z:00021:00251
TACTGAGCTACACACACAGAAAGATTGGGT
+
??ABCHHBBBBB?=>>>=444-37777727
@PZH4Z:00021:00260
CGTGTCTCTAGGCACAGGATTTTGTGTAG
+
AAAAABBBBCD????=A=ABCC:D;;;<9
@PZH4Z:00021:00264
ACGCTCGACATGCCCAGGTACAGGAG
+
BBBBBCBCCCBBBB>BB?BBBBB8;;
@PZH4Z:00021:00266
TACTGAGCTACACACACAGAAAGATTGGT
+
B???BCDCBBBDCCC@?A988088848<>
@PZH4Z:00021:00288
CGTGTCTCTAGGCACAGGATTTTGTGTAG
+
CBCBCCBBAAB@CCCCC@CCCC:B>>;;;
@PZH4Z:00022:00280
CGTGTCTCTAGGCACAGGATTTTGTGTAG
+
AAAACCCCBBB?BCCCFACCDC:CBB9:;
@PZH4Z:00022:00289
CGTGTCTCTAGGCACAGGATTTTGTTAGA
+
BBBACCBBA@A@BCCDD@CBCC:CB@CAA
@PZH4Z:00022:00291
TACTGACTACACACACAGAAAGATTGGTGC
+
BACBBBACBCBA?BBB?:66,7==;?@DAB
@PZH4Z:00022:00295
AGCACTGTAGCTGTCACTAGTTACTTGT
+
@@CCAADDECEBCCDBB>?44299959B
@PZH4Z:00023:00283
CGTGTCTCTAGGCACAGGATTTTGTGTAG
+
BBBACDCCAAA?BCEDDFCCCF9>==99;
@PZH4Z:00023:00289
TACTGAGCTACACACACAGAAAGATTGGT
+
CBBBCCDBBBAAACA?@C999088868;>
@PZH4Z:00024:00258
CGTGTCTCTAGGCACAGGATTTTGTGTAG
+
BBAAABCBBBA?BBDCFD;<<</9@@;<<
@PZH4Z:00024:00267
TACTGAGCTACACACACAGAAAGATTGGT
+
@@AABCDBAAADDCCB@B;;908??>B@D
@PZH4Z:00025:00284
CGTGTCTCTAGGCACAGGATTTTGTGTAG
+
ABBBFCCCDBB?ABCCC?BBCC:CBB99;
@PZH4Z:00027:00259
CGTGTCTCTAGGCACAGGATTTTGTGTAG
+
AAA>CBBBBAA@ACAAB?BBCD:BA?;;;
@PZH4Z:00027:00280
AGCACTGTAGCTGTCACTAGTTACTTGT
+
<<CCBGBBAACBBBABCCDD@=ABB>BC
@PZH4Z:00027:00285
ACGAGTGCGTTCCCCATGTCGTAGGTACTC
+
BBAABBCBCC@CDC:DCDBBBBBB@A:;;C
@PZH4Z:00028:00278
ACGCTCGACATGCCCAGGTACAGGAG
+
B;<<BAA<><<<FC?DH@CBBAA;@>
@PZH4Z:00029:00266
ACGAGTGCGTTCCCCATGTCGTAGGTACTC
+
BBBBABCBCB@ABB:DAABBBA?A?BAAAC
@PZH4Z:00029:00269
CGTGTCTCTAGGCACAGGATTTTGTGTAGA
+
CCCCCCBCBAA?@B@?B<9999/9>@999>
@PZH4Z:00029:00283
AGCACTGTAGCTGTCACTAGTTACTTGT
+
;;CCCADAAADCCCCCBEB;;7;@A=AC
@PZH4Z:00031:00273
TACTGAGCTACACACACAGAAAGATTGGT
+
B@A?BBCBAAABBCC@?;999088858;>
@PZH4Z:00031:00277
CGTGTCTCTAGGCACAGGATTTTGTGTAG
+
BBBBCCCCCBB?BCDDC@CDCC9>@;449
@PZH4Z:00031:00294
ACGGAGTGCGTTCCCCATGTCGTAGGTACTC
+
BBB@BCBCBBA?BCC9C;;;B@@@C?@;><D
@PZH4Z:00032:00291
AGCACTGTAGCTGTCACTAGTTACTTGT
+
<<DCCECCCCCBCCCBDDC?==A@@=@C
@PZH4Z:00033:00271
ACGAGTGCGTTCCCCATGTCGTAGGTACTC
+
BBBABCBBBB@CCC:CABBEBBBB?AAAAC
@PZH4Z:00036:00255
ACGCTCGACATGCCCAGGTACAGGAG
+
CCDCAAAIDCCAAA>ACDCCCCDCAA
@PZH4Z:00036:00266
AGCACTGTAGCTGTCACTAGTTACTTGT
+
<<BCAACCCCCCCBBCDCCBB@BBB@DC
@PZH4Z:00036:00289
ACGAGTGCGTTCCCCATGTCGTAGGTACTC
+
CCCBAABCCC@CDJ:C9;9=>;:99:111<
@PZH4Z:00037:00266
AGCACTGTAGCTGTCACTAGTTACTTGT
+
<@CDAABAAADBCCCBBBA94299859@
@PZH4Z:00037:00291
ACGCTCGACATGCCCAGGTACAGGAG
+
CBBAEBCCCCCBBB>BC@BBBBD::;
@PZH4Z:00037:00293
CGTGTCTCTAGGCACAGGATTTTGTGTAG
+
CCCCCFBBAAA>BCCDCBECCC:CCC;;;
@PZH4Z:00037:00296
AGCACTTGTAGCTGTCACTAGTTACTTGT
+
@@AB94649?>BBCCCBCCC;;8;@@=@@
@PZH4Z:00038:00272
ACGAGTGCGTTCCCCATGTCGTAGGTACTC
+
BBABCCCCCB@BCC:E@?@BBBBB@AAAAD
@PZH4Z:00038:00280
TACTGAGCTACACACACAGAAAGATTGGT
+
D@ABCCAAACCCCCDJCCA@@:???<@?B
@PZH4Z:00038:00285
TACTGAGCTACACACACAGAAAGATTGGT
+
CBBBCCCBAAAAABDC@@944-8>>;?=?
@PZH4Z:00039:00259
TACTGAGCTACACACACAGAAAGATTGGT
+
BCCCHEBBBBBBAA>>??99917884743
@PZH4Z:00039:00264
ACGCTCGACATGCCCAGGTACAGGAG
+
CBBBCCCECCC@@@>@C@CCCGB99<
@PZH4Z:00039:00279
CGTGTCTCTAGGCACAGGATTTTGTGTAG
+
BBBCCCCCBBB?BDCCCACCCB9AA=44;
@PZH4Z:00041:00250
CGTGTCTTTAGGCACAGGATTTTGTGTAGA
+
A@ABCBBB>BC@CCCBB?BDCE:CBBBGEC
@PZH4Z:00041:00278
CGTGTCTCTAGGCACAGGATTTTGTGTAG
+
B@ABDFBCCBB>BBBDB?BBBC9BBB@@@
@PZH4Z:00042:00260
ATCAGACACGGACACAGCAGAACACAC
+
4779==@@CCDDCDCDBBBCC?BBCCC
@PZH4Z:00042:00272
CGTGTCTCTAGGCACAGGATTTTGTGTAG
+
;<<BBCABBBD@CCECIDAA@@4>999@>
@PZH4Z:00042:00294
TACTGAGCTACACACACAGAAATTGGTGC
+
CBBBCCBB@BCCCACCCA;::6;>A@CCC
@PZH4Z:00043:00297
ACGCTCGACATGCCCAGGTACAGGAG
+
C@@ACCCBBBCCBC@BC@CCCCC>@A
@PZH4Z:00044:00253
CGTGTCTCTAGGCACAGGATTTTGTGTAG
+
@<<BCDCCCBB@CBCDDCBBBB9AB@==@
@PZH4Z:00044:00255
AGCACTGTAGCTGTCACTAGTTACTTGT
+
<<BCBAECCCB?BBABCCC@?=?>=;@C
@PZH4Z:00044:00259
TACTGAGCTACACACACAGAAAGATTGGT
+
A===BBBBBBBBCCB?>?998088858=>
@PZH4Z:00044:00265
ACGAGTGCGTTCCCCATGTCGTAGGTACTC
+
BB@@ACDCBC@BCC:C???ABCBC@B?@@C
@PZH4Z:00044:00290
ACGCTCGACATGCCCAGGTACAGGAG
+
?ABBCCBECCCCCC?BB?@?@AC=@A
@PZH4Z:00045:00253
CGTGTCTCTAGGCACAGGATTTTGTGTAG
+
;<<@CBBCA@@@@99<969ABC:A@A@99
@PZH4Z:00045:00257
TACTGAGCTACACACACAGAAAGATTGG
+
B@A?BBCBB@@BBCC@;;844-88858=
@PZH4Z:00045:00259
CGTGTCTCTAGGCACAGGATTTTGTGTAG
+
99;BBB@ABAA=@CCBG?BCCC:BB@>99
@PZH4Z:00045:00267
AGCACTGTAGCTGTCACTAGTTACTTGT
+
9;944BAAAADCDCCBBBCCC@DDC@CC
@PZH4Z:00046:00253
CGTGTCTCTAGGCACAGGATTTTGTGTAG
+
BBBBCFCCEBB?BCCECBCCCC:BBB??@
@PZH4Z:00046:00262
ACGCTCGACATGCCCAGGTACAGGAG
+
BAAACCCCCCCBDC?BB@CBCDC>?@
@PZH4Z:00046:00277
CGTGTCTCTAGGCACAG
+
99444944/88,/1///
@PZH4Z:00047:00285
ACGAGTGCGTTCCCCATGTCGTAGGTACTC
+
@@BBBCDCCC@CCD:CB@@@BBBB@B;<<C
@PZH4Z:00047:00292
CGTGTCTCTAGGCACAGGATTTTGTGTAG
+
AAACDFBBBBB?BDDCEABBBB:DCB>>@
@PZH4Z:00048:00261
TATTGAGCTACACACACAGAAAGATTGGT
+
B@@AADCCCBBACEDB99<CG?AAA@C?B
@PZH4Z:00048:00263
TACTGAGCTACACACACAGAAAGATTGGT
+
A999>B=@@CBBBDCC<=<CD=ABB?BAD
@PZH4Z:00048:00265
AGCACTGTAGCTGTCACTAGTTACTTGT
+
444449?@@BBBCCCCCCCBB?CBC@BB
@PZH4Z:00048:00270
TACTGAGCTACACACACAGAAAGATTGGT
+
C<@=CCDCBCCCCBDCBB;:4-8874:>A
@PZH4Z:00049:00270
TACTGAGCTACACACACAGAAAGATTGGT
+
@<;<DCCEBBBCCDCBBB999-8><;?>A
@PZH4Z:00004:00318
AGCACTGTAGCTGTCACTAGTTACTTGT
+
ADBCBABCBCBBBBBBBBC@?=?BB>BA
@PZH4Z:00004:00328
ACGCTCGACATGCCCAGGTACAGGAG
+
A???ABCEDCDBCC?BB@BACCC=@@
@PZH4Z:00004:00342
AGCACTGTAGCTGTCATTAGTTACTTGT
+
AAABBCCCCDCA;;948599969??=@A
@PZH4Z:00004:00344
TGATACGTCTCCTTCCTTAGTTATCTTCA
+
<<;BCBAAA@@7<:9?G>AA@<9444899
@PZH4Z:00005:00310
ACGAGTGCGTTCCCCATGTCGTAGGTACTC
+
9?DCBBBBA@<BBB6@@?>>>9974344:4
@PZH4Z:00005:00328
ACGCTCGATATGCCCAGGTACAGGAG
+
9;@BBBCCDBBBBC>BB=?BCDD;;<
@PZH4Z:00005:00339
CGTGTCTCTAGGCACAGGATTTTGTGTAGA
+
??@CAAAABCC@BBCEDBAAAA6=>A;;;A
@PZH4Z:00005:00345
ACGCTCGACATGCCCAGGTACAGGAG
+
>?;;;@AACDCCCE?BB?BAA@@7;;
@PZH4Z:00005:00348
CGTGTCTCTAGGCACAGGATTTTGTGTAG
+
99<CCCBBBCCAEBBACD@@A@6@AC@@@
@PZH4Z:00006:00326
TACTGAGCTACACACACAGAAAGATTGGT
+
9:;@BAAA@BBBADABBBAAA<>>><?=@
@PZH4Z:00006:00328
TACTGAGCTACACACACAGAAAGATTGGT
+
A@BABCDBABBBDCCCAB;;8-8>>;?=@
@PZH4Z:00006:00329
CGTGTCTCTAGGCACAGGATTTTGTGTAG
+
BBCCCCDBBAB@BCBBCCBBCA:CBD99;
@PZH4Z:00006:00336
CGTGTCTCTAGGCACAGGATTTTGTGTAG
+
::=CCCBBBBC@BBBDCACEEE:CCB===
@PZH4Z:00007:00323
ACGCTCGACATGCCCAGGTACAGGAG
+
B@?@BBBBCCBBBB>BB@BBBAB::<
@PZH4Z:00007:00347
ACGAGTGCGTTCCCCATGTCGTAGGTACTC
+
@ABCCCCBBB>A==7B;;;BBBAA@B=<<B
@PZH4Z:00008:00302
ACGAGTGCGTTCCCCATGTCGTAGGTACTC
+
9<DCCBBB==8>>>4??>>@@?>?6899@@
@PZH4Z:00008:00321
TACTGAGCTACACACACAGAAAGATTGGT
+
:<ACCCDCBBBCCEA@>@999088868;>
@PZH4Z:00008:00334
TACTGAGCTACAAACACAGAAAGATTGGTGC
+
AABCDCCA>>994-9B>>99919>>;>>???
@PZH4Z:00009:00319
ACGCTCGACATGCCCAGGTACAGGAG
+
B@?AA?AADCHBBB>BB?AACBB99;
@PZH4Z:00009:00321
ACGCTCGACATGCCCAGGTACAGAAG
+
9;<<B@AACCCBBB>BB>A;@11211
@PZH4Z:00009:00330
CGTGTCTCTAGGCACAGGATTTTGTGTAG
+
BBBBFCCBBBB@BCCBC?;99;19AA;9;
@PZH4Z:00010:00316
ACGCTCGACATGCCCAGGTACAGGAG
+
B??@B?ADEBBBCC>BB@BACBC>@F
@PZH4Z:00010:00319
CGTGTCTCTAGGCACAGGATTTTGTGTAG
+
BBBBCCBBBBB@BCCBCC@@=?69;;44;
@PZH4Z:00010:00327
AGCACTGTAGCTGTCACTAGTTACTTGT
+
BBBBDECCAAACCCBBBCBCC@AAA@CB
@PZH4Z:00010:00340
ACGAGTGCGTTCCCCATGTCGTAGTACTC
+
BBCCCCCBCC@CCC:CCBB?@@>>899?A
@PZH4Z:00011:00316
TACTGAGCTACACACACAGAAAGATTGGT
+
@?ABCCCBBBBBBCA?>@99908>?<>=?
@PZH4Z:00011:00325
AGCACTGTAGATGTCACTAGTTACTTGT
+
=@ABABAA@AABBBCBBBBB@<B9;5;@
@PZH4Z:00011:00337
AGCACTGTAGCTGTCACTAGTTACTTGT
+
@ABCBCCCBCCCCCAABEBAB?AAA>AB
@PZH4Z:00011:00339
AGCACTGTAGCAGTCACTAGTTAATTGT
+
ABBBCCC@@AACCCCDEDB@>;>5949?
@PZH4Z:00011:00343
ACGCTCGACATGCCCAGGTACAGGAAG
+
@?@ACABCEBCBBB>BB>87=445859
@PZH4Z:00011:00349
CGTGTCTCTAGGCACAGGATTTTGTGTAG
+
BBBBBDCBBBB@BCCDDACCCF:CCB?AA
@PZH4Z:00012:00309
CGTGTCTCTAGGCACAGGATTTTGTGTAG
+
BBBBCECBBAB@CFCEC@CCDC:CBB99;
@PZH4Z:00012:00312
AGCACTGTAGCTGTCACTAGTTACTTGT
+
BBCBBDBCCCECBBCBBBB@?=C??<@B
@PZH4Z:00012:00341
ACGAGTGCGTTCCCCATGTCGTAGGTACTC
+
@@CBBBBBB@@BCF:C:;:BCCCC@AAAAC
@PZH4Z:00012:00344
TACTGAGCTACACACACAGAAAGATTGGTGCT
+
?BBCCCDBBB@@ACC=>@99908>>5847663
@PZH4Z:00012:00347
TGATACGTCTCCTTCCTTAGTTACTTCA
+
@?@BEBBBEED@AABAD?BDC?BBE?BB
@PZH4Z:00012:00349
AGCACTGTAGCTGTCACTAGTTACTTGT
+
BBBCCECBBCBBBBBBBBCBB?CBB>BB
@PZH4Z:00013:00306
ACGAGTGCGTTCCCCATGTCGTAGGTACTC
+
9;AABABBBCBCDG:C;;;;999;4;9>>>
@PZH4Z:00013:00336
TACTGAGCTACACAACATAGAAAGATTTGGT
+
///////4::>>@A@>91/666+////+.67
@PZH4Z:00014:00314
ACGCTCGACATGCCCAGGTACAGGAG
+
B:::CCCECCCCCC>B?@BBDDB99;
@PZH4Z:00015:00346
ACGCTCGACATGCCCAGGTACAGGAG
+
BABADCBBDCBCBC?BB@BBCBC@@@
@PZH4Z:00016:00305
ACGAGTGCGTTCCCCATGTCGTAGGTACTC
+
AA?BACC?BA@ACC:CAA<;<CCD?BAAAC
@PZH4Z:00016:00317
CGTGTCTCTAGGCACAGGATTTTGTGTAG
+
BBB@@CBBBAB?BCCDC@BAAA9=@B99;
@PZH4Z:00016:00320
TCTCTATGCGCTCCACATGTCTAAGGT
+
BBBBBBBCDCBBB@BAAACBA?=;@=@
@PZH4Z:00016:00324
TACTGAGCTACACACACAGAAAGATTGGT
+
BBBAABCA@BADDCB?@A988-8>>;??A
@PZH4Z:00016:00330
TACTGAGCTACACACACAGAAAGATTGGT
+
>>>AAACBBBBBBDCCCB@??<@CC@C@A
@PZH4Z:00016:00339
ACGCTCGACATGCCCAGGTACAGGAG
+
@<<<CDCFCCCCCC?<:6:??>@:;;
@PZH4Z:00016:00340
TACTGAGCTACACACACAGAAAGATTGGT
+
AABBCCCCABCCECB?@C884-8>>;??A
@PZH4Z:00016:00348
CGTGTCTCTAGGCACAGGATTTTGTGTAG
+
BBB@CDCCBBB@BBCCDACCCB:DBB>>?
@PZH4Z:00017:00304
ACGAGTGCGTTCCCCATGTCGTAGGTACTC
+
@@BBBCB>>>?ACC9C:9:CCCBB?A<<<C
@PZH4Z:00017:00305
CGTGTCTCTAGGCACAGGATTTTGTGTAG
+
BBBBCEBBBBB@BCAAA@CBCB:EBB99;
@PZH4Z:00017:00332
TACTGAGCTACACACACAGAAAGATTGGT
+
===AABFBABABBDBBBC99908?><@?C
@PZH4Z:00017:00333
TACTGAGCTACACACACAGAAAGATTGGT
+
BBCCAABBBBBCCEEBBGCDCACCC@C@C
@PZH4Z:00017:00336
TACTGAGCTACACACACAGAAAGATTGGT
+
ABBBBBCBBBBBBCDBBC;::68>>;?=@
@PZH4Z:00017:00349
CGTGTCTCTAGGCACAGGATTTTGTGTAG
+
BBBBBDCC@??@CDEDECBCCC:CBB999
@PZH4Z:00018:00305
TACTGAGCTACACACACAGAAAGATTGGT
+
BBBBBBCBBBBBBCCB?;;88-8884;@C
@PZH4Z:00018:00317
TACTGAGCTACACACACAGAAAGATTGGT
+
BBCBAACBBBBB@A;;9A@@>9>>?=?=@
@PZH4Z:00018:00331
CGTGTCTCTAGGCACAGGATTTTGTGTAAAGGC
+
BBBACDBB==@ACDBAC?BCCD:@;;49909<@
@PZH4Z:00018:00335
AGCACTGTAGCTGTCACTAGTTACTTGT
+
;;BCAAACCBBABBABBBCAB@BDB@BC
@PZH4Z:00019:00314
TACTGAGCTACACACACAGAAAGATTGGTG
+
BBBBBCEFBB@A;;994>444033313:;7
@PZH4Z:00019:00344
ACGAGTGCGTTCCCCATGTCGTAGGTACTC
+
BBAABBCBBC?AA?6?>>?BBCAC@BAAAC
@PZH4Z:00020:00304
CGTGTCTCTAGGCACAGGATTTTGTGTAAGAGT
+
BAB@BDBB???@BCDCGA>>>>5888,,+---,
@PZH4Z:00020:00307
ACGCTCGACATGCCCAGGTACAGGAG
+
B99;BCCFGCC@AA<@C@BBCCC?AB
@PZH4Z:00020:00326
TACTGAGCTACACACACAGAAAGATTGGT
+
A>>>@@CAA@@BBDCC;@;44-8>>;??@
@PZH4Z:00020:00341
ATCAGACACGGACACAGCAGAACACAC
+
B8::?@994454444444988744333
@PZH4Z:00020:00342
CGTGTCTCTAGGCACAGGATTTTGTGTAG
+
BBBBCDCCBBB>BCCCFBCCDD9CBA==>
@PZH4Z:00021:00334
CGTGTCTCTAGGCACAGGATTTTGTGTAG
+
AAAAABBBAAB@BCCCCACCCC:CBB>?@
@PZH4Z:00022:00311
AGCACTGTAGCTGTCACTAGTTACTTGT
+
;;CCHCDCCBCBBBBBBBCCB@:9<=@C
@PZH4Z:00022:00331
TACTGAGCTACACACACCAGAAAGATTGGT
+
@BCAAACBBBBAAB?=>598=>9777;?:<
@PZH4Z:00022:00346
AGCACTGTAGCTGTCACTAGTTACTTGT
+
@ABCAABCCCDBBBABBBCBA?AA?<@?
@PZH4Z:00023:00311
ACGAGTGCGTTCCCCATGTCGTAGGTACTC
+
CCBBBCCBBB@CCC:C@??BBBBA?ABB@@
@PZH4Z:00023:00312
AGCACTGTAGCTGTCACTAGTTACTTGT
+
;;BCADACCCCBBBBBDCC@@=ABB@CD
@PZH4Z:00023:00317
ACGCTCGACATGCCCAGGTACAGGAG
+
B?@?ABBCDBBBCB>AA?BBDCD@@A
@PZH4Z:00023:00325
AGCACTGTAGCTGTCACTAGTTACTTGT
+
@@BAAACCCCCCCDBCBBA===@99599
@PZH4Z:00023:00342
TACTGAGCTACACACACAGAAAGATTGGTGC
+
CCBBBCCCBBBB@A<99@9991337431311
@PZH4Z:00023:00344
AGCACTGTAGCTGT
+
@@@@==BB@<<;61
@PZH4Z:00024:00308
ACGAGTGCGTTCCCCATGTCGTAGGTACTC
+
BB?A@CCCCC@ACC:C:;;ABCCCBAAAAC
@PZH4Z:00024:00309
TACTGAGCTACACACACAAGAAATGATTGGTCGCT
+
CCCBECBBCCCB;;<111:111,11.,*.,...33
@PZH4Z:00024:00331
TGATACGTCTCCTTCCTTAGTTACTTCAG
+
44499449>;<9:?F=B:;8C9=91,/7/
@PZH4Z:00024:00333
CGTGTCTCTAGGCACAGGATTTTGTGTAG
+
ABABAEECBBB@BBBCE?@A@@6=BB@@@
@PZH4Z:00024:00335
AGCACTGTAGCTGTCACTAGTTACTTGT
+
@?BDAADBBBCBBBBBCCD;96:@=;>@
@PZH4Z:00024:00343
TCTCTATGCGCTCCACATGTCTAAGGT
+
CCCCCBBBDDB@B@DECA::<CCCDAC
@PZH4Z:00025:00305
TACTGAGCTACACACACAGAAAGATTGGT
+
CBBBBBCABBCCBEBBAA@A><???=@@B
@PZH4Z:00025:00318
AGCACTCTAGCTATCACTAGTTACTTGTGT
+
BA@@AB:<99@;9:BA?>?99499424960
@PZH4Z:00025:00345
AGCACTGTAGCTCGTCTACTTAGTTACTTGTG
+
4444449960,,,,,,****),,,*/6678==
@PZH4Z:00026:00301
AGCACTGTAGTGTCACTAGTTACTTGT
+
>98444;B>?944444448=;=BEACC
@PZH4Z:00026:00324
ACGAGTGCGTTCCCCATGTCGTTAGGTACTC
+
BC@@@@<;;@=@CD>E<9999424973999@
@PZH4Z:00026:00331
CGTGTCTCTAGGCACAGGATTTTGTGTAG
+
AABACCBBAAA@BCCCCCBCBB:BBD??@
@PZH4Z:00026:00342
AGCACTGTAGCTGTCACTAGTTACTTGT
+
;;CCCDCCCCDBBBBBBBD@@>ABB>BC
@PZH4Z:00026:00344
ACGAGTGCGTTCCCCATGTCGTAGGTACTC
+
CB>>>BBBBA@ACC:C:::BBB?B@A;<<C
@PZH4Z:00027:00310
ACGAGTGCGTTCCCCATGTCGTAGGTACTC
+
C@@@BBCDBC@CHH9:;BA@@@@?>;<<A@
@PZH4Z:00027:00341
CGTGTCTCTAGGCACAGGATTTTGTGTAG
+
CCBBBDECCBB>?CCDD?BBCC:BAA99;
@PZH4Z:00028:00310
TACTGAGCTACCACACACAGAAAGATTGGT
+
BB?@@>@1111,16699>999B<;7>5713
@PZH4Z:00028:00322
AGCACTGTAGCTGTCACTAGTTACTTGT
+
<<CCBGBCDDCBBBBBBBCBB?A??=?B
@PZH4Z:00028:00340
CGTGTCTCTAGGCACAGGATTTTGTGTAG
+
BBABBECCBBB?BBBBDACCCC9DC@@AA
@PZH4Z:00028:00341
ATATCGCGAGGGTATGGAAGACTCTATA
+
BCBAAABCCCD?CCCB@B@BBBBC@CA>
@PZH4Z:00028:00348
TACTGAGCTACACACACAGAAAGATTGGT
+
@?AABCCBBAAABCCBAA994-:@@=A@C
@PZH4Z:00029:00301
CGTGTCTCTAGGCACAGGATTTTGTGTAG
+
BAB@@BAB@@B@BBAABACCCC:CBB99;
@PZH4Z:00029:00322
CGTGTCTCTAGGCACAGGATTTTGTGTAGA
+
CCDCDCCCBAB@CDCBCAECED:CA=@999
@PZH4Z:00029:00327
ACGCTCGACATGCCCAGGTACAGGAG
+
CAAAABDCDDCDDC?BBABCCBB@@A
@PZH4Z:00029:00331
AGCACTGTAGCTGTCACTAGTTACTTGT
+
;<BBBBEEDDEBBBBBCCCCC@CCC?BB
@PZH4Z:00029:00346
ACGAGTGCGTTCCCCATGTCGTAGGTACTC
+
?ABBBBBBBB@ABC9B?A?CCCCD@C;<<D
@PZH4Z:00029:00349
TACTGAGCTACAGAAAGATTGGTGC
+
@=??BBCBBBBBAAA=ADD@C@CCB
@PZH4Z:00030:00321
ACGCTCGACATGCCCAGGTACAGGAG
+
B9;;CCDFCCCCDC?BB?ABBAA99<
@PZH4Z:00030:00349
ACGCTCGACATGCCCAGGTACAGGAG
+
C@AABEDECCCCCC?CC@BBCBC::<
@PZH4Z:00031:00308
CGTGTCTCTAGGCACAGGATTTTGTGTAG
+
BBBBBCCCBAB?BEDDE@BBAA9A@@==B
@PZH4Z:00031:00309
CGTGTCTCTAGGCACAGGATTTTGTGTAG
+
B@>>AECCCAB?ABBBEACCCB:CBD??@
@PZH4Z:00031:00318
TATTGAGCTACACACACAAGAAT
+
BBB?BBBBBBBBC:82*(()))(
@PZH4Z:00031:00320
TACTGAGCTACACACACAGAAAGATTGGT
+
?===AACAA@@@@BDCAB99968><<A@C
@PZH4Z:00031:00341
TACTGAGCTACACACACAGAAAGATTGGT
+
B???BBBBBBBBBBCB?A;88-8>>;??B
@PZH4Z:00031:00349
CGTTTCTCTAGGCACAGGATTTTGTGTAG
+
BDBC?CCD@?@@BBBBB@BBB?6>==<AA
@PZH4Z:00032:00310
TACTGAGCTACACACACAGAAAGATTGGT
+
B??=AACBA@BBBCCCBB;94-8><;@@C
@PZH4Z:00032:00337
ACGCTCGACATGCCCAGGTACAGAAG
+
B@@@CCCCDCCCCC?BC<;68//1-1
@PZH4Z:00032:00341
TACTGAGCTACACACACAGAAAGATTGGT
+
A=>>BBBBBB?BBCCBB@;84-8>>;??B
@PZH4Z:00032:00346
TACTGAGCTACACACACAGAAAGATTGGT
+
B@>>BACB???BBDCCB@;88-88848<>
@PZH4Z:00033:00310
AGCACTGTAGCTGTCACTAGTTACTTGT
+
<<CCBBBBBBCBBCABCCCAA?AB?>BC
@PZH4Z:00033:00323
TACTGAGCTACACACACAGAAAGATTGG
+
BBCBBBCBBAAABAAAA<;;C88;A685
@PZH4Z:00033:00328
CGTGTCTCTAGGCACAGGATTTTGTGTAG
+
BBBBBDCCAAA@CCCCCCBACB:CCB99;
@PZH4Z:00033:00334
AGCACTGTAGCTGTCACTAGTTACTTGT
+
;;EDAAACCEDBBBBBDCC@?=AAA>AC
@PZH4Z:00033:00349
TACTGAGCTACACACACAGAAAGATTGGT
+
A===ABCBABBBBCDC@@A@@<@BBBC@C
@PZH4Z:00034:00304
ACGCTCGACATGCCCAAGTACAGGAG
+
C@AFBBBBC@@9990949??ABB>BB
@PZH4Z:00034:00308
ACGAGTGCGTTCCCCATGTCGTAGGTACTC
+
BBBAABAABC?CCC9BBBBAB@@@@BAAAC
@PZH4Z:00034:00323
ATATCGCGAGGGTATGGAAGATTTTATAGAG
+
??;;9??@99<8=CHD@C@@9999,49>=99
@PZH4Z:00035:00318
ACGAGTGCGTTCCCCATGTCGTAGGTACTC
+
BBAABBBBBB@CDC:C@AACBBBB@A:<;D
@PZH4Z:00037:00310
CGTGTCTCTAGGCACAGGATTTTGTGTAG
+
AAAGDCCCA@@ACCCCD@CCCB:@?>=@@
@PZH4Z:00037:00317
AGCACTGTAGCTGTCACTAGTTACTTGT
+
<=ECBGBCBBDBBBABBBCBBAABB=@@
@PZH4Z:00037:00321
TACTGAGCCACCACAAGATTGGTGC
+
B??=ABCC@BA?A996;@@<B?BBB
@PZH4Z:00038:00318
ACGCTCGACATGCCCAGGTACAGGAG
+
B@@@BCCCCCDCCC@BB@BBBBB>AB
@PZH4Z:00038:00319
CGTGTCTCTAGGCACAGGATTTTGTGTAG
+
<9=CCBDCAAA?BBDDDCBBCC:DA@;;;
@PZH4Z:00039:00305
AGCACTGTAGCTGTCACTAGTTACTTGT
+
<=DBBBCBABCBBDBB?=?44299959@
@PZH4Z:00039:00323
TACTGAGCTACACACACAGAAAGATTGGT
+
CBBBBBCCCBBDCCBAAB99908885;?B
@PZH4Z:00039:00325
TACTGAGCTACACACACAGAAAGATTGGT
+
A999A=@AA@@AAB??>?>>>9>;;7;@C
@PZH4Z:00039:00326
ATATCGCGAGGGTATGGAAGACTCTATAG
+
BABBBBCBGEDADCDC>@>ACCBB????<
@PZH4Z:00039:00332
AGCACTGTAGCTGTCACTAGTTACTTGT
+
888449@ABDEGCDCCCC<<=AECB@CC
@PZH4Z:00039:00343
CGTGTCTCTAGGCACAGGATTTTGTGTAG
+
AAAACDCCBBB?BCDDFBCFDD:BEB9::
@PZH4Z:00040:00308
CGTGTCTCTAGGCACAGGATTTTGTGTAG
+
BBBCCCDCCBB@CCBAA?ACCC:BBA>>@
@PZH4Z:00040:00312
ACGCTCGACATGCCCAGGTACAGGAG
+
A@@ACCBFDC@AAB?BC@CCECC=@A
@PZH4Z:00041:00300
TACTGAGCTACACACACAGAAAGATTGGT
+
C>@@CCCCBABBBBCCCC@@@<@BC@C?C
@PZH4Z:00041:00301
ACGCTCGACATGCCCAGGTACAGGAG
+
A??@@BCCDCCBBB=BC@BBCCB=?@
@PZH4Z:00041:00318
ACGCTCGACATGCCCAGGTACAGGAG
+
B<<<CCCCCEGBBB@BC@CCCCC=?@
@PZH4Z:00041:00343
ACGCTCGACATGCCCAGGTACAGGAG
+
B?@?CCCCCCCBBB?BBACACBD::<
@PZH4Z:00042:00318
CGTGTCTCTAGGCACAGGATTTTGTGTAG
+
=>994;;=;::@BCCDDAAAAA6@@>9<<
@PZH4Z:00042:00327
CGTGTCTCTAGGCACAGGATTTTGTGTAG
+
AAABCDBBAAA@CCCDDDCCCB:CBA99;
@PZH4Z:00042:00332
ACGAGTGCGTTCCCCATGTCGTAGGTACTC
+
BBAABBBBBA?ACC9E:::BBBCC@B;<<D
@PZH4Z:00042:00344
ACGAGTGCGTTCCCCATGTCGTAGGTACTC
+
CCBBBBCBBC@CCB:C@??BABBC@A:;;C
@PZH4Z:00043:00326
TAGTATCAGCCTCGCCATGACGAAGGTATTCC
+
9;9;A@AABBA@@;;7<?@@@<959<>>>5<5
@PZH4Z:00044:00337
AGCACTGTAGCTGTCACTAGTTACTTGT
+
<<CBAABBCBDBBBBBDCC@?=?@?<@B
@PZH4Z:00045:00309
CGTGTCTCTAGGCACAGGATTTTGTGTAG
+
AAACBICCCCC@CCCCFCBBBA9===89;
@PZH4Z:00045:00311
TACTGAGCTACACACACAGAAAGATTGGT
+
C9<<CCDCBABBCCBCAA;;908>>=@?B
@PZH4Z:00045:00323
ACGAGTGCGTTCCCCATGTCGTAGGTATC
+
CBBBBBCBCC=A@@6A@@==@@9:7;B@=
@PZH4Z:00045:00346
TACTGAGCTACACACACAGAAAGATTGGT
+
B?@@CCGCBB?AACCCBA;9968><<A?B
@PZH4Z:00045:00349
TACTGAGCTACACACACAGAAAGATTGGT
+
@<99AA@@ABBBCD>??>999033747<;
@PZH4Z:00046:00303
CGTGTCTCTAGGCACAGGATTTTGTGTAG
+
??BACCBCAAA?BCDECCBCBB:CED@??
@PZH4Z:00046:00316
TACTGAGCTACACACACAGAAAGATTGGT
+
B>@@CBCBBBABBBC@?;888-88848;>
@PZH4Z:00046:00343
CGTGTCTCTAGGCACAGGATTTTGTGTAG
+
CCCCCCBCAAA?BCCCC?AA@A6@DC;;;
@PZH4Z:00047:00344
CGTGTCTCTAGGCACAGGATTTTGTGTAG
+
BBBACECCBBB?BCDDC@BBBB:CBD???
@PZH4Z:00048:00303
CGTGTCTCTAGGCACAGGATTTTGTGTAG
+
@@DCCDBBBEEAABCCG@CCCC9BCC@@@
@PZH4Z:00048:00313
TACTGAGCTACACACACAGAAAGATTGGT
+
B9<<CCECCBBBBDCBCC;::6;A@?B@C
@PZH4Z:00048:00334
ACGCTCGACATGCCCAGGTACAGGAG
+
;<@@DBBEBCCDCD@BB?BCCBB@BD
@PZH4Z:00004:00374
TACTGAGCTATACACACAGAAAGATTGGT
+
::<CCCCCABBB@AABAB;;;6;AA>B@C
@PZH4Z:00004:00385
TAGTATCAGCCTCGCCATGACGAAAGGTATTCC
+
::9>944?@@<>999294999944-48444249
@PZH4Z:00004:00389
ACGAGTGCGTTCCCCATGTCGTAGGTACTC
+
<<AB@99<>><@BB7D==<BBCCC?;<<CC
@PZH4Z:00005:00399
AGCACTGTAGCTGTCACTAGTTACTTGT
+
ABBBCDCCBABCCCCBBBCCD@BBA?A@
@PZH4Z:00007:00355
TACTGAGCTACACACACAGAAAGATTGGT
+
???BBCCBBBBCBBA?@?99908>>;>>?
@PZH4Z:00007:00357
AGCACTGTAGCTGTCACTAGTTTA
+
999449?@@A>><<11//,,//+/
@PZH4Z:00007:00359
AGCACTGTAGATGTCACTAGTTACTTGT
+
BBCBCDCBBCCCBAAA@@>>@=A@@?B@
@PZH4Z:00007:00382
TACTGAGCTACACACACAGAAAGATTGGT
+
BBCCEDCBBBCDCDB?@A;99088858=>
@PZH4Z:00007:00392
TACTGAGCTACACACACAGAAAGATTGGT
+
9;?DDCCCBBBBAE@=>>99908??<>;>
@PZH4Z:00009:00379
ACGAGTGCGTTCCCCATGTCGTAGGTACTC
+
?@CCCBB@@@@BCC9AABABB;:;@;<<CC
@PZH4Z:00010:00381
TACTGAGCTACACACACAGAAAGATTGGT
+
>>ABBBC@BBBBEDA=>?99908>>;>=@
@PZH4Z:00010:00393
TACTGAGCTACACACACAGAAAGATTGGTG
+
<99AA=A=<;ABBFA@AB;<<;<DECJ@DA
@PZH4Z:00010:00396
ACGCTCGACATGCCCAGGTACAGGAG
+
?@BBCCCECBB9;97:B<?@BBB7;<
@PZH4Z:00011:00383
ACGAGTGCGTTCCCCATGTCGTAGGTACTC
+
9;@A@@>>>>5999,4?>>>@;;:=BCDCC
@PZH4Z:00012:00353
ATCAGACACGGACACAGCAGAACACAC
+
BBA@ABBBBB@ABECA@@@;949@888
@PZH4Z:00012:00355
CGTGTCTCTAGGCACAGGATTTTGTGTAGA
+
AABCCFCBABA@>=@CC@AACC7B@@;99?
@PZH4Z:00012:00358
TACTGAGCTACACACACAGAAAGATTGGT
+
@@AABACABBBC@AAB@@@@>9>??<??B
@PZH4Z:00012:00375
ACGCTCGACATGCCCAGGTACAGGAG
+
B??@@CCDCBBBBC;;;@B@BBB9;<
@PZH4Z:00012:00378
TACTGAGCTACACACACAGAAAGATTGGT
+
AABBBBCAB@BBAAA?@?99908?>;?=>
@PZH4Z:00012:00379
TACTGAGCTACACACACAGAAAGATTGGTGC
+
;;;BC=<<A@>@99<@===AA?A>C@C@886
@PZH4Z:00014:00351
CGTGTCTCTAGGCACAGGATTTTGTGTAG
+
AAAAABBBBAB@BCBBC@CCBB9===;;;
@PZH4Z:00015:00399
TACTGAGCTACACACACAGAAAGAATGGT
+
::<DDGDCABBCDDBB@A99908848?>?
@PZH4Z:00016:00356
AGCACTGTAGCTGTCACTAGTTACTTGT
+
@BBB=DA=@==4949>>@@@95944249
@PZH4Z:00016:00363
TACTGAGCTACACACACAGAAAGATTGGT
+
BABBCCDBBBEBAA;;9B@A@<?BB?B?B
@PZH4Z:00016:00366
AGCACTGTAGCTGTCACTAGTTACTTGT
+
@@CCDCCCBAAB?AACBBCCC@CCC@CC
@PZH4Z:00016:00386
CGTGTCTCTAGGCACAGGATTTTGTGTAG
+
AAAAABBBBBB@BDCCC@AAA@6=AA=>@
@PZH4Z:00017:00371
CGTGTCTCTAGGCACAGGATTTTGTGTAG
+
DCBBBCCAAAB@CBDED?;944-9?@99<
@PZH4Z:00017:00399
TACTGAGCTACACACACAGAAAGATTGGT
+
BBB@@@ABBBBBBCCAAA;;9088858>A
@PZH4Z:00018:00389
CGTGTCTCTAGGCACAGGATTTTGTGTAG
+
@BBBBBDBBBB@BCCDC?CBCC:CCC999
@PZH4Z:00018:00398
ACGAGTGCGTTCCCCATGTCGTAGGTACTC
+
BB@>>BBBBB@CDB9D;99BBBAB>@AAAC
@PZH4Z:00018:00399
CGTGTCTCTAGGCACAGGATTTTGTGTAG
+
BB>>?DCCAAA?BDDDFBBBBA9=@@44;
@PZH4Z:00019:00351
AGCACTGTAGCTGTCACTAGTTACTTGTG
+
:9BCCBBBBBCBBBBBCCCAA?BB@>A@A
@PZH4Z:00019:00354
CGTGTCTCTAGGCACAGGATTTTGTGTAAGGC
+
BCDBCEBCDCB@??@AACCBCC9B@@995959
@PZH4Z:00019:00370
TACTGAGCTACACACACAGAAAGATTGGTGC
+
A@ACCCCBBEBBCF@>??99918>>;>>>;<
@PZH4Z:00019:00371
TACTGAGCTACACACACAGAAAGATTGGTGC
+
BBBBDCDBBBABBC<<<CBBB?BCC?C@B@=
@PZH4Z:00019:00390
TACTGAGCTACACACACAGAAAGATTGGT
+
BAABBDDCB??@CCB?AA@@@<@CC@C@B
@PZH4Z:00020:00354
AGCACTGTAGCTGTCACTAGTTATTGT
+
;;BCCBBABBDBBBBBBCCCD@CCCCA
@PZH4Z:00020:00356
CGTGTCTCTAGGCACAGGATTTTGTGTAG
+
A>BACDAABBB@BCDCEACDCC9BBB9:;
@PZH4Z:00021:00389
ACGAGTGCGTTCCCCATGTCGTAGGTACTC
+
BB@@ACECB?>BCD:F@@ABCB?A@?ABB@
@PZH4Z:00022:00369
CGTGTCTCTAGGCACAGGATTTTGTGTAGA
+
B@B@CCCCCBB@BCDCCBECCC:CB@8999
@PZH4Z:00022:00370
TCTCTATGCGCTCCACATGTCATAAGGT
+
9;;;@@@BCCB@A899>;//////,/,1
@PZH4Z:00022:00377
TCTCTATGCGCTCCACATGTCTAAGGT
+
ABBCA@ACCFDCC>BBBECECCD@CC:
@PZH4Z:00023:00351
CGTGTCTCTAGGCACAGGATTTTGTGTAGGGC
+
AAAACDBBBCB@AA?AB?BCDG:C>>899919
@PZH4Z:00023:00355
TACTGAGCTACACACACAGAAAGATTGGT
+
BBB@AACAAABBBBDBAC;::6;??<@@C
@PZH4Z:00023:00366
TACTGAGCTACACACACAGAAAGATTGGT
+
BAA>BBFBBBBDFDD?>>99908>>;>=>
@PZH4Z:00023:00374
CGTGTCTCTAGGCACAGGATTTTGTGTAGA
+
CCBBBEBCECC@CCCCIBGEEE:CB@999>
@PZH4Z:00024:00359
CGTGTCTCTAGGCACAGGATTTTGTGTAGA
+
BCBCBCCCCCC??ABCA@ADCC9CAA;;9<
@PZH4Z:00024:00373
TACTGAGCTACACACACAGAAAGATTGGT
+
BABBCCDCBAEDBBBC<;<CB??<@=A>A
@PZH4Z:00025:00382
ACGAGTGCGTTCCCCATGTCGTAGGTACTC
+
BCBABBCBBA;@@=2?A@;;<BBB>@@@BB
@PZH4Z:00025:00392
CGTGTCTCTACGGCACAGGATTTTGTGTAGAG
+
CCDCCC>12111;114;;:4444,49944444
@PZH4Z:00025:00398
ACGAGTGCGTTCCCCATGTCGTAGGTACTC
+
BBB?@ABBBB@BCC:C??@ABBAA@BAAAD
@PZH4Z:00026:00352
CGTGTCTCTAGGCACAGGATTTTGTGTAGAG
+
AA;<<B=<=HG><<GBD?9999/99999994
@PZH4Z:00026:00353
AGCACTGTAGCTGTCACTAGTTACTT
+
@@BCCECBCCCBBBBBBCCDD@CBB@
@PZH4Z:00026:00377
CGTGTCTCTAGGCACAGGATTTTGTGTAGA
+
BABABCBBBBC@BDCAA?ACDC:CCB8999
@PZH4Z:00026:00378
ACGCTCGACATGCCCAGGTACAGGAG
+
C<<;CCCFDCFBBB>BB>A>@;859>
@PZH4Z:00026:00381
AGCACTGTAGCTGTCACTAGTTACTTGT
+
<>CCCC@@BBC@@@@BCCBAA@GCC?CC
@PZH4Z:00026:00393
ATCAGACATGGACACAGCAGAACACAC
+
CAABABBAAA@DCC<<BACBB?A@@A?
@PZH4Z:00027:00350
TACTGAGCTACACACACAGAAAGATTGGT
+
CBBBCCCCBCBA;;9@>>89903331377
@PZH4Z:00027:00355
AGCACTGTAGCTGTCACTAGTTACTTGT
+
;;DFCCDBBBBBBBBBBBCCC?CBB@BB
@PZH4Z:00028:00394
ACGCTCGACATGCCCAGGTACAGGAG
+
B:;:CCBDBECBBC>CB?CBCCC;:<
@PZH4Z:00030:00350
TACTGAGCTACACACACAAGAAAGATTGGTGC
+
C???BBCB?BBBF@@;985899133399577=
@PZH4Z:00030:00356
CGTGTCTCTAGGCACAGGATTTTGTGTAG
+
>>ABFCCD@AA>BB?AB?AACC:CBB;;<
@PZH4Z:00030:00379
CGTGTCTCTAGGCACAGGATTTTGTGTAG
+
AAAAABBBBBB@BCBCC?BBCC:CCC99;
@PZH4Z:00031:00355
CGTGTCTCTAGGCACAGGATTTTGTGTAG
+
BBBBBDCCAAB@CDCCC?BBHH:CBB;;<
@PZH4Z:00031:00369
TACTGAGCTACACACACAGAAAGATTGGT
+
A===AAAAAABBBBCCBC@@@<@BB?B?B
@PZH4Z:00031:00372
CGTGTCTCTAGGCACAGGATTTTGTGTAG
+
BBBBBCCCBBC?CCCCDACCCD9B@@==B
@PZH4Z:00032:00368
ACGAGTGCGTTCCCCATGTCGTAGGTACTC
+
BB??BCCBAA?BBB6AABABBBBB@@@@BB
@PZH4Z:00032:00374
TCTCTATGCGCTCCACATGTCTAAGGTA
+
C<<>DBBCFCFBC@C::<BAA:969999
@PZH4Z:00032:00384
ACGCTCGACATGCCCAGGTACAGGAG
+
CA@?BECDBBCCDC@@?=?EICD99<
@PZH4Z:00033:00369
TACTGAGCTACACACACAGAAAGATTGGT
+
B??@CCKDCCBCCCD99999908>>;?<?
@PZH4Z:00033:00376
AGCACTGTAGCTGTCACTAGTTACTTGT
+
9;CB?ABCCBBABBCBBBBBA=A@A?A@
@PZH4Z:00033:00391
TACTGAGCTACACACACAGAAAGATTGGT
+
A?@@BBCBBBBDDCCBAA;;;68??<@?B
@PZH4Z:00034:00350
ACGAGTGCGTTCCCCATGTCGTAGGTACTC
+
BBAABBBBBB@ACC:C???BBBBB??:<;C
@PZH4Z:00034:00374
TACTGAGCTACACACACAGAAAGATTGGT
+
CABBCCCCCBCCCCCCBA;;:68??<@@C
@PZH4Z:00035:00350
CGTGTCTCTAGGCACAGGATTTTGTGTAG
+
BBB@CCBCAAA@CDDCC?BBCC:CCB99;
@PZH4Z:00036:00355
AGCACTGTAGCTGTCACTAGTTACTTGT
+
<<CCHECCBBBBBBBBDCCAA?ABB>BC
@PZH4Z:00036:00370
TACTGAGCTACACACACAGAAATGATTGGTGC
+
4994444984449@?:66///+//0.,37311
@PZH4Z:00036:00391
CGTGTCTCTAGGCACAGGATTTTGTGTAG
+
AAACCCBBA@A@BCBACABDDD:CCB99;
@PZH4Z:00036:00393
ACGCTCGACATGCCCAGGTACAGGAG
+
C<<@BEDIDBBBBB@@B@ACBBB::<
@PZH4Z:00037:00354
TACTGAGCTACACACACAGAAAGATTGGT
+
A?@@AACBBBBCBBB?@?988088848>?
@PZH4Z:00037:00365
ACGAGTGCGTTCCCCATGTCGTAGGTACTC
+
BBBBBCCBBC>AAA6A?>?BCCCC?@;<<C
@PZH4Z:00037:00389
TACTGAGCTACACACACAGAAAGATTGGT
+
CBBBCCCCBBBCCCC@>B;;988AA>BBB
@PZH4Z:00038:00355
ACGAGTGCGTTCCCCATGTCGTAGGTACTC
+
CBBA@ABCBC?CCC:C@AABCBBB@CBBBB
@PZH4Z:00038:00359
ACGAGTGCGTTCCCCATGTCGTAGGTACTC
+
BBBABCCBBB?BBB6BAAABBBBB>?A@AB
@PZH4Z:00038:00372
TACTGAGCTACACACACAGAAAGATTGGTGC
+
BCBCDHCAACCBAAA>>@99918<777:;88
@PZH4Z:00038:00375
CGTGTCTCTAGGCACAGGATTTTGTGTAG
+
AAABCCCBBBB@BCCCC@BCCC:CCB9:;
@PZH4Z:00038:00381
ACGAGTGCGTTCCCCATGTCGTAGGTACTC
+
BBCCCCCCCC@EEE:DBBABBBBCB?:<<D
@PZH4Z:00038:00390
ACGCTCGACATGCCCAGGTACAGGAG
+
C@A@CCCBAACCEH=BB>BCEDD=AB
@PZH4Z:00039:00350
ACGAGTGCGTTCCCCATGTCGTAGGTACTC
+
BCCCCDCCBB>A??6?=@@@ABBB@DBBCC
@PZH4Z:00039:00372
TCTCTATGCGCTCCG
+
444449996771/,/
@PZH4Z:00039:00394
AGCACTGTAGCTGTCACTAGTTACTTGT
+
;;@?ACDBCCCBCBCCCCDCDADCBCCC
@PZH4Z:00040:00370
AGCACTGTAGCTGTCACTAGTTACTTGT
+
<<CBBFCBBBCBAAABBBCCD@CBB@DA
@PZH4Z:00042:00364
AGCACTGTAGCTGTCACTAGTTACTTGT
+
<<A@=BDAAACCCA@?B@?@==?;;7;C
@PZH4Z:00043:00350
CGTGTCTCTAGGCACAGGATTTTGTGTAG
+
BBBBCCDCBBA??B?AAECCCC:DDC;;;
@PZH4Z:00043:00376
TCTCTATGCGCTCCACATGTCTAAGGTACT
+
4444449944@992449=49999242//7/
@PZH4Z:00044:00354
ACGAGTGCGTTCCCCATGTCGTAGGTACTC
+
BBAABCCBBC?CBC9BBBAABA@A@??@BC
@PZH4Z:00044:00367
ACGCTCGACATGCCCAGGTACAGGAG
+
=999AAACDDCHHB>CC@CCCCC99<
@PZH4Z:00045:00360
ACGCTCGACATGCCCAGGTACAGGAG
+
B@?@CBBCBCC@AA>@B@CCCCC>BB
@PZH4Z:00045:00384
TACTGAGCTACACACACAGAAAGATTTGGTG
+
>@@@===>;====A=?=999>03333,3997
@PZH4Z:00045:00399
AGCACTGTAGCTGTCACTAGTTACTTGT
+
;<@>>CCCDBCBBBBBCCD@@=A?><@B
@PZH4Z:00046:00354
TACTGAGCTACACACACAGAAAGATTGGT
+
B@AAEJFCCBBCBBBB@>99908885858
@PZH4Z:00046:00356
AGCACGTAGCTGTCACTAGTTACTTGT
+
;<@==CBACCBBBABBBCDD@BBB@BB
@PZH4Z:00047:00362
TACTGAGCTACACACACAGAAAGATTGGT
+
B???BBCBBBBBBBDBB@;:8-8>><??A
@PZH4Z:00047:00370
CGTGTCTCTAGGCACAGGATTTTGTGTAG
+
CCCCECEFAAA@BCCCCBAA>>9>>8//1
@PZH4Z:00047:00383
ACGCTCGACATGCCCAGGTACAGGAG
+
DAA@BBAAAGCBBB@BCACCCCC;;<
@PZH4Z:00048:00350
TCTCTATGCGCTCCACATGTCTAAGGTACT
+
BABACCCGBBBBC@CAAAECBAA=A>A@AC
@PZH4Z:00048:00370
AGCACTGTAGCTGTCACTAGTTACTTGT
+
<<CCBAGA@ACCCCBBBEDCB?BAA?BD
@PZH4Z:00048:00389
CGTGTCTCTAGGCACAGGATTTTGTGTAG
+
??BBCCBBBBB@BBCDD@AAAA6=@@99;
@PZH4Z:00048:00396
TACTGAGCTACACACACAGAAAGATTGGT
+
6/1/7::=BBCBBEEECBCBB=BAA?D@C
@PZH4Z:00049:00371
TCTCTATGCGCTCCACATGTCTAAGGT
+
94444449?DCCC@C=<=CCBBC;=;<
@PZH4Z:00049:00372
CGTGTCTCTAGGCACAGGATTTTGTGTAG
+
BBBBDFDCA@@?BCCCCACCCC9BCC;;;
@PZH4Z:00049:00392
AGCACTGTAACTGTCACTAGTTACTTGT
+
B<=;=BC@@=@CECCBBBBBB?CCB@BB
@PZH4Z:00004:00407
CGTGTCTCTAGGCACAGGATTTTGTGTAG
+
AAABBCCBBBE@CBB@@=9994,9@?99<
@PZH4Z:00004:00411
ACGAGTGCGTTCCCCATGTCGTAGGTACTC
+
9;@@@BCCDC@CDC6=@>8=>998589999
@PZH4Z:00006:00416
CGGTGTCTCTAGGCACAAGG
+
??=@@?@1111/;--,,*,*
@PZH4Z:00006:00417
ACGCTCGACATGCCCAGGTACAGGAG
+
A@@@@@AADCCBBB>A@>@@AAA>@A
@PZH4Z:00006:00424
TACTGAGCTACACACACAGAAAAGATTTTTTG
+
B?A?BCCCBB>=@@999>4448/8......(.
@PZH4Z:00006:00443
TACTGAGCTACACACACAGAAAGATTGGT
+
??ACCCCBBBBCCDA?@>99908>>;?=?
@PZH4Z:00008:00400
ACGAGTGCGTTCCCCATGTCGTAGGTACTC
+
BBBBBBBBBB@BCC9BBBBBBC@@=@@@B@
@PZH4Z:00008:00407
TACTGAGCTACACACACAGAAAAGATTGGT
+
?>@BBAAB@?@=;:999@9999/8>>;?@C
@PZH4Z:00009:00421
AGCACTGTAGCTGTCACTAGTTACTTGTG
+
<<;?ABBBBAA@AA<9<@@:999442444
@PZH4Z:00009:00423
CGTGTCTCTAGGCACAGGATTTTGTGTAG
+
AAACCCDB@@??@BBBB>AA@A4?@@999
@PZH4Z:00009:00444
ACGCTCGACATGCCCAGGTACAGGAG
+
@@BCDCCEBCB>??<@B@BACCC;;<
@PZH4Z:00010:00435
TACTGAGCTACACACACAGAAAGGATTGGT
+
4949=9:BA@@7/1/////9;;>7;4,.,.
@PZH4Z:00012:00407
ACGAGTGCGTTCCCCATGTCGTAGGTACTC
+
BBBBBDBBBB@BCB9AABB=>998<899??
@PZH4Z:00012:00409
CGTGTCTCTAGGCACAGGATTTTGTGTAG
+
BBCBCCBBDDC@@?ABCBDCBB7B;;;@@
@PZH4Z:00012:00432
TACTGAGCTACACACACAGAAAGATTGGT
+
AAABBBCAAABBECBBAC;;90888+-+-
@PZH4Z:00013:00417
CGTGTCTCTAGGCACAGGATTTTGTGTAAGAG
+
99<BABABBBB>@A;<1:<<<<1<<<11,///
@PZH4Z:00013:00433
TACTGAGCTACACACACAGAAG
+
?BB<;9BD8444991//,,,*,
@PZH4Z:00013:00443
ATCAGACACGGACACAGCAGAACACAC
+
BAABCB>@@B?A@CCCAAAD@=@BAAB
@PZH4Z:00013:00446
ACGCTCGACATGCCCAGGTACAGGAG
+
9;@AACCDCCC;<<:;@@@@ABB;;<
@PZH4Z:00015:00403
TACTGAGCTACACACACAGAAAGATTGGT
+
@@@CBBDBBB==999948444-3331313
@PZH4Z:00015:00419
CGTGTCTCTAGGCACAGGATTTTGTGTAGA
+
A>>ACDCBBAB?ABAAGADCHH:CBB;;9C
@PZH4Z:00015:00422
ACGCTCGACATGCCCAGGTACAGGAGA
+
CB?@@BDDEBCCBC?CF@CC<<<=@@>
@PZH4Z:00016:00416
ACGTTCGACATGCCCAGGTACAGGAG
+
CBBB>BAAABBBFC>BB@BBB?=;@@
@PZH4Z:00016:00422
CGTGTCTCTAGGCACAGGATTTTGTGTAG
+
BBBBCECCCBC@BCAAEADDDC:BBB99;
@PZH4Z:00017:00409
CGTGTCTCTAGGCACAGGATTTTTGTGTAG
+
BBBACCBBBBB@CC??::94444+9@@>>@
@PZH4Z:00017:00422
ACGCTCGACATGCCCAGGTACAGGAG
+
C@@ACCCCCCCBAB<;<69?B999;A
@PZH4Z:00018:00408
AGCACTGTAGCTGTCACTAGTTACTTGT
+
??BCAACCCCDBBBAAACCCH?BBB@DF
@PZH4Z:00018:00425
ACGAGTGCGTTCCCCATGTCGTAGGTACTC
+
?@;<;A>>995999,9=?;8>999><@>A>
@PZH4Z:00018:00434
TACTGAGCTACACACACAGAAAGATTGG
+
AAABBECBAAACEBAA@>99908>>;?@
@PZH4Z:00022:00407
TCTCTATGCGCTCCACATGTCTAAGGTA
+
444:9@@A@=<11,/77=9>A9964;>=
@PZH4Z:00022:00438
TCTCTATGCGCTCCACATGTCTAAGGT
+
BBCCCCBBBECBC@BDABCCCCD?C@A
@PZH4Z:00023:00407
ACGAGTGCGTTCCCCATGTCGTAGGTACTC
+
BCBAAABBAA@AAA9DAAABBB?A@>?@AC
@PZH4Z:00023:00410
AGCACTGTAGCTGTCACTAGTTACTTGT
+
@@BCECCBCCCBBBBBBBBBB?DBC@CA
@PZH4Z:00024:00417
ACGCTCGACATGCCCAGGTACAGGAG
+
B???BCCEDDBBBE>BB@CBCCC;;<
@PZH4Z:00024:00438
AGCACTGTAGCTGTCACTAGTTACTTGT
+
99BCCDCAAACBBBBBBCCAA?ABB@CB
@PZH4Z:00025:00400
TACTGAGCTACACACACAGAAAGATTGGTG
+
CAAABBCCAABCCEAA@@99908>?<>=>=
@PZH4Z:00025:00404
TACTGAGCTACACACACTGAAAGATTGGT
+
CBB@BBBBBBBC@AB@@?99908>>;<77
@PZH4Z:00025:00426
AGCACTGTAGCTGTCACTAGTTACTTGT
+
<<CCCBCCCCDBBBBBCDC@?=A>>;@B
@PZH4Z:00026:00407
AGCACTGTAGCTGTCACTAGTTACTTGT
+
??ABAABBBBCBBBBBBEDCC?CBB@CC
@PZH4Z:00026:00414
CGTGTCTCTAGGCACAGGATTTTGTGTAG
+
@@B@CDCDCAB?ABBAC?AAIH:DCC;;<
@PZH4Z:00026:00420
CGTGTCTCTAGGCACAGGATTTTGTGTAAGGC
+
BBB>ADCDBAB?AB?AB?BBCD:?;8::,1-1
@PZH4Z:00026:00441
AGCACTGTAGCTGTCACTAGTTACTTGT
+
A?BCAAACCCCBBCBBBCCAA>A@=<@B
@PZH4Z:00027:00406
ACGCTCGACATGCCCA
+
DBBBCCECBBCBBB>B
@PZH4Z:00028:00402
ACACTGTAGCTGTCACTAGTTACTTGT
+
99?@CBECBCB<>>?AAAAB@BBC?CB
@PZH4Z:00028:00403
CGTGTCTCTAGGCACAGGATTTTGTGTAGA
+
;;>A@DCDBBB@BAAA9:4999/9444444
@PZH4Z:00028:00408
CGTGTCTCTAGGCACAGGATTTTGTGTAGA
+
BBBBCCCCAAA@CDFDDACCCC9@@@4999
@PZH4Z:00028:00411
ACGAGTGCGTTCCCCATGTCGTAGGTACTC
+
CD@@BCBA>@;@@@6@ABBBBBAB<7;;@>
@PZH4Z:00028:00429
ACGCTCGACATGCCCAGGTACAGGAG
+
DBBAAABCCCC@AA<@A>BAAAA=@@
@PZH4Z:00029:00405
ACGCTCGACATGCCCAGGTACAGGAG
+
D<<=CCCCCCCCCD=BB?CCECCCAA
@PZH4Z:00029:00410
TACTGAGCTACACACACAGAAAGATTGGT
+
C?A@CCCCCBCCCC:99@99918?@<?=@
@PZH4Z:00029:00437
CGTGTCTCTAGGCACAGGAATTTGTGTAGA
+
4444444/6//,//4:7568685////66/
@PZH4Z:00031:00436
CGTGTCTCTAGGCACAGGATTTTGTGTAG
+
BBBBBCCCBBA?ADCCFACCDC:CBA9;;
@PZH4Z:00031:00444
TACTGAGCTACACACACAGAAAGATTGGT
+
C?B?BBBBA@BBBDDBB?998088858=@
@PZH4Z:00032:00442
ACGCTCGACATGCCCAGGTACAGGAG
+
B@@?BBCCCCC@@@<@A?BACBB8;<
@PZH4Z:00033:00422
ACGCTCGACATGCCCAGGTACAGGAG
+
B@@?BECDCCB@@A>@B@BBCBB>@@
@PZH4Z:00033:00430
AGCACTGTAGCTGTCACTAGTTACTTGT
+
99B?==AABBBCCCCCCDBBB@BBC@BB
@PZH4Z:00034:00405
TACTGAGCTACACACACAGAAAGATTGGTG
+
BAA@BBBBBCBABB999@999188847;76
@PZH4Z:00034:00418
ACGAGTGCGTTCCCCATGTCGTAGGTACTC
+
FBBBBCCBCDACCC:C@??BCBAB@A?AAJ
@PZH4Z:00034:00422
ACGCTCGACATGCCCAGGTACAGGAG
+
G@ABCCECCCCBCC@CC?BBBB@9;;
@PZH4Z:00035:00404
AGCACTGTAGCTGTCACTAGTTACTTGT
+
84444/<11/8:::9<=BBBC?CAGABA
@PZH4Z:00035:00408
TACTGAGCTACACACACAGAAAGATTGGTG
+
CABBCBBA@BBCCCAAAC;99088848=@>
@PZH4Z:00035:00429
AGCACTGTAGCTGTCACTAGTTACTTGT
+
<<<9:CCCCBD@ABBBBBBCCACBB?BB
@PZH4Z:00037:00417
ACGAGTGCGTTCCCCATGTCGTAGGTACTC
+
CBABBCCCCB@BCC9B???BBBBB@CBBBC
@PZH4Z:00038:00428
ACGAGTGCGTTCCCCATGTCGTAGGTACTC
+
BBBCBCCCCCACCC9BBBBCCCBB@@;<<C
@PZH4Z:00038:00440
TACTGAACTACACACACAGAAAGATTGGTGC
+
B?@@BC@CCCBBBC?:>9877-7<<:;=??@
@PZH4Z:00039:00400
ACGAGTGCGTTCCCCATGTCGTAGGTACTC
+
BBBABBBBAA@AAA9C>??BBBBB@@@AAC
@PZH4Z:00040:00409
ACGAGTGCGTTCCCCATGTCGTAGGTACTC
+
BBBBBCBBBB@BBC:CABABBCBB@A?A@C
@PZH4Z:00040:00431
ACGAGTGCGTTCCCCATGTCGTAGGTACTC
+
><A@BCCBBB>BAA9B;<<C>><@901//:
@PZH4Z:00040:00444
AGTGCGTTCCCCATGTCGTAGGTACTC
+
ABBBB9429??4@ABBCCCCCBA@@@C
@PZH4Z:00041:00445
ATCAGACACGGACACAGCAGAACACAC
+
BAABBBBBCB@BBDABABB@@<@C@<@
@PZH4Z:00042:00423
TACTGAGCTACACACACAGAAAGATTGGT
+
B<<<BCDCCCBBAAABA@99908>>=A@B
@PZH4Z:00042:00439
ACGAGTGCGTTCCCCATGTCGTAGGTACTC
+
BBBABBCBCB@CCC:CBBBCBBBB?@?@@C
@PZH4Z:00042:00444
ACGCTCGACATCCCAGGTACAGGAG
+
@<;;BABDECCED@AA<<<A@A=@@
@PZH4Z:00043:00413
AGCACTGTAGCTGTCACTAGTTACTTGT
+
<=BB?ADCCCCBBBBBCCCAA>A=@=@A
@PZH4Z:00043:00432
AGCACTGTAGCTGTCACTAGTTACTTGT
+
<<BCBBCCCCCBBCBBBBCCB@CDB@EC
@PZH4Z:00043:00435
TCTCTATGCGCTCCCACATGTCTGAAGGTAC
+
94444444444449599:8876///565666
@PZH4Z:00043:00439
ACGAGTGCGTTCCCCATGTCGTAGGTACTC
+
999===>@BD@CCC8A<99@>>>@><<<AC
@PZH4Z:00044:00409
CGTGTCTCTAGGCACAGGATTTTGTGTAAGGC
+
?@AAGEHCACABBCEDDACDDC9CCC>:,1-1
@PZH4Z:00044:00429
ACGAGTGCGTTCCCCATGTCGTAGGTACTC
+
BBAABBEBBD@CEC:DBBBBBBAA@>:;;C
@PZH4Z:00045:00414
ACGAGTGCGTTCCCCATGTCGTAGGTACTC
+
BB@@@BBBCCADHD8AACBCCDCC@AB@@@
@PZH4Z:00045:00423
CGTGTCTCTAGGCACAGGATTTTGTGTAG
+
BBBBCECCBBA@BCDDDABAAA6=;>99;
@PZH4Z:00045:00440
ACGCTCGACATGCCCAGGTACAGGAG
+
F?@ACCCCCBB;;;7;B>BACEE;;<
@PZH4Z:00046:00400
TCTCTATGCGCTCCACATGTGGTACTG
+
999::4;;AC@;99<AAAECC@AAABB
@PZH4Z:00046:00445
TACTGAGCTACACACACAGAAAGATTGGT
+
C???BCBABBDDCCCCBC@@@>@CC@C@C
@PZH4Z:00047:00438
CGTGTCTCTAGGCACAGGATTTTGTGTAG
+
AA@CCCCCCBC@BCDCCCBBAA6===>>@
@PZH4Z:00047:00439
TCTCTATGCGCTCCACATGTCTAAGGT
+
=99::9BCEDBBC@CCCCBA@@>=@=<
@PZH4Z:00048:00409
CGTGTCTCTAGGCACAGGATTTTATGTAG
+
ABCECDBCAA@=ABBBD?DCDC7@>>999
@PZH4Z:00048:00417
CATGTCTCTAGGCACAGGATTTTGTGTAAG
+
BA??ABBBA?@@BCBBB?@BBB:?:://,1
@PZH4Z:00048:00436
CGTGTCTCTAGGCACAGGATTTTGTGTAG
+
<==DCEDECBBACCDCF?<;;;-9>>89;
@PZH4Z:00049:00400
TACTGAGCTACACACACAGAAAGATTGGT
+
BAAACFCCC@BBBCDBBC;:808>><@>@
@PZH4Z:00049:00442
ACGCTCGACATGCCCAGGTACAGGAG
+
BABACCBBA@@99909><>>=;;,11
@PZH4Z:00004:00467
CGTGTCTCTAGGCACAGGATTTTTTTGTGTAG
+
BBBBBCBBBBB@BBBBB@CBBBBBC(A@@@@A
@PZH4Z:00004:00475
CGTGTCTCTAGGCACAGGATTTTGTGTAG
+
BBECCEBBABB@BCCCCBBBBC7BBB;;<
@PZH4Z:00005:00459
AGCACTGTAGCTGTCACTATTTACTTGT
+
BBBCCCCCBBECBCBBBBCCD>@?@?B@
@PZH4Z:00005:00466
AGCACTGTAGCTGTCACTAGTTACTTGT
+
@@CCAADCAAACCCCBBBCBA?ACB@BC
@PZH4Z:00005:00488
CGTGTCTCTAGGCACAGGA
+
BBCCCD@@?CCACABEFAA
@PZH4Z:00005:00490
CGTGTCTCTAGGCACAGGA
+
;;9@CA<>=CC@CDBBC?A
@PZH4Z:00006:00474
TACTGAGCTACACACACAGAAAGATTGGT
+
AABBDCBBBBCCCCDBBC@@?<@CB@B@C
@PZH4Z:00006:00488
TACTGAGCTACACACACAGAAAGATT
+
AABBDCCCBBCDDCCCB@;996:@<?
@PZH4Z:00006:00489
AGCACTGTAGCTGTCACT
+
ABBCDCBB@ACDBBCBBB
@PZH4Z:00007:00454
CGTGTCTCTAGGCACAGGATTTTGTGTAGA
+
99<DCEBBAAA@BCCCB?C>>>4?B@999?
@PZH4Z:00007:00470
ACGAGTGCGTTCCCCATGTCGTAGGTACTC
+
BBBBBBBBBB?BDD:D?@@BC@?@?@<<<C
@PZH4Z:00008:00457
ATATCGCGAGGGTATGGAAGATTCTATAGAG
+
@>;;9999AEE?CBAA=@=@@@@E999@473
@PZH4Z:00008:00479
ACGCTCGACATGCCCAGGTACAG
+
444,,,,,227<>>11/56.499
@PZH4Z:00008:00481
TACTGAGCTACACACACAGAAAGATTGGT
+
@A@BBB<<:BA>@A<99A99908886;@B
@PZH4Z:00008:00490
CGTGTCTCTAGGCACAGGA
+
CBCCCCCDBBB?BCDBC?;
@PZH4Z:00009:00462
CGTGTCTCTAGGCACAGGATTTTGTGTAG
+
?@ACCEBABBC@BBBBFACCEE:CCB99;
@PZH4Z:00009:00474
AGCACTGTAGCTGTCACTAGTTACTTGT
+
<<CCBABBCDECBBBBBCCBB?BBB@BB
@PZH4Z:00009:00475
CGTGTCTCTAGGCACAGGATTTTGTGTAG
+
CA@BBA?@@AC@@AABF@9999/9AA99<
@PZH4Z:00010:00478
CGTGTCTCTAGGCACAGGATTTTGTGTAG
+
BBBBCDCCBBB?BCCDFAEBAB9ABBBAB
@PZH4Z:00010:00486
AGCACTGTAGCTGTCACT
+
BBDDB?A@A@A@AACCCE
@PZH4Z:00011:00473
AGCACTGTAGCTGTCACTAGTTACTTGT
+
@@BCCCCBBBDB@BBBBBCBD@CBB@BB
@PZH4Z:00011:00487
TACTGAGCTACACACACAGAAAGA
+
::<ACA<<<@AAB<<<A@>>>088
@PZH4Z:00011:00498
CGTGTCTCTAGGCACAGGA
+
BBB@CDBBBBB?CCBBBC@
@PZH4Z:00012:00482
ACGAGTGCGTTCCCCATGTCGTAGGTACTC
+
=::;A?@?@@8?@@4@;<;@@>===>311<
@PZH4Z:00012:00486
CGTGTCTCTAGGCACAGGATTTTGTGTAG
+
BBCBCDCCBBB@BCCCEACCCD:CCE>>@
@PZH4Z:00013:00451
CGTGTCTCTAGGCACAGGATTTTGTGTAGAG
+
BBBBCCCCAAA@BCDDFAAA@?6=::44;@A
@PZH4Z:00013:00486
ACGAGTGCGTTCCCCATGTCGTAGGTACTC
+
AAB?BBBBBB?BCC9G?@?BA@@@=?<<<C
@PZH4Z:00013:00499
AGCACTGTAGCTGTCACT
+
BABCCCDDAAABBBBBDC
@PZH4Z:00014:00456
CGTGTCTCTAGGCACAGGATTTTGTGTAGA
+
BBBACDBBAAA@BDBDGACCCC9A>>999?
@PZH4Z:00014:00457
ACGAGTGCGTTCCCCATGTCGTAGGTACTC
+
?@CCCCCC>>=AHH9BBCAA@@@@?@@ABB
@PZH4Z:00014:00462
ACGCTCGGACATGCCCAGGTACAGGAAG
+
BBBBCAB?A@;?8;;0;><><;;;,1-1
@PZH4Z:00014:00471
TACTGAGCTACACACACAGAAAGATTGG
+
B??=BBCB@@BBBCDCCB;:96:AA?B@
@PZH4Z:00014:00475
CGTGTCTCTAGGCACAGGATTTTGTGTAG
+
BBBCDCCBBCC@CCCCDBFCDC:BBB99;
@PZH4Z:00014:00488
AGCACTGTAGCTGTCACT
+
ABBCAAAB@@AA@ACB@A
@PZH4Z:00014:00489
ACGCTCGACATGCCCAGGTACAGGA
+
A>>??AAAECB?A@>@B?AACBB?A
@PZH4Z:00015:00464
ACGCTCGACATGCCCAGGTACAGGAG
+
B@@AACCCECCCDCACC@BDBCC;<<
@PZH4Z:00015:00480
CGTGTCTCTAGGCACAGGATTTTGTGTAG
+
AAAACBBBAAB@BCCBBC@==?69;;49;
@PZH4Z:00016:00481
ACGAGTGCGTTCCCCATGTCGTAGGTACTC
+
BDDCCCCCBB@DCD9AACBBB<<<@BAAAB
@PZH4Z:00016:00494
AGCACTGTAGCTGTCACT
+
@@BEBBBCABBCCCBBBC
@PZH4Z:00017:00452
TACTGAGCTACACACACAGAAAGATTGGT
+
B??=AACAAAAAAABBB@;:8-8>>;>=?
@PZH4Z:00017:00465
ACGAGTGCGTTCCCCATGTCGTAGGTACTC
+
AABBBBBB?=>BCC9B??@BCBAA?A@@AB
@PZH4Z:00017:00478
ACGAGTGCGTTCCCCATGTCGTAGGTACTC
+
BABBBBBBB@@BCC9B?@@BCA=A@@;<>D
@PZH4Z:00017:00479
ACGAGTGCGTTCCCCATGTCGTAGGTACTC
+
BBBABBBCB?>BCD:C?@@BBB@A?>;<<C
@PZH4Z:00017:00480
AGCACTGTAGCTGTCACTAGTTACTTGT
+
;;CDBBBCCCCBBBBBBCCBA?ABB=@@
@PZH4Z:00018:00470
ACGCTCGACATGCCCAGGTACAGGAG
+
>8;<@@AAJCBBDDABB@BCB@@=@@
@PZH4Z:00018:00483
TACTGAGCTACACACACAGAAAGATTGG
+
?@@BBBCC99;CBC999948=97<A<@=
@PZH4Z:00018:00484
TCTCTATGCGCTCCACATGTCATAAGGT
+
:844:444999995999444//66,/,/
@PZH4Z:00018:00495
ATATCGCGAGGTATGGA
+
BB94444446,////,/
@PZH4Z:00019:00466
ACGAGTGCGTTCCCCATGTCGTAGGTACTC
+
BBB??BBBB?>A??6?=@=?B@?@=:;<@B
@PZH4Z:00019:00468
ACGAGTGCGTTCCCCATGTCGTAGGTACTC
+
BBAAABBBBA@BCC:CABEBBA@A?>?@AB
@PZH4Z:00019:00481
CGTGTCTCTAGGCACAGGATTTTGTATAG
+
AAAAC@BBBBA@BCCBBBCCDC:CC@77:
@PZH4Z:00019:00483
AGCACTGTAGCTGTCACTAGTTACTTGT
+
BBBBCBBCBBBAAAABBECBB?AAB>BB
@PZH4Z:00019:00491
ACGCTCGACATGCCCA
+
ABBBDCCCCCC@@@<@
@PZH4Z:00019:00492
TACTGAGCTACACACACAGAAAGATTGGT
+
@@AABBBBBBBBAAC@CB;:8-8>><@BC
@PZH4Z:00020:00452
ACGAGTGCGTTCCCCATGTCGTAGGTACTC
+
BBBBBBBBBD@CBB9A???BCCAB<:;<@>
@PZH4Z:00020:00467
CGTGTCTCTAGGCACAGGATTTTGTGTAG
+
AAAAADCCBBC?BBAAB?CCCC:BCB99;
@PZH4Z:00021:00456
CGTGTCTCTAGGCACAGGATTGTGTAGA
+
<=AAAAC@B@@544:4424424444444
@PZH4Z:00021:00470
AGCACTGTAGCTGTCACTAGTTACTTGTGTGC
+
@@ABAAACCCBBBCBB@AA99599969>4///
@PZH4Z:00021:00480
AGCACTGTAGCTGTCACTAGTTACTTGT
+
@?BDAAACCCDA@@@AABCBB@CBB@DC
@PZH4Z:00021:00490
AGCACTGTAGCTGTCACTAGTTACTTGT
+
;;AA?CACCCCABBC@@>D@@599A=@@
@PZH4Z:00022:00461
TAGTATCAGCCTCGCCATGACGAAGGTATTCC
+
BBC@@ADAA@?A>;96;>@@@9969<>>?595
@PZH4Z:00022:00465
TACTGAGCTACACACACAGAAAGATTGGTGC
+
BBBBBBCCBCAAACDCCCAA@>@BA?B?@??
@PZH4Z:00022:00483
CGTGTCTCTAGGCACAGGATTTTGTGTAG
+
AAAACBBBBBC@BBAAB?BCEE:CAA99;
@PZH4Z:00022:00496
CGTGTCTCTAGGCACAGGATTTTGTG
+
99<AABBCCCCABDB??;9999/99>
@PZH4Z:00022:00497
ACGCTCGACATGCCCA
+
BBBAABBCCCB?@@=@
@PZH4Z:00022:00499
CGTGTCTCTAGGCACAGG
+
<<A@C??>?995994942
@PZH4Z:00023:00450
AGCACTGTAGCTCGTCACTAGTTGACTTG
+
;??>>:4//6///888441/66,////,/
@PZH4Z:00024:00478
CGTGTCTCTAGGCACAGGATTTTGTGTAG
+
AAAAADCCAAB?AC==A@@@=@6=BB;;<
@PZH4Z:00024:00479
TACTGAGCTACACACACAGAAAGATTGG
+
@AAA@ABBAA?AA999=99990870,0,
@PZH4Z:00024:00489
AGCACTGTAGCTGTCACTATTACTTGT
+
;;BDAAACCCDBBBBBBBCCAB??=@B
@PZH4Z:00024:00499
CGTGTCTCTAGGCACAGGA
+
@@@@@BAA@@B@BBCDC@A
@PZH4Z:00025:00475
CGTGTCTCTAGGCACAGGATTTTGTGTAG
+
BABAADBBAAA@BCCCC@BBBB9BBB99;
@PZH4Z:00025:00480
ATCAGACACGGACACAGTCAGAACACAC
+
988444444489:;99;9444;244444
@PZH4Z:00025:00487
TACTGAGCTACACACACAGAAAGATTGGT
+
B>ABBBEB@ABDCDB?@@999088868;>
@PZH4Z:00026:00474
AGCACTGTAGCTGTCACTAGTTACTTGT
+
<<CC@=AAAABCCCCBBBB@@8?9959>
@PZH4Z:00026:00489
ACGAGTGCGTTCCCCATGTCGTAGGTACTC
+
BBB?BBBB>><>BC:D999BBCBB@B;=>D
@PZH4Z:00026:00495
AGCACTGTAGCTGTCACTAGTTACTTG
+
ABBBAAAAAACECCCBBECCC@CBB89
@PZH4Z:00027:00458
AGCACTGTAGCTGTCACTAGTTACTTGT
+
<;AA=AADCCCBCBCCCCCCA6;;B>BB
@PZH4Z:00027:00466
AGCACTGTAGCTGTCACTAGTTACTTGT
+
@ADCBDBCCCCCCCCBBBC?=;?==;@@
@PZH4Z:00027:00493
CGTGTCTCTAGGCACAGGATTTTGTGTAG
+
=<@AABCBBCC>AAA@DE9999/9@@999
@PZH4Z:00028:00473
AGCACTGTAGCTGTCACTAGTTACTTGT
+
;;CCBDBCBBBAB@@BCCC@@>A?=<A@
@PZH4Z:00028:00494
AGCACTGTAGCTGTCACTAGTTACTTGT
+
;;CCAAACCCB??BBBCCC:;8:=@=BC
@PZH4Z:00028:00497
TACTGAGCTACACACACAGAAAGATTGGT
+
?=?=AACBAA?BBCC>?;884-8>>;>=@
@PZH4Z:00029:00450
ACGCTCGACATGCCCAGGTACAGGAG
+
BABABCBEECC@@@>@B@CBCBB9;<
@PZH4Z:00029:00456
ACGCTCGACATGCCCAGGTACAGGAG
+
CBBBBCCCCBB;;;7;A>B@CBB7;9
@PZH4Z:00029:00465
AGCACTGTAGCTGTCACTAGTTACTTGT
+
;;BBDCCDEEBBBBBCCCCCC?BBB?AA
@PZH4Z:00030:00468
TACTGAGCTACACACACAGAAAGATTGGTGCT
+
C@@@CCBBB>BBBDBAAB;99088848<>==6
@PZH4Z:00030:00499
ACGAGTGCGTTCCCCATGTCGTAGGTACTC
+
BBBABBBBCC@CBB:C<<<CCCBA?@<>>C
@PZH4Z:00031:00450
AGCACTGTAGCTGTCACTAGTTACTTGT
+
<<CEAADDCCCBBBCCCCC??=?@@<@A
@PZH4Z:00031:00486
TACTGAGCTACACACACAGAAAGATTGGT
+
B??=AACBB@BBBCCBAC;8808>>;>=A
@PZH4Z:00032:00470
AGCACTGTAGCTGTCACTAGTTACTTGT
+
<<BCBBCCDCCBBBBBDBB?=;=@@=@B
@PZH4Z:00032:00483
TACTGAGCTACACACACAGAAAGATTGGT
+
A===BBBBBBBCCCCCAC<;808884;=@
@PZH4Z:00032:00489
ACGCTCGACATGCCCAGGTACAGGAG
+
BBBAABBDCBB?AA=ABABBBBB>?A
@PZH4Z:00033:00454
AGCACTGTAGCTGTCACTAGTTACTTGTGTG
+
<<BC@ADDDECCCCCBA==9959>>;>?>99
@PZH4Z:00034:00450
AGCACTGTAGCTGTCACTAGTTACTTGTGTGC
+
44444ABCCCCCBDBBBCCCC@CBB?B9999,
@PZH4Z:00034:00459
TACTGAGCTACACACACAGAAAGATTGGT
+
A?@@BBCB??ABBCCBAB;:8-8>><??B
@PZH4Z:00034:00474
ACGAGTGCGTTCCCCATGTCGTAGGTACTC
+
BBBABBBBBB@BBC:CAAABBBBBA??@BC
@PZH4Z:00034:00490
CGTGTCTCTAGGCACAGGATTTTGTGTAG
+
CCCCBBABAAA>@BBBB?BBCC:CCC;;;
@PZH4Z:00035:00474
CGTGTCTCTAGGCACAGGATTTTGTGTAG
+
CCBACCCCBBB?BCCCCAB@AA:CCC?>>
@PZH4Z:00035:00490
CGTGTCTCTAGGCACAGGATTTTGTGTAG
+
@@BACEBCAAB@BCECC?BBBA:CCD99;
@PZH4Z:00035:00491
TACTGAGCTACACACACAGAAAGATTGGT
+
C@AACCDC@>@CCCCCAA;;908>>;>=B
@PZH4Z:00035:00493
ACGCTCGACATGCCCAGGTACAGGAG
+
CBBAABBCBCCDBDDBB?A@ABB;<@
@PZH4Z:00036:00485
CGTGTCTCTAGGCACAGGATTTTGTGTAG
+
CBBBBECCBAB>BCCCCACBCC9BBB99;
@PZH4Z:00037:00465
ACGAGTGCGTTCCCCATGTCGTAGGTACTC
+
BBBBBBBBB@@@BC9CAABCBBBB?@:<;C
@PZH4Z:00037:00475
TACTGAGCTACACACACAGAAAGATTGGTG
+
B=?=AACBBBAAABDCCC<::6;AA?C@BB
@PZH4Z:00037:00478
CGTATCTCTAGGCACAGGATTTTGTGTAG
+
B;111;;;BBB@BDCC@<9999-9@@>@A
@PZH4Z:00038:00469
ACGAGTGCGTTCCCCATGTCGTAGGTACTC
+
BBBBBBBBBB@BCC:C???BBBBB@A?AAC
@PZH4Z:00038:00485
AGCACTGTAGCTGTCACTAGTTACTTGT
+
;;CCDAEBBECBCCCDBCC@?=CBB=@B
@PZH4Z:00038:00488
AGCACTGTAGCTGTCACTAGTTACTTGT
+
94489??ACCCBBBBCCCCCCA<<?BE=
@PZH4Z:00038:00492
AGCACTGTAGATGTCACTAGTTACTTGT
+
BCBBAAAAAACCC@?@CCC998;BB?CC
@PZH4Z:00039:00454
AGCACTGTAGCTGTCACTAGTTACTTGT
+
;<BBBCCDCCCBBBBBDCCBE?CBB@CB
@PZH4Z:00039:00462
ACGCTCGACATGCCCAGGTACAGGAG
+
B:<<CCCCBBBCCC?BB@BBBBB;9<
@PZH4Z:00039:00478
TCTCTATGCGCTCCACATGTCTAAGGT
+
CBAAEBBCCCBBC@CCBBAAABB?B@@
@PZH4Z:00040:00454
AGCACTGTAGCTGTCACTAGTTACTTGT
+
<;CCDBCCBDCBBBCBBBC==;@>>;>>
@PZH4Z:00040:00469
CGTGTCTCTAGGCACAGGATTTTGTGTAGA
+
AAABCECCAAA@BBCCCACCGD:CBB99;A
@PZH4Z:00040:00483
AGCACTGTAGCTGTCACTAGTTACTTGT
+
<=CBA?BAAACCCCBAAACBB?BAA@BC
@PZH4Z:00040:00486
AGCACTGTAGCTGTCACTAGTTACTTGT
+
<<CCCCEA@ACBBCCBCCC@@=AA?>BC
@PZH4Z:00040:00495
CGTGTCTCTAGGCACAGGATTTTGTGTAG
+
BBBBCCCC@@A?BCBCDBBBCCACBD99;
@PZH4Z:00040:00497
TACTGAGCTACACACACAGAAAGATTGGT
+
C@@@CBBBBABCBCBAAA;99088848;>
@PZH4Z:00041:00456
AGCACTGTAGCTGTCACTAGTTACTTGTG
+
<<BCBBBCCCCBCCCBBBCCC@BBA?BBB
@PZH4Z:00041:00467
CGTGTCTCTAGGCACAGGATTTTGTGTAG
+
?@?CCDDCCBB@BCCBDACCBB9B==99;
@PZH4Z:00041:00470
TCTCTATGCGCTCCACATGTCATAAGGTACG
+
:4449449DA?>?5999444///,*,*,,,,
@PZH4Z:00042:00459
TACTGAGCTACACACACAGAAAGATTGGTGCTGCG
+
BAAAHDCCBCCCCCCCAB;;908??;?<>761<11
@PZH4Z:00042:00470
ACGCTCGACATGCCCAGGTACAGGAG
+
C@@@BCECCCCAAB?ACABCBBB;;<
@PZH4Z:00042:00480
ATCAGACACGGACACAGCAGAACACAC
+
C@@@BBBBCC?CCDC=@<<;AA@BCBB
@PZH4Z:00043:00454
AGCACTGTAGCTGTCACTAGTTACTTGT
+
<==@=BB<==AAACCDCCDCCCDCB@B=
@PZH4Z:00043:00467
CGTGTCTCTAGGCACAGGATTTTGTGTAGA
+
@@?CDCCCCBB?BCBBEACCDD:BCB99;@
@PZH4Z:00043:00479
AGCACTGTAGCTGTCACTAGTTACTTGT
+
;;CCCDDCCBCBDCCBBBC@@=ACC@CB
@PZH4Z:00044:00495
ACGCTCGACATGCCCAGGTACAGGAG
+
CAAACCCDFCCAAA<@B?BBBBB;;<
@PZH4Z:00045:00452
TACTGAGCTACACACACAGAAAGATTGGTGCTGC
+
C@@@CCCBBBBBCCB?@>999088858471111.
@PZH4Z:00045:00471
AGCACTGTAGCTGTCACTAGTTACTTGT
+
<<BAABCBBBEBBCCBA>?BCACCB?B<
@PZH4Z:00045:00485
ACGAGTGCGTTCCCCATGTCGTAGGTACTC
+
?@@BBCCBBC?A@@6A9<;@AA@C@B<<=F
@PZH4Z:00045:00493
ACGAGTGCGTTCCCCATGTCGTAGGTACTC
+
BBBBBDBBBC@CDC:C:;9BCBBB@A@@AC
@PZH4Z:00046:00469
TACTGAGCTACACACACAGAAAGATTGGTGCTG
+
===AAABCCABADDCCCCDDC=<;;77779986
@PZH4Z:00046:00484
CGTGTCTCTAGGCACAGGATTTTGTGTAGA
+
BBBCCCCCBBB@CCCCCACCCC:CCC99;@
@PZH4Z:00047:00475
CGTGTCTCTAGGCACAGGATTTTGTGTAGAG
+
AAACCCEDCBB@BCCDDACGDD:CBB99;<A
@PZH4Z:00048:00466
CGTGTCTCTAGGCACAGGATTTTGTGTAGA
+
@A@CDCCDAA?=@A?AA?ACNHACBBA@@A
@PZH4Z:00048:00489
AGCACTGTAGCTGTCACTAGTTACTTGT
+
<<BBBCCDCCDBBBBBBAAAA@BAA?@A
@PZH4Z:00049:00456
CGTGTCTCTAGGCACAGGATTTTGTGTAGAGGC
+
===DCCCCCCC@CCCCDACCDC9@?;44999;:
@PZH4Z:00049:00481
TACTGAGCTACACACACAGAAAGATTGGTGCTG
+
C===CCDCB?BBBCA?@?999088868;>;;;=
@PZH4Z:00004:00509
ACGAGTGCGTTCCCCATGTCG
+
BBBBBAAAAA>BEC9CBBBBB
@PZH4Z:00004:00515
ACGAGTGCGTTC
+
@@@@@CA@>=21
@PZH4Z:00005:00513
AGCACTGTAGCTGTCACTAGTT
+
@ACCCCCBBBCBBBBBDCC@=;
@PZH4Z:00006:00515
ACGCTCGACATGCCCAG
+
B????AAACBB?AF>@C
@PZH4Z:00007:00502
CGTGTCTCTAGGC
+
BBCCCCBBCBD@B
@PZH4Z:00008:00512
CGTGTCTCTAGGCACAGGA
+
AABAADCCCAB?ACAAB?B
@PZH4Z:00008:00520
CGTGTCTCTAGGC
+
AAABCDBBBBB@B
@PZH4Z:00008:00523
CGTGTCTCTAGGC
+
BABCB<<<ABC@C
@PZH4Z:00009:00500
CGTGTCTCTAGGC
+
BBCBCCBBBBC@B
@PZH4Z:00010:00510
ACGAGTGCGTTCCCCATGTCGTAG
+
BBBCBDCBBB@CCC9AA@@>>998
@PZH4Z:00010:00515
CGTGTCTCTAGGCACAGGA
+
BBB@CCCCBBC?BBBAA?A
@PZH4Z:00010:00522
CGTGTCTCTAGGCACAGG
+
BBCBBDCCCBB@BCCDC@
@PZH4Z:00011:00500
AGCACTGTAGCTGTCACT
+
@ABBBABCABCBBBBA=4
@PZH4Z:00012:00507
CGTGTCTCTAGGC
+
AABACCBC@??@@
@PZH4Z:00014:00514
AGCACTGTAGCTGTCACT
+
;;DCFCCBBBBBBBDCB>
@PZH4Z:00014:00519
ACGCTCGACATGCCCA
+
ABBABCBECCB>>?<@
@PZH4Z:00014:00521
CGTGTCTCTAGGCACAGGA
+
AA@@AG=<<CC;<=ABC<9
@PZH4Z:00015:00512
CGTGTCTCTAGGCACAGGATTTTGTG
+
BBBACCCCBAA<@?>??699AA4@99
@PZH4Z:00015:00531
TACTGAGTACACAC
+
///////4444449
@PZH4Z:00016:00508
CGTGTCTCTAGGC
+
AAAAADBCDDE>=
@PZH4Z:00016:00509
CGTGTCTCTAGGC
+
AAAAACCCABA>=
@PZH4Z:00016:00514
CGTGTCACTAGGCACAGGA
+
BBBBBCCCBBB@CB@AA?B
@PZH4Z:00016:00523
CGTGTCTCTAGGCACAGG
+
CD?=HCCBCCC@CBCCD>
@PZH4Z:00017:00508
ACGAGTGCGTTC
+
BBBBBBBBB@@B
@PZH4Z:00018:00525
ACGCTCGACATGCCC
+
BBBBCCBDDBB@BB>
@PZH4Z:00019:00521
ACGAGTGCGTTCCCCATGTCGTA
+
??A@@@AAAA@AAA9CABABAB?
@PZH4Z:00019:00523
ACGCTCGACATGCCCA
+
CB@?@BBBCBC@AA>A
@PZH4Z:00019:00524
CGTGTCTCTAGGCACAGGA
+
AAAAADCCCAB?ABBCE?B
@PZH4Z:00020:00523
ACGCTCGACATGCCCAGGTA
+
BBAABCBBB@?88809><@@
@PZH4Z:00020:00538
ACGAGTGCGTTC
+
BBAABBBB?@>A
@PZH4Z:00022:00527
CGTGTCTCTAGGCACAGGA
+
@@AACDBBAAB@BBBAC?B
@PZH4Z:00024:00520
CGTGTCTCTAGG
+
BBB@CDCCBBB?
@PZH4Z:00026:00534
TACTGAGCTACACACA
+
A???BCDBABBC=8;<
@PZH4Z:00029:00524
CGTGTCTCTAGGCACAGGATTTTTTTGTG
+
BBBAADCCBAB??@99?;9999999&999
@PZH4Z:00029:00547
CGTGTCTCTAGGC
+
AAAAABBBBBA>B
@PZH4Z:00030:00502
ACGAGTGCGTTC
+
CCCCBCBBB@?@
@PZH4Z:00034:00529
TACTGAGCTACACACACAGAAAAGATTT
+
C?@@CCBABB>=@B?>?@9999,33,,*
@PZH4Z:00034:00543
TACTGAGCTACACAC
+
CBCBBCDBBBCDCEB
@PZH4Z:00034:00544
TCTCTATGCGCTCCA
+
@;;9?>?9<<AA@?C
@PZH4Z:00038:00541
AGCACTGTAGCTGTCACTAGTT
+
ABCCDCCCCBCBBBBBA@A@>;
@PZH4Z:00040:00534
CGTGTCTCTAGGGA
+
BBCCCCCB?9;;09
@PZH4Z:00042:00535
CGTGTCTCTAGGC
+
BCCCCCBB;;<?A
@PZH4Z:00043:00544
TACTGAGCTACACACACAGAAAAGAT
+
BAAACCCCCCCCBCA@@?9999/83.
@PZH4Z:00044:00541
CGTGTCTCTAGGC
+
BBB@CECDAABA?
@PZH4Z:00046:00547
AGCACTGTAGCTGTCACTAGTTA
+
;<CCDEC@@@DBBCAAAAAAC@C
@PZH4Z:00006:00554
ACGAGTGCGTTTCCCCCCCC
+
:<CB@?98444199999444
@PZH4Z:00029:00629
ACGAGTGCTCCCC
+
:;1,,,,,./666
@PZH4Z:00007:00690
TGATACGTCTCCTTCCTTAGTTACTTCA
+
BCBBAAACB;?;878,1,11-+111,//
@PZH4Z:00010:00699
CGTGTCTCTAGGCACAGGATTTTGTGTAG
+
CBBAACCCCAA?BCDAA?ACCC9CCB<<<
@PZH4Z:00012:00680
AGCACTGTAGCTGCACTAGT
+
9>?>?9999944444//,,,
@PZH4Z:00012:00688
TACTGAGCTACACACACAGAAAAGATTGGT
+
>?AHCDDCB@@BBCCCC@8444,3774867
@PZH4Z:00012:00697
TACTGAGCTACACACACAGAAAGATTGGT
+
BBA>ABCAB>AABBCBB@::4-8>>;?=@
@PZH4Z:00013:00684
CGTGTCTCTAGGCACAGGATTTTTTTTT
+
@@ABCCA=A@9;>=111-111111////
@PZH4Z:00015:00677
ACGAGTGCGTTTCC
+
1//67;?>944111
@PZH4Z:00015:00698
AGCACTGTAGCTGTCACTAGTTACTTGTG
+
BBBBADCBCCDBAA==999948///,///
@PZH4Z:00017:00674
ACGCTCGACATGCCCCAGGTACA
+
89A@@9999989999/99487//
@PZH4Z:00017:00681
TGATAGTCTCTCC
+
:<;:8//,,,//,
@PZH4Z:00018:00676
ACGAGTGCGTTCCCCATGTCTA
+
:<@A@@B?882111+/////.7
@PZH4Z:00020:00686
AGCACTGTAGCTGTCACTAGTTACTTGT
+
BBDBCCCC?@AB<==CCCCCCADBB>>>
@PZH4Z:00020:00699
CGTGTCTCTAGGCACAGGATTTTGTGTAGA
+
BBBBFDBBA9428=999699DD/9998944
@PZH4Z:00021:00671
TACTGAGCTACAC
+
444999:@999>9
@PZH4Z:00021:00677
CGTGTCTCTAGGCACAGGATTTTGTGTAG
+
AAABDECCBAB?AB:??=9999/4>=:;:
@PZH4Z:00021:00685
AGCACTGTAGCTGTCACTAGTTACTTGT
+
BABBCCBCCCDBBBA=99?9959@@<@9
@PZH4Z:00022:00671
TAGTATCAGCCTCGCCATGACGAAGGTATTCC
+
AACCCDCDBB>@;;9;>>9999954>>BEBDA
@PZH4Z:00022:00688
CGTGTCTCTAGGCACAGGATTTTGTGTAGGGC
+
CCC@@CCCB9964;94959>BB4@99999919
@PZH4Z:00023:00666
ACGCTCGACATGCCCA
+
@@@BA9999981--+-
@PZH4Z:00023:00667
TACTGAGCTACACACACAG
+
9;;@@BBB=@=99/11-**
@PZH4Z:00024:00664
TACTGAGCTACA
+
49499@@B=>>9
@PZH4Z:00024:00669
AGCACTGTAGCTGTCACTAGTTACTTGT
+
ABCCECDCCCEEBBBBBAB@?5111,//
@PZH4Z:00024:00675
CGTGTCTCTAGGCACAGGATTTTGTGTAG
+
;=A@@FDBCCC;<<AAB@BAAA4999111
@PZH4Z:00024:00693
AGCACTGTAGCTGTCACTAGTTACTTGT
+
ABBBABBAAACBBBCB=:=996998544
@PZH4Z:00025:00668
AGCACTGTAGCTGTCACTAGTTACTTG
+
@BB@?ADCBCCB@@@AA=9995111,,
@PZH4Z:00026:00665
TACTGAGCTACACACACAG
+
9;;@@ABD=@=444:1-*+
@PZH4Z:00026:00667
ACGCTCGACATGCCCAGGTACAG
+
;9A?@AAB@@=88809>511-**
@PZH4Z:00026:00678
CGTGTCTCTAGGCACAGGATTTTGTGTAG
+
CCDADCBCCBB@BCCDC?AAHHACCBA@@
@PZH4Z:00027:00671
CGTGTCTCTAGGCACAGGATTTTGTGTA
+
BCCCCCCBBCC@BBBECCA@?=6==811
@PZH4Z:00028:00659
CGTGTCTCTAGGCA
+
CCCDDDCBDA;944
@PZH4Z:00030:00670
TACTGAGCTACACACACAGAAAAGATTGGT
+
BBBAA?>>>9944944444444,3771313
@PZH4Z:00031:00664
TACTGAGCTACACACACAGAAAGATTGGT
+
B@@A@@@AAAAA@ACCA:444-8>>;?@B
@PZH4Z:00031:00665
AGCACTGTAGCTGTCACTAGTTACTTGT
+
BABBEDFDCBABBBBCCCGEC?DBE?<<
@PZH4Z:00033:00659
TACTGAGCTACACACACAGAAAGATTGGT
+
BCCCCCDCCCCCCCDCA@@>>988840,.
@PZH4Z:00034:00663
CGTGTCTCTAGGCACAGGATTTTGTGTAAG
+
BBB@CECBA:968?B998<ABB7><<;;-1
@PZH4Z:00037:00659
TACTGAGCTACACACACAGAAAGATTGGT
+
CABABBDCBBBCDBAA@?99918>>;>=?
@PZH4Z:00038:00653
AGCACTGTAGCTGTCACTAGTTACTTGT
+
<<DCCFDBBADABBBBBBCAA?ACB8;;
@PZH4Z:00043:00656
ATCAGACACGGACACAGCAGAACACACA
+
@@@CCCAC;96;>??@994442443331
@PZH4Z:00011:00706
ACGAGTGCGTTCCCCATGTCGTAGGTATC
+
?@BCBCCBBB>>BA9B133331BE@CCB@
@PZH4Z:00011:00709
TGATACGTCTCCTTCCTTAGTTACTTCA
+
BBBBBCDBAAA=?;=>?=@AB>@@A@@@
@PZH4Z:00012:00720
AGCACTGTAGCTGTCACTAGTTACTTGT
+
;AAAAAA@@@A<<=ACCCCCC@EDB:;;
@PZH4Z:00013:00716
TCTCTATGCGCTCCACATGTCTAAGGT
+
4:9AAECCCCBBB@AB?=@@;;;?A=@
@PZH4Z:00014:00714
AGCACTGTAGCTGTCACTAGTTACTTGT
+
@@@@AAB>4;<9<99>>>AAB@A>>599
@PZH4Z:00014:00718
ACGCTCGACATGCCCAGGTACAGGAG
+
:;A?A@AACCCBBB@CC@C@A@@=@@
@PZH4Z:00014:00719
AGCACTGTAGCTGTCACTAGTTACTTGT
+
@BCCCDCCCCCBAAACCBC@A=ABB9::
@PZH4Z:00015:00709
TCTCTATGCGCTCCACATGTCTAAGGT
+
4:9<==CCCC@BCADAA=449996954
@PZH4Z:00015:00715
ACGCTCGACATGCCCAGGTACAGGAG
+
BBBEBBABDCB9999;C@CCCCC=@A
@PZH4Z:00015:00716
AGCACTGTAGCTGTCACTCTTGTGT
+
?BBBBDDDBBC9;9@CABCH:<<CC
@PZH4Z:00015:00726
CGTGTCTCTAGGCACAGGATTTTGTGTAG
+
<<@@CDCCCBC@CD@9??9999/9?>999
@PZH4Z:00015:00727
CGTGTCTCTAGGCACAGGATTTTGTGTAG
+
BBDFCEBAA===@AA@CB>???4>>>999
@PZH4Z:00016:00707
AGCACTGTAGCTGTCACTAGTTACTTGT
+
@>@@CCBABBB;<<<999A@@;;;:,11
@PZH4Z:00016:00708
ACGAGTGCGTTCCCCATGTCGTAGGTATC
+
999>@BC@@@;::;1<11111/<B?@CBB
@PZH4Z:00016:00711
CGTGTCTCTAGGCACAGGATTTTGTGTAG
+
B@AACCCCBBBAC?AAECCCCC9BBA?@@
@PZH4Z:00016:00719
AGCACTGTAGCTGTCACTAGTTACTTGT
+
9@>>>AB@=>AA<<<AAABBB>AB@6;;
@PZH4Z:00016:00728
ACGAGTGCGTTCCCCATGTCGTAGGTAACTC
+
4444=99;CB==::0;111>??--+,-*,,2
@PZH4Z:00016:00736
AGCACTGTAGCTGTCACTAGTTACTTGT
+
BBBBCAAABBCCBBBCDCDBBAAAA?BA
@PZH4Z:00017:00739
ACGCTCGACATGCCCAGGTACAGGAG
+
BA@@??AACCCBBB?BB@@ACCC>@@
@PZH4Z:00018:00742
AGCACTGTAGCTGTCACTAGTTACTTGT
+
ABBCBEDCCCECAAACCBD@@@CBC?BB
@PZH4Z:00019:00713
ACGCTCGACATGCCCAGGTACAGGAG
+
BBBEBBBAA==49969A>BBCCC>@A
@PZH4Z:00019:00715
CGTGTCTCTAGGCACAGGATTTTGTGTAG
+
BDCCDDCCBB?@BCBA@=9999/9@@9<=
@PZH4Z:00019:00719
CGTGTCTCTAGGCACAGGATTTTGTGTAG
+
BCBBBCCCBBB@BECDD@DCCC:CCA899
@PZH4Z:00019:00730
AGCACTGTAGCTGTCATTAGTTACTTGT
+
CA?@CDCBABB;==CBB?ECB:9;C?BB
@PZH4Z:00019:00733
ACGAGTGCGTTCCCCATGTCGTAGGTACTC
+
@FBBBCCBBB>BBB7BBB@AACBC@@AAAC
@PZH4Z:00020:00704
CGTGTCTCTAGGCACAGGATTTTGTGTAG
+
BBAABBABBBB@BCCDD@CDCF:DCC@@@
@PZH4Z:00020:00708
ACGAGTGCGTTCCCCATGTCGTAGGTACTC
+
BDCCCCBB@@@:;?9;131>ADBEGL<<<D
@PZH4Z:00020:00718
ACGCTCGACATGCCCAGGTACAGGAG
+
99444>9@@@A>>>99958BAABADC
@PZH4Z:00020:00732
CGTGTCTCTAGGCACAGGATTTTGTGTAG
+
99999A@AABCBCCBBDACDDE9<;9999
@PZH4Z:00020:00737
TACTGAGCTACACACACAAGAAAGATTGGT
+
>>>AAACAAAAAD:::1/,1=?8=9A@B?A
@PZH4Z:00020:00738
CGTGTCTCTAGGCACAGGATTTTGTGTAG
+
CBDCCBBABBA@BBCBB?CCCC:@@?99;
@PZH4Z:00021:00711
ACGAGTGCGTTCCCCATGTCGTAGGTACTC
+
AB??@BBBBA?ABC:D:::BCCBC@B=@<C
@PZH4Z:00021:00714
AGCACTGTAGATGTCACTAGTTACTTGT
+
BBBB@AA@@C@@@@@ECCCCB?CBB9<<
@PZH4Z:00021:00738
ACGAGGTGCGTTCCCCATGTCGTAGGTACTC
+
BB??@@BBB@@@ABB:D?@ABBB=B@AAAAD
@PZH4Z:00022:00710
ACGCTCGACATGCCCAGGTACAGAAG
+
;;;99>@?>@>@@@<AA>>;8---+-
@PZH4Z:00022:00711
ACGCTCGACATGCCCAGGTACAGGAG
+
AAACCBCCDCBBCC>BB@C?BBB=?@
@PZH4Z:00022:00714
TAGTATCAGCCTCGCCATGACGAAGGTATTCC
+
BBCBBCBBCD@BBBB>B=;9?9959<>>@@@=
@PZH4Z:00022:00747
AGCACTGTAGCTGTCACTAGTTACTTGT
+
??CBCBBBBBDC?BABCCCAA@CCB@BB
@PZH4Z:00023:00706
ACGCTCGACATGCCCAGGTACAGAG
+
99489?>AACBA@B<;<59;@1111
@PZH4Z:00023:00733
TACTGAGCTACACACACAGAAAGATTGGT
+
BB@@ABCBBBBBCCA?>?998088848<>
@PZH4Z:00024:00716
ACGCTCGACATGCCCAGGTACAGGAG
+
@@=@>AB=@=?888099=>>@CC<<<
@PZH4Z:00024:00728
CGTGTCTCTAGGCACAGGATTTTGTGTAG
+
BBB@DCBBAAA@BBBCD@DECD9ABB99;
@PZH4Z:00024:00735
CGTGTCTCTAGGCACAGGATTTTGTGTAAG
+
DBBCCDBBBBBABCCBC===:=06;811-1
@PZH4Z:00025:00723
TACTGAGCTACACACACAGAAAGATTGGT
+
B>>ABBDAA>BBBBCBA@:84-8>>;>=>
@PZH4Z:00026:00723
TATTGAGCTACACACACAGAAAGATTGGTG
+
<<=ADCDA@?B?911<11/98869>>??>>
@PZH4Z:00026:00738
TACTGAGCTACACACACAGAAAGATTGGT
+
BB?BBBCAAABBBCCBAA;;808>>;??B
@PZH4Z:00027:00729
AGCACTGTAGCTGTCACTAGTTACTTGT
+
??BBCCCBBCCBBBEBCCCBCAA@@?B@
@PZH4Z:00027:00732
ACGAGTGCGTTCCCCATGTCGTAGGTACTC
+
BB???BBBBC@CDC:B?@@?A@BB@<@=GC
@PZH4Z:00027:00738
ACGCTCGACATGCCCAGGTACAGGAG
+
BA@@@BBCCCCBBB=BC@BBDDC>@@
@PZH4Z:00028:00710
ACGAGTGCGTTCCCCATGTCGTAGGTACTC
+
BBABABBBBB@BCC:C?@@BDB?A??@@B@
@PZH4Z:00028:00718
ACGCTCGCATGCCCAGGTACAGGAG
+
B???BCB>@?;996;B?CCCDC;;<
@PZH4Z:00029:00718
TCTCTATGCGCTCCACATGTCTAAGGT
+
B@AAAAACCCC@?>ACDCDDCBB?B@B
@PZH4Z:00029:00728
ACGCTCGACATGCCCAGGTACAGAAG
+
BABACDBA@==89909><?;<111;1
@PZH4Z:00029:00740
AGCACTGTAGCTGTCACTAGTTACTTGT
+
;;CDFCDBBBCBBBCCBBB==;@@A=AB
@PZH4Z:00030:00710
ACGCTCGACATGCCCAGGTACAGGAG
+
BBBBBBBDCBB9::8:A@BBCBB9;;
@PZH4Z:00030:00713
CGTGTCTCTAGGCACAGGATTTTGTGTAG
+
AAAACCCCABA>?AAAB?DCHH:CB@;99
@PZH4Z:00030:00726
CGTGTCTCTAGGCACAGGATTTTGTGTAGA
+
AAACBCBBCCB?BBCCDABBBB7ABC9999
@PZH4Z:00030:00727
GTCTCTATGCGCTCCACATGTCTAAGGT
+
,/666:CCCCCCBC?B=<<B@@995969
@PZH4Z:00030:00733
ACGAGTGCGTTCCCCATGTCGTAGGTACTC
+
BBA>>AAAA=@AAA9DBB@@?BBB?@@@@A
@PZH4Z:00030:00738
TACTGAGCTACACACACAGAAAGATTGGT
+
BBAABABBBBCB:=<B@@99918><7777
@PZH4Z:00031:00712
CGTGTCTCTAGGCACAGGATTTTGTGTAG
+
@@@@CCCCBABA?@?=C>ACCC:C@@;;<
@PZH4Z:00031:00718
AGCACTGTAGCTGTCACTAGTTACTTGT
+
AFDCFCCCCCCBBBBBBAB@@<B@@;>A
@PZH4Z:00031:00727
ATATCGCGAGGGTATGGAAGACTCTATAG
+
??9;;BACAAA?@AA@8:8<AA?A:7776
@PZH4Z:00031:00730
CGTGTCTCTAGGCACAGGATTTTGTGTAGA
+
BBCBDFBD::;@BC@AC@AA@A6@B@999?
@PZH4Z:00031:00737
CGTGTCTCTAGGCACAGGATTTTGTGTAG
+
AA@@@BBBBAB@BCCEC>AAAA4>@>999
@PZH4Z:00031:00746
CGTGTCTCTAGGCACAGGATTTTGTGTAG
+
BBBBBCBCBBCABB???=AABB7=AA;;;
@PZH4Z:00032:00716
AGCACTGTAGCTGTCACTAGTTACTTGT
+
;<BCCCCCDCECBBBCCCDCDBDCBDCC
@PZH4Z:00034:00701
CGTGTCTCTAGGCACAGGATTTTGTGTAG
+
AAAACEBBABB>?>?AB?BCEC:ECC;;;
@PZH4Z:00034:00705
CGTGTCTCTAGGCACAGGATTTTGTGTAG
+
BBBBCCCCBCD@BDAGB@CCCC:BA=@@@
@PZH4Z:00034:00707
ACGCTCGACATGCCCAGGTACAGGAG
+
BBAAAEBCDBCCCB>BBACBCBB=?@
@PZH4Z:00034:00725
CGTGTCTCTAGGCACAGGATTTTGTGTAGA
+
BBBBBCCB?>@=@@AAE?C@AA7@A@9999
@PZH4Z:00036:00717
ACGAGTGCGTTCCCCATGTCGTAGGTACTC
+
BB@@AAAAAA?BBC:CBBBBAA?A?@@@BB
@PZH4Z:00036:00719
CGTGTCTCTAGGCACAGGATTTTGTGTAGA
+
BAAADDCE;;<ACAAAC@A@@A4@@A9994
@PZH4Z:00036:00744
ACGAGTGCGTTCCCCATGTCGTAGGTACTC
+
BB@@ABBBBB=?==6=A@@@A;:;<?@>AA
@PZH4Z:00037:00714
AGCACTGTAGCTGTCACTAGTTACTTGT
+
99===BCCCCCCDDBBBBCEDABBCBC<
@PZH4Z:00037:00715
CGTGTCTCTAGGCACAGGATTTTGTGTAGA
+
BBDBCCBBB998;BCCDBCCDD:CBB;;<A
@PZH4Z:00037:00718
CGTGTCTCTAGGCACAGGATTTTGTGTAG
+
AAA@CCDCBBA>@BBAB?BCCD:C@@<;<
@PZH4Z:00037:00740
CGTGTCTCTAGGCACAGGATTTTGTGTAGA
+
CCBBFFBB;9;=@@@AA>DABB7B@B;999
@PZH4Z:00037:00744
ACGAGTGCGTTCCCCATGTCGTAGGTACTC
+
CC?=@BCCCC?BAA1;;@@>>983734494
@PZH4Z:00038:00735
CGTGTCTCTAGGCACAGGATTTTGTGTAGA
+
AA@CCDCCCCB?BB;99<9999/9>>99;D
@PZH4Z:00038:00744
CGTGTCTCTAGGCACAGGATTTTGTGTAG
+
<<A<=<BCB@@A?1111,1111+169844
@PZH4Z:00038:00749
TACTGAGCTACACACACAGAAAGATTGGT
+
B?@@BBCBBBBC@A@@@@99918>>;>;<
@PZH4Z:00039:00709
ACGCTCGACATGCCCAGGTACAGGAG
+
BA@ABBCCC=@89809><@@@@@8;;
@PZH4Z:00039:00720
CGTGTCTCTAGGCACAGGATTTTGTGTAGA
+
DDCCCCCCCCC?AABCE<999</9@?99<;
@PZH4Z:00040:00718
AGGCTCAACATGCCCAGGTACAGGAGACTG
+
?@=AACCBCCCDBCCBDABBCBB?A@@?@;
@PZH4Z:00040:00719
ACGCTCGACATGCCCAGGTACAGGAG
+
BAABCGCFCCDDDD>BB@CCCHC;<<
@PZH4Z:00041:00718
TACTGAGCTACACACACAGAAAGATTGGTGC
+
=@<<<CCG<<<BBB999A99917>4,.,...
@PZH4Z:00041:00719
ACGAGTGCGTTCCCCATGTCGTAGGTACTC
+
BCCCCECCA;2999,9>?;;<BAA??@@BA
@PZH4Z:00041:00748
TCTCTATGCGCTCCACATGTCTAAGGT
+
BAABGBBGCDCBC?BBBBCBBCB>A>@
@PZH4Z:00042:00706
CGTGTCTCTAGGCACAGGATTTTGTGTAG
+
B?BBDCCCCBA>=>99?=@@@A4@>@;<<
@PZH4Z:00043:00713
ACGCTCGACATGCCCAGGTACAGGAG
+
A;<<CEDDFCDDDC@BBACCCCC=@A
@PZH4Z:00045:00724
CGTGTCTCTAGGCACAGGATTTTGTGTAGA
+
AAACCFBBA@@;>>@>A@ACDNACAA;<99
@PZH4Z:00045:00733
ACGCTCGACATGCCCAGGTACAGGAG
+
BBABBCCCB@>89909><??>>>599
@PZH4Z:00046:00735
CGTGTCTCTAGGCACAGGATTTTGTGTAGA
+
@?AAEIBCA<<8;@@AB@CCDJ:CAA;<99
@PZH4Z:00047:00710
TACTGAGCTACACACACAGAAAGATTGGTGC
+
DAAABDCCBADCBAA@@>9990888471311
@PZH4Z:00047:00723
AGCACTGTAGCTGTCACTAGTTACTTGTG
+
9;B==GC@@DCGDCCBBBB@@=AAA;>99
@PZH4Z:00047:00743
ACGCTCGACATGCCCAGGTACAGGAG
+
CBBECCBBA>>99909?=AAA@@899
@PZH4Z:00048:00737
AGCACTGTAGCTGTCACTAGTTACTTGT
+
98@=?GDDDBCBBBBBBECCB@CBC@CC
@PZH4Z:00019:00753
AGCACTGTAGCTGTCACTAGTTACTTGT
+
@ACCFCCCCCCBBBCBBBBBB@CBB?BB
@PZH4Z:00020:00752
TACTGAGCTACACACACAGAAAGATTGGT
+
@?BCCBB;<<CDCCCCCCCCB>AAA@C=@
@PZH4Z:00021:00755
AGCACTGTAGCTGTCACTAGTTACTTGTGT
+
4=849::::9949449>;9;>;9995444/
@PZH4Z:00021:00761
AGCACTGTAGCTGTCACTAGTTACTTGTG
+
611///8@BC><<@@@ACDDDBEBB@BAC
@PZH4Z:00022:00751
ACGAGTGCGTTCCCCATGTCGTAGGTACTC
+
BBAACDCBA@>ACF:D?:;:BB@B@AAAAB
@PZH4Z:00022:00756
TACTGAGCTACACACACAGAAAGATTGGTG
+
BBBBCCCBBBCDFDCCCCBCB=ACB=@=@<
@PZH4Z:00023:00754
ACGCTCGACATGCCCAGGTACAGGAG
+
B>AFCABBC;<<CCACC@CCCDC=@@
@PZH4Z:00023:00762
TACTGAGCTACACACACAGAAAGATTGGT
+
A===AAC@?@@BBCCB@A::4-8>>;?=?
@PZH4Z:00023:00767
ACGCTCGACATGCCCAGGTACAGGAG
+
BBAAABBCCBBBBB<BBACBB?>89<
@PZH4Z:00023:00768
ACGAGTGCGTTCCCCATGTCGTAGGTACTC
+
?AA@AC@@@A=@??4>A;<<CCAC@A<==B
@PZH4Z:00024:00751
CGTGTCTCTAGGCACAGGATTTTTTTTTTGTGTAGAGGCA
+
@@A<99A>?9959991<:11111111//"///6///:894
@PZH4Z:00024:00762
CGTGTCTCTAGGCACAGGATTTGTGTAG
+
===9<<@ABBCBHCCFCB<990999994
@PZH4Z:00024:00773
TGATACGTCTCCTTCCTTAGTTACTTCA
+
CCCCBBCA=::24595969AA<ACCCCB
@PZH4Z:00025:00766
ACGCTCGACATGCCCAGGTACAGGAG
+
9=:;<<BCCBBBGE@AA=@@A=>=>@
@PZH4Z:00025:00771
TACTGAGCTACACACACAGAAAGATTGGT
+
BBBBCCC?AADCBBBECCCCC>CCC@CAB
@PZH4Z:00025:00772
TACTGAGCTACACACACAGAAAGATTGGT
+
CBCBCAAA@@ABBBECDCCCC@@@@@C>;
@PZH4Z:00027:00762
TACTGAGCTACACACACAGAAAGATTGGT
+
CCCAAACCCCCCCBB@>>9;<18?A6;9:
@PZH4Z:00027:00779
TACTGAGCTACACACACAGAAAGATTTTGGT
+
??@BBBD@@@BBBCBDBDB?=673333,848
@PZH4Z:00028:00764
ATCAGACACGACACAGCAAGAACACTACGAG
+
B:3444/////88949949::2443444444
@PZH4Z:00028:00775
ACGAGTGCGTTCCCCATGTCGTAGGTACTC
+
99489;494<7<BC9BDCCB@A@B?B@A@B
@PZH4Z:00028:00781
ACGCTCGACATGCCCAAGTACAGGAG
+
BBBBCCDCDCB@B@696:AABBC?BB
@PZH4Z:00029:00789
AGCACTGTAGCTGTCACTAGTTACTT
+
48944:C@AAB;<<@A@>A@B;?995
@PZH4Z:00030:00753
TACTGAGCTACACACACAGAAAGATTGTT
+
A@@@@@CBBBABAAA?>>99908??>AC?
@PZH4Z:00030:00771
TACTGAGCTACACACACAGAAAGATTGGT
+
BB?BBCBBABBBDECCBC;;:6:BB?BAB
@PZH4Z:00030:00772
TACTGAGCTACACACACAGAAAGATTGGT
+
B???BCDBBBBBBBCCCC;;:8;CB?C@B
@PZH4Z:00030:00793
TTCTATGCGCTCCACA
+
@@B=>=HKI:<;@BB9
@PZH4Z:00031:00767
TACTGAGCTACACACACAGAAAGATTGGTG
+
B??ABBDAAABCAEEA@@;;;8;CC@C@D?
@PZH4Z:00031:00786
ACGCTCGACATGCCCAGGTACAGGA
+
9989BBCEDC<<<D@@>=??===;9
@PZH4Z:00031:00792
TCTCTATGCGCTCCACATGTCTAAGG
+
44444494//?11,//8444449242
@PZH4Z:00031:00796
ACGAGTGCGTTCCCCATGTCG
+
==@@ABBBBB@ECC:B;<999
@PZH4Z:00032:00782
CGTGTCTCTAGGCACAGGATTTTGTGTA
+
BBBDCCC?A@C@B:<=HBCBCB7;;9?@
@PZH4Z:00033:00753
AGCACCTGTAGCTGTCACTAGTTACTTGT
+
ABBBC@ECBCAABCDCCCCBBB>BBC?B@
@PZH4Z:00033:00754
ACGAGTGCGTTCCCCATGTCGTAGGTACTC
+
BBBBB@BBCC?AAA6?=A@@@AAA>:;9A@
@PZH4Z:00033:00794
ACGCTCGACATGCCCAGGTACAGGAG
+
BABBCCDEDBB9999:B@BBBBC=A@
@PZH4Z:00033:00796
ACGCTCGACATGCCCAGGTACAGGAG
+
BABBBCCDCBB???<=><><==@=@>
@PZH4Z:00034:00757
AGCACTGTAGCTGTCACTAGTTACTTGT
+
;<CBACDCCBEBBCCCCGDCC@BBCBCB
@PZH4Z:00035:00765
CGTGTCTCTAGGCACAGGATTTTGTGTAGAGGCATC
+
BAABCDDEA?@?@9;;==ABCIABBA;9994896**
@PZH4Z:00035:00788
AGCACTGTAGCTGTCACTAGTTACTTGT
+
<<CCDGBBCCCCBCABBB@@A@DBB=??
@PZH4Z:00036:00783
AGCACTGTAGCTGTCACTAGTTACTTGT
+
??BBCCCBBCCBBCBBCBDCC@DBC@BC
@PZH4Z:00037:00764
AGCACTGTAGCTGTCACTAGTTACTTGT
+
<<FDDECBBBCBBBBDBBC?A=@@A>?@
@PZH4Z:00037:00773
ACGAGTGCGTTCCCCATGTCGTAGGTACTC
+
BBBBBBCBBA;===6=AAB@BBBB??@@A@
@PZH4Z:00037:00792
AGCACTGTAGCTGTCACTAGTTACTTGT
+
@@CCCEBACCCB===AAACAA?CBB>BB
@PZH4Z:00038:00788
AGCACTGTAGCTGTCACTAGTTACTTGT
+
99844:@@@@A>999=>>@BB<?==;=4
@PZH4Z:00038:00796
ACGAGTGCGTTCCCCATGTCGTAGGTACTC
+
BBCBBBAAAA:AAB:D:::BBBBB?A<<<9
@PZH4Z:00039:00772
AGCACTGTAGCTGTCACTAATTACTTGT
+
44444449>>@9<99@@88,/,/6924:
@PZH4Z:00039:00790
CGTGTCTCTAGGCACAGGATTTTGTGTAG
+
CDC@AAB@AACACEDCB=9444-9>=>@A
@PZH4Z:00039:00796
ACGAGTGCGTTCCCCATGTCGTAGGTACT
+
9;ACCACBBBACHD:C<<;@AAAA>A<<9
@PZH4Z:00040:00783
ATCAGACACGGACACAGCAGAACACAC
+
BBBB>>@CCA@@CDCC:;<B@=@@@>>
@PZH4Z:00040:00793
CGTGTCTCTAGGCACAGGATTTTGTGTAG
+
CCBBAEABBAA@BBCCC?;999,4>>@@@
@PZH4Z:00040:00796
TACTGAGCTACACACACAGAAAGATTGGT
+
BBBBBBBBBBBCCCCCBBBBD@DBA?@=;
@PZH4Z:00041:00755
ACGAGTGCGTTCCCCATGTCGTAGGTACTC
+
CCCBBBCCCC=BBB6@@A@@A@?@=?@>>>
@PZH4Z:00041:00781
TACTGAGCTACACACACAGAAAGATTGGT
+
BBBBBBCBBCAAAAACABACC@BBBBC@B
@PZH4Z:00041:00790
TACTGAGCTACACACACAGAAAGATTGGT
+
B???BBC@?@ABACBCBB:997;CC>A?B
@PZH4Z:00041:00791
TACTGAGCTACACACACAGAAAGATTGGT
+
AABCCCE?@@BCCEBBCCCCC<BCC@B>B
@PZH4Z:00042:00752
TACTGAGCTACACACACAGAAAGATTGGTGC
+
A<===GEFCCCBCDCCBC<;;7;AA=@=>77
@PZH4Z:00042:00755
TACTGAGCTACACACACAGAAAGATTGGTGC
+
CABBBECCBE@@ABABA@;;918??;?=?<=
@PZH4Z:00042:00766
ACGAGTGCGTTCCCCATGTCGTAGGTACTC
+
BDBCBCCBCC?AAA6?ABBBBCBB??@@AA
@PZH4Z:00045:00785
ACGAGTGCGTTCCCCATGTCGTAGGTACTC
+
CBB?AACB?B>AAA6@@A@=>98847>>@@
@PZH4Z:00045:00788
TACTGAGCTACACACACAGAAAGATTGGT
+
BCBBBCCDBBBDCCCBA@;88-8884;>A
@PZH4Z:00046:00788
TACTGAGCTACACACACAGAAAGATTGGT
+
BB>AACC?@@CCCECCBC@@@<@CF?B?B
@PZH4Z:00048:00781
AGCACTGTAGCTGTCACTAGTTACTTGT
+
<<BCDGBCCCECBCEBBCCCC>BB@=>>
@PZH4Z:00037:00810
CGTGTCTCTAGGCACAGGATTTTGTGTA
+
<<BDCCCCA?@?@A991,11<<1<1111
@PZH4Z:00037:00812
ATCAGACACGGACACAGGTCAGAACACACGA
+
98844444449996///,/8///,/:444//
@PZH4Z:00039:00819
ACGCTCGACATGCCCA
+
BC?@@C@DABBBCB>C
@PZH4Z:00040:00805
TACTGAGCTACACACACAGAAAA
+
B>>=BAFCBB@??B?>>>8448,
@PZH4Z:00041:00814
TACTGAGCTACACACACAGAAAGATTGGT
+
B@@?CCCCBBAAA??>>@99917331313
@PZH4Z:00043:00816
CGTGTCTCTAGGCACAGGATTTTGTGTAAGA
+
BBB@BCCD@@?>@;=@===>>>0<::11,1/
@PZH4Z:00043:00827
ACGCTCGACATGCCCAG
+
AB9::CCCCCBBBA=BB
@PZH4Z:00044:00822
TACTGAGCTACACACACAGAAAGAT
+
BBBABBBB?@ACCCCCCB:::6:@9
@PZH4Z:00044:00825
TACTGAGCTACACACACAGAAAAGA
+
BBCBDCDBBCCCCBCBB>9844,38
@PZH4Z:00046:00821
CGTGTCTCTAGGCACAGGA
+
BBB@BCCC@??AAAABF?B
@PZH4Z:00054:00035
ACGCTCGACATGCCCAGGTACAGGAG
+
@<<<AAACCCBBCD;<<?A>;<<,1/
@PZH4Z:00060:00047
ACGAGTGCGTTCCCCATGTCGTAGGTACTC
+
<;;;<;A@>>;?>@4@AAABB@@?<;<<BB
@PZH4Z:00062:00049
ACGAGTGCGTTCCCCATGTCGTAGGTACTC
+
;99999;9==@CCC9CCCBCC@??<:;9@@
@PZH4Z:00076:00005
CGTGTCTCTAGGCACAGGATTTTGTG
+
CABCCECBBBB@@<991=1111+111
@PZH4Z:00076:00012
CGTGTCTCTAGGCACAGGATTTTC
+
BBBBBHCBCCG@B>111:1111+,
@PZH4Z:00077:00013
TGATACGTCTCCTTCCTTAG
+
A@@A>>@>999592/,/50,
@PZH4Z:00082:00004
CGTGTCTCTAGGCACAGGATTTTGTGTA
+
BDGCCDDCDDCD<<<1-8----*-***0
@PZH4Z:00084:00004
TACTGAGCTACACACACAGAAAGATTGG
+
=9;99999>@@@999449888677B=>7
@PZH4Z:00085:00010
TACTGAGCTACACACACAGAAAAGA
+
A??AACBBCBBB;:991@1111*.,
@PZH4Z:00085:00021
CGTGTCTCTAGGCACAGGATTTTC
+
BB@BDHEBCBCAA><<<-1111+/
@PZH4Z:00086:00018
AGCACTGTAGCTGTCACTAGTTCT
+
===;;:=?BCB@<<9><<111,,*
@PZH4Z:00088:00019
CGTGTCTCTAGGCACAGGAT
+
A=<9::9444;889//70--
@PZH4Z:00091:00018
TACTGAGCTACACACACAGAAAGAT
+
==@@@=?@@?A@9499/7888+,*(
@PZH4Z:00092:00007
AGCACTCTGTCACTAGTTACTTGTGTGC
+
448944949=@ACBBFDCDCC>@?B77@
@PZH4Z:00092:00023
AGCACTGTAGCTGTCACTAGTTAT
+
==@@@FCBCCCB?@@@A@9<961-
@PZH4Z:00094:00010
TACTGAGCTACACACACAGAAAGATTGGT
+
??;;49444444444444444-33974,.
@PZH4Z:00094:00027
AGCACTGTAGCTGTCACTAGT
+
=99;;:99:@A>;99><1-,,
@PZH4Z:00095:00010
ACCGCTCGACATGCCCCAAGGTACAGG
+
/1,///44;:9::BBA,969673777+
@PZH4Z:00095:00017
CGTGTCTCTAGGCA
+
;999:444444244
@PZH4Z:00095:00030
ATATCGCGAGGGTATGAAGACT
+
B<A<;;@=@@@094881,///.
@PZH4Z:00096:00014
TACTGAGCTACACACACAGAAAGAT
+
849444448:;;---,,2,//+.44
@PZH4Z:00097:00032
ACGCTCGACATGCCCAGGTA
+
ABBBCCBDB?9911,11:-,
@PZH4Z:00098:00006
TACTGAGCTACACAACAA
+
849444444;;2,-+-,*
@PZH4Z:00098:00016
ACGAGTGCGTTCCC
+
49;999@@@ACACC
@PZH4Z:00099:00008
ACGCTCGACATGCCCCAGGTACAGGAG
+
499;99=;;9;1111*//5449=:;=8
@PZH4Z:00099:00014
AGCACTGTAGCTGTCACTAGTTACTTGT
+
=99;=BABABB@@@@@BAAACADA<:11
@PZH4Z:00099:00017
TACTGAGCTACACACACAGAAAGATT
+
449444998=@@---,,2,//+.443
@PZH4Z:00099:00032
CGTGTCTCTAGGCACA
+
;4944449999244//
@PZH4Z:00050:00077
TACTGAGCTACACAACCA
+
B9>;99449;:2*+)*)*
@PZH4Z:00054:00079
CGTGTCTCTAGGCAAGCCAAGGAT
+
111/////9977**)**)*)*000
@PZH4Z:00055:00053
ACGCTCGACATGCCCAGGTACAGGA
+
BBCCCCEECA@999199<@?BBB@B
@PZH4Z:00055:00070
ACGCTCGACATGAGCCCCAAGGTACAGGA
+
B?944449:82,,,,22*,*,226=6856
@PZH4Z:00057:00055
TACTGAGCTACACACACAGAAAGATTGGT
+
B9;;@ABBBC@B;:<<9?@AF>BBC@C@C
@PZH4Z:00057:00069
AGCACTGTAGCTGTCAAGCCTAGTTACTTGT
+
1-8-,,,,,,88;C995995449;::99244
@PZH4Z:00059:00055
AGCACTGTAGCTGTCACTAGTTACTTGT
+
;;@>49:??BDCCC::;ACDDACCC@CC
@PZH4Z:00061:00050
ACGCTCGACATGCCAGGTACAGGAG
+
CCAABBDDDCC;;9;A>BCECA>AA
@PZH4Z:00061:00053
ACGAGTGCGTTCCCCATGTCGTAGGTACTC
+
BBBBBCCCCA>BBB9B;;9BCCBB@C;<<C
@PZH4Z:00061:00056
TACTGAGCTACACACAACAGAAAGATTGGT
+
@111////99:;999954;;;B=>>B;B>>
@PZH4Z:00061:00064
AGCACTGTAGCTGTCACTAGTTACTTGT
+
99?>44:=?BBB@A;9<9=BB@CCC>AA
@PZH4Z:00062:00053
TACTGAGCTACACACACAGAAAGATTGGT
+
C@AFCCCCCA?;=121/><<<188>;>;;
@PZH4Z:00062:00070
ACGAGTGCGTTCCCCATGATCGTAGGTACTC
+
949444489A@CC@6:>1//6669=;89999
@PZH4Z:00062:00077
CGTGTCTCTAGGCAAGCCAGGATTTTGTGTAG
+
99944449;;87**)**)**0088808;;?99
@PZH4Z:00063:00051
ACGCTCGACATGCCAGGTACAGGAG
+
BBBBBBCB@<<11-1>;><CA@=@A
@PZH4Z:00063:00053
AGCACTGTAGCTGTCATAGTTACTT
+
@@BBAACAFEDCCC<=;@DD@B@B?
@PZH4Z:00063:00054
TACTGAGCTACACACAACAGAAAGATTGGT
+
;8//////6;;8,,,,*,222289;;:;:;
@PZH4Z:00063:00058
ACGAGTGCGTTCCCCATGTCGTAGGTACTC
+
BBBABBCCCCACCC9C:;;CCCCCBB<<<C
@PZH4Z:00063:00059
CGTGTCTCTAGGCACAGGATTTTGTGTAG
+
>>=AAAACECCABC<99?9999/999?@A
@PZH4Z:00063:00087
CGTGTCTCTAGGCAAGCCAGGATTTTGTGTAG
+
89944444:;87**)**)**0000808;;===
@PZH4Z:00064:00060
ACGCTCGACATGCCCAGGTACAGGAG
+
@@BA??BDCB>>>>-115:;A@?;A@
@PZH4Z:00066:00068
ACGCTCGACATGCCCCAAGGTACAGGGAG
+
;9;999=;;;8/111*/,/6=>BCCC:<;
@PZH4Z:00067:00061
TACTGAGCTACACACACAGAAAGATTGGT
+
C;;;<9==@A;BC<<<4;==?>@CB?B?A
@PZH4Z:00067:00098
AGCACTGTAGCTGTCAACTAGTTACTTGT
+
:;B9944499::>?-,+,,,287BBB899
@PZH4Z:00069:00076
ACGAGTGCGTTCCCCATGTCGTAGGTACTC
+
?4;;;9==BB@CCC:D<<9BBBCC@C;99?
@PZH4Z:00069:00089
AGCACTGTAGCTGTCAAGCCATAGTTACTTGT
+
1-7-,,,,,088>@11,11-///6659>>9<=
@PZH4Z:00070:00050
TACTAGCTACACACTCAGAAAGATTGGT
+
68-,,,/;;444<1//////+.777;:;
@PZH4Z:00070:00077
AGCACGTAACTGTCACTAGTTACTTGT
+
A@8/1///,/888-,-,,28:BBB?BA
@PZH4Z:00071:00053
TACGAGCTACACACTCAGAAAGATTGGT
+
?>1////;;::4/1//////+.99;><>
@PZH4Z:00071:00062
AGCACTGTAGCTGTCATAGTTACTTGT
+
@@AA<:=@ADD@;;1//68;:BBA?BB
@PZH4Z:00071:00075
AGCACTGTAGCTGTCACTAGTTACTTGT
+
91>1/////788<<-,-,,065=AA>BB
@PZH4Z:00072:00056
AGCACTGTAGCTGTCACTAGTTACTTGT
+
@>>211>>ACB@=;11//86=8@=@;@=
@PZH4Z:00072:00073
CGTGTCTCTAGGCACAGGATTTTGTGTAG
+
BDBCCCCCCCCABC<;9B9999/9B@>AC
@PZH4Z:00073:00067
ACGCTCGACATGCCCAGGTACAGGAG
+
BBB>>ACFD;;4497;@BCCCCC?AA
@PZH4Z:00074:00059
TACTGAGCTACACACACAGAAAGATTGGT
+
>A;;99=C@;>=*+***002289>;<>>>
@PZH4Z:00074:00072
ACGAGTGCGTTCCCCATGTCGTAGGTACTC
+
BBB??BCCCB=@==6@@@@CCCCC@C;<<C
@PZH4Z:00075:00060
TACTGAGCTACACACACAGAAAGATTGGT
+
:;1///7;;;;=*****002289;><>>@
@PZH4Z:00075:00062
ACGAGTGCGTTCCCCATGTCGTAGGTACTC
+
B<:9;CCCC@@BCC9CBCBBCBCC>;<<@@
@PZH4Z:00076:00078
AGCACTGTAGCTGTCACTAGTTACTTGT
+
;;CB?ABBGDDCBBBBAAABB@CBB@BB
@PZH4Z:00078:00070
AGCACTGTAGCTGTCATAGTTACTTGT
+
<<CCBCBCCBDBBBBBBBDC@BBB@BB
@PZH4Z:00079:00073
ACGCTCGACATGC
+
;9>;44446,,**
@PZH4Z:00080:00067
CGTGTCTCTAGGCACGGATTTTGTGTAG
+
?9<=<DCCA@<;--,,20008088@9::
@PZH4Z:00080:00073
TACTGAGCTACACACACAGAAAGATTGGT
+
AABBBBBBB;;2,-,,2206;8;;;:<>?
@PZH4Z:00080:00087
CGTGTCTCTAGGCACAGGATTTTGTGTAG
+
BAABBDCCCCCBBB<99@9999/9@?@AB
@PZH4Z:00081:00051
TACTGAGCTACACACACAGAAAGATTGGT
+
BA=>=-,,,888/::49999907<71313
@PZH4Z:00081:00085
TACTGAGCTACACACACAGAAAGATTGGT
+
B>>9<<BBCCCCAA=<<CDDDABBBCC@B
@PZH4Z:00082:00080
TACTGAGCTACACACACAGAAAG
+
B@A@CCHGC@@8--,,,,,//+3
@PZH4Z:00082:00084
CGTGTCTCTAGGCACAGGATTTTGTGTAG
+
@=9<<A@ACCBBC=<<9D9999/9@?<<<
@PZH4Z:00083:00052
TACTGAGCTACACACACAGAAAGATTGGT
+
A=7<<-,,,788/4444489907<<4313
@PZH4Z:00083:00076
CGTGTCTCTAGGCATGGATTTTGTGTAG
+
AAAA@F@@>;87/,,,2,,,/,,::8=?
@PZH4Z:00085:00097
ACGCTCGACATGCCCAGGTACAGGAG
+
BBCBBCCDA@?999099<@?><<:;A
@PZH4Z:00086:00057
ACGCTCGACATGCCC
+
:;1****,00/4444
@PZH4Z:00086:00060
TACTGAGCTACACACACAGAAAGATTGGT
+
99;1/,,,,888/:44:998403331313
@PZH4Z:00087:00061
ACGAGCGTTCCCCA
+
1-,***,,*///*,
@PZH4Z:00087:00082
AGCACTGTAGCTGTCATAGTTACTTGT
+
;;BCBBBECBAB;;111::@=BBC@BB
@PZH4Z:00087:00088
TACTGAGCTACACACACAGAAAGATTGGT
+
HBA@AAGCCCBCA:;;>@99;8;AA?B@E
@PZH4Z:00087:00099
TACTGAGCTACACACACAGAAAGATTGGT
+
A:99<949;;;@1111/88;;;:BC@C@B
@PZH4Z:00088:00074
CGTGTCTCTAGGCACGGATTTTGTGTAG
+
B?:<<DCCBBB@CCCC?BBAB7ABB;<=
@PZH4Z:00088:00083
TGATACGTCTCCTTCCTTATTACTTCA
+
=884944499:2/,/,/,//566;=?:
@PZH4Z:00088:00090
AGCACTGTAGCTGTCACTAGTTACTTGT
+
?@B;<::=?AD@>A;984:BB@CCC@CC
@PZH4Z:00089:00074
TACTAGCTACACACTCAGAAAGATTGGT
+
6<1///9;;9>@:1//6///+.99:;?A
@PZH4Z:00089:00095
CGTGTCTCTAGGCACAGGATTTTGTGTAG
+
BAABBCEECCCBHCACAC9994-9??>>@
@PZH4Z:00090:00077
ACGCTCGACATGCCCGGTACAGGAG
+
@:<<=BBDFCBBGDBGABBCBA8;;
@PZH4Z:00091:00076
AGCACTGTAGCTGTCACTAGTTACTTGT
+
<>>1////<AECBC:;;<<@@=ABECCG
@PZH4Z:00091:00087
AGCACTGTAGCTGTCATAGTTACTTGT
+
BBBBAABCCCA?88///87:9AAB?CB
@PZH4Z:00092:00078
CGTGTCTCTAGGCACGGATTTTGTGTAG
+
2--,,0089AA@B;99>9999/9@@111
@PZH4Z:00093:00090
ACGAGTGCGTTCCCCATGTCGTAGGTACTC
+
BCBBBACBBA6994-99;;BBBAA>A;=<A
@PZH4Z:00094:00080
CGTGTCTCTAGGCACGGATTTTGTGTAG
+
2--,,,089=>@B==@=ABCB7AAA@A<
@PZH4Z:00095:00081
ACGCTCGACATGCCCGGTACAGGAG
+
91111>BCBCBCCCCFADBBBA7:;
@PZH4Z:00095:00095
ACGCTCGACATGCCAGGTACAGGAG
+
BBBBBBCFCBB@?=@B@CBCBB=@@
@PZH4Z:00096:00070
TACTGAGCTACACACACAGAAAGATTGGT
+
=>:11,,,,888/:449999903771313
@PZH4Z:00096:00079
AGCACTGTAGCTGTCACTAGTTACTTGT
+
800*****028:CBB>122>@:@@B>AB
@PZH4Z:00096:00091
ACGAGTGCGTTCCCCATGTCGTAGGTACTC
+
BBB@@ACCBB?BBA7A4;;?AA@B?A<=<B
@PZH4Z:00097:00077
CGTACTCTAGGCACAGGATTTTTGTGTAG
+
;/-,,,29;;@BD:44:44444+4@@9<=
@PZH4Z:00099:00081
ACGTGCGTTCCCCATGTCGTAGGTACTC
+
;1////;;@CBC7A;111A;<;;0;9A@
@PZH4Z:00099:00083
TACTAGCTACACACACAGAAAGATTGGT
+
661///9:=9CC>111<111,0<><?99
@PZH4Z:00050:00107
TCTCTATGCGCTCCACAGTCTAAGGTACTG
+
/13AAAACCCDCC@BDDCCC@@=?===--,
@PZH4Z:00051:00124
TACTGAGCTACACACACAGAAAGATTGGT
+
BBBBBCCCCCBB::<>>D99918886;@B
@PZH4Z:00052:00117
CGTGTCACAGGATTTTGTGTAGAGGC
+
<=BCCDDCCC@CCBC8@?9,,,,*)*
@PZH4Z:00052:00127
AGCACTGTAGCTGTCACTAGTTACTTGT
+
??BCBBCB9999944949:;;://1,//
@PZH4Z:00052:00131
TACTGAGCTACACAAGCACAGAAAGA
+
@@BBBAC>>991--+,,,,,288543
@PZH4Z:00052:00134
AGCACTGTAGCTGTCACTAGTTACTTGT
+
99CCCEBC@@A?@@BBBCCDCDDDD;><
@PZH4Z:00052:00146
AGCACTGTAGCTGTCACTAGTTACTTGT
+
@ABDGDCE@AA@@@BBBBFDC@CCC?BB
@PZH4Z:00053:00147
TACTGAGCTACACAAGCACAGAAAGATTGGTGCTG
+
@?ACCCA@=89-**)*****0288:DD@B@879>?
@PZH4Z:00054:00128
ACGCTCGACATGAGCCCAGG
+
BBBA@>@9441:;111,//5
@PZH4Z:00055:00136
CGTGTCTCTAGGCACAGGATTTTGTGTAG
+
BABBCDAAABC@A?@AA?AAID:CCD<<<
@PZH4Z:00055:00141
ACGCTCGACATGAGCCCAGGTACAGGA
+
9;<CBBCCB<7,----+-,0,/4==88
@PZH4Z:00057:00140
ACGAGTGCGTTCCCCATGAGCTCGTAGGTACTC
+
@@CCBAA>>>5999/1<1//////7/4244449
@PZH4Z:00057:00149
CGTGTCTCTAGGCACAGGATTTTGTGTAGA
+
BCBCBCBBBB;:4499489?BF:CCC994=
@PZH4Z:00058:00106
TACTGAGCTACACACACAGAAAGATTGT
+
9;99@==A@A@>99944988853..3..
@PZH4Z:00058:00115
TACTGAGCTACACACACAGAAAGATTGGT
+
?@ABBBBCDBBC::<@?@9;;08@?5;;<
@PZH4Z:00058:00118
TACTGAGCTACCACACACAGAA
+
9:;449A444484449976//,
@PZH4Z:00059:00123
CGTGTCTCTAGGCACAGGATTTTGTGTAG
+
@@AACECC@A?>?B?@BD99;;/9BB;<A
@PZH4Z:00060:00149
TACTGAGCTACACACAGAAAGATTGGTGC
+
A>@@BCDCBAAA=9>A9998<AA@D@CCD
@PZH4Z:00061:00115
ACGAGTGCGTTCCCCATGTCGTAGGTACTC
+
BBB===AAABBAAB:D;9;CCCFC>><<<@
@PZH4Z:00061:00146
AGCACTGTAGCTGTCATTAGTTACTTGT
+
<=CDHCDCCCBABB;949=99;=87784
@PZH4Z:00062:00127
TACTGAGCTACACAGCACAGAAAGATTGGTGC
+
9<@@@@AA@>?<----,,22::;9;9131616
@PZH4Z:00062:00131
CGTGTCTCTAGGCACAGGATTTTGTGTA
+
99ABBBB<<99599994:4444,4449:
@PZH4Z:00062:00135
AGCTAGCTGTCACTATTTACTTGT
+
<BCCCDDBBB@@ACCCC>BAA>AA
@PZH4Z:00062:00149
AGCACTGTAGCTGTCAGCTAGTTACTTGT
+
A>99:BBCBC@81---,,,,098944249
@PZH4Z:00064:00111
TACTGAGCTACACACACAGAAAGATTGGT
+
B?BACCCBBBBDCEAA@C@@@>@CC@C?B
@PZH4Z:00065:00132
ACGAGTGCGTTCCCCATGTCGTAGGTACTC
+
BBCCDCCCBB=?=?6C9;<CCB@@<?<;<B
@PZH4Z:00066:00116
TGATACGTCTCCTTCCTTAGTTACTTCA
+
CCCAAABCBB@@C@DBC@B?@=@CC@CD
@PZH4Z:00067:00109
AGCACTGTAGCTGTCACTAGTTACTTGT
+
;;CCDCBCCCCBBBBBCBDBB?ABB=@?
@PZH4Z:00067:00135
ACGAGTGCGTTCCCCATGTCGTAGGTACTC
+
AAA@@@AABB@BCC:D@@FCCCBB?@<<<C
@PZH4Z:00068:00109
AGCACTGTAGCTGTCACTAGTTACTTGT
+
<<BBCABCCCCBBBCBABCBBADEH;<=
@PZH4Z:00068:00114
TAGTGCCTCGCCATGACGAAGGTATTCC
+
B9=<@@=AAA@>BA@;;;;8;=BEBBBA
@PZH4Z:00068:00126
AGCACTGTAGCTGTCACTAGTTACTTGT
+
<<ICBBEAAACBAA<9<@@BA@CDDAHC
@PZH4Z:00069:00106
AGCACTGAGCTGTCACTAGTTACTTGT
+
>>999=DBBCBBBBBBBC:96;@@;@B
@PZH4Z:00069:00116
AGCACTGTAGCTGTCACTAGTTACTTGT
+
99BBCCCDFDDCCDAAACFFFBCCB<==
@PZH4Z:00070:00143
TACTGAGCTACACACACAGAAAGATTGGT
+
A@BADCDBCBBC::=BABAAA@@LJID>B
@PZH4Z:00075:00113
CGTGTCTCTAGGCACAGGATTTTGTGTAG
+
BBCCCCCD<;<@DBCBDECCCC:CCB;;;
@PZH4Z:00076:00111
ACGCTCGACATGCCCAGGTACAGGAG
+
CBBB@@ADDDBCEC@BB?BCCCC;;<
@PZH4Z:00077:00114
CGTGTCTCTAGGCACAGGATTTTGTGTAG
+
BBCBBCCCBBB@BCBCC?AABC9BB@99<
@PZH4Z:00077:00115
ACGAGTGCGTTCCCCATGTCGTAGGTACTC
+
BA??ABBBBB@CDC9A?>>ABB@B@A<@AG
@PZH4Z:00078:00101
TACTGAGCTACACACACAGAAAGATTGGT
+
>9;;;;?A@>><11////88:17777773
@PZH4Z:00078:00143
AGCACTGTAGCTGTCACTAGTTACTTGT
+
AAC<<=ABBHDBBA;;;;;?9<B@@=>C
@PZH4Z:00078:00146
ACGAGTGCGTTCCCCATGTCGTAGGTACTC
+
??BABBBCBB@DCB9AADCBCCCC?>?@@B
@PZH4Z:00079:00103
ACGAGTGCGTTCCCCATGTCGTAGGTACTC
+
CCCBBCCCBB?BDC5<==<BBCBC@C=<=C
@PZH4Z:00079:00138
ACGAGTGCGTTCCCCATGTCGTAGGTACTC
+
AABBBBCBBB@DBB9A9;;CBB@B@A<<>D
@PZH4Z:00080:00127
ACGAGTGCGTTCCCCATGTCGTAGGTACTC
+
BAB?BBCBA>?BCC9G?A@BCB@B@@;<<C
@PZH4Z:00080:00142
ACGAGTGCGTTCCCCATGTCGTAGGTACTC
+
A?BBBBBBBB?DCC9C@@@BICBA?>@AAB
@PZH4Z:00081:00107
ACGCTCGACATGCCCAGGTACAGGAG
+
@;;<<CCCDB@999099247;===@=
@PZH4Z:00081:00124
CGTGTCTCTAGGCACAGGATTTTGTGTAG
+
AAAACCAC<;<>@BBCEFFCDD9AA>999
@PZH4Z:00083:00117
TACTGAGCTACACACACAGAAAGATTGGT
+
B@@?BBCCBBBBBACA;;;8808884;@B
@PZH4Z:00083:00139
ACGAGTGCGTTCCCCATGTCGTAGGTACTC
+
BDBBCCCCBB?CHF9AAAADDFCC@?;<<@
@PZH4Z:00083:00144
ACGCTCGACATGCCCAGGTACAGGAG
+
AABBBCBABCA?@@<@A?AABBB7;<
@PZH4Z:00085:00127
TACTGAGCTACACACACAGAAAGATTGGT
+
C@AACCCCCBBCDBBC?>;88-8884;AC
@PZH4Z:00085:00133
CGTGTCTCTAGGCACAGGATTTTGTGTAG
+
BBBBBCCCBBA?BBBBBACCBB9A>>99;
@PZH4Z:00086:00105
ACGAGTGCGTTCCTCATGTCGTAGGT
+
AA;<<CCCCC?B?@99999>>?@B><
@PZH4Z:00087:00101
TACTGAGCTACACACACAGAAAAGATTGGT
+
448999=@998-,,,,,2,,,,*...,.,.
@PZH4Z:00088:00114
ACGAGTGCGTTCCCCATGTCGTAGGTACTC
+
BAA@BBBBAA?ACC9D:::ABBAC@@<@>C
@PZH4Z:00088:00118
TACTGAGCTACACAAACAGAAAGATTGGTGC
+
?ABBCECBBCBBCCA6@@999-9>>;AC@AA
@PZH4Z:00088:00143
CGTGTCTCTAGGCACAGGATTTTGTGTAG
+
BBBBCCCCAAA@BCCCB@:;9;14;;99;
@PZH4Z:00089:00108
TACTGAGCTACAGAAAGATTGGTGCTGC
+
BABBCBDCAABBBCD;><C@CEDCCCCC
@PZH4Z:00089:00134
ACGCTCGACATGCCCAGGTACAGGAG
+
B@@@?CDDCCCCCA=AB@>BBBD::<
@PZH4Z:00089:00138
ATCAGACACGGACACAGCAGAACACAC
+
BBAABBBBCC>@AECCECCA@=@@::;
@PZH4Z:00089:00142
TACTGAGCTACACACACAGAAAGATTGGT
+
AABABBCBABBBBCC@?@988-8>>;?=>
@PZH4Z:00089:00145
CGTGTCTCTAGGCACAGGATTTTGTGTAG
+
BBBBCCCCAAA@BCCCD@BBCC:B>>99;
@PZH4Z:00089:00149
CGTGTCTCTAGGCACAAGATTTTGTGTAG
+
BBBBBCCDBBBAAB=98@9999-9AC;;<
@PZH4Z:00090:00148
CGTGTCTCTAGGCACAGGATTTTGTGTAG
+
BBCCCCBBABB@A?99?;9999/9991:;
@PZH4Z:00091:00139
TACTGAGCTACACACACAGAAAGATTGGT
+
?@BCCCCB@@;:<DCB>@;9908??;?=?
@PZH4Z:00094:00122
ACGCTCGACATGCCAGGTACAGGAG
+
B;;<<BCBA@>89549;=>@>>5;9
@PZH4Z:00094:00128
ACGAGTGCGTTCCCCATGTCGTAGGTACTC
+
BBAAACCCCC@CCB6?;;;@AA@B?A=<=B
@PZH4Z:00094:00141
TACTGAGCTACACACACAGAAAGATTGGT
+
AABBCCDBBB@AACCC=?;:8-8>>;?>A
@PZH4Z:00096:00131
ACGCTCGACATGCCCAGGTACAGGAG
+
9849;A@?>>>99908948>>>>594
@PZH4Z:00099:00117
ACGCTCGACATGCCCAGGTACAGGAG
+
C;<<ACCDCCC@@@<@C@CACBB9;<
@PZH4Z:00099:00141
ACGAGTGCGTTCCCCATGTCGTAGGTACTC
+
?@@@BCCCBB?CHC7<<<9>>>>?=899<>
@PZH4Z:00050:00163
ACGCTCGACATGCCCAGGTACAGGAG
+
9;@AB@AACA;494-44977768,//
@PZH4Z:00050:00189
CGTGTCTCTAGGCACAGGATTTTGTGTAGA
+
BBBDDCCBBBA@849<188;>>9@>>11//
@PZH4Z:00052:00158
CGTGTCTCTAGGCACAGGATTTTGTGTAG
+
BBBBFEBBCCB@=9;;<?AADKAJDC<<<
@PZH4Z:00052:00198
CGTGTCTCTAGGCACAGGATTTTGTGTAGA
+
AAACCDCC@?9=8499/,//8808//////
@PZH4Z:00053:00159
AGCACTGTAGCTGTCACTAGTTACTTGT
+
@FCCEDCFBBBEBBCBBBCBB>BBC@CB
@PZH4Z:00054:00150
TAGTATCAGCCTCGCCATGAATCGA
+
B@B<<<CFCDA?9;951///,////
@PZH4Z:00054:00157
AGCACTGTAGCTGTCACTAGTTACTTGT
+
@@CCCCCB;<9999>@AABCCIDCC;@=
@PZH4Z:00055:00150
CGTGTCTCTAGGCACAGGATTTTGTGTAG
+
@BBAACBBABC@BDCBC@CCCC9BCC;;;
@PZH4Z:00055:00159
CGTGTCTCTAGGCACAGGATTTTGTGTAG
+
CCCCABAABCC@??;;>>BCEF:DEC<<=
@PZH4Z:00055:00165
AGCACTGTAGCTGTCACTAGTTACTTGT
+
BABBCCBDBBB@AACCCCCCB@CCC?BB
@PZH4Z:00055:00198
AGCACTGTAGCTGTCACTAGTTACTTGT
+
@@CCECCCAAECCCAA@@ACB=AAC@CC
@PZH4Z:00056:00158
TACTGAGCTACACAACACAGAAAGATTGGTGCTG
+
<<<CBAAA>>>;11,///8/4467966690/.4:
@PZH4Z:00057:00163
AGCACTGTAGCTGTCACTAGTTACTTGT
+
BBBBCCDC@AACCDCBBCCCC@CCC@CB
@PZH4Z:00058:00167
CGTGTCTCTAGGCACAGGATTTTGTGTAGA
+
@AAACBA@A@ABBB@AA@CCED:EB@;;<@
@PZH4Z:00059:00170
TACTGAGCTACACACACAGAAAGATTGGT
+
??@BBECBBBBCBECBAA;;:6;AA@C@C
@PZH4Z:00059:00174
TACTGAGCTACACACACAGAAAGATTGGT
+
BBCCBBCBB?>=?AABBCBDD@BCC@CCD
@PZH4Z:00060:00151
AGCACTGTAGCTGTCACTAGTTACTTGT
+
@?BBBCBC@AABBBCBBCBBB@EDB:::
@PZH4Z:00060:00168
TACTGAGCTACACACACAGAAAGATTGGTG
+
AABBCCCCB?==9:994:444-3777;><9
@PZH4Z:00060:00173
CGTGTCTCTAGGCACAGGATTTTGTGTAG
+
CBAAABAA=ABABB@ACBFCHDAICC;;<
@PZH4Z:00061:00150
ACGAGTGCGTTCCCCATGTCGTAGGTACTC
+
AAAAAAAAAA@ACC:C:9:BCCAC?B;<<B
@PZH4Z:00061:00190
CGTGTCTCTAGGCACAGGATTTTGTGTAG
+
BBBBCCBBA@A@BDBDB?BBCC9@@@99;
@PZH4Z:00062:00170
ACGCTCGACATGCCCAGGTACAGGAG
+
BB?@A?AAECCCCC?BB@BAAAA=@@
@PZH4Z:00062:00175
ACGAGTGCGTTCCCCATGTCGTAGGTACTC
+
BBBBBB@BBB@BCC:D:::BCCBB@@;<<C
@PZH4Z:00063:00155
AGCACTGTAGCTGTCACTAGTTACTTGT
+
AACCAAABBBECCCBBCCC@?;===;@@
@PZH4Z:00065:00181
CGTGTCTCTAGGCACAGGATTTTGTGTAG
+
CBBBCCAA???AEAAGB?AACC9BCC899
@PZH4Z:00065:00186
ACGAGTGCGTTCCCCATGTCGTAGGTACTC
+
BBB@@BBBBA@BCC9B@AACCCBC?;<=AB
@PZH4Z:00065:00190
ACGCTCGACATGCCCAGGTACAGGAG
+
C?@@ABCDCCCBBD>AA@BBBAA599
@PZH4Z:00066:00159
CGTGTCTCTAGGCACAGGATTTTGTGTAG
+
>>AACDBBA@A@BCCBC@CCCB:BCB99;
@PZH4Z:00066:00179
AGCACTGTAGCTGTCACTAGTTACTTGT
+
BABBCCDBBBCAAAABBBB@?>ACB?BB
@PZH4Z:00067:00180
CGTGTCTCTAGGCACAGGATTTTGTGTAG
+
CBBBDFCC@?A@CCDCE?BCFF9BBB;99
@PZH4Z:00067:00188
AGCACTGTAGCTGTCACTAGTTACTTGT
+
:;CCCEBCCCDBBCCBDBCCC=A@B@CC
@PZH4Z:00068:00155
ACGCTCGACATGCCCAGGTACAGGAG
+
B@AABBBCCCBBA@=AB@BBBBC::;
@PZH4Z:00068:00156
ACGAGTGCGTTCCCCATGTCGTAGGTACTC
+
AA@@BBCBBB@CCC:C;;9BBB@B@A<=?D
@PZH4Z:00068:00177
TACTGAGCTACACACACAAGAAAGATTGGTG
+
AA?BBCDBBABABABB995999137777776
@PZH4Z:00069:00151
TACTGAGCTACACACACAGAAAGATTGGT
+
BBBBCDBCAAAAAF@@?@99908??>B?A
@PZH4Z:00069:00194
TACTGAGCTACACACACAGAAAGATTGGT
+
??@CCCEEBBBDCECAAA@@@<@CC@C@A
@PZH4Z:00070:00165
AGCACTGTAGCTGTCACTAGTTACTTGT
+
@?CDBGBCBCDBBBBBDCC@?;?@A>BC
@PZH4Z:00070:00170
TAGTATCAGCCTCGCCATGACGAAGGTATTCC
+
;<CBCDGDCCABB??>?A?@B9969@>>><>6
@PZH4Z:00070:00191
ACGCTCGACATGCCCAGGTACAGGAG
+
BBBAABACABBBCA=@A@?ABAA89<
@PZH4Z:00071:00192
CGTGTCTCTAGGCACAGGATTTTGTGTAG
+
BBB@BCDD@@?>@B??@=9999/9@@9;<
@PZH4Z:00072:00169
ACGAGTGCGTTCCCCATGCTCGTAGGTACTC
+
CC??@@@>996999,/;1//78718244449
@PZH4Z:00072:00172
CGTGTCTCTAGGCACAGGATTTTGTGTAG
+
==AACDBCAAA?BCDDDACCBB:CCB99;
@PZH4Z:00072:00192
TACTGAGCTACACACACAGAAAGATTGGT
+
?>>>ABCBBBABBCC@?;99808>>;?=?
@PZH4Z:00072:00195
AGCACTGTAGCTGTCACTAGTTACTTGT
+
<<CCDECCCCDCBA@@@???@;?84244
@PZH4Z:00073:00165
CGTGTCTCTAGGCACAGGATTTTGTGTAG
+
?=AAADBBABB>BCDEC@AAAA9=@@99;
@PZH4Z:00073:00185
CGTGTCTCTAGGCACAGGATTTTGTGTAG
+
AAAAABBB??>@BCDEEC@?==69::8;;
@PZH4Z:00074:00153
ACGAGTGCGTTCCCCATGTCGTAGGTACTC
+
BBBAAACCBCACNH9A<<;;;@@?>B==@D
@PZH4Z:00074:00191
CGTGTCTCTAGGCACAGGATTTTGTGTAG
+
BBAACECD@@@?AA?DC?AACC7BBB;;<
@PZH4Z:00075:00170
TCTCTATGCGCTCCACATGTCTAAGGT
+
BBBBBBCCBCBBB>DACCCBBA@8<:<
@PZH4Z:00075:00173
AGCACTGTAGCTGTCACTAGTTACTTGT
+
;;CCDECECCBBBBBBCCC@?=?@?<BC
@PZH4Z:00075:00175
TACTGAGCTACACACACAGAAAGATTGGT
+
B?@@CBCCBBBABDDCBB@@@<>@@=A?B
@PZH4Z:00075:00189
AGCACTGTAGCTCACTAGTTACTTGT
+
;;DEDDCAAADBCCCCCCB=>@@=>>
@PZH4Z:00075:00199
CGTGTCTCTAGGCACAGGATTTTGTGTAG
+
BAAABDCCBAA@BCCDD>AABB79??899
@PZH4Z:00076:00171
AGCACTGTAGCTGTCACTAGTTACTTGT
+
444499ABCAAACCCDBCDDCACBB?CC
@PZH4Z:00076:00195
CGTGTCTCTAGGCACAGGATTTTGTGTAG
+
BBBBCDCCA@A?BCCEE?AACC:CCC;;<
@PZH4Z:00077:00180
CGTGTCCTAGGCACAGGATTTTGTGTAGA
+
AAAAADBCCC@C;<;<@CCCC:>=<111/
@PZH4Z:00078:00150
CGTGTCTCTAGGCACAGGATTTTGTGTAG
+
B?BBDDCCAAA@BCCDD?B@AB:CBC99;
@PZH4Z:00078:00167
TACTGAGCTACACACACAGAAAGATTGGT
+
??@BBCCBABBBBCCBBA:996:@>>B@B
@PZH4Z:00078:00183
TACTGAGCTACACACACAGAAAGATTGGT
+
A=;<BCBC=<<AAA999>88803>>;>=;
@PZH4Z:00078:00191
CGTGTCTCTAGGCACAGGATTTTGTGTAG
+
@@A@CCBBAAA@BCCCC?AACC9B@@9;;
@PZH4Z:00079:00166
AGCACTGTAGCTGTCACTAGTTACTTGT
+
@@BDAADBBBEBBBBBBAA9429985;A
@PZH4Z:00079:00191
TACTGAGCTACACACACAGAAAGATTGGT
+
BABBBECB?@ABCBBA@@;;;8;A?>BCB
@PZH4Z:00079:00197
CGTGTCTCTAGGCACAGGATTTTGTGTAAGAG
+
B@@@BEFHD@@>@BACGA>>>>9:;8--+---
@PZH4Z:00080:00150
AGCACTGTAGCTGTCACTAGTTACTTGT
+
@@BCAABBBBCBCBCBBBD@?=AAA>AB
@PZH4Z:00080:00155
TACTGAGCTACACACACAGAAAGATTGGT
+
B?B?BBCC?BAABEC?@?99908>>;@@F
@PZH4Z:00080:00164
CGTGTCTCTAGGCACAGGATTTTGTGTAG
+
AAAACDCC@@@@BBCCCECCCC:CCB9:;
@PZH4Z:00081:00155
ACGAGTGCGTTCCCCATGTCGTAGGTACTC
+
BBA@ABCBBB@BCD:C:::EBBCC@C;<<C
@PZH4Z:00081:00182
CGTGTCTCTAGGCACAGGATTTTGTGTAG
+
AAAAACCCAAB?BBCBC?BBCC9AAA;;;
@PZH4Z:00081:00184
AGCACTGTAGCTGTCACTAGTTACTTGT
+
@?BCAABBBBCBCCBCCCC?@=A;;8<G
@PZH4Z:00081:00198
ACGCTCGACATGCCCAGGTACAGGAG
+
B:<;ADCCCBBCED@BB?AA@@@;;<
@PZH4Z:00082:00161
CGTGTCTCTAGGCACAGGATTTTGTGTAG
+
BBB@BEHH@@AAABBGCACCCC9CBB899
@PZH4Z:00082:00186
CGTGTCTCTAGGCACAGGATTTTGTGTAG
+
DDCCDDBBAA@>ABCCI?BBCC:CCB899
@PZH4Z:00084:00154
AGCACTGTAGCTGTCACTAGTTACTTGT
+
??BCAADBBEDCCCCCBEC;96;@=;@A
@PZH4Z:00084:00159
CGTGTCTCTAGGCACAGGATTTTGTGTAG
+
@@@ACEHDB??=>>?BC?BBCCACCD;;<
@PZH4Z:00084:00174
ACGAGTGCGTTCCCCATGTCGTAGGTACTC
+
BAAABBBCCD@CCB9@9;9>@@@A?@<==D
@PZH4Z:00084:00179
ATCAGACACGGACACAGCAGAACACAC
+
B>>?BBBCBB?ABEDBBCC<;8;CA@A
@PZH4Z:00085:00197
TACTGAGCTACACACACAGAAAGATTGGT
+
@?@@CCDB@AABB>C>111>@@>:B@C@C
@PZH4Z:00086:00162
ACGGCTCGACATGCCCAGGTACAGGAG
+
?;;9;BCAGA@?111-11,1018=8=8
@PZH4Z:00087:00175
CGTGTCTCTAGGCACAGGATTTTGTGTAG
+
@@@ACDCC@;;9;AABF?AADD:C@@;;<
@PZH4Z:00087:00184
ACGAGTGCGTTCCCCATGTCTTAGGTACTC
+
BB??BBBB@@@BCC9A?BAAB@>???@@BC
@PZH4Z:00088:00194
ACGAGTGCGTTCCCCATGTCGTAGGTACTC
+
BBB@ABAA@@@BCD9D:;9AB@@@??<<<C
@PZH4Z:00089:00155
CGTGTCTCTAGGCACAGGATTTTGTGTAG
+
ABB@CCDDA@?>BBAAEACCCB:CCB899
@PZH4Z:00089:00170
CGTGTCTCTAGGCACAGGATTTTGTGTAG
+
BBB@CECCCBD@BBBBB=@@==29>A;;<
@PZH4Z:00089:00177
TACTGAGCTACACACACAGAAAGATTGGT
+
B???CBCCAB?@AEBB@A;9908884<?B
@PZH4Z:00090:00155
TGATACGTCTCCTTCCTTAGTTACTTCA
+
<<;AACBCBBE@CBDCEFAAAA=9:<??
@PZH4Z:00090:00179
TACTGAGCTACACACACAGA
+
999999CB@891<11//,,,
@PZH4Z:00091:00152
CGTGTCTCTAGGCACAGGATTTTGTGTAG
+
BBBACFCC@?@@B;;;BACCEC:CCC@@@
@PZH4Z:00091:00153
ACGAGTGCGTTCCCCATGTCGTAGGTACTC
+
BBB?BBCBBC@CCB7A;;;;BBABAB><@D
@PZH4Z:00091:00169
CGTGTCTCTAGGCACAGGATTTTGTGTAG
+
<;<BACBC;99<////6766660889899
@PZH4Z:00091:00188
TGAGCTACACACACAAGAAAGATTGGTGC
+
ABBCCBABD=;1111-1>=6=>C@D@DCC
@PZH4Z:00092:00165
CGTGTCTCTAGGCACAGGATTTTGTGTAAGAGT
+
B?A@CDCCAAA@CBADDB>A;>6;;>--+---,
@PZH4Z:00093:00165
TACTGAGCTACACACACAGAAAGATTGG
+
:C@A>>>;444///////7665777771
@PZH4Z:00093:00168
AGCACTGTAGCTGTCACTAGTTACTTGT
+
@ABCBABCCCCCCCCBBBCA?=ABB=AA
@PZH4Z:00094:00167
ACGAGTGCGTTCCCCATGTCGTAGGTACTC
+
BBBBCCCCBB?BHC6@;99999??<>;99=
@PZH4Z:00094:00174
CGTGTCTCTAGGCACAGGATTTTGTGTAG
+
AAAACCCCABB@CDBCD@BCCC9BAA;;;
@PZH4Z:00094:00175
TACTGAGCTACACACACAGAAAGATTGGT
+
BEBBJCCC<;999999>>99907;><@@;
@PZH4Z:00094:00183
TACTGAGCTACACACACAGAAAGATTGGT
+
@:<<BA@CBB=<<<=<9<@AB=ACD@D@@
@PZH4Z:00095:00152
TGATACGTCTCCTTCCTTAGTTACTTCA
+
BBBBBBBB@@@@CBE@D@@A?ABBBEBC
@PZH4Z:00095:00176
ACGAGTGCGTTCCCCATGTTCGTAGGTACTC
+
CBB?BBCBA@>BAA9BBCB@BCA@A=<;<<C
@PZH4Z:00096:00185
TACTGAGCTACACACACAGAAAGATTGGT
+
B===BBDCBB@AABCAAA:44-8>>;@@C
@PZH4Z:00096:00187
ACGCTCGACATGCCAGTA
+
?94498/////,,*,/.0
@PZH4Z:00096:00188
AGCACTGTAGCTGTCACTAGTTAATTGT
+
<;BA<:<@@>C;<<A@AAC@A=A?A>AB
@PZH4Z:00097:00165
CGTGTCTCTAGGCACAGA
+
=@<49@?;/1/,,*,,,,
@PZH4Z:00097:00175
TACTGAGCTACACACACAGAAAGATTGGT
+
A@A?BBDC@BAAACAA;@;88-8>>;??B
@PZH4Z:00097:00190
CGTGTCTCTAGGCACAGGATTTTGTGTAG
+
BBBBCDCC@?A@C;;;D===@@4@@@9<<
@PZH4Z:00097:00194
CGTGTCTCTAGGCACAGGATTTTGTGTAG
+
A>ABBCBBAAA@=999?;>>>?4@A@A@A
@PZH4Z:00098:00189
ATATCGCGAGGGTATGGAAGACTCTATA
+
BB@B??AAAAD>CDCB?C@BCCBC????
@PZH4Z:00099:00160
CGTGTCTCTAGGCACAGGATTTGTGTAG
+
CBABBFCD<;9>9999959990449668
@PZH4Z:00099:00170
ACGCTCGACATGCCCAGGTACAGGAG
+
D@?ACCCCCCBCCC?BA?BACAB;9<
@PZH4Z:00050:00200
ACGCTCGACATGCCCAGGTACAGGAG
+
B???A??ADCCCCDBBA@CCCBB<<<
@PZH4Z:00050:00216
ACGCTCGACATGCCCAGGTACAGGAGA
+
88999111//8/44-487899442486
@PZH4Z:00050:00229
AGCACTGTAGCTGTCACTAGTTACTTGT
+
@ACDDECCBBGBBBBABBBCCCDCC@CC
@PZH4Z:00051:00203
AGCACTGTAGCTGTCAACTAGTTGACTTG
+
?@>99444@@A@;;11,/,,28,11//76
@PZH4Z:00052:00202
ACGCTCGACATGCCCAGGTACAGGAG
+
A>@@@ABBCC@9;;1;9<AAAAA8;;
@PZH4Z:00052:00217
AGCACTGTAGCTGTCACTAGTTACTTGT
+
@ACCCCBBBBCBBBCCDECCC?GBC@CB
@PZH4Z:00052:00219
ACGAGTGCGTTCCCCATGTCGTAGGTACTC
+
:;<@ACCAA@@BCD:D=@9944897399=9
@PZH4Z:00052:00225
ACGAGTGCGTTCCCATGTCGTAGGTACTC
+
BBBBBBCBBD@CC>BCBBBB@?@>@@@BC
@PZH4Z:00052:00227
TACTGAGCTACACACACAGAAAGATTGGT
+
BBBABBCABBBCAEAA@A99918>>;><7
@PZH4Z:00056:00210
CGTGTCTCTAGGCACAGGATTTTGTGTAG
+
BBBBCB@@B@B@BD@AA>@@@@6@BB;;<
@PZH4Z:00056:00238
CGTGTCTCTAGGCACAGGATTTGTGTAAGC
+
>@AAABBECCC@CBB@E?9991-?=88+-,
@PZH4Z:00057:00205
AGCACTGTAGCTGTCACTAGTTACTTGT
+
@@BCCEBBBBCBBBCBBAB@@=@@@=@D
@PZH4Z:00057:00244
AGCACTGTAGCTGTCACTAGTTACTTGT
+
;;CCCEBCCCDCBBEBBAC996;@@=AB
@PZH4Z:00058:00232
AGCACTGTAGCTGTCACTAGTTACTTGT
+
AFCCCCDBCCCABBBBCCCAAAA@B>BB
@PZH4Z:00059:00231
ACGAGTGCGTTCCCCATGTCGTAGGTACTC
+
BAAABBCCBB>AAA9A?>@CC@@@?:<<AB
@PZH4Z:00060:00236
CGTGTCTCTAGGCACAGGATTTTGTGTAG
+
BBBBCCBBBBCABECCDCABBB7=>C899
@PZH4Z:00062:00200
CGTGTCTCTAGGCACAGGATTTTGTGTAG
+
BBBACBAA@@B@BBCCCBDCDD9BBB999
@PZH4Z:00062:00219
TACTGAGCTACACACACAGAAAGATTGGT
+
@@A@BBFBBBBB@?@??@99918>>;??A
@PZH4Z:00062:00234
TACTGAGCTACACACACAGAAAGATTGGTG
+
BBCCCDFCBB>?1111/////+.7977778
@PZH4Z:00063:00228
AGCACTGTAGCTGTCACTAGTTACTTGT
+
89@@9?=@ADGBBBBBBABAA=A@B@BB
@PZH4Z:00064:00200
AGCACTGTAGCTGTCACTAGTTACTTGT
+
AADCCECBABBCBBBBB>D;;7<@A>AC
@PZH4Z:00064:00249
AGCACTGTAGCTGTCACTAGTTACTTGT
+
@BB;<=CCBBBBBB@AABBDCDHAA>AA
@PZH4Z:00065:00241
AGCACTGTAGCTGTCACTAGTTACTTGT
+
@@BCCC@>AADBBBBABCDBB@BBB@BB
@PZH4Z:00067:00204
ACGCTCGACATGCCCAGGTACAGGAG
+
B???ABBECCBBBB=BC@BBEBB::;
@PZH4Z:00068:00200
ATCAGACACGACACAGCAAGAACACTACGA
+
C;744444444;;:444424:244344444
@PZH4Z:00068:00204
CGTGTCTCTAGGCACAGGATTTTGTGTAG
+
B@A@CCAA?==@BCCAB?BEDC:CCC99;
@PZH4Z:00068:00217
ACGCTCGACATGCCCAGTACA
+
=>89999999>111+//../4
@PZH4Z:00068:00219
TACTGAGCTACACACACAGAAAGATTGGT
+
@@AABBDBBBBBABCBAA::4-8>><?@C
@PZH4Z:00068:00235
ACGCTCGACATGCCCAGGTACAGGAG
+
BAAAAEBDCCBBBB=BBAAACBB89<
@PZH4Z:00068:00248
ACGAGTGCGTTCCCCATGTCGTAGGTACTC
+
BBBAAABBBB@BCE:DBBBBBB??>>?AAC
@PZH4Z:00069:00209
AGCACTGTAGCTGTCACTAGTTACTTGT
+
@@CCCCCBCCCBBBBBAA?CCADAA?BC
@PZH4Z:00069:00231
CGTGTCTCTAGGCACAGGATTTTGTGTAG
+
BBBBBDBB???@BCCDDACCCB9BB@99;
@PZH4Z:00071:00227
AGCACTGTAGCTGTCACTAGTTACTTGT
+
??BCCCCABACBBBBBBCCAB?CDC@CB
@PZH4Z:00072:00211
TACTGAGCTACACACACAGAAAGATTGGT
+
?==?ABFBA@@@@ACCBB:9968><;@?B
@PZH4Z:00072:00234
CGTGTCTCTAGGCACAGGATTTTGTTTAGA
+
AAAAAA@AB<<;<CAA>=1111+1?<,1//
@PZH4Z:00073:00200
ACGAGTGCGTTCCCCATGTCGTAGGT
+
CCBBBCCCCB?BCC8BCCCDCC::7:
@PZH4Z:00074:00212
CGTGTCTCTAGGCACAGGATTTTGTGTAG
+
@@@BCDCC@??@BCCCDACCCC:CBB=>@
@PZH4Z:00074:00223
CGTGTCTCTAGGCACAGGATTTTGTGTAG
+
>>AACDABA@@@BCCCC@CCCC:CCB??@
@PZH4Z:00074:00226
TACTGAGCTACACACACAGAAAGATTGGT
+
114494449999=?9999889-33.,.,.
@PZH4Z:00074:00229
CGTGTCTCTAGGCACAGGATTTTGTGTAG
+
AAAACBAA===@ABFDD@BBBB:CCDAAB
@PZH4Z:00075:00217
TCTCTATGCGCTCCACATGTCATAAGGT
+
9;9:=9?A@AC@@<>?994944492424
@PZH4Z:00076:00207
CGTGTCTCTAGGCACAGGATTTTGTGTAG
+
AACCHEABBAB@CDCCC?BBCC9CCBAAA
@PZH4Z:00077:00205
CGTGTCTCTAGGCACAGGATTTGTGTA
+
;<@AA@@<@11,1==11,111-/6///
@PZH4Z:00078:00247
CGTGTCTCTAGGCACAGGATTTTGTGTAG
+
??BBCDBCDEC@CFDCD@CCBB:DCB99;
@PZH4Z:00079:00201
AGCACTGTAGCTGTCACTAGTTACTTGT
+
??BBCBBABBDBBBBBBBCBB@CCC=??
@PZH4Z:00079:00232
AGCACTGTAGCTGTCACTAGTTACTTGT
+
;;CCADACCCCABBBBDCC@?=?@?<AC
@PZH4Z:00079:00240
AGCACTGTAGCTGTCACTAGTTACTTGT
+
:;AA;9;@AAACCCCFAACCB?CBB;<<
@PZH4Z:00079:00247
AGCACTGTAGCTGTCACTAGTTACTTGT
+
BBBBDEC@AACCCCCBCCC@?=?==;@C
@PZH4Z:00080:00215
CGTGTCTCTAGGCACAGGATTTTGTGTAG
+
@@AACBBBBAB@BBBCC@CBBB:CCB>=>
@PZH4Z:00080:00247
CGTGTCTCTAGGCACAGGATTTTGTGTAG
+
>>AACDBCAAA@BCDCC?B>AA:CCC99;
@PZH4Z:00081:00226
TACTGAGCTACACACACAGAAAGATTGGT
+
B=?=BBBBBB?BBBBAC;884-88848=@
@PZH4Z:00081:00242
TACTGAGTTACACACACAGAAAGATTGGTGC
+
B?AABBBC@BBBCCC>?;433,8>?;?@CBC
@PZH4Z:00082:00215
ACGCTCGACATGCCCAGGTACAGGAG
+
C@AAEECECCCCBB@AA?BBBAA@@A
@PZH4Z:00082:00217
TACTGAGCTACACACACAGAAAGATTGGT
+
A>>>AACAA@BBBCCCB@:996:@@=AGC
@PZH4Z:00083:00211
TACTGAGCTACACACACAGAAAGATTGGT
+
B>@>BCGCABBBCCCCDB;;;88@?<@@@
@PZH4Z:00083:00232
CGTGTCTCTAGGCACAGGATTTTGTGTAG
+
AAAAACCC???@BECCC@CCCC:CBD?>>
@PZH4Z:00084:00218
AGCACTGTAGCTGTCACTAGTTACTTGT
+
<<BBABBDCCCC@<<<BBCBB<A<;89>
@PZH4Z:00085:00219
ATCAGACACGGACACAGCAGAACACAC
+
:8?8=>9444899444866/1,/6...
@PZH4Z:00087:00217
CGTGTCTCTAGGCACAGGATTTTGTGTAG
+
BBCBCDAA>AA@CAAAB?=9==2=A>999
@PZH4Z:00087:00224
AGCACTGTAGCTGTCACTAGTTACTTGT
+
@@@@AAA@DAAACJCBBBD@?>DDC@DC
@PZH4Z:00088:00210
CGTGTCTCTAGGCACAGGATTTTGTGTAG
+
BBBACCBBBBA@BBBDD@BBBB:CCB>>>
@PZH4Z:00088:00237
ACGAGTGCGTTCCCCATGTCGTAGGTACTC
+
BAAABBBBBB@CCD9GAAAABBBB?A<@=C
@PZH4Z:00088:00249
CGTGTCTCTACGACACAGGATTTGATGTAGTA
+
///64440,,,,,,24431333,377914444
@PZH4Z:00089:00216
CGTGTCTCTAGGCACAGGATTTTGTGTAG
+
<<=BBCCD<<<@@@??B@9999/9A@<>>
@PZH4Z:00090:00226
CGTGTCTCTAGGCACAGGATTTTGTGTAG
+
CCB@ACCCBAA?BDCBDABBBB9AAA=>@
@PZH4Z:00091:00211
AGCACTGTAGCTGTCACTAGTTACTTGT
+
<<CB<:>DFCCDGCCBBCCA?=CBB>BB
@PZH4Z:00091:00234
TACTGAGCTACTACACACAGAAAGATTGGT
+
A@AABBB22,-,,227:;9444-4>>;@@D
@PZH4Z:00091:00241
CGTGTCTCTAGGCACAGGATTTTGTGTAG
+
@BBBBCCCBAA?BAAGJADCCC9CCC;;<
@PZH4Z:00091:00243
ACGAGTGCGTTCCCCATGTCGTAGGTACTC
+
BBB@BBBBBBACCC9C@?@BBA@B@@;<<C
@PZH4Z:00092:00216
TACTGAGCTACACACACAGAAAGATTGGT
+
B>>>CBBB?B>>>FDBAA944-8>>;?BD
@PZH4Z:00093:00203
ACGAGTGCGTTCCCCATGTCGTAGGTACTC
+
BBBABBBBCC@DCC9BAB??BBAB?A<=<C
@PZH4Z:00093:00207
TACTGAGCTACACACACAGAAAGATTGGT
+
?BBBBEDB@ABCCAAA;9;>A9?@?>B>@
@PZH4Z:00093:00215
CGTGTCTCTAGGCACAGGATTTTGTGTAAGA
+
AABABCCD@@A>ADFCEC>>>;6888,,+--
@PZH4Z:00094:00200
TACTGAGCTACACACAGAAAGATTGGTGC
+
B@BABCDC@A@?ACBB;;9-9>>=ABCCC
@PZH4Z:00094:00221
TACTGAGCTACACACACAGAAAGATTGGT
+
@@AABEDCAAABCCCBAA::868?<;@@E
@PZH4Z:00094:00239
AGCACTGTAGCTGTCACTAGTTACTTGT
+
BABCBDBA@ACEBBB@AAECC@CCB8;;
@PZH4Z:00095:00207
CGTGTCTCTAGGCACAGGATTTTGTGTAG
+
AAAACCBBAAA@BDDCCACBBB9BBB=>@
@PZH4Z:00095:00241
AGCACTGTAGCTGTCACTAGTTACTTGT
+
;;BCAABBABCBCCCBBBD@?;?@A>AC
@PZH4Z:00095:00244
ACGAGTGCGTTCCCCATGTCGTAGGTACTC
+
BBB@@@BAAA@ACF:C:99>@@>>>A<<<B
@PZH4Z:00096:00205
ACGAGTGCGTTCCCCATGTCGTAGGTACTC
+
BBAAABBBBB@BDC9B:99?@@BC?A<=<C
@PZH4Z:00096:00211
CGTGTCTCTAGGCACAGGATTTTGTGTAG
+
AAAACDBCABB@BCBBC@CDDD9DCC@@A
@PZH4Z:00096:00229
CGTGTCTCTAGGCACAGGATTTTGTGTAG
+
BBBCDFDC<<<@A<9<C@BDCD7CBA>>>
@PZH4Z:00097:00206
CGTGTCTCTAGGCACAGGATTTTGTGTAA
+
@@@ACDCBAAA@BCCC>;>;;?577811-
@PZH4Z:00097:00215
TACTGAGCTACACACACAGAAAGATGGT
+
BBBBBBCCABBBCAA?BA;::6;BCCAB
@PZH4Z:00098:00232
ATCAGACACGGACACAGCAGAACACAC
+
BBDB9:<CBA>BBAA@@@BAB>B@@@B
@PZH4Z:00098:00243
TACTGAGCTACACACACAGAAAGATTGGT
+
=9;;@>?@=@;;;BA<;;;9@:??>5848
@PZH4Z:00099:00215
TACTGAGCTACACACACAGAAAGATTGGT
+
B@??BDCC?@ACCAC@??99808>><@BB
@PZH4Z:00099:00242
ATCAGACACGGACACAGCAGAACACAC
+
B?8<<BBAAA:<<AACECGGC@CBAAB
@PZH4Z:00050:00264
TACTGAGCTACACACACAGAAAGA
+
CFCCCCECCA?;111//////+33
@PZH4Z:00051:00253
ATCAGACACGGACACAGCAGAACACAC
+
CB>??DBBDC@BAABCAAACCABBBBB
@PZH4Z:00052:00291
ACGCTCGACATGCCCAGGTACAGGAG
+
B@@AC@AAHCC;<<:;B?AABBA9;;
@PZH4Z:00053:00285
CGTGTCTCTAGGCACAGGATTTTGTGTAG
+
??BBCCB@AAB@BBDCC?A@==6=:=99;
@PZH4Z:00056:00272
AGCACTGTAGATGTCACTAGTTACTTGTG
+
BCBCEECCCDCAA@=999?995444249:
@PZH4Z:00056:00273
TACTGAGCTACACACACAGAAAGATTGGT
+
??@AA@C@BBBCBECB>>99908>>;??A
@PZH4Z:00056:00276
ACGAGTGCGTTCCCCATGTCGTAGGTACTC
+
??;<<CCCCC@BCB:DABABAA@C>@A@<9
@PZH4Z:00056:00292
CGTGTCTCTAGGCACAGGATTTTGTGTAG
+
BBBBBDABBBB@BCCCCACCEC:BBB99;
@PZH4Z:00057:00251
TACTGAGCTACACACACAGAAAGATTGGT
+
BBBBBBBBBBCFBBBBAA;;;9:@><@?@
@PZH4Z:00057:00256
ACGAGTGCGTTCCCCATGTCGTAGGTACTC
+
CC9<;CCBB@?BBC:EBA<<<@@?=;;;@>
@PZH4Z:00057:00267
AGCACTGTAGCTGTCACTAGTTACTTGT
+
EBCCDCGCAAABBBBBBBEECAHDD@BA
@PZH4Z:00058:00273
TACTGAGCTACACACACAGAAAGATTGGT
+
BBBABBCBBBCCCECCAA;;90;B>;?>;
@PZH4Z:00058:00283
CGTGTCTCTAGGCACAGGATTTTGTGTAG
+
BBB@@CBBBBB@BCCCB?A@=?6=@@==@
@PZH4Z:00059:00292
AGCACTGTAGCTGTCACTAGTTACTTGT
+
<<CECECCBBDBBBBBBCCAA?ABB@BC
@PZH4Z:00060:00256
AGCACTGTAGCTGTCACTAGTTACTTGT
+
:9@==ACC<>=A@@99949:::444;99
@PZH4Z:00060:00281
AGCACTGTAGCTGTCACTAGTTACTTGT
+
<<CCCC@BBBBBBBBBBEDBB@DBB@BC
@PZH4Z:00060:00297
ACGAGTGCGTTCCCCATGTCGTAGGGTACTC
+
BBBBBA@@BB@BBB:CBDBA>99:@<?DBBB
@PZH4Z:00060:00299
ACGAGTGCGTTCCCCATGTCGTAGGTACTC
+
BB===BBBBA@ABC:CABEBAB???@@@BB
@PZH4Z:00061:00271
ACGAGTGCGTTCCCCATGTCGTAGGTACTC
+
BBAAABBBBB@ACC:C@??BCCCC@BAAAD
@PZH4Z:00062:00260
ACGCTCGACATGCCCAGGTACAGGAG
+
BA@ABBBDEBB;<;8;A@BBECC=@A
@PZH4Z:00063:00261
TACTGAGCTACACACACAGAAAGATTGGT
+
BBBBBBB@BBBCDEAA@@99908??<>=@
@PZH4Z:00063:00279
TACTGAGCTACACACACAGAAAGATTGGT
+
BAAABBCBA@@@BCCCCB;996:AA>A?C
@PZH4Z:00064:00273
TACTGAGCTACACACACAGAAAGATTGGT
+
CCCCBDCBBBDCECDCBB@@@<@AA?B@B
@PZH4Z:00064:00284
ACGAGTGCGTTCCCCATGTCGTAGGTACTC
+
BBBBDDCCBC@BCB:DAABBBCBB@BCB@A
@PZH4Z:00065:00252
AGCACTGTAGCTGTCACTAGTTACTTGT
+
<@CGCCGDCCDB?@@@@ABEC@DAAADC
@PZH4Z:00066:00288
TACTGAGCTACACACACAGAAAGATTGGT
+
??BBBBCB@@BB@DCCBB;::08>?>B?B
@PZH4Z:00067:00276
CGTGTCTCTAGGCACAGGATTTTGTGTAG
+
BC:<<CCCCCC?ABCID@;;;9-9?@999
@PZH4Z:00068:00292
ACGCTCGACATGCCCAGGTACAGGAG
+
B@@@BCCECDDBBB=BBABCCCD::<
@PZH4Z:00069:00254
TACTGAGCTACACACACAGAAGATTGGT
+
CC@@<<:@@@BCCC>>><11,..0,713
@PZH4Z:00069:00258
TAGTATCAGCCTCGCCATGACGAAGGTATTCC
+
CBDBB@AA@?<999969>>99995/,///,/,
@PZH4Z:00069:00274
CGTGTCTCTAGGCACAGGATTTTGTGTAG
+
BBBBCCBB@BB@A@CCCBCBCC:B@===>
@PZH4Z:00069:00284
TGATACGTCTCCTTCCTTAGTTACTTCA
+
BBBBBBBBBBC?B?EFD@CBB?BBCBDC
@PZH4Z:00070:00258
ACGCTCGACATGCCCAGGTACAGGAG
+
BAAABBBCCCC;;;9:B@GECCB=@@
@PZH4Z:00071:00270
CGTGTCTCTAGGCACAGGATTTTGTGTAG
+
AA@@@BBBBBB@BCCDC@AA??6?AA=>@
@PZH4Z:00073:00290
TACTGAGCTACACACACAGAAAGATTGGT
+
BBBBBECCBBDCCD@?@A;99088858=>
@PZH4Z:00073:00295
TCTCTATGCGCTCCACATGTCTAAGGT
+
BABBEBCBBCBBB@BCBBEDCCC@B@B
@PZH4Z:00074:00260
TGATACGTCTCCTTCCTTAGTTACTTCA
+
BBBABBBC??@ACADAAB@CC@DCC?BB
@PZH4Z:00074:00273
ACGCTTCGACATGCCCAGGTACAGGAG
+
B@??C@CD=<<CCCD?BB?BBCCC@CB
@PZH4Z:00074:00276
TACTGAGCTACACACACAGAAAGATTGGT
+
CCCCCCCBCBBCBDCCDB;9908886;?B
@PZH4Z:00074:00299
TACTGAGCTACACACACAGAAAGATTGGT
+
??@@AACAAAAAACDB@@:84-8>>=A@C
@PZH4Z:00075:00251
ACGCTCGACATGCCCAGGTACAGGAG
+
C@@ACBBCCCCBCC>@@=@@A<<;<D
@PZH4Z:00075:00269
TACTGAGCTACACACACAGAAAGATTGGT
+
B=??BBBBBBBBBDCDBB;:4-8>>;??@
@PZH4Z:00079:00281
AGCACTGTAGCTGTCACTAGTTACTTGT
+
;;BCBDBDCCCBBBBBCDC@?=AAA>BC
@PZH4Z:00080:00288
ACGCTCGACATGCCCAGGTACAGGAG
+
B9<<=CCCCCCCCC@AA=ABB@A?@C
@PZH4Z:00081:00283
CGTGTCTCTAGGCACAGGATTTTGTGTA
+
44449:44499:44444249;;8;9986
@PZH4Z:00082:00262
AGCACTGTAGCTGTCACTAGTTACTTGT
+
<<CCCECCBBDBBBBBCCDAA@BDB?DC
@PZH4Z:00083:00250
TACTGAGCTACACACACAGAAAGATTGGT
+
ABBBBBBBAABCCCBA@B;88088848=@
@PZH4Z:00083:00272
CGTGTCTCTAGGCACAGGATTTTGTGTAG
+
@@@ACECCBBB?BDCCB?BBBB:BBD>==
@PZH4Z:00083:00283
ACGAGTGCGTTCCCCATGTCGTAGGTACTC
+
CDCBBB;;<CCDCC:DAAABBBBC@CCBBC
@PZH4Z:00084:00255
CGTGTCTCTAGGCACAGGATTTTGTGTAG
+
@@AACDCCBBB?BCCCC@@???6=>>=>@
@PZH4Z:00084:00273
AGCACTGTAGCTGTCACTAGTTACTTGT
+
@@CCDEDCCCEBBBBBCCD@@@ABB?BB
@PZH4Z:00084:00289
ACGAGTGCGTTCCCCATGTCGTAGGTACTC
+
BBBABBB?BB@ACC:D999BBCCB@C@@@C
@PZH4Z:00084:00293
ACGAGTGCGTTCCCCATGTCGTAGGTACTC
+
BB@@@BBBBC@BCE:C?@@ABBBB?@BBCG
@PZH4Z:00085:00268
CGTGTCTCTAGGCACAGGATTTTGTGTAG
+
BB@@CCCCBBB@BCDDC@AABB9ACB>?A
@PZH4Z:00087:00296
ACGCTCGACATGCCCAGGTACAGGAG
+
BBBCBBBCCCCCCC>;;58>@9<:<C
@PZH4Z:00088:00252
AGCACTGTAGCTGTCACTAGTTACTTGT
+
<;CCBDBBCCCBBBBBCCDBB@DDC@DC
@PZH4Z:00088:00253
TACTGAGCTACACACACAGAAAGATTGGT
+
B?A?BBCA@@@AABCB;;444-8>>;>?B
@PZH4Z:00088:00268
CGTGTCTCTAGGCACAGGATTTTGTGTAG
+
AAABCGAB9<;=@GGDEDCCCC:EDBAAA
@PZH4Z:00089:00257
TACTGAGCTACACACACAGAAAGATTGGTGCTTG
+
??BBBBBBBBBBBCCCAA@?=:???=@@EA@C?B
@PZH4Z:00089:00273
CGTGTCTCTACGGTCTACATGGATTTGTGTAG
+
9<<<4998;1/1,///,,///,/88+/////9
@PZH4Z:00090:00257
AGCACTGTAGCTGTCACTAGTTACTTGT
+
;;CCDECCCCCBBBBBBBBBB@CBB=??
@PZH4Z:00090:00274
AGCACTGTAGCTGTCACTAGTTACTTGT
+
<=BCACBCCBCBBBBBDHD@A@ABB@BB
@PZH4Z:00091:00264
TACTGAGCTACACACACAGAAAGATTGGT
+
B@AABECBBCCBBFCCCCAA@=??B@C@@
@PZH4Z:00093:00272
ACGCTCGACATGCCCAGGTACAGGAG
+
B?@ABBCCCCHCCC>BB?ABCBB>BB
@PZH4Z:00094:00278
CGTGTCTCTAGGCACAGGATTTTGTGTAG
+
AAAA?BBCBBB@BDCCDACCCC:CCCBDC
@PZH4Z:00095:00280
TACTGAGCTACACACACAGAAAGATTGGT
+
B??ABBCBAAAAAFCECB9996:<<?C@C
@PZH4Z:00096:00273
TACTGAGCTACACACACAGAAAGATTGGT
+
A===AACBAA@@BFDCAA999-8??>B?B
@PZH4Z:00096:00275
CGTGTCTCTAGGCACAGGATTTTGTGTAG
+
BBCCCB;;<@@=>@CFB?CBHK:EC<99@
@PZH4Z:00097:00259
CGTGTCTCTAGGCACAGGATTTTGTGTAG
+
BBB@@DBBCDE@BCDDFBCFCD:DCB>>?
@PZH4Z:00097:00271
AGCACTGTAGCTGTCATAGTTACTTGT
+
>>;;9BCCGCDBBBAAB>=@BCCB9<;
@PZH4Z:00097:00289
TACTGAGCTACACACACAGAAAGATTGGT
+
@?@BAAC@?@@@@BBDCC@??<?>;>B@C
@PZH4Z:00098:00260
CGTGTCTCTAGGCACAGGATTTTGTGTAG
+
BBBBCCBBAAA@BBCCDACECC:CCC>>@
@PZH4Z:00098:00266
ACGAGTGCGTTCCCCCATGTCGTAGGTACTC
+
BBBBBBBB@A@AACD3C:99?BBBC@C<=>C
@PZH4Z:00098:00287
TACTGAGCTACACACACAGAAAGATTGGT
+
BBBBCBBBAA>>>BDCA>944-8>>>B@C
@PZH4Z:00099:00267
CGTGTCTCTAGGCACAGGATTTTGTGTAG
+
@@@ACDBBBBB@BBCDDBA@@@7?BA==>
@PZH4Z:00099:00296
CGTGTCTCTAGGCACAGGATTTTGTGTAG
+
BBBBBCCCBBB@BDBD@=====6=B?>AA
@PZH4Z:00051:00302
CGTGTCTCTAGGCACAGGATTTTGTGTAG
+
BBBCCEC@@@B@BBACCBCCCC9ABB;;<
@PZH4Z:00051:00305
ACGCTCGACATGCCCAGGTACAGGAG
+
B@@ACAABCCB@A@:<;>CBABB9;9
@PZH4Z:00051:00328
TACTGAGCTACACACACAGAAAGATTGGT
+
BBBBBCBCBBBBBCCBCBCCB=B?B@B@B
@PZH4Z:00051:00337
CGTGTCTCTAGGCACAGGATTTTGTGTAGAGG
+
BBBA@CBB@@@@BBCCCACCDC:DEB===//,
@PZH4Z:00052:00329
TGATACGTCTCCTTCCTTAGTTACTTCA
+
CCCBBBBCBBBEA@BBD@BBB::<C@CB
@PZH4Z:00053:00314
TACTGAGCTACACACACAGAAAGATTGGT
+
>>>ABBCA=?BCCEBBAA;;808>><??A
@PZH4Z:00053:00322
ACGAGTGCGTTCCCCATGTCGTAGGTACTC
+
BBAABBBBBB@CCC:D@A@BBBBC@>?@BC
@PZH4Z:00054:00329
CGTGTCTCTAGGCACAGGATTTTGTGTAGA
+
BBBBCDCBAAA@BBBCDACCDD:ECC;;;A
@PZH4Z:00054:00338
AGCACTGTAGCTGTCACTAGTTACTTGT
+
;;CDCCCCBCCCBBBBBCD@@>AA?<@C
@PZH4Z:00055:00327
ACGAGTGCGTTCCCCATGTCGTAGGTACTC
+
BB??@AA@@@@ABC:C::9BBBAB@@AABC
@PZH4Z:00055:00335
TACTGAGCTACACACACAGAAAGATTGGT
+
A?BBBBDCBBBBCCDCBBA@@<?@@=@?B
@PZH4Z:00056:00307
ACGCTCGACATGCCCAGGTACAGGAG
+
C???BBBECCB?AA>AC@B9<11,11
@PZH4Z:00056:00343
AGCACTGTAGCTGTCACTAGTTACTTGT
+
;;ECCEBBBBBBBBBBDBC@?=AAA?AD
@PZH4Z:00056:00344
TACTGAGCTACACACACAGAAAGATTGGT
+
BBBBCABABBCCCDCCCCA@@<?@??B@C
@PZH4Z:00056:00349
ACGCTCGACATGCCCAGGTACAGGAG
+
B?@AACCCDCCCCC?CC@BCDCC9;;
@PZH4Z:00059:00317
AGCACTGTAGCTGTCACTAGTTACTTGT
+
@@BCDCBBBBCBBBBBBBCBB?ABC@CC
@PZH4Z:00060:00334
ACGAGTGCGTTCCCCATGTCGTAGGTACTC
+
CB@@AABBBB@BCC:C:99BCB@A?BAAAD
@PZH4Z:00061:00330
AGCACTGTAGCTGTCACTAGTTACTTGT
+
<<CCAABDCCCBBBBBBCCBE@CDB@DC
@PZH4Z:00061:00347
AGCACTGTAGCTGTCACTAGTTACTTGT
+
??CCBABBBCBBBBBBCCC@D>ABB?BB
@PZH4Z:00062:00305
ACGCTCGACGATGCCCAGGTACAGGAG
+
?9<;>>B@9444844-44247944244
@PZH4Z:00062:00324
CGTGTCTCTAGGCACAGGATTTTGTGTAG
+
BBBBCCCBBBB@BCB=A?@A@A4@>>999
@PZH4Z:00063:00304
TACTGAGCTACACACACAGAAAGATTGGT
+
B???BBDBBBBBCCBA@B;;808>>;?=@
@PZH4Z:00063:00314
ACGCTCGACATGCCCAGGTACAGGAAG
+
BB:::BBBCDDBBB>BB<<;7--+-+-
@PZH4Z:00064:00316
AGCACTGTAGCTGTCACTAGTTACTTGT
+
;;CCCC@@CCBA@B@BBBBCC@CBB@DC
@PZH4Z:00064:00340
TCTCTATGCGCTCCCACATGTCTAAGGTAC
+
94444499;?9899-4999A@@@=6424::
@PZH4Z:00064:00348
AGCACTGTAGCTGTCACTAGTTACTTGT
+
ABCCCCCCCCDBBBBBDBCBA::;B?BB
@PZH4Z:00064:00349
TACTGAGCTACACACACAGAAAGATTGGT
+
BBCCCCDBBBAAAFA@@CAA@<@BC>ABC
@PZH4Z:00065:00328
ACGCTCGACATGCCCAGGTACAGGAG
+
B???ECDCCCB???=@AABBCDD::<
@PZH4Z:00065:00344
ACGCTCGACATGCCCAGGTACAGGAG
+
BB:9;CC><=CBAA>BB>A@B@A=@C
@PZH4Z:00065:00345
CGTGTCTCTAGGCACAGGATTTTGTGTAG
+
BBBBBDBBCBB?BABDEBBCCB9BB@999
@PZH4Z:00066:00307
ACGCTCGACATGCCCAGGTACAGGAG
+
CAABBBBDCBB>@@>@B@BBCCB@@A
@PZH4Z:00066:00319
AGCACTGTAGCTGTCACTAGATTACTT
+
@BBAAACGBCA@@9481///,,22,,*
@PZH4Z:00067:00330
CGTGTCTCTAGGCACAGGATTTTGTGTAG
+
BBBACDBBBAB@BCBBB@CCBB:CCB999
@PZH4Z:00068:00328
ACGCTCGACATGCCCAGGTACAGGAG
+
C@@?BBCCCCCCCB@BB@BCCBB>?A
@PZH4Z:00069:00319
TGATACGTCTCCTTCCTTAGTTACTTCA
+
BBBCBB@??AA8:9;BC@CCC?@@=;>>
@PZH4Z:00069:00324
CGTGTCTCTAGGCACAGGATTTTGTGTAG
+
CCBBDCCB???ACDDDDACCCC9A==899
@PZH4Z:00070:00330
TACTGAGCTACACACACAGAAAGATTGGT
+
BBCCBCDBBBBDDCCCCCBB@<@;9:@<:
@PZH4Z:00070:00343
ACGCTCGACATGCCCAGGTACAGGAG
+
B??>ECBCBCCDCC?BB@CBCCB>@A
@PZH4Z:00070:00346
TACTGAGCTACACACACAGAAAGATTGGT
+
??@BBCCBA??ACCCAB@>>>:?@>:<=?
@PZH4Z:00070:00347
ACGCTCGACATGCCCAGGTACAGGAG
+
BBBBDCBDBBCCCC@BB?BACBC@AA
@PZH4Z:00071:00304
AGCACTGTAGCTGTCACTAGTTACTTGT
+
<<HCGEBBBBCBBBBBCECBC@EBB=A@
@PZH4Z:00071:00311
ACGAGTGCGTTCCCCATGTCGTAGGTACTC
+
BBBBBBBBA@@ACB9D?@@BCDBB@BAA@C
@PZH4Z:00071:00314
ACGCTCGACATGCCCAGGTACAGGAG
+
D?@@ABBBDCCBBB=@@=@BCAC;;<
@PZH4Z:00071:00320
ACGAGTGCGTTCCCCATGTCGTAGGTACTC
+
BB@>>ACBBD@DBB9B???BCBBA@AA@AC
@PZH4Z:00071:00325
TACTGAGCTACACACACAAGAAAGATTGGT
+
BAABBBCBA>>>C::8//,1:;80.39977
@PZH4Z:00071:00328
AGCACTGTAGCTGTCACTAGTTACTTGT
+
<<CEDBBBBBCBBB@BBBCBB@CBB@BB
@PZH4Z:00072:00305
TACTGAGCTACACACACAGAAAGATTGGT
+
B>>>BECBBBCD@AAAAB;9908?>;?=>
@PZH4Z:00072:00330
ACGCTCGACATGCCCAGGTACAGGAG
+
B?@?BBBCCBDBBB>BB@BBBBB::;
@PZH4Z:00072:00336
ACGCTCGACATGCCCAGGTACAGGAG
+
BABBBCBCCCC@@?<@B?A>CCC;9<
@PZH4Z:00072:00349
TACTGAGCTACACACACAGAAAGATTGGT
+
BBBBCCBBAAACDGDCCCA@@<@BB?BAD
@PZH4Z:00074:00319
ACGGTGCGTTCCCCATGTCGTAGGTACTC
+
BAA?ABBB@@ACC9B;99BBC???@:<<B
@PZH4Z:00074:00331
AGCACTGTAGCTGTCACTAGTTACTTGT
+
??BCCECAAACBBDBBBBBBB=C@@=@;
@PZH4Z:00074:00349
TACTGAGCTACACACACAGAAAGATTGGT
+
>>>ABBCB??ABBDCAAA;84-8>>>BBC
@PZH4Z:00075:00320
AGCACTGTAGCTGTCACTAGTTACTTGT
+
@ABCBBBCCBDBB@@BBCC@?==>=;@C
@PZH4Z:00075:00323
TACTGAGCTACACACACAGAAAGATTGGT
+
B???CCDCCBBCDCCBCBBA@=AAA?A@C
@PZH4Z:00075:00329
CGTGTCTCTAGGCACAGGATTTTGTGTAG
+
AA@@CCCCBBB@BCCCCBBCCC:HCB99;
@PZH4Z:00075:00345
ACGAGTGCGTTCCCCATGTCGTAGGTACTC
+
B>>>AAAAA=@ABC9E@@@ABBAC@B<=<B
@PZH4Z:00076:00322
CGTGTCTCTAGGCACAGGATTTGTGTAG
+
;<A??AA@@?>>A999A=9991444444
@PZH4Z:00077:00326
TACTGAGCTACACACACAGAAAGATTGGT
+
@>A>BBCBBBBBBCDCBA;94-8><<A?C
@PZH4Z:00077:00348
CGTGTCTCTAGGCACAGGATTTTGTGTAG
+
B@B@BECCA@A@BBBCD?BBGCAFCB99;
@PZH4Z:00079:00331
AGCACTGTAGTTGTCACTAGTTACTTGT
+
AAABACDAAAA?CBCFECCBB@BDCADC
@PZH4Z:00080:00322
TACTGAGCTACACACACAAGAAAGATTGGT
+
BBB@BCFBBBBBCBB?94244807331313
@PZH4Z:00081:00314
AGCACTGTAGCTTTCACTAGTTACTTGT
+
BBBBDCC@@AAAB=BCFCDDB@B>>;?B
@PZH4Z:00081:00328
ATATCGCGAGGGTATGGAAGACTCTATAG
+
B??BB@AAA@@<@ABBBB?BCC??::777
@PZH4Z:00082:00316
CGTGTCTCTAGGCACAGGATTTTGTGTAG
+
BCC@@EAHAAAACDBBC@CCCCACCC;;;
@PZH4Z:00083:00303
AGCACTGTAGCTGTCACTAGTTACTTGT
+
=4449:;;CHDDCCBCBBBCCCHBD?BC
@PZH4Z:00084:00333
ACGAGTGCGTTCCCCATGTCGTAGGTACTC
+
CBBBBCCCAC@BBC8CBBBAAABB?ABBBB
@PZH4Z:00085:00317
ACGAGTGCGTTCCCCATGTCGTAGGTACTC
+
BBA??BBBAA@ACC:C:::BCCBB@A;>>C
@PZH4Z:00085:00327
TACTGAGCTACACACACAGAAAGATTGGT
+
CABBCCDCCBCDAABCDA;;;8;BB?B@C
@PZH4Z:00085:00341
ACGAGTGCGTTCCCCATGTC
+
@ACCBB;>445111*11///
@PZH4Z:00086:00310
CGTGTCTCTAGGCACAGGATTTTGTGTAG
+
BB@@CCCBAAA@BBBDC@CBBB:CCB999
@PZH4Z:00086:00331
AGCACTGTAGCTGTCACTAGTTACTTGT
+
===@A<><ACDC;<<BBCBBB@GBC?BB
@PZH4Z:00087:00317
AGCACTGTAGCTGTCACTAGTTACTTGTG
+
BDBBACEDCCCBBBABBDCBA?A>=<>AC
@PZH4Z:00087:00319
ATCAGACACTCGGACACAGCAGAACACACAG
+
98>99888444;699?99;9484248;83..
@PZH4Z:00088:00341
TAGTATCAGCCTCGCCATGACGAAGGTATTCC
+
;<A@@>CA@@=@@997<@A@ACC=9;=9429?
@PZH4Z:00088:00344
CGTGTCTCTAGGCACAGGATTTTGTGTAG
+
BB==CCBBBAA@BBBCDBCBCB9BA=9==
@PZH4Z:00089:00304
CGTGTCTCTAGGCACAGGATTTTGTGTAG
+
CBCCCCCCCAA>ACCBBA<999/9>>999
@PZH4Z:00089:00316
ACGAGTGCGTTCCCCATGTCGTAGGTACTC
+
AABBBBBBBB@CCE:C???ABB=>?B;<<B
@PZH4Z:00089:00342
ACGAGTGCGTTCCCCATGTCGTAGGTACTC
+
BABBBC@@AC>BAB9B;;;BB998;8999>
@PZH4Z:00090:00309
CGTGTCTCTAGGCACAGGATTTTGTGTAG
+
AAAACDCCBCC?BD?A;A9444,9@>>>@
@PZH4Z:00090:00320
AGCACTGTAGCTGTCACTAGTTACTTGT
+
BCBC<=:AAADCCFCCCCCAA=@B@=@@
@PZH4Z:00090:00325
CGTGTCTCTAGGCACAGGATTTTGTGTAG
+
BCABAECCCBC@CCCCCC@>==4998>>>
@PZH4Z:00090:00337
TACTGAGCTACACACACAGAAAGATTGGT
+
BBBBBBCBBBBBBCCCBB9996:CB@C@B
@PZH4Z:00090:00338
ACGCTCGACATGCCCAGGTACAGGAG
+
B@@@CCCCCCCCCC@@?=?<B===>@
@PZH4Z:00091:00304
ACGAGTGCGTTCCCCATGTCGTAGGTACTC
+
BCBCBBCBCDBCDC:CCCB9;;??<?;<<C
@PZH4Z:00091:00315
AGCACTGTAGCTGTCACTAGTTACTTGT
+
@@BBBBCBBBCBBCCBBBCBB@CBB>??
@PZH4Z:00091:00331
ACGAGTGCGTTCCCCATGTCGTAGGTACTC
+
BBB@AABB@A@ACC:C:::CBBBB@B;<<C
@PZH4Z:00092:00340
TACTGAGCTACACACACAGAAAGATTGGT
+
B@AACCBB?BAABDDCB@984-8>><@@C
@PZH4Z:00093:00333
AGCACTGTAGCTGTCACTAGTTACTTGT
+
BACBA?AAAACCCECCDCCBA?ABB?AB
@PZH4Z:00093:00346
ACGAGTGGCGTTCCCCATGTCGTAGGTACTC
+
BBBBBBB@@@A@ABC:C???ABBBB@@;<<D
@PZH4Z:00094:00309
CGTGTCTCTAGGCACAGGATTTTGTGTAG
+
<<<BAB<=<=<@ECILEA<<<9/9B9999
@PZH4Z:00094:00344
ACGCTCGACATGCCCAGGTACAGGAG
+
AABACCBEBCDCBC?BB@CBCBC>@A
@PZH4Z:00094:00345
AGCACTGTAGCTGTCACTAGTTACTTGT
+
??BBCC@@BBDBBB@BBBDBD@CBB?BC
@PZH4Z:00094:00348
CGTGTCTCTAGGCACAGGATTTTGTGTAAG
+
AA@@CDBCAAA@BBCDCACCCB:BAA9979
@PZH4Z:00095:00329
TACTGAGCTACACACACAGAAAGATTGGT
+
BCCDCCDCCDDCBAAA@@?>>0788;>58
@PZH4Z:00095:00336
CGTGTCTCTAGGCACAGGATTTTGTGTAG
+
ACGDFDCDA@@=@<<<EC99<</9@@99<
@PZH4Z:00096:00303
AGCACTGTAGCTGTCACTAGTTCTTGT
+
@?BBCCCABACBCCCBBBCAC@BB:::
@PZH4Z:00096:00309
TACTGAGCTACACACACAGAAAGATTGGT
+
A===BBDBAABBBCCBA@:44-8>>>B@C
@PZH4Z:00096:00314
CGTGTCTCTAGGCACAGGATTTGTGTAG
+
@@CCAAADCBB@CEB99699909@9111
@PZH4Z:00096:00328
AGCACTGTAGCTGTCACTAGTTACTTGT
+
@@BBAAECCCCCBBBBCCC@@=???=?A
@PZH4Z:00096:00331
ACGCTCGACATGCCCAGGTACAGGAG
+
CAABECAAAA>6;=611,/7648598
@PZH4Z:00097:00333
TACTGAGCTACACACACAGAAAGATTGGT
+
BAAABBCBBBBBBBCBCB>=><@>>@E@@
@PZH4Z:00097:00347
ACGAGTGCGTTCCCCATGTCGTAGGTACTC
+
??BBBBBBBB@CCD:C:;9ABBA@?@<=<C
@PZH4Z:00098:00306
AGCACTGTAGCTGTCACTAGTTACTTGT
+
@@;<;CDCBBBBBBAA@>A@A=ABB=@A
@PZH4Z:00098:00309
ACGAGTGCGTTCCCCATGTCGTAGGTACTC
+
BBB@@@@BBB@ABC9D:;9>BB@A>B<<9>
@PZH4Z:00098:00330
ACGCTCGACATGCCCAGGTACAGGAG
+
B@@@BBBCBCCCCE?;:;:@A@@>>B
@PZH4Z:00098:00346
AGCACTGTAGCTGTCACTAGTTACTTGT
+
;;CCCACCCCCBBB@BBBD@@>ABB?BA
@PZH4Z:00099:00300
ACGAGTGCGTTCCCCATGTCGTAGGTACTC
+
BBA?=@@@BA@BCE:C??@BBCCC@B<<<C
@PZH4Z:00050:00383
TACTGAGCTACACACACAGAAAGATTGGT
+
??BCCBBBBECBCC@@>?99918A?;?<?
@PZH4Z:00050:00388
ACGCTCGACATGCCCAGGTACAGGAGA
+
B?@@BCBCCCCABB?BBABACBB>@@?
@PZH4Z:00050:00389
AGCACTGTAGCTGTCACTAGTTACTTGT
+
BBBBAADCCCCABBCBCBCCC>AACDCC
@PZH4Z:00050:00398
ATATCGCGAGGGTATGGAAGACTCTATAGAGG
+
??BBAA=@:::8:>>B?C@CCCBC;60:000,
@PZH4Z:00051:00354
ACGAGTGCGTTCCCCATGTCGTAGGTACTC
+
BB???BEBBB@BCC:D?@@BCB?A?:;;B@
@PZH4Z:00051:00359
ACGAGTGCGTTCCCCATGTCGTAGGTACTC
+
BBBBBCCBB@?BCC:CAB;9<BAA>;<<AC
@PZH4Z:00051:00369
AGTCACTAGTTACTTGTGTGC
+
BBBBDCBCAA?BCC@CBBCB@
@PZH4Z:00052:00353
ATCAGACACGACACAGCAAGAACACTACA
+
B;99=9111//78:444/,//566.////
@PZH4Z:00052:00354
ACGAGTGCGTTCCCCATGTCGTAGGTACTC
+
BCBBGCECBB?BBB7BAA<<<AAA=;<99@
@PZH4Z:00052:00359
CGTGTCTCTAGGCACAGGATTTTGTGTAGA
+
?@ABCDBBAAB@BB@ABBCCCE9BA@9999
@PZH4Z:00052:00383
TACTGAGCTACACACACAGAAAGATTGGT
+
BBEBCCDCBBCDACA@@C@@@<???=@@C
@PZH4Z:00052:00393
ACGAGTGCGTTCCCCATGTCGTAGGTACTC
+
@A@@@CCBCD@FBB9C::;CCCAB=:;<<B
@PZH4Z:00053:00365
TACTGAGCTACACACACAGAAAGATTGGT
+
BBB@ABCABB?BCCB?@A99908>>;>=@
@PZH4Z:00053:00378
TACTGAGCTACACACACAGAAAGATTGGT
+
??@AAACA@@BBCCB?;;;A><?BB?D@C
@PZH4Z:00056:00361
TACTGAGCTACACACACAGAAAGATTGGT
+
BABABABBBBBBCCCBBDDBB>BBB@B@C
@PZH4Z:00056:00373
TACTGAGCTACACACACAGAAAGATTGGT
+
BBBBBBCBBAABBCDBAC;;;78>>;?>@
@PZH4Z:00056:00388
ACGCTCGACATGCCCAGGTACAGGAG
+
B;<<ABBCDCCCCC@BB?B>BAB9;;
@PZH4Z:00057:00351
ACGCTCGACATGCCCAGGTACAGGAG
+
BBBBBCCFDCBBBCCCC@CCCDC>AA
@PZH4Z:00057:00356
ACGAGTGCGTTCCCCATGTCGTAGGTACTC
+
BB@@@AAAA;@ABB9C???BCBBB@>@A@H
@PZH4Z:00058:00364
ATCAGACACGGACACAGCAGAACACAC
+
BBBBBBBBB@?BBDCCCBB@><@A@7>
@PZH4Z:00058:00372
ACGAGTGCGTTCCCCATGTCGTAGGTACTC
+
BBB?BBBBBB?CCC9B:;;CCCBC=@AAAC
@PZH4Z:00058:00373
CGTGTCTCTAGGCACAGGATTTTGTGTAGA
+
@@@@@DBA@@B@BCFCCACCEC:CCB99;@
@PZH4Z:00059:00357
TACTGAGCTACACACACAGAAAGATTGGT
+
B?B@AACABBBBECB?@?99808??<@?B
@PZH4Z:00059:00365
ACGCTCGACATGCCCAGGTACAGGAG
+
B?@@ACCFCCCCCDABB@CCBB@7;;
@PZH4Z:00059:00375
AGCACTGTAGCTGTCACTAGTTACTTGT
+
<<CCCCCCBBCBBBBCCCCAA>ACC@CC
@PZH4Z:00060:00354
CGTGTCTCTAGGCACAGGATTTTGTGTAGA
+
BBABBDCCCBC@BCBBCBCCCC:BA>4499
@PZH4Z:00060:00359
TACTGAGCTACACACACAGAAAGATTGGT
+
B?=?BBFBBBAABBCCCCA@@<?A@>B@C
@PZH4Z:00060:00365
ACGAGTGCGTTCCCCATGTCGTAGGTACTC
+
AAABCDCBBA?ABC:DBBBBBBBB?A@AAC
@PZH4Z:00060:00394
ATATCGCGAGGGTATGGAAGCACTCTATAGA
+
8>>>999>999-4;;C@CA<;9>=8991111
@PZH4Z:00061:00369
AGCACTGTAGCTGTCACTAGTTACTTGT
+
AADBNCECABBB<=<ECCCEE=>=<@AA
@PZH4Z:00061:00374
ACGCTCGACATGCCCAGGTACAGGAG
+
BBAAABCDEBDDBB@BB@BBBCC;;<
@PZH4Z:00061:00376
CGTGTCTCTAGGCACAGGATTTTGTGTAG
+
BB@ACDBBAAA@BCCCCACCCC9B@@949
@PZH4Z:00061:00383
ACGAGTGCGTTCCCCATGTCGTAGT
+
=9849994445111+///////433
@PZH4Z:00061:00384
CGTGTCTCTAGGCACAGGATTTTGTGTAG
+
BA@@CCBB???@BBCDCBAA@@6=@@99;
@PZH4Z:00061:00386
ACGAGTGCGTTCCCCATGTCGTAGGTACTC
+
?@>>>>>>892444,444488//.9.//8/
@PZH4Z:00062:00367
ACGCTCGTACCATGCCAGGTAGCAGAGAC
+
CB9;1<1//65684424424../////,2
@PZH4Z:00063:00367
CGTGTCTCTAGGCACAGGATTTTGTGTAG
+
AAAAADBCAAA@CBBDCACCHD:DCB99;
@PZH4Z:00063:00379
ACGAGTGCGTTCCCCATGTCGTAGGTACTC
+
BBBB@AAAAA@BCC9EBAACBBBA?@@@AA
@PZH4Z:00063:00391
ACGAGTGCGTTCCCCATGTCGTAGGTACTC
+
CCAABAAABB@CCC:CAAABBCCC@;<=@A
@PZH4Z:00063:00399
ACGAGTGCGTTCCCCATGTCGTAGGTACTC
+
@?BBBBBBBD@DBD9C???BBB@B>@@@AB
@PZH4Z:00065:00383
ACGAGTGCGTTCCCCATGTCGTAGGTACTC
+
ABBBBBCBBB@BCD9DBBACBBBA=A@@AB
@PZH4Z:00066:00352
CGTGTCTCTAGGCACAGGATTTGATGTAGTA
+
<;<999;;@AA8<?>@87/11-/,,,*****
@PZH4Z:00066:00353
CGTGTCTCTAGGCACAGGATTTTGTGTAG
+
AAAACDBB??@ACD@AAACCCC:CB=899
@PZH4Z:00066:00378
CGTGTCTCTAGGCACAGGATTTTGTGTAG
+
CBBABDBBBBA@BBCCDAAA@@6=AA==@
@PZH4Z:00066:00396
TACTGAGCTACACACACAGAAAGATTGGT
+
AABBCCDD?@@BACA@?@9;918?@?B@C
@PZH4Z:00067:00373
TCTCTATGCGCTCCACATGTCTAAGGT
+
BBBBBBBEDCCBB@BAAACCCAA?B@@
@PZH4Z:00067:00375
CGTGTCTCTAGGCACAGGATTTTGTGTAG
+
CCBBBCCCCBB@BBAAABCCCB:CCC;;<
@PZH4Z:00067:00376
TACTGAGCTACACACACAGAAAGATTGGT
+
B@AABBCBABBBDCCBAA;;868@@=A@C
@PZH4Z:00068:00366
ACGAGTGCGTTCCCCATGTCGTAGGTACTC
+
BBAABCCCCC@CCC:CBC@@BCCC>;<<@A
@PZH4Z:00068:00370
AGCACTGTAGCTGTCACTATTTACTTGT
+
<<EGBAACCCCBBBBBBBCCC@EBB?B@
@PZH4Z:00068:00393
CGTGTCTCTAGGCACAGGATTTTGTGTAG
+
CCBCCCBBBABACDCAA=AAA?6ABA>AA
@PZH4Z:00068:00397
ACGAGTGCGTTCCCCATGTCGTAGGTACTC
+
BBBABBBBAA?ABB:D???BBBBB@ABBCB
@PZH4Z:00069:00362
TACTGAGCTACACACACAAGAAAGATTAGT
+
AABBBBCEBBCDB8<<11,1<=8;>A>A@=
@PZH4Z:00069:00366
ACGAGTGCGTTCCCCATGTCGTAGGTACTC
+
BBA>AABBAA?ACC:D999BBCAC@C;<<C
@PZH4Z:00069:00381
AGCACTGTAGCTGTCACTAGTTACTTGT
+
AACGBCDCCCBBBA@@>>?99599959@
@PZH4Z:00070:00372
TACTGAGCTACACACACAGAAAGATTGGTGCT
+
DAAACCDCBABCA?;999444-3331377661
@PZH4Z:00071:00367
ACGAGTGCGTTCCCCATGTCGTAGGTACTC
+
BBBABBCBBB>BAA7CBBBBBBBC=:;<AA
@PZH4Z:00071:00369
ACGCTCGACATGCCCAGGTACAGGAG
+
H:<<CDCCEBBBCE@B@>BACBB?BE
@PZH4Z:00071:00392
TCTCTATGCGCTCCACATGTCTAAGGT
+
BBBBA@ACCDDCC=@AABBBCBB?BAA
@PZH4Z:00072:00367
CGTGTCTCTAGGCACAGGATTTTGTGTAG
+
BBBAADBBBAB@BCCCB@AAAA9=@B99;
@PZH4Z:00073:00366
TACTGAGCTACACACACAGAAAGAATGGT
+
@?@@BBFB@BBBDFCCBBBBB?BC@CC@B
@PZH4Z:00073:00367
AGCACTGTAGCTGTCACTAGTTACTTGT
+
A@CCCGBBCCBBBBBCBCCBB?ABB>BB
@PZH4Z:00073:00385
ACGAGTGCGTTCCCCATGTCGTAGGTACTC
+
BBBBCDCBBC@BCC9A?@ABCA@A@AAAAC
@PZH4Z:00074:00355
TACTGAGCTACACACACAGAAAGATTGGT
+
ECCCCCCB;;<BCDCCCCCCC>BBC@C@C
@PZH4Z:00074:00359
AGCACTGTAGCTGTCACTGATGTTACTTGT
+
44444444444444466////665668244
@PZH4Z:00074:00372
CGTGTCTCTAGGCACAGGATTTTGTGTAAGA
+
BCCDCCCAAACBCECCDBCCCC7?==11-11
@PZH4Z:00074:00380
AGCACTGTAGCTGTCACTAGTTACTTGT
+
AABCCCCBBBDBBAAAA@CCBEDAB@BB
@PZH4Z:00075:00376
CGTGTCTCTAGGCACAGGATTTTGTGTAG
+
@@BACDCCAAA@BCCEFABAAA9A==44;
@PZH4Z:00075:00380
CGTGTCTCTAGGCACAGGATTTTGTGTAGAGG
+
DCAAACCCCCC@CBCDDBCCBB:CCDAABDDF
@PZH4Z:00075:00398
AGCACTGTAGCTGTCACTAGTTACTTGT
+
AACBDCDCABBBABBBBCDBB@DBG@C<
@PZH4Z:00078:00366
AGCACTGTAGCTGTCACTAGTTACTTGT
+
@@CCCDCBBBDBBBBBCCCBD@CBB>BB
@PZH4Z:00078:00381
ACGCTCGACATGCCCAGGTACAGGAG
+
BBBACCBDCBC@@@<@B?CBCBB9;<
@PZH4Z:00078:00382
CGTGTCTCTAGGCACAGGATTTTGTGTAG
+
BBBACDBBAAA@BCCCB???=?6=@@99;
@PZH4Z:00078:00389
TACTGAGCTACACACACAGAAAGATTGGT
+
BCBCDCCCBBBBCCBBBCCCB>A;;7;>A
@PZH4Z:00079:00356
TGATACGTCTCCTTCCTTAGTTACTTCA
+
CAB@BBBCBBB@B@CBD@BBB?BBD@CB
@PZH4Z:00080:00357
CGTGTCTCTAGGCACAGGATTTTGTGTAG
+
>>ABCEBBBBC@BCCCCBCCBB9B==99;
@PZH4Z:00080:00369
ACGCTCGACATGCCCAGGTACAGGAG
+
B??>BBBCDCBAAA=ABABCBBB>?@
@PZH4Z:00080:00386
ACGAGTGCGTTCCCCATGTCGTAGGTACTC
+
BB???BBBBC@BCC:C@??CCBAC@CAAAC
@PZH4Z:00081:00370
CGTGTCTCTAGGCACAGGATTTTGTGTAG
+
AA@@@CCCBBB@BCCCC?AABB:CBB999
@PZH4Z:00082:00352
ACGCTCGACATGCCCAGGTACAGGAG
+
BBBABCCCCCCBBB?BB@BBCBB>@A
@PZH4Z:00082:00354
TAGTATCAGCCTCGCCATGACGAAAGGTATTCC
+
C@ABAADDCA>=@>>9;8;?>994-489999?9
@PZH4Z:00082:00371
CGTGTCTCTAGGCACAGGATTTTGTGTAG
+
BBBAACBBBAB@BCCCCBCBCC:CBB999
@PZH4Z:00082:00379
CGTGTCTCTAGGCACAGGATTTTGTGTAGA
+
BBBCCBAAAAA?BCCBFCCA@@4>>>9;<<
@PZH4Z:00082:00388
TACTGAGCTACACACACAGAAAGATTGGT
+
B@AABCCBBBBBBDCCCBCBB>BCC@B@B
@PZH4Z:00083:00367
ACGCTCGACATGCCCAGGTACAGGAG
+
B???CCCFCCCCCC@CBABBDBD@@F
@PZH4Z:00083:00370
TACTGAGCTACACACACAGAAAGATTGGT
+
B?B?BBCCBBAABCCB@@;996:BB@C@B
@PZH4Z:00083:00375
AGCACTGTAGCTGTCACTAGTTAATTGT
+
;;CCCCCBBBBBBB@@BBCBD@C>@=@?
@PZH4Z:00084:00351
ACGCTCGACATGCCCAGGTACAGGAG
+
B???BCBDDCC@@@>@B@BBCCC99<
@PZH4Z:00084:00362
ACGAGTGCGTTCCCCATGTCGTAGGTACTC
+
BB@@ABBBBB@BCC:C@@@BBBBB@AAAAC
@PZH4Z:00084:00380
ACGAGTGCGTTCCCCATGTCGTAGGTACTC
+
BAAABBB?BC@CCC:C;::BB99:<?;<<B
@PZH4Z:00085:00353
ACGCTCGACATGCCCAGGTACAGAAG
+
B??ACBCCBBBA@A<@B?>;<111,1
@PZH4Z:00086:00382
ACGAGTGCGTTCCCCATGTCGTAGGTACTC
+
BBA??ADCCC>BBA9BBBBCBBBC@>?@AB
@PZH4Z:00087:00350
TCTCTATGCGCTCCACATGTCTAAGGT
+
AABBBBBCCFCCC?BBBCBBB@?=A@B
@PZH4Z:00087:00357
ACGCTCGACATGCCCAGGTACAGGAG
+
B9<<ACCDECHBCC=BB>ADC<<<<C
@PZH4Z:00089:00356
TACTGAGCTACACACACAGAAAGATTGGT
+
9@ABCCECCCDBBAA@B@@@A088?4858
@PZH4Z:00089:00369
TACTGAGCTACACACACAGAAAGATGT
+
A;<;@@B999?=:B@?99911+.....
@PZH4Z:00089:00370
ACGAGTGCGTTCCCCATGTCGTAGGTACTC
+
BBB@@@AAAA@ABB9B???BBBBB@@:<;F
@PZH4Z:00090:00361
TACTGAGCTACACACACAGAAAGATTGGT
+
B??=BBCA?@BBBDBAA@;88-8><<A@C
@PZH4Z:00091:00359
AGCACTGTAGCTGTCACTAGTTACTTGT
+
;;@@=ADBBBBBBBBBBCCGC@AANBBA
@PZH4Z:00091:00362
TACTGAGCTACACACACAGAAAGATTGGT
+
B>?>CBBB?BBBBCCEBC??><@@<?B@C
@PZH4Z:00092:00358
TACTGAGCTACACACACAGAAAGATTGGT
+
@===BACA@@BBBBBCCC@?><@BB?B@C
@PZH4Z:00092:00362
CGTGTCTCTAGGCACAGGTTTTTGTGTAG
+
BBBACDCBAAA@BCCDC;?==?/=>>49<
@PZH4Z:00092:00380
ACGAGTGCGTTCCCCATGTCGTAGGTACTC
+
AAAABBBBBB@BHD9B:;;BB@??<?<==C
@PZH4Z:00092:00389
ACGCTCGACATGCCCAGGTACAGGAG
+
BBBAACCCCCCCCB>BB@BBCDB>?@
@PZH4Z:00093:00361
CGTGTCTCTAGGCACAGGATTTTGTGTAG
+
AAAAADBCBAB@CCDCE@BBCC:BBC??@
@PZH4Z:00094:00368
CGTGTCTCTAGGCACAGGATTTTGTGTAG
+
CBBBDDBB???@BBBCD@@?@@6?B@==@
@PZH4Z:00094:00386
TACTGAGCTACACACACAGAAAGATTGGT
+
B>@?BBDBBB?BBDBCCCA@?<@B@?B@>
@PZH4Z:00095:00365
ACGAGTGCGTTCCCCATGTCGTAGGTACTC
+
BBBBBBBBBC@BCD9B???BBBBB@B;=<D
@PZH4Z:00095:00369
CGTGTCTCTAGGCACAGGATTTTGTGTAG
+
@AAAADBBAAA@BCCDCABCCC:DEB99;
@PZH4Z:00095:00375
CGTGTCTCTAGGCACAGGATTTTGTGTAGAGG
+
>>A@CCBCBBA@BBDCEB:99919>BBCBCC@
@PZH4Z:00097:00358
AGCACTGTAGCTGTCACTAGTTACTTGT
+
??BCBCEDCCCCCCCBBBBBB@CBB@BB
@PZH4Z:00097:00372
CGTGTCTCTAGGCACAGGATTTTGTGTAG
+
BBBBBCBCBBB@BCCDDAA@@@6=@@8=>
@PZH4Z:00097:00376
TACTGAGCTACACACACAGAAAGATTGGT
+
B>@>BBGC???BCCDCCB@@><@>>?A@C
@PZH4Z:00098:00363
AGCACTGTAGCTGTCACTAGTTACTTGT
+
@@BBCDCCCCEBBBBBBBBBB@DBB>@@
@PZH4Z:00098:00375
TACGAGCTACACACACAGAAAGATTGGT
+
;111::==AACCCCB;;<BB>AAA@C>A
@PZH4Z:00098:00382
ACGAGTGCGTTCCCCATGTCGTAGGTACTC
+
BCCCBCAAAC?CCC9FAAAAAACC@B>==C
@PZH4Z:00099:00357
TACTGAGCTACACACACAGAAAGATTGGT
+
@:<<CCBCCCAAAABCCDDBB>BCC?A@B
@PZH4Z:00099:00385
CGTGTCTCTAGGCACAGGATTTTGTGTAG
+
@@AACDBB@??@BCCCE@CEEC:CCB>>@
@PZH4Z:00050:00408
ACGCTCGACATGCCCAGGTACAGGAG
+
CB?@@CDECBB?AF>AH@BBCCD@EB
@PZH4Z:00050:00409
ACGAGTGCGTTCCCCATGTCGTAGGTACTC
+
BAA@BCEBB@@BCC9CABEBBBBB@ABBBC
@PZH4Z:00050:00432
AGCACTGTAGCTGTCACTAGTTACTTGT
+
@@CCCCBBBBDBBBBBBCCCC>AAB@CC
@PZH4Z:00050:00447
TACTGAGCTACACACACAGAAAGATTGGT
+
BBBBBBBBBBBBBCCAA>;;808??<@=@
@PZH4Z:00051:00415
TAATATCAGCCTCGCCATGACGAAGGTATTCC
+
@@?BBBCCDB>;=7928>>>>9959<?>>595
@PZH4Z:00051:00430
AGCACTGTAGCTGTCACTAGTTACTTGT
+
:;BCGDBCCBDB?BBBBBCCC@DBB@BB
@PZH4Z:00053:00408
AGCACTGTAGCTGTCACTAGTTACTTGT
+
<=CCDCDA@CCABBBBBCCAA?ABC@CC
@PZH4Z:00053:00412
CGTGTCTCTAGGCACAGGATTTTGTGTAG
+
?A?CCEDBECDA??ACC@CCCC9A@@;<<
@PZH4Z:00053:00415
TACTGAGCTACACACACAGAAAGATTGGT
+
BBBBBBBAABBCBBCCCC@@@<@BB?CCC
@PZH4Z:00053:00423
CGTGTCTCTAGGCACAGGATTTTGTGTAG
+
BBBBBCCBAAB@BBB??=9999-4@?999
@PZH4Z:00053:00433
AGCACTGTAGCTGTCACTAGTTACTTGT
+
AACCCCFCCBDBABBCCCCCC@CCC>BB
@PZH4Z:00054:00428
AGCACTGTAGCTGTCACTAGTTACTTGT
+
<<CCCDCBCCCCBBBBBBC;959>>;>@
@PZH4Z:00054:00437
CGTGTCTCTAGGCACAGGATTTTGTGTAG
+
BBBBBCCCC@@==@?:;7<BBC8BA@;;<
@PZH4Z:00055:00434
TACTGAGCTACACACACAGAAAGATTGGTG
+
BBBBBAAABBBCAA999>999137313136
@PZH4Z:00056:00412
AGCACTGTAGCTGTCACTAGTTACTTGT
+
@CC@?===BBC;99984449@=>>><<;
@PZH4Z:00056:00416
CGTGTCTCTAGGCACAGGATTTTGTGTAG
+
BBEBCCCDBDC@CBBCC?AAHD:CCB;;;
@PZH4Z:00056:00431
ACGAGTGCGTTCCCCATGTCGTAGGTACTC
+
@@@AACCCCC@CCC:C@?@BBCDC@;<<CB
@PZH4Z:00058:00434
CGTGTCTCTAGGCACAGGATTTTGTGTAG
+
@AADCCCCCCBABBCCEBCCBB2:99999
@PZH4Z:00058:00448
ACGAGTGCGTTCCCCATGTCGTAGGTACTC
+
BB???BBB@@@ACB:C??@BBABB@BCBCB
@PZH4Z:00059:00419
TAGTATCAGCCTCGCCATGACGAAGGTATTCC
+
@@CCCDCDBC@BB996;999===89899989;
@PZH4Z:00059:00433
ACGAGTGCGTTCCCCATGTCGTAGGTACTC
+
BB@@@AAAAA@ABB:CAAABBBBB@?@AAC
@PZH4Z:00060:00400
ACGCTCGACATGCCCAGGTACAGGAG
+
BAB?BBBECCB9;98:@@CEBBB=AA
@PZH4Z:00061:00424
TACTGAGCTACACACACAGAAAGATTGGT
+
A@ABBCCB==?BBCDBCCBBB=ABC@B>>
@PZH4Z:00061:00447
AGCACTGTAGCTGTCACTAGTTACTTGT
+
@ABCAAACBCCBBDBBBACAA;@@@=AA
@PZH4Z:00062:00401
ACGCTCGACATGCCCAGGTACAGAAG
+
B@??BBCCDCBABD?BBBBBDD@@>A
@PZH4Z:00062:00408
TACTGAGCTACACACACAGAAGA
+
BB@BBBCBBBBB::111//,*,0
@PZH4Z:00062:00416
TACTGAGCTACACACACAGAAAGATTGGTG
+
CCBBBEBAAABCBDBB;;9>>9>;;@B?A?
@PZH4Z:00062:00419
ACGCTCGACATGCCCAGGTACAGGAG
+
BBBAACCCCEB@@@<@B@BBFBB9;<
@PZH4Z:00062:00430
TACTGAGCTACACACACAGAAAGATTGGT
+
BBBBBECBABBBBDA@>@99908??;?<?
@PZH4Z:00062:00432
ACGCTCGACATGCCCAGGTACAGGAG
+
B@??BBCEDBCCCC?CB@BACBB>?@
@PZH4Z:00062:00443
CGTGTCTCTAGGCACAGGATTTTGTGTAG
+
BBBBBCCCCBB?BCB@A94444-9>>99<
@PZH4Z:00063:00411
ACGAGTGCGTTCCCCATGTCGTAGGTACTC
+
DD@@ADDCCC@CCC9EBDA@AB@><;9<4>
@PZH4Z:00063:00440
TCTCTATGCGCTCCACATGTCTAAGGT
+
BBBBCCBBCCCBC@DGBBCCCBB?C@B
@PZH4Z:00064:00428
CGTGTCTCTAGGCACAGGATTTTGTGTAAGG
+
BB@@CDBB@BB@BDBBC?BCCC:;:888,/-
@PZH4Z:00064:00441
ACGAGTGCGTTCCCCATGTCGTAGGTACTC
+
BA@@BBCBBB@CCC:CCCABBCBB@@@@CB
@PZH4Z:00065:00411
CGTGTCTCTAGGCACAGGATTTTGTGTAG
+
B@@@CCCCBBB@BCB@C=9444-4>>>>@
@PZH4Z:00065:00421
CGTGTCTCTAGGCACAGGATTTTGTGTAGA
+
BBABBCCCDBB@BBCCFFCCCC9BCC899>
@PZH4Z:00066:00441
TACTGAGCTACACACACAGAAAGATTGGT
+
BBBABACBA?BBCFA@@A;9908?@<?=?
@PZH4Z:00067:00407
TACTGAGCTACACACACAGAAAGATTGGT
+
CBBBBBC@?BBCCC<;9@9990;>?>B@C
@PZH4Z:00069:00441
AGCACTGTAGCTGTCACTAGTTACTTGT
+
;;CCCDBABAB@ABBBBCCCC=A?B@CC
@PZH4Z:00069:00447
AGCACTGTAGCTGTCACTAGTTACTTGT
+
@ACCCCCCBBCBBAABBEDCC@CCC@C<
@PZH4Z:00070:00413
ATCAGACACGACACCAGCAGAACACAC
+
88744966/////42444444244333
@PZH4Z:00072:00409
ACGAGTGCGTTCCCCATGTCGTAGGTACTC
+
BBB???BBCC@CCC9C?AABBBBB@:;<@B
@PZH4Z:00072:00435
ACGAGTGCGTTCCCCATGTCGTAGGTACTC
+
CCBBBBCBBB>BBB7AAAB<<=BC@CEDDB
@PZH4Z:00072:00448
CGTGTCTCTAGGCACAGGTTTTTTTTTTTGTGTAGA
+
BB@@CDCCAAB?A@;::29999999999"9999949
@PZH4Z:00073:00442
TACTGAGCTACACACACAGAAAGATTGGT
+
CBBBBCCCBBCCCCCCAC;;;7;AB@DAC
@PZH4Z:00074:00419
AGCACTGTAGCTGTCACTAATTACTTGT
+
;;ECFCCBBCCB@BBBBBA?C@CBC@CC
@PZH4Z:00074:00446
ACGCTCGACATGCCCAGGTACAGGAG
+
B@??BBCEB@CABC@CB?BBCDB?BB
@PZH4Z:00075:00434
ACGAGTGCGTTCCCCATGTCGTAGGTACTC
+
BBAA?BBBBC@DCB9BBBAAACCB@>?AAC
@PZH4Z:00075:00440
AGCACTGTAGCTTTCACTAGTTACTTGT
+
BABBDCDB??:99:<CBBA@A=@@A>AB
@PZH4Z:00076:00422
AGCACTGTAGCTGTCACTAGTTACTTGT
+
@?BCCCCCBBDBBBBBCCDBB@BAB@CC
@PZH4Z:00076:00424
CGTGTCTCTAGGGCACAGGATTTGTGTAGAG
+
4999994444/1+///665///+/4944///
@PZH4Z:00077:00403
AGCACTGTAGCTGTCACTAGTTACTTGT
+
AABCCBCCBBCBCBBB==@9959@@>AB
@PZH4Z:00077:00413
ACGAGTGCGTTCCCCATGTCGTAGGTACTC
+
BBB?@@ABBB@BBC:BBBCBCB???>?@AC
@PZH4Z:00077:00449
TACTGAACTACACACACAGAAAGATTGGTGC
+
BBBBBB?CCBCCBBB?87877-16636=9?@
@PZH4Z:00079:00445
ACGCTCGACATGCCCAGGTACAGGAG
+
FBBBBBCCCCCAAA>@C@CCCBC;;<
@PZH4Z:00080:00405
ACGAGTGCGTTCCCCATGTCGTAGGTACTC
+
BBBAAABBBB>@??6==@?CCCCCAA@AAC
@PZH4Z:00080:00428
AGCACTGTAGCTGTCACTAGTTACTTGT
+
@ACCCBBBCCCCBCBBBBBCC@CBB>BB
@PZH4Z:00080:00449
TACTGAGCTACACACACAGAAAGATTGGT
+
CBBBCCB;<<AB<>=ABCCDDA@@@@D?B
@PZH4Z:00081:00442
AGCACTGTAGCTGTCACTAGTTACTTGT
+
<;CCCCDBBCCBBBCCCBC==;=@@=@B
@PZH4Z:00082:00448
ACGTTCGACATGCCCAGGTACAGGAG
+
BBBB@BBBBCBCCCACD@BBC?>==@
@PZH4Z:00083:00410
TACTGAGCTACACACACAGAAAGATTGGT
+
>>@@>?@@A@@BBD<<<B;;;:<AB@K<<
@PZH4Z:00083:00421
TACTGAGCTACACACACAGAAAGATTGGT
+
B@AADCCCBDCDAAABAA9;;739?;@>@
@PZH4Z:00083:00442
ACGAGTGCGTTCCCCATGTCGTAGGTACTC
+
BBBAABBBAA?AAB9BAAABBBBB@A?A?B
@PZH4Z:00084:00403
ACGAGTGCGTTCCCCATGTCGTAGGTACTC
+
BBAB@@A@@@@AAB9B>??CBA@A@BAAAD
@PZH4Z:00084:00423
AGCACTGTAGCTGTCACTAGTTACTTGT
+
<<BBCDDDDHDCBBBCCDCCB@CCC@BB
@PZH4Z:00085:00434
TACTGAGCTACACACACAGAAAGATTGGT
+
B?==AACB?@ABBDBEBB@?><@BB@C@C
@PZH4Z:00086:00400
AGCACTGTAGCTGTCACTAGTTACTTGT
+
@ACCCCCCCEDBCCCCCCCCB@BCCACC
@PZH4Z:00086:00445
TACTACACACACAGAAAGATTGGTGC
+
BABBCCBBBB@;;844-8>@?B@BBB
@PZH4Z:00087:00404
CGTGTCTCTAGGCACAGGATTTTGTGTAG
+
BCDDCCCAAACACCCCCC<;;;/9@>>@A
@PZH4Z:00087:00435
CGTGTCTCTAGGCACAGGATTTTGTGTAAGA
+
?=ABDCCCCBB?ADCCCABBCC9;?;11-11
@PZH4Z:00088:00402
ACGAGTGCGTTCCCCATGTCGTAGGTACTC
+
BCB@ABBBBCACCC9AA@@CBCBCBCAAAC
@PZH4Z:00088:00418
AGCACTGTAGCTGTCACTAGTTACTTGT
+
AAAAACDBBAAACDCCCCB@@=AB@=BC
@PZH4Z:00090:00429
ACGCTCGACATGCCCAGGTACAGGAG
+
B@??ACCFCCCCCC>BB@BBCBB>@?
@PZH4Z:00093:00422
TACTGAGCTACGACACACGATGAAGATGGTGC
+
///////4;44444;@9444449844442443
@PZH4Z:00093:00442
TCTCTATGCGCTCCACATGTCATAAGGT
+
99444444A??>@<>9944444442424
@PZH4Z:00094:00421
AGCACTGTAGCTGTCACTAGTTACTTGT
+
<<DBBBCAAACBBBCCCCCCCBDBB@BB
@PZH4Z:00094:00433
AGCACTGTAGCTGTCACTAGTTACTTGT
+
??BBCCBBCBBB??=BBCFAA?BDB@BB
@PZH4Z:00095:00415
ACGCTCGACATGCCCAGGTACAGGAG
+
BBBBBCEFCCCBBB@ABABBBBB@BB
@PZH4Z:00096:00412
CGTGTCTCTAGGCACAGGATTTTGTGTAG
+
BBBCCDDCBBB@CCCDCA;999-9??=@@
@PZH4Z:00096:00431
ACGAGTGCGTTCCCCATGTCGTAGGTACTC
+
BBBABBAABC@EEC:CCBBBBBBB@A@AAC
@PZH4Z:00096:00437
ACGCTCGACATGCCCAGGTACAGGAG
+
B@@ABBCFCCCBBB@BB?BEDEB>AB
@PZH4Z:00097:00428
TACTGAGCTACGACACACGATGAAGATGGT
+
///////4;44444:9944444/,////,/
@PZH4Z:00097:00445
AGCACTGTAGCTGTCACTAGTTACTTGT
+
;;CCCCCCBBBBBBBBBCBCC@CDB@CB
@PZH4Z:00098:00421
CGTGTCTCTAGGCACAGGATTTTGTGTAG
+
AAADCGCC???@DBCEI@BAAA4@@@999
@PZH4Z:00098:00443
ACGCTCGACATGCCCAGGTACAGGAG
+
BAAABBCCCCDDDC?BB@CCCBC>A@
@PZH4Z:00099:00433
ACGCTCGACATGCCCAGGTACAGGAG
+
B???BEDEBBB@@><?A@CBEBB=>@
@PZH4Z:00050:00453
CGTGTCTCTAGGCACAGGATTTTTGTAGA
+
BAAABCBB>>>@ABB@FA@@ABB3B>@@C
@PZH4Z:00050:00484
CGTGTCTCTAGGCACAGGATTTTGTGTAG
+
BABBCDAAABB@BBBCDACBCC9BBB@@@
@PZH4Z:00050:00490
AGCACTGTAGCTGTCACTAGTTACTTGT
+
BBBCCCCBCBDBBBBBCCCCC?BBB?BA
@PZH4Z:00050:00493
CGTGTCTCTTACGGCACAGGATTTTGTGTAGAG
+
4999:96//,/7756994/*/82200,,,,,,,
@PZH4Z:00051:00457
AGCACTGTAGCTGTCACTAGTTACTTGT
+
@?BCCCBBBBCBBBBBCCCAA?A@A>@C
@PZH4Z:00051:00467
CGTGTCTCTAGGCACAGGATTTTGTGTAG
+
AAADCCCB?@@AB?==@?9999/9@@999
@PZH4Z:00051:00468
ACGAGTGCGTTCCCCATGTCGTAGGTACTC
+
BA@ABBCBAA@BCC:D:::BCCBC@BBBBC
@PZH4Z:00051:00475
CGTGTCTCTAGGCACAGGATTTTGTGTAG
+
B@B@CDBBBBB@BCBBCACCCC:BCC99;
@PZH4Z:00051:00477
CGTGTCTCTAGGCACAGGATTTTGTGTAG
+
AAAAADBBBBB?BCBAA?BCCC9BBB;;;
@PZH4Z:00052:00452
CGTGTCTCTAGGCACAGGATTTTGTGTAG
+
BBEBBDBBB@@@ABADCACCCC:BBB99;
@PZH4Z:00052:00457
CGTGTCTCTAGGCACAGGATTTTGTGTAGA
+
BCCCEDCCBBB@BCAA@?>>?@4?@@99<<
@PZH4Z:00052:00460
TACTGAGCTACACACACAGAAAGATTGGT
+
@@ABBBBBBBBBBDCCBA;:96:A@?C@C
@PZH4Z:00052:00464
TACTGAGCTACACACACAGAAAGATTGGT
+
A?@@CCFCBBBCCCDCCCCCE@BBB?B@B
@PZH4Z:00052:00476
CGTGTCTCTAGGCACAGGATTTTGTGTAG
+
BBBAADBBBAB@CFBBBBCCBB9BBA99;
@PZH4Z:00052:00491
ATCAGACACGGACAGCAGAACACAC
+
BA?@ACBBA@@CCBBBB;;8<B@>>
@PZH4Z:00053:00458
ATCAGACACGGACACAGCAGAACACAC
+
BB@AACCBCB@DDCCCCAAAC@CCA@@
@PZH4Z:00053:00464
AGCACTGTAGCTGTCACTAGTTACTTGT
+
@AGDBGBBBBB@BBBCBBCBB?ACB@DC
@PZH4Z:00053:00467
ACGAGTGCGTTCCCCATGTCGTAGGTACTC
+
=@;;;CA>?@6999,4444>===;:?>;9;
@PZH4Z:00053:00486
TACTGAGCTACACACACAGAAAGATTGGT
+
???BBBCBABCCCECAC@;:86;@@=AGB
@PZH4Z:00053:00493
ACGAGTTCCCCATGTCGTAGGTACTC
+
9<CCCC@BCC:C99:BDBBCDDAAAC
@PZH4Z:00054:00455
TACTGAGCTACACACACAGAAAGATTGGT
+
A?BBBCBBBBABACA?@>99918884713
@PZH4Z:00054:00460
ACGAGTGCGTTCCCCATGTCGTAGGTACTC
+
BBA@ABBBBB@BBB:DBBECBB@A?>?@AC
@PZH4Z:00054:00466
ACGAGTGCGTTCCCCATGTCGTAGGTACTC
+
BBBBBDBBAA>BA=6BA@@BCBBA?@@@BB
@PZH4Z:00054:00492
ACGAGTGCGTTCCCCATGTCGTAGGTACTC
+
CAAACBCBCC@CCC9A;;;GDCAB?;<=>C
@PZH4Z:00054:00499
CGTGTCTCTAGGCACGGAATTTGTGTAG
+
BBBBCCBB?>>@BBCC@A@AD@CCC@AA
@PZH4Z:00055:00454
ACGCTCGACATGCCCAGGTACAGGAG
+
AABACCCDCBB?@?<@@@CBA@@9;;
@PZH4Z:00055:00457
ACGAGTGCGTTCCCCATGTCGTAGGTACTC
+
BABBBCBBB@@@CC:C???BBBAB@@:<;C
@PZH4Z:00055:00473
ACGCTCGACATGCCCAGGTACAGGAG
+
@@@AACCCCCCA??<9959899959>
@PZH4Z:00055:00492
ACGAGTGCGTTCCCCATGTCGTAGGTACTC
+
BAABBCCBBBACEC9CBBBBBBBB?A:<;C
@PZH4Z:00056:00452
TACTGAGCTACACACACAGAAAGATTGGTG
+
CABBBBBBABBD@A@@A@999137<;<<@7
@PZH4Z:00056:00473
TACTGAGCTACACACACAGAAAGATTGGT
+
BBA@@BBA>;89>??>BABBC<??B7;7<
@PZH4Z:00056:00485
TACTGAGCTACACACACAGAAAGATTGGT
+
??@CCCCAABBBBBCC;;<CGCA@@@C@C
@PZH4Z:00056:00491
CGTGTCTCTAGGCACAGGATTTTGTGTAG
+
;=ACCCEECCC@AA@AAACCCC9A;;<;<
@PZH4Z:00056:00499
CGTGTCTCTAGGCACAGGATTTTGTGTAG
+
B@BAACBBAAB@CHDCE@CDDE:CEB9:;
@PZH4Z:00057:00455
TACTGAGCTACACACACAGAAAGATTGGTGC
+
B:><A@CAA;;994:@@==BB=AA@@B?887
@PZH4Z:00057:00457
AGCACTGTAGCTGTCACTAGTTACTTGT
+
AAEDCCBBBBCBBBBBBBCAA=A?A>AB
@PZH4Z:00057:00458
TACTGAGCTACACACACAGAAAGATTGGT
+
BCCBCCDCC@??BB@=@>@?@6::9<<;8
@PZH4Z:00057:00482
AGCACTGTAGCTGTCACTAGTTACTTGT
+
B@?ACFCCCCCAABBBCCCDB?BAA?BC
@PZH4Z:00057:00493
TACTGAGCTACATACACAGAAAGATTGGT
+
???BBBDBBBBDAA??>>99908>>;>=A
@PZH4Z:00057:00494
CGTGTCTCTAGGCACAGGATTTTGTGTAG
+
A>>ACECBA@A@BCCBCBCCCB:CCC??@
@PZH4Z:00057:00499
TACTGAGCTACACACACAGAAAGATTGGT
+
BCCCCBBBBBBAA>>999444-3377773
@PZH4Z:00058:00457
CGTGTCTCTAGGCACAGGATTTTGTGTAG
+
B@@ACBAAA>B@BDAAA>A??A6A@B;;<
@PZH4Z:00058:00460
GAGCACTGTAGGCTGTCAGCTAG
+
,////649444248/////,,,,
@PZH4Z:00058:00484
TACTGAGCTACACACACAGAAAGATTGGT
+
AABBCBCEBAAABCCCBA;996;CBAC@B
@PZH4Z:00059:00476
TACTGAGCTACACACACAAGAAAGATTGGT
+
BBBBBCCBABBCB;B;9959>>97779;53
@PZH4Z:00059:00478
TACTGAGCTACACACACAGAAAGATTGGT
+
??BBBBBBBBBCCCDBBB;::6:A@?B@C
@PZH4Z:00059:00480
TACTGAGCTACACACACAGAAAGATTGGT
+
AACBCCCB??BCCDA@@B<;;7;AA>BBE
@PZH4Z:00059:00486
ACGCTCGACATGCCCAGGTACAGAAG
+
BBBBCBBBCCBBBD>BA?A9@44959
@PZH4Z:00059:00487
TACTGAGCTACACACACAGAAAGATTGGT
+
BCCBBCCCBBBCCC=<:CA@@>>@@?B@C
@PZH4Z:00059:00496
ACGAGTGCGTTCCCCATGTCGTAGGTACTC
+
BCBBBBBBBA@ABB:D???BBBBB@B;><C
@PZH4Z:00060:00477
ACGCTCGACATGCCCAGGTACAGGAAA
+
B@@?CDDCCCCBBB>BB<?6>11-11-
@PZH4Z:00060:00479
ATATCGCGACGGGTATGGAAGACTCTATAGA
+
=?A@@@@@:444-444;9?<=9>>>83361.
@PZH4Z:00061:00453
TACTGAGCTACACACACAGAAAGATTGGT
+
B???BBBBBBBBBBCCAB;::6;@@>ABD
@PZH4Z:00061:00480
CGTGTCTCTAGGCACAGGATTTTGTGTAG
+
CCCCCCCBBBB?BCBBBCBBBA:CCB999
@PZH4Z:00062:00465
AGCACTGTAGCTGTCACTAGTTACTTGT
+
??CCCECBABABBBBBCBBBC@CBB@CE
@PZH4Z:00062:00466
TACTGAGCTACACACACAGAAAGATTGGT
+
B???ABBBBB??@CCBAC;;;6;@@>ABC
@PZH4Z:00062:00482
AGCACTGTAGCTGTCACTAGTTACTTGT
+
BBBBBBEDCCCDCBBCBCCBB?ABB@BC
@PZH4Z:00062:00491
CGTGTCTCTAGGCACAGGATTTTGTGTAG
+
BBDCCECCBCC@BBBBCBCBAA:CCB99;
@PZH4Z:00063:00463
ACGAGTGCGTTCCCCATGTCGTAGGTACTC
+
BCCB?BCCBA@AAA8B=>>BCCCC@BBBBC
@PZH4Z:00063:00470
ACGCTCGACATGCCCAGGTTACAGGAG
+
CCCCCCEECBBBA@9995948888,11
@PZH4Z:00063:00475
AGCACTGTAGCTGTCACTAGTTACTTGT
+
BBBBCCDCCCCBBDDBBABBB>BAB?CA
@PZH4Z:00063:00492
ACGAGTGCGTTCCCCATGTCGTAGGTACTC
+
BBBBBBB@@A@BCC9A:;9>AA::7:@@@A
@PZH4Z:00064:00451
AGCACTGTAGCTGTCACTAGTTACTTGT
+
BBBCBBBCCCCBBBBBBECCB@CCC@CC
@PZH4Z:00064:00467
ACGAGTGCGTTCCCCATGTCGTAGGTACTC
+
BBBBBCCCAC6944/9>@@BCB@A=@;<;B
@PZH4Z:00064:00481
AGCACTGTAGCTGTCACTAGTTACTTGT
+
BCCCCCCCCCCBCCCBCCCCE@CBB@CC
@PZH4Z:00064:00491
AGCACTGTAGCTGTCACTAGTTACTTGT
+
;;DCDBBBCCCBABABBCBAA?DBB@B@
@PZH4Z:00064:00493
ACGCCCAGGTACAGGAGACTG
+
C:::B>CC@DCCCC@BD@BBB
@PZH4Z:00064:00494
TACTGAGCTACACACACAGAAAGATTGGT
+
??@CDCCBBBBBADACBBCCE@@@BBD@A
@PZH4Z:00064:00495
ACGCTCGACATGCCCAGGTACAGGAG
+
B?@AACCCDBBCCC>BA?BABBB@EB
@PZH4Z:00065:00464
CGTGTCTCTAGGCACAGGATTTTGTGTAG
+
AAAACB@@@BB@BBDDCBBAAA6=@>99;
@PZH4Z:00065:00469
CGTGTCTCTAGGCACAGGATTTTGTGTAGA
+
AAABBDDCCCCBCCBAC59999,49;4449
@PZH4Z:00065:00489
TACTGAGCTACACACACAGAAAG
+
44498@@@@899>99911111,.
@PZH4Z:00065:00490
CGTGTCTCTAGGCACCAGGATTTGTGTAG
+
984444:99995111,/87///+//4444
@PZH4Z:00066:00453
CGTGTCTCTAGGCACGGATTTTGTGTAG
+
CCBBBCCC@@@>?AAC=AACC9BBA@BA
@PZH4Z:00066:00468
ACGCTCGACATGCCCAGGTACAGAAG
+
BAAABAABDCDBBC>BA<:67-,-+-
@PZH4Z:00066:00472
CGTGTCTCTAGGCACAGGATTTTGTGTAG
+
BBCBBDBBBBB@BBBDC@CBBB:BBB===
@PZH4Z:00066:00483
CGTGTCTCTAGGCACAGGATTTTGTGTAG
+
BBB@CDBBAAA@BBAAC?AADC:CCCBEA
@PZH4Z:00066:00486
TACTGAGCTACACACACAGAAAGATTGGT
+
>>AAABCA@;;;;;>BBBCCDCABC@D@C
@PZH4Z:00066:00487
ACGCTCGACATGCCCAGGTACAGGAG
+
B@@?BBBCDCB???<?A@BBCDD>@@
@PZH4Z:00067:00454
TACTGAGCTACACACACAGAAAGATTGGTGCT
+
BBCCCAAA<;<CBB;;<@>>>:>88584377;
@PZH4Z:00067:00481
ACGCTCGACATGCCCAGGTACAGGAG
+
BABAECEEBBC@@@<@?>BACCC;;<
@PZH4Z:00067:00489
CGTGTCTCTAGGCACAGGATTTTGTGAG
+
AAA@@@BBAAB@BCDCDACCCC:CE:9<
@PZH4Z:00068:00462
ATCAGACACGGACACCAGCAGAACACACA
+
9874488899866//,////4;7883333
@PZH4Z:00068:00481
CGTGTCTCTAGGCACAGGATTTTGTGTAG
+
ABBACBAA==A@BCBDD@CBCC:CCB99;
@PZH4Z:00068:00491
TACTGAGCTACACACACAGAAAGATTGGT
+
A@BBCCDB??BCCCC=>>99908887;@C
@PZH4Z:00068:00492
CGTGTCTCTAGGCACAGGATTTTGTGTAG
+
@@@AFDCBAA@@BBCDCBCBBB:BDD@@@
@PZH4Z:00068:00497
TACTGAGCTACACACACAAGAAAGATTGGTCGCT
+
9?==BBBBBCBB@<11//,168599>;<;76144
@PZH4Z:00069:00462
AGCACTGTAGCTGTCACTAGTTACTTGT
+
?@BCDDCCBBCBBBBBBCC@?=?@@=@B
@PZH4Z:00069:00463
TACTGAGCTACACACACAGAAAGATTGGT
+
B?@ACCDBCBBBCFAAADDBB=;;<9<<;
@PZH4Z:00069:00481
ACGAGTGCGTTCCCCATGTCGTAGGTACTC
+
DBBAAABBBB@ABC:E:::BCCCC@C;<<D
@PZH4Z:00070:00457
CGTGTCTCTAGGCACAGGATTTTGTGTAG
+
AA>>?CBCCBE@CDEDFACDDC:EAA99;
@PZH4Z:00070:00497
ACGCTCGACATGCCCAGGTACAGGAG
+
B@@?ABBDDCCABA?BBABABBB::<
@PZH4Z:00071:00471
TACTGAGCTACACACACAGAAAGATTGGTG
+
BABBCBBB<;<CBBA@@@@@>9>>><?=@?
@PZH4Z:00071:00489
AGCACTGTAGCTCTCACTAGTTACTTGT
+
CBBBEBC@@AECBB>BBBCBB?EBB@CB
@PZH4Z:00071:00497
TACTGAGCTACACACACAGAAAGATTGGT
+
?==AABBBBBBBBCCAAA;;:6;BB?B@C
@PZH4Z:00072:00455
TATGAGCTACACACACAAGAAAGATTGGTG
+
BBBBBBBBBBBCDC@985888073377778
@PZH4Z:00072:00457
AGCACTGTAGCTGTCACTAATTACTTGT
+
@@@::;9944:==?BCCCDAEBCBCDEE
@PZH4Z:00072:00463
CGTGTCTCTAGGCACAGGATTTTGTGTAG
+
BBB@@CCCBAB?BFCCDACBCC:DCB99;
@PZH4Z:00072:00480
TACTGAGCTACACACACAGAAAGATTGGT
+
B===BBCBB?BBBBCAAB;;;6;AA?B@C
@PZH4Z:00072:00486
TACTGAGCTACACACACAGAAAGATTGGTGC
+
@9;<BBA@@@@;;<>?>>>>>0733137766
@PZH4Z:00072:00488
CGTGTCTCTAGGCAGATTGGTTTGTAG
+
GDCCCCCCBBB@BA?::24244-4444
@PZH4Z:00073:00466
CGTGTCTCTAGGCACAGGATTTTGTGTAG
+
BAAACDCB??A@BFCCDACCCC:CCC;;<
@PZH4Z:00073:00482
ACGAGTGCGTTCCCCATGTCGTAGGTACTC
+
BBB??BBBB@?@BB:D@AACBCAA?BA@AC
@PZH4Z:00073:00486
CGTGTCTCTAGGCACAGGATTTTGTGTAG
+
BABABCCB::<@CCCCF><;;;-9@?>>@
@PZH4Z:00073:00488
AGCACTGTAGCTGTCACTAGTTACTTGT
+
<<CCAAACCCCBBBBBCCD:;8;A=;@A
@PZH4Z:00074:00454
ACGAGTGCGTTCCCCATGTCGTAGGTACTC
+
BBBABBCB?=;==92??@@@@BAB>:;<AC
@PZH4Z:00074:00458
AGCACTGTAGCTGTCACTAGTTACTTGT
+
@?BCCCCBBBCBBBBBDCDAA?A??>BB
@PZH4Z:00074:00464
TACTGAGCTACACACACAGAAAGATTGGT
+
B@AABBCBBBBBBDG?@?99908?>=ACD
@PZH4Z:00074:00467
TACTGAGCTACACACACAGAAAGATTGGTG
+
B?BABBBA@ABBCCAAACBBB=AAA?C@CC
@PZH4Z:00074:00499
TACTGAGCTACACACACAGAAAGATTGGT
+
B?@ACCDCB>@A=>=CDDFCC@BBB@CAG
@PZH4Z:00075:00473
AGCACTGTAGCTGTCACTAGTTACTTGT
+
<;CNDCCAAADBBBBBBCCBA?A@?>AB
@PZH4Z:00075:00479
AGCACTGTAGATGTCACTAGTTACTTGT
+
BBBBBDCBBBBBCBACCCCAA?EAB@CC
@PZH4Z:00075:00480
CGTGTCTCTAGGCACAGGATTTTGTGTAG
+
BBBBCEBBBBB@BDDCC@CECC:CC?;;;
@PZH4Z:00075:00485
AGCACTGTAGCTGTCACTAGTTACTTGT
+
AACDCDCAABCCCCBBDCC:;6:==<AC
@PZH4Z:00075:00489
TCTCTATGCGCTCCACATGTCTAAGGT
+
9999:94@?B?>><<11/7669@;=;=
@PZH4Z:00076:00456
ACGCATGCCCAGGTACAGGAGACTG
+
B>ABAA9998<CACEDCC=?@CCBB
@PZH4Z:00076:00461
TCTCTATGCGCTCCACATGTCTAAGGT
+
B@@@AABCCCCBC@CDDABCCBB@BAB
@PZH4Z:00077:00478
CGTGTCTCTAGGCACAGGATTTTGTGTAG
+
AAAAADCCA@A@BCFCEACCDD:DCB99;
@PZH4Z:00078:00452
ACGCTCGACATGCCCAGGTACAGGAG
+
BB@@@CCFDCCCBB>BCABBCED::;
@PZH4Z:00078:00498
ATCAGACACGGACACAGCAGAAAACAAAGAC
+
BBBBAABBBE@ABCA@AGB@?>>499909>>
@PZH4Z:00079:00458
ACGCTCGACATGCCCAGGTACAGGAG
+
C@@?BCBCCBB???<@AABCCBB>?@
@PZH4Z:00079:00480
TAGTATCAGCCTCGCCATGACGAAGGTATTCC
+
449894::94:AB;<79@@>@@A=A?999596
@PZH4Z:00079:00497
TAGTATCAGCCTCGCCATGACGAAGGTATTCC
+
BBC@@ACBBB@==:;7;>@>@9959????=@<
@PZH4Z:00080:00453
CGTGTCTCTAGGCACAGGATTTTGTGTAG
+
BBBBBCCBAAB@BCBAB?BCBC7AAA;9;
@PZH4Z:00080:00468
AGCACTGTAGCTGTCACTAGTTACTTGT
+
<<CCCABBBBDABBBBDBC@@=ABC@CC
@PZH4Z:00080:00485
ACGAGTGCGTTCCCCATGTCGTAGGTACTC
+
BBA@ABBBAA?ABC9A???BCCAC@AAAAC
@PZH4Z:00081:00470
CGTGTCTCTAGGCACAGGATTTGTG
+
99<BBDBAA@@6999995994-444
@PZH4Z:00081:00497
TACTGAGCTACACACACAGAAAGATTGGT
+
B?AABBCBBBBBBDBBBC<::8;??=@@C
@PZH4Z:00082:00453
CGTGTCTCTAGGCACAGGATTTTGTGTAG
+
BB@AADCCAAA@BBBBCACCCC:CCB??@
@PZH4Z:00082:00459
CGTGTCTCTAGGCACAGGATTTTGTGTAG
+
BBAACCCCAAA?BCCCCCBBCB:CBB999
@PZH4Z:00083:00496
CGTGTCTCTAGGCACAGGATTTTGTGTAG
+
B?BBDEBAA@AACBCCDAA?@@6=@@=>?
@PZH4Z:00084:00467
ACGCTCGACATGCCCAGGTACAGGAGACT
+
BBBBEC>==CBCELB<<;<>B9;:;<CAB
@PZH4Z:00084:00468
CGTGTCTCTAGGCACAGGATTTTGTGTAGA
+
9>;CCBBBA=<8;D>>;:1111+1<?111/
@PZH4Z:00085:00457
TACTGAGCTACACACACAGAAAGATTGGT
+
B@AACDBBBCBBCCBBBBAA@<@AA?E?B
@PZH4Z:00085:00480
AGCACTGTAGCTGTCACTAGTTACTTGT
+
??BCCDCBBBDBBBBBBCC@?=ABB@CC
@PZH4Z:00085:00487
CGTGTCTCTAGGCACAGGATTTTGTGTAG
+
BBBACDDCD@@>FCCCFACCCE:BBA449
@PZH4Z:00085:00494
CGTGTCTCTAGGCACAGGATTTTGTGTAG
+
BBBAACBCBAB>BCDCB?BBBA:CCC99;
@PZH4Z:00085:00496
AGCACTGTAGCTGTCACTAGTTACTTGT
+
@?BCCBBAAADABBBBBCC@?=?@?>AB
@PZH4Z:00085:00497
ACGCTCGACATGCCCAGGTACAGGAG
+
B?>>BBBDDBBBBB>BB@BBCDB@A@
@PZH4Z:00086:00470
CGTGTCTCTAGGCACAGGATTTTGTGTAG
+
@@@ACDBBAAA@BC@ADACCCC:CBA99;
@PZH4Z:00086:00493
ACGAGTGCGTTCCCCATGTCGTAGGTACTC
+
BBB?@BBBBB@BCC:C@A@BBBBB@A:<<D
@PZH4Z:00087:00497
CGTGTCTCTAGGCACAGGATTTTGTGTAG
+
BBCCEECDBBC@BBBCEAAAAA4?999>?
@PZH4Z:00088:00452
AGCACTGTAGCTGTCACTAGTTACTTGT
+
BBCCCDDCCBDBBB>AABBBC@DBB>??
@PZH4Z:00088:00473
TACTGAGCTACACACACAGAAAGATTGGTG
+
C;<<HCGCB?BCCCCCBB@@@<???<??BB
@PZH4Z:00088:00477
AGCACTGTAGCTGTCACTAGTTACTTGT
+
;;DCEDCBBBCBBBBBCCCBA?AAA>AB
@PZH4Z:00088:00482
CGTGTCTCTAGGCACAGGATTTTGTGTAG
+
BBAACDBCAAA@BBAACADCDC:CCB??@
@PZH4Z:00089:00453
CGTGTCTCTAGGCACAGGATTTTGTGTAG
+
@>AACDAA?==@BCCCC@CCEC:CBB>??
@PZH4Z:00089:00464
ACGCTCGACATGCCCAGGTACAGGAG
+
BAAAABBCDCBBBB>AB@BCCBB?AA
@PZH4Z:00089:00477
ATATCGCGAGGGTATGGAAGACTCTATAG
+
BB@AABB@CAA?ABBB=@=;;;88@>>>7
@PZH4Z:00089:00491
ACGAGTGCGTTCCCCATGTCGTAGGTACTC
+
BBB?BBBAAA@AAB9C?@@CCB@A@A;=<C
@PZH4Z:00090:00498
CGTGTCTCTAGGCACAGGATTTTGTGTAG
+
B@AACDBBAAA?CCAAA?BAAA9=@@9;;
@PZH4Z:00090:00499
ACGCTCGACATGCCCAGGTACAGGAG
+
@<;;C@ABDCCECG@BB@CBBBC=@@
@PZH4Z:00091:00452
TACTGAGCTACACACACAGAAAGATTGGT
+
9999A>CCBCBD<<999>48917A??B@B
@PZH4Z:00092:00475
AGCACTGTAGCTGTCACTAGTTACTTGT
+
@>@@?:::CEDDAA?CDCGCC?CCCAA=
@PZH4Z:00092:00489
CGTGTCTCGGCACAGGATTTTGTGTAGA
+
;<BBCFCCC@CBC?;=8444/1<<1--,
@PZH4Z:00092:00493
ATCAGACACGGACACAGTAGAACACAC
+
BBABABBDCC?BBBBBBCCBB?BC@@@
@PZH4Z:00093:00472
ACGCTCGACATGCCCAGGTACAGGAG
+
B??@@CCCCBCCCC=BB@BBBBCBBC
@PZH4Z:00093:00478
ACGCTCGACATGCCCAGGTACAGGAG
+
B??BBBCCCCBDBH@<;;<AA@C?BB
@PZH4Z:00094:00456
ACGCTCGACATGCCCAGGTACAGGAG
+
BBBBFCEDCCCCCDABB?B?B@?>?@
@PZH4Z:00094:00476
ACGCTCGACATGCCCAGGTACAGGAG
+
B@AABEBCDCCABB=BA@BBDCB>@@
@PZH4Z:00094:00477
TACTGAGCTACACACACAGAAAGATTGGT
+
?===BBCBBBBBBCB?>;984-8?>>B@E
@PZH4Z:00094:00496
AGCACTGTAGCTGTCACTAGTTACTTGT
+
;;BBCDCBBBDBBBBBBBDCB@DBB=??
@PZH4Z:00095:00466
ACGAGTGCGTTCCCCATGTCGTAGGTACTC
+
BBB>AABBB@?BBC9BABAABABB@A;@<C
@PZH4Z:00095:00478
AGCACTGTAGCTGTCACTAGTTACTTGT
+
;;CEBDBCBCDABBAABBCBB@CDB?BB
@PZH4Z:00095:00482
ACGAGTGCGTTCCCCATGTCGTAGGTACTC
+
BBA@@@@AAA@AAB9BAAABBBBB?>:<;C
@PZH4Z:00096:00452
AGCACTGTAGCTGTCACTAGTTACTTGT
+
??BCCCCBBBDBBB@ABBCBB@DBB@BA
@PZH4Z:00096:00479
TACTGAGCTACACACACAGAAAGATTGGT
+
B9<;CDDCCBBBBDCCCC@@@>@CC@B@B
@PZH4Z:00097:00475
CGTGTCTCTAGGCACAGGATTTTGTGTAG
+
AA@@CDBBAA@@BBCDEAA@??6=@@8=@
@PZH4Z:00098:00451
CGGGTCTCTAGGCACAGGATTTTGTGTA
+
44;5=9@:999=@@?<>=8999/9>889
@PZH4Z:00098:00490
ACGAGTGCGTTCCCCATGTCGTAGGTACTC
+
BBBBBBCBB@<@BC9BAAABBBBB@BAAAC
@PZH4Z:00099:00499
AGCACTGTAGCTGTCACTAGTTACTTGT
+
@@BCAAABBBCBBBBBBBCBB?DBB?>>
@PZH4Z:00050:00513
TACTGAGCTACACACACAGAAAGATTGGT
+
==@BCBCBBBBBCECBBC@@?<@BC@C@C
@PZH4Z:00050:00538
CGTGTCTCTAGGCACAGGA
+
A@BCCECDCCC@A?AAC@C
@PZH4Z:00051:00508
ATCAGACACGGACACAGCAGAACACAC
+
AACB@A@BCC@CCCBABBCCCACCCBC
@PZH4Z:00051:00531
ATCAGACACGGACACAGT
+
?7;;@AA@@@=B91111/
@PZH4Z:00051:00536
GTCTAACTGAGTGCGTTCCCCAT
+
*,,,2*,,,/44444429CA:BC
@PZH4Z:00052:00503
ACGCTCGACATGCCCAGGTACAGGGAG
+
BACBBCAEBDB?@?<@B9;9?844199
@PZH4Z:00052:00504
ACGAGTGCGTTCCCCATGTCGTAGGTACTC
+
CB?=?BBCBB@BCC9EDDBBBBBB=>@@@B
@PZH4Z:00052:00505
ACGAGTGCGTTCCCCATGTCGTAGGTACTC
+
BBBABBBBBB@BCD:E@@@BBBBB>>AAAD
@PZH4Z:00052:00509
ACGCTCGACATGCCCAGGTACAGGAG
+
BABACCCCB@@9996:><A@@@@7;<
@PZH4Z:00052:00530
CGTGTCTCTAGGCACAGGA
+
BCCCDDDCAAB@CBCCCFC
@PZH4Z:00052:00543
ACGCTCGACATGCCCA
+
9<@@ABCDDCCBCC?@
@PZH4Z:00052:00549
TACTGAGCTACACACACAG
+
@?BCCEDBBBBBBCDB@@9
@PZH4Z:00053:00516
ACGCTCGACATGCCCAGGTACAGGAG
+
BBAEBBBDDDH@A@=@B@BBBBB?BB
@PZH4Z:00053:00517
CGTGTCTCTAGGCACAGGATTTTGTGTAG
+
BBB@@DBBBAB@BCBDB?B>BA:CCC99;
@PZH4Z:00054:00502
AGCACTGTAGCTGTCACTAGTTACTTGT
+
@AAABBBCAADBBBCBDBCBB?ABB?BB
@PZH4Z:00054:00504
ACGCTCGACATGCCCAGGTACAGGAG
+
=:;;<AABBCBBCC>@A=@DCBB@BC
@PZH4Z:00054:00526
CGTGTCTCTAGGCACAGGATTTTGTGTAG
+
CBCCCECDAAA@CCDDDABBBA9AB@8=@
@PZH4Z:00054:00530
CGTGCTCTAGGCACAGGATTTTGTGTAG
+
BBBBDBA>>A@BDECC@CBBC9BBB=?A
@PZH4Z:00054:00544
TACTGAGCTACACACACAG
+
11/6677A@@@=A@?>@?9
@PZH4Z:00055:00503
CGTGTCTCTAGGCACAGGATTTTGTGTAG
+
@@BACDCC@@@?ACBCFACCCC9BBA99;
@PZH4Z:00055:00512
CGTGTCTCTAGGCACAGGATTTTGTGTAG
+
BBB@CCBBB@@@BBBDC@CCCB:CCB999
@PZH4Z:00055:00528
TACTGAGCTACACACACAGAAAGATTGGT
+
>>@CBBBBBBBBCCBAAB;::68>>=A?B
@PZH4Z:00055:00529
CGTGTCTCTAGGCACAGGATTTTGTGTA
+
B<9;@??=ACCACC@<<-1111+11///
@PZH4Z:00055:00536
CGTGTCTCTAGGCACAGGATTTTGTGTA
+
BBBBCDBBBBB@BBB@B@CBBB9BADBB
@PZH4Z:00055:00546
ACGAGTGCGTTCCCCATGTCG
+
AAAABBBBB@?BCC:D:;9>@
@PZH4Z:00056:00523
ACGAGTGCGTTCCCCATGTCGTAGGTACTC
+
CBBBBBBBBD?BAA9A9;;BBB@B?B<<<B
@PZH4Z:00056:00530
AGCACTGTAGCTGTCACTAGTTACTTGT
+
BBCBCCFCBABABBA@;;<@@=BBB>BB
@PZH4Z:00056:00534
ACGAGTGCGTTCCCCATGTCGTAGGTA
+
CCDBBCCBB@@ACC:D:;;AAA10,01
@PZH4Z:00056:00548
TACTGAGCTACACACAC
+
994999449@@>@@<<<
@PZH4Z:00057:00511
TACTGAGCTACACACACAGAAAGATTGGT
+
BBBBCCCCBBBCA?<99>88903331377
@PZH4Z:00057:00521
TACTGAGCTACACACACAGAAAGATTGGT
+
B>>>AACAAABBBCDB;;844-8>>;>=A
@PZH4Z:00057:00539
ACGAGTGCGTTCCCCATGTCGTAGGTATC
+
?@CFBDBAA@?BCD:F;<<@@@>?=?A=9
@PZH4Z:00058:00514
CGTGTCTCTAGGCACAAGATTTTGTGTAG
+
BCCCCCCCCCB@BBCGBDFFBC9BCB;;;
@PZH4Z:00058:00523
ACGAGTGCGTTCCCCATGTCGTAGGTACTC
+
9<BBBCECCB@CHH:C:;9?B@@@=@<=<B
@PZH4Z:00059:00513
ACGAGTGCGTTCCCCATGTCGTAGGTACTC
+
BAAABAA?BA@ABB:C:99BBCBC@B;<<D
@PZH4Z:00059:00522
CGTGTCTCTAGGCACAGGATTTTGTGTAG
+
BBCBCCCC@??@BCDBCD9944-4CC89;
@PZH4Z:00060:00504
AGCACTGTAGCTGTCACTAGTTACTTGT
+
;;DCDDCCCCCBBBCBBDCCB@B@@=@A
@PZH4Z:00060:00508
CGTGTCTCTAGGCACAGGATTTTGTGTAG
+
BB@AABBBB@B?BCCCC?CBCB:DCB999
@PZH4Z:00060:00526
CGTGTCTCTAGGCACAGGATTTTGTGTAG
+
BBAAADCCDBB@BBCDDACCCF9BB@99;
@PZH4Z:00060:00543
AGCACTGTAGCTGTCACTAGTTACTTGT
+
BABCBEBCCCCBBBBBCBB@@=AAA=@?
@PZH4Z:00061:00518
TGATACGTCTCCTTCCTTAGTTACTTCA
+
BBBAABAA@@@?C@D?D@BBB?BEC@BC
@PZH4Z:00061:00519
TGAGCTACACACACAGAAAGATTGGTGC
+
BBBCCCC@AACCB;;<AA<A;<;=@FCC
@PZH4Z:00061:00521
CGTGTCTCTAGGCACAGGATTTTGTGTAG
+
??=@CDBA?==@BCBDC?CCCC:DCB99;
@PZH4Z:00061:00540
ACGCTCGACATGCCCAGGTACAGAA
+
118=ABDCDCCCCC>CA@B?A?>@=
@PZH4Z:00062:00505
TACTGAGCTACACACACAGAAAGATTGGTG
+
CBCBBABABBBBCCAA@@@>>9?8868<><
@PZH4Z:00062:00507
ACGAGTGCGTTCCCCATGTCGTAGGTACTC
+
BBAABBCBBB@BCC:C:::BCCCC?@AA@B
@PZH4Z:00062:00522
ATATCGCGAGGTATGGAAGACTCATATAG
+
AB9448994/,////,/566644771111
@PZH4Z:00063:00508
TACTGAGCTACACACACAGAAAGATTGGT
+
B?=?BCFBBBBBBCCCCC;;97;BA@C@C
@PZH4Z:00063:00520
ACGCTCGACATGCCCAGGTACAGGAG
+
BB@??BCDCBCCCB?BB@BCBBB=?@
@PZH4Z:00063:00533
ACGAGTGCGTTCCCCATGTCGTAGGTACTC
+
BBBCCCDCCDACCC:C:;:CCB?<;?;<<A
@PZH4Z:00063:00546
ACGCTCGACATGCCCAGGTACAGGAG
+
BB???BC=><CCCG>CC@CBC;;9;A
@PZH4Z:00064:00501
TACTGAGCTACACACACAGAAAGATTGGT
+
B??=ABCAABBBBBC@?;884-8>>;>?A
@PZH4Z:00064:00515
TACTGAGCTACACACACAGAAAGATTGGT
+
B?=?BBFBA@BBBCCCBB9996:@;>B@C
@PZH4Z:00064:00516
ACGCTCGACATGCCCAGGTACAGGAG
+
B@@??BBDDCCBBD?BBACBECC::<
@PZH4Z:00064:00532
CGTGTCTCTAGGCACAGGATTTTGTGTAG
+
BBB@BDCCBBB?BCCCC?BBBA:CCD::;
@PZH4Z:00064:00533
AGCACTGTAGCTGTCACTAGTTACTTGT
+
A@CCBBBCCCCBBBBBBBBBD@CBB@BB
@PZH4Z:00064:00542
AGCACTGTAGCTGTCACTAGTTACTTGT
+
BBB?BCCCBBBABBCCCCDCCACBB?BC
@PZH4Z:00064:00545
TACTGAGCTACACACACAGAAAGATTGGT
+
@@ACDCCB@AACCEGABCCCC>B>B<>=?
@PZH4Z:00065:00505
AGCACTGTAGCTGTCACTAGTTACTTGT
+
??BBBDCCCCCBBBBBBBB@@>ABB@BB
@PZH4Z:00066:00514
AGCACTGTAGCTGTCACTAGTTACTTGT
+
BABBBABCBBCBBBBBBCB@@;@@@=@A
@PZH4Z:00066:00521
CGTGTCTCTAGGCACAGGATTTTGTGTAG
+
AAAAABAA>>>@BBBBB@CCCC:BB@99;
@PZH4Z:00066:00527
CACTGTAGCTGTCACTAGTTACTTGT
+
BB?@ABBBECCCCB@ABCC@BBABBC
@PZH4Z:00066:00532
TACTGAGCTACACACACAGAAAGATTGGT
+
AABBCCCBABBCDCDCBC;::6:A@?B@C
@PZH4Z:00067:00505
TACTGAGCTACACACACAGAAAGATTGGT
+
BBBBBBCBABCBBCCAAB;9908>>;?=@
@PZH4Z:00067:00509
CGTGTCTCTAGGCACAGGATTTTGTGTAG
+
BBBBBDBB@??@CCCCE@AACC:CCC;;;
@PZH4Z:00067:00516
CGTGTCTCTAGGCACAGGATTTTGTGTAG
+
BBBBBCBBBBB@BBCCFBA@@@6?===@@
@PZH4Z:00067:00520
TCTCTATGCGCTCCACATGTCTAAGGT
+
BAABCAABCCCBB@CAAACCCAA?B?B
@PZH4Z:00067:00528
TACTGAGCTACACACACAGAAAGATTGGT
+
??BBBBBABBBBBBCBA>;:8-8>>=A@C
@PZH4Z:00067:00534
AGCACTGTAGCTGTCACTAGTTACTTGT
+
@@CCBBBCCCCBBBBBBBCAA@BDC?BB
@PZH4Z:00068:00544
AGCACTGTAGCTGTCACTAGTTACTTGT
+
BBBBCCCCFCC:<<CCCCCEC@@==599
@PZH4Z:00069:00504
TCTCTATGCGCTCCACATGTCTAAGGTA
+
>99:AAGCCCBBCCAAA@B@@9969<99
@PZH4Z:00069:00515
AGCACTGTAGCTGTCACTAGTTACTTG
+
8>>>>B?@<<<>@@9999?99694924
@PZH4Z:00069:00524
TACTGAGCTACACACACAGAAAGATTGGT
+
BABBCABABBBCCCBABB@@@<@AA>A@C
@PZH4Z:00070:00520
CGTGTCTCTAGGCACAGGATTTTGTGTAG
+
CBBBDDCBAAA@B@@AFBAAAB7AA@999
@PZH4Z:00070:00538
CGTGTCTCTAGGCACAGGATTTTGTGTAG
+
BBA>ADCBAA@@BCCDDFBABB9ABB=>?
@PZH4Z:00071:00540
ACGCTCGACATGCCCAGGTACAGGAG
+
B@@?ACCDDBBCCB>BB@BBBBB?BB
@PZH4Z:00072:00532
CGTGTCTCTAGGCACAGGATTTTGTGTAG
+
B@@ACBAAA@B?BBCCCA@@@@6=@@99:
@PZH4Z:00072:00534
AGCACTGTAGCTGTCACTAGTTACTTGT
+
B@A@BBBCCCCCBBBBCCDBC@A@C?BB
@PZH4Z:00072:00538
ACGCTCGACATGCCCAGGTACAGGAG
+
B@@?BBBCDCCCCB?BB@BBCDD::;
@PZH4Z:00073:00511
AGCACTGTAGCTGTCACTAGTTACTTGT
+
<<CCEDCBBBDAABBBBCCCC@CBB?A@
@PZH4Z:00073:00523
ACGAGTGCGTTCCCCATGTCGTAGGTACTC
+
AABBBBEBBC?EBB9B?>?BBB@B@@;<<D
@PZH4Z:00073:00532
CGTGTCTCTAGGCACAGGATTTTGTGTAG
+
BBB@CDCB==A@BCCCCACCCC:BBB99;
@PZH4Z:00074:00513
AGCACTGTAGCTGTCACTAGTTACTTGT
+
??BCCCDBBBDBBBBBBCCCC?CBB@BB
@PZH4Z:00074:00522
CGTGTCTCTAGGCACAGGATTTTGTGTAG
+
BBBAADAA>>A@BBBDCBCCCB:DBC99;
@PZH4Z:00074:00528
TACTGAGCTACACACACAGAAAGATTGGT
+
A===ABCBBBBBBCDC@A;94-8>>>B?B
@PZH4Z:00074:00533
ACGAGTGCGTTCCCCATGTCGTAGGTACTC
+
BBB?BBBBBB@BCC:CABBBCBAA??:<<C
@PZH4Z:00075:00524
AGCACTGTAGCTGTCACTAGTTACTTGT
+
@ABBCBBBBBDBBAABCCD@@=ABB>BC
@PZH4Z:00076:00510
ACGCTCGACATGCCCAGGTACAGGAAG
+
B???BBBCCBB;;;8;A=:>A985959
@PZH4Z:00076:00515
TACTGAGCTACACACACAAGAAAGATTGGTGC
+
B>>=BBFB@AAACA@@;;58@@9?>>@B>A>C
@PZH4Z:00077:00501
CGTGTCTCTACGGCACAGGATTTTGTGTAGAGGC
+
??CBEEB22211;<>ABED?;>C5>1111///,4
@PZH4Z:00077:00511
TACTGAGCTACACACACAGAAAGATTGGTGCT
+
C?BBBBCCABBCBBA@>@99908>>;??A?<<
@PZH4Z:00077:00519
TACTGAGCTACACACACAGAAAGATTGGT
+
B>>?BCDBBB?AABCFBA;996:BB@C@B
@PZH4Z:00077:00526
TACTGAGCTACACACACAGAAAGATTGGT
+
@?@@AACABBBBBBDBA@;84-88848;?
@PZH4Z:00077:00532
AACACTGTAGATGTCACTAGTTACTTGT
+
B@BBBBCDBBBDCCCBCCCIC@CBB>BB
@PZH4Z:00077:00548
TACTGAGCTACACACACAGAAAGATT
+
999;CCDCBBA=@:;999>>>0888+
@PZH4Z:00079:00508
AGCACTGTAGCTGTCACTAGTTAATTGT
+
@@CCDCBBDCAA?@@>>@>91,-+-+,,
@PZH4Z:00079:00512
TACTGAGCTACACACACAGAAAGATTGGT
+
A===AACBAABBBCCCBA;99-8><<@?B
@PZH4Z:00079:00515
ACGAGTGCGTTCCCCATGTCGTAGGTACTC
+
BBBBBBEBBB@CHH:E@@@BCCCC@B;<<D
@PZH4Z:00080:00515
CGTGTCTCTAGGCACAGGATTTTGTGTAGA
+
BBCCCFA@@?@>BB@@<=1111+1>>111/
@PZH4Z:00080:00522
ACGCTCGACATGCCCAGGTACAGGAG
+
B?@?BCBCCCC?@@=?A@BBBBB9:<
@PZH4Z:00080:00526
AGCACTGTAGCTGTCACTAGTTACTTGT
+
?>9;9;;<CDFDCCCBBBA:96:@><@A
@PZH4Z:00080:00546
CGTGTCTCTAGGCACAGGATTTTGTGTAG
+
BCABACBCCBB?BBCDFBBABA9A==99;
@PZH4Z:00081:00525
CGTGTCTCTAGGCACAGGATTTTGTGTAGA
+
BCBBBGCCAAA@CBAADBCCDD9AAA9999
@PZH4Z:00081:00529
ACGCTCGACATGCCCAGGTACAGGAG
+
BAAAABBCCCBCCB>BB@BBCDD::;
@PZH4Z:00081:00532
CGTGTCTCTAGGCACAGGATTTTGTGTAG
+
BBBBCCBCCBB?@BBCCCCCCC9BBA99;
@PZH4Z:00081:00536
CGTGTCTCTAGGCACAGGATTTTGTGTAG
+
AA@@@DBBBAA?BCCCDACCCD9BBB===
@PZH4Z:00081:00537
AGCACTGTAGCTGTCACTTAGTTACTTGT
+
<=ECDCC@@ACBCCDBDB?B??;?AA>AD
@PZH4Z:00081:00544
AGCACTGTAACTGTCACTAGTTACTTGT
+
?9;;94::B8;<A;<;AAAA@<:48549
@PZH4Z:00081:00548
AGCACTGTAGCTGTCACTAGTTACTTGT
+
??BCBCBBBBCBBBBBDBD@?=ABB>BC
@PZH4Z:00082:00506
CGTGTCTCTAGGCACAGGATTTTGTGTAGA
+
CCBBBDBEA?@ACCDDIBBCCC9BBB@@@B
@PZH4Z:00082:00515
TACTGAGCTACACACACAGAAAGATTGGT
+
B;<=CCDCCCAAAAAA@C@@A<?@A>A@B
@PZH4Z:00084:00534
AGCACTGTACTGTCACTAGTTACTTGT
+
AAAACDC@?@BAAAABCCA@=@A?>AD
@PZH4Z:00084:00537
TACTGAGCTACACACACAGAAAGATTGGT
+
A@B?BBBBB??BBCCCBB9999:CC@C@B
@PZH4Z:00084:00540
AGCACTGTAGCTGTCACTAGTTACTTGT
+
AABCBBECCCCBBBBBBBD@@>ABB?BB
@PZH4Z:00085:00519
ACGCTCGACATGCCCAGGTACAGGAG
+
BBBECCEDDCCAAB>@C@CBBBB;;<
@PZH4Z:00086:00511
ACGAGTGCGTTCCCCATGTCGTAGGTACTC
+
AAA>AABBAA@BCC9AABA?===?;?@@@@
@PZH4Z:00086:00527
TACTGAGCTACACACACAGAAAGATTGGT
+
A>>>ABCB?@BBBCCCBB;:4-8><;@@C
@PZH4Z:00086:00532
TACTGAGCTACACACACAGAAAGATTGGT
+
B???BBCBABBBBBCCCB;::-8875:?B
@PZH4Z:00087:00514
TACTGAGCTACACACACAGAAAGATTGGT
+
B===BBFB@@?BBCC>?;988-8>>;??A
@PZH4Z:00087:00519
ACGCTCGACATGCCCAGGTACAGGAG
+
@@BCCCFDDCCBBB<@@>BCCCC=@A
@PZH4Z:00087:00526
TACTGAGCTACACACACAGAAAGATTGGT
+
B>@=BBCB@@?BBCDBAA;;8088848=?
@PZH4Z:00087:00544
AGCACTGTAGCTGTCACTAGTTACTTGT
+
;;CCAACCCCCBCBBBBEB?=;=@=;@A
@PZH4Z:00088:00501
TACTGAGCTACACACACAGAAAGATTGGTG
+
B>@>BBDCBBBBBCCAAB;9908>>;?>?<
@PZH4Z:00088:00507
CGTGTCTCTAGGCACAGGATTTTGTGTAGAG
+
AACCHHDEDCC@CCAABBAAHH:C@@;;9?A
@PZH4Z:00088:00517
TACTGAGCTACACACACAGAAAGATTGGTG
+
D<<<CEDCCEBCCDCCEDCBB?BCC@C@CB
@PZH4Z:00088:00533
AGCACTGTAGCTGTCACTAGTTACTTGT
+
<<CCAADBE=::8//,,,///,444844
@PZH4Z:00088:00535
AGCACTGTAGCTGTCACTAGTTACTTGT
+
<=DCEECCCCCBCCCCCCCCB?BBB?BC
@PZH4Z:00089:00536
AGCACTGTAGCTGTCACTAGTTACTTGT
+
<<CCBDBCCCCBBBBBBCBBC@CBB?BB
@PZH4Z:00090:00522
ATCAGACACGGACACAGTCAGAACACAC
+
BB@@@BCBBB>A@A99944:==;@B999
@PZH4Z:00090:00526
CGTGTCTCTAGGCACAGGATTTTGTGTAG
+
BBCBCCCCBAB@CBA?B?9999-9@>99<
@PZH4Z:00090:00546
TACTGAGCTACACACACAGAAAGATTGGT
+
C>@@CCCCBBBCCCA@ACBBB=A@@=@?B
@PZH4Z:00091:00502
ACGCTCGACATGCCCAGGTACAGGAG
+
BB@?AECEFBBBCDBCC@CABAG<<<
@PZH4Z:00091:00524
CGTGTCTCTAGGCACAGGATTTTGTGTAGAGGCA
+
:<DCFFCCCCCACFABA:99?@4>AA99994240
@PZH4Z:00091:00546
AGCACTGTAGCTGTCACTAGTTACTTGT
+
;;@A9;<AAAA@AFCEC@AA@=@@C@CC
@PZH4Z:00092:00503
ACGAGTGCGTTCCCCATGTCGTAGGTACTC
+
BBBBBCCCEB?BEC:CBBBCCBBB?:;;@@
@PZH4Z:00092:00507
TACTGAGCTACACACACAGAAAGATTGGTGCT
+
BBBBCCECBABCCDB?A>999088858;>6;<
@PZH4Z:00092:00549
TACTGAGCTACACACACAGAAAGATTGGT
+
B@BABCCCCB@@AC<<<BCBB@BBB?B@C
@PZH4Z:00093:00533
ACGAGTGCGTTCCCCATGTCGGTAGGTACTC
+
BBBBBDA=A@5999/9999AA>ABB?@ABCA
@PZH4Z:00093:00538
TACTGAGCTACACACACAGAAAGATTGGT
+
B9<;CCGC@ABBBBCBBC;::6:AA?B@C
@PZH4Z:00094:00504
CGTGTCTCTAGGCACAGGATTTTGTGTAGAG
+
CAFDDECCAAA?BECCDCCCCCABCB99;;;
@PZH4Z:00095:00506
ACGCTCGACATGCCCAGGTACAGGAG
+
B?@?BDCECCCBBB=BB?BBBBA89<
@PZH4Z:00096:00535
AGCACTGTAGCTCACTAGTTACTTGT
+
;<BBBCD@AAECCCCCB==;@@@;@A
@PZH4Z:00096:00542
AGCACTGTAGCTGTCACTAGTTACTTGT
+
;;CCDDACCCCABBBBBACAA@DBB>BB
@PZH4Z:00096:00546
ACGAGTGCGTTCCCCATGTCGTAGGTACTC
+
844=@BBBBC?BBB9B@@@<<<@A@ABCBA
@PZH4Z:00097:00523
CGTGTCTCTAGGCACAGGATTTTGTGTAG
+
AABBCCCCA?A@CBCBBD999;/9@@99;
@PZH4Z:00097:00535
AGCACTGTAGCTGTCACTAGTTACTTGT
+
99989?BBCCDAAAA@A@CBC8==C:<<
@PZH4Z:00098:00535
CGTGTCTCTACGGCACAG
+
989444468///,//446
@PZH4Z:00099:00519
CGTGTCTCTAGGCACAGGATTTTGTGTAGA
+
BBBBCDCCA@A?BCABCAECCCADDC99;@
@PZH4Z:00099:00527
CGTGTCTCTAGGCACAGGATTTTGTGTAG
+
@@AACDBBAAA@BCCBC@@==?6=@@=>@
@PZH4Z:00050:00576
TACTGAGCTACA
+
;99===C@@@@A
@PZH4Z:00050:00579
TCTCTATGCGCTCCAC
+
BCAAACBAAAAAB?BB
@PZH4Z:00052:00550
ACGAGTGCGTTCCCCATGTC
+
>?BBCCCDJG@A@@6?>>>?
@PZH4Z:00054:00558
CGTGTCTCTAGGCACAGGA
+
AABECECCBBB@CDCCDAC
@PZH4Z:00054:00580
TACTGAGCTACACACAC
+
:9<ABAB@>99999499
@PZH4Z:00055:00554
AGCACTGTAGCTGTCACT
+
BBBBCBCCCCDBABBBCC
@PZH4Z:00055:00562
CGTGTCTCTAGGCACAGGA
+
AAAACBBBAAB?BCAABAC
@PZH4Z:00055:00583
ACGCTCGACATGCC
+
89;9>?AACADCBD
@PZH4Z:00056:00556
AGCACTGTAGCTGTCACTAGTTACTTG
+
BBBBBABCBBCBBBBBCCCCB?BBB=@
@PZH4Z:00056:00563
ATATCGCGAGGGTATGGA
+
4898989>99909A?A?C
@PZH4Z:00056:00579
ACGCTCGACATGCCC
+
<<@BBBDDDBBBEE@
@PZH4Z:00057:00564
ACGAGTGCGTTCCCCATGTCGTTAGGTA
+
>C>==@=8>>5999,444444/5666.1
@PZH4Z:00057:00581
AGCACTGTAGCTG
+
44444B:?499>9
@PZH4Z:00058:00554
ACGAGTGCGTTCCCCATGTCGTAGGTACTC
+
@?B@BB@A@@?@BC:C:9:BBB?B@A;<<E
@PZH4Z:00059:00558
AGCACTGTAGCTGTCACTAGTTACTTGT
+
BBBCAABCCCDB?BABCBCBB@CCB?BB
@PZH4Z:00059:00575
ATCAGACACGGACACAGCAGAACA
+
?@CCDCCBBB?BBCCCCBBCCBBB
@PZH4Z:00061:00580
AGCACTGTAGCTGTCACTAGTTACTTGT
+
ABBBBBB@@@BA@@@BBBBABAABB9::
@PZH4Z:00061:00586
CGTGTCTCTAGGCACAGGATTTTGTGT
+
@AACCICCCCCACBA@D@CCCD:;941
@PZH4Z:00061:00587
TAGTATCAGCCTCGCCCATGACGAAGGTATTCC
+
BBDAABCAABABBBBB>BCBBB;;8<?AAB@C@
@PZH4Z:00062:00550
AGCACTGTAGCTGTCACTAGTTACTTGT
+
<<CCCBB@B@BABBBBCCCBB=@@AA@9
@PZH4Z:00062:00585
CGTGTCTCTAGGCACAGGATTTTGTG
+
@AACBCBBBBB?BAAAD@CCCH:BB9
@PZH4Z:00062:00596
TACTGAGCTACACACACAGAAAGATTGG
+
9<9A@@A<;9@9999999>>@1880,0,
@PZH4Z:00064:00569
ACGAGTGCGTTCCCCATGTCGTAGGTACTC
+
:;<BBCBBBC>BBB9BBCBCCA>?<:;<<C
@PZH4Z:00064:00588
AGCACTGTAGTTGTCACTAGTTACTTGT
+
9;;99@ECBBG:BAADDCECC@@CA7;9
@PZH4Z:00065:00575
TCTCTATGCGCTCCACATGTCTAAGGT
+
CCCB=<<CBCCBCAB:;<<<<BB?B@A
@PZH4Z:00065:00593
AGCACTGTAGCTGTCACTAGTTACTTGT
+
BCBBCBCCBBDBBBBBBBDBBCDBB:99
@PZH4Z:00066:00578
ACGAGTGCGTTCCCCATGTCGTAGGTACTC
+
@?BABCAA>>?ACH9D:;:BCB@B?@<<<C
@PZH4Z:00067:00554
TACTGAGCTACACACACAGAAAGATTGGTGC
+
@AAAAACBBB??@EC@>@999088848;766
@PZH4Z:00067:00575
ACGCTCGACATGCCCAGGTACAGGAG
+
BBBAACCCCBCBCB?BB@BBBBB@@F
@PZH4Z:00068:00552
TACTGAGCTACACACACAGAAAGATTGGT
+
CAAACCCCBCBABDCC<<<CI@BAA@C@C
@PZH4Z:00068:00573
TACTGAGCTACACACACAGAAAGATTGGTG
+
>>>@ABCBBBBBCCBB@C99908>>;>>A=
@PZH4Z:00068:00598
ACGAGTGCGTTCCCCATGTCGTAGGTACTC
+
@@CBCBBB=@6944-99<;CCCBC@@=<=H
@PZH4Z:00069:00556
AGCACTGTAGTTGTCACTAGTTACTTGT
+
BBBBBECBBAA?BBECCCCBB>BBC?B@
@PZH4Z:00069:00560
ACGAGTGCGTTCCCCATGTCGTAGGTACTC
+
BBBBCDBB>>5999/9999A;98A>;<<BC
@PZH4Z:00069:00583
TACTGAGCTACACACACAGAAA
+
9:<BCCCB:;9@>A99/-,***
@PZH4Z:00069:00584
TACTGAGCTACACACACAGAAAAGATTGGTGC
+
BBBBBBCBBBABBDA9@?9999/888584376
@PZH4Z:00069:00594
TACTGAGCTACACACACAGAAAGATTGGTGCT
+
BBBBCCCC@?@BCAC@ACBBB=BCC@C?AAAB
@PZH4Z:00069:00598
AGCACTGTAGCTGTCACTAGTTACTTGT
+
CBBCBBBA?AC@<<<BBBCCD?B@@7;9
@PZH4Z:00070:00558
TACTGAGCTACACACACAGAAAGATTGGTGCT
+
BAA?BBCBBBBBBBBAA@99908>><>>:616
@PZH4Z:00070:00561
ACGAGTGCGTTCCCCATGTCGTAGGTACTC
+
449994;;8@=@BB4<=<;A>110601//8
@PZH4Z:00070:00595
ACGAGTGCGTTCCCCATGTCGTAGGTACTC
+
BBCBCD@?@C?CBB7B;;;BBBBC@AAAAC
@PZH4Z:00071:00577
ACGCTCGACATGCCCAGGTACAGGAG
+
B@@?ABCCCBCCCC>BB@BBCBC99;
@PZH4Z:00072:00573
ACGAGTGCGTTCCCCATGTCGTAGGTACTCATCAG
+
BBBAAABCBC=@==299;;AAC;:6;;<<@==,((
@PZH4Z:00072:00595
AGCACTGTAGCTGTCACTAGTTACTTGT
+
BABDCCDAAACBBB@BBBDBB@BDB@BB
@PZH4Z:00073:00586
ACGAGTGCGTTCCCCATGTCGTAGGTACTC
+
BBB@BBBB@@<@BC:B>??BBC@A?>;<;A
@PZH4Z:00073:00589
ACGAGTGCGTTCCCCATGTCGTAGGTACTC
+
?@BBBBBBCC@CDD9GBBBGD@?@@;;<<@
@PZH4Z:00073:00594
ACGAGTGCGTTCCCCATGTCGTAGGTACTC
+
BC@@ACDCCC@CCC9CCBBBB;9;?@@@B@
@PZH4Z:00073:00599
TACTGAGCTACACACACAGAAAGATTGGTGCTG
+
BABBCCCBBABACCCCBBBCDA;;;@C@CCBC@
@PZH4Z:00074:00561
ACGCTCGACATGCCCAGGTACAGGAG
+
BBBACBBDCCC@@@>@B?BBBBB7;;
@PZH4Z:00075:00550
AGCACTGTAGCTGTCACTAGTTACTTGTG
+
;<CCBCBCCCCBBBBBBCCCD@BBC@BAD
@PZH4Z:00075:00563
TACTGAGCTACACACACAGAAAGATTGGTGC
+
DBBBCCFBCBBD?=?@9999918>>484366
@PZH4Z:00075:00581
ACGAGTGCGTTCCCCATGTCGTAGGTACTC
+
BBB@AAABBB@CDC9C@??BCC>B@@;<<C
@PZH4Z:00076:00569
AGCACTGTAGCTGTCACTAGTTACTTGT
+
;;DCBBBEBCC@BBBBBBCCC?CBB?BA
@PZH4Z:00076:00592
ACGAGTGCGTTCCCCATGTCGTAGGTACTC
+
BBBBBBAAAA@AAB:D???BBBBB@A:<<C
@PZH4Z:00077:00563
ACGAGTGCGTTCCCCATGTCGTAGGTACTC
+
CCB?@BBBBB@BCC:EBBEBCBBB=@@@BA
@PZH4Z:00077:00589
TACTGAGCTACACACACAGAAAGATTGGTGCTG
+
BBAACCDBABBBCCCCCCCCB=BCB@B@CCCB?
@PZH4Z:00079:00550
AGCACTGTAGCTGTCACTAGTTACTTGTGTGCAT
+
;;@>=BDCBADBCCCCCJBBA>A995444/,***
@PZH4Z:00079:00554
TACTGAGCTACACACACAGAAGATGGTG
+
BABBBCDC@AABBCCCCCDB?A@AB?BA
@PZH4Z:00079:00563
ACGAGTGCGTTCCCCATGTCGTAGGTACTC
+
CCCCBCCCCC@CCC:CCCCCCBBA?@@@B@
@PZH4Z:00079:00570
AGCACTGTAGTTGTCACTAGTTACTTGT
+
BBBBAEEAAA??ABCCCBB@?<@@A?A@
@PZH4Z:00079:00596
CGTGTCTCTAGGCACAGGATTTTGTGTAGAGGC
+
BBBBCDCC@??@BCFCC?BBNC9AA>;99?@=>
@PZH4Z:00080:00560
TACTGAGCTACACACACAGAAAGATTGGTGCTG
+
B??=BBCBB@BBBCA?@C;;908>><?=?><==
@PZH4Z:00080:00571
ACGAGTGCGTTCCCCATGTCGTAGGTACTC
+
DCBCCFCCBB@CCF9B?@@CCBBB@:;;AA
@PZH4Z:00080:00588
AGCACTGTAGCTGTCACTAGTTAATTGTGTGCAT
+
<<DDCCCCCCDBBCCBB::;B@C7;59@>91***
@PZH4Z:00081:00562
AGCACTGTAGCTGTCACTAGTTACTTGTGTGC
+
;;BBAIGDCBDBCCCCDCCCC?BBB>@>=44*
@PZH4Z:00081:00564
AGCACTGTAGCTGTCACTAGTTACTTGTGTGC
+
;;A?=CDEDCCBBBCBBBA@?;>>@;>=944,
@PZH4Z:00081:00566
CGTGTCTCTAGGCACAGGATTTTGTGTAGAGGC
+
BBB@CCBBA@A@BC@AAACCCC9AA=;9999<?
@PZH4Z:00081:00570
AGCACTGTAGCTGTCACTAGTTACTTGT
+
<<CCDDCCBBDBBBBBCCCBA?A?B>AA
@PZH4Z:00081:00590
AGCACTGTAGCTGTCACTAGTTATTGTGTGCA
+
<<CEDCDAACDAB@BBAABBB@CC@CA<<111
@PZH4Z:00081:00596
CGTGTCTCTAGGCACAGGATTTTGTGTAGAG
+
AA@@CCCCA@?=@A==A?ABCE:BAA;;9??
@PZH4Z:00082:00575
AGCACTGTTCACTAGTTACTTGTGTGC
+
?BBBFEDC@ABABBBB>@ACCCCEBDC
@PZH4Z:00083:00567
ACGCTCGACATGCCCAGGTACAGAAGACTG
+
BCBBBCCCECCBBB?BC@@AA<<9=?>>>8
@PZH4Z:00085:00573
ACGCTCGACATGCACAGGTACAGGAG
+
B@@?ABCDCCCCCABBC@BBBA?699
@PZH4Z:00085:00594
CGTGTCTCTAGGCACAGGATTTTGTGTAGAG
+
BDBACECC????BBCCCFCCCD9AB@999??
@PZH4Z:00086:00563
ACGAGTGCGTTCCCCATGTCGTAGGTACTC
+
BBBBBBBBBC@CCC9ABBDCC?=A<:;9@>
@PZH4Z:00088:00560
TACTGAGCTACACACACAGAAAGATTGGTGCTGCG
+
B9;;CCGCBAACCDBA@@99908@@<>;><;67,,
@PZH4Z:00088:00573
ACGAGTGCGTTCCCCATGTCGTAGGTACTC
+
CCCCCDCCBC@CHD9A@AACCBBA@@@@A>
@PZH4Z:00090:00572
CGTGTCTCTAGGCACAGGATTTTGTGTAGAG
+
BBBADDCCAA?>@B@@A?AACD9CBB<;9A?
@PZH4Z:00090:00573
ACGAGTGCGTTCCCCATGTCGTAGGTACTC
+
BCBBBBBBCB@AAA8D@AABBC@A?>?@B@
@PZH4Z:00091:00551
TACTGAGCTACACACAGAAAGATTGGTGCTGCG
+
C9<<DGCCA@ABA@?D999:<;;@C@A@>?444
@PZH4Z:00091:00579
CGTGTCTCTAGGCACAGGATTTTGTGTAGAGGC
+
CBBBCCCC@@@>@@AACABCCC:CCC;;<@><?
@PZH4Z:00092:00571
CGTGTCTCTAGGCACAGGATTTTGTGTAGAGGCA
+
ACCCCCCEAAA=@BBBDBDGAA5=;:11111,4/
@PZH4Z:00094:00588
ACGCTCGACATGCCCAGGTACAGGAGACT
+
B??@@DCFGCCCCD>BB@BABBA=@;999
@PZH4Z:00095:00564
ACGAGTGCGTTCCCCATGTCGTAGGTACTC
+
BBBAAABBBC?AAA9A>>?BB@>@?@@@@C
@PZH4Z:00097:00589
ACGAGTGCGTTCCCCATGTCGTAGGTACTC
+
AA@BBBAABCACDD9C<<<BB@@@@;<<<@
@PZH4Z:00098:00554
TACTGAGCTACACACACAGAAAGATTGGTGCTGCG
+
B9;;BCECCBBCCCA@@A;;908>>5868;616,,
@PZH4Z:00098:00557
TACTGAGCTACACACACAGAAAGATTGGTGCT
+
C9<<CCDDBBBBBB@=>>999188848;7..,
@PZH4Z:00098:00565
TACTGAGCTACACACACAGAAAGATTGGTGCTG
+
B>>>BBBCBBBBCCA?@C99808>>;?<><<<7
@PZH4Z:00098:00580
CGTGTCTCTAGGCACAGGATTTTTGTGT
+
@AAACDBB??A@CDA:@=99999,1?0)
@PZH4Z:00099:00585
TACTGAGCTAGACACACAGAAAGATTGGTGCTG
+
B>>>BBCBBBAAABCBB@;;96;>>>A?A@>=>
@PZH4Z:00099:00590
TACTGAGCTACACACACAGAAAGATTGGTGCTGCGA
+
B:<<DCGDBBBCA?B@>@@@@<?AA<@=?96790,*
@PZH4Z:00050:00611
CGTGTCTCTAGGC
+
999@BA>@A@D>A
@PZH4Z:00050:00649
TACTGAGCTACACACACAGAAAGATTGGT
+
;;4@@9999999>?E@>>99908@><?=?
@PZH4Z:00051:00637
TACTGAGCTACACACACAGAAAGA
+
/////2,/////694444489138
@PZH4Z:00052:00607
CGTGTCTCTAGGCACA
+
;<<CBB@AA@>=@BBB
@PZH4Z:00052:00618
CGTGTCTCTAGGC
+
@@@CCCBCCCC@C
@PZH4Z:00052:00623
TACTGAGCTACACACACAGAAAG
+
??BCCCAA?>@@BBBAB>984-8
@PZH4Z:00052:00645
AGCACTGTAGCTGTCACTAGTTACTTGT
+
ABBBBBBB;<>AAACCCAC:;6;@=6;<
@PZH4Z:00053:00612
ACGAGTGCGTTCCCCATGT
+
?@CCBA@;;;>BBB9B9<;
@PZH4Z:00053:00627
ATATCGCGGGGGTATGGAAGACTCTATA
+
98999;<BBCC3C<<<=@=?AA@@@ABB
@PZH4Z:00054:00611
TACTGAGCTACA
+
///888////6/
@PZH4Z:00054:00615
AGCACTGTAGCTGTC
+
44489A@A;=9>@@@
@PZH4Z:00054:00624
TACTGAGCTACACACACAGAAAGATTGGT
+
9<<BCCBCAABBAAAB@@984-88>;:91
@PZH4Z:00055:00602
AGCACTGTAGCTGTCACT
+
A@ACBADABBBBBBCBBB
@PZH4Z:00055:00629
CGTGTCTCTAGGCACAGGATTTTGTGTAG
+
BBBBCDCCDA@=?BBBCACCCE:CCB;;<
@PZH4Z:00055:00631
TACTGAGCTACACACACAGAAAGATTGG
+
1//778/4999999@:;4999188840,
@PZH4Z:00056:00612
ACGCTCGACATGCCCAGGTACAGG
+
AB@@@@AACCCBBB?@@<=7;;87
@PZH4Z:00056:00629
TACTGAGCTACACACACAGAAAGATTGGT
+
:<<BB@9<;999>AA@AA9990888;>58
@PZH4Z:00056:00643
AGCACTGTAGCTTTCACTAGTTACTTGT
+
EAACCABB:=;@C<@AECC;929994;B
@PZH4Z:00057:00600
TACTGAGCTACACACA
+
:<:CCCCCBABBCBCB
@PZH4Z:00057:00610
AGCACTGTAGCTGTCACTAGTTA
+
@@AACDCC@AABAAACDCBBB:;
@PZH4Z:00057:00631
CGTGTCTCTAGGCACAGGATTTTGTGTAG
+
@@ABCBAAABC?DCCCCBBCDC:BBB;99
@PZH4Z:00058:00602
TACTGAGCTACACACACA
+
9<<CHFCA?@BDBBCCC@
@PZH4Z:00059:00630
ACGCTCGACATGCCCAGGTACAGAAG
+
9<CBB@AEECBBBB?BB=?;@;;;;>
@PZH4Z:00060:00605
TACTGAGCTACACACACAGAAAGATTGGT
+
BBBBCCCAA>==A?A@@@99908>D=B@;
@PZH4Z:00060:00618
TCTCTATGCGCTCCACATGTCTAAGGT
+
BEEDDCDAAACBC@CCCDCCABB@C?B
@PZH4Z:00060:00623
AAGCACTGTAGCTGTCACTAGTTACTTGT
+
,*,,,/8;B<=<B@@<<<AAACBDCB=<<
@PZH4Z:00060:00628
ACGCTCGACATGCCCAGGTACAGGAG
+
;<BBCABBC@A@CC@@@=@?@@@>@A
@PZH4Z:00061:00639
TACTGAGCTACACACACAGAAAGATTGGT
+
9<=CCCAA@BAABDBB@?984-8>><A@C
@PZH4Z:00061:00644
ACGAGTGCGTTCCCCATGTCGTAGGTACTC
+
:<CCCCCCBC@CCD:D@?@BBA?A?:;<@A
@PZH4Z:00062:00629
AGCACTGTAGCTGTCACTAGTTACTTGT
+
BBBBBCBCABEBBBCBCBCBA@CCB=??
@PZH4Z:00063:00620
ACGAGTGCGTTCCCCATGTCGTAGGTACTC
+
A@BBBDBBAA>ACC9C:99AB@@@@B?D=C
@PZH4Z:00063:00622
ACGAGTGCGTTCCCCATGTCGTAGGT
+
;:@>@BB@@@=:::0:11---710,.
@PZH4Z:00063:00635
TACTGAGCTACACACACAGAAAGATTGGTGC
+
9<;BBB@A?A;;9B999@99913>>;><;?=
@PZH4Z:00064:00611
TACTGAGCTACACACACAGAAAGATTGGT
+
@AACEFCBBABBBC<<<DBBC@CDDBC@C
@PZH4Z:00064:00622
CGTGTCTCTAGGCACAGGATTTTGTGTAAG
+
BBBBCCCCBBB@BBBDDACFCC9?998=74
@PZH4Z:00064:00649
CGTGTCTCTAGGCACAGGATTTTGTGTAGA
+
BBBBCDBCBBA?BBCDC@CCCC:CCB99;@
@PZH4Z:00065:00608
CGTGTCTCTAGGCACAGGATTTTGTGTAAG
+
BBAAACCCAAA@BCBCCABBAA9;8:::11
@PZH4Z:00065:00621
ACGAGTGCGTTCCCCATGTCGTAGGTACTC
+
@@@@@BCCCCDECJ9=<BB@@@@?=?@@@B
@PZH4Z:00065:00622
CGTGTCTCTAGGCACAGGATTTTGTGTAG
+
AAAAABBCAAACBBBCCC9;99-9@@999
@PZH4Z:00066:00637
CGTGTCTCTAGGCACAGGATTTTGTGTAGA
+
AABCCDCCA?@@CB??B?@@@A4@@>9999
@PZH4Z:00066:00640
TACTGAGCTACACACACAGAAAGATTGGTGC
+
AABCDCDBAABCCECB@@;9908??<@=@?<
@PZH4Z:00066:00647
ACGCTCGACATGCCCAGGTACAGGAG
+
BBBACCADECCBBB>BB@B>A@@7;;
@PZH4Z:00067:00612
TCTGAGCTACACACACAGAAAGATTGGTGC
+
BBDCEABBGCCCCCBBBAAA>BCCBC@AB<
@PZH4Z:00067:00625
CGTGTCTCTAGGCACAGGATTTTGTGTAG
+
BBAAACCCC;;9<CBBDDBBBB7?@@999
@PZH4Z:00067:00641
ACGCTCGACATGCCCAGGTACAGGAG
+
BA@?@DAAACCBBBCBC@CACBB8;;
@PZH4Z:00068:00605
ACGCTCGACATGCCCAGGTACAGGAG
+
BAA?ACBCCECCBD?BB@BADBB>@A
@PZH4Z:00068:00633
TAGTATCAGCCTCCGCCATGACGAAGGTATTCC
+
@@@@@@B@<<-11,/778ACBB99596994295
@PZH4Z:00068:00636
TCTCTATGCGCTCCACATGTCTAAGGTAC
+
A@A@@@@>A?@1111=BABCCCA>AA;;<
@PZH4Z:00069:00610
CGTGTCTCTACGGCACATGGATTTGTGTAGAG
+
44999944444424/8///7///+////9944
@PZH4Z:00069:00649
TACTGAGCTACACACACAGAAAAGATTGGTG
+
BBABBBDBBB@@@B???@9999/87<43136
@PZH4Z:00070:00619
ACGAGTGCGTTCCCCATGTCGTAGGTACTC
+
AACABBBBCC@CCC9B;;;CCA@@@@;<<@
@PZH4Z:00070:00622
CGTGTCTCTAGGCACAGGATTTTGTGTAG
+
BBBBBDCC@?@@GC@ABCCCCC9=@;899
@PZH4Z:00070:00636
TACTGAGCTACACACACAGAAAGATTGGT
+
AABABBDCABAABCC@@?99908>>;>;>
@PZH4Z:00070:00642
TACTGAGCTACACACACAGAAAGATTGGTGCTGAGCACAT
+
99@CCDDCBB::<CCB?A;9908?????>:<0..,,,,,,
@PZH4Z:00071:00606
ACGAGTGCGTTCCCCATGTCGTAGGTACTC
+
BB?ABCAAADACHD9D<=<CCCAB?@AAAC
@PZH4Z:00071:00609
ACGAGTGCGTTCCCCATGTCGTAGGTACTC
+
CBBAAABBCC?CDC:C:::BC@@@@B<<<C
@PZH4Z:00071:00616
ACGCTCGACATGCCCAGGTACAGGAG
+
BBBABCBCBCBCCB?BC@CBCCB@@A
@PZH4Z:00071:00625
CGTGTCTCTAGGCACATGGATTTTGTGTAGAG
+
@@;<9999999:@=811/88BB>0200*,,,,
@PZH4Z:00071:00629
CGTGTCTCTAGGCACAGGATTTTGTGTAGA
+
CCCECHCC;;;8;>>>BB@>>>/999>999
@PZH4Z:00071:00637
ACGCTCGACATGCCCAGGTACAGGAG
+
B@@?@CCCCCCBBB=B@@@;BBB9;<
@PZH4Z:00072:00636
AGCACTGTAGCTGTCACTAGTTACTTGT
+
@ABCBCCBBBCD@AABDBBCC@EBC@C@
@PZH4Z:00072:00641
TACTGAGCTACACACACAGAAAGATTGGTGCTG
+
??BBCCECBCCCBAAA<<<CD?CCC?B?BB;::
@PZH4Z:00073:00608
CGTGTCTCTAGGCACAGGATTTTGTGTAG
+
BBBBCFCC@?A=@CBBB>@@@@4=@>99<
@PZH4Z:00073:00641
ACGCTCGACATGCCCAGGTACAGGAG
+
B99;;CBBBCCCBC>BB?ABBBB9;;
@PZH4Z:00074:00623
AGCACTGTAGCTGTCACTAGTTACTTGT
+
<<CBBCCCCCCBBBCCCCFCC>AAC?BB
@PZH4Z:00074:00626
GACTTTGCGGTTCCCCGGGGTAAAACGTTACGTGAACCCCATCGGAATCAAGCCAGGGTAA
+
24444-44424@BCC:A;:*/111+/88;11////,///*///42499;9?881333,310
@PZH4Z:00074:00627
CGTGTCTCTAGGCACAGGATTTTGTGTAGA
+
BBB@BDCC::;=@BBBC?CAEC:CA@;;<A
@PZH4Z:00074:00648
AGCACTGTAGCTGTCACTAGTTACTTGT
+
@ACCDECBBBCCCCCBCBBCB=A@A>@>
@PZH4Z:00075:00625
ACGAGTGCGTTCCCCATGTCGTAGGTACTC
+
?@BBBCCBBB>BBB9B<;<CDA@A@@@AAB
@PZH4Z:00075:00627
AGCACTGTAGCTGTCACTAGTTACTTGT
+
@@BCCCCBBCDBBBBBCCCBB=A@B?AA
@PZH4Z:00075:00638
CGTGTCTCTAGGCACAGGATTTTGTGTAGA
+
BBB@CCBB:9;@BDCCC?;;;9-9@?9;<E
@PZH4Z:00075:00639
TACTGAGCTACACACACAGAAAGATTGGTGCT
+
BBABDCDCBB@?AA<99B99917>><<77111
@PZH4Z:00075:00640
TACTGAGCTACACACACAGAAAGATTGGT
+
B???BBFBBBAAAABBAB;;908??;>;>
@PZH4Z:00076:00619
ACGCTCGACATGCCCAGGTACAGGAG
+
DAAACCCDCCCCCC=BB@CCBBB9;<
@PZH4Z:00078:00614
AGCACTGTAGCTGTCACTAGTTACTTGT
+
@@B@ABB<<>DCDCCABBDBB>A@@;@@
@PZH4Z:00078:00645
ACGCTCGACATGCCCAGGTACAGGAG
+
BAAABCACBCC??@<@@>CBCBB9;;
@PZH4Z:00079:00620
CGTGTCTCTAGGCACAGGATTTTGTGTAGA
+
CCECCGBB<<=@BEGCI@CCCCAGCC;;;B
@PZH4Z:00079:00626
TACTGAGCTACACACACAGAAAGATTGGT
+
B?@?CDDC??@@ACC@>A;9908>?;>;>
@PZH4Z:00080:00617
AGCACTGTAGCTGTCACTAGTTACTTGT
+
AADDFCGBAABBCCBBDBB?=;@>>;>>
@PZH4Z:00081:00614
ACGCTCGACATGCCCAGGTACAGGAG
+
CA@ABBAAA@>>>@<@>@A?111-11
@PZH4Z:00082:00636
AGCACTGTAGCTGTCACTAGTTACTTGT
+
;;CCCAEBBBCCCCCBBCCBB8:;@>A>
@PZH4Z:00082:00642
CGTGTCTCTAGGCACAGGATTTTGTGTAAGAGG
+
BBBBCDCBBAA@BCCCBA>>>A586611-111,
@PZH4Z:00084:00640
CGTGTCTCTAGGCACAGGATTTTGTGTAGAGGC
+
CCABCCBBA@>;>A99<=@ABD7A99994442/
@PZH4Z:00084:00646
AGCACTGTAGCTGTCACTAGTTACTTGT
+
<<FCCECCBBBABCCCCCCAA=A@@>A@
@PZH4Z:00085:00610
TACTGAGCTACACACACAGAAAGATTGGTGC
+
CAAACCBB@@@A@AA>>A9991888484311
@PZH4Z:00085:00624
ACGCTCGACATGCCCAGGTACAGGAG
+
C@@@CCAABCCBBD?BB@CCA@@899
@PZH4Z:00085:00639
ACGAGTGCGTTCCCCATGTCGTAGGTACTC
+
CCBBBCDCBB?CCA9B@?ABCCBC?@@@BA
@PZH4Z:00085:00641
AGCACTGTAGCTGTCACTAGTTACTTGT
+
;<BCBCCCCCDCBBBCDBBCCBDADBCA
@PZH4Z:00086:00611
ACGAGTGCGTTCCCCATGTCGTAGGTACTC
+
BBBCCCCAAB@BBC:CBBBBCBBB@??@BB
@PZH4Z:00086:00627
AGCACTGTAGCTGTCAATAGTTACTTGTG
+
:;@=@BBAAACAA@@=8899959974444
@PZH4Z:00086:00632
AGCACTGTAGCTGTCACTAGTTACTTGT
+
;<CCBBEA@ACABBABBCCAA>B@@=A?
@PZH4Z:00086:00634
TACTGAGCACACACACAGAAAGATTGGTGC
+
C@BBCCCBCCC;=;B@B9;;6:@@=ABBA@
@PZH4Z:00087:00605
CGTGTCTCTAGGCACAGGATTTTGTGTAAGGC
+
BBBBBCCC=<<@AA>>B=9999/1?>11-1,/
@PZH4Z:00087:00606
TACTGAGCTACACACACAGAAAGATTGGTGC
+
A<<<CCDCCCDCCCBA@B;9908>>;?@A=;
@PZH4Z:00087:00608
TACTGAGCTACACACACAGAAAGATTGGTGCT
+
D<==CCCCBB@@@A??>@9991773431366.
@PZH4Z:00087:00609
TACTGAGCTACACACACAGAAAGATTGGTGCTG
+
BAAADDCCAAABBB>>>?999133313131111
@PZH4Z:00087:00633
AGCACTGTAGCTGTCACTAGTTACTTGTGT
+
>>?>@9<:;;:9CCAAACBCA:<9959844
@PZH4Z:00088:00624
CGTGTCTCTAGGCACAGGATTTTGTGTAG
+
CBCBCECDBAB?BCADBD@@@@49>>;;<
@PZH4Z:00088:00634
AGCACTGTAGATGTCACTAGTTACTTGT
+
BBBCCDFBABCCCDBBCCCBB?GAB?AA
@PZH4Z:00088:00649
TACTGAGCTACACACACAGAAAGATTGGTGC
+
C?@@CCCCBBDCCE@@>>99908?>;>;<11
@PZH4Z:00090:00622
AGCACTGTAGCTGTCACTAGTTACTTGT
+
44489@DAAACCBCBCCCCCI@A@B=A>
@PZH4Z:00090:00645
CGTGTCTCTAGGCACAGGATTTTGTGTAG
+
??BBDDCCAAB@CB?=@>@@=@4=>=999
@PZH4Z:00091:00602
ACGCTCGACATGCCCAGGTACAGGAG
+
>9;<BGEHDBBBCCCCC@CCDCC>F@
@PZH4Z:00092:00615
ACGAGTGCGTTCCCCATGTCGTAGGTACTC
+
CBBCCCCBBA>AAA6AABBCCBBA@:;;A>
@PZH4Z:00092:00629
TACTGAGCTACACACACAGAAGATTGGTGCT
+
B<<<ENDBBB@A@A99999958874313111
@PZH4Z:00093:00607
AGCACTGTAGCTGTCACTAGTTACTTGT
+
94449AB=<@DDCCCBBCCEC?AAC@B>
@PZH4Z:00093:00642
CGTGTCTCTAGGCACAGGATTTTGTGTAG
+
AAABDFCCCCCACCB@@?9999-9@@999
@PZH4Z:00095:00616
ACGAGTGCGTTCCCCATGTCGTAGGTACTC
+
BBCDDDBBBCBCCD9BAAABCDBBB8:<CB
@PZH4Z:00095:00636
AGCACTGTAGCTGTCACTAGTTACTTGT
+
9<A@=BBCCCCBBBBBCCCCE::;B@CA
@PZH4Z:00096:00615
ACGCTCGACATGCCCAGGTACAGGAG
+
CBBBCCBCBCDDDB?BB@CBCBB9;;
@PZH4Z:00096:00649
AGCACTGTAGCTGTCACTAGTTACTTGTG
+
44449:BADCDBCGCCDCBBA>BAA5999
@PZH4Z:00097:00607
CGTGTCTCTAGGCACAGGATTTTGTGTAAGGC
+
49;BBBBC===@DBAAB?999;/9@@995959
@PZH4Z:00097:00646
CGTGTCTCTAGGCACAGGATTTTGTGTAGA
+
99=BEEBCDAA?ACBCC=A@>?4?999999
@PZH4Z:00098:00605
CGTGTCTCTAGGCACAGGTTTTTGTGTAAGAGG
+
BBBBDFCDAAA>BCAA>@==;=/:<<11-1//,
@PZH4Z:00098:00617
ACGCTCGACATGCCCAGGTACAGGAG
+
BBBBEBCCBBBBBB>BB?BBBCA7;;
@PZH4Z:00050:00676
ACGAGTGCGTTCCCCATGTCGTAGGTACTC
+
?@CDCDBAA@@BCC:D>A@ABB;@=A;<<C
@PZH4Z:00050:00680
AGCACTGTAGCTGTCACTAGTTACTTGT
+
@BBCCAAABBD@BAACCCDCC@CDD9;;
@PZH4Z:00050:00690
TACTGAGCTACACACACAGAAAGATTGGT
+
?BBBBBCBBBDCECA?>?998088858=>
@PZH4Z:00051:00662
CGTGTCTCTAGGCACAGGATTTTGTGTAG
+
;;<ABB;<=BC@CCCDC@CCCC9BCC;<<
@PZH4Z:00051:00695
ACGAGTGCGTTCCCCATGTCGTAGGTACTC
+
;=DECBBBBB=AAA7A@@;;<A??<?@@AA
@PZH4Z:00052:00660
AGCACTGTAGCTGTCACTAGTTACTTGT
+
BBBB@?>@994444@BCCDCC@CAC9;;
@PZH4Z:00052:00668
ACGCTCGACATGCCCAGGTACAGGAG
+
A?:;;@AABCC@@@>@C@CCCCC>@@
@PZH4Z:00052:00677
CGTGTCTCTAGGCACAGGATTTTGTGTAG
+
9:<CCDAAABDCCCCCC@BBBB9ABB;9;
@PZH4Z:00052:00679
TACTGAGCTACACACACAGAAAGATTGGT
+
:<9BC;;=@@@@@B<<<<9BCABBB@B?B
@PZH4Z:00052:00696
CGTGTCTCTAGGCACAGGATTTTGTGTAAGGC
+
BBCCCEBCCCC@BCBBB@CBDC:A=:895959
@PZH4Z:00053:00659
ACGCTCGACATGCCCAGGTTACAGGAG
+
>;;771//1//48;-442373449244
@PZH4Z:00053:00666
ACGCTCGACATGCCCAGGTACAGGAG
+
?>>>>9;<CDCCCD>BBABAA@@=@@
@PZH4Z:00053:00675
ACGAGTGCGTTCCCCATGTCGTAGGTACTC
+
@@@@@BCBBB@EHH:C;<;BBBAB?A<<<C
@PZH4Z:00053:00695
ACGCTCGACATGCCCAGGTACAGGAG
+
@?@@?9;<CCCBBB@BC@CCCCC;;<
@PZH4Z:00054:00663
ACGAGTGCGTTCCCCATGTCGTAGGTACTC
+
?@@@?><<<=BDED:H===AAAAB@A==?C
@PZH4Z:00054:00666
ATTCAGACACGGACACAGCAGAACACAC
+
<:@CFB@A;<;=@BDGDCBBBC@BB99;
@PZH4Z:00054:00672
ACGAGTGCGTTCCCCATGTCGTAGGTACTC
+
BBBBBBBBBB@CCC:C;;;CCBBB@A<<<C
@PZH4Z:00054:00692
CGTGTCTCTAGGCACAGGATTTTGTGTAG
+
??A@AABBCCCDCCECC@CCDCABB=949
@PZH4Z:00055:00668
ACGCTCGACATGCCCAGGTACAGGAG
+
AA>@??@ACBBBBB=BCBBACDD>@A
@PZH4Z:00055:00670
CGTGTCTCTAGGCACAGGATTTTGTGTAG
+
??ACCE@AACB@BBABB@BBBB:BBC999
@PZH4Z:00056:00665
ACGCTCGACATGCCCAGGTACAGGAG
+
?@@@@@AACBA9999:B@BCCDD;;<
@PZH4Z:00056:00685
ACGAGTGCGTTCCCCATGTCGTAGGTACTC
+
C@@@<<;<CCCKKK9D==?C>>>?A1111/
@PZH4Z:00056:00690
ACGAGTGCGTTCCCCATGTCGTAGGTACTC
+
AA@@@BBB@@=AA@4@@;;<CA?A?:<<<B
@PZH4Z:00056:00695
CGTGTCTCTAGGCACAGGATTTTGTGTAAGAGC
+
?BBCCEEABBDCBDBBBACCHD:CA?11,111/
@PZH4Z:00057:00655
ACGAGTGCGTTCCCCATGTCGTAGGTACTC
+
BB@@@@AAAAACDD:DAAA@AA@@>@<=<B
@PZH4Z:00057:00665
AGCACTGTAGCTGTCACTAGTTACTTGT
+
ABBECECBABCCBBCCDCDD@=ABB=?@
@PZH4Z:00057:00686
CGTGTCTCTAGGCACAGGATTTTGTGTAGA
+
994999499=B?ABAAC=@C@B7B998944
@PZH4Z:00057:00698
ACGAGTGCGTTCCCCATGTCGTAGGTACTC
+
BBCCBCBBBB?AAA6?=@@@B@??=@@@@B
@PZH4Z:00057:00699
ATATCGCGAGGGTATGGAAGACTCTATAG
+
BBBA?AACDCD@CB985959@>>?@>===
@PZH4Z:00058:00658
TACTGAGCTACACACACAGAAAGATTGGT
+
===@ABDBBABBCCCBB@:44-8>>=@?B
@PZH4Z:00058:00663
ACGCTCGACATGCCCAGGTACAGGAG
+
@BBCCBBBC@@9:;8<C@BBCCC=A@
@PZH4Z:00058:00668
CGGTGTCTCTAGGCACAGGATTTTGTGTAGA
+
//,/6869:::CACDCID@<999/9>>>>99
@PZH4Z:00058:00672
TACTGAGCTACACACACAGAAAGATTGGT
+
11/886/9999999>?9=999188>;>;8
@PZH4Z:00058:00683
CGTGTCTCTAGGCACAAGGATTTTGTGTAG
+
?BBBCCDCD@>;8;445969AAB7CCC<<<
@PZH4Z:00058:00684
ACGCTCGACATGCCCAGGTACAGGAG
+
C<<<AACCDDCAAA>AB>ACEBC?CB
@PZH4Z:00058:00685
TACTGAGCTACACACACAGAAAGATTGGT
+
9<=ECCCCBBBCDDA@@B;9908?>=@?B
@PZH4Z:00058:00690
AGCACTGTAGCTGTCACTAGTTACTTGT
+
AABCBABBCCCBBBBCCBC;96:@@=@A
@PZH4Z:00058:00691
CGTGTCTCTAGGCACAGGTTTTTGTGTAGA
+
BBBCCDCCEBB@BCBBC@CCCB3CBB99;<
@PZH4Z:00059:00650
CGTGTCTCTAGGCACAGGATTTTGTGTAG
+
<<<@GCCCCCC@CBEBBA9999/9@>;<<
@PZH4Z:00059:00657
TACTGAGCTACACACACAGAAAGATTGGT
+
AABBBCCCBBBBCBCAAB::968>>?B@C
@PZH4Z:00059:00664
CGTGTCTCTAGGCACAGGATTTTGTGTAG
+
99>CDFAAABB@B@::B?B;;;122<;;;
@PZH4Z:00059:00667
CGTGTCTCTAGGCACAGGATTTTGTGTAG
+
?BBCDCDBBBB@BBCC@@BBBA:BBD???
@PZH4Z:00059:00682
TACTGAGCTACACACACAGAAAGATTGGT
+
<<<LCCDBABCDCCBAAB;9908>>=@?A
@PZH4Z:00059:00683
ACGCTCGACATGCCCAGGTACAGGAG
+
BAAAC?@ACCBBBB=BB@CCCCC;;<
@PZH4Z:00059:00684
ATATCGCGAGGGTATGGAAGCACTCTAGTAGAAG
+
4344444;449-49:;?B?A@@84333.....,.
@PZH4Z:00059:00693
CGTGTCTCTAGGCACAGGATTTTGTGTAG
+
A@ACCBAAACCACECCC@CCCCACCC99;
@PZH4Z:00059:00697
AGCACTGTAGCAGTCACTAGTTACTTGT
+
BBCCCCDC:<=CCCBA9999969@A?BB
@PZH4Z:00060:00669
TCTCTATGCGCTCCACATGTCTAAGGT
+
BBCCAAACECCBB@ECBBBDCBB?C@A
@PZH4Z:00060:00694
ACGAGTGCGTTCCCCATGTCGTAGGTACTC
+
9<@@BCCBBB@ECC9A@A@BBCAB?A;<<C
@PZH4Z:00061:00653
AGCACTGTAGCTGTCACTAGTTACTTGT
+
BABCCBBBBBC?=?BBCCCD@=ABB>AB
@PZH4Z:00061:00681
TACTGAGCTACACACACAGAAAGATTGGT
+
BBCCCCCBBAAACCCCCC::96:??<@?B
@PZH4Z:00061:00689
CGTGTCTCTAGGCACAGGATTTTGTGTAG
+
BBBBCCBCCBB@BCBCCCBBCC:CCB99;
@PZH4Z:00061:00694
AGCACTGTAGCTGTCACTAGTTACTTGT
+
CDCCBFDCA@A@<<9@@@@A><?9959=
@PZH4Z:00062:00650
CGTGTCTCTAGGCACAGGATTTTGTGTAG
+
BBB@DDBA@@@@BBDCD@CBCC:BBB??A
@PZH4Z:00062:00651
TACTGAGCTACACACACAGAAAGATTGGT
+
?AACCCCBBBBBADDBCA::96:@<<A@A
@PZH4Z:00062:00652
ACGAGTGCGTTCCCCATGTCGTAGGTACTC
+
BBBBBCCBBB>BDC:C:9:BGCBC@C<<<C
@PZH4Z:00062:00697
TACTGAGCTACACACACAGAAAGATTGGT
+
BBBBBBBBBBBBBCDBA>;98-8>>;??@
@PZH4Z:00063:00660
AGCACTGTAGCTGTCACTAGTTACTTGTGTGC
+
BBDCCCEB>999844;BBCAA=A@@5<<BBCC
@PZH4Z:00063:00672
AGCACTGTAGCTGTCACTAGTTACTTGT
+
??BCAAACBBC@@BBCDCC@?=?@A>AC
@PZH4Z:00063:00687
AGCACTGTAGCTGTCACTAGTTACTTGT
+
BBBBBBCBCDCBBBCBBAABB>BBB?BC
@PZH4Z:00063:00690
TACTGAGCTACACACACAGAAAGATTGGT
+
ABBBBBECBBBBCECB@@@BB=ACCAC?A
@PZH4Z:00064:00660
TACTGAGCTACACACACAGAAAGATTGGT
+
??ACCEDCBAAACECBBC;;9088748>A
@PZH4Z:00064:00673
TACTGAGCTACACACACAGAAAGATTGGT
+
@?ACCGD?@?BCCCCCCC@@?:?@?=@BC
@PZH4Z:00064:00684
CGTGTCTCTAGGCACAGGATTTTGTGTAG
+
AAABCECD@??@BBBBBBCCCC:CCC;;;
@PZH4Z:00064:00686
CGTGTCTCTAGGCACAGGATTTTGTGTAG
+
AA@@@BBB>>A@BCCEB?@==?6=;@99;
@PZH4Z:00064:00692
TGATACGTCTCCTTCCTTAGTTACATTCA
+
BBBBBBBBAAB89596969@<,111/788
@PZH4Z:00064:00698
ACGAGTGCGTTCCCCATGTCGTAGGTACTC
+
BB<<=BBBAA>AAA7AAAAAA@??579999
@PZH4Z:00065:00655
ACGAGTGCGTTCCCCATGTCGTAGGTACTC
+
BBB@AACCDE@CCC:D=<<CCCBB?@<==E
@PZH4Z:00065:00662
AGCACTGTAGCTATCACTAGTTACTTGT
+
<<CCCDBABBDBBBBBCCECC?BDE>@@
@PZH4Z:00065:00686
TCTCCCACATGTCTAAGGTACTG
+
BBCCC>DEEBBBCBBAGABABC@
@PZH4Z:00066:00667
TACTGAGCTACACACACAGAAAGATTGGT
+
BBBBBCDCB??@CCCBC=;::6:BB@C@B
@PZH4Z:00066:00678
TACTGAGCTACACACACAGAAAGATTGGT
+
BBB@BBDCCCBCCCCCCCCDDCBBBBD@C
@PZH4Z:00066:00691
ACGAGTGCGTTCCCCATGTCGTAGGTACTC
+
?ACBBBBB=92999/;@ABCCBBA>A@@@C
@PZH4Z:00066:00696
AGCACTGTAGCTGTCACTAGTTACTTGT
+
BBBBAEBBBBCBBBBBBCCCBCA@A>A>
@PZH4Z:00067:00653
ACGCTCGACATGCCCAGGTACAGGAG
+
B@AAHCDDCBBBCG@@A=@BBAC=@A
@PZH4Z:00068:00665
TACTGAGCTACACACACAGAAAGATTGGT
+
BA>>BBCA@@BBBCBA@@;:4-8><;??B
@PZH4Z:00069:00671
CGTGTCTCTAGGCACAGGATTTTGTGTAG
+
BBBABDBBBAB@CBCDEAAA@=29>9=@A
@PZH4Z:00069:00680
CGTGTCTCTAGGCACAGGATTTTGTGTAG
+
AAAAACCCDBB@BCBCC@CCCC:BBB99;
@PZH4Z:00069:00681
CGTGTCTCTAGGCACAGGATTTTGTGTAG
+
DCBBBCCCDCH@CCCBE@9999/9>>999
@PZH4Z:00069:00684
TACTGAGCTACACACACAGAAAGATTGTT
+
B??BBBCABBBBBBCCBB@@@<?AA?BCB
@PZH4Z:00069:00691
CGTGTCTCTAGGCACAGGATTTTGTGTAG
+
CBBBDCCC@??=@EBDDBCHDD:CC?999
@PZH4Z:00070:00677
CGTGTCTCTAGGCACAGGATTTTGTGTAG
+
CC@AAAADCCC@CDDAA?ACDC:CCB949
@PZH4Z:00070:00682
CGTGTCTCTAGGCACAGGATTTTGTGTAG
+
CCBBDDCC::<@CC@A?A9999/9@?99<
@PZH4Z:00071:00656
ACGCTCGACATGCCCAGGTACAGGAG
+
BABABBCDCCCCCC?@@?CBB9989<
@PZH4Z:00071:00657
CGTGTCTCTAGGCACAGGATTTTGTGTAG
+
BBBBCED:<<D@CCCBB@;999/9@@>AB
@PZH4Z:00071:00687
CGTGTCTCTAGGCACAGGATTTTGTGTAG
+
DCCCECCCA@@@CCAAA@@@@@4>@>99<
@PZH4Z:00071:00692
TACTGAGCTACACACACAGAAAGATTGGT
+
BABBCCCCBBBDDEBBBGDCC>BBC?B@B
@PZH4Z:00072:00650
CGTGTCTCTAGGCACAGGATTTTGTGTAG
+
A@@@DCBC@@??BDCECACCCA:BCB>>@
@PZH4Z:00072:00682
ACGAGTGCGTTCCCCATGTCGTAGGTACTC
+
BAA@BBCCDD?AAA6A>??BCDCG@?AAAC
@PZH4Z:00072:00684
AGCACTGTAGCTGTCACTAGTTACTTGT
+
<<BCBBBCCCCB?@ACDEDCC@EAC?CF
@PZH4Z:00072:00686
TACTGAGCTACACACACAGAAAGATTGGT
+
BAA>AABAAA@@>DBCCCBBB?BDC@C@C
@PZH4Z:00072:00697
ACGCTCGACATGCCCAGGTACAGGAAG
+
BAA?BBCCCCCBBB=BB<;6;1/,1,1
@PZH4Z:00073:00659
CGTGGTCTCTAGGCACAAGATTTTGTGTAG
+
@BBB@DCBB?996;B;;9@CCCC:CCDAAA
@PZH4Z:00073:00678
CGTGTCTCTAGGCACAGGATTTTGTGTAG
+
@@ABCCCDCBB?BADDC@CCCC9=C@89;
@PZH4Z:00073:00685
AGCACTGTAGCTGTCACTAGTTACTTGT
+
BACECBBAABCBBBBBBBD=9249859@
@PZH4Z:00073:00689
AGCACTGTAGCTGTCACTAGTTACTTGT
+
;;CCCCCAABCBBBABCDDBB@ECCDDD
@PZH4Z:00074:00654
ACGAGTGCGTTCCCCATGTCGTAGGTACTC
+
BBBBBBBBBB@BCC:CBBBBBBBB@A:<<D
@PZH4Z:00074:00662
CGTGTCTCTAGGCACAGGATTTTGTGTAG
+
@@@ABCBBBHC?BC99969999/9@9999
@PZH4Z:00074:00676
ACGAGTGCGTTCCCCATGTCGTAGGTACTC
+
BBBBBBBBBA6944-99;;BDCBC@?;<<F
@PZH4Z:00074:00685
AGCACTGTAGCTGTCACTAGTTACTTGT
+
;;EDBBBBBCCBBBAABEDCC@A@B?BB
@PZH4Z:00074:00697
CGTGTCTCTAGGCACAGGATTTTGTGTAG
+
B@=?AEBB?>@@CBDEHCA@@?69?;89;
@PZH4Z:00075:00652
TACTGAGCTACACACACAGAAAGATTGGT
+
BBBBBBBBBBBBBBBA@@99908?>;B?B
@PZH4Z:00075:00674
ATATCGCGAGGGTATGGAAGACTCTAAGAGG
+
BB@A@@>>99<8<A@B?C@BCBCB:;6:>><
@PZH4Z:00075:00686
ACGCTCGACATGCCCAGGTACAGGAG
+
CABABBCFCEEBBBCBC?CCCCC::<
@PZH4Z:00076:00679
CGTGTCTCTAGGCACAGGATTTTGTGTAG
+
CABACDCC@@@>BBBBBBCCCD:CBB;;<
@PZH4Z:00076:00680
TACTGAGCTACACACACAGAAAGATTGGT
+
B?BBBBBBCCCDCCAA@C@@@>@CCBC>A
@PZH4Z:00076:00690
TACTGAGCTACACACACAGAAAGATTGGT
+
C@AACCCCCCDCCCAAACBBC>CAA@CAE
@PZH4Z:00076:00692
ATCAGACACGGACACAGCAGAACA
+
>BCBA@@BBB@BCCDCDBCBA>AB
@PZH4Z:00077:00655
AGCACTGTAGCTGTCACTAGTTACTTGT
+
BBBBAAABAAGA@@@@CABBD:<<@>@@
@PZH4Z:00078:00653
AGCACTGTAGCTGTCACTAGTTACTTGT
+
<<CCDECBAABBBBBBCCC@@=ABB>BB
@PZH4Z:00078:00674
ACGAGTGCGTTCCCCATGTCGTAGGTACTC
+
BCBAABCBCCACEC:CAAABCB@B@BAAAD
@PZH4Z:00078:00699
CGTGTCTCTAGGCACAGGATTTTGTGTAG
+
BBA>BDCC@@??BBBCC@CCCC:CBB9;;
@PZH4Z:00079:00686
CGTGTCTCTAAGCACAGGATTTTGTGTAGA
+
BBA@@CBBA@>ABCBGACE;;D5888//11
@PZH4Z:00079:00691
AGCACTGTAGCTGTCACTAGTTACTTGT
+
<=CCBDCCCCCCDBCBBBBBA?A@@=>@
@PZH4Z:00080:00685
ACGCTCGACATGCCCAGGTACAGGAG
+
C?@?CCCCDCC@A@>@C@CCCCC9;<
@PZH4Z:00080:00695
ATCAGACACGGACACAGCAGAACACAC
+
BBA@?@@BBB?@BCDCBBBBB?ACCBB
@PZH4Z:00081:00666
ACGAGTGCGTTCCCCATGTCGTAGGTACTC
+
CBBABBBBCCACDC9CAAABBCCC@@AAAB
@PZH4Z:00081:00673
ACGAGTGCGTTCCCCATGTCGTAGGTACTC
+
=;9999>@ACCNKK9B<@<B>>11,01//8
@PZH4Z:00082:00671
CGTGTCTCTAGGCACAGGATTTTGTGTAG
+
AAAAADBBABA?BGCGDB@@@@4>@A111
@PZH4Z:00082:00693
TACTGAGCTACACACACAGAAAGATTGGT
+
BA?@ABCBBBBBAADCCB;;:08>>;?=?
@PZH4Z:00083:00654
CGTGTCTCTAGGCACAGGATTTTGTGTAG
+
BBBBDCCCAAB@BCCDC@CECB:CBD99;
@PZH4Z:00083:00671
AGCACTGTAGCTGTCACTAGTTACTTGTGT
+
>>;99BCBBCCCBBBBBBCBB@CBB@BBBB
@PZH4Z:00083:00686
ACGAGTGCGTTCCCCATGTCGTAGGTACTC
+
CCBBBCCCCC@CCC9ABBABCBBA@BCCCC
@PZH4Z:00083:00695
TACTGAGCTACACACACAGAAAGATTGGT
+
B@@ACCCBCBBCDECBAB;;;78?@<@>A
@PZH4Z:00084:00666
TAGTATCAGCCTCGCCATGACGAAGGTATTCC
+
8949DCBAAA@BBBCBCCDCCBB@BBBBB?B>
@PZH4Z:00085:00666
TACTGAGCTACACACACAGAAAGATTGGT
+
CBBBCCCCCCCDCCEDCBBBB?BBC@C@B
@PZH4Z:00085:00667
TACTGAGCTACACACACAGAAAGATTGGT
+
C@@@CCDCCBAABCCCAC<;;08>>;>=>
@PZH4Z:00085:00670
ACGAGTGCGTTCCCCATGTCGTAGGTACTC
+
BBAAABBBBA@ACC:C:::@DCBB@BAAAB
@PZH4Z:00085:00687
CGTGTCTCTAGGCACAGGATTTTGTGTAAGGC
+
CBBCCDCDAA@>BBBBBBDCCC:B@@995959
@PZH4Z:00086:00674
ATCAGACACGGACACAGCAGAACACAC
+
CBABAAACCC@EEDCABBCCC@CAACC
@PZH4Z:00086:00691
AGCACTGTAGCTGTCACTAGTTACTTGT
+
;<BCCCCA@ACBCCCDDBAAA=C@B@CC
@PZH4Z:00087:00666
CGTGTCTCTAGGCACAGGATTTTGTGTAG
+
AAABCDDDA@@@CBCEJAEBBB9ACB99;
@PZH4Z:00087:00679
ACGAGTGCGTTCCCCATGTCGTAGGTACTC
+
CBBBBB@?BB@CHH:C;;;BCBBB@BAAAC
@PZH4Z:00087:00687
ACGCTCGACATGCCCAGGTACAGGAG
+
B<<<BB@BAB9:9B<??>><@8=6;9
@PZH4Z:00088:00653
ACGAGTGCGTTCCCCATGTCGTAGGTACTC
+
BBCBCDCDCB@CJD9CAAAABBCC@BAAAC
@PZH4Z:00088:00658
ACGCTCGACATGCCCAGGTACAGGAG
+
CA@ACCCCCCCBBB@BC@CCECC>@@
@PZH4Z:00088:00687
ACGAGTGCGTTCCCCATGTCGTAGGTACTC
+
BCBCCCCCCC@CCF:C?@ABBBBB@BBBCB
@PZH4Z:00090:00655
AGCACTGTAGCTGTCACTAGTTACTTGT
+
=<CA=AAABDDBCCCCCCCCB@BCC?BA
@PZH4Z:00091:00650
AGCACTGTAGCTGTCACTAGTTACTTGT
+
99=99AC<=:CCCBBBCCCCC@DBA>BC
@PZH4Z:00091:00686
AGCACTGTAGCTGTCACTAGTTACTTGT
+
;;AB=CBCCCCCCCCCBAABB@DBB@BB
@PZH4Z:00093:00686
TACTGAGCTACACACACAGAAAGATTGGT
+
B>>>BCBCBCCBCCCBBB@@@<@BB?B@C
@PZH4Z:00093:00688
TACTGAGCTACACACACAGAAAGATTGGT
+
CCBACCCCBCCCCCCBBBBBC?CBB?B@C
@PZH4Z:00094:00694
ACGAGTGCGTTCCCCATGTCGTAGGTACTC
+
BBBBCCBEBC@ECC9CB@@@GBAA@B;<<C
@PZH4Z:00095:00670
AGCACTGTAGCTGTCACTAGTTACTTGT
+
;<BAA?BAAACBCCBCBAAAA@BAA?@@
@PZH4Z:00095:00678
ACGCTCGACATGCCCAGGTACAGGAG
+
@;;<BBBCBCCCCD@CC?BCDDC>AA
@PZH4Z:00096:00683
ACGAGTGCGTTCCCCATGTCGTAGGTACTC
+
@A@BBBCCBB7;99/999;CCCCC?CBBBC
@PZH4Z:00096:00684
ACGCTCGACTACTGCCCAGGTACAGGAG
+
99849-,,,,,,,,//+4424749:@@@
@PZH4Z:00098:00667
TACTGAGCTACACACACAGAAAGATTGGTG
+
=999>C9<;@@A9<9B;<9CA>ABB?B=@?
@PZH4Z:00098:00687
CGTGTCTCTAGGCACAGGATTTTGTGTAAAGGC
+
BCADCCABA<<8;B@BA@CCBC7BB@99919AB
@PZH4Z:00099:00695
CGTGTCTCTAGGCACAGGATTTTGTGTAGAG
+
::@CECCD99959@@?=??B?F5A?=111//
@PZH4Z:00050:00700
ACGAGTGCGTTCCCCATGTCGTAGGTACTC
+
BBABBCA=9:2499-9B@ABBB@A<?@@@A
@PZH4Z:00050:00722
ACGCTCGACATGCCCAGGTACAGGAG
+
?@BBB@AAB;>999099<>>>>>598
@PZH4Z:00050:00734
AGCACTGTAGCTGTCACTAGTTACTTGT
+
B<94;944444444499>>942444244
@PZH4Z:00051:00701
ACGCTCGACATGCCCAGGTACAGGAG
+
BBBBAAAA:9>89909>;>>999699
@PZH4Z:00051:00702
ACGAGTGCGTTCCCCATGTCGTAGGTACTC
+
@@===111;878;;6DBB@@@@@?<?@>AA
@PZH4Z:00051:00731
ACGCTCGACATGCCCAGGTACAGGAG
+
>@;;<;<<BBA@@@<@>>??@@@9;;
@PZH4Z:00052:00702
ACGAGTGCGTTCCCCATGTCGTAGGTACTC
+
@ABBCDCB>=;@=92@A@@BB@??<?@@@C
@PZH4Z:00052:00710
ACGAGTGCGTTCCCCATGTCGTAGGTACTC
+
ABAABDCBAA>ADC:CABA?@???<?>>AA
@PZH4Z:00053:00702
TACTGAGCTACACACACAGAAAGATTGGT
+
B?BBBCCBABBBBBC@?;884-8>>;?=?
@PZH4Z:00053:00724
TACTGAGCTACACACACAGAAAGATTGGT
+
?@BCECAA?BBB@AB@@?99908BC@D@B
@PZH4Z:00053:00732
ACGAGTGCGTTCCCCATGTCGTAGGTACTC
+
>>948844442944,4444=B@@@AEDCDA
@PZH4Z:00053:00741
AGCACTGTAGCTGTCACTAGTTACGTTGTG
+
44:999:444;8444499777,////,//9
@PZH4Z:00053:00742
ACGCTCGACATGCCCAGGTACAGGAG
+
B?>???@?ECC@@@>@C?@<B@@7;;
@PZH4Z:00053:00746
CGTGTCTCTAGGCACAGGATTTTGTGTAGA
+
9;4;944949@@@AABB89999/9>@9994
@PZH4Z:00053:00747
CGTGTCTCTAGGCACAGGATTTTGTGTAG
+
=<9@D?9<<;@>>@99/,//11+/;;11/
@PZH4Z:00054:00726
TACTGAGCTACACACACAGAAAAGATTGGTGC
+
<<9A==;<;;9A@A?@;94444,37777:;86
@PZH4Z:00054:00728
TACTGAGCTACACACACAGAAAGATTGGTG
+
A@@;>99;99@B>?:9999>B>BBB@B@B@
@PZH4Z:00055:00701
ACGAGTGCGTTCCCCATGTCGTAGGTACTC
+
9;AA@@ABBB@DDD:CAABCCBBB@?;<<B
@PZH4Z:00055:00718
TACTGAGCTACACACACAGAAAGATTGGT
+
?ABCEC@??BBBAC@>>@99917784377
@PZH4Z:00055:00728
TACTGAGCTACACACACAGAAAGATTGGT
+
BBBBBBCBBBBBBCC?>?998088858=?
@PZH4Z:00055:00748
ACGCTCGACATGCCCAGGTACAGGAG
+
@@@A@BBB@@>99919@<??>>>599
@PZH4Z:00055:00749
TACTGAGCTACACACACAGAAAGATTGGTG
+
AABCCBBBBCBCFD@=>@999088868<?=
@PZH4Z:00056:00703
AGCACTGTAGCTGTCACTAGTTACTGT
+
BBBDEIDGBEAABBAA@ACAB?CABB;
@PZH4Z:00056:00721
TACTGAGCTACACACACAGAAAGATTGGT
+
9;;AA@CA@@@BBBA>>A99917>>;><?
@PZH4Z:00056:00741
ACGAGTGCGTCCCGA
+
99994////1//+,,
@PZH4Z:00057:00730
AGCACTGTAGCTGTCACTAGTTACTTGT
+
ACBCCBCCBCCECDCBA@AAA=ABB?BC
@PZH4Z:00057:00738
CGTGTCTAGGCACAGGATTTTGTGTAGA
+
CBBCDCB@A?AA;4449999/9>>9<=@
@PZH4Z:00058:00704
ACGAGTGCGTTCCCCATGTCGTAGGTACTC
+
9<@@;<<??@5999,4444;BA>A?A;<<<
@PZH4Z:00058:00717
TCTCTATGCGCTCCACACTGTCTAAGG
+
44449999AAC@>7991////200),*
@PZH4Z:00058:00737
CGTGTCTCTAGGCACAGGATTTTGTGTAG
+
CCCCBB?AACC@CDEDD@CCEC:CAA;;;
@PZH4Z:00059:00710
ACGAGTGCGTTCCCCATGTCGTAGGTACTC
+
BBBBBBEBCDBCCB9D?>>?B@?@?@;<<B
@PZH4Z:00059:00737
CGTGTCTCTAGGCACAGGATTTTGTGTAG
+
BBBBCCCCCCB?BCAEB?BCCD9CB@@@>
@PZH4Z:00059:00743
TACTGAGCTACACACACAGAAAGATTGGT
+
9;;B<<<A@@AAAB>>>>99913374313
@PZH4Z:00059:00744
AGCACTGTAGCTGTCACTAGTTACTTGT
+
<A@CAA@@@B?@@A<;;A<<9@B@A>BB
@PZH4Z:00059:00747
CGTGTCTCTAGGCACAGGATTTTGTGTAG
+
BBBBCCCCBBB@CCCEC@BBCB:BBD99;
@PZH4Z:00060:00702
ATATCGCGAGGGTATGGAAGACTCTATAG
+
CD?????BCBD@CBBB>B?BBBBB==?AA
@PZH4Z:00060:00703
TACTGAGCTACACACACAGAAAGATTGGT
+
:<<CCCBCBABA;=<<9@99918??;?=@
@PZH4Z:00060:00718
AGCACTGTAGCTGTCACTAGTTACTTGT
+
BBCBABAHDCDCCCAAA>?@><B99599
@PZH4Z:00060:00745
TACTGAGCTACACACACAGAAAGATTGGT
+
?BBCDCC@@@BCCCCBAA;;908??=@@C
@PZH4Z:00061:00729
CGTGTCTCTAGGCACAGGATTTTGTGTAGAG
+
9;4@@@>?>9969=11/,//88*/,,,,///
@PZH4Z:00061:00732
CGTGTCTCTAGGCACAGGATTTTGTGTAGAG
+
CCCCC=<<A@@?;<<<49:@@@4>9999444
@PZH4Z:00062:00741
TACTGAGCTACACACACAGAAAGATTGGT
+
A<7<1///44899?;<9A@BC@CBB?B?B
@PZH4Z:00063:00718
TACTGAGCTACACACACAGAAAGATTGGT
+
C9<<B@@@A@@<;>BBAA99918784377
@PZH4Z:00063:00733
ACGCTCGACATGCCCAGGTACAGGAG
+
?9:<;BBCCCCBBD?CB@@@ABB;<<
@PZH4Z:00063:00734
CGTGTCTGTAGGCACAGGATTTTGTGTAG
+
BBBA@F@AAAB@CDB>=8=9992==@BBB
@PZH4Z:00063:00745
CGTGTCTCTAGGCACAGGATTTTGTGTAG
+
BCCCCDBBBCC@CBDCB?9944-9==>>>
@PZH4Z:00064:00704
TACTGAGCTACACACACAGAAAGATTGGT
+
AABBCCECDBBBAAA@@CAAA<@AA?B>B
@PZH4Z:00064:00709
TACTGAGCTACACACACAGAAAAGATTGGTG
+
DBBCDCDCCCC;<<9@>94444,33313991
@PZH4Z:00065:00709
AGCACTGTAGCTGTCACTAGTTACTTGT
+
=>CDCFB@BCCBCBAABBECC@A@@>A9
@PZH4Z:00065:00718
CGTGTCTCTAGGCACAGGATTTTGTGTAG
+
BBB@CDBB@@B@BBCCC@CBBD9BBB>??
@PZH4Z:00065:00732
ACGAGTGCGTTCCCCATGTCGTAGGTACTC
+
??@>ACBBBA@DDD9CABAABB@A?@@ABC
@PZH4Z:00066:00704
ACGCTCGACATGCCCAGGTACAGGAG
+
ACCCCCCDCBBBAC<;<:;ABBC<<=
@PZH4Z:00066:00706
ACGCTCGACATGCCCAGGTACAGAAG
+
@9;;ABCFECCCCC@CC?A==112:=
@PZH4Z:00066:00711
TACTGAGCTACACACACAGAAAGATTGGT
+
C?AAHCCBCB@@ADBA?B;;97;AA>B@@
@PZH4Z:00066:00743
ATCAGACACGGACACAGCAAGAACACACA
+
?BBB@AABBB@CDC<;111,1>:<<;;<;
@PZH4Z:00067:00703
ACGAGTGCGTTCCCCATGTCGTAGGTACTC
+
BBB?AAAAAA?@BB:CAAAABBAB@=@ACC
@PZH4Z:00068:00735
TAGTATCAGCCTCGCCATGACGAAGGTATTCC
+
9<;CB@AAAA>999959///7/1,/5666,42
@PZH4Z:00068:00740
ACGAGTGCGTTCCCCATGTCGTAGGTACTC
+
ABB@ABCB@@@AEE9CA??BC@?@??@BAD
@PZH4Z:00068:00744
CGTGTCTCTAGGCACAGGATTTTGTGTAG
+
ABBCDCCCBBA?BBBBC@CCCC9ACA;9;
@PZH4Z:00069:00726
ACGAGTGCGTTCCCCATGTCGTAGGTACTC
+
BBBBBCBBB?@BCC9B@@@CCCCC?B;<<C
@PZH4Z:00070:00705
CGTGTCTCTAGGCACAGGATTTTGTGTAG
+
CBBBBCBCA@@@BCCBDE?@AB:CCB==@
@PZH4Z:00070:00722
ACGCTCGACATGCCCAGGTACAGGAG
+
BABABCBEBCB???<??>A@BBA8;<
@PZH4Z:00070:00728
CGTGTCTCTAGGCACAGGATTTTGTGTAG
+
A@@@DCCCAAB@BCAGD?BBHH:DCB;;;
@PZH4Z:00070:00733
CGTGTCTCTAGGCACAGGATTTTGTGTAG
+
CCB??CBBBAB?BBCEDC;;;;14;;49;
@PZH4Z:00071:00713
AGCACTGTAGCTGTCACTAGTTACTTGT
+
;;CCBAAGCBB?BBBBCCD@?=?@@=BB
@PZH4Z:00071:00720
TACTGAGCTACACACACAGAAAGATTGGT
+
EBBBCCDCA@@BBB999>99917>>;?>A
@PZH4Z:00071:00724
CGTGTCTCTAGGCACAGGATTTTGTGTAG
+
BBBBBFCCBAA?BCBAA?ABBC7AA@999
@PZH4Z:00071:00735
TCTCTATGCGCTCCACATGTCTAAGGT
+
BBCCA@@CCCCBB=A?BCCBC;96;;>
@PZH4Z:00072:00729
TACTGAGCACACACACAGAAAGATTGGTGC
+
AABBBCCBBBBBBCB?>@AA:>A>4937>>
@PZH4Z:00072:00740
TGATACGTCTCCTTCCTTAGTTACTTCA
+
BCBBBBBBBBA@B@B@CBC?@>?BB@CC
@PZH4Z:00072:00742
AGCACTGTAGCTGTCACTAGTTACTTGT
+
AABBCCBBBBCBBBBBABBCC@DBB@CC
@PZH4Z:00072:00744
ACGAGTGCGTTCCCCATGTCGTAGGTACTC
+
?BBBBBCB??>ACB7DB@@@@@AB?AA@@A
@PZH4Z:00072:00745
TACTGAGCTACACACACAGAAAGATTGGT
+
=@AAB@@@BB@@AB@@?@99;8;??>B@;
@PZH4Z:00072:00748
AGCACTGTAGCTGTCACTAGTTACTTGT
+
;;BBBCBCCCCB??ABBCDAB@BCC@CC
@PZH4Z:00074:00745
ACGCTCGACCATGCCCAGGTACAGGAG
+
?@@AACCDD>AACCCACC?;7<AA8;<
@PZH4Z:00075:00712
TACTGAGCTACACACACAGAAAGATTGGTG
+
B???CCDEABCCBECECC@@@<?@><?<>>
@PZH4Z:00075:00717
CGTGTCTCTAGGCACAGGATTTTGTGTAG
+
@@AABCCCB@A?BCCGE?CCBC:BB@99;
@PZH4Z:00075:00730
CGTGTCTCTAGGCACAGGATTTTGTGTAG
+
BBBABCBCBAB@CCBBB?BBDE:CCC;;;
@PZH4Z:00076:00704
ACGAGTGCGTTCCCCATGTCGTAGGTACTC
+
BBABACCBCC?DBB9BBBBCCCBC??AA@B
@PZH4Z:00076:00712
CGTGTCTCTAGGCACAGAATTTTGTGTAGA
+
AAAABDCCBBA??>@:11,1::0;<<111/
@PZH4Z:00076:00727
TCTCTATGCGCTCCACATGTTCTAAGG
+
@<;<BCCBCCB;95441///,///,,0
@PZH4Z:00076:00730
AGCACTGTAGCTGTCACTAGTTACTTGT
+
;9A>9<<:?BBC;<=BCABCC@A@@A<<
@PZH4Z:00076:00745
ACGCTCGACATGCCCAGGTACAGGAG
+
BBAAAEDECCCCCC@BB@BBCCC>@@
@PZH4Z:00077:00710
ACGCTCGACATGCCCAGGTACAGGAG
+
B99;@DGDCCCCCC?CB@BBCCC99<
@PZH4Z:00077:00715
TACTGAGCTACACACACAGAAAGATTGGT
+
B>>=BBDBBBBCAEA>@?99908>>;?=?
@PZH4Z:00077:00742
TACTGAGCTACACACACAGAAAGATTGGT
+
;;;<HBCCCBBCCAA@@@99;8;??>B?B
@PZH4Z:00078:00720
TACTGAGCTACACACACAGAAAGATTGGT
+
A@@@BBCBBBBDCDCB@A999088848=>
@PZH4Z:00079:00743
TACTGAGCTACACACACAGAAAGATTGGT
+
BBBBCCDB??ADFEAA@C@@@>@CC@C@C
@PZH4Z:00079:00747
ATCAGACACGGACACAGCAGAACAGCAC
+
87344;8///,,,,///,06656////4
@PZH4Z:00081:00724
TACTGAGCTACACACACAGAAAGATTGGT
+
B;<<AHDCCCBBBEBA?B;;;8;BB@C?B
@PZH4Z:00082:00732
AGCACTGTAGCTCGTCACTAGTTACGTTGT
+
44444499<8A1/////491,,*,,,,2,,
@PZH4Z:00082:00739
CGTGTCTCTAGGCACAGGATTTTGTGTAGA
+
HCCCCCAB@;<59@999<9999/99>9944
@PZH4Z:00083:00706
AGCACTGTAGCTGTCACTAGTTACTTGT
+
<<BCBDCCCDDCCCCBABCB@@CBB?BB
@PZH4Z:00083:00722
TACTGAGCTACACACACAAGAAAGATTGGT
+
BBBADCCC<;<C>;<<11-111,..37777
@PZH4Z:00083:00735
AGCACTGTAGCTGTCATTAGTTACTTGT
+
<=CCAAE<:<CCCCBBC@CAA>ABC?CB
@PZH4Z:00084:00713
AGCACTGTAGCTGTCACTAGTTACTTGT
+
<=CCBAB@@ACBCBBBCCC@@>ABB>BB
@PZH4Z:00084:00743
CGTGTCTCTAGGCACAGGATTTTGTGTAG
+
AAAACCBB;:<ADCCCDBCCCC:CBA;;<
@PZH4Z:00085:00701
TACTGAGCTACACACACAAGAAAGATTGGT
+
BAAABBDBBB@@C:::1/,1<<-00>@B>A
@PZH4Z:00085:00726
ATCAGACACTCGGACACAGCAGAACACACAG
+
>>>99166///7,//::::444489:;43,,
@PZH4Z:00085:00731
TACTGAGCTACACACACAGAAAGATTGGT
+
B=?=ABDB@@AAABCBAA888-8>>;>=@
@PZH4Z:00085:00733
AGCACTGTAGCTGTCACTAGTTACTTGT
+
??CHCDCAABCBCCCBCCCBB@DBB?BC
@PZH4Z:00087:00706
TACTGAGCTACACACACAGAAAGATTGGT
+
BBBBBCBBABBCDCEBBC;;908884858
@PZH4Z:00087:00734
TACTGAGCTACACACATCAGAAAGATTGGTGC
+
8949>@:;44444449=AAAAB>===6967<7
@PZH4Z:00088:00716
TCTCTATGCGCTCCACATGTCTAAGGT
+
BAAACBBDCBABC?CDCCCCCCD9<;<
@PZH4Z:00088:00746
TACTGAGCTACACACACAGAAAGATTGGT
+
A@@@BBBBBBBBCCCCCB::96:@@<A?B
@PZH4Z:00089:00701
AGCACTGTAGCTGTCACTAGTTACTTGT
+
<<BCBABBBBCBCCBBBCDBE@DCD@DB
@PZH4Z:00089:00706
ACGCTCGACATGCCCAGGTACAGGAG
+
A??@CCCCFCCCCCACCABABBB::<
@PZH4Z:00089:00711
TACTGAGCTACACACACAGAAAGATTGGT
+
C?==AABA@@BBADCBBC::968>@;@=@
@PZH4Z:00089:00724
TACTGAGCTACACACACAGAAAGATTGGT
+
CBBBCCCCCCCCCCCA@@;:8-8><;?>@
@PZH4Z:00089:00728
TACTGAGCTACACACACAGAAAGATTGGT
+
BABAHCD@@ABCCCCCCC;;;6:@@=A@C
@PZH4Z:00090:00710
TACTGAGCTACACACACAGAAAGATTGGT
+
BBBBCCDCBBBBBCCDBC@@=<?::5;CB
@PZH4Z:00090:00712
AGCACTGTAGCTGTCACTAGTTACTTGT
+
<<BCBACAAADBCCBCCBC@@@ABDABC
@PZH4Z:00090:00745
ACGAGTGCGTTCCCCATGTCGTAGGTACTC
+
AABBBBAAAA@ABC:D:;9:;1<;9;211<
@PZH4Z:00091:00708
CGTGTCTCTAGGCACAGGATTTTGTGTAG
+
???BCDCCA=A@BBBBD@BBAA9ABB=>?
@PZH4Z:00092:00706
CGTGTCTCTAGGCACAGGATTTTGTGTAG
+
BBBBDCCBBAB@BCCDD@CCBB9BBA99;
@PZH4Z:00092:00737
ACGCTCGACCAGGTACAGGAGACTG
+
CB?@99444==@<B>?>?=?>ABBD
@PZH4Z:00092:00747
TGATACGTCTCCTTCCTTAGTTACTTCA
+
;44488844=?>B@E@DB?=8894969>
@PZH4Z:00093:00728
CGTGTCTCTAGGCACAGGATTTTGTGTAG
+
@@BADDCCA@A?BEDDB?;999-9@@>@@
@PZH4Z:00093:00739
CGTGTCTCTAGGCACAGGATTTTGTGTAG
+
DCCCDCCCAAA@CCCDE@CCEE:CCC??@
@PZH4Z:00094:00710
ATATCGCGAGGGTATGGAAGACTCTATAGA
+
<<=CB@AB444-444424994333111661
@PZH4Z:00094:00711
ACGAGTGCGTTCCCCATGTCGTAGGTACTC
+
@@@@CCCCCCACCC:<<<;AAAAA=A<<>C
@PZH4Z:00094:00715
AGCACTGTAGCTGTCACTAGTTACTTGT
+
<=BB@=C=<=ACNCCBBCCBA?BBB?BB
@PZH4Z:00095:00710
TACTGAGCTACACACACAGAAAGATTGGT
+
C@AACCBBBBBCDCCCCCCCC>CCC@B@C
@PZH4Z:00095:00712
TACTGAGCTACACACACAGAAAGATTGGT
+
B?@>BCCCA@ACCCCBAA@@?9><999;:
@PZH4Z:00095:00727
TACTGAGCTACACACACAGAAAGATTGGTG
+
B>??CDBCCAABBBAAAAAA>9>??>B?AC
@PZH4Z:00095:00740
AGCACTGTAGCTGTCACTAGTTACTTGT
+
;;A@=BCCCCEC@@AFCCCCB@CBC@CC
@PZH4Z:00096:00721
CGTGTCTCTAGGCACAGGATTTTGTGTAG
+
BBCCBEAAAAA@CCFDDABECC:CCB@@@
@PZH4Z:00096:00733
AGCACTGTAGCTGTCATTAGTTACTTGT
+
<<CCCBCAAAFBAAB9;7<CC@CCC@CC
@PZH4Z:00096:00736
CGTGTCTCTAGGCACAGGATTTTGTGTAGA
+
CCCCCCBBAAA@CCBCB@9999/9A@9<<A
@PZH4Z:00096:00740
TACTGAGCTACACACACAGAAAGATTGGTG
+
<;<<@>C@>99;>F@4444//+..0,.,.3
@PZH4Z:00096:00744
AGCACTGTAGCTGTCACTAGTTACTTGTG
+
<<BAA?ABCCEABBCCCCCCA@CBB>AAA
@PZH4Z:00096:00749
AGCACTGTAGCTGTCACTAGTTACTTGT
+
<<FCBDD@DACCBBBBCCDCB@CBB@BB
@PZH4Z:00097:00708
TACTGAGCTACACACACAGAAAGATTGGT
+
>?=A@CAADAABBCA@998>?:<@B?B?B
@PZH4Z:00097:00733
ACGCTCGACATGCCCAGGTACAGGAG
+
B?@@DCDDCCBCCCABB@BBCBB>@@
@PZH4Z:00097:00745
ACGCTCGACATGCCCAGGTACAGGAG
+
BABACCBBB@@99919958>>>A=@@
@PZH4Z:00098:00711
CGTGTCTCTAGGCACAGGATTTTGTGTAG
+
BBBBBECCBAB@BCCCB@A??@6=@@99;
@PZH4Z:00098:00712
AGCACTGTAGCTGTCACTAGTTACTTGT
+
;;@==BCAAABBCCCCC@@AA@CBB>AA
@PZH4Z:00098:00723
TACTGAGCTACACACACAGAAAGATTGGT
+
A===BBDCBBBBCDCCCCA@@>@CD@C@?
@PZH4Z:00098:00729
CGTGTCTCTAGGCACAGGATTTTGTGTAG
+
@@@CBBBCAAA@BCDCEABBBB9BBA@@@
@PZH4Z:00098:00740
TACTGAGCTACACACACAGAAAGATTGGT
+
B?==CCDB??@CCDBBBDBBB>BCC?B?B
@PZH4Z:00098:00746
AGCACTGTAGCAGTCACTAGTTACTTGTG
+
ABBA@=?9944449=ABCDBC=AADBCCC
@PZH4Z:00099:00701
ATCAGACACGGACACAGCAGAACACAC
+
B@@A;;<@@C@DCDDCCCCCC@BBBB@
@PZH4Z:00099:00706
ACGAGTGCGTTCCCCATGTCGTAGGTACTC
+
BCBBBDBCCC@BCC9B???BBBAA@B:<;C
@PZH4Z:00050:00764
TGATACGTCTCCCTTCCTTAGTTACTTCAG
+
@@;<;99A9999095929248999=?@B@C
@PZH4Z:00051:00753
ACGCTCGACATGCCCAGGTACAGGAG
+
BB???BEB@AA88809><AAA@@8;;
@PZH4Z:00051:00779
ACGCTCGACATGCCCAGGTACAGGAG
+
B?9<<@AABCB;<<8;A>@@CBB?BB
@PZH4Z:00051:00782
TGCTGAGCTACACACACAGAAAGATTGGT
+
BBA@ABBBABBCCCCCBA;;;7;BB@C@A
@PZH4Z:00051:00785
ACGAGTGCGTTCCCCATGTCGTAGGTACTC
+
AB@@@A@>>=2999/9@@A@B@?@>?@@@@
@PZH4Z:00052:00772
TACTGAGCTACACACACAGAAAGATTGGT
+
BBBBCCDCCBBBDECB@B;::6;AA@C@C
@PZH4Z:00052:00774
CGTGTCTCTAGGCACAGGATTTTGTGTAG
+
CCCAC><<<<CACDFDEAAAAA6@A>>@@
@PZH4Z:00052:00779
CGTGTCTCTAGGCACAGGATTTTGTGTAG
+
BCCCCBBCDEC@BCCDBCBCDC:BCB>>@
@PZH4Z:00053:00760
CGTGTCTCTAGGCACAGGATTTTGTTTAGA
+
DCBDBAAABCCBAAC<954999/;BB@GGD
@PZH4Z:00053:00766
CGTGTCTCTAGGCACAGGATTTTGTGTAG
+
BCBBCCDDCCC@BCCDC@CCDD:BBB@?@
@PZH4Z:00053:00768
CGTGTCTCTAGGCACAGGATTTTGTGTAG
+
CCCBCFC@@?B@BBCBC?BBDCACCD;;;
@PZH4Z:00053:00777
AGCACTGTAGCTGTCACTAGTTACTTGT
+
BBBBC?@@;999<<@AEDECC@DCC999
@PZH4Z:00053:00795
ACGCTTGACATGCCCAGGTACAAGGAG
+
111/1,/18=@@AB>BDBECCC=@=@B
@PZH4Z:00053:00797
ACGAGTGCGTTCCCCATGTCGTAGGTACTC
+
89999999995;AA:B<<>CBBBB@C=<<A
@PZH4Z:00053:00799
TACTGAGCTACACACACAGAAAAGATT
+
9949944999?@ABBA@@9999/8885
@PZH4Z:00054:00791
CGTGTCTCTAGGCACAGGATTTTGTGTAG
+
ABBBCBCCCBB?BBBAA@ABDIADBB;;;
@PZH4Z:00055:00753
ACGCTCGACATGCCCAGGTACAGGAG
+
B?@?BCDCBBA::96:@>CCCDC>AA
@PZH4Z:00055:00758
ATATCGCGAGGGTATGGAAGACTCTATAGA
+
BCBB??@CDCD>CBCB7;6;>@>@@>7770
@PZH4Z:00055:00773
CGTGTCTCTAGGCACAGGATTTTGTGTAG
+
CCBCDDA@BCC@CADCC@;999-9>>89;
@PZH4Z:00055:00778
ACGAGTGCGTTCCCCATGTCGTAGGTACTC
+
?@;<<@@@@@=@BB7C<<<@@A?@=?@@@B
@PZH4Z:00055:00796
ACGAGTGCGTTCCCCATGTCGTAGGTACTC
+
@@AA>>>>995999/9999@A;9;=?<<<C
@PZH4Z:00056:00752
TACTGAGCTACACACACAGAAAGATTGGT
+
??B?BBCAAABBBCCAAB;88-8>>;>>A
@PZH4Z:00056:00768
ACGCTCGACATGCCCAGGTACAGGAG
+
A?@@BBCDCCB@@@<@@@AABBB<<=
@PZH4Z:00056:00770
CGTGTCTCTAGGCACAGGATTTTGTGTAG
+
BBDCCCBBEBB@BBCCCCDCCD9AB@99;
@PZH4Z:00056:00782
ACGAGTGCGTTCCCCATGTCGTAGGTACTC
+
=?@ACBB?=98===4>A@@@@;88;<>>>@
@PZH4Z:00056:00787
TACTGAGCTACACACACAGAAAGATTGGT
+
@@A@A?A@@@@@BF;99A99918>?;??B
@PZH4Z:00057:00763
CGTGTCTCTAGGCACAGGATTTGTGTAG
+
BBBBBBBBBCCACDBAA?994-9>?>>A
@PZH4Z:00057:00764
ACGCTCGACATGCCCAGGTACAGGAG
+
@>A@A<<=CCCBCC@@@=@??@@=@@
@PZH4Z:00057:00783
TACTGAGCTACACACACATGAAAGATTGGTG
+
?4444444;4444449999444-33313131
@PZH4Z:00057:00796
ACGAGTGCGTTCCCCATGTCGTAGGTACTC
+
9999999>>><?>@6A=<<BCA@@?@<==C
@PZH4Z:00058:00757
ACGCTCGACATGCCCAGGTACAGGAG
+
CA?@?BCCCCCCCC>BC@BCCDB>?@
@PZH4Z:00058:00770
ACGCTCGACATGCCCAGGTACAGGAG
+
BE@A@CEB@@@884-9><ABBBB;<<
@PZH4Z:00058:00795
TAGTATCAGCCTCGCCATGACGAAGGTATTCC
+
@@>A999444244449@<<?<11-/778:CC@
@PZH4Z:00059:00789
ACGAGTGCGTTCCCCATGTCGTAGGTACTC
+
BB@@>><;<B>CKK:GBB<<<@>?<?;<<D
@PZH4Z:00062:00750
CGTGTCTCTAGGCACAGGATTTTGTGTAGAGGCAAC
+
CBBBCDCC?>@?BBCCE@CCDC9ABB999?::-))(
@PZH4Z:00062:00756
CGTGTCTCTAGGCACAGGATTTTGTGTAG
+
BCBCCECDA?@ACCDCD@=999/999111
@PZH4Z:00062:00777
ACGAGTGCGTTCCCCATGTCGTAGGTACTC
+
;;4;88;;;@=AAB9AAA@<<;@@;89999
@PZH4Z:00062:00780
TACTGAGCTACACACACAGAAAGATTGGT
+
ABBBBBCBBBDCECCBAA;9808>><??B
@PZH4Z:00062:00799
AGCACTGTAGCTGTCACTAGTTACTTGT
+
BACCAADBBDEBCCCCBCC@?;=??>AA
@PZH4Z:00063:00768
TGATACGTCTCCTTCCTTAGTTACTTCA
+
CBBBCBCB@@@>B>B?A>ACCCDDC?E=
@PZH4Z:00063:00778
AGCACTGTAGCTTTCACTAGTTACTTGT
+
B@@><<;A@AABC>CCDDCA@;@@?6;;
@PZH4Z:00063:00793
ATATCGCGAGGGTATGGAAGACTCTATAG
+
BA?@;<;BEDD@CCCC;;8;BB@A??;9:
@PZH4Z:00064:00751
CGTGTCTCTAGGCACAGGATTTTGTGTAG
+
BBBACDCCBBC?=@?:;9<CBC9CBB;;;
@PZH4Z:00065:00799
TACTGAGCTACACACACAGAAAGATTGGT
+
@BCCDBCCCBAABDB?>?99808>>;?=@
@PZH4Z:00066:00750
AGCACTGTAGCTGTCACTAGTTACTTGT
+
;9BCCECBCCCBBBABBCDBB@DDD@CC
@PZH4Z:00066:00757
ACGAGTGCGTTCCCCATGTCGTAGGTACTC
+
BBBABBCCBB>CBB9B?@?BC@@@?BCBCB
@PZH4Z:00066:00759
ACGCTCGACATGCCCAGGTACAGGAG
+
BB;<<<99AB@@=>121:10///,/9
@PZH4Z:00066:00760
CGTGTCTCTAGGCACAGGATTTTGTGTAG
+
BAAA@CCBB998;ABBD@BAEF9BBB;;9
@PZH4Z:00068:00750
CGTGTCTCTAGGCACAGGATTTTGTGTAAGA
+
BBBBDCBBBA?@BBBCC@CCDB9;;;44599
@PZH4Z:00068:00773
CGTGTCTCTAGGCACAGGATTTTGTGTAGA
+
CCCCCAA;<<C@BBBBBA9999/9B@>999
@PZH4Z:00068:00787
TACTGAGCTACACACACAGAAAGATTGGT
+
BBBBBBBBBBBBCCCCBC@@?<?::6;>A
@PZH4Z:00068:00798
ACGCTCGACATGCCCAGGTACAGGAG
+
B>>>?:::GCCBAA=BC@C?>==111
@PZH4Z:00068:00799
CGTGTCTCTAGGCACAGGATTTTGTGTAG
+
BBBA@A?AACCACCCCC@9;;9-4??==@
@PZH4Z:00069:00798
ACGAGTGCGTTCCCCATGTCGTAGGTACTC
+
CCA@ABBBBBAEEC9DCBAAACCC?@AABB
@PZH4Z:00070:00755
AGCACTGTAGCTGTCACTAGTTACTTGT
+
;<@@9@@9;::99=??@CCCB@BBBACD
@PZH4Z:00070:00776
AGCACTGTAGCTGTCACTAGTTACTTGT
+
@ABCCAAAAAABCCCCCEBBB?A@B>BA
@PZH4Z:00071:00766
ACGAGTGCGTTCCCCATGTCGTAGGTACTC
+
BBBBBBCBCC@CCA9B?@?BCB?B@@A@AC
@PZH4Z:00071:00787
TACTGAGCTACACACACAGAAAGATTGGT
+
AABCBABBCBBBCCBBBC@A@@ADC@CCC
@PZH4Z:00072:00758
CGTGTCTCTAGGCACAGGATTTTGTGTAG
+
CCBBCDBBBCC@BDCCCCCCHD:CBA;99
@PZH4Z:00072:00775
ACGAGTGCGTTCCCCATGTCGTAGGTACTC
+
BBB?@=BBCC>BBB:CCCBBBCCA?A:<;B
@PZH4Z:00072:00795
AGCACTGTAGCTGTCACTAGTTACTTGT
+
BBBCCEBBAAACCCCBCCCBB@BCC>AA
@PZH4Z:00073:00755
TACTGAGCTACACACACAGAAAGATTGGT
+
B??BBBDBBBAAACCCCB:94-8>>;??B
@PZH4Z:00073:00759
CGTGTCTCTAGGCACAGGATTTTGTGTAG
+
B?BBCCBCCBCACCCDC=@@@@6>BB;<<
@PZH4Z:00073:00764
CGTGTCTCTAGGCACAGGATTTTGTGTAG
+
BBBABCBCB@B@ABCCCACBBB:DBB???
@PZH4Z:00073:00769
CGTGTCTCTAGGCACAGGATTTGATGTAGA
+
99994444;9824;8-*)***)******,2
@PZH4Z:00073:00779
CGTGTCTCTAGGCACAGGATTTTGTGTAGA
+
C?AAAAABBBB?BCCA?@9999/9@@9994
@PZH4Z:00073:00797
ATCAGACACGGACACAGCAGAACACAC
+
BBABBBBBCB@@ADAAABB@@=@A>>>
@PZH4Z:00074:00788
ACGAGTGCGTTCCCCATGTCGTAGGTACTC
+
ABBBA@ACCB@CHH9AABBBC@@@@BAAAB
@PZH4Z:00075:00766
CGTGTCTCTAGGCACAGGATTTTGTGTAG
+
BBBCCCCCCCC@CC<<9A9999/9@@?A@
@PZH4Z:00075:00774
TACTGAGCTACACACACAGAAAGATTGGT
+
A=?=AAA@?BBBBCCCCB::9-8>>;?>A
@PZH4Z:00076:00752
AGCACTGTAGCTGTCACTAGTTACTTTGT
+
<;CCDECBBBCBCCBBBB>887/111+1>
@PZH4Z:00076:00756
ACGCTCGACATGCCCAGGTACAGGAG
+
C@@AAAADCCDCEC>BB?BCCDC?BA
@PZH4Z:00076:00764
ACGAGTGCGTCCCCATGTCGTAGGTACTC
+
BBBBBBBBCCCDD9BBBABBA>?@A@@@B
@PZH4Z:00076:00795
TACTGAGCTACACACACAGAAAGATTGGT
+
BABACCCBABBEBABB@A;;808>>;??A
@PZH4Z:00076:00796
TACTGAGCTACAACACAGAAAGATTGGTGC
+
?BCBBB;;;@BA>AC>>99919@@>BABCE
@PZH4Z:00077:00752
ACGCTCGACATGCCCAGGTACAGGAG
+
CA@ABBBCCBB@@@<@B?BCCCC>?@
@PZH4Z:00077:00755
ACGAGTGCGTTCCCCATGTCGTAGGTACTC
+
BBB??ABBBB@ECD9DBBECCBAAB=AAAC
@PZH4Z:00077:00791
TACTGAGCTACACACACAGAAAGATTGGT
+
@@@CCCCABBBBBCCCC>==?-77<;>;8
@PZH4Z:00078:00764
ATATCGCGAGGTATGAAGACTCATA
+
AA94499446,/////,//...361
@PZH4Z:00078:00787
TACTGAGCTACACACACAGAAAGATTGGT
+
B@@ABCCCCCBDBCCCDECCC@BBBBC@B
@PZH4Z:00078:00796
ACGAGTGCGTTCCCCATGTCGTAGGTACTC
+
:;;;<AC<=<CFKK9CAABBAA@@>:<<@>
@PZH4Z:00078:00799
ATATCGCGAGGGTATGGAAGACTCTATA
+
@A?B@@@BCCC>CB@@=@=>>A:::@@>
@PZH4Z:00079:00772
TACTGAGCTACACACACAGAAAGATTGGT
+
B?@>CBCCBBBCCCCBAA;;8-8884;>B
@PZH4Z:00080:00767
ACGCTCGACATGCCCAGGTACAGGAG
+
C@@BCCCCCCC@@@>@B@BBCBC>@A
@PZH4Z:00081:00753
TACTGAGCTACACACACAGAAAGATTGGT
+
B<<=CC=<<CCCAACCAB;;:8;BC=A?@
@PZH4Z:00081:00768
AGCACTGTAGCTGTCACTAGTTACTTGT
+
;<BCCCCCBBCBAAAABBBBB@CBB@BC
@PZH4Z:00082:00754
CGTGTCTCTAGGCACAGGATTTTGTGTAGA
+
BAACCC;<;BB>BBDJEABBCB49999999
@PZH4Z:00082:00775
TACTGAGCTACACACACAGAAAGATTGGT
+
A>>>ABCBBBBBBCDCBB9996:B@@C@B
@PZH4Z:00082:00778
AGCACTGTAGCTGTCACTAGTTATTGT
+
;;CCBAAGCCCB??AAABDCC@BB?CC
@PZH4Z:00082:00784
TACTGAGCTACACACACAGAAAGATTGGT
+
CBBBBBDBBBBBCE@@;<<BA<A@@=@?B
@PZH4Z:00082:00798
AGCACTGTAGCTGTCACTAGTTACTTGTG
+
CBBBCDCBAADCC@AADDC@?=?==>@BB
@PZH4Z:00083:00782
CGTGTCTCTAGGCACAGGATTTTGTGTAG
+
BBBBCECBA>A@BCCCD@CBBC9BBB=>@
@PZH4Z:00083:00785
ACGCTCGACATGCCCAGGTACAGGAG
+
BBA?@BBEDCB?AA>@B@B>B>>69;
@PZH4Z:00084:00757
AGCACTGTAGCTGTCACTAGTTACTTGT
+
<;A>9;:1///1;;CJCCCCCABBB?B@
@PZH4Z:00084:00768
TACTGAGCTACACACACAGAAAGATTGGT
+
DBCBCCAAABCCBC>>111>>>>8>@C>A
@PZH4Z:00085:00758
TACTGAGCTACACACACAGAAAGATTGGTG
+
C???BBBBBCCCCBCCDGBB?<A<<<@@C?
@PZH4Z:00086:00789
CGTGTCTCTAGGCACAGGATTTTGTGTAG
+
CCC@@ACCCCC@CCDCC@;;99,4CC89;
@PZH4Z:00087:00761
ACGAGTGCGTTCCCCATGTCGTAGGGTACTC
+
BBBBB??ACC@DLJ9BBCBB?97:@:?>AA@
@PZH4Z:00087:00764
TGATACCCTTCCTTAGTTACTTCAGTGC
+
99;:;BC>A<@69699A;AAC@BBB::9
@PZH4Z:00087:00795
ACGCTCGACATGCCCAGGTACAGGAG
+
C<<<BBAA@>?<;;:<@BCBCAA;<<
@PZH4Z:00088:00752
TACTGAGCTACACACACAGAAAGATTGGTG
+
B??@BA<<<<<CDIHCCH<;;7;@@=A@C@
@PZH4Z:00088:00778
ACGAGTGCGTTCCCCATGTCGTAGGTACTC
+
BBB?@@@AAA@ABC9C?@ABBBBC@B;<<C
@PZH4Z:00088:00786
TACTGAGCTACACACACAGAAAGATTGGT
+
B??>BBDB@@BAABBCDD@@?=@BB@B?B
@PZH4Z:00088:00792
TCTCTATGCGCTCCACATGTCTAAGGTA
+
CAAACCBCBBABC@CAA@;;9?><A=@@
@PZH4Z:00089:00795
CGTGTCTCTAGGCACAGGATTTTGTGTAG
+
BBBBCCCCA@A@CCHED@BBCC:BC>;;;
@PZH4Z:00090:00765
CGTGTCTCTAGGCACAGGATTTTGTGTAG
+
?BBCCDDCBBB@CEGCC@BECCBCCB99;
@PZH4Z:00090:00780
AGCACTGTAGCTGTCACTAGTTACTTGT
+
<<;99?=??@AACCCCCCCCC?BBB@DB
@PZH4Z:00090:00793
ATCAGACACGGACACAGCAGAACACAC
+
B?BB??ABBB@BCCCCBBCA@=@CA@@
@PZH4Z:00090:00794
ACGAGTGCGTTCCCCATGTCGTAGGTACTC
+
AAABBBCBBB@CCE9C@??ABA;>??@@@C
@PZH4Z:00090:00797
ACGAGTGCGTTCCCATGTCGTAGGTACTC
+
A=??BBECBDBCC>A???BBCBC?:<<<B
@PZH4Z:00091:00754
TACTGAGCTACACACACAGAAAGATTGGTG
+
BCAAGC<=:BFCCDCB<<99908>?@C>A=
@PZH4Z:00091:00757
CGTGTCTCTAGGCACAGGATTTTGTGTAG
+
BBBDCECCDCH@CCDFECBBBB9BBB==@
@PZH4Z:00091:00762
TCTCTATGGCTCCACATGTCTAAGGT
+
CAA@A@<<;<BDACDCCAA@BB?B?@
@PZH4Z:00091:00766
TACTGAGCTACACACACAGAAAGATTGGT
+
B?BBBBABBCCCCCCBDDBBB=ABB?B?C
@PZH4Z:00091:00796
CGTGTCTCTAGGCACAGGATTTTGTGTAG
+
BB?@@ECCA@B@C@CBB@CBBC:BB@99;
@PZH4Z:00092:00791
TACTGAGCTACACACACAGAAAGATTGGT
+
B??=BBCBBBABBBDBAB;:8-8>><??A
@PZH4Z:00093:00755
ACGCTCGACATGCCCAGGTACAGGAG
+
?@;99444999===:9967;AAB?BB
@PZH4Z:00093:00760
AGCACTGTAGCTGTCACTAGTTACTTGT
+
<<CA=BB<<=CBDCCCCCDBA?AAA<>@
@PZH4Z:00093:00776
ACGCTCGACATGCCCAGGTACAGGAG
+
BA@ABBCCCCDCCB>ABABBBBB>?@
@PZH4Z:00093:00780
AGCACTGTAGCTGTCACTAGTTACTTGT
+
;;>99?B@@CCGDCBCCCCAA?BBB@BB
@PZH4Z:00093:00786
CGTGTCTCTAGGCACAGGATTTTGTGTAG
+
BBBB::;DCCC@CBDDD@A???6==9==@
@PZH4Z:00094:00762
CGTGTCTCTAGGCACAGGATTTTGTGTAG
+
BBBBDCBCBBB@CCFCEACCCC9CCC99;
@PZH4Z:00094:00766
CGTGTTCTAGGCACAGGATTTTGTGTAGA
+
@A?BB?B<<9=@@BCC@BBBD8@A@>>?9
@PZH4Z:00094:00767
TACTGAGCTACACACACAGAAAGATTGGT
+
BAAACCCCAAACCDCCCDBBB?BBBABBC
@PZH4Z:00094:00792
AGCACTGTAGCTGTCACTAGTTACTTGT
+
??BCBGBCCCCBBBBAABCBC@CBB?BB
@PZH4Z:00094:00798
TTTCTATGCGCTCCACATGTCTAAGGT
+
BG@C;9<CCDDBB?BBBABBBBB>B?@
@PZH4Z:00095:00763
AGCACTGTAGCTGTCACTAGTTACTTGT
+
;;CB@=@=99?@@@AJCCCBC@EBB@BE
@PZH4Z:00095:00776
TAGTATCAGCCTCGCCATGACGAAGGTATTCC
+
BBBBBBC=;>FCCCC?BBCBB@@>AACBCCD@
@PZH4Z:00095:00786
ACGAGTGCGTTCCCCATGTCGTAGGTACTC
+
CCCCCBBBCB?CCC9DAAACCCCC@BAAAC
@PZH4Z:00095:00794
ACGAGTGCGTTCCCCATGTCGTAGGTACTC
+
AAAAAA=?BC@BBB9A9;;BCDCD@C;<<C
@PZH4Z:00096:00777
TACTGAGCTACACACACAGAAAGATTGGT
+
B?@?BCBBBBBBBADBCCBA?<;775;@C
@PZH4Z:00096:00778
TAGTATCAGCCTCGCCATGACGAAGGTATTCC
+
C@A<<<CAA@AABBC>B?@@B9969@>@CBB?
@PZH4Z:00096:00790
ACGAGTGCGTTCCCCATGTCGTAGGTACTC
+
BBB?AABBCC@CDH9C?@ABBB?A@AAAAC
@PZH4Z:00097:00783
CGTGTCTCTAGGCACAGGATTTTGTGTAG
+
CCCCCCCDBBBBCCCDE@BBAB9@A>==@
@PZH4Z:00097:00790
ACGAGTGCGTTCCCCATGTCGTAGGTACTC
+
BB@9<=?>>;2444,4999?>?9858999>
@PZH4Z:00097:00795
CGTGTCTCTAGGCACAGGATTTTGTGTAG
+
BBBCCDAB?<>ECEBGDB<<<;/9@@99<
@PZH4Z:00098:00768
ATCAGACACTCGGACACAGCAGAACACACA
+
98;;>1//////,//99=ABBBC@B@A??8
@PZH4Z:00098:00771
ACGCTCGACATGCCCAGGTACAGGAG
+
8>>@@@?BCBDCCCB=<;<BCAB?DB
@PZH4Z:00099:00761
TACTGAGCTACACACACAGAAAGATTGGT
+
B?BBBEABBCCCCCCCCDBA@=AB?>B@C
@PZH4Z:00099:00797
ACGAGTGCGTTCCCCATGTCGTAGGTACTC
+
?@AABBC@;;2444-9>>>CCCDC?BBBBC
@PZH4Z:00050:00811
CGTGTCTCTAGGCACAGGATTTTGTGTAG
+
BBA@BCCCE@?==;9=@=ABBC9CAB<;<
@PZH4Z:00052:00816
CGTTTCTCTAGGCACAGGTTTTTGTGTAGAGGC
+
>@@@:@BABBBCCDCCC6:888,8>77::BA=A
@PZH4Z:00056:00816
ACGCTCGACATGCCCAGGTACAGGAG
+
BC:;:BBCB@A:;;7;A@@@ABC;;<
@PZH4Z:00056:00826
ATCAGACACGGAC
+
;<ABCECBCC@AA
@PZH4Z:00059:00809
CGTGTCTCTAGGCACAGGATT
+
BCCBDDDB?9928@991-111
@PZH4Z:00059:00817
AGCACTGTAGCTGTCACTAGTTACTTGT
+
@@BCCCBBCCECBBBB==@>?<994894
@PZH4Z:00059:00830
ACGAGTGCGTTC
+
;;9?ABBCA=21
@PZH4Z:00061:00830
CGTGTCTCTAGGCACAGGATT
+
BBBCADBBBBB@BBCBD?999
@PZH4Z:00063:00825
CGTGTCTCTAGGCACAGGATTTTGTGTA
+
BBAADDCCB??>?B?===@@>@4>@B;;
@PZH4Z:00063:00826
ACGAGTGCGTTCCCCATGTCG
+
BBA@ABBBB?>BCC:D???AB
@PZH4Z:00065:00835
CGTGTCTCTAGG
+
4;99BCE==<A?
@PZH4Z:00066:00826
AGCACTGTAGCTGTCACT
+
;;CCDECBCCEBABBCDC
@PZH4Z:00067:00834
ACGCTCGACATGCCC
+
@ABBCBCDB@>9996
@PZH4Z:00068:00820
ACGAGTGCGTTCCCCATGTCG
+
BB@>ABCB>>6999,9>@>>>
@PZH4Z:00068:00829
ACGAGTGCGTTCCCATGCTCG
+
=:4981////,//+/8:96//
@PZH4Z:00070:00826
ACGCTCGACATGCCCAGGTACAGG
+
B???C@;;9@?99909>;>>:;<,
@PZH4Z:00070:00827
TACTGAGCTACACACACAGAAAGATT
+
AAAABBE@@@CCCDCB;;;>>9837<
@PZH4Z:00070:00831
ACGAGTGCGTTCCCCATGTCGTAGGTA
+
BBBABCCBB@;=996@;;;CCCBB@B<
@PZH4Z:00072:00835
AGCACTGTAGCTGTCACT
+
BBBCDEDACCBBBBBBBB
@PZH4Z:00072:00836
ACGAGTGCGTTCCCCATGTC
+
??BBBCCBAA>ADC:B:;;B
@PZH4Z:00073:00824
CGTGTCTCTAGGC
+
CBBBBCCCA>=8=
@PZH4Z:00075:00840
CGTGTCTCTAGGCACA
+
999?ACCDCCC@C;<;
@PZH4Z:00077:00836
ACGCTCGACATGCCCAG
+
99>@@@AABCCC>>;>>
@PZH4Z:00080:00833
AGCACTGTAGCTGTCACTAGTTACTTGT
+
::BCCCCBBBCBBBBDB>?9;7<@?<@@
@PZH4Z:00081:00840
CGTGTCTCTAGGCACAGGA
+
BAAAAEAAABB:<=A@A?9
@PZH4Z:00082:00840
ACGAGTGCGTTCCCCATGTCGTAGGTA
+
BBBA?BBBAA?BBB:CABABBBAA@BA
@PZH4Z:00084:00846
CGTGTCTCTAGGCACAGG
+
BBDCDCCCAAA@BCDEB@
@PZH4Z:00085:00840
ACGAGTGCGTTCCCCATGTCGTAGGTACTC
+
BBB@BBBB@@?@BC:DABA@>==>;899@9
@PZH4Z:00085:00848
ACGCTCGACATGCCC
+
BBBBCEBEDCB@@@=
@PZH4Z:00086:00845
CGTGTCTCTAGGCACAGGATTTTGTGTA
+
BBAAACCCBAA@ABA?A?ABCC:CCC;;
@PZH4Z:00090:00829
ACGCTCGACATGCCCAG
+
BEBABBBBA@?99919>
@PZH4Z:00093:00835
CGTGTCTCTAGGC
+
AAAADECC??@@C
@PZH4Z:00095:00823
TACTGAGCTACACACACAGAAAAGATTGG
+
C===DEJJCBCCDE@@??9999,3331,*
@PZH4Z:00095:00838
TACTGAGCTACACACACAGAAA
+
B>>>BBDCBE?=@?999>4440
@PZH4Z:00098:00849
CGTGTCTCTAGGC
+
BBCFCEDCCCC@B
@PZH4Z:00075:00858
CGTGTCTCTAGGCA
+
AACCCFCCC@@=@A
@PZH4Z:00080:00860
ACGAGTGCGTTCCCCATGTCGTAGGTAC
+
BCACECCBBA=@@@1;<BBCC?==27,*
@PZH4Z:00086:00869
AGCACTGTAGCTGTCACTAGTTACTTGT
+
;<AAAEECCAGABAA@@AB9<6<99;@A
@PZH4Z:00087:00891
CGTGTCTCTAGGGCACAGG
+
B?AACC@4998819?0*))
@PZH4Z:00090:00898
TGATACGTCTCCT
+
999B989>---+*
@PZH4Z:00093:00891
TACTGAGCTACACACACAG
+
BBBBBBDCBB??@?99999
@PZH4Z:00094:00899
TACTGAGCTTACC
+
@@A@>BA11,//,
@PZH4Z:00086:00902
ACGCTCGACATGCCCAG
+
;998;///////,20,/
@PZH4Z:00087:00918
ACTTTTTTTTTTTTTTTTTTTTTTAGCTC
+
///66666666666666666666"//,//
@PZH4Z:00091:00911
CGTGTCTCTAGGCACAGGATTTTGTGTAGA
+
CCCCAE=A=999<BABBAAAAA6@AA<==B
@PZH4Z:00091:00913
ACGAGTGCGTCCCCCCCCCCCCCCCCCATGTCTAGGTACTC
+
CB9;<@@3118888822222228882",,*,,,.33./099
@PZH4Z:00092:00916
ACGAGTGCGTCCCCC
+
>@499991//,,,,,
@PZH4Z:00095:00912
AGCACTGTAGCTGTCACTAGTTACTTGT
+
9ACCDDDCCCFBAAACBCCDD@CEC@DC
@PZH4Z:00098:00916
TACTGAGCTACACACACAGAAAAGATTGGGTG
+
@@AABBCB:;;CBBBB@@?:::0000,00+.4
@PZH4Z:00101:00008
ACGCTCGACATGCCCAGGTACAGGAG
+
BBBAABCCCBB@@@<@C@A?BBC599
@PZH4Z:00101:00028
CGTGTCTCTAGGCACAGGATTTTGT
+
EAAAFICDAAA@BCGC>888270-,
@PZH4Z:00101:00037
ACGAGTGCGTTCCCCATGTCGTAG
+
CCCCCCCCCC@>>>5B11-82,/,
@PZH4Z:00102:00006
ACGCTCGACATGCCCAGGTACAGGAG
+
BAAAABBCCCCBBB?BB@B>BB@6;;
@PZH4Z:00103:00017
TACTGAGCTACACACACAGAAAGATTGGT
+
:;<@>@?A@AGCCCA@>@99908?910,.
@PZH4Z:00104:00007
TACTGAGCTACACACACAGAAAGATTGGTGC
+
A===ABCBBBBCAABABB@@=9>88531366
@PZH4Z:00105:00040
TACTGAGCTACACACACAGAAGA
+
==@@@@@BCBBA?922-***)**
@PZH4Z:00107:00011
ATATCGCGAGGGTATGGAAGACTCTATAG
+
BB@@BBCCECC>CBBB=@>ABBBA:7777
@PZH4Z:00107:00022
AGCACTGTAGCTGTCACTAGTTACTTG
+
BABDCGDBCCCCCCCCBCBDC>;=78*
@PZH4Z:00108:00005
TCTCTATGCGCTCCACATGTCTAAGGTACT
+
===::;B@CBD;9:<BAABBECC@75---,
@PZH4Z:00109:00010
CGTGTCTCTAGGCACAGGATTTTGTGTAG
+
AAAACBAAAAB@BCCCCCCBCC:C?>99;
@PZH4Z:00109:00016
AGCACTGTAGCTGTCACTAGTTACTTGT
+
@ABBCC@BCCCB?@@BCBC<;6;@@;@A
@PZH4Z:00109:00024
CGTGTTCTAGGCACAGGATTTTGTGTAGG
+
B9<;<?B@@A@BBBBB@BBCC4::0***)
@PZH4Z:00109:00025
ACGCTCGACATGCCCAGGTACA
+
=9;99>;///8/44-442492,
@PZH4Z:00110:00030
CGTGTCTCTAGGC
+
BCBBCFBBAAA?B
@PZH4Z:00110:00040
AGCACTGTAGCTGTCACTAGT
+
1/////6;99BB@>>=:-+**
@PZH4Z:00111:00028
ACGAGTGCGTTCCCCATGTCGTAGGTACT
+
@AFCFDCCCB@ACC:E::9?B@:9988-*
@PZH4Z:00112:00015
ACGCTCGACATGCCCAGGTACAGGAG
+
B???ACDECCC:::8:@?B<BBB7;<
@PZH4Z:00112:00019
ACGAGTGCGTTCCCCATGTCGTAGGTACTC
+
AABBBBBBBB@BCC:C@??@=@8?<:;<<B
@PZH4Z:00112:00027
AGCACTGTAGCTGTCACTAGTTAATTG
+
AABBHCHC@@ACBBBABBCBCB877+*
@PZH4Z:00112:00031
TACTGAGCTACACACACAGAAAG
+
99=BBCCCCBCBEFBAA:99908
@PZH4Z:00112:00042
ACGAGTGCGTTCCCCATGTCGTAGA
+
A?BABBAA@@<@CF:D:;1;=---,
@PZH4Z:00113:00006
CGTGTCTCTAGGCACAGGATTTTGTGTAG
+
@>A>CDCCAAB@BCBEC@CCIC:C@@999
@PZH4Z:00113:00008
TACTGAGCTACACACACAGAAAGATTGGTCGCT
+
B@ABCDCCBCBDCEAA@B;990881,.,.....
@PZH4Z:00113:00013
CGTGTCTCTAGGCACAGGATTTTGTGTAAGC
+
BBBBBCBBBBA@BCCCCACDBC9;:778,/1
@PZH4Z:00113:00022
AGCACTGTAGCTGTCACTAGTTACTTGT
+
BBBCCDCCCCCCBBBBBBCB=>@99599
@PZH4Z:00114:00016
CGTATCTCTAGGCACAGGATTTTGTGTAG
+
AABCCCBAAAB@BCCCB@ABCC:B>>?@;
@PZH4Z:00115:00005
CGTGTCTCTAGGCACAGGATTTTGTGTAGAAGGC
+
A;==CCBCCBBDCCECD?AABB7A111<--*,**
@PZH4Z:00115:00012
TACTGACTACACACACAAGAAAGATTGGTGC
+
BABBBBBCBCBBBBB:71366-111010168
@PZH4Z:00115:00030
TACTGAGCTACACACACAGAAAGATTGGT
+
@@A@ACDCBBBBFEB>@?99808;;,-+,
@PZH4Z:00116:00021
TACTGAGCTACACACACAGAAAGATTGGT
+
@@ABBBCBBBBBBCA?>C984-8886847
@PZH4Z:00116:00026
CGTGTCTCTAGGCACAGGATTTTGTGTAG
+
BBCEDCDDBBB@CCCDC@CBCC:BB?;91
@PZH4Z:00117:00012
ACGCTCGACATGCCCAGGTACAGGAG
+
B@?@CCCCCBBBCC>CB@B@A@>599
@PZH4Z:00118:00037
CGTGTCTCTAGGCA
+
@<::CDCDA@@BCC
@PZH4Z:00119:00005
AGCACTGTAGCTGTCACTAGTTACTTGT
+
;<@@=BBAAACCCCCBDCC@?=?@=8>B
@PZH4Z:00119:00027
TACTGAGCTACACACACAGAAATGATTGGT
+
@@;;;=?@AABB@A91--,,-+,,,,*.,3
@PZH4Z:00119:00037
CGTGTCTCTAGG
+
B<;;CFCCAABA
@PZH4Z:00120:00027
AGCACTGTAGCTGTCACTAGTTACTTGT
+
BBBBCECD@AAB@AACCCCDC<><C@BB
@PZH4Z:00121:00006
CGTGTCTCTAGGCACAGGATTTTGTGTAGAGG
+
C9;<EFCEBBBBCBBCC@@@@@4=A?899995
@PZH4Z:00121:00027
TACTGAGCTACACACACAGAAAGATTGGT
+
AABBBCDBB?BBBCA?@C888-8885843
@PZH4Z:00122:00017
TACTGAGCTACACACACAGAAAGATTGGT
+
A===ABCBBBBBAABAAB;:8-8>><@=>
@PZH4Z:00122:00022
ACGAGTGCGTTCCCCATGTCGTAGGTACTC
+
@?CBBBBBBB@CDC:B:9;AA>>>;89994
@PZH4Z:00122:00034
AGCACTGTAGCTGTCACTAGTTACTTG
+
BBBBHEEC@AACBBBCHCCCC911<,1
@PZH4Z:00123:00036
TACTGAGCTACACACACAGAAAGATTGGT
+
AA??BBCBBBBBAAAA>:9;:68?@AC;;
@PZH4Z:00125:00005
ACGAGTGCGTTCCCCATGTCGTAGGTACTC
+
BBB@BBBBBB@BBC9BBCBBB?>>?@=>@>
@PZH4Z:00125:00012
TACTGAGCTACACACACAGAAAGATTGGTAG
+
BA=<<CCBBCCBDEC?>?9990881,,0,,,
@PZH4Z:00125:00032
ACGCTCGACATGCCCAGGTACAGGA
+
B@@ABBCCCCDBBB=?=;?>AAA>@
@PZH4Z:00126:00016
TACTGAGCTACACACACAGAAAGATTGGT
+
CBABBBBCCAABCA?=D>;:96:@B?C@A
@PZH4Z:00126:00017
AGCACTGTAGCTGTCACTAGTTACTTGT
+
<<BBAABCCCCBBBBBCCC@?====8>@
@PZH4Z:00126:00019
TGATACGTCTCCTTCCTTAGTTACTTCA
+
BBC???==;446<CB?BECCCABBBCED
@PZH4Z:00127:00009
AGCACTGTAGCTGTCACTAGTTACTTGT
+
;;A@=ACBBCEBBBB??BDCCACBB?BC
@PZH4Z:00127:00012
AGCACTGTAGCTGTCACTAGTTACTTGT
+
;<AA=AACCCDBBBBBDCD@?====8>B
@PZH4Z:00127:00031
CGTGTCTCTAGGCACAGGATTTTGTGTAG
+
BBBCCCCB@??@BCCCCACCCC9@==941
@PZH4Z:00127:00032
ACGCTCGACATGCCCAGGTACAGGA
+
B9<<ABBCDCDBB@<:9477@??=@
@PZH4Z:00127:00037
CGTGTCTCTAGGCACAGGATTTTGTGTAAGA
+
BAAABDBBBBB@BBBDC@CBBB:C==895/1
@PZH4Z:00127:00038
ACGCTCGACATGCCCAGGTACAGG
+
?@@@ABCDGCBBBB<;:7:?A>@;
@PZH4Z:00128:00021
ACGAGTGCGTTCCCCATGTCGTAGGTACTAC
+
BCB@ABBBAA@BCC9::A@CB@=88----,,
@PZH4Z:00128:00029
TACTGAGCTACACACACAGAAAGATTGGT
+
;;<BCBBCCBBA@A;99@99908774377
@PZH4Z:00128:00030
TACTGAGCTACACACACAGAAAGATTGGT
+
BBAEBCCCC:;:CCC@@@99908>>;<;7
@PZH4Z:00128:00041
TACTGAGCTACACACACAGAAAGATTGGT
+
?????BCBBABBADC>?;884-8;;9;.0
@PZH4Z:00129:00015
ACGCTCGACATGCCCAGGTACAGGAAGACCT
+
;<;<<;@AAAADCD>AAAC?=88+*)***)*
@PZH4Z:00129:00028
ACGCTCGACATGCCAGGTACAGGAAG
+
BCBAABCDCCB>@=@@?B@;;<-1,/
@PZH4Z:00129:00038
ATATCGCGAGGGTATGGAAGACTCTATAG
+
CABB?@@CCCDBCB??8;8;AA@B::0<:
@PZH4Z:00130:00036
ACGAGTGCGTTCCCCATGTCGTAGGTACTC
+
??BBBCCCDB?A??6?49;@@>>?=8916/
@PZH4Z:00130:00046
ACGAGTGCGTTCCCCATGTCGTAGGTACTC
+
AABBBBCBBB@BDD:D@@?BB>=8;0111/
@PZH4Z:00131:00039
TACTGAGCTACACACACAGAAAGATTGGT
+
BBBBBCCCBBBBCCDCC>@?85>?@<@<?
@PZH4Z:00132:00018
CGTGTCTCTAGGCACAGGTTTTTGTGTAGAGG
+
BBBBCEBBBBB@BB@;;,1///+1<;1111/,
@PZH4Z:00132:00046
AGCACTGTAGCTGTCACTAGTTACTTG
+
CBBBCCDCBBBCBBCBBBB@?8772+-
@PZH4Z:00133:00045
CGTGTCTCTAGGCACAGGATTTTGTGTA
+
B;?<DHFCCCCBCCCBBA@@AA7=9911
@PZH4Z:00134:00016
CGTGTCTCTAGGCACAGGATTTTGTGTAGAGGC
+
4444:A@B;;9<=;4967/111+1;1/////,4
@PZH4Z:00134:00024
CGTGTCTCTAGGCACAGGATTTTGTGTAGAGGC
+
CCCCCCCBAABACCAADBBBBB491111--,**
@PZH4Z:00134:00049
CGTGTCTCTAGGCACAGGATTTTGTGT
+
CAA@CCCEDBB@BBBBC>AACC9B><1
@PZH4Z:00135:00005
ACGCTCGACATGCCCAGGTACAGGAG
+
BBBBCCBCBCBBBB=BC@BBA@@599
@PZH4Z:00135:00012
AGCACTGTAGCTGTCACTAGTTACTTGT
+
<<BBA?BA@ACCDDCBBBB;96;@@<>@
@PZH4Z:00135:00021
CGTGTCTCTAGGCACAGGATTTTGTGTAG
+
BBB@CCBB@@B@BBCDCAA@??6=;;449
@PZH4Z:00135:00045
CGTGTCTCTAGGCACAGGATTTTGTGTA
+
B@@ACDBBBCC?BBBCB7;;@@499999
@PZH4Z:00135:00046
ACGCTCGACATGCCCAGGTACAGG
+
?@AAACCCDCCBCC<@@=:9<>>;
@PZH4Z:00136:00021
ACGAGTGCGTTCCCCATGTCGTAGGTACTCA
+
BBCCCCCBCC@CCC:CCBA@FB@B<791111
@PZH4Z:00136:00027
TACTGAGCTACACACACAGAAAGATTGGT
+
B>>?BCCB??BBBCCCCC@@>:>>>;?;>
@PZH4Z:00136:00034
TACTGAGCTACACACACAGAAAGATTGGT
+
BBAAACCCBBCC@AC=>C98808885843
@PZH4Z:00136:00035
CGTGTCTCTAGGCACAGGATTTTGTGTAG
+
BBBBCCCC@??@BCCCCACDCD9A==99;
@PZH4Z:00137:00027
AGCACTGTAGCTGTCACTAGTTACTT
+
444444A@99;;949@=::=95//**
@PZH4Z:00137:00048
CGTGTCTCTAGGCACAGGATTTTGTGTA
+
B@B@CDCCAAA@ACCDC?CBHH:EA@;9
@PZH4Z:00138:00027
TACTGAGCTACACACACAGAAAGATTGGTGCT
+
B===BBCBBBBBBCA?>C98808??<>;7661
@PZH4Z:00138:00030
TACTGAGCTACACACACAGAAAGATTGGTGCT
+
B?AABCCCBDBCCEBBBB@>=9>885313661
@PZH4Z:00138:00034
CGTGTCTCTAGGCACAGGATTTTGTGTAG
+
A@@@CDBBAA@@BCBBB@CFCC:B==99;
@PZH4Z:00140:00029
ACGAGTGCGTTCCCCATGTCGTAGGTACTC
+
CBA?BBCBBB=@??8==@?@B@@B=>9998
@PZH4Z:00140:00031
ACGCTCGACATGCCCAGGTACAGGAG
+
BABAABCDCECABB>@@@B;A>@599
@PZH4Z:00140:00034
ACAGTGCGTTCCCCATGTCGTAGGTACTC
+
=9;;99BBB@BCC:B:;=CCB=B@89999
@PZH4Z:00141:00028
ACGCTCGACATGCCCAGGTACAGGAG
+
BBBBCCCCBBACCC;@@?C>B@=249
@PZH4Z:00142:00017
AGCACTGTAGCTTTCACTAGTTACTTGT
+
9;BBABCBBCBBE>BCCCDBC@ECB?A<
@PZH4Z:00142:00023
CGTGTCTCTAGGCACAGGATTTTGTGTAAGAGTC
+
BAA>CCCCBBB@BCCCC@BBAA9=;;4/,111//
@PZH4Z:00142:00036
AGCACTGTAGCTGTCACTAGTTACTTAGT
+
@@CDFFCBABBBBBCBC@C4/,111-///
@PZH4Z:00142:00042
CGTGTCTCTAGGCACAGGATTTTGTGTAG
+
BAA>CCBCBAB@BBCCCACCCC:B==99;
@PZH4Z:00143:00031
CGTGTCTCTAGGCACAGGATTTTGTGTAGAG
+
AA@@@DBAAA@@BBBCCBCCCC:B@B99999
@PZH4Z:00143:00032
TACTGAGCTACACACACAGAAAGATTGGT
+
B@??BBBBBBBBCCC@?@444-8>>;?<>
@PZH4Z:00143:00034
CGTGTCTCTAGGCACAGGTTTTTGTGTAG
+
AAAAABAA==>@BCCB@54444+4>>999
@PZH4Z:00143:00046
AGCACTGTAGCTGTCACTAGTTACTTGT
+
BBA>@AA>99;>;;9A@AA9964442//
@PZH4Z:00143:00047
AGCACTGTAGCTGTCACTAGTTACTTGT
+
?@BCCCBABBBBBBBBCCD@?=A@B>AA
@PZH4Z:00144:00024
AGCACTGTAGCTGTCACTAGTTACTTGT
+
<<BBBABCCCDBBBBB>>?94699859@
@PZH4Z:00145:00020
CGTGTCTCTAGGCACAGGATTTGTGTA
+
@CBBDICCCCC@CB@??@999099>11
@PZH4Z:00145:00044
AGCACTGTAGCTGTCACTAGTTACTTGT
+
BABBDCCBABCBABBBDBCBAABBB>BC
@PZH4Z:00146:00011
ACGAGTGCGTTCCCCATGTCGTAGGTACTC
+
?@@BCCCCCC@CCC9CCDBB@998;89999
@PZH4Z:00146:00012
CGTGTCTCTAGGCACAGGATTTTGTGTAG
+
B???DCCCAAA@CCCDC@@@==699=;;;
@PZH4Z:00146:00013
CGTGTCTCTAGGCACAGGATTTTGTGTAAGAGGC
+
BAA>CECC???ACCB?A>@@>@4:::78+-,,*,
@PZH4Z:00146:00036
TGTGTCTCTAGGCACAGGATTTTGTGTAG
+
AAAAACCC?=B@BBDDC@??=?6=;;99;
@PZH4Z:00147:00027
CGTGTCTCTAGGCACAGGATTTTGTGTAG
+
BAAACDBB???@CCADA=9944-4??8;;
@PZH4Z:00148:00011
TACTGAGCTACACACACAGAAAGATTGGTGCT
+
A:;<<BBBAAAAABAA@@99917331.,.,,,
@PZH4Z:00148:00025
TACTGAGCTACACACACAGAAAGATTGGTGCT
+
B9;;BBCDCBBBBCCAAB;:808??<A?@986
@PZH4Z:00148:00027
AGCACTGTAGCTGTCACTAGTTACTTGTGTG
+
;9;49@B@BBGCCCCBBECCC@CCC?BA?::
@PZH4Z:00148:00028
ACGCTCGACATGCCCAGGTACAGGAG
+
BBBBCCCECCBCCC>BB@B>B@@589
@PZH4Z:00148:00029
ACGAGTGCGTTCCCCATGTCGTAGGTACTC
+
BBBBBCCBCB@BCC:DCBBBB>:=;01111
@PZH4Z:00149:00031
TGATACGTCTCCTTCCTTAGTTACTTCA
+
BBB999CCCCCEA@DBD@BBB@BDB?CA
@PZH4Z:00122:00062
CGTGTCTCTAGGCACAGGTTTTCTGT
+
:11////6;4424////7888*//88
@PZH4Z:00124:00067
CGTGTCTCTAGGCACAGGTTTTCTGTA
+
9994444:;4424////,///*//866
@PZH4Z:00127:00051
TAGTATCAGCCTCGCCATGACGAAGGTATCC
+
@?A;;9??=AAB<<<?BBBBABC8<89BA00
@PZH4Z:00132:00055
AGCACTGTAGCTG
+
??BBAAAB@@A@@
@PZH4Z:00133:00055
ACGCTCGACATGCCCAGGTACAG
+
??AAAACCEA@999099>@?=8=
@PZH4Z:00134:00051
ACCGCTCGACAT
+
--*,,,/69::8
@PZH4Z:00135:00050
AGCACTGTAGCTGTCACTAGTTACTTG
+
:;CC<<=EAAA<;<AA@@ABB<777+-
@PZH4Z:00136:00050
TACTGAGCTACACACAACAGAAAG
+
9>9944494449/111,/666856
@PZH4Z:00138:00075
ACGAGTGCGTTCCCCATGTC
+
;9;9===;;;5111*11/,,
@PZH4Z:00139:00051
TACTGAGCTACACACACAGAAAGATTGG
+
BB@@ABBCABAB;:;99A99918>:9:;
@PZH4Z:00139:00052
ATATCGCGAGGTATGAAGACTATAT
+
@<999>444;24444484443311.
@PZH4Z:00140:00088
TACTGAGCTACACAC
+
A8//////9844/,,
@PZH4Z:00142:00059
CGTGTCTCTAGGCACAGGATTTTGTGT
+
BAABBDCCCCC@BC<<9?999;/9<>;
@PZH4Z:00143:00062
ACGAGTGCGTTC
+
//////98898:
@PZH4Z:00144:00056
AGCACCTGTAGCTG
+
7--,,*,,,,6944
@PZH4Z:00144:00059
AGCACTGTAGCTGTCACTAGTTACTTG
+
?@>94449999@>???999996-88+*
@PZH4Z:00147:00052
CGTGTCTCTAGCACAGGATTTTGTGTA
+
@@@=999?@998999424499-44:44
@PZH4Z:00147:00077
ACGCTCGACATGCCCC
+
494444;;:9/////*
@PZH4Z:00148:00060
ATCAGACACGGACACAGCATGAACACA
+
B999==4449244>?1////,0000**
@PZH4Z:00148:00093
ATCGATCGATCTCGAC
+
973844444460,,,,
@PZH4Z:00148:00094
ATCAAACACGGACACAGCAGACTC
+
B>>AC<@@A?<99991<<-,****
@PZH4Z:00149:00071
CGTGTCTCTAGGCA
+
:4944499?A>9>@
@PZH4Z:00101:00104
AGCACTGTAGATGTCACTAGTTACTTGT
+
BBA=9<:@A@A?>>49994998=AB?BD
@PZH4Z:00104:00147
AGCACTGTAGCTGTCACTAGTTACTTGT
+
;;AA9<:BCCBC88/////8;@DBB?BB
@PZH4Z:00104:00148
TACTGAGCTACACAAGCCAATCAGAAAGATTGGT
+
;61/1///9;99;2111:<,///:::;;BB@B@B
@PZH4Z:00105:00115
CGTGTCTCTAGGCACAGGATTTGTGTAG
+
=<AAFDBBG<959>99484440494444
@PZH4Z:00105:00148
TACTGAGCTACACAAGCCAACAGAAAGATTGGT
+
;4884449;;::9959969<98;>>>AA@?A@B
@PZH4Z:00106:00103
CGTGTCTCTAGGCATGGATTTTGTGTAG
+
BBBACDA@>;;7/,,,2,,,,*,:88=B
@PZH4Z:00106:00132
CGTGTCTCTAGGCACAGGATTTTGTGTAG
+
@@?AADEGDC@@1111/7///1*/7;9=@
@PZH4Z:00106:00143
AGCACTGTAGCTGTCAACCTAGTTACTTGT
+
;9@944499?A@?>-,+,*,,287DDB@BB
@PZH4Z:00107:00102
ACGAGTGCGTTCCCCATGTCGTAGGTACTC
+
BB@>>@ABBC@BCC:DCBBBBBAA?A:<<C
@PZH4Z:00107:00105
CGTGTCTCTAGGCACAGGATTTTGTGTGA
+
?BBBCCBBB;87,-,,,2000808:==AA
@PZH4Z:00107:00107
AGCACTGTAGCTGTCATAGTTACTTGT
+
:;BA@AABDEA@;;////8;:BBB=??
@PZH4Z:00114:00119
ACGCTCGACATGCCAGGTACAGGAG
+
HCBBAAAC@@=1112?;>@BBC@BB
@PZH4Z:00115:00115
TAGTATCAGCCTCGCCATGACGAAGGTATTCC
+
BBB9;<BAA@B>>11,//8888C@C@AAB?B=
@PZH4Z:00116:00109
AGCACTGTAGCTGTCACTAGTTACTTGT
+
@ABABDDCCCCBBBEBBCCEC@DDC@CC
@PZH4Z:00117:00104
TACTAGCTACACACAAGAAAGATTGGTGC
+
88////4;;:B<<94:99919>><><771
@PZH4Z:00118:00101
ATAGCACGGACACAGCAAGAACACAC
+
/-,,,,/:9:44//6//,.468697?
@PZH4Z:00118:00122
ACGAGTGCGTTCCCCATGTCGTAGGTACTC
+
BBB@AAEBBB=@??8@@>?BCBBB@A:<<C
@PZH4Z:00121:00112
TACTGAGCTACACACACAGAAAGATTGGT
+
;;494449?;:A>C111>111-0<<;777
@PZH4Z:00121:00139
CGTGTCTCTAGGCACAGGATTTTGTGTAG
+
A@;<=CCCCECBCD<;9D9999/9@@@AA
@PZH4Z:00123:00119
CGTGTCTCTAGGCACGGATTTTGTGTAGA
+
BBBBBCBCBBB@BAA?94444-9A@99<@
@PZH4Z:00125:00123
TACTGAGCTACACACACAGAAAGATTGGT
+
BBBBBCBBAB9:;/1//8766;9;;:><;
@PZH4Z:00126:00145
AGCACTGTAGCTGTCACTAGTTACTTGT
+
88:84444:;FBBBBB9<<BA<AAB9<<
@PZH4Z:00126:00146
CGTGTCTCTAGGCACAGGATTTTGTGTAG
+
==?AADBDFCC@CC<99D9999/9>>?@A
@PZH4Z:00127:00130
ACGAGTGCGTTCCCCATGTCGTAGGTACTC
+
BBB??@CBBB=A@@6@@@@BBBAB?B<><C
@PZH4Z:00127:00138
TACTGAGCTACACACACAGAAAGATTGGT
+
B@?9<=CCB@@7,-,,2226;;?<><>?A
@PZH4Z:00128:00114
TACTAGCTACACACACAGAAAGATTGGT
+
;8,-,,,7;;;:=<@@@>AA<???=?<>
@PZH4Z:00130:00147
TCTCTATGCGCTCCACATGTCTAAGGTA
+
@;<<<;9>?@@9989A@ABCCCDAF@CC
@PZH4Z:00131:00129
ACGCTCGACATGCCCGGTACAGGAG
+
B@@@?CCCCCBBBB=B?BBCCC;;<
@PZH4Z:00131:00136
ACGCTCGACAGCCAGGTACAGGAG
+
BBABBBCE@;;;,11,177:7,00
@PZH4Z:00133:00124
ACGCTCGACATGCCCAGGTACAGGAG
+
8-,,,28::99444-4;=?A@@@7;:
@PZH4Z:00133:00138
CGTGTCTCTAAGCACGGATTTTGTGTAGA
+
AAAACDBBB:98,--*0****)*28////
@PZH4Z:00133:00145
ACGCTCGACATGCCAGGTACAGGAG
+
BBBBBBCDBDA;98;A>BCCCC>BB
@PZH4Z:00134:00138
ACGAGTGCGTTCCCCATGTCGTAGGTACTC
+
CBB??@CECC@CCB9B=999B@@A@A<<<C
@PZH4Z:00135:00122
CGTGTCTCTAGGCACAGGATTTTGTGTAG
+
;-******944244449899992999444
@PZH4Z:00139:00139
TACTGAGCTACACACTCAGAAAGATTT
+
=@94499>>>99911//////+/;9><
@PZH4Z:00142:00131
TCTCTATGCGCTCCACATGTCTAAGGT
+
>><******088;8611//8899;=<=
@PZH4Z:00143:00139
ACGAGTGCGTTCCCCATGTCGTAGGTACTC
+
<1///666AB@CED/911//22228//167
@PZH4Z:00145:00146
TGATACGTCTCCTTCCTTAGTTACTTCA
+
@ACCBBACCBC@B@B=@;=9969?@:;;
@PZH4Z:00145:00149
AGCACTGTAGCTGTCACTAGTTACTTGT
+
BBCBBCEBCCCA;:411//8859==9==
@PZH4Z:00148:00100
TGAACTTGAACG
+
4442//7//,//
@PZH4Z:00100:00157
AGCACTATAGCTGTCACCTAGTTACTTGT
+
<<CAABA@@B@@<;--,*,028;CDD@::
@PZH4Z:00100:00184
AGCACTGTAGCTGTCACTAGTTACTTGT
+
@@CCDDCCCCC==A99;4?@;>BBB99:
@PZH4Z:00100:00195
ACGCTCGACATGCCCCAGGTACAGGAG
+
BBBBBBCEB;:4999,849??CCC;<<
@PZH4Z:00100:00196
ACGAGTGCGTTCCCCATGTCGTAGGTACTC
+
CCBB@@AAAA:AAA:D???BBBBBBB??@C
@PZH4Z:00100:00197
ACGCTCGACATGCCCCAGGTACAGGAG
+
BB??ABCJE@;4444,4499?ACE>BA
@PZH4Z:00101:00162
ACGAGTGCGTTCCCCATGTCGTAGGTACTC
+
BBB???BBBC@DCD9B??ACCCBB?AAAAC
@PZH4Z:00101:00166
AGCACTGTAGCTGTCACTAGTTACTTGT
+
<<CCBDBBCCDBBB:9<=BECAHCDACC
@PZH4Z:00101:00193
CGTGTCTCTAGGCACAGGATTTTGTGTAGA
+
@@CCCCBACB;://1//778:;5::=499:
@PZH4Z:00102:00193
ACGAGTGCGTTCCCCATGTCGTAGGTACTC
+
BBB?==BBBB@ABB:B@ABBBCBC@CAAAC
@PZH4Z:00103:00171
TACTGAGCTACACACACAGAAAGATTGGT
+
BAABBAC@?8>944949999;5<784813
@PZH4Z:00104:00166
TCTCTATGCGCTCCACATGTCTAAGGT
+
@@AACBBCCCBBC@H::?CCDCE@C@C
@PZH4Z:00104:00169
ACGAGTGCGTCCCCATGTCGTAAGGTACTC
+
BBBABDBB@@@>>4?99/:6//,.66//1=
@PZH4Z:00104:00186
TACTGAGCTACACACACAGAAAGATTGGT
+
A@??BBCAABAA9:<;9>>BB>BBB@C>B
@PZH4Z:00106:00155
CGTGTCTCTAGGCACAGGATTTTGTGTAG
+
BBCCEHCCCBA:44994:::=B9BBB=>>
@PZH4Z:00107:00165
AGCACTGTAGCTGTCACTAGTTACTTGT
+
<>CCBBBCCBCB@@99=;BCCBDCC@BB
@PZH4Z:00108:00169
TACTGAGCTACACACACAGAAAGATTGGT
+
B???ABCBBBDC::=A@CCBB>BCC@C@C
@PZH4Z:00108:00174
AGCACTGTAGCTGTCACTAGTTACTTGT
+
;;CCCC@BCCDBBCCABBDCC@CCB@BC
@PZH4Z:00108:00189
TACTGAGCTACACACACAGAAAGATTGGT
+
BAAABBCBBBAA9:<94?=@?<@CC@C@C
@PZH4Z:00109:00157
CGTGTCTCTAGGCACAGGATTTTGTGTAG
+
CAAAABBBCBB@9;<<>BDDCC:CDB@@@
@PZH4Z:00109:00178
CGTGTCTCTAGGCACAGGATTTTGTGTAG
+
BBCCCCCCC=:9449949999=6=>>==?
@PZH4Z:00110:00172
ACGCTCGACATGCCCAGGTACAGGAG
+
BAA?BCBC@;;499199?@BDCD@AC
@PZH4Z:00110:00179
AGCACTGTAGCTGTCACTAGTTACTTGT
+
<<DCAAACCCC@@@99849;;>CCC@BB
@PZH4Z:00110:00194
AGCACTGTAGCTGTCACTAGTTACTTGT
+
<<CCECCBC@DBBD::<=FJJCCBB@GG
@PZH4Z:00111:00174
ACGAGTGCGTTCCCCATGTCGTAGGTACTC
+
CBBB@@BCCC?BBD:BABBBBBBB@B:::B
@PZH4Z:00111:00182
TACTGAGCTACACACACAGAAAGATTGGT
+
BBB?BBCCC@>2-,,,,2,//+3999;?>
@PZH4Z:00111:00185
TTAAGGTACTG
+
B?B@B?BCBCC
@PZH4Z:00112:00154
ACGCTCGACATGCCCCAGGTACAGGAG
+
99===994:=89444,48943499249
@PZH4Z:00112:00174
ACGAGTGCGTTCCCCATGTCGTAGGTACTC
+
BA@?@@AAAA@ABB:B??ACFDBB@B>@<C
@PZH4Z:00112:00197
ATCAGACACGGACACAGCAGAACAAACA
+
BAABBBBBEA?@9:<;4;;88;=?=97>
@PZH4Z:00113:00163
TACTGAGCTACACACACAGAAAGATTGGT
+
B???BBCBBBBB;:<AAGCCC@BBB@C?A
@PZH4Z:00113:00191
TACTGAGCTACACACACAGAAAGATTGGT
+
BBBBBBCEBB@A9:944;44467;@:>?A
@PZH4Z:00114:00197
CGTGTCTCTAGGCACAGGATTTTGTGTAG
+
B@BBCDAABCA@99999@9999/9AA>@A
@PZH4Z:00115:00150
CGTGTCTCTAGGCACAGGATTTTGTGTAG
+
@@AACECCAAB@BCAAB@CBBB9BBB@@A
@PZH4Z:00116:00153
CGTGTCTCTAGGCACAGGATTTTGTGTAG
+
BBBCBEBBBCC@>;;99@9999/9A@AAC
@PZH4Z:00116:00164
ACGAGTGCGTTCCTCATGTCGTAGGT
+
B@A@CAAACN@BA>111:88694424
@PZH4Z:00117:00153
TACTGAGCTACACACACAGAAAGATTG
+
BBBBBCCA@ABCDDAA@A@@@<?AA?B
@PZH4Z:00117:00173
CGTGTCTCTAGGCACATGGATTTTGTGTAGA
+
AADCGEBBC@C2811///7////*/777999
@PZH4Z:00118:00195
TACTGAGCTACACACACAGAAAGATTGGT
+
BBB@BBCBBBBB::<@@BA@@>@CCAC@C
@PZH4Z:00119:00185
TACTGAGCTACACACACAGAAAGATTGGT
+
B?@@CCCABBAA9:;:9AABB;@@@@B?>
@PZH4Z:00119:00192
ATCAGACACGGACACAGCAGAACACAC
+
BBBBBBBBCC@B;:=A@GCAA=ACCCC
@PZH4Z:00120:00152
CGTGTCTCTAGGCACAGGATTTTGTGTAG
+
AA@@@DBBAAA@BBCDDCA???6999==@
@PZH4Z:00120:00161
ACGAGTGCGTTCCCCATGTCGTAGGTACTC
+
BBBAABBBBD@BAA9A???BBB?B@?:<<C
@PZH4Z:00120:00182
CGTGTCTCTAGGCACAGGATTTTGTGTAG
+
BBBBAEACB==>99<<;@@ABC9CCCABB
@PZH4Z:00121:00165
CGTGTCTCTAGGCACAGATTTTGTGTAGA
+
AAAAADBBCEB?BA??====806;;----
@PZH4Z:00121:00197
AGCACTGTAGCTGTCACTAGTTACTTGT
+
@@CCCB@>AADBCB@AABCCC@CCCDCC
@PZH4Z:00122:00163
AGCACTGTAGCTGTCACTAGTTACTTGT
+
AABCEC@BBBCBABBBBBC@@ACBB<>>
@PZH4Z:00124:00156
ACGAGTGCGTTCCCCATGTCGTAGGTACTC
+
AAB?BBBBBD@FDB9D???BBB?B?A;<<C
@PZH4Z:00124:00176
AGCACTGTAGCTGTCACTAGTTAATTGT
+
;;CBDCDBBCDBBBCABBCCC@C@C>@?
@PZH4Z:00125:00157
TACTGAGCTACACACACAGAAAGATTGGT
+
??BBBBBA>ABBBCDCCCA@@=@CC@B@>
@PZH4Z:00125:00187
TACTGAGCTACACAAGCCAACAGAAAGATTGGT
+
BABCAAC=;;>B99>=C@DFAB;;;8:;?@C>A
@PZH4Z:00126:00160
TACTGAGCTACACACACAGAAAGATTGGT
+
@?==BBCAAA@BBBCCBC99968><;@?B
@PZH4Z:00127:00172
TACTGAGCTACACACACAGAAAGATTGGT
+
B?==AAA@@@BBAABCBC@@?<?@B?B@C
@PZH4Z:00127:00190
ACGAGTGCGTTCCCCATGTCGTAGGTACTC
+
BBB>>>AABA@ACC:C@@BCCCCCAD>@=C
@PZH4Z:00127:00199
TACTAAGCTACACACACAGAAAGATTGGT
+
BBBBB@CBBBBC::<99?>>@<?AA?B?B
@PZH4Z:00128:00165
CGTGTCTCTAGGCACAGGATTTTGTGTAG
+
BBDCDCBCCCC?BBD??<9999/9AA99<
@PZH4Z:00129:00154
TACTGAGCTACACACACAGAAAGATTGGT
+
<<<BCBBB@@@=-,,,,226;;>>?@A@A
@PZH4Z:00129:00176
AGCACTGTAGCTGTCACTAGTTACTTGT
+
<;DDDBBCCCCBBBBBBBDBB@CBB?BB
@PZH4Z:00130:00168
TGATACGTCTCCTTCCTTAGTTACTTCA
+
BBBBBBCEAAA?BBD@B?@@A@ABA?BB
@PZH4Z:00131:00155
CGTGTCTCTAGGCACAGGATTTTGTGTAG
+
CCBBBCBCB:::/111;::=;A6>>B?=>
@PZH4Z:00131:00192
CGTGTCTCTAGGCACAGGATTTTGTGTAG
+
AAA@@CBBBCC@BA=9??999;/9??@@A
@PZH4Z:00132:00166
CGTGTCTCTAGGCACAGGATTTTGTGTAG
+
@@@ACDCCBDC@BA@ADB??@?6@??9;<
@PZH4Z:00132:00172
CGTGTCTCTAGGCACAGGATTTTGTGTAG
+
AB@@CCBBBBB@BBBDEACBDD9BA===>
@PZH4Z:00132:00194
TACTGAGCTACACACACAGAAAGATTGGT
+
B===ABCBBBBDBDA@@B@@@<@BB?C@C
@PZH4Z:00133:00163
ACGCTCGACATGCCAGGTACAGGAG
+
C<<<CCCIC>?11-11,/;;=A9;9
@PZH4Z:00133:00194
ACGCTCGACATGCCCAGGTACAGG
+
CBA?ABBEDB@9::6;@?CCCCB@
@PZH4Z:00134:00197
TACTGAGCTACACACACAGAAAAATTGGTGC
+
??@@BBCBBBCC@A;99B99999-9=@?CCE
@PZH4Z:00135:00173
TACTGAGCTACACACACAGAAAGATTGGT
+
ABAABBCBBBBCCCCCCCAAA=BCB@B@B
@PZH4Z:00136:00160
TACTGAGCTACACACACAAAAAGATTGGTGC
+
AABBBACAHA;2*********)*228;;AAC
@PZH4Z:00136:00191
ACGAGTGCGTTCCCCATGTCGTAAGGTACTC
+
CCCBBA?>>>5999,4444444423994444
@PZH4Z:00137:00197
ACGCTCGACATGCCCCAGGTACAGGAG
+
@@@BECCCB@>9444,44789>=>8;9
@PZH4Z:00138:00171
AGCACTGTAGCTGTCACTAGTTACTTGT
+
@@CFEDCBBBEBBDD@@?CBB@DBB?BC
@PZH4Z:00138:00186
AGCACTGTAGCTGTCACTAGTTACTTGT
+
??BCCC@BCCCCBBBBBBCBB@CBB=??
@PZH4Z:00139:00161
CGTGTCTCTAGGCACAGGATTTTGTGTAG
+
BBCBBCCF?99:/1111:<;=;5::@999
@PZH4Z:00139:00192
ACGAGTGCGTTCCCCATGTCGTAGGTACTC
+
BB@AACB?BB@AAA8B>>@DCB@A>;;<BC
@PZH4Z:00140:00163
TACTGAGCTACACACACAGAAAGATTGGT
+
@@AABACAB@92,--,,7,/117<<:?>?
@PZH4Z:00140:00178
CGTGTCTCTAGGCACAGGATTTTGTGTAG
+
BCDCCCCBCBB>A<99B?9999/999///
@PZH4Z:00141:00163
TACTGAGCTACACACACAGAAAGATTGGT
+
@@BCCCCB?:92--,,,2,//+37777:;
@PZH4Z:00141:00194
TACTGAGCTACACACACAGAAAGATTGGT
+
BBCCCBAABBCDAAACBCCDC?CCC@C?B
@PZH4Z:00142:00160
ACGCTCGACATGCCAGGTACAGGAG
+
B?9;9BCCCDA>@7;;>ABCCC=AA
@PZH4Z:00142:00169
CGTGTCTCTAGGCACAGGATTTTGTGTAG
+
BBBBCCCCA=994999@@@@AB7AAA<<<
@PZH4Z:00142:00191
CGTGTCTCTAGGCACAGGATTTTGTGTAG
+
BBBCCBAABAAA@@@@@@9999/9@?>?@
@PZH4Z:00142:00198
CGTGTCTCTAGGCACAGGTTTTGTGTAG
+
AAAAABAABBB@BCB@;2444-4@?99<
@PZH4Z:00143:00171
TACTGAGCTACACACACAGAAAGATTGGT
+
@AACCCCB?99;11//6866657;9:><>
@PZH4Z:00144:00166
TACTGAGCTACACACACAGAAAGATTGGT
+
???BBBCAB@:2,--,77-//+3777;:;
@PZH4Z:00144:00172
ACGAGTGCGTTCCCCATGTCGTAGGTACTC
+
B?@>ABBBBC?CDB9B???@BBBCA@;<<C
@PZH4Z:00144:00177
TACTGAGCTACACACACAGAAAGATTGGT
+
@@ABCBBBBBBC@::;BB;;;7;??<??C
@PZH4Z:00144:00181
AGCACTGTAGCTGTCACTAGTTACTTGT
+
<<CEDFDBBBCBBB:;<ACDD@CCB?CC
@PZH4Z:00145:00161
ACGAGTGCGTTCCCCATGTCGTAGGTACTC
+
BAABACBAA;@AAC9CD999C@@@?@AAAB
@PZH4Z:00145:00171
TGATACGTCTCCTTCCTTATTACTTCAGTGC
+
BAABBBBBDBD@D::78,22:?>AADDDDCC
@PZH4Z:00145:00178
ACGAGTGCGTTCCCCATGTCGTAGGTACTC
+
BB?AAAAAAA@ABC9C?@?ABCBB@@;<<C
@PZH4Z:00145:00180
TCTCTTGCGCTCCACATGTCTAAGGT
+
BBBBB?A?DBC?E?9;;;ADABDF@D
@PZH4Z:00145:00192
ACGAGTGCGTTCCCCATGTCGTAGGTACTC
+
AA?CBB:9<C>BAB9B@@@@A@=?=@<=<B
@PZH4Z:00145:00194
CGTGTCTCTAGGCACAGGATTTTGTGTAG
+
CCDCCDCBCCC@;<<CB@;;;9-9@=999
@PZH4Z:00146:00173
CGTGTCTCTAGGCACAGAATTTTGTGTAAAGGC
+
BBCBBEDC=999/111<?,111*1>CHCA?A@@
@PZH4Z:00146:00187
CGTGTCTCTAGGCACAGGATTTTGTGTAAG
+
BCBBBB??@9959@?BA@1111+1<<11,/
@PZH4Z:00147:00179
TACTGAGCTACACACACAGAAAGATTGGT
+
@@BBCCCC@;>;11111<::65777:;:<
@PZH4Z:00148:00195
CGTGTCTCTAGGCACAAGATTTTTTGTGTAG
+
AABDBB=B;9;=@B=?;>999999*9@?9<=
@PZH4Z:00149:00169
CGTGTCTCTAGGCACAGGATTTTTGTGTAG
+
BBBBFEFH44/5--,,,000000.079499
@PZH4Z:00149:00182
ACGCTCGACATGCCCAGGTACAGAG
+
BABBCCBBBBBBBA;AB@AACB@@@
@PZH4Z:00149:00183
ACGAGTGCGTTCCCCATGTCGTAGGTATTC
+
BB@AABBBBC?CBB9B99;;CCAC@@<<<<
@PZH4Z:00149:00187
TACTGAGCTATACACACAGAAAGATTGGT
+
@@BHCCCBBB99;:99>>99908??=@=@
@PZH4Z:00101:00204
CGTGTCTCTAGGCACAGGATTTTGTGTAG
+
9BCDFDCECCB@BCCCHDDDCC:CCCBAB
@PZH4Z:00101:00214
ACGCTCGACATGCCCAGGTACAGGAG
+
CA???BCCCAA:;;8;@@CCCCD;;<
@PZH4Z:00102:00203
AGCACTGTAGCTGTCACTAGTTACTTGT
+
<<CCBDBBAACBBDCC??@@@=A@@=@@
@PZH4Z:00103:00207
TACTGAGCTACACACACAGAAAGATTGGT
+
CBBBBCFBBBBCAEBBAB99908??<@>A
@PZH4Z:00104:00204
AGCACTGTAGCTGTCACTAGTTACTTGT
+
;;CCCBBBBBDBBBBBDBC@?;@@@=@C
@PZH4Z:00104:00231
TCTCTATGCGCTCCACATGTCTAAGGT
+
CFAACBBCECCBB>BAAACCCAA=A>A
@PZH4Z:00104:00247
AGCACTGTAGCTGTCACTAGTTACTTGT
+
<>ECDDBBBBCBBBAABCCCCBCCC@CC
@PZH4Z:00105:00217
ACGCTCGTACCATGCCAGGTAGACAGAGAC
+
BB9;9;44:::;;4424/,/...//////8
@PZH4Z:00106:00211
CTGAGCTACACACACAGAAAGATTGGTGC
+
@ACCCCCBEAACB=>;733,87958?ABC
@PZH4Z:00106:00249
ACGCTCGACATGCCCAGGTACAGGAG
+
BB???CCFECC@AA>@B@BBCCB=@@
@PZH4Z:00107:00231
TACTGAGCTACACACACAGAAAGATTGGT
+
B???BBCB@ABCBDBBAA;;;8;@@=C?B
@PZH4Z:00108:00205
CGTGTCTCTAGGCACAGGATTTTGTGTAG
+
>>@@CDBBABB@BCBBCACBBB:CCD??@
@PZH4Z:00108:00218
ACGAGTGCGTTCCCCATGTCGTAGGTACTC
+
BBB?@@AAAA@AAB9DAAACCB???@@@@C
@PZH4Z:00108:00230
AGCACTGTAGCTGTCACTAGTTACTT
+
??BCCEBBBBCBBCBBBBCCB@DBB@
@PZH4Z:00108:00238
CGTGTCTCTAGGCACAGGATTTTGTGTAG
+
@@AACBAA@@B@BCCCCACCBC:BB?>>@
@PZH4Z:00109:00227
CGTGTCTCTAGGCACAGGATTTTGTGTAAGAG
+
CCCCCDCDCA@=@=>@G?C@BC7B@?11,1//
@PZH4Z:00110:00230
TACTGAGCTACACACACAGAAAGATTGGTGC
+
:<AACEECCB@@;;<94;444-377:>?A>>
@PZH4Z:00111:00240
TACTGAGCTACACACACAGAAAGATTGGT
+
B??=BACBAABBBCCBAB::968>>=@?B
@PZH4Z:00115:00206
CGTGTCTCTAGGCACAGGATTTTGTGTAGAG
+
BBBCCCBECCC?BCECEBCDDD:@@=>>@9<
@PZH4Z:00115:00220
CGTGTCTCTAGGCACAGGATTTTGTGTAG
+
BBBACCCCBBC@BBAAB?BBBC9ABB;;<
@PZH4Z:00115:00231
ACGAGTGCGTTCCCCATGTCGTAGGTACTC
+
BBBBBB>>>A@ABA:D?>>BBBBC?@?AAD
@PZH4Z:00115:00248
AGCACTGTAGCTGTCACTAGTTACTTGT
+
<<DCCEBBBCC@BBBBCCCBB@EBC@CB
@PZH4Z:00117:00220
TACTGAGCTACACACACAGAAAGATTGGT
+
A===AACA@@@AABCCBB9996:@@?C@C
@PZH4Z:00117:00236
CGTGTCTCTAGGCACAGGATTTTGTGTAG
+
AAAACCBBBBB@BCDCCACCDC:BCB===
@PZH4Z:00118:00201
TACTGAGCTACACACACAGAAAGATTGGT
+
B@B@BBCBBBBBCCBA@B;:868>><??B
@PZH4Z:00118:00216
CGTGTCTCTAGGCACAGGATTTTGTGTAG
+
BBBCCCCCCCC@CCDCDBBBBA6=@:>>?
@PZH4Z:00118:00220
ACGCTCGACATGCCCAGGTACAGGAG
+
H@@?BCDCDCCBBB@BC@CBCBA?AB
@PZH4Z:00118:00228
ATATCGCGAGGGTATGGAAGACTCTATT
+
@;=?BC:::BD899==24249973..,*
@PZH4Z:00118:00232
ACGCTCGACATGCCCAGGTACAGGAG
+
CBBEAECCBBBBBC@BBAECHEG?AA
@PZH4Z:00119:00209
CGTGTCTCTAGGCACAGGATTTTGTGTAAGA
+
BBBAABAA@@B@BCBCCACCCB:B@@//,11
@PZH4Z:00119:00210
ACGAGTGCGTTCCCCATGTCGTAGGTACTC
+
BBBABBCBBB@BCC:C:99BBB@B@A<<AC
@PZH4Z:00120:00200
TGATACGTCTCCTTCCTTAGTTACTTCA
+
CCCBBBBBCBAEA@CAD@BBB@BBB?CC
@PZH4Z:00120:00223
ACGAGTGCGTTCCCCATGTCGTAGGTACTC
+
BBBB@@BBCH@BAA9A@@ABBBBB@A;<<C
@PZH4Z:00120:00237
TACTGAGCTACACACACAGAAAGATTGGT
+
BAABBBCBCBBCDEB?>@9997;@@?BID
@PZH4Z:00121:00244
ACGAGTGCGTTCCCCATGTCGTAGGTATC
+
BBB?@@AAAA@ABC:C:9:BCDBC@CAA@
@PZH4Z:00122:00223
CGTGTCTCTAGGCACAGGATTTTGTGTAG
+
AA>>?CCCEAA?ABBBC?BBCCAFCB99;
@PZH4Z:00123:00214
ACGAGTGCGTTCCCCATGTCGTAGGTACTC
+
AA@@@ABBBB@BCC:C:::BBBBB@B;=<C
@PZH4Z:00123:00232
AGCACTGTAGCTGTCACTAGTTACTTGT
+
<<CCDBCCCAA?BBBB@@@@B?BAB?BB
@PZH4Z:00124:00204
AGCACTGTAGCTGTCACTAGTTACTTGT
+
AACCCBBBCADABBBBDBC@=;?@?>BC
@PZH4Z:00124:00213
TACTGAGCTACACACACAGAAAGATTGGT
+
BB@@AACAAA@BBCCC@A:94-8>>;?>@
@PZH4Z:00124:00228
TAGTATCAGCCTCGCCATGACGAAGGTATTCC
+
BBBBBBDBBB@BBBB?BBABBBB>B@@@@=@=
@PZH4Z:00124:00246
AGTACTGTAGCTGTCACTAGTTACTTGT
+
BB@AABBACCCBDDCDDDCBB?BDD@ED
@PZH4Z:00125:00205
ACGCTCGACATGCCCAGGTACAGGAG
+
BB???BBCDABDBB:<;@CCCCC@CC
@PZH4Z:00125:00241
ACGAGTGCGTTCCCCATGTCGTAGGTACTC
+
BBB?@BCBBD@CBB9@999?@@AB@B<<<C
@PZH4Z:00126:00207
ACGCTCGACATGCCCAGGTACAGGAG
+
B@@F@CEECCCCCC?BB>A?AAD>@@
@PZH4Z:00126:00208
TACTGAGCTACACACACAGAAAGATTGGT
+
B@@@CCCBCBCDC:=:CCCCC>BBC@C?B
@PZH4Z:00127:00205
TACTGAGCTACACACACAGAAAGATTGGT
+
?>>>ABCAAAA@@FDDBB;9968@<<A?B
@PZH4Z:00127:00231
AGCACTGTAGCTGTCACTAGTTACTTGT
+
<<CCCDCCCCCBBBBBBCFAA@GBB?BA
@PZH4Z:00127:00247
TACTGAGCTACACACACAGAAATGATTGGTGCT
+
>>4444444444999999444-44331313116
@PZH4Z:00128:00241
TACTGAGCTACACACACAGAAAGATTGGT
+
B?BBBBBBAA@AADDC@A:94-8><<A@C
@PZH4Z:00128:00245
ACGAGTGCGTTCCCCATGTCGTAGGTACTC
+
BB?>>BBBBB@CDB9BABBBCBAA?A<==B
@PZH4Z:00129:00206
AGCACTGTAGCTGTCACTAGTTACTTGT
+
;;BCCCCCBCEAACBBBBC=9;A885;B
@PZH4Z:00129:00213
ACGAGTGCGTTCCCCATGTCGTAGGTACTC
+
CBBB@BBBBA@BCC9C@@@CCBBB@B;><F
@PZH4Z:00129:00236
AGCACTGTAGCTGTCACTAGTTACTTGT
+
;<CDEEBBBBCB=?=ABBC@B@CBB?AA
@PZH4Z:00130:00212
CGTGTCTCTAGGCACAGGATTTTGTGTAG
+
BAAACCDC@@A@CDCCD?AACC:BCA949
@PZH4Z:00130:00214
AGCACTGTAGCTGTCACTAGTTACTTGTG
+
<CCCAAACCDB99<<;4;D49699959;<
@PZH4Z:00130:00215
TCTCTATGCGCTCCCACATGTCTAAGGTAC
+
94444444994444-499:A@9996424;8
@PZH4Z:00130:00227
TACTGAGCTACACACACAGAAAGATTGGT
+
@@AAAACAA@B@BCCB?A:44-8>>;?>A
@PZH4Z:00131:00206
ACGCTCGACATGCCCAGGTACAGGAG
+
B@@??CCDCCCBBA=BCBDBBBC::;
@PZH4Z:00131:00220
ACGCTCGACATGCCCAGGTACAGGAG
+
B9;;CCCDCCBCCCA@@=>?CBC?AB
@PZH4Z:00131:00224
TACTGAGCTACACACACAGAAAGATTGGT
+
BBBBBBBBBBBBBEC?>;988-8>>=ABD
@PZH4Z:00132:00225
TACTGAGCTACACACACAGAAAGATTG
+
BAB?BEDBBBBBBCC?>;988-8>>;?
@PZH4Z:00132:00229
TGATACGTCTCCTTCCTTAGTTACTTCA
+
>@CBBBCCCCC@C@C?A?@CC@DCD@CC
@PZH4Z:00133:00239
ACGCTCGACATGCCCAGGTACAGGAG
+
BAAABBCCC@AABB@A?@BBCDB99<
@PZH4Z:00134:00223
ACGAGTGCGTTCCCCATGTCGTAGGTACTC
+
BAABBBBAAA@BCD:C:99BBCCC@B<<<C
@PZH4Z:00134:00242
CGTGTCTCTAGGCACAGGATTTTGTGTAG
+
BBBBCCBBABE@BBCCCBEDDC9BBB99;
@PZH4Z:00137:00202
AGCACTGTAGCTGTCACTAGTTACTTGTG
+
@@@A;=:CBC=?AAA@BBC<<899?<==@
@PZH4Z:00137:00204
CGTGTCTCTAGGCACAGGATTTTGTGTAG
+
CBBBDDFF@?@=@;;<E?BBCC:CDC<;<
@PZH4Z:00137:00220
CGTGTCTCTAGGCACAGGATTTTGTGTAAGGC
+
CCBCCEICD@A>@CCBC@CCCE9:>8::,1-1
@PZH4Z:00137:00228
TGATACGTCTCCTTCCTTAGCTTACTTCAGG
+
48948844844249:2469=>>@B;;24442
@PZH4Z:00138:00226
CGTGTCTCTAGGCACAGGATTTTGTGTAG
+
AAAACDBBBBB@BDDDCABBAA9A@@999
@PZH4Z:00138:00246
CGTGTCTCTAGGCACAGGATTTTGTGTAG
+
BBB@BCCCAAA@BCCCC=;999,4;;8;;
@PZH4Z:00139:00207
TACTGAGCTACACACACAGAAAGATTGGT
+
1//7788=C991/1//66///+3;;;A??
@PZH4Z:00139:00226
TACTGAGCTACACACACAGAAAGATTGGT
+
BBBBBBC@AA>>>FCCAA999-8><<A@C
@PZH4Z:00139:00237
CGTGTCTCTAGGCACAGGATTTTGTGTAG
+
AAAAACBCAAA@BCBCE@CCEC:BEB99;
@PZH4Z:00139:00238
CGTGTCTCTAGGCACAGGATTTTGTGTAG
+
AAAAABBBAAA?ACCEBCBABA:CCB99;
@PZH4Z:00140:00214
TAGTATCAGCCTCGCCATGACGAAGGTATTCC
+
BCBA@AFA@@=@@;;9;BA=B;;8<?A@A=A=
@PZH4Z:00141:00203
AGCACTGTAGCTGTCACTAGTTACTTGT
+
BDCCCDCC@AACBB;<<@B@@=ABB>BC
@PZH4Z:00141:00204
AGCACTGTAGCTGTCACTAGTTACTTGT
+
<ACCBBCCABCCBCB9;;C@@=A@@=@C
@PZH4Z:00141:00205
ACGCTCGACATGCCCAGGTACAGGAG
+
C;<;AAA9<988>><@@<BCBBB?BC
@PZH4Z:00141:00224
AGCACTGTAGCTGTCACTAGTTACTTGT
+
@CCC;:=GEDCCCCHBB?@AA=ABC@CC
@PZH4Z:00142:00207
CGTGTCTCTAGGCACAGGATTTTGTGTAG
+
?@CCCDBBCCC@?AAAB@ABBB7A@A;;<
@PZH4Z:00143:00231
CGTGTCTCTAGGCACAGGATTTTGTGTAG
+
BBBBBECBABB@BBACEABABB9A@@;;;
@PZH4Z:00143:00235
ACGCTCGACATGCCCAGGTACAGGAG
+
C@@@BCCECBBBCC@AADBAB?BCFB
@PZH4Z:00143:00240
ACCGAGTGCCGTTCCCCAATGTCG
+
9478944477//,,22*,*,,,20
@PZH4Z:00143:00249
CGTGTCTCTAGGCACAGGATTTTGTGTAG
+
BBBBCDCC@@?@BCECCCCDBB:CBB99;
@PZH4Z:00145:00218
ACGCTCGACATGCCCAGTACAGGA
+
;;<@BBCBA99111-11.-711,,
@PZH4Z:00146:00226
CGTGTCTCTAGGCACAGGATTTTGTGTAG
+
BBB@BDBBBBB@BBCCE@??@?6=AA@@@
@PZH4Z:00146:00245
ATAATGCGAGGTATGGAAGACTCATATAG
+
A<;48>1111,////,/,/4844......
@PZH4Z:00147:00213
CGTGTCTCTAGGCACAGGATTTTGTGTAG
+
AAAAACCCBCC@BBBBC?AAAA9ACC@@@
@PZH4Z:00147:00243
AGCACTGTAGCTGTCACTAGTTACTTGT
+
BBCCAACCDAABBBBBDCC:;8:>>;>C
@PZH4Z:00148:00206
AGCACTGTAGCTGTCACTAGTTACTTGT
+
@ABCEECBCBDBBD@?@@?9=;@;;7;C
@PZH4Z:00148:00222
CGTGTCTCTAGGCACAGGATTTTGTGTAG
+
BBBACDAB@@@@ABAAC?@@@@6@DC;<<
@PZH4Z:00149:00211
AGCACTGTAGCTGTCACTAGTTACTTGT
+
BBBCCECCCCCBBBABBBFBA?BCC?BC
@PZH4Z:00149:00224
TACTGAGCTACACACACAGAAAGATTGGT
+
??BBBBCB@BBBBBCB;@884-8>>;??B
@PZH4Z:00149:00226
TACTGAGCTACACACACAGAAAGATTGGT
+
BBBDCCCBBBDDBBA??;988-8>>=A@C
@PZH4Z:00149:00236
ACGCTCGACATGCCCAGGTACAGGAAG
+
B?@?CDBDABBCBB>BB<96;//,1,1
@PZH4Z:00149:00240
AGCACTGTAGCTGTCACTAGTTACTTGT
+
AACGBBBCBCCBBBBCDBC@?=?BA>AB
@PZH4Z:00100:00261
TACTGAGCTACACACACAAGAAAGATTAGT
+
CBB??ACBBB@BB88811,1?>89:B?AAA
@PZH4Z:00100:00262
ACGAGTGCGTTCCCCATGTCGTAGGTACTC
+
BB@?ABCBBB?AAA9A?AACCCCC?@;<<C
@PZH4Z:00101:00284
TAGTATCAGCCTCGCCATGACGAAGGTATTCC
+
@@HBCCCEABABB>?=@@@AA@@=C<@@@696
@PZH4Z:00102:00253
TACTGAGCTACACACACAGAAAGATTGGT
+
B@??BBBBBBBDBD@@>@99908?>;??B
@PZH4Z:00102:00279
ACGAGTGCGTTCCCCATGTCGTAGGTACTC
+
BBBBBBBBBC@BCC9CAAABBBBB@A:<;C
@PZH4Z:00103:00278
ACGCTCGACATGCCCAGGTACAGGAG
+
BBAABBCDDDD@A@>@CACBEBB>?@
@PZH4Z:00104:00252
TACTGAGCTACACACACAGAAAGATTGGT
+
BAB?BCCBAABABCCBAA;:4-8><;??B
@PZH4Z:00104:00269
AGCACTGTAGCTGTCACTAGTTACTTGT
+
BBBBAEBCBCCBBBBBCCC@A>ADB?BB
@PZH4Z:00104:00280
CGTGTCTCTAGGCACAGGATTTTGTGTAG
+
<<CCCCBCC@?=@C@@AC9999-9>>999
@PZH4Z:00104:00292
ACGCTCGACATGCCCAGGTACAGGAG
+
CBBDGCCDCCCBBB?BCACCCEC=AA
@PZH4Z:00105:00259
TACTGAGCTACACACACAGAAAGATTGGTG
+
C@BACCECABCB;:999>444-33313776
@PZH4Z:00106:00250
ACGAGTGCGTTCCCCATGTCGTAGGTACTC
+
BCA?BCCBBB<BBC:D???BBBBB@A?A@C
@PZH4Z:00106:00274
ACGAGTGCGTTCCCCATGTCGTAGGTACTC
+
BBBBCBCABB?BCC:B;<<CCCCC@B;<<C
@PZH4Z:00107:00274
CGTGTCTCTAGGCACAGGATTTTGTGTAG
+
A>AA@CBBBBB?BCCCC@CBCB:CCC@@@
@PZH4Z:00109:00255
TACTGAGCTACACACACAGAAAGATTGGT
+
CBBBCCCCBBBBBBCDCCA@@<??@=@AD
@PZH4Z:00109:00266
ACGCTCGACATCCCAGGTACAGGAG
+
B???BBCCBB;999;C@CCCCC?AB
@PZH4Z:00111:00265
ACGAGTGCGTTCCCCATGTCGTAGGTACTC
+
?@A@@AAA@G>AEA4<;99@A;9:<7;9A@
@PZH4Z:00111:00287
AGCACTGTAGCTGTCACTAGTTACTTGT
+
;;ENAAACCCCBBBBBBBCBC?CBB?BE
@PZH4Z:00111:00293
TAGTATCAGCCTCGCCATGATCGAAGGTATTCC
+
@@AAECDCCEFCGCC>>99949?::;>>@ADAB
@PZH4Z:00113:00279
AGCACTGTAGCTGTCACTAGTTACTTGT
+
@FCDBGEECCBBBBABAAB;97<99599
@PZH4Z:00113:00297
CGTGTCTCTAGGCACAGGATTTTGTGTAAGA
+
BBBBCDBBBBB@BBCCDACBCC9:;;//,11
@PZH4Z:00114:00277
TACTGAGCTACACACACAAAAAGATTGGTGCT
+
B9<<BBA@ABB@@ACE>>??A1;9:<@=???@
@PZH4Z:00114:00298
AGCACTGTAGCTGTCACTAGTTACTTGT
+
AAFCBACECCCBBBBBBBCDC@CDB?BB
@PZH4Z:00115:00258
ACGCTCGACATGCCCAGGTACAGGAG
+
BBBCBABBBCC>>=9<=101>>?3=<
@PZH4Z:00115:00280
TACTGAGCTACACACACAGAAAGATTGGT
+
@@AABCFCBBBBBCA@@C;<;8;CC?C?B
@PZH4Z:00116:00264
TACTGAGCTACACACACAGAAAGATTGGT
+
B@AACCICBA@@CAA@BA@@B<@@B@C@;
@PZH4Z:00116:00268
ACGAGTGCGTTCCCCATGTCGTAGGTACTC
+
BBBBBBBBBB@BCC:C@??BBCBB@C;><C
@PZH4Z:00116:00280
CGTGTCTCTAGGCACAGGATTTTGTGTAG
+
BBBACCBBBBB@BHCCCACCCC:CCC@@@
@PZH4Z:00117:00263
CGTGTCTCTAGGCACAGGATTTGT
+
=BCCDDCBBA@8=4111-111-11
@PZH4Z:00117:00279
ACGCTCGACATGCCCAGGTACAGGAG
+
???@ACCCCBC;9919949>?9959>
@PZH4Z:00118:00254
AGCACTGTAGCTGTCACTAGTTACTTGT
+
<<CC<:>CFCGCBBCBAADEC@C@@;<<
@PZH4Z:00118:00264
CGTGTCTCTAGGCACAGGATTTTGTGTAG
+
BCDBCECCBBBBCCCFDDHFCC9BBC@@@
@PZH4Z:00118:00293
AGCACTGTAGCTGTCACTAGTTACTTGT
+
;<A@=AAB<<=EBBCCBCCBB?BCC@BB
@PZH4Z:00120:00252
ACGCTCGACATGCCCAGGTACAGGAG
+
BBBABCCCCCBBBB?BB@B>BBB99<
@PZH4Z:00120:00267
TACTGAGCTACACACACAGAAAGATTGGT
+
4?==@>@@;949494;BBBCB=AB@888-
@PZH4Z:00120:00272
CGTGTCTCTAGGCACAGGATTTTGTGTAG
+
AAAAABBBBBB@BCCBB@CCBB:BBD??>
@PZH4Z:00120:00274
CGTGTCTCTAGGCACAGGATTTTGTGTAG
+
@@AA@F@A>>>?BBA@CABBAB:BBB???
@PZH4Z:00120:00298
ACGAGTGCGTTCCCCATGTCGTAGGTACTC
+
>@BBBBAAA@;>>>/4484=:1/09011:1
@PZH4Z:00121:00256
ACGCTCGACATGCCCAGGTACAGGAG
+
C?@?BECCCCBCBCA:98:@A@@=@B
@PZH4Z:00121:00263
CGTGTCTCTAGGCACAGGATTTTGTGTAG
+
BBBBCCBCBEB?CCDCCBCEEC:CCB>??
@PZH4Z:00122:00282
CGTGTCTCTAGGCACAGGATTTTGTGTAG
+
AAAACBBABBB@BCCDDADCEC:CCC9:;
@PZH4Z:00123:00251
CGTGTCTCTAGGCACAGGATTTTGTGTAG
+
BBBACCBBBBB@BBBCF?AAAA:BBD99;
@PZH4Z:00123:00252
AGCACTGTAGCTGTCACTAGTTACTTGT
+
<<CCBDBCBBCBBCBBDCC@?=?>=;@B
@PZH4Z:00123:00281
AGCACTGTAGCTGTCATTAGTTACTTGT
+
<<CCAADCBBCBBBBBB@B::69B@<BC
@PZH4Z:00124:00286
CGTGTCTCTAGGCACATGGATTTTGTGTAGA
+
8;BAACBAADE?A@2111;;::>068;1944
@PZH4Z:00124:00298
AGCACTGTGGCTGTCACTAGTTACTTGT
+
??BBAADCCBCBBBBBBBCAB@BBB@CB
@PZH4Z:00125:00252
ACGCTCGACATGCCCAGGTACAGGAG
+
B????BCDCCCCDC>BA?CACBB@@@
@PZH4Z:00125:00257
TCTCTATGCGCTCCACATGTCTAAGGT
+
?@@AAAACDDDCC?AA@@BBBBB?B>A
@PZH4Z:00125:00259
ACGAGTGCGTTCCCCATGTCGTAGGTACTC
+
BBA@BBBBBC?BBB9B;;;BBB@B>A<=<A
@PZH4Z:00125:00288
TACTGAGCTACACACACAGAAAGATTGGT
+
?@AACCDCBBDAAAA=@@@=?<?A@?B?B
@PZH4Z:00125:00293
CGTGTCTCTAGGCACAGGATTTTGTGTAGA
+
CCAAAADDAAAACCCCB?@@@@4>@@9999
@PZH4Z:00125:00294
ACGCTCGACATGCCCAGGTACAGGAG
+
BCBCCCAEACE@@@<?>;>?9==8@=
@PZH4Z:00126:00254
ACGAGTGCGTTCCCCATGTCGTAGGTACTC
+
BBBBBBCBBB?BCC:E:<;CCCAB?B<=<B
@PZH4Z:00126:00275
TACTGAGCTACACACACAGAAAGATTGGT
+
A@BBBCCB@BBBCCCFCB@??<@BB@B@C
@PZH4Z:00126:00281
TACTGAGCTACACACACAGAAAGATTGGT
+
BBBCCDCBBBBCDDBBA==885?@;>B@@
@PZH4Z:00128:00264
ATCAGACACGGACACAACAGAACACAC
+
BBABACCB@A?ACCCC@CCA@=AC@@@
@PZH4Z:00128:00269
TACTGAGCTACACACACAGAAAGATTGGT
+
@@BBBBCBBBBBBCC@A:9996:AB@E@B
@PZH4Z:00129:00270
TACTGAGCTACACACACAGAAAGATTGGT
+
B@AABCDCBBBBCCCBB@:996:;;>BAB
@PZH4Z:00129:00274
TACTGAGCTACCACACACAGAAAGATTGGTGC
+
BBBBB?B999959=?99=989A-377777733
@PZH4Z:00129:00296
ACGAGTGCGTTCCCCATGTCGTAGGTACTC
+
BBB@@B@A@@?@BC:C???BBBBB?B;>>D
@PZH4Z:00131:00255
ACGAGTGCGTTCCCCATGTCGTAGGTACTC
+
BBBABBBBBB@BCE:D:::BBBCC?B;<<D
@PZH4Z:00132:00253
ACGCTCGACATGCCCAGGTACAGGAG
+
B??A@CDECCCCCC?CB@BAB?B>AB
@PZH4Z:00132:00264
CGTGTCTCTAGGCACAGGATTTTGTGTAG
+
BBBBCCBBAAA@BBB@BBBAAA8BBC@@?
@PZH4Z:00132:00270
ACGCTCGACATGCCCAGGTACAGGAG
+
B@AFCCCCCCCDBB???=?BEBB99<
@PZH4Z:00133:00254
TACTGAGCTACACACACAGAAAGATTGGT
+
BBDBCCCBBBBBBCCBAA:44-88748>A
@PZH4Z:00133:00276
ACGCTCGACATGCCCAGGTACAGGAGACTGA
+
B99:CCDDCCBCCC?CB@B;=44589@@AAC
@PZH4Z:00133:00282
ACGAGTGCGTTCCCCATGTCGTAGGTACTC
+
==9;9>>>9969>>4>99448943134444
@PZH4Z:00134:00289
TGATACGTCTCCTTCCTTAGTTATCTTCAG
+
A@=>A@>>>9<::;==@=@@=2444986//
@PZH4Z:00134:00291
ACGCTCGACATGCCCAGGTACAGGAG
+
BB@@@CBCCBBBBB?BB@BABBB@BB
@PZH4Z:00134:00294
ACGCTCGACATGCCCAGGTACAGGAG
+
BBBABCCCCCCCCCABA<99;11,11
@PZH4Z:00135:00259
ACGAGTGCGTTCCCCATGTCGTAGGTACTC
+
BABBCCCBBA8;9949999>@>9868999?
@PZH4Z:00135:00260
ATATCGCGAGGGTATGGAAGACTCTATA
+
BBBBBBBBBBD=BBBB>B?BAAAC@BB@
@PZH4Z:00136:00251
TACTGAGCTACACACACAGAAAGATTGGT
+
A@A?BCFCBBBBBCCBC@;:8-8><;??B
@PZH4Z:00137:00280
CGTGTCTCTAGGCACAGGATTTTGTGTAA
+
CCBCDBBBBCC?B:<=CCCBCB6=:;<<-
@PZH4Z:00137:00293
ACGAGTTCCCCATGTCGTAGGTACTC
+
BBBA@@?@CC7B99:DDC?B?C;<<C
@PZH4Z:00137:00299
CGTGTCTCTAGGCACAGGATTTTGTGTAG
+
BBBBBCCCCDC@CDCDFACCEC:BBB==@
@PZH4Z:00138:00256
ACGCTCGACATGCCCAGGTACAGGAG
+
H@@@BCBCBCCCCB>A@=??A@A@BB
@PZH4Z:00138:00265
TACTGAGCTACGACACACAGAAAGATTGGTG
+
@:;;@>;989944444444448-43313931
@PZH4Z:00139:00276
TACTGAGCTACACACACAGAAAGATTGGT
+
9<ABAAAAB@@@CBAAAA;990<>><@>A
@PZH4Z:00139:00285
ACGCTCGACATGCCCAGGTACAGGAG
+
B?@ABCCDA@CCDI@@?=@ACBDBBB
@PZH4Z:00139:00286
AGCACTGTAGCTGTCACTAGTTACTTGT
+
??BCAAACCBCBCCCCCCC;;6:B?>BC
@PZH4Z:00140:00264
AGCACTGTAGCTGTCACTAGTTACTTGT
+
@BCCAACCCCABBCCBBBC9929885;@
@PZH4Z:00140:00279
CGTGTCTCTAGGCACAGGATTTTGTGTAG
+
BBB@ACBCBCD@B@@AEBDCCC:CCB>>B
@PZH4Z:00141:00260
CGTGTCTCTAGGCACTGGATTTTGTGTAG
+
CBBBBCBBBBB@B;::B@CCDC:CCCBAA
@PZH4Z:00142:00255
CGTGTCTCTAGGCACAGGATTTTGTGTAG
+
BBBAACBABAA@BBBEEBAAAA9A>@=@B
@PZH4Z:00142:00259
ACGAGTGCGTTCCCCATGTCGTAGGTACTC
+
BBBBBBCBC@@@CF:D:;;BBBBC@B>==C
@PZH4Z:00142:00278
TACTGAGCTACACACACAAGAAAGATTGGT
+
BBBBBBCBAAABDA@;495999-3337713
@PZH4Z:00142:00279
CGTGTCTCTAGGCACAGGATTTTGTGTAG
+
BBAABCCCABB@BAAAD@CBAA:CCB99;
@PZH4Z:00142:00287
TGATACGTCTCCTTCCTTAGTTACTT
+
9;ABBBBBBBB@C8;8;=999?<9<@
@PZH4Z:00143:00292
ACGCTCGACATGCCCAGGTACAGGAG
+
@@BBBBCDCBBB@B=;;88>>9989>
@PZH4Z:00144:00266
AGCACTGTAGCTGTCACTAGTTACTTGT
+
@CCC?AD<<=DCBCCA??D@?;?@@=@@
@PZH4Z:00144:00270
TACTGAGCTACACACACAGAAAGATTGGT
+
?@BBBBCCABBCCEB?C;844-8884;ED
@PZH4Z:00144:00274
ACGAGTGCGTTCCCCATGTCGTAGGTATC
+
:<BBCCAA?B6999,49444884313998
@PZH4Z:00145:00282
TACTGAGCTACACACACAGAAAGATTGTGC
+
9//////44444444444;;;-3.4,..,,
@PZH4Z:00145:00293
TACTGAGCTACACACACAGAA
+
1//77:><1111/,,,///,,
@PZH4Z:00146:00278
TACTGAGCTACACACACAGAAAGATTGGT
+
A@B?CCDCBBBBBBDBBB>>><@<B@B@B
@PZH4Z:00147:00255
AGCACTGTAGCTGTCACTAGTTACTTGT
+
@ACCAAACDCCBBBEBBBC;96;@?>BC
@PZH4Z:00147:00258
TCTCTATGCGCTCACATGTCTAAGT
+
4444444444;94448///,,*),,
@PZH4Z:00147:00262
CGTGTCTCTAGGCACAGGATTTTGTGTAG
+
CCCCDDBBBBB@CCCBEACECC:CCB99;
@PZH4Z:00147:00263
ACCGAGTGCGTTCCCATGTCGTAGGTA
+
4424:;;;4442//+///////43779
@PZH4Z:00147:00268
TACTGAGCTACACACACAGAAAGATTGGT
+
AACBBBBBBBBBBBCBBB?>?<@@B@C@@
@PZH4Z:00147:00278
CGTGTCTCTAGGCACAGGATTTTGTGTAG
+
BBBBCCBBBBB@B@@?C@CCBA:BBD@>@
@PZH4Z:00147:00286
AGCACTGTAGCTGTCACTAGTTACTTGT
+
99@@9<:BBCBBBBCB@AA9959999=C
@PZH4Z:00148:00259
AGCACTGTAGCTGTCACTAGTT
+
<BA@ABB@:99@@>>9999995
@PZH4Z:00148:00288
ACGAGTGCGTTCCCCA
+
;9CB<=<A@@?BA@4@
@PZH4Z:00148:00298
AGCACTGTAGCTGTCACTAGTTACTTGT
+
@BCBAADCCCCBCCGB?AC9429885;B
@PZH4Z:00149:00276
ACGAGTGCGTTCCCCATGTCGTAGGTACTC
+
BBBBBBBBBB?BCF:C:;9@AAAA?B=<<B
@PZH4Z:00149:00299
CGTGTCTCTAGGCACAGGATTTTGTATAG
+
BBBBCCCB@??@BBCDC@CCDC:BB?949
@PZH4Z:00100:00318
CGTGTCTCTAGGCACAGGATTTTGTGTAG
+
BBBCBDCCAAA@BDCCEECCDC:CCC;;<
@PZH4Z:00100:00335
TCTCTATGCGCTCCACATGTCTAAGGTA
+
@<<=DBBCCCCBC@C::<CBAA@=@<>>
@PZH4Z:00101:00341
TACTGAGCTACACACACAGAAAGATTGGT
+
?===AACAAAAABBDB@=;;908>>=@?C
@PZH4Z:00102:00306
TACTGAGCTACACACACAGAAAGATTGGT
+
B@>>@@C@@@BBBBDAAA;;908?>>B?B
@PZH4Z:00102:00317
TACTGAGCTACACACACAGAAAGATTGGT
+
BAAAACFCB?AABBCCCC<<;;;BB?B@B
@PZH4Z:00102:00327
ACGAGTGCGTTCCCCATGTCGTAGGTACTC
+
BBA??BBBBB@CEE9C??@BCBAA@A;<;C
@PZH4Z:00103:00321
CGTGTCTCTAGGACACAGGATTTTGTG
+
AACCCCB<>11-11<:1424333,.44
@PZH4Z:00103:00327
ACGCTCGACATGCCCAGGTACAGGAG
+
BBBBBCCCCCCBBD?BC@BACCC>@A
@PZH4Z:00103:00340
ACGCTCGACATGCCCAGGTACAGGAG
+
B??>?CBDCCCABB>ACABBCCD::<
@PZH4Z:00104:00323
CGTGTCTCTAGGCACAGGATTTTGTGTAG
+
AAAAADBBBAB@BCCCCACBBB9B@@==@
@PZH4Z:00104:00328
ACGAGTGCGTTCCCCATGTCGTAGGTACTC
+
BAABBCCBCC?BCB:D??@BBBBB@ABBBE
@PZH4Z:00104:00348
TACTGAGCTACACACACAGAAAGATTGGT
+
B??=BBCBBBBBBCC@??99808>>;??B
@PZH4Z:00105:00303
TACTGAGCTACACACACAGAAAGATTGGTG
+
@AADCCCCAABB;;9>>>444033313136
@PZH4Z:00105:00321
CGTGTCTCTAGGCACAGGATTTTGTGTAG
+
AAAAADAABBB@BCDCEACBDC:CCC99;
@PZH4Z:00105:00334
CGTGTCTCTAGGCACAGGATTTTGTGTAG
+
A>B@CECBBBC@BCCCC@CBBA:CBB99;
@PZH4Z:00107:00323
TAGTATCAGCCTCGCCATGACGAAGGTATTCC
+
EAC@?ACBBA<>?84299@>>99542499242
@PZH4Z:00108:00338
AGCTCGACATGCCCAGGTACAGGAAGACTG
+
D:<@CCCCDC@AA>@;?88<11,1,1;6==
@PZH4Z:00109:00300
CGTGTCTCTAGGCACAGGATTTTGTGTAG
+
AAAACBBBBAA@ACBAB?BCCD:BBB99;
@PZH4Z:00110:00303
ACGCTCGACATGCCCAGGTACAGGAG
+
B?@@?CCDEBC:;;7;@>BCBBB;;<
@PZH4Z:00110:00323
TACTGAGCTACACACACAGAAAGATTGGT
+
A===BBFBBBBBBBB?@@999088858<>
@PZH4Z:00111:00315
CGTGTCTCTAGGCACAGGATTTTGTGTAG
+
AAAACCBCAAA@BCEDFFDCDC:BBB99;
@PZH4Z:00111:00325
CGTGTCTCTACGGTCACATGGATTTGTGTAGAG
+
9999:4::;94424449///,/665///////4
@PZH4Z:00111:00343
TACTAGCTACACACACAGAAAGATTGGT
+
CBBBCECBBBBBA@@9999918@@?B@C
@PZH4Z:00112:00347
ACGAGTGCGTTCCCCATGTCGTAGGTACTC
+
BBB?AAAAAA@ACC:CABBBBCBA@ABBCC
@PZH4Z:00113:00322
TACTGAGCTACACACACAGAAAGATTGGT
+
?>BBCBCBBABBBBBCAA;;;8;BB@D@B
@PZH4Z:00113:00341
TACTGAGCTACACACACAGAAAGATTGGT
+
B???BCDBBBBBBCCB@A944-8>>;?>B
@PZH4Z:00113:00343
CGTGTCTCTAGGCACAGGATTTTGTGTAG
+
BB@@BDCC@??@BBCDC?@@AA:CCC99;
@PZH4Z:00114:00308
CGTGTCTCTAGGCACAGGATTTTGTGTAG
+
BBBACCBCCBB@BDAABACCCC9BCC99;
@PZH4Z:00115:00344
AGCACTGTAGCTGTCACTAGTTACTTGT
+
BBCBCCCBBBDBB?=BBBCB@@BCB>@@
@PZH4Z:00115:00347
CGTGTCTCTAGGCACAGGATTTTGTGTAG
+
<<BBBBCCB=B=@A@@AD9999/9@911<
@PZH4Z:00116:00325
ACGCTCGACATGCCCAGGTACAGGAG
+
B@@?ABBCCBBCCC?BB@BBCDB?AA
@PZH4Z:00116:00335
TACTGAGCTACACACACAGAAAGATTGGT
+
A===BACAAAABADCCBB;::08>?<@@C
@PZH4Z:00116:00339
ACGCTCGACATGCCCAGGTACAGGAG
+
B???EBBCCEBBCC>BB@BBBBB>@@
@PZH4Z:00116:00346
CGTGTCTCTAGGCACAGGATTTTGTGTAG
+
==ABCCCBCAA@ACCDDACCCJ:CB>;99
@PZH4Z:00119:00301
CGTGTCTCTAGGCACAGGATTTTGTGTAG
+
BBAABCBBA>>@AAABB@BAAB:CCB==>
@PZH4Z:00119:00303
CGTGTCTCTAGGCACAGGATTTTGTGTAG
+
B?BBCCBBAA@@BCBDC?BCCC:A@=899
@PZH4Z:00119:00305
ACGAGTGCGTTCCCCATGTCGTAGGTACTC
+
A;::=99<DIBJDD9A<=;@>>10,01//8
@PZH4Z:00119:00308
ACGAGTGCGTTCCCCATGTCGTAGGTACTC
+
BBB?@@BBBB@BCC9C@@@BBBAB@B;<<C
@PZH4Z:00119:00341
TACTGAGCTACACACACAGAAAGATTGGT
+
B===BBFBBBBBDCC??A884-8>>=A@C
@PZH4Z:00120:00303
TACTGAGCTACACACACAGAAAGATTGGT
+
CAB@CCGCDBBA<==BBGBBB?BBC@CAD
@PZH4Z:00120:00344
ACGAGTGCGTTCCCCATGTCGTAGGTACTC
+
BBBBBBBAAA@AAA9DBBBBBBAA@?:<;C
@PZH4Z:00121:00322
CGTGTCTCTAGGCACAGGATTTTGTGTAG
+
AAAAABBA==A@BCCCB@BAAA9A@@99;
@PZH4Z:00122:00322
ACGCTCGACATGCCCAGGTACAGGAG
+
BAAABCBCCBB?@@<@B@CACCC;;<
@PZH4Z:00122:00335
ACGCTCGACATGCCCAGGTACAGGAG
+
C<<<CEEICCBCBB=@@=@@BAA7;;
@PZH4Z:00123:00303
AGCACTGTAGCTGTCACTAGTTACTTGT
+
<ACC<:>DBDBCBBCCBBBBA>B998;C
@PZH4Z:00123:00313
CGTGTCTCTAGGCACAGGATTTTGTGTAG
+
BBB@BCBBBAA@ABADB?BBCB:CCC99;
@PZH4Z:00123:00315
TACTGAGCTACACACACAGAAAGATTGGT
+
BABBBECCBBAABBCDC@;98088848<>
@PZH4Z:00123:00347
ACGAGTGCGTTCCCCATGTCGTAGGTACTC
+
B;;;BA>9995999/44444444313===B
@PZH4Z:00124:00320
TACTGAGCTACACACACAGAAAGATTGGT
+
BAAABCDCBBBBBCA:@>99908@?<@?B
@PZH4Z:00124:00330
ACGCTCGACATGCCCAGGTACAGGA
+
B:;;CBBCCCCCFD@;98:AB>@9;
@PZH4Z:00124:00345
ACGCTCGACATTGCCCAGGTACAGGAGAC
+
BABAA>?99442444-4;787=>;29944
@PZH4Z:00125:00335
TACTGAGCTACACACACAGAAAGATTGGT
+
B??=BBBBBBBBBCDC@A;9968>>>B@C
@PZH4Z:00126:00303
CGTGTCTCTAGGCACAGGATTTTGTGTAG
+
@@@AACBBBAB@BCBEB@CCDC:BBB99;
@PZH4Z:00126:00313
CGTGTCTCTAGGCACAGGATTTTGTGTAG
+
CDCBBBBBBBC@CCBCDBCCCC9=;:849
@PZH4Z:00126:00335
ATCAGACACGGACACAGCAGAACACAC
+
BBABBBBBBBAABCCCCCB@@=@B;;?
@PZH4Z:00126:00340
AGCACTGTAGCTGTCACTAGTTACTTGT
+
AAIDAAACBCDBBBBBCBC@?=?==<=B
@PZH4Z:00126:00341
TACTGAGCTACACACACAGAAAGATTGGT
+
A===AACBB@AABCCDBB@@?:>><;?>A
@PZH4Z:00127:00316
ATCAGACACGGACACAGCAGAACACAC
+
BBBBAA@BBB@BBCCCDEBEB@CC@@@
@PZH4Z:00127:00328
TACTGAGCTACACACACAGAAAGATTGGT
+
BA??BBCB@AABBBCBBCBB@<@??;??C
@PZH4Z:00127:00334
AGCACTGTAGCTGTCACTAGTTACTTGT
+
@?BBAAACCCDBBBABBCC@?=?>>;>B
@PZH4Z:00128:00307
ACGCTCGACATGCCCAGGTACAGGAG
+
B?@?BBBCCCBBBA=ABACBCBD>?@
@PZH4Z:00128:00335
CGTGTCTCTAGGCACAGGATTTTGTGTAG
+
BBB>ADBBBBB@BCCBC@CBBB9BBA99;
@PZH4Z:00130:00322
TACTGAGCTACACACACAAGAAAGATTGGT
+
BBBBABCBBBAAA8;811,1;;876?;>;>
@PZH4Z:00130:00333
ATCAGACACGGACACAGCAAGAACACTAC
+
C;74>9111/,/78;444/,/8,1/.///
@PZH4Z:00131:00324
ACGCTCGACATGCCCAGGTACAGGAAG
+
BAABCCCCBAB?AF>AC@;6;//,1,1
@PZH4Z:00132:00325
AGCACTGTAGCTGTCACTAGTTACTTGT
+
@@@@=::9??@A@<;;@@@AA<:;A799
@PZH4Z:00132:00347
AGCACTGTAGCTGTCACTAGTTACTTGT
+
AABDBBBCCCCBBBBBDCC@?;=>@=@B
@PZH4Z:00133:00326
ACGCTCGACATGCCCAGGTACAGGAG
+
BBCBCBBEDCBCCG@@?=?7@==589
@PZH4Z:00134:00310
CGTGTCTCTAGGCACAGGATTTTGTGTAG
+
AA@@@DBBAAA@BBCDCABCBB:CCCAAA
@PZH4Z:00135:00309
ACGAGTGCGTTCCCCATGTCGTAGGTACTC
+
BBBBBBB@AA@ABB:CAAEAAA><>@;<<C
@PZH4Z:00135:00314
TACTGAGCTACACACACAGAAAGATTGGT
+
AABBBCFBBBBBBCCBC@:996:@<?C@C
@PZH4Z:00135:00323
TACTGAGCTACCACAGAAAGATTGGTGC
+
B@BBBBCCBBB>?@B984-9>>>BCDCC
@PZH4Z:00135:00333
CGTGTCTCTAGGCACAGGATTTTGTGTAG
+
CA<@>DCEBBB?BAAAB@CCCC7A@>999
@PZH4Z:00135:00334
ATATCGCGAGGTATGGAAGACTCATATAGAGC
+
CC<;;>>>99544442489897773.......
@PZH4Z:00135:00339
ACGCTCGACATGCCCAGGTACAGGAG
+
BA??BBBCDBCCCC>BB@BBCBB99;
@PZH4Z:00136:00314
TACTGAGCTACACACACAGAAAGATTGGT
+
BBBGCCCBBBABBDBACC;:86:@@=A@D
@PZH4Z:00136:00344
ACGAGTGCGTTCCCCATGTCGTAGGTACTC
+
BBBBBBBAAA@AAB9C???ABABB@@;>>C
@PZH4Z:00137:00300
CGTGTCTCTAGGCACAGGATTTTGTGTAG
+
BCBCBEBB?>>@BDBAA=>==929>>@@D
@PZH4Z:00137:00320
ACGAGTGCGTTCCCCATGTCGTAGGTACTC
+
BBBBBBCCBB@CCC9BABBBCBBB@B;>;C
@PZH4Z:00137:00339
CGTGTCTCTAGGCACAGGATTTTGTGTAG
+
CBB@CBCC@??@BDCCC?BBCB:CCD::;
@PZH4Z:00137:00345
CGTGTCTCTAGGCACAGGATTTTGTGTAGAG
+
=CCCCEBB;:;@CBBAA@CHKAA@@>111//
@PZH4Z:00138:00332
ACGAGTGCGTTCCCCATGTCGTAGGTACTC
+
BB?=?BBCBA?AFC:C:<;BBBFC@B<@@C
@PZH4Z:00138:00335
AGCACTGTAGCTGTCACTAGTTACTTGT
+
??CDBGBCBBCBBBBBBCBAB?BBA>AB
@PZH4Z:00138:00336
TACTGAGCTACACACACAGAAAGATTGGT
+
BBDBBCCBBBABADCBAA;84-8>>;??B
@PZH4Z:00138:00348
AGCACTGTAGCTGTCACTAGTTACTTGT
+
BACB<:DBCBCBCCCBBCCCB?BBB=??
@PZH4Z:00139:00312
GAGCACTGTACAGCT
+
2444444991/////
@PZH4Z:00139:00320
TACTGAGCTACACACACAGAAAGATTGGT
+
?@CCIDCA@@BAAB<99>?>?9??>;?=?
@PZH4Z:00139:00329
ACGAGTGCGTTCCCCATGTCGTAGGTACTC
+
BBB@@@@AAA@ABC:C???BBCBB@A:<<C
@PZH4Z:00140:00347
TACTGAGCTACACACACAGAAAGATTGGT
+
BBBBBCCCCCCDBCBBAA@@@<?AA?B@C
@PZH4Z:00141:00311
TGATACGTCTCCTTCCTTAGTTACTTCA
+
BBBABBBBBBB@A?C@D@AB?@BBBBCB
@PZH4Z:00141:00312
AGCACTGTAGCTGTCACTAGTTACTTGT
+
;;CDADABBBDCBCCBBBCCB@CBB=??
@PZH4Z:00141:00339
ACGCTCGACACTGCCATGTACAGGAG
+
>944960**((((((((*,,64479A
@PZH4Z:00141:00349
CGTGTCTCTAGGCACAGGATTTTGTGTAG
+
AA@@CCBBAA@@BCCCCACCCE:BCB99;
@PZH4Z:00142:00310
CGTGTCTCTAGGCACAGGATTTTGTGTAG
+
BCBBCCBBBBA@BBBBCACCDD9DB@===
@PZH4Z:00142:00313
ACGAGTGCGTTCCCCATGTCGTAGGTACTC
+
BBBABBBCBC@CBB9@=>>=BB??<?;<<B
@PZH4Z:00142:00337
ACGAGTGCGTTCCCCATGTCGTAGGTACTC
+
@@???BBB@@?@BC:D??@CBB?<?@;<<B
@PZH4Z:00142:00339
CGTGTCTCTTACGGCACAGGATTTTGTGTAAGAG
+
499;:4///,/777:BBCC;;;A?58/11/,///
@PZH4Z:00143:00339
TACTGAGCTACACACACAGAAAAATTGGTGC
+
@@CCDCCCBBBBBDB?@@99999,9>B>CCD
@PZH4Z:00144:00332
AGCACTGTAGCTGTCACTAGTTACTTGT
+
ADCCBABBBCCBCBCCDCCBB>@==;@@
@PZH4Z:00144:00342
TCTCTATGCGCTCCACATGTCTGTAATG
+
AHCCGABCCDCBB>@AC?@;<<DCNCBB
@PZH4Z:00145:00305
TACTGAGCTACACACAT
+
944444:944944/7//
@PZH4Z:00145:00332
TACTGAGCTACACACACAGAAAGATTGGT
+
A@BBDCCBBBBDBEBB@?9980;@A?C@B
@PZH4Z:00145:00339
TACTGAGCTACACACACAGAAAGATTGGT
+
??BABCFBBABDCDCAA=;996;B>@C@B
@PZH4Z:00145:00349
ACGAGTGCGTTCCCCATGTCGTAGGTACTC
+
BBBBBBEBBB@BCC:C:99BCB?B?B;<=C
@PZH4Z:00146:00327
AGCACTGTAAGCTGTCACTAGTTACTTGT
+
44489:;11,/8///=94;AAA<999699
@PZH4Z:00146:00329
AGCACTGTAGCTGTCACTAGTTACTTGT
+
AACCBCECBBEBCCCBBBB;96;@B>BC
@PZH4Z:00146:00335
ACGAGTGCGTTCCCCATGTCGTAGGTACTC
+
@@BBBBBB?A@CCD:C:;:BBBBA@A<<<C
@PZH4Z:00146:00339
AGCACTGTAGCTGTCACTAGTTACTTGT
+
@?BCBDBDCCCBBBBBBBBBB?BBB@BB
@PZH4Z:00147:00309
ACGCTCGACATGCCCAGGTACAGAG
+
BBA?ABBC@AABBB=BB<;47,,--
@PZH4Z:00147:00329
AGCACTGTAGCTGTCACTAGTTACTTGT
+
BCBBCCDCDCBBBCBBBBCCA@DBB9::
@PZH4Z:00148:00330
CGTGTCTCTAGGCACAGGATTTTGTGTAG
+
AAAACDAA?A@@BACCF@@@??6=>?=@@
@PZH4Z:00148:00339
CGTGTCTCTAGGCACAGGATTTTGTGTAG
+
BBBAACBBABB@BBCDDA@???6=AA;;;
@PZH4Z:00148:00345
ACGCTCGACATGCCCAGGTACAGG
+
BBBECCCCCCCBBB>@@=@ABCC?
@PZH4Z:00149:00317
TAGTATCAGCCTCGCCATGACGAAGGTATTCC
+
BBBCBCCA@@=@@>@?B@A@ACD=A?AAA@GB
@PZH4Z:00100:00362
TACTGAGCTACACACACAGAAAGATTGGT
+
B@BBCCECBBBD@AB@?A>>>9>><;?>?
@PZH4Z:00100:00368
ACGCTCGACATGCCCAGGTACAGGAG
+
CAAAABBDDCC?@?=@B@BBCBB=>@
@PZH4Z:00102:00367
AGCACTGTAGCTGTCACTAGTTACTTGT
+
@@CCCC@@CCDB@@@BCCCBA?A>><@C
@PZH4Z:00102:00394
ACGAGTGCGTTCCCCATGTCGTAGGTACTC
+
BB@@BBCBCC@BCC:C@@@BBABA<>@@AC
@PZH4Z:00102:00396
AGCACTGTAGCTGTCACTAGTTACTTGT
+
<;CCECBCBBDBBBBBBCCAB?BBB?BC
@PZH4Z:00103:00357
ACGCTCGACATGCCCAGGTACAGGAG
+
B@??@BBEDCCAAA=BBABBBBB99;
@PZH4Z:00103:00364
ACGAGTGCGTTCCCCATGTCGTAGGTACTC
+
BB??@BAA@@?@AB:D???ABBBCA:<<CC
@PZH4Z:00103:00367
CGTGTCTCTAGGCACAGGATTTTGTGTAG
+
BBCBCCCCAAA@BBABEBAADC:CCB;;;
@PZH4Z:00104:00368
TACTGAGCTACACACACAGAAAGATTGGT
+
A>>>AACAA@@BBCDC@@;94-8>><@?B
@PZH4Z:00104:00374
TACTGAGCTACACACACAGAAAGATTGGT
+
AAAAAACAAAAA@@DBCCBBB=@??<@>B
@PZH4Z:00104:00383
CGTGTCTCTAGGCACAGGATTTTGTGTAG
+
B@BACDBCBBB?BCDCBCBCBB:CEB::;
@PZH4Z:00105:00360
TACTGAGCTACACACACAGAAAGATTGGT
+
A==?BBCBBBBCAEBBAB99908??;>;>
@PZH4Z:00105:00368
AGCACTGTAGCTGTCACTAGTTACTTGT
+
<=CDDFCGCCDBBBCBAACDD@DCC@CC
@PZH4Z:00105:00382
CGTGTCTCTAGGCACAGGATTTTGTGTAG
+
AABAACBBBBB@BBB?A>ACCC9B>>99;
@PZH4Z:00105:00392
AGCACTGTAGCTGTCACTAGTTACTTGT
+
99BCCC@ACCDABBBBBBBCB@CBB@DC
@PZH4Z:00106:00376
TACTGAGCTACACACACAGAAGATTG
+
9::;94;B944499944///,.,,*,
@PZH4Z:00106:00394
TACTGAGCTACACACACAGAAAGATTGGTG
+
C@AACDCCBCCECCA@?@999077977:71
@PZH4Z:00107:00351
CGTGTCTCTAGGCACAGGATTTTGTGTAGA
+
AA@@@DBCDBC@BBCCCBCCCE9CBA;;<C
@PZH4Z:00107:00354
CGTGTCTCTAGGCACAGGATTTTGTGTAG
+
AABACCCCDAB@ACBBDACCBD9BBA99;
@PZH4Z:00107:00390
ACGCTCGACATGCCCAGGTACAGGAG
+
BBBAABBDCBB??@<?B@BBDDD::;
@PZH4Z:00107:00391
AGCACTGTAGTTGTCACTAGTTACTTGT
+
AAAA>DDBBBC?CBBDDBBBB@CCC@CC
@PZH4Z:00108:00352
CGTGTCTCTAGGCACAGGATTTTGTGTAG
+
@@AAFDCC@???BCDDC?BCCC:CCB>>@
@PZH4Z:00108:00368
CGTGTCTCTAGGCACAGGATTTTGTGTAG
+
@@AACBAA>AA@BCECCBCBCB:CBC???
@PZH4Z:00108:00388
AGCACTGTAGCTGTCACTAGTTACTTGT
+
AABBCDCCBBCCABBBCCCDCBCBB9;;
@PZH4Z:00108:00397
TACTGAGCTACACACACAGAAAGATTGGT
+
?>>>ABCBBBBBBCDBBC;:968>>;??B
@PZH4Z:00109:00368
ACGAGTGCGTTCCCCATGTCGTAGGTACTC
+
BBBBBB??@CACCC9CAAACCBBA@;<<AC
@PZH4Z:00109:00370
TACTGAGCTACACACACAGAAAGATTGGT
+
B@A?BBCBBBBBBBCCCDBBB=BCC@C@B
@PZH4Z:00109:00389
CGTGTCTCTAGGCACAGGATTTTGTGTAAGGC
+
AAAAABABBBB@BCCCE@CBCC:88820)*)*
@PZH4Z:00110:00370
CGTGTCTCTAGGCACAGGATTTGTGTAG
+
BBBBCDECDA@>?A?:@=944-9>>;<<
@PZH4Z:00111:00356
ACGCTCGACATGCCCAGGTACAGGAG
+
BA@??BCCCJCBCD?BB@BBCBC>?@
@PZH4Z:00111:00365
TACTGAGCTACACACACAGAAAGATTGGTG
+
CBBBCBD?@@CCCCEBCBBBD@DBA?AADE
@PZH4Z:00111:00396
CGTGTCTCTAGGCACAGGATTTTGGTAGA
+
@@@@@DBBBAA@BBBDD@CBBB59;;?BB
@PZH4Z:00112:00355
ACGAGTGCGTTCCCCATGTCGTAAGGTACTC
+
ABCBBBB@A>5999/9991;://,.66//19
@PZH4Z:00112:00356
CGTGTCTCTAGGCACAGGATTTTGTGTAG
+
AAAA@DCCCAB?ECCCFACCDC:CCB?>@
@PZH4Z:00112:00362
ACGCTCGACATGCCCAGGTACAGGAG
+
C;<<DCCCBBBCDC@@@=@BCBC@BC
@PZH4Z:00112:00369
AGCACTGTAGCTGTCACTAGTTACTTGT
+
@@CCCBBBCC@AA@@BBCD@?=?>@=@C
@PZH4Z:00112:00389
CGTGTCTCTAGGCACAGGATTTTGTGTAG
+
>>AAADBBA@A@CCABCACCHC:DBA;;;
@PZH4Z:00113:00359
AGCACTGTAGCTCGTCACTAGTTGACTTGTG
+
;@?AAA96:811/666991/88,////,/96
@PZH4Z:00113:00361
CGTGTCTCTAGGCACAGGATTTTGTGTAG
+
BABACBA@>AA@BCBBCACDEC:CCB>??
@PZH4Z:00113:00369
ACGCTCGACATGCCCAGGTACAGGAG
+
B?@?ABCDEBCCCCACC@BCCBC@AA
@PZH4Z:00113:00380
ACGAGTGCGTTCCCCATGTCGTAGGTACTC
+
BB@??BBBCB@AAA8BABBBBBBB??@??B
@PZH4Z:00113:00386
AGCACTGTAGCTGTCACTAGTTACTTGT
+
;;CHDEBBBBBBBBBBCCC@?=A@?<@B
@PZH4Z:00113:00392
ACGCTCGACATGCCCAGGTACAGGAG
+
BABAABBCDBBAAA=BBABBBBB?AB
@PZH4Z:00114:00355
ACGCTCGACATGCCCAGGTACAGGAG
+
C@A@BCCFGCCCCD@BB>BCCCC;9<
@PZH4Z:00114:00364
CGTGTCTCTAGGCACAGGATTTTGTGTAG
+
AAAACBBBAAB@BCCDC@CFDC:CCE???
@PZH4Z:00114:00367
AGCACTGTAGCTGTCACTAGTTACTTGT
+
??BCBCBCCCBBBCBB?ABCC@CBC@BC
@PZH4Z:00114:00368
TACTGAGCTACACACACAGAAAGATTGGT
+
A===AACAAA@@@BDCBC9996:@@>B@C
@PZH4Z:00114:00387
TACTGAGCTACACACACAGAAAGATTGGT
+
?AAAAACBBBAABGBC@@ABA<A@@=@@C
@PZH4Z:00114:00388
ATATCGCGAGGGTATGGAAGACTCTATA
+
BBBBBBBBBBD?DCBA?A?ABBACA<?6
@PZH4Z:00115:00351
ACGCTCGACATGCCCAGGTACAGGAG
+
BBABBBBDCBB???=?BABBBBB>?A
@PZH4Z:00115:00358
ACGCTCGACATGCCCAGGTACAGGAG
+
B@???CDDCCCCCC@CCBCBCBB@BB
@PZH4Z:00116:00377
ACGCTCGACATGCCCAGGTACAGGA
+
B????BCCCCCAAA>@B?B9>1111
@PZH4Z:00116:00379
CGTGTCTCTAGGCACAGGATTTTGTGTAAGAG
+
@@AACBBBAAB?BCBBBACCBD6;;;//-111
@PZH4Z:00116:00392
ACGAGTGCGTTCCCCATGTCGTAGGTACTTC
+
C:<<BBA@@@5944/4488@?=9753>>B=A
@PZH4Z:00116:00393
AGCACTGTAGCTGTCACTAGTTACTTGT
+
@?BBBBBCCCDBBBBBBBBBB@DBB@BB
@PZH4Z:00117:00362
TACTGAGCTACAAACACAGAAAGATTGGTGC
+
@===BBDCBB9:;8;;B@99909??<BDBBB
@PZH4Z:00118:00368
CGTGTCTCTAGGCACAGGATTTTGTGTAG
+
@@BBBCBCCCC=AABAB=9999/9AB?>@
@PZH4Z:00118:00376
ACGCTCGACATGCCCAGGTACAGGAG
+
B@AABBBBCCDAAB?BBABDABB>@F
@PZH4Z:00118:00382
TACTGAGCTACACACACAGAAAGATTGGT
+
BBBBBBBBBBBBBDCCBB@>><@B??B@C
@PZH4Z:00119:00368
ACGCTCGACATGCCCAGGTACAGGAG
+
BBBBBECCCCCCCCC@@=@>>>@899
@PZH4Z:00119:00374
ACGCTCGACATGCCCAGGTACAGGAG
+
BABAABBCCBCCCC>CB@BCCBB@AA
@PZH4Z:00119:00385
CGTGTCTCTAGGCACAGGATTTTGTGTAG
+
BBBBDECBABB@BBBBFD;9;;4;A@@@A
@PZH4Z:00120:00355
AGCACTGTAGCTGTCACTAGTTACTTGT
+
?@;;9=CCCCCB=<<CCCGCC>A@B>@@
@PZH4Z:00120:00375
AGCACTGTAGCTGTCACTAGTTACTTGT
+
??BCCECCCCCBBBBCCCCD@>AAB?AB
@PZH4Z:00120:00385
ACGCTCGACATGCCCAGGTACAGGAG
+
BBBBBBBCCBBBBB>AA?BCCDD>?@
@PZH4Z:00120:00391
ACATGCCCAGGTACAGGAGACTG
+
BBBABBB>CCAD@AAB?BDCCCB
@PZH4Z:00120:00394
ACGAGTGCGTTCCCCATGTCGTAGGTACTC
+
BB???BCBCC@BCC9BBBBBB??@@B;<<C
@PZH4Z:00121:00350
AGCACTGTAGCTGTCACTAGTTACTTGT
+
<;CDCBBBCBDBBBBBBCCBAAAA?<=A
@PZH4Z:00121:00358
AGCACTGTAGATGTCACTAGTTACTTGT
+
BBBBAADCCCB@@@@A@@@9959995<B
@PZH4Z:00121:00373
TACTGAGCTACACACACAGAAAGATTGGT
+
B@AABBBBBBBBBCCCCC<::6;BB?B@C
@PZH4Z:00121:00379
ACGAGTGCGTTCCCCATGTCGTAGGTACTC
+
@@ACCBA@>>5999/9948849:B@B?AAD
@PZH4Z:00121:00381
CGTGTCTCTAGGCACAGGATTTTGTGTAGAGG
+
///844444::54444;24499,44449999:
@PZH4Z:00122:00390
TAGTATCAGCCTCGCCATGACGAAGGTATTCC
+
BBB??ACAAAA??>?;@>?>@9959<>>>;>6
@PZH4Z:00122:00393
ATCAGACACTCGGACACAGC
+
937444//////,//7766/
@PZH4Z:00123:00395
TACTGAGCTACACACACAGAAAGATTGGT
+
@?@@BBFBABBBBCECCCBBB=@@@=@@C
@PZH4Z:00124:00387
CGTGTCTCTAGGCACAGGATTTTGTGTAG
+
BBA@CCCC@@@@BCBCECDCDC:CBB99;
@PZH4Z:00125:00352
ACGAGTGCGTTCCCCATGTCGTAGGTACTC
+
@ACCDCCCBBABCC9BB@>>?<10,01///
@PZH4Z:00125:00375
CGTGTCTCTAGGCACAGGATTTTGTGTAG
+
AAAACBAA?BB@B@A@AC9999/9@B99<
@PZH4Z:00125:00392
CGTGTCTCTAGGCACAGGATTTTGTGTAG
+
AAAACBAA===@ABCCFA@@@@6=>;49;
@PZH4Z:00125:00397
CGTGTCTCTAGGCACAGGATTTTGTGTAG
+
BBAAABABBBA@BBCDDABBBB9ABB>>?
@PZH4Z:00125:00399
ACGAGTGCGTTCCCCATGTCGTAGGTACTC
+
ABBBBBBBAA@BCF9E:;;;;;>><?<<9;
@PZH4Z:00126:00357
TACTGAGCTACACACACAGAAAGATTGGT
+
BBBBBBCBBBBBBCCCCB@@@<?AA?B@C
@PZH4Z:00127:00354
ACGCTCGACATGCCCAGGTACAGGAG
+
BABBBCBEDCB@?@=@BABBBBB=?@
@PZH4Z:00127:00362
CGTGTCTCTAGG
+
999>??>999@>
@PZH4Z:00127:00379
AGCACTGTAGCTGTCACTAGTTACTTGT
+
<;DDDDCCCCCBBBBBCCC@@>ABC@CD
@PZH4Z:00127:00391
CGTGTCTCTAGGCACAGGATTTTGTGTAG
+
AAAACDCCABB?BCCCFBCBCB:CBA;;;
@PZH4Z:00128:00352
TACTGAGCTACACACACAGAAAGATTGGT
+
??@@BCDCAAADCCDBBA;:96;B>@D@B
@PZH4Z:00128:00378
TAGTATCAGCCTCGCCATGACGAAGGTATTCC
+
B@BBCBBBCB=>>;87;ABBCDC@B?;;969?
@PZH4Z:00129:00358
CGTGTCTCTAGGCACAGGATTTTGTGTAAGGC
+
CBBBACACBBB@BBCDCBBBBC:88200*,+-
@PZH4Z:00129:00369
CGTGTCTCTAGGCACAGGATTTTGTGTAG
+
BBBABCCCBAB?BCCCCEDCCC:CCC??@
@PZH4Z:00129:00373
ACGAGTGCGTTCCCCATGTCGTAGGTACTC
+
BB>>>AAAAA?ABC:C:::BBBBC@@;<<J
@PZH4Z:00130:00358
TACTGAGCTACACACACAGAAAGATTGGT
+
A?@@@AABBB?BBDCCCCBBB<A@@<@?C
@PZH4Z:00130:00364
ACGCTCGACATGCCCAGGTACAGGAG
+
BAAABBBCCCCBCB?BB@CBCCD@@A
@PZH4Z:00130:00373
CGTGTCTCTAGGCACAGGATTTTGTGTAG
+
AAAACBBBBAB@BCCCCD>DCA6::8//1
@PZH4Z:00130:00392
TACTGAGCTACACACACAGAAAGATTGGT
+
BBB@BBCBBBBBBCCCBB;99-8<<<@?B
@PZH4Z:00131:00372
CGTGTCTCTAGGCACAGGATTTTGTGTAG
+
AAAAABBBBAB@BCCCCACCCC:DCB999
@PZH4Z:00131:00385
TACTGAGCTACACACACAGAAAGATTGGT
+
B???BBBBBB?BBDDCBA;:4-8>><@?A
@PZH4Z:00132:00354
ACGAGTGCGTTCCCCATGTCGTAGGTACTC
+
BBBBBBBBBB@BCC:C??@BBB?A>A;<;D
@PZH4Z:00132:00361
TAGTATCAGCCTCGCCATGACGAAGGTATTCC
+
BADCCCCEDC@BB>?=>@@@CCC?CC=<<AC>
@PZH4Z:00132:00393
ACGAGTGCGTTCCCCATGTCGTAGGTACTC
+
CBB?ABBBBB@ACD:D?@@BBBBB?@;<<C
@PZH4Z:00132:00394
AGCACTGTAGCTGTCACTAGTTACTTGT
+
?@BC<:DCCCCCCBABCCD@@=?>>;@C
@PZH4Z:00133:00376
AGCACTGTAGCTGTCACTAGTTACTTGT
+
@ABBBCDBAADABBAABBCAB@CBB@BB
@PZH4Z:00133:00380
ACGAGTGCGTTCCCCATGTCGTAGGTACTC
+
BBBAAAAA@@?@BC9B?@@CCB@A@AAAAD
@PZH4Z:00134:00376
TACTGAGCTACACACACAGAAAGATTGGT
+
BBBBBBBBBBBCBBCBAB;:86;??<@@D
@PZH4Z:00134:00378
ACGCTCGACATGCCCAGGTACAGGAG
+
AABBBEBCCBCCBB?BBABABBB99=
@PZH4Z:00135:00392
AGCACTGTAGCTGTCACTAGTTACTTGT
+
@ADDBCBCBCDBBBBBDCC@?=?A?>BC
@PZH4Z:00136:00398
CGTGTCTCTAGGCACAGGATTTTGTGTAG
+
AABBBBBBC@@=@;99DD9999/9??>99
@PZH4Z:00137:00372
TACTGAGCTACACACACAGAAAGATTGGT
+
@@BBCCDBBB?@AA@>?@99908??>D@D
@PZH4Z:00137:00378
TACTGAGCTACACACACAGAAAGATTGGT
+
B?==ABCCAAAABCCCCBAAB=ACB@B@B
@PZH4Z:00137:00383
AGCACTGTAGCTGTCACTAGTTACTTGT
+
BBBBAABCAADCCCBB@@@99599959B
@PZH4Z:00138:00351
ACGAGTGCGTTCCCCATGTCGTAGGTACTC
+
BBBBBBBBBC?BAA9A=>>BBBBA?A;<<C
@PZH4Z:00138:00355
CGTGTCTCTAGGCACAGGATTTTGTGTAG
+
AAAAABBBBBB?BCDCC@BBCB:CBC::;
@PZH4Z:00138:00384
CGTGTCTCTAGGCACAGGATTTTGTGTAG
+
AA@@@BAA?==@BBCCEB@??@6=@@8=@
@PZH4Z:00138:00391
CGTGTCTCTAGGCACAGGATTTTGTGTAG
+
BBBBBECB???@BBAADA;9;;/9@@>>@
@PZH4Z:00139:00362
AGCACTGTAGCTGTCACTAGTTACTTGT
+
BBA@ABD?A@BBB<<=CEDDCDFGD@A@
@PZH4Z:00139:00399
CGTGTCTCTAGGCACAGGATTTTGTGTAG
+
AAAAABABBBB?BBCCCACCCB:CCC???
@PZH4Z:00140:00363
TACTGAGCTACACACACAGAAAGATTGGT
+
B@A@CCCAABBBBCCBBCBBB=BA?>B@B
@PZH4Z:00141:00377
AGCACTGTAACTGTCACTAGTTACTTGT
+
B??@CCC:::<CCCCBBCBAA@BBB@BB
@PZH4Z:00141:00397
ATCAGACACGGACACAGCAGAACACAC
+
BBAABBABBB@BBDDBCCC@@=@BAAB
@PZH4Z:00142:00381
TACTGAGCTACACACACAGAAAGATTGGT
+
<>GCCBBBBBBA@@?999911,0-*)*)*
@PZH4Z:00142:00395
CGTGTCTCTAGGCACAGGATTTTGTGTAG
+
AAAAABAA@@B@BCCCCEBAAA9A@B>??
@PZH4Z:00143:00363
ACGCTCGACATGCCCAGGTACAGGAG
+
BA@?@CBGECCCBC>BB?BBCCD>@A
@PZH4Z:00143:00373
AGCACTGTAGCTGTCACTAGTTACTTGT
+
BABCBABCBBCBBBBBBEC@@=?BB?BA
@PZH4Z:00144:00359
TACTGAGCTACACACACAGAAAGATTGGT
+
BBBBCCFB@ABBBEGABC@@><>>?;@?B
@PZH4Z:00144:00397
AGCACTGTAGCTGTCACTAGTTACTTGT
+
;;CCBCBCBBDBBBBBBCDBBAABB@BE
@PZH4Z:00145:00358
TACTGAGCTACACACACAGAAAGATTGGT
+
B??=BBCB?BBBBCCECB;996:??;??B
@PZH4Z:00145:00389
TACTGAGCTACACACACAGAAAGATTGGT
+
@??BBBBBBBBBBCCCCB@??=>BB@B@?
@PZH4Z:00146:00369
AGCACTGTAGATGTCACTAGTTACTTGT
+
BCBB?AACCADACCBCDCEAA>A@A>AB
@PZH4Z:00146:00370
TACTGAGCTACACACACAGAAAGATTGGT
+
A@??BBCB?@BBBDCCBB??><@@@?A@C
@PZH4Z:00146:00372
ACGCTCCGACATGCCCAGGTACAGG
+
444,,,*,,,,/:;@-99?999B@?
@PZH4Z:00147:00354
ACGAGTGCGTTCCCCATGTCGTAGGTACTC
+
CBAABBBCBB>A??6?=@==@B::6:;<<A
@PZH4Z:00147:00367
TACTGAGCTACACACACAGAAAGATTGGT
+
AAABBBCBBBBBBBCCCB?>=:?;;>A@B
@PZH4Z:00147:00374
CGTGTCTCTAGGCACAGGATTTTGTGTAG
+
BBCBDDAA=@A@BCCCB?@@==6=A=@@@
@PZH4Z:00148:00377
TACTGAGCTACACACACAGAAAGATTGGT
+
BABBBCBA@BBBBCDCCDBBB=BBB@B?B
@PZH4Z:00148:00379
TACTGAGCTACACACACAGAAAGATTGGT
+
B???CBCBBBBBBCCCCDBBB=AAC@B@B
@PZH4Z:00148:00387
TAGAGCTACACACACAGAAAGATTGGTGC
+
BBC?@@;;<@AA9;7???@<CAA=A?BBB
@PZH4Z:00149:00360
AGCACTGTAGCTGTCACTAGTTACTTGT
+
<<CC=:@AADDCCCCBBCCBA>A@?8;;
@PZH4Z:00149:00365
ACGCTCGACATGCCCAGGTACAGGAG
+
B@@?BDCDCCB@>998449>@9989>
@PZH4Z:00149:00367
CGTGTCTCTAGGCACAGGATTTTGTGTAG
+
;;ABAA@444424;;96,////*/88///
@PZH4Z:00149:00399
AGCACTGTAGCTGTCACTAGTTACTTGT
+
<<BCDCCBBCDBBBBAAACCCABBB@BB
@PZH4Z:00100:00401
CGTGTCTCTAGGCACAGGATTTTGTGTAG
+
99ACDHCBAAC;<<=DE?CACD:EHB;<9
@PZH4Z:00100:00429
CGTGTCTCTAGGCACAGGATTTTGTGTAG
+
??BBCCBAAAB@BCCCDACCCC:CBB99;
@PZH4Z:00101:00430
TACTGAGCTACACACACAGAAAGATTGGT
+
@>>>AACAAAAABCCB99988-8>>;@AC
@PZH4Z:00101:00432
CGTGTCTCTAGGCACAGGATTTTGTGTAGA
+
BBAAAECCBAAABDJDDDCCCC9AA>8999
@PZH4Z:00101:00435
AGCACTGTAGCTGTCACTAGTTACTTGT
+
??BCCCCDBBDBBB@BBBCCC@CBB@C<
@PZH4Z:00101:00437
ACGAGTGCGTTCCCCATGTCGTAGGTACTC
+
@@@BBBCBBB?BBB:CAAABBBBB@A;<<B
@PZH4Z:00102:00404
AGCACTGTAGCTGTCACTAGTTACTTGT
+
;;CCCCBAAADBBBBBAAA==;@@@;>A
@PZH4Z:00103:00448
ACGCTCGACATGCCCAGGTACAGGAG
+
B@@??BBDDCBAAA?BB<:98//,11
@PZH4Z:00104:00401
TACTGAGCTACACACACAGAAAGATTGGTG
+
B>>>AACABBBBAEA@??998088858;>=
@PZH4Z:00104:00442
ACGAGTGCGTTCCCCATGTCGTAGGTACTC
+
BB?@@CCBCC@DDD9C@@@BCDCD@@;=<C
@PZH4Z:00105:00406
ACGAGTGCGTTCCCCATGTCGTAGGTACTC
+
CBAAACCCBB6999,9?CBBBCDD@A?@@B
@PZH4Z:00105:00412
ACGAGTGCGTTCCCCATGTCGTAGGTACTC
+
BAA@ABCBBB@CCC:DCBBBBCBA@?@ABB
@PZH4Z:00105:00433
AGCACTGTAGCTGTCACTAGTTACTTGT
+
<<CCECBCBBBAABBBBBCCF?BAA>BC
@PZH4Z:00106:00410
ACGCTCGACATGCCCAGGTACAGGAG
+
CAAACCCDECCCCC@AA>ACCCB=?@
@PZH4Z:00106:00427
AGCACTGTAGCTGTCACTAGTTACTTGT
+
AABCCC@BCC@@@@AABBBCC@DBA>BC
@PZH4Z:00106:00438
TACTGAGCTACACACACAGAAAGATTGGT
+
FCCCCCCC??ACCC<<9A9991778437;
@PZH4Z:00106:00440
ACGAGTGCGTTCCCCATGTCGTAGGTATTC
+
BBBAAABBBD?BAA9A;;9BCCCB@CCB?B
@PZH4Z:00107:00421
AGCACTGTAGCTGTCACTAGTTACTTGT
+
AAACEAEAAACCCCAAABBDA:999549
@PZH4Z:00107:00426
ACGCTCGACATGCCCAGGTACAGGAG
+
A??=AAABB>==88544297==A999
@PZH4Z:00107:00437
CGTGTCTCTAGGCACAGGATTTTGTGTAG
+
?@@AADAA@@B@BCCCBACDDC:CCB99;
@PZH4Z:00107:00442
TACTGAGCTACACACACAGAAAGATTGGT
+
CCCBBCCBBBBBCDA=@A;99088858>A
@PZH4Z:00108:00412
ACGAGTGCGTTCCCCATGTCGTAGGTATC
+
BBBCCCB?>95499/99999848713444
@PZH4Z:00108:00416
TACTGAGCTACACACACAGAAAGATTGGT
+
B@AABCDBBBBDAGA@>A;;978??>B?B
@PZH4Z:00108:00432
ACGCTCGACATGCCCAGGTACAGGAG
+
C@@ABBCDGCCBBC?CC@CCCCC;;<
@PZH4Z:00108:00440
CGTGTCTCTAGGCACAGGATTTTGTGTAG
+
BBBBCDBBB==@BBBCCACCCC:CBA===
@PZH4Z:00108:00448
ACGCTCGACATGCCCAGGTACAGGAG
+
CAA@BCCIDDC@AA<@BDBABCC;<=
@PZH4Z:00109:00403
CGTGTCTCTAGGCACAGGATTTTGTGTAAGG
+
BBABBCCCBBC@BB?ACACBCG8@>=99695
@PZH4Z:00109:00405
AGCACTGTAGCTGTCACTAGTTACTTGT
+
@?BCCCDBBCCBCCBBBCBBB@DBB<>=
@PZH4Z:00109:00417
TACTGAGCTACACACACAGAAAGATTGGTG
+
A@BBBCCBBBBCBDD@B:444-8<9=A>@?
@PZH4Z:00109:00436
CGTGTCTCTAGGCACAGGATTTTGTGTAG
+
BBB@BDCCAAA@BCAGGABBED:CBA;;;
@PZH4Z:00110:00433
ACGCTCGACATGCCCAGGTACAGGAAG
+
C???ACBCCCCCDD?BB<;68//,1,1
@PZH4Z:00110:00448
CGTGTCTCTAGGCACAGGATTTTGTGTAG
+
BABBCCBBAAA@BCDCEACCDC:CCB?>>
@PZH4Z:00111:00414
ACGCTCGACATGCCCAGGTACAGGAG
+
B@??@BBCCCBBBB?BBABBBBB>@@
@PZH4Z:00111:00421
CGTGTCTCTAGGCACAGGATTTTGTGTAG
+
<<<@A99<@>>;>?>9959999-499444
@PZH4Z:00112:00405
ACGAGTGCGTTCCCCATGTCGTAGGTACTC
+
BBBAABBBBB@BCC:C::9CCCBB@C;<<C
@PZH4Z:00112:00439
CGTGTCTCTAGGCACAGGATTTTGTGTAAG
+
BBBBBCCCBBB?BCCCCBBCBB:BBBBB89
@PZH4Z:00113:00412
CGTGTCTCTAGGCACAGGATTTTGTGTAG
+
AA@@@BBBBAB@CFBCEACCCC:CCD9:;
@PZH4Z:00113:00434
CGTGTCTCTAGGCACAGGATTTTGTGTAG
+
==AACDBBA@A?BCDDFFCBBB9BA@==@
@PZH4Z:00113:00435
ACGAGTGCGTTCCCCATGTCGTAGGTACTC
+
BB?=?BBBB@@@CC:C???BBC@A??A@AC
@PZH4Z:00113:00442
AGCACTGTAGCTGTCACTAGTTACTTGT
+
@?BCAAACCBDA@@@BCBDBAAAAA>AB
@PZH4Z:00113:00446
TACTGAGCTACACACACAGAAAGAATGGT
+
B:<<ECCCBBBCCDDABBCCC?BB@CK@G
@PZH4Z:00114:00410
TACTGAGCTACACACACAGAAAGATTGGT
+
BABABBCCBBBBCDBBBCA@@<???<??@
@PZH4Z:00114:00413
CGTGTCTCTAGGCACAGGATTTTGTGTAG
+
BAAAADBBB=A@BCCCC@CCDC9BBB99;
@PZH4Z:00114:00430
ACGCTCGACATGCCCAGGTACAGGAG
+
B???@CDEBA@;;;8;B@CCCCD>AA
@PZH4Z:00114:00440
ACGAGTGCGTTCCCCATGTCGTAGGTACTC
+
BBB?@BBBBB@BCC:D@@@CBBBB@C:<;D
@PZH4Z:00114:00446
CGTGTCTCTAGGCACAGGATTTTGTGTAG
+
BBBAABAA@@@@AABDCBCBCC9BA@99;
@PZH4Z:00115:00419
ACGCTCGACATGCCCAGGTACAGGAG
+
?@@?@DCECBACCC>BB@C?BAA=?@
@PZH4Z:00115:00422
CGTGTCTCTAGGCACAGGATTTTGTGTAG
+
BBBBBECC@?@@BB@AB?DAFC:CCC;;;
@PZH4Z:00115:00438
TACTGAGCTACACACACAGAAAGATTGGT
+
@@ABBBCBBBBD@AABBC@@@<@BB?B@C
@PZH4Z:00115:00439
AGCACTGTAGCTGTCACTAGTTACTTGT
+
ABBBCCDBDDCBBBBBBBBCB@CCB=??
@PZH4Z:00115:00447
CGTGTCTCTAGGCACAGGATTTTGTGTAG
+
AA@@@BA@?==?BBBCCABAAB9=@@99;
@PZH4Z:00116:00400
ACGCTCGACATGCCCAGGTACAGGAG
+
B:;;CCAAABBBBB>BB@BABFDCAA
@PZH4Z:00116:00406
ACGAGTGCGTTCCCCATGTCGTAGGTACTC
+
BBBBDBBCCC>BAA7B911<111;;;;>AB
@PZH4Z:00116:00416
CGTGTCTCTAGGCACAGGATTTTGTGTAAGA
+
A@@@CDCCAAA@BCCCD@>>;:6::8,,+--
@PZH4Z:00116:00422
ATATCGCGAGGGTATGGAAGACTCTATA
+
BABBBBACDDD>CDBB@B@BBBBCB@B@
@PZH4Z:00116:00440
AGCACTGTAGCTGTCACTAGTTACTTGTG
+
@ABBCCCCBCCBBBBBBCCBC@DBC>@@C
@PZH4Z:00117:00410
CGTGTCTCTAGGCACAGGATTTTGTGTAAGG
+
BBCCCD?AACC@CBBBCCDCCC9;8882*,+
@PZH4Z:00117:00429
ACGCTCGACATGCCCAGGTACAGGAG
+
BBBBEBBECBCBBB>BBABBB??89<
@PZH4Z:00118:00432
CGTGTCTCTAGGCACAGGATTTTGTGTAG
+
BBB@@BAA?==@BCBBB?CBCB:DCB999
@PZH4Z:00118:00436
AGCACTGTAGCTGTCACTAGTTACTTGT
+
?>BCCBCCBBDBBBBBBCCBB?CBB?BD
@PZH4Z:00119:00405
AGCACTGTAGCTGTCACTAGTTACTTGT
+
BBBBBBBCCBCBBB@ABBCBB@DBB?B?
@PZH4Z:00119:00418
TACTGAGCTACACACACAGAAAGATTGGT
+
BCCCCBCCBBBBBC<;<B;;9188858<>
@PZH4Z:00119:00426
TACTGAGCTACACACACAGAAAGATTGGT
+
B@AABBBBBBBBBCBFCCA?><@AA?B@C
@PZH4Z:00119:00431
TCTCTATGCGCTCCACATGTCTAAGGTA
+
A;;<A@A@<<;11,/88ABCAAA@B@CC
@PZH4Z:00119:00441
CGTGTCTCTAGGCACAGGATTTTGTGTAG
+
AAAAACBBBBB@BCBBBBCBBA:CCC999
@PZH4Z:00119:00442
AGCACTGTAGCTGTCACTAGTTACTTGT
+
??BCBEBBCCDBBBBBBCCAA>AA?>@B
@PZH4Z:00120:00434
ACGCTCGACATGCCCAGGTACAGGAG
+
BBAAACCDEBBBCC?CB@BACBB=?A
@PZH4Z:00120:00438
CGTGTCTCTAGGCACAGGATTTTGTGTAG
+
AAAACBABAAA@BCCDD=?>AA:BBC???
@PZH4Z:00121:00401
CGTGTCTCTAGGCACAGGATTTTGTGTAG
+
BBBBCDBA@BB@BBBDCBBBBB6===>>>
@PZH4Z:00121:00411
ACGCTCGACATGCCCAGGTACAGGAG
+
B@@?AEDEDCDABB?BB@B>A@@69;
@PZH4Z:00121:00443
AGCACTGTAACTGTCACTAGTTACTTGT
+
B9;;DCE<::<CCCCBBCCEC@DCB?BB
@PZH4Z:00122:00420
ACGAGTGCGTTCCCCATGTCGTAGGTACTC
+
AABBBBBBCC>BAA7B@>@ABAA@@CBBBB
@PZH4Z:00122:00444
AGCACTGTAGCTTTCACTAGTTACTTGT
+
ABBBBCCCBCCBC?BCEDDBBABBC@BB
@PZH4Z:00123:00418
AGCACTGTAGCTGTCACTAGTTACTTGT
+
BBBBCCDBBBB??BBABBCBB@CCB:::
@PZH4Z:00123:00435
CGTGTCTCTAGGCACAGGATTTTGTGTAG
+
@@BBCDBBAAA@BCAAB@CCBA:CCC99;
@PZH4Z:00123:00442
CGTGTCTCTAGGCACAGGATTTTGTGTAG
+
<=AAABHHECC@DCEBB>9999/9A@A?9
@PZH4Z:00124:00424
CGTGTCTCTAGGCACAGGATTTTGTGTAG
+
BBBACBAA?=A@BBBBC@CCCC:BBB>??
@PZH4Z:00124:00425
ACGAGTGCGTTCCCCATGTCGTAGGTACTC
+
BBB?@AABBB@BCC:C:99ABC?C?A;<<C
@PZH4Z:00124:00448
ACGCTCGACATGCCCAGGTACAGGAG
+
C???BEBCCCCCCC?BBABBCBB99<
@PZH4Z:00125:00407
AGCACTGTAGCTGTCACTAGTTACTTGT
+
;;CFBBBCCCCBBBBBCBBAA;?@@=@@
@PZH4Z:00125:00408
ACGAGTGCGTTCCCCATGTCGTAGGTACTC
+
CBB@@AAAAA@ABB9B???BBBBB@A;<<C
@PZH4Z:00125:00417
ACGAGTGCGTTCCCCATGTCGTAGGTACTC
+
?B?AABBCBB?BII9B=CBBB<9;=8<9<A
@PZH4Z:00125:00421
ACGCTCGACATGCCCAGGTACAGGAG
+
B???BBBCCCCBBB>BBABBCDD::;
@PZH4Z:00126:00407
CGTGTCTCTAGGCACAGGATTTTGTGTAG
+
BCCACBBBBAB@CHCCC?AADC:CCC;;9
@PZH4Z:00126:00424
AGCACTGTAGATGTCACTAGTTACTTGT
+
BBBBBBDCCBBBBBBCBAA996:@=8@B
@PZH4Z:00127:00412
TACTGAGCTACACACACAGAAAGATTGGT
+
@BCCBBDCBBBE<<=>;CBCE@CBB@C@C
@PZH4Z:00127:00437
TACTGAGCTACACACACAGAAAGATTGGT
+
B???BBCBBBBBBBCCC;;8808>>=A@C
@PZH4Z:00128:00427
CGTGTCTCTAGGCACAGGATTTTGTGTAG
+
AAAACDCCAAB@ABBBB@BAAA9ACC;;<
@PZH4Z:00128:00440
CGTGTCTCTAGGCACAGGATTTTGTGTAG
+
AAAACBAA@=A>BCCCC?BBCC:CCB99;
@PZH4Z:00128:00443
TAGTATCAGCCTCGCCATGACGAAGGTATTCC
+
@@DBBCCBBB@BBBD@BA==A@@<ACA>A@C>
@PZH4Z:00129:00420
TACTGAGCTACACACACAGAAAGATTG
+
BDCBBBBCB999994444444-344,.
@PZH4Z:00129:00434
CGTGTCTCTAGGCACAGGATTTTGTGTAG
+
B@B@CDBBA=A@BCDCEFECCD9BBA>??
@PZH4Z:00130:00409
ACGCTCGACATGCCCAGGTACAGGAG
+
BAAACCCIBBCCCL?AA=@ABA@=@@
@PZH4Z:00130:00415
TACTGAGCTACACACACAGAAAGATTGGT
+
BAB?CBBB@ABCCCGAAB<;908>><??@
@PZH4Z:00130:00422
AGCACTGTAGCTGTCACTAGTTAATTGT
+
;;CCDCCCBBCB@@@AABCCC@C>@=@A
@PZH4Z:00130:00431
CGTGTCTCTAGGCACAGGATTTTGTGTAGA
+
CCCCCCBB<<<@AA@BAACCDI9DAA9999
@PZH4Z:00130:00434
ACGCTCGACATGCCCAGGTACAGGAG
+
B?@?EBAAACC@@@<@@?CCBBB;;<
@PZH4Z:00130:00444
AGCACTGTAGCTGTCACTAGTTACTTGT
+
@ABCAADEBBCDCCCAAACBB@CBC:9:
@PZH4Z:00131:00407
TACTGAGCTACACACACAGAAAGATTGGT
+
B???BACBAABBBDDBA@;996:@;>B@C
@PZH4Z:00131:00409
ACGCTCGACATGCCCAGGTACAGGAG
+
B9:9ACCCCCCCCC>CBABBCCD>@@
@PZH4Z:00131:00411
AGCACTGTAGCTAGTCACTAGTTACTTGT
+
@@BCAAA>272,,,,28;;A:929>>;>A
@PZH4Z:00131:00418
ACGAGTGCGTTCCCCATGTCGTAGGTACTC
+
BAA?BBBHCC?CCB9ABBADDDBB@@AAAC
@PZH4Z:00131:00420
AGCACTGTAGCTGTCACTAGTTACTTGT
+
BABBBEBCBBDBBBABBBCCC?BAA>@B
@PZH4Z:00131:00445
TACTGAGCTACACACACAGAAAGATTGGT
+
BAABBBBAABBBBCCCCAAAB<><B>??@
@PZH4Z:00132:00412
ACGAGTGCGTTCCCCATGTCGTAGGTACTC
+
BBBBBBBBAA@ABB:C???BBBBB@A:<;C
@PZH4Z:00132:00416
ACGCTCGACATGCCCTGGTACAGGAAG
+
BAAABBAD@B@BCB?BB@?98//,/,1
@PZH4Z:00132:00441
AGCACTGTAGCTGTCACTAGTTACTTGT
+
BBBB@ADBCECCCCCCCCC@?;===;>C
@PZH4Z:00133:00407
CGTGTCTCTAGGCACAGGATTTTGTGTAG
+
B@AAADBBAAA@BBBDCBCCCC:BBA@AA
@PZH4Z:00133:00409
TACTGAGCTACACACACAGAAAGATTGGT
+
BBBBBBBBBBCCCAABBCA@@<@AA>A@C
@PZH4Z:00134:00413
TACTGAGCTACACACACAGAAAGATTGGT
+
A===AACBAABBBCA?@B;:808>><?@C
@PZH4Z:00134:00416
AGCACTGTAGCTGTCACTAGTTACTTGT
+
@@BCCCCAAACBBBBBDCCAA>AAA>AB
@PZH4Z:00135:00404
CGTGTCTCTAGGCACAGGATTTTGTGTAG
+
CAAAADBBA@A@BCBAB@CCCC:CCB99;
@PZH4Z:00135:00406
AGCACTGTAGCTGTCACTAGTTACTTGT
+
@AAB=:@CCCCBBBBBBCCDC?B=?8;;
@PZH4Z:00135:00411
CGTGTCTCTAGGCACAGGATTTTGTGTAG
+
BBBBBDBBAAA@BCBBC@CCCB:DDB>>@
@PZH4Z:00135:00413
CGTGTCTCTAGGCACAGGATTTTGTGTAG
+
AABBCDBBBBA@BCCDC?@===6=>>8=@
@PZH4Z:00135:00422
CGTGTCTCTAGGCACAGGATTTTGTGTAG
+
AAAACCCCAAB?BCBCE?BBDC:BEB99;
@PZH4Z:00135:00425
TACTGAGCTACACACACAGAAAGATTGGT
+
BAA?BBCBBBBBABCCB@;996:@@?B@B
@PZH4Z:00135:00427
TACTGAGCTACACACACAGAAAGATTGGT
+
A?@@BBCB?BBBBDCCBB@@><@CB@C@C
@PZH4Z:00135:00430
AGCACTGTAGCTGTCACTAGTTACTTGT
+
BBBC;:<<<<BCCDCCCDBBB?CBB:<<
@PZH4Z:00135:00433
CGTGTCTCTAGGCACAGGATTTTGTGTAG
+
@@BACCBBBBB@BCCCDECBCC:BCB99;
@PZH4Z:00135:00434
TCTCTATGCGCTCCACATGTCTA
+
>;9999>@@@@995999>99991
@PZH4Z:00135:00440
TACTGAGCTACACACACAGAAAGATTGGT
+
A@@ABABB@?@AACBBCBBBB<@>A7:8:
@PZH4Z:00136:00408
CGTGTCTCTAGGCACAGGATTTTGTGTAAGGC
+
AAAAADBC@?@@BBBBCABCCC:C@7--+-+-
@PZH4Z:00136:00410
TACTGAGCTACACACACAGAAAGATTGGT
+
BA??CBCA?@BBBDCBAB;:96:@@=A@C
@PZH4Z:00136:00432
AGCACTGTAGCTGTCACTAGTTACTTGT
+
@@BCAAACCCDBBBABBBCAB?CBB?BB
@PZH4Z:00137:00401
TGATACGTCTCCTTCCTTAGTTACTTCA
+
BB99<<AA:AC=A>A=A??99599>599
@PZH4Z:00137:00408
CGTGTCTCTAGGCACAGGATTTGTGTA
+
ACBBBCCCCCE=?>@942444044444
@PZH4Z:00137:00420
ACGCTCGACATGCCCAGGTACAGGAG
+
B@?@CDFEBCBCDC@@@?AABAC>AE
@PZH4Z:00138:00412
AGCACTGTAGCTGTCACTAGTTACTTGT
+
9;9441////8887====9998944249
@PZH4Z:00139:00420
TACTGAGCTACACACACAGAAAGATTGGTG
+
BABABCDCBBEBBECB@C99808>><@?BC
@PZH4Z:00139:00423
ATCAGACACGGACACAGCAGAACACAC
+
A@AA?@@CCC>@AECCCBCBB?BB@>@
@PZH4Z:00139:00428
CGTGTCTCTAGGCACAGGATTTTGTGTAG
+
AAAAACBCAAA@CDCDFBCBBD9BBB==@
@PZH4Z:00139:00436
ACGAGTGCGTTCCCCATGTCGTAGGTACTC
+
BB<<<AAABHBCEJ9AAAABBBBB@B;<<F
@PZH4Z:00140:00405
AGCACTGTAGCTGTCACTAGTTAATTGT
+
;;CDBDBCBCCBBBAABBCDB?D8:6;?
@PZH4Z:00140:00410
ATCAGACACGGACACAGCAGAACACAC
+
BBBBAABBBC@CCDCBABC@?=AB@>A
@PZH4Z:00140:00446
AGCACTGTAGCTGTCACTATGTTACTTGT
+
444444444444444==A?@@@544424:
@PZH4Z:00141:00426
ACGCTCGACATGCCCAGGTACAGGAG
+
B?@?CCCCBBDCBC>CA?B<@=@7;;
@PZH4Z:00141:00440
CGTGTCTCTAGGCACAGGATTTTGTGTAG
+
BBBACCBB?>@@CCCBCDCCDC:CB=899
@PZH4Z:00142:00403
AGCACTGTAGCTGTCACTAGTTACTTGT
+
BBBC;:?DBCCCCCBBBEC?=;@@=<BB
@PZH4Z:00142:00428
ACGCTCGACATGCCCAGGTACAGGAG
+
AA>@@A<<9@B99;099>8848?294
@PZH4Z:00142:00432
AGCACTGTAGCTGTCACTAGTTACTTG
+
@CCC::>GEEB@@AAAA@@BC@B@@=?
@PZH4Z:00142:00434
CGTGTCTCTAGGCACAGGATTTTGTGTAG
+
ABB@BCCC@@@@BCDDD?BBCC:CBB>??
@PZH4Z:00142:00448
AGCACTGTAGCTGTCACTA
+
4:894944949@@99911-
@PZH4Z:00143:00407
CGTGTCTCTAGGCACAGGATTTTGTGTAG
+
ACABCCCC<<;<9?49424444,44:444
@PZH4Z:00143:00408
AGCACTGTAGCTGTCATAGTTA
+
@@@A<;<><>CCC@>@8,,,*(
@PZH4Z:00143:00423
TACTGAGCTACACACACAGAAAGATTGGT
+
AA??CCDC@AACCBBC;;=CB>CDC@C?C
@PZH4Z:00143:00443
TAGTATCAGCCTCGCCATGATCGAAGGTATTCCG
+
;9449>>?9;9?4442////666678,//42424
@PZH4Z:00144:00412
TACTGAGCTACACACAAGATTGGTGC
+
BBBBBCDBBBBBBC::6<BB>B@BBC
@PZH4Z:00144:00418
TACTGAGCTACACACACAGAAAGATTGGT
+
BBB@BBCBBB?AADCBBA;:96:@@?B@C
@PZH4Z:00144:00427
CGTGTCTCTAGGCACAGGATTTTGTGTAG
+
AAAACCAA?>>@CBCCFAAA@@6=@@8;;
@PZH4Z:00144:00438
TACTGAGCTACACACACAGAAATGGTGC
+
49;<999B99991---,,,0000889AA
@PZH4Z:00145:00409
ACGCTCGACATGCCCAGGTACAGGAG
+
BBBACCDDDCCABA?BB@BBDCC>@B
@PZH4Z:00145:00413
TACTGAGCTACACACACAGAAAGATTGGT
+
AABBBBCBBBBBDCC??;984-8><;@BC
@PZH4Z:00145:00416
ACGAGTGCGTTCCCCATGTCGTAGGTACTC
+
BBB?@AAAAA?ABC:D???BBBBB@@;><C
@PZH4Z:00145:00427
CGTGTCTCTAGGCACAGGATTTTGTGTAG
+
AAAAADBBBBB@BCCCC@CCED:CCC@@@
@PZH4Z:00146:00419
AGCACTGTAGCTGTCACTAGTTAATTGT
+
@AEEAADBBBCCCDCBBBBEC?D8:8;@
@PZH4Z:00146:00442
TACTGAGCTACACACACAGAAAGATTGGT
+
BAAADCCCA@AAACCC<<@DC@CBC?B?B
@PZH4Z:00147:00408
ACGAGTGCGTTCCCCATGTCGTAGGTACTC
+
BBBB@@@@@A@BCC9C@@ABBC@A?@;<<C
@PZH4Z:00147:00409
TACTGAGCTACACACACAGAAAGATTGGT
+
A?BBCCDBBBBBBCCCCA;:96:@@?B@C
@PZH4Z:00147:00411
AGCACTGTAGCTGTCACTAGTTACTTGT
+
@ACCDCCCCBBBBBBBCBBCB?BCB?AA
@PZH4Z:00147:00425
CGTGTCTCTAGGCACAGGATTTTGTGTAG
+
BBAACBA@==>@BBCCDB@@==6==>==@
@PZH4Z:00147:00427
TACTGAGCTACACACACAGAAAGATTGGT
+
@9<<CCCCCCBECBBACBBBB>@@@>B@@
@PZH4Z:00148:00400
TACTGAGCTACACACACAGAAAGATTGGT
+
@?BCBBCAABAABCB?@?9986;@??B@C
@PZH4Z:00148:00401
AGCACTGTAGCTGTCACTAGTTACTTGT
+
BBBB;:=AAABBBCCABADCB@A==699
@PZH4Z:00148:00410
AGCACTGTAGCTGTCACTAGTTACTTGT
+
@@CC@ACCCCCBBBBBBBBBC@CCB?BB
@PZH4Z:00148:00411
CGTGTCTCTAGGCACAGGATTTTGTGTAG
+
AA@@@DBBA@@@BDBCB?BBBB9ABB;;;
@PZH4Z:00148:00422
ACGAGTGCGTTCCCCATGTCGTAGGTACTC
+
BBB@AABBBB@BDC9E:;9BCB@A@A<=?D
@PZH4Z:00148:00447
AGCACTGTAGCTGTCACTAGTTAATTGT
+
A@BCCEBBBBCBBBBBBBCBCAE@C:::
@PZH4Z:00149:00407
AGCACTGTAGCTGTCACTAGTTACTTGT
+
BBCCAAACCCDBDEAACCCCC@CCC@CC
@PZH4Z:00100:00469
TACTGAGCTACACACACAGAAAGATTGGTGC
+
CBBCAAACBCCCAAAAAA;;;8;BB>B?AAA
@PZH4Z:00100:00484
TACTGAGCTACACACACAGAAAGATTGGT
+
@@CCCCCBBBBBBCCCBC<<;8;??=A>@
@PZH4Z:00100:00493
ACGCTCGACATGCCCAGGTACAGGAG
+
@;;<ABCBDCCBBB=BC@CCBBB:<<
@PZH4Z:00101:00462
ACGAGTGCGTTCCCCATGTCGTAGGTACTC
+
BABBBCCDDC?CBA9B@@ACCCCC@C@@@C
@PZH4Z:00101:00478
ACGAGTGCGTTCCCCATGTCGTAGGTACTC
+
BBA@ACCCBB?BBB:DECBBBBBC>@@@@@
@PZH4Z:00101:00496
AGCACTGTAGCTGTCACTAGTTACTTGT
+
<<GCCBBBBBDBBBBCBBCBB?AB?>BB
@PZH4Z:00102:00480
CGTGTCTCTAGGCACAGGATTTTGTGTAG
+
CCBCCCCCCBB@BCCCEECCGC9A@@;9;
@PZH4Z:00103:00492
CGTGTCTCTAGGCACAGGATTTTGTGTAG
+
BCBBCCCCDABA?=BCFBADDD9B<;;99
@PZH4Z:00104:00485
AGCACTGTAGCTGTACTAGTTACTTGT
+
44C@9:=A@CAAAACCC@A=;111-1/
@PZH4Z:00106:00484
CGTGTCTCTAGGCACAGGATTTTGTGTAG
+
@@AACBBB@@B@BCFCBEBBCB:BBB@??
@PZH4Z:00106:00492
ACGAGTGCGTTCCCCATGTCGTAGGTACTC
+
CA?=?BBBBB@BCC:CA@?BBBBB@?:<;C
@PZH4Z:00107:00455
CGTGTCTCTAGGCACAGGATTTTGTGTAG
+
BBBBBDBBB@B@BBDCCC<;;914>>==@
@PZH4Z:00107:00479
TACTGAGCTACACACACAGAAATGATTG
+
=>>444494444999666/,,*,,-,*.
@PZH4Z:00108:00477
AGCACTGTAGCTGTCACTAGTTACTTGT
+
<<CFCDCBCAD>BBBBDCCA@=B@>;>>
@PZH4Z:00108:00485
ACGAGTGCGTTCCCCATGGTCGTAGGTACTC
+
BBB?BCCBBB?BBB9BCC@CCBB@@:;=@@@
@PZH4Z:00108:00497
CGTGTCTCTAGGCACAGGATTTTGTGTAG
+
AA@@CECCAAB@ACBDC?BBCCADCB@@@
@PZH4Z:00109:00453
ACGCTCGACATGCCCAGGTACAGGAG
+
B@@@@DCEDCDCDD?BC@CBCCC=?@
@PZH4Z:00109:00466
AGCACTGTAGCTGTCACTAGTACGTGT
+
B??@JFDCAABCBBBCBB@99<<<<AC
@PZH4Z:00110:00451
CGTGTCTCTAGCACAGATTTGATGAGTA
+
44444444:444:8//177561///444
@PZH4Z:00110:00473
ACGAGTGCGTTCCCCATGTCGTAGGTACTC
+
BB?=?BCBBBAECC9BABEBBBBC@A:<;C
@PZH4Z:00111:00498
ACGCTCGACATGCCCAGGTACAGGAG
+
B;;<CCCCDCBA>?99959AAACBDB
@PZH4Z:00112:00467
TACTGAGCTACACACACAGAAAGATTGGT
+
???BBCFBBBAAACDCCCBAB=BCB@B?C
@PZH4Z:00112:00477
AGCACTGTAGCTGTCACTAGTTACTTGT
+
<;CCDDCCCCDB@@@ABBCBB?CBB?BC
@PZH4Z:00112:00485
TACTGAGCTACACACACAGAAAGATTGGT
+
BAAABBFCBAAABCDBC@;94-8>><@?B
@PZH4Z:00113:00460
CGTGTCTCTAGGGACAGGATTTTGTGTAGAG
+
AAAACCCCB99964>=?=@CHHA>>>1----
@PZH4Z:00113:00461
ACGAGTGCGTTCCCCATGTCGTAGGTACTC
+
BBB?@@AAAA@ABC:C:9:CBBBB?B;<<D
@PZH4Z:00113:00469
AGACTGTAGCTGTCACTAGTTACTTGT
+
BBBCCBBBBCBBBBBBBCCC@CCB?BB
@PZH4Z:00113:00484
CGTGTCTCTAGGCACAGGATTTTGTGTAG
+
AACCCECFCCC=@AB@@=9999/9A@?AC
@PZH4Z:00113:00487
CGTGTCTCTAGGCACAGGATTTTGTGTAG
+
B@AAADBBB=A@BCCEFABAAA9A@@=>>
@PZH4Z:00113:00493
ACGAGTGCGTTCCCCATGTCGTAGGTACTC
+
BBB?@AAAAA@AAB9B???BBBBB@A;<=N
@PZH4Z:00113:00495
ACGCTCGACATGCCCAGGTACAGAAG
+
CBBAABBCDBB9998:B=@>C99;>@
@PZH4Z:00114:00488
CGTGTCTCTAGGCACAGGATTTTGTGTAG
+
BB@@@BBBBAB@BCCCEACBCB:CCC9:;
@PZH4Z:00115:00454
ACGAGTGCGTTCCCCATGTCGTAGGTACTC
+
BB??@AAAAA@AAB9B???AAEBB@A;<<G
@PZH4Z:00115:00455
TACTGAGCTACACACACAGAAAGATTGGTG
+
CCC:?<CCB@@ABBA>@@9990333;;>?C
@PZH4Z:00116:00463
AGCACTGTAGCTGTCACTAGTTACTTGT
+
@@BCDECCBBBBBBBBBBCBB@CDB?BE
@PZH4Z:00116:00469
CGTGTCTCTAGGCACAGGATTTTGTGTAG
+
BB@@BCBBBAB@BCBBC?BBCB:CCC99;
@PZH4Z:00116:00474
TACTGAGCTACACACACAGAAAGATTGGT
+
BBBBBBBEAABBCD@99999908??=@AD
@PZH4Z:00116:00491
TACTGAGCTACACACACAGAAAGATTGGT
+
AB@@@@@@AABBBCCA==;:4-:@@=A@C
@PZH4Z:00117:00457
TACTGAGCTACAACACAGAAAGATTGGTGC
+
A==?AACBBBBB@CB::999-9>>;@>@@@
@PZH4Z:00117:00485
TGATACGTCTCCTCCTTAGTTACTCAG
+
9444444:9//,//,/,//,*//////
@PZH4Z:00117:00489
TACTGAGCTACACACACAGAAAGATTGGT
+
AA?BBBBBBBBCBBB?@>999088868<>
@PZH4Z:00118:00456
CGTGTCTCTAGGCACAGGATTTTGTGTAAG
+
@AAAABAA?==@ABBCC?CBBB:BAA4459
@PZH4Z:00118:00457
AGCACTGTAGCTGTCACTAGTTACTTGT
+
BACB@AACBCBBBBBBBBBCC@DCB?BC
@PZH4Z:00118:00474
TACTGAGCTACACACACAAAAAAGATTGGTGC
+
BBBBBBAAAAAAD@;;944444)9@@>DBBBC
@PZH4Z:00118:00495
TACTGAGCTACACACACAGAAAGATTGGT
+
@@BBCCFBBBBBBCCCCC;996:@;<A@C
@PZH4Z:00119:00484
ATATCGCGAGGGTATGGAAGATTCTATAGAG
+
C?@ADBBBBAA>ABBABE@BBC@A@;9998>
@PZH4Z:00119:00490
TACTGAGCTACACACACAGAAAGATTGGT
+
@?@@@@CBBBBBCCC>?;99808>>;??B
@PZH4Z:00119:00497
ACGCTCGACATGCCCAGGTACAGGAG
+
B???BCDCCCCCCD@BA?BBCBB::=
@PZH4Z:00120:00461
TCTCTATGCGCTCCACATGTCTAAGGT
+
;;<@DABCCDCAAABCCHCCCCC@C@C
@PZH4Z:00120:00470
AGCACTGTAACCATGTCAGCTAGTTACTTGT
+
////6,-,1,/,/////84444448444244
@PZH4Z:00123:00480
TACTGAGCTACACACACAGAAAGATTGGT
+
BAABCCDBC@A@AABCCCBCF@;<<AC@C
@PZH4Z:00123:00491
ACGCTCGACATGCCCAGGTACAGGAG
+
B@@@CCCCCBBCCC@B@>@BCBB>@A
@PZH4Z:00123:00492
ACGAGTGCGTTCCCCATGTCGTAGGTACTC
+
BBB?@@@BBB@ABB9CABABBBAA@B;<<C
@PZH4Z:00124:00452
ACGAGTGCGTTCCCCATGTCGTAGGTACTC
+
BBB@AABBBC@BCC9B;99=@B@@=@<<<C
@PZH4Z:00124:00456
ATCAGACACGGACACAGCAGAACACAC
+
AB@@?@@BBCACFDCCCAAAB@C@@@B
@PZH4Z:00125:00453
CGTGTCTCTAGGCACAGGATTTTGTGTAG
+
AAAACBAA?=@@BCDCEABBAA9ABBBBC
@PZH4Z:00125:00464
TACTGAGCTACACACACAGAAAGATTGGT
+
B>>>BBBEBB?BBBDCA?;::6;@@>AAD
@PZH4Z:00127:00455
CGTGTCTCTAGGCACAGGATTTTGTGTAG
+
:9BBBBAACBD?B<<<A799BD/99>>99
@PZH4Z:00127:00478
TACTGAGCTACACACACAGAAAGATTGGT
+
BBBBBBCBAABBBDABBCBA@=ABA@C?B
@PZH4Z:00127:00479
ACGAGTGCGTTCCCCATGTCGTAGGTAACTC
+
9<CC@<<111-/66*//988866;;01,//1
@PZH4Z:00127:00489
ACGAGTGCGTTCCCCATGTCGTAGGTACTC
+
BBB?@@BBBB@BBC:D@@@CBB@A@@;<<C
@PZH4Z:00128:00483
TACTGAGCTACCACACACAGAAAGATTGT
+
;<<99CD944494444444444-337133
@PZH4Z:00128:00491
ACGAGTGCGTTCCCCATGTCGTAGGTACTC
+
@@BBAAABCC?CCB9BBBBBBBBC@B@A@F
@PZH4Z:00128:00494
ACGCTCGACATGCCCAGGTACAGGAG
+
B@@?BBDDDCCABB?BC@B?B>>89<
@PZH4Z:00128:00498
CGTGTCTCTAGGCACAGGATTTTGTGTAG
+
@@AAADCCAAA?BCBCDECCCC:BCB99;
@PZH4Z:00129:00479
AGCACTGTAGCTGTCACTAGTTACTTGT
+
;;BCBBBCFCCBBBBBCCCBB?ABB>AB
@PZH4Z:00129:00489
ACGCTCGACATGCCCAGGTACAGGAG
+
BBBBC?AACCCCCC?AB;;;BBC:<<
@PZH4Z:00130:00459
AGCACTGTAGCTGTCACTAGTTACTTGT
+
AADCAAABBBCBBBBBCCDD@=ABB>BC
@PZH4Z:00130:00497
AGCACTGTAGCTGTCACTAGTTACTTGT
+
?@@@AADACDCCBBBBBBCDC@DBB?DC
@PZH4Z:00132:00468
ACGAGTGCGTTCCCCATGTCGTAGGTACTC
+
8>A<<<A@@F5999,4444;944313999=
@PZH4Z:00132:00471
AGCACTGTAGCTGTCACTAGTTACTTGT
+
@ABDBDBDCCDBBCCCCCCBB@CBB@BE
@PZH4Z:00132:00474
TACTGAGCTACACACACAGAAAGATTGGT
+
BBB?CCDEAABCA?@@>@999188858<>
@PZH4Z:00132:00476
TACTGAGCTACACACACAGAAAGATTGGT
+
>>>@BBCBBBBBBBCCCB>>=<?;;>B@C
@PZH4Z:00133:00452
ACGAGTGCGTTTCCCATGTCGTAGGTACTC
+
BBBBBCBA?==:A?<A@@@BBBAC@@AAAD
@PZH4Z:00133:00455
CGTGTCTCTAGGCACAGGATTTTGTGTAG
+
AAAAADBBAAA@BCBDB?BBBB:BBCA@@
@PZH4Z:00133:00459
AGCACTGTAGATGTCACTAGTTACTTGT
+
AB@A>ADCABAA==@@9999959@>>BG
@PZH4Z:00133:00464
ACGCTCGACATGCCCAGGTACAGGAG
+
B?@@ACDCDCBCCC?AA?BADBB?BB
@PZH4Z:00133:00491
CGTGTCTCTAGGCACAGGATTTTGTGTAG
+
BBBABCCCBBB@CCCDDABBAB9CCB;;;
@PZH4Z:00133:00492
AGCACTGTAGCTGTTAGTTACTTGTGTGC
+
;<BCBCCFCCCBB?>A996<BB?BDCCBB
@PZH4Z:00133:00499
CGTGTCTCTAGGCACAGGATTTTGTGTAG
+
BAA>CCBA@@@@AABCDB@???6=;;==@
@PZH4Z:00134:00461
TCTCTATGCGCTCCACATGTCTAAGGT
+
BBCCA??CDCCBB?BDAECEDBA?B@C
@PZH4Z:00134:00462
ACGAGTGCGTTCCCCATGTCGTTAGGTACTC
+
BB@A@@>@>@6999/49111-,*,22,-,/7
@PZH4Z:00134:00465
CGTGTCTCTAGGCACAGGATTTTGTGTAG
+
BBBBCDCB???@BBACB?@@==6=A>>>A
@PZH4Z:00134:00471
CGTGTCTCTAGGCACAGGATTTTGTGTAG
+
BBB@BCBB???@BBBBB@CCBB:BDB===
@PZH4Z:00134:00485
TAGTATCAGCCTCGCCATGACGAAGGTATTCC
+
@@BAAAIA===11/1::ABCDBA=A;999<@6
@PZH4Z:00135:00458
TAGTATCAGCCTCGCCATGACGAAGGTATTCC
+
A@A@BBBAAA?@B@@=@ABCCBB@C@ABD7;7
@PZH4Z:00135:00461
AGCACTGTAGCTGTCACTAGTTACTTGT
+
;<BC9<=DBGDCCCDBBBBCCADDC?BB
@PZH4Z:00135:00469
TACTGAGCTACACACACAGAAAGATTGGT
+
B???BEBB@AABBDDDBB;996877:A@C
@PZH4Z:00135:00478
AACACTGTAGCTGTCACTAGTTACTTGT
+
B?BBBCCCBBB@ABBBBBDBA?A@?=AB
@PZH4Z:00135:00484
CGTGTCTCTAGGCACAGGATTTTGTGTAG
+
BBAAACABB@B@ABBBDBCCCB:CCB999
@PZH4Z:00135:00490
ACGAGTGCGTTCCCCATGTCGTAGGTACTC
+
BAA@@ABBBB@BCC9B9;9?BB@A>A<<<D
@PZH4Z:00135:00497
TCTCTATGCGCTCCACATGTCTAAGGT
+
BBBCCBBBCCDBB@CBCBDDCCC@D@B
@PZH4Z:00136:00469
ACGCTCGACATGCCCAGGTACAGGAG
+
C@@@DCCDCCBCCC@BB?BBCA?<89
@PZH4Z:00136:00477
CGTGTCTCTAGGCACAGGATTTTGTGTAG
+
BBB@BCCCBBB@BBCBFFCCDC9BBB===
@PZH4Z:00136:00482
AGCACTGTAGCTGTCACTAGTTACTTGT
+
BABCBBCCCCCBBBBBBBCCB@DBB=>>
@PZH4Z:00136:00485
CGTGTCTCTAGGCACAGGATTTTGTGTAG
+
AAAAABBCAAA@BCCCDACCCC:CBB99;
@PZH4Z:00137:00478
AGCACTGTAGCTGTCACTAGTTACTTGT
+
;;CCBGBCCCCBBBBBBBBAB@CBB>A@
@PZH4Z:00138:00463
TACTGAGCTACACACACAGAAAGATTGGT
+
@?BBBBCABBBBCECBBC@@=<???;@@C
@PZH4Z:00138:00495
TACTGAGCTACACACACAGAAAGATTGGT
+
BBBBBBBBABCCCCAAAA@@>9>8:6;?A
@PZH4Z:00139:00471
CGTGTCTCTAGGCACAGGATTTT
+
;9<4::99;9969A///;1111+
@PZH4Z:00139:00474
ACGCTCGACATGCCCAGGTACAGGAG
+
B?@@BCBABCC@@@>@B@BBCDB>?@
@PZH4Z:00139:00480
AGCACTGTAGCTGTCACTAGTTACTTGT
+
@@BCAAACCCDBBBB?BBCCC@CBB=?@
@PZH4Z:00139:00481
ACGAGTGCGTTCCCCATGTCGTAGGTACTC
+
BB@@@BBAAA?ACC:C???CCCBB?B;>=C
@PZH4Z:00139:00483
CGTGTCTCTAGGCACAGGATTTTGTGTAG
+
BBAAABAA?==@BBBDCACCCC:CCB999
@PZH4Z:00139:00484
CGTGTCTCTAGGCACAGGATTTTGTGTAG
+
BCCBCCBBAAAABBBGD?BCCB9BB>==@
@PZH4Z:00139:00492
TCTCTATGCGCTCCACATGTCATAAGT
+
94444444944442944444////,//
@PZH4Z:00140:00453
ACGAGTGCGTTCCCCATGTCGTAGGTACTC
+
BAA@BBBBBB@BCC:C:;:CBDBCAA;<<C
@PZH4Z:00140:00458
CGTGTCTCTAGGCACAGGATTTTGTGTAG
+
AAAACBAA?BA@BBCEFA@?@@6=@@@@@
@PZH4Z:00140:00459
TACTGAGCTACACACACAGAAAGATTGGT
+
B???BBBBBBBBBDCCDBBBB=ABB?B@B
@PZH4Z:00140:00460
AGCACTGTAGCTGTCACTAGTTACTTGT
+
??BBCDCCBCCBBBABBBC@@>ABB=@?
@PZH4Z:00140:00473
AGCACTGTAGCTGTCACTAGTTACTTGT
+
<<CCBEBCCCDCBBBBBCFBB@DDB?DB
@PZH4Z:00140:00488
TACTGAGCTACACACACAGAAAGATTGGT
+
BBBBBBBBBBBBBCDCCAA@A=?>B@B@C
@PZH4Z:00140:00496
AGCACTGTAGCTGTCACTAGTTACTTGT
+
??BBBCBCFCCBBBBBBBBCC@CCB?AA
@PZH4Z:00140:00498
ACGCTCGACATGCCCAGGTACAGGAG
+
B@@@CEDCECBBBB>BB?ABB@A>?A
@PZH4Z:00141:00462
ACGCTCGACATGCCCAGGTACAGGAG
+
BABABCCCDCBEAA=AB@CBCDD@@@
@PZH4Z:00141:00464
CGTGTCTCTAGGCACGGATTTTGTGTAG
+
BAAACDCCC?@=>A9984444,4AC@CC
@PZH4Z:00141:00474
AGCACTGTAGCTGTCACTAGTTATTGT
+
CBBBBCCDCCBBBBBCB>===599594
@PZH4Z:00141:00483
CGTGTCTCTAGGCACAGGATTTTGTGTAG
+
BBB@@BAABAB@BBBCCACDBC9BBB===
@PZH4Z:00143:00453
CGTGTCTCTAGGCACAGGATTTTTGTGTA
+
BBBBCDBBBCC@=9999599999,94467
@PZH4Z:00143:00467
ACGCTCGACATGCCCAGGTACAGGAG
+
BBBBCBCCDECCCC?BA>B;A@===B
@PZH4Z:00143:00478
ACGCTCGACATGCCCAGGTACAGGAG
+
BACCCDDECCCBBB=@B8:;BBC;<<
@PZH4Z:00145:00453
CGTGTCTCTAGGCACAGGATTTTGTGTAG
+
BBB@CDBBBBA@BBBDDCBAAA9AB=@AA
@PZH4Z:00145:00457
ACGAGTGCGTTCCCCATGTCGTAGGTACTC
+
@@B?ABABB@<@CC:C??@EAA@B@A<A=D
@PZH4Z:00145:00461
TACTGAGCTACACACACAGAAAGAT
+
99;;<<<B@99999994941:6.,,
@PZH4Z:00145:00473
CGTGTCTCTAGGCACAGGATTTTGTGT
+
ACCDCDCCCCB==499959999/994/
@PZH4Z:00145:00476
CGTGTCTCTAGGCACAGGATTTTGTGTAG
+
AAAACBAA@BB@BBBCC@CBBB:BBD???
@PZH4Z:00146:00480
ACGAGTGCGTCCCCATGTCGTAGGTACTC
+
AABBBBBBBBBCC9?;;;=AA@A?@<==D
@PZH4Z:00146:00482
ATATCGCGAGGGTATGGAAGACTCTATA
+
BABB@???AACCDCEC@C@CCCCCAAAB
@PZH4Z:00146:00498
CGTGTCTCTAGGCACAGGATTTTGTGTA
+
CCFC@CAA=99@9999924999-9=444
@PZH4Z:00147:00454
CGTGTCTCTAGGCACAGGATTTTGGTAG
+
AAAAAF@@?>>@BBCCDAA@@@9?@CCC
@PZH4Z:00147:00488
ACGAGTGCGTTCCCCATGTCGTAGGTACT
+
BBBA@@@AAA@ABC9BAAABBB@:;;---
@PZH4Z:00147:00498
ACGAGTGCGTTCCCCATGTCGTAGGTACTC
+
BB@>ABBBB@?@CC:D::9>@@>A>A=<=C
@PZH4Z:00148:00458
ACGCTCGACATGCCCAGGTACAGGAG
+
C@@BBBBCEBCCCD?BD@CBBBC;;<
@PZH4Z:00148:00485
ACGCTCGACATGCCCAGGTACAGGAG
+
BBBBBCCCDCBCCCABB@B?A>>=>B
@PZH4Z:00148:00496
AGCACTGTAGCTGTTACTAGTTACTTGT
+
<<CCABDCDCCBBB@BCDCBB?AAA=@@
@PZH4Z:00149:00460
CGTGTCTCTAGGCACAGGATTTTGTGTAG
+
BBCBCCBB??@ACCDEFD<999-9@>>@A
@PZH4Z:00149:00471
AGCACTGTAGCTGTCACTAGTTACTTGT
+
?@BCAAABBCDCCBBBBBBBC@CBB<??
@PZH4Z:00149:00473
CGTGTCTCTAGGCACAGGATTTTGTGTAG
+
BA@@@BAA?==@ABCCC@4444-9?@>>@
@PZH4Z:00149:00496
TACTGAGCTACACACACAGAAAGATTGGT
+
BBBBBCCCBBBBDAA?A@@?=:??@;B@@
@PZH4Z:00100:00532
ACGCTCGACATGCCCAGGTACAGGAG
+
B???BBDCCCC;;;8:A@BBCCC;;<
@PZH4Z:00100:00543
ACGCTCGAATGCCCAGGTACAGGAG
+
BBBACBBD????B?CC@BBBCC?BB
@PZH4Z:00100:00547
ACGAGTGCGTTCCCCATGTCGTAGGTACTC
+
BBAAABCBBB@BCE:D:::BCCBE@B;<<E
@PZH4Z:00101:00518
ACGCTCGACATGCCCAGGTACAGGAG
+
B@@@BDBBBBA8;;7;@@CCCBB9;;
@PZH4Z:00101:00534
ATATCGCGAGGGTATGGAAGACTCTATAGAG
+
BB@AABBBBBD@B>>=6929@>>>77//...
@PZH4Z:00101:00545
CGTGTCTCTAGGCACAGGATTTTGTGTAG
+
BBBBCDBCBBB@BCCBCCBCBB:CCB99;
@PZH4Z:00102:00505
AGCACTGTAGCTGTCACTAGATTACTTGTG
+
@A@;4:@B99<;4449>>=949<9442444
@PZH4Z:00102:00516
CGTGTCTCTAGGCACAGGATTTTGTGTAG
+
BBB@@BBA@@@@BCBBC?BCCB:BCB99;
@PZH4Z:00102:00517
TACTGAGCTACACACACAGAAAGATTGGT
+
BBBBBBBABBBCBDBBCC@??<>>>;?>A
@PZH4Z:00102:00520
TACTGAGCTACACACACAGAAAGATTGGT
+
@@B@BBCAAAA@@CDCCB;::68>><??@
@PZH4Z:00102:00546
AGCACTGTAGCTGTCACTAGTTACTTGT
+
;@CCBBCGBBABBBBBCCCBA>A>=;@@
@PZH4Z:00103:00501
ACGCTCGACATGCCCAGGTACAGGAG
+
B@@ACCCDDCC9;;;;C@BBBBB>AA
@PZH4Z:00103:00512
CGTGTCTCTAGGCACAGGATTTTGTGTAGA
+
CCBBCDBAAABABB@AA=@BBC7B>>;999
@PZH4Z:00103:00515
TACTGAGCTACACACACAGAAAGATTGGT
+
?===AACAA@@@BDDC@A;44-8>>;><>
@PZH4Z:00104:00503
TGATACGTCTCCTTCCTTAGTTATCTTCAG
+
AABECCD@===59695951<8:111D::6;
@PZH4Z:00104:00505
CGTGTCTCTAGGCACAGGATTTTGTGTAG
+
BBBBCDBBBAA@BCCAAAABHHACCB99;
@PZH4Z:00104:00523
CGTGTCTCTAGGCACAGGATTTTGTGTAG
+
B@B@@DBBA@A@BCBAB?BCCC9BBB99;
@PZH4Z:00104:00533
AGCACTGTAGCTGTCACTAGTTACTTGT
+
;BCB@ADFEDECCCCCCCDA@=A@@=AC
@PZH4Z:00105:00545
CGTGTCTCTAGGCACAGGATTTTGTGTAAGA
+
@AAACBBBBBB?CCBCDACCDC:B;;//-11
@PZH4Z:00106:00543
CGTGTCTCTAGGCACAGGATTTTGTGTAG
+
BBBBBCBBBAB@BCBBBBCCCB:CCD@@@
@PZH4Z:00107:00521
TACTGAGCTACACACACAGAAAGATTG
+
B???BBCBBAABBBC@?;844-8>>;>
@PZH4Z:00107:00531
AGCACTGTAGCTGTCACTAGTTACTTGT
+
AACCCCCBBBBBBBBBCCC?=;=@=;>>
@PZH4Z:00108:00501
ACGAATGCGTTCCCCATGTCGTAGGTACTC
+
B@>>@AABBB@BCC:C:::BBBAAAC@AAC
@PZH4Z:00108:00536
ACGAGTGCGTTCCCCATGTCGTAGGTACTC
+
BB===ABBBB@BCC:C@??BBB>@?A;<<D
@PZH4Z:00109:00510
ACGCTCGACATGCCCAGGTACAGGAG
+
B@@??CCCCDCBBB?BB@BCCCC>AA
@PZH4Z:00109:00512
CGTGTCTCTAGGCACAGGATTTTGTGTAG
+
AA@BBCCBAAA@BCCDC@CCBA:CCB99;
@PZH4Z:00109:00546
TACTGAGCTACACACACAGAAAGATTGGT
+
<;;;<@CAA;99?99949===97?>;??A
@PZH4Z:00109:00548
AGCACTGTAGCTGTCACTAGTTACTTGT
+
<DEECCCCBBBCCCCBCBCBA?AAB>BC
@PZH4Z:00110:00509
TACTGAGCTACACACACAGAAAGATTGGT
+
AABBBCDBB?BBBCAAAHA@@>@CC@C@C
@PZH4Z:00110:00526
TGATACGTCTCCTTCCTTAGTTACTTCA
+
BBBABBBBBBD@C?C@DCBBB@??@@CC
@PZH4Z:00110:00536
ATATCGCGAGGGTATGGAAGACTCTATG
+
BA?@?BCCDDD@BAB@<?=@BBAA?>77
@PZH4Z:00110:00541
AGCACTGTAGCTGTCACTAGTTACTTGT
+
<<CCBDBCCCCBBBBBBBCAB?BBA?BC
@PZH4Z:00111:00504
AGCACTGTAGCTGTCACTAGTTACTTGT
+
<<CCECBBCCCBBBBBCCCAB?BBC?CE
@PZH4Z:00111:00511
TACTGAGCTACACACACAGAAAGATTGGT
+
A==?BCFBABBCBDBCAB;;:6;@@=A?B
@PZH4Z:00111:00524
CGTGTCTCTAGGCACAGGATTTTGTGTAGA
+
BBBBBCCCDBB?BCECC@BBBA:CB@4499
@PZH4Z:00112:00526
ACGAGTGCGTTCCCCATGTCGTAGGTACTC
+
@B<<<CGB@@6444-998;@BB@A?AAAAD
@PZH4Z:00112:00527
TACTGAGCTACACACACAGAAAGATTGGT
+
A@@@ABCBBBBBBCDBAA9996:AB@C@C
@PZH4Z:00112:00539
TACTGAGCTACACACACAGAAAGATTGGT
+
A??=BBCBBBBBBBCB@B;88-8>>;>>@
@PZH4Z:00113:00521
CGTGTCTCTAGGCACAGGATTTTGTGTAG
+
BBAACDAA?=@@BCCDB=?BBB:CCC>==
@PZH4Z:00113:00524
ACGAGTGCGTTCCCCATGTCGTAGGTACTC
+
AABBBCBBBB@CEC:C@??BB?=?@@;<<C
@PZH4Z:00113:00531
AGCACTGTAGCTGTCACTAGTTACTTGT
+
BBCCCBBBCCCBBBBBBBDCEADDB?BB
@PZH4Z:00115:00535
TACTGAGCTACACACACAGAAAGATTGGT
+
??@@ABC@BBBBCCA=>?99908>>;??@
@PZH4Z:00115:00542
ACGAGTGCGTTCCCCATGTCGTAGGTACTC
+
9<CBBBBBBBAECD:CAAADC@@@?;<==C
@PZH4Z:00116:00506
TACTGAGCTACACACACAGAAAGATTGGT
+
????ABFBBBBBBBC??;844-8>>;??B
@PZH4Z:00117:00520
TACTGAGCTACACACACAGAAAGATTGGT
+
B???BCFB?@BBBDBBBC99968<7<@?B
@PZH4Z:00117:00523
TACTGAGCTACACACACAGAAAGATTGGT
+
>>>@AAC@?@@@BBCCAA994-8<<;?@C
@PZH4Z:00117:00535
ACGAGTGCGTTCCCCATGTCGTAGGTACTC
+
CCB@?@BAAABEKK:IA@ABBB@?<:;<<A
@PZH4Z:00117:00543
CGTGTCTCTAGGCACAGGATTTTGTGTAG
+
;=AACEENCBB?@@>@@=9999/9B@99<
@PZH4Z:00118:00538
ACGCTCGACATGCCCAGGTACAGGAG
+
BBAAABBECCDBBB=BBBCCECD::;
@PZH4Z:00119:00507
TACTGAGCTACACACACAAGAAAGATTGGTGCT
+
B>>>AACAAABBD@B@;958>?9;>?@C??<A@
@PZH4Z:00119:00524
ACGAGTGCGTTCCCCATGTCGTAGGTACTC
+
BBBBBBBBBC?BDB9B>>?BCCCC@@;=<D
@PZH4Z:00119:00525
AGCACTGTAACTGTCACTAGTTACTTGT
+
ABB@@@A:96;CAABBBBBEC@@==6;;
@PZH4Z:00119:00549
CGTGTCTCTAGGCACAGGATTTTGTGTAG
+
CBBCDBBBAABCCCCCEBBCEE:CCB@@@
@PZH4Z:00120:00512
TGATACGTCTCCTTCCTTAGTTACTTCA
+
BBB@ABBCBBB@B@C@CABBB@B?@=AC
@PZH4Z:00120:00536
TACTGAGCTACACACACAGAAGAATTGG
+
@AAAAABC@<;9@999444423.,.,.,
@PZH4Z:00122:00544
ACGAGTGCGTTCCCCATGTCGTAGGTACTC
+
BB@??BBB@@@ABC:C@@ACBB?B@C;<<C
@PZH4Z:00122:00545
CGTGTCTCTAGGCACAGGATTTTGTGTAGA
+
899999;949969=9:::4444,4994444
@PZH4Z:00123:00520
TACTGAGCTACACACACAGAAAGATTGGT
+
A?@@AACB?BBBBDCEBB@>><?@@?B@C
@PZH4Z:00123:00548
AGCACTGTAGCTGTCACTAGTTACTTGT
+
@@CCCEC@@AECCCC>>AABAABBB>@@
@PZH4Z:00124:00507
ACGAGTGCGTTCCCCATGTCGTAGGTACTC
+
BBBBBBBBBB@BCF:D:::BBCBB@B;<<C
@PZH4Z:00124:00514
AGCACTGTAGCTGTCACTAGTTACTTGT
+
??CCCCBCBBBB?BBBBCCCE>A?B?BC
@PZH4Z:00124:00515
AGCACTGTAGCTGTCACTAGTTACTTGT
+
??BBCCDAAADBBBAABBCBB?BBB@BB
@PZH4Z:00124:00525
AGCACTGTAGCTGTCACTAGTTACTTGT
+
AABB::>ECCD@BB@BBBDCB?AAA>AB
@PZH4Z:00124:00529
CGTGTCTCTAGGCACAGGATTTTGTGTAG
+
A@@CCDCCA@A@BDDCC@CCCC:CBB949
@PZH4Z:00124:00548
ACGAGTGCGTTCCCCATGTCGTAGGTACTC
+
BCABBDB?@>5999/9?@@ABBAA>A;<<B
@PZH4Z:00125:00526
CGTGTCTCTAGGCACAGGATTTTGTGTAG
+
BBB@@CCCB@@>@ABCCACCDC:CCJ;;<
@PZH4Z:00125:00527
AGCACTGTAGCTGTCACTAGTTACTTGT
+
BBCCBBD><>EDCCDB@@@@@<?9958=
@PZH4Z:00125:00528
ACGAGTGCGTTCCCCATGTCGTAGGTACTC
+
BB@?@@AAA=:>AA:C???CBB?B?A;<<C
@PZH4Z:00126:00541
CGTGTCTCTAGGCACAGGATTTTGTGTAG
+
@@AACDA@=@=@ABBCDAECCC9BA>==@
@PZH4Z:00127:00510
CGTGTCTCTAGGCACAGGATTTTGTGTAG
+
?@BCDCBA=>?ABBAAB@AAAA7=>>==>
@PZH4Z:00127:00545
CGTGTCTCTAGGCACAGGATTTTGTGTAG
+
B@@ACBA@>>A@BCBDC?BBCA:CCC99;
@PZH4Z:00128:00502
CGTGTCTCTAGGCACAGGATTTTGTGTAG
+
@@AACDBBAAA@BCCDCACCDD9BA===A
@PZH4Z:00128:00505
TACTGAGCTACACACACAGAAAGATTGGT
+
A===ABCBBBBBCCCAAB;:8-8>>;?>B
@PZH4Z:00128:00506
CGTGTCTCTAGGCACAGGATTTTGTGTAG
+
BCDCCBBA;;<8;ABAC?AA@@4?@@99<
@PZH4Z:00128:00515
TACTGAGCTACACACACAGAAAGATTGGT
+
B?==AACAABBBBBCAAB;;868??<@BB
@PZH4Z:00128:00533
AGCACTGTAGCTGGTCAACTAGTTACTTGT
+
9?99444966<1/,///,44;;;;=9:9:4
@PZH4Z:00129:00508
CGTGTCTCTAGGCACAGGATTTTGTGTAAGA
+
AAA>CBAA===@BBBCEE?;;;5788,,+--
@PZH4Z:00129:00516
CGTGTCTCTAGGCACAGGATTTTGTGTAG
+
AAAACCCC???@BDDCCACCCC9A@====
@PZH4Z:00129:00529
ACGCTCGACATGCCCAGGTACAGGAG
+
CB@@@DEFBAACCHA@@=@@B@A?A@
@PZH4Z:00129:00531
ACGAGGCGTTCCCCATGTCGTAGGTACTC
+
BB>>>?@CB@CCD:C@A@BBB<B><9<;B
@PZH4Z:00130:00511
ACGCTCGACATGCCCAGGTACAGGAG
+
BBBABCCCCCCCCC>CBABBCBB@AA
@PZH4Z:00130:00514
CGTGTCTCTAGGCACAGGATTTTGTGTAG
+
BCBBBEFCBBB?AA@>B=9999/9AA999
@PZH4Z:00130:00524
ACGCTCGACATGCCCAGGTACAGGAG
+
BB@@ACBCDBBCCC<@@=;89>>8;<
@PZH4Z:00130:00525
TACTGAGCTACACACACAGAAAGATTGGT
+
<;=ECC<<;A99<<994=88407>>=@@C
@PZH4Z:00130:00526
ACGAGTGCGTTCCCCATGTCGTAAGGTATC
+
CCDB@@>9996999,444/////,.6666=
@PZH4Z:00130:00543
TAGTATCAGCCTCGCCATGACGAAGGTATTCC
+
CBB?@AEGBB@==;;7;>@@@;;8<C@@F?@<
@PZH4Z:00131:00520
TACTGAGCTACACACACAGAAAGATTGGT
+
B???ABCAAAAAAFDEBB9996:@;>B@C
@PZH4Z:00132:00501
TACTGAGCTACACACACAGAAAGATTGGT
+
A@AABBCAA@BBBCCBA@;:86;@@>A@C
@PZH4Z:00132:00507
CGTGTCTCTAGGCACAGGATTTTGTGTAG
+
BBABCCBBA9;6;A@@AC99<</9@@9<=
@PZH4Z:00132:00516
TACTGAGCTACACACACAGAAAGATTGGT
+
B???BCFB??BBBBCBB@988-8><;??A
@PZH4Z:00132:00520
TGATACGTCTCCTTCCTTAGTTACTTCA
+
AACCCAAABCCACADBI?AA@AA@C?AB
@PZH4Z:00132:00526
CGTGTCTCTAGGCACAGGATTTTGTGTAG
+
B@AACBAA?==@BBCCC@@=??6==:8=@
@PZH4Z:00132:00549
ACGCTCGACATGCCCAGTA
+
BCBBCCB@?>9999099/,
@PZH4Z:00133:00501
AGCACTGTAGCTGTCACTAGTTACTTGT
+
??BCCDC@@ACBBCCBAAA@@@DBB=??
@PZH4Z:00133:00517
ACGAGTGCGTTCCCCATGTCGTAGGTACTC
+
B@>>BBCBA@=@@=2A@@?BDCBC?BAAAC
@PZH4Z:00133:00539
AGCACTGTAGCTGTCACTAGTTACTTGT
+
@?BDCDCBBBBBBBBBBBCCB@BBB@BB
@PZH4Z:00133:00543
AGCACTGTAGCTGTCACTAGTTACTTGT
+
BBCCCCCBBBBBAAABBCDCC@CBC?CC
@PZH4Z:00133:00545
ACGAGTGCGTTCCCCATGTCGTAGGTACTC
+
AAA?@@ACCC>@??6?999BBB=@<?;<<B
@PZH4Z:00134:00504
ACGAGTGCGTTCCCCATGTCGTAGGTACTC
+
BBBBBBBBBC@CCC:EAAEBBB=>>?@@AC
@PZH4Z:00134:00513
AGCACTGTAGCTGTCACTAGTTACTTGT
+
:;BCCCDBBBBBBBBBBCCBE@CCC@BA
@PZH4Z:00134:00521
ACGAGTGCGTTCCCCATGTCGTAGGTACTC
+
B?B@BBBBBC@CHH9AADBBBCBB@@<=<B
@PZH4Z:00134:00527
AGCACTGTAGCTGTCACTAGTTACTTGT
+
??BBCDCBBCBCCCCCBCCAB>BBB>B@
@PZH4Z:00134:00547
TACTGAGCTACACACACAGAAAGATTGGT
+
B???CCDCA@@BBB<<=GBBC@BBB>A@B
@PZH4Z:00134:00548
CGTGTCTCTAGGCACAGGATTTTGTGTAG
+
BBAAADCBAAA@BCDED?:999,4;;8;;
@PZH4Z:00135:00505
TACTGAGCTACACACACAGAAAGATTGGTG
+
A@BBABBBBA>?>9994:99=<<<B@B@A@
@PZH4Z:00135:00518
AGCACTGTAGCTGTCACTAGTTACTTGT
+
@?BCCBBBCCCAAAA@@AAAA@BBB<=A
@PZH4Z:00135:00533
TACTGAGCTACACACACAGAAAGATTGGT
+
B>AABBBBBBBBBCCBB@;::68>><A@C
@PZH4Z:00135:00547
CGTGTCTCTAGGCACAGGATTTTGTGTAG
+
AAAACBBBAAA@CDCCC@CBBC9BEE@AA
@PZH4Z:00136:00532
CGTGTCTCTAGGCACAGGATTTTGTGTAG
+
CCBCEHBB<;<>AA@ACBBHEF:CBB999
@PZH4Z:00136:00540
ACGCTCGACATGCCCAGGTACAGGAG
+
BBBAACCCCBBCDC>@?=@BB?B?BD
@PZH4Z:00136:00548
TACTGAGCTACACACACAGAAAGATTGGT
+
BBBBBAC@@BBBBBC?>;888-8>>;??B
@PZH4Z:00137:00502
ATATCGCGAGGGTATGGAAGACTCTATA
+
BBBBA?@BBAB>BBBB?C@BCCCCCCAA
@PZH4Z:00137:00503
ACGCTCGACATGCCCAGGTACAGGAG
+
@;94488///7688:8?9;7944244
@PZH4Z:00138:00501
CGTGTCTCTAGGCACAGGATTTTGTGTAG
+
AAAACBABA@@@BCDCDACBCC9BBB99;
@PZH4Z:00138:00516
ATCAGACACGGACACAGCAGAACACAC
+
CBBB?@@CCC@CCCCBACC@@=@C>@A
@PZH4Z:00139:00518
ACGCTCGACATGCCCAGGTACAGGAG
+
B<;;@@;<:BABBC=:<8;>>>?8<;
@PZH4Z:00139:00528
ACGCTCGACATGCCCAGGTACAGGAG
+
B??@@CCDCCCCBB>@@=@BC@B>AA
@PZH4Z:00139:00535
ACGCTCGACATGCCCAGGTACAGGAG
+
B@@@CCCCECCBCB?BBABBBBB>@A
@PZH4Z:00140:00508
CGTGTCTCTAGGCACAGGATTTTGTGTAG
+
AAAACBAA==>@BBCBCDBBEE:DEE?@A
@PZH4Z:00140:00509
AGCACTGTAGCTGTCACTAGTTACTTGT
+
BABBBDB::<ECBBBBBCDBB@DBB:::
@PZH4Z:00140:00513
TACTGAGCTACACACACAGAAAGATTGGT
+
B@BACCDCABBBCECBCB;:96;BB@C@B
@PZH4Z:00140:00521
ACGCTCGACATGCCCAGGTACAGGAG
+
CBBAABDECCCCBB>BB@BABBB>?@
@PZH4Z:00141:00521
CGTGTCTCTAGGCACAGGATTTTTGTAG
+
AA@@@BAB??>@BBBCCCCBBCC3BAAB
@PZH4Z:00141:00523
CGTGTCTCTAGGCACAGGTTTTTGTGTAG
+
BAAABDCB@??@BCBBC7;;::+4;;89<
@PZH4Z:00141:00530
AGCACTGTAGCTGTCACTAGTTACTTGT
+
??BCBBBBABCB?B=AAAAAA@DBB<>>
@PZH4Z:00141:00543
ACGCTCGACTATGCCCAGTACAGGAG
+
@<44900,,,,,*,,*///6699?@B
@PZH4Z:00142:00509
ACGAGTGCGTTCCCCATGTCGTAGGTACTC
+
BBBBBBCBBB@ECD:CAAABBC@A@C<?<C
@PZH4Z:00142:00518
CGTGTCTCTAGGCACAGGATTTTGTGTAG
+
AAAACBAA?=B@BCCCB?====29;;8;;
@PZH4Z:00142:00542
CGTGTCTCTAGGCACAGGATTTTGTGTAG
+
GCCCCAAAAAA@CECEB?<<;9/9@>>>>
@PZH4Z:00142:00547
ACGAGTGCGTTCCCCATGTCGTAGGTACTC
+
BBB?@@BBBC@BCC:DBBECBB@A?>;<<C
@PZH4Z:00142:00548
TACTGAGCTACACACACAGAAAGATTGGT
+
B>>>CCCBBBBCAAACBCBBB>ADCADAC
@PZH4Z:00143:00516
ACGAGTGCGTTCCCCATGTCGTAGGTACTC
+
BBB@@@AA@@@BCC9G?@@BBBAA@@;<>C
@PZH4Z:00143:00522
ATATCGCGAGGGTATGAAGACGT
+
434444444/85/////,/////
@PZH4Z:00143:00527
ACGCTCGACATGCCCAGGTACAGGAG
+
BBBAEEBCBCBBCC@@@?BCCBB>?A
@PZH4Z:00143:00530
ACGCTCGACATGCCCAGGTACAGGAG
+
:<CBBBBBC=A@@@<88598999699
@PZH4Z:00143:00540
CGTGTCTCTAGGCACAGGATTTTGTGTAG
+
AAAACCBBA@A@BCCDDACCBD9BBB99;
@PZH4Z:00143:00546
CGTGTCTCTAGCACAGATTTGATGAGTA
+
44//////9444;444444-44444444
@PZH4Z:00143:00548
ACGCTCGACATGCCCAGGTACAGGAG
+
?B?>AA=><BBBAC<;;8;?@>A9<;
@PZH4Z:00144:00503
CGTGTCTCTAGGCACAGGATTTTGTAG
+
AAAACB@@=>>@BBEDC@:944,4>?A
@PZH4Z:00144:00510
ACGCTCGACATGCCCAGGTACAGGAG
+
B???CCCCCCCECC?BB?BBBAB=>@
@PZH4Z:00144:00530
CGTGTCTCTAGGCACAGGATTTTGTGTAG
+
BBBCCCECAA@@CCEBA?9999-9@@>@A
@PZH4Z:00144:00548
ACGCTCGACATGCCCAGGTACAGGAG
+
BBBBBC@AADCAAB?BB@BBCCD;:<
@PZH4Z:00145:00509
AGCACTGTAGCTTTCACTAGTTACTTGT
+
BBBBCCCCBBA??>ACCDDBB?BCB?@?
@PZH4Z:00145:00512
ACGAGTGCGTTCCCCATGTCGTTAGGTACTC
+
BBAB@@>>>?5499,444444424973494=
@PZH4Z:00145:00519
CGTGTCTCTAGGCACAGGATTTTGTGTAAG
+
BAABCDEEBA@=A@>><-12A?1==<11,/
@PZH4Z:00145:00522
CGTGTCTCTAGGCACAGGATTTTGTGTAG
+
BBCACCAA>>A@BBABA?????6=@@=>A
@PZH4Z:00145:00525
CGTGTCTCTAGGCACAGGATTTTGTGTAAGAG
+
AAAACBAB???@BCCCEABAAA29;;11-111
@PZH4Z:00145:00545
AGCACTGTAGCTCGTCACTAGTTACTTGTG
+
8>>>A@911<11/667849@:?54492444
@PZH4Z:00145:00549
ACGAGTGCGTTCCCCATGTCGTAGGTACTC
+
BAAAAAAA>>?ACC9AAAABBBBB?@;<<C
@PZH4Z:00147:00501
AGCACTGTAGCTGTCACTAGTTACTTGT
+
BACCCCCEBBCCBCBBBCCCB@B@A=??
@PZH4Z:00147:00520
CGTGTCTCTAGGCACAGGATTTTGTGTAG
+
AAA;CBAA==A@BBDDCE??=?6=::49;
@PZH4Z:00147:00537
TACTGAGCTACACACACAGAAAGATTGGT
+
CBBABCDCBABBBBDBCB;:97;CC@C@A
@PZH4Z:00148:00528
AGCACTGTAGCTGTCACTAGTTACTTGT
+
;AA@;::<<<DDCDCAAACCC@?@8299
@PZH4Z:00149:00505
AGCACTGTAGCTGTCACTAGTTACTTGT
+
@?BCBABBBBDBBBBBBBCCB@DBB=??
@PZH4Z:00149:00549
ACGAGTGCGTTCCCCATGTCGTAGGTACTC
+
BBB@AABBBC@DDD9B:;9BBB@B>?;<<A
@PZH4Z:00100:00574
AGCACTGTAGCTGTCACTAGTTACTTGT
+
BCC?ADGBABBA;=<ABBBBB<:>>;84
@PZH4Z:00100:00599
AGCACTGTAGCTGTCACTAGTTACTTGT
+
89>94:ACCCCCCBBBBBBBB=B>>599
@PZH4Z:00101:00579
AGCACTGTAGCTGTCACTAGTTACTTGT
+
@ADCDCCCCDCBBBBBCECBA?AAA>BC
@PZH4Z:00101:00586
CGTGTCTCTAGGCACAGGATTTTGTGTAG
+
??BBCCBA@@@@AABBB?ABCB:CEA99;
@PZH4Z:00102:00557
TACTGAGCTACACACACAGAAAGATTGGT
+
BB@@AAC@@@@BBCDCAA;;908>>=@?B
@PZH4Z:00102:00563
AGCACTGTAGCTGTCACTAGTTACTTGT
+
ABBBAABCBBBBBBCBCCCCC@CBB@CC
@PZH4Z:00102:00569
ATCAGACACGGACACAGCAGAACACAC
+
BBABABBCCCACDDADABBCC@CCBBA
@PZH4Z:00102:00575
ACGAGTGCGTTCCCCATGTCGTAGGTACTC
+
BBB?BBBBBB@BCE:D@A@BCBBB@A@AAC
@PZH4Z:00102:00589
TACTGAGCTACACACACAGAAAGATTGGTG
+
BBCAAACCBCFCAAACCBCBFADCCACDD@
@PZH4Z:00103:00551
TACTGAGCTACACACACAAGAAAGATTGTG
+
BBBBBBDBAABCB8;;11,1<<849;><><
@PZH4Z:00103:00580
AGCACTGTAGCTGTCACTAGTTACTTGTGT
+
@@CCBBBDBBCBCBCBBABCC@CBC@GCCD
@PZH4Z:00103:00592
AGCACTGTAGCTGTCACTAGTTACTTGT
+
;;CBHECCCCCBBBBBBCDCB?CBD?BB
@PZH4Z:00103:00593
AGCACTGTAGCTGTCACTAGTTACTTGT
+
BABBCEDDAAEBBAACCCBBBABCC?BB
@PZH4Z:00104:00557
ACGAGTGCGTTCCCCATGTCGTAGGTACTC
+
BB???BBBB@@ABC:D???BBBBB@A:>;E
@PZH4Z:00104:00592
CGTGTCTCTAGGCACAGGATTTTGTGTAG
+
B?ABDDCBAAA@ABBCCBCBCB:CCB99;
@PZH4Z:00105:00564
TCTCTATGCGCTCCACATGTCTAAGGT
+
C@@@DCBBCCCBB?ACBBCCC??=@=@
@PZH4Z:00106:00579
TACTGAGCTACACCACACAGAAAGATTGGT
+
B?@@AACBBBBBB@CA?>B;88-8>>;??A
@PZH4Z:00107:00571
TGATACGTCTCCTTCCTTAGTTACTTCA
+
BBB?@BBBBBB@B@D@CABCB?BAA>BC
@PZH4Z:00107:00590
TGATACGTCTCCTTCCTTAGTTACTTCAG
+
>@BBBB@@<11,1,/,/78@B@BCC@BBD
@PZH4Z:00107:00594
AGCACTGTAGCTGTCACTAGTTACTTGT
+
BBCCCADACCCCAAACCDCBB?EBA>BC
@PZH4Z:00108:00550
TAGTATCAGCCTCGCCATGACGAAGGTATTCC
+
BABBBBBAABA??998;@@@A@==@<>?>696
@PZH4Z:00108:00562
TACTGAGCTACACACACAGAAAGATTGGT
+
BBBBBBBBABBCDCC@>>99908@?;>=>
@PZH4Z:00108:00585
AGCACTGTAGCTGTCACTAGTTACTTGTG
+
ABBBCCCBBCCBABABCBCCD@ECC@CAA
@PZH4Z:00109:00555
AGCACTGTAGCTGTCACTATTACTTGT
+
<<CCCCBCBBCBBBBBBECC@B?A=@@
@PZH4Z:00109:00567
ACACTGTAGCTGTCACTAGTTACTTGT
+
AABCCCCBBBBBBBBBBBAA?ABB@BB
@PZH4Z:00109:00569
CGTGTCTCTAGGCACAGGATTTTGTGTAG
+
BBB@CCBBA=@@BCCCD?@?=?69;;99;
@PZH4Z:00109:00589
TACTGAGCTACACACACAGAAAGATTGGT
+
B?==BBCBBBBBBBCCC@;8808>>;?>B
@PZH4Z:00110:00550
ATCAGACACGGACACAGCAGAACACACA
+
;;;A@@ACBB=@?@9994988788<>74
@PZH4Z:00110:00572
ATATCGCGAGGGTATGGAAGACTCTATA
+
DDGD@=>@99919?>><A>>98:7?==:
@PZH4Z:00110:00583
ACGAGTGCGTTCCCCATGTCGTAGGTACTC
+
BBA@ABBBAA@BCC:CCBEBABBB?8;<<C
@PZH4Z:00110:00592
ACGAGTGCGTTCCCCATGTCGTAGGTACTC
+
BB@>ABBBBA@BCC9B@@@BBB?A?>?@AC
@PZH4Z:00111:00573
TACTGAGCTACACACACAGAAAGATTGGT
+
B???AACBAABBBDDBA@;:8-8>><@BC
@PZH4Z:00111:00592
CGTGTCTCTAGGCACAGGATTTTGTGTAG
+
BBABBCBA=@@@BCBBC?CCCB:CBB999
@PZH4Z:00112:00585
AGCACTGTAGCTGTCACTAGTTACTTGT
+
:BBCCEFCBBDGBBCCECCCC@DBB?BC
@PZH4Z:00113:00588
AGCACTGTAGCTGTCACTAGTTACTTGT
+
@BBBDENCCCCBBBBCECCCC<=<C@CC
@PZH4Z:00113:00597
ACGAGTGCGTTCCCCATGTCGTAGGTACTC
+
BBBBBBCA892444/9@>ACCCCB?@<==C
@PZH4Z:00114:00597
ACGCTCGACATGCCCAGGTACAGGAG
+
B::9ECCCCBBCCC?BB@BAB?B=?@
@PZH4Z:00115:00559
CGTGTCTCTAGGCACAGGATTTTGTGTAG
+
@@AACDCB@@?@BCDENABBBA9A@=;;;
@PZH4Z:00115:00573
TACTGAGCTACACACACAGAAAGATTGGT
+
A?@@AACA@@@BBDBCCC@@@>@CD@C@B
@PZH4Z:00115:00585
ACGCTCGACATGCCCAGGTACAGGAG
+
B:;;ACCDCCCCCB@BBABBBBB;:<
@PZH4Z:00115:00593
AGCACTGTAGCTGTCACTAGTTACTTGT
+
BBBBBCCCBBDBBCBB9:<CG@CCC@CC
@PZH4Z:00116:00584
TACTGAGCTACACACACAGAAAGATTGGT
+
CBCBBCC@@A@@@B<999444-3;;@C@B
@PZH4Z:00117:00555
ACGAGTGCGTTCCCCATGTCGTAGGTACTC
+
BB??@@@AAA@ABC9C@@?BBBAAAA:<;G
@PZH4Z:00118:00569
ACGAGTGCGTTCCCCATGTCGTAGGTACTC
+
BB???BBBBA@BCC:D@??AAB=?@@;<<C
@PZH4Z:00119:00559
CGTGTCTCTAGGCACAGGATTTTGTGTAG
+
CCBBADCCA@A@DBBCFACCCCACCB99;
@PZH4Z:00119:00577
CGTGTCTCTAGGCACAGGATTTTGTGTAG
+
CCBBBDBBAAA@BCFCCABAAA9AB@44;
@PZH4Z:00119:00598
TACTGAGCTACACACACAGAAAGATTGGT
+
BBBBBCDBABBCDDCBAB;;;6;@@>A@C
@PZH4Z:00121:00574
ACGCTCGACATGCCCAGGTACAGGAG
+
B:::BBCCCCCDCC=B?@BBCBB>@@
@PZH4Z:00121:00594
ACGAGTGCGTTCCCCATGTCGTAGGTACTC
+
CB@>>BBBAA@AAB:D>??BBCBB@?@AAC
@PZH4Z:00122:00551
AGCACTGTAGCTGTCACTAGTTACTTGT
+
@AAA?CCDCDDCCCCBCDCCC@BBB?CG
@PZH4Z:00122:00589
ACGCTCGACATGCCCAGGTACAGGAG
+
BBBAABCCCBCCCD=@@=?BC?B@BB
@PZH4Z:00123:00552
TACTGAGCTCCACACACAGAAAGATTGGT
+
BBBBBBCBBB@BBBCCCC;;:6;AA?B@C
@PZH4Z:00123:00563
ACGCTCGACATGCCCAGGTACAGGAG
+
B???BCDBCCB@@@<@B@CBBBB;;<
@PZH4Z:00125:00561
ACGCTCGACATGCCAGTACAGGAG
+
9:;99>@99//,,*,,,*,//,//
@PZH4Z:00125:00565
CGTGTCTCTAGGCACAGGATTTTGTGTAG
+
BBBBBCAAA?A@BECCDB>>CC8BBA999
@PZH4Z:00125:00595
ATATCGCGGAGGTAGTGAAGACTCTATAG
+
BB?;944/,/22,,,,,,*,2299767<7
@PZH4Z:00126:00566
TACTGAGCTACACACTCAGAAAGATTGGT
+
A@BBCCCC;;<AAAACCCBDB=BBABC@C
@PZH4Z:00126:00573
CGTGTCTCTAGGCACAGGATTTTGTGTAG
+
BBB?CDBB?>?@BCDBDACCDC:BBB99;
@PZH4Z:00127:00565
TACTGAGCTACACACACAGAAAGATTGGT
+
BBCCCCCCDBBCBAECCBBA>9?884;>?
@PZH4Z:00127:00566
ACGAGTGCGTTCCCCATGTCGTAGGTACTC
+
B?@@BBBBBDBDEC9A<><BBA9858989B
@PZH4Z:00127:00596
AGCACTGTAGCTGTCACTAGTTACTTGT
+
BBIBBEDCAAACCCCABBCBB@CDB@AA
@PZH4Z:00128:00595
CGTGTCTCTAGGCACAGGATTTTGTGTAG
+
BBBABCBBAAA@BDCCD?<<<;/9B@999
@PZH4Z:00129:00551
CGTGTCTCTAGGCACAGGATTTTGTGTAG
+
BBBACDBB>>A@BCBBBACCCC:CCB???
@PZH4Z:00129:00565
ACGAGTGCGTTCCCCATGTCGTAGGTACTC
+
CCCCCCBBBB?CHD:C?AABCCAB>:;<<B
@PZH4Z:00129:00585
TACTGAGCACACTACTAGAATGATGTC
+
:11///8/////////,//,/61////
@PZH4Z:00129:00587
CGTGTCTCTAGGCACAGGATTTTGTGTAG
+
BBAA@CBCAAA@BDCDDADECE:BB@99;
@PZH4Z:00130:00562
TCTCTATGCGCTCCACATGTCATAAGGT
+
9;;;@@@ACAA@A?@>>11////6,/,/
@PZH4Z:00130:00567
AGCACTGTAGCTGTCACTAGTTACTTGT
+
@ACBDCCCBACBBB@?@@ABB@BBD@CC
@PZH4Z:00130:00574
ACGCTCGACATGCCCAGGTACAGGAG
+
B@??@CCCCCCCCC?CC@BACBB::<
@PZH4Z:00131:00557
ACGAGTGCGTTCCCCATGTCGTAGGTACTC
+
BBA@ABBCCC?BAA9A=>?BBBBB@A:<<C
@PZH4Z:00131:00560
TACTGAGCTACACACACAGAAAGATTGGT
+
B?>>CBFC??BBCDA?@>99908>>;>=@
@PZH4Z:00131:00563
TACTGAGCTACACACACAGAAAGATTGGT
+
A===AACBBBBBBBCBAA;;808??;??B
@PZH4Z:00131:00586
ACGCTCGACATGCCCAGGTACAGGAG
+
BAAAECBCCECCBC=BB@BBCBB99<
@PZH4Z:00131:00599
ACGAGTGCGTTCCCCATGTCGTAGGTACTC
+
B???BCBBBB@BCC:C:;:BCC?@=@;<<C
@PZH4Z:00132:00561
CGTGTCTCTAGGCACAGGATTTTGTGTAG
+
AA@@CDBB???@BCDDEBA???6=>>;;;
@PZH4Z:00132:00580
AGCACTGTAGCTGTCACTAGTTACTTGT
+
<>CDDCCCCBBBBBBBDCD?=;=;859A
@PZH4Z:00132:00589
ACGCTCGACATGCCCAGGTACAGGAG
+
C?@?BCAAABCCCC=?@ABBCDB::;
@PZH4Z:00132:00596
TCCTATGCGCTCCACATGTCTAAGGT
+
CC@B?BBBBCBB@BBBBBCCCDACCB
@PZH4Z:00133:00564
CGTGTCTCTAGGCACAGGATTTTGTGTAG
+
A@AAADCC@?@??=??B>ABBB7A??899
@PZH4Z:00133:00568
AGCACTGTAGCTGTCACTAGTTACTTGT
+
@AGCAABBBBDCCCABBDCBB?ABC@DC
@PZH4Z:00134:00554
ACGAGTGCGTTCCCCATGTCGTAGGTACTC
+
BBBBBBCBA>?ACC9E?A@BB@=@?A;<<C
@PZH4Z:00134:00584
TACTGAGCTACACACACAGAAAGATTGGT
+
B>>>BBCCBB@@ABBB<<<CC@CCC@CAB
@PZH4Z:00134:00598
AGCACTGTAGCTGTCACTAGTTACTTGT
+
@ACCBBCCBBDBBB@BBBCCC@DBE?BB
@PZH4Z:00135:00553
ACGCTCGACATGCCCAGGTACAGGAG
+
C@@ACCFFCCDCCC@CCACCCBD>AA
@PZH4Z:00135:00570
ACGAGTGCGTTCCCCATGTCGTAGGTACTC
+
BBB?@@AAAA?ABB9BABBBBB@A?>9<<C
@PZH4Z:00135:00588
TACTGAGCTACACACACAGAAAGATTGGT
+
BBBBCDDC@?ACCCC@>?99908?><?=@
@PZH4Z:00136:00580
TACTGAGCTACACACACAGAAAGATTGGT
+
B;<<CCCC;;;9999948444-3331377
@PZH4Z:00136:00582
AGCACTGTAGCTGTCACTAGTACTTGT
+
<=DCAAHDBBBCCCCCCCCBBGBB?BA
@PZH4Z:00137:00563
CGTGTCTCTAGGCACAGGATTTTGTGTAG
+
AAAAADCCAAB?EC?:??9944/9AA9<<
@PZH4Z:00137:00573
TACTGAGCTACACACACAGAAAGATTGGT
+
B?=?BBBCBBBBBC@=>@99908>>;??A
@PZH4Z:00138:00573
TACTGAGCTACACACACAGAAAGATTGGT
+
ACCCCCCC<<;@>B9<9;9B?>BBE@B@C
@PZH4Z:00138:00579
CGTGTCTCTAGGCACAGGATTTTGTGTAG
+
BBB@CCBBA@@@BBCCCABAAA9=@@49;
@PZH4Z:00138:00586
TACTGAGCTACACACACAGAAAGATTGGT
+
A>>>BBBBBBBBBCDCCC@@@>@CB@C@C
@PZH4Z:00138:00589
TACTGAGCTACACACACAGAAAGATTGGT
+
B@A?BCCC??ABBBCBAB;:868@@>A@C
@PZH4Z:00139:00551
ACGAGTGCGTTCCCCATGTCGTAGGTACTC
+
CCBBB@AAAA@AAB9BBBBBBBAB@?AAAD
@PZH4Z:00140:00591
CGTGTCTCTAGGCACAGGATTTTGTGTAG
+
BCBBBCCD===ACCDCDBGEDC:CBC;<<
@PZH4Z:00140:00595
CGTGTCTCTAGGCACATGGATTTTGTGTAG
+
BBCEDHCC<<<<>>?991;1111*/87///
@PZH4Z:00140:00599
TACTGAGCTACACACACAGAAAGATTGGT
+
>===@BBBBBBBBBCBB@;9967??7;=@
@PZH4Z:00141:00554
CGTGTCTCTAGGCACAGGATTTTGTGTAG
+
BBB@CDBCAAB@BBACDACCCB:CCB99;
@PZH4Z:00141:00584
AGCACTGTAGCTGTCACTAGTTAATTGT
+
<@CDCCCCBACCCBAABBAA?<@595<@
@PZH4Z:00143:00552
AGCACTGTAGCTGTCACTAGTTACTTGT
+
;<BB@ABBBBCBBCABBCC@@=@@@=@A
@PZH4Z:00143:00567
CGTGTCTCTAGGCACAGGATTTTGTGTAG
+
==AADECD@@>;@@@@ABCFDF:CBB;;9
@PZH4Z:00143:00571
AGCACTGTAGCTGTCACTAGTTACTTGT
+
44889@A;<<CCCEHC@A?99599959A
@PZH4Z:00143:00587
ACGCTCGACATGCCCAGGTACAGGAG
+
B?@@CDADACCCCB?CC@CABAB9;<
@PZH4Z:00143:00590
ACGAGTGCGTTCCCCATGTCGTAGGTACTC
+
CBBCBCCCCF@BBB9BCCBBB@=>;>9<<A
@PZH4Z:00143:00591
ACGAGTGCGTTCCCCATGTCGTAGGTACTC
+
CBBBBBBBBB@BBB9B;;;BBB@B?@<<<C
@PZH4Z:00144:00550
CGTGTCTCTAGGCACAGGATTTTGTGTAG
+
AABCCDDKDCD@AA@AB?9999/944499
@PZH4Z:00144:00555
TACTGAGCTACACACACAGAAAGATTGGT
+
BAB?CBFC??BBCCA?@?99908?><@@C
@PZH4Z:00144:00559
TAGTATCAGCCTCGCCATGACGAAGGTATTCC
+
=@CBBCCCCC@==;;791<<<11,/7666592
@PZH4Z:00144:00586
AGCACTGGTCACTAGTTACTTGTGTGAC
+
@B@@>ADBCCCA?@AA999424/88/,/
@PZH4Z:00145:00553
ACGAGTGCGTTCCCCATGTCGTAGGTACTC
+
BBBAA@@AAA@ABB9C@A?BBBBB@B<<AC
@PZH4Z:00145:00563
ACGCTCGACATGCCCAGGTACAGAAG
+
B?@?BCCDCBBCCC@CC>@;<111-1
@PZH4Z:00146:00585
CGTGTCTCTAGGCACAGGATTTTGTGTAG
+
@AAACCBBAAB@DCBBC@CCCC:DDB99;
@PZH4Z:00146:00589
AGCACTGTAGCTGTCACTAGTTACTTGT
+
AACCGCCCCCCBABCBBCCBB?AAB=?A
@PZH4Z:00147:00564
TACTGAGCTACACACACAGAAAGATTGGT
+
DAABCDCCAAAAADCCABA@@<@BB?B@B
@PZH4Z:00148:00593
CGTGTCTCTAGGCACAGGATTTTGTGTAAGA
+
CCCBCCCC<;<=;;<BD?ABCC:B@@99699
@PZH4Z:00149:00578
CGTGTCTCTAGGCACAGGATTTTGTGTAG
+
CCAAACBBABB?<<>DDCBCDC7B@?999
@PZH4Z:00149:00580
ACGAGTGCGTTCCCCATGTCGTAGGTACTC
+
@BBBCDCCHCBCCC:GAA@@@;9<>;<<=B
@PZH4Z:00100:00604
CGTGTCTCTAGGCACAGGATTTTGTGTAG
+
CBCCCD@BBBB@AAB=?<9999-9@@99<
@PZH4Z:00100:00606
TACTGAGCTACACACACAGAAAGATTGGT
+
??@CCCC@BBBCAAABBC@@@<?AA?B?B
@PZH4Z:00100:00631
CGTGTCTCTAGGCACAGGATTTTGTGTAG
+
BBCCDFCCBAA@BBBBB?@@AA:BBB>>>
@PZH4Z:00100:00646
AGCACTGTAGCTGTCACTAGTTACTTGT
+
BBBBCCCDCCE@AACDCEDCB?BBB@AA
@PZH4Z:00101:00601
AGCACTGTAGCTGTCACTAGTTACTTGT
+
AABBBDCBBBBBBCABBBAAA@DBB@BB
@PZH4Z:00101:00613
ATCAGACACGGACACAGCAGAACACAC
+
D@@A@A>99<59DEB<<<<9A>@@@@B
@PZH4Z:00101:00619
ACGCTCGACATGCCCAGGTACAGGAG
+
BBBBDBBEDCDABB?BC?BBDBC:9<
@PZH4Z:00101:00621
TACTGAGCTACACACACAGAAAGATTGGT
+
BBBBCBEAAA@ADCCECCCCC>BBA?C@C
@PZH4Z:00102:00607
TACTGAGCTACACACACAGAAAGATTGGT
+
>>>@BBCBBBBBCCCBBCA@@<???<@?A
@PZH4Z:00102:00616
AGCACTGTAGCTGTCACTAGTTACTTGT
+
@ABBCCCC@AACCCCBBBBBC@CBB@CC
@PZH4Z:00102:00630
AGCACTGTAGCTGTCACTAGTTACTTGT
+
@@AACCCCCCBBBBBBCCCBF@CAA>AB
@PZH4Z:00102:00645
AGCACTGTAGCTGTCACTAGTTACTTGT
+
A;;44=ABCCD<D@ECCCCDC@C;96;C
@PZH4Z:00103:00600
ACGAGTGCGTTCCCCATGTCGTAGGTACTC
+
?BCCCCCCCC@EDE:C<<;>>@9;5:@A@F
@PZH4Z:00103:00616
CGTGTCTCTAGGCACAGGATTTTGTGTAG
+
@ACCCFC@A@@AC?AACBDBCC9AB@999
@PZH4Z:00103:00647
AGCACTGTAGCTGTCACTAGTTACTTGT
+
BCCBDDDFCCCBBBCBBCDBC@EBB?BC
@PZH4Z:00104:00623
TACTGAGCTACACACACAGAAAGATTGGT
+
BAABBBDBABBBCCCAAA;;908>>=@?C
@PZH4Z:00104:00633
ACGAGTGCGTTCCCCATGTCGTAGGTACTC
+
BBBBAABBBB@BFC9B9;9CCCAC@B<@?L
@PZH4Z:00105:00606
ACGCTCGACATGCCCAGGTACAGGAG
+
B@@?@CCCEBCCCC?CA@BADAB>@@
@PZH4Z:00105:00636
ACGAGTGCGTTCCCCATGTCGTAGGTACTC
+
AC@AACCBBA@ACB:D>??BCCAA?AABCC
@PZH4Z:00105:00640
TACTGAGCTACACACACAGAAAGATTGGT
+
;;9@@>CA?;;9@999;9>>@977>4847
@PZH4Z:00106:00606
TACTGAGCTACACACACAGAAAGATTGGT
+
?BBBBBCBBBBBBCCCCB???<@BB@C@C
@PZH4Z:00106:00619
TACTGAGCTACACACACAGAAAGATTGGTG
+
@AABCCCAAACCBA<<<@@@@<>>?<?=?;
@PZH4Z:00106:00628
ACGCTCGACATGCCCAGGTACAGGA
+
@;<;@@@AA>>99919969?ACNBC
@PZH4Z:00106:00636
AGCACTGTAGCTGTCACTAGTTACTTGT
+
BBGCCCDD@AACCCCBCBCCD@CAA>BC
@PZH4Z:00106:00638
AGCACTGTAGCTGTCACTAGTTACTTGT
+
BDCCCCCD@AABBBBCCBCAABDBB?BA
@PZH4Z:00106:00643
TACTGAGCTACACACACAGAAAGATTGGT
+
@@ACCEC@@???CAAACCBBB>BAA@C?B
@PZH4Z:00106:00649
TACTGAGCTACACACACAGAAAGATTGGT
+
AABCFCDA@@BBBDCBBA;;808>>;?>A
@PZH4Z:00107:00606
ATCAGACACGGACACAGCAGAACACAC
+
CBBBCCBCCC::=EAAADCBA>A@>>>
@PZH4Z:00107:00608
CGTGTCTAGGCACAGGATTTTGTGTAGA
+
CDAAADCEC@CBBBB=B@AA7;;8>111
@PZH4Z:00107:00620
TACTGAGCTACACACACAGAAAGATTGGT
+
BB@ABCFB@ABBCCCCCCCBB>BBB?B@C
@PZH4Z:00107:00630
TAGTATCAGCCTCGCCATGATCGAAGGTATTACG
+
44449944499844486///66//,/7//42444
@PZH4Z:00110:00626
AGCACTGTAGCTGTCACTAGTTACTTGT
+
@ACDCCDBBBBBCCCBBBCCB@CBB@BB
@PZH4Z:00110:00646
AGTACTGTAGCTGTCACTAGTTACTTGT
+
ABCBBCCBCBCCCDBCCCBAB?BCC@CC
@PZH4Z:00111:00614
CGTGTCTCTAGGCACAGGATTTTGTGTAG
+
BBA@CCCBBBB?BCDCCACCCC:CBB99;
@PZH4Z:00111:00628
CGTGTCTCTAGGCACAGGATTTTGTGTAG
+
BBBCDCBBABE@CCA@@=9444-9>>?@@
@PZH4Z:00111:00635
TACTGAGCTACACACACAGAAAGATTGGT
+
??@CCCDBBBBBCDGAAC;;:6;AA?C@C
@PZH4Z:00111:00639
ACGAGTGCGTTCCCCATGTCGTAGGTACTC
+
ABABBBAAAA@AAB:C??@CBB=;=A<=<C
@PZH4Z:00112:00604
TACTGAGTTACACACACAGAAAGATTGGTGC
+
BBCDDDCB@BBBBBC@;;833,8?>;?@CCC
@PZH4Z:00112:00624
TACTGAGCTACACACACAGAAAGATTGGT
+
BABBBCCBB??ABBBCDBBCE>AAB?B?B
@PZH4Z:00112:00641
ACGCTCGACATGCCCAGGTACAGGAG
+
BBBBCCCCCCCCCC@<;7;BAAB;<<
@PZH4Z:00113:00616
ACGCTCGACATGCCCAGGTACAGGAG
+
B@@A@CCDCCBDCC@BB?BBCBD?AB
@PZH4Z:00114:00609
ACGAGTGCGTTCCCCATGTCGGTAGGTACTC
+
BB>>>AAAAA@ACC:D::9BB@BCB?BCDCC
@PZH4Z:00114:00631
CGTGTCCTAGCAGAGATTGTTGTAAG
+
BA@;44611//////44244884424
@PZH4Z:00114:00639
TACTGAGCTACACACACAGAAAGATTGGT
+
?ABBCCCBABBDCCABBCA@@<@@@=@BB
@PZH4Z:00114:00649
CGTGTCTCTAGGCACAGGATTTTGTGTAG
+
BBBAACCCBBB@BBBBC@CEBB:CCB99;
@PZH4Z:00115:00627
CGTGTCTCTAGGCACAGGATTTTGTGTAG
+
BCEBBBCCAA@@BBCDBD9944-9??99<
@PZH4Z:00115:00631
CGTGTCTCTAGGCACAGGATTTTGTGTAG
+
@AAACBAA>AA@BCCCDACDCC9BBB=>>
@PZH4Z:00116:00616
TACTGAGCTACACACACAGAAAGATTGGT
+
???BCBCBBBBBBDCCBC@??<@CB@B@C
@PZH4Z:00116:00621
ACGAGTGCGTTCCCCATGTCGTAGGTACTC
+
BBB>AAAAAA@ABC:D?@@BCBBC@C<<<C
@PZH4Z:00116:00631
ACGAGTGCGTTCCCCATGTCGTAGGTACTC
+
BBBBAAABBD@DCA9@9;98@@>>;><<<A
@PZH4Z:00117:00603
AGCACTGTAGCTGTCACTAGTTACTTGT
+
@?BBCDB@BBCBBBBBBBCCC@CBB@BC
@PZH4Z:00117:00607
AGCACTGTAGCTGTCACTAGTTACTTGT
+
BBBBBCE>?@ICBBBC@@ACB>B;;8<A
@PZH4Z:00117:00645
GAGCACTGTAGCTGTCACTAGTTACTTGT
+
,/7///49999B@@@@>>>111-1/-+,2
@PZH4Z:00118:00621
TACTGAGCTACACACACAGAAAGATTGGT
+
BBBCBCCBABBBCCDCCBBAA=ABB@B>B
@PZH4Z:00118:00634
ATCAGACACGGACACAGCAGAACACAC
+
BABBBBCBBB>BCCDCCBEBCACCCBB
@PZH4Z:00119:00602
TACTGAGCTACACACACAGAAAGATTGGTGC
+
B@@;<<BBBBDCAAD999898-3..,.,.33
@PZH4Z:00119:00605
AGCACTGTAGCTGTCACTAGTTACTTGT
+
BBCDCCDBBCBBBB?BBBDCB?BBB?BB
@PZH4Z:00119:00614
ACGAGTGCGTTCCCCATGTCGTAGGTACTC
+
BBCBBBBBBC@EDD9BABABC?=@?@;<<C
@PZH4Z:00120:00609
CGTGTCTCTAGGCACAGGATTTTGTGTAG
+
CCC;;<B@@@A@BBBBCB9999/9@@999
@PZH4Z:00120:00611
CGTGTCTCTAGGCACAGGATTTTGTGTAG
+
BBBABDCC@?A?BCBBCACCCC:BCB;;9
@PZH4Z:00120:00621
TACTGAGCTACACACACAGAAAGATTGGT
+
???ACCDBBBBBBCCCBB9996:<<@B@C
@PZH4Z:00120:00640
CGTGTCTCTAGGCACAGGATTTTGTGTAG
+
BCCCCCCBBBB@BBBCCACCDD9A==49;
@PZH4Z:00121:00617
CGTGTCTCTAGGCACAGGATTTTGTGTAG
+
BBCCFCBBBBA@B@BBFAA@A?6=;;89@
@PZH4Z:00121:00618
CGTGTCTCAGGCACAGGATTTGTGTA
+
9494444=9:71////,/1/+////,
@PZH4Z:00121:00627
CGTGTCTCTAGGCACAGGATTTTGTGTAG
+
AAAACDBB???@BCCCD?BBBA6=AA99;
@PZH4Z:00121:00632
CGTGTCTCTAGGCACAGGATTTTGTGTAG
+
BCCCDBBABBC@CCBDDBCCCC9AA>999
@PZH4Z:00122:00617
CGTGTCTCTAGGCACAGGATTTTGTGTAGA
+
AABCCDAAACH?BABCD?9999/9>>9994
@PZH4Z:00122:00637
ACGAGTGCGTTCCCCATGTCGTAGGTACTC
+
?@BBBBBBB@6944-9999>@@>A?A<==A
@PZH4Z:00123:00619
ATATCGCGAGGGTATGGAAGACTCTATAG
+
BB?@@A;999919>>>=A=ACBDC;::A@
@PZH4Z:00123:00639
TACTGAGCTACACACACAGAAAGATTGGT
+
?@ACCCCBBBCCDCCCCCBBB?BCC@B@C
@PZH4Z:00123:00642
ACGAGTGCGTTCCCCATGTCGTAGGTACTC
+
ABA@@@AAAA@BCD:D::9ABBAC@B;><C
@PZH4Z:00124:00629
TACTGAGCTACACACACAGAAAGATTGGT
+
B???BBFB@@>AADCCCBBBB=BAEBB@<
@PZH4Z:00124:00645
CGTGTCTCTAGGCACAGGATTTTGTGTAG
+
9CCBBCA<<;B>@A@?><9999/9>999A
@PZH4Z:00125:00612
ACGCTCGACATGCCCAGGTACAGGAG
+
B@@@BCCCCCCDCDA@@=?@A?B>@@
@PZH4Z:00125:00628
ACGCTCGACATGCCCAGGTACAGGAG
+
@>999@@ADBABCB>BB@BABBB8;;
@PZH4Z:00125:00634
ACGAGTGCGTTCCCCATGTCGTAGGTACTC
+
BB@@AABBBB@BCC:C@@ABBB?B@BAAAC
@PZH4Z:00125:00639
TACTGAGCTACACACACAGAAAGATTGGT
+
AABBCCCBB@@@CCB?C>;:96;A?@D@A
@PZH4Z:00126:00624
ACGCTCGACATGCCCAGGTACAGGAG
+
B999BBBCECCCFC@BBBBBBBB::;
@PZH4Z:00126:00640
TACTGAGCTACACACACAGAAAGATTGGT
+
@AABCBCBBBBBBCBCBC;::6:AA>A?B
@PZH4Z:00126:00641
CGTGTCTCTAGGCACAGGATTTTGTGTAG
+
BBAACBBBABB@BBCDC@???=6==A>AB
@PZH4Z:00127:00633
TACTGAGCTACACACACAGAAAGATTGGT
+
B>>>BBCBBBBBBBDBBB;:96;CB@C@B
@PZH4Z:00128:00642
CGTGTCTCTAGGCACAGGATTTTGTGTAG
+
BBBBCDCCAAA@CCCDC@CCCC:BB@99;
@PZH4Z:00128:00643
ACGCTCGACATGCCCAGGTACAGGAG
+
9@>=@@AAADBBBE>@@=@>>>>999
@PZH4Z:00129:00615
TACTGAGCTACACACACAGAAAGATTGGT
+
AAA@BBCCBABBBA@@>@99908>><??B
@PZH4Z:00129:00628
ACGAGTGCGTTCCCCATGTCGTAGGTACTC
+
BBB@@@BBBB=?==6====?BBA@?A;<<C
@PZH4Z:00129:00636
AGCACTGTAGCTGTCACTAGTTACTTGT
+
BBBCAAABBBCBBBABABAAB@DBB?BB
@PZH4Z:00129:00639
ACGCTCGACATGCCCAGGTACAGGAG
+
B?@@DCCDCBBCCG@AA=@BBAB=@A
@PZH4Z:00130:00600
TACTGAGCTACACACACAGAAAGATTGGT
+
@@@@<<9@@@@@@CADBDFDCCBAB@@BD
@PZH4Z:00130:00632
CGTGTCTCTAGGCACAGGATTTTGTGTAG
+
BBB@CDCCBBB?BFCCC?BBBD9AB@99;
@PZH4Z:00130:00639
TACTGAGCTACACACACAGAAAGATTGGT
+
B@>ABBFBBBBBBCA?@B;9908>>;>=?
@PZH4Z:00131:00602
AGCACTGTAGCTTTCACTAGTTACTTGT
+
??BDCDC<==CBB>CBBBC@@=@<97;?
@PZH4Z:00131:00624
AGCACTGTAGCTGTCACTAGTTACTTGT
+
BBBBBBCCBCCA@@@ABCDBB?BBB@BE
@PZH4Z:00132:00622
TACTGAGCTACACACACAGAAAAATTGGTGC
+
B9==AAACCCCBBBB@?>99999-95947<7
@PZH4Z:00133:00617
AGCACTGTAGCTGTCACTAGTTACTTGT
+
AACCDECBBBBBBB?AAAACA@DBB>BA
@PZH4Z:00134:00607
CGTGTCTCTAGGCACAGGATTTTGTGTAG
+
B@BBFDHC:::>B>BBDBEBNH:CCB;;<
@PZH4Z:00134:00613
AGCACAGTAGCTGTCACTAGTTACTTGT
+
A@@>;<:?BBDF?AAFCBBAA=;99<>>
@PZH4Z:00134:00626
CGTGTCTCTAGGCACAGGATTTGTGTAGAG
+
CBCBCECCCCCA?A;998444099999/**
@PZH4Z:00134:00642
TGATACGTCTCCTTCCTTAGTTACTTCA
+
BBBBBCBCDDD@CBDBD@BCB@CCD@DC
@PZH4Z:00134:00643
ACGAGTGCGTTCCCCATGTCGTAGGTACTC
+
ABA?BBCBB@6944-999;CCCBD?BCBCD
@PZH4Z:00134:00646
ACGAGTGCGTTCCCCATGTCGTAGGTACTC
+
BB?>>AAA@@?@CC9B???BBBAABB<<<C
@PZH4Z:00134:00648
ACGAGTGCGTTCCCCATGTCGTAGGTACTC
+
?ACBBCCBCB?CBB9C999BDBCCBCA@@B
@PZH4Z:00135:00617
AGCACTGTAGCTGTCACTAGTTACTTGT
+
;;CCCCCBBBDBBB@ABBCAA@DBB@BB
@PZH4Z:00135:00618
TACTGAGCTACACACACAGAAAGATTGGT
+
B???BBCCABCCACBAAC<;;8;AA?B?B
@PZH4Z:00135:00619
CGTGTCTCTAGGCACAGGATTTTGTGTAG
+
AAAACDBCAAA@BBBCCACCHCACCE99;
@PZH4Z:00135:00624
ACGCTCGACATGCCCAGGTACAGGAG
+
BAABBBBCCCCCCC?BB@ABCCC=?@
@PZH4Z:00136:00604
ACGAGTGCGTTCCCCATGTCGTAGGTACTCATCA
+
BBC?@AA@>@5999/9991111/.,.66689<74
@PZH4Z:00136:00618
ACGAGTGCGTTCCCCATGTCGTAGGTACTC
+
BBAABCCBCB@DBB9B:;9BCBCC@A;<<C
@PZH4Z:00136:00630
TACTGAGCTACACACACAAGAAAGATTGGT
+
B???BBBCBBAAD::81/,/::80.39>17
@PZH4Z:00137:00649
AGCACTGTAGCTGTCACTAGTTACTTGT
+
@ACCCCCBCCCB??ABBBDAB@CBB=>?
@PZH4Z:00138:00621
ACGAGTGCGTTCCCCATGTCGTAGGTACTC
+
AAAAAAAAAA@ABC9B???BBBCC@A:<;C
@PZH4Z:00138:00625
ACGCTCGACATGCCCAGGTACAGGAG
+
AABADCBCBCBBBB>A@@B9=11,11
@PZH4Z:00139:00605
TACTGAGCTACACACACAGAAAGATTGGGT
+
BA?BBECEABBBDCCCCA@>><?;<;BCB@
@PZH4Z:00139:00608
ACGAGTGCGTTCCCCATGTCGTAGGTACTC
+
;<CCCCBCBC?BAA7A999>>>98489444
@PZH4Z:00139:00627
ACGAGTGCGTTCCCCATGTCGTAGGTACTC
+
BBB???BBBB@BCC9A?BBBBBBBBA?A@C
@PZH4Z:00140:00611
TACTGAGCTACACACACAGAAAGATTGGT
+
B9<<ABBCA@@AABB@?@9998;AB?C@A
@PZH4Z:00140:00615
TACTGAGCTACACACACAGAAAGATTGGT
+
ABBBBECBBCBCCEBAAB;;:6:@@<A@C
@PZH4Z:00140:00618
AGCACTGTAGCTGTCACTAGTTACTTGT
+
@@BCCCEAABCB@@@=@>===;111-11
@PZH4Z:00140:00621
TCTCCTATGCGCTCCACATGTCTAAGGT
+
BBCC@::<CDDDCC@CCBBCDCCD@C@C
@PZH4Z:00140:00629
ACGCTCGACATGCCCAGGTACAGGAG
+
CBBBBCCCFCCCEC?BBAB?BAB>@A
@PZH4Z:00140:00636
AGCACTGTAGCTGTCACTAGTTACTTGT
+
ABABCCCCCCCCBBBGCCCCC@BAA>BB
@PZH4Z:00140:00638
TACTGAGCTACACACACAGAAAGATTGGT
+
?=@@@@>A99999??>=@?CE@DCE=@;>
@PZH4Z:00141:00612
CGTGTCTCTAGGCACAGGATTTTGTGTAG
+
AAAACBAA>AA@BCBDCABAAB9AB@===
@PZH4Z:00141:00616
TACTGAGCTACACACACAGAAAGATTGGT
+
BA?BBBCEABCCDDA@@B;::6:BB?C@B
@PZH4Z:00141:00636
ACGAGTGCGTTCCCCATGTCGTAGGTACTC
+
BBB?@@BBBC@DCF9BAABBBBBA@8:<AC
@PZH4Z:00142:00636
ACGAGTGCGTTCCCCATGTCGTAGGTACTC
+
AABBBBBBBB@BCC:E:::CCCCC@A<=<C
@PZH4Z:00142:00648
CGTGTCTCTAGGCACAGGATTTTGTGTAG
+
BAA@CEHDA??;=9=9959999/9?>;::
@PZH4Z:00143:00601
CGTGTCTCTAGGCACAGGATTTTGTGTAG
+
BBBACBAA?=@@BBBCE?BBCD9BBB==@
@PZH4Z:00143:00602
TACTGAGCTACACACACAGAAAGATTGGT
+
B???BBCCBBAAACCAAA;:96:@@?B@B
@PZH4Z:00143:00606
CGTGTCTCTAGGCACAGGATTTTGTGTAG
+
BBBCCCBC;;<ACBBABD9999/9@@@@A
@PZH4Z:00143:00647
CGTGTCTCTAGGCACAGGATTTTGTGTAG
+
@@AABDCCBBB??>?AB?BBCD:CCC;;;
@PZH4Z:00144:00646
ACGAGTGCGTTCCCCATGTCGTAGGTACTC
+
BBBAAABBBA6944/999999988468444
@PZH4Z:00145:00634
AGCACTGTAGCTGTCACAGTTACTTGT
+
BBCBBDBCCCCBABBBB?@@AC@@<=9
@PZH4Z:00145:00638
ACGAGTGCGTTCCCCATGTCGTAGGTACTC
+
AAAAAABBBD?BAA9A>@@?CC??<?;<<@
@PZH4Z:00145:00643
ACGCTCGACATGCCCAGGTACAGGAG
+
BABBBCAEACCCCD@BB?AAB@@=@@
@PZH4Z:00146:00605
CGTGTCTCTAGGCACAGGATTTTGTGTAG
+
CCBBCECCA?A@CCCCFBCCCC9BBA;;;
@PZH4Z:00146:00609
ACGAGTGCGTTCCCCATGTCGTAGGTACTC
+
BBB?@@AAAA?BCE:C???ABB@B@E;>=C
@PZH4Z:00146:00639
AGCACTGTTAGCTGTCACTAGTTACTTGT
+
??BBCCCB@BBBBBAABBBBBB@CBB@CB
@PZH4Z:00146:00640
ACGCTCGACATGCCCAGGTACAGGAG
+
B?ABBCAGBBB??@<@A@BBCBC>A@
@PZH4Z:00146:00642
AGCACTGTAGCTGTCACTAGTTACTTGT
+
99CEBDBCCCDBBBBBBBB@B@CBB=??
@PZH4Z:00146:00646
AGCACTGTAGCTGTCACTAGTTACTTGT
+
=9994:994444444;4444/,///,//
@PZH4Z:00146:00647
ACGAGTGCGTTCCCCATGTCGTAGGTACTC
+
BBB?@@AAAA@ABB9CBBBBBBBB@C;<<C
@PZH4Z:00147:00642
TACTGAGCTACACACACAGAAAGATTGGT
+
B9<;CCDCBBCCCDCBCCCBC<??C=><>
@PZH4Z:00148:00639
AGCACTGTAGCTGTCACTAGTTACTTGT
+
??BCCEC@DACCBCBBBBCBB@DBB>AA
@PZH4Z:00148:00643
ACGCTCGACATGCCCAGGTACAGGAG
+
CB:;;A@A9<9>>>9;959??99598
@PZH4Z:00148:00646
AGCACTGTAGCTGTCACTAGTTACTTGT
+
BA?@ACCA@ADCCDCBBDCCC?ABB>BB
@PZH4Z:00148:00648
CGTGTCTCTAGGCACAGGATTTTGTGTA
+
@BACBBB@<<<69?>?@=>>@@4>>@11
@PZH4Z:00149:00629
ACGAGTGCGTTCCCCATGTCGTAGGTACTC
+
@@B@AABBCC@CCC9DA@@BBCAA@B<>AC
@PZH4Z:00149:00639
TACTGAACTACACACACAGAAAGATTGGTGC
+
B?@@BB?BCCCCCB@=><877-7BB?C@F=@
@PZH4Z:00100:00681
AGCACTGTAGCTGTCACTAGTTACTTGT
+
BBBCCCCBBBCBBBBBBBCBB@DBB=??
@PZH4Z:00101:00656
ATACACGACACAGCAGAACAACACTAG
+
CA499494:;;49;9444842433444
@PZH4Z:00101:00674
CGTGTCTCTAGGCACAGGATTTTGTGTAG
+
BBBA@FBAAAA?AAABBAB@AA:CCB999
@PZH4Z:00101:00697
ACGAGTGCGTTCCCCATGTCGTAGGTACTC
+
949>ABDBBB@CCCAD:<<CC@?@@?AABB
@PZH4Z:00102:00655
TACTGAGCTACACACACAGAAAGATTGGT
+
A???BBCBAAAABCA=>>99908>>;??A
@PZH4Z:00102:00685
TCTCTATGCGCTCCACATGTCTAAGGT
+
BBBBBBCBBBCBB@DCBBBCCDC@E@?
@PZH4Z:00103:00661
ACGAGTGCGTTCCCCATGTCGTAGGTACTC
+
@ABCCECBCC@CDI:C;<;CCA:;9:<<<C
@PZH4Z:00103:00682
AGCACTGTAGCTGTCACTAGTTACTTGT
+
BBBCDCCCCCCB??BCCDD@@>AB?>?B
@PZH4Z:00104:00664
ACGCTCGACATGCCCAGGTACAGGAG
+
CB@@@CBBCBBABB=BB@BBCBB?AB
@PZH4Z:00104:00669
AGCACTGTAGCTGTCACTAGTTACTTGT
+
BBCDBBBCBBCBBBBCBCC@?=?996;C
@PZH4Z:00105:00651
ACGAGTGCGTTCCCCATGTCGTAGGTACTC
+
BBA@BBBBBB@CCC:C@@@BBBAAB?AAAC
@PZH4Z:00105:00660
ATCAGACACGGACACAGCAAGAACACTAC
+
B<;999111/,/78;444/,/8,1/.///
@PZH4Z:00105:00692
ACGAGTGCGTTCCCCATGTCGTAGGTACTC
+
BBBBBCBBB@@BCC:C:99BBBBB@A:<;E
@PZH4Z:00106:00655
CGTGTCTCTAGGCACAGGATTTTGTGTAG
+
AAAACDBB???@CCCDC@CCDC9BBB99;
@PZH4Z:00107:00673
CGTGTCTCTAGGCACAGGATTTTGTGTAG
+
BB@A@CBABBB@BCAEB@DCCC:BA=99;
@PZH4Z:00107:00698
ACGAGTGCGTTCCCCATGTCGTAGGTACTC
+
BBBBBBBB@@?ACC:C:::BBBCC@C<<<C
@PZH4Z:00108:00681
ACGAGTGCGTTCCCCATGTCGTAGGTACTC
+
BBB?BBBBBB?DBB6B999BCCBBAB;<<C
@PZH4Z:00110:00657
TACTGAGCTACACACACAGAAAGATTGGT
+
@?@CDCGBBBABBDBB?B;;908>><@?D
@PZH4Z:00110:00660
ACGCTCGACATGCCCAGGTACAGGAG
+
B?@?BCBCCCBBBB=BB@BBCBB99<
@PZH4Z:00110:00682
ACGAGTGCGTTCCCCATGTCGTAGGTACTC
+
BB??ABBABA@BCD:C:;:BCCAC@A<<<D
@PZH4Z:00111:00672
TACTGAGCTACACACACAGAAAGATTGGT
+
AABBCCDCABABBDCBAB;;;8;AA?CCE
@PZH4Z:00111:00684
CGTGTCTCTAGGCACAGGATTTTGTGTAAGGC
+
BBB@CCBBBAB@BCCBB?CBCB:@;;442969
@PZH4Z:00112:00652
AGCACTGTAGCTGTCACTAGTTACTTGT
+
ABBBBEBCCCEBBBBBBBCBB@CBB>?A
@PZH4Z:00112:00672
ACGAGTGCGTTCCCCATGTCGTAGGTACTC
+
BB@>>BAAAA@ABC:C:99BBBBC?B;<<D
@PZH4Z:00112:00676
TACTGAGCTACACACACAGAAAGATTGGT
+
BBBBBBDBBBABBBCBAB;;808>>;??B
@PZH4Z:00112:00681
AGCACTGTAGCTGTCACTAGTTACTTGT
+
@ABBCCD?::B111;;CCC;;@BAA<==
@PZH4Z:00112:00687
ACGAGTGCGTTCCCCATGTCGTAGGTACTC
+
AAB?BBBBBB@CCC9B???AA?=A?@@@BB
@PZH4Z:00113:00661
TACTGAGCTACACACACAGAAAGATTGGT
+
@AAABBBBBBBBBCCBCB:996:@@<AAD
@PZH4Z:00113:00666
ACGCTCGACATGCCCAGGTACAGGAG
+
B@@?BBBCCCBBBB?BC@BBCBB:9<
@PZH4Z:00113:00667
TACTGAGCTACACACACAGAAAGATTGGT
+
BBBCBBCCCCAAADCCCCBBB=ABB@C@C
@PZH4Z:00113:00668
ACGAGTGCGGTTCCCCATGTCGTAGGTACTC
+
@ABBBBABB@B=@==6@;;;ABB@A>A<=@C
@PZH4Z:00113:00678
AGCACTGTAGCTGTCACTAGTTACTTGT
+
AADCCECCABABBBBBBA?==;@@@?CB
@PZH4Z:00113:00679
CGTGTCTCTAGGCACAGGATTTTGTGTAG
+
AABBBCBBAAA@BBCEEABBBA9=AA99;
@PZH4Z:00114:00654
TACTGAGCTACACACACAGAAAGATTGGT
+
AABBCBDBBBDFCD<<<BA@@<?BB>B?A
@PZH4Z:00114:00657
TACTGAGCTACACACACAGAAAGATTGGT
+
BBBBBBDBBBAAA?@@AA@A@<@AC@DIC
@PZH4Z:00114:00679
AGCACTGTAGCTGTCACTAGTTACTTGT
+
;;BB=ACC<<>CCCCCA@ADC?BBC?BC
@PZH4Z:00114:00687
ATCAGACACGGACACAGCAGAACACACA
+
BC@AABBBCC@CCCCBBBCA@=BBBBCB
@PZH4Z:00115:00659
CGTGTCTCTAGGCACAGGATTTTGTGTAG
+
CCBBCCCC@@@@BCCCC?BBCC9AA@99;
@PZH4Z:00115:00662
ACGAGTGCGTTCCCCATGTCGTAGGTACTC
+
:;AA@BCBBC@CCC5<9;9=:/1.6.1/6/
@PZH4Z:00115:00673
AGCACTGTAGCAGTCACTAGTTACTTGT
+
ABBBCCCA@AABCCCBBCBBB@DCC@CC
@PZH4Z:00115:00689
ATATCGCGAGGGTATGGAAGACTCTATAG
+
9;BCA@AA<::69BABEB>BBAA?6:;??
@PZH4Z:00115:00690
CGTGTCTCTAGGCACAGGATTTTGTGTAG
+
CCBCECBBAAB@BCCCCEDDCD:BA>499
@PZH4Z:00116:00672
CGTGTCTCTAGGCACAGGATTTTGTGTAG
+
BBB@DCBCBAB@BCCEC@CBCC:CCB99;
@PZH4Z:00116:00674
ACGAGTGCGTTCCCCATGTCGTAGGTACTC
+
ABBB@AABBA@BCC:C???BBBBC@B;<<B
@PZH4Z:00116:00691
AGCACTGTAGCTGTCACTAGTTACTTGT
+
BEBCCECCCCCCBBCBBCCBBAAAB@BC
@PZH4Z:00117:00660
CGTGTCTCTAGGCACAGGATTTTGTGTAG
+
BBBAABAA>>A@BBCCBE:999,4;;8;;
@PZH4Z:00117:00672
AGCACTGTAGCTGTCACTAGTTACTTGT
+
BBBB<>:AAACBBCDCBCCCC=AACBCE
@PZH4Z:00117:00684
ACGCTCGACATGCCCAGGTACAGGAG
+
ABBABCBDCEB@@@<@C?A?CCC9;<
@PZH4Z:00117:00694
AGCACTGTAGCTGTCACTAGTTACTTGT
+
BBBBBDBBBCCDCHCCCB@AA>BBB@CC
@PZH4Z:00117:00695
ACGCTCGACATGCCCAGGTACAGGAG
+
BA@?BCBCCEBBBB>BB@CBDBC99<
@PZH4Z:00117:00696
ACGAGTGCGTTCCCCATGTCGTAGGTACTC
+
9<DDCCAAABACBB9B;<;9<;>?;><;9@
@PZH4Z:00117:00697
AGCACTGTAGCTGTCACTAGTTACTTGT
+
ABBCBBBAABCBBCBAABDBB@CBB>?A
@PZH4Z:00118:00668
ATATCGCGAGGGTATGGAAGACTCTATAG
+
AAAA@=@B944-4;;A@B@BCA@;6::>:
@PZH4Z:00118:00677
TACTGAGCTACACACACAGAAAGATTGGT
+
BAA>AACBAAAAAFCCAA99968>>>B?B
@PZH4Z:00118:00678
CGTGTCTCTAGGCACAGGATTTTGTAGA
+
AAAADCBB;9;ACCA?B@CCCC:B@AAC
@PZH4Z:00119:00651
TACTGAGCTACACACACAGAAAGATTGGT
+
AAABBCCCCBBBCCA?>>99908@?=A@D
@PZH4Z:00119:00671
TACTGAGCTACACACACAGAAAGATTGGT
+
BBBBBBECB@@ABEBB@@99908?>=@?C
@PZH4Z:00119:00682
AGCACTGTAGCTGTCACTAGTTACTTGT
+
@@@BABCDACACCCECCCDEC@DCC@GC
@PZH4Z:00119:00695
ACGAGTGCGTTCCCCATGTCGTAGGTACTC
+
BB@@ABBBBB@FCB9B???CCCCB@B;<<C
@PZH4Z:00120:00668
TACTGAGCTACACACACAGAAAGATTGGT
+
BBBBBBCBBBBBBCBA@C;;;7;@@=A?B
@PZH4Z:00120:00670
TACTGAGCTACACACACAGAAAGATTGGT
+
AAABBBECAA??AB999?99918>@=CBC
@PZH4Z:00120:00684
ACGAGTGCGTTCCCCATGTCGTAGGTACTC
+
BBCBBBCBCB=?==6=9=9;=>8857989;
@PZH4Z:00120:00699
TCTCTATGCGCTCCACATGTCTAAGGT
+
CCBBBBBCCCCCB?DA?@CAA9459<9
@PZH4Z:00121:00668
CGTGTCTCTAGGCACAGGATTTTGTGTAG
+
CBBBBDCC???@CBCDECCBBA9A@>@=@
@PZH4Z:00121:00690
TACTGAGCTACACACACAGAAAGATTGGT
+
BAA>BBDBBBBBBCCBAA::4-8><<A?B
@PZH4Z:00122:00655
TACTGAGCTACACACACAAGAAAGATTGGT
+
B??@BCDBBBBBBADB9858>>9773;<>>
@PZH4Z:00122:00686
AGCACTGTAGCTGTCACTAGTTACTTGT
+
<<CCAACCBBCCCCCBCCCCC=A@@=@B
@PZH4Z:00123:00675
CGTGTCTCTAGACACAATGATTTGTGTAGA
+
949449999@>99111,///66+////443
@PZH4Z:00123:00695
TACTGAGCTACACACACAGAAAGATTGGT
+
BBBBBCECBBBDDEBA>@99908>>;?>A
@PZH4Z:00124:00659
TACTGAGCTACACACACAGAAAGATTGGT
+
B??ABBCBBBBC@A;;9@99908??=CCD
@PZH4Z:00124:00687
ACGCTCGACATGCCCAGGTACAGGAG
+
B@?@?BBBBCCDDC>BB?CBCCB::<
@PZH4Z:00124:00694
CGTGTCTCTAGGCACAGGATTTTGTGTAG
+
@AAADCBB???@BDCBE@CCCB:AA=449
@PZH4Z:00124:00699
CGTGTCTCTAGGCACAGGATTTTGTGTAG
+
BCBBCCBBBCC?B?@AB?A@@@/99911?
@PZH4Z:00125:00653
CGTGTCTCTAGGCACAGGATTTTGTGTAG
+
BBAABCCCAAA@BBBBCACCBA9CHCBBB
@PZH4Z:00125:00673
TACTGAGCTACACACACAGAAAGATTGGT
+
CAAADBCB99;BCCBBAB;<;:;CB@C@B
@PZH4Z:00125:00681
CGTGTCTCTAGGCACAGGATTTTGTGTAG
+
BBBADECCAAB@BCAAB?BBBC9ABB;;<
@PZH4Z:00126:00653
CGTGTCTCTAGGCACAGGATTTTGTGTAG
+
BBBACCBB>AA@BBCCD@:499,4::=@@
@PZH4Z:00126:00681
TACTGAGCTACACACACAGAAAGATTGGTGC
+
A???BBFCCBBBACBC<;=CCAB@@=@@AAA
@PZH4Z:00126:00683
TACTGAGCTACACACACAAGAAAGATTGGT
+
AABCCCCCBA@@@7<>1111@@>::A@C?B
@PZH4Z:00127:00653
ACGCTCGACATGCCCAGGTACAGGAG
+
?BAA@@;<<CCB?B<;;27>@99594
@PZH4Z:00127:00677
ACGCTCGACATGCCCAGGTACAGGAG
+
B@@?ABBBCABBCC>BB?AAA?A>@@
@PZH4Z:00127:00679
TCTCTATGCGCTCCGACATGTCTAAGGT
+
4444449:@F>992///////8;;2424
@PZH4Z:00127:00683
AGCACTGTAGCTGTCACTAGTTACTTGT
+
@?BCBABCCCC@BBBBBCCBA?ABB?CC
@PZH4Z:00128:00659
ACGCTCGACATGCCCAGGTACAGGAG
+
B;<<BBCCCCCCDD@BB>@AD88599
@PZH4Z:00129:00660
ACGAGTGCGTTCCCCATGTCGTAGGTACTC
+
BBBBBBBBBB@BDH:D::9ABB@B>A<=<B
@PZH4Z:00129:00681
TACTGAGCTACACACACAGAAAGATTGGT
+
C;<<CCCCCC@?AC;;<B>A@<@AC@C@B
@PZH4Z:00129:00686
CGTGTCTCTAGGCACAGGATTTTGTGTAG
+
AAAAABBBBAB?BC@AA@CBBC9BA?99;
@PZH4Z:00129:00698
TACTGAGCTACCACTACATCAGAAAGATTGGTGC
+
@@A@>>>9///78///////4444-4:;242331
@PZH4Z:00130:00662
TGATACGTCTCCGTTCCTTAGTTATCTTCA
+
;<8>@;=>;11,//,/,/,./9244449:9
@PZH4Z:00131:00657
TACTGAGCTACACACACAGAAAGATTGGT
+
B?==BBDBBBBBBCCCAB:996:@><A@C
@PZH4Z:00131:00684
AGCACTGTAGCTGTCACTAGTTACTTGT
+
@?CCAAABAACAAAAABBCAA@BBB@BC
@PZH4Z:00132:00664
CGTGTCTCTAGGCACAGGATTTTGTGTAG
+
AADBDEBBBABBBA::>CGCCD9CBB;;;
@PZH4Z:00133:00651
AGCACTGTAGCTGTCACTAGTTACTTGT
+
@ACCCDCBBBEBBCCBBBDBB?EAB>AB
@PZH4Z:00133:00667
AGCACTGTAGCTGTCACTAGTTACTTGT
+
@?BD<:DCCCDBCBBBCBCDD@EDDABB
@PZH4Z:00133:00671
TACTGAGCTACACACACAGAAAGATTGGT
+
C:<<CDCD@?@AACBBBCBCC@CCC@C@B
@PZH4Z:00133:00679
ACGAGTGCGTTCCCCATGTCGTAGGTACTC
+
BBCCCCCDCB>A??6A;;;CNBAD@BAAAB
@PZH4Z:00133:00692
ACGCTCGACATGCCCAGGTACAGGAG
+
B???ECCCCCCCCC@CCABBCBB=@@
@PZH4Z:00133:00694
CGTGTCTCTAGGCACAGGATTTGTGTAAG
+
CCCCCDBBDBE@CC;>B5--,*-+***)*
@PZH4Z:00133:00695
TACTGAGCTACACACACAGAAAGATTGGTG
+
BB@@@@AAA@@AA9<<A==>?:A@<<>>A@
@PZH4Z:00133:00699
ATCAGACACGGACACAGCAGAACACAC
+
BBBB??@CCC@BCDBBBBB@?=@A<<8
@PZH4Z:00134:00661
CGTGTCTCTAGGCACAGGATTTTGTGTAG
+
ACFDDDDBAAACDAABDBBBBB9BCA>@@
@PZH4Z:00134:00674
TACTGAGCTACACACACAGAAAGATTGGT
+
BCBBDCCCBBAABAA@AC@@A>ADD@C@A
@PZH4Z:00134:00690
TACTGAGCTACACACACAGAAAGATTGGTG
+
4989<;999@>>999?=@>CE@B@>.0,0:
@PZH4Z:00135:00653
CGTGTCTCTAGGCACAGGATTTTGTGTAG
+
BBBADCBCBBB@CDBEC@CDCC:BBB99;
@PZH4Z:00135:00662
ACGAGTGCGTTCCCCATGTCGTAGGTACTC
+
B@BBBBBBBC@CEE9G@??AB==?=:;<@C
@PZH4Z:00135:00668
TACTGAGCTACACACACAGAAAGATTGGT
+
B9<<DCECB@@ACDCCBAAAD>@@@>A>A
@PZH4Z:00136:00656
CGTGTCTCTAGGCACAGGATTTTGTGTAG
+
B@AADEBBAAA@BCCECABBAA9>>=99A
@PZH4Z:00136:00670
CGTGTCTCTAGGCACAGGATTTGTGTAAG
+
;<<4499:611,//4442444-4444424
@PZH4Z:00137:00671
TGATACGTCTCCTTCCTTAGTTACTTCAGT
+
>@@9=99999989246:;8892841,/6//
@PZH4Z:00137:00672
AGCACTGTAGCTGTCACTAGTTACTTGT
+
AABDCECBBBCBBB@BBCDBB>A?B?BC
@PZH4Z:00137:00678
CGTGTCTCTAGGCACAGGATTTTGTGTAG
+
@@AACDCC????BFCCC?AAEC:AA@@@@
@PZH4Z:00137:00680
ACGCTCGACATGCCCAGGTACAGGAG
+
B@@?BCCCCCBBBC=BBABBBAA89<
@PZH4Z:00137:00684
AGCACTGTAGCTGTCACTAGTTACTTGT
+
??CEAAACCCCBBCBBBCCDD=A@B?CC
@PZH4Z:00138:00670
CGTGTCTCTAGGCACAGGATTTTGTGTAG
+
<=CCBBBCD@@=AA999@9999/999994
@PZH4Z:00138:00675
TACTGAGCTACACACACAGAAAGATTGGT
+
A===ABFBBBBBBEC@@?9:8-8?A>B@C
@PZH4Z:00138:00694
TACTGAGCTACACACACAGAAAGATTGGT
+
BBB>?@@@>99<;GDACCCCC@BBB?B?B
@PZH4Z:00138:00697
TACTGAGCTACACACACAGAAAGATTGGT
+
CA@?BBDBBB?@ACAAACGGF@BCC@C@B
@PZH4Z:00139:00666
ACGCTCGACATGCCCAGGTACAGGAG
+
BB@?@CCDBAA:;;6;@>BBBBB;<<
@PZH4Z:00139:00687
TACTGAGCTACACACACAGAAAGATTGGT
+
BBBBBCECBC>?AA<99@9999;@@=C@C
@PZH4Z:00140:00688
AGCACTGTAGCTGTCACTAGTTACTTGT
+
@@>?4944499;;BBBBBBCB@E@A?@A
@PZH4Z:00140:00699
CGTGTCTCTAGGCACAGGATTTTGTGTAG
+
BBBBCCBCBBB>BCBDC@9999-9AC@BB
@PZH4Z:00141:00682
CGTGTCTCTAGGCACAGGATTTGTGTA
+
9994449444424:9967/11,///,,
@PZH4Z:00141:00689
AGCACTGTAGCTGTCACTAGTTACTTGT
+
AABBCECCBBCBBBAAABDBB@CBB@AA
@PZH4Z:00141:00690
AGCACTGTAGCTGTCACTAGTTACTTGT
+
BBBCAEBBABCCCCCBBBCCC@CBB899
@PZH4Z:00142:00699
TACTGAGCTACACACACAGAAAGATTGGT
+
AAABDCDBBBBB???9994>@<AAA@D?A
@PZH4Z:00143:00671
TCTCTATGCGCTCCACACTGTCTAAGGT
+
444499@AAAAB@;<;1////004,.,.
@PZH4Z:00143:00678
TACTGAGCTACACACACAGAAAGATTGGT
+
BAAABBCCBBBDBGBCBB@AA>@CC?C?B
@PZH4Z:00143:00680
TACTGAGCTACACACACAGAAAGATTGGT
+
B9;;BCECCBBBBCBABC@AA@@CD@C@B
@PZH4Z:00143:00696
ATCAGACACGGACACAGCAGAACACAC
+
B>@@CCBBBB=AABAAA<;;B>AABAA
@PZH4Z:00143:00697
TACTGAGCTACACACACAGAAAGATTGGT
+
B9<<CCCCCBAABCCCCBBBC=?>>:;:;
@PZH4Z:00144:00652
TACTGAGCTACACACACAGAAAGATTGGT
+
B>@>BCCCBBBBBDA@@B;;;;;CC@C@A
@PZH4Z:00144:00663
CGTGTCTCTAGGCACAGGATTTTGTGTAG
+
A@BBBECC@?@?BC?AA@CCCC9CCC;;;
@PZH4Z:00144:00664
CGTGTCTCTAGGCACAGGATTTTGTGTAAG
+
@@A@CCCC@?A?BCAAB;;;99-1<;=B11
@PZH4Z:00144:00680
CGTGTCTCTAGGCACAGGATTTTGTGTAG
+
AAB@BDBBA=@@BCCBC?BBDC9BB>9==
@PZH4Z:00144:00696
CGTGTCTCTAGGCACAGGATTTTGTGTAG
+
BBBACCBB@?A@CCCBCA9999/9@>>>>
@PZH4Z:00145:00667
AGCACTGTAGCTGTCACTAGTTACTTGT
+
??BCDECAAACBBBBCBCCCD?GBDBBC
@PZH4Z:00145:00670
TACTGAGCATACACAGCACAGAAAGATTGGT
+
4444;/,,,,,,,,4////....+.577?>?
@PZH4Z:00145:00671
ACGAGTGCGTTCCCCATGTCGTAGGTACTC
+
BBBBBBBA@@@@CC9B?@@CBB>A@A;<<C
@PZH4Z:00145:00673
CGTGTCTCTAGGCACAGGATTTTGTGTAG
+
<DDGDCCDAAA?BCCCBA@@@@6@@><<<
@PZH4Z:00146:00652
ACGCTCGACATGCCCAGGTACAGGAG
+
BBBBCCBBBCA:;:6;@?BBCBB;;<
@PZH4Z:00146:00682
TACTGAGCTACACACACAGAAAGATTG
+
B:<<DDDCA??BB=@@B@@@C=AAB<<
@PZH4Z:00146:00695
ACGCTCGACATGCCCAGGTACAGGAG
+
BBABBECEECBBBB?BB@C>>=8112
@PZH4Z:00147:00676
ACGCTCGACTGCCCAGGTACAGGAG
+
GDCB@@>>>ECCG@FCA><<@A8;<
@PZH4Z:00147:00683
CGTGTCTCTAGGCACAGGATTTTGTGTAAGGC
+
BBBADCBBAAA@BEBAB=9944-/;;11,1-1
@PZH4Z:00147:00685
CGTGTCTCTAGGCACAGGATTTTGTGTAG
+
BBBBDDBB@>@@CCCCA?9999/9B@>>@
@PZH4Z:00148:00657
CGTGTCTCTAGACACAGGATTTTGTGTAG
+
@@BACECCBBABAB@AB?BCCD9BBB:;<
@PZH4Z:00148:00681
CGTGTCTCTAGGCACAGGATTTTGTGTAG
+
@<CECDCC?<=AB<99E<9999/9CB111
@PZH4Z:00149:00650
AGCACTGTAGCTGTCACTAGTTACTTGT
+
;;CCDDCBBCCBBCBBBBBBB@CCC=??
@PZH4Z:00149:00671
TACTGAGCTACACACACAGAAAGATTGGT
+
B??>BEDCBABCCCBBAC@@@<?A@?B@C
@PZH4Z:00149:00678
AGCACTGTAGCTGTCACTAGTTACTTGT
+
@ACCFCCBBCCBBBBBBBBBB@CBB?AB
@PZH4Z:00149:00691
ACGCTCGACATGCCCAGGTACAGGAG
+
BAAACCCDBBB@?@<@B>@@BBC;9<
@PZH4Z:00100:00719
TACTGAGCTACACACACAGAAAGATTGGTG
+
BBBBBCCCBABBCCDBBC@@>9>>?<?>AB
@PZH4Z:00100:00720
AGCACTGTAGCTGTCACTAGTTACTTGT
+
@@BCCCCCBBCAAAECDBC@?=ABB>BB
@PZH4Z:00101:00718
TACTGAGCTACACACACAGAAAGATTGGT
+
A@A@ACBC99;BCC;;9@99918?><@?B
@PZH4Z:00101:00733
AGCACTGTAGCTGTCACTAGTTACTTGT
+
??BCCECCBBCBAA@ABBDBB@CBB?BB
@PZH4Z:00101:00749
ACGAGTGCGTTCCCCATGTCGTAGGTACTC
+
;<9BCCFD@>=AIH:C;>;BCBAB@?<=<C
@PZH4Z:00102:00713
AGCACTGTAGCTGTCACTAGTTACTTGTG
+
4;444=:?944894444444424442449
@PZH4Z:00102:00721
TACTGAGCTACACACACAGAAAGATTGGT
+
??@CCCFB??BBBCCCCC@@@<???<?>A
@PZH4Z:00102:00730
CGTGTCTCTAGGCACAGGATTTTGTGTAG
+
BBBCDKDCAAA?A;99A?9999/9>>>>@
@PZH4Z:00102:00744
CGTGTCTCTAGGCACAGGATTTTGTGTAGA
+
A@BBDDBB=>@@CECCCCBCCCACBB99;B
@PZH4Z:00103:00717
ACGAGTGCGTTCCCCATGTCGTAGGTACTC
+
;;@@CCCCHB@BCC:C@AADBBAA<?;<<A
@PZH4Z:00103:00736
ACGAGTGCGTTCCCCATGTCGTAGGTACTC
+
BABCCCCBB@@BDF:C:;9@BBAB?B<>@B
@PZH4Z:00104:00721
CGTGTCTCTAGGCACAGGATTTGTGTAG
+
BBBBBCCCEBB?ACCCD@CBB@DBB99;
@PZH4Z:00104:00722
CGTGTCTCTAGGCACAGGATTTTGTGTAG
+
BBB@CCCBBB?@BBCAB?@BAA:BEC99;
@PZH4Z:00105:00705
CGTGTCTCTAGGCACAGGATTTTGTGTAGA
+
==ABBCCFDCC@AAABA@@@@A6@@@9999
@PZH4Z:00105:00713
ACGCTCGACATGCCCAGGTACAGGAG
+
BABCBCCCCBBBCC>CB@BCCBC::;
@PZH4Z:00105:00716
ACGCTCGACATGCCCAGGTACAGGAG
+
C@@?BBCCCBBBBB>?>;=;=====@
@PZH4Z:00105:00718
ACGAGTGCGTTCCCCATGTCGTAGGTACTC
+
BACCBBBBBB@BCD:D::9ACBAB@A;<AC
@PZH4Z:00105:00721
ATATCGCGAGGGTATGGAAGACTCTATAG
+
BBBBA@A@999-9?4424944333....5
@PZH4Z:00105:00727
CGTGTCTCTAGGCACAGGATTTTGTGTAG
+
BBBADDBC???BBCAEB?BBCC9BAA;;<
@PZH4Z:00105:00729
TACTGAGCTACACACACAGAAAGATTGGT
+
@ABCFCCAAACCCBCCCC@@?<@AA>AGC
@PZH4Z:00105:00745
CGTGTCTCTAGGCACAGGATTTTGTGTAG
+
BBBCCDCCCBB=>?@=?====>4999A@A
@PZH4Z:00106:00701
TACTGAGCTACACACACAGAAAGATTGGT
+
BAAACCCBBEBCCDCDCCCCC?CBB?B@C
@PZH4Z:00106:00718
CGTGTCTCTAGGCACAGGATTTTGTGTAG
+
CCCDDFEBBCB@CBBCD@CBBB9>@@999
@PZH4Z:00107:00741
ACGCTCGACATGCCCAGGTACAGAG
+
<<>@CAADCHCCCC>;:8;?A?@@@
@PZH4Z:00108:00716
CGTGTCTCTAGGCACAGGATTTTGTGTAG
+
CCCCECBCCCB?BCCCE?AACC:DDC899
@PZH4Z:00108:00736
CGTGTCTCTAGGCACAGGATTTTGTGTAGA
+
BBCBDCBBAAA@CCCFEABBAA9=@@8;;B
@PZH4Z:00108:00743
CGTGTCTCTAGGCACAGGATTTTGTGTAG
+
CCBBBCCC??@BEAA@><9999/9B>>@A
@PZH4Z:00108:00749
ACGCTCGACATGCCCAGGTAAGGAGAC
+
;99?ACCEDCCBBC>BB?BA?B=A???
@PZH4Z:00109:00706
CGTGTCTCTAGGCACAGGATTTTGTGTAG
+
CDCCCCBCBAB@BBAAA=<@DH9BA@>99
@PZH4Z:00109:00710
AGCACTGTAGCTGTCACTAGTTACTTGTG
+
BBBBCCCCBBGBCCCCCBC@BBDBB>BBC
@PZH4Z:00109:00717
AGCACAGTAGCTGTCACTAGTTACTTGT
+
<<DDDCBABBCBABABBBCBB@CBB?BB
@PZH4Z:00110:00702
ACGAGTGCGTTCCCCATGTCGTAGGTACTC
+
ABBBBBBBB@@@CC:C:99BBBBC?B;<<C
@PZH4Z:00110:00720
ACGAGTGCGTTCCCCATGTCGTAGGTACTC
+
??BAAAAAAA@ACC:C:::BBA@A??AAAC
@PZH4Z:00110:00723
AGCACTGTAGCTGTCACTAGTTACTTGT
+
BBCCCDCBBBCBBBBBBCDCC@CDC@AB
@PZH4Z:00110:00742
ACGAGTGCGTTCCCCATGTCGTAGGTACTC
+
BBBBBBBBBB@DCC9B:9:BCCBB?:;<AC
@PZH4Z:00111:00700
TACTGAGCTACACACACAGAAAGATTGGTG
+
;;@CCCCCBBBBBA;99>99903@A?B@CC
@PZH4Z:00111:00707
TAGTATCAGCCTCGCCAATGACGAAGGTTTTCC
+
4A@<9;<B@A59998242444:::892444,49
@PZH4Z:00111:00729
ACGAGTGCGTTCCCCATGTCGTAGGTATC
+
;;@ABGA@@@6111+11111//3311;;;
@PZH4Z:00111:00747
ACGCTCGACATGCCCAGGTTACAGAAGA
+
89999@@BBAAABBB<<:;AC?@A@=@>
@PZH4Z:00112:00705
TACTGAGCTACACACACAGAAAGATTGGT
+
BBBBBCCBB?BBCCD@AC@@@<?A@?B?B
@PZH4Z:00112:00711
TACTGAGCTACACACACAGAAAGATTGGT
+
BBBABBCBBBBCBDECCFCCC>CCC=><>
@PZH4Z:00112:00747
AGCACTGTAGCTGTCACTAGTTACTTGT
+
AABCCCCAABEBBBCBBBDCB@CBB?BB
@PZH4Z:00113:00709
CGTGTCTCTAGGCACAGGATTTTGTGTAG
+
BBB@CCCBBA??BCCCC@CCCC:BBB>?@
@PZH4Z:00113:00716
AGCACTGTAGCTGTCACTAGTTACTTGT
+
@@BECBBABBCBBB@BCCCAB@BBB>BB
@PZH4Z:00113:00740
CGTGTCTCTAGGCACAGGATTTTGTGTAGA
+
BBCCCCBBA@@ACBCDCABBAA6=A:==>;
@PZH4Z:00114:00720
TACTGAGCTACACACACAGAAAGATTGGT
+
BBBBCBEBCBCBCABBBCGCC>CCC@C>A
@PZH4Z:00114:00730
AGCACTGTAGCTGTCACTAGTTACTTGT
+
BBBCBBBCCCCBBB@@BBDBB@CBB@BE
@PZH4Z:00114:00743
ACGAGTGCGTTCCCCATGTCGTAGGTACTC
+
BBBBBBAAAA@ABB:D999BGCACA@<><D
@PZH4Z:00115:00702
CGTGTCTCTAGGCACAGGATTTTGTGTAG
+
BBBBBCCC??>@BBFDDACCCC9==9449
@PZH4Z:00115:00717
TACTGAGCTACACACACAGAAAGATTGGT
+
AABBBBBCAABABDCCAAA@@<@AC@C@B
@PZH4Z:00115:00720
TCTCTATGCGCTCACATGTCTAAGGT
+
444444:4//8///66444///,/,/
@PZH4Z:00115:00726
ACGGCGTTCCCCATGTCGTAGGTACTC
+
ABB@BBB?BBB:D@@ACFDBC@D:;;C
@PZH4Z:00115:00727
ACGCTCGACATGCCCAGGTACAGGAG
+
BABBBCCDCCBBBB?BB@BACCB>@A
@PZH4Z:00115:00728
TACTGAGCTACACACACAGAAAGATTGGT
+
BBBBBBCBBBBBBDBBBC@@@>@ECAC@C
@PZH4Z:00115:00737
TACTGAGCTACACACACAGAAAGATTGGT
+
@@BDDCCBBBDCCDBACBBAA=BAB@B@A
@PZH4Z:00116:00700
ACGAGTGCGTTCCCCATGTCGTAGGTACTC
+
A?BBBBBBBD@CBB9CCBBBBBBB@@?AAD
@PZH4Z:00116:00714
ACGAGTGCGTTCCCCATGTCGTAGGTACTC
+
BBB?BBCBAB@BCC9A@?@BCB?B?A;<<C
@PZH4Z:00116:00723
CGTGTCTCTAGGCACAGGATTTTGTGTAG
+
BCCCDCCCCCC@@@@BA:<<CC7AA@999
@PZH4Z:00116:00727
ACGAGTGCGTTCCCCATGTCGTAGGTACTC
+
?@CCCB@BBC?BCC:B???BCC@A=@;<<C
@PZH4Z:00116:00739
TACTGAACTACACACACAGAAAGATTGGTGCT
+
?@FBCCACCCBB?@;89>877.7@@>B@C?AB
@PZH4Z:00117:00709
AGCACTGTAGCTGTCACTAGTTACTTGT
+
>>;<9ABBBBBAAA22//78:;?>=;>>
@PZH4Z:00117:00725
TACTGAGCTACACACACAGAAAGATTGGTGCT
+
BBBDCCDDBECDAA@@BC@@@:777474761.
@PZH4Z:00117:00745
ACGCTCGACATGCCCAGGTACAGGAG
+
B??AC@ADCBBABB>BB@BBCBD>@@
@PZH4Z:00118:00702
ACGAGTGCGTTCCCCATGTCGTAGGTACTC
+
;;A@@ACCBC>BAB8@>@;11---+,-,,0
@PZH4Z:00118:00704
TACTGAGCTACACACACAGAAAGATTGGT
+
@AABCCDCAABBCD@?@A;;;6;AAAC@B
@PZH4Z:00118:00719
TACTGAGCTACACACACAGAAAGATTGGTG
+
@ACCCCCBBBBBBCA=>?99908??5858<
@PZH4Z:00119:00707
AGCACTGTAGCTGTCACTAGTTACTTGT
+
@@CCCC@BBCCBCCBBBCDAA@CBB?BA
@PZH4Z:00119:00712
AGCACTGTAGCTGTCACTAGTTACTTGT
+
@@BBAADDBBCCEC??ACCCCACCC?B=
@PZH4Z:00119:00717
AGCACTGTAGCTTTCACTAGTTACTTGT
+
ABBCBCCCCCEBC?BDCCCBA?AA@>BB
@PZH4Z:00119:00742
TACTGAGCTACACACACAGAAAGATTGGT
+
BBBCCCCCBBBCCGCABC@@@<@BB?B@C
@PZH4Z:00120:00702
ACGCTCGACATGCCCAGGTACAGGAG
+
BB???BBCCDCBBB<@@?B@BBC=@@
@PZH4Z:00120:00710
TACTGAGCTACACACACAGAAAGATTGGT
+
B=?=BBDBBBBBADCCA@99968<<<A@C
@PZH4Z:00120:00711
ACGCTCGACATGCCCAGTAC
+
>9999?91--,,,,*,,/3/
@PZH4Z:00120:00714
TACTGAGCTACACACACAGAAAGATTGGT
+
BABABBDBBBBB?BBCCC:::7;CC@C>A
@PZH4Z:00120:00744
TATTGAGCTACACACACAGAAAGATTGGTGG
+
84424444@999999966666+..434,310
@PZH4Z:00121:00703
TACTGAGCTCAGAAAGATTGGTGC
+
B9<<CCDCBBDA==:@=@>ABDEC
@PZH4Z:00121:00728
ACGAGTGCGTTCCCCATGTCGTAGGTACTC
+
>>AAABAAAA@BCC9B:;9BBBAB@B<=?C
@PZH4Z:00121:00731
TACTGAGCTACACACACAGAAAGATTGGT
+
BABBCBCBBA@ABAAA<<:AA>@AA?D?B
@PZH4Z:00122:00705
CGTGTCTCTAGGCGACAGGTGTGTAGA
+
444444482-,*,,,6692:::48661
@PZH4Z:00122:00708
CGTGTCTCTAGGCACAGGATTTTGTGTAG
+
BAAABCBC??A@BA;:9=999;/9@>99<
@PZH4Z:00122:00713
ACGCTCGACATGCCCAGGTACAGGAG
+
B@???CCECBBCCD>A@=?>B?B@CC
@PZH4Z:00122:00717
ACGAGTGCGTTCCCCATGTCGTAGGTACTC
+
A?BCBB@??@@BCD:EB;;:;210,0111:
@PZH4Z:00122:00732
CGTGTCTCTAGGCACAGGATTTTGTGTAG
+
BBBABBBBBBB@BCCDD@AAAA9@B@99;
@PZH4Z:00122:00743
AACACTGTAGCTGTCACTAGTTACTTGT
+
?<@@@@CCBBBBCBBBBCCDC@CBB@CC
@PZH4Z:00122:00749
AGCACTGTAGCTGTCACTAGTTACTTGTGTG
+
BBBBBBCCCCDBBBBBCCCBB@BBB@>::99
@PZH4Z:00123:00733
CGTGTCTCTAGGCACAGGATTTTGTGTAG
+
BAAABBABBBB@BBCCC@CCCB:ECB99;
@PZH4Z:00123:00746
CGTGTCTCTAGGCACAGGATTTTGTGTAG
+
BBBCDCCCBBC?CCCCEACCCB:DC?@=A
@PZH4Z:00124:00719
CGTGTCTCTAGGCACAGGATTTTGTGTAG
+
BBB@CCBB???@BDCBC@CDCC:DBB99;
@PZH4Z:00124:00739
TACTGAGCTACACACACAGAAAGATTGGT
+
A>AABBCBBBBECCAAAC;;;68>>=@?B
@PZH4Z:00125:00713
TGATACGTCTCCTTCCTTAGTTATCTTCA
+
<<;A@B@@@@@=?<B<>511;5///6786
@PZH4Z:00125:00729
ACGAGTGCGTTCCCCATGTCGTAGGTACTC
+
BBBAAAABBB@CDB9B???BBCBB@B@AAC
@PZH4Z:00125:00738
AGCACTGTAGCTGTCACTAGTTACTTGT
+
BCCCBGBDDCFBBBCCCCBBB@BBB>AA
@PZH4Z:00125:00745
CGTGTCTCTAGGCACAGGATTTTGTGTAG
+
BBBCDCDBBBB@BBCC;:4444/9@>999
@PZH4Z:00126:00720
ACGAGTGCGTTCCCCATGTCGTAGGTACTC
+
BB@@ABAA@@<@CD:D:99BCDCC@?;>AC
@PZH4Z:00126:00729
ACGAGTGCGTTCCCCATGTCGTAGGTACTC
+
@ACCBBCBCC7;;9/9999>A;9<>@<<=D
@PZH4Z:00126:00733
TACTGAGCTACACACACAGAAAGATTGGT
+
BBBBBCCBBCBCCAA@CB@?@<@A@?B@A
@PZH4Z:00126:00739
TACTGAGCTACACACACAGAAAGATTGGT
+
B???BBCEBBAABECAAB;::6:??=@CD
@PZH4Z:00128:00729
TACTGAGCTACACACACAGAAAGATTGGT
+
A??BBBCBBBAAABCCCC@@@<@BB?B@B
@PZH4Z:00128:00745
AGCACTGTAGCTGTCACTAGTTACTTGT
+
ACCCECCDCFDCBB@;<<AAABDDC?C;
@PZH4Z:00129:00700
ACGAGTGCGTTCCCCATGTCGTAGGTACTC
+
BB@>ABBBBB@BCC:D@@?BBBBB@A@AAC
@PZH4Z:00129:00715
AGCACTGTAGCTGTCACTAGTTACTTGT
+
BBBBBAAA?;:9;BCBCHCBA?EDD@DC
@PZH4Z:00130:00704
ACGCTCGACATGCCCAGGTACAGGAG
+
CBBBCCCHEAACCDA=><<BBAA>AA
@PZH4Z:00130:00722
TACTGAGCTACACACACAGAAAGATTGGT
+
BBBBBBDBBBBB@AACCC<::6:??=@@C
@PZH4Z:00130:00727
TACTGAGCTACACACACAGAAAGATTGGT
+
BBBBAAECBBEABDBB@A;;;7;BB@C@C
@PZH4Z:00130:00733
ACGAGTGCGTTCCCCATGTCGTAGGTACTC
+
BBBAAAA@@@@BHC9A:;;BBBAB?@<=<C
@PZH4Z:00130:00743
TACTGAGCTACACACACAGAAAGATTGGT
+
AAABBBCCABAABDB>@?998-8>><?@C
@PZH4Z:00131:00701
ACGAGTGCGTTCCCCATGTCGTAGGTACTC
+
?A@@@ACCBA>BAA7D<<;DBA@@CB<==A
@PZH4Z:00131:00715
TACTGAGCTACACACACAGAAAGATTGGT
+
C@AA@@ABBB>B99994=444-33313<;
@PZH4Z:00131:00734
AGCACTGTAGCTGTCACTAGTTACTTGT
+
BCBBCDCCCCCCBBB?@@@@@??>>599
@PZH4Z:00132:00702
AGCACTGTAGCTGTCACTAGTTACTTGT
+
@ACCBCBBABCBBCCBCBBBB@CCC>@@
@PZH4Z:00132:00707
ACGCTCGACATGCCCAGGTACAGGAG
+
BBBBCCBCCBBBBB?BB@BBBBB::;
@PZH4Z:00132:00733
TACTGAGCTACACACACAGAAGATTGTG
+
999994:B9444;9944///,...,..1
@PZH4Z:00132:00736
CGTGTCTCTAGGCACAGGATTTTGTGT
+
CCBBDBABBAB@DCBB<;1111+1><-
@PZH4Z:00132:00744
ACGAGTGCGTTCCCCATGTCGTAGGTACTC
+
BBBB@@BBBB@CCE:B???BBB@B@B;><C
@PZH4Z:00132:00746
ACGCTCGACATGCCCAGGTACAGGAG
+
BBBBBCBECCBAAB=AA?A@CBB>?@
@PZH4Z:00133:00702
AGCACTGTAGCTGTCACTAGTTACTTGT
+
@@CCCEBBBBCAAAAAAAAAA@DBB>@@
@PZH4Z:00133:00710
ACGAGTGCGTTCCCCATGTCGTAGGTACTC
+
BAA?@@BBBB@BCD:C?@@BBCAA@B;<<E
@PZH4Z:00133:00732
AGCACTGTAGCTGTCACTAGTTACTTGT
+
BBBBBCDEAAA@@@=AA@AA=<?=@=@@
@PZH4Z:00134:00724
ACGCTCGACATGCCCAGGTACAGGAG
+
BBBABCBCCBBBCC?CB@BBCBB?AB
@PZH4Z:00134:00736
CGTGTCTCTAGGCACAGGATTTTGTGTAG
+
@@AADDBBA@A@BCCCCACCDD9CE@8==
@PZH4Z:00134:00749
TACTGAGCTACACACACAGAAAGATTGGT
+
BBBBBCDCBB:<<CCBBCBBB=ABC@B@A
@PZH4Z:00135:00706
CGTGTCTCTAGGCACAGGATTTTGTGTAG
+
CBCBCCCC@@A?BCCDD@CCCD:BB@@@>
@PZH4Z:00135:00714
AGCACTGTAGCTGTCACTAGTTAATTGT
+
>@@A?CDECCCBBBBBBCECC@D@C>AA
@PZH4Z:00137:00700
TACTGAGCTACACACACAGAAAGATTGGT
+
B>=>BBCCBBEBBDBBBC@@@<@BB?B@C
@PZH4Z:00137:00706
AGCACTGTAGCTGTCACTAGTTACTTGT
+
?@AACDCCCCCCCCBBBDCCCACBB><=
@PZH4Z:00137:00717
CGTGTCTCTAGGCACAGGATTTTGTGTAG
+
EBBBCCCBBBB@BBDBE?9999/9?999A
@PZH4Z:00137:00720
CGTGTCTCTAGGCACAGGATTTTGTGTAGA
+
CCDCCDC;;<CBDEEHDACCCB4C999999
@PZH4Z:00137:00722
CGTGTCTCTAGGCACAGGATTTTGTGTAG
+
??BACDAA=AB@BABBC@BBAA6=@=9;;
@PZH4Z:00137:00740
TACTGAGCTACACACACAGAAAGATTGGT
+
B??BBBCC?@@AACBBAB;;;8;BA?CAB
@PZH4Z:00137:00749
AGCACTGTAGCTGTTACACTAGTTACTTGTGTG
+
AAAA<:49//66//,////444889=@899BC@
@PZH4Z:00139:00723
AGCACTGTAGCTGTCACTAGTTACTTGT
+
@ACCCEC@@ACCCCCCDCCAA?ABC@CC
@PZH4Z:00139:00728
ACGCTCGACATGCCCAGGTACAGGAG
+
BABABBBCD>ABCC?A??BBB>?>?@
@PZH4Z:00140:00729
CGTGTCTCTAGGCACAGGATTTTGTGTAG
+
@BBBCCBAABA@CDCCDAA@@@6=998;;
@PZH4Z:00140:00732
AGCACTGTAGCTGTCACTAGTTACTTGT
+
??BBCCCB@@A@@AAAAAB@B@CBB>AA
@PZH4Z:00141:00701
CGTGTCTCTAGGGACAG
+
48994449444;-4/,,
@PZH4Z:00141:00705
TACTGAGCTACACACACAGAAAGTTTGGT
+
B?@@CCEJBABCBE<<=CBBB>BBCCC?A
@PZH4Z:00141:00719
CGTGTCTCTAGGCACAGGATTTTGTGTAG
+
BABBCCCC@?A@BCCBB=9999/9@@99<
@PZH4Z:00141:00736
ACGAGTGCGTTCCCCATGTCGTAGGTACTC
+
BBBBBBCB@;2444/9999>>@9868999@
@PZH4Z:00141:00742
CGTGTCTCTAGGCACAGGATTTTGTGTAG
+
BBBBDCBBAAA?BBCDC@@==?6=;;=@@
@PZH4Z:00141:00743
CGTGTCTCTAGGCACAGGATTTTGTGTAG
+
BBCDECBCCBB>BBA@A?9999/9@>>>>
@PZH4Z:00141:00745
TACTGAGCTACACACACAGAAAGATTGGT
+
BAAABBDBBBBBBBCCBB>>?<>@B@D@@
@PZH4Z:00142:00713
AGCACTGTAGCTGTCACTAGTTACTGT
+
;;DCBCBECCDBBBAABDDCC@BBBBB
@PZH4Z:00142:00730
AGCACTGTAGCTGTCACTAGTTAC
+
;<@ACEDBAAAABCCCBBBA>;8-
@PZH4Z:00143:00709
TACTGAGCTACACACACAGAAAGATTGGT
+
BBBBBBCCBBBBBEBBAB;;968><<A@C
@PZH4Z:00143:00727
TCTCTATGCGCTCCACATGTCTAAGGT
+
>949B@AB=<=CD=BAA@ACA@@<?=<
@PZH4Z:00143:00737
AGCACTGTAGCTGTCACTAGTTACTTGT
+
;;CDEEBAAADBBBBBBBCBB?BBB?@@
@PZH4Z:00144:00709
CGTGTCTCTAGGCACAGGATTTTGTGTAG
+
CCCCCCDCAA@=@A@AAECCDD:CCC<<<
@PZH4Z:00144:00735
ACGCTCGACATGCCCAGGTACAGGAG
+
DCBBCCAAACBDCC>BB>BAB@B;;<
@PZH4Z:00145:00703
AGCACTGTAGCTGTCACTAGTTACTTGT
+
@@@@=CBBBBEBBDAAACDCFDCCCACA
@PZH4Z:00145:00707
CGTGTCTCTAGGCACAGGATTTTGTGTAG
+
@@AABDBCA@A@BFBBE@BBCB:BBB99;
@PZH4Z:00145:00727
TACTGAGCTACACACACAGAAAGATTGGT
+
B9;9BECBBBCBCCCCBC@@?=@CB@B@B
@PZH4Z:00146:00734
CGTGTCTCTAGGCACAGGATTTTGTGTAG
+
AAAABBAB=>>@BCCFC@A???6=@@@@@
@PZH4Z:00146:00739
AGCACTGTAGCTGTCACTAGTTACTTGT
+
@ACDEDCCCCCBBBBBBBCCC@CBB@BB
@PZH4Z:00146:00748
ACGAGTGCGTTCCCCATGTCGTAGGTACTC
+
BBBBBBBBCC=@==694;;BBBAB@B<=?G
@PZH4Z:00147:00722
AGCACTGTAGCTGTCACTAGTTACTTGT
+
:=894444944499==?9:499444244
@PZH4Z:00147:00723
TACTGGAGCTACACACACAGAAAGATTGGT
+
B:<<C@CCCCBCBCFCCAAACCACCC@C=@
@PZH4Z:00147:00728
CGTGTCTCTAGGCACAGGATTTTGTGTAG
+
BBBBCDBB=AB@BCCCC?@==?6=@;8=@
@PZH4Z:00147:00729
CGTGTCTCTAGGCACAGGATTTTGTGTAG
+
;<CCAAAC?<=BBA??><9999/9B@?@A
@PZH4Z:00147:00731
AGCACTGTAGCTGTCACTAGTTACTTGT
+
;<BBCCCCBBCBBBA?BBCCC@CCB>@?
@PZH4Z:00147:00742
TACTGAGCTACACACACAGAAAGATTGGT
+
B???DCCCBABDCCCCCCCCC>BBC?A?A
@PZH4Z:00148:00741
ACGCTCGACATGCCAGGTACA
+
BA999>=//,2,/,//,/.//
@PZH4Z:00149:00730
ACGAGTGCGTTCCCCATGTCGTAGGTATC
+
BBBBB?A?;;9<BB4@9999988813444
@PZH4Z:00100:00762
TACTGAGCTACACACACAGAAAGATTGGT
+
AAA@ABDAA@BBBCCBAA:88-88848<?
@PZH4Z:00100:00774
AGCACTGTAGCTGTCACTAGTTACTTGT
+
;9=>@;<4944449=@CCECC@CCCAC9
@PZH4Z:00100:00797
AGCACTGTAGCTGTCACTAGTTACATGT
+
44;999:9944444994944459@@@>C
@PZH4Z:00101:00754
CGTGTCTCTAGGCACAGGATTTTGTGTAGA
+
BABBDDCC::;@A@BAB?ABBB/999999>
@PZH4Z:00101:00760
ACGCTCGACATGCCCAGGTACAGAAG
+
;;999@@AABBBCC?CCBCCC<<;=A
@PZH4Z:00101:00761
TACTGAGCTACACACACAGAAAGATTGGT
+
BBACCCCCBCCCCCCDCCCCCA<<<BCC@
@PZH4Z:00101:00769
ATATCGCGAGGTATGGAAGCACTCTAGTAG
+
4744444944244;;2458>44344.....
@PZH4Z:00101:00783
CGTGTCTCTAGGCACAGGATTTTGTGTAG
+
??ACCFCCCCB@BCBBC?BAAB7AA?8;;
@PZH4Z:00101:00785
ACGAGTGCGTTCCCCATGTCGTAGGTACTC
+
;<AAACDGCC@CCD:CBBBCCA?@@A;<<C
@PZH4Z:00101:00796
ACGAGTGCGTTCCCCATGTCGTAGGTACTC
+
<9===@A?AC5999/9999BDABB?BCBBD
@PZH4Z:00101:00799
TACTGAGCTACACACACAGAAAGATTGGT
+
9=:BBAAA@@BBBCECCCBCBCBCB@C@C
@PZH4Z:00102:00750
TACTGAGCTACACACACAGAAAGATTGGT
+
BB@@ABDAA===AFBCCC:996:;;>B?B
@PZH4Z:00102:00794
AGCACTGTAGCTGTCACTAGTTATTTGT
+
@AAACDCCCCCBCCCBABBAA>A?A@BB
@PZH4Z:00102:00799
AGCACTGTAACTGTCACTAGTTACTTGT
+
9<<C=BBCB@BBBBCBBBDAA=A@?<@C
@PZH4Z:00103:00758
TACTGAGCTACACACACAGAAAGATTGGT
+
BB@@AACAA@@@ABCC@A994-8<<<@?B
@PZH4Z:00103:00762
CGTGTCTCTAGGCACAGGATTTTGTGTAG
+
B@BAADCBBAA?BCCDC=@BCB:CCB99;
@PZH4Z:00103:00767
ACGAGTGCGTTCCCCATGTCGTAGGTACTC
+
BBCBBBBAAA@AAB8C@AABB@>@@BAAAC
@PZH4Z:00103:00786
CGTGTCTCTAGGCACAGGATTTTGTGTAG
+
@@ABBECAAAB@BBBBECCCCC:DCA==>
@PZH4Z:00103:00790
TACTGAGCTACACACACAGAAAGATTGGT
+
9:<CCAAA?ABBCDBA?C998-8>>=A@F
@PZH4Z:00104:00781
ACGAGTGCGTTCCCCATGTCGTAGGTACTC
+
;<@ABBCECC@BCHAC:;;@BB@A>A<<=D
@PZH4Z:00104:00788
CGTGTCTCTAGGCACAGGATTTGTGTAGA
+
///8//4999=<=C@:87//1-/87,-,,
@PZH4Z:00105:00764
CGTGTCTCTAGGCACAGGATTTTGTGTAG
+
AAACCD;;<AA@CABBC@CCDD:CCC;;;
@PZH4Z:00105:00778
TGATACGTCTCCTTCCTTAGTTACTTCA
+
;;;B;<8A@@@=A@CCC@BBB?BBBBBB
@PZH4Z:00105:00786
AGCACTGTAGCTGTCACTAGTTACTTGT
+
B@AA<:<<CGBCCCCCCCDABAABB=@@
@PZH4Z:00105:00799
ACGCTCGACATGCCCAGGTACAGG
+
BB@@?ABCCCBBBB=BCABBCCB>
@PZH4Z:00106:00758
AGCACTGTAGCTGTCACTAGTTACTTGT
+
@@CDCECCCCCBBBABBEDBB@CCB@CE
@PZH4Z:00106:00760
TACTGAGCTACACACACAGAAAGATTGGT
+
ABBCCDCBABBCBBCBCCBBB=BBB@C?A
@PZH4Z:00106:00762
ACGAGTGCGTTCCCCATGTCGTAGGTACTC
+
ABBBBBBBAA>A?97A9;;@BBAC?B<=?D
@PZH4Z:00106:00766
TACTGAGCTACACACACAGAAAGATTGGT
+
AABBBCBBBBBBCCCBB;:44-8??>B@C
@PZH4Z:00106:00794
AGCACTGTAGCTGTCACTAGTTACTTGT
+
;@@ABBCCABB@<<<BBBCCC@FCC@EC
@PZH4Z:00107:00757
TACTGAGCTACACACACAGAAAGATTGGTGCTG
+
9:<<<CDC<?@CCCDCBA;99088847776537
@PZH4Z:00107:00775
CGTGTCTCTAGGCACAGGATTTTGTGTAG
+
BBBBBCCCDBB@BCCBC@CBBC9AB@99;
@PZH4Z:00107:00781
TACTGAGCTACACACACAGAAAGATTGGT
+
AABCEBC??@CDICCBAB;94-8><;@@B
@PZH4Z:00108:00761
CGTGTTTCTAGGCACAGGTTTTTGTGTAGAGGC
+
BBBBDFADAAB@DBB>>47777,8??::;BD@C
@PZH4Z:00108:00776
CGTGTCTCTAGGCACAGGATTTTGTGTAG
+
BBBBCCCBBBB@BCCCD@ECCC:CEA===
@PZH4Z:00108:00780
AGCACTGTAGCTGTCACTAGTTCTTGT
+
BCBC@ACDBBCCBCCBBCDBB@CC>@A
@PZH4Z:00109:00759
CGTGTCTCTAGGCACAGGATTTTGTGTAG
+
CCBADCCBBBB@BBCFE@@???6=@;49;
@PZH4Z:00109:00791
TACTGAGCTACACACACAGAAAGATTGGT
+
9<;CBBCA@@CCBCBBA@;;;8;@B@C@C
@PZH4Z:00110:00775
TCTCTATGCGCTCCACATGTCTAAGGT
+
ADCC::>CCCCCC@CCCAAAAAA=B@B
@PZH4Z:00110:00788
CGTGTCTCTAGGCACAGGATTTTGTGTAG
+
CBCCAAACBBBACC@A>=9999/9B@9<=
@PZH4Z:00111:00775
ACGCTCGACATGCCCAGGTACAGGAGACT
+
94444444?@@CBB@AB>@BB895991-7
@PZH4Z:00111:00793
AGCACTGTAGCTGTCACTAGTTACTTGT
+
BBBBBBED@AAAAACCDBBCD@CAB?BC
@PZH4Z:00112:00752
ACGCTCGACATGCCCAGGTACAGGAG
+
B@??BCCFDCCBBB=BB@BBBBB>?A
@PZH4Z:00112:00757
AGCACTGTAGCTGTCACTAGTTACTTGT
+
@ACCBCBBCCFB@AAEDCCCCBCBB>BB
@PZH4Z:00112:00759
TACTGAGCTACACACACAGAAAGATTGGT
+
@==?BBFB??BBBCCAAB;88-8>>;??B
@PZH4Z:00112:00767
TACTGAGCTACACACACAGAAAGATTGGT
+
BBBBBBCA@ACCBB==<CBDG>AAA@C?B
@PZH4Z:00112:00771
TACTGAGCTACACACACAGAAAGATTGGT
+
BACCCCABBB@@@A??>@99918>>4867
@PZH4Z:00112:00796
ACGAGTGCGTTCCCCATGTCGTAGGTACTC
+
:@ECCCCCBB@CCC9B???BDBAA@?;<<B
@PZH4Z:00113:00787
TACTGAGCTACACACACAGAAAGATTGGT
+
???BBBCBBBCDDCCBCC;:4-8><;??B
@PZH4Z:00113:00792
TCTCTATGCGCTCCACATGTCTAAGGT
+
ACCCAAA@ACCBC@CA@??@@BB?BAA
@PZH4Z:00114:00750
TACTGAGCTACACACACAGAAAGATTGGT
+
BBB@BBDBBBBBBCCCBB@@@:?@;>B?C
@PZH4Z:00114:00756
TACTGAGCTACACACACAGAAAGATTGGT
+
AABBCCEBABBBBCCCDCBBB=ABC@B@<
@PZH4Z:00114:00766
TACTGAGCTACACACACAGAAAGATTGGT
+
?=?BBCCBBBBBCBBCCC@??<@BB?B@C
@PZH4Z:00114:00783
TACTGAGCTACACACACAGAAAGATTGGT
+
???BBCBBBBBBAEBB>C99808?><@?B
@PZH4Z:00114:00790
ACGCTCGACATGCCCAGGTACAGGAG
+
@@@AABCCCCBCBC=B@>?BCBC9;;
@PZH4Z:00114:00799
ACGCTCGACATGCCCAGGTACAGGAG
+
<<@BCCDDCCBCBB>BB?BCCCI;;<
@PZH4Z:00115:00762
ACGCTCGACATGCCCAGGTACAGGAG
+
BBBAACCCEA?ABB>BBAB?B?B>?@
@PZH4Z:00115:00781
CGTGTCTCTAGGCACAGGATTTTGTGTAGA
+
CCCBCC@949958999>;9999/9@>>>A<
@PZH4Z:00116:00767
TAGTATCAGCCTCGCCATGACGAAGGTATTCC
+
BBCABBCDBBABBBD?ABBBB;:9<@BBB@B=
@PZH4Z:00116:00793
AGCACTGTAGCTGTCACTAGTTACTTGT
+
@BBCBBBD:>BBCCCCCBDBC@CBB=??
@PZH4Z:00117:00758
CGTGTCTCTAGGCACAGGATTTTGTGTAG
+
CBCCDDCABBB@BBDDD@;999-9?=9;;
@PZH4Z:00117:00761
AGCACTGTAGCTGTCACTAGTTACTTGT
+
BACCBBCBBBCBBBBBBCCAA>A===@A
@PZH4Z:00117:00764
ATATCGCGAGGTATGGAAGCACTCTATA
+
4899991;11,/022088/////44316
@PZH4Z:00117:00782
CGTGTCTCTAGGCACAGGATTTTGTGTAGA
+
?@ACBB;<<AB=;=>HHDHDKK9BAA@A>A
@PZH4Z:00117:00791
ATATCGCGAGGGTATGGAAGACTCTATA
+
9;@A<<<AFCC@CA>>8<79@BBA???@
@PZH4Z:00117:00793
TAGTATCAGCCTCGCCATGACGAAGGTATTCC
+
AABA@ACBBA?@@@@@DCBBC:::<ABAB?B=
@PZH4Z:00118:00780
TACTGAGCTACACACACAGAAAGATTGGT
+
BBBBBBDBBBBDCDCCBAA@@<@CB@B?C
@PZH4Z:00120:00776
TACTGAGCTACACACACAGAAAGATTGGT
+
B?BBCCBBBBBCCCCDCDBBB=ACB@C@C
@PZH4Z:00120:00787
AGCACTGTAGCTGTCACTAGTTACT
+
ABBDBDCD:>BCDCCCCBCBB@DBB
@PZH4Z:00120:00794
TAGTAACAGCCTCCGCCATGACGAAGGTAT
+
4949989///,./,//,4///666,/,///
@PZH4Z:00121:00770
AGCACTGTAGCTGTCACTAGTTACTTGT
+
@?BCBBBCCCDBBBBBBBC@@>B?B@BB
@PZH4Z:00121:00793
CGTGTCTCTAGGCACAGGATTTTGTGTAG
+
B??@DEDBABB@CCCCC@@@??6=BA@@@
@PZH4Z:00122:00778
ATATCGCGAGGGTATGGAAGACTCTATTAGA
+
;;CCCCCCCDKAB@@@5989>>?80..,.5.
@PZH4Z:00122:00784
CGTGTCTCTAGGCACAGGATTT
+
AAABDECDBBB@BC@;BA9999
@PZH4Z:00123:00757
CGTGTCTCTAGGCACAGGATTTTGTGTAG
+
A@@@DCBBBAB@BBCBB?9944,4??==@
@PZH4Z:00123:00780
CGTGTCTCTAGGCACAGGATTTTGTGTAAGA
+
BBBBCCBABAA@BCCDE@CBBB9=;@89799
@PZH4Z:00124:00756
ACGCTCGACATGCCCAGGTACAGGAG
+
B999BDDCCBCCCC>BB?A>BBB;9<
@PZH4Z:00124:00762
AGCACTGTAGCTGTCACTAGTTACTTGT
+
BBBDAAACCBBBBBBBBBDAB@CCC?AA
@PZH4Z:00124:00763
CGTGTCTCTAGGCAACAGGATTTTGTGTAG
+
BBBBCECCA@A@B>>AAB?BCCI:CCCA@@
@PZH4Z:00124:00767
ACGAGTGCGTTCCCCATGTCGTAGGTACTC
+
@ACCBB@@@A>BAA7A;<<BBBBB?A@A@B
@PZH4Z:00124:00770
ATCAGACACGGACACAGTCAGAACACACA
+
A;:;?>>>94249666///6665//4944
@PZH4Z:00124:00781
TACTGAGCTACACACACAGAAAGATTGGT
+
??AHCCEAEBBCCCA@>@99908?><@?B
@PZH4Z:00125:00766
AACACTGTAGCTGTCACTAGTTACTTGT
+
>=AB@AAA@BCCBBBBBBBBB@BBB?BB
@PZH4Z:00126:00773
ATCAGACACGGACACAGCAGAACACAC
+
BBBB?@?BBC@BBBCCBCBBBDBBAAC
@PZH4Z:00126:00776
ACGAGTGCGTTCCCCATGTCGTAGGTACTC
+
BB@@ABBBBB@CDC:C:::BBCBA?A;<<C
@PZH4Z:00126:00782
ACGAGTGCGTTCCCCATGTCGTAGGTACTC
+
@FCBBB=BBB@BCC9C@@@CCCCD?A>>=E
@PZH4Z:00126:00791
ATCAGACACGGACACAGCAGAACACAC
+
@ABCAABCCC@DCBA@ABBBB?BCA@>
@PZH4Z:00126:00799
ACGCTCGACATGCCCAGGTACAGGAG
+
BBBAABBEECBBBA>BC@BBCBB:9;
@PZH4Z:00127:00752
AGCACTGTAGCTGTCACTAGTTACTTGT
+
99===BCCECDCDDCCDDCDC@A@@8;<
@PZH4Z:00127:00767
CGTGTCTCTAGGCACAAATGATTTGTGAAG
+
CBBBCDDDA?@??:111,11/1<8?11/,/
@PZH4Z:00128:00753
TACTGAGCTACACACACAGAAAGATTGGT
+
C@A@B@@@<;9@BD>@<CCDC?BCC@NA@
@PZH4Z:00129:00778
ACGCTCGACATGCCCAGGTACAGGAG
+
BBA?ABBCCBBBBB>BB@BBBBB?AB
@PZH4Z:00129:00781
AGCACTGTAAGTGTCACTAGTTACTTGT
+
9;9946111,/6679=:;@?@;>99699
@PZH4Z:00129:00797
ACGCTCGACATGCCCAGGTACAGGAG
+
??CBCBCCCBBBBA>AB@CABBB>@@
@PZH4Z:00130:00764
ACGAGTGCGTTCCCCATGTCGTAGGTACTC
+
BBAAAAABBB@BCC:C?@ABBBBB@?;?<C
@PZH4Z:00130:00772
TACTGAGCTACACACACAGAAAGATTGGT
+
B?>>BCDBA@@@AACBBBBBB=AAB@B@B
@PZH4Z:00130:00784
TACTGAGCTACACACACAGAAAGATTGGT
+
BBBBBCCBCCEDCEAABC@@@<@BB?B?C
@PZH4Z:00130:00795
TGATACGTCTCCTTCCTTAGTTACTTCA
+
BA@@BCCCA@@>B>A?ABDCC?BCEBBB
@PZH4Z:00131:00765
CGTGTCTCTAGGCACAGGATTTTGTGTAG
+
AAAABDCC@??>@DDEDC;999-4=@;;<
@PZH4Z:00131:00771
TACTGAGCTACACACACAGAAAGATTGGT
+
BABBCBCABBECCCAAABA@@<?@A>A@C
@PZH4Z:00131:00772
ACGAGTGCGTTCCCCATGTCGTAGGTACTC
+
BBBBBBBBCCACCE:DCEBBDC?>>?9<;B
@PZH4Z:00131:00787
CGTGTCTCTAGGCACAGGATTTTGTGTAG
+
AAAABBBBAAB@BCBBC@BBCB:CCB99;
@PZH4Z:00132:00759
TACGGAGCTACACACACAGAAAGATTGGT
+
B@@@@BCCBDBBGCCBBB::97;CC@C>A
@PZH4Z:00132:00762
TACTGAGCTACACACACAGAAAGATTGGT
+
A===AADA>>@@@FCBCC@@@=?BB@B@C
@PZH4Z:00132:00778
ACGCTCGACATGCCCAGGTACAGGAG
+
BBBBBAACCBBCCB>BB>?>B>?>@B
@PZH4Z:00132:00792
ACGCTCGACATGCCCAGGTACAGGAG
+
49><11////444;?8=;7344428,
@PZH4Z:00132:00794
ATCAGACACGGACACAGCAAGAACACAC
+
BBC?AABBBBACDA86:11-11,1<;;;
@PZH4Z:00133:00758
TACTGAGCTACACACACAGAAAGATTGGT
+
B???BBBCABBBCCCCCC::96;AB?C@C
@PZH4Z:00133:00760
TACTGAGCTACACACACAGAAAGATTGGT
+
B9;;CCCCA@BBBCCDCCAAA>@CI@C?B
@PZH4Z:00133:00781
TACTGAGCTACACACACAGAAAGATTGGT
+
AAABBBBBBCDCDEBABC@@?=@AB@B@@
@PZH4Z:00133:00789
CGTGTCTCTAGGCACAGGATTTTGTGTAG
+
AAAABBA>>>B@B@@CCACCCC:??=@@@
@PZH4Z:00133:00791
ACGAGTGCGTTTCCCATGTCGTAGGTACTC
+
>AABBBB???B>CC>@@BBBBB>B??@@BC
@PZH4Z:00134:00750
ACGCTCGACATGCCCAGGTACAGGAG
+
BABACCCECCDCCCCBB@CCCCC>A@
@PZH4Z:00134:00779
TACTGAGCTACACACACAGAAAGATTTGGT
+
BC@AACABAA@@;<4;4448857333,313
@PZH4Z:00135:00763
TGATACGTCTCCTTCCTTAGTTACTTCA
+
AABAAA@@@@C@DCD?BECDB@BCD@FA
@PZH4Z:00135:00765
CGTGTCTCTAGGCACAGGATTTTGTGTAG
+
AAAADDCBAAA?BDCDD@BBBB9BA?@@@
@PZH4Z:00135:00767
ACGAGTGCGTTCCCCATGTCGTAGGTACTC
+
AAAAAABBBB@CCD:CBAABCCBB@?@AAC
@PZH4Z:00135:00777
ACGCTCGACATGCCCAGGTACAGGAG
+
BA@ABCCCCCCCCC>CB@BBCCB@@@
@PZH4Z:00136:00757
ACGAGTGCGTTCCCCATGTCGTAGGTACTC
+
BBBBBBBBBB@CDC9B:99BCCCC@B<<<C
@PZH4Z:00136:00770
CGTGTCTCTAGGCACAGGATTTTGTGTAG
+
BBB@DCBC;:<@CC@AA?BBBB7AA@@@;
@PZH4Z:00136:00774
TACTGAGCTACACACACAGAAAGATTGGT
+
BBBBBECBBBBBFCCF;9<BB>AAA@D@@
@PZH4Z:00136:00780
AGCACTGTAGCAGTCACTAGTTACTTGT
+
ABBCCDCAACEBBICHCAABB?BBA?AC
@PZH4Z:00137:00751
ACGCTCGACATACCCAGGTACAGGAG
+
@@@@ACCDDCBA@C?9;8989??=@C
@PZH4Z:00137:00759
CGTGTCTCTAGGCACAGGATTTTGTGTAG
+
AAABDCCC@@A?BCBBB@CCCC:CBA;;<
@PZH4Z:00138:00775
AGCACTGTAGCTGTCACTAGTTACTTGT
+
<=DCCCDCBBCBCCBBCECCC@BBC@AC
@PZH4Z:00139:00767
TACTGAGCTACACACACAGAAAGATTGGT
+
BABB9:=CCBACCC<<;CBBC@CCC?C?C
@PZH4Z:00139:00782
TACTGAGCTACACACACAGAAAGATTGGT
+
B??@BCCCCCDCDFA@@A;;908>>>B?B
@PZH4Z:00140:00761
TACTGAGCTACACACACAGAAAGATTGGT
+
A===AACBABBBBCCDBB???=>ACBB>A
@PZH4Z:00140:00772
ACGAGTGCGTTCCCCATGTCGTAGGTACTC
+
BBAAAA@@@A@ABB:C@@@BBBBC@@@AAC
@PZH4Z:00140:00789
TACTGAGCTACACACACAGAAAGATTGGT
+
BBBBBECBBBCCECAABCBBB=ABB?B@D
@PZH4Z:00140:00792
TACTGAGCTACACACACAGAAAGATTGGT
+
BAAACCDBBBCBCEBBCBCCC9:9B@B?A
@PZH4Z:00141:00762
CGTGTCTCTAGGCACAGGATTTTGTGTAG
+
CCBBBBABA;<8;AA@BA@@@>4>>>>>@
@PZH4Z:00141:00790
CGTGTCTCTAGGCACAGGATTTTGTGTAG
+
@ABBBCBBBBB@BBBBDEDCCB9A@=@@@
@PZH4Z:00141:00798
TACTGAGCTACACACACAGAAAGATTGGT
+
A@ACBBBCBBAAAAAAABBDE@CBC@>;>
@PZH4Z:00142:00757
AGTCGACATGCCCAGGTACAGGAGACTG
+
@@CCCEDDCCCC>BB@@>>9949;A@BC
@PZH4Z:00142:00769
AGCACTGTAACTGTCACTAGTTACTTGT
+
B9;;CIC@@=@BBBBCDCCCB@CBB89;
@PZH4Z:00142:00789
TACTGAGCTACACACACAGAAAGATTGGT
+
@?=@BCBBABBBCCCBBB;:96:B@?C@C
@PZH4Z:00143:00756
ACGAGTGCGTTCCCCATGTCGTAGGTACTC
+
AB@BBBAAAA@ABC9AA@@>>>9858999>
@PZH4Z:00143:00762
TACTGAGCTACTACACACAGAAAGATTGGT
+
B>>>BB;27,-,,228@BC??><>BB?B@C
@PZH4Z:00143:00765
CGTGTCTCTAGGCACAGGATTTTGTGTAAG
+
CBBCCDBB<<=@CDCDDAAAA@6=<<>>33
@PZH4Z:00143:00771
TACTGAGCTACACACACAGAAAGATTGGT
+
B:<;CCCCB@ABCDCCDDCCD@CCA@B>>
@PZH4Z:00143:00778
CGTGTCTCTAGGCACAGGATTTTGTGTAG
+
AAAACCBB;9;ABCCCC@;999-4>>>AB
@PZH4Z:00144:00777
AGCACTGTAGCTGTCACTAGTTACTTGT
+
??BCCECBCCEBBBBBBBAAA>@BB@BB
@PZH4Z:00144:00779
ACGAGTGCGTTCCCCATGTCGTAGGTACTC
+
CCCBCBBBBC@HCC9B99999998134448
@PZH4Z:00145:00752
AGCACTGTAGCTGTCACTAGTTACTTGT
+
/////,,//1:8:;B999?==2:4>899
@PZH4Z:00145:00753
TACTGAGCTACACACACAGAAAGATTGGT
+
C<<=AA9999999?999:===:;<A?B@B
@PZH4Z:00145:00766
CGTGTCTCTAGGCACAGGATTTTGTGTAG
+
=?CDDDDD;:?@DECBDA9999/9@>>>>
@PZH4Z:00145:00782
TACTGAGCTACACACACAGAAAGATTGGT
+
BAA>BBCB?BBBBCDFBB???=@BB@B@C
@PZH4Z:00146:00762
CGTGTCTCTAGGCACAGGATTTTGTGTAG
+
CCCCCEA:811,1@DBB?9999/9A@>@@
@PZH4Z:00146:00776
ATATCGCGTACGGTATGGAAGACTCTATAG
+
:;;44;8/////,//77,/,1988733166
@PZH4Z:00146:00797
CGTGTCTCTAGGCACAGGATTTTGTGTAG
+
BBBBDCBABBCACCCCB?99;;-9DC@@@
@PZH4Z:00147:00799
ACGCTCGACATGCCCAGGTACAGGAGA
+
BDBCBCCE>?=DCC=BCIA@A@@9999
@PZH4Z:00148:00755
ATATCGCGAGGGTATGGAAGACTTTATAGAGG
+
>>?CCABA<<<8;AAC@C@CCBAA<AAABBB?
@PZH4Z:00148:00762
AGCACTGTAGCTGTCACTAGTTACTTGT
+
9;@==BCBBA?<<<CCFEDCC@CBB=@?
@PZH4Z:00149:00771
AGCACTGTAGCTGTCACTAGTTACTTGT
+
@@BBCBBAAACCCCCBBCDCC?EBC@DA
@PZH4Z:00149:00787
AGCACTGTAGCTGTCACTAGTTACTTGT
+
EACCDDCAAAA@ABA@@@@BA?B@>7;<
@PZH4Z:00149:00796
ACGAGTGCGTTCCCCATGTCGTAGGTACTC
+
BBB?@BBBBD@CBB9B??@BBCBB@B;><C
@PZH4Z:00100:00811
CGTGTCTCTAGGCACAGGATTTTGTGTAG
+
BBBACCBCBBB?ABCCC?BBHDACCC<;<
@PZH4Z:00100:00818
ACGCTCGACATGCCCAGGTACAGGAG
+
BA9;:ECBCCA;<<8<B@BBCBC;;<
@PZH4Z:00100:00823
TACTGAGCTACACACACAGAAAGATTGGT
+
AABCCCCBBBBCBBBA?>99908>?<>;>
@PZH4Z:00100:00844
TACTGAGCTACACACACAGAAAGATTGGTG
+
AABBC?AA@@CCCDCB>@998-8>>4858@
@PZH4Z:00101:00807
TACTGAGCTACACACACAGAAAGATTGGT
+
B??ABBDBBBBBAABC@@99908>>;??B
@PZH4Z:00101:00811
TACTGAGCTACACACACAGAAAGATTGGT
+
@@@@BBDBBBBDBBCEBC;;;68>><@@C
@PZH4Z:00101:00814
CGTGTCTCTAGGCACAGGATTTTGTGTAG
+
CBB@?==@<<;>@CBAACDBDH5@?>111
@PZH4Z:00101:00827
AGCACTGTAGCTGTCACTAGTTACTTGT
+
BBBCDBBBBBCECD:9;=?9959>>;@B
@PZH4Z:00101:00839
TGATACGTCTCCTTCCTTAGTTACTTCA
+
BBABAAABBBC@D@C@B@BBB@BB@?DA
@PZH4Z:00102:00801
TACTGAGCTACACACACAGAAAGATTGGT
+
B??@BACABBBBBCBA@A;;908>>;?=?
@PZH4Z:00102:00820
AGCACTGTAGCTGTCACTAGTTACTTGT
+
BBCCC=@DAAACC@@@@@@@@=AB@=AN
@PZH4Z:00102:00839
CGTGTCTCTAGGCACAGGATTTTGTGTAG
+
CCC:::AA@CC@CCCCC@CCBB:BBCBBB
@PZH4Z:00103:00805
ACGAGTGCGTTCCCCATGTCGTAGGTACTC
+
BBA@BBBBDD@CAA6?>@@@BBAB??@@AB
@PZH4Z:00103:00820
CGTGTCTCTAGGCACAGGATTTTGTGTAAG
+
CA@AAAABCCC@BCCBB?9999/9@@9959
@PZH4Z:00103:00839
TACTAGCTACACACACAGAAAGATTGGT
+
BCBDACAABB?A@;99A988088747;?
@PZH4Z:00103:00840
CGTGTCTCTAGGCACAGGATTTTGTGTAG
+
CCCCCDAABBC@CCCCC@CCCC:DC=//1
@PZH4Z:00103:00844
CGTGTCTCTAGGCACAGGATTTTGTGTAG
+
CDBBAA?AACD@CCCCC@BCCCACCB==@
@PZH4Z:00103:00847
CGCTCGACATGCCCAGGTACAGGAGACTG
+
BCBCCCBA=@AA?:>C?BAAAA=@@ABBB
@PZH4Z:00104:00810
ACGCTCGACATGCCCAGGTACAGGAG
+
B<<<<BCCDAA;<<9;A@A@BBA8<<
@PZH4Z:00104:00820
CGTGTCTCTAGGCACAGGATTTGTGTAG
+
BBBABCCDDBB?ABABC@CCHBCAA;;;
@PZH4Z:00104:00822
ATATCGCGTACGGGTATGGAAGACTCTGATAGA
+
8894498/////1+///;9?@CA/,,,,,*0*,
@PZH4Z:00104:00823
CGTGTCTCTAGGCACAGGATTTTGTGTAG
+
BBCBBCCCDBC?BBAAB?CCBC9BCC;;<
@PZH4Z:00104:00826
CGTGTCTCTAGGCACAGGATTTTGTGTAG
+
@@?>???>>>><AB@@@<9999/9??991
@PZH4Z:00104:00827
ACGCTCGACATCCCAGGTACAGGAG
+
94444=>??@444-49:999@?=?@
@PZH4Z:00104:00828
TACTGAGCTACACAGACAGAAAGATTGGT
+
?@@AA<9<@@@@@E<99@88808??>C@B
@PZH4Z:00104:00832
TACTGAGCTACACACACAGAAAGATTGGT
+
?@;;<@A@ACBBBCAA@@99918>>;?>A
@PZH4Z:00105:00814
AGCACTGTAGCTGTCACTAGTTACTTGT
+
<<CCCECCCCCCBBBBBBCDD?CBC@CC
@PZH4Z:00105:00815
ACGAGTGCGTTCCCCATGTCGTAGGTACTC
+
BBB?@BCBDB?BB?6?>@@=@@@@<9;<AA
@PZH4Z:00105:00816
CGTGTCTCTAGGCACAGGATTTTGTGTAG
+
AAACCBBC;9;=@B@CA?DANH:BBA;99
@PZH4Z:00105:00822
ACGCTCGACATGCCCAGGTACAGGAG
+
99999999@@@9;;:;C@BABBB9;;
@PZH4Z:00105:00826
TACTGAGCTACACACACAGAAAGATTG
+
8449:9>>>=9991/7,,,,,*,,222
@PZH4Z:00105:00836
TACTGAGCTACACACACAGAAAGATTGGT
+
:<<BB<<<;<BBAAA@?@9;98<??>B;<
@PZH4Z:00105:00842
CGTGTCTCTAGGCACAGGATTTTGTGTAAGGC
+
EBCDCDDDCBB?BBBAB?CBCD:872-*)*)*
@PZH4Z:00106:00839
TACTGAGCTACACACACGATGAAA
+
A4//////6844///////////+
@PZH4Z:00107:00820
AGCACTGTAGCTGTCACTAGTTACTTGT
+
BBAA=B==?BBBBCEG@=?DCBG==:<B
@PZH4Z:00107:00830
ACGAGTGCGTTCCCCATGTCGTAGGTACTC
+
BBA@@@@CBB@DEC9>@CBBBBBA=:<<@;
@PZH4Z:00107:00843
CGTGTCTCTAGGCACAGGATTTTGTGTAG
+
@@>@@9<<<<AFBCCEC@CCCC7AA>999
@PZH4Z:00108:00809
TGATACGTCTCCTTCCTTAGTTACTTCA
+
BBBBBBBBBBB?@@B@D@BBB?BBB@BC
@PZH4Z:00108:00815
AGCACTGTAGCTGTCACTAGTTACTTGT
+
??CCCCCBBBCBBB@BBCC@@>ABB?BE
@PZH4Z:00108:00816
CGTGTCTCTAGGCACAGGATTTTGTGTAG
+
A@ACCBAA;;9;9999979;DC7AAB;94
@PZH4Z:00108:00824
TACTGAGCTACACACACAGAAAGATTGGT
+
9<9====@BCCA;<999>88903331377
@PZH4Z:00109:00829
AGCACTGTAGCTGTCACTAGTTACT
+
944999:;AAABBDDCCCCCC@A==
@PZH4Z:00109:00843
ACGCTCGACATGCCCAGGTACAGGAG
+
B89999<9BGCCBB@CCBCAB@@=;;
@PZH4Z:00110:00819
AGCACTGTAGCTGTCACTAGTTACTTGT
+
@ABBCCBBCCCCBBBBBCCCC?GAB>BB
@PZH4Z:00110:00823
ACGAGTGCGTTCCCCATGTCGTAGGTACTC
+
BCBBBCCDCB=?==6==B?@BCBB?A@@@@
@PZH4Z:00110:00834
ACGCTCGACATGCCCAGGTACAGGAG
+
=;;;;ABBCCCCCC=BBACAB>>=>@
@PZH4Z:00112:00802
ACGCTCGACATGCCCAGGTACAGGAG
+
B@@?CBDCB@CCCD>BB?A@B?A>?@
@PZH4Z:00112:00849
TACTGAGCTACACACACAGAAAGATTGGT
+
9<;CCAEB???BBDBB@C988-8??489;
@PZH4Z:00113:00814
AGCACTGTAGCTAGTCACTAGTTACTTGT
+
CCCCHCB878-,,,209>999969996<B
@PZH4Z:00113:00823
ACGCTCGACATGCCCAGGTACAGGAG
+
HA@AACCCCCB@@A>AB@DDCCC;;<
@PZH4Z:00113:00824
CGTGTCTCTAGGCACAGGATTTTGTGTAGA
+
BBBBBAAABAA@BBBCD@CCCC9ADC;;9?
@PZH4Z:00113:00829
ACGCTCGACATGCCCAGGTACAGGAG
+
A?@@@ABBCCC@@A>AC@CACBB99<
@PZH4Z:00114:00805
ACGAGTGCGTTCCCCATGTCGTAGGTACTC
+
BCC@?AA>>>5999/9998>944399999=
@PZH4Z:00114:00809
AGCACTGTAGCTGTCACTAGTTACTGTG
+
44444449:9?>944449677,1///69
@PZH4Z:00114:00820
AGCACTGTAGCTGTCACTAGTTACTTGT
+
;;ECBCBCABBBBBBBBBCCBAEBCBDD
@PZH4Z:00114:00828
CGTGTCTCTAGGCACAGGATTTTGTGTAG
+
BBBBDCCCAAA@BCDCC?BCCC:CCB99;
@PZH4Z:00114:00833
AGCACTGTAGCTGTCACTAGTTACTTGT
+
BAABC=??CDCCBBBBBCBBA@CCD?B:
@PZH4Z:00115:00814
CGTGTCTCTAGGCACAGGATTTTGTGTAGA
+
AAAAACCCAAB?ABAAB@CCDD:B@@8999
@PZH4Z:00115:00830
ACGAGTGCGTTCCCCATGTCGTAGGTACTC
+
@ABAAAABBB@CCC9C@??BBA=>?:;<;C
@PZH4Z:00115:00837
ACGAGTGCGTTCCCCATGTCGTAGGTACTC
+
@BBBAAAA;;6;BB7B@@@C@@?A>79<<A
@PZH4Z:00115:00844
CGTGTCTCTAGGCAAGGATTTTGTGTAG
+
@@>@999<<<CDNCABCBBBCADCA<<<
@PZH4Z:00116:00807
TACTGAGCTACACACACAGAAAGATTGGT
+
B<=@CCCCBBAAAFBA@A<9908>?<?<@
@PZH4Z:00116:00825
AGCACTGTAGCTGTCACTAGTTACTTGT
+
9>;9994449444C;<;;;9><?97,//
@PZH4Z:00116:00827
ACGAGTGCGTTCCCCATGTCGTAGGTACTC
+
BBB?AAAAAA@BCC:DBAABBA???A@@@C
@PZH4Z:00116:00834
TACTGAGCTACACACACAGAAAGATTGGT
+
AAAECCDBBBDC@AA@>@9;98;??>A9;
@PZH4Z:00116:00836
TACTGAGCTACACACACAGAAAGATTGGA
+
994>>@@A@@ACB<<<CCCCC<80*)*)(
@PZH4Z:00117:00803
CGTGTCTCTAGGCACAGGATTTTGTGTAG
+
CCBCDDDC<;<DCBBBB<<9<</9@@9<<
@PZH4Z:00117:00831
CGTGTCTCTAGGCACAGGATTTTGTGTAG
+
CHBBBEBC@@AABBCBB?9999/9>>999
@PZH4Z:00117:00834
AGCACTGTAGCTGTCACTAGTTACTTGT
+
BBAABDFCCCDCCCCBBCCCC>C@C?<<
@PZH4Z:00117:00845
CGTGTCTCTAGGGACAGGATTTTGTGTA
+
CDBBA===?=@@<@BAA>@AAA4;;;1-
@PZH4Z:00118:00800
TACTGACAGAAAGATTGGTGCTGCG
+
CBAA@>99444-4:;9B>@BB@@?A
@PZH4Z:00118:00814
ACGCTCGACATGCCCAGGTACAGGA
+
AABBCCAAACCBBC>BB<@<0)))(
@PZH4Z:00118:00816
ACGCTCGACATGCCCAGGTACAGGAG
+
B??@CBCCBBCCCC@CB@BACB?=>@
@PZH4Z:00118:00818
AGCACTGTAGCTGTCACTAGTTACTTGT
+
BABC;:<DFFCBBDBDB==996;@@=@B
@PZH4Z:00119:00816
ACGAGTGCGTTCCCCATGTCGTAGGTACTC
+
BBBBCCCCCC@EDD:D:99BCB@B@A;91<
@PZH4Z:00119:00818
CGTGTCTCTAGGCACAGGATTTTGTGTAGAGG
+
CCBB@A>@999699@@@59999/9@>994442
@PZH4Z:00119:00827
ACGCTCGACATGCCCAGGTACAGGAGA
+
BBABBC@A=?>89909><>>?996999
@PZH4Z:00119:00834
ACGCTCGACATGCCCAGGTACAGGAG
+
BABBABCDCCC@@@>@B@CBDCA==?
@PZH4Z:00119:00840
AGCACTGTAGTTGTCACTAGTTACTTGT
+
BBBDDCDB<<=?BACCCBA@?;>??;>=
@PZH4Z:00120:00800
AGCACTGTAGCTGTCACTAGTTACTTGT
+
@ADCDCDCBBCGAAACCBDCE@CBC@CB
@PZH4Z:00120:00830
AGCACTGTAGCTGTCACTAGTTACTTGT
+
>>>@9<:=CBCCCCBBBCCCC?CCD@C:
@PZH4Z:00120:00842
ACGAGTGCGTTCCCCATGTCGTAGGTACTC
+
ABBBBBBBDD?BBB9A>>>?@@;@<9;9@?
@PZH4Z:00121:00811
TCTCTATGCGCTCCACATGTCTAAGGT
+
CBBG::<CCCCCC?CA@ACBB;;7<<9
@PZH4Z:00121:00834
ACGAGTGCGTTCCCCATGTCGTAGGTACTC
+
9<CCCCBBBD@DAB9A:99BDBBB@A@@@<
@PZH4Z:00121:00836
CGTGTCTCTAGGCACAGGATTTTGTGTAG
+
AAABFCBBBBC@BCCDD@CCCE:BAA99;
@PZH4Z:00121:00847
CGTGTCTCTAGGCACAGGATTTTGTGTAG
+
ABBCDEBB::;?BCCCDCECCC9BBA;;;
@PZH4Z:00122:00811
ATCAGACACGGACACAGCAGAACACAC
+
BBBBBBBCCC@BFD::<AAAC@CCBBA
@PZH4Z:00122:00816
CGTGTCTCTAGGCACAGGATTTTGTGTAG
+
BBB@CECCCAB?ABCBB?CCCB9ABB99;
@PZH4Z:00122:00818
CGTGTCTCTAGGCACAGGATTTTGTGTAGA
+
JAAA;;<AA@@>BBDA;>9999/9@@9994
@PZH4Z:00122:00820
AGCACTGTAGCTGTCACTAGTTACTTGT
+
>>>>91////6668?@@CA=?<999699
@PZH4Z:00122:00840
TGATACGTCTCCTTCCTTAGTTACTTCA
+
@AECCCCCDDC>A?AACBCCC?CCDCED
@PZH4Z:00122:00844
AGCACTGTAGCTGTCACTAGTTACTTGGT
+
@@ACCAA==CGCCB??ACCCB=;<@,1,1
@PZH4Z:00123:00816
AGCACTGTAGCTGTCACTAGTTACTTGT
+
;;CCDEBBCCCBAB@BBCDBB?DBB@CC
@PZH4Z:00123:00817
AGCACTGTAGCTGTCACTAGTTACTTGT
+
@?CCECBBBBDA@B@BCBCAB@BBB@BB
@PZH4Z:00123:00845
ACGCTCGACATGCCCAGGTACAGGAG
+
BB????@ACEBBBB=BC@BBCCCBB@
@PZH4Z:00124:00804
TCTCTATGCGCTCCACATGTCTAAGGT
+
BBBBA@ABBBCBC?BEFEBB@9969;>
@PZH4Z:00124:00840
ACGCTCGACATGCCCAGGTACAGGAG
+
BBBDCECECDBCCC>AA@A@@A>78;
@PZH4Z:00125:00824
AGCACTGTAGCTGTCACTAGTTACTTGT
+
;;CDDAADCCCCBBBBBCDBD>A@B@DD
@PZH4Z:00126:00826
ACGCTCGACATGCCCAGGTACAGAG
+
B???CBCCCCCCCC@CC?>78---,
@PZH4Z:00126:00836
ACGCTCGACATGCCCAGGTACAGGAG
+
?AABCEBDCAB@@@<@B@BBBBB9;<
@PZH4Z:00126:00848
TACTGAGCTACACACACAGAAAGATTGGT
+
B?BBCABABBBCECCBA=;;:7;CC@C@B
@PZH4Z:00127:00806
ACGCTCGACATGCCCAGGTACAGGAG
+
C@@@CCCIDBBBCC?CC@B;A@>89;
@PZH4Z:00127:00829
TACTGAGCTACACACACAGAAAGATTGGT
+
BBBBBABBBBBBBEBABBA@@=AAA?B@B
@PZH4Z:00127:00831
ACGAGTGCGTTCCCCATGTCGTAGGTACTC
+
CBB@@@BBBC?CBB7?@@@@BB@@>?;<<B
@PZH4Z:00127:00835
CGTGGTCTCTAGGCACAGGATTTTGTGTAG
+
CBCD@CEBECCB@BBCEB@@@@?29;C899
@PZH4Z:00127:00841
TACTGAGCTACACACACAGAAAGATTGGTGCT
+
B@@?CBEBCBBCCCBABBBBB=@BB=?=?666
@PZH4Z:00128:00830
ACGAGTGCGTTCCCCATGTCGTAGGTAATC
+
:<C<<=CC@>;@>?/9999>>@AB@@B@A<
@PZH4Z:00128:00831
TACTGAGCTACACACACAGAAAGATTGGT
+
BBAABCJCBABABB;;9>99998BB>B?B
@PZH4Z:00128:00845
TACTGAGCTACACACACAGAAAGATTGGT
+
BFACDCBCBC@A@A<<4?=@@>@@BAB9;
@PZH4Z:00129:00818
AGCACTGTAGCTGTCACTAGTTACTTGT
+
;<ECAADACCDCCCCBBBCCC@DAC@C@
@PZH4Z:00129:00820
CGTGTCTCTAGGCACAGGATTTTGTGTAG
+
BBBABDCCA@A?@CCCD@CCCCADDC;;;
@PZH4Z:00129:00833
ACGCTCGACATGCCCAGGTACAGGAG
+
BB:;=C===CBBAC@AA?@BCBB699
@PZH4Z:00129:00835
ACGCTCGACATGCCCAGGTACAGGAG
+
BA@ABBCCCBBBCC>BB@BBCBB8;;
@PZH4Z:00129:00847
TACTGAGCTACACACACATGAAAGATTGGT
+
B@@@;9:9A999?<;111////+..31377
@PZH4Z:00130:00810
TACTGAGCTACACACACGAAAGATTGGTGCTCG
+
BBCCCCDCBBCCCDDBB;;;7;;<@B?@??994
@PZH4Z:00130:00812
ACGAGTGCGTTCCCCATGTCGTAGGTACTC
+
A?@;;<AA@@5999/99<;BCCCDEBBAAA
@PZH4Z:00130:00820
TCTCTATGCGCTCCACATGTCTAAGGTAC
+
B<;==>=CDECCC@AA@>A@@99;=6//7
@PZH4Z:00130:00837
TACTGAGCTACACACAACAGAAAGATTGGT
+
??ACCCCDCE@@=8-,*,,,,,*,699957
@PZH4Z:00130:00844
TAGTATCAGCCTCGCCATGACGAAGGTATTCCA
+
?==99<<4;;284498=>>A@9959?991,1,1
@PZH4Z:00131:00834
CGTGTCTCTAGGCACAGGATTTTGTGTAG
+
C@@A<<<AAAB@BBBBA=@@@@6=B@>>>
@PZH4Z:00132:00816
TACTGAGCTACACACACAGAAAGATTGGT
+
BBDCCCCEABACCCAAABA@@<???<@?B
@PZH4Z:00132:00849
GACGAGTGCGTTCCCCATGTCGTAGGTACTC
+
=?ACBCCBAB@@BCC9A:;9BB@??@899<;
@PZH4Z:00133:00815
TACTGAGCTACACACACAGAAAGATTGGT
+
B???CBCBBBBDCCCBBA;::68>><@>@
@PZH4Z:00133:00832
CGTGTCTCTAGGCACAGGATTTTGTGTAG
+
@B@AACCCBAB>?B==C@CCCC9BCB;;;
@PZH4Z:00134:00803
ACGCTCGACATGCCCAGGTACAGGAG
+
A@@@@CBDDCGCDD@BB@BCCCC?BB
@PZH4Z:00134:00812
ACGCTCGACATGCCCAGGTACAGGAG
+
EBBABCCFECCBBB>BB@BBDBB=?<
@PZH4Z:00135:00847
CGTGTCTCTAGGCACAGGATTTTGTGTAG
+
AABBDEDD::;>BB@A?<>>??4>B@99<
@PZH4Z:00136:00814
ACGCTCGACATGCCCAGGTACAGGAG
+
BBB9:<DCCBBBDE@BB?BBB=B;9<
@PZH4Z:00136:00829
ATCAGACACGGACACAGCAGAACACAC
+
BBCC::<CGC?BBCBBBCBBB?BBAAB
@PZH4Z:00136:00838
TCTCTATGCGCTTCACATGTCTAAGGT
+
BBBDA?<;>BEC?CCECCBDCCB>A@@
@PZH4Z:00136:00839
ATCAGACACGGACACAGCAGAACACAC
+
BCCB99<BBA@AAAC?@@B@@<@@???
@PZH4Z:00137:00816
TGATACGTCTCCTTCCTTAGTTACTTCAG
+
<;<A>>>999969=BDB@C<<:<AC=B@D
@PZH4Z:00137:00818
TACTGAGCTACACACACAGAAAGATTGGT
+
BAAABBDCBDBCCCAABC@@@>@CA>B@;
@PZH4Z:00138:00818
CGTGTCTCTAGGCACAGGATTTTGTGTAG
+
BBBADCBBBBBBBCCA@>;944-9??8;<
@PZH4Z:00138:00839
CGTGTCTCTAGGCACAGGATTTTGTGTAG
+
BCCCCAA=>>FCCCCAA?9999/9@@111
@PZH4Z:00139:00814
ACGAGTGCGTTCCCCATGTCGTAGGTACTC
+
BBBBBAABCC@CDC9AAA@ABB=B?A;<;C
@PZH4Z:00139:00816
CGTGTCTCTAGGCACAGGATTTTGTGTAGAG
+
AAACA<999448844:?>@?CC89=999999
@PZH4Z:00139:00843
AGCACTGTAGCTGTCACTAGTTACTTGT
+
BDBBBDBDCCCBCCCBBABAA@DBB@?A
@PZH4Z:00140:00800
AGCACTGTAGCTGTCACTAGTTACTTGT
+
;;BA@:A<<<B@BCCCCCCCC@DAB@DB
@PZH4Z:00141:00805
ACGAGTGCGTTCCCCATGTCGTAGGTACTC
+
BBBABBABBC@BDD9C;<;BCB>B@?AAAC
@PZH4Z:00141:00806
TACTGAGCTACACACACAGAAAGATTGGT
+
B9<@ACCC<@<BCD=<<CBBA=AAA=@>B
@PZH4Z:00141:00812
TACTGAGCTACACACACAGAAAGATTGGT
+
BBCDBB@@AAABBCAA@BAA@<?@@<>>?
@PZH4Z:00141:00813
ACGCTCAACATGCCCAGGTACAGGAG
+
BBBBB@A=>B?988/9B@CABCC;<<
@PZH4Z:00141:00830
ACGAGTGCGTTCCCCATGTCGTAGGTACTC
+
BCB@9;<@@@5999,9999@?;10,01//6
@PZH4Z:00141:00832
TACTGAGTGCTACACACACAGAAAGATTG
+
;99<11///////44444448=89;@780
@PZH4Z:00141:00834
AGCACTGTAGCTGTCACTAGTTACTTGT
+
@ABCCCA@AEDCCBBBBBAAA@DCB9;<
@PZH4Z:00142:00801
AGCACTGTAGCTGTCACTAGTTACTTGT
+
;<BA=BC<<<CCCDCCBBCAA<?=A@CC
@PZH4Z:00142:00805
AGCACTGTAGCTGTCACTAGTTACT
+
BEBAA>>221::::ABCCCCB?BA@
@PZH4Z:00142:00818
CGTGTCTCTAGGCACAGGATTTTGTGTAG
+
<>;EAAAD<<<@FCGIEBBBDD7AB@899
@PZH4Z:00142:00849
TACTGAGCTACACACACAGAAAGATTGGT
+
BBBBBBBBBBBBBCBA@A::96:AB?BAB
@PZH4Z:00143:00813
AGCACTGTAGATGTCACTAGTTACTTGT
+
B@ACCDC::?CBEBBEDDCBC@BBD@CD
@PZH4Z:00144:00800
AGCACTGTAGCTGTCACTAGTTACTTGT
+
44944CBAAEDADCCCBCDBB>A@B@CC
@PZH4Z:00144:00801
CGTGTCTCTAGGCACAGGATTTTGTGTAG
+
99>><<21/8:,1;?:;94444,49:>@@
@PZH4Z:00144:00805
TACTGAGCTACACACACAGAAAGATTGGT
+
CA@ACC<=:CCCCDDCBC@@?<???<??B
@PZH4Z:00144:00808
ACGCTCGACATGCCCAGGTACAGGAG
+
BBABC@<<<@@@CEACD?DCCAA=AA
@PZH4Z:00144:00812
CGTGTCTCTAGGCACAGGATTTTGTGTAG
+
?@@DBB?AADBCDCDDE@A@@@6@@@8=@
@PZH4Z:00144:00816
ACGAGTGCGTTCCCCATGTCGTAGGTACTC
+
BBBBCB??ACADDC9BBBBCCBABA<9@:/
@PZH4Z:00144:00830
TGATACGTCTCCTTCCTTAGTTACTTCAG
+
9;944;8911/,/,/,/5//424442444
@PZH4Z:00144:00834
AGCACTGTAGCTGTCACTAGTTACTTGT
+
<<CCBABAAADBCCDCCBCBB@CBC:;<
@PZH4Z:00145:00806
TACTGAGCTACACACACAGAAAGATTGGT
+
C;<<CCACAAACBCA@>B>>>9>>><@=@
@PZH4Z:00145:00813
AGCACTGTAGCTGTCACTAGTTACTTGT
+
<<CCCBC@@AFCCCCBCCDCC>AAC@CC
@PZH4Z:00146:00813
TACTGAGCTACACACACAGAAAGATTGGT
+
BBB?>><<9BBCDDDCBC@@@<?AB?@?B
@PZH4Z:00146:00833
TACTGAGCTACACACACAGAAAGATTGGT
+
BAAACCCBBBBDDDBAAC;;80:>>;?=@
@PZH4Z:00147:00803
TACTGAGCTACACACACAGAAAGATTGGTG
+
B?@AAC;<999BBEBCBCCGD@@@@@@==<
@PZH4Z:00147:00808
ACGCTCGACATGCCCAGGTACAGGAG
+
A?@ABBBFCBBBEE@BBABBBAA?AA
@PZH4Z:00147:00818
AGCACTGTAGCTGTCACTAGTTACTTGT
+
;;@?9:A22/888/9<@BCAD=??>;?9
@PZH4Z:00147:00819
ACGAGTGCGTTCCCCATGTCGTAGGTACTC
+
BBB??B@?BC@CDC9BBBBBB:7:?:;<AC
@PZH4Z:00147:00849
TACTGAGCTACACACACAGAAAAATTGGTGC
+
@@@AABDBBBAAACCBAB99988+8>B@CCC
@PZH4Z:00148:00803
CGTGTCTCTAGGCACAGGATTTTGTGTAG
+
<<<CCBACAAA@CECEBA9999/9@@89;
@PZH4Z:00148:00813
CGTGTCTCTAGGCACAGGATTTTGTTTAG
+
??@CDD@AACC@CCCCB?9999/9@A>CC
@PZH4Z:00148:00818
TACTGAGCTACACACACAGAAAGATTGGT
+
B?AABCA?@BBCCBCCAC:::68>>>A?@
@PZH4Z:00149:00802
CGTGTCTCTAGGCACAGGATTTTGTGTAG
+
AAADCDCCCBC@CCDCB?<99;/9B@>@@
@PZH4Z:00149:00803
AGCACTGTAGCTGTCACTAGTTACTTGT
+
;<@?9?@4444499>BDCCCC=AAC?BB
@PZH4Z:00149:00823
CGTGTCTCTAGGCACAGGATTTTGTGTAG
+
AAABEFBCBBB@BCBBA@;99;/9@>9;<
@PZH4Z:00100:00894
TACTGAGCTACACACA
+
,////77ACCCB>:66
@PZH4Z:00101:00860
CGTGTCTCTAGGCACAGGA
+
CCCAAA@ABBCBCCEDHEB
@PZH4Z:00101:00869
ACGCTCGACATGCCCA
+
B99<;@AACCC@@@>A
@PZH4Z:00101:00876
TACTGAGCTACACACACAGAAAGATT
+
AAABBBCBBBBBBBC>;9444-8>>;
@PZH4Z:00101:00883
ACGAGTGCGTTCCCCATGTC
+
@BBAAA@>>>5111+11///
@PZH4Z:00102:00854
TACTGAGCTACACACACAGAAAGATTGGT
+
BCCCBCCCCBBBBBA@>@9998;BB@DCC
@PZH4Z:00102:00863
TGATACGTCTCCTCCTTAG
+
8444499:82=+-,*,*,,
@PZH4Z:00102:00867
ACGCTCGACATGCCCAG
+
9944499::<<<9@:99
@PZH4Z:00103:00862
TACTGAGCTACACACAACATGAAA
+
<;<BBAAA@@@;1---+,,,,//+
@PZH4Z:00103:00864
TACTGAGCTACACACACAGAAAAGATT
+
@?@BBCDCBBBC@AA@?C9998/8??=
@PZH4Z:00104:00858
ACGAGTGCGTTCCCCATGTCGTAGGTACTC
+
DA?@@;<;BC@EDD9BBCBBB;;8<7989>
@PZH4Z:00104:00863
CGTGTCTCTAGGCACAGGATTTTGTGTAG
+
BBBCCDCCEDB@CBAGD@CCDC:CCB;;;
@PZH4Z:00104:00868
AGCACTGTAGCTGTCACTAGTTA
+
4=994444=>9=<<<B@BCBB>?
@PZH4Z:00104:00869
AGCACTGTAGCTGTCACT
+
BBDCDGBBCCCCBBABBC
@PZH4Z:00104:00877
ACGAGTGCGTTCCCCAT
+
94444999@@5111+11
@PZH4Z:00106:00888
CGTGTCTCTAGGCACAGGAT
+
,,//866>B<<8<AAABA=;
@PZH4Z:00106:00893
ACGCTCGACATGCCCAGGTACAGG
+
?@;;;;;<AB>9:;8;B@CBBBCC
@PZH4Z:00107:00854
ATATGCGAGGGTATGGAAGACTCTATAGAGGTT
+
BAABAAABCD@ECCB7;6<@>>A?>==776310
@PZH4Z:00107:00857
TACTGAGCTACACACACAGAAAGATTGGT
+
C<<<@@A@BBCCCDCC@@@A?9>884:>A
@PZH4Z:00107:00858
TGATACGTCTCCTTCCTTAGTTACTTCAG
+
4994999>@@@=@>A=?<?@?<?996944
@PZH4Z:00107:00871
AGCACTGTAGCTGTCACTAGTTAC
+
44449994>>@A<=<AAAA<;59>
@PZH4Z:00107:00874
CGTGTCTCTAGGCACAGGATTTTGTG
+
88944:<@>@C@DCCEDCEDDC9B;8
@PZH4Z:00108:00863
TACTGAGCTACACACACAAGAAAGATTGGT
+
BBBBBBC??@BCB@C@9959>>97331377
@PZH4Z:00108:00873
AGCACTGTAGCTGTCACTAGTTACTTG
+
@9;99:@@<>BABABCDCCCC699959
@PZH4Z:00108:00874
AGCACTGTAGCTGTCACTAGTTACTTGT
+
ACCCDAAACCCDBBCBBBC94298859B
@PZH4Z:00108:00878
TACTGAGCTACACACACAG
+
CBBBBCCCBCDCCCCBC@:
@PZH4Z:00108:00887
TACTGAGCTACACACACAG
+
BABCCBCBBBBBBCC@;;4
@PZH4Z:00108:00890
ACGAGTGCGTTCCCCATGTCGTAGGTACTC
+
99999@@>>>5999/9999984<<;;444:
@PZH4Z:00109:00869
TACTGAGCTACACACACAGAAAGATTGGT
+
BBBDDCCBBBDB@A@??>999088858;7
@PZH4Z:00109:00871
ACGCTCGACATGCCCAGGTACAGGAG
+
BA9::CCECCCBBB=BC@B@B??=?@
@PZH4Z:00109:00874
ACCTCGACATGCCCAGGTACAGGAGACTG
+
4;9::=9@9999904;8==?>B8@9BB<9
@PZH4Z:00109:00883
AGCACTGTAGCTGTCACT
+
<ABGCAAABBCAAACCCC
@PZH4Z:00109:00885
TACTGAGCTACACACACAGAAAG
+
////4444@AAACA@=?999>9>
@PZH4Z:00109:00895
CGTGTCTCTAGGCACAGGA
+
((*,66;9=;<99@@9969
@PZH4Z:00110:00871
ACGCTCGACATGCCCAGGTACAGGAG
+
>9999>>ABCDDNJ>A@;>8999;>>
@PZH4Z:00111:00859
CGTGTCTCTAGGCACAGGATTTTGTGTAG
+
CCCBCHCC;;<89A@??=@@BC7BBC<<<
@PZH4Z:00111:00874
CGTGTCTCTAGGCACAGGATTTTGTGTAG
+
BBCB@A@@@@B?BCCCC?AAHHAAA;;<A
@PZH4Z:00111:00895
TCTCTATGCGCTCCACATGTCTAAG
+
48499A>>?A>@@>@@@999?9969
@PZH4Z:00113:00879
CGTGTCTCTAGGCACAGGATTTTTTTGTAG
+
4449BBCAAAC@BCCBA@9999999&9994
@PZH4Z:00113:00885
ACGCTCGACATGCCCAGGTACAGG
+
44444444:@@99919><889485
@PZH4Z:00114:00854
CGTGTCTCTAGGCACAGGATTTTGTGTAAAG
+
BBBBDFDD?==<>>994244;;,444444-,
@PZH4Z:00114:00869
ACGCTCGACATGCCCAGGTACAGGAG
+
A9999999AAB@@@<A@<>>?99599
@PZH4Z:00114:00875
AGCACTGTAGCTGTCACTAGTTACTTGT
+
BABCDBCCAAACAAAECBCCC@;9;=AA
@PZH4Z:00114:00881
ACGAGTGCGTTCCCCATGTCGTAGGTACTC
+
498==AA@@@5999/9>>>ABAA@7;=ADC
@PZH4Z:00114:00890
ACGAGTGCGTTCCCCATGTCGTAGGTACTC
+
999@@999>>5111+///////3341999B
@PZH4Z:00114:00896
ACGCTCGACATGCCCAGGTACAGGAG
+
99999>@?B@>98909@<?@CBC@AA
@PZH4Z:00116:00857
ACGCTCGACATGCCCAGGTACAGGAG
+
??BCCBAA?9>89909@;989>>;>4
@PZH4Z:00116:00896
CGTGTCTCTAGGCACAGGATTTTTTTTTTTGTGTAG
+
BBBCCCBBCAA?BBA??;99999999944"444444
@PZH4Z:00117:00861
TACTGAGCTACACACACAGAAAGATTGGT
+
@@ACCCHBBBFDCDBA@@911-00-*,0,
@PZH4Z:00117:00874
AGCACTGTAGCTGTCACTAGTTACTTGT
+
ABBCGCBBBBCCBBBCBEBBB8:;A>AB
@PZH4Z:00117:00876
TATGCGCTCCACATGTCTAAGGT
+
::<BCCCCB@D::;CB@>>5959
@PZH4Z:00117:00881
TACTGAGCTACACACACAGAAAAGATTGGT
+
?@ACCCBBBBCBBDA??>9998/8881313
@PZH4Z:00117:00897
CGTGTCTCTAGGCACAGGA
+
A@ABCCDCBBBACCCEDCC
@PZH4Z:00118:00865
TACTAAGCTACACACACAGAAAAGATTGG
+
BBB??CAB?BAACCA@@@9999/880,*)
@PZH4Z:00118:00882
TACTGAGCTACACACACAGAAAGATTGGT
+
AAACC@A?BBCCAAE@?;884-8?><?@D
@PZH4Z:00118:00883
AACGAGTGCGTTCCCCATGTCGTAGGGTACTC
+
/,///////66,///*449>>>@988/8449=
@PZH4Z:00119:00853
AGCACTGTAGCTGTCACTAGTTACTTGTG
+
99B9:=CDDCCBCDCCCBBEA@C@@?@99
@PZH4Z:00119:00869
CGTGTCTCTAGGCACAGGATTTTGTGTAGA
+
@@AADECCCBA>=@==A?ABHH:CCC<;<<
@PZH4Z:00119:00878
ACGAGTGCGTTCCCCATGTCGTAGTTACTC
+
94499444=>>ABB9DAA999998844844
@PZH4Z:00119:00885
ACGCTCGACATGCCCAGGTACAGGAG
+
9>99999999>>AA<BB=??99969>
@PZH4Z:00120:00861
TACTGAGCTACACACACAGAAAGATTGGTGCTG
+
B@AACBBBBABCAAB@@A==9677713136661
@PZH4Z:00121:00867
ACGAGTGCGTTCCCCATGTCGTAGGTACTC
+
CBBB@BBBBB@CCE9@@BBBDCCC@BA@@A
@PZH4Z:00121:00868
CGTGTCTCTAGGCACAGATTTTGTGTAAGAGGC
+
AA@@@ECC?9968?>?9<<BB4@@@99594424
@PZH4Z:00121:00870
AGCACTGTAGCTGTCACTAGTTACTTGT
+
??BCDDB@AADBABBBBECCC@CBB>A<
@PZH4Z:00122:00872
TACTGAGCTACACACACAGAAAGATTGGTG
+
BCBCCCDCBB@A;99@9>444-33377;96
@PZH4Z:00122:00873
TACTGAGCTACACACACAGAAAGATTGGT
+
B???CCCCCBBCBEBCB@999188>;799
@PZH4Z:00123:00866
CGTGTCTCTAGGCACAGGATTTTGTGTAGGA
+
AAACCBBB<;<8;>ABC@CCBB7=1111/,/
@PZH4Z:00123:00875
ATCAGACACGGACACAGCAGAAACACACA
+
A@@BBBBCCBAABBA@>>>99909>>>77
@PZH4Z:00124:00854
CGTGTCTCTAGGCACAGGATTTTGTGTAGAAG
+
DD:;;AABBCB@CCBBB7;;AA4A<<1111,/
@PZH4Z:00124:00880
CGTGTCTCTAGGCACAGGATTTTGTGTAGA
+
ECDCCA@>>>>;999?6,////*///////
@PZH4Z:00124:00885
AGCACTGTATGTCACTAGTTACTTGT
+
1--**((((*//49@B9995994244
@PZH4Z:00125:00878
AGCACTGTAGCTGTCACTAGTTACTTGT
+
@?BDAADCCCCCBDCBBBBCB>A@B@B@
@PZH4Z:00125:00894
ACGAGTGCGTTCCCATGTCGTAGGTACTC
+
1/688444442//+//,,,,,/46./1BB
@PZH4Z:00126:00879
CGTGTCTCTAGGCACAGGATTTTGTGTAGA
+
BBBCCD@:<;A?;;<99;9999/99>8444
@PZH4Z:00126:00883
ACGCTCGACATGCCCAGGTACAGGAG
+
CABBBBBBAAACDJ;<<I<;9996;9
@PZH4Z:00126:00894
ACGCTCGACATGCCCAGGTACAGGAG
+
BB99:?AACCB?@@=ACACCBBBCFA
@PZH4Z:00126:00899
ACGAGTGCGTTCCCCATGTCGTAGGTACTC
+
@ABCDCCB>=;@>>4>>>>999>><899<B
@PZH4Z:00127:00881
TACTGAGCTACACACACAGAAAGATTGGT
+
@BBBBABABBBCB>>;111=>100A>@@B
@PZH4Z:00127:00887
CGTGTCTCTAGGCACAGGATTTTGTGTAG
+
CBCCEA???>@;@=99<@@@@@4999999
@PZH4Z:00129:00864
CGTGTCTCTAGGCACAGGATTTTGTGTAGAGG
+
BBBB::<AABADDCCDC@@@@@6>@@B99995
@PZH4Z:00130:00870
AGCACTGTAGCTGTCACTAGTTACTTGTGTG
+
<=BCCBBBDDFCEBBBAA?@@5998;94444
@PZH4Z:00130:00886
CGTGTCTCTAGGCACAGGATTTTGTGTAG
+
AABCBCB;;9B@CBCEDABA??/999999
@PZH4Z:00130:00894
CGTGTCTCTAGGCACAGGTTTGTGTAG
+
444;;?9949@599><=000*,,,,,,
@PZH4Z:00131:00850
TCTCTATGCGCTCCACATGTCATAAGGT
+
991111///:CBB@A<91111//656,,
@PZH4Z:00131:00854
ACGCTCGACATGCCCAGGTACAGGAG
+
CA@ACCEDCAA;;;6;@@@@A@@599
@PZH4Z:00131:00880
TCTCTATGCGCTCCACATGTCTAAGGT
+
@@<9<<9=ABA@A59999:/,,-*,*,
@PZH4Z:00131:00898
TACTGAGCTACACACACAGAAAAGATTGGT
+
AAABABCAA@BBCCD;>:8888/8885847
@PZH4Z:00132:00873
CGTGTCTCTAGGCACAGGATTTTTTTTTTGTGTAG
+
BDCDCEDDBAAABC@@B>>>====>?>@"999444
@PZH4Z:00132:00891
ATATCGCGAGGGTATGGAAGACTCGTATAG
+
B?:<;@>>?@B<>B>>596999>?771111
@PZH4Z:00132:00893
TACTGAGCTACACACACAGAAAGATTGGT
+
<9?CCCDCBCAA;:9@@9999039999;7
@PZH4Z:00133:00887
AGCACTGTAGCTGTCACTAGTTACTTGT
+
@ABCCFCCCBBBBBBBBCCCC>AAA@CB
@PZH4Z:00135:00875
ACGCTCGACATGCCCAGGTACAGGAG
+
BAAACCABDDCBBB=BB@@@ABA:;;
@PZH4Z:00136:00866
AGCACTGTAGCTGTCACTAGTTACTTGTGT
+
;;BBA:=;AABBHCCCCCC@@;9982444/
@PZH4Z:00136:00893
AGCACTGTAGCTGTCACTAGTTACTTGT
+
@@BCCDCBBBBBBBBBDBAAA>B@@=AB
@PZH4Z:00137:00864
AGCACTGTAGCTGTCACTAGTTACTTGTGT
+
A=>A@<>9==F>CBCCCCCED?=<1:7///
@PZH4Z:00137:00875
ACGCTCGACTTGCCCAGGTACAGGAAGA
+
BBBBAAAICB?AAA<@B@A=;>=,1-10
@PZH4Z:00137:00893
TAGTATCAGCCTCGCCATGACGAAG
+
>>@99<AAABB@@9429111/1/,/
@PZH4Z:00138:00857
AGCACTGTAGCTGTCACTAGTTACTTGT
+
;;BBBCDCCCCBBBBBCCCBA<?9429>
@PZH4Z:00138:00867
CGTGTCTCTAGGCACAGGATTTTGTGTAGA
+
AABCDDCCCCC@CCGDB@<;94-9??8999
@PZH4Z:00138:00873
AGCACTGTAGCTGTCATTAGTTACTTGTGTG
+
99:::A<<<AB?CCCBB@AB@=>98584444
@PZH4Z:00138:00877
CGTGTCTCTAGGCACAGGATTTTGTGTAGA
+
AAACDCCC??@>BB@@>@9999/999999?
@PZH4Z:00138:00887
CGTGTCTCTAGGCACAGGATTTTGTGTAGA
+
BBBABCBC@@@=@@=?><?>>>4??>9994
@PZH4Z:00138:00897
CGTGTCTCTAGGCACAGGATTTGTGTAG
+
BABAABECC@A<<<B@:94991499899
@PZH4Z:00139:00869
ACGCTCGACATGCCCAGGTACAGGAG
+
9;;<CCHFCCCCCC?CB@BBBCD@@@
@PZH4Z:00139:00873
TACTGAGCTACACACACAGAAAGAATGGTGCT
+
CBBBCCECCBBBBCBBAA99908>;>?;>663
@PZH4Z:00139:00878
CGTGTCTCTAGGCACAGAATTTTGTGTAAGAGGC
+
AAAECCCDBBB>@?@A<<8<DD4<1111,1/6,/
@PZH4Z:00139:00885
CGTGTCTCTAGGCACAGGATTTTGTGTAGA
+
B@@@DECCABA>@@=9?=>??>4>>>9999
@PZH4Z:00139:00889
TACTGAGCTACACACACAGAAAGATTGGTG
+
CCCECBBBCCCCCEFCDCCFC@A@?@B@B@
@PZH4Z:00139:00890
AGCACTGTAGCTGTCACTAGTTACTTGT
+
<<CCDCDBBCCBBBBBB=AEA=C@B@BA
@PZH4Z:00141:00883
CGTGTCTCTAGGCACAGGATTTTGTGTAGA
+
CCCBDEDIB?@=@?=AB=AACD:A@@;999
@PZH4Z:00141:00893
CGTGTCTCTAGGCACAGGATTTTGTGTAG
+
@AA@AABBA@@?@9999=9999/999844
@PZH4Z:00141:00895
TACTGAGCTACACACACAGAAAGATTGGT
+
BBAACCDCDBBBAAACAB;;;8;AA?B@C
@PZH4Z:00142:00887
CGTGTCTCTAGGCACAGGATTTTGTGTAGA
+
CCBADFCCD?>;@@>?><9999/9>@9999
@PZH4Z:00143:00874
ACGAGTGCGTTCCCCATGTCGTAGGTACTC
+
CCCAAADBDDACCC8AACBBBC@@57;<>>
@PZH4Z:00143:00886
ACGAGTGCGTTCCCCATGTCGTAGGTACTC
+
CBBBA@@@AA@BCC9B???BBB@A>9:;BA
@PZH4Z:00143:00888
TACTGAGCTACACACACATGGATGACT
+
BBB?BBCCBAAA@700****)*0***/
@PZH4Z:00144:00866
CGTGTCTCTAGGCACAGGATTTTGTGTAAGGCAGCACTC
+
BBCCABBBAA@@DDAAA?A@@A888877+-+,,,,99;4
@PZH4Z:00144:00884
ACGAGTGCGTTCCCCATGTCGTAGGTACTC
+
CBHBBBCBCC@EED:CCCCBBAAA<:<<AA
@PZH4Z:00145:00864
TGATACGTCTCCTTCCTTAGTTACTTCAGTG
+
@ABA>>@999@<@>BBFBCCC@CCD:99944
@PZH4Z:00145:00870
CGTGTCTCTAGGCACAGGATTTTGTGTAGA
+
BBAADCBB<<<69@>?><9999/9@99944
@PZH4Z:00145:00890
TACTGAGCTACACACACAGAAAGATTGGT
+
CABACCCCBBABBDBA@A;;97;@@>B@C
@PZH4Z:00145:00895
ACGAGTGCGTTCCCCATGTCGTAGGTATTC
+
CDBCCC@@@A>A@@4><99>@:77<?@@=@
@PZH4Z:00145:00896
CGTGTCTCTAGGCACAGGATTTTGTGTAG
+
BBBBDDCC::9=@?=@A===KI9BBB;<9
@PZH4Z:00148:00881
TGATACGTCTCCCTTCCTTAGTTACTTCAGT
+
=8=999998844-49:9??ABB>@BB===@?
@PZH4Z:00148:00893
AGCACTGTAGCTGTCACTAGTTACTTGT
+
<<CCCDCCBBCBBBBBCBCBB=A@C@CB
@PZH4Z:00148:00895
ACGCTCGACATGCCCAGGTACAGGAG
+
BBBABHBBBBECCC>BB@@@ABB:<<
@PZH4Z:00148:00896
CGTGTCTCTAGGCACAGGATTTTTTTTTTTTTTGTGTAG
+
@@@@AACEAAB@B<911:111111111/////"//////
@PZH4Z:00149:00850
ACGAGTGCGTTCCCCATGTCGTAGGTACTC
+
BBACBC><<DCKKK9AABBBBB@B?@A@BA
@PZH4Z:00100:00902
ACGAGTGCGTTCCCCATGTCTAGGTATC
+
@ABBBCCBCB@;B@5<1111.3176873
@PZH4Z:00103:00904
ACGAGTGCGTTCCCCATGTCGTAGGTACTC
+
AA?BACCCAA>ACB8B;<;@;11=;;111:
@PZH4Z:00106:00904
ACGAGTGCGTTCCCCATGTCGTAGGTACTC
+
BBB?BCCHA@@ACC9CAA@@B>8767999@
@PZH4Z:00106:00905
TACTGAGCTACACACACAGAAAGATTGGTGCT
+
AAA=@AABBBCCCD?9>?99903331313774
@PZH4Z:00106:00907
ACGCTCGACATGCCCAGGTACAGGAG
+
>>;;<CIDDCB:::09@=989>>599
@PZH4Z:00106:00916
TACTGAGCTACACACACAGAAAAGATTTGGTG
+
/44449AGBBB=?994;;=>@@/800<,1,.5
@PZH4Z:00106:00919
CGTGTCTCTAGGCACGGATTTTTTTTTTTTTTTTGTGTAGA
+
49<9CDB<<;@<?991,/88:>>>>>>>>>888"/////66
@PZH4Z:00108:00914
ACGAGTGCGTTCCCCATGTCGTAGGTACTC
+
BBBBB8:://11880>1;;>887846444;
@PZH4Z:00109:00900
CGTGTCTCTAGGCACAGGATTTTGTGTAGAGGC
+
BBBBBBCDCCC@BBC@B;??>=-999994442/
@PZH4Z:00110:00913
ACGAGTGCGTTCCCCATGTCGTAGGTACTC
+
BDBBBB@;442999/999;ACB>?=?<49>
@PZH4Z:00111:00915
CGTGTCTCTAGGCACAGGATTTTTGTGTAGA
+
9?AACIE@A?A>B;99@?99999-4@@8;;C
@PZH4Z:00112:00906
ATCAGACACGGACACAGCAGAACACACAGA
+
BB?ABBBBAA?ACC@:98999588...,,,
@PZH4Z:00112:00915
AGCACTGTAGCTGTCACTAGTTACTTGT
+
99994:E99>B9989991@11,111-9@
@PZH4Z:00113:00924
AGCACTGTAGCTGTCACTAGTTACTTTGT
+
9>>@A;<<>??9944>999>>61111,//
@PZH4Z:00114:00916
TACTGAGCTACACACACAGAAAGATTGGT
+
BBCBBECBB???AA@@@=99;0888>B@B
@PZH4Z:00115:00916
TGATACGTCTCCTTCCTTAGTTATCTTTCAG
+
:9<BBBBAABC?CAC?BA999599444-///
@PZH4Z:00115:00920
TACTGAGCTACACACACAGAAAAGATTGGT
+
949@A>@@=;99>?999;A?@@48885843
@PZH4Z:00116:00914
ATCAGACACGGACACAGCAGAACACAC
+
BBAABB?BBCBCCAA??>>9959B?>>
@PZH4Z:00117:00922
TGATACGTCTCCTTCCTTAGTTACTTCA
+
??@@;<<BBBB=@=?;?<999<999<99
@PZH4Z:00117:00927
ACGAGTGCGTTTTTTTT
+
99?@999>444899994
@PZH4Z:00118:00919
TACTGAGCTACACACACAGAAAGATTGGTG
+
@?ABC@A@B99<CC?@?@999137999:76
@PZH4Z:00119:00926
ACGCTCGACATGCCCAGGTACA
+
4444;CDEB>944409@<@8<<
@PZH4Z:00120:00912
AGCACTGTAGCTGTCACTAGTTACTTGTG
+
BBBDFBBCCCCCBBCB;:99964442///
@PZH4Z:00120:00914
AGCACTGTAGCTGTCACTAGTTACTTGT
+
AABBCCAAAACCBBCC==499599@;>9
@PZH4Z:00121:00915
AGCACTGTAGCTGTCACTAGTTACTTGT
+
??BCCDCA??BAABBDB@=9959>?;>9
@PZH4Z:00121:00930
ACGAGTGCGTTTTCCCCCCCC
+
///8;>998444/1111////
@PZH4Z:00122:00927
CGTGTCTCTAGCACAGGATTTT
+
99949?>@@@AA;<9@@99999
@PZH4Z:00122:00928
CGTGTCTCTAGGCACAGGATTTTTGTG
+
;ABBEEBBE997;A???;99999-4=?
@PZH4Z:00122:00929
AGCACTGTAGCTGTCACTAGTTAC
+
@BBCBABCBBB@@@BBBABA?811
@PZH4Z:00123:00932
CGTGTCTCTAGGCACAGGATTTTTTTTTTT
+
ACCCGCCBD9968991;:1111111/////
@PZH4Z:00124:00921
CGTGTCTCTAGGCACAGGATTTTGTGTAG
+
CGCDCAAACCE@CCCAC=>?>>1<<<111
[truncated: 3,817,318 more chars]
