# Supplementary material for: The Sequencing Bead Array (SBA), a Next-Generation Digital Suspension Array
Source: PLoS One. 2013 Oct 7;8(10):e76696. doi: 10.1371/journal.pone.0076696 (PMC3792038; doi:10.1371/journal.pone.0076696)
Supplement: Data S1 — Raw sequencing data files for presented experiments. The compressed file contains a table of content for all files included (0. TOC Supporting Data Files.txt) and raw sequencing data (PGM Torrent Suite run reports, FASTQ files and Sphix generated CSV files) for experiments presented in Figure 2 and Figure 3 (same data set as Figure S1). (ZIP) [file pone.0076696.s001.zip › Supporting Data Files/1. Figure 2/1.3 Figure 2c files/1.3.2 FASTQ/6_Figure_2c_QUINTUPLE_X6_TS-342.fastq]

@AZ32A:00004:00022
CGTGTCTTTCTTAGGCACAGGATTTTTTGTTGTAG
+
BBCCCCCB?BC@CC@BB999;999999*9958444
@AZ32A:00004:00027
TACTGAGCTACACACACAGAAAG
+
B>A>=4948899444946///+.
@AZ32A:00004:00028
ACGCGTTCGACATGCCCAGGTACAGGAG
+
><6/1/77/4:?444;-442/.///,//
@AZ32A:00004:00040
ACGCTCGAACATGCCCAGGTACAGGAG
+
BB=4944954;8844-44977==;984
@AZ32A:00005:00036
TACTGAGCTACACACACAGAAAGATTTTTTGGTG
+
@=@@@;<;@>>?99994489903373333(3777
@AZ32A:00005:00040
AGCACTGGTAGCTGTC
+
99></-,*,,,,2884
@AZ32A:00006:00021
ACGCTTTTTCGACATGCCCAGGTAC
+
@;;49999-9B99991/8+//,,,,
@AZ32A:00006:00023
ACGCTTTCGACATGCCCAGGTACAGGAG
+
;;;49914;@?>9948588777999244
@AZ32A:00006:00026
CGTGTCTCTAGGCACATG
+
A@AB=4449442/,,,,,
@AZ32A:00007:00014
GCGTGTCTCTAGGCA
+
,,,,,/7//44484/
@AZ32A:00007:00030
TACTGAGCTACACACACAGAAAGATTTTT
+
=9;;9949889=9;4@98/1/,.......
@AZ32A:00007:00036
CGTGTCTCTAGGCACAGGATTTTTTTTTTTTTTTTTTTTGTGTAGA
+
<<;B@;;;?@A=@@;1/766666::6666666666666"////66/
@AZ32A:00007:00037
AGCACTGGTAGCTGTCACTAGTTACTTGT
+
91;:611,///78:>99944442444244
@AZ32A:00007:00042
CGTGTCTCTAGGCACAGGATTTTTTTTTTTTTGTGTAGA
+
?@=A@;;:B@A:;94//5/////////////"///778/
@AZ32A:00008:00035
ACGCTCGACATGCCC
+
:;///18828,,,,,
@AZ32A:00008:00047
ACGAGTGCGTTCCCC
+
:80,-,,002*///*
@AZ32A:00009:00035
AGCACTGTAGCTGTCACTAGTTAC
+
?@@@B4944448889>>?999594
@AZ32A:00009:00037
CGTGTCTCTAGGCACAGGATTTTTTTTTTTGTGTAGA
+
ABABC=<:DCB?@@;1/5688:>>>>;;8"///667/
@AZ32A:00010:00016
GTATACGTTTTTTTTTTTTCTTTTTTTCTTTTTTTTTTTTTTTTTTTTTCCTTTTTT
+
24////1;;C;888;888"/444444&466666666666666666666"6,/////(
@AZ32A:00010:00035
CGTGTCTCTAGGCACAGGATTTTTTTTTTGTGTAGA
+
@@@AB<<:CCAA@@9//5//////////"///666/
@AZ32A:00011:00021
CGTGTCTCTAGGCACATGGATTTTTTT
+
@>;::111=>@=>;////7////////
@AZ32A:00012:00018
ACGAGTTTTTTGCGTTTTTTTT
+
>849999999)9>448844444
@AZ32A:00013:00015
CGTTTGTCTTTTTTTCTAGGCACAGGATTTTTTGTTGTAGA
+
1111,/////////&/99=29::::<ABBBCC-AC@@>>@9
@AZ32A:00013:00045
TCTCTATGCGCTCCACATGTCTAAGGTA
+
@@?>9944:@C==@B<<;==99=>@;=@
@AZ32A:00014:00023
TACTGAGCTACACACACAGAAAGATTGGTGC
+
BBBBBBBCCBAB999944444-333131317
@AZ32A:00014:00048
AGCACTGTAGCTGTCACTAGTTTTACTTTTGT
+
;<BBBAGCAAICBBBBAABCCBB7@>=>=4>>
@AZ32A:00015:00016
ACGAGTTTTTTTT
+
9>98899999999
@AZ32A:00015:00023
ACGCTCGACATGCCCCAGGTACAGGAG
+
?B99<<B@@B99444,44237988884
@AZ32A:00015:00028
ACGAGTGCGTTCCCCATGTCGTAGGTACTC
+
8>@@89;@998:DC:CBB@@><11,01///
@AZ32A:00015:00040
ACGAGTGCGTTCCCCATGTCGTAGGTACTC
+
9A=9;;9@=??DCC9DBC;;;=::34///6
@AZ32A:00016:00032
TACTGAGCTACACACACAGAAAGATTGGT
+
B>AA@CCAAACAAA<99>999188?=B>A
@AZ32A:00016:00040
TACTGAGCTACACACACAGAAAGATTGGTGC
+
@9;;<<<9;899/////////+.37744433
@AZ32A:00017:00027
CGTGTCTCTAGGCACAGGATTTTTTTTTTGTGTAGA
+
A>>9;;<<BBA?@?994249?@@@?999"444::;4
@AZ32A:00018:00026
CGTGTCTCTAGGCACAGGATTTTTTTTTTGTGTAGA
+
=;;49<<9BBCB>>9//,/666666666"///778/
@AZ32A:00018:00032
TACTGAGCTACACACACAGAAAGATTGGT
+
@@AABBCBBA@@@@<<;>>>@1888<?;>
@AZ32A:00018:00045
CGTGTCTCTAGGCACAGGATTTTTGTGTAG
+
?@?@A<<<CBA?@C994949999-999>>?
@AZ32A:00019:00016
AGCACTGTAGCTGTCACTAGTTACTTGT
+
==@A;<<449@94444444::9998244
@AZ32A:00019:00018
TACTGAGCTACACACACAGAAAAAATTTTTTTTTTTTTTGGTGC
+
BAAABABBBB@=@=>>>>999999*9@@AA@@@@@@@>">93..
@AZ32A:00019:00027
CGTGTCTCTAGGCACAAGGATTTTGTGTAGAG
+
9?8/11//779:////,/,////*/668;7//
@AZ32A:00019:00028
TACTGAGCTACACACACAGAAAGATTGGTG
+
B?@@@@ACBCBB;;999>99913>?=B>@9
@AZ32A:00020:00010
GCGTGTCGTCTAGGACACAGGATTTTTTTT
+
24:B@9>;;CBBC?<99@995999999999
@AZ32A:00020:00031
TACTGAGCTACACACACAGAAAAGATTGGTGC
+
BBAE@AAECCBB;;999>9999/8??<?;966
@AZ32A:00020:00041
AGCACTGTAGCTGTCACTAGTTACTTGT
+
;9@@9994449;@C@AAB=AC?BBB=>>
@AZ32A:00021:00036
TACTGAGCTACACACACAGAAAGAATGGTG
+
BAAABBBCCGCB@??>?>99903>;>C=>9
@AZ32A:00021:00048
TACTGAGCTACACACACAGAAAGATTGGT
+
A?@@AAAACCAAAA<99>9999;@@DG@B
@AZ32A:00022:00019
ACGAGTGCGTTCCCCATGTCGTAGGTACTC
+
@BC@@@BBCCBCEC9CCCDDCCBA>A<<<=
@AZ32A:00022:00036
ATCAGACACGGACACAGCAGAACACACAGA
+
A?@A9::BBC@CABABBCBAB>BB???7,,
@AZ32A:00022:00037
TACTGAGCTACACACACAGAAAGATTGGT
+
@@BABBBCCCDC@A9998>>>0:;B@C>A
@AZ32A:00022:00041
TACTGAGCTACACACACAGAAAGATTGGTGC
+
B@BB9;<==:;@/1/1/////+.39997744
@AZ32A:00022:00043
AGCACTGTAGCTGTCACTAGTTACTTGT
+
;;?>111///68:?<;<;9;;>?=>;=4
@AZ32A:00022:00044
TGATACGTCTCCTTCCTTAGTTACTTCAG
+
498=9848411,/,/,/,///54448444
@AZ32A:00023:00006
GTCTCTATGGCGCTCCAATCATGTCTAAGGT
+
24444494924?::<:?,//77694445924
@AZ32A:00023:00016
AGCACTGTAGCTGTCACTAGTTACTTGT
+
?@BCE:D>C@A9;;@>AABBE@FBB>B@
@AZ32A:00023:00017
AGCACTGTAGCTGTCACTAGTTACTTGTG
+
;1@@?11/866/44444449@@BAA2444
@AZ32A:00023:00021
ACGAGTGCGTTCCCCATGTCGTAGGTACTC
+
??@@AACCCB=AAA6ACCAAACCC@C<==<
@AZ32A:00023:00025
TGATACGTCTCCTTCCTTAGTTACTTCAG
+
?AA9999@@>?=@>A<@=>995<@C@DBD
@AZ32A:00023:00028
CGTGTCTCTAGGCACAGGATTTTGTGTAGA
+
AA=9;999@>><>9994249;A8BCC;;8?
@AZ32A:00023:00038
ACGAGTGCGTTCCCCATGTCGTAGGTACTC
+
>?@@<<9BBDBBBB:FCG<;;@>>;>9449
@AZ32A:00023:00041
TACTGAGCTACACACACAGAAAGATTGGT
+
B?????ACBBAB@A999>99908??<@@B
@AZ32A:00023:00043
TACTGAGCTACACACACAGAAAGATTGGTG
+
@@@@;;<A==;;494944999:<<@@C>;=
@AZ32A:00023:00048
CGTGTCTCTAGGCACAGGATTTTGTGTAGA
+
A@A;;;<;B@@=@999424449-4@@@@@@
@AZ32A:00024:00022
ACGAGTGCGTTCCCCATGTCGTAGGTACTC
+
BBB???BCBB@CCC9CBBAAB>>=;>122?
@AZ32A:00024:00029
AGCACTGTAGCTGTCACTAGTTACTTGTG
+
;9@>44444498:@99944998998844/
@AZ32A:00024:00043
AGCACTGATAGCTGTCACTAGTTACTTGTGT
+
9;11//////77894444449;99==24444
@AZ32A:00024:00049
CGTGTCTCTAGGCACAGGATTTTGTGTAG
+
?==9;;<<CBBABD<94<=?>>4>A@AA@
@AZ32A:00025:00010
CGTGTCTCTAGGCACAGGATTTTTTTTTTTTTTTGTGTAGA
+
CBCCDAAACCC@BBCC>:1111111111/////"///666/
@AZ32A:00025:00040
TACTGAGCTACACACACAGAAAGATTGGTGC
+
C@BBAAACCCB>9<9944444-3331377..
@AZ32A:00025:00042
TCTCTATGCGCTCCACATGTCTAAGGTA
+
>9494944BB?BB@BAA::;B?=<A>=@
@AZ32A:00025:00046
TACTGAGCTACACACACAGAAAGATTGGTGC
+
8?@@<<?CBBBB999944444-79?<=4433
@AZ32A:00026:00007
ACGCGGTCGATTACCGCCCAGGTACAGGAGACT
+
9>>>>599A9424424;;:AA>=9944234338
@AZ32A:00026:00041
ACGGCTCGACATGCCCCAGGTACAGGAG
+
===699;?@@@99448,44779=@A<>9
@AZ32A:00026:00048
TACTGAGCTACACACACAGAAAGATTGGTGC
+
BAAABBBCCBBB@A<9444998:@B>C>?86
@AZ32A:00027:00004
CGTGTCGTCTAGGCCCACAGGATTTTTTTTTTTTTTTTTGTGTAGAG
+
;C>>>111?199:9@:>=;::8::::666666666666"///////4
@AZ32A:00027:00015
AGCACTGTAGCTGTCACTAGTTACTTGT
+
9;ABB<:;BCA;<<A?@>@?@<@>><99
@AZ32A:00027:00016
AGCACTGTAACTGTCACTAGTTACTTGT
+
BAB?ABA9969999ABBBCFC@CBB=?A
@AZ32A:00027:00019
ACGCTCGACATGCCCAGGTACAGGAG
+
BBBBBBEB@;989809@<?@BBB:;<
@AZ32A:00027:00030
TACTGAGCTACACACACAGAAAGATTGGTGC
+
BBCB>9>=CB@B@A9984488039?<<;711
@AZ32A:00027:00037
AGCACTGTAGCTGTCACTAGTTACTTGT
+
:8@@94444::;AA@;<<9CB@CBC=:1
@AZ32A:00027:00038
ACGCTCGACATGCCCCAGGTACAGGAG
+
8:11118;;A88444,44779BAA=>9
@AZ32A:00027:00045
ACGAGTGCGTTCCCCATGTCGTAGGTACTC
+
>@1111/77::?;;6;994444977;9944
@AZ32A:00028:00004
CGTGTCGGTCTAGCCCCCCACAGGGTTTGT
+
BA8881/,1C19944444(499::-44-44
@AZ32A:00028:00027
ACGAGTGCGTTCCCCATGTCGTAGGTACTC
+
BB@@ABB=>@599;-9D@@AADBB@@AAA@
@AZ32A:00028:00033
ATCAGACACGGACACAGCAAGAACACTACAG
+
B:<9991///,///44497788566./////
@AZ32A:00029:00004
CGTGTCGGTCTAGCCCCCACAGGATTTGTGTAAG
+
BCCCC::59@999<BDC3BA@>:111-/86//,/
@AZ32A:00029:00011
ACGAGTGCGTTTTTTTTTCCCCCATGTCGTAGGTACTC
+
>>>?>>@>999999994"4444+4;;>AC>=?>;<<A@
@AZ32A:00029:00020
TACTGAGCTACACACACAGAAAGATTGGT
+
BABAA@AACBCBAD@@>?99908??=B@C
@AZ32A:00029:00028
AGCACTGTAGCTGTCACTAGTTACTTGT
+
A?BBB<B=DDFC?@;9<BBECFECC?B<
@AZ32A:00029:00030
ACGCTCGACATGCCCCAGGTACAGGAG
+
BA9<<CB@@A?9999/9><?ACCC:<;
@AZ32A:00029:00038
TACTGAGCTACACACAACCAGAAAGATTGGTCGCTGAG
+
8>6611//7;;94///,/,////+.4777131111111
@AZ32A:00029:00040
TACTGAGCTACACACACAGAAAGATTGGTGC
+
@A@@<=;9>?CB999944444-39999;3..
@AZ32A:00029:00045
ACGAGTGCGTTCCCCATGTCGTAGGTACTC
+
?>??9;<ABB?BBB9BCC<=?DCC?C@==A
@AZ32A:00031:00021
AGCGCTGTCACTAGTTAATTGTGTGC
+
9?999<<ACCCCHFH?E=@=@99999
@AZ32A:00031:00029
AGCACTGTAGCTGTCACTAGTTACTTGT
+
?@CBC:=:BBCCBCCCCDCCD@CBA<==
@AZ32A:00031:00040
AGCACTGTAGCTGTCACTAGTTACTTGT
+
<;A@9944999;ABBB@AAFD@DCB?>9
@AZ32A:00031:00044
TACTGAGCTACACACACAGAAAGATTGGTG
+
BBBBD9<?BDBB<<<<9==AA=?BD@C?B<
@AZ32A:00032:00014
CGTGTCTCTAGGCACAGGATTTTGTGTAG
+
BBB;:;=B@@ACABEIC@BBCC:CCD<<<
@AZ32A:00032:00015
TACTGAGCTACACACACAGAAAGATTGGT
+
@ABB@<;9=>>?@ABB>>99918BB?C@C
@AZ32A:00032:00030
ACGCTCGACATGCCCAGGTACAGGAG
+
B99<<CBAD@@99919><??BAA999
@AZ32A:00032:00047
TCTCTATGCGCTCCACATTTCTAAGGTACTG
+
@99111///8;;AAE<<9=-44464:;;:=9
@AZ32A:00033:00028
CGTGTCTCTAGGCACAGGATTTTGTGTAG
+
BCAAACCCDBBA?@@=@=@AAA7ADC;;;
@AZ32A:00033:00037
ACTCGACATGCCCAGGTACAGGAGACTG
+
BBB?>999B99904;:@BHCC89;;;?<
@AZ32A:00033:00044
AGCACTGTAGCTGTCACTAGTTACTTGT
+
@@B@9944499:@@>9994998948584
@AZ32A:00033:00046
ACGCTCGACATGCCCAGGTACAGGAG
+
8/////69;=8444-4499?<11,1/
@AZ32A:00034:00004
CGTGTCGTCTAGGCACAGGATTTTGTGTAGA
+
C=;;;111BCAA@CCHCKBBCC@6@@@@@B@
@AZ32A:00034:00020
ACGAGTGCGTTCCCCATGTCGTAGGTACTC
+
@?@@BBBBBA<BAB7B@@@@A;9;<899<<
@AZ32A:00034:00045
AGCACTGTAGCTGTCACTAGTTACTTGT
+
@@BC944:99@@>>;9999>>;?>>;>9
@AZ32A:00034:00049
CGTGTCTCTAGGCACAGGATTTTGTGTAGA
+
===9;<9@ABA>@@99969999/9AB;<<A
@AZ32A:00035:00010
TACTGAGCTACACACACAGAAAGATTGGT
+
BB@AAABB@BBBCEB>:9984-8?A?C@C
@AZ32A:00035:00014
ACGAGTGCGTTCCCCATGTCGTAGGTACTC
+
@BBBBCCBBB7<<9/499;@BAAB?<?<ED
@AZ32A:00035:00043
CGTGTCTCTAGGCACAGGATTTTGTGTAGA
+
>>81121;@BB??>99459@@A4ACB<99@
@AZ32A:00035:00049
AGCACTGTAGCTGTCACTAGTTACTTGT
+
?=@@9944499;@@@@@>9442448549
@AZ32A:00036:00004
CGTGTCTCTAGGCACAGGATTTTGTGTAGAG
+
BC@AAEBEEBA>?@A@>7/111+1=>11//1
@AZ32A:00036:00021
ACGCTCGACATGCCCAGGGTACAGGAAG
+
B@?@CBCCBBB:;;8;CB=B?B995959
@AZ32A:00037:00025
ACGCTCGACATGCCCAGGTACAG
+
@9;;>99999911;-11,00144
@AZ32A:00037:00027
AGCACTGTAGCTGTCACTAGTTACTTGT
+
@BCCC<::CCDDBBBBDBB@@=A>><>@
@AZ32A:00037:00034
TACTGAGCTACACACACAGAAAGATTGGT
+
BBCBC:@<CCCBCB@=>>>>>9>>>;<>>
@AZ32A:00037:00035
TACTGAGCTACACACACAGAAAGATTGGT
+
BCC@?9=<CDBBBB;99?99918>>;>;>
@AZ32A:00037:00037
ACGAGTGCGTTCCCCATGTCGTAGGTACTC
+
H@@@@@CBBB9;9;1;@CBABCCC??@@BA
@AZ32A:00037:00046
AGCACTGTAGCTGTCACTAGTTACTTGT
+
@==A11//7778A@@@@@@>><?>>;??
@AZ32A:00038:00032
AGCACTGTAGCTGTCACTAGTTACTTGT
+
@;::;/1/6778BBCBAAB;95<@@=BC
@AZ32A:00038:00041
AGCACTGTAGCTGTCACTAGTTACTTGT
+
?>BC@;::???@BAB>@@@>><A@>;>9
@AZ32A:00038:00045
CGTGTCTCTAGGCACAGGATTTTGTGTAGA
+
AC812118A@@>>999459@BC9GBH<<9@
@AZ32A:00039:00019
TACTGACGCTACACACACAGAAAGATTGGT
+
C;;;:111:@@ACCFGACC@@@<@B@?B@C
@AZ32A:00039:00020
AGCACTGTAGCTGTCACTAGTTACTTGT
+
BEBCAAACEDCBBBBBCBA==;=@@=@@
@AZ32A:00039:00035
AGCACTGTAGCTGTCACTAGTTACTTGT
+
:1>>A111;>>9CCBCBBCBA>A@@=>A
@AZ32A:00039:00040
TACTGAGCTACACACACAGAAAGATTGGT
+
BBCCB:<<BBBABB;99>99908??=B??
@AZ32A:00039:00047
TACTGAGCTACACACACAGAAAGATTGGTG
+
CA=8=111=;C@@99944444-3331377.
@AZ32A:00039:00049
AGCACTGTAGCTGTCACTAGTTACTTGT
+
B==>1///6668BA@<<<9:98998899
@AZ32A:00040:00014
CGTGTCTCTAGGCACAGGATTTTGTGTAG
+
BBAA::;A?=@BBCCCC@AAAA6=@?9;<
@AZ32A:00040:00015
TACTGAGCTACACACACAGAAAGATTGGT
+
BCBBB@AACCCDCDDBBB::96:>?>B@C
@AZ32A:00040:00022
TACTGACGCTACACACACAGAAAGATTGGTG
+
C>=;;111;B@ACCCCCBA999099313778
@AZ32A:00040:00027
TAGTATCAGCCTCGCCATGACGAAGGTATTCC
+
A?BAA9;<@><>>9959AA9999642444242
@AZ32A:00040:00035
AGCACTGTAGCTGTCACTAGTTACTTGT
+
?@BBC:=<DDCCCBBBCDCAA?BBB=@B
@AZ32A:00040:00048
CGTGTCTCTAGGCACAGGATTTTGTGTAAGAGG
+
@@=9<<9DB@A?AACA@@@CCE8@@@11-111,
@AZ32A:00040:00049
AGCACTGTAGCTGTCACTAGTTACTTGT
+
<;CCG:==DCDBCBC>=@@??;>9959?
@AZ32A:00041:00027
ACGCTCGACATGCCCAGGTACAGGAG
+
BBAAAEBC?;?88:-9@=ABCBB:<<
@AZ32A:00041:00034
TACTGAGCTACACACACAGAAAGATTGGT
+
?BBBB@AABBBECCA?>>9996;BB@C@C
@AZ32A:00042:00029
AGCACTGTAGCTGTCACTAGTTACTTGT
+
@@CC<::CDCCBBBBBCBB=9898959B
@AZ32A:00042:00043
CGTGTCTCTAGGCACAGGATTTTGTGTAGAG
+
BBCAD><BB<<:9>?9479BBC:C@@;9999
@AZ32A:00042:00046
ACGAGTGCGTTCCCCATGTCGTAGGTACTC
+
BBA??@B@??5999-9@@99<ACA;?>?@@
@AZ32A:00043:00018
CGTGTCTCTAGGCACAGGATTTTGTGTAG
+
CDBA@AADEBB?BCDFBA9944-9??9;<
@AZ32A:00043:00027
ACGCTCGACATGCCCAGGTACAGGAG
+
CC<<:CCDCBBBBC=@@=?@AAC<<;
@AZ32A:00043:00031
CGTGTCTCTAGGCACAGGATTTTGTGTAG
+
BBBB::<BBBC@CCCCC@BBBB9BBB@@@
@AZ32A:00043:00044
ACGCTCGACATGCCCAGGTACAGGAG
+
?>313>>C@@=848049<88999594
@AZ32A:00043:00047
AGCACTGTAGCTGTCACTAGTTACTTGT
+
;1>>>111888:CCCBCBCCC@CBA>@B
@AZ32A:00043:00048
ACGAGTGCGTTCCCCATGTCGTAGGTACTC
+
B@9;<<CBCC@CCC9DBC;:<CCC?DAAAC
@AZ32A:00044:00006
ACGCTCGACATGCCCAGGTACAGGAG
+
B::999;:?=994;744238>@A?AA
@AZ32A:00044:00028
CGTGTCTCTAGGCACAGGATTTTGTGTAG
+
CDEB::<CBBB@BCCCC@CCBB9=BA;;;
@AZ32A:00044:00032
AGCACTGTAGCTGTCACTAGTTACTTGT
+
;;DCCBDBBBCCCCBBBCDAA>A>><>B
@AZ32A:00044:00037
TACTGAGCTACACACACAGAAAGATTGGTG
+
ABBBBACCCBBBCC@=99999187777771
@AZ32A:00044:00038
TACTGAGCTACACACACAGAAAGATTGGTG
+
ABBAA?AADCCBCC@?>@999177313131
@AZ32A:00044:00039
AGCACTGTAGCTGTCATTAGTTACTTGT
+
<<HCAAB><=DCCCC?=8944298849>
@AZ32A:00044:00040
CGTGTCTCTAGGCACAGGATTTTGTGTAG
+
DCCECDCCCBB>AAB=>D@NKN:CCA;99
@AZ32A:00044:00043
AGCACTGTAGCTGACTAGTTACTTGT
+
@ABBB:>=><;@@@BA@@A>CBB>AB
@AZ32A:00044:00048
ATATCGCGAGGGTATGGAAGACTCTATAG
+
@911122@CEDACBAA9<29>>>>77000
@AZ32A:00045:00017
CGTGTCTCTAGGCACAGGATTTTGTGTAGA
+
BC::<EBCCCC@BDDEB?9944/9991111
@AZ32A:00045:00018
ACGAGTGCGTTCCCCATGTCGTAGGTACTC
+
A=><=9A@BB>CBA7B<;9?AACI@BBBCC
@AZ32A:00045:00020
ACGAGTGCGTTCCC
+
B@?991;1//,,,*
@AZ32A:00045:00021
CGTGTCTCTAGGCACAGGATTTTGTGTAG
+
BB@D<=;CCCB@BEHEGCCCCC9AAA99;
@AZ32A:00045:00023
ACGCTCGACATGCCCAGGTACAGGAG
+
BB9>:CDDECCBBB@BB>ACBBB;<=
@AZ32A:00045:00028
CGTGTCTCTAGGCACAGGATTTTGTGTAG
+
@B;<>=9BBAB?BBABD>BCCC9CAA889
@AZ32A:00045:00037
ACGAGTGCGTTCCCCATGTCGTAGGTACTC
+
BBBBCBCBBA5999-9>>@@ABCE?@AACB
@AZ32A:00046:00036
TACTGAGCTACACACACAGAAAGATT
+
444999@=@@;<<B;;;@==@08885
@AZ32A:00046:00037
ACGAGTGCGTTCCCCATGTCGTAGGTACTC
+
B???BBCBB@6944,9>>=@BCAB?@AAAC
@AZ32A:00046:00038
CGTGTCTCTAGGCACAGGATTTTGTGTAG
+
BA;<><99@@@=ABABC@@@@@6>@@;<=
@AZ32A:00046:00041
TACTGAGCTACACACACAGAAAGATTGGT
+
BBBCC@AACCEDCFB?AA;88-8887;?B
@AZ32A:00046:00043
CGTGTCTCTAGGCACAGGATTTTGTGTAG
+
BBAABCCCCA@<@>?A@=ACKH:C@@;99
@AZ32A:00046:00048
TAGTATCAGCCCTCGCCAGTGACGAAGGTATTCC
+
8944444444=:994/,//////6CDC??@>242
@AZ32A:00047:00008
AGCACTGTAGCTGTCACTAGTTACTTGT
+
<;AAA:::@CDEBBBBBBBCF@CBB?BB
@AZ32A:00047:00010
TACTGAGCTACACACACAGAAAGATTGGT
+
A@B99<A@CCDCEDDCC@===:?;<?C@C
@AZ32A:00047:00013
CGTGTCTCTAGGCACAGGATTTTGTGTAG
+
BB;:=A@@BAA>BFCEB@<999/9>>>>@
@AZ32A:00047:00022
CGTGTCTCTAGGCACAGGATTTTGTGTAG
+
AA9;=<9?@=>>AECCCBAAAA6@AC8;<
@AZ32A:00047:00026
ACGAGTGCGTTCCCCATGTCGTAGGTACTC
+
?44999;;;;6944,499;@A@CC?ABBBB
@AZ32A:00047:00032
TCTCTATGCGCTCCACATGTCTAAGGT
+
?>@=;<;=BCBCCECCCDCBB?=;@=@
@AZ32A:00047:00046
ACGAGTGCGTTCCCCATGTCGTAGGTACTC
+
C@?ACCCBBA;===2??>;9;@@@<:99?>
@AZ32A:00048:00032
ACGAGTGCGTTCCCCATGTCGTAGGTACTC
+
B?@@ACCCCB9<99/9998@AAAB>ABBBC
@AZ32A:00048:00034
CGTGTCTCTAGGCACAGGATTTTGTGTAG
+
@A<<<=;AAAA@@AAA@>??@>4>@@@99
@AZ32A:00048:00044
CGTGTCTCTAGGCACAGGATTTTGTGTAG
+
BB?@@DBBB;969@@?@=ABDH:CBB<<9
@AZ32A:00049:00004
CGTGTCTCTAGGCACAGGATTTGTGTAGA
+
1111/66699969?;;;849914984444
@AZ32A:00049:00007
AGCACTGTAGCTGTCACTAGTTACTTGT
+
@:;11////888ABCCC@@AA=@CB=@@
@AZ32A:00049:00023
CGTGGTCCATCTAGGCACAGGATTTTGTGTAG
+
>@11,//,///:44249?BC@CCBBACBB;99
@AZ32A:00049:00027
AGCACTGTAGCTGTCACTAGTTACTTGT
+
;;@?>4::????CCBBCDCB@=?9;8<C
@AZ32A:00049:00028
TACTGAGCTACACACACAGAAAGATTGGT
+
A=@9;<99>>BBCDCCBC;;808>?<>=@
@AZ32A:00049:00030
TACTGAGCTACACACACAGAAAGATTGGT
+
B>A99<9=@=BBCDDBCB;:9-8>><@?A
@AZ32A:00049:00046
TACTGAGCTACACACACAGAAAGATTGGT
+
BBC??AA@BACBCCBA@?99908BB>B?B
@AZ32A:00004:00050
ACGAGTGCGTTTTTTCCCATGTCGTAGGTACTC
+
99889449;?@;;;(44-444494443134444
@AZ32A:00004:00055
ACGCTCGACATGCCCAGGTACAGGG
+
BB??ACDDCBBBCC>BB>@7989@<
@AZ32A:00004:00080
TACTGAGCTACACACACAGAAAGATTGGT
+
B???BDCCCBBBBCC?AA984-8<@?C@C
@AZ32A:00004:00083
ACGCTCGACATGCCCAGGTACAGGAG
+
BB@?BCCCCCGCDCCBB@C>@?@>@B
@AZ32A:00004:00084
ATCACGACACGGACACAGCAGAACACAC
+
6771////88?8::BBBAA998499>88
@AZ32A:00004:00086
ACGCTCGACATGCCCAGGTACAGGAG
+
;;111=>CCCBCBB@@@=?:;9A?@@
@AZ32A:00005:00054
TCTCTATGCGCTCCACATGTCTAAGGTA
+
B?@@;;<<=DDBCCB::=CCDDCEDDDD
@AZ32A:00005:00055
TCTCTATACGCTCCACATGTCTAAGGT
+
BABAB;;9=DCCCCF><<BCBBB?BAB
@AZ32A:00005:00065
ACGAGTGCGTTCCCCATGTCGTAGGTACTC
+
BBB?BABBBB@BBB9BAB;:::/0,0111>
@AZ32A:00006:00050
CGTGTCTCTAGGCACAGGATTTTGTGTAG
+
@>>;:<;CCCC@BB=>:?BKKH9AA<;9@
@AZ32A:00006:00051
CGTGTCCTCTAGGCACAGGATTTTGTGTAGA
+
;60,,-*,2:::?==:::;9:?@4>991:<1
@AZ32A:00006:00056
ACGATCGTGCGTTCCCCATGTCGTAGTATC
+
41111///8888,999,9?9=844433444
@AZ32A:00006:00059
CGTGTCTCTAGGCACAGGATTTGTGTAG
+
BBBB;;9B@@@=>>@9424991444444
@AZ32A:00006:00063
AGCACTGTAGCTGTCACTAGTTACTTGT
+
;;CCCACCDCCBBB@ABAA@B@CBB@DA
@AZ32A:00006:00070
AGCACTGTAGCTGTCACTAGTTACTTGT
+
:;CB<::?AABCCCCBBBDCC?AAA=@@
@AZ32A:00006:00073
CGTGTTCCTCTAGGCACAGGATTTTGTGTAA
+
C82,,+-*,0999>9?4:111>>>1<1111,
@AZ32A:00006:00077
ACGATCGGTGCGTT
+
;-,,,,,*,2022+
@AZ32A:00006:00078
TCTCTATGCGCTCCACATGTCTAAGGT
+
B?@?;;;@CDCBC@BBBB@AACC?C@C
@AZ32A:00006:00082
ACGCCTCGACATGCCCAGGTACAGGAG
+
88//,/869499;;;744237444244
@AZ32A:00006:00096
CGTGTCTCTAGGCACAGGATTTTGTGTAGA
+
AB1111/8=9999CBBCA@@@@/99@1111
@AZ32A:00007:00051
ACGAGTGCGTTCCCCATGTCGTAGGTATC
+
8@B:44;4442444,4=?@@989843444
@AZ32A:00007:00056
CGTGTCTCTAGGCACAGGATTTTGTGTAG
+
@AA?:<<ECEDICFFCC@AAAA7AA=>>@
@AZ32A:00007:00057
CGTGTCTCTAGGCACAGGATTTTTTTGTGTAG
+
BDCD@AACBBB@ACBDC@9944449&999@AA
@AZ32A:00007:00066
AGCACTGTAGCTGTCACTAGTTACTTGT
+
?>?C;:::??BBDCCCCB@AA=C@@;<<
@AZ32A:00007:00070
CGTGTCTCTAGGCACAGGATTTTTTGTAGA
+
@@A9:<;B@@A@DHDG:?999999*999@@
@AZ32A:00007:00073
AGCACTGTAGCTGTCACTAGTTACTTGT
+
9;BA<:::=?BBBBCBBBBCB@CBB>??
@AZ32A:00007:00074
TACTGAGCTACACACACAGAAAGATTGGT
+
??@@@@ABBBACACAAACCAA<@@B?C@C
@AZ32A:00007:00083
ACGCTCGACATGCCCAGGTACAGGAG
+
BA9<9BBCCBBBBB>BB?A?@9;7;@
@AZ32A:00007:00090
AGCACTGTAGCTGTCACTAGTTACTTGT
+
:;CB<::???DGDCCBAAACB@CBB?BB
@AZ32A:00007:00093
TACTGAGCTACACACACAGAAAGATTGGT
+
BBBBCCCCCCBBCDAA@BA@@<?BB?C?B
@AZ32A:00007:00095
AGCACTTCGTAGCTGTCACTAGTTACTTGT
+
1/8=87+,,,,,06BAAAEC@@@=@@@<>>
@AZ32A:00008:00052
CGTGTCTCTAGGCACAGGATTTTTTTTTTTTTTTTTTGTGTAG
+
BBECBDBCBBBAACBE>?=6666::;<<:6666666"///777
@AZ32A:00008:00057
CTGTCTCCTAGGCACAGGATTTTGTGTAGA
+
A?>;1/1,///,/;>=A::<DC9BB<99@9
@AZ32A:00008:00063
AGCACTGTAGCTGTCACTAGTTACTTGT
+
11>A1///68CBBCCCCCCCC@CCC@CB
@AZ32A:00008:00065
ACGAGTGCGTTCCCCATGTCGTAGGTACTC
+
BBB>@ACCCCACCC9CBCBBBBBC@C<>=G
@AZ32A:00008:00072
TACTGAGCTACACACACAGAAAGATTGGT
+
=9;;@;99=?99;B=<;B?A@9888<@=C
@AZ32A:00008:00074
CGTGTCTCTAGGCACAAGATTTTGTGTAG
+
AACFABBABACAIDA=8@9999-9>>>>@
@AZ32A:00008:00083
AGCACTGTAGCTGTCACTAGTTACTTGT
+
?>BB;:::@?ELCCCBAABCB@DBB?BB
@AZ32A:00008:00084
AGCACTGTAGCTGTCACTAGTTACTTGT
+
==>A<::=?CDBBCCBABBCC=C@B8<;
@AZ32A:00008:00091
CGTGTCTCTAGGCACAGGATTTTGTGTAG
+
BBB@:;<CCCEACCDIC?9994-4=>>>>
@AZ32A:00008:00097
AGCACTGTAGCTGTCACTAGTTACTTGT
+
?@CC<:=CDCIBBB@@@BACA@BBB@BC
@AZ32A:00009:00054
AGCACTGTAGCTGTCACTAGTTACTTGT
+
=@=>94::=?BCCB???BCDEACCC@C;
@AZ32A:00009:00056
TACTGAGCTACACACACAGAAAGATTGGT
+
B@?@BDDCDBCCCFBBBCCCC=@?A@B@C
@AZ32A:00009:00057
AGCACTGTAGCTGTCACTAGTTACTTGT
+
868;11//88;CBB;:<CCCCACCB>@;
@AZ32A:00009:00064
AGCACTGTAGCTGTCACTAGTTACTTGT
+
:;AA<:::CCCCBBBBBBBCC@CBB?D?
@AZ32A:00009:00066
ACGAGTGCGTTCCCCATGTCGTAGGTACTC
+
BBB@BBCCCC@CCC9EBBBBBB?>=A<<<B
@AZ32A:00009:00068
AGCACTGTAGCTGTCACTAGTTACTTGT
+
;;CB<::@BBBCBCCAAAACA@CBB?BA
@AZ32A:00009:00073
CGTGTCTCTAGGCACAGGATTTTGTGTAG
+
BBC::==CCCC@DCGFC?;994,498>>@
@AZ32A:00009:00079
AGCACTGTAGCTGTCACTAGTTACTTGT
+
9;@A<::AABCBAABCBB@A@?ABB=@@
@AZ32A:00009:00080
CGTGTCTCTAGGCACAGGATTTTGTGTAG
+
=?A;:;<CBBBBCDBBA?9994-9@>>@B
@AZ32A:00009:00085
ACGCTCGACATGCCCAGGTACAGGAG
+
;;131;;CBBBBBC=>@=?>>>>;@>
@AZ32A:00009:00087
TCTCTATGCGCTCCACATGTCTAAGGT
+
B>@?:<<BCCCCB?BBCCCCCBA?B@B
@AZ32A:00009:00088
ACGAGTGCGTTCCCCATGTCGTAGGTACTC
+
BBB@AACCCC>BAA4;;ABBBCBB@C<==A
@AZ32A:00009:00091
ACGCTCGACATGCCCAGGTACAGGAG
+
CC<?;CCDAABCCC>@@=>?>9;8;;
@AZ32A:00009:00093
TACTGAGCTACACACACAGAAAGATTGGT
+
B?AFBBCBBB@AABBBBBABB>@@DBC@B
@AZ32A:00009:00095
TACTGAGCTACACACACAGAAAGATTGGT
+
BBC99;?===9;9BDB@@>@@088848;>
@AZ32A:00010:00050
TACTGACGCTACACACACAGAAAGATTGGTGC
+
C=?=;1//6844449994::;;:==;<;:;>9
@AZ32A:00010:00051
ACGCTCGACATGCCCAGGTACAGGAG
+
C@AACCCBAAA@AA<>>;>899?;99
@AZ32A:00010:00053
ACGAGTGCGTTCCCCATGTCGTAGGTACTC
+
BBB?ABCCCC@CCC9CABBBBCB@>B<==A
@AZ32A:00010:00057
TACTGAGCTACACACACAGAAAGATTGGT
+
@@A@B@=====@?BAAACBCC@BBD@C@C
@AZ32A:00010:00059
TCTCTATGCGCTCCACATGTCTAAGGTAC
+
444444444::44249;>9@999597;??
@AZ32A:00010:00067
TAGTATCAGCCTCGCCATGACGAAGGTATTCC
+
@=?@@<<<CC@CCBB@@ACCGCC@C@C<<:<>
@AZ32A:00010:00068
TACTGAGCTACACACACAGAAAGATTGGT
+
BABBBDCCDDBBBCBBBCBBB=CCB@B>B
@AZ32A:00010:00072
CGTGTCTCTAGGCACAGGATTTTGTGTAG
+
===?:<<CCCC@CEECCB9999/9@>???
@AZ32A:00010:00082
TGATACGTCTCCTTCTGC
+
AA@9;;?>@99:<?CCCC
@AZ32A:00010:00084
TACTGATCGCTACACACACAGAAAGATTGGTGC
+
444444444//////6//4;444-338;:9:33
@AZ32A:00010:00095
CGTGTCTCTAGGCACAGGATTTTGTGTAG
+
BBC@:<<BBBB?BCBBA?9999-4??>@@
@AZ32A:00010:00099
AGCACTGTAGCTGTCACTAGTTACTTGT
+
:;CB<::ABBCCCBBBBBBBB@DBB?AB
@AZ32A:00011:00064
ACGCTCGACATGCCCAGGTACAGGAG
+
AB:;=CCDCBCBBC>CD@B<<11,11
@AZ32A:00011:00066
AGCACTGTAGCTGTCACTAGTTACTTGT
+
;;BB<:::DCEBBBBBBBCCB@CBB?BB
@AZ32A:00011:00071
TGATACGTCTCCTTCCTTAGTTACTTCAG
+
@;;9;4999>?54248988AA<49:2449
@AZ32A:00011:00075
AGCACTGTAGCTGTCACTAGTTACTTGT
+
<;CC<:::?=?@CDCCCBBB@@DBB>AA
@AZ32A:00011:00076
ACGCTCGACATGCCCAGGTACAGGAG
+
BB@AACDCCBBBCC@@@=?@A@==@B
@AZ32A:00011:00094
ACGCTCGACATGCCCAGGTACAGGAG
+
BBBBBCBBBBCCBB=BC@B>@?@89<
@AZ32A:00011:00095
CGTGTCTCTAGGCACAGGATTTTATGTAG
+
BC@@:;<B@@@@BCBBB@BABB7@C@@BB
@AZ32A:00012:00059
CGTGTCTCTAGGCACAGGATTTTGTGTAG
+
BDCC::<CCCC@CDAACCCCCC9BB@@@@
@AZ32A:00012:00067
AGCACTGTAGCTGTCACTAGTTACTTGT
+
;9AA99:?BBDDBBBABCCCEABCC@CB
@AZ32A:00012:00069
ATCGACACGGACACAGCAGAACACACA
+
B;;;>>;9924:@@9;<9445994333
@AZ32A:00012:00074
CGTGTCTCTAGGCACAGGATTTTGTGTAG
+
BCBA@AACBBB@CDA?@<9999-9@@9<<
@AZ32A:00012:00078
ACGAGTGCGTTCCCCATGTCGTAGGTACTC
+
;=><99BAAA;===,49@??A>;:991/1:
@AZ32A:00012:00079
ACGACGTGCGTTCCCCATGTCGTAGGTACTC
+
?>>9444;?@B?BAA1:9@>>9887134444
@AZ32A:00012:00087
ACGAGTGCGTTCCCCCATGTCGTAGGTACTC
+
BBBBEDFDCC>CDKK3A@A@BCCCC@B<=?C
@AZ32A:00012:00091
ACGGAATCCGGATGCGTTCCCCCAATGTCGTAGGTATC
+
/:;,-+-,22*,,,,,/:::;?/;19998883311444
@AZ32A:00012:00092
AGCACTGTAGCTGTCACTAGTTACTTGT
+
;;CCAADDDCDBBA>AAAB@@@CBB>AB
@AZ32A:00013:00051
TACTGAGCTACACACACAGAAAGATTGGT
+
B?F@B>A@@@@@AAACDCCDC>BBB?A?B
@AZ32A:00013:00056
AGCACTGTAGCTGTCACTAGTTACTTGT
+
:;BB<::?ACBCBCCBBBBDC@CBB?B@
@AZ32A:00013:00058
AGCACTGTAGCTGTCACTAGTTACTTGT
+
;9B@94::==BCCCBA??ACC@DCB@A9
@AZ32A:00013:00063
CGTGTCTCTAGGCACAGGATTTTGTGTAAGGAGG
+
>@==111=AAA@AABA9<9999/9@>9951,1:5
@AZ32A:00013:00065
CGTGTCCTCTAGGCACAGGATTTTGTGTAGA
+
@>7,--*,2999>>?:44:4999/9A>>>@9
@AZ32A:00013:00071
ACGAGTGCGTTCCCCATGTCGTAGGTACTC
+
BAB;@<CDCB=AAA6AACBDBCDC@C<=<B
@AZ32A:00013:00080
AGCACTGTAGCTGTCACTAGTTACTTGT
+
;;AB;4:=??BDCCCBBBCBB?CBB=@A
@AZ32A:00013:00082
CGTGTCTCTAGGCACAGGATTTTGTGTAGA
+
A@8111/>?>@=@CAAACCBBB9BCC;;;@
@AZ32A:00013:00083
CGTGTCTCTAGGCACAGGATTTTGTGTAG
+
BBA@:=<EBBC@CCECB?;994-9??>@B
@AZ32A:00013:00089
CGTGTCTCTAGGCACAGGATTTTGTGTAGA
+
BCDB@AACABB@CCBC>?>>;;5788//11
@AZ32A:00013:00095
CGTGTCTCTAGGCACAGGATTTTTTTT
+
BBE@@ACCCDC@CCB@@?999949999
@AZ32A:00014:00057
TGATACGTCTCCCTTCCTTAGTTACTTCAGT
+
99998444444;:;2:6::99=?;9::4444
@AZ32A:00014:00062
AGCACTGTAGCTGTCACTAGTTACTTGT
+
;9A@94::AADDBBAAABBBB@AAA=@?
@AZ32A:00014:00070
TACTGAGCTACACACACAGAAAGATTGGTGCT
+
<<<CA@9==444=?>@99444-3391357>66
@AZ32A:00014:00080
AGCACTGTAGCTTTCACTAGTTACTTGTG
+
@?A@9944::AAB=BCBCCAA?AEC@CCC
@AZ32A:00014:00084
TACTGAGCTACACACACAGAAAGATTGGT
+
B@AABBCCCBBABCCCCC?@?=@BC@B>B
@AZ32A:00014:00085
TACTGATCGCTACG
+
4////////69:44
@AZ32A:00014:00088
TACTGAGCTACACACACAGAAAGATTGGT
+
B???BBCDGCCDBCEDHBBCC@BBA@C@B
@AZ32A:00014:00092
ACGAGTGCGTTCCCCATGTCGTAGGTACTC
+
AABBCCCCCC@CCD9CAAEBBB=;;?;<;B
@AZ32A:00015:00056
TACTGAGCTACACACACAGAAAGATTGGT
+
B:<<CCCCCDCCCCBBBCCCC=AAC@B@B
@AZ32A:00015:00068
ACGAGTGCGTTCCCCATGTCGTAGGTACTC
+
BBB@CCCCAB?CCC9AABBBBBBB@A:<<C
@AZ32A:00015:00070
CGTGTCTCTAGGCACAGGATTTTGTGTAG
+
BBCA:<=CCBB@BCABA>9999/9>>>?A
@AZ32A:00015:00071
CGTGTCTCTAGGCACAGGATTTTGTGTAGA
+
>@A@;<<CAACDCCDEGB<999-9@>>>>9
@AZ32A:00015:00073
CGTGTCTCTAGGCACAGGATTTTGTGTAG
+
>BB;:;<E@@@@CCBAA@9999/9@>>>@
@AZ32A:00015:00074
ACGAGTGCGTTCCCCATGTCGTAGGTACTC
+
AAB@BAECCC@CCC:E@?@BBBAA?B;==C
@AZ32A:00015:00082
ACGAGTGCGTTCCCCATGTCGTAGGTACTC
+
CBB?BCDD:::ACC9CBBEBGCCB@B;==C
@AZ32A:00015:00089
TACTGAGCTACACACACAGAAAGATTGGT
+
BBBBBBBCCCCCCEBA@C;:96;CC@C@C
@AZ32A:00015:00090
ACGAGTGCGTTCCCCATGTCGTAGGTACTC
+
B?B@AACBCDACCB6A@;88><10,01/1;
@AZ32A:00015:00097
ATATCGCGAGGGTATGGAAGACTCTATAG
+
6.111/88?ABCBBBN@C@ACCCCBBBA<
@AZ32A:00015:00099
AGCACTGTAGCTGTCACTAGTTACTTGT
+
@?BC<<:BCCCCBB@ABAA@@@CBB@BB
@AZ32A:00016:00055
AGCACTGTAGCTGTCACTAGTTACTTGT
+
;;AA99::?ABCCCBBBBCCEADCB?BB
@AZ32A:00016:00056
CGTGTCCTCTAGGCACAGGATTTTGTGTAGA
+
8>1111,/8;::<=:44424:@@4<<<@>>>
@AZ32A:00016:00069
TACTGAGCTACACACACAGAAAGATTGGT
+
BBB@@@??@@BCCEAAAA@@A=BBB?B@C
@AZ32A:00016:00073
CGTGTCTCTAGGCACAGGATTTTGTGTAG
+
@BB@:<=EBBB@CECCB>9999-9?>>>>
@AZ32A:00016:00075
TGATACGTCTCCCTTCCTTAGTTACTTCAG
+
A?9994449444-42424===@@994649:
@AZ32A:00016:00078
AGCACTGTAGCTGTCACTAGTTACTTGT
+
;;CB<;:???CDCCCBBB@@B@DBB=??
@AZ32A:00016:00095
AGCACTGTAGCTGTCACTAGTTACTTGT
+
@@CC@AEAAAECCCCBBBCCD@BBB=??
@AZ32A:00017:00062
ACGAGTGCGTTCCCCATGTCGTAGGTACTC
+
DBB?BBCCCC@CCC9DBBBCBBBB@B;<<C
@AZ32A:00017:00067
AGCACTGTAGCTGTCACTAGTTACTTGT
+
88@>49::::BCCIBA@AACC@CDC?B@
@AZ32A:00017:00070
CGTGTCTCTAGGCACAGGATTTTGTGTAGA
+
?BB@:<<CCCC@CCBBA@9994-4??=>@9
@AZ32A:00017:00071
ACGAGTGCGTTCCCCATGTCGTAGGTACTC
+
B?@@AAFCDC@BBB9BBBBBBBCC@A:;<C
@AZ32A:00017:00083
CGTGTCTCTAGGCACAGGATTTTGTGTAG
+
BBAB:=<GCCC@CDAA@>9944-4>>>@@
@AZ32A:00017:00096
TACTGAGCTACACACACAGAAAGATTGGT
+
B@@ABBDCCCCCCCBBCCCCB=??B@B@B
@AZ32A:00017:00098
TGATACGTCTCCTTCCTTAGTTACTTCA
+
@<8--,,,244248989>=@@=ACBAEC
@AZ32A:00018:00051
CGTGTCTCTAGGCACAGGATTTTGTGTAG
+
BBCCBABCBACABCBB@?9999/9@>@AB
@AZ32A:00018:00057
CGTGTCTCTAGGCACAGGATTTTGTGTAGA
+
BDCD@AACCCC@CCCBB?9999/9B@9;<B
@AZ32A:00018:00058
TACTGAGCTACACACACAGAAAGATTGGT
+
BBAABBCBBBBB@CCBCBCBB=AAB@B@B
@AZ32A:00018:00060
ACGCTCGACATGCCCAGGTACAGGAG
+
BB9:=CCDCCC<;;:;B?BDDCD?;<
@AZ32A:00018:00068
TACTGAGCTACACACACAGAAAGATTGGT
+
BAAABBCBBBBBBBCBAC;:86:><<A@B
@AZ32A:00018:00071
CGTGTCTCTAGGCACAGGATTTTGTGTAG
+
AAAC::<CCCC@CCCB@A9994/9@>>>@
@AZ32A:00018:00073
AGCACTGTAGATGTCACTAGTTACTTGT
+
@AB@4;::??BBCBBCBCDCB@CCC>A@
@AZ32A:00018:00080
AGCACTGTAGCTGTCACTAGTTACTTGT
+
:;CB=::@EEFCBBBBBBBBB@DBB@DD
@AZ32A:00018:00083
CGTGTCTCTAGGCACAGGATTTTGTGTAAG
+
@A=B;<>CAAA@BDGCCB9999-9>>9969
@AZ32A:00018:00092
TACTGAACGCTACACACACAGAAAGATTGGT
+
=----,*,,,8844499;9BBBB?BBB=@=@
@AZ32A:00018:00096
AGCACTTCGTAGCTGTCACTAGTTACTTGT
+
8027--*,,,00;CCCCDCCCCDACDC@A@
@AZ32A:00019:00050
CGTGTCTCTAGGCACAGGATTTTGTGTAG
+
@BCCBBBCBBBBCCBBB@9999/9@@>>@
@AZ32A:00019:00055
AGCACTGTAGCTTTCACTAGTTACTTGTG
+
??ABACFA@ACBB=BCBDCBA>A@@=@AA
@AZ32A:00019:00057
CGTGTCTCTAGGCACAGGATTTTGTGTAGA
+
BBBCBBBBAAB@CDDBB?9999-4??=@@@
@AZ32A:00019:00063
AGCACTGTAGCTGTCACTAGTTACTTGT
+
:;CC<:=ADDCCBDBBBBDCD?DBB>?B
@AZ32A:00019:00064
ACGAGTGCGTTCCCCATGTCGTAGGTACTC
+
?AB@AAECCBFCBB9CCBBBBCBB?B<<<C
@AZ32A:00019:00068
CGTGTCTCTAGGCACAGGATTTTGTGTAG
+
CBCCDAABBBB@BBDCB?9944,4;;==@
@AZ32A:00019:00081
AGCACTGTAGCTGTCACTAGTTACTTGT
+
??BC<<:@BBFCBBAA@@BAA@DBB>BA
@AZ32A:00019:00085
AGCACTGTAGCTGTCACTAGTTACTTGT
+
;;BA;<::A?ECBBBBBBBC@?BAB@BB
@AZ32A:00019:00094
AGCACTGTAGCTGTCACTAGTTACTTGT
+
@@BBAAACFFCBA@@@AAACA@@@@?AB
@AZ32A:00020:00052
CGTGTCTCTAGGCACAGGATTTTGTATAG
+
BCBBBCBBB=A@BCAAB@BBCB:ABA=9=
@AZ32A:00020:00054
TACTGAGCTACACACACAGAAAGATTGGT
+
BBBBDBDCDCDDBGAAACBBBCBBC@B@C
@AZ32A:00020:00061
TACTGAGCTACACACACAGAAAGATTGGT
+
BBBBBAHCCDCCBCBCCCDCC?BBC?B?B
@AZ32A:00020:00063
TACTGAGCTACACACACAGAAAGATTGGT
+
B?FABBCCCBBBCCCCBC@@@=@BB@B@C
@AZ32A:00020:00064
AGCACTGTAGCTGTCACTAGTTACTTGT
+
@@;<9@A@<<<@@@@BBCCCC@D@@=@@
@AZ32A:00020:00066
AGCACTGTAGCTGTCACTAGTTACTTGT
+
@?CBCBDBCCFCBBBBBBBCB@CBB@B9
@AZ32A:00020:00067
ACGAGTGCGTTCCCCATGTCGTAGGTACTC
+
BBB@AAA@@B9<9</9>@@BB<;;>@<<=C
@AZ32A:00020:00070
CGTGTCTCTAGGCACAGGATTTTGTGTAGA
+
@AA@;<<B@AADBDAAA@CCCC:CCB@@@;
@AZ32A:00020:00080
AGCACTGTAGCTGTCACTAGTTACTTGT
+
?=A@;9::==DCCBBBBBBBB@CBB?@@
@AZ32A:00020:00082
AGCACTGTAGCTGTCACTAGTTACTTGT
+
<;BB;:::ABEDBBBB??BFCBDBB?B?
@AZ32A:00020:00083
ACGAGTGCGTTCCCCATGTCGTAGGTACTC
+
B@A@AACDCCADCC8A@@@BCCCC@C<=<C
@AZ32A:00020:00092
TACTGAGCTACACACACAGAAAGATTGGT
+
BBDECBCCCCCCCCBCCCCCC>BBB@B@C
@AZ32A:00021:00052
ATCAGACACGGACACAGCAGAACACAC
+
:;;EAADCCC@CCDC;;;;;;>@@?CB
@AZ32A:00021:00056
CGTGTCTCTAGGCACAGGATTTTGTGTAG
+
BBACCCCCABB@BDDCC?;;;9,4?@@@@
@AZ32A:00021:00064
TCTCTATGCGCTCCACATGTCTAAGGT
+
B@@A<<;@BDDCCABBBBCCB@@=@@B
@AZ32A:00021:00087
CGTGTCTCTAGGCACAGGATTTTGTGTAG
+
CDCB::<CB@@CACBBB?9994-4??89;
@AZ32A:00021:00094
CGTGTCTCTAGGCACAGGATTTTGTGTAG
+
BCBB@AACBBB@BBCCC@BBBB:CCB99;
@AZ32A:00021:00095
ACGAGTGCGTTCCCCATGTCGTAGGTACTC
+
;44999:::;2444,4?@BCAAAC@A<>=B
@AZ32A:00021:00096
ACGAGTGCGTTCCCCATGTCGTAGGTACTC
+
BBCABBDCCDACCC9A@@@BBBBB@@;<<C
@AZ32A:00022:00053
TACTGAGCTACACACACAGAAAGATTGGT
+
BA?ABBBAAABCBCBA@B998-8>>>A@B
@AZ32A:00022:00056
AGCACTGTAGCTGTCACTAGTTACTTGT
+
@@BBCCCCBBCBBBBB@@@AA@DBB>AA
@AZ32A:00022:00062
AGCACTGTAGCTGTCACTAGTTACTTGT
+
<<CCBCA@CCDCBBBBBBBBB@CBB@BB
@AZ32A:00022:00069
TACTGAGCTACACACACAGAAAGATTGGT
+
BBAABBCCDCBBBBBA@B;::6;CC@C@C
@AZ32A:00022:00072
TCTCTATGCGCTCCACATGTCTAAGGT
+
B>@?;;<9;BB@B?C:<;DBB@@=@>@
@AZ32A:00022:00079
ATCAGACACGGACACAGCAGAACACAC
+
@?99;AAAAA>AAB@;;;;99;998;>
@AZ32A:00022:00080
CGTGTCTCTAGGCACAGGATTTTGTGTAG
+
BBBBBCDCCBB?BDA??<9944,9??9;<
@AZ32A:00022:00084
TACTGAGCTACACACACAGAAAGATTGGT
+
BBBBBBCCBBBBBCCCA@::4-8><<A@C
@AZ32A:00022:00085
AGCACTGTAGGCTGTCACTAGTTACTTGT
+
;<CB99B9<<7<DCCCCCBCCC@BBB@BA
@AZ32A:00023:00052
CGTGTCTCTAGGCACAGGATTTTGTGTAGA
+
=<=CB@9>441,/////,////*/444444
@AZ32A:00023:00060
ACGAGTGCGTTCCCCATGTCGTAGGTACTC
+
BCB@?ACCCB?BCC:CBBBBCCCC@CBBBC
@AZ32A:00023:00065
CGTGTCTCTAGGCACAGGATTTTGTGTAG
+
CBCCAAAEBBF@CECCDB<;;919B;>@@
@AZ32A:00023:00067
TACTGAGCTAAGAAAGATTGGTGC
+
@@AABBFECB@CCC>BBB@D@CCB
@AZ32A:00023:00072
TACTGAGCTACACACACAGAAAGATTGGT
+
B?AABCCCCCCCCCBABC;::6;AB@C@C
@AZ32A:00023:00075
CGTGTCTCTAGGCACAGGATTTTGTGTAG
+
AABC<<=CBBDCCCDDC?9999/9>>>>>
@AZ32A:00023:00081
AGCACTGTAGCTGTCACTAGTTACTTGT
+
:;BCBAB@HHCCBBBBBBBBB?DBB?BB
@AZ32A:00024:00051
TACTGAGCTACACACACAGAAAGATTGGT
+
C@@ADCCCBABCCCCCDCBBB=ACD@B@C
@AZ32A:00024:00059
ACGCTCGACATGCCCAGGTACAGAAG
+
BBBB@@AAAABBBB>CB=>:=---*-
@AZ32A:00024:00066
TGATACGTCTCCTTCCTTAGTTACTTCA
+
BBBB@AAA>>@=A@ADEBCCC@BBC?B9
@AZ32A:00024:00071
CGTGTCTCTAGGCACAGGATTTTGTGTAG
+
BBCCAAACCBC?ACDCB?9944,4??==@
@AZ32A:00024:00076
CGTGTCCTCTAGGCACAGGATTTTATGTAGA
+
@@:111,/644424:44:69ACD9BAA<99?
@AZ32A:00024:00077
AGCACTGTAGCTGTCACTAGTTACTTGT
+
;;BA<;::AAFDBBBA@BBCB@CBB@DB
@AZ32A:00024:00079
AGCACTGTAGCTGTCACTAGTTACTTGT
+
99BBAADBBBCCBBBAABBBC@DDB@CD
@AZ32A:00024:00084
AGCACTGTAGCTGTCACTAGTTACTTGT
+
;;BB<<:CCCCCBBBBCDDBB@BBB>BB
@AZ32A:00024:00091
TACTGAGCTACACACACAGAAAGATTGGT
+
BBAABCCCBBBBCCAA@B;8468??>BAB
@AZ32A:00024:00092
CGTGTCTCTAGGCACAGGATTTTGTGTAG
+
BBBB:;=CAAA@DCDFC@A@??6=@@=@@
@AZ32A:00025:00066
ACGCTCGACATGCCCAGGTACAGGAG
+
BBBBBBBCCBB?@?<@B@BBCCD::<
@AZ32A:00025:00067
ACGCTCGACATGCCCAGGTACAGGAG
+
@D<<?BBEDCBCBB=AF@BABBC?B@
@AZ32A:00025:00073
CGTGTCTCTAGGCACAGGATTTGTGTAG
+
BDFC@AACCECADCC@B?999-9>A@@@
@AZ32A:00025:00087
CGTGTCTCTAGGCACAGGATTTTGTGTAG
+
BBDC::=CBBB@CCCCEAA@??69;>;;;
@AZ32A:00025:00093
ACGAGTGCGTTCCCCATGTCGTAGGTACTC
+
BBBABBGCCCDECC9BA>??BBAB@@;<<C
@AZ32A:00025:00096
TACTGAGCTACACACACGGAAAGATTGGTGC
+
B?A?BBDCCDCCCDCBADADB=BAB?B@ABB
@AZ32A:00026:00060
CGTGTCTCTAGGCACAGGATTTTGTGTAAGAG
+
BCBACDCCAAAACBAAA@BBCC9AB@11-111
@AZ32A:00026:00072
TACTGAGCTACACACACAGAAAGATTGGT
+
BBBBBBCBBBBCCCA?>C99808>>;>=?
@AZ32A:00026:00075
AGCACTATAGCTGTCACTAGTTACTTGT
+
;;BBA;::BCDBAACAA@@@B@CCD:;:
@AZ32A:00026:00085
ACGCTCGACATGCCCAGGTACAGGAG
+
BB@@ACBGBCCBBB=BB@BBCBB::<
@AZ32A:00026:00090
TACTGAGCTACACACACAGAAAGATTGGT
+
B@??BBBBBBBBBCCBBB::4-8>>;?>A
@AZ32A:00026:00091
AGCACTGTAGCTGTCACTAGTTACTTGT
+
;9BA;;:@CCCBBBBBBBBCB@CBB?AA
@AZ32A:00026:00096
AGCACTGTAGCTGTCACTAGTTACTTGT
+
11>=221:::CGBBABCCCCC@BBB@CD
@AZ32A:00026:00099
ACGAGTGCGTTCCCCATGTCGTAGGTACTC
+
BBB?BBCCDC@CCB9CAAABBBAA@A;<<D
@AZ32A:00027:00052
TACTGAGCTACACACACAGAAAGATTGGT
+
CBBBBBCCCCBE;:<;<@=??>BCNBC>A
@AZ32A:00027:00063
TACTGAGCTACACACACAGAAAGATTGGT
+
BBBCDCF@AABCCEAAAB;;;8;BB?B@C
@AZ32A:00027:00065
TACTGAGCTACACACACAGAAAGATTGGT
+
BAAABBBCCBBCBBBAAA99808>><@>A
@AZ32A:00027:00069
CGTGTCTCTAGGCACAGGATTTTGTGTAG
+
BBBBCDBBBBB@BDCAA<9994-9@>999
@AZ32A:00027:00072
CGTGTCTCTAGGCACAGGATTTTGTGTAG
+
BBBB@AACA?@?BCCCC@A@@@6=?B;;;
@AZ32A:00027:00077
ACGCTCGACATGCCCAGGTACAGGAG
+
BBBBCCCCCCC:;:6;A>CCCCCCAA
@AZ32A:00027:00080
TACTGAGCTACACACACAGAAAGATTGGT
+
CBBBCCDDCDHEBBBBBCCCC>BBC@C@C
@AZ32A:00027:00081
TACTGAGCTACACACACAGAAAGATTGGT
+
CBBB;;;A@@@DBD<;9@99908B??BBC
@AZ32A:00027:00083
TACTGAGCTACACACACAGAAAGATTGGT
+
CABBABCCGCCEECCCCEBBB=CCC@C@C
@AZ32A:00027:00095
AGTAGCTGTCACTAGTTACTTGT
+
BB?@ABBBBBCCCCBB?BCD@CC
@AZ32A:00028:00057
ACGCTCGACATGCCCAGGTACAGGAG
+
B?9;;CCCCDCCCBCBB@BABBB=@A
@AZ32A:00028:00059
TACTGAGCTACACACACAGAAAGATTGGT
+
BBBBBBCCCCCBCCCJCDAAA@ADD@C@C
@AZ32A:00028:00060
CGTGTCTCTAGGCACAGGTTTTTGTGTAGA
+
BBB@@ACEA?@?@BBAA@CEEC3CBA;99>
@AZ32A:00028:00067
AGCACTGTGTCACTAGTTACTTGTGTGC
+
BAAABEDBB@BCCCCCC@CCC@BAABBA
@AZ32A:00028:00069
ACGAGTGCGTTCCCCATGTCGTAGGTACTC
+
BBB??ABBBCADCD:CCBBABBBB@@AACB
@AZ32A:00028:00073
AGCACTGTAGCTGTCACTAGTTACTTGT
+
<<CCCBDCCCCCBB@BBBCCC?BBB>AA
@AZ32A:00028:00080
ACGCTCGACATGCCCAGGTACAGGAG
+
BBBBBCCFCCCBBB=;;7;ACAC=?@
@AZ32A:00028:00090
CGTGATCCGTCTAGGCACATGGATTTGTGTA
+
44/////,///669294;4442444-44444
@AZ32A:00028:00093
TACTGAGCTACACACACAGAAAGATTGGT
+
B@A>BBBBBBBBBBCCCA:94-8<<<@?B
@AZ32A:00028:00095
TGATACGTCTCCGTTCCTTAGTTATCTTCA
+
;;494449766,//,/,/,.6878444994
@AZ32A:00028:00099
AGCACTGTAGCTGTCACTAGTTACTTGT
+
;;AD<::CCCCC?B?AAAAAA@DBB<>?
@AZ32A:00029:00061
AGCACTGTAGCTGTCACTAGTTACTTGT
+
??BCCCBCCCEBBCDBBAAAA=@@@;>@
@AZ32A:00029:00063
AGCACTGTAGCTGTCATTAGTTACTTGT
+
<<CLCDC@@ACBBDBBB@BCB@B>A<@@
@AZ32A:00029:00066
ACGAGTGCGTTCCCCATGTCGTAGGTACTC
+
BBB???AABD@CCC:CCBBBB???>@@@AA
@AZ32A:00029:00067
TACTGAGCTACACACACAGAAAGATTTTTTTT
+
BBBB@AACCBB@AAB>A:::65000000100.
@AZ32A:00029:00077
AGCACTGTAGATGTCACTAGTTACTTGT
+
BBBCCBGBBBECCBBCCDECB@CBB?BC
@AZ32A:00029:00083
AGCACTGTAGCTGTCACTAGTTACTTGT
+
@@CC@::::::=BBCCCCBCC@CBC?CB
@AZ32A:00029:00093
TACTGAGCTACACACACAGAAAGATTGGT
+
BBBBBBBCBBCCECAABCCCC>AAA@C@C
@AZ32A:00030:00055
ACGAGTGCGTTCCCCATGTCGTAGGTACTC
+
BABBDD@@AD@CDC:CBABCCBBB@@AAAC
@AZ32A:00030:00061
ACGAGTGCGTTCCCCATGTCGTAGGTACTC
+
BBBBBBCBAA7999,9?A@BBB@B::;;AA
@AZ32A:00030:00065
TACTGAGCTACACACACAGAAAGATTGGT
+
B@AABBBB@BBBBCC@?;99808>>;?<>
@AZ32A:00030:00071
ACGCTCGACATGCCCAGGTACAGGAG
+
CBBBCCCCCCCCCCACB?><@BB9:<
@AZ32A:00030:00095
CGTGTCTCTAGGCACAGGATTTTGTGTAAGA
+
BCCB@AACA@A@CCCC>?1111+/;;11-11
@AZ32A:00031:00065
ACGCTCGACATGCCCAGGTACAGGAG
+
B?9::CCCCCCAAA>AC@ECCBC;;<
@AZ32A:00031:00082
CGTGTCTCTAGGCACAGGATTTTGTGTAG
+
BBBBBBBCBBC?BCCCD?;;99,4AC;;;
@AZ32A:00031:00087
TACTGAGCTACACACACAGAAAGATTGGT
+
BBBBBBCCBBDDDEAA@B@@@<@BB?B@C
@AZ32A:00031:00099
CGTGTCTCTAGGCACAGGATTTTGTGTAG
+
BBCB@AAFDBB?BCDCB@;;99-4??;;;
@AZ32A:00032:00061
TCTCTATGCGCTCCACATGTCTAAGTAC
+
@@@@B<<9CEB9=7<BBAB@<--+-,,*
@AZ32A:00032:00063
ACGAGTGCGTTCCCCATGTCGTAGGTACTC
+
BBBBA@ACCC?CCC9DAAABCB@A>:;<AC
@AZ32A:00032:00064
TATATCAGCCTCGCCATGAATCGAAGGTAATCC
+
;;9:;===>??9<9598882444489844244:
@AZ32A:00032:00076
CGTGTCTCTAGGCACAGGATTTTGTGTAG
+
BC@A@ABBAAA@CCCCCC@@@A6@D@99<
@AZ32A:00032:00078
AGCACTGTAGCTGTCACTAGTTACTTGT
+
??BCCCCCBCCBBBBBCBCCB?A@B>BB
@AZ32A:00032:00091
AGCACTGTAGCTGTCACTAGTTACTTGT
+
;;CEFDCCCCFBBBBBBCBC@@CBB@BC
@AZ32A:00033:00054
TACTGAGCTACACACACAGAAAGATTGGT
+
CBDDB<>>DCCEBEBBB>99908?>;<;;
@AZ32A:00033:00055
CGTGTCTCTAGGCACAGGATTTTGTGTAG
+
BBA;<<<CCBCBCCGDE>@@@=69??;;<
@AZ32A:00033:00056
TACTGAGCTACACACACAGAAAGATTGGT
+
@BDBBAAABBCCAA?@>>99917731377
@AZ32A:00033:00061
TACTGAGCTACGACACACAGAAAGATTGGTGCT
+
9999449999944944449444-47799:987?
@AZ32A:00033:00063
AGCACTGTAGCTGTCACTAGTTACTTGT
+
BBCC=<:BBAB@@@@@@@@@@699>;>@
@AZ32A:00033:00066
TCTCTATGCGCTCCACATGTCTAAGGT
+
B@@AC;=<ICCBC?CABBCCCAA=AAB
@AZ32A:00033:00075
TACTGAGCTACACACACAGAAAGATTGGT
+
BABBBBCCBBCCCCB?>>99908>><??B
@AZ32A:00033:00087
TACTGAGCTACACACACAGAAAGATTGGT
+
BBBBBBCBBBBCCCCCCCBBB>BCC@C@C
@AZ32A:00033:00089
GACGAGTGCGTTCCCCATGTCGTAGGTACTC
+
@A9;:BBCCCC?BCC:F@@@BBBBB@@AABC
@AZ32A:00034:00053
ACGCTCGACATGCCCAGGTACAGGAG
+
811//87::==99969AAB?>@@7;9
@AZ32A:00034:00059
ATATCGCGAGGGTATGGAAGACTCTATAG
+
A?9;;99@BBEAECCC=A;@>?>>77776
@AZ32A:00034:00061
TACTGAGCTACACACACAGAAAGATTGGTG
+
CCC;<<;<@@CBAB>?99444037777771
@AZ32A:00034:00065
CGTGTCTCTAGGCACAGGATTTTGTGTAG
+
CA9;<<<BBBC@CHDG@<9999/9>>999
@AZ32A:00034:00069
TACTGAGCTACACACACAGAAAGATTGGT
+
B>>=??BBBBBBBCC@??99908>?<><>
@AZ32A:00034:00082
AGCACTGTAGCTGTCACTAGTTACTTGT
+
@ABCCDFCCDCBBDBCBBB:96;@@;>A
@AZ32A:00035:00055
TACTGAGCTACACACAC
+
?=@;94444444:91-0
@AZ32A:00035:00069
TCTCTATGCGCTCCACATGTCTAAGGTA
+
@;<<?94;CAADC@CA><;BA?=?B=??
@AZ32A:00035:00070
ACGCTCGACATGCCCAGGTACAGGAG
+
B99<<CCBDCCBBB@BCAAAAAA;<<
@AZ32A:00035:00073
TACTGAGCTACACACACAGAAAGATTGGT
+
BBBAAACBCCCCBEBA>>999088848;<
@AZ32A:00035:00074
AGCACTGTAGCTGTCACTAGTTACTTGT
+
;;CCEBBDCCCCBBBBDBBBB9<<B@BC
@AZ32A:00035:00085
ATCAGACACGGACACAGCAGAACACACA
+
BBBB?A@BEC@BCCCEBBB;:68???87
@AZ32A:00035:00086
TACTGAGCTACACACACAGAAAGATTGGT
+
BBB?@ACCBBCDCCA@ACDDC=BAA=@=@
@AZ32A:00035:00087
ACGCTCGACATGCCCAGGTACAGGAG
+
C;<;DCCECCCFFEBCCBCBCBB;;<
@AZ32A:00035:00092
TACTGAGCTACACACACAGAAAGATTGGT
+
BBBBBABCBBABAD<<<CBBB?BDC@C@C
@AZ32A:00035:00094
AGCACTGTAGCTGTCACTAGTTACTTGT
+
@@CCB:B:CHDC???BBBBCA@BBB>AA
@AZ32A:00035:00098
TACTGAGCTACACACACAGAAAGATTGGT
+
BABBBBCBCBBBBCBDBBA@@<?@A>A?B
@AZ32A:00036:00050
CGTGTCTCTAGGCACAGGATTTTGTGTAG
+
BB?;;<<ECBCACEECE>@@==29==99<
@AZ32A:00036:00068
TACTGAGCTACACACACAAGAAAGATTGGTG
+
BBB@@@AACCCDC>>;11,1<@699B@B@B?
@AZ32A:00036:00069
ACGCTCGACATGCCCAGGTACAGGAG
+
B99<<CCBCCC@AA>AC@AACBB9;<
@AZ32A:00036:00071
TCTACTGAGCTACACACACAGAAGAATTGG
+
////////4B9999?949444423.,.,,*
@AZ32A:00036:00073
TACTGAGCTACACACACAGAAAGATTGGT
+
BABAABCBBBBCBCA>AB99908>?<>=>
@AZ32A:00036:00093
AGCACTGTAGCTGTCACTAGTTACTTGT
+
;;CCECCCCCCBBBBBCCCCC@CBB@BC
@AZ32A:00036:00096
AGCACTGTAGCTGTCACTAGTTACTTGT
+
@BCDCBGBCBDCBBBBCCCCC@CBB@CC
@AZ32A:00037:00056
TACTGAGCTACACACACAGAAAGATTGGT
+
C====111;BBCCEDCC@@A>9>>;:;>;
@AZ32A:00037:00067
CGTGTCTCTAGGCACAGGATTTTGTGTAG
+
BDA@:<<CBBB@CCCBB;>@==4=>=99<
@AZ32A:00037:00068
CGTGTCTCTAGGCACAGGATTTTGTGTAGA
+
BC@<<<<CBCCCDFCCBC@@>@4=>=9999
@AZ32A:00037:00078
TACTGAGCTACACACACAGAAAGATTGGT
+
BBBBBBBBBBBCCDBB>>99908>><>;>
@AZ32A:00037:00095
ACGAGTGCGTTCCCCATGTCGTAGGTACTC
+
BBB@?ACBAC7;;;-9?@=?BB@A>9;<AC
@AZ32A:00038:00054
AGCACTGTAGCTGTCACTAGTTACTTGT
+
@>BCB:::CCCCBBBBCBBBB=A@B@CC
@AZ32A:00038:00057
TACTGAGCTACACACACAGAAAGATTGGT
+
BB;11113>CCCDCAA@>99908837777
@AZ32A:00038:00061
TCTCTATGCGCTCCACATGTCTAAGGT
+
CBAABA<<>DBBCCFGABC=?;95969
@AZ32A:00038:00063
ACGCTCGACATGCCCAGGTACAGGAG
+
=1211::FD@??BB@BB?BBA@B;<<
@AZ32A:00038:00066
TACTGAGCTACACACACAGAAAGATTGGT
+
B?B9;<;<BBCHECDC@@;;908??<@@A
@AZ32A:00038:00070
ACGAGTGCGTTCCCCATGTCGTAGGTACTC
+
B@@ABBDCCC?AAA6AA@?BBB@A=:;;CA
@AZ32A:00038:00075
TACTGAGCTACACACACAGAAAGATTGGT
+
BBB???CBBBDCDEA?>>999088858;7
@AZ32A:00038:00080
ACGCTCGACATGCCCAGGTACAGGAG
+
B9:<<CCCCCCBCB=@@<@BBBB;<<
@AZ32A:00038:00085
AGCACTGTAGCTGTCACTAGTTACTTGT
+
>>BCCCCBBCEBBBCCCDCBB=?>B=@>
@AZ32A:00038:00088
TACTGAGCTACACACACAGAAAGATTGGT
+
CABBBBECCCCDBCBBBAA@>9>>>;?=?
@AZ32A:00039:00051
TACTGAGCTACACACACAGAAAGATTGGT
+
C@>111//:>ACBCDC=@99918737777
@AZ32A:00039:00057
TACTGAGCTACACAAACAGAAAGATTGGTGC
+
B@??@9<<CCCBAA?:>@9990999<@<??>
@AZ32A:00039:00058
CGTGTCTCTAGGCACAGGATTTTGTGTAG
+
AA81111<>>@@CDDDE?CEHD7A>>999
@AZ32A:00039:00063
ACGCTCGACATGCCCAGGTACAGGAAG
+
:8122>?A@BA9;;99@=@><;;-1-1
@AZ32A:00039:00072
ACGAGTGCGTTCCCCATGTCGTAGGTACTC
+
>9:;<@A?@A=@@@4?@>@@@AAA<;<<A@
@AZ32A:00039:00073
ACGAGTGCGTTCCCCATGTCGTAGGTACTC
+
@9;<<CBAAB>BBB9BBB>?@;;;<:;9@A
@AZ32A:00040:00050
CGTGTCTCTAGGCACAGGATTTTGTGTAGA
+
BBAA:<<@CBC@CDDDBC>>>>5>::111/
@AZ32A:00040:00052
CGTGTCTCTAGGCACAGGATTTTGTGTAG
+
>>611///;;;?BCD=8:;;;;1<<<111
@AZ32A:00040:00062
AGCACTGTAGCTGTCACTAGTTACTTGT
+
@==>?111;;C;BBBBB=?9=599>;>@
@AZ32A:00040:00064
ATCAGACACGGACACAGCAGAACACAC
+
BB9;<<CCCCABCCDC?@@;949?>>?
@AZ32A:00040:00072
ACGAGTGCGTTCCCCATGTCGTAGGTACTC
+
B>9<<ACCDC@CCC:C@@@BBCBB@8:<BB
@AZ32A:00040:00073
AGCACTGTAGCTGTCACTAGTTACTTGT
+
@@AB94::==ABCB@@@=999<99954;
@AZ32A:00040:00089
CGTGTCTCTAGGCACAGGATTTTGTGTAG
+
CC;<==CECDCADECCBC@A@@4=@?889
@AZ32A:00040:00093
ACGAGTGCGTTCCCATGTCGTAGGTAT
+
@999@@@98859914444444431399
@AZ32A:00040:00097
ACGAGTGCGTTCCCCATGTCGTAGGTACTC
+
BBB???BCBB@BCD:CBAABBB??>@AAAC
@AZ32A:00041:00055
AGCACTGTAGCTGTCACTAGTTACTTGT
+
A==></118:::CBDBC>?=?599958:
@AZ32A:00041:00057
TACTGAGCTATACACACAGAAAGATTGGT
+
BBB?@9<<BDCCDFCB;;99808884377
@AZ32A:00041:00063
ACGAGTGCGTTCCCCATGTCGTAGGTACTC
+
?@?:;;BBBDACCC:CBAABB=??<:;<AA
@AZ32A:00041:00064
AGCACTGTAGCTGTCACTAGTTACTTGT
+
@<<<;1//:77:GB==?44996994249
@AZ32A:00041:00074
CGTGTCTCTAGGCACAGGATTTTGTGTAG
+
AB?;;<<CCCCADCEFG@A???69;;99;
@AZ32A:00041:00075
TACTGAGCTACACACACAGAAAGATTGGT
+
CCCBA<=<CCCCECCB@@99908><;777
@AZ32A:00041:00078
TACTGAGCTACACACACAGAAAGATTGGT
+
BBC@AAAACCCCCBCBAA;;908>?;??A
@AZ32A:00041:00079
TACTGAGCTACACACACAGAAAGATTGGT
+
CCCAAABACFCECFAA@A99908??;><<
@AZ32A:00041:00081
TAGTATCAGCCTCGCCATGACGAATGGTATTCC
+
;9>444444424;998@==<<<<,//7///,/7
@AZ32A:00041:00083
ACGAGTGCGTTCCCCATGTCGTAGGTACTC
+
B9;<<CCCCC@CDC:E@??>@@AA=:<<@@
@AZ32A:00041:00089
TCTCTATGCGCTCCACATGTCTAAGGT
+
CBBBCCCCFDDBA?BCBA>??995959
@AZ32A:00041:00095
CGTGTCTCTAGGCACAGGATTTTGTGTAG
+
8<1/////44499::A?>=?@@4999994
@AZ32A:00042:00050
TACTGAGCTACACACACAGAAAGATTGGT
+
B@::1111:A@BBCCB==99908731377
@AZ32A:00042:00062
ACGCTCGACATGCCCAGGTACAGGAGA
+
8/112<>A@@B;;;89@<>>999594=
@AZ32A:00042:00080
TACTGAGCTACACACACAAGAAAGATTGGTG
+
BBBAAABACCCBDC@@;;58@@9<?B@B?@9
@AZ32A:00042:00089
CGTGTCTCTAGGCACAGGATTTTGTGTAG
+
BCA@@ABBAAB@BBBBB=BBBB7A@@;;<
@AZ32A:00042:00094
ACGCTCGACATGCCCAGGTACAGGAG
+
B99:BCCDCCC@@A>@B@BBBBB8;<
@AZ32A:00043:00055
AGCACTGTAGCTGTCACTAGTTACTTGT
+
<1<A>/118:::CBBBA99995998549
@AZ32A:00043:00070
TACTGAGCTACACACACAGAAAGATTGGT
+
@=@@B<;<BA@@==<A>>44403364440
@AZ32A:00043:00086
CGTGTCTCTAGGCACAGGATTTTGTGTAG
+
>:99999@A@A>BAFA@?9999/9AA99;
@AZ32A:00043:00099
TACTGAGCTACACACACAGAAAGATTGGTG
+
@A@<99@AA?AB<<<A=C?BB?B@>@B797
@AZ32A:00044:00050
AGCACTGTAGCTGTCACTAGTTACTTGT
+
B;::>1111:::CBBBCB>@?5998;==
@AZ32A:00044:00054
AGCACTGTAGCTGTCACTAGTTACTTGT
+
@<<<=1///888DBB@A44996944244
@AZ32A:00044:00055
CGTGTCTCTAGGCACAGGATTTTGTGTAG
+
BBBB:;<;BBBBBCDFBB>>>>0<11111
@AZ32A:00044:00063
CGTGTCTCTAGGCACAGGATTTTGTGTAG
+
BB;1122>BBB@CDEEK@DDBB6:98999
@AZ32A:00044:00070
TACTGAGCTACACACACAGAAAGATTGGT
+
BBBA?;<=CDCCCDCC@@;;908?>;><?
@AZ32A:00044:00077
CGTGTCTCTAGGCACAGGAATTTGTGTAG
+
AA81122>ABC@BEEFB5959909@?999
@AZ32A:00044:00078
CGTGTCTCTAGGCACAGGATTTTGTGTAG
+
;A11211:BCD@BCDEC@BBCC:B==999
@AZ32A:00044:00083
AGCACTGTAGCTGTCACTAGTTACTTGT
+
AACC<<=ABDBBBBBBC=9>?599>;>>
@AZ32A:00045:00054
TACTGAGCTACACACACAGAAAGATTGGT
+
BBBBA9<=CCCDCDCA::99808884313
@AZ32A:00045:00076
AGCACTGTAGCTGTCACTAGTTACTTGT
+
@>BC@:::BCCCBBBBCBA==;@@@=@B
@AZ32A:00045:00099
CGTGTCTCTAGGCACAGGATTTTGTGTAGA
+
@A;9999:=>@=@ABBB<<<<</9B@9999
@AZ32A:00046:00052
AGCACTGTAGCTGTCACTAGTTACTTGT
+
B:8=;1111:::DBBBB=99=5999;@A
@AZ32A:00046:00059
ACGCTCGACATGCCCAGGTACAGGAG
+
<:11/18;;ABBBB>?@>?899>99:
@AZ32A:00046:00089
CGTGTCTCTAGGCACAGGATTTTGTGTAG
+
AA9<<<<CBCHACDDDD@CCDD6;99849
@AZ32A:00047:00052
ATATCGCGAGGGTATGGAAGACTCATGAATAGA
+
>:<<1///444-494424;=60******)**,3
@AZ32A:00047:00060
CGTGTCTCTAGGCACAGGATTTTGTGTAG
+
CBBB::;;AAB?BCDDC>BBHH9AA@899
@AZ32A:00047:00062
AGGACTGTAGCTGTCACTAGTTACTTGT
+
41,1>1//1886CBB@B=9996993148
@AZ32A:00047:00065
CGTGTCTCTAGGCACAGGATTTTGTGTAG
+
BA:81221@AABDCGEL@BBBB7>>>889
@AZ32A:00047:00068
AGCACTGTAGCTGTCACTAGTTACTTGT
+
A==>@111:::;CBBBCB?=98?9959B
@AZ32A:00047:00079
TACTGAGCTACACACACAGAAAGATTGGT
+
BBB=9;9;AABCDIB?@@99918<77777
@AZ32A:00047:00085
CGTGTCTCTAGGCACAGGATTTTGTGTAG
+
BC?:<<<CBBB?BCDFC@@???29>:88<
@AZ32A:00047:00088
CGTGTCTCTAGGCACAGGATTTTGTGTAG
+
BC@@<<<CBBCACDDFC>@???69>9;;;
@AZ32A:00047:00094
TACTGAGCTACACACACAGAAAGATTGGT
+
BBBAABCCBBBCBCBCBC;;:6;AA>B?B
@AZ32A:00048:00050
ACGCTCGACATGCCCAGGTACAGGAG
+
@BB;<<BFGCCCCD?<9688///,//
@AZ32A:00048:00055
AGCACTGTAGCTGTCACTAGTTACTTGT
+
@:8=<11//88/<<DBA@@?>6944894
@AZ32A:00048:00068
CGTGTCTCTAGGCACAGGATTTTGTGTAG
+
>?<11///444@BCDC;=?>@@5<1111/
@AZ32A:00048:00071
CGTGTCTCTAGGCACAGGATTTTGTGTAG
+
BBBA:;;ABBB@CDCCC?BBBB7?==;;<
@AZ32A:00048:00074
CGTGTCTCTAGGCACAGGATTTTGTGTAGA
+
@;:11118@BB?BBEEB=@@==4=>>99;=
@AZ32A:00048:00081
ACGCTCGACATGCCCAGGTACAGGAAAA
+
:1113>>CCCCFCC@BC<@<9995999/
@AZ32A:00048:00087
TACTGAGCTACACACACAGAAAGATTGGT
+
BCCA?<><BBCCCFCAA?99908837777
@AZ32A:00048:00090
CGTGTCTCTAGGCACAGGATTTTGTGTAGA
+
BC=;<<;B@AB@CDCCB=@@@A4>999984
@AZ32A:00048:00093
CGTGTCTCTAGGCACAGGATTTTGTGTAG
+
CC?:<=<CCCC@CCDJF?@A?=29>:88<
@AZ32A:00049:00059
AGCACTGTAGCTGTCACTAGTTACTTGT
+
A:<<@/111:::CBBBB>;995998549
@AZ32A:00049:00066
CGTGTCTCTAGGCACAGGATTTTGTGTAG
+
B@@A:;;;@@AECEEFE?BBCC9AAA;;<
@AZ32A:00049:00068
ACGAGTGCGTTCCCCATGTCGTAGGTACTC
+
AA;;;;9BBDABCH9EA@@=?99<=;<9@@
@AZ32A:00049:00073
TACTGAGCTACACACACAGAAAGATTGGT
+
BB;;1111>CCCCDFB==99908>77777
@AZ32A:00049:00079
TACTGAGCTACACACACAGAAAGATTGGT
+
C?::1111>AABCHCCA@A>>9>><;7:;
@AZ32A:00049:00084
CGTGTCTCTAGGCACAGGATTTTGTGTAG
+
;;6/1//899=@BCCDC?BBCC7>>>999
@AZ32A:00049:00088
ACGAGTGCGTTCCCCATGTCGTAGGTACTC
+
@?9;<BBBBH@CCC:C@??AB@@@=:;9<<
@AZ32A:00004:00121
ACGCTCGGACATGCCCAGGTACAGGAG
+
BBBBCCC?ECCBCBA>CB@BABBB99<
@AZ32A:00005:00103
TACTGAGCTACACACACAGAAAGATTGGT
+
AABABCDCCABBBCC@C>844-8>>>C@C
@AZ32A:00005:00104
ACGAGTGCGTTCCCCATGTCGTAGGTACTC
+
AA@CCCBBCB@CCC:BABCABB;:7<<;<A
@AZ32A:00005:00109
TACTGAGCTACACACACAGAAAGATTGGT
+
C@BBBBCCCCAAAACBBCCDC@BBBBCBD
@AZ32A:00005:00125
CGTGTCTCTAGCACAGATTTGATGA
+
44444444944487///775,,,,,
@AZ32A:00005:00126
TGATACGTCTCCTTCCTTAGTTACTTCA
+
BBBB@@=CC4929<A<?CA@@AAAC@DB
@AZ32A:00005:00142
ATATCGCGAGGGTATGGAAGACTCTATAG
+
A@;99@A?999199889?<9887;867:C
@AZ32A:00006:00114
TACTGAGCTACACACACAGAAAGATTGGT
+
@??BCBCBBBBBBCCBC>:996:BB@C@B
@AZ32A:00006:00117
CGTGTCTCTAGGCACAGGATTTTGTGTAG
+
AAAAABBBBBB?BDCCC@A@??6>BB>?@
@AZ32A:00006:00123
ACGAGTGCGTTCCCCATGTCGTAGGTACTC
+
BBB?@AAAAA@BCC9A@ABCCCBC@C<?>C
@AZ32A:00006:00138
CGTGTCTCTAGGCACAGGTTTGTGTAAGAG
+
94944444944244449244-/////,//6
@AZ32A:00007:00105
TACTGAGCTACACACACAGAAAGATTGGT
+
B@AACDDCCE?@ACAAACBBB>@@A@B@C
@AZ32A:00007:00108
TACTGAGCTACACACACAGAAAGATTGGT
+
ABBBBBCBBB@AAC<<=CCCC>@@@@D@C
@AZ32A:00007:00110
TACTGAGCTACACACACAGAAAGATTGGT
+
B?@?BCDCBCBBBCB>@B::96;A@@C@B
@AZ32A:00007:00119
ATATCGCGAGGGTTTGGAAGACTCTATAG
+
BA>@@>==99919919;>>?@@A@;;;:@
@AZ32A:00007:00123
TACTGAGCTACACACACAGAAAGATTGGT
+
B?BBBCCCCC@AACBAAB;;808>>>B@C
@AZ32A:00007:00124
AGCACTGTAGCTGTCACTAGTTACTTGT
+
@@CCBBBCBBCBBBBBBBC@@=ABB>AA
@AZ32A:00007:00146
CGTGTCTCTAGGCACAGGATTTTGTGTAG
+
BAABBC?@;9;8;<<<876666+/1//68
@AZ32A:00007:00148
CGTGTCTCTAGGCACAGGATTTTGTGTAG
+
BCCCCDCB@@?@CCCCC@;999-9=>>>>
@AZ32A:00008:00101
AGCACTGTAGCTGTCACTAGTTACTTGT
+
;;CCCCCAAACBBBAABBBBC@CBE?AA
@AZ32A:00008:00106
ACGAGTGCGTTCCCCATGTCGTAGGTACTC
+
BBB@@@BBBC@BBB9B?@?CCCCC@C;<<C
@AZ32A:00008:00108
ACGCTCGACATGCCCAGGTACAGGAG
+
BAABBBBCCCBBBB>BB@BABBB?BB
@AZ32A:00008:00109
ACGAGTGCGTTCCCCATGT
+
?949A@99448=99,44,*
@AZ32A:00008:00117
ACGAGTGCGTTCCCCATGTCGTAGGTACTC
+
BBB>AABBBB@CCC9A@@@BBCAA@B;=<C
@AZ32A:00008:00122
CTGTCTCTAGGCACAGGATTTTGTGTAG
+
BBBBBCBBBB@CCBAA?B@AA8BCCBBB
@AZ32A:00008:00125
AGCACTGTAGCTGTCACTAGTTACTTGT
+
==@@@@<<<CCB<;=CCCAAA?@;;299
@AZ32A:00008:00148
CGTGTCTCTAGGCACAGGATTTTGTGTAGA
+
BBBBCCBD<;<?BEDCCA@@@@6@@A@AA<
@AZ32A:00009:00113
AGCACTGTAGCTGTCACTAGTTACTTGT
+
@?BBBBCAABCBBBBBBBB@A=ACB>AA
@AZ32A:00009:00119
TACTGAGCTACACACACAGAAAGATTGGT
+
B=??BBCCBBAAACCBC@:996;AA?C@C
@AZ32A:00009:00130
ACGAGTGCGTTCCCCATGTCGTAGGTACTC
+
BBA>>>BBBD?AAA6??AABBBBC@@<==C
@AZ32A:00009:00145
AGCACTGTAGCTGTCACTAGTTACTTGT
+
@@BBCCCB@AACBBC@@@?@ABCDB8;9
@AZ32A:00010:00105
CGTGTCTCTAGGCACAGGATTTTGTGTAAG
+
BBBACDBBAA@@BFDCC@CCCC:=994459
@AZ32A:00010:00109
TACTGAGCTACACACACAGAAAGATTGGT
+
B???BBCBBBBBBCCBC@:9468>>>BBC
@AZ32A:00010:00113
CGTGTCTCTAGGCACAGGATTTTGTGTAG
+
BBBCCCBCCBC@BCCBB>9999-999<<@
@AZ32A:00010:00117
AGCACTGTAGCTGTCACTAGTTACTTGT
+
;<BB;<:CCCDBBBBCBBBCC?CBB=@@
@AZ32A:00010:00125
CGTGTCTCTAGGCACAGGATTTTGTGTA
+
BBBBCDBB==>@BCCBBB9444,9@@BC
@AZ32A:00010:00136
TACTGAGCTACACACACAGAAAGATTGGT
+
@@BBC@A@BB;;?CECGECDC@@@C?C@C
@AZ32A:00010:00138
TCTCTATGCGCTCCACATGTCTAAGGTA
+
444499@B99999544449999924244
@AZ32A:00010:00139
CGTTCTCTAGGCACAGGATTTTGTGTAG
+
BBB@CDCBAB@BB@<?;?==?6?BAABC
@AZ32A:00010:00143
TACTGAGCTACACACACAGAAAGATTGGT
+
B?A@CAAACBCCC:<<B;;;C7;88;>;8
@AZ32A:00011:00106
TACTGAGCTACACACACAGAAAGATTGGT
+
B?>?BBCBAABBCDCCCCBBB?BCB@B@C
@AZ32A:00011:00113
AGCACTGTAGCTGTCACTAGTTACTTGT
+
AACCBGBBBCCBBB@BBBBBB?C??=?A
@AZ32A:00011:00115
TACTGAGCTACACACACAGAAAGATTGGT
+
A=??BBCBBAAABCCBCB:996;BB@B@B
@AZ32A:00011:00123
TCTCTATGCGCTCCACATGTCTAAGGT
+
>844999=ACACC:<=C@@@;442424
@AZ32A:00011:00141
ACGAGTGCGTTCCCCATGTCGTAGGTACTC
+
99@@@991;<-111+1/68>=@?C@C;:>C
@AZ32A:00012:00113
TACTGAGCTACACACACAGAAAGATTGGT
+
BBBBCCCCBBA@ADBAAB;::6:A@?C@C
@AZ32A:00012:00121
AGCACTGTAGCTGTCACTAGTTACTTGTG
+
99994499>944444897///,,,,*///
@AZ32A:00012:00122
AGCACTGTAGCTGTCACTAGTTAGTTGT
+
;;CCBGBBAACBBBBBBBCCB@B::8:B
@AZ32A:00012:00126
ACGAGTGCGTTCCCCATGTCGTAGGTACTC
+
AAAAAAABCC@BAA9A?@?BCCAB?A<==C
@AZ32A:00012:00129
AGCACTGTAGCTGTCACTAGTTACTTGT
+
BBCBBDCCCCBBBBBBBB@@@BCDB=??
@AZ32A:00012:00145
ACGCTCGACATGCCCAGGTACAGGAG
+
@@BBBC@A@ECCCC@BB?@<@===>B
@AZ32A:00013:00107
ACGAGTGCGTTCCCCATGTCGTAGGTACTC
+
BBB?@BCCCH>BBB5;;A@@BC@@=A<=<C
@AZ32A:00013:00108
TACTGAGCTACACACACAAGAAAGATTGGT
+
B???BBBB@@>>D::81/,1;<8007;@:@
@AZ32A:00013:00113
AGCACTGTAGCTGTCACTAGTTACTTGT
+
;;CCCDBCBCDAAAAABBBAB@CBB?BB
@AZ32A:00013:00115
ACGAGTGCGTTCCCCATGTCGTAGGTACTC
+
ABBAAAAAAA@BCC9::CBBBCBC@C<?>B
@AZ32A:00013:00116
ACGCTCGACATGCCCAGGTACAGGAG
+
@@??BBBDBAA@@@<@B@BBCCC;;<
@AZ32A:00013:00122
CGTGTCTCTAGGCACAGGATTTTGTGTAG
+
ABBBDCBBAAB@BCCCDEA@@=299=>>>
@AZ32A:00013:00124
ACGAGTGCGTTCCCCATGTCGTAGGTACTC
+
BB@@ABBBBA@BBC9EDBBCCCBB@B;?>C
@AZ32A:00013:00126
ACGAGTGCGTTCCCCATGTCGTAGGTACTC
+
BBA?@@AAAA@BBB9BABBBCB@A@A:<;C
@AZ32A:00014:00101
CGTGTCTCTAGGCACAGGATTTTGTGTAAGGC
+
@AA@@ABBCBD@CFDAA?@@@@4;<<11,1,/
@AZ32A:00014:00115
TACTGAGCTACACACACAGAAAGATTGGT
+
B@@@@@C@@A<<=IAAACBBB=ABB@C@C
@AZ32A:00014:00117
ACGCTCGACATGCCCAGGTACAGGAG
+
?BBBBAAECCBBBB>BB@BACBC>?@
@AZ32A:00014:00122
ATATCGCGAGGGTATGGAAGACTCTATAGA
+
@@@CNCCCDBB:99A@=@>><;;0,,,,53
@AZ32A:00014:00131
ATCAGACACGGACACAGCAGAACACAC
+
A?BBBBBBBB8;<DCBBBCBB@CBBBA
@AZ32A:00014:00136
TACTGAGCTACACACACAGAAAGATTGGT
+
BBB@@>@99999>?>>@<111-10-+-*,
@AZ32A:00014:00137
AGCACTGTAGCTGTCACTAGTTACTTGT
+
??BCCBBCCCBAAAAABBB@A=A??<??
@AZ32A:00014:00139
AGCACTGTAGCTGTCACTAGTTACTTGT
+
??BCCCCBABBCBBBAAABBC@CDB::9
@AZ32A:00014:00140
CGTGTCTCTAGGCACAGGATTTTGTGTAG
+
BBCBCCDCAAA?BFCEC@CCCC:CBB99;
@AZ32A:00014:00141
TACTGAGCTACACACACAGAAAGATTGGT
+
B>>>BCDCBCDDDEA>B>:44-8>A?C@C
@AZ32A:00014:00148
ACGCTCGACATGCCCAGGTACAGGAG
+
BBAAACBB@>@CCD?@?@@?@?A?AB
@AZ32A:00015:00100
CGTGTCTCTAGGCACAGGATTTTGTGTAG
+
BBAAABAA>>A@ACCCB@9444,4==>@B
@AZ32A:00015:00102
ATATCGCGAGGGTATGGAAGACTCTATAG
+
=>@BBBACACA?ABCD@C@CCCCCC@B?<
@AZ32A:00015:00114
CGTGTCTCTAGGCACAGGATTTTGTGTAG
+
ABBCDCCBDDB?BCDDDACCDD9BB?@>@
@AZ32A:00015:00120
ATCAGACACGGACACAGCAGAACACAC
+
BBBBAABBBB=?AAA;;;;<<>B@@@C
@AZ32A:00015:00123
TACTGAGCTACACACACAGAAAGATTGGT
+
BAAABBDBBBBBBECCBC;::6:??;@@C
@AZ32A:00015:00135
CGTGTCTCTAGGCACAGGATTTTTTTT
+
BBBAADCCAAA?AC;998949999999
@AZ32A:00016:00100
AGCACTGTAGCTGTCACTAGTTACTTGT
+
9;98=>ABCDC<<<CBA@@AA599>;?@
@AZ32A:00016:00109
ACGCTCGACATGCCCAGGTACAGGAG
+
BBBABBAABCCBBB?BC?BACBB99<
@AZ32A:00016:00122
CGTGTCTCTAGGCACAGGATTTTGTGTAG
+
BBBBCCBC@??@CBDDDB<<;;59@B?AC
@AZ32A:00016:00128
TACTGAGCTACACACACAGAAAGATTGGTG
+
DBBBBBCC@@@AAAAA@CA@@<BBBBB@CC
@AZ32A:00016:00140
AGCACTGTAGCTGTCACTAGTTACTTGT
+
@ADCBBBCBCCBBBBBDDC@?;===;>C
@AZ32A:00016:00149
TACTGAGCTACACACACAAGAAGATT
+
B?BBBBCCBBBDCB;811,//,.,,*
@AZ32A:00017:00106
CGTGTCTCTAGGCACAGGATTTTGTGTAG
+
BBBBCCCCAAA@CCCCCACCCC:BBB99;
@AZ32A:00017:00111
TACTGAGCTACACACACAGAAAGATTGGT
+
EBB@@@BBBBBBCCCCCCCCD=AAA@C@C
@AZ32A:00017:00115
TACTGAGCTACACACACAGAAAGATTGGT
+
B=??AACCBB??@CCBBC@@@<@CC@C@C
@AZ32A:00017:00126
ACGAGTGCGTTCCCCATGTCGTAGGTACTC
+
BBB?@@BBBH?AAA6==@?BBCCC@B;>>C
@AZ32A:00018:00113
AGCACTGTAGCTGTCACTAGTTACTTGT
+
;;CCHDCCBBBBBBBBBBBCCBDB?>BB
@AZ32A:00018:00114
ACGAGTGCGTTCCCCATGTCGTAGGTACTC
+
BBBBCCBBCB7444,9>>@BCCCC@A<<<C
@AZ32A:00018:00115
ACGAGTGCGTTCCCCATGTCGTAGGTACTC
+
BBBAAAAABB@BBC:D@@?BBBBC@A:<;D
@AZ32A:00018:00118
TACTGAGCTACACACACAGAAAGATTGGT
+
B:<<CDCCCBBBBEAABC@A@>@CC@C@@
@AZ32A:00018:00121
CGTGTCTCTAGGCACAGGATTTGTGTAG
+
9;9444;////,,,//87777+//4444
@AZ32A:00018:00122
AGCACTGTAGCTGTCACTAGTTACTTGT
+
<<BC@ADBBCCCCCCCCCCCA>@AB@CD
@AZ32A:00018:00124
CGTGTCTCTAGGCACAGGATTTTGTGTAGA
+
BCAAACCCAA@=@CAAAAECCC9CCC;;<@
@AZ32A:00018:00132
ACGAGTGCGTTCCCCATGTCGTAGGTACTC
+
AAAAAAAAAB@BCC9G@?@CBB@A@@;=>E
@AZ32A:00018:00143
ACGAGTGCGTTCCCCATGTCGTAGGTACTC
+
BBBBBBBBBB>BA=6=@@@ABB@B?A;=<C
@AZ32A:00018:00145
AGCACTGTAGCTGTCACTAGTTACTTGT
+
9>@@;<:BCCDCCCCCCCCDC@CBB>BC
@AZ32A:00019:00115
AGCACTGTAGCTGTCACTAGTTACTTGT
+
;;CCCBBBBBCBBBBBDDDBA?AA?<@?
@AZ32A:00019:00128
TACTGAGCTACACACACAGAAAGATTGGT
+
B@AABBCBBBBBBCABBC@@><@BB?B@C
@AZ32A:00019:00130
AGCACTGTAGCTGTCACTAGTTACTTGT
+
@@BCBABCCCC@@B@BBBCBB?CAA=@@
@AZ32A:00019:00131
TACTGAGCTACACACACAGAAAGATTGGT
+
B@AABBCCBBAABECBAC;;86;@@=ABC
@AZ32A:00019:00137
ATATCGCGTACGGTATGGAAGACTCTATAG
+
9<;48;8/////,///8,/,/448433111
@AZ32A:00019:00147
CGTGTCTCTAGGCACAGGATTTTGTGTAG
+
BBABBCCCAAAACEBBC?@@@@6@??>>@
@AZ32A:00020:00105
AGCACTGTAGCTGTCACTAGTTACTTGT
+
;;BCCCCCBCCBBBBA@BBD::8//,1<
@AZ32A:00020:00119
AGCACTGTAGCTGTCACTAGTTACTTGT
+
;;CDHCCCCCCA@B@ABBBBE@DBE?BB
@AZ32A:00020:00127
TACTGAGCTACACACACAGAAAGATTGGT
+
B@AABBBBBBAAADCCCB:996:@@?B@C
@AZ32A:00020:00128
AGCACTGTAGCTGTCACTAGTTACTTGT
+
;;DCAACCCCCBBBABBCC@@;=>><@A
@AZ32A:00020:00134
AGCACTGTAGCTGTCACTAGTTACTTGT
+
;;CCCBCCBBCAABBBBBBB878//-1?
@AZ32A:00020:00136
TACTGAGCTACACACACAGAAAGATTGGT
+
B@AABBCCBBCEFEBBCA?==:?;<@C@A
@AZ32A:00021:00111
AGCACTGTAGCTGTCACTAGTTACTTGT
+
;;BFDDCBBBCBBBAABBABB@CBB@BC
@AZ32A:00021:00113
AGCACTGTAGCTGTCACTAGTACTTGT
+
?@BBBBBCCCCBBBBBBBCBCBBE>@@
@AZ32A:00021:00115
AGCACTGTAGCTTTCACTAGTTACTTGT
+
@@BBCCCCCCGBA=BBBBCBA?B@@=@C
@AZ32A:00021:00116
ATCAGACACGGACACAGCAGAACACAC
+
CCCCCCCBBBBCCCAAACCCC@CCCAA
@AZ32A:00021:00149
CGTGTCTCTAGGCACAGGATTTTGTGTAG
+
BBBABCCCBBB@BBCCCBAA?@6>@@99;
@AZ32A:00022:00105
ACGAGTGCGTTCCCCATGTCGTAGGTACTC
+
BCCCCBBBBC=@??6A=@ACBCGC@B?AAC
@AZ32A:00022:00107
ACGCTCGACATGCCCAGGTACAGAAG
+
BBBBBB?AACA:::6:A=<@B;;;B@
@AZ32A:00022:00108
ACGAGTGCGTTCCCCATGTCGTAGGTACTC
+
BBBB@@BBBC=?==6===?BCCCC?A;<<C
@AZ32A:00022:00111
AGCACTGTAGCTGTCACTAGTTACTTGT
+
;<CDBBBCCCCAAA@BBBCA@=AAA>AB
@AZ32A:00022:00120
ACGCTCGACATGCCCAGGTACAGGAG
+
BB@AABBDCBB@@@<@C@AABBB=@@
@AZ32A:00022:00126
AGCACTGTAGCTGTCACTAGTTACTTGT
+
??BBAAACCCCBBBBBCDC@@=A??<?B
@AZ32A:00022:00133
TACTGAGCTACACACACAGAAAGATTGGT
+
BABBBBCBBBCCCBCBBBBCC@CCC?B?B
@AZ32A:00022:00134
CGTGTCTCTAGGCACAGGATTTTGTGTAG
+
BBBBDDBC@??@BCDCC@@=??6=@@@@B
@AZ32A:00022:00139
ACGCTCGACATGCCCAGGTACAGGAG
+
AABBBBBC@@@CCD@??>>>==>=?@
@AZ32A:00023:00105
TACTGAGCTACACACACAGAAAGATTGGT
+
B???BCCCBAAABECCCC@@?=@BB@B@B
@AZ32A:00023:00116
TACTGAGCTACACACACAGAAAGATTGGT
+
B???BBCBBBBBACCCCB::96:@@=A@C
@AZ32A:00023:00119
ACGAGTGCGTTCCCCATGTCGTAGGTACTC
+
AAAABABBBB@CCC5>>AAABBA@=@AACC
@AZ32A:00023:00122
TACTGAGCTACACACACAGAAAGATTGGT
+
CBBABBDCBCCCCCBABC@@@<???;@?B
@AZ32A:00023:00129
AGCACTGTAGCTGTCACTAGTTACTTGT
+
<<CBCBCDCCCBBBBBBDCAA>A??=@C
@AZ32A:00023:00132
TACTGAGCTACACACACAGAAAGATTGGT
+
BBBBBBCBAAADCDCBBC@@@<@BB@B@B
@AZ32A:00023:00134
TACTGAGCTACACACACAGAAAGATTGGT
+
BBBBBBBBBBBBBCCCCB@==<@AB@C@B
@AZ32A:00023:00142
TACTGAGCTACACACACAGAAAGATTGGT
+
B@AABBCBBBBCCCCBA>:996:@<?C@B
@AZ32A:00023:00143
CGTGTCTCTAGGCACAGGATTTTGTGTAGA
+
BBBBBDFHBAA?BCDCCACCEB:BCB99;;
@AZ32A:00023:00144
AGCACTGTAGCTGTCACTAGTTACTTGT
+
:;CC<:=ABBBCCBBBDDCA@=AAA>BA
@AZ32A:00024:00103
CGTGTCTCTAGGCACAGGATTTTGTGTAG
+
BBAAFDCBAAA@BCDCC@CCCB:DCB99;
@AZ32A:00024:00115
CGTGTCTCTAGGCACAGGATTTTGTGTAG
+
BB@AADBBBBA@BCDFDACBBB6===49;
@AZ32A:00024:00129
CGTGTCTCTAGGCACAGGATTTTGTGTAG
+
BBBACDBBAAA?BCDFDAA???6===@@@
@AZ32A:00024:00137
TACTGAGCTACACACACAGAAAGATTGGT
+
BAAABBCEBBCCBCCCBC;;:6:??<@@C
@AZ32A:00024:00138
ACGAGTGCGTTCCCCATGTCGTAGGTACTC
+
@@@ADCEDDC=?99299<;CCCCDEE@??H
@AZ32A:00024:00141
TACTGAGCTACACACACAGAAAGATTGGT
+
B?A?BBBBABAAACCBAB:996:><<A@C
@AZ32A:00024:00146
CGTGTCTCTAGGCACAGGATTTTGTGTAG
+
DCECDDCCCCC?BDEFDDCCCC9AA@;;;
@AZ32A:00024:00147
TGATACGTCTCCTTCCTTAGTTACTTCA
+
BBB??BCCBCB@C@C@EABCB@BCC@DF
@AZ32A:00025:00100
CGTGTCTCTAGGCACAGGATTTTGTGTAG
+
AAAA@CBCABB?ABBCCACCCC>DCC99;
@AZ32A:00025:00102
CGTGTCTCTAGGCACAGGATTTTGTGTAG
+
GCCDCCCBBBB@BADDBAEEEB:CBB===
@AZ32A:00025:00133
ACGCTCGACATGCCCAGGTACAGGAG
+
BBBBBBABBECBBB=BB@BBDCB>@@
@AZ32A:00025:00136
CGTGTCTCTAGGCACAGGATTTTGTGTAAGA
+
AA@@@DCCBAA@ABBBC?BBCC:B@@//,11
@AZ32A:00025:00141
TCTCTATGCGCTCCACATGTCTAAGGTACT
+
B@AA;;<A<99>@99<><BBB;;82:<<>1
@AZ32A:00025:00142
CGTGTCTCTAGGCACAGGATTTTGTGTAAGGC
+
BBBACDCCAAA?BDCCC@CCCC::88/,*-+-
@AZ32A:00026:00101
ACGCTCGACATGCCCAGGTACAGGAG
+
B<<<CCCDCBA@A@9;;@@@ABD:;<
@AZ32A:00026:00105
ACGCTCGACATGCCCAGGTACAGGAG
+
BBBBCBBBCCBBBB=BB@BBBBC>?@
@AZ32A:00026:00133
AGCACTGTAGCTGTCACTATGTTACTTGT
+
99>89?A@@EB@A@@>><111===8@@BB
@AZ32A:00026:00138
ACGAGTGCGTTCCCCATGTCGTAGGTACTC
+
BBBAAAAAAA?ABB9BABABBBBB>>:<<C
@AZ32A:00026:00139
AGCACTGTAGCTGTCACTAGTTACTTG
+
9>@@ACCA<<<;;<@BCCAA@>F9959
@AZ32A:00026:00140
ACGAGTGCGTTCCCCATGTCGTAGGTACTC
+
CBABB@BBBB@BBC:E@A@BBBBC@@;<<C
@AZ32A:00026:00148
CGTGTCTCTAGGCACAGGATTTTGTGTAG
+
BBBAADCDD@@>@DCCD@CDCC9AB@99;
@AZ32A:00027:00111
CGTGTCTCTAGGCACAGGATTTTGTGTAAGGC
+
AAB@CCBBBBB@BDBBB@BBCB:B@;442969
@AZ32A:00027:00112
AGCACTGTAGCTGTCACTAGTTACTTGT
+
AACCCCCBCBBBBCDCA@A==;?9859A
@AZ32A:00027:00115
AGCACTGTACTGTCACTAGTTACTTGT
+
CDAABDCCCBBBBB<<@DICDBBB@CC
@AZ32A:00027:00123
TACTGAGCTACACACACAGAAAGATTGGT
+
BBBBBBCBBBBBBCCCBA@??<@AB@B@B
@AZ32A:00027:00133
TATTGAGCTACACACACAGAAAGATTGGT
+
BBC@CAA@A@@@@B<<<=9CCACCC@C@C
@AZ32A:00027:00136
AGCACTGTAGCTGTCACTAGTTACTTGT
+
AACCAADBBCCBBBBABBBAA@CDB?AA
@AZ32A:00027:00140
CGTGTTTCTAGGCACAGGTTTTTTTGTAGAGGC
+
BCDDCB>B??@=@>>995888888&3876;?:>
@AZ32A:00028:00101
TACTGAGCTACACACACAGAAAGATTGGT
+
BA??BBBBAAABCCA?>>99908??<??B
@AZ32A:00028:00107
CGTGTCTCTAGGCACAGGATTTTGTGTAG
+
CCBBBDDCA?>;@@@?>=@A@A7A>>@@<
@AZ32A:00028:00128
ACGCTCGACATGCCCAGGTACAGGAG
+
BAABBBBDBBB:;:8:A?BBBBB;;<
@AZ32A:00028:00135
CGTGTCTCTAGGCACAGGATTTTGTGTAG
+
BABACDCC@???BCDDDACCBE9ABB99;
@AZ32A:00028:00147
TACTGAGCTACACACACAGAAAGATTGGT
+
BBCBBBCBBBBBBDCBB@;:96;BB@C@C
@AZ32A:00029:00103
TACTGAGCTACACACACAGAAAGATTGGT
+
C@@@BBEBB?BCBCBCBC;;:6:@@=A@C
@AZ32A:00029:00104
TACTGAGCTACACACACAGAAAGATTGGT
+
?==?BBBBBBBCAEBCAA;;908>>=@?A
@AZ32A:00029:00115
AGCACTGTAGCTGTCACTAGTTACTTGT
+
BBA@<<:CCAAACBBBCDCCCBDBB?BC
@AZ32A:00029:00121
CGTGTCTCTAGGCACAGGATTTTGTGTAG
+
AAAAADBCAAA>BCDDD@CCDD:BBB99;
@AZ32A:00029:00127
CGTGTCTCTAGGCACAGGATTTTGTGTAG
+
?BBBDCBCAAA@CDECC@CCCC:CCB99;
@AZ32A:00029:00129
ACGAGTGCGTTCCCCATGTCGTAGGTACTC
+
@CCCCBCCCG@BBB8A>@@A;<<B?B<??B
@AZ32A:00029:00130
CGTGTCTCTAGGCACAGGATTTTGTGTAG
+
@@BCGHECB;98;BBBB@@@@@6@@@>@@
@AZ32A:00029:00132
TACTGAACTACACACACAGAAAGATTGGTGC
+
CBBBCB@BBACDBBCA@=;:91:BB@C@C@B
@AZ32A:00029:00133
TACTGAGCTACACACACAGAAAGATTGGT
+
BBAABBCCBBCECC@@@C<;;7;??<@@C
@AZ32A:00029:00134
TACTGAGCTACACACACAGAAAGATTGGT
+
B@AABCCEAAABCCCBAC;;:6;A@>B@B
@AZ32A:00029:00140
CGTGTCTCTAGGCACAGGATTTTGTGTAG
+
BBB?CCBB>AA@BBCCC@AAAA6=>;89=
@AZ32A:00030:00115
AGCACTGTAGCTGTCACTAGTTACTTGT
+
BBBBAAEEBBFBBCCB==?99599959A
@AZ32A:00030:00127
ACGAGTGCGTTCCCCATGTCGTAGGTACTC
+
@CCCCCBBCC@CCB9B@@@BBBBC@CAAAC
@AZ32A:00030:00132
TACTGAGCTACACACACAGAAAGATTGGT
+
BABBBBBBBBBBCCCCBBCCB=CCC@B?B
@AZ32A:00030:00137
CGTGTCTCTAGGCACAGGATTTTGTGTAG
+
BBBACDCCAAA@CCCDC@CCCB:CCB999
@AZ32A:00031:00109
TACTGAGCTACACACACAGAAAGATTGGT
+
A?@@AABBBBBBBCCBAA:44-8>>>B@C
@AZ32A:00031:00137
CGTGTCTCTAGGCACAGGATTTTGTGTAG
+
B@@AADBBBBB?CDCDC@CCCB:CCC99;
@AZ32A:00031:00143
TACTGAGCTACACACACGCG
+
BBBBBBBCBABBBFCC?AA;
@AZ32A:00031:00145
TACTGAGCTACACACACAGAAAGATTGGTGC
+
CBBBCCCCCAAABAAACCBBC<;;:=<?B@@
@AZ32A:00031:00148
TACTGAGCTACACACACAGAAAGATTGGTG
+
?BC=<=@B<;<AA@?@>9444-33313137
@AZ32A:00032:00104
CGTGTCTCTAGGCACAGGATTTTGATGTAG
+
BBB@BDBBBBB@BC>>88>8@@,---7008
@AZ32A:00032:00111
CGTGTCTCTAGGCACAGGATTTTGTGTAG
+
>>@ACDCCBAA?ADCEC@CCCC:CBB99;
@AZ32A:00032:00117
CGTGTCTCTAGGCACAGGATTTTGTGTAG
+
BBBBCCBCAAA@BCCCC@CCCB:CCB99;
@AZ32A:00032:00127
TACTGAGCTACACACACAGAAAGATTGGT
+
BCCCBBCBBDDCCEBBBCAA@<@BB?B?B
@AZ32A:00032:00128
CGTGTCTCTAGGCACAGGATTGTGTAGAG
+
AACCCCFCB@?=ABCCD>>>?:=:11111
@AZ32A:00032:00141
ACGAGTGCGTTCCCCATGTCGTAGGTACTC
+
BBBBCCA9==5999/9@>@BCGDD@@AAAB
@AZ32A:00032:00144
ACGCTCGACATGCCCAGGTACAGGAG
+
BBCBBCCCCCCBBB?BBACCCCB9:<
@AZ32A:00032:00145
TACTGAGCTACACACACAGAAAGATTGGT
+
B???BBBBBBBBBCCB>>;84-8>><@@C
@AZ32A:00033:00114
ACGAGTGCGTTCCCCATGTCGTAGGTACTC
+
BBCABBA9>>5999/9AAABBBBA=>A@B@
@AZ32A:00033:00120
ATATCGCGAGGGTATGGAAGACTCTATA
+
BBBCAABAEAC?CCDB>A@ACCDC?>?:
@AZ32A:00033:00122
CGTGTCTCTAGGCACAGGATTTTGTGTAG
+
CCCCCCCC<:<@CDDCCACCCC:BBA;;;
@AZ32A:00033:00129
CGTGTCTCTAGGCACAGGATTTTGTGTAG
+
CBDBBCCDBBB?ACDCC?BBBA:CCB99;
@AZ32A:00033:00136
ACGCTCGACATGCCCAGGTACAGGAG
+
BAABBBBEECBBBB>BC@A@BBB;;<
@AZ32A:00033:00148
TAGTATCAGCCTCGCCATGACGAAGGTATTCC
+
9<AA@BCCA@<>@9959?>>@BA>::994249
@AZ32A:00034:00120
AGCACTGTAGCTGTCACTAGTTACTTGT
+
@@BBBGBCCCCABBABBBACBBCCB:::
@AZ32A:00034:00122
ACGCTCGACATGCCCAGATACAGGAG
+
C@@@BBCECBC@@@>@CBCBBBB?BB
@AZ32A:00034:00139
ACGCTCGACATGCCCAGGTACAGGAG
+
B@@?BEDDCCBBBB=BB@BBBBB>AB
@AZ32A:00034:00140
AGCACTGTAGCTGTCACTAGTTACTTGT
+
;;DDCBBCBBCBBBBBDCC?=;==>;@B
@AZ32A:00035:00100
AGCACTGTAGCTGCACTAGTTACTTGT
+
@>>1////,22,///994442444244
@AZ32A:00035:00103
CGTGTCTCTAGGCACAGGATTTTGTGTAG
+
BB??@CCCAAB@CDCCC?CCHD:CBA99;
@AZ32A:00035:00104
TACTGAGCTACACACACAGAAAGATTGGTG
+
BABAAABBBBBBADCBAB::4-8>>=A@CB
@AZ32A:00035:00106
TACTGAGCTACACACACAGAAAGATTGGT
+
CABBBBBBBBBC;:<99@99917771377
@AZ32A:00035:00108
CGTGTCTCTAGGCACAGGATTTTGTGTAG
+
BBBBBBBCBBB@CCCDC@CCCC9CBB??A
@AZ32A:00035:00118
TACTGAGCTACACACACAGAAAGATTGGT
+
B@BABBCCABCCDFA@AA@CC>BBBCB?D
@AZ32A:00035:00124
TACTGAGCTACACACACAGAAAGATTGGT
+
CABBBBCABABCBCAABCCCB>BBA?B@C
@AZ32A:00035:00137
AGCACTGTAGCTGTCACTAGTTACTTGT
+
;;CCCCCBBBCBBBBBBBCBA?A??=@B
@AZ32A:00035:00139
TCTCTATGCGCTCCACATGTCTAAGGT
+
CCCCAAACFCCCDABABABB@A@>A>@
@AZ32A:00035:00143
TACTGAGCTACACACACAGAAAGATTGGT
+
B>>=BCCCB?AABECBBB::968>>=A@C
@AZ32A:00036:00102
TACTGAGCTACACACACAGAAAGATTGGTG
+
BBA=<<BBBCBBADCBBCBDD@BCC@C@C?
@AZ32A:00036:00116
TACTGAGCTACACACACAGAAAGATTGGT
+
B??=ABBBBBBBBCCBAB;;808>>;?=@
@AZ32A:00036:00121
TACTGAGCTACACACACAGAAAGATTGGT
+
BBBBBBBBBBBBBBBA@B;9908>>;??A
@AZ32A:00036:00132
AGCACTGTAGCTGTCACTAGTTACTTGT
+
;;CCBCBCBBCBBBBBCDC@=;=996;@
@AZ32A:00036:00139
AGCACTGTAGCTGTTACTAGTTACTTGT
+
<=GBEEDAAACBBB@BBCBCE?CCB>BB
@AZ32A:00037:00102
ACGCTCGACATGCCCAGGTACAGGAG
+
B::9ECCFCCCCCC>CB@AACCC;9<
@AZ32A:00037:00103
AGCACTGTAGCTGTCACTAGTTACTTGT
+
??BCCCCABBCBBBDB?=?44299959@
@AZ32A:00037:00104
TACTGAGCTACACACACAGAAAGATTGGT
+
BBBAAACCCDDCCC;99@99918>>;<:;
@AZ32A:00037:00129
TACTGAGCTACACACACAGAAAGATT
+
B???BBBBBBBBBBCAA@9996;BBC
@AZ32A:00037:00136
ACGAGTGCGTTCCCCATGTCGTAGGTACTC
+
BBBBBBBBCEACBB9B;;9CDCCG??AABC
@AZ32A:00038:00111
CGTGTCTCTAGGCACAGGATTTTGTGTAG
+
BB?=@DCC@?@@BDCEC@CCGC:BBB99;
@AZ32A:00038:00118
AGCACTGTAGCTGTCACTAGTTACTTGT
+
;<CCCCDCDCCBBCBBB?B@@=@@@=@B
@AZ32A:00038:00125
AGCACTGTAGCTGTCACTAGTTACTTGT
+
<<CCCBCCCCCA@B@BCDC@?=?>=;>C
@AZ32A:00038:00126
AGCACTGTAGCTGTCACTAGTTACTTGT
+
;;CCDDFCCCDBCCBBCBCAA>A@?>BC
@AZ32A:00038:00145
CGTGTCTCTAGGCACAGGATTTTGTGTAG
+
@@AACDBCAAA?BCBBCACCCC:BB@99;
@AZ32A:00039:00109
TACTGAGCTACAACACAGAAAGATTGGTGC
+
BBB9;;DCCCCC@DBBB<;;6;BA?C@BBB
@AZ32A:00039:00120
ACGCTCGACATGCCCAGGTACAGGAG
+
B9<<BBBCFCCCBC>GC@CCCBBAEA
@AZ32A:00039:00147
ACGCTCGACATGCCCAGGTACAGGAG
+
BBBACCBCBCC@@A>AC@CCCBB89<
@AZ32A:00039:00148
CGTGTCTCTAGGCACAGGATTTGTGTAG
+
999449=?ACC>ADE9969991999999
@AZ32A:00040:00104
ACGAGTGCGTTCCCCATGTCGTAGGTACTC
+
B??@ACA>?@5999-9>@@BB@@?;:;;BA
@AZ32A:00040:00111
CGTGTCTCTAGGCACAGGATTTTGTGTAAGAGG
+
BB@A@CCCBAA@AC@F>==:::6;88,,+---*
@AZ32A:00040:00126
CGTGTCTCTAGGCACAGGATTTTGTGTAG
+
BBB@BCBBBAA@BCCCB@BACB:DCB99;
@AZ32A:00040:00135
TACTGAGCTACACACACAAGAAAGATTGGTG
+
B>==AAAAAAABHFC<9959>>033399136
@AZ32A:00040:00141
TACTGAGCTACACACACAGAAAGATTGGTG
+
CBBBBBCCBBCCFCAA;;<AA<@@@=@@CB
@AZ32A:00041:00106
AGCACTGTAGCTGTCACTAGTTACTTGT
+
@@CCECCCCCECABBBCBC@?;===;@C
@AZ32A:00041:00108
TACTGAACTACACACACAGAAAAGATTGGTGC
+
CBC<<<@A@@@C@@>@>>3777.711010114
@AZ32A:00041:00111
AGCACTGTAGCTGTCACTAGTTACTTGT
+
??BCCDBABBCBBBBCBBB=98?8959@
@AZ32A:00041:00119
TAGTATCAGCCTCGCCATGACGAAGGTATTCC
+
BBCBBBCBA@>==8;59@@>>9959<994242
@AZ32A:00041:00140
ACGCTCGACATGCCCAGGTACAGGAAG
+
B::9CECCCCCCCC>BB>;98//,/,1
@AZ32A:00041:00142
TCTCTATGCGCTCCACATGTCTAAGGT
+
@AAACCBCECCBB@BA@@BBB@@=@=>
@AZ32A:00042:00103
CGTGTCTCTAGGCACAGGATTTGATGTAGA
+
9111///8;4424B?94599914449499D
@AZ32A:00042:00106
TACTGAGCTACACACACAGAAAGATTGGT
+
BBB?@?CCBBBBCC@=>?99908>>;>?A
@AZ32A:00042:00111
CGTGTCTCTAGGCACAGGATTTTGTGTAG
+
BB:<:CDDCCCACCCAA?ACCC:CA@;;9
@AZ32A:00042:00113
ACGCTCGACATGCCCAGGTACAGGAG
+
B:;<BAABAAAACC@CE?BCCBC;<<
@AZ32A:00042:00122
ACGCTCGACATGCCCAGGTACAGGAG
+
B;<<CCCFDBAA@A<AA<??>>?69;
@AZ32A:00042:00128
TCTCTATGCGCTCCACATGTCTAAGGT
+
BBBBCCBCB@ABC@CAAB@=?;95989
@AZ32A:00042:00139
ATCAGACACGGACACAGCAGAACACACA
+
CCCBDEBBED@CEEGDA@>9969>?887
@AZ32A:00043:00123
AGCACTGTAGCTGTCACTAGTTACTTGT
+
<<CCDDCCCCCBBBBBBB@=98?>>;>A
@AZ32A:00043:00146
TACTGAGCTACACACACAGAAAGATTGGT
+
BBBEBBECCCFCCCCCAA<;908?>;?=A
@AZ32A:00044:00110
TAGTATCAGCCTCGCCATGACGAAGGTATTCC
+
BBHE?AAAA@?=98859?@9999545444242
@AZ32A:00044:00114
TACTGAGCTACACACACAGAAAGATTGGT
+
BBB@AADCCECCCCBA@B;9908>>=@@D
@AZ32A:00044:00122
AGCACTGTAGCTGTCACTAGTTACTTGT
+
AAECCCCCCCDA@BACCBBBA=A;;7;C
@AZ32A:00044:00145
ACGCTCGACATGCCCAGGTACAGGAG
+
B9<<BCAACEEDCD@A@=@CCBCB@A
@AZ32A:00044:00146
TAGTATCAGCCTCGCCATGACGAAGGTATTCC
+
CACA@@@?9969A9959@?@@9959?>>>696
@AZ32A:00044:00149
ACGCTCGACATGCCCAGGTACAGGAG
+
B9;;CCCFCECBBB@BC@CBCBB;;<
@AZ32A:00045:00103
CGTGTCTCTAGGCACAGGATTTTGTGTAG
+
AA9=<<<BBCD@CGEIE>BBHD9BBA;99
@AZ32A:00045:00114
ACGCTCGACATGCCCAGGTACAGGAG
+
B9<<BBABCCBBBB=BB?@?;;;8;:
@AZ32A:00045:00121
TACTGAGCTACACACACAGAAAGATTGGT
+
BBBAAACBBBBCBEB=>>99908??<@?B
@AZ32A:00045:00126
TACTGAGCTACACACACAGAAAGATTGGT
+
B@A?@@BBAAAAABCA;;844-8>>;>=?
@AZ32A:00045:00139
ACGCTCGACATGCCCAGGTACAGGAG
+
B::9BBCCCCC@@@>@B@BBBCB:9<
@AZ32A:00045:00146
CGTGTCTCTAGGCACAGGATTTTGTGTAG
+
BB?@@DCCBBB@BCDCH@CCBB9BCB99;
@AZ32A:00045:00147
AGCACTGTAGCTGTCACTAGTTACTTGT
+
@?BCBGBCCCCBBBBBBBB:429895;B
@AZ32A:00046:00107
ACGCTCGACATGCCCAGGTACAGGAG
+
?9;<<ACBCAA;<<8;@>??A@B8<<
@AZ32A:00046:00121
CGTGTCTCTAGGCACAGGATTTTGTGTAGA
+
BB:;:BCCC@B@CCCB>>>>>;6::8//11
@AZ32A:00046:00126
ACGAGTGCGTTCCCCATGTCGAAGGTACTC
+
A9;<ACCBCC=A@?6AA=@@;;7;<:;;AA
@AZ32A:00046:00136
AGCACTGTAGCTGTCACTAGTTACTTGT
+
<<CDCDIDCCCBBBBBB>>99599?<>@
@AZ32A:00046:00138
CGTGTCTCTAGGCACAGGATTTTGTGTAG
+
>>111:::?EB@BCCFFCCCCC7=;?889
@AZ32A:00047:00106
TACTGAGCTACACACACAGAAAGATTGGT
+
BAB??>BBBBAA@ACB;;884-88858;>
@AZ32A:00047:00109
TACTGAGCTACACACACAGAAAGATTGGT
+
BBB?AABDCGDCBC==>@99918831377
@AZ32A:00047:00112
ACGAGTGCGTTCCCCATGTCGTAGGTACTC
+
C:<<<CABAC?BBB9CCBBCB@@@=:;9@>
@AZ32A:00047:00113
TACTGAGCTACACACACAGAAAGATTGGT
+
BBB@AACCBBBBABA>@?999088868<>
@AZ32A:00047:00121
TACTGAGCTACACACACAGAAAGATTGGT
+
BBB:<<CGCCCFAA@=>>99917831377
@AZ32A:00047:00123
CGTGTCTCTAGGCACAGGATTTTGTGTAG
+
BC:<:CCDDAC@CCCEC@CCCC:CBB99<
@AZ32A:00047:00132
ACGAGTGCGTTCCCCATGTCGTAGGTACTC
+
B@@@BBCCCB=??=6AA=?BB==@:79;BB
@AZ32A:00047:00142
CGTGTCTCTAGGCACAGGATTTTGTGTAG
+
BBAAACBCBAA@BCCCC@CBCC:BBB99;
@AZ32A:00047:00144
AGCACTGTAGCTGTCACTAGTTACTTGT
+
BABBBBCCCEDBCCDBB>>=98?9959@
@AZ32A:00048:00130
AGCACTGTAGCTGTCACTAGTTACTTGT
+
BBCAAAEGGCCBBBB=A>?99699854:
@AZ32A:00048:00143
CGTGTCTCTAGGCACAGGATTTTGTGTAGA
+
CC:<<CDEAAA@CCEC>?>>>>6:=8//11
@AZ32A:00049:00111
TACTGAGCTACACACACAGAAAGATTGGT
+
CCCB>DAFCCEKCCBA@@99913331313
@AZ32A:00049:00125
CGTGTCTCTAGGCACAGGATTTTGTGTAG
+
BC:<<BECCCC@CCCDC>BBBB7>>>899
@AZ32A:00049:00131
AGCACTGTAGCTGTCACTAGTTACTTG
+
BBBBBBDCBBABBBBBBCBCB@DBB>B
@AZ32A:00049:00134
CGTGTCTCTAGGACACAGGATTTTGTGACTAG
+
BB@?@@;22,,+-,7=:8;;96606,,*****
@AZ32A:00049:00144
TACTGAGCTACACACACAGAAAGATTGGT
+
B?B?@@BBBBBBABB?>?999088868;<
@AZ32A:00049:00146
CGTGTCTCTAGGCACAGGATTTGTGTAG
+
112//7714995444442444-449444
@AZ32A:00049:00147
CGCTCGACATGCCCAGGTACAGGAGACTG
+
BBBB??@BAB;;;7<C@CCCCC?BBAA??
@AZ32A:00049:00149
CGTGTCTCTAGGCACAGGATTTTGTGTAAGAGG
+
BB:=>DCECCC@CCEFBB?>>;6888//----*
@AZ32A:00004:00170
ACGCTCGACATGCCCAGGTACAGGAG
+
BBBBABDCBBBCCD@B@>A>>>B?BB
@AZ32A:00004:00180
AGCACTGTAGCTGTCAATAGTTACTTGT
+
@@CCBABB@AACCDEB@BAA?99=75;<
@AZ32A:00004:00182
CGTGTCTCTAGGCACAGGATTTTTTGTGTAG
+
BBCBCCBBABB@BBB@;:444449)999>>@
@AZ32A:00004:00185
CGTGTCTCTAGGCACAGGATTTTGTGTAG
+
CCCDCEDDBCC@BCFDCB9999-9>>@@B
@AZ32A:00004:00189
CGTGTCTCTAGGCACAGGATTTTGTGTAG
+
CCCCCECDBBB@CACAE@EDCD:CBB?@@
@AZ32A:00005:00153
AGCACTGTAGCTGTCACTAGTTACTTGT
+
BBCBBBCCDCCCBBBBBBBCCADCC>A?
@AZ32A:00005:00160
TACTGAGCTACACACACAGAAAGATTGGT
+
AABBBCCEBBBBCCC@AA?=><@BC@C>B
@AZ32A:00005:00172
AGCACTGTAGCTGTCACTAGTTACTTGT
+
@BB?AADB;<=BCCCCCDCDC>A@B9;;
@AZ32A:00005:00174
TACTGAGCTACACACACAGAAAGATTGGT
+
994@@@CB;9;BA@??>@9990888<><=
@AZ32A:00005:00192
TGATACGTCTCCTTCCTTAGTTACTTCAG
+
999>989@8--+,*,*,0,/484442444
@AZ32A:00005:00194
TACTGAGCTACACACACAGAAAGATTGGT
+
BBBBC@A@BCDCCCB=?9444-8><>C@@
@AZ32A:00006:00187
TACTGAGCGACACACACAGAAAGATTGGT
+
BBB>@@:;<ABAA@@>?>773/77?=C@@
@AZ32A:00007:00156
ACGTCGACATGCCCAGGTACAGGAG
+
@:;<ABCCC@AAH@CCAEBBCC@;;
@AZ32A:00007:00158
CGTGTCTCTAGGCACATGGATTTTGTGTAGA
+
BCCC>==B==<BBA?:;9::::?24444444
@AZ32A:00007:00162
CGTGTCTCTAGGCACAGGATTTTGTTTAGA
+
BCAAAAAA@@ABABDDBE>BBG4<<@:E99
@AZ32A:00007:00163
ACGCTCGACATGCCCAGGTACAGGAG
+
BA?@@BBBBBB?BB=BC@BACBB>@A
@AZ32A:00007:00165
CGTGTCTCTAGGCACAGGATTTTGTGTAG
+
BCBBBDAAABC@BCCCCB;;99-4??8;;
@AZ32A:00007:00166
CGTGTCTCTAGGCACAGGATTTTGTGTAG
+
BBBB@CBBBBB@BBCCIABBAA9@===@B
@AZ32A:00007:00167
ACGAGTGCGTTCCCCATGTCGTAGGTACTC
+
BB??@ABBBB=?==6=ABACCCCC?@<==C
@AZ32A:00007:00177
TACTGAGCACACACACAGAAAGATTGGTGC
+
ABBBCABACDDBBBB:9;AA:>?>;<:777
@AZ32A:00007:00195
ACGAGTGCGTTCCCCATGTCGTAGGTACTC
+
?BBBBBBBCB@DBA9A;;;CCCCC@B=@?D
@AZ32A:00008:00164
ACGAGTGCGTTCCCCATGTCGTAGGTACTC
+
B?@@@AAABB@BBB:CBBABBBBB@B;?<C
@AZ32A:00008:00165
AGCACTGTAGCTGTCACTAGTTACTTGT
+
BBDCCBCCCCCBBBBBDDC@?=???<?@
@AZ32A:00008:00169
AGCACTGTAGCTGTCACTAGTTACTTGT
+
;;DCCDCBCCCCBCBBCBCABAAAA>AB
@AZ32A:00008:00178
AGCACTGTAGCTGTCACTAGTTACTTGT
+
BBB@AECBBCCBBCBBBBBA<;<11,11
@AZ32A:00008:00186
CGTGTCTCTAGGCACAGGATTTTGTGTAG
+
BCCBAAACBDB@BCCBC?@@=?69AC8;;
@AZ32A:00008:00188
TACTGAGCTACACACACAAGAAAGATTGGT
+
BBCCCDEBBBBDA8881/,1<@8008@B;9
@AZ32A:00008:00199
TACTAGCTACACACACA
+
494944////,,,,06/
@AZ32A:00009:00158
ACGAGTGCGTTCCCCATGTCGTAGGTACTC
+
AABBBCCB?=;===4AAABBBBCC@@;=<C
@AZ32A:00009:00196
AGCACTGTAGCTGTCACTAGTTACTTGT
+
@BCBB:?@BBDBBBCBBBCCC@A>>8;;
@AZ32A:00010:00158
AGCACTGTAGCTGTCACTAGTTACTTGT
+
BBEBBBCCCCC?AABBBBCBA>A>><>@
@AZ32A:00010:00159
ACGCTCGACATGCCCAGGTACAGGAG
+
CB???BBECCCCCC@BB?AACBB?BB
@AZ32A:00010:00161
CGTGTCTCTAGGCACAGGATTTTGTGTAG
+
AAAA@CBCBBB@CCA;@<9999-9@@99<
@AZ32A:00010:00165
AGCACTGTAGCTGTCACTAGTTACTTGT
+
@CCBBGDE<=><<<@CBBAAA>@>>599
@AZ32A:00010:00176
AGCACTGTAGCTGTCACTAGTTACTTGT
+
BBBBACCDCDA?ADEDCCCDC@EBB?AA
@AZ32A:00010:00193
ACGCTCGACATGCCCAGGTACAGGAG
+
BB@@ACDCCDBCBB=BA@BAEBB;;<
@AZ32A:00011:00153
CGTGTCTCTAGGCACAGGATTTTGTGTAG
+
BBBBCDBBABB@BFDEC?;;99,9@@@@B
@AZ32A:00011:00158
ACGAGTGCGTTCCCCATGTCGTAGGTACTC
+
BB??@AAAAA?ABC9D@@ABBCCC@C<@?C
@AZ32A:00011:00173
ACGCTCGACATGCCCAGGTACAGGAG
+
BB???CCCB@@CCC@BBB@<@=?=>@
@AZ32A:00011:00174
TACTGAGCTACACACACAGAAAGATTGGT
+
9<<AACCCB>@=;499A999@18;;=B<>
@AZ32A:00011:00176
TACTGAGCTACACACACAGAAAGATTTTTTTTTTTGGT
+
BBBBCCCCC@@@AAA=A@==9580.;;;;;;444"4,.
@AZ32A:00011:00193
TACTGAGCTACACACACAGAAAGATTGGT
+
BBBCBBCBBBBBBCB@@?988-;AA@C@B
@AZ32A:00012:00159
ACGCTCGACATGCCCAGGTACAGGAG
+
BBBABBBBBCBCCC@BB?BBCCC>@A
@AZ32A:00012:00168
ACGCTCGACATGCCCAGGTACAGGAG
+
BBBEBCECBBBBBB>@AB@<@==89<
@AZ32A:00012:00176
CGTGTCTCTAGGCACAGGATTTTGTGTAG
+
BCCCEEBCAAB@BBGBDACBBB6@@><<<
@AZ32A:00012:00184
ACGCTCGACATGCCCAGGTACAGGAG
+
@@AAAA?AACCCCC?@@=@CCAC?AB
@AZ32A:00012:00188
ATCAGACACGGACACAGCAGAACACAC
+
@??AABCBDC@ECEC;;<;;;@B@@BC
@AZ32A:00012:00189
TAGTATCAGCCTCGCCATGACGAAGGTATTCC
+
;:9??9944=8>?AC=A@BBBAA>A@>>>696
@AZ32A:00012:00190
AGCACTGTAGCTGTCACTAGTTACTTGT
+
>?CCCBCBBBCCBBBBBBBBD?EBA?BB
@AZ32A:00012:00191
ACGAGTGCGTTCCCCATGTCGTAGGTACTC
+
CBBBCBBBCC@BCC9B:;;CCB<?=:<;;B
@AZ32A:00013:00153
ACGAGTGCGTTCCCCATGTCGTAGGTACTC
+
BBB?@@AAAA@AAA9AABBBBBBB@B;=<F
@AZ32A:00013:00154
TACTGAGCTACACACACAGAAAGATTGGT
+
B??==99999>>@A@@@A9998;??@C@B
@AZ32A:00013:00156
ACGCTCGACATGCCCAGGTACAGGAG
+
BBBABCBDBCCCCCABB?ABCBA@BC
@AZ32A:00013:00159
CGTGTCTCTAGGCACAGGATTTTGTGTAG
+
BBBACCCC@@@>@CDCC?CCCC:CDC;;;
@AZ32A:00013:00171
CGTGTCTCTAGGCACAGGATTTTGTGTAG
+
@@@BADBBBBB@BCCDC@@===6===AAB
@AZ32A:00013:00174
ACGCTCGACATGCCCAGGTACAGGAG
+
BBBBCBBGEBBCCCAB@>AABBB?BB
@AZ32A:00013:00186
TAGTACAGCCTCGCCATGACGAAGGTATTCC
+
A@A?9449427;>>;@@@ACBB=A;9;959?
@AZ32A:00013:00197
TACTGAGCTACACACACAGAAAGATTGGT
+
ABBBBBBABBAABBB?>>98:6;@A@C@B
@AZ32A:00013:00198
TACTGAGCTACCACACACAGAAAGATTGT
+
9;;99@B11//7//44444444-339131
@AZ32A:00013:00199
CCTGTCTCTAGGCACAGGATTTTGTGTAG
+
924;89@@C@@8<;<;C@AACB4;;9>@B
@AZ32A:00014:00156
TACTGAGCTACACACACAGAAAGATTGGT
+
AA?BBBCBBBBBBCCBC@:94-877:@BC
@AZ32A:00014:00157
AGCACTGTAGCTGTCACTAGTTACTTGT
+
?@BBBAGA@ACCCCCBDDFAA>?>=;=@
@AZ32A:00014:00165
ACGCTCGACATGCCCAGGTACAGGAG
+
BABBECBBBCCCCC>A?>@AA=B=?@
@AZ32A:00014:00174
ATCAGACACGGACACAGTCAGAACACACA
+
CA@@@AB@@A=>@@111////66::9449
@AZ32A:00014:00176
ACGCTCGACATGCCCAGGTACAGGAG
+
BABACCBCCCCBBB=BB>?BCBB>@@
@AZ32A:00014:00189
TACTGAGCTACACACACAGAAAGATTGGT
+
BBBBCBCBBBCCCCCBB=9996:>B@C?A
@AZ32A:00014:00190
CGTGTCTCTAGGACACATGGATTTTGTGTAGAG
+
9999444449924488==B@B@@@,44444444
@AZ32A:00014:00193
TACTGAGCTACACACACAGAAAGATTGGT
+
BBBCCCCBBBBBBC@9>?988-8>>>B@C
@AZ32A:00014:00196
ACGAGTGCGTTCCCCATGTCGTAGGTACTC
+
BB@??AABBC>A==6=@@@@BB@A>@<=<C
@AZ32A:00014:00198
AGCACTGTAGCTGTCACTAGTTACTTGT
+
ABDDDBBBBBCAAABBBBBBC?DBB@BB
@AZ32A:00015:00165
AGCACTGTAGCTGTCACTAGTTACTTGT
+
BACCCBBCCCCBBBBBBBCCC@CDB:::
@AZ32A:00015:00167
AGCACTGTAGCTGTCACTAGTTACTTGT
+
??BCCBCCCCCA@B@BBCC@@=ABB>?B
@AZ32A:00015:00178
ACGCTCGACATGCCCAGGTACAGGAG
+
BBAFACCDCBBBCC?;;6:>@>@=@@
@AZ32A:00015:00183
ACGCTCGACATGCCCAGGTACAGGAG
+
BABCCDCCBABCCC@CC@?>ACC=@A
@AZ32A:00015:00184
TGATACGTCTCCTTCCTTAGTCATGTGC
+
BBCCCAAACCC?FBDBBC121<1//6/1
@AZ32A:00015:00185
ACGAGTGCGTTCCCCATGTCGTAGGTACTC
+
@@B?BBBBBB?AAA6?A@ABBB>B@@;<<C
@AZ32A:00015:00195
ACGCTCGACATGCCCAGGTACAGAAG
+
BB@@@CEBCBCBBB>BB@B>B99<>B
@AZ32A:00015:00196
TACTGAGCTACACACACAGAAAGATTGGTGCT
+
;9;@@@>@>=99999944444-37;:;@?A9;
@AZ32A:00016:00152
TACTGAGCTACACACACAGAAAGATTGGT
+
BAAADBECBBBBBFCCCCCDC>BBC@C@C
@AZ32A:00016:00163
TACTGAGCTACACACACAGAAAGATTGGT
+
A?@@BBCBBBBECDCBBBBBB=ACC@C@B
@AZ32A:00016:00178
TACTGAGCTACACACACAGAAAGATTGGT
+
BBAABCCCBBBBCGAABBBBC7;;@@B>A
@AZ32A:00016:00179
ACGCTCGACATGCCCAGGTACAGGAG
+
BB@?@CCCDDBBBB?BB@BBDBB?BB
@AZ32A:00016:00186
ACGCTCGACATGCCCAGGTACAGGAG
+
?@BBBCBBA@@CBC>CC@C@@@C;:;
@AZ32A:00016:00188
AGCACTGTAGCTGTCACTAGTTACTTGT
+
BABCBAAAAABCCCCBBBBAB?EBB?AA
@AZ32A:00016:00189
CGTGTCTCTAGGCACAGGATTTTGTGTAG
+
CCCBBCBCAAA@BBCCCA@???29;;111
@AZ32A:00016:00196
CGTGTCTCTAGGCACAGGGTTTTGTGTAG
+
CCBCCDBBA??=@CCBBB<@@@6@A>>@@
@AZ32A:00016:00199
CGTGTCTCTAGGCACAGGATTTTGTGTAG
+
CCDAAABCBBC@DEDCC@9999/9>@?@@
@AZ32A:00017:00158
CGTGTCTCTAGGCACAGGATTTTGTGTAG
+
AAAAADBBAAA@BDCEC@BBBB9AA>@@@
@AZ32A:00017:00165
AGCACTGTAGCTGTCACTAGTTACTTGT
+
@@BIAAACDCDBBBBBCDECB?B>>;@C
@AZ32A:00017:00167
CGTGTCTCTAGGCACAGGATTTTGTGTAG
+
BBBACDCC???@BCECC@CCDC:CDD??@
@AZ32A:00017:00168
AGCACTGTAGCTGTCACTAGTTACTTGT
+
??BCCCCBBBCBBBBBBBBAA@BCB?BB
@AZ32A:00017:00172
AGCACTGTAACTGTCACTAGTTACTTGT
+
ABCA;/111,//:8:BBBBDB@DBB>@?
@AZ32A:00017:00174
CGTGTCTCTAGGCACAGGATTTTGTGTAG
+
BAAA@CCCAAA?BDD@B<9999-9@@9;<
@AZ32A:00017:00175
TCTCTATGCGCTCCACATGTCTAAGGTA
+
ABBB>;?FHDCCB9:=AABBCA>=@?<;
@AZ32A:00017:00178
AGCACTGTAGCTGTCACTAGTTACTTGT
+
BABECCCADBCBBBBBBBBBB?BBB=??
@AZ32A:00017:00181
AGCACTGTAGCTGTCACTAGTTACTTGT
+
=88949499449989@9999969>@699
@AZ32A:00017:00185
ACGCTCGACATGCCCAGGTACAGGAG
+
AABABCBDCBB??@=@B@BBBBB::<
@AZ32A:00018:00152
AGCACTGTAGCTGTCACTAGTTACTTGT
+
??BCCCCBBCCBBBBBBBBBD@CBB?BB
@AZ32A:00018:00153
AGCACTGTAGCTGTCACTAGTTACTTGT
+
@@BBCDCCAEGBBCCCBBBBC@BAC?B=
@AZ32A:00018:00158
CGTGTCTCTAGGCACAGGATTTTGTGTAG
+
BBBBCDCCBBB>BDC;;:4444,9B@>@C
@AZ32A:00018:00159
ATCAGACACGGACACAGCAGAACACAC
+
BBBBBBBBCC@BBCBABBB;;8;B@@@
@AZ32A:00018:00160
AGCACTGTAGCTGTCACTAGTTACTTGT
+
@@CCCDCCCBCBBBBBBCF@?=A@=;@@
@AZ32A:00018:00171
TGATACGTCTCCTTCCTTAGTTACTTCAGGTGC
+
BBCCCCB;;;B8<5;=B2;9><=99894424//
@AZ32A:00018:00172
CGTGTCTCTAGGCACAGGATTTTGTGTAG
+
CDBBBCDD::<@CC==>DCCHCBAAA<<<
@AZ32A:00018:00184
CGTGTCTCTAGGCACAGGATTTTGTGTAG
+
CGCAACBD<9<54?AAA@CDGC>A@>111
@AZ32A:00018:00188
ACGAGTGCGTTCCCCATGTCGTAGGTACTC
+
A?BABBCCBB>BB=6=?@?BCDBB@@<@>N
@AZ32A:00018:00197
CGTGTCTCTAGGCACAGGATTTTGTGTAG
+
CBAACDCC@?@>ADCCC@CCCC9CCC;;;
@AZ32A:00019:00164
CGTGTCTCTAGGCACAGGATTTGTGTAGT
+
444444449==<::944249;:4444444
@AZ32A:00019:00165
ACGAGTGCGTTCCCCATGTCGTAGGTACTC
+
BBB?@@BABB@BCC:EAAAABBAB>A<?=D
@AZ32A:00019:00172
AGCACTGTAGCTGTCACTAGTTACTTGT
+
??BCBCDBBBCCCCBBCDCAA?AAA>AB
@AZ32A:00019:00175
TACTGAGCTACACACACAGAAAGATTGGT
+
BABACBCEBBBDDCBAAB;;;8;AA?B@C
@AZ32A:00020:00157
CGTGTCTCTAGGCACAGGATTTTGTATAA
+
AAAAABAA>>A@BCBBC@CCCC:>>A445
@AZ32A:00020:00163
CGTGTCTCTAGGCACAGGATTTTGTGTAG
+
@@@ACDBAA@@@BCCCC@@@=?6=@@>?A
@AZ32A:00020:00164
CGTGTCTCTAGGCACAGGATTTTGTGTAG
+
CBBBDDBCAAB@CCB@B?9999/9@@??A
@AZ32A:00020:00175
TACTGAGCTACACACACAGAAAGATTGGT
+
B>??BBCB@BCCCAAACCBBC9;;@@C?B
@AZ32A:00020:00182
CGTGTCTCTAGGCACAGGATTTTGTGTAG
+
CBBBBDBBBBB@BBDCCB9444-4>>>>>
@AZ32A:00020:00183
CGTGTCTCTAGGCACAGGATTTTGTGTAG
+
BBBBCCCC@?@@ADCCC@CCCC9BBB99;
@AZ32A:00020:00193
AGCACTGTAGCTGTCACTAGTTACTTGT
+
BABBCBCB?AACBCB@AAC@@@CBB>AA
@AZ32A:00021:00150
AGCACTGTAGCTGTCACTAGTTACTTGT
+
@@CCCCCCCCBAABBBCBCCC@BDB@C@
@AZ32A:00021:00167
TACAGAGCTACACAC
+
A?;;88;9444//-*
@AZ32A:00021:00170
ACGCTCGACATGCCCAGGTACAGGAG
+
BBA?BBBCCDB?@@=@CBBBBBB>@@
@AZ32A:00021:00173
AGCACTGTAGCTGTCACTAGTTACTTGT
+
;;CCHDBBBBCCBBBBBBCCB?BAA>@B
@AZ32A:00021:00186
AACACTGTAGCTGTCACTAGTTACTTGT
+
99;CBAEA?@CBBBABBBC@@=>>>;>B
@AZ32A:00022:00159
ATATCGCGAGGGTATGGAAGACTCTATA
+
BBBBBDCAAAHAAAAC?B?BBBAB??:6
@AZ32A:00022:00160
TACTGAGCTACACACACAGAAAGATTGGT
+
B@AABBBBBBBBCCABCCCCB>CCC?B??
@AZ32A:00022:00176
CGTGTCTCTAGGCACAGGATTTTGTGTAG
+
AAAACDCC@?@?BCCCCCCCCD:ECC@AA
@AZ32A:00022:00187
CGTGTCTCTAGGCACAGGATTTTGTGTAG
+
BAA>CCDCBAA?BCECC@CCDB:BBB99;
@AZ32A:00022:00189
ACGCTCGACATGCCCAGGTACAGGAG
+
BBABCDBC:9<BBDC<<<<BA@B<=<
@AZ32A:00022:00191
CGTGTCTCTAGGCACAGGATTTTGTGTAG
+
AAAACDCD??@@CBECE@BCDC:BBD??@
@AZ32A:00023:00177
ACGAGTGCGTTCCCCATGTCGTAGGTACTC
+
BBBAAAAAAB@BDC9A@AEBBBBC@>:<<C
@AZ32A:00023:00185
CGTGTCTCTAGGCACAGGATTTTGTGTAG
+
AAAAADCCAAB@BCCDCBCCCB:CCB99;
@AZ32A:00023:00190
CGTGTCTCTAGGCACAGGATTTTGGTAGA
+
BB@@CDBB;99ACCCCJBBBBB9A>BCEC
@AZ32A:00023:00196
ACGCTCGACATGCCCAGGTACAGGAG
+
BABAABBCCCCCCC>CB@BCCCB=?@
@AZ32A:00024:00151
ACGAGTGCGTTCCCCATGTCGTAGGTACTC
+
BBB?@@BBBC@BBC:DDBBBCBAA@@:<;E
@AZ32A:00024:00172
TACTGAGCTACACACACAGAAAGATTGGT
+
B>>>BBCBBBBBBDCCCC@@@<@BB?B@C
@AZ32A:00024:00174
CGTGTCTCTAGGCACAGGATTTTGTGTAG
+
AAAAABBBAAA@BBCCB?;99;14;A99;
@AZ32A:00024:00181
CGTGTCTCTAGGCACAGGATTTTGTGTAG
+
BBBACCCC???@BCFDE@AA??6=@@99;
@AZ32A:00025:00190
TACTGAGCTACACACACAGAAAGATTGGT
+
B?BBBBCBBBBBBDCBA=99968>;?B@C
@AZ32A:00026:00151
ACGCTCGATCCCAGGTACAGGAG
+
BAABBBBC@AA>BA@AAAAC>AA
@AZ32A:00026:00154
TACTGAGCTACACACACAGAAAGATTGGT
+
B???BBBBBBBBBCCCCB;:96:BB?C?B
@AZ32A:00026:00160
CGTGTCTCTAGGCACAGGATTTTGTGTAG
+
BBBBBDBA>AA@BCCDC@CCBB:CCB=>>
@AZ32A:00026:00163
TACTGAGCTACACACACAGAAAGATTGGT
+
B?@@BBCCBB@AAC<;<AAAA<BAA?A@A
@AZ32A:00026:00167
TACTGAGCTACACACACAGAAAGATTGGT
+
A==?BBCEBBBDCDB@@C998-8>>;??B
@AZ32A:00026:00170
ACGCTCGACATGCCCAGGTACAGGAAG
+
BBBBBCCDCBB@A@<@C><<<11,1-1
@AZ32A:00026:00175
TACTGAGCTACACACACAGAAAGATTGGT
+
C?A@CCDCBBCCCDCBCB@@@<@CE@C?B
@AZ32A:00026:00176
TACTGAGCTACACACACAGAAAGATTGGT
+
A===ABBBA@AAACCBAA::9-8>><@?A
@AZ32A:00026:00181
CGTGTCTCTAGGCACAGGATTTTTTTT
+
B@BAADBBBBE@BC::;<999999999
@AZ32A:00026:00187
AGCACTGTAGCTGTCACTAGTTACTTGT
+
@@CCEDDC:==CCDDCCBAAAADDB9;;
@AZ32A:00026:00193
TACTGAGCTACACACACAGAAAGATTGGT
+
B?AABBCBBBBBBDDCCB?>=:?;;<AAC
@AZ32A:00026:00196
ACGAGTGCGTTCCCCATGTCGTAGGTACTC
+
BBB@@@AABB@BBC:D@@ABBBBB@A:<>C
@AZ32A:00027:00157
CGTGTCTCTAGGCACAGGATTTTGTGTAAGGC
+
AAAACDCCAAA@ADCECDCCCC7::?885959
@AZ32A:00027:00163
CGTGTCTCTAGGCACAGGATTTTGTGTAG
+
AAAACDCBAAA?BFCBC@BBAA9=@@=>@
@AZ32A:00027:00172
ACGAGTGCGTTCCCCATGTCGTAGGTACTC
+
BABBBBABBC>BBA6A>=>AC@?@@@AAAD
@AZ32A:00027:00177
TACTGAGCTACACACACAGAAAGATTGGT
+
B?A?BCDCBBBBBDCCBB;;:6:@@?B@C
@AZ32A:00027:00182
TCTCTATGCGCTCCACATGTCTAAGGTA
+
BBBCA?@BCBBBB?BDABDCB?>=@=@@
@AZ32A:00027:00197
AGCACTATAGCTGTCACTAGTTACTTGT
+
;;CCECBBBBBBBACBBBABB@BBC?BB
@AZ32A:00027:00199
TACTGAGCTACACACACAGAAAGATTGGT
+
BBBBBBCBBBBABCBACCBAB=BBE@B@A
@AZ32A:00028:00152
ACGAGTGCGTTCCCCATGTCGTAGGTACTC
+
=BA;<;@@>?<=@@1:;==:://.6.//6/
@AZ32A:00028:00159
ACGAGTGCGTTCCCCATGTCGTAGGTACTC
+
BBBBBBB@@@@ABB9CAAABBBBB@?:><C
@AZ32A:00028:00167
AGCACTGTAGCTGTCACTAGTTACTTGT
+
;;BDDDCCCCEBBBBBBBBDD@C??=?A
@AZ32A:00028:00171
TACTGAGCTACACACACAGAAAGATTGGT
+
CBBBDCCCCBBDCC;;9A99908@@=A?A
@AZ32A:00028:00185
CGTGTCTCTAGGCACAGGATTTTGTGTAG
+
AAAAADCCDAA@ACCCD@CCCC:CBB:9;
@AZ32A:00028:00189
CGTGTCTCTAGGCACAGGATTTTGTGTAG
+
BBBBBCCCBAA>ADCDDDBBAA6===49;
@AZ32A:00028:00193
CGTGTCTCTAGGCACAGGATTTTGTGTAG
+
AAAAACBBBAB@BDDEC@;999,4;;49;
@AZ32A:00028:00196
TGATACGTCTCCTTCCTTAGTTACTTCAGTC
+
BBB>??CCBBB?CADCCABBB@BBB@CCDBB
@AZ32A:00029:00151
TACTGAGCTACACACACAGAAAGATTGGT
+
B???BBBC??ACCCA@@C@@@<?@@=A?B
@AZ32A:00029:00153
CGTGTCTCTAGGCACAGGATTTTGTGTAG
+
BBBAADBBBAB@BDCDEACCCC:BBB99;
@AZ32A:00029:00172
TACTGAGCTACACACACAGAAAGATTGGT
+
A===AACAA@BBCCCBA@;::68?>>B?B
@AZ32A:00029:00173
TACTGAGCTACACACACAGAAAGATTGGT
+
B???BBBCBBBBADCCCC<::6:@@>A@C
@AZ32A:00029:00174
CGTGTCTCTAGGCACAGGATTTTGTGTAG
+
CBBBDDCCBAAAACDCC@CCBB:CCC999
@AZ32A:00029:00186
AGCACTGTAGCTGTCACTAGTTACTTGT
+
@@BCCDCCCCCBBBBBBBCDB>B998;B
@AZ32A:00029:00192
CGTGTCTCTAGGCACAGGATTTTGTGTAG
+
AAAACCCCAAA@BDCCC@CCBB:BAA99;
@AZ32A:00029:00199
TACTGAGCTACACACACAGAAAGATTGGT
+
A???BBBBBBBBBCCCCB:996:@@?B@C
@AZ32A:00030:00154
CGTGTCTCTAGGCACAGGATTTTGTGTAG
+
BBBACDCCBBB?BFBBBBBBAA:CCB99;
@AZ32A:00030:00164
TACTGAGCTACCACACACAGAAAGATTGGTGC
+
@@;;9@A994859>444;;444-342*,*,,,
@AZ32A:00030:00177
AGCACTGTAGCTGTCACTAGTTACTTGT
+
<<CCDECECCCBBBBBBBBCC?EBB?BD
@AZ32A:00030:00178
ACGCTCGACATGCCCAGGTACAGGAG
+
BBBBBBBDBBCCCCBBB?ABCCC=@A
@AZ32A:00030:00193
AGCACTGTATCTGTCATTAGTTACTTGT
+
AACGCFDC::9@@>?@?5999<100,00
@AZ32A:00030:00198
AGCACTGTAGCTGTCACTAGTTACTTGT
+
AACCCDFCCCCBBBBBBDC@@=ABB>BD
@AZ32A:00030:00199
CGTGTCTCTAGGCACAGGTTTTTGTGTAGA
+
ABABDEBB::;;<EDDCABCBB3DCC9999
@AZ32A:00031:00163
ATATCGCGAGGGTATGGAAGACTCTATA
+
BA@A?B=BACC=ACCCAB@CCBBBB@B@
@AZ32A:00031:00176
ACGCTCGACATGCCCAGGTACAGGAG
+
BBBABCCFECCCDC@A@>@BBBB??@
@AZ32A:00031:00181
ACGAGTGCGTTCCCCATGTCGTAGGTACTC
+
BBBBBBBBBC=???6==@AABBCC?A@AAD
@AZ32A:00031:00192
ATATCGCGGGGTATGGAAGACTCTATAG
+
BBBB?AB;:8*/1//,/568:AB?>9?:
@AZ32A:00031:00196
ACGAGTGCGTTCCCCATGTCGTAGGTACTC
+
BBAAAAAABB@BCC9C??@BCBBB@A;<<C
@AZ32A:00031:00197
ACGCTCGACATGCCCAGGTACAGGAG
+
BBBBCBBBBDCCCC>@@=@BBCC;;<
@AZ32A:00032:00150
CGTGTCTCTAGGCACAGGATTTTGTGTAG
+
BBB@@CBBA>A@BDCECACCCC:BEB99;
@AZ32A:00032:00164
ACGAGTGCGTTCCCCATGTCGTAGGTACTC
+
BBB@@@BBBC@BAA9AAABBBBAA@8:<AD
@AZ32A:00032:00177
TACTGAGCTACACACACAGAAAGATTGGT
+
B???BCDCBBBDAGA@@B;;908>><??B
@AZ32A:00032:00186
ACGAGTGCGTTCCCCATGTCGTAGGTACTC
+
=?A;<;@@@@=@>>4?999@884377449=
@AZ32A:00032:00198
CGTGTCTCTAGGCACAGGATTTTGTGTAG
+
@@AACDCCBBB?BCDDDACCCD9B??>>>
@AZ32A:00033:00153
TACTGAGCTACACACACAGAAAGATTGGT
+
BBBBBBBBCCDCAA@@>>99918??=?=@
@AZ32A:00033:00154
ACGAGTGCGTTCCCCATGTCGTAGGTACTC
+
BBA?@@BBBB=??=6==@ABBB?B>>?AAC
@AZ32A:00033:00160
ACGAGTGCGTTCCCCATGTCGTAGGTACTC
+
BBBABBBBCC>BBA6?=>?BDCBC@=@AAD
@AZ32A:00033:00179
CGTGTCTCTAGGCACAGGATTTTTTTTTTTGTGAG
+
BBCCBDBDBBB;8:91;:<<<<<;:6666"/////
@AZ32A:00033:00181
ACGCTCGACATGCCCAGGTACAGGAG
+
CBBBCCCDCCCCBC?BBBCEFCC;;<
@AZ32A:00033:00192
ACGCTCGACATGCCCAGGTACAGGAG
+
B?ABDCCCBBBBAB<B@=@@@>@8;;
@AZ32A:00033:00196
TACTGAGCTACACACACAGAAAGAATTGGT
+
BAAACDCCCBBBBBCCCB@:6500,0,0;>
@AZ32A:00034:00152
ACGAGTGCGTTCCCCATGTCGTAGGTACTC
+
BBBB@@BBBC?BBC:CBBBBBB>@>>;<<C
@AZ32A:00034:00163
CGTGTCTCTAGCACCAGGATTTGTGAGA
+
4444449////,,/,/8566:11/44;8
@AZ32A:00034:00173
ACGCTCGACCATGCCCAGGTACAGGAGA
+
@A9;9B@4424:444-4997<9442487
@AZ32A:00034:00178
AGCACTGTAGCTGTCACTAGTTACTTGT
+
;;BCCBBCCCCBBBBBCDC:;8:==;@C
@AZ32A:00034:00179
CGTGTCTCTAGGCACAGGATTTTGTGTAGA
+
EBBABBBB;;<=@CAB@=ACCB9BA@>999
@AZ32A:00034:00193
CGTGTCTCTAGGCACAGGATTTTGTGTAG
+
CCB@CEBBAAB@DDAAABCCDE:CBB99;
@AZ32A:00034:00197
AGCACTGTAGCTGTCACTAGTTACTTGT
+
;;BCCAECCDGCCCCBBBCBCACBA@BB
@AZ32A:00035:00158
ACGAGTGCGTCCCCATGTCGTAGGTACTC
+
BBBBBBCBA9999,9?A=?BB@@>9;;AC
@AZ32A:00035:00168
AGCACTGTAGCTGTCACTAGTTACTTGT
+
;;CCCDCCCDCBBBBCCBCBC?BAB?BB
@AZ32A:00035:00184
ACGCTCGACATGCCCAGGTACAGGAG
+
BBBBBCBCCBB@@@>@B@AACBC9;<
@AZ32A:00035:00186
TACTGAGCTACCACACACAGAAAGATTGTGC
+
<<<;9@B994489444444444-346,....
@AZ32A:00035:00197
TACTGAGCTACACACACAGAAAGATTGGT
+
BAAABBCBBBBBBBCDCB;:96:@A?C@C
@AZ32A:00036:00157
AGCACTGTAGCTGTCACTAGTTACTTGT
+
<<CCDDCCBBCBBBBBBBC@?;@@@=@C
@AZ32A:00036:00158
AGCACTGTAGCTGTCACTAGTTACTTGT
+
@ACCCDCCAAACBBBAABHCC?BBC@CC
@AZ32A:00036:00187
ACGAGTGCGTTCCCCATGTCGTAGGTACTC
+
BBB@@@AAAA@ABC:C?@@BBA;??A;<<D
@AZ32A:00037:00150
ATCAGACACGACATAGCAGAACA
+
473488/////8844/////66.
@AZ32A:00037:00156
TACTGAGCTACACACACAGAAAGATTGGT
+
BA??BBBAA@BBBCCBAC;::68>>=@?B
@AZ32A:00037:00185
CGTGTCTCTAGGCACAGGATTTTGTGTAG
+
B@AACDBBBBB@BCECB@CCBC9ABB99;
@AZ32A:00038:00163
CGTGTCTCTAGGCACAGGATTTTGTGTAG
+
BBA>ACCC@?@ABCCCC?BCDC:CBD??@
@AZ32A:00038:00164
TAGTATCAGCCTCGCCATGACGAAGGTATTCC
+
9>?;<;944;:88==9;9>>@99545944242
@AZ32A:00038:00180
ATATCGCGAGGGTATGGAAGACTCTATAG
+
B>?@BBBBCECACCCB?D@CBBCCB?B9?
@AZ32A:00038:00187
TACTGAGCTACACACACAGAAAGATTGGT
+
CABABBCCBBBBCD@=>>999088868=?
@AZ32A:00038:00194
CGTGTCTCTAGGCACAGGATTTTGTGTAG
+
BBBACDCCAAB@BDBCCACCCC:DCC99;
@AZ32A:00038:00195
TACTGAGCTACACACACAGAAAGATTGGT
+
A@;;9?@998><<12188;9;;B@A>><<
@AZ32A:00038:00196
AGCACTGTAGCTGTCACTAGTTACTTGT
+
??BCAAACCCCBBBB@@@ACBADBB>AA
@AZ32A:00039:00157
AGCACTGTAGCTGTCACTAGTTACTTGT
+
@BCCCCDCDBCCBBBBBBBAAEBBB@BB
@AZ32A:00039:00167
AGCACTGTAGCTGTCACTAGTTACTTGT
+
??BCCECCBBCBBBBBDDC@?;===;@B
@AZ32A:00039:00177
ACGCTCGACATGCCCAGGTACAGGAG
+
CBBBCCBBBCCBBB=BB?BBCCC;;<
@AZ32A:00039:00183
TCTCTATGCGCTCCACATGTCTAAGGT
+
BCDCD@ADCCCCB@CBACCCC?=;@=@
@AZ32A:00039:00186
TACTGAGCTACACACAAGATTGGTGC
+
ABBCDBCC<<<<<B@A?@BB?B@BAA
@AZ32A:00040:00150
ACGAGTGCGTTCCCCATGTCGTAGGTACTC
+
BBB@AABBBC?ABB9AAAABBB@A>>?AAC
@AZ32A:00040:00152
ACGCTCGACATGCCCAGGTACAGGAG
+
B9<<AAADDCCGBD@BB?B?>;=112
@AZ32A:00040:00153
AGCACTGTAGCTGTCACTAGTTACTTGT
+
@@BDBGCCCCEBBBBBCCDBB?ABB>BB
@AZ32A:00040:00176
ACGCTCGACATGCCCAGGTACAGGAG
+
B@@@CCBBBCC@@A<@C?BBBBC;;<
@AZ32A:00040:00192
ACGCTCGACATGCCCAGGTACAGGAG
+
B@@@<<@HHCCBBC@<<;;CCCC@CC
@AZ32A:00040:00195
ACGCTCGACATGCCCAGGTACAGGAG
+
BABBBBBCCCBBBB>BA?CBCBB99;
@AZ32A:00041:00150
AGCACTGTAGCTGTCACTAGTTACTTGT
+
;;CCDDFCCCCBBBBBBBB:96;@@;@A
@AZ32A:00041:00177
CGTGTCTCTAGGCACAGGATTTTGTGTAG
+
BBB@CCBBBBA@BCCDC@CCBB:CDC999
@AZ32A:00042:00158
AGCACTGTAGCTGTCACTAGTTACTTGT
+
??BBCCBBBBCBABABCBC@=;===;@C
@AZ32A:00042:00166
TACTGAGCTACACACACAGAAAGATTGGT
+
B?B?BBBBABBCCCCBAA;9908??=@?A
@AZ32A:00042:00169
AGCACTGTAGCTGTCACTAGTTACTTGT
+
@ACCDDBECCCCBBBBDBBBA6;;@=BC
@AZ32A:00042:00171
CGTGTCTCTAGGCACAGGATTTTGTGTAG
+
BBBCCFCDBBB?BCFCC@AA@@69?;==@
@AZ32A:00042:00173
TACTGAGCTACACACACAGAAAGATTGGT
+
BAB?BBCBBBBCCC@?@A;9908885;>@
@AZ32A:00042:00176
AGCACTGTAGCTGTCACTAGTTACTTGT
+
<<CDBDBCCBC@ABBBDCC?=;=@@=@C
@AZ32A:00042:00178
TACTGAGCTACACACACAGAAAGATTGGT
+
@>>>AAAAAA@@BBCCBB;:4-8>><??@
@AZ32A:00043:00152
CGTGTCTCTAGGCACAGGATTTTGTGTAAGGC
+
BB@?@DCCCCC@CCBEBCCCHCAB>:885959
@AZ32A:00043:00169
TGATACGTCTCCTTCCTTAGTTACTTCA
+
BDBC>=@@@9959?C>BCBCCCBA@?@9
@AZ32A:00043:00170
ACGAGTGCGTTCCCCATGTCGTAGGTACTC
+
BBBBBBBBBC@BCD9C@?@BBBAA@=;<<E
@AZ32A:00043:00180
ATATCGCGAGGGTATGGAAGACTCTATAG
+
CABBBCBBBBDBDCCC=A>@CICD=<???
@AZ32A:00043:00185
TACTGAGCTACACACACAGAAAGATTGGT
+
BCCCCCCBCCCBBBBA?@99908><;;<<
@AZ32A:00044:00150
CGTGTCTCTAGGCACAGGATTTTGTGTAGA
+
A@BBB@A>=?B@BCCCC@CBCC8D;98849
@AZ32A:00044:00157
AGCACTGTAGCTGTCACTAGTTACTTGT
+
@?BCCCCCCCCBBBBBDCC@?====;@B
@AZ32A:00044:00164
AGCACTGTAGCTGTCACTAGTTACTTGT
+
;<BBCCDCCCCCBBCBBBB@@=A@@=@C
@AZ32A:00044:00171
TACTGAGCTACACACACAGAAAGATTGGTG
+
>>@@@99;@989999944444-33796,..
@AZ32A:00044:00193
ACGAGTGCGTTCCCCATGTCGTAGGTACTC
+
BBA@ABBBBB@BCC:C999>B@>@=@<<9B
@AZ32A:00045:00160
CGTGTCTCTAGGCACAGGATTTGTGTAGA
+
BBBAADCCBAA@BDCC>C>>;;::8//11
@AZ32A:00045:00162
TACTGAGCTACACACACAGAAAGATTGG
+
CABABACCCCCDCDA@@A;;918>><@?
@AZ32A:00045:00164
CGTGTCTCTAGGCACAGGATTTTGTGTAG
+
BBAAACBBA>A@BCBBCACBDB9BBB99;
@AZ32A:00045:00172
TACTGAGCTACACACACAGAAAGATTGGT
+
AABAABCBBBBBAAA=>?99808>>;?=?
@AZ32A:00045:00176
ACGCTCGACATGCCCAGGTACAGGAG
+
B:9:CDCCCCC@@@>@B@BBAAA;;<
@AZ32A:00045:00179
CGTGTCTCTAGGCACAGGATTTTGTGTAG
+
BBBABCCCBBB@CCCCC@CCEC:BCB99;
@AZ32A:00045:00188
AGCACTGTAGCTGTCACTAGTTACTTGT
+
AACCCECCDDCBBAABBCCA@=AA?>AB
@AZ32A:00046:00164
ACGCTCGACATGCCCAGGTACAGGAG
+
B:::BCCDCDDBBB=BA?@<B??89<
@AZ32A:00046:00171
TACTGAGCTACACACACAGAAAGATTGGT
+
BAB?AACBBAABCCCBB?@@?:???=@CD
@AZ32A:00046:00172
AGCACTGTAGCTGTCACTAGTTACTTGT
+
<<DCBADCCBEBDBCB@=?44299959@
@AZ32A:00046:00191
CGTGTCTCTAGGCACAGGATTTTGTGTAG
+
BBBACCCCBBB?ACCCC@CCCC:CCB:;;
@AZ32A:00047:00152
CGTGTCTCTAGGCACAGGATTTTGTGTAAGGC
+
BC:<:DCECBBBCCCCC@CCCC:;88/,*-+-
@AZ32A:00047:00156
AGCACTGTAGCTGTCACTAGTTACTTGT
+
<<CCCCDEBBCCBBBCDBC@?;@@@=@C
@AZ32A:00047:00165
ACGCTCGACATGCCCAGGTACAGGAG
+
C::9CCCCCCBBBB>BB@BBCCCCAA
@AZ32A:00047:00172
TCTGAGCTACACACACAGAAAGATTGGTGC
+
BCCBBBCCDAAACC??9333,8=?;@@CBC
@AZ32A:00047:00177
CGTGTCTCTAGGCACAGGATTTTGTGTAG
+
BBAAADCCBAB@BCCDB?B@AA:CDB99;
@AZ32A:00047:00183
CGTGTCTCTAAGCACAGGATTTTGTGTAGA
+
B@AAADCC@?=?BDDD>=11//+/;;----
@AZ32A:00047:00189
TACTGAGCTACACACACAGAAAGATTGGT
+
B@AABBCBBBBBCCBBBC@@@<?>?<??B
@AZ32A:00047:00192
CGTGTCTCTAGGTACAGGATTTTGTGTAAGAG
+
BBB?CECCBBB@AAA??=?CHH8;;;1-+-,,
@AZ32A:00048:00151
TACTGAGCTACACACACAGAAAGATTGGT
+
ECE;@@DDCCCC<:<@?A999188848;7
@AZ32A:00048:00158
TGATACGTCTCCTTCCTTAGTTGATCTT
+
>949>=9==995424242/77,/////7
@AZ32A:00048:00168
ACGAGTGCGTTCCCCATGTCGTAGGTACTC
+
B@@@BBBBBB?ABB:C@??ABBBCGB>?AD
@AZ32A:00048:00169
AGCACTGTAGCTGTCACTAGTTACTTGT
+
<<CCCDCCCBBBAAABCBDAB@ECB@BB
@AZ32A:00048:00175
AGCACTGTAGCTGTCACTAGTTACTTGT
+
;;DCFDCCCCCBBBBBCCDD@=AAA>AB
@AZ32A:00048:00187
TACTGAGCTACACACACAGAAAGATTGGT
+
BAB?BBDBBBBBCCCBBA;;8-8886;?B
@AZ32A:00049:00177
CGTGTCTCTAGGCACAGGATTTTGTGTAG
+
CB@A@EDCCBB@CCCDC@BBBB:CCB99;
@AZ32A:00049:00179
CGTGTCTCTAGGCACAGGATTTTGTGTAG
+
BB@@@CCCBBB@CCCBC@CCCC:CBB99;
@AZ32A:00049:00185
CGTGTCTCTAGGCACAGGATTTTGTGTAG
+
BBBBBCCCBBA?BBCCD@BBBB9@@@99;
@AZ32A:00049:00188
ACGAGTGCGTTCCCCATGTCGTAGGTACTC
+
BBBB@@BBAA@ABC:E:::BCA@A@A;<<C
@AZ32A:00049:00193
TACTGAGCTACACACACAGAAAGATTGGT
+
@>>>AAAAA@BBBDCCBB:9968>>=A@C
@AZ32A:00049:00195
TACTGAGCTACACACACAGAAAGATTGGT
+
B???BBBBAABBBDCBCA:84-8>>;>=?
@AZ32A:00049:00197
TACTGAGCTACACACACAGAAAGATTGGT
+
1;;;BBBBBBBBCCCAA@::4-8??=@@C
@AZ32A:00004:00201
ACGAGTGCGTTCCCCATGTCGTAGGTACTC
+
@B9<;CCBCC@BCC9B;<;BBBAC@B=<<B
@AZ32A:00004:00202
ACGCTCGACGCCCAGGTACAGGAG
+
B:99@BBCBBBCBDCACCEEC=@@
@AZ32A:00004:00211
TACTGAGCTACACACAACAGAAAGATTGGT
+
1////49:;;11,,,,*/7///+.999>@8
@AZ32A:00004:00217
CGTGTCTCTAGGCACAGGATTTTGTGTAGA
+
AB<<>DCD<<?DCDCBDCCCCC9CBA989<
@AZ32A:00004:00225
TACTGAGCTACACACACAGAAAGATTGGT
+
89?>?9499>>>?999>?>>?088>;>;7
@AZ32A:00004:00241
CGTGTCTCTAGGCACAGGATTTTGTGTAG
+
CCDDCEDDDCC@CCCDB@BCAA9BBC@@@
@AZ32A:00004:00243
ACGAGTGCGTTCCCCATGTCGTAGGTACTC
+
B???ABBBBA@BCC:C@@@BGCBC@?<<=C
@AZ32A:00004:00246
AGCACTGTAGCTGTCACTAGTTACTTGT
+
?:11////////49>9999996999599
@AZ32A:00004:00247
CGTGTCTCTAGGCACAGGATTTTGTGTAG
+
CB@A@AACBCC@CBGDDABABB7A@>>>@
@AZ32A:00004:00249
ACGAGTGCGTTCCCCATGTCGTAGGTACTC
+
BBBCBBBBBA@BHC9A;;;BBBAB@A=<=C
@AZ32A:00005:00206
TACTGAGCTACACACACAGAAAGATTGGT
+
AABBCCCEBBBBBDAABB@@?<?@B@C@B
@AZ32A:00005:00210
AGCACTGTAGCTGTCACTAGTTACATGT
+
BCBAAAB@AACBBBCCBB:<;@CCC;<=
@AZ32A:00005:00214
TACTGAGCTACACACACAGAAAGATTGGT
+
@@C?B@@@==>>>?>>>@9998;AD>B@C
@AZ32A:00005:00216
CGTGTCTCTAGGCACAGGATTTTGTGTAG
+
DDBDDACCDCC@CBECC@9444-9>>?>A
@AZ32A:00005:00222
ACGAGTGCGTTCCCCATGTCGTAGGTACTC
+
??@@ACAA@@?@CC9A?A@CCCBC@B=<@E
@AZ32A:00005:00224
TACTGAGCTACACACACAGAAAGATTGGT
+
@@@AB@A@?9;;CA@@@>99908>?<@?A
@AZ32A:00005:00226
AGCACTGTAGCTGTCACTAGTTACTTGT
+
;B?;9<;<<<;BHGABBA@@@?C@B=A@
@AZ32A:00005:00241
ACGAGTGCGTTCCCCATGTCGTAGGTACTC
+
AAABCCBBB@@BCC9E:::BCB@B?B=<=C
@AZ32A:00005:00245
AGCACTGTAACT
+
1/6//,,//,/6
@AZ32A:00005:00248
AGCACTGTAGCTGTCACTAGTTACTTGT
+
@BBCBADACCDCBBB>A>CBBCDDC9;;
@AZ32A:00006:00204
TACTGAGCTACACACACAGAAAGATTGGT
+
AABBDBCCBEBBCCDBC@@>><@CC@B@B
@AZ32A:00006:00214
ATATCGCGAGGTATGAAGACTCATATAGA
+
>>9444444/,/////,///..3311166
@AZ32A:00006:00241
TACTGAGCTACACACACAGAAAGTTTGGT
+
AABBCDCCBBBBCCC;C;844-88807:>
@AZ32A:00006:00246
CGTGTCTCTAGGCACAGGATTTGTGTAG
+
>>;9<99@B@A@ACDCB?9991999999
@AZ32A:00007:00206
CGTGTCTCTAGGCACAGGATTTTGTGTAGA
+
AA@@@BABA@@?CBCBCBA@AA6@?@9<<A
@AZ32A:00007:00210
AGCACTGTAGCTGTCACTAGTTACTTGT
+
@@BCCCBBCCCBBBCBDDCCC@CBB::9
@AZ32A:00007:00211
TACTGAGCTACACACACAGAAAGATTGGT
+
99;99949>?>?<<<<4@9@@<??@=A?A
@AZ32A:00007:00222
AGCACTGTAGCTGTCACTAGTTAATTGT
+
@ACDECCBBBCCBBBB@BCCC>B8;6;@
@AZ32A:00007:00227
CGTGTCTCTAGGCACAGGATTTTGTGTAG
+
CC@AABBDAA@ACCDBC@CECC:DBB==@
@AZ32A:00007:00236
ACGCTCGACATGCCCAGGTACAGGAG
+
=9999@@AACCCCCA@@=?799>=@@
@AZ32A:00007:00239
ACGAGTGCGTTCCCCATGTCGTAGGTACTC
+
CBBBBBB?BB>BA?7B;;;@BB>A>@<;<B
@AZ32A:00007:00241
TACTGAGCTACACACACAGAAAGATTGGT
+
BBBCCCFCBBDCBDC;C;844-8>>;??B
@AZ32A:00007:00247
ACGCTCGACATGCCCAGGTACAGGAG
+
B9:;@BCCECCCCC?CB@B?A@C?BB
@AZ32A:00008:00203
CGTGTCTCTAGGCACAGGATTTTGTGTAG
+
DDBBBCBB?@A@BCECC@BBBB9@B@>@@
@AZ32A:00008:00206
TACTGAGCTACACACACAGAAAGATTGGT
+
@@CBBCCCBBBBB>;;111>?=>>@@C?B
@AZ32A:00008:00224
TACTGAGCTACACACACAGAAAGATTGGT
+
BBBBCBECCBBBCCB:>>984-8>><@@C
@AZ32A:00008:00225
TACTGAGCTACACACACAGAAAGATTGGT
+
?AD<=<CBBBBBAA@>9999>9887<?<?
@AZ32A:00008:00229
CGTGTCTCTAGGCACAGGATTTTGTGTAG
+
BBAAAAAABBC@CBCDEDCBCB8>>@>AA
@AZ32A:00008:00236
AGCACTGTAGCTGTCACTAGTTACTTGT
+
@CBCBABABCBB@A@BAA@@@;?>=599
@AZ32A:00009:00216
TACTGAGCTACACACACAGAAAGATTGGT
+
BBB?AACCCBBBBBA@B@@@C=BB@;B?:
@AZ32A:00009:00219
ACGCTCGACATGCCCAGGTACAGGAG
+
B@9::CCCCCCCCC>CB@BBBBB?BB
@AZ32A:00009:00228
TCTCTATGCGCTCCACATGTCTAAGGT
+
B@AABBBCCDCBC?AA?=@AA@@=@@C
@AZ32A:00009:00231
ACGCTCGACAATGCCCAGGTACAGGAG
+
>=>>?ACCCC?CCCC=BB?C>@>?>?@
@AZ32A:00009:00238
ATATCGCGAGGGTATGGAAGACTTCTATAG
+
40//1///44;6944424894331311111
@AZ32A:00009:00248
TACTGAGCTACACACACAGAAAGATTGGT
+
@?@@C@A@B@@@@=@A<;;AC=@AA?B=?
@AZ32A:00009:00249
TAGTATCAGCCTCGCCATGACGAAGGTATTCC
+
B>@@9944498>8449>///:11,/76661:6
@AZ32A:00010:00201
TACTGAGCTACACACACAGAAAGATTGGT
+
B???BBBBBBBCCCA=>C988-8>><@?A
@AZ32A:00010:00203
CGTGTCTCTAGGCACAGGATTTTGTGTAG
+
BBDCCDECBBBACAEEDA<;;9,4;?889
@AZ32A:00010:00204
AGCACTGTAGCTCGTCACTAGTTACTTGT
+
<BBBBCB:<>11//888@@ADC=A<;899
@AZ32A:00010:00216
TACTGAGCTACACACACAGAAAGATTGGTG
+
@=@A>@@@BA@@@?=999489033313111
@AZ32A:00010:00217
AGCACTGTAGCTGTCACTAGTTACTTGT
+
BBCBBABCCCCBBBBBBBCBD@EDB?BB
@AZ32A:00010:00225
CGTGTCTCTAGGCACAGGATTTTGTGTAG
+
BB?A@AABBBC@CCCCC@BBBB7AA?889
@AZ32A:00010:00240
ACGAGTGCGTTCCCCATGTCGTAGGTACTC
+
?@BCDAAABCACCC9B;;9@@AAB?B=?=D
@AZ32A:00010:00242
ACGAGTGCGTTCCCCATGTCGTAGGTACTC
+
ABBABBCB?=;@@=4??@@BBDCC@C==@D
@AZ32A:00010:00249
ACGCTCGACATGCCCAGGTACAGGAG
+
B:9;;BBBBDCCCD@A@>?ABBB@CC
@AZ32A:00011:00210
TAGTATCAGCCTCGCCATGACGAAGGTATTCC
+
BBECBBCCBBABB@@>ABCCCBB@B@BBB?C=
@AZ32A:00011:00213
AGCACTGTAGCTGTCACTAGTTACTTGT
+
?@BCCDCCCCDCBBBBBBBBB?A??<>B
@AZ32A:00011:00218
TACTGAGCTACACACACAGAAAGATTGGT
+
?ABBCBCBBBBDED@?@C;;;7;??<@@B
@AZ32A:00011:00220
ACGCTCGACATGCCCAGGTACAGGAG
+
89>>@@AA@@@>>>99858>>@@599
@AZ32A:00011:00226
CGTGTCTCTAGGCACAGGATTTTGTGTAG
+
CBBCBCCCCBC@BCECCABBBB9==:=88
@AZ32A:00011:00227
CGTGTCTCTAGGCACAGGATTTTGTGTAG
+
BBBACDCCAAA?BFDCC@CCCC:CCD;;;
@AZ32A:00011:00236
TACTGAGCTACACACACAGAAAGATTGGT
+
BABBBCDCBBBBBCC=BB::96;AA?B@C
@AZ32A:00011:00240
TACTGAGCTACACACACAGAAAAGATTGGT
+
;;;BC99<==999>994?4448,33743;9
@AZ32A:00011:00245
TACTGAGCTACACACACAGAAAGATTGGT
+
;;ABCBCBBBBBBA@=>>98808?B>C@B
@AZ32A:00012:00206
ACGCTCGACATGCCCAGGTACAGGAG
+
BBBAACBCCEBBAA>CB@BABEC?BB
@AZ32A:00012:00214
ACGCTCGACATGCCCAGGTACAGGAG
+
BA???CCDCBBCBB>BB@BBBBB=?@
@AZ32A:00012:00219
ACGAGTGCGTTCCCCATGTCGTAGGTACTC
+
BBBBBBB@::2999-9>>@BGCCC@B>>?C
@AZ32A:00012:00229
ACGCTCGACATGCCCAGGTACAGGAG
+
@9<;BCCCCCCCCC@A@=@?@@@:;;
@AZ32A:00012:00246
AGCACTGTAGATGTCACTAGTTACTTGT
+
ABBBCABAAACBBBCCCCBAA?GBB9::
@AZ32A:00013:00208
CGTGTCTCTAGGCACAGGATTTTGTGTAG
+
BBBBCCBBBBB@BCBBCACDCC:CBB>>@
@AZ32A:00013:00221
TACTGAGCTACACACACAGAAAGATTGGT
+
CCBBBBCBBBBDBCC@C;449-8??>C@B
@AZ32A:00013:00222
CGTGTCTCTAGGCACAGGATTTTGTGTAG
+
BCBBBCCCCBB>BCCCCABBAA9@@@=>@
@AZ32A:00013:00224
ACGCTCGACATGCCCAGGTACAGGAG
+
B:99??@ACBBBCD@B?>@ABBB@BC
@AZ32A:00013:00227
ACGCTCGACATGCCCAGGTACAGGAG
+
B??@CB;=>CCDBD@BB?ABAAB=@@
@AZ32A:00013:00234
TACTGAGCTACACACACAGAAAGATTGGT
+
=@AA@@AB@B@@AC@@@BBBB@BCC@C>A
@AZ32A:00014:00207
ATCAGACACGGACACAGCAGAACACAC
+
BBBC;;<CCC;<=@@B<;9=><?@>?8
@AZ32A:00014:00228
AGCACTGTAGCTGTCACTAGTTACTTGT
+
@ACBCCCBCCCBBBBBBBBCB?EDB?BA
@AZ32A:00014:00234
CGTGTCTCTAGGCACAGGATTTTGTGTAG
+
BBB@BDCCBBC?BDDCCACCEC9BBB>??
@AZ32A:00014:00237
ACGAGTGCGTTCCCCATGTCGTAGGTACTC
+
??BBBBCBAB>A@B5:<@@BCBBBIB?==C
@AZ32A:00014:00239
AGCACTGTAGCTGTCACTAGTTACTTGT
+
AADCCCDBCBEBBBABCCD@@=AAA>AB
@AZ32A:00014:00241
TACTGAGCTACACACACAGAAAGATTGGT
+
9;<BCBAAGBCBCBA=?>>>@<@BC@C@B
@AZ32A:00015:00201
CGTGTCTCTAGGCACAGGATTTTGTGTAG
+
AAAA@CBCBBB@BCGDB@CCCC:CBB99;
@AZ32A:00015:00220
CGTGTCTCTAGGCACAGGATTTTGTGTAG
+
AAAACCBCAAB?BDD@@>9994-9@@@@A
@AZ32A:00015:00227
AGCACTGTAGCTGTCACTAGTTACTTGT
+
@ACECDCAABCBBCBBCBC@?=?>>;>?
@AZ32A:00015:00238
TGATACGTCCTCCTTCCTTAGTTATCTTCA
+
=98>>;49?A99642424244484444899
@AZ32A:00015:00240
AGCACTGTAACTGTCACTAGTTACTTGT
+
BAB@BAB9:8<CCCCABBBDB@DBB:::
@AZ32A:00016:00201
TACTGAGCTACACACACAGAAAGATTGGT
+
B@AAECDCBBBBCCCCBBBBB=BBB@C@C
@AZ32A:00016:00207
AGCACTGTAGCTGTCACTAGTTACTTGT
+
AACCECB@AAECCCBBBBBDD@CBB=A@
@AZ32A:00016:00208
ATATCGCGAGGGTATGGAAGACTCTATAG
+
B@BCA?=>:;;9;AAB>A>@CCCC:7:;=
@AZ32A:00016:00210
ACGAGTGCGTTCCCCATGTCGTAGGTACTC
+
BBBBBBBBBB@BCC9GBBABBBBB@@:<<D
@AZ32A:00016:00217
ACGCTCGACATGCCCAGGTACAGGAG
+
AABBBBBBB?BBCB?CB@BBC@@89;
@AZ32A:00016:00218
CGTGTCTCTAGGCACAGGATTTTGTGTAG
+
AABAADBCBBB@BCCCC?CDDD:BBB>=@
@AZ32A:00016:00232
AGCACTGTAGCTGTCACTAGTTACTTGT
+
<<EHBDBCCDFCBBBBCBCCB?BAA?BC
@AZ32A:00016:00233
AGCACTGTAGCTGTCACTAGTTACTTGT
+
AABBCCCCCCCBBABBBBBBB@CBB=?>
@AZ32A:00016:00235
CGTGTCTCTAGGCACAGGATTTTGTGTAG
+
CBCEBDBDDBB@CCBBB?9949-9>>?@>
@AZ32A:00016:00242
ACGCTCGACATGCCCAGGTACAGGAG
+
BBBABCACBCBBBC@@@=@?@@A=@@
@AZ32A:00016:00245
ACGCTCGACATGCCCAGGTACAGGAG
+
??@@ABBBBBB@@@<@?;<<>>@=@A
@AZ32A:00016:00246
AGCACTGTAGCTGTCACTAGTTACTTGT
+
<;CCCBCCCCCCCCBBBBCBD?EBB=@?
@AZ32A:00017:00206
ATATCGCGAGGGTATGGAAGACTCTATA
+
BC@@?AA??AB>B?@>7;7<@?BB????
@AZ32A:00017:00220
CGTGTCTCTAGGCACAGGATTTTGTGTAG
+
AAAAABBBAAB>BCC@;>9944-9CC9;<
@AZ32A:00017:00232
CGTGTCTCTAGGCACAGGATTTTGTGTAG
+
CBBBCCBC????BCDCC@CCDD:CBB@@@
@AZ32A:00017:00239
ACGCTCGACATGCCCAGGTACAGGAG
+
?:<;<BAACEBBBB?;<:;?@@A>AB
@AZ32A:00017:00243
CGTGTCTCTAGGCACAGGATTTTGTGTAG
+
BBB@CDCC?@@?BCCDCACCCC9CCC@@@
@AZ32A:00017:00247
CGTGTCTCTAGGCACAGGATTTTGTGTAG
+
BB?@ACCCBBB@CBECCDCCEB9AA>@=@
@AZ32A:00018:00207
CGTGTCTCTAGGCACAGGATTTTGTGTAG
+
AABBCCBBBBB@BCCCCBCCCE9BB??BB
@AZ32A:00018:00209
ACGAGTGCGTTCCCCATGTCGTAGGTACTC
+
BB???BBBBB@BBB:CBBBBBBBB??;<<C
@AZ32A:00018:00210
ACGCTCGACATGCCCAGGTACAGGAG
+
BA@AACBCCCC@@@>@B@BBCBC>@A
@AZ32A:00018:00221
AGCACTGTAGCTGTCACTAGTTACTTGT
+
AABBCCCBDDCBBBBBBBBBD@DDB>@@
@AZ32A:00018:00231
CGTGTCTCTAGGCACAGGATTTTTTTT
+
BCCDCCCCCCC@B@??A?999999994
@AZ32A:00018:00232
ACGCTCGACATGCCCAGGTACAGGAG
+
BB@@@CBCBBBCCC?CBABABAA;;<
@AZ32A:00018:00237
CGTGTCTCTAGGCACAGGATTTTGTGTAAGG
+
BBB@CCBBBBB@BCDCC?@???6;88=8,/-
@AZ32A:00018:00240
AGAAAGATTGGTGCTGCG
+
@>==:@?B?GICCB>>@B
@AZ32A:00018:00241
ATATCGCGAGGGTATGGAAGACTCTATA
+
BBAA???DCBC?CCCBC@>ABBCCCBB>
@AZ32A:00019:00206
TACTGAGCTACACACACAAGAAAGATTGGT
+
CCB@AAECCBBBCDC@99599903331311
@AZ32A:00019:00213
CGTGTCTCTAGGCACAGGATTTTTTGTGTAG
+
BAAA@CBBBBB?BC?::<999999*9@@>@A
@AZ32A:00019:00220
ACGAGTGCGTTCCCCATGTCGTAGGTACTC
+
??@>>AABBC?BBB9B??@BBBBB@B;<<D
@AZ32A:00019:00233
CGTGTCTCTAGGCACAGGATTTGTGTAGAG
+
;<9=>?;;;CB8<<BAA6999144=11///
@AZ32A:00019:00234
TACTGAGCTACACACACAGAAAGATTGGT
+
AABABBB>@=BAB;;<B@@@B7::?<>;:
@AZ32A:00019:00247
AGCACTGTAGCTGTCACTAGTTACTTGT
+
@FDCCDBBCCCCBBABBBBBC@DBB?AA
@AZ32A:00019:00249
TCTCTATGCGCTCCACATGTCTAAGGTA
+
4444;:=9:9B996111/66/1/56,//
@AZ32A:00020:00212
AGCACTGTAGCTGTCACTAGTTACTTGT
+
BBDHCBCABBCABBBBBBCBA?AAA>@A
@AZ32A:00020:00217
TACTGAGCTACACACACAGAAAGATTGGT
+
BAB?BCDBBBBBBCCCCB;::6:>?;@@C
@AZ32A:00020:00228
CGTGTCTCTAGGCACAGGATTTTGTGTAG
+
BBBAABABBBB?BBCCC@CCCD9BBB???
@AZ32A:00020:00229
TACTGAGCTACACACACAGAAAGATTGGT
+
B???BBBBBBBBBDCCCA:996:@;;B@C
@AZ32A:00020:00237
ACGAGTGCGTTCCCCATGTCGTAGGTACTC
+
<<CAA;;9>?5999-9>9>ABB@A=@<<;A
@AZ32A:00021:00213
ACGCTCGACATGCCCAGGTACAGGAG
+
B@@@BCCDCCCCCC>CB@BBC@@;9<
@AZ32A:00021:00214
TACTGAGCTACACACACAGAAAGATTGGT
+
A@AABBDBBBBBCDCDCB@@?<@B@?B@B
@AZ32A:00021:00216
AGCACTGTAGCTGTCACTAGTTACTTGT
+
??BHCECAAACBBCCBBDC@?;=>>;@B
@AZ32A:00021:00224
TACTGAGCTACACACACAGAAAGATTGGT
+
@=??BBDBBBAAADCBAA98:6;?7>D?B
@AZ32A:00021:00229
AGCACTGTAGCTGTCACTAGTTACTTGT
+
@@CCCECBBBBABBAB@BACCCDBC=@?
@AZ32A:00021:00242
TACTGAGCTACACACACAGAAAGATTGGT
+
=@BBC?@?BBCBCCCDCB@@><@BB@C@A
@AZ32A:00021:00244
TACTGAGCTACACACACAGAAAGATTGGT
+
BBBBDBBABBBABACCCCBBB>BCC?B?B
@AZ32A:00021:00249
TACTGAGCTACACACACAGAAAGATTGGT
+
BBBBBABBBBBBCAAACCBBB?BBB?B@B
@AZ32A:00022:00211
ACGAGTGCGTTCCCCATGTCGTAGGTACTC
+
BBA??BBBCC6999,9@@A@BBBA?:<<BB
@AZ32A:00022:00213
CGTGTCTCTAGGCACAGGATTTTGTGTAG
+
A@B@CCBBBBE@BCDDCABABB9@BA99;
@AZ32A:00022:00223
GACGAAGTGCGTTCCCCATGTCGTAGGTACTC
+
@AB??@BBCBB=====6@A@BBCCBB@>;<;C
@AZ32A:00022:00224
ACGAGTGCGTTCCCCATGTCGTAGGTACTC
+
BBBBBBCBBCACCB9BBCBBBBBB@AAAAC
@AZ32A:00022:00237
TACTGAGCTACACACACAGAAAGATTGGT
+
BAABCBCABACCFAA?CCCDC>CBB?B@B
@AZ32A:00022:00241
AGCACTGTAGCTGTCACTAGTTACTTGT
+
??BBDDCCABBCCCBBBDC@?==@?<@?
@AZ32A:00022:00246
AGCACTGTAGCTGTCACTAGTTACTTGT
+
BCCGCCCCBBBBBBBBAAACC@A@A8;;
@AZ32A:00023:00203
TACTGAGCTACACACACAGAAAGATTGGT
+
A>>>ABBB@@BBBDCCCB::96:@@:A@B
@AZ32A:00023:00210
CGTGTCTCTAGGCACAGGATTTTGTGTAAAGGT
+
BB@ACDBA>AA@BDDCC@@???6>BBBDB>B@B
@AZ32A:00023:00216
ACGAGTGCGTTCCCCATGTCGTAGGTACTC
+
BBBBBBCBAA6;991;ABBCDDCC?<:<<C
@AZ32A:00023:00223
TACTGAGCTACACACACAGAAAGATTGGT
+
BA??BBCCBBBBCEBB@@@B@=ABC@C@C
@AZ32A:00023:00227
TACTGAGCTACACACACAGAAAGATTGGT
+
B@A?BBBBB@BBBCCB@A:9968>>>B@C
@AZ32A:00023:00228
AGCACTGTAGCTGTCACTAGTTACTTGT
+
BBBBADACCCCBBBBBDDCA@=ABB=@?
@AZ32A:00023:00229
TACTGAGCTACACACACAGAAAGATTGGT
+
A@BACCDBBBBBBCCCC@?>=:?A@@C@C
@AZ32A:00023:00237
AGCACTGTAGCTGTCACTAGTTACTTGT
+
@@HEDECBBBCABBABBBBCB@B?>=@@
@AZ32A:00023:00249
ACGCTCGACATGCCCAGGTACAGGA
+
BBBAACCCCBBCBB=BB@BABBC>@
@AZ32A:00024:00201
TACTGAGCTACACACACAGAAAGATTGGT
+
B???BBDBAAACCCBABC;;;7;>><@?B
@AZ32A:00024:00202
TACTGAGCTACACACACAGAAAGATTGGT
+
ABBCCCCCBC?@ACA@?@99918>>;??A
@AZ32A:00024:00207
ACGAGTGCGTTCCCCATGTCGTAGGTACTC
+
BBBBDBCBDC@CCC:CAAABBBBC?BAAAD
@AZ32A:00024:00208
ACGAGTGCCGTTCCCCATGTCGTAGGTACTC
+
<B@<1111,/8788;6>:99CCDDC@BCCBB
@AZ32A:00024:00215
ACGCTCGACATGCCCAGGTACAGGAG
+
BBBBBCCDCBBBBE@BCACDCDB;;<
@AZ32A:00024:00220
ACGAGTGCGTTCCCCATGTCGTAGGTACTC
+
AA@???BBBC@DDD9A;99BCA@@AC<@<C
@AZ32A:00024:00223
TACTGAGCTACACACACAGAAAGATTGGT
+
AA??BCDBBBAAACCAAC;:96:AB?B@C
@AZ32A:00024:00239
AGCACTGTAGCTGTCACTAGTTACTTGT
+
??BCCCBBBBDBBBBBBBCBC@EBC@CB
@AZ32A:00024:00246
TACTGAGCTACACACACAGAAAGATTGGT
+
BBBBBBBBBBBB@DCDCB?>><@>>>B@B
@AZ32A:00024:00248
AGCACTGTAGCTGTCACTAGTTACTTGT
+
@@BC@?ABBBDDCB??BBCCD@D996;B
@AZ32A:00025:00203
AGCACTGTAGCTGTCACTAGTTACTTGT
+
;;ICCDBCCBCBAAABCBC@A>ABB?DC
@AZ32A:00025:00205
AGCACTGTAGCTGTCACTAGTTACTTGT
+
@@BCCBBAAACABBABBBBCB?B??<>B
@AZ32A:00025:00208
TACTGAGCTACACACACAGAAAGATTGGT
+
B??=BBCBBBBBBBCBAB;;908>>;??@
@AZ32A:00025:00209
AGCACTGTAGCTGTCACTAGTTACTTGT
+
9;CCCCCDAAABBBBBDCCCB?E??=AD
@AZ32A:00025:00210
CGTGTCTCTAGGCACAGGATTTTGTGTAG
+
BBBACDBBBAB@CDDDC@DCDC9BB>998
@AZ32A:00025:00229
AGCACTGTAGCTGTCACTAGTTACTTGT
+
?@BBAAADEDB??B@BBBCBA?AAA>AB
@AZ32A:00025:00247
AGCACTGTAGCTGTCACTAGTTACTTGT
+
;;DFAAABCCECBBBBCHH@@=A??<?B
@AZ32A:00026:00207
ACGCTCGACATGCCCAGGTACAGGAG
+
B@@@CDCCCDCCCC>CC@CBDBB?BB
@AZ32A:00026:00214
AGCACTGTAGCTGTCACTAGTTACTTGT
+
@?CGADACCCCBBBAABBCCF@EBA?BC
@AZ32A:00026:00222
AGCACTGTAGCTGTCACTAGTTACTTGT
+
CAAACCCBCCFC@AACEDDECACC>;>1
@AZ32A:00026:00223
CGTGTCTCTAGGCACAGGATTTTGTGTAG
+
ABBBBCCCECB@CCBBB@BBBB9ABB>>@
@AZ32A:00026:00228
CGTGTCTCTAGGCACAGGATTTTGTGTAG
+
BGCCCCCCBAA?ADDDD?AACH:GAA999
@AZ32A:00026:00237
ACGAGTGCGTTCCCCATGTCGTAGGTACTC
+
BBB?@AAAAA@ABB9BBBBBBBAA?=:<;C
@AZ32A:00026:00238
AGCACTGTAGCTGTCACTAGTTACTTGT
+
@ABCCCDCCCCA@@@ABBBCE@DAA>AB
@AZ32A:00026:00239
TACTGAGCTACACACACAGAAAGATTGGT
+
A===BBCB@@BBCDCBAA:94-8>><A?B
@AZ32A:00026:00243
CGTGTCTCTAGGCACAGGATTTTGTGTAAGAGG
+
?9<;@?;;11/,/:;9111;;;5;<;11,///7
@AZ32A:00026:00246
ACGAGTGCGTTCCCCATGTCGTAGGTACTC
+
BBBBBDCBAA?BCC9B:;;BBBAB?C<?@C
@AZ32A:00027:00203
TGATACGTCTCCTTCCTTAGTTACTTCAG
+
<<<CDCBBABB>A@BCHACBB@CCCBA;;
@AZ32A:00027:00206
AGCACTGTAGCTGTCACTAGTTACTTGT
+
@ABCAAABDDAABCDABBBBB?CBB?BC
@AZ32A:00027:00237
ACGCTCGACATGCCCAGGTACAGGAG
+
BBBBBCCBCCC@@A>@C@CCBBB>AA
@AZ32A:00027:00243
CGTGTCTCTAGGCACAGGATTTTGTGTAG
+
AAAAADBBAA@@BCCCF@AAAA9@B@=>@
@AZ32A:00027:00244
ACGCTCGACATGCCAGGTACAGGAG
+
AA@AADEDCCCBC@BA>A;A@B>BB
@AZ32A:00027:00248
TACTGAGCTACACACACAGAAAGATTGGT
+
BABACBCCBBAAABCCAA;;908?>=A@A
@AZ32A:00028:00201
AGCACTGTAGCTGTCACTAGTTACTTGT
+
99BCCDCFCCDBBBBBDBCBB?B>>;@A
@AZ32A:00028:00214
CGTGTCTCTAGGCACAGGATTTTGTGTAG
+
BBBBCDBBAA@@BCCCC?BBBB:CBD??>
@AZ32A:00028:00215
AGCACTGTAGCTGTCACTAGTTACTTGT
+
@@CCBBBCCCCABBBBBBCBAAA?><>B
@AZ32A:00028:00219
ACGAGTGCGTTCCCCATGTCGTAGGTACTC
+
BBB@BBBBBBACCB9AA?@BCCBC@?AABC
@AZ32A:00028:00220
ACGAGTGCGTTCCCCATGTCGTAGGTACTC
+
B::<CDCCCC>B=A6AABBCCDBB??:<<C
@AZ32A:00028:00223
TACTGAGCTACACACACAGAAAGATTGGT
+
@>>>AACA@@BBCCCAA@;88-88848==
@AZ32A:00028:00226
CGTGTCTCTAGGCACAGGATTTTGTGTAG
+
@@AACDCCAAA>BDDCC@CDCD:BB?==@
@AZ32A:00028:00229
ATCAGACACGGACACAGCAGAACACAC
+
BBAABBBBBB@BCCDDBBBA@=@C@;>
@AZ32A:00028:00231
TACTGAGCTACACACACAGAAAGATTGGT
+
B???BCDBBBBBFDCCCB@@=:?;;<@?B
@AZ32A:00028:00232
CGTGTCTCTAGGCACAGGATTTTGTGTAG
+
BBBBFCCB@@@@CCEGBBDEDC:CCCBBB
@AZ32A:00028:00233
TACTGAGCTACACACACAGAAAGATTGGT
+
?>AAB@CB@BBBBDCBAA9996:@;?B@B
@AZ32A:00028:00236
AGCACTGTAGCTGTCACTAGTTACTTGT
+
@@CDCCCABBCBBBBBDDF@=;===;@A
@AZ32A:00028:00238
ACGAGTGCGTTCCCCATGTCGTAGGTACTC
+
BB@@AAAAAA@ACC9E:::BBCBB@A;@=C
@AZ32A:00028:00242
TACTGAGCTACACACACAGAAAGATTGGT
+
BAAACBCBCCBABB@@@@@A@>A>@=@77
@AZ32A:00028:00246
TACTGAGCTACACACACAGAAAGATTGGT
+
@@AABBBBBBBBBBCBBA;:96;@@>C@C
@AZ32A:00029:00200
AGCACTGTAGCTGTCACTAGTTACTTGT
+
??BBBBBCCCCBBCBBBBBBD?EBB=A@
@AZ32A:00029:00225
AGCACTGTAGCTGTCACTAGTTACTTGT
+
BBCCBBBBAACBBBBBBBBCD@CBB>@?
@AZ32A:00029:00228
CGTGTCTCTAGGCACAGGATTTTGTGTAG
+
AABACDBCA@A@BCCCB@BBAA6===:9;
@AZ32A:00029:00229
ACGAGTGCGTTCCCCATGTCGTAGGTACTC
+
BB?>@BCCBC?CCC9CDEBBBBBB@CAAAC
@AZ32A:00029:00233
TACTGAGCTACACACACAGAAAGATTGGT
+
B???BBBBAABA@@CCAA:84-8>>;??@
@AZ32A:00029:00235
ACGAGTGCGTTCCCCATGTCGTAGGTACTC
+
BBB?@BBBBB?AAA9AAAABBA???>;;<C
@AZ32A:00029:00247
TACTGAGCTACACACACACGAA
+
99;<44;>11//6///8/////
@AZ32A:00030:00201
ACGAGTGCGTTCCCCATGTCGTAGGTACTC
+
ABBBCCCBBB@AAA9C@@?BBBBB@=@AAC
@AZ32A:00030:00206
TACTGAGCTACACACACAGAAAGATTGGT
+
AABBBBCBBBBBBDCBBCCCB;<A?>?>>
@AZ32A:00030:00207
TACTGAGCTACACACACAGAAAGATTGGT
+
B>@>BBFBBBBBBBCBBC;;:6;@@>A@C
@AZ32A:00030:00212
AGCACTGTAGCTGTCACTAGTTACTTGT
+
;;@A@BBDBBCCBBCBBBBBB@CBB>?B
@AZ32A:00030:00218
ACGAGTGCGTTCCCCATGTCGTAGGTACTC
+
BBA@@@AAAA@ABC9B???BBBBB@A:<<D
@AZ32A:00030:00227
TACTGAGCTACACACACAGAAAGATTGGT
+
BBBCBB?>@>@AACAAACCCD=AAC@C@B
@AZ32A:00030:00232
AGCACTGTAGCTGTCACTAGTTACTTGT
+
<<CCABCBBBDCCCCBBBB?@;?8859B
@AZ32A:00030:00234
TACTGAGCTACACACACAGAAAGATTGGT
+
BABABBBBABBCCCBBBC@@@<@BB?C@C
@AZ32A:00030:00242
ACGAGTGCGTTCCCCATGTCGTAGGTACTC
+
BBB@@BBBBB@BCC:CBBBABCBB?A:<<C
@AZ32A:00030:00248
TACTGAGCTACACACAACAGAAAGATTGGTGC
+
@:22/779494=/1//,///6654775756?>
@AZ32A:00031:00201
AGCACTGTAGCTGTCACTAGTTACTTGT
+
<<CCAABCCCEABBBBBBB@@=A@@>BB
@AZ32A:00031:00203
CGTGTCTCTAGGCACAGGATTTTGTGTAG
+
BABACCCC@@A@BCCCC@CCCC:CBB99;
@AZ32A:00031:00218
CGTGTCTCTAGGCACAGGATTTTGTGTAAGGTAGT
+
@@@ACDCCBBB?BCDCC?BBCB:B;:88,,+--8-
@AZ32A:00031:00228
TAGTATCAGCCTCCGCCATGACGAAGGTATTCC
+
@@B@@@C999699249::@@A@99695444892
@AZ32A:00031:00232
TACTGAGCTACACACACAGAAAGATTGGT
+
B?BBBBCCBBBBCCDCCBA@@<@A@?B@C
@AZ32A:00031:00248
CGTGTCTCTAGGCACAGGATTTTGTGTAG
+
BBB@CDCC??@@AC??@@BBBC9BBC<;<
@AZ32A:00032:00200
ATCAGACACGGACACAGCAGAACACAC
+
BBBB?BAAAA@BCCCBBBBCC@BB?98
@AZ32A:00032:00203
CGTGTCTCTAGGCACAGGATTTTGTGTAAGGC
+
AAAACCCC@@?=@BCCC@CCHC:C@;885969
@AZ32A:00032:00204
CGTGTCTCTAGGCACAGGATTTTGTGTAGA
+
@@AAADBCBBC@BCABB@CCHD:BA>4499
@AZ32A:00032:00205
TCTCTATGCGCTCCACATGTCTAAGGT
+
B@A@CBBCCCBBC@CAABB@A996;=<
@AZ32A:00032:00210
CGTGTCTCTAGGCACAGGATTTTGTGTAG
+
BBABDDCCAAB@BCCCEBCCBB9A==@@@
@AZ32A:00032:00217
AGCACTGTAGCTGTCACTAGTTACTTGT
+
?@@@=ACB<<<@@@A@@AABBABCB?CC
@AZ32A:00032:00232
CGTGTCTCTAGGCACAGGATTTTGTATAG
+
AAAACBA@@@B@BFDB@=9444-9>A>>>
@AZ32A:00032:00243
AGCACTGTAGCTGTCACTAGTTACTTGT
+
;;BBBABBBCCCBDBBBBBA?=ABB>BC
@AZ32A:00032:00245
CGTGTCTCTAGGCACAGGATTTTGTGTAG
+
@@@ACBBBBAB@BBCGBABAAB9@AA49;
@AZ32A:00033:00205
AGCACTGTAGCTGTCACTAGTTACTTGT
+
1//886=ACDHCCCBB@@BDDAE:;8;B
@AZ32A:00033:00214
TGATACGTCTCCGTTCCTTAGTTGATCTTCA
+
99489;94/11,//,/,/,,06,/////774
@AZ32A:00033:00220
TACTGAGCTACACACACAGAAAGATTGGT
+
A===BBFBBBBBCDCDBB<:96:@@=A@C
@AZ32A:00033:00231
TACTGAGCTACACACACAGAAAGATTGGT
+
B@AACCDBBBBBBDCCCCBBB?BCC@C>A
@AZ32A:00033:00233
ACGCTCGACATGCCCAGGTACAGGAG
+
BABBCBABABB??@=@B@BBBCC:;<
@AZ32A:00033:00240
TACTGAGCTACACACACAGAAAGATTGGT
+
>=??BCBBBBBCCCCDCCBBB=DBC@C@B
@AZ32A:00033:00241
CGTGTCTCTAGGCACAGGATTTTGTGTAG
+
@AAACBBBBBB@BBECHBBAAA9@A>@@B
@AZ32A:00033:00243
ACGAGTGCGTTCCCCATGTCGTAGGTACTC
+
CBBAABBB@?5994,9?@@BDCCC@@:<<C
@AZ32A:00034:00209
ACGAGTGCGTTCCCCATGTCGTAGGTACTC
+
41111////8,444,494/86/..,.666=
@AZ32A:00034:00218
TGATACGTCTCCTTCCTTAGTTACTTCA
+
BBBABBBBB?@>A@C@E@CBB?BBB@CC
@AZ32A:00034:00223
TACTGAGCTACACACACAGAAAGATTGGT
+
B@AABBCB>>ABBDCBAB;:8-8>>;??@
@AZ32A:00034:00234
CGTGTCTCTAGGCACAGGATTTTGTGTAG
+
BBAAADCCBAB@ABBBB?BBBC9ABA;;<
@AZ32A:00034:00247
AGCACTGTAGCTGTCACTAGTTACTTGT
+
;;CDCBCBBBCBBBBBBBCBCAFA@=@C
@AZ32A:00034:00248
AGCACTGTAGCTGTCACTAGTTACTTGT
+
BBBBCBCECCEABBCC@@ACB@C@@=@B
@AZ32A:00035:00203
TACTGAGCTACACACACAGAAAGATTGGT
+
B??=AAAAAA@BBDCB;@884-88848<=
@AZ32A:00035:00207
ACGCTCGACATGCCCAGGTACAGGAG
+
B@A?BBCBCBBCCC>BCAAABBB?@B
@AZ32A:00035:00213
TACTGAGCTACACACACAGAAAGATTGGT
+
A@??BAABBBBBBBABBCAA@>@BB?B@C
@AZ32A:00035:00232
CGTGTCTCTAGGCACAGGATTTTGTGTAGA
+
AAAACCCC@@A@DDCC>?>>>>9>>@//11
@AZ32A:00035:00234
TACTGAGCTACACACACAGAAAGATTGGT
+
BBBCAAACCCCDDEAAADCCC?D@@=@@C
@AZ32A:00036:00200
TACTGAGCTACACACACAGAAAGATTGGT
+
C?@@BBBB@@BBBDABBC@@@<???<@?A
@AZ32A:00036:00209
CGTGTCTCTAGGCACAGGATTTTGTGTAG
+
BBBACCBBBBC@CCCCD@CCCCACBB99;
@AZ32A:00036:00210
TACTGAGCTACACACACAGAAAGATTGGT
+
CBBBCBCBBBBBCCCBAA;;;6;AA?B@E
@AZ32A:00036:00235
CGTGTCTCTAGGCACAGGATTTTGTGTAG
+
@@AACDCCB??>?CCBB?BBBB9@BB@@@
@AZ32A:00037:00201
TACTGAGCTACACACACAGAAAGATTG
+
A???BBBBBBBBBBCBAB;88088848
@AZ32A:00037:00208
CGTGTCTCTAGGCACAGGATTTTGTGTAG
+
CBCBDEBA@@@?BCDDEACCDB:CCC999
@AZ32A:00037:00209
AGCACTGTAGCTGTCACTAGTTACTTGT
+
<<CCDDCCCBBBBBBCCDD@?====;@C
@AZ32A:00037:00211
CGTGTCTCTAGGCACAGGATTTTGTGTAG
+
BBBACDCBBBB@BCCCC@CBDD9ABB99;
@AZ32A:00037:00216
TACTGAGCTACACACACAAGAAAGATTGGTGCT
+
BA?BBBCB@@AACDCB;;54==9777>B@@@A>
@AZ32A:00037:00224
CGTGTCTCTAGGCACAGGATTTTGTGTAG
+
BBAACCCCBBB?BDFCC@CCCC:CBB99;
@AZ32A:00037:00236
AGCACTGTAGCTGTCACTAGTTACTTGT
+
BBBBCCCBBCBBABBBBBBBC@CDC@BB
@AZ32A:00038:00205
AGCACTGTAGCTGTCACTAGTTACTTGT
+
<<BCB?BBCBBBCCCBBBCFD@CBB?AC
@AZ32A:00038:00207
ACGAGTGCGTTCCCCATGTCGTAGGTACTC
+
BBBAABBCCC?EBB9B9;9?BB@@>?<<<C
@AZ32A:00038:00214
AGCACTGTAGCTGTCACTAGTTACTTGT
+
AABBBCBBBBCBBBBBCCCBB?CBB>BB
@AZ32A:00038:00221
TACTGAGCTACACACACAGAAAGATTGGT
+
BCBBBBBBBBCCCDA?@B;9908887<@A
@AZ32A:00038:00225
ACGAGTGCGTTCCCCATGTCGTAGGTACTC
+
BBB>>>AAAA@ABB:BAAABBA;?>>:<;C
@AZ32A:00038:00235
CGTGTCTCTAGGCACAGGATTTTGTGTAAGA
+
BBBBCDBA@@@?AACDCBCDDC9:;;44589
@AZ32A:00038:00240
TAGTATCAGCCTCGCCATGACGAAGGTATTCC
+
BBC<;<CBBA<==9859?@>>99695499242
@AZ32A:00038:00243
AGCACTGTAGCTGTCACTAGTTACTTGT
+
<;CDHCDBBBCBBBBBBBCBB?B>>;@A
@AZ32A:00039:00219
TCTCTATGCGCTCCACATGTCTAAGGT
+
CAAAA@@CGAABB@CDCBCCBC=6;7;
@AZ32A:00039:00235
ACGAGTGCGTTCCCCATGTCGTAGGTACTC
+
BBB?@@BBBC@CBB9A???CCCCC?B;>>E
@AZ32A:00039:00239
AGCACTGTAGCTGTCACTAGTTACTTGTG
+
BBBCBEDDAAA@AACBCBCDC@B=A@CAA
@AZ32A:00039:00240
ACGAGTGCGTTCCCCATGTCGTAGGTACTC
+
BBBAAAAAAA@ABB9CAAABBBBB@?;<<C
@AZ32A:00039:00243
ACGCTCGACATGCCCAGGTACAGGAG
+
BBBBCECCCBBBBB=BC@BABCC;:<
@AZ32A:00040:00201
ACGCTCGACATGCCCAGGTACAGGAG
+
CA@?CCCCCCC@@@<@B@BBDCB;;<
@AZ32A:00040:00203
ACGAGTGCGTTCCCCATGTCGTAGGTACTC
+
BBB?@@CB@C5944,9@>@BDBAA@?;<<F
@AZ32A:00040:00207
TACTGAGCTACACACACAGAAAATTGGTGC
+
B?BBBBBCBBBCCCB=>?9999-9<?>BBB
@AZ32A:00040:00212
CGTGTCTCTAGGCACAGGATTTTGTGTAAAGGC
+
BBBACBBBBAB@BDECC@CCCD:@;;444-9<@
@AZ32A:00040:00213
CGTGTCTCTAGGCACAGGATTTTGTGTAG
+
BBBACCBA==A@ACCCC@CCBB:BBB>??
@AZ32A:00040:00214
ACGAGTGCGTTCCCCATGTCGTAGGTACTC
+
BCBAAA@@@A?BBB:CBBBBBBBA@A@AAE
@AZ32A:00040:00219
ACGAGTGCGTTCCCCATGTCGTAGGTACTC
+
BBBBBBBBBC=@??6==>?CCCBB@?:<>C
@AZ32A:00040:00226
AGCACTGTAGCTGTCACTAGTTACTTGTGT
+
<<CCCCCCCBBBBBBBCCCBA?A>><@CCB
@AZ32A:00041:00205
ACGCTCGACATGCCCAGGTACAGGAG
+
CBBBBBBCCCBAA@<@C?BBAA@>@F
@AZ32A:00041:00209
TACTGAGCTACGACACACAGAAAGATTGGTG
+
@9<<A@><=;1////4499444-47<@C?>=
@AZ32A:00041:00221
CGTGTCTCTAGGCACAGGATTTTGTGTAGAGGCA
+
BBBACBAA>>>@ACCDD@AAAA9ABBCBBBB@AA
@AZ32A:00041:00228
TACTGAGCTACACACACAGAAAGATTGGTG
+
DBBBCCCBBBABBBBCBCBB@<@??<?>@@
@AZ32A:00041:00229
TACTGAGCTACACACACAGAAAGATTGGT
+
C?@ACDDBBBCCCCBBBCCCC=BBC?B?B
@AZ32A:00041:00232
CGTGTCTCTAGGCACAGGATTTTGTGTAAGA
+
BBAACDBBBAA?BDCDC?CCBC9:88//,11
@AZ32A:00041:00236
CGTGTCTCTAGGCACAGGATTTTGTGTAG
+
BBBACCBBBBB@BBEDC@CBBB:CCB999
@AZ32A:00041:00243
CGTGTCTCTAGGCACAGGATTTTGTGTAG
+
CBBBBCCCC@@>ACB@B?9944-9>>999
@AZ32A:00041:00247
CGTGTCTCTAGGCACAGGATTTTGTGTAG
+
BBBBBDCBA>A@BCDDCB;;99,4CC8;;
@AZ32A:00042:00221
ACGAGTGCGTTCCCCATGTCGTAGGTACTC
+
BBBBB@@BBB@BDD:CAAABBCAA@A@AAD
@AZ32A:00042:00223
ACGCTCGACATGCCCAGGTACAGGAG
+
BBBBBBCBCDBBBB>BB@BACCB>AA
@AZ32A:00042:00233
ACGGTGCGTTCCCCATGTCGTAGGTACTC
+
BBB?BBCBB@BBB:D999BBB;??=:<;C
@AZ32A:00042:00240
ACGCTCGACATGCCCAGGTACAGGAG
+
BBBBBBBCDHBBBB?BB@BCBBB=?@
@AZ32A:00042:00245
ATCAGACACGGACACAGCAGAACACAC
+
BBBB??@CCC@CCDCDDDBBB?AA???
@AZ32A:00043:00200
ACGCTCGACATGCCCAGGTACAGGAG
+
BABBBCCCCBB;<<8;A>AABBB;<<
@AZ32A:00043:00207
TACTGAGCTACACACACAGAAAGATTGGT
+
CABBBBBBBBCCBBAA>@999088858;<
@AZ32A:00043:00221
ACGCTCGACATGCCCAGGTACAGGAG
+
BBBABBBDCCC@@A>@B@AABBB;;<
@AZ32A:00043:00237
AGCACTGTAGCTGTCACTAGTTACTTGT
+
@ABBCCCCBCCBBBBBBCCBB?GBB?BD
@AZ32A:00044:00201
AGCACTGTAGCTGTCACTAGTTACTTGT
+
<<CCAAABEBCBBBBBCDC@=;=996;C
@AZ32A:00044:00213
TCTCTATGCGCTCCACATGTCTAAGGT
+
CEBBBBBCECDBE@BBBBDCC?==@=@
@AZ32A:00044:00220
CGTGTCTCTAGGCACAGGATTTTGTGTAG
+
BBAACDA@=AA@BBBBCBCECB9BA>8==
@AZ32A:00044:00228
ACGAGTGCGTTCCCCATGTCGTAGGTACTC
+
BBBBBAAAAA@AAB:C???BBBBB@?:<>C
@AZ32A:00044:00236
ACGAGTGCGTTCCCCATGTCGAGTACTC
+
BBB@BBBBBB?CBB9B=722,,-,,28D
@AZ32A:00044:00240
CGTGTCTCTAGGCACAGGATTTTGTGTAG
+
??BACDCCB??=?DEDD@@?==69;?8;;
@AZ32A:00044:00243
ACGAGTGCGTTCCCCATGTCGTAGGTACTC
+
A@BABBBA;;2444/9>?>ACCBB>@<<<A
@AZ32A:00045:00205
TACTGAGCTACACACACAGAAAGATTGGT
+
B??=AAAAAABBCCCF;9<CC?DCC@FBC
@AZ32A:00045:00223
ACGAGTGCGTTCCCCATGTCGTAGGTACTC
+
BBBA??BBBD@CDE9BAAABCB@A?>:<<C
@AZ32A:00045:00236
ATCAGACACGGACACAGCAGAACACACA
+
BBBBBBCCAA=ACCA@@CCA@=AC<;:A
@AZ32A:00045:00238
ACGCTCGACATGCCCAGGTACAGGAG
+
BBBBBBBCCA@:::8:@@A?===111
@AZ32A:00045:00242
CGTGTCTCTAGGCACGGATTTTGTGTAGA
+
BBCC::<CAAA@DDFC=AACC:CCCAADB
@AZ32A:00045:00244
TACTGAGCTACACACACAGAAAGATTGGT
+
B???AACAAA@BCDDB@@:44-8>>;>=>
@AZ32A:00046:00201
ACGAGTGCGTTCCCCATGTCGTAGGTACTC
+
ACCCE@@@CE@ECE:CCBBBBABB;?@@@@
@AZ32A:00046:00206
TACTGAGCTACACACACAGAAAGATTGGT
+
CAAAABBBCBBBCCCBBC@@>9>>><?=?
@AZ32A:00046:00230
AGCACTGTAGCTGTCACTAGTTACTTGT
+
;;CCDDCCBCCBBBBBBDCAA;=@@=@C
@AZ32A:00046:00234
TACTGAGCTACACACACAGAAAGATTGGT
+
DCCB??AA@BACCC=<<@@AA<A;:6:?B
@AZ32A:00048:00204
CGTGTCTCTAGGCACAGGATTTTGTGTAG
+
BDBBBCCDCCC@CDECC@CCCC9BBB??A
@AZ32A:00048:00206
TACTGAGCTACACACACAGAAAGATTGGTG
+
BBBBBBCCCCAC<;<98:444033713117
@AZ32A:00048:00208
TACTGAGCTACACACACAGAAAGATTG
+
B???BBCBBBBBCCA?>@999088858
@AZ32A:00048:00216
TAGTATCAGCCTCGCCATGACGAAGGTATTCC
+
<;BBBAAABB@BB;;799999999?<999>@C
@AZ32A:00048:00224
AGCACTGTAGCTGTCACTAGTTACTTGT
+
;;CCDEBCBCCBBBBBBCCCB?B??=?C
@AZ32A:00048:00243
TACTGAGCTCACACACAGAAAGATTGGT
+
BBBBBBBBBBDDACBA@:94-8<;:<:?
@AZ32A:00048:00244
CGTGTCTCTAGGCACAGGATTTTGTGTAGAAG
+
;@ACCBBBECC@<<99929999/99:44442/
@AZ32A:00049:00209
ACGCTCGACATGCCCAGGTACAGGAG
+
CAABBBCDCCC@@@<@C@CBBBB>AA
@AZ32A:00049:00221
AGCACTGTAGCTGTCACTAGTTACTTGT
+
<<BCAADECFDCCCCBBBDBA<?@@=@B
@AZ32A:00049:00223
TACTGAGCTACACACACAGAAAGATTGGT
+
D@A@CBCCCBBBAAB@CC988-8??;>>:
@AZ32A:00049:00226
ATATCGCGAGGGTATGGAAGACTCTATAG
+
CCCCCBAAA@@:?>>>;@=A@A>@00.0/
@AZ32A:00049:00244
ACGCTCGACATGCCCAGGTACAGGAG
+
BBBBBBCDCCCBBB>BA?CADCC=@@
@AZ32A:00004:00250
CGTGTCTCTAGGCACAGGATTTGTGTA
+
4444444444424;9987777+/////
@AZ32A:00004:00253
CGTGTCTCTAGGCACATGGATTTTGTGTAG
+
1////82,/117777133?CA>B111//44
@AZ32A:00004:00271
ACGAGTGCGTTCCCCATGTCGTAGGTACTC
+
BBBBDBCB999<CB8CAAABCCCC@A=??D
@AZ32A:00004:00279
TACTGAGCTACACACACAGAAAGATTGGT
+
??CBBBDCBAABCCBAB=?==<@>?BC@A
@AZ32A:00004:00285
AGCACTGTAGCTGTCACTAGTTTTACTTTTTGT
+
BBBCCDCBBBEBBB@BB@>4444,999999,99
@AZ32A:00004:00287
CGTGTTTCTAGGCACAGGTTTTTGTGTAGAGGC
+
CB?A?A>AAAB@CCCCC@CCDC2@@:77>773:
@AZ32A:00004:00291
TACTGAGCTACACACACAGAAAGATTGGT
+
@@BBBBBBB9;;<@@>>>999188;>D?B
@AZ32A:00004:00292
TACTGAGCTACACACACAGAAAGATTGGT
+
9;;AAAAA==@?A?>99999?0;88=B7:
@AZ32A:00004:00296
TACTGAGCTACACACACAGAAAGATTGGT
+
?@BDDDCBBBABBB?:>:444-8>?<AAB
@AZ32A:00005:00254
CGTGTCTCTAGGCACAGGATTTTGTGTAGA
+
CBBBBECCBBB@BCBB>?>>>>56>>1111
@AZ32A:00005:00260
ACGAGTGCGTTCCCCATGTCGTAGGTACTC
+
??AABCCC999<HD9CAAABEDCC@A=??C
@AZ32A:00005:00262
TACTGAGCTACACACACAGAAAGATTGGT
+
A@ABBBFBBB?BBBC>?A;1/+000,093
@AZ32A:00005:00268
ACGAGTGCGTTCCCCATGTCGTAAGGTATC
+
@@A@9<99482///*///////31397;9=
@AZ32A:00005:00276
AGCACTGTAGCTGTCACTAGTTACTTGT
+
BBBABDCBCBECCCCABB@@?>:;87;<
@AZ32A:00005:00278
ATCAGACACGACA
+
/0.////////8/
@AZ32A:00005:00280
ACGAGTGCGTTCCCCATGTCGTAGGTATC
+
;9>@>>>>995999/44444447996===
@AZ32A:00005:00282
AGCACTGTAGCTGTCATTTTTTTTTTTTTTTTTTTTTAGTTTTT
+
>=8444449@99994998444444444444444444"4444444
@AZ32A:00005:00283
TACTGAGCTACACACACAGAAAGATTGGT
+
ABBBCDCCCCBDCCCBCB:996:@;>B@C
@AZ32A:00005:00284
TACTGAGCTACACACACAGAAAGATTGGT
+
??ACDBBABBBBCBA=@=??=:@@>@C@B
@AZ32A:00005:00289
ACGAGTGCGTTTCCCCATGTCGTAGGTACTC
+
A@BBDBCB999-9@A4@;<<AA@>@??311>
@AZ32A:00005:00295
CGTGTCTCTAGGCACAGGATTTTGTGTAG
+
=BAAACCCBBC@B@AC@;1111+111::<
@AZ32A:00006:00251
TACTGAGCTACGACA
+
11////6:611//67
@AZ32A:00006:00262
TACTGAGCTACACACACAGAAAGATTGGT
+
BBBCCCCCBBCDCCA?>?998-8>><@?A
@AZ32A:00006:00266
ACGCTCGACATGCCCAGGTACAGGAG
+
?@BACCCCECBBBB=BC@BBDBB>?@
@AZ32A:00006:00283
TACTGAGCTACACACACAGAAAGATTGGT
+
?@BBB@AABBCCDA??B@=8=6::>@C@;
@AZ32A:00006:00285
ACGCTCGACATGCCCAGGTACAGGAG
+
B:::@DCCCCCCCC@B@>@>@?B=?@
@AZ32A:00006:00291
TACTGAGCTACACACACAGAAAGATTGGT
+
AABBBCDBBBAAADC@C;884-8>>;?>A
@AZ32A:00006:00293
AGCACTGTAGCTGTCACTAGTTACTTGT
+
ADBBBECCCCCCBBBAAABCCABBA>@@
@AZ32A:00007:00257
ACGAGTGCGTTCCCCATGTCGTAGGTACTC
+
AABBBABABB@DCC:C@?@BBB@A?>:<<C
@AZ32A:00007:00258
CGTGTCTCTAGGCACAGGATTTTTTGTGTAG
+
BBBBCECCBAA@ADA:@<999999*9??9<<
@AZ32A:00007:00259
CGTGTCTCTAGGCACAGGATTTTGTGTAG
+
BDABAA?AABB@CCCCCCBBBB7=;>84;
@AZ32A:00007:00261
ACGAGTGCGTTCCCCATGTCGTAGGTACTC
+
>:;;@A@@AA8===4??>@@AAAB?A===C
@AZ32A:00007:00264
ATCAGACACGGACACAGTCAGAACACACA
+
=88444844424:8111////65/44444
@AZ32A:00007:00268
TGATACGTCTCCTTCCTTAGTTACTTCA
+
BBBB??@CBBC@B@C@CBAAA@AAB@DB
@AZ32A:00007:00271
GACGAGTGCGTTCCCCATGTCGTAGGTACTC
+
@B??@BBBBBC?AAA9A???BCCCC@C>?@C
@AZ32A:00007:00274
TACTGAGCTACACACACAGAAAGATTGGT
+
@ABBBBBBBBBBBDCBCA:44-8<<;??B
@AZ32A:00007:00282
CGTGTCTCTAGGCACAGGATTTTGTGTAAGG
+
CC?@@CCCBBB?BCFCCADDDD:A:8=2+,+
@AZ32A:00007:00283
TCTCTATGCGCTCCACATGTCTAAGGT
+
AAAACCCCCCCCB>DABBBCBCC@C@B
@AZ32A:00007:00285
TGATACGTCTCCTTCCTTAGTTACTTCA
+
BBBB??>BBBB?B@D@C@ABB@??A@CC
@AZ32A:00007:00299
ACGCTCGACATGCCCAGGTACAGGAG
+
B9;<@CAADCBBBDA@@=?799@=:;
@AZ32A:00008:00254
CGTGTCTCTAGGCACAGGATTTTGTGTAGAG
+
BCBBCBBCBBB@BDEC>?>>;;0788,,---
@AZ32A:00008:00270
AACACTGTAGCTGTCACTAGTTACATGT
+
BDA>@?BBBBBADBDCCBABB@BBBBBB
@AZ32A:00008:00274
ACGCTCGACATGCCCAGGTACAGGAG
+
/1///644:?>BCEABB@AAAAA=@@
@AZ32A:00008:00277
AGCACTGTAGCTGTCACTAGTTACTTGT
+
@ABCBADACCAAACBBBBBA@=?9969@
@AZ32A:00008:00280
CGTGTCTCTAGGCACAGGATTTTGTGTAG
+
BB@A@CBCDCC@CCCEEA@==9299=>>>
@AZ32A:00008:00290
TACTGAGCTACACACACAGAAAGATTGGT
+
BBCBB9<<@BBBCCBAB@>>B9::A@C?;
@AZ32A:00008:00296
TACTGAGCTACCACACACAGAAAGATTGGT
+
;9<@@>@99995999444444A63391311
@AZ32A:00008:00298
TACTGAGCTACACACACAGAAAGATTGGT
+
BBDCBBBBBBBABA?=A@=?@:@@@?C@B
@AZ32A:00009:00253
TACTGAGCTACACACACAGAAAGATTGGT
+
B@>>BBBBBBBBCC@=>B998-8>>;>=A
@AZ32A:00009:00266
CGTGTCTCTAGGCACAGGATTTTTTTGTGTAG
+
AABACCBBCAB?ACA:@<9999999&9>>99;
@AZ32A:00009:00267
AGCACTGTAGCTGTCACTA
+
CCC;9:::?::>1111,,,
@AZ32A:00009:00270
TACTGAGCTACACACACAGAAAGATTGGT
+
::;ABAAAA48499>>>?99918?A<?<>
@AZ32A:00009:00274
TACTGAGCTACCACACACAGAAAGATT
+
<<<;9@B<94494444444444-3.6,
@AZ32A:00009:00278
CGTGTCTCTAGGCACAGGATTTTGTGTAG
+
@@@<<<ACBBB@CCA?><9999/9A?>>B
@AZ32A:00009:00281
ACGAGTGCGTTCCCCATGTCGTAGGTACTC
+
BAA@ABBBBC=??=6==BABCCCC@B<?<C
@AZ32A:00009:00282
ACGAGTGCTTCCCCATGTCGTAGGTACTC
+
AABBB@AA?>AAB6AAABDCB==>@;<<E
@AZ32A:00009:00287
CGTGTCTCTAGGCACAGGATTTGTGTAG
+
CCAAACDCBAA?BBCDC@CBC8<;9>>?
@AZ32A:00009:00294
AGCACTGTAGCTGTCACTAGTTACTTGT
+
BBC>AAAABBCBBBCBBBCCB>A==6;;
@AZ32A:00009:00298
ACGAGTGCGTTCCCCATGTCGTAGGTACTC
+
@@BBBB@@AA@ABC:D:99ACCCC@B<==A
@AZ32A:00009:00299
ACGAGTGCGTTCCCCATGTCGTAGGTACTC
+
A?A@BBBBBB=?==6==@?CCCCD@C<?=F
@AZ32A:00010:00266
ACGAGTGCGTTCCCCATGTCGTAGGTACTC
+
@ABABBBBBC?AAA9A?@?BEC>B?@<=<C
@AZ32A:00010:00268
AGCACTGTAGCAGTCACTATGTTAATTGT
+
=@@@99999<>CBB@A>1122>;=;C?BB
@AZ32A:00010:00274
ACGCTCGACATGCCCAGGTACAGGAG
+
B@@?BCBCCCBBBB?BBABBBBB=?@
@AZ32A:00010:00278
AGCACTGTAGCTGTCACTAGTTACTTGT
+
<<C=;=CCDAB@;;<99>>99699959?
@AZ32A:00010:00279
ACGAGTGCGTTCCCATGTCGTAGGTACTC
+
CB@@@BCBBC@CC>A???BBBCD@B=?@D
@AZ32A:00010:00280
AGCACTGTAGCTGTCACTAGTTACTTGT
+
@BCBB:=>BBHBBBCBCBDCB??==6;;
@AZ32A:00010:00296
ATCAGACACGGACACAGCAGAACACAC
+
A;7898999424999444448589333
@AZ32A:00011:00257
AGCACTGTAGCTGTCACTAGTTACTTGT
+
??BBCECAABCBBBBBBBCCC?BDB@B?
@AZ32A:00011:00278
ACACTGTAGCTGTCACTAGTTACTTGT
+
CCBCBDBBBCCBCCBBBBBB@BBB@BB
@AZ32A:00011:00282
ACGCTCGACATGCCCAGGTACAGGAG
+
AABADC@AA>>:996;B?BBCCC=@@
@AZ32A:00011:00290
TACTGAGCTACACACACAGAAAGATTGGT
+
B@AABBDBBBBBCDCBCB:94-7331;>@
@AZ32A:00011:00292
TACTGAGCTACACACACAGAAAGATTGGT
+
@?ABBBBBBBBBCA@?BBCCC>@@A@C@B
@AZ32A:00012:00251
TACTGAGCTACACACACAGAAAGATTGGT
+
BACBCCCBCBBBAC;;9@99908?@?BBD
@AZ32A:00012:00252
ACGAGTGCGTTCCCCATGTCGTAGGTACTC
+
BBBBB@@BAA@ABB:CAAABBABABA;><C
@AZ32A:00012:00262
CGTGTCTCTAGGCACAGGATTTTGTGTAGA
+
@B;;<A@CBCBAC<>=<>AABC7A?@9999
@AZ32A:00012:00274
ACGAGTGCGTTCCCCATGTCGTAGGTACTC
+
B??=@AABAA@BCC9B@@@BCCCC@B<@=C
@AZ32A:00012:00288
CGTGCTCTAGGCACAGGATTTGTGT
+
/7///664442494442444-4:4/
@AZ32A:00012:00296
AGCACTGTAGCTGTCACTAGTTACTTGT
+
BBBBBABAAABBBBC@@@AAB<;9979<
@AZ32A:00013:00264
CGTGTCTCTAGGCACAGGATTTTTTTTTGTGTAG
+
@>A@AAAAEDHBDCD>@>1111/1111"////67
@AZ32A:00013:00278
TACTGAGCTACACACACAGAAAGATTGGT
+
@@AABBCBBBBBBCCBB@:44-87748=@
@AZ32A:00013:00281
CGTGTCTCTAGGCACAGGATTTTGTGTAG
+
BBB@BCCDA@??ADFDC@CCBB:BBB99;
@AZ32A:00013:00285
CGTGTCTCTAGGCACAGGATTTTTTTTGTGTAG
+
BBBBCDCCDBB@BF?:?<99999999$99989=
@AZ32A:00013:00296
TACTGAGCTACACACACAGAAAGATTGGT
+
?@@@ABCCBBBBBCBB@@99808>>;??A
@AZ32A:00013:00297
AGCACTGTAGCTGTCACTAGTTACTTGT
+
ABBBCABBCBCCBBB??BBCB@CBB=??
@AZ32A:00014:00256
ACGCTCGACATGCCCAGGTACAGGAG
+
B??@?ABBDCBBDC=@@=:89?@=@A
@AZ32A:00014:00279
ATATCGCGAGGGTATGGAAGACTCTATAG
+
BB9;;;;CCBB>CBCB@D@CCCEC<?:67
@AZ32A:00014:00281
ACGCTCGACATGCCCAGGTACAGGAG
+
BABABCAAACCCCC?CB@BBCBB>@A
@AZ32A:00014:00291
AGCACTGTAGCTGTCACTAGTTACTTGT
+
@ABDCBBBBCDCBBBBBBBAB?EBB=@?
@AZ32A:00014:00292
ACGCTCGACATGCCCAGGTACAGGA
+
/1///;=9=BB;::611-11199;9
@AZ32A:00014:00296
AGCACTGTAGCTGTCACTAGTTACTTGT
+
AACCCCBBABCCCCBABBECD@AAA89;
@AZ32A:00015:00262
ACGCTCGACATGCCCAGGTACAGGAG
+
BB@@@BCCCBBCCB>BB@BABCB@BB
@AZ32A:00015:00288
TACTGAGCTACACACACAGAAAGATTGGT
+
BBBBBBCCBBBBBBBCBCBBB?ACC@C@B
@AZ32A:00015:00293
AGCACTGTAGATGTCACTAGTTACTTGT
+
@@BBBCCAABCBAA@BCBCBD>B@@8;;
@AZ32A:00016:00270
AGCACTGTAGCTGTCACTAGTTACTTGT
+
CCCAAAAABBFCCC<9<CAAA@DCC=AA
@AZ32A:00016:00274
ACGAGTGCGTTCCCCATGTCGTAGGTACTC
+
@@AABBCB?@>ACC9EBBABBB=>?@;<<C
@AZ32A:00017:00287
AGCACTGTAGCTGTCACTATGTTACTTGT
+
98=4444999;@<;9BCB=;<B594=999
@AZ32A:00018:00252
TACTGAGCTACACACACAGAAAGATTGGT
+
@???CCCBBBDCDCA=@A;;;78@@=A?A
@AZ32A:00018:00261
AGCACTGTAGCTGTCACTAGTTACTTGT
+
<;CCECCBCCCBBBABBBDBB@CBB@BB
@AZ32A:00018:00265
ACGAGTGCGTCCCCATGTCGTAGGTACTC
+
BBBAABBBB????6?@CBABC@A??;<<C
@AZ32A:00018:00271
ACGAGTGCGTTCCCCATGTCGTAGGTACTC
+
@@>>?BCBCC===?6@CCCCCCCC>=A@CB
@AZ32A:00018:00277
TACTGAGCTACACACACAGAAAGATTGGT
+
BAAABBCBBBBBBCBA@A;9908>>;?=?
@AZ32A:00018:00284
TACTGAGCTACACACACAGAAAGATTGGT
+
B@AABBCCBCBDCCB?>B;:868?A?C@C
@AZ32A:00018:00295
TACTGAGCTACACACACAGAAAGATTGGT
+
B@AABBCBBBBBBCCBAC;;;68?>=A?A
@AZ32A:00018:00297
CGTGTCTCTAGGCACAGGATTTTGTGTAG
+
BBAAACAC@?@=ACBCC@DCCE:CCC889
@AZ32A:00019:00250
ATATCGCGAGGGTATGGAAGCACTCTAGTA
+
48948499444-499;9?=;;98866....
@AZ32A:00019:00251
AGCACTGTAGCTGTCACTAGTTACTTGT
+
@ACCCCB@BBC?@@@BCBCCD?EAA>AB
@AZ32A:00019:00255
TACTGAGCTACACACACAGAAAGATTGGT
+
B?@@CCCCBBBBCCCCCC;::6:AA@C@C
@AZ32A:00019:00271
ACGCTCGACATGCCCAGGTACAGGAG
+
B@@@CCCCCCCDCC>@@=@@AAC;<<
@AZ32A:00019:00272
TACTGAGCTACACTACACAGAAATGATTGGTG
+
@<;<94>?111/////,,////+///469773
@AZ32A:00019:00292
CGTGTCTCTAGGCACAGGATTTTGTGTAG
+
BBBBBCCCAAA?BDCBB@CCBB:CBA998
@AZ32A:00019:00295
CGTGTCTCTAGGCACAGGATTTTTGTGTAG
+
BBBBBDBCBBB>BFCBC@@@===0@@@@@@
@AZ32A:00019:00297
CGTGTCTCTAGGCACAGGATTTTGTGTAG
+
BBDBCCCCCEC?BDCBB?BCCB:ABA99;
@AZ32A:00019:00299
TACTGAGCTACACACACAGAAAGATTGGT
+
;<<<<<BA@A@@<<<@@CCCC>BBB?B@A
@AZ32A:00020:00260
AGCACTGTAGCTGTCACTAGTTACTTGT
+
??BCCCCCCCCABBBBBBCCD@ECC@BB
@AZ32A:00020:00287
ACGAGTGCGTTCCCCATGTCGTAGGTACTC
+
BB??@AAABB@BCC:CBBBBBBBB@?:<;C
@AZ32A:00020:00290
TACTGAGCTACACACACAGAAAGATTGGT
+
BBBBCCDCBCCD<:<??@99918@?=@A@
@AZ32A:00021:00252
TACTGAGCTACACACACAGAAAGATTGGT
+
??@@BBCBBBBBBCCBBC;;:68>>>A?A
@AZ32A:00021:00268
ACGAGTGCGTTCCCCATGTCGTAGGTACTC
+
BB??@BCBBB>A==6?=CABBCCC?A;<<B
@AZ32A:00021:00284
AGCACTGTAGCTGTCACTAGTTACTTGT
+
?@BCDCBBBBCBBBBBBCDBB?EBB?AA
@AZ32A:00021:00295
ACTGCTCGACAGTTGCCAGGTACAGGAGA
+
444444449>94498>477138449844/
@AZ32A:00022:00252
TCTCTATGCGCTCCACATGTCTAAGGTA
+
@<<<AAACFDDDC?A::<ABB9>59249
@AZ32A:00022:00260
AGCACTGTAGCTGTCACTAGTTACTTGT
+
@@BDCDCCBCCBBAABBBC@@=?>>;>B
@AZ32A:00022:00266
CGTGTCTCTAGGCACAGGATTTTGTGTAG
+
BBB@CDCCBA@=@CBCC@CCCC:CCG;;;
@AZ32A:00022:00275
CGTGTCTCTAGGCACAGGATTTTGTGTAG
+
BAAA@CCCD@?>?CCCCCCCCB:CCB99;
@AZ32A:00022:00280
TCTCTATGCGCTCCACATGTCTAAGGT
+
BAAACCBCEAABB?CCCCCBB@@5959
@AZ32A:00022:00293
CGTGTCTCTAGGCACAGGATTTTTGTGTAG
+
BAABAB:<;AACCCCCD@BBBBB1AAA9;;
@AZ32A:00023:00255
CGTGTCTCTAGGCACAGGATTTTGTGTAG
+
BBBBBDBBAAB@C@A?DAECCC:CB@==@
@AZ32A:00023:00275
ATATCGCGAGGGTATGGAAGACTCTATA
+
=>@B@@@?AAD@CDDCAC@B@;:;?===
@AZ32A:00023:00294
ACGCTCGACATGCCCAGGTACAGGAG
+
BABADCDCCBC@@A>@B@ABBCC>@@
@AZ32A:00023:00297
ACGAGTGCGTTCCCCATGTCGTAGGTACTC
+
1/66/444498=AA5:;9;;;;>A>A<9;A
@AZ32A:00023:00298
ACGCTCGACATGCCCAGGTACAGGAG
+
B@@@BCCDCCCCCDABC?ACCBBBBC
@AZ32A:00024:00250
CGTGTCTCTAGGCACAGGATTTTGTGTAG
+
AAAACDCCBBB?BCDCC@BACB:DBB:9;
@AZ32A:00024:00264
TACTGAGCTACACACACAGAAAGATTGGT
+
:;CCCCCBBBBBADABAD;;;88>>;>==
@AZ32A:00024:00283
ACGAGTGCGTTCCCCATGTCGTAGGTACTC
+
BB???ABBCC@DDC9C@@@@@@?A>A<==C
@AZ32A:00024:00289
CGTGTCTCTAGGCACAGGATTTTGTGTAG
+
BBA>CCCCAAA@CCCCCBCCDC9BBB99;
@AZ32A:00024:00292
AGCACTGTAGCTGTCACTAGTTACTTGT
+
AABBCCDCBBCBBBBBBCCCB?B??=?C
@AZ32A:00024:00299
CGTGTCTCTAGGCACAGGATTTTGTGTAG
+
BBBBBDDCAAA@ABBDC@BCCC:BBD:9;
@AZ32A:00025:00253
AGCACTGTAGCTGTCACTAGTTACTTGT
+
AAABCBBAACDBBBBB>=@<;8<@A>AC
@AZ32A:00025:00255
ACGAGTGCGTTCCCCATGTCGTAGGTACTC
+
BBB@AACCBB@DBB9BABBBBBBB@@ABAC
@AZ32A:00025:00266
ACGCTCGACATGCCCAGGTACAGGAG
+
BABBCCBBCDCBBB=B?=A?BCC>@A
@AZ32A:00025:00273
AGCACTGTAGCTGTCACTAGTTACTTGT
+
<;HECEBCCCDBBBBBDCD?=;===;@A
@AZ32A:00025:00281
ACGCTCGACATGCCCAGGTACAGGAG
+
BABAAEBCCCCBBB>BA?BBCCB=@@
@AZ32A:00025:00283
CGTGTCTCTAGGCACAGATTTTGTGTAAGA
+
AAAACDCCBAA?BCDD>>>;;6888,,+--
@AZ32A:00025:00287
TACTGAGCTACACACACAGAAAGATTGGT
+
BBBBDCCBCBDCBCBBAB@@@<?@@>ABB
@AZ32A:00025:00290
ACGCTCGACATGCCCAGGTACAGGAG
+
A?BBBBBBCCC@@@>@B@DCBCC;<<
@AZ32A:00025:00296
TACTGAGCTACACACACAGAAAGATTGGT
+
BBBBBBBBBBBCCDCDBB;::6;AA?B@C
@AZ32A:00026:00261
TCTCTATGCGCTCCACATGTCTAAGGT
+
944444:4//>11,//64444//,/,/
@AZ32A:00026:00263
AGCACTGTAGCTGTCACTATGTTACTTGT
+
99>89@@@AAABAA>>>>211=868B?BC
@AZ32A:00026:00270
TACTGAGCTACACACACAGAAAGATAGGT
+
B???BBCBBBBBBCCCCC@@?:?A?@?@B
@AZ32A:00026:00271
CGTGTCTCTAGGCACAGGATTTTGTGTAG
+
BBB@CCCCBAB?ACAAB>BAAB7=>>:;;
@AZ32A:00026:00274
CGTGTCTCTAGGCACAGGATTTTGTGTAG
+
BBBBCECCBBB@BDCDDBCCCC:BBB99;
@AZ32A:00027:00259
ACGCTCGACATGCCCAGGTACAGGAG
+
CBABBBCCDCCBBB=BC@BBBBB8:<
@AZ32A:00027:00265
TACTGAGCTACACACACAGAAAGATTGGT
+
BABBBBCBBBDCBBCCCC@@@<?@@=A?B
@AZ32A:00027:00266
TGATACGTCTCCTTCCTTAGTTACTTCA
+
BBB?BBBCBBB@C@C@DBBBB@BCEAEC
@AZ32A:00027:00267
ACGAGTGCGTTCCCCATGTCGTAGGTACTC
+
BBB?@BBBBB=???6=B?BBCB?B?>@ABC
@AZ32A:00027:00269
AGCACTGTAGCTGTCACTAGTTACTTGT
+
98944AAC@AACBBBCBBCAA@CBDACD
@AZ32A:00027:00272
AGCACTGTAGCTGTCACTAGTTACTTGT
+
;<BC<:@CBBDBBCBCB?C@>89<?>@B
@AZ32A:00027:00273
CGTGTCTCTAGGCACAGGATTTTGTGTAG
+
BBBACCCC?:99<BCBDAECEC:DFCAAA
@AZ32A:00027:00279
AGCACTGTAGCTGTCACTAGTTACTTGT
+
AABBCDDAAABCBCBBBDCBB@GAA>AB
@AZ32A:00027:00288
CGTGTCTCTAGGCACAGGATTTTGTGTAG
+
BB@ACDBBAAB@CDCCC@CCCC:DBB99;
@AZ32A:00028:00256
CGTGTCTCTACGGCACAGGATTTTGTGTAAG
+
9999444/7///,/699;:4499/1:6,,*,
@AZ32A:00028:00258
CGTGTCTCTAGGCACAGGATTTTGTGTAG
+
??BBCDBBBBB@BCCDDBAA??6==98==
@AZ32A:00028:00259
TGATACGTCTCCTTCCTTTACTTCAGTGC
+
BBB???BCBBB@C@C@CC?BBB@BBBBDB
@AZ32A:00028:00266
CGTGTCTCTAGGCACAGGATTTTGTGTAG
+
BBAAADCCBAB?ABA:@<9999-9@@9;<
@AZ32A:00028:00277
ATATCGCGAGGGTATGGAAGACTCTATA
+
BBABBBCBABC?CEBB=@=@BB>C??=?
@AZ32A:00028:00282
TCTCTATGCGCTCCACATGTCATAAGGTA
+
98449444994442994444////,/,//
@AZ32A:00028:00287
CGTGTCTCTAGGCACAGGATTTTGTGTAG
+
@BBACCBBAAA@BDDCC@CCCD9BBB>?@
@AZ32A:00028:00289
TACTGAGCTACACACACAGAAAGATTGGT
+
B@>ABBCBBBBBBDCCCC<:97;BB?B@C
@AZ32A:00028:00290
TACTGAGCTACACACACAGAAAGATTGGT
+
A???CBBBBBBBBCBBBC<;:6;@@=A?B
@AZ32A:00029:00262
TACTGAGCTACACACACAGAAAGATTGGT
+
AA?BBBDCBBBBCCC@@B;9908>?<??@
@AZ32A:00029:00280
CGTGTCTCTAGGCACAGGATTTTGTGTAG
+
@@@@CAAAABCDDCB@A@9999/99911/
@AZ32A:00029:00282
ACGCTCGACATGCCCAGGTACAGGAG
+
BCBBBBBCCBCCCC>CB@BBCCC>@A
@AZ32A:00029:00284
CGTGTCTCTAGCACAGATTTGATGTAGTA
+
44444444;444:444444-4////////
@AZ32A:00029:00289
AGCACTGTAGCTGTCACTAGTTACTTGT
+
??BCCCCCBBCBBCCBBBCBB@DBD@CC
@AZ32A:00029:00295
TACTGAGCTACACACACAGAAAGATTGGT
+
@===BBCCBBBBBBCBCA;:8-8>><@?A
@AZ32A:00030:00255
ATCAGACACGGACACAGCAGAACACAC
+
B>?BCC@;<<=@@B@@A;;9A>BBACC
@AZ32A:00030:00258
ACGAGTGCGTTCCCCATGTCGTAGGTACTC
+
BBB@>>AABB@BBB9EDDBBBBAA@A@A@C
@AZ32A:00030:00265
CGTGTCTCTAGGCACAGGATTTTGTGTAG
+
@@AAABBBABB?BCECCACCBB9ABB99;
@AZ32A:00030:00268
AGCACTGTAGCTGTCACTAGTTACTTGT
+
@@CB=<>DBDCCCBBBDCC;;8<BB>BC
@AZ32A:00030:00279
CGTGTCTCTAGGCACAGGATTTTGTGTAGA
+
BABBCCCCAA@?BDAAA@BBDBAECC;999
@AZ32A:00030:00282
ACGAGTGCGTTCCCCATGTCGTAGGTACTC
+
BBB>>>BBBC?BAA9ABBBBBBBB@@:><C
@AZ32A:00030:00293
ACGAGTGCGTTCCCCATGTCGTAGGTACTC
+
BBBBBBCBBD@DBB9B??@CCCAA?<@AAC
@AZ32A:00032:00259
CGTGTCTCTAGGCACAGGATTTTGTGTAGA
+
CBCCCCCCCCC@CCECC@CCCC9ACB99;C
@AZ32A:00032:00265
TCTCTATGCGCTCCACATGTCTAAGGT
+
@9<<=<<CDCECC@B=:?BEEHC@CAB
@AZ32A:00032:00283
ACGCTCGACATGCCCAGGTACAGGAG
+
BBBBBCACBCBBBB=BB@BBAAA;;<
@AZ32A:00032:00288
TACTGAAGCTACACACACAGAAAGATTGGTG
+
B@BACB>BBA@@BBB<<<CBBB@BCCBC@A@
@AZ32A:00032:00296
ACGAGTGCGTTCCCCATGTCGTAGGTACTC
+
AAAAAABBBC@DDB9B???BA?@B?@;<<C
@AZ32A:00032:00299
TACTGAGCTACACACACAGAAAGATTGGT
+
C9<>CDCEEBCC@ACCCCBBB;<;D>C?;
@AZ32A:00033:00252
TACTGAGCTACACACACAGAAAGATTGGT
+
CBBBCCCBBBBBCCBBAA99908>>;?=?
@AZ32A:00033:00255
TACTGAGCTACACACACAGAAAGATTGGT
+
B???BBCEBBBCCC?=>@999088858;;
@AZ32A:00033:00256
CGTGTCTCTAGGCACAGGATTTTGTGTAG
+
BBBACCCBDAB?ACEDC@BCCA:CCD??@
@AZ32A:00033:00263
TACTGAGCTACACACACAGAAAGATTGGT
+
B@AABBCBBBBCCCCDBCBBB=BBB?A?@
@AZ32A:00033:00265
TGACTGAGCTACACACACAGAAAGATTGGT
+
,,//222;CBBEBBAA=@B@@><A??=@AD
@AZ32A:00033:00266
TGTCTCTAGGCACAGGATTTTGTGTAAGGC
+
BBBBDCBBB@CCBAA?CCCC:GC9795969
@AZ32A:00033:00268
ACGAGTGCGTTCCCCATGTCGTAGGTACTC
+
BBB9:<CCBB?CCC8A;;;BBB@A?:<==C
@AZ32A:00033:00271
CGTGTCTCTAGGCACAGGATTTTGTGTAAGAG
+
AAAACBAA==A@BFBDB?BBBB:B>>445999
@AZ32A:00033:00277
AGCACTGTAGCTGTCACTAGTTACTTGT
+
@ABBCCFAABCABBBBA>ADD@BBB@CC
@AZ32A:00033:00288
ACGAGTGCGTTCCCCATGTCGTAGGTACTC
+
BBB?@ABBBB?CDB:CCCCBBCBB?AAAAC
@AZ32A:00033:00295
TACTGAGCTACACACACAGAAAGATTGGT
+
B===ABBBA@AAADCCCB:996:@@<A@B
@AZ32A:00034:00260
CGTGTCTCTAGGCACAGGATTTTGTGTAGA
+
CCCCEDCCBAA?BFDCC@DEDE:CCB99;A
@AZ32A:00034:00261
ACGAGGCGTTCCCCATGTCGTAGGTACTC
+
BBBBB@@>>5999-9@@ABBBAA:?@@@A
@AZ32A:00034:00263
CGTGTCTCTAGGCACAGGATTTTGTGTAG
+
CABACECCBBB@BDECC@CEDB:CDB99;
@AZ32A:00034:00272
AGCACTGTAGCTGTCACTAGTTACTTGT
+
<<BB@ADDCCDBBBBBCBBA?=ABB>BB
@AZ32A:00034:00282
ACGCTCGACATGCCCAGGTACAGGAG
+
BBA?BCACCBC:<;8<C@CBA@@;;<
@AZ32A:00034:00288
ACGAGTGCGTTCCCCATGTCGTAGGTACTC
+
BBAAAAAAAB@BCC9EBBBBBBAA@A:><D
@AZ32A:00035:00254
TACTGAGCTACACACACAGAAAGATTGGT
+
CBBBCCCBBBBB@DCCCC;:8-8>>;??A
@AZ32A:00035:00266
CGTGTCTCTAGGCACAGGATTTTGTGTAAGAGT
+
BBBBBCBBBBB@BDBBC@CCCB::88,,+---,
@AZ32A:00035:00272
CGTGTCTCTAGGCACAGGATTTTGTGTAG
+
BB@AADCBBAB>BDCDDCCCCC9BBB99;
@AZ32A:00035:00274
CGTGTCTCTAGGCACAGGATTTTGTGTAG
+
BBBACECCB??>?CBAB?BCCC:CCC;;<
@AZ32A:00035:00288
TACTGAGCTACACACACAGAAAGATTGGT
+
B@AABBCBBBBBCCCCCB:::-8>><@=@
@AZ32A:00035:00293
AGCACTGTAGCTGTCACTAGTTACTTGT
+
<<CEDECCBBCBBB@BBBCAB@BBB?BB
@AZ32A:00035:00296
CGTGTCTCTAGGCACAGGATTTTGTGTAG
+
BBB@CECCAAA@CCCCC?CCHH9CBB:;;
@AZ32A:00036:00252
ACGAGTGCGTTCCCCATGTCGTAGGTACTC
+
B;:9=@>>>95999/9@@?BCBBA?:;<BA
@AZ32A:00036:00253
TACTGAGCTACACACACAGAAAGATTGGT
+
BBB@@@@ABAB@?DCBCB::4-8>>;>>A
@AZ32A:00036:00259
CGTGTCTCTAGGCACAGGATTTTGTGTAGA
+
@@@AAADAC<<;=EB@@B9999/9>>9944
@AZ32A:00036:00260
AGCACTGTAGCTGTCACTAATTACTTGT
+
<<CCAEBCABBBBBCBB?@;9<?4959@
@AZ32A:00036:00263
ACGCTCGACATGCCCAGGTACAGGAG
+
BBBBBBBBDDGBBB=BB@BBDCC>@@
@AZ32A:00036:00271
CGTGTCTCTAGGCACAGGATTTTGTGTAGA
+
BBBBCCCC@?@@BCBGB?DCCC:BCB:;9@
@AZ32A:00036:00282
ACGCTCGACATGCCCAGGTACAGGAG
+
BBBBBBBCCBB@@@<@C@CEBDB>@@
@AZ32A:00036:00284
TAGTATCAGCCTCGCCATGACGAAGGTATTCC
+
=AA@@ABA@@@>@;;7;@@@A;97<<999<@<
@AZ32A:00037:00252
ACGCTCGACATGCCCAGGTACAGGAG
+
CBCBBCBBB?@9;;09>=?@ACB8;<
@AZ32A:00037:00268
AGCACTGTAGCTGTCACTAGTTACTTGT
+
<<BBBCCCCCBBBBBCBBB@@;?@@;@B
@AZ32A:00037:00269
TACTGAGCTACACACACAGAAAGATTGGT
+
CBBBBBBABBBCCEBA@B;;908>>=?=?
@AZ32A:00037:00272
CGTGTCTCTAGGCACAGGATTTTGTGTAG
+
BBBACDCCBAB?BCCDB@A@@?6=;>:;;
@AZ32A:00038:00252
TACTGAGCTACACACACAGAAAGATTGGT
+
BAAACFCCCBBBCCCBAA;9908>><?>?
@AZ32A:00038:00264
CGTGTCTCTAGCACAGATTTGATGTAGTAGG
+
4444444/7///26//1::581////444:9
@AZ32A:00038:00266
AGCACTGTAGCTGTCACTAGTTACTTGT
+
<<CCAAACCCCBBBBB@=?99599959B
@AZ32A:00038:00272
CGTGTCTCTAGGCACAGGATTTTGTGTAG
+
CHCGECCC;;<?BCBCDACCBB7ACA;;<
@AZ32A:00038:00278
ACGCTCGACATGCCCAGGTACAGGAG
+
DCCBCCCDDCCBBB=BB?BBBBB=@@
@AZ32A:00038:00283
TACTGAGCTACACACACAGAAAGATTGGT
+
BABBBBDCBBBBBDCEBC<;:6;??<@?A
@AZ32A:00038:00286
ACGCTCGACATGCCCAGGTACAGGAG
+
:<CCCCCCC??@@D>?>=?<=98589
@AZ32A:00038:00288
ACGAGTGCGTTCCCCATGTCGTAGGTACTC
+
BBBB@@BBBB@BCC:D@@@BBBBB??:;<C
@AZ32A:00038:00291
ACGAGTGCGTTCCCCATGTCGTAGGTACTC
+
CBBBBBCBCC@CCC9A?BBBBBAA@=@ADB
@AZ32A:00039:00265
TACTGAGCTACACACACAGAAAGATTGGT
+
C@A>@BBBB@@@@@BCCC@@=:???<??@
@AZ32A:00039:00274
ACGAGTGCGTTCCCCATGTCGTAGGTACTC
+
BBB@@@AAAA@AAA8B=??BBBAA@?:;;C
@AZ32A:00039:00283
ATCAGACACGGACACAGTCAGAACACACA
+
;;;449444424;:9994444999:449=
@AZ32A:00039:00288
AGCACTGTAGCTGTCACTAGTTACTTGT
+
<<CCECDBDDC@BBABDDD@?=?=@=@A
@AZ32A:00039:00293
AGCACTGTAGCTGTCACTAGTTACTTGT
+
<<CDCECCCBEABBBCBDEBA?C@@=AE
@AZ32A:00040:00253
ACGAGTGCGTTCCCCATGTCGTAGGTACTC
+
BBBBBBBBCB?AAA9ABBBBBBBB><?@AC
@AZ32A:00040:00261
TCTCTATGCCTCCACATGTCTAAGGTA
+
<==AADACCAFC@CCBBBBAAA=@?@@
@AZ32A:00040:00277
CGTGTCTCTAGGCACAGGATTTTGTGTAG
+
BBBACCBBBAB@BDDDC@CCBD9BBB99;
@AZ32A:00040:00278
ACGCTCGACTTGCCCAGGTACAGGAG
+
BBBBBBBCCA?;996;C@B>>>>113
@AZ32A:00040:00279
CGTGTCTCTAGGCACAGGATTTTGTGTAG
+
BBCCCCCCBBB@CCBBCABBBB9=A@99;
@AZ32A:00040:00282
AGCACTGTAGCTGTCACTAGTTACTTGT
+
;;CCCEBBBCCBBBBBCDEAA>A@=<@@
@AZ32A:00040:00288
TACTGAGCTACACACACAGAAAGATTGGT
+
BBB<<<==999BBAA><1//85...,.,.
@AZ32A:00040:00290
CGTGTCTCTAGGCACAGGATTTTGTGTAG
+
CDCCCEDDCBB>?BCDD@BBCB:BBB99;
@AZ32A:00040:00293
ACGCTCGACATGCCCAGGTACAGGAG
+
CCBBCCABBBBBBB?BC@CDCCC=@A
@AZ32A:00041:00251
AGCACTGTAGCTGTCACTAGTTACTTGT
+
<<DBBCCCCCCBBBBBCDC?=;A>>;>>
@AZ32A:00041:00264
CGTGTCTCTAGGCACAGGATTTTGTGTAG
+
BBBBDECCBAA?ACCAB?BDGC:CAA99;
@AZ32A:00041:00268
ACGCTCGACATGCCCAGGTACAGGAG
+
CB@ABBCDEBC:::6:A>BBA@@=@@
@AZ32A:00041:00272
ACGCTCGACATGCCAGGTACAGGAGA
+
BBB@><;11189@@AA53.2,,*,,0
@AZ32A:00041:00283
CGTGTCTCTAGGCACAGGATTTTGTGTAG
+
BDCCCCCCCCC?CCFDCCDCCC:BB?>>@
@AZ32A:00041:00294
ACGAGTGCGTTCCCCATGTCGTAGGTACTC
+
BBB@AACBBB@DDB9C???BBA>???A@AC
@AZ32A:00041:00296
TACTGAGCTACACACACAGAAAGATTGGT
+
AABBDCCCBBBBBC@@>?99908>>;??A
@AZ32A:00042:00252
TACTGAGCTACACACACAGAAAGATTGGT
+
BAAABBCBCBBBCCBA@C;;908>>;?>@
@AZ32A:00042:00253
TACTGAGCTACACACACAGAAAGATTGGT
+
CBBBCCEBB?BCCCA?@A;;808>>;>=A
@AZ32A:00042:00261
CGTGTCTCTAGGCACAGGATTTTGTGTAG
+
BBBACECCBBB?BCCCCACCBB9BBA99;
@AZ32A:00042:00277
AGCACTGTAGGTCACTAGTTACTTGTG
+
BDCBAABCCB@BABBBCB@=@8858==
@AZ32A:00042:00279
TACTGAGCTACACACACAGAAAGATTGGT
+
B@AABBBBBBBBBDCBA@::4-8>>;>=@
@AZ32A:00042:00284
CGTGTCTCTAGGCACAGGATTTTGTGTAG
+
BBBACDCCBAA>ADDCC@A???6=AA99;
@AZ32A:00043:00264
AGCACTGTAGCTGTCACTAGTTACTTGT
+
;<AA<<:@AAGCCAAAB>B99599959@
@AZ32A:00043:00275
CGTGTCTCTAGGCACAGGATTTTGTGTAG
+
BBCCCDCCBAB@ECBCC@CCDC:CBB99;
@AZ32A:00043:00287
ACGCTCGACATGCCCAGGTACAGGAG
+
BBBBCBBCCCCCCC>CC@CBA@@;9<
@AZ32A:00043:00293
ACGAGTGCGTTCCCCATGTCGTAGGTACTC
+
BBDCFFCCBB?BCC9CA@ACC<;<@<<<AG
@AZ32A:00044:00253
TCTCTATGCGCTCCACATGCTAAGGT
+
@@@A<;<<>BCBB8<<99>A995454
@AZ32A:00044:00262
CGTGTCTCTAGGCACAGGATTTTGTGTAG
+
CCCCBDBBBAB@BDCCC@CCCB:BBB99;
@AZ32A:00044:00268
AGCACTGTAGCTGTCACTAGTTACTGT
+
<<BBAAACDCC@BBBBBBCCD@CCCCC
@AZ32A:00044:00275
CGTGTCTCTAGGGCACAGGATTTTGTGTAG
+
CCCCCAAB999919DCDEBCCCC9BAAAAA
@AZ32A:00044:00297
AGCACTGTAGCTGTCACTAGTTACTTGT
+
<<CCDECBBBBBBBBBBCDAA>A998;C
@AZ32A:00045:00251
ACGAGTGGCGTTCCCCATGTCGTAGGTACTC
+
CBBBBBB?BBB=???6ACBBBCBBB@A@AAC
@AZ32A:00045:00263
CGTGTCTCTAGGCACAGGATTTTGTGTAG
+
BBBCDCC@@@@?BCBBA@AAAA:BBB999
@AZ32A:00045:00270
TTCTATGACGCTCCACATGTCTAAGGTACT
+
424///////89;@BAAACBA;;79<999@
@AZ32A:00045:00272
ACGCTCGACATGCCCAGGTACAGGAG
+
BBBBBBBCCBC@@@<@C@CABBB;;<
@AZ32A:00045:00283
TACTGAGCTACACACACAGAAAGATTGGT
+
B???AABAA@@@@@CCBB::9-8>>=@?A
@AZ32A:00046:00253
TACTGAGCTACACACATAGAAAGATTGGTG
+
CBBBBBBCBECCBEB@@A999199713777
@AZ32A:00046:00255
TGATACGTCTCCTTCCTTAGTTACTTCA
+
AABBBA@@@@B>B?BBFACBBCCCE=A<
@AZ32A:00046:00267
TACTGAGCTACACACACAGAAAGATTGGT
+
CAB?BBCBBBABCCCB@@:88-88848;<
@AZ32A:00046:00269
TACTGAGCTACACACACAGAAAGATTGGT
+
CBBBECCCCCCCAAA@>@99908>>;?=?
@AZ32A:00046:00278
TACTGAGCTACACACACAGAAAGATTGGT
+
B???BBBBBBCCFCA?>@99908884857
@AZ32A:00046:00279
TACTGAGCTACACACACAGAAAGATTGGT
+
CBBBCCCCB?BCFBCBACCCC?BAB?B@B
@AZ32A:00046:00284
AGCACTGTAGCTGTCACTAGTTACTTGT
+
<<CCDECC@AACBBBBBBFCB?CBB?BA
@AZ32A:00047:00259
TACTGAGCTACACACACAGAAAGATTGGT
+
C?@@BBCB@ABBADCBAA;88-88848;<
@AZ32A:00047:00268
TACTGAGCTACACACACAGAAAGATTGGT
+
B?>>ABCB@BBBCCCBAA::4-88848==
@AZ32A:00047:00269
TACTGAGCTACACACACAGAAAGATTGGT
+
BAAABBBBBBBCCCCAAB;:8-8>>;?<?
@AZ32A:00047:00272
CGTGTCTCTAGGCACAGGATTTTGTGTAG
+
CCBBABDCDBB?ACCBC?CCBC9A>>99;
@AZ32A:00047:00297
ACGAGTGCGTTCCCCATGTCGTAGGTACTC
+
CCBAABCAA@7;9;-9AABCCCBB@>@ABC
@AZ32A:00048:00270
AGCACTGTAGCTGTCACTAGTTACTTGT
+
??BCAADFDCEC@@@1111;;:@@A=AD
@AZ32A:00048:00287
AGCACTGTAGCTGTCACTAGTTACTTGT
+
;;DCBGBCCCC@AAACCDC@=;===8@A
@AZ32A:00048:00288
AGCACTGTAGCTGTCACTATGTTACTTGT
+
944449444;A94449844444244;299
@AZ32A:00048:00292
CGTGTCTCTAGGCACAGGATTTTGTGTAG
+
BBBACDBBAAA@BFBBC>BB=A6=@@=>@
@AZ32A:00048:00298
CGTGTCTCTAGGCACAGGATTTGTGTAG
+
CCBCCBCCAA@@CCC@;<94409@@??>
@AZ32A:00049:00262
CGTGTCTCTAGGCACAGGATTTTGTGTAGA
+
BBBCCDCBB@B@BCBB>?>>;;6;:8//11
@AZ32A:00049:00267
AGCACTGTAGCTGTCACTAGTTACTTGT
+
<<CCCABCCCCBBBBBDBB:4298859>
@AZ32A:00049:00272
TACTGAGCTACACACACAGAAAGATTGGT
+
B>>>BBCBAABB?@CBAA:84-88848=>
@AZ32A:00049:00277
ACGAGTGCGTTCCCCATGTCGTAGGTACTC
+
CCBABBCCBA=A@@4A@@@BCBBA?@AABD
@AZ32A:00049:00278
ACGAGTGCGTTCCCCATGTCGTAGGTACTC
+
CBBCCCCCCB@BCB9DBDBBCBAA@A;<<C
@AZ32A:00049:00282
CGTGTCTCTAGGCACAGGATTTTGTGTAG
+
BBBBCCBBB@B@BBCCC@CCCC:BBB???
@AZ32A:00049:00283
AGCACTGTAACTGTCACTAGTTACTTGT
+
C??@BCC<<;<DCCCBCCB::6:@@;@B
@AZ32A:00049:00288
TACTGAACTACACACACAGAAAGATTGGTGC
+
BBAAAA>BECCDCBB?:77;<98>>>@@C??
@AZ32A:00049:00297
TACTGAGCTACACACACAGAAAGATTGGT
+
C@F@BBCCBBBBBCCBAB999088858<?
@AZ32A:00004:00306
AGCACTGTAGCTGTCACTAGTTACATGT
+
@BCBBADBBBDCCCBBDDD@@>AAAECC
@AZ32A:00004:00307
TGATACGTCTCCTTCCTTAGTTACTTCA
+
CBCBBBDBBAA6:7;;?;>AA<<<<@A@
@AZ32A:00004:00315
TACTGAGCTACACACACAGAAAGATTGGT
+
??B@ABCBABBBBBB=;;444-8>?<@?A
@AZ32A:00004:00333
TACTGAGCTACACACACAGAAAGATT
+
99@FCCDBB>>=9411----8+,,*)
@AZ32A:00004:00336
AGCACTGTAGCTGTCACTAGTTAATTG
+
BBC@AAFCCCCBB>=9;;999<;:;-1
@AZ32A:00004:00340
AGCACTGTAGCT
+
//8//////448
@AZ32A:00005:00300
CGTGTCTCTAGGCACAGGATTTTGTTAGA
+
CBBBCCBBBBB@BCCDCB@@@@9?B@CCC
@AZ32A:00005:00308
CGTGTCTCTAGGCACAGGATTTTGTGTAG
+
BBEBBCCBDCC@C@?=@<9999/9>>>??
@AZ32A:00005:00314
CGTGTCTCTAAGCACAGGATTTTTTTT
+
BBB@CDCCAAABBB;998444999999
@AZ32A:00005:00334
CGTGTCTCTAGGCACAGGATTTTTTTTTTTTTTTGTGTAG
+
BBB@BBCCCBB@ECCE>?>@@A>>A>>88:?A;"111888
@AZ32A:00005:00340
ACGCTCGACATGCCCAGGTACAGGA
+
BBBBBCBBCB9:8?998598111,1
@AZ32A:00005:00342
CGTGTCTCTAGGCACAGGATTTTTTTT
+
@@@AADCCC@?=>?:::9999999994
@AZ32A:00005:00347
ACGCTCGACATGCCCAGGTACAGGA
+
BC?@@BACCBBBBB=B@<=799>;9
@AZ32A:00006:00301
ACGAGTGCGTTTCCCCATGTCGTAGGTACTC
+
BBBBB;;;444-444-4999ABB;A<A;<<C
@AZ32A:00006:00312
ACGAGTGCGTTCCCCATGTCGTAGGTACTC
+
BBB?BBCA9929>>4?@@@CCGCC@B;<=C
@AZ32A:00006:00322
ACACTGTAGCTGTCACTAGTTACTTAT
+
?@9<<9B@@BABB@:;;@?A;;987<;
@AZ32A:00006:00329
TACTGAGCTACACACACAGAAAGATTGGT
+
@@BCCDCCBBCDCA?:?>844-8>?=B@C
@AZ32A:00006:00333
ACGAGTGCGTTCCCCATGTCGTAGGTATC
+
BBCBBBCCBB?BFC:D;;;@>>@><@<99
@AZ32A:00006:00343
AGCACTGTAGCTGTCACTAGTTACTTGT
+
<<BB@?DEBBDCBCBBDBC:/,11/,11
@AZ32A:00007:00304
CGTGTCTCTAGGCACAGGATTTTGTGTAG
+
BBBBCDCCD??@?DC??=;;9;-9?C;;<
@AZ32A:00007:00310
TCTCTATGCGCTCCACATGTCTAAGGT
+
BBBBCBBBAAABB@CCDEB>?=98@=@
@AZ32A:00007:00315
TACTGAGCTACACACACAGAAAGATTGGT
+
BBBBBBCBBBAAACB>?@844-8??>B?B
@AZ32A:00007:00323
ATCAGACACGGACACAGCAGAACACAC
+
BABBBBA??>==CAA@@@@@?<@BAAC
@AZ32A:00007:00325
ACGCTCGACATGCCCAGGTACAGGAG
+
>@@@@BAAACCCDE@BA?B:<;B@;;
@AZ32A:00007:00333
CGTGTCTCTAGGCACAGGATTTTGTGTAG
+
BBCCBCBCCBA>B@=?@=9999/99?>>@
@AZ32A:00007:00334
TACTGAGCTACACACACAGAAAGATTGGT
+
?@AGCCCBBBBBB===@888>0888<?=?
@AZ32A:00007:00336
AGCACTGTAGCTGTCATTAGTTACTTGT
+
;AC;<>I@??:99844864;<D111,0/
@AZ32A:00007:00346
ACGAGTGCGTTCCCCATGTCGTAGGTATC
+
AABBBBBBBB>;770:11111/4777444
@AZ32A:00007:00348
ACGCTCGACATGCCCAGGTACA
+
@@@@A@BBBBBB@B<>>;1011
@AZ32A:00007:00349
CGTGTCTCTAGGCACAGGATTTTGTG
+
BDDCCCAAA==9=499>=?@DD/994
@AZ32A:00008:00301
ACGAGTGCGTTCCCCATGTCGTAGGTACTC
+
BBA?BBCBBB=???6CCCBBCBCC??;<<C
@AZ32A:00008:00308
ACGAGTGCGTTCCCCATGTCGTAGGTACTC
+
BB@@BBBA@@?@BC9E@?@BCCCC@B<@=C
@AZ32A:00008:00318
ACGCTCGACATGCCCAGGTACAGGAG
+
>?;<;CBBBCB@>>99848799A=@@
@AZ32A:00008:00340
AGCACTGTAGCTGTCACTAGTTACTTGT
+
<<CCCACBCCECBBCBAAB?@;@@@7<9
@AZ32A:00009:00300
ACGAGTGCGTTCCCCATGTCGTAGGTACTC
+
98>8<9==@F5999-9991==1..,.///4
@AZ32A:00009:00316
CTGTCTCTAGGCACAGGATTTTGTGTAG
+
CCCBBBBCBB@BCB??<ACED9AA@AB@
@AZ32A:00009:00325
CGTGTCTCTAGGCACAGGATTTTTTTTTTTTTTGTGTAG
+
BBB@BCDCCA@>@DB>>C>===;<<<<<7777"///668
@AZ32A:00009:00326
AGCACTGTAGCTGTCACTAGTTACTTGT
+
@@BCCCCDBBCBBBBBDBE::8=CB?BB
@AZ32A:00009:00337
TACTGAGCTACACACACAGAAAGATT
+
:;<CCCCCB@9499999999@18884
@AZ32A:00009:00339
ACGCTCGACATGCCCAGGTACAGGAG
+
BABBBCCCDCBBBB>??<=;@@@=?@
@AZ32A:00009:00347
ACGAGTGCGTTCCCCATGTCGTAGGTATC
+
BBB?BBEBBB>BHC:C9;;=>>>@>AA==
@AZ32A:00010:00316
CGTGTCTCTAGGCACAGGATTTTGTGTAG
+
CCAAACCB;;<?@?@9969999/9@999@
@AZ32A:00010:00319
TACTGAGCTACACACACAGAAAGATTGGT
+
@@BBCBCBBBBBCDCB=====:?@A@B@B
@AZ32A:00010:00335
TAGTACAGCCTCGCCATGACGAAAGGTATTCC
+
>99994444:<444944444444-49::;242
@AZ32A:00011:00300
AGCACTGTTAGCTGTCACTAGTTACTTGT
+
?=BBCCDB?DBBBBBBBBBCCD@DDB@B?
@AZ32A:00011:00301
ACGCTCGACATGCCCAGGTACAGGAG
+
B9<<ACBB=>@BCC?CB@@@A@B?BB
@AZ32A:00011:00313
ACGCTCGACATGCCCAGGTACAGAAGG
+
??99<AADCBBB?=:@@<??611/,1,
@AZ32A:00011:00314
ACGCTCGACATGCCCAGGTATAGGAG
+
B?:<<;99A?>>;<810,00../,/A
@AZ32A:00011:00320
CGTGTCTCTAGGCACAGGATTTTGTGTAG
+
AB:<<CBBBBBADBBBBA9944-9>>>>>
@AZ32A:00011:00325
ACGAGTGCGTTCCCCATGTCGTAGGTACTC
+
AA@ABDCB??>BDC9B?@>@@=;:9:211=
@AZ32A:00011:00347
TACTGAGCTACACACACAG
+
9<ACCCCEB;:8//--*((
@AZ32A:00012:00302
AGCACTGTAGCTGTCACTAGTTACTTGT
+
<<DEDDCBAADBBBBB@?@?=;A@@;@A
@AZ32A:00012:00316
TACTGAGCTACACACACAGAAAGATTGGT
+
BBBCDBCCBBBCCCCDCBCBB=BA>>A?B
@AZ32A:00012:00320
TACTGAGCTACACACACAGAAAGATTGGT
+
??CBBBBBBBAAACDBC@;996:BB?C@C
@AZ32A:00012:00327
AGCACTGTAGCTGTCACTAGTTACTTGT
+
;C@<9:C@:<<@@@@ABAAA;>@9959>
@AZ32A:00012:00330
ACGAGTGCGTTCCCCATGTCGTAGGTACTC
+
??BBDBBB>=;@AA7BA@@BBBAA>A<<<A
@AZ32A:00012:00331
CGTGTCTCTAGGCACAGGATTTTTTTTTGTGTAG
+
BBBAADCDCA@>?B;::=999999999"44489>
@AZ32A:00012:00343
ACGCTCGACATGCCCAGGTACAGGAG
+
BB???C@AACBCCC@CB?B8;;B@@@
@AZ32A:00013:00312
CGTGTCTCTAGGCACAGGATTTTGTGTAG
+
DBBBBDCCCAB?ACAABACCCC:CDB99;
@AZ32A:00013:00315
AGCACTGTAGCTGTCACTAGTTACTTGT
+
BABBCCCAAACABBBBDBC@@=???<@@
@AZ32A:00013:00319
AGCACTGTAGCTGTCACTAGTTACTTGT
+
;;CCDECCABCCCCBBBBBBB@CCB=?>
@AZ32A:00013:00322
CGTGTCTCTAGGCACAGGATTTTGTGTAG
+
BB@=ADCCBAA?BBECC@CCCD:EBBAAA
@AZ32A:00013:00324
TACTGAGCTACACACACAGAAAGATTGGT
+
@@ABDCBBAABBCECBCB=>><@?>@C@A
@AZ32A:00013:00337
ACGCTCGACATGCCCAGTA
+
1////69988////+//,.
@AZ32A:00013:00338
ATATCGCGAGGGTATGGAAGACTCTATAAG
+
?>@@ADCCDCEBA@@A895<@@?>;0**)(
@AZ32A:00013:00339
TACTGAGCTACACACACAGAAAGATTGGT
+
@@BCDCCCBBBBCA?=?9=88-888=?<;
@AZ32A:00013:00345
TACTGAGCTACACACACAGAAAGATTGGT
+
BBBCCCCCBBBDCA?==9444-8>>@C?B
@AZ32A:00013:00349
TACTGAGCTACACACACAGAAAGATTGGT
+
?@CBCCCCBBBBCBA:::444-8>?>B@A
@AZ32A:00014:00302
CGTGTCTCTAGGCACAGGATTTTGTGTA
+
BB@@CCBBBBA@BCCBC@CCCC:CBB??
@AZ32A:00014:00304
ACGAGTGCGTTCCCCATGTCGTAGGTACTC
+
BBBBBHDB@@=@BB6AABBBB@?@>?;<<B
@AZ32A:00014:00305
ACGAGTGCGTTCCCCATGTCGTAAGGTACTC
+
CCCBBBA@>=5999/9991;<10,.671/19
@AZ32A:00014:00307
CGTGTCTCTAGGCACAGGATTTTGTGTAGA
+
@@;<9A@@99958944424444,49;4444
@AZ32A:00014:00313
TACTGAGCTACACACACAGAAAGATTGGT
+
BBDBBBCBBAAABCBA@B;;;6;AA?C@B
@AZ32A:00014:00326
ACGAGTGCGTTCCCCATGTCGTAGGTACTC
+
BBBABBBAAA@ABC9B:::BCCCC@;<=@H
@AZ32A:00014:00331
ACGCTCGACATGCCCAGGTAACAGGAG
+
@@999999994466+//,/.,///,/8
@AZ32A:00014:00335
AGCACTGTAGCTGTCACTAGTTACTT
+
FA@994::49<9;9@9999995111,
@AZ32A:00014:00339
ACGCTCGACATGCCCAGGTACAGGAG
+
B9:;;BBBDB@A@>9>=;>>>99599
@AZ32A:00014:00343
ACGCTCGACATGCCCAGGTACAGGAG
+
BABAACCECBBBBB@AB>A>@@B?@@
@AZ32A:00015:00302
TACTGAGCTACACACACAGAAAGATTGGT
+
B???BBCB@@BBBDCAA@;88-8>><@?A
@AZ32A:00015:00306
CGTGTCTCTAGGTCTAAAGGATTTTGTGTAGA
+
>><9<<B<==2*,,,,,*,2////*4844488
@AZ32A:00015:00310
AGCACTGTAGCTGTCACTAGTTACTTGT
+
<<DCDECAAADBBBBBBDC@?=AAA>AC
@AZ32A:00015:00319
ACGAGTGCGTTCCCCATGTCGTAGGTACTC
+
B??ABBEB@A2944,9AABBBCCC>>:<<B
@AZ32A:00015:00329
CGTGTCTCTAGGCACAGGATTTTGTGTA
+
899;<A<;9BC?@<::B?BBDC:A@>;1
@AZ32A:00015:00330
AGCACTGTAGCTGTCACTAGTTACTTGT
+
AACABACB@AABBBBBBAAAD@CCB:;;
@AZ32A:00015:00342
ACGAGTGCGTTCCCCATGTCGTAGGTATC
+
AABBA@BC?@>AHC7B;;999>>?;>944
@AZ32A:00015:00346
TACTGAGCTACACACACAGAAAGATTGGT
+
A?BACCDDBBBBCCCBB@@?C=;;;@C>B
@AZ32A:00016:00301
CATGTCTCTAGGCACAGGATTTTGTGTAG
+
CC8::CCBBBB@CHCAA>ACCC:CCD@?@
@AZ32A:00016:00308
AGCACTGTAGCTGTCACTAGATTACTTGT
+
BBB@?ADCBCB@@@@><<<1//78//,44
@AZ32A:00016:00311
TACTGAGCTACACACACAGAAAGATTGGT
+
B@AABBFBBBBBBBCBAA;:968?>>A?A
@AZ32A:00016:00316
CGTGTCTCTAGGCACAGGATTTTGTGTAG
+
BBB?CDCCEAB?ADBAB?BCCC:BBB99;
@AZ32A:00016:00319
TCTCTATGCGCTCCACATGTCTAAA
+
//811///::::B<111///,//6+
@AZ32A:00016:00327
TACTGAGCTACACACACAGAAAGATTGGT
+
BABBBBCCBBBBBBBCAC;;:6:AA>C?A
@AZ32A:00016:00328
CGTGTCTCTAGGCACAGGATTTTGTGTAG
+
BBBBBDCCBBB@BCFCB?;99914;;84;
@AZ32A:00016:00330
AGCACTGTAGCTGTCACTAGTTACTTGT
+
@?CCCCBBBBEBBBBBCCCBB?ABB=@@
@AZ32A:00016:00337
ACGCTCGACATGCCCAGGTACAGGAG
+
B9;;ABBCDCBBBD>@?==79;@=?@
@AZ32A:00017:00302
ACGAGTGCGTTCCCCATGTCGTAGGTACTC
+
BBA???BBAA@AAA8C=BBBCBAA=:<<CC
@AZ32A:00017:00316
CGTGTCTCTAGGCACAGGATTTTGTGTAG
+
BA@@@CBCBBB@BDCCC@BBBA9ABB=>?
@AZ32A:00017:00332
ATCAGACACGGACACAGCAGAACACAC
+
BABBBCCCCC@CCEBAAA?@@?B?>@C
@AZ32A:00017:00337
CGTGTCTCTAGGCACAGGATTTTGTGT
+
;<=ACB@A<<<<?9999699@@/999/
@AZ32A:00017:00340
TACTGAGCTACACACACAGAAAGATTGGT
+
B?AACCCBBBBCCAA?A=@==:?@@?B@C
@AZ32A:00017:00344
CGTGTCTCTAGGCACAGGATTTTGTGTAG
+
CBEBBCCDD@@>@CCCDCCCCF9BBA@AA
@AZ32A:00017:00347
CGTGTCTCTAGGCACAGGATTTTGTGT
+
BBBBDCBDDBB@A;99@;9999/9998
@AZ32A:00017:00349
AGAACTGTAGCTGTCACTATTTACTTG
+
?@C;=;A@<<=@AAABBBA>>:49859
@AZ32A:00018:00340
ACGAGTGCGTTCCCCATGTCGTAGGTACTC
+
@@BBBBDCDB?CCC9BB?>=@@>@=@<<9A
@AZ32A:00018:00342
TACTGAGCTACACACACAGAAAGAT
+
9;@@?>@@;;;BA@A<<<>@B8;:>
@AZ32A:00018:00348
AGCACTGTAGCTGTCACTAGTTACTTGT
+
@@CCBCDCCCDCBBBABBCBB?A??8;;
@AZ32A:00019:00300
ACGAGTGCGTTCCCCATGTCGTAGGTACTC
+
BBB?BBCBBB@BCC:CEBBAB?;;:6;;@C
@AZ32A:00019:00302
TCTCTATGCGCTCCACATGTCTAAGGTA
+
BBBCBBBADABBB@A???FBB@@=@=@@
@AZ32A:00019:00329
CGTGTCTCTAGGCACAGGATTTTGTGTAG
+
@@BABCCCAAB@BCBBC?BBCC9ABA;9;
@AZ32A:00019:00335
ACGCTCGACATGCCCAGGTACAGGAG
+
==?@@ACCCAA@@@<@@>C@AAD@@A
@AZ32A:00019:00336
AGCACTGTAGCTGTCACTAGTTACTTGT
+
@CCCCCDCCCDCCBC99<CDCBBBB@BB
@AZ32A:00019:00349
ACGCTCGACATGCCCAGGTACAGGA
+
89;<BAAGDD?<;B:99590111,1
@AZ32A:00020:00302
CGTGTCTCTAGGCACAGGATTTTGTGTAG
+
??BBCDBBBBC@AA==@=@@BA4>>>9;9
@AZ32A:00020:00307
CGTGTCTCTAGGCACAGGATTTTGTGTAGA
+
BBB@BEBBBAA@BCCDC@BBBB6===?@@A
@AZ32A:00020:00316
AGCACTGTAGCTGTCACTAGTTACTTGT
+
BBCCCEBBCDDCBBB9;<E@><ABA=@C
@AZ32A:00020:00327
CGTGTCTCTAGGCACAGGATTTTGTGTAG
+
BBBBBFCCBAA?BDDDB?A@@=6@@@;9<
@AZ32A:00020:00329
TACTGAGCTACACACACAGAAAGATTGGT
+
B@AACCDEBBCDBDB?AA;;;:;BC@C@C
@AZ32A:00020:00332
TACTGAGCTACACACACAGAAAGGTTGGT
+
CBBBCBCCBCBDCCDBBC@AA>@CB=A>?
@AZ32A:00020:00344
TACTGAGCTACACACACAGAAAGATTGGT
+
BABBCBBB@@ABCCBAAABDD@BBBAC?A
@AZ32A:00020:00348
ACGAGTGCGTTCCCCATGTCGTAGGTACTC
+
BBBBBBBBBB@BCC:F@??BBCBB@A:>>D
@AZ32A:00021:00304
AGCACTGTAGCTGTCACTAGTTACTTGT
+
AACCBCCAAADCCCC?=9=99599969@
@AZ32A:00021:00305
AGCACTGTAGCTGTCACTAGTTACTTGT
+
<<CCCEFBBBCBBBBBBDC@@=AB@=@B
@AZ32A:00021:00314
TCTCTATGCGCTCCACATGTCTAAGGT
+
BBBCA@AGDCCBB@BBBABBC@>=@>@
@AZ32A:00021:00318
CGTGTCTCTAGGCACAGGATTTTGTGTAG
+
BBBBCCDFB@@>?C?AB?BBCC9BB@:;;
@AZ32A:00021:00320
ATCAGACACGGACACAGCAGAACACAC
+
BAABAA@ACBACCCCCCCDFC@CCBBB
@AZ32A:00021:00332
CGTGTCTCTAGGCACAGGATTTGT
+
@@;<<CB<<<A@A99996999199
@AZ32A:00021:00341
CGTGTCTCTAGGCACAGGTTTTTGTG
+
=A<<<C>@999<9444924444+4=9
@AZ32A:00021:00343
ACGCTCGACATGCCCAGGTACAGGAGA
+
B:99?BBCBBBBCC>BB?B>??B?BBC
@AZ32A:00021:00344
CGTGTCTCTAGGCACAGGATTTTGTGTAG
+
AA@@@FCCC@@>?CBBC@CCCC:CCCBBB
@AZ32A:00021:00345
ACGCTCGACATGCCCAGGTACAGAAG
+
BBAAAEBCDBBBCB>@@=>;:49:69
@AZ32A:00021:00346
CGTGTCTCTAGGCACAGGATTTGTGTA
+
BBCB@@@B=;<@C=<9E@99919@@99
@AZ32A:00022:00304
TACTGAGCTACACACACAGAAAGATTGGT
+
B?B?CBBBAABCBCA@@B999088868;<
@AZ32A:00022:00307
CGTGTCTCTAGGCACAGGATTTTGTGTAGA
+
CBABBDCDBBB?BCBBC?BBKN9C@@;999
@AZ32A:00022:00312
CGTGTCTCTAGGCACAGGATTTTGTGTAGA
+
@AABBACAA@@?A999A>9999/1??;11/
@AZ32A:00022:00317
TACTGAGCTACACACACAGAAAGATTGGT
+
B===AACBBBAAACA?@B;;;7;AA?BBC
@AZ32A:00022:00322
TACTGAGCTACACACACAGAAAGATTGGT
+
??BCCCCBBBBBBB;;9A99918>>=@?B
@AZ32A:00022:00339
AACACTGTAACTGTCACTAGTTACGT
+
?=@@BBCA@C@CBBBBBBBBC@A?BA
@AZ32A:00022:00347
ACGCTCGCATGCCCAGGTACAGGAG
+
AAABECCBBB;;96;B@CCCCC>AA
@AZ32A:00023:00318
TACTGAGCTACACACACAGAAAGATTGGT
+
??@@AACAAABBBB@9>@99908885841
@AZ32A:00023:00320
ACGCTCGACATGCCCAGGTACAGGAG
+
CAAAABCFCCC;;;7;A<A?A@@9:<
@AZ32A:00023:00324
CGTGTCTCTAGGCACAGGATTTTGTGTAAGA
+
CBBBBDCCAAB@ABAGA>>>B>A87711-11
@AZ32A:00023:00325
CGTGTCTCTAGGCACAGGATTTTGTGTAG
+
BBBBBCCCCAA?ACBBC@CCCC9>==;;;
@AZ32A:00023:00328
AGCACTGTAGCTGTCACTAGTTACTTGT
+
??BBCCBCCCD?B@AA@@@BBAEBB>@@
@AZ32A:00023:00333
AGCACTGTAGCTGTCACTAGTTACTTGT
+
;;AA=@CDAAACCBCBBBBDC?C@@=@@
@AZ32A:00023:00334
CGTGTCTCTAGGCACAGGATTTTGTGTAG
+
BBB@BCBBB@B@BBCCC@CDCD9BCB999
@AZ32A:00023:00343
AGCACTGTAGCTGTCACTAGTTACTTGT
+
@ABCCCDCABBCBBBBBBCBB@CCB?@?
@AZ32A:00023:00346
TACTGAGCTACACACACAGAAAGATTGGT
+
@@AABBCBBB??@BCAAB;:8-8>>=A@C
@AZ32A:00024:00305
ACGCTCGACATGCCCAGGTACAGGAG
+
BBBBDCCDCCCBBB=BC?CABBB8:<
@AZ32A:00024:00309
TACTGAGCTACACACACAGAAAGATTGGT
+
B>>>BBFBBBBBBDCBBB;8808>>;?=@
@AZ32A:00024:00310
ACGAGTGCGTTCCCCATGTCGTAGGTACTC
+
BCB?@BBBBB>AAA9ABCBBB==;:7;;@B
@AZ32A:00024:00312
ACGAGTGCGTTCCCCATGTCGTAGGTACTC
+
BBB?@@AAAA@ACC9AABBBBA??@>AAAC
@AZ32A:00024:00320
TACTGAGCTACACACACAGAAAGATTGGT
+
B??>CBCBAABBCCA@@B;;;8;>><@@C
@AZ32A:00024:00330
ACGCTCGACATGCCCAGGTACAGGAG
+
BABABEBECCBBBB>BB@BBCBD::;
@AZ32A:00024:00333
ACGAGTGCGTTCCCCATGTCGTAGGTACTC
+
BBB?@ABBBB@BBB:CBCBBBBA><9;;<B
@AZ32A:00024:00334
TACTGAGCTACACACACAGAAAGATTGGT
+
?@<<<CGCBBAAAC;:9@999088848=@
@AZ32A:00024:00344
CGTGTCTTTAGGCACAGGATTTTGTGTAG
+
BCBCCCFC?CDACBBBB?BCCC9DD@@AC
@AZ32A:00024:00345
ACGAGGCGTTCCCCATGTCGTAGGTACTC
+
@AAABBBCB=@>=2>>>@BBCBC@B;<;C
@AZ32A:00025:00304
ACGCTCGACATGCCCAGGTACAGGAG
+
CAA?BBBDDBB@@@<@B@CCCCB=@A
@AZ32A:00025:00305
ACGAGTGCGTTCCCCATGTCGTAGGTACTC
+
BBBBB@BBCC?AAA9AAA;9;@@?=:;9BB
@AZ32A:00025:00317
CGTGTCTCTAGGCACAGGATTTTGTGTAGA
+
CAAACDCHDBCDDCDDB=@@B@/99>9994
@AZ32A:00025:00318
TACTGAGCTACACACACAGAAAGATTGGT
+
B?>?BBBBAABBCDBCCD@@@<@@@>A@B
@AZ32A:00025:00324
CGTGTCTCTAGGCACAGGATTTTGTGTAGA
+
CA?ACDCCCCCCCCCCCBDECC6@>>9999
@AZ32A:00025:00337
ACGCTCGACATGCCCAGGTACAGGAG
+
B@@@BBBCCCCCCC@CB@BACCB?AB
@AZ32A:00026:00304
TACTGAGCTACACACACAGAAAGATTGGT
+
B>>=ABBBA@BBBBC>?C988-88858;=
@AZ32A:00026:00321
CGTGTCTCTAGGCACAGGATTTTGTGTAG
+
BBB@BFDDF@@>?B@AB?BBAA7=>A;;;
@AZ32A:00026:00322
AGCACTGTAGCTGTCACTAGTTACTTGT
+
;;BECCDCCBBBBBBBBDCA@=CBB=AB
@AZ32A:00026:00329
CGTGTCTCTAGGCACAGGATTTTGTGTAGA
+
BABBBCBBBBB@AACDD@AA@@69??8;<B
@AZ32A:00026:00339
TACTGAGCTACACACACAGAAAGATTGGT
+
BA???BCCCBBCCDBBBCCCCACCC@C@B
@AZ32A:00027:00305
ACGCTCGACATGCCCAGGTACAGGAG
+
BAAAABBCCCBBBB>BB@B9=//1/2
@AZ32A:00027:00320
AGCACTGTAGCTGTCACTAGTTACTTGT
+
<<DDDDCDBCC@BBBBBBBA?=@BB=AC
@AZ32A:00027:00322
CGTGTCTCTAGGCACAGGATTTTGTGTAG
+
BBBABBBB???@BCDCDABBBB7ACB99;
@AZ32A:00027:00326
ACGAGTGCGTTCCCCATGTCGTAGGTACTC
+
B???@@BBBB@BCC:DDBCBB>=<>:;;AC
@AZ32A:00027:00337
CGTGTCTCTAGGCACAGGATTTTGTGTAG
+
AABABCBBBAB@CDCEC?CCCB:CCC99;
@AZ32A:00027:00343
TGATACGTCTCCTTCCTTAATTACTTC
+
BBBBBBB?@AA@CBH?B?B@C:;<C@B
@AZ32A:00027:00345
CGTGTCTCTAGGCACAGGATTTTGTGTAG
+
BBBBCCCCA@?>ACCECBBBAA:BBC99;
@AZ32A:00028:00303
TACTGAGCTACACACACAGAAAGATTGGT
+
B>>A@@CBBBBBBCA=>B;;8-8??<@?A
@AZ32A:00028:00304
CGTGTCTCTAGGCACAGGATTTTGTGTAG
+
BBBACDBBBBCABBBBB?CBBC9ABB9;;
@AZ32A:00028:00305
ACGAGTGCGTTCCCCATGTCGTAGGTACTC
+
BBBBBDA;892999-9DD>@@9884799?>
@AZ32A:00028:00318
TACTGAGCTACACACACAGAAAGATTGGT
+
B?BBBBCBBBBBDDB?>@99908884;?@
@AZ32A:00028:00322
ACGAGTGCGTTCCCCATGTCGTAGGTACTC
+
AAAAAABBBB?BAA9ADBBBBB@A?>@AAC
@AZ32A:00028:00329
CGTGTCTCTAGGCACAGGATTTTGTGTAG
+
BBB=CDHH::;?BCDCC?BBCC7BDC;;<
@AZ32A:00028:00332
AGCACTGTAGCTGTCACTAGTTACTTGT
+
??BCCCCDBBDBBBBBBBB::6;885;A
@AZ32A:00029:00300
TACTGAGCTACACACACAGAAAAGATTGGTGC
+
C?B?BBCCBBBDBBA?@@9999-833137111
@AZ32A:00029:00306
CGTGTCTCTAGGCACAGGATTTTGTGTAG
+
BBBACDCCBAB?ACC?A>ACCC9C@@:;<
@AZ32A:00029:00310
ACGCTACATGCCCAGGTACAGGAGA
+
BBBBBC?BBBCC>BCBFCCAB8;<@
@AZ32A:00029:00317
CGTGTCTCTAGGCACAGGATTTTGTGTAG
+
BBCACB>>>@B@BCCDC@CCCC:CBA999
@AZ32A:00029:00322
ACGAGTGCGTTCCCCCATGTCGTAGGTACTC
+
//1///668959944+4448;8887134499
@AZ32A:00029:00324
TACTGAGCTACACACACAGAAAGATTGGT
+
????CBCBBBBBBGBCDC;;;6;AA>B?B
@AZ32A:00029:00328
CGTGTCTCTAGGCACAGGATTTTGTGTAG
+
A@@@AFCCD@@=>@@=A?ACCC:CBB;;;
@AZ32A:00029:00332
TACTGAGCTACACACACAGAAAGATTGGT
+
B@??BBBBBBBBBCA?@@999088858>A
@AZ32A:00029:00333
TGATACGTCTCCTTCCTTAGTTACTTCAGT
+
A@A>;99@=BB>AAB=A=>?>;>91-/6//
@AZ32A:00029:00334
ACGAGTGCGTTCCCCATGTCGTAGGTACTC
+
BBB?@BBBBB@BCC:CEBB??==?<?@@BC
@AZ32A:00029:00337
ACGCTCGACATGCCCAGGTACAGGAG
+
BBBBBAACDCB@@@<@B<BABBC;<<
@AZ32A:00029:00339
TACTGAGCTACACACACAGAAAGATTGGT
+
BA??BBBBB@BBBCA?@?99908885;?@
@AZ32A:00029:00343
CGTGTCTCTAGGCACAGGATTTTGTGTAG
+
BBBBCCECDAA@CDCCB@BBBB:BBD99;
@AZ32A:00029:00345
ACGAGTGCGTTCCCCATGTCGTAGGTACTC
+
BBAABBCBB@?@BC:CAAABBB?B>>:=<C
@AZ32A:00030:00313
ACGCTCGACATGCCCAGGTACAGGAG
+
BBBBBBBCCBB9:96:A>BABBB8:<
@AZ32A:00030:00319
CGTGTCTCTAGGCACAGGATTTTGTGTAGA
+
BBBACCCCB??>@DBBCDCCCC6@;;4499
@AZ32A:00030:00322
TAGTATCAGCCTCGCCATGACGAAGGTATTCC
+
@@B;;;B><<-11/77666<;11,/,///,/,
@AZ32A:00030:00327
CGTGTCTCTAGGCACAGGATTTTGTGTAG
+
BBAAACBBBBB@CCBEB?BCCC9BAA;;;
@AZ32A:00030:00333
TACTGAGCTACACACACAGAAAGATTGGT
+
@>>>AAAAAABBADCBBA;:968?>>B@C
@AZ32A:00030:00336
ACGCTCGACATGCCCAGGTACAGGAG
+
BBBAADCDDCBBCC@CB@C>BBB=@A
@AZ32A:00030:00339
TACTGAGCTACACACACAGAAAGATTGGT
+
A?>AABCBBBBBCCDBBBA@@<?@A>A@C
@AZ32A:00031:00318
CGTGTCTCTAGGCACAGGATTTTGTGTAGA
+
4444999==9=<4944/,//8:*///////
@AZ32A:00031:00320
TACTGAGCTACACACACAGAAAGATTGGT
+
B??=AAAAA@@BADDBB@98808?>;?;>
@AZ32A:00031:00323
AGCACTGTAGCTGTCACTAGTTACTTGT
+
11;;;;CDBBBBBBBBBBA@@=B@@;@@
@AZ32A:00031:00325
TACTGAGCTACACACACAGAAAGATTGGT
+
BAAABCCBBBBB@AAB@@999088858=@
@AZ32A:00031:00335
ACGCTCGACATGCCCAGGTACAGGAG
+
CBAAABBCCBB>@@<@@=BBBBB9;<
@AZ32A:00031:00336
TACTGAGCTACACACACAGAAAGATTGGT
+
B@A?BBBBA@BBBCDAAB;9908>>;>=?
@AZ32A:00031:00339
ACGAGTGCGTTCCCCATGTCGTAGGTACTC
+
AAA>BBBB=82999-9ABBBBCAB=:;;AA
@AZ32A:00031:00342
ACGAGTGCGTTCCCCATGTCGTAGGTACTC
+
AAAAABCB?=6944,;ABABCCCC?8:<<C
@AZ32A:00031:00343
ACGAGTGCGTTCCCCATGTCGTAGGTACTC
+
@@@@ACCCCA@AAA:CCAAAC<;;=?<<<@
@AZ32A:00032:00304
TGATACGTCTCCTTCCTTAGTTACTTCAG
+
CCCABBBBCBB@BBDCC@A==8>99599>
@AZ32A:00032:00318
ACGAGTGCGTTCCCCATGTCGTAGGTACTC
+
B@@@CCCCBB>BBB9BCDBBBBAA=:99AA
@AZ32A:00032:00320
CGTGTCTCTAGGCACAGGATTTTGTGTAG
+
BBBABBCCAAA?EDDFDACCCD9BBA99;
@AZ32A:00032:00327
TACTGAGCTACACACACAGAAAGATTGGTG
+
B9;;DCBBBBB>999999448573317;;9
@AZ32A:00032:00338
ACGAGTGCGTTCCCCATGTCGTAGGTACTC
+
BBB@BBBBAA@BCC:CCBBBBB@@>9:<<C
@AZ32A:00032:00339
AGCACTGTTAGCTGTCACTAGTTACTTGT
+
::BCCCDACADDCDBBBB??;97;@@=@B
@AZ32A:00032:00344
ACGAGTGCGTTCCCCATGTCGTAGGTACTC
+
BBB>>>BBBB@BBB:CBBBCBB=;;;9<<B
@AZ32A:00033:00303
TACTGAGCTACACACACAGAAAGATTGGTGC
+
CBBBCCCCBAAABBBCC@@@<900.3483:9
@AZ32A:00033:00314
ACGAGTGCGTTCCCCATGTCGTAGGTACTC
+
BA@ABBCBB@;===4@@AABB@@@=?CBCC
@AZ32A:00033:00321
TACTGAGCTACACACACAGAAAGATTGGT
+
B@BBBBBEBBBBAAECCC@@@>@CC@C@B
@AZ32A:00033:00331
AGCACTGTAGCTGTCACTAGTTACTTGT
+
<>DCBBBCBBCBBBBBDBCA?=C@@=@B
@AZ32A:00033:00333
AGCACTGTAGCTGTCACTAGTTACTTGT
+
;;CCCBBDBCCBBBBBDDCBB?B@@=@C
@AZ32A:00033:00344
CGTGTCTCTAGGCACAGGATTTTGTGTAG
+
BACCECECFDC@BFCEC?BBHC9BBB;;<
@AZ32A:00033:00345
CGTGTCTCTAGGCACATGGATTTGTGTAG
+
><;<<9@A@9424444442444-444499
@AZ32A:00033:00346
TACTGAGCTACACACACAGAAAGATTGGT
+
B???BBBBBBBBBBCAAB;;8-8?>=ABD
@AZ32A:00034:00300
TACTGAGCTACACACACAGAAAGATTGGTGC
+
B?@?BCDBBBBD@A@A?>99908>>;<;666
@AZ32A:00034:00312
CGTGTCTCTAGGCACAGGATTTTGTGTAGA
+
@@BBBDBAA=@@BCDCB@CCHC:BBB99;A
@AZ32A:00034:00315
TACTGAGCTACACACACAGAAAGATTGGT
+
B===AACAAAABBDC>??99908??<>;<
@AZ32A:00034:00318
ACGAGTGCGTTCCCCATGTCGTAGGTACTC
+
BCBBBBCBBA=?==6===??B@@@<7;;BA
@AZ32A:00034:00329
TACTGAGCTACACACACAGAAAGATTGGT
+
C@AABBECBBCCDC;:9@99917>9;;?A
@AZ32A:00034:00333
CGTGTCTCTAGGCACAGGATTTTGTGTAG
+
BBCABCAA==>@BCBGB@AA@A6=??999
@AZ32A:00034:00337
AGCACTGTAGCTGTCACTAGTTACTTGT
+
::BCCDCCCCDBBBBCBBFCC?AAB>BB
@AZ32A:00034:00343
TACTGAGCTACACACACAGAAAGATTGGT
+
BBBBBBCCBBBBCCA=>C99908??=A?B
@AZ32A:00035:00316
TACTGAGCTACACACACAGAAAGGTGC
+
BBBAAACCBBCCA:=>111;>;>??CB
@AZ32A:00035:00324
ACGCTCGAGCCCAGGTACAGGAG
+
BAABBBBCCCC@CC@A>>>>113
@AZ32A:00035:00326
AGACTGTAGCTGTCACTAGTTACTTGT
+
AAADCCBAACCBBBABA?@?;>9859>
@AZ32A:00035:00348
CGTGTCTCTAGGCACAGGATTTTGTGTAG
+
A@@@BBCCBBC?BBCAA?DECE:E@@;;;
@AZ32A:00036:00300
AGCACTGTAGCTGTCACTAGTTACTTG
+
B@AA@AACAADCEBBBBABCB=A<;69
@AZ32A:00036:00310
TAGTATCAGCCTCGCCATGACGAAGGTATTCC
+
B@CCCCCBAB@BB?>;@>>>>9969<>>@>A=
@AZ32A:00036:00314
TACTGAGCTACACACACAGAAAGATTGGT
+
B?B?BBBB@@BCCDBABC;99088868;=
@AZ32A:00036:00322
TACTGAGCTACACACACAGAAAGATTGGT
+
B@AABABBBBBBBBB?@@999088858=>
@AZ32A:00036:00324
ATATCGCGAGGGTATGGAAGCACTCATAGTA
+
=?999>>9944-4:>>>CA<11=6,,,,,,,
@AZ32A:00036:00341
ACGAGTGCGTTCCCCATGTCGTAGGTACTC
+
BBB?@BBBBB@BCC:DAAACBB?B>>@AAC
@AZ32A:00036:00346
CGTGTCTCTAGGCACAGGATTTTGTGTAG
+
AAABCCCBBBB@BBCCDAA@??6=::==@
@AZ32A:00037:00302
ACGAGTGCGTTCCCCATGTCGTAGGTACTC
+
BBB?@@@@AA@AAA8CABBBBA<@><?@AC
@AZ32A:00037:00311
ACGAGTGCGTTCCCCATGTCGTAGGTACTC
+
CCCAAACA@@59;;/9BC@?@>>?5899@@
@AZ32A:00037:00326
TACTGAGCTACACACACAGAAAGATTGGT
+
B?A?BBBBBBBCBGBAAB;9908>?<?>A
@AZ32A:00037:00340
AGCACTGTAGCTGTCACTAGTTACTTGT
+
<<CCCCCAAABBBBBBBBBDB?B??=@C
@AZ32A:00038:00309
AGCACTGTAGCTGTCACTAGTTACTTGT
+
;<BB??BEDCCBBBBBBB@99599969@
@AZ32A:00038:00315
AGCACTGTAGCTGTCACTAGTTACTTGT
+
<<BBBAEBBBCBBBBBCAA@?;@9969?
@AZ32A:00038:00317
ACGCTCGACATGCCCAGGTACAGGAG
+
BBBBBBCCBBA:;:09><>>@>>59<
@AZ32A:00038:00318
CGTGTCTCTAGGCACAGGATTTTGTGTAG
+
CBBBBDCCAAA?ACB?A?ACCE:@@B;;;
@AZ32A:00038:00325
TACTGAGCTACACACACAGAAAGATTGGT
+
B???BBAA@BBCBCAAAA99908>>;?=?
@AZ32A:00039:00312
AGCACTGTAGCTGTCACTAGTTACTTGTG
+
BA;<;C@AA@AAA<99?>99/,///,/86
@AZ32A:00039:00318
CGTGTCTCTAGGCACAGGATTTTGTGTAGA
+
BCDCCECBA@A@BDCDBACCCC9AAB999<
@AZ32A:00039:00319
AGCACTGTAGCTGTCACTAGTTACTTGT
+
<<CCBEBCCCCBBBBBBB?@=;?9959@
@AZ32A:00039:00324
TACTGAGCTACACACACAGAAAGATTGGT
+
B???BBBBAABBBCCCAB99908>>;?=?
@AZ32A:00039:00332
TACTGAGCTACACACACAAGAAATGGA
+
BBBBBBB@BBBC::=B11-111,11,/
@AZ32A:00039:00338
AGCACTGTAGCTGTCACTAGTTACTTGT
+
;;CCDCDCBBDBBBBBBCCCB?BA?>BC
@AZ32A:00039:00349
TACTGAGCTACACACACAGAAAGATTGGT
+
??@BBBBAAABCBBCBAB;;96;@@?A@D
@AZ32A:00040:00302
CGTGTCTCTAGGCACAGGATTTTGTGTAGA
+
BCCCCCBB@@@@BFCCC@CCCC:EBB99;@
@AZ32A:00040:00310
CGTGTCTCTAGGCACAGGATTTTGTGTAAGAGGC
+
BBCECDBB@BB@BCBBB?BBCC9:;8--+-,,*,
@AZ32A:00040:00316
TACTGAGCTACACACACAGAAAGATTGGT
+
ABBBBABBA?A@CCDCDBBBC>@>B>>?:
@AZ32A:00040:00318
TACTGAGCTACACACACAGAAAGATTGGTGC
+
CAAAAAFCCCCB@?@@@@9991333131166
@AZ32A:00040:00322
CGTGTCTCTAGGTACAGGATTTTGTGTAAGAG
+
??ABBDDCD@@=>=A9:;:BDD8<<<11,1//
@AZ32A:00040:00333
CGTGTCTCTAGGCACAGGATTTTGTGTAG
+
A@CCGCCCDCC<<@DC;94449/9=9844
@AZ32A:00040:00346
CGTGTCTCTAGGCACAGGATTTTGTGTAG
+
BBBABFCCC??>?CBBC@CCDC:CDC?@A
@AZ32A:00041:00300
AGCACTGTAGCTGTCACTAGTTACTTGTGTG
+
9<@@;9;GDDCBCDB=4499969942444//
@AZ32A:00041:00301
AGCACTGTAGCTGTCACTAGTTACTTGT
+
;;BBABDCCBCBBBBBCDCAA>B@@=@A
@AZ32A:00041:00327
TACTGAGCTACACACACAGAAAGATTGGTG
+
CAA?BBCBBBBBCCBBAC999088868;>7
@AZ32A:00041:00329
ACGAGTGCGTTCCCCATGTCGTAGGTACTC
+
CBBBCCCDCD@CCC9CBBBBBBAA5:;<@B
@AZ32A:00041:00332
TACTGAGCTACACACACAGAAAGATTGGT
+
C@BBBBCBBBCCBA@=>>999088848;7
@AZ32A:00041:00339
CGTGTCTCTAGGCACAGGATTTTGTGTAG
+
BBB@BBCCCBC?BBCBB@CCCC:BAA;;<
@AZ32A:00041:00347
ACGAGTGCGTTCCCCATGTCGTAGGTACTC
+
BBB?@BBBBB?BAA9AAAABBB>@>>;<<C
@AZ32A:00041:00349
ATATCGCGAGGGTATGGAAGACTCTATA
+
BB@@BBCCCEDBBBBB=@>ABHCCB@A9
@AZ32A:00042:00302
CGTGTCTCTAGGCACAGGATTTTGTGTAGACGG
+
999B@AAAACC<=>CBD69999/99>111///,
@AZ32A:00042:00305
CGTGTCTCTAGGCACAGAATTTTGTGTAAAGGC
+
BBBCCDCEEBB>BD;;<B?BEF:DCCCCC@CAB
@AZ32A:00042:00316
CGTGTCTCTAGGCACAGGATTTTGTGTAG
+
BBBACDBA==A@BDCDC@CCCC:BBB99;
@AZ32A:00042:00318
ACGAGTGCGTTCCCCATGTCGTAGGTACTC
+
CCBBBBCBCA=@@?6AA=?@BBAA;:;<CB
@AZ32A:00042:00323
ACGCTCGACATGCCCAGGTACAGGAG
+
CCDBCCCDDCCA@@<@A=@?A@@8;;
@AZ32A:00042:00329
ACGCTCGACATGCCCAGGTACAGGAG
+
CCBBBBAE?;>99909?=>>>??699
@AZ32A:00042:00330
AGCACTGTAGCTGTCACTAGTTACATGT
+
;;CCHCDCBBDBBBBBBBC==;@;;<BD
@AZ32A:00042:00338
AGCACTGTAGCTGTCACTAGTTACTTGT
+
AAAAAGDDDCCABDGCCCCDB7<;;8;B
@AZ32A:00042:00339
CGTGTCTCTAGGCACAGGATTTTGTGTAG
+
CCDCCCCEDCCBCCCCG@A@A@4=@>999
@AZ32A:00043:00305
ACGCTCGACATGCCCAGGTACAGGAG
+
CCCBBBCCC@A:;;7;F@@@ACC9;;
@AZ32A:00043:00307
ACGAGTGCGTTCCCCATGTCGTAGGTACTC
+
BBCAAACCCCBCCC:CBB?==488;899AA
@AZ32A:00043:00316
AGCACTGTAGCTGTCACTAGTTACTTGT
+
@@BBCCCDDCBBBBBBBBCAA>BBB?CC
@AZ32A:00043:00325
ACGCTCGACATGCCCAGGTACAGGAG
+
BBABAACF@;?89909?=989@@699
@AZ32A:00043:00338
TACTGAGCTACACACACAGAAAGATTGGT
+
CBBBBBCCBBBC@AAAA?99908>>=@?B
@AZ32A:00043:00339
CGTGTCTCTAGGCACAGGATTTTGTGTAG
+
BBBABDCCAAB?AB?BC?BBCC9ABB;;<
@AZ32A:00043:00348
CGTGTCTCTAGGCACAGGATTTTGTGTAG
+
B?BBBCBBBBB@BCCCC@BBAA:CCB99;
@AZ32A:00044:00302
TACTGAGCTACACACACAGAAAGATTGGTG
+
>89;A999A;;<AAABA?==8-33777911
@AZ32A:00044:00321
TACTGAGCTACACACACAGAAAGATTGGTG
+
BAB?BBDCBBBBCCA?@B99908886847;
@AZ32A:00044:00324
CGTGTCTCTAGGCACAGGATTTTGTGTAG
+
BBAAACCBB>A@BCCBC@CCDC:CBA998
@AZ32A:00044:00329
CGTGTCTCTAGGCACAGGATTTTGTGTAGA
+
BBBBBCBBBBB@BCDEC@CCCC:CA>949>
@AZ32A:00044:00342
ACGAGTGCGTTCCCCATGTCGTAGGTACTC
+
CCB>>>ABBB@BCC:CAAABBB@A?>@AAC
@AZ32A:00045:00305
CGTGTCTCTAGGCACAGGATTTTGTGTAGA
+
BBBCDDCCBAB?AAAAB?CCHH:CB@;899
@AZ32A:00045:00311
TACTGAGCTACACACACAGAAAGATTGGTGCT
+
?BBGCCDCCBBCBD@@994==97777776969
@AZ32A:00045:00321
CGTGTCTCTAGGCACAGGATTTTGTTTAGA
+
BBBBCCBA>>>@BCBCC@CCCC:CCC>CAB
@AZ32A:00045:00340
CGTGTCTCTAGGCACAGGATTTTGTGTAG
+
BBBAACCCBAB@ECBBCCCCCC:BA>99;
@AZ32A:00046:00308
CGTGTCTCTAGGCACAGGATTTTGTGTAGA
+
CCBCCDAA@@@@BDCCC@CCCC9B?=99;@
@AZ32A:00046:00322
TACTGAGCTACACACACAGAAAGATTGGT
+
BBAABBBCBBBBCDB?@?99908>>;>;>
@AZ32A:00046:00323
AGCACTATGACGTGTCACTAGTTACTTGT
+
<;C<8*(((((((022;99=99599969>
@AZ32A:00046:00330
CGTGTCTCTAGGCACAGGATTTTGTGTAGA
+
@ABCCECCCCC@CHCBDADCEE:C@@;;;<
@AZ32A:00046:00331
TACTGAGCTACACACACAGAAAGATTGGT
+
B??=BAAAAA@BBCBCBBA@@<?AA>C@C
@AZ32A:00047:00304
AGCACTGTAGCTGTCACTAGTTACTTGT
+
<<GCDECBDCCAABBBBB?99599959@
@AZ32A:00047:00307
TACTGAGCTACACACACAGAAAGATTGGTGCT
+
BAABCCJCCCCDCBBA>?99918331311666
@AZ32A:00047:00313
TACTGAGCTACACACACAGAAAAAATTGGTGC
+
CBD@?@CCCBBBBCB9@@999999*958<><;
@AZ32A:00047:00320
TACTGAGCTACACACACAGAAAGATTGGT
+
B===BBBBBBBBCDA?@?99908??<>=@
@AZ32A:00047:00322
AGCACTGTAGCTGTCACTAGTTACTTGT
+
;<BBABCEDCDBBBBBBCBA?<A8959>
@AZ32A:00047:00325
AGCACTGTAGCTGTCACTAGTTACTTGT
+
<<CCA@EDCCCABCCBB??@=599>;>A
@AZ32A:00047:00338
ACGAGTGCGTTCCCCATGTCGTAGGTACTC
+
BBBAA@EBBC@CDC:DCCBBBBBB>8:;AC
@AZ32A:00047:00345
TACTGAGCTACACACACAGAAAGATTGGT
+
B?B@@@AAAAAABCC???999088858;<
@AZ32A:00048:00310
ACGAGTGCGTTCCCCATGTCGTAGGTACTC
+
FFBBB@BBCC@BBD:DDBBBBB=><<?@@B
@AZ32A:00048:00313
CGTGTCTCTAGGCACAGGATTTTGTGTAGA
+
CBCCCDCCDBC@BBAABBDCHI:BBB:;<C
@AZ32A:00048:00316
CGTGTCTCTAGGCACAGGATTTTGTGTAAGGC
+
BBBCBDCBBBB@BBBAB>BBCC9BB=@>=@?B
@AZ32A:00048:00321
TGATACGTCTCCTTCCTTAGTTACTTCA
+
=@@@BBBBCAA>AACAC@CBD?BBA;@@
@AZ32A:00048:00330
ATCAGACACGGACACAGCAGAACACAC
+
BBBA?BABBB@BCFCBBBB;:69@>>>
@AZ32A:00048:00340
CGTGTCTCTAGGCACAGGATTTTGTGTAG
+
BABAACAA@@@@BCCDC@BAAA6=>>49;
@AZ32A:00048:00347
ACGCTCGACATGCCCAGGTACAGGAG
+
BBA?ACBCCBB@@@<@C@CCAAA;;<
@AZ32A:00049:00313
TACTGAGCTACACACACAGAAAGATTGGTG
+
C@B@CBCBABBBBDCCAB;;908>>;>=;7
@AZ32A:00049:00323
TACTGAGCTACACACACAGAAAGATTGGT
+
C?@@BBCBBBBBCCB???999088868;>
@AZ32A:00049:00330
CGTGTCTCTAGGCACAAGATTTTGTGTAGAGACTG
+
ACACCCCCCA@=>@997:=@BD9DCBAA<;;C?BB
@AZ32A:00049:00334
ACGAGTGCGTTCCCCATGTCGTAGGTACT
+
??AAAACCCC=@@@6AAB@@@9984899@
@AZ32A:00004:00366
AGCACTGTAGCTGTCACTAGTTATTG
+
BBBBCCCCCFCB@;4811-,,**((*
@AZ32A:00004:00376
AGCACTGTAGCTGTCACTAGTTACT
+
AACCCCCDBBBBBB=>@@9995111
@AZ32A:00004:00380
AGCACTGTAGCTGTCACT
+
@ABBBCCCCCC?@>4899
@AZ32A:00004:00381
ACGCTCGTACCATGC
+
:;1//8/4449:444
@AZ32A:00004:00390
CGTGTCTCTAGGCACAGGATTTTTTTT
+
BBBBBCDCCA@<=999?@999999994
@AZ32A:00004:00395
CGTGTCTCTAGGCACAGGTTT
+
BBBBCDDCB=99491--+,,,
@AZ32A:00005:00351
TACTGAGCTACACACACAG
+
@@ABBABCA>@@@;;;<<A
@AZ32A:00005:00360
CGTGTCTCTAGGCACAGGATTTTGTGTAG
+
BAAABDDE@??=?A??B=@@@=4>>999@
@AZ32A:00005:00379
TACTGAGCTACACACACAGAAAGATT
+
@@ACCCCCBBBCB=99=48/1,00-+
@AZ32A:00005:00384
TACTGAGCTACACACACAGAAAGA
+
BBBBBBCCBBBB?44491111,00
@AZ32A:00005:00394
TACTGAGCTACACCACAGAAAG
+
BABCBBCCB@99=5911111-*
@AZ32A:00006:00355
ACGAGTGCGTTCCCCATGTCGTAGGTACTC
+
@@BBBA@@BB@BCC:C;99ABBBC@C==?C
@AZ32A:00006:00359
TACTGAGCTACACACACAGAAAAGATTGGT
+
?@>ABBCBBBBBCDDA>:8444-78848=>
@AZ32A:00006:00372
GAGCACTGTAGTTGTCACTA
+
=@ADBB?B?><959B91--*
@AZ32A:00006:00377
TACTGAGCTACACACACAGA
+
99;A<<<DB@C@=411-+**
@AZ32A:00006:00387
TACTGAGCTACAC
+
?ABFCCCBB?=99
@AZ32A:00007:00350
CGTGTCTCTAGGCACAGGA
+
BBBBBCBBBBB@BBBEC@B
@AZ32A:00007:00353
ACGAGTGCGTTCCCCATGTCGTAGGTACTC
+
BBB?@BABBB@BCC9BA@ABCCCE@B<@=C
@AZ32A:00007:00357
ACGCTCGACATGCCCAGGTACAGGAG
+
BBBBBCCFDBBBBB<==687===;@@
@AZ32A:00008:00360
ACGCTCGACATGCCCAGGTACAGGAG
+
BABBCCEECCBBBB=BB@BACBC@BB
@AZ32A:00008:00361
ACGCTCGACATGCCCAGGTACAGGAG
+
9;@@@@<=ABDBCE>B@=>8999699
@AZ32A:00008:00362
AGCACTGTAGCTGTCACTAGTTAATTGT
+
@@CBA@DDCCDBBBAAA@=@@;:::,11
@AZ32A:00008:00365
ACGCTCGACATGCCCAGGTACAGGAAG
+
@@BBCCBDBBB???<@B=?.---+-+-
@AZ32A:00008:00367
CGTGTCTCTAGGCACAGGATTTTGTA
+
9<9@B@@<999@111/1,////*//4
@AZ32A:00008:00368
CGTGTCTCTAGGCACAGGATTTTTTTT
+
BBBA@CCCCBBA?=9998999999999
@AZ32A:00008:00371
CGTGTCTCTAGGCACAGGATTTTTTTTTTGTGTAG
+
B@@@ACCCBAA?BCC;;:4449999994"444;;@
@AZ32A:00008:00375
AGCACTGTAGCTGTCACTAGTTACTTG
+
ACCBCBEBCCCBB=489>111--,,*,
@AZ32A:00008:00382
AGCACTGTAGCTGTCA
+
<<CCBADDAABCCC@=
@AZ32A:00008:00385
TACTGAGCTACACACACAGAAAGA
+
ABECBBBCAABDC?99=6/,,+--
@AZ32A:00008:00395
TACTGAGCTACACAC
+
484:==BA@@@=@@9
@AZ32A:00009:00354
AGCACTGTAGCTGTCACTAGTTACTTGT
+
AABCCBCAAADBBBBBBBBAB@DBC@BA
@AZ32A:00009:00361
ATCAGACACGGACACAGCAGAACACACA
+
400111/669894949111//,//...3
@AZ32A:00009:00362
TCTCTATGCGCTCCACATGT
+
4444999444444249////
@AZ32A:00009:00366
ATATCGCGAGGGTATGGAAGACTCTATA
+
9>99994444;-49==;=@B??ACBA?A
@AZ32A:00009:00372
TGATAGCTCTCC
+
111::;8,,,,*
@AZ32A:00009:00375
ACGCTCGACATGCCCAGGTACAGGA
+
BBBCECBDCCAB=A;44498111-1
@AZ32A:00009:00381
ATATCGCGAGGGTATGGAAGACTCTAT
+
BBBBBBBEBCC?DBBB8<8;@>>>>::
@AZ32A:00010:00350
ACGAGTGCGTTCCCCATGTCGTAGGTACTC
+
BBB@AAB@@A@ABB9C???BBA@A@<=>?>
@AZ32A:00010:00352
ACGAGTGCGTTCCCCATGTCGTAGGTACTC
+
BBA@A@BBBB@@BC:C@??BBBBC@?:<<C
@AZ32A:00010:00357
TAGTATCAGCCTCGCCATGACGAAGGTATTCC
+
BBB@?AAFDC@BABB?@=<@>11-/777>?EE
@AZ32A:00010:00362
TACTGAGCTACACACACAGAAAGATTGGT
+
??BBBBCBBBBDCCCCB@;996:@@?B?C
@AZ32A:00010:00370
ACGCTCGACATGCCCAGGTACAGGAG
+
BCBAAABDEBBBBB>A@?@<@@@?@@
@AZ32A:00010:00371
CGTGTCTCTAGGCACAGGATTTTGTGTAG
+
BBBBBBCCCBB?ABA?B:4449/999>>@
@AZ32A:00010:00379
CGTGTCTCTAGGCACAGGATTTTTTTTTT
+
49>B<<=AAAB@C<211:11111111//"
@AZ32A:00010:00383
AGCACTGTAGCTGTCACT
+
<<CCBACBAAADCA4899
@AZ32A:00010:00394
ACGAGTGCGTTCC
+
AABBBCBBBB@;;
@AZ32A:00010:00397
TACTGAGCTACAC
+
BBBCBDCEBBB=9
@AZ32A:00011:00351
CGTGTCTCTAGGCACAGGA
+
BBBBBBCBBBB@BCDBB?B
@AZ32A:00011:00352
AGCACTGTAGCTGTCACTAGTTACTTGT
+
;;CCDDBBCBCB@@@BCCC:96:9429>
@AZ32A:00011:00359
ACGAGTGCGTTCCCCATGTCGTAGGTACTC
+
;A@<11121:;;;;6D<;<@@@?@=@<<<D
@AZ32A:00011:00360
TGATACGGTCTCCTTCCTTAGTTACTTCAGT
+
@?>11//,/879<B?B?C@BBBACBB?BE99
@AZ32A:00011:00364
ACGAGTGCGTTCCCCATGTCGTAGGTACTC
+
BBBBBBBBBC>AAA9?=>?@CCCCAA<>>C
@AZ32A:00011:00369
CGTGTCTCTAGGCACAGGATTTTGTGTAG
+
BAAABCBBBDC@ABA?;:4449/9>>>@A
@AZ32A:00011:00378
ATATCGCGAGGGTATGGAAGACTCTAT
+
BABBBAAABDC@CDCC@C@C@@?>???
@AZ32A:00011:00383
CGTGTCTCTAGGCACAGGATTTTGT
+
AAAABCBBCBB?9;:;B?AABB499
@AZ32A:00011:00387
ATCAGACACGGACACAGCAGAAC
+
BBBBBBBABA>==44991111-1
@AZ32A:00011:00394
CGTGTCTCTAGGCACAGGATTTTTTTT
+
CDCDBCCDB?=;@9???;999999944
@AZ32A:00012:00362
AGCACTGTAGCTGTCACTAGTTACTTGT
+
??BBBBCC:<>CCBCBCCCA@=?B?<==
@AZ32A:00012:00364
CGTGTCTCTAGGCACAGGATTTTGTGTAG
+
BAAAACCCCBD?BC@A;:9449-9@B>@B
@AZ32A:00012:00371
AGCACTGTAGCTGTCACTAGTTACTTGT
+
=99899444444;@=BBB=@@;999599
@AZ32A:00012:00380
AGCACTGTAGCTGTCACTAGTTACTTTTTTG
+
@ADCCCCBBCCDBBBAABCC@9?888844(9
@AZ32A:00013:00354
ACGCTCGACATGCCCAGGTACAGGAG
+
BAAAACBDCBB>>?<@@=BBB==7:;
@AZ32A:00013:00368
AGCACTGTAGCTGTCACTAGTTACTTGT
+
?@BBCAGECCCCCCBBBBCBB@B??8<<
@AZ32A:00013:00369
TACTGAGCTACACACACAGAAAGATTGGT
+
BBBBB@@@BBBBC::;A888@0::?@B@<
@AZ32A:00013:00372
AGCACTGTAGTTGTCACTAGTTACTTGT
+
BBCBCBCA@;;7<CB?@@>==<111-11
@AZ32A:00013:00378
CGTGTCTCTAGGCACAGGATTT
+
8>>9999A999<>9111,1111
@AZ32A:00013:00379
TACTGAGCTACACACACAGAAAGATT
+
BABBBCDBBBBB?:449888=0888<
@AZ32A:00013:00380
TGATACGTCTCCTTCCTTAGTTACTTC
+
CBB9::CCAAA@B@C@C@AAA<9;;;>
@AZ32A:00013:00387
ACGAGTGCGTTCCCCATGTCGTAGGT
+
AAA@@@BBBC?CB=6:4888999><<
@AZ32A:00013:00388
ACGCTCGACATGCCC
+
AABBCCDECB994;6
@AZ32A:00013:00392
TACTGAGCTACACACA
+
?@@CBBCBBBDBA::9
@AZ32A:00014:00350
AGCACTGTAGCTGTCACTAGTTACTTGTG
+
;;DDBACCBCCCBBBBCBBA?;9485999
@AZ32A:00014:00354
AGCACTGTAGCTGTCACT
+
99BCCCCBBBBBBBBBA@
@AZ32A:00014:00357
ACGAGTGCGTTCCCCATGTCGTAGGTACTC
+
BBB?@@BBBB@DBB6??>?BBBBB@@AAAB
@AZ32A:00014:00365
CGTGTCTCTAGGCACAGGATTTGTGTAGAGG
+
BBBAABCAAACBDDEBB<9991999==>>@>
@AZ32A:00014:00367
AGCACTGTAGCTGTCACTAGTTACTTGTG
+
<<C@9;:BAAACCCCBDC@??>@@@=@><
@AZ32A:00014:00371
AGCACTGTAGCTGTCACTAGTTACTTGT
+
<=DCBADCCCC:;;>999?9961//,//
@AZ32A:00014:00381
ACGAGTGCGTTCCCCATGTCGTAGGTATC
+
BBBBAAABBB@CBA9A9;;=@@AB?A@9=
@AZ32A:00014:00386
AGCACTGTAGCTGTCACTAGTTACT
+
@@CCCAGCDCCBBBBBA>:442111
@AZ32A:00014:00396
CGTGTCTCTAGGCACAGGATTTTTTTT
+
CBBBBBCCC;98;B;@@=999999994
@AZ32A:00015:00360
TACTGAGCTACACACACAGAAAGATTGGTGCTGC
+
ABDCBBBBBABCCED@ACCBB=A??<?<?=<78,
@AZ32A:00015:00367
CGTGTCTCTAGGCACAGGATTTTGTGTAG
+
AAAABBCCABA?BCCEFAECDC:@?@BB@
@AZ32A:00015:00381
CGTGTCTCTAGGCACAGGATTTTTTTTTTTTTTTTTTTTGTGTA
+
AABAACCCFBAAA@@>>;>>>>>>?>>;;;;;;;;888"///77
@AZ32A:00016:00352
CGTGTCTCTAGGCACAGGAT
+
BBAAAFCCCCB>??;;<?AA
@AZ32A:00016:00355
ACGCTCGACATGCCCA
+
B99:BBBCECCCCC@C
@AZ32A:00016:00358
ACGCTCGACATGCCCAGGTACAGGAG
+
BBABBCDDCBC@@@>@C@CBCBB9:;
@AZ32A:00016:00359
TACTGAGCTACACACACAG
+
A?@?DCDCAABCCCCCAC;
@AZ32A:00016:00361
ATCAGACACGGACACAGCAGAACACAC
+
BABB:9:B996<BCCB<=>21,1@000
@AZ32A:00016:00363
ACGAGTGCGTTCCCCATGTCGTAGGTACTC
+
BBBBBBBBBB@CDB7A???BBB>B@@<<<B
@AZ32A:00016:00380
CGTGTCTCTAGGCACAGGATTT
+
AACCDG:<<=>B11111,11//
@AZ32A:00016:00381
TGATAGTCTCCTCCTAT
+
999=94444424424//
@AZ32A:00016:00393
TAGTATCAGCCTCGCCATGACGA
+
BBC9:<CAA@??8995999894/
@AZ32A:00016:00395
TGATACGTCTCCT
+
BBB@@@BBDDC@A
@AZ32A:00017:00350
TACTGAGCTACACACACAGAAAAGATTGGTGC
+
B??ABBCBBBDDBC@=>@9999-733131311
@AZ32A:00017:00364
CGTGTCTCTAGGCACAGGATTTTGTGTAGA
+
BBB@BCCCBAB@CCCC@?@===2999;;;A
@AZ32A:00017:00366
TACTGAGCTCACACACAGAAAGATTGGT
+
BBBBBBA>>>ACCBCBB9996:BB;?=?
@AZ32A:00017:00371
ACGCTCGACATGCCCAGGTACAGGAG
+
B@?@BCCDCCCCCC>CA?AACCC>?@
@AZ32A:00017:00375
TACTGAGCTACACACACATAAAGATTGGT
+
@???BBCCBBBBBAA=;=8496;AA@C@B
@AZ32A:00017:00378
TACTGAGCTACACACACAGAAAGA
+
?@@>>>999?9999994/;;?-0,
@AZ32A:00017:00380
AGCACTGTAGCTGTCACTAGTTACTTGT
+
;;GBABCECC:9<@@9<<<<<@111,11
@AZ32A:00017:00386
CGTGTCTCTAGGCACAGGATTTTTTTTTTGTGTA
+
>>@CCFIDB@?>?BB=989999999944"444//
@AZ32A:00018:00358
ACGAGTGCGTTCCCCATGTCGTAGGTACTC
+
BBBB??ACBB@DDC:EDCCBCBBB=:;9@>
@AZ32A:00018:00369
ACGCTCGACATGCCCAGGTAACAGGAG
+
?=;;<999@998::611,/0,///,/4
@AZ32A:00018:00371
ACGCTCGACATGCCCAGGTACAGGAG
+
CAAABEBDCBC@@@=@BABBCBC=?@
@AZ32A:00019:00353
TACTGAGCTACACACACAGAAAGATTGGTGCTG
+
B???BBBBBBBBBEA:@?999088847131113
@AZ32A:00019:00374
ACGAGTGCGTTCCCCATGTCGTAGGTACTC
+
@@B?BBCB?=;@=92?=@@BCCCC@B<=<C
@AZ32A:00019:00378
AGCACTGTAGCTGTCACTAGTTAT
+
BBB9<<4:44<;9@@9991;;--,
@AZ32A:00019:00392
CGTGTCTCTAGGCACAGG
+
BBBBBCCBABB@B::4;=
@AZ32A:00020:00358
CGTGTCTCTAGGCACAGGAT
+
BCAAACCCCBE@BBBAB?CB
@AZ32A:00020:00373
CGTGTCTCTAGGCACAGGATTTTGTGTAG
+
AAAAACBB?=@@BBCCC@;99919:==>A
@AZ32A:00020:00374
TACTGAGCTACACACACAGA
+
4889999489899949444:
@AZ32A:00020:00377
AGCACTGTAGCTGTCACTAGTTACTTGT
+
@ACCCCCCCCCBBBBBBBCDC@BBB9;;
@AZ32A:00020:00384
TACTGAGCTACACACACAGAAAGATTGGT
+
B?=?BBBBAB?BBEBAB@===:???>B?A
@AZ32A:00020:00386
TACTGAGCTACACACACAGAAAG
+
BBCCA?ABBBDCC:::=/11<,0
@AZ32A:00020:00389
AGCACTGTAGCTGTCACTAGTTACTTG
+
BABBBBCCBCCBBBBBBBBB?86::,1
@AZ32A:00020:00393
CGTGTCTCTAGGCACAGG
+
BABBBFBBDDB@?;44;=
@AZ32A:00021:00351
TACTGAGCTACACACACAGAAAA
+
BBBBCDCCAAB=;:9>994444,
@AZ32A:00021:00360
TGATACGTCTCCCTTCCTTAGTTACTGACAGTGCT
+
999>84494449-424249886777////7/,,//
@AZ32A:00021:00361
ACGAGTGCGTTCCCCATGTCGTAGGTACTC
+
BBB?@@BBBB?BBB9ABBBBABBB>9:<CA
@AZ32A:00021:00367
ACGCTCGACATGCCCAGGTACAGGAAG
+
B?A?BBBDCBB@@@<@@<;?>885949
@AZ32A:00021:00371
ACGCTCGACATGCCCAGGTACAGGAG
+
B???BEBECDC@@A>ACABBCCD>?@
@AZ32A:00021:00374
CGTGTCTCTAGGCACAGGATTTTGTGTAG
+
AA@@@CBCBCC@BDCDC@CCBB:CCB999
@AZ32A:00021:00376
AGCACTGTAGCTGTCACTAGTTACTTGT
+
@ABCCCCDBEDCBBBBBBBDB@CBC?A@
@AZ32A:00021:00378
ATATCGCGAGGGTATGGAAGACTCTATAG
+
BC:;9@>>999199888=;9887771111
@AZ32A:00021:00381
ACGAGTGCGTTCCCCATGTCGTAGGTACTC
+
BBBBBBBBBB@ACC:F:99=@=::9:1111
@AZ32A:00021:00383
TAGTATCAGCCTCGCCATGACGAAGGTATT
+
??@111:888=;;9==>==9=442424442
@AZ32A:00021:00387
AGCACTGTAGCTTTCACTAGTTA
+
BBB@AACCAAACDACCCD:;1:1
@AZ32A:00021:00393
CGTGTCTCTAGGC
+
AAABCCCC@?>@=
@AZ32A:00021:00398
CGTGTCTCTAGGCACAGG
+
BBB@BCCCABA>A?=AA?
@AZ32A:00022:00350
TACTGAGCTACACACACAGAAAGATTGGTGCT
+
B???BBCBBBBEBEA?@>99907731313111
@AZ32A:00022:00367
CGTGTCTCTACGGCACAG
+
8<<99A994449244//0
@AZ32A:00022:00370
TACTGAGCTACACACACAGAAAGATTGGT
+
B???BBCEBBCCFECAAC;;;6888=?<>
@AZ32A:00022:00375
AGCACTGTAGCTGTCACTAGTTACTTGT
+
<<CCCCDCBCCBBBBBBBBCC?C??=@B
@AZ32A:00022:00376
AGCACTGTAGCTGTCACTAGTTACTTGT
+
;;CCBACCECCBBBBBBBBCC?B??=>A
@AZ32A:00022:00381
ACGCTCGACATGCCCAGGTACAGGAG
+
AAABBCBCB@?BBH@??;=;==9==>
@AZ32A:00022:00390
ACGAGTGCGTTCCCCATGTCGTAGGTA
+
??A@@BBBBB=@==294888;;?A>A@
@AZ32A:00023:00373
TACTGAGCTACACACACAG
+
BBBBBBCBBBBBCB@=>@9
@AZ32A:00023:00377
ACGCTCGACATGCCCAGGTACAGGAG
+
CA@?BCCDBAABHE@A@@@>@@BBBB
@AZ32A:00023:00383
ACGCTCGACATGCCCAGGTACAGGA
+
BBBBAEBCBBBBAC>;;8;?>8;78
@AZ32A:00023:00391
CGTGTCTCTAGGCACAGGA
+
BBBBBBDCC@@>@BBDD@C
@AZ32A:00023:00392
TGATACGTCTCCTTCCTTAGTTATCTTC
+
A@8>A>>>@>?6924242///7////,/
@AZ32A:00024:00379
ATCAGACACGGACACAGCAGAACACAC
+
B:;<BBCBDDAFCECABAABBADGBBB
@AZ32A:00024:00380
ATCAGACACGGACACAGCAGAACACAC
+
CAABBAAA<=;<BIBBBCCBC?BB?>>
@AZ32A:00024:00385
CGTGTCTCTAGGCACAGGATTTTGTGTAG
+
AAAAACCCBAA?ECB;;:9449/9@@9<=
@AZ32A:00024:00386
TACTGAGCTACACACACAGAAAGATTGGT
+
A>>>@@BBAA==?DEA;;444-8C?=A>A
@AZ32A:00024:00388
ACGAGTGCGTTCCCCATGTCGTAGGTACTC
+
@>A?BBBA@@<@CD:C:99@@=<<:<111:
@AZ32A:00025:00353
CGTGTCTCTAGGCACAGGAT
+
BBAABDDCD@>;89991,11
@AZ32A:00025:00355
AGCACTGTAGCTGTCACTAGATTA
+
;AAA@BAAAAF>444444444924
@AZ32A:00025:00359
TACTGAGCTACACACACAGAAAGATTGGTGC
+
B?@@BBCCCBBBAA??>99990333131311
@AZ32A:00025:00370
CGTGTCTCTAGGCACAGGATTTTGATGTAGA
+
<<AAA@CDBBB@BC111=1111+11/6///:
@AZ32A:00025:00371
TACTGAGCTACACACACAGAAAGATTGGT
+
BBBBBBCBBBBBCCCBBB<;:08>>;>;?
@AZ32A:00025:00375
TACTGAGCTACACACACAGA
+
?BBBCABBBBBBBCCC<<9E
@AZ32A:00025:00386
ACGAGTGCGTTCCCCATGTCGTAG
+
BBCCCCCCCC@CCB7A999944/.
@AZ32A:00025:00387
CGTGTCTCTAGGCACAGGATTTTGTGTA
+
BDCCCBCCCCC@CBBDC@CDCB9B@999
@AZ32A:00025:00391
AGCACTGTAGCTGTCACTAGTTACTTG
+
@@CDCCCDBBBABBBBBBCCC>?=929
@AZ32A:00026:00365
TACTGAGCTACACACACAGAAAGATTGGTGCT
+
C9;<@@@@@AB<==DBB>444-3331377333
@AZ32A:00026:00367
CGTGTCTCTAGGCACAGGATTTTGTGTAGA
+
BB@AACCCB@?==@94<8<B@B4@999999
@AZ32A:00026:00380
TCTCTATGCGCTCCACATGTCTAAGGT
+
BBBABBBCDCAAA?CCAAABBCB=A>@
@AZ32A:00026:00383
AGCACTGTAGCTGTCACTAGTTACTTGT
+
AABBCCCCCCCBCCBBBBBC@?CBB:9;
@AZ32A:00026:00389
TACTGAGCTACACACACATGAAGAT
+
4444444494444:9449=98:9/,
@AZ32A:00026:00397
TACTGAGCTACACACACAGAAAGAT
+
BBBBBBCCBBBBCDBC>9888-777
@AZ32A:00027:00354
CGTGTCTCTAGGCACAGGATTTTGTGTAGAGGC
+
@@BCCDCAAAC@CDCB>=1111+1>>111::54
@AZ32A:00027:00355
TACTGAGCTACACACACAGAAAAGATTGGT
+
B???BBBBBBBBAA?>>?9999,3331.,.
@AZ32A:00027:00358
ACGCTCGACATGCCCA
+
D@@?BBCDDCBBBB<@
@AZ32A:00027:00365
CGTGTCTCTAGGCACAGGATTTTGTGTAGA
+
BBBBBDCCCCB?BA::?=9999-9>>999@
@AZ32A:00027:00381
TGATACGTCTCCCTTCCTTAGTTACTTCAGT
+
89?44444444;-424248444<99:;9;44
@AZ32A:00027:00382
ACGCTCGACATGCCCAGGTACAGGAG
+
B@@@CCCCCCBCCC?B?=?7;;C=>@
@AZ32A:00027:00392
TACTGAGCTACACACACAGAAAGATT
+
;;;CCCCBD@@@@AABAABCA<@;;7
@AZ32A:00027:00397
CGTGTCTCTAGGCACAGG
+
BBBCCDCCCB=?4499@;
@AZ32A:00027:00399
ACGCTCGACATGCC
+
BBC@@@CCDC;<:B
@AZ32A:00028:00352
TACTGAGCTACACACACAGAAAG
+
B@AABBCCBB?>999991///+.
@AZ32A:00028:00358
ACGCTTGACATGCCCAG
+
?9:;@@BB@@@<9919A
@AZ32A:00028:00377
AGCACTGTAGCTGTCACTAGTTACTTGT
+
BBBBBDCAABCCCCAAAAABA>@@B@BD
@AZ32A:00028:00388
TAGTATCAGCCTCGCCATGACGAAGGTATTCC
+
@@@>444444:;9=?=@@BACCC@D@;9;==@
@AZ32A:00028:00391
AGCACTGTAGCTGTCACTAG
+
88;;9;C?A?C?@99991--
@AZ32A:00028:00395
CGTGTCTCTAGACACAGGATTTTGTGTA
+
BCBBBCCC@@::;?@@C@B@@A7;;8?@
@AZ32A:00028:00396
TACTGAGCTACACACACA
+
BBBCCDFBBBCCB?A@;9
@AZ32A:00029:00352
AGCACTGTAGCTGTCACTAGTTACTTGTGT
+
??BCCDCCBBDBBBBB?=?>@699888444
@AZ32A:00029:00356
ACGAGTGCGTTCCCCATGTCGTAGGTACTC
+
BBBBBBCBBA6999,9?C>>>>98489994
@AZ32A:00029:00357
TACTGAGCTACACACACAGAAAGATTGG
+
B@A?BBBBBBCBA?999?999033.,.,
@AZ32A:00029:00381
ACGCTCGACATGCCCAGGTACAGGAG
+
BAA?BBBCDBCCCC?BBABACCC@B@
@AZ32A:00029:00384
AGCACTGTAGCTGTCACTAGTTACTTGT
+
;;CECDCCCCCBBBBBBBA:429985;C
@AZ32A:00029:00385
CGTGTCTCTAGGCACAGGATTTTGTGTAG
+
BBA=BCDDAAA?BDCCC@CCCC:BCB@>@
@AZ32A:00029:00386
TACTGAGCTACACACACAGAAAGATTGGT
+
??=?BBBB@BBBBCCCCA;:968><<A?C
@AZ32A:00029:00387
TACTGAGCTACACACACAGAAAGATTGGT
+
A?@BABBBBBBBBCCAA;844-8??=B?B
@AZ32A:00029:00390
CGTGTCTCTAGGCACAGGATTTTGTGTA
+
BBBBBCDDB??=?AACD@DDCD9BBB>>
@AZ32A:00029:00397
AGCACTGTAGCTGTCACT
+
??BCAAADDCCCCCB@@>
@AZ32A:00029:00399
AGCACTGTAGCTGTCACTAGTTAC
+
@@BBCBCCBCCBBBBEAA>?:9::
@AZ32A:00030:00354
TCCTATGCGCTCCACATGTCTAAGGTACT
+
BB?BCBBAACBB@C;:9>@@945/,////
@AZ32A:00030:00356
ATCAGACACGGACACAGC
+
BBAAABABEB@BCCEB??
@AZ32A:00030:00369
ACGAGTGCGTTCCCCATGTCGTAGGTACTC
+
BB@?@@@BCC?BCE:BBB?====>;899@@
@AZ32A:00030:00378
AGCACTGTAGCTGTCACTAATTACTTGT
+
;;CCCCCBBBCBBBDBD@@==@B=@;>9
@AZ32A:00030:00389
ACGCTCGACATGCCCAGGTACA
+
AFCCCGCED@@99919959011
@AZ32A:00030:00395
ACGCTCGACATGCCCAGGTACAGGA
+
BBBBCBBBCCBBCB>A@>@:99>;9
@AZ32A:00031:00354
CGTGTCTCTAGGCACAGGATTTTGTGTAGAGGC
+
BBB@BBCCCBA<9944969999/9999944424
@AZ32A:00031:00356
CGTGTCTCTAGGCACAGGATTTTGTGTAGAGGC
+
BBB@BDCCDAA<=999969999/9??9984424
@AZ32A:00031:00368
ACGAGTGCGTTCCCCATGTCGTAGGTACTC
+
BBBABBBBBA699919>C>>>998;899?>
@AZ32A:00031:00372
ACGAGTGCGTTTTTTTTCCCCATGTCGTAGGTACTC
+
BBBACBBB=8888=>>$>@A7BCDDDCDCB??@@?>
@AZ32A:00031:00382
AGCACTGTAGCTGTCACTAGTTACTTGT
+
<<BBBEDCCBCBCBAB@999>699=889
@AZ32A:00031:00385
AGCACTGTAGCTGTCACTAGTTACTTGT
+
??BBCCCDBBCBBBBBBBCBBABBD@CC
@AZ32A:00031:00389
TACTGAGCTACACACACAGAAAGATTGGT
+
A?@@@AAAAABBBCCC@A999-8??>B@C
@AZ32A:00031:00394
ACGAGTGCGTTCCCCATGTCGTAGGTACTC
+
BBA?@@BCBB=?==6===?ACCCC@C<==C
@AZ32A:00031:00395
TACTGAGCTACACACACAGAAAGATTGG
+
B??BBBCCBBBBBCC@C:8446:??@C@
@AZ32A:00032:00352
TACTGAGCTACACACACAGAAAAGATTGG
+
A===ABBBBBCCAA?@@@9111+0..,.,
@AZ32A:00032:00361
ACGCTCGACATGCCCA
+
BBABBCBCBA=:9909
@AZ32A:00032:00379
TACTGAGCTACACACACAGAAAGATTGGT
+
CBAACBDCBBBCCC;<<A>>>9>>71313
@AZ32A:00032:00380
TACTGAGCTACACACACAGAAAGATTGGT
+
A?=?BBCCAAACBB@@>@99908>>5847
@AZ32A:00032:00386
TGATACGTCTCCTTCCTTAGTTACTTCA
+
BBB@ABBBBBB@B@B@C@BBB@BBC@CF
@AZ32A:00032:00389
AGCACTGTAGCTGTCACTAGTTACTTG
+
AABC<:=DAAACCCCCCBDA@;CB?8;
@AZ32A:00032:00393
TACTGAGCTACACACACAGAAAGATTGG
+
B>>>BBBBABBBBBDBCB@>?<@BB@B?
@AZ32A:00032:00398
AGCACTGTAGCTGTCACTAGTTAC
+
@@CCCCCDABBBBCBBBA=99511
@AZ32A:00033:00355
TACTGAGCTACACACACAGAAAAGATT
+
B===BABBBBBC@=999>4444,3..,
@AZ32A:00033:00358
TACTGAGCTACACACACAGAAAGATTG
+
CAAABBCBBBBA?=999>444-3..,.
@AZ32A:00033:00368
TGATACGTCTCCTTCCTTAGTTACTTGCAGTCGC
+
BB?9;;A<99A695959;>><,1/2*,,2,,,,/
@AZ32A:00033:00378
TACTGAGCTACACACACAGA
+
BAAABBBBAABCBB;99>99
@AZ32A:00033:00386
CGTGTCTCTAGGCACAGGATTTTTTTGTGTAG
+
BBAAACCCC@@==@:4959999999&9AA99<
@AZ32A:00033:00387
CGTGTCTCTAGGCACAGGATTTTGTGTAG
+
@@@@@CCCBAB??B??C=ACCC9BAA;;;
@AZ32A:00033:00392
ACGAGTGCGTTCCCCATGTCGTAGGTACTC
+
BBB?@BBBBB@CCD9C@@@BBBBC@B<<<B
@AZ32A:00034:00363
TACTGACTACACACACAGAA
+
B?BBBBBBBCBECA?A@?B?
@AZ32A:00034:00366
AGCACTGTAGCTGTCAAT
+
<<CBCCCA@@CBB@9429
@AZ32A:00034:00391
TAGTATCAGCCTCGCCATGACGAAGGTATTCC
+
@=B99=CCCB@=?:;9;>@@@9969;999<A=
@AZ32A:00034:00392
ACGCTCGACATGCCCAGGTACAGGAG
+
BABABBCFDCC@@@>@A@BBCBB?AB
@AZ32A:00034:00393
CGTGTCTCTAGGCACAGGATTTTGTGTAG
+
BBB@@CCCBAA?ADD;;:9444-9B@99<
@AZ32A:00034:00394
ACGAGTGCGTTCCCCATGTCGTAGGTACTC
+
BBBBBBCCBB>BAA7B@@@BBB@A>?999@
@AZ32A:00034:00397
ACGCTCGACATGCCCAGGTACAGGA
+
C@A@BAA<<<A@@@<@B>C?A@@:;
@AZ32A:00034:00398
CGTGTCTCTAGGCACAGGATTTTGTG
+
AAA@BCDCB??=?@==D?==994=>>
@AZ32A:00035:00360
ACGAGTGCGTTCCCCATGTCGTAGGTACTC
+
BBB???BBBB>AAA9?>A@=>998<899=9
@AZ32A:00035:00361
CGTGTCTCTAGGCACAGGAT
+
BABBCDCCFBA>=?99/566
@AZ32A:00035:00369
CGTGTCTCTAGGCACAGGATTTTGTGTAGAGGC
+
BBBAACBBBBB@BB@?67/111+1<<11///,/
@AZ32A:00035:00371
CGTGTCTCTAGGCACAGGATTT
+
99994444/8:,118887///,
@AZ32A:00035:00372
ACGAGTGCGTTCCCCATGCTCGTAGGTAC
+
BB@@@CBBBB>BCB6@=21////,/7///
@AZ32A:00035:00389
CGTGTCTCTAGGCACAGGATTTTGTGTAG
+
BBBBBBCCBBC@BC??C?BBBB7=A=;;<
@AZ32A:00035:00394
CGTGTCTCTAGGCACAGGATTTTGTGTAG
+
A@B@BBCCBBC?BCDDCACCCC:CBB>>?
@AZ32A:00035:00396
CGTGTCTCTAGGCACAGGATTTTTTTTTGTGTAG
+
BBBAAACCCBB?BCCCC@CBBBCCBBG"<<<@@@
@AZ32A:00035:00398
ATCAGACACGGACACAGCAGAAC
+
>;BB99<@BA@AB;;;9989959
@AZ32A:00036:00369
AGCACTGTAGCTGTCACT
+
<<CBDDCCCCCBCCCB@=
@AZ32A:00036:00375
TACTGAGCTACACACACAGAAAGATTGGTGCT
+
BBAABBCBBBDDBB999>99903331313111
@AZ32A:00036:00385
ACGAGTGCGTTCCCCATGTCGTAGGTACTC
+
BBB@BBB@::2444,9@@>>@>>>;899@>
@AZ32A:00036:00391
ACGAGTGCGTTCCCCATGTCGTAGGTACTC
+
@999A<;<BB@CCC:D<=<BCCAB??9111
@AZ32A:00036:00398
ATCAGACACGGACACAGCAGAACAC
+
BBBB?AABBB@BCCCDBBB997;CA
@AZ32A:00037:00358
TACTGAGCTACACACACAGAAAAGATT
+
B???BABBBBDB@=?>>>8849,3.,,
@AZ32A:00037:00363
CGTGTCTCTAGGCACAGGAT
+
BBBBBCCC@@><>?991-11
@AZ32A:00037:00379
AGCACTGTAGCTGTCACT
+
<<CBBBDA@AEDBAA849
@AZ32A:00037:00383
AGCACTGTAGCTGTCACTAGTTACTTGT
+
<<NCCCBDBBDBBBCB>9949599969>
@AZ32A:00037:00384
ACGAGTGCGTTCCCCATGTCGTAGGTACTC
+
BBBAA@@BCB?AAA9AA@??B@??;:99@@
@AZ32A:00037:00398
AGCACTGTAGCTGTCACTAGTTACT
+
BBBBAAFCBBBBBBCAAABBB=A>@
@AZ32A:00038:00363
CGTGTCTCTAGGCACAGGAT
+
CCBCCCECBA@<=9??A699
@AZ32A:00038:00373
AGCACTGTAGCTGTCACTAGTTACTTGTGT
+
;;BCCBDCCBDBBBDBAA@99699424444
@AZ32A:00038:00378
AGCACTGTAGCTGTCACTAGTTAATTGT
+
;;CCCCF@@BCBBBBBCBB@@;>69699
@AZ32A:00038:00384
TACTGAGCTACACACACAG
+
A>>>@ABCBBBB?=999A9
@AZ32A:00038:00389
CGTGTCTCTAGGCACAGGATTTTGTGTAG
+
BAA>BCDD@?@@BBAABBCCHCACDD;;<
@AZ32A:00039:00393
TACTGAGCTACACACACAGAAAGATTGGT
+
B@AABAAAAABBBBA?>@99908?>;??A
@AZ32A:00039:00399
ACGCTCGACATGCCCAGGTAACAGGAG
+
A?;;<999@944//+//,/.,///,/8
@AZ32A:00040:00367
TGATACGTCTCCTTCCTTA
+
CBBABBCCBBB?B@C@C@B
@AZ32A:00040:00379
ACGAGTGCGTTCCCCATGTCGTAGGTACTC
+
BCCCCACC@;2444,9@@9999974894//
@AZ32A:00041:00365
CGTGTCTCTAGGCACAGGATTTTGTGTAG
+
BAABCFCBAAA@@?991:;<=@+1----,
@AZ32A:00041:00389
TACTGAGCTACACACACAGAAAGATTGGT
+
BCBBBBC?????AACCCDCDB=AA?>@?A
@AZ32A:00041:00395
CGTGTCTCTACACAGGATTTTGTGTAG
+
AAAACCCCA@ACCCC?ABCC:BBBBCC
@AZ32A:00041:00399
TACTGAGCTACACACACAGAAAGATT
+
A?@?CCCCCBBDCEA@AAADG@CCC@
@AZ32A:00042:00355
AGCACTGTAGCTGTCACT
+
;<CCCCCCBBDBBB=9=>
@AZ32A:00042:00377
ACGCTCGACATGCCCAGGTACAGGAG
+
BABBBCBBB;>89909@<>?999584
@AZ32A:00042:00380
ACGCTCGACATGCCCA
+
BBBABBCCD?>99909
@AZ32A:00042:00390
TCTCTATGCGCTCCACATGTCTAAGGT
+
B??@@DADCCCCC@C@A?B=:995969
@AZ32A:00042:00392
CGTGTCTCTAGGCACAGGATTTTGTGTAGA
+
CBBAABCCCBC@BBA?A>ABBB4?>>9999
@AZ32A:00042:00393
TACTGAGCTACACACACAGAAAGATTGGT
+
@@ABBBCBBBBCCEBA@@99908885843
@AZ32A:00042:00394
ACGAGTGCGTTCCCCATGTCGTAGGTACTC
+
CCBBBBCB@;2444,9ABBBCBBB<9;;BA
@AZ32A:00043:00379
ACGAGTGCGTTCCCCATGTCGTAGGTACTC
+
CBBBBBBCBB6;9914@?999998589944
@AZ32A:00043:00386
AGCACTGTAGCTGTCACTAGTTACTTGT
+
<=CBAAECAABCCC?@?99942444244
@AZ32A:00044:00385
TACTGAGCTACACACACAGA
+
BAAABBBBBBBB=A999944
@AZ32A:00045:00372
TACTGAGCTACACACACAGAAAAGATTGGTGC
+
A===AABBBBBCBA??@@9999/833131311
@AZ32A:00045:00387
TACTGAGCTACACACACAGAAAGATTGGTGC
+
A===ABBBBBBEDC?:@@9990883131311
@AZ32A:00045:00392
CGTGTCTCTAGGCACAGGA
+
BB@@@FCCC@?==:9=B=@
@AZ32A:00045:00393
CGTGTCTCTAGGCACAGGA
+
BBB@BDCCCAB?ABA?A?A
@AZ32A:00045:00394
AGCACTGTAGCTGTCACTAGTTACTTGT
+
<<CCCACBCCCCBBBBBA>;9599959@
@AZ32A:00045:00397
ATATCGCGAGGTATGGAAGAC
+
CB;448994/,////,/7666
@AZ32A:00045:00398
TACTGAGCTACACACACAGAAAGATTGGT
+
C@??BBCCCBBCAA<<9A99913331397
@AZ32A:00045:00399
ACGCTCGACATGCCCAGGTACAGGAG
+
BABAECEEBBB@@@<@C@BABBB9:<
@AZ32A:00046:00376
ACGAGTGCGTTCCCCATGTCGTAGGTACTC
+
CBBABBE>;;2994,9@C>>>998589994
@AZ32A:00046:00389
TACTGAGCTACACACACAAG
+
B?B?BBBBBBBC?7<<11-1
@AZ32A:00046:00392
AGCACTGTAGCTGTCACTAGTTACTTGT
+
;;CCHCCCCCCBCCBB==?995999699
@AZ32A:00047:00350
CGTGTCTCTAGGCACAGGATTTGTGTAGAGGCACTCAC
+
CDBCCCCCCCC@BCA?@:111,1>>11///,////888
@AZ32A:00047:00379
ACGGAGTGCGTTCCCCATGTCGT
+
CCB@BABBBBB<???6=AA@@@>
@AZ32A:00047:00382
TACTGAGCTACACACACAGAAAGATTGGTGC
+
B???BBBBBBBB@???>>9991333131311
@AZ32A:00047:00394
ACGCTCGACATGCCCAGGTACAGGAG
+
BBBABBDBBC>9;909><>>999598
@AZ32A:00047:00397
TACTGAGCTACACACACAGAAAGATTGGTG
+
B@AABBBBBBCBA?999>999033313136
@AZ32A:00047:00399
TACTGAGCTACACACACAGAAAGATTGGT
+
CABBBBBBBBBCCEC@>@99918831373
@AZ32A:00048:00386
ACGCTCGACATGCCCAGGTACAGGAAGA
+
BBBBBBBA?;=89909><>>44424744
@AZ32A:00048:00394
CGTGTCTCTAGGCACAGGATTTTGTGTAGAG
+
CBBBBCABBBB@CA@AC>=>BB/99?99844
@AZ32A:00049:00370
ATCAGACACGGACACAGC
+
BBBBBBBBBB?ABA@>>>
@AZ32A:00049:00383
ACGAGTGCGTTCCCCATGTCGTAGGTACTC
+
CCBBBBEBBB=???6?>A@@@>>?689994
@AZ32A:00049:00387
TACTGAGCTACACACACAGAAAAGATTTGG
+
B???BCCEBBBB==999>4444,3333,33
@AZ32A:00049:00388
CGTGTCTCTAGGCACAGGAT
+
CCEBCCCBCCB@A?=AA@C@
@AZ32A:00049:00389
TACTGAGCTACACACACAGAAAGATTGGTGCT
+
B???CBCBBBBCBA@>?@99903331313111
@AZ32A:00049:00399
ACGCTCGACATGCCCAGGTACAGGAG
+
C@@ABCCBBB@@@B=BA@<;989244
@AZ32A:00005:00404
TACTGAGCTACACACACA
+
BB?AACCCCCA?ACA>?A
@AZ32A:00005:00418
CGTGTCTCTAGGCACAGGATTTTTTTT
+
BBBBBDCCDAA>?=9??5999999944
@AZ32A:00006:00400
CGTGTCTCTAGGC
+
@@@AADCC?9429
@AZ32A:00007:00402
CGTGTCTCTAGGCACAGGATTTTTG
+
BBAAACCDBA?==@@?><99999-9
@AZ32A:00008:00404
CGTGTCTCTAGGC
+
BBBBCCB??;<59
@AZ32A:00008:00412
TAGTATCAGCCTCGCCATG
+
BCD99<B911:11/656;;
@AZ32A:00008:00420
CGTGTCTCTAGGCACAGGAT
+
BAB@@CBBCCC@BB;;;999
@AZ32A:00009:00407
CGTGTCTCTAGGGGATTTTTGT
+
@@@AAFB;94444,9?@@B2@>
@AZ32A:00009:00413
TACTGAGCTACACA
+
BBBBBBBBBBBBBC
@AZ32A:00011:00404
AGCACTGTAGCTGTCACTAGTTAC
+
;;CCCDCBBBDBBBBCAA?9969>
@AZ32A:00011:00410
CGTGTCTCTAGGCACAGGA
+
BBBBBCDDDA@=@BBAA?A
@AZ32A:00011:00416
ACGAGTGCGTTC
+
BBB?BBBBBB@C
@AZ32A:00012:00408
AGCACTGTAGCTGTCACTAGTT
+
??BCCBDBBBDBBBBCBBCBA=
@AZ32A:00012:00409
ACGCTCGACATGCCCAGG
+
BBBAACBECBB@@@9@@>
@AZ32A:00012:00416
TACTGAGCTACACA
+
A>>>BBCCB?BBBE
@AZ32A:00012:00419
TACTGAGCTACA
+
AABBBBCBBBBB
@AZ32A:00013:00411
TGATACGTCTCCTTCCTT
+
BBBBBCBBB@A>A=@=AA
@AZ32A:00013:00414
AGCACTGTAGCTGTC
+
??BBCCCCBBDAAAA
@AZ32A:00015:00414
TACTGAGCTACACACC
+
BBDBBCDCBB?@ADDB
@AZ32A:00015:00419
ACGAGTGCGTTC
+
AAAAAABBBB69
@AZ32A:00016:00403
CGTGTCTCTAGGC
+
BBBABCDC@?=8=
@AZ32A:00016:00413
TACTGAGCTACACACACAG
+
B@A>BBCCAABBBCCB@?9
@AZ32A:00017:00421
ACGAGTGCGTTC
+
CCA==@BBBC@C
@AZ32A:00017:00422
CGTGTCTCTAGGCACAG
+
BBBBBFBBA;96;A@@B
@AZ32A:00018:00415
ACCGAGTGCGTTCCCCAT
+
BB@CCCCCCBB@CHH5=<
@AZ32A:00018:00430
TGATACGTCTCC
+
44848444///,
@AZ32A:00019:00413
CGTGTCTCTAGGCACAGGAT
+
CBBABDDDB;968@??A:<<
@AZ32A:00019:00416
TACTGAACTACACACACAGA
+
BCBBBBBCDCCDCB>=@?;8
@AZ32A:00019:00420
ACGAGTGCGTTC
+
BBCABBCBB?>B
@AZ32A:00020:00419
TACTGAGCTACACACA
+
BBBBBBCCBBDCCDA@
@AZ32A:00021:00419
TACTGACTACACACACAGA
+
BBBBBBBCDBCEC?=>?88
@AZ32A:00021:00426
TACTGAGCTACAC
+
BBBBBBBBAA@@@
@AZ32A:00022:00419
ACGAGTGCGTTCCCCAT
+
=@B<<<BA@@5999/99
@AZ32A:00022:00428
CGTGTCTCTAGGC
+
AAAAAFDCA?>;9
@AZ32A:00022:00431
TAGTATCAGCCTCG
+
A@9>=@AA@C@C;;
@AZ32A:00023:00417
AGCACTGTAGCTGTCACTA
+
@@BBBBBCCCDBBBBB>?>
@AZ32A:00023:00419
ACGCTCGACATGCCCAGG
+
BBBBBBBDCBB@@@<@@>
@AZ32A:00023:00423
AGCACTGTAGCTGTC
+
AACCBABCBCCBBBB
@AZ32A:00023:00425
ACGAGTGCGTTC
+
BBB@AABBBB;=
@AZ32A:00023:00426
ACGAGTGCGTTCCCC
+
BABBBBCBBB?AA=9
@AZ32A:00024:00416
CGTGTCTCTAGGC
+
CBBBCCCC@?=8=
@AZ32A:00024:00417
TACTGAGCTACACACACAG
+
BBBADCDBAA@=?@999=4
@AZ32A:00024:00420
AGCTCGACATGCCCAGGTACAGGGGACTG
+
B9;<CBBBCCBAA>BCA::?9999/9@@?
@AZ32A:00024:00429
ACGAGTGCGTTC
+
BABBBCCBA?>A
@AZ32A:00025:00420
CGTGTCTCTAGGCACAGGA
+
BBBBCBCC@AA?@B@??<@
@AZ32A:00025:00421
AGCACTGTAGCTGTC
+
<<CCCBCDD@A@BBB
@AZ32A:00025:00422
TACTGAGCTACACACACA
+
BABAA@BBBBAAACBA@@
@AZ32A:00025:00428
AGCACTGTAGCTCG
+
>@@=99:;1,--,,
@AZ32A:00026:00426
ACGAGTGCGTTC
+
BBB@BBBCBB?D
@AZ32A:00028:00419
ACGAGTGCGTTCCCCATGTCGTAG
+
BCBB@ABBBC<???6=?C>>>998
@AZ32A:00028:00424
AGCACTGTAGCTGTCACTA
+
@@BCCCCCBBC?ABBB@>?
@AZ32A:00028:00426
TACTGAGCTACACAC
+
BABBDDCBAA;;<DA
@AZ32A:00028:00430
ACGAGTGCGTTCCCCAT
+
BCB?@@BBBB@CDB9B?
@AZ32A:00028:00438
CGTGTCTCTAGGCACAGGATTTTTTTT
+
AAAAACCCBBA>A?99:9999999999
@AZ32A:00029:00432
CGTGTCTCTAGGC
+
@@@ABFCCD@?>@
@AZ32A:00029:00436
ACGAGTGCGTTC
+
BBB?@@BBBB@B
@AZ32A:00030:00429
ACGAGTGCGTTCCCCAT
+
CCBBBDA;882999-9>
@AZ32A:00031:00431
CGTGTCTCTAGGCACAGG
+
AAAAABCDBBB?ACDBA>
@AZ32A:00032:00431
ACGAGTGCGTTCCCCAT
+
CCBBBBA;882999-99
@AZ32A:00032:00434
CGTGTCTCTAGGC
+
@@@ABDCCA:98;
@AZ32A:00033:00430
ACGCTCGACATGCCC
+
CBBACCBBBAA@>A9
@AZ32A:00033:00433
CGTGTCTCTAGGCACAGGA
+
BBBABCDCDA?=>@??A>@
@AZ32A:00034:00435
ACGAGTGCGTTCCCCA
+
@@AAABBBBB?CB=7?
@AZ32A:00034:00441
CGTGTCTCTAGGCA
+
AAAABFCCA@?AAB
@AZ32A:00035:00433
CGTGTCTCTAGGCACAGGA
+
AAAABDCC@:96;@@?A=C
@AZ32A:00035:00435
TACTGAGCTACACACAC
+
B??=AABCBBAAACB@@
@AZ32A:00035:00443
ACGAGTGCGTTC
+
AAA?@@CBBB<?
@AZ32A:00036:00435
AAGTGCGTTCCCCATGTCGTAGGT
+
BABBA@;959>>4??EBAACED@>
@AZ32A:00036:00437
ATCAGACACGGACA
+
BBBA??BCBB>AAC
@AZ32A:00036:00438
AGCACTGTAGCTGTC
+
<<CDCCCCBBDBB??
@AZ32A:00037:00433
CGTGTCTCTAGGCACAGGATTTT
+
DDCCCDCB?;959??91,/111+
@AZ32A:00037:00440
TACTGAGCTACACACAC
+
B???BBCCBBAABCCCA
@AZ32A:00037:00443
CGTGTCTCTAGGCA
+
@@@ABCECA@?=@B
@AZ32A:00037:00446
ACGCTCGACATG
+
@ABBBCABAB@9
@AZ32A:00038:00434
CGTGTCTCTAGGC
+
CCCCCHCC@9959
@AZ32A:00038:00439
TACTGAGCTACACACAC
+
CBBBBBCC??@BBCC@@
@AZ32A:00039:00434
AGCACTGTAGCTGTCACTAGTTA
+
;<CCDCCBAACBBBC>;999959
@AZ32A:00039:00435
CGTGTCTCTAGGC
+
CDCBCDDCA@@=>
@AZ32A:00039:00437
TACTGAGCTACACACACAGAAAG
+
BBBABBCBBBBBBBB?>@99913
@AZ32A:00039:00440
TACTGAGCTACACAC
+
FABAAACBAAA@<99
@AZ32A:00039:00441
ACGCTCGACATGCCC
+
C@??BCBFDCBAAA>
@AZ32A:00039:00444
AGCACTGTAGCTGTC
+
<<GGCCCA@ADCCBE
@AZ32A:00039:00449
TACTGAGCTACA
+
B>>>AABB@@==
@AZ32A:00040:00439
CGTGTCTCTAGGCACAGGATT
+
<=<CBBDCAA@@@9994249;
@AZ32A:00040:00445
CGTGTCTCTAGGCACAGG
+
BBB@CCCB@;;9;BACAA
@AZ32A:00041:00441
CGTGTCTCTAGGCACAGGATTT
+
AA@AAC<<<CC8;=CAA<9999
@AZ32A:00044:00445
CGTGTCTCTAGGCA
+
BBBBCDCCBBB>BA
@AZ32A:00044:00446
CGTGTCTCTAGGCACAGGATTT
+
BBB@BBCDDAA<>@=9969@@@
@AZ32A:00045:00444
CGTGTCTCTAGGC
+
BBBBBDCC@?>;=
@AZ32A:00049:00448
CGTGTCTCTAGGCA
+
CBBBBDDCA?=8=>
@AZ32A:00040:00487
CGTGTCTCTAGGCACAGGA
+
ABBBCB@@?4429>;-*)*
@AZ32A:00041:00478
CGTGTCTCTAGGCACAGGATT
+
ABDDB@><111,//9998444
@AZ32A:00041:00490
ACGAGTGCGTTCCCCATGTCG
+
BCBAA=;:485999/4@911,
@AZ32A:00025:00549
TACTTTTTTGAGCTACACACACAGAAAAAAAA
+
98999999(499BCBA?>>11/1///111111
@AZ32A:00029:00542
TACTGAGCTACACACACAGAAAAGATT
+
BBBBAABB??@>@B999>1111+110,
@AZ32A:00029:00544
TACTGAGCTACACACACAGAAAAGATT
+
BBBBAABA99;;<A<><ECCGL9<;:4
@AZ32A:00030:00542
TCTCTATGCGTC
+
94=@999911//
@AZ32A:00030:00543
TACTGAGCTACACACACAGAAAAGATT
+
BB??9;9B999<999<9<9BCH:A@?=
@AZ32A:00032:00529
AACGAGTGCGTTTTTTTT
+
/,/@>999>999999999
@AZ32A:00032:00533
ACGAGTGCGTTT
+
@BBBB@;;4440
@AZ32A:00036:00532
CGTGTCTCTAGGCACAGGATTTTGTGTAAAAG
+
BBBBCB?B<99<>444424444,44444::,4
@AZ32A:00040:00525
AGCACTGTAGCTGTCACTAGTTACTT
+
==ACCDCAAAB:;9999999424;@5
@AZ32A:00041:00509
ACGAGTGCGTTCC
+
>@CCBCCCCB@BB
@AZ32A:00041:00511
TACTGAGCTACA
+
BBBE99<CA@@A
@AZ32A:00042:00514
TACTGAGCTACACACACA
+
CCCCBBBCAA<==DB@@@
@AZ32A:00044:00512
TACTGAGCTACACACACAGAAAG
+
A;<=C@A@BB@<911<1///8+/
@AZ32A:00045:00503
TACTGAGCTACACACACAG
+
BBDDBBBCBBAAAEHCCCC
@AZ32A:00046:00515
CGTGTCTCTAGGCACAGGATTTTGTGTA
+
8999>>>??99699>A;24499/9@984
@AZ32A:00048:00508
TACTGAGCTACACAC
+
@@ACAA@C4499994
@AZ32A:00018:00572
ACGCTCGACATGCCCCCCCCAGG
+
499;;@A@A999>>>>?>>$8>4
@AZ32A:00018:00582
CGTGTCTCTAGGCACAGGATT
+
?999>B><111-,-///,///
@AZ32A:00018:00592
ACGCGTGCGTTTTTTTT
+
1<1//////44444444
@AZ32A:00020:00565
CGTGTCTCTAGGCAC
+
@;99BD11,,,****
@AZ32A:00022:00563
ACGCTCGACATGCCCAGG
+
9;;;;@@?B;<;@@:@@6
@AZ32A:00022:00575
CGTGTCTCTAGGCACAGGATTTTTTTT
+
CBAAAB@::;9<?99996999999444
@AZ32A:00022:00581
TAATGAGCTACAC
+
//,//88449494
@AZ32A:00022:00593
CGTGTCTCTAGGCACAGGTT
+
444?@><7---+*-///,//
@AZ32A:00023:00572
CGTGTCTCTAGGCACAGGATTTTTTTT
+
BB@?ABB@::;59@?996999999444
@AZ32A:00023:00576
ACGCTCGACATGCCCAGGTACA
+
?99;?ABCD<=<CC?AB=@:<;
@AZ32A:00023:00577
ACGAGTGCGTTTTTTTTTTTCCCCCATGTCGTAGGT
+
9;BBAA>>89999999994"4;;;-:9999444313
@AZ32A:00023:00582
TACTGAGCTACACACACAGAAAAGATTTTTTTT
+
BA@ABBCBBBBCAACBBHCCAA2410000100$
@AZ32A:00023:00587
AGCACTGTAGCTGTCACTAGTTTTTTTT
+
=>>;8/////76;;@4989999999999
@AZ32A:00024:00563
TACTGAGCTACACACACAGAAAAGA
+
@?@@@@@@@@899?9941/111+1/
@AZ32A:00024:00577
ACGCTCGACCTACTGCCCAT
+
999991/,,*,,,,,020//
@AZ32A:00024:00578
CGTGTCTCTAGGCACAGGATTTTTTTTTTTGTGTA
+
BBBABDCC?;959D999><ADHCA>>ABB":;999
@AZ32A:00024:00584
CGTGTCTCTAGGCACAGGATTTTTTTT
+
CBBBBC@@49959>9995994444444
@AZ32A:00024:00588
TACTGAGCTACACACACAGAAAAGATTTTTTTTT
+
B@??BBDCBBABAAAAA>>><;01--8888700"
@AZ32A:00024:00589
CGTGTCTCTAGGCACAGGATTTTTTTT
+
BBBBBCDDA:929@=995999999444
@AZ32A:00025:00554
ACGCTCGACATGCCCA
+
@@B@B=@??9984809
@AZ32A:00025:00558
CGTGTCTCTAGGCACAGGATTTTTTTT
+
CB@AACBCB:;79=>::==??@@><88
@AZ32A:00025:00560
AGCACTGGCTGTCACTAGTTACTTG
+
:;BAA;::>CCCEDAA@9929??59
@AZ32A:00025:00567
ACGCTCGACATCGCCA
+
;;BBBA@@?---**)*
@AZ32A:00025:00575
TACTGAGCTACACACACAGAAAAAAAAAGATTTTTTTT
+
B@??BCCBBBBBBBCCB?>?D@>>==="11000.....
@AZ32A:00025:00585
CGTGTCTTTTTCTAGGCACAGGATTTTTTTT
+
88>9;;BCCB1A<11-11//92444444444
@AZ32A:00025:00597
ACGAGTGCGTTTTTTTT
+
9;>A9999999999999
@AZ32A:00026:00587
ACGAGTGCGTTTTTTTCCCCATGTCGTAGGTAC
+
@A????;:<CBBBBB'@@@6@@AABA@@A>>>?
@AZ32A:00029:00553
AGCACTGTAGCTGTCACTAGTTACTTG
+
@ABCCBBBCBCBBBBAAAAAB211:,1
@AZ32A:00029:00578
ATCAGACACGGACACAGACAAGAACACACG
+
=:;;?>>9942941/////65665669444
@AZ32A:00029:00587
CGTGTCTCTAGGCACAGGATTTTGTGTAG
+
BBBCBB@@=9959@99969999/9BB9;;
@AZ32A:00029:00589
ATATCGCGAGGGTATGGAAGACTCTATAG
+
BBABABBBABDA<;<@9<6<?>??881=6
@AZ32A:00029:00597
TACTGAGCTACAC
+
=9;;@?9;;;9?>
@AZ32A:00030:00567
CGTGTCTCTAGGCACAGGATTTTTGTGTAAGA
+
@CCCCBB@:4959>>91-11111*1--,,*,,
@AZ32A:00030:00577
TACTGAGCTAACACA
+
99;C9898--*,*(*
@AZ32A:00030:00592
ACGCTCGACATGCCCAGGTACAGGA
+
A??@@CA?B@>99909@=@?A@A=A
@AZ32A:00030:00597
CGTGTCTCTAGGCACAGGATTTTTGTGT
+
BBAAACDDB:;8;@:9===>>>>/<<<-
@AZ32A:00031:00551
ACGCTCGACATGCCCAGGTACAGGA
+
B?@@@BBDC?@@@@<>B<@;<<C?@
@AZ32A:00031:00585
CGTGTCTCTAGGCACAGGATTTTGTGTAG
+
BBCBCCBC:9;;>@>>?=9999/9>>994
@AZ32A:00031:00595
ACGAGTGCGTTCCCCATGTCGTAGGTACTC
+
BCBABBB>992999,9>>>>AAA@>?<<<B
@AZ32A:00032:00582
TACTGAGCTACACACACAGAAAAGATTGG
+
BBCB>>@988999944444444,443131
@AZ32A:00032:00588
ACGCTCGACATGCCCAGGTACAGGAG
+
CBBBCB?=A=>999099<98999699
@AZ32A:00033:00550
ACGAGTGCGTTCCCCATGTCGTAGGTACTC
+
??BCCCCBBC>@==6=@@@@B>>>;899<B
@AZ32A:00033:00590
AGCACTGTAGCTGTCA
+
99>>91111/////41
@AZ32A:00033:00594
AGCACTGTAGCTGTCACTAGTTTACTTTGTG
+
6022</////8/;9>>>9999919884-489
@AZ32A:00033:00597
TACTGAGCTACACACACAGAAAGATTGG
+
BCBBBBB?@@9<9<944:44804??<A8
@AZ32A:00034:00553
TACTGAGTTACACACACAGAAAGATTGGTGC
+
BBBABBCC@BBCAA<99B99914871313<@
@AZ32A:00034:00596
CGTGTCTCTAGGCACAGGATTTTTTTT
+
BBBBCB@@44959?9996999994444
@AZ32A:00035:00551
AGCACTGTAGCTGTCACTAGTTACTTGT
+
;;CCCCCBBBCBBBBCBAA::8;AA<BB
@AZ32A:00035:00562
AGCACTGTAGCTGTCACTAGTTACTTGT
+
;;DCDCBBBCCBBBCBB==442999599
@AZ32A:00035:00599
AGCACTGTAGCTGTCACTAGTTTTTTACTTTTTGT
+
99BCCCC::<B@@>98999999999(948844+44
@AZ32A:00036:00558
CGTGTCTCTAGGCACAGGATTTTTTT
+
BBCBDBCA94429<111,////////
@AZ32A:00036:00561
TCTCTATGCGCTCCACATGTCTAAGGTA
+
449;=?CECCCCC@BAA@@@@9959;9?
@AZ32A:00036:00594
TACTGAGCTACACACACAGAAAAGATTGGT
+
BBBBABDCBB??AA@>?@9999/9974313
@AZ32A:00036:00598
AGCACTGTAGCTGTCACTAGTTACTTGT
+
99BDB@AACCCCC?>>@;;;@@B>@;>>
@AZ32A:00037:00590
AGCACTGTAGCTGTCACTAGTTACTTGT
+
;;CCCCCCBCCBBBAB@@@>?=@>>544
@AZ32A:00038:00566
TATAGCTCCTCCTATA
+
@8889444249890**
@AZ32A:00039:00553
TACTGAGCTACACACACAGAAAAGATTGGTG
+
BBAAAABCBB??ACCB@@9999/9?913131
@AZ32A:00040:00551
CGTGTCTCTAGGCACAGGATTTTGTGTAGA
+
BCBBCDHDC@@=@@>?;:<<<<1;1111//
@AZ32A:00048:00557
AGCACTGTAGCTGTCACTAGTTAACTTGTGGTGGA
+
;1;<;1////66?9999911A-1,//,//4246,/
@AZ32A:00028:00602
TACTGAGCTACA
+
:4444444///,
@AZ32A:00030:00600
TACTGAGCTACACACACAGAAAAAGATT
+
?@ABBCBB999<9?994;44444+4474
@AZ32A:00030:00614
ACGAGTGCGTTTCCCC
+
?@BB=>?A4440994,
@AZ32A:00030:00620
CGTGTCTCTAGGGCACGTTT
+
4994>9??111<-,-,////
@AZ32A:00031:00606
TACTGAGCTACACACACAGAAAAAGA
+
B?@@BBBA@?;;<BAB>>11111+11
@AZ32A:00031:00608
CGTGTCTCTAGGGGACAGGAAT
+
BBABBBB::4449/9@@D>BBB
@AZ32A:00032:00602
ACGAGTGCGTTCCCCATGTCGTAGGTACTC
+
BABABBB?=88>>=-;;CB@A>9748999@
@AZ32A:00032:00605
TACTGAGCTACACACACAGAAAAGATT
+
B?BBCBCDBBBBCB;:<AAAAA7@>><
@AZ32A:00032:00616
TAGTATCAGCCTCGCCATG
+
49>989>998:899?;>99
@AZ32A:00032:00617
CGTGTCTCTAGGGCACAGGGATTTTTTTT
+
BBAABB:?44991999999-444444444
@AZ32A:00032:00633
ACGAGTGCTTTTTTT
+
891,--,,,888822
@AZ32A:00033:00605
ACGAGTGCGTTCCCCATGTCGTAGGTACTC
+
BB@B=99>895999/99@@AC>10,01//6
@AZ32A:00033:00620
CGTGTCTCTAGGGCACAGGATT
+
BAAACB;;:44419999969=9
@AZ32A:00034:00607
CGTGTCTCTAGGCACAGGATTTTGTGTAG
+
BBBAACEDC:::9B;9?;9999/9>>99<
@AZ32A:00035:00603
TGTTACGTCTCCTTCCTTAGTTACTTCA
+
CBB8<<@@@9<8>AC@CCCCC@DCCACC
@AZ32A:00035:00619
TACTGAGCTACAC
+
9:9;8A@A>>949
@AZ32A:00035:00624
ATCAGACACGGGACCAGCAGA
+
BA>@?==?999199@?9111-
@AZ32A:00035:00626
CGTGTCTCTAGGGCACAGGATTTTTT
+
BABBBA:@4499191111,///////
@AZ32A:00035:00648
CCTAGGCACAGGGATTTTTTTT
+
<;?11,/6////+/44444444
@AZ32A:00036:00605
TGATACGTCTCCTTCCTTAGTTACTTCA
+
AAC99<BCCBB?B@CCCBCCC@CBE@CA
@AZ32A:00036:00611
ACGCTCGACATGCCCCAGGTACAGGA
+
=?=94;<99999999/9>;8748824
@AZ32A:00036:00620
ACGCTCGACATGCCCAGG
+
==9;9AAAAAABBA<?@4
@AZ32A:00036:00639
TGATACGTCTCCT
+
BB<:;@@@;;;=A
@AZ32A:00037:00615
TACTGAGCTACACACACAGAAGATAGG
+
DDC@AABBBBAAAEDAABCG@BCC@B=
@AZ32A:00037:00626
AGCACTGTAGCT
+
11<=////,,:1
@AZ32A:00038:00637
CGTGTCTCTAGGC
+
49949999B@@>>
@AZ32A:00038:00645
ACGCTCGACATGCCCAGGT
+
AB9;9A???99111-1@--
@AZ32A:00039:00629
TACTGAGCTACACACACAGAAAG
+
:<9=@=B<<;A994444499;-4
@AZ32A:00039:00630
TAGTATCAGCCTCGCCATGACGAAGGTAT
+
BAABB?AACB@BFAA=@<;;<1/,-+,,0
@AZ32A:00039:00631
AGCACTGTAGCTGTCACTAGTTACTT
+
@AHDCCBCBBBBBBBAAB?=999995
@AZ32A:00039:00644
CGTGTCTCTAGGCACAGG
+
@@@@@>=;:11,---**)
@AZ32A:00039:00647
ACGCTCGACATGCCCAGGTAC
+
9<@@@A<;9>>98909@<@8<
@AZ32A:00040:00613
TACTGAGCTACACACACAGAAAGATTGGT
+
CBBBBBCCAB?A<<9?=@48804439;?A
@AZ32A:00040:00633
ATATCGCGAGGGTATGGAAGACTCTA
+
48>999>>444-444;:C;?==933>
@AZ32A:00040:00644
TACTGAGCTACACA
+
@@A@@ABCB;;4:/
@AZ32A:00040:00647
ACGCTCGACATGCCCAGGT
+
??BCCBB?=998=>99951
@AZ32A:00041:00626
ACGCTCGACATGCCCAGGTACAGGAG
+
BABAACCDC?>99919@=@:=<@=@A
@AZ32A:00041:00637
ACGAGTGCGTTCCCCATGTCGTAGGTATC
+
9;@ACABC;;:<BB4>@999999@<>944
@AZ32A:00041:00641
TACTGAGCTACACACACAGAAAAGATTGG
+
BBBACBBBB>==A=A@A<?;;;0110,06
@AZ32A:00041:00643
CGTGTCTCTAGGCAGATTGGTTGTA
+
BABABDDDD:;8;B@9929242444
@AZ32A:00041:00644
CGTGTCTCTAGGCACAGGATTTTGTGT
+
BAAACB;87//,1=@11-////*/88/
@AZ32A:00041:00649
AGCACTGTAGCTGTCACTAGTTA
+
@@@B<;=CBBCCCCB9;8:::,-
@AZ32A:00042:00632
AGCACTGTAGCTGTCACTAGTTACTTGT
+
BBBA@>BBBCCB@@AABCFAA>ABB@BB
@AZ32A:00042:00635
TACTGAGCTACACACACAGAAAAGATTGG
+
BBBBBBBCBBBBBDA?A>9998/9>>=B>
@AZ32A:00042:00637
TACTGAAGCTACACAC
+
994444242--,,,//
@AZ32A:00042:00638
ACGCTCGACATGCCCAGGTACAG
+
:<@AACBBA99999099490/,,
@AZ32A:00042:00639
TACTGAGCTACACACACAGAAAAGATT
+
?@AB@@BB999>>99941////*//.,
@AZ32A:00042:00642
AGCACTGTAGCTGTCACTAGTTACTTG
+
;;CCCDCCBCDCBBB?=9944299959
@AZ32A:00043:00632
TACTGAGCTACACACACAG
+
DCCA@ABA999949444:4
@AZ32A:00043:00633
ACGCTCGACATGCCCAGGTACAGGAG
+
CBBBBBBDA?@@@@<@@<@:<<B?BC
@AZ32A:00043:00648
CGTGTCTCTAGGCACAGGATTTTTGTGTAG
+
BAAACB@@C9929A@998<ABBE2ECC<<9
@AZ32A:00045:00634
CGTGTCTCTAGGCACAGGATTTTGTGTAG
+
BBBABDCEC::8;BBBA?ACBB4B;;<;;
@AZ32A:00046:00647
TACTGAGCTACACACACAGAAAAGATTGGT
+
CCGBAABD99;@@@??>>9999/99848;<
@AZ32A:00048:00649
AGCACTGTAGCTGTCACTAGTTACTTGT
+
BBBBBBBCCCB@@ABBBBA:;6;9@<AA
@AZ32A:00049:00649
TACTGAGCTACACACACAGAAAAGATTGGT
+
BBAABBBBBBBBBDC;@A9998/997;777
@AZ32A:00030:00674
ACGTGTCCTCCCCCCCC
+
;11///8,444444444
@AZ32A:00030:00683
ACGAGTGCTCCCCCCC
+
>89/11//.///////
@AZ32A:00031:00656
ACGAGTGCTTCCC
+
<://///,.,/88
@AZ32A:00032:00664
ACGCTCGACATGCC
+
;99999999991--
@AZ32A:00033:00660
TACTGAGCTACACACACAGAG
+
44494@@BCC<99:/1-****
@AZ32A:00033:00667
TACTGAGCTACACACACAGA
+
9;:;;BBCAA994911-***
@AZ32A:00034:00657
ACGAGTGCGTTTCCCCCATGTCTAG
+
AB?@?=>?8;989AAA-99/11/..
@AZ32A:00034:00658
AGCACTGTAGCTGTCACTAGTC
+
ADCCECCECCAA@A@B@A;99?
@AZ32A:00034:00661
ACGAGTGCGTTTCCCCATGTCT
+
?A@A??@@8840999,46////
@AZ32A:00034:00665
TACTGAGCTACA
+
984444444989
@AZ32A:00034:00669
TACTGAGTACACACACAGAAAAAG
+
@@@AAABB9;;B@999111111+1
@AZ32A:00034:00684
ACGAGTGCTTCCCCCC
+
899111//.,//////
@AZ32A:00035:00661
CGTGTCTCTAGGGCACAGGATTT
+
?99=BD999999099111,////
@AZ32A:00035:00663
CGTGTCTCTAGGCACAGGAT
+
B@=@A@::111-/1///,/8
@AZ32A:00035:00664
TGATACGTCTCCTTCCTTAGTTAC
+
@@@ABBACAAA?B?A@C@8;1,1-
@AZ32A:00035:00665
CGTGTCTCTAGG
+
C@@ACC;9?995
@AZ32A:00035:00676
ACGAGTGCGTTCCC
+
:<BBAAB?442999
@AZ32A:00036:00652
ACGAGTGCGTTCCCCAT
+
449>@BCDCE@>;;+1*
@AZ32A:00036:00656
AGCACTGTAGCTGTCACT
+
AFCCA@ACCCCBABB?:8
@AZ32A:00036:00663
AGCACTGTAGCTGTCACTAGTTC
+
;<BBBAEEDCCCBCC@?=94451
@AZ32A:00037:00651
AGCACTGTAGCTCGTCAC
+
@<=:;11/////444494
@AZ32A:00037:00666
TACTGAGCTACACACACAGAAAGAT
+
BB?@@@AC;9<BBB??>@9990998
@AZ32A:00038:00654
ACGAGTGCGTTCCCCATGTCGTAGGTACTC
+
BBB?>688/1,//1+/1@@@B@>>;8999>
@AZ32A:00038:00661
CGTGTCTCTAGGGCACAGGATTTTTGTGTA
+
BBBBCCA;944919@<11-/////*/77/1
@AZ32A:00038:00666
CGTGTCTCTAGGCACAGGAT
+
9=A@@ACDBAA@AADIIA>=
@AZ32A:00038:00668
ACGCTCGACATGCCCAG
+
?B:<<CA>?99111,11
@AZ32A:00039:00666
ACGCTCGACATGCCCAGGTACAGG
+
BB@??CA:;<CAAB=BB?B@BAC@
@AZ32A:00040:00661
ACGCTCGACATGCCCAGGTACAGGA
+
BBBABBCAAABBBD@BC@@@AAB>@
@AZ32A:00040:00663
TAGTATCAGCCTCGCCATGACGAAAGGTATTC
+
@?B::?FCDC@;A@=284899444-4244429
@AZ32A:00040:00677
CGTGTCTCTAGGC
+
BBABB?::44959
@AZ32A:00042:00666
TCTCTATGCGCTCCACATGTCATAAGG
+
9944444=BBAAB:;=9///////,/,
@AZ32A:00042:00672
ACGAGTGCGTTCCCCATG
+
=9;;BAA<=;?BBB5>9;
@AZ32A:00043:00684
CGTGTCTCTAGGC
+
DCCBCEJECCB?@
@AZ32A:00043:00685
CGTGTCACTAGGCACA
+
BCAAACBBA;;7<;<2
@AZ32A:00044:00674
ACGCTCGACATGCCCAGGTACA
+
;;8===9999999919@<A;<<
@AZ32A:00045:00682
AGCACTGTAGCTG
+
BBBCCBCDCCCAA
@AZ32A:00046:00677
TACTGAGCTACACACACAGAAAAG
+
CBCB@@AC@@<<=EBBA@9999/9
@AZ32A:00048:00686
TACTGAGCTACA
+
BBBBEABCBCEB
@AZ32A:00049:00686
CGTGTCTCTAGGCA
+
CBCBCECCBA>;::
@AZ32A:00021:00706
CGTGTCTACGCTT
+
111///////68,
@AZ32A:00041:00709
TGATACGTCTTCCCCCCCTTT
+
494811/1/1-//////&/:8
@AZ32A:00050:00008
CGTGTCTCTAGGCACAGGATTTTGTGTAG
+
BBBBCDDC@??@CCBBC?@===4=??99<
@AZ32A:00050:00016
CGTGTCTCTAGGCACAGGATTTTGTGTAG
+
BBBABDCCAAA@CCDCB=@@CC:CBB;;<
@AZ32A:00050:00020
ACGCTCGACATGCCCAGGTACAGGAG
+
B??@BABACECBBB?BB@@>@@@8;<
@AZ32A:00050:00022
ACGAGTGCGTTCCCCGTGTCGTAGGATAACTC
+
948=9;<=<<@BAA/9444444//,,,,*,,,
@AZ32A:00050:00031
TACTGAGCTACACACACAGAAAAGATTGGT
+
;<;BCCGCBA::<CB@@>9999/8731313
@AZ32A:00050:00045
TACTGAGCTACACACACAGAAAAGATTTGGT
+
>70*****7899==@@994489/7333,313
@AZ32A:00051:00009
TGATACGTCTCCTTCCTTAGTTACTTCAG
+
4499989><11-/,/,/568999=9;994
@AZ32A:00051:00016
CGTGTCTCTAGGCACAGGATTTTGTGTAG
+
BBBCCECDB@@>@FCBB?AACC7D@>;;<
@AZ32A:00051:00019
CGTGTCTCTAGGCACAGGATTTTGTGTAG
+
BAAAADCCCBBACCCCA113>>5<<<111
@AZ32A:00051:00021
TACTGAGCTACACACACAGAAAAGATTGGT
+
@?@CCBCBBBBDDDB;@?9999/8884313
@AZ32A:00051:00033
TACTGAGCTACACACACAGAAAAGATTGGT
+
@@B@@@BBBA??@BB@?>9999/8874313
@AZ32A:00051:00040
CGTGTCTCTAGGCACAGGTTTTTGTGTAG
+
?A111111:>B?CDCC@-1111+11111/
@AZ32A:00051:00043
TACTGAGCTACACACACAGAAAAGATTGGT
+
98999949@?>ABB@@>>9999/8831313
@AZ32A:00051:00046
TCTCTATGCGCTCCACATGTCTAAGGTA
+
8=9;111//688;>A<99;1-**)*)**
@AZ32A:00052:00018
TACTGAGCTACACACACAGAAAGATTGGT
+
<;=CCBCBDBBAAAB>>>99918339977
@AZ32A:00052:00024
CGTGTCTCTAGGCACAGGATTTTGTGTAG
+
BBBCCCCC@AA?BBBC@59999/9?@999
@AZ32A:00052:00028
CTGTCTCTAGGCACAGGATTTTGTGTAGA
+
CC@;<<<<<@ABABBC>A@@@4;;;11//
@AZ32A:00053:00013
AGCACTGTAGCTGTCACTAGTTACTTGT
+
ACCBBCCBAABCCCCAAACAB6:;@;>>
@AZ32A:00053:00026
ACGAGTGCGTTCCCCATGTCGTAGGTACTC
+
A@@@BA?@A@5;;949999>>>>>;8<<AG
@AZ32A:00053:00027
ACGCTCGACATGCCCAGGTACAGGAG
+
B9:;CBBBBA@:::7;A<A>@@@8;<
@AZ32A:00053:00040
CGTGTCTCTAGGCACAGGATTTTGTGTAG
+
CB9;;<<<BBBFCIECC>@@@@4>>>999
@AZ32A:00054:00019
TACTGAACTACACACACAAGAAAGATTGGTGC
+
BBBB??=ADCCDB;>811,0<<67:::::A;:
@AZ32A:00054:00030
ACGAGTGCGTTCCCCATGTCGTAGGTACTC
+
@@?>@;;;AA;@@>4?999>>998<89;BB
@AZ32A:00054:00037
CGTGTCTCTAGGCACAGGATTTTGTGTAG
+
DA9999<;@BC@CHEDC333@>+11<11/
@AZ32A:00054:00040
CGTGTCTCTAGGCACAGGATTTTGTGTAG
+
CC;;<<<<BBB@DCCDC?AAEC4A>>999
@AZ32A:00054:00043
CGTGTCTCTAGGCACAGGATTTTGTGTAAG
+
>>1/11//669:BCBB>,1/66*/1111,/
@AZ32A:00054:00046
CGTGTCTCTAGGCACAGGATTTTGTGTAG
+
>>1111//68::CBBC@111=8061111/
@AZ32A:00055:00006
ATATCGCGAGGGTATGGAAGACTCTAT
+
??ABBEBDECD?EAAA=A>ACCBBBBB
@AZ32A:00055:00008
CGTGTCTCTAGGCACAGGATTTTGTGTAG
+
<==CBC@@99;7;BBBCBCCDD9B@>999
@AZ32A:00055:00014
TACTGAGCTACACACACAGAAAGATTGGT
+
BABBBBCBBBBDDDB>?;984-8>>;?@B
@AZ32A:00055:00016
CGTGTCTCTAGGCACAGGATTTTGTGTAG
+
CBBBBDCC@??@BFBBC?BBDD:BAA;;<
@AZ32A:00055:00040
ACGAGTGCGTTCCCCATGTCGTAGGTACTC
+
49111//6:67:77094411111.4.//8=
@AZ32A:00055:00044
CGTGTCTCTAGGCACAGGATTTTGTGTG
+
B@9999<<@CC@CGEDEAAABC4@>>99
@AZ32A:00056:00017
ACGAGTGCGTTCCCCATGTCGTAGGTACTC
+
BBBABABBBC@DCB9A?>>?CBAB?:;=CD
@AZ32A:00056:00024
CGTGTCTCTAGGCACAGGATTTTGTGTA
+
49===B=<<A@<>9991-1==>0;<<11
@AZ32A:00056:00033
CGTGTCTCTAGGCACAGGTTTTTGTGTAG
+
CDBBBA@ACCCACDDC@>A@>A/>==111
@AZ32A:00056:00041
ACGAGTGCGTTCCCCATGTCGTAGGTACTC
+
9;@@;<<AAA<BA@4A9999?998;894AA
@AZ32A:00056:00048
CGTGTCTCTAGGCACAGGATTTTGTGTAG
+
CC@A@;<<BBB@BCBA>59999/9>>999
@AZ32A:00057:00014
CGTGTCTCTAGGCACAGGATTTTGTGTAG
+
CBBCDDCCBBE@BCCCC@@@==29:;449
@AZ32A:00057:00017
TACTGAGCTACACACACAGAAAGATTGGT
+
A?ACCBCCCBBCCCB>@?998-8>>;>=@
@AZ32A:00057:00021
ACGAGTGCGTTCCCCATGTCGTAGGTACTC
+
BBBABBBCBB@BCB9?;;9BB@AB?;<=AD
@AZ32A:00057:00027
AGCACTGTAGCTGTCACTAGTTACTTGT
+
ABCCCCC@@AFCCCCBB=?44299959C
@AZ32A:00057:00033
CGTGTCTCTAGGCACAGGATTTTGTGTAG
+
A@AAA<<>ABCCCCDCA122@?1<?<11/
@AZ32A:00058:00030
ACGCTCGACATGCCCAGGTACAGGAG
+
?:;;BAAADCCCCN@@@=@>111111
@AZ32A:00059:00026
ATCAGACACGACACAGACAAGAACACTACG
+
=0./6644444988/////,/8,//44444
@AZ32A:00059:00031
AGCACTGTAGCTGTCACTAGTTACTTGT
+
BCB=@@G<<4:=BACBB=>9929996<A
@AZ32A:00059:00036
AGCACTGTAGCTGTCACTAGTTACT
+
>>=944444444444444///,//6
@AZ32A:00059:00038
ATATCGCGAGGGTATGGAAGACTCTAATAG
+
@?A@@;<<?A?:>>>>;>699904..,...
@AZ32A:00060:00016
TACTGAGCTACACACACAAGAAAGATTGGT
+
B<=<CCECC?@AB8<<11-11/+..31313
@AZ32A:00060:00027
CGTGTCTCTAGGCACAGGATTTTTTTGT
+
BBAABDBAAAA@BCDDC@CCCCCDD(@>
@AZ32A:00060:00035
CGTGTCTCTAGGCACAGGATTTTGTGTAG
+
CBBBBBABEDEBCCCCEADECC7B99999
@AZ32A:00060:00038
TACTGAGCTACACACACAGAAAAGATTGGT
+
A@BCCCCCCCAAACB@>>9999/8331313
@AZ32A:00060:00039
CGTGTCTCTAGGCACAGGATTTTGTGTAG
+
BDBBBAABBAB?BCCCD?AACC7B>>999
@AZ32A:00060:00044
TACTGAGCTACACACTCAAGAAAGATTGG
+
444:>>=@@>>>A999995944-443137
@AZ32A:00061:00014
TACTGAGCTACACACACAGAAAGATTGGT
+
@?ABCCDCCCCCCDAAACBBB@BBB@C?A
@AZ32A:00061:00035
ATATCGCGAGGGTATGGAAGACTTCTATA
+
CCB>;;<<<AD?A99959<>990,.....
@AZ32A:00061:00040
AGCACTGTAGCTGTCACTAGTTACTTGT
+
;AA@@?A<:=CCCCDB==?44299959A
@AZ32A:00061:00041
ACGAGTGCGTTCCCCATGTCGTAGGTACTC
+
?@>:8999>>2944,4449999985899@>
@AZ32A:00061:00049
ATCAGACACGGACACAGCAGAAACACACA
+
98?@BEC@AC?@<CBB944444-443331
@AZ32A:00062:00033
ACGAGTGCGTTCCCCATGTCGTAGGTACTC
+
BBBCBA@@CC=@@@6A>>=??>>>;:<<CC
@AZ32A:00062:00043
CGTGTCTCTAGGCACAGGATTTTGTGTAG
+
DB?AA<;<CCCDCECCD<<<EC7B@>999
@AZ32A:00063:00012
TACTGAGCTACACACACAGAAAGATTGGT
+
BBBBCBCCBBBAA999@999@18884813
@AZ32A:00063:00037
ACGCTCGACATGCCCAGGTACAGGAG
+
>999@99;CCBCCNAAA@?>111-11
@AZ32A:00063:00039
TACTGAGCTACACACACAGAAAGATTGGTT
+
BBBCDDCCCBBBBB@?>>99907<777:7:
@AZ32A:00063:00043
CGTGTCTCTAGGCACAGGATTTTGTGTAG
+
CCAABAAACCC@CDECN?AACB4@>>999
@AZ32A:00063:00048
CGTGTCTCTAGGCACAGGATTTTTTTTTGTGTAG
+
BCBBBABBABAABC@A:;999999999"499449
@AZ32A:00063:00049
CGTGTCTCTAGGCACAGGATTTTGTGTAG
+
CCABA;;;ABB@CDDDC333@@1<<<111
@AZ32A:00064:00004
CGTGTCTCTAGGCACAGGATTTTGTGTAG
+
BBBBCCCD@@?>BB==@?@@@@6@A@>@@
@AZ32A:00064:00029
ACGCTCGACATGCCCAGGTACAGGAAG
+
B:<<CABDCCBBCC@<;88=<11-1-1
@AZ32A:00064:00031
CGTGTCTCTAGGCACAGGATTTTTTTTTTTTTGTGTAG
+
BBBBCDCCBBB@CCDC;;;;;>@@@?>@;?;"1/////
@AZ32A:00064:00033
ACGCTCGACATGCCCAGGTACAGGAAG
+
B??ADAAADCDCCC?CB?A9=885849
@AZ32A:00064:00039
CGTGTCTCTAGGCACAGGATTTTGTGTAG
+
CC;<;BAAABCAD?@>>?>??@6><<111
@AZ32A:00064:00043
CGTGTCTCTAGGCACAGGATTTGTGTAG
+
8944999444424444;:444-///6//
@AZ32A:00064:00045
CGTGTCTCTAGGCACAG
+
;>1/1////8;88444/
@AZ32A:00064:00048
TACTGAGCTACACACACATGAAAGATTGGTGCT
+
@@@BBAAACA@@@@9999444854..,.,.444
@AZ32A:00065:00021
ACGAGTGCGTTCCCCATGTCGTAGGTACTC
+
BCBBBBBBCC@CCC9E@@@BBBAAA?@AAD
@AZ32A:00065:00027
ACGCTCGACATGCCCAGGTACAGGAG
+
B???DCDCBBBCCC>CC@BAAAA;;<
@AZ32A:00065:00028
TGATACGTCTCCCTTCCTTAGTTACTTCAG
+
999444444///+/,/,/5///544424:9
@AZ32A:00065:00036
TACTGAGCTACACACACAGAAAGATTGGT
+
BBBCBCBBB@@@BA@>@>99908?>;B@B
@AZ32A:00065:00042
AGCACTGTAGCTGTCACTAGTTACTTGT
+
ABBA@?A:<:ACFCFB?9999599954:
@AZ32A:00065:00048
AGCACTGTAGCTGTCACTAGTTACTTGT
+
@CCC@AB=<=ECCFEB@9949599954;
@AZ32A:00066:00011
CGTGTCTCTAGGCACAGGATTTTGTGTAG
+
AAAAACDCBBB?AC@AB@@@@@6=AA@@@
@AZ32A:00066:00040
AGCACTGTAGCTGTCACTAGTTACTTGT
+
@CCA>AA@AADBDBCBB=?==299;5<B
@AZ32A:00066:00042
TACTGAGCTACACACACAGAAAGATTGGT
+
@@@ABBEBCGAAAAA>>>99913777777
@AZ32A:00066:00048
ACGAGTGCGTTCCCCATGTCGTAGGTACTC
+
BAAA?;9;BB;@@?4@999>@998;899BC
@AZ32A:00066:00049
AGCACTGTAGCTGTCACTATTTACTTGT
+
@ACA@?CCCCECCCCBB@@=;0;<<:<B
@AZ32A:00067:00008
ACGAGTGCGTTCCATGTCGTAGGTACTC
+
ABBABBAABB@C?EADCBCCA?@A;<<B
@AZ32A:00067:00016
AGCACTGTAGCTGTCACTAGTTACTTGT
+
@ACCDDCCCBCBBBBBBBCDC>A@B?BB
@AZ32A:00067:00032
TACTGAGCTACACACACAGAAAGATTGGT
+
B@AACDDCCDBBCDCABC::968>>=A?B
@AZ32A:00067:00049
CGTGTCTCTAGGGGATTTTGTGTAAGGAGGC
+
CBBBGAAAABCCC7@@@@4>><00,0,0.,.
@AZ32A:00068:00005
ACGCTCGACATGCCCAGGTACAGGAAG
+
B??@?BCCCCCBBB>AA@?;7--+-+-
@AZ32A:00068:00006
ACGCTCGACATGCCCAGGTACAGGAG
+
B@@@BDBEBCCBBB=BB@CBCBB=@@
@AZ32A:00068:00016
TACTGAGCTACACACACAGAAAGATTGGT
+
B9<;CDCCCBBCFD@@>@9;;7;BB@C?C
@AZ32A:00068:00022
CGTGTCTCTAGGCCACAGGATTTTGTGTA
+
CCCCCCBBAAA@C@BBDD?CCCD7==>11
@AZ32A:00068:00028
TACTGAGCTACACACACAGAAAGATTGGT
+
B@@@BCDCBBBBBBCBB@::4-8>>=A@C
@AZ32A:00068:00035
CGTGTCTCTAGGCACAGGATTTTTTTT
+
4449:;;@9<95999AA<999999994
@AZ32A:00068:00036
TGATACGTCTCCTTCCTTAGTTACTTCA
+
CBABBCDCAAA?C@C@CBCCCBCCB?A<
@AZ32A:00068:00037
TACTGAGCTACACACACATGAAAGAATTGGTG
+
4889@ACDCBCBA<<994;444-431399931
@AZ32A:00068:00041
TACTGAGCTACACACACAGAAAGATTGGT
+
BABBBBCCC@AACGBAAA;9808>><>>?
@AZ32A:00068:00043
TACTGAGCTACACACACAGAAAAGATTGGT
+
@@BCDECCCC@AACB@?>9999/8874313
@AZ32A:00069:00033
TAGTATCAGCCTCGCCATGATCGAAGGTATTCC
+
;;9;=<<=CC@C9:9;?998999:898444249
@AZ32A:00069:00037
AGCACTGTAGCTGTCACTAGTTACTTGT
+
<<BAAAEDBBFBBCCBBBCA?6:;@=@B
@AZ32A:00069:00038
AGCACTGTAGCTGTCACTAGTTACTTGT
+
<CAA;<::::CCCDCBB=?9=599954;
@AZ32A:00069:00039
AGCACTGTAGCTGTCACTAGTTACTTGT
+
@BCA9:<:::CBCDCBB=?49599958@
@AZ32A:00069:00040
ACGAGTGCGTTCCCCATGTCGTAGGTACTC
+
BBBB=:6:11,166066=>?@>>>;899AB
@AZ32A:00069:00042
TACTGAGCTACACACACAGAAAGATTGGT
+
<<<DBBCCECBBCCB:>=99908731377
@AZ32A:00069:00045
ACGAGTGCGTTCCCCATGTCGTAGGTACTC
+
;9>>><<;CC@DIH9A=<;;;9?>=;<<<@
@AZ32A:00070:00011
AGCACTGTAGCTGTCACTAGTTACTTGT
+
??BBCCA@B@CB===AABBCA@B?B>BB
@AZ32A:00070:00037
AGCACTGTAGCTGTCACTAGTTACTTGT
+
@@B>>;::::BBDDCCB99;B7<9;>==
@AZ32A:00070:00038
ACGAGATGCGTTCCCCATGTCGTAGGTAACTC
+
/,0,,////77:?CA5:9994<110,01,/88
@AZ32A:00070:00043
TACTGAGCTACACACACAGAAAAGATTGGT
+
BBBBCCCDBB@@ACD@>>9999/8885867
@AZ32A:00071:00012
ACGAGTGCGTTCCCCATGTCGTAGGTACTC
+
??BBBBABBD?CBC9:<CBBBB@A@;<=9>
@AZ32A:00071:00014
ACGCTCGACATGCCCAGGTACAGGAG
+
=@@@>@999<8A??:==<??=@>;@@
@AZ32A:00071:00032
ACGAGTGCGTTCCCCATGTCGTAGGTACTC
+
BBBABBBBBB@ACC9C::9AC@@A@@AAAC
@AZ32A:00071:00036
ACGCTCGACATGCCCAGGTACAGAAG
+
B:;;CDCCBCCCCCCBA?@9=112:=
@AZ32A:00071:00039
ACGCTCGACATGCCCAGGTACAGGAG
+
B@@@DCCECCCCCN@@@=@BBBB;;<
@AZ32A:00071:00044
TGATACGTCTCCTTCCTTAGTTACTTCA
+
BBB@AABBBA>@B@BCBABCC?A==;@@
@AZ32A:00071:00045
CGTGTCTCTAGGCACAGGATTTTGTGAG
+
BDBBBDCCCEC@CCCC>>>>>>9>B113
@AZ32A:00072:00015
AGCACTGTAGCTTTCACTAGTTACATTGTGT
+
@@@;9:A:>9A>>9944444;2441/788.0
@AZ32A:00072:00020
ACGAGTGCGTTCCCATGTCGTAGGTACTC
+
BBBBCCAADDDCCAEBBBBCBA@@@;<<C
@AZ32A:00072:00027
TACTGAGCTACACACACAGAAAGATTGGT
+
B@@ADCECBEBBCECB?C99908>><@?C
@AZ32A:00072:00035
ACGAGTGCGTTCCCCATGTCGTAGGTACTC
+
BBBABBBBCB@CCH9C@@@ABB@A@:;AAC
@AZ32A:00072:00037
CGTGTCTCTAGGCACAGGATTTTGTGTAG
+
BCCBBCDCAAB@CCBECACCCC:CCB;;<
@AZ32A:00072:00038
AGCACTGTAGCTGTCACTAGTTACTTGT
+
@@BBDCDBEBDCCCCBBDCBB8:9@=@D
@AZ32A:00072:00039
TACTGAGCTACACACACAGAAAGATTGA
+
44449=9=BA@AA?@??>9991733139
@AZ32A:00072:00041
TACTGAGCTACACACACAGAAAGATTGGT
+
CBBABBBCBB<<@CCA@@99908874377
@AZ32A:00072:00042
TCTCTATGCGCTCCACATGTCTAAGGT
+
BCCCA@ACCCCCC@DBBBA@;442959
@AZ32A:00072:00043
ACGAGTGCGTTCCCCATGTCGTAGGTACTC
+
@@C@@==<CC@CCB7<<<;;B>>?<:<<CC
@AZ32A:00072:00045
TGATACGTCTCCTTCCTTAGTTACTTTGC
+
8>A>>?>>>>?=><A>DCCB=?;444-44
@AZ32A:00073:00022
ACGCTCGACATGCCCAGGTACAGGAG
+
B@@?CCCCCBBCCC?BB>A;A=@=>@
@AZ32A:00073:00028
AGCACTGTAGCTGTCACTAGTTACTTGT
+
@@CCBACHBBCCCCCBBB@@B?CBB=@@
@AZ32A:00073:00035
CGTGTCTCTAGGCACAGGATTTGTGTAA
+
48B@>999=?@?BB@965//1-//111,
@AZ32A:00073:00042
CGTGTCTCTAGGCACAGGATTTTGTGTAG
+
CCBCBCCEBBBBCCBCC?AACC9BAA;;<
@AZ32A:00073:00044
CGTGTCTCTAGGCACAGGATTTTGTGTAG
+
CCBBBCCDCDC@BEBED?BBCC:CBB989
@AZ32A:00074:00004
ACGAGTGCGTTCCCCATGTCGTAGGTACTC
+
BBCCCCCEC@6999,9@C@AADBB@@@@A9
@AZ32A:00074:00005
ATCAGACACGGACACAGCAGAACACAC
+
BAAB@??B@A=BAAA@>AA;;79@>>8
@AZ32A:00074:00008
CGTGTCTCTAGGCACAGGATTTTGTGTAAG
+
?BBBFDBB@@A@@@@BA?>?>>4=<<?=+-
@AZ32A:00074:00027
ATCAGACACGGACACAGCAGAACACAC
+
C:;8>@11//,/669444448499837
@AZ32A:00074:00042
CGTGTCTCTAGGCACAGGATTTTGTGTAG
+
CCBBBDCCCBC@CCCCCBCCCC9AB@99<
@AZ32A:00075:00019
CGTGTCTCTAGGCACAGGATTTTGTGTAG
+
BBCCCCBB@?A?BC@AB<9999-9@?@@A
@AZ32A:00075:00027
CGTGTCTCTAGGCACAGGATTTTGTGTAG
+
CBBBCBBC@@@?CCBEDCCCBB6@@>>>>
@AZ32A:00075:00033
CGTGTCTCTAGGCACAGGATTTTGTGTAG
+
CCCCBAABFBBDCCDEDCCDCC9BD?489
@AZ32A:00075:00037
ACGCTCGACATGCCCAGGTACAGGAG
+
A??ADCCDCBBBDD@@?=@BCCC=@A
@AZ32A:00075:00041
AGCACTGTAGCTGTCACTAGTTACTTGT
+
BBB;9:;:::ABDCCBBCCCC=A??=AD
@AZ32A:00075:00044
TACTGAGCTACACACACAGAAAGATTGGT
+
A@ABBCDCCCFCCFA=>>99908>>;?=@
@AZ32A:00075:00046
ATCAGACACGGACACAGCAGAACACAC
+
98399::444249494944//566...
@AZ32A:00075:00048
TACTGAGCTACACACACAGAAAGATTGGT
+
@@ABCCCHGCCCCBA?>>99908871377
@AZ32A:00076:00014
CGTGTCTCTAGGCACAGGATTTGTGTAAGGC
+
BBA@ABBCCCD@@A?B?;9991998=>;=<A
@AZ32A:00076:00039
CGTGTCTCTAGGCACAGGATTTTGTGTAG
+
ADCCDCCDDCC@C<;9@>9999/999>>>
@AZ32A:00076:00040
CGTGTCTCTAGGCACAGGATTTTGTGTA
+
CFCCCCECBBC?BAB?@>9999/9?>99
@AZ32A:00076:00041
CGTGTCTCTAGGCACAGGATTTTGTGTAG
+
CCCEAABBBBCACCDFCAAAAA6>@>999
@AZ32A:00076:00047
CGTGTCTCTAGGCACAGGATTTTGTGTAAGGC
+
AC@@ABDCCBC?@=<<A???@@6888--+-+,
@AZ32A:00077:00012
TAGTATCAGCCTCGCCATGACGAAAGGTATTCC
+
==@;<;;BBAB4999284999444-4944<CB<
@AZ32A:00077:00018
AGCACTGTAGCTGTCACTAGTTACTTGT
+
??BBCDCABBCBBBABBBBCB@DBB?BB
@AZ32A:00077:00028
TACTGAGCTACACACACAGAAATGATTGGT
+
8>94449::4999=9:66600*,--,*.,.
@AZ32A:00077:00036
AGCACTGTAGCTGTCACTAGTTACTTGT
+
@@CB@=A<==DCCECBBBCBB8:;?<@C
@AZ32A:00077:00038
CGTGTCTCTAGGCACAGGATTTTGTGTAAGA
+
444444444;;69:4::94999,49444249
@AZ32A:00077:00047
CGTGTCTCTACGGCACAAGATTTTGTGTAAGAG
+
49::;411118888::::8////*111//,///
@AZ32A:00078:00009
AGCACTGTAGCTGTCACTAGTTACTTGT
+
?ABBCCCBCBBBBBBBBBCBB?BBB>A@
@AZ32A:00078:00017
CGTGTCTCTAGGCACAGGATTTTGTGTAG
+
@AAACDBC@@@?BC?AB>BBBC9AB@;;;
@AZ32A:00078:00021
TACTGAGCTACACACACAGAAAGATTGGT
+
>>>@BBCBBBCDCDA9>C99808?>;?>A
@AZ32A:00078:00022
AGCACTGTAACTGTCACTAGTTACTTGT
+
BBBBBBC::6;AAABBBDCEC?BBB>??
@AZ32A:00078:00024
AGCACTGTAGCTGTCACTAGTTACTTGT
+
AAEICBC?@ACBBBBBCBCAB@BDC?BA
@AZ32A:00078:00030
TACTGAGCTACACACACAGAAAGATTGGT
+
BBB;<<CCB@AAB?>>>999908831317
@AZ32A:00078:00039
AGCACTGTAGCTGTCACTAGATTACT
+
9994444444444448444466,,,,
@AZ32A:00078:00048
CGTGTCTCTAGGCACAGGATTTTTTTTTTTTTTTTTTTGTGTAG
+
BCBBCCCCBA@>@@@:>=>=>>>@?>>;;;;;;;888"//////
@AZ32A:00079:00033
TACTGAGCTACACACACAGAAAGATTGGT
+
B9;;CCCCCCCAAECDFFDCC=BBC@C?B
@AZ32A:00079:00038
TACTGAGCTACACACACAGAAAGATTGGT
+
A?@?BBDCBBBDBEB@?;984-8>>;??A
@AZ32A:00079:00044
AGCACTGTAGCTGTCACTAGTTACTTGT
+
??BBBAAAEDIDCC?BBBBA?6:;@=@B
@AZ32A:00079:00046
CGTGTCTCTAGGCACAGGATTTTGTGTAG
+
BCCBACDDCBB@BCCDE?BBCCADCC;;<
@AZ32A:00079:00047
TACTGAGCTACACACACAGAAAGATTGGT
+
BBBBBCCFCCA@ACA9>>99908>><@?B
@AZ32A:00080:00017
CGTGTCTCTAGGCACAGGATTTTGTGTAG
+
BBB@@ABC@@A@CCCCB?9944-4>>99<
@AZ32A:00080:00022
ATCAGACACGGACACAGCAGAACACAC
+
CCABBCCCCC@CCB<;<@@@A@DCA@A
@AZ32A:00080:00032
ACGAGTGCGTTCCCCATGTCGTAGGTACTC
+
BBB@@ACDCB@BKKBJ<<;BBB>@>B<>=C
@AZ32A:00080:00036
CGTGTCTCTAGGCACAGGATTTTGTGTAG
+
@@AEB9444442499?AABCCC:@99998
@AZ32A:00080:00048
AGCACTGTAGCTGTCACTAGTTACTTGT
+
ABCB>AA<><CCDCCBCBCA?6:;@=@C
@AZ32A:00081:00009
TACTGAGCTACACACACAGAAAGATTGGT
+
@BBBCBAABBDCABA@@A;;;6;CC@C@C
@AZ32A:00081:00023
ACGAGTGCGTTCCCCATGTCGTAGGTACTC
+
BBBBBBABBB@BCD:E@??BBB>@@A;<=C
@AZ32A:00081:00028
ACGCTCGACATGCCCAGGTACAGGAG
+
B@@@AAACECGBFDACC@<;<@B=>A
@AZ32A:00081:00030
ACGAGTGCGTTCCCCATGTCGTAGGTACTC
+
BBBBBBBBBC@BCC:C???BBB?B@@;=<C
@AZ32A:00081:00034
CGTGTCTCTAGGCACAGGATTTTGTGTAG
+
BBECCDCCBBB@CBBBD?9999/9B@99<
@AZ32A:00081:00039
TGATACGTCTCCTTCCTTAGTTACTTCA
+
BBB@BBBBBBC@C@C@CBBCB@BCCBCC
@AZ32A:00081:00044
ACGCTCGACATGCCCAGGTACAGGAG
+
@::;=>>DABDCCC>@@=@AA@@8;;
@AZ32A:00082:00014
TACTGAGCTACACACACAGAAAGATTGGT
+
BBBBB?BBBBBABEBA?>99908>?>B?B
@AZ32A:00082:00015
CGTGTCTCTAGGCACAGGATTTTGTGTAAG
+
BCCBCDBC::;?AB@AA?ACDC:E>>11,1
@AZ32A:00082:00029
AGCACTGTAGCTGTCACTAGTTACTTGT
+
@@@@B:;4?>989;>@AA<99<111-11
@AZ32A:00082:00032
ACGCTCGACATGCCCAGGTACAGGAG
+
B?@?BCADBBB@?@=?BABBCCB99<
@AZ32A:00082:00039
CGTGTCTCTAGGCACAGGATTTTGTGTAGA
+
AAAACBBBAAA@BCCE>>>>>>A>>://11
@AZ32A:00082:00043
AGCACTGTAGCTGTCACTAGTTACTTGT
+
<BCB=AA=>=DDDCCBCBBCB@DDB>??
@AZ32A:00082:00045
CGTGTCTCTAGGCACAGGATTTTGTGTAG
+
CCCABEBBFFDCCBDEIAAAAA6>BC88<
@AZ32A:00082:00047
TCTCTATGCGCTCCACATGTCTAAGGT
+
CBBCA@ACDDHDE@CDBA==?:47<@<
@AZ32A:00083:00021
TACTGAGCTACACACACAGAAAGATTGGT
+
@@ABCBDC::;@AA999A99918>?<?=?
@AZ32A:00083:00027
ACGAGTGCGTTCCCCATGTCGTAGGTACTC
+
BBCCC@@@>@6999/9=>>ABB@AA;<;;>
@AZ32A:00083:00032
AGCACTGTAGCTGTCACTAGTTACTTGT
+
9999A;=:AABBBB<<<@@AA@DAB>BC
@AZ32A:00083:00041
TGTGTCTCTAGGCACAGGATTTTGTGTAG
+
CBCBBC@B?ABACADBB=9444-4==>>>
@AZ32A:00083:00044
AGCACTGTAGCTGTCACTAGTTACTTGT
+
AACC=:<:::?=BBCBDBDA?;=;96;@
@AZ32A:00083:00046
TACTGAGCTACACACACAGAAAGATTGGT
+
CBBBCBCDCGDBFICBAC;9908884;@B
@AZ32A:00083:00047
TACTGAGCTACACACACAGAAAGATTGGT
+
B@@@BDDCCCCCCCC@A@984-8>>>B@D
@AZ32A:00084:00027
TACTGAGCTACACACACAGAAAGATTGGT
+
BBBBBBCBAABCCD@@>@99978??=A?B
@AZ32A:00084:00028
TACTAAGCTACACACACAGAAAGATTGGT
+
@@AAB?CCA@ABDABA?A9:85;A@@C@C
@AZ32A:00084:00031
TACTGAGCTACACACACAGAAATGATTGGTGC
+
494444444444494444444-44331373..
@AZ32A:00084:00036
ACGAGTGCGTTCCCCATGTCGTAGGTACTC
+
?@@@BABCCC@BCC:DAAB<<<AA>@<<=B
@AZ32A:00084:00043
TACTGAGCTACACACACAGAAAGATTGGT
+
A?>>BBCCBBBDCCB>?;988-8>>>B@C
@AZ32A:00084:00044
ACGAGTGCGTTCCCCATGTCGTAGGTACTC
+
499@@@@BBCADHH9>>=<BBBAB?;===C
@AZ32A:00084:00049
AACACTGTAGCTGTCACTAGTTACTTGT
+
96;@@@AB=<CDCDDCCBBDC=??A>BC
@AZ32A:00085:00032
ACGAGTGCGTTCCCCATGTCGTAGGTACTC
+
CBBABBBBCB@BCC9E@@@BBB=B@B;==C
@AZ32A:00085:00036
AGCACTGTAGCTGTCACTAGTTACTTGT
+
@@BBBGBCCCDBCCCBBBDCC?CAC@BB
@AZ32A:00085:00042
TACTGAGCTACACACACAGAAAGATTGGT
+
B>>>ABCCBBBBBBC?>@988-8>>>B?B
@AZ32A:00085:00043
CGTGTCTCTAGGCACAGGATTTTGTGTAAGAG
+
BDCCBGBCBBBABCDCCB?>>>5;>>,,+---
@AZ32A:00085:00045
AGCACTGTAGCTGTCACTAGTTACTTGT
+
BBCBBACACEDCCCBAABBBC?BAA=??
@AZ32A:00086:00015
TACTGAGCTACACACACAGAAAGATTGGT
+
B@BBBBCBBBBB@A@>>@99908?@<?=>
@AZ32A:00086:00020
ACGAGTGCGTTCCCCATGTCGTAGGTACTC
+
BBBBBBDB@;2444,9??@BBCBB?@;<<A
@AZ32A:00086:00026
CATGTCTCTAGGCACAGGATTTTGTGTAG
+
110999BB???@CCCBB?99;9-9BB;;<
@AZ32A:00086:00028
TACTGAGCTACACACACAGAAAGATTGGT
+
AABBBCCEBBBC@A@=>>999088858=@
@AZ32A:00086:00030
CGTGTCTCTAGGCACAGGATTTTGTGTAGA
+
BBBACDCCAAB?ACAA>B>>>>9>>:1111
@AZ32A:00086:00033
CGTGTCTCTAGGCACAGGATTTTGTGTAG
+
AAAACDCCAAA?EDBB??;;49-9??;;<
@AZ32A:00086:00038
AGCACTGTAGCTGTCACTAGTTACTTGT
+
999444ABBBC;9944444495998244
@AZ32A:00086:00040
CGTGTCTCTAGGCACAGGATTTTGTAG
+
AAADCAAAAAABCBBED><<99/9944
@AZ32A:00086:00046
ACGAGTGCGTTCCCCATGTCGTAGGTACTC
+
A@B?AABBCKBCDK:D<<;9>>>>;>949=
@AZ32A:00086:00047
AGCACTGTAGCTGTCACTAGTTACTTGT
+
BBEB?AB=<=ICCCCBCBB?=;=@=;@B
@AZ32A:00086:00049
ACGCATCGACATGCCCAGGTACAGGAG
+
>;;1///66:>?=:@99969?@>?=@@
@AZ32A:00087:00017
ACGCTCGACATGCCCAGGTACAGGAG
+
BBBABBABCBB?@A>@B@CBCBB>@A
@AZ32A:00087:00019
TACTGAGCTACACACACAGAAAGATTGGT
+
BBDCCBBBBBBB@AA@>@9;98;BA>B?B
@AZ32A:00087:00027
ACGAGTGCGTTCCCCATGTCGTAGGTACTC
+
AABBBBBBBC=@@=6A@@@BC@?@@A<<<C
@AZ32A:00087:00031
AGCACTGTAGCTGTCATTAGTTACTTGT
+
<<CCDCCAAACBBBBBB@CAAA?AA>BB
@AZ32A:00087:00036
CGTGTCTCTAGGCACAGGATTTTGTGTAAGAG
+
BBB@CDCBAAA@BCBBB<9949,4AC11-111
@AZ32A:00087:00038
ACGAGTGCGTTCCCCATGTCGTAGGTACTC
+
BBB@ABBBCNAECC9C@@>ACB=A?@<==C
@AZ32A:00087:00039
TACTGAGCTACACACACAAGAAAGATTGGT
+
B>>>CCCCB?BBCFCA;854==93337713
@AZ32A:00087:00042
ACGAGTGCGTTCCCCATGTCGTAGGTACTC
+
ABB@AACCDG?BDD:C;;;?@@@B@@<@>D
@AZ32A:00087:00044
AGCACTGTAGCTTTCACTAGTTACTTGT
+
A@@>994444:99:@CCAABA@A@@=A?
@AZ32A:00087:00046
ACGCTCGACATGCCCAGT
+
B@=8@99999>---+--*
@AZ32A:00087:00049
TACTGAGCTACACACACAGAAAGATTGGT
+
A?AACBCBCC=<<G999@99918884843
@AZ32A:00088:00030
ACGAGTGCGTTCCCCATGTCGTAGGTACTC
+
BB@>>AAABA@BCC:C@?@BBB?B@@;?@D
@AZ32A:00088:00032
AGCACTGTAGCTGTCACTAGTTACTTGT
+
ABBBCDC@@AEBBBCBBBBCBADBA=?@
@AZ32A:00088:00033
TCTGAGCTACACACACAGAAAGATTGGTGC
+
AABBABBCBECCEA=>?873,7=><@@CCD
@AZ32A:00088:00047
AGCACTGTAGCTGTCACTAGTTACTTGT
+
AFCCCCCAAAFCCCCBCDDBA?CBB?BB
@AZ32A:00088:00048
AGCACTGTAGCTGTCACTAGTTACTTGT
+
@ADCCCDA@AFCCCCBCBD@?=?==<=B
@AZ32A:00088:00049
CGTGTCTCTAGGCACAGGATTTTGTGTAG
+
CCCCCCBCBCCBCCCDCDCCCC9BB>44;
@AZ32A:00089:00016
TACTGAGCTACACACACAGAAAGAATGGTGCT
+
BABBC?A;<;AACDA@@A99908>;>>;?75.
@AZ32A:00089:00021
TACTGAGCTACACACACAGAAAGATTGGT
+
@ABBDBECAA@A;;<<9D9<;:;CCAC?D
@AZ32A:00089:00027
TACTGAGCTACACACACAGAAAGATTGGT
+
=BBCJCDCBBBCCEDDCBBCC@BBB?B?@
@AZ32A:00089:00030
ACGCTCGACATGCCCAGGTACAGGAG
+
A9<<BBCBCCBBBB<@@@?>@AA9;;
@AZ32A:00090:00026
AGCACTGTAGCTGTCACTAGTTACTTGT
+
AABBCCCBCBCBBBABBAAAA@BBB>?B
@AZ32A:00090:00045
TACTGAGCTACACACACAGAAAGATTGGT
+
B:<<BBGAB@@@AA@BB>A@B;<;C@C?A
@AZ32A:00091:00013
TACTGAGCTACACACACAGAAAGATTGGT
+
BABBBBAA@DCCAB<<<A@CCACCDBCDC
@AZ32A:00091:00033
CGTGTCTCTAGGCACAGGATTTTTTTTTGTGTAGG
+
BBBBCDCCAAA?AC=9=?999999999"9988667
@AZ32A:00091:00035
ACGCTCGACATGCCCAGGTACAGGA
+
BBBABB;==CCCCB<@@8;8>AA9;
@AZ32A:00091:00039
TACTGAGCTACACACACAGAAAGATTGGT
+
B???BCCB??BBCCC:>>998-8?><@?A
@AZ32A:00091:00041
AGCACTGTAGCTGTCACTAGTTACTTGT
+
AABB@AAAAAFCDCCBB@BBB@AAA@BB
@AZ32A:00091:00044
ACGCTCGACATGCCCAGGTACAGGAG
+
==??AABCBCCCEDAAA=@?@@@79;
@AZ32A:00091:00045
ACGCTCGACATGCCCAGGTACAGGAG
+
:<BBCCCCCCBBCDA@@=>8999699
@AZ32A:00091:00047
CGTGTCTCTAGGCACAGGATTTTGTGTAG
+
BBBBCGAB<;<@DCCCCACBCC9BCC@@A
@AZ32A:00091:00049
ACGAGTGCGTTCCCCATGTCGTAGGTACTC
+
=@B:<9?ABC@CCC:F;=<@@@=><?<<<B
@AZ32A:00092:00024
AGCACTGTGCTGTCACTAGTTACTTGT
+
BBCBCCBBBBBBB@BBBBDA@CBB>?B
@AZ32A:00092:00025
TACTGAGCTACACACACAGAAAGATTGGTG
+
BCCCCCCCBBAAA:==211=@>:>@?A<?<
@AZ32A:00092:00026
CGTGTCTCTAGGCACAGGATTTTTTTT
+
BABAADDCDA@=@;;495999999999
@AZ32A:00092:00040
AGCACTGTAGCTGTCACTAGTTACTTGT
+
@ACCCDC<<<CBDBDCCCCCB@CBB@BD
@AZ32A:00092:00044
ACGAGTGCGTTCCCCATGTCGTAGGTACTC
+
9<<<AA@@>>5999,4:4444//.,.1//7
@AZ32A:00092:00046
AGCACTGTAGCTGTCACTAGTTACTTGT
+
?;;;9:@:9=9=994>>>>995948244
@AZ32A:00093:00011
TACTGAGCTACACACACAGAAAGATTGGT
+
ABABCBCCCBBA@?999@999078848;7
@AZ32A:00093:00024
AGCACTGTAGCTGTCACTAGTTACTTGT
+
CBBBCCEB@CAHEAA@BCCCC@CCB?BC
@AZ32A:00093:00045
ACGCTCGACATGCCCAGGTACAGGAG
+
B???CCAAACDCCC>CC?C@BAB99<
@AZ32A:00094:00005
TACTGAGCTACACACACAGAAAGATTGGT
+
AAABBBBBBABBAA@=>C99908>>;>;>
@AZ32A:00094:00008
AGCACTGTAGCTGTCACTAGTTACTTGTG
+
BBBBEDDB<;9=944@>?BA92:888999
@AZ32A:00094:00030
CGTGTCTCTAGGCACAGGATTTTGTGTAG
+
BBBBBCCC@@@>?@==@=ABBC9CCC;<<
@AZ32A:00094:00034
ACGAGTGCGTTCCCCATGTCGTAGGTACTC
+
@ABBBBBBCD@CCC9BA@@@AABB@A<>>B
@AZ32A:00094:00038
TACTGAGCTACACACACAGAAAGATTGGT
+
ABBCDCCCBBBECAAABBCFB7:88;>48
@AZ32A:00094:00040
CGTGTCTCTACGGCACAGGATTTTGTGTAAGAG
+
;;<A<999944999@??:94449/9>>11,///
@AZ32A:00094:00041
ACGCTCGACATGCCCAGGTACAGGAG
+
:;;;AAACCCDBBC<;;98>>>>699
@AZ32A:00095:00006
TACTGAGCTACACACACAGAAAGATTGGT
+
BBBCCCCECBBB?A>>?@99913331313
@AZ32A:00095:00012
AGCACTGTAGCTGTCACTAGTTACTTGTG
+
ABBBCGDB<>BCCCBBB==@@=A@@;>>@
@AZ32A:00095:00015
CGTGTCTCTAGGCACAGGATTTTGTGTAGA
+
BBBBDDEE@A?>@@:9>;9999/9@@>>9<
@AZ32A:00095:00017
CGTGTCTCTAGGCACAGGATTTTGTGTAGA
+
CCCCGCBBCCC@BC<;9>>@>@6>@A;;<@
@AZ32A:00095:00020
CGTGTCTCTAGGCACAGGATTTTGTGTAG
+
BCBCDCAB@?@>@DDBA>AAAA7ADC;99
@AZ32A:00095:00036
ACGCTCGACATGCCCAGGTACAGGAG
+
CABBCC;=<CCBAB=BB>ABCBC>AA
@AZ32A:00095:00040
CGTGTCTCTAGGCACAGGATTTTTTGTGTAGA
+
999999;9<<CBDFCGC@CCDDDC-DCC;;<<
@AZ32A:00095:00042
CGTGTCTCTAGGCACAGGATTTTGTGTAG
+
BCBBCCDCA@A@CAAAC@BBBB7AA?88;
@AZ32A:00095:00045
TGATACGTCTTCTTCCTTAGTTACTTCAG
+
BBBBCCAA@B@;<8<>A=9;;<A=?;=99
@AZ32A:00095:00047
CGTGTCTCTAGGCACAGGATTTTGTGTAG
+
BBBBCCCC::<@CCCCC@99;9/9A@>@@
@AZ32A:00096:00014
CGTGTCTCTAGGCACAGGATTTTGTGTAGAG
+
@BABBB;<<@@>ACDCB?AADD9BAB;9999
@AZ32A:00096:00016
AGCACTGTAGCTGTCACTAGTTACTTGT
+
??BBDDCC:<=CCCCBBBBBC@BBB@CB
@AZ32A:00096:00025
CGTGTCTCTACGGCACAGGATT
+
@@<;;99:8///5/14:87//1
@AZ32A:00096:00027
AGCACTGTAGCTGTCACTAGTTACTTGTG
+
BBBBB=::</1<<11/6;?=;89445497
@AZ32A:00096:00031
CGTGTCTCTAGGCACAGGATTTTGTGTAG
+
BBBBCCCC@A??B?==@=@@AB7ABA;;;
@AZ32A:00096:00032
ACGCTCGACATGCCCAGGTACAGGAG
+
BB@A@CBDCCCCCE???=@;@@B?BB
@AZ32A:00096:00047
TACTGAGCTACACACACAGAAAGATTGGT
+
BBBDDDCCBCBCCCBBBC@?@<@ABBC@C
@AZ32A:00097:00007
TACTGAGCTACACACACAGAAAGATTGGT
+
<BBCCCAAAB?=9:999A99913777773
@AZ32A:00097:00008
AGCACTGTAGCTGTCACTAGTTACTTGT
+
BAABBCBB<=>HBAA@@=>9969?>;=4
@AZ32A:00097:00018
CGTGTCTCTAGGCACAGGATTTTGTGTAG
+
CCDCCDEDCCC??B?AA?CCCC9CCC@@@
@AZ32A:00097:00023
TACTGAGCTACACACACAGAAAGATTGGT
+
AABBCBBCBCBDDDCB@@8:968?A@C@C
@AZ32A:00097:00037
AGCACTGTAGCTGTCACTAGTTACTTGT
+
:<CCCCCAABCCBCCBBBCCC?BBB@BD
@AZ32A:00097:00039
ACGCTCGACATGCCCAGGTACAGGAG
+
BB@@?E@AACCCCC>@>=?;@@@=@A
@AZ32A:00097:00040
ACGAGTGCGTTCCCCATGTCGTAAG
+
44444499992///*///,2,,/,.
@AZ32A:00097:00042
AGCACTGTAGCTGTCACTAGTTACTTGT
+
<<DCCCCBABCCBCBBCBDCC@CDB@DD
@AZ32A:00097:00045
CGTGTCTCTAGGCACAGGATTTTGTGTAG
+
BBBACDCC@???BDCDC?CBCC:CCDAA@
@AZ32A:00097:00048
TACTGTGCTACACACACAGAAAGATTGGT
+
B@AAEECBAABBBCCC@@;;4-9@@?B@C
@AZ32A:00098:00005
TACTGAGCTACACACACAGAAAGATTGGT
+
???BBCCAAABCAE@=>>99908>>4843
@AZ32A:00098:00023
TACTGAGCTACACACACAGAAAGATTGGT
+
ABBBCBBAEBBB@A<;<BAA@<@CC@C@C
@AZ32A:00098:00027
CGTGTCTCTAGGCACAGGATTTTGTGTAAGGC
+
BBBBBCCD@A@@CCAAB@BBBB787770)*)*
@AZ32A:00098:00031
ATATCGCGAGGGTATGGAAGACTCTATAGAAGGTC
+
ABBBABBBCCC@CBAA7;2<>??A?=00**)*)**
@AZ32A:00098:00045
CGTGTCTCTAGGCACAGGATTTTGTGTAG
+
BBBBCCCB@@?@BBAGC?BBBB9BCC=@@
@AZ32A:00098:00047
AGCACTGTAGCTGTCACTAGTTACATGT
+
CBBA<994;:49B?BDCCCBB?B<<=BB
@AZ32A:00098:00049
ACGAGTGCGTTCCCCATGTCGTAGGTACTC
+
BBBCCCBBBB>BBA9B@@@@BA>?<?<<<C
@AZ32A:00099:00039
TACTGAGCTACCACACACAGAAAGATTGGT
+
??A@C?A<:11,1;/44=999@<<;;:;<:
@AZ32A:00099:00041
TACTGAGCTACACACACAGAAAGATTGGTGC
+
B?@;<<A@99999999=98895333131376
@AZ32A:00099:00046
ACGAGTGCGTTCCCCATGTCGTAGGTACTC
+
BBBABBEBBCACCB:C;;9ABBBC@B<@?B
@AZ32A:00099:00048
CGTGTCTCTAGGCACAGGATTTTGTGTAG
+
BBBCBDCCBAB@CCCCC@BCCC:CCB>=@
@AZ32A:00050:00054
ACGAGTGCGTTCCCCATGTCGTAGGTACTC
+
BB@@ADCBCC@BCC:DBBBBCB???>:<<C
@AZ32A:00050:00062
ACGAGTGCGTTCCCCATGTCGTAAGGTACTC
+
-+*****088,444,49@8////,.646664
@AZ32A:00050:00070
CGTGTCTCTAGGCACAGGATTTTGTGTAG
+
;;4<9<;B@BCCBCAAA=ABED:CCC;;;
@AZ32A:00050:00093
CGTGCTTCTAGGCACAGGATTTTGTGTAGA
+
;>****)*86984444424@@B7BCB;;;9
@AZ32A:00051:00051
ACGAGTGCGTTCCCCATGTCGTAGGTACTC
+
BBBBBBBBBA@ABC:C@@?BBBBB@8:<<C
@AZ32A:00051:00056
AGCACTGTAGCTGTCACTAGTTACTTGT
+
BACBB:::BBBCBBBBCDECC@BBB@DD
@AZ32A:00051:00065
AGCACTGTAGCTGTCACTAGTTAATTGT
+
BBCAB=::EHEEBBBEAAAAB@B=@=@B
@AZ32A:00051:00072
CGTGTCTCTAGGCACAGGATTTTGTGTAAAGGC
+
88,,,,,2999<=?444>@AAB7@A@9<<19@@
@AZ32A:00051:00073
CGTGTCTCTAGGCACAGGATTTTGTGTAGA
+
AA9<<<<B>AADCECCA@CCCC9BBB8899
@AZ32A:00051:00075
CGTGTCTCTAGGCACAGAATTTTGTGTAAGAGGC
+
82*****0999?4444//,/660:;<11,///,4
@AZ32A:00052:00050
CGTGTCTCTAGGCACAGGATTTTGTGTAG
+
BCCDCDBBBBB@ACDED@;;99,4;;8;;
@AZ32A:00052:00054
CGTGTCTCTAGGCACAGGATTTTGTGTAG
+
BCC@DDBBCBCACCCAD>BABA:CCB99;
@AZ32A:00052:00056
AGCACTGTAGCTGTCACTAGTTAATTGT
+
B?BC;:::@BCCABBBBBBBB@ECD?AA
@AZ32A:00052:00059
CGTGTCTCTAGGCACAGGATTTTGTGTAG
+
BB:<<BBACBCBDCCGB?BCCC9AB>889
@AZ32A:00052:00069
ACGCTCGACATGCCCAGGTACAGGAG
+
91111>=@BCBBAB=BBDAABBB9:<
@AZ32A:00052:00082
AGCACTGTAGCTGTCACAGTTACTTGT
+
BBBBAAAAAACCBBBB?@ADBAACEC@
@AZ32A:00052:00093
TACTGAGCTACACACACAGAAAGATTGGTGC
+
==@;<;9@889B999949444-377777311
@AZ32A:00053:00052
TACTGAGCTACACACACAGAAAGATTGGT
+
??@CCCDCCCBBAAACBA;;;08A@>B@D
@AZ32A:00053:00056
CGTGTCTCTAGGCACAGGATTTTGTGTAGA
+
BBBBBBBBBAB@BFCCC>;944,4::88;<
@AZ32A:00053:00064
ACGAGTGCGTTCCCCATGTCGTAGGTACTC
+
6:1///::AC@BCB7CABACCCCC=@;=<C
@AZ32A:00053:00067
CGTGTCTCTAGGCACAGGATTTTGTGTAG
+
BB;<;<<BBCCACCAAA?CCCD:CCC@@@
@AZ32A:00053:00075
TACTGAGCTACACACACAGAAAGATTGGT
+
A;=/1///799;499944444-3331377
@AZ32A:00053:00094
TACTAGCTACACACACAGAAAGAT
+
::;B=?B999:?994/,,,,*,**
@AZ32A:00053:00097
CGTGTCTCTAGGCACAGGATTTTGTGTAG
+
88/1////99=@=?:::==ACC:ECC<<9
@AZ32A:00054:00050
ATCAGACACGGACACAGCAGAACACAC
+
BABACCCBCC?CCECCBBB;:6;A><>
@AZ32A:00054:00053
AGCACTGTAGCTGTCACTAGTTACTTGT
+
@@@@9@949448444:9>=442444244
@AZ32A:00054:00064
CGTGTCTCTAGGCACAGGATTTTGTGTAG
+
CC@A@A@CAAABCCAAA?@@AA8@BB@@@
@AZ32A:00054:00077
ACGCTCGACATGCCCAGGTACAGGAG
+
911/1;:@CCCCCC?CDAB>BAB=?@
@AZ32A:00054:00089
ACGAGTGCGTTCCCCATGTCGTAGGTACTC
+
8/1////8?BBBBB8DCCAAABBA?A<<<>
@AZ32A:00055:00050
AGCACTGTAGCTGTCACTAGTTACTTGT
+
BBBC:::BBBFBBB@BDDC@?=A??=@C
@AZ32A:00055:00052
CGTGTCTCTAGGCACAGGATTTTGTGTAG
+
BCB@:<<CBBB@CCCFF@BBBB9@B@99;
@AZ32A:00055:00056
ACGCTCGACATGCCCAGGTACAGGAG
+
??BBCCADBBB>>?<@@@B?A@A;;<
@AZ32A:00055:00061
ACGAGTGCGTTCCCCATGTCGTAGGTACTC
+
??BBBBCBCB?AAA9A??@BBBBB?>:<<D
@AZ32A:00055:00064
CGTGTCTCTAGGCACAGGATTTTGTGTAG
+
BB@AAAABBBBBCCCCB?9999-9AC=@@
@AZ32A:00055:00069
TACTGAGCTACACACACAGAAAGATTGGT
+
BBBCA?AAAABCAA@=>@99908>>;>;<
@AZ32A:00055:00081
AGCACTGTAGCTGTCACTAGTTACATGT
+
BBBBB:=<AADGCCBABBCBB?B<<<CA
@AZ32A:00055:00090
AGCACTGTAGCTGTCACTAGTTACTTGTGTG
+
?=A@99:499?A@@ACBBBCE@CAA@CDCAA
@AZ32A:00055:00097
ACGCTCGACATGCCCAGGTACAGGAG
+
8/11118A;BB@@@<?@@CCCCC8:;
@AZ32A:00055:00099
TACTAGCTACACACACA
+
;>A2///444449?991
@AZ32A:00056:00051
TACTGAGCTACACACACAGAAAGATTGGT
+
BAABDDDBBBDCCDCBBA;;:6;@@?B@D
@AZ32A:00056:00052
CGTGTTCCTCTAGGCACAGGATTTTGTGTAGA
+
4;>995969>99424:;96,////*///////
@AZ32A:00056:00057
ACGAGTGCGTTCCCCATGTCGTAGGTACTC
+
49@B99:BBB?CBB:AB@@@@998=899;A
@AZ32A:00056:00062
ACGAGTGCGTTCCCCATGTCGTAGGTACTC
+
AB9<<BBCBC=A@@6A@BBCCBBA?@AAAC
@AZ32A:00056:00066
CGTGTCTCTAGGCACAGGATTTTGTGTAAG
+
BCCBCCBBDBC@BCCDC?AACC9B@@9954
@AZ32A:00056:00071
TACTGAGCTACACACACAGAAAGATTGGT
+
A>>88949>>@B@A;99948903>>;?=>
@AZ32A:00056:00072
ACGCTCGACAGCCCAGGTACAGGAG
+
?9:<<BABBAAAB=BC@A;=10,01
@AZ32A:00056:00083
TACTGAGCTACACACACAGAAAGATTGGT
+
A?B>@@@@CBBBBA;99@99908@?<@?A
@AZ32A:00056:00084
CGTGTCTCTAGGCACATGGATTTTGTGTAAGAGC
+
A>,--,,0::::866//,+-=780777*,*,,,/
@AZ32A:00056:00086
AGCACTGTAGCTTTCACTAGTTACTTGT
+
BBBB?<<;BBGBB=BBAAB99599959>
@AZ32A:00056:00092
TACTGAGCTACACACACAGAAAGATTGGT
+
BBA9<<BCCBCC@A;99@999088868<>
@AZ32A:00056:00099
AGCACTGTAGCTGTCACTAGTTACTTGT
+
@@B><<<:4=@@@ABBBDCDC@GCC?BB
@AZ32A:00057:00051
CGTGTCCTCTAGGCACAGGATTTTGTGTAG
+
@>;111,1<99;9;CBCC?@A@@4>@>99<
@AZ32A:00057:00052
CGTGTCTCTAGGCACAGGATTTTGTGTAAGAG
+
@@:1121>BAB@CDDDD@CBBB:;::66,111
@AZ32A:00057:00056
CGTGTCTCTAGGCACAGGATTTTGTGTAG
+
BCCAAAAFBAB@CCCDD@@@??6=BA@=@
@AZ32A:00057:00067
CGTGTCTCTAGGCACAGGATTTTGTGTAG
+
BBCCABBBBBA@CCCCB?9;44-4>>=@@
@AZ32A:00057:00072
ACGAGTGCGTTCCCCATGTCGTAGGTACTCATC
+
BB:;;BCCCB>BCC:CBBBBBB?B<<;<<BACC
@AZ32A:00057:00074
CGTGTCTCTAGGCACAGGTTTTTGTGTAGAG
+
99949?=>>9958444424444+44444444
@AZ32A:00057:00076
CGTGTCTCTAGGCACAGGATTTTGTGTAGA
+
<>,,,,,29998894448999A4@@?9984
@AZ32A:00057:00077
ACGAGTGCGTTCCCCATGTCGTAGGTACTC
+
@@9<<AHCEC?BBC:CBBEEAA=A@>;<<C
@AZ32A:00057:00081
TACTGAGCTACACACACAGAAAGATTGGT
+
A?@=@;<<AABBAA;99@99918??=A?A
@AZ32A:00057:00082
TACTGAGCTACACACACAGAAAGATTGGT
+
BBCAA9<<BBBCAA@=>>99908??<A?B
@AZ32A:00057:00090
ATCAGACACGGACACAGCAAGAACACACA
+
<00///8844249?11///,/66886671
@AZ32A:00057:00098
TACTGAGCTACACACACAGAAAGATTGGT
+
;22,,,,2;::=1111/7///,.9><B@A
@AZ32A:00058:00052
CGTGTCTCTAGGCACATGGATTTTTGTAG
+
@BBB=<9@@9424/6///,/888:/>;?B
@AZ32A:00058:00053
AGCACTGTACTGTCACTAGTTACTTGT
+
BBBB9::@@?BGCCBBBCGA?AAA?AB
@AZ32A:00058:00066
CGTGTCTCTAGGCACAGGATTTTGTGTAG
+
CCCCCAAACCCCCCCCCBBBBB7=9989;
@AZ32A:00058:00073
TACTGAGCTACACACACAGAAAGATTGGT
+
?=@@A;<<AAABABAA@@99908?>=A@F
@AZ32A:00058:00074
AGCACTGTAACTGTCACTAGTTACTTGT
+
B@@@B<<<<:;ABCBAADCCC@BBB@B@
@AZ32A:00058:00080
CGTGTCTCTAGGCACAGGATTTTGTGTAAGAG
+
BC?@:<<CCCC@DFAA?>>>B>5;;;11-111
@AZ32A:00058:00084
ACGCTCGACATGCCCAGGTACAGGAG
+
7-,,,,/44488;;-44733488884
@AZ32A:00058:00087
TACTGAGCTACACACACAGAAAGATTGGT
+
=9>89944>::BBB<;<A@A><?@@>A@D
@AZ32A:00058:00096
CGTGTCTCTAGGCACAGGATTTTGTGTAGA
+
;;/11116??9@@B<;459@@A4A@?9999
@AZ32A:00059:00051
AGCACTGTAGCTGTCACTAGTTACTTGT
+
BABA9;::BBDEABABBBCBA?ABB?DC
@AZ32A:00059:00054
TACTGAGCTACACACACAGAAAGATTGGT
+
B@@AB?@?CCCCCDCBBB@@@<?BA?B@C
@AZ32A:00059:00055
AGCACTTCGTAGCTGTCACTAGTTACTTGT
+
8727,-*,,022>CCGCBDECA@<=BA<AB
@AZ32A:00059:00056
TACTGAGCTACAGACACAGAAAGATTGGT
+
BAAABBDCDCDCCCCCAB@@@<@BB?B@C
@AZ32A:00059:00058
ACGCTCGACATGCCCAGGTACAGGAG
+
AA9<9@>A=@@ABC=;;:;;;AA@@@
@AZ32A:00059:00060
TCTCTATGCGCTCCCACATGTCTAAGGTA
+
8444444;??9999-499;ACAA?==;=@
@AZ32A:00059:00067
AGCACTGTAGCTGTCACTAGTTACTTGT
+
BBBC?::<CCDCBBBBBBCA?>A998;C
@AZ32A:00059:00069
AGCACTGTAGCTGTCACTAGTTACTTGT
+
BACBB:::CCGCBBBBCBCBA?A??=?D
@AZ32A:00059:00071
ACGCTCGACATGCCCAGGTACAGGAG
+
B?9;;BCCECCDCC>BC@CDCBDCAA
@AZ32A:00059:00073
AGCACTGTAGCTGTCACTAGTTACTTGT
+
@?BCB:::DEDDBBBBBDECC@A?B?BC
@AZ32A:00059:00078
TATGAGCTCACACACAAGAAATGATTGGTGCTG
+
99;@<99AABABAAAA>@@@198339664333.
@AZ32A:00059:00090
TACTGAGCTACACACACAGAAAGATTGGT
+
??@?@@@@A@AAA?999@99908>>;>=@
@AZ32A:00059:00094
TACTGAGCTACACACACAGAAAGATTGGT
+
A??9;<<<AAAABB;;9@99908??>B?B
@AZ32A:00059:00095
ACGCTCGACATGCCCAGGTACAGGAG
+
8/1//6699==88=-44=@AAAA999
@AZ32A:00059:00096
TCTCTATGCGCTCCCACATGTCTAAGGTACT
+
@<<9B1/11/////+//444@@@B?B==99?
@AZ32A:00059:00099
CGTGTCTCTAGGCACAGGATTTTGTGTAGA
+
AA9<<<<CABBCBC<><>ABBC9CCC;;<A
@AZ32A:00060:00058
ACGCTCGACATGCCCAGGTACAGGAG
+
;=/118:A@A@@BE@CC?BBBBB;9<
@AZ32A:00060:00074
AGCACTGTAGCTGTCACTAGTTACTTGT
+
ABBBB:::DCCCBBBBBCFCB?B??=@C
@AZ32A:00060:00078
AGCACTGTAGCTGTCACTAGTTACTTGT
+
?;;==1118888CCBA@>@A@=B@@=AC
@AZ32A:00060:00079
CGTGTCTCTAGGCACAGGATTTTGTGTAG
+
BCDC:::CAA@BDCBBA??>@@6=??=@@
@AZ32A:00060:00083
ACGAGTGCGTTCCCCATGTCGTAGGTACTC
+
611///88@BBCBB9DBB<;;;98<?>>>>
@AZ32A:00060:00097
AGCACTGTAGCAGTCACTAGTTACTTGT
+
BBC>@<;:<;BCCBA@<<;@A>ABB>@>
@AZ32A:00061:00050
AGCACTGTAGCTGTCACTAGTTACTTGT
+
A@AB9:::A?BCCCBAA@CCCDEBB>A>
@AZ32A:00061:00051
CGTGTCTCTAGGCACAGGATTTTGTGTAG
+
BBB::<;CBAB@CDDFC@;999-9>>999
@AZ32A:00061:00052
AGCACTGTAGCTGTCACTAGTTACTTGT
+
;77=--//828;BBBBBDDAA>A>>;@B
@AZ32A:00061:00055
ACGAGTGCGTTCCCCATGTCGTAGGTACTC
+
8:11////88,444,49999>>@?=;<<BC
@AZ32A:00061:00061
CGTGTCTCTAGGCACAGGATTTTGTGTAG
+
?>?>99<@=<<BDCEDGA<;;;-9@@999
@AZ32A:00061:00066
TCTCTATGCGCTCCACATGTCTAAGGT
+
?<<=AAACCCCCC=?A@@AABBB?C@C
@AZ32A:00061:00068
TACTGAGCTACACACACAGAAAGATTGGT
+
B@AACBBABBBDCCBA@C;;;6;AA?B@C
@AZ32A:00061:00071
CGTGTCTCTAGGCACAGGATTTTGTGTAG
+
BBCCCCCCBBB@BCDFC@BBBB9=@@44;
@AZ32A:00061:00082
TACTGAGCTACACACACAGAAAGATTGGT
+
B@A@D:<<ECCBAAAA@>9997;@A@FAC
@AZ32A:00061:00085
ACGAGTGCGTTCCCCATGTCGTAGGTACTC
+
CB9;;ACCCC@BBB:CDBBCBB=><9;<;B
@AZ32A:00061:00088
CGTGTCTCTAGGCACAGGATTTTGTGTAGA
+
;;111118@?>>@@;;:>ABCK9CBA9999
@AZ32A:00061:00091
TACTGAGCTACACACACAGAAAGATTGGT
+
A=@@@9<<??@AAA;;9@9;;:<BC@C@B
@AZ32A:00061:00094
AGCACTGTAGCTGTCACTAGTTACTTGT
+
@?BCC:B=CCFCBCCBDDDBA?A??<?@
@AZ32A:00062:00050
ACGAGTGCGTTCCCCATGTCGTAGGTACTC
+
?81111:::;ACB=6=<;;@BBBC@;=?AD
@AZ32A:00062:00065
TACTGAGCTACACACACAGAAAGATTGGT
+
B@ABCDCCCBBBCAA@BC@@@<@BB?B@@
@AZ32A:00062:00069
ACGCTCGACATGCCCAGGTACAGGAG
+
BBBBBDBCCCCBBB=BB@AABBC>@A
@AZ32A:00062:00072
TACTGAGCTACACACACAGAAAGATTGGT
+
B?@?C9=;BBAACCBAAABBB=ACC@C@C
@AZ32A:00062:00073
CGTGTCTCTAGGCACAGGATTTTGTGTAG
+
DCCCCA@@CBCABCCEC?AADC:CBB99;
@AZ32A:00062:00091
ACGAGTGCGTTCCCCATGTCGTAGGTACTC
+
@=9;;;DA@BBDFD9DBABBCCBC@??A@@
@AZ32A:00063:00051
TACTGAGCTACACACACAGAAAGATTGGT
+
B=88/1//::==@BBB@B;;;6;@@>B@D
@AZ32A:00063:00054
CGTGTCTCTAGGCACAGGATTTTGTGTAG
+
AA=;:<9DBAB@BEAAB?;;;949CC9;<
@AZ32A:00063:00060
TACTGAGCTACACACACAGAAAGATTGGTG
+
BBBB@?@CBBCEFEBBBABBB=CBB@C@BA
@AZ32A:00063:00068
TACTGAGCTACACACACAGAAAGATTGGT
+
??A@@@ABBBBBBCA?@B@@@<@CC@C@C
@AZ32A:00064:00054
AGCACTTCGGTAGCTGTCACTAGTTACTTGT
+
8000**)**)*002:CCCCCCCA@>AAA=AC
@AZ32A:00064:00070
CGTGTCTCTAGGCACAGGATTTTGTGTAG
+
CCCC@AAACCCCCCDCC>@@@=29??8;;
@AZ32A:00064:00073
CGTGTCTCTAGGCACAGGATTTTTTTT
+
CDGDCCDCFBE=@@@@@>999999999
@AZ32A:00064:00076
TACTGAGCTACACACACAGAAATGA
+
494444444444444444444-443
@AZ32A:00065:00050
TACTGAGCTACACACACAGAAAGATTGGT
+
B=:811//:;==B:><BBBBB>BCC@C?@
@AZ32A:00065:00058
AGCACTGTAGCTGTCACTAGTTACTTGT
+
@@CC<::BBBFCBBA?BBCCB?CBB?BB
@AZ32A:00065:00063
CGTGTCTCTAGGCACAGGATTTTGTGTAG
+
BCCB:=<CBBB@CCDCC@????6=BA@@@
@AZ32A:00065:00070
TACTGAGCTACACACACAGAAAGATTGGT
+
BABBABBCCBBBBEBAAB;;8-8>><@?C
@AZ32A:00065:00071
TACTGAGCTACACACACAGAAAGATTGGT
+
AABCDBCCBBBCCBBBAB;;;6;@@>B@D
@AZ32A:00065:00078
ACGAGTGCGTTCCCCATGTCGTAGGTACTC
+
B?A?BBBBBC?CB=6?;;9BCCCC?@<<<C
@AZ32A:00065:00086
ACGCTCGACATGCCCAGGTACAGGAAGACTG
+
;;133??DECCCCC=CC@@?<11,1,1<;<<
@AZ32A:00066:00057
AGCACTTCGGTAGCTGTCACTAGTTACTTGT
+
@@;C94244899=AECCGABBCBB?BCB??A
@AZ32A:00066:00062
CGTGTCTCTAGGCACAGGATTTTGTGTAG
+
@@@9;<4@@BA?BCBGB>@@==6@?C;;;
@AZ32A:00066:00063
CGTGTCTCTAGGCACAGGATTTTGTGTAG
+
?;7/11/8@?9>AAAAC@BBBB9ABA88;
@AZ32A:00066:00066
ACGCTCGACATGCCCAGGTACAGGAG
+
BBABBBBEDBBBBB>BB@BABBB>@@
@AZ32A:00066:00069
ACGCTCGACATGCCCAGGTACAGGAG
+
99;99>@A@@@@@B?;;8;899@<@B
@AZ32A:00066:00074
ACGCTCGACATGCCCAGGTACAGGAG
+
BBBCCDCCCCBCNH>BB?CBBBB;<<
@AZ32A:00066:00076
ACGCTCGACATGCCCAGGTACAGAAG
+
BBBBECDDCCCCCC@CB?<<A;;<>B
@AZ32A:00066:00079
ACGCTCGACATGCCCAGGTACAGGAG
+
BA@?@CEECCCBBB=BC@BBBBB;;<
@AZ32A:00066:00081
CGTGTCTCTAGGCACAGGATTTTGTGTAG
+
BBBBCCDCBBA@BABCFACCCC9CBB;;<
@AZ32A:00066:00088
ACGAGTGCGTTCCCCATGTCGTAGGTACTC
+
BBB:;;CB>?5999/9@@@@BAAA<:;<@>
@AZ32A:00066:00089
ACGAGTGCGTTCCCCATGTCGTAGGTACTC
+
BBA??@CCCC?BCC9B>ABCCBBB@@AABB
@AZ32A:00067:00054
CGTGTTCCGTCTAGGCACAGGATTTTGTGTAG
+
@8//1,/,//8:4469=99;@9999/9@@99<
@AZ32A:00067:00056
TAGTATCAGCCTCGGACGAAGGTATTCC
+
?88/1////87?BB@BBCB@C@BBB@D>
@AZ32A:00067:00058
AGCACTCGTAGCTGTCACTAGTTACTTGT
+
8000*****002;EECBCCCB?>?@?ABC
@AZ32A:00067:00064
TACTGAGCTACACACACAGAAAGATTGGT
+
BBAA??AACCCCCCCBCB:996;BB@C@B
@AZ32A:00067:00065
ACGCTCGACATGCCCAGGTACAGGAG
+
BB9<:CECDBBBCBACB?ABA??::<
@AZ32A:00067:00066
CGTGTCCTCTAGGCACAGGATTTTGTGTAG
+
@C949424:444<====?CBABB7ABB;;<
@AZ32A:00067:00071
TACTGAGCTACACACACAGAAAGATTGGT
+
CBBB99<BBBCDDCBBAC;9908>>=B@C
@AZ32A:00067:00073
TACTGAGCTACACACACAGAAAGATTGGT
+
BABB?AACCCCCDECCCCBBB=BCC@C@B
@AZ32A:00067:00075
ACGAGTGCGTTCCCCATGTCGTAGGTACTC
+
AAAABBABBA@AAB9C@??BBBBD@?@AAC
@AZ32A:00067:00089
AGCACTGTAGCTGTCACTAGTTACTTGT
+
?CBBD::<CDDCBBBBBCFBB=?>?<BA
@AZ32A:00067:00091
ACGAGTGCGTTCCCCATGTCGTAGGTACTC
+
==1312>>=>ACDD8AAC;<<;98<8999>
@AZ32A:00068:00054
ACGCCGATCGACATGCCCAGTACAGGAG
+
@A==;999B@;;;4/11,11/47;;9:4
@AZ32A:00068:00056
TACTGAGCTACACACACAGAAAGATTGGT
+
B=??9999@@=BDAA@CB@@@<@A@=A@B
@AZ32A:00068:00057
AGCACTTCGTAGCTGTCACTAGTTACTTGT
+
8000**)***002;DDCAAAACC@CEB@@?
@AZ32A:00068:00061
AGCACTGTAGCTGTCACTAGTTACTTGT
+
?8;B;<::BBCEBBB?BBCCB?BBB?CC
@AZ32A:00068:00062
TCTCTATCGGCGCTCCACATGTCTAAGGT
+
@?;0*****)*226=>?ABCCCDCC?C@<
@AZ32A:00068:00063
TGATACGTCTCCTTCCTTAGTTACTTCA
+
BAA99;;9CBEBB@B@BECBB@A??=@B
@AZ32A:00068:00064
ACGACGTGCGTTCCCCATGTCGTAGGTACTC
+
80,-,,,002:;CBA6?;;;<BBCD@BAAAD
@AZ32A:00068:00067
ACGAGTGCGTTCCCCATGTCGTAGGTACTC
+
==99;;CBCC@CCB9B9;9@@@BC@@=>?C
@AZ32A:00068:00076
ACGAATCGTGCGTTCCCCATGTCGTAGGTACTC
+
0*))(((((((087;>>6A?@@@;;9B78;9==
@AZ32A:00068:00079
AGCACTGTAGCTGTCACTAGTTACTTGT
+
AABC?::<DDDCBBBBBCCCC?B>>=@@
@AZ32A:00068:00091
TACTGAGCTACACACACAGAAAGATTGGT
+
991=?1/1;9494999=>8>>9>>A>B=@
@AZ32A:00068:00095
TACTGAGCTACACACACAGAAAGATTGGT
+
@BBBB9=<BBAB=<<;<A@@@<?@@>ABC
@AZ32A:00069:00051
TACTGAGGCTACACACACAGAAAGATTGGT
+
@9<:/1/,/8:::A:<9999990;>?@B=?
@AZ32A:00069:00060
ACGCTCGACATGCCCAGGTACAGGAG
+
BB9@:AAACBBABC>:<;;BCBB?BB
@AZ32A:00069:00061
ACGCTCGACATGCCCAGGTACAGGAG
+
;;111;;A?BBBBB>AA?BABCC;<<
@AZ32A:00069:00077
ACGCTCGACATGCCCAGGTACAGGAG
+
BBBBBBBCCCCCCCBBB?ACDBB99<
@AZ32A:00069:00080
TACTGAGCTACACACACAGAAAGATTGGT
+
A>@@@@@@AAAABB;99>>>>9><;:<?A
@AZ32A:00069:00081
TACTGAGCTACACACACAGAAAGATTGGT
+
A@AAB@AACCCCCCCBCDBBB=CCC@C@C
@AZ32A:00069:00082
ACGCTCGACATGCCCAGGTACAGGAG
+
BBBEBCCDCEBCCC?CB@BBBBB::;
@AZ32A:00069:00083
TACTGAGCTACACACACAGAAAGATTGGT
+
@?@BB?A@BBBBCBBBBBB@@<AB>?BBC
@AZ32A:00069:00089
CGTGTCTCTAGGCACAGGATTTTGTGTAG
+
BCBBAABDCBA?AC?=A>BBAB9ABA;;<
@AZ32A:00069:00092
ACGCTCGACATGCCCAGGTACAGGAG
+
??9<<CCCCCCBBB=BB@@?BCD::<
@AZ32A:00069:00096
AGCACTGTAGCTGTCACTAGTTACTTGT
+
;>?@61//7788BB?>@;;<96<@A>AG
@AZ32A:00069:00098
AGCACTGTAGCTGTCACTAGTTACTTGT
+
ABBBC:D@DBIDCCCBCBB?===@@>A@
@AZ32A:00070:00053
CGTGTCTCTAGGCACAGGATTTTGTGTAG
+
BBCC:=;CDBB@BEEECBBBAA:CBB999
@AZ32A:00070:00056
TCTCTAATTCGGGACGCTCCACATGTCTAAGGT
+
?;>=8677,//75788=AB69811/////5994
@AZ32A:00070:00059
CGTGTCCGTCTAGGCACAGGATTTTGTGTAG
+
?;6/11,//87:9@B999:>9999/9@@>>>
@AZ32A:00070:00061
CGTGTCTCTAGGCACAGGATTTTGTGTAG
+
>>=;;<4;99=>?@??CAAAAA6@DC;;<
@AZ32A:00070:00062
ACGAGTGCGTTCCCCATGTCGTAGGTACTC
+
:6/1//88:;;DCC7?<;;BBAAB?@ACBD
@AZ32A:00070:00065
ACGCTCGACATGCCCAGGTACAGGAG
+
BB:<:BBBCBCBAB>?@=@ABBB;;<
@AZ32A:00070:00066
TGATACGGTCTCCTTCCTTAGTTACTTCA
+
@=7****)*08;>D?C@CABBB@BBDBCC
@AZ32A:00070:00079
ACGAGTGCGTTCCCCATGTCGTAGGTACTC
+
BBBBBCCCCL?CBB8A@@>BBBBA?@AABD
@AZ32A:00070:00084
ACGAGTGCGTTCCCCATGTCGTAGGTACTC
+
AAA@AABHCC@BCC9BABBBBBAA?>;<<C
@AZ32A:00070:00085
ACGCTCGACATGCCCAGGTACAGGAG
+
BC@@@BCCCCCCCC=BB>?BBBB=?@
@AZ32A:00070:00092
TACTGAGCTACACACACAGAAAGATTGGT
+
B=><<1//;>>@=A999@99917>>>A?B
@AZ32A:00070:00096
CGTGTCTCTAGGCACAGGATTTTGTTTAGA
+
BCCA:<<CAAAACCAAAACCDC:CCB>C:<
@AZ32A:00071:00052
TACTGACGGACTACACACACAGAAAGATTGGT
+
?;;449442449949<@@99988808==:=47
@AZ32A:00071:00055
CGTGTCCGATCTAGGCACAGGATTTTGTGTAG
+
@C=99424449:99=?BBBC@BBDC7B>>89<
@AZ32A:00071:00058
CGTGTCTCTAGGCACAGGATTTTGTGTAG
+
@@=?<<9A?=A@BC@A;@9944-9@@9;<
@AZ32A:00071:00059
TACTGAGCTACACACACAGAAAGATTGGT
+
C>@@;;;9B@@=A=<;>=9990;?>=A?A
@AZ32A:00071:00062
CGTGTCTCTAGGCACAGGATTTTGTGTAG
+
BBBA:<;CBBC@BCCCC@A@@@6@BB;<<
@AZ32A:00071:00067
AGCACTCCTAGCTGTCACTAGTTACTTGT
+
;:88///,/668CCDCBAAABC@CCB@DC
@AZ32A:00071:00069
ACGAGTGCGTTCCCCATGTCGTAGGTACTC
+
A=9999==AA>BB=1:;;;BBBBC?@ACAC
@AZ32A:00071:00072
CGTGTCTCTAGGCACAGGATTTTGTGTAG
+
BBBC:==BDDCACCCCC@9444-4??8;;
@AZ32A:00071:00073
ACGAGTGCGTTCCCCATGTCGTAGGTACTC
+
BBBBDDEDCCACCD:F??@BBBBB?@AAAF
@AZ32A:00071:00076
ACGAGTGCGTTCCCCATGTCGTAGGTACTC
+
A@??ACDCCCACDH9C@A@BBCCD@@AABC
@AZ32A:00071:00077
AGCACTGTAGCTGTCACTAGTTACTTGT
+
BBCC;>:BCBCBBCDBBBBBB@BAA?BB
@AZ32A:00071:00079
TGATAACGTCTCCTTCCTTAGTTACTTCA
+
;88//,/68;9<9;@C>A@B<;5<BA=BA
@AZ32A:00071:00080
TACTGAGCTACACACACAGAAAGATTGGT
+
BBCC@?A@@@ABBAA@@@99908??>B@C
@AZ32A:00071:00082
AGCACTGTAGCTGTCACTAGTTACTTGT
+
A@BC@:=<DDDCCBBABBBBC@CBB?BB
@AZ32A:00072:00055
ACGCCGATCGACATGCCCAGGTACAGGAG
+
A;4424449:;:99=>@9;;9;BCBC?@@
@AZ32A:00072:00061
CGTGTCCGTCTAGGCACAGGATTTTGTGTAG
+
;;9499244;:99=?ECFD@BBBB:ECC;;<
@AZ32A:00072:00068
ACGCTCGACATGCCCAGGTTACAGGAG
+
BB:;:BBCBBBA=?74498<;7--+--
@AZ32A:00072:00072
TACTGAGCTACACACACAGAAAGATTGGT
+
B=@@9;9===ACCAA@BBCCC>BAC@C?B
@AZ32A:00072:00078
CGTGATCCTCTAGGCACAGGATTTTGTGTAG
+
>8--,,,*,,444:;<;<@>BBCE9CCB;99
@AZ32A:00072:00088
ACGAGTGCGTTCCCCATGTCGTAGGTACTC
+
>>>:<<<CCB@AAB:FCCBBB@9><>9<<A
@AZ32A:00072:00097
ACGCTCGACATGCCCAGGTACAGGAG
+
><1//6794::BBB<@?>;849@6:9
@AZ32A:00073:00050
ACGAGGATGCGTTCCCCATGTCGTAGGTACTC
+
;84942444;@CABDC7=;99999??>?;;;@
@AZ32A:00073:00062
AGCACTGTAGCTGTCATTAGTTACTTGT
+
@:=A111188:;BB@@@@BCFAB??=@B
@AZ32A:00073:00065
TACTGACGCTACACACA
+
>:87--,,,69:7///1
@AZ32A:00073:00072
ATCAGACACGGACACAGCAGAACACAC
+
=;79;4=89@>AAC@;;;B@@=BCAAB
@AZ32A:00073:00075
CGTGTCTCTAGGCACAGGATTTTGTGTAG
+
CCCB<==ECCC@CCDCC@@???6=AA;9;
@AZ32A:00073:00078
TACTGAGCTACACACACAGAAAGATTGGT
+
ABB?9;9ABBBCCECCBECCC>BCD@C@A
@AZ32A:00073:00087
TACTGAGCTACACACACAGAAAGATTGGT
+
BABA99=<BBAECFA@BC<;;7;??=@@C
@AZ32A:00073:00089
CGTGTCTCTAGGCACAGGATTTTGTGTAG
+
BBBBCCCBBBB@BDCCC@@@==6=>;=@@
@AZ32A:00074:00053
ACGCCGATCGACATGCCCAGGTACAGGAG
+
;;4424444;;::449909959>>>@<@?
@AZ32A:00074:00055
TCTCTAATCGGACGCTCCACATGTCATAAGGTA
+
994///,///,////8@2949944444424244
@AZ32A:00074:00064
AGCACTGGTAGCTGTCACTAGTTACTTGT
+
;777-,,*,22:;BBB??@CCB>AAA>BB
@AZ32A:00074:00068
AGCACTGTAGCTGTCACTAGTTACTTGT
+
B?BB9<::BBICBBB>AABDC@CBB=??
@AZ32A:00074:00076
CGTGTTCCTCTAGGCACAGGATTTTGTGTAG
+
??11/,/,//44424:;AB?BBHI5<<@998
@AZ32A:00074:00081
CGTGTCTCTAGGCACAGGATTTTGTGTAG
+
@>0,-,,,999>A@??C@BBBB7BAA8;;
@AZ32A:00074:00083
ACGAGTGGTTCCCCATGTCGTAGGTACTC
+
?@:;<CC@FACDC:CAAACCCDJBA?AAB
@AZ32A:00074:00085
TACTGAGCTACACACACAGAAAGATTGGT
+
??@>994>>@@ABBA<<=CCC@CCC?B?B
@AZ32A:00074:00086
TACTGAGCTACACACACAGAAAGATTGGTGC
+
B@BB9;9@AAABCC<<<<:AA??@>>@>?@?
@AZ32A:00074:00088
ACGCTCGACATGCCCAGGTACAGGAG
+
BBBBBBBDCCBABB=BA@BBCDB;;<
@AZ32A:00074:00089
TACTGAGCTACACACACAGAAAGATTGGT
+
B@@@A?A@BBBCBBBBABCAA<@@A>AAC
@AZ32A:00074:00091
AGCACTGTAGCTGTCACTAGTTACTTGT
+
BACC@:B?BBDCBBBBBBBA?>?=>;@A
@AZ32A:00074:00098
AGCACTGTAGCTGTCACTAGTTACTTGT
+
A@CCC:::CCFCBBBBDDDAA>A?><?B
@AZ32A:00075:00052
TAATAATTCCCGGAAATGCCTCGCCATGACGAAGGTATTCC
+
4891/,/,//+/,//+///7//446999999>=@=@BB@A;
@AZ32A:00075:00054
AGCACTCGGATAGCTGTCACTAGTTACTTGT
+
;;;;1///,////;;ABEBBBDBB?BBC@AD
@AZ32A:00075:00058
CGTGTCCGTCTAGGCACAGGATTTTGTGTAG
+
@?44442444999<=9;;D@CEBBACDC<<<
@AZ32A:00075:00059
TACTGACGGCTACACACACAGAAAGATTGGT
+
?:8//1//,/68::=9:<<=ABD=BBB>B<8
@AZ32A:00075:00067
CGTGTCCTCTAGGCACAGGATTTTGTGTAAGGC
+
@C449424;99>@BAAAC@ABBB7@CC91,1-1
@AZ32A:00075:00068
ACGAGGTGCGTTCCCCATGTCGTAAGGTACTC
+
///1/,/8/442///*////6//423139444
@AZ32A:00075:00071
ACGAGTGCGTTCCCCATGTCGTAGGTACTC
+
B?9999BBBC@CCB9?<;;@@AFCAB===C
@AZ32A:00075:00076
TACTGAGCTACACACACAGAAAGATTGGT
+
BAA??>ABBBCCCCCBC@@==:@>;>B@B
@AZ32A:00075:00081
TACTGAGCTACACACACAGAAAGATTGGT
+
BBAB:::CCCCCCCBBCBCCB>CCB@B@C
@AZ32A:00075:00083
TACTGAGCTACACACATAGAAAGATTGGT
+
BAAABBDCCCCBA22,-,,2288;B@B?A
@AZ32A:00075:00088
CGTGTCTCTAGGCACAGGATTTTGTGTAG
+
BCDDDCDCBBB@BABGC@A??A6@BA>@@
@AZ32A:00075:00090
ACGAGTGCGTTCCCCATGTCGTAGGTACTC
+
BBA@AB@AAA@BCC9A@BBBBBBB@@;<;D
@AZ32A:00075:00096
TAGTATCAGCCTCGCCATGACGAAGGTATTCC
+
BBD99<CCA@?>>99599>>>99248444242
@AZ32A:00076:00057
ACGCCGATCGACATGCCCAGGTACAGGAG
+
B>8=;9999>A@@949>99949?@9959>
@AZ32A:00076:00065
CGTGTCCGATCTAGGCACAGGATTTTGTGTAG
+
@;6/1/,///888;<=<;9:9:;>A6?@>899
@AZ32A:00076:00070
CGTGTTCCGTCTAGGCACAGGATTTTGTGTAAGAGT
+
;8//1,/,//8A4469===??BBBB9><;;;--*0*
@AZ32A:00076:00079
CGTGTCTCTAGGCACAGGATTTTGTGTAAG
+
CC6/11/;@?>=ACCDBD>>>?58>811-1
@AZ32A:00076:00083
AGCACTGTAGCTGTCACTAGTTACTTGT
+
@@CC;<:AAACCCCCBBBBCEADBB?BD
@AZ32A:00076:00091
CGTGTCTCTAGGCACAGGATTTTGTGTAG
+
BBCBDBBBCBC@CBCCCAAA@@6=AA49;
@AZ32A:00076:00096
ATATCGCGAGGGTATGGAAGACTTCTATAGAGG
+
>:;;1///44;6:44424<8443771111133,
@AZ32A:00076:00097
CGTGTCTCTAGGCACAGGATTTTGTGTAG
+
CCCCABABAA@>BCBAB?AANDAGDC;;<
@AZ32A:00077:00063
CGTGTCCGTCTAGGCACAGGATTTTGTGTAG
+
A;2,-,*,,2699;=944;:9@AA6@BB@@B
@AZ32A:00077:00066
AGCACTCGGTAGCTGTCACTAGTTACTTGT
+
/000****)*002;CCCBCDCA@>@@?=AD
@AZ32A:00077:00080
CGTGTTCCTCTAGGCACAGGATTTTGTGTAG
+
@@11/,/,//444299==BACCCC7AB@999
@AZ32A:00077:00081
TACTGACGCTACACACACAGAAAGATTGGT
+
C67//1//6998>?CCCCCECC?DBB?B@B
@AZ32A:00077:00082
CGTGTCCTCTAGGCACAGGATTTTGTGTAG
+
;;449424944429?@DCADFCC9AA@999
@AZ32A:00077:00088
CGTGTCTCTAGGCACAGGATTTTGTTAG
+
BBCBCCBBBBB@BBCEC@CCBE9BC?EA
@AZ32A:00077:00090
ACGAGTGCGTTCCCCATGTCGTAGGTACTC
+
BBBBBCBBBA@AAA9BAAABBBAA@?:<;C
@AZ32A:00077:00098
CGTGTCTCTAGGCACAGGATTTTGTGTAAG
+
CCCDBBBDDDEABCCECBCCCC9>===>11
@AZ32A:00078:00065
AGCACTTCGGATAGTTGTCACTAGTTACTTGT
+
@>@>4424:894444248=99;@??;@>?<>>
@AZ32A:00078:00066
AGCACTTCGGATAGCTGTCACTAGTTACTTGT
+
=7881/,//,//11>;ABAABBB9959995<A
@AZ32A:00078:00079
AGCACATTCGGTAGCTGTCACTAGTTACTTGT
+
@:88///,//,///88BDFDCDDB@=A;;7<D
@AZ32A:00078:00093
AGCACTATAGCTGTCACTAGTTACTTGT
+
?><A1/11::8:CCAAACB@@=ABC@CC
@AZ32A:00079:00051
ACGAGGATGCGTTCCCCATGTCGTAGGTACTC
+
;6/1/,///88:;BCC9C:=;@@@AA>@<<<B
@AZ32A:00079:00053
CGTTTCTCCGTAGGCACAGGATTTTGTGTAG
+
B?885/11,////7:BBA?>=>>>/999?@C
@AZ32A:00079:00054
CGTGTCTCTAGGCACAGGATTTTGTGTAG
+
@;6111//94489CCFA@9<;;/9AC9;<
@AZ32A:00079:00055
AGCACTTCGGATAGCTGTCACTAGTTACTTGT
+
;;<;1/,//,////::?BEBBBC@@;@A@=AB
@AZ32A:00079:00056
TACTGACGGCTACACACACAGAAAGATTGGT
+
?67,,-,,*,8;;@B@AABBB@B=BCC@C>@
@AZ32A:00079:00062
TACTGACGGCTACACACACAGAAAGATTGGT
+
=22,,-,,*,;;=>@AAA@A;9;7;??>B?@
@AZ32A:00079:00069
ACGCCGTCGACATGCCCAGGTACAGGAG
+
82,,*,,22;?B?=8964424?B?A;;;
@AZ32A:00079:00077
TGATACGGTCTCCTTCCTTAGTTACTTCA
+
@A=,,,,*,28;@C?B?BA>A@@AAACDD
@AZ32A:00079:00080
ACGAGTGCGTTCCCCATGTCGTAGGTACTC
+
BA?:=<EGCC@BKK9G:99BBBCCBC<==D
@AZ32A:00079:00081
TACTGAGCTACACACACAGAAAGATTGGT
+
C?A?99<BCBCEDDCBB@:996;@B@C?B
@AZ32A:00079:00089
TACTGAGCTACACACACAGAAAGATTGGT
+
BBBB::?FCCCCCDAAAC;;86;???B@C
@AZ32A:00079:00091
TACTGAGCTACACACACAGAAAGATTGGT
+
BABB?@ACCBBECDCAAB;98-8><;@@C
@AZ32A:00080:00050
ACGAACGGATTGCGTTCCCCATGTCGTAGGTACTC
+
8/11,/65//,//4999992:448==>>><><;<A
@AZ32A:00080:00051
ACGACGGATGCGTTCCCCATGTCGTAGGTACTC
+
;811//,///66:;;??6C9999999848999?
@AZ32A:00080:00060
AGCACTCGGATAGCTGTCACTAGTTACTTGT
+
/800****)****27ADCABAB4829995<C
@AZ32A:00080:00061
AGCACTGTAGCTGTCACTAGTTACTTGT
+
@:=A1111:::;BBA??BBBC@DBB@BB
@AZ32A:00080:00066
ACGAGGTGCGTTCCCCATGTCGTAGGTACTC
+
;6/1/,/88:B;ACF9A=;;;;;@A>A<<<A
@AZ32A:00080:00067
ACGACGGATGCGTTCCCCATGTCGTAGGTACTC
+
8,,-,,*,,,,88:A>>294999>>@B?@AA@A
@AZ32A:00080:00069
TACTGGAATCCGGGACTACACACACAGA
+
?:=9469=99244-449941/-,,,,00
@AZ32A:00080:00078
ACGCTCGACATGCCCAGGTACAGGAG
+
BB:<<CDDHBCCCC@CC@CCCBB::;
@AZ32A:00080:00092
CGTGTCTCTAGGCACAGGATTTTGTGTAGGGC
+
BCCAAECCBBC?DCBBB?BBBA9=B@@=@@<@
@AZ32A:00080:00099
AGCACTATAGCTTTCACTAGTTACTTGT
+
AABBC:@<CC@@?>ACCCBAA8;;A>AA
@AZ32A:00081:00051
TAGCTGTCCGAACTAGTTACTTGTGTGC
+
B;;;11//,//,/9:4464BB>@AABBB
@AZ32A:00081:00053
TCTCTAATCGGATCGCTCCACATGTCTAAGGT
+
>>>8-,*,,,*,,,28:=>>>>999444789;
@AZ32A:00081:00057
ACGAGTGCGTTCCCCATGTCGTAGGTACTC
+
???9<;BBBA=A@@6?9;9?A@CCGC<=@C
@AZ32A:00081:00060
CGTGTCCGATCTAGGCACAGGATTTTGTGTAG
+
@?499424444;99;;<<BCAGEJG8;;;794
@AZ32A:00081:00062
ACGACGGATGCGTTCCCCATGTCGTAGGTACTC
+
8/11/7,////4;:::806//11//;?979944
@AZ32A:00081:00068
AGCACATCGGATAGCTGTCACTTACTTGT
+
8222,,,,2*,,/1>;A:<<A@=@@A?BE
@AZ32A:00081:00070
ATATCCGGACGAGGGTATGGAAGACTCTATA
+
/--,,*,*,,8/446:9=B>BCBCBBB@?@B
@AZ32A:00081:00079
TACTGAGCTACACACACAGAAAGATTGGT
+
A??=9949@>@BBBA9>>99908>>;?>A
@AZ32A:00081:00084
AGCACTGTAGCTGTCACTAGTTACTTGT
+
?>BC;<:@CCFCABA@BBBCC@BBB?BC
@AZ32A:00081:00085
TACTGAGCTACACACACAGAAAGATTGGT
+
B@??ABBBCCCDGEAAC@:996:AB@E@B
@AZ32A:00081:00092
AGCACTGTAGCTGTCACTAGTTACTTGT
+
BCBB:::CCCCABBBBBDC@=6:;@=@D
@AZ32A:00081:00094
TACTGAGCTACCACACACAGAAAGATTGGTG
+
@?@@;99?>99599999:===B<;;<57486
@AZ32A:00081:00099
TACTGAGCTACACACACAGAAAGATTGGT
+
B@F@CBCBBABCCE@?@B;;;8;BB?B@C
@AZ32A:00082:00060
CGTGTCCGATCTAGGCACAGGATTTTGTGTAG
+
?8/1//5////94429@@ACBCCCC8;;9899
@AZ32A:00082:00064
GAGCACTGGTAGCTGTCACTAGTTACTTGT
+
>=9>>9442499ABCDBBBBCCCADDC@BB
@AZ32A:00082:00066
CGTGTCCGATCTAGGCACAGGATTTTGTGTAG
+
@>111/,////;4469<<<ECCCEC8<<;899
@AZ32A:00082:00068
ACGAATCGGATGCGTTCCCCATGTCGTAGGTACTC
+
;4492444244448;89>>/99484449999994>
@AZ32A:00082:00069
CGTGTCCGTCTAGGCACAGGATTTTGTGTAG
+
@;2,--*,,269=?B999:94999/9@@>>>
@AZ32A:00082:00077
ACGCCGATCGACATGCCCAGGTACAGGAG
+
;2,,*,,,228?A?=:>99869@ABB?@@
@AZ32A:00082:00079
CGTGATTCCGTCTAGGCACAGGATTTTGTGTAG
+
@;/111,/566744424449?;9999/9>>894
@AZ32A:00082:00080
TAGTAATCCGAGCCTCGCCATGACGAAGGTATTCC
+
B8;/1,//,///87444429:7<111,/7///,42
@AZ32A:00082:00081
TACTGAGCTACACACACAGAAAGATTGGT
+
?::4494499:=DEBBCECCB=AAA>A@A
@AZ32A:00082:00092
ACGAGTGCGTTCCCCATGTCGTAGGTACTC
+
BBA@ABCBBC@BCC9A@@@CBBBB@@;<<C
@AZ32A:00082:00097
TGATACGTCTCCTTCCTTAGTTACTTCA
+
>;<111==>BCAD@EBIABDB@9;;9<9
@AZ32A:00082:00098
CGTGTCTCTAGGCACAGGATTTTGTGTAG
+
DCB@A===BCCDCCDCE@AA@@6=>>889
@AZ32A:00083:00051
TACTGAGGCTACACACACAGAAAGATTGGT
+
A41111/,/8;;BCECBBBB??<A@B?C=@
@AZ32A:00083:00053
ACGAGGTGCGTTCCCCATGTCGTAGGTACTC
+
:8894244;;>@CDC:C;<;@@@>A>A<<<C
@AZ32A:00083:00065
TCTCTAATGGCGCTCCCACATGTCTAAGGTA
+
889944249244444:-9:CA;AB=969:@>
@AZ32A:00083:00067
CGTGATTCCGATCTACGGCACAGGATTTTGTGTAG
+
><;111,/5///06///78/49888:;;56;6.1/
@AZ32A:00083:00072
ACGAATCGGATGCGTTCCCCATGTCGTAGGTACTC
+
7---*,,,*,,,,8;>>=;0<111///77764449
@AZ32A:00083:00074
CGTGTCTCTAGGCACAGGATTTTGTGTAG
+
@>81121:@;@>=::49<9999/999?@@
@AZ32A:00083:00075
TACTGAGCTACACACACAGAAAGATTGGT
+
B@A?99;;BAACDEBAA>::96:@@?B@B
@AZ32A:00083:00085
ACGAGTGCGTTCCCCATGTCGTAGGTACTC
+
B?99<9CBCC@CCE9B:;9BCCCC@@AAAC
@AZ32A:00083:00093
CGTGTCTCTAGGCACAGGATTTTGTGTAG
+
BDCCAAACCCC@BCCCB?;;99,4;;44;
@AZ32A:00084:00052
AGCACTCGGATAGCTGTCACTAGTTACTTGT
+
7770****)***08:CDFDDA@AA@ABB;<=
@AZ32A:00084:00053
CGTGTCCGTCTAGGCACAGGATTTTGTGTAAGA
+
?>:11/,///::9>A?=987/111+1<<--*-,
@AZ32A:00084:00059
AGCACTCGGATAGCTGTCACTAGTTACTTGT
+
8777,,,,*,,,,89:AAABDD@@=@;;7;C
@AZ32A:00084:00062
TACTGAATCGGACTACACACACAGAAAGATTGGT
+
@78--,*,,,*,2999=@21311>>>:BBB=@47
@AZ32A:00084:00067
ACGATCGGATGCGTTCCCCATGTCGTAGGTACTC
+
2,,-,,00,,//:;<BCC4@9999449?@A::;C
@AZ32A:00084:00083
ACGCTCGACATGCCCAGGTACAGGAG
+
;;111;;A?EB?==:999;@@@A>?>
@AZ32A:00085:00064
AGCACTGGTAGCTGTCACTAGTTACTTGT
+
;1A<11/,//78:DBB?@ACBC@BBB@BB
@AZ32A:00085:00066
ACGCGATCGACATGCCCAGGTACAGGAG
+
80******08@ECBAC?;:;;BAAB?@@
@AZ32A:00085:00068
CGTGATTCCGATCTAGGCACAGGATTTTGTGTAG
+
7<--,,*,*,,,,:442444/6:::::0//..//
@AZ32A:00085:00070
TACTGAGGCTACACACACAGAAAGATTGGT
+
B866/1/,/8;;>BAA:<<BCH@BBB@C=@
@AZ32A:00085:00071
ACGCTCGACATGCCCAGGTACAGGAG
+
AA9>:BBCABBBBH@BB>ABDBB=@A
@AZ32A:00085:00073
TACTGACGGCTACACACACAGAAAGATTGGT
+
@77,,-,,*,;;@@B;<;@>>>@<@@B>B<8
@AZ32A:00085:00075
AGCACTCGGTAGCTGTCACTAGTTACTTGT
+
=78;1///,/66>BCDCBBBBBC@BCB@CC
@AZ32A:00085:00084
TACTGAGCTACACACACAGAAAGATTGGT
+
A=@=9;99A>ACCDBAA>:996;@@?C?C
@AZ32A:00085:00086
TACTGAAGCTACACACACAAAGA
+
;8;//1,//;;:CB=>=1--+-8
@AZ32A:00085:00087
ACGAGTGCGTTCCCCATGTCGTAGGTACTC
+
98484444:?@?;;6:111111>>774449
@AZ32A:00086:00050
TACTGAGGCTACACACACAGAAAGATTGGT
+
@86//1/,/689@ECBB@@===-87>>@>A
@AZ32A:00086:00051
CGTGATCCGATTCTAGGCACAGGATTTTGTGAG
+
60*****00000094954998A>=9??-44377
@AZ32A:00086:00052
ACGAGGATGCGTTCCCCATGTCGTAGGTACTC
+
;6--,*,,,0022;:;6B??ACBBAA?A<<=C
@AZ32A:00086:00053
TACTGACGGATCTACACACACAGAAAGATTGGT
+
A66,--,,*,,,888=A;;;@??AC6::?<@;?
@AZ32A:00086:00056
AGCACTTCGGATAGCTGTCACTAGTTACTTGT
+
::<8-,*,,*,,,,88?GFCCD722+-,-*,,
@AZ32A:00086:00057
ACGCGTCGACATGCCCAGGTACAGGAG
+
82,-,,,29?CBBCH@BBD@AA@B>BB
@AZ32A:00086:00060
TACTGAGCTACACACACAGAAAGATTGGT
+
A8:6/1//::;ACACDBA@@C=AAB?B=?
@AZ32A:00086:00061
ACGCCGATCGACATGCCCAGGTACAGGAG
+
??//,////688>BBBCA<<;<BBAB@BC
@AZ32A:00086:00065
TACTGAGCTACACACACAGAAAGATTGGT
+
B===9;99B@BCBAA=>9844-8>><B@A
@AZ32A:00086:00068
AGCACATTCGGATAGCTGTCACTATTTACTTGT
+
9@@944494424444::9>?<<<BBCACBB>@9
@AZ32A:00086:00069
CGTGTCTCTAGGCACAGGATTTTGTGTAG
+
BBB@<<9?>=A?BCCBBB9949/9@@>@A
@AZ32A:00086:00076
TACTGACGGCTACACACACAGAAAGATTGGT
+
=8==894424;;==BACAAACDC@CCD@D?;
@AZ32A:00086:00090
ACGAGTGCGTTCCCCATGTCGTAGGTACTC
+
@>99<9BBBB@CDH9E:;:BCBCC@@<><C
@AZ32A:00086:00092
CGTGTCTCTAGGCACAGGATTTTGTGTAG
+
@@=9<94?@@A@CDDDD>AAAA6@BB;;<
@AZ32A:00087:00052
ACGCCGATCGACATGCCCAGGTACAGGAG
+
;0**)****08;EBBBC?@@=@>@>@=@@
@AZ32A:00087:00053
ACGAATCGGATTGCGTTCCCCCATGTCGTAGGTACTC
+
7--,*,,,*,0*,,/424444+444>BDCCC@<=:CC
@AZ32A:00087:00056
AGCACATTCGGGATAGC
+
<11-,,,*,,,*,,,,/
@AZ32A:00087:00059
TACTGAACGGATCTACACACACAGAAAGTTGGTG
+
@/1--,*,,*,,,6669999;9????:998?:87
@AZ32A:00087:00065
TAGTAATCGAGCCTCGCCATGACGAAGGTATTCC
+
>,-**)*****00849:9>948>995:999A695
@AZ32A:00087:00069
ACGCTCGACATGCCCAGGTACAGAAG
+
BB9<9?BCBBBBAB>9963?C88969
@AZ32A:00087:00070
ACGCCGATCGACATGCCCAGGTACAGGAG
+
B@94244999?AABBBB>@A=@CCCCBAA
@AZ32A:00087:00077
TACTGAATCGGACTACACACACAGAAAGATTGGT
+
@8999924449:9=?911111//6698=<5:<,/
@AZ32A:00087:00078
CGTGTCCGTCTAGGCACAGGATTTTGTGTAAGAGT
+
A;8/11,//88::?B??=:;11/1+1<<--+-***
@AZ32A:00087:00079
AGCACTTCGGATAGCTGTCACTAGTTACTTGT
+
B=;;94244244=>A>CEDAAACBB?BA@=?@
@AZ32A:00087:00083
AGCACTGTAGCTGTCACTAGTTACTTGT
+
@@BB9>::?CCBCCC??BBCC?BBB?BB
@AZ32A:00087:00087
ATCACGACACGGACACAGCAGAACACAC
+
80******00:;??=A;;<CCC@CCCCC
@AZ32A:00088:00050
TACTGAGGCTACACACACAGAAAGATTGGT
+
B86/11/,/8;;BCCBBBA88:6:@CBC@B
@AZ32A:00088:00066
ACGAACGGATTGCGTTCCCCATGTCGTAGGTACTC
+
:1--*,22,,*,,/8782807//////43139999
@AZ32A:00088:00067
AGCACATTCGGATAGCTGTCACTAGTTACTTGT
+
=>>994424984444999@@AA@BAB?BAB>@@
@AZ32A:00088:00069
AGCACTTCGGATAGCTGTCACTAGTTACTTGT
+
>=?=942448444499=AAAGAB@@=@9959A
@AZ32A:00088:00076
ACGAATCGGATGCGTTCCCCATGT
+
:111,//87/11:@@6111+1-,,
@AZ32A:00089:00064
TACTGACGGACTACACACACAGAAAGATTGGT
+
D11111//,//99??BABBBAB??8B==:=36
@AZ32A:00089:00072
TACTGAGGACTACACACACAGAAAGATTGGT
+
>:8//1/,//779=??AA<=:CEB@@@@B47
@AZ32A:00089:00076
TGATACGTCTCCTTCCTTAGTTACTTCA
+
?;;/1///68;@B?CBB??C?AAAA@DB
@AZ32A:00089:00078
AGCACTTCGGATAGTTGTCACTAGTTACTTGT
+
BBBB9:64:24444424449>?A>?<AAA<@@
@AZ32A:00089:00095
CGTGTCTCTAGGCACAGGATTTTGTGTAG
+
BDDB<<>CCBC@CCDFC@@=?=6=;;@@@
@AZ32A:00090:00052
TACTGAGGCTACACACACAGAAAGATTGGT
+
B41111/,/8;;@DBCAB999A6::B?A=A
@AZ32A:00090:00054
AGCACTGGTAGCTGTCACTAGTTACTTGT
+
88?>9442449;>ECCBBBBCB@DBB<>?
@AZ32A:00090:00060
ACGACGGATGCGTTCCCCATGTCGTAGGTACTC
+
9811//,/////6,///*499@BBBCC@@ABAC
@AZ32A:00090:00066
AGCACTCGGATAGCTGTCACTAGTTACTTGT
+
11<<1///,///88@HCCCCCBBB@BCD?AA
@AZ32A:00090:00067
ACGAGGATGCGTTCCCCATGTCGTAGGTACTC
+
;4494244489;9???6=4;;ABB@C@B>@DD
@AZ32A:00090:00071
AGCACATTCGGGATAGCTGTCACTAGTTACTTGT
+
;B@84492444-4444994449<;BCD?BCB>@9
@AZ32A:00090:00077
AGCACTTCGGATAGCTGTCACTAGTTACTTGT
+
;;77,,*,,*,,,,88@AABBBB88599;7<E
@AZ32A:00090:00079
TACTGAACGGACTACACACACAGAAAGATTGGT
+
@<<111,//,//9944;A@@>A???8>7747:6
@AZ32A:00090:00088
TACTGAGCTACACACACAGAAAGATTGGT
+
B===9999A>ADDGEABABBB?BCCGD?@
@AZ32A:00090:00089
ACGAGTGCGTTCCCCATGTCGTAGGTACTC
+
;61111:::;;CDC9?;;;@@@BCBC===D
@AZ32A:00090:00096
TACTGAGCTACACACACAGAAAGATTGGT
+
BABA999>CCBBBDCAA@;:46:A@?B@C
@AZ32A:00091:00050
ACGACCGATTCGACATGCCCAGGTACAGGAG
+
@994424442444499@;A?99243499284
@AZ32A:00091:00051
CGTGTCTCTAGGCACAGGATTTTGTGTAG
+
@9999944::=@C@?=;94999/999?>A
@AZ32A:00091:00059
ATATCCGGATCGAGGGTATGGAAGACTCTATA
+
;.1//56,//1=@AB=CA9;59;=89833868
@AZ32A:00091:00061
AGCACATTCGGGATTAGCTGTCACTAGTTACTTGT
+
1>=--,,)**0)**)*,,,//44;;A>>;>9969>
@AZ32A:00091:00065
TACTGAGCTACACACACAGAAAGATTGGT
+
B9;9=;99B@BBCCCB@=9996:@B@C@B
@AZ32A:00091:00088
ACGACGGTGCGTTCCCCATGTCGTAGGTACTC
+
61/1//,/88:;;=99,4999@AABDB@AAED
@AZ32A:00092:00052
ACGAGGATTGCGTTCCCCCATGTCGTAGGTACTC
+
@99442442444424444+4498;BBBB@?<<=B
@AZ32A:00092:00054
CGTGTCCGTCTAGGCACAGGATTTTGTGTAG
+
>>,---*,,,669>BD=?;:4499/999>>@
@AZ32A:00092:00065
ACGACGGATGCGTTCCCCATGTCGTAGGTACTC
+
;8494424449;A@BCC:F48999998134449
@AZ32A:00092:00072
ACGATCGGATGCGTTCCCCATGTCGTAGGTACTC
+
8/11///,///11BACHH9?99988>?A??A@@A
@AZ32A:00092:00076
ACGCCGATCGACATGCCCAGGTACAGGAG
+
;;44244449:::==>?99969@A@@@>>
@AZ32A:00092:00081
CGTGATTCCGATCT
+
>8,-,,*,*,,,,/
@AZ32A:00092:00083
CGTGTCCGATCTAGGCACAGGATTTTGTGTAG
+
;8/1//,///8:9=AAAAACBDDDF9<;;8<<
@AZ32A:00092:00094
CGTGATCCGTCTAGGCACAGGATTTTGTGTAG
+
@2*****)**069=C@A@ADACBBB9ABB;;<
@AZ32A:00092:00097
CGTGTCTCTAGGCACAGGATTTTGTGTAG
+
BCB@:<=BBBB@CCECB?;;99-9??;;<
@AZ32A:00092:00098
ACGCCTCGACATGCCCAGGTACAGGAG
+
88//,/68:?BC?==:998;AB@@=@@
@AZ32A:00093:00051
CGTGTCGATCTAGGCACAGGATTTTGTGTAG
+
::********0098=ACBC@@>>>4999>@A
@AZ32A:00093:00056
TACTGAGGATCTACACACACAGAAAGATTGGT
+
@8=/11/,///777=AA@@A@>>A/77==>:9
@AZ32A:00093:00058
AGCACTGGATAGCTGTCACTAGTTACTTGT
+
=:881//,///677CDDCCCCCB@CDD@BB
@AZ32A:00093:00059
ACGATCGGACGTTCCCCATGTCGTAGGTATC
+
27--,,,*,,/A@CCF:C9999998811:::
@AZ32A:00093:00062
AGCACTCGGATAGCTGTCACTAGTTACTTGT
+
11;0,,,,*,,,08/4>CAECBBB?@99599
@AZ32A:00093:00069
ACGAGGATGCGTTCCCCATGTCGTAGGTACTC
+
;6/1/,///66659992949;ABBAB@AABAC
@AZ32A:00093:00070
ACGAGGATGCGTTCCCCATGTCGTAGGTACTC
+
;2,-,*,,,2288BCC9A9;;999??<><;;@
@AZ32A:00093:00077
CGTGTCCGATCTAGGCACAGGATTTTGTGTAG
+
;;499424449:4429;99@>9999/999344
@AZ32A:00093:00079
CGTGTCCGATCTAGGCACAGGATTTTGTGTAG
+
?;811/,////;99<A<<;B?AAAA7999>>>
@AZ32A:00093:00086
ACGCCTCGACATGCCCAGGTACAGGAG
+
88/1,/88;?BBBBH?@?=@CCCC@BB
@AZ32A:00093:00089
ACGAATCGGATGCGTTCCCCATGTCGTAGGTACTC
+
8/1/,//8,/1::;;5111+///////9777444;
@AZ32A:00093:00098
TACTGAGCTACACACACAGAAAGATTGGT
+
B?@?99;ACBCCCCCBC@9996:@B@C@B
@AZ32A:00094:00055
AGCACTGGATAGCTGTCACTAGTTACTTGT
+
99<--,,*,,,000?GFDCDCCCCCCC<>=
@AZ32A:00094:00056
AGCACTTCGGATTAGCTGTCACTAGTTACTTGT
+
>>?9942442442444499==CECBBACAA;<<
@AZ32A:00094:00066
ACGAGTGCGTTCCCCATGTCGTAGGTACTC
+
;8/1111:;;;ACC:C>;99@@?><><;9>
@AZ32A:00094:00068
CGTGTTCCGATCTAGGCACAGGATTTTGTGTAG
+
><--,*,2,,,,6/429@@AC@CBCC4;;9899
@AZ32A:00094:00081
CGTGTCCGATCTAGGCACAGGATTTTGTGTAG
+
@;11//5////999>@;<<CACHCB8<;9344
@AZ32A:00094:00086
AGCACTGGTAGCTGTCACTAGTTACTTGT
+
=227-,,*,00:;DB@?AACCC@CBB?BB
@AZ32A:00094:00091
ACGAGTGCGTTCCCCATGTCGTAGGTACTC
+
;91111:;;;:ACC:D<;;@BBBC@A<?>C
@AZ32A:00094:00099
TACTGAGCTACACACACAGAAAGATTGGT
+
=4999944=89=AAAABBBBB=A@A>A>@
@AZ32A:00095:00051
AGCACTCGGATTAGCTGTCACTAGTTACTTGT
+
11<1////,//,//999::;CDEDCADDC?BB
@AZ32A:00095:00052
ACGAGTGCGTTCCCCATGTCGTAGGTACTC
+
;==9<9=>>>@CCB9B=<9?CCBC@C=D=B
@AZ32A:00095:00054
AGCACATTCGGATTAGCTGTCACTAGTTACTTGT
+
99@9944244244244444444;@>@@=@BB><<
@AZ32A:00095:00056
AGCACATTCGGATTAGCTGTCACTAGTTACTTGT
+
;;<11//,//,//,/4444444;@A=?<@?B@@>
@AZ32A:00095:00059
TACTGACGGATCTACACACACAGAAAGATTGGT
+
;49111//,//////9=BAA@A??B:?AB?DAC
@AZ32A:00095:00065
AGCACTTCGGATAGCTGTCACTAGTTACTTGT
+
6787-,*,,*,,,,66@CDCCBAAAACCC?AA
@AZ32A:00095:00066
AGCACTTCGGATTAGCTGTCACTAGTTACTTGT
+
>>@9942442442444494::FAB@@=@<<69A
@AZ32A:00095:00067
TACTGAGGCTACACACACAGAAAGATTGGT
+
B8://1/,/8::@DAA=A=8496:@C@D@B
@AZ32A:00095:00074
TGATACGGATCTCCTTCCTTAGTTACTTCA
+
>@@11//,///:@?D@C@C@DBAAAA@=@B
@AZ32A:00095:00076
TGATAACCGGATCTCCTTCCTTAGTTACTTCA
+
;88/1,/,/,///=?<ABCAC@BBB@CBB?BB
@AZ32A:00095:00079
ACGATCCGATCGACATGCCCAGTACAGGAG
+
20,/,,22,,//:994///+///6844249
@AZ32A:00095:00082
ACGAGTGCGTTCCCCATGTCGTAGGTACTC
+
;6/111::;;;BCD9?<;;99;@A>A<;;A
@AZ32A:00095:00090
ACGAGTGCGTTCCCCATGTCGTAGGTACTC
+
;6/111::;A;ACF9A<;;;9;@B>B=<<C
@AZ32A:00095:00091
ACGCCTCGACATGCCCAGGTACAGGAG
+
88/1,/88;????>A;996::99@>@@
@AZ32A:00095:00095
AGCACTGTAGCTGTCACTAGTTACTTGT
+
?=@@;=::A?BCDCCAAACBB@CBB?BB
@AZ32A:00095:00096
TACTGAGCTACACACACAGAAAGATTGGT
+
A>@>9;99AABCCDCBA@;:96:AB@C@C
@AZ32A:00096:00051
TACTGAGGACTACACACACAGAAAGATTGGT
+
A80,--,*,,6699=?=@>@99908???BBC
@AZ32A:00096:00053
TACTGAGGCTACACACACAGAAAGATTGGT
+
B8=899424889@CBCCB>>>?<??BBC@C
@AZ32A:00096:00055
CGTGTCCGATTCTAGGCACAGGATTTTGTGTAG
+
?;494424442444424:;=A?A=B@/9;879;
@AZ32A:00096:00059
CGTGTCCGTTCTAGGCACAGGATTTTGTGTAG
+
?;**+*)**)*269;?BBDD@CDED8AA@>>@
@AZ32A:00096:00062
ACGAGGATGCGTTCCCCATGTCGTAGGTACTC
+
:4/1/,///778;?;;6B>@@?@@>>;=<;;@
@AZ32A:00096:00070
TAGTGAATTCCGGAATGCCTCCGCCATGACGAAGGTATTCC
+
4/,,,,*,*,*,*,0,,,*/4:::9::44444:@?AAA@B@
@AZ32A:00096:00071
AGCACATTCGGATTAGCTGTCACTAGTTACTTGT
+
91>11,,*,,*,,*,,,,//99:9==9<>998;=
@AZ32A:00096:00073
TAGTAATCCGAAGCCGCCATGACGAAGGTATTCC
+
A/111,//777,//,/424999;AC>B>BBCCBB
@AZ32A:00096:00075
CGTGTCCGATCTAGGCACAGGATTTTGTGTAG
+
A<11//56///94429BBBC@CCLJ8;;;894
@AZ32A:00096:00079
ACGAATCGGATGCGTTCCCCATGTCGTAGGTACTC
+
@>892444944444;2///+/////,,.0,////7
@AZ32A:00096:00087
ACGCCGATCGACATGCCCAGGTACAGGAG
+
@@1/,///7769===9@<A@=@BCCC><<
@AZ32A:00096:00088
AGCACTGTAGCTGTCACTAGTTACTTGT
+
@68;1211;;C;BBB=@@BCB@DBB>BB
@AZ32A:00096:00091
TACTGACGGCTACACACACAGAAAGATTGGT
+
B;77--,,*,6889=9<<@@AAA>BBB?B@B
@AZ32A:00096:00092
CGTGATTCCGATCTAGGCACAGGATTTTGTGTA
+
@@11//,/,/668;41-1////77888*/4446
@AZ32A:00097:00063
CGTGTCTCTAGGCACAGGATTTTGTGTAG
+
=99=<<99>>A@CBA?:99999/9>>@@@
@AZ32A:00097:00072
ACGACGGATGCGTTCCCCATGTCGTAGGTACTC
+
;84944244499@@CHD9A9;999998489499
@AZ32A:00097:00080
CGTGTCGTCTAGGCACAGGATTTTGTGTAG
+
;;2,--,,0799=???=B:99;9/9@@999
@AZ32A:00097:00084
ACGCTCGACATGCCCAGGTACAGGAG
+
BB9?:CBCCB?ABG@AA?ABCBB=@@
@AZ32A:00097:00090
AGCACTTCGGATAGCTGTCACTAGTTACTTGT
+
1<<<1/,//,//8:99:CAAA@CBC=BAA<99
@AZ32A:00097:00097
ATATCGCGAGGGTATGGAAGACTCTATAAAGG
+
8./22/17BBD?EBBB?C?BAA?B==777-7:
@AZ32A:00098:00059
TACTGACGGATCTAC
+
;/111///,///@;;
@AZ32A:00098:00061
TACTGAGGACTACACACACAGAAAGATTGGT
+
B41111/,//669ACBBBA>>>><???>B=@
@AZ32A:00098:00065
TACTGAGCTACACACACAGAAAGATTGGT
+
B9;9@;99B>ABCAC@B====6::<>@?A
@AZ32A:00098:00066
CGTGTCCGATTCTAGGCACAGGATTTTGTGTAG
+
@>/1//,///,/6/424AAAB?BBB@/999799
@AZ32A:00098:00067
ATATCGGACGAGGGTATGGAAGACTCTATAG
+
2*****)**08;@?CDEB@EBCCB@???B:;
@AZ32A:00098:00070
TACTGAGGACTACACACACAGAAAGATTGGT
+
A92,,-,*,,28:?CABBBBBBC>BBB@G?A
@AZ32A:00098:00079
TACTGACGGCTACACACACAGAAAGATTGGT
+
@/----,,*,8::@B?==>>>>>99985858
@AZ32A:00098:00082
AGCACTTCGGATAGCTGTCACTAGTTACTTGT
+
1<@;//,//,////:9=ADCBBC;;6;995<B
@AZ32A:00098:00084
ACGCTCGACATGCCCAGGTACAGGAG
+
>@9<9@BCBCCB@?;9967AC@@>BB
@AZ32A:00098:00097
CGTGTCTCTAGGCACAGGATTTTGTGTAG
+
@@==<<4>@AA?CBBBDA@@??6=AB@@@
@AZ32A:00099:00060
ACGAGGTGCGTTCCCCATGTCGTAGGTACTC
+
;6/1/,//668;CCC9DAAABBCBB?B<==C
@AZ32A:00099:00067
ACGACGGATGCGTTCCCCATGTCGTAGGTACTC
+
;4/1//,///668;;A?6C;9999998479449
@AZ32A:00099:00073
ACGAGGATGCGTTCCCCATGTCGTAGGTAC
+
;8884244499:9A??6?4;;@@@BCBCEH
@AZ32A:00099:00080
AGCACATTCGGATAACTGTCAATAGTTACTTGT
+
989944424424442499=FE@DDBC@BBB9;<
@AZ32A:00099:00093
ACGATCGGATGCGTTCCCCATGTCGTAGGTACTC
+
86/1///,//11?B@DCC6?9999444813994@
@AZ32A:00050:00110
CGTGTCTCTAGGCACAGGATTTTTTTTTTTTTTTTTGTGTAG
+
BDA@@CBBCAC@CDBD>?>========<888:888"///666
@AZ32A:00050:00113
TACTGAGCTACACACACAGAAAGATTGGT
+
BBB?A;>?EEECBBCDBC::96:@<>B@C
@AZ32A:00050:00116
ACGACGGATTGCGTTCCCCATGTCGTAGGTACTC
+
/1/,,,0,,*,,/7,///*/9====?11,011/8
@AZ32A:00050:00139
ATCACGACACGGACACAGCAGAACACAC
+
800*****00>@CGB@AABBBC@CCCC?
@AZ32A:00051:00100
ACGAGTGCGTTCCCCATGTCGTAGGTACTC
+
@9:<@ABCENCCCC:DCCBBBBBC@A:<>C
@AZ32A:00051:00107
ACGAGGATGCGTTCCCCATGTCGTAGGTACTC
+
;1,,,*,,,06:;;;;6BABAAACDCAC==<A
@AZ32A:00051:00123
AGCACTGTAGCTGTCACTAGTTACTTGT
+
;;BA>:::??AACCCBCDDAB@BCC?BA
@AZ32A:00051:00133
CGTGTCTCTAGGCACAGGATTTTGTGTAG
+
;;/111/69=@@BBCDB@@@@@6@A?=@@
@AZ32A:00051:00139
TACTGAGCTACACACACAGAAAGATTGGT
+
BBBCD@AACBBEADCAAC@@@>@CC@C@B
@AZ32A:00051:00141
CGTGTCTCTAGGCACAGGATTTTGTGTAG
+
994;999=>CCACBDCBA9944-9=>@@@
@AZ32A:00051:00146
TACTGACGGACTACACACACAGAAAGATTGGT
+
>>>944442449999/111/8...+.113101
@AZ32A:00051:00148
CGTGTCTCTAGGCACAGGATTTTGTGTAG
+
@@9;;<9?ABB@CEAAAAA@@@6@BA@BB
@AZ32A:00052:00125
TACTGAGCTACACACACAGAAAGATTGGT
+
B?@9<<<;CCDCEDA@@B;;:6;A@?B@C
@AZ32A:00052:00131
CGTGTCTCTAGGCACAGGATTTTGTGTAG
+
::/11118>BBABCGAA>9999/9>>889
@AZ32A:00053:00101
ACGAGTGCGTTCCCCATGTCGTAGGTACTC
+
;/1////8::<BCC:CCCBBBB@@>@<<<B
@AZ32A:00053:00102
CGTGTCTCTAGGCACAGGATTTTGTGTAG
+
BC:<<AAACCC@CCCCDAECDC:CCC99;
@AZ32A:00053:00118
ACGAGGTGCGTTCCCCATGTCGTAGGTACTC
+
;/11/,//6685==?6?ABBDCGCC?@:<;A
@AZ32A:00053:00144
AGCACTGTAGCTGTCACTAGTTACTTGT
+
;;BCAAE@CCFCBB?BBDCCC?CBB>BB
@AZ32A:00054:00115
ACGCTCGACATGCCCAGGTACAGGAG
+
B9<<@@BCDDCCCC>CBBDABBB=?@
@AZ32A:00054:00126
ACGCCGTCGACATGCCCAGGTACAGGAG
+
7***)***0;;@@AAA=??@@AAB@=@A
@AZ32A:00054:00131
ACGAGTGCGTTCCCCATGTCGTAGGTACTC
+
?9;;<9=@BBABCB:CBBABBBBB@A:;;C
@AZ32A:00054:00132
TACTGAGCTACACACACAGAAAGATTGGT
+
B?=9<<99B=@AEFC@ABBBB=AAC@C@B
@AZ32A:00055:00103
TACTAGCTACACGAAAGATTGGTGCT
+
?B@;4499444;444-4442424;::
@AZ32A:00055:00106
TCTCTATGCGCTCCACATGTCTAAGGT
+
?<=>B@@@FDDCD@AAA@BBBCCDCAC
@AZ32A:00055:00148
CGTGTCTCTAGGCACAGGATTTTGTGTAG
+
;;499949:=ACBCAA@AAA@A6==@8=@
@AZ32A:00056:00109
CGTGTCTCTAGGCACAGGATTTTGTGTAG
+
BB;<<BBBCCCACDBCB?CBBB9=@@99;
@AZ32A:00056:00113
ACGCTCGACATGCCCAGGTACAGGAG
+
B9<<@@BCBBC;:;7;BAGBCFD;;<
@AZ32A:00056:00134
ACGCTCGACATGCCCAGGTACAGGAG
+
6/11/699==?>BB@BB?ACDCG@CE
@AZ32A:00056:00147
ATCACGGAACACGGACACAGCAGAACACAC
+
>789442424999<AEBBBCCBBB?BBAA@
@AZ32A:00057:00100
CGTGTCTCTAGGCACAGGATTTTGTGTAGA
+
BB:<<AACCCCACCBBB@CCDC:CCB99;B
@AZ32A:00057:00110
CGTGTCTCTAGGCACAGGATTTTGTGTAG
+
BC:::CCCCBBACGBAA?ABBC9BBA@>@
@AZ32A:00057:00116
CGTGTCTCTAGGCACAGGATTTTGTGTAGA
+
;;1/////94429@??AABCHDAIDC<<<A
@AZ32A:00057:00117
ACGAGTGCGTTCCCCATGTCGTAGGTACTC
+
@9::;<;BCBBECE:DBBABBBBB??:<<B
@AZ32A:00057:00118
TAGTATCAGCCTCGCCATGACGAAGGTATTCC
+
CCC>>11///,/94469444444242499242
@AZ32A:00057:00132
CGTGTCTCTAGGCACAGGATTTTGTGTAG
+
BB;<<AACAAADCEDDCB<;;;-9==>>A
@AZ32A:00057:00149
TACTGAGCTACACACACAGAAAGATTGGT
+
B?B9<<::BBDCCECFCCB@@=A@B@C@C
@AZ32A:00058:00100
TACTGAGCTACACACACAGAAAGATTGGT
+
B???BBCCBBBBBCCBAA;9808884;@B
@AZ32A:00058:00101
TACTGAGCTACACACACAGAAAGAATGGT
+
BBBBBBCCBBBCBBCBAB;88-8848A?B
@AZ32A:00058:00120
AGCACTGTAGCTGTCACTAGTTACTTGT
+
@?B@@;<:=??=BBBBAAABCADBB@BA
@AZ32A:00058:00128
CGTGTCTCTAGGCACAGGATTTTGTGTAG
+
BD:<:GFDCBCBCCCCCAA@=?6=@;8=@
@AZ32A:00058:00133
AGCACTGTAGCTGTCACTAGTTACTTGT
+
@@;>994499;@BCDBAABA@>ABB@BB
@AZ32A:00058:00136
CGTGTCTCTAGGCACAGGATTTTGTGTAG
+
>>9<<<;BBBB@CDDDCBCBBB9@CB99;
@AZ32A:00058:00145
TACTGACGGCTACACACACAGAAAGATTGTT
+
@>@9994424999A99:<4>8>><=>;AEC?
@AZ32A:00059:00103
AGCACTGTAGCTGTCACTAGTTACTTGT
+
??BDCCCFCCFCBBBBAAA:96;@@8@A
@AZ32A:00059:00106
ACGCTCGACATGCCCAGGTACAGGAG
+
B9:<<CCDGCCBBBCBB?BBCCD>@@
@AZ32A:00059:00129
ACGAGTGCGTTCCCCATGTCGTAGGTACTC
+
;/111//88:;CCB:CBCABBBBB@A:<<C
@AZ32A:00059:00131
CGTGTCCGATTCTAGGCACAGGATTTTGTGTAGA
+
>>1///,///,/999:9999484444,4883444
@AZ32A:00059:00136
CGTGTCTCTAGGCACAGGATTTTGTGTAG
+
AA;<<AACCCCACDFDC@A@@=6=>>=>@
@AZ32A:00059:00146
ACGAGTGCGTTCCCCATGTCGTAGGTACTC
+
;111118:;;;BCB:CCB?BBBCB@A:;;C
@AZ32A:00060:00100
ACGAGTGCGTTCCCCATGTCGTAGGTACTC
+
==9<<@ABBB=A@?6ABBBBBBBB@A:><D
@AZ32A:00060:00101
ACGCTCGACATGCCCAGGTACAGGAG
+
0--,,28::==///+//-1119969>
@AZ32A:00060:00105
CGTGTCTCTAGGCACAGGATTTTGTGTAG
+
BC@@@BBCBEC@CDCEC@CCCB:CCB???
@AZ32A:00060:00106
CGTGTCTCTAGGCACAGGATTTTGTGTAG
+
BCA@ABADCBC@CCDEC@CCCC:CCB?>>
@AZ32A:00060:00108
CGTGTCTCTAGGCACAGGATTTTGTGTAG
+
AA9>=><ECCC@FCHDBBCCCC9BCB@@@
@AZ32A:00060:00121
ACGAGTGCGTTCCCCATGTCGTAGGTACTC
+
;/111//8887A==2?499@@99313444;
@AZ32A:00060:00145
AGCACTGTAGCTGTCACTAGTTACTTGT
+
@?BA<:=:?ACCBBBBBBCCCCDBB?BB
@AZ32A:00060:00149
ACGCTCGACATGCCCAGGTACAGTAGA
+
A9;<9>BADBCCCC>CG@B620(((((
@AZ32A:00061:00100
CGTGTCTCTAGGCACAGGATTTTGTGTAGA
+
CCCC>=<CBBA>AB>B>=>AAB7@@?;<9<
@AZ32A:00061:00108
AGCACTGTAGCTGTCACTAGTTACTTGT
+
BABCBBCBDCCBBBCCCCCCC@C@@=@A
@AZ32A:00061:00111
TACTGAGCTACACACACAGAAAGATTGGTGCT
+
A:998449849;CDFCFBABB<<<<:;:;666
@AZ32A:00061:00116
TACTGAGCTACACACACAGAAAGATTGGT
+
BAB?A@CCECDCCCA?@B;;908>><@?A
@AZ32A:00061:00122
TACTGAGCTACACACACAGAAAGATTGGT
+
BBBAAABBCCCCBBC>@C988-8>>;??B
@AZ32A:00061:00134
ACGAGGTGCGTTCCCATGTCGTAGGTACTC
+
;/111,//8//,9=59BB@@BBBB?@;;;@
@AZ32A:00061:00138
ACGCTCGACATGCCCAGGTACAGGAG
+
?9;<>BCCDCBBCC>CB@CABAC?BB
@AZ32A:00062:00121
TACTGAGCTACACACACAGAAAGATTGGT
+
?=>98444999AAAAAAA@BAABBEBC@C
@AZ32A:00062:00141
ATCAGACACGGACACAGCAGAACACAC
+
;;79;;9@@B@EBDCBBCCBB?BB@>?
@AZ32A:00062:00144
CGTGTCTCTAGGCACAGGATTTTGTGTAG
+
>>9<;;9AADE@BDBCBABBBB9@AA=@@
@AZ32A:00062:00146
TACTGAGCTACACACACAGAAAGATTGGT
+
BAB?@;>;CBCCCDA@AC@@@<@AA@C@C
@AZ32A:00062:00148
AGCACTGGATAGCTGTCACTAGTTACTTGT
+
=78111/,///677BBCB>??995999699
@AZ32A:00063:00117
CGTGTCTCTAGGCACAGGATTTTGTGTAG
+
CC:::CCCCCC@CDCECDCCCD9ECB>>@
@AZ32A:00063:00138
TATTGAGCTACACACACAGAAAGATTGGT
+
BAA6;;99@@BCCECD<;=ED@BBA@B>C
@AZ32A:00063:00141
CGTGTCCGATTCTAGG
+
;<1///,///,/444:
@AZ32A:00063:00144
ACGAGTGCGTTCCCCATGTCGTAGGTACTC
+
>;11//666:;CBC9A?>=CCC@@=;<;9@
@AZ32A:00063:00147
CGTGTCTCTAGGCACAAGATTTTGTGTAG
+
@@9<<<<CCCCBJC><599999/9@@ACB
@AZ32A:00064:00100
CGTGTCTCTAGGCACAGGATTTTGTGTAG
+
BBBB@A@CDEB@BCAGB@CCHD:CBB;9;
@AZ32A:00064:00109
TACTGAGCTACACACATATGAAAGATTGGTG
+
B@@A@@@AB@@AA@99<:99;>:999>A??>
@AZ32A:00064:00119
CGTGTCTCTAGGCACAGGATTTTGTGTAG
+
BBAAACDFDBB@BDBBB?BBBB9B@B;9;
@AZ32A:00064:00124
ACGAGTGCGTTCCCCATGTCGTAGGTACTC
+
==9:;<<AAC@ECE:ECBBBBBAA@@AAAC
@AZ32A:00064:00129
CGTGTCTCTAGGCACAGGATTTTGTGTAG
+
CD:<<EBBCBBACCCCCCCCCD9BBB99;
@AZ32A:00064:00137
ACGCTCGACATGCCCAGGTACAGGAG
+
?9;;99>ABBCBAB>BDADBCBC?AB
@AZ32A:00064:00148
TACTGAGCTACACACACAGAAAGATTGGT
+
?:;/11//8;@@AB<<=CA@@>@CC@C@C
@AZ32A:00065:00103
TCTCTATGCGCTCCACATGTCTGAAGGTA
+
;;1449999;D9951//,,,,///565//
@AZ32A:00065:00115
TACTGAGCTACACACACAGAAAGATTGGT
+
BBCCBBCCBBBCBDB??B;;908>><@@C
@AZ32A:00065:00136
TACTGAGCTACACACACAGAAAGATTGGT
+
B???A@AACBCCCCCCCC@@><?@<>B@C
@AZ32A:00066:00125
ACGCTCGACATGCCCAGGTACAGGAG
+
@899449;@ABBBC=9<;;A@@@=@B
@AZ32A:00066:00143
AGCACTGTAGCTGTCACTAGTTACTTGT
+
@?BBB:=:BCCCBBBBDDFBA?ABB>?A
@AZ32A:00067:00105
TACTGAGCTACACACACAGAAAGATTGGT
+
CCCDC<<=BBACAAAA@A@@>9>><;;;9
@AZ32A:00067:00121
CGTGTCTCTAGGCACAGGATTTTGTGTAG
+
BCBBCCDDCBB@BCBBB@CCCC:CCC???
@AZ32A:00067:00125
AGCACTGTAGCTGTCACTAGTTACTTGT
+
<88-,,,,,,/68@999>>442/88,//
@AZ32A:00067:00131
AGCACTGTAGCTGTCACTAGTTACTTGT
+
@ABBBCAAABDC@@ABB=B@@;@==;>>
@AZ32A:00067:00137
AGCACTGTAGCTGTCACTAGTTACTTGT
+
@?A@A;;:===?@AAEBBBCC@CBB=?@
@AZ32A:00067:00141
CGTGTCTCTAGGCACAGGATTTTGTGTAG
+
BB;=<A@?ABBABCCDC@DECC9CBB>>@
@AZ32A:00067:00145
ACGCTCGACATGCCCAGGTACAGGAG
+
B9<<BBCDFFDCCC@CC@CCCCB>@@
@AZ32A:00067:00146
ATCAGACACGGACACAGCAGAACACAC
+
84011//88A@BCDBBBCCBB?CBBB@
@AZ32A:00068:00106
ACGCTCGACATGCCCAGGTACAGGAG
+
BB:9:CCDCCC@@@<@C@@@@@@7:;
@AZ32A:00068:00119
ACGAGTGCGTTCCCCATGTCGTAGGTACTC
+
CB:<;CCCCC@BBC9EBBBCBBBB?A@AAC
@AZ32A:00068:00130
CGTGTCTCTAGGCACAGGATTTTGTGTAG
+
BD@@DBBBBBB@CDBBB?BBCB:BBC@@A
@AZ32A:00068:00138
TACTAGGACTACACACAACAGAAAGATTGGTG
+
99@994=A@494;////,/8...+.7666888
@AZ32A:00068:00139
CGTGTCTCTAGGCACAGGATTTTGTGTAGA
+
<<1/1111@DCABBBBB@DDHC:CCC;;;?
@AZ32A:00069:00105
AGCACTGTAGCTGTCACTAGTTACTTGT
+
ABCCC:>=ECDCAAABBBC@?=???<@C
@AZ32A:00069:00108
ACGAGTGCGTTCCCCATGTCGTAGGTACTC
+
@@>>999?@@6999,49:::?B9357;9;>
@AZ32A:00069:00117
CGTGTCTCTAGGCACAGGATTTTGTGTAGA
+
BBCBAGBDBBB@CDGBB@CCDC:CCB99;@
@AZ32A:00069:00118
ACGAGTGCGTTCCCCATGTCGTAGGTACTC
+
AAA??BBBBC?BAA9ABBBBBBAA@B:<;C
@AZ32A:00070:00111
CGTGTCTCTAGGCACAGGATTTTGTGTAGA
+
BBBA?AACDBB?AC@?A>BBBB7AAA;;;@
@AZ32A:00070:00124
TGATACGTCTCCTTCCTTAGTTACTTCA
+
>?<1/////;;:@=?;=;8==>94:::4
@AZ32A:00070:00139
TACTGAGCTACACACACAGAAAGATTGGT
+
BBA??@BCCBBBCCBCEC@@?=@AC@B>?
@AZ32A:00070:00143
CGTGTCTTCTACGGCACAGGATTTTGTGTAGAG
+
>@1111/,///8:9=AAA;;DA;;5=11/1///
@AZ32A:00070:00145
AGCACTGTAGCTGTCACTAGTTACTTGT
+
@@BCCAAACCDDABBBBBCBC@CCC@CB
@AZ32A:00071:00107
CGTGTCTCTAGGCACAGGATTTTGTGTAG
+
CCCCBAAB??@=@BBCC@CCCBAHDD;;<
@AZ32A:00071:00111
ACGAGTGCGTTCCCCATGTCGTAGGTACTC
+
@@ABBBB@9>2999-9?>>AAAA@<?@>AA
@AZ32A:00071:00123
ACGAGTGCGTTCCCCATGTCGTAGGTACTC
+
CBA@ABBCBD@CCD9CBBBBBB@A?>?@@A
@AZ32A:00071:00132
TACTGAGCTACACACACAGAAAGATTTTTTTTGGT
+
CBBBBDCBBAAACECAB>884-8..000010$.,0
@AZ32A:00071:00137
ACGAGTGCGTTCCCCATGTCGTAGGTACTC
+
B??@@BCCCC@BCB9CAAABBBBB?A;<<D
@AZ32A:00071:00142
ACGAGTGCGTTCCCCATGTCGTAGGTACTC
+
A99;;<;BBD@BCB9DBBABBBBC@?:;;C
@AZ32A:00071:00145
ACGCTCGACATGCCCAGGTACAGGAG
+
C:::CCHDGDCCCC@CC@CBCCE::<
@AZ32A:00071:00146
TCTCTATGCGCTCCACATGTCATAAGGTA
+
994/8//1///69;94916/,,,0*,*,,
@AZ32A:00072:00102
ACGAGTGCGTTCCCCATGTCGTAGGTACTC
+
BBA@AABBBDBDCD9C@?@BBBAA@?AAAD
@AZ32A:00072:00109
ACGAGTGCGTTCCCCATGTTCGTAGGTACTC
+
BBBBBDCBBB@CCC9BBCCBCAAAC?BCCCF
@AZ32A:00072:00117
TACTGAGCTACACACACAGAAAGATTGGT
+
ACCBD?A?AACDDCAA@C;;868>@?B@C
@AZ32A:00072:00127
ACGCTCGACATGCCCAGGTACAGGAG
+
B:;;<@BCBECBBB>BB?BBBBB9:<
@AZ32A:00072:00128
CGTGTCTCTAGGCACAGGATTTTGTGTAG
+
DBDB@A@C@?@?CCCECCCCCC:DCC;;;
@AZ32A:00072:00132
ACGCTCGACATGCCCAGGTACAGGAG
+
B9;<=AABCCCGCC?AA?ACCBB;;<
@AZ32A:00072:00133
CGTGTCTCTAGGCACAGGATTTTGTGTAG
+
BDBABBCCBAB@CBAABBEECB:CCC99;
@AZ32A:00072:00135
TACTGAGCTACACACACAGAAAGATTGGT
+
;<GB<<<B@@@@@A999>999188857;7
@AZ32A:00072:00137
ACGCTCGACATGCCCAGGTACAGGAG
+
?9;;<@BGBDCCCC@BB@BBCBC>AA
@AZ32A:00072:00142
AGCACTGTAGCTGTCACTAGTTACTTGT
+
A@CBA::::???BBCCBBBAAAAAA>BB
@AZ32A:00072:00149
CGTGTCTCTAGGCACAGGATTTTGTATAG
+
BD:<:DCCCCC@CCAAABDCCC:CCB==9
@AZ32A:00073:00111
TACTGAGCTACACACACAGAAAGATTGGT
+
CB>>>211:==>CCA@@AAA@<>@@<A>?
@AZ32A:00073:00113
CGTGTCTCTAGGCACAGGATTTTGTGTAG
+
BCCC:::B@A@@CCCCC?BBCC9BBB9;;
@AZ32A:00073:00117
ACGCTCGACATGCCCAGGTACAGGAG
+
BB9<<CCDDCCAAE@AC@BBBAA=?@
@AZ32A:00073:00122
AGCACTGTAGCTGTCACTAGTTACTTGT
+
BACC<>::@AADCCCCCBCAA=C@@=AC
@AZ32A:00073:00137
TACTGAGCTACACACACAGAAAGATTGGTG
+
=?B;==CCCCCEAA<99@999133743>?9
@AZ32A:00073:00140
CGTGTCTCTAGGCACAGGATTTTGTGTAG
+
>@-,,,,,/19@BCDA?@ABCC:DCA999
@AZ32A:00073:00144
CGTGTCTCTAGGCACAGGATTTTGTGTAGA
+
D@9;99444;9@?C:::==AAC9CGB;<<@
@AZ32A:00073:00147
AGCACTGTAGCTGTCACTAGTTACTT
+
A?@AA<::?A?@ABACBCDCC>AAC@
@AZ32A:00074:00110
AGCACTGTAGCTGTCACTAGTTACTTGT
+
?CBBB:::FHIDBBBBDDC@@=A??=AD
@AZ32A:00074:00114
TACTGAGCTACACACACAGAAAGATTGGT
+
CBBBB?AACBCBCCCCCB<::6:AA?B?B
@AZ32A:00074:00118
CGTGTCTCTAGGCACAGGATTTTGTGTAG
+
CCBB@AACCDD@BCDDDA>>AA5::8,,-
@AZ32A:00074:00120
CGTGTCTCTAGGCACAGGATTTTGTGTAG
+
BBCB@A@CBBB@BDCC>>>>;;6::8,,-
@AZ32A:00074:00124
CGTGTCTCTAGGCACAGGATTTTGTGTAAGGC
+
CCC@:::DDCC@ABBEKEAAA@69;;442969
@AZ32A:00074:00147
CGTGTCTCTAGGCACAGGATTTTGTGTAG
+
BD@A@AABBBBIDDBAA@CCDC:CDC@@@
@AZ32A:00074:00149
ACGAGTGCGTTCCCCATGTCGTAGGTACTC
+
;1111//88:;BCC:CBAABBB@?<<9;;B
@AZ32A:00075:00102
TGATACGTCTCCTTTCTTAGTTACTTCA
+
BBC99;@@@>A>BB?BEBCB?<>@A>BC
@AZ32A:00075:00105
ACGAGTGCGTTCCCCATGTCGTAGGTACTC
+
B99<<<<CCG@CCD:EAA@BBBBC@C;<<C
@AZ32A:00075:00109
CGTGTCTCTAGGCACAGGATTTTGTGTAG
+
BBCCBBBCCDC@BCDFD@CCDD9>==99;
@AZ32A:00075:00128
ACGAGTGCGTTCCCCATGTCGTAGGTACTC
+
BAAABBBB@@=AAA4BBBBCCCBB@@@AAC
@AZ32A:00075:00142
CGTGTCTCTAGGCACAGGATTTTGTGTAG
+
BDBABCDCAABACDCAB@CCDC:CCB99;
@AZ32A:00076:00101
CGTGTCTCTAGGGACAGGATTTTGTGTAAAGGC
+
BDDCCA=9:44409>AB@BFEE:CCBCCC@C@C
@AZ32A:00076:00102
AGCACTTTAGCTGTCACTAGTTACTTGT
+
@CC8444-49?BCBBAABDAA<?==;@@
@AZ32A:00076:00105
ACGAGTGCGTTCCCCATGTCGTAGGTACTC
+
BBA@AA>AAA@AAB9B??@BBA?@?AAAAI
@AZ32A:00076:00108
TACTGAGCTACACACACAGAAAGATTGGT
+
=8>88949>>AAAAAA@@99908885;?A
@AZ32A:00076:00117
CGTGTCTCTAGGCACAGGATTTTGTGTAG
+
BCCC::;BCCBCCDCCC?BDBB:BCC999
@AZ32A:00076:00123
TACTGAGCTACACACACAGAAAGATTGGT
+
A@AABCDCBBBDCDBA@=;;;6;AA?C@C
@AZ32A:00076:00126
TACTGAGCTACACACACAGAAAGGTATTGGTCG
+
CBBBC;=<CCBBAEAA>><<<-1,0/,00*///
@AZ32A:00076:00129
CGTGTCTCTAGGCACAGGATTTTGTGTAG
+
BBCBAABDDCC@BDDCC@CCBB:CCC99;
@AZ32A:00076:00148
ACGAGTGCGTTCCCCATGTCGTAGGTACTC
+
A=9;;<<BBCACDD:FCCCBBBBB@A:;<C
@AZ32A:00077:00115
ACGAGTGCGTTCCCCATGTCGTAGGTACTC
+
BBB???BBBC@BCC9C@@?CBBBB@?:<<C
@AZ32A:00077:00142
CGTGTCTCTAGGCACAGGATTTTGTGTAG
+
BCAABCDCAAA@CCCACADFHH:DCC;;;
@AZ32A:00077:00149
ACGCTCGACATGCCCAGGTACAGGAG
+
B99:BCCCCCCBBB=BC@DBBBB=?@
@AZ32A:00078:00100
CGTGTCTCTAGGCACAGGATTTTGTGTAG
+
BBBBBAA@CDC@BCDCD@A???6=@@99;
@AZ32A:00078:00109
ACGCTCGACATGCCCAGGTACAGGAG
+
BB9<<AECABBBBB=BB?BBBBB;;<
@AZ32A:00078:00117
TACTGAGCTACACACACAGAAAGATTGGT
+
BBAAA9=;CCCCDCCDCCBBB=AAA?C@C
@AZ32A:00078:00119
ACGAGTGCGTTCCCCATGTCGTAGGGTACTC
+
8111///7777999149>>9;<<:GACCBDC
@AZ32A:00078:00122
AGCACTGTAGCAGTCACTAGTTACTTGT
+
BBBBBAAABBCDCCCDCBAB@<@;;7;B
@AZ32A:00078:00133
TACTGAGCTACACACACAGAAAGATTGGT
+
CBCBC:=?CDEDCD<<@DCCC@CBB?CDC
@AZ32A:00078:00134
ACGCTCGACATGCCCAGGTACAGGAG
+
BA9<<CDFDCCCCC@BB>ABCBB>AA
@AZ32A:00078:00146
ACGCTCGACATGCCCAGGTACAGGAG
+
B?9;<BCCCCCCCC@CD@BCCGC;;<
@AZ32A:00079:00102
TACTGAGCTACACACACAGAAAGATTGGT
+
B??99;9<BBCDECCCCD@@><@@@=@@C
@AZ32A:00079:00106
CGTGTCTCTAGGCACAGGATTTTGTGTAG
+
=>/1////9498:DEFCBCCCC:CA@;89
@AZ32A:00079:00113
ACGAGTGCGTTCCCCATGTCGTAGGTACTC
+
B99<==@CBB@BCB7B@@?ABCAB<@AAAB
@AZ32A:00079:00120
ACGCTCGACATGCCCAGGTACAGGAG
+
CB:<>CCDEECCED@CB?ABCCD>@A
@AZ32A:00079:00124
TACTGAGCTACACACACAGAAAGATTGGT
+
B???B9=<CBCCCCCCDCBB@=A@>=@@C
@AZ32A:00079:00140
AGCACTGTAGCTGTCACTAGTTACTTG
+
BABBCDCBBBCBBBBBBBBCC@CBC?B
@AZ32A:00080:00104
AGCACTGTAGCTGTCACTAGTTACTTGT
+
868;1111::ECBAABBCCAA>A>><?C
@AZ32A:00080:00122
AGCACTGTAGCTGTCACTAGTTACTTGT
+
BBBBB==<DGFDBBBBDBC:96:@><@C
@AZ32A:00080:00129
TACTGAGCTACACACACAGAAAGATTGGTG
+
41,,,,,,894444494==>;?;9979>?;
@AZ32A:00080:00139
ACGAGTGCGTTCCCCATGTCGTAGGTACTC
+
884;999C>=;>>>/99>>@A???5899A>
@AZ32A:00080:00140
AGCACTGTAGCTGTCACTAGTTACTTGT
+
?ABCEDCBBBCCCBBBBBB?B?B;;7;>
@AZ32A:00080:00144
CGTGTCTCTAGGCACAGGATTTTGTGTAG
+
CBB;;<<@AAB@CDDIDCBBBB9A?;889
@AZ32A:00081:00112
TGATACGTCTCCTTCCTTAGTTACTTCA
+
BA?4944499==@ADCED=<<BAAADE<
@AZ32A:00081:00114
TACTGAGCTACACACACAGAAAGATTGGT
+
>4/111///444449444:::-3..,.,.
@AZ32A:00081:00118
CGTGGTCTCTAGGCACAGGATTTTGTGTAG
+
/611,////499889444=@@CE:CBA>>9
@AZ32A:00081:00126
TACTGAGCTACACACACAGAAAGATTGGT
+
BA?==;;<ABBCFICCCCBBA=ACC@C@C
@AZ32A:00081:00136
TACTGAGCTACACACACAGAAAGATTGGT
+
B@AACABABBBCBCBABC@@@<???<@?B
@AZ32A:00081:00140
TACTGAGCTACACACACAGAAAGATTGGT
+
B?==ABBBBABBBCCBAA;84-8><;?>B
@AZ32A:00081:00142
TACTGAGCTACACACACAGAAAGATTGGT
+
BBBCBBBBBBBCFEAA@@;9908884;@B
@AZ32A:00082:00101
ACGCTCCGACATGCCCAGGTACAGGAG
+
B@@::;ACFCCCCCCAAC@@CCBCBCC
@AZ32A:00082:00102
CGTGGTTCTCTAGGCACAGGATTTTGTGT
+
82**)*)***/8;94444424444,444/
@AZ32A:00082:00104
TACTGAGCTACACACACAGAAAGATTGGT
+
?=@;9<9BCCCCBCCCCD@@><@A@>C@C
@AZ32A:00082:00106
CGTGTCTCTAGGCACAGGATTTTGTGTAG
+
>>11////99=<BCCDDCDCCC:CA@;;<
@AZ32A:00082:00110
ACGCTCGACATGCCCAGGTACAGGAG
+
CB@BABDCCCC@@@>AC@CBAAA;;<
@AZ32A:00082:00127
ACGAGTGCGTTCCCCATGTCGTAGGTACTC
+
BA@?==BBBB@BDD9BAAACCBBB@A?AAC
@AZ32A:00083:00101
TGATAATCGTCTCCTTCCTTAGTTACTTCA
+
?88/1,/////44249:9@@?AA@CBB=><
@AZ32A:00083:00103
AGCACTTGTAGCTGTCACTAGTTACTTGT
+
;786//,///8ADCBBBCAA=98?9859A
@AZ32A:00083:00104
CGTGTCTCTAGGCACAGGATTTTGTGTAG
+
BB?@@A@@BBB?BDDCC@EEBB:CBB99;
@AZ32A:00083:00113
TACTGAGCTACACACACAGAAAGATTGGT
+
B@@@BBBCDCBBACCBBA:94-8>><@?B
@AZ32A:00083:00123
CGTGTCTCTAGGCACAGGATTTTGTGTAAG
+
BCBB@A@CCEB>BFDDB?B@AA:;;;881/
@AZ32A:00083:00126
AGCACTGTAGCTGTCACTAGTTACTTGT
+
@====111;;>;CCCBBBA?=898459>
@AZ32A:00083:00135
CGTGTCTCTAGGCACAGGATTTGTGTAG
+
CDDC:::CCBC@CCCAB@AAA=BBC999
@AZ32A:00083:00139
TGATACGTCTCCTTCTTAGTTACTTCGAGCT
+
?@@?;99@@9959599DCDCBBCA@@1//,,
@AZ32A:00084:00105
ACGAGTGCGTTCCCCATGTCGTAGGTACTC
+
7--,,,,2AC@BCC9?<<<<CBAB@@ACFB
@AZ32A:00084:00113
AGCACTCTGTCACTAGTTACTTGTGTGC
+
BABAAD=@=CCCCFD@@>ACCCCABCBB
@AZ32A:00084:00123
AGCACTGTAGCTGTCACTAGTTACTTGT
+
B78;1111:::;CBBBBBBCC@D@@=?C
@AZ32A:00084:00125
CGTGTCTCTAGGCACAGGATTTTGTGTAAGC
+
BCADAAABBBB@CCCCBACCCA888888*//
@AZ32A:00084:00126
CGTGTCTCTAGGCACAGGTTTTGTGTAGA
+
BBDBBBACABA?BDGBB@EDD:CDH<<;@
@AZ32A:00084:00135
ACGAGTGCGTTCCCCATGTCGTAGGTACTCATCAC
+
BBB;;;DCCCACEE8AA@?BCB@B?:;<<B@@?99
@AZ32A:00084:00140
ACGAGTGCGTTCCCCATGTCGTAGGTACTC
+
BBBABBBBBC?BDD:EBBABBBBB@A:;<C
@AZ32A:00084:00142
ACGAGTGCGTTCCCCATGTCGTAGGTACTC
+
BBB@BBBBBC@DCD9CABBBBBBB@?@AAC
@AZ32A:00085:00100
AGCACTTGTAGATGTCACTAGTTACTTGT
+
@@@84:2444:@@@@@@CCE;9599959@
@AZ32A:00085:00109
CGTGTCTCTAGGCACAGGATTTTGTGTAG
+
BB?@A=><CCD@BCCDB?BBAA:CCB99;
@AZ32A:00085:00117
AGCACTTGTAGCTGTCACTAGTTACTTTGT
+
18-***)***,029BCBA;8//,1111+//
@AZ32A:00085:00141
TACTGAGCTACACACACAGAAAGATTGGT
+
ABCCC9==CCBCCCAAACBBA=ABA?BAB
@AZ32A:00085:00146
ACGCTCGACATCCCAGGTACAGGAG
+
;;133?BDDCCDD@BB@BBA??=<@
@AZ32A:00086:00107
ACGAGTGCGTTCCCCATGTCGTAGGTACTC
+
8//1///8;A<AA@/999;@BCCC@BBBCC
@AZ32A:00086:00110
ACGAGTGCGTTCCCCATGTCGTAGGTACTC
+
B?@?ABCEDC@BBC9E???BBBCD@BAAAC
@AZ32A:00086:00112
CGTGTCTCTAGGCACAGGATTTTGTGTAG
+
A;499449??=>BEECDBCBBB:CDC99;
@AZ32A:00086:00123
ACGAGTGCGTTCCCCATGTCGTAGGTACTC
+
B::;BCCCDD?DBB9AAAABBA>B<9;<AC
@AZ32A:00086:00124
TACTGAGCTACCACACACAGAAAGATTGGTGC
+
>>>99444444244444;;=:=5777131366
@AZ32A:00086:00130
AGCAAGCTGTCACTAGTTACTTGTGTGC
+
BBBB=AAEFDCHCCCA?=@AB>BBCBBA
@AZ32A:00086:00141
ACGAGTGCGTTCCCCATGTCGTAGGTACTC
+
???<<<CCCCDDDC9CBAAACB=;>>;;;A
@AZ32A:00086:00146
ACGCTCGACATGCCCAGGTACAGGAG
+
BC:9:BCECCCCCC>CC@BBDBB>@@
@AZ32A:00087:00106
CGTGTCTCTAGGCACAGGATTTTGTGTAG
+
BB?@AAAACBCABGEDC@CBBB:DCC?@A
@AZ32A:00087:00113
CGTGTCTCTAGGCACAGGATTTTGTGTAG
+
B@99<999AAB@BDDDBBBBBB:CBB99;
@AZ32A:00087:00117
ACGAGTGCGTTCCCCATGTCGTAGGTACTC
+
;99;;;;CBB?CBA6A@@@@@AAB?@AAAE
@AZ32A:00087:00126
CGTGTCTCTAGGCACAGGATTTTGTGTAGA
+
CCAAAAAACCC@BBBCDECCCC:CA;4499
@AZ32A:00087:00130
TACTGAGCTACACACACAGAAAGATTGGT
+
B??99;;<BBCCDCCCCB@@@<@A>>BGC
@AZ32A:00087:00142
AGCACTGTAGCTGTCACTAGTTACTTGT
+
?@BDDAAACCCCBBBBDBB:96:@@=@B
@AZ32A:00087:00146
ACGAGTGCGTTCCCCATGTCGTAGTTACTC
+
BB??@BBBBB@BBC:C@@@BBBB>?@AEEC
@AZ32A:00087:00148
AGCACTGTAGCTGTCACTAGTTACTTGT
+
@FCCGGBABBCCBBBBBDCBA?A@?>@A
@AZ32A:00088:00111
CGTGTCTCTAGGCACAGGATTTTGTGTAG
+
BCADAABBCBB?BCCDD@CCDC9EBB??A
@AZ32A:00088:00120
ACGAGTGCGTTCCCCATGTCGTAGGTACTC
+
8889444;AB>BBA6A;;;BCBBB@@AAAC
@AZ32A:00088:00139
ACGAGTGCGTTCCCCATGTCGTAGGTACTC
+
BBB???BBBB@BCC:EA@@BCBAAA?AAAC
@AZ32A:00088:00144
ACGCTCGACATGCCCAGGTACAGGAG
+
BB9;;CECCCDBBB?BC@BBDCB::<
@AZ32A:00089:00100
ACGAATCGTGCGTTCCCCATGTCGTAGGTACTC
+
8///,/////8;?5994,9989>@@@A?B=<<@
@AZ32A:00089:00107
AGCACTGTAGCTGTCACTAGTTACTTGT
+
@@@>9<:?ABCDBAA@BBD@@=AAA>AC
@AZ32A:00089:00136
TACTGAGCTACACACACAGAAAGATTGGT
+
BAAAA9><CBBBCCCCCBBBB=B???B@C
@AZ32A:00089:00143
ACGCTCGACATGCCCAGGTACAGGAG
+
BB:;;DCDCCCAAA>AC@BBBBB8:<
@AZ32A:00090:00120
TACTGAGCTACACACACAGAAAGATTGGT
+
B@A?9;<@CABCCCCCCB::96:@@<A?B
@AZ32A:00090:00138
ATATCGCGAGGTATGGAAGACTCTATA
+
81////,2//,/7//,/,144331111
@AZ32A:00090:00144
TACTGAGCTACACACACAGAAAGATTGGT
+
A9;;@999A@AABBBBAABBB=ABC@C@B
@AZ32A:00090:00148
AGCACTGTAGCTGTCACTAGTTACTTGT
+
BBABB@=<EFDBBBB@>9999699959C
@AZ32A:00090:00149
TACTGAGCTACACACACAGAAAGATTGGT
+
B@FACBCCCBDC@AACBC;;;6;AA?C@C
@AZ32A:00091:00105
CGTGGATTCCTCTAGGCACAGGATTTTGTGTAAGGCA
+
891/,//,/,//6/424444424999688877,/,//
@AZ32A:00091:00122
ATATCGCGAGGGTATGGAAGACTCTATA
+
?99<<;<BHGE@DCCB@C@BBBBB>?A>
@AZ32A:00091:00123
ATCAGACACGGACACAGCAGAACACAC
+
@@<994////,/88:AB?????@BAA?
@AZ32A:00091:00142
AGCACTGTAGCTGTCACTAGATTGTACTT
+
B><<7////66694449/,,,,*,,,,,*
@AZ32A:00091:00143
ACGCTCGACATGCCCAGGTACAGGAG
+
9:111;:?:@??BC><<=<BABB=<<
@AZ32A:00092:00101
ACGATCGTGCGTTCCCCATGTCGTAGGTACTC
+
0**+****002@5994,9999@AACC@@AABD
@AZ32A:00092:00116
CGTGTCTCTAGGCACAGGATTTTGTGTAG
+
82,-,,,,94469BDCCCEEDD:@@@;;;
@AZ32A:00092:00141
CGTGTCTCTAGGCACAGGATTTTGTGTAG
+
BBDCCCBCDED?BCDDD@DCED9ABB99;
@AZ32A:00093:00104
AGCACTTCGTAGCTGTCACTAGTTACTTGT
+
?:;=9424449:CCBBBDDCC??=>==;=B
@AZ32A:00093:00109
AGCACATGTAGCTGTCATTAGTTACTTGTG
+
1111//////69444944249924471444
@AZ32A:00093:00111
CGTGTCTCTAGGCACAGGATTTTGTGTAG
+
BA99=<9@B>@=ADDFDACCBB:CBB99;
@AZ32A:00093:00118
AGCACTGTAGCTGTCACTAGTTACTTGT
+
?>AA;::?CAICBB@BCCC?=;=946;C
@AZ32A:00093:00146
CGTGTCTCTAGGCACAGGATTTTGTGTAG
+
CC@@ADACCBC@CCDCC@CCCB:BCB99;
@AZ32A:00093:00148
ACGAGTGCGTTCCCCATGTCGTAGGTACTC
+
=99;;<AACBBDDE7><<;@@A@A=?<<<H
@AZ32A:00094:00105
CGTGGATTCCTCTAGGCACAGGATTTTGTGTAG
+
;>/1,//,/,//9445;BBCBABBBB7@>>88<
@AZ32A:00094:00115
ACGAGTGCGTTCCCCATGTCGTAGGTACTC
+
>99<999BBBABDI9B><9ACCCC@B<=<D
@AZ32A:00094:00135
CGTGTCTCTAGGCACAGGATTTTGTGTAG
+
AA99<<99AAA?BCDFFBEECCACBB99;
@AZ32A:00094:00142
ACGAGTGCGTTCCCCATGTCGTAGGTACTC
+
?=9:<<ACCL@CCC9ABCBBBBAA?;;<AB
@AZ32A:00094:00148
CGTGTCTCTAGGCACAGGATTTTGTGTAAGA
+
BBBB:>>DDDC@CCCDED>>;;5888,,+--
@AZ32A:00094:00149
TCTCTATGCGCTCCACATGTCTAAGGT
+
CCCA:;<<>DBBB@CBBABBB:96;><
@AZ32A:00095:00101
AGCACTGTAGCTGTCACTAGTTACTTGT
+
;:8;1111::FCBBBBBBCBA?AAA>AB
@AZ32A:00095:00107
TACTGAGCTACACACACAGAAAGATTGGT
+
BAB99<9BBBAAABCCBB999-8><;??B
@AZ32A:00095:00112
ACGTCTCGACATGCCCAGGTACAGGAG
+
2,,,,,,2:=@?CBC>::<<CCCC>AA
@AZ32A:00095:00124
ACGAAGTGCGTTCCCCATGTCGTAGGTACTC
+
8/,-*,,,28:7;;:5A;;;@BB>A=;<<<A
@AZ32A:00095:00128
TACTGAGCTACACACACAGAAAGATTGGTG
+
B@A99;;ACCCCCCCBAA::4-8>><@@CC
@AZ32A:00095:00136
TACTGAGCTACACACACAGAAAGATTGGT
+
;6:/11//;;=ABDCCCCCCC@CAA?B@C
@AZ32A:00095:00147
TAGTATCAGCCTCGCCACTGACGAAGGTATTCC
+
@@AAA=9:9CAA>@77/////8//,49999992
@AZ32A:00096:00101
ACGTCCTCGACATGCCCAGGTACAGGAG
+
8////,/87:?B@?>C>99=<BAAB=@@
@AZ32A:00096:00105
ACGCCTCGACATGCCCAGGTACAGAAG
+
8///,/68;?BABBB>??=>;<111-1
@AZ32A:00096:00113
AGCACGATTCGTAGCTGTCACTAGTTACTTGT
+
@>>///,220//,87/4:::;;;=>;>995;C
@AZ32A:00096:00117
ACGCTCGACATGCCCAGGTACAGGAG
+
BBBBCCCFCCBBBB@BCABBBBB=?@
@AZ32A:00096:00121
TACTGAAGCTACACACACAGAAAGATTGGT
+
;6<11/,//:;9;:CBBCC@@?<@BA?B@C
@AZ32A:00096:00125
TACTGAGCTACACACACAGAAAGATTGTT
+
BAB99;;CCBBBBECCCBBBA=ACC@CC@
@AZ32A:00096:00132
ACGCTCGACATGCCAGTAC
+
@>444999@98442443.*
@AZ32A:00096:00144
CGTGTCTCTAGGCACAGGATTTTGTGTAG
+
BBBBBGABCCD?BDDEC@CCBE9BBB99;
@AZ32A:00096:00149
CGTGTCTCTAGGCACAGGATTTTGTGTAG
+
BB?@<=;CDCC@BBBCDBBBBB9=@@999
@AZ32A:00097:00100
TACTGAATCGCTACACACACAGAAAGATTGGT
+
?00***)****;;9@A<<;>>99;8<AA?B??
@AZ32A:00097:00104
AGCACTGTAGCTGTCACTAGTTACTTGT
+
??BB;;:@BBFCBBABBBDBA?ABB?BC
@AZ32A:00097:00109
ACGATCCTCGACATGCCCAGGTACAGGAG
+
8/1///,//9:49;@>A>A@=ACJCC@BB
@AZ32A:00097:00130
TACTGAGCTACACACACAGAAAGATTGGT
+
B==99<9;BBBDCCCBBB::96:??<@?B
@AZ32A:00097:00134
ACGAGTGCGTTCCCCATGTCGTAGGTACTC
+
2,*****0:;B:;;6A<<;BABAA?A<=<E
@AZ32A:00097:00144
TACTGAGCTACACACACAGAAAGATTGGT
+
BBAAAABBCBCCCCC@?;884-8>>;??C
@AZ32A:00097:00146
TACTGAGCTACACACACAGAAAGATTGGT
+
B???A>A@BBBBCCCCCCBBB=ACB@C@B
@AZ32A:00098:00103
CGTGATTCCTCTAGGCACAGGATTTTGTGTAG
+
?8/1//,/,//:998=@AAA>ABCC9CCC@@@
@AZ32A:00098:00130
TACTGAGCTACACACACAGAAAGATTGGT
+
A67//1//::=BBCCCCCA@@<@AA>C@D
@AZ32A:00098:00134
ACGAGTGCGTTCCCCATGTCGTAGGTACTC
+
2,,-,,,2;B@CEC9A<<;;9;>?=?<=<B
@AZ32A:00098:00144
ACGCTCGACATGCCCAGTACAGGAG
+
8/////8:444///+//.6844244
@AZ32A:00099:00101
AGCACATTCGGTAGCTGTCACTAGTTACTTGT
+
@A@99499::9444;49;:@@AA??;?9959E
@AZ32A:00099:00113
TACTGAGCTACACACAAAGATTGGTGC
+
B??99<9=@A@BADCCCACCC@B@BBC
@AZ32A:00099:00120
ACGAGTGCGTTCCCCATGTCGTAGGTACTC
+
?99<9BBBCC@DBA6A;;9ACBBBA@AAAC
@AZ32A:00099:00125
AGCACTGTAGCTGTCACTGTTACTTGT
+
677:1////7ABCBCCCBCB?A:;8;C
@AZ32A:00099:00130
CGTGTCTCTAGGCACAGGATTTTGTGTAG
+
<;/1////94469?==@A@@AA6@AC9;<
@AZ32A:00099:00136
AGCACTTGTAGCTGTCACTAGTTACTTGTGTG
+
;878-,*,,,28:CBBCBBB?=;@@@=@CCCC
@AZ32A:00050:00155
CGTGTCTCTAGGCACAGGATTTTGTGTAG
+
BDBA@C@C@@@>ACCFE@BBBA9===@@@
@AZ32A:00050:00162
CGTGTCTCTAGGCACAGGATTTTGTGTAG
+
=AA::<=CBBBECCCCCB@@@?6=@@=@@
@AZ32A:00050:00163
AGCACTGTAGCTGTCACTAGTTACTTGT
+
??BB<<:@AAICCCCBBBBDC?BBB>?@
@AZ32A:00050:00164
CGTGATTCCTCTAGGCACAGGATTTTGTGTAG
+
=9B<;<?A@;;44424:444:4444,449889
@AZ32A:00050:00166
ACGCTCGACATGCCCAGGTACAGGAC
+
?A;<9CBBBCCCDC@DD@BBCDC@CC
@AZ32A:00051:00154
ACGAGTGCGTTCCCCATGTCGTAGGTACTC
+
BBBABBCBBBADBB8C?>>BBBCC@B:<<C
@AZ32A:00051:00160
ACGAGTGCGTTCCCCATGTCGTAGGTACTC
+
CC?@ABBAA@5999/9AABCCFCC@?:<;C
@AZ32A:00051:00170
CGTGTCTCTAGGCACAGGATTTTGTGTAG
+
BDC@AAADBBB@CCBBB@BBBA9@B@99;
@AZ32A:00051:00184
ACGCTCGACATGCCCAGGTACAGGAG
+
BBBBDECCBCCCCC?CB@BABBB?@A
@AZ32A:00051:00187
TACTGAGCTACACACACATGAAGATT
+
9444:444=944::///////,...,
@AZ32A:00052:00159
CGTGTCTCTAGGCACAGGATTTTGTGTAG
+
BBBBBCBCBBB@BD===<9944-9@@9<<
@AZ32A:00052:00165
CGTGTCTCTAGGCACAGGATTTTGTGTAG
+
BCDBCCCCCBC?BDCDD@CCDC:CCB??@
@AZ32A:00052:00169
CGTGTCTCTAGGCACAGGATTTTGTGTAG
+
@@A;<<9CAAB@CDDDCFBBBB9AB>==@
@AZ32A:00052:00170
CGTGTCTCTAGGCACAGGATTTTGTGTAAG
+
BBB::=ACCCC@CCCDG@A@@?6=;;8=7;
@AZ32A:00052:00176
AGCACTGTAGCTTTCACTAGTTACTTGT
+
??BB<=:ABBBAB=BCDFCBC@BBB=?>
@AZ32A:00053:00151
ACGAGTGCGTTCCCCATGTCGTAGGTACTC
+
AAA@ACGCCC@CDC:FBBA?@@@;?B<?>D
@AZ32A:00053:00155
TCTCTATGCGCTCCACATGTCTAAGGT
+
B==8111/6;;=BDDAA@CCCCC?CAA
@AZ32A:00053:00164
AGCACTGTAGCTGTCACTAGTTACTTGT
+
99?A99:???BCBBBBCCCFC@DCC?AA
@AZ32A:00053:00173
AGCACTGTAGCTGTCACTAGTTACTTGT
+
??BC<;:AABCCBBBBBCCCB@DBB?DD
@AZ32A:00053:00181
AGCACTTGTAGCTGTCACTAGTTACTTGT
+
99@?4924444BBCAAACCC;;7<AA5;<
@AZ32A:00053:00183
TGATAATCGTCTCCTTCCTTAGTTACTTCA
+
>;;--+,,,,269242424<>8959>><AB
@AZ32A:00053:00190
AGCACTGTAGCTGTCACTAGTTACTTGT
+
;;CC<>:DDDDBBB@>>>CBA@DAA<=@
@AZ32A:00053:00191
TACTGAGCTACACACACAGAAAGATTGGT
+
@1222218>>=ABCBB@@9986;@@@D?B
@AZ32A:00053:00194
ACGAGTGCGTTCCCCATGTCGTAGGTACTC
+
BB:9<CCCCB@DCC:C@?ABBB;;>A<<<C
@AZ32A:00053:00199
ACGAGTGCGTTCCCCATGTCGTAGGTACTC
+
9;;9499=?B@CCC::44444443134449
@AZ32A:00054:00156
TACTGAGCTACACACACAGAAAGATTGGT
+
BBAABCCDCCCBCCCCBC<::9;CC@C@B
@AZ32A:00054:00177
ACGAGTGCGTTCCCCATGTCGTAGGTACTC
+
AB?@CCCBAC>AAA7CABBCCCCC@B;<>C
@AZ32A:00054:00188
AGCACTGTAGTGTCACTAGTTACTTGT
+
B::;CEEA@ACCCCDCCBBB?BCB@C?
@AZ32A:00054:00192
ACGAGTGCGTTCCCCATGTCGTAGGTACTC
+
AA;;9@=??B@DCC9F@@@BB>:;:;122>
@AZ32A:00054:00194
CGTGTCTCTAGGCACAGGATTTTGTGTAG
+
@A=;;99B99;=@BBCCDDDDC:CCC;;<
@AZ32A:00054:00197
CGTGTCTCTAGGCACAGGATTTTGTGTAG
+
AAA<<=;BBABBCDDEEDCDCC:CCB@@@
@AZ32A:00054:00198
TACTGAGCTACACACACAGAAAGATTGGT
+
B@@?@?BCCCBBBCDCCC@@><@CC@C@C
@AZ32A:00055:00150
ACGAGTGCGTTCCCCATGTCGTAGGTACTC
+
BBB@AAFCCD@BBB9BBBCBBBBC@B:<;C
@AZ32A:00055:00169
ACGGTGCGTTCCCCATGTCGTAGGTACTC
+
BBB99<CCCABCC9CBB?BBBBC@>:;;C
@AZ32A:00055:00175
CGTGTCTCTAGGCACAGGATTTTGTGTAG
+
BBB<;<<B<<<?BDCCFDDCCC:CCC@@@
@AZ32A:00055:00184
CGTGTCTCTAGGCACAGGATTTTGTGTAG
+
>AB;;99@99;=AGDCCBDCCC9BCA>@@
@AZ32A:00055:00187
CGTGTCTCTAGGCACAGGATTTTGTGTAG
+
ABB<<><CBBCADEDCFBCCDC:CCB==@
@AZ32A:00055:00195
ACGAGTGCGTTCCCCATGTCGTAGGTACTC
+
86////76892444,4999A@ABC@C=;;;
@AZ32A:00056:00195
TACTGAGCTACACACACAGAAAGATTGGT
+
B?@@::=CCCCCEEBABC@@><@BB@D@C
@AZ32A:00056:00197
ACGCTCGACATGCCCAGGTACAGGAG
+
BCABDDBBBCCCCDCBB?AACAA?BB
@AZ32A:00057:00153
CGTGTCTCTAGGCACAGGATTTTGTGTAG
+
@@;<<AAEEECBCCDCHABBBB6=A>9;;
@AZ32A:00057:00160
CGTGTCTCTAGGCACAGGATTTTGTGTAG
+
AAA;;<<CCDDACCFCE@CCCC:BBA=@@
@AZ32A:00057:00163
TACTGAGCTACACACACAGAAAGATTGGT
+
B@A?BBCCCCCBCCCCCC;::68??>A?@
@AZ32A:00057:00165
TACTGAGCTACACACACAGAAAGATTGGT
+
BAAABBCCBBBBBDCBAA::9-8>><@=@
@AZ32A:00057:00166
ACGAGTGCGTTCCCCATGTCGTAGGTACTC
+
BBBABBCCCC@CCC:CBBABBBBB@?:<;C
@AZ32A:00057:00181
ATATCGCGAGGGTATGGAAGACT
+
98@994;44/8+////,/56//.
@AZ32A:00057:00183
CGTGTCTCTAGGCACAGGATTTTGTGTAG
+
AAB@<<<DBABBBCCDCCCECC:CCCBBB
@AZ32A:00057:00187
AGCACTGTAGCTGTCACTAGTTACTTGT
+
@@CA<;:AAACCCBBBDDD@?=?>=;==
@AZ32A:00058:00151
AGCACTGTAGCTGTCACTAGTTACTTGT
+
BAB@<9:9;;CCBBCB??ABB=A@>;@A
@AZ32A:00058:00153
AGCACTGTAGCTGTCACTAGTTACTTGT
+
:;BC=:>DEEDBBB?BBDCCD?BBB>??
@AZ32A:00058:00171
CGTGTCTCTAGGCACAGGATTTTGTGTAG
+
@@?BBCBDCCC>BBDCD>9999-9@@>AB
@AZ32A:00058:00175
CGTGTCTCTAGGCACAGGATTTTGTGTAG
+
>>>;;<<CA@ABCDDDCACCCC:CB??@@
@AZ32A:00058:00183
CGTGTCTCTAGGCACAGGATTTTGTGTAG
+
AAB<<><DAAABCDDCCACCCA:BBC???
@AZ32A:00058:00186
AGCACTGTAGCTGTCACTAGTTACTTGT
+
;;AA;<:ABCDCCCBBBBBBB@CBB?BB
@AZ32A:00058:00192
TAGTATCAGCCTCGCCACTGACGAAGGTATTCC
+
41//////6654449:44444;4:29@@44696
@AZ32A:00059:00151
ACGAGTGCGTTCCCCATGTCGTAGGTACTC
+
BBBBABCCBB@BBB6A>ABBBCCB@A:;<C
@AZ32A:00059:00155
AGCACTGTAGCTGTCACTAGTTTCTTGT
+
?@BB<;::CCICBBAAABBCED@CD?AA
@AZ32A:00059:00158
ACGAGTGCGTTCCCCATGTCGTAGGTACTC
+
BBBA??BBCC@ABB9CABBBBBBB>>@AAC
@AZ32A:00059:00159
AGCACTGTAGCTGTCACTAGTTACTTGT
+
;;BB;<:@BCECBBBBDDC@@=AA?<@B
@AZ32A:00059:00160
TACTGAGCTACACACACAGAAAGATTGGT
+
B@A@BBCCCFDCECCBBC@@@>@CC@C@C
@AZ32A:00059:00165
ACGCTCGACATGCCCAGGTACAGGAG
+
C;;=CCCDFDNBBB>BC@CBCBB99<
@AZ32A:00059:00166
TACTGAGCTACACACACAGAAAGATTGGT
+
BAAA??ABBBBDDDBBAB;;;8;DB?B?B
@AZ32A:00059:00173
TACTGAGCTACACACACAGAAAGATTGGT
+
B@AAAAACCDCKDCAAACBBB=ABB@C@C
@AZ32A:00059:00178
TCTCTATGCGCTCCACATGTTCTAAGGT
+
;949=;<9CCCB@<:49444249:9984
@AZ32A:00059:00180
CGTGTCTCTAGGCACAGGATTTTGTGTAG
+
@A;1111:==B@CCCCCDCCCC9AA@==@
@AZ32A:00059:00191
ACGCTCGACATGCCCAGGTACAGGAG
+
C@@ACCDEDCCCCC>CCABBEBB>@@
@AZ32A:00059:00192
TACTGAGCTACACACACAGAAAGATTGGT
+
B?@A99<CCDBCECCCCIBBB=ECC@B@C
@AZ32A:00059:00193
TACTGAGCTACACACACAGAAAGATTGGTG
+
BABBAABCBBCECBBA@C;;:68>>>B?BC
@AZ32A:00059:00195
ACGCTCGACATGCCCAGGTACAGGAG
+
BC:;9B:::EBBBB@BB?B?@>>=>@
@AZ32A:00060:00150
AGCACTGTAGCTGTCACTAGTTACTTGT
+
@@A@<;::BCDCBBBBBBCAA>ABB>BC
@AZ32A:00060:00154
ACGAGTGCGTTCCCCATGTCGTAGGTACTC
+
BBBAABCBCC@BBB9BBBBBCC@A?>@AAC
@AZ32A:00060:00160
TACTGAGCTACACACACAGAAAGATTGGT
+
CBBABBECCCCCCCCAAB;;908>><??B
@AZ32A:00060:00167
CGTGTCTCTAGGCACAGGATTTTGTGTAGA
+
CDDB@DADCBB@CCEDCAA@??29;;4499
@AZ32A:00060:00173
ACGAGTGCGTTCCCCATGTCGTAGGTACTC
+
A??@AACBAB=A@A6ABCBCBBBB@@:<;C
@AZ32A:00060:00174
ACGCTCGACATGCCCAGGTACAGGAG
+
C<<<CCBBECGAAA>ACCBCCCC?@@
@AZ32A:00060:00178
CGTGTCTCTAGGCACAGGATTTTGTGTAG
+
?AA;;=;CBBB@CDDHCCCDDC:CEC@@@
@AZ32A:00060:00183
AGCACTTGTAGCTGTCACTAGTTACTTGT
+
=<<A11,//66BCCCCBBBBBB@CBB@BB
@AZ32A:00060:00197
CGTGTCTCTAGGCACAGGATTTTGTGTAGA
+
9>@9994A999>BCBB@?9999/9@>?@A;
@AZ32A:00061:00155
AGCACTATAGCTGTCACTAGTTACTTGT
+
<<CCA?ADBHCCCBCBBCCCD@DFC@C@
@AZ32A:00061:00167
ACGAGTGCGTTCCCCATGTCGTAGGTACTC
+
BBBABBCCCC@BCC9DBBBBBBBB@A:;<C
@AZ32A:00061:00184
TCTCTATGCGCTCCACATGTCTAAGGTA
+
B=::11//6;;>C@CCBCBCB@>=@>@@
@AZ32A:00061:00189
AGCACTGTAGCTGTCACTAGTTACTTGT
+
>=BC<::BBBHCB@@AAAACA@BAA<AB
@AZ32A:00061:00192
AGCACTGTAGCTGTCACTAGTTACTTGT
+
:;CC=:=BDHCCBBBBBBCCB@CBB?AA
@AZ32A:00061:00194
TGATACGTTTCCTTCCTTAGTTACTTCAGTGC
+
@AA:9;;=B@CBCDCDGBDGB?BCC@B@@?BB
@AZ32A:00061:00199
ACGAGTGCGTTCCCCATGTCGTAGGTACTC
+
BB?@BBFDDC@ECC:CBBABBBBB@B:=<F
@AZ32A:00062:00151
AGCACTGTAGCTGTCACTAGTTACTTGT
+
;;BCAADDCCCBBBBBBDEAA?BBB>A@
@AZ32A:00062:00164
CGTGTCTCTAGGCACAGGATTTTGTGTAG
+
B@9;;<;ABBC@CDDDCABBBB9AAB@;;
@AZ32A:00062:00165
CGTGTCTCTAGGCACAGGATTTTGTGTAG
+
??/2121:ABBACCDDDECCBB9BB??@@
@AZ32A:00062:00167
AGCACTGTACGCTGTCAGCTAGTTACTTGT
+
?1///,,,,,,22///4449999899;244
@AZ32A:00062:00191
TACTGAGCTACACACACAGAAAGATTGGT
+
C;<<BBAA999BAA??@A9:;8:??=@AB
@AZ32A:00063:00164
TGATACGTCTCCTTCCTTAGTTATCTTCAG
+
4;49944449=54248988::944449:99
@AZ32A:00063:00166
CGTGTCTCTAGGCACAGGATTTTGTGTAG
+
A?;<<AADCCB@BCEECBCCED9ABB99;
@AZ32A:00063:00181
TACTGAGCTACACACACAGAAAGATTGGT
+
C@@A<<;@A>>B@A><<BABB=BAA>BBC
@AZ32A:00063:00188
ACGCCTCGACATGCCCAGGTACAGGAG
+
@999249444B@?=A==;>A?>>A699
@AZ32A:00063:00189
CGTGTCTCTAGGCACAGGATTTTGTGTAG
+
>>><9<;CBBC@CCFDCDAAA@6=??88;
@AZ32A:00063:00190
ACGAGTGCGTTCCCCATGTCGTAGGTACTC
+
BB>?AADCCCAEKD9C@A?BCBAA@C;<<D
@AZ32A:00063:00197
ACGCTCGACATGCCCAGGTACAGGAG
+
B::<BCBEBCCCCB>CC@BABBB>AB
@AZ32A:00063:00199
ACGCTCGACATGCCCAGGTACAGGAG
+
BAAACCBBBCEBBB?BB@BBCCC::;
@AZ32A:00064:00160
AGCACTGTAGCTGTCACTAGTTACTTGT
+
BB@@<;:?BBDCCCBBBBBCC@CCCBDD
@AZ32A:00064:00164
ACGAGTGCGTTCCCCATGTCGTAGGTACTC
+
CBB?@ACCCC@ECE9CCBBBBBBB@?AA@C
@AZ32A:00064:00166
AGCACTGTAGCTGTCACTAGTTACTTGT
+
:;CC=:@CCCCBCCCBBBBBB?CDD@CC
@AZ32A:00064:00177
ACGCTCGACATGCCCAGGTACAGGAG
+
?:;<CCBDDDDDCDACD?AABBB>@A
@AZ32A:00064:00184
CGTGTCTCTAGGCACAGGATTTTGTGTAG
+
@B9<<<;B@AA@CDDDCABBBA:BDB948
@AZ32A:00064:00193
TACTGAGCTACACACACAGAAAGATTGGT
+
B?@@@@ABBBBHFCDCCBBBD>BBB@B@?
@AZ32A:00064:00198
ACGAGTGCGTTCCCCATGTCGTAGGTACTC
+
BCCABBCBBDACDC:C@@?BBBBC@A:=>D
@AZ32A:00065:00153
ACGAGTGCGTTCCCCATGTCGTAGGTACTC
+
BCB@AABBBA@ABB9CBBBCBB??@>:<<F
@AZ32A:00065:00161
TACTGAGCTACACACACAGAAAGATTGGT
+
BBB???CCCCCCCC@@@C;;908>>;?>@
@AZ32A:00065:00171
CGTGTCTCTAGGCACAGGATTTTGTGT
+
;;/1/1//::=?B@AAB?AAAA7A@><
@AZ32A:00065:00196
CGTGTCTCTAGGCACAGGATTTTGTGTAG
+
DCC@@DADAAA@CCDCC@A@@?6=;;4;;
@AZ32A:00065:00198
ACGCTCGACATGCCCAGGTACCAGGAG
+
@9:<;A==@CBBBC>A@?A>>;9959;
@AZ32A:00066:00152
CGTGTCTCTAGGCACAGGATTTTGTGTAG
+
BC?AAAACAABACCDBBACCCC:CDC;;;
@AZ32A:00066:00153
TACTGAGCTACACACACAGAAAGATTGGTG
+
BAAABDCCBABBFE<9<A99908AA>B?BC
@AZ32A:00066:00158
CGTGTCTCTAGGCACAGGATTTTGTGTAGA
+
BB;;9<9=BBB@BCBCB?BBHD:CCB;999
@AZ32A:00066:00166
AGCACTGTAGCTGTCACTAGTTACTTGT
+
;;B@@AACCCBCCCCBDBCBA?EAA>BC
@AZ32A:00066:00169
CGTGTCTCTAGGCACAGGATTTTGTGTAAG
+
>>49999BABCACDDD@B9999/1>><<31
@AZ32A:00066:00173
AGCACTGTAGCTGTCACTAGTTACTTGT
+
>>BB<::BCCCBBBBBCDCBD@EBB@CB
@AZ32A:00066:00178
ACGCTCGACATGCCCAGGTACAGGAG
+
B;<<:CBDCBBACC?BB?B@A@@<>@
@AZ32A:00067:00151
AGCACTGTAGCTGTCACTAGTTACTTGT
+
;;ECDCDCCBCBBBBBBBC?==@@@=@A
@AZ32A:00067:00153
CGTGTCTCTAGGCACAGGATTTTGTGTAGA
+
CC:==>;B9<;?@@@A?@BCCC:CCC9999
@AZ32A:00067:00157
ACGCTCGACATGCCCAGGTACAGGAG
+
B:::CCCCCCCBDB@CB@EBCCB899
@AZ32A:00067:00159
CGTGTCTCTAGGCACAGGATTTTGTGTAG
+
BBB?CDBBB=A@BFCGA?BBBB9A@@99;
@AZ32A:00067:00183
AGCACTGTAGCTGTCACTAGTTACTTGT
+
>?BB<::BCCDBBBABBBCCB@BBB@BC
@AZ32A:00067:00192
ACGAGTGCGTTCCCCATGTCGTAGGTACTC
+
CA@@AAAA?C@CCC:CAAACCBAA@AAAAB
@AZ32A:00067:00197
TACTGAGCTACACACACAGAAAGATTGGT
+
BBEA@@AEBCBDCCAAABBBB=AAA?B@C
@AZ32A:00067:00198
TACTGAGCTACACACACAGAAAGATTGGT
+
CBBB@@?BAAACFDCCCB@?=:@;;>BGB
@AZ32A:00068:00164
CGTGTCTCTAGGCACAGGATTTTGTGTAG
+
CD:<<AACBBCACFAAA?BCCC9BBC;;;
@AZ32A:00068:00168
ACGAGTGCGTTCCCCATGTCGTAGGTACTC
+
A@@@@><;9B@EHC8BAABCCBBB@B@AAC
@AZ32A:00068:00170
AGCACTGTAGCTGTCACTAGTTACTTGT
+
@@CC<::BBDCBBBBBA@A==;A@@=@A
@AZ32A:00068:00172
ACGCTCGACATGCCCAGGTACAGGAG
+
=9;<CCAAACC@AA>AC@CEBBB;:<
@AZ32A:00068:00189
ATCAGACACGGACACAGCAGAACACAC
+
BAABAAACDECCCCCBCCCBB>BBCAB
@AZ32A:00068:00196
CGTGTCTCTAGGCACAGGATTTTGTGTAG
+
?>@;994;499@BCBBBDHCDC:CCC@@@
@AZ32A:00069:00156
AGCACTGTAGCTGTCACTAGTTACTTGT
+
@ACCCFFGCDCAEBBB?>@@@=@@@=AC
@AZ32A:00069:00165
AGCACTGTAGCTGTCACTAGTTACTTGT
+
=@BB;<:CDBECBBBBBBCCB?CAA>BC
@AZ32A:00069:00168
ACGCTCGACATGCCCAGGTACAGGAG
+
B;;;AABBBBC@?A@AD@CBCBB:;;
@AZ32A:00069:00169
CGTGTCTCTAGGCACAGGATTTTGTTTAGA
+
BCBABCCCBAB@CCDCBBCEDD:CDC>CA@
@AZ32A:00069:00175
CGTGTCTCTAGGCACAGGATTTTGTGTAG
+
BBA;:;<BA@AACDDDBDDCDC9CBB;;;
@AZ32A:00069:00176
TGATACGTCTCCCTTCCTTAGTTACTTCAG
+
>>>999999944-42424::==@@@?>?;4
@AZ32A:00069:00183
TACTGAGCTACACACACAGAAAGATTGGT
+
B<;;;;999>>BADBBCCBCC>BAA>A?A
@AZ32A:00069:00192
TACTGAGCTACACACACAGAAAGATTGGT
+
BAAACCCFCCCDCCAA@C@@@<?@@=@>@
@AZ32A:00070:00156
CGTTTCTCTAGGCACAGGATTTTGTGTAGA
+
BBCB>@ACCBC@BCC<@=@BBB8BCC@AAC
@AZ32A:00070:00157
TACTGAGCTACACTACATCAGAATGATTGGTG
+
B<9994;;/11////,,,,///,///658787
@AZ32A:00070:00173
CGTGTCCCAGGCACAGGATTTTGTGTAGAGGC
+
@@99999-4424944424444,4773619676
@AZ32A:00070:00175
AGCACTGTAGCTGTCACTAGTTACTTGT
+
@@C@<;:@CCDCBBBBBBCCC@DBB@BD
@AZ32A:00071:00151
CGTGTCTCTAGGCACAGGATTTTGTGTAG
+
BBB>ABBBAAA@BCBBC?AACC8@AB;;<
@AZ32A:00071:00166
TACTGAGCTACACACACAAGAAAGATTGGTGC
+
BBA?@AGCCCCCCBB@9858990777;<<<>>
@AZ32A:00071:00168
AGCACTGTAGCTGTCACTAGTTACTTGT
+
:;BCAACBEECBBBBBCDCBA?EAB?BB
@AZ32A:00071:00172
ACGAGTGCGTTCCCCATGTCGTAGGTACTC
+
BBBAABCCBB@BBB9DAAABBBBB@?:<;J
@AZ32A:00071:00186
CGTGTCTCTAGGCACAGGATTTTGTGTAG
+
AA@AACCDEBB@BCCCD@A???7>BB?BB
@AZ32A:00071:00190
CGTGTCTCTAGGCACAGGATTTTGTGTAG
+
BBAA@AACBBB@CCCCCACCCD9BBB999
@AZ32A:00072:00164
CGTGTCTCTAGGCACAGGATTTTGTGTAG
+
CCAAACCCCCC@CCAACBDCCC:B@@;89
@AZ32A:00072:00166
TAGTATCAGCCTCGCCATGACGAAGGTATTCC
+
BBBBCBAABC@BBBB?A@@>@>><><>>><@?
@AZ32A:00072:00169
AGCACTGTAGCTGTCACTAGTTACTTGT
+
@ACCCAEGCCECBBBBBCB@?=?@?<BB
@AZ32A:00072:00171
AGCACTGTAGCTGTCACTAGTTACTTGT
+
;;@849449:@AABBBBADAA@BAA>A@
@AZ32A:00072:00186
AGCACTGTAGCTGTCACTAGTTAATTGT
+
<<CCBABBBBCBBBAAABBBC@DDA?A=
@AZ32A:00072:00191
CGTGTCTCTAGGCACAGGATTTTGTGTAG
+
CBA@@DCHBAB@BBDCC@;99914;;=@@
@AZ32A:00072:00192
ACGCTCGACATGCCCAGGTACAGGAG
+
B:;<CCC=>=CBCA@BB>@AB@@=@B
@AZ32A:00072:00194
TACTGAGCTACACACACAGAAAGATTGGT
+
B@A?BBCCBBBBBDCBA@988-8>>;>=>
@AZ32A:00073:00153
TACTGAGCTACACACACAGAAAGATTGGT
+
B@??BBBBBBBDCDA?>>99908??<>=>
@AZ32A:00073:00154
TACTGAGCTACACACACAGAAAGATTGGT
+
@@AABBCCBBBBCEA??@99908>>;>;>
@AZ32A:00073:00161
CGTGTCTCTAGGCACAGGATTTTGTGTAG
+
BBB?CDBB==A@BDBGBAFECD:CBB99;
@AZ32A:00073:00164
TACTGAGCTACACACACAGAAAGATTGGT
+
CCCAAACCCCCCAA@@>?99908>?<>?B
@AZ32A:00073:00166
CGTGTCTCTAGGCACAGGATTTTGTGTAG
+
BBBABCFCBAB?ABA?A>ABCC:BBA:;<
@AZ32A:00073:00180
CGTGTCTCTAGGCACAGGATTTTGTGT
+
?A;<<<9AB>>=@999A=>>>?/9994
@AZ32A:00073:00187
CGTGTCTCTAGGCACAGGATTTTGTGTAG
+
BCBBBCBBB@B?BBDCC?;;99,4;A99;
@AZ32A:00073:00193
AGCACTGTAGCTGTCACTAGTTACTTGT
+
:;BB@?AFCCFBBBABBCCCC@DBB?BB
@AZ32A:00073:00194
AGCACTGTAGCTGTCACTAGTTACTTGT
+
@@BCAADDEDDBBBBBBBCBAAABB@BA
@AZ32A:00073:00197
ACGAGTGCGTTCCCCATGTCGTAGGTACTC
+
BBB@AACCFKABCC:D@@@BBBBB@A:<<C
@AZ32A:00074:00167
TAGTATCAGCCTCGCCATGACGAAGGTATTCC
+
A@BBCABAA@<>@>>;>999A9959;=@@;>5
@AZ32A:00074:00173
TACTGAGCTACACACACAGAAAGATTGGT
+
B?BAAACCCCCCCC:;<B;;98;@@=A@C
@AZ32A:00074:00175
ACGCTCGACATGCCCAGGTACAGGAG
+
B9;;CCCDCCCBBB@BBBBBBBB>@@
@AZ32A:00074:00186
AGCACTGTAGCTGTCACTAGTTACTTGT
+
;;AA9<<CBCCABBCCCBGCC;=;C>AA
@AZ32A:00074:00193
ACGCTTGCCCAGGTACAGGAGACTG
+
B:9;A@@@@<AB@CCFDD<<@CCEB
@AZ32A:00075:00159
ACGAGTGCGTTCCCCATGTCGTAGGTACTC
+
BB:<>CCCBA@AAB9AABAAABBA?>@ABB
@AZ32A:00075:00164
ACGCTCGACATGCCCAGGTACAGGAAG
+
B?@?CDCCCCCBBB@BC>99>885849
@AZ32A:00075:00168
AGCACTGTAGCTGTCACTAGTTACTTGT
+
??BBDBCBBBCCCCBBBBBBB@AB@@BB
@AZ32A:00075:00170
TACTGAGCTACACACACAGAAAGATTGGT
+
B@AABCCCCBCDCB;99@99908>>5846
@AZ32A:00075:00178
ACGCTCGACATGCCCAGGTACAGGAG
+
B@@@DCCCCCCBBB>BB@CBCCC>@A
@AZ32A:00075:00179
CGTGTCTCTAGGCACAGGATTTTGTGTAG
+
BCAAACCDAAB@CCDCC@CCDC:BBB99;
@AZ32A:00075:00181
TACTGAGCTACACACACAGAAAGATTGGT
+
CAB;><HCDCDDBB<;=BAAA=BBB?BAE
@AZ32A:00075:00185
AGCACTGTAGCTGTCACTAGTTACTTGT
+
99@9494499?CCCBBBCCDE?B<;7;B
@AZ32A:00075:00186
AGCACTGTAGCTGTCACTAGTTACTTGT
+
;;CCCAACCCDBBBBBDBBAA=?@B=@@
@AZ32A:00075:00193
TACTGAGCTACACACACAGAAAGATTGGT
+
B99;;;==?=ABBBBB=>9CCAGBD?B?A
@AZ32A:00076:00158
ACGAGTGCGTTCCCCATGTCGTAGGTACTC
+
BB???BBBIC@DCD9ECBAAAA=@;7;;@A
@AZ32A:00076:00164
ATCAGACACGACACAGCAAGAACACTACGA
+
C<79891////78:449888:244344444
@AZ32A:00076:00170
CGTGTCTCTAGGCACAGGATTTTGTGTAG
+
CDDBBACCCDC@CDCGBACCDD:CBB99;
@AZ32A:00076:00183
ACGCTCGACATGCCCAGGTACAGGAG
+
B@@?BCCCCCCBBB>BB@BBCBB>@A
@AZ32A:00076:00187
CGTGTCTCTAGGCACAGGATTTTGTGTAG
+
DBBABCCHBAB@CCCBB?@@==69;>99;
@AZ32A:00076:00189
ACGCTCGACATGCCCAGGTACAGGAG
+
B9:;CCCCCDCBBB=BA@CBCEC;;<
@AZ32A:00077:00151
AGCACTGTAGCTGTCACTAGTTACTTGT
+
??BCCBBCCCCAAAABCCB?=;@@@=AB
@AZ32A:00077:00173
TACTGAGCTACACACACAGAAAGATTGGT
+
BABABBCBBBBDBDB?>B99908>><@=A
@AZ32A:00077:00177
CGTGTCTCTAGGCACAGGATTTTGTGTAG
+
CDAAACCCCCC@CDDBB?BBDC:CCB99;
@AZ32A:00077:00181
CGTGTCTCTAGGCACAGGATTTTGTGTAG
+
BD@@@DBBB@B@BBECC@BBAA9@B@=>@
@AZ32A:00077:00183
TCTCTATGCGCTCCACATGTTCTAAGGT
+
@;;;:9@9@BB;;2441///,/787889
@AZ32A:00077:00197
ACGCTCGACATGCCCAGGTACAGGA
+
B:99BBCCB>BBCC>CB@BBDBB@C
@AZ32A:00078:00150
AGCACTGTAGCTGTCACTAGTTACTTGT
+
AABCCCCCCCEBBBDB?=?49599969@
@AZ32A:00078:00151
AGCACTGTAGCTGTCACTAGTTACTTGT
+
@ACFCBCACCCCBBBCB??44299959@
@AZ32A:00078:00160
TACTGAGCTACACACACAGAAAGATTGGT
+
B???BBCCBBBEAABA;;9>>9>??<@@C
@AZ32A:00078:00161
CGTGTCTCTAGGCACAGGATTTTGTGTAGA
+
CCBBBDBDBBB@CCBAA@ACCC7AAA;999
@AZ32A:00078:00165
TACTGAGCTACACACACAGAAAGATTGGT
+
BBCBBBCCBCBBBB@@<;9@><;AA@A@@
@AZ32A:00078:00173
AGCACTGTAGCTGTCACTAGTTACTTGT
+
CC@<;<BBDDCCCCCB>=@;959>>;>@
@AZ32A:00078:00174
TACTGAGCTACACACACAGAAAGATTGGT
+
B???BBCCBBBBBCA@@B;;;7;AA>B?B
@AZ32A:00078:00182
TACTGAGCTACACACACAGAAAGATTGGT
+
CBBABACDCBBBCC@@@C;;;7;AA?BBB
@AZ32A:00078:00190
AGCACTGTAGCTGTCACTAGTTACTTGT
+
;;AA;;:?ABCCAFABBBBCCACDB@CB
@AZ32A:00078:00194
TACTGAGCTACACACACAGAAAGATTGGT
+
B@??BBCCCBBBCDCBAA;:96:AA>C@C
@AZ32A:00078:00197
TACTGAGCTACACACACAGAAAGATTGGT
+
BAAAAACCCBBBADCCCB:::6:AA?B?B
@AZ32A:00079:00158
ACGAGTGCGTTCCCCATGTCGTAGGTACTC
+
BB@?@BBBBB@BBC9EBDBBCB???A@AAC
@AZ32A:00079:00168
ACGAGTGCGTTCCCCATGTCGTAGGTACTC
+
BBAABBBBBB@BBB9CADCAA?;;:8@>@B
@AZ32A:00079:00177
CGTGTCTCTAGGCACAGGATTTTGTGTAG
+
BBBBBDBBA>>@BFDDA?ACCC:BBB99;
@AZ32A:00080:00157
CGTGCTCTAGCACAGATTTGATG
+
44////28///06///885///6
@AZ32A:00080:00173
ACGAGTGCGTTCCCCATGTCGTAGGTACTC
+
BB:<<CCCCB@AAA9BABBCBAAA?:;<CC
@AZ32A:00080:00178
CGTGTCTCTAGGCACAGGATTTTGTGTAG
+
ABCCCFECAAA?A@BC>==@==1<111//
@AZ32A:00080:00179
ACGAGTGCGTTCCCCATGTCGTAGGTACTC
+
BA9<<ABAAB=AAA8ABCCCCCCC?=?@B@
@AZ32A:00080:00188
TACTGAGCTACACACACAGAAAGATTGGT
+
BABABBCCCCBCCCCBBC@@@<@BC@C@C
@AZ32A:00080:00196
ACGAGTGCGTTCCCCATGTCGTAGGTACTC
+
AAA@@ACBBC@BCC9CAAABBBAA@?@AAC
@AZ32A:00081:00156
ACGCTCGACATGCCCAGGTACAGGAG
+
;;133@?DBCDAAA>AD@BACBB;<<
@AZ32A:00081:00191
ACGCTGACATGCCCAGGTACAGGAG
+
B9::CCCCCCCECBCDAC::88112
@AZ32A:00081:00198
ACGCTCGACATGCCCAGGTACAGGAG
+
B?@?CBCCCDCBBB=BB@BBBAB::<
@AZ32A:00081:00199
CGTGTCTCTAGGCACAGGATTTTGTGTAG
+
@B1111/79==@BCAA?@BBKC:DCBAA>
@AZ32A:00082:00155
AGCACTGTAGCTGTCACTAGTTAATTGT
+
@?BCAADADHCCCCB>;;<@@>@8969@
@AZ32A:00082:00162
TACTGAGCTACACACACAGAAAGATTGGT
+
BABBBBCCBBBBBCBA?C99908??<>=>
@AZ32A:00082:00179
AGCACTGTAGCTGTCACTAGTTACTTGT
+
?ABBDDDAADECDCBBCCCBB?EDC@CB
@AZ32A:00082:00182
CGTGTCTCTAGGCACAGGATTTTGTGTAGA
+
CCABBECCCBB@CCCCC@BBDD:BCC99<@
@AZ32A:00082:00194
ACGCTCGACATGCCCAGGTACAGGAG
+
C9<<CCBACCBBBB@BC@CCCCC;<<
@AZ32A:00083:00152
TACTGAGCTACACACACAGAAAGATTGGT
+
BBBBD?A@BCECCCC@BB99808>><@@C
@AZ32A:00083:00158
AGCACTGTAGCTGTCACTAGTTACTTGT
+
@@CBCABACCCCBBBBDBCA?<A;;7<A
@AZ32A:00083:00161
ATCAGACACGGACACAGCAGAACACAC
+
B@9<<BBBCJBCHCA@>>>9959>883
@AZ32A:00083:00168
TACTGAGCTACACACACAGAAAGATTGGT
+
B??=BBDCBBBDBCA=>?99908>><?;<
@AZ32A:00083:00171
CGTGTCTCTAGGCACAGGATTTTGTGTAGA
+
BDC@@ABB??@?@B?@C<@@AA4@>@9999
@AZ32A:00083:00174
ACGCTCGCATGCCCAGGTACAGGAG
+
BAABBCEBDA???<@B@EBCBC;;<
@AZ32A:00083:00178
ACGAGTGCGTTCCCCATGTCGTAGGTACTC
+
BBBBBBBBBC?CBB9BAABBBB?A><?@AC
@AZ32A:00083:00180
CGTGTCTCTAGGCACAGGATTTTGTGTAAGG
+
DCAAACECCCCACCCBB@CCDC:A:866,1-
@AZ32A:00083:00192
ACGCTCGACATGCCCAGGTACAGGAG
+
C:;;CCCCDBBBBB=B?<A@CBC>?@
@AZ32A:00083:00194
ACGCTCGACATGCCCAGTACAGGAG
+
C:<<CCCDCDBBBC@CCBBCCC?BB
@AZ32A:00084:00161
AGCACTGTAGCTGTCACTAGTTACTTGT
+
@@CCCBBBCCCB@BBBB@?@=;?>>;?@
@AZ32A:00084:00167
TACTGAGCTACACACACAGAAAGATTGGT
+
B???BBDCBCBDCCCBAB;;908>?<@>@
@AZ32A:00084:00169
CGTGTCTCTAGGCACAGGATTTTGTGTAG
+
BBBAAGCCBBB@BDBCC?BCHH:BCB99;
@AZ32A:00084:00173
AGCACTGTAGCTGTCACTAGTTACTTGT
+
CCBBCCDCDDABBBCBAAACC@CCC@CC
@AZ32A:00084:00177
TACTGAGCTACACACACAGAAAGATTGGT
+
BBBBBBDBBBCDBBB=;;;@@<?AC@C@B
@AZ32A:00084:00178
AGCACTGTAGCTGTCACTAGTTACTTGA
+
BBBBBCCBBBBCCCBBBCCAB>BBB=BC
@AZ32A:00084:00181
ACGAGTGCGTTCCCCATGTCGTAGGTACTC
+
BB9<<ACCCF@CCE9BBCABBB?B??A@AC
@AZ32A:00084:00186
ACGAGTGCGTTCCCCATGTCGTAGGTACTC
+
;9:<<BCCDC@CCC:CDCCBBBBB?@AABC
@AZ32A:00084:00192
AGCACTGTAGCTGTCACTAGTTACTTGTG
+
;;;94;?9444449=>@@>>>3311:769
@AZ32A:00084:00195
AGCACTGTAGCTGTCACTAGTTACTTGT
+
@@BCAACCCCCBBBBBDBB?=;A@@=@B
@AZ32A:00084:00196
TACTGAGCTACACACACAGAAAGATTGGT
+
BAAABBCCBBBCCCBAAB;;908>>=@?A
@AZ32A:00084:00198
ACGCTCGACATGCCCAGGTACAGGAG
+
B::9CCCCCCCCCC>CC@CBCCB?BB
@AZ32A:00085:00165
CGTGTCTCTAGGCACAGGATTTGATGTAGA
+
4411////;4424;444299904444499@
@AZ32A:00085:00173
CGTGTCTCTAGGCACAGGATTTTGTGTAAGAG
+
BBBABCCCCBB@CCBCD>>>G>986611-111
@AZ32A:00085:00177
AGCACTGTAGCTGTCAGCTAGTTACTTGT
+
;?AC<B=@BA?8=844444444>@@B>??
@AZ32A:00085:00178
ACGCTCGACATGCCCAGGTACAGGAG
+
GB:;<DCCCDDFCC@BB?BCAAA;<<
@AZ32A:00085:00182
ACGCTCGACATGCCCAGGTACATG
+
B@@?CDDCBA@:;;0;?<?AA@@A
@AZ32A:00085:00192
ACGAGTGCCGTTCCCCATGTCGTAGGTACTC
+
BBBBBBBB?@@@AAA6@ABBBBA>>><?@@C
@AZ32A:00085:00193
CGTGTCTCTAGGCACAGGATTTTGTGTAG
+
DCAAACCCCAC@B@B@CACCAA:DCB99;
@AZ32A:00085:00195
CGTGTCTCTAGCACAGGATTTGATGTAGTA
+
4444444/6///0///,/8858/////444
@AZ32A:00085:00198
ACGCTCGACATGCCAGTACAG
+
B::;B<>9A>?--+---*---
@AZ32A:00086:00150
TACTGAGCTACACACACAGAAAGATTGGT
+
BBAAB:<;ECCCCCC@?A99808>>;>;>
@AZ32A:00086:00165
AGCACTGTAGCTGTCACTAGTTACTTGT
+
CCCD?::BCCDCBDBBBBBBA=AA@?A@
@AZ32A:00086:00171
AGCACTGTAGCTGTCACTAGTTACTTGT
+
BBBBAAACCCCBBBBBCBC@=;A@@=@A
@AZ32A:00086:00172
CGTGTCTCTAGGCACAGGATTTTGTGTAG
+
BBC?@ABCCCB@BCDDC@CCDC:BBB99;
@AZ32A:00086:00181
ACGAGTGCGTTCCCCATGTCGTAGGTACTC
+
B@9<<CDCBA@ABB9BABBBB>;@??;<<C
@AZ32A:00086:00183
ACGAGTGCGTTCCCCATGTCGTAGGTACTC
+
BBA?@BBBBB@BBC:CBBCBBA>>><;;;C
@AZ32A:00086:00184
TACTGAGCTACACACACAGAAAGATTGGT
+
BBDB;<=CCCECEDBDBC@@@<?AA?B@C
@AZ32A:00086:00186
AGCACTGTAGCTGTCACTAGTTACTTGT
+
@BBCBCCC=<:CBCAB<;ADHDICB@CC
@AZ32A:00086:00188
TACTGAGCTACACACACAGAAAGATTGGTGC
+
B@A@DBCCBBCBCCAA@B;9808>>;>=?>>
@AZ32A:00086:00196
CGTGTCTCTAGGCACAGGATTTTGTGTAG
+
CBBBBCBCBBB@BCBBC@CCCB:CDB99;
@AZ32A:00087:00150
TACTGAGCTACACACACAGAAAGATTGGT
+
C@@?BAA@CBCDCCBB;9<BB<ABB?B@C
@AZ32A:00087:00151
TACTGAGCTACACACACAGAAAGATTGGT
+
BAB99<;<BBAACDDCCCAA@<@BC?BBD
@AZ32A:00087:00152
AGCACTGTAGCTGTCACTAGTTACTTGT
+
@?BCC:=<FDECBCBBDBB:96;@@=BB
@AZ32A:00087:00175
ACGCTCGACATGCCCAGGTACAGGAG
+
BB:9:CDBBBB?@@<@A>@@@@@7;;
@AZ32A:00087:00181
TACTGAGCTACACACACAGAAAGATTGGT
+
BBBE:<@CNFEEBGCBBDCCC>B?@=@>A
@AZ32A:00087:00182
ACGCTCGACATGCCCAGGTACAGGAG
+
B?:;<FCGCBBBCC@CB@AACCC>@A
@AZ32A:00087:00186
ACGAGTGCGTTCCCCATGTCGTAGGTACTC
+
BC@??BEBCB@BCC9AAAABBBBB?B;<<B
@AZ32A:00087:00190
ACGAGTGCGTTCCCCATGTCGTAGGTACTC
+
BCBABBBBBC@BCC9DBBBCBA;><7;;@B
@AZ32A:00087:00192
CGTGTCTCTAGGCACAGGATTTTGTGTAG
+
BB:<<CCCCCC@CCCECABBAA6=::89=
@AZ32A:00087:00193
CGTGTCTCTAGGCACAGGATTTTGTGTAG
+
BD:<<CCCAAA@CCFDDCBBBB9@BA==@
@AZ32A:00088:00164
ATCAGACACGGACACAGCAAGAACACAC
+
88?9;<@>>>59991;6//,/65//,,.
@AZ32A:00088:00171
CGTGTCTCTAGGCACAGGATTTTGTGTAG
+
CBC@::;DCCC@CCCCC?BB=A6===99;
@AZ32A:00088:00179
AGCACTGTAGCTGTCACTAGTTACTTGT
+
BBBCCCCCCBBBBCBBB@?;959>>;>A
@AZ32A:00089:00156
CGTGTCTCTAGGCACAGGATTTTGTGTAG
+
AA11121>ADA@BEDFB@CCCC7AAA;89
@AZ32A:00089:00158
ACGCTCGACATGCCCAGGTACAGGAG
+
:9111>=@@AA@>=:=A=@@DBA8<<
@AZ32A:00089:00163
AGCACTGTAGCTGTCACTAGTTACTTGT
+
;;CCCAAACCCCBBCBDBB?=;A==;>@
@AZ32A:00089:00166
TACTGAGCTACACACACAGAAAGATTGGT
+
B>@;9<<=CBBBAA?>?>99913331371
@AZ32A:00089:00167
AGCACTGTAGCTGTCACTAGTTACTTGT
+
?@BDDGAABCCCBBBBDBB:4298859?
@AZ32A:00089:00177
CGTGTCTCTAGGCACAGGATTTTGTGTAG
+
BBCAACDFD@@>?C::?<9999-9>>9;<
@AZ32A:00089:00191
TACTGAGCTACACACACAGAAAGATTGGT
+
B>>>BBCCBBBBAABB@C99908??<?<>
@AZ32A:00090:00153
ACGAGTGCGTTCCCCATGTCGTAGGTACTC
+
B@????CBEG@CDD9A?BBBB?=B=@@@BC
@AZ32A:00090:00160
AGCACTGTAGCTGTCACTAGTTACTTGT
+
<@AAA<::ABAA?BDBBBB:96;@@=@C
@AZ32A:00090:00163
CGTGTCTCTAGGCACAGGATTTTGTGTAG
+
BBB@:<<CBCC@CEDFC@BCCB:CB?99;
@AZ32A:00090:00173
ACGCTCGACATGCCCAGGTACAGGAG
+
BB9<<ECDABC@@@<@A>??@AA5;;
@AZ32A:00090:00178
TGATACGTCTCCTTCCTTAGTTACTTCA
+
BBBB@??DABB@CBD@FACBC?BAB=@;
@AZ32A:00090:00180
AGCACTGTAGCTGTCACTAGTTACTTGT
+
??BCCB@AAADBBBBBCBCAA?A@?>BC
@AZ32A:00090:00182
CGTGTCTCTAGGCACAGGATTTTGTGTAAGA
+
BBBAAACC@@?@CDABEA>>>>5888//-11
@AZ32A:00090:00184
TACTGAGCTACACACACAGAAAGATTGGT
+
@>>>ABCCBBAABCBB@C99908>>;?>@
@AZ32A:00090:00187
AGCACTGTAGCTGTCACTAGTTACTTGT
+
<<BCBDCCCCBBBBBCCCC@?=?998;C
@AZ32A:00090:00188
TACTGAGCTACACACACAGAAAGATTGGT
+
@???BBCEBBAAACAA@C;9908>>;>=@
@AZ32A:00090:00192
CGTGTCTCTAGGCACAGGATTTTGTGTAG
+
BA@AABCCC@@=ADC:@?9944/9@@999
@AZ32A:00090:00195
ACGAGTGCGTTCCCCATGTCGTAGGTACTC
+
BBBAABBBAA@AAA6DABBBCB?A@?@AAD
@AZ32A:00090:00197
TAGTATCAGCCTCGCCATGACGAAGGTATTCC
+
BABBBAB=;<BAA@@;=>?9999545944242
@AZ32A:00091:00152
TGATACGTCTCCTTCCTTATTCAGTGC
+
CBB@;844:::>B@CBF@BB@CBBBC@
@AZ32A:00091:00160
CGTGTCTCTAGGCACAGGATTTTGTGTAGA
+
>>/11//6;;@@BDECCAAAEC9AAA;;<<
@AZ32A:00091:00163
AGCACTGTAGCTGTCACTAGTTACTTGT
+
;;CCC:==DCFCBBBBBBB?=;A@@;@@
@AZ32A:00091:00166
CGTGTCTCTAGGCACAGGATTTTGTGTAG
+
BBB@:;;BAAB@BCBBB@BBCC9CBB:;;
@AZ32A:00091:00168
AGCACTGTAGCTGTCACTAGTTACTTGT
+
;@B>=<;;AACBBBCB>==@@8?>A=@@
@AZ32A:00091:00174
ACGAGTGCGTTCCCCATGTCGTAGGTACT
+
BBBABBBBBA@BCB9AABBAB>??>:99<
@AZ32A:00091:00177
TACTGAGCTACACACACAGAAAGATTGGT
+
B???BBBBBBBBAAA?>C99908??<>;<
@AZ32A:00091:00179
TACTGAGCTACACACACAGAAAGATTGGTG
+
BBBCBBCCBBBB<:=CBBBCB:>8868<;;
@AZ32A:00091:00184
TACTGAGCTACACACACAGAAAGATTGGTG
+
C@@AAAABBBABAA<<<@@CC@BCC?C?A@
@AZ32A:00091:00185
TACTGAGCTACACACACAGAAAGATTGGT
+
CBBBAAACCGBBBC<<<D@@><?::67>?
@AZ32A:00091:00187
TACTGAGCTACACACACAGAAAGATTGGTG
+
@BBB;<<A@@>?999944444-377:;@>=
@AZ32A:00091:00188
ACGAGTGCGTTCCCCATGTCGTAGGTACTC
+
BBAABBBBBA@ACC9B@AABBA>??<?@AC
@AZ32A:00092:00160
TACTGAGCTACACACACAGAAAGATTGGTG
+
44848499>9<9<<9966///+..666,11
@AZ32A:00092:00167
ACGAGTGCGTTCCCCATGTCGTAGGTACTC
+
BBBBBBCBEDBCBB9A???ABCBC>?@@AC
@AZ32A:00092:00171
TACTGAGCTACACACATAGAAAGATTGGT
+
BBAAB=@@@;;;BACADAA>A:=4347;>
@AZ32A:00092:00178
AGCACTGTAGCTGTCACTAGTTACTTGT
+
;;@A9;<A@AADCCDCBBBBB>BBB>BD
@AZ32A:00092:00186
ATATCGCGAGGGTATGGAAGACTCTATA
+
BABBAA@AABB>B@A>7959>9887716
@AZ32A:00092:00187
TACTGAGCTACACACAACAGAAAGATTGGTGC
+
A@@A944488=>6<11,11/66543313;776
@AZ32A:00092:00189
ACGAGTGCGTTCCCCATGTCGTAGGTACTC
+
BB?>>BBBBA@AAB9D@AABB@;>>7;;AC
@AZ32A:00093:00150
TGATACTCTCCTTCCTTAGTTACTTCAG
+
>><<////449ABD@B?BCA@CAA;:94
@AZ32A:00093:00169
CGTGTCTCTAGGCACAGGATTTTGTGTAG
+
????;<<BAAA?BCBBC@CCEC:C@@;;9
@AZ32A:00093:00173
CGTGTCTCTAGGCACAGGATTTTGTGTAG
+
BCB@:<;CBBB@CEGCF@CCCC9A@@99;
@AZ32A:00093:00174
ACGAGTGCGTTCCCCATGTCGTAGGTACTC
+
BAA?BBCBBD?CBB9A@@??B???=:;<AA
@AZ32A:00093:00184
TACTGAGCTACACACACAGAAAGATTGGT
+
B9<;A@ABCABBCBC@@@@@@9?>><<;<
@AZ32A:00093:00192
CGTGTCTCTAGGCACAGGATTTTGTGTAGA
+
BBB@CCBCBAB@BFCDC@BBCD6>>;4499
@AZ32A:00093:00195
ACGAGTGCGTTCCCCATGTCGTAGGTACTC
+
BB@@@DDCCC@CCC9C@?@BBCCB>>:<<C
@AZ32A:00094:00153
CGTGGTCTCTAGGCACAGGATTTTGTGTAAGAGGC
+
?>--*,,,,94469DDCCCCECC9><<11-1//,/
@AZ32A:00094:00157
TACTGAGCTACACACACAGAAAGATTGGT
+
CAB??;<<BCBBBEB?>C;9908>>;>=@
@AZ32A:00094:00158
CGTGTCTCTAGGCACAGGATTTTGTGTAG
+
BC;;;<9A>@@=ABAAC=ABBC7D>A;;<
@AZ32A:00094:00163
TACTGAGCTACACACACAGAAAGATTGGT
+
B?=99;:<AACCCEC@?@998088848=@
@AZ32A:00094:00168
ACGAGTGCGTTCCCCATGTCGTAGGTACTC
+
B@@@AADICC@BCC9A@@@BBB@A=@A@BC
@AZ32A:00094:00178
TGATACGTCTCCTTCCTTAGTTACTTCA
+
CCBB99;CDBC?C@CCFACBA>@==;@A
@AZ32A:00094:00192
AGCACTGTAGCTGTCACTAGTTACTTGT
+
??BBCCCCCCCBBBBBAAA:4698859A
@AZ32A:00094:00197
AGCACTGTAGCTGTCACTAGTTACTTGT
+
??BCCCB@@@AAAAABBDC@?=?>=;@C
@AZ32A:00095:00152
AGCACTGTAGCTGTCACTAGTTACTTGT
+
;1=>?111;>D;AAABCDC?=;=@@=@B
@AZ32A:00095:00154
ACGGCTCGACATGCCCAGGTACAGGAG
+
8--*,,,8;9>??==:=8;>>444;=>
@AZ32A:00095:00157
ATACGCGAGGGTATGGAAGACTCTATAG
+
82-,,,2:::>A;>@6:24:98887776
@AZ32A:00095:00159
CGTGTCTCTAGGCACAGGATTTTGTGTAG
+
CC11121@A@@?AGEEH?CBCCADBA;;;
@AZ32A:00095:00172
CGTGTCTCTAGGCACAGGTTTTTGTGTAGA
+
BB;;:<;BABB@BHEDC@CCCC2@==;99?
@AZ32A:00095:00177
TACTGAGCTACACACACAGAAAGATTGGT
+
CA?>>;<<ACCBAA@??>99917731397
@AZ32A:00095:00191
TACTGAGCTACACACACAAGAAAGATTGTG
+
CABBBBCCCCBBB@BB9959?A>;??@>==
@AZ32A:00095:00198
TGATACGTCTCCTTCCTTAGTTACTTCA
+
BDBB???BDDF?C@C@BAA;82999699
@AZ32A:00096:00150
ACGCTCGACATGCCCAGGTACAGGAG
+
8811/:=ABCCCCC?CC@BCCBB=@@
@AZ32A:00096:00174
AGCACTGTAGCTGTCACTAGTTACTTGT
+
;9@A@<::BCFCAABBBBB:96;;@;@H
@AZ32A:00096:00175
ACGAGTGCGTTCCCCATGTCGTAGGTACTC
+
B?>;;<BBBCBDHD9AAAFCBCCC??AAA@
@AZ32A:00096:00176
TACTGAGCTACACACACAGAAAGATTGGT
+
BBBBB9=<CCCCCDB?>?99908>><@?B
@AZ32A:00096:00178
TACTGAGCTACACACACAGAAAGATTGGT
+
BBABB?A@CCBCCCCAAB;9908>>;??A
@AZ32A:00096:00191
ACGCTCGACATGCCCAGGTACAGGAG
+
BB:9:CCCCDCBBB>BB@@@CFC;<<
@AZ32A:00096:00198
ACGCTCGACATGCCCAGGTACAGGAAG
+
BB:::BCCBBBBBB=BB>@<<11,1,1
@AZ32A:00097:00151
TACTGAGCTACACACACAGAAAGATTGGT
+
C???>;;<CBCDCCCDBC<::6:>>=@>A
@AZ32A:00097:00152
ACGAGTGCGTTCCCCATGTCGTAGGTACTC
+
;//1//6866,444,49@>BCBA@<:;<AB
@AZ32A:00097:00156
TACTGAGTTACACACACAGAAAGATTGGTGC
+
?82,,,,,0027;CA=>?977/8884777>?
@AZ32A:00097:00168
CGTGTCTCTAGGCACAGGATTTTGTGTAG
+
99;11//79;@@BCD@:>9999/9@@99<
@AZ32A:00097:00169
TACTGAGCTACACACACAGAAAGATTGGT
+
C>>99<9;BBBCHDA@@B;9908884776
@AZ32A:00097:00176
TACTGAGCTACACACACAGAAAGATTGGT
+
CBC;9<:;A@@ABDCBABBBA<@AA?A@C
@AZ32A:00097:00180
TACTGAGCTACACACACAGAAAGATTGGT
+
BBB@@ABBBBBBBDA9>?999088868;<
@AZ32A:00097:00181
AGCACTGTAGCTGTCACTAGTTACTTGT
+
@@@@@<<;AACDBBBBCBCCC>AAC@CH
@AZ32A:00097:00194
TCTCTATGCGCTCCACATGTCTAAGGTA
+
?<<=GAAACCCCC>?<;<@AA9=<=699
@AZ32A:00097:00199
CGTGTCTCTAGGCACAGGATTTTGTGTAG
+
BCCAABDCBBA?BHFCC@BCCB:CCB99;
@AZ32A:00098:00150
AGCACTGTAGCTGTCACTAGTTACTTGT
+
A8:=>111:;C;BBBBB?B:429>>;@B
@AZ32A:00098:00151
CGTGTCTCTAGGCACAGGATTTTGTGTAAGAGG
+
;;/11///999>BDDCB@CACCBB>>--+***)
@AZ32A:00098:00175
TACTGAGCTACACACACAGAAAGATTGGT
+
B9=94949@>>?@E999>99917?97;<:
@AZ32A:00098:00176
ACGCTCGACATGCCCAGGTACAGGAG
+
BB:<<EDCBCB;<<:<F@CCA@@7;;
@AZ32A:00098:00181
TACTGAGCTACACACACAGAAAGATTGGT
+
B@@@@AA@CBCCCCB=>C99908@?<@?B
@AZ32A:00098:00183
ATATCGCGAGGGTATGGAAGACTCTATAG
+
;94;949@??A>B@=@>B?BCCBA::7==
@AZ32A:00098:00185
ACGAGTGCGTTCCCCATGTCGTAGGTACTC
+
B@9<<AHCCB@AAA6@@BBBC?@@>?@@BC
@AZ32A:00098:00189
CGTGTCTCTAGGCACAGGATTTTGTGTAG
+
CBA:<<<CBCC@CECBBACCCC:CB>949
@AZ32A:00098:00192
ACGCTCGACATGCCCAGGTACAGGAG
+
BC:9:CCCCCBBBB>BB@BBBBB7;<
@AZ32A:00098:00196
ACGAGTGCGTTCCCCATGTCGTAGGTACTC
+
BB?@ACCEECACBB5:;B@@@CCC?@A@B@
@AZ32A:00098:00197
TCTCTATGCGCTCCCACATGTCTAAGGTAC
+
44444444A@9999-499;@EBCA>B?A>>
@AZ32A:00099:00153
ACGCTCGACATGCCCAGGTACAGGAG
+
:81117>C?@A@?@<@C@BBCBB;<<
@AZ32A:00099:00172
CGTGTCTCTAGGCACAGGATTTTGTGTAG
+
AA==;<9@@AADDDDDE@BBCC:CBD99;
@AZ32A:00099:00173
CGTGTCTCTAGGCACAGGATTTTGTGTAG
+
CC/11//7999@CCEDCCCACD:C@@889
@AZ32A:00099:00177
TACTGAGCTACACACACAGAAAGATTGGT
+
B@A??;<<BBCCCCCCCCA@@<@BB?B@E
@AZ32A:00099:00187
ACGCTCGACATGCCCAGGTACAGGAG
+
;;111>>CBBABBC<???@@@AB==<
@AZ32A:00099:00192
TACTGAGCTACACACACAGAAAGATTGGT
+
B@??CBCBBBDCCCCBAC;;908>>;?>A
@AZ32A:00050:00202
TACTGAGCTACACACACAAGAAATGATTGGTGCT
+
BBAABBCDCBBBBCCBA>9844098331313111
@AZ32A:00050:00212
AGCACTGTAGCTGTCACTAGTTACTTGT
+
??BBAAAFDDCBBBBBBBFCC@CBB>??
@AZ32A:00050:00213
TGATACGTCTCCTTCCTTAGTTACTTCA
+
BBBBA@@CCBB?BBCBDBAA@A<<9?@@
@AZ32A:00050:00216
AGCACTGTAGCTGTCACTAGTTACTTGT
+
?@C@ACCDCCDCCCCBBBBCC@C@A>@B
@AZ32A:00050:00218
AGCACGTGTAGCTTTCACTAGTTACTTG
+
=:;/1///7149::6994:::;:99;8;
@AZ32A:00050:00219
TACTGAGCTACACACACAGAAAGATTGGT
+
BBB@A@BCCBBBBCA?@B;;;8;BB@C@B
@AZ32A:00050:00224
AGCACTGTAGCTGTCACTAGTTACTTG
+
BBCBBGBDDEBABCCCCCCCB@CBB@B
@AZ32A:00050:00234
TACTGGAGCTACACACACAGAAAGATTGGT
+
>----*,,088499CC<;<AAB<@?@>A>@
@AZ32A:00050:00239
ATATCGCGAGGGTATGGAAGACTCTATA
+
B?@@@@@AABH?CECC?C?BCBCCBBA=
@AZ32A:00050:00242
TACTGAGCTACACACACAGAAAGATTGGT
+
;:;11//788499BAAACCCC@AAA@C?A
@AZ32A:00050:00249
AGCACTGTAGCTGTCACTAGTTACTTGT
+
@@BCBDBCCCDBBB@@@@CBB@CBB=??
@AZ32A:00051:00212
ACGAGTGCGTTCCCCATGTCGTAGGTACTC
+
B>?@BCCBNE?DBB9?;;;?BBAB?A<=<C
@AZ32A:00051:00216
ACGAGTGCGTTCCCCATGTCGTAGGTACTC
+
84898==@BBCDHN9=<=<AA=<<:<111;
@AZ32A:00051:00218
CGTGTCTCTAGGCACAGGATTTTGTGTAG
+
BB@@ACCCA@A?BCDCC@CDDC:BBABBB
@AZ32A:00051:00219
ACGAGTGCGTTCCCCATGTCGTAGGTACTC
+
B????BBBCE?AA=1:;@BBCCCCBB<<<C
@AZ32A:00051:00223
CGTGATCTCTAGGCACAGGATTTGTATAG
+
911//////44424;:777666+//,,,/
@AZ32A:00051:00228
CGTGTCTCTAGGCACAGGATTTTGTGTAG
+
DC::>FCCAAA?BEFDDACDCB:CCB>@@
@AZ32A:00051:00229
TACTGAGCTACACACACAGAAAGATTGGT
+
B@@@@ACDCC??ACC>AB::96:A@?B@B
@AZ32A:00051:00231
AGCACTGTAGCTGTCACTAGTTACTTGT
+
??BBCCEDCCCBBBCBBBCCCCCBB@BB
@AZ32A:00051:00244
TACTGAGCTACACACACAGAAAGATTGGT
+
?>@;;;9@A?;<>BBBAAAAA<@@A@C@B
@AZ32A:00051:00246
AGCACTGTAGCTGTCACTAGTTACTTGT
+
@@@@A?AACDDDCCC?BBCCC@DBB?BB
@AZ32A:00052:00202
TACTGAGCTACACACACAGAAAGATTGGT
+
@?B99<9B@@<==D<<;G@@@>@FCBC@B
@AZ32A:00052:00214
ACGAGTGCGTTCCCCATGTCGTAGGTACTC
+
?>?@ABBBCC>AA=1;9;;@BBAB?C<><C
@AZ32A:00052:00218
TACTGAGCTACACACACAGAAAGATTGGT
+
BAA??@ABCC@AADBBAB;;:6;A@?B@C
@AZ32A:00052:00222
ACGCTCGACATGCCCAGGTACAGGAG
+
BBAABCADB@B@@@<@C@BBCBB=?@
@AZ32A:00052:00230
CGTGTCTCTAGGCACAGGATTTTGTGTAG
+
CB:<<BBB@AA=@AAADCCCCC9BBA>AA
@AZ32A:00052:00231
CGTGTCTCTAGGCACAGGATTTTGTGTAG
+
CC;;<JCC;;<=@BCCCACCCC:CCC@AA
@AZ32A:00052:00235
AGCACTGTAGCTGTCACTAGTTACTTGT
+
@ADBBCDBBECCBBBBBBCCD?EDB>@?
@AZ32A:00052:00243
TACTGAGCTACACACACAGAAAGATTGGT
+
B@A99<@ABBAAACA=AA;::6;AA@D@B
@AZ32A:00052:00245
CGTGTCTCTAGGCACAGGATTTTGTGTAG
+
BD:<?EEEBAA>@AAAC@CBCC9BBBAAB
@AZ32A:00053:00207
CGTGTCTCTAGGCACAGGATTTTGTGTAAG
+
BBAAACCCAAA@CDDCCACCCB:BAA4974
@AZ32A:00053:00208
ACGAGTGCGTTCCCCATGTCGTAGGTACTC
+
BBBABECBCC>AAA6?9;9BDCCC@C;<;C
@AZ32A:00053:00214
TACTGAGCTACACACACAGAAAGATTGGT
+
BBBBBBCCBBAAABCBC@:9968?B@C@C
@AZ32A:00053:00217
TACTGAGCTACACACACAGAAAGATTGGT
+
>=@;;<4BAA<==CA@@G@@A<@BB?B@B
@AZ32A:00053:00219
ACGCTCGACATGCCCAGGTACAGGAG
+
A?ABFDAAAAACCD?AA=@:<;@>@@
@AZ32A:00053:00222
TACTGAGCTACACACACAGAAAGATTGGT
+
A?@@;<;CAAAACBBFFBCBD@AAA@C@B
@AZ32A:00053:00226
TAACTGAGCTACACACACAGAAAGATTGGT
+
BB@C:9;ACBBAAADB=>?98808>>>B@C
@AZ32A:00053:00243
CGTGTCTCTAGGCACAGGATTTTTGTGTAG
+
BBAAACCCEBC?BCA::=94444-9@@>?A
@AZ32A:00053:00245
CGTGTCTCTAGGCACAGGATTTTGTGTAG
+
BC:<=CBA@AA@BCDCCACDCC:CBC@@@
@AZ32A:00053:00247
AGCACCGATGTAGCTGTACACTAGTTACTTGT
+
888--*,,,,2077//////8;9=@=;99<AB
@AZ32A:00054:00203
CGTGTCTCTAGGCACAGGATTTTGTGTAG
+
BBB@CCCCAAA@CCBDB?9994-4?C@BB
@AZ32A:00054:00207
CGTGTCTCTAGGCACAGGATTTTGTGTAG
+
BBAABFEBBAA@CCCCC@;999,4::>@B
@AZ32A:00054:00212
CGTGTCTCTAGGCACAAGGATTTTGTGTAG
+
4449999949424;4424<9999/948449
@AZ32A:00054:00222
ATATCGCGAGGGTATGGAAGACTCTATA
+
B89<AAA@ACD@AAACDC@CCCCCAAAB
@AZ32A:00054:00223
ACTGCTCGACAGTGCCCATGGTACAGGAG
+
?98466/,,,,,,44404798=4448244
@AZ32A:00054:00224
TACTGAGCTACACACACAGAAAGATTGGT
+
=?B;;<<CCCAAADBA?C998-;?A?C@C
@AZ32A:00054:00230
AGCACTGTAGCTGTCACTAGTTACTTGT
+
9;CBACBGCCCBBBBBBBBBB@CBB>B?
@AZ32A:00054:00231
CGTGTCTCTAGGCACAGGATTTTGTGTAG
+
BB;<;C@@9<<9;CDDF@CCCC:CCB@@@
@AZ32A:00054:00236
CGTGTCTCTAGGCACAGGATTTTGTGTAG
+
BB@@ACCCBAB@DDCCCACCCB:CDC??@
@AZ32A:00054:00237
CGTGTCTCGTAGGCACAGGATTTTGTGTAGA
+
A@@?999;@@>@>>944424499,444//6/
@AZ32A:00054:00248
CGTGTCTCTAGGCACAGGATTTTGTGTAG
+
BC::>CCC@AA?CCFCCBBCCB:BBB@@@
@AZ32A:00054:00249
CGTGTCTCTAGGCACAGGATTTTGTGTAG
+
BB??@DCCB?@@FDA@@=9944-9@@>@A
@AZ32A:00055:00201
AGCACTGTAGCTGTCACTAGTTACTTGTG
+
@@CCABADCCCCCCCBBBBBB@DBB=??D
@AZ32A:00055:00203
TACTGAGCTACACACACAGAAAGATTGGT
+
BBB?9;>B@@@AACA@?B;;97;@@>ABC
@AZ32A:00055:00204
TACTGAGCTACACACACATGAAAGATTGGTG
+
94449444=994??;944;444-33313131
@AZ32A:00055:00227
TACTGAGCTACACACACAGAAAGATTGGT
+
BBA@AABGCCBABCC>@C984-8??>C@B
@AZ32A:00055:00236
CGTGTCTCTAGGCACAGGATTTTGTGTAG
+
CC;:<FCCCBB@BCCCCACBBB:ABABBB
@AZ32A:00055:00238
CGTGTCTCTAGGCACAGGATTTTGTGTAAGG
+
BBAAACCCA?A@CCBBB@;;99,,77--+-+
@AZ32A:00055:00247
TACTGAGCTACACACACAGAAA
+
>8=@<99C?99949///////+
@AZ32A:00056:00205
CGTGTCTCTAGGCACAGGATTTTGTGTAG
+
BBBBBCCBBBB?BCFDCBA@?@6>BA=>?
@AZ32A:00056:00206
TGATACGTCTCCTTCCTTAGTTACTTCA
+
BBB9:<CCBBB?BBC@CABBB@BCC@CB
@AZ32A:00056:00211
CGTGTCTCTAGGCACAGGATTTTGTGTAG
+
BA=?ACFCA?A?BECCC@CCCC:BBD??@
@AZ32A:00056:00214
CGTGTCTCTAGGCAGTGGTTAG
+
AA>>ADBB??=:8,-**)*)(*
@AZ32A:00056:00217
CGTGTCTCTAGGCACAGGATTTTGTGTAG
+
CBECCCCCAAABCCCCCFDCCC9CCCBBC
@AZ32A:00056:00225
TAGTATCAGCCTCGCCATGACGAAGGTATTC
+
<;@@99?:4<69AAB>CBBBDBB8<6;=@59
@AZ32A:00056:00226
TACTGAGCTACACACACAGAAAGATTGGT
+
BBBBAAACCCCCCCCCCCA@@>@CC@C@C
@AZ32A:00056:00230
ACGCTCGACATGCCCAGGTACAGGAG
+
BBA?BCAABBBCCC?CB@BACCB>@A
@AZ32A:00057:00209
ATCAGACACGGACACAGCAGAACACAC
+
A??ABBBBAB@BCDCBBBB<:8<C@@@
@AZ32A:00057:00226
CGTGTCTCTAGGCACAGGATTTTGTGTAG
+
BBBBCCCC@?@?BCCCDBCCBB:CDB??A
@AZ32A:00057:00233
ACGCTCGACATGCCCAGGTACAGGAG
+
AAAABCACBCBBBB=BC@BBCBB=?@
@AZ32A:00057:00238
TACTGAGCTACACACACAGAAAGATTGGT
+
BBA::>DCCBBBBDCBAA@@@>@BC@C>A
@AZ32A:00057:00246
ACGCTCGACATGCCCAGGTACAGGAG
+
BBBBCDBEAAABBB@BC@CACCB=?@
@AZ32A:00058:00201
CGCTCCGACATGCCCAGGTACAGGAGACTG
+
CBBCCA@@ACCCECCCCCCCCBB@BBBB?@
@AZ32A:00058:00202
CGTGTCTCTAGGCACAGGATTTTGTGTAG
+
BBBACBBBAAA?BDCCC@BCBB:CBD99;
@AZ32A:00058:00209
TACTGAGCTACACACACAGAAAGATTGGT
+
BBAADDCCBBBBCDABBB<::6;BB?B@C
@AZ32A:00058:00210
CGTGTCTCTAGGCACAGGATTTTGTGTAG
+
AACCBEBDCCC@CAA>@?9999/9@@>>@
@AZ32A:00058:00220
CGTGTCTCTAGGCACAGGATTTTGTGTAG
+
CCABBDDGBBB?BCFCCBBCCB:CBB99;
@AZ32A:00058:00224
AGCACTGTAGCTGTCACTAGTTACTTGT
+
??B?;=:DCCE@BBBBCCF@@=???<?D
@AZ32A:00058:00228
ACGAGTGCGTTCCCCATGTCGTAGGTACTC
+
@??@ACCCCC>A==6A;;;CCCCC@B<@>C
@AZ32A:00058:00238
ACGAGTGCGTTCCCCATGTCGTAGGTACTC
+
B@?@BBCBBC;==929=@BCECCE@B;<<B
@AZ32A:00058:00249
ACGCTCGACATGCCCAGGTACAGGAG
+
B?@BCCCDA@ADCC@<:48;7--+--
@AZ32A:00059:00202
CGTGTCTCTAGGCACAGGATTTTGTGTAGA
+
@@AACDCCBAA?ACCCCACCCC:BB@4499
@AZ32A:00059:00212
AGCACTGTAGCTGTCACTAGTTACTTGT
+
@BCC;:=EBBBBBBB@@@499<111-11
@AZ32A:00059:00219
AGCACTGTAGCTGTCACTAGTTACTTGT
+
<<CB=B=CCDEBBA@AAACCE@CBB=AA
@AZ32A:00059:00220
AGCACTGTAGCTGTCACTAGTTACTTGT
+
@@DCBBBBABDBBBA@BBCBCADAA?BB
@AZ32A:00059:00221
AGCACTGTAGCTGTCACTAGTTACTTGT
+
:;CDAACCCCCABB@BBBBCC?BBA>AB
@AZ32A:00059:00224
CGTGTCTCTAGGCACAGGATTTTGTGTAG
+
NJ:<>FDADBCABBEBEACDCD9BBB999
@AZ32A:00059:00236
CGTGTCTCTAGGCACAGGATTTTTGTGTAA
+
BBB?CECCB@A?AFD@:71//11+-88--+
@AZ32A:00059:00243
ACGCTCGACATGCCCAGGTACAGGAG
+
BBBCCCBEAABCCDABB@BBBBB?BB
@AZ32A:00059:00245
ACGCTCGACATGCCCAGGTACAGGAG
+
BBBBBCCCCCCCCC>BB?ABBBC@BB
@AZ32A:00060:00210
CGTGTCTCTAGGCACAGGATTTTGTGTAAGG
+
BBB@BBBBBBB@BDAAB@@@=?6027-*)*)
@AZ32A:00060:00217
ACGCTCGACATGCCCAGGTACAGGAG
+
AACCEECCCCCCCC@CC@AACBB?AB
@AZ32A:00060:00222
AGCACTGTAGCTGTCACTAGTTACTTGT
+
BABBABAAFFCBBBCBBBBCC@CDB?BA
@AZ32A:00060:00223
AGCACTGTAGCTGTCACTAGTTACTTGT
+
@ABB<B=CDCCBBAAABBBCC@DCB?@?
@AZ32A:00060:00229
ACGAGTGCGTTCCCCATGTCGTAGGTACTC
+
BBBBBBBBAA@BCC:C:::BBBBB@@:<;C
@AZ32A:00060:00230
TACTGAGCTACACACACAGAAAGATTGGT
+
BAB?BBCCBBBBBCCB;;844-8??>C@C
@AZ32A:00060:00238
ACGAGTGCGTTCCCCATGTCGTAGGTACTC
+
BBBACBBBBA@ABC9B???BBBBB@B:<<C
@AZ32A:00060:00239
TACTGAGCTACACACACAGAAAGATTGGT
+
A@@;;<4@>>9<<D<<9B99998@>=A@C
@AZ32A:00060:00240
CGTGTCTCTAGGCACAGGATTTTGTGTAG
+
BB??@ECD@AA?BBCCC?BBCB:CCC;;<
@AZ32A:00061:00200
AGCACTGTAGCTGTCACTAGTTACTTGT
+
@@BCBDBEBDDBBBBBDDC@@=ABB@CB
@AZ32A:00061:00207
ACGAGTGCGTTCCCCATGTCGTAGGTACTC
+
BBBBB@BBBC?EDC9BAAABBBBC@B>?=C
@AZ32A:00061:00211
ACGAGTGCGGTTCCCCATGTCGTAGGTACTC
+
CBBAABCBB@B@CCC9CA@@BBC@A@A;<<D
@AZ32A:00061:00213
CGTGTCTCTAGGCACAGGATTTTGTGTAG
+
ABC=<9?B994<@B<=<ECCDCDEC@111
@AZ32A:00061:00218
AGCACTGTAGCTGTCACTAGTTACTTGT
+
>>B;;>:AACDCCDCBCBBBA>B@@=@C
@AZ32A:00061:00221
CGTGTCTCTAGGCACAGGATTTTGTGTAG
+
BBBBDDBBAAA@B@A?B?9994-999@@@
@AZ32A:00061:00229
ACGCTCGACATGCCCAGGTACAGGAG
+
BBBCCC;=@CBBBC@DD=<<AAC<=<
@AZ32A:00061:00234
AGCACTGTAGCTGTCACTAGTTACTTGT
+
;;CBDDCDCCBBBBBBBBCAB@BBB?BB
@AZ32A:00061:00240
AGCACTGTAGCTGTCACTAGTTACTTGT
+
?@BAAABDDCCBBBBBBBBBE@EBB?BB
@AZ32A:00061:00241
ACGAGTGCGTTCCCCATGTCGTAGGTACTC
+
BAAABCCBBB>A==1:;@@BCCCC@B<?>C
@AZ32A:00062:00200
CGTGTCTCTAGGCATAGGATTTTGTGTAG
+
AAABDDBB???@CCCCC=@@@@4==??@@
@AZ32A:00062:00202
ACTCTAGCTGTCACTAGTTACTTGT
+
2-*****/.8;?B?>>:<29;:7;C
@AZ32A:00062:00208
CGTGTCTCTAGGCACAGGATTTTGTGTAG
+
AAA;CBBBABB?CCA:@<9999-9@@9<=
@AZ32A:00062:00229
CGTGTCTCTAGGCACAGGATTTTGTGTAG
+
BBB?CCCCBAB?ABBBC@BCDC:BBB@@A
@AZ32A:00062:00230
CGTGTCTCTAGGCACAGGATTTTGTGTAG
+
BB@@ACBC@;<;<CFDCACCCC:CCB99;
@AZ32A:00062:00241
AGCACTGTAGCTGTCACTAGTTACTTGT
+
?ABBAADDDDCBBBBBBBC@?=A??<?B
@AZ32A:00062:00247
AGCACTGTAGCTGTCACTAGTTACTTGT
+
AAC;;:AB@BC@<<<BCBDDD@AA@?BB
@AZ32A:00063:00200
CGTGTCTCTAGGCACAGGATTTTGTGTA
+
BBBBBEBBA=@@BBCCC@CCCB:CBB??
@AZ32A:00063:00202
ACGAGTGCGTTCCCCATGTCGTAGGTACTC
+
AAB@AACBBB=?==6=9;9ABBBC@A<=<B
@AZ32A:00063:00206
CGTGTCTCTAGGCACAGGATTTTGTGTAG
+
BBBBCCCCCBB?BCCCC@BBBA:BBC999
@AZ32A:00063:00207
TACTGAGCTACACACACAGAAAGATTGGT
+
BBCDAAACCCCDCCBBBBBBB=BCCBB@C
@AZ32A:00063:00210
ACGAGTGCGTTCCCCATGTCGTAGGTACTC
+
DDCAA@BBDGBCDB9B>@>?BB@B?B<=<D
@AZ32A:00063:00216
ACGAGTGCGTTCCCCATGTCGTAGGTACTC
+
>@@@ACCCCC@BCD:D:;;ABB@@>?;<<B
@AZ32A:00063:00221
TACTGAGCTACACACACAGAAAGATTGGT
+
B@BB@@ACABACCCBBBC@@@<?@@>A?B
@AZ32A:00063:00223
AGCACTGTAGCTGTCACCTGTGTACTTGT
+
@@BCAABA@ACB;;8,*)*****,,65=@
@AZ32A:00063:00228
TACTGAGCTACACACACAGAAAGATTGGT
+
BABB@@ACCBBBBBCBA;8846;AA@C@B
@AZ32A:00063:00229
ACGAGTGCGTTCCCCATGTCGTAGGTACTC
+
BB?=?BCBBB=?==6==@>BCCCC@A<??F
@AZ32A:00063:00236
ACGCTCGACATGCCCAGGTACAGGAA
+
B@?ADCAAAAAA@B:9848><11-1-
@AZ32A:00063:00239
ACGAGTGCGTTCCCCATGTCGTAGGTACTC
+
BAAAABBBCB@BCB:D:<;BBBBC?B==<C
@AZ32A:00063:00248
ACGAGTGCGTTCCCCCATGTCGTAGGTACTC
+
B99<<CA@@@59444+9999@CCBB?B<=<C
@AZ32A:00064:00200
CGTGTCTCTAGGCACAGGATTTTGTGTAG
+
BBBBBCCCAAA@BCEBCBCCBC9==:449
@AZ32A:00064:00206
AGCACTGTAGCTGTCACTAGTTACTTGT
+
@?BCBEBBBCCBBBBBBDC@?====;=@
@AZ32A:00064:00208
AGCACTGTAGCAGTCACTAGTTACTTGT
+
BBBBAABA@ADBCHCCBBBBA>BAA=AC
@AZ32A:00064:00219
TACTGAGCAACACACACAGAAAGATTGGTGC
+
CBCB?@ABB?BCBBA@97888/8AB@C@CKD
@AZ32A:00064:00227
TACTGAGCTACACACACAGAAAGATTGGT
+
BAAA??ACBBBBBBCBAB;::68>>=A@B
@AZ32A:00064:00235
AGCACTGTAGCTGTCACTAGTTACTTGT
+
::BCBBBBBCCABBA@BBBBC@EBB@DB
@AZ32A:00064:00238
ACGAGTGCGTTCCCCATGTCGTAGGTACTC
+
BBB?BBCB?@>ACH:E???BBCBB@?:=<C
@AZ32A:00064:00247
CGTGTCTCTAGGCACAGGATTTTGTTTAG
+
BBBBBDCCAAA@BCEBC@@=9924447;C
@AZ32A:00064:00248
TACTGAGCTACACACACAGAAAGATTGGT
+
BBBABBCCBBAABDCC;9=CC@?@@=@<?
@AZ32A:00065:00200
ATCAGACACGACACAGCAAGAACACTACG
+
C<744444444:;;4994996,//.////
@AZ32A:00065:00201
AGCACTGTAGCTGTCACTAGTTACTTGT
+
AACC@?CBAAABBCDCCBCBB@ECB::9
@AZ32A:00065:00205
ACGAGTGCGTTCCCCATGTCGTAGGTACTC
+
BCCBBBBBCC@CBB:CAAAABBBB@@@AAE
@AZ32A:00065:00207
ACGAGTGCGTTCCCCATGTCGTAGGTACTC
+
BBBAAABBBB@BCC:CA@@BDB?A?A:<<C
@AZ32A:00065:00214
ATATCGCGAGGGTATGGAAGACTCTATAG
+
B8:;@AC<=>E@DECC>A>AB??????AA
@AZ32A:00065:00216
TACTGAGCTACACACACAGAAAGATTGGT
+
BAAABBBCBBCCCCBBBBA@@<@BB?B@C
@AZ32A:00065:00217
ACGAGTGCGTTCCCCATGTCGTAGGTACTC
+
BBBAAAABBC?BAA9A;9:BBCBC@B;A>C
@AZ32A:00065:00218
ACGAGTGCGTTCCCCATGTCGTAGGTACTC
+
BBBAAAAAAA@ABC:C:::BBBBB@B;A=C
@AZ32A:00065:00233
ACGCTCGACATGCCCAGGTACAGGAG
+
BBAABBAAACCBBB?BC?CBCBB>?@
@AZ32A:00065:00237
ACGAGTGCGTTCCCCATGTCGTAGGTACTC
+
BBBABBBBBB@BCC:E@@?ABB=>=A;<<C
@AZ32A:00065:00239
CGTGTCTCTAGGCACAGGATTTTGTGTAG
+
BBAABDHCA@A@CCDEC@BBAA:BBH99;
@AZ32A:00065:00248
ACGAGTGCGTTCCCCATGTCGTAGGTACTC
+
BAAABBBBBD?BB=6?9;;@BBDB?A<;<@
@AZ32A:00066:00205
AGCACTGTAGCTGTCACTAGTTACTTGT
+
<<CC=:=CCDCBBBCCBBBBB?EBB?BC
@AZ32A:00066:00206
AGCACTGTAGCTGTCACTAGTTACTTGT
+
@?BECGBCBCCBBBBBDDC@@=?>>;>B
@AZ32A:00066:00210
CGTGTCTCTAGGCACAGGATTTTGTGTAG
+
BCCBBBCCAAB@CCBCBBCCCC:EDB99;
@AZ32A:00066:00211
CGTGTCTCTAGGCACAGGATTTTGTGTAG
+
BBB@BECCA@A@BCBCC@DCCD:BB?99;
@AZ32A:00066:00219
CGTGTCTCTAGGCACAGGATTTTTGTGTAG
+
@@AACBAA>AA@BCC;;<94449-9>>>>A
@AZ32A:00066:00234
CGTGTCTCTAGGCACAGGATTTTGTGTAGAG
+
CCBCCEDCBAB@BCDEFB<;9919::;;;//
@AZ32A:00066:00242
TACTGAGCTACACACACAGAAAGATTGGT
+
BBBBABBCBBAAABCAC;984-8>>;??B
@AZ32A:00066:00245
TACTGAGCTACACACACAGAAAGATTGGT
+
BBC99<ACBBBBEDCFBNCCC>BBC@C@B
@AZ32A:00066:00246
TACTGAGCTACACACACAGAAAGATTGGT
+
BABAAACBBBBAADCBA@:946:A@?B@C
@AZ32A:00067:00206
TACTGAGCTACACACACAGAAGGATTGGT
+
B???BBBBB?BBBCCBCB;96:>@@>A?A
@AZ32A:00067:00209
AGCACTGTAGCTGTCACTAGTTACTTGT
+
AABCAACECCCABBC?;;<9969BB@GC
@AZ32A:00067:00218
TATTGAGCTACACACACAGAAAGATTGGT
+
BBB=BBBBBBBBCCAA;;;BB@BCCCBAB
@AZ32A:00067:00224
ACGAGTGCGTTCCCCATGTCGTAGGTACTC
+
BBA@ABBBBB>B==6=@BBCCCBC@B;?<E
@AZ32A:00067:00231
TACTGAGCTACACACACAGAAAGATTGGT
+
B@@@BCCDCBBBCCCCCBBB=<ABB?C@C
@AZ32A:00067:00232
TACTGAGCTACACACACAGAAAGATTGGT
+
B???BBCCBBBBBCB=>;884-8??>B@E
@AZ32A:00067:00238
TACTGAGCTACACACACAGAAAGATTGGT
+
BBBA@@ACBBBCCDCBBEA@@<@??=@@C
@AZ32A:00067:00245
TACTGAGCTACACACACAGAAAGATTGGT
+
B@@?;<=CCCBCCDCBBCBB?=ABA?C@B
@AZ32A:00068:00205
ACGAGTGCGTTCCCCATGTCGTAGGTACTC
+
BBB?AAABBC@BDC9CAAABBB>?@C;<<C
@AZ32A:00068:00211
CGTGTCTCTAGGCACAGGATTTTGTGTAG
+
BBBBBDCCBAB@BDECCBDDCC:BBB??A
@AZ32A:00068:00213
ACGAGTGCGTTCCCCATGTCGTAGGTACTC
+
BBB?BBBBBD?DBC9BAABBBBBB@@:;;C
@AZ32A:00068:00216
TACTGAGCTACACACACAGAAAGATTGGT
+
BBBB::=CCBCFCCAAAGCCCACBBAB@C
@AZ32A:00068:00220
TACTGAGCTACACACACAGAAAGATTGGT
+
BABBAABCBBBBCDCBAB;::-8>>=A?A
@AZ32A:00068:00221
TACTGAGCTACACACACAGAAAGATTGGT
+
B??BBBBBBBBBBDCBAA::4-8>>>B?B
@AZ32A:00068:00224
AGCACTGTAGCTGTCACTAGTTACTTGT
+
@?BCBGBCBBCBBB@BCBCD@=ABB>BB
@AZ32A:00068:00229
ACGAGTGCGTTCCCCATGTCGTAGGTACTC
+
BBB?ABBB@B@BCC:D???ABBBC@?:<;C
@AZ32A:00068:00232
ACGCTCGACATGCCCAGTACAGGAG
+
BBBBBCABA@A9996:A?ABBB?BB
@AZ32A:00068:00237
CGTGTCTCTAGGCACAGGATTTTGTGTAG
+
CCBBCCDCBBBACCCDC@CCCB:CDC???
@AZ32A:00068:00247
ACGCTCGACATGCCCAGGTACAGGAG
+
BBBBBB@A@@@;;:6;A?AAA@@;<<
@AZ32A:00068:00248
ACGAGTGCGTTCCCCATGTCGTAGGTACTC
+
BBA??BBBBC?BAA9?999ABBCC@B<?=C
@AZ32A:00069:00210
ACGAGTGCGTTCCCCATGTCGTAGGTACTC
+
AAA?@@ABBC?DBB9BAAABBBBB@@:<;E
@AZ32A:00069:00220
TACTGAGCTACACACACAGAAAGATTGGT
+
B??ABBCEBAAACCCBCBBCC=BAB?A?@
@AZ32A:00069:00222
ACGAGTGCGTTGCCCCATGTCGTAGGTACTT
+
AAABBCCBCB9;:HD:C:<<@@AAB?B<<<A
@AZ32A:00069:00230
CGTGTCTCTAGGACAGGATTTTGTGTAGA
+
CCBCFFCCBBB@CCCB@BCCC98:>1,--
@AZ32A:00069:00233
CGTGTCTCTAGGCACAGGATTTTGTGTAG
+
BBBACDCBABB?BCDCC@CBBC9A@@99;
@AZ32A:00070:00209
ACGCTCGACATGCCCAGGTACAGGAG
+
B:;;CCCCCCCCCC?BA?@?@?B?BB
@AZ32A:00070:00212
TACTGAGCTACACACACATGAAAGATTGGT
+
A<<<BAABBA@ABC9<<;99>A>>@@;?<;
@AZ32A:00070:00213
TACTGAGCTACACACACAGAAAGATTGGT
+
CBBBCCCCCECC;;<98>899177847;9
@AZ32A:00070:00216
TACTGAGCTACACACACAGAAAGATTGGT
+
B@AACCCEBBCCCD@@ACBBB?BCC?B@B
@AZ32A:00070:00218
TACTGAGCTACACACACAGAAAGATTGGT
+
B@@@;;<BBBBCDCAABC@@@<@CC@C?B
@AZ32A:00070:00225
CGTGTCTCTAGGCACAGGATTTTGTGTAGA
+
BBECDDBBBAB@CCCDB?;;94,4>>88;@
@AZ32A:00070:00228
CGTGTCTCTAGGCACAGGATTTTGTGTAAGA
+
CCGCCECCAAA@CCCCA?>>>>977711-11
@AZ32A:00070:00239
CGTGTCTCTAGGCACAGGATTTTGTGTAG
+
BBBBBCBBBBC@CCDDCACCCB:BBB>>?
@AZ32A:00070:00246
ACGAGTGCGTTCCCCATGTCGTAGGTACTC
+
B@9;=@AACC@DID9A<<;;A@>?>>94;@
@AZ32A:00070:00247
TCTCTATGCGCTCCACATGTCTAAGGT
+
BABB::=CCCDCB@CDCCAAABB@C@B
@AZ32A:00071:00200
TTATGCGCTCCACATGTCTAAGGTACTG
+
B@@@?ABCBB@CB?CCECBB?BBBBBDC
@AZ32A:00071:00202
AGCACTGTAGCTGTCACTAGTTACTTGT
+
?ACBFEHCDECA@BBBBBCGC@FCC@EC
@AZ32A:00071:00206
TACTGAGCTACACACACAGAAAGATTGGT
+
B???BBFCBBCCCC<:@CCCB>BDDBC@C
@AZ32A:00071:00213
TACTGAGCTACACACACAGAAAGATTGGT
+
C?AADCCCCCECCCAABCA@@<???=@@D
@AZ32A:00071:00214
ACGAGTGCGTTCCCCATGTCGTAGGTACTC
+
BBA?BBBBAA?BCC>DBBBABBAA@@:;;C
@AZ32A:00071:00220
CGTGTCTCTAGGCACAGGATTTTGTGTAGA
+
BBBBBCCBBBB@BCCCCACCCE6=;;4499
@AZ32A:00071:00221
ATCAGACACGGACACAGCAGAACACAC
+
CBBBBBBCCCCCCCAAAGCCB@DCBBB
@AZ32A:00071:00225
ACGCTCGACATGCCCAGGTACAGGAG
+
BBBBBBBDECBBBA=BB@BBBAA?BB
@AZ32A:00071:00238
TCTCTATGCGCTCCACATGTCTAAGGT
+
A@@A<<<CFDCCC@CCCCCDCCA=A=<
@AZ32A:00071:00246
CGTGTCTCTAGGCACAGGATTTTGTGTAG
+
BBBBBCCC@?@?BCCDC@BCCB:CBD99;
@AZ32A:00072:00203
TACTGAGCTACACACACAGAAAGATTGGT
+
A?@@BBFBBABBBCCDBC;;:68@@=A?B
@AZ32A:00072:00204
ACGCTCGACATGCCCAGGTACAGGAG
+
C@@?BBBDCDC@@A>@B@BBCBB>@@
@AZ32A:00072:00205
ACGCTCGACATGCCCCAGGTACAGGAAG
+
B9:9BCCCCCCCCCC9CB@B9;//,/,1
@AZ32A:00072:00221
TACTGAGCTACACACACAGAAAGATTGGT
+
B???BBCBBBBBCCCBAA::968??>C@C
@AZ32A:00072:00223
ACGCTCGACATGCCCAGGTACAGGAG
+
BAAABCCDCDCBBB?BB@BBBCB?BB
@AZ32A:00072:00224
AGCACTGTAGCTGTCACTAGTTACTTGT
+
@?BCAAACCBCABB@BBBBBB?BBB>@?
@AZ32A:00072:00238
CGTGTCTCTAGGCACAGGATTTTGTGTAG
+
@@AACBBBAAA?BCBAA?BCBC:CBB>>@
@AZ32A:00073:00205
ACGCTCGACATGCCCAGGTACAGGAG
+
B999BCECCCCBBB=@>;?@A@@89<
@AZ32A:00073:00208
TACTGAGCTACACACACAGAAAGATTGGT
+
@@AABBDBBABBBBB=>@984-8>>;>=@
@AZ32A:00073:00211
ACGCTCGACATGCCCAGGTACAGGAG
+
B@?@CBCCCCCBBB>BC@BBCCC;;<
@AZ32A:00073:00216
AGCACTGTAGCTGTCACTAGTTACTTGT
+
@BCBCEECCDCBBBBCBBBCC@CAA?BB
@AZ32A:00073:00217
ACGAGTGCGTTCCCCATGTCGTAGGTACTC
+
BBB@AABBCD@CCB9B?@?CCBBB?@AAAH
@AZ32A:00073:00225
TACTGAGCTACACACACAGAAAGATTGGT
+
BBCCBBBBBBCHCD<<=AA@@>@BC@C@C
@AZ32A:00073:00228
ACGAGTGCGTTCCCCATGTCGTAGGTACTC
+
CCBABBCBBB=?==6=9;9BDCBC@?;<>F
@AZ32A:00073:00232
AGCACTGTAGCTGTCACTAGTTACTTGT
+
BBCC=:@DDFCABBBBBBC@?=ABA?AB
@AZ32A:00073:00237
CGTGTCTCTAGGCACAGGATTTTGTGTAGA
+
CCBBBCCCAAA=@CCAB?CCCC9@>>8899
@AZ32A:00073:00238
CGTGTCTCTAGGCACAGGATTTTGTGTAG
+
BBAAACBCBBB?BCCCC@CCCC:CBB99;
@AZ32A:00073:00248
AGCACTGTAGCTGTCACTAGTTACTTGT
+
BBBBDECCCCCBBBBBBBBCD@EBB?BB
@AZ32A:00074:00200
ACGAGTGCGTTCCCCATGTCGTAGGTACTC
+
BBAABCCBBB?AAA9ABBBBCB@A>9;<BC
@AZ32A:00074:00207
ATATCGCGAGGGTATGGAAGACTTCTATAG
+
BAC@@@@;<9A>@?@>6969>884761111
@AZ32A:00074:00209
ACGAGTGCGTTCCCCATGTCGTAGGTACTC
+
BAAABBBB@>7;99,9@@@CCBBB?8;;AB
@AZ32A:00074:00211
CGTGTCTCTAGGCACAGGATTTTGTGTAG
+
BBA>ACBCBAB@BCDCC@CDCC:CCB99;
@AZ32A:00074:00215
ACGAGTGCGTTCCCCATGTCGTAGGTACTC
+
BA?=BBBB@@?BCC:D@@????;;<?;<9@
@AZ32A:00074:00216
CGTGTCTCTAGGCACAGGATTTTGTGTAG
+
BBAAADCCAAA@BDECC@CBBB9A@@===
@AZ32A:00074:00223
ACGCTCGACATGCCCAGGTACAGGAG
+
B<<<CCCDCBBDCC@<;8;AA>@8:<
@AZ32A:00074:00248
TACTGAGCTACACACACAGAAAGATTGGT
+
BBAA@?ACCCEDCEAA@A;;:8;CB@C@B
@AZ32A:00075:00205
CGTGTCTCTAGGCACAGGATTTTGTGTAG
+
BC@@ACDECCC@CCCBCABCCB:CCC99;
@AZ32A:00075:00206
ACGCTCGACATGCCCAGGTACAGGAG
+
B:<;DCDCCBBBEC@BA?BBCBB>?@
@AZ32A:00075:00210
ACGAGTGCGTTCCCCATGTCGTAGGTACTC
+
CAAA?BBCCC@BAB9AAAABBCBB?@A@AC
@AZ32A:00075:00219
CGTGTCTCTAGGCACAGGATTTTGTGTAG
+
BBAAADBC??@@CAAACBCCCC9AA====
@AZ32A:00075:00239
ACGAGTGCGTTCCCCATGTCGTAGGTACTC
+
CBA@BABBCC====6A@@@CCCCC@?AABD
@AZ32A:00075:00245
ACGAGTGCGTTCCCCATGTCGTAGGTACTC
+
AAAAAABBBB@DDD9C??@BBBBB@B;@>B
@AZ32A:00076:00211
AGCACTGTAGCTGTCACTAGTTACTTGT
+
@@BCEECAGBDBBBDBA>?==;A@@=@@
@AZ32A:00076:00215
ACGAGTGCGTTCCCCATGTCGTAGGTACTC
+
BAA@A@BBBC@BBC:DBBBBBBBB@?:<<F
@AZ32A:00076:00233
CGTGTCTCTAGGCACAGGATTTTTTTTTTTT
+
BBBACDBAA>A@BDC>:=1/////11111//
@AZ32A:00076:00238
CGTGTCTCTAGGCACAGGATTTTTGTGTAG
+
BBBBCDBBAAA@BDB@@?99444,99999>
@AZ32A:00076:00241
AGCACTGTAGCTGTCACTAGTTACTTGT
+
@?BCBBBBCCCBBBBBBCCAB@BBB?BB
@AZ32A:00076:00249
ACGAGTGCGTTCCCCATGTCGTAGGTACTC
+
BBB?@A@@BA@BCC:C:9:BCCCC@B<A<F
@AZ32A:00077:00200
AGCACTGTAGCTCGTCACTAGTTACTTGTG
+
@B@;<B>:8=--,,2289<:?924442497
@AZ32A:00077:00215
CGTGTCTCTAGGCACAGGATTTTGTGTAG
+
CC:<<CECCBB@CCCCC@CCBB:CCD???
@AZ32A:00077:00217
TACTGAGCTACACACACAGAAAGATTGGT
+
B@AABBCBBBBBBDCBBB::96:@@?B?B
@AZ32A:00077:00218
AGCACTGTAGCTGTCACTAGTTACTTGT
+
>@A;49:@?>A<;<AAA>@@C=A@B599
@AZ32A:00077:00220
ACGCTCGACATGCCCAGGTACAGGAG
+
B???CCCDCDCBBB?BB@BBCBB9:;
@AZ32A:00077:00224
AGCACTGTAGCTGTCACTAGTTAATTGT
+
BABCCBCBDDCABBBBBBDBB>A6929A
@AZ32A:00077:00240
CGTGTCTCTAGGCACAGGATTTTGTGTAG
+
BBBBBCBCBBB@BDDCC@CCCC:CCB999
@AZ32A:00077:00249
CGTGTCTCTAGGCACAGGATTTTGTGTAG
+
BBBBCDBBAA@@BBBBB@CBBA:CCC999
@AZ32A:00078:00204
ACGCTCGACATGCCCAGGTACAGAAG
+
C???BBCCCCC@@@>@B@>9>112:=
@AZ32A:00078:00207
CGTGTCTCTAGGCACAGGATTTTGTGTAG
+
BB??@CDCBABACCBCC@CCCC:CDB99;
@AZ32A:00078:00209
ACGAGTGCGTTCCCCATGTCGTAGGTACTC
+
BBAABBCBBB>AAA6A>>>AB@?@??A@AC
@AZ32A:00078:00214
AGCACTGTAGCTGTCACTAGTTACTTGT
+
AABABCCCCCEBB@@=@@@?@<G>@>@<
@AZ32A:00078:00216
ACGAGTGCGTTCCCCATGTCGTAGGTACTC
+
BB@@ACCCCC@ABC:E???BBBBB?A;<<C
@AZ32A:00078:00223
ACGCTCGACATGCCCAGGTACAGGAG
+
B:;;CCCDCCCCDC>BB?BCCBB=?@
@AZ32A:00078:00228
TACTGAGCTACACACACAGAAAGATTGGT
+
B?AACCCCBBDCCC@=@A;998;@@?ABC
@AZ32A:00078:00229
ACGAGTGCGTTCCCCATGTCGTAGGTACTC
+
BBB>ABCB=96994,9A@BBDBAA@?AABC
@AZ32A:00078:00232
AGCACTGTAGCTGTCACTAGTTACTTGT
+
;;CCCGBCBBCBBBBBDDD@@=?>=;>B
@AZ32A:00078:00245
AACACTGTAGCTGTCACTAGTTACTTGT
+
B?AB@@AAABBBBC?ABAABB@BBA?BA
@AZ32A:00079:00203
CGTGTCTCTAGGCACAGGATTTTGTGTAG
+
BBA?ADBBB@B@BHDBB?BCBC:CBB??@
@AZ32A:00079:00204
AGCACTGTAGCTGTCACTAGTTACTTGT
+
AADDDEECDCECCCCB@=A;9599;59B
@AZ32A:00079:00206
ACGAGTGCGTTCCCCATGTCGTAGGTACTC
+
B@@@ACCCCC?@BB:D@AAABBAA@=AAAC
@AZ32A:00079:00207
CGTGTCTCTAGGCACAGGATTTTGTGTAGA
+
BB?@@CCCB@@@BDCCC?BBCC:BB@99;9
@AZ32A:00079:00210
CGTGTCTCTAGGCACAGGATTTTGTGTAG
+
BB@@ACCCBABACDDCC@CECC:CCC99;
@AZ32A:00079:00216
TGTGTCTCTAGGCACAGGATTTTGTGTAG
+
BB@BBCBBA>A@BCCCC@CCCC:BCB999
@AZ32A:00079:00221
CGTGTCTCTAGGCACAGGATTTTGTGTAG
+
BBAAADCBBBB@BCCCCABBAA9@@@99;
@AZ32A:00079:00222
TGATACGTCTCCTCCTTAGTTACATTCAG
+
9<;B;;991>@,1/,/,//4244442444
@AZ32A:00079:00236
AGCACTGTAGCTGTCACTAGTTACTTGT
+
BABBCECBCCCBBBBBBBCCE?EBB@CB
@AZ32A:00079:00241
AGCACTGTAGCTGTCACTAGTTACTTGT
+
BBBCAAADBBBCBBBBBBBCD@CAA>@@
@AZ32A:00079:00249
ACGCTCGACATGCCCAGGTACAGGAG
+
BABBBBBCCCDBBBCBB?BACCC?BB
@AZ32A:00080:00205
ACGAGTGCTTCCCCATGTCGTAGGTACTC
+
B:;<>CB@?7;;;/9@CBCCBBB@CAAAC
@AZ32A:00080:00223
ACGCCCAGGTACAGGAGACTG
+
49///+//,/66//,//4:9>
@AZ32A:00080:00226
CGTGTCTCTAGGCACAGGATTTTGTGTAG
+
BC@@@BBCAAA@CFBEB@CCED:CBA889
@AZ32A:00080:00234
ACGCTCGACATGCCCAGGTACAGGAG
+
B@@?BCCDCCCBBB?BB@BBCBC::<
@AZ32A:00080:00238
AGCACTGTAGCTGTCACTAGTTACTTGT
+
@@CBAAAAAACCCCBABCCCC@BBB@BB
@AZ32A:00080:00240
TACTGAGCTACACACACAGAAAGATTGGT
+
B?@?BDCCBAAABDCCCD@A@=@DC@C>?
@AZ32A:00081:00215
ACGCTCGACATGCCCAGGTACAGGAG
+
H:<;CCCEDCBBDC@BA>BBDCC;9<
@AZ32A:00081:00224
AGCACTGTAGCTGTCACTAGTTACTTGT
+
BBDCAAAEDFECCCCBCBABA7;<A=AB
@AZ32A:00081:00226
TACTGAGCTACACACACAGAAAGATTGGT
+
;;<@AACEDCCCCD<;<B;;97;@@>A@@
@AZ32A:00081:00232
CGTGTCTCTAGGCACAGGATTTTGTGTAG
+
BBAAAECCB=A@BCEBB?A@=?6=;;99;
@AZ32A:00081:00233
TACTGAGCTACACACACAGAAAGATTGGT
+
A===ABBBA@BBBDCBA;844-8>><@?B
@AZ32A:00082:00203
CGTGTCTCTAGGCACAGGATTTTGTGTAG
+
BBBBBCBBBBB@BDBBBBCCCC:BBB99;
@AZ32A:00082:00204
ACGAGTGCGTTCCCCATGTCGTAGGTACTC
+
BB@@?CCCCB@AAA8CAABCB?=<?A;<<D
@AZ32A:00082:00210
AGCACTGTAGCTGTCACTAGTTACTTGT
+
@@CBCDCCCCCACCBCBBB?=;A@@=@B
@AZ32A:00082:00218
CGTGTCTCTAGGCACAGGATTTTGTGTAG
+
BB??@DCCBAA@BDBDB@B>BA:CCC999
@AZ32A:00082:00238
AGCACTGTAGCTGTCACTAGTTACTTGT
+
@FCDBDBCCCDBCBBBBBB@?;A@@=@B
@AZ32A:00083:00200
AGCACTGTAGCTGTCACTAGTTACTTGT
+
ABBBCECCDCDCCCAA@=?@=;?9;7;C
@AZ32A:00083:00201
ACGCTCGACATGCCCAGGTACAGGAG
+
B9<;C@AADBB@@@<@A?@?ABB:;<
@AZ32A:00083:00209
AGCACTGTAGCTGTCACTAGTTACTTGT
+
;;CDCECCCCEBBBBBDCC@?;===;@C
@AZ32A:00083:00219
CGTGTCTCTAGGCACAGGATTTTGTGTAG
+
BB:<<CCCCCC@CCCCCFCCCB:CCB=>?
@AZ32A:00083:00220
ATCAGACACGGACACAGCAGAACACAC
+
B8:;A@ACCC@CDCCECBBBA>BC@??
@AZ32A:00083:00223
TACTGAGCTACACACACAGAAAGATTGGT
+
B@A?BBCCBBBBFCA?>?99908>>;?>@
@AZ32A:00083:00225
CGTGTCTCTAGGCACAGGATTTTGTGT
+
BBAAACCBBAB@CAEACBGCCB/9991
@AZ32A:00083:00226
ACGAGTGCGTTCCCCATGTCGTAGGTACTC
+
A<;9;@9;9@@BAC:C:;;>>433114444
@AZ32A:00083:00227
ACGAGTGCGTTCCCCATGTCGTAGGTACTC
+
B???ABCBBB@BCD:F:::@CBCC@B>?<C
@AZ32A:00083:00247
AGCACTGTAGCTGTCACTATGTTACTTGT
+
9994499=949>;94AB@<;>B@@==;==
@AZ32A:00083:00249
AGCACTGTAGCTGTCACTAGTTACTTGT
+
AFCNAAADCBCBBBBBBBBBCACBB:99
@AZ32A:00084:00201
TACTGAGCTACACACACAGAAAGATTGGTG
+
BBBABBBCCCCCBGA@@A9990888<@>@A
@AZ32A:00084:00207
TACTGAGCTACACACACAGAAAGATTGGT
+
BABBBBBCCCCCCD@@>>999088848;;
@AZ32A:00084:00210
TACTGAGCTACACACACAGAAAGATTGGT
+
B@AA@AACBBBCBD@=>@99908885841
@AZ32A:00084:00215
ACGAGTGCGTTCCCCATGTCGTAGGTACTC
+
BB???CCCCC@ACB:DAAABBCAA@?@AAC
@AZ32A:00084:00219
CGTGTCTCTAGGCACAGGATTTTGTGTAG
+
BB;<:CCDA@@@CCDCC?BBDC:ECA?=@
@AZ32A:00084:00226
CGTGTCTCTAGGCACAGGATTTTGTGTAGA
+
BCBBAB>>112:<BA<;8:BCC:CBB@;99
@AZ32A:00084:00227
AGCACTGTAGCTGTCACTAGTTACTTGT
+
AAC@????AABBCG<;9@@99699>;>9
@AZ32A:00084:00236
AGCACTGTAGCTGTCACTAGTTACTTGT
+
BDB:<=ABCAAAA@BB@>ACC?DCC@CA
@AZ32A:00085:00209
TACTGAGCTACACACACAGAAAGATTGGT
+
BBBB?@ACBBBCCC@@@C<;;8;A@?C@C
@AZ32A:00085:00210
AGCACTGTAGCTGTCACTAGTTACTTGT
+
BBBABDECCCDBCDCBAABAACABB?BC
@AZ32A:00085:00227
CATGTCTCTAGGCACAGGATTTTGTGTAG
+
BB9;;CCCB@?@BBBBB@BBCB:ECD;9<
@AZ32A:00085:00246
TACTGAGCTACACACACAGAAAGATTGGTG
+
CCC?@@DC@@@B@@<<9>8?><?BB?B?BB
@AZ32A:00086:00201
CGTGTCTCTAGGCACAGGATTTTGTGTAAG
+
BB@@@CDDDBB@BCBBB?BBBA:;;;9:11
@AZ32A:00086:00203
AGCACTGTAGCTGTCACTAGTTACTT
+
ABBBCCCAAACBBBBBBBB?=;A==;
@AZ32A:00086:00207
TACTGAGCTACACACACAGAAAGATTGGT
+
BBBBBBCCBB@@@A999@99913331311
@AZ32A:00086:00229
CGTGTCTCTAGGCACAGGATTTTGTGTAG
+
AA=??CCCBBC@BBBAB@BCCG:CBB99;
@AZ32A:00086:00239
ACGCTCGACATGCCCAGGTACAGGAG
+
B<<<CAABBBB<;<8;BB<;<BC9;;
@AZ32A:00086:00247
ACGAGTGCGTTCCCCATGTCGTAGGTACTC
+
C@@@BBBBBCAECC:CAA?BCBAB@B;<<C
@AZ32A:00087:00209
AGCACTGTAGCTGTCACTAGTTACTTGT
+
?>BCCCCCBBBBCBBBBBB?=;A@@;@B
@AZ32A:00087:00225
AGCACTGTAGCTGTCACTAGTTACTTGT
+
BBBBBEDCAAACCCCCDCDBB?CBB?BB
@AZ32A:00087:00230
TACTGAGCTACACACACAGAAAGATTGGT
+
BBBAAACBBBBBDDAA@@;;908??<@?B
@AZ32A:00087:00239
AGCACTGTAGCTGTCACTAGTTACTTGT
+
<<;/////7:?9:9BDCCCCCADCD?BA
@AZ32A:00088:00218
CGTGTCTCTAGGCACAGGATTTTGTGTAG
+
BBAAADBBB@@@ACCCD@CCBB9AAA99;
@AZ32A:00088:00233
AGCACTGTAGCTGTCACTAGTTACTTGT
+
;BAA@AABABCB@AABCBAAA?B>9299
@AZ32A:00088:00235
ACGAGTGCGTTCCCCATGTCGTAGGTACTC
+
B9:<<CCCCC@CCC:C???ABCCC@?A@BC
@AZ32A:00088:00237
ACGAGTGCGTTCCCCATGTCGTAGGTACTC
+
BBBBBBBBCC@ABC:CBBBBBBAA@?:;;D
@AZ32A:00088:00238
ACGAGTGCGTTCCCCATGTCGTAGGTACTC
+
@;99>9=9?B@DCD:D?<<CCDBC?BAAAB
@AZ32A:00088:00246
TAGTATCAGCCTCGCCATGACGAAGGTATTCC
+
DBBA@ADAA@<889959@A>@9959<?>?596
@AZ32A:00088:00247
ACGAGTGCGTTCCCCATGTCGTAGGTACTC
+
BBBABBBBCD@CDC9CCBBBCA;>??;<<C
@AZ32A:00088:00249
AGCACTGTAGCTGTCACTAGTTACATGT
+
BBBBCCCBBBCBBBBBBBCBB?C::;CC
@AZ32A:00089:00200
TACTGAGCTACACACACAGAAAGATTGGT
+
CCCB<=<CFBAB>;<>>A98903997776
@AZ32A:00089:00209
AGCACTGTAGCTGTCACTAGTTACTTGT
+
@@CCGCCBCBCBBBBCBA>;9599959@
@AZ32A:00089:00216
CGTGTCTCTAGACACAGGATTTTGTGTAG
+
CBBBBCBCCBBDBBA?@>?>>?5?>?ABH
@AZ32A:00089:00219
TACTGAGCTACACACACAAGAAAGATTGGT
+
BBBCCDCCBBBBB88811,1@?899@@BA@
@AZ32A:00089:00223
AGCACTGTAGCTGTCACTAGTTATTGT
+
??BCCCCCCBCBBBBBBBACC?AA=@@
@AZ32A:00089:00227
CGTGTCTCTAGGCACAGGATTTTGTGTAG
+
BB?A@DCCB=B@CCEAB?BCCC>CDD:9;
@AZ32A:00089:00230
AGCACTGTAACTGTCACTAGTTACTTGT
+
BAABCCC;:8<BBBCBBCEA@=ABB>BD
@AZ32A:00089:00236
AGCACTGTAGCTGTCACTAGTTAATTGT
+
BBBCBGBCCCEBBCBBBDCA=<B692;A
@AZ32A:00090:00209
CGTGTCTCTAGGCACAGGATTTTGTGTAGAGGC
+
CBAAAACCBABACDCBBACCDC:CCC:;99?=@
@AZ32A:00090:00212
CGTGTCTCTAGGCACAGGATTTTGTGTAG
+
BC@@@CCCCCC@CDECCCCCDC:BBA999
@AZ32A:00090:00214
ACGCTCGACATGCCCAGGTACAGGAG
+
@<<=ABCDCAA<<;19@=;81<<,11
@AZ32A:00090:00215
AGCACTGTAGCTGTCACTAGTTACTTGT
+
@?BCDCBBCCEBBBBBBAA996;@=;@A
@AZ32A:00090:00220
CGTGTCTCTAGGCACAGGATTTTGTGTAG
+
BBAAABBBA>A@BDBAB?BBCC:BBB99;
@AZ32A:00090:00226
TACTGAGCTACACACACAGAAAATTGGTGC
+
BBBBBCBCBBDBBBBAAC9999-9<A@DCC
@AZ32A:00090:00231
TACTGAGCTACACACACAGAAAGATTGGT
+
B???BBFCBBBBBCB@?;884-8>>;??A
@AZ32A:00090:00233
TACTGAGCTACACACACAGAAAGATTGGT
+
BBBBBBECCCDCACAA@B;;9888;7;@B
@AZ32A:00090:00235
ACGAGTGCGTTCCCCATGTCGTAGGTACTC
+
BBBAABBBCC@ABB:DAAABBBBB@=@AAC
@AZ32A:00090:00239
AGCACTGTAGCTGTCACTAGTTACTTGT
+
;<CB@ADCAAADBBBCCCDCB@DBB?BB
@AZ32A:00090:00241
CGTGTCTCTAGGCACAGGATTTTGTGTAG
+
BB???CBCBBB@BDCCC@CCCC:CCC99;
@AZ32A:00090:00249
TACTGAGCTACACACACAGAAAGATTGGT
+
BAA??BFCBBBBBBCBCB:::6;BA>B?C
@AZ32A:00091:00204
CGTGTCTCTAGGCACAGGATTTTGTGTAG
+
CBDBBBCCBBB@BDEBC@CCDC:CCC99;
@AZ32A:00091:00205
CGTGTCTCTAGGCACAGGATTTTGTGTAGA
+
BCA:<=CCBBBABBAAAAAACC7@>>9999
@AZ32A:00091:00207
TACTGAGCTACACACACAGAAAGATTGGT
+
BCBB:;<CCBBCCBBA@@999088858;6
@AZ32A:00091:00209
AGCACTGTAGCTGTCACTAGTTACTTGT
+
CCCBCCCC=<:CBB@@9/111-1//,49
@AZ32A:00091:00211
CGTGTCTCTAGGCACAGGATTTTGTGTAAGA
+
CB;=>CCCCDHDDBDB??>D>?5>::11-1/
@AZ32A:00091:00218
CGTGTCTCTAGGCACAGGATTTTGTGTAG
+
BBBBBCBBBAB@BFBGB@CCDCADCC;:;
@AZ32A:00091:00219
TACTGAGCTACACACACAGAAAGATTGGT
+
AABABBBBB@BBCC?=>@999088858;;
@AZ32A:00091:00220
CGTGTCTCTAGGCACAGGATTTTGTGTAG
+
BB;<<CCCC@C@BCCCC@CCCCACBB998
@AZ32A:00091:00229
CGTGTCTCTAGGCACAGGATTTTGTGTAGA
+
CB<<<A@@@AA@CCEDC@CEKD:DBB9999
@AZ32A:00091:00233
TCTCTATGCGCTCCACACTGTTAAGGTACTG
+
48444BB@AAAB@5111,,,,*,*/546669
@AZ32A:00091:00244
CGTGTCTCTAGGCACAGGATTTTGTGTAG
+
BBA>ACBBBAB@BCACB@CDDC:CDD:9;
@AZ32A:00092:00204
TACTGAGCTACACACACAGAAAGATTGGT
+
AABB;<=BBAABB?@>?>999188313;7
@AZ32A:00092:00205
ACGAGTGCGTTCCCCATGTCGTAGGTACTC
+
;;113?B=@A?CBB9CBBBABCCC?ABBCC
@AZ32A:00092:00207
AGCACTGTAGCTGTCACTAGTTACTTGT
+
?@BBCEDBBBBBBBBB?=?94299959>
@AZ32A:00092:00213
CGTGTCTCTAGGCACAGGATTTTGTGTAG
+
CBBBBEDCDCC@CCCCC@CCCC9BAA:;;
@AZ32A:00092:00228
TACTGAGCTACACACACAGAAAGATTGGT
+
BAAABBDCBBBBCCB?>?99908>>;>>@
@AZ32A:00092:00236
TACTGAGCTACACACACAGAAAGATTGGT
+
BBBABBCCCCCBDCA@>>999088847<6
@AZ32A:00092:00239
TACTGAGCTACACACACAGAAAGATTGGT
+
BBBBBBDBBBBCCCA=>?998-8>>;??B
@AZ32A:00092:00240
CGTGTCTCTAGGCACAGGATTTTGTGTAG
+
BBA?ADBCAA@@BDCCC?CBCB:CCB99;
@AZ32A:00093:00200
CGTGTCTCTAGGCACAGGATTTTGTGTAG
+
CCC:::ADCDC@CDCCC@CCDC:CB?999
@AZ32A:00093:00202
ACGAGTGCGTTCCCCATGTCGTAGGTACTC
+
CB9:;CCCCCBCBB9CAAABBA;>>:;<<C
@AZ32A:00093:00211
AGCACTGTAGCTGTCACTAGTTACTTGT
+
@ACBBBFEAAACCCCBBAB@@=A@A=BB
@AZ32A:00093:00219
ACGCTCGACATGCCCAGGTACAGGAG
+
B:::BBBBCCC@@@<@A=>B@@@8;<
@AZ32A:00093:00220
TACTGAGCTACACACACAGAAAGATTGGT
+
BBBBBBBCCAABAABBAB;;:6;BB@C@C
@AZ32A:00093:00231
TACTGAGCTACACACACAGAAAGATTGGT
+
BAB?ABCCBBCDBB?:>?999088858<=
@AZ32A:00093:00232
TACTGAGCTACACACACAGAAAGATTGGTG
+
BABABBDCBBBCCCB=>?99908>>58571
@AZ32A:00093:00245
CGTGTCTCTAGGCACAGGATTTTGTGTAG
+
BBBBCBA@@@B@BCBBCCCCCD9BB@>>>
@AZ32A:00094:00201
ACGAGTGCGTTCCCCATGTCGTAGGTACTC
+
;;113?B>CA@BBB8CBBBBB9::<:99@@
@AZ32A:00094:00202
TACTGAGCTACACACACAGAAAGATTGGT
+
BBBB:;<CBBBBCCB>AB;;;6;BB@C@C
@AZ32A:00094:00205
CGTGTCTCTAGGCACAGGATTTTGTGTAG
+
CCC@@ACCDCB@BDEBB?BCIHAHBA99;
@AZ32A:00094:00208
CGTGTCTCTAGGCACAGGATTTTGTGTAG
+
BCA:::CDBBBACDCCCBCCDD:CCC;;;
@AZ32A:00094:00212
ACGAGTGCGTTCCCCATGTCGTAGGTACTC
+
BB:<<CCCCC@BCC9E???AB?@A>:;<BB
@AZ32A:00094:00239
TACTGAGCTACATACACAGAAAGATTGGT
+
BAB;=<<BBABC==<AAA@@A<@BBCB@C
@AZ32A:00094:00247
TACTGAGCTACACACACAGAAAGATTGGT
+
A@ABBBDBBBBCCCB=>@99908>>;??@
@AZ32A:00094:00249
CGTGTCTCTAGGCACAGGATTTTGTGTAGA
+
A@<<9994444949496,////*/:<11//
@AZ32A:00095:00210
ACGCTCGACATGCCCAGGTACAGGAAG
+
B?9::ABACCC?A@@AC=>9>885849
@AZ32A:00095:00214
AGCACTGTAGCTGTCACTAGTTACTTGT
+
AAGCCDCCCCECCCDB>=@99599>;>>
@AZ32A:00095:00218
TACTGAGCTACACACACAGAAAGATTGGT
+
BAAAABBCCBBBBCB@?;998-8>>=A@C
@AZ32A:00095:00220
CGTGTCTCTAGGCACAGGATTTTGTGTAG
+
CB?@@CCCCBC@CECCC@CCCC:BA>449
@AZ32A:00095:00223
ACGCTCGACATGCCCAGGTACAGGAG
+
C:::BBBBCCA:;;7;@>@@A@@7;;
@AZ32A:00095:00225
ACGCTCGACATGCCCAGGTACAGGAG
+
C:<<C@AAG@@A@A<AB>A@BAB<<=
@AZ32A:00095:00227
TACTGAGCTACACACACAGAAAGATTGGT
+
??ABAAACBB>?A?;99@99908>><?@A
@AZ32A:00095:00232
ACGAGTGCGTTCCCCATGTCGTAGGTACTC
+
C@??ACCCCC?AAA9AAABABB<B=?@@AC
@AZ32A:00095:00237
TACTGAGCTACACACACAGAAAGATTGGT
+
CBBB@AACCBCC@A@>9999918>>;<<9
@AZ32A:00095:00238
ACGAGTGCGTTCCCCATGTCGTAGGTACTC
+
?:;;<BABCB@CCC8B@@@CBB@B@B<<<C
@AZ32A:00095:00241
AGCACTGTAGCTGTCACTAGTTACTTGT
+
BBBCCECCCCCAB??BCCCAB?BBB?CB
@AZ32A:00095:00247
TGATACGTCCTCCTTCCTTAGTTACTTCA
+
88688899959959;?;A?;;@@BCKBCB
@AZ32A:00095:00248
CGTGTCTCTAGGCACAGGATTTTGTGTAG
+
BBAAADABA>A@BFCDC@CCCC:BBB99;
@AZ32A:00095:00249
ACGCTCGACATGCCCAGGTACAGGAG
+
B9;:CCCCCCB@@@<@B?BCCCC>AF
@AZ32A:00096:00206
TACTGAGCTACACACACAGAAAGATTGGT
+
BABBBCDCCCBCCDB?>C99808>>;??F
@AZ32A:00096:00214
ACGAGTGCGTTCCCCATGTCGTAGGTACTC
+
BB9;;CCCCB@AAB:CAABBBB>@?A;<<C
@AZ32A:00096:00216
CGTGTCTCTAGGCACAGGATTTTGTGTAG
+
BBBBBBBCBBB@BCBBB?CBHH:BBA;;;
@AZ32A:00096:00220
ATCAGACACGGACACAGCAGAACACAC
+
BA8::BBCDC@CCDBCBBB@@=@C@@@
@AZ32A:00096:00231
TACTGAGCTACACACACAGAAAGATTGGT
+
BBBAAABBBBCCCBBA?A999088858<<
@AZ32A:00096:00235
CGTGTCTCTAGGCACAGGATTTTGTGTAGA
+
CB@A<=<BAACBCCDCB?BDBD:DCB;;<9
@AZ32A:00096:00236
CGTGTCTCTAGGCACAGGATTTTGTGTAG
+
BBA?ADBBB=A@BDBGC@CCCC:BAA99;
@AZ32A:00096:00238
CGTGTCTCTAGGCACAGGATTTTGTGTAG
+
BB?=?DCCBBB@BDGBB@CCCC:DCB99;
@AZ32A:00096:00241
ACGCTCGACATGCCCAGGTACAGGAG
+
AABAEDCCBBB=>?<@>@CBBCC;;<
@AZ32A:00096:00242
ACGAGTGCGTTCCCCATGTCGTAGGTACTC
+
BB??=@AAAA@AAA9CAAABCBAA@?:<<D
@AZ32A:00096:00243
CGTGTCTCTAGGCACAGGATTTTGTGTAG
+
BBAAADBAB@@@BDCBC@CCCC:CBA99;
@AZ32A:00096:00244
TACTGAGCTACACACACAAGAAAGATTGGT
+
BBBAAADBEBDDB7::11-1@?8>8?@B@@
@AZ32A:00096:00249
AGCACTGTAGCTGTCACTAGTTACTTGT
+
?@BDBCDDCCCBBDCDAAA=98?9959@
@AZ32A:00097:00207
AGCACTGTAGCTGTCACTAGTTACTTGT
+
BBCC<==C<<<CBBAA>>>996998249
@AZ32A:00097:00210
TACTGAGCTACACACACAGAAAGATTGGTCG
+
?<<<1///:::;/1/1////65.3.,.,...
@AZ32A:00097:00224
CGTGTCTCTAGGCACAGGATTTTGTGTAG
+
BBBBBCCCBBC@BC?AA@BBHH:CBB:;;
@AZ32A:00097:00249
AGCACTGTAGCTGTCACTAGTTACTTGT
+
AABBCECCCCCABBBBCCC@?=?>@=@C
@AZ32A:00098:00214
AGCACTGTAGCTGTCACTAGTTACTTGT
+
A@BBAABCBBCCCCCB@=A>>;?9959@
@AZ32A:00098:00217
TACTGAGCTACACACACAAGAAA
+
8;;;1//6889A96////,////
@AZ32A:00098:00221
CGTGTCTCTAGGCACAGGATTTTGTGTAG
+
CDBAAABCBBB?BBECD?BBCC:BBB99;
@AZ32A:00098:00249
ACGCTCGACATGCCCAGGTACAGGAG
+
B@@?DCCDDCB@A@>@B@BABBB;;<
@AZ32A:00099:00204
ACGAGTGCGTTCCCCATGTCGTAGGTAC
+
9;111>>>>A@CCC9BAA@@@A@:9;<1
@AZ32A:00099:00211
ACGAGTGCGTTCCCCATGTCGTAGGTACTC
+
CB:<;CCNCC@BDC9EAAABB?@@>:;;AC
@AZ32A:00099:00213
TCTCTATGCGCTCCACATGTCTAAGGT
+
BAABAABADCDCC?B<;;@99995424
@AZ32A:00099:00228
AGCACTGTAGCTGTCACTAGTTACTTGT
+
?@BBDDCDCCBBBBBBDBCAA<?=@=@B
@AZ32A:00099:00233
AGCACTGTAGCTGTCACTAGTTACTTGT
+
AABCCECC@AACCBBBBCCCC?BAA?BC
@AZ32A:00099:00241
AGCACTGTAGCTGTCACTAGTTACTTGT
+
@@CCCCCCBBBBBBBBBBB==;?@@;@B
@AZ32A:00050:00251
TACTGAGCTACACACACAGAAAGATTGGT
+
B@AABBCCBBBBACCAAB;:96;AA?C@B
@AZ32A:00050:00264
ACGGAGTGCGTTCCCCATGTCGTAGGTATC
+
66>284444892499-449998443139;;
@AZ32A:00050:00266
ACGCTCGACATGCCCAGGTACAGGAG
+
CB???CDDCBBBCC@B@>AABBB?BB
@AZ32A:00050:00268
TACTGAGCTACACACACAGAAAGATTGGT
+
B@AABCCCBBBBBBCBCA::4-8>>=A@C
@AZ32A:00050:00269
ACGAGTGCGTTCCCCATGTCGTAGGTACTC
+
BBBCC<<<CC?CBC5;<=;?@@8847949B
@AZ32A:00050:00278
TACTGAGCTACACACACAGAAAGATTGGT
+
B?A?BBCCBB??ACC@89;;;7;CB@CAB
@AZ32A:00050:00284
ACGCTCGACATGCCCAGGTACAGGAG
+
??BBABBC@>@?@@<@C@BBCCC;;<
@AZ32A:00050:00285
AGCACTGTAGCTGTCACTAGTTACTTGT
+
BBBCCCC>DDCBBBB??=BBBADBB::;
@AZ32A:00050:00295
AGCACTGTAGCTGTCACTAGTTACTTGT
+
BBB=;;<BAAABCCC@A>=@@<@>>599
@AZ32A:00050:00298
TACTGAGCTACACACACAGAAAGATTGGT
+
9;<1116=A?<<<???>999@188?5847
@AZ32A:00051:00254
CGTGTCTCTAGGCACAGGATTTTGTGTAG
+
CC?@@CCCDBB?BDCCCACCDC9BBB>>?
@AZ32A:00051:00256
TAGTATCAGCCTCGCCATGACGAAGGTATTCC
+
BBB:;=DDCA>=94929>@AA995969>?595
@AZ32A:00051:00263
TACTGAGCTACACACACAGAAAGATTGGT
+
B@AABBCCBC@@ACCBBC;:96:A@?B@C
@AZ32A:00051:00264
ACGCTCGACATGCCCAGGTACAGGAG
+
BB??@CBBDBCCFFACA?AABBB>@@
@AZ32A:00051:00269
TCTCTATGCGCTCCACATGTCTAAGGT
+
BABB===CCCCDC=@AA@BBCCD@C@C
@AZ32A:00051:00271
AGCACTGTAGCTTTCACTAGTTACTTGT
+
CECBCDDCAADCC?AAADCCC@CEB>?>
@AZ32A:00051:00273
CGTGTCTCTAGGCACAGGATTTTGTGTAGA
+
BBBBBECCBAA?ECCCCABAAA9788:/11
@AZ32A:00051:00274
ACGCTCGACATGCCCAGGTACAGGAG
+
899499999<98885/0,.0/4?<@=
@AZ32A:00051:00278
ACGAGTGCGTTCCCCATGTCGTAGGTACTC
+
AAA?BBEBBC?AAA6?=@?BCCCC?B=>>C
@AZ32A:00051:00280
TACTGAGCTACACACACAGAAAGATTGGT
+
BBEACABAAABBCABAB@??=:?;<?CBA
@AZ32A:00051:00283
AGCACTGTAGCTGTCACTAGTTACTTGT
+
@ACCCECCBCCBBBCCBBD@?;?BB?CB
@AZ32A:00051:00293
CGTGTCTCTAGGCACAGGATTTTGTGTAG
+
BC@@@CCD@@@@C@AACAEDDD9AABAAA
@AZ32A:00052:00250
ATCAGACACGGACACAGCAGAACACAC
+
BBB@@@B;<<=@@E@A<9;@@>A;;;7
@AZ32A:00052:00251
TACTGAGCTACACACACAGAAAATTGGTGC
+
B?A@BBCBBAAABDCBBBBBBB8B?B@CBC
@AZ32A:00052:00255
CGTGTCTCTAGGCACAGGATTTTGTGTAG
+
AA@@BDCC???@CCEDC@CDCB:CDDBBB
@AZ32A:00052:00259
ACGAGTGCGTTCCCCATGTCGTAGGTACTC
+
B@@ACBCBCB====6@@@@@CC@A?AAAAC
@AZ32A:00052:00260
ACGCTCGACATGCCCAGGTACAGGAG
+
BB@@@AA<<<@BBCACCADCCBB;<;
@AZ32A:00052:00270
ACGAGTGCGTTCCCCATGTCGTAGGTACTC
+
A>?@CBBBCC@BCC9AABBBCCDG@C;<<C
@AZ32A:00052:00276
CGTGTCTCTAGGCACAGGATTTTGTGTAG
+
BA=?ADCCAAA?BDFDC@CCCC:CDBBBB
@AZ32A:00052:00282
ACGCTCGACATGCCCAGGTACAGGAG
+
AA??@CDCCAACCB?@@?AADBB?BB
@AZ32A:00052:00283
ACGAGTGCGTTCCCCATGTCGTAGGTACTC
+
BB@AA@@@AA@ABC6A???BBBBB@B;<<C
@AZ32A:00052:00289
AGCACTGTAGCTGTCACTAGTTACTTGT
+
@ACDCECBBBCCAAAABBCAB?C@?=@B
@AZ32A:00052:00293
ACGAGTGCGTTCCCCATGTCGTAGGTACTC
+
BBAAAAAAAA?ABC9B@@@BBB>B@A<=?D
@AZ32A:00052:00299
AGCACTGTAGCTGTCACTAGTTACTTGT
+
?@BBCBBBBBCCCCCBBBBBE@CDC:99
@AZ32A:00053:00255
ACGCTCGACATGCCCAGGTACAGGAG
+
B99<A><<23199;8;@>979@B899
@AZ32A:00053:00258
ACGCTCGACATGCCCAGGTACAGGAG
+
ABABBBACBBBCCCAB@?BACBB>?@
@AZ32A:00053:00261
TACTGAGCTACACACACAGAAAGATTGGT
+
BBBAABCCBBBAACB>?;8446;AA@C@C
@AZ32A:00053:00269
CGTGTCTCTAGGCACAGGATTTTGTGTAG
+
BBAAACDDBAAABCCDB@BBAA:BBD??>
@AZ32A:00053:00276
CGTGTCTCTAGGCACAGGATTTTGTGTAG
+
BB@@CDCCBAA@BCEDC@BCBB:CBC::;
@AZ32A:00053:00289
CGTGTCTCTAGGCACAGGATTTTGTGTAG
+
BB@@ACDBCEC@CBCBCBBBBB9AAA@@@
@AZ32A:00053:00291
TACTGAGCTACACACACAGAAAGATTGGT
+
BBBBCBBBB99;>999>>@@A<?B?<?<:
@AZ32A:00053:00294
TACTGAGCTACACACACAGAAAGATTGGT
+
BBCABBCCBB??ADCAC;844-8??<BBB
@AZ32A:00053:00295
ACGAGTGCGTTCCCCATGTCGTAGGTACTC
+
B???BBB@=:2444,99@ABDBCCEE?=>D
@AZ32A:00054:00250
ACGCTCGACATGCCCAGGTACAGGAG
+
B??BCCCCCBBCDJ@AA=@BA@B?BB
@AZ32A:00054:00254
CGTGTCTCTAGGCACAGGATTTTGTGTAG
+
BBBBCDCCBBC?BCAABACCDC:CCC99;
@AZ32A:00054:00255
TACTGAGCTACACACACAGAAAGATTGGT
+
B???BBDCCBCDCDCDCGBBB=CCC@C@C
@AZ32A:00054:00260
CGTGTCTCTAGGCACAGGATTTTGTGTAG
+
BBB@CDCCBBB@BDEDC@CCCC:CCC??A
@AZ32A:00054:00261
TACTGAGCTACACACACAGAAAGATTGGT
+
B@AABBDBBBBBADDCAB:996:A>@C@C
@AZ32A:00054:00263
ACGAGTGCGTTCCCCATGTCGTAGGTACTC
+
B@>>BBBBBC?BBB6=@@>BCCBC@C>>=D
@AZ32A:00054:00268
ACGCTCGACATGCCCAGGTACAGGAG
+
BBABCCCDEBBCCC@EA?@CCBB?BB
@AZ32A:00054:00270
ACGAGTGCGTTCCCCATGTCGTAGGTACTC
+
??BBBBABBBACCB9D;;;?AB?A>A<;<@
@AZ32A:00054:00272
ACGGAGTGCGTTCCCCATGTCGTAGGTACTC
+
111,////,77:?<<+1//88;B=>>?;9<B
@AZ32A:00054:00274
ACGAGTGCGTTCCCCATGTCGTAGGTACTC
+
;11186:711,1@@+11/9>=@=?;?;9=C
@AZ32A:00054:00277
CGTGTCTCTAGGCACAGGATTTTGTGTAG
+
BB=?CEFFB?@@ADECB?BCCB:ABBBBB
@AZ32A:00054:00283
CGTGTCTCTAGGCACAGGATTTTGTGT
+
AB@@AB;;;=><9911<-11>>+////
@AZ32A:00054:00290
CGTGTCTCTAAGGCA
+
=711//6/44249//
@AZ32A:00054:00293
ACGCTCGACATGCCCAGGTACAGGAG
+
BB??@DBDBBBBBB=BB@BBCBB99;
@AZ32A:00054:00294
ACGAGTGCGTTCCCCATGTCGTAGGTACTC
+
BBBBDA@@BBBCFF9AA@@BBB@A>B<=>B
@AZ32A:00055:00256
ACGAGCTCCACA
+
>=8944//,,,(
@AZ32A:00055:00257
CGTGTCTCTAGGCACAGGATTTTGTGTAAG
+
BBB@BDCCBDC@BCECCBBBBA9=::>>7;
@AZ32A:00055:00268
ACGCTCGACATGCCCAGGTACAGGAG
+
BBBBBCDDBABCCC@BA?AACBB>@@
@AZ32A:00055:00271
ACGAGTGCGTTCCCCATGTCGTAGGTACTC
+
B@?@CBBBBB@BCD9C@?@BBCBB@C;=<F
@AZ32A:00055:00278
TACTGAGCTACACACACAGAAAGATTGGT
+
AAB99=CABB<A>ECCDCCCC=BAD@C@B
@AZ32A:00055:00284
TAGTATCAGCCTCGCCATGATCGAATGGTATTCC
+
;;48;;:<;B?A;9;=A999>::;2442444242
@AZ32A:00055:00293
CGTGTCTCTAGGCACAGGATTTTGTGTAG
+
BB@@<=;CCCB@BBBBC@CAAB8@@@@@@
@AZ32A:00055:00295
CGTGTCTCTAGGCACAGGATTTTGTGTAAG
+
BBBBBDDCB@?>@CCC>?>>>>9;;;--+-
@AZ32A:00055:00298
TACTGAGCTACACACACAGAAAGATTGGT
+
BBAAAACBBC@?ABBA@@??=:??B?B?B
@AZ32A:00056:00253
ACGCTCGACATGCCCAGGTACAGGAG
+
BB??ABBDBBBCCC@BAABABBB::;
@AZ32A:00056:00256
TGATACGTCTCCTTCCTTAGTTACTTCA
+
BBB?@ADDCBB@C@C@DABBB?@@DCDC
@AZ32A:00056:00268
ATATCGCGAGGGTATGGAAGACTCTA
+
48>?999?ABA??11157+,,,,,.,
@AZ32A:00056:00271
CGTGTCTCTAGGCACAGGATTTTGTGTAAGA
+
AAAAADBCBAA?BCD@:;11//+1;;--+--
@AZ32A:00056:00281
AGCACTGTAGCTGTCACTAGTTACTTGT
+
??BBCBB@@@DBABBBBBCCD?EBB:;;
@AZ32A:00056:00282
ACGCTCGACATGCCCAGGTACAGGAG
+
BB??@CCCBABCDC@CC@CACBB>@A
@AZ32A:00056:00289
ACGAGTGCGTTCCCCATGTCGTAGGTACTC
+
BBBBCDDBBB>B==6=;;;CCCCC@C<==D
@AZ32A:00056:00291
CGTGTCTCTAGGCACAGGATTTTGTGTAG
+
BBBBBCCDA@@@BCCCCBECCC:CBBBBB
@AZ32A:00057:00268
ACGCTCGACATGCCCAGGTACAGGAG
+
BBABBBBCCDBBBB=BC@BBCBB99;
@AZ32A:00057:00269
CGTGTCTCTAGGCACAGGTTTTTGTTTAG
+
BBA>ADBBBBA@BCCCCACCBB2BEC>CA
@AZ32A:00057:00279
CGTGTCTCTAGGCACAGGATTTTGTGTAG
+
BA@@@DCCBAA?BCEDB@CCCC:BBD@?@
@AZ32A:00057:00282
TACTGAGCTACACACACAGAAAGATTGGTGGC
+
BAAABBCBBBBAACBAAC@??<@B;;00**)*
@AZ32A:00057:00292
TAGTATCAGCCTCGCCATGACGAAGGTATTCC
+
@@CCCCCCCCBBB@@=@;;<>BA<?>====?@
@AZ32A:00057:00295
ACGCTCGACAATGCCCAGGTACAGAG
+
9944999944246665//,.00////
@AZ32A:00057:00297
AGCACTGTAGCTGTCACTAGTTACTTGT
+
AECBCACCBEDDCCCBCBCCB@CBB:;;
@AZ32A:00057:00298
ACGCTCGACATGCCCAGGTACAGAAG
+
BBAABCDDAAAA@@=AA;;9A99;8;
@AZ32A:00058:00250
ACGCTCGACATGCCCAGGTACAGGAG
+
BBAAABADBBBCCB>BB?CABBB@BC
@AZ32A:00058:00261
AGCACTGTAGCTGTCACTAGTTACTTTGTG
+
BBCBAACCDDCCBB99;89995999908>7
@AZ32A:00058:00265
TACTGAGCTACACACACAGAAAGATTGGT
+
BBA?@ABCCABBCBB=A@?==:?@@@D@C
@AZ32A:00058:00266
AGCACTGTAGCTGTCACTAGTTACTTGTGTGC
+
;;CCDCDBBBCBAAAAABBAA@DBB=??DCCB
@AZ32A:00058:00267
AGCACTGTAGCTGTCACTAGTTACTTGT
+
;;DCDECBCBCBBCBBCCF@@=A??<?B
@AZ32A:00058:00268
TGATACGTCTCCTTCCTTAGTTACTTCA
+
AAA=??BBBB@?A@B@B@ABB@BBCCCE
@AZ32A:00058:00269
AGCACTGTAGCTGTCACTAGTTACTTGT
+
@@BCCCCCCCCCAAAA@@@BC@DBA?BA
@AZ32A:00058:00278
ACGAGTGCGTTCCCCATGTCGTAGGTACTC
+
B@>>ABBBBB====6=@@ABCCCE@@;<<C
@AZ32A:00058:00281
CGTGTCTCTAGGCCAGGATTTTGTGTAGA
+
BC@@ADCB@@@;?<?B@ACCC7<=>1111
@AZ32A:00058:00283
CGTGTCTCTAGGCACAGGATTTTGTGTAG
+
BBB?CDCD@?@@BDAAB@CCCD:BCB:;<
@AZ32A:00058:00286
ACGAGTGCGTTCCCCATGTCGTAGGTACTC
+
ABAAA>>>AA@BCC9A???BBBBB@B;A<E
@AZ32A:00058:00288
AGCACTGTAGCTGTCACTAGTTACTTGT
+
@BBBCICA;9<@999448449548@;>>
@AZ32A:00058:00296
CGTGTCTCTAGGCACAGGATTTTGTGTAG
+
BBBBBDCC@??@CDEBCBCCBD9BCC@@@
@AZ32A:00059:00253
AGCACTGTAGCTGTCACTAGTTACTTGT
+
@?BCCCDCC@FAAAAABBBBC@EBA>AB
@AZ32A:00059:00267
TACTGAGCTACACACACAGAAAGATTGGT
+
BBB::<CCCCBBBDBAAA;;:6;AA?C@B
@AZ32A:00059:00276
TACTGAGCTACACACACAGAAAGATTGGT
+
BBB9:;BAA8;<BAC@CBBBC@CDN@@=?
@AZ32A:00059:00281
ACGAGTGCGTTCCCCATGTCGTAGGTACTC
+
B??@CBCABC2444,9>>>@BBAC@C<==C
@AZ32A:00059:00285
TACTGAGCTACACACACAGAAAGATTGGT
+
BBAABBCCBBBCBCB@C;444-8???C@C
@AZ32A:00059:00286
ACGAGTGCGTTCCCCATGTCGTAGGTACTC
+
B@@>AABBCC@CBB7A?@@BCCCC@B<?=D
@AZ32A:00059:00290
ACGAGTGCGTTCCCCATGTCGTAGGTACTC
+
B@?@CAAABC@CCC9A@BB@@B??=?<<<A
@AZ32A:00060:00251
CGTGTCTCTAGGCACAGGATTTTGTGTAG
+
BB@@BCCC@???BHCCC@CCCB:CCD:9;
@AZ32A:00060:00256
AGCACTGTAGCTGTCACTAGTTACTTGT
+
ABBBECCBAADBBBBBBBBCC@CCB>AA
@AZ32A:00060:00260
CGTGTCTCTAGGCACAGGATTTTGTGTAG
+
BBBCCDCC@@@>BCBAA@9999/9@>>@@
@AZ32A:00060:00263
TACTGAGCTACACACACAGAAAGATTGGT
+
B>>>BBDBBBBBBCCBAA;:968>@?B@C
@AZ32A:00060:00264
CGTGTCTCTAGGCACAGGATTTTGTGTAG
+
BBAAADCCAAB@CCDCCACCBB:BBB===
@AZ32A:00060:00268
CGTGTCTCTAGGCACAGGATTTTGTGTAGA
+
CC:<<CBC<;<=@B@A@>ABBB7A@@99<=
@AZ32A:00060:00280
CGTGTCTCTAGGCACAGGATTTTGTGTAGAG
+
BBBBCCDC@@@?BCBCC@CCCC:CCDFAACC
@AZ32A:00060:00281
CGTGTCTCTAGGCACAGGATTTTGTGTAGA
+
BB;<=BBD9<<:9?A@CCBCCC9AA@9989
@AZ32A:00060:00282
TACTGAGCTACACACACAGAAAGATTGGT
+
B@AFBBCBBBBDCCB?C9844-8>?>B@B
@AZ32A:00061:00251
ACGAGTGCGTTCCCCATGTCGTAGGTACTC
+
BAA?BBBBBC?AA=6?@@@=BB@@=@<=<C
@AZ32A:00061:00261
ATCAGACACGGACACCAGCAGAACACACA
+
98844984442////,///68:<==3331
@AZ32A:00061:00266
ACGAGTGCGTTCCCCATGTCGTAGGTACTC
+
AAA@@@ABBC?CEB9A>??BCCCC@C<=@D
@AZ32A:00061:00280
AGCACTGTAGCTGTCACTAGTTACTTGT
+
??BBCCCBCCCBBBBBBBCBB@CCB=??
@AZ32A:00061:00287
CGTGTCTCTAGGCACAGGATTTTGTGTAG
+
AA@@@BCCDAA?BCCCD@DCCC9CBB@>@
@AZ32A:00061:00290
CGTGTCTCTAGGCACAGGATTTTGTGTAG
+
BBBBBCCC@?A=@CFDNACCCD9@=9889
@AZ32A:00061:00292
TAACTGGAAGCTAACAACACACAGA
+
4/,/1/,/,/,//,//,/9944/68
@AZ32A:00061:00297
AGCACTGTAGCTGTCACTAGTTATTTGT
+
@AHCCCDCBBCCBBBBBBBBB?CBC?EB
@AZ32A:00062:00252
AGCACTGTAGCTGTCACTAGTTACTTGT
+
BB@@=><CBA:;99944444<8<;B?@A
@AZ32A:00062:00256
CGTGTCTCTAGGCACAGGATTTTGTGTAG
+
BAA>ADCCAAA@CCGBB@CCCC:CCB99;
@AZ32A:00062:00259
ACGCTCGACATGCCCAGTACAGGAG
+
BBBAAC@AACCCCB>?>?BBBB@BB
@AZ32A:00062:00261
ACGCTCGACATGCCCAGGTACAGGAG
+
BBA?BBBDCBBBBB>BA?CACBC=?@
@AZ32A:00062:00266
AGCACTGTAGCTGTCACTAGTTACTTGT
+
<<CCCDCBCCCBABBBBBCBC@EBC@BD
@AZ32A:00062:00268
AGCACTGTAGCTGTCACTAGTTACTTGT
+
ABBBCDDBBBCBB??A@@@AABDCB=??
@AZ32A:00062:00285
ACGAGTGCGTTCCCCATGTCGTAGGTACTC
+
B>?@BBCBBB;=99299;;@AABC@A=?=C
@AZ32A:00062:00286
TACTGAGCTACACACACAGAAAGATTGGT
+
B@AABBCBBBBBBDCBC@:99-8>>>B@C
@AZ32A:00062:00289
AGCACTGTAGCTGTCACTGTTACTTGT
+
>?CBECBBDDDBBBBBBBED@B??=@F
@AZ32A:00063:00274
TACTGAGCTACACACACAGAAAGATTGGTGC
+
B@AABBCCBBBBCDCBBB@@?:?@@>C@CCC
@AZ32A:00063:00275
CGTGTCTCTAGGCACAGGATTTTTGTGTAG
+
B@B@@DCCA??@?FA::<99999-9@@9<=
@AZ32A:00063:00283
AGCACTGTAGCTGTCACTAGTTACTTGT
+
<;DCCDCCCBBBBBBBBBBBCADBB@BB
@AZ32A:00063:00287
CGTGTCTCTAGGCACAGGATTTTGTGTAG
+
BDBBBCAC;;;@A@A@A>A@A?4@>>>>@
@AZ32A:00064:00256
TACTGAGCTACACACACAGAAAGATTGGT
+
B@BBBBDBBBBBBDAAAC;;:6;A@?C@B
@AZ32A:00064:00265
CGTGTCTCTAGGCACAGGATTTTGTGTAG
+
AA@@BDBBBBE@BCECB?@==?6=@@?@@
@AZ32A:00064:00266
TACTGAGCTACACACACAGAAAGATTGGT
+
>@B;;<BCBBAAAC<<=CBBB>ADC@C?B
@AZ32A:00064:00267
ACGAGTGCGTTCCCCATGTCGTAGGTACTC
+
BBAAAAA@@@@ABC9B???ABBCC@B;<<C
@AZ32A:00064:00276
CGTGTCTCTAGGCACAGGATTTTGTGTAAGGC
+
BBBABDCCBAB@BCECBBCCCB:@;;442959
@AZ32A:00064:00298
ATCAGACACGGACACAGCAGAACACAC
+
@ACCCBBBBB@BCCC;<<A@@?BBBCC
@AZ32A:00065:00253
AGCACTGTAGCTGTCACTAGTTACTTGT
+
A@BCBEBCDAACABBBBBCCC@CBB???
@AZ32A:00065:00261
ACGCTCGACATGCCCAGGTACAGGAG
+
BBBCCCBEBCBCCNAA@=@?@@@=?@
@AZ32A:00065:00279
TACTGAGCTACACACTCAGAAAGATTGGT
+
B9<;@@CBCBECCBCCCCCCA=BBB@B@>
@AZ32A:00065:00280
ACGGAGTGCGTTCCCCAATGTCGTAGGTACTC
+
9>><?@CHBB;;>=;0;,/////833114449
@AZ32A:00065:00284
TACTGAGCTACACACACAGAAAGATTGGTG
+
@@>11/8/4499:B;<9BBAA>AAC@DCBB
@AZ32A:00066:00250
AGCACTGTAGCTGTCACTAGTTACTTGT
+
@?BBAAACBCC@BBABBCC@@=AAA>AB
@AZ32A:00066:00254
AGCACTGTAGCTGTCACTAGTTACTTGT
+
@ABCBBBCCBCBBBABBBCBB?ABB>??
@AZ32A:00066:00256
AGCACTGTAGCTGTCACTAGTTACTTGT
+
@@BBFBBCBBCBBBAABBBAB@DBE?AA
@AZ32A:00066:00268
TACTGAGCTACACACACAGAAAGATTGGT
+
@@BBBAAACCBBB?999999918>><?47
@AZ32A:00066:00271
ACGCTCGACATGCCCAGGTACAGGAG
+
ABA?BAAGCBCCDCACB@ABCCC@BC
@AZ32A:00066:00275
ATATCGCGTACGGTATGGAAGACTCTGATAGA
+
488444:444442494424244/66...,2,.
@AZ32A:00066:00289
ACGAGTGCGTTCCCCATGTCGTAGGTACTC
+
B@@@BAABBB@CDC9A:;9ACC@A?A<<<C
@AZ32A:00066:00290
TACTGAGCTACACACACAGAAAGATTGGTG
+
BBBADDCCBBBBCDB;?:444-8>>;?@CB
@AZ32A:00066:00294
TACTGAGCTACACACACAGAAAGATTGGT
+
BBBBCCCCBBBBBBCBCB@>><@BB@C@C
@AZ32A:00067:00261
ACGAGTGCGTTCCCCATGTCGTAGGTACTC
+
BBAAAAAAAA@ABC:C@@@BBBBB@@;><J
@AZ32A:00067:00262
TCTCTATGCGCTCCGACATGTCTAAGGT
+
9444449;A99992///////8;;2424
@AZ32A:00067:00271
TACTGAGCTACACACACAGAAAGATTGGT
+
BBBBBBCCCCBBBCCBCB@==:??;<@@C
@AZ32A:00067:00272
TACTGAGCTACACACACAGA
+
/84@BCGCB?=9:/--*)))
@AZ32A:00067:00273
TACTGAGCTACACACACAGAAAGATTGGT
+
@@A;;<ECCCBCCB<<<HBCCCBCC@C@B
@AZ32A:00067:00279
CGTGTCTCTAGGCACAGGATTTTGTGTAG
+
BBBABCCCBBC?BDCCCDCCCD9BB@===
@AZ32A:00067:00282
CGTGTCTCTAGGCACAGGATTTTGTGTAG
+
@@@@CECCC?@=@CBAB@CCCCACCD@AA
@AZ32A:00067:00294
ACGAGTGCGTTCCCCATGTCGTAGGTACTC
+
B??@CBBBCC=?==1:;@BCCDCC@B<<<B
@AZ32A:00067:00296
ACGCTCGACATGCCCAGGTACAGGAG
+
BB@?ACBCBBABBB>BB@CBBBC>?@
@AZ32A:00067:00299
ACGAGTGCGTTCCCCATGTCGTAGGTACTC
+
BB??AAAAAA@BCC9A@@@BBDBC@B<?>C
@AZ32A:00068:00254
CGTGTCTCTAGGCACAGGATTTTGTGTAG
+
AAAAADCCBAA@ACBBC@CCCC:CDC??@
@AZ32A:00068:00268
ACGCTCGACATGCCCAGGTACAGGAG
+
BBBBBCBCCBC@@@<@?>ABCCD9:<
@AZ32A:00068:00271
AGCACTGTAGCTGTCACTAGTTACTTGT
+
@@CCAADCCCCDBBC@@@AAA>BAB8<<
@AZ32A:00068:00286
TACTGAGCTACACACACAAGAAAGATTGGTG
+
BBC@AADCBBBBDDBA985888033377111
@AZ32A:00068:00292
ACGAGTGCGTTCCCCATGTCGTAGGTACTC
+
B??=BBBBBC?EBB6????BBCBB@B;<<C
@AZ32A:00069:00256
TACTGAGCTACACACACAGAAAGATTGG
+
BBBBBBCBBBDCBCBBAB;;868A>>B@
@AZ32A:00069:00262
CGTGTCTCTAGGCACAGGATTTTGTGTAG
+
@@AACDCCAAA?BCBBCACCCC:BBB99;
@AZ32A:00069:00267
CGTGTCTCTAGGCACAGGATTTTGTGTAGA
+
BBB@CDFDC??>@DCCC@CCCE:CCC??@A
@AZ32A:00069:00281
AGCACTGTAGCTGTCACTAGTTACTTGT
+
BBCCAEDCCCEAABABCCC@@=ABB>AA
@AZ32A:00069:00287
ACGCTCGACATGCCCAGGTACAGGAG
+
AA??BBBBAAACCC>BB?A@BBB>?@
@AZ32A:00069:00294
CGTGTCTCTAGGCACAGGATTTTGTGTAG
+
BBAAADCCA@?>ACCBB@CCCB:CDB>=@
@AZ32A:00069:00295
TACTGAGCTACGACACACAGAAAGATTGGTG
+
;;;999;9494/////////44-43777131
@AZ32A:00070:00252
TACTGAGCTACACACACAGAAAGATTGGT
+
BBBDCBCCA@@CAC<;<C@@@<?@@?A@A
@AZ32A:00070:00254
ACGAGTGCGTTCCCCATGTCGTAGGTACTC
+
BBB?BBBBBC@CCC9BBCBBBCBB@@;<<C
@AZ32A:00070:00263
TACTGAGCTACACACACAGAAAGATTGGT
+
CBBABBCCCB>?AB<99A9998;@A>BDD
@AZ32A:00070:00277
CGTGTCTCTAGGCACAGGATTTTGTGTAG
+
BBBACCBBA@A@BCDCD@CCCC9BBB99;
@AZ32A:00070:00283
CGTGTCTCTAGGCACAGGATTTTGTGTAG
+
CCBBBCCCCBC@BBA?B@9999-4==99;
@AZ32A:00070:00285
ACGCTCGACATGCCCAGGTACAGGAG
+
AABBCCBCCDBBBB=BCABBBBB>@A
@AZ32A:00070:00291
TACTGAGCTACACACACAGAAAGATTGGT
+
B???BBDCBBAAACC@?@:84-8>>>B@E
@AZ32A:00071:00252
CGTGTCTCTAGGCACAGGATTTTGTGTAG
+
AAAAABAB?>?@BDDCCACDCC:BCB???
@AZ32A:00071:00256
TACTGAGCTACACACACAGAAAGATTGGT
+
B???BBCBBBBBBDCDBB;::6:??;@@B
@AZ32A:00071:00261
ACGCTCGACATGCCCAGGTACAGGAG
+
B@ABBBACCCHBBB?BB@BBECC>@@
@AZ32A:00071:00265
AGCACTTGTAGCTGTCACTAGTTACTTGT
+
@?BB@AACBBBCBBBBBBBCBA?ABB=@@
@AZ32A:00071:00270
ACGCTCACATGCCCAGGTACAGGAG
+
BB???BCBCCAAA<BC@FDCBC?BB
@AZ32A:00071:00277
TACTGAGCTACACACACAGAAAGATTGGT
+
BBD<<<CCBBBBBDA@@A;;;8;BB?B@C
@AZ32A:00071:00278
AGCACTGTAGCTGTCACTATTATCTTGT
+
;;CCCCCBBBCBBBB:22,,+,,,/,4=
@AZ32A:00071:00297
AGCACTGTAGCTGTCACTAGTTACTTGT
+
??BCCCCAAACAABABBBCBA?AAA>AA
@AZ32A:00072:00251
ACGCTCGACATGCCCAGGTACAGGAG
+
B@@@BECECECCCB>CC@ECCCC>@A
@AZ32A:00072:00252
AGCACTGTAGCTGTCACTAGTTACTTGT
+
??BIBAAACCDCBBBBBBCCC?B?><@B
@AZ32A:00072:00254
AGCACTGTAGCTGTCACTATTTACTTGT
+
<<CCECBCCBCBBBBBBBBDC?B@@>@C
@AZ32A:00072:00258
ACGCTCGACATGCCCAGGTACAGGAG
+
BABAEBBCCCBBBB>BB@BBCBB=?@
@AZ32A:00072:00259
ACGCTCGACATGCCCAGGTACAGGAG
+
FAABAACHGGCBBD?DB@ECCCC=@A
@AZ32A:00072:00264
CGTGTCTCTAGGCACAGGATTTTGTGTAG
+
CBBBFBBBBABACCFCD@<<;;-9>?99;
@AZ32A:00072:00275
ACGCTCGACATGCCCAGGTACAGGAG
+
BBBBBBCCBBBBBB=BB@BBCBB?BB
@AZ32A:00072:00283
TACTGAGCTACACACACAGAAAGATTGGT
+
BAAACDCCBBBBBCCCCB9996:@@?B@C
@AZ32A:00072:00284
AGCACTGTAGCTGTCACTAGTTACTTGT
+
@ACBBCBC@AACCCCBBBBBB@DCB?AA
@AZ32A:00072:00286
ACGCTCGACATGCCCAGGTACAGGAG
+
BABA@BB@CBBBCC?BBAAAAAA=>@
@AZ32A:00072:00287
TACTGAGCTACACACACAGAAAGATTGGTGCT
+
BBBBBBCCBBBBCCCCCB@@?:>?;,-+,,,*
@AZ32A:00072:00292
TAGTATCAGCCTCGCCATGACGAAGGTATTCC
+
BAB9:@FCCB@==996;A@AAA?=A?@>@8<5
@AZ32A:00073:00250
TGATACGTCTCCTTCCTTAGTTACTTCA
+
BBBBBCCCBBB>@>=?CA@AABCCCAD?
@AZ32A:00073:00255
TACTGAGCTACACACACAGAAAGATTGGT
+
?@@BBBB?>?BDCCBBCCCCB>CCB@B@>
@AZ32A:00073:00260
ACGAGTGCGTTCCCCATGTCGTAGGTACTC
+
BBBAAA@@BB@BCC:D@@@BBBBB@B;<<C
@AZ32A:00073:00266
TACTGAGCTACACACACAGAAAGATTGGT
+
B?@@BDCBBBBBCCCBC@:996:@<?C@C
@AZ32A:00073:00267
ATCAGACACGGACACAGCAGAACACACAG
+
??B@@ACBBA:::CCB;==9;59???>7,
@AZ32A:00073:00279
TACTGAGCTACACACACAGAAAGATTGGT
+
>>@A;;=CCAABB::;@;;;C<@>>4857
@AZ32A:00073:00282
CGTGTCTCTAGGCACAGGATTTTGTGTAG
+
B@AACCBC;9;@CDDDC@BAA=6==9==@
@AZ32A:00073:00289
AGCACTGTAGCTGTCACTAATTACTTGT
+
@ABBCCDCAAABBBBBBBB@C@CDC>@A
@AZ32A:00073:00291
CGTGTCTCTAGGCACAGGATTTTGTGTAGA
+
AAAAADCCAAA?BCCDC@CCCC:CBA99;9
@AZ32A:00073:00294
ACGAGTGCGTTCCCCATGTCGTAGGTACTC
+
BBB?BBCBBC?AAA6?>>?BCCBC@B<>=C
@AZ32A:00074:00257
ACGCTCGACATGCCCAGGTACAGGAG
+
BAAACECECCC@@@<@B>AABBB=@A
@AZ32A:00074:00273
CGTGTCTCTAGGCACAGGATTTTGTGTAG
+
@BBACCCBBAA@BDCBC@CBBB6A>>:9;
@AZ32A:00074:00279
ACGAGTGCGTTCCCCATGTCGTAGGTACTC
+
BBB@@@ABBB?BBB9B???BBBBB@B;<;F
@AZ32A:00074:00281
ACGAGTGCGTTCCCCATGTCGTAGGTACTC
+
BBBBBBBBBC@CCC:B=@==@@>A>@<=>B
@AZ32A:00074:00284
CGTGTCTCTAGGCACAGGATTTTGTGTAG
+
BBBBCDBB::<>BCBBBACCCC9BCC;;;
@AZ32A:00074:00285
ACGAGTGCGTTCCCCATGTCGTAGGTACTC
+
B@@@BBCBBD?AA=6=9;9?CCAB?A<==C
@AZ32A:00074:00290
CGTGTCTCTAGGCACAGGATTTTGTGTAGAGG
+
BB@@@DBBBBA@BDCCB??===69??11111-
@AZ32A:00074:00291
CGTGTCTCTAGGCACAGGATTTTGTGTAG
+
<=<BBCBCCB@>?;9987/111+11:///
@AZ32A:00074:00297
ACGAGTGCGTTCCCCATGTCGTAGGTACTC
+
BA@BBBBCBB@CCB9B???BBBCC@B<?<C
@AZ32A:00075:00250
TACTGAGCTACACACACAGAAAGATTGGT
+
B???BBCBBBBBBBCCBC@@@<?@>=@=A
@AZ32A:00075:00252
ACGCTCGACATGCCCAGGTACAGGAG
+
B???CBADBCB9:99;B@BBBBB;;<
@AZ32A:00075:00255
CGTGTCTCTAGGCACAGGATTTTGTGTAG
+
999>994449;244::?<A=AA9@A@>@@
@AZ32A:00075:00284
CGTGTCTCTAGGCACAGGATTTTGTGTAG
+
BBA>ACCCAAA?BDEBB?BBAA:BBB::;
@AZ32A:00075:00297
AGCACTGTAGCTGTCACTAGTTACTTGT
+
;;CCCECCBBCBBBBBBBCAB?GCC?BB
@AZ32A:00075:00298
AGCACTGTAGCTGTCACTAGTTACTTGT
+
@@BCCDCCCCCCCBBBBDC@?=AAB?BD
@AZ32A:00076:00254
AGCACTGTAGTTGTCACTAGTTACTTGT
+
BBBBBCCCAAAAAACCDDCCC@CAABAE
@AZ32A:00076:00256
AGCACTGTAGCTGTCACTAGTTACTTGT
+
AAEDCEDCCCCCCBBBDBC@@=ABB=@B
@AZ32A:00076:00258
CGTGTCTCTAGGCACAGGTTTTTGTGTAGA
+
>>AACDABAAA@BCCCC>BAAA2ABB9;<A
@AZ32A:00076:00263
CGTGTCTCTAGGCACAGGATTTTGTGTAG
+
AAAAACBBBAA@BCCCC@CBBB:BBB>??
@AZ32A:00076:00279
ACGCTCGACATGCCCAGGTACAGGAG
+
A@ABBBBCBBB@@@>@B@BBBBB;;<
@AZ32A:00076:00284
CGTGTCTCTAGGCACAGGATTTTGTGTAG
+
AAAACBBBABB@BCCBC@BAAA:CCC999
@AZ32A:00076:00285
ACGAGCGTTCCCCATGTCGTAGGTACTC
+
BBCBAABCADDC:C;;;@BB@B?B<<<C
@AZ32A:00076:00293
TACTGAGCTACACACCACAAGAATGATTG
+
CBBBBBCCA@ACCC@C9888--+--,,*3
@AZ32A:00077:00253
TACTGAGCTACGACACACAGAAAGATTGGTG
+
;;;944;448444444444444-439997;8
@AZ32A:00077:00257
CGTGTCTCTAGGCACAGGATTTTGTGTAG
+
BB?@@DBCB@@@ACC@C@CCCB:CBB999
@AZ32A:00077:00258
TACTGAGCTACACACACAGAAAGATTGGTG
+
BBBBCCCCCCDDAA<;<9:>>:>8868>=;
@AZ32A:00077:00260
TACTGAGTACACACACAGAAAGATTGTG
+
9949884@BBBFCD;=1--=+,,,*,,0
@AZ32A:00077:00267
CGTGTCTCTAGGCACAGGATTTTGTGTAG
+
CB@@CDBC??@@CDECC@CCDC:CB>99;
@AZ32A:00077:00277
CGTGTCTCTAGGCACAGGATTTTGTGTAGA
+
BBBCCCCCCCC?BCCCE@CCCD9@@@889?
@AZ32A:00077:00298
ACGAGTGCGTTCCCCATGTCGTAGGTACTC
+
BBA?BBBBBB@CCC9G?@?BCBBB@?@AAC
@AZ32A:00077:00299
CGTGTCTCTAGGCACAGGATTTTGTGTAG
+
AACCCCBCBBC@CCCBB@9944-9>>999
@AZ32A:00078:00250
CGTGTCTCTAGGCACAGGATTTTGTGTAG
+
BBB??BBBBAB@CCEBC@CCCC:CCC;;;
@AZ32A:00078:00251
AGCACTGTAGCTGTCACTAGTTACTTGT
+
?ABCCDCEGCCBBBBBBBCCB@C??=?B
@AZ32A:00078:00254
ACGCTCGACATGCCCAGGTACAGGAG
+
B99:BCCDGCCCCCABB?ABBBB?@A
@AZ32A:00078:00258
CGTGTCTCTAGGCACAGGATTTTGTGTAGT
+
99944:A==BC=@@A>924999/91/////
@AZ32A:00078:00262
ACGAGTGCGTTCCCCATGTCGTAGGTACTC
+
BBBAAAAAAA?ABC:C@@@BBBBB??:<<C
@AZ32A:00078:00265
CGTGTCTCTAGGCACAGGATTTTGTGTAGA
+
CFAAABEC<<=ACCCCC>AACH9BBA;<<=
@AZ32A:00078:00268
TACTGAGCTACACACACAGAAAGATTGGT
+
A?BBBBCBBBBBCABAC>@?><@BB@C@A
@AZ32A:00078:00276
AGCACTGTAGCTGTCACTAGTTACTTGT
+
??BBCBBBCCCBBBABBBBAA@BDB?BA
@AZ32A:00078:00280
TACTGAGCTACACACACAGAAAGATTGGT
+
BABBBBCBBBBCBBCDBC;::6;>>=@@B
@AZ32A:00078:00297
TACTGAGCTACACACACAGAAAGATTGGT
+
BBBBBBCBBBBBBCCBA>:996:A@?C@C
@AZ32A:00078:00299
TACTGAGCTACACACACAGAAAGATTGGT
+
B???CBCCBBAAADCBAB;::6:@@?C@C
@AZ32A:00079:00259
ATATCGCGAGGTATGGAAGACTCATATAGA
+
;;944:994424444242444774......
@AZ32A:00079:00267
AGCACTGTAGCTGTCACTAGTTACTTGT
+
;;ECCDCBAACBBBBBDDCAA>AA?>@B
@AZ32A:00079:00273
CGTGTCTCTAGGCACAGGATTTTGTGTAG
+
BBAABDBBB@@?ACCDCDBAAA6===9==
@AZ32A:00079:00274
ACGCTCGACATGCCCAGGTACAGGAG
+
BBBBDCBCBBBBBB>BBAAA@?@?BB
@AZ32A:00079:00279
ACGAGTGCGTTCCCCATGTCGTAGGTACTC
+
BBBBB@BBBC@BCC:B@A@BCDBC@A;<<H
@AZ32A:00079:00292
AGCACTGTAGCAGTCACTAGTTACTTGT
+
BBBBCECBBBAAADF?<=DDC@CBB@BG
@AZ32A:00079:00293
AGCACTGTAGCTGTCACTAGTTACTTGT
+
@?BCCECCBBCBBBBBBBBBB@CBB?BB
@AZ32A:00079:00295
TACTGAGCTACACACACAGAAAGATTGGT
+
AABBAABEBBBBB@BDCC;;:7;BB?B@C
@AZ32A:00079:00296
TACTGAGCTACACACACAGAAAGATTGGT
+
C@?@BBCCBBBBEDCBAA;;978>>=ABB
@AZ32A:00080:00251
TACTGAGCTACACACACAGAAAGATTGGT
+
AABBBBCBBBBBBDCBAB998-8>>;??B
@AZ32A:00080:00254
CGGTGTCTCTAGGCACAGGATTTTGTGTAG
+
BA@BBCBAA>>>@BDCDC?CBCB:CCC99;
@AZ32A:00080:00261
ACGCTCGACATGCCCAGGTACAGGAG
+
B???BBBDCBC9999;?@BBCCB9;<
@AZ32A:00080:00262
CGTGTCTCTAGGCACAGGATTTTGTGTAG
+
BBB@@DBBB=A@BCECC@CCCC:BBB@?@
@AZ32A:00080:00269
AGCACTGTAGCTGTCACTAGTTACTTGT
+
BBBC<<:CAAFDCCCBBBA<;8<BB?B@
@AZ32A:00080:00275
AGCACTGTAGCTGTCACTAGTTACTTGT
+
:;BCEC@BBBBBBBCBBBBBB@CBB@BA
@AZ32A:00080:00282
CGTGTTTCTAGGCACAGGATTTTGTGTAAGGC
+
BBBCCD?BBBB@CBBBB>BCIC:BB220)*)+
@AZ32A:00080:00290
CGTGTCTCTAGGCACAGGATTTTGTGTAGA
+
BBBCDDDDDBB?BCFCCACCDD:CBB;;9>
@AZ32A:00080:00296
TACTGAGCTACACACACAGAAAGATTGGT
+
C@AADCCCCBBBBBCCCC@@@<@AA?C@C
@AZ32A:00080:00298
TACTGAGCTACACACACAGAAAGATTGGT
+
AABABCCBBBBBBDCCCB:94-8774;>B
@AZ32A:00081:00251
TACTGAGCTACACACACAGAAAGATTGGT
+
B@AABBBBBBBBBCCBAA:44-8>>;??@
@AZ32A:00081:00252
AGCACTGTAGACTAGTTACTTGTGTGCATCACG
+
BCAABCDCCCCDCC@?=A@B@BBBBAA@@@>>8
@AZ32A:00081:00253
AGCACTGTAGCTGTCACTAGTTACTTGT
+
BBBCBDBAAADBCBCBDBECA;===;@A
@AZ32A:00081:00254
TACTGAGCTACACACACAGAAAGATTGGT
+
BABAAABBBBBBCBBA@@;88-8>>;??A
@AZ32A:00081:00264
ACGCTCGACATGCCCAGGTACAGAAG
+
B@@?BCBCCBBBBB=BB=BBB99<@B
@AZ32A:00081:00274
TACTGAGCTACACACACAGAAAGATTGGT
+
B===ABAAA@BBBDC=>;988-8>>;>=@
@AZ32A:00081:00290
ATCAGACACGGACACAGCAGAACACAC
+
BBBB?AABBB@DCCCEBBB;:8;CA;@
@AZ32A:00081:00292
ACGAGTGCGTTCCCCATGTCGTAGGTACTC
+
BBAAAAAABB@BDC:C?@@BBBBB@@:;;D
@AZ32A:00082:00258
TCTCTATGCGCTCCACATGTCTAAGGT
+
BAAAAAABCCBBB@BA@@BB@===@=@
@AZ32A:00082:00260
TACTGAGCTACACACACAGAAAGATTGGT
+
B???CBCCCBBCDC@?>@99908>?<>>>
@AZ32A:00082:00275
TCTCTATGCGCTCCACATGTCTAAGGT
+
BBBBA@?CDBBBBADAAACBA==;@=@
@AZ32A:00082:00278
CGTGTCTCTAGGCACAGGATTTTGTGTAG
+
CBBABDBBBBB?BBCCGBCDBB:CCC999
@AZ32A:00082:00279
ATCAGCACAGCAGAACACACAGAC
+
B>?BBBAACCCC@?>@CCBCB@?@
@AZ32A:00082:00287
CGTGTCTCTAGGCACAGGATTTTGTGTAG
+
BBBAACAA@@@@AACDCABBBB9@B@999
@AZ32A:00082:00297
CGTGTCTCTAGGCACAGGATTTTGTGTAG
+
BBBACCBBA@A@BDCCC@CCCC:CBA99;
@AZ32A:00082:00298
CGTGTCTCTAGGCACAGGATTTTTTTTGTGTAG
+
BBAAADBCBBB?BCA??@=====>>>$>>>;<<
@AZ32A:00083:00250
TACTGAGCTACACACACAGAAAGATTGGT
+
BAB?@ACCCBBBCC@?@C@@@<?@@>A@D
@AZ32A:00083:00253
TACTGAGCTACACACACAGAAAGATTGGT
+
CBBA@ABCBBCCJAAAABBBC@A@E@D@A
@AZ32A:00083:00257
ACGCTCGACATGCCCAGGTACAGAAG
+
@;<<CCCDDGCCDNCDD?A<?111-1
@AZ32A:00083:00263
TACTGAGCTACACACACAGAAAGATTGGT
+
AABBBBCBBBBBBCBDBC::96:@@=A@C
@AZ32A:00083:00267
ACGAGTGCGTTCCCCATGTCGTAGGTACTC
+
BBCBBBDBCC>BBA9B?AABBBBC@?:<<C
@AZ32A:00083:00268
TACTGAGCTACACACACAGAAAGATTGGT
+
@@A>BBCBBBBBCCAA@A999088848>>
@AZ32A:00083:00276
ACGAGTGCGTTCCCCATGTCGTAGGTACTC
+
BBAABBCCCC?AAA9A>@?BBCBC@=:<;C
@AZ32A:00083:00280
TACTGAGCTACACACACAGAAAGATTGGT
+
BBBCCCCCBBCCCEA@ABBDC@CAA?A@C
@AZ32A:00083:00282
AGCACTGTAGCTGTCACTAGTTACTTGT
+
??BCCBCCBBCBBBBBBBC@?;==@=@A
@AZ32A:00083:00287
AGCACTGTAGCTTTCACTAGTTACTTGT
+
BBBBCECAAADCH@CCCCC;:299959?
@AZ32A:00083:00289
AGCACTGTAGCTGTCACTAGTTACTTGT
+
:;BCCCDCBADBAAAAAA@@@BDBB>=?
@AZ32A:00083:00292
TGATACGTCTCCTTCCTTAGTTACTTCAG
+
494?@@>@?@@=A?C@IC<<<?<9:>?=?
@AZ32A:00083:00293
CGTGTCTCTAGGCACAGGATTTTGTGTAG
+
AAAACDBBBBB?BCDCC@CCCD9BB@==>
@AZ32A:00083:00299
ACGCTCGACATGCCCAGGTACAGGAG
+
BABBBBBEDCCDCDCBB?BCCCE;:<
@AZ32A:00084:00251
ACGAGTGCGTTCCCCATGTCGTAGGTACTC
+
B??@CECCCC?BAA9A@@ABBA<B?<;<<C
@AZ32A:00084:00257
CGTGTCTCTAGGCACAGGATTTTGTGTAG
+
CCAAABBBBBB@BABCCBBBBB9=@@99;
@AZ32A:00084:00258
ACGAGTGCGTTCCCCATGTCGTAGGTACTC
+
C@??BBBBBB@AAA8CA@?BBBBB@?:<<D
@AZ32A:00084:00259
ACGAGTGCGTTCCCCATGTCGTAGGTACTC
+
B@@ABDCBBB=AAA6AAABBBBBB@AA@AC
@AZ32A:00084:00267
TCTCTATGCGCTCCACATGTCTAAGGTA
+
;;;<B@A@A@@9989ABCCCCCC@CACC
@AZ32A:00084:00276
CGTGTCTCTAGGCACAGGATTTTGTGTAAG
+
BCBBBCBDAAABCCBB@>9999/-88+)))
@AZ32A:00084:00283
AGCACTGTAGATGTCACTAGTTACTTGT
+
BBBBAEBCCBBACCBCCBB==;==@=@C
@AZ32A:00084:00294
AGCACTGTAGCTGTCACTAGTTACTTGT
+
@@BCCCCAAACBBBBBAAA:429985;A
@AZ32A:00084:00299
CGTGTCTCTAGGCACAGGATTTTGTGTAG
+
@@@ACCBBAAA@BDDCCAECCC:BBB99;
@AZ32A:00085:00252
CGTGTCTCTAGGCACAGGATTTTGTGTAG
+
BB???CBBB@@@BDCDC@BBAA9=AB99;
@AZ32A:00085:00253
ACGCTCGACATGCCCAGGTACAGGAG
+
C:<<CCCCCCCBBB?BB@BBDBB;;<
@AZ32A:00085:00256
TACTGAGCTACACACACAGAAAGATTGGT
+
B???BBDEBBBBBDCAAA:84-8>>;??@
@AZ32A:00085:00257
CGTGTCTCTAGGCACAGGATTTTGTGTAGA
+
AA:<<CCBBBB?BCA?>?9999/9@@9999
@AZ32A:00085:00264
CGTGTCTCTAGGCACAGGATTTTGTGTAG
+
BB?@@DCCBAB@BDECC?BBCC:CDB99;
@AZ32A:00085:00279
AGCACTGTAGCTGTCACTAGTTACTTGT
+
@@BCBEBCBBCBBBBBCCD@@=A?><?B
@AZ32A:00085:00293
AGCACTGTAGCTGTCACTAGTTACTTGT
+
9<<A>?A@@@AABBBBCBC<<;<AB8<<
@AZ32A:00086:00251
AGCACTGTAGCTGTCACTAGTTACTTGT
+
@@BCDCGEBECCBBBBCDCCC@DBB>BB
@AZ32A:00086:00255
AGCACTGTAGCTGTCACTAGTTACTTGT
+
AACCDDDECCDCBBBBBCDEC;=<C?AA
@AZ32A:00086:00258
CGTGTCTCTAGGCACAGGATTTTGTGTAGA
+
>>211:::;;9@CCADA@CCCG9AB@9999
@AZ32A:00086:00263
ACGAGTGCGTTTCCCCATGTCGTAGGTACTC
+
B@@?BCCCCCC>BBD:D@@@BBBBB@@<<<C
@AZ32A:00086:00264
AGCACTGTAGCTGTCACTAGTTACTTGT
+
@ABCDECCCBD@BBBBCBC@@=?>@=@A
@AZ32A:00086:00285
CGTGTCTCTAGGCACAGGATTTTGTGTAG
+
BBAAADCBA==@ACDDC@CCCE9AA>999
@AZ32A:00086:00290
ACGAGTGCGTTCCCCATGTCGTAGGTACTC
+
BBAAACCCBB@BCC:C;;9>@@@A>A>A<C
@AZ32A:00087:00251
TACTGAGCTACACACACAGAAAGATTGGTG
+
>=>9994==89;:111////8573313766
@AZ32A:00087:00254
ACGAGTGCGTTCCCCATGTCGTAGGTACTC
+
;;44999999ACBD644444443356@A>B
@AZ32A:00087:00259
AGCACTGTAGCAGTCAATAGTTACTTGT
+
BBBCCED<<=DCDCCB@BC984<9959A
@AZ32A:00087:00276
CGTGTCTCTAGGCACAGGATTTTGTGTAG
+
BBAAADBBB==@ACCCC?CCBB:BBB999
@AZ32A:00087:00282
CGTGTCTCTAGGCACAGGATTTTGTGTAGA
+
BBBBBEBBBAA@BFCB>>>>;;5888//11
@AZ32A:00088:00252
AGCACTGTAGTTGTCACTAGTTACTTGT
+
111::8<94942499;@CFBB>B@=;@@
@AZ32A:00088:00275
TCTCTATGCGCTCCACATGTCTAAGGT
+
BEBABBBECBBBB@CBBBCCB@>=@>A
@AZ32A:00088:00280
TCTCTATGCGCTCCACATGTCTAAGGT
+
BAAAAAACCBBBB@BA@@CCC?>=@=@
@AZ32A:00088:00284
ACGCTCGACATGCCCAGGTACAGGAG
+
C??@D;<>CCCBCC>:98:@@@A?@@
@AZ32A:00088:00289
CGTGTCTCTAGGCACAGGTTTTTGTTAG
+
AAAACBAA=@@@BCCDC@CCCC2CC?CA
@AZ32A:00089:00255
TACTGAGCTACACACACAGAAAGATTGGT
+
BABABBCBBBBCBBAAAB;9908>>;>=@
@AZ32A:00089:00260
CGTGTCTCTAGGCACAGGATTTTGTGTAG
+
BB9><B@@@A@@BHDDB?CDDC9ABB;;<
@AZ32A:00089:00274
ACGCTCGACATGCCCAGGTACAGGAG
+
B9;:CCDDCCCCCC@BA?ABBBB?@A
@AZ32A:00089:00287
ACGCTCGACATGCCCAGGTACAGGAG
+
B::9BCCDDCCBBB=BA>ABDCB>@@
@AZ32A:00090:00255
ATATCGCGAGGTATGAAGACTCATATAGA
+
CC;99=99/2*,,,,,*,,,...4.....
@AZ32A:00090:00260
TACTGAGCTACACACACAGAAAGATTGGT
+
BAB?AACCCCCCAAA?>C998088858;<
@AZ32A:00090:00275
CGTGTCTCTAGGCACAGGATTTTGTGTAG
+
BBB?CCBBB=A@BCDDC?BBAA9@AA>?@
@AZ32A:00090:00285
ACGAGTGCGTTCCCCATGTCGTAGGTACTC
+
?99;@<;9BBBHCE:DCDBBA@7<<:;<<B
@AZ32A:00090:00287
ACGCTCGACATGCCCAGGTACAGGAG
+
B??@BCCCCCCCCC>CA?A>>88112
@AZ32A:00090:00292
ACGAGTGCGTTCCCCATGTCGTAGGTACTC
+
BCB@ABBBBB@BBD:CA@@BBBBB@C;<;B
@AZ32A:00090:00294
ACGAGTGCGTTCCCCATGTCGTAGGTACTC
+
BBB?@@AAAA@AAB9C???BBCBB@B;<<C
@AZ32A:00090:00298
CGTGTCTCTAGGCACAGGTTTTTGTGTAGA
+
BBBBBDCC??A@CCCCC?CCBC1=A>8;<<
@AZ32A:00091:00251
CGTGTCTCTAGGCACAGGATTTTGTGTAG
+
BD:<<CCCCBC@CDEEB?BBCC:CBB99;
@AZ32A:00091:00254
ATATCGCGAGGTATGGAAGACTCATATAGA
+
@@:<;@@@996994859;443733311111
@AZ32A:00091:00257
ACGAGTGCGTTCCCCATGTCGTAGGTACTC
+
>;;;@;449@>ABC:IC@@AA998;89994
@AZ32A:00091:00263
CGTGTCTCTAGGCACAGGATTTTGTGTAAGA
+
BB???DCCBBB@BBAA>>>>>>58;;11-11
@AZ32A:00091:00272
ACGCTCGACATGCCCAGGTACAGGAG
+
B9<<ECCDFDCBBB>BA?ABCBB@BB
@AZ32A:00091:00273
TACTGAGCTACACACACAGAAAGATTGGT
+
BBB?AABCCCCCCC@A<;<CD?BBBBBAB
@AZ32A:00091:00280
ACGAGTGCGTTCCCCATGTCGTAGGTACTC
+
BBA@BBBBAA?ABB:D???CCBBB@A;<<C
@AZ32A:00091:00281
TACTGAGCTACACACACAGAAAGATTGGT
+
BBB<==DDCHCB;;994=444-377:<>>
@AZ32A:00091:00290
CGTGTCTCTAGGCACAGGATTTTGTGTAG
+
BBB@BDABB=A@BCCAB@CCCB:BBB99;
@AZ32A:00091:00297
AGCACTGTAGCTGTCACTAGTTACTTGT
+
??BBCCBCCCCBBBBBDDCAA>A>=;@A
@AZ32A:00091:00298
TACTGAGCTACACACACAGAAAGATTGGT
+
@?BBBBCBBBBBCBCBA@:84-8<7<A@C
@AZ32A:00092:00255
CGTGTCTCTAGGCACAGGATTTTGTGTAGA
+
CC:?=ECCDBCCCDCBB@DDCD9AA;4499
@AZ32A:00092:00258
TAGTATCAGCCTCGCCATGACGAAGGTATTCC
+
BABBCCF@@A@C@@A?ABBCC@@=A>>>>6<6
@AZ32A:00092:00274
TACTGAGCTACACACACAGAAAGATTGGT
+
B@B;<<ECDCCBBDCCCCECF@BAC@B@B
@AZ32A:00092:00285
ACGAGTGCGTTCCCCATGTCGTAGGTACTC
+
C;;<=BBABC@CCC9CBBBC;:8C;7<<<B
@AZ32A:00092:00286
AGCACTGTAGCTGTCACTAGTTACTTGT
+
;;CCDECCBBBBBBBBBBC@=;===;@A
@AZ32A:00092:00288
ACGCTCGACATGCCCAGGTACAGGAG
+
B:;;CCGDFCCCCC@CCACCBBB;;<
@AZ32A:00092:00291
AGCACTGTAGCTGTCACTAGTTACTTGT
+
<=A@=GB@AACCGGDBCABCCBFCB=AA
@AZ32A:00093:00257
AGCACTGTAGCTGTCACTAGTTACTTGT
+
BBB99;=?999;;99CGCCGG@DCC?BB
@AZ32A:00093:00259
ACGAGTGCGTTCCCCATGTCGTAGGTACTC
+
B9:<@@AABC@DCC:DAA@BC@?@@@AAAC
@AZ32A:00093:00279
CGTGTCTCTAGGCACAGGATTTTGTGTAG
+
BB:<<DCCCAA@CCDEFCCCCC:BBB>>@
@AZ32A:00093:00281
CGTGTCTCTAGGCACAGGATTTTGTGTAG
+
111//1//@BB>BFDDEECDCC9B@A@@>
@AZ32A:00093:00294
TACTGAGCTACACACACAGAAAGATTGGT
+
B???BBFBAAABBDCBAB;98-8??>B?B
@AZ32A:00093:00296
ACGCTCGACATGCCCAGGTACAGGAG
+
B@@@DDCCCECBBB>BA?BBDCC=?@
@AZ32A:00094:00255
ACGAGTGCGTTCCCCATGTCGTAGGTACTC
+
--,,,,,0;CAAAA9DCCAAACBB=;=<C@
@AZ32A:00094:00267
CGTGTCTCTAGGCACAGGATTTTGTGTAG
+
BB:;:CBCB>A@BDCDC@CCBB9A@B99;
@AZ32A:00094:00274
ACGAGTGCGTTCCCCATGTCGTAGGTACTC
+
B@?@BCDCCC?CCC:E???ABBBB?BAAAC
@AZ32A:00094:00283
TCTCTATGCGCTCCACATGTCTAAGGT
+
BBBCEBCEBBBBB@CDABCCD?>=@>@
@AZ32A:00094:00284
ACCTCGACATGCCCAGGTACAGGAGACTG
+
BB@BAA>=>@99919AAAAACL@BBCAC?
@AZ32A:00094:00290
ACGAGTGCGTTCCCCATGTCGTAGGTACTC
+
BBA@BBBBAA@>AA:D???ABBBB@@:<<C
@AZ32A:00094:00296
TACTGAGCTACACACACAGAAAGATTGGT
+
B???BBBB@@BBBCCCBA::4-8>>;??A
@AZ32A:00095:00255
AGCACTGTAGCTGTCACTAGTTACTTGT
+
BABBCECCBBDBAA@BDCDBB?CBB?BD
@AZ32A:00095:00259
CGTGTCTCTAGGCACAGGATTTTGTGTAG
+
BC:<<CCCC>AACDCCC?BBICACBB99;
@AZ32A:00095:00260
ACGCTCGACATGCCCAGGTACAGGAG
+
A9<<BBBBGAA;;<9<A@@@AAA<<<
@AZ32A:00095:00261
AGCACTGTAGCTGTCACTAGTTACTTGT
+
ABFAADDEDCCBDCCBBACAA8<9><>@
@AZ32A:00095:00262
TACTGAGCTACACACACAGAAAGATTGGT
+
BAB???EBBBBBBCCBA:99908>>;?==
@AZ32A:00095:00272
TACTGAGCTACACACACAGAAAGATTGGT
+
BABAABDCBBBBCCA=>?999088858=>
@AZ32A:00095:00273
AGCACTGTAGCTGTCACTAGTTACTTGT
+
BBB?@ADBBCDBDCDBDBBCB>A@@=@B
@AZ32A:00095:00278
ACGAGTGCGTTCCCCATGTCGTAGGTACTC
+
B?@@AECCCB@AAA8D>>>@BCBC@?;<<C
@AZ32A:00095:00282
TACTGAGCTACACACACAGAAAGATTGGT
+
BBB?@?CCCCCBCCA?@BA@@<@CD@C@B
@AZ32A:00095:00283
TACGGAGCTACACACACAGAAAGATTGGT
+
BAAA@BCBBBBDEBCBA@987,8>>;@?B
@AZ32A:00095:00286
AGCACTGTAGCTGTCACTAGTTACTTGTGTG
+
;;CFCDCBBBCCBCBCDDC@?=?>>;@BBBA
@AZ32A:00095:00288
AGCACTGTAGCTGTCACTAGTTACTTGT
+
@?BEAABCBBCCCCBBBBC;;6:==;@B
@AZ32A:00095:00296
AGCACTGTAGCTGTCACTAGTTACTTGT
+
AACCGCDCCCDCBCBBCCDBBABBB>BC
@AZ32A:00096:00255
ACGAGTGCGTTCCCCATGTCGTAGGTACTC
+
94999>@>=BBEEC:CCD;;;@>>;799?A
@AZ32A:00096:00276
TCTCTATGCGCTCCACATGTCATAAGGTA
+
9;9:;499999985999444444424244
@AZ32A:00096:00285
ATCAGACACGGACACAGCAGAACACAC
+
=::;@>AB<<;<BCCBBBBBA>BC@@@
@AZ32A:00096:00286
ACGAGTGCGTTCCCCATGTCGTAAGGTACTC
+
@;4177111;;;:C6D:9/87//,.,.///4
@AZ32A:00096:00288
AGCACTGTAGCTGTCACTAGTTACTTGT
+
@?BBCCCCBCCBCBBCBBB??<B@@=@A
@AZ32A:00096:00290
AGCACTGTAGCTGTCACTAGTTACTTGT
+
>?BBDECCCCCABBCCBBBBB@@88599
@AZ32A:00096:00293
CGTGTCTCTAGGCACAGGATTTTGTGTAGA
+
BB;;:DCCC@B@ACF@BBCCBB:CCB>==@
@AZ32A:00096:00296
ACGCTCGACATGCCCAGGTACAGGAG
+
C::9BABBCCCCCC>BB?ABDBC?BB
@AZ32A:00097:00257
AGCACTGTAGCTGTCACTAGTTACTTGTGTGC
+
==@1/////99449=A@AA99599969@994:
@AZ32A:00097:00273
ACGAGTGCGTTCCCCATGTCGTAGGTACTC
+
B:9<<CCBDC@ECC:CAAAABBBB>>?AAB
@AZ32A:00097:00277
TACTGAGCTACACACACAGAAAGATTGGT
+
@AA:<<ECCEBBBBBABC@@?<?@A=ABC
@AZ32A:00098:00254
AGCACTGTAGCTGTCACTAGTTACTTGT
+
@ABCCECBCCC@BBBBCBBAB>?BB=@C
@AZ32A:00098:00258
ATCAGACACGGACACAGCAGAACACAC
+
?<<@?@ACCCCDCDCBCBBBB@CC@>@
@AZ32A:00098:00259
AGCACTGTAGCTGTCACTAGTTACTTGT
+
:;C@AAFCBCCBFAAECCDCC?DAA>BC
@AZ32A:00098:00273
AGCACTGTAGCTGTCACTAGTTACTTGT
+
;<CA?ACCAABCBAACDCC@?=A>@=@C
@AZ32A:00098:00278
CGTGTCTCTAGGCACAGGATTTTGTGTAG
+
BC;;:DBBB@BABDCCC@CCCC:CCB99;
@AZ32A:00098:00280
CGTGTCTCTAGGCACAGGATTTTGTGTAAGAG
+
BD:<<CCCCBBBBCCB>?>>>>9>;;11-111
@AZ32A:00098:00282
CGTGTCTCTAGGCACAGGATTTTGTGTAG
+
BC???DBBB@@@BDECB?CBBB9ABB99;
@AZ32A:00098:00287
ACGAGTGCGTTCCCCATGTCGTAGGTACTC
+
BBBBDBCCCDACCC:DBBABBBBB@=@AAC
@AZ32A:00098:00295
ACGAGTGCGTTCCCCATGTCGTAGGTACTC
+
BBA@BBBBAB@ABB:D???BCBBB@B;<<C
@AZ32A:00099:00254
ACGAGTGCGTTCCCCATGTCGTAGGTACTC
+
2,-,,0,,9CBCDE:FCAABB@??=?<<<G
@AZ32A:00099:00259
CGTGTCTCTAGGCACAGGATTTTGTGTAG
+
BB:>=CBD@ADADFDEC>AAAA6@BB@@@
@AZ32A:00099:00266
TACTGAGCTACACACACAGAAAGACTTGGTGCTG
+
>=>999944896/1/8///44-334424244434
@AZ32A:00099:00267
ACGCTCGACATGCCCAGGTACAGGAG
+
B9<<CCDDFCCECCAA?=@BBBB>@A
@AZ32A:00099:00299
CGTGTCTCTAGGCACAGGATTTTGTGTAG
+
BBBBBDBBA==?ACCDCDCCCE9A==99;
@AZ32A:00050:00300
ACGCTCGACATGCCCAGGTACAGGAG
+
BBBBCBAAA@@@DA>ADDCA>==111
@AZ32A:00050:00304
AGCACTGTAGCTGTCACTAGTTACTTGT
+
AABBCEFBBCCBBBBBCCCBA?A@?>@?
@AZ32A:00050:00310
AGCACTGTAGCTGTCACTAGTTACTTTGT
+
ABBBBCB@@ACCCCBBBBC@@==B??=AB
@AZ32A:00050:00317
TACTGAGCTACACACACATGAAA
+
49=>94444444444///////+
@AZ32A:00050:00327
CGTGTCTCTAGGCACAGGATTTTGTGTAG
+
CDCCBAAB;;;=ABBCCABBBB9ACA;;<
@AZ32A:00050:00337
CGTGTCTCTAGGCACAGGATTTTGTGTAG
+
BBCBBBCCBBB@BCDBBA9444-4??111
@AZ32A:00050:00345
TCTCTATGCGCTCCGACATGGTTCT
+
444499>>===<8,,,,*,,*,2,,
@AZ32A:00050:00346
AGCACTGTAGCTGTCACTAGTTACTTGTG
+
@@>;9::9>@@@;;<99@>9424888444
@AZ32A:00050:00347
ACGAGTGCGTTCCCCATGTCGTAGGTACTC
+
B@?@?>@@BB>BCB7B;;;;;;?@=@=<<A
@AZ32A:00051:00311
AGCACTGTAGCTGTCACTAGTTACTTGT
+
@@BCAABAACDCBBABBBCAB@CAA>@A
@AZ32A:00051:00322
TCTCTATGCGCTCCACATGTCTAAGGT
+
A;<<DCDBCCCCE;:>DDCCBBA8<8<
@AZ32A:00051:00323
TACTGAGCTACACACACAGAAAGATTGGT
+
B@BADCCCB>99;BAABBBBC?@?@<?;>
@AZ32A:00051:00327
TACTGAGCTACACACACAGAAAGATTGGT
+
BABBCABBBB@?ACCCAB;;;7;@@=A@C
@AZ32A:00051:00339
TACTGAGCTACACACACAGAAAGATTGGT
+
@ABBBBDCCBAABCB?@>;;;68AB>B@B
@AZ32A:00051:00340
ACGAGTGCGTTCCCCATGTCGTAGGTACTC
+
ABB?@@@@AA@ABB9B???BBBBB@B<=<E
@AZ32A:00051:00344
TACTGAGCTACACACACAGAAAG
+
8944444988444444//888+.
@AZ32A:00051:00346
ACGCTCGACATGCCCAGGTACAGGAG
+
AA@?@CADECCCCA=CB@BBBAD@BB
@AZ32A:00052:00306
ACGCTCGACATGCCCAGGTACAGGAG
+
@@BBBBBCCCCBBB=BC@CCBBD>AA
@AZ32A:00052:00309
ACGCTCGACATGCCCAGGTACAGGAG
+
?>999@@@9<9=;;747173444298
@AZ32A:00052:00316
TACTGAGTTACACACACAGAAAGATTGGTGC
+
@???ABCDBBBBCBA=>?977,3><7;?ACC
@AZ32A:00052:00326
CGTGTCTCTAGGCACAGGATTTTGTGTAGAGC
+
CBBBBCBBABB@BBCDA?9944,4??111111
@AZ32A:00052:00330
ACGCTCGACATGCCCAGGTACAGGAG
+
BBBBBBBBCCBBCD>::89>>99:;@
@AZ32A:00052:00332
TCTCTATGCGCTCCACATGTCTAAGGT
+
BABB@@?BDCDBC?AABBBCCA@=A@B
@AZ32A:00052:00336
TACTGAGCTACACACACAGAAAGATTGGT
+
AAAACDCBBBBBBEB?@C99808>>>BBD
@AZ32A:00052:00340
ACGAGTGCGTTCCCCATGTCGTAGGTACTC
+
:999@>@ADEACDD9<;AA@>@BB<?;9<@
@AZ32A:00053:00301
AGCACTGTAGCTGTCACTAGTTACTTGT
+
@@ABBDC?;444949==;??92949244
@AZ32A:00053:00308
TACTGAGCTACACACACAGAAAGATTGGTG
+
9;9;A>>>?>9999444;888:;;7;A???
@AZ32A:00053:00323
CGTGTCTCTAGGCACAGGATTTTGTGTAG
+
BBAABCCC@@@?BBCAB@EDDD:CCC;;<
@AZ32A:00053:00332
TACTGAGCTACACACACAGAAAGATTGGT
+
B?@?DDCBBB??AC@@>@;;;7;AC@C@B
@AZ32A:00053:00333
CGTGTCTCTAGGCACAGATTTGTGTA
+
4894444/6/1,/,////67+///,,
@AZ32A:00053:00344
ACGCTCGACATGCCCAGGTACAGGAG
+
BB?@?AACEBBCHC>BB@A;A==79;
@AZ32A:00053:00346
CGTGTCTCTAGGCACAGGATTTTGTGTAG
+
CBEDBC?A?=@=@CBBB@@@@>4=@>>>>
@AZ32A:00054:00302
CGTGTCTCTAGGCACAGGATTTTGTGTAG
+
CDCCCC;;;;9<=A@@B:4999/994444
@AZ32A:00054:00311
AGCACTGTAGCTGTCACTAGTTACTTG
+
?@BBCCDBBBCBBBBBBBBBA?DAB@B
@AZ32A:00054:00315
AGCACTGTAGCTGTCACTAGTTACTTGT
+
@ABBCCCBBBCBAAAABBCAA@BDB?BB
@AZ32A:00054:00317
ATATCGCGAGGGTATGGAAGACTCTATA
+
ABAB99;AAADCBBCCACACEDDCAAAB
@AZ32A:00054:00318
ACGAGTGCGTTCCCCATGTCGTAGGTACTC
+
BBAAAAABBB?BBB9A?>?BBB=??@;<<C
@AZ32A:00054:00321
TACTGAGCTACACACACAGAAAGATTGGT
+
BBBBBBBBBABBBCDCCC@@@<@BB@C@C
@AZ32A:00054:00322
CGTGTCTCTAGGCACAGGTTTTTGTGTAG
+
BDBCCCCC@@@?BCCCC=@@??0=A?899
@AZ32A:00054:00324
ATCAGACACGGACACAGCAAAACACAC
+
BBBBBCBBAB@@ACBBD9988,9@>>?
@AZ32A:00054:00325
CGTGTCTCTAGGCACAGGATTTTTTTGTGTA
+
CCCCCDCC@A@@C:==CACCCCBCA&99866
@AZ32A:00054:00330
ACGCTCGACATGCCCAGGTACAGGAG
+
BB??@CCCCCBBAB<@?<?<A@A==@
@AZ32A:00054:00331
TCTCTATGCGCTCCACATGTCTAAGGT
+
CDCCCCCBDCBBC?B@A@BAA??=@?@
@AZ32A:00054:00336
CGTGTCTCTAGGCACAGGATTTTGT
+
@BABBCAA<;;<?999969999/9>
@AZ32A:00054:00337
CGTGTCTCTAGGCACAGGATTTTGTGTAG
+
BBBCA@?@BBA@CBBBC@<99;-9>>=>@
@AZ32A:00054:00338
CGTGTCTCTAGGCACAGGATTTTGTGTAG
+
CCCCCCABA@A@CAAACA9999/9@@>>>
@AZ32A:00054:00339
TACTGAGCTACACACACAGAAAGATTGGT
+
BBBBBBBBBBBCCDDBCB@@@<@BB@B@B
@AZ32A:00054:00347
TACTGAGCTACACACACAGAAAGATTGGT
+
B>>>BBCBBBBBBCCCB>;997;CCBC@B
@AZ32A:00054:00348
CGTGTCTCTAGGCACAGGATTTTTTTT
+
CBCCBCDEBBA?BB::?=999999999
@AZ32A:00055:00302
AGCACTGTAGCTGTCACTAGTTACTTGT
+
@BBBACBEBBCBBCBCEEDDBDJBB?BC
@AZ32A:00055:00313
TACTGAGCTACACACACAGAAAGATTGGT
+
BGC;;<A@@>@@@ACA@CCCC@CBBCCAE
@AZ32A:00055:00320
ACGCTCGACGATGCCCAGGTACAGGAG
+
9;@@BB>?9994>9:644248999244
@AZ32A:00055:00324
TACTGAGCTACACACACAGAAAGATTGGT
+
AABBCBBBBBDCDCCC;:=CC?CBB@B>C
@AZ32A:00055:00325
CGTGTCTCTAGGCACAGGATTTTTGTATAG
+
BBB@BBBCBBB@BC?::994449-9@A?>9
@AZ32A:00055:00326
ACGAGTGCGTTCCCCATGTCGTAGGTACTC
+
AABBBBBBCC@DCD9A?AABBBBB?A<<<C
@AZ32A:00055:00333
AGCACTGTAGCTGTCACTAGTTACTTGT
+
BDDBDBCBBCCBBBBBBBCCC@CCB?EB
@AZ32A:00055:00334
CGTGTCTCTAGGCACAGGATTTTGTGTAG
+
BBCBCD@@@ABBECAAA@999;/9@C9;<
@AZ32A:00055:00335
TGATACGTCTCCTTCCTTAGTTACTTCA
+
888>@@@@@9969542924992444244
@AZ32A:00056:00305
CGTGTCTCTAGGCACAGGATTTTGTGTAG
+
BBCBBCDE@@A?BCBCCBCCCC9CCC@@@
@AZ32A:00056:00313
TACTGAGCTACACACACAGAAAGATTGGT
+
B@AABBCCBB@@@CB=>@998-8?A?B@F
@AZ32A:00056:00315
TACTGAGCTACACACACAGAAAGATTGGT
+
B???CBCBAABCCDCBBA;;:8;CC@C@C
@AZ32A:00056:00316
AGCACTGTAGCTGTCAATAGTTACTTGT
+
;;BCFDDAAADBBCCB@B@AA@?B<7:;
@AZ32A:00056:00335
TACTAAGCTACACACACAGAAAGATTGGT
+
@999@599<99>A<9<=9:;B;;<G@FA?
@AZ32A:00056:00336
TACTGAGCTACACACACAGAAAGATTGGT
+
B?B?BBCBBBAAACC??@9:968?A?B?C
@AZ32A:00056:00347
ACGAGTGCGTTCCCCATGTCGTAGGTACTC
+
BBA@@BBBBB?BCD9G@@@BBBBB@B<<<C
@AZ32A:00056:00349
ACGAGTGCGTTCCCCATGTCGTAGGTACTC
+
BBA??BBBBB@BCB:C:99?A@BC@A<>=C
@AZ32A:00057:00317
ACGCTCGACATGCCCAGGTACAGGAG
+
BB@@?CDCBBBBBB=BB=@@A@B=@A
@AZ32A:00057:00318
ATCAGACACGGACACAGCAGAACACACAG
+
B@BCBB=?A=69<>>@9;9?><@@887:.
@AZ32A:00057:00319
AGCACTGTAGCTGTCACTAGTTACTTGT
+
<<DCCCCCCCCAABBBBBBCC@EBB?BA
@AZ32A:00057:00322
CGTGTCTCTAGGCACAGGATTTTGTGTAGA
+
DD;;;@:<11/56944424444,4;94944
@AZ32A:00057:00323
CGTGTCTCTAGGGCACAGGATTTTGTGTAGA
+
A@@@ABA@999914449:94444,499444?
@AZ32A:00058:00301
TACTGAGCTACACACACAGAAAGATTGG
+
B@AABBCC??ABBDB=>C988-8>>;><
@AZ32A:00058:00312
TACTGAGCTACACACACAGAAAGATTGGT
+
A===BBCBBBAAACCB@@;;:6;CC@C@C
@AZ32A:00058:00315
TACTGAGCTACACACACAGAAAGATTGGT
+
AAB;9;CB;99>>A9949888577><?=?
@AZ32A:00058:00317
TACTGAGCTACACACACAGAAAGATTGGT
+
B>@?BCCBBBBBBDCBCB;;99;CC@C@C
@AZ32A:00058:00319
ACGAGTGCGTTCCCCATGTCGTAGGTACTC
+
BBB?A@BBAA@BCC9AABBBBBBB@A;<;C
@AZ32A:00058:00323
AGCACTGTAGCTGTCACTAGTTACTTGT
+
;;ECCDCAABCCABABBBCA@=AAA>AA
@AZ32A:00058:00332
AGCACTGTAGCTGTCACTAGTTACTTGT
+
<CCCBDDBA@?>>9944444424447;C
@AZ32A:00058:00347
CGTGTCTCTAGGCACAGGATTTTGTGTAG
+
BAA>BCCC::;@CECDDCCCDB9CCBBBB
@AZ32A:00059:00305
TACTGAGCTACACACACAGAAAGATTGGT
+
CBB9:=CCBB<<=A>>;B@@@>@BBAD@C
@AZ32A:00059:00307
AGCACTGTAGCTGTCACTAGTTACTTGT
+
@ACCCEFCBCEBBABAABBCB?CBB@B;
@AZ32A:00059:00309
AGCACTGTAGCTGTCACTAGTTACTTGT
+
;;DHCCDAAACBBBBBDDD@@=?@=<==
@AZ32A:00059:00315
CGTGTCTCTAGGCACAGGATTTGTGTAG
+
<<<@@991<11-//4442444-449444
@AZ32A:00059:00319
ACGCTCGACATGCCCAGGTACAGGAG
+
BCBABCDCBBBBBB=BC@CBDCB::<
@AZ32A:00059:00324
TACTGAGCTACACACACAGAAAGATTGGT
+
B???BCCBBBAABEC?@B99808??>B@C
@AZ32A:00059:00327
ACGAGTGCGTTCCCCATGTCGTAGGTACTC
+
BB@>>AAAAA@BBC9A@BEBBBBBAB<A<D
@AZ32A:00059:00332
ACGAGTGCGTTCCCCATGTCGTAGGTACTC
+
BBB?BBBCBB?CB=2999;<<CBB@@<:<C
@AZ32A:00059:00336
TACTGAGCTACACACACAGAAAGATTGGT
+
?>@<;9=?999??@994@=@@=AAA?B@C
@AZ32A:00059:00337
TACTGAGCTACACACACAGAAAGATTGGT
+
B??ABBCBBBBDBCB?@B;88-8>><@@C
@AZ32A:00059:00338
TGATACGTCTCCTTCCTTAGTTACTTCA
+
BBBBABBDCBB?BAD?B@BCB@ABB@CC
@AZ32A:00059:00341
CGTGTCTCTAGGCACAGGATTTTGTGTAG
+
BBBBBCCCB@?>@BCBCECCCC:CDC99;
@AZ32A:00059:00346
ACGCTCGACATGCCCAGGTACAGGAG
+
??@?@BCDAAABCC>@@=@?@@@=@@
@AZ32A:00060:00301
TACTGAGCTACACACACAGAAAGATTGGT
+
BBBBDDBBBB?@AAA@@@99908?>;>=?
@AZ32A:00060:00304
CGTGTCTCTAGGCACAGGATTTTGTGTAG
+
CBBBBBBBDBE@CDCCCACCCC:CCB>==
@AZ32A:00060:00305
TCTCTATGCGCTCCTACTATGTCTAAGGT
+
49444449:1,-8+,,,,,//444424:9
@AZ32A:00060:00308
ACGAGTGCGTTCCCCATGTCGTAGGTACTC
+
>>AABCBBAA>===6BBBABBBBBAB;<>C
@AZ32A:00060:00318
TACTGAGCTACCACACACAGAAAGATTGGTGCT
+
;;;99@B994984444499889-3.4,.,.,,2
@AZ32A:00060:00325
TACTGAGCTACACACACAAGAAAGATTGGTG
+
@CBA@B;<;9<@@A@?//,///+.4713136
@AZ32A:00060:00326
ACGAGTGCGTTCCCCATGTCGTAGGTACTC
+
BBBBBBBBBB@BBC:DA@@CCBBB@?:=<C
@AZ32A:00060:00327
ACGAGTGCGTTCCCCATGTCGTAGGTACTC
+
AAA@BCHBAA;=99,49@@@BBBC@@<?AD
@AZ32A:00060:00329
ACGCTCGACATGCCCAGGTACAGGAG
+
??BBBBBEBABAAA<@@=@?@AB;<<
@AZ32A:00060:00332
ACGAGTGCGTTCCCCATGTCGTAGGTACTC
+
AAABCBBBAA@BFC9:;<<CCCBBBB>@<N
@AZ32A:00060:00335
TCTCTATGCGCTCCACATGTCTAAGGT
+
[truncated: 6,046,011 more chars]
