# Supplementary material for: The Sequencing Bead Array (SBA), a Next-Generation Digital Suspension Array
Source: PLoS One. 2013 Oct 7;8(10):e76696. doi: 10.1371/journal.pone.0076696 (PMC3792038; doi:10.1371/journal.pone.0076696)
Supplement: Data S1 — Raw sequencing data files for presented experiments. The compressed file contains a table of content for all files included (0. TOC Supporting Data Files.txt) and raw sequencing data (PGM Torrent Suite run reports, FASTQ files and Sphix generated CSV files) for experiments presented in Figure 2 and Figure 3 (same data set as Figure S1). (ZIP) [file pone.0076696.s001.zip › Supporting Data Files/1. Figure 2/1.3 Figure 2c files/1.3.3 CSV/4_Figure_2c_QUINTUPLE_X4_TS-342.csv]

SBA >>	'16'	'18'	'33'	'35'	'39'	'45'	'52'	'56'	'58'	'59'	'ukw'	'tot called'	'SUM'
Reads >>	6067	5298	8027	709	441	10697	418	702	575	11070	4642	44004	48646
Fraction >>	0.1379	0.1204	0.1824	0.0161	0.0100	0.2431	0.0095	0.0160	0.0131	0.2516	0.0954	0.9046	1.0000
