# Supplementary material for: The Sequencing Bead Array (SBA), a Next-Generation Digital Suspension Array
Source: PLoS One. 2013 Oct 7;8(10):e76696. doi: 10.1371/journal.pone.0076696 (PMC3792038; doi:10.1371/journal.pone.0076696)
Supplement: Data S1 — Raw sequencing data files for presented experiments. The compressed file contains a table of content for all files included (0. TOC Supporting Data Files.txt) and raw sequencing data (PGM Torrent Suite run reports, FASTQ files and Sphix generated CSV files) for experiments presented in Figure 2 and Figure 3 (same data set as Figure S1). (ZIP) [file pone.0076696.s001.zip › Supporting Data Files/2. Figure 3 and S1/2.1 Figure 3 and S1 files/2.2 FASTQ/10_OM-1741_TS-342.fastq]

@CRC7U:00040:00049
ACGCTCGACATGCCCAGGTACAGGAG
+
:<BCC?;<<999>>:>A;>>AA@;@@
@CRC7U:00042:00040
ACGCTCGACATGCCAGGTA
+
9<BC;9<9911--+,,*,,
@CRC7U:00046:00013
ACGCTCGACATGCCCAGGTACAGGAG
+
;4348>>?999444-49988944244
@CRC7U:00046:00046
AGTATCAGCCTCGACCA
+
/8//////653444498
@CRC7U:00008:00062
ACGCTCGACATGCCCAGGTACAGGAG
+
>9898444444444-49949:AB@>;
@CRC7U:00012:00060
ACGCTCGACATGCCCAGGACAGGAG
+
9<BBCCBBBDCBCC@BB@CBB@>>>
@CRC7U:00014:00069
ACGCTCGACATGCCCA
+
498;9@<9999944-4
@CRC7U:00016:00080
ACGCTCGACATGCCCAGGTACAGGAG
+
9;;<BBCBAA@AAA>@@=@@@BC:<1
@CRC7U:00018:00059
ATCAGACACGGACACAGCAGAACACACA
+
9378887944889444===9B@AA4334
@CRC7U:00019:00093
ACGCTCGACATGCCCAGGTAACAGGA
+
9;??>?@??A@A<@,11,1/,,,,*,
@CRC7U:00020:00093
ACGCTCGACATGCCCAGGTACAGGAG
+
9;;;;ACCDCCDCG<=<?99999699
@CRC7U:00021:00063
TGATACGTCTCCTTCCTTAGCTTACTTCAGG
+
A;;<AB;9<@>;?892423444994424442
@CRC7U:00023:00072
ACGCTCGACATGCCCAGTAGACAGGAG
+
89344499:94///+/,,,,,,//7/.
@CRC7U:00023:00081
ATACGTCTCTACTT
+
4744490******)
@CRC7U:00023:00088
ACGGCTCGACATGCCCAGGTACAGGAG
+
BBA@BBB?@??@@AC>CC@<<>CD@@@
@CRC7U:00024:00080
ACGCTCGACATGCCCAGGTACAGGAG
+
4;?@@DAAAB@@?@:>@>A<<9B699
@CRC7U:00027:00083
AGTATCAGCCTCGCCAATGACGAATGGTA
+
>?9<ACC@B8344;2423////8,//,//
@CRC7U:00029:00071
ACGCTCGACATGCCCAGGTACAGGAG
+
>@@@BBBBAAA<<<9<A>ACCFD?BA
@CRC7U:00029:00080
ACGCTCGACATGCCCAGGTACAG
+
//46444/////77578,/////
@CRC7U:00032:00071
ACGCTCGACATGCCCAGGTACAGGAG
+
@;;99;99449999598844///,//
@CRC7U:00032:00079
ACGCTCGACATGCCCAGGTAACAGGAGA
+
997998994444/7566,//,/665/44
@CRC7U:00032:00093
ACGCTCAACATGCCCAGGTACAGGAG
+
9;:@@@A>@?>>?>199<<<;11,//
@CRC7U:00034:00078
ATCAGACACGGACACCAGCAGAA
+
47:949;==9977,,*,,,,/8,
@CRC7U:00034:00079
ACGCTCGACATGCCCAGGTACAGGAG
+
;8:;BBAAB@9999-4@=>A<==CBA
@CRC7U:00034:00090
ACGAGTGCGTTCCCCATGTCGTAGGTACTC
+
99>A;99@>>5999,4;;;49487<7;9=;
@CRC7U:00034:00091
ACGCTCGACATGCCCAGGTACAGGAG
+
BBABA:>1111111,192444::;?:
@CRC7U:00035:00064
TACTGAGCTACACACACAGAAAGATTGGT
+
BBBBACFBBBBCAB@AACBCC@CBA?A@C
@CRC7U:00036:00099
TCTCTATGCGCTCCACACTGTCTAAGGG
+
489>ABA<<<A?@51//////8/3133,
@CRC7U:00038:00073
ACGCTCGACATGCCCAGGTACAGGAG
+
@9:;BBBCCCCBBB>BB?BBBCCCCB
@CRC7U:00038:00092
ACGCTCGACATGCCCAGGTACAGGAG
+
B9:;CCC@@>>99919959@==A@BB
@CRC7U:00041:00080
ACGCTCGACATGCCCAGGTACAGGAG
+
@BABBBBCDBFBBCADDD@@AAA=A<
@CRC7U:00043:00090
ACGCTCGACATGCCCAGGTACAGGAG
+
BBAABBDCCCCDDCAEB@?>AA=6;;
@CRC7U:00044:00066
ACGCTCGACATGCCCAGGTACAGGAG
+
ABABCB@@A@;<<C>BB@A@A9969>
@CRC7U:00045:00052
ACGCTCGTACCATGCCAGGTAGACAGGTA
+
>>3944444424;9924424/..///,//
@CRC7U:00047:00093
TGATACGTCTCCTTCCTTAGCTTGACTTCAGGTG
+
444889441//,/,/,/54669244442444244
@CRC7U:00006:00101
ACGCTCGACATGCCCAGGTACAGGAGACTG
+
BA@@BCBCCCBBDC@CC@CCCBB599>999
@CRC7U:00007:00106
AGCACTGTAGCTGTCACCTAGTTACGT
+
9>84444499=9998//,/8887?1//
@CRC7U:00010:00140
ACGCTCGACATGCCCAGGTACAGGAG
+
BEBB@?ADGDBABC@CB@BBBDC@BC
@CRC7U:00012:00100
ACGCTCGACATGCCCAGGTACAGGAG
+
B;;<DBBBCCCCCD>BB?BAA@A<@9
@CRC7U:00016:00101
ACGCTCGACATGCCCAGGTACAGGA
+
@9899A999;4:;;-9424/,,,*,
@CRC7U:00020:00140
ACGCTCGACATGCCCAGGTACAGGAG
+
=@;99>?11/8/44-4424;99=;99
@CRC7U:00021:00100
ACGCTCGACATGCCCAGTACAGGA
+
99899111,,,,//+///494424
@CRC7U:00030:00130
ACGCTCGACATGCCCAGGTAACAGGAG
+
898;A;<<CA@@;>,11,//,///,/9
@CRC7U:00031:00105
ACCTCGACATGCCCAGGTTACAGGAGACTG
+
98<<<<>?1/1:7578,/,//799:76867
@CRC7U:00032:00131
TGATACGTCTCCTTACCTTAGTTACTTACAG
+
9999944999:242449999?A29/8,./..
@CRC7U:00033:00128
ACGCTTCGACATGACCCAGGTAAGGAAGACT
+
@98995994444444954/,/668,.,,,,,
@CRC7U:00037:00102
ACGCTCGACATGCCCAGGTACAGGAG
+
99??@994494444-449999:B:11
@CRC7U:00039:00105
ACGCTCGACATGCCCA
+
?>@?@>BBB@@@>><>
@CRC7U:00039:00137
ACGCTCGACATGCCCAGGTACAGGAG
+
4989;111///8:B;>@<9999?244
@CRC7U:00041:00105
ACGCTCGACATTGGCCCAGGTACAGGAG
+
>@7899999999>=@A=AB=@@AA@@BB
@CRC7U:00041:00123
ACGCTCGACATGCCCAGGTACAGGAG
+
@=@??=@@CB@@AC>BB;<<CFCACC
@CRC7U:00046:00109
ACGCTCGACATGCCCAGGTACAGGAG
+
>989999@@94488-4928>ABCCCB
@CRC7U:00049:00108
ACGCTCGACATGCCCAGGTACAGGAG
+
??@BBBBCCCCCCC>@@=@@ACFACA
@CRC7U:00008:00183
ACGCTCGACATGCCCAGGTACAGGAG
+
B98;CABCC<<<CDA<;;;AB9;9<B
@CRC7U:00010:00159
ACGCTCGACATGCCCAGGTACAGGAG
+
=><?BBDCDBBBCC>CC@BBBCC?BC
@CRC7U:00013:00157
ACGCTCGACATGCCCAGGTACAGGAG
+
BA?@BB??ACAAAC@JC@CCCAA=AA
@CRC7U:00021:00165
ACGCTCGACATGCCCAGGTACAGGAGA
+
A@@@B@BBAAABCC>BB>9999969>>
@CRC7U:00028:00158
ACGCTCGACATGCCCAGGTACAGGAGA
+
BA;==@99;AAB@B688944//6,///
@CRC7U:00032:00156
ACGCTCGACATGCCCAGGTACA
+
BCAABBBBBCCB?B;=====?9
@CRC7U:00033:00167
ACGCTCGACATGCCCAGGTACAGGAG
+
?@@@CCAAACBCGDBCC@A@ABA699
@CRC7U:00033:00188
ACGCTCGACATGCCCAGGTACAGGAG
+
?>?@B?@AACBBCCACC@BBB;;7<A
@CRC7U:00035:00169
ACGCTCGACATGCCCAGGTACAGGAGA
+
A9;;BA;;>DBBDC?BB@<;=GC@B99
@CRC7U:00036:00151
ACGCTCGACATGCCCAGGTACAGGAG
+
9434444444499@598<9994424/
@CRC7U:00036:00188
ACGCTCGACATGCCCAGGTACAGGAG
+
9;;@CCDCCB===ABBB@?@@AABA@
@CRC7U:00037:00178
ACGCTCGACATGCCCAGGTACAGGAGA
+
9;89@@<=;A@>>@1988889992444
@CRC7U:00039:00198
ACGCTCGACATGCCCAGGTACAGGAG
+
B9:<;A<9<>;B::+//,/////,/4
@CRC7U:00040:00188
ACGCTCGACATGCCCAGGTAACAGGACGT
+
A??=;;<<<CCC@@?>>;1-**((((***
@CRC7U:00041:00191
ACGCTCGACATGCCCAGGTACAGGA
+
BCABBBBBBA=@@@<@@?B@BBB=A
@CRC7U:00044:00156
TACTGAGCTACACACACAGAAAGATTGGTG
+
BAB9<<AABB;<<@<<<BBCC>BB@=A;?:
@CRC7U:00044:00163
ACGCTCGACATGCCCAGGTACAGGAG
+
/1./::=9??@99909969BCEDBCB
@CRC7U:00045:00162
ACGCTCGACATGCCCAGGTACAGGAG
+
?9;;A@@?@ABAAB>@A=@A@AA?AA
@CRC7U:00045:00168
ACGCTCGACATGCCCAGGTACAGGAG
+
>9;;@B@@ACCBDCACC@CBCCEACC
@CRC7U:00046:00161
ACGCTCGACATGCCCAGGTACAGGAG
+
=;:<AAABBDC998-4>58944:9??
@CRC7U:00047:00192
TACTGAGCTACACACACAGAAAGATTGGTGC
+
@@ACCCDAA@>>>9999;88>=@BC@B>BB@
@CRC7U:00048:00158
ACCTCGACATGCCCAGGTACAGGAGACTG
+
?@=@B@@@B@@AA<AB;;;6.0,.43379
@CRC7U:00048:00177
ACGCTCGACATGCCCAGGTACAGGAG
+
:;?@CCAADE@@>@:999;ABBE?AB
@CRC7U:00005:00212
ACGCTCGACATGCCCAGGTACAGGAG
+
A?>?BH?@ACCCCCBCB@BBC?=;@=
@CRC7U:00006:00230
ATATCGCGAGGTATGGAAGCACTCTAGTAG
+
474444//1/,//66,/,/44877733111
@CRC7U:00013:00214
ACGCTCGACATGCCCAGGTACAGGAG
+
=>@@BCDDDCCCCC?CC@GCCEBDBC
@CRC7U:00014:00208
AGCACTGTAGCTGTCACTAGTTACTTGT
+
?AA@AABBCCCB;=>AAAB@@=ABA>AB
@CRC7U:00018:00201
ACGCTCGACATGCCCAGGTACAGGAG
+
@@@@CBBCDD???B?CC@BAB==;@A
@CRC7U:00018:00211
ACGCTCGACATGCCCAGGTACAGGAG
+
CBABBBAAACCCCB@BB@B@AACACC
@CRC7U:00023:00218
ACGCTCGACATGCCCAGGTACAGGAG
+
?=@?@ABBCC;;;CBDC@BBCEFABA
@CRC7U:00023:00229
ACGCTCGACATGCCCAGGTACAGGAG
+
B::;CDBFCCCCCD=<<A@;9<<8<@
@CRC7U:00026:00204
ACGCTCGACATGCCCAGGTACAGGAG
+
99;BAAACCCABBC>BBEEBBCD==?
@CRC7U:00026:00218
ACGCTCGACATGCCCAGGTACAGGAG
+
;87<;AA@B@@@@=:>@;>>@?D@BA
@CRC7U:00026:00227
ACGCTCGACATGCCCAGGTACAGGAG
+
99BA@@@@BC@ADDACEDDAACBCA@
@CRC7U:00026:00233
ACGCTCGACATGCCCAGGTAAGGAG
+
B::;CCCCCCAAAC>BC@BB=>=@B
@CRC7U:00026:00235
TCTCTATGCGCTCCACA
+
44449444949992//,
@CRC7U:00031:00249
TGATACGTCTCCTTCCTTAGTTACTTCA
+
BBBB@AABBAB@B8:;<@CCCDAAA?BB
@CRC7U:00032:00202
ACGCTCGACATGCCCAGGTACAGGAG
+
=9;<CCBCCGAAAC>CB@BBBCD@CB
@CRC7U:00032:00205
ACGCTCGACATGCCCAGGTACAGGAG
+
B@>?BBBBBCCCCC>BB?BACA?;@@
@CRC7U:00034:00200
ATATCACGAGGTATGGAAGACTCTATA
+
?@@@?@;111,/668;;;;BBABAA8?
@CRC7U:00035:00229
ATCAGACACGGACACAGCAGAACACAC
+
9<CN><<NBA?B;<<ABAACC=@@>?>
@CRC7U:00035:00241
ACGCTCGACATGCCCAGGTACAG
+
AA?BBBBBBCCCCNABB?BBBCC
@CRC7U:00037:00228
ACGCTCGACATGCCCCCAGGTA
+
//011;;>999-----),,*,,
@CRC7U:00042:00242
ACGCTCGACATGCCCAGGTACAGGAG
+
BABBBAABCBBCBC>BB?BBCDC@D@
@CRC7U:00044:00225
ACGCTCGACATGCCCAGGTACAGGAG
+
=;:;AAABCB@@BB<A@7;;<BB=@@
@CRC7U:00044:00232
ACGCTCGACATGCCCAGGTACAGGAG
+
@?@BC?@@AC@@AC@CC@BBBAB=@@
@CRC7U:00047:00246
ACGCTCGACATGCCCAGGTACAGGAG
+
?>@?BCBDCCB===<===BCDFFAEC
@CRC7U:00004:00280
ACGCTCGACATGCCCAGGTACAGGAG
+
9;@C@@<<=@>?>>:>@<;;;CC@C<
@CRC7U:00006:00283
ATCAGACACGGACACAGCAGAACACACA
+
9;BB;;;CBB8<<A<<<@@@?=@@>?>;
@CRC7U:00008:00286
ACGCTCGACATGCCAG
+
8989999@<--(((((
@CRC7U:00009:00269
ACGCGTCGACATGCCCAGGTAACAGGAGA
+
1,2,,/6//////785//,4424442494
@CRC7U:00011:00267
ACGCTCGACATGCCCAGGTACAGGAG
+
??@ACCBBBCAAACABB?BBBBA>A@
@CRC7U:00013:00278
ACGAGTGCGTTCCCCATGTCGTAGGTACTC
+
?B?99;<>>>5999-99@@@AGCA?BBA@@
@CRC7U:00017:00289
CGTGTCTCTAGGCACCAGGATTTGTGTAG
+
444444;////,//42499::;-//////
@CRC7U:00029:00290
ACGCTCGACATGCCAGGTACAGGAG
+
??@@BBCCC<<<BACC8:;B<;5;@
@CRC7U:00029:00294
ACGCTCGTACCATGCCAGGTACAGGAGAC
+
;=34/////77774424424;44424444
@CRC7U:00030:00270
AGCACTGTAGATGTCACCTAGTTACTTGTG
+
8>99444499B><<=11,/8887:442499
@CRC7U:00038:00293
ACGCTCGACATGCCCAGGTACAGGAG
+
?9;<ABABBB@@==6;;>@BBDEADC
@CRC7U:00041:00252
ACGCTCGACATGCCCAGGTACAGGAGA
+
B@@@BBBCCB@@@B<BA@>>111,1,-
@CRC7U:00044:00289
TGATACGTCTCCTTCCTTAGTTACTTCA
+
BBBB@@@CEAA?ADB?BFCCC@CCD@CD
@CRC7U:00015:00305
ACGCTCGACATGCCCAGGTACAGGAG
+
>>@?BA@AAAAABHAAA>BBBBC?BB
@CRC7U:00015:00309
ACGCTCGACATGCCCAGGTACAGGAG
+
9;B>>>@=?@DCCC?CC?@>>99699
@CRC7U:00018:00306
ACGCTCGACATGCCCAGGTACAGGAG
+
?@@BCBBBCCDDBC@CB@BBCDD?BB
@CRC7U:00021:00312
ACGAGTGCGTCCCATGCTCGTAGTACGTAC
+
67./////4444-4;9444444/./6/...
@CRC7U:00024:00319
ACGCTCGACATGCCCAGGTACAGGAG
+
>@BBC@AADBAAAA<@@=@BCFDFDC
@CRC7U:00032:00336
TCTCTATGCGCTCCATACTGTCTAAGGTA
+
@>@=A@9=A@A@?5999989488;,.,..
@CRC7U:00034:00337
TCTCTATGTCCACATGTCTAAGGTACTG
+
44444//8/1,/8//44;342424444.
@CRC7U:00035:00328
ACGCTCGACATGCCCAGGTACAGGAG
+
==>??;<<C@@@AA<@A=ADDEEEC<
@CRC7U:00037:00340
ACGCTCGACATGCCCAGGTACAGGAG
+
BA@ABCDCCCCCCC>AA>AACDC?B9
@CRC7U:00039:00301
ACGCTCGACATGCCCAGGTACAGGA
+
>=<>AABCDEECCCABB?BBCED@A
@CRC7U:00039:00330
ACGCTCGACATGCCCAGGTACAGGAG
+
??@@CCCCDDBBBC@DBABBBAA>AB
@CRC7U:00040:00300
ACGTCGACATGCCCAGGTACAGGGACTG
+
9434444444444-442444444-4444
@CRC7U:00041:00340
ACGCTCGACATGCCCAGGTACAGGAG
+
B?@ABBBCDCBBBC<@@?>>@99599
@CRC7U:00036:00374
CGTGTCTCTACGGCACAGGATTTGT
+
44444;@881/15//4665///+/,
@CRC7U:00044:00359
ACGCTCGACATGCCCAGG
+
CA@@DBCB@@999919?6
@CRC7U:00045:00381
ACGCTCGACATGCCCAGGTACAGGAG
+
C::<BCA@=B:444-4424849@@BB
@CRC7U:00028:00408
ACGAGTGCGTTCCCATGTCGT
+
?B7<<B994;244-444/20*
@CRC7U:00043:00428
ACGCTCGACATGCCCAGGTACAGGAG
+
=9;;;;@BCCHDCG@CB=@A@@@?B9
@CRC7U:00051:00046
ACGCTCGACATGCCCAGGTACAGGAG
+
DA@BBBBBBA@@AA==A;??BAA?@C
@CRC7U:00052:00005
ATACGCGAGGTATGGAAGCACTCATATAG
+
48844/6//,/667,/,1>9983337311
@CRC7U:00054:00009
ACGCTCGACATGCCCAGGTACAGGAG
+
4989?>994>>>=:6>@58999?==>
@CRC7U:00056:00008
ACGCTCGACATGCCCAGGTACAGGAG
+
==?@AA<<=<<CCF>AA@>>999699
@CRC7U:00057:00024
ATATCGCGAGGGTATGGAAGCACG
+
438444/////+///87878//44
@CRC7U:00057:00036
ACGCTCGACATGCCCAGGTACAGGAG
+
AB>?@BBBBCCCCCDCDA@A@<9699
@CRC7U:00059:00004
TGATACGTCTCCTTCCTTAGCTTACTTCAG
+
BBBAAACBBA@;?8959:@94499//,///
@CRC7U:00062:00043
ACGCTCGACATGCCCAGGTACAGGAGAA
+
498@9999:@999B6;48/1,,,*,,,*
@CRC7U:00062:00044
ACGCTCGACATGCCCAGGTACAGGAG
+
?@@CBBCCCD=>>=:==;@@AAC@CA
@CRC7U:00066:00028
ACGCTCGACATGCCCAGGTACAGGAG
+
9<BCCBAABBBDCC>@=;88999<>9
@CRC7U:00067:00030
ATGCTCTAGACACAGGATTGAGAGTAGG
+
433444:94/////65//,/14999333
@CRC7U:00069:00010
ATATCGCGAGGGTATGGAAGACT
+
:;B@>><1111+///87B;=//.
@CRC7U:00070:00012
ACGCTCGACATGCCCAGGTACAGGAGA
+
@@?BBBBABCC=>>199599;11-111
@CRC7U:00070:00029
ACGCTCGACATGCCCAGGTACAGGAG
+
BA;?>>@@@AAACCCCC@BBDBB>A<
@CRC7U:00070:00044
ACGCTCGACATGCCCAGGTACAGGAG
+
??BBCCBBBBBBCB@CC@CAB;9599
@CRC7U:00071:00018
ACGCTCGACATGCCCAGGTACAGGAG
+
?9:;BCCBBBBCAA<@@=AA><>BE=
@CRC7U:00072:00007
ACGCTCGACATGCCCAGGTACAGGAG
+
@;:;AB<<?CCCDG><>CA@@??699
@CRC7U:00073:00045
ACGCTCGACATGCCCAGGTACAGGAG
+
@?@@CBBBBCCCCC@CC@?@C99599
@CRC7U:00076:00034
ACGCTCGACATGCCCAGGTACAGGAG
+
?@@@DDAAACCCAB<@@=@ABBB=@?
@CRC7U:00077:00008
ACGCTCGACATGCCCAGGTACAGGAG
+
@?>?CBCD@@ACBB<@@<99999699
@CRC7U:00079:00012
ACGCTCGACATGCCCAGGT
+
@@@BA:111118000*,*,
@CRC7U:00080:00006
ACGCTCGACATGCCCAGGTAC
+
A;;98=44444:::-442//,
@CRC7U:00085:00024
ACGCTCGACATGCCCAGGTACAGGAG
+
@;<<BBCDDDCDCECCA?AB<9<DA<
@CRC7U:00089:00008
ACGCTCGACATGCCCAGGTACAGGAGA
+
=@?@BBAAACCCCE>A@=99999;>99
@CRC7U:00092:00044
ACGCTCGACATGCCCAGGTACAGGAG
+
BBAABBCABABBCB@CC?BCCCC=@@
@CRC7U:00096:00030
TGATACGTCTCCTTCCTTAG
+
44444949999592424:99
@CRC7U:00099:00040
ACGCTCGACATGCCCAGGTACAGGAG
+
@A>@@BCCE@@@BB@AA?BCD::6;;
@CRC7U:00051:00064
ACGCTCGACATGCCCAGGTACAGGAG
+
B9:<;AABAAABAB?;;79>>?A=@C
@CRC7U:00051:00081
ACGCTCGACATGCCCAGGTACAGGAG
+
=;;<@@BBBCBBCB@CA@BBC::8;=
@CRC7U:00052:00094
TACTACGTCGTCCTACTACTGTCTACA
+
4444499=444;5444444644..,,,
@CRC7U:00054:00074
ACGCTCGACATGCCCAGGTACAGGAG
+
C?<?A?@@@@@@AA:>>599999594
@CRC7U:00056:00056
ACGCTCGACATGCCCAGGTACAGG
+
BAABBBCCCCCBBB=BB@BCCCCC
@CRC7U:00056:00061
ACGCTCGACATGCCCAGGTACAGGAG
+
8;<;AA@BCEAAAB:?>599999599
@CRC7U:00059:00056
ACGCTCGACATGCCCAGGTACAG
+
>;;<BCCCCECBBB>AA?BCCCC
@CRC7U:00059:00069
ACGCTCGACATGCCCAGGTACAGGAG
+
@@?@BBCCBC@BAB<AA=??A99699
@CRC7U:00060:00052
ACGCTCGACATGCCCAGGTACAGGAG
+
:9?@@;<<>>>>>>19959999A=@@
@CRC7U:00060:00081
ACGCTCGACATGCCCAGGTACAGGAG
+
>@@@;;<DCDCBBB@CC?BBB;959;
@CRC7U:00061:00058
ACGCTCGACATGCCCAGGTACAGGAG
+
BCBBBBBBBBBBCC=BBBAAABB?A@
@CRC7U:00061:00083
ACGCTCGACATGCCCAGGTACAGGAG
+
B::;BFFNCCBBGLABB>@@A?B=@<
@CRC7U:00062:00088
ACGCTCGACATGCCCAGGTACAGGAG
+
>98;AB<=@FDDCD>CB?BBCCB=AA
@CRC7U:00063:00052
TACTGAGCTACACACACAGAAAG
+
CBA>A@99444/,,,,,22288;
@CRC7U:00063:00072
ACGCTCGACATGC
+
99784444/,,**
@CRC7U:00064:00081
ACGCTCGACATGCCCAGGTACAGGAGA
+
BBBCBB@@@@9<<A:@@>;99?@5999
@CRC7U:00065:00082
ACGCTCGACATGCCCAGGTACAGGAG
+
;<ABA@BB<<<AADAAA=@@B9969@
@CRC7U:00065:00096
ACGCTCGACATGCCCAGGTACAGGAGAAC
+
49899=4449:;;;644248444994424
@CRC7U:00067:00092
ACGCTCGACATGCCCAGGTACAGGAGA
+
BBBBCCCCCCCB?@>>>,1-***)*,,
@CRC7U:00068:00059
TCTCTATGCGCTCCACACTGTCTAAGGGTAC
+
94449999<9;492449=9999;91.0+...
@CRC7U:00068:00089
ACGCTCGACATGCCCAGGTACAGGAG
+
1101:=>BBCCCCC>CCDBA@99599
@CRC7U:00070:00063
ACGCTCGACATGCCCAGGTACAGGAG
+
88??>>999?999914>8=8;;BBBB
@CRC7U:00070:00075
ACGCTCGACATGCCCAGGTACAGGAG
+
=@@BCCDCCCCCDECAA>@ABBB;<<
@CRC7U:00071:00062
ACGCTCGACATGCCCAGGTACAGGAG
+
B:;;DBCBCA@@@C>@??BCCCEACC
@CRC7U:00071:00068
ACGCTCGACATGCCCAAGGTACAGGAG
+
??@A??AAADBAAA9<99=@@@AA?@>
@CRC7U:00072:00076
ACGCTCGACATGCCCAGGTACAGGAG
+
BCBBCCAADCCCCB?BCB=;;??699
@CRC7U:00072:00084
AGCACTGTAGCTGTCA
+
9;;@;;;;BBCA>=81
@CRC7U:00073:00078
ACGCTCGACATGCCCAGGTACAGGAGAC
+
9;:99>=B?@@99908>;9999954///
@CRC7U:00073:00091
ACGCTCGACATGCCCAGGTACAGGAG
+
B@>?BBBCFA<>>D>CDC<:=BA>A@
@CRC7U:00074:00072
ACGCTCGACATGCCCAGGTACAGG
+
C:::BB<;<BD;9919>;@ABDDA
@CRC7U:00077:00068
ACGCTCGACATGCCCAGGTACAGGAG
+
B9;<@C@@AC<<<D9<;=AA?AACBB
@CRC7U:00078:00096
ACGCTCGACATGCCCAGGTACAGGAG
+
?A@@@CBBBA@@BB>AA@@;<=C@AA
@CRC7U:00079:00069
AACGCTCGACATGCCCAGGTACAGG
+
1,/668/////////+/;9:=??=;
@CRC7U:00079:00097
ACGCTCGACATGCCCAGGTACAGGA
+
BA@ABCBCCCCCCC@CC@B@A9959
@CRC7U:00079:00098
TACTGAGTCTACACACACAGAAAGATTGGTGC
+
@991<11//66/4494449;;>=890622,,,
@CRC7U:00081:00054
ACGCTCACATGCCCAGGTACAGGAGA
+
@ABBBBBCCDCBE9><69111/,//.
@CRC7U:00081:00064
ACGCTCGACATGCCCAGGTACAGGAGA
+
:?CCCCAADAABAB6;;?984998944
@CRC7U:00081:00089
ACGCTCGACATGCCCAGGTACAGA
+
:47899>?@>9999-442/,,,,,
@CRC7U:00082:00057
ACGCTGACATGCCCAGGTAACAAGG
+
89>>>@B@AACCC111,,,*,,*,*
@CRC7U:00082:00088
ACGCTCGACATGCCCAGGTACAGGAG
+
B@>?BBBB@@BBBC=AB@BBDDD@EC
@CRC7U:00083:00054
ACGCTCGACATGCCCAGGTACAGGAG
+
A?<???BCCAAHDC?CBB@@@BB699
@CRC7U:00083:00071
ACGCTCGACATGCCCAGGTACAGGAG
+
988999894B@@<<,11,///:::44
@CRC7U:00084:00085
ACGCTCGACATGCCCAGGTACAGGAG
+
=9;;AAA@A@>944-44244;AA244
@CRC7U:00085:00071
ACGCTCGACATGCCC
+
?9;;;;9;<A@AAGB
@CRC7U:00085:00072
ACGCTCGACATGCCCAGGTACAGGAGAC
+
>9788=99<A=AAC>@F@@@=9989444
@CRC7U:00085:00094
AGCACTGTAGCTGTCACTAGTTACTTG
+
CCCCDC<:@CCBCCCDAAAECACDC@@
@CRC7U:00085:00097
ACGCTCGACATGCCCAGGTACAGGAG
+
=@?@>?@A<<<A@A6;;==8:44244
@CRC7U:00086:00084
ACGCTCGACATGCCCAGGTACAGGAG
+
A?@@@@@B<<<<;A<B@?B@?====4
@CRC7U:00086:00091
TGATACGTCTCCTCCTTAGCTTACTTCA
+
AA@@BB=<2>8,//5676//49:665//
@CRC7U:00087:00062
ACGCTCGACATGCCCAGGTACAGGAG
+
B?@@EHBBBCAAAC>CC@@@ABB>A<
@CRC7U:00088:00075
ACGCTCGACATGCCCAGGTACAGGAG
+
BBBBBEBDCCA@ACACC@BBDCC?B<
@CRC7U:00089:00063
ACGCTCGACATGCCCAGTACAGGAGA
+
?;;;@A@AAECC;::111/,,,20,,
@CRC7U:00089:00093
AGCACTGTAGCTGTCACTAGTTACTTGTGT
+
94999:CDJDDCCBC99999424442////
@CRC7U:00090:00098
TGATACGTCTCCTTCTTAGTACTCA
+
844?48491--*,*,*)*,*,,,/6
@CRC7U:00095:00083
ACGCTCGACATGCCCAGGTACAGGAG
+
B@?@BBCCCA?AAC?>>599999?@9
@CRC7U:00098:00069
ACGCTCGACATGCCCAGGTACAGGAG
+
=;:;A@@AABBCBD8<;=9944424/
@CRC7U:00051:00103
ATATCGCGAGGTATGGAAGCACGTC
+
48844444442444878786/////
@CRC7U:00051:00114
ACGCTCGACATGCCCAGGTACAGGAG
+
=@?@;;;A<;<<AA:AA;>>>99699
@CRC7U:00052:00124
ACGCTCGACATGCCCAGGTACAGG
+
>@A@BBBCC@@@BDCCC@@AACC>
@CRC7U:00053:00108
ACGCTCGACATGCCCAGGTACAGGAG
+
8989;;<@ABA911,11,1//77764
@CRC7U:00054:00111
ACGCTCGACATGCCCAGGT
+
A?@@B?AAB@;;<C>CBAB
@CRC7U:00054:00130
ACGCTCGACATGCCCAGTACAGGAG
+
9;@BBBCGCCCDDC@C<<;@@B?A<
@CRC7U:00055:00136
ACGCTCGACATGCCCAGGTACAGGAG
+
@@:;;;;<AB@@AA9<;?@@@AA8<;
@CRC7U:00056:00102
ACGCTCGACATGCCCAGGTACAGGAG
+
BB7:;CBBCCAABC>BB@<;;CA599
@CRC7U:00059:00129
ACGCTCGACATGCCAGGTACAGGAG
+
89899=<11,0*,*,,*,,444244
@CRC7U:00061:00124
ACGCTCGACATGCCCAGGTACAGGAG
+
?@>>>=84:?===A598244499244
@CRC7U:00066:00140
ACGCTCGACATGCCCAGGTACAGGAG
+
99;BBB;<>DCBBC@BB>BBBAA=@B
@CRC7U:00068:00142
ACGCTCGACATGCCCAGGTACAGGAG
+
>?ABBCBBBDCAAC?AC@BBBAA=A@
@CRC7U:00071:00129
TAGTAATCAGCCTCGCCATGACGAAGGTATTCC
+
/,,,/,/6///,44448/////8856566::;:
@CRC7U:00071:00144
ACCGCTCGACATGCCCAGGTACAGGAG
+
@A>AFCAAAABA999099548444899
@CRC7U:00075:00120
ACGCTCGACATGCCCAGGTACAGGAG
+
B;8;;;994@>944-4:9:;=::244
@CRC7U:00077:00115
ACGCTCGACATGCCCAG
+
4434/:///888::-44
@CRC7U:00078:00113
ACGCTCGACATGCCCAGGTACAGGAG
+
9;;<CBBBCCBBBC@CC@BBBAA?@@
@CRC7U:00079:00149
ACGCTCGACATGCCCAGGTACAGGAG
+
@9:;;99@@9999909959@BBDCCD
@CRC7U:00082:00106
ACGCTCGACATGCCCAGGTACAG
+
@@@ACCCCCDBBBC>B@>BBBGB
@CRC7U:00082:00130
ACGCTCGACATGCCCAGGTTACA
+
@@?A??99999111,//,/,///
@CRC7U:00083:00101
ACGCTCGACATGCCCAGGTACAGGAGA
+
CB@@<<<@?>><9919>691/11,///
@CRC7U:00089:00103
ACGCTCGACATGCCCAGGTACAGGAGA
+
C;;<BBCCBBBBCB<@><99999;?99
@CRC7U:00096:00113
AACGTCTCGACGG
+
,*,***,,/6692
@CRC7U:00098:00102
ACGCTCGACATGCCCAGGTACAGGAGA
+
=9;<C@AAEECCCD<B@:<9;;A59//
@CRC7U:00098:00118
ACGCTCGACATGCCCAGGTACAGGAG
+
CCABBBDDCCCCFCABB=@@A@A5<9
@CRC7U:00099:00114
ACGCTCGACATGCCCAGGTACAGGAG
+
>?AB??BCBBD<<<:<B=>>@99599
@CRC7U:00050:00153
AACGCTCGACAT
+
/,/./82,,,,,
@CRC7U:00053:00182
ACGCTCGACATG
+
1/,,/////99/
@CRC7U:00062:00167
ACGCTCGACATGCCCAGGTACAGGAG
+
@A@@C>;;<CBBBC@CC@BBBCC?B<
@CRC7U:00070:00193
AGCTCGACATGCCCCAGGTACAGGAGACTG
+
9944994:B<;;A=2492444331331111
@CRC7U:00071:00170
TGATACGTCTCCTTCCTTAGCTTGACATTCAGG
+
899///////75924699::98,/////,///7
@CRC7U:00073:00188
ATCAGACACGGACACAGCAGAACACACA
+
4874674///,/6444AAAAA@B;988;
@CRC7U:00074:00189
ACGCTCGACATGCCCAGGTACAGGAGG
+
B9:9@@@@AC;<<C<@@?AAAAA=@B@
@CRC7U:00075:00176
ACGCTCGACATGCCCAGGTACAGGAG
+
B??>==8999911>8>>-//6665@B
@CRC7U:00075:00189
ACGCTCGACATGCCCAGGTACAGGAG
+
/1./6644449999544248444244
@CRC7U:00079:00194
ACGCTCGACATGCCCAGGTACAGGAG
+
:B:;;B899@999A<>@=B9999;?>
@CRC7U:00080:00186
ACGCTCGACATGCCCAGGTACAGGAG
+
>988;AA@DBA999-89699<DC>><
@CRC7U:00089:00160
ACGCTCGACATGCCCAGGTACGGA
+
?@?@A@@ACC><<>-11:8-,,**
@CRC7U:00090:00192
CGTGTCTCTAGGCACAGGATTTTGTGTAG
+
BBCDCDCDD@A@CC?=?59999/9AAABB
@CRC7U:00050:00201
ACGCTCGACATGCCCAGGTATAGGAG
+
>@CBCCCACA@CCA<<8+--,,,*,6
@CRC7U:00050:00202
CGTGTCTCTAGGACA
+
449>>?:8--,*,,,
@CRC7U:00050:00210
ACGCTCGACATGCCCAGGTACAGGAAG
+
49>@A999999>99684244///,/,/
@CRC7U:00051:00228
ACGCTCGACATGCCCAGGTACAGGAA
+
9<?@@@@BBCBBBC>@@=ABBCCCA>
@CRC7U:00055:00213
ACGCTCGACATGCCCAGGTACAGGAGA
+
998999@BBB=<;B:995994448444
@CRC7U:00060:00217
CGTGTCTCTAGGCACATGGA
+
99999<;B?A:://///,0,
@CRC7U:00063:00243
ACGCTCGACATGCCCAAGGTACAGGAGA
+
9<A@@@;<<C<?;;,1,/,/69992449
@CRC7U:00065:00247
ACGCTCGACATGCCCAGGTACAGGAAA
+
898;>>999?>94;0;B@;;9A:2490
@CRC7U:00067:00212
ACGAGTGCGTTCCCATGTCGTAGGTACTC
+
9;BBBA@>>B599149;;CC@@@@CCBCB
@CRC7U:00069:00227
AGCACTGTAACTGTCACTAATTACTTGT
+
9;BB;;=EC?BABBB99;A@B@BCC@CC
@CRC7U:00072:00236
ACGCTCGACATGCCCAGGTACAGGAG
+
9934=>>?@@AB=C=;;9;9999=@@
@CRC7U:00074:00213
ACGCTCGACATGCCCAGGTACAGGAG
+
9<@@CBAAACCCDD=BA@CBCCCFCB
@CRC7U:00079:00210
ACGCTCGACATGCCCAGGTACAGGAG
+
49??9944499>>>:98288494=?9
@CRC7U:00079:00242
ACGCTCGACATGCCCAGGTACAGGAG
+
>>??@@;;<@@BGC>CB@;;<AAA@?
@CRC7U:00080:00232
ATATCGCGAGGGTATGGAAGCACTCTAGTAA
+
48999894944-44998=@999=;<4....,
@CRC7U:00082:00207
ACGCTCGACATGCCCAGGTACAGGA
+
9;ABBBAAAA@@CB@BB@CBDCC?A
@CRC7U:00084:00212
ACGCTCGACATGCCCAGGTACAGGAG
+
98;;A@?AC<<<AD>AAAC@@<<;<B
@CRC7U:00091:00209
ACGCTCGACATGCCCAGGTACAGGAG
+
=934=949:44444-44244444899
@CRC7U:00097:00201
ACGCTCGACATGCCAGGTACAGGAG
+
@AABCC@=?1111,11,1;9:@@CB
@CRC7U:00097:00224
TACTGAGCGACACAG
+
9944497/,,0,,//
@CRC7U:00098:00239
GACGCTCGACATGCCCAGGTACAGGAG
+
==9:;@B;;<BA@>@199;>>@9969>
@CRC7U:00050:00259
ATATCGCGAGGGTATGGAAGACTCTATAGAG
+
9::;<CAACEKDCAAA9<:<@AB?<:2,,,,
@CRC7U:00059:00285
ACGCTCGACATGCCCAGGTACAGGAG
+
C;;<AAAB>?=CBC099599///,//
@CRC7U:00060:00251
TAGTATCAGCCTCGCCACATGG
+
9;99@?:@AB7;4;72*(((((
@CRC7U:00062:00290
ACGCTCGACATGCCCAGGTACAGGAG
+
B;;<CBCCGEBCAC<@@=;;9@@8<;
@CRC7U:00067:00273
ACGCTCGACATGCCCAGGTACAGGAG
+
89;;CCBAAAAABD@CB=@;<<><@@
@CRC7U:00079:00268
ACGCTCGACATGCCCAGGTACAGGAG
+
BBBBCCBB;;9@??1995984==:@A
@CRC7U:00080:00299
ACGCTCGACATGCCCAGGTACAGGAG
+
==7999999@9111+11,/669;244
@CRC7U:00084:00264
ACGCTCGACATGCCCAGGTACAGGAG
+
9;@@@@<<=BBCBC>CC>>>>99599
@CRC7U:00085:00263
ACGCTCGACATGCCCAGTACAGGAG
+
99891?11/>-*-7*,,,,/44944
@CRC7U:00086:00266
TACTGAGCTACACACACAGAAAGAGTTGGTGC
+
@@A>994444466///////854443131333
@CRC7U:00087:00295
ACGCTCGACATGCCCA
+
498849999:99?C=B
@CRC7U:00089:00294
ACGCTCGACATGCCCAGGTACAGGAG
+
ABABBBBA;:;@CC>BC@CBCBB=@@
@CRC7U:00091:00271
ACGCTCGACATGCCCAGGTACAGGAG
+
?9;<BCB@@@@<<<811-1111@,99
@CRC7U:00091:00281
ACGCTCGACATGCCCAGGTACAGGAG
+
>A@@CCBCCBAABB=BC@CCCDB?BC
@CRC7U:00091:00282
ACGCTCGACATGCCCAGGTACAGGAG
+
9;?>?A?999@>??:@A<AACFD?BB
@CRC7U:00093:00282
ATCAGACACGGACACAGCAGAACACAC
+
433;443@99284=99ABAA@?@A98:
@CRC7U:00096:00256
ATGACGTCTCCTTCC
+
8334844///,/,/,
@CRC7U:00051:00312
ACGCTCGACATGCCCAGGTACAGGAG
+
?@?@ACCDCDABBDACC?<;>><6<@
@CRC7U:00051:00328
ACGCTCGACATGCCC
+
11./;184444//85
@CRC7U:00051:00346
ACGCTCGACATGCCCAGGTAAGGAGA
+
BA;===8999998=9>@<=>431337
@CRC7U:00052:00327
ACGCTCGACATGCCCAGGTACAGGAG
+
?9;<BBBFBBBBBB@BA@BBC;:6;@
@CRC7U:00068:00301
ACGCTCGACATGCCCAGGTACAGGAG
+
A?@@BBBCCCAA@C@CCAB?AAB?AA
@CRC7U:00077:00326
TCTCTATGCGCTCCACATGTCTAA
+
A@@CB@?>AB999599/////,,*
@CRC7U:00078:00316
AGCACTGTAGCTGTCACCTAGTTACGTTGTGT
+
9444444449?99999;69C@;:@4442/766
@CRC7U:00082:00317
ACGCTCGACATGCCCAGGTACAGGAG
+
9;;;@@<<=ABBCC>BB8<<AAA?B=
@CRC7U:00093:00346
ACGCTCGACATGCCCAGGTACAGGAG
+
>@@BCNCCCC@AAC<@@?@9;;B=@A
@CRC7U:00098:00332
ACGCTCGACATGCCCAGGTACAGGAG
+
BA?@CB@AAA@@@@:<;8;>>@@>@@
@CRC7U:00050:00392
ACGCTCGACATGCCCAGGTACAGGAG
+
BA@ABB@AB@;;;A<@@=@?A??;?9
@CRC7U:00062:00363
ACGCTCGACATGCCCAGGTACAGGAG
+
B@@@BBBBECCCBCA<<:;AD99:<9
@CRC7U:00064:00357
ACGCTCGACATGCCCAGGTACAGGAG
+
9;BCCC@AADCCCB>BB@BBB::6;=
@CRC7U:00065:00366
ACGCTCGACATGCCCAGGTACAGGAG
+
A?>@BBA@ACCCCC?CB@BBCAA?A=
@CRC7U:00071:00362
ACGCTCGACATGCCCAGGTACAGGAGA
+
998;@;=<BDBGDD?CG994///,///
@CRC7U:00071:00365
ACGCTCGACATGCCCAGGTACAGGAG
+
D=;<AA99<<<@9;:@@888944244
@CRC7U:00073:00385
TGATACGTCTCCTTCCTTAGC
+
99>4444/11/,/,,*,*.//
@CRC7U:00081:00397
ACGAGTGCGTTCCCATGCTCGTAGGTACAGT
+
;9?A=9444964C>@===//1-,,*,,,,,0
@CRC7U:00084:00388
ACGCTCGACATGCCCAGGTACAGGAG
+
B9;<D@@?A@99991996;CDBDD==
@CRC7U:00088:00376
ACGCTCGACATGCCCAGGTACAGGAG
+
89<;@>>?=<<AAA:AA=@A@BACCC
@CRC7U:00055:00409
ACGCTCGACATGCCCAGGTACAGGAG
+
9;;;B@@9944444-48888944244
@CRC7U:00056:00429
ACGCTCGACATGCCCAGGTACAGGAGACTGAC
+
BDBBBBBBBB@@BB?AB@CBDBBDAB=@@@@=
@CRC7U:00057:00404
ACGCTCGACATGCCCAGGTACAGGAG
+
>@@@CCBCB@@@CC>CE@BBBAA=AA
@CRC7U:00064:00417
ACGCTCGACATGCCCAGGTACAGGAG
+
??@@CABBCCBBBC@CB@BBCAAAAA
@CRC7U:00067:00404
ACGCTCGACATGCCCAGGTACAGGAG
+
>??@CC@ADEBCDCACC@DCBAA?@9
@CRC7U:00078:00426
ACGCTCGACATGCCCAGGTACAGGAG
+
9;@@B@AAFBABBC@CB?@BBCC@EB
@CRC7U:00094:00434
ACGCTCGACATGCCCAGGTACAGGAG
+
99>>@999AAA@AD@CDABB;99;?4
@CRC7U:00078:00460
ACGCTCGACATGCCCCAGGTACAGGAGA
+
;;?@@@@>9999999/442444442///
@CRC7U:00080:00470
ACGCTCGACATGCCCCCCAGGTACAGGAG
+
A@;=====@A@AADGNN-AA=@@AAC@@@
@CRC7U:00082:00493
ACGCTCGACATGCCCCAGGTACAGGAGA
+
D@>?=@@=9999999/9@;>>@9969>>
@CRC7U:00085:00516
ACGCTCGACATGCCCAGGTACAGGAG
+
??>?BA?@ACCBBC?DB@BBBBB?B@
@CRC7U:00085:00527
ACGCTCGACATGCCCAGGTACAGGAG
+
1/./444499999:69=888666,//
@CRC7U:00087:00547
ACGCTCGACATGCCCAGGTACAGGAG
+
>9899999@B>99919969@ABECA@
@CRC7U:00091:00500
ACCCGCTCCCGACATGCCCCCCCC
+
=>>1798>><@B>>>999999944
@CRC7U:00092:00544
TACTGAGCTACACACACAGAAAGATTGGTCG
+
4449444944444444444:;7999@?:799
@CRC7U:00093:00545
ACGCGTCGTACCATGCCAGGTAGACA
+
/20///6//449:;9=54/56/..//
@CRC7U:00094:00514
ATCAGACACGAACACAGCAGAACACAC
+
>;BA?@7---,*,,/8;;9>=;=8437
@CRC7U:00094:00516
ACGCTCGACATGCCCAGGTACAGGAG
+
A;;;BB@AADCBAA<;;59>@997<@
@CRC7U:00097:00519
ACGCTCGACATGCCCAGGTACAGGAG
+
?ABBDBBCBBBBBB>BB@CBDAA?A?
@CRC7U:00090:00558
ACGCTCGACATTGCCCAGGTACAGGAGA
+
;@@@;;<><11-111,/8,19BCC5;9:
@CRC7U:00093:00572
ACGCTCGACATGCCCAGGTACAGGAG
+
49389844::;44;:4469==::86/
@CRC7U:00095:00573
ACGCTCGACATGCCCAGGTACAGGAG
+
@>;>??@BDD@@@@:>>=BBBDHCB1
@CRC7U:00099:00596
ATATCGCGAGGGTATGGAAGCACTCTATAGA
+
:7=@;99@99919<<<?@=21110.6933..
@CRC7U:00092:00605
ACGCTCGACATGCCCAGGTACAGGAG
+
?87;@AABCC=31>6:;-1/6//,44
@CRC7U:00092:00607
ACGCTCGACATGCCCAGGTACAGGAGACTGGA
+
BB786/1111119919><>>AAA?@BAAAA99
@CRC7U:00095:00619
ACGCTCGACATGCCCAGGTACAG
+
//.///;;944444-4424/7//
@CRC7U:00098:00644
ACGCTCGACATGCCCAGGTACAGGAGACTGATCACCCCCCCC
+
?AABEBCCDCCAAB=AB?@BA::9;B>>@@999999999999
@CRC7U:00087:00686
ACGCTCGACATGCCCAGGTACAGGAG
+
?9;:@@@@CCB@@B<@@=>>>99599
@CRC7U:00088:00685
ACGCTCGACATGCCCAGGTACAGGGACG
+
A?@@BBC>;::444-9@=@@>111-1-,
@CRC7U:00094:00667
ACGCTCGACATGCCCAGGTACAGGAG
+
>@?@B@AACCCCCE>CB@B?BCB?AA
@CRC7U:00098:00696
ACGCTCGACATGCCCAGGTACAGGAG
+
BB?????==49999199599?9969>
@CRC7U:00099:00690
ACGCTCGACATGCCCAGGTACAGGAGAC
+
BC?@@@<<4B=@;;::=;11,,,*,///
@CRC7U:00094:00745
ACGCTCGAACATGCCCAGGTACAGGAG
+
9978>=4/,//////+//,44444://
@CRC7U:00095:00717
ACGCTCGACATGCCCAGGTACAGGAG
+
@@@@BBCCCCCCCCACD@<<=DB8;<
@CRC7U:00092:00750
TAGTATCAGCCTCGCCACTGACGAAAGGTTTTCC
+
44449944448>99:71////////+42444,42
@CRC7U:00092:00773
TCTCTATGCGCTCCACACTGGTCATAAG
+
1//9999/11///,/772,,*,,,,289
@CRC7U:00098:00751
ACGCTCGACATGCCCAGGTACAGGAG
+
B?>?BBBFCCBBBDACBAA@ABB;?9
@CRC7U:00087:00849
ATCAGACACGGACACAGCAGAACACACAG
+
>@@@<;;A@>59999<;AB@B?A;9834.
@CRC7U:00089:00803
ACGCTCGACATGCCCAGGTACAGGAG
+
@98889499@999;-8858;99BA<<
@CRC7U:00094:00842
ACGCTCGACATGCCCAGGTACAGGAG
+
9;BBB@@AB9498>:>@599999?@@
@CRC7U:00096:00833
ATATCGCGAGGGTATGGAAGACTCTAT
+
><9<<BDCDDCBC<<;>A;>9988876
@CRC7U:00097:00813
AGATCGCGAGGGTATGGAAGACTCATATAGAAG
+
44:444:=?AB6;;<<7;>9::;1.....1989
@CRC7U:00097:00842
ACGCTCGACATGCCCAGGTACAGGAG
+
98898;<<111;;;?>C?@999?244
@CRC7U:00098:00817
ATATCGCGAGGTATGGAA
+
489444////,/666,/,
@CRC7U:00099:00801
ACGCTCGACATGCCCAGGTACAGGAG
+
99899999>>ABBC?CC>99999699
@CRC7U:00077:00864
ACGCTCGACATGCCCAGGTACAGGAG
+
?98;A;<9BB<9<@>9959>@@B@CA
@CRC7U:00077:00884
ACGCTCGACATGCCCAGGTACAGGAG
+
>989@@;99?>999-8959BBCDBAB
@CRC7U:00078:00867
ACGCTCGACATGCCCCCCCCCCCCCCCCCCCCCAGGTACAGGAGACTGAT
+
>;;;@@=@@@@>>>?@@@@@?>>999999999"==<=?BBE@BCBBC?:9
@CRC7U:00079:00858
ACGCTCGACATGCCCAGGTACAGGAG
+
B@@@DCDCFECBBB<AB8<<ACC?B<
@CRC7U:00080:00879
ACGCTCGACATGCCCAGGTACAGGAG
+
=;;<AAACDDCCCDBDB?@A<99699
@CRC7U:00081:00864
ACGCTCGACTGCCCAGGTACAGGAG
+
BBAAABCCCDCBB>BB??=@8:499
@CRC7U:00084:00862
ACGCTCGACATGCCCAGGTACAGGAG
+
B:;<CBAAACB<<<9<A=@@ACC?BB
@CRC7U:00086:00854
ACGCTCGACATGCCCAGGTACAGGA
+
=@?=999999998>09824944459
@CRC7U:00086:00855
ACGCTCGACATGCCCCCCC
+
49>>@>?9111-----,,&
@CRC7U:00087:00887
ACGCTCGACATGCCCAGGTACAGGAGA
+
49>@>?===@@@==6@>;99///,1//
@CRC7U:00088:00868
ACGCTCGACATGCCCAGGTACAGGAG
+
A9;<@AAACB<<<<8<@?A@AABCBC
@CRC7U:00090:00855
ACGCTCGACATGCCCAGGTACAGGAGA
+
;;89@999=@999909@<999:A8944
@CRC7U:00092:00891
ACGCTCGACATGCCCAGGTACAGGAG
+
B?>?B?>?CB?@@C=@@=>>?995<@
@CRC7U:00093:00852
ACGAGTGCGTCCCATGCTC
+
>>39444444:C>C=B9//
@CRC7U:00095:00850
ACGCTCGACATGCCCAGGTACAGGAG
+
>;;;CBBBCBAAAC?CA?C@AAB@>@
@CRC7U:00097:00852
ATATCGCGAGGGTATG
+
@?C@9484/,,*,,,,
@CRC7U:00097:00892
ACGCTCGACATGCCCAGGTACAGGAG
+
=B<@@CCAAABCCC@CC@;:<AA?@9
@CRC7U:00099:00850
ACGCTCGACATGCC
+
89899849:1/,,0
@CRC7U:00081:00901
ACGCTCGACATGCCCAGGTACAGGAGACTTTTTTGATTTTTTTT
+
B9;<DBCCFBAAAD>@>=@@@A@=?99999999*9999999999
@CRC7U:00090:00910
ACGCTCGACATGCCCAGGTACAGGAGAC
+
BA<>C<<<C<=<CCAA@=@B@???A999
@CRC7U:00092:00927
ACGCTCGACATGCCCAGGTACAGGAGACTTGATT
+
9489;99BBD==<C>9989>@@A?@>99969=<<
@CRC7U:00093:00922
ACGCTCGACATGCCCAGGTACAGGGGGAGACTTTTTTTT
+
@9:;C;;;B@911<811-11<11111+4?>888444444
@CRC7U:00097:00912
ACGCTCGACATGCCCAGGTACAGGAGACTG
+
=;8;>>@@?A=A@@:9;884///56/////
@CRC7U:00101:00004
ACGCTCGACATGACCCAGG
+
/6A@91/////,,/8+//,
@CRC7U:00102:00008
ACGCTCGACATGCCCAGGTAAGACAGGATA
+
?@@@BBAAACBCCC?BA=995889982433
@CRC7U:00104:00038
TCTCTATGCGCTCCACACTGTCATAAG
+
49444994444::24496/////,,*,
@CRC7U:00104:00049
AGCACTGTAGCTGTCACTAGTTACTTGTG
+
;@?>ABBBBCCAAB>11/7665=@;2///
@CRC7U:00105:00027
CGTGTCTCTAGGCACAGGATTTGTGTAGGA
+
49>@@A>@;98>;88442444-4:444424
@CRC7U:00106:00041
ACGCTCGAACATGCCCAGGTACAGGAG
+
//4;<=11,/;<<@C;<;=A<<<B?BA
@CRC7U:00108:00039
ACGCTCGACATGCCCAGGTACAGGAGA
+
49ABCBC===BA@B?;;58>///,///
@CRC7U:00109:00033
ACGCTCGACATGCCAGGTACAGGAG
+
C<7999;44////,//56/444249
@CRC7U:00110:00030
ACGCTCGACATGCCCAGGTACAGGAG
+
A9;<CC;;<CAAAC@DI@DCCCB?B@
@CRC7U:00113:00010
ACGCTCGACATGCCCAGGTACAGGAGA
+
=;:;AA@@ACBBBC>@@=;94442444
@CRC7U:00114:00016
ACCGCTCGACATGCCCAGGTACAGGAG
+
BB=@?B?@AACBAAB<BB?@@ABB>@9
@CRC7U:00114:00041
ACGCTCGACATGCCCAGGTACAGGAG
+
>AABBCECCABCCDACC;;;BB@599
@CRC7U:00116:00028
TGATACGTCTCCTTCCTTAGTTACTTCAG
+
9<9A@@@AAACED?B>@689424::2444
@CRC7U:00119:00011
ACGCTCGACATGCCCAGGTACAGGAGA
+
898999;;<CBBBE<B@?994445999
@CRC7U:00119:00012
TGATACGTCTCCTTCCTTAGTTACTTCA
+
;6/11//8/9:AE@C892///,//0000
@CRC7U:00123:00007
TGATACGTCTCCTTCCTTAAGTTAACTTCAG
+
@9111//88442/,/56,.,//,/,/98444
@CRC7U:00124:00016
ACGCTCGACATGCCCAGGTACA
+
498;A>>>B<<11>811,//,,
@CRC7U:00127:00035
ACGTCGACATGCCCAGGTACAGGAG
+
9<BBBBBCCBBBDACCCBCC<<9<B
@CRC7U:00128:00019
ACGCTCGACATGCCCAGGTACAGGAG
+
BBBBBBA@;99>>@:@?A>?999599
@CRC7U:00128:00040
ACGCTCGACATGCCCAGGTACAGGAG
+
@<;;@B@??A9<<919@599=44299
@CRC7U:00129:00012
ACGCTCGACATGCCCAGTACAGGAG
+
@;;;B;9999998>999////65//
@CRC7U:00129:00038
CATGTCTCTAGGCACAATGGATTTGTGTAGAA
+
9;?@>>;>12/,,8//,//5///+/6844994
@CRC7U:00131:00017
ACGCTCGCATGCCCAGGTACA
+
:;@>A@A<;:868+//,///,
@CRC7U:00131:00036
CGTGTCTCTAGGCACATGGATTTG
+
BBCBCDBBA@@<>;1111,///+/
@CRC7U:00132:00042
ACGCTCGACATGCCCAGGTACAGGAGA
+
B@?@BCCCCDGCCD;><8999442444
@CRC7U:00135:00026
ACGCTCGACATGCCCAGGTACAGGAG
+
@;89=>99;@>>>@0949994AC699
@CRC7U:00135:00029
ACGCTCGACATGCCCAAGGTACA
+
;<>>;7,,,,**,0*,*/,//9:
@CRC7U:00137:00011
ACGCTCGACATGCCCAGGTACAGGAG
+
:;;<BBBB>?;CBC69;@;8499894
@CRC7U:00139:00036
ACGCTCGACATGCCCAGGTACAGGAG
+
;=@ABBCCA?>9991995994;;244
@CRC7U:00140:00022
ACGCTCGACATGCCCAGGTACAGG
+
9934>A:?@@91//+//,/00//,
@CRC7U:00140:00026
ACGCTCGACATGCCCCAGGTACAGGAG
+
9;;;B@@=?B=8889/9969999F@BC
@CRC7U:00140:00037
ACGCTCGACATGCCCAGGTACAGGAG
+
?@@BB=@@A@@@@B<BC@@@AA??@@
@CRC7U:00143:00022
AGCACTGTAGCTGTCACTAGTTACTTGTG
+
444449:;@@B@@?=4916//,//859=:
@CRC7U:00144:00040
ACGCTCGACATGCCCAGGTACAGGAG
+
B9:;CBDDCBBBCC>AB??>AAC?BC
@CRC7U:00145:00038
ATCAGACACGGACACAGCAGAACACACAGA
+
9:B@>989992449=9494988=>877737
@CRC7U:00146:00027
ACGCTCGACATGCCCAGGTACAGGAG
+
9;AB@@AB=<<CCC<AA<994??544
@CRC7U:00148:00004
ACGCTCGACATGCCCAGGTACA
+
8>>>948944///8+//7////
@CRC7U:00148:00014
ACGCTCGACATGCCCAGGTACAGGAG
+
9<ABCC<=>CAAAE@BB?B@A@@=@9
@CRC7U:00148:00044
ATATCGCGAGGGTATGGAAGCACTCATAGTAGAA
+
9844889444:6449@;=?;449>0..0,,,,,*
@CRC7U:00149:00026
ACGCTCGACATGCCCAGGTACAGGAGA
+
:;@@A;<>BCDB;;811,11///5644
@CRC7U:00101:00069
ACGCTCGACATGCCCAGGTACAGGAG
+
?@?@@>;9<@@ABB<AC=99999594
@CRC7U:00102:00071
ACGCTCGACATGCCCAGGTACAGGAG
+
BB@BBB@AABBBDDACC@C@AAC?B@
@CRC7U:00103:00063
ACGCTCGACATGCCCAGGTACAGGAG
+
B9;<AA@BAAACCC=BB>BAABF<?9
@CRC7U:00103:00078
ACGCTCGACATGCCCAGGTACAGGAG
+
BBBBBBCDCBBBBN>CC889>99599
@CRC7U:00104:00061
ACGCTCGACATGCCCAGGTACAGGAG
+
B=;<CCCCEB@@>>:>@=;;<GBCB<
@CRC7U:00105:00054
ACGCTCGACATGCCCAGGTACAGGAG
+
A??BBBBB?>?ECCBCCDBBA9<69>
@CRC7U:00106:00084
ACGCTCGACATGCCCAGGTACAGGAGA
+
BBACBCCCCAAABC>BB>A??995999
@CRC7U:00106:00085
ACGCTCGACATGCCCAGGTACAGGAG
+
AA@@BB;<=DAAALBBB>@@A99699
@CRC7U:00106:00087
ACGCTCGACATGCCCAGGTACAGGAG
+
?>@@BBCDB:99BB>BBEBBBAA>AB
@CRC7U:00107:00059
ACGCTCGACATGCCCAGGTACAGGAGA
+
BBABCBBBBCBBBC@DC@CBCBB?@;9
@CRC7U:00107:00071
CGTGTCTCTAGGCACATGGATTTGTGTAGAG
+
;<;BBCCD=>DD;;9999;99904:944444
@CRC7U:00110:00079
ACGCTCGACATGCCCAGGTACAGGAG
+
=@@@BCCBB==88819>;>>@ACACB
@CRC7U:00111:00050
ACGCTCGCATGCCCAGGTACAGGGACTG
+
:=CCGFCBBFCCB:99599>99908=:0
@CRC7U:00113:00050
ACGCTCGACATGCCCAGGTACAGGAGA
+
B@@@BDCCCB<<=N@DCA@@B<969>@
@CRC7U:00113:00094
ATCAGACACGGACACAGTAGAACACACAG
+
98344879==899>;;<11//,/:114/,
@CRC7U:00116:00051
ACGCTCGACATGCCCAGGTACAGGAG
+
BBBBCCCD=><A?C=C@@AB999;=4
@CRC7U:00116:00088
ACGCTCGACATGCCCAGGTACAGGAG
+
?@BBAABCCCCBBB>BB@B?AAC@DC
@CRC7U:00118:00074
ACGCTCGACATGCCCAGGTACAGG
+
>989>944::>>;:::7,///665
@CRC7U:00120:00060
ACGCTCGACATGCCCAGGTACAGGAG
+
BBAABCCA<<?DEDACE>@A>B>699
@CRC7U:00122:00082
ATATCGCGAGGGTATGGAAGCACTCTAGTAGA
+
889998>9944-44;@=B@;9;9837731111
@CRC7U:00125:00084
ACGCTCGACATGCCCAGGTACAGGAG
+
BBACBBAAACCCCC?BC@BBBBB9<<
@CRC7U:00127:00057
ACGCTCGACATGCCCAGGTACAGGAG
+
:;@AA@A@BBAAAB<AA?;;;AA=@<
@CRC7U:00130:00069
ACGCTCGACATGCCCAGGTACAGGAG
+
:;;CCCECBCA?BBBBB@BCCAA=AA
@CRC7U:00131:00089
ACGCTCGACATGCCCAGGTTACAGGAG
+
BBABBBCCDC?>>76;8,/,1@;;:A@
@CRC7U:00136:00095
ACGCTCGACATGCCCAGGTACAGGAG
+
?;;;B@BAA@@@@@<@B?@@ACA>@9
@CRC7U:00137:00088
ACGCTCGACATGCCCAGGTACAGGAG
+
BBBCCCBB<<=BBC>BA899111:;1
@CRC7U:00139:00054
ACGCTCGACATGCCCAGGTACAGGAG
+
;9AABBB@994444-44244444244
@CRC7U:00141:00060
CGTGTCTCTAGGCACAGGATTTTGTGTAG
+
@@?ACDBAAAA@ABBB;:4444/9@@?BC
@CRC7U:00144:00054
ACGCTCGACATGCCCTGGTACAGGAG
+
9<CBBBAADBBBBB>BB@B????==B
@CRC7U:00146:00073
ACGCTCGACATGCCCAAGGTACAGGAG
+
=@799999991:88+/,/566944244
@CRC7U:00148:00089
ACGCTCGACATGCCCAGGTACAGGAG
+
?ACCCCAAEAAADDCCDABBAAAA@<
@CRC7U:00102:00148
ACGCTCGACATGCCCAGGTACAGGAG
+
B@@ABB@@A<<;A?:>>599@995;B
@CRC7U:00105:00104
ACGCTCGACATGCCCAGGTACAGGAG
+
?98448C@@B==9954959999B@B<
@CRC7U:00106:00137
ACGCTCGACATGCCCAGGTACAGGAG
+
>;;<BCBA@@@@>@:@ACBBBBD==<
@CRC7U:00108:00126
ACGCTCGACATGCCCAGGTACAGGAGAA
+
8/89@;949:9444-442489::24442
@CRC7U:00110:00143
ACGCTCGACATGCCCAGGTACAGGAG
+
:=ABB@9<:CB@==9>>589444594
@CRC7U:00114:00141
ACGCTCAACATGCCCAGGTACAGGAG
+
9<BBGCFFDBAADD@DDBDCC@@>AB
@CRC7U:00116:00132
ACGCTCGACATGCCCAGGTACAGGAG
+
BBABCBBBCCBBCB>BB@BBB::6;9
@CRC7U:00118:00149
ACGCTCGACATGCCCAGGTAGT
+
9;;;CBABCC:;;D@B757)((
@CRC7U:00119:00115
TGATACGTCTCCTTCCTTAGTTACTTCA
+
BBBB??ABBCC?A?AADB8898949@DB
@CRC7U:00126:00110
ACGCTCGACATGCCCAGTACAGGAG
+
=9;9>99999@988-484494424;
@CRC7U:00127:00133
ACGCTCGACATGCCCAGGTACAGGAG
+
=>ABB@@AACBBBCACC@B@AAC=@B
@CRC7U:00131:00114
TGATACGTCTCCTTCCTTAGTTACTTCAGTG
+
@99994444492424248844249;:;4444
@CRC7U:00132:00108
ACGCTCGACATGCCCAGGTACAGGAG
+
>@@@B@ACC<<<CC>BB@BBBCD@C<
@CRC7U:00132:00116
TAGTATCGAGCCTCGCCATGACGAAGGTATTCC
+
;0********,*/B@@@A@AA<<<>A>AE@<A<
@CRC7U:00139:00102
ACGCTCGACATGCCCAGGTACAGGAGA
+
?@BBBCCB=<<BBB><;9;A;9;?BA@
@CRC7U:00146:00123
ACGCTCGACATGCCCAGGTACAGGAG
+
B::;CBCCCECCCD@FC?=<@DDBG=
@CRC7U:00102:00152
ACGCTCGACATGCCCAGGTACAGGAG
+
DDCCBCCCCCCBBC?<<:;@@99699
@CRC7U:00106:00187
ACGCTCGACATGCCCAGGTACAGGAG
+
89?@9944444449544244499244
@CRC7U:00109:00151
ACGCTCGACATGCCCAGGTACAGGAG
+
B?@@CC@@ACA@@C>@@=@@B;;9<B
@CRC7U:00112:00177
ACGCTCGACATGCCCAGGTACAGGAG
+
B@@@BBCCCCCCCC>BA7:;@@@<>9
@CRC7U:00118:00196
ACGCTCGACATGCCCAGGTACAGGAG
+
B@?@BCBABBAAAC@CC@BBCDC@CA
@CRC7U:00119:00188
CGTGTCTCTAGGCACAGGATTTGTGTAGGAGG
+
<<CCCCCCDBB>AA@9954991/666//,/,*
@CRC7U:00120:00198
TCTCTATGCGCTCCACATGTCTAAGGT
+
==A;CA;;<BA@A@C@A@@@@@A>A@C
@CRC7U:00121:00169
TGATACGTCTCCTTCCTTAGTTAACTTCA
+
9444449?@@?=A@@<@9;1/,,*,,*,,
@CRC7U:00122:00167
TAGTATCAGCCTACGCCAT
+
@:;111//22+1////,44
@CRC7U:00125:00196
ACGCTCGACATGCCCAGGTACAGGAG
+
898894;;9=>8885//,///99244
@CRC7U:00128:00194
ACGCTTCGACATGCCCAGGTACAGGAG
+
99.11,//6/4449=:AB::9==:244
@CRC7U:00133:00183
ACGCTCGACAGCCCAGGTACAGGAG
+
A@?@CBCCCCCCC>BB?ACC;;788
@CRC7U:00135:00172
ACGCTCGACATGCCCAGGTACAGGAGA
+
9989@?>?>999AA:@A<>>>99699>
@CRC7U:00137:00165
ACGCTCGACATGCCCAGGTACAGGAG
+
AAABCCDCCCCCCCBCB@C?A;;7;A
@CRC7U:00143:00174
ACGCTCGACATGCCCAGGTACAGGAG
+
@@>CCBBCB@>;;;8;A?BBEDE?AA
@CRC7U:00149:00172
TGATACGTCTCCTCCTTAGCTTACTTCAGGT
+
B@B@@;441,2*,,*,20006,444244424
@CRC7U:00105:00220
ACGCTCGACATGCCCAGGTACAGGAG
+
@@@AACCC<<<AAA:A@;99999599
@CRC7U:00107:00232
ACGCTCGACATGCCCAGGTACAGGAG
+
>;;;@@@@@<<<@A<@@=AABAB@B9
@CRC7U:00113:00224
ACGCTCGACATGCCCAGGTACAGGAG
+
99;<B@BC<=<<B@:@@599999549
@CRC7U:00114:00229
ACGCTCGACATGCCCAGGTACAGGAG
+
>@@@CCCCCCBBBDBCB@CBCBB?B;
@CRC7U:00118:00243
CGTGTCTCTAGGCCAAGATTGATTGTGAGA
+
;<<DAAA>99>51,1,1/756//,/44444
@CRC7U:00119:00232
ACGCTCGACATGCCCAGGTACAGGAG
+
99899>894DB>>><=>;9999959?
@CRC7U:00130:00218
ACGCTCGACATGCCCAGGTACAGGAG
+
89;;HBCDCA@AAB@;98;@99<AEC
@CRC7U:00130:00233
ACGCTCGACATGCCCAGGTACAGGAG
+
94348=4949489A<?????1//77/
@CRC7U:00133:00208
ACGCTCGACATGCCCAGGTACAGGAG
+
4;@A@@CDECCCHD>;;89>@@BCBC
@CRC7U:00138:00221
GACGCTCGACATGCCCAGGTACAGGAG
+
@B:<<CFBBBBBBCCACC@::<<9<>>
@CRC7U:00140:00219
ACGCTCGACATGCCCAGGTACAGAG
+
:<;;CBAAECCCGC?CC@BBBA<<<
@CRC7U:00144:00238
ACGCTCGACATGCCCAGGTACAGGAGA
+
@989>>9994449::=B@BBBDD@:11
@CRC7U:00145:00206
TAGTATCAGCCTCGCCATGACGAAGGTATTCC
+
<<B@@@CA;<89@>@=A@CBBBA?B=@?@>A=
@CRC7U:00145:00210
ACGCTCACATGCCCAGGTACAGGAG
+
A9;;CCCABBBBA<GB8<=DDC@CD
@CRC7U:00147:00204
ACGCTCGACATGCCCAGGTACAGGAG
+
AA@@BBBCBAAAADAA@>A@CCFABB
@CRC7U:00102:00296
AACGACATCGACATGCCCAGTAGCAGGAGA
+
1,,,,,////69449@@69:8-,,,22,,.
@CRC7U:00103:00296
ACGCATCGACATGCCCAGGTACAGGAG
+
1,,,//6//44449=5=A949999894
@CRC7U:00105:00263
ACGCTCGACATGCCCAGGTACAGGAG
+
>98;99?B99998908958>>??=<9
@CRC7U:00105:00287
TGATACGTCTCCTTCCTTAGTTACTTCA
+
=;9;@@@>>@B5969<@9<??<@AA?BB
@CRC7U:00107:00280
AGCACTGTAGCTGTCACTAGTTACTTGT
+
8::1/1/6//4=@99<>>?>><>>@;@D
@CRC7U:00115:00270
ACGCTCGACATGCCCAGGTACAGGAG
+
988999>>>?999>:>A699999<>?
@CRC7U:00119:00270
ACGCTCGACATGCTCAGGTACAGGAG
+
BBBBCBBABBCBBB@AA><99??699
@CRC7U:00119:00297
ACGCTCGACATGCCCAGGTACAGGAG
+
?@BBBBCCDC:99BABB@BBCAA>AC
@CRC7U:00122:00275
CGTGTCTCTAGGCACATGGATTTGTGTAGAA
+
4499444999954884499444-4//6///,
@CRC7U:00122:00289
ACGCTCGACATGCCCAGGTACAGGAG
+
?ABB@@@C=<<CCK<A@>99111,1/
@CRC7U:00123:00256
ACGCTCGACATGCCCAGGTACAGGAG
+
BCABDC@AAA;99>:@AABCCII?AA
@CRC7U:00127:00264
ACGCTCGACATGCCCAGGTACAGGAG
+
BA?@BBCBCCBBBC?BB@?>@=?;@B
@CRC7U:00130:00284
ACGCTCGACATGCCCAGGTACAGGAGA
+
?;;<GBCCGBBBCH@DC@BB211:<11
@CRC7U:00135:00267
ACGCTCGACATGCCCAGTACAGGAG
+
??BBBBBCBC@@ACABB??ADD@BD
@CRC7U:00141:00296
ACGCTCGACATGCCCAGGTACAGGAG
+
CBBBCBCCCCB>>><@:9@=@ABDBA
@CRC7U:00143:00264
AGCACTGTAGCTGTCACTAGTTACTTGTG
+
ABA9=:@ACBCCAA@C4444424442499
@CRC7U:00144:00273
ACGCTCGACATGCCCAGGTACAGGAGA
+
9<;B;;=AACCDCC@CC=>>A996111
@CRC7U:00100:00341
ACGCTCGACATGCCCAGGTACAGGAG
+
49:;A@AADA=>>>:?>=@BCCBBB;
@CRC7U:00104:00315
ACGCTCGACATGCCCAGGTACAGGAG
+
8>>A>>AA<><BBB<<;8;@@AA?BA
@CRC7U:00107:00322
ACGCTCCGACATGCCCAGGTACAGGAG
+
@ACCCC@AAA<<<BG<A@>A>>AG699
@CRC7U:00109:00336
ACGCTCGACATGCCCAGGTACAGGAG
+
=9:<@@BBA>@99919959?999?>?
@CRC7U:00114:00346
ACGCTCGACATGCCCAGGTACAGGAG
+
?9;:BBBCCC@AACBCB?CBDCC@BA
@CRC7U:00116:00307
TGATACGTCTCCTTCCTTAGTTACTTCAGT
+
99444@@99995989242448797;,/,-,
@CRC7U:00116:00325
ACGCTCGACATGCCCAGGTACAGGAG
+
9<CCAAACFDCBBBABB?BBCFF@CA
@CRC7U:00124:00302
ACGCTCGACATGCCCAGGTACAGGAG
+
B@@@CBBCAA@CCDABC@CBB;;7;@
@CRC7U:00129:00316
ATATCGCGAGGGTATGGAAGACTCTATAGAGG
+
9:;B<;<CCDDBB<99;@:9;8A771...,,*
@CRC7U:00129:00321
TAGTATCAGCCTCGCCACTGACGAAGGTATTCC
+
4>=>;>=CDB=<99<:1////67::A?BCC@C?
@CRC7U:00130:00323
ACGCTCGACATGCCCAGGTACAGGAG
+
BA>??AAABCBB?=<@==??@AA>AC
@CRC7U:00131:00313
ACGCTCGACATGCCCAGGTACAGGAG
+
??:;;BAA@@@99919>;>ACCB=<<
@CRC7U:00134:00305
ACGCTCGACATGCCCAGGTACAGGAG
+
BBBC<;<@CB<<9@:9@=::9::999
@CRC7U:00135:00341
ATATCGCGAGGTATGGAAGCACTCATAGTA
+
434484////,/6667;:866/.0..,***
@CRC7U:00139:00332
ACGCTCGACATGCCCAGGTACAGGAGA
+
@@??@;<<BBDCCC@DC:<<AAA?B@>
@CRC7U:00145:00316
ACGCTCGACATGCCCAGGTACAGGAGA
+
>A:;<BABBF?<=K@CD?BBCDDBE<=
@CRC7U:00100:00367
ACGCTCGACATGCCCAGGTACAGGAG
+
BAABBBBCCCCBBB<@=;@=@?@?@;
@CRC7U:00103:00387
TCTCTATGCGCTCCACACTGTCTAAGGT
+
<9:DCCDCCDECC@A>1/////671313
@CRC7U:00107:00365
ACGCTCGACATGCCCAGGTACAGGAG
+
C<;<<CCCFEHCCBACC@BBB;;69B
@CRC7U:00109:00396
ACGCTCGACATGCCCAAGGTACAGGAGA
+
948;;949:=6888+/,/76/4442///
@CRC7U:00119:00369
ACGCTCGAACTATGCCCCAGGGAT
+
99344444244444444,444-44
@CRC7U:00119:00373
ACGCTCGACATGCCCAGGTACAGGAG
+
A?@@BBBBCD@A@D@CC@CCB??=@@
@CRC7U:00119:00382
ACGCTCGACATGCCCAGGTACAGAG
+
AAABBBCCHCB9997;><;7----=
@CRC7U:00120:00362
ACGCTCGACATGCCCAGGTACAGGAG
+
;;;;BBBBB@@9;;19>;99<GA=A@
@CRC7U:00122:00352
ACGCTCGACATGCCCAGGTACAGGAG
+
>974=8@9::=444-4924??@C@AA
@CRC7U:00122:00363
ACGCTCGACATGCCCAGGTACAGGAG
+
B9;;CCBBCJCCCC>@==@BBBC@B@
@CRC7U:00127:00357
ATATCGCGAGGTATGGAAGC
+
434448944/566/1,1,/6
@CRC7U:00128:00375
ACGCTCGACATGCCCAGGTACAGGAG
+
9;?BB@ABBEHCDE>@@9;949A69:
@CRC7U:00131:00371
ACGCTCGACATGCCCAGGTACAGGAG
+
1/./4444;;==B@:99548444249
@CRC7U:00147:00369
ACGCTCGACATGCCCAGGTACAGGAG
+
@?@@CCBCCCCBBB=BC@BBC::8;A
@CRC7U:00147:00389
TGATACGTCTCCTCCTTAGCTTACTTCA
+
99@>=>@91/1,1/,/74//424//77/
@CRC7U:00148:00371
ACGCGTCGACATGCCCAGGTACAGGAGA
+
94<944>@;9<9999-442499998944
@CRC7U:00148:00389
AGCTCGACATGCCCAGGTACAGGAGACTG
+
?@ABBBEFCCCCD@CBB@@C@@=@CCA@@
@CRC7U:00103:00436
ACGCTCGACATGCCCAGGTACAGGAG
+
@<::CCBBBCA@@B<@@=::=EHCED
@CRC7U:00106:00412
TAAGTATCAGCCTCGCCATGACGAAGGTATTCC
+
*-*,,227=CCACAA@@CA8<999=><>9959>
@CRC7U:00106:00413
ACGCTCGACATGCCCAGGTACAGGAG
+
9;>DBB@@9999991995999;A>BB
@CRC7U:00108:00402
ACGCTCGACATGCCCAGGTACAGGAG
+
ABABDDBBBCC;<<8<C>BBBFD:<<
@CRC7U:00112:00416
ACGCTCGACATGCCCAGG
+
>@@@B@@ABB<<<C<A@A
@CRC7U:00113:00421
ACGCTCGACATGCCCAGGTACAGGAG
+
<B;;;BCBBDCCCC?BC@@@@11-11
@CRC7U:00113:00431
TCTCTATGCGCTCCACACTGTCTA
+
4444::449949:211-,,-,,,.
@CRC7U:00117:00437
ACGCTCGACATGCCCAGGTACAGGAG
+
@A>;;;;;:CBBCE>A@?>;---+,-
@CRC7U:00119:00429
ACGCTCGACATGCCCAGGTACAGGAG
+
BB@BAHCBD@<<<E<AACA@AAA=@9
@CRC7U:00120:00448
ACGCTCGACATGCCCAGGTACAGGAG
+
9;;;@AABBBCDCE@BB@BCCBB?BA
@CRC7U:00130:00433
ATATCGCGAGGGTATGGAAGACTCATAGTAG
+
93984>44444-44442424666.......1
@CRC7U:00139:00428
ACGCTCGACATGCCCAGGTACAGGAG
+
C@?@C<<9@@@99909>;9;;FFD<=
@CRC7U:00148:00439
TACTGAGCTACACACACAGAAAGAATGGTG
+
8949>94949494?994=99;744233133
@CRC7U:00149:00412
ACGCTCGACATGCCCAGGTACAGGAG
+
BA>@AEBECAA@CD@CC>@@AAA;?9
@CRC7U:00110:00470
ACGCTCGACATGCCCAGGTTCAGGAG
+
>>@@@CCBBAA;9919?<>=BBB?BB
@CRC7U:00113:00493
ACGAGTGCGTTCC
+
1/.2,////6,//
@CRC7U:00125:00454
TCTCTATGCGCTCCAC
+
;<194/////6687/,
@CRC7U:00127:00498
ACGCTCGACATGCCCAGGTACAGGAG
+
BCAABBBCDC??@A=AB@BBBCG?BC
@CRC7U:00101:00502
ATATCGCGAGGGTATGGAAGACTCT
+
=;<;@@BCCDD;;==>,1,/6/.,,
@CRC7U:00101:00520
ACGCTCGACATGCCCAGGTACAGGAGA
+
993444444:999B;@@<94/66,///
@CRC7U:00102:00511
ACGCTCGACATGCCCAGGTACAGGA
+
>;;;BCBCCCBBBCACB@BBCAADA
@CRC7U:00103:00532
ACGCTCGACATGCCCAGGTACAGGAG
+
@=@@@BBAABBBBB>AB=9999969@
@CRC7U:00108:00522
ACGCTCGACATGCCCAGGTACAGGAG
+
=88;;B@@AC=<<B>@@=@BBCC@C<
@CRC7U:00109:00525
ACGCTCGACATGCCCAGGTACAGGAG
+
=9;<@CDECDCCCB>CBABBA==;@4
@CRC7U:00111:00542
ACGCTCGACATGCCCAGGTAAGGAGAC
+
9;8A9;<<<BA@A@<@>;>>40,,,,,
@CRC7U:00116:00506
ACGCTCGACATGCCCAGGTACAGGAG
+
?;;;A@AACCAAAICDCA<<<<<69?
@CRC7U:00118:00504
ACGCTCGACATGCCCAGGTACAGGAG
+
??@A@CCCCD;>@F@FCACCCEC@CB
@CRC7U:00124:00515
ACGCTCGACATGCCCAGGTAACAGGAG
+
9;;<AA<9<D991:6:=:11,//678=
@CRC7U:00128:00515
ACGCTCGACATGCCCAGGTACAGGAG
+
B9:;BAA?A:988809><@>AAA<>9
@CRC7U:00129:00516
ACGCTCGACATGCCCAGGTACAGGAG
+
?@<?CBDCCECCCC>CC<@>A99599
@CRC7U:00130:00516
CGTGTCTCTAGGCACAGGATTTGTGTAG
+
<=CEFECECAA>ABA?B?99919CC@D<
@CRC7U:00131:00524
ACGCTCGACATGCCCAGGTACAGGAG
+
=@?;;;A<<<CAAABBA>BCAAAC@9
@CRC7U:00133:00527
ACGCTCGACATGCCCAGGTACAGGAG
+
?;;;<BCCCCBBBC@CB@B?@AC@BA
@CRC7U:00134:00504
ATATCGCGAGGGTATGGAAGACTCTATA
+
9;;;9@@>99919A@A>BAB99373611
@CRC7U:00135:00535
ACGCTCGACATGCCCAGGTACAGGAG
+
9;;;BBBEDC<<<D@DC@@AABB@@;
@CRC7U:00136:00542
ACGCTCGACATGCCCAGGTACAGGAG
+
CB??@A@AABAAAA:>>=;;<CC>A<
@CRC7U:00139:00538
ACGCTCGACATGCCCAGGTACAGGAG
+
B??@@FDEDCDCCC@CG@::;AA7;;
@CRC7U:00142:00527
ACGCTCGACATGCCCAGGTACAGGAG
+
??>??@AABDBBBCCAA>@BCCCACB
@CRC7U:00144:00528
ACGCTCGACATGCCCAGGTACAGGAG
+
=9<<BBADAE?<9B;;;799999599
@CRC7U:00144:00541
ACGCTCGAACATGCCC
+
8934////,,,,,//+
@CRC7U:00148:00516
ACGCTCGACATGCCCAG
+
9911///62/////+//
@CRC7U:00100:00557
ACGCTCGACATGCCCAGGTACAGGAG
+
=9::B@@@BB=9;809C<ABCCC?A;
@CRC7U:00100:00578
ACGCTCGACATGCCCAGGTACAGGAG
+
B:;<CCFEEAAABB>AC@BBBCEADA
@CRC7U:00102:00563
ACGCTCGACATGCCCAGGTACAGGAGA
+
=>?@;;<AAA@?BH<@AA;;4995944
@CRC7U:00104:00592
ACGCTCGACATGCCCAGGTACAGGAG
+
A=??>>@999>99909@5;;;CC?B>
@CRC7U:00121:00554
ACGCTCGACATGCCCAGGTACAGGAG
+
@9;;CCBCCCCCCE@CB@BBBBB7;;
@CRC7U:00126:00579
ACGCTCGACATGCCCAGGTACAGGAG
+
B;:;BBBDCB9;;E@EC@BBBBBCB;
@CRC7U:00128:00552
ACGCTCGACATGCCCAGGTACAGGAG
+
>9;;CC;;<CCCCC@CB@AAB9959?
@CRC7U:00128:00565
ACGCTCGACATGCCCAGGTACAGGAG
+
BA>?BBBCDDC99989@9;>>::6;?
@CRC7U:00133:00577
ACGCTCGACATGCCCAGGTACAGGAG
+
BB@AACAAECCCFC@CB@<999969>
@CRC7U:00134:00583
ACGCTCGACATGCCCAGGTACAGGAG
+
:/./::@@C@?=9964929==DFBCC
@CRC7U:00137:00557
ACGCTCGACATGCCCCAGGTACAGGAG
+
BBABCBDCCCCDDDD:DB?BBCCD@CC
@CRC7U:00141:00555
TGATACGTCTCCTTCCTTAG
+
;9A@?>=911/,1,/,/76/
@CRC7U:00142:00564
ATCAGACACGGACAGCAGCAGAACACAC
+
87344874442/////////49;??;@?
@CRC7U:00143:00561
ACGCTCGACATGCCCCCCCC
+
4989999>>99999999999
@CRC7U:00146:00552
ACGCTCGACATGCCCAGGTACAGGAG
+
AAABCCBDCCBBBD>BB>?@AAC@DC
@CRC7U:00148:00557
ACGCTCGACATGCCCAGGTACAGGAG
+
9984>9444449==:BB?@@ABC@C>
@CRC7U:00149:00579
ACGCTCGACATGCCCAGGTACAGGAG
+
ACABCBBBEC;11>,11-11<<A-<<
@CRC7U:00101:00612
ACGCTCGACATGCCCAGGTACAGGAG
+
B;:;<<<CCDDBBC@DDABAC=<6<A
@CRC7U:00109:00648
ACGCTCGACATGCCCAGGTACAAGG
+
;;?>=?BBCC:9==644981,,*,2
@CRC7U:00109:00649
ACGCTCGACATGCCCAGGTACAGGAG
+
@@?@@A>>@A;<9@19969999><?B
@CRC7U:00113:00630
ACGCTCGACATGCCCAGGTACAGGAG
+
>;;;;A@@ABAABC<AA>;99BB699
@CRC7U:00117:00604
TCTCTATGCGCTCCACATGTCTAAGGT
+
BBCCCCBBABCBC@CCBBBEFDC=?==
@CRC7U:00122:00608
ACGCTCGACATGCCCAGGTACAGGAG
+
>889>@99<<;CCD@CD@AB>9961<
@CRC7U:00122:00632
ACGCTCGACATGCCCAGGTACAGGAG
+
CB>?BB<<=BBBDD@DH=@@B99599
@CRC7U:00122:00647
ATATCGCGAGGTATGGAAGCACTCTAGTAGA
+
489>>>:11/,/8//,/7/499766.,,7,,
@CRC7U:00138:00642
ACGCTCGACATGCCCCCCCCCCCCCCCAGGTACAGGAG
+
//46>>@;99>999999999984444"48884444249
@CRC7U:00139:00603
ACGCTCGACATGCCCAGGTACAGGAG
+
=;<<CCCCCCBBBB?BB@BBBCCCCA
@CRC7U:00140:00632
ACGCTCGACATGCCCGTACAGGAG
+
9>39;@<;:CCCAC><;9?<<:<1
@CRC7U:00101:00697
ACGCTCCACATGCCCAGGTACAGGAGA
+
=?@@@CCAABACDC@CC@=;<11,1<;
@CRC7U:00103:00684
ACGCTCGACATGCCCAGGTACAGGAG
+
B@@@CBBAAACCCE@CB@BBBAA;>9
@CRC7U:00106:00656
ACGCTCGACATGCCCAGGTACAGGAGA
+
ACCAABB<<<AACC>@>8>:44=?:=9
@CRC7U:00112:00699
ACGCTCGACATGCCCAGGTACAG
+
>934449444;99964954////
@CRC7U:00113:00689
ACGCTCGACATGCCCAGGTACAGGAG
+
A?AAB9;;B@@>>@:9;9;DBCGFAA
@CRC7U:00117:00666
ACGCTCGACATGCCCAGGTACAGGAG
+
?88;@;<<DEDCGC>@@=@AAAB:<<
@CRC7U:00121:00691
ACGCTCGACATGCCCAGGTACAGGAG
+
@;;<CCBBBB<<<C?@@=@<<<BBGC
@CRC7U:00122:00690
ACGCTCGACATGCCCAGGTACAGGAG
+
B?@?B>@@CC?@ACBCC@B@AAB?BB
@CRC7U:00124:00660
ACGCTCGACATGCCCAGGTACAGGAG
+
AA>>=@@@@@AACB:@A6999@@<>>
@CRC7U:00128:00697
ATATCGCGAGTATGGAAGACTCTAGTAAGA
+
=>;;;ACBCDCGCC?C?;=;B@<,***)*(
@CRC7U:00135:00696
ACGCTCGACATGCCCAGGTACAGGAG
+
?BABBBBCF@>?BC@BB@ABB::8;?
@CRC7U:00136:00696
AGCACTGTAGCTGTCACTAGTTTACTTGT
+
::?=221:;:BBBAB>1/1111,9@@8;;
@CRC7U:00138:00674
ACGCTCGACATGCCCAGGTACAGGAG
+
?>@@BBBCCBAA@B>BB@B@ADBADC
@CRC7U:00141:00681
ACGCTCGACATGCCCAGGTACAGGAGA
+
@A;BABBBCDCCDEAHD;;;B<<8<@A
@CRC7U:00113:00719
ACGCTCGACATGCCCAGGTACAGGAG
+
>989?9849998885:;,1/667799
@CRC7U:00118:00717
ACGAGTGCGTTCCCATGCTCGTAGTACG
+
99794/////,/:588B;//1111.///
@CRC7U:00121:00735
ACGCTCGACATGCCCAGGTACAGGAGA
+
=9;<CBA=A::9BC==A=>>=995444
@CRC7U:00123:00702
ACGCTCGACATGCCCAGGTACAGGAG
+
44;<A@@CD@==@B:9;99999969>
@CRC7U:00123:00722
ACGCTCGACATGCCCAGGTACAGGAG
+
=;;49894444///+//,/67;BB99
@CRC7U:00126:00719
ACGCTCGACATGCCCAGGTACAGGAG
+
B9:;C9;9@@@99909959>@ADCBD
@CRC7U:00126:00723
ACGCTCGACATGCCCAGGTACAGGAG
+
A9;<CCCHCCC;;919>;@@FDCBDB
@CRC7U:00126:00736
ACGCTCGACATGCCCAGGTACAGGAG
+
848<C;<<CCB>>>:<>-11;;;,44
@CRC7U:00127:00717
AATATCAGCCTCGCCACTGACGAAGG
+
42399>BAB?B>>==88--,2,,*,*
@CRC7U:00128:00737
ACGCTCGACATGCCCAGGTACAGGAG
+
=@@@CCCCAAAAAGCCC=AAEDD@C<
@CRC7U:00130:00720
ACGCTCGACATGCCCAGGTACAGGAG
+
?9;<CBCBCCA@@B>BB?B@AADCEC
@CRC7U:00130:00744
AGCACTGTAGCTGTCACCTGAGTTACGTTGTG
+
>9999444444444449244444244449A?4
@CRC7U:00137:00710
ACGCTCGACATGCCCAGGTACAGGAG
+
99>A9;;AAC;>:C?CB@;;444599
@CRC7U:00138:00743
ACGCTCGACATGCCCAGGTACAGGAGAC
+
9=BA@=9999999@:9958849954444
@CRC7U:00139:00717
ACGCTCGACATGCCCAGGTACAGGAG
+
?B8;;B>>@?998?=@><>>999599
@CRC7U:00140:00702
ACGCTCGACATGCCCA
+
==@>B?BAB@@9;;8;
@CRC7U:00143:00716
ACGCTCGACATGCCCAGGTACAGGAG
+
BBABBDCDCCBBCE>CB@AABAAA@B
@CRC7U:00108:00764
TGATACGTCTCCTTCCTTAGTTACCTTG
+
;9;A=>>A<<<8<CD?@234/,,,*,*,
@CRC7U:00113:00777
TATATCAGCCTCGCCATGACGAAGGTATTCCA
+
11/7//4AB?@CBB?BAB@ABA;@844/,/,/
@CRC7U:00114:00751
ACGCTCGACATGCCCAGGTACAGGAG
+
>9;;BCCCECADAA:996999@@<>4
@CRC7U:00115:00769
ACGCTCGACATGCCCAGGTACAGGG
+
B?@AA???CC>===:@==@BBGBCB
@CRC7U:00120:00758
ACGCTCGTACAGTGCCAGTACAGG
+
=@?>>A9946,,,,,*,,*,///,
@CRC7U:00120:00787
ACGCTCGACATGCCCAGGTACAGGAGA
+
C;;<AA@@ABBCGC>AA=<;1AC-111
@CRC7U:00122:00767
ACGCTCGACATGCCCAGGTAC
+
1/.////86////8+//,44/
@CRC7U:00124:00774
ACGAGTGCGTTCCCATGCTCGTAGTACGT
+
8=01/,,,,,*,,*/79444444434883
@CRC7U:00128:00792
ACGCTCGACATGCCCAGGTACAGGAG
+
B?@@BBBECCCCCC>CB@BC@AA@BA
@CRC7U:00130:00760
ACGCTCGACATGCCCAGGTACAGGGAG
+
=@@BBBAACFDCCC>CB?@?9999199
@CRC7U:00130:00761
ACGCTCGACATGCCCAGGTACAGGAG
+
=9;<BBCCCEBCCB@CB@BBBAA>@?
@CRC7U:00132:00781
ACGCTCGACATGCCCAGGTACAGGAG
+
660/1;:;;;;444-4;9;8///,//
@CRC7U:00138:00779
ACGCTCGACATGCCCAGGTACAGGAG
+
B9;<CC@@AAAAAE@CDDBBBAA?@@
@CRC7U:00141:00777
ACGCTCGACATGCCCAGGTACAGGAGA
+
=;<<BBCCFAAABC>BB?>>@9979@B
@CRC7U:00142:00789
ACGCTCGACATGCCCAGGTACAGGAG
+
BCBAEBDCCCCBDC@A@=@@A@B<@@
@CRC7U:00147:00784
TGATACGTTTCCTTCCTTAGTTACTTCAGT
+
BBABAACIH@B?C?CCA6111,11/76600
@CRC7U:00102:00828
ACGAGTGCGTTCCCATGTCGTAGGTACTC
+
9;AAAAA@@@59919B@@?A>987;@@@C
@CRC7U:00103:00803
ACGCTCGACATGCCCAGGTACAGGAG
+
488<@@ABCBBCBA<99589>@?<;<
@CRC7U:00109:00821
ACGCTCGACATGCCCAGGTACAGGAG
+
B99:CBCCCCCCCCACC>@@@?A699
@CRC7U:00113:00809
ACGCTCGACATGCCCAGGTACAGGAG
+
11>@@@ABBB<<=C@CB@AAA<<8<A
@CRC7U:00113:00813
ACGCTCGACATGCCCAGGTACAGG
+
@9:;@A>B<<<<;B<AA=@AB@A<
@CRC7U:00113:00829
TACTAGTCTCCCCCCCC
+
1///8/44444444444
@CRC7U:00113:00834
ACGCTCGACATGCCCAGGTACAGGAG
+
49;<BAACCA<<;B<>@=@@@ACCCC
@CRC7U:00114:00820
ACGCTCGACATGCCCAGGTACAGGAG
+
B;;<CCDECCCCDCABB>BB<<<BC<
@CRC7U:00115:00817
ACGCTCGACATGCCCAGGTACAGGAG
+
B:;;BB@@@@9999199599999294
@CRC7U:00116:00807
ACGCTCGACATGCCCAGGTACAGGAG
+
B@@@CBCDCCBBCDABB@BCCBA?B;
@CRC7U:00116:00820
ACGCTCGACATGCCCAGGTACAGGAGA
+
>@?C@@ABBBCCCCACCB<;<9969<<
@CRC7U:00116:00846
ACGCTCGACATGCCCAGGTACAGGAG
+
?>@?BBBCCC???C>BB@BBCEC@CA
@CRC7U:00117:00830
ACGCTCGACATGCCCAGGTACAGGAGA
+
B9>=CBAA=?=BCB9=<999@995999
@CRC7U:00118:00836
ACGCTCGACATGCCCAGGTACAGGAGA
+
9>?99949999444-4:9999442444
@CRC7U:00120:00846
ACGCTCGACATGCCCAGGTACAGGAG
+
@>@@BABBCC??@C=BB@?AC<:6;A
@CRC7U:00122:00839
ACGCTCGACATGCCCAGGTACAGGAG
+
?889111//877=B=?A<==///,//
@CRC7U:00123:00830
ATCAGACACGGACACAGCAGAACACACA
+
9;AA>>?98824444444444994433.
@CRC7U:00123:00844
ACGCTCGACATGCCCAGGTACAGGAG
+
BB@A==@@<<<@@B>A@<<<DEDFE=
@CRC7U:00124:00832
TGATTGAGCTAG
+
///,*,,,..44
@CRC7U:00125:00831
ACGCTCGACATGCCCAGGTACAGGAG
+
@FAEFCCCCBC;;;7;B58;A<;5<A
@CRC7U:00127:00802
ACGCTCGACATGCCCAGGTACAGGAG
+
AA@B@A<999999918>;8==495;@
@CRC7U:00127:00814
TACTGAGCTACACACACAGAAAGAT
+
999@>944>=>>9444444/65//.
@CRC7U:00129:00847
ACGCTCGACATGCCCAGGTACAGGAGA
+
9889?9<9AA<<<<-1/,/844::88/
@CRC7U:00131:00815
TGTACGTCTCCTTCCTTAGCTTACTTCAGGTG
+
<DBCCB>=<A<@<8,/,////76667444244
@CRC7U:00131:00840
ACGCTCGACATGCCCCCC
+
497;@A@A<;-------,
@CRC7U:00136:00833
ACGCTCGACATGCCCAGGTACAGGAG
+
BA@99;;<ABCCCC@CCAA?;11-11
@CRC7U:00136:00843
TCTCTATGCGCTCCACATGTCTAAGGTA
+
>;9;BA@@ACFCDAFCCB@?@;;79=@@
@CRC7U:00139:00841
ACGAGTGCGTTCCCCATGTTCGTAGGTACTC
+
9;?@@>>@995999,4///,////.-09AA=
@CRC7U:00143:00809
ACGCTCGACATGCCCAGGTACAGGA
+
89ABB@@>99999919959>94424
@CRC7U:00145:00822
ACGCTCGACATGCCCAGGTACAGGAG
+
>9<<BABAA@@@@@<AC?A@B;;7<B
@CRC7U:00145:00837
ACGCTCGACATGCCCAGGTACAGGAG
+
@9;;B>AB;<<>>@:9959B@ACAA@
@CRC7U:00148:00826
ATATCGCGAGGGTATGGAAGACTCTATAG
+
@BAB?>>@999199>>=D@??>;??=777
@CRC7U:00149:00845
ACGCTCGACATGCCCAGGTACAGGAG
+
9;?A@@BCAAACCCACB@BBBA@;>9
@CRC7U:00149:00848
ACGCTCGACATGCCCAGGTACAGGAGA
+
@@>@@@9<<B<<9A-84;=84:;:8:/
@CRC7U:00100:00896
TGATACGTCTCCTCCTTAGCTTG
+
499844444//,//,/,.688,4
@CRC7U:00104:00894
ACGCTCGACATGCCCAGGTACAGGAG
+
D:8:BBABBBBBCC@CB@C?@;959>
@CRC7U:00105:00855
ACGCTCGACATGCCCAGGTACAGGAG
+
49;;BCCCCCB@@@<9458==A@@BB
@CRC7U:00107:00859
ACGCTCGACATGCCCAGGTACAGGAG
+
99;;C@ABCEBBBD>CC@CAB::6;A
@CRC7U:00109:00880
ACGCTCGACATGCCCAGGTTACAG
+
9489AACCEDCD;:+11,/,/000
@CRC7U:00113:00852
ACGCTCGACATGCCCAGGTACAGGAG
+
=;;<CCCCCBAA@B:985999BEACA
@CRC7U:00113:00861
ACGCTCGACAATGC
+
443447////,/60
@CRC7U:00114:00857
ACGCTCGACATGCCCAGTACAGGAG
+
9934>444:49//65/1,,*,22,,
@CRC7U:00116:00889
TAGTATCAGCCTCGCCATGACGAAAGG
+
99BCCCCCCCCCD@B594446///+/,
@CRC7U:00118:00874
ACGCTCGACATGCCCAGGTACAGGAG
+
9<;<BCBBBCCBCC@CE@@?AICAB@
@CRC7U:00120:00893
ACGCTCGACATGCCCAGGTACAGGAG
+
@@BBCCBCF@???C>BB@BBCAA?@;
@CRC7U:00121:00876
TCTCTATGCGCTCCACATATCTAAGGTA
+
;8444444944492//,,,,266567//
@CRC7U:00122:00857
CGTGTCTCTAGGCACATGGATTTTGTGTAGA
+
44944@944;?291////,////*//6/444
@CRC7U:00125:00857
ACGCTCGACATGCC
+
1/.///99///,,2
@CRC7U:00125:00862
ACGCTCGACATGCCCAGGTACAGGAG
+
;4899944444444-4824444424/
@CRC7U:00131:00864
ACGCTCGACATGCCCAGGTACAGGAG
+
;<<DCDDCBCBBBC=AA@BB9;;?AA
@CRC7U:00132:00866
ACGCTCGACATGCCCAGGTACAGGAG
+
947448;44?=>9954424;944249
@CRC7U:00135:00888
ATCAGACACGGACACAGCAGAACACAC
+
487844744424999999=9969>>83
@CRC7U:00140:00862
ACGCTCGACATGCCCAGGTACAGGGAG
+
?@>>8999<<A@@C>AC?@@@BCC=BA
@CRC7U:00142:00852
ACGCTCGACATGCCCAGGTACAGGAG
+
BBBB@9<<DFCCGC@A@=@@AGC>A>
@CRC7U:00143:00861
ACGCTCGACATGCCCAGGTACAGGAGA
+
?9;<<CCCDDCCCCAHC@CBCDC@E99
@CRC7U:00145:00853
CGTGTCTCTAGGCACAGGATTTTGTTGTAGAGG
+
<ACCCCBBB;;8;;<2;;;888011,///87=<
@CRC7U:00100:00906
CGTGTCTCTAGC
+
1///664////,
@CRC7U:00107:00907
TCTCTATGCGCTCCACATGTCTAAGGT
+
CBCCCBBB@ABABBCC???CCBB@B@A
@CRC7U:00118:00905
TGATACGTCTCCTTCCTTAGCTTGACTTCAG
+
44488:=9<:8,/,/,/7688;244442444
@CRC7U:00122:00903
ATCAGACACGGACAGCAC
+
939>44349924/8////
@CRC7U:00125:00903
ACGCTCGACATGCCCAGGTACAGGAGA
+
@<;;BA@@ABBA@C=@>;994442444
@CRC7U:00132:00928
ACGCTCGACATGCCCCCCCCAAGGTACAGGAGACTG
+
@=;==@;99@@99999999$9595484::9:44444
@CRC7U:00138:00927
TACTGAGCTACACACACAGAAAGATTGGTGCTGA
+
?9<==@DBBCCC==<B@A9<;9;CBB:::975.,
@CRC7U:00148:00928
ACGCTCGACATGCCCAGGTACAGGAGA
+
>;;;CBBCAAABBC>@@=@BCBC@C;9
@CRC7U:00149:00911
ACGCTCGACATGCCCAGGTACAGGAG
+
?A<BBB::<CCCCB@CC@A@@99699
@CRC7U:00149:00926
ACGCTCGACATGCCCAGGTACAGGAGACT
+
==??A?@@@>>@@@<@A>A;<>C699994
@CRC7U:00152:00021
ACGCTCGACATGCCCAGGTACAGGAG
+
@<:;BCBCAAAAA@<@D599999599
@CRC7U:00152:00028
ACGCTCGACATGCCCTGATCACCAG
+
=;;999@?:@A111+/////..,37
@CRC7U:00155:00039
ACGCTCGACATGCCCAGGTACAGGAG
+
>@@BBCCCDCCBBC@JC::;CEC@CD
@CRC7U:00156:00019
ATCAGACACGGAACAAAGCAGAACACACAG
+
890111,,,6,/,///+/8899899///:,
@CRC7U:00156:00047
ACGTCGACATGCCCAGGTACAGGAG
+
BB>ABABCDCCCCACC@AACBB?BC
@CRC7U:00157:00010
ACGCTCGACATGCCCAGGTACAGGAGA
+
C@@@BBBFCAAANN=BBB99999699>
@CRC7U:00160:00040
ACGCTCGACATGCCCAGGTACAGGTAG
+
BEBAABDDGDCBBC@CC=>6@11,111
@CRC7U:00160:00042
ACGCTCGACATGCCCAGGTACAGGAG
+
B@>@BBC@AAAAAD?EC@BBC;;6;@
@CRC7U:00162:00009
ACGCTCGACATGCCCAGGTACAGGAG
+
B@?@;<<<<CB>:85//,//8//,44
@CRC7U:00164:00005
ACGCTCGACATGCCCAGGTACAGGAG
+
A@;;;?>@B==<BB<<<99@D99:9@
@CRC7U:00164:00023
CGTGTCTCTAGGCACAGGATTTTGTGTAGA
+
@<;=EFCGCCCABB;<;===AA29994444
@CRC7U:00167:00032
ACGCTCGACATGCCCAGGTACAGGAG
+
@ABBBBDCCCA@@A>@=>BBBBC=;<
@CRC7U:00169:00043
ACGCTCGACATGCCCAGGTACAGGAG
+
B@??BCBCBCAABC>BB?==B94299
@CRC7U:00169:00047
ACGCTCGACATGCCCAGGTACAGGAG
+
:;;;AB<=?CCCCGBGN<<;@??599
@CRC7U:00172:00035
ACGCTCGACATGCCCAGGTACAGGAG
+
?A@@CCCDCBBBCB<BC8;;BCC@CC
@CRC7U:00172:00042
AGCACTGTAGCTGTCACCTAGTTA
+
98>>9@9999=9998//,,,**),
@CRC7U:00175:00040
ACGCTCGACATGCCCTGGTACAGGAG
+
BB?BCCCCB@@99919@699999599
@CRC7U:00177:00005
ACGCTCGACATGCCCAGGTACAGGAGA
+
?@ABAAAA==<CCC>CB=>>111,1//
@CRC7U:00177:00007
TGATACGTCTCCTTCCTTAGTTACTTCAG
+
@BBB;<=CCCC>A=A6968995449599?
@CRC7U:00177:00018
ACGCTCGACATGACCCAGGTAA
+
;;89?>9999944/8+//,//,
@CRC7U:00177:00026
ACGCTCGACATGCCCAGGTTACAGGAG
+
CB@ABBBBDBD?@@:>=-1,1;11,9A
@CRC7U:00178:00016
ACGCTCGACATGCCCAGGTACAGGAG
+
B9:;BBCCCICFDD>A@=@@@AF699
@CRC7U:00181:00024
ACGCTCGACATGCCCAGGTACAGGAG
+
B9;;@@<<<CAAAC@CD?AAE>>8<B
@CRC7U:00182:00036
ACGCTCGACATGCCCAGGTACAGGAG
+
?AA9;<B>?@999919>;>9<<EB99
@CRC7U:00186:00016
TAGTATCAGCCTCGCCATGACGAAG
+
9;>>@>AA>@<=449244/////,/
@CRC7U:00186:00032
ACGCTCGACATGCCCAGGTACAGGAGA
+
;48998=99:9999-982849==<A=9
@CRC7U:00189:00019
ACGCTCGACATGCCCAGGTACAGGAG
+
8489>>??BA@>>>:>>;@@AAD?BB
@CRC7U:00190:00025
ACGCTCGACATGCCCAGTACAGGAGA
+
?9:;;8;:?:944;-44444442444
@CRC7U:00190:00042
ACGCTCGACATGCCCAGGTTACAGGAG
+
DBABA=@@<<<?>>8;;,1,/8887B;
@CRC7U:00191:00017
ACGCTCGACATGCCCAGGTACAGGAG
+
B9;;>=99<=;=>A=AB;<:@;B7;9
@CRC7U:00191:00027
ACGCTCGACATGCCCAGGTTACAGGAG
+
;478899949499969>2824///56/
@CRC7U:00193:00008
ACGCTCGACATGCCCAGGTATCAGGAGACT
+
A;899@994=999B=7776/....,.1116
@CRC7U:00193:00010
AGCACTGTAGCTGTCACTAGTTTACTTGTGT
+
@@AA<::AAABCCB<89=?999-444244//
@CRC7U:00196:00025
ACGCTCGACATGCCCAGGTACAGGAG
+
>989@B@<====<B>BB<<;B@@5<;
@CRC7U:00197:00005
ACGCTCGACATGCCCAGGTACAGGAGA
+
BBBBC@@B<<<<BB:@@5994442444
@CRC7U:00199:00034
ACGCTCGACATGCCCAGGTACAGGAG
+
=489>9<9A?;=995492489:;>?=
@CRC7U:00199:00041
ACGCTCGACATGCCCAGGTACAGGAG
+
>@@ACCCDCBCCEF>AA?;;<?A?A<
@CRC7U:00153:00069
ACGCTCGACATGCCCAGGTACAGGAGA
+
;<;;BCC<@=CCGCBCD?A@CAA<@99
@CRC7U:00156:00057
ACGCTCGACATGCCCAGTACAGGAG
+
198;9BBCACCCCD;<<;;944999
@CRC7U:00156:00073
TGATACGTCTCCTTCCTAGTTACTTCA
+
;;@@99994=989?B<>>9959<9<AB
@CRC7U:00158:00072
ACGCTCGACATGCCCAGGTACAGGAG
+
BB;@BCAACC=D>CACDB<;;99699
@CRC7U:00160:00075
ACGCTCGACATGCCCAGGTACAGGAG
+
@9;<B@@@AAAAAE>CC999999594
@CRC7U:00162:00073
ACGCTCGACATTGCCCAGGTACAGGAG
+
BBBBBB?DACC?BBCCIC=9:<9959@
@CRC7U:00163:00097
ACGCTCGACATGCCCAGGTACAGGAG
+
?;:;B@@@ABBBCB<AA59999969@
@CRC7U:00170:00063
ACGCTCGACATGCCCAGGTACAGGAG
+
=9;;@B<<<BCDCC@BC@CBBBB8;<
@CRC7U:00171:00058
ACGCTCGACATGCCCAGGTACAGGAG
+
CA@BABCCDCCCCC@DD@@@AAA??9
@CRC7U:00172:00051
ACGCTCGACATGCCCAGGTACAGGAG
+
B?<?BBBCCCCCCC>BB@@899@<>9
@CRC7U:00174:00079
ACGCTCGACATGCCCAGGTACAGGAG
+
?AABBBDCCC?AAE@CC?BBCCBDB<
@CRC7U:00175:00098
ACGCTCGACATGCCCAGGTACAGGAG
+
=@BBBBBB@?>>ABBBB@BBCDE@DD
@CRC7U:00177:00054
ACGCTCGACATGCCCAGGTACAGGAG
+
9<;ABB@AAFBDBNBBA?@AA<<;<B
@CRC7U:00178:00096
ACGCTCGACATGCCCAGGTACAGGAGA
+
>98999999449AA899899=?=;?B=
@CRC7U:00185:00053
ACGCTCGACATGCCCAGGTACAGGAGAC
+
<9;<BBCCDAABBC<A@=91---+,,,,
@CRC7U:00195:00069
ACGCTCGACATGCCCAGGTACAGGAG
+
B@@ACCBBDAAADCCCC@AABBA>A<
@CRC7U:00150:00146
ACGCTCGACATGCCCAGGTACAGGAG
+
BB?ACCCBCA@ABCCDC?EBAECCDC
@CRC7U:00160:00149
ACGCTCGACGATGCCCAGGTACAGGAG
+
=;;<=7::1111:=9:@=699>@@<?:
@CRC7U:00170:00144
ACGCTCGACATGCCCAGGTACAGGAGG
+
B::<CBBCDHHDCC@CC=999996996
@CRC7U:00173:00136
CGTGTCTCGTAGGCACCAGGATTTGAT
+
994444444444244;8//1//85//1
@CRC7U:00175:00103
ACGCTCGACATGCCCAGGTACAGGAG
+
?9;<BBABB@@@@@:>A?ACCDCACE
@CRC7U:00176:00118
ACGCTCGACATGCCCAGGTACAGGAG
+
==<@BBAAADBBCC=BB@BBCDD=A<
@CRC7U:00176:00140
ACGCTCGACATGCCCAGGTACAGGAG
+
?9;<CCCCEC=@@CACB@99;AACCB
@CRC7U:00154:00171
ACGCTCGACATGCCCAGGTACAGGAG
+
@?ABB@?ABGCCCC?CB@??A;;79A
@CRC7U:00159:00156
ACGCTCGACATGCCCCAGGTACAGGAGA
+
B?<>BBBCCBA9;;9/9@5994448944
@CRC7U:00159:00187
ACGCTCGACATGCCCAGGTACAGGAG
+
H:8:EACBCBBBBB>BB@@@ABA=@<
@CRC7U:00159:00195
ACGCTCGACATGCCCAGGTACAGGAG
+
99;B@=@AACBCCCADC@CBCCDBD@
@CRC7U:00168:00182
ACGCTCGACGATGCCCAGGT
+
99@=88949444///+/,**
@CRC7U:00177:00175
ACGCTCGACATGCCCAGGTACAGGAG
+
8989A@@@DCA>>@<<;8<BDEEBDA
@CRC7U:00179:00178
ACGCGTGCGTCC
+
1<-,,,,,2///
@CRC7U:00183:00195
ACGCTCGACATGCCCAGGTACAGGAG
+
A9::BB@AADCCDHADCBCBBBCCB<
@CRC7U:00184:00183
ACGCTCGACATGCCCAGGTACAGGAG
+
C@@@DCCDDCCCCH?CCCA@<==AAA
@CRC7U:00191:00157
ATATCGCGAGGTATG
+
/.////444/,//88
@CRC7U:00192:00152
ACGCTCGACATGCCCAGGTACAGGAG
+
?9<<CCBCBAABCD<A@A;;;BA@C@
@CRC7U:00192:00158
CGTGTCTCTAGGCACAGGATTTGTGTAGA
+
44@ABEDCEBB?BCCBC>99919@>>B99
@CRC7U:00152:00205
TCTCTATGCGCTCCACATGTCTAAGGT
+
BBEDDCBBBBCBCAC<;<A@@?><><9
@CRC7U:00153:00238
ACGCTCGACATGCCCATGGTACAGGAGA
+
@A>@A@;;<@<94;69442448442444
@CRC7U:00154:00211
ACGCTCGACATGCCCAGGTACAGGAG
+
=;;;@@ABBGAABB7;;>>>94424/
@CRC7U:00159:00226
ACGCTCGACATGCCCAGGTACAGGAG
+
C??@BBBBCA@ABCAAB?@?ABB?BC
@CRC7U:00160:00222
ACGCTCGACGTGCCCAGGTACAGGAG
+
8=>@>@<<=GHDKJ?EA@AA?>>;88
@CRC7U:00163:00226
ACGCTCGACATGCCCAGGTACAGGAG
+
B9:;EBBCCCCCCC@CB=?@CBB?CC
@CRC7U:00165:00211
TCTCTATGCGCTCCACATGTCTAAGGTA
+
;99::9AABBC;;:9994=ABBA@C9;<
@CRC7U:00169:00236
ACGCTCGACATGCCCAGGTACAGGAG
+
=@@@BDBDNG;<<C9;;?@@ABBDB@
@CRC7U:00172:00201
ACGCTCGACATGCCCAGGTTACAGGGA
+
8:?>>>9994444959888244444-4
@CRC7U:00173:00227
ACGCTCGACATGCCCAGGTACAGGAG
+
A@>:899999499@59===:9:@=:9
@CRC7U:00175:00205
ACGCTCGACATGCCCAGGTACAGGAG
+
;;89>999;;;;CC>ACBA999959@
@CRC7U:00177:00211
TGATACGTCTCCTTCCTTAGTTACTTCA
+
1///444444424299:984999::,/,
@CRC7U:00179:00235
ACGCTCGACATGCCCAGGTACAGGAG
+
=9;;BBCCDC@@@C>@>=@CCBB?B@
@CRC7U:00179:00246
TACTGAGCTACACACCACAGAAAGATTGGTGCT
+
BBBBBBCBA>>>>992444:;;=??>@C=>>97
@CRC7U:00180:00238
TAGTATCAGCCTCGCCACTGGACGAAGGT
+
////99949BB;99::4444244442/5/
@CRC7U:00181:00228
ACGCTCGACATGCCCAGGTACAGGAGA
+
BB<>;;<>999AAA=BC@C;;9@6999
@CRC7U:00185:00249
ACGCTCGACATGCCCAGGTTACAGGAGA
+
?@7@A>=?999999-4@5924///78//
@CRC7U:00186:00228
ACGCTCGACATGCCCAGGTACAGGAGA
+
99;@AAABBCDCFDBCC@B@@AB=>?>
@CRC7U:00194:00225
ACGCTCGACATGCCCAGGATAGCA
+
94344449:44444-44244..//
@CRC7U:00197:00237
ATATCGCGAGGGTATGGAAGCACTCATAGT
+
43:>889999909@@@;@;9///.......
@CRC7U:00199:00227
ACGCTCGACATGCCCAGGTACAGGAG
+
9<@A?A;;<>?<<<8?>-12>;<:?9
@CRC7U:00153:00273
ACGCTCGACATGCCCAGGTACAGGAG
+
>@?;;;BCC<<<>@:99599@BA?AB
@CRC7U:00153:00290
ACGCTCGACATGCCCAGGTACAGGAG
+
@<89>?2118;:9=:>=;@@A>B:=1
@CRC7U:00160:00296
ACGCTCGACATGCCCAGGATACA
+
A?@>=444449/,,*,2*,,,,,
@CRC7U:00162:00291
ACGCTCGACATGCCCAGGTACAGGAGA
+
94>@;;<AADAAEN><<B>99995111
@CRC7U:00167:00255
ACGAGTGCGTTCCCCATGTCGTAGGTACTC
+
>>894>484;5999,4499;;??@>>>B>9
@CRC7U:00172:00286
ACGCTCGACATGCCCAGGTACAGGAG
+
=;:98;;9==999;=BA;<;<<;=AB
@CRC7U:00178:00252
ACGCTCGACATGCCCAGGTACAGGAG
+
9989;ABCGDCCCC@AB=@AB;;7;>
@CRC7U:00179:00250
ACGCTCGACATGCCCAGGTACAGGAG
+
C;;<@@AABCAA@B>CB?CA<>=CBA
@CRC7U:00181:00262
ACGCTCGACATGCCCAGGTACAGGAG
+
44899994::A@BC<A><99999594
@CRC7U:00185:00274
ACGCTCGACATGCCCAGGTACAGGAGA
+
==;8899999>>>><@@?@>766,///
@CRC7U:00190:00298
ACGCTCGACATGCCCAGTAC
+
9<@@>@<99>?9991<999=
@CRC7U:00191:00282
ACGCTCGACATGCCCAGGTACAGGA
+
B?A@?9;;A@;<<C@CC@BBC<959
@CRC7U:00153:00322
AACGCGTCGTACATGACCCAGGTACA
+
424344444/////,2220,,*///4
@CRC7U:00155:00335
AGCACTGTAGCTGTCACCTAGTTACTTGTGT
+
////7@A@>>??4444924499<ACB?:;1/
@CRC7U:00164:00328
TGATACGTCTCCT
+
;;9489999BD69
@CRC7U:00170:00336
ACGCTCGACATGCCCAGGTACAGGAG
+
99:9?A?>A<<<@C<AA=;99@>=99
@CRC7U:00176:00333
ACGCTCCGACATGCCCAGGTACAGGAGAC
+
@>>;11,1//8444A:;@<4444424;99
@CRC7U:00181:00333
ACGCTCGACATGCCCAGGTACAGGAGA
+
9@899;444C999C999@?99995944
@CRC7U:00186:00308
TCTCTATGCGCTCCACATGTCTAAGGTA
+
9444:;A<<=DCA?D<;;A999:,/,//
@CRC7U:00186:00327
ACGCTCGACATGCCCAGGTACAGGAG
+
4;;;=;944:9///+//,//644244
@CRC7U:00194:00334
ACGCTCGACATGCCCAGGTACAGGAGAC
+
49899949:@CCCC=A?<>==::59994
@CRC7U:00198:00317
ACGCTCGACATGCCCAGGTACAGGAGA
+
11./8149444444-4824444424//
@CRC7U:00153:00395
ACGCTCGACATGCCCAGGTACAGGAG
+
C@;>AB;<=BBBBC<<<<<@BBD@BB
@CRC7U:00154:00372
ACGCTCGACATGCCCAGGTACAGGAGA
+
4989>999><99?;-842444:;6994
@CRC7U:00157:00355
ACGCTCGACATGCCCAGGTACAGGAGA
+
@B?>@?<944449959=244==92999
@CRC7U:00160:00393
ACGCTCGACATGCCCAGGTACAGGAG
+
B:::BBBCCCCCCB<@?699499899
@CRC7U:00166:00382
ACGAGTGCGTTCCCCATGTCGTAGGTACTC
+
;;BF999=9;2444,49@9948934744;4
@CRC7U:00177:00396
ACGCTCGACATGCCCAGGTACAGGAG
+
AB<??BAAAECCCC@CCDCCCCC=@;
@CRC7U:00178:00371
ACGCTCGACATGCCCAGGTACAGGAG
+
;@>@@?;<<BAAAH@CC@<;<AA69<
@CRC7U:00178:00388
TGATACGTCTCCTTCCTTAGTTACTTCA
+
@@@BACABACC@D=<@=BBBBAB=:294
@CRC7U:00180:00375
ACGCTCGACATGCCCAGGTACAGGAG
+
=;;<CBBCCCBCCCACCC<;<AA@@A
@CRC7U:00198:00398
ACGCTCGACATGCCCAGGTACAGGAG
+
@9:;BB@????99919><AABBB;=;
@CRC7U:00152:00402
TACTGAGCTACACACCACAGAAAGA
+
;;BAAAA994966/1,//,,,20//
@CRC7U:00152:00422
ACGCTCGACATGCCCAGGTACAGGAGA
+
947>99449==>==699>BBBCC8<;<
@CRC7U:00156:00401
ACGCTCGACATGCCCAGGTACAGGAG
+
A?@@CCCCCCCCCB9<9699@ACDE<
@CRC7U:00159:00423
ACGCTCGACATGCCCAGGTACAGGAG
+
>>:;<@>AA<<<@B>9;8;99@C>AA
@CRC7U:00162:00436
TGATACGTTCTCCTTCCTTAGCATTACTT
+
4;999494244:24242423;499<://,
@CRC7U:00163:00447
ACGAGTGCGTCCCATGCTC
+
497941/////858844//
@CRC7U:00170:00446
ACGCTCGACATGCCCAGGTACAGGA
+
B@>@CCCCDCBBBC<AA>;;<BB?B
@CRC7U:00175:00415
ACGCTCGACATGCCCAGGTACAGGAG
+
49;<@ACAB@B999199<?999421/
@CRC7U:00180:00441
ACGCTCGACATGCCCAGGTACAGGAG
+
@@@BCCCCBAA;<<8<BABBCDDCCB
@CRC7U:00182:00421
ACGCTCGACATGCCCAGGTACAGGAG
+
B>;=9;<<>BAA@C@B@:;;9:?;@;
@CRC7U:00184:00430
ACGCTCGACATGCCCAGGTACAGGAG
+
B9;<DBAAAEBCBCACC?;:<99599
@CRC7U:00186:00413
TGATACGTCTCCTTCCTTAGCTTACATTCAGGTTG
+
@@>>11////7,/,/7=>AB;;;;,,,0,,,*,*/
@CRC7U:00186:00417
ATCAGACACGGACAC
+
B??>11.///,//;9
@CRC7U:00187:00419
ACGCTCGACATGCCCAGGTACAGGAG
+
?@@A>>@AACCCCC@BB?@B>9959?
@CRC7U:00190:00408
ACGCTCGACATGCCCGGTACAGGAGA
+
C><?>A@@?>>99919<>99995999
@CRC7U:00192:00431
TGATACGTCTCCTTCCTTAGCTTACTTCAGGTG
+
;;<;BDA@>>@5924242484424442444246
@CRC7U:00193:00431
ACGCTCGACATGCCCAGGTACAGGAG
+
A?@@BB??AA?AAEADCBBBBAC=AA
@CRC7U:00150:00469
ACGCTCGACATGCCCAGGTACAGGAG
+
9<8>998@@A<<<C>CB>@>>99599
@CRC7U:00165:00493
ACGCTCGACATGCCCAGGTACAGGAG
+
@@@B@9;999@99919@699@<=6<@
@CRC7U:00172:00471
ACGCTCGACATGACCCAG
+
4984994;;7//,*00**
@CRC7U:00175:00456
TCTCTATGCGCTCCACATGTTCTAAGGT
+
7///66:CCDFCC;94944424442424
@CRC7U:00176:00467
ACGCTCGACATGCCCAGGTACAGGAG
+
B;78<<111:=<:A9;;59?A@B>B=
@CRC7U:00176:00491
ACGAGTGCGTTCCCCATGTCGTAGGTACTC
+
BCABAABA@A=@>=4>>@@AAA>@<@9;;B
@CRC7U:00179:00467
ACGCTCGACATGCCCAGGTACA
+
>974;844444444-4;98/,,
@CRC7U:00182:00455
AACGCTCGAACA
+
/,/./////,/6
@CRC7U:00183:00494
ACGCTCGACATGCCCAGGTACAGGAG
+
??9:;@@@ABCDDC@CC@BBBAA=@@
@CRC7U:00151:00520
ACGAGTGCGTTCCCCCCCCCCATGTCGTAGGTACTCATCACC
+
>@?@A@B@?@5999999944"4;;=AEB?;:799=@>@@;;9
@CRC7U:00159:00535
ACGCTCGACATGCCCAGGTACAGGAG
+
9;;<HCAAABBABB<AA>BBBCB=;<
@CRC7U:00181:00526
ACGCTCGACATGCCCAGGTACAGGAGA
+
9>891111/66///+//7///66,/44
@CRC7U:00186:00505
ACGCTCGACATGCCCAGGTACAGGAG
+
4;89>@99<AAAAGBCC@A@999599
@CRC7U:00186:00518
ACGCTCGACATGCCCAGGTACAGGAG
+
/1.1;1994@99;B>BB@BBA@><>9
@CRC7U:00194:00506
ATATCGCGAGGTATGGAAGCACGTCATAG
+
4744444444:;;==;><91//////,00
@CRC7U:00197:00502
ACGCTCGACATGCCCAGGTACAGGA
+
BAABBB@AAHBBBD>CB?<<?EHAC
@CRC7U:00197:00518
ACGCTCGACAGCCCAGGTACAGGAG
+
?><@BCABB<<<@<?@>@9;9?<??
@CRC7U:00150:00556
ACGCTCGACATGCCCAGGTACAGGAG
+
AAABBBDCBCABAB@BB@BAC::6;@
@CRC7U:00152:00583
ACGCTCGACATGCCCAGGTACAGGAG
+
BBABBBCCCEB?AA<@B??=AA?599
@CRC7U:00153:00571
ATCAGACACGGACACAGCAGAACACAC
+
>889;;:@@@?BB<<<B>>=@=B@@>?
@CRC7U:00154:00594
ACGCTCGACATGCCCAGGTACAGGAG
+
94;;AAAAAAACCCACC@BBCCFADC
@CRC7U:00155:00591
ACGCTCGACATGCCCAGGTACAGGAG
+
B:;<C@AABBBBCC@BB?A@A<<9<A
@CRC7U:00156:00589
ACGCTCGACATGCCCAGGTACAGGAG
+
?889999<;CECCEACA>@B@@ACB<
@CRC7U:00162:00568
ACGCTCGACATGCCCAGGTACAGGTG
+
=@?@@A;<=CCCCB@BB@CCCAA>AB
@CRC7U:00164:00582
ACGCTCGACATGCCCAGGTACAGGAG
+
B:;;CBBBCCAAAC@CDACCC<;8;A
@CRC7U:00165:00570
ACGCTCGACATGCCCAGGTACAGGAG
+
A9:;ABBCCCCCCC?CBA@?AAA?AA
@CRC7U:00167:00562
ACGCTCGACATGCCCAGGTACAGGAG
+
B?@@B=@@@??99909>598444294
@CRC7U:00168:00556
ACGCTCGACATGCCCAGGTACAGGAG
+
9<;;CAC<==BBDG@CCAA@AAA=@<
@CRC7U:00170:00555
ACGCTCGACATGCCCAGGTACAGGAG
+
B9;<@@@A99999919A<A@CCGAAA
@CRC7U:00172:00579
ATCAGATACGGACACAGCAGAACACAC
+
9;<@AA@AAB?EDCGCBBBBB@BA<7:
@CRC7U:00173:00579
ACGCTCGACATGCCCAGGTACAGGAG
+
BAABBBBBFF@@=A=BBABBB::8;=
@CRC7U:00179:00581
ACGCTCGACATGCCCAGGTACAGGAG
+
948;989;:;;99B:?@?;;;BC@A@
@CRC7U:00180:00581
ACGCTCGACATGCCCAGGTACAGGAG
+
@BABCBCCCCBCCDCBE?<:<AA=99
@CRC7U:00181:00559
ACGCTCGACATGCCCAGGTACAGGAG
+
==?@@BCCDCBBAB@CC@ABBBB@AA
@CRC7U:00185:00585
ACGCTCGACATGCCCAGGTACAGGAG
+
9;:;@@@@@C@@@C>AB=>=@9959@
@CRC7U:00191:00573
ACGCTCGACATGCCCAGGTACAGGAG
+
BB?BBBBBAB???CACB@@@AAC?CA
@CRC7U:00152:00648
ACGCTCGACATGCCCAGGTACAGGAG
+
C?@FCCBBB===BC@CCACDBBB@A<
@CRC7U:00156:00624
TACTGAGCTACACACACAGAAAGATTGGTG
+
@A@@@CC@@@91/1/666688:==;:;>?:
@CRC7U:00159:00618
ACGCTCGACATGCCCAGGTACAGGAG
+
=@>;11/8889444-44244449;99
@CRC7U:00160:00613
ACGCTCGACATGCCCAGGTACAGGAG
+
B@@@CBCCC@AAAA:??@BBAGC@@?
@CRC7U:00165:00610
ACGCTCGACATGCCCAGGTACAGGAG
+
=9;<A@>>>>>99919969>@ADDCC
@CRC7U:00166:00601
ACGCTCGACATGCCCAGGTACAGGAGT
+
:@BCCCBB@:499919>;>><11,///
@CRC7U:00171:00613
ACGCTCGACATGCCCAGGTACAGGAG
+
8>8444444:9=;A6995989??594
@CRC7U:00172:00645
ACGCTCGACATGCCCAGGTACAGGAG
+
A;;;ACHCEECCDD@CB@C@ABB599
@CRC7U:00174:00613
ACGCTCGACATGCCCAGGTACAGGAG
+
=;:;B?@?@9;444-44248999;==
@CRC7U:00178:00646
ACGCTCGACATGCCAGGTACAGGAGA
+
B?@@@ABA><<11-11,//499?C;;
@CRC7U:00180:00637
ACGCTCGACATGCCCAGGTACAGGAG
+
=9:;@@@@AB@AAC@FC@CCCCB?A@
@CRC7U:00186:00614
ACGCTCGACATGCCCAGGTACAGGAG
+
?9;<BBBCCCCCCC@A@=@>???;?9
@CRC7U:00193:00636
ACGCTCGACATGCCCAGGTACAGGAG
+
BBA;;;AAADBBCB>BA599>99699
@CRC7U:00194:00607
ACGCTCGACATGCCCAGGTACAGGAG
+
9989?@<99A@911+/1,///8878=
@CRC7U:00196:00642
ACGCTCGACATGCCCCCCCCCAGGTACAGGAGA
+
99AB?BCB@=99999==>>?">@=A@AADABA@
@CRC7U:00155:00668
ACGCTCGACATGCCCAGGTACAGGAG
+
A;<<BBBBC@@<<919@599A><:>A
@CRC7U:00155:00684
ACGCTCGACATGCCTAGGTACAGGAG
+
?A@BBAAABBBBB@CCC::;A@@=@B
@CRC7U:00156:00682
AGCACTGTAGCTGTCACTAGTTTACTTG
+
??@@><:AA=CB@991111///+449:;
@CRC7U:00161:00689
ACGCTCGACATGCCCAGGTACAGGAG
+
B9::CBBBBCCCCB@BA?CBCAAB@@
@CRC7U:00164:00653
ACGCTCGACATGCCCAGGTACAGGAG
+
9<9ABBCCBBCBBB@BA@ABCAAA@D
@CRC7U:00165:00694
ACGAGTGCGTTCCCCATGTCGTAGGTACTC
+
988444449@>?BB9?@=>99998<>A@==
@CRC7U:00175:00679
ACGCTCGACATGCCCAGGTACAGGAG
+
C;:;BBCA@ACBBD>CB@BBC;:6;@
@CRC7U:00186:00691
ACGCTCGACATGCCCAGGTACAGGAG
+
9A?@ADBCCC<;9?:998;@AAECCC
@CRC7U:00187:00695
TCTCTATGCGCTCCACATGTCTAAGGTA
+
949:ABABAAF<<:9BAAAAACC=A=@@
@CRC7U:00190:00691
ACGCTCGACATGCCCAGGTACAGGAG
+
BBB@@@CCCCABCD@AA??@AAA?@@
@CRC7U:00190:00695
ACGCTCGACATGCCCAGGTACAGGAG
+
948;=999CDBHCC>CC9;;@A@?>>
@CRC7U:00193:00654
ACGCTCGACATGCCCACGTACAGGAG
+
:;B=B@AAA<=<CB><<>A@A@A<>9
@CRC7U:00195:00678
ACGCTCGGACATGA
+
@?>11//,,,////
@CRC7U:00197:00680
ACCCCCCCCCCCCCCCCCCCCCGCTC
+
499984444444444444444"3444
@CRC7U:00153:00735
ACGCTCGACATGCCCAGGTACAGGAGA
+
9<?@@>@@AAAAFEAEEABAA996999
@CRC7U:00154:00725
ACGCTCGACATGCCCAGGTACAGGAGA
+
98;;9>@A<;=@@@:>>699///56//
@CRC7U:00155:00738
ACGCTCGACATGCCCAGGTACAGGAG
+
>;;<DCCBECCCBJ?CDACBBBB=AA
@CRC7U:00161:00726
ACGCTCGACATGCCCAGGTACAGGAG
+
>@A@@=>>>>999919>;>999<89@
@CRC7U:00161:00746
ACGCTCGACATGCCCAGGTACAGGAG
+
BCA?AAAAACC@AA>AD@DFCIIBAA
@CRC7U:00166:00747
ACGAGTGCGTTCCCCCCCC
+
//;=199944244444444
@CRC7U:00170:00736
TCTCTATGCGCTCCACATGTCTAAGGT
+
>>94:>>=@ADBB>CAA@A@?>@5969
@CRC7U:00176:00732
ACGCTCGACATGCCCAGGTACAGGAG
+
@ABBBBCCEBABBC>AA>====?=@C
@CRC7U:00179:00704
ACGAGTGCGTTCCCCATGTCGTAGGTACTC
+
898@99449>2111*///,002/.,.8///
@CRC7U:00183:00728
CGTGTCTCTAGGCACAGGATTTTGTGTAGA
+
;>9999<9<<C9<;C<<6<AAA4999@999
@CRC7U:00186:00723
ACGCTCGACATGACCCAGGTACAGGAG
+
@@7916///,,,///+/656;444244
@CRC7U:00187:00709
ACGCTCGACATGCCCAGGTACAGGAG
+
CCABBBBBCC@@AB>?>59999969>
@CRC7U:00189:00716
ACGCTCGACATGCCCAGGTACAGGAG
+
8=?@@9<<CCCCDC><<59>>99691
@CRC7U:00190:00707
ACGCTCGACATGCCCAGGTACAGGAG
+
9489>>A@999944-48889;:C?B@
@CRC7U:00198:00711
ATATCGCGAGGTATGGAAGCACTCTAT
+
4894444;4924449242444433331
@CRC7U:00150:00758
ACGCTCGACATGCCCAGGTACAGGAG
+
<@CDC@AAC<<9?A:99699A99:<E
@CRC7U:00152:00759
ACGCTCGACATGCCCAGGTAG
+
>9;;>@>B<<;;4A64/,//.
@CRC7U:00161:00767
ACGCTCGACATGCCCAGGTACAGGAGA
+
BCCCDCBDCCA9991995991;;;@11
@CRC7U:00161:00777
ACGCTCGACATGCCCAGGTACAGGAG
+
?;:;@A@@<=<CCCACC@BAA@><?9
@CRC7U:00165:00772
ACGCTCGACATGCCCAGGTACAGGAGA
+
;;899@999@AAAB<@B8;94??;444
@CRC7U:00165:00774
ACGCTCGACATGCCCAGGTACAGGAG
+
>@ABBBCDBA@@@C=BB@CBCCDABB
@CRC7U:00165:00778
TGATACGTCTCCTTCCTTAGTTACTTCAGTG
+
444999;99=A6;:<>@<9442846,//,,,
@CRC7U:00166:00788
ACGCTCGACATGCCCAGGTACAGGAG
+
498999@AAAACHG@CC@AA9<959A
@CRC7U:00176:00796
ACGCTCGACATGCCCAGGTACAGGAG
+
??@CBBBCCBBABC@CB?BABAC@CC
@CRC7U:00178:00793
TAGTATCAGCCTCGCCATGACGAAGGTATTCC
+
BBB:;@HKCB@BCBB@CBAAA<959>999<><
@CRC7U:00181:00784
ATACGCGAGGTATGGAAGCACGTCATAGTAGA
+
4344444448999924244;444944;8.100
@CRC7U:00184:00765
ACGCTCGACATGCCCAGGTACAGGAG
+
?@DBEBCDCCBBBB?BB?ABCAAAAA
@CRC7U:00189:00790
ACGCTCGACATGCCCAGGTACAGGAG
+
?@9:;@ABBA@ABB>AC;=>@99599
@CRC7U:00197:00790
ACGCTCGACATGCCCAGGTACAGGAG
+
8989>AAA<==CCCACB=@;<9B@A<
@CRC7U:00199:00753
ACGCTCGACATGCCCAGGTACAGGAG
+
993=ACCDCCCCCDBGC@CBCBC;<<
@CRC7U:00156:00812
CGTGTCTCTAGGCACAGGATTTGTGTAG
+
<;==??;;9CC=AAHCC?BBB799>>99
@CRC7U:00156:00817
ACGCTCGACATGCCCAGGTACAGGAG
+
AA@BBBBBCCB>>?<>=<>8;11,11
@CRC7U:00157:00814
ACGCTCGACATGCCCA
+
?;;<CCC<<<A@@><@
@CRC7U:00159:00841
ACGCTCGACATGCCCAGGTACAGGAG
+
9;<=CCCDCC<<>E@DC@BBBBA599
@CRC7U:00159:00845
ACGCTCGACATGCCCAGGTACAGGAG
+
B9:;CAABAAABBC?BB@BBDCEAC<
@CRC7U:00160:00835
ACGAGTGCCGTTCCCCATGTCGTAGGTACTC
+
;;;AA@@A=@C>AAB9A@>A@>99:684:@?
@CRC7U:00162:00814
ACGCTCGACATGCCCAGGTACAGGAG
+
BBBABBCCB?@@@C=BB?BABAA=?A
@CRC7U:00163:00826
ACGCTCGACATGCCCAGGTACAGGAG
+
CCBBCCAAAEBCCC?HC?@?>9969@
@CRC7U:00164:00835
ACGCTCGACATGCCCAGGTACAGGAG
+
99;;@9;;AA;;<C?BB8:9/66,//
@CRC7U:00164:00840
ACGCTCCGACAT
+
//.844244/7/
@CRC7U:00171:00829
ACGCTCGACATGCCCAAGGT
+
@@>A994?9911//+1,/,/
@CRC7U:00171:00830
ACGCTCGACATGCCCAGGTACAGGAG
+
49>>;;<@AA<<<GBDC@AAAA?<>9
@CRC7U:00172:00849
ACGCTCGACATGCCCAGGTACAGGAG
+
9<@@CBCCCBA@>>:>>;>@BCCACC
@CRC7U:00175:00804
TGATACGTCTCCTTCCTTAGTTACTTCAG
+
?9949494@@?<A=C;>244994//,///
@CRC7U:00175:00820
ACCGCTCGAACAT
+
11,.1///,*,,,
@CRC7U:00175:00836
ACGCTCGACAATGCCCAGGTACAGGAGAC
+
99;@??<;11,/888+/98889:;24444
@CRC7U:00178:00840
ACGCTCGACATGCCCAGGTACAGGGAGA
+
@A7=@=;99@>99909959>99?@9=99
@CRC7U:00180:00814
ACGAGTACGTTCCCCATGTCGTAGGTACTC
+
ABA@@@@A>?5999/9@B@BB<<;8;<BCA
@CRC7U:00183:00807
ACGCTCGACATGCCCAGGTACAGGAG
+
@<;;CCBBBCBBBD;<<@BDBAA?AB
@CRC7U:00185:00845
ACGCTCGACATGCCCAGGTACAGGAG
+
9;;;@>@BB99<<<9<C?BCCAA=@<
@CRC7U:00192:00836
ACGCTCGACATGCCCAGGTACAGGAG
+
9;@AFCCCCA=BBC>CB@BABA@=@;
@CRC7U:00193:00838
ACGAGTGCGTTCCCATGTCGTAGGTACTC
+
4498449>9959904:::A@??C=@@BAA
@CRC7U:00195:00822
ACGCTCGACATGCCCAGGTACAGGAG
+
8;8;<;BBDDCGCC>A@A;99?@599
@CRC7U:00196:00841
ACGCTCGACATGCCCAGGTACAGGA
+
==@@@>>9<<<<?@?@@=>@??B=@
@CRC7U:00198:00813
ACGCTCGACATGACCCAGGTACAGGAGA
+
>9;;AGCCA@<11/65//,/999;8944
@CRC7U:00157:00859
ACGCTCGACATGCCCAGGTACAGGAG
+
BAABBBBBBBBCCCBEBBA@ABB?B<
@CRC7U:00158:00868
ACGCTCGACATGCCCAGGTACAGGAG
+
9989?AB<<@=<2>82211218:;>:
@CRC7U:00161:00856
ACGCTCGACATGCCCAGGTACAGGAG
+
=9:;A@ABACACCC?BBBEBCBC?B;
@CRC7U:00161:00878
TCTCTATGCGCTCCACACTGTCTAAGGGTA
+
88>99999<;=>=<BA;;;;9943133,37
@CRC7U:00162:00853
ACGCTCGACATGCCCAGGTACAGGG
+
?ABBBBCCBAAABC>CB@B??AAB>
@CRC7U:00165:00852
ACGCTCGACATGCCCAGGTACAGGAGA
+
;A?CC@<?@CBBDD<=<ABBDAA?@@?
@CRC7U:00170:00861
ACGCTCGACATGCCCAGGTACAGGAG
+
9;;BAACCAA=999-99<>@@9959>
@CRC7U:00173:00861
ACGCTCGACATGCCCAGGTACAGGAG
+
@;;9CCG999@99909>;>?94;69@
@CRC7U:00175:00881
AGCACTGTAGCTGTCACTAGTTACTTGT
+
>@A><=:AHCDCBDCB==A==;>99699
@CRC7U:00178:00870
TCTCTATGCGCTCCACATGTCTAAGGTA
+
>@<<=ACCBAA@C>AAA<<<1--80*,,
@CRC7U:00178:00885
CTATATCGCGTACGGGT
+
,,,,,,114444444-4
@CRC7U:00179:00861
ACGCTCGACATGCCCAGGTACAGGAG
+
@98;@@@B@@>99919><@@@99691
@CRC7U:00179:00888
ATATCGCGAGGGTATGGAAGACTCTATAG
+
@A:;<@B?>9A6:999@A>>??;331111
@CRC7U:00183:00890
ACGCTCGACATGCCCAGGTACAGGAG
+
BBABBB?@@@=@>>:>>599?AA=A<
@CRC7U:00190:00856
ACGCTCGACATGCCCAGGTACAGGAG
+
94;<@@ABFCAAACABB=@@B@@=@?
@CRC7U:00190:00881
ACGCTCGACATGCCCAGGTACAGGAG
+
CC;<;C;;<B@@>A<AA9<<AABBE<
@CRC7U:00190:00896
ACGCTCGACATGCCCAGGTACAGGAG
+
B9:9AAAACDCCCC>BC@B@AAD@CC
@CRC7U:00197:00881
ACGTCGACATGCCAGGTACAGGAG
+
4434449;11//,/8764444249
@CRC7U:00198:00866
ACGCTCGACATGCCCAGGTACAGGAG
+
>98;@AABAA@AAC@CCABBBBB>AB
@CRC7U:00151:00906
ACGCTCGACATGCCCAGGTACAGGAG
+
;;;;@@BCGB<<<@:@?5999<G>BE
@CRC7U:00157:00928
ATCAGACACGGACACAGCAGAACACACA
+
=8844934442/////7764929=:9;;
@CRC7U:00158:00929
ACGCTCGACATGCCCAGGT
+
C9:;CC;;=BCBAA<>>;>
@CRC7U:00158:00931
ACGCTCGACATGCCCAGGTACAGGAGACTG
+
>979>?>??>>999199598?@@??944:2
@CRC7U:00161:00917
ACGCTCGACATGCCCAGGTACAGGAGA
+
:<CB<;;CC=<9BC?DB@@89442444
@CRC7U:00186:00900
TACTGAGCTACACACCACAGAAAGATTGGTG
+
49//81///84////,/6//44-44377133
@CRC7U:00191:00900
ACGCTCGACATGCCCAGGTACAGGAG
+
==?@BC@AAC@@@C>A@=@@BCDFCC
@CRC7U:00191:00922
ACGCTCGACATGCCCAGGTACAGGAG
+
>98;A@@@C<<<@B><;8;AA@@@@<
@CRC7U:00196:00905
ACGCTCGACATGCCAGGTACAGGAG
+
?;;9?9991--**)**)*,699899
@CRC7U:00200:00048
ACGCTCGACATGCCCAGGTACAGGAG
+
9;?@C@;<<CBAAA<>>=@@ABCACB
@CRC7U:00201:00029
ATATCGCGAGGGTATGGAAGACTCTATAG
+
8>999@99944-4;;@@B@B999;77666
@CRC7U:00201:00031
ACGCTCGACATGCCCAGGTACAGGAG
+
;888>>==494999-44244;;;8=9
@CRC7U:00204:00048
TGATACGTCTCGTCCTAGTTATCTGC
+
////44999@:;;921./,******,
@CRC7U:00208:00011
ACGCTCGACATGCCCAGGTACAGGAG
+
99344?4449C988-49588;::?AA
@CRC7U:00209:00016
ACGCTCGACATGCCCAGGTACAGGAGA
+
BBBBBB?@@<99@@19959>994899=
@CRC7U:00210:00010
ACGCTCGACATGCCCAGGTACAGGAG
+
BBBCAAACCBBBBA<AB9;;@AB=AD
@CRC7U:00211:00025
ACGCTCGACATGCCCAGGTACAGGAG
+
9<;;ABABCAAAAD>BB?@?===;@=
@CRC7U:00215:00032
ACGCTCGACATGCCCAGGTACAGGAG
+
==:;;@@@>><99?:@A=@@=;A294
@CRC7U:00215:00042
ACGCTCGACATGCCCAGGTACAGGAG
+
>;;;ABB9=<=<8>:@@=>?A99599
@CRC7U:00217:00012
CGTGTCTCTAGGCACAGGATTTGTGTAG
+
////:?CCCDD@AAB??;111,1-87--
@CRC7U:00219:00013
ACGCTCGACATGCCCAGGTACAGGAG
+
=;:<@@AB<<=<CC?CC>99111-11
@CRC7U:00225:00011
CGTGTCTCTAGGCACAGGATTTT
+
@ACEC::<<;<691<11,////*
@CRC7U:00226:00037
ACGCTCGACATGCCCAGGTACAGGAG
+
?9::?>@@CD@@@B<;;89>>@@>AA
@CRC7U:00227:00037
ACGCTCGACATGCCCAGGTACAGGAGA
+
9>>>@@@>?B999919@599@??5949
@CRC7U:00230:00011
ACGCTCGACATGCCC
+
998?8=49::/700)
@CRC7U:00231:00022
ACGGCTCGACATGCCCAGGTACAGGAG
+
>AB?BCCBCBCCBDF?BB=@@AAC?CA
@CRC7U:00232:00006
ACGCTCGACATGCCCAGGTACAGGAG
+
1/./44994444//+/8,1118856/
@CRC7U:00236:00019
AGCACTGTAGCTGTCACCTAGTTACGTTGTGT
+
9>944449>944448//,////,444489;44
@CRC7U:00200:00089
ACGCTCGACATGCCCAGGTACAGGAG
+
A@>>9;99;B>@9@644699=AC8;9
@CRC7U:00211:00055
CGTGTCTCTAGGCACAGGATTTGTGTAGA
+
989=?:@B?9958999C@CCD@A@;4994
@CRC7U:00212:00053
ACGCTCGACATGCCCAGGTACAGGAG
+
CBABCCBBBB@BAC>CB=A@<99?99
@CRC7U:00226:00053
ACGCTCGACATGCCCAGGTACAGGAG
+
B?@@@@@@AA@ABC<A@?99999599
@CRC7U:00232:00066
ACGCCTCGACATGCCCCCAGGTACAGGA
+
;10/,/879:4444444+4424444424
@CRC7U:00235:00094
TAGTATCAGCCTCGCCATGACGAAGGTATTCC
+
4<;BEHCBBBAC9<;@B;9<B9<89@AAB@D?
@CRC7U:00241:00079
ACGCTCGACATGCCCAGGTACAGGAG
+
A9;<CCCCCDDCHCACD@@@A;;599
@CRC7U:00244:00064
ACGCTCGACATGCCCAAGTACAGGAG
+
;@@@BCBBCA;;;@>@=999>998=C
@CRC7U:00244:00081
ACGCTCGACATGCCCAGGTACAGGAG
+
??BBBA@AACECCCBCB@A@B::8;B
@CRC7U:00244:00090
ATATCGCGAGGGTATGGAAGACTCTATAG
+
?>BABCE::=DBHCCC>@=BA;88>=000
@CRC7U:00200:00111
ACGCTCGACATGCCCAGGTACAGGAG
+
<;ABC@AAEHBCCDBHC?<;<9969A
@CRC7U:00207:00149
ACGCTCGACATGCCCAGGTACAGGAG
+
BAACCBBBBCBBCCACC?BBAAB;>9
@CRC7U:00214:00146
ACGCTCGACATGCCCAGGTACAGGAG
+
B::;CCCCGAAAAC<AB?BBBCGADC
@CRC7U:00216:00148
ACGCTCGACATGCCCAGGTACAGGAG
+
>;;;CC<<?D<<<C<AA?;99@?@BB
@CRC7U:00217:00144
ACGCTCGACATGCCCAGGTACAGGAGACTGACA
+
?>@@BCCCCC<<<A:>?>AA@BEBCA@999999
@CRC7U:00226:00106
ACGCTCGACATGCCCAGGTACAGGAG
+
?;;<CBCCCCCCCB<A@799?BF699
@CRC7U:00235:00135
ACGCTCGACATGCCCAGGTACAGGAG
+
4889999>999AAB<BC?99999691
@CRC7U:00236:00139
ACGCTCGACCATGCCAGGTACAGGAG
+
=>:99@94424;4424424:944244
@CRC7U:00242:00139
ACGCTCGACATGCCCAGGTACAGGAG
+
>>??BBBCCCCCCD@CCEB?B;;7;B
@CRC7U:00201:00151
ACGCTCGACATGCCCAGGTACAGGAG
+
>9::B@ABCCAABC<B@=>>@9<8<A
@CRC7U:00204:00176
ATCTGACACGGACACAGCAGAACACACA
+
4;;888?>882//11///69@>BA?>>4
@CRC7U:00205:00159
ACGCTCGACATGCCCAGGTACAGGAG
+
?@??@@@@@BAAAC>BB?BCDGE?BD
@CRC7U:00211:00156
TACTGAGCTACACACAACAGAAAG
+
B9;;BB@A9991,,,,*,,,,,*/
@CRC7U:00217:00162
AGCACTGTAGCTGTCACTAGTACTTGTG
+
9444449944:849494/////677999
@CRC7U:00224:00181
ACGCTCGACATGCCCAGGTACAGGAG
+
CA?@BB@@ACBBCC>CB>??@AA;@>
@CRC7U:00226:00189
ACGCTCGACATGCCCAGGTACAGGAG
+
B9:;BC@@AA@BAC>AB@@@@@@;>9
@CRC7U:00227:00152
ACGCTCGACATGCCCAGGTACAGGAG
+
B@@@CCDCCB;99919959>?@?599
@CRC7U:00229:00156
ACGCTCGACATGCCCAGGTACAGGAG
+
B9;<CBCCDBCCDD@DC=?@A@@;>9
@CRC7U:00231:00186
ACGCATCGACATGCCCAGGTACAGGAG
+
6,,,,,,/7::///6+//,//444244
@CRC7U:00240:00154
TGATACGTCTCCTTCCTTAGCTTA
+
>?>>9999?11,1,/,/74//,0/
@CRC7U:00240:00171
ACGCTCGACGATGCCCAGGTACAGGAGAC
+
//68;=11///6/44-49://///,////
@CRC7U:00242:00180
ACGCTCGACATGCCCAGGTACAGGAG
+
>989@999999>@@:AA>@@=:?;>9
@CRC7U:00244:00161
TGATACGTCTCCTTCCTTAGCTTACTTCA
+
@@@ABA;;9>>69515678///7/,,*//
@CRC7U:00247:00153
ACGCTCGACATGCCCAGGTACAGGAGA
+
=;:;AB<<=A@BBC;=<@BBAAA=@99
@CRC7U:00247:00184
ACGCTCGACATGCCCAGGTACAGGAG
+
:;BBBBAAADCECC@DB@B@@?A;>9
@CRC7U:00200:00201
TAGTATCAGCCTCGCCATGACGAAGGTATTCC
+
99;;;CCCCB@BDBC=@>99444248444242
@CRC7U:00206:00242
ACGCTCGACATGCCCAGGTACAGGAG
+
998:99999;4444-4824444:999
@CRC7U:00207:00231
ACGCTCGACATGCCCAGGTACAGGAG
+
4489998949>@BE?CB@@@A<96<<
@CRC7U:00208:00210
ACGCTCGACATGCCCAGGTACAGGAG
+
8938@?>@CAA@AC?AB>A@>BA=@A
@CRC7U:00211:00231
ACGCTCGACATGCCCAGGT
+
>?<499894:>98;99B@C
@CRC7U:00212:00238
ACGCTCGACATGCCCAGGTACAGGAGAC
+
A@:;;@@9;:99CC@CC@@@@<969A?>
@CRC7U:00217:00218
ACGCTCGACATGCCCAGGTACAGGAG
+
>989>999999@@@>BB9;;@?A>BB
@CRC7U:00219:00204
ACGCTCGACATGCCCAGGTACAGGAGA
+
?98;;A>@AAAABC<@A=@>?A@5949
@CRC7U:00221:00235
ACGCTCGACATGCCCAGGTACAGGAG
+
?>@@BBBCCCBABB>>>==@A;;9<B
@CRC7U:00223:00210
ACGCTCGACATGCCCAGGTACAGGAG
+
B@@@BBBCBBECCC>BB89:<<C?BB
@CRC7U:00227:00236
ACGCTCGACATGCCCAGGTAACAGG
+
99748@>>?@9844-4424424992
@CRC7U:00229:00204
ACGCTCGACATGCCCAGGTACAGGAG
+
BB@BBBDCCCABBC>BB?AABCDACB
@CRC7U:00229:00227
ACGCTCGACATGCCCAGGTACAAGGAG
+
A@>89999>?>9880442//,,*,*,,
@CRC7U:00230:00224
ACGCTCGACATGCCCAGGTACAGGAGA
+
;;;;A@@BC<<=AC<@@:;;=BA>A;9
@CRC7U:00231:00240
ACGCTCGACATGCCCAGGTACAGGAG
+
>>>=;99>??999?:>>;>999A?@A
@CRC7U:00245:00220
ACGCTCGACATGCCCAGGTACAGGAG
+
C;;;;A=@<<=CCD?GC=;9999599
@CRC7U:00200:00293
ACGCTCGACATGCCCAGGTACAGGAG
+
=9;;@B@@A@?<B@=9;599@@B<>9
@CRC7U:00208:00264
TACTGAGCTACACA
+
,////444494///
@CRC7U:00215:00291
ACGCTCGACATGCCCAGGTACAGGAG
+
>@9999;;<@AA??;>>>11111-1?
@CRC7U:00215:00299
ACGCTCGACATGCCCAGGTACAGGAG
+
>>>999>A@A@AAD?BC@B<=BDAEB
@CRC7U:00226:00250
ACGCTCGACATGCCCAGGTACAG
+
1/./44444:4444-44944///
@CRC7U:00226:00258
AGCACTGTAGATGTCACTAGTTACTTGT
+
ABACAAABBBB@@@;;99<99599969A
@CRC7U:00229:00292
TACTGAGCTACACACACAGAAAGATTGGTGC
+
CBC;==CHCB999999448885443;;>;>:
@CRC7U:00240:00284
ACGCTCGACATGCCAGGTACAGGAG
+
BBBBBCBDCCBBB@B@EBBB::69?
@CRC7U:00243:00269
ACGCTCGACATGCCCAGGTACAGGGAG
+
@<;;@A;;:BB@>C:996991111-11
@CRC7U:00249:00274
ACGCTCGACATGCCCAGGTAACAGGG
+
94>999;949?4//+/85//,////+
@CRC7U:00200:00307
ATACGCGAGGTATGGAAGCACTCTAGTA
+
9348444442449;:;?=9948793331
@CRC7U:00203:00342
ACGCTCGAACATGCCCAGG
+
;98>=11/,//2278+//,
@CRC7U:00218:00332
ACGCTCGACATGCCCAGGTAACAGGA
+
:B>>@A<94@94/1+/87//,/0000
@CRC7U:00225:00306
ACGCTCGACATGCCCAGGTACAGGAG
+
FCBBHE=<<@>9991<@=??@AA?A9
@CRC7U:00228:00324
CGTGTCTCTAGGCACAGGATTTGTGTAGA
+
4494444949C=@;;;1;:BB:111////
@CRC7U:00233:00346
ACGCTCGACATGCCCAGGTACAGGAG
+
?;79ACBBCC=<<A<A@>@@994244
@CRC7U:00238:00300
ACGCTCGACATGCCCAGGTACAGGAG
+
@@@@GCCCCCCCCD@CC?BBBBB@B;
@CRC7U:00245:00300
ACGCTCGACATGCCCAGGTACAGGAG
+
;9;<CBBBCBB<9919959@ACC?BA
@CRC7U:00246:00307
ACGCTCGACATGCCCAGGTACAGGAG
+
AB>A@A<<>DCBBB=BB=>@;9<59@
@CRC7U:00249:00331
ACGCTTGACATGCCCAGGTACAGG
+
;9@BBACCB@@9991948////,*
@CRC7U:00200:00350
ACGCTCGACATGCCCAGGTACAGGAG
+
9<89@>@AAAAADCACB@BBBCC@B<
@CRC7U:00207:00370
ACGCTCGACATGCCCAGGTACAGGAG
+
49;;A@ACGC@@@C>@@?@?AAA?@A
@CRC7U:00209:00367
ACGCTCGACATGCCCAGGTACAGGAG
+
9<BCCACCCFAAADACC=>>?99599
@CRC7U:00213:00378
ACGGCTCGACATGCCCAGGTACAGGAG
+
:<B?BBCBCCBBBBBBCB@B@@AA=@?
@CRC7U:00216:00389
ACGCTCGACATGCCCAGGTACAGGAGA
+
99789??@CAAAAG:=;=994442444
@CRC7U:00220:00377
ACGCTCGACATGCCCAGGTACAGGAG
+
CB;=;9999?994:644244444249
@CRC7U:00221:00366
AACGCTCGACATGCCCAGGATACAGGAAG
+
1,/./84449@BCCCB==24/.***)*)*
@CRC7U:00221:00375
ACGCTCGACATGCCCAGGTACAGGAG
+
BBAB@?@AAAAACC@CB@;:<99599
@CRC7U:00224:00376
ACGCTCGACATGCCCAGGTACAGGAG
+
B;:;CBBB<<=BAB<<959999A@CB
@CRC7U:00237:00381
ACGCTCGACATGCCCAGGTACAGGAG
+
<@<BACCA@@?9998<B=@A?11-11
@CRC7U:00243:00395
ACGCTCGACATGCCCAGGTACAGGAG
+
B9;<AA?@A@<99@:9959>@?AAA=
@CRC7U:00245:00352
ACGCTCGACATGCCCAGGTACAGGAG
+
:=CBAA@;99>99919?599@AA?BA
@CRC7U:00249:00382
ACGCTCGACATGCCCAGGTACAGGAG
+
F;;;BBCAAAEELJBBA<99999699
@CRC7U:00201:00422
ACGCTCGACATGCCCAAGGTACA
+
@>>>>>99991111,1,/,//44
@CRC7U:00217:00442
ACGCTCGACATGCCAGGTACAGGAG
+
9>8999999999959@<=9449;=@
@CRC7U:00220:00425
ACGCCGACATGCCCAGGTACAGGAG
+
<<B@>@<<<;BAB<B@>99444584
@CRC7U:00222:00423
ACGCTCGACATGCCCAGGTACAGGAG
+
B@@@ACB?999?>>:99599444894
@CRC7U:00223:00425
TACTGAGCTACACACACAGAAAGATTGGTGC
+
@AA@@<<;@>89/111/6///+/;99>@991
@CRC7U:00229:00441
ACGCTCGACATGCCCAGGTACAGGAG
+
@<<<CDGDCA<<<A:@>=@@@AA@B<
@CRC7U:00246:00401
ACGCTCGACATGCCCAGGTACAGGAG
+
CC;=??9<<CA@AA<@A<A;;<BCA<
@CRC7U:00248:00407
ACGCTCGACATGCCCAGGTACAGGAG
+
@@?@@@ABBB@>>>199;>;<11-1;
@CRC7U:00248:00420
TACTGAGCTACACACACGAGAAAGAG
+
999A9<4=94466///////685444
@CRC7U:00203:00490
ACGCTCGACATGCCCAGGTACAGGAG
+
A9;<CBBBCCBBBC@CBEB:;=FFCC
@CRC7U:00211:00458
ACGCTCGACATGCCC
+
@@ABC@;;<<<<9B?
@CRC7U:00213:00451
ACGCTCGACATGCCCAGGTACAGGAGA
+
?9899989@9449@:9@<@@@??A99;
@CRC7U:00216:00482
ACGCTCGACATGCCCAGGTACAGGAG
+
B?@@DCCBDCAACC?CDDCC>D?BE<
@CRC7U:00220:00488
ACGCTCGACATGCCCAGGTACAGGAG
+
=889?A>ACBAA>A09959949B594
@CRC7U:00224:00494
ACGCTCGACATGCCCAGGTACAGGAG
+
BA@AB<<;AA@>9;64869?@AB=<1
@CRC7U:00229:00471
AGCCACTGTAGCTGTCACTAGTTTACTTGTGT
+
2,-*,////444444;444:444-44424=96
@CRC7U:00232:00499
ACGCTCGACATGCCCAGTACAGGAG
+
9;@@BBBBCB@@@A:@@@@@AA?AB
@CRC7U:00233:00467
ACGCTCGACATGCCCAGGTACAGGAG
+
99344844444449599998444249
@CRC7U:00235:00469
TGATACGTCTCCTTCCTTAGCTTGACTTCAGGTTC
+
94449;44411,1,/,/72222*////,/442424
@CRC7U:00236:00452
ATATCGCGAGGGTATGGAAGACTCTAAGTAG
+
BAAAA?999995==998989843...,...,
@CRC7U:00242:00474
ACGCTCGACATGCCCAGGTACAGGAG
+
B:;;BCBBEBBBBHADB?;;<BBCCB
@CRC7U:00202:00516
ACGCTCGACAATGCCCAGGTACAGGAG
+
44844/////,//6656=;=>8887,,
@CRC7U:00203:00532
ACGCTCCATGCCCAGGTACAGGAG
+
947>>@?BCBBBB<<:9DA>A=@B
@CRC7U:00206:00509
ACGCTCGACATGCCCAGGTACAGGAG
+
>;;<BAACCAAACCAECDB@A;;7<>
@CRC7U:00207:00528
ACGCTCGACATGCCCAGGTACAG
+
44388899<@<99@:99589/;;
@CRC7U:00214:00517
ACGCTCGACATGCCCAGGTACAGGAG
+
B9:<;<;AACCB=A=;;544?99599
@CRC7U:00224:00528
ACGCTCGACATGCCCAGGTACAGGAG
+
498>999A>><<9B:9959999B@@>
@CRC7U:00225:00504
ACGCTCGACATGCCCAGGTACAGGAG
+
B:8:BBBBBEC@@@<@@=>@AAA;??
@CRC7U:00228:00530
ACGCTCGACATGCCCAGGTACAGGAG
+
=9;;@@>>CA<==JBDB?AA@9959>
@CRC7U:00232:00548
AGCTCAGACAGCGGACAC
+
944444444444424446
@CRC7U:00241:00501
ACGCTCGACATGCCCAGGTACAGGAG
+
=>?@@@@AAFAACL>=<=@999969@
@CRC7U:00246:00533
ACGCTCGACATGCCCAGGTACAGGAG
+
B9:;BBBABB@A@C@CC?BBCBB;>9
@CRC7U:00201:00574
ACCGCTCGACATGCCCCCCCC
+
44681111@@@9999999984
@CRC7U:00202:00596
ACGCTCGACATGCCCAGGTACAGGAG
+
=@?@@>@AAA@@BB:@@=@>>AA6=<
@CRC7U:00208:00580
ACGCTCAGACATGCCCAGGTACAGGAGA
+
?>8111//,,,/,22008*1.8885944
@CRC7U:00213:00566
ACGCTCGACATGCCCAGGTACAGGAG
+
AAACA?AEDCCCCD>BB>@@A<;7<B
@CRC7U:00217:00580
ACGCTCGACATGCCCAGGTACAGGAG
+
@AA@@@;;<A@ABC:<;?B>?99699
@CRC7U:00222:00592
CGTGTCTCTAGGCACAGGATTTTGTGTAGG
+
989@@AAABBC;9999424444,/688//,
@CRC7U:00224:00578
ACGCTCGACATGCCCAGGTACAGGAGA
+
;<<<A?@@99999C0;<DBAAAA599>
@CRC7U:00228:00599
ACGCATCGACATGCCCAGGTACAGGAG
+
419,,,,,,//4499-4494444:944
@CRC7U:00230:00571
ACGTCGACATGCCCAGGTACAGGAG
+
11019:BBCDBBBABC@BDBDB?BB
@CRC7U:00232:00572
TGATACGTCTCCTTCCTTAGCTTACTTCAGG
+
4444:;499995924248788=<944:;442
@CRC7U:00233:00558
ATATCGCGAGGGATGGAA
+
8>999894911+///,,*
@CRC7U:00244:00558
ACGCTCGACATGCCCAGGTACAGGAGA
+
=;;;?@AA>=<CCBACB=@@999<999
@CRC7U:00246:00563
ACGCTCGACATGCCCCCCCCAGGTACAGGAGACT
+
9;?@@@BBCD>@@AAAAAA$AA?<<=DD?BA?>;
@CRC7U:00248:00567
ACGCTCGACATGCCCAGGTACAGGAG
+
BB>@@ABBB@AADC@BB?A@AEE@GA
@CRC7U:00200:00624
ACGCTCGACATGCCCAGGTACAGGAG
+
BA>ACDCCCB@@@@<@C@DCCCCBEA
@CRC7U:00205:00641
ACGCTCGACATGCCCAGGTACAGGAG
+
B;;;DB<<=E@@@C<;;744999899
@CRC7U:00213:00628
ACGCTCGACATGCCCAGGTACAGGAG
+
ABABBCDCCC===ABCB@?@ABB>BB
@CRC7U:00217:00647
ACGCTCGACATGCCCAGGTACAGGAG
+
>9;:CB@AB@488819>;>>9<<@BB
@CRC7U:00224:00602
ACGCTCGACATGCCCAGGTACAGGAG
+
B9::@<<<BBECCDBDC@DBCCCACB
@CRC7U:00224:00631
CGTGTCTCTAGGCACCAGG
+
88444499444244/,//,
@CRC7U:00227:00600
ACGCTCGACATGCCCAGGTACAGGAG
+
>>899@>>>>>>>>:>@=@CCDDAAD
@CRC7U:00228:00619
ACGCTCGACATGCCCAGGTACAGGAG
+
?AAACBCDBAAABC@CB@BABBE@DC
@CRC7U:00231:00623
ACGCTCGACATGCCCAGGTACAGGAG
+
9989@;;9@A>99909959AAADBEC
@CRC7U:00233:00641
TGATACGTCTCCTCCTTAGTTACTTCAG
+
=ABBB@@>@<;,11,/746=79<@AGCD
@CRC7U:00234:00623
AGCACTGTAGCTGTCAC
+
989@99////////,//
@CRC7U:00238:00618
ACGCTCGACATGCCCAGGTACAGGAGG
+
?@7@C;<<=FDCCG@==:<A@?A?@A@
@CRC7U:00241:00629
ACGCTCGACATGCCCAGGTACAGGAG
+
?9;<CBBBCC9;;B=BB@CBDAA?AC
@CRC7U:00244:00630
ACGCTCGACATGCCCAGGTACAGGAG
+
?;;;@@@ACC;<<C<A@?@@AAEAC<
@CRC7U:00246:00626
ACGCTACGACATG
+
-,**,/////694
@CRC7U:00248:00619
ACGCTCGACATGCCCAGGTACAGGGAG
+
:9BAB@A==<BBGG@DC@@@>999-9?
@CRC7U:00249:00630
ACGCTCGACATGCCCAGGTACAGGAGA
+
>@98899994444A=@=>==4449999
@CRC7U:00206:00689
ACGCTCGACATGCCCAGGTACAGGAG
+
C@>@BBCCCCCCCCBCC?>899959?
@CRC7U:00209:00679
ACGCTCGACATGCCCAGGTACAGGAG
+
?;;<@@BB@@@99919@;99/1/,//
@CRC7U:00214:00664
ACGCTCGACATGCCCAGGTACAGGAG
+
B?>?B:;;BDDCCCAAA=@CCBB?BA
@CRC7U:00216:00692
ACGCTCGACATGCCCAGGTACAGGAG
+
49;B@@>B<=<==C9=<ACBCCD@AA
@CRC7U:00217:00689
ACGCTCGACATGCCCAGGTACAGGAG
+
@@@A@ABAC><<B@:@>5944449?4
@CRC7U:00218:00673
ACGCTCGACATGCCCAGGTACAGGAGA
+
//./889;:DCCCD;=;?999498944
@CRC7U:00218:00697
ACGCTCGACATGCCCAGGTACAGGAGA
+
99?@A84/////88:8;8888//,///
@CRC7U:00219:00666
ACGCTCGACATGCCCAGGTACAGGAG
+
B9:;A;;99@@>>>098244499;99
@CRC7U:00219:00670
ACGCTCGACATGCCCAGGTAACAGGAG
+
;98?>=99==991;+1/7//,/77,14
@CRC7U:00220:00661
ACGCTCGACATGCCCAGGTACAGGAG
+
B9;<CCCCCEC@BB<@@>AABBC?B;
@CRC7U:00222:00668
ACGCTCGACATGCCCAGGTACAGGAG
+
B??@BCDCCBBBCCBCB8;:B;97;A
@CRC7U:00222:00671
ATATCGCCGAGGT
+
/,,,***)*//,/
@CRC7U:00228:00653
ACGCTCGACATGCCCAGGTACAGGAG
+
=@BBBCBCCCBBBE?BB@CBBBC?B;
@CRC7U:00236:00659
ACGCTCGACATGCCCAGGTACAGGAG
+
@@?@A?>?BCBBBC>@@=>>>99599
@CRC7U:00236:00699
ACGCTCGACATGCCCAGGTA
+
BA@A911;1///220,111/
@CRC7U:00240:00674
ACGCTCGACATGCCCAGGTACAGGAG
+
=@<889999948;@699;=8::;599
@CRC7U:00242:00681
ACGCTCGACATGCCCAGGTACAGGAG
+
>9;<CCBCDAAAAHACC?BBBAA?@B
@CRC7U:00244:00688
ACGCTCGACATGCCCAGGTACAGGAGAC
+
998>>>9999999919@;>>99924494
@CRC7U:00245:00662
ACGCTCGCATGCCCAGGTACAGGAG
+
=@:9;>BAAB=<E>CC>;9999599
@CRC7U:00249:00671
ACGCTCGACATGCCCAGGTACAGGAG
+
498>@@ADIBBBCG>@@=>899959B
@CRC7U:00201:00707
ACGCTCGACATGCCCAGGTACAGGAG
+
@98;@ABAHHCCBC>BD:<<CDG@CB
@CRC7U:00204:00739
ACGCTCGACATGCCCAGGTACAGGGA
+
@@?:;;ABDBBBBC><<89@A99;09
@CRC7U:00207:00732
TCTCTATGCGCTCCACATGTCTAAG
+
BC@AAA?ACDG@A=>91/8//,,20
@CRC7U:00209:00743
ACGCTCGACATGCCCAGGTACAGGAGA
+
8939A??AEBAA?AB>@7989942499
@CRC7U:00211:00715
ACGCTCGACATGCCCAGGTAACAGGAG
+
>989@>>=9;98/:5:;://,/88,/9
@CRC7U:00214:00716
ACGAGTGCGTTCCCCCCCATGTCGTAGGTACTC
+
?=9<;A@@>?5999999&4==98884313;;44
@CRC7U:00214:00721
ACGCTCGACATGCCCAGGTACAGGAG
+
C@@@@BBBEGCCCC;<;>@ABAA=@A
@CRC7U:00214:00727
ACGCTCGACATGCCCAGGTACAGGAG
+
?9899999<<DCCEABBABBCCC:=<
@CRC7U:00214:00738
AGCACTGTAGCTGTCACCTAGTTACGT
+
4=:9AB:<<@A@99944244/656//,
@CRC7U:00221:00740
ACGCTCGACATGCCCAGGTACAGGAG
+
BCBBBBCCC<<<<C>BB@@@>99599
@CRC7U:00222:00733
ACGCTCGACATGCCCAGGTACAGGAG
+
89899>999@@99908>6999??<>B
@CRC7U:00222:00749
ACGCTCGACATGCCCAGGTACAGGAG
+
@<;@DCCCFDABBC?AB=>>@9969>
@CRC7U:00227:00708
ACGCTCGACATGCCCAGGTACAGGAG
+
BBABBBBBCCBBCCC@?=@BBBEACC
@CRC7U:00229:00705
ACGCTCGACATGCCCAGGTACAGGAG
+
>>@@BBBCAAACBC@BB?B@@ACBCD
@CRC7U:00230:00727
TACTGAGCTACACACACAGAA
+
<;;@DA:>9999///////,,
@CRC7U:00232:00710
ACGCTCGACATGCCCAGGTACAGGAG
+
?;;<B@@AGCBBBDBCB>?@BAA>AC
@CRC7U:00234:00705
ACGCTCGACATGCCCAGGTACAGGAG
+
BBABBBCBC@@@CC>CB@BBBCCACB
@CRC7U:00235:00728
ACGCTCGACATGCCCAGGTACAGGAG
+
=>ABBBCCDDBBBD=BB?BBCBC@C:
@CRC7U:00238:00720
ACGCTCGACATGCCCAGGTACAGGAG
+
:::CBB<<>CBBBC>CB?;9<??<?@
@CRC7U:00240:00718
ACGCTCGACATGCCCAGGTACAGGAGA
+
11./77;=:::BAA69;69?==??B<;
@CRC7U:00241:00730
ACGCTCGACATGCCCAGGTACAGGAG
+
>@@BBBBEECBAAB?DB@@@BAA>AC
@CRC7U:00242:00716
CGTGTCTCTAGGCCACATGGATTTGATGTA
+
,,,,,,,,/66,/,444492444-//////
@CRC7U:00243:00728
ACGCTCGACATGCCCAGGTACAGGAG
+
BBABBCBBB<<<>>:9;59>@9969@
@CRC7U:00243:00742
ACGCTCGACATGCCCAGGTACAGGAG
+
?@>>999;:@>B>B;9884944424/
@CRC7U:00202:00777
ACGCTCGACATGCCCAGGTACAGGAG
+
@;;<BCCCAA<<<B1<959999969@
@CRC7U:00209:00796
ACGCTCGACATGCCCAGGTACAGGAGA
+
@<;;@BBCECBBCC>CA@CCD><8<99
@CRC7U:00212:00792
ACGCTCGACATGCCCAGGTACAGGAG
+
=@?===>;<><=<D@DDB<<<9961;
@CRC7U:00214:00765
ACGCTCGACATGCCCAGGTACAGGAG
+
;;@CABCCDDB?@A>@A??:;<<8<A
@CRC7U:00215:00767
ACGCTCGACATGCCCATG
+
66?4899944499;://,
@CRC7U:00215:00770
ACGCTCGACATGCCCAGGTACAGGAG
+
99348=>?ABAA@B<9969>>99:9B
@CRC7U:00218:00773
ACGCTCGACATGCCCAGGTACAGGAG
+
CBABBBABBCC@@@<;;59>@9959?
@CRC7U:00220:00763
ACGCTCGACATGCCCAGGTACAGGAG
+
AA@@@@@ABBCDGD>BB:<9?CC699
@CRC7U:00220:00791
ATATCGCGAGGGTATGGAAGCACTCTATAG
+
43>=88=9999-49>C=B=;9487773111
@CRC7U:00230:00773
ACGCTCGACATGCCCAGGTACAGGAG
+
898;A@CCC9986656;,1//665/4
@CRC7U:00230:00797
ACGCTCGACATGCCCAGGTACAGGAG
+
9;8;@@9<=CAAAD@DCB@@999699
@CRC7U:00231:00767
ACGCTCGACATGCCCAGGTACAGGAG
+
BB>@AECCCCBBBB>AA>BBBBBAC<
@CRC7U:00240:00762
TCTCTATGCGCTCCACACTGTCTAAGG
+
4444;:>ABC=<9?@@,,,,,*00),*
@CRC7U:00240:00795
ACGCTCGACATGCCCAGGTACAGGAGA
+
B9;<CBBAAABBBC@CC@CBB998999
@CRC7U:00242:00783
TAGTATCAGCCTCGCCATGACGAAAGGTATTCC
+
48994444//:11/:5:4449444-42444:;2
@CRC7U:00247:00754
ACGCTCGTACCATG
+
/10//684442/2,
@CRC7U:00247:00761
ACGCTCGACATGCCCAGGTACAGGAG
+
8989?>ABGBBBBB=BB@CDC=>:<C
@CRC7U:00248:00750
ACGCTCGACAGCCCAGGTACAGGAG
+
BBACCCAAAEBCC>BB@CBC@?=@?
@CRC7U:00249:00781
ACGCTCGACATGCCCAGGTACAGGAG
+
9<AB@@@BCAAA@C>;<;;AB9959@
@CRC7U:00249:00797
ACGCTCGACATGCCCAGGTACAGGAG
+
=9;;@@@CECCCCEAA?==>@99599
@CRC7U:00200:00805
ACGCTCGACTGCCCAGGTACAGGAG
+
B9;;CABBECBCC@CCBCCBB@>@9
@CRC7U:00200:00829
ACGCTCGACATGCCCAGGTACAGGAGA
+
A;8;@@@>?>>>>@1<;<>>A995444
@CRC7U:00200:00837
ACGCTCGACATGCCCAGGTACAGGAG
+
@BBBCCAAA@@@AB@BB@?>===;@;
@CRC7U:00205:00801
ACGCTCGACATGCCCAGGTACAGGAG
+
BA>@ACDBBBCBBC@CC@CBB;;599
@CRC7U:00205:00832
ACGCTCGACATGCCCAGGTACAGGAG
+
498;A>AABCA?DA8<;-,,,,,*//
@CRC7U:00207:00846
CGTGTCTCTAGGCACCAGGGATTTGTG
+
9A44499999999442444-444-466
@CRC7U:00209:00802
ACGCTCGACATGCCCAGGTACAGGAG
+
@@;?>A9::CCCCCAED>AA@AA-11
@CRC7U:00212:00800
ACGCTCGACATGCCCAGGTACAGGAG
+
89<;A@@AFBBB@C:9859999??>>
@CRC7U:00218:00800
ACGCTCGACATGCCCAGGTACAGGAG
+
CBBBCBBBD<=<CGACC;;;B;;7<B
@CRC7U:00218:00830
ACGCTCGACATGCCCAGGTACAGGA
+
4;34::::::4444-48244D@A?9
@CRC7U:00224:00847
ACGCTCGACATGCCCAGGTACAGGAGA
+
@>?@@;<<AAABBC:<;8;91::=://
@CRC7U:00226:00836
ACGCTCGACATGCCCAGGTACAGGAGAC
+
;ABBBCCBAA@ABB:<<?A@>9969449
@CRC7U:00230:00846
ACGCTCGACATGCCCAGGTACAGGAGAAC
+
9;ABB@BBBABBBC?AE@>=@;95--*)*
@CRC7U:00233:00809
ACGCTCGACATGCCCAGGTACAGGAG
+
=@@@DCDIFCBBBC>CC@;;<??<>9
@CRC7U:00233:00845
ACGCTCGACATGCCCAGGTACAGGAG
+
:;AAB>AA<<99>A1<9<>>444244
@CRC7U:00237:00815
ACGCTCGACATGCCCAGGTACAGGAG
+
9989?999<D<<<B@@@:;;@AA@<<
@CRC7U:00238:00842
ACGCTCGACATGCCCAGGTACAGGAG
+
BB>AAA999A944A:9=;994::9:4
@CRC7U:00245:00843
ACGCTCGACAATGCCCAGGTACAGGAGA
+
1/./46////,/8885888444499944
@CRC7U:00248:00816
ACGCTCGACATGCCCAGGTACAGGAG
+
BB;=>?;99B@99919>594=9@9?9
@CRC7U:00206:00874
ACGCTCGACATGCCCAGGTACAGGAG
+
;<;;BAABB>>99919?<>@ABCABB
@CRC7U:00207:00874
ACGCTCGACATGCCCAGGTACAGGAG
+
?9;<C@@ACA@ACBACBCCCCCC?B@
@CRC7U:00207:00893
ACGCTCGACATGCCAGTA
+
4434499911/,,0,,,/
@CRC7U:00211:00865
ACGCTCGACATGCCCAGGTACAGGAG
+
//.//444449844084244444249
@CRC7U:00212:00868
ACGCTCGACTATGCCCAGGTACAGGAAG
+
89899989444499959@594/78,/,/
@CRC7U:00214:00897
TGATACGTCTCCTTCCTTAGTTACTTCAG
+
=8;;@999<//,/,/7878;?;==B79:?
@CRC7U:00223:00873
ACGCTCGAGATGCCCAGGTACAGGAG
+
A?@ACCCBBBB@>=:9859@@BB@B<
@CRC7U:00224:00895
ACGCTCGACATGCCCAGGTACAGGAG
+
9/01>1994?9899-4959999AC;;
@CRC7U:00234:00850
ACGCTCGACATGCCCAGGTACAGGAG
+
B9;<BB<;:CB@>?<>B?BCDCC@CB
@CRC7U:00243:00866
CGTGTCTCTAGG
+
48@B<9;A@>?<
@CRC7U:00245:00855
TGGATACGTCTCCTTCCTTAGTTACTTCA
+
B@?A@;<<<<A@?A5969::@@@CDC@AA
@CRC7U:00246:00896
ACGCGTCGACATGCCCGGTACAGGA
+
//4//499994444;-42/,,,,*,
@CRC7U:00213:00947
ACGCTCGACATGCCCAGTACAGGAG
+
B@@?A@99111***)***,,//,44
@CRC7U:00214:00923
ACGCTCGACATGCCCAGGTACAGGAG
+
498;@9<<CDCCCC<9859999B=>>
@CRC7U:00217:00907
ACGCTCGACATGCCCAGGTACAGGAG
+
998>>AACBBBBB@<BB>>AB;;7<A
@CRC7U:00230:00926
ACGCTCGACATGCCCAGGTACA
+
99894>>9999444-4424;4/
@CRC7U:00243:00905
ACGCTCGACATGCCCAGGTACAGGAG
+
??B@99<BCCCBCC@DC@BBBBC599
@CRC7U:00243:00943
ACGCTCGACATGCCCAGGTACAGGAG
+
@>@@B>@@B@@@@A<>@=@BBBDBBB
@CRC7U:00225:00953
ACGCTCGACATGCCCAGGTACAGGAGA
+
B=<=BBBAA?>;<919@;>AAAA8<9>
@CRC7U:00255:00037
ATATCGCGAGGTATGGAA
+
489444////,/6677:5
@CRC7U:00256:00010
ACGCTCGACATGCCCAGGTACAGG
+
@@799@@@99988>6=>;;11,0*
@CRC7U:00256:00032
ACGCTCGACATGCCCA
+
B989BABBCFCBCC@C
@CRC7U:00273:00039
ACGCTCGACATGCCCAGGTACAGGA
+
A@@@B@AADDCCCC><;8;ABBE@B
@CRC7U:00275:00014
TAGTATCAGCCTCGCCATGACGAAGGTATTCC
+
B@ABBABBAA=ACAA>B;99944242444898
@CRC7U:00286:00026
TAGTATCAGCCTCGCCATGACGAAGGTATTCC
+
@@B@AAICCC@BB996;>>@@9969<>?><@5
@CRC7U:00253:00095
ACGCTCGACATGCCCAGGTACAGGAG
+
?;;;@@@@B@>89919>;>;<=CBEC
@CRC7U:00266:00064
ACGCTCAGACATGACCCAGGTACAGGAGA
+
94>///////,/////+/656844424//
@CRC7U:00267:00076
ACGCTCGACATGCCCAGGTACAGGAG
+
BA?BBBAAADCCCCACC=@@CAA?@A
@CRC7U:00287:00053
ACGCTCGACATGCCCAGGTACAGGAGAC
+
A9::BA@ACCCB?>8<<-1////,44:4
@CRC7U:00252:00125
ACGCTCGACATGCCCAGGTACAGGAG
+
9;@@CBCCCCBBAB@BB@DBB;;7;?
@CRC7U:00257:00102
ACGCTCGACATGCCCAGGTACAGGAG
+
BA@AB?A@FFAA=C>CB?@@BAA?AB
@CRC7U:00265:00143
TGATAGTCTCTCTATACTC
+
/////443344:4//////
@CRC7U:00273:00141
ACGCTCGACATGCCCAGGTACAGGAG
+
=;;<CDGBCC@@>@<985;;<<BECA
@CRC7U:00277:00106
ACGCTCGACATGCCCAGGTACAGGAG
+
=;;<BAABCEAABD>CACB@999699
@CRC7U:00282:00117
ACGCTCGACATGCCCAGGTACAGGAG
+
B9:;BCCCCCBBBHACB>BAC?A=AB
@CRC7U:00283:00135
ACGCTCGACATGCCCAGGTACAGGAG
+
B;891111/:78;A644244449894
@CRC7U:00288:00127
ACGCTCGACATGCCCAGGTACAGGAG
+
=;:<@CCCCCBCCDABB>ABCCC=?;
@CRC7U:00289:00142
ACGCTCGACATGCCCAGGTACAGGAGA
+
?@@@BBABDA;<<B<?A=9999969@?
@CRC7U:00293:00138
ACGCTCGACATGCCCAGGTACAGGAG
+
@;;;@AAABBCCBA6;;799=:B6;9
@CRC7U:00250:00195
ACGCTCGACATGCCAGGTACAGGA
+
443444::4/111,//,//94424
@CRC7U:00256:00159
ACGCTCGACATGCCCAGGTACAGGAGA
+
;10/,2,//6//44-48999AA:9944
@CRC7U:00257:00152
ACGCTCGACATGCCCAGGTACAGGAG
+
C::<BAA@DBCBCB>CA?CCAAADEA
@CRC7U:00257:00180
ACGCTCGACATGCCCAGGTACAGGAG
+
998>?>999>@BBC>GG?A?>??699
@CRC7U:00262:00184
ACGCTCGACATGCCCAGGTACAGGAG
+
BAABCBBCC:;;CDAIC?B9;;@>A@
@CRC7U:00268:00153
ACGAGTGCGTTCCCCATGTCGTAGGTACTC
+
=@@AA@>>?B6999-99@@@>@@?=?@A@@
@CRC7U:00271:00189
ACGCTCGACATGCCCAGGTACAGGAG
+
?;;;;B>>@A<;9@:@A>9999969@
@CRC7U:00272:00194
ACGCTCGACATGCCCAGGTACAGGGAGA
+
?9;99>>99;99@A>?A?@=9444-499
@CRC7U:00277:00173
ACGCTCGACATGCCCAGGTACAGGAG
+
=;;<@@BAAB@99919?B99999544
@CRC7U:00282:00158
ACGCTCGACATGCCCAGGTACAGGGAGA
+
;<<BDB<<;>9=996992444444-444
@CRC7U:00284:00171
ACGCTCGACATGCCCAGGTACAGGAG
+
??@ADCCECB@@CCABB@A?B::6;@
@CRC7U:00285:00193
ACGCTCGACATGCCCAGGTACAGGAG
+
@;;<@BBCGECHCC@DD@A@ACA?<1
@CRC7U:00287:00182
ACGCTCGACATGCCCAGGTACAGGAGA
+
;BAB@?;<=CCCCEA@@=A>>?A6999
@CRC7U:00295:00158
ACGCTCGACATGCCCAGGTACAGGAG
+
>>?@@@;<=CCCCC@CC@CBCAA=AA
@CRC7U:00295:00170
ACGCTCGACATGCCCAGGTACAGGAG
+
B;;<BNBBBCB@@@<@A>BBBCEBDA
@CRC7U:00250:00244
ACGCTCGACATGCCCAGGTACGG
+
9>?AA;;99999991992/1//,
@CRC7U:00252:00205
ACGCTCGACATGCCCAGGTACAGGAG
+
9;>ABA<<>A<=<DBBBAA>?99699
@CRC7U:00252:00216
CGTGTCTCTAGGCACAGGATTTGTGTAG
+
99@>?@>9998244849899:6:99944
@CRC7U:00255:00232
ACGCTCGACATGCCCAGGTACAGGAG
+
C;;<ACABC<<<@@:995;;AGDBDC
@CRC7U:00260:00214
TGATACGTTTTCCCCTTCCTTAGTTACTTCAGTGC
+
1/=11/////*///*49::BBCBA=>8928940,,
@CRC7U:00269:00219
ACGCTCGACATGCCCAGGTACAGGAG
+
@;;<BACCCEA>>>811,//066;<1
@CRC7U:00269:00234
ACGCTCGACATGCCCAGGTACAGGAG
+
/1.11-/6/1/6685682449::294
@CRC7U:00272:00249
ACGCTCGACATGCCCAGGTACAGGAG
+
;4:<ACC@D;;;@@:>A=99999599
@CRC7U:00276:00208
ACGCTCGAACATGCCCAGGTACAGGAG
+
9989111/,////4=:98644444299
@CRC7U:00277:00211
ACGCTCGACATGCTCAGGTACAGGAG
+
@@>9899949449984443=944244
@CRC7U:00282:00207
ACGCTCAGACATGCCCAGGTACAGGAG
+
//.-1//////449=:=:6934449?9
@CRC7U:00294:00212
TGATACGTCTCCTTCCTTAGTTACTTCA
+
<BA@@CCB@AB:<:<>B>BFB>A@B<99
@CRC7U:00299:00200
ACGCTCGACATGCCCAGGTACAGGAG
+
?A@CBB<><A@>>@:??;>>@BBA@9
@CRC7U:00256:00299
ACGCTCGACATGCCCAGTTACAGGAG
+
;CBB;;<<9?9-,20--,*,0222:/
@CRC7U:00269:00297
ACGCTCGACATGCCCCAGGTACAGG
+
BBA??@<99@@9999,4;244////
@CRC7U:00273:00269
ATATCGCGAGGTATGGAAGCACTCTAGTAAG
+
48444444448=:9=>A>=?B?;74,,,,*,
@CRC7U:00280:00290
ACGAGTTGCGTTCCCCATGTCGTAGGTACTC
+
890///,//6656881:9?=<<<10,.//,,
@CRC7U:00281:00263
ACGCTCGACATGCCCAGGTACAGGAG
+
:4:;@;99>>999919959999AA@A
@CRC7U:00291:00297
ACGCTCGACATGCCCAGGTACAGGAG
+
A9;<CCCCBDCCBC>BB>@?BBA=B;
@CRC7U:00298:00251
ACGCTCGACATGCCCAGGTACAGGAG
+
B::;CCCDCBBB@@19959>>@B?A<
@CRC7U:00259:00330
ACGCTCGACATGCCCAGGTACAGGAG
+
B?>?AABACCBA@=<@==?BCCCBAA
@CRC7U:00264:00304
ATATCGCGGAGGGGTATGGAAG
+
=?=9;99984444,444/,/78
@CRC7U:00264:00307
ACGCTCGACATGCCCAGGTACAGGAGA
+
@B@BBBCCAAAFCC>B@<999995999
@CRC7U:00266:00338
CGCTCGACATGCCCAGGTACAGGAGACTG
+
BBBEBCCDCBBACCCC>@AA8;7;B????
@CRC7U:00268:00343
ACGCTCGACATGCCCAGGTACAGGAG
+
9;:;C;<<DAAACD>HB?BAAAA=@A
@CRC7U:00270:00342
CGTGTCTCTAGGCAC
+
/////69444/5,,,
@CRC7U:00271:00331
ACGCTCGACATGCCCAGGTACAGGAGA
+
9<C<<<DDGCCECC?AA=@>?995911
@CRC7U:00274:00326
ACGCTCGACATGCCCAGGTACAGGAG
+
BBA>B999111//8566,/49998?9
@CRC7U:00274:00349
ACGCTGCCGACATGCCCAGG
+
@?<11,,*,,,,//44-442
@CRC7U:00278:00334
ACGCTCGACATGCCCAGGTACAGGAG
+
:;8AB>999A999919D;?><99599
@CRC7U:00279:00324
ACGCTCGACATGCCCAGGTACAGGAG
+
>;8;9@99994444-4>588999841
@CRC7U:00283:00334
CGTGTCTCTAGGCACAGGATTTTGTGTAG
+
BBBDBE><<<B?AAA9424444,494///
@CRC7U:00286:00313
TACTGAGCTACACACACAGAAAGATTGGTGC
+
B;;<;AC@>A999949466665//.663476
@CRC7U:00294:00349
ACGCTCGACATGCCCAGGTACAGGAG
+
=889>>9;:@@AED@CF?BCBDDABB
@CRC7U:00253:00391
ACGCTCGACATGCCCAGGTACAGGAG
+
498;999AADCCDNAAB=@AA?A=@9
@CRC7U:00258:00371
ACGCTCGACATGCCCAGGTACAGGAG
+
9;;;A?@>C@<<<CACNABBB<<599
@CRC7U:00265:00383
ACGCTCGACATGCCCAGGTACAGGAG
+
B@AA@<<<ABB>>>:9959>A99594
@CRC7U:00267:00373
ACGCTCGACATGCCCAGGTACAGGAG
+
988999@@DBCCBDBCC>A@A<<7<B
@CRC7U:00273:00359
ACGCTCGACATGCCCAGGTACAGGAG
+
@9;<@@A@A<<<CA>AB=@<<<C@<<
@CRC7U:00279:00351
ACGCTCGACATGCCCAGGTACAGGAG
+
@@?>@@@99@;94==4989>999899
@CRC7U:00290:00389
TGATACGTCTCCTTCCTTAGTTACTTCA
+
848>9449///,/,/56566:799924;
@CRC7U:00293:00375
ACGCTCGACATGCCCAGGTACAGGAG
+
84:999<ACDECCD@CB;<<CCC6<<
@CRC7U:00293:00383
ACGCTCGACATGCCCAGGTACAGGAG
+
1/./449999944959>5444@B594
@CRC7U:00258:00423
TCTCTATGCGCTCCACATGTCTAAGGT
+
>?BEHCCBBBCAC=A<<<>>>>?5959
@CRC7U:00259:00429
ACGCTCGACATGCCCAGGTACAGGAG
+
?B@@ABAAACCBAA<9;8;;<<B=>>
@CRC7U:00262:00428
ACGCTCGCATGCCCAGGTACAGGAG
+
BBBBBBAAAABBA@==299?91-11
@CRC7U:00271:00419
ACGCTCGACATGCCCAGGTACAGGAG
+
9;?ABA@AABBCCC@BB>>9999599
@CRC7U:00273:00403
ACGCTCGACATGCCCAGGTACAGGAGACT
+
B;89>>9944499=:?B<;88//,//66,
@CRC7U:00273:00409
ACGCTCGACATGCCCAGGTACAGGAG
+
AB?@??@BBCCDCD@DC@CCCAABAB
@CRC7U:00274:00402
ACGCTCGACATGCCCAGGTACAGGA
+
9<CCBCCEDCCCCC>BB=>=>9959
@CRC7U:00280:00447
ACGCTCGACATGCCCAGGTACAGGAG
+
==@@BBBC<;<@@@:@B8;;BAA@AA
@CRC7U:00285:00427
ACGCTCGACATGCCCAGGTACAGGAGA
+
@@:;;@===?;94@;=@=@CAAABC==
@CRC7U:00287:00448
ACGCTCGACATGCCCAGGTACAGGAG
+
89899844:===AC>9<79@@99599
@CRC7U:00259:00451
ACGCTCGACATGCCCAGGTACAAGGAGA
+
;4344444:9=9=959:24///,/,///
@CRC7U:00260:00480
ACGCTCGACATGCCCAGGTAC
+
>9394844:<:B;:566,/,*
@CRC7U:00261:00460
ACGCTCGACATGCCCAGGTACAGGAG
+
99:;;<ABAACACD<B@=;99??=A<
@CRC7U:00263:00455
ACGCTCGACATGCCCAGGTACAGGAG
+
=;;<@@ADCCCCCC@CB?BBCBB?AA
@CRC7U:00265:00465
ACGCTCGACATGCCCAGGTACAGGAG
+
;;?@?>>AAAAABD>CA=A@@99699
@CRC7U:00267:00494
ACGCTCGACATGCCCAGGTACAGGAGA
+
@989@A<9<CB>>>:>>599=@@5<<@
@CRC7U:00276:00450
ACGCTCGACATGCCCAGGTACAGGAG
+
=@@@C@AACC@@@C<@@=@BBFCCCC
@CRC7U:00278:00499
ACGCTCGACATGCCCAGGTACAGGAG
+
=9;;BBBBDBA@@@<@A<@@B99599
@CRC7U:00287:00478
ACGCTCGACATGCCCAGGTACAG
+
<;AB@@<<<>=>::,1171-***
@CRC7U:00287:00493
ATATCGCGAGGGTATGGAAGACTCTATAAAGG
+
BBABCBCBBBC?@@@B=@=A@C@A???@@:@<
@CRC7U:00288:00459
ACGCTCGACATGCCCAGGTACAGGAGAAC
+
99?>>>>@@99944-4894416656//,/
@CRC7U:00267:00515
TAGTATCAGCCTCGCCATGACGAAAAGGTATTCC
+
;;;BDEEBBD?B;<<>A@9999999-9594/,/,
@CRC7U:00268:00547
ACGCTCGACATGCCCAGGTACAGGGAGA
+
BBABCCCECA@@@@<>A<??@9991999
@CRC7U:00269:00531
TGATACGTCTCCTTCCTTAGCTTACTTCAG
+
<<<B=C=A@??>@6924:944424442444
@CRC7U:00270:00540
ACGCTCGACATGCCCAGGTACAGGAG
+
?@?@AC@AABAAAD@CC@A@A9959@
@CRC7U:00275:00511
ACGCTCGACATGCCCAGGTACAG
+
BA@@CCCBAAABCC>BB@BBCCD
@CRC7U:00278:00538
ACGCTCGACATGCCCAGGTACAGGAG
+
?@@BABBABBBBBBBBB@B@A::6;@
@CRC7U:00283:00534
ACGTTCGACATGCCCAGGTACAGGAGAC
+
99896844449:CC6=B8944::944/6
@CRC7U:00286:00507
ACGCTCGACATGCCCAGGTACAGGAG
+
=9:;@BCECCBCCGBBB?BCCCDBD<
@CRC7U:00286:00510
ACGCTCGACATGCCCAGGTACAGGAGA
+
>A?99111/1/7885:=8444442449
@CRC7U:00295:00522
TCTCTATGCGCTCCACATGTCTAAGGT
+
;9@@AB99999999@9<;BA@996969
@CRC7U:00299:00530
ACGCTCGACATGCCCAGGTACAGGAG
+
?98;DBCBBA>99919969@A99699
@CRC7U:00250:00565
ACGCTCGACATGCCCAGGTACAGGAG
+
:9<=9999444444-442449:?=;9
@CRC7U:00256:00570
ACGCTCGACATGCCCAGGTAGCAGGAG
+
?@@BBCBCCB?>@=<=777--,,,200
@CRC7U:00256:00599
ACGCTCGACATGCCCAGGTACAGGAG
+
1/.6884449999919>=@FCAA?A@
@CRC7U:00261:00589
ACGCTCGACATGCCCAGGTACAGGAG
+
BBCBBBAAA@=@@@<@??B@AABBCC
@CRC7U:00263:00583
TGATACGTCTCCTTCCTTAGCTTACTTCAGGT
+
448444=9608+-*,*,2,,,65944244424
@CRC7U:00264:00571
ACGCTCGACATGCCCAGGTACAGGAG
+
@9;;B@@ACCBBBCACB@B9;=EADH
@CRC7U:00271:00585
ACGCTCGACATGCCCAGGTACAGGAG
+
B@@@BBCBBBCCCCACC@;9<EJACC
@CRC7U:00275:00579
ACGCCCAGGTACAGGAGACTG
+
8489909><@?@AB>BBBBBB
@CRC7U:00284:00573
CGTGTCTCTAGGCACAGGATTTTGTGTAGA
+
BBBBCCCCCBA?BCBABA9999/9@?>>99
@CRC7U:00289:00594
ACGCTCGACATGCCCAGGTACAGGAG
+
B;;<BA@@@>999>:>@=AAAAB@@9
@CRC7U:00290:00563
ACGCTCGACATGCCCAGGTACAGGAG
+
@@?;<<@AACBECE@CB=@A@99699
@CRC7U:00290:00567
CGTGTCTCTAGGCACAGGATTCTGTGTAG
+
99A<<<AKDCGACCCCCABB7<<AAAAAA
@CRC7U:00295:00595
ATATCGCGAGGGTATGGAAGACTCTATAG
+
98999;<CEBIB21/8,1,1A10.711<;
@CRC7U:00251:00633
ATCAGACACGGACACAGCAGAACACAC
+
9>>?>>>>8=<>>9<;AACBE@GCCDB
@CRC7U:00251:00644
ACGCTCGACATGCCCAGGTACAGGAG
+
>>@99;BCCCBBCE@CC@CBA??=@@
@CRC7U:00253:00631
ACGCTCGACATGCCCAGGTACAGGAG
+
CB@@BB@AAAACCCCNC@;;<9969?
@CRC7U:00254:00618
ATCAGACACGGAC
+
933444.///,//
@CRC7U:00256:00628
ACGCTCGACATGCCCAGGTACAGGAG
+
9<BBBBBAAABBBD>CB@CBB99599
@CRC7U:00266:00637
ACGCTCGACATGCCCAGGTACAGGAG
+
BBABB;;;<@<99A:?@8;;DBC>>=
@CRC7U:00268:00644
ACGCTCGACATGCCCAGGTACAGGAG
+
9;?BABCDA@AAAE<@@=99111-11
@CRC7U:00270:00637
ATATCGCGAGGTATGAAGCACTCATAGTA
+
9;;A99/7/1,////67/44433333../
@CRC7U:00271:00642
ACGCTCGACATGCCCAGGTACAGGAG
+
C@@@BBBBCC;13>:?>121=:;:A<
@CRC7U:00273:00628
ACGCTCGACATGCCCAGGTACAGGAG
+
@9:;BBCCCEAAAC?A@=@@<9<DB<
@CRC7U:00273:00646
ACGCTCGTACCATGCCAGGTAGCAGGAG
+
49844:44442/8//,//,//3/665//
@CRC7U:00275:00638
ACGCTCGACATGCCCAGGTACAGGAG
+
BA@@BA9;<BBAAA>;;8;BBCEBGC
@CRC7U:00280:00605
ACGCTCGACATGCCCAGGTACAGGAG
+
?@AACCCECCBBBCBDBA??@==;@@
@CRC7U:00283:00643
ACGCTCGACATGCCCAGGTACAGGAG
+
??@BBCCDDCBA@A:998;@BCIBEC
@CRC7U:00285:00616
ACGCTCGACATGCCCAGGTACAGGAG
+
C;99BAABBBA@@@<@@>BBCCC?@<
@CRC7U:00286:00619
CGTGTCTCTAGGCACAGGATTTGTGTAGA
+
////4444:4424484@>A?B6///////
@CRC7U:00297:00625
ACGCTCGACATGCCCAGGTACAGGAGA
+
@BA@AACACACCCDCGG=;99996999
@CRC7U:00298:00612
CTCTATGCGCTCCACACTGTCTAAGGGTAA
+
99:=;;;=944984449444944244-442
@CRC7U:00298:00623
ACGCTCGACATGCCCAGGTACAGGAG
+
B@>?AEBCCBDDCC@CB@BB@AABCB
@CRC7U:00253:00682
ACGCTCGACATGCCCAGGTACAGGAG
+
B;<<ECCCCCCCDC@BB@CBCAA?AC
@CRC7U:00256:00683
TCTCTATGCGCTCCACACTGTCTAAGGGTA
+
?>@@A@99@>?=@<?>1/11///.,33,37
@CRC7U:00265:00657
CGTGTCTCTAGGCACAGG
+
194444:44482489495
@CRC7U:00269:00668
ACGCTCGACATGCCCAGGTACAGAG
+
=@@@CBBCCBBBBC?BB@BBDEEAB
@CRC7U:00269:00698
CGTGTCTCTAGGCACCAGGATTTGTGTAGA
+
/44444994442//1,/85///+,066///
@CRC7U:00271:00662
ACGCTCGACATGCCCAGGTACAGGAG
+
9;89>@C@AAC;;;811-1;<99699
@CRC7U:00271:00684
ACGCTCGACATGCCCAGGTACAGGAG
+
B9:<<BBABBA;;;89>=@BCDCADD
@CRC7U:00272:00681
ACGCTCGACATGCCCAGGTACAGGAG
+
9=BBBBBGC@@ABC@BB=89999599
@CRC7U:00275:00691
ACGAGTGCGTCCCATGCTCGTAGTACAGTC
+
::394//////656644444///.6/....
@CRC7U:00283:00655
ACGCTCGACATGCCCAGGTACAGGAG
+
=;;<CCBBCCC@@>:>=5;;ACCCA?
@CRC7U:00283:00670
TGATACGTCTCCTTCCTTAGCTTGACTTCAGG
+
;48;;94449:2424249666:,//0000//,
@CRC7U:00287:00679
ACGAGTGCGTTCCCCATGTCGTAGGTACTC
+
49?99999442499,449@>9998578498
@CRC7U:00292:00678
ACGCTCGACATGCCCAGGTACAGGAG
+
94<=89;=?AAJJJBCB?AAB99599
@CRC7U:00294:00674
ACGCTCGACATGCCCAGGTACAGGAG
+
@9;;CBBBBCBCCC>BB??9;;@;>>
@CRC7U:00298:00686
ACGCTCGACATGCCCAGGTACAGGAG
+
89;:999;;:444;-44<@999969>
@CRC7U:00250:00701
ACGCTCGACATGCCCAGTACAGGAG
+
;;>?>?99;AAAAC>ABBB<<<BBA
@CRC7U:00261:00746
ACGCTCGACATGCCCAGGTACAGGAG
+
ABBB?9;;B<<<>>8<<:11/1/564
@CRC7U:00263:00701
ACGCTCGACATGCCCAGGTACAGGAG
+
?9:;B@@@BB;<<A<A?<>><99<@9
@CRC7U:00263:00713
ACGCTCGACATGCCCAGGTACAGGAG
+
>@?@>A8;<AAAAH?CC=>>>9969A
@CRC7U:00267:00716
ACGCTCGACATGCCCAGGTACAGGAGA
+
@;;;;@AAA<;<BB<AB=:;<AAB9<9
@CRC7U:00268:00733
ACGCTCGACATGCCCAGGTACAGGAG
+
@@@BCCCCAAAACC@CDAA@A@A=><
@CRC7U:00270:00736
ATCAGACACGGACACAGCAGAACACACA
+
10.///34442449999=9;;@AA@?88
@CRC7U:00286:00747
ACGCTCGACATGCCCAGGTACAGGA
+
>98;;;<ACDECCC>BAC<99AA69
@CRC7U:00290:00747
ACGAGTGCGTCCCATGCTCGTAGTACGTC
+
491////////85;444444444394433
@CRC7U:00291:00739
ATATCGCGAGGGTATGGAAGCACTCTAGA
+
=A<<844=499-44CC;@=;444.,,,,,
@CRC7U:00294:00734
ACGCTCGACATGACCCAGGTACAGGAG
+
BBBCBBBA:7;1///+/77/4444244
@CRC7U:00299:00748
TGATACGTTCTCCTTCCTTAGTTACTTCAG
+
44;44444244424:;985///,/0028//
@CRC7U:00253:00771
ACGCTCGACATGCCCAGGTACAGGAG
+
9<ABBCCDDCAAAC?BB@BBBAA?AC
@CRC7U:00260:00783
ACGCTCGACATGCCCAGGTACAGGAG
+
8934:@>;<=<<9B9<9>AA@AA?99
@CRC7U:00262:00776
ACGCTCGACATGCCCAGGTACAGGAG
+
>>@BABDCCCABCCB?>249999699
@CRC7U:00269:00767
TAGTATCAGCTCGCCATGGACGAAGGTAT
+
41;<1/////89442///,///6,/,//4
@CRC7U:00269:00782
ACGCTCGACATGCCCAGGTACAGGAG
+
>989>>>@<=<CCECCC@BCCCB@;;
@CRC7U:00270:00764
ACGTCGACATGCCCAGGGTACAGGAGA
+
;;BAA@@@@>?DD1999199@==2444
@CRC7U:00272:00771
AGCACTGTAGCTGTCACCTATGTTACG
+
/////:44;CBA@DC8856//,,*,,,
@CRC7U:00277:00766
ACGCTCGACATGCCCAGGTACAGGAG
+
9<?@@A<<<CBBBC>CC=??@99599
@CRC7U:00279:00774
ACGCTCGACATGCCCAGGTACAGGAG
+
=;:<BBBCAAAACE;<<@BBBBB>A;
@CRC7U:00279:00775
ACGCTCGACATGCCCAGGTACAGGGAG
+
9;C@@>A<9999>>:9969@A99=19C
@CRC7U:00280:00765
AACGCTCGACATGCCCAGGTACAGGA
+
424<>77///86//1+/77///777,
@CRC7U:00286:00755
TGATATGTCTCCTTCCTTAGTTACTTCA
+
9498>A==<CC@C@C6968996<@>BC<
@CRC7U:00290:00769
TAGTATCAGCTACGCCATGACGAAGGGTATTACC
+
////9BA@9944444244/////,/75///,//,
@CRC7U:00298:00782
ACGCTCGACATGCCCAGGTACAGGAGA
+
8>>@@B<<:CBCCD;<;?>;9498944
@CRC7U:00299:00784
ACGTCGACATGCCCAGGTACAGGAG
+
?ABBBBBBB;<<B>BCACCCBB?BC
@CRC7U:00250:00825
ACGCTCGACATGCCCAGGTACAGGAGAC
+
;<?>;=1-,,,,8::7:79444424///
@CRC7U:00255:00802
ACGCTCGACATGCCCAGGTACAGGAG
+
>@?A9;<@C>@AAB<AB@;;<99699
@CRC7U:00258:00840
ACGCTCGACATGCCCAGGTACAGGAG
+
@AABBCCDBBBCCC>@@CB=A<;59?
@CRC7U:00260:00811
ACGCTCGACATGCCCAGGTACAGGAGAC
+
?@?;////869444-44244///,///6
@CRC7U:00270:00823
ACGCTCGACATGCCCAGGTACAGGAG
+
@AABB??@C@??BC@BA@CBCBB?C;
@CRC7U:00276:00840
ATATCGCGAGGTATCGGAAGACT
+
934444/6/,*,,,,,*,22/.0
@CRC7U:00282:00849
TCTCTATGCGCTCCACATGTCTAAGGGT
+
AA@ADCCCCEECC@CCCB@>>99544-4
@CRC7U:00288:00837
ACGCTCGACATGCCCAGGTACAGGAG
+
9834/7//////44-488444:;:;4
@CRC7U:00296:00816
ACGCTCGACATGCCCAGGTACAGGAG
+
?9;<@B@?AA1/1>,11,//444244
@CRC7U:00253:00885
ACGCTCGACATGCCCAGGTACAGGAG
+
:;?@CCCCC@AADC@CC=@?=::,11
@CRC7U:00268:00868
ACGCTCGACATGCCCAGGTACAGGAG
+
BBBB@@@B<<=CGC@AB=>><11-//
@CRC7U:00268:00895
ACGCTCGACATGCCCAGGTACAGGAG
+
B@?@@BCCDCCCCC@BB@CCCEI?A<
@CRC7U:00269:00890
TCTCTATGCGCTCCACATGTCTAAGGT
+
999ABCCCACB>@=9994999992424
@CRC7U:00271:00873
ACGCTCGACATGCCCAGGTACAGGAGG
+
@>;44>=;;1////+//,444449992
@CRC7U:00273:00897
TGATACGTCTCCTCCTTAGCTTACTTCAGG
+
>99484444/6,//,/768/,*///,///,
@CRC7U:00275:00862
ACGCTCGATATGCCCAGGTACAGGGAGA
+
=;:;B@@ACBCBCC=BB?8899991911
@CRC7U:00279:00895
ACGCTCGACATGCCCAGGTACAGGAG
+
9;;9@ACBCGDDDFBBB?89999599
@CRC7U:00286:00873
ACGCTCGACATGCCCAGGTACAGGAGAC
+
1/./>>44499>>>:@A<;9;A;99494
@CRC7U:00286:00894
ATATCGCGAGGGTATGG
+
48A998111//+////,
@CRC7U:00291:00868
CGTGTCTCTAGGCAACAGGATTTTGTGTAGAG
+
1/1////444/7//,///77>EE6;B=9:44:
@CRC7U:00292:00884
ACGCTCGACATGCCCAGGTACAGGAG
+
9<;BAAAB=<<ABFCCC@BBAA><>9
@CRC7U:00296:00863
ACGCTCGACCATGCCCAGGTACAGGAG
+
;9;A@@@A@9<;;AA-8828>49489=
@CRC7U:00297:00891
ATATCGCGAGGGTATGGAAGACTCTATAG
+
AB?@@>>;444-444424298866.....
@CRC7U:00250:00925
ACGCTCGACATGCCCAGGTACAGGAG
+
=9;;BBCCCCCCCC>@@=@>>??;>9
@CRC7U:00253:00907
ACGCTCGACATGCCCAGGTACAGGAG
+
9;?@A@AACCBBBB@BB@A?=44299
@CRC7U:00271:00912
ACGCTCGACATGCCCAGGTACAGGAG
+
B???BBBDBBCBCC@CBECBC;;7;@
@CRC7U:00286:00933
ATCAGACACGGACACAGCAGAACACACA
+
>>>999899928=>>9999<;=AABDCB
@CRC7U:00287:00900
ACGCTCGACATGCCCAGGTACAGGAGA
+
B<;<44;944999;:44244///56//
@CRC7U:00289:00924
ACGCTCGACATGCCCAGGTACAGGAGA
+
@B>@AB<<;;;>:=:=88899995944
@CRC7U:00292:00900
TGATACGTCTCCTTCCTTAGC
+
8;944;991,,*,*,*,2222
@CRC7U:00294:00914
ACGCTCGACATGCCCAGGTACAGGAG
+
??AACBAABBCCCC>BB@?=@A@599
@CRC7U:00295:00903
ACGCTCGACATGCCCAGGTACAGG
+
A;;<BBA@AE=<<C@A@=994442
@CRC7U:00269:00963
ACGCTCGACATGCCCAGGTACAGGAG
+
?989>@99<AAAAD>CB?@@?@<=@1
@CRC7U:00283:00986
ACGCTCGACATGCCCAGGTACAGGAG
+
@9;<<9B@DDABBB???>@BCIKDEC
@CRC7U:00302:00028
ACGCTCGACATGCCCAGGTACAG
+
1/.,,,////9444-4424444;
@CRC7U:00313:00012
ACGCTCGACATGCCCAGGTACAGGAG
+
A9:;A@@@BBA@@@<@B=?@AAB>BB
@CRC7U:00315:00014
ACGCTCGACATGCCCAGGTACAGGAG
+
@>7999994@B>>>;>;1//6//,44
@CRC7U:00327:00049
ACGCTCGACATGCCCTGGTACAGGAG
+
9;BBBBBBCCCCCC@@>=@BCBC@CA
@CRC7U:00328:00031
ACGCTCGACATGCCCAGGTACAGGAGA
+
=9::>>99<<<CAB<AA9994442444
@CRC7U:00348:00004
AACACTGTAGCTGTCACTAGTTACTTGT
+
><944444::>@AAB44////,///,44
@CRC7U:00315:00062
ACGCTCGACATGCCCAGGTACAGGAG
+
B?@@BBBCCC;<<N@BB?@:;<;8<B
@CRC7U:00320:00053
ACGCTCGACATGCCCAGGTACAGGAG
+
?@@@BBBBBEBBCB@CA@ABBGEAA@
@CRC7U:00330:00092
CGTGTCTCTAGGCACATGGATTTGTGTAGAG
+
<<@AA<<<<;9=@;11//7///+////4444
@CRC7U:00333:00057
TAGTATCAGCCTCGCCATGACGAAGGTATTCC
+
BBBBBBDBBD@CBBB@BBAAA=<:<8<<G@B>
@CRC7U:00334:00065
CGTGTCTCTAGGCACAGGATTTTGTGTAG
+
BD??@CCCCBB@BBBBCA9999/9AAA@9
@CRC7U:00335:00054
TGATACGTCTCCTTCCTTAGCTTACTTCAG
+
@@@BA<;<>?@59242488444<=998944
@CRC7U:00335:00058
ACGCTCGACATGCCCAGGTACAGGAG
+
==@@C?@@BA488809@<@BBBCACA
@CRC7U:00335:00090
CGTGTCTCTAGGCACAGGATTTGTGTAGA
+
///7::BC@AB<A9999544904449444
@CRC7U:00345:00082
ACGCTCGACATGCCCAGGTACAGGAG
+
49>A@@@@<=<C;:5:>,1//77,44
@CRC7U:00346:00053
TGATACGTCTCCTTCCTT
+
?B;;49991--*,*,*,2
@CRC7U:00346:00077
ACGCTCGACATGCCCAGGTACAGGAG
+
A9:;CBCDCBBBCC@BB@BCCCE@DD
@CRC7U:00300:00141
ACGCTCGACATGCCCAGGTACAGGAGA
+
A8849844?BBCCD>CCBAAAAAEB99
@CRC7U:00303:00111
ACGCTCGACATGCCCAGGTACAGGAGA
+
;A@BBBBCEE<=<B:9959>111==11
@CRC7U:00303:00126
ACGCTCGACTTGCCCAGGTACAGGAG
+
BBA@ABBBBCCCCE=A@;>>991-11
@CRC7U:00305:00147
ACGCTCGACATGCCCAGGTACAGGAG
+
9<@A@BCBA<;;@B8<<@C<<BA@BC
@CRC7U:00311:00111
ACGCTCGACATGCCCAGGTACAGGAG
+
9<BBBBBB@@===B>BB@??A;959?
@CRC7U:00311:00117
TAATATCAGCCTCGCCACTGACGAAGGT
+
//5/444B@B?B886:1,,,,,,,*/7/
@CRC7U:00326:00138
TGATACGTCTCCTTCCTTAGCTTACTTCAG
+
49999=?=>BB5<69892344424499:44
@CRC7U:00330:00126
ACGCTCGACATGCCCAGGTACAGGAG
+
>;;<BCDEEBBCCC@B?>?9;;B?BC
@CRC7U:00331:00133
TGATACGTCTCCTCTTAGCTT
+
44444444/,-+-,,0,,,6,
@CRC7U:00332:00103
ACGCTCGACATGCCCAGGTACAGGA
+
B?<:<;@?@@@@@A098244///,/
@CRC7U:00332:00136
ACGCTCGACATGCCCAGGTACAGGAG
+
>;;<BBCBDA@B??9=;;11111,19
@CRC7U:00335:00128
TAGTATCAGCCTCGCCCATGACGAAGGTATTTCCATCACC
+
:>CCB@?>9968>99911111///,/78/4469:/11--+
@CRC7U:00336:00105
ACGCTCGACATGCCCCCAGGTACAGGAGACT
+
94844>9944949CCC2C>2/////,////4
@CRC7U:00338:00137
ACGCTCGACATGCCCAGGTACAGGAG
+
?;;<CCDCCDAAAC>@@=?ABAA?AC
@CRC7U:00344:00112
ACGCTCGACATGCCCAGGTACAGGAG
+
B9::B@@AADBAAC:<;=@CBDEBDB
@CRC7U:00302:00199
ACGAGTGCGTTCCCATGTCGTAGGTAC
+
448844444;244-44::;8997:;89
@CRC7U:00303:00181
ACGCTCGACATGCCCAGGTACAGGAGA
+
=9:;;BAADCCCCC<BB@BBCCC@DBA
@CRC7U:00303:00190
ACGCTCGACATGACC
+
99111/778////,,
@CRC7U:00305:00159
ACGCTCGACATGCCCAGGTACAGGAG
+
4;;;??AA<<<<@C<@@>A;9<<@BA
@CRC7U:00309:00175
ACGCTCGACATGCCCAGGTACAGGAG
+
?98999?>99<<<B<AA>AA@<<8<B
@CRC7U:00309:00195
ACGCTCGACATGCCCAGGTACAGGAG
+
=;8;A@;<@DCFEGA<;;;@B?B=@@
@CRC7U:00310:00176
ACGCTCGACATGCCCAGGTACAGGAG
+
483444:=9>999919>691111-/:
@CRC7U:00311:00150
ACGCTCGACATGCCCAGG
+
4;<?A@91/11/,,*,,*
@CRC7U:00318:00150
TGATACGTCCGTCCTCGTTA
+
44444:4415667,,,,,**
@CRC7U:00319:00174
ACGAGTGCGTTCCCCATGTCGTAGGTACTC
+
9;@@@@>>>@5111*11//686;<;;9999
@CRC7U:00321:00169
ACGCTCGACATGCCCAGGTACAGGAG
+
C:8:CCCCDECBAGBEBCAA<99<>9
@CRC7U:00324:00174
ACGCTCGACATGCCCAGGTACAGGAG
+
>>>@@AABBA@@@>:??599B99699
@CRC7U:00326:00165
ACGCTCGACATGCCCAGGTACAGGAG
+
9;?@AA<<<<<<BC>AC>ABA99:<?
@CRC7U:00327:00177
ACGCTCGACATGCCCAGGTACAGGAG
+
=9:;@AB@AEBBDLBBB?BBBBB?BC
@CRC7U:00330:00199
ACGCTCGACATGCCAGTACAGGA
+
9434444//,,**)**,0/4489
@CRC7U:00335:00197
ACGCTCGACATGCCCAGGTACAGGAGAC
+
9;?@AA@AAECHCCBECB;999969999
@CRC7U:00337:00188
ACGCTCGACATGCCCAGGTACAGGAGA
+
B?@@CCBBDCBBBB>BB=@B>996999
@CRC7U:00339:00174
ACGCTCGACATGCCCAGGTACAGGAG
+
@AABB@@@@A@@AA<@@=>>@99599
@CRC7U:00343:00199
ACGCTCGACATGCCCAGGTACAGGAG
+
8889>>>>99999@:@?=@;<<C?BC
@CRC7U:00345:00164
ACGCTCGACATGCCCA
+
947444977////8+/
@CRC7U:00347:00183
ACGCTCGACATGCCCAGGTACAGG
+
688;;ACBGDDBCF@GD@>>@995
@CRC7U:00301:00232
ACGCTCGACATGCCCAGGTACAGGAG
+
CBAB@?@CBBBBDC?CC:;;B99699
@CRC7U:00303:00237
ACGCTCGACATGCCCGGTA
+
9;8>99999991--+-+,,
@CRC7U:00308:00216
ACGCTCGACATGCCCAGGTACAGGAG
+
4;@@@@@AAC<<<C8<;=99999699
@CRC7U:00323:00211
ACGCTCGACATGCCCAGGTACAGGAG
+
?AA<;;CC>ADECC?CCAAABADAC<
@CRC7U:00326:00217
ACGCTCGACATGCCCAGGTACAGGAGA
+
A@?@@999;B@444-442444498444
@CRC7U:00327:00240
ACGCTCGACATGCCCAGGTACAGGAGA
+
@;;22218884444-442449::2494
@CRC7U:00327:00242
ACGCTCGACATGCCCAGGTACAGGAG
+
@9:;BCCCCCAAAC>A@@B@@??;>9
@CRC7U:00329:00231
ACGCTCGACATGCCAGGTACAGGAG
+
?=;99999999//,//,//7777AA
@CRC7U:00331:00236
ACGCTCGACATGCCCAGGTACAGGAG
+
CB?AAB==44444959994449A649
@CRC7U:00332:00244
ACGCTCGACATGCCCAGGTACAGGAG
+
9<;@@@BBDFC>>?-11,//7887@@
@CRC7U:00340:00238
ACGCTCGACATGCCCAGGTACAGGAG
+
@A@ACBCCBABBBA<A@=@>??>699
@CRC7U:00340:00247
ACGCTCGACATGCCCAGGTACAGGAG
+
8@?:;;<ACCCDKJBBB>>>>9959B
@CRC7U:00343:00218
ACGCTCGACATGCCCAGGTACAGGAG
+
=@?@@@CACBDCCB:=<9997//,,*
@CRC7U:00349:00212
ACGCTCGACATGCCCAGGTACAGGAG
+
@9:;@899<<<<AB?CC>A@999699
@CRC7U:00302:00252
ACGCTCGACATGCCCAGGTACAGGAG
+
A9<<CCCBCC<<<B><;:;@AGDCBB
@CRC7U:00303:00287
ACGCTCGACATGCCCAGGTACAGGAGA
+
:1.//699444444-4424////,///
@CRC7U:00309:00255
ACGCTCGACATGCCCAGGTACAGGAGAC
+
?>8998444@==:@:==;==@@@@@494
@CRC7U:00312:00272
ACGCTCGACATGCCCAGGTACAGGAGAC
+
993498999>>98908>59444424999
@CRC7U:00322:00286
ACGCTCGACATGCCCAGGTACAGG
+
>A:9;94;9994//+//,/////,
@CRC7U:00326:00292
ACGCTCGACATGCCCAGGTACAGGAG
+
8>>>>9994949=@9@@=>>=11,--
@CRC7U:00329:00287
TGATACGTCTCCTTCCTTAGTTACTTCAGT
+
ABBA@B@;<ADEFDD<<9;A=9@>>24944
@CRC7U:00333:00279
ACGCTCGACATGCCCAGGTACAGGAG
+
=9:<@A@@@@@AAD>DC?A@AAA8<<
@CRC7U:00335:00269
TCTCTATGCGCTCCACATGTCTAAGGT
+
BBCBICBBCCCBC>DACCBB??@5959
@CRC7U:00336:00254
CGTGTCTCTAGGCACATGGATTTGTGTA
+
4999>CECABA<81/1//,///+/88/4
@CRC7U:00336:00266
ACGCTCGACATGCCCAGGTACAGGAG
+
=;:;@@A@<9<<<A:A@=99999699
@CRC7U:00338:00265
ACGCTCGACATGCCCAGGTACAGGAG
+
=989>?894444495988444::>49
@CRC7U:00340:00277
ACGCTCGACATGCCCAGGTACAGGAG
+
89;<BA;;===BBCADEBCBCCB?BA
@CRC7U:00347:00282
ACGCTCGACATGCCCAGGTACAGGAGA
+
=@?>>@99999>>C0942849442444
@CRC7U:00304:00300
ACGCTCGACATGCCCAGGTACGGAG
+
>98;CCBAED<9991999;BEDBCA
@CRC7U:00305:00315
ACGCTCGACATGCCCAGGTACAGGAGAC
+
99344444444444-4;988?4424///
@CRC7U:00308:00306
ACGCTCGACATGCCCAGGTACAGGAG
+
>@:<;BBBDCCCCD?CB;;;BCHBCC
@CRC7U:00309:00334
ACGCTCGACATGCCCAGGTACAGGAG
+
>@ABCBCCB@AADC>CC???@9959>
@CRC7U:00311:00305
ACGCTCGACATGCCCAGGTACAGGAG
+
B<;;CC@AEGCCCCACCAA@ADG@B<
@CRC7U:00324:00324
TACTGAGCTACACACACAGAAAGATT
+
99;;ADBDA@@999?999899-4,*)
@CRC7U:00327:00313
ACGCTCGACATGCCCAGGTACAGGAG
+
@?@>@BA@@>>999199699>99599
@CRC7U:00327:00339
ACGCTCGACATGCCCAGGTACAGGAG
+
?A@@@CBBAAAAAD@CCACBBGB@CB
@CRC7U:00337:00311
ACGCTCGACATGCCCAGGTACAGGAG
+
?;8;;999999944-88<44///,//
@CRC7U:00347:00329
AGCACTGTAGCTGTCACTAGTTACTTGT
+
49894444=9?>A9<99994424=A@BC
@CRC7U:00304:00357
ACGCGTCGACAGTG
+
443444//,,,,,,
@CRC7U:00314:00363
ACGCTCGACATGCCCAGGTACAGGAG
+
=9;<ACDBBBFBBB@@@;>>>99599
@CRC7U:00316:00371
ACGCTCGACATGCCCAGGTACAGGAG
+
B?>@CB;;<A@AAB<@@?A;<BEBBH
@CRC7U:00317:00362
AGCACTGTAGCTGTCACTAGTTACTTGT
+
9///////8///AB99911//,,,,*//
@CRC7U:00329:00360
ACGCTCGACATGCCCAGGTACAGGAG
+
B@>@BBCDA@@DCB@;;59999969@
@CRC7U:00330:00380
TACTGAGCTACACACACAGAAAGATTGGTGC
+
B=@A999999>>99999=@BB>??>595765
@CRC7U:00331:00350
ACGCTCGACATGCCCAGGTACAGGAGAC
+
9989;@A9::;99964424@=BC@BBB9
@CRC7U:00339:00362
ACGCTCGACATGCCCAGGTACAGGAG
+
BBABBBBBBB?AAD>A@8;9>@@699
@CRC7U:00348:00371
ACGCTCGACATGCCCAGGTACAGGAG
+
9;;BA@A>11-***)**)**,,,066
@CRC7U:00349:00373
ATACGTCTCTACTAGCATGA
+
43444///////////////
@CRC7U:00308:00402
ACGCTCGACATGCCCAGGTACAGGAG
+
C<<<BBCAAACDCC>@@=;99@@<>@
@CRC7U:00311:00407
ACGCTCGACATGCCCAGGTACAGGAG
+
==@@BBBBCBB<<<19?<>@ABB@BC
@CRC7U:00323:00436
ACGCTCGACATGCCCAGGTACAGGAG
+
49899994:94844-48249=;A?BB
@CRC7U:00326:00428
ATCAGACACGGACACAGCAGAACACAC
+
:;BAA@@;;;=@AAAB>;;9<?BB>?;
@CRC7U:00328:00407
ATCAGACACGGACACTGCAGAACAGCACAGAA
+
4379;4344424;4444/8887/////...31
@CRC7U:00336:00411
ACGCTCGACATGCCCAGGTACAGGAG
+
B9;<CC@AAAACHE@CC>A@BII@CB
@CRC7U:00346:00411
ATCAGACACGGACACAGCAGAACACACA
+
:;889934442////////442944777
@CRC7U:00349:00444
ACGCTCGACATGCCCAGGTACAGGAG
+
<<ABACAAAC@@@B>BB=@@DCG@C<
@CRC7U:00301:00498
ACGCTCGACATGCCCAGGTACAAGAAG
+
@@>>999999@>99-44244/65//,/
@CRC7U:00303:00459
ACGCTCGACATGCCCAGGTACAGGAG
+
4438=>=@CA@@;;57<:11///,/4
@CRC7U:00310:00474
ACGCTCACATGCCCAGGTACAGGAG
+
?;<<BCCCBCAA@<AC?CBCDB?BB
@CRC7U:00314:00463
ACGCTCGACATGCCCAGGTACAGGAG
+
998884444:94;=-49249944244
@CRC7U:00324:00457
ACGCTCGACATGCCCAGGTACAGGAGA
+
>;;<@BA>@@444969;884///,//8
@CRC7U:00329:00473
ACGCTCGACATGCCCAGGTACAGGAG
+
B@?@BB;;>CBABB>>>599>@A5<;
@CRC7U:00331:00496
ACGAGTGCGTTCCCATGCTCGTAGG
+
A;39894449244-447//////,*
@CRC7U:00333:00474
ATATCGCGAGGGTATGGAAGCACTCTATA
+
9388=9=9944-4//87::11194664..
@CRC7U:00334:00459
ACGCTCGACATGCCCAGGTACAGGAG
+
@@@@BBBBCDA@@C@CB@C;;=DACC
@CRC7U:00341:00491
ACGCTCGACATGCCCAGGTACAGGAGA
+
9934@;<9D?999909928944:9944
@CRC7U:00342:00450
ACGCTCGACATGCCCAGGTACAGGAG
+
B>>?B>@@AABBBC@CCBCBAA@=@;
@CRC7U:00344:00488
ACGACTCGACATGCCCAGGTACAGGAG
+
660//6844:BB@>@<@@=<;9DB=A<
@CRC7U:00344:00495
ACGCTCGACATGCCCAGGTACAGGAG
+
@9::>@@@ACCCCC@CC?@BBDEBC;
@CRC7U:00347:00453
ACGCTCGACATGCCCAGGTACAGGAG
+
@AABBBB@@@9;8>9>:244944:@;
@CRC7U:00349:00473
ACGCTCGACATGCCCAGGTACAGGAG
+
==;:;9@@@?@@BB<AB?;;<BD699
@CRC7U:00303:00534
ACGCTCGACATGCCCAGGTACAGGAGA
+
?=?@@>==@;94;;54969=9@C?B>>
@CRC7U:00304:00546
ACGCTCGACATGCCCAAGGTACAGGAG
+
9<@BAA;<<A=>>>-1,1711999294
@CRC7U:00306:00538
ACGCTCGACATGCCCAGGTACAGGAG
+
9;<<CCCCBB;<<C@CB@@@@A?;?;
@CRC7U:00312:00536
ACCGCTCGACATGCCCAGGTACAGGAG
+
9;>A@@ACCCAAABC?CC?BBC;;7;A
@CRC7U:00317:00501
ACGCTCGACATGCCCAGGTACAGGAG
+
4;;<BACCDCBBBC?A>6;9<AEACD
@CRC7U:00317:00505
ACGCGACATGCCCAGGTACAGGAGA
+
9;AAA;<=DCEEDBB@BCD<<;;CC
@CRC7U:00323:00537
ACGCTCGACATGCCCAGGTACAGGAG
+
4979994449988>98959844;:99
@CRC7U:00331:00529
ACGCGTCGACATGCCCAGGTACAGGA
+
9/.///664444444-44248444<?
@CRC7U:00333:00527
TGATACGTCTCCTTCCTTAGCTTATCTTCAGG
+
9444944499;242424846667/,,22,,,*
@CRC7U:00335:00529
ACGCATCGACATGCCCAGGTACAGGAG
+
8:;11/1::@CBBCDACC@BAABB>A<
@CRC7U:00344:00523
ACGCTCGACATGCCCAG
+
4981-******,//+/4
@CRC7U:00346:00547
ACGCTCGACATGCCCAGGTACAGGAG
+
C@@?BBDDCAA@>>:9959@9996<<
@CRC7U:00311:00590
ACGCTCGACATGCCCAGGTACAGGAG
+
B9:;BCBCHC<@<C@CB;<<AAA@CA
@CRC7U:00313:00556
ACGCTCGACATGCCCAGGTACAGGAG
+
?@>@@BBBBBA99919959><<=BHH
@CRC7U:00316:00552
ACGCTCGACATGCCCAGGTACAGGAG
+
==?@ABBDCBCBAA>@@=@A@CDACD
@CRC7U:00324:00582
ACGAGTGCGTTCCCATGTCGTAGGTACTC
+
BA9;;>>?99599199948=@4:48>>94
@CRC7U:00325:00572
ACGCTCGACATGCCCAGGTACAGGAG
+
9;@@BCCEJC:<<E?BB>@@BBBCBE
@CRC7U:00326:00558
ACGAGTGCGTCC
+
491///,,,,,*
@CRC7U:00331:00560
ACGCTCGACATGCCCAGGTACAGGAG
+
99348989;;;;;B>@@>A<<<B?AA
@CRC7U:00336:00599
ACGCTCGACATGCCCAGGTACAGGAG
+
>@@AB@B@BC@A@B=@@=?A@AA@@@
@CRC7U:00344:00590
ACGCTCGACATGCCCAGGTACAGGAG
+
@FABBBAABB:;;C?@===89998<>
@CRC7U:00345:00576
ACGCTCGACATGCCCAGGTACAGGAG
+
??@BB??@DC?@?CCCC?BBCBB?BC
@CRC7U:00348:00554
TCTCTATGCGCTCCACATGTCTAAGGT
+
944496<////1:7:8;99944/,/7/
@CRC7U:00309:00639
ACGCTCGACATGCCCAGGTACAGGAG
+
>=?B@;<<<;<@B@<AC=AAABDAD<
@CRC7U:00310:00635
ATATCGCGAGGTATGGAAGCACTCTAGTAG
+
489994844424444249444433333111
@CRC7U:00311:00602
ACGCTCGACATGCCCAGGTACAGGAG
+
4;?@@BAB=<<A>A8A>>211?>:<@
@CRC7U:00311:00631
ACGCTCGACATGCCCAGGTACAGGAG
+
9;A>@?9<;AAAAC>A@>@>999699
@CRC7U:00318:00623
ACGCTCGACATGCCCAGGTACAGGAGA
+
AA>?:9<CBBB>?>-11-11//8,;;A
@CRC7U:00320:00634
TGATACGTCTCCTTCCTTAGTTACTTCAGG
+
;99ABCCCA>:24692487;;6918;;11,
@CRC7U:00324:00604
ACGCTCGACATGCCCAGGTACAGGAG
+
>>899@99<<<>;;-44244944244
@CRC7U:00327:00600
ACGCTCGACATGCCCAGGTACAGGAG
+
BBB?@@<<=CCCCC@CC899<11-11
@CRC7U:00336:00629
ACGCTCGACATGCCCAGGTACAGGAG
+
=;;<BCCCAAAAA@<@C79;AAA=AC
@CRC7U:00337:00626
ACGCTCGACATGCCCAGGTACAGGAG
+
A9;;CBBCAA@BBC?CE@CBBGCCC@
@CRC7U:00343:00614
ACGCGTCGACATGCCCAGGTACAGGAGA
+
8/=1//:8=9::C;;:;:5/////,/;;
@CRC7U:00346:00642
TGATACGTCTCCTTCTCAGTGC
+
?>999>>AA@@?A?CBDA@@@@
@CRC7U:00347:00623
AGCTCGACATGCCCAGGTACAGGAGACTG
+
?B@@@ABDBCCBC?CD?BFA8858>=70.
@CRC7U:00302:00673
TGACGTCTCCTTCCTTAGTTACTTCAGTGC
+
BBBBDBBBA2459=><<=@,11/5686:?>
@CRC7U:00303:00661
ACGCTCGACATGCCCAGGTACAGGG
+
?@@@CBCCCB???C?BB?B=8/,,+
@CRC7U:00303:00671
TGATACGTCTCCTTCCTTAGTTACTTCA
+
9;;;;<99@=?>D=?;9<;496<AB<??
@CRC7U:00304:00660
ACGCTCGACATGCCCAGGTACAGGAG
+
99;<C@@AGCC@AA<<;8;@@AA>AA
@CRC7U:00312:00689
CGTGTCTCTAGGCACAGGATTTGTGTAG
+
<<=BCCGBCBA>A>999;>@@?<><;11
@CRC7U:00320:00655
ACGCTCGACATGCCCAGGTACAGGAG
+
BA?@A>>>C<99AA>CG@A@C99599
@CRC7U:00324:00663
ACGCTCGACATGCCCAGGTACAGGAG
+
>9;<AAABAA@@@B9<;=AA>AABCA
@CRC7U:00325:00686
CGTGTCTCTAGGCACAGGATTTGTGTAGA
+
199444/////,/4;44249;-4//////
@CRC7U:00328:00679
TAGTATCAGCCTCGCCACTGAAGAGTATTC
+
/44;94994924>>@599911,/////000
@CRC7U:00328:00696
ACGCTCGACATGCCCAGGTACAGGAG
+
B::;BBBBCCBBBC>CCDCC>==:<1
@CRC7U:00334:00673
ACGCTCGACATGCCCAGGTACAGGAG
+
?;;;C@AACCCBCCACD@@@A<<69@
@CRC7U:00335:00693
ACGCTCGACATGCCCAGGTACAGGAG
+
??@CCBBCCA@@BB=BCBCCDAA=@@
@CRC7U:00336:00658
ACGCTCGACATGCCCAGGTACAGGAG
+
A?>@CB?@ACCCCD>CC@CAB99599
@CRC7U:00336:00670
TAGTATCAGCCTCGCCATGACGAAAGGTATTCC
+
@@ABB<=<BC@BCHB@BB@=9444-4244/785
@CRC7U:00336:00682
ACGCTCGACATGCCCAGGTACAGGAG
+
9<ABBBCCCB>>=><@@=BBBBC@B@
@CRC7U:00337:00698
ACGCTCGACATGCCCAGGTACAGGAG
+
BBBABABBBBBBBB>CC?AAA99599
@CRC7U:00340:00683
ACGCTCGACATGCCCAGGTACAGGAG
+
BBABCC9:<BBBCC>>>=:9<?B>@;
@CRC7U:00343:00659
TACTGAGCTACACACACAGAAAGATGGTG
+
@9<9@B?;9;>?<=1//8//1+1436992
@CRC7U:00347:00667
TCTCTATGCGCTCCACATGTCTAAGGTA
+
@=BEICCBBCBBB?BCBAA>99959544
@CRC7U:00349:00664
ACGCTCGACATGCCCAGGTACAGGAG
+
@9;<BBBEDCCBBB?BB?ABA99599
@CRC7U:00305:00729
TAGTATCAGCCTCGCCACTGACGAAGGTAGTTCC
+
449:449=99244448/////8//,/56/44242
@CRC7U:00308:00709
ACGCTCGACATGCCCAGGT
+
B;7;:=11/1/,,20,/,/
@CRC7U:00309:00705
ACGCTCGACATGCCCAGGTACAGGAG
+
>@:;;CBAAA@CAA9>><98444:;4
@CRC7U:00309:00715
TGATACGTCTCCTTCCTTAGTTACTTCAGT
+
<BAB9<<;<@A=ADC79589944A@<BAA@
@CRC7U:00313:00701
ACGCTCGACATGCCCAGGTACAGGAG
+
AAABBBBDCCC>@=:=@=@@CFCCC<
@CRC7U:00313:00730
ACGCTCGACATGCCCAGGTACAGGAG
+
@;;<A@BCEDAACE>AA@AA>B?=>9
@CRC7U:00314:00714
ACGCTCGACATGCCCAGGTACAGGAG
+
=9:;@A999<<;@A>CCCCBBCB?BA
@CRC7U:00317:00714
ACGCTCGACATGCCCAGGTACAGGAG
+
A9;;CBBBBAA@AB><;:;BBBB@B;
@CRC7U:00318:00737
TAAACAGCCTTGCCCAGGGAAACAATTGCCCCAGGGGTTCAA
+
/,2*,,,,22*,/75444-4;-44<;:;8::6:::9068..,
@CRC7U:00324:00727
ACGCTCGACATGCCCAGGTACAGGAG
+
B:;;CCCCCCCCDE>A@?B@AAFFCC
@CRC7U:00327:00715
ACGCTCGAACATGCCCA
+
947977//,////:;-4
@CRC7U:00332:00704
ACGCTCGACATGCCCAGGTACAGGAG
+
?98;BA<<<CA<<<9<B=;9<?>599
@CRC7U:00332:00723
ACGCTCGACATGCCCAGGTACAGGAG
+
>>@BAABCBD@;;;68;9==???599
@CRC7U:00333:00745
ACGCTCGACATGCCCAGGTACAGGAG
+
9989994?494844-4898:6/1,//
@CRC7U:00334:00709
TACTGAGCTACACACACAGAAAGATT
+
D99<94:9=>?=CB@9//11/+/,2*
@CRC7U:00335:00707
ACGCTCGACATGCCCAGGTACAGGAG
+
B;;;BC@@ABAAAB<AA>B@AAGACA
@CRC7U:00338:00701
ACGCTCGACATGCCCAGGTACAGGAG
+
A;:<ABBBCAAABCABB@A@@9969?
@CRC7U:00340:00748
ACGCTCGACATGCCCAGGTACAGGAGAC
+
61.111994444;;59894444424994
@CRC7U:00343:00725
ACGCTCGACATGCCCAGGTACAGGAG
+
B@?@B;<;BB@>>@:996;ACEHBDA
@CRC7U:00347:00721
ACGCCTCGACATGCCCCCCAGGTACAGGA
+
1;11,/1:=9?;;9@@;;(44244/,22,
@CRC7U:00304:00791
TAGTATCAGCCTCGCCAATGACGAAGGTATTCC
+
;9<B<;;BAA<>911,/,/6///42429@A?A<
@CRC7U:00310:00760
CGTGTCTCTAGGCACAGGATTCGTGT
+
49>>@999?9959911/,/8,////,
@CRC7U:00312:00752
ACGCTCGACATGCCCAGGTACAGGAG
+
C@@@BBBCCECCDD>BD@CBDFC@CB
@CRC7U:00314:00764
AACGCTCGACATGCCCAGGTACAGGAG
+
B?9::@@@@ACCCCF?CC?;9999699
@CRC7U:00316:00759
ACGCTCGACATGCCCAGGTACAGGAG
+
BBACCBDCBAA?BCADC>ABEDDACB
@CRC7U:00317:00752
ACGCTCGACATGCCCAGGTACAGGAG
+
BBBCBA<<<<>;CC999594444244
@CRC7U:00319:00750
ACGCTCGACATGCCCAGGTACAGGAG
+
1/./;;BC:><CCC:<<>@@999<?9
@CRC7U:00321:00789
ACGCTCGACATGCCCAGGTACAGGAG
+
>9;<BBBCDECCCCADE@CCCDC@CA
@CRC7U:00324:00776
TGATACGTCTCCTTCCTTAGTTACTTCA
+
@94;9499;@@BFBDBCA@AADBBB@GB
@CRC7U:00325:00758
ACGCTCGACATGCCCAGGTACAGGAG
+
;9<@@@<<;<;BCCBEC?99499549
@CRC7U:00329:00751
ACGCTCGACATGCCCAGGTACAGGAG
+
;:>88999991<<<,//,//999244
@CRC7U:00330:00793
ACGCTCGACATGCCCAGGTACAGGAG
+
99348;;=@@BC;;88;:11///,1?
@CRC7U:00334:00750
ACGCTCGACATGCCCAGGTACAGGAG
+
:<@@B@@AAEBBCCADB@CBCAC=AB
@CRC7U:00334:00759
ACGCTCGACATGCCCAGGTACAGGAG
+
A?>99;AAACC@@@<@A>@@ABB?@<
@CRC7U:00334:00786
ACGCTCGACATGCCCAGGTACAGGAG
+
?A@@CCBBBA<<<DABC?BBCFE=>=
@CRC7U:00339:00775
ACGCTCGACATGCCCAGGTACAGGAGA
+
==?@@@BBCC<<<A:995999@@=@99
@CRC7U:00342:00761
CGTGTCTCTAGG
+
//////=@DCC?
@CRC7U:00345:00756
ACGCTCGACATGCCCAGGTACAGGAG
+
9978>@<<9@A99918>599944244
@CRC7U:00346:00777
ACGCTCGACATGCCCAGGTACAGGAGA
+
9834;=44::9@BD>DB@>=4442444
@CRC7U:00346:00778
TAGTATCAGCCTCGCCATGACGAAGGTATTCC
+
CCCDBBA?4929>>>=BBABC<=:>ECCDDC;
@CRC7U:00348:00776
ACGCTCGACATGCCCAGGTACAGGAG
+
89BA@@GC=<<BCE@CC>;9999699
@CRC7U:00349:00778
ACGCTCGACATGCCCAGGTACAGGAG
+
B9::A=@@AAACCGCCD?BB;;<>A@
@CRC7U:00349:00782
ACGCTCGACATGCCCAGGTACAGGAG
+
B?ABCBB??:9899-9C<@@ABB;>>
@CRC7U:00301:00811
ACGCTCGACATGCCCAGGTACAGGAG
+
9=799DDCCECABB>AD@@@AA<:<1
@CRC7U:00302:00806
ACGCTCGACATGCCCAGGTACAGGAG
+
?=@@999>9<;;9A=@@8;8A??<@@
@CRC7U:00302:00820
ACGCTCGTACCATGCCAGGTAGACAGGAGAC
+
?98844444::::49247776../88,//.7
@CRC7U:00304:00806
TCTCTAGCGTCCACACTGGTCTAAGGGTA
+
44494:994442444843137970..+..
@CRC7U:00311:00821
ACGCTCGACATGCCCAGGTACAGGAG
+
???@AB<<<DCCBG?BA699>9969>
@CRC7U:00321:00815
ACGCTCGACATGCCCAGGTACAGGAGA
+
89744>994:9@9;:@@>AB211:<11
@CRC7U:00323:00830
ACGCTCGACATGCCCAGGTACAGGAG
+
=@@@BCBCFC?@@C>B@7:91<<-11
@CRC7U:00326:00846
ACGCTCGACATGCCCAGGTACAGGAG
+
9<@CCB=<:CBCAA:A@598494244
@CRC7U:00327:00830
ACGCTCAGAACATGCCCAGGTACAG
+
8431/////,//4444-4;943///
@CRC7U:00331:00843
ACGCTCGACATGCCCAGGTACAGGAG
+
=9::AA;;=DAADG@DBACCB<<8<@
@CRC7U:00335:00807
ACGCTCGACATGCCCAGGTACAGGAG
+
C;;<BBCBDAAACC@CCCCBBCC?BA
@CRC7U:00335:00831
ACGCTCGACATGCCCAGGTACA
+
99349449444444-442//,,
@CRC7U:00336:00805
ACGCTCGACATGCCCAGGTACAGGAG
+
=@:;;@@>@@>9;;89B?ABCAA?@B
@CRC7U:00338:00842
ACGCTCGACATGCCCAGGTACAGGAG
+
9439@A<<<CEFDJ@=<<<@@?C>=<
@CRC7U:00341:00804
ACGCTCGACATGCCCAGGTCACAGGGAGA
+
A;;;@@>@BB=33@?=<1111=000,877
@CRC7U:00343:00819
ACGCTTCGACAATGCCCAG
+
=>89951////,////+1;
@CRC7U:00345:00813
ACGCTCGACATGCCCAGGTACAGGAG
+
4;@AACCDCCA=@@9>><9;<CC@BB
@CRC7U:00347:00800
ACGCTCGACATGACCCAGGTACAGGAG
+
11./::>@994444;599844444244
@CRC7U:00306:00876
ACGCTCGACATGCCCAGGTACAGGAG
+
8434=BBBFCAAAC=BB@CCBC@@AA
@CRC7U:00307:00895
AGCACTGTAGCTGTCACTAGTTACTTGT
+
948@4944444:@A@@<=>CCACDC><<
@CRC7U:00314:00851
ACGCTCGACATGCCCAGGTACAGGAG
+
?9;<BCABBB;;<<9<B@CCCCC@CA
@CRC7U:00321:00883
ACGCTCGACATGCCCAGGTACAGGAG
+
BB@A@>;<<BA>>>:>>599999699
@CRC7U:00329:00882
ACGCTCGACATGCCCAGGTACAGGAG
+
>93499844:;BBC<;;9<;99C??=
@CRC7U:00333:00874
ACGCTCGACATGCCCAGGTACAGGAG
+
C;::BBCCDEDBBB?BC@CCECC?AA
@CRC7U:00337:00899
ACGCTCGACATGCCCAGGTACAGGAG
+
9;;AAB<<=DACBF?DB?@?@99599
@CRC7U:00338:00897
ACGCTCGACATGCCCAGGTACAGGAG
+
9;@@@ABCAAACCDACC@BAA99599
@CRC7U:00340:00861
ACGCTCGACATGCCCAGGTACAGGAG
+
B9;<@@@@@@AA99698284444244
@CRC7U:00343:00879
AACACTGTAGCTGTCACTAGTTACTGT
+
;61;<1/////444488=49/,//1//
@CRC7U:00344:00889
ATACTCTCTCTAC
+
9344444444444
@CRC7U:00345:00864
ACGCTCGACATGCCCAGGTACA
+
@B;BBB99711--?888+-1,,
@CRC7U:00345:00881
ACGCTCGACATGCCCAGGTACAGGAGA
+
8=?@>>?@A@@@CB?A?6944998=99
@CRC7U:00347:00858
ACGCTCGACATGCCAGGTACAGGAG
+
==7999844////,//,//499899
@CRC7U:00347:00871
ACGCTCGACATGCCCAGGTACAGGAG
+
;=@;;<CCDECCCC@BB>B@AAC@CB
@CRC7U:00348:00859
TGATACGTCTCCTTCCTTAGC
+
A>@@@>=?<11,-*,*,2***
@CRC7U:00348:00894
ACGCTCGACATGC
+
660//,0/////;
@CRC7U:00349:00859
ACGCTCGAACATGCCCGGTACAGGAGA
+
//.,,,,/,//4444-42444442449
@CRC7U:00302:00911
ACGCTCGACATGCCCAGGTACAGGAG
+
?ACBCGCC><<CCC?BB?BBB9<599
@CRC7U:00306:00927
ACGCTCGACATGCCCAGGTACAGGAGA
+
>9:<BCCCCCB<9919>;>>AAB8<9?
@CRC7U:00311:00916
ACGCTCGACATGCCCAGGT
+
?;;;BBBBBB>99919969
@CRC7U:00312:00934
ACGCTCGAACATGCCCAGGTACAGGGAGACT
+
4938:://,///69A699888////+///68
@CRC7U:00312:00936
TGATACGTCTCCTTCCTTAGTTACTTCAGT
+
@A@@A@99999692424:;=@999@;944/
@CRC7U:00318:00916
ACGCTCAGACATGCCCAGGTACAGGAGA
+
4470,,,,,,,4==B=BB?9916670,,
@CRC7U:00320:00922
ACGCTCGACATGCCCAGGTACAAGGAG
+
;;89;<1111;19919><;;,,*,*,,
@CRC7U:00320:00925
ACGCTCGACATGACCCAGGTACAGGAAG
+
99?@4484444444>:44244///,/,/
@CRC7U:00320:00935
AACGCTCGACATGCCCAGGTACTGGA
+
1,/,,/////4999;-44944496,/
@CRC7U:00321:00920
ACGCTCGACATGCCCAGGTACAGGAG
+
49<<@@BCCCBB@>:98599999699
@CRC7U:00322:00923
ACGCTCGACATGCCCAGGTACAGGAG
+
=9:;BB;;<D@;;;7<B<>@C<<8<@
@CRC7U:00324:00922
ACGCTCGACATGCCCAGGTACAGGAG
+
A9;:;;<<<C<=<B<AB=@AA@@<99
@CRC7U:00326:00917
TGATAGGTCTCCTTCCTTTAGTTAACTTC
+
448/11,/..4789;244-//1,/,//,/
@CRC7U:00329:00901
AGCACTGTAGCTGTCACTAGTTACTTGTG
+
=@@B<;;A>=>CCCCB@9?9959A@59<9
@CRC7U:00330:00934
ACGCTCGACATGCCCAGGTAAGGAG
+
89344444449444-48244971..
@CRC7U:00331:00907
ACGCTCGACATGCCC
+
99344499:;4//66
@CRC7U:00343:00912
AACGTCGACATGCCCAGGTACAGGGAG
+
/,/4686>>B@BBA9>@,1/////+44
@CRC7U:00344:00942
ACGCTCGACATGCCCAGGTACAGGAG
+
49>@<<111@??=>8==;11/77779
@CRC7U:00345:00904
ACGCTCGAACATGCCCAGGTACAGGA
+
94./,,,,*,76/44-4;9944//,/
@CRC7U:00346:00916
ACGCTCGACATGCCCAGGTACAGGAGA
+
=9;;BBBBCEBBCC=BB?BBCCC@CCC
@CRC7U:00346:00926
ACGCTCGACATGCCCAGGTACAGGAG
+
=;;<CDCCB@@BBH?@=69999><>9
@CRC7U:00347:00930
TCTCTATGCGCTCCACATGTCTAAGGTA
+
BACACKCBCBA@@699>4446//,/,//
@CRC7U:00348:00911
ATCAGACACAGGACACCAGG
+
48?>?@.////,//4/,//,
@CRC7U:00300:00977
AGCACTGTACGCTGTCACCTAGTTACTTGT
+
@111;-,,,,,2,///44899496:C@:::
@CRC7U:00301:00955
ACGCTCGACATGCCCAGGTACAGGAG
+
B?@@DCBBBCCDCC?CBBCAB;9599
@CRC7U:00301:00980
ACGCTCGACATGCCCCAGGTACAGGAG
+
BA@AABBCDCCBHD>5<=,11<<A?BB
@CRC7U:00306:00976
ACGCTCGACATGCCCAGGTACAGGAG
+
>?@@CC@AAAAABC>CC7;:A;97<B
@CRC7U:00313:00971
ACGCTCGACATGCCCAGGTACAGGAG
+
C???@@999B999C:>>599=11,/1
@CRC7U:00316:00968
ACGCTCGACATGCCCAGGTACAGGAG
+
=>?BCCBBBCCBBB>BC?A@@A?599
@CRC7U:00317:00971
ACGCTCGACATGCCCAGGTACAGGAG
+
B48;994=494@@@:=@884944249
@CRC7U:00327:00991
ACGCTCAACATGCCCAGGTACAGGAG
+
99;;A?B>CBAACH@DC@BBB;;7;@
@CRC7U:00328:00956
CGTGTCTCTAGGCACCAGGGATTTTTTTT
+
1499999944824442444-444444444
@CRC7U:00328:00983
ACGCTCGACATGCCCAGGTACAGGAG
+
=9;<CCCDCCCCBC?BB>>?=99599
@CRC7U:00332:00982
ACGCTCGACATGCCCAGGTACAGGAG
+
=@;;<BCBB@>999199<>>?AF699
@CRC7U:00334:00984
ACGCTCGACATGCCCAGGTACAGGAG
+
>@@BCCCCDEC@@@<@@=@CCDDBCB
@CRC7U:00335:00985
ACGCTCGACATGCCCAGGTACAGGAG
+
94349>@@DB;;4:689594;49549
@CRC7U:00336:00955
TGATACGTCTCCTTCCTTAGCTTACTTCAGT
+
BB==8:111;;;BBC69694449>7777///
@CRC7U:00338:00956
ACGAGTGCGTCC
+
82,,,,**,,/,
@CRC7U:00338:00962
ACGCTCGACATGCCCAGGTACAGGAG
+
?@BCB?B@@==@==9>>;>>@9<89@
@CRC7U:00339:00960
ACGCTCGACATGCCCAGGTACAGGAG
+
?@@BBBCCCB9<<C<@@>A><<<@@A
@CRC7U:00340:00959
ACGCTCGACATGCCCAGGTACAGGAG
+
89?>AABBCCCBCC=@@=?@ABB@BA
@CRC7U:00345:00960
TGATACGTCTCCTTCCTTAGCTTACTTCAGG
+
9;;:AB9;9442424249:99=244989442
@CRC7U:00346:00977
ACGCTCGACATGCCCAGGTACAGGAG
+
@9::A@>>AA<<<C>CBA@@<<<BA@
@CRC7U:00347:00993
ACGCTCGACATGCCCAGGTACAGGAG
+
=@@@A>A@A;;;CB<>@<>9999699
@CRC7U:00351:00018
ACGCTCGACATGCCCAGGTACAGGAG
+
;<CCCCDCCCBBBN<@@?99999699
@CRC7U:00359:00022
TGATACGTCTCCTTCCTTAGTTACTT
+
@@@@A>999;:24:;2424442478,
@CRC7U:00366:00044
ACGCTCGACATGCCCAGGTACAGGAG
+
49;;4>@@=@===?:BB@;;9:9599
@CRC7U:00369:00005
ACGCTCGACATGCCCAGGTACAGGAG
+
@;;;@@CCCCBCCLBCB9<9994294
@CRC7U:00374:00020
ACGCTCGACATGCCCAGGTACAGGAG
+
B@?ABBCCCCCBCC@CC?@?@AA<>A
@CRC7U:00378:00047
ACGCTCGACATGCCCAGGTACAGGAG
+
@;;;;;99@@=99=68824944;=9;
@CRC7U:00379:00012
ACGCTCGACATGCCCAGGTACAGGAG
+
>>?@@@@AACCBDC?CC@CCD===<C
@CRC7U:00383:00010
ACGCTCGACATGCCCAGGTACAGGA
+
@@>@@AAAEFCCGC@CBBA@AAA89
@CRC7U:00383:00049
ACGCTCGACATGCCCAGGTACAGGAG
+
49;9A>@@DBBBCDACEEAAABA699
@CRC7U:00384:00034
ACGCTCGACATGCCCAGGTACAGGAG
+
BB>@@BCCCCCBCCACD@<<<CC=@<
@CRC7U:00386:00017
ACGCTCGACATGCCCAGGTTACAGGAG
+
BA@@@A<=<BA211,1=,1,////,44
@CRC7U:00354:00078
CGTGTCTCTAGGCACAGGTTTTGTGTAGA
+
BBBBCCBBBBBAC@===5999/9A@>994
@CRC7U:00358:00096
ACGCTCGACATGCCCAGGTACAGGAG
+
9:;BBB@AACCCDC@CBAAAB?=8=9
@CRC7U:00362:00050
ACGCTCGACATGCCCAGGTACAGGAG
+
>9;;@@CCBBBCCHCCC?@@@BA<?>
@CRC7U:00363:00057
ACGCTCGACATGCCCAGGTACAGGAG
+
@B<B??ACCDCCCD@CCABBB<<7;?
@CRC7U:00368:00051
TGATACGTCTCCTTCCTTAACTTACTTCAGGTGA
+
>@>>=94944;2424898824494442///,///
@CRC7U:00372:00059
ACGCTCGACATGCCCAGGTACAGGAG
+
9;;<AAABAAAAAG?CC=@@BB?699
@CRC7U:00376:00080
ACGCTCGACATGCCCAGGTACAGGAG
+
B<;<@CCCCBCCCC>BB?@@A99599
@CRC7U:00380:00057
ACGCTCGACATGCCCAGGTACAGGAG
+
@9;<BBBCCBBBBC@CB@BBEAAA@B
@CRC7U:00385:00055
ACGCTCGACATG
+
=9;<B@ABB<==
@CRC7U:00390:00053
ACGCTCGACATGCCCAGGTACAGGAG
+
B??@BCBBBCCBBC>CBEBBCAA?@@
@CRC7U:00390:00059
CTCGACATGCCCAGGTACAGGAGACTG
+
<<CBCBCCCCC?CC?BBCBC@BBAABA
@CRC7U:00395:00064
ACGCTCGACATGCCCAGGTACAGGAG
+
B::;CCCCCCB@@@<@@=@BDDF?B=
@CRC7U:00397:00066
ACGCTCGACATGCCCAGGTACAGGAG
+
A?@?BBBCCC@AAC@CC@CCCDC?B9
@CRC7U:00351:00122
ACGCTCGACATGCCCAGGTACAGGAG
+
BDABBBAAA@ACCD@BB?BB>CCC>1
@CRC7U:00357:00134
ACGCTCGACATGCCCAGGTACAGGAG
+
;<@DBBECDBBBCDCCE>AA>BB=??
@CRC7U:00361:00127
ACGCTCGACATGCCC
+
94344//,,,,*,2*
@CRC7U:00365:00115
TCTCTATGCGCTCCTAAGGTACTG
+
?BCCCCCBBBA>?<9969>AACCC
@CRC7U:00372:00131
ACGCTCGACATGCCCAGGTACAGGAG
+
B@?@BBAAC@AACC@CCDCCCCC?B;
@CRC7U:00387:00123
AACGCTCGACATGCCCAGGTACAGGAG
+
1,/.,////886:;;644244444244
@CRC7U:00388:00143
ACGCTCGACATGCCCAGGTACAGGAGA
+
==?ADCCC@=<AAA:<<69@@996944
@CRC7U:00395:00128
ACGAGTGCGTTCCCATGTCGTAGGTACTC
+
4/.//////7;AC@;94444487778888
@CRC7U:00360:00199
ACGCTCGACATGCCCAGGTACAGGAG
+
>9;<BBCCCC?AAD@CB@BBBBCFCC
@CRC7U:00369:00180
ACGCTCGACATGCCCAGGTACAGGAG
+
?A@EBBCEAD==<C?AA=@@B@A?B9
@CRC7U:00372:00184
ACGCTCGACATGCCCAGGTACAGGAG
+
@9:;CBBCBBBCCC>CB@A?AA@=@9
@CRC7U:00376:00155
ACGCTCGACATGCCCAGGTACAGGAG
+
AAAABABBCCBBBC>CB=@@BAA?@@
@CRC7U:00377:00175
ACGCTCGACATGCCCAGGTACAGGAG
+
@@?@@@@@C=<<BB@>>8999@?599
@CRC7U:00380:00163
ACGCTCGACATGCTCAGGTACAGGAGAC
+
@@?BBBBBBDC<<<CCC=;999959994
@CRC7U:00383:00158
ACGCTCGACATGCCCAGGTACAGGAG
+
BBBBBB9;<A@@CF@CCBCCBBBCB9
@CRC7U:00385:00162
ACGCTCGACATGCCCAGGTACAGGAG
+
;489999?ADAACNBBB=@@A9959>
@CRC7U:00386:00185
ACGCTCGACATGCCCAGGTACAGGAG
+
110/8>9?:<111<8;;,19949:=9
@CRC7U:00387:00162
ACGCTCGACATGCCCAGGTACAGGAG
+
B@@@CC@@ACBBBC?B=>@:;<@?@@
@CRC7U:00391:00184
ACGCTCGACATGCCCAGGTACAGGAG
+
>>@BCBBBACB@@A=CC@??AAC>@@
@CRC7U:00398:00151
ACGCTCGACATGCCCAGGTACAGGAGA
+
=9:;;A@@AAAABDBBB<<<BBA?B<9
@CRC7U:00350:00245
ACGCTCAGACATGCCCAGGTACAGGAG
+
=8>:;1/////4444-442479:A?=?
@CRC7U:00352:00245
TAGTATCAGCCTCGCCATGACGAAGGTATTCC
+
449999::9D=@A<<894949::?B:::C@C=
@CRC7U:00355:00246
ACGCTCGACATGCCCAGGTACAGGAG
+
@ACBBBCDDC:<<B>BB@CCBGEACB
@CRC7U:00360:00231
ACGCTCGACATGCCCAGGTACAGGAGT
+
48?@@>>@@A@@==544244///,/,,
@CRC7U:00361:00203
ACGCTCGACAGCCCAGGTACAGGAG
+
C9;;C@@<<<@@@<AB?ABBBA=@B
@CRC7U:00380:00245
ACGCTCGACATGCCCAGGTACAGGAG
+
4989>>>91111/85/1119;AA?CB
@CRC7U:00382:00230
CGTGTCTCTAGGCACAGGATTTGTGTAGA
+
A@BA@A@>?99699994899956666///
@CRC7U:00383:00208
ACGCTCGACATGCCCAGGAACAGGAGGCAT
+
A;:;CDHCCCA99<99@>@><888**)***
@CRC7U:00383:00233
ACGCTCGACATGCCCAGGTACAGGAG
+
BB@B@?ABBBA@@@<@@=@@AAA?AA
@CRC7U:00386:00246
ACGCTCGACATGCCCAGGTACAGGAG
+
=9:;;98??94444-49288999;>A
@CRC7U:00389:00221
ACGCTCGACATGCCCAGGTACAGGA
+
;;?>9989994444-44248999=B
@CRC7U:00389:00247
ACGCTCGACATGCCCAGGTACAGGAG
+
@<;;A@99<<;;:;:=>;11/66,/4
@CRC7U:00390:00213
ACGCTCGACATGCCCAGGTACAGGAG
+
>9<<@DCCCDCCCCACC@::<BB>AB
@CRC7U:00395:00226
ACGCTCGACATGCCCAGGTACAGGAG
+
49844>996:1//85//,18994244
@CRC7U:00396:00222
ACGCTCGACATGCCCAGGTACAGGAG
+
89>@99;@999@@@:BB?;9;99699
@CRC7U:00399:00231
ATATCGCGAGGGTATGGAAGCACTCTAGTA
+
87444444444-49C@?A?;4883333311
@CRC7U:00350:00254
ACGCTCGACATGCCCAGGTACAGGAG
+
A><?CCB=?;=89919969999C@B<
@CRC7U:00353:00254
ACGCTCGACATGCCCAGTACAGGAG
+
@A<=99999>9844-44449998==
@CRC7U:00355:00266
ATCAGACACGGACACAGCAGAACACAC
+
@>??@@@@BA?C@<<>>BACFACGCCA
@CRC7U:00355:00283
TACTGAGCTACACACACAGAAAGATTGGTGCT
+
;;@BA@?>:;4>99999?988544313:7;=9
@CRC7U:00357:00295
AGCACTGTAGCTGTCACTACTTGTGTGCT
+
=@9944944444444444;//,/,,,,,,
@CRC7U:00365:00282
AGCACTGTAGCTGTCACTAGTTACTTGTG
+
98>949:994@8449999:442:=?:?91
@CRC7U:00367:00281
ACGCTCGACATGCCCAGGTACAGGAG
+
9;89A?<<ABBCCGA<;59>999699
@CRC7U:00371:00250
TCTCTATGCGCTCCACATGTCTAAGGT
+
BCCCDCCDCJDAA?A<<<BBA>>=>69
@CRC7U:00376:00293
ACGCTCGACATGCCCAGGTACAGGAG
+
99:<;@AAAECBEJ@CC?BAAACD@9
@CRC7U:00378:00287
ACGCTCGACATGCCCAGGTACAGGAG
+
8@?@;;<CCCCDFC?CC;<;BAA?AA
@CRC7U:00379:00252
ACGCTCGACAATGCC
+
898918-,,,*,288
@CRC7U:00380:00292
ACGCTCGACATGCCCAGGTACAGGAG
+
ABABBBBBCC@@AC@CEBB@AAC@CA
@CRC7U:00383:00258
ATATCGCGAGGGTATGGAAGACTCTATA
+
98==A?@@99919999=A>@84333761
@CRC7U:00385:00266
ACGCTCGATATGCCCCCCCC
+
//46499@B99999999999
@CRC7U:00388:00266
ACGCTCGACATGCCCAGGTACAGGAG
+
?<;;CB@?@?999919?<@;=>DBCB
@CRC7U:00389:00276
ACGCTCGACATGCCCAGGTACAGGAG
+
BBBBCBCCCC@BCCCCB=@?A??59;
@CRC7U:00390:00260
ACGCTCGACATGCCCAGGTACAGGAG
+
@A?A@@@@AAA@>@:9969>?<<-11
@CRC7U:00393:00295
ACGCCCTGGTACAGGAGACTG
+
89899-8>99>BCC@DCCAAA
@CRC7U:00394:00251
ACGCTCGACATGCCCAGGTACAGGAG
+
=9;;AB@@AFBBBIADC@DABDD?@>
@CRC7U:00399:00291
ACGCTCGACATGCCCAGGTACAGGAG
+
>A7:9;999@@>>>:>>;>899?;=9
@CRC7U:00399:00295
ACGCTCGACATGCCCAGGTACAGGAG
+
9;;;AAAACBBBCC@CB@?AC;;599
@CRC7U:00350:00339
TGATACGTCTCCTTCCTTAGTTTACTTC
+
A;99A@994442489999>899-4/,*,
@CRC7U:00351:00348
TCTCTATGCGCTCCACACTGTCTAAGGGTA
+
@AA==?>>A@=A;21/1////667133,37
@CRC7U:00353:00349
ACGCTCGACATGCCCAGGTACAGGAG
+
B?>?B?>=BBA@BB@CEBCCD<<7;A
@CRC7U:00356:00303
ACGCTCGACATGCCCAGGTACAGGAG
+
=9:::@>9<<@>>@<@>;>>@AA>A@
@CRC7U:00368:00304
ACGCTCGACATGCCCAGGTACAGGAG
+
A?@?BABBCCCCCC>DC@DBCCC?BB
@CRC7U:00372:00346
ACGCTCGACATGCCCAGGTACAGGAG
+
@:;<BA;;=DCCCEAEC>AAA99699
@CRC7U:00375:00328
ACGCTCGACATGCCCAGGTACAGGAG
+
B9799<=>=EFCCD=CC>;<<@B=@>
@CRC7U:00379:00332
ACGCTCGACATGCCCAGGTACAGGAG
+
:979@>;<:CECCG@CEA<<<AA8<;
@CRC7U:00382:00317
ACGCTCGACATGCCCAGGTACAGGAG
+
BBA;<<AB9<<<9B;@B=@999?;>9
@CRC7U:00383:00322
ACGCTCGACATGCCCCCCCAGGTACAGGAG
+
9;ABB;;9A999999999&992884:?>99
@CRC7U:00386:00332
ACGCTCGACATGCCCAGGTACAGGAG
+
>;;<AACCCAADCC?BB?BBBCC>@;
@CRC7U:00395:00333
ACGCTCGACATGCCCAGGTACAGGAG
+
>>89999?494944-4:584944244
@CRC7U:00395:00339
ACGCTCGACATGCCCAGGTACAGGAG
+
>@?@=><999999908>584;44244
@CRC7U:00398:00323
ACGCTCGACATGCCCAGGTACAGGAG
+
BB>@ABCCBBBBBB?;97:?>??;@>
@CRC7U:00350:00354
ACGCTCGACATGCCCAGGTACAGGAG
+
>;;;;;9ABC<<;B:@@>99111,11
@CRC7U:00360:00354
ACGCTCGACATGCCCAGGTACAGGAG
+
99;9@@@@@@@@BB=AB@C999959A
@CRC7U:00365:00365
ATATCGCGAGGTATGGAAGCACGTCTAGT
+
434449444424:97,1,/6//////433
@CRC7U:00373:00384
ACGCTCGACATGTCCAGGTACAGGAG
+
B<:;BBAAAA;<;A>@@<?B?99:<C
@CRC7U:00375:00357
ACGCTCGACATGCCCAGGTACAGGAGA
+
@?@@BBBDCBBCCCABB?@?>?@=;;;
@CRC7U:00391:00391
ACGCTCGACATGCCCAGGTACAGGAG
+
?@@@CCBBBBB@@@<@B?>>A;959>
@CRC7U:00393:00358
ACGCTCGACATGCCCAGGTACAGGAG
+
AABBBBBBBCBBBB?BBABBB::6;A
@CRC7U:00354:00413
ACGCTTCGACATGCCCAGGTACAGGAG
+
;;:8959999997775/1,1/8//,9=
@CRC7U:00359:00411
ACGCTCGACATGCCCAGGTACAGGAG
+
A?>@BCBBCB9;<C>CC@BBCCC@CC
@CRC7U:00361:00401
ACGCTCGACATGCCCAGGTACAGGAG
+
?9:;@>>>>>>@@@<@A?@@AGC@B<
@CRC7U:00368:00425
ACGCTCGACATGCCCAGGTACAGGAG
+
;@BA@ABADCCBDCACC???>99599
@CRC7U:00368:00449
TGATACGTCTCCTTCCTTAGTTACTTCA
+
>>@?94444//,/,/,/,///,488781
@CRC7U:00370:00401
ACGCTCGACATGCCCAGGTACAGGAG
+
??>BBB9:<ECBBB=BC@@@ABB?BA
@CRC7U:00374:00443
ATCAGACACGACACAGCAGAACACAC
+
433444.///,,,/////44244433
@CRC7U:00376:00408
ACGCTCGACATGCCCAGGTACAGGTG
+
B@@?BBCBBA@99919@;@@CDEBDE
@CRC7U:00383:00449
AGCACTGTAGCTGTCACTAGTACTTGTGT
+
ABA;<=AAAD>??>999999444924444
@CRC7U:00384:00449
ACGCTCGACATGCCCAGGTAGCAGGAG
+
BA?BBAAAA===@=:=>5110,**0**
@CRC7U:00385:00421
ACGCTCGACATGCCCAGGTACAGGAAG
+
9;??99444444::644248666,/,/
@CRC7U:00385:00429
ACGCTCGACATGCCCAGGTACAGGAGA
+
;9>>>?<<;DABBE?CC@@A@<<69?@
@CRC7U:00352:00485
ACGCTCGACATGCCCAGGTACAGGAG
+
>@ABB@BBBAABBB>BC@@@A99599
@CRC7U:00353:00489
ACGAGTGCGTTCCCATGCTCGTAGGTACTC
+
998948444;244-/////////4238994
@CRC7U:00355:00481
ACGCTCGACATGCCCAGGTACAGGAG
+
C@>@BBBBCBBBCCBCB@ECDAC=@9
@CRC7U:00360:00470
ACGCTCGACATGCCCAGGTACAGGAG
+
9;<BBBB<><@>>>199<99999699
@CRC7U:00363:00498
ACGCTCGACATGCCCAGGTACAGGAG
+
B9:9BBEDCAAACC>BAEB?AAB?BA
@CRC7U:00364:00462
ACGCTCGACATGCCCAGGTACAGGAG
+
>C7:<AABE=<<BB<BC?A@D99699
@CRC7U:00366:00468
TCTCTATGCTCTCCACCATGTCTAAG
+
////799=B>94429924444://,/
@CRC7U:00366:00474
ACGCTCGACATGCCCAGGTACAGGAG
+
=@?@<<=CCAB@A@<@A<@@@AA=@A
@CRC7U:00368:00480
ACGCTCGACATGCCCAGGTACAGGAG
+
?>748999@99488-8>;99944?9=
@CRC7U:00369:00494
ACGCTCGACATGCCCAGGTACAGGAG
+
>@@@C9;<CCAA@C@CB?B@A;;7<B
@CRC7U:00370:00499
CGTGTCTCTAGGCACAGGATTTGTGTAGA
+
>>>;99@@@>B=@A@@9;99914944444
@CRC7U:00371:00482
ATCAGACACGGACACAGCAGAACACACA
+
9;@>:>899828>994A@BAC?B@>>>>
@CRC7U:00381:00452
CGTGTCTCTAGGTCACATGGATTTGTGTAGAG
+
99<;9CD;111,////4442444-49999444
@CRC7U:00390:00472
ACGCTCGACATGCCCAGGTACAGGAG
+
BA@ADDCDCCCCCC7;;;>>999?>1
@CRC7U:00393:00451
ACGCTCGACATGCCCAGGTACAGGAG
+
=9:;BA>>>9999919959>>@AC@A
@CRC7U:00394:00459
ACGCTCGACATGCCCAGGTACAGGAG
+
BBABCBBBCBBBBC>B@@BBCAAAA;
@CRC7U:00399:00496
ACGCTCGACATGCCCAGGTACAGGAG
+
>;;;>BBB:::CBB?DB?B9::F?B;
@CRC7U:00355:00514
ACGCTCGACATGCCCAGGTACAGGAG
+
9101==@@ACCBBB>BB?BCCDD>BA
@CRC7U:00359:00529
ACGCTCGACATGCCCAGGTACAGGAG
+
@@ABCBBBBBBBBC>CC@CCCBB@C;
@CRC7U:00371:00520
ACGAGTGCGTTCCCCATGTCGTAGGTACTC
+
?@??@988495444,4::;;999<<?>999
@CRC7U:00377:00532
ACGCTCGACATGCCAGGTACAGGAG
+
>=844444::94424424499:244
@CRC7U:00384:00502
ACGCTCGACATGCCAGGTACAGA
+
,,./44444<111,/65666///
@CRC7U:00385:00503
ACGCTCGACATGCCCAGGTACAGG
+
BAABBCCCCCBBBB?BB@B@AAAB
@CRC7U:00388:00529
ACGCTCGACATGCCCAGGTACAGGAG
+
BA@@CCCCCHHECC>CA<9999959>
@CRC7U:00388:00547
ACGCTCGACATGCCCAGGTACAGGAGA
+
B><@@@A@=><JDC@CC:;;@??;999
@CRC7U:00390:00505
ACGCTCGACATGCCCAGGTACAGGAGA
+
9<BC;;===CBCCE?CB>AA?11-111
@CRC7U:00393:00545
ACGCTCGACATGCCCAGGGTACAGGAGAC
+
89344444??::;;-444-489:;29999
@CRC7U:00395:00542
TCTCTATGCGCTCCACATGTCTAAGGT
+
9<<CEBGCBCCDF>A<;;@B@996424
@CRC7U:00398:00530
ACGCTCGACATGCCCAGGTACAGGAGA
+
=;;<BBBBCG;;;C@CBA==@995999
@CRC7U:00353:00561
ACGCTCGACATGCCCAGTACAGGAG
+
99344444444,,20,,,,,78744
@CRC7U:00354:00551
ACGGCTCGACATGCCCAGGTACAGGAG
+
;;BABAB<<<@@>>>:>?599999;?A
@CRC7U:00368:00597
ACGCTCGACATACCCAG
+
943484444///,2*,,
@CRC7U:00369:00564
ATCAGACACGGACACAGCAGAACACACAG
+
9;@@@AB>>@9;8>>>@==9>59998800
@CRC7U:00372:00588
ACGCTCGACATGCCCAGGTACAGGAG
+
9934AA@@AEBBBC?BB8;;@AC?A9
@CRC7U:00383:00565
ACGCCTCGAACACTGCCAGGTACAGGA
+
,,./,//44244444424924449:94
@CRC7U:00383:00581
ACGCTCGACATGCCCAGGTACAGGAG
+
9;AA@A@@<=<>>@1<;7999??;=9
@CRC7U:00393:00550
ACGCTCGACATGCCCAGGTACAGGAG
+
BC@ABBCBCCCBBB>B@=@ABBB>@>
@CRC7U:00394:00555
ACGCTCGACATGCCCAGGTACAGGAG
+
=;:;BBBBBBCCCC>A@>@@BAA?AA
@CRC7U:00396:00584
TACTACGTCGTCCTACT
+
///6///44:77,////
@CRC7U:00353:00619
ACGCTCGACATGCCCAGGTACAGGAG
+
?989A999;@>>>>:997;AAAB@B<
@CRC7U:00354:00623
ACGCTCGACATGCCCAGGTACAGGAG
+
9;;@@BCCFCBABC<<;:<BBGDECA
@CRC7U:00354:00645
ACGCTCGACATGCCCAGGTACAGGAG
+
?@@@BBBBBB:;;C@;;8;BAACCC<
@CRC7U:00361:00607
ACGCTCGACATGCCCAGGTACAGGAG
+
BBBA??BBBBBBBB>BB?AAAAB=@9
@CRC7U:00367:00641
ACGCTCGACATGCCCAGGTACAGGAG
+
@A@BCBBBBDCCDC@CC@@>99959>
@CRC7U:00368:00631
ACGCTCGACATGCCCAGGTACAGGAG
+
B97:@ABABCAAAA<@?;>@@ABCBB
@CRC7U:00373:00626
ACGCTCGACATGCCCAGGTACAGGAG
+
9<ABB@BCDCCBCG>AADA@AGB@A@
@CRC7U:00373:00628
ATATCGCGAGGGTATGGAAGACTCTATAGA
+
9;@AA@@<<<A<@B@@595998>80/,,,,
@CRC7U:00375:00648
ACGCTCGACATGCCCAGGTACAGGAG
+
BBABBBCCCC@A@C@@@C@CCCCACA
@CRC7U:00376:00606
ACGCTCGACATGCCCAGGTACAGGAG
+
?B<@ABBCC<<<CE>AB@B@A;;7;A
@CRC7U:00379:00606
TCTCTATGCGCTCCACATGTCTAAGGT
+
B@A@CBB;;=CCCA<<<A999@>6969
@CRC7U:00381:00642
ACGCTCGACATGCCCAGGTACAGGAGAC
+
;;?>A>>9999949-4424;@AB@BB==
@CRC7U:00383:00626
ACGCTCGACATGCCCAGGTACAGGAGA
+
?@??>@@A@@@BBB<BB9;;<<<-1/1
@CRC7U:00387:00644
ACGCTCGACATGCCCAGGTACAGGAG
+
11./:;===A;;;CACBA@@><9=@?
@CRC7U:00388:00633
CGATGTCTCTAGGCACCAGGATTTGTGTAGG
+
1//////4444424/86//,/785/////:2
@CRC7U:00391:00605
ACGCTCGACATGCCCAGGTACAGGAG
+
@;;<BCBBBCCCDC?CC=@@A??59<
@CRC7U:00393:00631
ACGCTCGACATGCCCAGGTACAGGAG
+
BB;@@@@A>AABCH?DCBCCAAAFCC
@CRC7U:00394:00632
ACGCTCGACATGCCCAGGTACAGGAG
+
89899999>?9888-4><>CAAA@<<
@CRC7U:00357:00674
AACGCTCCGACATGCCCAGGTAACAGAGA
+
1,/./44244444449-442442//88//
@CRC7U:00359:00659
ACGCTCGACATGCCCAGGTACAGGAG
+
94344>A@@A@99919>69999969@
@CRC7U:00361:00655
ACGCTCGACATGCCCAGGTACAGGAG
+
BBBBBB?BB;;<AC>AAAAAA<<8<A
@CRC7U:00364:00668
ACGCTCGACATGCCCAGGTACAGGAG
+
943;9849:=@=;B:49244444249
@CRC7U:00365:00678
ACGCTCGACATGCCCAGGTACAGGAG
+
>>@ACBBCCCCBCC@DC@BAA<<;<@
@CRC7U:00368:00681
ACGCTCGACATGCCCAGGTACAGGAGA
+
9;;;B999A<99AB<AC@A>>9<:9@@
@CRC7U:00371:00696
ACGCTCGACATGCCCAGGTACAGGAG
+
9<@@C@@ACB;;<A<>@=@@AADEBB
@CRC7U:00374:00653
ACGCTCGACATGCCCAGGTACAGGAG
+
99?999>>99999>:>A;@@BBBDC<
@CRC7U:00378:00696
TGATACGTCTCCTTCCTTAGCTTA
+
4444494991/,/,,*,22,,/8/
@CRC7U:00379:00662
ACGCTCGACATGCCCAGTACAGGAG
+
@@@BC@@ABCBBBBACBB??AC@CH
@CRC7U:00382:00677
ACGCTCGACATGCCCAGGTACAGGA
+
AAA@@B;;<@>111-1/,//44424
@CRC7U:00383:00691
ATATCGCGAGGTATGGAGCACTCTAGT
+
4344444996,////,/////..3331
@CRC7U:00383:00692
ACGCTCGACATGCCCAGGTACAGGAG
+
?AABBABAA@@A==:=@;>@=BBDB<
@CRC7U:00388:00674
ACGCTCGACATGCCCAGGTACAGGAGA
+
>A@@;;<CAA@AAA098;48///,//1
@CRC7U:00388:00685
ACGCTCGACATGCCCAGGTACAGGAG
+
=;;;A??BAAAADD<A@;;;<AA699
@CRC7U:00389:00650
ACGCTCGACATGCCCAGGTACAGGAG
+
>989944;::99995988=?9::ABA
@CRC7U:00391:00657
AGCACTGTACGC
+
/////,,-,//6
@CRC7U:00392:00693
ACGCTCGACATGCCCCAGGTACAGGA
+
-,,,/44499999>>,4954444424
@CRC7U:00353:00729
ACGCTCGACATGCCCAGGTACAGGAG
+
14?948@=49<A@B<@A<==611,//
@CRC7U:00358:00701
ACGCTCGACATGCCCAGGTACAGGAGA
+
;@?C@?@BB;;;@@<@C@BBBBB7;;>
@CRC7U:00361:00705
ACGCTCGACATGCCCAGGTACAGGAG
+
B?>@C?@ACC<<<B>BB?BBDCC@CB
@CRC7U:00362:00725
ACGCTCGACATGACCCAGTACAGGA
+
?98480,-,,,**,20,//864424
@CRC7U:00365:00729
ACGCTCGACATGCCCAGGTACAGGAG
+
49899989A:999;:44244449=@=
@CRC7U:00366:00720
ACGCTCGACATGCCCAGGTACAGGAG
+
B?>?BEAACB@===<==<@=BBB@CA
@CRC7U:00371:00711
ACGCTCGACATGCCCCAGGTACAGGAGACTG
+
B@?@AA??@===>>>6@@?AABBC=@;99>9
@CRC7U:00378:00748
ACGCTCGACATGCCCAGGTACAGGAG
+
=;;;@@B@@9;;@@:=B>A@@AB899
@CRC7U:00382:00708
ACGCTCGACATGCCCAGGTACAGGAG
+
B9;<CCCCDA@@AA<@A?;;<AA<99
@CRC7U:00383:00734
ACGCTCGACATGCCCAGGTACAGGAGA
+
>>>?;;=<:CCDCE>A@;484442444
@CRC7U:00384:00727
ACGCTCGACATGCCCAGGTACAGGAG
+
BBABBEEHDCCBCC@CC@C@AAB=@9
@CRC7U:00387:00721
ACGCTCGACATGCCCAGGTACAGGAGACTGAC
+
BBABCCBBBFBBBC@CC@CBCCC@B??@>999
@CRC7U:00396:00722
ACGCTCGACATGCCCAAGGTACAGG
+
@@?@CC@@@?<:::,1,/568///,
@CRC7U:00399:00741
ACGCTCGACATGCCCAGGTACAGGAG
+
=@?@BA@ABC@BAB>A@7;;<99?A<
@CRC7U:00350:00753
ACGCTCGACATGCCCAGGTACAGGAG
+
;?BB@499>99999199598944899
@CRC7U:00358:00755
ACGCTCGACATGCCCAGGTACAGGAGA
+
@ADDBBBBB?@99909?=>><11-111
@CRC7U:00360:00789
ACGCTCGACATGCCCAGGTACAGGAG
+
CA@ABCBCC<<<BB>CB?@AAAA?AB
@CRC7U:00366:00751
ACGCTCGACATGCCCAGGTACAGGAG
+
C@@@@;999<9;9A899==8944244
@CRC7U:00367:00776
ACGCTCGACATGCCCAGGTACAGGAGA
+
>88998C==9;8>>9>?=@9111,1/1
@CRC7U:00368:00766
ACGCTCGACATGCCCAGGTACAGGAG
+
>?>>99<AA@@ABC;<<AA;<<B?@>
@CRC7U:00372:00780
ACGCTCGACATGCCCAGGTACAGGAGA
+
9;;;@9;;::994;:;>;949@@6949
@CRC7U:00374:00775
ACGCTCGACATGCCCAGGTACAGGAG
+
9<;<@BCECBA;<<19?;>@BAA@@;
@CRC7U:00376:00779
ACGCTCGACATGCCCAGGTACAGGAGA
+
B9;;B?BC<<<@@@<@>;>>@B@599?
@CRC7U:00379:00759
ACGCTCGACATGCCCAGGTACAGGAG
+
>@?@>99;:;;@@C<BB?;9111-11
@CRC7U:00384:00752
ACGCTCGACATGCCCAGGTACAGGAG
+
?@ABBCBBBCBBCC@CB@ABB::6;B
@CRC7U:00390:00769
ACGCTCGACATGCCCAGGTACAGGAGA
+
==?@;;<BAAAHDD>CA>>><11-111
@CRC7U:00390:00781
ACGAGTGCGTTCCCATGCTCGTAGGTACAGT
+
99884/////,/8+//877/////,.6/333
@CRC7U:00393:00792
ACGCTCGACATGCCCAGTGACAGGAG
+
498//////6/4//+////////,44
@CRC7U:00394:00792
ACGCTCGACGATGCCCA
+
A>B8>11/,,,,,//+/
@CRC7U:00398:00759
ACGCTCGACATGCCCAGGTAAGGAGA
+
BBBBBCBB::;@BB>BB?FF484888
@CRC7U:00399:00795
ACGCTCGACATGCCCAGGTACAGGAG
+
=;891111///8;A:>@848499244
@CRC7U:00351:00814
ACGCTCGACATGCCCAGGTACAGGAG
+
>B@@@@CDCCBBCD>AA?B@AAA5<<
@CRC7U:00354:00802
ACGCTCGACATGCCCAGGTACAGGAG
+
C;;<DBBBC<<<A@:>@;>>B9<89<
@CRC7U:00355:00843
TGATACGTCTCCTTCCTTAGTTACTTCA
+
@BAB<=DECED@EAC?A>@;;4;@B7;;
@CRC7U:00356:00800
ACGCTCGACATGCCCAGGTACAGGAG
+
:<>BCCCCCCCCCC>CB@@?@AB;><
@CRC7U:00363:00810
ACGCTCGACATGCCCAGGT
+
993:1,,,,,//9969><9
@CRC7U:00366:00812
ACGCTCGACATGCCCAGGTACAGGAG
+
=88999;<<CBCCC>=<99@@99:<B
@CRC7U:00368:00810
ACGCTCGACATGCCCAGGTACAGGAG
+
9<ABCCBBBABBBB>BD?@BB;;7<;
@CRC7U:00377:00806
ACGCTCGACATGCCCAGGTACAGGAG
+
8;8;9;<<<CCBBGACBBBBA<<7<B
@CRC7U:00377:00836
ACGCTCGACATGCCCAGGTACAGGAG
+
?9;;;99?AA<99C:9959>944244
@CRC7U:00378:00818
ACGCTCGACATGCCCAGGTACAGGAG
+
@@@CCBBCCCCCCCBCC?BBB<<7<A
@CRC7U:00386:00831
ACGCTCGACATGCCCAGGTACAGGAG
+
@;;<BBCDBBBCCGACB?BBCDD9<<
@CRC7U:00396:00835
TCTCTATGCGCTCCACATGTCTAAGGTA
+
CBCBDDBCC@:;;9;<<D==?11,1,/6
@CRC7U:00352:00856
ACGAGTGCGTTCCCCATGTCGTAGGTACTC
+
>?3:;99>>>5999,49>@CCFCB=@@@@A
@CRC7U:00353:00895
ACGCTCGACATGCCCAGGTACAGGAGA
+
99;<@@BDDCCECC9<;7;49::2444
@CRC7U:00355:00870
ACGCTCGACATGCCCAGGTACAGGAG
+
949449B;;B9944-4;944444244
@CRC7U:00372:00856
ACGCTCGACATGCCCAGGTACAGGAG
+
>9899999<BAAAB<<97;@99=A@@
@CRC7U:00373:00876
ACGCTCGACATGCCCAGGTACAGGAGA
+
A9;<BBBCDCC>??=>=111111:<11
@CRC7U:00377:00882
ACGCTCGACATGCCCAGGTACAGGAG
+
>9::>>A9<94==;5==644944244
@CRC7U:00379:00858
ACGCTCGACATGCCCAGGTACAGGAG
+
9;;9@>999?99//+1=,1////,/;
@CRC7U:00382:00888
ACGCTCGACATGCCCAGGTACAGGAG
+
4989999<BCCLEGBCB=@@@AA@BB
@CRC7U:00382:00897
ACGCTCGACATGCCCAGGTACAGGAG
+
?;:;@A@ACCCBBEACC@BBCCDFCA
@CRC7U:00384:00852
ACGCTCGACATGCCCAGGTACAGGAG
+
?=??B>@ABCCBBD?A@=@>@99599
@CRC7U:00385:00853
TGATACGTCTCCCTTCCCTTAGTTACTTCAG
+
////49444444-4244-42344249;<@A<
@CRC7U:00386:00852
ACGCTCGACATGCCCAGGTACAGGAG
+
=@@ADCCCCCBCCE>@@>ABBCDBCC
@CRC7U:00386:00893
ACGCTCGACATGCCCAGGTACAGGAG
+
=@ABBAABC<><AC?@@=AA>@B=>>
@CRC7U:00395:00882
ACGCTCGACATGCCCAGGTACAGGTA
+
@@>@@999>?9444-4424//88,//
@CRC7U:00397:00883
TACTGAGCTACACACCACGAGA
+
@A@@A;:4//6//,,*,/////
@CRC7U:00399:00885
ACGACGTTCGACATGCCAGTACAGGAGT
+
990-7,,*,,,,,///,////4498944
@CRC7U:00350:00933
ACGCTCGACATGCCCA
+
BBABBBCCCDDCCD>B
@CRC7U:00353:00909
ACGCTCGACATGCCCAGGTACAGGAG
+
88;<@@BCFDAAAC8<;>999BF<>9
@CRC7U:00353:00919
ACGCTCGACATGCCCAGGTACAGGAG
+
99:;ABCBBBBA?@<<;59>>99699
@CRC7U:00355:00913
ACGCTCGACATGCCCAGGTACAGGAG
+
?BABBBBBAA@@@@<@@;>@@9959>
@CRC7U:00355:00940
ACGCTCGACATGCCCAGGTACAGGAG
+
>@@@C;;9@9488809>;>ACDDCCC
@CRC7U:00358:00912
TCTCTATGTCGCTCCACATGTCTAAGGTA
+
111720<1//////,4:999=::9E>:99
@CRC7U:00358:00914
ACGCTCGACATGCCCAGGTACAGGAGA
+
=@?A@CAABCBBBC>BA8;9??A<>>>
@CRC7U:00358:00926
ATATCGCGAGGGTATGGAAGACTCTAT
+
?ABB@@@999919BBBAD?A@888871
@CRC7U:00362:00906
ACGCTCACATGCCCAGGTACAGGAG
+
?@<BBBBBC@@AA@DC?B9;9949?
@CRC7U:00364:00933
ACGCTCGACATGCCCAGGTACAGGAG
+
>;;;BBCCCCCBBB=BC?BBCCCCC@
@CRC7U:00365:00910
ACGAGTGCGTTCCCCATGTCGTAGGTACTC
+
498?9944495999,494>?@ABB;<<BCA
@CRC7U:00365:00931
ACGCTCGACATGCCCAGGTACAGGAG
+
=;;<BB@ADAAABG8<;899999<?<
@CRC7U:00368:00932
ACGCTCGACATGCCCAGGTACAGGAG
+
=@>@@@9<<C===J>AACB<<>=:<B
@CRC7U:00369:00941
ACGCTCGACATGCCCAGGTACAGGAG
+
B<::>@@AABAAAA<A@<>>B9969?
@CRC7U:00371:00945
ACGCTCGACATGCCCAGGTACAGGAGA
+
@;:;>>99999>>>199699:11,1//
@CRC7U:00374:00912
GTGATACGTTCTCCTTCCTTAGTTACTTCA
+
249949<<<BAAA896924234424/22,-
@CRC7U:00377:00914
ACGCTCGACATGCCCAGGTACAGGAG
+
@A@BCA@?@A<<=C>AA=AA999=@9
@CRC7U:00377:00917
ACGCTCGACATGCCCAGGTACAGGAG
+
9=>?@;<<EDCCBD>CB@B@;<<>@>
@CRC7U:00380:00925
ACGCTCGACATGCCCAGGTACAGGAGA
+
=;899@AABDCCCD@HB>999995111
@CRC7U:00380:00948
AACGCCTTCCGGAACCAATTGCCCCCAAGGGGTTAAGCAGGGG
+
92834249;2424242489284999/95999/1,/,./////*
@CRC7U:00381:00933
ACGCTCGACATGCCCAGGTACAGGAG
+
?9:<A@BACA@>??:?><@BCFDDC@
@CRC7U:00381:00949
TGATACGTCTCCTTCCTTAGCAGTGC
+
;9>@@9499;;:;51,174//////:
@CRC7U:00382:00921
ACGCTCGACATGCCCCAGGTACAGGGAG
+
>>A@@@ACDBBBBBB9CC@@B@999194
@CRC7U:00382:00927
ACGCTCGACATGCCCAGGTACAGGAG
+
49@A@BBBCC>99968?;>999<8=C
@CRC7U:00386:00902
ATATCGCGAGGTATGGAAGCACTCTATA
+
489>>>;11/,/222222,//6...711
@CRC7U:00387:00933
ACGCTCGACATGCCCAGGTACAGGAG
+
BA@BBBBBBCAAAA7;9;>9;<A>BA
@CRC7U:00387:00944
ACGCTCGACATGCCCAGGTACAGGAG
+
?@@A?BCCCD::9B8;;@A@A;;59@
@CRC7U:00388:00909
ACGCTCGACATGCCCAGGTACGGAG
+
>>?:;<CEDCAAAC>AA=@@AA?BB
@CRC7U:00388:00931
ACGCTCGACATGCCCAGGTACAGGAG
+
8;;;A@@>@@=99959;8===??699
@CRC7U:00395:00918
ACGCTCGACATGCCCAGGTACAGGAG
+
=9;<BBBCCC:;;E@EC@CBCAA=A@
@CRC7U:00397:00912
ACGCTCGACATGCCCAGGTACAGGAG
+
>9:;C;;<ENAA@C@CB@C@AAFBDC
@CRC7U:00397:00935
CGTGCTCTAGCACCAGGATTT
+
;;944:8/////4247,//6+
@CRC7U:00397:00941
ATCAGACACGGACACAGCAGAACACAC
+
C@@ABA@ACF=@AC><<CB@@=@A>>?
@CRC7U:00399:00931
ACGCTCGACATGCCCAGTACAGGA
+
9A8;;@@BAAAABGBBBBCDAA@A
@CRC7U:00353:00987
ACGCTCAGACATGCCCAGGTACAGGAGA
+
6/3/11//7769=@@:>><879442444
@CRC7U:00359:00967
ACGCTCGACATGCCCAGGTACAGGAG
+
BBABAABCDCBBBC?BB@BCCBB=A;
@CRC7U:00359:00996
ACGCTCGACATGCCCAGGTACAGGAG
+
B9;<B;;9A@@@A@<@@=@@BCCBCC
@CRC7U:00365:00956
ACGCTCGACATGCCCAGGTACAGGAG
+
B989ABCCCC@@@@<985;@AACACB
@CRC7U:00366:00953
ACGCTCGACATGCCCAGGTACAGGAG
+
9<@@@@BBBCCBBB<@@<>999959@
@CRC7U:00369:00958
ACGCTCGCATGCCCAGGTACAGGAG
+
988;>>@<=>A?EADD@A@>>>;99
@CRC7U:00369:00994
ACGAGTGCGTTCCCATGCTCGTAGGTACGTC
+
49>>>94444244-49///611//,.6//37
@CRC7U:00373:00963
ACGCTCGACATGCCCAGGTACAGGAG
+
@>>@@@>>><999@:>>599994249
@CRC7U:00373:00975
ACGCACATGCCCAGGTACAGGGAGA
+
;A@A@BAAACC>;;59>A999199@
@CRC7U:00383:00969
ACGCTCGACATGCCCAGGTACAGGAG
+
B9:<CCCE<>>CGC>AA=@AAA=:<=
@CRC7U:00383:00970
TACTGAGCTACACACACAGAGCTGAG
+
>;9<BB<;<@AA@AADDAC@@;;999
@CRC7U:00391:00951
ACGCTCGACATGCCC
+
CA@@B?@4444444-
@CRC7U:00393:00950
ACGCTCGACATGCCCAGGTACAGGAG
+
9938949;;:9:CB>AB@?=AAA?@9
@CRC7U:00393:00968
ACGCTCGACATGCCCAGGTACAGGAG
+
>A?91111///1;B:=><==999944
@CRC7U:00393:00975
ACGCTCGACATGCCCAGTTACAGGAG
+
A<;99;;9=<99=A>>?B@BBCB>@=
@CRC7U:00393:00984
ACGCTCGACATGCCCAGGTACAGGAG
+
>@@@@A@<>=A@>@<<;8;B@@A>A@
@CRC7U:00395:00971
ACGCTCGACATGCCCAGGTACAGGAG
+
>9;<@@ABC<<<BC<BB@BBABB?AA
@CRC7U:00395:00987
ACGCTCGACCATGCCCAGGTACAGGAGA
+
498444;9424>111+//78=?AA@?==
@CRC7U:00395:00994
TCTCTATGCGCTCCACATGTCTAAGGT
+
4444:999@@9;9=?>9<<>>>B6969
@CRC7U:00396:00961
ACGCTCGACATGCCCAGGTACAGGAG
+
89;;BADCCCCAAA>AC@CBBCCFCC
@CRC7U:00396:00988
ACGCTCGACATGCCCAGGTACAGGAG
+
998A>>>><><<<B?AA=ACCBA?B<
@CRC7U:00396:00995
ACGCTCGACATGCCCAGGTACAGGAG
+
CB>@ACCCEBBABB?DB@@@ABB?A;
@CRC7U:00397:00962
ATATCGCGAGGTATG
+
434444444/,///6
@CRC7U:00399:00994
ACGCTCGACATGCCCAGGTACAGGAG
+
;A@B9;9?CC;;9@:;824>994699
@CRC7U:00378:01016
ACCCCCCCCCCCCCCCCCGCTCGACATGCCCCCAGGTACAGGAGAC
+
BBBBCCCCCBBBBBBBB"9999@9=9:49999-9@;9999959944
@CRC7U:00400:00028
ACGCTCGACATGCCCAGGTACAGGAG
+
9<ACDDCCB?ABBB>BB?CBBEB@B?
@CRC7U:00401:00010
ACGCTCGACATGCCCAGGTACAGGAG
+
:?CCCCCCCBBAAB@BDC;9999699
@CRC7U:00401:00029
ACGCTCGACATGCCCAGGTACAGGAG
+
A43444444449:=-99<=988:1//
@CRC7U:00403:00013
ACGCTTGACATGCCCAGGTACAGGAG
+
>9;;CCDCCDDCCDCDC@::;9959>
@CRC7U:00403:00023
GACGCTCGACATGCCCAGGTACAGGAGA
+
@B9:<;;<A>>>99918><99999511/
@CRC7U:00405:00009
ACGAGTGCGTTCCCCATGCTCGGTAGGTACTC
+
99894844992444,49776//,///,.7699
@CRC7U:00409:00009
ACGCTCGACATGCCCAGGTACAGGAG
+
4;89>><99>B999089<@ACFEDDD
@CRC7U:00410:00009
ACGCTCGACATGCCCAGGTACAGGAG
+
B???CECCCCCCCC@HB@C@@A@=??
@CRC7U:00414:00027
ACGCTCGACATGCCCAGGTACAGGAG
+
>9:;ABBDCBBBCDBCB@B?B::6;A
@CRC7U:00415:00010
ACGCTCGACATGCCCAGGTACAGGAG
+
@<:9@@BB;44444-442449:::;4
@CRC7U:00415:00035
ACGCTCGACATGCCCAGGTACAGGAG
+
?9;<CCCCCCBBBC>B??B?AAC@CB
@CRC7U:00419:00040
ACGCTCGACATGCCCAGGTACAGGAG
+
B9;;CCBCCBAABC<@@=;;;BBCB@
@CRC7U:00422:00041
ACGCTCGACATGCCCAGGTACAGGAGA
+
CBABBB<<AAAACC<AB599:995999
@CRC7U:00426:00025
ACGCTCGACATGCCCAGGTACAGAAG
+
9<@BBBAACCCCDH>A@<;:111/,/
@CRC7U:00426:00036
ACGCTCGACATGCCCAGGTACAGGA
+
B::;AA?999<9;B@CB@<;44429
@CRC7U:00432:00036
ACGCTCGACATGCCCAGGTACAGGAG
+
A;<<ACCCCCCBBB<AA?999<<59@
@CRC7U:00432:00038
ACGCTCGACATGCCCAGGTACAGGAG
+
:;BBCCCDCBA@@D@CC@BBA;;59>
@CRC7U:00441:00034
ACGCTCGACATGCCCAGGTACAGGAG
+
AA??BBCDCBCBCC<A@699>??599
@CRC7U:00443:00043
ACGCTCGACATGCCCAGGTACAGGAG
+
AB>?@ABB<<=CCE@BB?<;<9<8<;
@CRC7U:00400:00058
ACGCTCGACATGCCCAGGTACAGGAG
+
89@>?>@A<<<?>@199588444894
@CRC7U:00406:00098
ACGCTCGACATGCCCAGGTACAGGAG
+
?9;<CCBCCCBBBCAFB@B>@;;59@
@CRC7U:00421:00063
ACGCTCGACATGCCCAGGTACAGGAG
+
>9;;ABBCCCC@AA<@A?B@AAC@B;
@CRC7U:00427:00082
TACTGAGCTACACACCACAGAAAGATTGGTGC
+
AABB@AA@@>>;;11,///8:;;B?<:;9971
@CRC7U:00432:00055
ACGCTCGACATGCCCAGGTACAGGAG
+
993@>@>B<9<<AA<ABAB@@AAB@@
@CRC7U:00437:00081
ACGCTCGACATGCCCAGGTACAGGAG
+
?@@CCCDCAAABCH@CE@A@A<9599
@CRC7U:00447:00053
ATCAGACACGGACAGCAC
+
9;@A>>>>442//6////
@CRC7U:00406:00142
ACGCTCGACATGCCCAGGTACAGAG
+
;=?ABDCAEACCBBBCD=@A@@999
@CRC7U:00408:00140
ACGCTCGACATGCCCAGGTACAGGGAG
+
;BBDBDBE<<<CCC>BF?@94444-4;
@CRC7U:00421:00109
AGCACTGTAGCTGTCACTAGTTACTTGT
+
@A>@@A@AABBCCCC?9;<@@=ABA>A<
@CRC7U:00424:00118
ACGCTCGACATGCCCAGGTACAGGAG
+
A@?@AB@@ABBBBB>BC@CCDA@;@9
@CRC7U:00428:00107
ACGCTCGACATGCCCAGGTACAGGAG
+
>@@@@@>>@;<<BCACC@CCCBB?@A
@CRC7U:00429:00103
ACGCTCGACATGCCCAGGTACAGG
+
B98;;B99<A<99?:>>;999@@;
@CRC7U:00403:00171
ACGCTCGACATGCCCAGGTACAGGAG
+
B9:;D@A@BB@>>>:9959?AAB@BB
@CRC7U:00406:00190
ACGCTCGACATGCCCAGGTTACAGGAGA
+
9934>@>>;<9=88511-1,12,,*///
@CRC7U:00410:00151
ACGCTCGACATGCCCAGGTACAGGAG
+
BB;;9@<9<A@CCD?CB?@@@99699
@CRC7U:00412:00167
ACGCTCGACATGCCCAGGTACAGGAG
+
B@@@BC@?A@@@@@<@@@CBBBDECC
@CRC7U:00414:00155
ACGCTCGACATGCCCAGGTACAGGAG
+
?AA@?ABCCCCCCC>CC?BBBAA?AB
@CRC7U:00423:00154
ATATCGCGAGGGTATGGAAGACTCTATA
+
9;<99>>999904999;@@>==;73111
@CRC7U:00425:00175
ATATCGCGAGGATGGAAGCACGTCTAGTA
+
1.//////449:9924244444448:/..
@CRC7U:00427:00163
ACGTCTCCTTCCTTAGTTACTTCAGTGC
+
94>=949<@=?@C=AAB@B9958==99@
@CRC7U:00427:00197
ACGCTCGACATGCCCAGGTTACAG
+
99341///////44-4:2424444
@CRC7U:00431:00159
ATATCGCGAGGTATGGAAGCACTCTATA
+
489994/;11,/811-1,/44433....
@CRC7U:00434:00181
ACGAGTGCGTTCCCCATGTCGTAGGTACTC
+
?@?@AA>>>@6999,4AC98?999>A??11
@CRC7U:00434:00182
ACGCTCGACATGCCCAGGTACAGGAG
+
@9;<BBBBCCCCADACC99<C<<5<;
@CRC7U:00435:00187
ACGCTCGACATGCCCAGGTACAGGAGT
+
99>9;9BB@CCCBB<@@=;91<>-111
@CRC7U:00439:00174
ACGCTCGACATGCCCAGGTACAGGAG
+
9<@@CBBCBCCCCC@CB@BABAA?AB
@CRC7U:00449:00174
ACGCTCGACATGCCCAGGTACAGGAG
+
=8;<DAAACBA>>>:>>;>?AGC?AA
@CRC7U:00402:00217
ACGCTCGACATGCCCAGGTACAGGAGAC
+
@B:;9;?11///44-49999=::9:4//
@CRC7U:00402:00221
ACGCTCGACATGCCCAGGTTACAGGGAGAC
+
;97:ABEAAAAB@>:>@59294444-4444
@CRC7U:00407:00236
ACGCTCGACATGCCCAGGTACAGGAG
+
?9;;A>?@AA@BCD>BB>84///,//
@CRC7U:00415:00248
ACGCTCGACATGCCCAGGTACAGGAG
+
>@>@;;9>;<11--*-88-11//784
@CRC7U:00421:00200
ACGCTCGACATGCCCAGGTACAGGAGA
+
6/.///:9AABBAC>BB?4////,/,,
@CRC7U:00422:00223
ACGCTCGACATGCCCAGGTACAGGAG
+
9;?A@@CEHCCCCCBAA79999A?A@
@CRC7U:00426:00203
ACGCTCGACATGCCCAGGTACAGGAG
+
?@@@CCCCCCCBBB?BBABBDAA>A;
@CRC7U:00427:00221
ACGCTCGACATGCCCAGGTACAGGAG
+
?;;;AA<<=A@>>>199591---+,,
@CRC7U:00428:00212
ACGCTCGACATGCCCAGGTACAGGAG
+
9<@AGCCCBB@@@B@CB>BBCCB?BB
@CRC7U:00433:00201
ATCAGACACAGACACAG
+
/../8:9944449////
@CRC7U:00433:00232
ACGCTCGACATGCCCAGGTACAGGAG
+
BDCCCBCCD@@@A@:99594///,//
@CRC7U:00435:00219
ACGCTCGACATGCCCAGGTACAGGAG
+
?9;=DDCDCCCCCC@CC=@>@99699
@CRC7U:00436:00217
ACGCTCGACATGCCCAGGTACAGGAG
+
B;:;9>>>999@??199<99499549
@CRC7U:00443:00240
ACGCTCGACATGCCCAGGTACAGGAG
+
B@?@B;<<BA@@CD>AA@AABBDB<<
@CRC7U:00445:00229
ACGCTCGACATGCCCAGGTACAGGAGA
+
99;@@BACCCCCDCACEAB?B;95999
@CRC7U:00403:00261
TCTCTATGCGCTCCACACTGTCTAAGG
+
////6//4CBA@96111//,,2,.,..
@CRC7U:00409:00262
ACGCTCGACATGCCCAGGTACAGGAGA
+
4938:;=9=@;44464988>///,1,,
@CRC7U:00410:00264
ACGCTCGACATGCCCAGGTACAGGA
+
@=<@A@<99@AABB=BB>9;4::29
@CRC7U:00420:00279
TCTCTATGCGCTCCACATGTCTAAGGTA
+
49>=@944994449999999999298=9
@CRC7U:00420:00298
ACGCTCGACATGCCCAGGTACAGGAG
+
B?:;<C<<<<@@CC@CG@CCDCCAC<
@CRC7U:00420:00299
ACGCTCGACATGCCCAGGTACAGGAG
+
C::<ADAACDCCCD?CCBB@A<9599
@CRC7U:00424:00252
ACGCTCGACATGCCCAGGTACAGGAG
+
><;<B@BBB<D<@BA<;8;AACB@A<
@CRC7U:00424:00253
ACGCTCGACATGCCCAGGAACAGGAGA
+
//.,//////44;;5442424431333
@CRC7U:00425:00259
ACGCTCGACATGCCCAGGTACAGGAG
+
8984894BBCAAAD<@>>;944429;
@CRC7U:00427:00292
ACGCTCGACATGCCCAGGTACAGGAG
+
??@BB?=ACAAADN@BB?BDDDD?BC
@CRC7U:00428:00297
TAGTATCAGCCTCGCCATGACGAAGGTATTCC
+
449=ABEBBB?B@A@?B=<:>11,/7888;@;
@CRC7U:00429:00258
ACGCTCGACATGCCCAGGTACAGGAG
+
B?@@CAAACCBB@A>B@@?ACFFAC:
@CRC7U:00432:00259
ACGCTCGACATGCCCAGGTACAGGAG
+
ABABBB9:<CCCCC@CB>??@99599
@CRC7U:00433:00287
ACGCTCGACATGACCCAGGTACAGGAG
+
4;8449:77,,,,,20,,*/4::;>AA
@CRC7U:00436:00251
ACGCTCGACATGCCCAGGTACAGGAG
+
?;;;BA<<>ECCHEBDCBCBCCB?@;
@CRC7U:00438:00299
ACGCTCGACATGCCCAGGTACAGGAG
+
B9;;CBBCBB?@@B=B?>BCCDCAC@
@CRC7U:00439:00278
GACGCTCGACATGCCCAGGTACAGGAG
+
>A;;:CB@AAAACDJ?CA@;;<B?=?9
@CRC7U:00441:00294
ACGCTCGACATGCCCAGGTAGAGGAG
+
C<<;@>99<<;;;C=B@>A;;::=A=
@CRC7U:00446:00299
ACGCTCGACATGCCCAGGTACAGGAG
+
B9<<A@BBCC<<<C>CB@BBCBB?BB
@CRC7U:00449:00269
ACGCTCGACATGCCCAGGTACAGGAG
+
9=>@AAABBBBCCC@DC@B@A9;7;9
@CRC7U:00400:00348
ACGCTCGACATGCCCAGGTACAGGAG
+
=;;;AAAAABABBG>AAACBBBB?BA
@CRC7U:00401:00345
ATATCGCGAGGTATG
+
434444////,/882
@CRC7U:00402:00326
ACGCATCGACATGCCCAGGTAACAGGAGAA
+
9434449944:499;:>>=>=<@:9;?995
@CRC7U:00411:00330
ACGCTCGACATGCCCAGGTACAGGAG
+
DC>CC;<<<A@@AB<AA?9;99989;
@CRC7U:00420:00345
ACGCTCGACATGCCCAGGTACAGGAG
+
>;;<B@AADBBBEGBBB?B@@AA?B<
@CRC7U:00423:00326
ACGCTCGACATGCCCAGGTACAGGAG
+
?AAB@@<<<<9@=B9<;@;9444294
@CRC7U:00426:00349
ACGCTCGACATGCCCAGGTACAGGAG
+
?<:<AB;;=<=@@B?9;8;91>>:;1
@CRC7U:00428:00332
ACGCTCGACATGCCCAGGTACAGGAG
+
=;;<CCDCCCBCCC>BB@??AAAACB
@CRC7U:00428:00346
ACGCTCGACATGCCCAGGTACAGGAG
+
?>@@B=A?=99---+--****,,*//
@CRC7U:00432:00329
ACGCTCGACATGCCCAGGTAAGGAGA
+
A9:;BCCAAA<<<A>BBABB:;78??
@CRC7U:00433:00347
ACGCTCGACATGCCCAGGTACAGGAG
+
A;8;@BBABCC@@A<A@=ACDEC@D=
@CRC7U:00434:00317
ACGCTCGACATGCCCA
+
@ABBB@@@DD?@AD@B
@CRC7U:00435:00317
ACGCTCGACATGCCCAGGTACAGGAG
+
A<:<@A==?B@@=B;AA>@@<<<@B>
@CRC7U:00437:00348
ACGCTCGACATGCCCAGGTACAGGAG
+
A?<@@@;;<@@BBC@CC@CCCAA;?>
@CRC7U:00439:00307
ACGCTCGACATGCCCAGGTACAGGAG
+
9934444444944=:44244444244
@CRC7U:00440:00311
ACGCTCGACATGCCCAGGTACAGGAG
+
9<?AAABBA@@999199594444::/
@CRC7U:00441:00345
ACGCTCGACATGCCCAGGTACAGGAG
+
99>>1/11/6028;111:88;:4249
@CRC7U:00442:00300
ACGCTCGACATGCCCAGGTACAGGAG
+
=;;;BBBBCCCCCD@BB>@@A997;A
@CRC7U:00442:00325
ACGCTCGACATGCCCAGGTACAGGAG
+
9;;;9>>>99999919@<@>@BA?BA
@CRC7U:00445:00336
ACGCTCGACAATGCCCAGGTACAGGAG
+
;>>>>;1111,/6665;;2949::8=6
@CRC7U:00446:00320
ACGCTCGACATGCCCAGGTACAGGAG
+
?9;<AAAA@@=EDG:@<A<99??699
@CRC7U:00447:00307
ACGCTCGACATGCCCAGGTACAGGAG
+
99?@B;<<CG@@AC@@@=@@AAC@B<
@CRC7U:00447:00327
ACGCTCGACATGCCCAGGTCAGGAGA
+
8;899A999>>99<9<B<@A<;7;?@
@CRC7U:00401:00365
ACGCTCGACATGCCCAGGTACAGGAG
+
9<@@CCBBBBBBBCBCBA99<A@;>9
@CRC7U:00412:00362
TAGTATCAGCCTACGCCACTGGACGAAAGGTAGTTCCA
+
///6444:77;311::59>;929;444-42444/78,/
@CRC7U:00414:00375
ACGAGTGCGTTCCCCATGTCGTAGGTACTC
+
9;?BBA;;;A<@BB9DCAA@B@984894:8
@CRC7U:00419:00387
ACGCTCGACATGCCCAGGTACAGGAG
+
B;:<@CAB<><AAE=BBA<;9B?699
@CRC7U:00421:00351
ACGCTCGACATGCCCAGGTACAGGA
+
>@@@BBCCFCCCCC@CC@B=@:;79
@CRC7U:00423:00388
ACGCTCGAACCATGA
+
84848///,/,/800
@CRC7U:00425:00368
ACGCTCGACATGCCCAGGTACAGGAG
+
>9899999@A@ACC>CCB<;9@@699
@CRC7U:00426:00388
ACGCTCGACATGCCCAGGTACAGGAG
+
B::;CB?@ABBBCCACB@@?AAC>@A
@CRC7U:00429:00389
CGTGCTCTAGCACCAGGATTTGTGAG
+
44444/,,,,,/42/87888+,,,,,
@CRC7U:00431:00364
ACGCTCGACATGCCCAGGTACAGGAG
+
BBABB?@ACAA@CC>@@=@?>@B=?9
@CRC7U:00431:00366
ACGCTCGACATGCCCAGTACGGAG
+
>9899989;>1,,,*,-,//4244
@CRC7U:00432:00384
ACGCTCGACATGCCCCAGGTACAGGAG
+
9;;;BB<99@@9999/9><AACAB:<1
@CRC7U:00435:00357
ACGCTCGACATGCCCAGGTACAGGAG
+
?@?@C@<<=CBAAA<>@=;;<BB@BA
@CRC7U:00435:00379
ACGCTCGACATGCCCAGGTACAGGAGA
+
=@@@A@AABAAABC<@@;99111-111
@CRC7U:00436:00358
ACGCTCGACATGCCCAGGTACAGGAG
+
?;;:CABBBECCCH?CB@A@ABB=AA
@CRC7U:00442:00363
ACGCTCGACATGCCCAGGTACAGGAG
+
??ABBC?@AF:;<C@BB;<<BBB>B;
@CRC7U:00402:00432
ACGCTCGACATGCCCAGGTACAGGAG
+
9<;<CCB@@@999919@?BBC<98<<
@CRC7U:00408:00441
ACGCTCGACATGCCCAGGTACAGGAG
+
99;;A;<<CBB@@A<AC@CCCBB=@<
@CRC7U:00408:00449
ACGCTCGACATGCCCCAGGTACAGGAG
+
9;?:;;BB@A?8889/9A=>@DDKCEA
@CRC7U:00410:00415
CGTGTCTCTAGGCACAGGATTTTGTGTAG
+
//6/444449=989444:::::,444///
@CRC7U:00412:00441
AACGCTGCGACATGCCCAGGTA
+
1,/4644444444444-46,//
@CRC7U:00420:00435
ACGCTCGACATGCCCAGGTACAGGAG
+
9;89?>=9=@@@BC>BC=@@BGCBC@
@CRC7U:00424:00420
ACGCTCGAATGCCCAGGTACAGGAG
+
=@@@A@==<?98819B>>@ABB>@@
@CRC7U:00426:00433
ACGCTCGACATGCCCAGGTACAGGAG
+
?BABDDCCDCBAA@:>>5999AACE=
@CRC7U:00428:00423
ACGCTCGACATGCCCAGGTACAGGAG
+
@@@AB<<=CCAAAG@BB@BBBGB=@9
@CRC7U:00431:00421
CGTGTCTCTAGGCACAGGATTTTGTGTAGAG
+
@BB<;<B@@@B@BA<=<<=<FE699999944
@CRC7U:00437:00447
ACGCTCGACGATGACCCCCCCCCCCCCCCCCAGTACAGAGACTGATCACCCCCCCC
+
1/./4///////7:?;:::888888888::":96/////6//44444444444444
@CRC7U:00440:00445
ATATCGCGTAGGGTATGGAAGACTCTAATAGAGG
+
889>>>/////75///424999993331...,,0
@CRC7U:00441:00443
TCTCTATGCGCTCCACACTGTCTAAGGGCTG
+
889:A>ABAAACB>>?1111//67133,3;4
@CRC7U:00449:00431
ACGCTCGACATGCCCAGGTACAGGAG
+
>9;<BBBBBDBBBE>BA?BCEDG?B<
@CRC7U:00404:00489
ACGCTCGACATGCCCAGGTACAGGAG
+
9;;@A@@ACDCCBC@CB@BBD::6;;
@CRC7U:00405:00455
ACGCTCGACATGCCCAGGTACAGGAG
+
=9;;;;<CCCBBCDACC>A@A;;7<C
@CRC7U:00408:00452
ACGCTCGACATGCCCAGGTACAGGA
+
CBABBAAADCCBBB>@A;??>9969
@CRC7U:00423:00451
ACGCTCGACATGCCCAGGTACAGGAG
+
==?@B@@ADCAAAHBBA?ABCCC@CC
@CRC7U:00425:00456
CGTGTCTCTAGGCACATGGATTTGTGT
+
@BCBB=<<=<@=@111//566680200
@CRC7U:00425:00494
ACGCTCGACATGCCCAGGTACAGGAG
+
A?<?????CB?>?@=B?>BBCCFBCA
@CRC7U:00429:00450
ACGCTCGACATGCCCAGGTACAGGAG
+
9;BBBBBBBD@@?B=BB@AAB::6;A
@CRC7U:00433:00476
ACGCTCGACATGCCAAGGTACAGGAG
+
=@@ACCDHECBBBAD@C?BBB99599
@CRC7U:00433:00494
TGATACGTCTCCTTCCTTAGCTT
+
448894449//,/,/,/76660*
@CRC7U:00441:00459
ACGCTCGACAGCCCAGGTACAGGAG
+
?A@@@BBBAAAAC@DC@CCCCC=@@
@CRC7U:00441:00483
ACGCTCGACATGCCCAGGTACAGGAG
+
CB;;9A99<B===@331;;>ACF@>;
@CRC7U:00443:00484
ACGCTCGACATGCCCAGGTACAGGAG
+
=;:<;AAAED=<<B><<<<CEEFEDA
@CRC7U:00445:00474
ACGCTCGACATGCCCAGGTACAGGAG
+
89?@CCECF?>>>=<@B?ABBAA?AC
@CRC7U:00449:00451
ACGCTCGACATGCCCAGGTACAGGAG
+
@@;;;@>@9<9>><8<;-11111:@?
@CRC7U:00403:00531
ACGCTCGACATGCCCAGGTACAGGAG
+
@;;<@@==A:::CB>CBA@?:::7;;
@CRC7U:00404:00517
TATAGTCTCCCCCTCCCCTTAGTTA
+
14444:;;8;;;.11;8077,,,*,
@CRC7U:00406:00522
ACGCTCGACATGCCCAGGTACAGGAG
+
C::;DCAAACCBBB>BB@@@AAA=@B
@CRC7U:00406:00536
ACGCTCGACATGCCCCAGGTACAGGAG
+
B999B@A@>?>9999/9@?BBCDC@BA
@CRC7U:00408:00504
TGATACGTCTCCTTCCTTAGTTACTTCA
+
;@@@>@@@?>>696924:9;;9444299
@CRC7U:00411:00506
ACGCTCGACATGCCCAGGTACAGGAG
+
A@??B=;;<B@@@D=BB>BAABGAAA
@CRC7U:00418:00513
ACGCTCGACATGCCCAGGTACAGGAG
+
BA@ABBAAACBBBB=@@>BBBBC?B;
@CRC7U:00425:00535
ACGCTCGACATGCCCAGG
+
:;:<<@CBBCCBBB>AA;
@CRC7U:00432:00504
ACGCTCGACATGCCCAGGTACAGGAGA
+
11.6;?:@@AACBB<<<999>@@;>==
@CRC7U:00436:00505
ATCAGACAGCGGACACAGCAGAACACACAG
+
933;//.////,,,////7/442447733.
@CRC7U:00438:00529
ACGCTCGACATGCCCAGGTACAGGAG
+
B::;BBBBCBBBBB=@?<;?B4:6;;
@CRC7U:00445:00533
ACGCTCGACATGCCCAGGTACAGGAG
+
>@@@BBCCDCCCCC>CB@BBBBB=@@
@CRC7U:00449:00519
ACGCTCGACATGCCCAGGTACAGGAGA
+
==@?@=A@@>>99919?;>>?996999
@CRC7U:00449:00523
ACGCTCGACATGCCCAGGTACAGGAG
+
>489@;9;BBBICC?BB?@@=99594
@CRC7U:00405:00585
ACGCTCGACATGCCCAGGTACAGGAG
+
;@>>>><9999>>>094888449544
@CRC7U:00406:00581
ACGCTCGACATGCCCAGGTACAGGAGAA
+
?@@@BBBBCCBBBDBCA<@;94497/,*
@CRC7U:00408:00553
ACGCTCGACATGCCCAGGTACAG
+
;9:;==?==99444-4>849///
@CRC7U:00410:00569
AGCTCGACATGCCCAGGTACAGGAGACTG
+
94@BB9::CB@@A<@B=@ECDC@C;::::
@CRC7U:00411:00555
ACGCTCGACATGCCCAGGTACAGGAGA
+
=9;;@@AACFDCCG?CB=<;<A><@??
@CRC7U:00412:00577
ACGCTCGACATGCCCAGGTACAGGAG
+
B?>?BBBCC@?AAEACB@@@ACC?@A
@CRC7U:00413:00557
ATATCGCGAGGTATGGAAGACTCTATA
+
9;;4489:495499?;@;=44333111
@CRC7U:00414:00552
ACGCTCGACATGCCCAGGTACAGGAG
+
BBBBBB@???====9987;ABBB?CD
@CRC7U:00414:00589
ACGCTCGACATGCCCAGGTACAGGAG
+
@@?@@;<9@999@@:>B>BBBCD=AA
@CRC7U:00419:00553
ACGCTCGACATGCCCAGGTACAGGAG
+
B@@@CCBBBECBBB=BB@CBCCD@CC
@CRC7U:00424:00575
TCTCTATGCGCTCCACATGTCTTAAGGT
+
@?9444449CBAC?;94/6///,/,/,/
@CRC7U:00425:00560
ACGCTCGACATGCCCAGGTACAGGAG
+
493=994;;@@99919@<@@A99599
@CRC7U:00428:00595
ACGCTCGACATGACCCAGGTAACAGGAGA
+
B@>A>9999?<11/80775-1,///,/44
@CRC7U:00430:00554
TAGTATCAGCCTCGCCATGACGAAGGTTA
+
;A@<9;;A?@=@@>@<B;99<11-1,/,/
@CRC7U:00433:00595
ACGCTCGACATGCCCAGGTACAGGAG
+
=;89@@>>CA<99B><;99@@9<>=B
@CRC7U:00435:00574
ACGCTCGACATGCCAGGTACAGGAG
+
?;;;BBB@9111-+--0,*,,,*,8
@CRC7U:00400:00636
ACGCTCGACATGCCCAGGTACAGGAG
+
?9;:@@ACDDCHDD@BDB@@@99699
@CRC7U:00400:00642
ACGCTCGACATGCCCAGGTACAGGAG
+
=;;;BBCCCD?@@C@CC?BBB?=;@@
@CRC7U:00402:00618
ACGCTCGACATGCCCAGGTACAGGAG
+
B@@@BBCCCAAACCBCB@BBCEC@FD
@CRC7U:00403:00648
ACGCTCGACATGCCCAGGTACAGGAGA
+
9;?ABBAAADCBCC<AA=>>@??699>
@CRC7U:00404:00617
ACGCTCGACATGCCCAGGTACAGGAG
+
BBB99;@@AAAACG@CBA<<<CCB@>
@CRC7U:00404:00640
ACGCTCGACATGCCCAGGTACAGGAG
+
BC;<<CBCCCCCCC@CC@CCC<;7;@
@CRC7U:00406:00609
ACGCTCGACATGCCCAGGTACAGGAG
+
B@>>>8999>>>9=:@>=?A<;9DB;
@CRC7U:00407:00639
ACGCTCGACATGCCCAGGTACAGGAG
+
=>@>>@@AAA@BBE>CC?;;<@><>9
@CRC7U:00409:00608
AGCACTGTAGCTGTCACTAGTTACTTGTG
+
>>A;9<:EEEDACCCC9;>BB?BCC@BB<
@CRC7U:00419:00635
ACGCTCGACATGCCCAGGTACAGGAG
+
==:;;;<<BBBCCCBCD@@@@A@=@@
@CRC7U:00422:00633
ACGCTCGACATGCCCAGGTACAGGAG
+
=>?@@@@ACC?@@C@CB?BBCFCAG@
@CRC7U:00426:00636
ACGCTCGACATGCCCAGATACAGGAG
+
89894444::B;:8561110/,72;7
@CRC7U:00429:00613
ACGCTCGACATGCCCAGGTA
+
98;;@@BCCCAAAC>BB@<;
@CRC7U:00430:00621
ACGCTCGACATGCCCAGGTACAGGAG
+
A?>@BB@@@@@@>A1<;@;;<DDBCC
@CRC7U:00430:00627
ACGCTCGACATGCCCAGGTACAGGAG
+
998999994@@9990;A5;;CCC@C=
@CRC7U:00434:00641
TCTCTATGCGCTCACATGTCTAAGGT
+
BBBBCBCC;;D111;;BECDCC=?=@
@CRC7U:00439:00640
TGATACGTCTCCTTCCTTAGCTTACTTCAGG
+
@@@@AA<;9@B692424244449;665///,
@CRC7U:00445:00644
ACGCTCGACATGCCCAGGTACAGGAG
+
>?:;;@==BB9<<C<@@8;;A<<:=C
@CRC7U:00400:00668
ACGCTCGACATGCCCAGGTACAGGAG
+
BBBBCBBCB@A89909@=?>B<<8<9
@CRC7U:00401:00691
ACGCTCGACATGCCCAGGTACAGGAG
+
A@@@B@AAB>@@@@<BC?BBCBB?A@
@CRC7U:00402:00681
TAGTATCAGCCTCGCCATGACGAAGGTATTCC
+
;;AA@@DDBC@B;<<ACBB;;9@596999542
@CRC7U:00403:00660
ACGCTCGACATGCCAGGTACAGGAG
+
4;;;;;BCDEBBGACC@AA@99599
@CRC7U:00405:00670
ACGCTCGACATGCCCAGGTACAGGAG
+
?=??@@@<<=CBBB>99591111,/7
@CRC7U:00410:00662
TCTCTATGCGCTCCACATGTCTAAGGT
+
BBBCCCCBBBBBB;<>CCB@<1/,1-/
@CRC7U:00414:00677
ACGCTCGACATGCCCAGGTACAGGAG
+
@??BAAABCD@@A@:>@<;;;CC=AA
@CRC7U:00420:00686
ACGCTCGACATGCCAGGTACAGGA
+
>9899999<7-,,*,,*,699924
@CRC7U:00420:00695
ACGCTCGACATGCCCAGGTACAGG
+
9A@BCDCBA@@@BC?CD999?942
@CRC7U:00423:00655
TAGTATCAGCCTCGCCATGACGAAAGGT
+
9/>11/111/?GA@A=911111//+,*,
@CRC7U:00429:00680
ACGCTCGACATGCCCA
+
AA>BBB===>122A8>
@CRC7U:00429:00682
ACGCTCGACATGCCCAGGTACAGGAG
+
=9;;@>>>>@@99919>=>@ABBCB@
@CRC7U:00431:00663
ACGCTCGACATGCCCAGGTACAGGAG
+
9989;@@@C><<@B199599@??699
@CRC7U:00432:00655
ACGCTCGACATGCCCAGGTACAGGAG
+
997@999@;<<@BC?CC=AA@99699
@CRC7U:00438:00693
ACGCTCGACATGCCCAGGTACAGGAG
+
>9;;A@A@C?99991996999?A@@B
@CRC7U:00443:00688
ACGCTCGACGACTGC
+
443444/677////6
@CRC7U:00448:00659
ACGCTCGACATGCCCAGGTACGGAGA
+
?=788499999444-9=@BBCF>@@?
@CRC7U:00449:00689
ACGCTCGACATGCCCAGGTACAGGAG
+
9;>>999<CBBCDFAHCACAA99699
@CRC7U:00400:00742
ACGCTCGACATGCCCAGGTACAGGAG
+
BBAACBBBBB:;;C>CC=B@CCC@C;
@CRC7U:00402:00724
ACGCTCGACATGCCCAGGTACAGGAG
+
A?@@@@999@999909>;>>A@C>B<
@CRC7U:00408:00724
ACGCTCGACATGCCCAG
+
89789@@?9;9/;>6:;
@CRC7U:00409:00704
ACGCTCGACATGCCCAGGTACAGGAGA
+
;;7A>?@@@@@<;;0;A6:9=9?8444
@CRC7U:00411:00722
ACGCTCGACATGCCCAGGTACAGGAG
+
B:;<BBBA<<9999199;>>999699
@CRC7U:00416:00725
ATATCGCGAGGGTATGGAAGACTCTATAGAA
+
4894489444959=AA@C=;997731....,
@CRC7U:00418:00704
ACGCTCGACATGCCCAGGTACAGGAG
+
DG@AACCBCC?@?C>998;AB9;9<B
@CRC7U:00419:00713
ACGGCTCGACATGCCCAGGTACAGGAG
+
9<B?BBCEDFB>>>B>BB@BBEGA?CC
@CRC7U:00419:00718
ATCAGACACGGACACAGCAGAACACAC
+
9;;C;<;CCC@BCCA?AA@@A@CCCCC
@CRC7U:00424:00724
ACGCTCGACATGCCCAGGTACAGGAGA
+
BA?@BB;;<A<<<B>A@>?@A996999
@CRC7U:00427:00724
TAGTATCAGCCTCGCCATGACGAAGGTATTCC
+
4>999::?@DACAAA?A;9;B<<6:@BBDCC?
@CRC7U:00436:00709
ACGCTCGACATGCCCAGGTACAGGAGACTGAC
+
@@ABABAAACCCCC@CC@CBBAA?@@=>>8;9
@CRC7U:00436:00730
ATCAGACACGGACACAGCAGAACAC
+
,**2,,./79889;44/////,///
@CRC7U:00436:00745
ACGCTCGACATGCCCAGGTACAGGAGA
+
=9;<BB@@BB<99@:>>;>><11-111
@CRC7U:00439:00736
ACGCTCGACATGCCCAGGTACAGGAG
+
AAABBBCCCCCBBB<@@?>>???:99
@CRC7U:00445:00726
ACGCTCGACATGCCCAGGTACAGGAG
+
A@?@@AADECCCCKBEE?<<@BC6<<
@CRC7U:00447:00731
ACGCTCGACATGCCCAGGTACAGGAG
+
=;;;AA<<>><CBDAAABABBGC:=9
@CRC7U:00401:00798
ACGCTCGACATGCCCAGGTACAGGAG
+
B@@@ACBB@AAABD@CC@B@AAA?AC
@CRC7U:00403:00779
ATATCGCGAGGGTATGGAAGACTCTATA
+
=;:;;>>A>AA?AB>A>B?BBA@A@:::
@CRC7U:00404:00777
AGCACTGTAGCTGTCACTAGTTACTTGT
+
CCBCBCDBCDCCCEA@@>?9959@@<AA
@CRC7U:00412:00754
TATGCTCTCGCAGCTGCAGAGTCACTAC
+
>1,,,,*,,//,,//////444487977
@CRC7U:00418:00772
ACGCTCGACATG
+
?@@@BBBCBAB@
@CRC7U:00420:00779
ACGCTCGACATGCCCAGGTACAGGAG
+
99:@@@ACACABBD>BB=@;;<B?B<
@CRC7U:00421:00768
ACGCTCGACATGCCCAGGTACAGGAGA
+
1199=>DC:>;A::54854==??;>?A
@CRC7U:00423:00766
ACGCTCGACATGCCCAGGTACAGGAG
+
=9;49>>9994444-4424::AC@CC
@CRC7U:00424:00776
ACGCTCGACATGCCCAGGTACAGGAG
+
@9;<BB@ADA@@>@:9859;<9B@AA
@CRC7U:00428:00796
ATATCGCGAGGTATGGAAGCACTCTAGTAG
+
1.//////4489944242494437973111
@CRC7U:00429:00769
CGTGTCTCGTAGGCACCAGGATTTGTGTAGG
+
44444///////,/892442444-44994/,
@CRC7U:00430:00766
ACGCTCGACATGCCCAGGTACAGGAG
+
@A@@@>@ABCCBCB>BC589?99699
@CRC7U:00430:00780
TCTCTATGCGCTCCACATGTCTAAGGT
+
11/11///994442449949111,1,/
@CRC7U:00430:00797
ACGCTCGACATGCCCAGGTACAGGAG
+
;8<?BB@@BA9;<C?CC@CBBECACA
@CRC7U:00431:00771
ACGCTCGACATGCCCAGGTACAGGAG
+
==@@BBABCB>@@A<A@7;;@AB?BC
@CRC7U:00441:00751
ACGCTCGACATGCCCAGGTACAGGAG
+
>98884999<999B:996999@>?@C
@CRC7U:00441:00770
ATGCTCGACATGCCCAGGTACAGGAG
+
97;@CCCEEECCBB=BB>@@C9;7<<
@CRC7U:00443:00779
ACGCTCGACATGCCAGGTACAGGAG
+
9<BBCBBA=8/11-11-1>=99599
@CRC7U:00448:00752
TACCTTAGCTACA
+
/77,/,444444/
@CRC7U:00401:00827
TCTCTATGCGCTCCACACTGTCTAAGGGTA
+
944499999444424994444887133,33
@CRC7U:00403:00816
ACGCTCGACATGCCCAGGTACAGGAG
+
?9:;BBBABA@99919><>>>@@<>>
@CRC7U:00411:00834
ACGCTCGACATGCCCAGGTACAGGAG
+
>>>;;;ABDFGCCC@BB?BCCBB?B;
@CRC7U:00414:00825
TCTCTATGCGCTCCCACAAGTCTAAAGGTACTG
+
999BBEC;=<989@7;:A:994444-3744.,*
@CRC7U:00418:00847
ACGCTCGACATGCCCAGGTACAGGAG
+
C@@@CDBAA@99990<B?CCCGG><<
@CRC7U:00421:00823
ACGCTCGACATGCCCAGGTAATA
+
9;;;;@AACBBCDG>>>-11-1:
@CRC7U:00423:00846
ACGCTCGACATGCCCAGGTACAGGAG
+
?A@AACCCCBCBCD@CD@@@AAA=AB
@CRC7U:00425:00812
ATATCGCGAGGTATGGAAG
+
8>4444////,////5924
@CRC7U:00425:00814
ACGCTCGACATGCCCAGGTACAGGAG
+
=;<<BCBBBCCCHHBCF@<;<99699
@CRC7U:00429:00848
ACGCTCGACATGCCCAGGTACAGGA
+
=>>>@;<<9@BACC>BA@;;<BG=>
@CRC7U:00433:00818
ATATCGCGAGGGTATGAAGACTCTATAG
+
A?::1////,,*,,///776688;=FB?
@CRC7U:00437:00813
ACGCTCGACATGCCCAGGTACAGGAG
+
=@?@@BAAEGECCFACC8;9111,11
@CRC7U:00439:00819
TGATACGTCTCCTTCCTTAGTTACTTCAG
+
CBBBBB::;CE?;?@5968995449?B<9
@CRC7U:00445:00810
ACGCTCGACATGCCCAGGTACAGGAG
+
8=>;998@=?=948044244;4424/
@CRC7U:00447:00804
TCTCTATGCGCTCCACATGTCTAAGGTAC
+
CBA@DDCC>?=BB@E<<444499242499
@CRC7U:00400:00855
ACGCTCGACATGCCCAGGTACAGGAG
+
A?@@CBBBCCBCBDACC>@@CAA?@@
@CRC7U:00401:00861
ACGCTCGACATGACCCAGGTA
+
>979911//,,,,,,*,/,/4
@CRC7U:00402:00868
ACGCTCGACATGCCCAGGTACAGGAG
+
>@??@;;;AB;;<B>AA?AAAEIECC
@CRC7U:00402:00884
TCTCTATGCGCTCCACATGTCTAAGGTAC
+
CDBCDCCCBBBCCACCCA9999969;==9
@CRC7U:00404:00861
ACGCTCGACATGCCCAGGTACAGGAGA
+
=9899@A@99999>1<9<@@A996999
@CRC7U:00404:00880
ACGCTCGACATGCCCAGGTACAGGAG
+
A>@@CBBCCC@@@ABBB@BBB?A=@B
@CRC7U:00408:00890
ACGCTCGACATGCCCAGGTACAGGAG
+
B@;@;;<B<=<AAC<BA=@A=A@:<1
@CRC7U:00411:00896
ACGCTCGACATGCCCAGGTACAGGAG
+
BE@ABBDCCAAABC@CB@BBBAA>AB
@CRC7U:00418:00860
ACGCTCGACATGCCCAGGTACAGGAG
+
998;ACEHCCCHCC>A@=@BACB:<<
@CRC7U:00420:00873
ACGCTCGACATGCCCAGGTACGGAG
+
9;CBB=44//////+//,/944244
@CRC7U:00420:00876
ACGCTCGACATGCCCAGGTACAGGAG
+
9979?>>?99999>199599>AB@BB
@CRC7U:00421:00894
ACGCTCGACATGCCCAGGTACAGGA
+
;@BBBCCCB:4899199599944:4
@CRC7U:00422:00871
ACGCTCGACATGCCCAGGTACAGGAG
+
BB@?ABDCDD:;<A<AA=>>A99599
@CRC7U:00427:00863
ACGCTCGACATGCCCAGGTACAGGAG
+
9434?@?999999908>;>>>@>599
@CRC7U:00433:00891
ACGCTCGACATGCCCAGGTACAGGAG
+
//4=@?AA@9999>:996111,,*,,
@CRC7U:00433:00898
TACTGAGCTACACACACAGAAAGATTGGTG
+
B@A@B;<<BB<=<C>><CAAA>>>713137
@CRC7U:00435:00871
ACGCTCGACATGCCCAGGTACAGGAG
+
?9;;CBCCCB:;;C>BB@BBE::7;A
@CRC7U:00442:00866
ACGCTCGACATGCCCAGGTACAGGAG
+
@<<<AABB===AAD<@<@CCDDC?A<
@CRC7U:00444:00876
ATCAGACACGGACACAGCAGAACACACA
+
900111.//42994=AAAABB?@@988:
@CRC7U:00447:00870
ACGCTCGACATGCCCAGGTACAGGAG
+
=;89;>AABEBBBA>AB>B@CCB7;<
@CRC7U:00449:00877
ACGCTCGACATGCCCAGGTACAGGAG
+
;BBBBBBBBECCCC@BC>>>999599
@CRC7U:00449:00882
ACGCTCGACATGCCCAGGTACAGGAGA
+
?=?:9999<<;CAB;AB>;9/77,//1
@CRC7U:00400:00924
ACGCTCGACATGCCCAGGTACAGGAG
+
@?@@CCDCCCEBBB>BBEBBBEA?AB
@CRC7U:00400:00936
ACGCTCGACATGCCCAGGTACAGGAG
+
4;@@994994499B>CCAB?;44244
@CRC7U:00405:00925
ACGCTCGACATGCCCAGGTACAGGAG
+
=;;;@ABBCCCCCD@CC???B::6;A
@CRC7U:00409:00934
ATATCGCGAGGTAT
+
8<899944442//*
@CRC7U:00410:00901
ATCAGATCACGGACACAGCAGAACACAC
+
988>9444999:;;99994479777311
@CRC7U:00411:00900
ATCAGACACGGACACAGCAGAACACACA
+
9;CC;;;@@@>BB;<<DAAAC@@@9881
@CRC7U:00412:00907
ACGCTCGACATGCCCAGGTACAGGAG
+
48;999A@<;1//6+//,/8944244
@CRC7U:00413:00912
ACGCTCGACATGCCCAGGTACAGGAG
+
9;B@@@ABCCBBBC@CC=@@<;<=A<
@CRC7U:00415:00933
TAGTATCAGCCTCGCCATGACGAAGGTATTCC
+
@@@A9449442494424889@99542444892
@CRC7U:00418:00900
ACGCTCGACATGCCCAGGTACAGGAG
+
:;;<BAAABBA89919858@BBCCCA
@CRC7U:00423:00900
ACGAGTGCGTTCCCCATGTCGTAGGTACTC
+
99?>9944895;CB:DBBBCA<<;?89999
@CRC7U:00423:00924
CGTGTCTCTAGGCACAGGGATTT
+
/44444999482//1///+////
@CRC7U:00423:00934
ACGCTCGACATGCCCAGGTACAGGAG
+
9438>@@@B<<99@199>;99<<?@A
@CRC7U:00426:00935
ACGCTCGACATGCCCAGGTACAGGAG
+
>878;??AB=<<<B?AB=<<AFEBHF
@CRC7U:00427:00933
ACGCTCGACATGCCCAGGTACAGGAG
+
=;:;@BBCCC;<<H@CC@@@@;9599
@CRC7U:00427:00936
ACGCTCGACATGCCCAGGTACAGGAGA
+
@;:;@@BAA@@99919>;>?<<<-111
@CRC7U:00428:00917
ACGCTCGACATGCCCAGGTACAGGAG
+
CB@BAA<<<A@@@G>BBACBABD><9
@CRC7U:00429:00905
ACGCTCGACATGCCCAGGTACAGGAG
+
=;;;@@@ACHBBBGBCC>BBEIC@E<
@CRC7U:00429:00913
ACGCTCGACATGCCCAGGTACAGGAG
+
CA@@@@BBA===CCAHCACC<==BDB
@CRC7U:00429:00943
ACGCTCGACATGCCCAGGTACAGGAG
+
B;;<<BBBB<999919A?BCCEDACC
@CRC7U:00430:00923
ACGCTCGACATGCCCAGGTACAGGAG
+
A9:;BAAACDAA@B>CBEB?@AEACC
@CRC7U:00435:00903
TGATACGTTCTCCTTCCTTAGTTACTTCAG
+
988/88//,///,42424234424//,///
@CRC7U:00435:00921
ACGCTCGACATGCCCAGGTACAGGAG
+
9>?@@@@CCCBBBCBCG@CC;;;59@
@CRC7U:00436:00904
ACGCTGACATGCCAGGTACAGGAGA
+
=98999@@A9<969D<AAEDC@BBB
@CRC7U:00438:00946
ACGTTCGACATGCCCAGGTACAGGAG
+
99799;=99<94;;589249?995;8
@CRC7U:00439:00904
ATATCGCGAGGGTATGGAAGACTCTATA
+
;81;8--,,,,*,,/4::56//....11
@CRC7U:00447:00945
ACGCTCGACATGCCCAGGTACAGGAGA
+
=9:99949:<BBBC@<;8;>999=999
@CRC7U:00402:00957
TCTCTATCGCGTCCACCATGTCTAAGGTACT
+
7//,,,,//7/43137134999//,/5///6
@CRC7U:00403:00977
ACGCTCGACATGCCCAGGTACAGGAGA
+
9434;894449999699944///,///
@CRC7U:00407:00953
ACGCTCGACATGCCCAGGTACAGGAG
+
B@>@CBBBCCCBBB@CB@BABAA>AA
@CRC7U:00407:00959
ACGCTCGACATGCCCAGGTACAGGAG
+
A@?>999999=CBB=CB=>>=99699
@CRC7U:00408:00982
ACGCTCGACATGCCCAGGTACAGGAG
+
4438444444999@:=?<==99989=
@CRC7U:00410:00956
ACGCTCGACATGCCCAGGTACAGGAG
+
99;;BBACC><11>5;<-/////,44
@CRC7U:00411:00973
ACGCTCGACATGCCCAGGTACAGGAGA
+
@9:;@@A@BAA99918>;844442444
@CRC7U:00413:00961
ACGCTCGACATGCCCAGGTACAGGAGA
+
@B<@?BBBCC@AAE>CB@B9;9@5999
@CRC7U:00413:00964
ACGCTCGACATGCCCAGGTACAGGAGA
+
8489?>@<<;@?>>:@@;999@@599>
@CRC7U:00416:00963
ACGCTCGACATGCCCAGGTACAGGAG
+
89899>9??BFCCE>AA>FCEED?B=
@CRC7U:00417:00950
ACGCTCGACATGCCCAGGTACAGG
+
<CC;<==>>ECBDJ<=<899-**)
@CRC7U:00418:00953
ACGCTCGACATGCCCAGGTACAGGAG
+
>9;;BBBBBF@@@C@CB?BBBCCBDD
@CRC7U:00418:00966
ACGCTCGACGATGACCAGTACAGGAG
+
493444;44499///,//,,,//,//
@CRC7U:00418:00967
ACGCTCGACATGCCCAGGTACAGAG
+
>9;;;;CCCJDCCC=A@;>@99999
@CRC7U:00420:00984
ACGCTCGACATGCCCCCCCCCCCCCCCAGGTACAGGAGACTGATCACCCC
+
99799999>>9999999984444444"44244444:44494449444444
@CRC7U:00421:00960
ACGCTCGACATGCCCAGGTACAGGAG
+
9;@ACBBBC?=99968><>?AAA?@A
@CRC7U:00422:00967
ACGCTCGACATGCCCAGGTACAGGAG
+
=@AB@AAB<<<<<B<AA8;;@AA?EC
@CRC7U:00423:00967
TGATACGTCTCCTTCCTTAGTTTACT
+
=>@9944449=BD6959239//+///
@CRC7U:00424:00957
ACGCTCGACATGCCCAGGTACAGGAG
+
?>???B@@ACCCCC@DC@CCCDB@C?
@CRC7U:00424:00972
ATCAGACACGGACACAGCAGAACACAC
+
9834887===?CAACCIFBBB@DCBAA
@CRC7U:00424:00978
ACGCTCGACATGCCCAGGTACAGGAG
+
>>899>994@@@>@:9974>999;==
@CRC7U:00427:00985
ACGCTCGACATGCCCAGGTACAGGAG
+
CBAACBA@D><9<@<AB591<11,//
@CRC7U:00428:00968
ACGCTCGACATGCCCCAGGTACAGGAG
+
@9;;B@@ACDCDDEC:CB@@:;9?<>9
@CRC7U:00429:00962
ACGCTCGACATGCCCAGGTACAGGAG
+
89;;@>AB@C?@99-89<89999599
@CRC7U:00430:00961
ACGCTCGACATGCCCAGGTACAGGAGA
+
B??@BC?AAG@@@A<>>=@@ACB?999
@CRC7U:00431:00956
ACGCTCGACATGCCCAGGTACAGGAG
+
=;8999994:9444-488449AD8;;
@CRC7U:00432:00952
ACGCTCGACATGCCCAAGTACAGGAG
+
84348AA>111,,2*,*,///,,066
@CRC7U:00434:00968
ACGCTCGACATGCCCAGGTACAGGAG
+
B@@@99<CAA@BBB<BB>>>@99599
@CRC7U:00438:00977
ACGCTCGACATGCCCAGGTACAGGAG
+
B@>?BB@@AEDBBB=BB?@@B::7;;
@CRC7U:00438:00979
ACGCTCGACATGCCCAGGTACAGGAG
+
99344444:=491:+//,/////,/4
@CRC7U:00439:00956
AACCGCTCGACATGCCCAGGTACAG
+
/,/,.//499::9884-4424/,,,
@CRC7U:00440:00998
ACGCTCGACATGCCCAGGTACAGG
+
:8844494444444-4;244///5
@CRC7U:00441:00996
ACGCTCGACATGCCCAGGTACAGGAG
+
9;AAA89999999@:@?9;;@FEBCC
@CRC7U:00445:00991
ACGCTCGACATGCCCAGGTACAGGAG
+
>9<<CCCEDA@ABC>CB@CBCAA?B;
@CRC7U:00447:00984
ACGCTCGACATGCCCAGGTACAGGAG
+
9=?@AA>@<<<==GCCC@CCDCA=A=
@CRC7U:00448:00954
TAGTATCAGCCTCGCCATGACGAAGGTATTCC
+
89A@@?CA;<;<BAACCCCCBBA@B?ACA@A@
@CRC7U:00456:00049
ACGCTCGACATGCCCAGGTACAGGAG
+
>9;<BBCCCCCBCC@CB>BACCCACC
@CRC7U:00455:00063
ATATCGCGAGGGTATGGAAGCACTCTATA
+
9;BA@@@999909><<:<:1///...311
@CRC7U:00459:00092
ACGCTCGACATGCCCAGGTACAGGAG
+
4;?@BA@AACBBBC@CB@B?BAA;>>
@CRC7U:00465:00063
AGCACTGTAGCTGTCACTAGTTACTTGT
+
;A@@@<<<B<<<@@@999@<<:>CC@CC
@CRC7U:00473:00097
ACGCTCGACATGCCCAGGTACAGGAG
+
?97;@@@BAAAAAC<AB8;9???<@9
@CRC7U:00484:00068
ACGCTCGACATGCCCAGGTACAGGAG
+
ABABCCBDCBAAAC>BB@BBBAABA@
@CRC7U:00488:00079
ACGCTCGACATGCCCAGGTACAGGAG
+
B?@@BCCBAA@CCB>B@=@A;<<?@9
@CRC7U:00489:00074
ACGCTCGACATGCCAGGTACAGGAG
+
=;;;AAAAC?>9958@599;9;ABB
@CRC7U:00490:00069
ACGCTCGACATGCCCAGGTAAGGAG
+
?@ABCBBABA@>>?>ABBEC?BABA
@CRC7U:00492:00055
ACGCTCGACATGCCCAGGTACAGGAG
+
9;@@@;<;<A@99909><>99<<:9B
@CRC7U:00495:00094
TAGTATCAGCCTCGCCACTGACGAAAGGTAGTTCC
+
4449944:=?@BAA=<::///8///+/,//44999
@CRC7U:00498:00080
ACGCTCGACATGCCCAGGTACAGGAGA
+
BBBBCCBB<99>>>19;;>><11-111
@CRC7U:00450:00128
ACGCTCGACATGCCCAGGTACAGGAG
+
B??@==9==?999=54424444::;4
@CRC7U:00455:00146
TGATACGTCTCCTTCCTTAGTTACTTCA
+
BBBB:<<A@A@CB=A=@B@9;8<<9?AA
@CRC7U:00459:00104
CGTGTCTCTAGGCACAGGATTTGTGTAG
+
BBAACBBA@?A?CBAAA=99909>>A@?
@CRC7U:00469:00137
AGCACTGTAGCTGTCACTAGTTAATTGT
+
@AA>><:;<;BBCCC991>11,1:A;BC
@CRC7U:00478:00136
ACGCTCGACATGCCCAGGTAACAGGAG
+
11.1//69994449-4424/,///,//
@CRC7U:00483:00122
ACGCTCGACATGCCCAGGTACAGGAG
+
88?@@@>AAB<==C>A@@B@ABDBEC
@CRC7U:00485:00140
AGCTCGACATGCCCAGGTACAGGAGACTG
+
9<AADAAAAABBB>HC?BBD?@=@;::AA
@CRC7U:00493:00124
ACGCTCGACATGCCCAGGTACAGGAGA
+
8489>99<=DBCABBCC@<<=DC@>99
@CRC7U:00499:00138
ATCAGACACGGACACAGCAGAACACAC
+
><AA@=?@<;9<BABCDAAAC@CCAB:
@CRC7U:00454:00183
TACTGAGCTACACACACAGAAAGATTGGT
+
BBBBCCDBA@@@@;;<<<;@B<<<;<???
@CRC7U:00458:00151
ACGCTCGACATGCCCAGGTACAGGAG
+
>>@BBBCEDA@@CC@CBA99<AA?@@
@CRC7U:00459:00192
ACGCTCGACATGCCCAGGTACAGGAG
+
;478;;>>@@>99919959>>BA?BD
@CRC7U:00462:00179
ACGCTCGACATGCCCAGGTACAGGAG
+
9;@A@CCEFCCCDC>BB???@???>>
@CRC7U:00473:00156
ACGCTCGACATGCCCAGGTACAGGAG
+
?9;<CBBBECBDBC>CB@B?AAA=@@
@CRC7U:00474:00150
ACGCTCGACATGCCCAGGTACAGGAG
+
:<@ABBAA===<>E@CEI;;<99699
@CRC7U:00477:00164
ACGCTCGACATGCCCAGGTACAGGAG
+
C@?@BB<><D@@ACACBABBBACAA<
@CRC7U:00477:00173
ACGCTCGACATGCCCAGGTACAGGAG
+
=9;<BACBB@@@@@<>@>BBBCC@DD
@CRC7U:00480:00181
ACGCTCGACATGCCCAGGTACAGGAG
+
A9:;BBCCCB@@==:=8;>>??@599
@CRC7U:00481:00153
ACGAGTGCGTTCCCATGCTCGTAGTACGTC
+
8=3944444424C649=9:61111.///..
@CRC7U:00484:00187
ACGCTCGACATGCCCAGGTACAGGAG
+
8439AAAACC9;;B>B@=@@A9;59@
@CRC7U:00488:00176
TCTCTATGCGCTCCACACTGTCTAAGGGT
+
44444444444;;:;;66////,00000.
@CRC7U:00490:00162
ATATCGCGAGGTATGGAAGCACTCT
+
:894444494244/1,1,////.00
@CRC7U:00493:00194
ACGCTCGACATGCCCAGTACAGGAG
+
BAABBB@AAC=21>:211;=AA?BB
@CRC7U:00494:00176
ACGCTCGACATGCCCAGGTACAGGAG
+
ABABEBBCCB999C@CC@BBBAA;=@
@CRC7U:00495:00187
ACGCTCGACATGCCCAGGTACAGGAG
+
;<AB;99=::4===5=@=@>=9?594
@CRC7U:00452:00204
ACGCTCGACATGCCCAGGTACAGGAG
+
=9;<@@@DFCAAACADCABA@@>599
@CRC7U:00453:00236
ACGCTCGACATGCCCAGGTACAGGAGA
+
4434;99=@A?C@A;9;7:;9:;:B44
@CRC7U:00453:00242
AACAGACACGGACAC
+
@<944944//,//,,
@CRC7U:00457:00248
ACGCTCGACATGCCCAGGTACAGGAG
+
=98;>@@ABEBCAB<<;89>BBCCBB
@CRC7U:00460:00209
ACGCTCGACATGCCCAGGTACAGGAG
+
>>8:;A@@CB@@BA<@A?<;<BE699
@CRC7U:00466:00234
ACGCTCGACATGCCCAGGTACAGGAGA
+
61./6199@99911,/1-11/665699
@CRC7U:00473:00221
ACGCTCGACATGCCCAGGTACAGGAG
+
@9<9A>>>>9998=54954444:<94
@CRC7U:00474:00210
ACGCTCGACATGCCCAGGTACAGGAG
+
9;;<BBCCCCCCCCACB@BBCAA>@A
@CRC7U:00476:00230
ACGCTCGACATGCCCAGTACAGGAG
+
=;898@999991//+///6699844
@CRC7U:00482:00228
ACGCTCGACATGCCCAGGTACAGGAG
+
><;<CC@AAC@@@CBCB@@>99959>
@CRC7U:00492:00214
ACGCTCGACGATGACCAGTACAGAGA
+
/1.///9444:499:944//////8/
@CRC7U:00458:00279
ACGCTCGACATGCCCCAG
+
//7:/1////60666*//
@CRC7U:00460:00283
ACGCTCAGACATGCCCAGGTACAGGAG
+
498////////4444-48783444894
@CRC7U:00460:00289
ACGCTCGACATGCCCAGGTACAGGAG
+
:;89@@9<<CAAAE@CD@;9999699
@CRC7U:00461:00278
ACGCTCGACATGCCCAGGTACAGGAG
+
88899>??>?@@@@<@@<AA<99699
@CRC7U:00464:00281
ACGTCGACATGCCCAGGTACAGGAG
+
A;99@>B@A;444-895911;;,1/
@CRC7U:00464:00294
ACGCTCGACATGCCCAGGTACAGGAG
+
998<@@@@AB<;4=:=>=@A@?>699
@CRC7U:00465:00265
ACGCTCGACATGCCCAGGTACAGGAG
+
4989@@999<>>=B7;;?9449:866
@CRC7U:00468:00278
ACGCTCGACATGCCCAGGTACAGGAG
+
A9:;BC@AAC@@AC;<<>@@CBC>B<
@CRC7U:00469:00274
ACGCTCGACATGCCCAGGTACAGGAGA
+
898;@@@@AA@@@A:?@<?>>BA?@99
@CRC7U:00472:00284
ACGCTCGACATGCCCAGGTACAGGAG
+
??A@AACCCAAACC@AA=?@@9969?
@CRC7U:00473:00292
ACGCTCGACATGCCCAGGTACAGGAG
+
:4:;B@@AACAAAD@@@=@@@ABCBB
@CRC7U:00475:00272
ACGCTCGACATGCCCAGGTACAGGGGA
+
4989?@99;=<<@E@CBADD:::CC7@
@CRC7U:00478:00265
CGTGTCTCTAGGCACAGGATTTTGTGTAGA
+
449?=9999AA@@@@@994449,9499444
@CRC7U:00478:00272
ACGCTCGACATGCCCAGGTACAGGAG
+
9;@@BCCCBEBBCA9<;;>>@9969>
@CRC7U:00479:00259
ACGCTCGACATGCCCAGGTACAGGAG
+
>;;;>>?@<<<CCD>CB@B@AAA>A@
@CRC7U:00484:00263
ACGCTCGACATGCCCAGGTACAGGAG
+
9;ABBBBBCDBDBC@??=@@AAB?BB
@CRC7U:00484:00296
ACGCTCGACATGCCCAGGTACAGGAG
+
49;;99CB=<<<<@1<9>?@@AB@A@
@CRC7U:00486:00258
ACGTTCGACATGCCCAGGATACAGGAG
+
:111-/6668;4//+//,//88>>?;9
@CRC7U:00486:00285
ACGCTCGACAATG
+
<1.1/,////,/2
@CRC7U:00487:00252
ACGCACGACATGCCCAGGTACAGGAG
+
9;?A>?99999@@>:BC7;;D9<6<<
@CRC7U:00493:00254
ACGCTCGACATGCCCAGGTACAGGAG
+
==?@B@@@@==99909@;@@BCBEBA
@CRC7U:00493:00281
ACGAGTGCGTTCCCATGCTCGTAGGTACGTC
+
;;@;99?>99544-49>>>499994784433
@CRC7U:00495:00288
ACGCTCGACATGCCCAGGTCAGGAG
+
9<@ACB@A<:>CDC@CE?BB;;6;A
@CRC7U:00496:00251
TGATACGTCTCCTTCCTTAGTTACTTCA
+
=@AB@@;;9<<:;:<-1,///,49989B
@CRC7U:00497:00264
ACGCTCGACATGCCCAGGTACAGGAG
+
C;;<;CBBBDCCCG>A@>B@@AACB>
@CRC7U:00498:00254
ACGCTCGACATGCCCAGGTACAGGAG
+
9434C>99;?@>>?:89599944244
@CRC7U:00457:00303
ACGCTCGACATGCCCAGGTACAGGAG
+
@@?@@@<;>=<@BB<@@=@@?@A599
@CRC7U:00457:00342
ACGCTCGACATGCCCCAGGTACAGGAGA
+
>>011/66/444444,4424////,///
@CRC7U:00461:00312
ACGCTCGACATGCCCAGGTACAGGAG
+
?9;<AACCCCAABA>@@=@CCBCACB
@CRC7U:00461:00325
ACGCTCGACATGCCCAGGTACAGGAG
+
BAABBBCCAA@BCB>BC=@>999599
@CRC7U:00466:00315
ACGCTCGACATGCCCAGGTACAGGAG
+
B9:;C@AADCA@@@:>@;99999549
@CRC7U:00466:00325
TAGTATCAGCCTCGCCATGACGAAGGTATTCC
+
;;B<;>D=<>@BB@A=AB@CB<:8<?@?A<=:
@CRC7U:00468:00348
ACGCTCGACATGCCCAGGTACAGGAG
+
ABABBBBDBCBBBA>BBABBC::8;@
@CRC7U:00470:00317
ACGCTCGACATGCCCAGGTACAGGAG
+
:<?@CC<<<C@@AB?BC@CCCDFBCA
@CRC7U:00472:00330
ACGCTCGACATGCCCAGGTACCGAG
+
?@@@C?>?BB?@@C>@@=AFD@CCC
@CRC7U:00473:00300
ACGCTCGACATGCCCAGGTACAGGAG
+
?;89>>99;<;1:>6<>11/666,44
@CRC7U:00475:00312
ACGCGTCGACATGACCCAGGTACAGGAGA
+
@AB;9/8//,,,,//6568:8889924//
@CRC7U:00476:00308
ACGCTCGACATGCCCAGGTACAGGAG
+
@?ABBBBBBAAAAJ@CC?BBC;;7<@
@CRC7U:00481:00318
ACGCTCGACATGCCCAGGTACAGGAG
+
=979@@99;B@@>@8<;84>>;<,1/
@CRC7U:00482:00348
AGCACTGTAGCAGTCACTAGTTACTTGTG
+
8449;?CACBABBB:11////59442:@9
@CRC7U:00483:00343
ATATCGCGAGGGTATGGAAGACTCTATA
+
9;@@@@@;99?:??@B@CCEDCDDB@;;
@CRC7U:00486:00329
ACGCTCGACATGCCCCAGGTACAGGAG
+
BBABBBA?=@4;9>>49;9<CCCBCB<
@CRC7U:00456:00370
ACGCTCGACATGCCAGG
+
?=>=>1/1-,,,,*,/,
@CRC7U:00460:00378
ACGCTCGACATGCCCAGGTACAGGAG
+
:;CBCAB<>==<@CABB?CB@?A<99
@CRC7U:00460:00379
ATCAGACACGGACACAGCAGAACACAC
+
9>>@=>>@9959??>CDC@@@>A@>?>
@CRC7U:00461:00351
ACGCTCGACATGCCCAGGTACAGGAG
+
B9:;CBCCCB<<<C@BB=@@>996<A
@CRC7U:00462:00369
ATATCGCGAGGGTATGGAAGCACTCATAGTAAGAGG
+
88984494444-49998=@=999779440,,*,,,*
@CRC7U:00462:00371
ACGCTCGACATGCCCAGGTACAGGAG
+
@A@@CCBBBD@AAC>BBCBBB===<C
@CRC7U:00464:00387
ACGCTCGACATGCCCAGGTACAGGAGAC
+
898>1111////9959:24////,/88/
@CRC7U:00465:00351
ACGCTCGACATGCCCAGGTACAGGAGA
+
99;A@@@DKCA@ADCBB<>94445444
@CRC7U:00465:00392
ACGCTCGACATGCCCAGGTACAGGAG
+
B;:;CCCCCCB@>>:9959>>@@@@A
@CRC7U:00469:00399
ACGCTCGCATGCCCAGGTACAGGAGA
+
:;?@@@CCACACD@DHCCCCBB@CCF
@CRC7U:00477:00366
ACGCTCGACATGCCCAGGTACAGGAG
+
BABCBCBCCA@@CC@CC@BBBBB?;<
@CRC7U:00480:00370
ACGCTCGACATGCCAGGTACAGA
+
=>@B@>>>1--**)**)**,///
@CRC7U:00481:00371
ACGCTCGACATGCCCAGGTACAGGAG
+
9989@99<ACBBCF@CC@CCCAA=@A
@CRC7U:00484:00393
ACGCTCGACATGCCCAGGTACAGGAG
+
;;;@@@AEAAACHDBCC@C<<9A?99
@CRC7U:00487:00361
ACGCTCGACATGCCCAGGTACAGGA
+
>;;<CCGCA@@<<<19@=@@ADB=@
@CRC7U:00489:00367
ACGCTCGTGCCCAGGTACAGGAG
+
?@?@999>99909>;>>?99699
@CRC7U:00496:00372
ACGCTCGACATGCCCAGGTACAGGAG
+
BBAB@?@CC@<=<B?BC99999959=
@CRC7U:00497:00382
ACGCTCGACATGCCCAGGTAAGCAGGAGA
+
44344944449844-477/1,./787617
@CRC7U:00455:00421
ACGCTCGACATGCCCAGGTACAGGAG
+
B;;;<B@@ABAA@@199699;=@-11
@CRC7U:00455:00445
CGTGTCTCTAGGCACAGGATTTGTGTAGGA
+
;<<B@A@CCAA?@99996999111;8//,/
@CRC7U:00459:00427
ACGCTCGACATGCCCAGGTACAGGAG
+
@9;<@CCCCDBBBB>BB?BBCCB@B@
@CRC7U:00461:00415
ACGCTCGACATGCCCAGGTACAGGAG
+
??@@BBBBAAADDB@CCA;:<99599
@CRC7U:00461:00433
ACGCTCGACATGCCCAGGTACAGGAG
+
4;>A>@<<=BBBBCACC?BA=;;,11
@CRC7U:00462:00440
ACGCTCGACATGCCCAGGTACAG
+
<1./8/4444//68+//,//444
@CRC7U:00467:00436
ACGCTCGACATGCCCAGGTACAGGAG
+
8@>>>A>9944444-4424:999644
@CRC7U:00471:00410
AGCACTGTAGCTGTCACTTAGTTACTTTGTG
+
=>>>11/888994944492/<;,1//1+//4
@CRC7U:00475:00446
ACGCTCCCAGGTACAGGAGACTG
+
>??999919><@@A@C=<9<A?=
@CRC7U:00477:00445
ACGCTCGACATGCCCAGGTAC
+
CD7;2211/8//4A-94244/
@CRC7U:00478:00423
ACGCTCGACATGCCCAGGTACAGGAG
+
?@@@D@@ADAABDE@CB@AAAED@CB
@CRC7U:00480:00424
ACGCTCGACATGCCCAGGTACAGGA
+
??AB@@ACCCCBCC@CC?B?>;429
@CRC7U:00484:00420
TACTGAGTCTACACACCAGATGA
+
44;81///////;;;;644984/
@CRC7U:00484:00440
ACGCTCGACATGCCCAGGTACAGGAG
+
B9;;BBBCCCCCCB>CA9;;9==:>=
@CRC7U:00489:00439
ACGCTCGACATGCCCAGGTACAGGAG
+
>989@>894?991;57::131:::::
@CRC7U:00491:00427
ACGCTCGACATGCCCAGGTACAGGAG
+
@;<;CAAADD=<9@:995984?@594
@CRC7U:00492:00427
ACGCTCGACATGCCCAGGTACAGGAG
+
998;@>@AAABCDC;<;=@>444244
@CRC7U:00496:00424
ACGCTCGACATGCCCAGGTACAGGAG
+
BAABBBCDCCCCCC>;97;ABBB@CB
@CRC7U:00450:00497
ACGCTCGACATGCCCAGGTACAGGAG
+
9489A9994>B988-4><=>=::699
@CRC7U:00455:00477
ACGCTCGACATGCCCAGGTACAGGAG
+
488@D9<<;B@@@@199699111:<1
@CRC7U:00458:00454
ACGCTCGACATGCCCAGGTACAGGAG
+
B9;<B@>>?>999919B@CBBDDEEB
@CRC7U:00459:00460
ACGCTCGACATGCCCAGGTACAGGAG
+
==@@BC@BBD<;9@:9989?AAAAAB
@CRC7U:00460:00475
ACGCTCGACATGCCCAGGTACAGGAG
+
BBABCCCCCCB@AB>AB?A@AFFACC
@CRC7U:00461:00492
ACGCTCGACATGCCCAGGTACAGGAG
+
49;;;B@@AAACCDACC@@@AAA?@;
@CRC7U:00467:00475
ACGCTCGACATGCCCAGGTACAGGAG
+
?99<<>>>B=<;BB:>>59999?=AA
@CRC7U:00470:00469
ACGCTCGACATGCCCAGGTACAGGAG
+
CCBBBCAAAAB>@A19959>68>111
@CRC7U:00471:00480
ACGCTCGACATGCCCAGTACAGGAG
+
=;;;CCBBB?>888199849:;=B?
@CRC7U:00471:00496
ACGCTCGACATGCCCAGGTACAGGAG
+
=9;;B@9;<A<==LBCCA@@@9969@
@CRC7U:00475:00472
ACGCTCGACATGCCCAGGTACAGGAG
+
??@@BCCCCCCAAA<;;7:BCCCFIA
@CRC7U:00477:00479
ACGCTCGAACATGACCCAGGTTATACAGGAGGA
+
4;9//1//,///449:54424944444423.,.
@CRC7U:00499:00477
ACGCTCGACATGCCCAG
+
>;:44;;11///44-44
@CRC7U:00460:00515
ACGCTCGACATGCCCAGGTACAGGAG
+
=;;;B@@ACC;;;B<@@=@;9<B@AA
@CRC7U:00468:00540
ATATCGCGAGGGTATGGAAGACTCATATA
+
43B>9489999-444824<://.....00
@CRC7U:00470:00549
ACGCTCGACATGCCCAGGTACAGGAG
+
A>@?CAAABBBCCC>CC@CCCDDADC
@CRC7U:00471:00517
TAGTATCAGCCTCGCCATGACGAAGGTATTCC
+
4444449=::?B<<<@@;94@9929;=;BBC=
@CRC7U:00474:00530
ACGCTCGACATGCCCAGGTACAGGAGA
+
<@BA=><<;<4;;A6;:@?@?A@;=9=
@CRC7U:00478:00516
ACGCTCGACATGCCCAGGTACAGGAG
+
=9;;ABAAFFAAAC>A>@BBBBB?B@
@CRC7U:00482:00533
ACGCTCGACATGCCCAGGTACAGGAG
+
>?@?AABCEDCCCC>CD@C@AAA?AC
@CRC7U:00483:00537
ACGCTCGACATGCCCAGGTACAGGAGA
+
948;@@;;<CC=??8<=-111<?,9;<
@CRC7U:00484:00523
ACGCTCGACATGCCCAGGTACAGGAG
+
==@@@@BBA@@=>>:>><>@@@@>A@
@CRC7U:00486:00518
ATCAGACACGGACACAGCAGAACACACAG
+
88>@998@9928444944498<899>783
@CRC7U:00490:00523
TGATACGTCTACCTTCCTTA
+
;>?8;449<1:<:A-1,/,.
@CRC7U:00491:00502
ATATCGCGAGGGTATGGAAGACTCTATAG
+
9:@;;;A@ABEB><=C<=<=DDB@@??77
@CRC7U:00491:00514
TCTCTATGCGCTCCACACTGTCTAAGGGTA
+
>9944444@=B@><<?1111///3133,37
@CRC7U:00498:00528
TAGTATCAGCCTCGCCATGACAGGTATTCC
+
@@C;99;:498=98959>99<BB=>?9;>5
@CRC7U:00498:00534
ACGCCGACATGCCCAGGTACAGGAG
+
:<CC@CCBAABBC>BCCCBB?>=>=
@CRC7U:00451:00563
ACGCTCGACATGCCCAGGTACAGGAG
+
9<@CCDCCCB@BCCA::8;??99599
@CRC7U:00454:00556
ACGCTCGACATGCCCAGGTACAGGA
+
C;:;B@AACCCDDC@CC@@@@9989
@CRC7U:00454:00560
ACGCTCGACATGCCCAGGTACAGG
+
443444@BC@@99919><11---8
@CRC7U:00458:00558
ACGCTCGACATGCCAGTACAGAGACT
+
4989999991//1,///644449444
@CRC7U:00462:00571
ACGCTCGACATGCCCAGGTACAGGAG
+
ABBBAAAECCCCCNACC@BBAAABEC
@CRC7U:00462:00580
ACGCTCGACATGCCCAGGTACAGGAGA
+
998;A@9<=DBCCD<=<=>>@99699>
@CRC7U:00465:00584
ACGCTCGACATGCCCAGGTACAGGA
+
A?@@B@@A?99988044941,,,*,
@CRC7U:00466:00551
ACGCTCGACATGCCAGGTACAGGAG
+
=@;;<BA@AA99<6<9>@@999699
@CRC7U:00471:00568
AACGCTCGACATGCCCAGGTACAGGAG
+
1,/468888/1////+/99:>;=:7;1
@CRC7U:00472:00560
ACGAGTGCGTTCCCCATGTCTAGGTACTC
+
B@3;994/6;:<<<+///44/.66000;9
@CRC7U:00472:00588
TGATACGTCTCCTTCCTTAGTTACTTCA
+
BB;<<BBBBCB9=9;CA;?@A6;;B@B>
@CRC7U:00473:00561
TACTGAGCTACACACACGAGAAAGAGTTGGTGC
+
A@@@B>94444//////////85@999;89669
@CRC7U:00474:00557
ACGCTCGACATGCCCAGGTACAGGAG
+
?@BCCABCC@@@DC>BBACCA;;7;@
@CRC7U:00480:00560
CGTGTCTCTAGGCACAGGATTTGTGTAGA
+
1///88;4944<>8844<:;B?:2,,,,,
@CRC7U:00480:00574
ACGCTCGACATGCCCAGGTACAGGAG
+
?;;<BBBCBAAABC?AA=>?B998<>
@CRC7U:00483:00575
TGATACGTCTCCTTCCTTAGTTACTTCAG
+
C@@ABBBCCCD@C?B?A<>996991,111
@CRC7U:00485:00574
ACGCTCGACATGCCCAGGTACAGGAGA
+
98344>99999984-4C<=>@995499
@CRC7U:00485:00592
ACGCTCGACATCAGGTACAGGAGA
+
99899999>?>999541/82****
@CRC7U:00486:00581
AGCTCGACATGCCCAGGTACAGGAGAC
+
/11<1///20088888-1/644,3311
@CRC7U:00487:00588
ACGCTCGACATGCCCAGGTACAGGAG
+
:979?99<BC<<=B>@>=@@@AE?BB
@CRC7U:00488:00580
ACGCTCGACATGCCCAGGTACAGGAG
+
9;<DCBBAAA===>:@@<>>@99599
@CRC7U:00489:00557
ACGCTCGACATGCCCAGGTACAGGAGA
+
BC>=44999>998C=;;79==:?AB11
@CRC7U:00490:00595
ACGCTCGACATGCCCAGGTACAGGAG
+
B?9<;CBBBCCCCF@DC@BCCBB@B@
@CRC7U:00493:00565
ACGCTCGACATGCCCAGGTACAGGAG
+
C<;<DCAA@@@999099249999;=?
@CRC7U:00493:00579
ACGCTCGACATGCCCAGGTACAGGAGA
+
988944444:9?@C@CBABB;442949
@CRC7U:00450:00632
ACGCTCGACATGCCCCAGGTA
+
94349;CCBC91111+11--,
@CRC7U:00450:00636
ACGCTCGACATGCCCAGGTACAGGAG
+
?@@9;;BB=<=CCKDEB=A@ABC=AA
@CRC7U:00456:00636
ATATCGCGAGGGTATGGAAGACTCTATA
+
?>BBBBBD@A?:>>995<>AAABB?777
@CRC7U:00457:00616
ACGCTCGACATGCCCAGGTACAGGAGA
+
94344444:C=<9C::@59999424;;
@CRC7U:00457:00618
ACGCTCGACATGCCCAGGTACAGGAG
+
;;:;C@>?<11111-11,1>4::;==
@CRC7U:00458:00608
ACGCTCGACATGCCCAGGTACAGGAG
+
>@<B@@@ACB9<=C<=;AHCABACCA
@CRC7U:00459:00616
TCTCTATGGCGCTCCACATGTCTAAGG
+
,,,,,8//,4;;996494=>?999595
@CRC7U:00461:00613
TTCTCTTATGTCGCTCCACATGTTCTAAGGT
+
/,//442444449:9:=AC@>>>699@<@69
@CRC7U:00461:00622
ACGCTCGGACATGCCCAGGTAC
+
>9:9;AC>9::4444-4;591*
@CRC7U:00461:00623
ACGCTCGACATGCCCAGGTACAGGAG
+
=9:;9AA@<=<CDDAGGBCCCAA<@9
@CRC7U:00463:00620
ACGCTCGACATGCCCAGGTACAGGAG
+
@9;;A?@999>>>>:>>;>B@AA?@?
@CRC7U:00464:00616
ACGCTCGACATGCCCAGGTACAGGAG
+
BBAABA@AACCCBB@BCACCCAA=@;
@CRC7U:00466:00621
TACTGAGCTACACACACAGAAAGATTGGT
+
>@@@AACDCCCCBCDAA@AAB@BBB@B@B
@CRC7U:00467:00646
ACGCTCGACATGCCCAGGTACAGGAG
+
993899999?@>>@<@B>A<=BICCB
@CRC7U:00470:00637
ACGACTCGACATGCCCAGGTACAGGAGA
+
:10///8994<99:;-442486//,///
@CRC7U:00470:00638
ACGCTCGACATGCCCAGGTACAGGAG
+
B@??BCCCFCCCAA?@@=@A@?A8<<
@CRC7U:00476:00616
TGATACGTCTCCTTCCTTAGTTACTTCAG
+
;;=A=>@@?11-/,/,/,.8:94442444
@CRC7U:00477:00635
ATATCGCGAGGTATGGAAGCACTCATAGTAA
+
484444444424449998966/...,00,,*
@CRC7U:00479:00600
TACTGAGTCGTACACACTACAGAAAGGATTGG
+
/94?@9/////////444844399,31310.3
@CRC7U:00481:00601
TCTCTATGCGCTCCACATGTCTAAGGTA
+
9444:44411111,/7/44444489244
@CRC7U:00490:00610
TCTCTATGCGCTCCACACTGTCT
+
444;;=AAA;>::1//00////,
@CRC7U:00451:00650
ATATCGCGAAGGTATGGAAGCACTCA
+
47444444424244449:94///4..
@CRC7U:00457:00669
ACGCTCGACATGCCCAGGTTACAGGAG
+
99;;ABBACAA>?<8<>-1,1/:<;@9
@CRC7U:00460:00687
CGTGTCTCTACG
+
////44999444
@CRC7U:00461:00675
ACGCTCGACATGCCCAGGTACAGGAG
+
99899999@@B>>>199;99444244
@CRC7U:00469:00697
ACGCTCGACATGCCCAGGTACAGGAG
+
?9;<@@@>@@>99919>;@BCDCAC<
@CRC7U:00471:00676
ACGCTCGACATGCCCAGGTACAGGAGACTG
+
@BABBBBBBBBBCCABA?BBCCCACBBB=:
@CRC7U:00472:00699
ACGCTCGACATGCCCAGGTACAGGAG
+
:?CCEDBCBCAAAC>CC>@@AGB6<<
@CRC7U:00474:00663
TGATACGTCTCCTCCTTAGCTTG
+
94488444///,//,/7////,/
@CRC7U:00479:00699
ACGCTCGACATGCCCCCCCCCCCCC
+
89;@@>@@@991111111111////
@CRC7U:00490:00657
ACGCTCGACATGCCCAGGTACAGGAG
+
A??@BDCDECAAAC=BB@BBBBB>A;
@CRC7U:00490:00689
ATATCGCGAGGGTATGGAAGCACTCTAGTAG
+
>?@@>>>9944-4:99<A@999933933111
@CRC7U:00491:00691
ACGCTCGACATGCCCAGGTAACAGGAGA
+
44348;9AB;;<A@:>?5994///,///
@CRC7U:00491:00695
ACGCTCGACATGCCCAGGTAACAGGAGA
+
9>844944::91,,*,,*,,*,//7899
@CRC7U:00493:00661
ACGCTCGACATGCCCAGGTACAGGAG
+
?9:;BB<<<AAABC?BB:<<<<<=AA
@CRC7U:00496:00694
ACGCTCGACATGCCCAGGTACAGGAA
+
?>@@AC@BBC9;;@<@>>B><88+*)
@CRC7U:00452:00722
AGCACTGTAGCTGTCACTAGTTACTTGT
+
8=BCB?BCA@A@A@<<9AC9959A@<@9
@CRC7U:00453:00715
ACGCTCGACATGCCCAGGTA
+
88744/////////+/4244
@CRC7U:00456:00742
ACGCTCGACATGCCCAGGTACAGGAG
+
:47:9;@ACCCBBB=B@>>@999599
@CRC7U:00457:00736
ACGCTCGACATGCCCAGGTACAGGAG
+
=@?@@@BBCBBBBB?;;9;@@?BABB
@CRC7U:00458:00723
ACGCTCGACATGCCCAGGTACAGGAG
+
BB@BAB=@@@@@>A<@A?B@ACB@@<
@CRC7U:00458:00735
ATATCGCGAGGTATGGAAG
+
9344444494249/1,156
@CRC7U:00461:00741
ACGCTCGACATGCCCAGGTACAGGAG
+
>;;<BCBECCBBBC@CB@CBDBB<A;
@CRC7U:00462:00736
CGTGTCTCTAGGCACAGGATTTTGTGTAG
+
C;9=BBAABBB>A@>9969999/9DD@BC
@CRC7U:00469:00701
ACGCTCGACATGCCCAGGTACAGGAG
+
ABABABBCCCCBBC>AA?BCC;<><C
@CRC7U:00473:00700
ACGCTCGACATGCCCAGGTACAGGAG
+
@;;<HCCCCC?>==<@8=??ABDBDD
@CRC7U:00483:00742
ACGCCGACATGCCCAGGTACAGGAG
+
BBAC?ACB;<=DKDDBFBBA<<89A
@CRC7U:00489:00706
ACGCTCGACATGCCCAGGTACAGGAG
+
A>>A@9999?>>@@:>@<9944?=?9
@CRC7U:00490:00714
ACGCTCGACATGCCCCAGGTACAGGAG
+
??@@AABCCB@@@AA7@B>BBCEEBCC
@CRC7U:00491:00713
ACGCTCGACATGCCCAGGTACAGGAG
+
9<;;@@@@ABA@@B>BC@BBBCC?B<
@CRC7U:00496:00708
ACGCTCGACATGCCCAGGTACAGGAGA
+
:;<;@@>@A@ABBDACC@99111-11/
@CRC7U:00455:00783
ACGCTCGACATGCCCAGGTACAGGAG
+
=9:;@;<<BBA@@@<>A<?9<9A=@<
@CRC7U:00458:00772
ACGCTCGACATGCCCAGGTACAGGAG
+
9;;DDCDCCC?AACBCC;;;BCC8<<
@CRC7U:00463:00767
ACGCTCGACATGCCCAGGTACAGGAG
+
=;;;A>@@AAAACCACC@CBAAA@A<
@CRC7U:00464:00762
ACGCTCGACATGCCCAGGTACAGGAG
+
BAABBD@AAB@@@C8<<?@A?99699
@CRC7U:00466:00783
ACGCTCGACATGCCCAGGTACAGGAG
+
@BBBCBAABDCCBBBDB?A@BBB?BC
@CRC7U:00470:00781
ACGCTCGACATGCCCAGGTACAGGAG
+
;<ABA@@BC<;<;C?@@=>>>9989B
@CRC7U:00476:00794
ACGCTCGACATGCCCAGGTACAGGAG
+
A;:<DCFCFCB;;91995;@BBDEDC
@CRC7U:00477:00763
AACGCTCGACATGCCCAGGTACAGGGAG
+
/,/.608/1//119918><>>=999-44
@CRC7U:00478:00764
ACGCTCGACATGCCCAGGTACAGGGAG
+
>@ABBBBBA@>89919?<?>?99904:
@CRC7U:00478:00785
ACGCTCGACATGCCCAGGTACAGGAG
+
?ACBBCCCC?>?@@<@B>BBCECFCB
@CRC7U:00481:00762
ACGCTCGACATGCCCAGGTACAGGAG
+
??BBCB?@ABBBBE>CC?;;<??;>9
@CRC7U:00482:00773
TCTCTATGCGCTCCACATGTCTAAGGTA
+
/111::=BCCDBB5999994/68,/,//
@CRC7U:00483:00794
ACGCTCGACATGCCCAGGTACAGGAG
+
?@3<<HCCCAA;::,11,/1/4;??=
@CRC7U:00489:00757
ACGCTCGACATGCCCAGGTACAGGAG
+
BCB??<<=CCBBDC<=>6999?:999
@CRC7U:00490:00750
TCTCTATGCGCTCCACATGTCTAAGGT
+
4=9<<CDC;;<@@59<@>@>111,1-/
@CRC7U:00491:00772
ACGCTCGACATGCCCAGGTACAGGAG
+
@ACCBBBBB:;;@@<@B?A@A=>><B
@CRC7U:00492:00795
CGTGTCTCTAGGCACAGGATTTGTGTAG
+
>>AAACBC<<>ABA@99599919?A<<1
@CRC7U:00493:00790
ACGCTCGACATGCCCAGGTACAGGAG
+
=>?@B;;;CBB@>>:9859999B:<9
@CRC7U:00450:00801
ACGCTCGACATGCCCAGGTACAGGAG
+
9;;9999AADAA@@:9959?>ABAB<
@CRC7U:00455:00811
ACGCTCGACATGCCCAGGTACAGGAG
+
:48;@ABHHAACKKAHBCBBBA?599
@CRC7U:00456:00806
ACGCTCGACATGCCCAGGTACAGGAG
+
=?BBBBCCA@@@@A:@@=;;<AB@C<
@CRC7U:00456:00818
ACGCTCGACATGCCCAGGTACAGGAG
+
=@ABCBCCC@?>=;988599>???CC
@CRC7U:00463:00833
ACGCTCGACATGCCCAGGTACAGGAG
+
;CCBBDECCA@ACE@DC@A@?9959@
@CRC7U:00467:00836
ACGCTCGACATGCCCAGGTACTGG
+
@?@BAAADDCC>@@099;99111-
@CRC7U:00468:00823
ACGCTCGACATGCCCAGGTAACAGG
+
99;A@>>@=><9/75/1,//,///,
@CRC7U:00477:00843
ACGAGTTGCGTTCCCCATGTCG
+
9<AB@B?B>?@5999/9999@B
@CRC7U:00479:00844
ACGCTCGACATGCCCAGGTACAGGAG
+
B@@@BBCDCB?@@C@CC=>=AAA?@A
@CRC7U:00482:00826
ACGCTCGACATGCCCAGGTACAGGAGACTT
+
=@@@BBBBEB;;;@<@B=@B>::::1---+
@CRC7U:00486:00830
ACGCTCGACATGCCCAGGTACAGGAG
+
9<@AAABBB;;;@>:>@=@@CBB?BB
@CRC7U:00487:00831
ACGCTCGACATGCCCAGGTACAGGAG
+
>;;;CBAAAEBBBCABB?DCDAA>AD
@CRC7U:00498:00818
ACGAGTGCGTTCCCATGCTCGTAGGTACGTAC
+
99894/////,//+//9994444423::;333
@CRC7U:00499:00811
ACGCTCGACATGCCCAGGTACAGGAG
+
B:;<CCCCBBBCCE?CB789@9959>
@CRC7U:00451:00867
ACGCTCGACATGCCCAGGTACAGGAG
+
;;;<ECCBBB9999-8@;>>ABA2;4
@CRC7U:00457:00857
ACGCTCGACATGCCCAGGTACAGGAG
+
;;>9999999999919>;9999959=
@CRC7U:00461:00855
ACACTCGACATGCCCAGGTACAGGAG
+
;499999944448;-98;>>>>?7;;
@CRC7U:00461:00884
TCTCTATGCGCTCCACATGTCTAAGGT
+
9<>DDCCBDCEBD@DCA@AAGCB@C>A
@CRC7U:00461:00896
ACGCTCGACATGCCCAGGTACAGGAG
+
9;BACBB@A=A@@@<AH@CCC==;<B
@CRC7U:00467:00851
ACGCTCGACATGCCCAGGTACAGGGAG
+
BCBBDBBCFCCCEG@AA;999999099
@CRC7U:00470:00856
ACGCTCGACATGCCCAGGTACAGGAG
+
9;:<BBBCDCAAAB>BCBBAAEDADC
@CRC7U:00472:00865
TGATACGTCTCCTTCCTTAGTTACTTCA
+
>994>=>@9996959:>?BB?;944244
@CRC7U:00472:00869
ACGCTCGACATGCCCAGGTACAGGAG
+
>>AAB;<<C<=9BB=9>244///,//
@CRC7U:00472:00889
ACGCTCGACATGCCCAGGTACAGGAG
+
=;;<@CBBBB;;;A:?>5;;<<B>BB
@CRC7U:00473:00895
ACGCTCGACATGCCCAGGTACAGGAG
+
/4344;94444444-44248444244
@CRC7U:00475:00866
ACGCTCGACATGCCCAGGTACAGGAGA
+
11./27//////4:6:@88:1667811
@CRC7U:00477:00871
TAGTATCAGCCTCGCCACTGACGAAGGTAGTTCC
+
494;99<:4::9994:66///8//,/76/44242
@CRC7U:00481:00887
TCTCTATGCGCTCCACATGTCTAAGGT
+
;<=HECCBCCFCC@AACCEDDED?GCB
@CRC7U:00486:00858
ACGCTCGACATGCCCAGGTACAGGAG
+
>8::B@@@CB<<<A<<;8;@B@>599
@CRC7U:00487:00867
ACGAGTGCGTTCCCATGTCGTAGGTACTC
+
BB79894449544-4999444431:CCCC
@CRC7U:00488:00880
ACGCTCGACATGCCCAGGTAGGAGA
+
9<DBBBBAA999>@:>>;111,0..
@CRC7U:00493:00877
ACGCTCGACATGCCCAGGTACAGGAG
+
=@ABBBCCCA:;;CBCG@CDDGB@BC
@CRC7U:00498:00888
ACGCTCGACATGCCCAGGTACAGGAG
+
C;;;;;@@A@AAAB<AB=91---+--
@CRC7U:00499:00861
ACGCTCGACATGCCCAGGTACAGGAGA
+
BBAAB@@ABCCCCGABB?B@AAB8;<9
@CRC7U:00453:00948
ACGCTCGACATGCCCAGGTACAGGAG
+
==;@@@<;=CB@@A<AD?>>@<969>
@CRC7U:00454:00903
ACGCTCGACATGCCCAGGTACAGGAG
+
89?A@@@CGAAABEABB?@@AEF>AA
@CRC7U:00455:00939
ACGCTCGACATGCCCAGTACAGGAG
+
99898989==>:;<811/677;811
@CRC7U:00456:00914
ACGCTCGACATGCCCAGGTACAGGAG
+
?@B@??>?AAACCCCCEBAAAAA8<<
@CRC7U:00456:00917
ACGCTCGACATGCCCAGGTACAGGAG
+
8;8998>?=99988-48548944299
@CRC7U:00456:00949
ACGCTCGACATGCCCCCCCCAGGTACAGGAG
+
/1./7/448<1////////$//,/4444:;8
@CRC7U:00458:00946
ACGCTCGACATGCCCAGGTACAGGAG
+
=;;;@A@>A<<<AA<AB>BCBCB?BB
@CRC7U:00459:00931
ACGCTCGACATGCCCAGGTACAGGAG
+
4;;;@@<<=<;CCC?AB@BBCCC@B;
@CRC7U:00460:00903
ACGCTCGACATGCCCAGGTACAGGAG
+
>98;AABCCBBBCC@CB>@@CAA>A;
@CRC7U:00461:00918
ACGCTCGAACATGCCCATGTACAGGAGA
+
//,,,*02*,/66885////////78:9
@CRC7U:00463:00927
ACGCTCGACATGCCCAGGTACAGGAG
+
@@8;;<<44:;888-4>;=@9::=B@
@CRC7U:00463:00941
ACGCTCGACATGCCCAGGTACAGGAGAA
+
=9899894444==C?BBE99///7///,
@CRC7U:00465:00919
TCTCTATGCGCTCCACATGTCTAAGGTACTA
+
BBCCCDCBBCCBC@CA@@B@@99596994?>
@CRC7U:00465:00939
TGATACGTCTCCTTCCTTAGTTACTTCA
+
89?@9<<AA@B>A5<8<;>@;<=9;599
@CRC7U:00466:00912
ACGCTCGACATGCCCA
+
@9;<CBBAD@@>>>:9
@CRC7U:00468:00936
TGATACGTCTCCTTCCTTAGCTTACTTCAGGTGACT
+
11:9==BAAA@596924979?B>==@=444844//,
@CRC7U:00469:00909
TCTCTATGCGCTCCACATGTCTAAGGT
+
CBCCCBBBBCCBE@C::;AAB995964
@CRC7U:00471:00906
ACGCTCGACATGCCCAGGTACAGGAG
+
@98;;;;CDCGBBB?CDBC<99@699
@CRC7U:00471:00919
ACGCTCGACATGCCCCAGGTACAGGAG
+
48?@@@@>9999889/9959?ABCAAA
@CRC7U:00472:00932
ACGCTCGACATGCCCAGGTACAGGAG
+
@@?@@@@AB@@ABB>BG@AAB99299
@CRC7U:00472:00943
ACGCTCGACATGCCCAGGTACAGGAG
+
B@@@CB@AABBBCC=BB@BBBAA@@<
@CRC7U:00474:00911
ACGCTCGACATGCCCAGGTACAGGAG
+
B9;<BBBCCCBBBC>BA@A?@CCBCD
@CRC7U:00476:00901
ACGCTCGACATGCCCAGGTACAGGAG
+
=4:;B;<<BB<99@:9969>99959@
@CRC7U:00476:00902
ACGCTCGACATGCCCAGGTACAG
+
99?99999944999544244///
@CRC7U:00476:00906
ACGCTCGACATGCCCAGGTACAGGAG
+
A@;=@@AA@@@99919><@<111,/6
@CRC7U:00478:00918
ACGCTCGACATGCCCAGGTACAGGAG
+
=48;@9<9@@@>AA<@@>@CBGDBA<
@CRC7U:00479:00921
ACGCTCGACATGCCCAGGTACAGGAG
+
BBABCBCBD?A;;809@<@@AAAACA
@CRC7U:00481:00920
ACGCTCGACATGCCCAG
+
?;89<?11/10068+//
@CRC7U:00482:00949
ACGCTCGACATGCCCAGGTACAGGAG
+
=;;<CBBCCC@AAH@DB@BBCECFDD
@CRC7U:00483:00935
ACGCTCGACATGCCCAGGTACAGGAG
+
=9;<;9A@E<=<>C:99599444899
@CRC7U:00486:00905
ACGCTCGACATGCCCAGGTACAGGAG
+
B9;;@>@>==<ABA>CC>A@>99699
@CRC7U:00486:00912
ACGCTCGAACATGCCCAGGTACAGGAGAC
+
4>>99999699@@A@<BC9;9@?A;?994
@CRC7U:00489:00908
ACGCTCGACATGCCCAGGTACAGGAG
+
B?@ADEEDDA@@CC@CC8:;B9959>
@CRC7U:00491:00941
CGTGTCTCTAGGCACAGGATTTGTGTAGA
+
B9<<CECBBBC@AAABB<99919991111
@CRC7U:00496:00929
ACGCTCGACATGCCCAGGTACAGGAG
+
?=@@A?BBBBBBBC?BB@B@AAFFCC
@CRC7U:00450:00964
TCTCTATGCGCTCCACATGTCTAAGGT
+
499@CBBBBCDCDDIA@@@@<11-1-/
@CRC7U:00452:00971
ACGCTCGACATGCCCAGGTACAGGAG
+
GC>BBBBBCA<<<D>BB>@>@99599
@CRC7U:00459:00959
TACTGAGCTACACACACAGAAAGATTGGT
+
@@BBCCCED@A@BBA999>>>9@BB?C@B
@CRC7U:00460:00957
ACGCTCGACATGCCCAGGTACAGGAG
+
9;;A@@@BBB;;;@<9;8;FBBC=@@
@CRC7U:00460:00972
ACGCTCGACGATGACCAGGTACAGGA
+
893499;4449444424424444424
@CRC7U:00462:00981
ACGCTCGACATGCCCAGGTACAGGAG
+
B::;BBCCCCCCCC@EB>?=@::6;@
@CRC7U:00463:00955
ACGCTCGACATGCCCAGGTACAGGAG
+
9<ABBBCCBABBBC?@@=@@@CB?BA
@CRC7U:00464:00965
AGCACTGTAGCTGTCACTAAGTTACTTGTG
+
;>>9994499?AAAB<;11,11,//;2444
@CRC7U:00466:00951
ACGCTCGACATGCCCAGGTACAGGAG
+
>;;;@99<CCA@AC@BB@CCCCC@C<
@CRC7U:00468:00955
ACGCTCGACATGCCCAGGTACAGGAG
+
99;;@@ABBCCFCC@CC;<<CBB;<<
@CRC7U:00470:00956
ACGCTCGACATGCCCCCCCCCCAGGTACAGGAGACTG
+
998=;;111;11999984444"442444498444444
@CRC7U:00472:00973
ACGCTCGACATGCCCAGGTACAGGAG
+
9<@ABBHCD?B@@@<@B??AB;959?
@CRC7U:00472:00989
ACGCTCGACATGCCCAGGTACAGGAG
+
=;;;B@<<>ABAABBBC@@;<<A<>9
@CRC7U:00473:00980
TCTCTATGCGCACATGTCTAAGGTACTG
+
@@9??<<;?BAC@A???98867:78783
@CRC7U:00478:00957
ACGCTCGACATGCCCAGGTACAGGAG
+
>;;<CBBBCCCCAB@CB@B9;;;7;9
@CRC7U:00478:00990
ACGCTCGACATGCCCAGGTACAGGAG
+
BB@=?9;;@?>>@@<@A591?11-/:
@CRC7U:00479:00971
ACGCTCGACATGCCCAGGTACGGAG
+
B?>?ABAABBAA@H@CC@BBAA=A@
@CRC7U:00479:00976
ACGCTCGACATGCCCAGGTACAGGAG
+
B:3;<<;9@B@9==:===@CCCBCCB
@CRC7U:00480:00991
ACGCTCGACATGCCCAGGTACAGGAG
+
B::;B=@@<<=BBDACC?<<<FA?AC
@CRC7U:00483:00986
ACGCACATGCCCAGGTACAGGAG
+
9<ABB>=><==19B;99<99699
@CRC7U:00484:00960
ACGCTCGACATGCCCAGGTACAGGAG
+
@;78>@<1//////+/;9=4444244
@CRC7U:00486:00977
ACGCTCGACATGCCCAGGTACAGGAG
+
?9;;?>>>=<<<=BAB@=@9999699
@CRC7U:00487:00970
ACGCTCGACATGCCCAGGTACAGGAG
+
49;;B>>>>>999@:@A=@@BEE?B<
@CRC7U:00493:00976
ACGCTCGACATGCCCAGGTACAGGAG
+
8489@>?@BAAACC@CC@CCCCC@CB
@CRC7U:00495:00967
ACGCTCGACATGCCCAGGTACAGGAG
+
=48;A;9;CC<<<D?A@>ABBBB?BD
@CRC7U:00498:00962
ACGAGTTGCGTTCCCCATG
+
481;//,/777,///*44/
@CRC7U:00451:01038
ACGCTCGACATGCCCAGGTACAGGA
+
99;@CAACBB?AAE>CB?BABACAC
@CRC7U:00457:01035
ACGCTCGACATGCCCAGGTACAGGAG
+
B9;<CCCCEAAABC@BB?BCDDC@CA
@CRC7U:00457:01045
ACGCTCGACATGCCCAGGTACAGGAG
+
=9;;BBABCC9;9@:9969>>99:9>
@CRC7U:00462:01031
ACGCTCGACATGCCCAGGTACAGGAG
+
>;:;A;;<CCCDCC@DC=@@A;;9<C
@CRC7U:00469:01002
TGATGACGTCGTCTCTAGTGACTTCAGT
+
////4444;499444/.///,,*),,,,
@CRC7U:00470:01034
ACGCTCGACATGCCCAGGTACAGGAG
+
?9:;CBCDCA@@AB@BB@B@ADDBCB
@CRC7U:00471:01014
ACGCTCGACATGCCCAGGTACAGGAG
+
49844;>??>9449544244999299
@CRC7U:00472:01029
ACGCTCGACATGCCCAGGTACAGGAG
+
49:;@A@BB==@DGBCC=@ABCDCCA
@CRC7U:00472:01030
ACGCTCGACATGCCCAGGTACAGGAG
+
<<;<CCCCDCC@@@<==<==@AC?BB
@CRC7U:00476:01042
ACGCTCGACATGCCCAGGTACAGGAG
+
CEABBCAAA?99996;@@ACCBB=A;
@CRC7U:00480:01010
ACGCTCGACATGCCCAGGTACAGGAG
+
@BCBBA@@CCBBBB>BB@BB;;;=@@
@CRC7U:00480:01011
ACGCTCGTCATGCCCAGGTACAGGAG
+
BBACBA@AABBBAEAAA=@CCCCACB
@CRC7U:00482:01034
ACGCTCGACATGCCCAGGTACAGGAG
+
BB@@@@@>>>>>>>:>@<99999699
@CRC7U:00483:01040
ACGCTCGACATGCCCAGGTACAGGAG
+
?=?@@;<<DDCBBCAAA=@B>;<:<1
@CRC7U:00485:01004
ACGCTCGACATGCCCAGGTACAGGAG
+
44;;;;9<DCAA@C@CH@BBCDFCDC
@CRC7U:00485:01036
ATATCGCGAGGTATGGAAGCACTCTAGTA
+
98999411//,/222282,/1/.443311
@CRC7U:00488:01003
ATGCTCGACATGCCCAGGTACAGGAG
+
9;;<;AACCB@@==:>>=@@CCHDF<
@CRC7U:00488:01025
ACGCTCGACATGCCCAGGTACAGGAG
+
?;;;BA@@ABBBBEACEACBAAA9<<
@CRC7U:00489:01036
ACGCTCGACATGCCCAGGTACAGGAG
+
BB>??BBBCCBBBB@CA@BAB::69@
@CRC7U:00494:01035
ACGCTCGACATGCCCAGGTACAGGAG
+
898;AABECCB@>>:>>699<:;:;1
@CRC7U:00497:01045
ACGCTCGACATGCCCAGTACAGGAGACTGAC
+
?9;<BBBBCBB111,111;<AE@AAACA?99
@CRC7U:00455:01058
ACGCTCGACATGCCCAGGTACAGGAG
+
B@:;<;<AB??99909>;ACCDHFC?
@CRC7U:00479:01083
ACGCTCGACATGCCCAGGTACAGGAG
+
??@BBBBCEDCDCB>BBABBEB@;=;
@CRC7U:00479:01093
TGATACGTCTCCTTCCTTAGCTTACTTCAGG
+
8894::99116,1,/,/746/4244424442
@CRC7U:00482:01069
ACGCTCGACATGCCCAGGTACAGGAG
+
B@@ACCDCCCBCCC>CB@BABA?>A;
@CRC7U:00483:01054
ACGCTCGACATGCCCAGGTACAGGAG
+
9<@@BB<<=CCCCB@BA@??ACB?A@
@CRC7U:00485:01075
ACGCTCGACATGCCCAGGTACAGGAG
+
B9;<CCCCCCDCCB>BB>B@BBB=A@
@CRC7U:00520:00009
ACGAGTGCGTTCCCATGCTCGTAGGTACGTC
+
8989444499244-4=>984999947=4433
@CRC7U:00529:00038
TCTCTATGCGCTCCACATGTCTAAGGGTACT
+
,,*(((((*,/6989999@994/,//+////
@CRC7U:00537:00023
ACGCTCGACATGCCCAGGTACAGGAG
+
9<;<ABBCCCCCCGACB>ABCCC@CA
@CRC7U:00544:00024
ACGCGTCGACATGAG
+
9;@>111/,,,,///
@CRC7U:00545:00035
ACGCTCGACATGCCCAGGTACAGGAG
+
?9;<CCCDCB=@BCABB?BBBEC@DC
@CRC7U:00501:00062
ACGCTCGACATGCCCAGGTACAGGAG
+
BB??=8>9999>>>:@B@BCAAABC=
@CRC7U:00503:00091
ACGCTCGACATGCCCAGGTACAGGAG
+
>=;@A@CCDCCBCA<@@=@@BBC@CA
@CRC7U:00507:00061
ACGCTCGACATGCCCAGGTACAGGAG
+
49?@A?@>>>999909@<?AAFDABC
@CRC7U:00508:00050
ACGCTCGACATGCCCAGGTACAGGAG
+
?AABDCCCCCBBBB>BC???BAC=@B
@CRC7U:00511:00092
TGATACGTCTCCTTCTTAGCTTACTTCA
+
84488444444242442444:2444244
@CRC7U:00512:00084
ACGCTCGACATGCCCAGGTACAGGAG
+
=;;;CBBCCDBBBB>CBECBCCB?AB
@CRC7U:00523:00059
ACGCTCGACATGCCCAGGTACAGGAG
+
B@@@CEDDCCCBCC@CC@CCC;:6<@
@CRC7U:00524:00078
ACGCTCGACATGCCCAGGTACAGGAG
+
BBBBCBB9;4;99>:>>>B@AABACB
@CRC7U:00525:00068
ACGCTCGACATGCCCAGGTACAGGAGA
+
A@BCC<<<@@9444-4884444424;9
@CRC7U:00527:00052
ACGCTCGACATGCCCAGGTACAGGAG
+
??ABCCAAADCCCC>BB;9;CDCACC
@CRC7U:00527:00055
ACGCTCGACATGCCCAGGTACAGGAG
+
B?>@ABBDCCBCBB?BB@BBBCD@CB
@CRC7U:00529:00080
ACGCTCGACATGCCCAGGTACAGGAG
+
>9;;AA@@AAAAAC@CC;<;@@A?@<
@CRC7U:00536:00081
ACGCTCGACATGCCCAGGTACAGGAG
+
=;;<@CCCCC@@@A<@@=@BBCD?BB
@CRC7U:00541:00067
ACGCTCAACATGCCCAGGTACAGGAG
+
=;;<ACCBECCCCC@CC@EBBAB>BA
@CRC7U:00544:00073
ACGCTCGACATGCCCAGGTACAGGGAG
+
BBBBCBBBBDAAAB>CB@BBAEAA>AB
@CRC7U:00546:00050
ACGCTCGACATGCCCAGGTACAGGAG
+
?;;<CCBCCA@ADC;<;@CCCDD?AB
@CRC7U:00502:00143
ACGCTCGACATGCCCAGGTACAGGAG
+
ABAABBBBCC@BBB=BB@BABAADAA
@CRC7U:00509:00128
TACTGAGCTACACACACAGAAGATTGGT
+
AA;;<AABBBBBA;11<;11-//.3757
@CRC7U:00512:00104
ACGCTCGACATGCCCAGGTACAGGAG
+
BDCBDDGCGDCDHC>A@59999969?
@CRC7U:00513:00101
ACGCTCGACATCCAGGTACAGGAG
+
9<BBCBBBBCAA@BB>BBBAB@BB
@CRC7U:00522:00110
ACGCTCGACATGCCCAGGTACAGGAG
+
A?@ABCAACD<<<C><;:;BCAA@AC
@CRC7U:00523:00114
TACCTCGCCATGACGAAGGTATTCC
+
@>>=AACDDECCBB;;7;>;;7@C=
@CRC7U:00527:00134
ACGCTCGACATGCCCAGGTACAGGAG
+
?43:@;<;BB@@AB<AB8<<CCBBCA
@CRC7U:00533:00105
ACGCTCGACATGCCCAGGTACAGGAG
+
=9:;BCCHC@@@CC>CBBCCB::7;;
@CRC7U:00540:00127
ACGCTCGACATGCCCAGGTACAGGAG
+
B99;ABBBCCCBBB>@@=@BDCFACB
@CRC7U:00549:00126
ACGCTCGACATGCCCAGGTACAGGAG
+
@9:;BBBBCBBBCC@CCEB>@?A;>9
@CRC7U:00549:00135
ACGCTCGACATGCCCAGGTACAGGAG
+
A?>@BBAAAC@@AC@BC@CCCDC?BB
@CRC7U:00549:00149
ACGGCTCGACATGCCCAGGTACAGGAG
+
BBB@BBBBBC?@>BC@CC@CC;<<@B@
@CRC7U:00504:00163
ACGCTCGACATGCCCAA
+
84348999::/188+/,
@CRC7U:00509:00181
TGATACGTCTCCTTCCTTAGCTTAC
+
A;;49994;9A<A54248788856,
@CRC7U:00513:00152
ACGCTCGACATGCCCAGGTACAGGAG
+
B9:<DCCCA@@CCD@CD>;9999699
@CRC7U:00515:00166
ACGCGTCGACATGCCCAGTACAGGA
+
:;61//669///,,,*,,,//49?;
@CRC7U:00516:00170
TGATACGTCTCCTTCCTTAGTTACTTCAG
+
ACBBBBA?@BC@CACBCDDDD?CAB8;99
@CRC7U:00518:00172
ACGCTCGACATGCCCAGGTACAGGAGAC
+
=@>@;;<AACEDCG>CB=?>A995<?>>
@CRC7U:00519:00183
ACGCTCGACATGCCCAGGTACAGGAG
+
?9;<CCDCCCCCCC>CB=?=ABA2;9
@CRC7U:00527:00176
ACGCTCGACATGCCCAGGTACAGGAG
+
BCCCBBBCCBA;<;7;B?@@AFG?A@
@CRC7U:00528:00163
ACGCTCGACATGCCCAGGTACAGGAG
+
BA?AAB@AAAADEGAHBABBBBB>B<
@CRC7U:00530:00150
ATATCGCGAGGTATGGAAGACTCTATAG
+
9894497/1/,/6//,/,/;;3731661
@CRC7U:00532:00174
TAGTATCAGCCTCGCCACTGACGAAGG
+
498?94::=?>BBB9@1/,,,2,,*,*
@CRC7U:00533:00178
ACGCTCGACATGCCCAGGTACAGGAG
+
?BACCB@B::<<=CACCACCBCCBBB
@CRC7U:00534:00176
ACGCTCGACATGCCCA
+
@9;<BBCCCBBBBC@B
@CRC7U:00540:00152
ACGCTCGACATGCCCAGGTACAGG
+
?@@@BBAAACC@@@<@@=;;3<<:
@CRC7U:00540:00181
ACGCTCGTACATGCCAGTACAGGAG
+
9984/1////,,,,*,,,06::944
@CRC7U:00541:00181
TGATACGTCTCCTTCCTTAGTTACTTCAGTGT
+
;94<99A@@@B5959<><@?@5<;9:88////
@CRC7U:00544:00184
ACGCTCGACATGCCCAGGTACAGGAG
+
9<BCCCCCC@??B>>@B=@@AAB=AB
@CRC7U:00547:00176
ACGCTCGACATGCCCAGGTACAGGAG
+
988@911////666+/4244:::244
@CRC7U:00500:00232
ACGCTCGACATGCCCAGGTACAGGAGA
+
>>89994;994444-4488886656//
@CRC7U:00503:00235
ATATCGCGAGGTATGGAAGCACTCATAGT
+
48;=4449442499=5954///....62,
@CRC7U:00504:00232
ACGCTCGACATGCCCAGGTACAGGAG
+
;4889?????A48909969@BAA@@A
@CRC7U:00504:00249
ACGCTCGACATGCCCAGGTACAGGAG
+
:;;;;<<BEC<<<C@BC@BAB99599
@CRC7U:00505:00202
ACGCTCGACATGCCCAGGTACAGGAG
+
@;;<9B=9:@9444-4=;899???@;
@CRC7U:00505:00228
ATATCGCGAGGTATGGAAGCACTCTATAG
+
::;A?9-,--+,,22*,*,/483337661
@CRC7U:00511:00216
ATCAGACACGGACACAGCAGAACACAC
+
=7;;>>?@995999@@BB<<<=BC@@A
@CRC7U:00511:00241
ACGCTCGACATGCCCAGGTACAGGAG
+
=;:;;AA@BBBA@@:9959>AAC@EC
@CRC7U:00517:00246
ACGCTCGACATGCCCAGGTACAGGAGA
+
9;@AA@BCCCCCCC@B@>999996999
@CRC7U:00522:00208
ACGCTCGACATGCCCAGGTACAGGAG
+
8@?@BBBFBCCCEEAA?=@@AA@=@A
@CRC7U:00525:00216
ACGCTCGACATGCCCAGGTACAGGAG
+
B@>?AACCCC@@@A=BB@BAB::69=
@CRC7U:00525:00219
ACGCTCGACATGCCCAGGTTACAGGAG
+
A9:;;<CCFBBBCC@CD@C=@AAA?BC
@CRC7U:00530:00201
ACGCTCGACATGCCCAGGTACAGGAG
+
B9:;C?@@CD@;;;:;A?BCCBC?BA
@CRC7U:00531:00231
ATATCGCGAGGGTATGGAAGAACTCTAATAG
+
9794444444:5==AA<AA9924...,*,,,
@CRC7U:00531:00242
ACGCTCGACATGCCCAGGTACAGGAG
+
BBABBBCBB@@99919969@CEIBAB
@CRC7U:00538:00234
ATATCGCGAGGTATG
+
834444///,*,,22
@CRC7U:00540:00221
ACGCTCGACATGCCCAGGTACAGGAGA
+
>98;?:>9:4444959;9449==;=B@
@CRC7U:00541:00205
ACGCTCGACATGCCCAGGTACAGGAG
+
@<;<@ABBABAC>>111://,,,*,/
@CRC7U:00542:00229
ACGCTCGACATGCCCAGGTACAGGAG
+
B9;;BBABB@><<919@;>>B99699
@CRC7U:00543:00242
ACGCTCGACATGCCCAGGTACAGGAG
+
@=@@??@ACC@BBGA;98:8999:<<
@CRC7U:00549:00229
ACGCTCGAACATGCCC
+
:<?91111,/;<1//+
@CRC7U:00507:00281
ACGCTCGACATGCCCAGGTACAGGAG
+
B9;<CBBBCCCCCG?A@=@@@AB@BB
@CRC7U:00510:00267
ACGCTCGACATGCCCAGGTACAGGAG
+
BBBBBABCCCCCCC?A@=@BBCC?BB
@CRC7U:00511:00297
ACGCTCGACATGCCCAGGTACAGGAG
+
-,,,//4//////756614494424/
@CRC7U:00516:00276
ACGCTCGACATGCCCAGGTACAGGAG
+
9479>?<<<CCCCC@GC>?999969>
@CRC7U:00518:00279
ACGCTCGACATGCCCAGGTACAGGAG
+
?9::BA<<<<<<@@:995999AA@@A
@CRC7U:00524:00276
ACGCTCGACATGCCCAGGATTAC
+
>9898>894:9188577,//,,0
@CRC7U:00525:00279
CGTGTCTCTAGCACAGGATTTGTGTAGA
+
//////986//,,//878:>800/////
@CRC7U:00525:00284
ACGCTCGACATGCCCAGGTACAGGAG
+
>;;<CCBCCC;;;A<;;8;BBBDCCD
@CRC7U:00527:00268
ACGCTCGACATGCCCAGGTACAGGAG
+
>@?@@B@@@AB111-11,1:8@@599
@CRC7U:00528:00292
ACGAGTGCGTTCCCCATGTCGTAGGTACTC
+
>9;999494959??4?@@A@@;;<>@BBBB
@CRC7U:00530:00264
ACGCTCGACATGCCCAGGTACAGGAG
+
ABBCCBBCCD:;:CBBB@BBBBC@CC
@CRC7U:00531:00252
ACGCTCGACATGCCCAGGTACAGGAG
+
B?>@B999BB>88819><AACCF?BB
@CRC7U:00531:00276
ACGCTCGACATGCCCAGGTACAGGAG
+
:<ABBAAA=<?CCGCAA@@FB;;79@
@CRC7U:00532:00290
ACGCTCGACATGCCCAGGTACAGGAGA
+
A;8;AA<<>CA@@@<@B>@@ABA=@@A
@CRC7U:00533:00299
ACGCTCGACATGCCCAGGTACAGGAG
+
??@ADBBCDDCBBB>BB@>=@99299
@CRC7U:00537:00297
ACGCTCGACATGCCCAGGTACAGGAG
+
A;;<CGCCBBABBEAA@=@@@AACB@
@CRC7U:00541:00267
ACGCTCGACATGCCCAGGTACAGGAG
+
?;;;;?>@9944995988889??6;;
@CRC7U:00541:00286
ACGCCGACTGCCCAGGTACCAGGGAGAA
+
@?885;;;;9:B>=:;9442444-4//,
@CRC7U:00543:00274
GACGCTCGACATGCCCA
+
6;98911/,,,,*000,
@CRC7U:00544:00250
ACGCTCGACATGCCCAGGTACAGGAGA
+
@98;949;?BCBBB===<=:///76//
@CRC7U:00545:00289
ACGCTCGACATGCCCAGGTACAGGAG
+
@;;<CCB@B@999919><@>@CA=AB
@CRC7U:00546:00251
ACGCTCGACATGCCCAGGTACAGAAG
+
==?@@ACECHCCCH>AA@BAAFEG@<
@CRC7U:00546:00288
ACGCTCGACATGCCCAGGTACAGGAG
+
9<@@CCAAAB>@@@<@A<>@A;;79@
@CRC7U:00547:00289
ACGCTCGACATGCCCAGGTACAGGAG
+
>989?>999B999B699>944::244
@CRC7U:00548:00291
ACGCTCGACATGCCCAGGTACAGGAG
+
4989>?<<=GCCCHCBB?BCCDEFC=
@CRC7U:00548:00299
ACGCTCGACATGCCCAGGTACAGGAG
+
4989@A>>CB;<9A?9969>999?99
@CRC7U:00549:00262
ACGCTCGACATGCCCAGGTACAGGAG
+
@@?@BB;;<AA@@@<@B?A@AAB>A<
@CRC7U:00503:00305
ACGCTCGACATGCCCAGGTAACAGGAG
+
1/./4;444:44/:56:;11,//677=
@CRC7U:00506:00322
TACTGAGCTACACACACAGAAAGATTGGT
+
-116668999@@999A<<;BC>ABC>A=;
@CRC7U:00508:00348
ACGCTCGACATGCCCAGGTACAGGAG
+
9;B@?@CCDA?ACC@CC@CBAA@=@A
@CRC7U:00510:00338
ACGCTCGACATGCCCTGGTACAGGAG
+
BBAAEBEC;;;BBB<BC@@@ADD;<<
@CRC7U:00510:00341
ACGCTCGACATGCCCAGGTACAGGAG
+
9;;<@CCCDCBBAB?CBEBBBA?;@9
@CRC7U:00514:00321
TGATACGTCTCCTTCCTTAGCTTGACTTCAGG
+
444489449442424242444;2444424442
@CRC7U:00517:00339
ACGCTCGACATGCCCAGGTACAGGAG
+
9;@@CBBBDD:;<C@CE@C@>11,11
@CRC7U:00518:00301
ACGCTCGACATGCCCAGGTACAGGAG
+
898889444://::111;119CC;=9
@CRC7U:00518:00338
ACGCTCGACATGCCCAGGTACAGGAG
+
@;<<BBCDCBABBCACB@A>@:;79@
@CRC7U:00521:00300
ACGCTCGACATGCCCAGGTACAGGAGA
+
;;8?@?994944:;:;;8484442444
@CRC7U:00523:00329
TGATACGTCTCCTTCCTTAGCTTAC
+
4444;99<B<<:<-/,/,.///7;/
@CRC7U:00526:00317
ACGCTCGACATGCCCAGGTACAGGAG
+
?9;:BA@@?@999919>;>@AAEBGA
@CRC7U:00532:00312
ACGCTCGACATGCCCAGGTACAGGAG
+
AAABBB;9<@>>>>:>@<99999699
@CRC7U:00533:00310
ACGCTCGACATGCCCAGGTACAGGAG
+
=;;;9>>@A=<<9A59@748444244
@CRC7U:00533:00313
ACGCTCGACATGCCCAGGTACAGGAG
+
9;;;AABABAA@>><@@=@ABBC@CA
@CRC7U:00536:00330
ACGCTCGACATGCCCAGGTACAGGAG
+
89;;>>==4;999C>CC?B==>D?@;
@CRC7U:00538:00347
ACGCTCGACATGCCCAGGTACAGGAGA
+
AA>@@;9<999<><8<=,1/,,,2///
@CRC7U:00540:00340
ACGCTCGACATGCCCAGGTACAGGAG
+
=9;;@@;;<BBBBB>AA?@@ADCACB
@CRC7U:00541:00329
ACGCTCGACATGCCCAGGTACAGGAG
+
=>@@BBBCC@@@BC@CB@B?AAC=@@
@CRC7U:00545:00303
ACGCTCGACATGCCCAGGTACAGGAGA
+
@@?@<<1118;:@A=996949::2449
@CRC7U:00500:00372
ACGCTCGACATGCCCAGGTACAGGAG
+
@83994>@A::9BB;@B899?D;9?A
@CRC7U:00501:00393
ACGCTCGACATGCCCAGGTACAGGAG
+
ABCBBBBBBA???C?BB@BAB::8;B
@CRC7U:00511:00378
ACGCTCGACATGCCCAGGTACAGGAGA
+
?A>1118828111;:::;19:AAAA;;
@CRC7U:00512:00360
ACGCTCGACATGCCCAGGTACAGGAG
+
CB@@ABDCDCCBBA<;;7;@BBC@EA
@CRC7U:00514:00357
ACGCTCGACATGCCCAGGTACAGGAG
+
BA8;:BBCCBBCCC>CB?=B@::6;A
@CRC7U:00514:00359
ACGCTCGACATGCCCAGGTACAGGAG
+
A??@CBBBA>@99<19@?@AADIBGA
@CRC7U:00518:00390
ACGCTCGACATGCCCAGGTACAGGAG
+
?@@@BBCCCCCCBC@BB??=?99599
@CRC7U:00519:00363
ACGCTCGACATGCCCAGGTACAGGAGTA
+
AA>>>?999<AABG?CC?@=>=:;<1/1
@CRC7U:00524:00366
ACGCTCGACATGCCCAGGTACAGGAG
+
44;;A@>@DC@AAC<@@=@BBCCEBC
@CRC7U:00524:00392
ACGCTCGACATGCCCAGGTACAGGAG
+
,,,,//44:=9@BB69;7;4///,//
@CRC7U:00525:00363
ACGCTCGACATGCCCAGGTACAGGAG
+
?AABBCFHECAAAB>A@?B@AABCBA
@CRC7U:00525:00393
ACGCTCGACATGCCCAGGTACAGGAG
+
=@:<;B@A@=<<9A:>@>@@A9969@
@CRC7U:00525:00394
ACGCTCGACATGCCCAGGTACAGGAG
+
==?@A@BBB;<<9@:@@=>>>@B=>9
@CRC7U:00526:00356
ACGCTCGACATGCCCAGGTACAGGAGA
+
99;AB@@A??>CCC?=<:<AABC>=<@
@CRC7U:00526:00365
ACGCTCGACATGCCCAGGTACAGGAG
+
=9;;@@@@@@>444-4=9899:=:;9
@CRC7U:00527:00374
ACGCTCGACATGCCCAAGGTACGGAG
+
94344894:<6722*,*,***,/,/7
@CRC7U:00528:00384
ACGCTCGACATGCCCAGTACAGGA
+
893889?9999/11,11/66442/
@CRC7U:00532:00390
ACGCTCGACATGCCCAGGTACAGGAG
+
=989999?=94444-49984444249
@CRC7U:00534:00382
ACGCTCGACATGCCCAGGTACAGGAGA
+
BCBC<<<@99986:+1/,///677/99
@CRC7U:00536:00375
ACGCTCGACATGCCCAGGTACAGGAGACTG
+
BB>BBB==<CBA>C7;;?999?@<9998>>
@CRC7U:00538:00365
ACGCTCGACATGCCCAGGTACAGGAG
+
?;;;@BBACCCCCCACC@@@>CB,11
@CRC7U:00538:00387
ACGCTCGACATGCCCAGGTACAGGAG
+
BAABCBCCBBCCCB@CB@?=@;:7;>
@CRC7U:00538:00389
ACGCTCGACATGCCCAGGTACAGGAG
+
8;89@?<==DCBCI>AA=@@>AAC@@
@CRC7U:00539:00395
ACGCTCGACATGCCCAGGTACAGGAG
+
@@?;;;AABAAAFD@CC=A@@BB=@>
@CRC7U:00542:00367
ACGCTCGACATGCCCAGGTACAGGAG
+
=;:;ABAB=@@DDD@CB@BBBBA<>>
@CRC7U:00543:00367
ACGCTCGACATGCCCAGGTACAGGAG
+
9;ABCBCCCC:99C?DC@BBCDC@CB
@CRC7U:00546:00375
ACGCTCGACATGCCCAGGTACAGGAG
+
@?;>=@@@AAABGB>AA<;<ABB>B<
@CRC7U:00548:00394
ACGCTCGACATGCCCAGGTACAGGAG
+
9889;94=B<;;@B:>?8;999A?B;
@CRC7U:00549:00394
ACGCTCGACATGCCCAGGTACAGGAG
+
BA@@BBEBBBC@B@<@B;>>?9959?
@CRC7U:00500:00419
ACGCTCGACATGCCCAGGTACAGGAGGA
+
84>@999CCCBBBC?BB@AB227+-,*,
@CRC7U:00501:00428
ACGCTCGACATGCCCAGGTACAGGAG
+
B??@B??@BAAABHACBB@?@;;79B
@CRC7U:00504:00421
ACGCTCGACATGCCCAGGTACAGGAG
+
997;A<=<AB>>>>199<@9111,//
@CRC7U:00506:00405
ATATCGCGAGGTATGGAAGCACTCATAGTAA
+
/.///66/1/,/866,424944333.64,,*
@CRC7U:00508:00422
ACGCTCGACATGCCCAGGTACAGGAG
+
/9?A;;<<<<CCBBB;;594944549
@CRC7U:00512:00407
ATATCGCGAGGGTATGGAAGCACTT
+
98489994444-4444242444431
@CRC7U:00514:00424
CGTGTCTCTAGGCACAGGATTTGTGTAGAG
+
48A@?@=2//77744442444-449999?;
@CRC7U:00518:00444
ACGCTCGACATGCCCAGGTACAGGAG
+
A?@BB@@ACCBBBEACC@BBBAA>AA
@CRC7U:00520:00429
ACGCTCGACATGCCCAGGTACAGGAG
+
//344;>=<>CABA<A@599>BA=>?
@CRC7U:00521:00406
ACGCTCGACATGCCCAGGTACAGGAGACT
+
119=AAAAA@@@??:>>599999699948
@CRC7U:00521:00407
ACGCTCGACATGCCAGGTACAGGAG
+
AAABBBBB??@496;@<@@AAABCC
@CRC7U:00522:00410
TGATACGTCTCCTTCCTTAGTTACTTCAGT
+
8>?11111/6859=AAB?ACC?ABA=>?99
@CRC7U:00522:00418
ACGCTCGACATGCCCAGGTACAGGAG
+
A?@@B@AACD?@@C>?@>@BCCC@CC
@CRC7U:00523:00428
TAGTATCAGCCTC
+
@@>A@99499248
@CRC7U:00530:00415
ACGCTCGACATGCCCAGGTACAGGAG
+
A9;;@>89:<9@=A-;;>94/::,11
@CRC7U:00535:00420
ACGCTCGACATGCCCAGGT
+
B9:9>@@ACCBBBH;<;?;
@CRC7U:00537:00436
ACGCTCGACATGCCCAGGTACAGGAG
+
8=7AA99999/,,2*,,*,,8887:4
@CRC7U:00547:00410
ATCAGACACGGACACAGCAGAACACAC
+
488;;;BBCC@BBCDHHCDGB?BB;88
@CRC7U:00548:00420
ACGCTCGACATGCCCAGGTACAGGAGA
+
6/.//;49:C??>C=BC?BFCHH?CBC
@CRC7U:00549:00448
TGATACGTCTCCCTTAGTTACTTCAGTGC
+
CBBBB@99499919=>?@;@AA?D<;;A@
@CRC7U:00501:00454
ACGCTCGACATGCCCAGGTACAGGAG
+
A9;<B;<<AA@AAC>CB?BCDDI?BB
@CRC7U:00504:00466
ACGCTCGACATGCCCAGGTACAGGAG
+
?9;<CAAABC<<<CADG?CBCCB=AA
@CRC7U:00504:00473
ACGCTCGACATGCCCCCCCCCAGGTACAGGA
+
/1./644499@@ACBCCCBB"999444=999
@CRC7U:00509:00486
TGATACGTCTCCTTCCTTAGTTACTTCA
+
DBCB?@@BB@@=A=?59599959A@AAB
@CRC7U:00511:00494
ACGCTCGACATGCCCAGGTACAGGAG
+
99:;@>9999999<19>=?@??==B;
@CRC7U:00512:00451
ACGCTCGACATGCCCAGGTACAGGAG
+
B@@ACBCDCCBBBCACC??4;9959?
@CRC7U:00513:00488
ACGCTCGACATGCCCAGGTACAGGAG
+
@9:;;@>@ABBBBN@HD?BBBAA?@@
@CRC7U:00515:00464
ACGCTCGACATGCCCAGGTACAGGAG
+
99;;B@AAHGBBBCBA@>@@AAC@BA
@CRC7U:00516:00456
TAGTATCAGCCTCGCCATGACGAAGGTATTCC
+
;CDA?CHAAA=>?99598=9944249444242
@CRC7U:00516:00457
CGTGTCTCTAGGCACAGGATTTGTGTAG
+
88<<CAA@EBB>AA@99249919@@C99
@CRC7U:00521:00450
ACGCTCGACATGCCCAGGTACAGGAG
+
@@8999>=49499;544244;;;=A9
@CRC7U:00521:00461
ACGCTCGACATGCCCAGGTACAGGAG
+
@@@@DCCDCBBBCB<;;8;@BCB?AA
@CRC7U:00523:00480
TCTCTATGCGCCATGTCTAAGGTACTG
+
BBCCCCAAACDACCABACC@C@BBAA@
@CRC7U:00526:00487
ACGCTCGACATGCCCAGGTACAGGAGA
+
?;;<DCAAAEA<<;8<B8;<A@B6999
@CRC7U:00531:00495
ACGCTCGACATGCCCAGGTACAGGAG
+
8989>?>>99999C99959999?;99
@CRC7U:00533:00482
ACGCTCGACATGCCCAGGTACAGGAG
+
?9;<@BACEC@@@CACB?BBCCC@DD
@CRC7U:00534:00479
ACGCTCGACATGCCCAGGTACAGGAG
+
;;;>>BA><=CGAB><;7;>@@A7;;
@CRC7U:00539:00470
ACGCTCGACATGCCCAGGTACAGGAG
+
9<BBCDBC<>9A=A6;;<>@=?B@>9
@CRC7U:00540:00454
ACGCTCGACATGCCCAGGTACAGGAG
+
?9<<CCCCDCB@A@<@B?@?C::6;;
@CRC7U:00540:00488
ACGCTCGACAGTGCCCAGGTACAGGAG
+
;;BA881-,-,,,,,*,/,4444;849
@CRC7U:00547:00474
ACGCTCGACATGCCCAGGTACAGGAG
+
=;;;BABEHCBBBE@BB?BBCBC?BA
@CRC7U:00548:00497
ACGCTCGTACATGCCCAGGTACAGGAG
+
993;7--,,,000:::88,,,,,,0//
@CRC7U:00500:00520
ATCAGACACGGACACAGCAGAACACAC
+
4;;;;A@@A@>@@@AADDCEC@CBCCC
@CRC7U:00500:00524
ACGCTCGACATGCCCAGGTACAGGAG
+
@<;<CBCCAAACBE>CC99;<995<A
@CRC7U:00501:00504
ACGCTCGACATGCCCAGGTACAGGAG
+
??@?BBBBBCBBBCBCB?BABBE@CB
@CRC7U:00505:00528
ACGCTCGACATGCCCAGGTACAGGAG
+
B:;;CB;<>FBBBCACB@CCCECACC
@CRC7U:00507:00536
ACGCTCGACATGCCCTGGTACAGGAG
+
;9BBBB<<<AACCIBKJABAAAC:<<
@CRC7U:00510:00540
ACGCTCGACATGCCCAGGTACAGGAG
+
BBABEBBCCCCCCE;;<?@>>@A899
@CRC7U:00511:00533
ACGCTCGACATGCCCAGGTACAGGAG
+
B:::BA;;=<<<AC<AC@9;999699
@CRC7U:00511:00535
ACGCTCGACATGCCCAGGTACAGGAG
+
9<;;AA<<=ABCCE>CAACBCAA=@A
@CRC7U:00514:00537
ACGCTCGACATGCCCAGGTACAGGAG
+
88;;BBCBCBB;;909>=@BCFNCCA
@CRC7U:00516:00542
ACGCTCGACATGCCCAGGATACAGGAGA
+
11./627711188808:,//.//42433
@CRC7U:00529:00518
ACGCTCGACATGCCCAGGTACAGGAG
+
A9;<DBBBCBBBCC>BB@BBCAA?AC
@CRC7U:00532:00512
ATCAGACACGGACACAGCAGAACACCA
+
48@A;;;A@@9<=AACGCCA@>>==;;
@CRC7U:00533:00524
ACGCTCGACATGCCCAGGTACAGGAG
+
ABBBBBCC::;EEC;<;@A@@<;79@
@CRC7U:00535:00508
ACGCTCGACATGCCCAGGTACAGGAG
+
BBABCCBBBC@@@C>BB>BBBCCCBA
@CRC7U:00538:00541
ACGCTCGACATGCCCAGGTTACAGGAG
+
9434449444449=:442478444:44
@CRC7U:00541:00535
ATCAGAACACGGACACAGCAGAACACACA
+
8;;;11,,,,/,/66444449:2494339
@CRC7U:00542:00508
ACGCTCGACATGCCCAGGTACAGGAG
+
BCBBBBBCCB:<<C@DCB@?A;;799
@CRC7U:00543:00508
TAGTATCAGCCTCGCCATGACGAAGGTATTCC
+
44=;9<>A>B@CBBB@C;89=::6;@BB>@A=
@CRC7U:00549:00502
ACGCTCGACATGCCCAGGTACAGGAG
+
BBA9<<CCCBCBA@:99599>@@?A<
@CRC7U:00549:00523
ATCAGACACGGACACCAGCAGAACACACAG
+
:3@@;479=888944244499;2944336,
@CRC7U:00500:00564
ACGCTCGACATGCCCAGGTACAGGAG
+
BCABAA<;:BBBCC<@@7;94??;>9
@CRC7U:00503:00582
ACGCTCGACATGCCCAGGTACAGGAG
+
9989;@?@@BA@@A<@@=A@ACBBCC
@CRC7U:00513:00553
ACGCTCGACATGCCCAGGTACAGGAG
+
89348/66//////+/4244444249
@CRC7U:00517:00551
ACGCTCCGACATGCCCAGGTACAGGAG
+
1/.,/1,/88<9844-4499:4442//
@CRC7U:00518:00588
ACGCTCGACATGCCCAGGTTACAGGAGA
+
A@AB<<;@??AB?=-445824///,,,,
@CRC7U:00521:00595
ACGCTCGACATGCCCAGGTACAGGAG
+
B9:;CCCCCBCCCC>CB@B???B89;
@CRC7U:00522:00576
ACGCTCGACATGCCCAGGTACAGGAG
+
<@BDDCBBBCCCCB>AG>>>@99544
@CRC7U:00522:00592
ACGCTCGACATGCCCAGGTACAGGAG
+
A;;<<<<CFEAADC>AB999>@><@<
@CRC7U:00525:00584
ACGCTCGACATGCCCAGGTACAGGAG
+
=;:;CCCCBBBDDD>@F@BA999;>>
@CRC7U:00526:00560
ACGCTCGACATGCCCAGGTACAGGAGA
+
9989>>9999984954824;9::=994
@CRC7U:00528:00566
TGATACGTCTCCTTCCTTAGCTT
+
9448>B@AA@;242/,/74///7
@CRC7U:00528:00588
CGTGTCTCTAGGCACAGGATTTGTGTAGAAGGG
+
>9<<<<9B<<9=>?999<99919444444244-
@CRC7U:00529:00562
ACGCTCGACATGCCCAGGTACAGGAG
+
=;;;>A@@>??BAC@<;99@>@@699
@CRC7U:00530:00553
ACGCTCGACATGCCCAGGTACAGGAGA
+
98>>99999>911<6<<,1////,499
@CRC7U:00530:00569
TATACGTCTCCTTCCTTAGTTACTTCA
+
?@A;;<AABCBCBCAC@CCC@BBB@CC
@CRC7U:00531:00559
ACGCTCGACATGCCCAGGTACAGGAG
+
89;;AABCDCCCCC<A@>@A@AB>A@
@CRC7U:00539:00555
ACGCTCGACATGCCCAGGTACAGGAGAACTGA
+
1/464449::999B?AB@>>>9969<<-1,--
@CRC7U:00539:00582
ACGCTCGACATGCCCAGGTACAGGAG
+
898;AABBBC<<<C>AAAC@@<<-11
@CRC7U:00542:00555
ACGCTCGACATGCCCAGGTACAGGAG
+
B??@DDAAACBBBDACC@CCC==;=B
@CRC7U:00542:00562
ACGCTCGACATGCCCAGGTACAGGAG
+
988911//////44-4:844//8,//
@CRC7U:00545:00557
ACGCTCGACATGCCCAGGTACAGGAG
+
9;?@BBAAACCBBDCCH9;:A9959;
@CRC7U:00546:00572
ACGCTCGACATGCCCAGGTACAGGAG
+
B<<=KGBABA<99@:995;ABBC>B<
@CRC7U:00500:00604
ACGCTCGACATGCCCAGGTACAGGAG
+
>98;;;9@9994//+//,///77784
@CRC7U:00501:00608
ACGCTCGACATGCCCAGGTACAGGAG
+
49>AB;=<C?9;;A<>@7<<<>BBGC
@CRC7U:00502:00639
ACGCTCGACATGCCCAGGTATAGGAG
+
BBABAABCA@@CCD;<<@F@?88488
@CRC7U:00503:00600
ACGCTCGACATGCCCAGGTACAGGAG
+
?A@BBBBAA==99978A?CBBDFFCC
@CRC7U:00510:00609
ACGCTCGACAATGCCCAGGT
+
948999894424666+//,/
@CRC7U:00512:00615
ACGCTCGGACATGCCCAGGTACAGGAG
+
9<@>>>>69<<<CCDADD@A;<<<8;B
@CRC7U:00512:00636
ACGCTCGACATGCCCAGGTACAGGAGA
+
B@>?BBCB@?@@@@:@?;>@<99?@99
@CRC7U:00517:00610
AGCACTGTAGCTGTCA
+
9;@@=ADBCCC@;<<@
@CRC7U:00518:00603
ACGCTCGACATGCCCAGGTACAGGAGA
+
;9?@@A@@ACABAC99<>999995999
@CRC7U:00522:00634
TAGTATCAGCCTCGCCATGACGAAGGTATTCC
+
9;@@@?=====>BCB??8--,,,*,2227,42
@CRC7U:00524:00608
TGATACGTCTCCTTCCTTAGTTACTTCAGTGA
+
>9;444;494:2424242389944490,,,**
@CRC7U:00527:00615
ACGCTCGACATGCCCAGGTACAGGAG
+
A@;?BBCA@ACBBA>A@8;;BBA@B9
@CRC7U:00528:00622
ACGCTTCGACATGCC
+
4981-*,,,,,,/44
@CRC7U:00530:00645
ACGCTCGACATGCCCAGGTACAGGAG
+
=4:9>@>>@C<99@1999;A@AAELF
@CRC7U:00531:00614
ACGCTCGACATGCCCAGGTACAGGAG
+
B9:;CBBBCE?AAD@CC?A?@AA;>?
@CRC7U:00533:00610
ACGCTCGACATGCCCAGGATTCAGGAGA
+
BBABA?@ABBB>@>811,/1,/..,.71
@CRC7U:00534:00621
ACGCTCGACATGCCCA
+
A@9=949>99999919
@CRC7U:00535:00634
TACTGAGCTACACACACAGAAAGATTGGT
+
@@@@@CF;<<>>999944449694317:7
@CRC7U:00500:00687
ACGCTCGACATGCCCAGGTACAGGAG
+
99;;@@@@CBABAB>BB>BBCAA7;;
@CRC7U:00501:00652
ACGCTCGACATGCCTAGGTACAGGAG
+
AA??BBBCBCBB?@BBB@ABAAB@CC
@CRC7U:00501:00672
ACGCTCGACATGCCCAGGTACAGGAGA
+
99:;;AABED==<C<BA@AA@AA>BAA
@CRC7U:00504:00683
ACTGCTCGACAT
+
1///,*,,***,
@CRC7U:00505:00663
ACGCTCGACATGCCCAGGTACAGGAG
+
?@@BCBBCDC???CABB@BACCDCD:
@CRC7U:00506:00673
ATGCTCGACATGCCCAGGTACAGGAG
+
=@?AA@8;<<<<BDACC@BB<<<CCA
@CRC7U:00513:00684
CGTGTCTCTAGCACC
+
>>>9444///////,
@CRC7U:00516:00690
ACGCTCGACATGCCCAGGTACAGGAG
+
49@@BBBCDCC@>>:9959>B9969?
@CRC7U:00517:00667
ACGCTCGACATGCCCAGGTACAGGAGA
+
9=?>>999@999@@:@@;>><11,111
@CRC7U:00518:00657
ATATCGCGAGGGTATGGAAGCACTCTATAGA
+
98444444444-449;:;:4444....,,,,
@CRC7U:00520:00673
ACGCTCGACATGCCCAGGTACAGGAG
+
?9::B?BCCBBBCC>BC?:9999599
@CRC7U:00522:00653
ATATCGCGAAGGGTATGGAAGCACTCATAGTAGAAG
+
-,,222//1,/858788*/,////..,,4....34.
@CRC7U:00522:00667
ACGCTCGACATGCCCAGGATACAGGAAG
+
@@;@>>99444//75//,//4228,/,.
@CRC7U:00522:00699
ACGTCGACATGCCCAGGTACAGGAG
+
1,,,,,//8/44A=@A@CI=;9599
@CRC7U:00525:00675
ACGCTCGACATGCCCAGGTACAGGAG
+
94344999=@<<<B>@@=A@CCB?<<
@CRC7U:00526:00686
ACGCTCGACATGCCCAGGTACAGGAG
+
?@?@@@@@B<;<AC@CCDBBCBA>A@
@CRC7U:00526:00692
ACGCTCGACATGCCCAGGTACAGGAG
+
>989>>894:49;A69964894424=
@CRC7U:00532:00672
AGACATGCCCAGGTACAGGAGACTG
+
B9::A@BBN@BB@BBAAA@C@@@BA
@CRC7U:00549:00655
ACGCTCGACATGCCCAGGTAACAGGAG
+
-,,,8/444444995992442444244
@CRC7U:00503:00700
ACGCTCGACATGCCCAGGTACAGGAG
+
=9::@@@CDDAAAC8<;899@99699
@CRC7U:00503:00749
ACGCTCGACATGCCCA
+
99>>;---,,(,00)*
@CRC7U:00510:00732
AGCACTGTAGCTGTCACTAGTTACTTGTC
+
88>944@>944444:988///56/*),,,
@CRC7U:00513:00735
ACGAGTGCGTTCCCATGCTCGT
+
,,46684849244-44888///
@CRC7U:00515:00713
ACGCTCGACATGCCCAGGTACAGGAG
+
=;::=@;9<D@@BB<>@;9;<<A?@E
@CRC7U:00516:00700
ACGCTCGACATGCCCAGGTACAGGAG
+
=4<<C<<<EDCBBC@<9;;BAFE;<<
@CRC7U:00517:00735
TACTGAGCTACACACACAGAAAGATTGGT
+
=@A<==ICCCBBBD::9B99979>><@=@
@CRC7U:00518:00716
TAAGTATCAGCCTCGCCATGACGAAAGGTATTCC
+
//,//68A@@@=@@@@:<9@@@999192444992
@CRC7U:00519:00711
ACGCTCGACATGCCCAGGTACAGGAG
+
??BBBB::<CCCBC@CC@CCDCC?BA
@CRC7U:00519:00739
ACGCTCGACATGCCCAGGTACAGGAG
+
A;;;@B@@A<<<BD>@A=@;<<969A
@CRC7U:00522:00701
ACGCTCGACATGCCCAGGTACAGGAG
+
B;:;BBAAABB;;;8;@<>>A??;??
@CRC7U:00528:00732
ACGCTCGACATGCCCAGGTAGAGGAG
+
C;;<CC<<=ACDNGBCC@@>88868>
@CRC7U:00531:00702
ACGCTCGACATGCCCAGGTACAGGAG
+
9;;<C@AACCCBAABCBA??AAA=AA
@CRC7U:00535:00741
ACGGCTCGACATGCCCAGGTACAGGAGA
+
9<C7;;C==<AA@??:?@699ACC:<<>
@CRC7U:00536:00701
ACGCTCGACATGCCCAGGTACAGGAG
+
@>??C;<9BB9999-8><AA<<<9<;
@CRC7U:00537:00721
ACGAGTGCGTTCCCATGTCGTAGGTACTC
+
848448989;244-4999444439349BB
@CRC7U:00539:00749
ATCAGACACGGACACCAGCAGAACA
+
9334:434442444424444442//
@CRC7U:00542:00743
ACGCTCGACATGCCCAGGTACAGGAG
+
??:;<A>?>9999909954899:999
@CRC7U:00547:00712
ACGACTCGACGATGACCAGTACAG
+
1/.////4444;4999844,,,,,
@CRC7U:00510:00788
ACGCTCGACATGCCCAGGTACAGG
+
=8899444444888:66,//,,0*
@CRC7U:00514:00756
ACGCTCGACATGCCCAGGTACAGGAG
+
99348>>9499>@B<AAC=;1B>,11
@CRC7U:00514:00793
ACGCTCGACATGCCCAGGTACAGGAG
+
B?<?>?@AABBCCB@BBECAB99599
@CRC7U:00516:00767
ACGCTCGACATGCCCAGGTACAGGAG
+
==<8;9<<=CCCDB@CC@CBCAA;@@
@CRC7U:00517:00755
ACGCTCGACATGCCCAGGTACAGGAGA
+
@AABBBBBABCBCC>@@@BBCBB?BA@
@CRC7U:00518:00778
AGCACTGTAGCTGTCACCTAGTTACGTTGTG
+
94444?>>>94444449244//7=1//777/
@CRC7U:00522:00766
ACGCTCGACATGCCCAGGTACAGGAG
+
AB?@?9;<<A@?@@19;9;;CECACC
@CRC7U:00522:00767
TACTGAGCTACACACACATGAAAGATTGGTGCTG
+
@B;;<@;:844446//////665//399973166
@CRC7U:00523:00794
ACGCTCGACATGCCCAGGTACAGGAG
+
9<ABBBCCCC@>>><@A?@BBAA=AB
@CRC7U:00524:00767
ACGCTCGACATGCCCAGGTACAGGAG
+
BAABCA=@@999>>9>><ABBCEBCD
@CRC7U:00529:00763
AGCACTGTAGCTGTCACTAGTTACTTGT
+
?@BAAADBECCC@AA;<>DCC@CAHABC
@CRC7U:00531:00774
ACGCTCGACATGCCCAGGTACAGGAG
+
@@;?;;<<<A@@@@:9959999959@
@CRC7U:00534:00759
TACTGAGCTACACACACAGAAAGATTGGTG
+
CBBD:@DDCA@>>111/6688:999:8944
@CRC7U:00535:00754
ACGCTCGACATGCCCAGGTACAGGAGA
+
=434:4444:9///+//,///448=?>
@CRC7U:00538:00772
ACGCTCGACATGCCCAGGTACAGGAG
+
610--,,//:=CBC>BB@BBABD=@A
@CRC7U:00541:00788
ACGCTCGACATGCCCAGGTACAGGAG
+
B>@;;;>>>?<<<B?BC@AABBGBC<
@CRC7U:00545:00772
ACGCTCGACATGCCCAGGTACAGGAG
+
9;;;ABABDCCCBB?B@ABAC::69>
@CRC7U:00501:00819
ACGCTCGACATGCCCAGGTACAGGAG
+
84388>>?111//85/1,/4///,//
@CRC7U:00510:00834
ACGCTCGACATGCCCAGGTACAGGAG
+
>@B@@ABBDCBBBC<A@=ACCFDCC<
@CRC7U:00515:00819
TGATACGTCTCCT
+
44444444/,,*,
@CRC7U:00516:00821
ACGCTCGACTATGCCCAGGTACAGGAGA
+
993:94444444444-442449//,/6/
@CRC7U:00519:00823
ACGCTCGACATGCCCAGGTACAGGAG
+
B?8;;CCBBCAABB<@B@ABCAA=@A
@CRC7U:00525:00810
ACGCTCGACATGCCCTGGTACAGGAG
+
BBB:;<CCCC;;;B=BC@@BBAA=AB
@CRC7U:00526:00807
ACGCTCGAACATGCCCCAGG
+
//01144424444444,489
@CRC7U:00526:00810
ACGCTCGACATGCCCAG
+
CB>91111/////7566
@CRC7U:00530:00842
ACGCTCGACATGCCCAGGTACAGGAG
+
?@@A@CIDDBCCCC>@@=>?@9959>
@CRC7U:00531:00824
ACGCTCGACATGCCCAGGTACAGGAG
+
9:011771//8/44-448889??>A>
@CRC7U:00531:00827
ACGCTCGACATGCCCAGGTACAGGAG
+
>;;<CCCDBBBBBH@CC@CBBDB=@@
@CRC7U:00531:00836
ACGCTCGACATGCC
+
94348:66////,,
@CRC7U:00536:00844
ACGCTCGACATGCCAGGTTACAGGAG
+
BA>?ABBBCCI>A:<;-1,//66599
@CRC7U:00541:00842
ACGCTCGACATGCCCAGGTACAGGAG
+
?<;<CCCCDC:;<C9<;?@@@AA=@C
@CRC7U:00546:00830
ACGCTCGACATGCCCAGGTACAGGAG
+
@;:;BC<==DCCCC@CC?BBB;;7;@
@CRC7U:00501:00850
ACGCTCGACATGCCCAGGTACAGGAGA
+
=@>@@AA@>?>111-1/7889442444
@CRC7U:00501:00852
ACGCTCGACATGCCCAGGTACAGGAG
+
A><??>@@BEBBBCCCE?:;<99699
@CRC7U:00501:00869
ACGCTCGACATGCCCAGGTACAGGAG
+
9<;;;B<=>CCCCC@DD>@@BBA>BA
@CRC7U:00501:00884
ACGCTCGACATGCCCAGGTACAGGAG
+
44348844:;9;AB089599911,/:
@CRC7U:00503:00850
TACTGAGCTACACACACAGAAAGATT
+
99999999=84///1//////+4431
@CRC7U:00503:00852
ACGCTCGACATGCCCAGGTACAGGAG
+
9;8;;?<<<CDCBC><<<<BCBEBCA
@CRC7U:00505:00873
ACGCTCGACATGCCCAGGTACAGGAG
+
B9;<ACDDCBCCCC><989BBCCBCA
@CRC7U:00506:00871
ACGCTCGACATGCCCAGGTACAGGAG
+
=>>>A?@=@BA@@@<@@>>?@99599
@CRC7U:00507:00875
ACGCTCGACATGCCCAGGTACAGGAG
+
8>>>>=>>?@999A<@A>@@@99699
@CRC7U:00508:00876
ACGCTCGACATGCCCAGGTACAGGAG
+
??@BCBCDCCBBBB>CB@@@ACB@AA
@CRC7U:00509:00858
ACGCTCGACATGCCCAGGTACAGGAG
+
?4:<<@A@C9999919959@@AABG<
@CRC7U:00513:00856
ACGAGTGCGTTCCCCATGTCGTAGGTACTC
+
?AB@@ACA??5999/9999@AACD=@@A<;
@CRC7U:00515:00869
ACGCTCGACATGCCCAGGTACAGGAG
+
99;;>>?@@A>AAA<@@>??@99699
@CRC7U:00515:00883
ACGCTCGACATGCCCAGGTACAGGAG
+
A;;;@@@ACBAAAA<@@=>AD??=@<
@CRC7U:00524:00899
ACGAGTGCGTTCCCATGTCGTAGGTACTC
+
B@3;994449599044;;BB@@@@CCCCE
@CRC7U:00531:00853
ACGAGTGCGTTCCCATGCTCGTAGGTACGTC
+
9>01//////,//+49999498982348873
@CRC7U:00531:00872
ACGCTCGACATGCCCAGGTACAGGAG
+
BB>??CBA??=;;;7;B>@BAAAACE
@CRC7U:00532:00857
ATATTCGCCGCTGACAAAGTGTCTTAAAGGTAACCGTTAAGGGAACT
+
9811,,,*)((((((,202/::BBACC>>?B?A>;00,.,,2000*,
@CRC7U:00533:00895
ACGCTCGACATGCCCAGGTACAGGAG
+
??@@BBCCCDBBDD?DB@CBCCCB@A
@CRC7U:00535:00851
ACGCTCGACATGCCCAGGTACAGGAG
+
BBBBABBCCC@@@B<@@=;;<@B=@A
@CRC7U:00536:00854
ACGCTCGACATGCCCAGGTACAGGAGA
+
:;;;;<A@ABB@>=9=>5984998944
@CRC7U:00538:00870
ACGCTCGACATGCCCAGGTACAGGAG
+
>;;<CBBBCCB@@@<@==@@ACCCC@
@CRC7U:00538:00899
ACGCTCGACATGCCCAGGTACAGGAG
+
>@?@@@@@CC<<<C@A@=ABBCC?AA
@CRC7U:00541:00866
ACGCTCGACATGCCCAGGTACAGGAG
+
?9:;9>>>9<<AAA>DB=>>B99599
@CRC7U:00542:00858
ACGCTCGACATGCCCAGGTACAGGAG
+
?;;<BBAABB;<9@:@>=@CABAADC
@CRC7U:00544:00874
CGTGTCTCTAGGCACAGGATTTTGTGTAGA
+
9<;<CFCCDCB<@999924444,4;44444
@CRC7U:00544:00895
AGCACTGTAGCTGTCACTAGTTACGTTGTG
+
@A>@B9444999998121:222:1/17:88
@CRC7U:00502:00919
TACTGAGCTACACACACAGAAAGATTGGT
+
@@ABBAB99;99999944444-4439?@B
@CRC7U:00503:00916
ACGCTCGACATGCCCAGGTACAGGAGA
+
;4789999@<<;;GACLAA>>99699>
@CRC7U:00503:00928
TCTCTATGCGCTCCACATGTCT
+
;9;<AC<<<=B84649?:11-,
@CRC7U:00505:00907
ACGCTCGACATGCCCAGGTACAGGAG
+
:;89C;<;ACBBBDA<;69999969B
@CRC7U:00512:00905
TCTCTATGCGCTCCACACTGGTCTAAGGGTATGATCACCCCCCCC
+
849A@:<111///7///6//,///.,33,373./////8:BC>>>
@CRC7U:00514:00906
ACGCTCGACATGCCCAGGTACAGGAG
+
988;;BCACBB99<09>=AAAAC?@A
@CRC7U:00514:00910
ACGCTCGACATGCCCAGGTACAGGAG
+
=9:;A@@@AC;<<EACC@CBAAC=<;
@CRC7U:00515:00903
ACGCTCGACATGCCCAGGTACAGGAG
+
B@@?BBBDCCCBBB?BB@BABDD@DD
@CRC7U:00515:00925
ACGCTCGACATGCCCAGGTACAGGAG
+
8439999>999>>>0;;79;9BA>B<
@CRC7U:00519:00919
ACGCTCGACATGCCCAGGTACAGGAG
+
BBBBBBBCC@@9996;A?BBECC;<9
@CRC7U:00519:00945
ACGCTCCGACATGCCCAGGTACAGGAG
+
9;?AAA899@999@@:9958@@9989B
@CRC7U:00521:00942
ACGCTCGGACATGCCCAG
+
98>>84424;4//,2*,,
@CRC7U:00523:00904
TCTCTATGCGCTCCACATGTCTAAGGT
+
99@9494449=@;?C=;<@><?<-1-/
@CRC7U:00523:00920
ACGCTCGACATGCCCAGGTACAGGAG
+
99;;CBBBCFCCCC=BA@BBC::6;@
@CRC7U:00525:00933
ACGCTCGACATGCCCAGGTACAGGAGTA
+
4;;;?@>?@A989C099288///,////
@CRC7U:00527:00929
ACGCTCGACATGCCCAGTAAGG
+
4489999>111,,2*,,,/543
@CRC7U:00527:00938
ACGCTCGACATGCCCAGGTACAGGAG
+
88@B@@ABBB;<<C?BBAC<<=C@BB
@CRC7U:00531:00926
ACGCTCGACATGCCCAGGTACAGGAG
+
=;;;@@ABBA@@@@<@A<??B;;5<B
@CRC7U:00536:00925
ACGCTCGACATGCCCAGGTACAGGAG
+
C>>A@?@BAA<<<C>BB?BABAA8<<
@CRC7U:00536:00931
TGATACGTCTCCTTCCTTAGTT
+
444844498@?,1,/,/,,,/,
@CRC7U:00543:00945
ACGCTCGACATGCCCAGGTACAGGAG
+
??@@@@A<<=BBAB<996999B??<<
@CRC7U:00546:00931
ACGCTCGACATGCCCAGGTACAGGAG
+
BBBCCCCCCBC;;;78?<@?AAB@?<
@CRC7U:00549:00923
ACGCTCGACATGCCCAGGTACAGGAG
+
>9;;BBCCGCA@=@98458>AA@=@C
@CRC7U:00549:00948
ACGCTCGACATGCCCAGGTACAGGAG
+
99>>>@>>?9999919959>999?99
@CRC7U:00500:00978
ACGCTCGACATGCCCAGGTACAGGAG
+
;<@?@@@@AA@@@CABB?B@AADACC
@CRC7U:00500:00985
ACGCTCGACATGCCCAGGTACAGGAG
+
B<:;BB<<=CCBCC?GC;<<ADD@A=
@CRC7U:00501:00981
TACTGAGCTACACACACAGA
+
/4449999>94//,,,,**0
@CRC7U:00502:00982
ACGCTCGACATGCCAGGTACAGGAGAC
+
==@A9;49;////,//,//499;9944
@CRC7U:00502:00999
ACGCTCGACATGCCCAGGTACAGGAG
+
=;:;AAAAD@@99999@<A;==C?CA
@CRC7U:00504:00965
ACGCTCGACATGCCCAGGTACAGGAG
+
=<;<ACCCCCCBBB=@A?CCBBB?A@
@CRC7U:00504:00975
ACGCTCGACATGCCCAGGTACAGGAG
+
:<@BA@ABBC@AACACC?BBCDDBDC
@CRC7U:00504:00981
TAGTATCAGCCTCGCCATGACGAAGGTATTCC
+
BDH?@EECAEBFAAABC@=>?9969:=9=;>6
@CRC7U:00505:00974
TCTCTATGCGCTCCACATGTCTAAGGT
+
/1>CC<:;HDECK@AA@BCBBBB8;7<
@CRC7U:00508:00965
ACGCTCGACATGCCCAGGTACAGGAG
+
A9;<B@@ACC>=<C@CC@CCCCFAC;
@CRC7U:00508:00981
ACGCTCGACATGCCCAGGTACAGGAG
+
>@@@CCBBBBBBCC@CB@C9;;A=AB
@CRC7U:00508:00986
ACGCTCGACATGCCCAGG
+
19898444449666+//,
@CRC7U:00509:00953
ACGCTCGACATGCCCAGGTACAGGAG
+
9;AA@?>?1111>>6<>:>>>9969B
@CRC7U:00511:00984
ACGCTCGACATGCCCAGGTACAGGAG
+
99399944:==AAA:=@68499:294
@CRC7U:00512:00979
ACGCTCGACATGCCCAGGTACAGGAG
+
B@@@CC<<=FBBBC@CCBBBB<;79>
@CRC7U:00512:00992
ACGCTCGACATGCCCAGGTACAGGAG
+
=@?@BBCCCCB??><@B>?ADEC@CC
@CRC7U:00513:00953
TGATACGTCTCCTTCCTTAGCTTACTTCAGG
+
@>@=BB999@@6959:A9@:4/76//,///,
@CRC7U:00514:00970
TGATACGTCTCCTTCCTTAGTTACTTCA
+
<<<C@@@A@@@>B>A@@<8998;AB?CE
@CRC7U:00514:00986
CGTGTCTCTAGGCACAGGATTTGTGTAGA
+
8/////608//,//449899B>:49:444
@CRC7U:00515:00985
ACGAGTGCGTTCCCATGCTCGTAGGTACGTAC
+
;;?A;7////,//+/69994448423844333
@CRC7U:00516:00952
ATCAGACACGGACACAGCAGAACACAC
+
@7?=99:@@A=@ABBBHBBB?@CCBAA
@CRC7U:00516:00985
ACGCTCGACATGCCCAGGTACAGGAGA
+
99<BBDDCCBCCCH@BB>===4:6;;;
@CRC7U:00518:00983
ACGCTCGACATGCCCAGGTACAGGAG
+
C;;;;999<<;<CCADDABCCDDBDA
@CRC7U:00519:00991
TGATACGTCTCCTTCCTTAGTTACTTCA
+
BCBABDBB9445969<A>ACBB>99699
@CRC7U:00520:00954
TCTCTATGCGCTCCACACTGTCTAAGGGTA
+
99@9944444444244881118884;7633
@CRC7U:00520:00970
ACGCTCGACATGCCCAGGTACAGGAG
+
:@@@BCCCCB=4;809@<>>B99599
@CRC7U:00522:00981
AACGCTCGACAT
+
/,/4/8499///
@CRC7U:00522:00990
ACGCTCGACATGCCCAGTACAGGAG
+
9984>>>@A@ABCC>GCB@@AA699
@CRC7U:00523:00950
ACGCTCGACATGCCCAGGTACAGGAG
+
:;8ABBABB;;;@@<>@<>>@;;5<A
@CRC7U:00524:00952
ACGCTCGACATGCCCAGGTACAGGAG
+
=>@BEBDCCECBBC@CD@=8>9959@
@CRC7U:00527:00957
ACGCTCGACATGCCCAGGTACAGGAG
+
>;:;AA@AACCCDDACB@CCCBB?BB
@CRC7U:00530:00953
ATCAGACACGGACACAGCAGAACACAC
+
><?BAA@BCC@BBBA:;;;<;@CCBAC
@CRC7U:00531:00970
ACGCTCGACATGCCCCCCCC
+
99899999@@9999999984
@CRC7U:00535:00961
AGCACTGTAGCTGTCACTAGTTACTTGT
+
4111/1//////9:444>??@599>599
@CRC7U:00535:00983
ACGCTCGACATGCCCAGGTACAGGAG
+
>9;<BB>>@<<<<C@CCACCACCANA
@CRC7U:00536:00963
ACGCTCGACATGCCCAGGTACAGGAG
+
9;ABBBBBEDBCBC>BC?BBBBDADB
@CRC7U:00540:00979
ACGTCGACATGCCCAGGTACAGGAG
+
9;BABCCCBAAAC@BB899@998<A
@CRC7U:00541:00961
ACGCTCGACATGCCCAGGTACAGGAG
+
B>@@@B@@AECCCC@BB?BBA;;7;@
@CRC7U:00541:00981
ACGCTCGACATGCCCAGGTACAGGAG
+
98348899==;99CADC@CB;88==1
@CRC7U:00541:00998
ACGCTCGACATGCCCAGGTACAGGAGAC
+
A;<9AA<;;@@@9A64854844424444
@CRC7U:00546:00962
TACTGAGCTACACACACAGAAAGATTGGT
+
AABBBBCCCDAAAA>==CCGDAB@?=>48
@CRC7U:00500:01040
ACGCTCGACATGCCCAGGTACAGGAG
+
BA@ABBCECC@@?C@EB@BBCEDCC?
@CRC7U:00502:01045
ACGCTCGACATGCCCGGGTACAGGAG
+
B??@CBBDCCBBBC=BB>DBCAB?BC
@CRC7U:00504:01047
ACGCTCGACATGCCCAGGTACAGGAG
+
?9::BBCCCCBBBCA??=@BCBE@CB
@CRC7U:00505:01044
ACGCTCGACATGCCCAGGTACAGGAG
+
B99:@B;99B>999199699DABACA
@CRC7U:00507:01025
ACGAGTGCGTTCCCCATGTCGTAGGTACTC
+
9446///6//,///*4>>BBDA@?<?;9;@
@CRC7U:00507:01033
ACGCTCGACATGCCCAGGTACAGGAG
+
//9;@@CBCCBBBB>>?=:1111,11
@CRC7U:00509:01020
ACGCTCGACATGCCCAGGTACAGGAG
+
BABBBA>=@AA@@@<@C?AAB;;7<B
@CRC7U:00511:01045
ACGCTCGACATGCCCAGGTACAGGAG
+
:<@BCCDCCCCCBB>BB>@@@@><>9
@CRC7U:00512:01001
ATCAGACACGGACACAGC
+
43344834442/611/,,
@CRC7U:00518:01024
ACGCTCGACATGCCCAGGTACAGGAGA
+
?9::>>111<:1480442448//,///
@CRC7U:00522:01028
ACGCTCGACATGCCCAGGTACAGGAG
+
ABB@AA==>FCCCI?AA999999699
@CRC7U:00522:01030
ACGCTCGACATGCCCAGGTACAGGAG
+
94011/88/49=>=049<=>AA?@A<
@CRC7U:00525:01004
ATATCGCGAGGGTATGGAAGCACTCTAT
+
;9;98444444-4444248994437776
@CRC7U:00536:01027
ACCCCCCGCTCCCGACATGCCCCCC
+
94??;;(34444-44/6////////
@CRC7U:00536:01042
ACGCTCGACATGCCCAGGTACAGGAG
+
:4;;BBBBCC<<<D@CC@C@AAHBCA
@CRC7U:00539:01013
ACGCTCGACATGCCCAGGTACAGGAG
+
BB?@@B?BCC:;;ECCC>BBCECCEA
@CRC7U:00548:01036
ACGCTCGACATGCCCAGGTACAGGAG
+
@989>999@A<<<C?CB?B<=>EFFC
@CRC7U:00501:01061
ACGCTCGACATGCCCAGGTACAGGAG
+
9;::@@ACBBBBCCACC@BBAAA?A;
@CRC7U:00502:01060
ACGCTCGACATGCCCAGGTACAGGAG
+
99;@B@@AFFCCCCACD?@@A9959@
@CRC7U:00504:01088
ACGCTCGACATGCCCAGGTACAGGAG
+
99;BBB@@AA@AAD@CC?BBCCC@CA
@CRC7U:00505:01067
ACGCTCGACATGCCCAGGTACAGGAG
+
9;?@@ABCCCBBBB>BB@CBB??;@A
@CRC7U:00508:01064
ACGCTCGACATGCCCAGGTACAGGAG
+
>;;<CBABBA@@BC>BB@@@A9<59@
@CRC7U:00510:01084
ACGCTCGACATGCCCAGGTACAGGA
+
4489@999@@999A:9959>999@A
@CRC7U:00511:01093
ACGCTCGACATGCCCAGGTACAGGAG
+
@@@BCB;;<G:;<DACC@CCDCC@CC
@CRC7U:00511:01098
ACGCTCGACATGCCCAGGTACAGGAG
+
A9:;CBBBCB;<<C>BB?BABBC?B@
@CRC7U:00513:01061
ACGCTCGACATGCCCAGGTACAGGAG
+
B9;<CCBBCAAABC>BB@CCCAA?AC
@CRC7U:00513:01085
ACGCTCGACATGCCCAGGTACAGGAG
+
A?@@>@BBCCCBCD@CB@BBB??699
@CRC7U:00514:01078
AGACTGTAGCTGTCACTAGTTACTTGT
+
@ABCBCBABCBBBB@=BBBB>BBA<@@
@CRC7U:00514:01079
ACGCTCGACATGCCCAGGTACAGGAG
+
A9;<BCBCCDBBBC@CB@BB@AA;>9
@CRC7U:00515:01071
ACGCTCGACATGCCCAGGTACAGGAG
+
==??@=@AACCCCC>CC@CCCEE?BB
@CRC7U:00515:01084
CGTGTCTCTAGGCACAGGATTTGTGTAG
+
944444:///1,//84;2449-444444
@CRC7U:00517:01064
ACGCTCGACATGCCCAGGTACAGGAG
+
BBBBB@?@AC@@@C>BB>@@ACB?B<
@CRC7U:00520:01052
ACGCTCGACATGCCCAGGTACAGGAG
+
4479BCCCCC<<<CABB>A?@99599
@CRC7U:00521:01057
ACGCTCGACATGCCCAGGTACAGGAG
+
C<<@BA@@===BBC>CC?>><11-1/
@CRC7U:00521:01069
AACGCTCGACACTGCCCAGGTAACAGGAGAA
+
-*,,,///99444444-44:;@<9:4:///,
@CRC7U:00522:01054
ACGCTCGACATGCCCAGGTACAGGAGA
+
?;;;BBBCCCCCCD>@?=@@@FB=A=:
@CRC7U:00523:01065
TGATACGTCTCCTTCCTTAGTTACTTCA
+
A@BBBCCA==B24:<<@:A@@=ABB@C<
@CRC7U:00523:01090
ACGCTCGACATGCCCAGGTACAGGAG
+
BBACCC<<=CAAADACBC@@@A@699
@CRC7U:00524:01070
ACGAGTGCGTTCCCCATGTCGTAGGTACTC
+
?@@CC<<9@B5999,49=94499757@?==
@CRC7U:00524:01096
TGATACGTCTCCTTCCTTAGTTACTTCAGT
+
BBCC@AACCCB8<:<=@>BCB@ACCDE<<9
@CRC7U:00526:01060
ACGCTCGACATGCCCAGGTACAGGAG
+
;4899944@@9999-8>589@99599
@CRC7U:00528:01065
TAGTATCAGCCTCGCCACTGACGAAGGTATTCC
+
44=:9BBCAC;<9==:84444:4969@;9/,/,
@CRC7U:00528:01093
ACGCTCGACATGCCCAGGTACAGGA
+
??ABBCECDCBBBB>DB?ABBAADA
@CRC7U:00529:01076
ACGCTCGACATGCCCAGGTACAGGAG
+
>;;<BBCCCC@@@A<A@=@@@?A?@<
@CRC7U:00530:01071
TCTCTATGCGCTCCACACTGTCTAAGG
+
44449994444:;24466////22244
@CRC7U:00530:01087
TAGTATCAGCCTCGCCATGACAAAGGTATTCC
+
89999:CCCE@B?@@BCCCCBDF>?@>99595
@CRC7U:00532:01091
ATCAGACACGGACACAGCAGAACACACA
+
>@C?;<;CCB:<=AABCAAAC?A@@>88
@CRC7U:00532:01092
ACGCTCGACATGCCCAGGTACAGGAG
+
@@CCCCCCCBCBCCCCC@CBDCC@CB
@CRC7U:00533:01056
TGATACGTCTCCCCCCCCTTTTTTTT
+
89;@>>>>111>>>>AA%CCCFFCFF
@CRC7U:00533:01062
ACGCTCGACATGCCCAGGTACAGGA
+
9<;AAB<=?ECB>>811,////877
@CRC7U:00533:01097
ACGCTCGACATGCCAGGTACAGGAG
+
>93444;44/6**)**)**0667?:
@CRC7U:00537:01059
ACGCTCGACATGCCAGGTACAGGAG
+
9=@EAGDCC?BBC?BC@BAAA@=>9
@CRC7U:00538:01072
ATCAGACACGAACACCAGCAGAACAGCAG
+
93349434444244984444499444444
@CRC7U:00541:01099
ACGAGTGCGTTCCCATGCTCGTAGGTACTC
+
9;:;911111,/6502///888/;23=844
@CRC7U:00542:01058
ACGCTCGACATGCCCAGGTACAGGAG
+
@;;;@?@AABAAAC@CC@;;<BA=@;
@CRC7U:00543:01071
ACGCTCGACATGCCCAGGTACAGGAG
+
9<@ACBCCC@?ABC@@?;;;CBA>B;
@CRC7U:00544:01089
ATATCGCGACGGTAT
+
97>444:////,//,
@CRC7U:00545:01077
ACGCTCGACATGCCCAGGTACAGGAG
+
BBABABBBCBBABC@CBB?>@;;59>
@CRC7U:00548:01099
ACGCTCGACATGCCCAGGTACAGGAGA
+
=;89>?@AAFGCED>BBD@@@@@5999
@CRC7U:00502:01107
TCTCTATGCGCTCCACATGTCTAAGGTAC
+
;=@>B@==@?BAC=ACB994772*,*,,,
@CRC7U:00508:01110
ACGCTCGACATGCCCAGGTACAGGAG
+
==?@BBBNCCBBBCACC?@@@99599
@CRC7U:00513:01105
TGATACGTCTCCTTCCTTAGTTACTTC
+
BABABBAA@DD=B9<<=@CCC@DBB@?
@CRC7U:00513:01115
TCTCTATGCGCTCCACACTGTCTAAGGGTA
+
4449999999499244:9444887133,33
@CRC7U:00516:01126
ACGCTCGACATGCCCAGGTACAGGAG
+
9<;CCCBBBBBBBB>BBA>=@:429>
@CRC7U:00518:01105
ATATCGCGAGGTATGGAAGCACTCTAGTA
+
489444/6//,/87;:=5:9=43393,,,
@CRC7U:00519:01102
ACGCTCGACATGCCCAGGTACAGGAG
+
>;;<BBCGDC@@AECBB?B>@AC?BB
@CRC7U:00520:01104
ACGCTCGACATGCCCAGGTACAGGAG
+
9;;;@B@A?>?CENABB?<;9??299
@CRC7U:00520:01116
ACGCTCGACATGCCCAGGTACAGGAG
+
B9;<CBBBCEBBBC@CB@BBB::8<@
@CRC7U:00522:01102
ACGCTCGACATGCCCCAGGTACAGGAG
+
4;>>;9999@99999/9?;>9944:;9
@CRC7U:00522:01104
ACGCTCGACATGCCCAGGTACAGGAG
+
??ABBBAABCAAAC@CBBCBC;:6;9
@CRC7U:00522:01128
ACGCTCGACATGCCCAGGTACAGGAG
+
?@@CCB?@ACBAAB?BB@BB@::6;=
@CRC7U:00523:01125
ACGCTCGACATGCCCAGGTACAGGAG
+
9;@BCBBBBCBABA=BBBDCCGA?A>
@CRC7U:00528:01116
ACGCTCGACATGCCCAGGTACAGGAG
+
??@@CBBBBCBBBA=BB@BBCBC?A9
@CRC7U:00528:01125
ACGCTCGACATGCCCAGGTACAGGAG
+
A?@@BBDECDBBBB>DB?BBDCC@C?
@CRC7U:00530:01108
TGATAGTCTCCTTCCTTAGCTTGACTTCAGG
+
8994944334242489:8:::,////,/442
@CRC7U:00531:01125
ACGCTCGACATGCCCAGGTACAGGAC
+
B9;<C;<<FC<<<D?<;89>8--+**
@CRC7U:00532:01141
ACGCTCCGACATGCCCCAGGTACGGAG
+
1/484424//////770//,44449:?
@CRC7U:00533:01134
CGTGTCTCTAGGCACAGGATTTGTGTAGAG
+
8@ACAAACCBA?@9899699911=<<11//
@CRC7U:00534:01118
ACGCTCGACATGCCCAGGTACAGGAG
+
B?>@BBABDBBCCD@BB?BBBAC@CA
@CRC7U:00537:01128
ACGCTCGACATGCCCAGGTACAGGAG
+
=?@BBB;:<CCCCB>BB@A?A99599
@CRC7U:00537:01145
ACGCTCGACATGCCCAGGTACAGGAG
+
9;;AABCCCEBBBC>CB@BAB===A@
@CRC7U:00538:01102
ACGCTCGACATGCCCAGGTACAGGAG
+
B9:;BBCCCCCCCC@CB?>=@99599
@CRC7U:00538:01133
ACGCTCGACATGCCCAGGTACAGGAG
+
@BABBCCAA;<<BA<BC?BBCBBCB<
@CRC7U:00540:01102
ACGCTCGACATGCCCAGGTACAGGAG
+
BBBBBDCCCCCCCC<A@@;9999699
@CRC7U:00541:01142
ACGCTCGACATGCCCAGGTACAGGA
+
?@@BB<<<BAA@AA>AKBJDDBC>9
@CRC7U:00542:01101
ACGCTCGACATGCCCAGGTACAGGAG
+
AA@BCCBBBBAAACACBACA999699
@CRC7U:00544:01104
ACGCTCGACATGCCCAGGTACAGGAGA
+
@BA>@@<;<@A99919@6999995444
@CRC7U:00544:01126
ACGCTCGACATGCCCAGGTACAGGAG
+
A><?AAAAAECCCB@CB@CBBBB=A<
@CRC7U:00547:01117
ACGCTCGACATGCCCAGGTACAGGAG
+
@BBBBCCBBBBBCC=BB?A@@B><>9
@CRC7U:00548:01121
ACGCTCGACATGCCCAGGTACAGGAG
+
=9:;BCCCDCBBBCACB@BABED@BA
@CRC7U:00549:01139
ATGCTCGAGATGACCCAGGA
+
1..///4/////6665//,4
@CRC7U:00542:01150
ACGCTCGACATGCCCAGGTACAGGAG
+
11.//699:?>=9:644244444244
@CRC7U:00555:00035
ATATCGCGAGGGTATGGAAGACTCTATA
+
AABBBCCC@==:>999<?<>@=;;;?>@
@CRC7U:00559:00045
TACTGAGCTACACACACAGAAAGATTGGT
+
;;9A@AABBB@@@;;<<BA@B><;;>@;;
@CRC7U:00562:00031
TACTGAGTCTACCACAC
+
@>;21?1/,,,,*///4
@CRC7U:00569:00010
ACGCTCGACATGCCCAGGTACAGGAG
+
>@@CGDCAB@@@@A=BA>BBDAA?B?
@CRC7U:00569:00027
ATATCGCGAGGGTATGGAAGCACTCTAGTA
+
9;;98894944-4;CC<A;4448742,***
@CRC7U:00573:00044
ACGCCTCGACATGCCCAGGTACAGGAG
+
@;<<BCDCCCCBBBEAEC>??CDDBD:
@CRC7U:00584:00020
ACGCTCGACATGCCCAGGTACAGGAG
+
?@@ABBCCB@@BBC?@@>@BBGEACB
@CRC7U:00587:00019
ACGCTCGACATGCCCAGGTACAGGAG
+
9<?AAAACD<<;>C:9859>>@C@CB
@CRC7U:00588:00012
ACGCTCGACATGCCCAGGTACAGGAG
+
9<@ACCCEB@AABC<@@=@BABA@A>
@CRC7U:00593:00012
ACGCTCGACATGCCCAGGTACAGGAG
+
9;;@CCDBBBAAAA=AA@BCDCGDAA
@CRC7U:00550:00051
ACGCTCGACATGCCCAGGTACAGGAG
+
=@ABBCDCCEBBB@>BB@CBCAA=?A
@CRC7U:00555:00057
ACGCTCGACATGCCCAGGTACAGGAG
+
=@@@CBAAACABBC@CB>AACEC@BB
@CRC7U:00556:00080
ACGCTCGACATGCCCAGGTACAGGAG
+
9;<;@A@ACCBBBEA<;;<BBBE?BB
@CRC7U:00557:00062
ACGCTCGACATGCCCAGGTACAGGAG
+
@AABCBCCCDCBBB?CB@BBCAA;@;
@CRC7U:00557:00078
ACGCTCGACATGCCCAGGTACAGGAG
+
?;;<CCCCCCCCCC>CB@94999599
@CRC7U:00561:00059
ACGCTCGACATGCCCAGGTACAGGAG
+
@9;<BCBBCCCBBB@BC@BBCCC@C?
@CRC7U:00561:00089
ACGCTCGACATGCCCAGGTACAGGAG
+
B@??CCCCCCABBDABB??ABAA?AA
@CRC7U:00564:00071
ACGCTCGACATGCCCAGGTACAGGAG
+
C;<<DCCECAAAECABB?BBCAA?AB
@CRC7U:00567:00053
ACGCTCGACATGCCCAGGTACAGGAG
+
=@?@BBBAAACBCC>BB=>>A9959>
@CRC7U:00578:00068
ACGCTCGACATGCCCAGGTTCAGGAGA
+
CCBBB<;<AA@ABB?CB?@?@935777
@CRC7U:00580:00057
ACGCTCGACATGCCCAGGTACAGGAG
+
?A@@CCCCCCBBBB@BB?BBBCA>A@
@CRC7U:00580:00088
AGCACTGTAGCTGTCACTAGTTACTTGT
+
BBBDC:@?CCGDBBCC@AA9929@>599
@CRC7U:00593:00056
ACGCTCGACATGCCCAGGTACAGGA
+
==?@@@CCCCCCCC=BB?BBCCC?B
@CRC7U:00597:00095
ACGCTCGACATGCCCAGGTACAGGAG
+
ABACBBA@AAAABE@BB?@@ACB@C<
@CRC7U:00550:00104
TACTGAGCTATACACACAGAAAGATTGGT
+
BBBBBDDDBAB@C9999@99999@>=@?;
@CRC7U:00551:00114
ATGCTCGACATGCCCAGGTACAGGAG
+
43349999/////8+//56444464;
@CRC7U:00551:00129
ACGCTCGACATGCCCAGGTACAGGAG
+
A9;;CA@ADCCBAA<945;?@ACBCD
@CRC7U:00557:00138
ACGCTCGACATGCCCAGGTACAGGAG
+
><;<BBCCCAA@>>:99699<<B?BC
@CRC7U:00560:00117
TGATACGTCTCCTTCCTTAGTTACTTCA
+
BBBBCDCCBA;245;59:?=824//56/
@CRC7U:00563:00120
ACGCTCGACATGCCCAGGTACAGGAG
+
?9;;CBCCDA:;;E@CB@BCCDCACC
@CRC7U:00564:00139
TAGTATCAGCCTCGCCACTGACGAAGGTAGTTCC
+
//8849;:498=94/,/////20806781//,/,
@CRC7U:00551:00168
ACGCTCGACATGCCCAGGTACAGGAG
+
?;;<ABBBCAACFFACBACCCCC=A<
@CRC7U:00551:00193
ACGCTCGACATACCCAGGATACAGGAGA
+
9>844;4>AC?>>@:;;-110119<<>:
@CRC7U:00556:00170
ACGAGTGCGTACCC
+
94894-,,,,,,00
@CRC7U:00560:00183
ACGCTCGACATGCCCAGGTACAGGAG
+
B9::;;<@BBBCCA?@@=@BCCDACC
@CRC7U:00564:00164
ACGCTCGACATGCCCAGGTACAGGAG
+
A9:;C?AACDCCBC=B==@:;<<CBB
@CRC7U:00564:00187
ACGCTCGACATGCCCAGGTACAGGAG
+
49899>>>>=;<CB<>>599499:>A
@CRC7U:00581:00173
AACGCTCGACATGCCCAGGTACAGGAG
+
/,/6/4449::448=548244449;==
@CRC7U:00584:00182
ACGCTCGACATGCCCAGGTACAGGAG
+
@@?8;999999///+//,/669;===
@CRC7U:00558:00246
ACGCTCGACAATGCCCAGGTACAGGAG
+
==3:91<<11,////+/9844///56/
@CRC7U:00563:00245
ACGCTCGACATGCCCAGGTACAGGAG
+
89<<BBBECBBBBC<@@7;:@A@=@@
@CRC7U:00574:00242
ACGCTCGACATGCCCAGGTACAGGAG
+
B@>@BCDCFFCCCC?@@;9999969A
@CRC7U:00577:00237
ACGCTCGACATGCCCAGGTACAGGAGA
+
=@@@B?BC<<<CCECCC=@=@995111
@CRC7U:00577:00247
ACGCTCGACATGCCCAGGTACAGGAG
+
C;::CC<<=AACCCABB@CNFCB9;9
@CRC7U:00579:00216
ACGCTCGACATGCCCAGGTACAGGAG
+
B9:;CBCCCGCBBB>BB@?@B::6;@
@CRC7U:00579:00237
ACGCTCGACTGCCCAGGTACAGGAG
+
BB@@ABBBC:;;A<BB=@@A;;5;A
@CRC7U:00592:00204
TGATACGTCTCCTTCCTTAGTTACTTCA
+
=@??@@AAA>?;?,1,/74//19AA@CJ
@CRC7U:00550:00284
ACGTCGACATGCCCAGGTACAGGAG
+
:;ABBBBDCBBCB>BB8:=DCC?BB
@CRC7U:00553:00275
ACGCTCGACATGCCCAGGTACAGGAG
+
B9;=CBCCCFCCCC>AA=A@BACA<<
@CRC7U:00556:00282
CGTGTCTCTAGGCACAGGATTTGTGTAGAG
+
@@ABCIDCCCC@AA@?@@999199944444
@CRC7U:00557:00280
AGCACTGTAGCTGTCACTAGTTACTTGT
+
A@B@;;:;BBCCBDC?99;9959@>5<<
@CRC7U:00566:00294
ACGCTCGACATGCCCAGGTACAGGAG
+
4989>?@@BAACEE=BB?CA=<@:11
@CRC7U:00567:00293
ACGCTCGACATGCCCAGGTACAGGAGA
+
998999999@@111,1<-11:11,94>
@CRC7U:00570:00277
ACGCTCGACATGCCCAGGTACAGGAG
+
=;:;@>@@BAA@A@:9;899AAA8==
@CRC7U:00574:00273
TGATGACGTCTCC
+
811//////14;2
@CRC7U:00577:00290
ACGCTCGACATGCCCAGGTACAGGAG
+
B9:;CBCCCBBBBB?BB?BBCEE@BC
@CRC7U:00581:00299
ACGCTCGACATGCCCAGGTACAGGAG
+
>;899>99:@=>=A6:>598//677/
@CRC7U:00582:00266
ACGCTCGACATGCCCAGGTACAGGAG
+
@@?>@;94999=9959888>;<;=AA
@CRC7U:00583:00266
ACGCTCGACATGCCCAGGTACAGGAG
+
:<;<BBCCCCB@AA<;87;?@AA?CA
@CRC7U:00584:00276
ACGCTCGACATGCCCAGGTACAGGAG
+
>9;;CA>>CB==;A<AA>ABB><:9C
@CRC7U:00585:00257
ACGCTCGACATGCCCAGGTACAGGAG
+
9<AB;;=<<B<<<B<@@=@@@B?6<<
@CRC7U:00588:00254
AACGCTCGACATGCCCAGGTACAGGAG
+
/,/4697::/1/68658A99>==?;@=
@CRC7U:00589:00298
ACGCTCGACATGCCCAGGTACAGGAG
+
:9:;<;9BB@;;9;:9@=@@A@@=@9
@CRC7U:00590:00299
ACGCTCGACATGCCCAGGTACAG
+
9989999@111,,2*,-**,***
@CRC7U:00592:00266
ACGCTCGACATGCCCAGGTACAGGAG
+
B9;<CCBBDD@AAC@CC@BBBAA>AC
@CRC7U:00594:00264
TGATACGTCTCCTTCTTAGCTTACTTCAG
+
499>:@AB911,/,,,00,,,0///,444
@CRC7U:00596:00251
TCGTATCGCTACGACACATGATTGAT
+
,,,,//8;4444444///////,///
@CRC7U:00596:00265
ACGCTCGACATGCCCAGGTACAGGAG
+
?;;<CBBBBCAA>ABBB@ABBAA?AB
@CRC7U:00598:00291
CGTGTCTCTAGGCACAGGATTTTGTGTAG
+
8499444@999884444:4444,444499
@CRC7U:00550:00324
ACGCTCGACATGCC
+
@;;;A;<<AE<<=C
@CRC7U:00552:00313
TGATACGTCTACCTTCTTAGCTTGACTTCAGGT
+
4444494//-,,*,*,,2689:7>99424//5/
@CRC7U:00553:00339
ACGCTCGACATGCCCAGGTACAGGAG
+
998;A@>>BC<99>99959@@?@7;9
@CRC7U:00554:00348
ACGCTCGACATGCCCAGGTACAGGAG
+
?@@AADCDCCCECC@BB>BCEAA>AA
@CRC7U:00560:00333
TACTGAGCTACACACACAGAAAGATTGGT
+
49994:9@==8?@999444//+//0,.66
@CRC7U:00561:00320
ACGCTCGACATGCCCAGGTACAGGAG
+
A9;;BBCCCCAAAD>CB@CCBAA>@B
@CRC7U:00563:00313
ACGCTCGACATGCCCAGGTACAGGAG
+
A9:<CCBCCCBBBC@BB>BBBBB?B<
@CRC7U:00563:00317
ATATCGCGAGGTATGGAAGCACTCTAGT
+
83444444448994959244883337..
@CRC7U:00564:00304
ACGCTCGACATGCCCAGGTACAGGAG
+
//;:@@?A@HGGDD>AA@A?B9969>
@CRC7U:00573:00300
ACGCTCGACATGCCCAGGTACAGGAG
+
??@CDBCBBB@@@@<>C599>99699
@CRC7U:00575:00304
ATATCGCGACGGTATGAAGAC
+
47=888<94/8,/////,///
@CRC7U:00578:00310
ACGCTCGACATGCCCAGGTACAGGAG
+
@;;;AA@B999<<919@9;<<CCAB=
@CRC7U:00586:00327
AGCACTGTAGCTGTCACTAGTTACTTGT
+
=>>A<<:@@@@BCECEDDCCB@CCC?BA
@CRC7U:00587:00327
ACGCTCGACATGCCCAGGTACAGGAG
+
=;;<BCCCCCCAA@=BA<>>AAC=@A
@CRC7U:00588:00341
ACGCTCGACATGCCCAGGTACAGGAGA
+
8989444449499C?@B8446//,//1
@CRC7U:00595:00309
ACGCTCGACATGCCCAGGTACAGGAG
+
BBA@?49999999918928>944=44
@CRC7U:00595:00319
ACGCTCGACATGCCCAGGTACAGGAG
+
888;@;<9CB9999099599999599
@CRC7U:00596:00301
ACGCTCGACATGCCCAGGTACAGGAG
+
A9;;@@@BB@;<;B<AB@B<<>B>@9
@CRC7U:00596:00310
ACGCTCGACATGCCCAGGTACAGGAG
+
;CBA@?@@@@<<<B:>?8;9=?B=BA
@CRC7U:00599:00319
ACGCTCGACATGCCCAGGTACAGGAG
+
99?>99999<;9AB>BC?CBCBCACA
@CRC7U:00551:00363
TGATACGTCTCCTTCCTTAGTTACTTCA
+
?@@=9<9?@@@596959><AB?<=<=@B
@CRC7U:00554:00390
ACCCTCGACATGCCCAGGTACAGGAGACTG
+
49@<@BAAACEBBC@BE@B@B;:6;?@@::
@CRC7U:00557:00356
TCTCTATGCGCTCCACACTGTCTAAG
+
44449444994998?99;444/,,*,
@CRC7U:00562:00359
ACGCTCGACATGCCCAGGTACAGGAG
+
B9::C@<99@999919A;99999599
@CRC7U:00565:00383
ACGCTCGACATGCCCAGGTACAGGAG
+
@9;<CCBCDD;<<D>;;;;@@AD@CC
@CRC7U:00567:00396
ACGCTCGACATGCCCAGGTACAGGAG
+
>@A:;;@ABCAAAEACC@CCCBDABC
@CRC7U:00568:00385
ATATCGCGAGGGTATGGAAGCACTCTAGT
+
=@A@89>=999-4;CC;>844443...,,
@CRC7U:00569:00387
ATATCGCGAAGGTATGGAAGCACTCTATAG
+
8>999=9995959<A>=?:1/1/...3611
@CRC7U:00570:00357
ACGCTCGACATGCCCAGGTACAGGAG
+
>9;<CCCCCCB?BB>BB@BBCGGAAE
@CRC7U:00573:00371
ACGCTCGACATGCCCAGGTACAGGAGA
+
;9;99;99AB99495=@@CCCED@@?=
@CRC7U:00574:00387
ACGCTCGACATGCCCAGGTACAGGAG
+
=9:;@A@@ACCDCCA@@;==>9989@
@CRC7U:00579:00376
ATCAGACACGGACACAGCAGAACACAC
+
9?>>993444889999A>999?@>;;8
@CRC7U:00580:00395
ACGCTCGACATGCCCAGGTACAGGAG
+
B;;<CBABC<<<@@<@BA<==DIFHD
@CRC7U:00582:00366
TACTGAGCTACACACCACAGAAAGGATTGGTGCTGA
+
<;;BAA49444////,//////+4243966../5/.
@CRC7U:00583:00362
ACGCTCGACATGCCCAGGTACAGGAG
+
88899AA?<><AAB<B@=;999969>
@CRC7U:00585:00364
ACGCTCGACATGCCCAGGTACAGGAG
+
9;<<CCCCCCCCCCABB@@ABA?=@?
@CRC7U:00585:00368
AGCACTGTAGCTGTCACTAGTTACGTTG
+
44444444BA=;9@;4444777////,/
@CRC7U:00597:00361
ACGCTCGACATGCCCAAGGTACAGGAG
+
B9;;>@@@AA111>,1,1:<<=BA;@;
@CRC7U:00550:00400
ACGCTCGACATGCCCAGGTACAGGAG
+
8989@@@>?9999>199599999>>>
@CRC7U:00550:00424
ACGCTCGACATGCCCAGGTACAGGAG
+
4;?AB@@@=99>>>:@A=>AC<<:=A
@CRC7U:00553:00420
ACGCTCGACATGCCCAGGTACAGGAG
+
?>@A@BBBAAACCC>CC?::<AA;>@
@CRC7U:00553:00440
ATCAGACACGGACACAGCA
+
933444.///,/22/////
@CRC7U:00555:00416
ACGCTCGACATGCCCAGGTACAGGAG
+
=;;;AACGFBBBDJCCC>@@AAA=A9
@CRC7U:00560:00442
ATATCGCGGGGTATGGAAGACTCTATAAG
+
;:99>99111+////,/78819488/1-1
@CRC7U:00568:00423
ACGCTCGACATGCCCAGGTACAGGAG
+
B9:9CC@AAAAAAD>BB:<;A?@;@<
@CRC7U:00569:00416
ATCAGACACGGACACAGC
+
10466:7949294/////
@CRC7U:00569:00430
ACGCTCGACATGC
+
1/6/449:::4//
@CRC7U:00574:00407
ACGCTCGACATGCCCAGG
+
>>>>;;;ABC9<9A<>?=
@CRC7U:00576:00420
ACGCTCGACATGCCCAGGTACAGGAG
+
B:89BCDCCBA==@:>8;@@AADACA
@CRC7U:00578:00401
ATATCGCGAGGGTATGGAAGACTCTATAGA
+
48;9>>=9;:B?@9;;7;59@;??>0000.
@CRC7U:00578:00423
ACGCTCGACATGCCCAGGTACAGGAG
+
B??BBBBB><<@@@1995994?@=@;
@CRC7U:00588:00430
ACGCTCGACATGCCCAGGTACAGGAG
+
B??AAA@@B@@@@@9>@59999?599
@CRC7U:00590:00421
ACGCTCGACATGCCCAGGTACAGGAGA
+
<9>@1111/8///:5665//,,,*,//
@CRC7U:00590:00445
ACGCTCGACATGCCCAGGTACAGGAG
+
9<;<@AAB@@@99919>=ACCDGADE
@CRC7U:00595:00409
TGATACGTCTCCTTCCTTAGTTACTTACA
+
84/8111:8AA59692923442//8,///
@CRC7U:00597:00436
ACGCTCGACATGCCCAGGTACAGGAG
+
=9;<BCCDCCBCCCBCB;4999959?
@CRC7U:00598:00414
ACGCTCGACATGCCCAGGTACAGGAG
+
9<BBBACCCAACCE@CE=;8999599
@CRC7U:00552:00463
ACGCTCGACATGCCCAGGTACAGGAG
+
B<:<B=99?44444-4>;894:;594
@CRC7U:00553:00488
ACGCTCGACATGCCCAGGTACAGGAG
+
49;;@>>>B;<<<B>AB@CCBCFBCC
@CRC7U:00553:00493
ACGCTCGACATGCCCAGGTACAGGAG
+
:?A??>>?A:<;CE?CC@CBAAA=@B
@CRC7U:00555:00468
ACGCTCGACATGCCCAGGTACAGGAG
+
=@:<;A9999999>089<>>ACBCBB
@CRC7U:00557:00472
ACGAGTCGTCCCATG
+
6;.///8;8==596,
@CRC7U:00559:00479
TGATACGTCTCCTTCCTTAGCTTACTTCAGT
+
?999>A<<<AB<@2:2423444<=6677///
@CRC7U:00561:00460
AGCACTGTAGCTGTCACCTAGTTACGTTGTG
+
44899949=AA@A=?==294/77711/788/
@CRC7U:00562:00498
ACGGCTCGACATGCCCCAGGTACAGGAG
+
//3148899:<9;9@B6=@<>9999549
@CRC7U:00566:00498
ACGAGTGCGTTCCCCATGTCGTAGGTACCTC
+
89?99949=>5944,4:99<CBBA?ABG@CD
@CRC7U:00575:00464
ACGCTCGACATGCCCAGGTACAGGAG
+
B9::@@>=;9<@@A<CF@DDDCC>A<
@CRC7U:00579:00454
ACGCTCGACATGCCCAGGTACAGGAG
+
A9;:BBBAAACCCEABC>@@A996=9
@CRC7U:00579:00472
ACGCTCGACATGCCCAGGTACAGGAG
+
B;;<BBHCCCCCCC>CC@@:99959>
@CRC7U:00585:00494
ACGCTCGACATGCCCAGGTACAGGAG
+
B@>?BBCCBB?@?C>BA@BBCCCACC
@CRC7U:00594:00490
ACGCTCGACATGCCCAGGTACAGGAG
+
84;;@@@BDDBCBB:<<:<BBBDAAA
@CRC7U:00595:00492
ACGCTCGACATGCCCAGGTACAGGAG
+
:;<CCCCCCC???CABB@A:<=A?AE
@CRC7U:00595:00494
ATCAGACACGGACACA
+
8334//.///,,0///
@CRC7U:00597:00460
ACGCTCGACATGCCCAGGTACAGGAG
+
>>?89889444444-44244944244
@CRC7U:00598:00496
CGTGTCTCTAGGCACAGGATTTG
+
98994496611,,-//65///+/
@CRC7U:00550:00507
ACGCTCGACATGCCCAGGTACAGGAGA
+
?@>AB@@AA===EEABB>A@=<<:<--
@CRC7U:00551:00509
ACGCTCGACATGCCCAGGTACAGGAG
+
=;;;AAACCCCCCC>BB?BBDFE@CC
@CRC7U:00553:00513
ACGCTCGACATGCCCAGGTACAGGAG
+
:<@@CCBBBB?AAC>CB>?B<;<?@9
@CRC7U:00554:00546
ACGCTCGACATGCCCAGGTACAGGAG
+
B?>?BB@@AB@@@D?@A>@CCBB?BA
@CRC7U:00555:00547
ACGCTCGACATGCCCAGGTACAGGAG
+
9;;<AA@@AB@@@>:?>7;;AAABEC
@CRC7U:00564:00527
ACGCTCGAATGCCCAGGTACAGGAG
+
==?@@A@D<?99909@=>>@@@487
@CRC7U:00567:00519
ACGCTCGACATGCCCAGGTACAGGAG
+
A<:99@94444444-4424444469=
@CRC7U:00569:00518
ACGCTCGACATGCCCAGGTACAGGAG
+
B?>?>9;;BB<<<B<@@>@@@AADBB
@CRC7U:00570:00504
ACGCTCGACATGCCCAGGTACAGGAG
+
?@@@BCDDCC@@@E@CB???B;;7<@
@CRC7U:00570:00506
ACGCTCGACATGCCCAGGTACAGGAG
+
>??>;;11///14C>BE@BCBBA7;4
@CRC7U:00573:00523
AACGCTCGACATGCCCAGGTACAGGA
+
9243444449444;;:4924444:9:
@CRC7U:00575:00537
ACGCTCGACATGCCCAGGTATCA
+
48;;@@@AAB:;;B?1/,,,,,,
@CRC7U:00576:00534
ACGCTCGACATGCCCAGGTACAGGAG
+
4;?@@>CBCCCBAA<<;8;BBBB?BC
@CRC7U:00583:00542
ACGCTCGACATGCCCAGGTACAGGAG
+
>@@BECCCCDBBBB>CC@BBBCCACC
@CRC7U:00592:00519
ACGCTCGACATGCCCCAGGTACAGGAG
+
CCAA=@<<;AA@;BC-;;2467//,//
@CRC7U:00595:00523
ACGCTCGACATGCCCAGGTACAGGAG
+
9938>B>??>999>:>?;>>@AD?@@
@CRC7U:00596:00537
ATATCGCGAGGGTATGGAAGCACTCTAGTAG
+
83444444444-444;:@?B9997373....
@CRC7U:00597:00530
CGTGTCTCTAGGCACAGGATTTGTGTAG
+
@AACFDBCB;<:<CACB>;<<;;BBA<<
@CRC7U:00597:00537
TGATACGTCCTCCTTCCTTAGTTACTTCAG
+
=A=<;BC<<:9;242424874424442///
@CRC7U:00554:00590
ACGCTCGACATGCCCAGGTACAGGAG
+
9;89999999449964824444:244
@CRC7U:00558:00559
ACGCTCGACATGCCCAGGTACAGGAG
+
?AABBCFCCC@BBD@A?=@BB?ADBA
@CRC7U:00560:00556
ACGCTCGACATGCCCAGGTACAGGAG
+
9;>>99999@@@AB;<;@BABA?599
@CRC7U:00561:00566
ACGCTCGACATGCCCAGGTACAGGAG
+
>9:<BB@ADAAACEAAA=@?@AA?@@
@CRC7U:00568:00569
ACGCTCGACATGCCCAGGTACAGGAG
+
?=<@@BBBBBCBCC>@@=@><AA:<1
@CRC7U:00576:00565
ACGCTCGACATGCCCAGGTACAGGAG
+
9;BBA@@@AAA@>@<@@;>>A@@>A@
@CRC7U:00576:00566
ACGCGTCGTACCCCCCCC
+
4101/////444444444
@CRC7U:00582:00584
ACGCTCGACATGCCCAGGTACAGGAG
+
4;;;CDCDAA@CCEADC=9999959A
@CRC7U:00588:00588
ACGCTCGACATGCCCAGGTACAGGAG
+
>989@@ABCC<<<B8<9599111,1/
@CRC7U:00589:00558
ACGCTCGACATGCCCAGGTACAGGAG
+
B@>@BB@D@CABBCBBA?B@AAFACC
@CRC7U:00589:00595
ACGCTCGACAGTGCCC
+
=A?;8467////0000
@CRC7U:00590:00560
ACGCTCGACATGCCCAGGTACAGGAG
+
;A?@@@;;:;94;>64969==;@@?4
@CRC7U:00597:00553
ACGCTCGAACATGCCCAGGTACA
+
847>=@996999888044244//
@CRC7U:00597:00587
AGTATCAGCCTCGCCATGACGAAAGGTATT
+
449=9::BFC<?;9593448444-4244/5
@CRC7U:00599:00576
ACGCTCGACATGCCCAGGTACAGGAGA
+
B<;<AC@@=?>BBB@<;89>999;>99
@CRC7U:00557:00631
ACGCTCGACATGCCCAGGTACAGGAG
+
>934=?>?99984959A699?99599
@CRC7U:00558:00646
ACGCTCGACATGCCCAGGTACAGGA
+
9989>944444///+//,////6,4
@CRC7U:00560:00621
ACGCTCGACATGCCCAGGTACAGGAG
+
=9;<B@CBCBA88819=;=@BBCABB
@CRC7U:00562:00621
TCTCTATGCGCTCCACATGTCTAAGGTA
+
??A?CDB<<;BA?;A@CCCCDDA64244
@CRC7U:00563:00636
ACGCTCGACATGCCCAGGTACAGGAG
+
><;<BB<<<@@@AC>BB@BBBCC8<9
@CRC7U:00564:00636
ACGCTCGACATGCCCAGGTACAGGAG
+
AA>>>@;;<BCA@A:@A=@@ABB@<<
@CRC7U:00567:00623
ACGCTCGACATGCCCAGGTACAGGAG
+
?9;:BBCBCCAAAC>CB@B?AAD9;<
@CRC7U:00570:00606
ACGCTCGACATGCCCAGGTACAGGAG
+
=9;<CAAABAA@@B><;:<BBBB@@@
@CRC7U:00570:00632
ACGCTCGACATGCCCAGGTACAGGAG
+
=>;<<CCCCCC@@@<@@=@CEDECCC
@CRC7U:00577:00620
ACGCTCGACATGCCCAGGTACAGGAGACT
+
848;@@B@A@B@>>:9959><<<B>=0*(
@CRC7U:00578:00639
ACGCTCGACATGCCCAGGTACAGGAG
+
CC@A@CDGCC<<9>:996;A@ACBBD
@CRC7U:00580:00600
AGCACTGTAGCTGTCACTAGTTACTTGTG
+
BBBBBGBCABBFCCDB@@A@@=ABB@CCC
@CRC7U:00584:00618
ATCAGACACGGACACAGCAGAACACACA
+
BAA@<<;;;A699@<9999485848736
@CRC7U:00589:00604
ACGCTCGACATGCCCAGGTACAGGAG
+
=;;;BA;<DCCCCN;<<?@>>B@6<<
@CRC7U:00589:00640
ACGCTCGACATGCCCAGGTACAGGAG
+
B9;<B@@@AAAAAC>CC@AAABB?9<
@CRC7U:00589:00647
ATCAGACACGGACACAGCAGAACACAC
+
8>8944744424944444449599433
@CRC7U:00592:00649
TCTCTATGCGCTCCACATGTCTAAACTG
+
@=BCA@@CCDDBB8<:949=?:@B<;99
@CRC7U:00597:00632
ACGCTCGACATGCCCAGGTACAGGAG
+
@;899;99<C?@=B:::244///,,,
@CRC7U:00599:00637
ACGCTCGACATGCCCAGGTACAGGAG
+
;;;;BBCCAAABHE@CB>@@A;;7<B
@CRC7U:00553:00674
ACGCTCGACATGCCCAGGTACAGGAG
+
9;?@AABBECCBCE>CB@BBCAA?A;
@CRC7U:00556:00670
ACGCTCGACATGCCCAGGTACAGGAG
+
@@@@E@AAABBBCCABCD@@AAC@C<
@CRC7U:00560:00675
ACGCTCGACATGCCCAGGTACAGGAG
+
@@?@BCBBBAAACC>@A=AAABBAA<
@CRC7U:00563:00682
ACGCTCGACATGCCCAGGTACAGGAG
+
?;;;@@@>@A<;9;=;98;?999<??
@CRC7U:00566:00653
ACGCTCGACATGCCCAGGTACAGGA
+
98<499899491;;611,,,,,,*/
@CRC7U:00569:00699
ACGCTCGACATGCCCAGGTACAGGAG
+
?88<C@>@GE211>,11511444:;9
@CRC7U:00570:00685
ACGCTCGACATGCCCAGGTACAGGGAGA
+
9989999>;:////+/7768=?::6?44
@CRC7U:00573:00652
ACGCTCGACATGCCCAGGTACAGGAGA
+
B<<<CDGCB<<=AC>AA591111-111
@CRC7U:00577:00694
ACGCTCGACATGCCCAGGTACAGGAGG
+
9>?@CCCBAA@88819=;;;<FFACEC
@CRC7U:00580:00652
ACGCTCGACATGCCCAGGTACAGGAG
+
@>?@@>>?CABCDH><<?@9::@:;4
@CRC7U:00581:00693
ACGCTCGACATGCCCAGGTACAGGAG
+
8989;ABCDCCBBC>CB@@=@;959>
@CRC7U:00584:00691
ACGCTCGACATGCCCAGGTACAGGAG
+
44344444444//65//,///44244
@CRC7U:00586:00654
TACTGAGCTACACACACAGAAAGATTGG
+
BA;;<<<<AB@><<11///,202/.,.6
@CRC7U:00590:00680
ACGCTCGACATGCCCAAGGTAACAGGAG
+
<;;;9999>@<<22*,*,*,,*//87/9
@CRC7U:00591:00678
ACGCTCGACATGCCCAGGTACAGGAG
+
=;;<AAAB@@;<9@<@@=@@BBBCB@
@CRC7U:00595:00664
ACGCTCGACATGCCCAGGTACAGGAG
+
CCCBBBCCCD?@ACACC?BBCEEFEB
@CRC7U:00595:00679
ACGCTCGACATGCCCAGGTAAGGAG
+
9;@AAADDGFCDDH<A@=@@<><?8
@CRC7U:00595:00684
ACGCTCGACATGCCCAGGTACAGGAG
+
4;8;AA@@AABBBB>BCACBBBB>A@
@CRC7U:00598:00678
ACGCTCGACATGCCCAGGTACAGGAG
+
9;@@BBCCDCCCCC?BA=@@CCC?C@
@CRC7U:00598:00697
ACGCTCGACGCCCAGGTACAGGAG
+
B?>@C@@ACDCCC9:99AC9<8<A
@CRC7U:00552:00712
ACGCTCGACATGCCCAGGTACAGGAG
+
9;;<CCDBC@A9991995111//,//
@CRC7U:00557:00701
ACGCTCGACATGCCCAGGTACAGGAG
+
>9;<@AABGCBBBC>A==>8;9@=@@
@CRC7U:00557:00744
ACGCTCGACATGCCCAGGTACAGGAG
+
BAABCB@;<<<<<C@A@=A>??B=99
@CRC7U:00557:00749
ACGCTCGACATGCCCAGGTACAGGAGA
+
9<@<<<CEECCCBB<>><?9111-111
@CRC7U:00559:00707
ATGCTCGTCTACTTGCCTGTATCAGGAGA
+
/,,,,*0,*,,,,*,,2766>99399331
@CRC7U:00561:00737
TCTCTATGCGCTCCACTACATTCTAAGG
+
98499999=:666,/,,,,,,2,//,/6
@CRC7U:00564:00702
ACGCTCGACATGCCCAGGTACAGGAG
+
=@?@>>>>9999<A<BCBA@ABB599
@CRC7U:00565:00722
ACGCTCGACATGCCCAGGTACAGGAG
+
94898949?@@@BB><959>999591
@CRC7U:00568:00735
ACGCTCGACATGCCCAGGTACAGGAG
+
9834>>>9<=994C099598//656/
@CRC7U:00571:00714
ACGCTCGACATGCCCAGGTACAGGAG
+
>@@@BBCEDC:<<C<@@=;99BC699
@CRC7U:00574:00720
ACGCTCGACATGCCCAGGTACAGGAG
+
AB@@B@<<=CBBBEACC>BCBEB?A@
@CRC7U:00577:00712
ACGCTCGACATGCCCAGGTACAGGAGA
+
CA@@BB@@CAA@=?:995984492499
@CRC7U:00577:00738
ACGCTCGACATGCCCAGGTACAGGAG
+
>939AAABFGBB@C>CC?DDBBCCAA
@CRC7U:00579:00700
TACTGAGCTACACACCAG
+
4489444444;444/,//
@CRC7U:00579:00740
TGATACGTCTCCTTCCTTAGTTACTT
+
9>99;B<99CC>:?:292///,///,
@CRC7U:00582:00716
ACGCTCGACATGCCCAGGTAAGCAGGAG
+
@@899999?9988C041,//,./66568
@CRC7U:00582:00721
ACGCTCGACATGCCCAGGTACAGGAG
+
@9;<CB@A=><BBGACD@A>@9959?
@CRC7U:00585:00709
ACGCTCGACATGCCCAGGTACAGGAG
+
9989>@@@ACECDD@CCACBBCC=AA
@CRC7U:00585:00722
TGATACGTTCTCCTTCCTTAGTTACTTCAGTG
+
=>>11//1,///,424242444299A?????9
@CRC7U:00586:00723
ACGCTCGTACCATGCCGTAGCAGAGA
+
:=.//7/44@A>;:8,//,,*,,,,,
@CRC7U:00587:00744
ACGCTCGACATGCCCAG
+
B?>9;;AB<<<AAC>CC
@CRC7U:00588:00733
ACGCTCGACATGCCCAGGTACAGGAG
+
9;B@@@A@?499>>:>>;>@@99:<B
@CRC7U:00588:00743
ACGCTCGACATGCCCAGGTACAGGAG
+
>9899@ACFDCCDC<BAADA@<<89@
@CRC7U:00589:00726
ACGCTCGACATGCCCAGGTACAGGAGA
+
B9;;A;<<AABCCF;<<BBAB<96999
@CRC7U:00596:00706
TCTCTATGCGCTCCACACTGTCTA
+
944444:966677,//,,////86
@CRC7U:00599:00737
AATCAGACACGGACACAGCAGAACAC
+
82334987448699A@>@@?995999
@CRC7U:00550:00777
ACGCTCGACATGCCCAGGTACAGGAGA
+
998B@9;;>@A?>>:>?;?@111:=11
@CRC7U:00551:00782
ACGTCGACATGCCCAGGTACAGGAG
+
89899999@99<B>AAAAAACC@<<
@CRC7U:00556:00778
ACGCTCGACATGCCCAGGTACAGGAGA
+
:1.1114444444969?5844449944
@CRC7U:00560:00756
ACGCTCAGACATGCCCAGGTACAGGAG
+
:481;-,,,,,/822*,/,/./8876=
@CRC7U:00562:00759
TGATACGTCTCCTTCCTTAGTTACTTCAG
+
<CECAA?AADEDHBD>@=>9949@@<@99
@CRC7U:00563:00758
ACGCTCGAACATGCCCAGGTACAGGAG
+
?=?@@@AABB<;<>@:>>;999BB=>9
@CRC7U:00565:00780
ACGCTCGACATGCCCAGGTACAGGAG
+
4989>@@@CB@>>@<>>=@@BBCCB<
@CRC7U:00569:00750
ACGCTCGACATGCCCAGGTACAGGAG
+
?9;<CCBBDFBBBCBDC@@@@@?599
@CRC7U:00572:00789
ACGCTCGACATGCCCAGGTACAGGAG
+
=989AAAAGFAAAC@CC@CCBCB?BA
@CRC7U:00574:00789
ACGCTCGACATGCCCAGGTACAGGA
+
998999>999999904928494424
@CRC7U:00575:00761
ACGCTCGACATGCCCAGGTACAGGAG
+
=;;<CBBBCCBBAB<;;;<CCCG@CB
@CRC7U:00578:00791
ACGCTCGACATGCCCCAGGTACAGGAG
+
@9;<CCBBB?>9999/9>;>@CBBBE=
@CRC7U:00581:00765
ACGCTCGACATGCCCAGGTACAGGAG
+
443449==::9>>A===644444244
@CRC7U:00586:00784
ACGCTCGACATGCCCAGGTACAGGAG
+
C;;<CCBACA@A@@:@>5;;<BABCA
@CRC7U:00586:00789
ACGCTCGACATGCCCAGGTACAGGAG
+
=;;;BBBCCCC?AA<@B<99?99599
@CRC7U:00588:00764
CGTGTCTCTAGCACCCAG
+
@>;@?11,,,//188882
@CRC7U:00591:00771
ACGCTCGACATGCCCAGGTACAGGAG
+
99>>>ABBBDBBAA>@>;99999594
@CRC7U:00594:00780
TGATACGTCTCCTTCCTTAGCTTACTTCA
+
199>>>9<;CC@BDB;@;7449<>;;=@4
@CRC7U:00597:00757
ACGCTCGACATGCCCCCCCCCCCCCCCCCCCCCCAGGGTTAAAATGTTTTACAAAGGGGCCTTTAAG
+
49811111/7?9999999988444444444444"4;;692444,33333,48::699927777,313
@CRC7U:00597:00799
ACGCTCGACATGCCCAGGTACAGGAG
+
898>@@9<>AABCC>CB:;;<BA?A@
@CRC7U:00599:00775
ACGCTCGACATGCCCAGGTACAGGAG
+
BCBBBB@@ACBBAA<A@7;;<EB@B<
@CRC7U:00599:00785
ACGCTCGACATGCCCAGGTACAGGAGA
+
>;38@@99994844-44888=:42494
@CRC7U:00551:00829
ATATCGCGACGGATGAA
+
??9=8@,-***0**,2*
@CRC7U:00556:00824
TACTGAGCATACACACACAGAAAGAT
+
//66644444:99994448333,3.,
@CRC7U:00558:00844
ACGCTCGACATGCCCAGGTACAGGAG
+
?9;;A;99AA9<<A:@A=A@ACEBEC
@CRC7U:00563:00820
ATACGCGAGGTATGAA
+
48944494/,//,,,*
@CRC7U:00568:00824
ACGCTCGATCCCAGGTACAGGAG
+
=9;<@@>@94409>;>9<<B?AA
@CRC7U:00568:00849
TCTCTATGCGCTCCACACTGTCTAAGGGTA
+
48444;;4;::>;8?=1111/88;377,33
@CRC7U:00571:00805
ACGCTCGACATGCCCAGGTTACAGGAG
+
>9899;;9:?@;;:56:,/,/888;C<
@CRC7U:00572:00808
ACGCTCGACATGCCCAGGTACAGGAG
+
94;;<@AACDCBBB<@@>>>A99599
@CRC7U:00577:00821
ACGCTCGACATGCCCAGGTACAGGAG
+
11.6=>@BA<;;CC>BC?@?A99699
@CRC7U:00583:00835
TGATACGTCTCCTTCCTTAGTTACTTCAG
+
C;<<AB@BC@@=??B69574424;;9@99
@CRC7U:00584:00804
ACGCTCGACATGCCCAGGTACAGGAG
+
;;;;;;BAAACBAB<AA@AABA@7;9
@CRC7U:00584:00820
ACGCTCGACATGCCCAGGTACAGGAG
+
=@;==@@ABCCDCB<BB@A>@9959?
@CRC7U:00586:00820
ACGCTCGACATGCCCAGGTACAGGAG
+
=9;<<<CBCBBBAA<A@=>@@998<>
@CRC7U:00589:00831
TCTCTATGCGCTCCACACTGTCTAAGGGTACT
+
4444999994449244;9449997>DB>9337
@CRC7U:00590:00844
TAGTATCAGCCTCGCCACTGACGAAGGTAGTT
+
444444?99B=994>844444;4424244/,0
@CRC7U:00591:00822
ACGCTCGACATGCCCAGGTACAGGAG
+
=:799999>@>>@A:??<99449549
@CRC7U:00591:00823
ACGCTCGACATGCCCAGGTACAGGAG
+
A?@@CBCCCC@@@C>BB?BBBAABAC
@CRC7U:00591:00832
ACGCTCGACATGCCCAGGTACAGGAG
+
B><>==@@AAAABC@DC@CBCDCAAA
@CRC7U:00595:00819
ACGCTCGACATGCCCAGGTACAGGAG
+
B9::BCCCBBBBCE???=?BBBEACC
@CRC7U:00596:00820
ACGCTCGACATGCCCAGGTACAGGAG
+
898999@BDA>944-4?=99999244
@CRC7U:00598:00810
ACGCTCGACATGCCCAAGTACAGGAG
+
@;;;;;<<=E<<=D<<;<AAA<=;>A
@CRC7U:00598:00846
ACGCTCGACATGCCCAGGTACAGGAG
+
BBBBBBBBCBB>>=:==8==@99599
@CRC7U:00551:00886
TACTGAGCTACCACACACAGA
+
49@A@@C99442444/6////
@CRC7U:00556:00865
ACGCTCGACATGCCCAGGTACAGGAG
+
9<B@@@AAACABBC=BA?BCDCFACD
@CRC7U:00557:00878
ACGCTCGACATGCCCAGGTACAGGAG
+
B9;;C<<9D@999919959>>BBCCD
@CRC7U:00560:00885
ACGCTCGACATGCCCAGGTACGGAGAC
+
660////44@?>@B<;;8;A@ACB999
@CRC7U:00564:00893
AACGCTCGACATGCCCAGGTACAGGAG
+
92434/////1//4=-442446//,//
@CRC7U:00565:00878
ACGCTCGACATGCCCAGGTACAGGAG
+
=9;;CBBBCC:;;CACBDCCCBB?BA
@CRC7U:00567:00883
ACGCTCGACATGCCCAGGTACAGGAG
+
?9;;CBBBBC;<<CBBA>A@CCC?AA
@CRC7U:00568:00857
ACGCTCGACATGCCCAGTACAG
+
44;99AA1--,**0)**,//::
@CRC7U:00569:00882
ACGCTCGACATGCCCAGGTACAGGAG
+
A9;<CC@@AC@@@B<BA>@@<99699
@CRC7U:00575:00857
ACGCTCGACATGCCCAGGTACAGGAG
+
8989>>>@@<<<<CACC;<<CBB<?9
@CRC7U:00576:00860
ACGCTCGACATGCCCAGGTACAGGAG
+
9<ABBBBCCCCCBCACD=@@A99699
@CRC7U:00581:00881
CGTGTCTCTAGGCACATGGATTTGTG
+
CBB;:=CCCBC?@><111,1//+,22
@CRC7U:00589:00886
ACGCTCGACATGCCCAGGTACAGGAG
+
C@?@A@999>??995=@;==444244
@CRC7U:00590:00886
ACGCTCGACATGCCCAGGTACAGGAG
+
BA@BBBCCDCCCCC;<<899B99699
@CRC7U:00590:00895
TAGTATCAGCCTCGCCATGGACGAAAGGT
+
494444;;9:9944424//,/////+/,/
@CRC7U:00591:00883
ACGCTCGACATGCCCAGGTACAGGAG
+
>=?@@BCBCBB@>>:9959@A?B=@<
@CRC7U:00591:00891
ACGCTCGACATGCCCAGGTACAGGAG
+
:@@@BBCB@?>99919?=@?<<9<?9
@CRC7U:00592:00897
ACGCTCGACATGCCCAGGTACTGG
+
BBCBBBB@AAA@BCACB??>>995
@CRC7U:00593:00856
ACGCTCGACATGCCCAGGA
+
=2.1A;844446665//,/
@CRC7U:00593:00864
AGCACTGTAGCTGTCACTAGTTACTTGT
+
==ABABA@@@C@>@C991;11,---+//
@CRC7U:00593:00870
ATATCGCGAGGGTATGGAAGACTCTATAG
+
8<@@>@@999909>@A@C@CBB@@ABBC:
@CRC7U:00593:00873
ACGCTCGACATGCCCAGGTACAGGAG
+
B9:;EBCCHB?AADABB@B>??C=@A
@CRC7U:00594:00878
ACGCTCGACATGCCAGGTACAGGAG
+
=9:99<</////424424844424/
@CRC7U:00595:00850
ACGCTCGACATGCCCAGGTACAGGAG
+
9<CCCB@@AA@@@A=BB@BBCAA?A=
@CRC7U:00598:00857
ACGCTCGACATGCCCAGGTACAGGAG
+
>;<<C@@>@@>88809@>@ACDDDFC
@CRC7U:00551:00906
ACGCTCGACATGCCCAGGTACAGGAG
+
??@BBB;<>EBBBC@BB>BBABBCBA
@CRC7U:00551:00927
CGTCGACATGCCCAGGTACAGGAGACTG
+
B?@ACBB@A<;;7;BBCCCDC@?@?@AA
@CRC7U:00552:00911
ACGCTCGACATGCCCAGGTACAGGAG
+
B9;<@<<;@@@999199699999544
@CRC7U:00553:00919
ACGCTCGACATGCCCAGGTACAGGAG
+
8989@999C<99<@<?@99999959@
@CRC7U:00553:00928
ACGCTCGACATGCCCAGGTACAGGAG
+
@@@@BB;<<CAAADCCC@@@@?@;>9
@CRC7U:00557:00913
ACGCTCGACATGCCCAGGTACAGGAG
+
9;<<BCCCEDCCEC@B=>:4999;>>
@CRC7U:00559:00910
ACGCTCGACATGCCCGGTACAGGAG
+
B:8:BBCBCB@@@B=A>BBCCD@CA
@CRC7U:00561:00908
ACGCTCGACATGCCCAGGTACAGGAGA
+
BCABBBBCCGCBCC?BB?B@<::,11<
@CRC7U:00563:00923
ATTCAGAACACGGACACAGCAGAACACACAGAA
+
-,*,,,/,3;44244444444442444394..,
@CRC7U:00563:00939
ACGCTCGACATGCCCAGGTACAGGAG
+
B9<<CCDCCCCDDC@B@=@:99@@@@
@CRC7U:00567:00931
ACGCTCGACATGCCCAGGTACAGGAG
+
C<<<BAA@AAA>>>:9959;ABAADA
@CRC7U:00572:00907
ACGCTCGACATGCCCAGGTACAGGAG
+
=9;<CCGCCC<<<CA@@=@@@@B?B>
@CRC7U:00574:00923
ACGCTCGACATGCCCAGGTACAGGAG
+
4;:;AACECCCCCH@AA@ACBCD?B@
@CRC7U:00576:00915
TCTCTATGCGCTCCACATGTCTAAGGT
+
BBBCCBBBCCCBA>A@=@BB@@@=@=@
@CRC7U:00576:00932
ACGAGTGCGTTCCCATGTCGTAGGTACTC
+
ABAB?A;;9A599199<11///4346///
@CRC7U:00577:00944
TAGTATCAGCCTCGCCATGACGAAGGTATTCC
+
49@B@@AB>=699999@;;;CAAAACCCB@B7
@CRC7U:00579:00909
ACGCTCGACATGCCCAGGTACAGGAG
+
@;;<ACCECCCAAA>AC?@@@99599
@CRC7U:00586:00917
ACGCTCGACATGCCCAGGTACAGGGGAC
+
88;BA@@CB9999919@<?>2,,,-*,,
@CRC7U:00588:00915
ACGCTCGACATGCCCAGGTACAGGAG
+
?;;<CCBCCE<><E?CC?@A@9959>
@CRC7U:00588:00949
ACGCTCGACATGCCCAGGTACAGGAG
+
@=AB@@@ACCCCFE>CB>ABDAA@<<
@CRC7U:00589:00944
ATCAGCACGGACACAGCAGAACACACA
+
48844////,,0,////6442487333
@CRC7U:00590:00931
ACGCTCGACATGCCCAGGTACAGGAG
+
AAABCCBBBCCBCCACC=@@BEB=@>
@CRC7U:00592:00940
ATATCGCGAGGGTATGGAAGCACTCTATA
+
48>>>99999909>11,1;1//6...711
@CRC7U:00596:00910
ACGCTCGACATGCCCCAGGTACAGGAG
+
A9;<CBBBA@>8889/9@<99=<<@B@
@CRC7U:00597:00934
ACGCTCGACATGCCCAGGTACAGGAG
+
BB?BCC<<?CCCCLBCC>@@AAA699
@CRC7U:00598:00911
ACGCTCGACATG
+
>><1----*2,*
@CRC7U:00550:00990
ACGCTCGACATGCCCAGGTACAGGAG
+
9;;;CBBCCCABBC@BB?ABAAD@CB
@CRC7U:00553:00984
ACGCTCGACATGCCCAGGTACAGGAG
+
=;;;A@B@CA@@BB?BB>BBAAACB<
@CRC7U:00556:00970
ACGCTCGACATGCCCAGGTACAGGAG
+
=@?A@A>@@A=<9B><;:;A??B>AA
@CRC7U:00559:00950
ACGCTCGACATGCCCAGGTACAGGAG
+
@BBCB@A@C?====:885;BCCDACC
@CRC7U:00559:00973
ACGCTCGACATGCCCAGGTACAGGAGAC
+
>@<99>>994449;69999;8//,//76
@CRC7U:00560:00996
ACGCTCGACATGCCCAGGTACAGGAG
+
:<CCBA;;<@@AAC@CC@B@AAB?BA
@CRC7U:00562:00996
ACGCTCGACATGCCCAGGTACAGGAG
+
?:;<CDCCBC?AAE>A@BBBBBDAC<
@CRC7U:00563:00950
ACGCTCGACATGCCCAGGTACAGGAG
+
B?@@B?@ADCBBAC=BB>B?@AB?@@
@CRC7U:00563:00967
TACGTCTCCTTCCTTAGTTACTTCAGGTGC
+
;<BBCCCC@B@C@D@C@@>@BC@CB@:??>
@CRC7U:00570:00963
ACGCTCGACATGCCAGGTACAGGAG
+
@;;;@@BEECCCC=@@>@@>BC>AA
@CRC7U:00573:00963
ACGCTCGACATGCCCAGGTACAGGAG
+
?@@@CBBBAA@AAA<@@=@@@CB=AA
@CRC7U:00574:00968
ACGCTCGACATGCCCAGGTACAGGAG
+
=9:<BBABBCCBBC:98599??D@A@
@CRC7U:00574:00996
TGATACGTCTCCTTCCTTAGTTACTTCA
+
BBCCCBAA@>@5969599>>99=49299
@CRC7U:00574:00999
ACGCTCGACATGCCCAGGTCACAGGGAGA
+
9839@AA>>>>99919@<99;/446+0..
@CRC7U:00575:00958
ACGCTCGACATGCCCAGGTACAGGAG
+
9;;;AA@AACCBDC?CC@@@ABC?B;
@CRC7U:00577:00985
ACGCTCGACATGCCCAGGTACAGGAG
+
@ACBBBBBCDA@@@<@@7;;CBC@CA
@CRC7U:00578:00993
ACGCTCGACATGCCCAGGACAGGAGAACTGT
+
;;AFCCCAA@ABBH@@@=?@>;;;0-+,,**
@CRC7U:00580:00966
ATCAGACACGGACACAGCAGAACACAC
+
87;;@A>>A@=;<<CCCCC<<:<AAAA
@CRC7U:00584:00963
ACGCTCGACATGCCCAGGTACAGGAG
+
99:48>>B@AABBB@<<;;BABBBC<
@CRC7U:00586:00965
ACGCTCGACATGCCCAGGTACAGGAG
+
8;:;DHBCCCBBBC>A@=<<<CECCA
@CRC7U:00587:00975
ACGCTCGACATGCCCAGGTACAGGAG
+
?@@@CCAAABAAAB<@@>?;;<@;;<
@CRC7U:00591:00967
ATCAGACACGGACACCAGCAG
+
43344:.///,//,65///8/
@CRC7U:00591:00982
ACGCTCGACATGCCCAGGTACAGGAG
+
487=@BBBD9988809>;>>@996<@
@CRC7U:00592:00952
ACGCTCGACATGCCCAGGTACAGGAGA
+
>9899;CBAA=<<C>CC?DBBBA5999
@CRC7U:00592:00980
ACGCTCGACATGCCCAGGTACAGGAG
+
@;<<CCBAAAAAAE>BB@BBBBB?AA
@CRC7U:00595:00978
ACGCTCGACATGCCCAGGTACAGGAG
+
BBBCCBCDCCBBBB=BBAB9;::6;B
@CRC7U:00597:00971
TACTGAGCTACACACACAGAAAGATTGGT
+
?B99<CDDDCCBB<>>A@ACE@CCC@C@:
@CRC7U:00598:00954
ACGCTCGACATGCCCAGGTACAGGAGA
+
1/.6449:::;99904;9444445494
@CRC7U:00598:00967
ACGCTCGACATGCCCAGGTACAGGAG
+
BA@@BA99<@@@@@<@C?A@AAA=A>
@CRC7U:00598:00995
ACGCTCGACATGCCCAGGTACAGGAG
+
9;;<CCBCCBBBBC=@A@BBCDDACC
@CRC7U:00599:00998
ACGCTCGACATGCCCAGGTACAGGAG
+
@@@ABBDEHHCCEE@CC;<;B@@599
@CRC7U:00550:01023
ACGCTCGACATGCCCAGGTACAGGAG
+
//.//////<>>AC@HFAA@999599
@CRC7U:00552:01023
ACGCTCGACATGCCCAGGTACAG
+
?8:;@@@9949///+//,/66//
@CRC7U:00553:01043
ACGCTCGACATGCCCAGGTACAGGAG
+
9@>A>>@A<<<=;>812,/;;9929@
@CRC7U:00554:01039
ACGCTCGAACATGCCCAGGTACA
+
49348111,///666+//5//,2
@CRC7U:00557:01038
ACGCTCGACATGCCCAGGTACAGGAG
+
143444444==@BC?AA?>4449591
@CRC7U:00560:01014
ACGCTCGACATGCCCAGGTACAGGAGA
+
?@<?C9<;ACCCCD@CC8;;999<<11
@CRC7U:00562:01012
ACGCTCGACATGCCCAGGTACAGGAGA
+
:;ABA@ACD<==CD?BDA?<1:;:;/1
@CRC7U:00562:01032
ACGCTCGACATGCCCAGGTACAGGAG
+
498>>99<CB;;9@@99699999599
@CRC7U:00572:01049
ACGCTCGACATGCCCAGGTACAGGAGA
+
11.//14494444;:9=244999:8/1
@CRC7U:00574:01033
ACGCTCGACATGCCCCCCCCCCCAGGTACAGGAGA
+
49;;;;>>BD<<<GGCCCDB@@"442444442444
@CRC7U:00576:01011
ACGCTCGACATGCCCAGGTACAGGAG
+
;;>@?A;<:B@>=>6:;,1//6>;A9
@CRC7U:00577:01005
ACGCTCGACATGCCCAGGTACAGGAG
+
=9::@@@AACCDCC>CC@B?B;;29=
@CRC7U:00577:01017
ACGAGTCGTCCCCCCCCCATGCTGTAG
+
49>944;4444444444"44444444/
@CRC7U:00578:01049
ACGCTCGACATGCCCAGGTACAGGAG
+
99;<BBCCAD113@;?>?=BB;;7<>
@CRC7U:00583:01007
ACGCTCGACATGCCCAGGTACAGGAG
+
B;;;;;<;CBBABB<BA<@@><<:<>
@CRC7U:00584:01019
ACGCTCGACATGCCCAGGTACAGGAGA
+
@?>???@AGC@A@C@BB7:9111,,,,
@CRC7U:00585:01040
ACGCTCGACATGCCCAGGTACAGGAG
+
?A>?@@?AACBBBCADC?@?@9959@
@CRC7U:00586:01008
ACGCTCGACATGCCCAGGTACAGGAG
+
C::;DBCCCBABBC@CC@CABA@=@@
@CRC7U:00587:01032
ACGCTCGACATGCCCAGGTACAGGAG
+
;;;@@BABBA@@@B<A@@BB@;;59?
@CRC7U:00588:01001
ACGCTCGACATGCCCAGGTACAGGAG
+
@AAACBCCBBBBBB@BB@BBC<;7<@
@CRC7U:00588:01003
ACGCTCGACATGCCCAGGTACAGGAG
+
B@@@BBBCBBBDDD=BB@B>=::6;A
@CRC7U:00589:01006
ACGCTCGACATGCCCAGGTACAGGAG
+
498<9?@>?>>;;;7<B?@@A;;59>
@CRC7U:00589:01016
ACGCTCGACATGCCCAGGTACAGGAG
+
?AABCBCBCCB>>><>><==B;:6;@
@CRC7U:00589:01035
ACGCTCGACATGCCCAGGTACAGGAGAC
+
9;;BBAGDGAAAB@:>@5999@@;;1//
@CRC7U:00592:01018
ATATCGCGAGGTATGGAAGCACTCTAGT
+
9344444444244;;5924:443777..
@CRC7U:00592:01029
ACGCTCGACATGCCCAGGTACAGGAG
+
BBABEBBAAABBCCACCAEGCDCBA@
@CRC7U:00592:01037
TACTGAGCTACACACCACGAGAAAGATTGGTG
+
;9@@9<:999999/1,///////+//424933
@CRC7U:00593:01047
ACGCTCGACATGCCCAGGTACAGGAG
+
AA?@BCCCBBBBBB>BB>??B==;@9
@CRC7U:00594:01031
TGATACGTCTCCTTCCTTAGTTACTTCA
+
BBAABB<;<AB=A=A@A@CDC@AA<;>1
@CRC7U:00595:01020
ACGCTCGACATGCCCAGGTACAGGAG
+
BB@>@@@@;<<AAC>CA@BA<<<>A<
@CRC7U:00595:01027
ACGCTCGACATGCCCAGGTACAGGAGA
+
>>?999999=94495999>>4942499
@CRC7U:00599:01035
ACGCTCGACATGCCCAGGTTACAGGAG
+
897889994??:6656<,1,1///,4/
@CRC7U:00550:01062
ACGCTCGACATGCCCAGGTACAGGAG
+
=@@BBBCCCB?@@C@BB;;:CBB?BE
@CRC7U:00552:01095
ACGCTCGACATGCCCAGGTACAGGAG
+
A9;<B@@ABC<<<CACC@C@AAEBDB
@CRC7U:00553:01084
ACGCTCGACATGCCCAGGTACAGGAG
+
>@@BBACCCCCBBD>BB@B=A;;799
@CRC7U:00555:01099
ACGCTCGACATGCCCAGGTACAGGAG
+
@>@@B>@@CB>@@C=BB@CBBCC@CC
@CRC7U:00557:01096
ACGCTCGACATGCCCAGGTACAGGAG
+
B::;CCBBEE:;;C>CB@BBBAA?@@
@CRC7U:00559:01087
CGTGTCTCTAGGCACAGGATTTTGTGTAGAG
+
;;<CDIEBCCA9;;11/,////*///44444
@CRC7U:00560:01075
ACGCTCGACATGCCCAGGTACAGGAG
+
==?@@@@@AD@==>:>>=@@BCCCEE
@CRC7U:00561:01080
ACGCTCGACATGCCCAGGTACAGGAG
+
B9;;;;<>@CA@@@<@A?;;<BB;<=
@CRC7U:00562:01056
ACGCTCGACATGCCCAGGTACAGGAG
+
B@?94444444444-488=?AA@=94
@CRC7U:00564:01062
ACGCTCGACATGCCCAGGTACAGGAG
+
A9:;BBCCCCABBCACB>==@;;7;D
@CRC7U:00564:01071
ACGCTCGACATGCCCAGGTACAGGAG
+
9989AAABCCC@@>:99599@B?=@A
@CRC7U:00565:01054
ACGCTCGACATGCCCAGGTACAGGAG
+
9;;@BA;<>CAAACCCD;<<CCC?BI
@CRC7U:00566:01060
ACGCTCGACATGCCCAGGTACAGGAG
+
A>@?A?@@CC:<<C@BA@B;<>ABCB
@CRC7U:00566:01098
CGTGTCTCTAGGCACAGGATTTTGTGTAGAA
+
BDBBBBBDDDB@B?==><9999/9A>>?999
@CRC7U:00567:01077
ACGCTCGACATGCCCAGGTACAGGAG
+
48;;;;B@>A331@9==;>@@AA?@B
@CRC7U:00569:01079
ACGCTCGACATGCCCAGGTACAGGAG
+
>9;;<@@999@>>>:9959AABEA=<
@CRC7U:00570:01092
ACGCTCGACATGCCCAGGTACAGGAG
+
@;;<CA==@@>>>A699988999899
@CRC7U:00570:01094
TCTCTATGCGCTCCACATGTCTAAGGTAC
+
>>944994;@A995999844444242/66
@CRC7U:00570:01096
ACGCTCGACATGCCCAGGTACAGGAG
+
BAABBBBEDDBBBD?DB@BBCECBC?
@CRC7U:00570:01099
ACGCTCGACATGC
+
A?@@BBCCCCC>>
@CRC7U:00571:01088
ACGCTCGACATGCCCAGGTACAGGAG
+
?<;;@BAAAFCCCC>CA@CCDCCCEB
@CRC7U:00575:01084
ACGCTCGACCATGCCCAGGTACAGGAGA
+
>A:99><11,/>199-44998?ADACBB
@CRC7U:00576:01083
ACGCTCGACATGCCCAGGTACAGGAG
+
B?@ACCCDDCBBCD@CC@@@@9<8<@
@CRC7U:00578:01062
TGATACGTCTCCTTCCTTAGGTACTTCCAG
+
444944999>@596959234249442/,//
@CRC7U:00578:01092
TACTGAGCTACACACACAGAAAGATTGG
+
9;DBA<==<9@<;11//////+443137
@CRC7U:00578:01098
ACGCTCGACATGCCCAGGTACAGGAG
+
=@@@BCCHCEBBB?:B?<@@B?@=@@
@CRC7U:00581:01089
ACGCTCGACATGCCCAGGTACAGGAG
+
==<498999BB99<1<9>;;===ABC
@CRC7U:00582:01098
CCGCTCGACATGCCCAGGTACAGGAGACTG
+
@@CCCBEDAFC944-9959@?8848>;::0
@CRC7U:00584:01093
ACGCTCGACATGCCCAGGTACAGGAG
+
?9;<CCCCCCB@@C>BB@?=@::29=
@CRC7U:00589:01074
ACGCTCGACATGCCCAGGTACAGGAG
+
BBBBBBBBA;9444-9@;>@CCCCCC
@CRC7U:00590:01092
TGATACGTCTCCTTCCTTAGTTACTTCA
+
>?BBAA@EC>?>A>?<?>>@@>AA@>@B
@CRC7U:00592:01070
TAGTATCAGCCTCGCCATGACGAAGGTATTCC
+
BBBBBAAC@@;>?9928949>@E596444549
@CRC7U:00593:01070
TACTGAGCTACACACACAGAAAGATTGGTG
+
CBBBEBFBBB=@=99999999094399177
@CRC7U:00597:01089
ACGCTCGACATGCCCAGGTACAGGAGAC
+
>>89998=4:9?AB@?@=8////,////
@CRC7U:00552:01110
TAGTATCAGCCTCGCCATGACGAAGGTATTCC
+
449;99:=9><@AA@?A999?@??CA?A6:7,
@CRC7U:00552:01117
ACGCTCGACATGCCCTGGTCAACAG
+
99344A994=>811,1;;///,/..
@CRC7U:00555:01111
ACGCTTGACATGCCCAGGTACAGGAG
+
94.//,//////;;-44249499588
@CRC7U:00557:01140
ACGCTCGACATGCCCAGGTACAGGAG
+
=;;<BAACCD;<<DBCB@@?ABB?BB
@CRC7U:00559:01147
ACGCTCGACATGCCCAGGTACAGGAG
+
A9;;BBBBCECCCC@=<<<DDFCACC
@CRC7U:00560:01114
ATATCGCGAGGGTATGAAGC
+
489449994//+/6///,//
@CRC7U:00560:01134
ACGCTCGACATCCCAGGTACAGGAG
+
?ABBBBBBB<<;C@CC@CF@@@A@@
@CRC7U:00560:01143
ACGCGTCGACATGCCCAGGTACAGGAGA
+
9/4///7/444444@>9@<=1---+,,,
@CRC7U:00563:01141
ACGCTCGACATGCCCAGGTACAGGAG
+
9;;;B@BBCCBBBD@CB@B@B<<9<A
@CRC7U:00564:01149
ACGCTCGACATGCCCAGGTACAGGAG
+
?A@CDCBCCB:<<DCCC?BBCAA;@9
@CRC7U:00565:01109
ACGCTCGACATGCCCAGGTACAGGAG
+
9;;;<B@ACDAAAD<@@=;99CB6<<
@CRC7U:00565:01125
ATCAGACACGGACACAGCAGAACACAC
+
=>?>>>>>99594>>=BCFCB@CC;:<
@CRC7U:00566:01120
TGATACGTCTCCTTCCTTAGTTACTTCA
+
?@@BAC<<<B@8<><>A@BBB?BBCBC>
@CRC7U:00566:01128
ACGCTCGACATGCCCAGGTACAGGAG
+
=>>???@CDCCBBC@CB@B@B==8=9
@CRC7U:00566:01129
ACCGACATGCCCAGGTACAGGAGACTG
+
9;7;BABBBBCCCC>CBA@D@HAAAC;
@CRC7U:00567:01135
ACGCTCGACCATGCCCAGGTACAGGAG
+
=@:99A@44249444-4424:944244
@CRC7U:00569:01116
ACGCTCGACATGCCCAGGTACAGGAG
+
9;;;A@@@CCBBCE>=<@CAABB<>9
@CRC7U:00569:01124
ACGCTCGACTTGCCCAGGTACAGGAG
+
?>@@CBBCCC?AAE>CD?@@@>>=@;
@CRC7U:00569:01128
ACGCTCGACATGCCCAGGTACAGGAGA
+
=9<;;@>@BAAABA<BB@CBCCCCB@A
@CRC7U:00569:01141
ACGCTCGACATGCCCAGGTACTGG
+
BA?@B9;<BCBBBC@CC@CBCCC@
@CRC7U:00569:01147
ACGCTCGACATGCCCAGGTACAGGAG
+
>9;<CCBBBC@@@CACBABBCAA?A;
@CRC7U:00570:01107
ACGCTCGACATGCCCAGGTACAGGAG
+
=@@BB@@ACAB@AA>@C@CCDCC?BA
@CRC7U:00570:01124
ACGCTCGACATGCCCAGGTACAGGAG
+
=>@@CCCCCDABBCACB@B?BAB=@>
@CRC7U:00570:01137
ACGCTCGACATGCCCAGGTACAGGAG
+
=;;;BBBBCCBBBB>BB?AAAAA;>9
@CRC7U:00571:01118
ACGCTCGACATGCCCAGGTACAGGAG
+
=9;<BBBCFCA?AB@BA@BBCCA?A=
@CRC7U:00571:01142
ACGCTCGACATGCCCAGGTACAGGAG
+
?9;;CBCCCC?AACBCBABBCAA=@@
@CRC7U:00572:01115
ACGCTCGACATGCCCAGGTACAGGAG
+
9;@A@;<9AA9<<A<AC?<<<CD?BA
@CRC7U:00572:01138
ACGCTCGACATGCCCAGGTACAGGAG
+
?;;<C@@ADJBBBC>CB@BBBCD@CD
@CRC7U:00572:01142
ACGCTCGACATGCCCAGGTACAGGAG
+
9;>@AAABDCBBBC?CB?BBBGD@C:
@CRC7U:00572:01147
ACGCTCGACATGCCCAGGTACAGGAG
+
B;;;AA>@CDABBC>A@=AA<998<<
@CRC7U:00574:01143
ATATCGCGAGGTATGGAA
+
488444444424;4/,/,
@CRC7U:00574:01148
ACGCTCGACATGCCCAGGTACAGGAG
+
B9:;B;<<ECBBBC>B@=@@@AA=@<
@CRC7U:00575:01103
TACTGAGCTACAACACATCGAGAAGATTGG
+
A@BDCBC?>9992449444444424//,.,
@CRC7U:00577:01122
ACGCTCGACATGCCCAGGTACAGGAG
+
BBACBBBBBCBB@A:>A@BBBAA===
@CRC7U:00577:01130
ATATCGCGAGGGTATGGAAGACTCTATAGA
+
BAAB@==99991<AABAC?BDB@@BA?=71
@CRC7U:00578:01136
ACGAGGCGTTCCCCATGTCGTAGGTACTC
+
BCC?@;=885999/9B@BDC<=<>@>999
@CRC7U:00580:01120
ACGCTCGACATGCCCAGGTACGGAG
+
9<@@BCCCCBCBCCBCB?????=A@
@CRC7U:00582:01108
TAGTATCAGCCTCGCCATGACGAAGGTATTCC
+
99;C999>4924>@@@DDCCCGECC@CBA>@2
@CRC7U:00583:01108
ACGCTCGACATGCCCAGGTACAGGAG
+
;>CCBCCCCCCCCC>AC899B9969?
@CRC7U:00584:01106
ATATCGCGAGGGTATGGAAGACTCTAT
+
9;<CCB@B:::09D=@?B>?>=0..41
@CRC7U:00584:01119
ACGCTCGACATGCCCAGGTACAGGAG
+
B@@@B@AACBBBBC>CB@B==::6;A
@CRC7U:00584:01148
ACGCTCGACATGCCCAGGTACAGGAG
+
9<@BCBBBCCCCCC@CCDBBA;;7;A
@CRC7U:00586:01100
TCTCTATGCGCTCCACATGTCTAAGGT
+
9;;<BABBCCDCD?ECCBBBA:96<@@
@CRC7U:00588:01105
ACGCTCGACATGCCAGGTACAGGAG
+
==89999>><<<BBCC@BBBB@;@9
@CRC7U:00589:01119
ACGCTCGACATGCCCAGGTACAGGAGA
+
?9749944444449:9;9;444424:4
@CRC7U:00589:01132
ACGCTCGACATGCCCAGGTACAGGAG
+
@A@EBBAAACBBBCADH@A@AGA699
@CRC7U:00592:01127
ACGCTCGACATGCCCAGGTACAGGAG
+
BGBCBBBCDCCCCC@CC@BBCCC?B;
@CRC7U:00593:01110
ACGCTCGACATGCCCCCCCCAGGTACAGGAGACTGATCACCCCCCCC
+
448999>>A?999999999$49999944244;984444::;@CCCCC
@CRC7U:00593:01144
ACGCTCGACATGCCCAGGTACAGGAG
+
@ABCBBCEBBABA@;@B>??ABB=B=
@CRC7U:00597:01143
ACGCTCGACATGCCCAGGTACAGGAG
+
AA??BAAABCBBBC?BB>BBBCC@CB
@CRC7U:00598:01104
TGATACGTCTCCTTCCTTAGTTACTTCA
+
;<BBBABCCCC@CCB59689958=?@CB
@CRC7U:00599:01144
ACGCTCGACATGCCCCCCCC
+
/1.;199>@99999999999
@CRC7U:00550:01167
ACGCTCGACATGCCCAGGTACAGGAG
+
=@@BGBCCDDCCCC@CB@CCDFD@CD
@CRC7U:00556:01173
ACGCTCGACATGCCCA
+
4;?CDCBFBAAACC@A
@CRC7U:00558:01165
ACGCTCGACATGCCCAGGTACAGGAG
+
9<@BCBBCCF???B=BA@BBCAA>A;
@CRC7U:00559:01163
ACGCTCGACATGCCCAGGTACAGGAGA
+
498484844=9@@C99<?@<:11,///
@CRC7U:00561:01161
ACGCTCGACATGCCCAGGTACAGGAG
+
?9;<CCCDCB@@@ABBA@BBC::6;A
@CRC7U:00561:01177
ACGCTCGACATGCCCCCCAGGTACAGGAG
+
B?<?A?BBA@9999999*8928>@9;9;B
@CRC7U:00563:01167
ACGCTCGACATGCCCAGGTACAGGAG
+
49?A@BBCEC??@C@CB=@?A9959?
@CRC7U:00565:01181
ACGCTCGCATGCCCAGGTACAGGAG
+
?@ACCBCCCBBAB>BCACCB??=@B
@CRC7U:00566:01172
ACGCTCGACATGCCCAGGTACAGGAG
+
??BBBCCBBB??>C>CB@??A??=@A
@CRC7U:00566:01195
ACGCTCGACATGCCCCAGGTACAGGAG
+
AA@BCCECBA>9999/9>;@ACDIBCC
@CRC7U:00568:01163
ACGCTCGACATGCCCAGGTACAGGAG
+
9;>>8>;<;BB@@@<>><>999?699
@CRC7U:00569:01174
TAAATATCAGCCTCGCCATGACGAAAGGTATTCC
+
444-///////76:44249=89884-48999BB7
@CRC7U:00569:01176
TGATACGTCTCCTTCCTTAGTTACTTCAGTT
+
44884444///,/,/,/,/9999=8,////,
@CRC7U:00571:01173
ACGCTCGACATGCCCAGGTACAGGAG
+
?;;;@@@ACC;<<CBCC?BBBBGACC
@CRC7U:00575:01158
ACGCTCGACATGCCCAGGTACAGGAG
+
BBABBBCCCC@@@B==B<==AAA?@A
@CRC7U:00575:01161
ACGCTCGACATGCCCAGGTACAGGAG
+
?>@@BCCCCCBBBA=AA@BBDCC?AB
@CRC7U:00575:01167
ACGCTCGACATGCCCAGGTACAGGAG
+
>@ABBBBCDC?@@C@CBE99<A@;>>
@CRC7U:00578:01187
ACGCTCGACATGCCCAGGTACAGGAG
+
ABABCBBBBCBBDECCB@??ABB?BC
@CRC7U:00580:01165
ACGCTCGACATGCC
+
//./4444//1,,0
@CRC7U:00581:01189
ACGCTCGACATGCCCAGGTACAGGAG
+
9989?@ACCAAA@@:9959999959?
@CRC7U:00582:01158
CGTGTCTCTAGGCACAGGATTTGTGTAGG
+
444444;99442////65677+,,66//,
@CRC7U:00582:01185
ACGCTCGACATGCCCAGGTACAGGAG
+
A>@@@BBBCA@@CC@CB=@?B::6;;
@CRC7U:00583:01159
ACGCTCGACATGCCCAGGTACAGGAG
+
B9;<CBCCCDCDCD?BA>B@A@A=@@
@CRC7U:00583:01189
ACGCTCGACATGCCCAGGTACAGGAG
+
?9;:BBBBBDBBBB@CB@B@A??;@@
@CRC7U:00584:01156
ACGCTCGACATGCCCAGGTACAGGAG
+
??@@BBBCCCBBBBBB@@BBB::6;=
@CRC7U:00584:01178
TGATACGTCTCCTTCCTTAGCTTGACTTCAGG
+
9;@=88//1/6,/,/,494666,////,/442
@CRC7U:00587:01166
ACGCTCGACATGCCCAGGTACAGGAG
+
B9::BC@@ACCCBCBCB@??A==8@@
@CRC7U:00589:01195
ATCAGACACGGACACAG
+
@@CBDBCCBB=?ABCDD
@CRC7U:00590:01156
ACGCTCGACATGCCCAGGTACAGGAG
+
??@@CCBBBCBBBB@AA?CCC;;7;9
@CRC7U:00591:01155
ACGCTCGACATGCCCAGGTACAGGAG
+
BA>@@BCCCCCCCC@CB>BBBA@8@;
@CRC7U:00591:01194
ACCGCTCGACATGCCCAGGTAAGGAG
+
BC>@@BCBBBBBBCC@CC@BB=@<?>
@CRC7U:00592:01197
ACGCTCGACATGCCCCCCCC
+
49389999?99999998444
@CRC7U:00592:01199
ACGCTCGACATGCCCAGGTACAGGAG
+
AA>?B?@BBC@@AC@CD@CBCEFACC
@CRC7U:00595:01196
ACGCTCGACATGCCCAGGTACAGGA
+
BBABDBCCCD;<<D@BC@<<<AE@A
@CRC7U:00596:01164
ACGCTCGACATGCCCAGGTACAGGAG
+
B@??BBBB@@@@AA=AAAA>>::6;A
@CRC7U:00598:01167
GGACGCTCGGACATGCCCAGGTACAGGAG
+
B?B?>@BBC>BCCBBBB?BBAAAAA?;@@
@CRC7U:00578:01201
ACGCTCGACATGCCCAGGTACAGGAG
+
998>21/68/4444-4424::4464:
@CRC7U:00582:01204
ACGCTCGACATGCCCAGGTACAGGAG
+
9<<CCBBCA<<<@@:99599>9959B
@CRC7U:00585:01209
ACGCTCGACATGCCCAGGTACAGGAG
+
@;<<CCAAACCCCD@BA?B@AAC@CC
@CRC7U:00585:01230
ACGCTCGACATGCCCAG
+
>989@>99999911,//
@CRC7U:00585:01231
ACGCTCGACATGCCCAGGTACAGGAG
+
BA>@BBAA@CBCCC@DC@;:<@>699
@CRC7U:00588:01209
ACGCTCGACATGCCCAGGTACAGGAG
+
89AA@@BGE<=>HC@CC:<;@AA?@B
@CRC7U:00588:01213
ACGCTCGACATGCCCAGGTACAGGAG
+
9:;ACCCCCBABBC?BB?@ACDD@BB
@CRC7U:00589:01209
ACGCTCGACATGCCCAGGTACAGGAG
+
94;=9>>ACAAADDA====BCCDCDB
@CRC7U:00589:01223
ACGCTCGACATGCCCAGGTACAGGAG
+
??;=?B@AACCCCC>BB?BBBAA=A@
@CRC7U:00593:01230
TCTCTATGCGCTCCACATGTCTAAGGGTAC
+
CACAFCBBBCCBFAC?>9=9999644-444
@CRC7U:00594:01223
ACGCTCGACATGCCCAGGTACAGGAG
+
9;;<CBDCDFCBBA=BBEB?=AEBC@
@CRC7U:00596:01225
ACGCTCGACATGCCCAGGTACAGGAG
+
@@@BBCCBBCBBBBBAB@BBAGEAEC
@CRC7U:00596:01245
ACGCTCGACATGCCCAGGTACAGGAGAC
+
<<;CBBAAAC@99<19>;9999954///
@CRC7U:00599:01205
ACGCTCGACATGCCCAGGTACAGGAG
+
99;BBBCCCA@ABB>@A?B@AAG@CC
@CRC7U:00603:00033
ACGCTCGACATGCCCAGGTACAGGAG
+
@AABBCAACAAACCACC?BBCCC@CA
@CRC7U:00611:00031
ATATCGCGAGGGTATGGAAGACTCTATAG
+
=@BBBBBDCEE?CBBC>@>ACCB@A?BCB
@CRC7U:00616:00030
ACGCTCGACATGCCCAGGTACAGGAG
+
99AACBAAACBBBC@CC@CBBCC@CB
@CRC7U:00647:00044
ACGCTCGACATGCCCAGGTACAGGAG
+
9<;;BB==<C@<<<811-11<11,9@
@CRC7U:00600:00083
ACGCTCGACATGCCCAGGTACAGGAG
+
B::;ABCCCBAAACBCC@@?B;;7;;
@CRC7U:00606:00054
ACGCTCGACATGCCCAGGTACAGGAG
+
BA@?BB@AAGCCCC>CCABAB;:6;@
@CRC7U:00617:00094
TGATACGTCTCCTTCCTTAGCTTACTTCAGT
+
444444>4949542/567////56//,4449
@CRC7U:00620:00054
ACGCTCGACATGCCCAGGTACAGGAGA
+
9;:;AAB@ACAABB<=@=@@=?A<AB@
@CRC7U:00620:00080
ACGCTCATGCCCAGGTACAGGAG
+
BA@BCBBCCDC?@=899999599
@CRC7U:00634:00052
ACGCTCGACATGCCCAGGTACAGGAG
+
?@ACCBBBCA@@CC>BB@BBBA@;>9
@CRC7U:00636:00054
AGCACTGTAACTGTCACTAGTTACTTGT
+
9>BAADFADBCCCBA@>>@99599A=@>
@CRC7U:00637:00065
TAGTATCAGCCTCGCCACTGGACGAAAGGTATTCC
+
444;9:;<;B;?891;1/11,/8///+49999882
@CRC7U:00637:00087
TACTGAGCTACACACCACAGAAAGATTGGTG
+
@999>>9889994992944444-44313777
@CRC7U:00639:00096
ACGCTCGACATGCCCAGGTACAGGAG
+
??@@@C@@<<<AAA<A@=>>999699
@CRC7U:00641:00093
ACGCTCGACATGCCCAGTACAGGAG
+
BB>B@>>@@<=<CDADBAAACC;<=
@CRC7U:00642:00084
ACGGAGTGCGTTCCCCATGTCGTAGGTACTC
+
?;:7;;<<ABB59;;/99@BCC=<;=?@AB<
@CRC7U:00647:00068
ACGCTCGACATGCCCAGGTACAGGAG
+
A9:;BBBBCCCBCC<@@=>@A9<9<<
@CRC7U:00649:00079
ATCAGACACGGACACAGCAGAACACACA
+
47?>9:99442///////8::99=433.
@CRC7U:00605:00147
ACGCTCGTCATGCCCAGGTACAGGAG
+
=@?@@@@@ACCBBC@CC@CCDED?A<
@CRC7U:00606:00128
TGATACGTCTCCTTCCTTAGCTT
+
9;<9@A@?9995959242.,,,0
@CRC7U:00617:00130
ACGCTCGACATGCCCAGGTACAGGAG
+
?@@BBBDCCCAABC?BB>??CAA?AC
@CRC7U:00619:00130
AGCACTGTAGCTGTCACTAGTTACTTGT
+
;@BCC=::CCDBEB<99?@942449244
@CRC7U:00631:00129
ACGCTCGACATGCCCAGGTACAGGAG
+
>;;<CCBBBAADHCACCBBBCDC;<<
@CRC7U:00632:00134
ACGCTCGACATGCCCAGGTACAGGAG
+
8@@@CCCCCBBCCD>BB?BBCDC@BB
@CRC7U:00637:00132
ACGCTCGACATGCCCAGGTACAGGAG
+
94744>4;:DBDCEAA@=<;;AC?B<
@CRC7U:00642:00116
TACTGAGCTACAACACAGAAGAATGTG
+
@>BAA?A;449856/1/000,,*,//.
@CRC7U:00643:00105
ACGCTCGACATGCCCAGGTACAGGAG
+
=>8999BCDHABCCACCABCCCC?@9
@CRC7U:00645:00134
ACGCTCGACATGCCTAGGTACAGGAG
+
?@BCB?BBBB@@@?AAA=?AAABACA
@CRC7U:00647:00103
ACGCTCGACATGCCCAGGTACAGGACT
+
B@@@CBCCDDBBBCACC@CC>;80*))
@CRC7U:00649:00108
ACGCTCGACATGCCCCAGGTACAGGAG
+
4934@@?@>?99999/9@59944989?
@CRC7U:00607:00155
ACGCTCGACATGCCCAGGTACAGGAG
+
9;<;AAB@AACCCC@CB@BBBBB@@<
@CRC7U:00609:00194
ACGCTCGACATGCCCAGGTACAGGAG
+
998944;>BCCCCD@CG@CBBBB=A@
@CRC7U:00628:00154
ACGCTCGACATGCCCAGGTACAGGAG
+
498999<@ACBA@>:9959>A@A@C<
@CRC7U:00629:00177
ACGCTCGGGACATGCCCAGGTACAGGGAG
+
9<BBBCCD@GDCA@@@:>>599@99919@
@CRC7U:00630:00173
ACGCTCGACATGCCCAGGTACAGGAG
+
>88<;A@ACDAAADCEC@;<@DC?B>
@CRC7U:00631:00198
ACGCTCGACATGCCCAGGTACAGGAG
+
B@@@ABBBCCCDCE>CB@BBCDEACC
@CRC7U:00633:00153
ACGTCGACATGCCAGGTACAGGAG
+
BA?::<AAB;<<?BBACFDEC@BB
@CRC7U:00637:00189
ACGCTCGACATGCCCAGGTACAGGAG
+
44344444444;;A=?>;=8999994
@CRC7U:00642:00176
ACGCTCGACATGCCCAGGTACAGGAG
+
>=<>?@BBBC;<<C?CC@BBAAA>A9
@CRC7U:00645:00177
CGTGTCTCTAGGCACATGGATTTGT
+
44449994444:4/////,///+//
@CRC7U:00646:00180
ACGCTCGACATGCCCAGGTACAGGAG
+
B@?@EBBCCBCACC@AB@BABAC=@@
@CRC7U:00647:00173
ACGCTCGACATGCCCAGGTACAGGAG
+
9<@@CB@AACCCCC=B?@BBE<:7;@
@CRC7U:00602:00228
ACGCTCGACATGCCCAGGTACAGGAG
+
=9:;<C@AADCBBC>C@>@>ABB?B@
@CRC7U:00603:00247
ACGCTCGACATGCCCAGGTACAGGAG
+
@>@@BBABBBAAAC>CC=@?@??=@9
@CRC7U:00606:00248
ACGCTCGGACATGCCCAGGGTACAGGAG
+
4;:<<BCCKDDCCAA<@BD1;;99499/
@CRC7U:00617:00212
ACGCTCGACTTGCCCGGTACAGGAG
+
9;BBBBBBBDDBCC>C9;;CCC@CB
@CRC7U:00618:00217
ACGCTCGACATGCCCAGGTACAGGAG
+
9<>>@@;;<?@>>>:99699999599
@CRC7U:00620:00236
ACGCTCGACATGCCAGGTACAGGAG
+
B9:;CBCAA<=@C@CB=@@@9969>
@CRC7U:00620:00240
ACGCTCGACATGCCCAGGTACAGGAG
+
>>8999?B?>@@@>:>@6;;AGC?A9
@CRC7U:00625:00241
ACGCTCGACATGCCCAGGTACAGGAG
+
B9:<A@A@CBCBCC?AA=A@A@A>BA
@CRC7U:00630:00248
ACGCTCGACATGCCCAGG
+
9;84/8////,,//+//7
@CRC7U:00631:00232
ATATCGCGAAGGGTATGGAAGA
+
D@@@??>99249-4;8111777
@CRC7U:00631:00235
TGATACGTCTCCTTCCTTAGTTACTTCA
+
=@?B;<9@@::,1,1,/768:;999=@A
@CRC7U:00632:00216
ACGCTCGACATGCCCAGGTACAGGAG
+
B:9:BB@AABFCCH>CC;;<CCCACB
@CRC7U:00640:00246
ACGCTCGACAATGCCCAGGTTAC
+
:;:;?<<<11,/227+-1,/,//
@CRC7U:00645:00223
ACGCTCGACATGCCCAGGTACAGGAG
+
B9:<BBBBBCCCCC>A@?BBBDC@B<
@CRC7U:00645:00242
TCTCTATGCGCTCCACACTGGTCATAA
+
489;;@=9<:AA;6:488//,//,,,*
@CRC7U:00646:00235
ACGCTCGACATGCCCAGGTACAGGAG
+
B@>@FDCADCD@?B<9959999BCAA
@CRC7U:00601:00281
ACGCTCGACATGCCCAGGTACAGGAG
+
>@ABBBCDDCB???:@@98:9?><99
@CRC7U:00603:00259
TGGATACGTCTCCTTCCTTAGTTACTTCA
+
=8=@C;<>DCCG;:8:;><>9959@B>AA
@CRC7U:00605:00255
AACCAGCCTTCCGGAACCAATTGGCCCCCCAAGGGGTTAACCAAGGGGAAGGAACCTTGGAATTCCA
+
/,/,///5656;@<@9;89<>5111=>>>(1,000*.,.3656;;;?6B@B==;=<=:;:;242424
@CRC7U:00608:00252
ACGCTCGACATGCCCAGGTACAGGAG
+
=@ABABAA<;9<<B?CCBCCCCD@A<
@CRC7U:00609:00266
ACGCTCGACATGCCCAGGTACAGGAG
+
B;;<BBABA<;9??:99599@??;>9
@CRC7U:00617:00265
ACGCTCGACATGCCCAGGTACAGGAG
+
9;;<CBCCECBBBC@CBAA:;=C@CB
@CRC7U:00623:00287
ACGCTCGGCATGCCCAGGTACAGGAGA
+
B?8<?DCBEEDA@@19961<?11-1>;
@CRC7U:00628:00278
ACGCTCGACATGCCCAGGTACAGGAG
+
=;;<BBBCDB<<<A<A@?@@ABC?AA
@CRC7U:00630:00294
ACGCTCGACATGCCCAGGTACAGGAG
+
9989494??<<<>C:=@=A@@BC@CB
@CRC7U:00632:00253
ACGCTCGACATGCCCAGGTACAGGAG
+
B>>@B9;<DEBBBD@CB@@@ACDACB
@CRC7U:00632:00269
ACGCTCGACATGCCCAGGTACAGAG
+
=;;<CBCBDBB@BA<BC@ACBA;;<
@CRC7U:00644:00260
ACGCTCGACATGCCCAGGTACAGGAG
+
=9;;;;ABCB==<A<@>;>>999699
@CRC7U:00646:00294
TCTCTATGCGCTCCACATGTCTAAAGGTA
+
?>>>9944?@A@BAD<=9@@@999-4244
@CRC7U:00647:00295
ACGCTCGACATGCCCAGTACAGGAG
+
;48;;AABGCB>>@;333>>AD?BB
@CRC7U:00648:00265
ATCAGACACGGACACAGCAGAACACAC
+
B>>@;;;@9959>>>>@@@>@ACCCCB
@CRC7U:00648:00277
ACGCTCGACATGCCCAGGTACAGGAG
+
?;8;;;<<=CCCDC@CC>B;<9A=A9
@CRC7U:00648:00285
ACCTCGACATGCCCAGGTACAGGAGACTG
+
445944994444:69>6;99AC?AAA??7
@CRC7U:00649:00255
ACGCTCGACATGCCCAGTACAGGAG
+
9;;<CAABCD;11@:112;<AF=A<
@CRC7U:00600:00305
ACGCTCGACATGCCCAGGTACAGGAG
+
/1.1;>BBCF<<;@<=@59;@<<6<A
@CRC7U:00604:00346
ACGCTCGACATGCCCAGGTACAGGAG
+
A;;<DDBBDB<<9><@A??>@9959>
@CRC7U:00607:00315
ACGCTCGACATGCCCAGGTACAGGAG
+
?9:;@@A@C<<<@@:9969ACCCAC=
@CRC7U:00608:00330
ACGCTCGACATGCCCAGGTACAGGAG
+
9481/////14=;=69;69:?;>>11
@CRC7U:00610:00304
ACGCTCGACATGCCCAGGTACAGGGAG
+
B@?@BADCBB@ABB>BB@A>AA@@<@A
@CRC7U:00610:00323
TACTGAGCTACACACACAGAAA
+
9=49444448;;499444444-
@CRC7U:00611:00345
CGATGTCTCTAAGACACCATGGGAT
+
,,,,/4444499:444:24444-/0
@CRC7U:00615:00322
ACGCTCGACATGCCCAGGTACAGGAG
+
AAA?BB>@@@@>>@<@C?A>A9<8<<
@CRC7U:00619:00305
TATCGCGAGGTATGG
+
842<<<@11-,,,,*
@CRC7U:00620:00337
ACGCTCGACATGCCCAGGTACAGGAGA
+
:43:76//////9964424449;:444
@CRC7U:00621:00339
ACGCTCGACATGCCCAGGTACAGGAG
+
B::;CBBDBC???C>EB@B?B==;@@
@CRC7U:00624:00342
ACGCTCGACATGCCCAGGTATAGGAG
+
;;;CBCCDCC;<=B<@A?AA@DDADC
@CRC7U:00628:00339
ACGCTCGACATGCCCAGGTACAGGAG
+
;<7498?999>99919888////,//
@CRC7U:00632:00303
ACGCTCGACATGCCCAGGTACAGGAG
+
=8;<CBBBBECCCC>AB8;;<AC699
@CRC7U:00632:00322
ATATCGCGAGGGTATGGAAGACTCTATA
+
>@?@@>>@999:<BBC@C@AA@B?>=67
@CRC7U:00632:00333
ACGCTCGACATGCCCAGGTACAGGAG
+
7-,,,,/4999444-44;9944::;4
@CRC7U:00633:00321
ACGCTCGACATGCCCAGGTACAGGAAG
+
94349?>@<=<BAA<A@>??<11-1,1
@CRC7U:00634:00309
ACGCTCGACATGCCCAGGTACAGGAG
+
>;:;@B@AACCCDD@BBBBBB;;5;9
@CRC7U:00635:00331
TCTCTATGCGCTCCACATGTCTAAGGTA
+
A;94:9991////,//=A9?@<964:98
@CRC7U:00635:00333
ACGCTCGACATGCCCAGG
+
;48;AA>@BBABBB<A?5
@CRC7U:00636:00341
ACGCTCGACATGCCCAGTACAGGAG
+
-/.///4488/,,,*,,,//44244
@CRC7U:00639:00323
ACGCTCGACATGCCCAGATACAGGAG
+
C<;;CBA@CC@@>><@;;;BCAA=@?
@CRC7U:00645:00336
ACGCTCGACATGCCCAGGTACAGGAG
+
A@<?@?BBBCCBBCACC=@@BAA?@@
@CRC7U:00646:00327
AGCACTGTAGCTGTCACTAGTTACTTGTG
+
1/8//11=9?C>@@611/666,44?<999
@CRC7U:00647:00337
ACGCTCGACATGCCCAGGTTACAGGAG
+
B8::@@@@AA@>=<611-1,1///7B@
@CRC7U:00601:00366
TGATACGTCTCCTCCTTAGTTACTTCAG
+
99<>?999<<<,1/787//479442444
@CRC7U:00606:00360
ACGCTCGACATGCCCAGGTACAGGAGA
+
@>@<;;ABA9<<??:>>58499A;=99
@CRC7U:00606:00384
ACGCTCGACATGCCCAGGTACAGGACTA
+
94;9>?99;A<<<F@CCA<;<??<@<99
@CRC7U:00608:00380
ACGCTCGACATGCCCAGGTACAGGAG
+
?ABBBBBBFAAAAC>CB@BBBA@;?9
@CRC7U:00610:00391
ACGCTCGACATGCCCAGTACAGGAGA
+
9989>>>>BB@;<<8111>/448944
@CRC7U:00613:00364
ACGCTCGACATGCCCAGGTACAGGAG
+
988999>99;@@=C<@>599111,1-
@CRC7U:00614:00365
TCTCATGCGCTCCACATGTCTAAGGT
+
84=BAAAGDCBB<999999999DBCD
@CRC7U:00614:00367
ACGCTCGACATGCCCAGGTACAGGAG
+
49;;AABBDDDDCC<<;99>>?A@@<
@CRC7U:00616:00356
ACGCTCGACATGCCCAGGTACAGGAG
+
>98999>?@B999?:99599999>AD
@CRC7U:00616:00380
ACGCTCGACATGCCCAGGTACAGGAG
+
=;;;BBBBCCCBBB>BC8;;A??;<<
@CRC7U:00619:00376
ACGCTCGACATGCCCAGGTACAGGAG
+
A9;<CCCCCCCCCC@CB@BBCCAA@@
@CRC7U:00625:00399
ACGCTCGACATGCCCCCCCAGGTACAGGAG
+
49?@@@@@AB98888999&9@>ABBDDAC=
@CRC7U:00627:00359
ACGCTCGACATGCCCAGGTACAGGAG
+
?>7:;BBBABA@@@<@C<@;>11,1>
@CRC7U:00627:00360
ACGCTCGACATGCCCAGGTACAGGAGA
+
998>A>999@@99914?<8111/,///
@CRC7U:00628:00383
ACTGCTCGACATGACCCAGGTACAG
+
:1////4:94444444-492..///
@CRC7U:00632:00393
ACGCTCGACATGCCCAGGTACAGGAG
+
=B?BCDA@@?999919>;:111=:<>
@CRC7U:00634:00352
ACGCTCGACATGCCCAGGTACAGGAG
+
?BABCB@?@@=88;0;>=BDCFDACA
@CRC7U:00636:00357
ACGCTCGACATGCCCAGGTACAGGAG
+
9=ABBBCCB;<<@B>AB=>>B99599
@CRC7U:00636:00359
ACGCTCGACATGCCAGGTACAGGAGACTG
+
BBBBCCBBBBBBA?AA599@9969999>9
@CRC7U:00639:00395
ACGCTCGACATGCCCAGGTACAGGAG
+
9<@BBB<=?DCCCCACB=>>9996=A
@CRC7U:00643:00373
ACGCTCGACATGCCCAGGTACAGGAG
+
?BABBBAAB:;;CC=BB@@>@;;59@
@CRC7U:00646:00367
ACGCTCGACATGCCCAGGTACAGGAG
+
:<CCBBBAAACBBBABC@CCCAA?@;
@CRC7U:00648:00354
ACGCTCGACATGCCCAGGTACAGGAG
+
AB?AAA@ABBAAAHABB?B@A9;7<@
@CRC7U:00649:00367
ACGCTCGACATGCCCAGGTACAGGAG
+
@9;;A@@@AAA?B>:<>,11111,9@
@CRC7U:00649:00384
ACGCTCGACATGCCCAGGTACAGGAG
+
49;;BDCCFCB@>>:94599>BC>AA
@CRC7U:00601:00437
TAGTACAGCCTCGCCATGACGAAGGTATTCC
+
9@999:==@>AA;;8;;9@>A@8<59>>596
@CRC7U:00604:00400
ACGCTCGACATGCCCAGGTACAGGAG
+
>>>@@@@<<<BBAA>A@=@@<9<8<9
@CRC7U:00609:00423
ACGCTCGACATGCCCAGGTACAGGAG
+
?;;<A@AAAAAABC?AA=@@A??CA<
@CRC7U:00617:00421
ACGCTCGACATGCCCAGGTACAGGAGAA
+
:;8>>>89444444-4424444424442
@CRC7U:00622:00409
ACGCTCGACATGCCCAGGTACAGGAG
+
A@@?BBAAECCBCC?AA>@?A9;5;9
@CRC7U:00629:00435
ACGCTCGACATGCCCAGGTACAGGAG
+
A9;<CCCCAA@@<<8<;:111A@-19
@CRC7U:00631:00419
ACGCTCGACATGCCCAGGTACAGGAG
+
B@?@BBCCCABABB?BA@BBC::8;;
@CRC7U:00633:00402
ACGCTCGACATGCCCAG
+
9A>>9111/1////+/8
@CRC7U:00633:00442
ACGCTCGACATGCCCAGTACAGGAG
+
=98911111:7:@H>>=88444244
@CRC7U:00637:00424
TGATACGTCTCCTTCCTTAGCTTACTTCAGG
+
9@A<;111/66,4248988499@B:877//,
@CRC7U:00639:00411
ACGCTCGACATGCCCAGGTACAGGAG
+
;4899999;C@@?C=BB==<<BB<@<
@CRC7U:00640:00417
ACGCTCGACATGCCCAGGTACAGGAG
+
4;8;99999999>@:>?;>9999699
@CRC7U:00640:00448
TCTACTATGCGCTACCACACTGGTTCATAAGGGTAACTAGTGA
+
///////7/444:4424497//,/,...634484746161...
@CRC7U:00642:00420
ACGCTCGACATGCCCAGGTACAGGGAG
+
A@?ABBBCDHBBAA=BB?;9?99909B
@CRC7U:00644:00414
TAGTATCAGCCTCGCCATGACGAAGGTATTCC
+
;6:1//////:=BBC@C>/////,/,//6:@:
@CRC7U:00647:00405
ACGCTCGACATGCCCAGGTACAGGAG
+
@;<;C@A?A;99AA:9969999959?
@CRC7U:00649:00433
ACGCTCGACATGCCCAGGTACAGGAG
+
B?:;;A999A999>:>@599111,11
@CRC7U:00602:00464
ACGCTCGACATGCCCAGGTACAGGAGA
+
@@@BC@AAEAAACECCC?B@AA@=AAA
@CRC7U:00602:00468
ACGCTCGACATGCCCAGGTACAGGAG
+
99<<CCCECCAAAB>CB@BBCAA?AD
@CRC7U:00603:00459
ACGCTCGACATGCCCAGGTACAGGAG
+
@A@@CBBCCBBBBC@CC@CBCAA?B@
@CRC7U:00603:00476
ACGCTCGACATGCCCAGGTACAGGAG
+
B<<<CBBB<<<<<A@CCBDDCCC?A<
@CRC7U:00607:00463
ACGCTCGACATGCCCAGGTATAGGAG
+
?@ABBBBCCC@@@D>BB@BB@>>=@C
@CRC7U:00609:00454
ACGCTCGACATGCCCAGGTACAGGAG
+
@<;;@BCCCFCCFCBCC>@>?99599
@CRC7U:00615:00490
ACGCTCGACATGCCCAGGTACAGGAG
+
@@@BBBBCBECCCC>AA8;;@ABCBB
@CRC7U:00617:00487
AGCACTGTAGCTGTCACCTAGTTACTTG
+
;<A@@ECB@@<944444249442:4998
@CRC7U:00627:00469
ACGCTCGACATGCCCAGGTACAGGAGA
+
?BABBBCCCBB;;;7<@<??9996999
@CRC7U:00633:00491
ACGCTCGACATGCCCAGGTACAGGAG
+
1/.6999==A@@BC899?B:9:@9::
@CRC7U:00637:00468
ACGCTCGACATGCCCAGGTACAGGAGT
+
CC@BBBCB;:1<<?-11:<111<:<--
@CRC7U:00638:00483
TAGTATCAGCCTCGCCACTGACGAAGGTATTCC
+
4944444499;844/:-,,-,2,,*/7//4@B6
@CRC7U:00642:00484
ACGCTCGACATGCCCAGGTACAGGAGA
+
==?@?@ABBCCBBB>BC@BBCAA=@<<
@CRC7U:00644:00457
ACGCGCTACACACCACGA
+
//.///444449:9444/
@CRC7U:00645:00460
ACGCTCGACATGCCCAGGTACAGGAG
+
A;;;CCBBBEBBBC?CC@::<?B699
@CRC7U:00647:00453
ACGCTCGACGCCCAGGTACAGGAGACTG
+
89;<AABCAAAC>@A=>>?995<@?A@@
@CRC7U:00647:00489
TGATACGTCTCCTCTTAGCTTGACTCAGG
+
4444844////7///,.///,//////42
@CRC7U:00648:00452
TGATACGTCTCCTTCCTTAGTTACTTCA
+
?A@B;;;<9A@>A?B245844244856/
@CRC7U:00604:00547
ACGCTCGACATGCCCAGGTACAGGAG
+
ABACBBCCCCCCBB?DB?@@B==?@;
@CRC7U:00605:00514
ACGCTCGACATGCCCAGGTACAGGAG
+
AA>B?@;<=ACCCCACE=@>>99699
@CRC7U:00608:00549
ACGCTCGACATGCCCAGGTACAGGAG
+
11011A@BBCAAAB?DG@FCB<;7<B
@CRC7U:00609:00504
AATATCGCGAGGGTATGGAAGCACTCTATAGA
+
1,.66//49944-449@@@?=9443333....
@CRC7U:00609:00534
ACGCTCGACATGCCCAGGTACAGGAGA
+
49>?@999@@99<B<@@599@995499
@CRC7U:00619:00515
ACGCTCGACATGCCCAGGTACAGGAG
+
A?@ACBBBAA@CCC>CC?@?@99599
@CRC7U:00630:00517
ACGCTCGACATGCCCAGGTACAGGAG
+
9<ABCBECD::;CC>CB@@@ABB=@@
@CRC7U:00631:00536
ACGCTCGACATGCCCAGGTACAGGAG
+
AB7;;A<=<CBBCD?CDABAABBC==
@CRC7U:00632:00517
ATATCGCGAGGTATGGAAGACTCTAGT
+
9;;;9>6811,////7876943.....
@CRC7U:00632:00523
ACGCTCGACATGCCCAGGTACAGGA
+
>984;BBBBCB;88-896999AC6+
@CRC7U:00633:00528
ACGCTCGACATGAGCCCAGGTAA
+
48344999:444444;-4494/,
@CRC7U:00639:00542
ACGCTCGACATGCCCAGGTACAGGAG
+
9;?@?99999998=9>><>@@99599
@CRC7U:00640:00506
TCTCTATGCGCTCCACATGTCTAAAGGT
+
494:==@ABABAE:999444////+/,/
@CRC7U:00644:00537
TGTCTATGCGCTCCACTGCTCTAAGGTACTTG
+
////944449?9924;99997<99344...,.
@CRC7U:00645:00520
CGTGTCTCTAGGCA
+
4/////7,///,/2
@CRC7U:00649:00521
ATATCGCGAGGGTATGGAAGCACTCTAGTAGA
+
93948499944-499::;:94447333.....
@CRC7U:00600:00578
ACGCTCGACATGCCCAGGTACAGGAG
+
?@??=>99<@<==EBJN?ADCAA<?9
@CRC7U:00605:00575
TCTCTATGCGCTCACCAGTGATCTGAAGGTA
+
,,,,,/4444444449///////.44,3131
@CRC7U:00611:00553
CGTGTCTCTAGGCACAGGATTTTGTGTAGG
+
?A::<F@BB9;59>>9959ABB4??>8--*
@CRC7U:00618:00579
ATCAGACACGGACACAGCAGAACACAC
+
98?@997>>@<AA@AACBCCC>B;98>
@CRC7U:00624:00590
ACGCTCGACATGCCCAGGTACAGGAG
+
BB<?@@;;<@@>@A<AA>AA@A?@@9
@CRC7U:00627:00599
ACGCTCGACATGCCCAGGTACAGGAG
+
<BDDCDBBBBB@=@<@@=@CAA@C;9
@CRC7U:00629:00565
ACGCTCGACATGCCCAGGTACAGGAGAC
+
89899989@B=BCE>CC@@@?BA8<<A@
@CRC7U:00629:00575
ACACTCGACATGCCCAGGTACAGGAGA
+
9;>?@G==>=CCCEAA@=999984833
@CRC7U:00630:00563
ACGCTCGACATGCCCAGGTACAGGAG
+
@?A@B?@ACC?@AC=BB@CCCDD?CB
@CRC7U:00631:00558
ACGCTCGACATGCCCAGGTACAGGAG
+
=9::@@9<=AAAAC?B@=;;9AB69<
@CRC7U:00634:00580
CGTGTCTCTAGGCACAGGATTTGTG
+
44949:AA;<4=98444:444-4:9
@CRC7U:00635:00598
ACGCTCGACATGCCCAGGTTACAGGAGGA
+
99344499/////75//,/5444424424
@CRC7U:00636:00579
TAGTATCAGCCTCGCCATGACGAAGGTATTCC
+
49>@<::?BB54999599>>>9964<99/,/,
@CRC7U:00637:00553
TGATACGTCTCCTTCCTTAGCTTACTTCAGGTG
+
9894;44499;292424:74449;44244424/
@CRC7U:00640:00596
ACGCTCGACATGCCCAGGTACAGGAG
+
9<AAA@;<=AACCC@FE;;;999699
@CRC7U:00642:00589
TGATACGTCCTCCTTAC
+
4444/1;/,*,0*,*,,
@CRC7U:00649:00580
ACGCTCGACATGCCCAGGTACAGGAG
+
4934>8999:99>>:::24444:9:9
@CRC7U:00600:00603
ACGCTCGACATGCCCAGGTACAGGAGAC
+
@@;;;@@AC>==CCACJBCBB@A69994
@CRC7U:00601:00641
ACGCTCGACATGCCCAGGTACAGGAG
+
:;?>994?994444-448866//,//
@CRC7U:00602:00618
ACGCTCGACATGCCCAGGTACAGGAG
+
99894>999<;;AA:=@59999969@
@CRC7U:00602:00633
ACGCTCGACATGCCCAGGTACAGGAG
+
@BCBCBDCCC@?@BACC@BBDBDDBB
@CRC7U:00605:00646
TCTCTATGCGCTCCACACTGTCTAAGGG
+
944444444499B6111////8/3133,
@CRC7U:00609:00649
ACGCTCGACATGCCCAGGTACAGGAG
+
AA@@CCCCBCBBBC>BB849A99599
@CRC7U:00611:00643
ACGCTCGACATGCCCAGGTACAGGAG
+
=>@@BBDCDCCCCC<BB>@?@A@=@;
@CRC7U:00616:00620
TGATACGTCTCCTTCTTAGCTTACTTCAG
+
9>>88999911,1,//,./6874//,///
@CRC7U:00618:00638
ACGCTCGACATGCCCAGGTACAGGAG
+
B9<<BA@@AAAA@C999@99444994
@CRC7U:00622:00637
AACGCTCGGACATGCCCAGGTACAGGAGAC
+
1,/.,///,/7669BA<>?644?4924499
@CRC7U:00623:00642
TACTGATGTCGTACGACACATGGATAGAGTA
+
,///444449;@A<?=B@@111,///.....
@CRC7U:00625:00609
ACGCTCGACATGCCCAGGTACAGGAG
+
==??@>@BCCCBAB@CC?DBAAA>AA
@CRC7U:00626:00645
ATCAGACACGAACACACAAGAC
+
;;;@44344442477///,/66
@CRC7U:00628:00629
TCTCTATGCGCTCCACATGTCTAAGGT
+
B?A@ECB@A??4459>@@@@@995959
@CRC7U:00630:00635
ACGCTCGACATGCCCAGGTACAGGAG
+
>989AA>@DD<99>:9969BB99699
@CRC7U:00633:00604
ACGCTCGACATGCCCAGGTACAGGAG
+
>;89@>9<=AAAAD<BB@A@@BB=A@
@CRC7U:00634:00639
ACGCTCGACATGCCCAGGTACAGGAG
+
49>>;;<AABABBA<AA;>>A997<A
@CRC7U:00636:00605
ACGCTCGACATGCCCAGGTACAGGAG
+
B9;<CC@ABC<@@CACCB@@AAA=AC
@CRC7U:00640:00635
ACTACTCGAGGATGACACGTCATAG
+
,,****/87989444443493..4,
@CRC7U:00643:00604
ACGCTCGACATGCCCAGGTACAGGAG
+
C?>=>989999444-4;88899:244
@CRC7U:00606:00664
ACGCTCGACATGCCCAGTACAGGAG
+
9938>>9111/,,,*,,/////,44
@CRC7U:00607:00665
ACGCTCGACATGCCCAGGTACAGGAG
+
>>:9;=>==94899599591<11-//
@CRC7U:00611:00671
ACGCTCGACATGCCCAGGTACAGGAG
+
@;;;B;<<BBCCBC>;;8;@>@>=@<
@CRC7U:00621:00675
ACGCTCGACATGCCCAGGTACAGGAG
+
;;:;BAAA=?<AAB:AA:;;9@@@B<
@CRC7U:00624:00681
ACGCTCGACATGCCCAGGTAC
+
61./771////8885/424//
@CRC7U:00625:00684
ACGCTCGACATGCCCAGGTACAGGAG
+
A9799999444444-4:88=1//7//
@CRC7U:00633:00676
ACGCTCGACATGCCCAGGTACAGGAG
+
??ABBBAAC@AACC@CC@CBB;;7;;
@CRC7U:00634:00671
ACGCTCGACATGCCCAGGTACAGGAG
+
@@>>A=>>A;<<<B?>@?@A@?G>A9
@CRC7U:00635:00672
ACGCTCGACATGCCCAGGTACAGGA
+
898999999948:85;>,1/,22*,
@CRC7U:00636:00652
ACGCTCGACATGCCCAGGTACAGGAG
+
>>?BB@@AABBBDC@DC@BBB;;7;A
@CRC7U:00636:00666
ACGCTCGACATGCCCAGGAACAGGAG
+
8889>9999@>99<8<A@EDBBA?;8
@CRC7U:00638:00688
ACGCTCGACATGCCCAGGTACAGGAG
+
;1./<<@ACBBBBB>9859999>@>>
@CRC7U:00647:00693
ACGCTCGACATGCCCAGGTACAGGAG
+
?;89>><<<DDDCC@CD8;;;9?<>9
@CRC7U:00649:00655
TGATACGTGC
+
444::9<<4B
@CRC7U:00649:00692
ATATCGCGAGGGTATGGAAGACTCTATA
+
?BAB=@=>9991999959<988<?>=??
@CRC7U:00600:00734
ACGCTCGACATGCCCAGGTACAGGAG
+
?@ABCA;;<CCBBCABB?BBBBC?BB
@CRC7U:00601:00714
ACGCTCGACATGCCCAGGTACAGGAG
+
@9;<CCCDCCCBCCACB@BBCEE?BA
@CRC7U:00601:00739
TAAGTATCAGCCTCGCCACTGGACGAAAGGTAGTTCC
+
,,*,,666=BBB<=99:88/1,/////+/78/44592
@CRC7U:00603:00710
ACGCTCGACATGCCCAGGTACAGGAG
+
>9849>>9944444-4:9?@BBB8;9
@CRC7U:00603:00734
ACGCTCGACATGCCCAGGTACAGGAG
+
?9;<@CCCCBBBCDACB?B?A=C;=;
@CRC7U:00606:00704
TCTCTATGCGCTCCACATGTCTAAGGTACT
+
;;BB:;?EEDDCH::<A@AB@:?7;8<BB@
@CRC7U:00607:00723
ACGCTCGACATGCCCAGGTACAGGAG
+
AA??=>121>B>CC>A@@<;9;@594
@CRC7U:00624:00702
ACGCTCGACATGCCCAGGTACAGGAG
+
9;?@C@<<>CBAAB>A@>AAAEEBCC
@CRC7U:00626:00729
ACGACTCGACATGCCCAGGTACAGGAG
+
<<0////444499BD>@B?9911<:<1
@CRC7U:00627:00703
ACGCTCGACATGCCCAGGTACAGGAG
+
;989998444444804;24444;:9=
@CRC7U:00630:00713
ATATCGCGAGGTATGGAAG
+
434444//11,/777565/
@CRC7U:00631:00720
TTCCTTCCTTAGTTACTTCAGTGC
+
929292;@C@B94599959B999<
@CRC7U:00632:00740
ACGCTCGACATGCCCAGGTACAGGAG
+
4989@989:A@@BB:BB8;;9:::A;
@CRC7U:00634:00721
ACGCTCGACATGCCCAGGTACAGGAGA
+
11.//2,,,,,,//+/;988944244:
@CRC7U:00638:00741
ACGCTCGACATGCCCAGGTACAGGAG
+
;<;BCBCCFDAAAC@BB=@@@?A@A<
@CRC7U:00639:00715
ACGCTCGACATGCCCCCCCCCAGGTACAGGAG
+
49;@@@ABB@999>>>>>>>"9958999;@BA
@CRC7U:00641:00748
ACGCTCGACATGCCGTAC
+
9>?>>999999//,/,*(
@CRC7U:00646:00742
ACGCTCGACATGCCCAGGTACAG
+
/4748=444:@111+//,/,,,,
@CRC7U:00648:00714
ACGCTCGACATGCCCAGGTACAGGAG
+
99889844444///+//,////7,44
@CRC7U:00601:00785
ACGCTCGACATGCCCAGGTACAGGAG
+
?@@ABCCECBCCCB?CC@==A;959B
@CRC7U:00604:00753
ACGCTCGACATGCCCAGGTACAGGAG
+
?A@@;;<AD99<>>:?A;A;<9B6<9
@CRC7U:00614:00782
ACGCTCGACATGCCCAGGTACAGGAG
+
8/.1=;>@@9944959@=>>>@?<?>
@CRC7U:00619:00794
ACGCTCGACATGCCCAGGTACAGGAG
+
??BBBBDBC@@@BB=BB?AAAAA?@<
@CRC7U:00622:00767
ACGCTCGTACCATGCCGGTAGACAGAGACT
+
1101/8844:249;;2/,/8..///.,,..
@CRC7U:00623:00767
ACGCTCGACATGCCCAGGTACAGGAG
+
=48;A;9<B@@>>@:9959>>9969@
@CRC7U:00623:00775
ACGCTCGACATGCCCAGGTACAGGAG
+
==?@ABAAADCBBB=BC7;;BBC@B<
@CRC7U:00629:00765
ACGCTCGACATGCCCAGGTACAGGAG
+
8>>@@@@BBCCCCC@B>?BBCAA>AC
@CRC7U:00630:00773
ACGCTCGACATGCCCAGGTACAGGAG
+
C@@@@@BBECBBBB?BB@ABCAAA@C
@CRC7U:00632:00792
ACGCTCGACATGCCCAGGTACAGGAG
+
9<?>>><99?>99919959BCFDAB@
@CRC7U:00634:00762
ATATCGCGAGGGTATGGAAGA
+
@@@>;;1111::::;88=244
@CRC7U:00636:00759
ACGCTCGACATGCCCA
+
C9:;CC@ABBA@@A1<
@CRC7U:00641:00777
ACGCTTCGGACA
+
490--***)**,
@CRC7U:00642:00791
ACGCTCGACATGCCCAGGTACAGGAG
+
;87;;@@@@BBBBB?B@8<;BBBADA
@CRC7U:00646:00769
ACGCTCGACATGCCCAGGTACAGGAG
+
=@@@BBBCAA<<<E@CD@C;<<A=@A
@CRC7U:00647:00753
ACGCTCGACATGCCCAGGTAACAGGAGA
+
4;8>>>9<<ABCBE;<<@CC@CIDBC==
@CRC7U:00649:00768
ACGCTCGACATGCCCAGGTACAGGAG
+
9<BBCBBBCCBBBC@BB?B@AAEAC;
@CRC7U:00601:00802
ACGCTCGACATGCCCAGGTACAGGAG
+
9;@AB;<=ACCCCCACC:;;AAA?AC
@CRC7U:00603:00805
ACGCTCGACATGCCCAGGTACAGGAG
+
49;<AABCEB@@AC<@@?BBCEC@CB
@CRC7U:00603:00829
ACGCTCGACATGCCCAGGTACAGGAG
+
9939@BBCDBBCCC?BC@BB<;9599
@CRC7U:00603:00840
ACGCTCGAACATGCCCAGGTACAGGAG
+
@A>>:;11,11/6;;598844444244
@CRC7U:00604:00843
ACGCTCGACATGCCCAGGTACAGGAG
+
=9:<CABBC<<<CC>@@=@BA@@@>9
@CRC7U:00606:00814
ATATCGCGAGGGTATGGAAGACTCTATA
+
@A@@@>>B99919A>>>ABBBB@@>>:0
@CRC7U:00607:00830
ACGCTCGACATGCCCAGGTACAGGAG
+
=9844/////8/44-4424;;::899
@CRC7U:00610:00838
ACGCTCGACATGCCCAGGTACAGGAG
+
@;:;;<<CCEABAD@CC?BBCCC7;<
@CRC7U:00612:00829
ACGAGTGCGTTCCCCATGTCGTAGGTACTC
+
=@A;;;@A@@5999/9@@ABBD;;8;@>?A
@CRC7U:00612:00848
ACGCTCGACATGCCCAGGTACAGGAG
+
BABBBBEDCCBBBB>BCEBBCAA===
@CRC7U:00614:00806
ACGCTCGACATGCCCAGGTACAGGAG
+
=97;;;992A311@;>>>>BAEB@CC
@CRC7U:00618:00813
CGACTGTCTCTAGGC
+
/44444449944424
@CRC7U:00618:00840
ACGCTCGACATGCCCAGGTACAGGAG
+
9>8999@>9>98//+//,/////,/4
@CRC7U:00618:00848
ACGCTCGACATGCCCAGGTACAGGAG
+
>;;;BA<<>CBBBC?CB@;:<AB=@A
@CRC7U:00619:00824
TCTCTATGCGCTCCACATGTCTAAGGT
+
ABBAAAAAACCBB>AAB@@@A??;?;>
@CRC7U:00621:00830
ACGCTCGACATGCCCAGGTACAGGAG
+
>>>><>11/6:;?C8;;9=:;11,//
@CRC7U:00621:00838
ACGCTCGACATGCCCAGGTACAGGAG
+
=9;<;BBCCCBBBI@BA?B@AACFCA
@CRC7U:00621:00847
ACGCTCGACATGCCCCCCCCCCCAGGTACAGGAGAC
+
99899A>@?>1--888722222",,*,///874444
@CRC7U:00625:00843
ACGCTCGACATGCCCAGGTACAGGAG
+
443449>BBB<<4:64424=999=?9
@CRC7U:00628:00806
ACGCTCGACATGCCCCCCCCCCCCCCCCCCAGGTACAGGAGACTGAT
+
11.6;==@BB>>>>>>>>>>>99999999"4424994@???=9444/
@CRC7U:00628:00813
AATATCGCGAGGGTAATT
+
B@B999=44/66+//,-*
@CRC7U:00629:00800
ACGCTCGACATTGCCCAGGTACAGGAG
+
//.///////1,/44-449444AA=99
@CRC7U:00629:00835
ACGCTCGACATGCCCAGGTACAGGAG
+
C@@@A;949:9444-4824444;244
@CRC7U:00630:00841
ACGCTCGACATGCCCAGGTACAGGAG
+
9<@AA@@EC<<<<C@BC@A;999699
@CRC7U:00632:00821
ACGCTCGACATACCCAGGTACAGGAG
+
1/46>BACACB@=A=@@=>@@<<;<B
@CRC7U:00632:00837
ACGCTCGACATGCCCAGGTACAGGAGA
+
9;?@>>>@<<<ACC?CG><;A?B=A<9
@CRC7U:00637:00818
TGATACGATCTCCTCCTTA
+
499>1////***),,*,*,
@CRC7U:00637:00823
ACGCTCGACATGCCAGGTACAGGAG
+
998>>@>>>1/,-+,,*,,8::8??
@CRC7U:00638:00803
ACGCTCGACATGCCCAGGTACAGGAG
+
A9;<CCCCCCB@>@:998;@ACCBC=
@CRC7U:00638:00827
AGCACTGTAGCTGTCACTAGTTACTTGTG
+
94449:=;;;C@=?@@>>@9959?><>@G
@CRC7U:00639:00818
ACGCTCGACATGCCCAGGTACAGGAG
+
A??@CB<<<@@>>>:>><>>>@B=>9
@CRC7U:00640:00838
AGCACTGTAGCTGTCACTAGTTACTTGT
+
9;9<4:=AACCAAA94994442444244
@CRC7U:00640:00848
ACGCTCGACATGCCCAGGTACAGGAG
+
C:8:BCBBBC@@@B>BC>BBBBG@DA
@CRC7U:00641:00831
ACGCTCGACATGCCCAGGTACAGGAG
+
?;;;C;<<CC;99>:99599AEB699
@CRC7U:00641:00843
ACGCTCGACATGCCCAGGTACAGGAGA
+
BB749?994@A>>>:>>588;::,1/7
@CRC7U:00642:00809
ACGCTCGACATGCCCAGGTTACAGGAG
+
>>>>@@@A<;;AAB<@@;>;>999599
@CRC7U:00642:00828
ACGTCGACATGCCCAGGTACATGGAGTAC
+
893448:4444//+//,////44244444
@CRC7U:00642:00830
ACGCTCGACATGCCCAGGTACAGGAG
+
99;<BB@@999444-44244444244
@CRC7U:00642:00846
TACTGAGCTACACACACAGAAAGA
+
@8:<11///4977/1//////+44
@CRC7U:00644:00804
ACGAGTGCGTTCCCATGCTCGTAGGTACGTC
+
8>89444444244-4;99949911-01//.4
@CRC7U:00644:00837
ACGCTCGACATGCCCAGGTACAGGAG
+
B@@>BABBCC;;;C<@@@BBBCIAA@
@CRC7U:00600:00881
ACGCTCGACATGCCCAGGTACAGGAG
+
@<;;CC@@ACB@>@:9859999969B
@CRC7U:00602:00881
ACGCTCGACATGCCCAGGTACAGGAG
+
=@?@BAABCCAAAE>BB@BBCDE@CD
@CRC7U:00603:00853
TGATACGTCTTCTTCCTTAGTTACTTCA
+
BBB@9>>?9969969>CACCB@BCB@CC
@CRC7U:00607:00881
ACGCTCGACATGCCCAGGTACAGGAG
+
:<@@C@AACC?@AD?BB@@BB;;7;@
@CRC7U:00608:00857
TAGTATCAGCCTCGCCATGACGAAGGTATTCC
+
4;AA@@ABABC;<<C?B@BBA==?@=99<@A?
@CRC7U:00610:00892
TGATACGTCTCCTTCCTTAGCTTA
+
A@@AB@@@>>C6951,/,.///,1
@CRC7U:00617:00892
ACGCTCGACATGCCCAGGTACAGGAG
+
=@@@A>>@?9999919A?@>=11-1<
@CRC7U:00618:00860
ACGCTCGACATGCCCAGGTACAGGAGA
+
448;;;@AABAAAA199;91111-11/
@CRC7U:00620:00862
ACGCTCGACATGCCCAGGTACAGGAG
+
?;;;CBCCDCCCCC@DCABBCAC=@@
@CRC7U:00620:00873
ACGCTCGACATGCCCAGGTACAGGAG
+
?>>>>999ACABBD>AA>9999@599
@CRC7U:00620:00875
ACGCTCGACATGCCCAGGTACAGGAG
+
=9;<<BBCHCCBBB@CB@BBDAE?A?
@CRC7U:00621:00887
ACGCTCGACATGCCCAGGTACAGGAGA
+
@;8;;@BABCCBBB>BB?B:=>D>==A
@CRC7U:00624:00858
ACGCTCGACATGCCCAGGTACAGGAG
+
49;?@>?AB@@99919?>@@@99699
@CRC7U:00626:00873
ACGCTCGACATGCCCAGGTACAGGAGA
+
447888999944:;64824>666,///
@CRC7U:00627:00883
ACGCTCGACATGCCCAGGTACAGGAG
+
@93;994:::9@BC89;?A;;;@AA9
@CRC7U:00627:00891
ACGCTCGACATGCCCAGGTACAGGAG
+
?;::@@;;=CCHCHABE?B@A9<59@
@CRC7U:00629:00872
ACGCTCGACGATGACCAGTACAGGAGA
+
493444994444//77/////442444
@CRC7U:00629:00887
ACGCTCGACATGCCCAGGTACAGGAGA
+
@ABBCDABEBBBAB>;;59@@9959>>
@CRC7U:00632:00852
ACGCTCGACATGCCCAGGTACAGGA
+
@9;<CBBCCBBBCCBCA@?ACCD@@
@CRC7U:00632:00879
TACTGCTCTACGACACATGGATGA
+
,////4444999441////,//..
@CRC7U:00636:00892
ACGCTCGACATGCCCAGGTACAGGAG
+
>>>;;;AAB>9999-4824?BFCBCC
@CRC7U:00641:00872
ACGCTCGCATGCCCAGGTACAGGAG
+
A@?@@AABBB=<CAA@=@>>91-11
@CRC7U:00644:00856
ACGCTCGACATGCCCAGGTACAGGAG
+
8889>?9<<ADCCGACD==<CAA=@A
@CRC7U:00646:00893
ACGCTCGACATGCCCAGGTACAGGAGA
+
??@?BBBCCCBDCC>BB>@?@??599@
@CRC7U:00648:00893
TCTCTATGCGCTCACACTGTCTAAGGGTACTG
+
//7::4449944444///////.,..+37771
@CRC7U:00648:00896
ACGCTCGACATGCCCAGGTACAGGAG
+
?@ABBCAACD<<<EBBB?BCCDD?B<
@CRC7U:00600:00909
ATCAGACACGGACACAGCAGAACACAC
+
473894344488499=99999599983
@CRC7U:00605:00903
ACGCTCGACATGCCCAGGTACAGGAGA
+
;1.///4/////8858;,4444424/6
@CRC7U:00606:00907
TGATACGTCTCCTTCCTTAGTTACTTCA
+
498999<@CCCDI@C@C@@@@>AA@<@@
@CRC7U:00608:00906
ACGCTCGACATGCCCAGGTACAGGAG
+
9934CB9<===<<BAA@>@8444244
@CRC7U:00611:00902
TACTGAGCTACACACCACGAGAAAGAGTTGGTGC
+
9;;A994@@=899992444:7775////,/54.3
@CRC7U:00611:00914
ACGCTCGACATGCCCAGGTACAGGAG
+
98;;A@@ACD@@AC>BB8;;ABCACE
@CRC7U:00614:00926
ACGCTCGACATGCCCAGGTACAGGAG
+
=8;;C;;9@@999919?<@>@AA?@B
@CRC7U:00618:00900
TACTGAGCTACACACACAGAAAGATT
+
484944:=?99@>211/////+4444
@CRC7U:00618:00905
ACGCTCGACATGCCCAGGTACAGGAG
+
9;;@CCCCBBCCDD=BB?BB;:;CC;
@CRC7U:00619:00947
ACGCTCGACATGCCCAGGTACAGGAG
+
9<:<;A@@AAABBC>CB=;;<AB=@C
@CRC7U:00623:00903
ATATCGCGAGGGTATGGAAGACTCTATAGAG
+
98A?A@@999909B?@?C=@@98837>=771
@CRC7U:00626:00914
ACGCTCGACATGCCCAGGTACAGGAG
+
=;;;@>@@99999919>;@ABBB@C<
@CRC7U:00626:00949
ACGCTCGACATGCCCA
+
?@?;;;A@BCA@AA<B
@CRC7U:00629:00947
ACGCTCGACATGCCCAGGTACAGGAG
+
?@@@B@@ACEBBCC?BB?B?@AB?BB
@CRC7U:00633:00926
ACGCTCGACATGCCAGGTACAGGAGA
+
843444444////,//,//44;?944
@CRC7U:00634:00903
TCTCTATGCGCTCCACATGTCTAAGGT
+
<:<?<<9;@>94929999>999A9?<B
@CRC7U:00634:00936
ACGCTCGACATGCCCAGGTACAGGAGA
+
BB@;;9@;444444-442444442444
@CRC7U:00636:00923
TCTCTATGCGCT
+
///668;9///6
@CRC7U:00637:00924
TCTCTATGCGCTCCACATGTCTAAGGT
+
<9<ACCGCBDAAA;:>AACDDCC9<;<
@CRC7U:00641:00917
CGTGTCTCTAGGCACAATGGATTTGTGTA
+
B=@<<999A995494424989;?-/////
@CRC7U:00643:00915
ACGCTCGACATGCCCAGGTACAGGAG
+
888;;9<<=AAACCACC@CC;;<@C;
@CRC7U:00644:00949
TACTGAGCTACACA
+
1//8844888884-
@CRC7U:00645:00927
ACGCTCGACATGCCCAGGTACAGGAG
+
498@@@BCFBFBDE?CB>@?@995;A
@CRC7U:00646:00926
ACGCTCGACATGCCCA
+
9889><11////44-4
@CRC7U:00601:00963
ATCAGACACGGACACAGCAGAACACACAG
+
?@;<9>>>9928999499@==>BC8836,
@CRC7U:00601:00994
ACGCTCGACATGCCCAGGTACAGGAG
+
>9;<C@@ABCCCCD?CC@CAAAC?BB
@CRC7U:00602:00958
CGTGTCTCTAGGCACAGGATTTGTGTAAGG
+
1999<<=;?@@9944442444-499;;898
@CRC7U:00602:00971
ACGCTCGACATGCCCAGGTACAGGAG
+
==@@CCCECECDCD>AA?ACHEDDBA
@CRC7U:00602:00973
ACGCTCGACATGCCCAGGTACAGGAG
+
8889@>>>B<<9?A:999;AABCCBA
@CRC7U:00603:00986
ACGCTCGACATGCCCAGGTACAGGAG
+
?@@@BBCCCCBBCC@BB@ABDDC@CC
@CRC7U:00604:00977
ACGCTCGACATGCCCAGGTACAGGAG
+
?9;<BBCCCCAAAC@CB>BBCAA?BA
@CRC7U:00604:00995
AGCACTGTAGCTGTCACTATATCTTGT
+
/668?;:99449==4/1=11///9244
@CRC7U:00614:00957
AACGAGTGCGCTCCCCATGTCGTAGGTACTC
+
1,/4//448444:CC6BB=@>844313:888
@CRC7U:00614:00979
ACGCTCGACATGCCCAGGTACAGGAG
+
@<;;CCDDCD@@@D@EC@BBCCGDAB
@CRC7U:00615:00962
TGATACGGTCTCCTTCCTTAGTTACTTCAG
+
494////,///4242424:44424492///
@CRC7U:00627:00957
ACGCTCGACATGCCCAGGTACAGGAG
+
4;;;AA<<>C<<<G?@@=AAAAGEDC
@CRC7U:00627:00984
ACGCTCGACATGCCCAGGTACAGGAG
+
==?@;9;999=989-44249444;==
@CRC7U:00628:00959
ACGCTCGACATGCCCAGGTACAGGAG
+
>889>>>>C<99@A1995999995/;
@CRC7U:00628:00965
ATCAGACACGGACACAGCAGAACACAC
+
A@AAAA@CCB@BBBBBBBBBBECB>;:
@CRC7U:00628:00972
ACGCTCGACATGCCCAGGTACAGGA
+
??@@CC@AACCCCCACB@?>AA@=@
@CRC7U:00629:00954
ACGCTCGACATGCCCAGGT
+
@;;;;;A999=4//+//,/
@CRC7U:00631:00953
ACGCTCGACATGCCCAGGTACAGGAG
+
>@@@BACAAACBBEACB?ABCECB@A
@CRC7U:00632:00950
CGTGTCTCTAGGCACAGGATTTTGTGTAGAG
+
49<9@A9>?9=8=444984444,444/////
@CRC7U:00632:00960
ACGCTCGACATGCCCAGGTACAGGAG
+
?@ABCCBBBDBBBC@CC?CBCAC=@A
@CRC7U:00632:00986
AACGCTCGACATGCCCAGGTACAGGAGA
+
92478?>>;;11//6+//,44///77//
@CRC7U:00635:00984
TACTGAGCTACACACACAGAAAGATTGGT
+
;9AA@@AB@>@1111//////+4431313
@CRC7U:00637:00985
ACGCTCGACATGCCCAGGTACAGGAG
+
498449@AACCCCC>AA=>>@99699
@CRC7U:00637:00987
ACGCTCGACATGCCCAGGTACAGGAG
+
89<9AACCDCCCCC@CB<==99959@
@CRC7U:00638:00991
ACGCTCGACATGCCCAGGTACAGGAG
+
9;;9>?>9<<@@=@?>><==86777/
@CRC7U:00640:00990
ACGCTCGACATGCCCAGGTACAGGAG
+
BB>??=;;<<=<>B?<<8;@@???@<
@CRC7U:00641:00985
ACGCTCGACATGCCCAGGTACAGGAG
+
998>>=<;9DB99<89@B9999969>
@CRC7U:00641:00996
ACGCTCGACGATGACCAGTACAGA
+
493444;444:9444844/,,,**
@CRC7U:00645:00953
ACGCTCGACATGCCCAGGTACAGGAG
+
=;:;;@@@@AABBB>AC=>>@9959?
@CRC7U:00646:00984
ACGCTCGACATGCCCAGGTACAG
+
@<;<CC<<>CCCCC?BBA@?999
@CRC7U:00646:00998
ACGCTCGACATGCCCAGGTACAGGAG
+
9;8999999@9<<C>AB@B<<<A?>>
@CRC7U:00647:00951
ACGCTCGACATGCCCAGGTACAGGAG
+
=9<<@@@A@@9999-8959BAAABCC
@CRC7U:00647:00953
ATATCGCGAGGGTATGGAAGACTCTATAG
+
@;;<CCCCAAA<@BAA@C>BBBAA@AAA:
@CRC7U:00649:00974
TACTGAGCTACACACACAGAAAGATTGGT
+
BECCCCCCCCEBCCC;9999919>>>B@D
@CRC7U:00602:01023
ACGCTCGACATGCCCAGGTACAGGAG
+
=9:;C@@AECCBBDACB>BBCCC>AA
@CRC7U:00604:01003
ACGCTCGACATGCCCAGGTACAGGAG
+
BB@AAAAABBBBBB<@?ABB@AABCC
@CRC7U:00604:01031
ACGCTCGACATGCCCAGGTACAGGAG
+
49;<@>@@A;<;BA>AC7;;A@?599
@CRC7U:00607:01038
ACGCTCGACATGCCCAGGTACAGGAG
+
B?@@BDCCCA@@>>:99599999994
@CRC7U:00610:01029
ACGCTCGACATGCCCAGGTTACAGGAG
+
BC?ABBBCCCCCCC>@@=@<999?699
@CRC7U:00618:01039
ACGCTCGACATGCCCAGGTACAGGAG
+
A9;;BBCCBBBCCC?CC@CCCCC?B@
@CRC7U:00622:01030
ACGCTCGACATGCCCAGGTAAGGAG
+
B@??BBCCCC==ABBBB@BB>?=@C
@CRC7U:00622:01034
ACGCTCGACATGCCCAGGTACAGGAG
+
;<<AAA@AAA<<<B<AC>ABB<<89A
@CRC7U:00624:01036
ACGCTCGACATGCCCAGGTACAGGAG
+
?@@BBBBBDCCBCC@BC@BBBBB7;<
@CRC7U:00625:01032
ACGCTCGACATGCCTAGGTA
+
997>994?91111-/1/,,/
@CRC7U:00628:01006
ACGCTCGACATGCCCAGGTACAGGA
+
CBABBCDCB@@999199;>>A9969
@CRC7U:00628:01013
ACGCTCGACATGCCCAGGTACAGGAG
+
=9:;AAA@C@>@@@<@B@BBB;9599
@CRC7U:00634:01039
ACGCTCGACATGCCCAGGTACAGGAG
+
;<;BC;<<A<<9@@:9959A@ABCAA
@CRC7U:00634:01040
TAGTATCAGCCTCGCCATGACGAAGGTATTCC
+
9;9>99<A@@=@;<<AECCCC::8<?ACB@B?
@CRC7U:00635:01024
ACGCTCGACATGCCCAGGTACAGGAG
+
>8;;>>>@<=<CCD?HC@CAAADCBB
@CRC7U:00636:01020
ACGCTCGACATGCCCAGGTACAGGAG
+
99;BBBBCECBA@B=@B>@=AA@=@9
@CRC7U:00638:01022
ACGCTCGACATGCCCAGGTACAGGAG
+
=9;;CB@ACC;;;B<A@?BCCCCACC
@CRC7U:00639:01023
ACGCTCGACATGCCCAGGTACAGGAG
+
9;;;AACCFCCCCC>BB?99;??;>9
@CRC7U:00648:01031
ACGCTCGACATGCCCAGGTACAGGAG
+
>9899@999BA@@B6;8<99494294
@CRC7U:00649:01002
ACGCTCGACATGCCCAGGTACAGGAG
+
B@@?BBBBCCA?@@<@B@?=>99599
@CRC7U:00649:01016
ACGCTCGACATGCCCAGGTACAGGAG
+
49:@@BBKHC:;;CACC=A@CCEACC
@CRC7U:00603:01061
ACGCTCGACATGCCCAGGTACAGGAG
+
>9;<BB@AD?>=CDBA@=@@<<<ACC
@CRC7U:00603:01073
ACGCTCGACATGCCCAGGTACAGGAG
+
?9;<CCBBABCCCB@CBA==@4959@
@CRC7U:00604:01054
TACTGAGCTACACACACAGAAAAGAT
+
///69444@?>?<111/1/,,,*,/.
@CRC7U:00604:01098
ACGCTCGACATGCCCAGGTACAGGAG
+
?>@@BBBCCBBBBG?BA@C?AAC@BB
@CRC7U:00605:01084
ACGCTCGACATGCCCAGGTACAGGAG
+
??@ABECCCCCCBB>BB?BBCFDACA
@CRC7U:00606:01073
TTAACTTTTTTTTTTTTTTTTTTGAGC
+
158889==99999999999999"444/
@CRC7U:00610:01066
ACGCTCGACATGCCCAGGTACAGGAG
+
9;CBCBBCCDDDBB>DBABBAAB@CC
@CRC7U:00611:01082
ACGCTCGACATGCCCAGGTAC
+
=@?@BCAAACB@@@<>@51-(
@CRC7U:00614:01097
ACGCTCGACATGCCCAGGTACAGGAGA
+
9838>@AACCBBBA:99599111,-,,
@CRC7U:00615:01076
ACGCTCGACATGCCCAGGTACAGGAG
+
@A>@@AAAA<<<HC?CC;<;@AA5;<
@CRC7U:00615:01077
TAGTATCAGCCTCGCCATGACGAAGGTATTCC
+
9;CCB?AA@@=>@@?=A=@=@BB@B?BCC@B5
@CRC7U:00615:01099
ACGCTCGACATGCCCAGGTACAGGAG
+
?;;<C@BADCCBBE@CC>;999969?
@CRC7U:00618:01064
ACGCTCGACATGCCCAGGTACAGGAG
+
49>AA@AAGCAAAB<@@>AA<==?BA
@CRC7U:00629:01076
TACTGAGCTACACACACAGAAAGATTGGTG
+
>>@?A?B9;9A<<11///778+44313133
@CRC7U:00629:01089
ACGCTCGACATGCCCAGGTACAGGAGA
+
>;;;@A@@>==ABC?AA>=;2C@1121
@CRC7U:00630:01062
ACGCTCGACATGCCCAGGTACAGGAG
+
>;;<BBBBCCB@@@<@@>@BCDC@CB
@CRC7U:00630:01074
ACGCTCGACATGCCCAGGTACAGGAG
+
99;@A;<<BB;;<B>BC@><=DCBCC
@CRC7U:00630:01083
TCTCTATGCGCTCCACATGTCTAAGGTA
+
884449::@999954:99;?9942/,//
@CRC7U:00631:01059
ACGCTCGACATGCCCAGGTACAGGAG
+
897;@A@@ACCHDE?<;8;99@B=@>
@CRC7U:00631:01076
ACGCTCGACATGCCCAGGTACAGGGAGAA
+
9889>9994BAA@C<@>;>@1111,1/1,
@CRC7U:00631:01099
ACGCTCGACATGCCCAGGTACAGGAG
+
9<@@BBFCCBCBBC>BB@CBBA=8=9
@CRC7U:00634:01066
TAGTATCAGCCTCGCCATGACGAAGGTATTCC
+
>@@@@CGC=A>@;<<>AAAABAA=A?@CB;;7
@CRC7U:00636:01097
TCTCTATGCGCTCCACATGTCTAAGGT
+
ABBCDCCBAACBD@CCCCCA?@?5969
@CRC7U:00637:01063
ACGCTCGACATGCCCAGGTACAGGAG
+
9>>A?A911/////+//,4==;B@:1
@CRC7U:00638:01091
TACTGAGCTACACACACAGAAAGATTGGT
+
B9<<AAF@AACCCC::=BDDB@<<;=@=>
@CRC7U:00639:01092
ACGCTCGACATGCCCAGGTACAGGAG
+
>8899999BBA@@@99959AAABBCA
@CRC7U:00640:01061
ACGCTTCGACATGCCCAG
+
44:1/,///,////8566
@CRC7U:00645:01055
ATCAGACACGGACACAGCAGAACACAC
+
9:?>998989;>>ABAFACA@=@@?>>
@CRC7U:00649:01085
ACGCTCGACATGACCCAGGTACAGGAG
+
94344444996///6+//76/449994
@CRC7U:00602:01122
ACGCTCGACATGCCCAGGTACAGGAG
+
BAABCB@AA=@<BDA<<9<>>B?<>>
@CRC7U:00604:01126
ACGCTCGACATGCCCAGGTACAGGAG
+
=;;<CCCCBC@@=A?BB@BBBCCBBB
@CRC7U:00604:01129
ACGCTCGACATGCCCAGGTACAGGAG
+
4989AB@AECCBBC>EB@A?AAB?@9
@CRC7U:00607:01107
ACGCTCGACATGCCCAGGTACAGGAG
+
C@<>B>>?ABBBCGACD@BBAAA@C<
@CRC7U:00608:01118
ACGCTCGACATGCCCAGGTACAGGAG
+
@?@@BBCCCB?AACBDBAB??ACACB
@CRC7U:00609:01103
ACGCTCGACATGCCCAGGTACAGGAGA
+
>>>99;>BBDACAD>A@<<;@AA:@22
@CRC7U:00615:01104
ACGCTCGACATGCCCAGGTACAGGAG
+
??@@CBCCDCBBBB?CB@CBBBCACC
@CRC7U:00615:01148
ACGCTCGACATGCCCAGGTACAGGAG
+
??@ABBCDBBBBBB>AA>?BB?A>@@
@CRC7U:00618:01103
ACGCTCGACATGCCCAGGTACAGGAG
+
B;;;@@@@CA>999099549>?@>AB
@CRC7U:00620:01133
ACGCTCGACATGCCCAGGTACAGGAG
+
B9;;DA@BCB;<<D>@@=@@A;<;<B
@CRC7U:00621:01143
ACGCTCGACATGCCCAGGTACAGGAG
+
=9;<ACCCBBBCCC>CC@BBBCCCBA
@CRC7U:00627:01121
ACGCTCGACATGCCCAGGTACAGGAG
+
=9;9>999AA<<<CACC@CCCEEECB
@CRC7U:00627:01125
AGCACTGTAGCTGTCACTAGTTACTTGTG
+
999>9944;<:899:11/:665@A=9=A4
@CRC7U:00628:01126
ACGCTCGACATGCCCAGGTACAGGAG
+
@@@@BBBBBCAAAC>A@=@>>BA=@@
@CRC7U:00628:01127
TGATACGTCTCCTTCCTTAGTTACTTCAG
+
BBBB==;49996959599>@=<==98=44
@CRC7U:00631:01106
ATATCGTCGAGGTATGGAAGCACTCTAGTAAG
+
=?A>9444894249::242444443444..,.
@CRC7U:00632:01133
ACGCTCGACATGCCCAGGTACAGGAG
+
B;;<@@A@CCCAAA>AB?AABBA??9
@CRC7U:00633:01120
ACGCTCGACATGCCCAGGTACAGGAG
+
C@@ACBBBCAAABB>BB@BABAA6;9
@CRC7U:00635:01109
ACGCTCGACATGCCCCCCCCCCCCCCCAGGTACAGGAGACTG
+
443>9999>@1//>>@@@88888B88",,*,////5994444
@CRC7U:00635:01129
ACGCTCGACATGCCCCCCCTGGTACAGGAGAC
+
48<;@A@@BB@9999999&8924844424444
@CRC7U:00638:01120
ACGCTCGACATGCCCAGGTACAGGAGA
+
>@@@@@ACCDBBCC@CCACCA<<6999
@CRC7U:00641:01109
ACGCTCGACATGCCCAGGTACAGGAGA
+
44348811/8869>:>?A@A?D:7///
@CRC7U:00643:01107
ACGCTCGACATGCCCAGGTACAGGAG
+
?9;<CBCBCCB@@@<@@=@ABAB=AB
@CRC7U:00647:01141
ACGCTCGACATGCCCAGGTACAGGAG
+
=@@@@@ABEBCECC=B=799@??;>?
@CRC7U:00601:01172
ACGCTCGACATGCCCAGGTACAGGAG
+
88;;A@ABCCBBBC@CB@C;<=B?BB
@CRC7U:00603:01150
ATCAGACACGGACACAGCAAGAC
+
:??A?A?A@><A=-**(((((*0
@CRC7U:00603:01166
ACGCTCGACATGCCCAGGTACAGGAG
+
B98:BBBCDC@@@@<@==?BCCCADC
@CRC7U:00603:01185
ACGCTCGACATGCCCAGGTACAGGAG
+
==@@@BCCCCA??><>B<=?AAABAC
@CRC7U:00605:01154
CTTGTCTCTAGGCACAGGATTTGTGTAGA
+
892499CBCDC@CCCBB?AAA999>:884
@CRC7U:00605:01190
ACGCTCGACATGCCCAGGTACAGGAG
+
94;BC;<=CA@@ECACC?BBCFFAB<
@CRC7U:00607:01170
ACGCTCGACATGCCCAGGTACAGGAG
+
=;;;B;<<FEBB=B>BB@BBCBGDBA
@CRC7U:00607:01177
TACTGAGCTACACACACAGAAAGATTGGT
+
?>AAAABBAAAA<<<<;@?AC;<;A?B?B
@CRC7U:00607:01187
ACGCTCGACATGCCCAGGTACAGGAG
+
=@@@BCCCCCBBBB?BB@BBCAA?A@
@CRC7U:00608:01185
ACGCTCGACATGCCCAGGTACAG
+
94349==1/1111;5/1,/////
@CRC7U:00611:01187
ACGCTCGACATGCCCAGGTACAGGAG
+
/1.68AACCDCB@@<>>=@@<A@:11
@CRC7U:00612:01162
ACGCTCGACATGCCCAGGTACAGGAG
+
??@@ABDCCCCBBC@ED?BACBB@BB
@CRC7U:00612:01197
ACGCTCGACATGCCCAGGTACAGGAG
+
B@>@AABBCC@@@B>BB=@@CCGACC
@CRC7U:00615:01199
ACGCTCGACATGCCCAGGTACAGGAG
+
@=<?@;;;<B<<<C>AA>BBCDDAEC
@CRC7U:00617:01172
ACGCTCGACATGCCCAGGTACAGGAG
+
99;;CCBBBCBBCC@CB@B?@=A=AA
@CRC7U:00617:01185
ACGCTCGACATGCCCAGGTACAGGAG
+
99749@99;<99>A:=@=91///,//
@CRC7U:00618:01195
AGCACTGTAGCTGTCACTAGTTACTTGT
+
4:;=@AAABBCA@=A9;;EBB@HA?=>=
@CRC7U:00619:01170
ACGCTCGACATGCCCAGGTACAGGAG
+
9<;<@BDCDCBBBEACB?BBBBB?A@
@CRC7U:00619:01173
TCTCTATGCGCTCCACATGTCTAAGGT
+
@A@@@A@@ACECD@AAB>=99996959
@CRC7U:00621:01155
ACGCTCGACATGCCCAGGTACAGGAG
+
??>@@BDCCC@??B>==<??BBC@EC
@CRC7U:00623:01192
ACGCTCGACATGCCCAGGTACAGGAG
+
C::;BABBCCCDDD@BB>B?ABB?BB
@CRC7U:00624:01185
ACGCTCGACATGCCCAGGTACAGGAG
+
A9;;DBCCDDBBAB>BBAB@AEEBCB
@CRC7U:00624:01186
ATCAGACACGGACAAGCAGAACACAC
+
9;;;>@?>41,1/1,///66:8A=?=
@CRC7U:00625:01196
ACGCTCGACATGCCCAGGTACAGGAG
+
B@>?BBBCBCBCCB@CC@@AAFD?B@
@CRC7U:00627:01180
ACGCTCGACATGCCCAGGTACAGGAG
+
?@@BCBBCCBBBBC>B?ABBCAA>A?
@CRC7U:00628:01178
ACGCTCGACATGCCCAGGTACAGGAG
+
A?@@BBBCCCA?BC@BB@BBCDC@CB
@CRC7U:00628:01189
ACGGCTCGACATGCCCAGGTACAGGAG
+
/10,//28///8/44-4424@?AEACC
@CRC7U:00629:01178
ACGCTCGACATGCCCAGGTACAGGAG
+
=@@B@@@CFCAAAEADC;<<CCC?B<
@CRC7U:00629:01187
ACGCTCGACATGCCCAGGTACAGGAG
+
=9:;;AACDDCCBCACC@BCCCC@C@
@CRC7U:00630:01187
ACGCTCGACATGCCCAGGTACAGGAG
+
=9;;@AABCD<<<G@CC@CBBCC?BB
@CRC7U:00631:01187
ACGCTCGACATGCCCAGGTACAGGAG
+
B98;DCDCCBABBC>CC@BCCBC@CA
@CRC7U:00631:01190
ATATCGCGAGGGTATGGAAGACTCTATAG
+
87>==8;>999-4;::<=?9993376111
@CRC7U:00633:01163
ACGCTCGACATGCCCAGGTACAGGAG
+
B::;CCCDCDBBAB>CB@9:<BB=A;
@CRC7U:00634:01150
ACGCTCGACATGCCCAGGTACAGGAG
+
@9;<BCCCCCAAAC@CB@B?===8==
@CRC7U:00634:01193
ACGCTCGACATGCCCAGGTACAGGAG
+
=@?@@BBBBCCBCD@DG@@@@BB59<
@CRC7U:00635:01196
ACGCTCGACATGCCCCCCCCAGGTACAGGA
+
4438994444948844444$4424444484
@CRC7U:00637:01184
ACGCTCGACATGCCCAGGTACAGGAG
+
=9:;<CBBCECBBB>@@=@BCCFAEE
@CRC7U:00637:01192
ACGCTCGTACCATGCCAGGTAGCAGGAGA
+
4984/////1:88=@6448843///,///
@CRC7U:00640:01198
ACGCTCGACATGCCCAGGTACAGGAG
+
=9;;C;;9@@>99919>59<ECEBBC
@CRC7U:00641:01152
ACGCTCGACATGCCCAGGTACAGGAG
+
A;;<ACCCCBBCCD>BB?BBCBA;@@
@CRC7U:00641:01169
ACGCTCGACATGCCCAGGTACAGGAG
+
B?>?BBDCCCBDCB>BA<88=99599
@CRC7U:00641:01175
ACGCTCGACATGCCCAGGTACAGGAG
+
BBABBB@AABBBAB>AB?BBBCB>A9
@CRC7U:00641:01187
CGTGTCTCTAGGCACAGGATTTTGTGTAGGAGGC
+
99999?B::9964444984444,48///6,//,/
@CRC7U:00641:01194
ACGCTCGACATGCCCAGGTACAGGAG
+
=>@@BBACCCAAACBCC???@A?;>>
@CRC7U:00642:01160
ACGCTCGACATGCCCAGGTACAGGAG
+
@9<<CCCCECBBBC@CD@CCCAA>AB
@CRC7U:00642:01169
ACGCTCGACATGCCCAGGTACAGGAG
+
AA@BCCCDCC?AACCCD=@@CFIFC<
@CRC7U:00644:01195
ACGCTCGACATGCCCAGGTACAGGAG
+
B@@@BABACAA??B>BB@BBCAADA?
@CRC7U:00645:01188
ACGCTCGACATGCCCAGGTACAGGAG
+
??@ACCCDDC@@AC>CB@AAB==?@@
@CRC7U:00647:01194
ACGCTCGACATGCCCAGGTACAGGAG
+
99;<;;CCBBBBBB=BC@BBA44599
@CRC7U:00648:01178
ACGCTCGACATGCCCAGGTACAGGAG
+
B9:;BCCDCECCCC>BB@BBC??;@@
@CRC7U:00648:01193
ACGCTCGACATGCCCAGGTACAGGAG
+
??@CBBBCCCAABEACC?BBCAA=A@
@CRC7U:00649:01198
ACGCTCGACATGCCCAGGTACAGGAG
+
B@??CBBBCBBBBB>@?<@@BBC?BB
@CRC7U:00601:01221
ACGCTCGACATGCCCAGGTACAGGAG
+
@@?BCCAABDA?=B@ABABB?:;7;A
@CRC7U:00601:01228
ATCAGACACGGACACAGCAGAACACAC
+
4;748;34442///////84424=877
@CRC7U:00606:01212
ATATCGCGAGGTATGGAAGCACTCATATAG
+
489844////,/6//,/7/44973339111
@CRC7U:00606:01223
ACGCTCGACATGCCCAGGTACAGGAG
+
BAABBBBCCBBBBB=BC@BCCBB?@;
@CRC7U:00606:01224
ACGCTCGACATGCCCAGGTACAGGAG
+
>@<?BBCDCCBBBE>BB@CCECD@B@
@CRC7U:00606:01225
ACGCTCGACATGCCCAGGTACAGGAG
+
B9:;CCECCC>>>A=@@?BBBECACA
@CRC7U:00607:01216
ACGCTCGACATGCCCAGGTACAGGAG
+
?BA?@@BCCCCCCC>CB?AAB99599
@CRC7U:00609:01220
ACGCTCGACATGCCCAGGTACAGGAG
+
?9;<BBCCCCBBBC?CC@CCCGF@C;
@CRC7U:00612:01219
ACGCTCGACATGCCCAGGTACAGGAG
+
@9;;@;<9@@@99919969999B?A@
@CRC7U:00614:01220
ACGCTCGACATGCCCAGGTACAGGAG
+
99<ECCCCBB>ABB>BB@?==:459>
@CRC7U:00617:01224
ACGCTCGACATGCCCAGGTACAGGAG
+
=9;<BCAAACCCCB@CB@@ABCCAEC
@CRC7U:00617:01225
ACGCTCGACATGCCCAGGTACAGGAG
+
A9:<@@@@CCBBBC@CB@BBCEC@C@
@CRC7U:00618:01206
ATATCGCGAGGGTATGGAAGCACTCTATAG
+
83444494444-49998=:449933773..
@CRC7U:00618:01212
ACGCTCGACATGCCCAGGTACAGGAG
+
=;;;CBBCCCCCCB@CB@B@B=9299
@CRC7U:00618:01218
ACGCTCGACATGCCCAGGTACAGGAG
+
A?@ACBCCBABBBB>BBACBCEC@B?
@CRC7U:00618:01237
ATATCGCGAGGGTATGGAAGACTCTATA
+
?>???BBBAAA?AHCD@DBCB<;:<<67
@CRC7U:00619:01200
ACGCTCGACATGCCCAGGTACAGGAGAC
+
9934@>9>=@9944-44248=;;69444
@CRC7U:00619:01214
ACGAGTGCGTTCCCATGTCGTAGGTACTC
+
=@?@>>?@9959919>>=@BAABACDDBB
@CRC7U:00621:01231
TACTGAGCTACACACACAGAAAGATTGGT
+
:=@@@AFBCCC<<<AA@==<A61--+-+,
@CRC7U:00622:01204
ACGCTCGACATGCCCGGTACAGGAGA
+
49ACB>991<1111,1,/44::E>B=
@CRC7U:00623:01246
ACGCTCGACATGCCCAGGTACAGGAGA
+
=;;;ACCEGDCACA>AB?BAAAB6994
@CRC7U:00624:01223
ACGCTCGACATGCCCAGGTACAGGAG
+
A9<<CBAADNCBBB@B@>BCAAACCC
@CRC7U:00624:01240
CGTGTCTCTAGGCACAGGATTTTGGTGT
+
<=BBBDBBABB>@?<1/,////*/,/82
@CRC7U:00625:01209
ACGAGTCGTCCATG
+
/10//889442477
@CRC7U:00625:01235
ACGCTCGACATGCCCAGGTACAGGAG
+
A9;<CCCCCCCCCC@<;;;?>@@599
@CRC7U:00626:01228
ACGCTCGACATGCCCAGGTACAGGAG
+
A?AAB;<<CCBBBC>EI@CCCCD?BB
@CRC7U:00626:01234
ACGCTCGACATGCCCAGGTACAGGAG
+
B??@BAAACAAACCACB@BBCCC@B@
@CRC7U:00626:01249
ACGCTCGACATGCCCAGGTACAGGAGA
+
>>@@BC@AACCCDC>CC@BA>@@=?99
@CRC7U:00627:01229
ACGCTCGACATGCCCAGGTACAGGAG
+
@9;<@BAAAAABBC@CC@C<<=C?BA
@CRC7U:00628:01215
ACGCTCGACATGCCCA
+
//.8899?:;9;B@;@
@CRC7U:00628:01239
ACGCTCGACATGCCCAGGTACAGGAG
+
BAABBBBBACBBBBABB?A@B=A;@;
@CRC7U:00631:01221
ATATCGCGAGGGTATGGAAGACTCTATA
+
BAABBBBAADC?AA===@=@ABBBCBA?
@CRC7U:00631:01222
TGATACGTCTCCTCTTAGTTACTTCAGTG
+
444449444//,///7//,*///,/66/4
@CRC7U:00631:01224
ACGCTCGACATGCCCAGGTACAGGAG
+
61./8/44??;99@:BBABCCEDB=<
@CRC7U:00631:01233
TACTGAGCTACACACCACAGAAAGATTGGTGCTG
+
9<;84=@844499992944988588777:33161
@CRC7U:00631:01244
ACGCTCGACATGCCCAGGTACAGGAG
+
>9;<CBBCBCCCCC@BB?B?B==?@@
@CRC7U:00631:01249
ACGCTCGACATGCCCAGGTACAGGAG
+
BBABBCDCCCBBBCBCC@CCBA@;>9
@CRC7U:00632:01229
ACGCTCGACATGCCCAGGTACAGGAG
+
B:;<CCBBBCCBBD?BB@BBBFF?BB
@CRC7U:00632:01244
ACGCTCGACATGCCCAGGTACAGGAG
+
99;ACBCCDD?AAC>A=<=9;;C@CC
@CRC7U:00633:01212
ACGCTCGACATGCCCAGGTACAGGAGAC
+
9>?@;;<BA>>99919959999?599>>
@CRC7U:00635:01214
ACGCTCGACATGCCCAGGTACAGGAG
+
B97:BC9?AA944;6495884;;;A@
@CRC7U:00636:01231
ACGCTCGACATGCCCAGGTACAGGAG
+
8989?99<=DBBBCABB@CCDCC@A<
@CRC7U:00636:01242
ACGCTCGACATGCCCAGGTACAGGAG
+
BB@BBABBCCBBBC@CC@B@BDC=@;
@CRC7U:00637:01238
TCTCTATGCGCTCCACACTGTCTAAGGGTAC
+
4444:9:9<949929466////643772333
@CRC7U:00638:01234
ACGCTCGACATGCCCAGGTACAGGAG
+
B9::BBBBBCBBBE@CC@CBCBB=@9
@CRC7U:00639:01237
ACGCTCGACATGCCCAGGTACAGGAG
+
==ABBBBBA@@@BAABB@?@ABB@B?
@CRC7U:00640:01249
ATATCGCGAGGGTATGGAAGACTCTATA
+
9:BA@@<;<<CBCCCC?C@BBAAA>=3/
@CRC7U:00641:01221
ACGCTCGACATGCCCA
+
?9;<;B@@AC>=<D>A
@CRC7U:00641:01232
ACGCTCGACATGCCCAGGTACAGGAG
+
6/01;149A9911;611,/6=;CAC;
@CRC7U:00642:01232
ACGCTCGACATGCCCAGGTACAGGAG
+
B9:;C?@ACC?@AC@CB@BBDEC?BB
@CRC7U:00643:01215
ACGCTCGACATGCCCAGGTACAGGAGA
+
9<BCFCCCFDCBBB<@@;999996999
@CRC7U:00643:01235
ATATCGCGAGGGTATGGAAGACTCTATA
+
@@@@@@AA@AA@ACCC?B>BCBBBCAAC
@CRC7U:00644:01226
ACGCTCGACATGCCCAGGTACAGGAG
+
=4;<B;99AA<99@:999;AAFFBEE
@CRC7U:00646:01202
ATCAGACACGGACACAG
+
B>>99;>>8884449:@
@CRC7U:00647:01224
ACGCTCGACATGCCCAGGTACAGGAG
+
@9:<BBCCCCB@@@<@@=BBCCCFCA
@CRC7U:00648:01232
ACGCTCGACATGCCCA
+
A9:<BBCCFCEDDC>B
@CRC7U:00648:01236
ACGCTCGACATGCCCAGGTACAGGAG
+
9;;;@BAAACA@>>:9958>9:?:>9
@CRC7U:00648:01241
ACGCTCGACATGCCCA
+
@9;;AB@BCDAA@D>C
@CRC7U:00649:01217
ATCAGACACGACACAGC
+
483448.///,0,////
@CRC7U:00606:01250
ACGCTCGACATGCCCAGGTACAGGAGA
+
C;;<BCDCECCBBC<A@<99111,///
@CRC7U:00606:01255
ACGCTCGACATGCCCAGGTACAGGAG
+
>9;<C@AABHECCC<AA5999??;99
@CRC7U:00612:01252
ACGCTGCCAGGTAC
+
=>:;111,//,//,
@CRC7U:00619:01250
ACGCTCGACATGCCCAGGTACAGGAG
+
??@@BC@ACDCCBC@BB?@?@@B7;<
@CRC7U:00625:01270
ACGCTCGACATGCCCAGGTACAGGAGA
+
??@@BCAAACCDDD>A@>99111-1//
@CRC7U:00626:01250
ACGCTCGACATGCCCAGGTACAGGAGA
+
BBABBBBBBCBBBB>CD@@@<99<>99
@CRC7U:00626:01262
ACGCTCGACATGCCCAGGTACAGGAG
+
BAABCB@AADCCCB@BC@;99?>699
@CRC7U:00628:01258
ACGCTCGACATGCCCAGGTACAGGAG
+
A9:;@@;<=CCDDC@CC@A@ACC8;<
@CRC7U:00636:01259
ACGCTCGACATGCCCAGGTACAGGAG
+
?;;;@@A@99999919?>9999?594
@CRC7U:00637:01250
ACGCTCGACATGCCCAGGGTACAGGAGA
+
993444444:994=6449-48666,1//
@CRC7U:00637:01254
ACGCTCGACATGCCCCCCCCCCCCAGGTACAGGAGA
+
4889@>9<<ABCCDBB@BB@BBC"BB8944992444
@CRC7U:00638:01254
ACGCTCGACATGCCCAGGTACAGGAG
+
?;;;A;<<ACBBBDACC?EBBCC8;<
@CRC7U:00639:01257
GACGCTCGACATGCCCAGGTACAGGAG
+
98481<1///6/49B:9?;89,,,*,*
@CRC7U:00642:01261
ACGTCGACATGCCCAGGACAGGAGACTG
+
>@9<;ABG<<>HHDCC@CCCC>BA@@A@
@CRC7U:00644:01257
ACGCTCGACATGCCCA
+
9;;<@BCDE@@@BB@D
@CRC7U:00644:01272
ACGCTCGACATGCCCAGGTACAGGAGACT
+
B@??BCCDCBBBBB>BB@CCEDC61111/
@CRC7U:00645:01253
ACGCTCGACATGCCCAGGTACAGGAG
+
?9;;CA@AACBBBCCCB@A@ABA>A@
@CRC7U:00645:01258
ACGCTCGACATGCCCAGGTAACAGGA
+
9439>@?@B@9911,1>:11,1<<;<
@CRC7U:00646:01254
ACGCTCGACATGCCCAGGTAACAG
+
A?>@ACBCCBCB@L111:1/,***
@CRC7U:00648:01251
TCTACTAATGGCGC
+
//,,,,,*/77/44
@CRC7U:00649:01252
ACGCTCGACATGCCCA
+
B?@@B?@ACAAABCAB
@CRC7U:00649:01259
ACGCTCGACATGCCCAGGTACAGGAG
+
A?@@CBBBCD???A=@=>A@BDC?B@
@CRC7U:00649:01267
ATATCGCGAGGGTATGGAAGC
+
9;@@9999999-444;:@:94
@CRC7U:00651:00031
ACGCTCGACATGCCCAGGTACAGGAG
+
B?@ABCCCDCCECC@CB@AABBB@C;
@CRC7U:00656:00039
ACGCTCGACATGCCCAGGTACAGGAG
+
=@:;;@@>>@@99919@=@?@99599
@CRC7U:00657:00040
ACGCTCGACATGCCCAGGTACAGGAG
+
/67=8CDDCBBCCD>BB?B@AADACB
@CRC7U:00667:00043
ACGCTCGACATGCCCAGGTACAGGAG
+
?;;<BCCCCCCDCC>AB@CDIFE@B>
@CRC7U:00672:00049
AGCACTGTAGCTGTCACTAGTTACGTT
+
9>>9;:CABAA>:=:/1/7,,*///,2
@CRC7U:00674:00034
ACGCTCGACATGCCCAGGTACAGGAG
+
9;?A@@@@>@;91>8<<:121=B>=A
@CRC7U:00676:00036
ACGCTCGACATGCCCAGGTACAGGAG
+
BBAAABA<<9A99909>;>999@>AA
@CRC7U:00686:00039
ACGCTCGACATGCCCAGGTACAGGAG
+
C@@?CBBCBC==@@<@@>BBCCFFCC
@CRC7U:00699:00041
ACGCTCGACATGCCCAGGTACAGGAG
+
BBBBCBDBBB=9997;><>ACCGACC
@CRC7U:00653:00091
ACGAGTGCGTTCCCATGCTCGTAGGTACGTAC
+
>>39894444244-49;994944/,.8//...
@CRC7U:00655:00077
ACGCTCGACATGCCCAGGTACAGGAG
+
9;<<CCBBEGCBBB>BB=@?CAC=AB
@CRC7U:00655:00089
ACGCTCGACATGCCCAGGTACAGGAG
+
@@AABBCCC?AABCACC?AABBBBCD
@CRC7U:00660:00074
ACGCTCGACATGCCCAGGTACAGGAGA
+
:<BAA@A@@<<<>B>CDDCCA<<8;@>
@CRC7U:00661:00062
ACGCTCGACATGCCCAGGTACAGGAG
+
9;?AAA@AABBBAB>AA=@@AIDCCC
@CRC7U:00662:00077
ACGCTCGACATGCCCAGGTACAGGAG
+
?AABBBCDDCCBBB<@>?>=@AA=AC
@CRC7U:00665:00074
CGTGTCTCTAGGCACAGGATTTGTGTAG
+
;<BCABBAAA@>@@>@?<9991444444
@CRC7U:00679:00075
ATATCGCGAGGTATGGAAGCATTCTATAGAG
+
479444////,/6887:;11/6:<1-****,
@CRC7U:00682:00090
TAGTATCAGCCTCGCCACTGACGAAGGTAT
+
//689=ACAGACAA<;-,,,,2,,*/7777
@CRC7U:00685:00057
ACGCTCGACATGCCCAGGTACAGGAG
+
44848>89:BABAD>BA>99999<>9
@CRC7U:00686:00087
ACGCTCGACATGCCCAGGTACAGGAG
+
9;ABB@;<<CBBBC@CG@CBCCB?BB
@CRC7U:00686:00091
ACGCTCGACATGCCCAGGTACAGGAG
+
BC7;=CA@@@@>@@199<@@?9969>
@CRC7U:00687:00069
ACGCTCGACATGCCCAGGTACAGGAG
+
9;A@A9994?>99<8<C?ABD<<699
@CRC7U:00692:00072
ACGCTCGACATGCCCAGGTACAGGAG
+
?9;<CC@AACBBBC@CC@CCCCC@BA
@CRC7U:00696:00076
ACGCTCGACATGCCCAGGTACAGGAG
+
99899@9<<>=2??811-11111,9;
@CRC7U:00655:00133
ACGCTCGACATGCCCAGGTACAGGAG
+
9<;<DBAADCBCCDACBABAA9;7;@
@CRC7U:00660:00102
TAGTATCAGCCTCGCCATGACGAAGGTA
+
449::BC<9::88//,106///6,/,//
@CRC7U:00661:00104
ACGCTCGACATGCCCAGGTACAGGAG
+
AAABBBBCCBCCBC=AA=@@CEEACA
@CRC7U:00669:00104
ACGCTCGACCATGCCCAGGTACAGG
+
//.//44665/////+//,444444
@CRC7U:00675:00112
ACGCTCGACATGCCCAGGTACAGGAGAC
+
?;7491////66::69=24/8//,//88
@CRC7U:00678:00139
ACGCTCGACATGCCCAGGTACAGGAG
+
B9;<CBBAB@@988-8>;@@ABB=A<
@CRC7U:00680:00123
ACGCTCGACATGCCCAGGTACAGGAG
+
@@ABB@AACCCB?C>CB?CBBCEACB
@CRC7U:00680:00124
TCTCTATGCGCTCCACATGTCTAAAGG
+
>>>C<<9?CCCCKC<9----,,,,*,*
@CRC7U:00687:00146
ATATCGCGAGGGTATGGAAGACTCTATAG
+
CB@>@AA;<<CBB>@@8<;<AA@A;:7=7
@CRC7U:00690:00106
ACGCTCGACATGCCCAGGTACAGGAG
+
B?AABB@AACBBBH@DC@CCCBB?BB
@CRC7U:00695:00128
ACGCTCGACATGCCCAGGTACAGGAGA
+
?;;<AA@@A@@AAB<AA=;;<99=>99
@CRC7U:00697:00105
ACGCTCGACATGCCCAGGTACAGGAG
+
AA>@??@@DDA@@@<@C?BBBBB?BB
@CRC7U:00650:00193
ACGCTCGACATGCCCAGGTACAGGAG
+
B9;<DCDCCCAAAG?=<<<BEEIBBB
@CRC7U:00652:00168
ATATCGCGAGGTATGGAAGCACTCTAGTAAG
+
489444////,/6687;;;?>?78.20**)*
@CRC7U:00652:00183
ACGCTCGACATGCCCAGGTACAGGAGA
+
=>:<;CCCCC<<;B<;989?999>A>>
@CRC7U:00671:00189
ACGCTCCGACATGCCCAGGTACAGGAG
+
;;<<EECCCCCAAAC@BB=@@BAC=AB
@CRC7U:00672:00179
ACGCTCGACATGCCCAGGTACAGGAG
+
998FA;<<CB@>>>:>>;>>?9969?
@CRC7U:00677:00155
CGTGTCTCTAGGCACAGGATTTTGTGTAG
+
<<=DCIC<?<A=>899969999-1;;8//
@CRC7U:00695:00184
ACGCGATCGACATGCCCA
+
;>71//,,,,,,,8;;-4
@CRC7U:00660:00229
ACGCTCGACATGCCCA
+
990/1,,,,//,,,*,
@CRC7U:00661:00246
ACGCTTCGACAATG
+
;;:11,,22,/,/,
@CRC7U:00662:00238
TGATACGTCTCCTTCCTTAGCTTACTTCAGG
+
<<;A>@<9999592424:7444844424442
@CRC7U:00665:00233
TATACTCTCCTCTTAGCTTGACATTCAGGTG
+
8//////9984442444424444424992//
@CRC7U:00673:00246
TAGTATCAGCCTCGCCATGACGAAGGTATTCC
+
@@9999::9<:;CBB?CBBECBC?BA@AAAB>
@CRC7U:00676:00237
ATATCGCGAGGGTATGGAAGACTCTATAG
+
@ABAABC;::F644=989;999???=/0/
@CRC7U:00678:00236
ACGCTCGACATGCCCAGGTACAGGAG
+
B9;<@@@>999988049244944244
@CRC7U:00690:00225
ACGCTCGACATGCCCAGGTACAGGAG
+
CBABBAAAAEB@@@<@A>BA>CA+--
@CRC7U:00690:00246
ACGCTCGACATGCCCAGGTACAGGA
+
94>4844444;444-44944///,/
@CRC7U:00691:00224
TAGTATCAGCCTCGCCACTGACGAAGGTAGTTC
+
489=9::CBDB<<9>88444444424:84//78
@CRC7U:00695:00209
TGATACGTCTCCTTCCTTAGTTACTTCA
+
B???;=@CDCD@DDA?=>>>>;999<>9
@CRC7U:00698:00226
ACGCTCGACATGCCCAGGTACAGGAG
+
49>>4444444:;@:=899=944=?9
@CRC7U:00650:00289
ACGCTCGACATGCCCAGGTACAGGAG
+
=9;;>>>@99499@;CC=A@CECACC
@CRC7U:00651:00277
ACGCTCGACATGCCCAGGTACAGGAG
+
@@@@BBBBDCCBBBABA?BBCCC@CB
@CRC7U:00651:00288
ACGCTCGACATGACCCAGGTACAGGGAAGACTG
+
;@794-,,,,,,,/85692444444-424:90,
@CRC7U:00652:00288
ACGCTCGACATGCCCAGGTACAGGAG
+
@9;;;999@9999908958>99@BCC
@CRC7U:00653:00267
ACGCTCGACATGCCCAGGTACAGGAG
+
9;<<>>=B;<;94;:442944:?;?;
@CRC7U:00662:00257
ACGCTCGACATGCCCAGGTACAGGAG
+
:;<;BCBACD<<=GBBBABBBAA?AA
@CRC7U:00665:00291
ACGCTCGACATGCCCAGGTACAGGAG
+
;4:;@@>>B@<<<@<@@=@CCDG@CB
@CRC7U:00666:00260
ATATCGCGAGGGTATGGAAGACTCTATA
+
=@@@>>>@99909>>><B=@??>AA@??
@CRC7U:00666:00262
ACGCTCGACATGCCCAGGTACAGGAG
+
=A@@AA>?99998=099<>?AAA=<<
@CRC7U:00669:00260
ACGCTCGACATGCCCAGGTACAGGAG
+
=;:;BBABEC<<<C?BB?<:<CC=AA
@CRC7U:00669:00268
TACTGAGCTACACACACAGAAAG
+
@999444;8///////4444858
@CRC7U:00670:00287
ACGCTCGACATGCCCAGGTACAGGAG
+
?;:;B@==BCA>==58959899959@
@CRC7U:00670:00293
ACGCTCGACATGCCCAGGTACAGGAGA
+
:;?@@AA;:<;@>@?<821:///,,,,
@CRC7U:00681:00262
ACGCTCGACATGCCCAGGTACAGGAG
+
B9:;BB@@AAABBC>CC?BBBFBCB;
@CRC7U:00683:00287
ACGCTCGACATGCCCAGGTTACAGGAG
+
>8;<@@=>=@@1--+--+-+-,,,*/4
@CRC7U:00690:00299
ACGCTCGACATGCCCAGGTACAGGAG
+
8@?@BBCGBBBBCEADC@B@A??;?9
@CRC7U:00697:00275
AGCACTGTTCACTAGTTACTTGTGTGC
+
499;?BBC@CBC>A;9549>8@B@@@A
@CRC7U:00650:00323
ACGCTCGACATGCCCAGGTACAGGAG
+
>;;<CBCCCBBBCCACBEB?A44299
@CRC7U:00652:00303
TAGTAACAGCCTCGCCATGACGAAGGTATTCCC
+
99999:@F9963;4424/6////,/,///,44-
@CRC7U:00653:00339
ACGCTCGACATGCCCAGGTACAGGAG
+
@98;;9@@A<;<BCADE@CBB>969>
@CRC7U:00657:00341
ACGCTCGACATGCCCAGGTACAGGAG
+
99;A@@@AACBBBCACC?B@B99599
@CRC7U:00658:00314
ACGCTCGACATGCCCAGGTACAGGAG
+
BBBG;;<DA><<HG>AAICBAAA699
@CRC7U:00658:00327
ACGAGTGCGTTCCCATGCTCGTAGGTACTAC
+
><0/////4424;5999448994/,./////
@CRC7U:00659:00308
ACGCTCGACATGCCCCAGGTACAGGAG
+
BD>BC@<;<@@9999/9@=A@EAAAA@
@CRC7U:00662:00310
ACGCTCGACATGCCCAGGTACAGGAG
+
?@@@BBCDDC@A@B>DB@AAABDBCA
@CRC7U:00664:00316
ACGCTCGACATGCCCAGGTACAGGAG
+
=8;;8>>@@A@9<98;A>ABCCB?BB
@CRC7U:00669:00332
TGATACGTCTCCTTCCTTAGTTAC
+
////449444:292424244/,//
@CRC7U:00671:00336
ACGCTCGACATGCCCAGGTACAGGAG
+
9;@@BBDCCCBBBB?BBEBBBAA??=
@CRC7U:00673:00314
ACGCTCGACATGCCCAGGTACAGGAG
+
?9:;@@<<<AACCD?CC=@@BBB?CD
@CRC7U:00674:00305
ACGCTCGACATGCCCAGGTACAGGAG
+
A;;;CBBBCCDJCC=<;8;BCBEACB
@CRC7U:00678:00312
ACGCTCGACATGCCCAGGTACAGGAG
+
AAABBBBCDCCBBB>BB?BBBBB?AA
@CRC7U:00679:00302
ACGCTCGACATGCCCAGGTACAGGAGA
+
84348899999444-4424899;>A?=
@CRC7U:00683:00347
ACGCTCGACATGCCCAGGTACAGGAG
+
8@899@99999944-44244/66,//
@CRC7U:00688:00336
ACGCTCGACATGCCCAGGTACAGGAG
+
?9;<CBAAB@>99919><@@ABA?@9
@CRC7U:00688:00341
ACGCTCGACATGCCCAGGTCAGGAGA
+
89?A99<CAAACBC<AA=>@90,0..
@CRC7U:00653:00383
TGATACGTCTCCTTCCTTAGTTACTTCAG
+
;;AA99<<<BB@D@CCDBC::6<<>,111
@CRC7U:00654:00385
ACGCTCGACATGCCCAGGTACAGGAG
+
;;;;ABABCC;<<C@CC@CA@99599
@CRC7U:00654:00386
CGTGTCTCTAGGCACAGGATTTTGTG
+
>AABCA@@AAB=AAB@9:4449-999
@CRC7U:00655:00363
ACGCTCGACATGCCCAGGTACAGGAGG
+
=9;9?>??CABBBC?BG>9999969@=
@CRC7U:00656:00375
TGATACGTCTCCTCTTAGCT
+
94989444/,,*,,,200,,
@CRC7U:00662:00388
ACGCTCGACATGCCCAGGTACAGGAG
+
=4899999?9<9@B<@A?B@@AA:99
@CRC7U:00663:00379
ACGCTCGACATGACCCAGGTACAGGAG
+
=98446/////////+/;::=9449:4
@CRC7U:00666:00354
ACGCTCGACATGCCCAGGTACAGGAG
+
B;::B@AA>=<A>C=BBACBBCC?BB
@CRC7U:00668:00388
ACGCTCGACATGCCAGGTACAGGAGA
+
9;;99@<11/8/424859?44424;4
@CRC7U:00672:00364
AGCACTGTAGCTGTCACTAGTTACTTGT
+
?==@<<:9AAACDEC==9?9959B@5<=
@CRC7U:00685:00377
CGTGTCTCTAGGCACATGGATTTGTGTAGG
+
9;@B;;:=11/:6894442444-4/66//,
@CRC7U:00690:00381
ACGCTCGACATGCCCAGGTACAGGAG
+
B98:B@@@DBA=@@<=9<@@BBBACC
@CRC7U:00695:00391
ACGCTCGAACATGCCCAGGTACAGGAGA
+
998911/1,/888@B:=@5949442444
@CRC7U:00698:00390
ACGCTCGACATGCCCAGGTACAGGAG
+
>989>@@>?@>>>>1995889:B@C;
@CRC7U:00698:00395
ACGCTCGACATGCCCAGGTACAGGAG
+
4;;9@@>>CC;99>:9959?AABCBA
@CRC7U:00661:00431
ATATCGCGAGGGTATGGAAGAACTCTAATA
+
ABBBBAAA@A?:>A9969A9924....,..
@CRC7U:00665:00426
ACGCTCGACATGCCCAGGTACAGGAG
+
9;?@CCCCCCB@BC@CB>BBB::9<A
@CRC7U:00672:00410
ACGCTCGACATGCCCAGGTACAGGAG
+
@@@@CBCCAA???C>BB@B@@AB?BC
@CRC7U:00675:00424
ACGCTCGACATGCCCAGGTACAGGAG
+
@@@@BCCCCCCBBB>BB@?=B==;@@
@CRC7U:00675:00426
ACGCTCGACATGCCCAGGTACAGGAG
+
497989;99@;89@:9959>@AGABB
@CRC7U:00682:00400
ACGCTCGACATGCCCAGGTACAGGAG
+
B?@@B@AACCCCCHABB?ECCAA?BC
@CRC7U:00682:00411
ACGCTCGACATGCCCAGGTACAGGAG
+
9;ABC@@ACB@AAC@CCEBBC:;799
@CRC7U:00683:00424
ACGCTCGACATGCCCA
+
>989999@ABBBAB?<
@CRC7U:00683:00430
ATCAGACACGGACACAGACAGAACACACAG
+
?>?>990///,//288///8//,/>444/.
@CRC7U:00689:00405
CGTGTCTCTAGGCACAGGATTTGTGTAG
+
BBCCDC@?@@@??>>9969991999?99
@CRC7U:00692:00419
ACGCTCGACATGCCCAGGTTACAGGAG
+
B9:;CBBAAA><=:6:<,1,1888:99
@CRC7U:00693:00409
ACGCTCGACATGCCCAGGTACAGGAG
+
94344?>949911:611,11/4:=B=
@CRC7U:00695:00448
ACGCTCGACATGCCCAGGTACAGGAG
+
9;;;BBB@@9999919@599?99699
@CRC7U:00697:00404
ACGCTCGACATGCCCAGGTACAGGAA
+
9<;<BCBBBCB@AA<AB?ADCA?=??
@CRC7U:00699:00445
ACGCTCGACATGCCCAGGTACAGGAG
+
@@@@@@@AAABBBC>BB?AAAED@CA
@CRC7U:00653:00496
ACGACTCGACATGCCCAGGTACAGGAG
+
99844:6///////8+/46949992//
@CRC7U:00654:00463
TAGTATCAGCCTCGCCATGACGAAGGTATTCC
+
494;94:BAB?BBBB@C=@@A<<8;?BBB?B=
@CRC7U:00655:00462
ACGCTCGACATGCCCAGGTACAGGAG
+
==@ABCBBBCCCCB?BBABBBEA?B;
@CRC7U:00655:00480
ACGCTCGACATGCCCAGGTACAGGAG
+
A9;<CCBCCCBBBCACB@AAB??>@C
@CRC7U:00656:00454
ACGCTCGACATGCCCAGGTACAGGAG
+
9;;<B;;<CC;<<C=;;;<BA@B@;;
@CRC7U:00660:00481
ACGCTCGACATGCCCAGGTACAGGAG
+
448894499==??B>B@;=4444999
@CRC7U:00662:00490
TGATACGTCTCCTTCCTTAGCTTGACTTCAGGTG
+
B;;;:=9994424249:84///,////5/44244
@CRC7U:00666:00495
ACGCTCGACATGCCCAGGTACAGGAG
+
@@;<<CBCCC;<;B<<989>999>@>
@CRC7U:00667:00454
ATCAGACACAGGACACAGC
+
81A<11,0,,/56/44444
@CRC7U:00668:00483
ACGCTCGACATACCCAGGTACAGGAGA
+
6/.///94444444-449844442444
@CRC7U:00672:00454
ACGCTCGACATGCCCAGGTACAGGAG
+
BBBABABBCBA@@>199<?????<>9
@CRC7U:00674:00471
ATCAGACACGGACACAGCAGAACACAC
+
>>8;;98999;>=AACDBA@A@99873
@CRC7U:00675:00453
TGATACGTCTCCTTC
+
98944496,,,*,*,
@CRC7U:00679:00479
ACGCTCGACATGCCCAGGTACAGGAGAC
+
9<BA@?<99?>944-4494444424444
@CRC7U:00681:00450
ACGCTCGACATGACCCAGGTACAGGAG
+
=@89999449@111::::1//6//,44
@CRC7U:00684:00473
ACGCTCGACATGCCCAGGTACAGGAG
+
=>>>@AACBDBBBECDC;<;@??599
@CRC7U:00690:00455
ACGCTCGACATGCCCAGGTACAGGAG
+
B?>?CCCCCCCCCC@DC@AAACBAC@
@CRC7U:00697:00489
ACGCTCGACATGCCCAGGTACAGGAGA
+
9;@GA?AB;<9;@;-492444442449
@CRC7U:00650:00501
TGATACGTCTCCTTCCTTAGTTACTTC
+
1A<11////44:;:;242488244/,/
@CRC7U:00660:00537
TGATACGTCTCCTTCCTTAGTTACTTCAG
+
B;9;AA;;<<A9?>A==;@A;79/1,/1/
@CRC7U:00670:00511
ACGCTCGACATGGCCCAGGTACAGGAG
+
89889@@AABDC?CH>CC?;;<99699
@CRC7U:00671:00547
ACGCTCGACATGCCCAGGTACAGGAG
+
=9;<AAABAAA@>>:>>;>@B??=@;
@CRC7U:00672:00547
ACGCTCGACATGCCCAGGTACAGGAGA
+
=;;<AACADDCAACA=<;<B@@@?;<<
@CRC7U:00676:00500
ACGCTCGACATGCCCAGGTACAGGAG
+
94;9ABBAA@999919954944;894
@CRC7U:00677:00548
ACGCTCGACATGCCCAGGTACAGGAG
+
=9:;@@@>?>>??@:?B?;;=BB@@@
@CRC7U:00678:00522
ACGCTCGACATGCCCAGGTACAGGAGA
+
49.//////:=>;>59><9999B@C=<
@CRC7U:00680:00546
ACGCTCGACATGCCCAGGTACAGGAG
+
94>?@@@AC@>>@>199;?999>?>>
@CRC7U:00690:00542
ACGCTCGACATGCCCAGGTACAGGAG
+
B?;=B;94::9;88+//7/1///564
@CRC7U:00651:00551
CGCTCGACATGCCCAGGGTACAGGAGACTG
+
9<;BBBABBBBBC>BCC<@@D;;8<CBBBB
@CRC7U:00652:00598
ACGCTCGACATGCCCAGGTACAGGAG
+
>>?@@AAC>>?CCCBEC=AA@<<69>
@CRC7U:00660:00598
ACGGCTCGACATGCCAGGTACAGGAG
+
BBC@C<<<B><?11,//,//44;99=
@CRC7U:00661:00574
ACGCATCGACATGCCCAGGTACAGGAG
+
81>1/,,,,////44-4824444:9?=
@CRC7U:00664:00570
TGATACGTCTCCCCCTTC
+
489661/////666*424
@CRC7U:00664:00595
ACGCTCGACATGCCCAGGTACAGGAG
+
88?999=?:99444-44244444244
@CRC7U:00677:00553
ACGCTCGACATGCCCAGGTACAGGAG
+
9;;<KEDCDGAAAD@CC?==@99599
@CRC7U:00684:00572
ACGCTCGACATGCCCAGGTACAGGAG
+
B?>AGDCCCBB@>>:9969A@?CBB=
@CRC7U:00686:00586
ACGCTCGACATGCCCAGGTACAGGAG
+
?A@ACBCCECB@@@<@@7;;BBA>BA
@CRC7U:00687:00552
ACGCTCGACATGCCCAGGTACAGGAG
+
998@AA<>>CCCCCACC?A@@99599
@CRC7U:00691:00562
TCTCTATGCGCTCCACATGTCTAAGGT
+
AAAHDBCCCCA@@=AA@@@AA@A>:5/
@CRC7U:00657:00632
ACGCTCGACATGCCCAGGTAAGGAG
+
?@@A@@@C=<999>19959847;<>
@CRC7U:00664:00616
ACGCTCGACATGCCCAGGTACAGGAG
+
@;;;A@BBBCCCDG?<<:;A>?A=@@
@CRC7U:00670:00639
ACGCTCGACATGCCCAGGTACAGGAG
+
B9894448,,,,,20228199=A@BB
@CRC7U:00672:00628
ACGCTCGACATGCCCAGGTACAGGAG
+
BBABBBAABCAA@D@CC@B@A99599
@CRC7U:00677:00645
ACGCTCGACATGCCCAGGTACAGGAG
+
>9:;BBA@@@>99919@;>>>?A699
@CRC7U:00678:00628
ACGCTCGACATGCCCAGGTACAGGAGA
+
@>:<<;;BAA@BCCACB8994449944
@CRC7U:00685:00610
CGTGTCTCTAGGCACAGGATTTGTGTAG
+
44A@@9;9@99699>>B699C:999949
@CRC7U:00687:00624
ACGCTCGACATGCCCAGGTACAGGAG
+
9989?994/6///65//,/41/878/
@CRC7U:00689:00618
AGCACTGTAGCT
+
///881149444
@CRC7U:00691:00625
ACGCTCGACATGCCCAGGTACAGGAG
+
>?9;;A@@ABCCCDAAB7;;<9@=A@
@CRC7U:00692:00634
ACGCTCGACATGCCCAGGTATAGGAG
+
;;<;99999:/,,2*,*)***,,044
@CRC7U:00693:00634
ACGCTCGACATGCCCAGGTACAGGAG
+
B;;<BBBCCB<>@E@CCADAAAC?B<
@CRC7U:00695:00639
TGATACGTCTCCTTC
+
>9944444/,,*,*,
@CRC7U:00653:00667
ACGCTCGACATGCCCAGGTACAGGAG
+
@C:;;B;;<AABANACBABB>11-11
@CRC7U:00654:00654
ACGCTCGACATGCCCAGGTACAGGAGA
+
AA<==:8111111<6<<:999=989==
@CRC7U:00656:00667
ACGCTCGACATGCCCAGGTACAGGAG
+
=9;<A@ACCBBBCC@DC@ABBDF?BB
@CRC7U:00658:00656
ACGCTCGACATGCCCAGGTACAGGAG
+
B:;;CEAAAEB@@@<@?<@@ABA5;9
@CRC7U:00660:00658
ACGCTCGACATGCCCAGGTACAGGAG
+
@;;<A???99999>:>><999@?;??
@CRC7U:00663:00659
ACGCTCGACATGCCCAGGTACAGGAG
+
?@?:;;BA@@A<<<19B>@@DDD:<=
@CRC7U:00665:00659
ACGCTCGACATGCCCAGGTACAGGAG
+
@A@@BBBCC@;<<DACC?BBCFD@CB
@CRC7U:00665:00667
CGTGTCTCTAGGCACAGGATTTGTGTAG
+
BBEECDCBB997;>499?99919AA@99
@CRC7U:00667:00665
TACTGAGCTACACACAC
+
99994444444/,,,,,
@CRC7U:00667:00675
ACGCTCGACATGCCCAGGTACAGGAG
+
B@@@BAAB?:99>>:@A?BCCCCAC<
@CRC7U:00670:00665
ACGCGTGCGACATGCCCAGGTACAGGAG
+
88>94444444444490992444449:/
@CRC7U:00672:00679
ACGCTCGACATGCCCAGGTACAGGAG
+
C;;<CBBCDCCCCC@CC@BBBBB=A<
@CRC7U:00672:00695
ACGCTCGACATGCCCAGGTACAGGAG
+
B:;<BCBCCCAAACACCECBC;;7;@
@CRC7U:00675:00662
ACGCTCGACATGCCCAGGTACAGGAGAC
+
=;<<AB@<==@@AB<A@999111,1///
@CRC7U:00679:00660
ACGCTCGACATGCCCAGGTACAGGAG
+
:=>AAAB@?B9444-44244499844
@CRC7U:00680:00694
ACGCTCGACATGCCCAGGTACAGGAG
+
=>@@CC@@ACEBBB>CBEBCD::6;9
@CRC7U:00683:00665
ACGCTCGACATGCCCGGTACAGGAG
+
AABBBBBCA@AADC@DC<;=BA>A@
@CRC7U:00685:00689
ACGCTCGACATGCCCAGGTACAGGAG
+
B9::C@@ACDCDCC@DB@>=@99599
@CRC7U:00687:00678
ACGCTCGACATGCCCAGGTACAGGAG
+
BBCBBBCCA@@@AB>CC>BBBAA;>;
@CRC7U:00688:00664
ACGCTCGACATGCCCAGGTACAGGAG
+
B9:;@@>>=99///+/6,/////,4:
@CRC7U:00695:00683
ACGCTCGACATGCCCAGGTACAGGAGA
+
9;891111,,,,,20008/11::::A?
@CRC7U:00696:00655
ACGCTCGACATGCCCAGGTACAGGAG
+
BB;?BB@@A@BBBC?CC@BBCAA?>9
@CRC7U:00697:00687
ACGCTCGACATGCCCAGGTACGGAG
+
8889>@@ADHABBB<@>;>>9969A
@CRC7U:00651:00748
ACGCTCGACATGCCCAGGTACAGGAG
+
C;:;BCBEDECCBBABB=?@BBCACA
@CRC7U:00658:00734
AGTATCAGCCTCGCCACTGGAC
+
4499:@C=A8999;94///,/0
@CRC7U:00665:00704
TGATACGTCTACCTCC
+
9994444,****)**)
@CRC7U:00665:00724
ACGCTCGACATGCCCAGGTACAGGAGA
+
A<79@@=9944/11,11,//7:;:886
@CRC7U:00666:00740
ACGCTCGACATGCCCAGGTACAGGAG
+
B<:<CDAAACBABB>BA>AAA??699
@CRC7U:00666:00742
AACGCTCGACATG
+
9243////,**,*
@CRC7U:00668:00744
TAGTATCAGCCTCGCCATGACGAAGGTATTCC
+
444;;>=AAC@ABAA=@11/7//,/866:;B=
@CRC7U:00670:00708
ACGCTCGACATGCCCAGGTACG
+
9>>99;A@A@@1--+--*,,,,
@CRC7U:00670:00745
TGATACGTCTCCTTCCTTAGTTATCTGCAGT
+
BBBBBD@@ABB@B?B>A?<:8+***((((((
@CRC7U:00671:00727
ATCAGACACGGACACCAGCAG
+
;37?==<44851/,,*,,,,/
@CRC7U:00674:00717
AGCACTGTAGCTGTGTTAACTTGTGTGC
+
1//////94;:4444924244244888;
@CRC7U:00674:00733
ACGCTCGACATGCCCAGGTACAGGAG
+
49:;B999D@999919?>BBBDD?AA
@CRC7U:00676:00714
ACGCTCGACATGCCCAGGTACAGGGA
+
9;;;A@<>=AAACC>CBADCACAD@@
@CRC7U:00683:00703
ACGCTCGACATGCCCAGGTACAGGAG
+
=>@B>?@B@@@BBB>BC?>>A99599
@CRC7U:00684:00728
ACGCTCGACATGCCCAGGTACAGGAGA
+
CCABBC@999999>:>@=99/6656/1
@CRC7U:00686:00726
ACGCTCGACATGCCCAGGTACAGGAG
+
B;::BBBABAA@@@<>B=@@BDD@BC
@CRC7U:00686:00732
ACGCTCGACATGCCCAGGTACAGGAG
+
=9899999BB<<<CA<;<<A?BAA<9
@CRC7U:00689:00730
ACGCTCGACATGCCC
+
A88/<1//,,,///+
@CRC7U:00691:00706
ACGCTCGACATGCCCAGGTACAGGAG
+
?@>A@@@@@B<<<B<@@<>>>99699
@CRC7U:00691:00731
ACGCGTCGACATGCCCAGGTACAG
+
/1.///44444:4//+/8,//,,,
@CRC7U:00692:00711
ACGCTCGACATGCCCAGGTACAGGAG
+
?@@ACCAAABBBDC>ABA@A@99611
@CRC7U:00692:00748
ACGCTCGACATGCCCAGGTACAGGAG
+
9<@ACBBFCC@@@C;;;=@?@A@=AA
@CRC7U:00693:00718
ACGCTCGACATGCCCAGGTACAGGAG
+
B@@@BBDCBCBBCC@CB@AABED@C@
@CRC7U:00696:00733
ACGCTCGACATGCCCAGGTACAGGAG
+
>?@ACECCBC@@@C>BB>BBCGE?B?
@CRC7U:00698:00749
ACGCTCGACATGCCCAGGTACAGGAG
+
BCAB@@@A99999919@=@@949544
@CRC7U:00699:00702
ACGCTCGACATGCCCAGGTACAGGAG
+
B@?@BCCBBBCCCC@CC@BBBBC?C<
@CRC7U:00699:00709
ACGCTCGACATGCCCAGGTACAGGAG
+
??7;999A9;4=CC:992484:@@@9
@CRC7U:00650:00762
ACGCTCGACATGCCCAGGTACAGGAG
+
>9:;;>?@BCCCCCABB=@>>@>594
@CRC7U:00651:00760
TACTGAGCATACA
+
///774/,,,,,,
@CRC7U:00651:00792
ATATCGCGAGGTATGGAAGCACTCATAGTA
+
93884444442444=6;646:6...,,,,,
@CRC7U:00652:00764
GACGCTCGACATGCCCAGGTACAGGAG
+
<?9899944449444-44244/887:1
@CRC7U:00652:00770
ACGCTCGACATGCCCAGGTACAGGAG
+
BB@A@C<<=CAAAA8<9<;;111,1,
@CRC7U:00654:00766
ACGCTCGACATGCCCAGGTACAGGAG
+
49;;;;BCCBCBBB=BC@BBCAA?AC
@CRC7U:00655:00759
ACGCTCGACATGCCCAGGTACAGGAG
+
@B@@@C@AABBBBB<AB>;<=ACAB9
@CRC7U:00655:00766
ACGCTCGACATGCCCAGGTACAGGAG
+
=;;;;BABCDAAAEACG=>;<11-/:
@CRC7U:00655:00772
ACGCTCGACATGCCCAGGTACAGGAG
+
//./4;@?:::AHHAEG=<<;??;@;
@CRC7U:00655:00794
ACGCTCGACATGCCCAGGTACAGGAG
+
CA@A?==?;<;;BB<BB?>>>99699
@CRC7U:00656:00755
ACGCTCGACATGCCCAGGTACAGGAG
+
9;@BBBBBDCBBBB=BC@BB??A?@@
@CRC7U:00657:00750
TGAATACGGTCTCCTTCCTTAGTTACTTCA
+
*,,*,6665999924242424889444244
@CRC7U:00657:00760
ACGCTCGACATGCCCAGGTACAGGAG
+
89;;@;<<ED@AAGAA@=@A999699
@CRC7U:00657:00777
ACGCTCGACATGCCCAGGTACAGGAG
+
?;;<CCCCCCCBCC?DB@B9;:@=@>
@CRC7U:00657:00781
ACGCTCGACATGCCCAGGTACAGGAG
+
9<@ACCDDDCCBCD@A?=@BB;<9<A
@CRC7U:00658:00757
TACTGAGCTACACACACAGAAAGATTGGTGCT
+
8>994444;;88999944444-4431.444..
@CRC7U:00660:00765
ACGCTCGACATGCCCAGGTACAGGAG
+
>@@ADCCCC<<<9A:@@<@999?=??
@CRC7U:00660:00778
ACGCTCGACATGCCCAGGTACAGGAG
+
9;@@BBCCCB@BBBBBB@B?@AC@CA
@CRC7U:00663:00790
ACGCTCGACATGCCCAGGTACAGGAG
+
--,,,,8;;4999@=;A=>>>9969>
@CRC7U:00666:00762
ACGCTCGACATGCCCAGGTACAGGAG
+
@9:;C;;<AC<<<C?CB@DBCAA=@A
@CRC7U:00672:00795
ACGCTCGACATGCCCAGGTACAGGAG
+
99>>999?>9999909@;99999?99
@CRC7U:00673:00788
ACGCTCGACATGCCCAGGTACAGGAG
+
848;999B@@@A@@<@B?A@ABA<>9
@CRC7U:00674:00771
ACGCTCGACATGCCCAGGTACAGGAG
+
?9;<@BBBDCCBBCACC?BBBBB?BC
@CRC7U:00676:00756
CGTGTCTCTAGCAC
+
////44;66////4
@CRC7U:00679:00756
ACGCTCGACATGCCCAGGTACAGGGAG
+
99344494444444-482444444-44
@CRC7U:00679:00771
ACGCTCGACATGCCCAGGTACAGGAG
+
?9:;;@@>BBA99919@<>ACBB>B@
@CRC7U:00679:00791
ACGCTCGACATGCCCAGGTACAGGAG
+
@98;;A>ACC<<<D?BB>BA?@B==1
@CRC7U:00680:00792
ACGCTCGACATGCCCAGGTACAGGAG
+
?9:;@@;;=AAACC?CC?>>?9959?
@CRC7U:00681:00789
ACGCTCGACATGCCCAGGTACAGGAG
+
?;;<CCECCC>@AGBBB???@CBA@@
@CRC7U:00684:00780
ACGCTCGACATGCCCAGGTACAGGAG
+
99ABCBCCAAABCC@CC@C@AACACC
@CRC7U:00686:00777
ACGCTCGACATGCCCAGGTACAGGAG
+
99;@AA;<=BBBCC@CD@BAC<;7<@
@CRC7U:00688:00782
ACGCTCGACATGCCCAAGGTACAGGAG
+
A@A@A@A<==?>??-1,/568;86566
@CRC7U:00690:00779
ACGCTCGACATGCCCAGGTACAGGAG
+
??@=@B@AAACA?C<998;A@ABD==
@CRC7U:00694:00798
ACGCTCGACATGCCCAGGTACAGGAG
+
@AC@AABDCCCCCC>CD=?@111::1
@CRC7U:00699:00791
ACGCTCGACATGCCCAGGTACAGGAG
+
=@@@BBCDAA:;;C?BB?BBBBC@CC
@CRC7U:00652:00841
ACGCTCGACATGCCCAGGTACAGGAG
+
@;;;;9<AA=<=CC?CC?BBAAA:<<
@CRC7U:00655:00806
ACGCTCGACATGCCCAGTACAGGAG
+
9439::99999/11+////8::>A9
@CRC7U:00656:00806
ACGCTCGACATGCCCAGGTACAGGAG
+
B:;;CBCCDCBBBC=A@>@BCEE@CC
@CRC7U:00656:00819
ACGCTCGACATGCCCAGGTACAGGAG
+
BA@@CBCCC<<;AB>AB>AAB<<8>@
@CRC7U:00657:00813
AGCTCGACATGCCCAGGTACAGGAGACTG
+
@<;;@>=9/////+//,//8..,331166
@CRC7U:00658:00814
ATCAGACACGACACAGCAGAACAGCACAGA
+
433/6/0/////444994442444443777
@CRC7U:00661:00815
ACGCTCGACATGCCCAGGTACAGGAG
+
@ABBBB;;<DDCCC@DC==>>9959?
@CRC7U:00662:00832
ACGCTCGACATGCCCAGGTACAGG
+
@@@BBCCDAA@AAG@EC@B@AA@=
@CRC7U:00665:00838
ACGCTCGACATGCCCGTACAGGA
+
??>?BBBBB@9111-/,,,,,*/
@CRC7U:00668:00845
ACGCTCGACATGCCCAGGTACAGGAG
+
//08;;>AADCCCDADC>A9999=>?
@CRC7U:00670:00804
ACGCTCGACATGCCCAGGTACAGGAG
+
==?@B@@ADCAA@C@CB?DBCAA?AC
@CRC7U:00670:00844
ACGCTCGACATGCCCAGGTACAGGAG
+
48>>999944:>>>9>><99444999
@CRC7U:00670:00848
ACGCTCGACATGCCCAGGTACAGGAG
+
:;8>@94449999=:==@@=9;;;>?
@CRC7U:00672:00846
ACGCTCGACATGCCCAGGTACAGGAG
+
<BBB@@@@>>9<<<8<BB>;<11-11
@CRC7U:00675:00805
ACGCTCGACATGCCCAGGTACAGGAG
+
:<ABCC;;<A<<<C@EC?BBCBB;><
@CRC7U:00675:00812
ACGCTCGACATGCCCAGGTACAGGAG
+
948444449:911/+/8,//11/7BC
@CRC7U:00676:00810
ACGCTCGACATGCCCAGGTACAGGAAG
+
443844444446685//,//200*/,/
@CRC7U:00677:00841
ACGCTCGACATGCCCAGGTACAGGAG
+
8;;;BBDCDECBCC@CB@CBDBC@CA
@CRC7U:00678:00832
AGCACTGTAGCTGTCACTAGTTACTTGT
+
;99@94444///////6/4498444244
@CRC7U:00680:00816
ACGCTCGACATGCCCAGGTACAGGAGA
+
?8844949444444-4424477778/1
@CRC7U:00684:00800
ACGCTCGACATGCCCAGGTACAGGAG
+
=9;;;;BBCA@999199699?BE@DD
@CRC7U:00685:00811
CGTGTCTCTAGGCACAGGATTTGTGTAG
+
AAAADDCCCA?=@CA=@=@BB>CCB@>=
@CRC7U:00685:00842
TGATACGTCTCCTTCCTTAGTTACTTCA
+
BAABAB;;<CC=?>A?ACDCC@A<<8<<
@CRC7U:00688:00809
ACGAGTGCGTTCCCCATGTCGTAGGTACTC
+
84?994AA<<;=CC9E?=<CAAA@=?9;;;
@CRC7U:00691:00838
ACGCTCGACATGCCCAGGTACAGGAG
+
99899999;AABBCA<959>999599
@CRC7U:00692:00822
ACGCTCGACATGCCCAGGTACAGGAG
+
?@@ABCCCCA@@BC@CB8;;@AB@BC
@CRC7U:00693:00812
ACGCTCGACATGCCCAGGTACAGGAG
+
48;;999A@A>>>@19959999<BCB
@CRC7U:00693:00832
AGCACTGTAGCTGTCACTAGTTACTTGT
+
9844444499=9A@@>994448444244
@CRC7U:00696:00820
ACGCTCGACATGCCCAGGTACAGGAG
+
?9;<CBBBCC====:9859?@A@CA<
@CRC7U:00696:00835
ACGCTCGACATGCCCAGGTACAGGAG
+
1/468>AA@EACKG@BB?A@BBADB9
@CRC7U:00697:00815
ATCAGACACGGACACAGCAGAACACACAA
+
98>@@;84AB59;;;;:88887///...,
@CRC7U:00650:00886
ACGCATCGACATGCCCAGGTAACAGGAGA
+
86:1///884::BA;:;<,//,/665699
@CRC7U:00651:00857
ACGTTCGACATGCCCAGGTACAGGAG
+
:98><9999@<<=CCCCABC@997;;
@CRC7U:00651:00871
ACGCTCGACATGCCCAGGTACAGGAG
+
@;39999999989919A;>@BECAGE
@CRC7U:00652:00869
ACGCTCGACATGCCCAGGTACAGGAGAA
+
493=8=9949998=9=><>>;11,///,
@CRC7U:00652:00888
ACGCTCGACATGCCCAGGTACAGGAG
+
9;;ABAB;<;;99><>>=>@@AB=AB
@CRC7U:00655:00877
ACGCTCGACATGCCCAGGTACAGGAG
+
>9;<BBCJDCBBBCACB@BAB::2;9
@CRC7U:00656:00887
ACGCTCGACATGCCCAGGTACAGGAG
+
4938:444444999598889944244
@CRC7U:00657:00863
ACGCTCGACATGCCCAGGTACAGGAG
+
>?ABBBCCDC@??B>>==?BCCC@DB
@CRC7U:00659:00884
ACGAGTCGTCCCCCCCCCCCCCCCCCCCCCCATGTCGTAGTACTCATACCCGACCCCC
+
998111////888:;;;;;;;;;;;;::8:"/////////./44443333,333333+
@CRC7U:00661:00887
ACGCTCGACATGCCCCCCCCCCCAGGTACA
+
99>999??CB911<<;;:6666"//,,,,,
@CRC7U:00661:00889
ACGCTCGACATGCCCAGGTACAGGAG
+
BEABEABCECCCCI>CB<==>??;?9
@CRC7U:00662:00889
ACGCTCGACATGCCCAGGTACAGGAG
+
=489999<BEDHCCACCB@<<11-11
@CRC7U:00669:00881
TACTGAGCTACA
+
4444444/////
@CRC7U:00669:00886
ACGCTCGACATGCCCAGGTACAGGAG
+
??@BC@AACCBBBC>CB@==@;;79@
@CRC7U:00670:00861
ACGCTCGACATGCCCAGGTACAGGAG
+
9;AA@A;<=CCCCC>AA=@>A99699
@CRC7U:00670:00870
ACGCTCGACATGCCCAGGTACAGGAG
+
9;?@CBBBCD:;;CACC?BBCFCADA
@CRC7U:00670:00876
ACACTCGACATGCCCAGGTACAGGAG
+
;>8999999>99@=:BB@AAC@@=@@
@CRC7U:00672:00888
ACGCTCGACATGCCCAGGTACAGGAG
+
:<ABBCCBCC<<=C199999/8;,11
@CRC7U:00674:00867
ACGCTCGACATGCCCAGGTACAGGAG
+
898;<9BAD??999-8>;99<CC;><
@CRC7U:00676:00850
ACGCTCGACATGCCCAGGT
+
9434994444/,,,*,,*,
@CRC7U:00680:00880
ACGCTCGACATGCCCAGGTACAGGAG
+
94:@@@@ABDAA@C@CC@BBCEC?C;
@CRC7U:00680:00894
ACGCTCGACATGCCCAGGTACAGGAGA
+
4;;;99@94499995=89:>11/78//
@CRC7U:00683:00853
ATATCGCGAGGGTATGGAAGACTCT
+
438;884444:68/,,00*,,,00,
@CRC7U:00683:00861
ACGCTCGACATGCCCAGGTACAGGAG
+
447>@?<=<C@>>>:>>121><<:>@
@CRC7U:00683:00876
ACGCTCGACATGCCCAGGTACAGGAG
+
?@@@BBCDCB?@?EACB@BBCCB?BC
@CRC7U:00685:00851
ACGCTCGACATGCCCAGGTACAGGAG
+
498999>99=@9991442444::=?9
@CRC7U:00685:00894
ATATCGCGAGGGTATGGAAGCACTCTATAGA
+
48@>999944:>?=CC?A<844433731111
@CRC7U:00687:00889
ACGCTCGACATGCCCAGGTACAGGAG
+
?@??B9;;@@@>@@<@B?ABBAB=@<
@CRC7U:00689:00856
ACGCTCGACATGCCCAGGTACAGGAG
+
9<ABCBCCCA@>>=:=>9:@A;;5;;
@CRC7U:00689:00890
ACGCTCGACATGCCCACGTACAGGAG
+
=98;@@BBBBBCCD<<<<B@B>@8<9
@CRC7U:00692:00850
ACGCTCGACATGCCCAGGTACAGG
+
B;::=@>?@@///8+//5667///
@CRC7U:00693:00894
ACGCTCGACATGACCCAGG
+
@@741--,,***,,20,/,
@CRC7U:00694:00863
ACGCTCGACATGCCCAGGTACAGGAG
+
?@@CECBBBDAAAB>BB<88=99599
@CRC7U:00694:00899
ACGAGTGCGTTCCCCATGTCGTAGGTACTC
+
49:;;;>@@@5999,9@?@@BABC@ABBBA
@CRC7U:00696:00872
TAGTATCAGCCTCGCCACTGACGAAGGT
+
449:94444;98944246///8//,/7/
@CRC7U:00696:00891
AGCACTGTAGCTGTCACTAGTTACTTGT
+
9>>>99444;A@ADE@AACB=2999599
@CRC7U:00697:00892
ACGCTCGACATGCC
+
9;AA;89<8--**)
@CRC7U:00652:00948
ACGCTCGACATGCCCTGGTACAGGAG
+
@B>??ABBCDBBBB>BB@BBCDCB@A
@CRC7U:00653:00908
ACGCTCGACATGCCCAGGTACAGGAG
+
49?@>>AC>==CCD>AA?D@@ACD<<
@CRC7U:00653:00924
ACGCTCGACATGCCCAGGTACAGGAGA
+
843/////6:::@B899;8;@995944
@CRC7U:00655:00909
ACGCTCGACATGCCCAGGTACAGGAG
+
9989999@<><<CD?FD@@<=--+--
@CRC7U:00655:00933
ACGCTCGACATGCCCAGGTACAGGAG
+
B@@@CDDDC?=?BB@BB@BAB::6;@
@CRC7U:00657:00910
ACGAGTGCGTTCCCCATGTCGTAGGTACTC
+
BB>AACCCBA2444/99B>>884373448/
@CRC7U:00659:00930
ACGCTCGACATGCCCAGGTACAGGAG
+
;47:@991?111<<8;;,9849;299
@CRC7U:00660:00904
ACGCTCGACAGTGCCCAGGTACAGGAGA
+
843444/6////7:85:B6444442499
@CRC7U:00660:00927
ACGCTCGACATGCCCAGGTACAGGAG
+
@AABBBBCCDBBAB?BB@BBBDC?A=
@CRC7U:00663:00941
ACGCTCGACATGCCCAGGTACAGGAG
+
@@@BB@@AA<<<>><@@;@A211:;1
@CRC7U:00666:00926
ACGCTCGACATGCCCAGGTACAGGAG
+
>@@FBBCC;;;9>>:>>;>;<11-1<
@CRC7U:00667:00920
ACGCTCGACATGCCCAGGTACCAGGAG
+
:<CCCBCFCBBBCCBCB@CDDB=:=<B
@CRC7U:00667:00924
ACGCTCGACATGCCCAGGTACAGGAG
+
=@:;;BBAA?A8998<?>ABCCCABB
@CRC7U:00667:00935
ACGCTCGACATGCCCAGGTACAGGAG
+
9;;<C@@@C?;;;@<@C@DCCCDAE<
@CRC7U:00668:00908
ACGCTCGTACCATGC
+
99;;944///,/,,0
@CRC7U:00668:00915
ACGCTCGACATGCCCAGGTACAGGAG
+
A;;;BCBABBAA@@199<>>?AG>A<
@CRC7U:00671:00901
ACGCTCGACATGCCCAGGTACAGGAGA
+
9;?99999>9<<=A:=A::9=F;8=44
@CRC7U:00672:00904
ACGCTCGACATGCCCAGGTACAGGAG
+
898999>@@@@999-8958894429@
@CRC7U:00672:00938
ACGCTCGACATGCCCAGGTACAGGAGAC
+
AAA=@=>11/8:=969;244949:;966
@CRC7U:00672:00949
ACGCTCGACATGCCCAGGTACAGGAG
+
898A@;<<DDABAB999599111,//
@CRC7U:00673:00938
ACGCTCGCCATCCCAGGTACAGGAG
+
?9;;AA>>;=999-9@<@A=<;?BC
@CRC7U:00675:00925
ACGCTCGACATGCCCAGGTACAGGAG
+
;9B;99<<B<<<CC:<9<<11//776
@CRC7U:00675:00935
ACGCTCGACATGCCCAGGTACAGGAG
+
=989>@99<@@AAB<BB=@@BAA8<9
@CRC7U:00675:00945
ACGCTCGACATGCCCAGGTACAGGAG
+
?@:<<@AAECCCDC>BB=A@BCC@C<
@CRC7U:00676:00909
ACGCTCGACATGCCCAGGTACAGGAG
+
B?>?BAABCCCCCCBBB?BBA?A;?9
@CRC7U:00677:00906
ACGAGTGCGTTCCCATGTCGTAGGTACTC
+
?>>111///8,//+/9;@BACDC>;;;99
@CRC7U:00677:00940
ACGCTCGACATGCCCAGGTACAGGAG
+
=BAB<;<DD94///+//,/68;BA@@
@CRC7U:00682:00941
ACGCTCGACATGCCCAGGTACAGGAG
+
9;>@AA<99@@99918><99;??=@9
@CRC7U:00685:00944
TACTGAGCTACACACACAGAAAGATTGGTGC
+
;;9<A<9<AA99;A<<9A=;C94431.,..3
@CRC7U:00686:00948
ACGCTCGACATGCCCAGGTACTGG
+
?@@A@BBC<>>CCD?BB=AA=@A5
@CRC7U:00687:00931
ACGCTCGACATGCCCAGGTACAGGAG
+
>=>>>999<B@@@C>BB?@@@9<8<<
@CRC7U:00688:00909
ACGCTCGACATGCCCAGGTACAGGAGA
+
???BCBBBAAA@@@:>>5999BB=@99
@CRC7U:00690:00906
ACGCTCGACATGCCCAGGTACAGGAG
+
;1.1<199999444-49288==@@EA
@CRC7U:00690:00918
TACTGAGCTACACACACAGAAAGATTGGT
+
9<@BBCCCBBAA@><;<<<9@:@984313
@CRC7U:00692:00904
ACGCTCGACATGCCCAGGTACAGGAG
+
?9:;BCCDCDBBDB>BB@BBBDE@C@
@CRC7U:00694:00927
ACGCTCGACATGCCCAGGTACAGGAGA
+
=48999999499==<@B7;:@A?=@99
@CRC7U:00695:00921
ACGCTCGACATGCCCAGGTACAGGAG
+
?@@@C@BBB@@@BB<BB?BBBCC@C@
@CRC7U:00698:00921
ACGCTCGACATGCCCAGGTACAGGAG
+
:11//;:=9:4444-4459>99<?BA
@CRC7U:00698:00925
ACGCTCGACATGCCCAGGTACAGGAG
+
=98;<@CBBD@99919>;>>@CBA@<
@CRC7U:00651:00957
TATCGCGAGATATGAAGCACTCATATAG
+
@@1//88/////444244443333....
@CRC7U:00655:00984
ACGCTCGACATGCCCAGGTACAGGAG
+
;<<<CCAA=<<@@@199<999A;9@=
@CRC7U:00655:00999
ACGCTCGACATGCCCAGGTACAGGAG
+
B:;;HBBBBC;<<GCAA=@CDCC@CA
@CRC7U:00657:00988
ACGCTCGACATGCCCAGGTACAGGAG
+
=;:;BBBBBEAAAC>CC@CC;;9599
@CRC7U:00659:00988
ACGCTCGACATGCCCAGGTACAGGAG
+
;;;;BABBEEAAAE@CCDB;<<A=>@
@CRC7U:00660:00953
ACGCTCGACATGCCCAGGTACAGGAG
+
=;;<@C@@@BA9990995:?AAB:<;
@CRC7U:00660:00978
ACGCTCGACATGCCCAGGTACAGGAG
+
=;;;ACBBBBB@>>:99544449@==
@CRC7U:00661:00995
ACGCTCGACATGCCCAGGTACAGGAG
+
9;?A>@99999999-44244499244
@CRC7U:00663:00977
ACTATCGCGAGGTATGGAAGCACTC
+
///////////,///446,.33311
@CRC7U:00665:00976
ACGCTCGACATGCCCAGGTACAGGAG
+
88899999BBDCCC@BB9;;9::?B@
@CRC7U:00665:00988
ACGCTCGACATGCCCAGGTACAGGAG
+
=9;;AAB<=<CBCA<@@599999;>9
@CRC7U:00666:00951
ACGCTCGACATGCCCAGGTACAGGAG
+
98349444:AA==CB48248444944
@CRC7U:00668:00989
ATCAGACACGGACACAGCAGAACACAC
+
4;BF;;;;;;>BA<<<CECBBACC@>@
@CRC7U:00669:00989
ATCAGACACGGACACAGCAGAACACACA
+
48?99989882499949@@@A>A@=>77
@CRC7U:00671:00988
ACCTCGACATGCCCAGGTACAGGAGACTG
+
49?@@9<;<4:@D<@@=ABBBB<;<EBBA
@CRC7U:00672:00956
ACGCTCGACATGCCCAGGTACAGGAG
+
=9899999??1111,/:;<>;;;=@B
@CRC7U:00673:00957
ACGCTCGACATGCCCAGGTACAGGAG
+
=;:;BA@AACCBBDACC@BBB;;5;;
@CRC7U:00673:00977
ACGCTCGACATGCCCCAGGTACAGGAG
+
@9;;B;;;CB;;;>>4998<BCHHACC
@CRC7U:00675:00955
ACGCTCGACATGCCCAGGTACAGGAG
+
94;;A;<9BB@99919><@9<>EABB
@CRC7U:00678:00982
ACGCTCGACATGCCCAGGTACAGGA
+
>@@@@BCCCBBBBC>CB@BCECC@B
@CRC7U:00680:00963
ACGCTCGACACTGCCCA
+
9>??>>?<<111=6858
@CRC7U:00683:00957
ACGCTCGACATGCCCAGGTACAGGAG
+
8>?999>AAHCDCG>CA;;9@<95<A
@CRC7U:00684:00976
ACGCTCGACATGCCCAGGTACAGGGAG
+
BB@@ABBCBBB>@@<@@=@@AACCACA
@CRC7U:00687:00964
ATATCCCGAGGGTATGGAAGACTCTATAGAG
+
8>999909994-4444248949;@?@?9988
@CRC7U:00687:00993
TGATACGTCTCCTTCCTTAGCTTACTTCAGGTG
+
A<<;BC=<=AD59542497??B?@665,,,*,,
@CRC7U:00689:00996
ACGCTCGACATGCCCAGGTACAGGAG
+
B9;<A@BCCD<<<D@CC@BBCCEACB
@CRC7U:00692:00984
ACGCTCGACATGCCCAGGTACAGGAG
+
BCC@@@@=9999>>1995444442//
@CRC7U:00693:00951
ACGCTCGACATGCCCAGGTACAGGAGA
+
/1.1<<99;BABBD>@@=;;9?A?999
@CRC7U:00693:00969
ACGCTCGACATTGCCCAGGTACAGGAG
+
;;;CA>>?>99699919959>=99549
@CRC7U:00694:00955
AGCACTGTAGCTGTCACTAGTTACTTGTGT
+
9999A=<9A=?8<9=9999995:?CB@A11
@CRC7U:00697:00962
ACGCTCGACATGCCCAGGTACAGGAG
+
88898899:?449;-44244944249
@CRC7U:00698:00959
ACGCTCCGAACATGCCCATGGTAACAGGGAGACT
+
443111,/1,/79444-44484424444-4444/
@CRC7U:00698:00994
TGATACGTCTCTTC
+
44444849---,*,
@CRC7U:00699:00970
AGCACTGTAGCTGTCACTAGTTACTT
+
:<<AA;:;B=@;=41/////77:4/,
@CRC7U:00650:01018
ACCCTCGACATGCCCAGGTACAGGAGACTG
+
A@B19949::4494-4::@@@<;41.7//,
@CRC7U:00651:01008
ACGCTCGACATGCCCAGGTACAGGAA
+
;474?>>?99499959>59944424:
@CRC7U:00651:01031
ACGCTCGACATGCCCAGTACAGGAG
+
?=:;;;99BD=23>>22111CD?BB
@CRC7U:00652:01010
ACGAGTGCGTTCCCCATGTCGTAGGTACTC
+
@A;@@B@>>@5999/9A@BCDCCD@BABAB
@CRC7U:00652:01034
ACGCTCGACATG
+
8839;;11///,
@CRC7U:00655:01043
ACGCTCGACATGCCCAGGTACAGGAG
+
9;<@BBCCEDAAAC;;;==89;@=@A
@CRC7U:00656:01018
ACGCTCGACATGCCCAGGTACAGGAG
+
>@A@@@CCBBBBBCACB@CBA::7;A
@CRC7U:00656:01040
ACGCTCGACATGCCCAGGTACAGGAG
+
;<ABDCBBB<<<<A>AD@AAADC=9<
@CRC7U:00659:01007
TCTCTATGCGCTCCACATGTCTAAGGT
+
6611>DAABEFCC;><;9@@@9969>@
@CRC7U:00660:01035
AACGCTGAACATGCCCAGGTACAGGAG
+
-*,,,///,/444::64424:9>B?B@
@CRC7U:00663:01049
AGCACTGTAGCTGTCACTAGTTACTTGTG
+
@@B@@<:;BCCBBBA999A>><AAB<AA=
@CRC7U:00664:01010
ACGCTCGACTGCCCAGGTACAGGAAGA
+
@A89;;9?>C99919D<<-,,,*,*,,
@CRC7U:00664:01030
ACGCTCGACATGCCCAGGTACAGGAG
+
948;@>>@ACAAAE@BC?@899959@
@CRC7U:00666:01029
CGTGTCTCTAGGCACCAG
+
499994444442477,//
@CRC7U:00670:01038
ACGCTCGACATGCCCAGGTACAGGAG
+
BBABBAAACCCCBB>9;8;BC;<;<A
@CRC7U:00674:01049
ACGCTCGACATGCCCAGGTACAGGAG
+
AAABBBCECC???CACC?BBBCFACB
@CRC7U:00675:01039
ACGCTCGACATGCCCAGGTACAGGAGA
+
A9;<B<<=HEDHCC>CB?BCCIEFE=<
@CRC7U:00676:01046
ACGCTCGACATGCCCAGGTAC
+
1/468499444411+18711,
@CRC7U:00680:01028
ACGCTCGACATGCCCAGGTACAGGAG
+
A?>?BBDDBBBBBB>DB@?>@?@=@9
@CRC7U:00680:01043
ACGCTCGACATGCCCAGGTACAGGAG
+
B@@@BBBCDCCCCC@CC@CBBCFACA
@CRC7U:00681:01041
ACGCTCGACATGCCCAGGTACAGGAG
+
493:>>@@AAAACE<A@@@>>B><?>
@CRC7U:00682:01029
TACTGACGCTACACACCACGAGAAAGA
+
811<=1///344444424444444-4/
@CRC7U:00682:01034
ACGCTCGACATGCCCAGGTACAGGAG
+
@>8;989:::99:=:=>>?CBDCBA;
@CRC7U:00694:01046
ACGCTCGACATGCCCAGGTACAGGAG
+
=47<;@>>@CA>@@<@A>ABCCB@B<
@CRC7U:00695:01039
ACGCTCGACATGCCCAGGTACAGGAG
+
@9:;BBCCDCCBCC@CC@BBB?A6;;
@CRC7U:00696:01003
TACTGAGCTACACACACAGAAAGATTGGT
+
@;<<ABBCBBAAABBCAA==>98;;=A@C
@CRC7U:00650:01087
ACGCTCGACATGCCCAGGTACAGGAG
+
@@@@ACCDDC9;;CBCC@BABAA9;<
@CRC7U:00650:01089
TCTCTATGCGCTCCACACTGTCTAAGGT
+
4;9>ACB<;<BA><<?1/11/,,.,.,.
@CRC7U:00653:01060
ATATCGCGAGGGTATGGAAGCACTCTATA
+
8>@>999A999091@>:<:1///...311
@CRC7U:00653:01079
ACGCTCGACATGCCCAGGTAGCAGGAG
+
8@;11/6//44499697,,,,,,,00,
@CRC7U:00653:01080
CCCAGGTACAGGAGAT
+
44-4;:;BCEBAABCB
@CRC7U:00653:01083
ACGCTCGACATGCCCAGGTACAGGAG
+
B@??CCECBCBBBDACC>@@B;;7<B
@CRC7U:00653:01096
ACGCTCGACATGCCCAGGTACAGGAG
+
AA>>99<;ACCEBC?CB598444244
@CRC7U:00658:01085
ACGCTCGACATGCCCAGGTACAGGAG
+
9<<BCCCCBBA@@B7<;@CCBBB?B<
@CRC7U:00662:01073
ACGCTCGACATGCCCAGGTACAGGAG
+
A9;<@C@@AJ@A@C8<;?999AA@@B
@CRC7U:00662:01087
ACGCTCGACATGCCCAGGTACAGGCA
+
44;@@@BCAB@AAN@CA<;-*+*)**
@CRC7U:00662:01095
ATATCGCGAGGGTATGGAAGCACTCTATAAGA
+
93>8949999?5=;=<@BA<9997962**)**
@CRC7U:00663:01053
ACGCTCGACATGCCCAGGTACAGGAG
+
998?>@999999991488899;A<?;
@CRC7U:00664:01060
ACGCTCGACATGCCCAGGTACAGGAGAC
+
BB>BCB;;>CBAAB8<9<9949429488
@CRC7U:00664:01074
ACGCTCGACATGCCCAGGTACAGGAG
+
998=8>@;94=9996;B?CCCDB?BA
@CRC7U:00667:01051
ACGCTCGACATGCCCAGGTACAGGAG
+
9<;<AAABDC<11>;>>133>CC@FC
@CRC7U:00667:01079
TACTGAGCTACACACACAGAAAGATTGGT
+
BCAAABCHBBBABBC=<<CCB@99:@C@A
@CRC7U:00668:01063
ACGCTCGACATGCCCAGGTACAGGAGA
+
//./44;444;488-4;<8;;CC??@@
@CRC7U:00669:01099
ACGCTCGACATGCCCAGGTACAGGAG
+
897;A>@>999999-4?BABCED:9;
@CRC7U:00671:01060
ACGCTCGACATGCCCAGGTACAGGAG
+
88894494444/,20,,*,,,66569
@CRC7U:00677:01084
ACGCTCGACATGCCCAGGTACAGGAG
+
;989A999;A>:;>,111118C::HB
@CRC7U:00677:01094
ACGCTCGACATGCCCAGGTACAGGAG
+
?@@@BBBBBBAAAA:<<@BBBIEDB9
@CRC7U:00680:01067
ACGCTCGACATGCCCAGGTACAGGAG
+
;@>>>>99===CCC?BB>;99@@;?>
@CRC7U:00681:01064
ACGCTCGACATGCCCAGGTACAGGAG
+
CBAACCBDBBBBCC>CB@B?B::599
@CRC7U:00682:01086
ACGCTCGACATGCCCAGGTACAGGAG
+
B?>@BBDCCCC@@@<@A>BBCDDAAA
@CRC7U:00683:01090
TAGTATCAGCCTCGCCACTGGACGAAGGTATTCC
+
4444444=?B@@@@>:1111,/6600000,,*,*
@CRC7U:00685:01055
ACGCTCGACATGCCCAGGTACAGGAG
+
99;;B999C<<9>@:>>599??E@AB
@CRC7U:00685:01088
ACGCTCGACATGCCCAGGTACAGGAG
+
B:;<CCCCCCCCCB>CCEB=;<9599
@CRC7U:00685:01091
ACGCTCGACATGCCCAGGTACAGGAG
+
>9;<BBBCCCCCCHABB899@ABCCC
@CRC7U:00688:01084
ATACCGCGAGGGTATGGAAGACTCTATAGA
+
8;11,/669;C>D?==242449777711..
@CRC7U:00692:01084
ACGCTCGACATGCCCAGGTACAGGAG
+
<:BBCBB<<>=<<C>@@@@1---+,,
@CRC7U:00694:01054
CTCTATGCGCTCCACATGTCTAAGGTA
+
//668BCCCCBB8;<;9>@>=>29549
@CRC7U:00695:01074
ACGCTCGACATGCCCAGGTACAGGAG
+
49A;;;BDCCBBBN;<<@BBBCCBCA
@CRC7U:00699:01058
ACGCTCGACATGCCCAGGTACAGGAG
+
99;;@AACFCBBBEACB?BBBBCCD:
@CRC7U:00699:01098
ACGCTCGACATGCCCAGGTACAGGAGA
+
9;?A@@ACDCB@@@<>><>>111:;1/
@CRC7U:00650:01120
AGCACTGTAGCTGTCACTTAGTTACTTGTG
+
4444;ACCCCCCB?@999@:99>?=9899/
@CRC7U:00652:01137
ACGCTCGACATGCCCAGGTACAGGAG
+
>;89A@@CCE=>@H@CB?BA@AA699
@CRC7U:00654:01101
ACGCTCGACATGCCCAGGTACAGGAG
+
A?@?BBBBCA?ABC?BE?BBCCDBCB
@CRC7U:00654:01139
ACGCTCGACATGCCCAGGTACAGGAG
+
A@>@BBBBBBBBCC>BB@ABBFC@CA
@CRC7U:00655:01143
ACGCTCGACATGCCCAGGTACAGGAG
+
84<AABBBDCC@AA>@C=@@@99599
@CRC7U:00656:01125
ACGCTCGACATGCCCAGGTAACAGGAGA
+
=>888944;44/,,*,,*,,*,/65694
@CRC7U:00658:01144
ACGCTCGACATGCCCAGGTACAGGAG
+
::;CCBBCCCEBCD>BB?BBC??=@@
@CRC7U:00659:01141
ACGCTCGACTGCCCAGGTACAGGAGACTG
+
?A>@@@<<<<;<B:A@5444442443331
@CRC7U:00661:01128
ACGCTCGACATGCCCAGGTACAGGAG
+
BCBB?@AAAACCCD>BCCBBB<;7<>
@CRC7U:00667:01103
TCTCTATGCGCCACATGCTCTAAGGTACGTG
+
98444499A99649484>4933763684//.
@CRC7U:00670:01139
ATCAGACACGGACACCAGCA
+
,,2674344424488,////
@CRC7U:00676:01106
ACGCTCGACATGCCCAGGTACAGGAG
+
BAABBC@@AA@@BB=@C@BBBBA>A;
@CRC7U:00676:01118
ACGCTCGACATGCCCAGGTACAGGAG
+
@;8;@@ABBBBCCHACC@B@999699
@CRC7U:00678:01148
ACGCTCGACATGCCCAGGTACAGGAG
+
?@@CHI;:<CBBCC?@=7;;<BC@CC
@CRC7U:00680:01102
ACGCTCGACATGCCCAGGTACAGGAG
+
=B;ABCDDCC@@@HBB?<8499959@
@CRC7U:00680:01142
ACGCTCGACATGCCCAGGTACAGGAG
+
;AABCBBDBCA==A=BB@AABDD@B?
@CRC7U:00682:01104
ACGCCGACATGCCCAGGTACAGGAG
+
?@@>8;;BA<=?HDDD@CBBBBCDC
@CRC7U:00682:01118
ACGCTCGACATGCCCAGGTACAGGAG
+
BBABBBBDCBB>==:==889A99599
@CRC7U:00682:01127
TACTGAGCTACACACACAGAAAGATTGGT
+
CBBB@@DBCBBB?=;99999>9;9?>B=;
@CRC7U:00689:01124
ACGCTCGACGATGCCAGGTACAGGAG
+
=9748>@@991<-,+,,*,0/44999
@CRC7U:00692:01144
ACGCTCGACATGCCCAGGTACAGGAGAA
+
//344499444844-4;248<--+---*
@CRC7U:00696:01137
TGATACGTCTCCTTCCTTAGCTTACTTCA
+
9@BCADCD@@@;?;<,1,////560026/
@CRC7U:00697:01141
ACGCTCGACATGCCCAGGTACAGGAG
+
99;<DCBBFD<<<B>AA:<;ABC@CA
@CRC7U:00650:01182
ACGCTCGACATGCCCAGGTACAGGAG
+
9;@BCCBBBBAAAC@BB=??B::8<C
@CRC7U:00651:01156
ACGCTCGACATGCCCAGGTACAGGAG
+
99;@@@@ACCAAAE@CC>@@CDD@CC
@CRC7U:00653:01152
ATCAGACACGGACACAGCAGAAC
+
106//47444244/7//////,/
@CRC7U:00653:01199
ACGCTCGACATGCCCAGGTACAGGAG
+
99;9@;<<CCCCCDACB8;;<<>?B<
@CRC7U:00655:01192
ACGCTCGACATGCCCAGGTACAGGAG
+
;;:@?>><<;BABB@AA899449894
@CRC7U:00657:01189
ACGCTCGACATGCCCAGGTACAGGAG
+
98:;@@BBCCCBCC>BC@?9;;B?CB
@CRC7U:00658:01167
ACGCTCGACATGCCCAGGTACAGGAG
+
49344:::C::9@@:99699?995;;
@CRC7U:00658:01186
ACGCTCGACATGCCCAGGTACAGGAG
+
==??@8;9@?>>@@<AC@CCCAA=A<
@CRC7U:00661:01176
ACGCTCGACATGCCCAGGTACAGGA
+
BBBC?A<<:?>?CC>CC@CBBAA?A
@CRC7U:00661:01191
ACGCTCGACATGCCCAGGTACAGGAG
+
>8899;9;;;BAA>049598444244
@CRC7U:00662:01167
ACGCTCGACATGCCGGT
+
=@;94//,,,,(((*),
@CRC7U:00663:01172
ATATCGCGACGGGTATGGAAGACT
+
9;998>994444-4998,/,/7/,
@CRC7U:00664:01160
ACGCTCGACATGCCCAGGTACAGGAG
+
??@CBB@AADCCCBADC>?=A;;7<@
@CRC7U:00664:01194
ACGCTCGACATGCCCAGGTACAGGAG
+
?>@@BBBECDAAAB>BB>==B::9<A
@CRC7U:00665:01177
ACCTCGACATGCCCAGGTACAGGAGACTG
+
>>=@CC<<DECCC?CC=@;:8>;>?=;73
@CRC7U:00669:01182
ACGCTCGACATGCCCAGGTACAGGAG
+
?;;;@CCDCCABCCBCB?A?BBB>AA
@CRC7U:00669:01193
ACGCTCGACATGCCCAGGTACAGGAG
+
B9;;CCCCCCCDCE>A@?98999699
@CRC7U:00670:01195
TCTTATGCGCTCCACATGTCTAAGGT
+
>9924@@@@@?><@@94444442424
@CRC7U:00675:01176
ACGCTCGACATGGACCCA
+
@AB;;444/,,,*,,,*,
@CRC7U:00675:01195
ACGCTCGACATGCCCAGGTACAGGAG
+
=9;<BCCCFD@@@>:9851111@?@>
@CRC7U:00676:01183
ACGCTCGACATGCCCAGGTACAGGAG
+
B9;<BBABCC;<<D>CC@A@ACCACB
@CRC7U:00678:01168
ATCAGAACAGCGGACACAGCAGAACACAC
+
87711/,.///;944944::44424997<
@CRC7U:00680:01180
ACGCTCGACATGCCCAGGTACAGGAG
+
??@@BBACDD:;<HBCB@BCCAA=@@
@CRC7U:00684:01190
ACGCTCGACATGCCCAGGTACAGGAGA
+
?@@@DCCCCB;;;@<>?<999995944
@CRC7U:00685:01164
TCTCTATGCGCTCCACATGTCTAAGGTA
+
944>94449::9=;=:<4==?:=<=699
@CRC7U:00688:01184
ACGCTCGACATGCCCAGGTACAGGAG
+
B?>?BBCCCCB9999;=<@@A?@=@9
@CRC7U:00691:01172
ACGCTCGACATGCCCAGGTACAGGAG
+
@@@@?BBBAAB8999995;CDCDACE
@CRC7U:00692:01177
ACGCTCGACATGCCCAGGTACAGGAG
+
;4<;@@>@@?111:::8768444249
@CRC7U:00695:01162
ACGCTCGACATGCCCAGGTACAGGAG
+
99;;9AAADCCCCC>BC?@@A@B;@;
@CRC7U:00695:01190
ACGCTCGACATGCCCAGGTACAGGAG
+
=9;<EDCCCEA@@B<A><?8999599
@CRC7U:00698:01150
ACGCTCGACATGCCCCAGGTACAGGAG
+
B?>@CBCBB;:4444/9@=BCCDE@CD
@CRC7U:00651:01206
ACGCTCGACATGCCCAGGTACAGGAG
+
=9:;@@<<<=<<CG>BB=>>999699
@CRC7U:00651:01210
ACGCTCGACATGCCCAGGTACAGGAG
+
::;BCBCCCCCDCD>CC???B::8<B
@CRC7U:00651:01218
ACGCTCGACATGCCCAGGTACAGGAG
+
?9;;@@@CCCCCDCBCB@CCECC@CD
@CRC7U:00651:01239
ACGCTCGACATGCCCAGGTACAGGAG
+
9;?AA@AACDCACCACB@CCC<<=<A
@CRC7U:00651:01243
ACGCTCGACATGCCCAGGTCAGGAG
+
??@???CBCDABBBBBB=?@BC@C@
@CRC7U:00654:01205
TAGTATCAGCCTCGCCATGACGAAGGTATTCC
+
4998944499;@CCCACCBCCCCAC@BC@=A@
@CRC7U:00654:01212
ACGCTCGACTGCCCAGGTACAGGAG
+
????>@BBCDCCD<AA<=<AAB>;<
@CRC7U:00654:01220
ACGCTCGACATGCCCAGGTACAGGAG
+
>9;;BA@AACCBCC@CE?BBCDC@CA
@CRC7U:00654:01246
ACGCTCGACATGCCCAGGTACAGGAG
+
B99:DBBBCCCBBC@CB?A@BCEAE@
@CRC7U:00656:01215
ACGCTCGACATGCCCAGGTACAGGAG
+
9;ABBCCICCBBBC>AA=@?@?B>A<
@CRC7U:00657:01208
CGTGTCTCTACGCACAGGATTTGTGTAGA
+
////44466////6;;;2444-4444444
@CRC7U:00658:01204
ATATCGCGAGGGTATGGA
+
8>;;9?@B99919C>@=A
@CRC7U:00658:01238
ACGCTCGACATGCCCAGGTACAGGAG
+
9;;<CCCCCCBBCC>BBABBB::6;A
@CRC7U:00659:01232
TCTCTATGCGCTCCACACTGTCTAAGGGTA
+
@>994944@@AAA8999444488777;27>
@CRC7U:00661:01214
TCTCTATGCGCTCCACATGTCTAAGGTAC
+
;A;AA;9;@@A;@AFAAA@@?99892444
@CRC7U:00662:01203
ACGCTCGACATGCCCAGGTACAGGAG
+
99;@BAABCCAA@C>@@=@@BBCBB;
@CRC7U:00663:01202
ACGCTCGACATGCCCAGGTACAGGAG
+
9>>@@BBBBC==<C@CC@CB<99?99
@CRC7U:00663:01205
ACGCTCGACATGCCCAGGTACAGGAG
+
BBAABBBBBBABBCABB?BABA?=@B
@CRC7U:00665:01234
ACGCTCGACATGCCCAGGTACAGGAG
+
99;;A@;;=EA@@C>@=8;<AAEBCC
@CRC7U:00666:01209
TACTGAGCTACA
+
/////4444484
@CRC7U:00666:01220
ACGCTCGACATGCCCAGGTACAGGAG
+
??@@>BA@AAHDCC>CCABBC::6;9
@CRC7U:00667:01219
ACGCTCGACATGCCCAGGTACAGGAG
+
99;BBBBCCC?A@C>CB?>=A44599
@CRC7U:00667:01227
ACGCTCGACATGCCCAGGTACAGGAG
+
BABBBB?@ADBBBB>CC?BAB??=@;
@CRC7U:00667:01241
ACGCTCGACATGCCCAGGTACAGGAG
+
99899A99<AAAAB<@@8;9@BB@AB
@CRC7U:00668:01241
ACGCTCGACATGCCCAGGTACAGGAG
+
=9:;BBCCCAAACDACB@CDECC?@;
@CRC7U:00669:01218
ACGCTCGACATGCCCAGGTATCAGGAGG
+
;@848>894:9>BC>:::6/....,,.,
@CRC7U:00670:01200
ACGCTCGACATGCCCAGGTACAGGAG
+
=>@>??BBBA@@>><@>=@ACBB?AA
@CRC7U:00670:01229
ACGCTCGACATGCCCAGGTACAGGAG
+
49;AA?ABGC;<;D>B@>B@@AAC@@
@CRC7U:00670:01247
ACGCTCGACATTGCCCAGGTACAGGAGA
+
998?>9999995444-4;8844492444
@CRC7U:00671:01206
ACGCTCGACATGCCCAGGTACAGGAG
+
=;;;@@@BCCBBCG=BB?<<;<BBB<
@CRC7U:00671:01217
ACGCTCGACATGCCCAGGTACAGGAG
+
A?@@BBCDCBAABC>BC?BBCDC@CB
@CRC7U:00672:01205
ACGCTCGACATGCCCAGGTACAGGAG
+
@<;;AA@<<<<;;B<@@=@BADD>=<
@CRC7U:00672:01218
CGTGTCTCTAGCAGCATGGTTGTAG
+
444444;////,,,////,/,,///
@CRC7U:00673:01218
ACGCTCGACATGCCCAGGTACAGGAG
+
>>@===@99999990992889498=:
@CRC7U:00674:01219
ACGCTCGACATGCCCAGGTACAGGAG
+
B?@@B??@CCBDDC>A@=?BCCD@BB
@CRC7U:00674:01226
ACGCTCGACATGCCCAGGTACAGGAG
+
88;<@@>>99999909>59944959?
@CRC7U:00675:01242
ACGCTCGACATGCCCAGGTACAGGAG
+
B9:;CBBBCCCCCC>CB@BBB;;7;A
@CRC7U:00677:01203
CGTGTCTCTAGGCACCAGGATTTTTTTTTTTTTTTTTTTTGAGTAGAG
+
9449994////,///,//,//8:CFCCCCCCCCCCD888",,,0,,,/
@CRC7U:00677:01208
TGATACGTCTCCTTCCTTAGCT
+
>>@>8944/7<,1,/,/,////
@CRC7U:00677:01241
ACGCTCGACATGCCCAGGTACAGGAG
+
>@ABBBDCC@@@@A=AA@BADEC@B;
@CRC7U:00678:01226
ACGCTCGACATGCACAGGTACAGGAG
+
498;B9<<CAAACCCCC@@BCDCBCB
@CRC7U:00680:01206
ACGCTCGACATGCCCAGGTACAGGAG
+
??AABBCCCCAABC@CB@BBBED@DA
@CRC7U:00680:01220
ACGCTCGACATGCCCAGGTACAGGAG
+
=9;<BBCCA@@;;87;=<@@AAGACB
@CRC7U:00680:01226
ACGCTCGACATGCCCAGGTACAGGAG
+
9<;<BBCCCCCBCCACB@??AA?=AB
@CRC7U:00681:01232
TAGTATCAGCCTCGCCACTGACGAAGGTAGT
+
449;;B>=9C@9999?444448//,/7///,
@CRC7U:00682:01235
ACGCTCGACATGCCCAGGTACAGGAGA
+
?<;;@BA@AEDDJKBCC@<:<FFEC<<
@CRC7U:00683:01214
ACGCTCGACATGCCCAGGTACAGGAG
+
B9;<BBBCCAA@CC>C@?ABCDBDBA
@CRC7U:00683:01217
ACGCTCGACATGCCCAGGTACAGGAG
+
:<ABBBBBFCCBCD?CCBC@@<9599
@CRC7U:00683:01229
ACGCTCGACATGCCCAGGTACAGGAG
+
<9BBB;==AEHCDD@CC?CAAAB@@A
@CRC7U:00683:01240
ACGCTCGACATGCCCAGGTACAGGAG
+
BA@ABBBBBCB@@BBBB?BBB==;@@
@CRC7U:00685:01243
ACGCTCGACATGCCCAGGTTACAGGAG
+
B9;<A>>>99989>9>@5959444244
@CRC7U:00686:01231
ACGCTCGACATGCCCAGGTACAGGAG
+
B?>@BBBBCAABCE@CB>ABCDC@CB
@CRC7U:00686:01242
ACGCTCGACATGCCCAGGTACAGGAG
+
@A@ABBBCBBBBBCACC@BBAA@?B9
@CRC7U:00687:01244
ACGCTCGACATGCCCAGGTACAGGAG
+
?9;;CC@AABCBBCB@>=?@A??;>9
@CRC7U:00688:01217
ACGCTCGACATGCCCAGGTACAGGAG
+
A?@@ABBAB@=9996;B?CCCCCBCC
@CRC7U:00688:01228
ACGCTCGACATGCCCAGGTACAGGGAG
+
9;?@AA<99999//+//,//////+/9
@CRC7U:00689:01218
ACGCTCGACATGCCCAGGTACAGGAG
+
A>@@@?@ADCCCBC=BAEBBCEE@CC
@CRC7U:00690:01203
ACGCTCGACATGCCCAGGTACAGGAG
+
//.19?@@99999>:9959@99<C@@
@CRC7U:00691:01206
ACGCTCGACATGCCCAGGTACAGGA
+
BA@@@CC<<>CCCCACCBCC;;<?9
@CRC7U:00692:01239
TACTGAGTCTACACAC
+
1>><:11////64/,,
@CRC7U:00693:01211
ACGCTCGACATGCCCAGTACAGGAG
+
=4;;B@@AECBBBE@@=B?;<;?BB
@CRC7U:00694:01206
AGCTCGACATGCCCAGGTACAGGAGACTG
+
BBCCCCBCCDCCCBBB==@A::6;?<???
@CRC7U:00695:01245
ACGCTCGACATGCCCAGGTACAGGAGA
+
C;;<ADBCCD@=<B>A@>A@<99<@99
@CRC7U:00696:01203
ACGCTCAACATGCCCAGGTACAGGAG
+
99;BBBB@DDBBBC@DA@CBB996;>
@CRC7U:00696:01231
ACGCTCGACATGCCCAGGTACAGGAG
+
9<@@@BBBBCECCC>CCBC?A::6;@
@CRC7U:00696:01242
ACGCTCGACATGCCCAGGTACAGGAG
+
CA@@CBCCCCCDCC@CC@A@@@>;>9
@CRC7U:00697:01219
ACGCTCGACATGCCCAGGTACAGGAG
+
BBBAB?@=@>>>>@<@A?A@AB><>9
@CRC7U:00697:01230
ACGCTCGACATGCCCAGGTACAGGAG
+
B?>?ABECCCCCCCABC@;;<AA;??
@CRC7U:00697:01231
ACGCTCGACATGCCCAGTACA
+
993>>@91---**0)**,,,/
@CRC7U:00698:01217
ACGCTCGACATGCCCAGGTACAGGAGA
+
B<;:;@>994444959=9:86//,//7
@CRC7U:00698:01244
ACGCTCGACATGCCCAGGTACAGGAG
+
BAABEBBCCCCCCC?AB>@@@@><>9
@CRC7U:00651:01255
ATCAGACACGGACACAGC
+
8:74880///,/8/444/
@CRC7U:00651:01260
ACGCTCGACATGCCCAGGTAAGGAG
+
=9;;@BBCECCCCE@CC?BB@C@BB
@CRC7U:00653:01261
ACGCTCGACATGCCCAGGTACAGGAG
+
B9;<BBCCCCCCCC@CB@CCCBB=A?
@CRC7U:00656:01253
ACGCTCGACACTGCCCAGTACAGGAG
+
94344/0,,,,,*,,*,//68;;8:9
@CRC7U:00659:01273
ACGCTCGACATGCCGG
+
9838@89/,****)*0
@CRC7U:00661:01254
ATCAGACACGGACACAGCAGAACACAC
+
=:;<990://,//7999;=997;A>@>
@CRC7U:00662:01252
ACGCTCGACATGCCCAGGTACAGGAG
+
=@@@@@CCCCCCDD>BB@BBBGA@CC
@CRC7U:00663:01250
ACGCTCGACATGCCCAGGTACAGGAG
+
?AABBBCAAACBCDBA@AEBDDICEA
@CRC7U:00664:01252
ACGCTCGACATGCCCAGGTACAGGAG
+
@;;<CBBBCCB@>>:94588;<ABCD
@CRC7U:00667:01275
ACGCTCGACATGCCCAGGTACAGGAG
+
BB>@@BBBBCBBCC@CB@BBAAA<AA
@CRC7U:00671:01253
ACGCTCGACATGCCCAGGTACAGGAG
+
9;;@B@CECCBB??===>B?@ADACC
@CRC7U:00674:01250
ACGCTCGACATGCCCAGGTACAGGAG
+
?;;<ABBCBCBDCC?CC@@@AEC@EC
@CRC7U:00674:01256
ACGCTCGACATGCCCAGGTACAGGAG
+
>>@BCBBCCCAAAC>BB?BBDEC@CC
@CRC7U:00678:01264
ACGCTCGGACATGCCCAGGTACAGGAG
+
B?>@BBB?BBCCCCCBBB?BADEDBCD
@CRC7U:00678:01267
ACGCTCGACATGCCCAGGTACAGGAG
+
A<;;CCCCDCBCHH?BBBBCCBB7;9
@CRC7U:00679:01251
ACGCTCGACATGCCCAGGTACAGGAG
+
99;@@ABBDCBAAA<@@=@CCCCBCC
@CRC7U:00682:01250
ACGCTCGACCATGCCAGGTACAGGAGAC
+
==:;9>B=989;442442494442444:
@CRC7U:00689:01267
ACGCTCGACATGCCCAGGTACAGGAG
+
4889998?B@<<9A:99699<>DACC
@CRC7U:00692:01264
ACGCTCGACATGCCCAGGTACAGGAGACT
+
=;7;BBCCFHCDGCA<;9;>>?F@BAA@@
@CRC7U:00695:01252
TCTCTATGCGCTCCACATGTCTAAGGT
+
94449>>>>9<9A>E999999992424
@CRC7U:00695:01265
ACGCTCGACATGCCCAGGTACAGGAG
+
??@@CC@ACCCCCCBBB?BBAAA>AA
@CRC7U:00713:00048
ATCAGACACGGACACAGCAGAACACACA
+
9;BAA@@@@A<?><<;?@B?A>AA9878
@CRC7U:00705:00087
TGATACGTCTCCTTCCTTAGTTACTTCAG
+
@BA@AAACBAA=?=@?B@B;;8<>A<@99
@CRC7U:00706:00053
ACGCTCGACATGCCCAGGTACAGAG
+
9<?@CBAAACCCCC@CB<=9;111<
@CRC7U:00707:00061
ACGCTCGACATGCCCAGGTACAGGAG
+
=9:;CBBBCCCBBB>BB?A@ACECCA
@CRC7U:00709:00078
ACGCTCGACATGCCCAGGTACAGGAG
+
8;?@BCCCCC==<A<A@699>??=@9
@CRC7U:00709:00096
ACGCTCGACATGCCCA
+
9<<<CCDCCC<<<E@C
@CRC7U:00719:00073
ACGCTCGACATGCCCAGGTACAGGAGAA
+
447>>>99499988-8424/,,,*,,,*
@CRC7U:00724:00058
ACGCTCGACATGCCCAGGTACAGGAG
+
?ABBBBBAAA@@>@:>>5994AA;?;
@CRC7U:00736:00092
ACGCTCGACATGCCCAGGTACAGGAG
+
=;;<BBBBDBBCCD@CB?BBBBB?B;
@CRC7U:00737:00079
ACGCTCGACATGCCCAGGTACAGGAG
+
A9::CBDBABBBCCACB@EBBCD@B@
@CRC7U:00746:00086
ACGCTCGACATGCCCAGGTACAGGAG
+
9;;<CCCBCC@@@C@BB@BBBBC?B;
@CRC7U:00747:00090
ACGCTCGACTGCCCAGGTACAAGGAG
+
=@@@B>><<<<<D@IGA<<9959;=9
@CRC7U:00700:00109
ACGCTCGACATGCCCAGGTACAGGAG
+
@B@ABDAAABBCCC@DC@::<ABBAB
@CRC7U:00702:00115
ACGCTCGACATGCCCAGGTACAGGAG
+
BAABCBBCCBECCJ?BA?BBB?A>A=
@CRC7U:00704:00112
ACGCTCGACATGCCCAGGTACAGGAG
+
?>@@@ABBFCCCCC>CCAB@BACABA
@CRC7U:00704:00123
ACGCTCGACATGCCCAGGTACAGGAG
+
>@>C>>9<;AAADDCFCD<<<?B=><
@CRC7U:00709:00141
ACGCTCGACATGCCCAGGTACAGGAG
+
=98;;;@@ABACADANC=A@A??<99
@CRC7U:00712:00142
CGTGTCTCTAGGCACAGGATTTGTGTAG
+
;<B<99B<;<<>>@@99699919@9894
@CRC7U:00721:00149
ACGCTCGACATGCCCAGGTACAGGAG
+
4434;;49:@>>>B19;A99111,11
@CRC7U:00722:00142
ACGCTCGACAGCCCAGGTACAGGAG
+
A9;;CCBAC<<<A>BB@CBCCC@B@
@CRC7U:00727:00111
TGATACGTCTCCTTCCTTAGCTTACTTCAGGTGA
+
444444444442424249344=694:<76656//
@CRC7U:00727:00121
ACGCTCGACATGCCCAGGTACAGGAG
+
=;:<AAACDECCCC?BB?BBCFC=@;
@CRC7U:00728:00111
ACGCTCGACATGCCCAGGTACAGGAG
+
B?>@BBCCCCCECC>CB?BBCCC@CB
@CRC7U:00730:00141
ACGCTCGACATGCCCAGGTACAGGAG
+
9;;;AAAACBBBBC>CC8;9B99599
@CRC7U:00731:00127
ACGCTCGACATGCCCAGGTACAGGAG
+
9;;<BBBCCC@AAB>BC>BBBBB=@@
@CRC7U:00735:00103
ACGCTCGACATGCCCAGGTACAGGAG
+
?>@@A@@@AAAAACABB>@9999599
@CRC7U:00736:00132
TAGTATCAGCCTCGCCATGACGAAAAGTATTCC
+
CAAABCGA<<;<DBC@DAAADCCCC9;;<@>A6
@CRC7U:00702:00158
ACGCTCGACATGCCCAGGTACAGGAG
+
B?@>?=@@AABBBE>BB@@@@998<9
@CRC7U:00707:00161
ACGCTCGACATGCCCAGGTACAGGAG
+
8;BCA@@BA<<<@@:@B=@A<11:>1
@CRC7U:00715:00196
ATCAGACACGGACACAGCAG
+
83349834442/////////
@CRC7U:00717:00189
ACGCTCGACATGCCCAGGTACAGGAG
+
99;;ABAABCAAACACCABBCCC=@?
@CRC7U:00722:00180
ACGCTCGACATGCCCAGGTACAGGAGA
+
9934494444444A=?B?B=766,///
@CRC7U:00728:00178
ACGCTCGACATGCCCAGGTACAGGAG
+
49784494::>9;9099<?>>99699
@CRC7U:00747:00155
ACGCTCGACATGCCCAGGTACAGGAG
+
B<;<CDDEBBAAAC@BB;;<BCC?BB
@CRC7U:00700:00246
CGTGTCTCTAGGCACAGGATTTTGTGTAG
+
BBBD@A@@<99<@999><9999,9==6//
@CRC7U:00704:00201
ACGCTCGACATGCCCAGGTACAGGAG
+
89344;A>?A@944-44244ABC@@<
@CRC7U:00704:00209
ACGCTCGACATGCCCAGGTACAGGAG
+
998;@@@@FDCHBC@CCACCAAA@@<
@CRC7U:00712:00237
ACGCTCGACATGCCCAGGTACAGGAG
+
99;;@@BCDCCCDD@CDBCGEDDBEA
@CRC7U:00712:00244
ACGCTCGACATGCCCAGGTACAGGAG
+
@;89AABAACCCHEAECBCCDFD=<=
@CRC7U:00716:00207
ACGCTCGACATGCCCAGGTACAGGAG
+
??;??=;;<BBBCCACC@<:><<8<<
@CRC7U:00717:00245
ACGCTCGACATGCCCAGGTACAGGAG
+
?9;<ECCCC<<<BE@CC?CBCA@=@;
@CRC7U:00728:00242
ACGCTCGACATGCCCAGGTACAGGAG
+
@@@BAA>>?9999919><>AEIEACB
@CRC7U:00729:00206
ACGCTCGACATGCCCAGGTACAGGAG
+
9<@@BCBCCC?AAC>CB>??BAA?AB
@CRC7U:00737:00237
TGATACGTCTCCTTCCTTAGTTACTTCAG
+
844==>?A@@@5969599744<944:;::
@CRC7U:00743:00237
ACGCTCGACATGCCCA
+
9<BBBCCBBABDBB>9
@CRC7U:00745:00243
ACGCTCGACATGCCCAGGTACAGGAG
+
99;;@@@@CACA@B?998;@@ACCCG
@CRC7U:00700:00253
ACGCTCGACATGCCCAGGTACAGGAG
+
?@@@ACCCCBCBDCACC@BBBAA799
@CRC7U:00700:00288
ACGCTCGACATGCCCAGGTACAGGAG
+
B@BB@AA@BB>@@@8<9ADCADCAC@
@CRC7U:00708:00275
ACGCTCGACATGCCCAGGTACAGGAG
+
>9;;<BCCCCCBBB=BB@CBCCF?B;
@CRC7U:00711:00294
ACGCTCGACATGCCCAGGTACAGGAG
+
;<<ABBCEEDCCCB=BB>??A<959;
@CRC7U:00720:00298
ACGCTCGACATGCCCAGGTACAGGAG
+
BAABAABCDC;<>D?B@@BBBBB?BB
@CRC7U:00723:00273
ACGCTCGACATGCCCAGGTACAGGAG
+
A9;:B;;;BBA>AA<9959999><>9
@CRC7U:00728:00299
ACGCTCGACATGCCCAGGTACAGGAG
+
>@@BBBBCCBABABABB@A?;99=@9
@CRC7U:00735:00285
ACGCTCGACATGCCCAGGTACAGGAG
+
443;44444444;@:44244//876/
@CRC7U:00736:00252
ACGCTCGACATGCCCAGGTACAGGAG
+
??@BBB@AACBBBH>BB:;;AAA<@<
@CRC7U:00737:00273
ACGCTCGACATGCCCAGGTACAGGAG
+
B999BBBBA@9;;B<@@?BB@AA@CC
@CRC7U:00749:00254
ACGCTCGACATGCCCAGGTACAGGAG
+
9;;;ACABBC<<<C=B@>B@@AB@BB
@CRC7U:00702:00301
ACGCTCGACATGCCCAGGTACAGGAG
+
ABCCBCCCCBBBBB?BB=9:<BA=@9
@CRC7U:00707:00316
ACGCTCGGACATGCCCAGGTACAGGAG
+
@;8:;@@=B<<;BA>:BC=A@BEB594
@CRC7U:00708:00300
ACGCTCGACATGCCCAGGTACAGGG
+
A9;;C;><CCCCBB@BB@CCCEAA?
@CRC7U:00713:00331
ACGCTCGACATGCCCAGGTACAGGAGAC
+
AAA@@>>@99999914>584;99;4444
@CRC7U:00717:00306
ACGCTCGACATGCCCA
+
?9;<C@@@ACA>>@:@
@CRC7U:00718:00316
ACGCTCGACATGCCCAGGTACAGGAG
+
B?@@@@BBBBBBBA<BD=A@CBB7;<
@CRC7U:00718:00344
ACGCTTCGACATGCCCAGGTACAGGAGA
+
9911/,///8;;444-482444442444
@CRC7U:00722:00347
TAATAACAGCCTCGCCATGACGAAGGTATTCC
+
8>594244448344;24//////,/7888:A6
@CRC7U:00723:00306
ACGCTCGACATGCCCAGGTACAGGAG
+
>;;;;?@976////+/7,/4;9=6;;
@CRC7U:00725:00312
CGTGTCTCGTAGGCACAGGATT
+
@949@A>1////,/9988,///
@CRC7U:00726:00307
ACGCTCGACATGCCCA
+
BB>BBB::<DB99919
@CRC7U:00726:00332
ACGCTCGACATGCCCAGGT
+
?>?@B@@ABCCEDC@CB??
@CRC7U:00727:00338
ACGCTCGACATGCCCAGGTACAGGAGACT
+
B;;<<<<<<CBBBD>CA:<;;99;;111-
@CRC7U:00729:00328
ACGCTCGACATGCCCAGGTACAGGTAG
+
<BCBBBBCCBCGDC:99591///,///
@CRC7U:00731:00332
CGTGTCTCTAGGCACAGGATTTGTGTAG
+
844444;////,,,//8,//6+,,////
@CRC7U:00733:00341
TAAGTATCAGCCTCGCCATGACGAAGGTATTCC
+
==;@@AAB<;=CB@9<59999@AA61-1/1,1,
@CRC7U:00734:00348
ACGCTCGACATGCCCAGGTACAGGAG
+
>A?@CABAB9999908@=?@A<969A
@CRC7U:00736:00328
ACGCTCGACATGCCCAGGTACAGGAG
+
9<ABCB<;<B@@@A<@B?B@BAA=@@
@CRC7U:00738:00321
TCTCTATGCGCTCCACACTGTTCTAAG
+
1689999999949544////1,/6434
@CRC7U:00738:00343
ACGCTCGACATGCCCAGGTACAGGAGA
+
AA?@99999@??>>:>A699111,///
@CRC7U:00742:00302
ACGCTCGACATGCCCAGGTACAGGAG
+
>9::AA@AACCCDD@DC?CAAAA@AA
@CRC7U:00748:00304
ACGCTCGACATGCCCAGGTACAGGAG
+
8888;;;CBBBBBB<@@=;;<CCAAB
@CRC7U:00707:00390
ACGCTCGACATGCCCAGGTACAGGAG
+
99899944444=AC>DC@B???C799
@CRC7U:00711:00367
ACGCTCGACATGCCCAGGTACAGGAG
+
>@??@@@AA@@ADC?CB>AACDG@C<
@CRC7U:00714:00351
ACGCTCGACATGCCCAGGTACAGGAGA
+
?9:;@CCCCCAAAC@@?=@@>::::11
@CRC7U:00717:00361
ACGCTCGACATGCCCAGGTACAGGAG
+
>>?999>@@@;;1>,1/,///67,/9
@CRC7U:00719:00385
ACGCTCGACATGCCCA
+
:;?@@@AACACCKJ@C
@CRC7U:00720:00367
ACGCTCGACATGCCCAGGTACAGGAG
+
BB>??B?@ACCEDD>CC@CB@9959?
@CRC7U:00721:00358
ACGCTCGACATGCCCAGGTACAGGAG
+
4889>999AE<9<B>A?>A;<<<B@?
@CRC7U:00723:00388
ACGCTCGACATGCCCAGGTACAGGAG
+
B9:;@A<;=BBBCF?CB@;999969>
@CRC7U:00725:00366
ACGCTCGACATGCCCAGGTACAGGAGA
+
;48<;;<<CHHHDC@BB>>>49959>=
@CRC7U:00727:00399
ACGCTCGACATGCCCAGGTACAGGAG
+
@9;;CCCCCC>@@CBCB8;9AEE@CB
@CRC7U:00728:00375
ACGCTCGACATGCCCAGGTACAGGAG
+
9<BCCCBBBABCCC>B@;>>999699
@CRC7U:00728:00399
ACGCTCGACATGCCCAGGTACAGGAG
+
4;;9?>@>@A==<D>BD@A@@??=@9
@CRC7U:00734:00377
ACGCTCGACATGCCCAGGTACAGGAG
+
9;;<BBCCCCCCCCACC?B?BHHCC;
@CRC7U:00734:00392
TGATACGTCTCCTCCTTAGTTG
+
4448>444//6,//777.1424
@CRC7U:00736:00368
ACGCTCGACATGCCCAGGTACAGGAG
+
89348@99:BBBCD;<=?A?<11-11
@CRC7U:00737:00387
ACGCTCGACATGCCCAG
+
>98944494944:7+/1
@CRC7U:00739:00358
ACGCTCGACATGCCCAGGTACAGGAG
+
=8899999999998-49249:::-11
@CRC7U:00741:00358
ACGCTCGACGCCCAGGTACAGGAG
+
A?>@DCCCBBCC@BB?AAB;;7;C
@CRC7U:00741:00363
ACGCTCGACATGCCCAGGTACAGGAG
+
?<;<A@@><<;@@A<BB>ABAAC?AB
@CRC7U:00741:00366
ACGCTCGACATGCCCAGGTACAGGAG
+
?=??B>@@ACBBBD@CC?BBB<===C
@CRC7U:00745:00390
ACGCTCGACATGCCCAGGTACAGGAG
+
@9:;BBCECCAAAC>BB?@@BBCBCA
@CRC7U:00748:00368
TGATACGTCTCCT
+
94844444///,/
@CRC7U:00749:00370
AGCTCGACATCCCAGGTACAGGAGACTG
+
@ACEBBBCCCBB>AA<==@@A>AABBAA
@CRC7U:00749:00380
TACTGAGCTACACACCACAGAAAGATTGGTG
+
CAAB;;;9>>>1111,1//88;;BBA>><;;
@CRC7U:00706:00410
ACGCTCGACATGCCCAGGTACAGGAG
+
BEBBCCCDCBABBE>BB@@??9959@
@CRC7U:00711:00414
ACGCTCGACATGCCCAGTACAGGAG
+
;9>>@9999991/7+////69:6;;
@CRC7U:00713:00401
ACGCTCGACATGCCCAGGTACAGGAG
+
:<;;B9<<=CECDJBCB=AAAAF=@>
@CRC7U:00714:00415
ACGCTCGACATGCCCAGGTACAGGAG
+
9<@@CCCCCBBBDC@>><=9;;CBCC
@CRC7U:00720:00443
ACGCTCGACATGCCCAGGTACAGGAG
+
84:;9;4@:@4444-489:::99594
@CRC7U:00721:00401
ACGCTCGACATGCCCAGGTACAGGAGA
+
?9;<@@AACB@AAC>CE?AA=A@-111
@CRC7U:00722:00431
ACGCTCGACATGCCCAGGTACAGGAG
+
44;;9BBBBBB@@@<@@=@BCEBDA9
@CRC7U:00726:00432
ACGCTCGACATGCCCAGGTACAGGAG
+
C@@@CCCCCDCBBB<>?<899??<99
@CRC7U:00727:00429
ACGCTCGACATGCCCAGGTACAGGAG
+
=;;<CCECCCBBBD>BB@A@AAA?BB
@CRC7U:00737:00446
ACGCTCGACATGCCCAGGTAACAGGAG
+
=@?@AAB@?@@911-1?:11,1;;:19
@CRC7U:00738:00408
ACGCTCGACATGCCCAGGTACAGGAG
+
?9;<BABAECCBAB<<;:;A?ACBA@
@CRC7U:00739:00410
ACGCTCGACATGCCCAGGTACAGGAG
+
@A?>@@99;<9==C>CC@B@AA?;?>
@CRC7U:00743:00420
ACGCTCGACATGCCCAGGTACAGGAG
+
@97;@@@>>AB99919959@@@B>><
@CRC7U:00744:00403
ACGCTCGACATGCCCAGGTACAGGAG
+
998@A@?@CAA?>?8<;-11/687;9
@CRC7U:00745:00415
ACGCTCGACATGCCCAGGTACAGGAG
+
?AABAABCCCBBBD>CB<99999599
@CRC7U:00747:00431
ACGCTCGACATGCCCA
+
1/./99=9991111+1
@CRC7U:00747:00439
CGTGTCTCTAGGCACATG
+
44444;;49942,,,,,,
@CRC7U:00748:00442
ACGCTCGACATGCCCAGGTACAGGAG
+
?9;;BAABCCCBCB=;97;:;;B@EB
@CRC7U:00701:00457
ACGCTCGACATGCCCAGGTACAGGAG
+
@<;;DDBBECCBBA<A@7<;ABB=@=
@CRC7U:00701:00498
ACGCTCGACATGCCCAGGTACAGGAG
+
?@?A@>@@@><<CB>AB<<<?@AA@2
@CRC7U:00702:00458
ACGCTCGACATGCCCAGGTACAGGAG
+
BBBBCCDCCB<999199699999599
@CRC7U:00706:00464
ACGCTCGACATGCCCAGGTACAGGAG
+
?@;@@C@@@;99>@:>><?>>998<@
@CRC7U:00713:00462
ACGCTCGACATGCCCAGGTACAGGAG
+
A@<8;;;<=CHBCC9=;89BBACAAA
@CRC7U:00719:00488
ACGCTCGACATGCCCAGGTACAGGAG
+
<10///49::444959>249A==;AB
@CRC7U:00725:00486
CGTGTCTCTAGCACCAGGATTTGTGTAG
+
944499977/1//42499444-//////
@CRC7U:00729:00451
ACGCTCAACATGCCCAGGTACAGGAG
+
9;;<CBC@BAAABE@CCB>==1111>
@CRC7U:00732:00479
ACGCTCGACATGCCCAGGTACAGGAG
+
9;;<<;9//1////+//,44444999
@CRC7U:00733:00480
ACGCTCGACATGCCCAGGTAC
+
998981///////85688860
@CRC7U:00735:00473
ATATCGCGAGGGTATGGAAGACTCTATAAGG
+
88988@>9999-49=><B<=>>7<;7,,*,*
@CRC7U:00743:00472
ACGCTCGACATGCCCAGGTACAGGAG
+
BBABEBCCCCCCCDBCC@@@999599
@CRC7U:00746:00476
ATACGTCTACCTTACTTAGCTGCATCCAGCT
+
9;=99=:999;9;=BA988////,,*),,,,
@CRC7U:00703:00537
ACGCTCGACATGCCCAGGTTACAGGAG
+
CDCAAA@>@94///+/8,/,///6,44
@CRC7U:00709:00504
ACGCTCGACATGCCCAGGTACAGGAG
+
C@@@FBBBDBBBCC@BB;<;BBA6<<
@CRC7U:00712:00521
ACGCTCGACATGCCCAGGTACAGGAG
+
88849AABC<;1>>6;;-11///7:9
@CRC7U:00715:00541
ACGCTCGACATGCCCAGGTACAGGAG
+
?;:;CB;;>DAAACACC>@@>99599
@CRC7U:00718:00503
ACGCTCGACATGCCCAGGTACAGGAG
+
9489>11111///8+19886,,,*,,
@CRC7U:00725:00521
ACGCTCGACATGCCCAGGTACAGGAAGA
+
:;89@?99:C=888+//,//,,,*/,//
@CRC7U:00726:00519
ACGCTCGACATGCCCAGGTACAGGAGA
+
9;8?11111:>>CC>CA594///,,**
@CRC7U:00731:00536
TCTCTATGCGCTCCACATGTCTAAGGT
+
A9==DCBABBA@=59<@@@@>996959
@CRC7U:00735:00548
ACGCTCGACATGCCCAGGTACAGGA
+
==>@AA@@@B@9991996998--+*
@CRC7U:00736:00533
ACGCTCGACATGCCCAAGTACAGGAG
+
998<>@@?@@999919<>99<BB?>1
@CRC7U:00736:00540
TCTCTATGCGCTCACACTGTCTAAGGT
+
44494444@@99449944491/0,.,.
@CRC7U:00741:00506
ACGCTCGACATGCCCAGGTACAGGAG
+
9474949;449=9:644244:::6;9
@CRC7U:00741:00507
GACGCTTCGACATGCCCCAGGTACAGGGAG
+
*,,,,,*////9??ACA8982449999-94
@CRC7U:00742:00547
ACGCTCGACATGCCCAGGTACAGGAG
+
ABBBBB;<=CBBAC>AA<?@999;99
@CRC7U:00747:00514
TAGTATCAGCCTCGCCATGACGAAGGTATTCC
+
@?AACC=A@B?BBBBBC=:;;11-/,//28:1
@CRC7U:00705:00555
ACGCTCGACATGCCCAGGTACAGGAG
+
@@@@@>>99<<;;C=AA?BBBBB?BB
@CRC7U:00714:00592
ACGCTCGACATGCCCAGGTACAGGAG
+
BBABBBBCCB?>==6=8;9;;BDBDH
@CRC7U:00716:00564
TAGTATCAGCCTCGCCTATG
+
>9449444442////,//,,
@CRC7U:00716:00595
ACGCTCGACATGCCCAGGTACAGGAGAACC
+
9;@@@;<<CDCDCC@CC?A?A=;::-*)*)
@CRC7U:00719:00566
ACGCTCGACATGCCCAGGTACAGGAGA
+
;111>>BCGGAAADBBB@@>>BA6999
@CRC7U:00723:00565
ATATCGCGAGGGTATGGAAGACTCTATAGAAG
+
438>4449994-499;<@??=9333.****)*
@CRC7U:00725:00552
TCTCTATGCGGCTACCACAAT
+
B94/8;11,,*,,//,,,/,/
@CRC7U:00727:00586
ACGCTCGACATGCCCAGGTACAGGAG
+
AAABBBDCCBA@A@=@@<@@CCCACC
@CRC7U:00728:00579
AGCACTGTAGCTGTCACCTAGTTACTTGT
+
88844444:9=999711,/666:A@==>9
@CRC7U:00730:00580
ACGCTCGACATGCCCAGGTACAGGAG
+
@A>??@@AA;<<AA<AB?A@ADD?AA
@CRC7U:00734:00556
ACGCTCGACATGCCCCAGGTACAGGAGAC
+
@@7;;A>@9999999,848886//,////
@CRC7U:00736:00557
ATCAGACACGGACACAGCAGAACACACAG
+
1.01/;BCBB@BB@@<<<?>@?@@>B@>8
@CRC7U:00744:00583
ACGCTCGAACATGCCCAGGTACAGGA
+
9;>>=<11,///288577,//,22*/
@CRC7U:00745:00598
ACGCTCGACATGCCCAGGTACAGGAG
+
B:::BBBCCAA@AB>;;7;>B?A=AB
@CRC7U:00748:00574
ACGCTCGACATGCCCAGGTACAGGAG
+
48?@BB@AABAB@C?BB@A@AAA>AC
@CRC7U:00704:00646
ACGCTCGACATGCCCAGGTACAGGAG
+
993448494:99A=59=544944244
@CRC7U:00712:00620
TAGTATCAGCCTCGCCATGACGAAGGTATTCC
+
;>;<<9::@@<>>9969;<:<11-/,///,42
@CRC7U:00714:00646
ACGCTCGACATGCCCAGGTACAGGAG
+
888;;;@ACEBBBC>@>=@@;9<CC;
@CRC7U:00716:00613
ACGCTCGACATGCCCAGGTACAGGAG
+
B9:9BAAACBB@A@:>@5999AA=>9
@CRC7U:00718:00614
ACGCTCGACATGCCCAGGTA
+
99344444:=///8+//560
@CRC7U:00729:00627
ACGCTCGACATGCCCAGGTACAGGAG
+
@BBBA>@@>@@99919>;>?<<=ACC
@CRC7U:00729:00642
ATATCGCGAGGGTATGGAAGACTCTATAGA
+
>:;<<;9@?@@7<<@@=@@CB91010....
@CRC7U:00733:00649
ACGCTCGACATGCCCAGGTACAGGAG
+
>@@@FCDDCA@ABC>??CABCCD@CB
@CRC7U:00745:00636
ACGCTCGACATGCCCAGGTACAGGAGA
+
AA;=@B=<<@A@>@<@@;@@A<?-111
@CRC7U:00746:00614
ACGCTCGACATGCCCAGGTACAGGAG
+
@@?@@ABAACACB@<<969@999699
@CRC7U:00748:00601
ACGCTCGACATGCCCAGGTACAGGAGA
+
88??@@A@CDBDBC>AB=99111-111
@CRC7U:00701:00680
ATATCGCGAGGGTATGGAAGACTCTATA
+
9;;@>AA<<<B>@9;;<><9>=@;?>?=
@CRC7U:00703:00667
TAGTATCACCTCGCCATGACGAAGGTATT
+
49@@AACBB=>?>=5948844424244/,
@CRC7U:00705:00664
AGCACTGTAGCTGTCACTAGTTACTTGT
+
944444:?@=B?991111:::7B99249
@CRC7U:00711:00682
ACGCTCGACATGCCCAGGTACAGGAG
+
?@?@A=;;=AABADABB?CCDCIAC>
@CRC7U:00715:00670
ACGCTCGACATGCCCAGGTACAGGAG
+
B::;BB@AADCBHDACB@B@@A@<><
@CRC7U:00716:00674
ACGCTCGACATGCCCAGGTACAGGAG
+
>;;999A9999>=95=B?@BBBA>A<
@CRC7U:00718:00660
ACGCTCGACATGCCCAGGTAAGGAG
+
99@ABA;<<A@AAB:>>59968588
@CRC7U:00718:00664
ACGCTCGACATGCCCAGGTACAGGAGAA
+
>98999::9499BB=?B@B?;88,///,
@CRC7U:00722:00668
ACGCTCGACATGCCCAGGTACAGGAG
+
?;89>999111--7077+,/666796
@CRC7U:00723:00686
ACGCTCGACATGCCCAGGTACAGGAG
+
=9;;C>@@BD;<<E>BB@CCCCF@CB
@CRC7U:00724:00691
ACGCTCGACATGCCCAGGTACAGGAG
+
@B7:;BBCCCCCCB>BC@BBCBB?;;
@CRC7U:00729:00692
ACGCTCGACATGCCCAGGTACAGGAG
+
A?AAB?@ACCCCCC@CC@@@@99511
@CRC7U:00730:00693
ACGCTCGACATGCCCAGATACAGGAG
+
B@@@BBDCDDCBBB>DBBB>??A>@B
@CRC7U:00730:00695
ACGCTCGACATGCCCAGGTACAGGAG
+
99;BBBCCDD@@@B>B@<>@A;;7<A
@CRC7U:00731:00696
ACGCTCGACATGCCCAGGTACAGGAG
+
BCCCB@@@CCCBCB=B?<@@BBCACC
@CRC7U:00732:00680
TGATACGTCTCCTTCCTTAGTTACTTCA
+
;7,-,,,,/4::;5<69?=;;:1/1,11
@CRC7U:00734:00666
TGATACGTCTCCTTCCTTAGCTTGACTTCAGGTGACT
+
44444999444249:<A?>@@B8944;244494///,
@CRC7U:00737:00694
ACGTTCGACATGCCCAGGTACAGGAG
+
8=8959999;;<BC?HE@CCDCCABA
@CRC7U:00739:00691
ACGCTCGACATGCCCAGGTACAGGAG
+
99899AAABCCDCC@CC?>>>99699
@CRC7U:00739:00692
ACGCTCGACATGCCCAGGTACAGGAG
+
B><?@ACCCCCCCC@CC=@@CCDACA
@CRC7U:00740:00676
ACGCTCGACATGCCCAGGTACAGGAG
+
B9:;CBCCCCB@@@<@==BBCDC?A@
@CRC7U:00741:00673
ACGCTCGACATGCCCAGGTACAGGAG
+
9489>>;99@@999199<@9999;94
@CRC7U:00745:00663
ACGCTCGACATGCCCAGGTACAGGAG
+
8989>>999@@9;909@51111/,//
@CRC7U:00745:00669
TGATACGTCTCCTTCCTTAGCTTACTCAGT
+
////44444442424899.//,*,,,,,,/
@CRC7U:00745:00671
ACGCTCGACATGCCCAGGTACAGGAG
+
>@A@==B;==CEHD@CC@BBC<<8<B
@CRC7U:00748:00661
ACGCTCGACATGCCCAGGTACAGGAGA
+
>93;44;;;:9==;6=8244444:@94
@CRC7U:00700:00725
ACGCTCGACGATGACCAGTACAGGAG
+
6/.///:4444;///,/1///4424:
@CRC7U:00701:00728
ACGCTCGACATGCCCAGGTACAGGAG
+
@9:;AA=>=HEJJCAGC@BAAAI=@A
@CRC7U:00703:00703
ACGCTCGACATGCCCAGGTACAGGAG
+
9;;AB;<@GCCDCD@BB?BBAAA@BA
@CRC7U:00704:00722
ACGCTCGACATGCCCAGGTACAGGAG
+
?9:;AA;;=DCCACAA@=@A@?><>9
@CRC7U:00705:00711
ATGCTCGACATGCCCAGGTACAGGAG
+
9<>;;<<ABBB@>>:>>599444244
@CRC7U:00706:00748
AGCACTGTAGCTGTCACTAGTTACTTGT
+
?@9>99991111////444442449244
@CRC7U:00707:00706
ACGCTACGTACATGCCCAGGTACAGGAG
+
44.6////////4449544244/66,//
@CRC7U:00707:00709
ACGCTCGACATGCCCAGGTACAGGAG
+
B@>@BBDCBBBBCC@AA>ABDCD@CB
@CRC7U:00707:00717
ACGCTCGACATGCCCAGGTACAGGAG
+
=@A@BC@AADBBBC?BB?BACA@;@9
@CRC7U:00708:00702
ACGCTCGACATGCCCAGGTTACAGGAG
+
;;9999@@@94444-492424444999
@CRC7U:00710:00744
ACGCTCGACATGCCCAGGTACAGGAG
+
?>??;89>CA<<;B<@@=A@BCB:>=
@CRC7U:00715:00748
ACGCTCGACATGCCCAGGTACAGGAG
+
B9:;BBA@AGCCCB@CBA@@AEB@BB
@CRC7U:00717:00724
ACGCTCGACATGCCCAGGTACAGGAG
+
==?BBBBCDCBBBE@BB=@?B;;9<<
@CRC7U:00717:00741
ACGCTCGACATGCCCAGGTACAGGAG
+
A;;<DCDEDBA99919>;>B=<<CA9
@CRC7U:00717:00748
ACGCTCGACATGCCCAGGTACAGGAGA
+
9;;ABB;;>A;99?<A?8<<BCCBA<9
@CRC7U:00719:00702
ATATCGCGAGGTATGGAAGACTCTAATA
+
BBDBB>>>94244442424987736011
@CRC7U:00719:00740
ACGCTCGACATGCCCAGGTACAGGAG
+
@9;:C9;<CBA@AG>AA=@ACFDCDC
@CRC7U:00720:00707
ACGCTCGACATGCCCAGTAACAGGAG
+
848111//2,,,*00***,*,//7/4
@CRC7U:00720:00710
ACGAGTGCGTCCCATGCTCGTAGGTACA
+
99894//////858894449/,,*,2,,
@CRC7U:00722:00732
ACGCTCGACATGCCCAGGTACAGGAG
+
<<99CBBADCCAAB>@@=AB999=@=
@CRC7U:00724:00719
ACGCTCGACATGCCCAGGTACAGGAG
+
??@@BBBCCCBBBC>BB@ABBCC@CC
@CRC7U:00728:00748
ACGCTCGACATGCCCAGGTACAGGGAGAA
+
99899949=?>BBB=99248////+///,
@CRC7U:00729:00704
TGATACGTCTCCTTCCTTAGCTTATTTCAGTGG
+
88>;>A9;<BBBIBCDD@C;449444-////,*
@CRC7U:00730:00745
ACGCTCGACATGCCCAGGTACAGGAG
+
>9;<CDCBF@==B@89;899?99594
@CRC7U:00731:00712
[truncated: 245,006 more chars]
