# Supplementary material for: The Sequencing Bead Array (SBA), a Next-Generation Digital Suspension Array
Source: PLoS One. 2013 Oct 7;8(10):e76696. doi: 10.1371/journal.pone.0076696 (PMC3792038; doi:10.1371/journal.pone.0076696)
Supplement: Data S1 — Raw sequencing data files for presented experiments. The compressed file contains a table of content for all files included (0. TOC Supporting Data Files.txt) and raw sequencing data (PGM Torrent Suite run reports, FASTQ files and Sphix generated CSV files) for experiments presented in Figure 2 and Figure 3 (same data set as Figure S1). (ZIP) [file pone.0076696.s001.zip › Supporting Data Files/2. Figure 3 and S1/2.1 Figure 3 and S1 files/2.2 FASTQ/11_OM-1751_TS-342.fastq]

@CRC7V:00004:00047
TCTCTATGCGCTCCACATGTCTAAGGT
+
DCCCA@ACBCC;<=<CBAA=?B?===@
@CRC7V:00005:00023
ACGAGTGCGTTCCCATGTCGTAGGTACTC
+
BBBBACB@;;244-9999A@@9968999@
@CRC7V:00013:00038
ACGAGTGCGTTCCCATGTCGTA
+
B;:;A@>>@B511,11/////4
@CRC7V:00015:00006
ATATCGCGACGGGTA
+
4334;;//////+//
@CRC7V:00020:00008
TCTCTATGCGCTCCACATGTCTAGGT
+
ABA?===<<<AB;9A?9;44??9424
@CRC7V:00022:00045
ACGAGTGCGTTCCCCATGTCGTAGGTACTC
+
BBBAABBA;;2444/9999BCB9858999?
@CRC7V:00023:00006
TACTGAGCTACACACACAGAAAGATTGGT
+
@@@BCC=><BA?@99999>>>9=;;4968
@CRC7V:00031:00029
ACGAGTGCGTTCCCTATGTCGTAGTACGTAC
+
>?A?AAHDCD@CA?ADA@@A<<110//....
@CRC7V:00035:00023
ACGAGTGCGTTCCCCATGTCGTAGGTACTC
+
?A???BBBBB=@==6=9;;@CA8:7:;;;B
@CRC7V:00042:00045
ACGAGTGCGTTCCCCATGTCGTAGGTACTC
+
BCABBC@@@@7;9;/;@@@ACB985;;99C
@CRC7V:00044:00032
ACGAGTGCGTTCCCCATGTCGTAGGTACTC
+
B>@@BBDBB@6999-:=A=>@B@B>::;@C
@CRC7V:00045:00039
TGATACGTCTCCTTCCTTAGTTACTTCA
+
CCCBBBBAAAC@E@D@C???@;<<C@EC
@CRC7V:00046:00033
ACGAGTGCGTTCCCCATGTCGTAGGTACTC
+
BBABBBBBCB>AAA7?=B>>@A@@?::<@B
@CRC7V:00004:00091
AGCACTGTAGCTGTCACTAGTTACTTGT
+
@BCC;:=DCBBCCBEBBBCBB>;99599
@CRC7V:00007:00064
ACGAGTGCGTTCCCCATGTCGTAGGTACTC
+
BBBBBBBB996;@@4@;<;@A@@B?A<<<F
@CRC7V:00009:00050
CGTGTCTCTAGGCACCAGGATTTGTGTAG
+
4444444////,//424;2444-444444
@CRC7V:00010:00059
ACGAGTGCGTTCCCCATGTCGTA
+
AABBBBB;;;2444/944/660,
@CRC7V:00012:00090
ACGAGTGCGTTCCCCATGTCGTAGGTACTC
+
BBBBBBDB?=;?994?;;9>??9968999@
@CRC7V:00013:00066
TGATACGTCTCCTTCCTTAGTTACTTCAG
+
===998>4<<CCDBKDB=:9924::9949
@CRC7V:00013:00073
TAGTATCAGCCTCCGCCATGACGAAGGTATTCC
+
@=BA@@B???:11,/678ACCDAA>A@<<<>A=
@CRC7V:00017:00076
ACGAGTGCGTTCCCCATGTCGTAGGTACTC
+
BBBBBBBBBB=@=9694<111111,01/14
@CRC7V:00018:00068
ACGAGTGCGTTCCCCATGTCGTAGGTACTC
+
ABBBBBDBBB?BBC6=;<;>>>>@=?<<<G
@CRC7V:00019:00062
ACGAGTGCGTTCCCCATGTCGTAGGTACTC
+
?@@@@@@AAA=ABB4<<<<<99>?<8;8>>
@CRC7V:00026:00077
ACGAGTGCGTTCCCCATGTCGTAGGTACTC
+
@>BBBBBBB@=?==694;98999858989?
@CRC7V:00029:00068
ACGAGTGCGTTCCCCATGTCGTAGGTACTC
+
BABBBBBBB@;?==6@9;;AA@9848999B
@CRC7V:00029:00069
CGTGTCTCTAGGCACAGGATTTTGTGTAG
+
BBBBCCBBAAA@BBBBB?BBAA9ADBCCC
@CRC7V:00031:00068
ACGAGTGCGTTCCCCATGTCGTAGGTACTC
+
BBBBBBBBBA6:4:49@@@@A@9858999?
@CRC7V:00032:00099
TCTCTATGCGCTCCACATGTCTAAGGT
+
8444?>>>;<11/,//8::A<;:==;=
@CRC7V:00034:00085
ACGAGTGCGTTCCCCATGTCGTAGGTACTC
+
BBBBBBBBB@6:44-94;9>A>9848999?
@CRC7V:00034:00093
ACGAGTGCGTTCCCCATGTCGTAGGTACTC
+
BABBBBBBCB@CGG:C:;9=B@=?<;;<@D
@CRC7V:00036:00052
ACGAGTGCGTTCCCATGTCGTAGTA
+
CBBBBB@8==5990944/660,,,,
@CRC7V:00036:00055
ACGAGTGCGTTCCCCATGTCGTAGGTACTC
+
A@BBBBBBA>;===6@=@@AC@::6:;<@C
@CRC7V:00036:00076
TCTCTATGCGCTCCACATGTCTAAGGT
+
DAAAADACCCCBD@EA@@BAABC=A=A
@CRC7V:00037:00094
ACGAGTGCGTTCCCCATGTCGTAGGTACTC
+
AA?B?@BBBC?BAA9A;<;AA@9868999>
@CRC7V:00042:00077
ACGAGTGCGTTCCCCATGTCGTAGGTACTC
+
BBBBBBBBAA>A??7?9;;AB@>@=;<<AC
@CRC7V:00044:00079
ACGAGTGCGTTCCCCATGTCGTAGGTACTC
+
BBBBBBCB@=<???7A@@@BBB@A?@@AAC
@CRC7V:00045:00052
ACGAGTGCGTTCCCCATGTCGTAGGTACTC
+
BA?ABBDBC@6:44-9999>A?987;;;;C
@CRC7V:00047:00098
ACGAGTGCGTTCCCCATGTCGTAGGTACTC
+
@ABBBBCBB;6:44/99<1@@=10,11114
@CRC7V:00048:00086
ACGAGTGCGTTCCCCATGTCGTAGGTACTC
+
CBABCCA@@B=@>>4>9<9?>>9948944;
@CRC7V:00004:00149
TGATACGTCTCCTTCCTTAGTTACTTCA
+
CBBBAAAA?BB@A=?=@>@@@=ACCACC
@CRC7V:00018:00109
TCTCTATGCGCTCCACATGTCTAAGGT
+
CBDCCCCCBBAAA@DCCDCAAAB?B=A
@CRC7V:00023:00106
ACGCTCGACATGCCCAGGTACAGGAG
+
BBBB@@@BBCCCBB>;;8;BCCCBDC
@CRC7V:00024:00107
ACGAGTGCGTTCCCCATGTCTAGGTACTC
+
BBBBBBDBBA>C??6@;;;AB??=@:;;B
@CRC7V:00024:00112
ACGAGTGCGTTCCCCATGTCGTAGGTACTC
+
BB>==ADB@;2444/9999@@@9958989>
@CRC7V:00024:00135
ACGAGTGCGTTCCCCATGTCGTAGGTACTC
+
BB?ABCBB==;9994?999@@@>?<?<<<C
@CRC7V:00027:00111
ACGAGTGCGTTCCCACTGTCGTAGTAG
+
CCCBABA;;?5990444444444434/
@CRC7V:00029:00124
ACGAGTGCGTTCCCCATGTCGTAGGTACTC
+
AA>?BBCBA@>???4?=@==BA@A=@@@@C
@CRC7V:00031:00109
ACGAGTGCGTTCCCCATGTCGTAGGTACTC
+
AA>?BBDB==;=994?AA=?BBAB?@@@AC
@CRC7V:00035:00118
ACGAGTGCGTTCCCATGTCG
+
@@A<<<BA@@511-11,,,,
@CRC7V:00043:00139
ATCAGACACGGACACAGCAGAACACAC
+
BBBAAB@BCB>ABBCCCEDCB@BBBBB
@CRC7V:00043:00148
ATATCGCGAGGGTATGGAAGACTCTATA
+
BB?ABB=@9::9;@?B=A>ACB@A;;;?
@CRC7V:00045:00122
ACGAGTGCGTTCCCCATGTCGTAGGTACTC
+
B@BBBBBB?=;===4@=@@AB@??=?:<;C
@CRC7V:00045:00147
AGCACTGTAGCTGTCACTAGTTACTTGT
+
BBCCDCCCEBBBBBCAAABABACBB=?@
@CRC7V:00047:00102
ATCAGACACGGACACAGCAGAACACAC
+
BBC@?ACCBB?BB?BBCCCCD@CCAAA
@CRC7V:00004:00165
ACGAGTGCGTTCCCATGTCGTAGTAGTC
+
BB@AAAA@@B6991444/888,,,,,,0
@CRC7V:00028:00187
TAGTATCAGCCTCGCCATGACGAAGGTATTCC
+
BABBDCCCBB??BBB@BBCACAA>A@BAB?B>
@CRC7V:00004:00205
ACGAGTGCGTTCCCCATGTCGTAGGTACTC
+
@@BCCC;99A5999/9ABACDCA@>@CBBC
@CRC7V:00007:00235
TCTCTATGCGCTCCACATGTCTAAGGT
+
DDCBA@ACCCC@B?CCEDC:;<B?B?D
@CRC7V:00009:00245
ACGAGTGCGTTCCCCATGTCGTAGGTACTC
+
BBBBBBCBB@6944/9=>=ACB@@=@@A@C
@CRC7V:00012:00224
TACTGAGCTACCACACACAGAAAGATTGT
+
<=<<9BC984424444444444-466,/.
@CRC7V:00012:00244
CCTCGCCATGACGAAGGTATTCC
+
459>>?;@BBCCDB?B@CCC@C@
@CRC7V:00017:00216
ACGAGTGCGTTCCCCATGTCGTAGGTACTC
+
BBBBBBDBBB?BCC7B;;;@@@AB?@AAAC
@CRC7V:00019:00219
ACGAGTGCGTTCCCCATGTCGTAGGTACTC
+
BBBBBBBBBB@DAA9@;;;@@@>@=A@AAC
@CRC7V:00020:00215
ACGAGTGCGTTCCCCATGTCGTAGGTACTC
+
@ABBBBDB@;6:44/99999<99858;;;C
@CRC7V:00038:00239
ACGAGTGCGTTCCCATGTCGTAAGGTACTC
+
CDBB@;99995991444/////,.34///7
@CRC7V:00040:00230
TAGTATCAGCCTCGCCATGACGAAGGTATTCC
+
BBBBBBEAAAB:9<<59A@99<=:9:949592
@CRC7V:00044:00202
ACGAGTGCGTTCCCCATGTCGTAGGTACTC
+
B@BBBBBBBB?BCC:C?@?BB@?>=@@ABD
@CRC7V:00049:00207
ACGAGTGCGTTCCCCATGTCGTAGGTACTC
+
A@BBBBBBBB@CDC:E:;:ABB@B>A;<<C
@CRC7V:00004:00283
ACGAGTGCGTTCCCCATGTC
+
AB@BBBA@>>2494/9BA@@
@CRC7V:00006:00256
ACGAGTGCGTTCCCACTGTCGTAT
+
CCBB@A@@@A59914:990,,,,,
@CRC7V:00010:00287
TAGTATCAGCCTCGCCATGACG
+
=@@AJDECEC?;999698999=
@CRC7V:00011:00261
ACGAGTGCGTTCCCCATGTCGT
+
DCBB?@@C@?5999,4999:44
@CRC7V:00021:00291
ACGAGTGCGTTCCCCATGTC
+
BB>?@BCB;;2444/9999@
@CRC7V:00034:00299
TGATACGTCTCCTTCCT
+
B9;;AA<<9CBACAA<>
@CRC7V:00039:00297
CCTCGCCATGACGAAGGTATTCC
+
>=@@@@=ABCCCDDAACBEEBDB
@CRC7V:00048:00290
ACGAGTGCGTTCCCCATGTCG
+
/8949<BA@B==;;061/11/
@CRC7V:00049:00348
AAGTGCGTTCCC
+
B@?BBDBC5111
@CRC7V:00051:00039
ACGCTCGACATGCCCAGGTACAGGAG
+
CBABBBBBBDDCCD@BB??@@=>=@A
@CRC7V:00057:00006
ACGAGTGCGTTCCCCATGTCGTAGGTACTC
+
<?CCCBBBA@>ADD8AA@@@>998=<;;BA
@CRC7V:00059:00037
ACGAGTGCGTTCCCCATGTCGTAG
+
BBBBBD=:>A5444/944/772,,
@CRC7V:00062:00006
AGCACTGTAGCTTCGTCACTAGTTGACTTGTG
+
;444;444994924:::49/002*,,,0*,//
@CRC7V:00065:00004
TCTCTATGCGCTCCACATGTCTAAGGT
+
BBCCA@ACCCCBC?BCCBBACEC?C@C
@CRC7V:00065:00005
ACGAGTGCGTTCCCCATGTCGTAGGTACTC
+
BBBBBBB@;;2444/99999999968999>
@CRC7V:00070:00011
ACGAGTGCGTTCCCCATGTCGTAGGTACTC
+
BBBBBBCB@;2444/9999@@@9:6:;;;A
@CRC7V:00078:00013
ACGAGTGCGTTCCCCATGTCGTAGGTACTC
+
BBBBBBBA;;2444/99999999858948<
@CRC7V:00082:00011
AGCACTGTAGCTGTCACTAGTTACTTGT
+
;;DDFBBCCCCBB@A@AACBA@BBB?BB
@CRC7V:00082:00036
TGATACGTCTCCTCTTAGTTAC
+
4444444;611,///,.4/,//
@CRC7V:00087:00033
ACGAGTGCGCCCATGTCGTAGGTACTC
+
?@?ABA;;444-9???@BA=?=?;><C
@CRC7V:00088:00009
CGTGTCTCTACGGCACAGGATTTTGTGTAG
+
=@999?;;:;@@@B9;;B@BDDD:>A<>?9
@CRC7V:00093:00009
TCTCTATGCGCTCCACATGTCTAAGT
+
4444444999>AA?AB;///,,,*,,
@CRC7V:00095:00036
ACGAGTGCGTTCCCATGTCGTAGTAC
+
@A@B??@@@@511-///,,,,/..//
@CRC7V:00097:00038
ACGAGTGCGTTCCCCATGTCGTAGGTACTC
+
BBBBBBDB@;2444/9999>AA?@=A;<<C
@CRC7V:00062:00067
ACGAGTGCGTTCCCCATGTCGTAGGTATC
+
EBABCA@>@C5999,49994444313949
@CRC7V:00074:00077
ACGAGTGCGTTCCCCATGTCGTAGGTACTC
+
BBBBBBBCB@6::4499;;AA@>?<>999B
@CRC7V:00079:00050
TAGTATCAGCCTCCGCCATGACGAAGGTATTCC
+
484444444424424424867766,/,///56-
@CRC7V:00080:00060
ACGAGTGCGTTCCCCATGTCGTAGGTACTC
+
AB@ABCBBBC@CBB9BAAAAB@@@?:;<BB
@CRC7V:00082:00055
ACGAGTGCGTTCCCCATGTCGTAGGTACTC
+
94AABCCB>;2444/9999@B>10,01119
@CRC7V:00088:00093
ACGAGTGCGTTCCCCATGTCGTAGGTACTC
+
@A?AAABBB@6:44-9999ABA>?;?:<<C
@CRC7V:00093:00068
ACGAGTGCGTTCCCCATGTCGTAGGTACTC
+
:=CCCICBBB?AAB9D?@@BB;:;>;;;B@
@CRC7V:00097:00089
TGATACGTCTCCTTCCTTAGTTACTTCA
+
CCBBBBBCBBC@C@B@BABBB@BBB@CC
@CRC7V:00099:00076
ACGAGTGCGTTCCCCATGTCGTAGGTACTC
+
:;BBBCBBBB=?==6==@@CCB@A?::<BC
@CRC7V:00050:00121
ACGAGTGCGTTCCCCATGTCGTAGTA
+
AA?==?CA;;2444/9444999/../
@CRC7V:00052:00144
TCTCTATGCGCTCCACATGTCTAAGGT
+
BBCBA@ACCBCBB@BBBBBCCGA?BAB
@CRC7V:00054:00105
ACGAGTGCGTTCCCCATGTCGTAGGTACTC
+
?A?BBBBBBB=@==6=9;;AA@8748999@
@CRC7V:00069:00107
ACGAGTGCGTTCCCCATGTCGTAGGTACT
+
ABBBBBBB==6944-9991;<;11,01//
@CRC7V:00086:00130
TAGTATCAGCCTCCGCCATGACGAAGGTATTCC
+
4844444///,//,//58899999898444896
@CRC7V:00086:00137
ACGAGTGCGTTCCCACTGTCGTAG
+
BBB@@AB;;;244-4444/772,,
@CRC7V:00091:00115
ACGAGTGCGTTCCCATGTCGTAG
+
BCAABBDA;;244-944/777,,
@CRC7V:00091:00130
ACGAGTGCGTTCCCACTGTCGTA
+
BABBBBDA88,,,*-,,,,887/
@CRC7V:00091:00141
ACGAGTGCGTTCCCACTGTCGTAG
+
9<CBBBCA;;244-444449984/
@CRC7V:00094:00123
ACGAGTGCGTTCCCCATGTCGTAGGTACTC
+
@CBBBBA?@@5999-4911;1//66.119;
@CRC7V:00097:00106
ACGAGTGCGTTCCCCATGTCGTAGGTACTC
+
BC@BBBB@=92444/9999>@@9;7;;<<C
@CRC7V:00052:00164
TCTCTATGCGCTCCACATGTCTAAGGT
+
;<=>?<=11////,/:BBCCBGB@C@B
@CRC7V:00055:00196
ACGAGTGCGTTCCCCATGTCGTAGGTACTC
+
BBBBBBDB?=<A??7A;<;>@?9858999>
@CRC7V:00057:00179
ACGAGTGCGTTCCCCATGTCGTAGGTACTC
+
BBBBBBDBBA?BCC9B:<;BB@@B?@<<<C
@CRC7V:00061:00188
ACGAGTGCGTTCCCACTGTCGTAGT
+
BBA???CC==2//+/////888493
@CRC7V:00068:00166
ACGAGTGCGTTCCCCATGTCGTAGGTACTC
+
BBBBBBBBBB>B??6@9;;=>>9958999@
@CRC7V:00076:00153
CGTGTCTCTACGGCACAGGATTTTGTGTAGAG
+
4>:::A=111::::BBB?<A?992:4444499
@CRC7V:00076:00199
ACGAGTGCGTTCCCCATGTCGTAGGTACTC
+
BBBBACBBAA>A??7@@@@BBB@A>;<<AB
@CRC7V:00079:00159
ACGAGTGCGTTCCCACTGTCGT
+
?ACBBBC;88,//+////,88<
@CRC7V:00081:00181
ACGAGTGCGTTCCCCATGTCGTAGGTACTC
+
BBBBBBBBBB?BCF9CA@?BB@@B?:;<<C
@CRC7V:00086:00152
TCTCTATGCGCTCCCACATGTCTAAGGT
+
44444444;44944-4:99;A9::6424
@CRC7V:00090:00170
ACGAGTGCGTTCCCCATGTCGTAGGTACTC
+
BBBBBBDBBB?CBB9B;;9?BB@@>A:<<C
@CRC7V:00065:00226
AGCACTGTAGCTGTCATTAGTTACTTGT
+
<?CDBAGABBDCCBE>=;=:459@?6<<
@CRC7V:00078:00242
ACGAGTGCGTTCCCCATGTCGTAGGTACTC
+
BBBBBBBB@=<A9?7A9<;>@>9968999>
@CRC7V:00079:00234
ACGAGTGCGTTCCCCATGTCGTAGGTACTC
+
BBBBBBBB9::<CC:C;<<@@@>A?;<<<E
@CRC7V:00081:00236
ACGAGTGCGTTCGTCCATGTCGTAGT
+
>;;;>==8=A;449423344//////
@CRC7V:00081:00241
ACGAGTGCGTTCCCCATGTCGTAGGTACTC
+
BBBBBBB@=98===4?9<;@B@>@=?;;;F
@CRC7V:00086:00205
ACGAGTGCGTTCCCCATGTCGTAGGTACTC
+
BBBBB?BB9::<DD:F;<<@@@>@>:;<<B
@CRC7V:00087:00249
ACGAGTGCGTTCCCCATGTCGTAGGTACTC
+
BBBBBBBB9::<BC9C;=<BBA>B>@<<<D
@CRC7V:00051:00261
ACGAGTGCGTTCCCCATGTCGTAGGTACTC
+
BB@ACBBB@@@ACC9B:;;BB@@B?@@AED
@CRC7V:00054:00257
ACGAGTGCGTTCCCCATGTCGTAGGTACTC
+
CB>?ABDB@@>ACE:D;><>?>98489449
@CRC7V:00061:00255
ACGAGTGCGTTCCCCATGTCGTAGGTACTC
+
BBBBBB?=9429@@4@@@@@B@FC@@AAAC
@CRC7V:00064:00285
ACGAGTGCGTTCCCCATGTCG
+
BBABA?>?895999-9>>?AC
@CRC7V:00065:00279
ACGAGTGCGTTCCCCATGTCGTAGTA
+
BBCBABCB@A5999/944/888//./
@CRC7V:00067:00263
ACGAGTGCGTTCCCCATGTCG
+
BBB@ABBA992///+11/,00
@CRC7V:00070:00270
ACGAGTGCGTTCCCCATGTCGTAGGTACTC
+
BBAABBBBAAAADC9B:;;B@@@@?A<<<C
@CRC7V:00075:00252
ACGAGTGCGTTCCCCATGTCGTAGGTACTC
+
BBBBA?BB@@=ABB8B<<111110,.///.
@CRC7V:00075:00259
ACGAGTGCGTTCCCCATGTCGTAGGTACTC
+
BBBBCBBBA?@ADD9C;<;BBA@B@@AAAC
@CRC7V:00083:00273
ACGAGTGCGTTCCCCATGTCGTAGGTACTC
+
BBBBBBDBBB>B??6@9<;>A>9958999B
@CRC7V:00085:00284
TCTCTATGCGCTCCACATGTCTAAGGT
+
@<9;?@@@BBAAA<9948444492489
@CRC7V:00091:00292
ACGAGTGCGTTCCCCATGTCGTAGGTACTC
+
BBBBBCBBDC@CBB:B:<<>@?9858999>
@CRC7V:00093:00251
ACGAGTGCGTTCCCCATGTCGTAGGTACTC
+
AA@AB@@A@?6999/99444444423===A
@CRC7V:00056:00323
ACGAGTGCGTTCCCCA
+
@BCCCBC;;;2444,9
@CRC7V:00061:00314
ACGAGTGCGTTC
+
BBBABCDBBA>B
@CRC7V:00062:00301
ACGAGTGCGTTC
+
BBBBABCC;;59
@CRC7V:00064:00311
ACGAGTGCGTTC
+
CCBBBBBCAA>A
@CRC7V:00065:00306
ACGCTCGACATGCCCA
+
BBAABBBBBCBDFC?@
@CRC7V:00065:00341
ACGAGTGCGTTCTCCA
+
?ACBCCDAAA@;<<@A
@CRC7V:00067:00339
ACGAGTGCGTTCCCCATGTCG
+
ABBABCCB??>ACB9B<<<@A
@CRC7V:00071:00332
ACGAGTGCGTTCCCCATGTCG
+
ABBBBBBBBB=?994949111
@CRC7V:00083:00326
ACGAGTGCGTTCCCCATGTCGTAGGTACTCATCACCTGAACCGA
+
CCBBBB@@@@=@@B7BA@@AC>>?>899@:;0;;:,.,,*,*,,
@CRC7V:00091:00349
ACGAGTGCGTTCCCCACTGTCGT
+
CBCCCCB@995449/9444/888
@CRC7V:00093:00333
TAGTATCAGCCTCGCCATGACGA
+
BBBBBBCBBB@=@;;59>@>>99
@CRC7V:00097:00337
ATCAGACACGGACACAGC
+
BCBBBCCBA@=@@@@BBC
@CRC7V:00099:00345
ACGAGTGCGTTCCCCATGTCG
+
BDDBBCCCCEAAAA9A;<;BC
@CRC7V:00057:00438
ACGAGTGCGTTCCCCATGTCTAG
+
BBABBBB?BB==<?1@1,*****
@CRC7V:00064:00407
ACGAGTGCGTTCCCCATGT
+
BBAAAB@?@B?CHH:C;;;
@CRC7V:00081:00405
ACGAGTGCGTTCCCCATGTCGTAGGTACTC
+
DB@ABBCBB@@CBB9A@B;;9999;89488
@CRC7V:00084:00436
ACGAGTGCGTTCCCCATGTCGTAGGTACTC
+
BBA@@BBBB@@BCB9A@B;;;999<899>9
@CRC7V:00085:00407
ACGAGTGCGTTCCCCATGTCGTAGGTACTC
+
ABBBBCBBBBBDDC9:;B<99998484484
@CRC7V:00085:00414
ACGAGTGCGTTCCCCATGTCGTAGGTACTC
+
ABAABBBBCC@BBC7A@B@@@998;89483
@CRC7V:00088:00436
ACGAGTGCGTTCCCCATGTCGTAGGTAA
+
BBBBBBBB?=8999,99@991///,./,
@CRC7V:00091:00437
CGTGTCTCTAGGCACAGGATTTTGTGTAGAG
+
DC@AABBB999;9949989=9?2::944444
@CRC7V:00096:00418
TGATACGTCTCCTTCCTTAGTTACTTCA
+
BBA??ACBBBB?CBB@C@BB@<===;>>
@CRC7V:00097:00410
ACGAGTGCGTTCCCCATGTCGTAGGTACTC
+
CBBBBBBBBB@BDD9B?@ACC@??>:;;AB
@CRC7V:00061:00462
ACGAGTGCGTTCCCCATGTCGT
+
BBBBAADBA;2///+11111//
@CRC7V:00086:00645
TGATACGTCTCCCTTCCTTATTACTT
+
@?BBBA@B949419598923314//,
@CRC7V:00081:00677
ACGAGTGCGTTC
+
8@@B@A@98951
@CRC7V:00091:00659
ACGAGTGCGTTC
+
=BBBB?BBBB=?
@CRC7V:00093:00664
ACGAGTGCGTTC
+
BBBABBBBBB@D
@CRC7V:00096:00694
ACGAGTGCGTTC
+
BBBAABAAA@@B
@CRC7V:00093:00727
CGTGTCTCTAGGGCACAGGATTTGTGTAGA
+
BC??AC;;4999-8>>895449-444//0,
@CRC7V:00080:00887
ACGAGTGCTCCCCCCCC
+
:;CC@@;4344444444
@CRC7V:00079:00906
ACGAGTGCGTTCCCCCCCC
+
9;?>@@@>99599994444
@CRC7V:00085:00924
ACGAGTGCGTTTTTTTTTTTTCCCCCCCCCCCCCCCCCCCATGTCGTAGGTAAACTCATCACCG
+
9<BCA@C;899999944444"4;;;;BBBBBBBBB@BBB":;B>>>BAA>?AB:=8>:9,**)(
@CRC7V:00087:00923
ACGCTCGACATGCCCA
+
BB899>>221A@AA>B
@CRC7V:00089:00930
ACGAGTGCGTTCCCCATGTCGTAGGTA
+
BDCB@=998959@@4@AA??>>99689
@CRC7V:00092:00920
ACGAGTGCGTTCCCCATGTCGTAGGTACTC
+
CDABBBBAADACDC:CCCCCHBAA?;;;;>
@CRC7V:00093:00917
ACGAGTGCGTTCCCCATGTCGTAGGTACTC
+
BAABBBCA??5///+1111<;:99488449
@CRC7V:00096:00942
ACGAGTGCGTTCCCCATGTCGTAGGTA
+
CDABBC;;DCECDD:ECC<<<AAA;>?
@CRC7V:00102:00024
ACGAGTGCGTTCCCCATGTCGTAGGTACTC
+
@>@@AAAA>>6999/9999>>>9958;;;C
@CRC7V:00104:00039
ACGAGTGCGTTCCCCATGTCGTAGGTACTC
+
=9<;489;992444,444/66:10,01//4
@CRC7V:00104:00041
ACGAGTGCGTTCCCCATGTCGTAGGTACTC
+
CCBBBBB>@B5999,99999899848989>
@CRC7V:00106:00009
ATATCGCGAGGGTATGGAAGACTCTATA
+
B>>?BCCCAA@<??AB?B?BECCCBBBB
@CRC7V:00111:00025
TGATACGTCTCCTTCCTTAG
+
BBB;;<A@@>A>CCEBCABA
@CRC7V:00111:00043
TAGTATCAGCCTCGCCATGACGAAGGTATTCC
+
@>>21/8666:89496;D@>=;;7<:=9=:<5
@CRC7V:00113:00021
ACGAGTGCGTTCCCCATGTCGTAGGTACTC
+
BBABBBBAA@<@>>4>999>>>9968999?
@CRC7V:00115:00013
ACGAGTGCGTTCCCCATGTCGTAGGTACTC
+
BBBBBBDB;;2444/9991<<<11-1111<
@CRC7V:00123:00023
ACGAGTGCGTTCCCCATGTCGTAGGT
+
BBBBBBB@;;2444/9??<===11-1
@CRC7V:00124:00015
ACGAGTGCGTTCCCCATGTCGTAGGTACTC
+
??BBBBDB@;2444/99;9>A?9858999>
@CRC7V:00125:00034
ACGAGTGCGTTCCCCATGTCGTAGGTATC
+
BBBBBBA@@@5999/9999>>>9848>87
@CRC7V:00130:00004
ACGAGTGCGTTCCCCATGTCGTAGGTACTC
+
>974444;AC@CCDDEBBAAABBB@@AABC
@CRC7V:00130:00013
ACGAGTGCGTTCCCCATGTCGTAGGTACTC
+
9489@BCLCC@ACF:CDCB=>;8748999?
@CRC7V:00138:00043
ACGAGTGCGTTCCCCATGTCGTAGGTACTC
+
BBBBBBDB>>2444/9=>@BBB@B@@@AAC
@CRC7V:00144:00022
ACGAGTGCGTTCCCCATGTCGTAGGTACTC
+
89899>ABAB>BCC9FCC@A@;;;>:;;@A
@CRC7V:00102:00052
TAGTATCAGCCTCGCCATGACGAAGGTATTCC
+
BBD::AIBBBB@AAC?B?;449959:444<>5
@CRC7V:00103:00057
ACGAGTGCGTTCCCCATGTCGTAGGTACTC
+
ABDCCCCAC;5444-9444;;;44234449
@CRC7V:00103:00085
ACGAGTGCGTTCCCCATGTCGTAGGTACTC
+
94349==BCCACCC9=>CAAB;;;<899>8
@CRC7V:00104:00067
TCTCTATGCGCTCCACATGTCTAAGGT
+
CCCBEBCCCDBCC@C@@@CAAAA@AA=
@CRC7V:00111:00059
CGTGTCTCTAGGCACAGGATTTTGTGTAG
+
CBBBCDBB@?@@CCCBC=9944/9@@ABA
@CRC7V:00112:00099
ACGAGTGCGTTCCCCATGTCGTAGGTACTC
+
>A@@ACDCCB@CFF9A?CBBB;:;=:;;A?
@CRC7V:00113:00072
ACGAGTGCGTTCCCCATGTCGTAGGTACTC
+
BCBCB@BB@;5444/9>>@ACA@@=;<<BD
@CRC7V:00114:00079
ACGAGTGCGTCCCATGCTCGTAGTACGTAC
+
>>01///////659;9444444/./6....
@CRC7V:00126:00081
ACGAGTGCGTTCCCCATGTCGTAGGTACTC
+
BBBBBBDB@;2444/9?>>ACA@?<@:<<C
@CRC7V:00127:00058
ATCAGACACGGACACAGCAGAACACA
+
???994344:244==AACBCCADA@@
@CRC7V:00131:00093
TCTCTATGCGCTCCACATGTCTAAGGT
+
CCCCA@ACCBCBB@CABBBBBBB?BBB
@CRC7V:00140:00060
ACGAGTGCGTTCCCCATGTCGTAGGTACTC
+
CCCBBBBB>;2444/9999>>>9968999?
@CRC7V:00140:00070
ACGAGTGCGTTCCCCATGTCGTAGGTATC
+
CCDCBBCCAA5999/999111111,./6.
@CRC7V:00142:00068
ACGAGTGCGTTCCCCATGTCGTAGGTATC
+
CCCDBBBBAA7;99/9991<;;11,.66.
@CRC7V:00143:00088
ACGAGTGCGTTCCCCATGTCGTAGGTATC
+
BBBBCCC?AA5944/9999>@@>:9:;**
@CRC7V:00146:00074
ACGAGTGCGTTCCCCATGTCGTAGGTACTC
+
CCCBAABBB;2444/9999>??9968;;9@
@CRC7V:00101:00121
ACGAGTGCGTTCCCCATGTCGTAGGTACTC
+
DCBBBBCCDD@DCC:C@A??BB@B>A@AAC
@CRC7V:00104:00116
ACGAGTGCGTTCCCCATGTCGTAGGTACTC
+
CCCBBADBBC>BAA7A;<9>@?99589488
@CRC7V:00106:00109
ACGAGTGCGTTCCCCATGTCGTAGTATC
+
ABACBCBBBA6:44/999111110./6.
@CRC7V:00119:00107
TAGTATCAGCCTCCGCCATGACAGGTATTCC
+
9>>894:444244299@>@=>4445444242
@CRC7V:00125:00104
ACGAGTGCGTTCCCCATGTCGTAGGTAACTC
+
BBBBA:<<A@>BBB9B;<<@@@@?=@B=AA@
@CRC7V:00128:00118
CGTGTCTCTAGGCACAGGATTTTGTGTAG
+
BCABDCCC@@A@CCCCC@BBBA9A@ABBA
@CRC7V:00128:00126
ACGAGTGCGTTCCCCATGTCGTAGGTACTC
+
BBAAABBBBB@BDD9B@@?BBB?B@@@@@C
@CRC7V:00129:00144
TGATACGTCTCCTTCCTTAGTTACTTCA
+
99@AA@?<<9@=A?C?BBBBB?BBB@DC
@CRC7V:00130:00126
ACGAGTGCGTTCCCCATGTCGTAGGTACTC
+
AA?@BBCBHD>@??6=9;9=BB=?<?:;;C
@CRC7V:00132:00108
TAGTATCAGCCTCCGCCATGACGAAAGTATTCC
+
994444444924424424899999;-4444995
@CRC7V:00135:00125
ACGAGTGCGTTCCCCATGTCGTAGGTACTC
+
BBBBBBBBBB@CDE:CA@?CCB?B@@@@BC
@CRC7V:00139:00110
ACGAGTGCGTTCCCCATGTCGTAGGTACTC
+
BBBBBC@9>95499-9941<>;/0,01//.
@CRC7V:00147:00124
TACTGAGCTACACACACAGAAAGATTAGT
+
BCBBBBDAABBACBCCDCCBC>BBBCCBB
@CRC7V:00111:00178
ACGAGTGCGTTCCCCATGTCGTAGGTACTC
+
BBBCBBAABC=@=@6B<<2@<<10,.///.
@CRC7V:00113:00173
AGCACTGTAGCTGTCACTAGTTACTTGT
+
<<DCCCBBABCBBBBAAAB@@@BBB>AA
@CRC7V:00115:00173
AGCACTGTAGCTGTCACTAGTTACTTGT
+
;<CCBBCC@AACBBB@AACB@@BBB@BC
@CRC7V:00117:00166
CGTGTCTCTAGGCACAGGATTTTGTGTAG
+
:<CCCAABB@A=@BCAB@CCCC9CCA<<;
@CRC7V:00117:00177
TGATACGTCTCCTTCCTTAGTTACTTCA
+
BABAAB@ABBB?BAC@CABBB?BCCCCC
@CRC7V:00118:00154
ACGAGTGCGTTCCCCATGTCGTAAGGTACTC
+
CCCCCA@=>>5999,444/////,/66///4
@CRC7V:00122:00193
ACGAGTGCGTTCCCCATGTCGTAGGT
+
BCA@@AA@@A5999,99411///.,.
@CRC7V:00124:00163
ACGAGTGCGTTCCCCATGTCGTAGGTACTC
+
BBB???BCC=5444/9991<<<10,.///4
@CRC7V:00124:00182
ACGAGTGCGTTCCCCATGTCGTAGGTACTC
+
BBBBBBDB;;2444/9999?AA9948999@
@CRC7V:00132:00151
ACGAGTGCGTTCCCCATGTCGTAGGTACTC
+
BBAABCBB>>;=994?=>@BBB@A?:<<AC
@CRC7V:00138:00180
ATCAGACACGGACACAGCAGAACACAC
+
BBB@AAABBB=?ABBDCBBCC@BABBA
@CRC7V:00140:00156
ATCAGACACGGACACAGCAGAACACAC
+
BA?ABBBBABD@BBBBBBGCC@AABBA
@CRC7V:00146:00161
ACGAGTGCGTTCCCCATGTCGTAGTACG
+
:;;;:CBC@A2444/994/>88/..//.
@CRC7V:00105:00222
ACGATTGCGTTCCCCATGTCGTAGGTACTC
+
BBB@B=;79@5999/9991?<?11,11///
@CRC7V:00107:00220
ACGAGTGCGTTCCCCATGTCGTAGGTACTC
+
B@BBBBB@;;2444/9999@BB9;78999?
@CRC7V:00109:00215
ACGAGTGCGTTCCCCATGTCGTAGGTACTC
+
ABBBBBA=992999/9999>@@9;8;;;;D
@CRC7V:00110:00247
ACGAGTGCGTTCCCCATGTCGTAGGTACTC
+
BBBBACB?=;2444/9@@>@@@@B?@@@BC
@CRC7V:00121:00234
ACGAGTGCGTTCCCCATTGTCAGAGTACTC
+
BBBBCBB:1/,1::+//,,,,,,,,,,,1B
@CRC7V:00121:00242
ACGAGTGCGGTTCCCATGTCGTAGTAC
+
BBBABBBB:<>54904444::8/..//
@CRC7V:00124:00210
ACGAGTGCGTTCCCACTGTCGTAGTA
+
CBBAABBCA@511,1////6664434
@CRC7V:00127:00207
ACGAGTGCGTTCCCCATGTCGTAGGTACTC
+
BBBBBBBB>>=@BB7BBBBBBBBB?@@AAD
@CRC7V:00129:00207
ACGAGTGCGTTCCCCATGTCGTAGGTACTC
+
@ABBBB??@>=ABC9CAA@BBA8:8:;;;B
@CRC7V:00131:00245
ACGAGTGCGTTCCCCATGTCTA
+
CBBA@AB>?@5999/999116/
@CRC7V:00137:00216
ATATCGCGAGGGTATGGAAGACTCTATAG
+
BBBBBA@A9991999C8<89>>>>888=7
@CRC7V:00137:00218
ATCAGACACGGACACAGCAGAACACAC
+
BCCBA@@@;;6;@AABBBFDEACCDBC
@CRC7V:00139:00219
TAGTATCAGCCTCGCCATGACGAAGGTATTCC
+
@@B@BBCCCCB@AAB?BDCDBAA;==@AAAB@
@CRC7V:00142:00243
ACGAGTGCGTTCCCCATGTCGTAGGTACTC
+
BBBBABBA??5999/9999AA@9848989>
@CRC7V:00101:00287
TGATACGTCTCCTTCCTTAGTTACTTCA
+
CBBABBCBBBB?EAD@C@A@?=ACDBCC
@CRC7V:00104:00288
TAGTATCAGCCTCGCCATGACGAAGGTATTCC
+
BBC??ACBBBAAAA@=@BAAB::8;A>>@=@8
@CRC7V:00106:00269
CGTGTCTCTAGGCACAGGATTTTGTGTAG
+
BBBCCCCC;;<=@ABAA?BCBA7BBAAG>
@CRC7V:00110:00254
CGTGTCTCTAGGCACAGGATTTTGTGTAG
+
BCDCDDCABBC@CBCCHAA@@@4???9<<
@CRC7V:00122:00276
ATCAGACACGGACACAGCAGAACACAC
+
BBBBBBABBC?BBBBCBBBBB@BBBBB
@CRC7V:00124:00256
ACGAGTGCGTTCCCCATGTCGTAGGTACTC
+
AA?AABBBDBAAA?6?=?>=B@@@<::<@C
@CRC7V:00131:00264
ACGAGTGCGTTCCCCATGTCGTAGGTACTC
+
BBBBBBDBAA>A??7@?@@BBB@A?::<@C
@CRC7V:00148:00253
ACGAGTGCGTTCCCCATGTCGTAGGTACTC
+
BBBBBBBB>@6:44-9=@@AB@8:6:;;;B
@CRC7V:00149:00294
ACGAGTGCGTTCCCCATGTCGTAGGTACTC
+
BC@BBBCCCB@CCC:D@A?>A?8748;;;C
@CRC7V:00104:00309
TCTCTATGCGCTCCACATGTCTAAGGT
+
BBCBCCCC<;=CC=AAAABCEID@DAG
@CRC7V:00123:00313
TCTCTATGCGCTCCACATGTCTAAGGTA
+
/////444;444424:::>>9442/,/8
@CRC7V:00129:00341
ACGAGTGCGTTCCCCATGTCGTAGGTACTC
+
BBBBBBBBDC?BA?6?9;;@@@9988;;9A
@CRC7V:00131:00329
ATATCGCGAGGGTATGGAAGACTCTATA
+
BABBABAC???>?@BB=A@ACCCC@@@?
@CRC7V:00131:00338
ACGAGTGCGTTCCCCATGTCGTAGGTACTC
+
@ABBBBDBBB>B??6@9;;=>>9848999?
@CRC7V:00131:00349
ACGAGTGCGTTCCCCATGTCGTAGGTACTC
+
?@BBBBBBDB=@==6=9<9>@<11-01//6
@CRC7V:00136:00302
ACGAGTGCGTTCCCCATGTCGTAGGTACTC
+
@@BBBBBBBC?AAA9?9;;=B@=?=?;;<C
@CRC7V:00136:00327
ACGAGTGCGTTCCCCATGTCGTAGGTACTC
+
BBBBCBCBBB@BAA9B;;;@@@AB@@AAFC
@CRC7V:00140:00346
ACGAGTGCGTTCCCCATGTCGTAGGTACTC
+
BA@@BBBBAA@BCC9B;;;;;;>@>A<<<C
@CRC7V:00142:00302
ACGAGTGCGTTCCCCATGTCGTAGGTACTC
+
BBBBBBBAA>?ACI:C<<<;<<>>;>;:8>
@CRC7V:00145:00318
ACGAGTGCGTTCCCCATGTCGTAGGTACTC
+
@BBBBCCBBB?BBC9B;;9=@@8:6:@@@C
@CRC7V:00145:00335
TACTAGCTACACACAC
+
4444:B?B>862***(
@CRC7V:00148:00308
ACGAGTGCGTTCCCCATGTCGTGGTACTC
+
@BBBBBBBDBAAAA9?999ABBBBCCCCC
@CRC7V:00101:00380
ACGAGTGCGTTCCCCATGTCGTAGGTACTC
+
BBBBBBCBBB?BA?7@99999998134443
@CRC7V:00104:00361
ATCAGACACGGACACAGCAGAACACAC
+
BBBBBCABBA>ABBBBAABCCABBBBB
@CRC7V:00111:00353
ATCAGACACGGACACAGCAGAACACAC
+
B@@@B@?>99248??9=::4A>A<<;@
@CRC7V:00115:00356
AGCACTGTAGCTGTCACTAGTTACTTGT
+
?@CCCCCBBBBCBBBBCCDAA?BCC>@A
@CRC7V:00116:00386
TAGTATCAGCCTCGCCATGACGAAGGTATTCC
+
BBD?@AFAAAA:;<A>ABAAB::6<?>??=@<
@CRC7V:00117:00372
ACGAGTGCGTTCCCCATGTCGTAGGTACTC
+
B@BBBBDBA>6:44-94;;>AA9848999?
@CRC7V:00120:00381
TCTCTATGCGCTCCCACATGTGTGACTG
+
////////;44444-49968/1//////
@CRC7V:00122:00360
ACGAGTGCGTTCCCCATGTCGTAGGTACTC
+
BBBBBBBBDC@BBB9B;;9=B@8:7:;;;B
@CRC7V:00124:00392
ACGAGTGCGTTCCCCATGTCGTAGGTCTC
+
ABBBBBBB==;@==4@;<;>A?9;9;BBB
@CRC7V:00131:00388
ACGAGTGCGTTCCCCATGTCGTAGGTACTC
+
BBBBBBDBBA@BCB9D:;;BBB@B?@<<<C
@CRC7V:00134:00377
TACTGAGCTACACACACAGAAAGATTGGT
+
A??ACBDB<BBBBBBCCC?>=<@===B@C
@CRC7V:00140:00392
TCTCTATGCGCTCCACATGTCTAAGGT
+
BBDCBBBCAAAAA?CCCBB;;<C@D@B
@CRC7V:00141:00380
ACGAGTGCGTTCCCCATGTCGTAGGTACTC
+
@ABBBBBBBAAA@B9A:<;CCA9:6:;;<C
@CRC7V:00145:00390
TGATACGTCTCCTTCCTTAGTTACTTCA
+
BBHGBBBBCCDACAC@C@@@A?@AA@CE
@CRC7V:00107:00419
ACGAGTGCGTTCCCCATGTCGTAGGTACTC
+
?@BBBBBBA?>ACC:C;<;9999958989=
@CRC7V:00111:00416
ACGAGTGCGTTCCCC
+
9ACBBBB>995111*
@CRC7V:00112:00408
ACGAGTGCGTTCCCCATGTCGTAGGTACTC
+
BBBBBCBBCC@CBB9B;<;8999968999@
@CRC7V:00112:00422
ACGAGTGCGTTCCCCATGTCGT
+
:<CCCCDB;;2///+11/,,,,
@CRC7V:00114:00438
AGCACTGTAGCTGTCACTAGTGTGC
+
BCCCBCCBBCBCBCCBCFBCBBBBB
@CRC7V:00119:00414
ACGAGTGCGTTCCCCATGTCGTAGGTACTC
+
BBBBBBBBAA?ADC:D:;9>@@=?<?;<<C
@CRC7V:00122:00427
AGCACTGTAGCTGTCACTAGTTACTTGT
+
@CECBABCCCEJDBD<;=GAC>ACI?AA
@CRC7V:00123:00421
ACGAGTGCGTTCCCCATGTCGTAGGTACTC
+
BBBBCBBB9:8<CC7CAAABBB@B>@<<<C
@CRC7V:00135:00449
ACGAGTGCGTTCCCCATGTCGTAGGTACTC
+
BBBBBBBB996;@@4@;;;BBA@B>;<<BB
@CRC7V:00136:00416
ACGAGTGCGTTCCCCATGTCGTAGGTACTC
+
BB@@ABCB@?@@CC9B@A@BA@@B>;<<AC
@CRC7V:00137:00433
ACGAGTGCGTTCCCCATGTCGTAGGTACTC
+
BCABBBDBBB?DCC9AAA@@@>@@>;<<CA
@CRC7V:00140:00402
ACGAGTGCGTTCCCCATGTCGTAGGTACTC
+
>BBBBBBBB>6944-99999999968999>
@CRC7V:00140:00409
ATCAGACACGGACACAGCAGAACACAC
+
CBBBBB>B>>=?@@@BCCCDD@CE@@@
@CRC7V:00144:00420
ACGAGTGCGTTCCCCATGTCGTAGGTACTC
+
BBBBBBCB?@=@BB6A?@@BB@@B?:<<AC
@CRC7V:00145:00430
ACGAGTGCGTTCCCCACTGTCGTAGTACGTC
+
CCCBABB@;;5444/4444/677//.//.44
@CRC7V:00146:00442
ACGAGTGCGTTCCCCATGTCGTAGGTACTC
+
BBABCCDB?=2444/9999>984423444:
@CRC7V:00147:00423
ATATCGCGAGGGTATGGAAGACTCTATA
+
BBAABAABAAA@A?BB=?=@C@@?;:;?
@CRC7V:00147:00438
ACGAGTGCGTTCCCACTGTCGTA
+
@A@B??BA==244-4444/867,
@CRC7V:00111:00493
ACGAGTGCGTTCCCCATGTCGTAGGTACTC
+
BBAAABBBDC@CBB9B;:9@CA8:8:;<;C
@CRC7V:00117:00464
ACGAGTGCGTTCCCCATGTCGTA
+
BBBCCCA@?@6111*///////4
@CRC7V:00122:00475
ACGAGTGCGTTCCCCATGTCGTAGTATC
+
A?>>BB=99:2/11*//,,,,,/../43
@CRC7V:00125:00463
ACGAGTGCGTTCCCCATGTCGTAGGTAT
+
CCCBBA@@>><>>>4>9411////,.66
@CRC7V:00125:00489
ACGAGTGCGTTCCCCATGTCGTAGGTACTC
+
BBBBBBDCCE@DA>7B9;;;<;>>=?;;;B
@CRC7V:00126:00480
ACGAGTGCGTTCCCCATGTCGTAGGT
+
ABBBABB@;;2///+111-88811,0
@CRC7V:00130:00474
ACGAGTGCGTTCCCCATGTCGTAGGTACTC
+
BBBBABBC@?=ABB9B;<;@@>9958999@
@CRC7V:00131:00473
ACGAGTGCGTTCCCCATGTCGTAGGTACTC
+
BBBBBBDB??>AHH9BAAABBB@B?;<<AC
@CRC7V:00133:00458
TAGTATCAGCCTCGCCATGACGAAGGTATTCC
+
BBBBBBC<;<?>>9959>@=?99548444595
@CRC7V:00133:00465
ACGAGTGCGTTCCCCATGTCGTAGGTACTC
+
CDCCB?BB9::<DD9C<<<BAA>?=:;;<C
@CRC7V:00142:00493
TCTCTATGCGCTCCACATGTCTAAGG
+
BBCBBBACBBBCC?BAABBBCEB?BC
@CRC7V:00143:00461
CGTGTCTCTAGGCACAGGATTTTGTGTAG
+
BBBCCDDDBBB?BBBBB@BCCC9BAA;<<
@CRC7V:00111:00515
TCTCTATGCGCTCCACATGTCTAAG
+
BBCCCABCCCCBB?A@@@@<<<>;<
@CRC7V:00113:00516
TCTCTATGCGCTCCACATGTCTAAGG
+
BBBBBBBCBCDCC?C?@>@999969>
@CRC7V:00118:00538
ACGAGTGCGTTCCCCATGT
+
ABAAABB;;;2444-9@@@
@CRC7V:00118:00542
ACGCTCGACATGCC
+
BB?@?AABBCCCCC
@CRC7V:00123:00549
ACGAGTGCGTTCCCACTGTCG
+
BBBBBBB;88,//+////,//
@CRC7V:00124:00516
ACGAGTGCGTTCCCCATGTCG
+
BB@@ABCBBC@CCC9BB=>>@
@CRC7V:00125:00515
ACGAGTGCGTTC
+
?@<BBBBBBB@C
@CRC7V:00125:00545
ACGAGTGCGTTCCCCATGTCGTAGGTACT
+
BB>?BBBB?A>BCC:DDA9999995899>
@CRC7V:00126:00509
ACGAGTGCGTTCCCCATGTCG
+
BBBBBBBBDC@CBB9D?@>AB
@CRC7V:00138:00548
ACGAGTGCGTTCCCCATGTCG
+
ABBBBBBBBCAAAA6A>;@@:
@CRC7V:00142:00547
ACGAGTGCGTTCCCCATGTCG
+
BBBBBBBBBB?CFD9GAC>==
@CRC7V:00146:00506
ACGAGTGCGTTCCCCATGTCG
+
CBBBBBBCBC?DCD9GBCBB@
@CRC7V:00149:00539
ACGAGTGCGTTCCCCATGTCG
+
BBBBBBDBBB>B?B7B?@@B@
@CRC7V:00113:00594
ACGAGTGCGTTC
+
BBCBA?99<;8<
@CRC7V:00105:00642
ACGAGTGCGTTC
+
CBABBBBBAA@A
@CRC7V:00109:00616
TAGTATCAGCCTC
+
BBC?@ADAAABCA
@CRC7V:00109:00625
ACGAGTGCGTTC
+
CBBABBBB;::?
@CRC7V:00112:00643
ACGAGTGCGTTCCCCA
+
ECB@BA?=;929@@4?
@CRC7V:00122:00609
ACGAGTGCGTTC
+
BBABBBECAA?B
@CRC7V:00128:00648
ACGAGTGCGTTC
+
BBBBBBBBA@AA
@CRC7V:00144:00604
ACGAGTGCGTTC
+
A@>@BBBBBC?B
@CRC7V:00148:00620
ACGAGTGCGTTC
+
?B>BBBDBCB?B
@CRC7V:00114:00676
TAGTATCAGCCTCGCCAT
+
>@CBBBC;;9@999959>
@CRC7V:00114:00677
ACGAGTGCGTTCCCAC
+
CCB@?@A@89611-/7
@CRC7V:00115:00661
ACGAGTGCGTTC
+
BBDBBBBB??>A
@CRC7V:00116:00690
ACGAGTGCGTTCCCCATG
+
BBB>@BBBBB>B??7?BB
@CRC7V:00119:00668
ACGAGTGCGTTCCCCATG
+
BBB@BBBBCC@DBB9A?A
@CRC7V:00120:00669
ACGAGTGCGTTC
+
BBB?BBBBDC@B
@CRC7V:00127:00670
ACGAGTGCGTTC
+
BBBBBBBBCB=@
@CRC7V:00130:00688
ACGAGTGCGTTC
+
@ABBBBBBAA>A
@CRC7V:00130:00694
ACGAGTGCGTTC
+
BBBBBBBB?A>B
@CRC7V:00134:00681
ACGAGTGCGTTC
+
AAB@@ACBB@69
@CRC7V:00138:00673
ACGAGTGCGTTC
+
?@?ABBBBBC?B
@CRC7V:00141:00690
ACGAGTGCGTTC
+
BBBBBBBBBB8;
@CRC7V:00142:00661
ACGAGTGCGTTC
+
BBBBBBBBBE?A
@CRC7V:00143:00690
ACGAGTGCGTTC
+
BBBBBBBBBB=?
@CRC7V:00101:00708
ACGAGTGCGTTC
+
AAABBBDCBC@>
@CRC7V:00105:00702
TAGTATCAGCCTC
+
BBC::@HDCCAB>
@CRC7V:00114:00701
ACGAGTGCGTTCCCCA
+
CCAABBBB??=@CE6A
@CRC7V:00123:00746
ACGAGTGCGTTCCCCATG
+
?=BCAAAAAA<<?<1<1,
@CRC7V:00147:00713
ATCAGACACTCGGACAAAGCAGAACAG
+
=@@;9188-,,,*,,88::>D777///
@CRC7V:00109:00769
ACACATGCCCCCCC
+
A88/11/.......
@CRC7V:00129:00792
TACTGAGCTACCACACACAGAAAGATTGGTGCTGAC
+
AAA@>B?98442444444444958882423331331
@CRC7V:00132:00788
TGATACGTCTCCTTCCTTAGTTACTTCAG
+
BDC@=>49111-/78565849499969A9
@CRC7V:00133:00798
AGCACTGTAGCTGTCACTAGTTACTTGTGT
+
9;;BCCCCCCBBBBCCBBDA@=@=@=>@;9
@CRC7V:00129:00817
ACGAGTGCGTTCCCCATGTCGTAGGTACTC
+
AABBBBBBCC@CCC8AABAAA>11-11///
@CRC7V:00133:00828
ACGAGTGCGTTCCCCATGTCGTAGGTACTC
+
BBBABBBBBB>BBB1:;B9999995894>=
@CRC7V:00100:00884
ACGAGTGCGTTTCCCCCCCC
+
9<B@>?88999144444444
@CRC7V:00107:00895
ACGAGTGCGTTCCCCATGTCGTAGGTATC
+
BBBB@=7611,,,,*,,,,,,,/854/99
@CRC7V:00112:00893
CGTGTCTCTAGGCACAGGATTTTTGTGTAG
+
BBBBCDBCB;97<@><<=?<<<</1/1//6
@CRC7V:00112:00894
AGGGTATGGAAGACTCTATAGAG
+
???<@;B@8<7;BBCBBBBBBB@
@CRC7V:00119:00862
TGATACGTCTCCTTCCTTAGTTACTTCA
+
BBBBBBBCB@;8924592,,*)(&&&&&
@CRC7V:00120:00855
ACGAGTGCGTTCCCCATGTCTAGTATC
+
ABBBBBCBB@6111+11,,***(((**
@CRC7V:00120:00899
ACGAGTGCGTTCCCCATGTCGTAGGTACTC
+
@A>?BBCBBA=?==6=9;9BCA=?<78999
@CRC7V:00122:00888
ACGAGTGCGTTCCCCATGTCGTAGGTACTC
+
AA??BBBBAB?ACC:D:;;CC=11,0111<
@CRC7V:00122:00894
ACGAGTGCGTTCCCCATGTCGTAGGTACTC
+
BBB?BBBB998<BB7BBB@@@@>?>:;<<C
@CRC7V:00123:00873
ACGAGTGCGTTCCCCATGTCGTAGGTACTC
+
BBB?BBBB:::<HH:FAAABBBAA?A<<<C
@CRC7V:00128:00881
TCTCTATGCGCTCCGTCTAAGGTACTG
+
44444444<=111-////8196;;;94
@CRC7V:00129:00886
ACGAGTGCGTTCCCCATGTCGTAGGTACTC
+
BBBBBBDB??=ACB6BCCBBBA@@=;<<BB
@CRC7V:00101:00944
ACGAGTGCGTTTTTTTTTTTTTTTTCCCCCCCC
+
:=CCBB=88999999444444444"44444444
@CRC7V:00103:00920
ACGAGTGCGTTCCCCATGTCTAGGTATC
+
??BBB:88//,-,,*,,////4777477
@CRC7V:00109:00938
ACGAGTGCGTTTCCCCCCCATGTCTAGGTATC
+
9<CCCCBB9::;3KKB?;&8/,,,,,222,..
@CRC7V:00110:00919
ACGAGTGCGTTCCCCATGTCGTAGTATC
+
?ABCCABA9993??1A11--,,//.///
@CRC7V:00116:00933
ACGAGTGCGTTCCCCATGTCGTAGGTATC
+
BBBBBBBB??=AB@4@999998>@;7==8
@CRC7V:00116:00937
ACGAGTGCGTTCCCCATGTCGTAGGTACTC
+
BBBBBBBB9::=CC8D====<;>B>>;99=
@CRC7V:00117:00948
ACGAGTGCGTTCCCCATGTCGTAGGTACTC
+
@ABBBABA998>BD8B=<=<;1;>>=1119
@CRC7V:00119:00941
ACGAGTGCGTTCCCCATGTCT
+
@AABBCBABB@>@>+11,***
@CRC7V:00120:00945
ACGAGTGCGTTCCCCATGTCGTAGGTA
+
@BCCBBBAAA=>>A5<1/11//48774
@CRC7V:00122:00940
ACGAGTGCGTTCCCCATGTCGTAGGTACTC
+
BBBBBBBB??=@FH:FAAABBBAC@@>=@C
@CRC7V:00123:00948
ACGAGTGCGTTCCCCATGTCGTAGGTACTC
+
BBBBBBBB996<BA4C<=<=<;@B?;<9;B
@CRC7V:00124:00945
ACGAGTGCGTTCCCCATGTCGTAGGTACTC
+
BB>BBBCBAAAACCAD;<<@@@>@=?<99>
@CRC7V:00124:00949
ACGAGTGCGTTCCCCATGTCGTAGGTACTC
+
BBBBBBCB9::<CB8F<=<ACABC@A?<<C
@CRC7V:00127:00907
TCTCTATGCGCTCCACATGTCTAAGGTACTAG
+
B@AAAAABBBA===B<<9@>>942/,//////
@CRC7V:00129:00921
ACGAGTGCGTTCCCCATGTCGTAGGTACTC
+
AA?AABBBBB?AAA9BAAADD?>@?:;<AC
@CRC7V:00130:00949
TAGTATCAGCCTCGCCATGACGAAGGTATTCC
+
BBD::>HDBEFBCBA@B@;999459?>99592
@CRC7V:00134:00940
ACGAGTGCGTTCCCCATGTCGTAGGTACTC
+
BBBBBBBBA@AADC9CACAAB@??=:;;BC
@CRC7V:00140:00945
ACGAGTGCGTTCCCCATGTCGTAGGTACTC
+
CCBBBBBB@@>ACD9CBE@@@;;;<;;;@@
@CRC7V:00106:00951
TAGTATCAGCCTCGCCATGACGAAGGTATTCCATCACCGAC
+
9<C<<<BCABA@9492/,,,,,,*,*,,/598444442444
@CRC7V:00109:00952
ACGAGTGCGTTCCCCATGTCTAGGTATC
+
BABBB@@=9952>>0:1////4313433
@CRC7V:00114:00959
ACGAGTGCGTTCCCCATGTCGTAGGTATC
+
BBBB>888//,,2200,,,,,,/6548==
@CRC7V:00118:00963
ACGAGTGCGTTCCCCATGTCGTAGTATC
+
44344444;;2/11*/////,,//.///
@CRC7V:00127:00974
ACGAGTACGTTCCCCATGTCGTAGGTACTC
+
BBBBAA??842999/999994449284449
@CRC7V:00128:00981
TACTGAGCTACACACACAGAAAGATT
+
BBBCCCDAABBCB???@:7;;61115
@CRC7V:00129:00981
ACGAGTGCGTTCCCCATGTCGTAGGTACTC
+
BBBBBBBC??=ABB7C<<<99899234448
@CRC7V:00130:00985
AGCACTGTAGCTGTCACTAGTTACTTG
+
;<NFBDBCFBBBCCCEB@A?9511<-/
@CRC7V:00133:00983
CGTGTCTCTAGG
+
4444444////,
@CRC7V:00134:00991
ACGAGTGCGTTCCCCATGTCGTAGGT
+
?@@@@>>>995111+11111//8>73
@CRC7V:00135:00974
ACGAGTGCGTTCCCCATGTCGTAGGTACTC
+
BBAB?=;9<<8<BC7C@@@A998=4889@A
@CRC7V:00135:00984
ACGAGTGCGTTCCCCATGTCGTAGGTACTC
+
BBB@ACCB==6944/99<;@B@>@=>;99@
@CRC7V:00136:00973
ACGAGTGCGTTCCCCATGTCGTAGGTACTC
+
BABBBB?>@@=@@B4A@@@@@;9;;:;<@A
@CRC7V:00139:00989
ACGAGTGCGTTCCCCATGTCGTAGGTACTC
+
BBBBB??@996<BB7C<<<@A@@A>?<<;C
@CRC7V:00147:00996
ACGAGTGCGTTCCCCATGTCGTAGGTACTC
+
AABBBBBBAA?ACC:EBCBBBBBB?@AAAG
@CRC7V:00160:00024
CGTTGTCCCTCTAAGGCACAGGATTTTGTGTAG
+
:9959944-////,/,/889;:4499/9BBCED
@CRC7V:00162:00017
ATGCGTGCCGTTCCCCATGTCGTAGGTACTC
+
-******,*//,///*44499889757?CBB
@CRC7V:00170:00030
ATCACGACACGGACACAGCAGAACACAC
+
438?>844ACB=AAAAABBBBB?BBAAA
@CRC7V:00172:00014
TAGTTACCAGCTCGCCATGACGAAGGTATTCC
+
<7--*,,200,.//657?BBBCB?B@A@AAB>
@CRC7V:00175:00011
ACCCCCAAAAAAAA
+
44444-99999999
@CRC7V:00175:00028
ACTGCCGTGCGTTCCCCGTGTCGTAGGTACTC
+
,,***)**,,66,/11*488@@@???=ABBBC
@CRC7V:00178:00004
TCTCCTCCCCCCCG
+
<<11,///////&/
@CRC7V:00190:00004
TACCAACCCGGGGAAAAATTTTTTTT
+
///,/,/7+///*4444+44444444
@CRC7V:00196:00004
ACCAACCCCGAAAAAAAA
+
44295444,449999999
@CRC7V:00196:00039
CGTTGCCCCTCTAGGCACAGGATTTTGTGTAG
+
8//,////*,,///78::==;99994<BBBBC
@CRC7V:00199:00005
TACCGGGGGGGG
+
84;59BBBBBBB
@CRC7V:00151:00092
ACGAGTGCGTTCCCCATGTCGTAGGTACTC
+
BBBBCCCBAA7;44/9999>@>9878999@
@CRC7V:00152:00084
TACTGAGCTACACACACAGAAAGATTGGT
+
BBBBAABBCCBB@@BCCB9996;==<@@C
@CRC7V:00155:00055
ACGAGTGCGTTCCCCATGTCGTAGGTACTC
+
AABABBBB@@?BCC:C?@@BBA>@@@@AAC
@CRC7V:00157:00087
ACGAGTGCGTTCCCCATGTCGTAGGTACTC
+
=??@@@=@@B<A>>4?9<9A@A9958989>
@CRC7V:00161:00095
ACGAGTGCGTTCCCCATGTCGTAGGTACTC
+
=>?A?@=>>B<A?>4?999>>>9968999@
@CRC7V:00171:00062
ACGAGTGCGTTCCCCATGTCGTAGGTACTC
+
BB>AABBBBB@CCD:DBBABB?=>?:;<@D
@CRC7V:00172:00059
ACGAGTGCGTTCCCCATGTCGTAGGTACTC
+
BCABBBCBBC=@==6=;;1<@<10,01114
@CRC7V:00173:00092
ACGAGTGCGTTCCCCATGTCGTAGGTACTC
+
@>:;;@9>>@<C??4A991>@>11,.///.
@CRC7V:00175:00090
ACGAGTGCGTTCCCCATGTCGTAGGTACTC
+
AB?ABBA@@A5999/9999@@@9858989>
@CRC7V:00176:00080
ACGAGTGCGTTCCCCATGTCGTAGGTACTC
+
BB?AAACCB>6944/9999>@@>@=?;<;C
@CRC7V:00177:00076
ACGAGTGCGTTCCCCATGTCGTAGGTACTC
+
@@>AABBBBC@CBB9D;;9=@>8748999@
@CRC7V:00182:00073
ACGAGTGCGTTCCCCATGTCGTAGGTACTC
+
<ACBBBCBBBABDC:G<<<@A@@@=>;:8@
@CRC7V:00186:00068
ACGAGTGCGTTCCCCATGTCGTAGGTACTC
+
ABABBBDBBC@DEC:CBBBBBB=?=9;<@C
@CRC7V:00197:00090
ACGAGTGCGTTCCCCATGTCGTAGGTACTC
+
BBBBBBBBAA?ADD:D@@@ABB@>?@;<<C
@CRC7V:00157:00125
CGTGTCTCTAGGCACAGGATTTTGTGTAG
+
BEBCBBCBBBBA??AB>:1111+1@<11/
@CRC7V:00159:00137
ACGAGTGCGTTCCCCATGTCGTAGGTACTC
+
>9899;;;BEBCCC:DA@@@>999;894>8
@CRC7V:00165:00139
ACGAGTGCGTTCCCCATGTCGTAGGTACTC
+
CCCCCBB@>>5999/9BBAABA;<9;;;BC
@CRC7V:00166:00143
TACTGAGCTACACACACAGAAAGATTGGT
+
B?FACCFBBBBB@@AAACAA@<ABB?BBC
@CRC7V:00168:00110
ACGAGTGCGTTCCCCATGTCGTAGGTACTC
+
BBBBAABBB@6;9449999>@>9958999@
@CRC7V:00174:00133
ACGAGTGCGTTCCCCATGTCGTAGGTACTC
+
BBBBBACB=:2444/9999>CA9848999A
@CRC7V:00181:00109
ACGAGTGCGTTCCCCATGTCGTAGGTACTC
+
BADBABAEBC=@@@6@;;;@A@9;8:;;;C
@CRC7V:00187:00141
ACGAGTGCGTTCCCCATGTCGTAGGTACTC
+
@@?ABBBBB@6994-94;;AB@8;7:;;;A
@CRC7V:00189:00134
ACGAGTGCGTTCCCCATGTCGTAGGTACTC
+
CCDBBBABBC>BAA7A;;;>A>9858999B
@CRC7V:00195:00138
TCTCTATGCGCTCCACATGTCTAAGGT
+
ABCCADACCEEBC?ECCBBBBAA>B@C
@CRC7V:00199:00105
AAGAGTGCGTTCCCCATGTCGTAGGTACTC
+
>4944449=A>BCC:D::?CCC@@=@;<<C
@CRC7V:00153:00176
ATATCGCGAGGGTATGGAAGACTCTAT
+
BBA??@B@AAB>BABC<<<@DCBC@@@
@CRC7V:00159:00163
ACGAGTGCGTTCCATGTCGTAGTACGTC
+
@?@??CDDCC@C?AAA?>?>--,,,,,2
@CRC7V:00161:00177
ACGAGTGCGTTCCCCATGTCGTAGGTACTC
+
AAABBBBA??5999/9999>?>9958999A
@CRC7V:00161:00188
ACGAGTGCGTTCCCCATGTCGTAGGTACTC
+
CCCBBBBBBC@DKK:CAA@@@@987;;<<C
@CRC7V:00167:00169
ACGAGTGCGTTCCCCACTCGTCGTAGTAC
+
;9@=?CBFAABKKK9:9944/////....
@CRC7V:00170:00176
ACGAGTGCGTTCCCCATGTCGTAGGTACTC
+
@ABBBCBBBB?BDD9B::9=@>844:;;;C
@CRC7V:00174:00158
TGATACGTCTCCTTCCTTAGTTACTTCA
+
BCB?AAACDCCEDEC@C@AAA?9;;<==
@CRC7V:00192:00184
ACGAGTGCGTTCCCCATGTCGTAGGTACTC
+
BB?@BBCB??=@FH9DABBBBBBB@@AAEC
@CRC7V:00194:00167
TGATACGTCTCCTTCCTTAGTTACTTCA
+
9>?99<<9?@@;?59598344744;=?@
@CRC7V:00198:00173
ACGATGCGTTCCCATGTCGTAGGTACTC
+
ABBB;4899611-///////44244444
@CRC7V:00198:00180
ACGAGTGCGTTCCCCATGTCGTAGGTACTC
+
?BBBBBBBBB>BCGAIAAA@@@@B?@<<<C
@CRC7V:00154:00233
ACGAGTGCGTTCCCCATGTCGTAGGTACTC
+
CCBABCCAA:5;99/99;;AA@>?<?;;;A
@CRC7V:00156:00215
ACGAGTGCGTTCCCCATGTCGTAGGTACTC
+
CCCBAADB@@6:44/9;<;@B@9858999>
@CRC7V:00157:00244
ACGCTCGACCATGCCCAGGTACAGGAG
+
:;;44::9424:444-44249844244
@CRC7V:00166:00213
TACTGAGCTACCACACACAGAAAGATTGGT
+
<<BAA@@989929>944999@A:88;2423
@CRC7V:00167:00203
ATATCGCGAGGGTATGGAAGACTCTATA
+
BBBBBAB@;;;8;@@D=A>ABB@@::87
@CRC7V:00172:00227
ACGAGTGCGTTCCCCACTGTCGTA
+
CCCA@BC?;>,111+1///,88?-
@CRC7V:00185:00232
TAGTGATCAGCCTCCGCCATGACGAAGGTATTCC
+
///79;;A4//7/1,//,/49944@89899924:
@CRC7V:00187:00216
ACGAGTGCGTTCCCCATGTCGTAGGTACTC
+
B<<=AJCBBB=?==6==@=>>>984899;B
@CRC7V:00188:00231
TAGTATCAGCCTCGCCATGACGAAGGTATTCC
+
BBC@@AFAAAABB@AC@AA==::8<@@>A=@;
@CRC7V:00189:00236
TCTCTATGCGCTCCACATGTCTAAGGT
+
BBCCAAACBCCBCEBBBCBBCCA?BCC
@CRC7V:00196:00221
ACGAGTGCGTTCCCCATGTCGTAGGTATTC
+
BC@BBCDBCC?CC?9@9;;@B@@A?B@@=@
@CRC7V:00159:00268
ACGAGTGCGTTCCCCATGTCGTAGGTACTC
+
B@?@=?===;2444,44449=:43134443
@CRC7V:00165:00297
ACGAGTGCGTTCCCCATGTCGTAGGTACTC
+
@BBBBBBBCBAA??6?9;;AA@9848999@
@CRC7V:00172:00255
ACGAGTGCGTTCCCCATGTCGTAGGTACTC
+
AABBBBCB??>@DD9C:;;BB@@A>@@@AC
@CRC7V:00174:00289
ACGAGTGCGTTCCCCATGTCGTAGGTACTC
+
BB@ABBBBCC@CBB9D;;;@@@=?<?;<<C
@CRC7V:00177:00254
ACGAGTGCGTTCCCCATGTCGTAGGTACTC
+
BB@ABBBB@@@ACC9C;<<BB@@@?@@@AC
@CRC7V:00180:00290
ATCAGACACTCGACACAGCAGAACACACA
+
433488.////////44994449444334
@CRC7V:00182:00293
TACTGAGCTATACACACAGAAAGATTGGT
+
?AABDEEC??999999999991498598;
@CRC7V:00186:00271
CGTGTCTCTAGGCACAGGATTTTGTGTAG
+
BBBBBBAAA=@=@@@AA>ABCC7=><ACC
@CRC7V:00186:00284
ACGAGTGCGTTCCCCATGTCTAGG
+
44>>>>>>9964;;2;9/////.,
@CRC7V:00191:00294
TAGTATCAGCCTCGCCATGACGAAGGTATTCC
+
=?B9:=I@<<?111;;:ACCCAA=A@<9<>A=
@CRC7V:00193:00264
TGATACGTCTCCTTCCTTAGTTACTTCA
+
BBBBBB@AABFAEDA@A@BBB?EBCACE
@CRC7V:00195:00261
ACGAGTGCGTTCCCCATGTCGTAGGTACTC
+
B?>AABDBBC?BAA9D??>=B@=?<@:<<C
@CRC7V:00197:00297
ACGAGTGCGTTCCCCATGTCGTAGGTACTC
+
BBBBBBBBBA?ACD:D@A@CCBBB@@AAEC
@CRC7V:00199:00274
ATCAGACACGGACACAGCAGAACACAC
+
BAACBB>?>><=@=@@ADCCCACBCBB
@CRC7V:00155:00342
ACGAGTGCGTTCCCCATGTCGTAGGTACTC
+
?@BBBBBBDBAA??6?9;;>>>9858999>
@CRC7V:00156:00327
ACGAGTGCGTTCCCCATGTCGTAGGTACTC
+
BBBBBBBBAAAAFH9C@A?AB@@A?;<<AC
@CRC7V:00163:00349
ACGAGTGCGTTCCCCATGTCGTAGGTACTC
+
BCABBBBB;;2444/99999<;998;<<;B
@CRC7V:00179:00347
TGATACGTCTCCTTCCTTAGTTACTTCA
+
BBBBBBCCCCE@DBD@C@ABB>@A@@BC
@CRC7V:00180:00343
ACGAGTGCGTTCCCCATGTCGTAGGTACTC
+
BBAAABCBA;2444/9999>@@9858999>
@CRC7V:00186:00333
ACGAGTGCGTTCCCCATGTCGTAGGTACTC
+
BBBBBBBBBC@CCC:D????A@AB?@<<<C
@CRC7V:00191:00328
ATCAGACACGGACACAGCAGAACACAC
+
BBBABCAAA@>ABBBBCECCE@BBBAA
@CRC7V:00195:00322
ACGAGTGCGTTCCCCATGTCGTAGGTA
+
?ABCCCC@;;2444/944/888/.,./
@CRC7V:00199:00305
ACGAGTGCGTTCCCCATGTCGTAGGTACTC
+
ABBBCBBBBC?CBB:C:;;AA@8:8:;;;C
@CRC7V:00154:00370
ATATCGCGAGGGTATGGAAGACTCTATAG
+
B?@@CBC@AAC>:49C5959>>>>88777
@CRC7V:00158:00391
ACGAGTGCGTTCCCCACTGTCGT
+
ABCBBBBA88,,,,*-,,,,66/
@CRC7V:00160:00375
ACGAGTGCGTTCCCCATGTCGTAGGTACTC
+
BBBBBBBBCC@CCC:B:<;@@>9858999?
@CRC7V:00164:00367
ACGAGTGCGTTCCCCATGTCGTAGGTACTC
+
BBBBBBDB@?>ADD9C@AABBBBB@:;<AC
@CRC7V:00168:00369
ACGAGTGCGTTCCCCATGTCGTAGGTACTC
+
@ABBBBBBAA?ADD:E:::@@@8:6:;;;B
@CRC7V:00168:00383
ACGAGTGCGTTCCCCATGTCGGTAGGTACTC
+
BBBBBBBB@@>ABB7A;<;AA?ABB?ACBCB
@CRC7V:00169:00387
TAGTATCAGCCTCGCCATGACGAAGGTATTCC
+
BBD@@AICCCBBABB?B@;@B9:6<?A@A?B=
@CRC7V:00170:00375
ACGAGTGCGTTCCCCATGTCGTAGGTACTC
+
BBBBBBBBCB>AA?6?=@>@BB@@=@;<<C
@CRC7V:00180:00366
TGATACGTCTCCTTCCTTAGTTACTTCAG
+
<<<A@>@999964242427949;<42494
@CRC7V:00186:00361
AGCACTGTAGCTGTCACTAGTTACTTGT
+
ABCCAAACCCCBBCDBCCC;96;@@=AC
@CRC7V:00189:00353
ACGAGTGCGTTCCCCATGTCGTAGGTACTC
+
ABBBBBBBBB@CCD9BABBBCB=>=::<BC
@CRC7V:00189:00354
TCTCTATGCGCTCCACATGTCTAAGGT
+
B<;;BAABCBBAC@DCBBBAA?:2:69
@CRC7V:00189:00375
AGCACTGTATCTGTCACTAGTTACTTGT
+
@@@@BDDABBBDAAADDCC??>ADC@AA
@CRC7V:00195:00388
ACGAGTGCGTTCCCCATGTCGTAGGTACTC
+
ABBBBBDBAAAAHH:D@@?BBB@B@@@AAD
@CRC7V:00150:00403
ACGAGTGCGTTCCCCATGTCGTAGGTACTC
+
ABBCCBB===8@@?4@999>@@>?=@<<<F
@CRC7V:00151:00409
ACGAGTGCGGTTCCCCATGTCGTAGT
+
9=DCCC@BB<@6444/9999>96,,,
@CRC7V:00158:00434
ACGAGTGCGTTCCCCATGTCGTAGGTACTC
+
BBBBBCB;992444/99999<99958999@
@CRC7V:00159:00433
ACGAGTGCGTTCCCCATGTCGTAGGTCTC
+
AA?BBBBB9929@@4@;<;ABBBB@BBBB
@CRC7V:00160:00427
ACGAGTGCGTTCCCCATGTCGTAGGTACTC
+
BBBBBBBB9::<BB8C;<;BBAAB?@<<<D
@CRC7V:00163:00421
ACGAGTGCGTTCCCCATGTCGTAGGTATC
+
BCCCCBB8=95111+11/////44238:3
@CRC7V:00167:00448
ACGAGTGCGTTCCCCATGTCGTAGGTACTC
+
BBBBBBB@==89==4?9<;@A@AB?B<<<C
@CRC7V:00174:00400
ACGCTCGACATGCCCAGGTACAGGAG
+
//46=BCDCBCBBC@BB@BBBBC>@A
@CRC7V:00177:00445
AGCACTGTAGCTGTCACTAGTTACTTGT
+
@BCDBABCCD@>@BEC?@A;979@@=@A
@CRC7V:00181:00409
ACGAGTGCGTTCCCCATGTCGTAGGTACTC
+
??BBBBBBBB@ABB9B:<;BB@@B@;<<BC
@CRC7V:00186:00448
ACGAGTGCGTTCCCCATGTCGTAGGTACTC
+
BBBBBBDB@@>@BB9D:;;@@@@@?@<<<C
@CRC7V:00187:00416
ACGAGTGCGTTCCCCATGTCGTAGGTACTC
+
AABBBBBBBB?CDD9AA@@BB@@B?;<<BC
@CRC7V:00196:00421
ATCAGACACGGACACAGCAGAACAC
+
BCBBBBABBB?BBBBAAACBB@BBB
@CRC7V:00199:00407
ACGAGTGCGTTCCCCATGTCGTAGGTACTC
+
AABBBBBBBB@CCD:D@@?BB?=B?::<AC
@CRC7V:00150:00487
ACGAGTGCGTTCCCCATGTCGTAGGTACTC
+
BBBBBBDBAA>A??7B;;;@@@>A>?<<<C
@CRC7V:00152:00498
TGATACGTCTCCTTCCTTAGTTACTTCA
+
BBB??@BBBBBBEEB@CAABB?BCC@CC
@CRC7V:00155:00479
ACGAGTGCGTTCCCCATGTCGTAGGTACTC
+
B@?ABBCB?@@@CC9B:;;@@@888:;<;D
@CRC7V:00156:00452
ACGAGTGCGTTCCCCATGTCGTAGGTACTC
+
BBCC@AABBD@DBB9B<<2;<;11,.///6
@CRC7V:00161:00457
CATATCGCGACGGTATGAAGACTCTAAGTAG
+
//.4488A>4442444442444977>;>>81
@CRC7V:00167:00474
TCTCTATGCGCTCCACATGTCTAAGGT
+
BBBCGAACBBBCC@CABBBBCBC@CAC
@CRC7V:00168:00475
AGCACTGTAGCTGTCACTAGTTACTTGT
+
BCBCCHDCCC;<:BCBCCEDC=@@B:;;
@CRC7V:00168:00486
ACGAGTGCGTTCCCCATGTCGTAGGTACTC
+
@ABBBBCBB>;=99699;;@B@8:48;9;B
@CRC7V:00170:00451
ACGAGTGCGTTCCCCATGTCGTAGGTACTC
+
BBCBBCCCAA=ABB4;;<99999848949A
@CRC7V:00174:00487
CTCTATGCGCTCCACATGTCTAAGGT
+
4444444;444424::99A?9951,1
@CRC7V:00177:00469
CGTGTCTCTAGGCACAGGATTTTGTGTAG
+
BBBBCDCCAAA@DCBBC@CCCC:BBBBCC
@CRC7V:00180:00470
TCTCTATGCGCTCCACATGTCTAAGGT
+
BBBBA?@CBBBBB?BBEDCCBEC@C@C
@CRC7V:00183:00467
ACGAGTGCGTTCCCCATGTCGTAGGTACTC
+
??BBBBCCBA>A996?;<<?@@99589489
@CRC7V:00183:00497
TACTGAGCTACACACACAGAAAGATTGGT
+
AAACBBBC<>?@;;999>9991999<>=?
@CRC7V:00191:00495
ACGAGTGCGTTCCCCACTGTCGTA
+
AABBCCC?;;,111+1////;;8/
@CRC7V:00194:00473
ACGAGTGCGTTCCCCATGTCTAGGTACTC
+
ABBBBBBBCC?CBC9BA==?B?>>ACCCC
@CRC7V:00150:00511
ACGAGTGCGTTCCCCATGTCGTAGGTACTC
+
ABBBBBBBCC@CCB:C;;;@@@>>;>;;;A
@CRC7V:00155:00542
CGTGTCTCTAGGCACAGGATTTTGTGTAG
+
BCCCBDCCCCB<=8=9;8<@DD49<9449
@CRC7V:00160:00510
ACGAGTGCGTTCCCCATGTCGTAGGTACTC
+
ABBBBBCBBC@CCC9B;<;@@@>@>?<<<E
@CRC7V:00161:00533
TGATACGTCTCCCTTCCTTAGTTACTTCA
+
>>>>844?91//+/,/,/5.//5444249
@CRC7V:00162:00535
ACGAGTGCGTTCCCCATGTCGTAGGTACTC
+
BBBBBBCB@;2444/9999@AA@@=@;;;A
@CRC7V:00162:00539
ACGAGTGCGTTCCCCATGTCGTAGGTACTC
+
ABBBBCDBBB?B??9@9;;=>>9858999?
@CRC7V:00163:00523
TAGTATCAGCCTCGCCATGACGAAGGTATTCC
+
BBD@@AIDCC@A?AA?BB>>A;:6<?>>@=@;
@CRC7V:00168:00542
ACGAGTGCGTTCCCCATGTCGTAGGTACTC
+
BBBBBBDB@=;=994@9;;@B@>@=?;;<C
@CRC7V:00169:00522
CGTGTCTCTAGGCACAGGATTTTGTGTAG
+
CCBBCEDC@A@@BABBC@CCCC:DCCBBA
@CRC7V:00172:00500
GACGAGTGCGTTCCCCATGTC
+
248944498442/88*////6
@CRC7V:00172:00521
ACGAGTGCGTTCCCCATGTCGTAGGTACTC
+
BBBBBBBBAAAACC9D:<;BBB@A@@<<<D
@CRC7V:00174:00512
ACGAGTGCGTTCCCCATGTCGTAGGTACTC
+
>>?ABBBB@=2944-99;;@A@9958999@
@CRC7V:00176:00511
ACGAGTGCGTTCCCCATGTCGTAGGTACTC
+
BBBBBBCBB@;=9=6?9<<@A@98489447
@CRC7V:00181:00532
CGTGTCTCTACGGCACAGGATTTTGTGTAGAG
+
;<@>997/////56=89;:4444,44444444
@CRC7V:00182:00506
ACGAGTGCGTTCCCCATGTCGTAGGTACTC
+
BBBBABBB@?@ADH9CAAACCB@B?:<<AB
@CRC7V:00185:00531
ACGAGTGCGTTCCCCATGTCGTAGTTACTC
+
BBBBBBBBA@>ACC:C?@@DBCBBB@BCBB
@CRC7V:00194:00535
ACGAGTGCGTTCCCCATGTCGTAGGTACTC
+
BBBBBBDB:::<CC9CAAABCB@>?<@A@D
@CRC7V:00154:00562
TAGTATCAGCCTCGCCATGACGAAGGTATTCC
+
BBD::<IDAAACB@A?@CABB:::=BCCDAC?
@CRC7V:00157:00552
ACGAGTGCGTTCCCCATGTCGTAGGTACTC
+
BBBBBBBBBA>BCC:E:<;@@@?@=@<<<B
@CRC7V:00158:00553
AGCACTGTAGCTGTCACTAGTTTCTTGT
+
BBBCAABCCCBCBCCBBCCCCE>B=6;<
@CRC7V:00170:00569
TACTGAGCTACACACACAGAAAGATTGGT
+
B??BCCFBBBA?99;;<A@CCBAAAAC=?
@CRC7V:00171:00560
ACGAGTGCGTTCCCCATGTCGTAGGTACTC
+
?@?BBBCBBA6:44-9999@@@98489447
@CRC7V:00172:00564
ACGAGTGCGTTCCCCATGTCGTAGGTACTC
+
BBBBBBBBBB@ECC9B:;9=@@=?=@@@AC
@CRC7V:00173:00585
ACGAGTGCGTTCCCCATGTCGTAGGTACTC
+
@ABBBBDBB@6944/9999>@@9;8;;;;B
@CRC7V:00174:00553
ACGAGTGCGTTCCCCATGTCGTAGGTACTC
+
AA?ABBBB??@ADD9CAA??B@@@>::<@C
@CRC7V:00175:00552
ACGAGTGCGTTCCCACTGTCG
+
AACCCBCA@@811,/7//,,*
@CRC7V:00177:00596
TGTACGTCTCCTTCCTTAGTTACTTCA
+
;;@@ABB@11-1,/,/7688<==?==?
@CRC7V:00180:00596
TACTGAGCTACACACACAGAAAGATTGGT
+
B??=AADBBBBBAAB?:;984-9995<@C
@CRC7V:00181:00554
AGCACTGTAGCTGTCGCTAGTTACTTGT
+
ABCCCC=9<<@@=ACABCBA@=@BB?BB
@CRC7V:00186:00577
ACGAGTGCGTTCCCCATGTCGTAGGTACTC
+
BBBCBBBB@@@AFF9B;<=BBA9;6;;::?
@CRC7V:00187:00561
ACGAGTGCGTTCCCCATGTCGTAGGTACTC
+
BBBBBBDB??=@B@6?@A@BB@@@>:;;@F
@CRC7V:00188:00564
CGTGTCTCTAGGCACAGGATTTTGTGTAG
+
BCBBCCCDD@@?BBBBCCCCCC:DCCBAB
@CRC7V:00191:00576
ATATCGCGGGGTATGGAAGACTCTATA
+
BBABBBA@@A9BBCC>@>ACBCD<;<@
@CRC7V:00152:00604
ACGAGTGCATGTCGTAGGTACTC
+
AABBBBBBCBDBBEBBB@AAAAC
@CRC7V:00154:00623
CGTGTCTCTAGGCACAGGATTTTGTGTAG
+
BBBBCDDCBBA@BBB@A?AAAA8@@>BCC
@CRC7V:00158:00611
ACGAGTGCGTTCCCCATGTCGTAGGTACTC
+
BBBBBBCAAA?ADD:D:<;@@@>?<?;<<D
@CRC7V:00166:00643
CGTGTCTCTACGGCACAGGATTTGTGTAG
+
994444/,,,,,*,/4442444-444944
@CRC7V:00168:00603
ACGAGTGCGTTCCCCATGTCGTAGGTACTC
+
BBBBBBBBBB>BA?4?99999111,01//.
@CRC7V:00168:00616
ACGAGTGCGTTCCCCATGTCGTAGT
+
@AECCCBBBB@AAA9>1-***(***
@CRC7V:00169:00614
ACGAGTGCGTTCCCCATGTCGTAGATC
+
BCGCCCCBA@5999/99998448774.
@CRC7V:00173:00608
ACGAGTGCGTTCCCCATGTCGTA
+
9979=994;=5111*1//,00,*
@CRC7V:00175:00629
ACGAGTGCGTTCCCCATGTCGTAGGTACTC
+
@BBBBA@@>>5999/9999>@>9948>>>>
@CRC7V:00183:00619
ACGAGTGCGTTCCCCATGTCGTAGGTACTC
+
BBBBBBB@=92999/999<CBBAB>;<<AC
@CRC7V:00185:00649
ATCAGACACGGACACAGCAGAACACA
+
AAAB@@:11/,/6/4444499894//
@CRC7V:00189:00615
TAGTATCAGCCTCGCCATGACGAAGGTATTCC
+
AACBCCEA@ABBCCC@BABAA;;7<?ADC@C?
@CRC7V:00194:00607
ACGAGTGCGTTCCCCATGTCGTAGGTACTC
+
?@@CCCA@9429>>4?AA@@ABBA>:;;AA
@CRC7V:00195:00617
TGATACGTCTCCTTCCTTAGTTACTTCA
+
<<DBCCEBBBCACAC==;?9959A@>AC
@CRC7V:00196:00606
ACGAGTGCGTTCCCCATGTCGTAGGTACTC
+
CBBBBBDB@?>@HC9G@A?BBB@B?::;BA
@CRC7V:00197:00618
ACGAGTGCGTTCCCCATGTCGTAGGTACTC
+
CCBBBBBBCB>B??6@;;;@A>9858;;9B
@CRC7V:00198:00623
ACGAGTGCGTTCCCCATGTCGTAGGTACTC
+
BBABBBBA;;9<CD8AACBBA;;;7899B?
@CRC7V:00199:00602
ACGAGTGCGTTCCCCATGTCGTAGGTACTC
+
@ABBBBCCA@=ACC4<=ABBA;;;7;;9@>
@CRC7V:00156:00694
ACGAGTGCGTTCCCCATGTCGTAGGTACTC
+
BBBBBBBB?A>BCC:EABBAACAB?@@@@C
@CRC7V:00156:00696
ACGAGTGCGTCCCCATGTCGTAGGTACTC
+
BBBB?BBBB??==6=@A@@A@@A>@A@BF
@CRC7V:00158:00658
TAGTATCAGCCTCGCCATGACGAAGGTATTCC
+
BBBA@AECCC@??AA>ACCBCA@>A@BBB@C>
@CRC7V:00160:00683
ACGAGTGCGTTCCCCATGTCGTAGGTACTC
+
BBBBBBDBA@>A??6?=@>?BBAB?@;<<C
@CRC7V:00163:00662
TCTCTATGCGCTCCACATGTCTAAGGT
+
BBBBAAABBBBBB@CCDBBBDEC@CAC
@CRC7V:00163:00687
ACGAGTGCGTTCCCCATGTCGTAGGTACTC
+
BB@@ABBC@@@@CC9CAA?ABB@B?A;<<C
@CRC7V:00167:00698
ACGAGTGCGTTCCCCATGTCGTAGGTACTC
+
@AB@BBBB@?>AHH9GAAABB@@@?@@@AC
@CRC7V:00176:00651
ACGAGTGCGTTCCCCATGTCGTAGGTACTC
+
??DACCB@992999/999999999589489
@CRC7V:00177:00670
ACGAGTGCGTTCCCCATGTCGTAGGTACTC
+
BBBBBBBAB=;==96?9;99999968999@
@CRC7V:00179:00660
ACGAGTGCGTTCCCCATGTCGTAGGTACTC
+
@ABBBBBB=92944/99<9>@;11-1111:
@CRC7V:00180:00660
ACGAGTGCGTTCCCCATGTCGTAGGTACTC
+
BBBBABCC??>AHH9EAAACB@@B?:<<<C
@CRC7V:00180:00673
ACGAGTGCGTTCCCCATGTCGTAGGTACTC
+
BB@@BCHBAA>A??7A9<;@@@>?=?;<;D
@CRC7V:00183:00650
ACGAGTGCGTTCCCCATGTCGTAGGTACTC
+
BBBBBCBB??>AHH9E;;;@@@@@>@A@AC
@CRC7V:00183:00678
ACGAGTGCGTTCCCCATGTCGTAGGTACTC
+
BBBBABBB=92944/99<9>@>9968999>
@CRC7V:00183:00696
ACGAGTGCGTTCCCCATGTCGTAG
+
BBBB@ACB=:5444/9941;82,,
@CRC7V:00187:00698
ACGAGTGCGTTCCCCATGTCGTAGGTACTC
+
BBBBBBCBDB?CBB9C;;9=B@=?=@<<<C
@CRC7V:00188:00688
ATATCGCGAGGTATGGAAGCACTCTAGTAGAG
+
434444499924449592444444333...4.
@CRC7V:00158:00701
ACGAGTGCGTTCCCCATGTCGTAGGTACTC
+
ABB???BBBA6944/99<<BBB9;789889
@CRC7V:00160:00709
ACGAGTGCGTTCCCCATGTCGTAGGTACTC
+
BBBBBBBBBB?BFF9BAA?BBBAB?@AAAC
@CRC7V:00162:00722
ACGAGTGCGTTCCCACTGTCGTAGTACGTC
+
@AB??BBA;;244-9444/888,-,,,,,,
@CRC7V:00170:00702
ATCAGACACGGACACAGCAGAACACAC
+
@<<@BBB@998;AAAAAB@;;7;@@@A
@CRC7V:00170:00705
ACGAGTGCGTTCCCCATGTCGTAGGTACTC
+
BBBBBBCBBB>AA?7?=@@BBBAA@B<<>C
@CRC7V:00171:00719
ACGAGTGCGTTCCCCATGTCGTAGGTACTC
+
BBAAABBCBC@FCC:C:;;BBB>@>@<<<D
@CRC7V:00175:00748
ACGAGTGCGTTCCCATGTCGTAAGGTACTC
+
CCCC@<99996991444/////,/54///4
@CRC7V:00176:00747
ACGAGTGCGTTCCCCATGTCGTAGGTACTC
+
A@>@BBBCBB=@??6==?=>BA8:8:;;;C
@CRC7V:00178:00745
ACGAGTGCGTTCCCCATGTCGTAGGTACTC
+
@@>@BBBBDB=@==6=9;9=B@=?=<;;;B
@CRC7V:00179:00743
ACGAGTGCGTTCCCCATGTCGTAGGTATC
+
BBBCBBBC?@@ABB8C9999948823884
@CRC7V:00183:00715
TACTGAGCTACACACACAGAAGATTGT
+
9::994;B7444;944444424442//
@CRC7V:00184:00720
ACGAGTGCGTTCCCCATGTCGTAGGTACTC
+
@ABBBBBBBD@CBB:C;;;;;;9;8;@@@D
@CRC7V:00186:00704
ACGAGTGCGTTCCCCATGTCGTAGGT
+
ABBCCB@@>B5999/99911//1/,.
@CRC7V:00192:00731
TGATACGTCCTCCTTCCTTAGTTACTTCA
+
@AA@A8/11,//,/588?ACDC@@AAAC@
@CRC7V:00194:00713
ACGAGTGCGTTCCCCATGTCGTAGGTACTC
+
BBBBBBDCBB>A??7?9;;@@@>@=?<<<C
@CRC7V:00198:00730
ACGGAGTGCGTTCCCCATGTCGTAGGTACTC
+
BB@?ABBBBB@=?994?999>>>9958>>>A
@CRC7V:00199:00707
TAGTATCAGCCTCCGCCATGACGAAGGTATTCC
+
4;A9<9@444294244:;;:>>9954:449@E=
@CRC7V:00199:00732
ATCAGACACGGACACAGCAGAACACAC
+
BCB??@@@@>>@@;;;@AA@@<AAA@A
@CRC7V:00166:00753
ACGAGTGCGTTCCCCATGTCGTAGGTATC
+
AABAAABB;;2444/9991?>?11,0:66
@CRC7V:00166:00755
ACGAGTGCGTTCCCCATGTCGTAGGTACTC
+
BCB@?@@>>>5999/9999@A@>A>@<<<D
@CRC7V:00171:00769
TACTGAGCTACACACACAGAAAGATTGGT
+
BAAABBDBBBBBBBBDEDBAA=BB?>B@C
@CRC7V:00171:00770
ACGAGTGCGTTCCCCATGTCGTAGGTACTC
+
BBBBBCBB@=<AAA7B;<;ACA?@=@;<<D
@CRC7V:00173:00756
ACGAGTGCGTTCCCCATGTCGTAGGTACTC
+
BBBBBBBBAA?ACC9CAAACBB@B?@<<<C
@CRC7V:00174:00760
ACGAGTGCGTTCCCCATGTCGTAGGTACTC
+
ABBBBBBCCC?AAA9?9;;@@@9;48;;;A
@CRC7V:00174:00780
ACGAGTGCGTTCCCCATGTCGTAGGTACTC
+
BBBBBBBBBB?CDC:E@A?BBB@??@@AAC
@CRC7V:00174:00798
ACGAGTGCGTTCCCCATGTCGTAGGTACTC
+
CCCACBCCA@@AHH9EAAABBA@@=;;;@B
@CRC7V:00176:00775
ACGAGTGCGTTCCCCATGTCGTAGGTACTC
+
BBBB@ABBBC@CCC9C@A?BBB@B?@<<<C
@CRC7V:00179:00772
ACGAGTGCGTTCCCCATGTCGTAGGTACTC
+
BBBBBB?>@B@BBB7B;;;@@>>@>?<<<C
@CRC7V:00185:00777
TAGTATCAGCCTCGCCATGACGAAGGTATTCC
+
BBBAAACCCCBBEBA?ABBBB@@=@@@BA?C?
@CRC7V:00190:00794
TAGTATCAGCCTCGCCATGACGAAGTATTCC
+
AA@BCDBBABB;;99@A;=<;11-1//,*,0
@CRC7V:00195:00774
TAGTATCAGCCTCGCCATGACGAAGGTATTCC
+
BBC?@ACCCCBC;==CCBBBB??=@>ACB@B?
@CRC7V:00199:00769
ACGAGTGCGTTCCCCATGTC
+
;<AAC@@9995111*//,**
@CRC7V:00199:00772
TACTGAGCTACACACACAGAAAGATTGGT
+
BBBBBCD@>?BCDCBBCA>=><@AA>B?B
@CRC7V:00150:00828
ACGAGTGCGTTCCCCATGTCGTAGGTACTC
+
GDBBBEBBAD=@@@6A<><@A@99589489
@CRC7V:00155:00822
ACGAGTGCGTTCCCCATGTCGTAGGTACTC
+
DDCCBBBEAACADH9AABBBBAA@>;<;@A
@CRC7V:00155:00827
ACGAGTGCGTTCCCCATGTCGTAGGTACTC
+
BCD@ABBBBB?CBC9CBBBBBA=?=:;;;C
@CRC7V:00160:00838
ACGAGTGCGTTCCCCATGTCGTAGGTACTC
+
BBCBCCBABA?BBB6A<<;B99496799=?
@CRC7V:00164:00823
ACGAGTGCGTTCCCCATGTCGTAGGTACTC
+
BBBBBBBB;:;<CD9BAA@@@>>><8;9AB
@CRC7V:00165:00804
ACGAGTGCGTTCCCCATGTCGTAGGTACTC
+
BBBBBBBB>>;=9=4?AA@@@@?@?:;<BC
@CRC7V:00165:00845
ACGAGTGCGTTCCCCATGTCGTAGGTACTC
+
BCBBBBBBBBBDCC7??@@@@@@@?;;;AA
@CRC7V:00168:00832
ACGAGTGCGTTCCCACTGTCGT
+
:@CCBBBA::-11-1///,87;
@CRC7V:00170:00822
CGTGTCTCTAGGCACAGGATTTTGTGTAG
+
AABABBCDA@?@BCCBC?@@=?6@CBBBA
@CRC7V:00172:00820
ACGAGTGCGTTCCCACTGTCGTAG
+
@ACBABC;77,//+////,88<//
@CRC7V:00173:00805
ACGAGTGCGTTCCCCATGTCGTAGGTACTC
+
BBBBBBBBA;2444/9999BCB9;7:;;;B
@CRC7V:00173:00840
ACGAGTGCCGTTCCCATGTCGTAGGTACTC
+
@A?;:6/1,/6,//+/44//66//,.6676
@CRC7V:00174:00817
ATCAGACACGGACACAGCAGAACACAC
+
BB?BBBBB?><>B?BCCDECC@CB??@
@CRC7V:00177:00812
TCTCTATGCGCTCCACATGTCTAAGGT
+
BBCCBBBCCBBAA?CBCCCA@AC@C@B
@CRC7V:00179:00802
TAGTATCAACCTCGCCATGACGAAGGTATTCC
+
99<;944929?99499>9;<;<<69599959=
@CRC7V:00181:00822
CGTTTCTCTAGGCACAGGATTTTGTGTAG
+
BDCC>::=ACCABBBCB<8899/999>@A
@CRC7V:00184:00815
ACGAGTGCGTTCCCCATGTCGTAGGTACTC
+
AB>?BBCBA>;=994?99;@@@>>=?;;;A
@CRC7V:00186:00810
ACGAGTGCGTTCCCCATGTCGTAGGTACTC
+
B@BBBBBBB>;===4AAA=CCB@B?@;<<C
@CRC7V:00193:00818
TACTGAGCTACACACACAGAAAGATTGGT
+
;;<CA=@B;;4>99944499958884943
@CRC7V:00195:00833
TACTGAGCTACACACACAGAAAGATTGGT
+
B:=<AADBA@@@@99999999-44899;8
@CRC7V:00195:00846
ACGAGTGCGTTCCCCATGTCGTAGGTACTC
+
BBBBBBBBBA6944/9?@@AB@@@=?@AAB
@CRC7V:00196:00805
TAGTATCAGCCTCGGACGAAGGTATTCC
+
CBD?@ACBBBBCEC?BBCC?CBCDEBC?
@CRC7V:00197:00819
ACGAGTGCGTTCCCCATGTCGTAGGTACTC
+
ABABBBB?@>749449999>@@9;98;<;B
@CRC7V:00199:00808
ACGAGTGCGTTCCCCATGTCGTA
+
@BCCCCCA;;2///+111----1
@CRC7V:00151:00870
AGCACTGTAGCTGTCACTAGTTACTTGT
+
AACCAAAFCDCCBCDCCCB<<899>9@A
@CRC7V:00153:00895
CGTGTCTCTAGGCACAGGATTTTGTGTAG
+
BBBBBBBDAAABC@@@@=??>>4?@>>@A
@CRC7V:00154:00892
ACGAGTGCGTTCCCCATGTCGTAGGTACTC
+
BBBBBBBBBC?CBB9B;;;BBBAA@@<?=C
@CRC7V:00155:00874
ACGAGTGCGTTCCCCATGTCGTAGGTACTC
+
BBBAABBBBC@CHH:EAA@@@@@@>?<;<C
@CRC7V:00157:00858
ACGAGTGCGTTCCCCATGTCAGT
+
9=78ABBA@A5111+11/,,*,,
@CRC7V:00162:00872
ACGAGTGCGTTCCC
+
@=788881//7<;<
@CRC7V:00168:00875
TCTCTATGCGCTCCACATGTCTAAGGT
+
444444=9AA99969@@BCCCDFBCAC
@CRC7V:00170:00870
ACGAGTGCGTTCCCCATGTCGTAGGTACTC
+
BBBBBBCBDB?CBC9BCBBBB?>@@@@@BC
@CRC7V:00170:00878
TAGTATCAGCCTCGCCATGACGAAGGTATTCC
+
CCBBCCCEAB@==@@899@>><<6<?999895
@CRC7V:00171:00864
ACGAGTGCGTTCCCCATGTCGTAGGTACTC
+
@?BBBBBBBB@CCI9AACBBB@@@?;;;A@
@CRC7V:00172:00869
ACGAGTGCGTTCCCCATGTCGTAGGTACTC
+
BBB?BBBBBB?ABB9BBBAABBBB?:;<BA
@CRC7V:00175:00898
ACGAGTGCGTTCCCCATGTCGTAGGTACTC
+
BBBBBBDBBA;?==6?9;;@@@>><?<;9A
@CRC7V:00177:00895
ACGAGTGCGTTCCCCATGTCGTAGGTACTC
+
BBBBBBBBAA?CHI9CBC??@B@B?;<<BC
@CRC7V:00179:00887
TACTGAGCTACCACACACAGAAAGATTGGT
+
<==<<DA;:11,1::=9BCB?B:88:2424
@CRC7V:00181:00884
ACGAGTGCGTTCCCCATGTCGTAGGTACTAC
+
@BB@@ACC@;2444/9999CA>4/,./////
@CRC7V:00193:00861
ACGAGTGCGTTCCCCATGTCGTAGGTACTC
+
==?BBBBBDC?CBB9BAAABBB=?>>?@AD
@CRC7V:00194:00865
ACGAGTGCGTTCCCCATGTCGTAGGTACTC
+
BBBBBBBCBB=@==6A=@>BCBAB?AA@AC
@CRC7V:00152:00908
ACGAGTGCGTTCCCCATGTCGTAGTATC
+
BBBAABB=995444/999111111./7/
@CRC7V:00154:00943
TCTCTATGCGCTCCACA
+
@A@AAAACCCDCCABB>
@CRC7V:00156:00941
ACGAGTGCGTTCCCCATGTCGTAGGTACTC
+
BBBBBBBCCE?DB?7B;<<<=<BB?B<:;@
@CRC7V:00163:00921
ACGAGTGCGTTCCCATGTCGT
+
A@>ABDB>CA5//+1//,000
@CRC7V:00168:00941
ACGAGTGCGTTCCCCATGTCGTAGGTACT
+
?BDAA>?BCD=@@@4?991<>>11,.///
@CRC7V:00169:00919
ACGAGTGCGTTCCCCATGTCGTAGGTACTC
+
BBBBBBBBAA>ACC:CAABBBB;;;;A@BC
@CRC7V:00176:00901
ACGAGTGCGTTCCCCATCGTAGGTACTC
+
BBBBBBB@;;2444/9BB@A;;89999>
@CRC7V:00182:00928
TAGTATCAGCGACGAAGGTACTTCC
+
@94499>@??9994824;>443999
@CRC7V:00192:00918
ACGAGTGCGTTCCCCATGTCTTAGGTACTC
+
ABAAABBB>;2444/9?BBCC@CC@ABBCA
@CRC7V:00152:00977
ACGAGTGCGTTCCCC
+
94>>@A;9995111*
@CRC7V:00152:00978
ACGAGTACGTTCCCCATGTCGTAGGTACTC
+
BBBBCBBB:::<DC:C<===>2=>>>311>
@CRC7V:00153:00962
ACGAGTGCGTTCCCCATGTCG
+
BBBBBBBBAA?@CC:F:;;@A
@CRC7V:00158:00971
ACGAGTGCGTTCCCCATGTCGTAGGTACTC
+
ABBBBBCB=:2444/9999>>;11,01///
@CRC7V:00164:00965
TAGTATCAGCCTCGCCATGACGA
+
@@B;;<ECAB?BBCCBBB@==;9
@CRC7V:00168:00965
ACGAGTGCGTTCCCCATGTCGTAGGTACTC
+
BBBBBBBBAA?ACC9B?@@BDA@B@:;<BC
@CRC7V:00169:00982
ACGAGTGCGTTCCCCATGTCGTAGGTACTC
+
BB?AABBBBB@DFB9B???BBBAC@@<<<C
@CRC7V:00174:00978
ACGAGTGCGTTCCCCATGTCGTAGGTACTC
+
BBBBBBBBBA>BCF:E:;:BBB@B?@;<>C
@CRC7V:00179:00993
TAGTATCAGCCTCGCCATGACGA
+
84444444//,////777/1111
@CRC7V:00187:00957
ACGAGTGCGTTC
+
CBBBBBBBAA>A
@CRC7V:00187:00959
ACGAGTGCGTTC
+
BBBBBBBBA@AA
@CRC7V:00192:00954
ACGAGTGCGTTC
+
DCCCBBBCBB?A
@CRC7V:00156:01004
ACGAGTGCGTTCCCCATGTCG
+
BBBBCBBB9::<CC:F<=<BB
@CRC7V:00156:01017
TCTCTATGCGCTCCCACA
+
48994949999944-44/
@CRC7V:00158:01029
ACGAGTGCGTTTTTT
+
9;011//////////
@CRC7V:00161:01033
ACGAGTGCGTTTCCCCCCCCCAT
+
@ACCBBE@99>011111///"/*
@CRC7V:00166:01016
ACGAGTGCGTTCCCCATGTCG
+
BBBBB?=@;96<BB7DAAABB
@CRC7V:00166:01040
ACGAGTGCTCCCCCC
+
49811,,,,,22882
@CRC7V:00167:01006
AGCACTGTAGCTGTC
+
BACDAAACCCCBCCB
@CRC7V:00168:01027
ACGAGTGCGTTCCCCATGTCG
+
BBBBB@@@998<BD4B<<<<;
@CRC7V:00170:01029
ACGAGTGCGTTCCCCATGTCG
+
BBBBA=:;4429@?2?9;<<;
@CRC7V:00179:01038
ACGAGTGCGTTCCCCA
+
@BBBB:88//,,2202
@CRC7V:00181:01030
TCTCTATGCGCTCCACA
+
BBCCA@ABBCDCB?ECB
@CRC7V:00181:01033
ACGAGTGCGTTCCCCATGTCG
+
CBB?B=>@996<BB4C??ABE
@CRC7V:00187:01047
ACGAGTGCGTTCCCCAT
+
BBBBBA>@998=BD8B=
@CRC7V:00193:01021
TCTCTATGCGCTCCACATTTC
+
BBBDECCCCBCAA>BBBAA>B
@CRC7V:00198:01028
ACGAGTGCGTTCCCCATGTCG
+
BBBBBBBB?>;@BB6AACAAA
@CRC7V:00198:01032
ACGAGTGCGTTC
+
CBB<:9>@<<:<
@CRC7V:00199:01041
ACGAGTGCGTTC
+
BBBBABBB?>=A
@CRC7V:00183:01050
ACGAGTGCGTTCCCCATG
+
BBB@@B@@@@>BCH:D:;
@CRC7V:00199:01055
ACGAGTGCGTTCCCCATG
+
BBBABBBBBB?ABB6ABB
@CRC7V:00202:00014
GGGGGGGGGGGGGGGGGACGAA
+
@>>>>;;;;;;;;888"//.8:
@CRC7V:00235:00011
GGAGCCCCCCCC
+
4-4444444444
@CRC7V:00211:00060
ACGAGTGCGTTCCCCATGTCGTAGGTACTC
+
?B>BBBCB==;9994@BBBBBBBA=::<BD
@CRC7V:00219:00068
ATCAGACACGGACACAGCAGAACACAC
+
9;@@@@@8999;@@CCEFGCC?CBB?@
@CRC7V:00228:00056
ACGAGTGCGTTCCCCATGTCGTAGGTACTC
+
--,,,002;;599;4<BBBBBB@@=;<<BF
@CRC7V:00232:00082
ACGAGTGCGTTCCCCATGTCGTAGGTACTC
+
=97;AA@A@C5999/9??>BCB;;78999?
@CRC7V:00232:00095
ATCAGACACGGACACAGCAGAACACAC
+
;33444344;<?ABBCDCCBDECCDCC
@CRC7V:00240:00075
ACGAGTGCGTTCCCCATGTCGTAGGTACTC
+
BB>BB@DA;;2444/9BBABCC@@<>?@@C
@CRC7V:00207:00129
ACGAGTGCGTTCCCCATGTCGTAGGTACTC
+
@?@C994A@@>ACC9D><111111,.///6
@CRC7V:00208:00133
ACGAGTGCGTTTCCCCATGTCGTAGGTACTC
+
,*((((**,,,*///*44444448;:<?BCC
@CRC7V:00213:00132
ACGAGTGCGTTCCCCATGTCGTAGGTACTC
+
BBBBBBBCDBAA??7?9;;=@>984;;;;A
@CRC7V:00214:00118
ACGAGTGCGTTCCCCATGTCGTAGGTACTC
+
BBB???BCB@=?=969499>>?9958999>
@CRC7V:00216:00126
ACGAGTGCGTTCCCCATGTCGTAGGTACTC
+
BBB?@@>>?><@@?4?991<;;11,.////
@CRC7V:00218:00143
ATCAGACACGGACACAGCAGAACACAC
+
BBBC??@AB@>BB@@?AABBB@CCBBB
@CRC7V:00220:00108
ACGAGTGCGTTCCCCATGTCGTAGGTACTC
+
BB>@@CCCCB@BCD:DAA???===<?:<;C
@CRC7V:00221:00115
ACGAGTGCGTTCCCACTGTCGTAGTAC
+
AABAABC;;?599044444;;7//.//
@CRC7V:00228:00105
ACGAGTGCGTTCCCCATGTCGTAGGTACTC
+
BA@ABBCBEC@CBB9DAAABBB=>?@;<<C
@CRC7V:00231:00149
ACGAGTGCGTTCCCCATGTCGTAGGTACTC
+
BBB@@@BBBB@FCB9D;;9BBBAB@AAAAC
@CRC7V:00237:00145
ACGCTCGACATGCCCAGGTAGGAG
+
BB@@@AA999>99919@<@99599
@CRC7V:00241:00107
ATCAGACACGGACACAGCAGAACACAC
+
B@;<<CCDCC?BBBBBCCCED@CCBCB
@CRC7V:00242:00106
ACGAGTGCGTTCCCCATGTCGTAGGTACTC
+
9989@BCCDC@CCC:D@?=BB@99234448
@CRC7V:00202:00188
ACGAGTGCGTTCCCCATGTCGTAGGTACTC
+
@A:;<BBDCGACCC9B@AACCB@@=@@@AC
@CRC7V:00204:00168
ACGAGTGCGTTCCCCATGTCGTAGGTAACTC
+
@;:;BA@@CC=A@A6B;<<@>>11,01,//8
@CRC7V:00205:00190
ACGAGTGCGTTCCCCATGTCGTAGGTACTC
+
BBABBCDCCB@BDD9AAAACC@@?=;<<AC
@CRC7V:00206:00161
ACGAGTGCGTTCCCACTGTCGTAGTAGTC
+
BA@ABBCC>>,//+/////99?4934443
@CRC7V:00214:00169
ACGAGTGCGTTCCCCATGTCGTAGGTACTC
+
?@BBBBD@;;2444/9991<<<10,01//.
@CRC7V:00220:00180
ACGAGTGCGTTCCCATGTCGTAGT
+
ABBBBCA:995990944/882,,,
@CRC7V:00224:00195
ACGAGTGCGTTCCCCATGTCGTAGGTACTC
+
BCABBA@9>>5999/9>>>@B@98489447
@CRC7V:00232:00186
ACGAGTGCGTTCCCCATGTCGTAGGTACTC
+
?@?BBBCCBA=?==6?9<;@AAAB?B<<<C
@CRC7V:00233:00158
ACGAGTGCGTTCCCCATGTCGTAGGTACTC
+
BBBBBBBBCC@CBC:D;;;;<;987;;;;B
@CRC7V:00233:00191
ACGAGTGCGTTCCCCATGTCGTAGGTACTC
+
=?BBBBCA@=;===6@@@@@BB@@=@<<<B
@CRC7V:00234:00180
ATCAGACACTCG
+
4:344/******
@CRC7V:00239:00163
ACGAGTGCGTTCCCCATGTCGTAGGTACTC
+
=@BBCCBBBB?BCC:C:<;@@@9968;;;B
@CRC7V:00242:00194
TAGTATCAGCCTCGCCATGACGAAGGTATTCC
+
BBB9:=CAA@AB@AA=@CAAB:::<BACA?A=
@CRC7V:00247:00184
TACTGAGCTACCACACACAGAAAGATTGT
+
;;;89@C984424444444444-468,/.
@CRC7V:00202:00239
ACGAGTGCGTTCCCCATGTCGTAGGTACTC
+
BBBBBBBBA;5999/9999>@@>?<?;<<C
@CRC7V:00207:00214
TAGTATCAGCCTCGCCATGACGAAGGTATTCC
+
BBABCCEBBBABB@A>@AA@B::8<A@>@=@;
@CRC7V:00211:00201
ACGAGTGCGTTCCCCATGTCGTAGGTACTC
+
AB>BB?A=992444/9999>@>>>;?;;<G
@CRC7V:00215:00239
ACGAGTGCGTTCCCCATGTCGTAGGTACTC
+
?@BBBCAABB=@=@6?9;99<;9958999B
@CRC7V:00222:00200
ACGAGTGCGTTCCCCATGTCGTAGGTACTC
+
BB?BBBD?=92444/999<ABBAB?A<<<C
@CRC7V:00225:00225
ACGAGTGCGTTCCCCATGTCGTAGGTACTC
+
BB@BBCCBCCACBC:D?A@@@>9958;;<B
@CRC7V:00228:00223
ACGAGTGCGTTCCCCATGTCGTAGGTACTC
+
AA<??ABBCC?BAA6?====B@>@=@@@AC
@CRC7V:00228:00225
TACTGAGCTACACACACAGAAAGATTGGT
+
BBBAA;<<?AABCCAACCCCD?DBB?B=@
@CRC7V:00229:00217
TACTGAGCTACACACACAGAAAGATTGGT
+
BBBBBBCA@BBBBBBCCDBBB?CCB@B@@
@CRC7V:00233:00225
ACGAGTGCGTTCCCCATGTCGTAGGTACTC
+
?@>BBBBBBB=?==6@@A@AAA9;58999@
@CRC7V:00235:00246
ACGAGTGCGTTCCCCACTGTCGTAGTACGTC
+
BA@AAAB@@A5999/44444996//.//...
@CRC7V:00239:00211
ACGAGTGCGTTCCCCATGTCGTAGGTACTC
+
@@ABCCB@>>5444/9999?AA9958999@
@CRC7V:00242:00229
ACGAGTGCGTTCCCCATGTCGTAGGTACTC
+
AB<BBBBBCB=@??6==>>?BB=<=@@A@C
@CRC7V:00204:00299
TCTCTATGCGCTCCACATGTCTAA
+
==;4::99ADC9<;<D@>9911-+
@CRC7V:00208:00260
ACGAGTGCGTTCCCATGTCGTAG
+
BBBCBDB>>>599194/,2,,,,
@CRC7V:00212:00292
ACGAGTGCGTTCCCCATGTCGTAGGTACTC
+
AABBCCBBB@>@BC:D:::=@@8888;;;C
@CRC7V:00217:00256
ATCAGACACGGACACAGCAGAACACAC
+
A;89>>0///,/869444944598448
@CRC7V:00220:00259
ACGAGTGCGTTCCCCATGTCGTAGGTACTC
+
??BBBBBCB>6:44-9991;<;10,11117
@CRC7V:00222:00278
TACTGAGCTACACACACAGAAAAATTGTGC
+
??@BAABABBBBBBECCBB?BBB2B=AADE
@CRC7V:00222:00299
ACGCTCGACATGCCCAGGTACAGGAG
+
??@@AAB<<<B>>>:9959@@99:99
@CRC7V:00228:00253
ACGAGTGCGTTCCCCATGTCGTAGGTACTC
+
BB?AABBBBB@BDH:C@A?ABBAB?@<<<E
@CRC7V:00228:00290
ACGAGTGCGTTCCCCATGTCGTAGGTACTC
+
BB?BBBBBBE@CCB:D:;;BBB@@?A<<<C
@CRC7V:00229:00299
ACGAGTGCCGTTCCCCATGTCGTAGGTACTC
+
9;A;<;CA<>@5999/9999@A@>@?B<;<B
@CRC7V:00230:00293
CGTGTCTCTAGGCACAGGATTTTGTGTAG
+
B@@@BCCC?A@ACAB?C@CCCD:AA?@AA
@CRC7V:00234:00263
ACGAGTGCGTTCCCCATGTCGTAGGTACTC
+
ABAABBCCBB>AA?9?999=@@8:6:;;;C
@CRC7V:00241:00273
ACGAGTGCGTTCCCCATGTCGTAGGTACTC
+
B?>ABBDBBB@BDF:DAA?@B@===@<<<D
@CRC7V:00245:00290
ACGAGTGCGTTCCCCATGTCGTAGGTACTC
+
BBBBBBBBAA?ADC:C@A@BBB@B?A@AAC
@CRC7V:00248:00252
CGTGTCTCTAGGCACAGGATTTTGTGTAG
+
B@@AACCC@AA@CCCDC@BBAA9ACBCCA
@CRC7V:00200:00319
ATATCGCGGGGTATGGAAGACTCTAT
+
BB<?=C9988/999928=?4494499
@CRC7V:00202:00309
ACGAGTGCGTTCCCCATGTCGTAGGTACTC
+
A?BBBBD@;;2444/9999@CB9848999?
@CRC7V:00202:00348
ACGAGTGCGTTCCCCATGTCGTAGGTACTC
+
??B?ABBB=:2444/9>@@CCBBB@B<<<D
@CRC7V:00208:00301
ATATCGCGAGGGTATGGAAGACTCTATA
+
BB@@BCCBAAA>A?AB>B?BBBBC::;?
@CRC7V:00215:00314
AGCACTGTAGCTGTCACTAGTTAATTGT
+
AACCCB@A@BBBA@A@AADBB@B@C?AA
@CRC7V:00216:00337
ACGAGTGCGTTCCCCATGTCGTAGGTACTC
+
?A@BBCA>;;2444/9999>@@>@=@;;;B
@CRC7V:00218:00326
ACGAGTGCGTTCCCCATGTCGTAGGTACTC
+
::<CDGBA=92944/999444844234449
@CRC7V:00219:00310
ACGAGTGCGTTCCCATGTCGTAGA
+
BBCBCBB>;;244-9444444433
@CRC7V:00232:00318
ACGAGTGCGTTCCCCATGTCGTAGGTACTC
+
@A?BBBCA;;2444/9991?>>11,01//6
@CRC7V:00232:00343
ACGAGTGCGTTCCCACTGTCGTA
+
??BBBBCB88,//+1////99<1
@CRC7V:00240:00320
ACGCTCGACATGCCCAGGTACAGGAG
+
BBABCBBBBDBCFF@::;;BBBE@CC
@CRC7V:00203:00362
ACGCTCGACATGCCCAGGTACAGGAG
+
BBABBBBBBDCCDC@A@>?BBBC@BC
@CRC7V:00205:00391
ACGAGTGCGTTCCCCATGTCGTAGGTACTC
+
BBBBBBCBBA>A??6?9;;@@@>@=@<<<D
@CRC7V:00206:00350
ACGAGTGCGTTCCCCATGTCGTAGGTAT
+
BBBBBBDB>>2944-9999>@>91,011
@CRC7V:00210:00362
ACGAGTGCGTTCCCCATGTCGTAGGTACTC
+
BBBBCBCBBB>A??9?;;;@@@>?=?;;;C
@CRC7V:00210:00392
ACGAGTGCGTTCCCCATGGTCGTAGGTACTC
+
BBBBBBBB@@@ABC:C@@>?>@@=B?A@@AC
@CRC7V:00211:00355
ACGAGTGCGTTCCCCATGTCGTAGGTACTC
+
BBBBBBCBB@;=996=9;;@AA9958999>
@CRC7V:00212:00384
ACGAGTGCGTTCCCACTGTCGTAGT
+
BBBBBEB@?@599044444444443
@CRC7V:00215:00392
CGTGTCTCTAGGCACAGGATTTGTGTA
+
;<@A;99@?9924/6//,///+///8/
@CRC7V:00217:00386
ACGAGTGCGTTCCCCAGTCGTAGGTACTC
+
BBBBABBB>=;@BB7BCCABB;858999?
@CRC7V:00226:00373
ACGAGTGCGTTCCCCATGTCGTAGGTACTC
+
AABBBBBB??>@HD9C;<;BBB@B@@AAFE
@CRC7V:00226:00380
ACGCTCGACATGCCCAGGTACAGGAG
+
CBABABCCCCCEBC?999;CAAC@EC
@CRC7V:00231:00386
ACGAGTGCGTTCCCCATTGTCGTAGTA
+
BBBBBBC@;;2444/9924//88/..6
@CRC7V:00237:00364
ACGAGTGCGTTCCCCATGTCGTAGGTACTC
+
9;;<BAA@?>5999/9999>>11.,.///9
@CRC7V:00239:00384
ACGAGTGCGTTCCCCATGTCGTAGGTACTC
+
@BBBBBDBA@>A??6?;;;AAA9748999?
@CRC7V:00248:00366
ACGAGTGCGTTCCCCATGTCGTAGGTACTC
+
BBBBBBCBB>;?==6=9;;@B@8:7:;;;B
@CRC7V:00202:00417
ACGAGTGCGTTCCCCATGTCGTAGGTACTC
+
BBAABAC>;=2444/9>>>>>>9848989?
@CRC7V:00206:00449
ACGAGTGCGTTCCCCATGTCGTAGGTACTC
+
BBABCBBA@=>AA:7?;;;@@@>@>@<<<C
@CRC7V:00207:00425
ATCAGACACGGACACAGCAGAACACAC
+
B>>??@B@B@?@B@@@BCCCC@CBBBB
@CRC7V:00207:00440
ACGAGTGCGTTCCCCATGTCGTAGGTACTC
+
BBBBBBCB@@>ACC9C;<;BBB@A?@<<<D
@CRC7V:00207:00449
ACGAGTGCGTTCCCCATGTCGTAGGTACTC
+
CCBBBBBBBB?BBB7B;<;AAA9;8;;;;B
@CRC7V:00208:00449
CGTGTCTCTAGGCACAGGATTTTGTGTAG
+
BBBACDCCAAA@BBBBC?BBAA:@CBBEE
@CRC7V:00209:00449
ATCAGACACGGACACAGCAGAACACAC
+
CECB@>7999249994BB<<<>B@@AG
@CRC7V:00216:00447
TCTCTATGCGCTCCCACATGTCTGAAGTAC
+
,,,,,,/4/////85//49;4////,//7/
@CRC7V:00218:00404
ACGAGTGCGTTCCCCATGTCGTAGGTACTC
+
B@BBBBCB@;2444/9991<<;11,.////
@CRC7V:00222:00430
AGCACTGTAGCTGTCACTAGTTACTTGT
+
<<CCCCCBCCBCCCDDB>:;;<9995;;
@CRC7V:00223:00402
ACGAGTGCGTTCCCCATGTCGTAAGGTACTC
+
@ABBBBDCBB?BCB:B@??ABBC>@?BBBCC
@CRC7V:00223:00411
ACGAGTGCGTTCCCCATGTCGTAGGTACTC
+
BBBBBBAABB@CHC:C;;;BB@>@=?;<<C
@CRC7V:00227:00427
TGATACGTCTCCTTCCTTAGTTACTTCA
+
@AABBBC?>@B@CAD@C@ABB@CCBADB
@CRC7V:00231:00435
ACGAGTGCGTTCCCCATGTCGTAGTACGTC
+
;@CCBDBB@;2444/9991<<<--,,,,,,
@CRC7V:00233:00433
ACGAGTGCGTTCCCCATGTCGTAGGTACTC
+
BBBBBBCB>;2444/9999>AA99489;;B
@CRC7V:00234:00401
ACGAGTGCGTTCCCCATGTCGTAGGTACTC
+
BCBBBBCBCBAA??6?9;9=>>98589998
@CRC7V:00237:00417
ACGAGTGCGTTCCCCATGTCGTAGGTACTC
+
CCCBBBBBB==A@@4A999AA@>@>A;<<B
@CRC7V:00238:00423
ACGAGTGCGTTCCCCATGTCGTAGGTACTC
+
BBBBBBCBBB@BCC9CBBAABB@B?@@AAC
@CRC7V:00247:00427
ACGAGTGCGTTCCCCATGTCGTAGGTACTC
+
BBBBBBBBBC@FBB9D??>?BB@@>@;<<C
@CRC7V:00247:00444
ATATCGCGAGGGTATGGAAGACTCTAT
+
CB@F@A@@99919AAA:=8;@901000
@CRC7V:00206:00482
ACGAGTGCCGTTCC
+
943/66//,/7,,,
@CRC7V:00207:00489
TAGTATCAGCCTCGCCATGACGAAGGTATTCC
+
9=@AAAABCB@;;9;>AAC=?99698444;@=
@CRC7V:00209:00498
ACGAGTGCGTTCCCCATGTCGTAGGTACTC
+
BBBBBBBBA@<???4A@@@BCB@B?@<<<C
@CRC7V:00213:00468
ACGAGTGCGTTCCCCATGTCGTAGGTACTC
+
?BBBBBBCB@=?99494<;AA?9858999?
@CRC7V:00222:00489
ACGAGTGCGTTCCCCATGTCGTAGGTACTC
+
BCB?@?CCAA7;9;/9>>@;<;>?;>;;;C
@CRC7V:00225:00483
CGTGTCTCTAGGCACAGGATTTTGTGTAG
+
?=BBBDCCCBB@CCBBD@BBAA9ADABCC
@CRC7V:00226:00499
ACGAAGTGCGTTCCCCATGTCGTAGGTACTC
+
BBBB@BBBA@=8===4?9<;>AA9:78;99@
@CRC7V:00235:00464
ACGAGTGCGTTCCCCATGTCGTAGGTACTC
+
AA?ABBBB??>ADD:CABBBBB@>?:;<@C
@CRC7V:00242:00473
ACGCTCGACATGCCCAGGTACAGGAG
+
BCCBAAAAB?A@=>:996<@A@CDCD
@CRC7V:00246:00478
ACGAGTGCGTTCCCCATGTCGTAGGTACTC
+
BCBBBBBBBB>AAA9A?A>>AA8848999@
@CRC7V:00247:00480
TCTCTATGCGCTCCACATGTCTAAGGT
+
==ACDCBCCABBB@CCCCC<<=D@CDB
@CRC7V:00201:00518
ACGAGTGCGTTCCCCATGTCGTAGTACTC
+
ABAB@>949>5999/999111110.///6
@CRC7V:00202:00545
ACGAGTGCGTTCCTGTCGTAGGTACTC
+
BB?ABBBBBB?BADCBDBC???A9;;A
@CRC7V:00204:00511
ACGAGTGCGTTCCCCATGTCGTAGGTACTC
+
BBAACBBB>>=@BB7B;;;@BA@A>@@AAE
@CRC7V:00204:00528
ACGAGTGCGTTCCCACTGTCGTAGT
+
@?BBCBB@;;2//+1////777443
@CRC7V:00211:00539
ACGAGTGCGTTCCCCATGTCGTAGGTACTC
+
BBBBBBBB:::<CD9BAA@BCB@B?@@AAC
@CRC7V:00212:00546
ACGAGTGCGTTCCCCATGTCGTAG
+
BBBBBBC@;;2///+111-87711
@CRC7V:00215:00516
ACGAGTGCGTTCCCCATGTCGTAGGTACTC
+
ABBBBBB>::2444/9999>@?9858999>
@CRC7V:00224:00523
TACTGAGCTACACACACAGAAAGATTGGT
+
CCBBB@CBBBBBBC@@ACCCB:>>@6::;
@CRC7V:00227:00503
ACGAGTGCGTTCCCCATGTCGTAGGTACTC
+
BBBBBBBBBB?A??9A;<;AA?9958999>
@CRC7V:00231:00530
ATCAGACACTCGACACAGC
+
433444.////////44/6
@CRC7V:00232:00549
ACGAGTGCGTTCCCCATGTCGTAGGTACTC
+
BBBBBBBBBC@CBB9@;;;8;9987;@A@B
@CRC7V:00236:00531
ACGAGTGCGTTCCCCATGTCGTAGGTACTC
+
BBBBBBCB@;2444/9999>>>9858999>
@CRC7V:00247:00526
ACGAGTGCGTTCCCCATGTCGTAGGTACTC
+
BBB@BBBBAA?ADD9C@A@BCBBB?@@AAC
@CRC7V:00200:00557
ACGAGTGCGTTCCCCATGTCGTAGGTACTC
+
CBBBBBBBBB@BFF:D:;9=@@8:6:;<<C
@CRC7V:00204:00553
TAGTATCAGCCTCGCCATGACGAAGGTATTCC
+
CCBAAAEAABABB@AC@AA=A::6<@>??=@;
@CRC7V:00206:00571
ACGAGTGCGTTCCCCATGTCGTAGGTACTC
+
BBBBBBBBBC?CCC9@;;;>A<10,011/9
@CRC7V:00208:00583
TACTGAGCTACACACACAGAAAGATTG
+
494844;?799=999444444-4//,,
@CRC7V:00208:00590
ACGAGTGCGTTCCCCATGTCGTAGGTACTC
+
B@BBBBDC@?>AHH:C;>;CBBBB?@AAAD
@CRC7V:00210:00556
TAGATCAGCCTCGCCATGACGAAGGTATTCC
+
@@@@ABCCB@;=996;??>?9959B>>>7<5
@CRC7V:00210:00597
ACGAGTGCGTTCCCCATGTCGTAGGTACTC
+
?BBBBBCBBB?BDE:C:;;AA@8:6:;;;C
@CRC7V:00211:00563
ACGAGTGCGTTCCCCATGTCGTAGGTACTC
+
?@?BBBBBBB@BCC:D::9=@@8:8:;;;B
@CRC7V:00215:00584
ACGAGTGCGTTCCCCATGTCGTAGGTACTC
+
?@?@BBBBBB?CCC:C@@???=475::;9A
@CRC7V:00223:00581
TGATACGTCTCCCTTCTTAGTTACTTCAG
+
;;;8444@9111+/,//5.//54442444
@CRC7V:00227:00581
ACGAGTGCGTTCCCCATGTCGAGGTACTC
+
BBBBBBBB>>=@BB7B;;;@@;::<CCCC
@CRC7V:00228:00587
TAGTATCAGCCTCGCCAT
+
9944444449?;9442/,
@CRC7V:00230:00572
CGTGTCTCTAGGCCAGGATTTTGTGTAG
+
BBCBCCCCCCC@B@?=<====699;BAB
@CRC7V:00233:00593
ACGAGTGCGTTCCCCATGTCGTAGGTACTC
+
BBBBBBCBAA?BCC9B:;;@@@>@>@A@AD
@CRC7V:00234:00560
ACGAGTGCGTTCCCCATGTCGTAGGTACTC
+
BBBBBBCBAA?ACD9C:;:?BB@B>@@AAD
@CRC7V:00241:00597
TCTCTATGCGCTCCACATGTCATAAGT
+
1///7//4949<@9::9444////,//
@CRC7V:00245:00559
TACTGAGCTACACACACAGAAAGATTGGT
+
BBBBCBCBBBBCDC??@B;8809>>;@AB
@CRC7V:00247:00598
CGTGTCTCTAGGCACAGGTTTTTGTGTAG
+
BBAADCCC@@A@CBCCC?CBCB2ACCBCC
@CRC7V:00247:00599
ACGAGTGCGTTCCCCATGTCGTAGGTATTC
+
A@@@BBA@AC>A?A4?99999999=@AA=?
@CRC7V:00203:00623
ACGAGTGCGTTCCCCATGTCGTAGGTACTC
+
BBBABBBB@?=ACE7C:<;@AA9;8;;;;C
@CRC7V:00206:00606
TGATACGTCTCCTTCCTTAGTTACTTCA
+
AABBBBCBBBC>?>A595;995;A@=AD
@CRC7V:00214:00609
TGATACGTCTCCTTCCTTAGTTACTTCA
+
BAAABCBBBBC?A?B>A>@;;7<CC@CC
@CRC7V:00216:00619
ACGAGTGCGTTCCCCATGTCGTAGGTACTC
+
BBBBBBDB?>=@BB7B;<;@@@9:6:;;;B
@CRC7V:00219:00627
ACGCTCGACATGCCCAGGTACAGGAG
+
BE@AAABBBBAA??:9959@@99599
@CRC7V:00221:00615
ACGAGTGCGTTCCCCATGTCGTAGGTACTC
+
BBBBAABC@A>B@@4A<<<D@@99489448
@CRC7V:00225:00636
ACGCTCGACATGCCCAGGTACAGGAG
+
>@ABBBBCCCBBBHBA@=@@@@A>;;
@CRC7V:00236:00637
TAGTATCAGCCTCGCCATGACGAAGGTATTCC
+
B?AACDCAAAA99<>@CBBBCBC?CCCCE@CA
@CRC7V:00242:00622
ACGAGTGCGTTCCCCATGTCGTAGGTACTC
+
BBBBBBBB>=;@BB7B;<;BBB@B?@<<<N
@CRC7V:00246:00619
ACGAGTGCGTTCCCCATGTCGTAGGTACTC
+
BBAABCB?=:2444/99<9@A@9858999B
@CRC7V:00249:00615
ACGAGTGCGTTCCCCATGTCGTAGGTACTC
+
BBBBBCBB998;BB7B;<;BB@>?=?;<<C
@CRC7V:00202:00687
ACGAGTGCGTTCCCCATGTCGTAGGTACTC
+
?@?BBBBBBB?BDC:D@A?>@@>?=?<<<C
@CRC7V:00202:00698
TACTGAGCTACACACACAGAAAGATTGGT
+
@@@@@BCBB@@?BBBCDDCBB>BA><@<?
@CRC7V:00203:00677
ACGAGTGCGTTCCCA
+
@AB@B@?>==2/1,/
@CRC7V:00203:00681
ATATCGCGAGGGTATGGAAGAC
+
834444;;449099/1,/,///
@CRC7V:00203:00693
ACGAGTGCGTTCCCATGTCGTAGGTACTC
+
BBABCBA>>@59904@@>=9844279488
@CRC7V:00208:00671
ACGAGTGCGTTCCCCATGTCGTAGGTACTC
+
@ABBBBBBBB?BDC:D@A@ABB@B@@<<<C
@CRC7V:00212:00658
ACGAGTGCGTTCCCCATGTCGTAGGTACTC
+
BB>BBBBBBB>A??7?9;;BBB@B?A@AAC
@CRC7V:00224:00657
ACGAGTGCGTTCCCCATGTCGTAGGTACTC
+
?@BABBBBBBAAAA9AAA@ABA===@;<<D
@CRC7V:00236:00671
ACGAGTGCGTTCCCCATGTCGTAGGTACTC
+
BBBBBBBBBB?CCD9EBAABB??A?@@@BC
@CRC7V:00237:00684
ACGAGTGCGTTCCCCATGTCGTAGGTACTC
+
BBBBBBBBA@>AHHAD<<<BC@9;48948;
@CRC7V:00240:00655
ACGAGTGCGTTCCCCATGTCGTAGGTACTC
+
BBBBBBBB@@6944-99;;ACA9;58999@
@CRC7V:00242:00676
ACGAGTGCGTTCCCCACTGTCGTAGTACGTC
+
ABBBBBBA;;2444/44444::;//.///6.
@CRC7V:00246:00692
ACGAGTGCGTTCCCCATGTCGTAGGTACTC
+
BBBBBBBBA@>AFF9B@@@BBC>@?:;<AE
@CRC7V:00202:00720
TACTTGAGCTACACACACAGAAAGATTGGTG
+
8/11,/78@>@@@@999999==044499784
@CRC7V:00202:00736
ACGAGTGCGTCCCATGCTCGTAGTA
+
=:394/////1::86=9444961//
@CRC7V:00205:00735
ACGAGTGCGTTCCCCATGTCGTAGGTACTC
+
B@BBBBBBAA?BCC9B:;;BBBAB@@<<<C
@CRC7V:00207:00711
TGATACGTCTCCTTCCTTAGTTACTTCAG
+
84484449944249:242344744/,///
@CRC7V:00212:00743
ACGAGTGCGTTCCCCATGTCGTA
+
??BBBBDB;;2444/999111--
@CRC7V:00213:00726
ACGAGTGCGTTCCCCATGTCGTAG
+
ABBBBBDB;;2///+111-777/1
@CRC7V:00223:00715
ACGAGTGCGTTCCCCATGTCGTAGGTACTC
+
BBBBBBBB996;BB7B<<;BBA@B?:;<<C
@CRC7V:00227:00722
ATATCGCGAGGGTATGGAAGACTCTATAG
+
BBBBCB?>9::7;:>A=A=ABBAA:809:
@CRC7V:00228:00736
CGTGTCTCTAGGCACAGGATTTTGTGTAGAGG
+
@@@ABDCCAAAABBB=:<4444-9@BADCAA@
@CRC7V:00233:00717
ACGAGTGCGTTCCCCACTGTCG
+
>@CCBBBB88,///+1///,77
@CRC7V:00237:00705
ACGAGTGCGTTCCCCATGTCGTAGGTACTC
+
CBB@BBBBBA?CDF9B@A@?BA@B>;<<AN
@CRC7V:00244:00742
ACGAGTGCGTTCCCCATGTCGTAGGTACTC
+
BB>?BBBBBB@CCC9B@@???===<?;<;C
@CRC7V:00246:00708
CGTGTCTCTACGGCACAGGAT
+
4999997/////,/44487//
@CRC7V:00201:00786
ACGAGTGCGTTCCCCATGTCGTAGGTACTC
+
@ABBBBBBDC?AAA6?AAABBC>@?@A@AC
@CRC7V:00202:00781
ACGAGTGCGTTCCCCATGTCGTAGGTACTC
+
BB@AABBBCC?CBB9B?A@@BB??=?;<;B
@CRC7V:00202:00797
ACGAGTGCGTTCCCCATGTCGTAGGGTACTC
+
BBBBBBBBBB@BCC:CBDCBB??@BBCCCCB
@CRC7V:00207:00781
CGTGTCTCTAGGCACAGGATTTTGTGTAG
+
AB?ABCDCCABBCCBCA<9999/9@>>CC
@CRC7V:00212:00759
AGCACTGTAGCTGTCACTAGTTACTTGT
+
BBCCCDCCCC?@?BCCCCCBB@CCC>AA
@CRC7V:00212:00783
ACGAGTGCGTTCCCCATGTCGTAGGTACTC
+
?@BBBBBBBB?BCC:D@A@BBBAC?A<<<C
@CRC7V:00224:00771
ACGAGTGCGTTCCCCATGTCGTAGGTACTC
+
@@?===CB;;2444/9999@?<11,01//6
@CRC7V:00228:00758
ACGCTCGACATGCCCAGGTACAGGAG
+
BB>A??99<CCCCC@;;;<AAAB@CA
@CRC7V:00229:00777
ACGAGTGCGTTCCCCATGTCGTAGGTACTC
+
AA?@BBBBBB@BBB9B@A>>B@==<@;<<C
@CRC7V:00233:00762
ACGAGTGCGTTCCCCATGTCGTAGGTACTC
+
BBB@BBCBBB?BBB:C:;;BB@8:7:;<;C
@CRC7V:00234:00782
ACGAGTGCGTTCCCCATGTCGT
+
BBC@?@CA??5111+11/--,,
@CRC7V:00234:00784
ACGAGTGCGTTCCCCATGTCGTAGGTACTC
+
CBCCBBBCA@=AHHAD<<<BB@9968989>
@CRC7V:00235:00762
TCTCTATGCGCTCCACATGTCTAAGGT
+
BBBBA@@CBCBBB@CBBBBCDDB@BBC
@CRC7V:00235:00769
ACGAGTGCGTTCCCCATGTCGTAGGTACTC
+
BBBBBBBB??>AHH9EAA@@@@=?=:;<AC
@CRC7V:00238:00770
ACGCTCGACATGCCCAGGTACAGGAG
+
BBCBBBBBBDCCHCBAA?BABBB?AB
@CRC7V:00239:00771
ACGAGTGCGTTCCCCATGTCG
+
BBB@ACCB998<BB6A@A@BB
@CRC7V:00243:00793
CGTGTCTCTAGGCACAGGATTTTGTGTAG
+
CCBC::=EA@@?@@@@@@ACBB9BIDBCD
@CRC7V:00247:00799
ACGAGTGCGTTCCCCATGTCGTAGGTAC
+
BBBAABBB@;2444/9991<<8--+--,
@CRC7V:00249:00796
ACGAGTGCGTTCCCCATGTCGTAGGTACTC
+
BB>AABBBB@6944-99<9@A@9958999>
@CRC7V:00201:00829
ACGAGTGCGTTCCCCATGTCGTAGGTACTC
+
BBBBBBBBBA>BDD:BBBBBBB?A?>?@@C
@CRC7V:00203:00822
ACGAGTGCGTTCCCCATGTCGTAGGTACTC
+
>>BBBBBBB@6944/9>@@BGB9;88998>
@CRC7V:00203:00835
ACGAGTGCGTTCCCCATGTCGTAGGTACTC
+
BBAABCAABB@DDC:DCC@@@@AA>@@@BC
@CRC7V:00205:00827
ACGAGTGCGTTCCCCATGTCGTAGGTACTC
+
BBBBBBBBBB>BCC:D@@?@AA?@=@@AAC
@CRC7V:00209:00813
ACGCTCGACATGCCCAGGTACAGGAG
+
BB>??ABCCCCCCC@;99;BCBD>BC
@CRC7V:00209:00848
ACGAGTGCGTTCCCCATGTCGTAGGTACTC
+
BBBBBBBBBB@CCC9CABBBBBBB>@A@AC
@CRC7V:00212:00823
ACGAGTGCGTTCCCCATGTCGTAGGTACTC
+
BBBBBBBBBB?BFF:DABBBBB@A@@A@BC
@CRC7V:00212:00846
ACGAGTGCGTTCCCCATGTCGTAGGTACTC
+
?@?ABBBBAA?ADD9AABBCCBAA=;;9>A
@CRC7V:00212:00849
ACGAGTGCGTTCCCCATGTCGTAGGTACTC
+
BBBBBCDCCC?BCC9BBBAABCBA??A@AE
@CRC7V:00213:00825
ACGAGTGCGTTCCCACTGTCGTAGTACGTC
+
@ACBCCBA::244-44444:97//.///6.
@CRC7V:00214:00815
ATCAGACACTCGGACACAGCAGAACACACAGA
+
933444.////8,//7766////,/68.....
@CRC7V:00215:00830
TACTGAGCTACACACACAGAAAGATTGGT
+
@?BBCCCCBBBBBAA@AACCG>BBB<>;?
@CRC7V:00218:00808
ACGAGTGCGTTCCCCATGTCGTA
+
?@BBBBBA;;2444/944/668,
@CRC7V:00218:00822
ACGAGTGCGTTCCCCATGTCGTAGGTACTC
+
B;;99948495999,44449984967;:BC
@CRC7V:00219:00807
ACGAGTGCGTTCCCCATGTCGTAGGTACTC
+
BBBBBBBBA>=?==6=9;;@@@9:8:;;;B
@CRC7V:00221:00803
ACGAGTGCGTTCCCCATGTCGTAGTACT
+
BBBBBBB@;;2444/9991;:7----,,
@CRC7V:00223:00827
ACGAGTGCGTTCCCCATGTCGTAGGTACTC
+
A@>@BBBBBB@CDD:CBBABBA>@?@;<<C
@CRC7V:00223:00849
ACGAGTGCGTTCCCCATGTCGTAGGTACTC
+
BBBB??BBAA2944/99;;@BB9958999@
@CRC7V:00224:00806
ACGAGTGCGTTCCCCATGTCGTAGGTACTC
+
B@BBBBBBBB@CEE:C:::ABB?==?;<<C
@CRC7V:00225:00846
ACGAGTGCGTTCCCCATGTCGTAGGTACTC
+
BBBBBBCB@@2444/99<<@BB99589448
@CRC7V:00227:00822
ACGAGTGCGTTCCCCATGTCGTAGGTACTC
+
BBBBBBBBBB>BCC:C?A@BCBAB@@<<<C
@CRC7V:00227:00828
ACGAGTGCGTTCCCCATGTCGTAGGTACTC
+
BBBBBBDB?=;=994?9;;@@@9;8:;<;C
@CRC7V:00230:00809
ACGAGTGCGTTCCCCATGTCGTAGGTACTC
+
BBBBBBBBBC@DDB9B???@BB@@>@<<<C
@CRC7V:00235:00836
CGTGTCTCTAGGCACAGGATTTTGTGTAGA
+
AAAABDDEAAA@BBBCCA<=<</9994:49
@CRC7V:00237:00832
ATATCGCGAGGGTATGGAAGACTCTATAG
+
A@@A@@@@944-4;;@@C@BCBBB;<<A@
@CRC7V:00238:00811
ACGAGTGCGTTCCCTATGTCGTAGGTACTC
+
BBBBBCDB:::<ICCEBCBCBA?A@;<<BC
@CRC7V:00241:00823
ACGAGTGCGTTCCCCATGTCGTAG
+
BBCBABBA=95111+111----11
@CRC7V:00241:00840
ACGAGTGCGTTCCCCATGTCGTAGGTACTC
+
@A?BBBBBBB@CDC:CAAAABB>@?AAABC
@CRC7V:00247:00833
ACGAGTGCGTTCCCCATGTCGTAGGTACTC
+
BBBBBBBBDC@CBB9D;;9=@@8848;9;A
@CRC7V:00249:00842
ATATCGCGAGGGTATGGAAGACTCTATA
+
BBBBB89>99909?992489449;>731
@CRC7V:00249:00848
TATATCGCTCGT
+
4///////344/
@CRC7V:00200:00852
ACGAGTGCGTTCCCCATGTCGTAGGTACTC
+
BBBBBBBBDC?DBB9DAAABBB?A@>?@AC
@CRC7V:00202:00884
TGATACGTCTCCTTCCTTAGTTACTTCA
+
BBB??BBBBBA@BAE@C@A?>;@@A>AA
@CRC7V:00207:00884
ACGAGTGCGTTCCCCATGTCGTAGGTACTC
+
CCB@@ACBA;7999/9>@@@A?4423444;
@CRC7V:00209:00869
TCTCTATGCGCTCCACATGTCTAAGGT
+
@=??ACACCCBBA7;99<@9<<D@DAA
@CRC7V:00217:00881
AGCACTGTAGCTGTCACTAGTTACTTGT
+
BBCCBABCBCCDC@@?BBABC@BBCBCB
@CRC7V:00218:00851
ACGAGTGCGTTCCCCATGTCGTAGGTACTC
+
@ABBBBBBBB@CFC9B@A??B@@@?@@AAC
@CRC7V:00220:00877
ACGAGTGCGTTCCCCATGTCGTAGGTACTC
+
BCBBBBBA>@5999/999<ABAAA=;;;@@
@CRC7V:00221:00852
ACGAGTGCGTTCCCCATGTCGTA
+
ABBBBBD@;;2444,944/660,
@CRC7V:00221:00856
TGATACGTCTCCTTCCTTAGTTACTTC
+
BBB?BBBBBBB@E@DCA?AB@>BBB?B
@CRC7V:00222:00872
CGTGTCTCTAGGCACAGGATTTTGTGTAG
+
BBBBBCCCA@@@DBBBE@CCCC:CCCCCC
@CRC7V:00229:00879
ACGAGTGCGTTCCCCATGTCGTAGGTACTC
+
ABBBBBBBBC@CDG9CBBBBBB@B?@AABC
@CRC7V:00237:00879
ACGAGTGCGTTCCCCATGTCGTAGGTACTC
+
@BCBBBBBBC@CBB9B<<<AAA>@=?;;9A
@CRC7V:00238:00864
ATATCGCGAGGTATGGAAGACT
+
??999=:7//,////,/,/444
@CRC7V:00242:00897
ACGAGTGCGTTCCCCATGTCGTAGGTACTC
+
BBBBBBCBBB;===6==@=@CA8:6:;;;A
@CRC7V:00247:00886
ACGAGTGCGTTCCCCATGTCGTAGGTACTC
+
ABBBBBBB>;2444/9999@@<11-01/16
@CRC7V:00248:00855
ACGAGTGCGTTCCCCATGTCGTAGGTACTC
+
BBBBBBBBDB?BBB9A9;;@B@@@>@<<<C
@CRC7V:00249:00896
TACTGAGCTACACACACAGAATGATTGGTG
+
494444493444494444442444424233
@CRC7V:00200:00908
ATCAGACACGGACACAGCAGAACACAC
+
CBBB@E@B@@=@BAAABBAAA=ACCBC
@CRC7V:00203:00909
ACGAGTGCGTTCCCCATGTCGTAGGTACTC
+
BBBBABBBBD?BBB6?@B>?@@?@=;;;@A
@CRC7V:00204:00909
ACGAGTGCGTTCCCCATGTCGTAGGTACTC
+
BBBB??AA?;2444/9999@A>11,0111<
@CRC7V:00205:00902
ACGAGTGCGTTCCCCATGTCGTAGGTACTC
+
BBBBBBBBBB@BCC:BBDBBA?>?>@@@BA
@CRC7V:00216:00932
ACGAGTGCGTTCCCCATGTCGTAGGTACTT
+
CCBBB@?>9959@@/944984449=799A=
@CRC7V:00225:00925
ACGAGTGCGTTCCCCATGTCGTAGGTACTC
+
BBBBBBBBAA?AFD:EBCBBB??@?:;;CB
@CRC7V:00227:00905
ACGAGTGCGTTCCCCATGTCGTAGGTACTC
+
@ABBABBCBC@CBB9C;<;>>>9968999@
@CRC7V:00239:00935
ATCAGACACGGACACAGCAGAACACAA
+
BBBBBBABBB?BBCDCBDCBC@CBBAA
@CRC7V:00241:00904
CGTGTCTCTAGGCACAGGA
+
BBBBBDBCAAA@CBB=:<9
@CRC7V:00242:00904
TAGTATCAGCCTCGCAGTATC
+
BB@::<DFA@=;;1/,,,,,,
@CRC7V:00247:00929
ACGAGTGCGTTCCCCATGTCGTAGGTACTC
+
BBBBBBBBAA?ACD9E@A?BCC@??@;<<C
@CRC7V:00200:00984
ATCAGACACGGACACAG
+
BCABBAAC;979>8999
@CRC7V:00204:00981
CGTGTCTCTAGGCACAGGA
+
BBAAA@ACCBB@BBCBB?9
@CRC7V:00209:00991
ACGAGTGCGTTC
+
BBBABBBBBB?B
@CRC7V:00210:00990
ACGAGTGCGTTC
+
=@?;<;=@@>,1
@CRC7V:00215:00963
ACGAGTGCGTTCCCCATGTCG
+
BCBBBBBBDC@DBB9BAAABC
@CRC7V:00217:00970
ATATCGCGAGGGTATGGAAGAC
+
BB??@BAB;;:;;B@B?CABDB
@CRC7V:00218:00966
ACGAGTGCGTTCCCCATGTCGTA
+
BBBBBBBBDCAAAA9ABBABBB@
@CRC7V:00227:00970
ACGAGTGCGTTCCCCATGTCG
+
BB;BBBCCBB?AAA9ABCCCC
@CRC7V:00230:00999
ACGAGTGCGTTCCCCATGTC
+
BBBBBBBBBA?ACC:CAAAB
@CRC7V:00234:00970
ACGAGTGCGTTC
+
?@?AA@BBBA69
@CRC7V:00235:00965
ACGAGTGCGTTCCCCATGTCGTAG
+
A?BBBBBBA>?BCC9AAC@@@999
@CRC7V:00241:00974
ACGAGTGCGTTCCCCATGTCG
+
BBBBCCA?@=2444/9??@CF
@CRC7V:00246:00976
ATCAGACACGGACACAG
+
BBBBBBBCBBBABBDCB
@CRC7V:00249:00961
ACGAGTGCGTTCCCCATGTCG
+
>ABBBBBBDC>@@@6?BBABA
@CRC7V:00207:01016
ACGAGTGCGTTC
+
AA>BBBCBBC?B
@CRC7V:00211:01015
ACGAGTGCGTTC
+
BBBBBBBBBB=?
@CRC7V:00212:01038
ATATCGCGAGGGTATG
+
?@CCBBBB??=9??>>
@CRC7V:00213:01034
TAGTATCAGCCTCGCCATG
+
BBB?@AGCBC@B;99<>9<
@CRC7V:00216:01007
ACGAGTGCGTTC
+
BBBBBBDBBB?B
@CRC7V:00217:01039
ACGAGTGCGTTC
+
BBBBBBBB9::<
@CRC7V:00225:01024
ACGAGTGCGTTCCCCATG
+
BBBBBBBBAA?BCC:C@A
@CRC7V:00228:01029
ACGAGTGCGTTCCCCAT
+
BBBBBBDB@;2444/99
@CRC7V:00229:01035
CGTGTCTCTAGGC
+
BBBBBCDBDCCBB
@CRC7V:00235:01012
ATCAGACACGGACA
+
BBCAAAABCC69;@
@CRC7V:00235:01017
TGATACGTCTCCTTCCT
+
9<;;;49BA9969699?
@CRC7V:00238:01032
ACGAGTGCGTTC
+
BBBBBBBBDB@C
@CRC7V:00200:01071
ACGAGTGCGTTCC
+
9=CB?<8711,/8
@CRC7V:00201:01072
ACGAGTGCGTTTTTTTCCCCCCC
+
@AABBBDBA@=>@A@&4444444
@CRC7V:00207:01063
ACGAGTGCGTTCCCACTGT
+
BBCCBBB@CA59904;960
@CRC7V:00209:01081
ACGAGTGCGTTTTTT
+
9<CCCC@@::::;;:
@CRC7V:00212:01088
ACGAGTGCGTTTTTTTTCCC
+
@BCCA;::44499994$///
@CRC7V:00213:01087
ACGAGTGCGTTTTTTTTTTTTTTTTTTTTTT
+
:<GE@@;;4449999444444444444444"
@CRC7V:00215:01083
TAGTATCAGCCTC
+
BCB9:=DDFBBC@
@CRC7V:00216:01058
ACGAGTGCGTTC
+
CBBBBBBBAA?A
@CRC7V:00220:01063
ATATCGCGAGGT
+
C@@AA><<1/,/
@CRC7V:00221:01095
ACGAGTGCGTTTTTTTTTT
+
49>>>991/11////////
@CRC7V:00223:01078
ACGAGTGCGTTC
+
BBBBBBBC@@>A
@CRC7V:00225:01064
ACGAGTGCGTTC
+
BCBA?BBBBB?B
@CRC7V:00236:01109
ACGAGTGCGTTTTTTTTTTTTTCCCCCCCC
+
9=CF>>448999994444444"44444444
@CRC7V:00269:00081
AGCACTCGTAGCTCGTCACTAGTTACTTGT
+
,,-,,,,,,88/99===ABBCCC==?A<44
@CRC7V:00270:00085
ACCTGGGGGGGAAAAAAACGTTGCGTTTTTTTTTTCCCCCCCCCCCATGTCGTAGGTACTC
+
99<:888888&//////&///,///02288A888"8888888222"//.4447:?>:::BB
@CRC7V:00276:00095
ACGACGTGCGTTTTTTTCCCCATGTCGTATC
+
*******,0/444444&4>>2=@>CAABBBC
@CRC7V:00277:00073
TGATACCGTCCTTCCTTAGTTACTTCAGTGC
+
AC1111,/687;=A=AACCCACBB?BBBAAA
@CRC7V:00278:00070
ACGCGTGCGTTCCCATGCTCGTAGGTACTC
+
*****000:C@D>::<11168719234443
@CRC7V:00279:00058
TCTCAAAAAACAGTGCGCTCCACATGTCTAAGGT
+
77*((,,,,&((((006/142379:BCDEA@AFD
@CRC7V:00296:00080
ACGAGTGCGTTTCCCATGTCGTAGGTACTC
+
//.6//499==-44-4=@AACBAA=@@@@C
@CRC7V:00254:00119
ACGAGTGCGTTCCCCATGTCGTAGGTACTC
+
BBB??BBBDB?CCC9@=@@@BB@?<?;<<B
@CRC7V:00265:00140
ACGAGTGCGTTCCCCATGTCGTAGGTACTC
+
BBECCCCBCA5999/9999>>>9858999?
@CRC7V:00266:00132
TAGTATCAGCCTCCGCCATGACGAAGGTATTCC
+
;<B994;44424424::=BBBB99596944245
@CRC7V:00271:00122
TGATACGTCTCCTTCCTTAGTTACTTCA
+
BBB@AACCBBC@CAB@B@BBB@BBB@BC
@CRC7V:00278:00103
ACGCTCGACATGCCCAGGTACAGGAG
+
B@:<<BBCDCCCDH@A@>?BBBC@DB
@CRC7V:00280:00147
TCTCTATGCGCTCCACATGTCTAAGGT
+
@@@@<<;>@CCCC?CCBBAAAA@>AAB
@CRC7V:00282:00139
ACGAGTGCGTTCCCCATGTCGTAGGTACTC
+
BBBBBBCBB==?=96?999>@>9868999A
@CRC7V:00289:00114
ACGAGTGCGTTCCCCATGTCGTAGGTACTC
+
BB?@@CCCCC@CCC:CBBCDCC@@>?@@AE
@CRC7V:00290:00106
ACGAGTGCGTTCCCCATGTCGTAGGTATTC
+
@989;A=@AB@CCC9CAA@BCA@>;>999;
@CRC7V:00291:00139
ACGAGTGCGTTCCCCATGTCGTAGGTACTC
+
BBBBBBCBBB=?=9494;9=>;11-0111<
@CRC7V:00295:00120
ACGAGTGCGTTCCCCATGTCGTAGGTACTC
+
BB@ABCBB@=<?A?7AABBBBBBB?@@A@C
@CRC7V:00296:00101
ACGAGTGCGTTCCCCATGTCGTAGGTACTC
+
C@?@@AB@992999/9BABBBBBB@@<<<C
@CRC7V:00296:00130
ACGAGTGCGTTCCCCATGTCGTAGGTACTC
+
BBBBBBBBBB@@BC:E@A??@@@@>A<<<C
@CRC7V:00299:00117
ACGAGTGCGTTCCCCATGTCGTAGGTACTC
+
BB@@@CCBBBABCC:CBBABBB@?>@@AAC
@CRC7V:00258:00160
ACGAGTGCGTTCCCCATGTCGTA
+
BBCCCDB>@@5111*11/////4
@CRC7V:00258:00170
ACGAGTGCGTTCCCCATGTCGTAGGTACTC
+
AA?AAABBB@6944-44;;@BA9;78;99@
@CRC7V:00258:00194
ACGAGTGCGTTCCCACTGTCGTAGT
+
B;;9999CCA511-////////493
@CRC7V:00259:00163
ACGAGTGCGTTCCCCATGTCGTAGGTACTC
+
BBBBBBBBDC@CBB9B;:9ACB===@:<;C
@CRC7V:00272:00179
ACGAGTGCGTTCCCCATGTCGTAGGTACTC
+
?><>9849492444,4444966644.///.
@CRC7V:00273:00168
ACGAGTGCGTTCCCCATGTCGTAGGTACTC
+
BBCBB@;;<><C@E7C==<BB@9:68999?
@CRC7V:00278:00168
CGTGTCTCTAGGCACAGGATTTTGTGTAG
+
BBBBBBCDAAA@BBBBC@CECC:CCCBCC
@CRC7V:00292:00166
ACGAGTGCGTTCCCCATGTCGTAGGTA
+
8488;BDCCC@BDC7A99994444234
@CRC7V:00292:00168
ACGAGTGCGTTCCCGATGTCGTAGGTACTC
+
AA@BBCBA>@69969@@BBBBBBB?:<<AA
@CRC7V:00253:00248
ATATCGCCGAGGGTATGGAAGACTCTATAGA
+
980111/,////+/6442424497;774<00
@CRC7V:00261:00228
ACGAGTGCGTTCCCCATGTCGTAGGTACTC
+
AA<BBBBBBC?AAA9AAAAACB@A=@@AAE
@CRC7V:00272:00218
ACGAGTGCGTTCCCCATGTCGTAGGTACTC
+
BA?ABBBBDC?DBB9B;<;@A@AA@A<?<B
@CRC7V:00272:00228
ACGAGTGCGTTCCCCATGTCGTAGTACGTC
+
BBD@@AB@@B5999-444/888//.///44
@CRC7V:00273:00236
ACGCTCGACATGCCCAGGTACAGGAG
+
BBAABBBBBDCDFC?@?=@ABCC@CC
@CRC7V:00279:00201
ACGAGTGCGTTCCCCATGTCGTA
+
9;B@@ACB@A5111+11/--,,/
@CRC7V:00282:00226
ATATCGCGAGGGTATGGAAGACTCTATA
+
???@BBCCBBC?CCBB::;<CBAB@?@=
@CRC7V:00284:00248
ACGAGTGCGTTCCCCATGTCGTAGGTACTC
+
AABBBBBBBB@DCC9B@A?AB@AB?:;<@C
@CRC7V:00285:00235
ACGAGTGCGTTCCCCATGTCGTAGGTACTC
+
ABBBBBBB>;6944/99;;ACA9;8:;;;B
@CRC7V:00286:00226
ACGAGTGCGTTCCCCATGTCGTAGGTACTC
+
BBCCCCBB?@6944/99;;@@@9;88;;9B
@CRC7V:00295:00237
ACGAGTGCGTTCCCATGTCGTAGTA
+
?@CCCCC;9>511,////66/4434
@CRC7V:00297:00236
ACGAGTGCGTTCCCCATGTCGTAGTATC
+
ABBBBBDBA;2444/9991<<;10./8.
@CRC7V:00298:00244
ACGAGTGCGTTCCCCATGTCGTAGGTACTC
+
BBBBBBBBDEAAA?7?9;;BBBAB?A<<<D
@CRC7V:00252:00291
ACGAGTGCGTTCCCCATGTCGT
+
>@>999884>5111*1//,000
@CRC7V:00253:00266
ACGAGTGCGTTCCCCATGTCGTAGGTACTC
+
BB@BBB;;<B>AAB9BABBBBBBA>ABBBC
@CRC7V:00264:00278
TAGTATCAGCCTCGCCATGACGAAGGTATTCC
+
A;<<@=AAAAABCBC?BBCCCBC@C@BBB@D@
@CRC7V:00264:00298
ACGAGTGCGTTCCCCATGTCGTAGGTACTC
+
BBB?ACDBAA=AHH:DAA@CCBBA?BAAAD
@CRC7V:00268:00261
TACTGAGCTACACACACAGAAAGATTGGT
+
BBCDDCD@>?BBBBAADBBBB>BBB@CDA
@CRC7V:00277:00251
ACGAGTGCGTTCCCCATGTCGTAGGTACTC
+
9=@BCCCA>;6944/99;;AB@9;78999@
@CRC7V:00279:00265
ACGAGTGCGTTCCCCATGTCGTAGGTACTC
+
@BBCCBB=;;2444/9999DBD99689449
@CRC7V:00287:00295
ACGAGTGCGTTCCCCATGTCGTAGGTACTC
+
BBBBBBB@;;2444/99<;BCB9;58999?
@CRC7V:00289:00255
ACGAGTGCGTCCCCATGTCGTAGGTACTC
+
9<BCCCDBBBDCB9CAAAECCCC@B<<<B
@CRC7V:00293:00252
ACGAGTGCGTTCCCCATGTCGTAGTA
+
443488;>>>5999,9991<<7--,,
@CRC7V:00295:00251
TAGTATCAGCCTCGCCATGACGAAGGTATTCC
+
4494449444:@<<==@BB>?AA?AABCCBB@
@CRC7V:00256:00322
ACGAGTGCGTTCCCCATGTCGTAGGTACTC
+
BBABBBCBCB>AAA9AAAABBB>@?A;<<C
@CRC7V:00257:00349
ACGAGTGCGTTCCCCATGTCGTAGGTACTC
+
AABBBBDA>;2444/9999>AA9948999@
@CRC7V:00259:00301
ACGAGTGCGTTCCCATGTCGTAGGTAC
+
::<DDCA;::244-944/888//,.//
@CRC7V:00270:00300
ACGAGTGCGTTCCCCATGTCCGTAGGTACTC
+
@BBBBBDBBB?BBB9CCDECACCA@=@BBBC
@CRC7V:00274:00330
ATATCGCGTACGGTATGGAAGACTC
+
434444;4444/,//67,1,///..
@CRC7V:00280:00315
TACTGAGCTACACACACAGAAAGATTGGT
+
C;<<CCEDCCBA;;;<<@ACG@CDNAC@B
@CRC7V:00283:00301
ACGAGTGCGTTCCCCATGTCGTAGGTACTC
+
BBAABBCA;;2444/9991>BA11,01//6
@CRC7V:00286:00336
ACGAGTGCGTTCCCCATGTCGTAGGTACTC
+
BBBABBBBBAAAAA9DBBBBCB?A?@;<<C
@CRC7V:00292:00324
TAGTATCAGCCTCCGCCATGACGAAGGTATTCC
+
4444444///,//,//58866777,/,///78,
@CRC7V:00294:00347
ACGAGTGCGTTCCCCATGTCGTAGGTACTC
+
BBBAABBB>;6:44/99<<?B@9858999>
@CRC7V:00295:00311
ACGCTCGACATGCCCAGGTACAGGAG
+
CA;;;AA999B>>>99959949@=@A
@CRC7V:00251:00380
ACGCTCGACATGCCCCAGGTACAGAAG
+
BCABCBBBB@@@BBB:BB?BB?>?A?A
@CRC7V:00252:00358
ACGAGTGCGTTCCCCATGTCGTAGGTACTC
+
<9B;;<AABFCDDC9DBBB;;21<:11/1/
@CRC7V:00252:00389
ACGAGTGCGTTCCCCATGTCGTAGGTACTC
+
BBBBBBBBCC@CBC9B9;9=@@8748;<;C
@CRC7V:00255:00392
ACGAGTGCGTTCCCCATGTCGTAGGTACTC
+
ABBBBBBBCB=?==694;;@@@=?<?;;;B
@CRC7V:00262:00369
AGCACTGTAGCTGTCACTAGTTACTTGT
+
BBCCCBBBABBBBCF@BBCAA@BBB@A>
@CRC7V:00267:00378
ACGAGTGCGTTCCCCATGCTCGTAGGTACTC
+
AB>BB@A?@@5999-1<1//78;1923434;
@CRC7V:00267:00386
ACGAGTGCGTTCCCCATGTCGTAGGTACTC
+
BBBBBCBBAA?BCC:C@@>=@@??<?<<<E
@CRC7V:00267:00397
ACGAGTGCGTTCCCCATGTCGTAGGTACTC
+
BBBBBBBBBA=?==6==@==BB::7:;<;C
@CRC7V:00274:00381
ACGAGTGCGTTCCCCATGTCGTAGGTACTC
+
BDBB??;89@6999/9999@A@@@=@AAAC
@CRC7V:00276:00389
CGCTCGACATGCCCAGGTACAGGAGACTG
+
@BAABDCAAACCE@CC@@@@BB?@@?ABB
@CRC7V:00280:00366
ACGAGTGCGTTCCCCATGTCGTAGGTACTC
+
@ABBBBCBB@6994499;;>A>9958999@
@CRC7V:00284:00388
ACGAGTGCGTTCCCCATGTCGTAGGTACTC
+
BBBBBBBBCC@CBB9B??>@BB==<A:<<D
@CRC7V:00287:00384
ACGAGTGCGTTCCCCATGTCGTAGGTACTC
+
B@BB@@BBBA6:44/99<;@AA9848999>
@CRC7V:00294:00381
ACGAGTGCGTTCCCCATGTCGTAGGTACTC
+
BB?ABBBBBB@CCC:B???@BB@B?A<<<C
@CRC7V:00296:00375
ACGAGTGCGTTCCCCATGTCGTAGGTACTC
+
BBBBBBBBBB?BCC9C@??ABB>@@@@AAC
@CRC7V:00255:00428
ACGAGTGCGTTCCCCATGTCGTAGG
+
9@@@@FAA@B5999/99911/,,,*
@CRC7V:00259:00401
ACGAGTGCGTTCCCCATGTCGTAGGTACTC
+
BBBBBBCBBC?CCC:B@A?BBB@B@@AAAC
@CRC7V:00260:00445
ACGAGTGCGGTTCCCCATGTCGTAGGTACTC
+
CCCBABBBB<;2444/99999999858999>
@CRC7V:00263:00407
ACGAGTGCGTTCCCCATGTCGAGGTACTC
+
BB>?@BDBAA=?=9494;;@@@B?BCCCC
@CRC7V:00272:00406
TACTGAGCTACACACACAGAAAGATTGGT
+
A9<<AAAA@BBB<<<ADDCCK@B>=-1,0
@CRC7V:00272:00449
ATCAGACACGGACACAGCAGAACACAC
+
BBBBBBBB??=>BBB?AACCC@BBBBB
@CRC7V:00274:00423
ACGAGTGCTTCCCCATGTCGTAGGTACTC
+
BBCBBB??>@BBB9C:;9>@@?@=@<==E
@CRC7V:00277:00415
ACGAGTGCGTTCCCCATGTCGTAGGTACTC
+
BBBBBBBB==;@==4?;;;AAA9;58;<;C
@CRC7V:00277:00420
ACGAGTGCGTTCCCCATGTCGTAGGTACTC
+
BBBBBBBB==2:44/9999>>;10,1111;
@CRC7V:00279:00424
ACGAGTGCGTTCCCCATGTCGTA
+
B@?>BA>?>>5111*///,,,,/
@CRC7V:00280:00419
ACGAGTGCGTTCCCCATGTCGTAGGTACTC
+
BBBBBBBBBB?BHI:C@A?ABBAB?@@A@C
@CRC7V:00283:00432
ACGAGTGCGTTCCCCATGTCTCGGTACTC
+
BBBBBBBBAA?BDD:C:<9>9442388;@
@CRC7V:00285:00410
ACGAGTGCGTTCCCCATGTCGTAGGTACTC
+
?BBBBBBBAA?BDD:CA@?@B@@@=@@A@C
@CRC7V:00287:00420
ACGAGTGCGTTCCCCATGTCGTAGGTACTC
+
@@B@@ABBBB=@==6@;<<AA@9848989>
@CRC7V:00290:00437
TCTCTATGCGCTCCACATGTCTAAGGT
+
@BCCBBBCDCCBC@ECCBAABCB@CEC
@CRC7V:00293:00428
TAGTATCAGCCTCGCCATGACGAAGGTATTCC
+
A@BAAAD@@@?;94=;@@;;>:429<944595
@CRC7V:00253:00483
ACGAGTGCGTTCCCCATGTCGTAGGTACTC
+
CCCCCCBA?@5999/9999@@?9;9;A@AC
@CRC7V:00259:00474
TGATACGTCTCCTTCCTTAGTTACTTCA
+
CDCB??BABED@C@C@B@?AB@EBBBCC
@CRC7V:00260:00468
TGATACGTCTCCTTCCTTAGTTACTTCA
+
CCCCBBBEBCD@D?BECBBBB@CCCCCC
@CRC7V:00260:00475
TCTCTATGCGCTCCACATGTCTAAGGT
+
68>>::=BBBB@@=ABB9===?=;?69
@CRC7V:00260:00490
ACGAGTGCGTTCCCCATGTCGTAGGTACTC
+
??BBBBCBAA?BHH:C:;;@@@9:8:;;;A
@CRC7V:00279:00463
AGCACTGTAGCTGTCACTAGTTACTTGTG
+
BBBCDDEEBC:<:CCCCFCCC>ACD>AAD
@CRC7V:00281:00477
ACGAGTGCGTCCCCCATGTCGTAGGTACTC
+
?@?BBBAAABBBDD3E::9@B@>@=@<<<C
@CRC7V:00286:00483
ACGAGTGCGTTCCCCATGTCGTAGGTACTC
+
@AB?ABBC@;6:44/99<9@C?10,01//4
@CRC7V:00294:00473
ACGAGTGCGTTCCCCATGTCGTAGGTACTC
+
CBBBBBBB??>@FF:D?A??B@@;<::<AD
@CRC7V:00295:00456
ACGAGTGCGTTCCCCATGTCTAGGTACTC
+
BB?BBBBBBB@CDD9CACCDBBA@??@BB
@CRC7V:00295:00496
ACGAGTGCGTTCCCCATGTCGTAGGTACTC
+
BBBBBBBBA@>ADD:D??@BBB>@?@;<<C
@CRC7V:00299:00456
ATCAGACACGGACACAGCAGAACACAC
+
B>?BCAA@;959?>>9444442;>9==
@CRC7V:00250:00530
ACGCTCGACATGCCCAGGTACAGGAG
+
CB?@?BBBBCCCCD@@@>?B?AC?BD
@CRC7V:00251:00509
TAGTATCAGCCTCGCCATGACGAAGGTATTCC
+
CCBBBBCBBBAAA@A=@C@BB@ABA@BCC?B?
@CRC7V:00253:00515
ACGAGTGCGTTCCCCACTGTCGT
+
@A?BBBB;;;2///*/////882
@CRC7V:00254:00525
ACGAGTGCGTTCCCCATGTCGTAGGTACTC
+
BBBBBBCBA@>ACC:D:<;@A@@@=@<<<C
@CRC7V:00255:00526
ACGAGTGCGTTCCCCATGTCGTAGGTACTC
+
B@7:88////56660644/86//,0,,,,.
@CRC7V:00256:00515
ACGAGTGCGTCCTCCATGTCGTAGT
+
447>449A<44:9923344//////
@CRC7V:00258:00533
TGATACGTCTCCTTCCTTAGTTACTTCA
+
BBBABCBBCCCAEAC@D@ABB?BBC@BA
@CRC7V:00262:00527
ACGAGTGCGTTCCCACTGTCGTAGTAGT
+
AABBBBCCBA511-/6//////44346/
@CRC7V:00262:00537
ACGAGTGCGTTCCCATGTCGTAGGTTCTC
+
BABACBBBBA=?><A<<<ABB@@=@?BBC
@CRC7V:00266:00522
ACGAGTGCGTTCCCCATGTCGTAGGTACTC
+
ABBBBBCBBC@CB@7D9<9>?;11,01//6
@CRC7V:00271:00512
ACGAGTGCGTTCCCCATGTCGTAGGTACTC
+
BBBBBBDBBA?ADD:C:;9@B@=?<@@AAC
@CRC7V:00279:00542
ATATCGCGAGGGTATGGAAGACTCTATAGAGT
+
BBB@?@BB;;:79?@@5<6;>>??;810000.
@CRC7V:00284:00537
ACGAGTGCGTTCCCCATGTCGTAGGTACTC
+
BBBBBBCBAA>ADD:D@@??@@A<?@;<<C
@CRC7V:00287:00526
ACGAGTGCGTTCCCCATGTCGTAGGTACTC
+
BBCBBBCB?>;@@B4A@@@CCBBA?A<=<C
@CRC7V:00289:00510
TGATACGTCTCCTTCCTTAGTTACTTCA
+
BBB??BBBBAC?B@C@BBB@@?ABBACC
@CRC7V:00293:00509
ACGAGTGCGTTCCCCATGTCGTAGGTACTC
+
BA@@BBCBAAAAHC:CA@?ABB@=?A;<<C
@CRC7V:00294:00512
ACGAGTGCGTTCCCCATGTCGTAGGTACTC
+
?@BBBBBBBB>BBB9B;;;=@@884:;;;B
@CRC7V:00295:00546
ACGAGTGCGTTCCCCGTGTCGTAGGTACTC
+
BBBBBCBB??=ACC:DCCCCC@>><7;;;B
@CRC7V:00298:00523
ACGAGTGCGTTCCCCATGTCGTAGGTACTC
+
?BBBB>BB@;2444/9999@AA9848989<
@CRC7V:00299:00513
TCTCTATGCGCTCCACATGTCTAAGGT
+
BBCCAABBAAAAA?CBCBCBBGC@CAC
@CRC7V:00251:00579
ACGAGTGCGTTCCCCATGTCGTAGGTACTC
+
BBBBBBBBAA>BBB7BAA@BBB@B>@@@AC
@CRC7V:00255:00572
TGATACGGTCTCCTTCCTTAGTTACTTCA
+
BBBBABB@CC?@=A?A>ADBBB?BCCACC
@CRC7V:00256:00585
CGTGTCTCTACGGCACAGGATTTTGTGTAGAG
+
4=9?:91///88::???B@BCHH:?:444444
@CRC7V:00258:00577
ACGAGTGCGTTCCCCATGTCGTAGGTACTC
+
?@?ABBDB=92:44/99;;@AA9848999@
@CRC7V:00263:00564
ACGAGTGCGTTCCCCACTGTC
+
<<DBAA@B>>,---*,,,,*0
@CRC7V:00264:00568
TGATACGTCTCCTTCCTTAGTTACTTCAGTAC
+
BBB??BBDCCC@E@DAC@ABB?BBB@CDD=99
@CRC7V:00271:00571
ACGAGTGCGTTCCCCATGTCGTAGGTACTC
+
BBBBBBCBBB=?==699;;=@>9958;;9B
@CRC7V:00272:00594
ACGAGTGCGTTCCCCATGTCGTAGGTACTC
+
BBBBBBAEBB>A?A9?9;;@@@::7:;<;D
@CRC7V:00274:00569
ACGAGTGCGTTCCCCATGTCGTAGGTACTC
+
BBBBBBBBAA?ADC:C::9@BB@@=A;<<D
@CRC7V:00278:00567
ACGAGTGCGTTCCCCATGTCGTAGGTACTC
+
??BBBBBBBC?CCB9D;99=@@8:6:;<<C
@CRC7V:00283:00556
ACGAGTGCGTTCCCCAT
+
943/66////,///*/4
@CRC7V:00284:00592
TCTCTATGCGCTCCACATGTCTAAGGT
+
BBCCA@@CBBAAA@CBCDCBBBB@CAD
@CRC7V:00287:00562
ATATCGCGAGGGTATGGAAGACTCTATA
+
B>>?BCAB<<:<;BCC?BABCBBB@@AC
@CRC7V:00289:00588
ACGAGTGCGTTCCCCATGTCGTAGGTACTC
+
BBBBBBDB@@@ADD:CAAA@BBAB@;<<<C
@CRC7V:00290:00592
ACGAGTGCGTTCCCCATGTCGTAGGTACTC
+
BBBBBBBBAA>ACF:D:;:ABB@B@@@AEN
@CRC7V:00298:00570
ACGAGTGCGTTCCCCATGTCGTAGGTACTC
+
BBBBBCDB??=ABB9BA@@@@@@@>@<<<C
@CRC7V:00257:00623
TACTGAGCTACACACACAGAAAGATTGGTGCT
+
?999@@CBABCCCCDCBA444-44424=99<?
@CRC7V:00261:00632
TACTGAGCTACACACACAGAAAGATTGGT
+
B===BBEBBBABBCAA?A;;869>>=A@C
@CRC7V:00266:00627
CGTGTCTCCTACGGCACAGGATTTTGTGTAGA
+
99AB@@=>69;49?@BBBD@CCBB4D999:4;
@CRC7V:00267:00629
ACGAGTGCGTTCCCCATGTCGTAGGTACTC
+
??BBBBCBBA?AAB9C@@?BCB?=<?:;;C
@CRC7V:00274:00622
TACTGAGCTACACACACAGAAAGATTGGT
+
B?=@BBDB?A?BBBCDDB9996;@@>B@C
@CRC7V:00280:00603
ACGAGTGCGTTCCCCATGTCGTAGGTACTC
+
B@B>ABBBAA>ADD:CBCCCBBAA@@AABC
@CRC7V:00281:00611
ACGAGTGCGTTCCCCATGTCGTAGGTACTC
+
BBBBBBBBBC@CBB9C?@??BB==<?:;;C
@CRC7V:00288:00617
ACGAGTGCGTTCCCCATGTCGTAGTACGTC
+
ABB@ABB;CC5999/444/888/..//...
@CRC7V:00290:00625
ACGAGTGCGTTCCCCATGTCGTAGGTACTC
+
BBBBBBBBBB>BDD:CBBBBBB=><>?@@C
@CRC7V:00295:00614
CGTGTCTCTAGGCACAGGATTTTGTTTAGA
+
BCCCEBC::<B@DCBBCBDCCB7@??:>?9
@CRC7V:00296:00618
CGTGTCTCTACGGCACAGGATTTTGTGTAGA
+
@@AA@?A<<;>=@BABBB@BCFI:C<<9449
@CRC7V:00252:00697
ACGAGTGCGTTCCCCATGTCGTAGGTACTC
+
BBBBBBBBBB@BCD:CBBBBCBBB@@AAAC
@CRC7V:00255:00698
ACGAGTGCGTTCCCCATGTCGTAGGTACTC
+
B??ABBCBCC@CAA9D;<;>??9958999>
@CRC7V:00255:00699
TGATACGTCTCCCTTCCTTAGTTACTTCAG
+
@@@@>>>>91//+/,/,/7.//88445499
@CRC7V:00256:00671
CGTGTCTCTAGGCACAGGATTTGTGTAGA
+
;;9449449@;2999999444-444/66/
@CRC7V:00257:00672
ACGAGTGCGTTCCCCATGTCGTAGGTACTC
+
BBABBCBA??2444/999;@A@AA>:<<@B
@CRC7V:00258:00665
ACGAGTGCGTTCCCCATGTCGTAGGTACTC
+
AA>@@BBBBB@CCC:C:::BBB@B?@;<<C
@CRC7V:00263:00652
ACGAGTGCGTTCCCCATGTCGTAGGTACTC
+
BB>@BBBBA>?ACD:D@A@BBBAC@@<<<C
@CRC7V:00266:00663
ACGAGTGCGTTCCCCATGTCGTAGGTACTC
+
@>>BBBBBCB>@==6=9<;@@@9958999@
@CRC7V:00267:00669
ACGAGTGCGTTCCCCATGTCGTAGGTACTC
+
BBB?BBBBBB@BCC:CBBBBBB=?@@;<=C
@CRC7V:00268:00694
ACGAGTGCGTTCCCCATGTCGTAGGTA
+
BBBBBBBBAA?BCF9E:<;BBBAC@@A
@CRC7V:00271:00691
ACGAGTGCGTTCCCCATGTCG
+
:<ABCCB;;;2///+1/////
@CRC7V:00280:00655
TCTACTATGCGTCCCACATGTCATGAAGGTAC
+
1////////////7+//;;;4/////,/,//8
@CRC7V:00280:00682
ATCAGACACGGACACAGCAGAACACAC
+
BBBB???BBA>AB@==?A@A@?CBBBB
@CRC7V:00283:00693
ACGAGTGCGTTCCCCATGTCGTAGGTACTC
+
BBBBBBBBBA?ACC:D@A?>@@@@>A<<<N
@CRC7V:00295:00662
ACGAGTGCGTTCCCCATGTCGTAGGTACTC
+
B@?ABBBBBB@BCD:C::9=@@>@>A<<<D
@CRC7V:00296:00680
ACGAGTGCGTTCCCACTGTCG
+
>>BBBBB;88,//+1///,77
@CRC7V:00299:00653
TAGTATCAGCCTTCCGCCATGACGAAGGTATTCC
+
4944444///,/,/,//,4944444898444:;2
@CRC7V:00299:00668
ACGAGTCCCATGTCGTAGTACTC
+
?=9:;878/48868:<11///44
@CRC7V:00299:00684
ACGAGTGCGTTCCCCATGTCGTAGGTACTC
+
BB>?BBBBBC@DBB9B???AABBB@AFAAC
@CRC7V:00253:00741
ACGAGTGCGTTCCCCATGTCGTAGGTACTC
+
BA?A?@BBBB8;99444;;AA@8848999@
@CRC7V:00254:00722
TACTGAGCTACCACACACAGAAGATTG
+
;==94;D43449444444444244824
@CRC7V:00257:00726
ATATCGCGAGGGTATGGAAGACTCTATAG
+
CABBBA@@9;4-4:99>A@BB9<<;;;@?
@CRC7V:00258:00729
ACGAGTGCGTTCCCCATGTCGTAGGTACTC
+
BBBBBBDCA@@ACC:CABBBBBBA@@AAAC
@CRC7V:00258:00742
ACGAGTGCGTTCCCCATGTCGTAGGTACTC
+
BB?@@BBBBC?DB?6A9;9=B@=?=@<<<C
@CRC7V:00261:00729
ACGAGTGCGTTCCCCATGTCGTAGGTACTC
+
BBB>@BCBBC?CCC9C@@@BB@>@>?<<<C
@CRC7V:00263:00723
ACGAGTGCGTTCCCCATGTCGTAGGTACTC
+
AA?BBBBBBB@BCC9C@@?BBBAA@@;<<C
@CRC7V:00268:00734
ACGCTCGACATGCCCAGGTACAGGAG
+
BB@AABBCBDBCDD@@@>?BABC?CE
@CRC7V:00273:00749
ACGAGTGCGTTCCCCATGTCGTAGGTACTC
+
BB?BBBCABA;?@@6A@@@@AB>>=:;;;@
@CRC7V:00274:00740
ACGAGTGCGTTCCCCATGTCGTAGGTACTC
+
BBB?BBBB??>ACC:CAAACBBBB@@<<@C
@CRC7V:00275:00713
ACGAGTGCGTTCCCCATGTCGTAGGTACTC
+
BBB?BBBBDC@DBA9D@???BB@?>A;<<C
@CRC7V:00277:00749
ACGAGTGCGTTCCCCATGTCGTAGGTACTC
+
BBBBBBBBBB@BEC:D:::>@@===?<<<C
@CRC7V:00281:00721
ACGAGTGCGTTCCCCATGTCGTAGT
+
BBB??@BA;;2444/9941:60,,,
@CRC7V:00284:00746
CGTGTCTCTAGGCACAGGATTTTGTGTAG
+
AAAABCDCAAAACBBDC@@??=6?C?BBC
@CRC7V:00286:00713
ACGAGTGCGTTCCCCATGTCGTAGGTACTC
+
BBBBBBBBBC?DCD9CAA@BBBBA?A;<<D
@CRC7V:00286:00726
ATCAGACACGGACACAGCAGAACACAC
+
BAABABB@@A=@A@@ADDCCD@CBBBC
@CRC7V:00298:00710
ACGAGTGCGTTCCCCATGTCGTAGGTACTC
+
BBBAABBBBB=@==6=9<;AAA9;58999>
@CRC7V:00257:00793
ACGATGCGTTCCCCATGTCGTAGGTACTC
+
AAB?><;<A?DBC9C<<<@@@988;<<<B
@CRC7V:00257:00796
ACGAGTGCGTTCCCCATGTCGTAGGTACTC
+
@@?ABBBBAA?ADD:DABBBBC@@?@;<<C
@CRC7V:00258:00751
ACGAGTGCGTTCCCCATGTCGTAGGTACTC
+
BB??BBBBBD@CAA9B???@BB@@>AAAAD
@CRC7V:00259:00764
AGCACTGTAGCTGTCACTAGTTACTTGT
+
ACCCBACECC;<99:4999448///,//
@CRC7V:00259:00766
ACGAGTGCGTTCCCCATGTCGTAGGTACTC
+
BBBABBBB?A>BCC:EAABBBBAA?:;<BB
@CRC7V:00259:00774
ACGAGTGCGTTCCCCATGTCGTAGGTACTC
+
@ABBBBBBDC@DBB9C@@?BBB==<?;;;B
@CRC7V:00262:00771
ACGAGTGCGTTCCCCATGTCGTAGGTACTC
+
BBBBCC?>@@5999/9>>?<1111-0/678
@CRC7V:00265:00778
TAGTATCAGCCTCGCCATGACGAAGGTATTCC
+
A=ABABECDC@BA@@=@@AAB<;7<@>>@8<8
@CRC7V:00268:00799
TACTGAGCTACCACACACAGAAAGATTGT
+
A@A@@B@984824944444444-468,/.
@CRC7V:00269:00764
ACGAGTGCGTTCCCCATGTCGTAGGTACTC
+
BBABBCC@>>5999/99999<99958;;<F
@CRC7V:00276:00756
ACGAGTGCGTTCCCCATGTCGTAGGTACTC
+
BB??BBBCBB=@==6==?=>BA::7:;;;C
@CRC7V:00282:00789
ACGAGTGCGTTCCCCATGTCGTAGGTACTC
+
A?B@@ABBA=2444/9991>@>11,01///
@CRC7V:00290:00784
TCTCTATGCGCTCCCACATGTCTAAGGTA
+
44444444944444-4999@>9442424:
@CRC7V:00293:00767
ACGAGTGCGTTTTTTTTTTCCCCCCCC
+
44C?>A944499999444"44444444
@CRC7V:00293:00773
AGCACTGTAGCTGTCACTAGTTACTTGT
+
@BCCCCFCCCCBCCCBCCCEC?CDC:<<
@CRC7V:00296:00787
ACGAGTGCGTTCCCCATGTCGTAGGTACTC
+
??BBBBBBB;6944/9999@AA99589888
@CRC7V:00297:00781
ACGAGTGCGTTCCCCATGTCGTAGGTACTC
+
BBBBBBBBBC@CCC:C@A?BBBAB@@<<<C
@CRC7V:00251:00827
ACGAGTGCGTTCCCCATGTCGTAGGTACTC
+
>>?BBBBBBC@CBB9B@@?AAA996:;<<C
@CRC7V:00253:00820
ACGAGTGCGTTCCCCATGTCGTAGGTACTC
+
BBBBBBBBBB@BDC:FA@?BBA=??@@AAD
@CRC7V:00255:00810
ACGAGTGCGTTCCCACTGTCGT
+
BBBBBBA@==511,1//////6
@CRC7V:00256:00846
ACGCTCGACATGCCCAGGTACAGGAG
+
BCABBAAACAA@BB>999;@A@@=AA
@CRC7V:00258:00845
CGTGTCTCTAGGCACAGGATTTTGTGTAG
+
BBBCCCCCBCB@C>@>@<9999/9??99;
@CRC7V:00265:00819
TCTCTATGCGCTCCACATGTCTAAGGT
+
@@CCCBBCCCC@@?AGCBCCCCC?E?B
@CRC7V:00265:00838
AGCACTGTAGCTGTCACTAGTTACTTGT
+
<;BB9:;@@@@BBCBBBBCCBACCB9;<
@CRC7V:00265:00848
ACGAGTGCGTTCCCCATGTCGTAGGTACTC
+
AABBBCCBBA>A??7B;;;@BA>@=>;99A
@CRC7V:00266:00839
TCTCTATGCGCTCCACATGTCTAAGGT
+
CC@AACDC@@@;<;<B@@@;99@6969
@CRC7V:00267:00812
ACGAGTGCGTTCCCCATGTCGTAGGTACTC
+
AA?AAACBB@8;99499@@ABA8:6:;;;A
@CRC7V:00273:00847
TCTCTATGCGCTCCACATGTACTG
+
@@@=BB<49<99>;>CC<;99>99
@CRC7V:00281:00813
ACGAGTGCGTTCCCCATGTCGTAGGTACTC
+
?@?BBBBBAA?BCD9DABBBBBBB@@A@DF
@CRC7V:00281:00817
TGATACGTCTCCTTCCTTAGTTACTTCA
+
BBB??BBBBBB?B@DBC@BAA?BBB@BC
@CRC7V:00285:00845
ACGAGTGCGTTCCCCATGTCGTAGGTACTC
+
AABBABBBCC@FCC:C:;:BBBAB?@<<<C
@CRC7V:00291:00835
ACGAAGTGCGGTTCCCCATGTCGTAGGTACTC
+
BBBB@BBBBD@@6944-99;;ABA>@=?;<<C
@CRC7V:00292:00803
TACTGAGCTAACACACAGAAAGATTGGTGC
+
BAAACCB=;>69<BBBCAAA>ADDBCBDCD
@CRC7V:00295:00836
ATCAGACACGGACACAGCAGAACACA
+
A@@CBA@A996999994444424444
@CRC7V:00295:00842
TAGTATCAGCCTCGCCATGACGAAGGTATTCC
+
BBC?@ACDCCABBBC@BAB@A;:8<@@@ABC?
@CRC7V:00296:00828
ACGAGTGCGTTCCCCATGTCGTAGGTAACTC
+
AACCB@@@<<59AA/9<999<;11,01,///
@CRC7V:00253:00867
ACGAGTGCGTTCCCACTGTCGTAGTAC
+
BBBBBCB@99599099444996/,,,*
@CRC7V:00259:00891
ACGAGTGCGTTCCCCATGTCGTAGGTACTC
+
>B@@@B@@>>2999/9@A9<<B?B@;<;@>
@CRC7V:00260:00880
ACGAGTGCGTTCCCCATGTCGTAGGTACTC
+
>>?BBBBBDB=@??6???>BBB998:;;;C
@CRC7V:00260:00882
ACGAGTGCGTTCCCATGTCGTAGGT
+
ABBAABB;;;244-944/882,,*,
@CRC7V:00261:00875
CGTGTCTCTAGGCACAGGATTTTGTGTAG
+
ABBBBCBBAAA@BBB@><9944/9C@994
@CRC7V:00265:00866
TGATACGTCTCCTTCCTTAGTTACTTCA
+
BBBABBBBBEB@D@C@BAAA@?BBB@AC
@CRC7V:00266:00863
ACGAGTGCGTTCCCCATGTCGTAGGTACTC
+
@BBBBBDB@;2944/9=@@AAA9958999@
@CRC7V:00277:00867
ACGAGTGCGTTCCCCATGTCGTAGGTACTC
+
?@BBBBBBBB>AAA6??A@BCC==<@9;;C
@CRC7V:00278:00878
ACGAGTGCGTTCCCCATGTCGTAGGTACTC
+
BBBBBBBBBB>AAA9??B@@BB@B?@;<<C
@CRC7V:00282:00884
TCTCTATGCGCTCCACATGTCTAAGGT
+
BBBB???CBBBBB@BCCDCCDECBDAC
@CRC7V:00293:00862
ACGAGTGCGTTCCCCATGTCGTAGGTACTC
+
B@?ABBBBB>;==94?@@@>@@9958999@
@CRC7V:00293:00884
ACGAGTGCGTTCCCACTTCGTTA
+
?ACAAAA@@@511,//,*,,,*,
@CRC7V:00293:00891
TAGTATCAGCCTCGCCATGACGAAGGTATTCC
+
998944999;2444488866///565///,/,
@CRC7V:00294:00898
ACGAGTGCGTTCCCCATGTCGTAGGTACTC
+
@A?BBBBCBB=?==6=?A@BCB=?>>?@AD
@CRC7V:00297:00877
ACGAGTGCGTTCCCCATGTCGTAGGTA
+
@ABAABBB@;2444/9991<?8--+--
@CRC7V:00298:00883
ACGAGGTTCCCCATGTCGTAGGTACTC
+
BBCB=<92333,4;;@@A?9929@@>A
@CRC7V:00258:00942
ACGAGTGCGTTCCCCATGTCG
+
BB@@@BBBBB>BDC:F@@@BB
@CRC7V:00261:00918
ACGAGTGCGTTCCCCATGTCG
+
BBBAABCB@;6944/99;;>A
@CRC7V:00262:00906
CGTGTCTCTAGGCACAGGATTTTGTGTAGAGGCATCACCGAG
+
BBCCDCADABB?@@@@><?>??4>A?>?A9924980**)***
@CRC7V:00263:00907
CGTGTCTCTAGGCACAGGTTTTTGTGTAG
+
BBBBBCB@@>ABBC>;;24444-999@AB
@CRC7V:00265:00909
ACGAGTGCGTTCCCCATGTCGTAGGTACTC
+
BBBBBBBBBB@CDC:C:;9?BB@@>@<<<C
@CRC7V:00268:00908
ACGAGTGCGTTCCCCATGTCG
+
BBBBBBBBDC@DCB:C;;;@@
@CRC7V:00272:00912
ACGAGTGCGTTCCCCATGTCGTAGTA
+
ABBBBBBA;;2444/944/887//./
@CRC7V:00277:00927
ACGAGGGCGTTCCCCATGTCG
+
=@@:;;19@F6999,944499
@CRC7V:00277:00945
ACGAGTGCGTTCCCCATGTC
+
BB?@BBB;;;2444-944/8
@CRC7V:00280:00912
TACTGAGCTACACACACAGAAAGATTGTG
+
@?@AAABB@@@B@99999988-468,//.
@CRC7V:00290:00909
ACGAGTGCGTTCCCCATGTCG
+
BBBBBBDBBB>A??9B;;;@@
@CRC7V:00297:00919
ATCAGACACGGACACAG
+
BB?BBA@?9468>8999
@CRC7V:00251:00979
ACGAGTGCGTTCCCCATGTCG
+
AABBBBBA;;2444/944/88
@CRC7V:00254:00955
ACGAGTGCGTTC
+
BBBBBBBBBA=?
@CRC7V:00255:00981
ACGAGTGCGTTCCCCATGTCG
+
BBBBBBBBBA?BCC:E@A@AB
@CRC7V:00265:00968
ACGAGTGCGTTC
+
BBBBBBBBBB@C
@CRC7V:00266:00968
ACGAGTGCGTTC
+
BA@@BBBBBB=?
@CRC7V:00266:00990
ACGAGTGCGTTC
+
BBBBBBBBB@?B
@CRC7V:00270:00995
ACGAGTGCGTTC
+
BBB@AACA88,/
@CRC7V:00271:00966
ACGAGTGCGTTC
+
BBBBBBBBBB?A
@CRC7V:00275:00988
ACGAGTGCGTTC
+
BBBBBBCCBB?B
@CRC7V:00281:00976
ACGAGTGCGTTCCCCATGTC
+
==BBB@BBB@6444/9999B
@CRC7V:00285:00953
ACGAGTGCGTTC
+
BB@BBBBBBA?A
@CRC7V:00291:00955
ACGAGTGCGTTC
+
;;@@AA@99951
@CRC7V:00297:00955
ACGAGTGCGTTC
+
@BCCBBB?>==@
@CRC7V:00297:00987
ACGAGTGCGTTC
+
AA>BBBBBBD@D
@CRC7V:00298:00968
ACGAGTGCGTTCCCCATGTCG
+
?@>BBBBBBA=@==6A9;;@@
@CRC7V:00298:00993
ACGAGTGCGTTC
+
BBBBBBBCBC@D
@CRC7V:00298:00995
ACGAGTGCGTTC
+
?@?ABBBBBB>A
@CRC7V:00255:01021
TGATACGTCTCCTT
+
BBBAAABAAAA?@?
@CRC7V:00260:01034
ACGAGTGCGTTC
+
@A@A=>999>>>
@CRC7V:00265:01036
ACGAGTGCGTTC
+
BBBBB@BBB@69
@CRC7V:00270:01031
ACGAGTGCGTTC
+
ABCBCBBBBC@E
@CRC7V:00283:01024
ACGAGTGCGTTC
+
BBBBBBBB?A>B
@CRC7V:00290:01026
ACGAGTGCGCTC
+
=@B??ABBBCAB
@CRC7V:00292:01028
TAGTATCAGCCTC
+
BACA@ADAAAA=@
@CRC7V:00293:01004
ACGAGTGCGTTCCCACT
+
9<AB@@=>9959B:666
@CRC7V:00298:01009
ACGAGTGCGTTCCCAC
+
@BCCCC@;44599149
@CRC7V:00272:01131
ACGAGTGCGTTTCCC
+
?@BBBBBA??@?BKD
@CRC7V:00326:00095
AACCCTCGGGGGGGG
+
4244-4444444444
@CRC7V:00317:00124
ACGAGTGCGTTCCCCATGTCGTAGGTACTC
+
AB>BCBCBB@6:44/9@@A@BB@B?A@A@C
@CRC7V:00318:00142
ACGAGTGCGTTCCCCATGTCGTAGGTACTC
+
447?ABB@@@5944-9999>>>9968999>
@CRC7V:00320:00119
ACGAGTGCGTTCCCATGTCGTAGTACGTC
+
49;;;;@@@A5991999<>::/..//..4
@CRC7V:00321:00118
ACGAGTGCGTTCCCCATGTCGTAGGTACTC
+
CBB@>>CBB@6:44/9?>@BCBBB@AAAAC
@CRC7V:00326:00108
ACGAGTGCGTTCCCCATGTCGTAGGTACTC
+
BA@ABCCCA>6444/9??ACCBAB?A@AAC
@CRC7V:00327:00113
ACGAGTGCGTTCCCCATGTCGTAGGTACTC
+
BB@ABBCBB@6944/9@@ABCBCC@A;<<C
@CRC7V:00330:00111
ACGAGTGCGTTCCCCATGTCGTAGGTACTC
+
44399BB@BB8<<<49BBA>@>43138897
@CRC7V:00340:00137
ACGAGTGCGTTCCCCATGTCGTAGGTACTC
+
49;:9>@AAA5444/9999>AA9858999>
@CRC7V:00341:00115
TGATACGTCTTCCTTCCTTAGTTACTTCA
+
4>98;A@99959598999?@@A>@@@===
@CRC7V:00343:00132
ACGAGTGCGTTCCCCATGTCGTAGGTAT
+
BB?BBBC;;;2444-9441>88/.,.66
@CRC7V:00302:00163
ATCAGACACTCGGACACAGCAGAACACACAG
+
9334443444442449998////,/664...
@CRC7V:00302:00185
ACGAGTGCGTTCCCCATGTCGTAGGTATCATC
+
BEBBCCCB@;2:44/9=@@AB@;:8:@@BBBB
@CRC7V:00313:00150
ACGAGTGCGTTCCCCATGTCGTAGGT
+
BBBBBBBBBB@CCC:C:<;@A>9:7;
@CRC7V:00313:00196
ACGAGTGCGTTCCCCATGTCGTAGGTACTC
+
@A@@===@@@?CAA4994/////.,.6664
@CRC7V:00314:00174
ACGAGTGCGTTCCCCATGTCGTAGGTACTC
+
@@BBCCCBEC@CCD9B;<;>>>99689999
@CRC7V:00318:00191
ACGAGTGCGTTCCCCATGTCGTAGGTACTC
+
BBBBBBBBBC@CBB9B;;;@B@>?<?;;;B
@CRC7V:00324:00161
ACGAGTGCGTTCCCCATGTCGTAGGTACTC
+
AB>BBAAAB@@CCC9CAABBBB=<=@;<<C
@CRC7V:00327:00185
ATCAGACACGGACACAGCAGAACACAC
+
B?>@BBBBBB?BBBBBBDCBC@CBCCC
@CRC7V:00334:00156
TCTCTAGCGCTCCCACATGTCTGAAGGTAC
+
//////68////8588>===94442/,///
@CRC7V:00337:00161
AGCACTGTAGCTGTCACTAGTTACTTGT
+
44444AAABBBCCDCA@BC@@;@@@=AA
@CRC7V:00341:00191
ATCAGACACGGACACAGCAGAACACAC
+
10.://3949288>=94444424;;99
@CRC7V:00348:00187
ACGAGTGCGTTCCCCATGTCGTAGGTACTC
+
BBA@@BBB@@@CCF9CABBBCB@B@AAAAC
@CRC7V:00308:00222
ACGAGTGCGTTCCCCATGTCGTAGGTACTC
+
AACCCCCBBA>BFD9A@A>>@@AA?@@AAC
@CRC7V:00309:00201
CGTGTCTCTAGGCACAGGATTTTGTGTAG
+
ABBBCCCAAABABBBCC@CCBB:CDCCDC
@CRC7V:00315:00241
ACGAGTGCGTTCCCCATGTCGTAGGTACTC
+
BBBBBBBBDC?AAA9A9;9>BA8:48999A
@CRC7V:00318:00213
ACGAGTGCGTTCCCCATGTCGTAGGTACTC
+
ABCCCCCB@;2:44/9999>AA9848999A
@CRC7V:00318:00229
ACGAGTGCGTTCCCCATGTCGTAGGTACTC
+
BBBBCBCBDB=@?=6@@@@@@@876:;;;A
@CRC7V:00318:00230
AGCACTGTAGCTGTCACTAGTTACTTGT
+
BBA@ADCCBBBCBBC@BBCBB@CBD>@A
@CRC7V:00320:00238
ACGAGTGCGTTCCCCATGTCGTAGGTACTC
+
BB?BBBCBBB=?=9694;9>>>9958999@
@CRC7V:00322:00204
ACGAGTGCGTTCCCCATGTCGTAGGTACTC
+
@>?BBBCCB@==99699;;@@@9968999>
@CRC7V:00346:00234
TACTGAGCTACGACACACATGAAAGATTGGT
+
@444444/411//6699449444-4442423
@CRC7V:00349:00244
ACGAGTGCGTTCCCCATGTCGTAGGTACTC
+
AB@BBBBBBBACCB:D?>>=@@=?<?:<<D
@CRC7V:00306:00299
CGTGTCTCTAGGCACAGGATTTTGTGTAG
+
ACAAAECC<<<>BBBCCACBBB:EFC<=<
@CRC7V:00307:00252
ACGAGTGCGTTCCCCATGTCGTAGGTACTC
+
@@??ACBB??=ABB7B<<;BBA@A?@<<?C
@CRC7V:00307:00278
ACGAGTGCGTTCCCCATGTCGTAGGTACTC
+
AB>ABBCCBBAACC9ABBBABBBA?:;<BC
@CRC7V:00310:00279
AGGAGTGCGTTCCCCATGTCGTAGGTACTC
+
??=?GCD@?=6444-9AABBBB@B@:;<BC
@CRC7V:00317:00262
ACGAGTGCGTTCCCCATGTCGTAGGTACTC
+
BBBBBBBBBA>A?A7A;<;;<<@@=@<;;B
@CRC7V:00326:00282
ACGAGTGCGTTCCCCATGTCGTAGGTACTC
+
@BBCCBAAACAIIC9AABBAAA995899;C
@CRC7V:00328:00290
ACGAGTGCGTTCCCCATGTCGTAGGTACTC
+
BBBBBBCCBA=@??7ABCCCCC:;:;@@@A
@CRC7V:00332:00276
ACGAGTGCGTTCCCCATGTCGTAGGTACTC
+
ABBBABBB=:6944/99<;@@@9;58999@
@CRC7V:00340:00293
ACGAGTGCGTTCCCCATGTCGTAGGTACTC
+
BCCCCCBBBB@CDJ:CBBA?B@??=@@@AE
@CRC7V:00347:00299
TCTCTATGCGCTCCACATGTCTAAGGT
+
BCBBBCCCBBBBB@CCBBC??AB7<8<
@CRC7V:00348:00274
ACGAGTGCGTTCCCATGTC
+
<CCBB?B@;;2//+/1/,*
@CRC7V:00301:00340
ACGAGTGCGTTCCCCATGTCGTAGGTACTC
+
BBABBBBBAD=A>@6?;<9>>>9868999>
@CRC7V:00308:00319
CGTGTCTCTAGGCACAGGATTTTGTGTAG
+
BCBBCBBDAAB@BBCBBACCCC:BC@AAC
@CRC7V:00310:00303
TACTGAGCTACACACACAGAAAGATTGGT
+
AAABBBEBBBBBBB?@;;;@@<@BA>B?B
@CRC7V:00315:00304
ACGAGTGCGTTCCCCATGT
+
94;>@BBA;;2///+111-
@CRC7V:00316:00327
ACGAGTGCGTTCCCCATGTCGTAGGTACTC
+
BBBBBBCCAA?ADF9C@A?ABBA@?@@A@C
@CRC7V:00316:00334
ACGAGTGCGTTCCCCATGTCGTAGGTACTC
+
BBBBBBBBAAAACF:C@A?BBB@B@@@AAC
@CRC7V:00317:00318
AGCACTGTAGCTGTCACTAGTTACTTGT
+
@ADDDCCBBBBCBBCBBCCAA?BBB@B@
@CRC7V:00318:00318
ACGAGTGCGTTCCCCATGTCGTATACTC
+
@@BBBBBBAA?BCC9CAAACCCDCCCCC
@CRC7V:00320:00339
ACGAGTGCGTTCCCCATGTCGTAGGTACTC
+
BBBBBBBB??=ABB7A;<;BBBAB?@<<<C
@CRC7V:00327:00349
ACGAGTGCGTTCCCCATGTCGTAGGTACTC
+
BBCCBBBBBB?CBB9B;;9=@@8848999B
@CRC7V:00328:00324
ACGAGTGCGTTCCCCATGTCGTAGGTACTC
+
BBAAABDBBB=@==6@;<;AAA9;9;;;<C
@CRC7V:00332:00337
ACGAGTGCGTTCCCACTGTCGTAGTAG
+
BBBA@AB@CA59904444499944344
@CRC7V:00344:00341
ACGAGTGCGTTCCCCATGTCGTAGGTACTC
+
BBBBBBDB==6:44-99;;CCA>?<?:;<C
@CRC7V:00345:00331
ACGAGTGCGTTCCCATGCTC
+
8=894/////,//+/694//
@CRC7V:00304:00380
ACGAGTGCGTTCCCCATGTCGTAGGTACTC
+
ABECBBBBBB?BBB9B@A@@@@@@=@<=<C
@CRC7V:00306:00371
AGCACTGTAGCTGTCATTAGTTACTTGT
+
AADDCCCDBCCBCCCBC@CAG?@@?7<<
@CRC7V:00307:00387
ACGAGTGCGTTCCCCATGTCGTAGTAGTC
+
9;7=88>@@@5999,94444444434443
@CRC7V:00309:00362
ACGAGTGCGTTCCCATGTCGTTAGGTACTC
+
BB@?@A9>>>599144//6//,/666119?
@CRC7V:00309:00398
ACGAGTGCGTTCCCCATGTCGTAGT
+
1/.88AB=::2444/999111---,
@CRC7V:00314:00384
ACGAGTGCGTTCCCCATGTCGTAGGTACTC
+
?ACGDCB?@===994?9999999958999@
@CRC7V:00318:00366
TTAGTATCAGCCTCGCCATGACGAAGGTATTCC
+
92944944449:;9448>9994442429:;:B?
@CRC7V:00318:00380
ACGAGTGCGTTCCCCATGTCGTAGGTACTC
+
CBBBCBBBCC@CBB9B;<;A><11-0111=
@CRC7V:00321:00359
ACGAGTGCGTTCCCCATGTCGTAGGTACTC
+
BBBBBBBBAA?ACC:C?A@BBBBB@@@AAC
@CRC7V:00323:00379
TACTGAGCTACCACACACAGAAAGATTGGT
+
4949=>?1.//,/8/449999=5866,/,.
@CRC7V:00323:00396
TCTCTATGCGCTCCACATGTCTAAGGT
+
;;==AAACHHCB@@CCB?>99<?<><@
@CRC7V:00324:00367
ACGAGTGCGTTCCCCATGTCGTAGGTACTC
+
@@?BABCA>;2444/9999>A?9858999?
@CRC7V:00330:00355
ACGAGTGCGTTCCCCATGTCGTAGGTACTC
+
BBBBBBBBBA?BDD:CABBBBB?A?@@@BB
@CRC7V:00330:00363
ACGAGTGCGTTCCCCATGTCGTAGGTACTC
+
BBBBBBCB??>AIH:DABBBBBB??@@@BB
@CRC7V:00330:00396
TAGTATCAGCCTCG
+
067AA@@B9/,//,
@CRC7V:00338:00382
ACGAGTGCGTTCCCCATGTCGTAGGTACTC
+
<CCCBBCBCBAAA?9?9;9=B@8:7::<;C
@CRC7V:00339:00381
TGATACGTCTCCTTCCTTAGTTACTTCA
+
@GCCCBEBBCC@C@C@C@BBB@BBB@B@
@CRC7V:00344:00360
TGATACGTCTCCTTCCTTAGTTACTTCA
+
??BABBBBBBA?B@BBC@B@@=?AA?AC
@CRC7V:00344:00371
ACGAGTGCGTTCCCATGTCGTAGGTACTC
+
@A@CCB;:=929909999?@98:<8;9@B
@CRC7V:00347:00374
ACGAGTGCGTTCCCCATGTCGTAGGTACTC
+
BBBBBBBBBC@CCC:C:<;AAA9:7;;;;A
@CRC7V:00302:00417
ACGAGTGCGTTCCCCATGTCGTAGGTACTC
+
?BBBBBCBB>;=99499<;@@@9868999>
@CRC7V:00312:00418
ACGAGTGCGTTCCCCATGTCGTAGGTACTC
+
??BBBBCBBB=?==6=;;;CCC@B?:;<<E
@CRC7V:00322:00404
ACGAGTGCGTTCCCCATGTCGTAGGTACTC
+
@@BBBBCBDB?AAA9A;<<BB@9958988>
@CRC7V:00322:00417
ATATCGCGAGGGTATGGAAGACTCTATAG
+
BBB<;<AB@@?<A?AA?B?BCBAAA@;9;
@CRC7V:00331:00430
ACGAGTGCGTTCCCACTGTCGT
+
BBCBCCB@995/1,1///////
@CRC7V:00334:00402
ACGAGTGCGTTCCCCATGTCGTA
+
CCB@@ACA;;2444/944/772,
@CRC7V:00335:00404
ACGAGTGCGTTCCCCATGTCGTAGGTACTC
+
BBBBABDC@?=ACC9CCCAABBB?@:;;BB
@CRC7V:00336:00430
ACGAGTGCGTTCCCACTGTCGTAGTA
+
BBCCAB@???59904444/777,,,,
@CRC7V:00338:00430
CGTGTCTCTAGGCACAGGATTTTGTGTAG
+
?@@AA@@@<<9>@@@BC>@@DDDFCG<<<
@CRC7V:00339:00406
ACGCTCGACATGCCCAGGTACAGGAG
+
DCAABBB;<<B@?><<<69A@>@?AA
@CRC7V:00342:00407
ACGAGTGCGTTCCCCATGTCGTAGGTACTC
+
CCABCBBBBB?CCC:B@?>=@@=?<?;<<C
@CRC7V:00303:00486
ACGAGTGCGTTCCCCATGTCGTAGGTACTC
+
BBBBBBDBAAAAFH:CAAA;<<FB@A<>=C
@CRC7V:00305:00465
TCTCTATGCGCTCCCACATGTCTAAGGTACT
+
BBBB;;;>>?9999-4:;?@CCAA?AA@>?1
@CRC7V:00307:00463
TCTCTATGGGCTCCACATGTCTAAGGTA
+
4444449995111-/779;@99929249
@CRC7V:00310:00497
ACGAGTGCGTTCCCCATGTCGTAGGTACTC
+
A?BBBBBCBB=@==6=9;;>@>9858999>
@CRC7V:00317:00471
TAGTATCAGCCTCGCCATGACGAAGGTATTCC
+
BBBBBBCCCCDBDBB?BBBBB:::<ABCC?B>
@CRC7V:00317:00499
TGATACGTCTCCTTCCTTAGGTTACTTC
+
CBBBBCC<:<EBCACEEA@?=@@CCC@C
@CRC7V:00321:00489
AGCACTGTAGCTGTCACTAGTTACTTGT
+
<<CFCCDBBBBBBBCBBBCBB@CEB?AA
@CRC7V:00322:00461
ATATCGCGAGGGTATGGAAGACTCTATA
+
BB?ABBBB?@@>??AB>A>ACBBB@@@A
@CRC7V:00323:00488
ACGAGTGCGTTCCCCATGTCGTAGGTACTC
+
@@?BBBBB@;2444/9991=>8--*,,,,,
@CRC7V:00324:00469
ACGAGTGCGTTCCCCATGTCGTAGGTACTC
+
CBBBBBDBB@6:44/99999999858999>
@CRC7V:00329:00450
ACGAGTGCGTTCCCCATGTCGTAGGTACTC
+
AAB@ABBBBB?CCB9B:<;@A>9858999>
@CRC7V:00332:00492
TCTCTATGCGCTCCACATGTCTAAGGT
+
BBBA@?>AAAAAA@CBCBDCCDC@C@B
@CRC7V:00335:00491
ACGAGTGCGTTCCCCATGTCGTAGGTACTC
+
BBBBBBBCBA>A??6?;;;@B@8:88999B
@CRC7V:00336:00499
ATATCGCGAGGGTATGGAAGACTCTATA
+
BAAACB=>9::79B@B=A?CCBAB;;;A
@CRC7V:00339:00485
ACGAGTGCGTTCCCCATGTCGTAGGTACTC
+
BB>??ACCB@6944-99<9>@?9968999>
@CRC7V:00349:00454
ACGAGTGCGTTCCCCATGTCGTAGGTACTC
+
BBAABBB@=9;===4?;<<BBBBB?B<==C
@CRC7V:00305:00545
ACGAGTGCGTTCCCCATGTCGT
+
<<C@@@@>>B6111+///,000
@CRC7V:00309:00512
ACGAGTGCGTTCCCCATGTCGTAG
+
BBBABAB;;;2444/944/772,,
@CRC7V:00309:00529
ACGAGTGCGTTCCCCATGTCGTAGGTACTC
+
ABBBBBDCBA>A??7?9;;=B@8:8:;;9B
@CRC7V:00312:00509
TCTCTATGCGCTCCACATGTCTAAGGT
+
>>>CAAAACKICC@BBBBC<<=B?BC<
@CRC7V:00317:00515
ACGAGTGCGTTCCCCATGTCGTAGGTACTC
+
BBBBBCDBAA?BCC9CAA?BB@@B>@@@AC
@CRC7V:00317:00538
TACTGAGCTACCACACACAGAAAGATTGT
+
=<<<9DC984424444444444-4/8,/.
@CRC7V:00320:00532
ACGAGTGCGTTCCCCATGTCGTAGGTACTC
+
BBBBBBBB??>@CD:C:;:?B@==<@;<<D
@CRC7V:00320:00548
TAGTATCAGCCTCCGCCATGACGAAGGTATTCC
+
>@>994;444284244??A@B@44248444245
@CRC7V:00321:00520
ACGAGTGCGTTCCCCATGTCGTAGGTACTC
+
BBBBBBBCBB?BBB:D@??@B@?;;@@A@C
@CRC7V:00323:00519
ACGAGTGCGTTCCCCATGTCGTAGGTACTC
+
@BCBB@A>=95999/999<CCA@AA@AABB
@CRC7V:00332:00503
TGATACGTCTCCTTCCTTAGTTACTTCA
+
BBBBBBCCCCC@CAC?B??@><@BC@CF
@CRC7V:00332:00548
ACGAGTGCGTTCCCCATGTCGTAGGTACTC
+
ABBBBCB@;;2444/9991<>>11,01/1;
@CRC7V:00336:00507
ACGAGTGCGTTCCCCATGTCGTAGGTACTC
+
??BBBBDB??=@?A7D:;9BCC@><A:<;B
@CRC7V:00341:00532
ACGAGTGCGTTCCCCATGTCGTAGGTACTC
+
?@?BBBDBA>6:44-99<9>>>9858999>
@CRC7V:00342:00529
ACGAGTGCGTTCCCCATGTCGTAGGTACTC
+
BBBBBBBB998<BB7BA@@BBB@B@@@A@C
@CRC7V:00348:00517
ACGAGTGCGTTCCCCATGTCGTAGGTACTC
+
BBBBBCBB:::<HH:CAAABBB@?<?;<;B
@CRC7V:00305:00582
ACGAGTGCGTTCCCCATGTCGTAGGTACTC
+
BBBBBBBB=:2444/99999999848948<
@CRC7V:00311:00581
ACGAGTGCGTTCCCCATGTCGTAGGTACTC
+
BBBBABBBB@;?996?9<9?@@99589488
@CRC7V:00315:00570
ACGAGTGCGTTCCCCATGTCGTAGGTACTC
+
BBBBBBBA==;@==4?99<<<;AB?A=<=D
@CRC7V:00315:00599
ACGAGTGCGTTCCCCATGTCGTAGGTACTC
+
>>?BBBCB=:2444/99999999968999?
@CRC7V:00316:00569
TAGTATCAGCCTCGCCATGACGAAGGTAT
+
==B??ADDBBAB<;9;?99944424244/
@CRC7V:00320:00596
AGCACTGTAGCTGTCACTAGTTACTTGT
+
??CDCCCBBBBBBBCBCCCBB?ACC?CB
@CRC7V:00334:00551
ACGAGTGCGTTCCTCATGTCGTAGGT
+
BB@AABBBBB@B@FCB>@@@A@995;
@CRC7V:00338:00569
ACGAGTGCGTTCCCCATGTCGTAGGTACTC
+
BBBBBBBBBC@CBB9B;;9=@@876:;;;B
@CRC7V:00338:00590
ACGAGTGCGTTCCCCATGTCGTAGGTACTC
+
CBBBCC99@A@CBC:C<<<999994899:C
@CRC7V:00339:00573
ACGAGTGCGTTCCCCATGTCGTAGGTACTC
+
?@BBABDB@@>ACC9B:<;BB@@@?@<<<C
@CRC7V:00340:00599
TCTCTATGCGCTCCACATGTCTAAGGT
+
BBB@@CBBBCCBC?BBAACAAAC?C@C
@CRC7V:00342:00567
ATATCGCGAGGGTATGGAAGACTCTATA
+
BBABBB?B???@A?AB=A>ADCCC@@@?
@CRC7V:00343:00594
TAGTATCAGCCTCGCCATGACGAAGGTATTCC
+
BCBAABFAAAAAA@AC@@A=A::8<@A@A=@;
@CRC7V:00344:00580
ACGAGTGCGTTCCCCATGTCGTAGGTACTC
+
AABAABBBB@;@==6@;<;>A?9958989=
@CRC7V:00346:00590
ACGAGTGCGTTCCCCATGTCGTAGGTACTC
+
BBBBBBBBA@>ADC:D?@@BBBA@?@;<<C
@CRC7V:00348:00599
ACGAGTGCGTTCCCCATGTCGTAGGTACTC
+
BBBBBBBBDC@CCC:C:;;BBA8:6:;;;B
@CRC7V:00349:00562
ACGAGTGCGTTCCCCATGTCGTAGGTACTC
+
BBBBBBBABA?CBC9C=>3?>>11,01//4
@CRC7V:00349:00567
ACGAGTGCGTTCCCCATGTCGTAGGTACTC
+
BBBBABBB;;2444/9991?>8--+--,,,
@CRC7V:00300:00630
ACGAGTGCGTTCCCCATGTCGTAGGTACTC
+
BBB@ABCBBB>???6@@BBBBBBB@:;<AC
@CRC7V:00304:00613
ACGAGTGCGTTCCCCATGTCGTAGGTACTC
+
BBB@ACBB??>AHH9CABBABBBB@@@ABC
@CRC7V:00309:00616
ACGAGTGCGTTCCCCATGTCGTAGGTACTC
+
B@BBBBBBBC?BBB9D???BB?=>=@@@AC
@CRC7V:00312:00619
ACGAGTGCGTTCCCCATGTCGTAGGTACTC
+
BBBBBBBBCD@CCC:C@??BBB=>?@@@@D
@CRC7V:00315:00622
ACGAGTGCGTTCCCCATGTCGTAGGTACTC
+
BBBBBBCCBB=?==6==@>BCB@B?A@AAD
@CRC7V:00322:00618
ACGAGTGCGTTCCCACTGTCGTA
+
BBCBCCC><<,11,////,88;,
@CRC7V:00327:00626
CGTGTCTCTAGGCACAGGATTTTGTGTAG
+
BCAAAAAB<<=BCC??><9999,444999
@CRC7V:00328:00607
ACGAGTGCGTTCCCCATGTCGTAGGTATC
+
ABB@AADB@;6:44/99;;>A>9:78?><
@CRC7V:00328:00639
ACGAGTGCGTTCCCCATGTCGTAGGTACTC
+
BBBBBBBBAAAACD:CBCBBBBAA@?@@BE
@CRC7V:00330:00606
ACGAGTGCGTTCCCCATGTCGTAGGTACTC
+
??BBBBBCBB>BAA9BAAABCC:98:@@@C
@CRC7V:00335:00613
ACGAGTGCGTTCCCCATGTCGTAGGTACTC
+
BBBBBBBBBB?CBC9BBCAABB?A??@@BC
@CRC7V:00340:00625
TACTGAGCTACACACACAGAAAGATT
+
44444;B@?=>@;91>@1///+//,*
@CRC7V:00340:00626
CGTGTCTCTAGGCACAGGATTTTGTGTAG
+
BBBBAAACAAA@CCCCB=99994;CBBCC
@CRC7V:00345:00611
ACGAGTGCGTTCCCCATGTCGTAGGTACTC
+
CCDCCCC@@>5999/9@A<<<<11,.///8
@CRC7V:00346:00629
ACGAGTGCGTTCCCCATGTCGTAGGTACTC
+
B@BBBBDB@;2:44/99<<BBB9868999<
@CRC7V:00349:00620
ACGAGTGCGTTCCCACTGTCGTAGTAG
+
BB>=ABCB9>59904444499=4/./,
@CRC7V:00301:00680
ACGAGTGCGTTCCCCATGTCGGTAGGTACTC
+
BBBBBCCBBB?BCC9B:<<BA?ABB@BCCDC
@CRC7V:00303:00679
ACGAGTGCGTTCCCCATGTCGTAGGTACTC
+
BB@@@BBBBA=@==699;;@@@9;8:<<<C
@CRC7V:00304:00663
ACGAGTGCGTTCCCCATGTCGTAGGTACTC
+
?@?@BBCBB@6944-9999?A@9968999>
@CRC7V:00306:00664
ACGAGTGCGTTCCCCATGTCGTAGGTACTC
+
B?>?BBBBBC?B??6A9;;@AA>@=@<<<C
@CRC7V:00310:00667
CGTGTCTCTAGGCACAGGATTTTGTGTAG
+
AA@@BC@CAA@@BBBDC@????6?@BCDC
@CRC7V:00312:00678
ACGAGTGCGTTCCCCATGTCGTAGGTACTC
+
AA?ABBBBBBAA??6?9;9=@@8:7:;;;B
@CRC7V:00313:00695
ACGAGTGCGTTCCCCATGTCGTAGGTACTC
+
BBBBBBDA==6944/99;9>AA998:;;;B
@CRC7V:00317:00673
ACGAGTGCGTTCCCCATGTCGTAGGTACTC
+
BBBBBBBBBB?A??7?9;;@@@?A>@<<<D
@CRC7V:00317:00678
ACGAGTGCGTTCCCCATGTCGTAGGTACTC
+
BB?AABBBCC@CBB9A??>?B@@@?@@AAD
@CRC7V:00320:00670
ACGAGTGCGTTCCCCATGTCGTAGGTACTC
+
BBBBBBBBDC@CBB9D;;9@BB@B?A<<>D
@CRC7V:00323:00651
ATCAGACACGGACAACACACAG
+
CCC@@@@@91,11-+-,,**0*
@CRC7V:00331:00651
ACGAGTGCGTTCCCCATGTCGTA
+
BBB???B@;;2444-944/882,
@CRC7V:00332:00656
ACGAGTGCGTTCCCCATGTCGTAGGTACTC
+
BBBBBBBCBB=?==6A=@=ACB@B>AAA@D
@CRC7V:00336:00681
ACGAGTGCGTTCCCCATGTCGTAGGTACTC
+
BBBBBBBBBC@CCC9B???ABBAB@@BABC
@CRC7V:00338:00694
ACGAGTGCGTTCCCCATGTCGTAGGTACTC
+
BBBA@ACB@A6944/99<9@@@9958949=
@CRC7V:00339:00664
ACGAGTGCGTTCCCCATGTCGTAGGTACTC
+
BBBBBBBBBE>AAA6?==>ACB=B?@@@@C
@CRC7V:00343:00682
ACGAGTGCGTTCCCCATGTCGTAGGTACTC
+
==?AAABBCB8;99449;;@B@9968999?
@CRC7V:00304:00730
ACGAGTGCGTTCCCCATGTCGTAGT
+
==?ABBB@;;2444/944/8:8,,,
@CRC7V:00304:00741
ACGAGTGCGTTCCCCATGTCGTAGGTACTC
+
@ABBABBBBC@CCC9C@A?AAA===@;<<C
@CRC7V:00305:00721
ATCAGACACGGACACAGCAGAACACAC
+
BBBBABABBB?ABCCCBDCCB@AABBB
@CRC7V:00306:00701
TGATACGTCTCCTTCCTTAGTTACTTCA
+
AACBB@D?99959?@@BA@A@@BAA@CD
@CRC7V:00307:00725
ACGAGTGCGTTCCCCATGTCGTAGGTACTC
+
==?AABBBCB=?==6==?>@BA8:88999@
@CRC7V:00308:00720
TACTGAGCTACACACACAGAAAGATTGGT
+
AAABBBDBBBBBBBAAEHBBA?BBB>B?B
@CRC7V:00312:00726
ACGAGTGCGTTCCCATGTCGTAGGTACTC
+
@BBBBBCCBA>AB<A;<;@??9968999A
@CRC7V:00312:00743
ACGAGTGCGTTCCCCATGTCGTAGGTACTC
+
BBCCCCAEBC>BAA7B9<9@@@9948948@
@CRC7V:00325:00749
ACGAGTGCGTTCCCCATATCGTAGGTACTC
+
ABBBBBBBBA?AFC:D:<<A>>9967=?AC
@CRC7V:00336:00704
ACGAGTGCGTTCCCCATGTCGTAGGTACTC
+
BBBBBBBCCB>AAA9BBBAAA@99589449
@CRC7V:00337:00746
ACGAGTGCGTTCCCATGTCGTAGTACGTC
+
@ABBBBDA;;244-944/888,,,,,,,2
@CRC7V:00343:00733
ACGAGTGCGTTCCCCATGTCGTAGGTACTC
+
BBB?BBBBBB>A??6?;;9>BA4:7:;;<C
@CRC7V:00345:00704
ACGAGTGCGTTCCCCATGTCGTAGGTACTC
+
BBBABBBBA@>ACC:CADABBA?@?99;@B
@CRC7V:00345:00716
ACGAGTGCGTTCCCCATGTCGTAGGTACTC
+
?@?AAABCB@6944/99<9@BA99489449
@CRC7V:00347:00716
TCTCTATGCGCTCCACATGTCTAAGGT
+
BBBBCCCGCDCAA?ACBAA<9<C6959
@CRC7V:00348:00700
ACGAGTGCGTTCCCCATGTCCGTAGGTACTC
+
BBB?BBBBBB@CCC9BACBB?BBBB?:;;BB
@CRC7V:00349:00714
ACGAGTGCGTTCCCCATGTCGTAGGTATC
+
?@BBBBD@;;2444/944/888//,.66/
@CRC7V:00307:00765
CGTGTCTCTAGGCACAGGATTTTGTGTAG
+
CBBCDBBCA@AABBCBC@BBBB9ACCCCC
@CRC7V:00307:00770
ACGAGTGCGTTCCCCATGTCGTAGGTACTC
+
BB?BBBBBBB=@==6=9;9=@@8858999@
@CRC7V:00311:00768
ACGAGTGCGTTCCCATGTCGTAGGT
+
=9348444442//+/////,,//,.
@CRC7V:00311:00781
TAGTATCAGCCTCGCCATGACG
+
BBD@@ACDBB@@9<=?BCCCBB
@CRC7V:00311:00793
ACGAGTGCGTTCCCCATGTCGTAGGTACTC
+
BBBBBBBBAAAAHH:C@A?BBBAB@A<<<C
@CRC7V:00316:00782
ACGAGTGCGTTCCCCACTGTCGT
+
ABBAABB;88,///+1////996
@CRC7V:00318:00790
ACGAGTGCGTTCCCCATGTCGTAGGTACTC
+
ABCBBA?=@9;>?>4?;<;>@>9958999@
@CRC7V:00318:00794
ACGAGTGCGTTCCCCATGTCGTAGGTACTC
+
AA?ABBBBBC@CBB9D@??ABB==>A;<<B
@CRC7V:00320:00759
ACGAGTGCGTTCCCACTGTCGTAG
+
BAAABBC;;;244-444444494/
@CRC7V:00327:00795
ACGAGTGCGTTCCCCATGTCGTAGGGTACTC
+
BBBBBBBBBB>BCC:CABBBB::;C?CCBBC
@CRC7V:00330:00791
ACGAGTGCGTTCCCCATGTCGTAGGTACTC
+
BBBB>=;;<@=ACC:I=?<@A@@B>A<<<D
@CRC7V:00332:00777
ACGAGTGCGTTCCCCATGTCGTAGGTACTC
+
AA?@BBBBBB>BDC:C@@?BBA=?>A;<<C
@CRC7V:00335:00783
ACGAGTGCGTTCCCCATGTCGTAGGTTACCTC
+
BBBBBBBB@;2944/9999>>>9958=99499
@CRC7V:00342:00781
ACGAGTGCGTTCCCCATGTCGTAGGTACTC
+
ABB@BAAA@@=ACC9CAA@BCB??=@;<<D
@CRC7V:00343:00773
ACGGTGCGTTCCCCATGTCGTAGGTA
+
@AC?A=;>>2888/9991??8--+--
@CRC7V:00348:00791
ACGAGTGCGTTCCCCATGTCGTAGGTACTC
+
@ABBBCDBBB>CBB9A?@@@@@=?=?;;<C
@CRC7V:00302:00835
ACGAGTGCGTTCCCCATGTCGTAGGTACTC
+
BBBBBBBBBB@BCC:CABBBBA>>?@;<<C
@CRC7V:00303:00826
ACGAGTGCGTTCCCCATGTCGTAGGTACTC
+
??BBBBBBBB>BFF:E:;;BBB@@>@<<;C
@CRC7V:00303:00829
ACGAGTGCGTTCCCCATGTCGTAGGTACTC
+
?B>@BBBBDC?AAA9A;;9>BA8:7:;;;A
@CRC7V:00307:00830
ACGAGTGCGTTCCCCATGTCGTAGGTACTC
+
BBBBBBBBDC?DBB9B??>==@497:;;;C
@CRC7V:00310:00825
AGCACTGTAGCTGTCACTAGTTACTTGT
+
BBBCAAADCCCBBBCBCCFBB?ACB?BB
@CRC7V:00312:00813
ACGAGTGCGTTTCCACATGTCGTAGGT
+
BBBBB@@@@@A@B?CBBABB??A497;
@CRC7V:00316:00827
ACGAGTGCGTTCCCCATGTCGTAGGTACTC
+
BBBBBBBBBB>BCC:C@@@BBBA@@@AAAC
@CRC7V:00321:00805
ACGAGTGCGTTCCCCATGTCGTAGGTACTC
+
ABBBBBCBBC?BCF:D:;:?@@=?=?;<<C
@CRC7V:00330:00807
ACGAGTGCGTCCCATGCTCGTAGTACGTC
+
?;394444444;6:9944444////6/..
@CRC7V:00330:00843
ACGAGTGCGTTCCCCATGTCGTAGGTACTC
+
BBBBBBBBBB>A?A9?=@@>@@@B>?<<<C
@CRC7V:00334:00801
ACGAGTGCGTTCCCCATGTCGTAGGTACTC
+
ABBBBBBBBB>BCC9CAABCBB?A>>@@AD
@CRC7V:00342:00818
ACGAGTGCGTTCCCCATGTCGTAGGTACTC
+
BBBBBBBBBA>BCC:CBBBBBB=?>>?@@C
@CRC7V:00345:00846
ACGAGTGCGTTCCCCATGTCGTAGGTACTC
+
BBBBBBBB?A>BDC:E@A@BBBBB?@AABC
@CRC7V:00306:00887
ACGAGTGCGTTCCCCATGTCGTAGGTACTC
+
BBBAACCBCCAECC:C??>?BB?==?;<;C
@CRC7V:00308:00890
ACGAGTGCGTTCCCCATGTCGTAGGTATC
+
??BBBBBCBA=?==6A<<1?>>11,0:6/
@CRC7V:00309:00853
ACGAGTGCGTTCCCCATGTCGTAGGTACTC
+
BBBAABBBBB>BFD:EAB@@@??@@@AABC
@CRC7V:00309:00858
CGTGTCTCTAGGCACAGGATTTTGTGTAG
+
BBB@BCCD@@A@CCCBC?@@??6=BBCCC
@CRC7V:00312:00860
ACGAGTGCGTTCCCCATGTCGTAGGTACTC
+
BBBBBBBBBE@CDD:CBAABBA>@?>?@AD
@CRC7V:00312:00863
ACGAGTGCGTTCCCCATGTCGTAGGTACTC
+
BBCCBBAA@A69994<BCBBDB9947944:
@CRC7V:00314:00866
ACGAGTGCGTTCCCCATGTCGTAGGTACTC
+
A?B@@BBBBB@BDC:C:::=@@8:8:;;;B
@CRC7V:00316:00881
ACGAGTGCGTTCCCCATGTCGTAGGTACTC
+
BB?ABBCBDCAAA?9A??>=BB896:;;;B
@CRC7V:00321:00857
TCTCTATGCGCTCCACATGTCTAA
+
>=97/11/////42444:?BBGBA
@CRC7V:00323:00870
ACGAGTGCGTTCCCCATGTCGTAGTA
+
ABBAA?BBBA6944/9991<;7,,,,
@CRC7V:00324:00858
ACGAGTGCGTTCCCCATGTCGTAGGTACTC
+
ABBBBBBBBC@FBC9C@@?@CA::7:;;<C
@CRC7V:00324:00879
ACGAGTGCGTTCCCCATGTCGTAGGTACTC
+
CCBBBBA@AA5999/9??<>21/8:011;?
@CRC7V:00326:00885
ACGAGTGCGTTCCCCATGTCGTAGGTACTC
+
@A?BBBBBBB=@==6==@==A@===>;;9A
@CRC7V:00328:00874
ACGAGTGCGTTCCCCATGTCGTAGGTACTC
+
CCCABBBBBB?CCC:CAAAAC@9968998:
@CRC7V:00332:00883
ACGAGTGCGTTCCCCATGTCGTAGGTACTC
+
BB@@ABDB>>6494/9=>=>A>9948999@
@CRC7V:00342:00882
ACGCTCGACATGCCCAGGTACAGGAG
+
BC>@@BAABCCDCC>??=@@A@@=@B
@CRC7V:00347:00858
ACGAGTGCGTTCCCCATGTCGTAGGTACTC
+
BBBBBBBBBA>BDC:EBBCBBA?@?:;;BB
@CRC7V:00349:00891
ACGAGTGCGTTCCCCATGTCGTAGGTACTC
+
ABB@ABBBBC@CCC:C:;:>BA8948999@
@CRC7V:00307:00911
TGATACGTCTCCTTCCTTA
+
9;AA>>?>111,/,/,/5.
@CRC7V:00313:00934
TCTCTATGCGCTCCACA
+
BCCCCBBCBBAAA@BDC
@CRC7V:00318:00923
ACGAGTGCGTTCCCCATGTCG
+
BBB?BBBB?A>BCC:EBBCBB
@CRC7V:00320:00924
ACGAGTGCGTTCCCCATGTCG
+
BBBBBBBBBB>AAA9?=?==?
@CRC7V:00328:00925
TACTGAGCTACCACACACA
+
<;@@>@@984424944444
@CRC7V:00335:00944
CGTGTCTCTAGGCACAGGA
+
B@@@BCCCAAA@BBBBC?;
@CRC7V:00338:00907
ACGAGTGCGTTCCCCATGTCG
+
BBBBBAAABB?CCE:CAA@@A
@CRC7V:00339:00943
ACGAGTGCGTTCCCCATGTCG
+
BB>BBBBBBC@FBA9DAAA?B
@CRC7V:00342:00926
TAGTATCAGCCTCGCCATGACGA
+
BBB?ABCCCDCBAAABACCAB@@
@CRC7V:00343:00947
ACGAGTGCGTTCCCCATGTCG
+
>>BBBBBBB@6444/9=>@AB
@CRC7V:00346:00918
ACGAGTGCGTTCCCCATGTCG
+
BBBBBBBBBB?BCC9EABAAA
@CRC7V:00348:00906
ACGAGTGCGTTCCCCATGTCG
+
BBBBBBBBAA?BCG:CBBA>@
@CRC7V:00302:00971
ACGAGTGCGTTC
+
BBBBBBBBBB=@
@CRC7V:00316:00976
ACGAGTGCGTTCCCCATG
+
BBAAABCBAA6999/9BA
@CRC7V:00325:00990
ACGAGTGCGTTC
+
BBBB@ABCCC@B
@CRC7V:00334:00950
ACGAGTGCGTTC
+
BBBBBB><DD@E
@CRC7V:00337:00966
TAGTATCAGCCTC
+
BBB?@ACCBB?BB
@CRC7V:00339:00974
ACGAGTGCGTTCCCAT
+
?;;9>99944244-44
@CRC7V:00340:00985
ACGAGTGCGTTC
+
BBB???BB@=69
@CRC7V:00345:00958
ACGAGTGCGTTC
+
ABDBBBBBBB?B
@CRC7V:00347:00968
ACGAGTGCGTTC
+
BBBBBBBBBB?B
@CRC7V:00348:00965
ACGAGTGCGTTCC
+
BBBBBBBBBC>BA
@CRC7V:00348:00967
ACGAGTGCGTTC
+
CBABBCBCAB69
@CRC7V:00349:00965
ACGAGTGCGTTC
+
ABBBBBBBDB?D
@CRC7V:00319:01002
ACGAGCTTCCCA
+
1/.////,//+/
@CRC7V:00320:01000
ACTAGTCTTTTTTTTTTTTTTCCCCCCCC
+
,,,,,,77777777777777"44444444
@CRC7V:00320:01001
ACGAGTCTTTTTTTT
+
94011/.44444444
@CRC7V:00323:01003
ACGAGTGCGTTTTTTTT
+
AA?ABBDCCCBBBBA==
@CRC7V:00326:01002
ACGAGTCGTTTTTTTTTCCCCCCCC
+
9/.///4668;;;;;:":7777777
@CRC7V:00328:01001
GACTTTTGAGGTTCCGGGGTTTTTTTTACCCCCCCCCCCGTACTTTGAACTTTTTTTTTTTTTTTTTTTC
+
911111*///,/,.36:;6:::::::$88::::88;;:"/////8+//,//8888:::::::::8888"4
@CRC7V:00353:00112
AACTGAGTGCGTTCCCATGTCGTAGGTACTC
+
<,111::C:CBB89918@>>?BBAA=ABBAA
@CRC7V:00358:00122
AACCATGAGTGCGTTCCCATGTCGTAGGTACTC
+
88959@99;B@@@@59914:;>AB@@A?ABACC
@CRC7V:00374:00137
AACCAAATGAGTGCGTTCCCATGTCGTAGGTACTC
+
:2429>1944:A?CCB=?>:=888>>>7747777=
@CRC7V:00394:00133
ACCATGAGTGCGTTCCCCATGTCGTAGGTACTC
+
//,//6668?CCD@BCC:C@@@@AB:65:???=
@CRC7V:00368:00180
ACGAGTGCGTTCCCCATTCGTAGGTACTC
+
BABBBBBBBB@DDF:DCACCCBB@@<<<B
@CRC7V:00368:00192
ACGAGTGCGTTCCCCATGTCGTAGGTATC
+
498=88AAAB=@@@6@9<9>>>9968@:3
@CRC7V:00374:00172
ACGAGTGCGTTCCCCATGTCGTAGGTACTC
+
AABBBBCBBB8;99449;9>@>9958999@
@CRC7V:00380:00161
ACGCTCGTACCATGCCAGGTACAGGAG
+
BB791@1//656899544248///,//
@CRC7V:00391:00184
ACGAGTGCGTTCCCCATGTCGTAGGTACTC
+
BBBBBBBBBB@BCF:DAAABBBAB@A<=<C
@CRC7V:00393:00167
ACGAGTGCGTTCCCCATGTCGTAGGTATC
+
BBBBBBCA;;2444/9991>>;11,0:6.
@CRC7V:00394:00198
TCTCTATGCGCTCCACATGTCTAAGGT
+
CBCC><@DCCC?@@AC>=@@=@@5969
@CRC7V:00396:00163
ACGAGTGCGTTCCCCATGTCGTAGGTACTC
+
BBABBBBBBB?BCB9BAAABBB=<<>9<;D
@CRC7V:00397:00160
ACGAGTGCGTTCCCCATGTCGTAGGTACTC
+
BBBBBBBBBB@BFC:CAAABBBBA?;<<AC
@CRC7V:00399:00169
ACGAGTGCGTTCCCCATGTCGTAGGTACTC
+
@BBBBBCBB@8;994:=@>BCC8:6:899@
@CRC7V:00399:00186
ACGAGTGCGTTCCCCATGTCGTAGGTACTC
+
AA?BB@BB@;2444/9991<@<10,1111;
@CRC7V:00350:00234
ACGAGTGCGTTCCCACTGT
+
9<BB@AB@=6:77+-,,,*
@CRC7V:00352:00233
ACGAGTGCGTTCCCCATGTCGTAGGTACTC
+
BBBBBBBBBB@CCB:D9;;@@@9858999?
@CRC7V:00356:00203
ACGAGTGCGTTCCCCATGTCTAGGTACTC
+
BBBBBBCBBB?CDD:C@AADCCB@ABACB
@CRC7V:00362:00208
ACGAGTGCGTTCCCCATGTCGTAGTA
+
BBBB@>BBB=2944/9949?@8,,,,
@CRC7V:00365:00203
ACGAGTGCGTTCCCCATGTCGTAGGTACTC
+
BBBBBBCBBA=?==6=9;;=B@8:78;99@
@CRC7V:00368:00220
CGTGTCTCTACGGCACAGGATTTTGTGTAG
+
@@>@@9911///5669@C@ABBC:===>@C
@CRC7V:00370:00231
ACGAGTGCGTTCCCCATGTCGTAGGTACTC
+
@ABBCBBBBC@CBB9@=@=9;;>><?;<<C
@CRC7V:00378:00221
TCTCTATGCGCTCCACATGTCTAAGGT
+
94449444@9999249:99>1//,/,/
@CRC7V:00379:00206
ACGAGTGCGTTCCCCATGTCGTAGTACGT
+
BCBCAABBBA8:4:/99;1<;;/..//..
@CRC7V:00380:00215
ACGAGTGCGTTCCCCATGTCGTAGGTACTC
+
BBBBBBCBBB?BCD:D?@==@>>>;?;<<C
@CRC7V:00381:00220
ACGAGTGCGTTCCCCATGTCGTAGGTA
+
/7<84;AA@@=@??1@1111//43134
@CRC7V:00383:00244
ACGAGTGCGTTCCCCATGTCGTAGGTACTC
+
CBBBBBCB??=@CD:C:<;BBBAB@@<<<C
@CRC7V:00385:00212
ACGAGTGCGTTCCCACTGTCGTAGT
+
BB?BBBBA;;244-94444997//.
@CRC7V:00387:00211
ACGAGTGCGTTCCCCATGTCGTAGGTACTC
+
@A@BBBDBBC?BCC:C::9=@@8858999@
@CRC7V:00391:00208
CGTGTCTCTAGGCACAGGATTTTGTGTAG
+
CBAAAEDC@@@@DBCCCCCCCC:CDFBCB
@CRC7V:00399:00241
ACGAGTGCGTTCCCCACTGTCGTA
+
AABCBCCB88,///+1////;;:/
@CRC7V:00355:00292
ACGAGTGCGTTCCCCATGTCGTAGGTACTC
+
?ABBBBBBAA?EHH9GAA@BB?=>>:;<AG
@CRC7V:00359:00276
AGAGTGCGTTCCCCATGTCGTAGGTACTC
+
ABBDCCB==2;44/99;;CCBAB?@;<<C
@CRC7V:00361:00292
ACGAGTGCGTTCCCCATGTCGTAGGTACTC
+
>>??BBBBBB=@==6@;<9@@@98489447
@CRC7V:00363:00289
ACGAGTGCGTTCCCCATGTCGTAGGTACTC
+
11999@BB?A>AA@7A<<<@@@99489448
@CRC7V:00366:00262
TCTCTATGCGCTCCACATGTCTAAGGT
+
AAAA@?=BAABAB@CCC??;;;B=@=A
@CRC7V:00372:00280
ACGAGTGCGTTCCCCATGTCGTAGGTACTC
+
BBBBABBBA>;=994?9<99999968999B
@CRC7V:00376:00295
CGTGTCTCTAGGCACAGGATTTTGTGTAG
+
BBBBBDBDAAA@DCB@@<;999/9@AADI
@CRC7V:00377:00262
ATATCGCGAGGGTATGGAAGACTC
+
B>?@B@@>9111111>-1-/66:4
@CRC7V:00384:00284
ACGAGTGCGTTCCCCATGTCGTAGGTACTC
+
BBBBBBBBDC@BAA9A;;;AA?8868999>
@CRC7V:00388:00260
ACGAGTGCGTTCCCCATGTCGTAGGTACTC
+
AA???@BB@;2444/9991>?>11,01/16
@CRC7V:00397:00292
ACGAGTGCGTTCCCCATGTCGTAGGTACTC
+
AAABBBBBCB>BBA9BBBAAB@;;7;ABAA
@CRC7V:00398:00260
ACGAGTGCGTTCCCCATGTCGTAGGTACTC
+
@@?ABBBBAA?ACC:D?@@BBB@A?AAAAF
@CRC7V:00399:00260
ACGAGTGCGTTCCCCATGTCGTAGGTACTC
+
BB>@A@BBBB8:::444;;AB@9:48999?
@CRC7V:00399:00273
ACGAGTGCGTTCCCCATGTC
+
/678>@B<<=@>>>+11,*(
@CRC7V:00353:00347
ACGAGTGCGTTCCCCATGTCGTAGGTACTC
+
BB?ABBDB??=@HF:CABBBCBBA?@@AAC
@CRC7V:00354:00326
ATCAGACACGGACACAGCAGAACACAC
+
9>CCBB>?@BAAA9;;@@:9959999B
@CRC7V:00360:00314
ATATCGCGAGGGTATGGAAGACTCTATAG
+
B;<;>AA@944-4;;A@CCDB99;;;;A?
@CRC7V:00365:00338
ACGAGTGCGGTTCCCCATGTCGTAGGTACTC
+
?@BABB@BC@;2444/9999>AA9;48999?
@CRC7V:00367:00316
TCTCTATGCGCTCCCACATGTCTGAAGTAC
+
94444444944444-444686,,,,***00
@CRC7V:00370:00314
ACGAGTGCGTTCCCCATGTCGTAGGTACTC
+
BBBBBBBBBC@CCB:C;;;BBBACB@<<<C
@CRC7V:00378:00333
ACGAGTGCGTTCCCCATGTCGTAGGTACTC
+
BB>?BBCCB>6::4449@==BB??=@@A@C
@CRC7V:00379:00328
ACGAGTGCGTTCCCCATGTCGTAGGTACTC
+
BBBBBCDB?=;=996?;;;@AA9:58999>
@CRC7V:00387:00331
ACGAGTGCGTTCCCCATGTCGTAGGTA
+
ABBBBBC@>>5999/99911/1//,.6
@CRC7V:00388:00336
ACGAGTGCGTTCCCCATGTCGTAGGTACTC
+
ABCCEGCB@@5999/4@@@>@@8948;99B
@CRC7V:00389:00302
ACGAGTGCGTTCCCATGTC
+
BDCBBBC@>>511,1/,**
@CRC7V:00390:00301
ACGAGTGCGTTCCCCATGTCGTAGGTACTC
+
@?BBBBCBB@6:44/999999110,.///4
@CRC7V:00391:00301
ACGAGTGCGTTCCCCATGTCGTA
+
ABBBBBC>@=5111+111--,,/
@CRC7V:00394:00326
ATATCGCGAGGGTATGGAAGACTCTATA
+
B@AABBCCDCB>CCCB=?=ACFFBACCC
@CRC7V:00394:00338
ACGAGTGCGTTCCCCATGTCGTAGGTACTC
+
BB?BBBBB?=6944/9999>>?9958999>
@CRC7V:00350:00359
ACGAGTGCGTTCCCCATGTCGTAGGTACTC
+
BB@AADA@@A5;99/9>><<<;10,0111;
@CRC7V:00352:00387
ACGAGTGCGTTCCCCATGTCGTAGGTACTC
+
BBBBABBBB@6::44999;@@@>?<?<<<D
@CRC7V:00355:00360
ACGAGTGCGTTCCCCATGTCGTAGGTACTC
+
BB>BBBCBBC@CCB9D?@?BCBBB@AAAAC
@CRC7V:00365:00372
ACGAGTGCGTTCCCCATGTCGTAGGTACTC
+
BBBAABBBBB?BAA9BAA@CCB8:78999?
@CRC7V:00371:00364
ACGAGTGCGTTCCCCATGTCGTAGGTACTC
+
<CBBBBCB?==?==6@4;;@@@9848999?
@CRC7V:00371:00397
ACGAGTGCGTTCCCCATGTCGTAGGTACTC
+
443444>@>@8<99/99999999958999@
@CRC7V:00377:00360
ACTGAGCTACACACACG
+
48844433444499///
@CRC7V:00378:00366
ACGAGTGCGTTCCCCATGTCGTAGGTACTC
+
BBA@@@<99@5999/9999ABA;<:;<<<C
@CRC7V:00392:00365
TGATACGTCTCCTTCCTTAGTTACTTCA
+
BBB@ABCBBBC?A?A@BABBB<BBB@AA
@CRC7V:00352:00417
ACGAGTGCGTTCCCCATGTCGTAGGTACTC
+
BB@ABBBCBC?CBB9D;<;@B@?@=A<<<C
@CRC7V:00354:00447
TAGTATCAGCCTCGCCATGACGAAGGTATTCC
+
1/////8;449<<94?B221:66,/,/6677=
@CRC7V:00370:00444
ATATCGCGAGGGTATGGAAGACTCTATAG
+
@@BBBB?B???<=@@@=@CACBBA@?@A?
@CRC7V:00371:00434
ACGAGTGCGTTCCCCATGTCGTAGGTACTC
+
BBBBBBBBB@;?99494999999848989>
@CRC7V:00374:00415
ACGAGTGCGTTCCCCATGTCGTAGGTACTC
+
AB?@ABDB;;2444/9999?A<10,0111;
@CRC7V:00375:00442
ACGAGTGCGTTCCCCATGTCGTAGGTACTC
+
BBBBBBDBBA===96?9;;@@@>?<@<<<C
@CRC7V:00378:00403
ACGAGTGCGTTCCCCATGTCGTAGGACTC
+
BBBBBBBB??>ADH9A:<;BBBCC?BBCD
@CRC7V:00380:00443
GACGAGGTGCGTTCCCCATGTCGTAGTACTC
+
=?@CCC@CBA9429==4?9<1<<8----,,,
@CRC7V:00382:00426
ACGAGTGCGTTCCCCATGTCGTAGGTACTC
+
@ABBCCDB@?@AHH9CAA@BB@@@?;<<AC
@CRC7V:00382:00441
ACGAGTGCGTTCCCCATGTCGTAGGTACTC
+
BBBBBBBB==2444/9999>@>9878;;;B
@CRC7V:00383:00414
ACGAGTGCGTTCCCCATGTCGTAGGTACTC
+
BA?@BBDB;;2444/9999>BA9;48999?
@CRC7V:00397:00406
ACGAGTGCGTTCCCCATGTCGTAGGTACTC
+
@ACCCCBB==;==94A<<<@A?98134447
@CRC7V:00351:00480
ACGCTCGACATGCCCAGGTACAGGAG
+
?@?@CABCA>?99919958>>9959?
@CRC7V:00359:00452
ACGAGTGCGTTCCCCCATGTCGTAGGGTACTC
+
A@>?BBCBB@24444-9A@@@AABAB>BHCCB
@CRC7V:00361:00477
ACGAGTGCGTTCCCCATGTCGTAGGTACTC
+
ABBBBBBBB@6949499<9@@@99689999
@CRC7V:00363:00453
TACTGAGCTACACACACAGAAAGATTGGT
+
A>>>ABC@<?AAA@@@BBBBB>BBB@B@A
@CRC7V:00367:00481
TGATACGTCTCCTTCCTTAGTTACTTCA
+
@@C@A@@?>99692924978@>@@@>@C
@CRC7V:00368:00477
ACGCTCGACATGCCCAGGTACAGGAG
+
=8?B<;;CBAC@E@:99699111-1/
@CRC7V:00375:00451
ATCAGACACGGACACAGCAGAACACAC
+
BBBBBCABCB?BDBBBDDCCC@BBCCC
@CRC7V:00375:00495
ACGAGTGCGTTCCCCATGTCGTAGGTACTC
+
BBBBBBCBBB?BBB9@?@>BBBAC?A<<<C
@CRC7V:00377:00497
ACGAGTGCGTTCCCCATGTCGTAGGTACTC
+
BBBBBBDBB@6;994:=@@@AA8848999>
@CRC7V:00379:00457
ACGAGTGCGTTCCCCATGTCGTAGGTACTC
+
BBBBA?BBA;2444/9999@B@9968999>
@CRC7V:00383:00472
ACGAGTGCGTTCCCCATGTCGTAGGTACTC
+
BB>??ABBCC=@?=6=====@@8748;;9B
@CRC7V:00385:00466
ACGAGTGCGTTCCCCATGTCGTAGGTACTC
+
BBBBBBBBBBAAAA9?=@@?BB=>=A;<<C
@CRC7V:00394:00488
TACTGAGCTACACACACAGAAAGAT
+
<;;944443444944444444-4,,
@CRC7V:00350:00524
ACGAGTGCGTTCCCCATGTCGTAGGTACTC
+
BA?ABBBBCC@CBB9D???BBB>@?@@@@C
@CRC7V:00350:00545
ATCAGACACGGACACAGCAGAACACAC
+
CBB?AEAAA?>@CAAACECCC@BBBCB
@CRC7V:00352:00529
ACGAGTGCGTTCCCCATGTCGTAGGTACTC
+
BBBBBBBBBB@CCC:CBAACCB?A@@@AAC
@CRC7V:00352:00545
ACGAGTGCGTTCCCCATGTCGTAGGTACTC
+
BB?@BBBBBB@CCC9CAAABBB@A?@@@AC
@CRC7V:00354:00512
ACGAGTGCGTTCCCACTGTCGTAGTACG
+
BEA@@ACCCC599044444996//.///
@CRC7V:00359:00502
ACGAGTGCGTTCCCCATGTCGTAGGTACTC
+
BBBBABBBDC@CCC9CAAAAA?=;?<:<<C
@CRC7V:00366:00537
TCTCTATGCGCTCCACATGTCTAAGGT
+
BBCCAAACBBBBB?CBBBCCCBB@B@C
@CRC7V:00372:00537
ACGAGTGCGTTCCCCATGTCGTAGGTACTC
+
ABBAA?CBA;2444/9999@B>10,0111:
@CRC7V:00374:00542
ACGAGTGCGTTCCCCATGTCGTAGGTACTC
+
ABBBBBBBDB?AAA9A??>>B>496::;;A
@CRC7V:00377:00549
ACGAGTGTCCCCATGTCGTAGGTACTC
+
9<ECCC@BBCC9B@AA@@A9<59;;;A
@CRC7V:00381:00544
AGCACTGTAGCTGTCACTAGTTACTTGT
+
AACBCDDBBBAAACDCBCEDC?CCC?BB
@CRC7V:00382:00529
ACGAGTGCGTTCCCCATGTCGTAGGTACTC
+
ABBAABBBB@=?==6@;<;@B@9858999>
@CRC7V:00382:00533
CGTGTCTCTAGGCACAGGATTTTTTGTGTAG
+
BCBBCCBC::<@BBBDCBCCCCCC-?AACCC
@CRC7V:00384:00527
ACGAGTGCGTTCCCCATGTCGTAGGTACTT
+
AABBBBBBBB@BDD:CABBCBB@A@BBBC@
@CRC7V:00388:00506
TCTCTATGCGCTCCACATGTCTAAGGT
+
BBBBA@ACBCCCC@BBBBBCCGB?BBA
@CRC7V:00388:00537
ACGAGTGCGTTCCCCATGTCGTAGGTACTC
+
??B@ACBBBB?BFC:CABBBDAAA@@AABC
@CRC7V:00389:00519
ACGAGTGCGTTCCCCATGTCGTAGGTACTC
+
BBBA@?ACA=6944/99<9@B@99278444
@CRC7V:00391:00502
ACGAGTGCGTTCCCCATGTCGTAGGTACTC
+
AABBBBCBBB?BCC:CBBABBA=<<>?@@C
@CRC7V:00391:00543
TGATACGTCTCCTTCCTTAGTTACTTCA
+
BBBAAABBAAB@C@C@E@AAADEDC@BC
@CRC7V:00395:00521
ACGAGTGCGTTCCCCATGTCGTAGGTACTC
+
AB@@ABBBBB@BDD:C;<;AA@996899>>
@CRC7V:00396:00508
ACGAGTGCGTTCCCCATGTCGTAGGTACTC
+
BBBABBBBBB@CCC:C@@?BBB@@?>@@@C
@CRC7V:00396:00539
TAGTATCAGCCTCCGCCATGACGAAGGTATTCT
+
4944449///,//,/6544/77//,/,///,//
@CRC7V:00356:00562
TAGTATCAGCCTCGCCATGACGAAGGTATTCC
+
BAC@?AE?<<:11/888@A@@9429<944695
@CRC7V:00356:00591
ACGAGTGCGTTCCCCATGTCGTAGGTACTC
+
BB@@@BBBBB@CCC:CABABBB>><>?@@C
@CRC7V:00357:00568
ACGAGTGCGTTCCCCATGTCGTAGGTACTC
+
BB>??BCBBB=?==6=9;;@@@9:6:@@@B
@CRC7V:00361:00572
ACGAGTGCGTTCCCCATGTCGTAGGTACTC
+
BBBABBBBBB@CDC:DBBBCBBBB@?@@BD
@CRC7V:00362:00592
ACGAGTGCGTTCCCCATGTCGTAGGTACTC
+
BBBBBBBBBB@CFF:C:;:BBBCC@@AA@C
@CRC7V:00363:00592
ACGAGTGCGTTCCCCACTGTCG
+
?BBBAABA88,///+1///,66
@CRC7V:00363:00597
ACGAGTGCGTTCCCACTGTCGTAGT
+
BCABA@BB>><=<866//////4/.
@CRC7V:00367:00570
ACGAGTGCGTTCCCCATGTCGTAGGTACTC
+
BBBBBBBBBB?CCD:CA@?BBB?A?>@@AC
@CRC7V:00368:00552
ACGAGTGCGTTCCCCATGTCGTAGGTACTC
+
BBBBBBCBBBAAA?9A?A>>BA8:7:;;;A
@CRC7V:00374:00599
TCTCTATGCGCTCCCACATGTCTGAAGTAC
+
444444446////75//49=9////,//86
@CRC7V:00376:00588
ACGAGTGCGTTCCCCATGTCGTAGGTACTC
+
ABBBBBBBDC@DBB9B::9BBC9:8:@@@C
@CRC7V:00378:00564
ACGAGTGCGTTCCCCAGTCGTAGGTACTC
+
BBBBBBBBBB@BBB9DBCCCBBB@@<<<C
@CRC7V:00382:00589
ACGAGTGCGTTCCCCATGTCGTAGGTACTC
+
BBBA@B==>>5999/9;<;ABB;;8:@@@D
@CRC7V:00386:00552
ACGAGTGCGTTCCCCATGTCGTAGGTACTC
+
BBBBBBBBBB?CFF:DABBCCA?A@@@@AD
@CRC7V:00388:00594
ACGAGTGCGTTCCCCATGTCGTAGT
+
BBBAABB;;;2444,944/776//.
@CRC7V:00393:00572
TAGTATCAGCCTCGCCATGACGAAGGTATTCC
+
>9@;9<B;;9=>>@>-1/6661969?;;;?B?
@CRC7V:00393:00579
ACGAGTGCGTTCCCCATGTCGTAGGTACTC
+
ABBBBBBBBA@BCC:CABBBBB?A@@@AAC
@CRC7V:00396:00575
ACGAGTGCGTTCCCCATGTCGTAGGTACTC
+
??B@ABBBBB?BCB9BAA@@BB975::;:C
@CRC7V:00398:00552
ACGAGTGCGTTCCCCATGTCGTAGGTACTC
+
==BBBBDB?=;=994?9<;CCA9:7:;;<D
@CRC7V:00398:00598
ACGAGTGCGTTCCCCATGTCGTAGGTACTC
+
BBBBABBBBC>BBB9BAA@AAA9;9<;;;B
@CRC7V:00351:00641
TCTCTATGCGCTCCCATGTCTAAGGTACTG
+
BBCC@AACCCC@@@=?AABABB?BABCCBC
@CRC7V:00354:00627
ATCAGACACGGACACAGCAAAACACAC
+
BBB@BCBBA@>@B999>9999/9??>A
@CRC7V:00356:00620
TAGTATCAGCCTCGCCATGACGAAGGTATTCT
+
BBBBBAEAA@@=@;;7;?C9=;:7<@A@@?B9
@CRC7V:00359:00639
ACGAGTGCGTTCCCCATGTCGTAGGTACTC
+
BBBAABDBA;2944/9991<==11,01//6
@CRC7V:00360:00605
ATATCGCGAGGGTATGGAAGACTCTATA
+
BB>@ABBBAAB@ABBB=AAAECCC??@B
@CRC7V:00361:00608
ACGCTCGACATGCCCAGGTACAGGAG
+
BBBBBB???CCCBC@;979??9989A
@CRC7V:00362:00604
TCTCTATGCGCTCCACATGTCTAAGGT
+
CCCCCBACBBBBB@CCBBA?=AB=@=A
@CRC7V:00366:00604
CGTGTCTCTACGGCACAGGATTTTGTGTAGAG
+
=>9::96///88::B=9;:4444,44444444
@CRC7V:00370:00608
TGATACGTCTCCTTCCTTAGTTACTTCA
+
BDEBBBB<<<B@E?B?A?74969=99::
@CRC7V:00373:00612
ACGAGTGCGTTCCCCATGTCGTAGGTACTC
+
ABBBBBBHBB=?==6=9;9>BA8:5::;;B
@CRC7V:00376:00611
ACGAGTGCGTTCCCCATGTCGTAGGTACTC
+
BBBBBBBBBD?CCC9BBBBBBB?>@@@A@C
@CRC7V:00377:00622
ACGAGTGCGTTCCCCATGTCGTAGGTACTC
+
BBBBBBBBBB>A??6ABBBCCBBA>@@ABC
@CRC7V:00384:00621
GACGAGTGCGTTCCCCATGTCGTAGGTACTC
+
6;BBCBBBBBC@CDD9BAA@?BB@@?@;<<C
@CRC7V:00385:00615
CGTGTCTCTAGGCACAGGATTTTGTGTAG
+
BABABDCCAA@@BBBBB=9444-9@@ADD
@CRC7V:00387:00612
ACGAGTGCGTTCCCCATGTCGTAGGTACTC
+
@@>@BBBBBB@CCD:CCBBAAA=;;@@@@C
@CRC7V:00389:00601
ACGAGTGCGTTCCCCATGTCGTAGGTACTC
+
?@?@BBBBBB=@?=6?AA@@B@4467899A
@CRC7V:00390:00607
ACGAGTGCGTTCCCCATGTCGTAGGTACTC
+
@@?BBBBBB@6:44-99;;>AA9878999@
@CRC7V:00390:00649
ATATCGCGAGGGTATGGAAGACTCTATA
+
BAAABBCBBBB@ABBB>@>ACCCCBBBB
@CRC7V:00351:00662
ACGAGTGCGTTCCCCATGTCGTAGGTACTC
+
BA?BBBBBBC@CCC:CAAABBB===??@AC
@CRC7V:00361:00653
ACGAGTGCGTTCCCCATGTCGTAGGTACTC
+
BBBBBBBB?=6944/99;;@AA9;58999@
@CRC7V:00364:00654
TCTCTATGCGCTCCACATGTCTAAGGT
+
ABCCDAAABBB;;:<@B@A>>B>6969
@CRC7V:00367:00659
ACGAGTGCGTTCCCCATGTCGTAGGTACTC
+
ABBAABCBB@;?==6A@A@AA@9968999?
@CRC7V:00373:00685
AGCACTGTAGCTGTCACTAGTTACTTGT
+
??CCCCCBAAABBA?>BBDBB?BBB@BB
@CRC7V:00377:00679
ACGAGTGCGTTCCCCATGTCGTAGGTACTC
+
ABB@ACBB=:6944/99;9=@@9948999>
@CRC7V:00379:00679
AGCACTGTAGCTGTCACTAGTTACTTGT
+
@AFCA@AEBBB@BBCBBBCAA@BBC@BB
@CRC7V:00382:00679
TGATACGTCTCCTTCCTTAGTTACTTCA
+
BBB@BBBBBBB@C@C@C@BBB>ABB@BC
@CRC7V:00382:00680
ACGAGTGCGTTCCCCATGTCGTAGGTACTC
+
?@?ABBBBCCACCB:CAAAAAA==<@;;<C
@CRC7V:00384:00654
ACGAGTGCGTTCCCCATGTCGTAGGTACTC
+
BBBB@ABB@;2444/9999@BB9968999>
@CRC7V:00384:00655
ACGAGTGCGTTCCCCATGTCGTAGGTACTC
+
BBB@@ADB;;2444/9999ACB9;48999@
@CRC7V:00385:00659
CGTGTCTCTAGGCACAGGATTTTGTGTAG
+
BBBBCDCCBBB@CCBBA?@@@=6@BAACE
@CRC7V:00388:00692
ACGAGTGCTTCCCCATGTCGTAGTA
+
ABACCCCC@5944/9844;;8,,,,
@CRC7V:00389:00688
ACGAGTGCGTTCCCCATGTCGTAGGTACTC
+
BBBBBBBBAA?ACC9EBECBBB?A@@AABC
@CRC7V:00391:00697
ACGAGTGCGTTCCCCATGTCGTAGGTACTC
+
BBB@BBBBBB=?==6==?>BBC=><<9<<C
@CRC7V:00396:00655
ACGAGTGCGTTCCCCATGTCGTAGGTACTC
+
??BBBBDB@;2444/9991>>@11,01//8
@CRC7V:00350:00719
ACGAGTGCGTTCCCCATGTCGTAGGTACTC
+
BBBBBBBBBB?BCC:C;<<BBBABCB=<<C
@CRC7V:00353:00730
ACGAGTGCGTTCCCCATGTCGTAGGTACTC
+
BBBBBBBBAA?ACD:C@A@BBBAC@A<<>C
@CRC7V:00353:00731
ACGAGTGCGTTCCCCATGTCGTAGTAT
+
?@<AAABB@?5///+1///8884938:
@CRC7V:00354:00700
ACGAGTGCGTTCCCCATGTCGTAGGTACTC
+
BB?ABBBBBB@BCC:CA@?ABB?B@@;<=D
@CRC7V:00358:00731
ACGAGTGCGTTCCCCATGTCG
+
@?BBABBBCB=@==6A;<<@@
@CRC7V:00364:00731
ACGAGTGCGTTCCCGATGATCGTAGTACTC
+
493444444424;599944444////////
@CRC7V:00365:00708
ACGAGTGCGTTCCCCATGTCGTAGGTACTC
+
?@BBBBBA@@@@CC:C;=<@>>9958988?
@CRC7V:00366:00716
ATCAGACACGGACACAGCAGAACACAC
+
BBBB?@?BA@>ABA@?@ACCC@CCBBB
@CRC7V:00367:00730
ACGAGTGCGTTCCCCATGTCGTAGGTACTC
+
?B>BBBBCDC@FBA9B;;9ACB@B>A;<<C
@CRC7V:00367:00739
ATATCGCGAGGGTATGGAAGACTCTATA
+
BA@A@BBCAA@>ADAC>D@ACCCC::;B
@CRC7V:00368:00739
ACGAGTGCGTTCCCCATGTCGTAGGTACTC
+
BBCBCCA@AB@CCE:F<<;CA999;89999
@CRC7V:00373:00700
ACGAGTGCGTTCCCCATGTCGTAGGTACTC
+
BBBBABBBBB@CCC9B;;9>@@@B?B<<>D
@CRC7V:00381:00733
ACGAGTGCGTTCCCCATGTCGTAGGTATC
+
BBBBCBBBBC?CCC:F<<<9999923998
@CRC7V:00388:00706
ACGAGTGCGTTCCCCATGTCGTAGGTACTC
+
??BBBBBBBB@CCC:C::9?BB=?=?;;;C
@CRC7V:00392:00748
TAGTATCAGCCTCCGCCATGACGAAGGTATTCC
+
4944444///,//,//,4899444898444:;2
@CRC7V:00396:00736
ACGAGTGCGTTCCCCATGTCGTAGGTACTC
+
??BBBBBBAA?ACC:C@A?BB?=??A;<<D
@CRC7V:00397:00724
TACTGAGCTACACACACAGAAAGATTGGT
+
AAABBBDBBBBBBBBA?A9996;>>>B@@
@CRC7V:00397:00736
TACTGAGCTACACACACAGAAAGATTGGT
+
BBBBBBBA@@@A9999999@@<@CC@DBC
@CRC7V:00352:00789
ACGAGTGCGTTCCCCATGTCGTAGGTACTC
+
BBB@BBBBBC@DFC9BAAABBB=??@@AAC
@CRC7V:00354:00792
ACGAGTGCGTTCCCCATGTCGTAGGTACTC
+
BBBB@@ABBC@CCC:C<>1;<;11,01///
@CRC7V:00354:00799
ACGAGTGCGTTCCCCATGTC
+
99?@CBB@>>5111+11,,,
@CRC7V:00357:00799
ACGAGTGCGTTCCCCATGTCGTAGGTACTC
+
@ABBBBBB@@6944/9999>A>9958999@
@CRC7V:00359:00772
TGATACGTCTCCTTCCTTAGTTACTTCA
+
CCDBABBC@992959599>8>>;9<<>@
@CRC7V:00367:00783
TCTCTATGCGCTCCACATGTCTAAGGT
+
444444447////,/669;@9942424
@CRC7V:00368:00762
ACGAGTGCGTTCCCCATGTCGTAGGTACTC
+
BBBB@ABBBA6944-9999>>?9968999>
@CRC7V:00368:00768
CGTGTCTCTAGGCACAGGATTTTGTGTAG
+
BB?BBFDDBBB@CABBC@@=?=6=A=AAC
@CRC7V:00368:00795
ACGAGTGCGTTCCCCATGTCGTAGGTACTC
+
@@>?99994:2444,444/666//,.///8
@CRC7V:00369:00787
TAGTATCAGCCTCGCCATGACGAAGGTATTCC
+
BBBBBBDCBB?BBBB?BBCCBBB?B?BDB@A?
@CRC7V:00374:00762
TACTGAGCTACACACACAGAAAGATTGGT
+
BB@@BCDBB999CBCCCCCBC@CCD@A=@
@CRC7V:00376:00782
ACGAGTGCGTTCCCCATGT
+
94B@@AC=>>5111*11,*
@CRC7V:00377:00764
ACGAGTGCGTTCCCCATGTCGTAGGTACTC
+
BB>BBBBBDBAAA?6?9;9?CC@@>@;<<D
@CRC7V:00381:00792
ACGAGTGCGTTCCCCATGTCGTAGGTCTC
+
??BBBBCB;;2444/9999@BB9968999
@CRC7V:00386:00771
TGATACGTCTCCTTCCTTAGTTACTTCAGTACCC
+
AAA@AABBBBB@D@D@B@<?B@BBB?BA>:4441
@CRC7V:00393:00785
ATCAGACACGGACACAGCAGAACACAC
+
BBBBABABBA>ABBBABDCCB@BBBBB
@CRC7V:00398:00777
ACGAGTGCGTTCCCCATGTCGTAGGTACTC
+
BBBBABBBBA8944-99;1>>7,,*,,,,2
@CRC7V:00353:00846
ACGAGTGCGTTCCCCATGTCGTAGGTACTC
+
??BBBBBBDB?BBB9BAA@>BB??=@;<<B
@CRC7V:00356:00808
ACGAGTGCGTTCCCCATGTCGTAGGTACTC
+
BB>@BBBBBB>A??6?9;9=@@>@=?;<<D
@CRC7V:00360:00821
ACGAGTGCGTTCCCCATGTCGTAGGTACTC
+
BBBBBBDBB@;===69=@=?BB@B>A@A@C
@CRC7V:00360:00826
ACGAGTGCGTTCCCCATGTCGTAGGTACTC
+
BBBBBBBBBB;?==6=?A@BCCAB?>AABC
@CRC7V:00361:00834
ACGAGTGCGTTCCCCATGTCGTAGGTACTC
+
BBB??BDB@;6944/999;ABA>@=?;;;B
@CRC7V:00362:00816
ACGAGTGCGTTCCCCATGTCGTAGGTACTC
+
BBBBBBBBA;2444/9999>@;11-1111<
@CRC7V:00362:00824
ACGAGTGCGTTCCCCATGTCGTAGGTACTC
+
AABBBBBBA;2444/9999A@@99489448
@CRC7V:00363:00806
TACGAGCTACACACACAGAAAGATTGGT
+
??AAAABBABCA?ACCCCBC=8895948
@CRC7V:00366:00805
ATATCGCGAGGGTATGGAAGACTCTATA
+
BABBAA>C@@?>??>B=@@ACCCC89;?
@CRC7V:00368:00849
ACGAGTGCGTTCCCATGTCGT
+
@@CCCCC@;;2//+1//,000
@CRC7V:00369:00845
ACGAGTGCGTTCCCACTGTCGTAG
+
?@CCCCBC88,/1,/////;;</1
@CRC7V:00376:00808
ACGAGTGCGTTCCCCATGTCGTAGGTACTC
+
@A>@BBBBB;6944/9999>>>9968989>
@CRC7V:00382:00830
ACGAGTGCGTTCCCCATGTCGTAGGTACTC
+
BCCCCCCCCB>B??6=;<;BBC9968989@
@CRC7V:00395:00826
ATCAGACACGGACACAGCAGAACACAC
+
BBBABBCBBB=?@BAABECCCACBCBA
@CRC7V:00396:00800
ACGCTCGACATGCCCAGGTACAGGAG
+
BA??BBBBBCCB>A:997;AAAB@BG
@CRC7V:00398:00825
CGTGTCTCTAGGCACAGGATTTTGTGTA
+
@@AABDCC???@CBA@;;11//+1<<--
@CRC7V:00351:00874
CGTGTCTCTAGGCACAGGATTTTGTGTAG
+
BCBBDC@AACD?AA@AB=9999,9949::
@CRC7V:00352:00881
ACGAGTGCGTTCCCCATGTCGTAGGTACTC
+
BB?ABBBBBB@CDC:C@@?BB?==<A;<<B
@CRC7V:00353:00888
CGTGTCTCTAGGCACAGGATTTTGTGTAGGC
+
@AAABDCCAA@@BBBCC?;944-9@@@=>9<
@CRC7V:00356:00882
TCTCTATGCGCTCCCACTGATGTC
+
44444444:4///65//////89/
@CRC7V:00358:00874
ATATCGCGAGGGTATGGAAGACTCTATA
+
BB@@BB@@9::79@?A?CCCCDDEAAAB
@CRC7V:00359:00852
ACGAGTGCGTTCCCCATGTCGTAGGTACTC
+
BBB??ACBB@=?==6A@@@BBBAC?@;<<E
@CRC7V:00359:00885
ATATCGCGAGGGTATGGAAGACTCTATA
+
B8:<CA@C99419911,177///4446.
@CRC7V:00359:00897
TGATACGTCTCCTTCCTTAGTTACTTCA
+
BBB???BBBBB@C@CAB@ABB@CCB@BC
@CRC7V:00362:00853
ACGAGTGCGTTCCCCATGTCGTAGGTACTC
+
BB?ABBBBCB=?==6==@>BCCAC@@;<<C
@CRC7V:00363:00892
ACGCTCGTACCATGCCAGGTACAGGAG
+
??394;499?:;@99694246///,//
@CRC7V:00364:00895
ACGAGTGCGTTCCCCATGTCGTAGGTACTC
+
BBBAABBBB@=@@@6A;;9>>>99689999
@CRC7V:00365:00875
ACGAGTGCGTTCCCCATGTCGTAGGT
+
@ACCCCBBBA6944/9991<<8--*,
@CRC7V:00366:00854
ATCAGACACGGACACAGCAGAACACAC
+
BBB@ABABAA=@ACCCCCCCC@CDBA?
@CRC7V:00368:00867
ACGAGTGCGTTCCCCATGTCGTAGGTACTC
+
BBBBBBBBBB>A??7B@@@ABB@B?AA@AC
@CRC7V:00368:00886
ACGAGTGCGTTCCCCATGTCGTAGGTACTC
+
@ABBBBCB@;6944/99;9>>;11-1111:
@CRC7V:00368:00889
ACGAGTGCGTTCCCACTGTCGTA
+
BBBABBB;88,//+/////99>/
@CRC7V:00368:00899
ACGAGTGCGTTCCCCATGTCGTAGGTACTCC
+
BB>@BBBBBB@CCB:C;;;@@@@B>ABBBBA
@CRC7V:00373:00894
ACGAGTGCGTTCCCCATGTCGTAGGTACTC
+
@ABBBBBCBB=@?=6==?==@@8858999>
@CRC7V:00375:00850
ACGAGTGCGTTCCCCATGTCGTAGGTACTC
+
BBBBACBBBE@BFC:E@A?ABB===@;<<C
@CRC7V:00380:00893
ACGAGTGCGTTCCCCATGTCGTAGGTACTC
+
BBABBBBBBC>AAA9BABBBCB@@=@<;<B
@CRC7V:00381:00881
ACGAGTGCGTTCCCCATGTCGTAGGGTACTC
+
ABBBBBCBBA>A??7AB==@;84:97:ACCC
@CRC7V:00390:00867
ACGAGTGCGTTCCCACTGTCGTAG
+
@?BBBBC;88,//+1////;;<11
@CRC7V:00395:00863
ACGAGTGCGTTCCCCATGTCGTAGGTACTC
+
ACBBBBDBBB@DCC9DAA@CCCBC@C;<<C
@CRC7V:00399:00897
ACGAGTGCGTTCCCCATGTCGTAGGTACTC
+
?@?BBABBB@6944/9>@>>B@9958999>
@CRC7V:00350:00916
TAGTATCAGCCTCGCCATGACGAAGGTATTCC
+
BBBBCCCCBB?@;99=?999>??592444248
@CRC7V:00354:00921
ACGAGTGCGTTCCCCATGTCGTAG
+
BBBBBBCHCA6944/999111---
@CRC7V:00356:00909
ACGAGTGCGTTCCCACTGTCGTAGTA
+
@@?>>ACA;;544-9444499<//./
@CRC7V:00358:00910
ATATCGCGAGGGTATGGAAGACTCTATAGAGG
+
BCABB@AACFG@DCBB>B?CAABB@@@AAA>8
@CRC7V:00358:00916
CGTGTCTCTAGGCACAGGA
+
BB@@BCDD???@CBBBA<9
@CRC7V:00358:00938
ACGAGTGCGTTCCCCATGTCG
+
ABBBBBBBB@6944/9?@@BB
@CRC7V:00361:00901
ACGAGTGCGTTCCCCATGTCGTAG
+
AABAA?BB;;2444/944/888,,
@CRC7V:00363:00916
ATATCGCGAGGGTATGGAAGACTCTATAGAGATCAC
+
;BC;9;@99991994?2929==>@;;;??BBBCC@A
@CRC7V:00368:00921
ACGAGTGCGTTCCCCATGT
+
BB>?ABA@>@5111*//,*
@CRC7V:00372:00921
ACGAGTGCGTTCCCCATGTCGTAGGTACTC
+
BB?ABBBBBB=?==6==A==@@4447899?
@CRC7V:00373:00934
ACGAGTGCGTTCCCCATGTCGTAGGTACTC
+
BBBBBBBBBC@CCC:E@@?@BB=B=A;<<C
@CRC7V:00377:00911
ACGAGTGCGTTCCCCATGTCGTAGGTACTC
+
CA???@BBBA7944/9>@<<<<11,.////
@CRC7V:00378:00913
ACGAGTGCGTTCCCCATGTCGTAGGTACTC
+
BBBBBBBBCE?BBB9B??==@@8848999B
@CRC7V:00378:00947
ACGAGTGCGTTCCCCATGTCG
+
ABBBBABBBB8;99449A==B
@CRC7V:00381:00921
ACGAGTGCGTTCCCCATGTCGTAGGTACTC
+
@BAA?BBCCB8;94/9999=>;11-0111<
@CRC7V:00382:00930
ACGAGTGCGTTCCCCATGTCG
+
??BBBBBBBB8;994;?AA>A
@CRC7V:00384:00931
ACGAGTGCGTTCCCCATGTCGTAGGTATC
+
BBBBBBB?>A5999/99411////,.68/
@CRC7V:00386:00937
ATCAGACACGGACACAGCAGAACACAC
+
CABABBBB9:8;@@@@BBA@@>@@@@C
@CRC7V:00389:00945
ACGAGTGCGTTCCCCATGTCGTAGGTACTC
+
>>?ABBBBBB?DBB9B@??BBB==<?;<<C
@CRC7V:00394:00909
ACGAGTGCGTTCCCCATGTCG
+
BB@@BBDBBB;?==6=@AAAA
@CRC7V:00396:00930
TAGTATCAGCCTCGCCATGACGA
+
@=A;;<CBAE@;9=CBCCCB@BA
@CRC7V:00353:00955
ACGAGTGCGTTC
+
AABBBBBBB;69
@CRC7V:00356:00973
ACGAGTGCGTTC
+
?BB?ABBA9=59
@CRC7V:00363:00973
ACGAGTGCGTTC
+
ABBBBBBBBB@@
@CRC7V:00364:00961
ACGAGTGCGTTC
+
BBBBBBCCCD@D
@CRC7V:00365:00980
ACGAGTGCGTTCCC
+
BBD@@@>>>>5991
@CRC7V:00367:00988
ACGAGTGCGTTC
+
BCCCCCDBCB>B
@CRC7V:00376:00965
ACGAGTGCGTTC
+
BBBBBBBBBB@C
@CRC7V:00379:00974
ACGAGTGCGTTC
+
BBBBBBBBBC@C
@CRC7V:00386:00951
CGTGTCTCTAGGC
+
BABBCCCCABB@B
@CRC7V:00388:00965
ACGAGTGCGTTC
+
?ACBBBC@A@59
@CRC7V:00367:01008
TAGCATCAGCCT
+
88;994A44928
@CRC7V:00369:01005
ACGAGTGCGTTT
+
@BACBC@@@CCB
@CRC7V:00351:01103
GCGGTTTTTTTT
+
244244444444
@CRC7V:00432:00132
CAGGGGGCTTTGTCTCTAGGCACAGGATTTTGTGTAG
+
1/////*///+//69<<11-/<@>><8999/9@:999
@CRC7V:00402:00158
ACGAGTGCGTTCCCCATGTCGTAGGTACTC
+
9<CCCCCBBB=?==69;;;ABB@B?A<<<D
@CRC7V:00404:00165
ACGAGTGCGTTCCCCATGTCGTAGGTACTC
+
:<BCCCCBDE>A??7?@@@@@@@@=@@@@C
@CRC7V:00404:00199
AACGAGTGCGTTCCCCATGTCGTAGGTACTC
+
4243448@A@@=@??4?9<9>>>9868999?
@CRC7V:00406:00199
AGCACTGTAGCTGTCACTAGTTACATGT
+
AACBCDHCAAAEAAACBCCA@;>@>994
@CRC7V:00407:00167
ACGAGTGCGTTCCCCATGTCGTAGGTACTC
+
:=CCECDB>;2444/9999>AA9948;;;A
@CRC7V:00407:00183
AACGAGTGCGTTCCCCATGTCGTAGATC
+
8443444::;@5999,944499844373
@CRC7V:00409:00196
AAGCAACTGTAGCTGTCACTAGTTACTTGT
+
(((((((((0==BBCCCBCCFBA?BCC>BC
@CRC7V:00411:00183
TGAATACGTCTCCCTTCCTTAGTTACTTCA
+
?992444449944-42424:7==?BBB@BC
@CRC7V:00417:00160
CGTGTCTCTAGGCACAGGATTTTGTGTAG
+
B??BBDCC?=A@BBBB>>>>>;0:;8--,
@CRC7V:00417:00196
CGATGTCTCTACGGCACAGGATTTTGTGTAAGA
+
;1//661/1/188::?@@A94444,444//,//
@CRC7V:00418:00160
ACGAGTGCGTTCCCCATGTCGTAGGTACTC
+
9<CCCCCBBB>A??6?====@@8:7:;;;C
@CRC7V:00419:00181
ACGAGTGCGTTCCCCATGTCGTAGGTACTC
+
9=BCCDDBB@6994-9999>@A995899;A
@CRC7V:00420:00169
ACGAGTGCGTTCCCCATGTCGTAGTACTC
+
118;;BDB@@2:44-9>@@@@@;;;;;;B
@CRC7V:00422:00175
ACGAGTGCGTTCCCCATGTCGTAGGTACTC
+
9<ACCCDB@;2444/9999>AA9848;;;A
@CRC7V:00422:00182
AACGAGTGCGTTCCCCATGTCGTAGGTACTC
+
9243::>AA@@5999/999111111,.///6
@CRC7V:00427:00153
ACGAGTGCGTTCCCCATGTCGTAGGTACTC
+
<<CCCCDBAA>BBB7ABBBBBBBB@;<<EC
@CRC7V:00438:00155
ACGAGTGCGTTCCCCATGTCGTAGGTACTC
+
//.88;AB@;2444/9>@>@BB9858999>
@CRC7V:00441:00169
ACGAGTGCGTTCCCCATGTCGTAGGTACTC
+
?@BACCCBB@2444/9999>AA9948999A
@CRC7V:00441:00172
ACGAGTGCGTTCCCCATGTCGTAGGTACTC
+
9<CCCCCBA>6:44/9=@=>@>9848999@
@CRC7V:00442:00169
ACGAGTGCGTTCCCCATGTCGTAGGTACTC
+
??BBBBCBBB?B??7@?@@BBB@B@@@AAC
@CRC7V:00442:00195
ACGAGTGCGTTCCCCATGTCGTAGGTACTC
+
9<CDCCBBA;2444/9999>@@984;;<<B
@CRC7V:00445:00194
ACGAGTGCGTTCCCCATGTCGTAGGTACTC
+
110;;BBB@;2444/9999>>>9868999>
@CRC7V:00449:00174
ACGAGTGCGTTCCCTGTCGTAGTACTC
+
:=ABCCC@@A2::-<;9@><11.///;
@CRC7V:00400:00235
ACGAGTGCGTTCCCCATGTCGTAGGTACTC
+
9;;ABBBBAA=@@=6?9999999858989>
@CRC7V:00408:00249
CGTGTCTCTAGGCACAGGATTTTGTGTAG
+
BAABCCCDABBBDBBBC@CDCC:CCBCEF
@CRC7V:00410:00212
ACGAGTGCGTTCCCCATGTCGTAGGTACT
+
@?BB@ADA;;2444/9941<88//,.///
@CRC7V:00412:00205
ACGAGTGCGTTCCCCATGTCGTAGGTACTC
+
BA@@BBCB??==??7B@@@BBB@B@@@AAC
@CRC7V:00413:00243
AGCACTGTAGCTGTCACTAGTTACTTGT
+
ABBBBBCCCCABBBBEBCCCD@BBC>AA
@CRC7V:00423:00223
ACGAGTGCGTTCCCCACTGTCGTAGTACGTC
+
@@@B@@>?@@5999,44444;;:44344437
@CRC7V:00429:00225
AGCACTGTAGCTGTCACTAGTTACTTGT
+
BAABCCCD@AACCCBBCCCA@=ABA>BB
@CRC7V:00431:00201
ACGAGTGCGTTCCCCATGTCGTAGGTACTC
+
BBBCCBBBBB@BCC:D;<<AA@9;889:@A
@CRC7V:00432:00209
TAGTATCAGCCTCGCCATGACGAAGGTATTCC
+
BBBAABFBBB@==;;7;>@99;;59?999592
@CRC7V:00438:00232
ACGAGTGCGTTCCCCATGTCGTAGGTACTC
+
BBBBBBBBBC@FAA9D;;9=@@8:8:;;;B
@CRC7V:00438:00240
ACGAGTCGTTCCCCATGTCGTAGGTACTC
+
BBBBBBABADBDD9E:<=BBA@B>@<<<C
@CRC7V:00439:00233
ACGAGTGCGTTCCCCATGTCGTAGGTACTC
+
9?BBBABEBB=@==6@;<1<>>11,.////
@CRC7V:00445:00208
ACGAGTGCGTTCCCCATGTCGTAGGTACTC
+
;97??BDC??=AHH:C=?<B@?97134447
@CRC7V:00445:00240
TACTGAGCTACACACACAGAAAGATTGGT
+
BBBBBCDB>?BBBBBBCEBBD>A@@?A;>
@CRC7V:00446:00227
ACGAGTGCGTTCCCCATGTCGTGTACTC
+
CCABABCB@;2444/9999<=<CCCCDB
@CRC7V:00448:00216
ACGAGTGCGTTCCCCATGTCGTAGGTACTC
+
BB>BAACB>;2444/9991>??11-01//6
@CRC7V:00402:00286
TCTCTATGCGCTCCACATGTCTAAGGT
+
CCCCAAAAACCCC@CBCBBBBB?===@
@CRC7V:00404:00265
ACGAGTGCGTTCCCCATGTCGTAGGTACTC
+
BBBBBBBCBA>A??7?9;;@@@9748;;;B
@CRC7V:00405:00285
TGATACGTCTCCTTACTTCAGTGC
+
BCBAABABA;;7<?BBD?CBBBB@
@CRC7V:00407:00276
ACGAGTGCGTTCCCCATGTCGTAGGTACTC
+
??BBBBCBA>;=994?9;;@@@9:48;9;B
@CRC7V:00408:00284
ACGAGTGCGTTCCCCATGTCGTAGGTACTC
+
;BA@?@CCBB?BCB7A;<<999?@<>:448
@CRC7V:00410:00283
ACGAGTGCGTTCCCCATGTCGTAGGTACTC
+
11:>;BB?@92444/9991?>8--+--,,2
@CRC7V:00413:00273
TCTACTATGCGCTCCACATGTCTAAGGT
+
>>1/121/;AAB?>=@911A11/7,/,4
@CRC7V:00413:00276
ACGAGTGCGTTCCCCATGTCGTAGGTACTC
+
@ACBCCB?=92444/9991<<<10,01/14
@CRC7V:00415:00274
ACGAGTGCGTTCCCCATGTCGTAGGTACTC
+
@ABBBBDBAA>A??7B;;;@@@>?<?;<<C
@CRC7V:00420:00266
ACGAGTGCGTTCCCCATGTCGTAGGTACTC
+
@BBCCCDBB=7;99/9999@@@9968999>
@CRC7V:00423:00260
ACGAGTGCGTTCCCCATGTCGTAGGTACT
+
BBBBBBBB?A<A??7A@@@@@;1-+----
@CRC7V:00425:00287
ACGAGTGCGTTCCCCATGTCGTAGGTACTC
+
?ACBBBDB@;2444/9999@@@9968999@
@CRC7V:00431:00289
TAGTATCAGCCTCGCCATGACGAAGGTATTCC
+
@=A::@JBBBA?B@A>@@B>A@ABA@BABAD?
@CRC7V:00435:00298
ACGCTCGACATGCCCAGGTACAGGAG
+
BB>@@CA@ABBA?A<;;5;AAAA>AB
@CRC7V:00446:00292
ACGAGTGCGTTCCCCATGTCGTAGGTACTC
+
BAABBBBA@C5999/9?@9>;=:967====
@CRC7V:00405:00313
AGCACTGTAGTTGTCATTAGTTACTTGT
+
?ADDCDD@@@C@BCBCB@CDCBAA@699
@CRC7V:00407:00335
ACGAGTGCGTTCCCCATGTCGTAGGTACTC
+
AABABBBBBBACCC9AAAABB@>@?:;<AC
@CRC7V:00407:00339
ACGAGTGCGTTCCCCATGTCGTAGGTACTC
+
BB?AAABBBC?DBB9BBBCBB@@@@::<AB
@CRC7V:00411:00324
ACGAGTGCGTTCCCCATGTCGTAGGTACTC
+
ABBBBBCBBA;?=96?999>A>98489;;B
@CRC7V:00413:00325
ACGAGTGCGTTCCCCATGTCGTAGGTATC
+
>@ABBBCC;;2444-9991<;;/1,0:6.
@CRC7V:00421:00345
TCTCTATGCGCTCCACATGTCTAAGGT
+
BBCCA@ACCDDCD?BBBABBCA@>AAC
@CRC7V:00424:00305
ACGAGTGCGTTCCCCATGTCGTAGGTACTC
+
;BCBBBBBBC@CBB9B??>ACB@@=@@@AB
@CRC7V:00436:00316
ACGAGTGCGTTCCCCATGTCGTAGGTACTC
+
BB?AABBBCC?BBB9AAA@>B@@@>?:<<C
@CRC7V:00437:00343
ACGAGTGCGTTCCCCATGTCGTAGGTACTC
+
@AB@BBBBBC@CBB9BAA@BB?=@?::<AC
@CRC7V:00438:00301
TCTCTATGCGCTCCACATGTCTAAGGTACT
+
BBBD::>CCDDCC?E@@?A==AA=@=ABCC
@CRC7V:00439:00305
ACGAGTGCGTTCCCCATGTCGTAGGTAT
+
;BBCBCBCBA5444/9??<<?>11,010
@CRC7V:00401:00360
ACGAGTGCGTTCCCCATGTCGTAGGTACTC
+
BBBBBBBBBB?BDD:DBBCBBB??@@;<<C
@CRC7V:00404:00369
ACGAGTGCGTTCCCCATGTCGTAGGTACTC
+
@ABABBBBCB=@??6@ABA@@?43134447
@CRC7V:00405:00385
TCTCTATGCGCTCCACATGTCTAAGGTT
+
BBCCBCBCBBCCC@EBBABCCCA?BAB@
@CRC7V:00411:00351
ACGAGTGCGTTCCCCATGTCGTAGGTACTC
+
BB?BBBCBBB>AA?7A=@@@B@>?=?;<;B
@CRC7V:00411:00378
ACGAGTGCGTTCCCCACTGTCGTA
+
CCBCCCDBA;2444/4444/872,
@CRC7V:00416:00380
ACGAGTGCGTTCCCCATGTCGTAGGTACTC
+
BBBBBBCCBA>ABB6AABAABB@A@:;<AC
@CRC7V:00417:00350
TAGTATCAGCCTCGCCATGACGAAGGTATTCC
+
BBD9:=EECAACCBB@BCCCCAGACACCCADD
@CRC7V:00418:00350
ACGAGTGCGTTCCCCATGTCGTAGGTATC
+
@@C;:<CAB@@>>@+11/////44234/.
@CRC7V:00424:00383
ACGAGTGCGTTCCCCATGTCGTAGGTACTC
+
BBB@BBBBAA?BFH9CBCBBBB?A?@@AAC
@CRC7V:00432:00394
CGTGTCTCTACGGCACAGGATTTTGTGTAGA
+
49>>999994448=>89:94449,4444444
@CRC7V:00433:00369
ACGAGTGCGTCCTCT
+
?AB@>>911--****
@CRC7V:00435:00370
ACGAGTGCGTTCCCCATGTCGTAGGTACTC
+
BBBBBBBCBBAAA?9A;;;@@@9:7;;<;D
@CRC7V:00437:00368
ACGAGTGCGTTCCCCATGTCGTAGGTATC
+
?@BBBBDB@;5444/9991<<<10,.68.
@CRC7V:00443:00360
ACGAGTGCGTTCCCCATGTCGTAGGTACTC
+
BBCCCA@4995999-999984//.,.///4
@CRC7V:00444:00388
ATATCGCGAGGGTATGGAAGACTCTATA
+
>99<BBCDCDB>E@??8;8;<<<BBBBB
@CRC7V:00406:00423
ACGAGTGCGTTCCCCACTGTCGT
+
CCB@?AB@>>,111+////,778
@CRC7V:00407:00404
ACGAGTGCGTTCCCCATGTCGTAGGTACTC
+
ABBABBB?==8>>=4BAABCCBBB@@@@BC
@CRC7V:00413:00416
ACGAGTGCGTTCCCCATGTCGTAGGTACTC
+
BBBBBBBBBE@CCC:DDCCBBB??@@@@BC
@CRC7V:00413:00430
ATATCGCGAGGGTATGGAAGACTCTATAG
+
@@@BA@@@444-499;>C?BBDBB;<;BB
@CRC7V:00416:00403
TACTGAGCTACACAACAGAAAGATTGGTGC
+
AAABBBEBBBABBB@CCCBC?DDC>?=?EC
@CRC7V:00433:00418
ACGAGTGCGTTCCCCATGTCGTAGGTACTC
+
BBBBBBCBBB@BFF9CBBBBAB??@@@@BC
@CRC7V:00434:00428
TCTCTATGCGCTCCACATGTCTAAGGT
+
BBBBAAACBBBAB@CBCBCCCEC@C@C
@CRC7V:00403:00453
ACGAGTGCGTTCCCCATGTCGTAGGTACTC
+
AA?BBBBCBA8;994:9==9AA8848999@
@CRC7V:00422:00452
ATCAGACACGGACACAGCAGAACACA
+
=;34447444249444447//,////
@CRC7V:00423:00460
ACGAGTGCGTTCCCCATGTCGTAGGTACTC
+
CCDCCCB=@?59994<BCBBB@87134489
@CRC7V:00431:00467
TCTCTATGCGCTCCACATGTCTAAGGT
+
99=?BBBDCCCCC@ECCBBBABA>B@<
@CRC7V:00433:00497
ACGAGTGCGTTCCCACTGTCGTAG
+
BBCBCCB;88,//+/////::=11
@CRC7V:00434:00471
TCTCTATGCGCTCCCACATGTCTAAGGTA
+
44444449994944-4:;;AA94424249
@CRC7V:00441:00496
ACGAGTGCGTTCCCCATGTCGTAGGTACTC
+
CCC???BBA;7:99/9999@AA9848989<
@CRC7V:00446:00494
ACGAGTGCGTTCCCCATGTCGTAGGTACTC
+
BCB99;999@6999,49==?@@9;68?>>@
@CRC7V:00402:00502
ACGAGTGCGTCCCATGCTCGTAGTACGTC
+
>;394/////1::88>9444444348333
@CRC7V:00408:00506
ACGAGTGCGTTCCCCATGTCGTAGGTACTC
+
BBAABBBA::2444/9@@@ABB9958;;;C
@CRC7V:00408:00546
ACGAGTGCGTTCCCCATGTCGTAGGTACTC
+
A<74?>99495999,444444///,.////
@CRC7V:00412:00519
TAGTATCAGCCTCCGCCATGACGAAGGTAATCC
+
?>>494:4442448==@BBCCCAA?A?AB?AA<
@CRC7V:00414:00526
TCTCTATGCGCTCCACATGTCTAAGT
+
44444444;4444244449@1//,,,
@CRC7V:00422:00540
ATCAGACACGGACACAGCAGAACACAC
+
BBBBABABBC?BBBBBCBCCB@BCCBB
@CRC7V:00423:00505
ACGAGTGCGTTCCCACTGTCGTAGT
+
BBB@ABDB@@544-94444996//.
@CRC7V:00423:00517
ACGAGTGCGTTCCCCATGTCGTAGGTACTC
+
B@BBBBC@;;2444/9999@A@9958999@
@CRC7V:00432:00501
ACGAGTGCGTTCCCCATGTCGTAGGTACTC
+
BBBB?>@BAACAHHAD<<<BBA9:7;;;;B
@CRC7V:00433:00537
ACGAGTGCGTTCCCATGTCGTAG
+
@AB@@BC;;;244-944/882,,
@CRC7V:00435:00523
ACGAGTGCGTTCCCCATGTCGTAGGTACTC
+
BBB@BBCA;;2444/9?>>ABB@@=@;<<D
@CRC7V:00437:00521
ACGAGTGCGTTCCCATGCTCGTAGTACGTC
+
B@3;4/////,/858794449=99344333
@CRC7V:00442:00531
ACGAGTGCGTTCCCCATGTCGTAGGTACTC
+
BA@DBBA>@@5999/99999;99:>;<<BA
@CRC7V:00442:00547
ACGAGTGCGTTCCCACTGTCGT
+
@>?BBBC>66,//,1////991
@CRC7V:00443:00507
ACGAGTGCGTTCCCATGTCGTAGT
+
AAABA@>>>>5991444////,,,
@CRC7V:00400:00570
ACGAGTGCGTTCCCCATGTCGTAGGTACTC
+
BBBBBBBBBC@CBB:DAAA?BB=@?@;<<C
@CRC7V:00400:00584
ACGAGTGCGTTCCCCATGTCGTAGGTACTC
+
AA>??ABBCC=@?=6=====B@8:6::;;C
@CRC7V:00401:00550
TACTGAGCTACACACACAGAAAGATTGGT
+
@@@BBBDB<BBBBBBCCBBBB>BBB?B=>
@CRC7V:00403:00574
ACGAGTGCGTTCCCCATGTCGTAGGTACTC
+
ABABBBCBB@6:44/9999@A@9868999>
@CRC7V:00404:00592
ACGAGTGCGTTCCCCATGTCGTAGGTACTC
+
?B@@AC<<<C=A@A9AAA@BAA9948>>>?
@CRC7V:00411:00566
ACGAGTGCGTTCCCCATGTCGTAGGTACTC
+
BBBBBBBBDE>@??6==>===@4768;99A
@CRC7V:00416:00565
ACGAGTGCGTTCCCCATGTCGTAGGTACTC
+
CCABBBB=>;2444/9?>>99;9858@@@@
@CRC7V:00416:00566
ACGCTCGACATGCCCAGGTACAGGAG
+
BBABBBABBCCB>A=9978@A@@=AB
@CRC7V:00416:00589
ACGGAGTGCGTTCCCCATGTCGTAGGTACTC
+
BB?>ABCB@>;2444/9>>>AAA;:6:@@@B
@CRC7V:00419:00591
ACGAGTGCGTTCCCCATGTCGTAGGTACTC
+
BBBBBBCBBE?BBB9@??>ACB@=<@:<<C
@CRC7V:00419:00599
ACGAGTGCGTTCCCCATGTCGTAGGTACTC
+
BBBBBBBBBC?BBB9BBBA@BB@@<A;<<C
@CRC7V:00424:00555
ACGAGTGCGTTCCCCATGTCGTAGGTACTC
+
@ADBBBBB?>;=9=6?===>AA>?<?@@@C
@CRC7V:00428:00552
TGATACGTCTCCTTCCTTAGTTACTTCA
+
BBBBBBCAAAB@CAD@B@BBB@BBB@BA
@CRC7V:00429:00567
ACGAGTGCGTTCCCCATGTCGTAGGTACTC
+
BBBBBBBBBD?BBB:DAAABBA=??A@@@F
@CRC7V:00433:00561
ACGAGTGCGTTCCCCATGTCGTAGGTACGTC
+
BCCCBA<;<A5<99/9499;A;//,.///.4
@CRC7V:00400:00631
ATATCGCGAGGGTATGGAAGACTCTATA
+
BB?@ABBB?@@>ABBB?C?BCBBC@ABA
@CRC7V:00401:00645
ACGAGTGCGTTCCCCATGTCGTAGGTACTC
+
BBBBB@BBB@899949?AA@CA8:6:;;;C
@CRC7V:00406:00600
ACGAGTGCGTTCCCCATGTCGTAGGTACTC
+
BBBBBBCBBA=?==6=====B@::6::;;C
@CRC7V:00409:00605
ACGAGTGCGTTCCCATGTCGTAGTAT
+
??BBBBB;;;244-944/666//./8
@CRC7V:00409:00648
ACGAGTGCGTTCCCCATGTCGTAGGTACTC
+
BBB@BBBBBB@BCC9CBAACCB@@@>:<=C
@CRC7V:00410:00609
ACGAGTGCGTTCCCCATGTCGTAGGTACTC
+
?@BBBBBCBE?AAA9AAA=>BA436:;;;B
@CRC7V:00412:00631
TACTGAGCTACACACACAGAAAGATTGGT
+
A>ABBBDBBBCCDDAAAB;;;7;AA?B@C
@CRC7V:00415:00607
ACGAGTGCGTTCCCCATGTCGTAGGTACTC
+
BBBABBDB>;6994/9=@@>A>9958999@
@CRC7V:00416:00616
ACGAGTGCGTTCCCCATGTCGTAGGTACTC
+
BABBCB@@AB?BED9CBBBBBB@@=@@@@B
@CRC7V:00416:00621
ATATCGCGAGGGTATGGAAGACTCT
+
BBABABB@@@@=??AB=A>ACCAB@
@CRC7V:00419:00620
TGATACGTCTCCTTCCTTAGTTACTTCA
+
BBB@AABB@AC@B=@?BABBB?@@A@BC
@CRC7V:00419:00640
ACGAGTGCGTTCCCCATGTCGTAGGTACTC
+
AABBBBBA;;2444/9991<;;11,.////
@CRC7V:00425:00618
ACGAGTGCGTTCCCCATGTCGTGGTACTC
+
>>?BBBBBBA6:44/9=>>CC;;;<A@@@
@CRC7V:00431:00647
ACGAGTGCGTTCCCCATGTCGTAGGTACTC
+
BBB@@BBBDC?CBB9B???BCB?A?@@AAD
@CRC7V:00437:00646
AGCACTGTAGCTGTCACTAGTTACTTGT
+
BBCCBCBECBCBCDDCCCCCC@BBB@AA
@CRC7V:00445:00624
ACGAGTGCGTTCCCCATGTCGTAGGTACTC
+
BBBBBBBBCB=@?=6=====BB@@<@:<<C
@CRC7V:00401:00695
ACGAGTGCGTTCCCCATGTCGTAGGTACTC
+
BBB@BBBBBB=?==69?==>BC??<?;;;C
@CRC7V:00403:00672
ACGAGTGCGTTCCCCATGTCGTAGGTACTC
+
?@?ABBBBBD?DCB9CAAABBB=?>>9<<D
@CRC7V:00408:00689
TACTGAGCTACACACACAGAAAGATTGGT
+
BB@@ACDBB@@ABBBCDCCBC>CBB?BAC
@CRC7V:00411:00667
ACGAGTGCGTTCCCCATGTCGTAGGTACTC
+
BBBBBBBBBB>AAA9AAA@BBB==>@;<<D
@CRC7V:00413:00667
ACGAGTGCGTTCCCCATGTCGTAGGTACTC
+
BBBBBBBCCE?BBB9BBBBBBA=?=<?@AD
@CRC7V:00420:00660
TACTGCCCATAGAGAGGCTGAGACTGCCAAG
+
@B@A=AA?CCCDHAAA?BDNCCBCBBBBCBD
@CRC7V:00421:00680
CTCTATGCGCTCCACATGTCTAAG
+
449:499?999924;99=<;<B:;
@CRC7V:00423:00653
ACGAGTGCGTTCCCCATGTCGTAGGTACTC
+
BBBABBBBBC@FCD9ECCCBBB?A?>?@BC
@CRC7V:00423:00656
TCTCTATGCGCTCCACATGTCTAAGGT
+
BBBCA@ACBCBBC>BAABBAAA@=A@A
@CRC7V:00424:00691
ACGAGTGCGTTCCCCATGTCGTAGGTACTC
+
ABBBBBBBBA>A??6???>BBB=?>>9<;C
@CRC7V:00430:00687
ACGAGTGCGTTCCCCATGTCGTAGGTACTC
+
B?@@CCCCCC@CDD:EBCCBB?==<:;;@D
@CRC7V:00433:00668
ACGAGTGCGTTCCCCATGTCGTAGGTACTC
+
ABB??@BBCA6994/9>@;@>@11-1111=
@CRC7V:00436:00659
ACGAGTGCGTTCCCCATGTCGTAGGTACTC
+
ABBBBBDB>;69494;ABABCA9958999@
@CRC7V:00436:00670
ACGAGTGCGTTCCCACTGTCGTAGTAGTAC
+
EBDBABBB==;=>:9444499944346///
@CRC7V:00443:00679
ACGAGTGCGTTCCCATGTCGTAGGT
+
CCBBBBB;;;244-444/772,,*,
@CRC7V:00443:00686
TAGTATCAGCCTCGCCATGACGAAGGTATTCC
+
BBC::?DAAABCCBB>@ACED@A>A@>@A@C@
@CRC7V:00401:00712
ATCAGACACGGACACAGCAGAACACAC
+
BBBB@@>AB?>?BBBABBBCCAB?B?B
@CRC7V:00407:00743
ACGAGTGCGTTCCCCATGTCGTAGGTACTC
+
BBCCCC99<B>ABC7B<<<>>>>@=?@A@C
@CRC7V:00410:00749
ACGAGTGCGTTCCCCATGTCGTAGGTACTC
+
BBBBBBBBBB====6=AAAAB@??<?@@@C
@CRC7V:00415:00733
ACGAGTGCGTTCCCCATGTCGTAGGTACTC
+
BBBBBBBCDD?BBC7AACBBCBB?@:;<BD
@CRC7V:00417:00736
ACGAGTGCGTTCCCCATGTCGTAGGTACTC
+
BBBBBBCBBB;===49@@=BCB@B?@AAAC
@CRC7V:00417:00739
ACGAGTGCGTTCCCCATGTCGTAGGTACTC
+
BBBBBBBB>;2444/9999>BA9;78;;;B
@CRC7V:00418:00732
ACGAGTGCGTTCCCCATGTCGTAGGTACTC
+
BBBBBBBBCB>A??6?9;9ACB@@>@;<<C
@CRC7V:00419:00715
TACTGAGCTACACACACAGAAAGATTGGT
+
BBBBBBCBBBABBABECCAAA=BB?@B>@
@CRC7V:00420:00743
ACGAGTGCGTTCCCCATGTCGTAGGTACTC
+
@ABBBBBB@;2944/9999@A@9968999>
@CRC7V:00426:00738
ACGAGTGCGTTCCCCATGTCGTAGGTACTC
+
BBBBBBBBBA69994:9@==B@8:7:;;;A
@CRC7V:00427:00728
ACGAGTGCGTTCCCCATGTCGTAGGTACTC
+
BBBBBBBBBA6949-99;;AAA9958999@
@CRC7V:00428:00708
ACGAGTGCGTTCCCCATGTCGTAGTAC
+
@@@AA@A>@@5999-444//////.//
@CRC7V:00429:00707
ACGAGTGCGTTCCCCATGTCGTAGGTACTC
+
BBBBBBBBBB?CBB:CAAABB?>??@@@AC
@CRC7V:00431:00745
AGAGTGCGTTCCCCATGTCTAGGTACTC
+
944471-,,*,22008==?>==9:44//
@CRC7V:00433:00717
ACGAGTGCGTTCCCCATGTCGTAGGTACTC
+
@>?ABA?@@@59994<BCBAAB<<98AAA@
@CRC7V:00435:00747
ACGAGTGCGTTCCCCATGTCGTAGGTACTC
+
CA@@BDA@@@5999,9941<;;1/,.///8
@CRC7V:00437:00723
TCTCTAGCGCTTCCCACATGTCTGAAGTAC
+
4444444////,/8+//44;4////,//6/
@CRC7V:00439:00706
ACGAGTGCGTTCCCCATGTCGTAGGTACTC
+
??BBBBBBB@6;994;@@@ACB8;7:;;;D
@CRC7V:00440:00712
TACTGAGCTACTACTACATCA
+
@<9944;8.///////,////
@CRC7V:00448:00709
TAGTATCAGCCTCGCCATGACGAAGGTATTCC
+
BBCA@ACDBBAAB@A=@@B=B@ABA@BAB?B=
@CRC7V:00410:00768
TACTGAGCTACACACACAGAAAGATTGGT
+
@>>ABBDBBBBBBBCCCCAAA=ABB@B@B
@CRC7V:00418:00770
AGCACTGTAGCTGTCACTAGTTACTTGT
+
BBDCBABBBBBCBBCBBBCCB@BCD@CC
@CRC7V:00419:00756
TCTCTATGCGCTCCACATGTCTAAGGT
+
99AAEBBBBAB;;79>A?>99995424
@CRC7V:00431:00775
ACGAGTGCGTTCCCCATGTCGTAGGTACTC
+
ABBBBBBB@;6944/9?@>@B@9968999>
@CRC7V:00437:00750
CGTGTCTCTAGGCACAGGATTTTGTGTAG
+
BBBBCDBC??@ACBA=<:1111+1>;,,,
@CRC7V:00437:00775
ACGAGTGCGTTCCCCATGTCGTAGGTACTC
+
BBBBBBBBBB@CEC:CAAABBB@A@AAABG
@CRC7V:00438:00777
ACGAGTGCGTTCCCCATGTCGTAGTACGTC
+
<=CCDCB9>@5999-9444;98//.///.6
@CRC7V:00439:00792
ACGAGTGCGTTCCCCATGTCGTAGGTACTC
+
BB>@@BBBBB@CCC:CAAABBB=??A;<<C
@CRC7V:00443:00794
TACTGAGCTACACACACAGAAAGATTGGT
+
B>@@BBDB>@BBAABCDFAAA=ABA@B@B
@CRC7V:00445:00791
TCTCTATGCGCTCCACAAGTCTAAGGTACTG
+
BBDC::@CCBC9::=CDCCCCA?=@?BBCCC
@CRC7V:00446:00764
ACGAGTGCGTTCCCCATGTCGTAGGTACTC
+
BBB@BBBBBBAAAA9AABABCC=>=@@@@C
@CRC7V:00448:00766
ACGAGTGCGTTCCCCATGTCGTAGGTACTC
+
A?BBBBBBCB=@==6=9;9@CA8:8:999@
@CRC7V:00449:00750
ACGAGTGCGTTCCCATGCTCGTAGTACGTC
+
@=7;994449244-4944//6:11/6//..
@CRC7V:00401:00822
ACGAGTGCGTTCCCCATGTCGTAGGTACTC
+
BBBBBBBBDC?AAA9?=?==B@8:7:;;;C
@CRC7V:00403:00815
ATCAGACACGGACACAGCAGAACACAC
+
?@C;;<BCB?:::DCCCCBBB@DBBBB
@CRC7V:00406:00840
ACGAGTGCGTTCCCCATGTCGTAGGTACTC
+
BBB?ABBBAA>ACC:EAABDCA@A@@AAAG
@CRC7V:00411:00808
ATATCGCGAGGGTATGGAAGACTCTATA
+
B??@ACCCBBA=??AA>B@CCCCCBBA>
@CRC7V:00415:00802
ATATCGCGAGGGTATGGAAGACTCTATA
+
B?ABBBCBBBC>CDCC?B?BCCCCAAAC
@CRC7V:00421:00808
ACGAGTGCGTTCCCCATGTCGTAGGTACTC
+
BBBBBBBBDC@CCB9BBBBABA===@@@@C
@CRC7V:00428:00813
AGCACTGTAGCTGTCACTAGTTACTTGT
+
AABCCCDCBBBBBBCBBBCBB@BBB@BB
@CRC7V:00430:00809
ACGAGTGCGTTCCCCATGTCGTAGGTACTC
+
BBB@@ADB;;2444/9999@AA9968988=
@CRC7V:00441:00805
ACGAGTGCGTTCCCCATGTCGTAGGTACTC
+
BBBBBBCBA;5444/99;1>>?11,.////
@CRC7V:00448:00826
ACGAGTGCGTTCCCGATGTCGTAGTACTC
+
?;<<==8;11,1;,//8///////.////
@CRC7V:00404:00865
ACGAGTGCGTTCCCCATGTCGTAGGTACTC
+
BBBBBBBBBC@BA>6A?@>ABB@B>A;<<C
@CRC7V:00404:00873
ACGAGTGCGTTCCCCATGTCGTAGGTACTC
+
BBBBBBBBBA8;99444;;?B@9958999>
@CRC7V:00414:00893
TACTGAGCTACACACACAGAAAGAATGGT
+
B??BBBDCB???BAAACBB@A>CB@9948
@CRC7V:00416:00894
TCTCTATGCGCTCCACATGTCTAAGGT
+
BBBC@A@CCBBAB?DCBBBCDCC?A?A
@CRC7V:00417:00876
ACGAGTGCGTTCCCCATGTCGTAGGTACTC
+
@A?AAABBDB>AA?6?====B@8:7:;;;A
@CRC7V:00418:00869
ACGAGTGCGTTCCCCATGTCGTAGGTACTC
+
BBBBBBBBDC@DBB9DAAA@BB==>A@@@C
@CRC7V:00419:00893
ACGAGTGCGTTCCCCATGTCGTAGGT
+
@@C<;<BCB@=@??4@991;<;11,.
@CRC7V:00422:00886
ACGAGTGCGTTCCCCATGTCGTAGGTACTC
+
BB?AAABBB@6944/9=@=>A@9948999@
@CRC7V:00434:00857
ATATCGCGTACGGTATGGAAGACTCTATAGA
+
9<;84:2,,,,,*,008,/-1>8>7833661
@CRC7V:00434:00894
ACGAGTGCGTTCCCCATGTCGTAGGTACTC
+
ABB@@ABBBA699949=@@?A@9958999>
@CRC7V:00438:00866
ACGAGTGCGTTCCCCATGTCGTAGGTACTC
+
@ABBBBBBBC@CCB:CAAA?BB=?>A;<<C
@CRC7V:00442:00856
TCTCTATGCGCTCCACATGTCTAAGGT
+
AADC@DACCCC?B==;;9@>>996959
@CRC7V:00442:00868
TCTCTATGCCTCCACATGTCTAAGGT
+
BBBC@A@CC@CC@CDBBCCBCCDE?B
@CRC7V:00447:00879
ACGAGTGCGTTCCCCATGTCGTAGGTACTC
+
BB?ABBBB@;2444/9>>@ABB@@<@;<<C
@CRC7V:00449:00856
ACGAGTGCGTTCCCCATGTCGTAGGTACTC
+
BBBBBBBBBB?BBB9BAAABBB=?>>9;;C
@CRC7V:00400:00930
ACGAGTGCGTTCCCCATGTCGTAGGTACTC
+
BBBB@BBBBB@BCD:CBBBBBB>@@>;<<C
@CRC7V:00400:00939
ACGAGTGCGTTCCCCATGTCGTAGGTACTC
+
>>?BBBBB?=6;994;9@@?A?8848999@
@CRC7V:00401:00918
CGTGTCTCTAGGCACAGGATTTTGTGTAG
+
BBBBBDDCAAA@BBBBCBCCCB:CCFCCC
@CRC7V:00402:00917
ACGAGTGCGTTCCCCATGTCGTAGGTACTC
+
BB>@BBBBBA@BCC:EDDCBBB=??@@A@C
@CRC7V:00411:00946
ACGAGTGCGTTCCCCATGTCGTAGGTACTC
+
BBBBBBBBDC@BDB9B=:::12/=998;@C
@CRC7V:00416:00922
TAGTATCAGCCTCGCCATGACGAAGGTATTCC
+
BACBBCCAAAA99<D@BCCBB::8<@@BAAB>
@CRC7V:00418:00916
ACGAGTGCGTTCCCCATGTCGTAGGTACTC
+
BB?@ABBBCB@DDD:ED@?BB>=@>:;<AC
@CRC7V:00418:00947
ACGAGTGCGTTCCCCATGTCGTAGGTACTC
+
BBBBBBBBBC@CBB9D??>?BB@B?A<<<C
@CRC7V:00421:00937
AGCACTGTAGCTGTCACAGTTACTTGT
+
BBCBCBCDBCDCCCCBCCCDBBBB@AB
@CRC7V:00423:00921
CGTGTCTCTAGGCACAGGATTTTGTGTAG
+
BBBBBCCCA@AADCBBA<9944-;CBABC
@CRC7V:00429:00927
TACTGAGCTACCACACACAGA
+
9;;44;A/.//6774//66//
@CRC7V:00434:00913
ACGAGTGCGTTCCCCATGTCGTAGGTACTC
+
BBB@BBBBA@>ACC:CBBBBAA???99;@C
@CRC7V:00435:00914
ACGAGTGCGTTCCCCATGTCGTAGGTACTC
+
BBBBBBBBCB>AAA9ABBBBB?=??99<AC
@CRC7V:00440:00911
ACGAGTGCGTTCCCCATGTCGTAGGTACTC
+
BBBBBBBBBA>BCC9BAABBCA?@@9;<BC
@CRC7V:00441:00947
ACGAGTGCGTTCCCCATGTCGTAGGTACTC
+
BBBBBBCB@;2444/9999>>>9968999>
@CRC7V:00446:00907
TGATACGTCTCCTTCCTTAGTTACTTCA
+
99;A999@111,/7878;9?@=@@9?BA
@CRC7V:00448:00939
ACGAGTGCGTTCCCCATGTCGTAGGTACTC
+
ABBBBBBBBB?BCD:EBDCBBB==?@;<<C
@CRC7V:00410:00994
ACGAGTGCGTTC
+
BBBBBBBB?A>B
@CRC7V:00411:00954
ACGAGTGCGTTC
+
BBBBBBABBA>C
@CRC7V:00422:00981
TGATACGTCTCCTT
+
BBBBBBCDCCD@CC
@CRC7V:00426:00968
ACGAGTGCGTTCC
+
ABBBBBCBBB?BC
@CRC7V:00426:00977
ACGAGTGCGTTC
+
??BBBBCBB@69
@CRC7V:00435:00964
ACGAGTGCGTTC
+
BBBBBBB@A?5;
@CRC7V:00438:00953
ACGAGTGCGTTC
+
BBBBBBBABC@C
@CRC7V:00439:00958
ACGAGTGCGTTC
+
BBBBABBBBB?B
@CRC7V:00447:00968
ACGAGTGCGTTC
+
@@CBBBCCBB@>
@CRC7V:00448:00984
ACGAGTGCGTTC
+
?@?BBBBBB>=?
@CRC7V:00449:00950
TCTCTATGCGCTCCACATGCTAA
+
@@BB;:<A@>?992991-,,,,*
@CRC7V:00408:01017
ACGAGTGCGCTTACCCCC
+
;;344481///,/:;88/
@CRC7V:00451:00170
AACCCCAGAGTGCGTTCCCCATGTCGTAGGTA
+
?;=AA199==?A@@B5444,4441;6=00,..
@CRC7V:00453:00169
ACCGAGTGCGTTCCCATGTCGTAGGTACTC
+
9423;;ABA;=244-9>>>ABBCC@BBBBC
@CRC7V:00454:00184
AAGCCCAGAGTGCGTTCCCCATGTCGTAGGTACTC
+
,*,,,*,,,,6=B@@5899,4448???76478176
@CRC7V:00460:00177
AACCGAGTGCGTTCCCCATGTCGTAGGTACTC
+
1,/,.667;:>:5444-9999@@?9858999?
@CRC7V:00464:00189
AACCGAGTGCGTTCCCCCATGTCGTAGGTACTC
+
1,/,.88A??A=24444-9>>>ABBBB@@AFBC
@CRC7V:00469:00197
CGACCTGTCTCTAGGCACAGGATTTGTGTAG
+
:944244;AABBBB@DCB@><99909A@?BC
@CRC7V:00470:00189
AAAGCCCCCAGAGTGCGTTCCCCATGTCGTAGGACTC
+
44-44999+44449444?;@882>9888337706176
@CRC7V:00471:00172
TAGTATCAGCCTCGCCATGACGAAGGTATTCC
+
8/1111B=AAECBBB@BBCBBBCAC@BAB?B?
@CRC7V:00474:00198
AACCCGAGTGCGTTCCCCATGTCGTAGGTACTC
+
/,/8549;AB@A@;@>?4>>?@BBA@A@@AACA
@CRC7V:00477:00199
AAGCCGAGTGCGTTCCCCATGTCGTAGGTACTC
+
8+,,*,008CCBB7;99/9899>@>8747888@
@CRC7V:00482:00191
AACCGAGTGCGTTCCCCATGTCGTAGGTACTC
+
944;;=ABCB;;2444/9999?@@9848>>>?
@CRC7V:00485:00191
AACCGAGTGCGTTCCCCATGTCGTAGGTACTC
+
924;;>@BBB@;2444/9@@@@BBBB@BAAAC
@CRC7V:00490:00178
ACCGAGTGCGTTCCCCATGTCGTAGGTACTC
+
,,*,228>BBB>AAA7???>?BB@@<@@AAC
@CRC7V:00492:00185
ACCGAGTGCGTTCCCCATGTCGTAGGTACTC
+
;;::CCCBB@;2444/9?>>>AA>><?@@@B
@CRC7V:00493:00157
TGGGGGGGTCGAGTGCGTTCCCCATGTCGTAGGTACTC
+
,,00000&,,,/78;CCB?BIG9@AAABBAAA@@@@CC
@CRC7V:00494:00198
CGCTGTCTCTAGGCACAGGATTTGTGTAG
+
B<9:@CCCCBBAABBA:><994-9@>?AC
@CRC7V:00453:00240
ACGAGTGCGTTCCCCATGTCGTAGGTACTC
+
9<BBBBBBBB@CHD:B<<994//434///4
@CRC7V:00457:00239
ACGAGTGCGTTCCCCATGTCGTAGGTACTC
+
9<C@@ABBAC7;99/9991<<8--+--,,,
@CRC7V:00463:00225
ACGAGTGCGTTCCCCATGTCGTAGGTACTC
+
@AACCCCHBA6944/9999>><11-1111:
@CRC7V:00470:00228
ACGAGTGCGTTCCCCATGTCGTAGG
+
?@C@AAA???5999,944/882,,*
@CRC7V:00479:00232
ACGAGTGCGTTCCCACTGTC
+
BCA@?@BB11,-=+-,,,,/
@CRC7V:00483:00216
ACGAGTGCGTTCCCACTGTCGTAGTACG
+
CCC@>@C@>>,11,///7278<//.//.
@CRC7V:00492:00207
AGCACTGTAGCTGTCACTAGTTACTTGT
+
44449444?@@@@A:=99:A@8=49544
@CRC7V:00497:00221
ACGAGTGCGTTCCCCATGTCGTAGGTACTC
+
AA??BBBBCB=@?=6==@>@BB@@=@;<<C
@CRC7V:00450:00289
ACGAGTGCGTTCCCCATGTCGTAGGTACTC
+
@ACCCBB@?>=?==6@;;;>A?9858999?
@CRC7V:00452:00268
ACGCTCGACATGCCCAGGTACAGGAG
+
9=CCCBBCBCBDCCA::;;CCBC?EC
@CRC7V:00453:00252
ATCAGACACGGACACAGCAGAACACAC
+
BBACA?;=;:8;A@ABBBCCC@CDCBB
@CRC7V:00454:00297
TGATACGTCTCCTTCCTTAGTTACTTCA
+
BBB??ACCEEC@D@B@D@BBB?DCC@CC
@CRC7V:00455:00253
AGCACTGTAGCTGTCACTAGTTACTTGT
+
@@;99==9==?>?@EBBCCCC?BBB<94
@CRC7V:00455:00258
TGATACGTCTCCTTCCTTAGTTACTTCA
+
ACCECCCCB=:8=598<?A@A?@@A>@@
@CRC7V:00458:00266
ATCAGACGACACAGCAGAACACCACA
+
ABAAABA@=@A=999==924//,///
@CRC7V:00459:00262
TCTCTATGCGCTCCACATGTCTAAGGT
+
BBBCA@ACACC:::BECCHCDGA@A@C
@CRC7V:00462:00268
ACGAGTGCGTTCCCCATGTCGTAGGTACTC
+
BBBAAABBCC=@??6=4;9>>>9968999@
@CRC7V:00464:00273
ACGAGTGCGTTCCCCATGTCGTAGGTACTC
+
C;8;CCDBBA6:44/99;;@BB>?<?;;;A
@CRC7V:00465:00289
ACGAGTGCGTTCCCCATGTCGTAGGTACTC
+
@A<BBBCBCC?BAA9A;;;AB@=?=?;;;A
@CRC7V:00467:00265
TACTGAGCTACACACACAGAAAGATTGGT
+
@>>>B>CAA::;<<>:::99=:=889;7;
@CRC7V:00468:00271
TACTGAGCTACACACACAGAAAGATTGGT
+
:<ACFCDBBBBBDBAACCDCC??A@??<8
@CRC7V:00482:00278
ATATCGCGAGGGTATGGAAGACTCTATA
+
BA??@CBB<>=;>BCC@CBDDBBA::;@
@CRC7V:00484:00285
ATATCGCGAGGGTATGGAAGACTCTATA
+
CBAABCBB?@@>ACBC?B@BCCCCAACB
@CRC7V:00485:00268
ACGAGTGCGTTCCCCATGTCGTAGGTACTC
+
A@@DDBBBA?5999/99999<99848;9:?
@CRC7V:00487:00268
ACGAGTGCGTTCCCCATGTCGTAGGTACTC
+
BBBBBBBCAA?ADF9C@A?ABB@B@@@AAE
@CRC7V:00489:00298
TCTCTATGCGCTCCACATGTCTAAGGT
+
BBBC::<CCCDBC@CCCBBBBEC@C@B
@CRC7V:00491:00284
ACGCACTCGTCTGAAGTAGATATGGCA
+
A?BBBBBBBBBBBB?BBBBCBBGCACB
@CRC7V:00492:00284
ACGAGTGCGTTCCCCATGTCGTAGGTACTC
+
BBB?BBBBDB>A??6?9;9=@@88489;;B
@CRC7V:00494:00281
ACGAGTGCGTTCCCATGTCGTAGGT
+
BABAAB@;;;244-444/888/.,.
@CRC7V:00495:00285
ACGAGTGCGTTCCCCATGTCGTAGGTACTC
+
BCBBBBBBBA6;994;9<1<<<11-01/1:
@CRC7V:00496:00281
ATATCGCGAGGGTATGGAAGACTCTATA
+
BB>???=>9::9;@AB=A?CCB@A;;;@
@CRC7V:00499:00276
ATATCGCGAGGGTATGGAAGACTCTATA
+
AA>?AA?C9<<8<@@C@E@CCCBB@@@F
@CRC7V:00450:00304
ACGAGTGCGTTCCCCATGTCGTAGGTACTC
+
BBBBBBBBAA>BBB9B;;;@B@9;8:;;@C
@CRC7V:00452:00302
ACGAGTGCGTTCCCCATGTCCGTAGGTACTC
+
BBBBBBBBBB@BCC9BAAAC>B=998:@@BE
@CRC7V:00456:00313
TAGTATCAGCCTCGCCATGACGAAGGTATTCC
+
B=@@B;;:AB@CCCC?BBB?=@C@A=AECCCA
@CRC7V:00459:00342
TAGTATCAGCCTCGCCATGACGAAGGTATTCC
+
ABC@@ADBBC@CBED@BBBBB@A>A@@AAAC?
@CRC7V:00460:00300
GACGAGTGCGTTCCCCATGTCGTAG
+
,/7<49;:?@B5999,499994448
@CRC7V:00461:00325
CGTGTCTCTAGGACGACAGGATTTTGTTGTAGAG
+
CCC@AA<1-88+,,,,00824377,339979>77
@CRC7V:00465:00312
ACGAGTGCGTTCCCCATGTCGTAGGTACTC
+
BBAABCBBBB>C??7@9;;@@@>@=@;<<C
@CRC7V:00467:00346
ACGAGTGCGTTCCCCATGTCGTAGTACGTC
+
:<ABBB@>>@5999/9@@;<>=--,0,,,0
@CRC7V:00472:00327
TCTCTATGCGCTCCACATGTCTAAGGT
+
BBCCAAACCDDCC?BBBABBBBC@BCB
@CRC7V:00474:00319
ACGAGTGCGTTCCCCATGTCGTAGGTACTC
+
>>?ABBBBDBAAAA9?9;9=B@8:6:;;9A
@CRC7V:00475:00309
ACGAGTGCGTTCCCCATGTCGTAGGTACTC
+
BCAAAEBCCB7;;;4<9<;ABB@@=B;;9?
@CRC7V:00475:00319
ACGAGTGCGTTCCCCATGTCGTAGGTATTC
+
BBBBBBBCBB?CCC9D;<;@AA@@=@BB?C
@CRC7V:00477:00346
AGCACTGTAGCTCGTCACTAGTTGACTTGTG
+
899844:666/////644//66,///6,/4/
@CRC7V:00482:00338
ACGAGTGCGTTCCCCATGTCGTAGGTACTC
+
??BBBBBCB@69444;9<;@B@9968999>
@CRC7V:00482:00340
ACGAGTGCGTTCCCCATGTCGTAGGTACTC
+
BBBBBBBBA@>AFC:D@A@ABB@B@@@AAC
@CRC7V:00485:00309
ACGAGTGCGTTCCCCATGTCGTAGGTACTC
+
BBBBBBBBBB?BCC:B@A?ABB@@>@<<<B
@CRC7V:00488:00323
TAGTATCAGCCTCCGCCATGACGAAGGTATTCC
+
994444;///,//566799/87//,/5///56-
@CRC7V:00492:00342
ACGAGTGCGTTCCCCATGTCGTAGGTACTC
+
@ABBBBBB?A>BCC:C@A@BBBBB@@@AEC
@CRC7V:00495:00323
ACGAGTGCGTTCCCCATGTCGTAGGTACTC
+
?@BBBBBBBB@BCD:DBBAB?=8=<?:<<C
@CRC7V:00497:00333
ACGAGTGCGTTCCCCATGTCGTAGGTACTC
+
BBBBBBBBBB?BDC:CBCBBA===>@@@AC
@CRC7V:00498:00335
ACGAGTGCGTTCCCCATGTCGTAGGTACTC
+
@ABBBBD@;;2444/9991><8--+--,,,
@CRC7V:00452:00390
ATATCGCGAGGGTATGGAAGACTCTATAGA
+
BABBBA@99;@<?=>@5959>>>>883711
@CRC7V:00455:00357
ATATCGCGAGGGTATGGAAGACTCTATAG
+
BBBBCBBA??@>??@B=@>ACB@B@?@??
@CRC7V:00472:00372
CGTGTCTCTAGGCACAGGATTTTGTGTAG
+
BCAAADBBC@@;>988424444,444///
@CRC7V:00473:00383
ACGAGTGCGTTCCCCATGTCGTAGGTACTC
+
BBBBBBDBBA>A??6?=@>=BB??<@;<<D
@CRC7V:00480:00386
ACGAGTGCGTTCCCCATGTCGTAGGTACTC
+
BBBBBBCBBB=@==6?4;99<99968999?
@CRC7V:00481:00355
ACGAGTGCGTTCCCCATGTCGTAGGTACTC
+
BBBAAABBB@6944444;9>>>9958999?
@CRC7V:00481:00360
ATATCGCGAGGGTATGGAAGACTCTAT
+
BBAACB@=9::9;BBC=A>AB@?@@??
@CRC7V:00485:00397
ACGAGTGCGTTCCCCATGTCGTAGACGTC
+
AABBCC=8>?5999,999//77,,,,,,0
@CRC7V:00486:00393
ATATCGCGAGGGTATGGAAGACTCTATAG
+
BB>?BBCBAAB?ECBC>ABACBAA@@@@@
@CRC7V:00492:00399
ACGAGTGCGTTCCCCATGTCGTAGGTACTC
+
?@BBBBDB==;=994?9;;@B@>?<?;<<D
@CRC7V:00452:00430
ACGAGTGCGTTCCCCATGTCGTAGGTACTC
+
BBABBBBBBB?CCC9AAAA@AB@B?;;<BB
@CRC7V:00456:00439
ACGAGTGCGTTCCCCATGTCGTAGGTACTC
+
CCCCBBAAAA>ADI9AACBAAA984799?<
@CRC7V:00458:00438
ACGAGTGCGTTCCCCATGTCGTAGGTACTC
+
BBDABB?>@==@@B4@@A@@A;;;B;<;BC
@CRC7V:00460:00415
ACGAGTGCGTTCCCCATGTCGTAGGTACTC
+
BBBBBBBBBB@CCD:CABBBBB?A?>@@@D
@CRC7V:00461:00439
ACGAGTGCGTTCCCCATGTCGTAGGTACTC
+
BBBBBBBBBBACCD9BAAAACB9;8;;;;A
@CRC7V:00468:00409
ACGAGTGCGTTCCCCATGTCGTAGGTTCTC
+
ABBBBBA?@@>B@A9A;<<9<;;;7;@AAA
@CRC7V:00470:00413
TCTCTATGCGCTCCACATGTCTAAGGT
+
44444499;9994244449>9992424
@CRC7V:00475:00438
ACGAGTGCGTTCCCCATGTCGTAGGTACTC
+
BBBBBBCBBB?ABC9CBBBBCB@@>?@@BC
@CRC7V:00477:00441
ACGAGTGCGTTCCCCATGTCGTAGGTACTC
+
BBBBBBBBBB?ABC9ABCCCCBBB>@AABC
@CRC7V:00483:00409
ACGAGTGCGTTCCCCATGTCGTAGGTACTC
+
48789@=@AC@D@@5=311<70--*,,,,0
@CRC7V:00497:00443
TACTGAGCTACCACACACAGAAGA
+
9;;44;C47447894//////,/6
@CRC7V:00450:00498
ACGAGTGCGTTCCCCATGTCGTAGGTACTC
+
B;:<;94899=@BB7B==<BCB;;:;;;;B
@CRC7V:00455:00453
ACGAGTGCGTTCCCCATGTCGTAGGTAT
+
@ABBBBDA;;2444/9991;:<//,.66
@CRC7V:00457:00494
ACGAGTGCGTTCCCCATGTCGTAGT
+
BBAB@A@AAB5999/944/882,,,
@CRC7V:00469:00466
ACGAGTGCGTTCCCCATGTCGTAGGTACTC
+
BBBABBBBBA>BDD:CABBBCBBB@@@AAC
@CRC7V:00472:00499
ACGAGTGCGTTCCCCATGTCGTAGGTACTC
+
CBBBBBBB;;2444/9999?AA9848999?
@CRC7V:00476:00451
TACTGAGCTACACACACAGAAAGATTGGT
+
ABBCCDCBAABBBBBCCC>>=<>B@?B@C
@CRC7V:00482:00470
TACTGAGCTACCACACACAGAAGATTGT
+
<<<<9CD97447444//////,//6,43
@CRC7V:00485:00490
ACGAGTGCGTTCCCCATGTCGTAGGTACTC
+
BA????BBA;2:44/9999>BA9:48999>
@CRC7V:00489:00451
ACGAGTGCGTTCCCCATGTCGTAGGTACTC
+
ABBCBBDBBB>CHHBC>><AAA@A>?<<<C
@CRC7V:00492:00488
ACGAGTGCGTTCCCCATGTCGTAGGTACTC
+
ABBAAACBBA6944/9991<@<11-11111
@CRC7V:00493:00482
ACGAGTGCGTTCCCCATGTCGTAGGTACTC
+
BBBBBBCBCC@CCC:CAAABBBAB@@<=<C
@CRC7V:00494:00489
ACGAGTGCGTTCCCCATGTCGTAGGTACTC
+
BB?AABCB?=;?=94?9<;>@@9858;;;B
@CRC7V:00456:00530
ACGAGTGCGTTCCCCATGTCGTAGGTACTC
+
??BBBBB?=;2444/9@@AACB;;7::<;C
@CRC7V:00457:00547
TGATACGTCTCCTCCTTA
+
9994444;---+,,*,*,
@CRC7V:00458:00519
ACGAGTGCGTTCCCCATGTCGTAGGTACTC
+
BB@AABC@;;2444/9?>>@B@9878;;;B
@CRC7V:00467:00500
ACGAGTGCGTTCCCCATGTCGTAGGTACTC
+
BBCBBB?=@>;>>>4??@@ACA@A=@@@CC
@CRC7V:00492:00506
ACGAGTGCGTTCCCCATGTCGTAGGTACTC
+
@ABAACCA>;2444/9?AAACA::7:;;;F
@CRC7V:00499:00536
ACGAGTGCGTTCCCCATGTCGTAGTACGTC
+
BCBBB<<9@B6999,44449=843344337
@CRC7V:00467:00583
ACGAGTGCGTTCCCCATGTCGTAGTACTC
+
ABBABBC@;;2444/9991<><1101//6
@CRC7V:00467:00589
ACGAGTGCGTTCCCATGTCGTAAGGTACTCG
+
BBECB<;9995990444444442474/////
@CRC7V:00470:00554
ACGAGTGCGTCCTCCTATGTCT
+
;988444444424:24334466
@CRC7V:00472:00596
ACGAGTGCGTTCCCCATGTCGTAGGTACTC
+
A974;;44442449,444499444974499
@CRC7V:00476:00589
TACTGAGCTACACACACAGAAAGATTGGT
+
BBBCCCECABAA??AAACCCEACCC=@A?
@CRC7V:00494:00586
ACGAGTGCGTTCCCCATGTCGTAGGTACTC
+
BBBBBBBB@;2444/9=>=>@@9;48999@
@CRC7V:00452:00629
CGTGTCTCTAGGCACAGGATTTTGTGTAG
+
BABBBDBC@??@BBBCC?@@==6=@BCCC
@CRC7V:00453:00610
ACGAGTGCGTTCCCCATGTCGTAGGTACTC
+
BABBCBBBAA==>=6>?@@>@@;;9;CCCC
@CRC7V:00455:00606
TGATACGTCTCCTTCCTTAGTTACTTCA
+
944444491//,/,/,/,.447844249
@CRC7V:00457:00633
CGTGTCTCTAGGCACAGGATTTTGTGTAGGCTGAG
+
BBBACDBB::<@CCCCCA@@@@6?@BABB?EABAC
@CRC7V:00457:00635
CGTGTCTCTAGGCACAGGATTTTGTGTAG
+
BBBCDDDCBDCAEBBBB>9999/9>>@@D
@CRC7V:00467:00600
ACGAGTGCGTTCCCCATGTCGTAGGTACTC
+
BBAABBCBAA>ABB/9<9<@@@@@?;<;B@
@CRC7V:00468:00622
TCTCTATGCGCTCCACATGTCTAAGGT
+
;4444499@>>9964:@@CC;>;7<59
@CRC7V:00469:00610
TACTGAGCTACACACACAGAAGATTG
+
44944;C=7944;444444424442/
@CRC7V:00469:00633
ACGAGTGCGTTCCCCATGTCGTAGGTACTC
+
BBBBBBBBDB>AAA6?AA@BBB=B@@@AAC
@CRC7V:00469:00639
ACGAGTGCGTTCCCCATGTCGTAGGTACTC
+
BBBBBBBCB>6;99494;;@@@9948;99@
@CRC7V:00471:00634
ACGAGTGCGTTCCCCATGTCGTAGGTACTC
+
A?BBBBDB>;6:44/9;;;BCA9848999>
@CRC7V:00473:00608
ACGAGTGCGTTCCCCATGTCGTAGGTAC
+
B@?B?@DB;;2444/9991<;7--*,,,
@CRC7V:00473:00626
ACGAGTGCGTTCCCCATGTCGTAGGTACTC
+
BBBBBBBBBB?BAB9BCBCCBB?A@?@@AC
@CRC7V:00477:00603
ACGAGTGCGTTCCCCATGTCGTAGGTACTC
+
AABBCCCBB>;@==4?ABA@@@@@=;<<@C
@CRC7V:00482:00603
TCTCTATGCGCTCCACATGTCTAAGGT
+
BBBB???CBBCBCEBAABBBCDBABBC
@CRC7V:00482:00608
ACGAGTGCGTTCCCCATGTCGTAGGTAC
+
??BBBBDA;;2444/9941<;7,,*,,,
@CRC7V:00487:00600
ACGAGTGCGTTCCCCATGTCGTAGGTACTC
+
BBBBACBBAA?BFF:CCCAAB@@@>@@@@B
@CRC7V:00490:00625
TGATACGTCTCCTTCCTTAGTTACTTCA
+
CBB?ABC=<=NDFAC@C@BBB@AA@@@@
@CRC7V:00491:00617
ATATCGCGAGGGTATGGAAGACTCTATA
+
DBAABB>=9::9;B@B?CABCCCC@?@A
@CRC7V:00494:00617
ACGAGTGCGTTCCCCCATGTCGTAGGTACTC
+
BBBBBBBBB@89999/?=>@BCB@A?;<<AC
@CRC7V:00450:00671
TGATACGTCTCCTTCCTTAGTTACTTCA
+
BBBBBB@@@BBBD@DAA>>996;BB>BE
@CRC7V:00456:00656
TCTCTATGGCTCCACATGTCTAAGGTACT
+
BBCBAA;;8<BC@DBBCBBBCCADAAA=;
@CRC7V:00466:00656
ACGAGTGCGTTCCCCATGTCGTAGGTACTC
+
BBAABCCCCC?CDD:CDB??@@>><:;;;B
@CRC7V:00466:00661
ACGAGTGCGTTCCCCATGTCGTAGGTACTC
+
BBBBBBBBBB?BFF:D@@@BBBBB@AA@FC
@CRC7V:00466:00679
ACGAGTGCGTTCCC
+
98?>?;:8--***)
@CRC7V:00475:00667
ACGAGTGCGTTCCCCATGTCGTAGGTACTC
+
BBBBBBBBCB?AAA9A;;9=B@8:78;;;B
@CRC7V:00485:00661
ACGAGTGCGTTCCCCATGTCGTAGGTACTC
+
BBBBABBBBE@CCD:DCDCBB?=?=@@@@C
@CRC7V:00488:00667
ACGCTCGACATGCCCAGGTACAGGAG
+
BBABCBBCCCCA=A>@>=@BBBB@BD
@CRC7V:00493:00678
ACGAGTGCGTTCCCCATGTCGTAGGTACTC
+
ABBBBBBBBA6;994;@@@ACA8848999@
@CRC7V:00494:00651
GTAGTATCAGCCTCGCCATCGAAGGTATTCC
+
@=BB?@AEEBBA?@AC>BAABB<?<?89596
@CRC7V:00494:00674
AGAGTGCGTTCCCCATGTCGTAGGTACTC
+
?BBCCBA@==@>@7A<=<BBB9969999@
@CRC7V:00495:00657
ACGAGTGCGTTCCCCATGTCGTAGGTACTC
+
AA?A@@BBB@8;994:;<;BBA9;58999@
@CRC7V:00495:00659
ACGAGTGCGTTCCCCATGTCGTAGT
+
BBBAA?BB@=2444/9991@<8***
@CRC7V:00499:00655
ACGAGTGCGTTCCCATGTCGTAGGTACTC
+
BBB@ACBBAA?AB>BBBB?B?==;;9;;C
@CRC7V:00450:00702
ACGAGTGCGTTCCCCATGTCGTAGGTACTC
+
BBBBBBBBBB@BCC:D@A?=@@88589;9C
@CRC7V:00453:00739
ACGAGTGCGTTCCCATGTCGTAGGTACTC
+
?@@ABA>@9959914:9999844238489
@CRC7V:00454:00715
ACGAGTGCGTTCCCCATGTCGTAGGTACTC
+
BBBBBBBBDC@CBB9BAAA?B?===@@@AC
@CRC7V:00455:00733
ACGCTCGACATGCCCAGGTACAGGAG
+
BB>??BCCCCCCBB>;97;BB@?=AC
@CRC7V:00457:00726
ACGAGTGCGTTCCCCATGTCGTAGGTACTC
+
@@?BBBBBB@6944/99;9>B@9958999>
@CRC7V:00462:00739
TACTGAGCTACACACACAGAAAGATTGGT
+
B>>>ABD@>@ABBBBBCCBBD>BBB@B?A
@CRC7V:00465:00702
ACGAGTGCGTTCCCCATGTCGTAGGTACTC
+
BBBBCC@8>B5999,99949994423448A
@CRC7V:00468:00736
ACGAGTGCGTTCCCCATGTCGAGGTACTC
+
@BCBBBCB;;2444/9999@>==599>>>
@CRC7V:00478:00728
ACGAGTGCGTTCCCCATGTCGTAGGTACTC
+
BBBBBBBBBB@CCE9E@@?CBB?A@?@AAI
@CRC7V:00478:00738
ACGAGTGCGTTCCCCATGTCGTAGGTACTC
+
BBBBBBBBDC@DBB9B@@>>A>496:;;;A
@CRC7V:00480:00704
ACGAGTGCGTTCCCCATGTCGTAGGTACTC
+
?@?BBBBBBC@CCC:CAAABBB>@?>A@AC
@CRC7V:00480:00723
ACGAGTGCGTTCCCCATGTCGTAGGTACTC
+
BBBAABBBA;6944/9991?>>11,01//6
@CRC7V:00483:00740
ATATCGCGAGGGTATGGAAGACTCTATAG
+
@@:<<AAA944-4999<A@C@@AB;<7=6
@CRC7V:00486:00727
ACGAGTGCGTTCCCCATGTCGTAGGTACTC
+
?@?A@BBBB@6944/9>@@@B@9968999>
@CRC7V:00487:00727
ACGAGTGCGTTCCCCATGTCGTAGGTACTC
+
BBBBBBBB>>6944/;=@@CCCBB?>?@@C
@CRC7V:00499:00735
ACGAGTGCGTTCCCACTGTCGTAGAG
+
@BAA?@@@8969>:94444444494/
@CRC7V:00453:00794
ACGAGTGCGTTCCCCATGTCGTAG
+
BBDBBBBB?=6949/999111//1
@CRC7V:00458:00797
ACGAGTGCGTTCCCCATGTCGTAGGTTACTC
+
BBBBBBBBBB=@==8=;<;A@@9998<>BAB
@CRC7V:00462:00769
ACGAGTGCGTTCCCCATGTCGTAGGTACTC
+
BBBBBBBBBA=@==6=9;;AA@9948999@
@CRC7V:00463:00770
ACGAGTGCGTTCCCCATGTCGTAGGTACTC
+
BBBBBBBBCC@FDD:C?@??B?===@;;;C
@CRC7V:00468:00754
ACGAGTGCGTTCCCCATGTCGTAGGTACTC
+
BBBBBBBBBB?BCC:CBCCCBBAB@?@AAC
@CRC7V:00468:00792
ACGAGTGCGTTCCCCATGTCGTAGGTACTC
+
BB?BBBBBDB?CBB9BAAABBB=?>A;<<C
@CRC7V:00473:00793
ACGAGTGCGTTCCCAC
+
;>>;99@@11--8+,,
@CRC7V:00480:00761
ACGAGTGCGTTCCCCATGTCGTAGGTACTC
+
BB>BBBBBBB@CCC:C@@??BB==>A;<<B
@CRC7V:00482:00796
ACGAGTGCGTTCCCCATGTCGTAGGTACTC
+
BB?AABBBBB@DFB9B@??BBB>@?>9<<C
@CRC7V:00487:00760
AGCACTGTAGCTGTCACTAGTTACT
+
BBCCCCBBBCCDCDCDCCECD@BCB
@CRC7V:00488:00772
ACGAGTGCGTTCCCCATGTCGTAGGTACTC
+
@ABBBBBBBB@CDE:FBBA@@A988;@A@C
@CRC7V:00489:00761
TAGTATCAGCCTCGCCATGACGAAGGTATTCC
+
BBB??ADCBBBBBBB?BBB?B::8;@BAB@C?
@CRC7V:00490:00794
CGTGTCTCTAGGCACAGGATTTTGTGTAG
+
@BAABCCDAAA@CBB=9;9444/9A@BEF
@CRC7V:00491:00768
ACGAGTGCGTTCCCCATGTCGTAGGTACTC
+
@BCBBBA@AC>BAA6A@@@AC;;;>;;;BB
@CRC7V:00493:00770
ACGAGTGCGTTCCCCATGTCGTAGGTACTC
+
BBBBBBBBDC@ECC:CAAABBB??>@?@AC
@CRC7V:00493:00773
ACGAGTGCGTTCCCGATGATCGTAGTACTC
+
99344/////,/8500,//////4444444
@CRC7V:00498:00753
ACGAGTGCGTTCCCCAACTGATCGTAGTAGTC
+
BBBDCCBC>@5999/4244444;:@4444489
@CRC7V:00450:00839
ACGAGTGCGTTCCCCATGTCGTAGGTACTC
+
BBCCCCA@AACAHN9EBBBCCCBA?ABBCB
@CRC7V:00454:00822
TCTCTATGCGCTCCACATGTCTAAGGT
+
AACCCDBCCBBCB@BDCBB??AACBCC
@CRC7V:00454:00825
ACGCTCGACATGCCCAGGTACAGGAG
+
BBBBBBBBCCCDBB?9978??997;B
@CRC7V:00454:00829
ACGAGTGCGTTCCCACTGTCGTAGT
+
BBB?ABCA;;544-94444991//.
@CRC7V:00460:00810
ACGAGTGCGTTCCCCATGTCGTAGGTACTC
+
BB@@@BBBB@6;994:=@=>CC??<?;;;C
@CRC7V:00461:00844
ACGAGTGCGTTCCCCATGTCGTAGGTACTC
+
DDBCABB=>A5999/9BB@99999589;;C
@CRC7V:00462:00832
AGCACTGTAGCTCGTCACTAGTTACTTGT
+
;AAABFA>>@<<44::@<<<BB599@544
@CRC7V:00464:00838
TGATACGTCTCCTTCCTTAGTTACTTCA
+
BBB??BBBBBB?B@DBD@BBB?BBC@BB
@CRC7V:00465:00801
ACGAGTGCGTTCCCCATGTCGTAGGTACTC
+
BBBBBBBB@@6944/9==@@B@9;7:;;;B
@CRC7V:00466:00832
ACGAGTGCGTTCCCACTGTCGTAG
+
ABBABBC=9959909444499:/,
@CRC7V:00472:00829
ACGAGTGCGTTCCCCATGTCGTAGGTACTC
+
BBBBBBCBB@6944-99;9?CA9958999@
@CRC7V:00473:00829
ACGAGTGCGTTCCCACTGTCGTAGTA
+
@ACBBBCA99511,1////66/4434
@CRC7V:00480:00839
ACGAGTGCGTTCCCCATGTCGTAGGTACTC
+
@ABBBBBBDC?BBB9BBBBABB@B?A@AAD
@CRC7V:00485:00814
ACGAGTGCGTTCCCACTGTCGTAGTACG
+
CCBBBBDC;?59904444499://.///
@CRC7V:00485:00834
ACGAGTGCGTTCCCTATGTCGTAGGTACTC
+
?@?ABBBB??=@C@DCCBBAB?=@?;<<BC
@CRC7V:00486:00818
ACGAGTGCGTTCCCCATGTCGTAGGTACTC
+
?@?BBBBBDB?DBB9B@?>>A>496:;;;F
@CRC7V:00489:00805
ACGAGTGCGTTCCCCATGTCGTAGGTACTC
+
BBBBBBBBBA6944-99;9>@@9968999?
@CRC7V:00490:00802
ACGAGTGCGTTCCCCATGTCGTA
+
BBBAABB;;;2444-944/882,
@CRC7V:00490:00841
ACGAGTGCGTTCCCCATGTCGTAGGTACTC
+
BBBBBBBBBB;?==6==@>ACCAC@@;<<D
@CRC7V:00491:00818
ACGAGTGCGTTCCCCATGTCGTAGGTACTC
+
ABBBBBBBBB@CCC:C@@?BCC=??@;<<D
@CRC7V:00491:00823
TACTGAGCTACACACACAGAAAGATTGGT
+
BB??BBDBBBABBBBDED???>?BB@B@A
@CRC7V:00491:00831
TCTCTATGCGCTCCACATGTCTAAGGT
+
BBBC@AACCBCBB>BBCDBBCEA?G@E
@CRC7V:00492:00834
AGCACTGTAGCTGTCACTAGTTACTTGT
+
@BCDCCDCBCBBBBCBBBDBB@BBB@BB
@CRC7V:00494:00809
ACGAGTGCGTTCCCCATGTCGTAGGTACTTC
+
@A?>?A994>8>>?6A;91@=1119.//7,8
@CRC7V:00495:00806
ACGAGTGCGTTCCCATGTCGTAGT
+
ACBBBBA499599199911////.
@CRC7V:00497:00804
ACGAGTGCGTTCCCCATGTCGTAGGTACTC
+
BA?@CCCCCB>AAA9A;;;AAA8858999>
@CRC7V:00497:00818
ACGAGTGCGTTCCCCATGTCGTAGGTACTC
+
A@?@FA@>@A5999,4444;A94423944>
@CRC7V:00452:00860
ACGAGTGCGTTCCCCATGTCGTAGGTATC
+
@ABAA?BB;;2444/9991<<A11,.66/
@CRC7V:00452:00886
ACGAGTGCGTTCCCCATGTCGTAGGTACTC
+
AA>@BBBBAAAADC:CBBCBBBBB@?@@AC
@CRC7V:00457:00889
TCTCTATGCGCTCCACATGTCTAAGGT
+
BBCCCBBCBBC?@?ACBCC<;<C6969
@CRC7V:00458:00872
ACGAGTGCGTTCCCCATGTCGTAGGTACTC
+
BBBBBBBCCE?BBB9BAA@BBA==<@;;<C
@CRC7V:00459:00872
TACTGAGCTACACACACAGAAAGATTGGT
+
CBCCCCC;;<<B@@<=<CBCC>AAC=A?@
@CRC7V:00463:00856
ACGAGTGCGTTCCCCACTGTCGTAGT
+
<;CBBBC@>>,111+1//6066<1/.
@CRC7V:00463:00867
ACGAGTGCGTTCCCCATGTCGTAGGTACTC
+
BBC::<BB@B5999/9999BCB>A=?;;;C
@CRC7V:00464:00859
TACTGAGCTACACACACAGAAAGATTGGT
+
@@ABCCECBBBBBBBBBCCBBACCC@C@C
@CRC7V:00464:00876
TACTGAGCTACACACACAGAAAGATTGGT
+
BAAAGDEDABCA<9999?444-4A?@C@C
@CRC7V:00465:00864
ACGAGTGCGTTCCCCATGTCGTAGGTACTC
+
BBBBBBBCBC@FCC9EBBBBBBBB@@A@DC
@CRC7V:00469:00858
ACGAGTGCGTTCCCATGCTCGTAGTACGTC
+
=93949444424959944//6611////..
@CRC7V:00469:00876
ACGAGTGCGTTCCCCATGTCGTAGGTACTC
+
BBBBBBBBBD@BCC9BCBBBBA>@?@@A@C
@CRC7V:00470:00853
ACGAGTGCGTTCCCCATGTCGTAGGTACTC
+
@ABBBBBBBC@CCC:CAA@ACA8:8;;;;A
@CRC7V:00470:00888
TACTGAGCTACACACACAGAAAGATTGGT
+
BBBBCCEBAABBBABA=<=FGCCEDAA=@
@CRC7V:00471:00854
ATCAGACACGGACACAGCAGAACACAC
+
@@A@@@@BBD?BBBB@@A@A@=AB;;;
@CRC7V:00474:00857
ACGAGTGCGTTCCCCATGTCGTAGGTACTC
+
?B>?@ACECC@CDD:CBBCCCCCCABBBBC
@CRC7V:00474:00896
ACGAGTGCGTTCCCACTGTCGT
+
BDBBBBA:77,/1,1////99>
@CRC7V:00478:00868
ACGAGTGCGTTCCCCATGTCGTAGGTACTC
+
BBABBCC?A=69444;@@@BCB?@=@@A@D
@CRC7V:00482:00896
ACGAGTGCGTTCCCACTGTCGTAGT
+
ABB?@BBA;;244-9444499://.
@CRC7V:00483:00853
TACTGAGCTACACACACAGAAGAATAG
+
>@@BBAAACCBB=<1=?111,//,,,/
@CRC7V:00485:00851
ACGAGTGCGTTCCCCATGTCGTAGGTACTC
+
CBBBBBCBAA?ABC:CDAACCB@A?@@AAD
@CRC7V:00491:00863
ACGAGTGCGTTCCCCATGTCGTAGGTACTC
+
BBB@@?;89B6999/99<<ABA9;8;;;;C
@CRC7V:00493:00851
ACGAGTGCGTTCCCCATGTCGTAGGT
+
BAB?BBBBDE?AAA9A<<<BBB9;58
@CRC7V:00497:00873
TCTCTATGCGCTCCCACATGTCTGAAGTAC
+
444444446/////+/697866/1156687
@CRC7V:00450:00916
CGTGTCTCTAGGCACAGGATTTTGTGTAG
+
BCBCA@ADAAA@@@@BA>AABB7<<9AA>
@CRC7V:00455:00918
TCTCTATGCGCTCCACATGTCTAAGGT
+
CACCCCBBBCCBC@CCCC@@@BB=@>A
@CRC7V:00456:00900
ACGAGTGCGTTCCCCATGTCGTAGG
+
BBBBBBBBAA>A>>6=;;;BBCBB?
@CRC7V:00457:00909
ACGAGTGCGTTCCCCATGTCGTAGGTACTC
+
?@?ABBBBBB;===6=@@@CCC;;:;;;;B
@CRC7V:00458:00934
AGCACTGTAGCTGTCACTAGTTACTTGT
+
@?CCBBBCBBBCBAAAAABBB@CCC?CC
@CRC7V:00459:00936
ACGAGTGGCGTTCCCCATGTCGTAGGTACTC
+
?@?AABB@BBB?BCD:D@A@BBB@B@@<<<D
@CRC7V:00463:00928
ACGAGTGCGTTCCCCATGTCGTAGGTACTC
+
BBBBBBBBBE@DCC:C@A?BCBAB?@<<<C
@CRC7V:00468:00943
ACGAGTGCGTTCCCCATGTCGTAGGTACTC
+
??BBBCBBBB?BCC:C@@?@BB?==?;;;B
@CRC7V:00478:00928
ACGAGTGCGTTCCCCATGTCGTAGGTACTC
+
>>?ABBBBBC@CBB9B::9>BA8:7:;;;B
@CRC7V:00480:00912
ACGAGTGCATTCCCCACTGTCGTA
+
?@DAABBB88,/11+1///,87</
@CRC7V:00480:00929
ACGAGTGCGTTCCCCATGTCGTAGGTACC
+
ABBBBBBABC=@=@6A;<<BBA9958995
@CRC7V:00481:00940
ATATCGCGAGGGTATGGAAGACTCTATA
+
BAABBBB@AAB>BABB>A>ADCCCAAAC
@CRC7V:00482:00945
ACGAGTGCGTTCCCATGCTCGTAGTACG
+
?=7;894449244-4944///1--,,,,
@CRC7V:00483:00935
AGCACTGTAGCTGTCACTAGTTACTTGT
+
AACHCBBBBBBCCCCBBBBBB@CBD@BB
@CRC7V:00484:00933
ACGAGTGCGTTCCCCATGTCGTAGGTACTC
+
@ACAABBBAA>>CCAD::99;;>>=?<<<B
@CRC7V:00486:00912
ACGAGTGCGTTCCCACTGTCGTAGTACGTA
+
BBCBAAB??@599044444::>4/./,,,,
@CRC7V:00486:00915
ACGAGTGCGTTCCCCATGTCGTAGGTACTC
+
ABBABBBBBC?BCC9B@A?BBB=?>@;<<E
@CRC7V:00494:00932
ATCAGACACGGACACAGCAGAACACAC
+
BBBBABCB@?=?BBBBBBCEC@ABBBB
@CRC7V:00495:00911
ACGAGTGCGTTCCCCATGTCGTAGGTACTC
+
ABBBBCBBBB?BDC:EAABBBA=>=:;<@E
@CRC7V:00497:00903
ACGAGTGCGTTCCCCATGTCGTAGGTACTC
+
BBBBBBBBBB=@==6=?@@BCB?@=;;<<C
@CRC7V:00498:00905
ACGAGTGCGTTCCCCATGTCGTAGGTACTC
+
BBBABBBCBB=?=?6?BBBBCB>?=>?@@C
@CRC7V:00451:00979
ACGAGTGCGTTCCCCATGTCG
+
??BBBBBBDB?CBB9B@@?BB
@CRC7V:00454:00980
TCTCTATGCGCTCCACA
+
BBBBAAACBBBBB?@CC
@CRC7V:00463:00983
ACGAGTGCGTTCCCACTGTCGTCAGTACGTACT
+
@ABBBBBB9989@14444499////.///..4.
@CRC7V:00468:00989
ACGAGTGCGTTCCCCATGTC
+
@BBAA?CB;;2444/9999A
@CRC7V:00477:00953
ACGAGTGCGTTCCCCATGTCGTAGGTACTC
+
BBBBBBBBBB@BFF:EBAA@B@9@=:;<<C
@CRC7V:00480:00951
CGTGTCTCTAGGCACAGGA
+
AACBCDCA??@CC?@=>;9
@CRC7V:00481:00975
ACGAGTGCGTTC
+
@A?@BBBBBC@C
@CRC7V:00482:00969
ACGAGTGCGTTCCCCATGTCGTAGGTATC
+
?ACBBB<;<A=@?@4?9911///1,.///
@CRC7V:00482:00982
ACGAGTGCGTTCC
+
>=78994449244
@CRC7V:00484:00995
ACGAGTGCGTTCCCCATGTCGTAGGTACTC
+
BBB@BBBBBB@BCC:CBC@@?>>>>9;;BA
@CRC7V:00485:00961
TCTCTATGCGCTCCACATGTCTAAGGT
+
BCBBCBBBBBBBB@ECCA?@ABB@B?B
@CRC7V:00485:00967
AGCACTGTAGCTGTCACT
+
;BBA@@AA@ABBCCCABA
@CRC7V:00486:00954
ACGAGTGCGTTCCCCATG
+
BDCB@@@@@A5111*///
@CRC7V:00486:00964
TACTGAGCTACACACACAG
+
>44444443444444444;
@CRC7V:00486:00970
ACGAGTGCGTTCCCCATGTCG
+
@>?BBBBBDB?BBB9A9;99>
@CRC7V:00487:00979
TCTCTATGCGCTCCACAT
+
44444444;444424999
@CRC7V:00492:00967
ACGAGTGCGTTCCCCATGTCG
+
ABCBBAABB=>BAA7B;<;=>
@CRC7V:00498:00955
ACGAGTGCGTTCCCACTGTCGTAG
+
BCBABBCCBB?>=888/////68/
@CRC7V:00499:00989
ACGAGTGCGTTC
+
?@?A@@@@@B@B
@CRC7V:00450:01014
ATAGCAGGCCCTTTAAAAACCCCCCGGGGGGGTTTTTTTTTTAAAAAAAAAAAAACCCCC
+
/,,,//8,//+//+4;;;+44444(444444&444444444"444444444444"44444
@CRC7V:00500:00222
TCTCTATGCGCTCCACATGTCTAAGGT
+
BBBBDAACCCCBB@CCBAAAABA@C@B
@CRC7V:00502:00244
ACGAGTGCGTTCCCCATGTCGTAGGTACTC
+
219;;BBB?@;=994?=>=>A>995;;<<C
@CRC7V:00505:00240
ACGAGTGCGTTCCCCATGTCGTAGGTACTC
+
<9@BBBDBB;2444/9999>@>9848;;;C
@CRC7V:00507:00217
ACGAGTGCGTTCCCCATGTCGTAGGTACTC
+
448@BBBB@;2444/9991>>?11,.///6
@CRC7V:00507:00247
ACGAGTGCGTTCCCCATGTCGTAGGTATC
+
;9;=99==;97<AA4@9999999948>97
@CRC7V:00512:00207
TAGTATCAGCCTCGCCATGACGAAGGTATTCC
+
CBEBABCBBCCBCCBABBBBCAAA@@@@A?B=
@CRC7V:00512:00248
AACGAGTGCGTTCCCCATGTCGTAGTACTC
+
1,/.86=BABB=@==6?991<<;11.///6
@CRC7V:00513:00202
ACGAGTGCGTTCCCCATGTCGTAGGTACTC
+
BBCBA?BB@;6:44/99<9>A?9868999<
@CRC7V:00513:00231
AGCACTGTAGCTGTCATTAGTTACTTGT
+
BBBDBCECCCDCCCBA==@<<:;AB>BB
@CRC7V:00516:00227
ACGAGTGCGTTCCCATGTCGTAGGTACTC
+
9<CCCCDBBE?BB>BBA@=BB??<@@A@C
@CRC7V:00519:00212
ACGAGTGCGTTCCCCATGTCGTAGGTACTC
+
BBBBBBBB@;2444/9>>>>BA9;6:;<<D
@CRC7V:00527:00237
AAGCGAGTGCGTTCCCT
+
9;88499??A11,-2*,
@CRC7V:00537:00223
ACGAGTGCGTTCCCCATGTCGTTAGGTACTC
+
9<CCCCBB@;2444/9991>>>:11-1111<
@CRC7V:00537:00241
ACGAGTGCGTTCCCCATGTCGTAGGTACTC
+
9<CCCCBCBB>BBB7ABBBBCBBB?ABCBC
@CRC7V:00541:00218
ACGAGTGCGTTCCCCATGTCGTAGGTACTC
+
<GCB@ABA@@=ACD8AAC@@A@@@?;;<BA
@CRC7V:00542:00216
ACGAGTGCGTTCCCCATGTCGTAGGTACTC
+
@CCBBBBB@;2444/9AAAACC::8:@@@C
@CRC7V:00542:00247
ACGAGTGCGTTCCCCATGTCGTAGGTACTC
+
9<CDCCBBA>89994?>>@AAA@@=@BBEC
@CRC7V:00543:00220
ACGCTCGACCCAGTACAGGAGACTG
+
@B:<<CC@@B:///////,///;44
@CRC7V:00501:00272
ACGAGTGCGTTCCCCATGTCGTAGGTACTC
+
?ACCCBBB=:2444/99999<99858;;<B
@CRC7V:00508:00253
TCTCTATGCGCTCCACATGTCTAAGGT
+
@@AACBCCCBCCC8<=A;<;ABA7;79
@CRC7V:00508:00288
ACGAGTGCGTTCCCCATGTCGTAGGTACTC
+
@ACCCCCB@;2444/9999>>;11-1111:
@CRC7V:00510:00284
GACGAGTGCGTTCCCCATGTCT
+
2843;;;949@5111*//////
@CRC7V:00518:00269
ATCAGACACGGACACAGCAGAACACAC
+
BB?>BBBB9989B==@AACCC@BBBBB
@CRC7V:00518:00282
TGATACGTCTCCTTCCTTAGTTACTTCA
+
BBBBCCDA@?B@CAE?B??A@@AAABCB
@CRC7V:00518:00299
ACGAGTGCGTTCCCCATGTCGTAGGTACTC
+
@@ABCBDBB@;==94?9;9>@@9858999?
@CRC7V:00520:00275
ACGAGTGCGTTCCCCATGTCGTAGGTACTC
+
??BBBBBB?=<A?:4?;;;=@@987;;<<C
@CRC7V:00523:00298
ACGAGTGCGTTCCCCATGTCGTAGTA
+
9<BBBBCBC;2444/9991<<8----
@CRC7V:00527:00260
ACGAGTGCGTTCCCCATGTCGTAGGTACTC
+
ACCCBB999A5999/9B@<<<<1.,.///4
@CRC7V:00535:00299
TCTCTATGCGCTCCACATGTCTAAGGT
+
>>99444961111,/67::?9996959
@CRC7V:00541:00263
ACGAGTGCGTTCCCCATGTCGTTAGGTACTC
+
@@?>>@>?>@5999,444444424;934449
@CRC7V:00546:00264
TCTCTATGCGCTCCACATGTCTAAGGT
+
4449ABBCCCBBBBA:;<C<;:?>?>9
@CRC7V:00546:00292
TGATACGTCTCCTTCCTTAGTTACTTCA
+
BBBAABCCCCCACAD@D@ABB@BBB@B@
@CRC7V:00500:00344
ACGAGTGCGTTCCCCATGTCGTAGGTACTC
+
AABBBBBBAA@BDC:D@A@BBBBB@@AAAC
@CRC7V:00505:00316
ACGAGTGCGTTCCCCATGTCGTAGGTACTC
+
BBBBBBCBCB>AA?6?=@=?B@@@=@@A@C
@CRC7V:00505:00330
ACGAGTGCGTTCCCCATGTCGTAGGTACTC
+
ABBBBBCBB@6:44/9999>@@9848999?
@CRC7V:00507:00315
ACGAGTGCGTTCCCCATGTCGTAGGTACTC
+
@BCBCBCB@;2444/9991>>>11,01///
@CRC7V:00516:00320
ACGCTCGACATGCCCAGGTACAGGAG
+
CB???CBDBDACHC@:::9B?AB?BD
@CRC7V:00516:00343
ACGAGTGCGTTCCCCATGTCGTAGGTACTC
+
??BBBBCBBB?ABB9D?@?BBB@B?@<<<C
@CRC7V:00518:00307
ACGAGTGCGTTCCCATGTCGTAGGTACTC
+
BBBBBBBB==;@A<AABA=@@8:6:;<<C
@CRC7V:00519:00320
ACGAGTGCGTTCCCCATGTCGTAGGTACTC
+
@ABACCDCBB>CCC9BABABCB???A@AAD
@CRC7V:00520:00309
ACGAGTGCGTTCCCCATGTCGTAGGT
+
BBBBBBDB>;6:44-9@@@AB@875:
@CRC7V:00523:00347
ACGAGGCGTTCCCCATGTCGTAGGTACTC
+
@A?BB@BBB@BBC9A?A?BB====@@AAE
@CRC7V:00526:00322
ACGAGTGCGTTCCCATGTCGTA
+
@BAB??A>>>511,11/////4
@CRC7V:00528:00327
ACGAGTGCGTTCCCCATGTCGTAGGTACTC
+
BBBBBBDBBB@CHH9CAAABBBBB@@AAFC
@CRC7V:00533:00346
TAGTATCAGCCT
+
884494AB91,/
@CRC7V:00538:00309
ACGAGTGCGTTCCCCATGTCGTAGGTACTC
+
BBC@@AA@@A6999/99>>AC<<;@:<:B@
@CRC7V:00538:00349
ACGAGTGCGTTCCCCATGTCGTAGGTACTC
+
BA@BB@A@AACAHDBD<=<<91;:6711/9
@CRC7V:00541:00315
CGAGTGCGTTCCCCATGTCGTAGGTACTC
+
A@@BCCC:::<HI9CBCBBBA@@@;;>@B
@CRC7V:00543:00340
ACGAGTGCGTTCCCCATGTCGTAGGTACTC
+
BAABBBB>;;2444/9991><<10,.///4
@CRC7V:00545:00343
ACGAGTGCGTTCCCCATGTCGGGTACTC
+
==?BBBCB;;2///+111111/+/;;;>
@CRC7V:00546:00326
ACGAGTGCGTTCCCCATGTCGTAGGTACTC
+
AA?BBBBBCB>AAA9A;;9>AA8:7:;;;C
@CRC7V:00548:00327
ACGAGTGCGTTCCCCATGTCGTAGGTACTC
+
BDCC@@<94@2999,444/666/.,.///6
@CRC7V:00548:00333
ACGAGTGCGTTCCCCACTGTCGTAGTACGTAC
+
@ABBBB@>>B6999,44444::84434/,,,,
@CRC7V:00506:00360
ACGAGTGCGTTCCCCATGTCGTAGG
+
<CCCBBBCB=;=994?99111---*
@CRC7V:00508:00380
ACGAGTGCGTTCCCCATGTCGTAGGTACTC
+
BBBBBBDB>;6944/9999>@A9948999>
@CRC7V:00518:00390
ACGAGTGCGTTCCCCATGTCGTAGGTACTC
+
BBBBBBBBAA?ACC:CAABDBB@A@@AAAC
@CRC7V:00518:00392
ACGAGTGCGTTCCCCATGTCGTAGTATC
+
94<494>>>@=ACB8C9;999=893:83
@CRC7V:00521:00365
ACGAGTGCGTTCCCCATGTCGTAGGTACTC
+
??BBBB??@C@ECE:CAA@BB@@A>;;;@C
@CRC7V:00521:00374
ATATCGCGAGGTATGGAAGACTCATATA
+
CB:999844756///,/,//64473...
@CRC7V:00524:00382
TACTGAGCTACCACACACAGAAAGATTGGT
+
A@A@ABA1011,/6/4:AAACC<?>>4947
@CRC7V:00529:00371
ACGAGTGCGTTCCCCATGTCGTAGGTACTC
+
BBBBBBBBBB>BCC:CBDAAB===<@@@BC
@CRC7V:00533:00366
ACGAGTGCGTTCCCCATGTCGTAGGTACTC
+
CBB@@BBBBB@BDD:DABBDBA?@@@@AAC
@CRC7V:00534:00389
ACGAGTGCGTTCCCCATGTCGTAGGTACTC
+
BBBBBBDB@?>AHH9BBBBAA@@@>@A@BC
@CRC7V:00536:00367
ATATCGCGAGGGTATGGAAGACTCTATA
+
B@@ABBBBBBD?CCDDAA>CGDBBACBC
@CRC7V:00537:00350
ACGAGTGCGTTCCCCATGTCGTAGGTACTC
+
ACBBBBBABC?CHH9CBCCBB?=;<@:<<C
@CRC7V:00542:00364
TACTGAGCTACACACACAGAAAGATTGGT
+
BBBCCBB>>113>?BBBECCG?BCB8958
@CRC7V:00545:00378
TGACGTCTCCTTCCTTAGTTACTTCAGTGC
+
BBBBB??AC@C@D@C@<<<@@@@8<9>>>8
@CRC7V:00547:00382
ACGAGTGCGTTCCCACTGTCG
+
BB@@BBCA992//+1//////
@CRC7V:00549:00388
ACGAGTGCGTTCCCCATGTCGTAGGTACTC
+
BBBBBBCB@;2444/9991?>>10,.///.
@CRC7V:00502:00417
ACGAGTGCGTTCCCATGTCGTAGTATCATCTGC
+
A?BBB@DA;;244-9991<<;/..6004.....
@CRC7V:00503:00417
ACGAGTGCGTTCCCACTGTC
+
?CB@>@C=11--=+,,,,,,
@CRC7V:00505:00422
TACTGAGCTACACACACAGAAAGATTGGT
+
BBBBCCCD?@??@B@@BB@@@<@?@=@AC
@CRC7V:00509:00411
ACGAGTGCGTTCCCCATGTCGTA
+
@ACBBBCA;;2444/944/888,
@CRC7V:00511:00420
ACGAGTGCGTTCCCCATGTCGTAGGTACTC
+
BBBBBBBBB@;=9=694;;=@@9748;<;B
@CRC7V:00512:00403
ACGAGTGCGTTCCCCATGTCGTAGGTACTC
+
BBBCBBB?=;2444/9991<<>11,01/10
@CRC7V:00513:00409
TGATACGTCTCCTTCCTTAGTTACTTCA
+
BBB??@C=;<DDDAC@CA@@@?CCFACC
@CRC7V:00514:00432
ACGCTCGACATGCCCAGGTACAGGAG
+
BB>@?BBCCBBCHDA??=?ABBC@CE
@CRC7V:00517:00444
ATCAGACACGGACACAGCAGAACACAC
+
BBBBB?>@BB>@@B@<99>9=8=9444
@CRC7V:00523:00414
ATCAGACACGGACACAGCAGAACACAC
+
BBBABAB?B==?BBB@AEDCE@CBBBC
@CRC7V:00524:00415
ACGAGTGCGTTCCCCATGTCGTAGGTACTC
+
BBBBBBBBBA6:::449@@>BA8:6:?@@B
@CRC7V:00524:00443
ACGAGTGCGTTCCCACTGTCGTA
+
BBB??@CC@@6//+1<1/////4
@CRC7V:00532:00423
ACGAGTGCGTTCCCCATGTCGTAGGTACTC
+
@ABBBBBBBC?BBB9B?@@BBB@@?@<<<C
@CRC7V:00533:00405
ACGAGTGCGTTCCCCATGTCGTAGGTACTACCGACT
+
BBBBBBBBBB;=9=49;;;CCB@B?@@>>>?;>>>>
@CRC7V:00535:00413
ACGAGTGCGTTCCCCATGTCGTAGGTACTC
+
BBBBBBBBBA6;994;ABACCC::7:@@@C
@CRC7V:00537:00429
ACGAGTGCGTTCCCCATGTCGTAGT
+
@AB@AAB@;;2///+1///666443
@CRC7V:00540:00436
TAGTATCAGCCTCGCCATGACGAAGGTATTCC
+
BBDAABFA==?111;;;DDBCAGAB@?@A@C>
@CRC7V:00545:00433
ACGAGTGCGTTCCCCATGTCGTAGGTACTC
+
??BBBBBBBA8;994;;;;?A@9958999@
@CRC7V:00547:00419
ACGAGTGCGTTCCCCATGTCGTAGGTACTC
+
?@BBBBDBBA<A??7??A@>AA8:8:;;;C
@CRC7V:00506:00474
ACGAGTGCGTCCCATGC
+
88.1/,,,///7572//
@CRC7V:00509:00484
ATATCGCGAGGGTATGGAAGACTCTATA
+
BB???=>>99919>>>=A?BCCCEAA@?
@CRC7V:00513:00457
ACGAGTGCGTTCCCCATGTCGTAGGTACTC
+
BBBBBBBBBB?BCC:C@@@BBB>@?@@AAC
@CRC7V:00519:00487
AGCACTGTAGCTGTCACTAGTTACTTGT
+
@@CCDCBBAABBBBBBBBBBB>BBB@A>
@CRC7V:00522:00484
ACGAGTGCGTTCCCCACTGTCGTAGTACG
+
CCCBBBC@CC5999,4444/877,,,,,,
@CRC7V:00526:00458
ACGAGTGCGTTCCCCATGTCGTAGGTACTC
+
ABBBBBBBAA?ACC:E@A@BBBAB@B<<<C
@CRC7V:00527:00486
ACGAGTGCGTTCCCCCATGTCGTAGGTACTC
+
BBAAABBBDC@CCBA2D;;;AA@8:6:;;;C
@CRC7V:00529:00459
ACGAGTGCGTTCCCCATGTCGTAGGTACTC
+
ABBBBBBCBB@CCC9B?A>=@@8848;;;B
@CRC7V:00530:00482
ACGAGTGCGTTCCCCATGTCG
+
AAA@?A@@@C5111+11/--,
@CRC7V:00532:00470
ACGAGTGCGTTCCCCATGTCTTAGGTACTC
+
AAAACCCB>;6944/99999969848978<
@CRC7V:00534:00461
ACGAGTGCGTTCCCCATGTCGTAGGTACTC
+
@ABBBBCCCB@CAA9B;;;@AA9:7;;<<C
@CRC7V:00535:00484
ACGAGCATGTCGTAGGTACTC
+
94@?=@CC911<<11,1<144
@CRC7V:00536:00465
TAGTATCAGCCTCGCCATGACGAAGGTATTCC
+
HBC?@ADEBBACBAA>ACBBC@AAA@ABB;;8
@CRC7V:00538:00459
AGCACTGTAGCTGTCACTAGTTACTTGT
+
BBCCCBBBEBDBCCCBBCEAA?ABB@B@
@CRC7V:00538:00475
ACGAGTGCGTTCCCCATGTCGTAG
+
BB>@@ABB@C5111+1111-,,/.
@CRC7V:00546:00472
ACGAGTGCGTTCCCCATGTCGTAGGTACTC
+
ABBBBBBBBE@CCC:E;<<<<;9948;9:@
@CRC7V:00504:00515
TACTGAGCTACACACACAGAAAGATG
+
4;9444;43444::94444//+/,,,
@CRC7V:00504:00527
ACGAGTGCGTTCCCCATGTCGTAGGTACTC
+
BBBABBCB??=ABC6@A@@@AB@A?;<<AB
@CRC7V:00505:00519
ACGAGTGCGTTCCCCATGTCGTAGGTACTC
+
@ABBBBCCBB@BCC:CAA?BBB@??::<@C
@CRC7V:00507:00531
ACGAGTGCGTTCCCCATGTCGTAGGTACTC
+
BCCDA@@=995999/99@?@@@AD?@A@BA
@CRC7V:00510:00511
ACGAGTGCGTTCCCCATGTCGTAGGTACTC
+
BBCBBBDBBB>BCF:C:;;@@@>>>?<<<B
@CRC7V:00514:00516
CGTGTCTCTAGGCACAGGATTTTGTGTAG
+
BB@@ADCD@??@CBBBC@CCCC:BBD?AA
@CRC7V:00516:00512
ACGAGTGCGTTCCCCATGTCGTAGGTACTC
+
AB?ABBCBDC@DBB9B;;9=@@=?=?;<<C
@CRC7V:00517:00510
ACGAGTGCGTTGCCCATGTCGTAGGT
+
@ABBBCCCCB>AAB?@?@@>B@985;
@CRC7V:00518:00515
ACGAGTGCGTTCCCCATGTCGTAGGTAC
+
>AABBDCB@;2444/9991<;8--*,,,
@CRC7V:00521:00530
ACGAGTGCGTTCCCCATGTCGTAGGTACTC
+
BBBBBBAA@?=ACC9B;<;=>>9848999?
@CRC7V:00524:00547
TACTGAGCTACCACACACAGAA
+
9<<44;B/.//6//4//////,
@CRC7V:00527:00542
ACGAGTGCGTTCCCACTGTCGTAGTAGTC
+
?@BABDC@99511,1////6664434443
@CRC7V:00530:00533
ACGAGTGCGTTCCCCTATGT
+
9434;44///,///*/////
@CRC7V:00531:00514
ACGAGTGCGTTCCCCATGTCGTAGGTACTC
+
?@ABCCDABB?BDCAC:<;BBB@B?A<<<E
@CRC7V:00535:00518
ACGAGTGCGTTCCCCATGTCGTAGGTACTC
+
1/./69BBDC@CCD:D;<;>>>9868999>
@CRC7V:00522:00591
ACGAGTGCGTTCCCCATGTCGTAGGTACTC
+
AAABBBBBBC?CCC:BAB@=@@??=@@AAD
@CRC7V:00524:00554
ACGAGTGCGTTCCCCATGTCGTAGGTAACTC
+
B<::@<9;AA5999/9991>88--*,,*,,2
@CRC7V:00533:00552
ACGAGTGCGTTCCCCATGTCGTAGGTACTC
+
BBBBBCBBBC?CBB9BAAABBB=?>>9<<E
@CRC7V:00534:00568
ACGAGTGCGTTCCCCATGTCGTAGGTACTC
+
??BBBBBBBB?BCC9BBCBBAA???>@@@C
@CRC7V:00536:00589
ACGAGTGCGTTCCCCATGTCGTAGGTACTC
+
?@CCCCCBA;6:44/9991=<<10,.///4
@CRC7V:00545:00556
AGCACTGTAGCTGTCACTAGTTACTTGT
+
@?BBCBCBBBBBBBCBBBCBB?BBA@AA
@CRC7V:00546:00562
ACGAGTGCGTTCCCCATGTCGTAGGTACTC
+
CDCBABBBAA@ACC:C:<<BCB@@=?;;;A
@CRC7V:00549:00591
ACGAGTGCGTTCCCCATGTCGTAGGTACTC
+
?@?AABBBDB?AAA9A;;;CCA8:88999@
@CRC7V:00503:00645
ACGAGTGCGTTCCCCATGTCGTAGGTACTC
+
@ABBBBBBBC?BCB:C:;;BBBAB?A<<<C
@CRC7V:00504:00618
TGATACGTCTCCTTCCTTAGTTACTTCA
+
AADBBBCBA@A>??@=AABBB@BBC@CC
@CRC7V:00504:00643
ACGAGTGCGTTCCCCATGTCGTAGT
+
?@CCCCC>;;2///*1///666443
@CRC7V:00506:00612
ACGAGTGCGTTCCCCATGTCGTAGGTACTC
+
BBBBBBCBBC?BA>9@;;9=@@=?=?;<<C
@CRC7V:00510:00611
ACGAGTGCGTTCCCCATGTCGTAGGTACTC
+
BBBBBBCB@=;=994?9;;@@@>?<?;<<C
@CRC7V:00512:00613
ACGAGTGCGTTCCCCATGTCGTAGGTACTC
+
EA@ABBBBAA?ACF9B;@<B>?10,01/19
@CRC7V:00515:00617
ACGAGTGCGTTCCCCATGTCGTAGGTACTC
+
:<CBBBDBBB?CBB9B9;;8;99958;;;C
@CRC7V:00517:00633
ATATCGCGAGGGTATGGAAGACTCTATA
+
BBA@BAAB?@@>AAAB>@>ACCDC@@@C
@CRC7V:00522:00603
ACGAGTGCGTTCCCCATGTCGTAGGTACTC
+
BBBBBBBB@@>AEE9CAA@BBB@B?@:<<C
@CRC7V:00525:00603
ACGAGTGCGTTCCCCATGTCGTAGGTACTC
+
BBBABBBBA@>AFC:C:;:BBA@B?@@AAD
@CRC7V:00535:00624
ACGAGTGCGTTCCCCATGTCGTAGGTACTC
+
BBBBBBBBAAAAIF:C?A@BCB@A@@AAAC
@CRC7V:00538:00626
ACGAGTGCGTTCCCCATGTCGTAGGTACTC
+
ABBBBBDBBA>A??6?9;;@@@8:8:;;;B
@CRC7V:00544:00626
ATATCGCGAGGGTATGGAAGACTCTAT
+
BBBABA@@???@A?>B=@>ACCCC@@@
@CRC7V:00500:00652
TAGTATCAGCCTCCGCCATGATGAAGGTATTCC
+
ABA<<9B9=?699249:;ACCAAB?C@AA@>A;
@CRC7V:00504:00677
TGATACGTCTCCTTCCTTAGTTACTTCA
+
BBBBBBECBBB?DBD@B@BAA?BBB@BC
@CRC7V:00505:00657
ACGAGTGCGTTCCCCATGTCGTAGGTACTC
+
BBBBBBBBDC@CCB9BABABCB=>=<9;;C
@CRC7V:00506:00690
ACGAGTGGCGTTCCCCATGTCGTAGGTACTC
+
?@CBBBB@B?@;===6A@BA=B@8848999@
@CRC7V:00520:00693
ACGAGTGCGTTCCCCATGTCGTAGGTACTC
+
ABDBBBBBB@;?==8A@A@CCA9958999@
@CRC7V:00525:00692
ACGAGTGCGTTCCCCATGTCGTAGGTACTC
+
BBBBBBAAA@>ADD:AAA@@AAAA?AAAA?
@CRC7V:00531:00696
ACGAGTGCGTTCCCCATGTCGTAGGTA
+
BB>?ABB;992444/9991<1//1,.6
@CRC7V:00537:00691
ACGAGTGCGTTCCCCATGTCGTAGGTACTC
+
AABBBBBBAAAADD:EBBCDCB@A@?AAAD
@CRC7V:00538:00667
GACGAGTGCGTTCCCATGCTCGTAGTACG
+
ABB?@@?=>99544-4;44/666///66/
@CRC7V:00549:00666
ACGAGTGCGTTCCCCATGTCGTAGGTACTC
+
BBBBBBCBBB>AAA9ABBB?BA996:;;;@
@CRC7V:00500:00744
ACGAGTGCGTTCCCCATGTCGTAGGTACTC
+
BBBBBBBBBA=?==6=?A@?BB==<<9<;C
@CRC7V:00508:00741
ACGAGTGCGTTCCCCATGTCGTAGGTACTC
+
@@???@BCCA8;994:=B=@CC8:67899A
@CRC7V:00509:00740
ACGAGTGCGTTCCCCATGTCGTAGGTACTC
+
ABBBBBCBB;6944/9=@>@BB9958999>
@CRC7V:00516:00739
ACGAGTGCGTTCCCCATGCTCGTAGGTACTC
+
>@?@AA>?>>6999,4=94499=99248888
@CRC7V:00517:00727
ACGAGTCGTTCCCCATGTCGTAGGTACTC
+
@@@A@BAAA>BAB8CAAACAA@@>@AABC
@CRC7V:00524:00704
ACGAGTGCGTTCCCCATGTCGTAGGTACTC
+
ABBBBBBBA>;===6==?==B@8848999B
@CRC7V:00525:00730
ACGAGTGCGTTCCCCATGTCGTAGGTACTC
+
BB?ABBBBBB@DCC:CCCBBB?==><9<<D
@CRC7V:00528:00706
ACGAGTGCGTTCCCCATGTCGTAGGTACTC
+
@ABBB@BBA;2444/9999BAA99589488
@CRC7V:00533:00705
ACGAGTGCGTTCCCCATGTCGTAGGTACTC
+
BBBBBBBBBB>A?A6AAAABBA=?=>?@@C
@CRC7V:00540:00735
ACGCTCGACATGCCCAGGTACAGGAG
+
BCCBBBBCA::44919969?BBC@CG
@CRC7V:00542:00719
ACGAGTGCGTTCCCCATGTCGTAGGTACTC
+
BB??ABCBA>;=994?=@>BCBBB?>:<<C
@CRC7V:00543:00740
TCTCTATGCGCTCCACATGTCTAAGGT
+
;;==AABCCBC@A@DCCBAB@A@==;@
@CRC7V:00549:00710
ACGAGTGCGTTCCCACTGTCGTAGTA
+
ABBBBBBB997;B:944444466,,,
@CRC7V:00549:00723
ACGAGTGCGTTCCCCATGTCGTAGGTACTC
+
BBCBBCB;??5999,9441>8811,01//6
@CRC7V:00503:00785
ACGAGTGCGTTCCCCATGTCGTAGGTACTC
+
BBB@BBBB@;2444/9=@@CCC??;;9;;C
@CRC7V:00504:00756
ACGAGTGCGTTCCCCATGTCGTAGGTACTC
+
BBBBBBBBAA>A??6A?@>?B@@@>:;;<C
@CRC7V:00506:00789
ACGAGTGCGTTCCCCATGTCGTAGGTACTC
+
BBBBBBBBBB=?==6==A=>BB=?<@;;;C
@CRC7V:00507:00776
AGCACTGTAGCTGTCACTAGTTACTTGT
+
<<CDDDCBBBBAAABAAACAA?BBB@BB
@CRC7V:00507:00779
ACGAGTGCGTTCCCCATGTCGTAGGTACTC
+
AB>@@A@@>>5999,49=94444423:88=
@CRC7V:00508:00751
CGTGTCTCTAGGCACAGGATTTTGTGTAG
+
BCCCCCCBBBB?@@?>><9999/9B@@CB
@CRC7V:00508:00759
TGATACGTCTCCTTCCTTAGTTACTTCA
+
BBBBBBBBBBB@C@D@C@ABB@CDC@CC
@CRC7V:00509:00754
TACTGAGCTACACACACAGAAAGATTGGT
+
ABCACCDCBBBDFCCCCBBBC>AAA9;88
@CRC7V:00524:00753
ACGAGTGCGTTCCCCATGTCGTAGGTACTC
+
BBABBBBA?@5999/9@A>>A@??=?A@BB
@CRC7V:00526:00796
TACTGAGCTACACACACAGAAAGATTGGT
+
BBBBB;130:=>=AADDDCCDDCBC@C?B
@CRC7V:00529:00779
ACGAGTGCGTTCCCCATGTCGTAGGTACTC
+
BBBBBCBBA@>BBB7BBBBBBB@B?:;<BC
@CRC7V:00539:00759
ACGAGTGCGTTCCCCATGTCGTAGGTACTC
+
BBBBBBBBBB>BBB6BBBAABB=B?:;;@C
@CRC7V:00544:00761
ACGCTCGACATGCCCAGGTACAGGAG
+
BAAABBBCBCCBBB>997;>A=?>@C
@CRC7V:00548:00792
TACTGAGCTACACACACAGAAAGATT
+
CABBCCDBABBA?>;;<AACF@CCC@
@CRC7V:00549:00767
TAGTATCAGCCTCCGCCATGACGAAGTTATTCC
+
BBB<;;@99959924::9@@AA99699244892
@CRC7V:00500:00813
ACGAGTGCGTTCCCCATGTCGTAGTA
+
BBBAAADBA;5444/9991>>;,,,,
@CRC7V:00501:00824
ACGAGTGCGTTCCCCATGTCGTAGGTACTC
+
BBBBBBBBCC@DCC:C:;:?B@??=@;<<C
@CRC7V:00501:00825
ACGAGTGCGTTCCCACTGTCGTAGTAG
+
ABCBCCB@995990444449944/./0
@CRC7V:00505:00826
AGCACTGTAGCTGTCACTAGTTACTTGT
+
?@CCCBBCBBBAB@@@BBCBB?BBB@BB
@CRC7V:00506:00827
ACGAGTGCGTTCCCACTGTCGTAGTAG
+
?BAA@ACC>:244-9444499444344
@CRC7V:00506:00847
ACGAGTGCGTTCCCCATGTCGTAGGTACTC
+
??B?ABBB?=====6A@@@ACC;:8:999@
@CRC7V:00508:00834
ACGAGTGCGTTCCCCATGTCGTAGGTA
+
ACBBBABA?;2444/9991<<;11,01
@CRC7V:00508:00836
CGTGTCTCTAGGCACAGGATTTTGTGTAG
+
BBBBBBDDAAB@BBCBC?@@?=6=ACBCD
@CRC7V:00510:00830
ATATCGCGACGGGTATGGAAGACTCTATAGG
+
BA@A@@>>////+/66:?B?CBA@>;99AA;
@CRC7V:00511:00812
ACGAGTGCGTTCCCCATGTCGTAGGTACTC
+
BBB@BBBBB@;?==6==@>?BB@B=>9<<C
@CRC7V:00512:00800
ACGAGTGCGTTCCATGTCGTAGGTACTC
+
BB>?ABBBBB@B@EDCCCBB@@?BAAAF
@CRC7V:00512:00818
TGATACGTCTCCTTCCTTAGTTACTTCA
+
BBBACBBCCCC@C@CAC@BAA?ABB@BC
@CRC7V:00512:00822
ACGAGTGCTTCCCCATGTCGTAGGTACTC
+
BBBBBBA@>=@BB8B??@BBB===@;<<C
@CRC7V:00515:00818
ACGAGTGCGTTCCCCATGTCGTAGGTACTC
+
BBBAABAABC@CCE9CAAA=BB::7;;<;B
@CRC7V:00515:00841
TAGTATCAGCCTCGCCATGACGAAGGTATTCC
+
BBBA@DEA<@=11/8:8@CDCCC@C@;<<@A=
@CRC7V:00517:00828
TACTGAGCTACACACACATGAAATGATTGGT
+
;;9994:<AAA@@@@>>99444-44442.34
@CRC7V:00521:00813
ACGAGTGCGTTCCCCATGTCGTAGGTACTC
+
BBBBBBBBBE@DCC:C@@?BBA=?>A@A@C
@CRC7V:00522:00836
ATCAGACACGGACACAGCAGAACACAC
+
BBB@ABABBB>AABBBBBCBB@@@BBB
@CRC7V:00525:00833
ACGAGTGCGTTCCCCATGTCGTAGGTACTC
+
CBBBBBBBDC@CBB9B@??BCB>@?A;<<C
@CRC7V:00527:00804
ACGAGTGCGTTCCCCATGTCGTAGGTACTC
+
ABBBCBBC@@=AHHBFAA@;<;>>;>989>
@CRC7V:00529:00843
ACGAGTGCGTTCCCCATGTCGTAGGTACTC
+
;9784444442444,444/7/,,,*,,,,,
@CRC7V:00538:00838
TACTGAGCTACACACACAGAAAGATTGGT
+
A???CCDBBBBA=;::11/;;6//47824
@CRC7V:00541:00802
TGATACGTCTCCTTCCTTCTAGTTACTTCA
+
CBCBBBA<<1?8@8888+,,,,,*,=644=
@CRC7V:00541:00809
ACGAGTGGTTCCCCATGTCGTAGGTACTC
+
BBBBBAA>A=@@B8BCBCCCA?@@<;<BG
@CRC7V:00543:00821
TGATACGTCTCCTTCCTTAGTTACTTCA
+
BBBBBBBBBBB@CBBBF@B@A>ABB@BC
@CRC7V:00547:00835
ACGAGTGCGTTCCCATGTCGTAGGTACTC
+
BCCBBDB@@A6991444494444234449
@CRC7V:00501:00860
ACGAGTGCGTTCCCCATGTCGTAGGTACTC
+
BBBBBBCBBB@ECC:C?@?ABB===@;<<B
@CRC7V:00502:00858
TCTCTATGCGCTCCACATGTCTAAGGT
+
::?ACCCBABBBB?DDCCCCCDD@C@<
@CRC7V:00503:00886
ACGAGTGCGTTCCCCATGTCGTAGGTA
+
@BBBBBCB@;2444/9991<<7--*,,
@CRC7V:00504:00863
ACGAGTGCGTTCCCGATGATCGTAGTATC
+
993444444424>599444///////602
@CRC7V:00506:00888
TGATACGTCTCCTTCCTTAGTTACTTCA
+
9<C@@@CA@AC@C?C?B@@@@=@@@=@@
@CRC7V:00507:00873
ACGAGTGCGTTCCCA
+
>>B@BA@?>?611-/
@CRC7V:00513:00867
ACGAGTGCGTTCCCCATGTCGTAGGTACTC
+
?A?@BBB@;;2444/944/888//,.///6
@CRC7V:00513:00875
ACGAGTGCGTTCCCCATGTCGTAGGTACTC
+
@ABBBBBBBB=@=?7?;;;AA@8958999B
@CRC7V:00515:00895
GACGAGTGCGTTCCCACTGTCGTAGTA
+
>?BCBBCBA;;244-94444997//./
@CRC7V:00516:00869
TCTCTATGCGCTCCACATGTCTAAGGT
+
84444499<<111,/88;AC;><9<7<
@CRC7V:00517:00858
ACGAGTGCGTTCCCCATGTCGTAGGTACTC
+
??BBBBBCBB=@==6==?>>AB496:;;;A
@CRC7V:00518:00893
ACGAGTGCGTTCCCCATGTCGTAGGTACTC
+
@>?ABBBBCB=@?=6==@@AA@9958999>
@CRC7V:00519:00883
ACGCTCGACATGCCAGGTA
+
;<BA@@@>>1111-//,//
@CRC7V:00523:00882
ATCAGACACGGACACAGCAGAACACAC
+
BBBBBCBBBB>AABEDCDBBB@BAA@B
@CRC7V:00526:00869
ACGAGTGCGTTCCCCATGTCGTAGGTACTC
+
AA?ABBBBCC@CCC:CBBABBB==<<9<<C
@CRC7V:00533:00864
CGTGTCTCTAGGCACAGGATTTTGTGTAG
+
BBCCDCBB@@AA@AAA@>9999/999///
@CRC7V:00534:00863
TAGTATCAGCCTCGCCATGACGAAGGTATTCC
+
BBD?@AEDFBC??;;9;ABABAABA@@@A>@=
@CRC7V:00534:00887
CGTGTCTCTAGGCACAGGATTTTGTGTAG
+
==CGDDCBBBCACBBBB@9999/9@@@AA
@CRC7V:00536:00875
AGCACTGTAGCTGTCACTAGTTACTTGT
+
?>CBCDC@BBBBABDBBCDCC?CCD@CC
@CRC7V:00538:00884
ACGCTCGACATGCCCAGGTACAGGAG
+
CB??BBBBA@CBCC@A@@?BCBC@CC
@CRC7V:00541:00855
TCTCTATGCGCTCCACATGTCTAAGGT
+
CCBCCBAAACCCC>A=:;AAABB?A@C
@CRC7V:00542:00876
ACGAGTGCGTTCCCCATGTCGTAGGTACTC
+
?BBBBBBB@@6444/99<9@@@9958999=
@CRC7V:00542:00899
TAGTATCAGCCTCGCCATGACGAAGGTATTCC
+
CBCA@ADAA@@:;;B?CBGCB:::<@@AA@C=
@CRC7V:00543:00892
ACGAGTGCGTTCCCCATGTCGTAGGTACTC
+
B@>@BBBBBC@DDD9E@@?BBB996:@@@C
@CRC7V:00544:00880
TCTCTATGCGCTCCACATGTCTAAGGT
+
BBBB@A@EBCBBB@DBCCBCCBC@C@C
@CRC7V:00545:00890
ACGAGTGCGTTCCCCATGTCGTAGGTACTC
+
@A?ABBBBCB=?==6=====B@8:6:;;;C
@CRC7V:00547:00886
TCTCTATGCGCTCCACATGTCTAAGGT
+
BBBC::<CCCCBB?CCFDCAABB=@=@
@CRC7V:00547:00888
ACGAGTGCGTTCCCATGTCGTAGTACT
+
BB@ABDBA@B5990944//////.///
@CRC7V:00548:00853
TCTCTATGCGCTCCACATGTCTAAGGT
+
DBCEAAACCCCBBADAABC<;<B=@=A
@CRC7V:00500:00941
ACGAGTGCGTTCCCCATGTCGTAGGTACTC
+
BDBBBBA?@@5999/9911<11/65.1/49
@CRC7V:00502:00936
ACGAGTGCGTTCCCCATGTCGTAGGTACTC
+
BBBBBBBBBB@CCC:CBAABBB@A@>9<<C
@CRC7V:00504:00946
ACGAGTGCGTTCCCCATGTCGTAGTACT
+
BCDABBB=::2994/9991<<8--,,,,
@CRC7V:00505:00922
ACGAGTGCGTTCCCCATGTCGTAGGTATC
+
ABBAABCA;;2444/944/888//,.666
@CRC7V:00506:00918
CGTGTCTCTAGGCACAGGATTTTGTGTAG
+
BBB@BBDDA@?@CBBAB=9999/9DD99<
@CRC7V:00509:00947
ACGAGTGCGTTCCCCATGTCGTAGT
+
BBCBBCB;;;5444,4444996//.
@CRC7V:00524:00917
AGCACTGTAGCTCGTCACTAGTTACTTGTG
+
;@@AAA@<<<111:B:=;>:BB24998999
@CRC7V:00525:00904
ACGAGTGCGTTCCCCATGTCGTAGGTACTC
+
>>BABBBBBA6944/99<<@BB9958999>
@CRC7V:00526:00917
ACGAGTGCGTTCCCCATGTCGTAGGTACTC
+
BBB@@ACBBB>A??7BABBCCC@B?@<<<C
@CRC7V:00528:00932
ACGAGTGCGTTCCCCATGTCGTAGGTACTC
+
BBBABBBBDB?AAA9A@A@CCC;;8;;9<B
@CRC7V:00529:00949
ACGAGTGCGGTTCCCCATGTCGTAGGTACTC
+
BBBBBBBBC@@69994:=@=@CC::6:;;<C
@CRC7V:00532:00947
ACGAGTGCGTTCCCCATGTCGTAGGTACTC
+
BBBBBBBB?A>BCC:BBCCBB?=??>@@@C
@CRC7V:00533:00935
ACGAGTGCGTTCCCCATGTCGTAGGTACTC
+
BBBBBBBBA@>ACC9BBBBCBB??>>?@@C
@CRC7V:00536:00919
ACGAGTGCGTTCCCCGATGTCGTAGGTATC
+
A@@@B@9<==-111*//6799984423997
@CRC7V:00539:00930
ACGAGTGCGTTCCCCATGTCGTAGGTACTC
+
@A?ABBBBBE@FCC9EBBABBB=A>>9<<D
@CRC7V:00540:00929
ACGAGTGCGTTCCC
+
44366////8,,,*
@CRC7V:00541:00918
ACGAGTGCGTTCCCACTGTCGT
+
BBCBABC;88,//+////,778
@CRC7V:00542:00900
ACGAGTGCGTTCCCCATGTCGTAGGTACTC
+
BBBABBBBBB?BCC:C@@@CCC:98:;;;C
@CRC7V:00544:00906
ACGAGTGCGTTCCCCATGTCGTAGGTACTC
+
BBBBBBBB?A>BCC:CBBCBCB?A?>?@AC
@CRC7V:00544:00931
ACGAGTGCGTTCCCCATGTCGTAGGTACTC
+
BBBBBBBBAA@BCC9BBBCBBB?A?99;@B
@CRC7V:00545:00919
ACGAGTGCGTTCCCCATGTCGTAGGTACTC
+
BBBABBBBCC@DCD9EBBBBCC::8:;;<B
@CRC7V:00545:00930
TCTCTATGCGCTCCACATGTCTAAGGT
+
BBBBBBBBBCCBCAEBAABBCA@>ABB
@CRC7V:00545:00943
ACGAGTGCGTTCCCCACTGTCGTAGT
+
BBB??AB;;;2444,4444/88=--,
@CRC7V:00546:00933
ACGAGTGCGTTCCCCATGTCGTAGGTACTC
+
BBBBABCBBB?ABC9ABBABBB@B?:;;@C
@CRC7V:00548:00912
ACGAGTGCGTTCCCCATGTCGTAGGTACTC
+
CCBBBBCBBC>BBB9A;;;CC@@B=:;;AA
@CRC7V:00501:00989
ACGAGTGCGTTCCCCATGTCGTAGGTACTC
+
BBBBBBBBBBAAAA9A;:9BCC=>=@;;;C
@CRC7V:00504:00998
ACGAGTGCGTTCCCCATGTCGTAGGTACTC
+
BBBBBBBBCC@CDD:DCE@@@BCC?:;;@A
@CRC7V:00505:00977
ACGAGTGCGTTCCCCATGTCGTAGGTACTC
+
BBBBBBBBAAAAA>7D@A?BBBAC@@<<<C
@CRC7V:00505:00984
ACGAGTGCGTTCCCCATGTCGTAGGTACTC
+
??BBBBDB>;2444/99;;@BA9948999@
@CRC7V:00506:00951
ACGAGTGCGTTCCCATGTCGTA
+
BBBAABD>;;2//+1//////4
@CRC7V:00506:00990
ACGAGTGCGTTCCCCATGTCGTAGGTACTC
+
BBAABBBCBB?CBB9B:::BCC=>=@;<<D
@CRC7V:00509:00977
ACGAGTGCGTTCCCCATGTCGTAGGTACTC
+
BBBBBCCBBB@BCC:C@A?>@@=?=?<<<C
@CRC7V:00510:00986
ACGAGTGCGTTCCCACTGTCGT
+
BCAB;;;A@@511,////,00,
@CRC7V:00511:00984
ACGAGTGCGTTCCCCATGTCGTAGGTAT
+
BDDBBBCB>>6944/9991;<;11,0:8
@CRC7V:00514:00967
ACGAGTGCGTTCCCCATGTCGTAGGTACTC
+
BBDBBBDBBA>CB?9B@@@@@@>@=?;;<G
@CRC7V:00515:00965
CGTGTCTCTAGGCACAGGATTTTGTGTAG
+
44@ABB:@94424==@A@CECF:ECDACA
@CRC7V:00520:00958
ACGAGTGCGTTCCCCATGTCGTAGGTACTC
+
BBB@BBBB?>=ABB7BBABBB@@?=;;<AC
@CRC7V:00521:00988
ATATCGCGAGGGTATGGAAGACTCTATAG
+
BCBB?;?@994-4::;?D@CB?@@;;;B@
@CRC7V:00526:00983
ACGAGTGCGTTCCCACTGTCGTA
+
BCCBBBBA>@611-/6//////4
@CRC7V:00527:00976
ACGAGTGCGTTCCCCATGTCGTAGTAG
+
BBBBBBBA?C5999/9444998//.//
@CRC7V:00528:00980
ACGAGTGCGTTCCCACTGTCGTAGT
+
AACBBBBB@B611-/8///666843
@CRC7V:00534:00968
ACGAGTGCGTTCCCCATG
+
BBB?ABBA;;2///+111
@CRC7V:00538:00978
ACGAGTGCGTTCCCCATGTCGTAGTACT
+
CCBBBBBB>;2944/9991<:8--,,,,
@CRC7V:00542:00974
ACGAGTGCGTTCCCCATGTCGTAGGTATC
+
BBBBBBBBAAAACD9E:<;B@@@B?@AAB
@CRC7V:00543:00995
TGATACGTCTCCTTCCTTAGTTACTTCA
+
BBABACEBBBB@C?FACAABB?EBA@BC
@CRC7V:00545:00964
ACGAGTGCGTTCCCCATGTCGTAGGTACTC
+
BBBBBBBB??>AHH9DABBCB@??>:;;@A
@CRC7V:00547:00989
ACGAGTGCGTTCCCACTGTCGTAGTAGTC
+
ABCCBBBC>>511,/7/////68434484
@CRC7V:00548:00982
ACGAGTGCGTTCCCTATGTCGTAGGTACTC
+
BBCA@>@B;;7>C>@CDCA>>>8958944;
@CRC7V:00554:00261
ACGAGTGCGTTCCCCATGTCGTAGGTACTC
+
BBBBBBC?=:2444/99;;@B@;:6:@@@C
@CRC7V:00554:00286
ACGAGTGCGTTCCCCATGTCGT
+
@BBCCCB9;95111+111--,,
@CRC7V:00557:00264
ATCAGACACGGACACAGCAGAACACAC
+
BBAABBBB??=?BBBCCEBCC?BCBBA
@CRC7V:00558:00285
ACGAGTGCGTTCCCCATGTCGTAGT
+
9<BCBBA@;;2444/9991<:7--,
@CRC7V:00559:00254
ACGAGTGCGTTCCCCATGCTCGTAGCTGAG
+
BC9:;A>?996999,4;444=9@?A@=?B@
@CRC7V:00559:00256
ACGAGTGCGTTCCCCATGTCGTAGGTACTC
+
>>?BBBB@;;2444/9991<<<10,01//4
@CRC7V:00560:00253
ACGAGTGCGTTCCCCATGTCGTAGGTACTC
+
BBBBBBBBBB@CDG:CBBBBBA@A?>@@BC
@CRC7V:00561:00276
ACGAGTGCGTTCCCCATGTCGTAGGTACTC
+
ABABBBBBBB=@==694;;=@>987:@@@C
@CRC7V:00563:00265
ACGAGTGCGTTCCCCATGTCCGTAGGTACTC
+
AA?AABBBBB@CCC:CAAAD@CB99;:BBBC
@CRC7V:00565:00276
ATATCGCGAGGGTATGGAAGACTCTAT
+
B@?@@A@@9<<:>AAC@FABBBAB::;
@CRC7V:00567:00259
ACCGAGTGCGTTCCCCATGTCGTAGGTACTC
+
BB<>?BBCBBAAABB9D?A??BB@?>@@@BD
@CRC7V:00567:00270
ACGAGTGCGTTCCCCATGTCGTAGGTACTC
+
ABBBBBDBBA>A??6?9;;@@@??<?<<<C
@CRC7V:00571:00297
ATCAGACACGGACACAGCAGAACACAC
+
BB?BBBABBA?BBBBBBEABB@EBBBC
@CRC7V:00572:00283
TAGTATCAGCCTCGCCATGACGAAGGTATTCC
+
<<<<BBDCCC@CCFCACAAABCC=?>99<=@?
@CRC7V:00574:00281
ACGAGTGCGTTCCCCATGTCGTAGGTACTC
+
BBBB?@BBB@8:::4;9<1>??10,.///.
@CRC7V:00575:00274
AGCACTGTAGCTCGTCACTAGTTACTTGTG
+
9999@=9//8///7779;<:@;24442448
@CRC7V:00576:00268
ACGAGTGCGTTCCCCATGTCGTAGGTACTC
+
A@>BBBBBBB@BDF:CD@?BBB>B@ABABC
@CRC7V:00587:00254
TGATACGTCTCCTTCCTTAGTTACTTCA
+
4994=>B<:<DACFCDC@ACC@AAKACD
@CRC7V:00587:00285
ATCAGACACTCGGACACAGCAGAACACACA
+
98?9910/////,//>>;C<<<;58:?>>?
@CRC7V:00589:00260
ACGAGTGCGTTCCCCATGCCGTAGGTACTC
+
AA??A@BBB@6444/1:11,1<195;<<;C
@CRC7V:00593:00267
TCTCTATGCGCTCCACATGTCTAAGGTAC
+
<;=@AAAA@B>898:DBBCCADD=A;=BA
@CRC7V:00550:00307
ACGAGTGCGTTCCCCATGTCGTAGGTACTC
+
@@?AA><<=CBHKK8AA@9999977344:7
@CRC7V:00556:00347
ACGAGTGCGTTCCCCATGTCGTAGGTACTC
+
?ACCCBBB?=<?:?7A;;;@@@>?<?<<<C
@CRC7V:00559:00323
ACGAGTGCGTTCCCCATGTCGTAGTACT
+
??BBBBCB=:2444/9991:::1/.///
@CRC7V:00565:00323
TACTGAGCTACACACACAGAAAAATTGGTGC
+
BBBBBBCB?ABBBBBBBBCBCCC3C=A=@CB
@CRC7V:00567:00349
ACGAGTGCGTTCCCCATGTCGTAGGTACTC
+
?@?BBBCCBA>A??6?9;;=@>9958999@
@CRC7V:00569:00329
ACGAGTGCGTTCCCCATGTCGTAGGTACTC
+
AABBBCDCBA>BB?9@;;;9==8858999@
@CRC7V:00571:00319
ACGAGTGCCGTTCCCATGTCGTAGTACTC
+
84./////,//5665944//////.688:
@CRC7V:00572:00320
ACGAGTGCGTTCCCCATGTCGTAGGTACTC
+
BBBBABBBAA?ACC:E:;:@B@897:;;;C
@CRC7V:00575:00306
TAGTATCAGCCTCGCCATGACGAAGGTATTCC
+
BABA@AFDCC@?@@A=@@B=A::8<@@@@=@;
@CRC7V:00575:00321
ACGAGTGCGTTCCCCATGTCGTAGGTACTC
+
A@BBBBDBBC@CCC:C:;:BB@@B?@@@AC
@CRC7V:00576:00305
TAGTATCAGCCTCGCCATGACGAAGGTATTCC
+
B<==BDFDCCA?@@A=@>>@@;;59?9998<2
@CRC7V:00577:00349
ATATCGCGAGGGTATGGAAGACTCTATA
+
>?@B998>99919E99598949;?@B?>
@CRC7V:00579:00311
ACGAGTGCGTTCCCCATGTCGTAGGTACTC
+
CCCCCCCBBB?BCD:F=?<AA@99489448
@CRC7V:00579:00340
TGATACGTCTCCTTCCTTAGTTACTTCA
+
BBBABBCCBBC@C@C@CAABB?ACC@BA
@CRC7V:00579:00344
ACGAGTGCGTTCCCCATGTCGTAGGT
+
<A@@A@989@5111*11/////4313
@CRC7V:00591:00304
ACGAGTGCGTTCCCCATGTCGTAGGTACTC
+
BBBBBBBB996;BB7BBBBBB@@@?;<<CB
@CRC7V:00597:00333
ACGAGTGCGTTCCCCATGTCGTAGGTACTC
+
BBBBBBBBAA>ACC:C@@@BBA=??@A@BE
@CRC7V:00599:00329
ACGAGTGCGTTCCCCATGTCGTAGGTACTC
+
CCBBBBBBBB?BCF:E:;;@@@9:8;;;;C
@CRC7V:00550:00392
ACGAGTGCGTTCCCCATGTCGTAGGTACTC
+
>ABBBEDBBB=?=96?9;;AAA>@=?<<<B
@CRC7V:00552:00362
ACGAGTGCGTTCCCCATGTCGTAGGTACTC
+
BBBBBBBBDC@BBB9B???BBB@A?A@AAC
@CRC7V:00558:00368
ACGAGTGCGTTCCCCATGTCGTAGGTACTC
+
@ABABBBBBB?BCC9CBAAAAA>@?:;<@C
@CRC7V:00559:00391
TGATACGTCTCCTTCCTTAGTTC
+
BBBABBBBBBB@C@B@B@ABB@D
@CRC7V:00565:00379
ACGAGTGCGTTCCCACTGTCGTAGT
+
>>BBABB;88,//+/////::>493
@CRC7V:00572:00357
TCTCTATGCGCTCCACATGTCTAAGGT
+
BBBB?@@CBBCEB@EBBABABD@@ADC
@CRC7V:00575:00381
ACGAGTGCGTTCCCCATGTCGTAGGTAT
+
?>;A@@@>>@5999/9?><11111,0;:
@CRC7V:00583:00378
ACGAGTGCGTTCCCCATGTCGTAGGTACTC
+
BA>>?B@?BB@DDD:B@@@@@>>?=?AAAB
@CRC7V:00589:00355
ACGAGTGCGTTCCCCATGTCGTAGGTACTC
+
BBB@ACBCBB?BCC9CDC?@@BBA@?@@BC
@CRC7V:00592:00371
ACGAGTGCGTTCCCCATGTCGTAGGTACTC
+
BB?>BBBBAAAACC:DBCBBBB?@?@@@BC
@CRC7V:00599:00391
ACGAGTGCGTTCCCACTGTCGTAG
+
@ABAABB;;;244-4444/888,,
@CRC7V:00550:00405
ACGAGTGCGTTCCCCATGTCGTAGGTACTC
+
BBBBBBCBBB====6@@@@BCBAB?A@AAC
@CRC7V:00552:00448
ACGAGTGCGTTCCCATGTCGTAGGTACTC
+
9<CBBCCBBB>?@<B@@@;<<@A=?;;;B
@CRC7V:00554:00421
ATATCGCGAGGGTATGGAAGACTCTATA
+
DA@AAA>>9::7;BDC@C@CLCCC@?@A
@CRC7V:00554:00436
ACGAGTGCGTTCCCCATGTCGTAGGTACTC
+
BBBBBBBBBC@DBB9D;;;CCB@B@@<<<C
@CRC7V:00554:00448
ACGAGTGCGTTCCCCATGTCGTAGGTACTC
+
ABBBBBBB@;2944/9991<<<11,01/1:
@CRC7V:00557:00433
ATCAGACACGGACACAGCAGAACACAC
+
B@ABBBA@@><>998444==>;9889>
@CRC7V:00559:00449
ACGAGTGCGTTCCCCATGTCGTAGGTACTC
+
@ABBBBCBB@;=994?999>AA9;8;;;<C
@CRC7V:00564:00433
ACGAGTGCGTTCCCCATGTCGTAGGTACTC
+
ABBBBBDBAA>A??7@?@@BB@@B?@<<<C
@CRC7V:00572:00413
TACTGAGCTACCACACACAGAAGA
+
9;<94@B43449444//////,/0
@CRC7V:00576:00403
TAGTATCAGCCTCCGCCATGACGAAGGTATTCC
+
9;4499:444284244:;ABCBCC?C@=<<?D>
@CRC7V:00579:00404
ACGAGTGCGTTCCCCATGTCGTAGGTACTC
+
AA@@ABBB??=@FF:D:;;@@@>@=@<<<D
@CRC7V:00581:00402
ACGAGTGCGTTCCCCATGTCGTAGGTACTC
+
AA??BBBB@@>ADD:CBBCBBB@A??@@BC
@CRC7V:00588:00415
ATCAGACACGGACACAGCAGAACACAC
+
ABB?BBAAA?>?BABBBGCEC@CBCCC
@CRC7V:00591:00424
ACGAGTGCGTTCCCCATGTCGTAGGTACTC
+
AA??ABBBBB====6=@@@AA@9:7;;99?
@CRC7V:00554:00465
ACGCTCGACATGCCCAGGTACAGGAG
+
BB@AABB?@AGCCB>BB?BBCCD@CF
@CRC7V:00556:00487
CGTGTCTCTACGGCACAGGATTTTGTGTAGAG
+
;A>B@91///777:?>=@:9444,44444444
@CRC7V:00558:00484
ATCAGACACGGACACAGCAGAACACAC
+
BBBBB=;=;949>99;ECFCC@C@;;;
@CRC7V:00560:00465
ACGAGTGCGTTCCCCATGTCGTAGGTACTC
+
BBBBBBCBBB?B?C6@?@>BBBAB?@<<<C
@CRC7V:00564:00477
ACGAGTGCGTTCCCCATGTCGTAGGTACTC
+
@@?ABBBB@;2:44/9999>AA9858999?
@CRC7V:00565:00458
ACGAGTGCGTTCCCACTGTCG
+
BBBBBBB@=92//+1//////
@CRC7V:00570:00462
ACGAGTGCGTTCCCCATGTCGTAGGTACTC
+
@ABBBBBB?=<A??7?9<;@@@9958999?
@CRC7V:00571:00455
ACGAGTGCGTTCCCCATGTCGTAGGTACTC
+
@@BBBBDBAAAAAA9BABABBBBB@@AAAC
@CRC7V:00575:00473
ACGAGTGCGTTCCCCATGTCGTAGGTATC
+
BAACBBBB=:2944/9999>>>9947883
@CRC7V:00575:00485
CGTGTCTCTAGGCACAGGATTTTGTGTAG
+
<<CCCCDCCCC@BA=9=;9994/9BB@AB
@CRC7V:00587:00485
TGGTGCTGCG
+
BB>BBBCBBC
@CRC7V:00588:00460
ACGAGTGCGTTCCCCATGTCGTAGGTACTC
+
BBBBBBBB??>AEE:C:;;ABB@@=?<<;C
@CRC7V:00595:00473
ACGAGTGCGTTCCCCATGTCGTAGGTATC
+
BBBABABA?;2444/9991<<<11,.78/
@CRC7V:00550:00506
ATCAGACACGGACACAGCAGAACACAC
+
BABBBAABB?>?A==9;;AAA?B@@@A
@CRC7V:00565:00530
ACGAGTGCGTTCCCCATGTCGTAGGTACTC
+
@@?BBBBBB@6::4-94;;@@@9848999?
@CRC7V:00566:00527
ACGAGTGCGTTCCCCATGTCGTAGGTACTC
+
BB?ABBBBBB?AAA9A@@@BBBAB>A<<;B
@CRC7V:00569:00517
ACGAGTGCGTTCCCCATGTCT
+
?@BBCA;4995111*//////
@CRC7V:00575:00543
ACGAGTGCGTTCCCCATGTCGTAGGTACTC
+
AAABBCDB@@>ACC8C<<<@@>@@<>9888
@CRC7V:00577:00523
ACGAGTGCGTTCCCCATGTCGTAGGTATC
+
BBBBBBBA@=;===4?999>>>9947>94
@CRC7V:00577:00537
ACGCTCGACATGCCCAGGTACAGGAG
+
DBBBBBBCCAA??:64459>>9959@
@CRC7V:00580:00523
ACGAGTGCGTTCCCCATGTCGTAGGTACTC
+
AA?BBBBBBB>BHHBJ<?<AA@BB?B<<<D
@CRC7V:00593:00506
CGTGTCTCACAGGAT
+
FBBA;;2****,(((
@CRC7V:00596:00540
ACGAGTGCGTTCCCCATGTCGTAGGTACTC
+
@BBCBBBBB=699449999=@@9988;;9A
@CRC7V:00598:00526
CGTGTCTCTAGGCACAGGATTTTGTGTAG
+
=@A=BCC<<9969999924444,444444
@CRC7V:00551:00570
ACGAGTGCGTTCCCCATGTCGTAGGTACTC
+
9;;A@BA@A>5999/9>BCCCCCC?;;<<A
@CRC7V:00555:00581
ACGAGTGCGTTCCCCATGTCGTAGGTACTC
+
BBBBBBDBBB?BAA9D?A=@A?9;8;A@AD
@CRC7V:00573:00571
ACGAGTGCGTTCCCCATGTCGTAGGTACTC
+
BBABBBCC@?=AHH8B11111A;;:=1;;A
@CRC7V:00573:00579
ACGAGTGCGTTCCCCATGTCGTAGGTACTC
+
CCABBBDBBC@CBB:D;;;@@>9858999>
@CRC7V:00574:00555
ACGAGTGCGTTCCCCATGTCGTAGGTACTC
+
>>>>@@CBBB?CBB9C<=<>>?9858989>
@CRC7V:00576:00554
TACTGAGCTACCACACACAGAAAGAT
+
44489DD979959994444444-4,2
@CRC7V:00577:00583
ACGAGTGCGTTCCCCATGTCGTAGGTACTC
+
BB??ABBBBB?AA?9?;;9=B@8:78;;9@
@CRC7V:00588:00552
ACGAGTGCGTCCCCCATGTCGTAGGTACTC
+
?@AABBBBAAAAAA1A<<<@A@BCABAAAC
@CRC7V:00592:00571
ACGAGTGCGTTCCCCATGTCGTAGGTACTC
+
BBABBBBBCC?CCB9B=@@>@@@A>A<<;@
@CRC7V:00551:00644
TACTGAGCTACACACACAGAAAGATTGGT
+
AAABBCDBB???BBBBDCBBB>BBB=?=@
@CRC7V:00553:00630
ACGAGTGCGTTCCCCATGTCGTAGGTACTC
+
:<CCDCB9495999,9999>@>9848999B
@CRC7V:00563:00631
ACGAGTGCGTTCCCCATGTCGTAGGTACTC
+
BBBBBBBBBC?CDC:EA@?BBB==>@:<<C
@CRC7V:00564:00639
CGTGTCTCTAGGCACAGGATTTTGTGTAG
+
BB@@BDCC???ACBBBC@BBBB9CCCCED
@CRC7V:00566:00634
TCTCTATGCGCTCCACATGTCTAAGGT
+
BBDC::<CCECAA@CBCBCEAAA@B@C
@CRC7V:00570:00615
TACTGAGCTACCACACACAGAAAGATTGT
+
;<<4444984428444444444-4/8,/.
@CRC7V:00573:00643
ACGAGTGCGTTCCCCATGTCGTAGGTACTC
+
?ABBBBBB@?>AHC:C:;;@@;11-0111<
@CRC7V:00577:00613
ACGAGTGCGTTCCCCATGTCGTAGGTATC
+
@@BABBBBBB>BCHANAA@;<;@A<>>84
@CRC7V:00586:00633
ACGAGTGCGTTCCCCATGTCGTAGGTACTC
+
BBBBBBBBAA?BGC:DABABBB=>>A@@AC
@CRC7V:00587:00619
ACGAGTGCGTTCCCCATGTCGTAGGTACTC
+
AA@ABCAA@=;@@@6AABBBCCAB?@;<<C
@CRC7V:00592:00634
ACGAGTGCGTTCCCACTGTCGTAGT
+
CCC@?AA;??59904444/662,,,
@CRC7V:00594:00640
ACGAGTGCGTTCCATGTCGTAGGTACTC
+
CC@??@AABA@A>AABCBB?=?=:;<AC
@CRC7V:00596:00621
ACGAGTGCGTTCCCCATGTCGTAGGTACTC
+
BABCCCBBBB@BCC:C@AACCA;:7;;<AD
@CRC7V:00552:00684
CGTGTCTCTAGCGACAGGA
+
48444449<11//,,,/,/
@CRC7V:00553:00696
TGATACGTCTCCTTCCTTAGTTACTT
+
4>@ABBCCCEC@D??>A=89969492
@CRC7V:00554:00691
ACGAGTGCGTTCCCCATGTCGTAGGTACTC
+
BAABBBBBBA=@@@6A;<<BGB9;9;;;;A
@CRC7V:00556:00698
AGCACTGTAGCTGTCACTAGTTACTTGT
+
:=DCCCCCCCBBBBCCCDBCD?AA=699
@CRC7V:00565:00655
ACGAGTGCGTTCCCCATGTCGTAGGTACTC
+
A?BBBBBBBB@DBB9C;;;@@@9;8;;;;F
@CRC7V:00573:00684
ACGAGTGCGTTCCCCATGTCGTAGGTATC
+
BABBBBCBB@6944-9991;<;11,0<86
@CRC7V:00573:00686
ACGAGTGCGTTCCCCATGTCGTAGGTACTC
+
BBABABBBBB@DBB9B;;9=@@8858999@
@CRC7V:00576:00681
TCTCTATGCGCTCCACATGTCTAAGGT
+
CDCCBBBCBBBBD@CCCBBBBAA?B@C
@CRC7V:00584:00684
ACGAGTGCGTTCCCCATGTCGTAGGTACTC
+
BBBCBBA=>>5999/9941:66//,.///6
@CRC7V:00585:00677
ACGAGTGCGTTCCCCATGTCGTAGGTACTC
+
BBBBBBBBBC@CBB9C?@>=@@@@=A<<<C
@CRC7V:00585:00697
ACGAGTGCGTTCCCCATGTCGTAGGTACTC
+
??BBBBBBB@6944444;;>AA9958999@
@CRC7V:00586:00678
ACGAGTGCGTTCCCCATGTCGTAGGTACTC
+
BBBBBCBB??=@FH:D@A@ABBAB@@;<<E
@CRC7V:00586:00696
ATATCGCGTACGGTATG
+
4;:444;4444/,////
@CRC7V:00587:00650
CGTGTCTCTAGGCACAGGATTTTGTGTAG
+
@ACB;;<C999=@AAAD?CCCB9>=<A@C
@CRC7V:00592:00669
ACGAGTGCGTTCCCCATGTCGTAGGTACTC
+
BBBBBBDD@@>AHH:CAA@BB@@@>@@@@C
@CRC7V:00597:00678
ACGAGTGCGTTCCCCATGTCGTAGTAT
+
BDCBBBCB;;2444/999998433334
@CRC7V:00599:00684
CGTGTCTCTAGGCACAGGATTTTGTGTAG
+
CCCFCCCB@AAAFDBBB@BCCC:HEB;;<
@CRC7V:00552:00725
ACGAGTGCGTTCCCCATGTCGTAGGTACTC
+
BBBBBBDBDC@CCB:C::9>@@@@=A<<<C
@CRC7V:00558:00704
ACGAGTGCGTTCCCATGTCGTAGTAT
+
11698:889>5991444444444348
@CRC7V:00558:00710
ACGAGTGCGTTCCCCATGTCGTAGGTACTC
+
@?BBBBBB@;2444/9991;<8--+--,-0
@CRC7V:00559:00702
ACGAGTGCGTTCCCCATGTCGTAGGTACT
+
?@BBBBBB@;2944/9991>@=11,01//
@CRC7V:00559:00724
ACGAGTGCGTTCCCCATGTCGTAGGTACTC
+
ABBBBBBBCC@FBB9D;;9=@@=?=?<<<C
@CRC7V:00559:00729
ACGAGTGCGTTCCCCATGTCGTAGGTACTC
+
@ABBBBBBBC@DBA9D;;9=B@=?=?;;;B
@CRC7V:00561:00733
ACGAGTGCGTTCCCCATGTCGTAGGTACTC
+
BBBBBBBCB>;==9494;;>A@8888;;;B
@CRC7V:00564:00714
TAATATCAGCCTTCCGCCATGACGAAGGTATTCC
+
4484449666,.,.,./,3348444898444:;2
@CRC7V:00565:00733
ACGAGTGCGTTCCCCATGTCGTAGGTACTC
+
@ABBBBBBBB?BBB9C;;;BB@@@=@<<<D
@CRC7V:00567:00718
ATCAGACACTCGGACACAGCAGAACACAC
+
>;<9><8-,,,,*,0/44:9>??544437
@CRC7V:00580:00740
ACGAGTGCGTTCCCCATGTCGTAGGTACTC
+
BABBABBBB@6944-9999?@<11-1111:
@CRC7V:00581:00734
ACGAGTGCGTTCCCCATGTCGTAGGTACTC
+
AA>BBBCB@@=ADD:C?@ABBB?>=@@@@C
@CRC7V:00585:00738
TACTGAGCTACACACACAGAAAGATTGGT
+
B@AADFDCBBBDC@A@AACCC><<;>A<>
@CRC7V:00588:00702
ATCAGACACGGACACAGCAGAACACAC
+
CBCB@?@BBB>BBCBBBCCCC@BBBAA
@CRC7V:00590:00701
CGTGTCTCTAGGCACAGGATTTTGTGTAG
+
CBBBCBBCAAA?BABB>>>>;;06:;11/
@CRC7V:00593:00719
ACGAGTGCGTTCCCCATGTCGTAGGTACTC
+
BBBBBBBBCC@CCC:C::9@B@==<?;;<C
@CRC7V:00595:00717
ACGAGTGCGTTCCCCATGTCGTAGGTACTC
+
BBBBBBBBBB=@?=6=9;;AB@8858999B
@CRC7V:00596:00731
ACGAGTGCGTTCCCCATGTCGTAGGTACTC
+
BADBBBB=::2444/9999>>>8858888B
@CRC7V:00597:00737
ACGAGTCGTTCCCCATGTCGTAGGTACTC
+
@ADBBBACB?CAB9B;<<BB@9969999>
@CRC7V:00551:00789
ACGAGTGCGTTCCCCATGTCGTAGGTACTC
+
BBBBBBBBBB=?==694;;@@@998:;;;C
@CRC7V:00552:00776
ACGAGTGCGTTCCCCATGTCGTAGGTACTC
+
BBBBBBBBDB=@==6==?==A@8888999@
@CRC7V:00559:00751
ACGAGTGCGTTCCCCATGTCGTAGGTACTC
+
???ABBBBBA=?==6==@==B@8:7:;;;B
@CRC7V:00559:00783
TCTCTATGCGCTCCACATGTCTAAGGT
+
CBCBAAACBBBBB?BBCDBBBEC@CBC
@CRC7V:00560:00775
ATATCGCGAGGGTATGGAAGACTCTATA
+
BA@@@B@@9;;6:@BD@C@CDBBA::<A
@CRC7V:00561:00781
ACGAGTGCGTTCCCCATGCGTAGGTACTC
+
BBBBBBCBA>;===6=>>>CC998:@@@C
@CRC7V:00563:00796
ACGAGTGCGTTCCCCATGTCGTAGGTACTC
+
BBBBBBBBBA6994499<1>>>11,01//6
@CRC7V:00567:00799
TCTCTATGCGCTCCACATGTCTAAGGT
+
BBBB???CBBBAB@DCCCDCCDD@DBD
@CRC7V:00569:00782
AGCACTGTAGCTGTCACTAGTTACTTGT
+
@ACCBBBBBBBBBBCBBBCAA@BCB?BA
@CRC7V:00574:00772
ACGAGTGCGTTCCCCATGTCGTAGGTACTC
+
BBBBBBCB@;2444/9991<<<11-1111<
@CRC7V:00576:00750
TCTCTATGCGCTCCACATGTCTAAGGT
+
9444444;>1111,/669;?9942424
@CRC7V:00580:00787
ACGAGTGCGTTCCCCATGTCGTAGGTACTC
+
AA>BBBBBCC@CCC:BBBABBA;<=>8;;D
@CRC7V:00582:00766
TGATACGTCTCCTTCCTTAGTTACTTCA
+
@@BB@@A@9>><?@B?BAABB?BBB@@A
@CRC7V:00592:00751
ATCAGACACGGACACAGCAGAACACAC
+
BBBBA@@A;759===>CDCCC@DDBBB
@CRC7V:00593:00754
TAGTATCAGCCTCGTCATGACGAAGGTATTCC
+
BAB?@ACBBB@@@AACCA@BCA?=@@@@@>B;
@CRC7V:00597:00765
ACGAGTGCGTTCCCCATGTCGTAGGTACTC
+
BBDBABCBB@694449;<;AA>9968999?
@CRC7V:00599:00757
ACGAAGTGCGTTCCCCATGTCGTAGGTAACTC
+
HCBB@BBCBA>;=994?9;;ACBBB?BC@CCC
@CRC7V:00599:00780
TACTGAGCTACACACACAGAAAGATTGGT
+
CBBCCCB@BBBBBB@@ACCCC@CBBDB?B
@CRC7V:00553:00843
TACTGAGCTACACACACAGAAAGATTGGT
+
AAA@BBDA?ABBBBBAAC9996;@?<@CC
@CRC7V:00554:00802
ACGAGTGCGTTCCCCATGTCGTAGGTACTC
+
BDCBBB?=>?5999/9@>>>A@9958989>
@CRC7V:00554:00812
ACGAGTGCGTTCCCCATGTCGTAGGTACTC
+
@ABBBBBCBB=?==6A;<1@@=11,01/1;
@CRC7V:00556:00813
TCTCTATGCGCTCCACATGTCTAAGGT
+
BBBBAAABBBBBB@CBBCCCCEC?C@C
@CRC7V:00556:00847
CGTGTCTCTAGGCACAGGATTTTGTGTAG
+
D:=<BBBCBAAABBBCB>AAAA7@C@ABB
@CRC7V:00557:00825
ACGAGTGCGTTCCCCATGTCGTAGGTACTC
+
BBBABBBB=:2444/9999?@@9958999>
@CRC7V:00558:00845
ACGAGTGCGTTCCCCATGTCGTAGGTACTC
+
AABBBBAABC@DCC9B?A@@@@===?;<<B
@CRC7V:00559:00819
ACGAGTGCGTTCCCCATGTCGTAGGTACTC
+
BBBBBBBBB@6994444;;>A>8858999B
@CRC7V:00560:00820
ACGAGTGCGTTCCCCATGTCGTAGGTACTC
+
BB?BBBBBCB=@==6==@=>BA=?<?;<<C
@CRC7V:00566:00811
ACGAGTGCGTTCCCACTGTCG
+
BBABBCB?88,//+////,77
@CRC7V:00566:00838
ACGAGTGCGTTCCCCATGTCGTAGGTACTC
+
>>>BBABCB@6994-44;9=>>9958999>
@CRC7V:00568:00816
ACGAGTGCGTTCCCCATGTCGTAGGTACTC
+
?B<?BBBBCE?AAA9???>?BB?==@;<<C
@CRC7V:00568:00841
ACGAGTGCGTTCCCCATGTCGTAGTATC
+
BBBBBBD=992444/99999988834;4
@CRC7V:00570:00824
ACGAGTGCGTTCCCCATGTCGTAGGTACTC
+
@@?BBBBBA>?ACC:C:::BBB@B?@<<<C
@CRC7V:00571:00811
ACGAGTGCGTTCCCCATGTCGTAGGTACTC
+
@BBBBBBBBB=@?=6=9;;9@>8858999@
@CRC7V:00571:00814
AGCACTGTAGCTGTCACTAGGTTACTTGT
+
A@BCDBECAAACDCDFCC;989<>>?;>>
@CRC7V:00572:00832
ACGAGTGCGTTCCCCATGTCGTAGG
+
BBBBBBBBA;2444/9991<;8--+
@CRC7V:00572:00843
ACGAGTGCGTTCCCCATGTCGTAGT
+
CCECCCC;::5444,944984///0
@CRC7V:00573:00837
TAGTATCAGCCTCCGCCATGACGAAGGTATTCC
+
@@A@@AC911:11,/678ACCCA@=A><<=AB=
@CRC7V:00573:00844
ATATCGCGTACGGTAC
+
CB;44?11,,,,*,,,
@CRC7V:00575:00810
TGATACGTCTCCTTCCTTAGTTACTTCA
+
844=499B<--+-*,*,*,,/5444244
@CRC7V:00575:00826
ACGAGTGCGTTCCCCATGTCGTAGGTACTC
+
BBBBBBCB==6944/99<1@@=11-0111:
@CRC7V:00575:00830
ACGAGTGCGTTCCCCATGTCGTAGGTACTC
+
AA>BBBBBAA?ACC:C?@@BBBAC@A<<<C
@CRC7V:00582:00825
ACGAGTGCGTTCCCCATGTCGTAGGTACTC
+
CBB@@AA>@@6999/9999BAA@@ACCCBB
@CRC7V:00586:00825
ACGGAGTGCGTTCCCCATGTCGTAGGTACTC
+
BBB?BBBDBA?;=9=4@;;1<<<00,0<<<;
@CRC7V:00587:00846
ACGAGTGCGTTCCCCATGTCGTAGGTACT
+
BBBBBBDBCB?BCC:CCCCBB>==;;001
@CRC7V:00589:00820
ACGAGTGCGTTCCCCATGTCGTAGGTACTC
+
BBBBBBBBBB?DCC9B@A?BBB@>?@@@@C
@CRC7V:00590:00839
ACGAGTGCGTTCCCATGTCGTAGGTACTC
+
ABBBBBDD@@>AD>BCCAABBAA@AAABC
@CRC7V:00591:00813
TACTGAGCTACACACACAGAAAGATTGGT
+
BB??BBBBBBBBBBCCBD?>><@AC@C@C
@CRC7V:00591:00840
ATATCGCGAGGGTATGGAAGACTCTATA
+
BA:<;A<<;BGA@AA>=@=@A?BBA???
@CRC7V:00593:00833
ACGAGTGCGTTCCCCATGTCGTAGGTACTC
+
BBBBBCBABB?CCC:CCCCDC@?@@:;;@@
@CRC7V:00593:00849
TCTCTATGCGCTCCACATGTCTAAGGT
+
CCCCAA>@=CCCC::>A@BAB;;9<@@
@CRC7V:00594:00802
ACGAGTGCGTTCCCCATGTCGTAGGTACTC
+
BBBBBBBBBB@CEC:E@@?BBBAA@AAAAD
@CRC7V:00594:00845
ACGAGGTGCGTTCCCTATGTCGTAGGTACTC
+
BB?AA@BCC:::>HCCCBC@?@B778;@@@C
@CRC7V:00557:00866
ACGAGTGCGTTCCCCATGTCGTAGGTACTC
+
?@BBBBDB;;2444/9991?@=11,01//6
@CRC7V:00561:00895
ACGAGTGCGTTCCCCATGTCGTAGTA
+
@ABBABB@;;2444/944/888//./
@CRC7V:00562:00850
CGTGTCTCTAGGCACAGGATTTGTTGTAG
+
<=<CAAA@@996444998444-4424882
@CRC7V:00573:00896
ACGAGTGCGTTCCCCATGTCGTAGGTACTC
+
@@<BBBBABA@BCC:FA@?AA?=>=@@A@C
@CRC7V:00579:00857
ACGAGTGCGTTCCCCATGTCGTAGGTACTC
+
BBBBBBBCBA=?==6A;<1<@<11-01/16
@CRC7V:00581:00875
ACGAGTGCGTTCCCCATGTCGTAGGTACTC
+
BBBBBBBB??=@CB9CCEBBBBBA@?@@BC
@CRC7V:00583:00868
ACGAGTGCGTTCCCCATGTCGTAGGTACTC
+
AA>??BBCCCACCC9BABABB?;;;?:;:C
@CRC7V:00584:00872
ACGAGTGCGTTCCCCATGTCGTAGGTACTC
+
AA??AABBCC@CBB9B;;;@BB8:88999@
@CRC7V:00587:00889
ACGAGTGCGTTCCCCATGTCGTAGGTACTC
+
BBB?BBBBB@>@BC:CBBCBBB?A@?@@AC
@CRC7V:00588:00895
ATCAGACACGGACACAGCAGAACACAC
+
BBBABBABBB?BBBBCCBBBB@BABB>
@CRC7V:00591:00861
ACGAGTGCGTTCCCCATGTCGTAGTACGTC
+
BBBAABCBAA69494<;;1@@A,,,,,,,2
@CRC7V:00592:00850
ACGAGTGCGTTCCCCATGTCGTAGGTACTC
+
ABBBBBBBDB?BAA9EAA@CCB9;88999B
@CRC7V:00593:00894
ACGAGTGCGTTCCCCATGTCGTAGGTACTC
+
B?>ABCEBCC@CDD9A?@@BBB@@=::<;C
@CRC7V:00594:00854
ACGAGTGCGTTCCCACTGTCGTAGTACG
+
CCC@@A@>>?599044444991//.///
@CRC7V:00594:00890
ATCAGACACGGACACAGCAGAACACAC
+
BBBBBCBB@@=?BBBABBBAA>@CCDC
@CRC7V:00596:00860
ACGAGTGCGTTCCCCATGTCGTAGGTACTC
+
BBBBBBBBDB>@??6?;;;ABA9;8;;99@
@CRC7V:00599:00892
ACGAGTGCGTTCCCCATGTCGTAGGTACT
+
ABBBBBBB=;2444/9991=>8--+--,,
@CRC7V:00552:00941
ATATCGCGAGGGTATGGAAGACTCTATAG
+
CBABBBB=9::9;BCC=A>ACBBB@@@=<
@CRC7V:00554:00905
TAGTATCAGCCTCCGCCATGACGAAGGTATTCC
+
ABB<<<D999599249:>ACCCA@=@<999;>5
@CRC7V:00554:00935
TCTCTATGCGCTCCACATGTCTAAGGT
+
88=AAAAABBBBB@BBCCCB@A@=@=@
@CRC7V:00556:00901
ACGAGTGCGTTCCCCATGTCGTAGGTACTC
+
ABBBBBBCCB>AA?7?9;;@@@>@=?;;;A
@CRC7V:00559:00927
ACGCTCGACATGCCCAGGTACAGGAG
+
BB?@?BBBACCA?A<;97;BCBB?BD
@CRC7V:00564:00938
ACGAGTGCGTTCCCCATGTCGTAGGTACTC
+
ABBBBBCC??>ADC:;<=@@@>AA=?@@BC
@CRC7V:00568:00942
ATATCGCGTACGGTATGGAAGACTCTATAG
+
489448;44444244492424488733.43
@CRC7V:00570:00912
ACGAGTGCGTTCCCCATGTCGTAGGTACTC
+
BB>BBBBCBBAAA?9A;;9>BA8:7:;;;B
@CRC7V:00570:00932
ACGAGTGCGTTCCCACTGTCG
+
ABCBBBB@99511,16///66
@CRC7V:00570:00941
TAGTATCAGCCTCGCCATGACGAAGGTATTCC
+
;;B<<=EAAA??@<<:;@@AB<;9<?99<:<6
@CRC7V:00572:00905
ACGAGTGCGTTCCCCATGTCGTAGGTACTC
+
@@>@BBCBB@;==9499@@@@@>@=?;;;B
@CRC7V:00578:00928
TAGTATCAGCCTCGCCATGACGAAGGTATTCC
+
=8>AB;:9992499>8>9994;;975611,1,
@CRC7V:00581:00934
ATCAGACACGGACACAGCAGAACACAC
+
BBBABA>B978:@@@@@AA@A=@CCCC
@CRC7V:00582:00912
TCTCTATGCGCTCCACATGTCTAAGGT
+
BBBBCBBBBBBBB?DBBBDCBEC@C@C
@CRC7V:00584:00939
ACGAGTGCGTTCCCCATGTCGTAGGTACTC
+
ACCBBBECBB7::;49>>@@AABB@CBBBB
@CRC7V:00585:00902
ACGCTCGACATGCCCAGGTACAGGAG
+
BBAABBBBADBCFC@@@>?BBAB@CC
@CRC7V:00585:00921
ACGAGTGGCGTTCCCACTGTCGTAGTAGTC
+
CCB@@@@;>>?6991444449>>4934994
@CRC7V:00586:00929
ACGAGTGCGTTCCCCATGTCGTAGGTACTC
+
BDAAABBBCC@CCC:B??>=@=7748888A
@CRC7V:00597:00926
ACGAGTGCGTTCCCCATGTCGTAGGTACTC
+
BBAA@BCBB?6::449=>==@@886::;;B
@CRC7V:00597:00936
ACGAGTGCGTTCCCCATGTCGTAGGTACTC
+
BBDBBBBCCC@CCC:BAAAABB>>>A@@@C
@CRC7V:00550:00980
TCTCTATGCGCTCCACATGTCTAAGGT
+
CGDCBBBDCCCAA@BCB@@@>@>6959
@CRC7V:00553:00953
ATATCGCGAGGGTATGGAAGACTCTATA
+
BBAABB@=9;:7;A@B?B@BDCCB@@AB
@CRC7V:00557:00951
ACGAGTGCGTTCCCCATGTCGTAGGTACTC
+
ABBBBBBBAA?BCD9G@A??B@>@=;<<<C
@CRC7V:00557:00956
AGCACTGTAGCTCGTCACTAGTTACTTGTG
+
BCBBDDCBAB<<99B;>@AACC9;9@8949
@CRC7V:00563:00953
ACGAGTGCGTTCCCACTGTCGTAGT
+
CBBBBBB;88,//+/////;;?443
@CRC7V:00563:00990
ACGAGTGCGTTCCCCATGTCGTAGGTACTT
+
??AABBBCBC@CDC:C:;9=@@8858999>
@CRC7V:00571:00978
ACGAGTGCGTTCCCCATGTCGT
+
9;?>BBA9996111+11/////
@CRC7V:00571:00979
ACGAGTGCGTTCCCCATGTCGTAGTACTC
+
CA@@CBB>>>5999/99411////.///6
@CRC7V:00575:00966
ACGAGTGCGTTCCCCATGTCGTAGGTACTC
+
BBBBBBBCCB=@==6=;<;AAA9968999@
@CRC7V:00575:00970
ACGAGTGCGTTCCCCATGTCGTAGGTACTC
+
@@?BBBBBBA>BFH:E@@??B@@?>@@ABD
@CRC7V:00576:00961
ACGAGTGCGTTCCCCATGTCGTAGGTACTC
+
A@>BBBBBAA?ADD:CABBBBBBA?@@@DC
@CRC7V:00577:00983
ACGAGTGCGTTCCCCATGTCGTAGGTACTC
+
A@>BBBBBBB>BCF:D@@@CCC@B@@;<<C
@CRC7V:00577:00993
ACGAGTGCGTTCCCCATGTCGTAGGTACTC
+
CBBBAABBDE>@?=6=9;;=@>9958999C
@CRC7V:00578:00954
ACGAGTGCGTTCCCATGTCGTAGTAGTAC
+
?A@BBBBB;C7991944499:44386//.
@CRC7V:00584:00983
ACGAGTGCGTTCCCCATGTCGTAGGTACTC
+
DA@@B@@@CC=A?B4?9<1>8=--+--,,2
@CRC7V:00586:00991
ACGAGTGCGTTCCCCATGTCG
+
49A;;<B@A@5111*///,**
@CRC7V:00588:00952
TACTGAGCTACACACACAGAAAGATGGT
+
BBBCCA@><::<BBBBEECCC>BB<<9;
@CRC7V:00591:00982
ACGAGTGCGTTCCCCATGTCGTAGGTACTC
+
BBBBBBCBAA?ACD:DBBBBB?<<?@@@BD
@CRC7V:00592:00958
ACGAGTGCGTTCCCCATGTCGTAGGTACTC
+
@AB<BBBBB@6;994;=@@ACA8:7:;;;B
@CRC7V:00593:00976
ACGCTCGACATGCCAGGTAC
+
@@BBBBBB999//,11,//;
@CRC7V:00593:00984
ACGAGTGCGTTCCCCATGTCGTAGGTACTC
+
BBBBBBDDEB@DBD9B9;;>>>8858888>
@CRC7V:00597:00977
TCTCTATGCGCTCCACATGTCTAAGGT
+
BBBBAAACBBBBB?DDCBDDDDDCDBF
@CRC7V:00598:00967
ACGAGTGCGTTCCCCATGTCGTAGGTACTC
+
BBBBB@BCB;6:44/9?@>AA@88488337
@CRC7V:00599:00974
CGTGTCTCTAGGCACAGGATTTTGTGTAG
+
BBCBCCDCA?ABCBBBC@@@AA8AABBCC
@CRC7V:00561:01024
ACGAGTGCGTTCCCCATGTCGTAGGTACTC
+
?@CBBBABBE@DCD9BAB;;<BCCACBDBD
@CRC7V:00562:01006
ACGAGTCCCATGTC
+
89899433,444/1
@CRC7V:00566:01027
TGATACGTCTCCTTCCTTAGTTACTTCA
+
BBB@AABCBBB?@BD@C@B@?=ABDDCC
@CRC7V:00572:01023
ACGAGTGCGTTCCCCATGTCGTAGGTACTC
+
BBBBBBBBBEAAA?6?9;9=B@8:7:;;9B
@CRC7V:00576:01011
ACGAGTGCGTTCCCCATGTCGTAGGTACTC
+
A@>BBBCDDC@BD@9B@@@@@@>A>;;<<C
@CRC7V:00577:01014
ACGAGTGCGTTCCCCATGTCGTAGGTACTC
+
BBBBBBBDDB=A?=6=4;;=@>8848888@
@CRC7V:00579:01024
TAGTATCAGCCTCGCCATGACGAAGGTATTCC
+
BBB@@ACBBB@BCAA=@>>9?9959<>=>=@;
@CRC7V:00581:01012
ATCAGACACGGACACAGCAGAACACAC
+
CBBB?9798359>9999999;<AA@BA
@CRC7V:00581:01018
TGATACGTCTCCTTCTTAGTTACTTCA
+
89;@894D1--+,*,,*,//,444244
@CRC7V:00583:01034
ACGAGTGCGTTCCCCATGTCGTAGGTACTC
+
>>?@@@BCCF=A?A6?ABCBBC;;6::779
@CRC7V:00584:01042
ACGAGTGCGTTCCCCATGTCGTAGGTACTC
+
BBABBCCBBA?CCC9GBC;<;==?=99:BB
@CRC7V:00587:01001
ACGAGTGCGTTCCCCATGTCGTAGGTACTC
+
?@CABBCCCC5499/9991::0-,*,,,,2
@CRC7V:00592:01023
ACGAGTGCGTTCCCCATGTCGTAGGTACTC
+
BBBBBBCB@;2444/9999??@8868888?
@CRC7V:00593:01003
ACGAGTGCGTTCCCCATGTCGTAGGTACTC
+
BBBBBBBBBCACCC:C@?>@@@9@=:;;@C
@CRC7V:00594:01037
CGTGTCTCTAGGCACAGGATTTTGTGTAG
+
BBBBCCCC::<=@@ABB?BAAB7B@B<<<
@CRC7V:00596:01034
CGTGTCTCTAGGCACAGGATTTTGTGTAG
+
BCBBBCDDA@A@CCCCC?@A@@6@BBABB
@CRC7V:00598:01034
ACGATTGCGTTCCCCATGTCGTAGGTACTC
+
BBBAB@BCBEACBB:B@@@BB?=@>;;<AC
@CRC7V:00583:01053
ACGAGTGCGTTCCCCATGTCGTAGGTACTC
+
CCBBABBBBB?BCC6A@@9984447344==
@CRC7V:00586:01067
ATCAGACACTCG
+
/..///./////
@CRC7V:00601:00287
ACGAGTGCGTTCCCCATGTCGTAGGTACTC
+
BBBBBBBBBB?BBB9C@A??B@@@>@<<<C
@CRC7V:00605:00293
TCTCTATGCGCTCCACATGTCTAAGGT
+
B?BBCB?@BBBBB@DBCCBCDCC@C@C
@CRC7V:00606:00267
ACGAGTGCGTTCCCCATGTCGTAGGTACTC
+
@ABABB>=;;59DA4BBBBBBAAB?:;<BC
@CRC7V:00606:00277
ACGAGTGCGTTCCCCATGTCGTAGGTACTC
+
BBBBBBBB??>ACC:B@A@@@@>?<:;;<C
@CRC7V:00606:00283
ACGAGTGCGTTCCCCATGTCGTAGGTACTC
+
BBBBBBBB??=ACE9CAA@B@@?;;::<BC
@CRC7V:00608:00265
ACGAGTGCGTTCCCCATGTCGTAGGTACTC
+
<<::=8=4445999-9991?==--*--,,2
@CRC7V:00612:00294
ACGAGTGCGTTCCCCATGTCGTAGGTACTC
+
@@CABAA@;;;=CCAFDGBBBA@@=;;;AA
@CRC7V:00613:00265
TCTCTATGCGCTCCACATGTCTAAG
+
??@@:;;ABBCBCADD?499911,1
@CRC7V:00615:00279
ACGAGTGCGTTGTCGTAGGTACTC
+
ADCCBABB?>=@@CAAAB@;;<BB
@CRC7V:00618:00287
ACGAGTGCGTTCCCCATGTCGTAGGTACTC
+
BBBBCBBB9::<DD9CBBBBB@@>>::<<C
@CRC7V:00619:00276
ACGAGTGCGTTCCCCATGTCGTAGGTACTC
+
BBBBBBDC:::<DH:CBBBBBB@B?@@@AC
@CRC7V:00622:00282
ACGAGTGCGTTCCCCATGTCGTAG
+
BBB??BCA==2444/444/882,,
@CRC7V:00622:00287
ACGAGTGCGTTCCCCATGTCGTAGGTATC
+
BBBABAAB996<BB4@AAAAAABB?@@AC
@CRC7V:00626:00289
ACGAGTGCGTTCCCCATGTCGTAGGTACTC
+
BBBBBCDB@@@ACD:CAA??BA?;=@;<<C
@CRC7V:00636:00291
ACGAGTGCGTTCCCCATGTCGTAGGTACTC
+
BCBCBBB=>>5999/9ABA?BB;:48999>
@CRC7V:00645:00280
ACGAGTGCGTTCCCCATGTCGTAGGTACTC
+
BCCBBBBB??>@FH:CBCCBBB=>?@@@@C
@CRC7V:00648:00292
ACGAGTGCGTTCCCCATGTCGTAGGTACTC
+
@CDCBBBBBB=@??6A@A@@B@9958984;
@CRC7V:00649:00294
ACGAGTGCGTTCCCCATGTCGTAGGTACTC
+
CCBBCCBA@A5999/49999=987:3;9@@
@CRC7V:00600:00303
ACGAGTGCGTTCCCCATGTCGTAGGTACTC
+
?@BB@BBB@;2:44/9<<<BBB9858998<
@CRC7V:00601:00311
ACGAGTGCGTTCCCACTGTCGTAGTACGT
+
CCABBBBC>A599099444996//.///.
@CRC7V:00604:00336
ACGAGTGCGTTCCCCATGTCGTAGGTACTC
+
BBBBBBBBAA>AFF:D:;:AB@AA>@<<<C
@CRC7V:00609:00341
ACGAGTGCGTTCCCCATGTCGTAGGTACTC
+
BBBBBCBB??=@DC:C:;;@@@@@>A<<<C
@CRC7V:00611:00315
ACGAGTGCGTTCCCCATGTCGTAGGTACTC
+
CCBBBBAA@>=ABC7BBB@@BAAB>;<<BA
@CRC7V:00612:00310
ACGAGTGCGTTCCCCATGTCGTAGGTACTC
+
BBBBBBBBAA?BCF:ECCBBBBBB?@@@BC
@CRC7V:00613:00301
ACGAGTGCGTTCCCCATGTCGTAGGTACTC
+
BABABBBB??>ACC:CDCAABB@?>@@@@C
@CRC7V:00615:00322
TCTCTATGCGCTCCCACATGTCTAAGGT
+
984444499::999-99@@BC=<:6:64
@CRC7V:00615:00341
AGCACTGTAGCTGTCACTAGTTACTTGT
+
?ACCCCBBBBBBBBBBCBBBB@BEB?BB
@CRC7V:00617:00303
ACGAGTGCGTTCCCCACTGTCGT
+
<CCCCBB;88,///+1///,88>
@CRC7V:00619:00340
ACGAGTGCGTTCCCCATGTCGTAGGTACTC
+
ABBBBBDB@;2444/99<9@B@9858999>
@CRC7V:00625:00329
ACGAGTGCGTTCCCCATGTCGTAGGTACTC
+
BBBBBBBBBB>AAA9B<<<BB@9958999>
@CRC7V:00626:00310
TGATACGTCTCCCTTCCTTAGTTACTTCAG
+
////44444///+/,/,/7469;??=<=@9
@CRC7V:00627:00322
ACGAGTGCGTTCCCCATGTCGTAGGTACTC
+
BBBBBBCB??>@DD9C@A?ABB@B?@@@AC
@CRC7V:00630:00325
ACGAGTGCGTTCCCCATGTCGTAGGTACTC
+
BBBBBBCCAA?ACC:CAABBCA=<=@:<<G
@CRC7V:00633:00316
ACGAGTGCGTTCCCCATGTCGTAGGTACTC
+
BBBBBBBB@@>ADC9DABBBC?=>?@@@@C
@CRC7V:00633:00336
TAATATCAGCCTCGCCATGACGAAGGTATTCC
+
;<DCCBBBA?=;;::6:??=@;;79=999595
@CRC7V:00635:00314
AGCACTGTAGCTCGTCACTAGTTACTTGTG
+
?B@BACCAAB<<9:A?AAAACC69;A899D
@CRC7V:00640:00315
ACGAGTGCGTTCCCCATGTCGTAGGTACTC
+
ABBBBACB;;2444/9>?>@CB9;78999?
@CRC7V:00646:00304
TAGTATCAGCCTCGCCATGACGAAGGTTTTCC
+
;<C<<<DAAA@BBBC@CCCDCDB>?=@@@6@?
@CRC7V:00646:00311
TCTCTATGCGCTCCACATGTCTAAGGT
+
=@DDA@ACBCCBB@BBBBCCFEC?C@C
@CRC7V:00646:00321
ACGAGTGCGTTCCCCATGTCGTAGGTACTC
+
BCCAABCB@;2444/99@BBCB@@=;<<CC
@CRC7V:00611:00379
ACGAGTGCGTTCCCCATGTCGTAGGTACTC
+
?ABCBCBB>>=@@@494<99999958949B
@CRC7V:00613:00382
ACGAGTGCGTTCCCCATGTCGTAGGTACTC
+
??BBBBBBCC@CBC9B;<;>@>9858999?
@CRC7V:00618:00357
ACGAGTGCGTTCCCCATGTCGTAGGTACTC
+
BBBBABBBAA>ADD:D=>?BBB995:@@@C
@CRC7V:00618:00390
ACGAGTGCGTTCCCCATGTCGTAGGTACTC
+
BBCBBBCCDC?BDB9B==99>>9968999>
@CRC7V:00620:00399
ATATCGCGAGGGTATGGAAGACTCTAT
+
CB@BBBCCA@A=ABAA;<<=CBBB;;;
@CRC7V:00621:00351
ACGAGTGCGTTCCCCATGTCGTAGGTACTC
+
BCAABBCB??=ACC9ABBBBBB@B?:;;@C
@CRC7V:00625:00367
ACGAGTGCGTTCCCACTGTCGTAGTACG
+
ADCCBBB;;;599044444997//.///
@CRC7V:00630:00353
ACGAGTGCGTTCCCCATGTCGTAGGTACTC
+
CCBABA@=895999/9>@>@A;;;>;;;@B
@CRC7V:00635:00367
TACTGAGCTACACACACATG
+
999944;?344491///,,,
@CRC7V:00638:00395
TAGTATCAGCCTCGCCATGACGAAGGTATTCC
+
BBDA@ACBBA>@A<;8<AC;>::79:9998<5
@CRC7V:00649:00359
ACGAGTGCGTTCCCCATGTCGTAGGTACTC
+
DCCCB?@;442999/9AAAABBA@>:;;@@
@CRC7V:00601:00407
ACGAGTGCGTTCCCCATGTCGTAGGTACTC
+
?BBBBABBBA>CBB9B;;;=>>8858999?
@CRC7V:00601:00424
ACGAGTGCGTTCCCCATGTCGTAGGTACTC
+
BBBBBBCBAA?ADD:C;<;@A@AC@A<==C
@CRC7V:00608:00416
TCTCTATGCGCTCCCACATG
+
444444447////85//4/8
@CRC7V:00610:00418
ACGAGTGCGTTCCCCATGTCGTAGGTACTC
+
BBBBBBBBAA?ACC:C:;;BB@@B?A<<<C
@CRC7V:00610:00439
ATATCGCGACGGGTATGGAAGACTCTATAGA
+
>@;<9@??4444-499;:>=A@=A?83396/
@CRC7V:00615:00439
ACGAGTGCGTTCCCCATGTCGTAGGTACTC
+
BBBBBBBBBC@CBB9B9;;BBBAB?A<<<C
@CRC7V:00618:00425
TAGTATCAGCCTCGCCATGACGAAGGTACTTCC
+
BCB@ACFCAAABBAA?ACC;?;::<-1///,/5
@CRC7V:00619:00412
ACGAGTGCGTTCCCCATGTCGTAGTACTC
+
BBAA@?AA;;2444/9949>=:/..///4
@CRC7V:00632:00435
TAGTATCAGCCTCGCCATGACGAAGGTATTCC
+
BB?9;<CBAD@BAAAACB?@AAAAA<>;9299
@CRC7V:00635:00412
ACGAGTGCGTTCCCCATGTCGTAGGTACTC
+
BBBBBBBBBB?ADD:C:;:?BB?;;?:;<C
@CRC7V:00643:00431
ACGAGTGCGTTCCCCATGTCGTAGGTACTC
+
CBBBBBBBAA?BCB:C@A?ABA=>=@@A@C
@CRC7V:00646:00407
ACGAGTGCGTTCCCCATGTCGTAGGTACTC
+
CCBBBBB==98@@@4@@@@BBBBB@@@ABC
@CRC7V:00601:00489
ACGAGTGCGTTCCCCATGTCGTAGGTACTC
+
BBBBBBBBBB>A??7?;;99999958989>
@CRC7V:00604:00462
ACGAGTGCGTTCCCCATGTCGTAGGTACTC
+
BBCBBBB@@@?B@@7@9999999927=?@B
@CRC7V:00610:00467
ACGAGTGCGTTCCCCATGTCGTAGGTACTC
+
BBBBBBDB@@>@DD:C:<;BBAA@?@<<<D
@CRC7V:00615:00450
ACGAGTGCGTTCCCCATGTCGTAGGTACTC
+
@?BBBBBBAA>BIH:E;;;BB@876::;;B
@CRC7V:00615:00483
ACGAGTGCGTTCC
+
49@@@A8=;951>
@CRC7V:00615:00499
ACGAGTGCGTTCCCCATGTCGTAGGTACTC
+
BBBBBCBCA@>ACC9BAA@BBB@B?;<<<D
@CRC7V:00618:00450
ACGGTGCGTTCCCCATGTCGTAGGTACTC
+
@AB?ABBBB?BBB9B;>1;<<11-1111:
@CRC7V:00618:00495
CGTGTCTCTAGGCACAGGATTTTGTGTAGAG
+
BBBCBB<;<@=898:4424999294444444
@CRC7V:00621:00478
ACGAGTGCGTTCCCCATGTCGTAGGTATC
+
ABB@@ADB;=2444/9991<<;10,.68.
@CRC7V:00623:00486
ACGAGTGCGTTCCTCATGTCGTAGGT
+
BCBBBA;<11,1,//.3449==11-1
@CRC7V:00628:00466
TAGTATCAGCCTCCCCATGACGAAGGTATTCC
+
CCC??ADIBB:4444,9AD:???=AABBB?B?
@CRC7V:00631:00497
TCTCTATGCGCTCCACATGTCTAAGGT
+
BBBB@A@CCBDBB@BBCABBBCH@CCB
@CRC7V:00643:00466
ACGAGTGCGTTCCCCATGTCGTAGT
+
BBBAA?DB@;2444/994/777/..
@CRC7V:00604:00533
ACGAGTGCGTTCCCCATGTCGTAGGTACT
+
4;;@?>>>995<AB2@@@111/10,.///
@CRC7V:00612:00505
ACGAGTGCGTTCCCTATGTCGTAGGTACTC
+
??BBBBCC:::<DBCCCCBBBA=@?@<:<D
@CRC7V:00612:00526
ACGAGTGCGTTCCCCATGGTCGTAGGTACTC
+
BBBBBBBC@@>ADC:CCC@B?@@AB?@<<<D
@CRC7V:00613:00549
ACGAGTGCGTTCCCCATGTCGTAGGTACTC
+
BBBBBBCC:::<HH:FAAACCBAB?;<<<C
@CRC7V:00616:00525
ACGAGTGCGTTCCCACTGTCGTA
+
AAB@BBC?8>,11,/////::;/
@CRC7V:00616:00547
CGTGTCTCTAGGCACAGGATTTTGTGTAG
+
BBBBCCBCAAA@BBBBC@CCBB:BCCBEE
@CRC7V:00617:00506
TACTGAGCTACCACACACAGAAAGATTGT
+
@?;99AA874478944444444-468,/.
@CRC7V:00617:00549
ACGAGTGCGTTCCCCATGTCGTAGGTACTC
+
BBBBBBBB9::<CC9C:<;BB@==<?;<<C
@CRC7V:00620:00546
ACGAGTGCGTTCCCCATGTCGTAGGTACTC
+
?@B<ABBB@@>ACC9CAA@BBBAB?A<<@C
@CRC7V:00621:00528
ACGAGTGCGTTCCCCATGTCGTAGGTATC
+
@@??BBCBDC?B??7B;<99999848=93
@CRC7V:00622:00500
ACGAGTGCGTTCCCCATGTCGTAGGTACTC
+
AABBBBBBBB@BBB:C;<;@AA>@>A<=<N
@CRC7V:00625:00521
ACGAGTGCGTTCCCCATGTCGTAGGTACTC
+
==?BBBBB=:2444/9991<>8--+--,,0
@CRC7V:00629:00501
ACGAGTGCGTTCCCCATGTCGTAGGTACTC
+
BBBBBBBBB@;=9=6=;;;@@@9968999>
@CRC7V:00632:00509
ACGAGTGCGTTCCCCATGTCGTAGGTACTC
+
@ABBBBCB?>;=9=6@;;;=@@9848999?
@CRC7V:00632:00547
TCTCTATGCGCTCCACATGTCTAAGGT
+
BBBCBBBBCBBAB?BCBAAA?B?5959
@CRC7V:00634:00505
AGCACTGTACGCTCGTCACTAGTTACTTGT
+
@BAB@:=;1//////:>AA@@=@64:@899
@CRC7V:00635:00536
ACGAGTGCGTTCCCATGTC
+
BBBBBB?=99511,1//,*
@CRC7V:00642:00502
ACGAGTGCGTTCCCCATGTCGTAGGTACTC
+
BBBBBBBB??>AEE:DAA;:8811-0111>
@CRC7V:00642:00541
ACGAGTGCGTTCCCCATGTCGTAGGTACTC
+
BBBBBCBBBB?BBC:C@@?BBB=<=@;<<C
@CRC7V:00649:00518
ACGAGTGCGTTCCCCATGTCGTAGGTACTC
+
BBBBBBDB@?>AHH:C?A@BCB=<=@@@@C
@CRC7V:00604:00568
ACGAGTGCGTTCCCCATGTCGTAGGTACTC
+
BBB@??BB;=2444/994/8:8//,.///6
@CRC7V:00605:00586
ACGAGTGCGTTCCCCATGTCGTAGGTACTC
+
?BAABBB@;;2444/9?A@@A@A?>@@@BB
@CRC7V:00608:00554
ACGAGTGCGTTCCCATGTCGTAGTATC
+
>;:8//////78857/4//////.666
@CRC7V:00612:00553
ACGAGTGCGTTCCCCATGTCGTAGGTACTC
+
BBBBBBD?=:2499/9999@A@>?=?;;;B
@CRC7V:00622:00551
ATATCGCGAGGGTATGGAAGACTCTATA
+
B??@BCBBBDD?CCCC>A>>=8333876
@CRC7V:00623:00558
ACGAGTGCGTTCCCCATGTCGTAGGTACTC
+
;;;BB;<=HCABBJ6A31111198134447
@CRC7V:00632:00575
ACGAGTGCGTTCCCCATGTCGTAGGTACTC
+
BBBBBBDB?=6::449=@@@@@>?<?;<<B
@CRC7V:00641:00594
ACGAGTGCGTTCCCCATGTCGTAGGTACTC
+
ABBBBBB@;;2444/9991>>>11,11114
@CRC7V:00601:00622
CGTGTCTCTAGGCACAGGATTTTGTGTA
+
@@@A@?9<9>><>=8=>;9999,44487
@CRC7V:00605:00606
ACGAGTGCGTTCCCCATGTCGTAGGTACTC
+
B@?BBBBBB@=?==6@<=<ABA98489443
@CRC7V:00618:00648
TCTCTATGCGCTCCACATGTCTAAGGT
+
==ACAAAECBBBB?BBBBBCCEDCD@B
@CRC7V:00619:00623
ACGAGTGCGTTCCCCATGTCGTAGGTACTC
+
BBBBBBBB@@@AHD9E@A?ABB@??@@A@C
@CRC7V:00625:00618
ACGAGTGCGTTCCCCATGTCGTAGGTACC
+
BBBBBBDB??>@DF:A:<<BCAAA>?;;9
@CRC7V:00634:00642
ACGAGTGCGTTCCCCATGTCGTAGGTACTC
+
=B;<999?<<8<BB6A<<<@@@99589899
@CRC7V:00642:00638
ACGAGTGCGTTCCCCATGTCGTAGGTACTC
+
?BBBBBCBBB?BDC:C@?@B?===<?;;;C
@CRC7V:00648:00617
CGTGTCTCTAGGCACAGGATTTTGTGTAG
+
BDDEBCBBBCB@CCBBB?CDDD:AD@CCC
@CRC7V:00602:00666
ACGAGTGCGTTCCCCATGTCGTAGGTATC
+
BBBBBBBBAA>ACD9E:;;BBBCCACCBB
@CRC7V:00604:00673
CGTGTCTCTAGGCACAGGATTTTGTGTAG
+
BB>ABDBBA@A@CBCBB@BCCC:AAACCC
@CRC7V:00609:00659
ACGAGTGCGTTCCCCATGTCGTAGGTACTC
+
ABBBBBBBAA?ACC:C@@@BCB@==@;<<C
@CRC7V:00609:00678
ACGAGTGCGTTCCCCATGTCGTAGGTACTC
+
9<DBBB@==@5999/99999998848878>
@CRC7V:00610:00658
ACGAGTGCGTTCCCCATGTCGTAGTACTC
+
BBCCCBC>@=5999/9991<<;11.///6
@CRC7V:00612:00666
ACGAGTGCGTTCCCACTGTCGTAGTAGTC
+
BBB@BDC;::244-4444444=4434444
@CRC7V:00618:00675
ACGAGTGTTCCCCATGTCGTAGGTACTC
+
BBCB?=>>6999,99944489924><<@
@CRC7V:00620:00655
CGTGTCTCTACGGCACAGGATTTTGTGTAGA
+
<<@@??A;;9==<=A@AB@BBAB49994449
@CRC7V:00621:00682
AGCACTGTAGCTGTCACTAGTTACTTGT
+
;;CCBABCBCBCCCBBDCC@A>ACB>BB
@CRC7V:00622:00653
ACGAGTGCGTTCCCCATGTCGTAGGTACTC
+
A@@@BBCB@@>ACC9BABB@B@@@>AAABC
@CRC7V:00622:00664
TAGTATCAGCCTCCGCCATGACGAAGGTATTCC
+
@9<894:999294299?@A@CC@@==;944296
@CRC7V:00624:00674
ACGAGTGCGTTCCCCATGTCGTAGGTACTC
+
@ABBBCBBBB?BCC:CBBA>@=996:;;;C
@CRC7V:00626:00651
ACGAGTGCGTTCCCCATGTCGTAGGTACTC
+
A@>BBBC>;;2444,9@?@BBBAB?@@@CB
@CRC7V:00626:00672
ACGAGTGCGTTCCCCATGTCGTAGGTACTC
+
BBBBBBBBBB>BCHAD:;;@@@9968999@
@CRC7V:00626:00689
ACGAGTGCGTTCCCCATGTCGTAGGTACTC
+
BBBBBBBBBB@CDD9CBBBABBBB?A@@@C
@CRC7V:00627:00667
ACGAGTGCGTTCCCCATGTCGTAGGTACTC
+
@ABBBCBB??=ACB9DABABCB=A?>@@BC
@CRC7V:00636:00697
ACGAGTGCGTTCCCCATGTCGTAGGTACTC
+
@BCCBCBB@;2444/99<1=>8--+--,,0
@CRC7V:00639:00661
ACGAGTGCGTTCCCCATGTCGTAGGTACTC
+
BBBBBBBBBC@CEE:CBBABB?=??@@@@C
@CRC7V:00643:00688
ACGAGTGCGTTCCCCATGTCGTAGGT
+
99A>9>>>>@6999,444////..,.
@CRC7V:00647:00670
ACGAGTGCGGTCCCCATGTCGTAGGTACTC
+
BBABBCCCD@CCEE:D@A@?BB@A>A@@@D
@CRC7V:00648:00650
TACTGAGCTACACACACAGAAAGATTGGT
+
BA?@BBDA?A@@@BBBAC994-9===@@D
@CRC7V:00648:00696
ACGAGTGCGTTCCCCATGTCGTAGTACGT
+
BBB?@?CB@?5;99/9991>@=--,,,,,
@CRC7V:00602:00715
ACGAGTGCGTTCCCCATGTCGTAGAT
+
BBBBBBBB=?6:44/9999;<<ABBC
@CRC7V:00604:00728
ACGAGTGCGTTCCCCATGTCGTAGGTACTC
+
ABBBBBCBA>;=99699;;@AA9958999B
@CRC7V:00609:00722
ACGAGTGCGTTCCCCATGTCGTAGGTACTC
+
BCBCBBDAAA?ADD:A<=<@AA??<?@??B
@CRC7V:00619:00718
ACGAGTGCGTTCCCCAGTCGTAGGTACTC
+
BBAABBCCBB?BDC9BBCCCEAA?BAAEC
@CRC7V:00619:00722
ACGAGTGCGTTCCCGATGTCGTAGTACTC
+
997:44444424:-4494////.......
@CRC7V:00620:00706
TGATACGTCTCCTTCCTTAGTTACTTCA
+
;<BB@>>@>9<:<?C:B@::;9;A@?99
@CRC7V:00621:00712
ACGAGTGCGTTCCCCATGTCGTAGGTACTC
+
BBBBBBDCBB?CDD:C?A@@B@<?<?;;;D
@CRC7V:00625:00715
ACGAGTGCGTTCCCCATGTCGTAGGTATC
+
@?BBBBBB;;2444/9991@@<11,.68/
@CRC7V:00625:00725
ACGAGTGCGTTCCCCATGTCGTAGGTACTC
+
BCBBBBBBBA=?==6=;<1<<<11,01//6
@CRC7V:00626:00729
ACGAGTGCGTTCCCCATGTCGTA
+
@ACBBCCCA?;8660:11---,.
@CRC7V:00637:00732
ATATCGCGAGGGTATGGAAGACTCTATA
+
BB???C>B@AA??@BB=A>CECCCA@@A
@CRC7V:00644:00704
TCTCTATGCGCTCCACATGTCTAAGGT
+
99?BAAABDECCC@CECC;<;@A5969
@CRC7V:00644:00717
ACGAGTGCGTTCCCCATGTCGTAGGTACTC
+
BBBBBBCBDC@DCC:B9;;@@@7:7;;;;B
@CRC7V:00645:00717
ACGAGTGCGTTCCCCATGTCGTAGGTACTC
+
BBBBBBBBBB>BDC:EABBABB>@?>@@@C
@CRC7V:00648:00742
ACGAGTCGTCCCATGCTCGTAGTACGTAC
+
9938449444=6::444444944494444
@CRC7V:00649:00719
ACGAGTGCGTTCCCATGCTCGTAGGTACGT
+
==78894444244-4494///1-,*,2,,,
@CRC7V:00603:00766
TGATACGTCTCCTTCCTTAGTTACTTCA
+
BBBBBBCDAADAC@B@C@@>=<?CB@CD
@CRC7V:00608:00759
ACGAGTGCGTTCCCCATGTCG
+
;=ECB@@9996999,99/--,
@CRC7V:00614:00768
ACGAGTGCGTTCCCCATGTCGTAGGTACTC
+
BBBBBBBCBA=?==6==?>ABB996:;;<C
@CRC7V:00616:00787
ACGAGTGCGTTCCCCATGTCGTAGGTACTC
+
BBBAACBDBB?CBB9BAAA?B=7;;?:;:C
@CRC7V:00620:00785
GACGAGTGCGTTCCCCATGTCGTAGGTACTC
+
>@BDBBBBDBC=?==6==@@ACA7:68888?
@CRC7V:00624:00790
ACGAGTGCGTTCCCCATGTCGTAGGTACTC
+
?BBBBBBBCC=@@?7AAA@BCB8958999@
@CRC7V:00627:00792
ATATCGCGAGGGTATGGAAGACTCTATA
+
BBABBBA=@A?>@@BB9;;<C?>?:::7
@CRC7V:00630:00772
ACGATGTCGTAGGTACTC
+
ABBBBBBBB?===@;=>D
@CRC7V:00632:00764
ACGAGTGCGTTCCCCATGTCGTAGGTACTC
+
B@?@@ABBB@6944/99<<@B@99589448
@CRC7V:00633:00796
ACGAGTGCGTTCCCCCATGTCGTAGGTACTC
+
BBBBBBA@==8????/?@@AABAAA@;;;BA
@CRC7V:00636:00799
ACGAGTGCGTTCCCCATGTCGTAGGTACTC
+
BBBBBBDBA?6:44-9AAACCB?@=99;;C
@CRC7V:00647:00752
ACGAGTTCCCCATGTCGTAGGTACTC
+
ABBBB@?>BB7@@BCCCBAB@;:<AD
@CRC7V:00649:00786
ACGAGTGCGTTCCCCATGTCGTAGGTACTC
+
BBBBBBBBBA@DDD:BBCBBCB??@@@@DC
@CRC7V:00601:00848
ATCAGAGCACGGACACAGCAGAACACACA
+
@:;<=1////.388444=:44>;44447.
@CRC7V:00604:00802
ACGAGTGCGTTCCCCATGTCGTAGGTACTC
+
?@?>BBBB?A>BCC9BABBDBBAA?>@@DC
@CRC7V:00605:00822
ACGAGTGCGTTCCCCATGTCGTAGGTACTC
+
BBBBBBBBDB@CDD:CCCBBDBBB@::;BC
@CRC7V:00606:00846
ACGAGTGCGTTCCCACTGTCGTA
+
ABBABBBA495991444444484
@CRC7V:00610:00827
TACTGAGCTACAAACACAGAAAGATTGGTGC
+
B??@CCCB?ABCC?BCCCDCCBCCC@B?BCB
@CRC7V:00610:00837
ACGAGTGCGTTCCCCATGTCGTAGGTACTC
+
BBBBBBBBBCADCC9DCBBBBA>??@@@BC
@CRC7V:00612:00849
ACGAGTGCGTTCCCCATGTCGTAGGTACTC
+
ABBAA?CBA;2444/9999@??00,00..4
@CRC7V:00617:00810
ACGAGTGCGTTCCCCATGTCGTAGGTATC
+
==?BBABB@;2444/9991;;;11,0;46
@CRC7V:00618:00849
ACGAGTGCGTTCCCCATGTCGTAGGTACTC
+
?@?AAABCCC8:::49@@@?AA8858888?
@CRC7V:00620:00847
TAGTATCAGCCTCGCCATGACGAAGGTATTCC
+
BBBBBBCCCDACBBBCECECCA@>A@CCDBCB
@CRC7V:00621:00837
ACGAGTGCGTTCCCCATGTCGTAGGTACTC
+
AABBBBBBB@6944499;;BB<11-0111<
@CRC7V:00630:00803
ACGAGTGCGTTCCCCATGTCGTAGGTACTC
+
AABBBBBBBA>BBB7A>@@@B@<?<::;@C
@CRC7V:00636:00842
ACGAGTGCGTTCCCCATGTCGTAGGTACTC
+
BBB<BBBBAA>ADC:CABBBB?=??99;@C
@CRC7V:00636:00847
ACGAGTGCGTTCCCCATGTCGTAGGTACTC
+
BBBBBBDBB@;===6==???BB?@=@@@@C
@CRC7V:00637:00805
ACGATGCGTTCCCCATGTCGTAGGTACTC
+
ABBBBA@>A@ABB8BAABBB?==>9;;AC
@CRC7V:00637:00816
ACGAGTGCGTTCCCCATGTCGTAGGTACTC
+
ABBBABCDBA6:::4;@B@BBB88488777
@CRC7V:00640:00808
ACGAGTGCGTTCCCCATGTCGTAGGTACTC
+
BBBBBBBBBB=?==6A@@@ABA8;88999@
@CRC7V:00640:00843
TGATACGTCTCCTTCCTTAGTTACTTCA
+
BBBAAABCBBD@B@B@BACBB?BCE@CC
@CRC7V:00640:00845
ACGAGTGCGTTCCCCATGTCGTAGGTACTC
+
BBBBBBBBDC@DDC:CBBBBBB;>@@@@@C
@CRC7V:00642:00812
ACGAGTGCGTTCCCCATGTCGTAGGTACTC
+
BBB?AABBBC=@@@7?AA@BCC;:8:@@AC
@CRC7V:00642:00845
ACGAGTGCGTTCCCCATGTCGTAGGTACTC
+
BBBBBBBBCCACCC:DBBABBB775:???B
@CRC7V:00649:00819
TGATACGTCTCCTTCCTTAGTTACTTCA
+
;?DBBBBA@@B?B@C>A=7==;==6777
@CRC7V:00601:00850
ACGAGTGCGTTCCCCATGTCGTAGGTACTC
+
@BBBBBBCBC?CBB9B?A?BCA;;;????B
@CRC7V:00604:00880
ACGAGTGCGTTCCCCATGTCGTAGGTACTC
+
>>BBBBBBBB?DBB9B@AACCC8:8:;;;B
@CRC7V:00605:00896
ACGAGTGCGTTCCCCATGTCGTAGGTACTC
+
AA>BBBCBBB=?==6==B@>BB:75::;;C
@CRC7V:00606:00858
TACTGAGCTACACACACAGAAAGATTGGT
+
BAAABBDA>@BBBBECBC;996;BB?B@C
@CRC7V:00606:00880
ACGAGTGCGTTCCCCATGTCGTAGGTACTC
+
BBB<BBBHBA?BBB9B@A?BBB@@>A<<<B
@CRC7V:00606:00896
TAGTATCAGCCTCGCCATGACGAAGGTATTCC
+
>BBBABB@@A=;;9>@BA@=999649444=@>
@CRC7V:00608:00895
ACGAGTGCGTTCCCCATGTCGTAGGTACTC
+
>@BBBC;;=C@DHH:CBBBBBB@A>A@@@C
@CRC7V:00610:00856
ACGAGTGCGTTCCCCATGTCGTAGGTACTC
+
BBBBBBBCBA>A??9???>?BB=>=@@A@C
@CRC7V:00610:00887
ACGAGTGCGTTCCCCATGTCGTAGTACTC
+
CCCA@BCBBA5999/9941:87-,,,,,0
@CRC7V:00612:00873
ACGAGTGCGTTCCCCATGTCGTAGTAC
+
@BCB>@;89B6999,944/666.....
@CRC7V:00618:00875
ACGAGTGCGTTCCCCATGTCGTAGGTACTC
+
BBBBBBCB@@6:44-99;;@B@8:68:88@
@CRC7V:00619:00856
ACGAGTGCGTTCCCACTGTCGTAGTACGTC
+
AAB@@BC;;A59904444488;......4.
@CRC7V:00619:00887
ACGAGTGCGTTCCCCATGTCGTAGTA
+
94334444992499,44444/0,,,,
@CRC7V:00621:00868
AGCACTGTAGCTGTCACTAGTTACTTGT
+
??CCCBBBBBBBCBB@@@AAA@AAA?@@
@CRC7V:00621:00895
ACGAGTGCGTTCCCCACTGTCGTAGT
+
BBC@?@CACA5999,4444/88=--,
@CRC7V:00626:00868
ACGAGTGCGGTTCCCCATGTCGTAGGTACTC
+
@A?C@>@4469<@?@6A@AABCC8:7:;9;B
@CRC7V:00631:00886
ACGAGTGCGTTCCCCATGTCGTAGGTACTC
+
BBB@@ABCBA6:4449>@@@B@8858888>
@CRC7V:00633:00852
ACGAGTGCGTTCCCACTGTCGTAGT
+
ABBBBBBA::244-94444::<00.
@CRC7V:00636:00861
CGTGTCTCTAGGCACAGGATTTTGTGTAG
+
BBBCDCCB@@ADCBBBCACDDC::>=BBC
@CRC7V:00636:00874
ACGAGTGCGTTCCCCATGTCGTAGGTACTC
+
??B@AABBB;6944/9>@@BBB9968999?
@CRC7V:00637:00858
ACGAGTGCGTTCCCCATGTCGTAGGTACTC
+
BBBBBBBDBB=?==6?@@@BBB8858888>
@CRC7V:00639:00893
CGTGTCTCTAGGCACAGGATTTTGTGTAG
+
CDDCAAADCCC@BAA9><9999/999>=C
@CRC7V:00643:00882
ACGAGTGCGTTCCCCATGTCGTAGGTACTC
+
BBBBBBDDBC@CDD:B@A?BCB@B?@@@@C
@CRC7V:00646:00867
ACGAGTGCGTTCCCCATGTCGTAGGTACTC
+
BBBBBBBBBC<???7AA@@@@;::>?;;;C
@CRC7V:00607:00908
AGCACTGTACGCTGTCACTAGTTACTTGT
+
@@44444944449??>DAA@?A?BCB=94
@CRC7V:00613:00917
TAGTATCAGCCTCGCCATGACGAAGGTATTCC
+
CBC@@ADECCABB?@>@BBBC@D>ABBBB@B?
@CRC7V:00615:00945
ACGAGTGCGTTCCCCATGTCGTAGGTACTC
+
@AB@@BBB@;2444/99<9@@@9958988=
@CRC7V:00616:00923
ATCAGACACGGACACAGCAGAACACAC
+
>??9998843149444@A@?B@B@@@B
@CRC7V:00616:00928
ACGAGTGCGTTCCCCATGTCGTAGGTA
+
AABAABBA;;2444/9941<;;//,.6
@CRC7V:00618:00946
ACGAGTGCGTTCCCCATGTCGTAGGTACTC
+
BBBBBBBBBB?DCC:CDA?BBA=>=<9<<D
@CRC7V:00619:00901
ACGAGTGCGTTCCCCATGTCGTAGGTACTC
+
BBBBBBBB?>;@==6A@A@AAA9958999@
@CRC7V:00622:00933
ACGAGTGCGGTTCCCCATGTCGTAGGTACTC
+
ABBBBBBBA@A?DDD:BABBBBB@B?@@@@C
@CRC7V:00622:00944
TACTGAGCTACCACACACAGAAAGATTGTG
+
<<<<9BB974474444444444-4/8,//.
@CRC7V:00623:00943
ACGAGTGCGTTCCCCATGTCGTAGGTACTC
+
BBBBBBBBBA?ACD:F@@@BCB=?>>9<;C
@CRC7V:00624:00918
ACGAGTGCGTTCCCCATGTCGTAGGTACTC
+
@@?>@BBBBBAAAA9A@@?ABB996:899@
@CRC7V:00626:00940
ACGAGTGCGTTCCCCATGTCGTAGGTACTC
+
AA?BBBBBBB=?==6==?>BBB=><<9<<C
@CRC7V:00628:00911
TCTTTATGCGCTCCACATGTCTAAGGT
+
BBCC@CCCBBBBB@BBBABBBAB?A?B
@CRC7V:00628:00921
TCTCTATGCGCTCCACATGTCTA
+
CJKDCBCCEAA;<59449///1+
@CRC7V:00629:00928
ACGAGTGCGTTCCCATGCTCGTAGGTACGTC
+
>@79994449544-4944/66:--*,0,,,,
@CRC7V:00635:00903
ACGAGTGCGTTCCCCAGTCGTAGGTACTC
+
BBAA??ACA@;??@6ABBA@B;849999?
@CRC7V:00643:00949
ACGAGTGCGTTCCCCATGTCGTAGGTACTC
+
CCCABBA@@A>BBC9CAAAHEBBB?;<<AC
@CRC7V:00645:00909
AGCACTGTAGCTGTCACTAGTTACTTGT
+
AACCCBD@@BBBA@@@BADCB@BBB@BB
@CRC7V:00647:00938
ACGAGTGCGTTCCCCATGTCGTAGGTACTC
+
@@?BBBBDDB?AAA9A???ABA3768888?
@CRC7V:00601:00968
TCTCTATGCGCTCCACATGTCTAAGGT
+
BCCDAABCBBCCB@BBCBA@AAC=@>A
@CRC7V:00603:00990
ACGAGTGCGTTCCCCACTGTCG
+
=@A::;@@11,111*///6/44
@CRC7V:00604:00960
ACGAGTGCGTTCCCCACTGTCG
+
A?BBBBBB88,///+1///,88
@CRC7V:00609:00973
ACGAGTGCGTCCCATGCTCGTAGTACGTC
+
=9384//////8577;4444444448433
@CRC7V:00609:00986
ACGAGTGCGTTCCCCATGTCGTAGGTACTC
+
BBBBBBBBBB@CCD9BBBBAB@@@=@@@AC
@CRC7V:00613:00989
ATCAGACACGGACACAGCAGAACACAC
+
BBBBABADAA?ABBB?@ABBB@CCBBB
@CRC7V:00614:00967
TGATACGTCTCCTTCCTTAGTTACTTCA
+
=>@@@>A999969<@9>@;:=@BCC@<;
@CRC7V:00617:00967
ACGAGTGCGTTCCCCATGTCGTAGGTACTC
+
BBB>BBCB?>=ABB9BABA?BB;967;99@
@CRC7V:00617:00974
ACGAGTGCGTTCCCCATGTCGTAGGTACTC
+
?@BBBBBDCB?AAA9A@A@ACA7:78888A
@CRC7V:00618:00962
ACGAGTGCGTTCCCCATGTCGTAGGTACTC
+
?=BBBBBBB@=?==6AAA@BCB9968999>
@CRC7V:00619:00968
ACGAGTGCGTTCCCCATGTCGTAGGTACTC
+
BABBBBBB?@=ACE9CBBBCC@@;<::;@C
@CRC7V:00625:00966
TCTCTATGCGCTCCACATGTCTAAGGT
+
BBBCAABCBCCCC@DAABCBBAA?B@B
@CRC7V:00626:00969
ACGAGTGCGTTCCCCATGTCGTAGTACGTC
+
AAB?ABDB;;2444/9991><=--,,,,,0
@CRC7V:00627:00997
ACGAGTGCGTTCCCCATGTCGTAGGTACTC
+
@>BBBBBBDB?DBB9B@A?ACB8:88999@
@CRC7V:00632:00996
ACGCTCGACATGCCCAGGTACAGGAG
+
CC@@@FD999A999-4924?944244
@CRC7V:00640:00966
ACGAGTGCGTTCCCCATGTCGTAGTACGTC
+
BCE@?@CCBA6999/9==6888//.///..
@CRC7V:00646:00959
ACGAGTGCGTTCCCACTGTCGTAGTA
+
CCCAABB;;;244-44444;;=....
@CRC7V:00600:01030
ACGAGTGCGTTCCCCATGTCGTAGGTACTC
+
>ABBBBBBBC@CCC:C@@?=?=4448999A
@CRC7V:00603:01025
AACGAGTGCGTTCCCCATGTCGTAGGTACTC
+
@?FBACCDBB@6944-4499=>;11-11/11
@CRC7V:00605:01042
TGATACGTCTCCTTCCTTCTAGTTACTTCA
+
BBCC@AAAAAA@C=><>6444431376311
@CRC7V:00606:01026
TACTGAGCTACACACACAGAAAGATTGGT
+
BBBBBBDB?BBBBBBCCC;996;@:>B@B
@CRC7V:00609:01016
ACGAGTGCGTTCCCCATGTCGTAGGTACTC
+
BBBBBBDCBB?BB@9=>@@@@@??<?;;;C
@CRC7V:00610:01031
ACGAGTGCGTTCCCCATGTCGTAGGTACTC
+
BBBBBBDCBBADEE:CBBB@@@??<?;<<B
@CRC7V:00611:01000
CGTGTCTCTTACGGCACAGGATTTTGTGGTAAGA
+
444994///,///,/444994444,444244244
@CRC7V:00612:01036
ACGAGTGCGTTCCCCATGTCGTAGGTACTC
+
BBBBBBBBBA>BCC:CAABBBB=?>>;<<D
@CRC7V:00613:01021
TCTCTATGCGTTCCACATGTCTAAGGT
+
BBBBCCBBCBC@B@CCCBBBBBD;?=C
@CRC7V:00622:01025
ACGAGTGCGTTCCCCATGTCGTAGGTACTC
+
BBBBBBDD@@>DDD9CAA@BBBAB?@@@@C
@CRC7V:00623:01020
ACGAGTGCGTTCCCCATGTCGTAGGTACTC
+
BBBBBCB?A:;???4>9;99;;8:7;@@AC
@CRC7V:00624:01021
ACGAGTGCGTTCCCCATGTCGTAGGTACTC
+
BBBBBBDBA?;==96=4;8=@>8858888B
@CRC7V:00628:01007
ACGAGTGCGTTCCCATGTCGTAGGTACTC
+
BBBBBBBB::8<D>ABBB@A@@A>@@@@D
@CRC7V:00628:01017
ACGAGTGCGTTCCCCATGTCGTAGGTACTC
+
BBCA?@AB@C@DBB7A<<111100,....4
@CRC7V:00630:01018
ACGAGTGCGTTCCCCATGTCGTAGGTACTC
+
BBBBBBBBAA>BBB9B<<;@@@=?=:;<<G
@CRC7V:00633:01048
ACGAGTGCGTTCCCCATGTCGTAGGTACTC
+
BBBBBBDBBC=A==8@<==BDB8<6;;::A
@CRC7V:00636:01021
ATCAGACACGGACACAGCAGAACACAC
+
9;AA899</0,/68::======@@>@@
@CRC7V:00638:01022
ACGAGTGCGTTCCCCATGTCGTAGGTACTC
+
@ABBBBCB?=;?==6A;<<?A@9958989=
@CRC7V:00640:01044
ATCAGACACGGACACAGGAACACAC
+
BBBBBE@BB?<=@A=9;8<>BACCC
@CRC7V:00642:01004
ACGAGTGCGTTCCCCATGTCGTAGGTACTC
+
BBBBBBCB>;6944-99<;>A?9958999?
@CRC7V:00642:01027
ACGAGTGCGTTCCCCATGTCGTAGGTACTC
+
ABDBBBAA?==@BB7ABB@@A@??<:;;?A
@CRC7V:00642:01044
ACGAGTGCGTTCCCCATGTCGTAGGTACTC
+
BBB??@@B;;;<BB6AAAACB@@@=;99>>
@CRC7V:00644:01016
TCTCTATGCGCTCCACATGTCTAAGGTA
+
444/////,02,1,/668:=4::=@:99
@CRC7V:00645:01016
TACTGAGCTACACACACAGAAAGATTGGT
+
BBB@BCCBBBBCAA===?99909998;@D
@CRC7V:00647:01049
ACGATGCGTTCCCCATGTCGTAGGTACTC
+
=BDBB99<B=@>>4@99:;;;4424444;
@CRC7V:00601:01051
TGACGTCTCCTTCCTTAGTTACTTCAGTGC
+
CBB@@@AAA@B@D??>?942;@@=ADDCCC
@CRC7V:00621:01081
ACGAGTGCGTTCCCCATGTCGTAGGTACTC
+
BBBBCCCB??=ABC9C:<;CB@@B<:<<AC
@CRC7V:00631:01098
ACGAGTCGTCCCC
+
62,,,,,//4444
@CRC7V:00632:01077
ACGAGTGCGTTCCCCATGTCGTAGGTACTC
+
HCBBBBCB;:8;BC7BBCBBBBA@=@;;8@
@CRC7V:00634:01084
ACGAGTGCGTTCCCCATGTCGTAGGTACTC
+
BBBBBAAB998<BB7CAA@BBBAA>@;;;A
@CRC7V:00641:01054
TGATACGTCTCCTCTTAGTTACTTCA
+
9444444;1-,+,,,*,,/,444244
@CRC7V:00642:01067
AGCACTGTAGCTGTCACTAGTTACTTGT
+
@ACDAAACCCDBCBBCBBA9929C@=CD
@CRC7V:00645:01051
TCTCTATGCGCTCCACATGTCTAAGGT
+
@@CC<;<B@>>;<:;BDDCCCAC=A@@
@CRC7V:00651:00270
ACGAGTGCGTTCCCCATGTCGTAGGTACTC
+
1:???BBBBB>BBB9BCBBBBBAA@ABBBD
@CRC7V:00651:00289
ACGAGTGCGTTCCCACTGT
+
<?CB@=::11,,,*,,,/*
@CRC7V:00651:00290
TACTGAGCTACACACACAGAAAGATTGGT
+
BBBCCDCCBBBBBBABDCBAA=AAA?B@B
@CRC7V:00658:00296
ACGAGTGCGTTCCCCATGT
+
;<BB@@9;995111*//,,
@CRC7V:00650:00335
ACGAGTGCGTTCCCCATGTCGTAGGTATC
+
ABABBBB@>@5999/999111111,0<86
@CRC7V:00650:00344
ACGAGTGCGTTCCCCATGTCGTAGGTACTC
+
BBBBBBBBBC?CCC:C:<;;<99968;;9B
@CRC7V:00653:00336
TGATACGTCTCCTTCCTTAGTTACTTCA
+
BBBBCCBBACC?B?B?B?ABB@BDCCDD
@CRC7V:00656:00321
ACGAGTGCGTTCCCCATGTCGTAGGTACTC
+
BBBBABDBBB@BCC:C@A??B@975::;;A
@CRC7V:00658:00344
ACGCTCGACATGCCCAGGTACAGGAG
+
BB899BBBCCCDCCB;:;;BBAB?BC
@CRC7V:00659:00305
ACGCTCGACATGCCCAGGTACAGGAG
+
CB8<<CC999B999-9928>>99294
@CRC7V:00660:00300
ACGAGTGCGTTCCCCATGTCGTAGGTACTC
+
@CBBBDB>A?5999/9BBBBBA9958999@
@CRC7V:00664:00336
TACTGAGCTACACACACAGAAAGATTGGT
+
9944994/0;11/1//4:99=64442949
@CRC7V:00666:00342
TCTCTATGCGCTCCACATGTCTAAGGT
+
BBBBADA@@BBAB@DDBBBBCDD@C@C
@CRC7V:00669:00316
ACGAGTGCGTTCCCCATGTCGTAGGTACTC
+
BBB>ABDB>;6:44/9=@@?CA8748999?
@CRC7V:00670:00300
ACGAGTGCGTTCCCCATGTCGTAGGTACTC
+
BBBBBBBB??>AHI:ECCCCCC??>>;<<C
@CRC7V:00670:00333
ACGAGTGCGTTCCCCATGTCGTAGGTACTC
+
BCBABBDB>>6:44/999999998134447
@CRC7V:00671:00349
ACGAGTGCGTTCCCCATGTCGTAGGTACTC
+
BBDBABBBBC?BCC:C@A?@@@4448999@
@CRC7V:00676:00308
ACGAGTGCGTTCCCCATGTCGTAGGTACTC
+
4@B@=@@@@><@AB9BCICBCC;;8;AAAC
@CRC7V:00682:00342
ACGAGTGCGTTCCCCATGTCGTAGGTACTC
+
BBBBBBBBBB=@==6=9;;>AA9958999@
@CRC7V:00688:00321
ACGAGTGCGTTCCCCATGTCGTAGGTACTC
+
DCDBBBBB@?>AHH:CABBBCC=><>?@@C
@CRC7V:00688:00322
ACGAGTGCGTTCCCCATGTCGTAGGTACTC
+
CCCBBCCBBB?BCF:F@@@BCA=?>>@@@C
@CRC7V:00691:00329
ACGAGTGCGTTCCCCATGTCGTAGGTACTC
+
CGCABBBC@@>ACI:CAABBBB>>=>?@@C
@CRC7V:00695:00347
ACGAGTGCGTTCCCCATGTCGTAGGTACTC
+
CCCBBBBBBB?BCC:CCBCBBB998:@@@C
@CRC7V:00652:00389
ACGAGTGCGTTCCCATGTCGTAGT
+
??BBBBB;;;244-444/////..
@CRC7V:00654:00361
AGCACTGTAGCTGTCACTAGTTACTTGT
+
AACCCBCBCDBABCDCBAADB>BBA8<<
@CRC7V:00656:00377
ACGAGTGCGTTCCCCATGTCGTAGGTACTC
+
BBBBBBDB@?>AHH:C;<;BBABC?@<?<C
@CRC7V:00657:00350
ACGAGTGCGTTCCCCATGTCGTAGGTACTC
+
CBBBBBBAA:8@==4?;<;AB@9:7;;;;C
@CRC7V:00659:00359
ACGAGTGCGTTCCCCATGTCGTAGGTACAC
+
CCBBBBBBBA=?994?9<9@@@9;88A??B
@CRC7V:00664:00360
ATCAAACACGGACACAGCAGAACACAC
+
BACBB>BA??==?BA@AAACB@@@@@?
@CRC7V:00665:00374
ACGAGTGCGTTCCCCATGTCGTAGGTACTC
+
BB>>@BCCCC=@==6?9;999110,01/1;
@CRC7V:00668:00373
TCGAGTGCGTTCCCCATGTCGTAGGTACTC
+
;999;BC?;:;;AA89;9444777;876==
@CRC7V:00670:00356
ACGAGTGCGTTCCCCACTGTCGTAGTACGTC
+
CBB@AABA@@5999/9444/76;//.///.4
@CRC7V:00670:00393
ACGAGTGCGTTCCCACTGTCGTAGTACGT
+
BCCBABC?;?599044444;;6//.//.4
@CRC7V:00671:00392
ACGCTCGACATGCCCAGGTACAGGAG
+
CB?@@BBCCCCCCD@::9;?@@@?BC
@CRC7V:00672:00365
ATATCGCGAGGGTATGGAAGACTCTATA
+
BB@BA>;949419AAA:=;;@;8;;;;?
@CRC7V:00673:00352
ACGAGTGCGTTCCCCATGT
+
BBA?BBDBDCACCB7@991
@CRC7V:00677:00355
ACGAGTGCGTTCCCCATGTCGTAGGTACTC
+
BBB?BBBA=98===4?999>@?@?<;;;@C
@CRC7V:00679:00389
TCTCTATGCGCTCCACATGTCTAAGGT
+
444444449@<<<@?>99499498=?B
@CRC7V:00679:00390
ACGAGTGCGTTCCCCACTGTCGT
+
@BCBBBBA>>,111+1///,888
@CRC7V:00683:00394
ACGAGTGCGTTCCCCATGTCGTAGGTACTC
+
BCBBBBDBAAAAHF:DBBAAB@@B?@@@AC
@CRC7V:00685:00381
ACGAGTGCGTTCCCCATGTCGTAGGTACTC
+
BBBBBBBBAA?ADH:E@A@BBB@B>:<<<A
@CRC7V:00686:00376
ACGAGTGCGTTCCCATGTCGTAGTA
+
BBB@AAB@??599094449984434
@CRC7V:00689:00358
ACGAGTGCGTTCCCCATGTCGTAGGTACTC
+
BBBBBBBB??=@DD7B@@@BBB@A>@@@AC
@CRC7V:00690:00354
ACGAGTGCGTTCCCCATGTC
+
@A@<>@@BBB@BNH:FAA?=
@CRC7V:00691:00376
ACGAGTGCGTTCCCCATGTCGTAGGTACTC
+
DBBBBB==4429>>4??>@@B@@@=;;;A?
@CRC7V:00692:00367
ACGAGTGCGTTCCCCATGTCGTAGGTACTC
+
BB>>=8998959;@6AA@ACBABB?@@@B@
@CRC7V:00692:00371
TAGTATCAGCCTCGCCATGACGAAGGTATTCC
+
@AB<<<B=:<-11//,/6<<=11-/,///,45
@CRC7V:00692:00396
ACGAGTGCGTTCCCCATGTCGTAGGTACTC
+
DCAAABBBA@ABBC9CAAACCC@@=@@@AC
@CRC7V:00694:00353
ACGAGTGCGTTCCCCATGTCGTAGGTACTC
+
CCBBBBBB??=@DC7BBBBBBBBA=::<@A
@CRC7V:00650:00447
TAGTATCAGCCTCGCCATGACGAAGGTATTCC
+
BBD@AAFCCC@CBBBBBCBAA@?>A?BBBBHA
@CRC7V:00655:00411
ACGAGTGCGTTCCCATGTCGTAGTAT
+
@AABCCB=99244-944444444349
@CRC7V:00657:00403
ACGAGTGCGTTCCCCATGTCGTAGGTACTC
+
BBBBBBBB@;2444/9991<<;11-0111:
@CRC7V:00658:00403
ACGCTCGACATGCCCAGGTACAGGAG
+
BB>?@CBBBCCCCC>A?=@@@@@=AB
@CRC7V:00661:00412
ACGAGTGCGTTCCCCATGTCGTAGGTACTC
+
AA??BBBBBB?CBB:D?@?@B@??<?<<<C
@CRC7V:00661:00415
ACGAGTGCGTTCCCCATGTCGTAGGTACTC
+
ABBB@ABB@;2444/9991<>8--+--,,2
@CRC7V:00661:00440
ACGAGTGCGTTCCCCATGTCGTAGGTACTC
+
==BBBBCB>;2444/9999>AA9848999@
@CRC7V:00663:00419
TGATACGTCTCCTTCCTTAGTTACTTCA
+
BBBBEAA==496<@B?CCDBA>BCB@BA
@CRC7V:00663:00428
ACGAGTGCGTTCCCCATGTCGTAGGTATC
+
?ABABBCB;;2444/9999>>>9858>;7
@CRC7V:00665:00440
ACGAGTGCGTTCCCCATGTCGTAGGTACTC
+
BBBBBBCBDC@CBB:D;;;@@@>?<?<=<D
@CRC7V:00666:00415
ACGCTCGACATGCCCAGGTACAGGAG
+
BBB@>@BAB@@99919959?A>A?B>
@CRC7V:00668:00411
ATCAGACACGGACACAGCAGAACACAC
+
BBBABA@B==<?@@BBBCDCC@CBBBB
@CRC7V:00670:00417
ACGAGTGCGTTCCCCATGTCGTAGGTACTC
+
BBBBBBBBBB@CCD:D@@?ABBAB@@<<<C
@CRC7V:00670:00444
ATCAGACACGGACACAGCAGAACACAC
+
BBBABBBBA@>@BBBBCBBBB@BBBBB
@CRC7V:00671:00408
ACGAGTGCGTTCCCCATGTCGTAGGTACTC
+
BBB>98994>;>@B7BAAAAA@@A>A@@AB
@CRC7V:00675:00427
ACGAGTGCGTTCCCCATGTCGTAGGTACTC
+
CBB?@ABCC@>A??7B9;44999968999?
@CRC7V:00677:00439
ACGAGTGCGTTCCCCATGTCGTAGGTACTC
+
BBBBBBBBAA?ACC:D@@@BBB@B@@<<<C
@CRC7V:00678:00448
ACGAGTGCGTTCCCCATGTCGTAGGTACTC
+
BBBBBBBBBB@BCC:F::9=@@8==?;<<D
@CRC7V:00680:00410
TAGTATCAGCCTCGCCATGACGAAGGTATTCC
+
BBB@@ACAAABAB??=?BAAB@@>A@BAB>?;
@CRC7V:00680:00429
ACGAGTGCGTTCCCCATGTCGTAGGTACTC
+
??BBBBBE@?=ABC7BA@@AC@@@=@@AAC
@CRC7V:00682:00410
GACGAGTGCGTTCCCCATGTCGTAGTACTC
+
2448>A@@>?A6999/9996688//.///8
@CRC7V:00682:00413
CGTGTCTCTAGGCACAGGATTTTGTGTAG
+
AABBCDCD@@@@DBBBC?@@@@6@ABCFE
@CRC7V:00686:00444
ACGAGTGCGTTCCCCATGTCGTAGTACG
+
BA??@@BBBA6944499;1>@A--,,,,
@CRC7V:00691:00421
TACTGAGCTACACACACAGAAAGATTGGT
+
CBBBCCDBAABCBB??AD;;;7;@@=@CC
@CRC7V:00657:00469
ACGAGTGCGTTCCCCATGTCGTAGGTACTC
+
AB>BBBBBAA?ABB9C<<;@A@>@>@<<<C
@CRC7V:00659:00478
ACGAGTGCGTTCCCCATGTCGTAGGTACTC
+
BBBBBBBCCB@CAA9@;;;8999868999>
@CRC7V:00666:00457
AGCACTGTAGCTGTCACTAGTTACTTGT
+
99444::44449444;@11//,///,44
@CRC7V:00666:00474
ACGAGTGCGTTCCCGATGATCGTAGTATC
+
993344444424;-44:44444444448;
@CRC7V:00667:00480
ACGAGTGCGTTCCCCATGTCGTAGGTACTC
+
BBBBBBCBBA?ACC:E:<;BBBAB?A<<<C
@CRC7V:00668:00490
ACGAGTGCGTTCCCCATGTCGTAGGTACTC
+
@BBBBBBBDC@CBB:C;;;@@@>?=?;;;C
@CRC7V:00668:00492
CGTGTCTCTAGGCACAGGATTTTGTGTAG
+
BBBBBDECABB@B>@8859999/9C@@@C
@CRC7V:00669:00450
ATATCGCGAGGTATGAAGACTC
+
999999A>9/,/////,///,0
@CRC7V:00670:00479
ACGAGTGCGTTCCCCATGTCGTAGGTACTC
+
BBB?BBBB?A>CDC:D:;;@@@>@=@<<<C
@CRC7V:00672:00487
ACGAGTGCGTTCCCCATGTCGTAGGTACTC
+
BBBBBBB@::2444/9999>>;10,1111;
@CRC7V:00673:00468
ATCAGACACTCGACACAGCAGAACACACA
+
483488.////////44444449443333
@CRC7V:00674:00466
TGATACGTCTCCTTCCTTTCAGTGC
+
BCB??@C<:;C@CCDBBA@@BBABB
@CRC7V:00678:00457
ACGAGTGCGTTCCCCATGTCGTAGGTACTC
+
BBBBBBBCAB?ACD:E@@?=@@8348;;;B
@CRC7V:00679:00475
ACGAGTGCGTTCCCCATGTCGTAGGTACTC
+
BBCB>=@@;;8=CC6ABCBCB<<<@;<<CC
@CRC7V:00680:00478
ACGAGTGCGTTCCCCATGTCGTAGGTACTC
+
@>BBBBBB?>=@??7B;;9=B@8977;;;B
@CRC7V:00688:00470
ACGAGTGCGTTCCCCATGTCGTAGGTACTC
+
BBB?BBBBBA>A??6?9;9=@@8:78;;9A
@CRC7V:00692:00491
ACGAGTGCGTTCCCCACTGTCGTAG
+
BAA>?ACB>>,111+1////;;</1
@CRC7V:00694:00458
ACGAGTGCGTTCCCCATGTCGTAGGTACTC
+
DDCBABA?=98>>@4ABCCBCB;96:;<<C
@CRC7V:00650:00526
ACGAGTGCGTTCCCCATGTCTAGGTA
+
9;;8>948495111+///,,,//,./
@CRC7V:00651:00549
ACGAGTGCGTTCCCATGTCGTAGTA
+
BABB?=>>>>5991944/668//./
@CRC7V:00653:00524
ACGAGTGCGTTCCCCATGTCGTAGGTACTC
+
BBBBBBDBBB?BC?7@;<;@A@@?=?<<<C
@CRC7V:00653:00535
CGTGTCTCTTACGGCACATGGATTTTGTGTAGAG
+
4:44444442444?A999;88888802,,,,,22
@CRC7V:00657:00526
TGATACGTCTCCTTCCTTAGTTACTTCA
+
BB?@ABBCAAB@DAB?B@CCC@BAA@CC
@CRC7V:00662:00520
TACTGAGCTACACACACAGAAAGATTGGT
+
AAABCCDBBBBBBBCCCCBBB====<@<>
@CRC7V:00665:00505
ACGAGTGCGTCCCCATGTCGTAGGTACTC
+
ABBBBB@@@AABB:C:::AB@@@>@;<<D
@CRC7V:00667:00505
TCTCTATGCGCTCCACATGTCTAAGGT
+
DBCCFCCDCCCCBACDDCD<<>B:=8<
@CRC7V:00669:00523
ACGAGTGCGTTCCCCATGTCGTAGGTACTC
+
BBBBBBBBBB>A??6?=@@>@>8:8:<<<C
@CRC7V:00676:00549
ACGAGTGCGTTCCCCATGTCG
+
BBBBBBB>4429>>4>999@@
@CRC7V:00677:00508
ACGAGTGCGTTCCCCATGTCGTAGGTACTC
+
BBBBBBDB??>AHH:DAAABBBAB?@<<<B
@CRC7V:00685:00517
ACGAGTGCGTTCCCCATGTCGTAGGT
+
@ABB??BB;;2444/9991<<8--+-
@CRC7V:00689:00539
ACGAGTGCGTTCCCCATGTCGTAGGTACTC
+
??B?BBBC??>ACC9C:<;@A@>@=@;<<C
@CRC7V:00689:00546
ACGAGTGCGTTCCCCATGTCGTAGGTACTC
+
CB>>@@999A<>>>6A<<<ABA;;9;@AAE
@CRC7V:00693:00546
ACGAGTGCGTTCCCCATGTCGTAGGTACTC
+
B@BBACCCAA?BBB:D:<;AA>9858999?
@CRC7V:00697:00521
ACGAGTGCGTTCCCCATGTCGTAGGTACTC
+
BBBBBCBB?>=@BB9B@A?BCC998:@@@D
@CRC7V:00653:00593
ACGAGTGCGTTCCCCATGTCGTAGTATC
+
>>BBBBB;::2444,444/887//.66/
@CRC7V:00657:00585
ACGAGTGCGTTCCCCATGTCGTAGGTACTC
+
9<::<C@>>@5494/999998888489449
@CRC7V:00659:00584
ACGAGTGCGTTCCCCATGTCGTAGGTACTC
+
BBBBBBC?@@5999/9999AAA>?<?;<<D
@CRC7V:00659:00589
ACGAGTGCGTTCCCCATGTCGTAGGTACTC
+
BBBBBBBC@@>@BB7C;;;@@@>@>@<<<C
@CRC7V:00662:00588
ACGAGTGCGTTCCCCATGTCGTAGGTACTC
+
B@??AABBBA6944/9999>>>9958999@
@CRC7V:00667:00584
ACGAGTGCGTTCCCCATGTCGTAGGTACTC
+
@AB<?@BBA;2444/9999@A@9848999>
@CRC7V:00669:00550
ATATCGCGAGGGTATGGAAGACTCTATA
+
BB@ABBBBAAA>A?AB=A@ADCBC@@@B
@CRC7V:00670:00571
ACGAGTGCGTTCCCCATGTCGTAGGTACTC
+
??B???D@;;2444/9941;88/.,.///.
@CRC7V:00673:00553
ACGAGTGCGTTCCCCATGTCGTAGGTACTC
+
ABBBBBBBB@;===694;;=@@88489;9A
@CRC7V:00674:00592
ACGAGTGCGTTCCCCATGTCGTAGGTACTC
+
BCCABBBB@@=ABC4;<A@@@@AB@;<<AB
@CRC7V:00679:00579
ACGAGTGCGTTCCCACTGTCGTAGTAC
+
CCABBC;99A6991444449:77/.//
@CRC7V:00686:00561
ATCAGACACGACACAGCAGAACACAC
+
9734887:1//6/4494444244444
@CRC7V:00688:00594
ACGAGTGCGTTCCCCATGTCGTAGGTACTC
+
@@??AABB@;2444/9999>AA9948999B
@CRC7V:00689:00570
ACGAGTGCGTTCCCCATGTCGTAGGT
+
BBB@AABA;;2444/9991<<<10,0
@CRC7V:00696:00574
ACGAGTGCGTTCCCCATGTCGT
+
;9CABBCBAC5111+11/,,,,
@CRC7V:00698:00550
ACGAGTGCGTTCCCATGTCT
+
BBCBBA@>>A6991444444
@CRC7V:00699:00560
ACGAGTGCGTTCCCCATGTCGTAGGTACTC
+
CBBBBBBBBB@BBC9AAA@B><10,0111=
@CRC7V:00650:00642
ACGAGTGCGTTCCCCATGTCGTAGGTACTC
+
BBBCCCCB@@>ADD5<<A@AA>>><;;;@G
@CRC7V:00652:00623
ACGAGTGCGTTCCCCATGTCGTAGGTACTC
+
BBBBBBBB@;2444/9999@B@98479449
@CRC7V:00658:00623
TCTTTATGCGCTCCACATGTCTAAGGT
+
ECCD@A@DCCD@B=@<;;@@@992499
@CRC7V:00661:00646
ACGAGTGCGTTCCCCATGTCGTAGGTACTC
+
BCBBCBBB;:6<BB4<<BBBA@??>;;;AB
@CRC7V:00662:00619
CGAGTGCGTTCCCCATGTCGTAGGTACTC
+
BBBBBCD:::<II:CCC??@;;8<<;:?C
@CRC7V:00664:00649
ACGAGTGCGTTCCCCATGTCGTAGGTACTC
+
BBB?BBCB=:2444/9>@>@B@8868888>
@CRC7V:00667:00633
AGCACTGTAGTTGTCACTAGTTACTTGT
+
BBCCC@AA@@@;ABCBBCC;96;B@>BB
@CRC7V:00667:00639
ATCAGACACGGACACAGCAGAACACAC
+
BBBB@@@BB@8;;@@@ADDDCACCBBB
@CRC7V:00669:00624
ACGAGTGCGTTCCCCATGTCGTAGGTACTC
+
?@BBBBC@992494/9?>>@A@9848999>
@CRC7V:00671:00628
ACGAGTGCGTTCCCCATGTCGTAGGTACTC
+
ABBBBBBBB@=?==6=9;;@@@8748;99B
@CRC7V:00676:00625
TGATACGTCTCCTTCCTTAGTTACTTCA
+
BBA??@BGAAA>B?A>BABBB@;;;<@?
@CRC7V:00679:00615
ACGAGTGCGTTCCCCATGTCGTAGGTACTC
+
??BBBBBB@;2444/9999@@A99689999
@CRC7V:00686:00649
ACGAGTGCGTTCCCCATGTCGTAGGTACTC
+
BBBBBBDB@@=CDD7A@@@@AA>@=?;;;C
@CRC7V:00692:00613
ACGAGTGCGTTCCCCATGTCGTAGGTACTC
+
??BBBBBBDBAAA?6?9;;@@@>?<?;<<C
@CRC7V:00692:00621
ACGAGTGCGTTCCCCATGTCGTAGGTACTC
+
@@BABBB=>A5999/9949@CA9:6:;:;F
@CRC7V:00694:00637
CGTGTCTCTAGGCACAGGATTTTGTGTA
+
BBBCCCC@AAA@C@>9959999/9?9//
@CRC7V:00695:00628
ACGAGTGCGTTCCCATGTCGTAGGTACTC
+
BD@ABB>>>>5991999//88/.,.///.
@CRC7V:00697:00616
ACGAGTGCGTTCCCCATGTCGTAGGTACTC
+
ABBBBBCBB@6:44/9999>>>9858999>
@CRC7V:00698:00639
ACGAGTGCGTTCCCCATGTCGTAGGTACTC
+
A?BBBBDBBA>A??6?9;;@@@8748999A
@CRC7V:00698:00649
ACGAGTGCGTTCCCCATGTCGTAGGTACTC
+
ABBBBBDA>;2444/9999>A@8848888?
@CRC7V:00655:00661
ACGAGTGCGTTCCCACTGTCGTAGTAG
+
BBB<?@@?<>-11-/////44>=9784
@CRC7V:00658:00670
ACGAGTGCGTTCCCCATGTCGTAGGTACTC
+
CCCB@?@B<;9=CD6AAA@AAA>@>:<<@C
@CRC7V:00659:00662
ACGAGTGCGTTCCCCATGTCGTAGGTACTC
+
BBBBBAAA9:29@@4@AAABB@?@<;;<@A
@CRC7V:00659:00665
CTCTATGCGCTCCACATGTCTAAGGTA
+
//////4;444424449;;;9959299
@CRC7V:00665:00690
ACGAGTGCGTTCCCCATGTCGTAGGTACTC
+
BBCBBB@>@@=ACC7ABAA@@;8;>;;;@D
@CRC7V:00666:00697
ACGAGTGCGTTCCCCATGTCGTAGGTACTC
+
BBEBBAAB;:9<BD7BBBBBBAAB?;;;AA
@CRC7V:00667:00669
ACGAGTGCGTTCCCCATGTCGTAGGTACTC
+
BBCBACBBBC@CBC:C<@<BB@9948944;
@CRC7V:00667:00672
ACGCTCGACATGCCCAGGTACAGGAG
+
BBAAABBBBDBCDCA;99;??@@>@A
@CRC7V:00670:00658
ACGAGTGCGTTCCCCATGTCGTAGGTACTC
+
BBBBBBBBCE?CBB9B::9?B@897:;;;B
@CRC7V:00677:00659
ACGAGTGCGTTCCCCATGTCGTAGT
+
@@@@ACC@@?5444/9991>>7--,
@CRC7V:00677:00674
ACGAGTGCGTTCCCCATGTCGTAGGTACTC
+
BBBBBBBBAA?ADD:CAAB?B?;;;?:;;C
@CRC7V:00677:00688
ACGAGTGCGTTCCCCATGTCGTAGGTACTC
+
BBBBCBBB9:6;@B4ABCBBBBBB>@@@AB
@CRC7V:00679:00690
ACGAGTGCGTTCCCCATGTCGTAGGTACTC
+
BBBBBBB?9:6<AC7ABBBBBB@A>;;;@B
@CRC7V:00684:00664
ACGAGTGCGTTCCCCATGTCGTAGGTACTC
+
ABBBBBBB@@6944-9999>??9958999>
@CRC7V:00684:00690
TACTGAGCTACACACACAGAAAGATTGGT
+
4>@ACCCBA?:;<;<<<CABB?911,1,/
@CRC7V:00688:00676
ACGAGTGCGTTCCCCATGTCGTAGGTACTC
+
BBBBBBBB:::<HH:F<<;CBBAB?@<<<C
@CRC7V:00689:00664
ACGAGTGCGTTCCCCATGTCGTAGGTACTC
+
@ABBCCDDBC?A??7=9<9>?<00,11007
@CRC7V:00657:00702
ATCAGACACGGACACAGCAGAACACAC
+
BBB@ABBB?>=?BBBBBBCCC@BBBBB
@CRC7V:00657:00730
ACGAGTGCGTTCCCCATGTCGTAGGTACTC
+
BCAABBDBA?6:44/99;;@@@8878:;;A
@CRC7V:00660:00701
TCTCTATGCGCTCCACATGTCTAAGGT
+
BBCEA@@CBBCCD?BBBBDBBBB@B@A
@CRC7V:00660:00739
ACGAGTGCGTTCCCCATGTCGTAGGTACTC
+
BBBBBBDB=?6:44/99;;>A>8848888>
@CRC7V:00662:00748
ACGAGTGCGTTCCCCATGTCGTAGG
+
:<CEDCBB@;2444/9991<;7--*
@CRC7V:00664:00735
ACGAGTGCGTTCCCCATGTCGTAGGTACTC
+
BBBBBBDCBB>A??7A@@@@@@??<?@@@E
@CRC7V:00665:00710
ACGAGTGCGTTCCCCATGTCGTAGGTACTC
+
@@?BBABCA;2444/99<1=>>11,0000;
@CRC7V:00667:00700
ACGCTCGACATGCCCAGGTACAGGAG
+
BB?AABBBBDDCBC>??=?AABD@AA
@CRC7V:00667:00734
ACGAGTGCGTTCCCCATGTCGTAGGTACTC
+
BBBBBBBBEB?AA?9==@@=@@7748;;;C
@CRC7V:00672:00723
ACGAGTGCGTTCCCACTATCGT
+
<<BBCCCA?@544-////////
@CRC7V:00673:00704
ACGAGTGCGTTCCCCATGTCGTAGGTACTC
+
BBBBBBCCAA?CHH:CBBBBBB@B?@@@BC
@CRC7V:00677:00738
ACGAGTGCGTTCCCATGTCGTA
+
BBCBBC>>@?511,11/--,,.
@CRC7V:00679:00729
ACGAGTGCGTTCCCCATGTCGTAGGTACTC
+
A?B>??BB@;6444/9991>@=11,.///8
@CRC7V:00679:00739
ACGAGTGCGTTCCCCATGTCGTAGGTACTC
+
ABAAABBBA>699449=@@AB@;:6:;;<B
@CRC7V:00682:00733
ACGAGTGCGTTCCCCATGTCGTAGGTACTC
+
BBBBCB@@AC@CHH:CABABB@;>>@@@AC
@CRC7V:00682:00736
TCTCTATGCGCTCCACATGTCTAAGGT
+
CCCCCCCECBCBB@CCCCAAAAC8<>>
@CRC7V:00683:00701
ACGAGTGCGTTCCCCATGTCGTAGGTACTC
+
AB??ABCBB@6944/99;;BCB9;78999@
@CRC7V:00687:00725
ATCAGACACGGACACAGCAGAACACAC
+
BBBB@AACCB>AACB?@ACCC@CBCAB
@CRC7V:00687:00743
TACTGAGCTACACACACAGAAAGATTGGT
+
BBBBBBDBBBBBAABCBC;996;@@>B@C
@CRC7V:00690:00736
ACGAGTGCGTTCCCCATGTCGTAGGTACTC
+
@A?>@@BBB@6;994;9;;AAA9958999@
@CRC7V:00690:00743
ACGAGTGCGTTCCCCATGTCGTAGGTACTC
+
BBBBBBCBAA?ADD:DABBBBBB>@@@@CC
@CRC7V:00691:00733
ACGAGTGCGTTCCCCATGTCGTAGGTACTC
+
BBBBBBBB?A>BCC:D@@@BB?=>=@BBBC
@CRC7V:00693:00714
TCTCTATGCGCTCCCACATGTCTGAAGTAC
+
44444444944444-4449;9////,//86
@CRC7V:00697:00737
ACGAGTGCGTTCCCCATGTCGTAGGTACTC
+
@@<>9944442444,444/86///5.///4
@CRC7V:00697:00745
TCTCTATGCGCTCCCACATGTCTGAAGGTAC
+
444444446////8566=888////,/,/77
@CRC7V:00656:00794
TACTGAGCTACACACACAGAAAGATTGGT
+
B??BBBDBBBBBBBCCBC?==:@==<B@B
@CRC7V:00658:00761
ACGAGTGCGTTCCCCATGTCGTAGGTACTC
+
BBBBBBBCBB=A==6=9;;=@>8858888?
@CRC7V:00659:00768
ATATCGCGAGGGTATGGAAGACTCTATA
+
BAABBBBCBBE@A@@B9;;<CBAB????
@CRC7V:00664:00786
ACGAGTGCGTTCCCCATGTCGTAGGTACTC
+
ABBBBBB?=92444/99<111111-0111;
@CRC7V:00665:00777
ACGGTGCGTTCCCACTGTCGTA
+
<<@@GAA?@511,1////,,,/
@CRC7V:00669:00797
ACGAGGTGCGTCCCCATGTCGTAGGTACTC
+
BBBAB@BBBBABCF:D::9=@>8858999B
@CRC7V:00674:00761
ACGCTCGACATGCCCAGGTACAGGAG
+
BBABBBEBDBBDBC@;99;A@>@=@A
@CRC7V:00674:00772
ACGAGTGCGTTCCCCATGTCGTAGGTACTC
+
ABBBBBBBB@6944-44;9>??9968999@
@CRC7V:00677:00762
ACGAGTGCGTTCCCCATGTCGTAGGTACTC
+
ABBBBBDD@@>ADH9CBBBCBBBB@@@@@C
@CRC7V:00679:00755
ACGAGTGCGTTCCCCATGTCGTAGGTACT
+
BBE?BBBBA>;?9=4A<;1>>=--*,,,,
@CRC7V:00680:00779
ACGAGTGCGTTCCCCATGTCGTAGGTACTC
+
BBBBBBBBAA>A@@7=>@@@@@7:6:;;;C
@CRC7V:00685:00776
ACGAGTGCGTTCCCCATGTCGTAGGTACTC
+
BBBBBBBBB?;=9@6?9999;;?@=@?@@A
@CRC7V:00685:00792
ACGAGTGCGTTCCCCATGTCGTAGGTACTC
+
ABBBBBBB=:89994=999>@@>?<?;;;F
@CRC7V:00686:00778
ACGAGTGCGTTCCCCATGTCGTAGGTACTC
+
ABBBBBBBBB?BBB9B:;9BB@@B?:;<AC
@CRC7V:00688:00754
ACGAGTGCGTTCCCACTGTCGTAGTACGTAC
+
BBCBBBB@?@59904:4449966/./,,,,,
@CRC7V:00690:00769
ACGAGTGCGTTCCCCATGTCGTAGGTACTC
+
@ABBBA;:446999/99899887868888?
@CRC7V:00691:00787
AGCACTGTAAATGTCACTAGTTACTTGT
+
BBBBBCCCCC?DDCECCCC@@=AAAABE
@CRC7V:00696:00778
TGATACGTCTCCTTCCTTAGTTACTTCA
+
BBBABBCAAAB@C@BBC@BAA>ABC@BC
@CRC7V:00654:00840
ACGAGTGCGTTCCCCATGTCGTAGTA
+
ABBA@ABB;;2444/9991<<8--,,
@CRC7V:00656:00829
ATCAGACACGGACACAGCAGAACACAC
+
BBBBBCBB?@=@BBBBECCCC@BBBBB
@CRC7V:00659:00826
ACGAGTGCGTTCCCCATGTCGTAGGTACTC
+
BBBBBBDCDB?BBB9B@B@?B@?;<@@@@D
@CRC7V:00660:00815
ACGAGTGCGTTCCCACTGTCGTAG
+
ABBAABBA;;244-9444488830
@CRC7V:00662:00820
ACGAGTGCGTTCCCCATGTCGTAGGTACTC
+
@ACCDC@AAC@CBC:C;<<>>>9958948?
@CRC7V:00671:00800
ACGAGTGCGTTCCCCATGTCGTAGGTACTC
+
BBBBBBBCAA?BHH9EBBBBB@?@?@@@BB
@CRC7V:00682:00841
ACGAGTGCGTTCCCCATGTCGTAGGTACTC
+
?@?BBBCB>;2444/9999>@>8848888@
@CRC7V:00683:00809
ACGAGTGCGTTCCCCATGTCGTAG
+
BBCBBBB@?;5444/944/888,,
@CRC7V:00687:00819
ACGCTCGACATGCCCAGGTACAGGAG
+
BBABAAA@>@@99919969ADACACC
@CRC7V:00693:00845
ACGAGTGCGTTCCCCATGTCGTAGGTACTC
+
AA>BBBBBCE?BBB9B@???BB=?>@;<<E
@CRC7V:00695:00821
TCTCTATGCGCTCCACATGTCTAAGGT
+
CBBC@AACCBBBB@CAAACBBBB?BBB
@CRC7V:00696:00845
TCTCTATGCGCTCCACATGTCTAAGGT
+
AAACAACBCBB@A@ACCCCCECCAC@C
@CRC7V:00651:00864
ATCAGACACGGACACAGCAGAACACAC
+
BBBB?@?B?<=>B?B>AACCCACEFBA
@CRC7V:00654:00856
ACGAGTGCGTTCCCCATGTCGTAGGTACTC
+
BBBBBCBCBB@BAA9D;;;=B@>@=?;<<C
@CRC7V:00658:00869
ACGAGTGCGTTCCCACTGTCGTAGTA
+
BAB?@@BC?==:;611//////3333
@CRC7V:00661:00899
ACGAGTGCGTTCCCCATGTCGTAGGTACTC
+
BBBBBBBBDC?CBB9BAAABB?=??@;<<D
@CRC7V:00663:00889
TACTGAGCTACCACAC
+
9;;44;B/.//6,,/,
@CRC7V:00664:00873
ATATCGCGTACGGTATGGAAGACTCTATAGA
+
4::449;444442498888593743..,00,
@CRC7V:00664:00878
ACGAGTGCGTTCCCCATGTCGTAGGTACTC
+
??DAB?ABA?=ACC8A<=;>>>99689999
@CRC7V:00667:00851
ACGAGTGCGTTCCCACTGTCGTAGTACG
+
@AB?ABC;;A54904444/77<11.///
@CRC7V:00667:00885
ACGAGTGCGTTCCCACTGTCGTAGTA
+
BBBABB@?9>5990444449994/./
@CRC7V:00670:00851
ACGAGTGCGTTCCCCATGTCGTAGGTACTC
+
ABBABBDDBB?BDB9BABABCCBB@A@@@C
@CRC7V:00672:00882
ACGAGTGCGTTCCCCATGTCGTAGGTACTC
+
BB??ABBBBB=?==6=====BB@@>A;<<C
@CRC7V:00680:00858
ACGAGTGCGTTCCCCATGTCGTAGGTACTC
+
BBBBBBBBBB>AA?6?AA@BBB>@@>@@FD
@CRC7V:00683:00872
ACGAGTGCGTTCCCCATGTCGTAGGTACTC
+
@ABBBBBBBC@B@@7=9;;@B@>@>:;;<C
@CRC7V:00691:00861
TCTCTATGCGCTCCACATGTC
+
48:@:;=A@@@89544?>991
@CRC7V:00691:00881
ATATCGCGAGGGTATGGAAGA
+
??>@>>99999-49//,,00,
@CRC7V:00692:00867
ACGAGTGCGTTCCCCATGTCGTAGGTACTC
+
BBBBBBCDBA=?=?6?ABBABA;<<<>@@C
@CRC7V:00697:00872
ACGAGTGCGTTCCCCATGTCGTAGGTACTC
+
BBBBBBCB@;2444-9>@@ABA7:5::::A
@CRC7V:00654:00933
ACGAGTGCGTTCCCCATGTCGTAGGTACTC
+
BBCBBBDBB@;=9=6@;;;@BB@A>@@@@C
@CRC7V:00657:00912
ACGAGTGCGTTCCCCATGTCGTAGGTACTC
+
BBBCBCB=:;2999/9998>8833488337
@CRC7V:00657:00922
ACGAGTGCGTTCCCCATGTCGTAGGTATC
+
??BA??CB;;2444/9981<;;.0,.444
@CRC7V:00668:00927
ATCAGACACGGACACAGCAGAACACAC
+
BBBBBB?B?<=@B?BBBDDCCABBBB@
@CRC7V:00669:00912
TCTCTATGCGCTCCACATGTCTAAGGT
+
BBCCA?>CBBC@@?BCCDB::<B?C@C
@CRC7V:00675:00912
TGATACGTCTCCCTTCCTTAGTTACTTCAGT
+
AAA>>>999999-42424:7=B@AAB?DCCC
@CRC7V:00680:00941
ATCAGACACGGACACAGCAGAACACAC
+
BBBBEA@BA?>ABCBDBBBBB@A@B?>
@CRC7V:00686:00925
ACGAGTGCGTTCCCCATGTCGTAGGTACTC
+
BB@ACBBBBA====6?999>>>88139?<@
@CRC7V:00687:00913
TGATACGTCTCCTTCCTTAGTTACTTCA
+
9;@AA@@@>99692499<99<?AAA?@@
@CRC7V:00689:00900
ACGAGTGCGTTCCCCATGTCGTAGGTACTC
+
BBBABABBBC?BDN:CAAACCBAA@B@B@C
@CRC7V:00690:00938
CGTGTCTCTAGGCACAGGATTTTGTGTAG
+
<CCBBBDBBBBBC?@==;9999/9A9449
@CRC7V:00692:00904
ACGAGTGCGTTCCCCATGTCGTAGGTACTC
+
AA?>BBBBA;2444/99;1>>A11,.///6
@CRC7V:00698:00922
ACGAGTGCGTTCCCCATGTCGTAGGTACTC
+
BBBBBBBBBB@CCC9BBCCBCBBB?:;<BC
@CRC7V:00651:00980
ACGAGTGCGTTCCCCATGTCGTAGGTAC
+
??BAABD@;;2444/9941=88..,...
@CRC7V:00654:00961
ACGAGTGCGTTCCCACTGTCGTAGTACGTC
+
BBBBABC>;;244-94444886........
@CRC7V:00657:00959
ACGAGTGCGTTCCCACTGTCG
+
BBB>A?B;88,//+////,88
@CRC7V:00661:00999
CGTGTCTCTACGGCACAGGATTTTGTGTAGA
+
9944996/////,/444424444,444////
@CRC7V:00668:00967
ACGAGTGCGTTCCCCATGTCGTAGGTACTC
+
CCBAAACCB@6:49/999;ABB>@=@;;;B
@CRC7V:00668:00979
ACGAGTGCGTTCCCATGTCGTAGGT
+
BBBAABB>;;244-9941<7;00,.
@CRC7V:00669:00963
TACTGAGCTACACACACAGAAAGATTGGT
+
BBBBBBDBAB@A@@?ABB@@@<@CC@B@B
@CRC7V:00675:00954
ACGAGTGCGTTCCCCATGTCGTAGGTACTC
+
==BBBBBA=;2444/9?@?A@@8848877>
@CRC7V:00676:00989
ACGAGTGCGTTCCCCATGTCGTAGGTACTC
+
BBBBBBBB@D>AHH9BBDBBBBAA?::;CA
@CRC7V:00678:00999
ACGAGTGCGTTCCCCATGTCGTAGGTACTC
+
ABBBBBBB=@6:44/9>@@ABA?@=@@@@D
@CRC7V:00681:00979
TACTGAGCTACACACACAGAAAGATTGGT
+
;B@BBADBBBABBBBBACABA?BBB@B@B
@CRC7V:00683:00973
ACGAGTGCGTTCCCCACTGTCGTAGGTACTC
+
;9779849/6,///*////,66,,,2,,,,/
@CRC7V:00686:00987
CGTGTCTCTAGGCGACAGGATTTGTTGTAG
+
@@@@AF?><11-////79949914424662
@CRC7V:00689:00973
TAGTATCAGCCTCGCCATGACGAAGGTATTCC
+
BBCCDCCEBB@AB??=?=@==;:6<@ACA@C=
@CRC7V:00699:00989
ACGAGTGCGTTCCCCATGTCGTAGGTACTC
+
BBBBBBBB@;6944/9?AACCC;:8:@@@C
@CRC7V:00650:01027
ACGAGTGCGTTCCCCATGTCGTAGGTACTC
+
BBBBBBBBCC@BDD:C:;9=@@7:78;88B
@CRC7V:00651:01031
ACGAGTGCGTTCCCAC
+
94>>>>A>11--=+,,
@CRC7V:00652:01030
ACGAGTGCGTTCCCCATGTCGTAGGTACTC
+
BBBBBBBBDC@DBB9B@@??B?998:;<<C
@CRC7V:00653:01025
TACTGAGCTACACACACAGAAAGATTGGT
+
BB@BBBD@>@BBBBBCBC994-8887;@D
@CRC7V:00663:01036
ACGAGTGCGTTCCCCATGTCGTAGGTACTC
+
BBBBBBBBBB@CEC:CBBB?@@BA?@@@@C
@CRC7V:00676:01013
ACGCTCGACCATGCCCAGGTACAGGAG
+
AB9;9@A9424;444-4424:844244
@CRC7V:00681:01026
ACGAGTGCGTTCCCCATGTCGTAGGTACTC
+
BBBBBBCBBB?BDD:BA?BBBB?@>@>@@C
@CRC7V:00682:01002
ACGAGTGCGTTCCCCATGTCGTAGGTACTC
+
@A?>@@BCBA6944-9991<<<11-01111
@CRC7V:00683:01006
ACGAGTGCGTTCCCCATGTCGTAGGTACTC
+
BBBBBBBBBAEBDD:CBBDABB@B?B@@@B
@CRC7V:00683:01032
ACGAGTGCGTTCCCCATGTCGTAGGTACTC
+
@@?ABBBBDC@CCC:CABB>998858???B
@CRC7V:00690:01049
CGTGTCTCTAGGCACAGGATTTTGTGTAG
+
B@AACCCC<;<@DBBDB@CDDD9A==<<9
@CRC7V:00692:01004
ACGAGTGCGTTCCCCATGTCGTAGGTACTC
+
??B@ABBBBB@BCC:C:;;>>>9968999>
@CRC7V:00694:01049
ACGAGTGCGTTCCCCATGTCGTAGGTACTC
+
CCAABBBB;<9=DE8AACA@@;;8<888>>
@CRC7V:00696:01041
ACGAGTGCGTTCCCCATGTCGTAGGTACTC
+
BBBBBBBBBB?DDD:BAABBBB;>=>>@@C
@CRC7V:00697:01009
ACGAGTGCGTTCCCCATGTCGTAGGTACTC
+
BBBBBBBBBB?BCC:CAAADBBBB@>:<<C
@CRC7V:00698:01028
ACGAGTGCGTTCCCCATGTCGTAGGTACTC
+
BB?>@@AAAB@BCC:C@A=;;<11-0111;
@CRC7V:00651:01090
ACGAGTGCGTTCCCCATGTCGTAGGTATC
+
CCCCCCBBBA?BCC9B@@@>>>884334.
@CRC7V:00653:01079
TCTCTATGCGCTCCACATGTCTAAG
+
99?@CCCCBBAAA@AAA@>>99924
@CRC7V:00654:01056
ACGAGTGCGTTCCCCATGTCGTAGGTACTC
+
??BBBBB?=92999/9999>@@9;8:;;<C
@CRC7V:00662:01068
ACGAGTGCGTTCCCCATGTCGTAGGTACTC
+
??BBABCBBA=?==6A=@==@@8:8:;;;B
@CRC7V:00663:01087
ACGAGTGCGTTCCCCATGTCGTAGGT
+
?CA@?FBCBB7999/999111111,.
@CRC7V:00664:01053
TCTCTATGCGCTCCACATGTCATAAGGT
+
?>@B<<9=A>>@A8=9?1111///,/,/
@CRC7V:00665:01074
ACGAGTGCGTTCCCCATGTCGTAGGTACTC
+
=@B@@@@B@@5999/9??>AABAA?A@@BC
@CRC7V:00665:01095
ACGAGTGCGTTCCCCATGTCGTAG
+
CCB?@ABB@A6999/444/66///
@CRC7V:00675:01095
ACGAGTGCGTTCCCCATGTCGTAGGTACTC
+
BBB@BACC?@>ACC:D@A@=>;11-01//6
@CRC7V:00676:01092
ACGAGTGCGTTCCCCATGTCGTAGGTACTC
+
BCBABBBBBC@CBB9A9;9=>;11-01//6
@CRC7V:00678:01096
ACGAGTGCGTTCCCCGATGTCGTAGGTAACTC
+
447344444;2444,444444///65./,///
@CRC7V:00680:01064
ACGAGTGCGTTCCCCATGTCGTAGGTACTC
+
AABBBBB?992444/9999@AA9968999>
@CRC7V:00686:01093
ACGAGTGCGTTCCCCATGTCGTAGGTACTC
+
BBBBBBBCEB?CBB9==>==@@8748;;<C
@CRC7V:00688:01054
ACGAGTGCGTTCCCCATGTCGTAGGTACTC
+
BA<@@@?>>>6999,49=99;84423888=
@CRC7V:00688:01086
TACTGAGCTACCACACACAGAAAGATT
+
<<<99BB974494444444444-4/6,
@CRC7V:00694:01067
ACGAGTCCCCATGTCGTAGGTACTC
+
?ABBB?><<5=9;;ACB?@=A;<<C
@CRC7V:00696:01076
ACGAGTGCGTTCCCATGCTCGTAGTACGTC
+
?9.011////,//+49996//111/6//.4
@CRC7V:00696:01089
ACGAGTGCGTTCCCCAGTCGTAGGTACTC
+
BB?@ACC?@B2444/9A@>>>87478488
@CRC7V:00669:01109
ACGAGTGCGTTCCCATGTCT
+
99A8;9AABAAA?,1*((((
@CRC7V:00704:00336
ACGAGTGCGTTCCCCCATGTCGTAGGTACTC
+
:<BC@>998959999+49;>@ACBC=@@@CC
@CRC7V:00706:00349
ACGAGTGCGTTCCCCATGTCGTAGGTACTC
+
BBBBBCDCBB@BCC:CBB@>==43489998
@CRC7V:00702:00355
ACGAGTGCCCCGTTTTTTTT
+
@BBBBBB>@@4999994444
@CRC7V:00702:00383
ACGAGTGCGTTCCCCATGTCGTAGGTATC
+
BBBBB>;;4429?>2?9498948@=:<9B
@CRC7V:00709:00394
CGTGTCTCTAGGCACAGGATTTTGTGTAG
+
BBBBFDDC@@A@B?@@><9999/9A@@AA
@CRC7V:00712:00374
ACGAGTGCGTTCCCCATGTCGTAGGTACTC
+
BBBBBBBB??=ACC9C<<;BB@@@>:;;<B
@CRC7V:00712:00382
ACGAGTGCGTTCCCATGTCGTAGGTACTC
+
BBBBBBB>>>59909991::7--*,,,,2
@CRC7V:00714:00389
ACGAGTGCGTTCCCCATGTCGTAGGTACTC
+
BABABAB@8429??4>>@AABBAA?;<<BC
@CRC7V:00724:00362
CGTGTCTCTAGGCACAGGATTTTGTGTAG
+
A@ACDCCC::;?@?>=>;999;/9CB@AA
@CRC7V:00728:00378
ACGAGTGCGTTCCCCATGTCGTAGGTACTC
+
BCCBBBBB996;BB6AABBBB@@@>:;;BA
@CRC7V:00703:00426
AGCACTGTAGCTGTCACTAGTTACTTGT
+
BC??AADCBBBCCCECCCA@=;?99599
@CRC7V:00705:00438
TACTGAGCTACCACACACAGA
+
49;44;C87449///,,,,,,
@CRC7V:00706:00405
ACGAGTGCGTTCCCCATGTCGTAGGTACTC
+
==??BBCB?>=@B@7B<<<ACA9;7<;;;B
@CRC7V:00709:00432
ACGAGTGCGTTCCCACTGTC
+
9<CCCCB=7:,,,*--,,,/
@CRC7V:00711:00415
ACGAGTGCGTTCCCCATGTCGTAGGTACTC
+
BBBBBBBBBB?BDC:C@A?@@@AC@A<=@C
@CRC7V:00712:00412
ACGAGTGCGTTCCCCATGTCGTAGGTACTC
+
@@??ABBBBC?CBB9B;<;@@A>A=?;;;B
@CRC7V:00714:00448
AACGAGTGCGTTCCCCATGTCGTAGGTACTC
+
B?EABBBBBBC?BBB9A;<;>>>9968;;;C
@CRC7V:00722:00429
AGCACTGTAGCTGTCACTAGTTACTTGT
+
ABCCDCCDDC:::CCCBBCCC?CBB=AA
@CRC7V:00732:00409
ACGAGTGCGTTCCCCATGTCGTAGGTACTC
+
BBBBBBBB@=<?:?4AAABBB@@@?::<BA
@CRC7V:00732:00442
ACGAGTGCGTTCCCCATGTCGTAGGTACTC
+
BBBBBBBBAA>ACCAF:;;@@@@@>@<<<C
@CRC7V:00734:00437
ACGAGTGCGTTCCCCATGTCGTAGGTACTC
+
BBBBBBDBA@<???6@BABBBBBA@:;<BB
@CRC7V:00707:00459
ACGAGTGCGTTCCCCATGTCGTAGGTATC
+
?>BBBBBA;;2444/9991<>>11-1>68
@CRC7V:00712:00494
ACGAGTGCGTTCCCCATGTCGTAGGTACTC
+
??BBBBBBA=;=@=4?9;;@@@>@=?;<<D
@CRC7V:00712:00496
ACGAGTGCGTTCCCCATGTCGTAGGTACTC
+
:<CACBBB>;5999/9999>??9968999@
@CRC7V:00712:00499
ACGAGTGCGTTCCCCATGTCGTAGGTACTC
+
>@BBBBDB?=;@=>4>999>@@??;>;;;B
@CRC7V:00713:00478
CGTGTCTCTAGACACAGGATTTGAGTAGTA
+
////444,,,,,,06/42333,37113311
@CRC7V:00719:00472
ACGAGTGCGTTCCCCATGTCGTAGGTACTC
+
?@BBBBCBAA>A??7A;;;AA>984899;B
@CRC7V:00720:00463
TCTCTATGCGCTCCACATGTCTAAGGT
+
@@AB;:;99=?BB;<<<9@@@<<5::9
@CRC7V:00721:00466
ACGAGTGCGTTCCCCATGTCGTAGGTATC
+
@ACCCCCB?;2999/999111110,0:64
@CRC7V:00721:00475
ACGAGTGCGTTCCCCATGTCGTAGGTACTC
+
BBB>AABBB@6444/9999>?@9958999@
@CRC7V:00722:00485
TCTCTATGCGCTCCACATGTCTAAGGT
+
:>>@211;;=?BB6<:<4@999954:9
@CRC7V:00727:00481
ACGAGTGCGTTCCCCATGTCGTAGGTACTC
+
BBBBBBBBBC?BA>7A@@@@@@>@>?<<<C
@CRC7V:00729:00457
ACGAGTGCGTTCCCCATGTCGTAGGTACTC
+
BB??AAABBB@FDB9B@?@ABA=?=?;;<C
@CRC7V:00740:00488
AGCACTGTAGCTGTCACTATGTTACTTGT
+
44:::?=9<:://///944444544989=
@CRC7V:00746:00488
ACGAGTGCGTTCCCCATGTCGTAGGTACTC
+
BBBBBBBBBB?CIC:EAA@@@@>@=?;;<C
@CRC7V:00748:00459
CGTGTCTCTAGGCACAGGATTTTGTGTAG
+
BBBABDCC@@A@CBCBC@CDCC:DA@CEG
@CRC7V:00702:00503
ACGAGTGCGTTCCCCATGTCGTAGGTACTC
+
??BBBCB@992444/9999>>;10,1111;
@CRC7V:00705:00505
ACGAGTGCGTTCCCCATGTCGTAGGTACTC
+
BBBAABBB>>6944-99<9>>>9958989>
@CRC7V:00710:00503
ACGAGTGCGTTCCCACTGTCGTAGTACGTAC
+
;<B<<?CBBB5991944444444434/....
@CRC7V:00714:00523
ACGAGTGCGTTCCCCATGTCGTAGGTACTC
+
A@@@CCA@@@=@>>6?999999>><?<;<C
@CRC7V:00717:00526
ACGAGTGCGTTCCCCAT
+
9433444444;<;:061
@CRC7V:00718:00511
ACGAGTGCGTTCCCCATGTCGTAGGTACTC
+
BBBBBBBA==;@A?7A9;;@@@>?<?;<<C
@CRC7V:00718:00514
TGATACGTCTCCTTCCTTAGTTACTCA
+
BBBBBCBBBBB?B@DADABBB>;<9@>
@CRC7V:00720:00542
ACGAGTGCGTTCCCCATGTCGTAGGTACTC
+
BBBBBBBB@@@ACC:C<<<@@@?@>A<<=E
@CRC7V:00722:00523
ACGAGTGCGTTCCCACTGTCT
+
BBB>@@CB>>511,1//////
@CRC7V:00723:00530
TCTCTATGCGCTCCACATGTCTAAGGTG
+
BBBBAAACC@A?C@CCC@@@CEC@C@CE
@CRC7V:00724:00501
TAGTATCAGCCTCGCCATGACGAAGGTATTCC
+
@?C?@AGCBBB?>@A=@B;==::69?>>>595
@CRC7V:00727:00523
TCTCTATGCGCTCCACATGTCTAAGG
+
BCDDDDBCBBA;<6:@A?>9999542
@CRC7V:00729:00521
ACGAGTGCGTTCCCACTGTCGTAGT
+
@?B@BBBC@A<;<,1///////443
@CRC7V:00733:00500
ACGAGTGCGTTCCCCATGTCGTAGGTACTC
+
BBBABBBB@@>ACC:CABBBBB=>?>?@@D
@CRC7V:00740:00538
ACGAGTGCGTTCCCCATGTCGTAGGTACTC
+
BBBBBCCB=:;=996?;;;=@>9858999@
@CRC7V:00741:00526
ATATCGCGAGGGTATGGAAGACTCTATA
+
BAABB@>=99919??@=A>ACCCC;;<B
@CRC7V:00742:00532
ACGAGTGCGTTCCCCATGTCGTAGGTACTC
+
BBBBBBBB@@>A??7A9<;@@@9:58;;9B
@CRC7V:00743:00519
ACGAGTGCGTTCCCCATGTCGTAGGTACTC
+
BBCACBBABA?B@@799999989863===C
@CRC7V:00743:00547
ACGAGTGCGTTCCCATGTCGTAGTAGTC
+
A?@AABB@;;244-94449994434444
@CRC7V:00747:00515
ACGAGTGCGTTCCCCATGTCGTAG
+
?ABBBDB;?@5999/99911////
@CRC7V:00748:00516
TAGTAACAGCCTCCGCCATGACGAAGGTAATTCC
+
=4449999667./,//5476//11,/,//,/787
@CRC7V:00748:00549
ACGAGTGCGTTCCCCATGTCGTAGGTACTC
+
BBBBBBDBA@>A??7A;;;@BA>?<?<<;C
@CRC7V:00701:00562
ACGAGTGCGTTCCCCATGTCTA
+
BA;;>=>9995111*///,,,/
@CRC7V:00703:00555
ACGCTCGACATGCCCAGGTACAGGAG
+
BBCBBBBAABD=9=<995;@BAC@CC
@CRC7V:00707:00565
TACTGAGCTACACAC
+
////7//9898>111
@CRC7V:00711:00593
ACGAGTGCGTTCCCCATGTCGTAGTAT
+
?ACABBCB;;2444/9991<::11./0
@CRC7V:00721:00559
ACGAGTGCGTTCCCCATGTCGTAGGTACTC
+
??B?BBBBB@6944-99<<?A@99589449
@CRC7V:00721:00572
CGTGTCTCTAGGCACAGGATTTGTGTAG
+
<<AAAAEBB;<6949442444-4:444F
@CRC7V:00721:00589
ACGAGTGCGTTCCCACTGTCTAG
+
B4889984>@<<<81/,,,,,//
@CRC7V:00724:00570
ACGAGTGCGTTCCCCATGTCGTAGT
+
BBBAA?CA;;2444/944/777//.
@CRC7V:00726:00588
ACGAGTGCGTTCCCCATGTCGTAGGTACTC
+
BBBBBBBBAAAADD9E@A>@@@@@>@@@AC
@CRC7V:00727:00560
ACGAGTGCGTTCCCCATGTCGTAGGTACTC
+
BBBBBBBBBB@BFH:DBBABBA=;=@;<<C
@CRC7V:00727:00583
ACGAGTGCGTTCCCCATGTCGTAGGTACTC
+
BBBBBBBBBB?BDC:EBDBBB??@?:;<BC
@CRC7V:00736:00590
ACGAGTGCGTTCCCCATGTCGTAGGTACTC
+
??BBBCAAAA?BHH:D@A?>@@@?=:;<<C
@CRC7V:00738:00599
ACGAGTGCGTCCTCCATGTCT
+
11..////444249233;494
@CRC7V:00742:00555
ACGAGTGCGTTCCCCATGTCGTAGGTACTC
+
A?BBBBBBBA>BDD9C??@BBB=<=@:<<E
@CRC7V:00746:00567
ATATCGCGAGGGTATGGAAGACTCTATAGAGT
+
B@>@@A@999919?>C5954>>?>8800//..
@CRC7V:00747:00573
TACTGAGCTACACACACAGAAAGATTGGT
+
CCBBBBCBABBCAA?=AA;;;7;@@?B?B
@CRC7V:00748:00565
ACGAGTGCGTTCCCCATGTCGTAGGTACTC
+
AAB?BBBBCC@CBB9B??>@@@476:;;;B
@CRC7V:00748:00575
TAGTATCAGCCTCGCCATGACGAAGGTATTCC
+
@?BA@CHCCC@99<A@CB@BB::6<@<<<AC@
@CRC7V:00748:00591
ACGAGTGCGTTCCCCATGTCGTAGGTACTC
+
BBBBBBBBBB?CHF9GBCBAAB??@@@A@C
@CRC7V:00748:00593
ATATCGCGAGGGTATGGAAGACTCTATA
+
BB?ABBBB@@@>ABCCAB@CCFBCCECB
@CRC7V:00749:00573
TACTGAGCTACACACACAGAAAGAATT
+
<;<CCCDD@@@B<9999941651-**)
@CRC7V:00703:00626
ACGAGTGCGTTCCCCATGTCGTAGGTACTC
+
??BBBBB>992444/9999>>>9858999>
@CRC7V:00704:00604
ATCAGACACGGACACAGCAGAACACAC
+
BBBBBA?A998:CBB@AACCC@BBBBB
@CRC7V:00705:00609
CGTGTCTCTACGCACAGGATTTGTGTAGA
+
444444///////44442444-4444444
@CRC7V:00706:00629
ACGAGTGCGTTCCCCATGTCGTAGGTACTC
+
??BBBBBCBCACCC:C::9=@@8348;;;B
@CRC7V:00712:00635
ACGAGTGCGTTCCCTACTGTCGTA
+
AABBCBB>;=:77+,,,,,////4
@CRC7V:00715:00624
ATATCGCGAGGGAGACTCTATAGAG
+
BAC?>@B;99@?999AAA@A>@<00
@CRC7V:00716:00634
ACGAGTGCGTTCCCCATGTCGTAGGTACGTC
+
BA;;@@<94C8=99,9444444//6./,,,,
@CRC7V:00719:00606
CGTGTCTCTAGGCACAGGATTTTGTGTAG
+
BBA>ADDBAA@@BABB@?BBAB:?AABCE
@CRC7V:00719:00614
TAGTATCAGCCTCGCCATGACGAAGGTATTCC
+
BBA::DEFCCBCBBB@CBBBB@A>@?BCC@C@
@CRC7V:00720:00632
ACGAGTGCGTTCCCCATGTCGTAGGTACTC
+
BBBBBBBBBB8;4444999>>>9958999>
@CRC7V:00722:00646
ACGAGTGCGTTCCCCATGTCGTAGGTA
+
@AB@ABBBA;2444/9991<<<11,./
@CRC7V:00723:00610
ACGAGTGCGTTCCCCATGTCGTAGGTACTC
+
BBBBBBDBAA?AHC:D@A?AB@A@?@<<<C
@CRC7V:00726:00610
ACGCTCGACATGCCCAGGTACAG
+
CC@@@BB@??@999199589@99
@CRC7V:00729:00616
ACGAGTGCGTTCCCCATGTCGTAGGTACTC
+
@;;8>>=>9969@@4@9494444313;443
@CRC7V:00734:00617
TCTCTATGCGCTCCACATGTCTAAGGT
+
BBCEGBBCCCCBB@CCCBBBDDCAC@B
@CRC7V:00735:00605
ACGAGTGCGTTCCCCATTCGTAGGTACTC
+
BBBBBBBBAA>ACC:CA@ECDBB@?9<;D
@CRC7V:00738:00606
ACGAGTGCGTTCCCCATGTCGTAGGTACTC
+
BBBBBBBBA@>AHH:F:<;BB@==<@;<<C
@CRC7V:00739:00606
ACGAGTGCGTTCCCCATGTCGTAGGTACTC
+
BBBBBBCB??=ACC9CA@@BBBAB@@@AAC
@CRC7V:00739:00618
ACGAGTGCGTTCCCCATGTCGTAGGTACTC
+
BBBBBBDB@@>ACC:D:;;@@@=?<?;<<C
@CRC7V:00741:00642
ATCAGACACGGACACAGCAGAACACAC
+
BBB@??>C?;=?BBA@@AAAA?CDCCC
@CRC7V:00743:00629
TACTGAGCTACACACACAGAAAGATTGGT
+
BAAABAD@>@BBBBBCCC;996;@@?B@C
@CRC7V:00743:00645
ACGAGTGCGTTCCCCATGTCGTAGGTACTC
+
BBBBBCBBAA>ADF:C@@@BBB>@?@@AAC
@CRC7V:00745:00627
TCTCTATGCGCTCCACATGTCTAAGGT
+
BBCEAABCCBBBB?DCCBC@@AD>A>A
@CRC7V:00747:00639
ACGAGTGCGTTCCCCATGTCGTAGGTACTC
+
BBAABBBBA;2444/9999>>>9968999?
@CRC7V:00701:00685
ACGAGTGCGTTCCCCATGTCGTAGGTACTC
+
BBBB@?@A@A=A@@4?999@AA?A=;;;@C
@CRC7V:00702:00680
ACGAGTGCGTTCCCACTGTCGTAG
+
BBB@@BBCDC?>=:78///6606/
@CRC7V:00703:00668
ACGAGTGCGTTCCCCATGTCGTAGGTACTC
+
BBBBBBDB@;2444/99<9?A?8868888?
@CRC7V:00703:00674
ACGAGTGCGTTCCCCATGTCGTAGGTACTC
+
GCCCDD<<9><>>?2=44498437;;;>B@
@CRC7V:00707:00663
ACGAGTGCGTTCCCCATGTCGTAGGTACTC
+
ABBBBBB=>>5999/99999999958989>
@CRC7V:00708:00697
ACGAGTGCGTTCCCCATGTCGTAGGTACTC
+
BBA@ABBBA?;===6@=@>BBB?;;?:;8A
@CRC7V:00710:00673
ACGAGTGCGTTCCCCATGTCGTAGGTACTC
+
BBBB?=;99@<FFC4@<<<A@A??>;;;@B
@CRC7V:00712:00673
AGCACTGTAGCTGTCACTAGTTACTTGT
+
@ACDFCDEDDDBCCBBBCBCC@CBB?GC
@CRC7V:00712:00690
ACGAGTGCGTTCCCCATGTCGTAGGTACTC
+
BBB89<CA@==@??4@@?@CC<;<B@AAAC
@CRC7V:00715:00658
ACGAGTGCGTTCCCCATGTCGTAGGTACTC
+
BBBBBBDD@@>ADH9CAAACBBAAB@@@AC
@CRC7V:00715:00678
ACGAGTGCGTTCCCCATGTCGTAGGTACTCATCCTG
+
BBBBACCB=?;=994=A@@@@;00,0000>@BB?A?
@CRC7V:00718:00664
ACGAGTGCGTTCCCCATTCGTAGGTACTC
+
?@CCCCBBBD?AAA69969999924844=
@CRC7V:00719:00692
ACGAGTGCGTTCCCCATGTCGTAGGTACTC
+
BBBBBBDD@@>AHH9DABBBBB@>?@@@@C
@CRC7V:00721:00657
TAGTATCAGCCTCGCCATGACGAAGGTATTCC
+
BBBAAACECC@@A@A?ACCBC@@>@@BAB?BA
@CRC7V:00721:00661
TAGTATCAGCCTTCCGCCATGACGAAGGTATTCC
+
4944444///,/,/,//,48994449:84449:6
@CRC7V:00722:00670
ACGAGTGCGTTCCCCATGTCGTAGGTACTC
+
BBBBBBBB@=>A??7?;<;AB@8:7:;;;B
@CRC7V:00723:00651
ACGAGTGCGTTCCCCATGTCGTAGGTACTC
+
BBBBBBBBBB>A??6?9;9=B@=?=?;<;C
@CRC7V:00726:00669
ACGAGTGCGTTCCCCATGTCCGTAGGTACTC
+
ABBBBBBBBB@CEE:BBBBB>A?998:AAAC
@CRC7V:00740:00675
ACGAGTGCGTTCCCCATGTCGTAGTATC
+
?@CCCCCA@A5999/9>=;;::00.46.
@CRC7V:00742:00655
ACGAGTGCGTTCCCATGTCGTAG
+
ABC@@@C?@@59904444444..
@CRC7V:00744:00685
ACGAGTGCGTTCCCATGTCGT
+
@ACCCBA499611-//,,,,,
@CRC7V:00747:00658
ATATCGCGAGGGTATGGAAGACTCTAT
+
BBBBCB>>9::9;A@B?CCDDBAA??@
@CRC7V:00748:00680
TCTCTATGCGCTCCACATGTCTAAGGT
+
@@AACA@A@@?8964;DBCCBCB?A?A
@CRC7V:00702:00748
ACGAGTGCGTTCCCCATGTCGTAGGTACTC
+
@ABBCBB=>;2444/9??>@BB;;8:;;<C
@CRC7V:00706:00726
ACGAGTGCGTTCCCCATGTCGTAGGTACTC
+
BBCABBB>?A2444/9991<;7--*,,,,2
@CRC7V:00712:00745
ATCAGACACGGACACAGCAGAACACAC
+
BCCB??@B@?<@AAABCCDCBACCCCB
@CRC7V:00713:00734
ACGAGTGCGTTCCCCATGTCGTAGGTACTC
+
BBBBBBBBBC>A??9=;<;>A>8858878?
@CRC7V:00714:00723
ACGAGTGCGTTCCCCATGTCGTAGGTACTC
+
B99<A?AA>>;>DD9BAAABAA@@>@@@@C
@CRC7V:00714:00741
ACGAGTGCGTTCCCCATGTCGTAGGTACTC
+
BBDBBBBDBB>A??7=@B==B@776:@@@C
@CRC7V:00716:00704
CGTGTCTCTAGGCACAGGATTTTGTGTAG
+
AAB@BFDDA@?@BABBCDCCEB:CDCBBA
@CRC7V:00718:00711
ACGAGTGCGTTCCCCATGTCGTAGGTACTC
+
BBBBBBBBAA?ADD9A?@@=B@?;=@@@AD
@CRC7V:00718:00717
ACGAGTGCGTTCCCCATGTCGTAGGTACTC
+
?@BBBBDBBC?A??9=9;;@B@7:6::;;B
@CRC7V:00724:00721
ACGAGTGCGTTCCCCATGTCGTAGGTACTC
+
==B@BCBB=?2444/9@@>>??884888@C
@CRC7V:00726:00713
ACGAGTGCGTTCCCCATGTCGTAGGTACTC
+
AC;<<CFDCC?DDD:DBBBB@@>A>;;;BB
@CRC7V:00726:00743
TCTCTATGCGCTCCACATGTCTAAGGT
+
@@CC::>CCDDCD>@<;<CBC@A>A@C
@CRC7V:00728:00744
CGTGTCTCTACGGCACAGGATTTTGTGTAGA
+
AA@BA?A9<999@BBBCB?BCED:B<<9449
@CRC7V:00741:00727
ACGAGTGCGTTCCCCATGTCGTAGGTACTC
+
AB>BBBBBBD@CBB:C::9=@@897:;;;C
@CRC7V:00743:00704
ACGAGTGCGTTCCCCATGTCGTAGTACTC
+
;;CCCCCAA@5999/9991;::00.....
@CRC7V:00744:00702
GAACGAGTGCGTTCCCCATGTCTAG
+
*,*,3344CECD@AA>+11,,,,//
@CRC7V:00747:00715
ACGAGTGCGTTCCCCATGTCGTAGT
+
;<CCDCCB@;2444/9941;77//.
@CRC7V:00749:00706
ACGAGTGCGTTCCCCATGTCGTAGGTATC
+
?ACCBBCBA?6:44/9991;;;00,0:6.
@CRC7V:00702:00781
ACGAGTGCGTTCCCCATGTCGTA
+
;;AABB@:::2444,444/778,
@CRC7V:00703:00755
ACGAGTGCGTTCCCCATGTCGTAGGTACTC
+
?@BBABBB@;2944/9991<<8--*,,,,0
@CRC7V:00709:00792
TACTGAGCTACACACACAGAAAGATTGGT
+
BBBBBCBBBBBBDCBA@?@BA>@@@?B?A
@CRC7V:00716:00767
ACGAGTGCGTTCCCCATGTCGTAGGTACTC
+
ABBBBBCBAA?CHD:DBBAABB@B@@@@@C
@CRC7V:00717:00756
TAGTATCAGCCTCGCCATGACGAAGGTATTCC
+
BABAADDBBB@BABB?BBBBBA@=@@@@@?B>
@CRC7V:00719:00794
CGTGTCTCTACGGCACAGGATTTTGTGTAGA
+
9?:::4////7776999=<99992944////
@CRC7V:00721:00787
ACGAGTGCGTTCCCCATGTCGTAGGTACTC
+
AABBBBBBBB=?==6=9;;=AA8:7:;;;B
@CRC7V:00726:00755
ACGAGTGCGTTCCCCATGTCGTAGGTACTC
+
AA?BBBCBBB?CDD9BAAA?B@?;;@@@@D
@CRC7V:00726:00788
TAGTATCAGCCTCGCCATGACGAAGGTATTCC
+
BCBAABCDCCBAA@A=@AB@B:::<BAADAC?
@CRC7V:00727:00752
ACGAGTGCGTTCCCCATGTCGTAGGTACTC
+
BBABBBBA@@=ACC9B@@@C<;8B=<;;@C
@CRC7V:00728:00770
ACGAGTGCGTTCCCATGTCGTAGGTACTC
+
@9;<B@8>9969914;9944444234449
@CRC7V:00736:00753
TCTCTATGCGCTCCACATGTCTAAGGT
+
CCDCA?@CCCCCBEABCDEBCAA>A>B
@CRC7V:00737:00794
ACGAGTGCGTTCCCCATGTCGTAGGTACTC
+
BBBBBBBCCC@CED:C@A?>@@??<?:;;B
@CRC7V:00739:00763
CGTGTCTCTACGGCACAGGATTTTGTGTAG
+
@AABBBE==1//778=?B@CCCC9@A@444
@CRC7V:00744:00759
ACGAGTGCGTTCCCCATGTCGTAGGTACTC
+
BB?ABBB@9:6;BB7BBBB@BB?@=@@@@G
@CRC7V:00745:00752
ACGAGTGCGTTCCCCATGTCGTAGGTACTC
+
ADABBCCCCC6:::49>@>>??8858888>
@CRC7V:00700:00815
ACGAGTGCGTTCCCCATGTCGTAGGTACTC
+
BBBBBB?=::2494/9991;;;00,00..4
@CRC7V:00703:00836
ACGAGTGCGTTCCCCATGTCGTAGGTACTC
+
@?BBBBDB>;2:44/9999>>>8858888>
@CRC7V:00706:00819
ACGAGTGCGTTCCCACTGTCGTA
+
ABBBCCBA9959909=444///.
@CRC7V:00711:00804
ACGAGTGCGTTCCCCATGTCGTAGTACGTC
+
AABA??CBA;2444/9991<;;--,,,,,0
@CRC7V:00714:00829
ACGAGTGCGTTCCCCATGTCGTAGGTACTC
+
AA;?CBBBBE?CCC6@>>>>>>8858???@
@CRC7V:00716:00821
TACTGAGCTACACACACAGAAAGATTGGT
+
ABACBGCBABBBAAABAA@CC>@@@>@;>
@CRC7V:00716:00829
ACGAGTGCGTTCCCCATGTCGTAGGTACTC
+
ABBBBBBBEB?AAA9A>@@@@=7748888@
@CRC7V:00719:00803
ACGAGTGCGTTCCCCATGTCGTAGGTACTC
+
BBBBBBBBBB=@==6=;<;>A>9968998=
@CRC7V:00723:00819
ACGAGTGCGTTCCCACTGTCGTAGTAC
+
:=CABBAC99599044444::///.//
@CRC7V:00724:00821
ATATCGCGAGGGTATGGAAGACTCTATA
+
BBA@?@C>?@A<?>>@6999>>>?7777
@CRC7V:00724:00843
ACGAGTGCGTTCCCCATGTCGTAGTA
+
?@BBBBB@;;2444/9444;;;....
@CRC7V:00726:00813
ACGAGTGCGTTCCCCATGTCGTAGGTATTC
+
BBBBBCBBBB?ABD9A9<;@AAAA?A@@?B
@CRC7V:00730:00823
ACGAGTGCGTTCCCCATGTCGTAGTAC
+
BADAA?BCBC6:44/9991>=8*****
@CRC7V:00730:00835
ACGAGTGCGTTCCCCATGTCGTAGGTACTC
+
ABBBBBDBAA?A@@7=9;;@B@7:68888>
@CRC7V:00733:00803
ACGCTCGACATGCCCAGGTACAGGAG
+
@AA@;;;<99@>>@<@A?CBAAC?BB
@CRC7V:00736:00803
ACGAGTGCGTTCCCCATGTCGTAGGTACTC
+
BBBBBBBDBC=?==6=;;;>@>8858888B
@CRC7V:00739:00803
ACGAGTGCGTTCCCACTGTCGTCA
+
BBBBBBB@@A59904;44//////
@CRC7V:00739:00837
ACGAGTGCGTTCCCCATGTCGTAGGTAC
+
AACCCCBB;;2444/994/882,,*,,,
@CRC7V:00744:00835
ACGAGTCGTTCCCCATGTCGTAGGTACTC
+
BBBBBBB??<>==6=;<;CB@9859999>
@CRC7V:00745:00837
ACGAGTGCGTTCCCCATGTCGTAGGTACTC
+
BBBBBBBBBA>BDD:C@@@BBAAA@@AAAC
@CRC7V:00747:00805
GTCTCTATGGCGCT
+
,///--11/,/69>
@CRC7V:00747:00820
ACGAGTGCGTTCCCCATGTCGTAGGTACTC
+
BBBA@ABBCD=A==6=4;9>>?8858888>
@CRC7V:00703:00871
TGATACGTCTCCTTCCTTAGTTACTTCA
+
BCBA??BCBCFAD@B?ABCCC@BBB@CC
@CRC7V:00706:00856
ACGAGTGCGTTCCCCATGTCGTAGGTACTC
+
@A?BBBBBBB=?==6==?>ACB996:;;;A
@CRC7V:00707:00856
ACGAGTGCGTTCCCATGTCGTAGTA
+
BB>BBBC?::244-994/666,,,,
@CRC7V:00710:00868
TACTGAGCTACACACACAGAAAGATTGGT
+
@>>>AABA?AAAAABBCCDCCBBBB@B@B
@CRC7V:00712:00866
ACGAGTGCGTTCCCCATGTCGTAGGTACTC
+
BB>BBBBCBB=@?=6==?==B@496:;;;C
@CRC7V:00712:00881
ATCAGACACGGACACAGCAGAACACAC
+
BB?BBBB?998:A@@ABBBAB=BBB@@
@CRC7V:00714:00877
ACGAGTGCGTTCCCCATGTCGTAGGTACTC
+
BBBBBBB?=:2444/9>>@@@@@A>AABBD
@CRC7V:00715:00860
ACGAGTGCGTTCCCCATGTCGTAGGTACTC
+
BBBBBBCBBB=?==6==?==BB;;;?:;;C
@CRC7V:00717:00885
ACGAGTGCGTTCCCACTGTCGTAGTAGTC
+
ABB?BBBA992490444449994434444
@CRC7V:00720:00887
ACGAGTGCGTTCCCCATGTCGTAGTACTC
+
ABBBBBD@;;2444/9991>=8--,-,,0
@CRC7V:00723:00886
ACGAGTGCGTTCCCCATGTCGTAGGTACTC
+
BBBBBBBBCCADCC:BAAA?B=;;=@@@@C
@CRC7V:00726:00851
TAGTATCAGCCTCGCCATGACGAGGTATTCC
+
==B;:>AA@@A@@AA=@@B?@ACCA<<=?B?
@CRC7V:00730:00850
ACGAGTGCGTTCCCACTGTC
+
BBCABBC;88,//+////,/
@CRC7V:00731:00876
ACGAGTGCGTTCCCCATGTCGTAGGTACTC
+
BA@@CAB<<<<>>>499999988313997;
@CRC7V:00735:00877
ACGAGTGCGTTCCCCATGTCGTAGGTACTC
+
?BCBBBBBBB=@?@8AAAABCB9948944>
@CRC7V:00739:00859
ACGAGTGCGTTCCCCATGTCGTAGGTACTC
+
ABBBBBBBB@=?==6==@@ABA8:88999@
@CRC7V:00739:00886
CGTGTCTCTAGGCACAGGATTTTGTGTAG
+
AAACCC@@@@@=@A@@9:9999/999@@B
@CRC7V:00741:00882
ACGAGTGCGTTCCCCATGTCGTAGGTACTC
+
AA?ABBBCDB?AAA9A>???B?;;;?:::C
@CRC7V:00741:00894
ACGAGTGCGTTCCCCATGTCGTAGT
+
@ABBBBB;;;2444/944/778...
@CRC7V:00748:00850
ACGAGTGCGTTCCCCATGTCGTAGGTACTC
+
BBBBBBBBAA?ACC9CABCDBBAA?>@@AC
@CRC7V:00705:00928
CGTGTCTCTAGGCACAGGATTTTGTGTAG
+
99CCCCCC<;9<9944424999,444444
@CRC7V:00706:00920
ACGAGTGCGTTCCCACTGTCGTAGT
+
@ACBBBBA??59909444/778,,,
@CRC7V:00709:00903
ATATCGCGAGGGTATGGAAGACTCTAT
+
BB@@BB@B9;;9:@BA=A>ABBBA::;
@CRC7V:00710:00908
TACTGAGCTACACACACAGAAAGATA
+
@CABCCBBBA;;<<99911--*-***
@CRC7V:00711:00948
ACGAGTGCGTTCCCCTGTCGTAGGTACTC
+
@@>@@@C@;;2444-9@>>>=00,1111@
@CRC7V:00720:00943
TAGTATCAGCCTCGCCATGACGAAGGTATTCC
+
BBCAABCCCE@BCCC@BBCBCA@=A@@@ADC?
@CRC7V:00721:00916
ACGAGTGCGTTCCCCATGTCGTAGGTACTC
+
BABABBBDDB>A??7=@@@BCB@@=::;@D
@CRC7V:00729:00914
ACGAGTGCGTTCCCCATGTCGTAGGTACTC
+
BBBBBBDBBA?GCC:CBBBBBB776::88A
@CRC7V:00730:00933
ACGAGTGCGTTCCCACTGTCGTAGTAGTC
+
AACBBBCA;;244-9444499@7333331
@CRC7V:00733:00928
ACGAGTGCGTTCCCCATGTCGTAGGTACTC
+
BBBBBBBD@@>AHH:CBBBBCB>?@@@@@C
@CRC7V:00738:00916
ACGAGTGCGTTCCCCATGTCGTAGGTACTC
+
BBCBBBBBDB?BAA9A:;;CCB8;88999@
@CRC7V:00739:00923
ACGAGTGCGTTCCCCATGTCGTAGGTACTC
+
A?BBBBBBBC?CDC:DAABBCB;:8;;;<C
@CRC7V:00739:00930
AGCACTGTAGCTGTCACTAGTTACTTGT
+
@@@@ADCCCDBBABBA=9999549>;?A
@CRC7V:00742:00906
ACGAGTGCGTTCCCCATGTCGTAGGTACTC
+
BBB>ABBB??>AHC9EACCCB>=>>:;<<C
@CRC7V:00703:00973
ACGAGTGCGTTCCCACTGTCGTAG
+
BBBBBBCA;;2//+1///////44
@CRC7V:00706:00978
TAGTATCAGCCTCCGCCATGACGAAGGTATTCC
+
>944449///,//,//7==9:999242444245
@CRC7V:00708:00969
ACGAGTGCGTTCCCCATGTCGTAGGT
+
@?CBBBB@;;2444/9941;76..,.
@CRC7V:00708:00983
TAGTATCAGCCTCGCCATGACGAAGGTATTCC
+
BCBAAECAA@@@BAA>ACBAB::8<@@>@:<9
@CRC7V:00709:00955
ACGAGTGCGTTCCCCCATGTCGTAGGTACTC
+
BB?BBBBCBB;==99/99;9=B@8:6:;;;B
@CRC7V:00710:00953
ATCAGACACGGACACAGCAGAACACAC
+
AAABBB?=:<69>>@@CCDDC@CBCCC
@CRC7V:00712:00997
ATCAGACACGACACAGCAGA
+
B8;;@@:110/6,///////
@CRC7V:00717:00961
ACGAGTGCGTTCCCACTGTCGTAGTAC
+
AABBBBB>>?599094444::6//.//
@CRC7V:00720:00986
AGCACTGTAGCTGTCACTAGTTACTTGT
+
<=NNA@ACCCDBBBBBBBC:96;@@=@D
@CRC7V:00722:00959
ACGAGTGCGTTCCCCATGTCGTAGGTACTC
+
BBBBBBDCBA>A??6==>==BB?;;?@@@C
@CRC7V:00724:00981
ACGAGTGCGTTCCCCATGTCGTAGGTACTC
+
BBBBBBBDDB?AA?9=>?>=B@7748888?
@CRC7V:00725:00955
TCTCTATGCGCTCCACATGTCTAAGGT
+
BCBDBBBBBBBBA@CCCBBEBED@CAC
@CRC7V:00725:00974
ACGAGTGCGTTCCCCATGTCGTAGGTACTC
+
BBBBB@A@CC>BBA7A@@@@BB??=@@@@C
@CRC7V:00726:00980
ACGAGTGCGTTCCCACTGTCGTAGTA
+
B@?BBBA:9959904444499;/1./
@CRC7V:00727:00950
TGATACGTCTCCTTCCTTAGTTACTTCA
+
BBB@@BBCCADEA@A@A@?@B?BBB@BC
@CRC7V:00729:00972
ACGAGTGCGTTCCCCATGTCGTAGGTACTC
+
BBBBBBBBAA?BCD:CCBDCCB@@@@@@BC
@CRC7V:00733:00991
ACGAGTGCGTTCCCCACTGTCGTAGTACG
+
CCCB@@@@<<,111*/////99=443444
@CRC7V:00738:00996
ATATCGCGAGGGTATGGAAGACTTCT
+
BBBBB??ABBH@AAA>-1-////,.,
@CRC7V:00743:00997
ACGAGTGCGTTCCCCATGTCGTAGGTAACTC
+
89334444492444,444498///5./,/66
@CRC7V:00746:00974
ACGAGTGCGTTCCCCATGTCGTAGGTACTC
+
BBBBBBBBBB@BBB:CBBCDBBBA??@@CD
@CRC7V:00746:00980
ACGAGTGCGTTCCCCATGTCGTAGTACGT
+
BBBBAABBBA7;99/<99/888,,,,,,,
@CRC7V:00746:00998
ACGAGTGCGTTCCCCATGTCGTAGGTACTC
+
@ABBBBBBB@@BCB9BABBBBBBB@8:;CD
@CRC7V:00747:00994
TAGTATCAGCCTCGCCATGACGAAGGTATTCC
+
CBC@@ADBBA@@@AC@BB@=A<;7<?<<<AC?
@CRC7V:00709:01041
ACGAGTGCGTTCCCACTGTCGTAGTACG
+
AAAABC?B;;;;@:::44444///.,,*
@CRC7V:00712:01049
ACGAGTGCGTTCCCCATGTCGTAGGTACTC
+
BBBBBBBB>;2444/9>>>@B@88488339
@CRC7V:00714:01020
ATATCGCGAGGGTATGGAAGACTCTGAG
+
CB>?ABBB?@@<?@@B?B?BCCBCBBAA
@CRC7V:00716:01039
ACGAGTGCGTTCCCCATGTCGTAGGTACTC
+
ABBBBBDB;;2444/9991@A=00,....4
@CRC7V:00717:01006
ACGAGTGCGTTCCCACTGTCGT
+
@ACBBB?;88,//+////,88=
@CRC7V:00717:01030
ACGAGTGCGTTCCCCATGTCGTAGGTACTC
+
@ABABBBDDC?BBB6=A???B@@@=@:;;D
@CRC7V:00717:01049
TCTCTATGCGCTCCACATGTCTAAGGT
+
B@@?AA@A@@99924;@BCC@AA8<59
@CRC7V:00720:01008
ATCAGACACGGACACAGCAGAACACAC
+
BBBBAAABCBABBBDCBBDCC@BBBBB
@CRC7V:00720:01044
ACGAGTGCGTTCCCCATGTCGTAGGTACTC
+
BBBBBBBBB@6944-99;;ABA@@=@@AAN
@CRC7V:00722:01043
ACGAGTGCGGTTCCCCATGTCGTAGGTACTC
+
??BBBBBDC??6:44/999;@BA@@>@@@@C
@CRC7V:00726:01020
TCTCTATGCGCTCCACATGTCTAAGGT
+
@@99=?9?@999954;;CCC;=<><8<
@CRC7V:00731:01029
ACGAGTGCGTTCCCCATGTCGTAGGTACTC
+
BBBBBBBCBA=?==6=?BA=B@8:789;;A
@CRC7V:00732:01008
ACGAGTGCGTTCCCATGTCGTAGTAGTC
+
AAC@AACB??599194449984434///
@CRC7V:00732:01046
ACGAGTGCGTTCCCCATGTCGTAGGTACTC
+
BBBBBBBBBB>AA?6???>BCB=?>A@@AC
@CRC7V:00736:01019
ATATCGCGAGGGTATGGAAAGACTCTATA
+
A;;;A@@ADDDA@=9;244-4;99>@@>>
@CRC7V:00739:01000
TCTCTATGCGCTCCACATGTCTAAGGT
+
@@@AA@@?A@>9989=ABCDEAA@A=A
@CRC7V:00740:01013
TCTCTATGCGCTCCACATTGTCTAAGGT
+
AADDCCCCBBBBD@BBBB@CB:??5969
@CRC7V:00740:01042
ACGAGTGCGTTCCCCATGTCGTAGGTACTC
+
ABBBBBBBBB@CFH:EBBABBAAA@>?@AC
@CRC7V:00741:01046
ACGAGTGCGTTCCCCATGTCGTAGGTACTC
+
>>?AAABDB;2444/9999@@@8858888>
@CRC7V:00746:01024
CGTGTCTCTAGGCACAGGATTTTGTGTAG
+
BBBBBFDBAAA@BBCBC?;999/9@ABCD
@CRC7V:00747:01017
AGCACTGTAGCTGTCACTAGTTACTTGT
+
AACDCCBCBCBCCCFBBCBCB=<<<?DC
@CRC7V:00749:01045
ACGAGTGCGTTCCCCATGTCGTTAGGTACTC
+
BBBBBBBBDC?BBB9BBCCDDBABB??BABB
@CRC7V:00705:01075
ACGAGTGCGTTCCCCATGTCGTAGGTA
+
??BABBBA;;2444/944/882,,*,,
@CRC7V:00705:01087
TGATACGTCTCCTTCCTTAGTTACTTCA
+
BBBC@AABAAD@CBDBC@CCC@CDNACC
@CRC7V:00708:01055
ACGAGTGCGTCCCATGCT
+
B@394//////85827//
@CRC7V:00710:01053
ACGAGTGCGTTCCCCATGTCGTAGTACTC
+
ABBBBBCCBB5999/9991<<<1100..4
@CRC7V:00713:01064
CGTGTCTCTAGGCACAGGATTTTGTGTAG
+
BBBCCCC@AAC@C@@>>;9999/9@@;>E
@CRC7V:00714:01054
ACGCTCGACATGCCCAGGTACAGGAG
+
BB?ABBBBB@@BDDA@?>@BBBB?BC
@CRC7V:00715:01059
ACGAGTGCGTTCCCCATGTCGTAGGTACTC
+
ABBBBBB=>?5999/9>>>>@>9958999B
@CRC7V:00719:01069
ACGAGTGCGTTCCCCATGTCGTAGGTACTC
+
BBBBBBB?@@>BAA9B@A@BCB=><>9<<D
@CRC7V:00720:01088
ACGAGTGCGTTCCCCATGTCGTAGGTACTC
+
BB??BBBBBA2444-;ABACCC;;9;<;;A
@CRC7V:00725:01056
ACGAGTGCGTTCCCCATGTCGTAGGTACTC
+
BBBBBBBBAA?ADHACBBBBBBAB?A@@@C
@CRC7V:00732:01050
TAGTATCAGCCTCGCCATGACGAAGGTATTCC
+
BBCAAADHBDDAABDAFCDCCDC?CCCCCCCA
@CRC7V:00733:01073
ACGAGTGCGTTCCCCATGTCGTAGTAC
+
B@?BCB;8995999,444/888//.//
@CRC7V:00735:01087
ACGAGTGCGTTCCCCATGTCGTAGTACGTC
+
BBCCBCCB@;2444/9?@;@>A--,,,,,2
@CRC7V:00735:01089
ACGAGTGCGTTCCCCATGTCGTAGGTACTC
+
BBBBBCBBBB?CCC:CABCBC??A?99<BC
@CRC7V:00737:01050
ACGAGTGCGTTCCCCATGTCGTAGG
+
ABBAABCCB@6444/999111101,
@CRC7V:00739:01069
TAGTATCAGCCTCCGCCATGACGAAGGTATTCC
+
894444;///,//,//7>@67866565///56-
@CRC7V:00739:01070
ACGCTCGACATGCCCAGTACAGGAG
+
BBBC<<<BB@@111+/////442/6
@CRC7V:00749:01051
TAGTATCAGCCTCCGCCATGACGAAGGTATTCC
+
499494:44429429A9=???:::BDCCBB@B@
@CRC7V:00706:01100
ATCAGACACGGACACAGCAGAACACAC
+
>??@998@>>=>AA?999999=C?>@@
@CRC7V:00710:01116
ACGAGTGCGTTCCCATGTCGTAG
+
BBAACBA>?@611-///,,,,//
@CRC7V:00720:01124
ACGAGTGCGTTCCCCATGTCGTAGGTACTC
+
BBBAABBB>C5999/9999ABA@B>?<<<B
@CRC7V:00730:01117
ACGAGTGCGTTCCCCATGTCGTAGGTACTC
+
BCBBBCBBBA=@@@4?999>A>??<;;;?@
@CRC7V:00751:00454
ACGAGTGCGTTCCCCATGTCGTAGGTACTC
+
BBBBBBB@@@@CCF9BBBCBBB@@>@@AAC
@CRC7V:00754:00460
ACGAGTGCGTTCCCCATGTCGTAGGTACTC
+
BBB?BBAAAA@BCC:EBAA??@=@=;;<AC
@CRC7V:00757:00456
ACGAGTGCGTTCCCCATGTCGTAGGTATC
+
@@ECBCABBB@CDC:C;<;?@@9847889
@CRC7V:00761:00478
ACGAGTGCGTTCCCCATGTCGTAGGTACTC
+
BBBBBBBBBC@CBC9?999=@@=<;:;;;C
@CRC7V:00768:00472
ACGAGTGCGTTTTTTTTCCCCATGTCGTAGGTACTC
+
>?BAABBBBBBBCCED%DCC7AAAABBBAA?@<?@C
@CRC7V:00771:00495
ACGAGTGCGTTTTTTTTTTTTTCCCCATGTCGTAGGTACTC
+
84;;9=BA>@@>?>>999999"444,4444;=44423448:
@CRC7V:00755:00522
ACGAGTGCGTTCCCCATGTCGTAGGTACTC
+
BABBBB@?@@7:44/9>>;11110,1111<
@CRC7V:00757:00530
ACGAGTGCGTTCCCCATGTCGTAGGTACTC
+
@ABBABBBDB=@?=6=9;;>>>9858999>
@CRC7V:00761:00507
ACGAGTGCGTTCCCCATGTCGTAGGTACTC
+
BBCBBB@?@B?BBC7BBBBBB@@B?@AABC
@CRC7V:00761:00512
ACGAGTGCGTTCCCCATGTCGTAGGTACTC
+
BBBBBBBBBB@BDF:C@A?>@@@@?@AAAC
@CRC7V:00764:00502
ACGAGTGCGTTCCCCATGTCGTAGGTACTC
+
BBBBBBBCBA>A>A6AABAABBA@@@@@@C
@CRC7V:00764:00529
ACGAGTGCGTTCCCCATGTCGTAGGTACTC
+
BBBBBBBBBB@BDF:D@A?ABBAB?A<<<C
@CRC7V:00764:00530
TCTCTATGCGCTCCACATGTCTAAGGT
+
BBBB@A@CBBBBB@CCCBBAAAB@C@B
@CRC7V:00768:00525
CGTGTCTCTAGGCACAGGATTTTGTGTAG
+
CBBBBBCBAAA@BBBBC@BBAA9AAACDC
@CRC7V:00770:00547
ACGAGTGCGTTCCCCATGTCGTAGGTATC
+
?@CCCBCBDB;?994?99111110,.66.
@CRC7V:00771:00500
ACGAGTGCGTTCCCCATGTCGTAGGTACTC
+
BBBBCB@=992999/9@B@@ABBA?:;<BC
@CRC7V:00772:00536
ACGAGTGCGTTCCCCATGTCGTAGGTACTC
+
BBBBBBBBBB@BCC:C:;9>@@@@>A<=<D
@CRC7V:00772:00545
ACGAGTGCGTTCCCCATGTCGTAGGTACTC
+
AB??BBBB@@>ADF:C:;9>@@>@=@<?<D
@CRC7V:00773:00530
ACGAGTGCGTTCCCCATGTCGTAGGTACTC
+
BBBBBBBAAA@BDD:C@A?BBBAB?@<<<C
@CRC7V:00779:00549
TAGTATCAGCCT
+
494494:?41,1
@CRC7V:00782:00535
ACGAGTGCGTTCCCCACGTCGTAGGTACTC
+
>ACABCBBBC@CCC9AAB@>>A9868999A
@CRC7V:00783:00534
ACGAGTGCGTTCCCCATGTCGTAGGTACTC
+
??BBBBBBA=2444/9991>>8--+--,-2
@CRC7V:00784:00542
ACGAGTGCGTTCCCCATGTCGTAGGTACTC
+
AA??BBBBB@2444/99;;@BB@@=?;;;B
@CRC7V:00786:00549
ACGAGTGCGTTCCCCATGTCGTAGGTACTC
+
?BBB?@ACCB@CBB9B;;;8<;9858;;;C
@CRC7V:00750:00599
ACGAGTGCGTTCCCCATGTCGTAGGTACTC
+
?B>BBBDAA@;==96@;;;@BA>?<?;<<C
@CRC7V:00757:00580
CGTGTCTCTAGGCACAGGATTTTGTGTAG
+
BBBDCDCCBAA>BBA@@>@>==4999@AA
@CRC7V:00758:00581
AGCACTGTAGCTGTCACTAGTTACTTGT
+
@ACCCCDBBBBCBBA@CBDB=>BCC?AA
@CRC7V:00761:00585
CGAGTGCGTTCCCCATGTCGTAGGTACTC
+
B?=BDFD:::=CC7CBBABBB@B?;:<@C
@CRC7V:00766:00592
TCTCTATGCGCTCCACATGTCTAAGGT
+
AABBBBBBA>A>A=ACCCCCAGB?A?A
@CRC7V:00768:00561
ACGAGTGCGTTCCCCATGTCGTAGGTACTC
+
BBBBBBBBAAAACC:DABBBBBAA?@@AAC
@CRC7V:00772:00558
ACGAGTGCGTTCCCCATGTCGTAGGTACTC
+
@ABBBBBBB@6944-99;;@AA9958999@
@CRC7V:00772:00580
ATCAGACACGGACACAGCAGAACACAC
+
BBBB@@A@;979>>@@CEDHC@CBBBB
@CRC7V:00779:00598
ACGAGTGCGTTCCCACTGTCGT
+
BAB?ABCA88,,,*-,,,,777
@CRC7V:00781:00580
ACGAGTGCGTTCCCCATGTCGTAGGTACTC
+
BBB>BBCCBB>A??6?9;9>BA=?<?;<<C
@CRC7V:00783:00577
ACGCTCGACATGCCCAGGTACAGGAG
+
BB?@@BC;99B99919969@@@@@@A
@CRC7V:00784:00564
TCTCTATGCGCTCCACATGTCTAAGGT
+
BBBB@C<<=BDCCCDDD?AAEFDDDCC
@CRC7V:00792:00584
ACGAGTGCGTTCCCCATGTTGTAGGTAACTC
+
B@??BAA?@B5999/9>@@A>>11-01,/68
@CRC7V:00755:00612
ACGAGTGCGTTCCCCATGTCGTAGGTACTC
+
ABBBBBBBBA>A?A9AABABCB???A@@AD
@CRC7V:00756:00626
ACGAGTGCGTTCCCCATGTCGTAGGTACTC
+
BBB?@@B;995999-9>>?@BBAB>@;;;@
@CRC7V:00760:00620
ACGAGTGCGTTCCCCATGTCGTAGGTACTC
+
BBBBBBBBBA=?==6=9;;@@@9958999B
@CRC7V:00760:00641
ACGAGTGCGTTCCCCATGTCGTAGGTACTC
+
?@?ABBBDBC=?==6@@@@@BB??<?:;;B
@CRC7V:00761:00610
ACGAGTGCGTTCCCCATGTCGTAGGTACTC
+
BBBBBBBB>;2444/9=@@ABA8:57:9;A
@CRC7V:00762:00644
ACCGAGTGCGTTCCCACTGTCGTA
+
?AAAABBB;88,//+1////44@8
@CRC7V:00764:00605
ATCAGACACGGACACACACAG
+
>@A@@@A?@@=>>88-**(((
@CRC7V:00764:00612
ACGAGTGCGTTCCCCATGTCGTAGGTACTC
+
BBBBBBBB@;2444/9991<<8--+--,-7
@CRC7V:00768:00644
ACGAGTGCGTTCCCCATGTCGTAGGTACTC
+
@@?>BBBBDB?AAA9???>@BB@?=?;<<C
@CRC7V:00769:00621
ACGAGTGCGTTCCCCATGTCGTAGGTACTC
+
BBBBBBBBDC?DBB9BAAABBB>B@@;<<C
@CRC7V:00769:00622
ACGAGTGCGTTCCCACTGTCGTAGTAGTC
+
BACAB@@@9959A:44444444443466.
@CRC7V:00769:00648
AGCACTGTAGCTGTCACTATGTACTTGT
+
AADEBBBCCCCCCCCCB;;44444:9:B
@CRC7V:00771:00627
TCTCTATGCGCTCCACATGTCTAAGGT
+
4444::BBC@@;<89999<91A@-1,1
@CRC7V:00772:00604
ACGCTCGACATGCCCAGGTACAGAG
+
CB?>@>>211@19909928<<11//
@CRC7V:00779:00623
AGCACTGTAGCTGTCACTAGTTACTTGT
+
AACCCBBBBBBBBBAAAAB@@@BBB?A>
@CRC7V:00779:00625
ACGAGTGCGTTCCCCATGTCGTAGGTACTC
+
AAB@ABBBB@6944-99;9>A>9958999@
@CRC7V:00780:00647
ACGAGTGCGTTCCCACTGTCG
+
ABABCG@A>;:22*-,,,,//
@CRC7V:00781:00645
ACGAGTGCGTTCCCCATGTCGTAGGTACTC
+
ABBBBBBBBB@DBB9D@???BB==?@;<<D
@CRC7V:00781:00648
ACGAGTGCGTTCCCCATGTCGTAGGTACTC
+
BBBBBBA=?B5999/99;9>>>8848888?
@CRC7V:00782:00636
ACGAGTGCGTTCCCCATGTCGTAGGTACTC
+
:<ACDCB=@92444/9991<=8--+--,,2
@CRC7V:00783:00639
ACGAGTGCGTTCCCCATGTCGTAGGTACTC
+
ABBAABBBBA6944/999;@BBBC@@<<<C
@CRC7V:00785:00649
TACTGAGCTACACACACAGAAAGATTGGT
+
A>>@BBDBBBABBCBAAC?>><@BB?B@C
@CRC7V:00789:00607
ACGAGTGCGTTCCCCATGTCGTAGGTACTC
+
BBBBBBBBCB>BBB9BCDBBBB998:@@@C
@CRC7V:00789:00636
TGATACGTCTCCTTCCTTAGTTACTTCA
+
BBB@?ABBBBC@C?@@BABBB?BBC@BF
@CRC7V:00789:00643
ACGAGTGCGTTCCCCATGTCTTAGGTACTC
+
B@?>BBC;;;2444-9996//,//,.///4
@CRC7V:00792:00623
ACGAGTGCGTTCCCGATGATCGTAGGTACTC
+
943388444;244-//8///::/44944343
@CRC7V:00796:00608
ACGAGTGCGTTCCCCATGTCGTAGGTACTC
+
BB??BBBB@@>ACC:CBBCBBB?@>>?@BC
@CRC7V:00798:00629
ACGAGTGCGTTCCCCATGTCGTAGGTACTC
+
CCB?ABBBBB?BCCACABBBBBBA@@@@BC
@CRC7V:00751:00656
ACGAGTGCGTTCCCCATGTCGTAGGTACTT
+
??BBBBBBBC=?==6==@>@CC776:?@?@
@CRC7V:00756:00681
ACGAGTGCGTTCCCCATGTCGTAGGTATC
+
BBBCBBC>;;2444/9991>>>00,0;4.
@CRC7V:00758:00674
ACGAGTGCGTTCCCCATGTCGTAGGTACTC
+
?@?<@BBBCBAA??6?=@>?BB@@>A;<<C
@CRC7V:00761:00656
ACGAGTGCGTTCCCCATGTCGTAGT
+
??BBBBCB;;2444/9991;;8---
@CRC7V:00768:00684
GACGAGTGCGTTCCCCATGTCGTAGGTACTC
+
?ABBBBBBBB;2944/9=@@ACB9;78999@
@CRC7V:00772:00680
ACGAGTGCGTTCCCCATGTCGTAGGTACTC
+
BBBBBBBB@@6944/9===>@@9948;;;A
@CRC7V:00773:00659
ACGAGTGCGTTCCCCATGTCGTAGGTACTC
+
BBBBBBBB@;2444/9?@>>B@9;6:;;<C
@CRC7V:00778:00654
ACGAGTGCGTTCCCCCATGTCGTAGGTACTC
+
?@ABCC@:9929999+994994///,.////
@CRC7V:00782:00692
ATATCGCGAGGGTATGGAAGACTCTATAG
+
BBABBA>>99979@AA=A@CBBBB@@@@?
@CRC7V:00793:00688
ACGAGTGCGTTCCCCATGTCGTAGGTACTC
+
BBBABBBBAA?ADD:BABDBB?;;;<@@@C
@CRC7V:00751:00727
ACGAGTGCGTTCCCCATGTCGTAAGGTACTC
+
843394499;2444,444499/,*,*,,,,,
@CRC7V:00751:00749
ACGAGTGCGTTCCCCATGTCGTAGGTACTC
+
BBBBBBBBBB=?==6A@A@BCB9;88999@
@CRC7V:00752:00700
TACTGAGCTACACACACAGA
+
A;;<44;?3449911/////
@CRC7V:00754:00702
ACGAGTGCGTTCCCCATGTCGTAGGTACTC
+
BBBBBBBBA>699949?A=?BB@@=@@@AC
@CRC7V:00756:00726
ACGAGTGCGTTCCCCATGTCGTAGGTACTC
+
BBBAABBB@;2444/9>?>>A?9958999@
@CRC7V:00756:00744
ACGAGTGCGTTCCCCATGTCGTAAGGTACTC
+
898898999>2944,449/88//,/666688
@CRC7V:00760:00743
CGTGTCTCTAGGCACAGGATTTTGTGTAG
+
BBBBCDCC::;?BBBCGCCCCC9CCC@?A
@CRC7V:00769:00721
ACGAGTGCGTTCCCCATGTCGTAGGTACTC
+
BBBBBBBBBB=?==6====>CB===@;<<D
@CRC7V:00774:00729
ACGAGTGCGTTCCCCATGTCGTAGGTACTC
+
BB>BBBCDBA?AD@9>>@@@@@>?<?;;;C
@CRC7V:00775:00703
ACGAGTGCGTTCCCCATGTCGTAGGTACTC
+
BBBBBBBBB@;==9499@==BA8:6:;<;C
@CRC7V:00777:00733
ACGAGTGCGTTCCCCATGTCGTAGGTACTC
+
?@?>@BBBBB=?==6=@A@CCA8858999@
@CRC7V:00778:00719
TAGTATCAGCCTCGCCATGACGAAGGTATTCC
+
A?BBBBCCDDDCBBB@C?@@BCB>B>BCB@CA
@CRC7V:00781:00723
ACGAGTGCGTTCCCCATGTCGTAGGTACTC
+
??BAAAABBA6;9949;<1@@=11,01//8
@CRC7V:00783:00702
ACGAGTGCGTTCCCCATGTCGTAGGTACTC
+
ABBBCCB@::2444/9991<<<00,0000;
@CRC7V:00786:00743
ACGAGTGCGTTCCCCATGTCGTAGGTACTC
+
@;34;;44492444,444/86/..3....3
@CRC7V:00787:00747
ACGAGTGCGTTCCCACTGTCGTATGT
+
;<CDBDBC@C9;904444/666///.
@CRC7V:00792:00747
ACGAGTGCGTTCCCCATGTCGTAGGTACTC
+
BBBBBBDDBA?ADD9BBB@=B@<?<?;;;C
@CRC7V:00754:00750
ACGAGTGCGTTCCCCATGTCGTAGGTACTC
+
@@BBBBBBBB@DCB:C@@?BBB=?>A;<<C
@CRC7V:00754:00771
ACGAGTGCGTTCCCCATGTCGTAGGTACTC
+
BBBBBBDBA@?ACD8AABBBB@AB?;;;@B
@CRC7V:00755:00785
ACGAGTGCGTTCCCCATGTCGTAGGTACTC
+
BBDBACBBBB?CHC:EABBB?===>:;<<C
@CRC7V:00757:00779
TCTCTATGGCGCTCCACATGTCTAAGGT
+
44494<<@?BBAAA@BAAAC@@AC7<59
@CRC7V:00761:00791
ACGAGTGCGTTCCCCATGTCGTAGGTACTC
+
CCDBBBBBCB?CBB9B<<;AA@9968999@
@CRC7V:00767:00793
ACGAGTGCGTTCCCCATGTCGTAGGTACTC
+
BBB>@CCBA@>ACC7?;<;AA@>?=?;<<C
@CRC7V:00770:00788
ACGAGTGCGTTCCCA
+
9433444477,--+-
@CRC7V:00771:00757
ACGAGTGCGTTCCCCATGTCGTAGGTACTC
+
@ABBBBBBDC@CBB9B;:9=@@8478999A
@CRC7V:00772:00774
ACGAGTGCGTTCCCCATGTCGTAGGTACTC
+
BBBCBB?@AB?CDH:DAA@AA@>@=:;;;C
@CRC7V:00772:00786
ACGAGTGCGTTCCCCATGTCGTAGGTACTC
+
BBB@ACCBBD@CCD:D@A?ABA497:;;;B
@CRC7V:00773:00789
ACGAGTGCGTTCCCCATGTCGTAGGTACTC
+
BBBBABBBAA?AFD:C@@?AAA===@;<<C
@CRC7V:00782:00770
ACGAGTGCGTTCCCCATGTCGTAGGTACTC
+
BBBBBBBBB@8;9949=@@8;;9958;;;B
@CRC7V:00787:00798
ACGAGTGCGTTCCCCATGTCGTTAGGTACTC
+
@@>94444442444,4444999999177979
@CRC7V:00790:00785
CGTGTCTCTAGGCACAGGATTTTGTGTAG
+
BECBAAAB<<<@A>>9959999,499999
@CRC7V:00790:00788
ACGAGTGCGTTCCCCATGTCGTAGGTACTC
+
?@?BBBBBDC?DBB9B@?>=B@897:;<<C
@CRC7V:00793:00783
ACGAGTGCGTTCCCCATGTCGTAGGTACTC
+
BDCBBBBBBA=?=9494;9>>>9968999>
@CRC7V:00793:00787
TCTCTATGCGCTCCAAAGGTACTG
+
;999?>@@><111-/8+/,1199G
@CRC7V:00795:00766
ACGAGTGCGTTCCCCATGTCGTAGGTATC
+
ABBBBBBB=:2444/9991;;;11,0;6.
@CRC7V:00799:00767
ATCAGACACGGACACAGCAGAACACAC
+
B@@@>>>99424:44444:44244448
@CRC7V:00799:00784
ACGCTCGACATGCCCAGGTACAGGAG
+
BBAAABBBBDBCCC@@A>?BA?C@BD
@CRC7V:00751:00810
CGTGTCTCTAGGCACAGGATTTTGTGTAG
+
CCBBCCBD::;BCBBBB>@@@@6ABAABB
@CRC7V:00754:00801
ACGAGTGCGTTCCCCATGTCGTAGGTACTC
+
BBBBBBCBAA?AHH:CAAABBB@A?@@@@C
@CRC7V:00754:00842
ACGCTCGACATGCC
+
94344/////6,/,
@CRC7V:00755:00837
ACGAGTGCGTTCCCCATGTCGTAGGTACTC
+
BABBBBBBBC?DBB9B;:9=B@4448;99B
@CRC7V:00772:00834
ACAGTGCGTTCCCCATGTCGTAGGTACTC
+
=@@<<<BAB>BAA8B<<;ABB9;8;;<<C
@CRC7V:00776:00836
TACTGAGCTACCACACACAGAAAGATTCG
+
49;44;A9344966////////+449244
@CRC7V:00778:00847
ACGAGTGCGTTCCCCATGTCGTAGGTACTC
+
BBBBBBDB@@@ADD9CAA@BBBAB?A;;<C
@CRC7V:00779:00848
AGCACTGTAGCTGTCACTAGTTACATGT
+
BDCCBBABBBCBBBBBCDBBB?B@@@BB
@CRC7V:00782:00839
ACGAGTGCGTTCCCCATGTCCGTAGGTACTC
+
BBBBBBCBAA=?==699@@=;>>8858888?
@CRC7V:00790:00845
ACGAGTGCGTTCCCCATGTCGTAGGTACTC
+
BBBBBBCBA?6:44/9999>>>8858;;;B
@CRC7V:00793:00835
TGATACGTCTCCCTTCCTTAGTTACTTCAG
+
444444494///+/,/,/7.//644424:9
@CRC7V:00795:00800
ATCAGACACGGACACAGCAGAACACAC
+
BBBBBBBA?<<>B=@@CEDCCBBBBBB
@CRC7V:00798:00804
ACGAGTGCGTTCCCCATGTCGTAGGTACTC
+
BBBBBBBBBE@DBB9B;:9=@>8848999@
@CRC7V:00756:00850
ACGAGTGCGTTCCCACTGTCGTAGTA
+
9<C@AAB@>@599144444::7//./
@CRC7V:00756:00883
CGTGTCTCTACGG
+
4444446,,,,,*
@CRC7V:00759:00860
ACGAGTGCGTTCCCCATGTCGTAGGTACTC
+
BBBBBBDB@;2:44/99;9>>>8858888>
@CRC7V:00759:00888
ACGCTCGACATGCCCAGGTACAGGAG
+
BBABBBBBBCCCCC@::99?==A@BC
@CRC7V:00762:00895
ATATCGCGAGGGTATGGAAGACTCTATAG
+
A>>@@A?>9;:79>>@8959@887171;6
@CRC7V:00763:00891
TGACACGTCTCCTTCCTTAGTTACTTCAGTGC
+
BBB??ADBCBA@A?B@B@CCB?BB@>ACB@BB
@CRC7V:00765:00866
ACGCTCGACATGCCCAGGTACAGGAG
+
;9;AA@<<9>?9991992898==8=9
@CRC7V:00765:00875
ACGAGTGCGTTCCCCATGTCGTAGGTACTC
+
==BBBBBBAA@BCC9EBBAAB@@@>:;<<C
@CRC7V:00768:00872
ACGAGTGCGTTCCCCATGTCGTAGTACGT
+
BBBBBBBB@;2444/9991<72*******
@CRC7V:00768:00884
ACGAGTGCGTTCCCATGTCGTAGGTACTC
+
@@??C@@>@@59914:;8660,,*,,,,2
@CRC7V:00774:00868
TCTCTATGCGCTCATATG
+
44@9CAA?<1111//,/,
@CRC7V:00774:00887
ACGAGTGCGTTCCCCATGTCGTAGGTACTC
+
BBBBBBCBAA?GDD9CAA@BB@AB?@@@@C
@CRC7V:00775:00866
ACGAGTGCGTTCCCCATGTCGTAGGTACTC
+
BBBBBBCDDC?BDD6==@@=@>>>;;;;;C
@CRC7V:00775:00897
ACGAGTGCGTTCCCCATGTCGTAGGTATC
+
@ACCBBBBBA8;99-99<1>>@11,.666
@CRC7V:00782:00877
ATCAGACACGGACACAGCAGAACACAC
+
=<B?99;@@?=AB;<<>>@9969944<
@CRC7V:00784:00852
ACGAGTGCGTTCCCCATGTCGTAGGTACTC
+
BB??ABCBBA=?=9299;;@@@998:;;;B
@CRC7V:00787:00884
TCTCTATGCGCTCCACATGTCTAAGGT
+
BBBD??@CBBCCDEABBBCCEBC?D@C
@CRC7V:00789:00879
ACGAGTGCGTTCCCCATGTCGTAGGTACTC
+
BBB>@BBBBC?BBB9A===9@=888:@A@C
@CRC7V:00797:00866
ACGAGTGCGTTCCCCATGTCGTAGGTACTC
+
BBBBBBBB@@=CBB7ABBBBB@@A@@@@BB
@CRC7V:00752:00902
AGCACTGTAGATGTCACTAGTTACTTGT
+
?AACBADA>@B;<<AFCCCBB@EDD:==
@CRC7V:00754:00901
ACGAGTGCGTTCCCCATGTCGTAGGTACTC
+
ABBBBBCBBB?BHE:CAA@BBBAA?@;<<C
@CRC7V:00754:00936
ACGAGTGCGTTCCCCATGTCGTAGGTACTC
+
??BBBBBBDC@CBB9C:::ABA496:;;;B
@CRC7V:00755:00945
ACGAGTGCGTTCCCCATGTCGTAGGTACTC
+
BBBBBBBBBB@CCC:C:;9BBB@@?@<<<C
@CRC7V:00763:00923
ACGAGTGCGTTCCCCATGTCGTAGGTACTC
+
ABBBBBBA>;2444/9=@@@BB@@=?;;;C
@CRC7V:00773:00909
ATATCGCGAGGGTATGGAAGACTCTAT
+
B@BBABBAABA>A:AB7;9<AA?A;;;
@CRC7V:00777:00920
ACGAGTGCGTTCCCCATGTCGTAGGTATC
+
AABA@ADB;;2444/9981A=;00,.44.
@CRC7V:00778:00942
TGATACGTCTCCTTCCTTCTAGTTACTTCA
+
CB@?@AA?CAKCB8222*,,,,,*,4/660
@CRC7V:00780:00919
ATCAGACACGGACACAGCAGAACACAC
+
BBBB@>?A?<<>A>>9;<AAB>BBBBC
@CRC7V:00781:00923
ATATCGCGAGGGTATGGAAGACTCTAT
+
BC@AA?==99979@AA=A@CCCBC@@@
@CRC7V:00783:00909
ACGAGTGCGTTCCCCATGTCGTAGGTACTC
+
BBBBBBBBDBAAA?9?9;9=@@9848999B
@CRC7V:00786:00919
ACGAGTGCGTCCTCCATGT
+
8;8?>9949992/8,..//
@CRC7V:00786:00943
ACGGAGTGCGTTCTCCATGTCGTAGGT
+
BAA?BBBDCBB@CBA??>@@>>>9969
@CRC7V:00789:00908
ACGAGTGCGTTCCCCATGTCGTAGGTACTC
+
BBB@BBBBBC?BDE9B?@>=@?@@>@@@@D
@CRC7V:00796:00923
ACGAGTGCGTTCCCCATGTCGTAGGTACTC
+
BB?@@ABBCD@CBB9B9;;>>>8858888>
@CRC7V:00796:00949
ACGAGTGCGTTCCCACTGTCGTAGTAGTC
+
>@@@@@A@@A59904444444:3333771
@CRC7V:00797:00941
ACGAGTGCGTTCCCACTGTCGTAGTACGTC
+
@AB>ABB;;;544-44444;;@11.///..
@CRC7V:00799:00912
ACGAGTGCGTTCCCCATGTCGTAGGTACTC
+
BBBBBBBBBC@BDD:CABBBBB@B@@@@@C
@CRC7V:00751:00978
ACGAGTGCGTTCCCCATGTCGTAGGTATC
+
ABBA@>CB;;2444/9991><<00,0;64
@CRC7V:00755:00991
TCTCTATGCGCTCCACATGTCTAAGGT
+
CCCC@A@CBCC@AAADCBC@@AD>A?A
@CRC7V:00756:00959
TACTGAGCTATACACACAGAAAGATTGGT
+
BBBBCCCCBBAFACBCBB@@@<@BA?C=@
@CRC7V:00760:00953
CGTGTCTCTAGGCACAGGATTTTGTGTAG
+
CCBCCDCC::=@BBBCC?BBBA7AC@AAB
@CRC7V:00760:00981
ACGAGTGCGTTCCCCATGTCGTAGGTACTC
+
AABBB@BDB;6444/9991<=8--+--,-2
@CRC7V:00764:00984
ACGAGTGCGTTCCCCATGTCGTAGGTACTC
+
@A?@>>CBB@6944/99<9@A@9968999?
@CRC7V:00767:00975
ACGAGTGCGTTCCCCATGTCGTAGGTACTC
+
BBAA?>@@;;7;BB4<<><>11//5./1=4
@CRC7V:00774:00957
ACGAGTGCGTTCCCCATGTCGTAGGTACTC
+
BBBBBBDCBA>A??7A;;;@@@>?<?;;;C
@CRC7V:00775:00986
TAGTATCAGCCTCGCCATGACGAAGGTAATCC
+
@?C::@EAAA?<<;C@CDCBBBB?B@CCBCC@
@CRC7V:00778:00968
ACGAGTGCGTTCCCCATGTCGTAGGTACTC
+
BBBBBBBB>;2444/9??<=>=11,01//6
@CRC7V:00778:00987
ACGCTCGACCATGCCCAGGTACAGGAG
+
BB?@>=A11,/8199-4424:844244
@CRC7V:00779:00960
ACGAGTGCGTTCCCCATGTCGTAGGTACTC
+
???AAABCCC6:44-9991?=<00,....4
@CRC7V:00792:00979
ACGAGTGCGTTCCCCATGTCGTA
+
ABBAABBA;;2444/944/882,
@CRC7V:00793:00960
ACGAGTGCGTTCCCCATGTCGTAGGTACTC
+
BBBBBBBBBB?BHH:CAA@@@@>?<;;;BD
@CRC7V:00795:00950
TGATACGTCTCCTTCCTTAGTTACTTCA
+
BB@@BBCCBBC@C@B@C@CBB?BCC@BC
@CRC7V:00795:00989
ACGAGTGCGTTCCCCATGTCGTAGGTACTC
+
BB?>BBBBBC@CBB9B@??BCB?A@@@@AC
@CRC7V:00797:00957
ACGAGTGCGTTCCCCATGTCGTAGGTACTC
+
ABBA@ABB@;2444/9999@BA9968999>
@CRC7V:00798:00956
AGCACTGTAGCTGTCACTAGTTACTTGT
+
A?BCBCBBBBBBBBBBBBDBB?BBB@BA
@CRC7V:00798:00961
TAGTATCAGCCTCGCCATGACGAAGGTATTCC
+
BBDBABBBCB@BBBB?BCCCC:::;@A@A@D=
@CRC7V:00798:00962
CGTGTCTCTAGGCACAGGTTTTGTATAG
+
@@@ACDEC::;?B?@==5999-9D@;;<
@CRC7V:00799:00951
ACGAGTGCGTTCCCATGTCG
+
<BB;9<C@@A511,1//,,,
@CRC7V:00760:01047
ACGAGTGCGTTCCCCACTGTCGTAGT
+
@ADCBBBC:8,///+1////888373
@CRC7V:00762:01048
ACGAGTGCGTTCCCCCATGTCGTAGGTACTC
+
>>?BAABBB@24444+99<9@A@9998999?
@CRC7V:00767:01025
ACGAGTGCGTTCCCCATGTCGTGGGTACTC
+
??BBABABBB@BCC:E@??BBB@A<A;;;B
@CRC7V:00768:01001
AGCACTGTAGCTGTCATTAGTTACTTGT
+
<BCCCCCCCCBBGFDBC?CBB=BBA=BB
@CRC7V:00769:01012
ACGAGTGCGTTCCCACTGTCGTAGTAT
+
@?BABCC@::244-9444499>33333
@CRC7V:00770:01042
ACGAGTGCGTTCCCCATGTCGTAGGTACTC
+
BBBBBBBBBB@CCB:CAAA>@@@=>@;<<C
@CRC7V:00774:01006
ACGAGTGCGTTCCCCATGTCGTAGGTACTC
+
ABBBBBBBBE@CDC:C:::BCB=B?@@@AB
@CRC7V:00774:01028
ACGAGTGCGTTCCCCATGTCGTAGGTACTC
+
BBBBBBBBB@6944499;;CCA9958999@
@CRC7V:00775:01008
ACGAGTGCGTTCCCCATGTCGTAGGTACTC
+
ABBBBBDBDB?BBB9B????B=775::;:A
@CRC7V:00776:01015
ATCAGACACTCGGA
+
93344/,,,,,2*,
@CRC7V:00776:01049
ACGAGTGCGTTCCCCATGTCGTAGGTACTC
+
ABBBBBDBB@;=9949999>@>8878;;;B
@CRC7V:00778:01006
ACGAGTGCGTTCCCATGCTCGTAGGTACTC
+
:;?@@11111,//+/644444944244444
@CRC7V:00778:01010
ACGAGTGCGTTCCCACTGTCGTAGTAGTC
+
:>CCCCA;99244-4444499>44344//
@CRC7V:00778:01015
ACGAGTGCGTTCCCCATGTCGTAGGTACTC
+
ABBBBBBBBC?BDD9B????B@77;?:;;B
@CRC7V:00780:01025
ACGAGTGCCGTTCCCC
+
943//6//,,,*,220
@CRC7V:00783:01027
ACGAGTGCGTTCCCCATGTCGTAGGTACTC
+
BBBBBBBBB@6944499<1<<<11,01//6
@CRC7V:00796:01032
ACGAGTGCGTTCCCCATGTCGTAGGT
+
ABBAABC@;;2444/944/887//,.
@CRC7V:00761:01071
TGATACGTCTCCTTCCTTAGTTACTTCA
+
BBBAB@@A=9959;@8=?@BB@BBB@CE
@CRC7V:00762:01050
ACGAGTGCGTTCCCCATGTCGTAGGTACTC
+
@ADABBBBB@;=994?9;9>>?9968999@
@CRC7V:00765:01068
TCTCTATGCGCTCCACATGTCTAAGGT
+
BBCDAAACBBCCD@BABBDDEBA?AAB
@CRC7V:00766:01060
TGATACGTCTCCTTCCTTAGTTACTTCA
+
BBBBBBBBBBB@C@D@C?ABA@A>>@AC
@CRC7V:00766:01073
ACGAGTGCGTTCCCCATGTCGTAGGTACTC
+
BBBBBBCBBC@CCB9B@@@BB@AA>A@@@C
@CRC7V:00767:01052
CGTGTCTCTAGGCACAGGATTTGTGTAG
+
AAAAABBBCCC9;:99A<9991444::A
@CRC7V:00768:01052
ACGAGTGCGTTCCCCATGTCGTAGGTACTC
+
AA@?B@@@@?<>>>4944//////,.7666
@CRC7V:00769:01096
ACGAGTGCGTTCCCCATGTCGTAGGTACTC
+
BB?BBBBBBA@CCB9DCBBBCB;<=::;@C
@CRC7V:00770:01075
TAGTATCAGCCTCGCCATGACGAAGGTATTCC
+
C?CBBBE@@@@@@AA>@CAAAAA=@=>>>595
@CRC7V:00772:01054
ACGAGTGCGTTCCCCATGTCGTAGGTACTC
+
CCCBCBBBBB@BBB7A9<9999992388>@
@CRC7V:00774:01073
ACGAGTGCGTTCCCCATGTCGTAGGTACTC
+
BBBBBBA@AA>AAA7ABBBACA::6::;;C
@CRC7V:00792:01071
ACGCTCGACATGCCCAGGTACAGGAG
+
BBBBBB????A===:9959@@998<A
@CRC7V:00793:01057
AGCACTGTAGCTGTCACTAGTTACTTGT
+
ABBBBCCCAAACCECCCCBBB?BCB?CC
@CRC7V:00797:01056
ACGAGTGCGTTCCCCATGTCGTAGGTACTC
+
BBBBBBCDBC@DDD:BBA@?BB@@>A@@@C
@CRC7V:00798:01055
ACGAGTGCGTTCCCCATGTCGTAGGTACTC
+
ABBBBBBB?@>AHH9@AA@>>>8868888A
@CRC7V:00799:01083
TACTGAGCTACACACACAGAAAGATTGGT
+
CAAACDDB@@@BBBBBBBA@@<@@@<@@C
@CRC7V:00758:01106
CGTGTCTCTAGGCACAGGATTTTGTGTAG
+
BBBBBCCCGBB@?=:4859999/9C@@;B
@CRC7V:00760:01126
TCTCTATGCGCTCCACATGTCTAAGGTAC
+
DEBEFDCDBDCBA@B999=444424:444
@CRC7V:00766:01121
ACGAGTGCGTTCCCCATGTCGTAGGTACTC
+
?@?ABBBDBA>A??6=>@>>BA7768:;8A
@CRC7V:00779:01101
ATATCGCGAGGGTTTGGAAGACTCTAT
+
?:9;AAA@;;979B:A>B>BBBBDBBB
@CRC7V:00779:01102
ACGAGTGCGTTCCCCATGTCGTAGGTACTC
+
@ACBBCB=>=5999/999111111,00..4
@CRC7V:00779:01104
ACGAGTGCGTTCCCATGTCGTAG
+
9<@@@@?>>>511,///////33
@CRC7V:00786:01101
TAGTATCAGCCTCGCCATGACGAAGG
+
9;;9<:A944:994424/1////,/,
@CRC7V:00789:01106
ACGAGTGCGTTCCCCATGTCGTAGGTACTC
+
??BBBBBB@;6:44/9999>>>8858878<
@CRC7V:00791:01130
ACGAGTGCGTTCCCCATGTCGTAGGTACTC
+
?@;=A9444=2444,444484/..,00...
@CRC7V:00796:01144
ACGAGTGCGTTCCCCACTGTCGTAGTATC
+
CCA@BBC@>>,111*/////99@883494
@CRC7V:00802:00569
ATATCGCGTACGGTA
+
93344444444/,//
@CRC7V:00803:00553
ATCAGACACGGACACAGCAGAACACAC
+
AABBBA@B9989B?BCCCCCC@BBBBA
@CRC7V:00803:00576
ACGAGTGCGTTCCCCATGTCGTAGGTACTC
+
ABBBB@BB@;2444/9@BBABBA@>@;<;C
@CRC7V:00805:00556
ACGAGTGCGTTCCCCATGTCGTAGGTACTC
+
@ABBBBB@;;2444/9@A@@CB;;5:@@@C
@CRC7V:00810:00590
ACGAGTGCGTTCCCCATGTCGTAGGTACTC
+
BBAABCBBBA>AAB9BBBBCD<;;=8999?
@CRC7V:00818:00588
ACGAGTGCGTTCCCCATGTCGTAGGTACTC
+
ABBBBBBBAA?>BB:C@BBBDA???99;@C
@CRC7V:00801:00632
ACGAGTGCGTTCCCCATGTCGTAGGTACTC
+
????BBA;442999,499>ABB@@?A<<<B
@CRC7V:00803:00602
ACGAGTGCGTTCCCCATGTCGTAGGTACTC
+
ABBBBB@;992999,4==>?BB@?=?<<<D
@CRC7V:00804:00630
ATATCGCGAGGGTATGGAAGACTCTATA
+
BAAB@A;;99979A@@:<;9BCBCA@AB
@CRC7V:00804:00635
ACGAGTGCGTTTTTTTTTTTCCCCCCCCCCCCCCCCCCCCCCATGTCGTAGGTACTC
+
9<AABAA>99999944444"444444444444444444444"4444;@=8;57999B
@CRC7V:00807:00602
ACGAGGTGCGTTCCCCATGTCGTAGGTACTC
+
@ABBB@ACA;;2444/9>>>?AA9848999@
@CRC7V:00809:00636
TGATACGTCTCCTTCCTTAGTTACTTCA
+
AAA@ABB@?AC@CACACACCA>ACC@AA
@CRC7V:00813:00612
ACGAGTGCGTTCCCCATGTCGTAGGTACTC
+
BBBBBBCA;;2444/9999?>>9858999>
@CRC7V:00814:00612
ACGAGTGCGTTCCCCATGTCGTAGGTACTC
+
BBBBBBBBCB>@?=6=999=B@=?<?;<<C
@CRC7V:00822:00622
ACGAGTGCGTCCCCATGTCGTAGGTACTC
+
BBBBBBBBDCBDB9B@?>=?=8=<?;<<C
@CRC7V:00825:00632
ACGAGTGCGTTCCCCATCGTAGGTACTC
+
BB@@@BBBA>??CC:C@BBBCC@>:;;C
@CRC7V:00800:00671
TCTCTATGCGCTCCACATGTCTAAGGT
+
?ACB:;=@CCBCD?@ABBCCCCC?C@C
@CRC7V:00800:00673
TGATACGTCTCCTTTTTTTT
+
;>99994441/,/1111111
@CRC7V:00800:00684
ACGAGTGCGTTTTTTCCCCCCCCCCCCCCCCCCCCCCATGTCGTAGGTACTC
+
9<BBBBA>444499*9ABCCDDDDDDDDDDDDCCBB"A??>>AA==<;999A
@CRC7V:00801:00654
TAGTATCAGCCTCGCCATGACGAAGGTATTCC
+
48444444/87/1//,/49=444242444245
@CRC7V:00803:00653
TCTCTATGCGCTCCACATGTCTAAG
+
=AAB;49@<<<BC?@@C;99<11-1
@CRC7V:00805:00677
TACTGAGCTACCACACACA
+
4;944;A43449///////
@CRC7V:00806:00690
TCTCTATGCGCTCCACATGTCTAAGGT
+
CCBB::=CCCCAA>BA@@BBACC7;8<
@CRC7V:00807:00670
TCTCTATGCGCTCCACATGTCTAAGGT
+
BBBB<;=CABB:::<AAABA?@@5969
@CRC7V:00811:00654
ACGAGTGCGTTCCTCATGTCGTGAGT
+
BBBBBBB;:8,/,1/..6//////6/
@CRC7V:00812:00679
TAGTATCAGCCTCGCCATGACGAAGGTATTCC
+
CBC::@DCAAACCCD?A@CBCA@;@=A>>=@>
@CRC7V:00815:00688
ACGAGTGCGTTCCCACTAT
+
9<;<;9@@91-11,,,,,*
@CRC7V:00819:00667
ACGAGTGCGTTCCCCATGTCGTAGGTACTC
+
A?BBBBBBDBAAAA9?====B@=?<@@@@D
@CRC7V:00819:00674
ACGAGTGCGTTCCCCATGTCGTAGGTACTC
+
?BBBBBBBBC<???7A@@@@@@??=@@@@C
@CRC7V:00820:00676
ACGAGTGCGTTCCCACTGTCGTAGTACGTAC
+
9;:;;9@@9<:=@::?;;9A;;//./,,,,,
@CRC7V:00825:00680
ACGAGTGCGTTCCCCATGTCGTAGGTACTC
+
BBBBBBCB@;2444/9>>>>??8858888?
@CRC7V:00828:00676
ACGAGTGCGTTCCCACTGTCG
+
@ACBCCB;77,//+////,77
@CRC7V:00831:00676
ACGAGTGCGTTCCCCATGTCGTAGGTACTC
+
BBBBBBCB=:2444/9>>>>AA::6;@@BC
@CRC7V:00832:00661
ACGAGTGCGTTCCCCATGTCGTAGGTACTC
+
BBBBBBBBBB>AAA6=>B??BBBB?@@@BC
@CRC7V:00841:00696
TAGTATCAGCCTCGCCATGACGAAGGTAATCC
+
==B;;;>;=A@;<9@6<<A@?@B8<69A:8@=
@CRC7V:00843:00689
ACGCTCGACATGCCCAGGTACAGGAG
+
BBBBBBBBBBCA??:4959>>>@=@A
@CRC7V:00843:00693
ACGAGTGCGTTCCCCATGTCGTAGGTACTC
+
ABB??@BBBA2944/9>>=ABB;;6:;;;C
@CRC7V:00844:00691
AGCACTGTAGCTGTCACTAGTTACTTGT
+
?ADCBAABBBBBCBBBDDCBB?BCC@DD
@CRC7V:00848:00679
ACGAGTGCGTTCCCCATGTCGTAGGTACTC
+
BBBBBBCCCC?AAA6=@BBBBC;;:;9;:C
@CRC7V:00848:00693
TCTCTATGCGCTCCACATGTCTAAGGT
+
BBGBAAACCCFCD@BCDBD?=@B=@=@
@CRC7V:00801:00731
AGCACTGTAGCTGTCACTAATTTTTTTTTACTTGT
+
BB@@ACDA@ACCCCD@AAC?A??A@@@?"=@@?AB
@CRC7V:00802:00727
ACGAGTGCGTTCCCCATGTCGTAGGTACTC
+
BCBCBA>>@@5999,9948>8837;88377
@CRC7V:00802:00735
GCGTGTCTCCTAGGACGAACAAGGAATTTTTGGTTTG
+
2441<@1--*-,/566/4243131311666/6366,1
@CRC7V:00810:00709
ATCAGACACGGACACAGCAGAACACAC
+
BBBB@?>A>;;>@?@BBBBBBADBBBB
@CRC7V:00811:00728
TACTGAGCTACACACACAGAAAGATTGGT
+
@@ACCBBB@>?A;;;A@AABB>A>@4748
@CRC7V:00821:00738
ACGAGTGCGTTCCCACTGTC
+
?ACBBBC;77,,,*-,,,,/
@CRC7V:00826:00714
ATCAGACACGGACACAGCAGAACACAC
+
BBCBCB<>@?==@@@@AABBBAC@AAB
@CRC7V:00826:00723
ACGAGTGCGTTCCCCATGTCGTAGGTACTC
+
@?BBBBBDDA=?==6=@@==BB??<?;;;C
@CRC7V:00827:00711
ACGAGTGCGTTCCCACTGTCGT
+
9<@@ABBA;;81>81///////
@CRC7V:00827:00733
ACGAGTGCGTTCCCGATGATCGTAGTACT
+
493344444424;599444444///////
@CRC7V:00827:00741
ACGAGTGCGTTCCCCATGTCGTAGGTACT
+
BB??AABBB@6944/9>@>AB=<75----
@CRC7V:00829:00712
ACGAGTGCGTTCCCCATGTCGTAGGTACTC
+
AABABBBB;;2444/9>>>?BB>@=?:;;C
@CRC7V:00832:00729
ACGAGTGCGTTCCCCATGTCGTAGGTACTC
+
??B?BBCB>;2444/9>>>@BB@@>@;<;D
@CRC7V:00836:00740
ACGAGTGCGTTCCCACTGTCGTAGTAG
+
:<CCBBA@995990494449994/./0
@CRC7V:00837:00703
ACGAGTGCGTTCCCCATGTCGTAGGTACTC
+
BB??ABBBBC@DDD9BCCBBBAAA?>?@CC
@CRC7V:00840:00709
ACGAGTGCGTTCCCCATGTCGTAGGTACTC
+
BBBBBBCDBA?ADB9BCCBBB@@@?;;;BC
@CRC7V:00840:00723
ACGAGTGCGTTCCCCATGTCGTAGGTACTC
+
ABBBBBBBAA<?@B6@@ABBB@?@?@;;<B
@CRC7V:00841:00718
ACGAGTGCGTTCCCCATGTCGTAGGTACTC
+
??BBBBBBCC@CBB9A@??>BB;@<@:;;C
@CRC7V:00841:00739
TACTGAGCTACCACACACAGAAGATTG
+
499449@43447894//////,//6,4
@CRC7V:00843:00742
ACGAGTGCGTTCCCCATGTCGTAGG
+
>@@B@A>??>5999,444/668..,
@CRC7V:00849:00729
ACGAGTGCGTTCCCCATGTCGTAGGTACTC
+
ABBBBBBB@=6944/99<<@B@9958999>
@CRC7V:00801:00764
ACGAGTGCGTTCCCCATGTCGTAGGTACTC
+
CBBBBBCD@@>AHH:CAAA@A@AB?@@@@C
@CRC7V:00803:00751
ACGAGTGCGTTCCCCATGTCGTAGGTATC
+
@ABBBBC@;;2444/9991<;;1/,.76/
@CRC7V:00804:00754
ACGAGTGCGTTCCCCATGTCGTA
+
9>?89;>>>C5111*///////4
@CRC7V:00812:00789
ATATCGCGAGGGTATGGAAGACTCTATA
+
BB>ABBDCDDE?CBBB;;;=GA@A::;@
@CRC7V:00815:00762
TCTCTATGCGCTCCACATGTCTAAGGT
+
?ABBBBAA@AAAD@BB@@@@<99>@<>
@CRC7V:00817:00784
ATCAGACACGGACACAGCAGAACACAC
+
BDAB?><>?;<@A@=99;@?@;@>>>?
@CRC7V:00820:00754
ATATCGCGAGGGTATGGAAGACTCTATA
+
BAABBBBB??@>?@BB=@@ACCACABBC
@CRC7V:00823:00768
ACGAGTGCGTTCCCCATGTCGTAGAT
+
BBBBBBCDBB?B@@6=9;;;<<@AAC
@CRC7V:00823:00781
ACGAGTGCGTTCCCCATGTCGTAGGTACTC
+
BB??BBBBAA?BCC:C@@?ABB@??@<<<C
@CRC7V:00825:00755
ACGAGTGCGTTCCCACTGTCGTAGTA
+
@CB8:<CC?@5990444449994/./
@CRC7V:00825:00767
ACGAGTGCGTTCCCCATGTCGTAGGTACT
+
BB??BBBB>;2444/9991<<8--+--,,
@CRC7V:00827:00797
CGTGTCTCTAGGCACAGGATTTTGTGTAG
+
BBBBBBCDA@?@BBBBC@CCCC:BCCACG
@CRC7V:00831:00753
ATCAGACACGGACACAGCAGAACACAC
+
B?B?ACABBB>ACBBDBBDBB@ABBBB
@CRC7V:00832:00753
TAGTATCAGCCTCCGCCATGACGAAGGTATTCC
+
>@@994;4442;98?A@BCCDC<969<944245
@CRC7V:00834:00788
AGCACTGTAGCTGTCACTACTTGT
+
B?AAEAEACCCCBBBBBCDDC:;<
@CRC7V:00836:00771
TCTCTATGCGCTCCACATGTCCTAAGGT
+
GBBBCBBCGCB=>69@><1//,/7,/,4
@CRC7V:00840:00783
ATATCGCGAGGGTATGGAAGACTCTAT
+
BC?A@@>@999-4;;C@DBBB@@@:::
@CRC7V:00841:00792
ACGAGTGCGTTCCCCATGTCGTAGGTACTC
+
BBBBBBCCBA?A??6=9;;@@@7:68:;8A
@CRC7V:00845:00790
ACGAGTGCGTTCCCCATGTCGTAGGTACTC
+
BBB?BBBBDC@CDD:C?@?>@@@@>@;<;E
@CRC7V:00846:00759
ACGAGTGCGTTCCCCATGTCGTAGGTACTC
+
BBBBABCCDB?CBB9B?A>=@@7:7::;;B
@CRC7V:00803:00839
ACGAGTGCGTTCCCCATGTCGTAGGTACTC
+
CCBAABCB@@;?==6A;<1<@<11-0111;
@CRC7V:00804:00830
ACGAGGCGTCCCCATGTCGTAGGTACTC
+
BBB?B@BB99994;@@=>>>11-11116
@CRC7V:00808:00800
ACGAGTGCGTTCCCCATGTCGTAGGTACTC
+
B@??AABBBA6944-9999>><11-01111
@CRC7V:00808:00813
TCTCTATGCGCTCCACATGTCTAAGGT
+
;;99B@AAB@@<===ECDCCAAA;;8<
@CRC7V:00809:00817
ACGAGTGCGTTCCATGTCGTAGGTACTC
+
@@@CBCCCCC@C@EBBCBBB9868999B
@CRC7V:00810:00825
ATATCGCGAGGGTATGGAAGACTCTATA
+
BBBBBCBA;;;89@@@8<<<BA>A:::=
@CRC7V:00816:00811
ACGAGTGCGTTCCCACTGTCGTAGTAGTC
+
BBC@@ACB77,11,1////99>7733336
@CRC7V:00816:00819
ACGAGTGCGTTCCCCATGTCGTAGGTACTC
+
AA?BBBDB@;2:44/9=@>>A>8858888@
@CRC7V:00820:00800
ACGAGTGCGTTCCCCATGTCGTAGGTACTC
+
ABBBBBBBB@6944-9999>?<11-1111:
@CRC7V:00821:00843
ACGAGTGCGTTCCCCATGTCGTAGG
+
BBBBBBBCCA5999-444/882,,*
@CRC7V:00822:00827
AGCACTGTAGCTGTCACTAGTTACTTGT
+
@ADCCBBBBBCBCCBBHEC@?=ABA?BC
@CRC7V:00824:00837
ACGAGTGCGTTCCCCATGTCGTAGGTACTC
+
ABBBBBCCB@6:44-49@@@@@8848888?
@CRC7V:00825:00845
ACGAGTGCGTTCCCCATGTCGTAGGTACTC
+
BBBBBBBBA@>A??7??@@AB@;:7:;;;C
@CRC7V:00827:00805
ACGAGTGCGTTCCCCATGTCGTAGGTACTC
+
BBAABBBCAA?ABB7B;<;@B@>>=?;;;A
@CRC7V:00830:00817
ACGAGTGCGTTCCCCATGTCGTAGTACTC
+
CEAABBB>A@=???4>>?>9911000...
@CRC7V:00830:00826
TCTCTATGCGTTCCACATGTCTAAGGTACT
+
BCCBCCA;9995969@AAB@=?@;9;:111
@CRC7V:00830:00846
ACGAGTGCGTTCCCACTGTCGTAGTACGTC
+
CCC@@@BC89599144444;;<//.///4.
@CRC7V:00840:00834
ACGAGTGCGTTCCCCATGTCGTAGGTACTC
+
?=?BBBBBA>6944-9;;;@AA9958999>
@CRC7V:00800:00857
ACGAGGTGCGTTCCCCATGT
+
@ABBBBCB9>=5111*/1/,
@CRC7V:00803:00896
TGATACGTCTCCTTCCTTAGTTACCAGTGC
+
BCB??BBCCCCBC?B@CCBBB?BCCDBBBB
@CRC7V:00805:00883
ACGAGTGCCGTTCCCCACTGTCGTAAGGTATTCC
+
443./6//,//,/770//4449998242344242
@CRC7V:00806:00858
TGATACGTCTCCTTCCTTAGTTACTTCA
+
BBBABBBBBCF@C@EACACBB?BBB@CD
@CRC7V:00807:00880
CGTGTCTCTAGGCACAGGATTTTGTGTAG
+
CCECCCBC@@A@BBBCC@@@A@6ACDAB@
@CRC7V:00807:00890
AGCACTGTAGCTCGTCACTAGTTACTTGTG
+
;@@AGC@>?A9944999ABACB54:;544;
@CRC7V:00809:00882
TCTCTATGCGCTCCACATGTCTAAGGT
+
BBCCA?@BAACCB@BCDBBA?AA=A>B
@CRC7V:00811:00869
ACGAGTGCGTTCCCCATGTCGTAGGTACTC
+
BABBBBBBB@8;994;;<1>>@11,01//6
@CRC7V:00812:00893
TCTCTATGCGCTCCCACATGTCTAAGGT
+
44444444;44444-4;;;@C9946424
@CRC7V:00815:00854
ACGAGTGCGTTCCCACTGTCGTAGT
+
BBB?ABB;::244-4444499<.0.
@CRC7V:00818:00895
ACGAGTGCGTTCCCCATGTCGTAGGTACTC
+
@ACBCCBDB@=?==6=@@@>@>8858888>
@CRC7V:00819:00859
TAGTATCAGCCTCCGCCATGACGAAGGTATTCC
+
4944444///,//,//5899=>?=?B>;:;?B6
@CRC7V:00820:00882
TAGTATCAGCCTCGCCATGACGAAGGTATTCC
+
BBDAAADEBB@BABB?BBBBB@@>A@BAB>?=
@CRC7V:00824:00877
TAGTATCAGCCTCGCCATGACGAAGGTATTCC
+
BABBBECBBB@BABB?BA@>A:;8<A@@@=A=
@CRC7V:00829:00855
ACGAGTGCGTCCCATGCTCGTAGTACGTC
+
?;384444449;:;;944444////6/,,
@CRC7V:00832:00855
ATCAGACACGGACACAGCAGAACACAC
+
@:<;@@;;93766//////44244443
@CRC7V:00832:00872
ACGAGTGCGTTCCCATGTCGTAGGTACTC
+
BBBA@ABBBB:;;9<AA=>>>11,01///
@CRC7V:00834:00850
ACGAGTGCGTTCCCCATGTCGTAGGTACTC
+
BB?BB@BCA>6944-9999@@@9958988=
@CRC7V:00840:00862
ATATCGCGAGGGTATGGAAGACTCTATA
+
BB8;;CCB<<<8<B@H@D@CDBBB88;C
@CRC7V:00840:00884
ACGAGTGCGTTCCCACTGTCGTAGTAC
+
??BBCCB;99599094444996//.//
@CRC7V:00842:00868
ATATCGCGACGGGTATGGAAGACTCTATAG
+
?@@@@>??4444-49=BANBCB@@=83397
@CRC7V:00848:00866
TCTCTATGCGCTCCACATGTCTAAGGT
+
;;=@@AADBC@@@@CA@@99999<>;?
@CRC7V:00848:00870
TCTCTATGCGCTCCACATGTCTAAGGT
+
CCCCBBBBBBBAB@DDCBBBAAA=B?B
@CRC7V:00800:00915
ACGAGTGCGTTCCCCATGTCGTAGGTACTC
+
@ABBBBDDAA?ABB9B?A>=@@7748:;;B
@CRC7V:00800:00941
ACGAGTGCGTTCCCCATGTCGTAGTACTC
+
?BBB@@BCA;2444/9991<<<00....6
@CRC7V:00800:00942
TCTCTATGCGCTCCACATGTCTAAGGT
+
BBBBCB?AAAAAA@CDCBDCEEC@C@D
@CRC7V:00803:00921
TAGTATCAGCCTCGCCATGACGAATTCC
+
BBB?AADCBB??@@B>B@@>>;:6<?C@
@CRC7V:00805:00922
ACGAGTGCGTTCCCCATGTCGTAGGTACTC
+
BBBBBBCBBC?BDC:CBBA?@@@@?@@@@C
@CRC7V:00810:00939
ACGAGTGCGTTCCCCATGTCGTAGTACTCC
+
@?BBBBCDBA?A??6=9;;BBBAAABB@@=
@CRC7V:00812:00941
ACGAGTGCGTTCCCCATGTCGTAAGTACTC
+
?@BBBBB=:;2444-9>>>>@@?;>8888>
@CRC7V:00819:00916
TACTGAGCTACACACACAGAAGAA
+
4449;99>>???CB>??1,*)**)
@CRC7V:00822:00920
ACGAGTGCGTTCCCCATGTCGTAGGTACTC
+
@BBBBBBCBB=?==6==?@>CA;:7:;;;B
@CRC7V:00826:00901
ACGAGTGCGTTCCCCATGTCGTAGGTACTC
+
CBBBBBBCBBAGEE:B@A?AB?;>=@:;;D
@CRC7V:00835:00924
ACGAGTGCGTTCCCCATGTCGTAGGTACTC
+
??BBBBBC@;2:44/9999>A?8858888>
@CRC7V:00835:00930
ACGAGTGCGTTCCCCATGTCGTAGGTACTC
+
BBBBBBBBBB@DEE:C@A??BB@@=@;<;C
@CRC7V:00836:00926
ACGAGTGCGTTCCCATGTCG
+
BCBBBB@9992//,1/////
@CRC7V:00837:00912
ACGAGTGCGTTCCCCATGTCGTAGGTACTC
+
BBBBBBBBCC@CEE:BBAA=@=;;;@@@AC
@CRC7V:00839:00901
ATCAGACACGGACACAGCAGAACACAC
+
BAAB::;CCC?BBCCAAACCB?BC;;<
@CRC7V:00800:00980
CGTGTCTCTAAGCACAGGATTTTGTGTAG
+
B@B@BCCD:::;BA@CC@@A@?7@ECBEE
@CRC7V:00800:00986
ACGAGTGCGTTCCCCATGTCGTAGGTACTC
+
ABBBABBB@@6944-99<1<=8--+--,,2
@CRC7V:00804:00956
ACGAGTGCGTTCCCCATGTCGTAGGTATC
+
ABB>==BB==2444/944/777//,./6/
@CRC7V:00804:00965
ACGAGTGCGTTCCCACTGTCGTAGTAG
+
BB@@@A@>?D6991444444443...,
@CRC7V:00809:00956
ACGAGTGCGTTCCCCATGTCGTAGGTACTC
+
>@ABBBCCAB=C@A6@9<9>>>8848777@
@CRC7V:00816:00977
ACGAGTGCGTTCCCCATGTCGTAGGTACTC
+
@ABBBBCBB@;===6==@@@@@7:6::;8B
@CRC7V:00817:00963
ACGCTCGACATGCCCAGGTACAGG
+
=@:;;@@??999990995899442
@CRC7V:00819:00979
AGCACTGTAGCTTCGTCA
+
4444444444442444:/
@CRC7V:00820:00960
CGTGTCTCTAGGCACAGGATTTTGTGTAG
+
BBBBBCCCCCD@AC?==;9999/999@::
@CRC7V:00823:00974
ACGAGTGCGTTCCCCATGTCGTAGGTACTC
+
BBBBBBBBBC?BDD:B@??CC?;?@99;@B
@CRC7V:00823:00988
ACGAGTGCGTTCCCACTGTCGTAGTACGTAC
+
BBBBBBCB@B59909444488>80..,,,,,
@CRC7V:00823:00989
ACGAGTGCGTTCCCCATGTCGTAGGTACTC
+
CCBB?A;89@5999/9999@AA9;8;;<<C
@CRC7V:00826:00951
ATATCGCGAGGGTATGGAAAGACTCTATAGAG
+
@::;;;A?>BB>998@598-4;99<:::@?>7
@CRC7V:00827:00961
ATATCGCGAGGGTATGGAAGACTCTATAG
+
BBB@@@CB@@@<??@@5969?AAB@@@BB
@CRC7V:00827:00972
ACGAGTGCGTTCCCCATGTCGTAGGTACTC
+
BBBBBBDCAA>A@@7ABBBBBBAB@@;<;C
@CRC7V:00828:00961
ACGCTCGACATGCCCAGGTACAGGAG
+
BBBBB?999??99919959>@9959>
@CRC7V:00829:00981
ACGAGTGCGTTCCCCATGTCGTAGGTACTC
+
BBB@ABBB??=AIH:C@A@BCC@??@<<<C
@CRC7V:00830:00959
TGAACGAGGTGCGTTCCCCATGTCGTAGGTACTC
+
1,220*,,****,,*/660//48;>87:6:668?
@CRC7V:00832:00964
ACGAGTGCGTTCCCCATGTCGTAGGGTACTC
+
ABBBBCBB?=;===6=>>ABB?>@A=BCCBB
@CRC7V:00835:00965
CGTGTCTCTAGGCACAGGATTTTGTGTAG
+
CBCBCCDD=<A@BBBBB@>>>>-99@ACB
@CRC7V:00836:00968
TCTCTATGCGCTCCACATGTCTAAGGT
+
CCCC@A@ECECBB@DABBBCCEC@CAA
@CRC7V:00836:00991
GGATACGTCTCCTTCCTTAGTTA
+
809??@BB;;;>B596<6111-1
@CRC7V:00841:00995
TACTGAGCTACACACACAGAAAGATTGGT
+
<:@DCDDCABAA??@@?B99;7999>@>A
@CRC7V:00842:00979
ACGAGTGCGTTCCCATGCTCGTAGGTACGTC
+
==39444444244-49:4///100,.4....
@CRC7V:00847:00997
ATATCGCGAGGGTATGGAAGACTCTATA
+
BA@AACBCCCD>CDAB8;8<AA@@::;@
@CRC7V:00801:01028
ACGAGTGCGTTCCCCATGTCGTAGGTACTC
+
@ABBBBBDBB=A==6==@==@>7748888?
@CRC7V:00802:01004
ACGAGTGCGTTCCCCATGTCGTAGGTACTC
+
BB>BBBBCA>6944494;;@B@8:7:;;;@
@CRC7V:00804:01001
ACGAGTCGTCCA
+
:7-,,,266899
@CRC7V:00804:01020
ACGAGTGCGTTCCCCATGTCGTAGGTACTC
+
@AB@@BBBBB=@=?6=???ACB;:77899?
@CRC7V:00804:01034
ACGAGTGCGTTCCCCATGTCGTAGGTACTC
+
BBB>??BBA;6944/9991@@=11-01111
@CRC7V:00804:01047
AGCACTGTAGCTGTCACTAGTTACTTGT
+
BBDDCCDBDCDCCCBBBDBBB@CBB?DC
@CRC7V:00805:01016
ACGAGTGCGTTCCCCATGTCGTAGGTACTC
+
BBBBBBBBB@@CDD9DABBBBB>B?:;;@A
@CRC7V:00807:01047
TACTGAGCTACACACACAGAAAGATTGGT
+
ABEBCDDBABBBBBAABB;;;7;@@=@@C
@CRC7V:00808:01037
TAGTATCAGCTCCCATG
+
99444444444991444
@CRC7V:00808:01042
ATATCGCGAGGGTATGGAAAGACTCTATA
+
C99<A@AABAB>9949244-4444333..
@CRC7V:00809:01028
TAGTATCAGCCTCGCCATGACGAAGGTATTCC
+
BBB@@ADBBB@CBBB@CCBBC::;<ABBBAC@
@CRC7V:00811:01034
ACGAGTGCGTTCCCCATGTCGTAGTATC
+
BBBAAABC>>2444-4444999333373
@CRC7V:00818:01021
ACGAGTGCGTTCCCCATGTCGTAGGTACTC
+
@ABBBBDDAA>A@@7=>@>?BB@;<?@?@B
@CRC7V:00821:01000
ACGAGTGCGTTCCCCATGTCGTAGGTACTC
+
BBBBBBBDDC@CDD:ABBBBBBBB?@@@AC
@CRC7V:00821:01021
ACGAGTGCGTTCCCCATGTCGTAGGTAACTC
+
;;:8?=9;4A5999,444/82,,,2,,*,26
@CRC7V:00823:01044
ACGAGTGCGTTCCCCATGTCGTTAGGTACTC
+
BBBBBBCBB@6:::49=@@B@@>::6:???A
@CRC7V:00825:01041
ACGAGTGCGTCCCATGCTCGTAGTACGT
+
@>384//////8:88=94494884444.
@CRC7V:00832:01020
ACGAGTGCGTTCCCACTGTCGTAG
+
@BCBBCCC;;244-9444/668//
@CRC7V:00832:01034
ACGAGTGCGTTCCCCATGTCGTAGGTACTC
+
BBBBBBBBCC=@==6=9;;@@@9968999>
@CRC7V:00835:01025
ACGAGTGCGTTCCCACTGTCG
+
@@BBCCA;88,//+////,66
@CRC7V:00835:01033
TAGTATCAGCCTCGCCATGACGAAGGTATTCC
+
BBD@@AECBBABABB>BAA=><;7=><:;@C@
@CRC7V:00836:01041
CGTGTCTCTAGGCACAGGATTTTGTGTAG
+
CCCAGDDC;;>ACCAAA<9999/994:;A
@CRC7V:00837:01037
ACGAGTGCGTTCCCCATGTCGTAGGTACTC
+
BBBBBBBBB@=?==6=9;;@@@9;58999@
@CRC7V:00838:01011
TAGTATCAGCCTCGCCATGACGAAGGTATTCC
+
BCB?@AGBBBABCBC?BBBBB:;8;@@?@=@=
@CRC7V:00840:01033
ATATCGCGAGGGTATGGAAGACTCTATA
+
B@??DCBCBDE?B==A898<B??A:::C
@CRC7V:00841:01019
AGCACTGTAGCTGTCACTAGTTACTTGT
+
AABBCBCCAAAA>>?AAABAA@BEC?BB
@CRC7V:00849:01025
ACGAGTGCGTTCCCCATGTCGTAGGTACTC
+
@A?@@>BBB;6944/99<<@BA9<589999
@CRC7V:00800:01057
ATCAGACACGGACAAAGCAGAACACAC
+
BDCB??<=?;=@BBB=AAABB?BBB@A
@CRC7V:00802:01083
ACGAGTGCGTTCCCACTGTCGT
+
9<CCCBBB9=511,/6/////6
@CRC7V:00803:01084
ACGAGTGCGTTCCCCATGTCGTAGGTACTC
+
BBBCAABBAA=BBB7A;<;@@>8858888?
@CRC7V:00810:01093
ACGAGTGCGTTCCCCATGTCGTAGGTACTC
+
ABBBABDB@;2:44/9991<<<00,00..6
@CRC7V:00810:01095
ACGAGTGCGTTCCCCATGTCGTAGGTACTC
+
BBDBBAABA:;@??4>;<;>A?88688879
@CRC7V:00813:01080
ACGAGTGCGTTCCCCATGTCGTAGGTATC
+
BBBBBBCB;;2444/9941;76..,.444
@CRC7V:00816:01057
TAGTATCAGCCTCGCCATGACGAAGGTATTCC
+
BBBBBECAAA@BBBB?BB@BCA@>A@BBBBCA
@CRC7V:00817:01059
CGTGTCTCTAGGCACAGGATTTTGTGTAG
+
CCCCCCCBBBC?BBBA@<9999/9B>?:A
@CRC7V:00819:01059
CGTGTCTCTAGGCACAGGATTTGTGTAG
+
BBBBBBCDDCC?=@>99599919949::
@CRC7V:00820:01087
ACGAGTGCGTTCCCCATGTCGTAGGTACTC
+
BBBBBBBDCC@CBB9B?@?BBBBB?@@@AC
@CRC7V:00821:01081
ATCAGACACGGACACAGCAGAACACAC
+
@AB@@@>A94244899=BBBDCCA@@@
@CRC7V:00822:01099
CGTGTCTCTAGGCACAGGATTTTGTGTAG
+
BBB@DCBC::;ACCCCC@BBBB9BBB@AA
@CRC7V:00824:01076
AGCACTGTAGCTGTCACTAGTTACTTG
+
BBBBAAA@<;;9994444444244954
@CRC7V:00824:01087
ACGAGTGCGTTCCCCATGTCGTAGGTACTC
+
BBBBBCDBA@>ADD:B:;;BBB@?>::;;C
@CRC7V:00825:01089
ACGAGTGCGTTCCCCATGTCGT
+
@?BB?@BBA;2///+11/-700
@CRC7V:00830:01069
ACGAGTGCGTTCCCCATGTCGTAGG
+
@?BBBBBCB@6:44-9991;;8--*
@CRC7V:00830:01090
ACGAGTGCGTTCCCACTGT
+
9;@;;9AA<;81>-////,
@CRC7V:00833:01091
ACGAGTGCGTTCCCCACTGTCGTAG
+
@?BBBBB;88,///+/////99>49
@CRC7V:00835:01050
ACGAGTGCGTTCCCCATGTCGTAGGTACTC
+
BBBBBBBCDC@DCC:B???=@@3748:;;B
@CRC7V:00836:01097
CGTGTCTCTAGGCACAGGATTTTGTGTAG
+
CCBBDECC::<@B@A@=;>>==4?99>@9
@CRC7V:00844:01087
TACTGAGCTACA
+
669ABBBCC@A>
@CRC7V:00804:01102
ACGAGTGCGTTCCCATGTCGTAG
+
BBB>ABB;;;244-944/666,,
@CRC7V:00805:01103
ACGAGTGCGTTCCCCATGTCGTAGGTACTC
+
ABBAABA>>:2999/9999?A?9958999>
@CRC7V:00805:01137
ACGAGTGCGTTCCCCATGTCGTAGGTACTC
+
BCCCABBB@;2444/9>@>@BB9;8899>@
@CRC7V:00808:01103
ATATCGCGAGGTATGGAAGACTCTAT
+
?A;;9@?>//,////,1114;@;?=;
@CRC7V:00820:01138
ACGAGTGCGTTCCCCATGTCGTAGGTACTC
+
BBBAAABA@A5999/999:>>=//,.///6
@CRC7V:00823:01125
ACGAGTGCGTTCCCCATGTCGTAGGTACTC
+
BBBBBB?;992999/9@?>@CB;;8:@@@F
@CRC7V:00825:01109
TACTGAGCTACACACACAGAAAGATTGGT
+
BBBBBFEBB99;@@BBDBBBC>AA?5:59
@CRC7V:00842:01136
ACGAGTGCGTTCCCCACTGTCGT
+
?ACABB@?;;,111+1///,878
@CRC7V:00847:01120
ACGAGTGCGTTCCCACTGTCGTA
+
AABAABBBAA5/1,///////67
@CRC7V:00848:01137
ACGAGTGCGTTCCCCATGTCGTAGGTACTC
+
@@BBA=@@<<8<BC7A<;<9;;8;5::7:B
@CRC7V:00807:01161
ATCAGACACGGACACAGCAGAACACAC
+
ACCCCBBCBB>BABCCCCCBB@BBBBB
@CRC7V:00819:01159
ATCAGACACGGACACAGCAGAACACAC
+
ABABBBB@??=?BAABCCECB@BBBBB
@CRC7V:00821:01160
ACGAGTGCGTTTCCCCATGTCGTAGGTACTC
+
A@<??AABCDD?BCA9A>@>?BB?@=@:;;C
@CRC7V:00824:01150
CGTGTCTCTACGGCACAGGATTTTGTGTAGA
+
9@>>=9111188:;AAAA;;;:70<11///8
@CRC7V:00833:01159
ACGAGTGCGTTCCCCATGTCGTAGGTACTC
+
BBBBABBA;;2444/9999@A@99589448
@CRC7V:00836:01153
ACGAGTGCGTTCCCACTGTCGTAGTAG
+
9<BCCCBA=?244-9944444833333
@CRC7V:00851:00717
TACTGAGCTACACACACAGAAAGATTGG
+
<BCBBBBCB@:;<<9<AAABC>@@@595
@CRC7V:00852:00703
ATCAGACACGGACACAGCAGAACACAC
+
BBBBBBAB?>=@BBBBCGDCC@CCBBA
@CRC7V:00853:00706
ACGAGTGCGTTCCCCATGTCGTAGGTACTC
+
@ABBBBBBAA?GDH9CCCBBBBAA?@@@BC
@CRC7V:00860:00748
ACGAGTGCGTTCCCCATGTCGTAGGTATC
+
??BBBBBB;;2444/9999@@?9958@;8
@CRC7V:00863:00741
ACGAGTGCGTTCCCACTGTCGTA
+
@AA>?@A@>>5/1,1://////4
@CRC7V:00866:00746
ATAGTCTTCCTTTCC
+
473443779244-42
@CRC7V:00866:00748
TCTCTATGCGCTTCCACATGTCTAAGGTTA
+
BBBBAA991<11,/,//44999442499:;
@CRC7V:00867:00741
TGATACCGTCTCCTTCCTTAGTTACTTCA
+
BBB>>>@BEBBB@C@CACABBB?BBB@CC
@CRC7V:00868:00719
ACGAGTGCGTTCCC
+
44344444442///
@CRC7V:00872:00716
ACGAGTGCGTTCCCCATGTCGTAGGTACTC
+
@BBBBBBBB@6999449@@>BA=?<?;;;C
@CRC7V:00874:00735
ATCAACGGACACAGCAGAACACACAGAC
+
@@CC@CC?BBBBCCBCCEACCBCBBCCC
@CRC7V:00875:00729
ACGAGTGCGTTCCCCATGTCGTAGGTACTC
+
@ABBBBBB=:2444/9>>=>AA9948999@
@CRC7V:00881:00737
ACGAGTGCGTTTTTTTTTTTCCCCCCCC
+
99>8944449BDCCAA;;;"44444444
@CRC7V:00883:00739
ACGAGTGCGTTTCCCCCATGTCGTAGGTACTC
+
>@B@BBBCCCC?CCBB0A;<;>@A9958989>
@CRC7V:00892:00735
ACGAGTGCGTTCCCCATGTCGTAGGTACTC
+
BBBBBBDBB@;=994=AAAAB@??=@@@@C
@CRC7V:00894:00736
ACGAGTGCGTTCCCCATGTCGTAGGTACTC
+
AA?<?@BCA=2444/9991>@A11,01//6
@CRC7V:00862:00751
ACGAGTGCGTTCCCCATGTCGTAGGTACTC
+
?@?BBBBBCD?CBB9B999=@>7748888@
@CRC7V:00870:00754
TCTCTATGCGCTCCACATGTCTAAGGT
+
;;99@AA@@@@8;79AB@AB9<<6969
@CRC7V:00872:00785
ACGAGTGCGTTCCCCATGTCGTAGGTACTC
+
BBBBBBBBBB@DEH:C@AABBBBB@ABBCC
@CRC7V:00874:00794
ACGAGTGCGTTCCCCATGTCGTAGGTACTC
+
?C>@@CCBAA6994/9?>>99999589988
@CRC7V:00876:00770
ACGAGTGCGTTCCCCATGTCGTAGGTACTC
+
A?BAAABBDB?BAA9A;;;AA@9958999?
@CRC7V:00878:00774
ATCAGACACGGACACAGCAGAACACAC
+
BBBBBBBBAAD@BAABAACCB@BBBAB
@CRC7V:00878:00779
ACGAGTGCGTTCCCCACTGTCGTAGTACGTAC
+
<<ABBCCBAD5999/9>844A;>333331111
@CRC7V:00879:00769
TACTGAGCTACCACACACAGAAAGATTGGTG
+
498>>@F988924999?BBBBH<@=;24243
@CRC7V:00880:00770
TCTCTATGCGCTCCACATGTCTAAGGT
+
BCCC@AAECCCAAAACDBBCBGCBCCC
@CRC7V:00880:00771
TGATACGTCTCTTTCCTTAGTTACTTCA
+
BBBBCDDBBBBBC>B@C@DBB>A@?;>?
@CRC7V:00880:00777
ATCAGACACGGACACAGCAGAACACAC
+
BBBBEA>B:98<CCB@AABBB?BCCCC
@CRC7V:00880:00783
ATCAGACACGGACACAGCAGAACACAC
+
BBBBBB?B998:BBBBBDCBB?BBBBB
@CRC7V:00882:00773
ACGAGTGCGTTCCCCATGTCGTAGGTACTC
+
BBABBB<<<CADBC9BBBBBBA@@=;;;AA
@CRC7V:00883:00752
ACGAGTGCGTTCCCCATGTCGTAGTACGTC
+
@BCCBB@BBF?DCC:CAC>>>A--,,,,,0
@CRC7V:00883:00788
ACGAGTGCGTTCCCCACTGTCGTAGTACG
+
BBB@@AA@@A=???49944/88<......
@CRC7V:00888:00760
ACGAGTGCGTTCCCCATGTCGTAGGTACTC
+
BBAAABCCCD@BDF9C;;;CCC@B>A@AAC
@CRC7V:00894:00770
ACGAGTGCGTTCCCCATGTCGTAGGTACTC
+
@ABBBBBBCC@CBB9B;<;AA?996899>B
@CRC7V:00896:00777
TAGTATCAGCCTCGCCATGACGAAGGTATTCC
+
@>CBBBCBBB@BAAA>@A@=C:;8<@@@@=@<
@CRC7V:00898:00787
ACGAGTGCGTTCCCCATGTCGTAGGTACTC
+
@ABBBBBBBB@CDD:DBBB=@@<?<:;;@G
@CRC7V:00852:00834
ACGAGTGCGTTCCCCATGTCGTAGGTACTC
+
BBB@ABBBB@8;;94;ABAACA9948999@
@CRC7V:00856:00806
TAGTATCAGCCTCGCCATGACGAAGGT
+
BBB<<:CBB?@;94424111<11,/,/
@CRC7V:00860:00823
TAATATCAGGCCTCGCCATGACGAAGGTATTCC
+
11,/6664/,/7011;;:BCCEBA@A@;;<>A;
@CRC7V:00873:00847
AGCACTGTAGCTGTCACTAGTTACTTGT
+
AACFCBBBBBAABCCBBBDCB?CAB?BC
@CRC7V:00878:00833
ACGAGTGCGTTCCCCATGTCGTAGGTACTC
+
BBBBBBBBAA?ADH:CABBBBB;>>@@@@C
@CRC7V:00881:00833
ACGAGTGCGTTCCCCATGTCGTAGGTACTC
+
BBBBBBBBB@;===6==@==BB@?=@;<<C
@CRC7V:00881:00848
ACGAGTGCGTTCCCCATGTCGTAGGTACTC
+
ABBBBB?=4429??4@ABBCBB@A=::;;C
@CRC7V:00885:00843
ACGAGTGCGTTCCCCATGTCGTAGGTACTC
+
BBBBABBBA>;?==6?AA@CEC;:7:;99@
@CRC7V:00886:00845
TAGTATCAGCCTCGCCATGACGAAGGTATTCC
+
B?CA@AG911:22/:::@CDCDA>A@<<>AC?
@CRC7V:00891:00844
AGCACTGTAGCTGTCACTAGTTACTTGTG
+
==99:===@@@?:<4=::49>9>41,///
@CRC7V:00851:00870
ACGAGTGCTTCCCCATGTCGTAGGTACTC
+
BBBB@BBBB@BBC:B???AA?===@AAAC
@CRC7V:00853:00879
ACGAGTGCGTTCCCCATGTCGTAGGTACTC
+
BCB@@ABBBA6;994;;<1>>=11,01///
@CRC7V:00853:00896
TACTGAGCTACACACACAGAAAGATTGGT
+
B@BBCBBBCCCBBCBB@@99909>><??A
@CRC7V:00854:00878
ACGAGTGCGTTCCCCATGTCGTAGGTACTC
+
BB?>@BBBBC@CCC:C:;;AB@9968999@
@CRC7V:00855:00862
ACGAGTGCGTTCCCCATGTCGTAGGTACTC
+
BBBBBBCDAA?ABB7B@BABBB@B?@@@@C
@CRC7V:00858:00896
ACGAGTGCGTTCCCCACTGTCGTAGTAG
+
@B@A@A@@>>,111+1////::?89344
@CRC7V:00860:00884
CGTGTCTCTAGGCACAGGATTTTGTGTAG
+
BBECCCCCAAACDCBBB@@@@A6ACBAA<
@CRC7V:00861:00851
ACGAGTGCGTTCCCCATGTCGTAGGTACTC
+
>>BBBBBBBB?BB?9B;;99@>8858999@
@CRC7V:00862:00852
ACGAGTGCGTTCCCCATGTCGTAGGTACTC
+
BBBBBBBBCB=@?=6=;<1><<11-1111;
@CRC7V:00865:00894
TCTCTATGCGCTCCACATGTCTAAGGT
+
BBCD??@CCBCBD@BCBBBBC@@>ABC
@CRC7V:00866:00878
TACTGAGCTACACACACAGAAAGATTGGT
+
BBBBEBDBBBBBBEDBAAA@@<@CA@C@C
@CRC7V:00867:00875
ACGAGTGCGTTCCCACTGTCGTAGT
+
BACBBBCA9=599149444444443
@CRC7V:00868:00850
ACGAGTGCGTTCCCCATGTCGTAGGTACTC
+
@BBBBBBBBC@CCC:C;;949999689999
@CRC7V:00869:00878
ACGAGTGCGTTCCCCATGTCGTAGGTACTC
+
BBBBBBBCBC=A??6=9;9>@@::6::;;B
@CRC7V:00871:00872
TAGTATCAGCCTCGCCATGACGAAGGTATTCC
+
B<;<DEC@AA?<=;B@AAACFCD@B?BDB@B@
@CRC7V:00872:00887
TGATACGTCTCCTTCCTTAGTTACTTCA
+
BBB??ABDCCC@C@C?B@>??>BBB?AB
@CRC7V:00872:00893
ACGAGTGCATTCCCCACTGTCGTAGTAGTAC
+
?@B@@@A@B@5999/944448;933334...
@CRC7V:00873:00876
ACGAGTGCGTTCCCCATGTCGTAGGTACTC
+
@>?BBBBDBB=A==6=;<1:;;00,00009
@CRC7V:00873:00884
ACGAGTGCGTTCCCCATGTCGTAG
+
9@@;:=GHECDBBA0;1,,,,,,,
@CRC7V:00877:00865
AGCACTGTAGCTGTCACTAGTTACTTGT
+
@ACCCCDBBBBBBBBBBBDBB@DCC>AA
@CRC7V:00877:00897
TAGTATCAGCCTCCCCATGACGAAGGTATTCC
+
@@BAAACDCF@9999,9?@9=??>AAA@@@B=
@CRC7V:00879:00865
TGATACGTCTCCTTCCTTAGTTACTTCA
+
AAABB@@BAAC@D?C@E@ABB>ACC@BC
@CRC7V:00879:00887
TGATACGTCTCCTTCCTTAGTTACTTCA
+
BBBBBBCA@AC@C@CAD@EBB?BBA@@>
@CRC7V:00880:00878
ACGAGTGCGTTCCCCATGTCGTAGGTACTC
+
>>?BBBBBDC@CBB9B::9=B@8:88;99B
@CRC7V:00881:00874
ACGAGTGCGTTCCCCATGTCG
+
;ACBBBDA>;2///+11/11/
@CRC7V:00883:00870
ACGAGTGCGTTCCCCATGTCGTAGGTACTC
+
BBABBBBABA@CCC:CAA@;<;??=?;;;A
@CRC7V:00884:00893
ACGAGTGCGTTCCCCATGTCGTAGGTA
+
@ABABBB>;;2444/9981<<;00,.4
@CRC7V:00885:00870
ACGAGTGCGTTCCCCATGTCGTAGGTACTC
+
?@BBBBBBAA?AHH:D?A?>@??;<@;;;D
@CRC7V:00885:00887
TAGTATCAGCCTCGCCATGACGAAGGTATTCC
+
A>A@A>=>CCA@?AB>AAA@@@A<><>998<@
@CRC7V:00888:00858
TCTCTATGCGCTCCACATGTCTAAGGT
+
BBCCBBBABCCBB@DBBBBEDCD@D@B
@CRC7V:00888:00874
ACGAGTGCGTTCCCCATGTCGTAGGTACTC
+
??BBBBBB@;2444/9991<>>11,01///
@CRC7V:00890:00888
ACGAGTGCGTTCCCCATGTCGTAGGTACTC
+
@AB@@ABB@;2444/9999@A@9958999?
@CRC7V:00890:00896
ACGAGTGCGTTCCCCAGTCGTAG
+
B;8;CB@A@@2444/99994444
@CRC7V:00891:00852
ACGAGTGCGTTCCCCATGTCGTAGGTACTC
+
CB>?@BDBBB?AA?6==@==@@7748:;8A
@CRC7V:00892:00876
ACGAGTGCGTTCCCATGTCGTAGTACTC
+
>@@@AA@?9959914;;8/////.///6
@CRC7V:00898:00870
ACGAGTGCGTTCCCCATGTCGTAGGTACTC
+
CA@@C<;;@>5999/994984444238889
@CRC7V:00855:00908
ACGAGTGCGTTCCCACTGTCGT
+
@ACBBBB=88,//+////,77=
@CRC7V:00855:00923
ACGAGTGCGTTCCCCATGTCGTAGGTACTC
+
BBBBBBBBBC@CCC:C@@?@@=496:;;;B
@CRC7V:00856:00948
ACGAGTGCGTTCCCCATGTCGTAGTAG
+
ABBBBBB>;;2444/9444998//.//
@CRC7V:00865:00923
ACGAGTGCGTTCCCCATGTCGTAGGTACTC
+
@A>:1111/7,///*/44/666//,.///8
@CRC7V:00866:00936
TGATACGTCTCCTTCCTTAGTTACTTCA
+
CBB@AACBBBB?D@CBCABBA>ACB@CD
@CRC7V:00869:00914
ACGAGTGCGTTCCCCATGTCGTAGGTACTC
+
BBBBBBDCB?=?==6=9;9=B@7348888@
@CRC7V:00871:00947
ACGAGTGCGTTCCCCATGTCGTAGGTACTC
+
ABBBBBBBBA>A??9A?A@AA@8848999@
@CRC7V:00872:00918
ACGAGTGCGTTCCCCATGTCGTAGGTACTC
+
BBBBBBBBBE@BCD:C@A?BB?=?>@;<<E
@CRC7V:00874:00947
ATATCGCGACGGGTATGGAAGACTCTATAG
+
@A@A@A@@4444-499@@DDCB<;9:6696
@CRC7V:00876:00930
CGTGTCTCTAGGCACAGGATTTTGTGTAG
+
BBBABCDDAAAADBB=9;4944/9AABAD
@CRC7V:00881:00903
TAGTATCAGCCTCGCCATGACGAAGGTATTCC
+
BBBAAACABBAAA@A=@BA=B:::<@BAB?B>
@CRC7V:00883:00917
TAGTATCAGCCTCGCCATGACGAAGGTATTCC
+
BCB@@AEGBBABBAA>ABBBB:::<BAAA@C?
@CRC7V:00885:00931
ACGAGTGCGTTCCCCATGTCGTAGGTACTC
+
ABBBBBBCBB=@==6=;<;?A@9958999@
@CRC7V:00886:00911
ATATCGCGAGGGTATGAAGACGTCT
+
:;9;9?>9911+/7///,//./.47
@CRC7V:00892:00920
TCTCTATGCGCTCCACATGTCTAAGGT
+
BBBBAAAC@BBBB?DCCBBAAAB?B?C
@CRC7V:00893:00938
ACGAGTGCGTTCCCCATGTCGTAGGTACTC
+
BBBBBB??AC@B@B6=@@>9998868878>
@CRC7V:00896:00914
ACGAGTGCGTTCCCACTGTCGTA
+
>@BABBB;992//+1////6664
@CRC7V:00898:00919
TCTCTATGCGCTCCACATGTCTAAGGT
+
BDCDA@ADCCDCC@BCCBCBGBA@B@B
@CRC7V:00898:00935
ACGAGTGCGTTCCCCATGTCGTAGGTACTC
+
?@??BBCB@;2444/9999@A@8848888>
@CRC7V:00899:00915
TCTTTATGCGCTCCACATGTCTAAGGT
+
@AAA;@C@BCDBB@BBDCBAABB@B@C
@CRC7V:00850:00953
ACGAGTGCGTTCCCCATGTCGTAGGTACTC
+
BBBBABCCA;2444/9991;;8--+--,,0
@CRC7V:00853:00953
TACTGAGCTACACACACAGAAAGATTGGT
+
BB??BBDBBBABBBCCCC?>?<@A@?A?B
@CRC7V:00853:00963
TAGTATCAGCCTCGCCATGACGAAGGTATTCC
+
BCCAAADCBBA:;@CBECCBCBA?ABAAAAC@
@CRC7V:00854:00971
ACGAGTGCGTTCCCCATGTCGTAGGTACTC
+
?@CBBBBB;;2444/944/888..,....4
@CRC7V:00855:00995
ACGAGTGCGTTCCCCATGTCGTAGGTACTC
+
ABBBBBBBCC?BAA9B@?>AB;;;>@@@AC
@CRC7V:00857:00972
ACGAGTGCGTTCCCCATGTCGTAGGTACTC
+
BBBBBBCCAA?GCE:CBBAABB;>=@@@@C
@CRC7V:00857:00982
ACGAGTGCGTTCCCCATGTCGTAGGTACTC
+
BBBBBBBBAA?AHD:C@AABBBAA@@@@@C
@CRC7V:00857:00994
ACGCTCGACCATGCCAG
+
@@:9466//,/728,//
@CRC7V:00860:00995
ACGAGTGCGTTCCCCATGTCGTAGGTACTC
+
?BBBBBDA;;2444/9991>==00,00..4
@CRC7V:00862:00972
TACTGAGCTACACACACAGAAAGATTGGT
+
@AABDCDCBBBBBBBBFCBCC>@@@=?;9
@CRC7V:00862:00983
CGTGTCTCTAGGCACAGGATTTTGTGTAG
+
AABBBCCC???@CACCD@CCCC9AAABBB
@CRC7V:00874:00953
ACGAGTGCGTTCCCCATGTCGTAGG
+
@AA??AB>?B5444/944/882,,*
@CRC7V:00874:00957
ATCAGACACGGACACAGCAGAACACAC
+
BDBABB?B998:BBABBBAAA?CCBBD
@CRC7V:00878:00976
TCTCTATGCGCTCCACATGTCTAAGAT
+
CBDDCBCCBCBBB?CCDBBC@DA@BAA
@CRC7V:00892:00960
ATATCGCGAGGGTATGGAAGACTCTATA
+
BBABB?==9999;BBC=A?BCCCCAAAA
@CRC7V:00892:00984
ACGTGTGCGTTCCCACTGTCGTAGTAC
+
??BBCCBB;;244-94444::;//.//
@CRC7V:00894:00957
ACGAGTGCGTTCCCCATGTCGTAGGTACTC
+
BBAABCDDAA?ADH:CBBBBBBBB@A<<<C
@CRC7V:00896:00950
TAGTATCAGCCTCGCCATGACGAAGGTA
+
4444;B?A?B@;<9=<>42/666,-*,,
@CRC7V:00899:00983
ACGAGTGCGTTCCCCATGTCGTAGGTACTC
+
AABBBBBB??=@FC:C@?@BBB=><>9<<C
@CRC7V:00861:01023
ACGAGTGCGTTCCCCATGTCGTAGT
+
?@CBBBBB;;2444/9941;82,,,
@CRC7V:00871:01018
ACGAGTGCGTTCCCCATGTCGTAGGT
+
@BBBBBD@;;2444/9941;88..,.
@CRC7V:00872:01030
ACGAGTGCGTTCCCACTGTCGTAGTA
+
?ACCCCB;;;244-4444499;11./
@CRC7V:00873:01040
ACGAGTGCGTTCCCCATGTCGTAGGTACTC
+
BBBA@ADBA;2:44/9>@;<>=00,11000
@CRC7V:00881:01010
ACGAGTGCGTTCCCCATGTCGTAGGTACTC
+
BBBBBBCDBB=A?=6==>==@>774888;?
@CRC7V:00882:01025
CGTGTCTCTAGGCACAGGATTTTGTGTAG
+
AABBCDBB??@ACBCCB?@@@@6ABABBA
@CRC7V:00885:01043
TCTCTATGCGCTCCACATGTCTAAG
+
BCECFAAABBB;;6;AB@@9111-/
@CRC7V:00886:01019
TGATACGTCTCCTTCCTTAGTTACTTCA
+
AACEBBECABC?B?B@C@@@@>@@@=@C
@CRC7V:00887:01020
ACGAGTGCGTTCCCCATGTCGTAGGTACTC
+
BBBBBBDBA?;=996@9;;@@@7748888?
@CRC7V:00888:01011
ATATCGCGAGGGTATGGAAGCCTCTATAGAG
+
BBBBBCBCBDE?BB?B?A?BC?BBCCCC><B
@CRC7V:00891:01046
ACGAGTGCGTTCCCCATGTCGTAGGTACTC
+
BCABBCCBB?=?==6@BBBBBBA@?A:;;C
@CRC7V:00892:01025
TAGTATCAGCCTCGCCATGACGAAGGTATTCC
+
AAE@@AFCCCADBBBDCDCDCCB?A>A@@@C@
@CRC7V:00892:01036
ACGAGTGCGTTCCCCATGTCGTAGGTACTC
+
ABBBAABBBA6;94499<<@A=11-01/16
@CRC7V:00894:01036
TACTGAGCTACACACACAGAAAGATTG
+
99<BBCCDBCBBCABBDCA>@64/-+-
@CRC7V:00896:01048
ACGAGTGCGTTCCCCATGTCGTAGGTACTC
+
@A??BBBBB=;===6==@==B@8:6:;;<C
@CRC7V:00897:01004
ATCAGACACGGACACAGCAGAACACAC
+
BB?BABAAAA@BCCBBAAABA@BBBBB
@CRC7V:00897:01008
AGCACTGTAGCTCGTCACTAGTTACTTGT
+
<AAAA?>>@@;944C;A<<=B@;9:<59:
@CRC7V:00850:01092
ACGAGTGCGTTCCCCATGTCGTAGGTACTC
+
BBBBBBBB@;2944/9999>@>9968999?
@CRC7V:00852:01082
ACGAGTGCGTTCCCCATGTCGTAGGTAT
+
BBCBBBB@;;2444/999111//1,./6
@CRC7V:00852:01083
ACGAGTGCGTTCCCACTGTCGTA
+
@BCCCCC;88,//+////,888-
@CRC7V:00862:01098
TCTCTATGCGCTCCACATGTCTAAGGT
+
BBBBBBBCCCC9:=<BA@999@F6424
@CRC7V:00864:01081
ACGAGTGCGTTCCCACTGTCG
+
??BAABBA88,//+1///,77
@CRC7V:00866:01099
ACGCTCGACATGCCCAGGTACAGGAG
+
:@BBBBBB@?@99919958884;899
@CRC7V:00877:01090
ACGAGTGCGTTCCCCATGTCGTAGTACTC
+
9;?=1111//,/7706996//10009999
@CRC7V:00877:01098
TCTCTATGCGCTCCACATGTCTAAGGT
+
BCDDAAACCCDBBEBBBCCCECC?B?@
@CRC7V:00880:01096
ACGAGTGCGTTCCCCATGTCGTAGGTACTC
+
BBBBBBBBAAAADC:BBBCCBB?A?9;<BC
@CRC7V:00881:01051
CGTGTCTCTAGGCACAGGATTTTGTGTA
+
BBBCBBC@AAABBBBB>>>>;;06>>--
@CRC7V:00884:01075
ACGAGTGCGTTCCCCATGTCGTAGGTACTC
+
@ABBBBBBA;2:44/9>@;<>=00,00007
@CRC7V:00887:01087
ACGAGTGCGTTCCCCATGTCGTAGGTACTC
+
BBB>BBBBBB=?==6=?BBBBBAA@>@@AD
@CRC7V:00888:01059
ACGAGTGCGTTCCCACTGTCGTAGTAGT
+
AABAABC;88,//+/////99>773333
@CRC7V:00892:01096
AGCACTGTAGCTGTCACTTAGTTACTTGT
+
//77/944444:@@9949<?44299>5;;
@CRC7V:00894:01081
ACGAGTGCGTTCCCCATGTCGTAGGTACTC
+
@ABBBBCCAA?AB@9B????B?;<;;9;;C
@CRC7V:00895:01098
ACGAGTGCGTTCCCCATGTCGTAG
+
AABAABC@;;2444/944/776,,
@CRC7V:00898:01059
ATCAGACACGGACACAGCAGAACACAC
+
BBB?>@A@;85:=>@@CCCDCACCC@>
@CRC7V:00851:01139
ACGAGTGCGTTCCCCATGTCGTAGGTACTC
+
BBBBBBBDA@>AAA9AAAAABB998:;;;C
@CRC7V:00853:01133
ACGAGTGCGTTCCCACTGTCGTAGT
+
@BCBBBAC>>59904444444>4/.
@CRC7V:00858:01100
ACGAGTGCGTTCCCCATGTCGTAGGTATC
+
??BB@BBCB@61//+11111119948@:;
@CRC7V:00858:01136
ACGAGTGCGTTCCCCATGTCGTAGGTACTC
+
BBBBBBBBBB@BCC9EBBBBBB?A@99<AF
@CRC7V:00859:01111
ACGAGTGCGTTCCCCATGTCGTAGGTACT
+
@A?@@AC;;;2444,944/777//,.///
@CRC7V:00868:01105
ACGAGTGCGTTCCCCATGTCGTAGGTACTC
+
BBBBBBDBA;2444/9>>>>A?8858888>
@CRC7V:00873:01119
ATATCGCGAGGGTATGGAAGACTCTATA
+
BA@ABB@;44419?9@2429499B>>;B
@CRC7V:00877:01124
CGTGTCTCTACGGCACAGGATTTTGTGTAG
+
AACADFB<<<99<?>8=;<9999,444444
@CRC7V:00880:01123
ACGAGTGCGTTCCCCATGTCGTAGGTACTC
+
BBBAABB@::2444/9>>>@@@>?<?:;;B
@CRC7V:00887:01131
ACGAGTGCGTTCCCCATGTCGTAGGT
+
A?B@@ABA;;2444/944/888//,.
@CRC7V:00891:01102
ACGAGTGCGTTCCCCATGTCGTAGGTACTC
+
@ABBBBCCA?;===6@=B?@CC775::;;C
@CRC7V:00895:01102
ACGCTCGACATGCCAG
+
?ACD@@@>>:@11,/*
@CRC7V:00898:01110
ACGAGTGCGTTCCCCATGTCGTAGGTACTC
+
ABBAABBBB@;?==6A@A@ABA9;88999B
@CRC7V:00863:01173
TACTGAGCTACACACACAGAAAGATTGGT
+
??ABBBBCBBBCCBBBCB=@A=@@@?A>9
@CRC7V:00869:01197
CGTGTCTCTAGGCACAGGATTTTGTGTAAGA
+
BBCCCDCEAA@@BBCCCCCCCC:BA?11-1/
@CRC7V:00879:01152
ACGAGTGCGTTCCCCATGTCGTAGT
+
??BBBBDB;;2444/9991;;8--,
@CRC7V:00892:01160
CGTGTCTCTTACGGCACAGGATTTTGTGTAGAG
+
44444444424449=99:88888802,,,,,,,
@CRC7V:00897:01152
ACGAGTGCGTTCCCCATGTCGTAGGTACTC
+
?@?BBBCBDB?AA?9=9;8=>;00,1100;
@CRC7V:00901:00703
ACGAGTGCGTTCCCCATGTCGTAGGTACTC
+
BB?<BBBB@=;===2ABA@ABBBB@:;<DB
@CRC7V:00901:00718
ACGAGTGCGTTCCCCATGTCGTAGGTACTC
+
BB?BBBCBB?;@??4>9<<@@@BB>A<;;C
@CRC7V:00901:00736
ATCGACACGGACACAGCAG
+
/33449;9969911-,,,,
@CRC7V:00901:00741
ACGAGTGCTTTTTTTTTCCCCATGTCTAAGGTATC
+
:<CB>99933333333"...*//////42424444
@CRC7V:00902:00742
CGTTTTTTTTTTTTTTTTTTTTTTGCTCTAGGCACAGGATTTTTTTTTTGTGTAG
+
99>>>>>>>>>>>>>>>>>>??>">@CBAAA?A@>>>;9999999999"94499;
@CRC7V:00903:00706
TCTCTATGCGCTCCACATGTCTAAGGT
+
AACCBBBBA@?::8<BBBACCBB?BCC
@CRC7V:00903:00741
ACGAGTGCGTTTTTTTTTTTTCCCCCATGTCGTAGGTACTC
+
:<ABB@;;444999944444"4444+4444:BB==<>9;<C
@CRC7V:00906:00728
ACGAGTGCGTTTTCCCCATGTCGTAGGTACTC
+
?ABBB??=@==>4@>>4?99998/11,.///6
@CRC7V:00908:00744
ACGAGTGCGTTTTTTTTTTTTTTTCCCCCCCCCCCATGTCGTAGGTACTC
+
:<AAA@;;444999944444444"4;;;;BBBBB":;A@==?4923949A
@CRC7V:00909:00744
ACGAGTGCGTTTCCCCATGTCTAGGT
+
9<CCB@@=>>@1111*////664313
@CRC7V:00911:00724
ACGAGTGCGTTCCCCATGTCGTAGGTACTC
+
B@?AAABDB;6:44/9999?BA>?<?:;;B
@CRC7V:00911:00738
ACGAGTGCGTTTTTCCCCATGTCGTAGGTACTC
+
??BBBBBCC?@@B+994,44448>=9;;;999B
@CRC7V:00912:00734
TCTCTATGCGCTCCACAAGTCTAAGGTACTG
+
BBBC@AACCBBBB?@@B@BBBA@>ABCCBBB
@CRC7V:00914:00733
ACGAGTGCGTTCCCCATGTCGTAGGTACTC
+
@ABBBBDB>;2499/9999>@A8858;;;B
@CRC7V:00915:00715
TGATACGTCTCCTTCCTTAGTTACTTCA
+
BBB@@ACBABC@D@CDB>>BB8;<CCGC
@CRC7V:00918:00723
ACGAGTGCGTTCCCCATGTCGTAGGTACTC
+
ABBBBBBBA?6:44/9>>>@@A>@=@;;<C
@CRC7V:00920:00716
ACGAGTGCGTTCCCCATGTCGTAGGTACTC
+
==?BBBBBB;2444/9999>A?9968999>
@CRC7V:00920:00718
TCTCTATGCGCTCCACATGTCTAAGGT
+
BBBC@A@CBBCBB@CECEBBCCB@CCD
@CRC7V:00921:00732
ATATCGCGAGGGTATGGAAGACTCTATA
+
BB>@?>;;9::89@??8<99?;A;:::?
@CRC7V:00922:00714
ACGAGTGCGTTCCCCATGTCGTAGGACTC
+
AA?>?BC@;;2444/9999@??9958988
@CRC7V:00925:00747
ACGAGTGCGTTTTTTTT
+
9<BB@@;;444999944
@CRC7V:00926:00724
ACGAGTGCGTTCCCCATGTCGTAGGTACTC
+
BABAAABB@;2444/9999@A>11-11//6
@CRC7V:00928:00719
TCTCTATGCGCTCCACATGTCTAAGGT
+
BBBDAA@CBBDDD@DECDEBBBC@FAC
@CRC7V:00929:00722
ACGAGTGCGTTCCCCATGTCGTAGGTACTC
+
ABBBBCBBBB?BCC9BBBB@A@BC@@@@BB
@CRC7V:00929:00736
ATATCGCGAGGGTATGGAAGACTCTATA
+
B@?@BA;;9::89B@B;@==48376111
@CRC7V:00930:00734
ACGAGTGCGTTCCCCATGTCGTAGGTACTC
+
BBBBBBBBCB=?==6?9;;BCBAA?@<<=D
@CRC7V:00930:00749
ACGCTCGACATGCCCAGGTACAGG
+
9<AB@=11111<<<81959@?995
@CRC7V:00931:00746
ACGAGTGCGTTTCCCCCCAATGTC
+
=>>98944444-/8888+:,////
@CRC7V:00933:00711
TCTCTATGCGCTCCCACATGTCTAAGGTA
+
44444444944844-49::A:4442424:
@CRC7V:00935:00717
ACGAGTGCGTTCCCACTGTCGTAGTAGTAC
+
BD@@ABBDAA>>=876//////44347//.
@CRC7V:00935:00722
TGATACGTCTCCTTCCTTAGTTACTTCA
+
@@>9999911/,/5677;:BBICCCABF
@CRC7V:00936:00715
ACGAGTGCGTTCCCACTGTCGTAGTAG
+
??B@BBBA9959909944499>3...,
@CRC7V:00938:00717
TGATACGTCTCCTTCCTTAGTTACTTCA
+
BBBBBCGA@@D@B@B@B@BBB@BBC@CD
@CRC7V:00938:00728
TGATACGTCTCCTTCCTTAGTTACTTCA
+
BBB?@?BBA998;CBCCDBBA?CBB@BC
@CRC7V:00939:00738
TAGTATCAGCCTCGCCATGACGAAGGT
+
BAC::=CCCBBBBBB@BBBBB:;9=?@
@CRC7V:00943:00745
ACGAGTGCGTTCCCCATGTCGTAGGTACTC
+
@ABBBBBB?A6944/9>@@ABA>@=?;<<C
@CRC7V:00944:00734
ACGAGTGCGTTCCCATGCTCGTAGGTACGTC
+
?@38994889244-4:44//61--*,0,,,0
@CRC7V:00945:00715
ACGAGTGCGTTCCCCATGTCGTAG
+
BBB>A?B;;;2444,444/882,,
@CRC7V:00946:00738
ACGAGTGCGTTCCCCATGTCGTAGGTACTC
+
ABB>??B@;;2444/9999>>>9958948=
@CRC7V:00949:00742
AGCACTGTAGCTGTCACTAGTTACTTGT
+
<<LIHCBBBBCCDBBABBA=>=ACB@CC
@CRC7V:00900:00757
ATCAGACACGGACACAGCAGAACAC
+
8<844:0//0,/8144/////,/66
@CRC7V:00904:00781
ACGAGTGCGTTCCCCATGTCGTAG
+
ABBBBBCA;;2444/999111100
@CRC7V:00904:00787
ACGAGTGCGTTCCCCATGTCGTAGGTACTC
+
?>BBBBCB@;2444/9999>?<00,00009
@CRC7V:00905:00783
ACGAGTGCGTCT
+
498<1////8/,
@CRC7V:00908:00755
ACGAGTGCGTTCCCCATGTCGTAGGTACTC
+
BBBBBBCBAA>A??7==B==@@734::;;B
@CRC7V:00908:00768
ACGAGTGCGTTCCCCATGTCGTAGGTACTC
+
BB>BBBBBCEAA??6?9;;@@@@@?@<<<D
@CRC7V:00912:00754
TGATACGTCTCCTTCCTTAGTTACTTCA
+
BBB@AACBBBB@D@CAC@BBB@BBB@CC
@CRC7V:00914:00794
ACGAGTGCGTTCCCCATGTCGTAGGTACTC
+
@ABBBBBB@@@@CC9B<<;@A@BC@@<<@C
@CRC7V:00915:00750
ACGAGTGCGTTCCCCATGTCGTAGTACTC
+
BBBBBCBBAA>A@@7==@>BBBCBBCBBB
@CRC7V:00915:00757
ACGAGTGCGTTCCCCATGTCGTAGGTACTC
+
BBBBBBBBBB?BDC:C@@?ABB=??@;<<C
@CRC7V:00918:00774
ATATCGCGAGGGTATGGAAGACTCTAT
+
BB?@??=>==?@C@BC=A@BBB@B;:;
@CRC7V:00918:00787
ACGAGTGCGTTCCCCATGTCGTAGGTACTC
+
??BBBBB=A:;???4>99999988<883:@
@CRC7V:00919:00753
ACGAGTGCGTTCCCCATGTCGTAGGTACTC
+
BBBBBBBBBBAAAA9A;;9=B@8:88;99A
@CRC7V:00919:00757
ACGAGTGCGTTCCCACTGTCGT
+
A?BBBBB;8>,//+/////::;
@CRC7V:00920:00761
ACGAGTGCGTTCCCCATGTCGTAGGTACTC
+
BBBBBBDBB?6:44-99;;=@>8848888A
@CRC7V:00921:00770
ACGAGTGCGTTCCCCATGTC
+
@<;;B;49996111*///,,
@CRC7V:00921:00771
ATCAGACACGGACACAGCAGAACACAC
+
BBBBACAB?><>BBBABBCCB@BBBBB
@CRC7V:00922:00753
ACGAGTGCGTTCCCCATGTCGTAGGTACTC
+
BBACBBBBCB@CDE:B:<111100,0100@
@CRC7V:00922:00774
ACGAGTGCGTTCCCCATGTCGTAGGTACTC
+
AABBABBBAAAAFF:D@A@BBBA@?@;<<C
@CRC7V:00925:00774
ACGAGTGCGTTCCCCATGTCGTAGTAC
+
BABAAABA;;2444/9941;72,,,,,
@CRC7V:00926:00750
ACGAGTGCGTTCCCCATGTCGTAGGTACTC
+
BBBBBBBB?A>BCC9CAABBB?=>=@@@@C
@CRC7V:00935:00779
ACGAGTGCGTTCCCCATGTCGTAGGT
+
@?BAABBB@;2444/9991<;7--*,
@CRC7V:00935:00781
ACGAGTGCGTTCCCCATGTCGTAGGTACTC
+
BBBBBBBBBB=?==6=9<;CDB@B>@;<<C
@CRC7V:00937:00786
ACGAGTGCGTTCCCCATGTCGTAGGTACTC
+
BBB@CBBB??=CDD7C@@@BBB@>=@:;;C
@CRC7V:00942:00785
ACGAGTGCGTTCCCCATGTCGTAGGTACTC
+
BBBBBBBCBA6:44-99<<@B>00,11.04
@CRC7V:00942:00793
ACGAGTGCGTTCCCCATGTCGTAGGTAT
+
@DBBBBC@=:6;99/999111100,.44
@CRC7V:00901:00810
ACGAGTGCGTTCCCCATGTCGTAGGTACTC
+
BBBBBCDCA@>DDC:CAAABBB??=@;;;C
@CRC7V:00903:00845
ACGAGTGCGTTCCCCACTGTCGTA
+
AABBBBBB9951<<0<<1//66,/
@CRC7V:00904:00806
ACGAGTGCGTTCCCCATGTCGTAGGTACTC
+
?@BBB@BBCD>@??6=9;;>>>9968999>
@CRC7V:00905:00807
ACGAGTGCGTTCCCCATGTCGTAGGTACTC
+
?@>>BBBBCC@CDC9C@@?BB?=><<?@@F
@CRC7V:00907:00828
ACGAGTGCGTTCCCCATGTCGTAGGTACTC
+
BBBBBBBDB?6:::494;;=@>8848888?
@CRC7V:00908:00812
ACGAGTGCGTTCCCCATGTCGTAGGTACTC
+
AA??ABBBCC?BBB9B@@?=?=4448999@
@CRC7V:00908:00822
ACGAGTGCGTTCCCCATGTCGTAGTAT
+
<BCBBBC>>@5999,944944444389
@CRC7V:00908:00839
TAGTATCAGCCTCGCCATGACGAAGGTATTCC
+
BBC::>EAAAACCCB@CCCCDBC@CDCCDADB
@CRC7V:00910:00849
TAGTATCAGCCTCCGCCATGACGAAGGTATTCC
+
9==94<A>>@59924::;BAABDDBD@BAC@C@
@CRC7V:00911:00801
ACGAGTGCGTTCCCCATGTCGTAGGTACTC
+
AA>>BBBBBB@CCC:CBBABCB?A>A9<;C
@CRC7V:00911:00831
ACGAGTGCGTTCCCCATGTCGTAGGTACTC
+
BBBBBBBBBBAAA?9?=?>=BB==<@;<<D
@CRC7V:00913:00833
ACGAGTGCGTTCCCCATGTCGTAGGTACTC
+
??BB@ABBB@6944/9999@@@9958989=
@CRC7V:00914:00815
ACGAGTGCGTTCCCCATGTCGTAGGTACTC
+
ABBBBCBBAA>A??7A@@@@@@??<?;;;C
@CRC7V:00914:00823
ACGAGTGCGTTCCCCACTGTCGT
+
@BCBBCBC>>,/11+/////886
@CRC7V:00914:00842
ACGAGTGCGTTCCCCATGTCGTAGGTACTC
+
@ABBBBBA;;2444/9991<<;11-01111
@CRC7V:00920:00814
ACGAGTGCGTTCCCCATGTCGTAGGTACTC
+
??BBABBBDB@CBB9C::9?B@4978;;;A
@CRC7V:00922:00804
ACGAGTGCGTTCCCCATGTCGTAGGTACTC
+
@BBA@ABB>;2444/9991@<A11,.///6
@CRC7V:00924:00828
ACGAGTGCGTTCCCCATGTCGTAGGTACTC
+
@>?>@BBBCC?DBB9B@??BBA>@?>9<<E
@CRC7V:00928:00845
TCTCTATGCGCTCCACATGTCT
+
8<@AAABBC@@:;69>@A?@71
@CRC7V:00929:00822
ACGAGTGCGTTCCCCATGTCGTAGGTACTC
+
BBBBACDBB?;?==6=>@>=B@7748:88A
@CRC7V:00931:00819
ACGAGTGCGTTTCCCCATGTCGTAGT
+
9>>899>@@@@1999/4441:66//.
@CRC7V:00931:00838
ATCAGACACGGACACAGCAGAACACAC
+
@@@A@@:;1.,/6/44::444599447
@CRC7V:00934:00802
ACGAGTGCGTTCCCCATGTCGTAGGTACTC
+
ABBBBBBB??>ACB:C:;;AA@9858999?
@CRC7V:00940:00845
ATCAGACACGGACACAGCAGAACACAC
+
BBBB@?<?:76;A@A@AAAAA?BCC@@
@CRC7V:00943:00804
ATATCGCGAGGGTATGGAAGACTCTATAG
+
BB?ACBBA=?A?@BAB=@=@A?>>777==
@CRC7V:00947:00829
ACGAGTGCGTTCCCACTGTCGTA
+
BBD?AABB??511,/6///66/4
@CRC7V:00905:00859
TACTGAGCTACACACACAGAAAGATTGGT
+
A??BBBCBAB??@?;;<A@@@<@BB>B?B
@CRC7V:00909:00879
ATCAGACACGGACACAGCAGAACACAC
+
BDCB@?@BB@=BBBAAABCA@>BA@@B
@CRC7V:00912:00862
ACGCTCGACATGCCCAGGTACAGGAG
+
ABBBBBBBBCB???99959?@@@<@F
@CRC7V:00913:00863
ACGAGTGCGTTCCCCATGTCGTAGGTACTC
+
BBBAABB>;;2444/9999D@@9;58999@
@CRC7V:00925:00855
CGTGTCTCTAGGCACAGGATTTTGTGTAG
+
BBBBBCCDA@AABBCBD@CECD9BCC@A>
@CRC7V:00929:00887
ACGAGTGCGTTCCCCATGTCGTAGGTACTC
+
??BBBBBB?=6944499;;BB@@@?@;<<C
@CRC7V:00936:00885
ACGAGTGCGTTCCCACTGTCGTAG
+
@B?@AAC?;>,//+1///,77;..
@CRC7V:00936:00899
TACTGAGCTACACACACAGAAAGATTGGT
+
BCBBBBBBBBBBDDBBBCBCB>BAB?B@B
@CRC7V:00939:00854
ACGAGTGCGTTCCCCATGTCGTAGGTACTC
+
AA?AABCB@;2444/9999>@@8:48888?
@CRC7V:00941:00854
CGTGTCTCTAGGCACAGGATTTTGTGTA
+
=>CDEFCCDBB?A?>9969999,9;966
@CRC7V:00948:00875
ACGAGTGCGTTCCCCATGTCGTAGGTACTC
+
ABBBBBBBA?;=9=6@@@@ABA7:6::;;C
@CRC7V:00949:00892
ATATCGCGAGGGTATGGAAGACTCTAAT
+
;BCA@@>999919>>B5954430...,.
@CRC7V:00900:00907
ACGAGTGCGTTCCCCATGTCGTAGGTA
+
ABBAABCA;;2444/9981<;;00,..
@CRC7V:00901:00932
CGTGTCTCTAGGCACAGGATTTTGTGTAG
+
BADCCCCC<;<=@AADD@BCIN9AAAAA<
@CRC7V:00906:00936
CTCTATGCGCTCCACATG
+
444444444449244431
@CRC7V:00908:00906
ACGAGTGCGTTCCCCATGTCGTAGGTACTC
+
BBB>ABBBAA>ACC:C@@@BDB?A@@;<<D
@CRC7V:00908:00939
TAGTATCAGCCTCGCCATGACGAAGGTATTCC
+
B?B@@ACBBB@CCBB?BB@AB:;8<A@@@?B;
@CRC7V:00911:00911
AGCACTGTAGCTGTCACTAGTTACTTGT
+
84:99999<<9=@BCA;;=GB>ABB?BC
@CRC7V:00914:00921
TACATGTCTAAGGTACTG
+
CBBBBB?=;;7<?AABBB
@CRC7V:00915:00921
ACGAGTGCGTTCCCCATGTCGTAGGTACTC
+
@ABBBBBBB@6944-99;;@A@9958999>
@CRC7V:00917:00940
CGTGTCTCTACGGCACAGGATTTTGTGTAGAGGT
+
4444449444988=9449:4444,444/////,/
@CRC7V:00918:00947
ACGAGTGCGTTCCCCATGTCGTAGGTACTC
+
BBBBBBBBBC@CDC:CBBBBB?;>=A@@@C
@CRC7V:00919:00909
ACGAGTGCGTTCCCCATGTCGTAGGTACTC
+
??BBBBBB@@6944/9999>>>9958999@
@CRC7V:00920:00946
TCTCTATGCGCTCCACATGTCTAAGGT
+
CACCCBBEBBCAB@CDCCD<<=B=A@A
@CRC7V:00922:00912
ATATCGCGAGGGTATGGAAGACTCTATAG
+
BB>?@A@A99979@@A=A@BCBBC?>@76
@CRC7V:00922:00935
ACGAGTGCGTTCCCCATGTCGTAGGTACTC
+
BBBBBBBCCC?CBB9B??>=>>3768888B
@CRC7V:00923:00946
ATCAGACACGGACAAAGCAGAACAC
+
BACC@>>>9849499-444992449
@CRC7V:00927:00922
ACGAGTGCGTTCCCCATGTCGTAGGTACTC
+
@ACBABCB;;2444/9AA>>><00,00.0;
@CRC7V:00928:00920
ACGAGTGCGTTCCCCATGTCGTAGGTACTC
+
BBCBBBBB;;2444/9????@>99589448
@CRC7V:00930:00907
ACGAGTGCGTTCCCATGTCGTAGTACG
+
@ABBBBD@;;244-944/888......
@CRC7V:00934:00904
CGTGTCTCTACGGCACAGGATTTGTGTAGA
+
444444/,,,,,*,/4442444-4444444
@CRC7V:00936:00910
TGATACGTCTCCTTCCTTAGTTACTTCA
+
BBB???BBBBB?C@BBC@BBB?BCC@CC
@CRC7V:00937:00918
ACGAGTGCGTTCCCCATGTCGTAGGTACTC
+
AABBBBCCB@;===6==B@ACB;A=99;AD
@CRC7V:00940:00920
TCTCTATGCGCTCCACATGTCTAAGGT
+
BBBBAAACABBBB?DDBCDCCDBADBD
@CRC7V:00946:00905
ACGAGTGCGTTCCCCATGTCGTAGGTATC
+
?BDABAC?@;5999,99999447713733
@CRC7V:00947:00907
ACGAGTGCGTTCCCCATGTCGTAGGTACTC
+
ABB@AABBA;2444/9>>>>A<11,0111;
@CRC7V:00947:00943
ACGAGTGCGTTCCCCATGTCGTAGG
+
@BB???BB;;2444/9941;82,,*
@CRC7V:00900:00956
ACGAGTGCGTTCCCCATGTCGTAGGTACTC
+
AABBBBBB@;2444/9999@A@9968999>
@CRC7V:00901:00951
ACGAGTGCGTTCCCCATGTCGTAGGTACTC
+
@AB>@BBBB@;?=9694;9=B@8:78;;;B
@CRC7V:00901:00992
ACGAGTGCGTTCCCCATGTCGTAGGTA
+
@ACCBBBBA;2:44/9991<<8--*,,
@CRC7V:00902:00960
TGATACGTCTCCTTCCTTAGTTACTTCA
+
BBB??ABBBBAED@CBCABABDABC@BC
@CRC7V:00906:00967
ATATCGCGAGGGTATGGAAGACTCTATA
+
BB8:;C@B@A?<@BAA=A=ABAAA????
@CRC7V:00906:00999
ACGAGTGCGTTCCCCATGTCGTAGGTACTC
+
BBBBCC@@AB?BCC:CA@@CB;::=888B?
@CRC7V:00908:00969
ACGAGTGCGTTCCCACTGTCG
+
@ABABCB;88,//+////,88
@CRC7V:00914:00958
ACGAGTGCGTTCCCATGTCGTAGGTACTC
+
?;:8>88944244-444444444234444
@CRC7V:00915:00957
TCTCTATGCGCTCCACATGTCTAAGGT
+
94444499@<111,/88;ACAAA;=8<
@CRC7V:00921:00955
TAGTATCAGCCTCGCCATGACGAAGGTATTCC
+
BBB??AECCCBBBBB@DBAAB::8<B@>A?B>
@CRC7V:00923:00976
ATATCGCGAGGGTATGGAAGACTCTATA
+
DB@AEBBA?AA??@@B=ABACBBB???A
@CRC7V:00929:00962
ACGAGTGCGTTCCCCATGTCGTAGGTACTC
+
BBBBBBCDCC?AAA9A>?>=@?3768:;;C
@CRC7V:00931:00961
ACGAGTGCGTTCCCCATGTCGTAGTAC
+
AABAAACA;;2444/944/882,,,,,
@CRC7V:00932:00963
ACGAGTGCGTTCCCATGTCGTAG
+
AAB@ABC@::544-944///6..
@CRC7V:00933:00957
ACGAGTGCGTTCCCATGTCGTAGGTACTC
+
BB@ABCBBAA?AA=A@@?=B@8978;99@
@CRC7V:00934:00983
ACGAGTGCGTTCCCCATGTCGTAGGTACTC
+
BBBBBBDB=:6:44/99<<BBB8868888?
@CRC7V:00936:00955
ACGAGTGCGTTCCCCATGTCGTAGGTACTC
+
@>BBBBCBB@6:44-94;;>@>8858888>
@CRC7V:00936:00963
ACGAGTGCGTTCCCCATGTCGTAGTAC
+
?BA@@@C???2999/9981<=7----,
@CRC7V:00936:00995
ACGAGTGCGTTCCCCAGTCGTAGGTACTC
+
BBB@@@BCA;2444/9@>9998858999>
@CRC7V:00937:00966
ACGAGTGCGTTCCCCATGTCGTAGGTACTC
+
BBBBBACCB?>AAA9B@A@ACA8748888>
@CRC7V:00937:00967
ACGAGTGCATTCCCCATGTCGTAG
+
ABBBBBBB@;2444/944/882**
@CRC7V:00941:00993
ACGAGTGCGTTCCCCATGTCGTAGGTACTC
+
?=B>BBBBBB=@?=6?;<;CCC;:8:;;;B
@CRC7V:00942:00974
CGTGTCTCTAGGCACAGGATTTTGTGTAG
+
BABBCCDDCBA>@@>>>;9999/994:::
@CRC7V:00946:00954
ACGAGTGCGTTCCTCATGTCGTAGGT
+
BBA@@BBB@@@ABDCB@BA=?=498;
@CRC7V:00946:00991
TGATACGTCTCCTTCCTTAGTTACTTCA
+
CCCABBCCBBCBCBC@B>A;;9<AA?BD
@CRC7V:00946:00995
ACGAGTGCGTTCCCCATGTCGTAGGTACTC
+
B<;;BA@@CC6999/9991>88--*,,,,2
@CRC7V:00947:00951
TAGTATCAGCCTCGCCATGACGAAGGTATTCC
+
BBBADADC9929949:?>@@999692449242
@CRC7V:00906:01012
TGATACGTCTCCTTCCTTAGTTACTTCA
+
BBC@AABCECC@C@DAC@ACC@BBB@BC
@CRC7V:00908:01015
ACGAGTGCGTTCCCCATGTCGTAG
+
BBBBBBA>??5444-994////..
@CRC7V:00908:01028
ACGAGTGCGTTCCCACTGTCGTA
+
?@CCBCB;88,//+1////997/
@CRC7V:00909:01019
TACTGAGCTACACACACAGAAAGATTGGT
+
AABBCCDBABBBBB@@ACCCCACCC?B?B
@CRC7V:00909:01040
ACGCACTCGTCTGAAGTTATGGCAGCAC
+
ABCCBCCC:8;B:94;B9<=CBCCCCCA
@CRC7V:00911:01036
ACGAGTGCGTTCCCCATTCGTAGGTACTC
+
?@BBCCCDBB=?==29><>>>9813444?
@CRC7V:00917:01017
ACGAGTGCGTTCCCCATGTCGTAGGTACTC
+
BB>BBBBBB>;===6A@@@>@>9958999@
@CRC7V:00919:01000
TACTGAGCTACCACACACAGAAAGATTGGT
+
89@?>?>1011,/6/4:CCDHCADB@4858
@CRC7V:00920:01006
TGATACGTCTCCTTCCTTAGTTACTTCA
+
>@99944494924242427=899@@==?
@CRC7V:00925:01047
ACGAGTGCGTTCCCCATGTCGTAGGTACTC
+
A?BBBBBB?=;=996A;<;ACA9:8:;99@
@CRC7V:00927:01035
ACGAGTGCGTTCCCCATGTCGTAGGT
+
BBBAABBB@;6944/9991<;7,,*,
@CRC7V:00928:01040
ACGAGTGCGTTCCCCATGTCGTAGGTACTC
+
??B@@ABBBA6944/99<9@@=11-01//6
@CRC7V:00932:01042
ACGAGTGCGTTCCCCATGTCGTAGGTACTC
+
BBBBBBBBDC?CBB9B@??BB@8=<:;;;D
@CRC7V:00940:01027
ATATCGCGAGGGTATGGAAGACTCTATA
+
BCCCBDDCAAA>:49@5954433;886;
@CRC7V:00947:01045
ACGAGTGCGTTCCCACTGTCGTAGTAGTC
+
BBBBCCA;995990444444494434884
@CRC7V:00900:01076
TACTGAGCTACACACACATGAAAGATTGGT
+
B<<=B@AABA@@@@9994499958999=;9
@CRC7V:00902:01061
ACGAGTGCGTTCCCCATGTCGTAGGTA
+
BBCBBBBBB@6:44-99<1;;8--*,,
@CRC7V:00905:01079
ACGAGTGCGTTCCCACTGTCGTAG
+
?BBBBCC@??54904444499>/,
@CRC7V:00908:01065
ACGAGTGCGTTCCCCATGTCGTAGGTACT
+
ABBABBCBBA?A??7A=@:::7--+----
@CRC7V:00912:01055
TCTCTATGCGCTCCACATGTCTAAGGT
+
BBBDAA=CBBDBC?ABBBBBE@@>ADC
@CRC7V:00913:01093
ACGAGTGCGTTCCCCATGTCGTAGGTACTC
+
AABBBBBBBC@CBB9A@A@BB@@@=:;;<B
@CRC7V:00917:01052
TAGTATCAGCCTCGCCATGACGAAGGTATTCC
+
>?C@@ADCCC@CBBBACBBBBAA>B?AB@@C>
@CRC7V:00918:01088
AGCACTGTAGCTGTCACTAGTTACTTGT
+
99===AABADBA>?==A9@AA5<9=644
@CRC7V:00920:01064
TCTATGCGCTCCACATGTCTAAGGT
+
99?@CCCJDAB@B@@?@@@;;8<>@
@CRC7V:00923:01092
ACGCTCGACATGCCCAGGTACAGGAG
+
?BBBBBBCDCC???:9959?@>@>@@
@CRC7V:00925:01058
ATCAGACACTCGGACACAGCAGAACACAC
+
98>94/46////,//444;4984239976
@CRC7V:00926:01082
ACGCTCGACATGCCCAGGTACAGGAG
+
BBABBB@@ACCDDDB::9;CCBC@BB
@CRC7V:00935:01087
ACGAGTGCGTTCCCCATGTCGTAGGTACTC
+
ABBBBBBB>;2944/99<;ABA9958999>
@CRC7V:00936:01090
ACGAGTGCGTTCCCCATGTCGTAGGTACTC
+
BBB>BBBBBC?DCC9CBAABB?==>99;<C
@CRC7V:00940:01079
ACGAGTGCGTTCCCCATGTCGTAGGTACTC
+
BBBBBBCCA?6:44/9=@@ACC::6::88A
@CRC7V:00947:01073
ACGAGTGCGTTCCCCATGTCGTAGGTACTC
+
ABC@@AC@@@5999/9999>=949<;999=
@CRC7V:00949:01065
ACGAGTGCGTTCCCCATGTCGTAGGTACTC
+
BBB<?@BBBA6944/9991>?>11,01//6
@CRC7V:00904:01110
TACTGAGCTACACACACAGAAAGAAT
+
;;;BBBCDBB;;<;9@A21-88--**
@CRC7V:00907:01129
ACGAGTGCGTTCCCCATGTCGTAGGTACTC
+
BBBBBBCCB@;===6==@@=B@@?<?;<<D
@CRC7V:00908:01114
ACGAGTGCGTTCCCCATGTCGTAGGTACTC
+
BBBBBBBBB@694444?A=ACB@@<<9<<C
@CRC7V:00908:01115
ACGAGTGCGTTCCCCATGTGTAGGTACTC
+
BBBBBBDB>;2444/9@>>BC;:5::88?
@CRC7V:00908:01136
AGCACTGTAGCTGTCACTAGTTACTTGT
+
@@CJBBACBBBBBCCBCDC:9699;5;C
@CRC7V:00914:01111
ACGAGTGCGTTCCCCATGTCGTAGTACTC
+
>>???@CB;;2444/9991<<8--,,,,0
@CRC7V:00915:01126
TAGTATCAGCCTCGCCATGACGAAGGTATTCC
+
;;C=;;CB<<7;A@A>BBBBABB7;5999592
@CRC7V:00927:01119
ACGAGTGCGTTCCCCATGTCGTAGGTACTC
+
@ABBBBBB@;2444/9>>@CCC;;6:;;;A
@CRC7V:00929:01120
CGTGTCTCTAGGCACAGGATTTTGTGTAG
+
BBBBDDCD@@@ACCCGFBCDCC:ECCABB
@CRC7V:00930:01116
ACGAGTGCGTTCCCACTGTCGTAGTAGTC
+
BBBABBAC::24409444499>4434444
@CRC7V:00932:01141
ACGAGTGCGTTCCCCATGTCGTAGGTACTC
+
BBBBBCDB?=;=??7=BBBABB;<<99;@E
@CRC7V:00942:01124
TGATACGTCTCCTTCCTTAGTTACTTCA
+
BBAAABCCCCC@C@CAE@@??<994:99
@CRC7V:00942:01130
ACGAGTGCGTTCCCACTGTCGTAGTAGTAC
+
BBBABBBA==;==:?=44444444347//.
@CRC7V:00946:01100
ACGAGTGCGTTCCCCATGTCGTAGGTACTC
+
AABBBBBB@;2944/99<9@B>11-01//6
@CRC7V:00947:01119
ACGAGTGCGTTCCCCATGTCGTAGGTACTC
+
?@??BBBB@;2444/9@@@ABA9;7:;;;C
@CRC7V:00949:01146
ACGAGTGCGTTCCCCATGTCGTAGGTACTC
+
BBCBBBBB@;2444/9?><=<<00,00..6
@CRC7V:00903:01150
ACGAGTGCGTTCCCCATGTCGTAG
+
?@CBABD@;;2444/944/888..
@CRC7V:00905:01169
ACGAGTGCGTTCCCCATGTCGTAGGTATC
+
ABB???BBBA8;9949991:<;11,0:8/
@CRC7V:00921:01179
ACGAGTGCGTTCCCGATGATCGTAGTACTC
+
9;<<844/11,/8+,,2,,,,,,//////6
@CRC7V:00921:01194
ACGAGTGCGTTCCCCATGTCGTAGGTACTC
+
BBBBBBDBAA>A@@9A?@>=B@776::;;B
@CRC7V:00924:01163
ACGAGTGCGTTCCCCATGTCGTAGGTACTC
+
BBBBBBDBA?;==9694;;@@@8748:;8A
@CRC7V:00927:01186
ACGAGTGCGTCCCATGTCGTAGGTACTC
+
BABBCC<<=CBC>CA@@BB;8;>>;;<B
@CRC7V:00931:01184
ACGAGTGCGTTCCCCATGTCGTAGTA
+
BBB???CB@;2444/9991<>8----
@CRC7V:00933:01179
ACGAGTGCGTTCCCCATGTCGTAGGTATC
+
??BBBBBBA;6944/9991<>>11,0;6/
@CRC7V:00935:01162
ACGAGTGCGTTCCCCATGTCGTAGGTACTC
+
??BBBBBDB@=?==6=;;;@@>8858888?
@CRC7V:00941:01191
ACGAGTGCGTTCCCCATGTCGTAGGTACTC
+
ABBBBBBB@;6944-99;;@AA9958999@
@CRC7V:00948:01163
TGATACGTCTCCTTCCTTAGTTACTTCA
+
BBCAABCDCCC@B@B@B?;?@=999<99
@CRC7V:00948:01181
AGCACTGTAGCTGTCACTAGTTACTTGT
+
;<BBC?BBBCCCFCCDCDCCB=@AC=AA
@CRC7V:00900:01221
ACGAGTGCGTTCCCCATGTCGTAGGTACTC
+
BAABBBDCCC?BCB9BBBB@@@::7:@A@B
@CRC7V:00910:01229
ACGAGTGCGTTCCCCATGTCGTAGGTACTC
+
BB@@@BCCBB=??=6==@@=B@??=@@@@C
@CRC7V:00912:01238
ATCAGACACGGACACAGCAGAACACAC
+
BBAABBBBBA?BBBBAAA?===@ABBC
@CRC7V:00920:01232
ATATCGCGAGGGTATGGAAGACTCTATA
+
BB>??A>B;<<;>DCDCCACCBBB@@@B
@CRC7V:00921:01206
TAGTATCAGCCTCGCCATGACGAAGGTATTCC
+
BBC@@AAABA@@@<<8<@A4:<;8<<>=@=@8
@CRC7V:00926:01206
TGATACGTCTCCTTCCTTAGTTACTTCA
+
BBBBBBC<:<C@CECBDE<<<?@?>=99
@CRC7V:00927:01202
ACGAGTGCGTTCCCCATGTCGTAGGTACTC
+
BBAABBBBBC@CCC:B9;;@@@>?<?@@@C
@CRC7V:00930:01224
ACGAGTGCGTTCCCCATGTCGTAGGTACTC
+
BBBBBBBBCC@CBD:C:;;@B@;:8:;<;C
@CRC7V:00931:01210
ACGAGTGCGTTCCCCATGTCGTAGGTACTC
+
ABBBBC?@@C?CCB:B<<<BCF8:78888@
@CRC7V:00933:01234
ACGAGTGCGTTCCCCATGTCGTAGGTACTC
+
BBBBBBBBDC@DCC:B@A?ABB?<=@@@@C
@CRC7V:00933:01247
ACGAGTGCGTTCCCCATGTCGTAGTACTC
+
@BB?ABBA>;2444/9991>?>11.////
@CRC7V:00937:01207
ACGAGTGCGTTCCCCATGTCGTAGGTACTC
+
94?<?=;99@2999,4444:994423448?
@CRC7V:00941:01226
ACGAGTGCGTTCCCCATGTCGTAGGTACTC
+
BB@AABBB>?6:4449=@@@@@88488;8@
@CRC7V:00945:01211
ACGCTCGACATGCCAGTACA
+
BBCBB?>9;4911,11//64
@CRC7V:00948:01249
ACGAGTGCGTTCCCCATGTCGTAGGTACTC
+
BB@@ABCCAA;==9694;8>@<00,00000
@CRC7V:00949:01217
ACGAGTGCGTTCCCCCATGTCGTAGGTA
+
??BBBBB@;;24444,9941;87/1,.6
@CRC7V:00950:00765
ACGAGTGCGTTCCCATGTCGTAGGTATC
+
9<BCCCD?=?644-999111111,0;44
@CRC7V:00952:00771
ACGAGTGCGTTTTTCCCTGTCGTAGGATACTC
+
9;AA@>>:11111+11+//6///,,*,,,,,.
@CRC7V:00954:00765
ATGAGTGCGTTCCCACTGTCGTAGT
+
;;B@AACCCCA>>:11/////6333
@CRC7V:00956:00759
ACGAGTGCGTTCCCCATGTCGTAGGTACTC
+
BBBBBBCB@;2444/9@@@@B@???;;;@B
@CRC7V:00957:00780
ACGCTCGACATGCCCAGGTACAGGA
+
1/68?@9999999909924488429
@CRC7V:00957:00781
ACGAGTGCGTTCCCATGTCGTAGTAG
+
9<AABBB@996/76;1////744344
@CRC7V:00960:00762
ATCAGACACTCGGACAC
+
93344/,,,,,0*,,66
@CRC7V:00961:00760
ATATCGCGAGGGTATGGAAGACTCTATA
+
BA?A@A?=;;:9;@AB;<;=BA?A::::
@CRC7V:00962:00784
ACGAGTGCGTTCCCATGTCGTAGGTACTC
+
??B?@@BB;;244-9999@BB@@=?;;<B
@CRC7V:00967:00754
ACGAGTGCGTTCCCCATGTCGTAGGTACTC
+
AAB@@BBBBC@CDD:EDBBBCBAA@@@@@E
@CRC7V:00980:00762
ATCAGACACTCGGACACAGCAGAACACACA
+
98>98/46///7,//=9::499424;;97;
@CRC7V:00988:00780
ACGAGTGCGTTCCCCATGTCGTAGGTACTC
+
??B?AABB@;2444/9>?>CCA9;7:;;;D
@CRC7V:00988:00792
ACGAGTGCGTCCTA
+
498>=<1--+*0((
@CRC7V:00993:00789
ACGAGTGCGTTTTCCCATGTCGTAGGTACTC
+
BCBBB@;;4444-9@>ABBCHCA9:88;9;B
@CRC7V:00950:00846
ACGAGTGCGTTCCCAC
+
9;??>>::11,--*,,
@CRC7V:00953:00812
ACGAGTGCGTTCCCATGTCGTAGGT
+
@ABBBBB;;;244-944/888..,.
@CRC7V:00958:00830
TAATAATCAGCCTCCGCCATGACGAAGGTATTCC
+
/,2-1,/7777199<=A=?@=?A4459<99;@CC
@CRC7V:00960:00819
ACGAGTGCGTTCCCATGTCGTAGTA
+
:<??9;999A5991444444/....
@CRC7V:00960:00822
ACGAGTGCGTTCCCCATGTCGTAGGTACTC
+
A?BBB@BB@;2444/9>>>>AA9978;;9B
@CRC7V:00961:00813
ACGAGTGCGTTCCCCATGTCGTAGGTACTC
+
BBBBB@BB;;2444/9>>>@CC9968999>
@CRC7V:00961:00818
ACGAGTGCGTTCCCCATGTCGTAGGTATC
+
:;79;9;>11-111+1//94//.43..09
@CRC7V:00966:00831
ACGAGTGCGTTCCCCATGTCGTAGGTACTC
+
BBBABBCB=92999/9>>>>@@8:48:;;A
@CRC7V:00967:00810
ACGAGTGCGTTCCCCATGTCGTAGGTACTC
+
BBB=?BDBA?;===6@ACBBCB@A?99;@C
@CRC7V:00969:00825
ACGAGTGCGTTCCCATGTCGTAG
+
??BBBBBA;;244-9441;72,,
@CRC7V:00971:00825
TACTGAGCTACGACAC
+
4;4444;:.////777
@CRC7V:00976:00824
ACGCTCGACATGCCCAGGTACAGGAG
+
BBABCB@?=@@44409959@B>@=@B
@CRC7V:00977:00833
TCTCTATGCGCTCCACATGTCTAAGGT
+
994499::;1111,/68;;@>992929
@CRC7V:00983:00846
ACGAGTGCGTTCCCATGTCGTAG
+
AABBBBB;;;244-944/772,,
@CRC7V:00988:00842
TGATACGTCTCCTTCCTTAGTTACTTCA
+
BBBABBBAAAC@E@B@C@BBB@BBCBCC
@CRC7V:00989:00837
ACGAGTGCGTTCCCCATGTCGTAGGTACTC
+
B?>>BBCCBA=@==6A=@=AA=11,01111
@CRC7V:00995:00814
ACGAGTGCGTTCCCCATGTCGTAGGTACTC
+
BBBA?@BB;;2444/9@@?BCC;;8::;;C
@CRC7V:00998:00836
ACGAGTGCGTTCCCCATGTCGTAGGTACTC
+
BB?>?BBA;;2444/9@@@@CC;;7:;;;B
@CRC7V:00950:00877
TCTCTATGCGCTCCACATGTCTAAGGT
+
CCDDA?ACCCCCD@CCBB@AACB@C@C
@CRC7V:00952:00896
TGATACGTCTCCTTCCTTAGTTACTTCA
+
@@B:;=GB@@D=A=??B?:;;?>>@=99
@CRC7V:00959:00861
ACGAGTGCGTTCCCCATGTCGTAGGTACTC
+
??B@@ABB@;2444/9999@AA9978999@
@CRC7V:00960:00875
TAGTATCACGAAGGTATTCC
+
BBBBCCCCA@>584987131
@CRC7V:00961:00854
TAGTATCAGCCTTCCGCCATGACGAAGGTATTCC
+
4944444///,/,/,//,4966666,/,///77-
@CRC7V:00963:00871
ACGAGTGCGTTCCCACTGTCG
+
9;:;@A?@>>,11,/////44
@CRC7V:00963:00872
ACGAGTGCGTTCCCCATGTCGTAGGTACTC
+
??BBB@BB@;2444/9999>>>8858888>
@CRC7V:00963:00879
ACGAGTGCGTTCCCATGTCGTAGT
+
9=@@BCC@C;244-9444444443
@CRC7V:00966:00862
ACGAGTGCGTTCCCACTGTCGTA
+
BABABBB;77,//+1////::<1
@CRC7V:00966:00870
ACGAGTGCGTTCCCACTGTCGTA
+
?@BBBCB;88,//+1////99<1
@CRC7V:00971:00871
TGATACGTCTCCTTCCTTAGTTACTTCA
+
BBB??@CBAAC@E@CAE@<<<@A@@?@@
@CRC7V:00971:00880
ACGAGTGCGTTCCCCATGTCGTAGGTACTC
+
ABBABBBBB?6:44-9998=@@8848;;;B
@CRC7V:00971:00882
ATCAGACACTCGGACACAGCAGAACACACA
+
9334444/////,///4494444933311.
@CRC7V:00971:00888
ACGAGTGCCCACTGTCGTA
+
9478449185:611////,
@CRC7V:00975:00867
ACGAGTGCGTTCCCCATGTCGTAGGTACTC
+
BB??AABBB@6944/9==@ABB@@<@;<<C
@CRC7V:00979:00895
ACGAGTGCGTTCCCACTGTCGTAGT
+
;<CCCCB;9=59904:4449944/.
@CRC7V:00982:00868
ACGAGTGCGTTCCCCATGTCGTAGGTACTC
+
BBBBB@BBB@6994-9===>@@9948;;9B
@CRC7V:00986:00861
ACGAGTGCGTTCCCCATGTCGTAGGTACTC
+
>@>@@ACBA@6;99/9;;;AA<00,0000:
@CRC7V:00988:00864
ACGAGTGCGTTCCCACTGTCGTAGTAGTC
+
?@CCCCB@::244-9444499>4434///
@CRC7V:00993:00860
ATATCGCGAGGGTATGGAAGACTTCTAT
+
@AAC@ABAAADBB;<<;?;>>77131..
@CRC7V:00994:00874
ACGAGTGCGTTCCCCATGTCGTAGGTACTC
+
AAB@@ABB@=2444/9>@@BCB9;58999?
@CRC7V:00996:00856
ACGAGTGCGTTCCCCATGTCGTAGGTACTC
+
@ABBBBBBB;6444/9>@@BGB9;68999?
@CRC7V:00951:00930
ACGAGTGCGTTCCCACTGTCGTAG
+
9<BBBA??99599194444446.,
@CRC7V:00954:00949
ACGAGTGCGTTCCCCACTGTCGT
+
<<CBBBC@<;,111+1///,888
@CRC7V:00957:00919
TACTGAGCTACCACACACAGAAAGATTGGT
+
;;;AA@@;:11,16699??ABC>?>@5944
@CRC7V:00962:00948
TCTCTATGCGCTCCACATGTCTAAGGT
+
A@BB;:=CCCCBB<<=BA>>@<<8<A@
@CRC7V:00973:00906
TAGTATCAGCCTCCCCATGACGAAGGTATTCC
+
49=9;:?;;@69999/49:A@BB=@=;449;2
@CRC7V:00973:00934
ACGAGCGCGTTCCCCATGTCGTAGGT
+
BBBBBBBA;;2444/9>>>@A@9959
@CRC7V:00987:00907
TGATACGTCTCCTTCCTTAGTTACTTCA
+
BBB??ACCBCB@CACAD@BBB?BCC@BB
@CRC7V:00993:00941
ACGAGTGCGTTCCCCATGTCGTAGGTACTC
+
AB??BBBBBB?BDC:D@A@BBB=?>99<<C
@CRC7V:00995:00921
ACGAGTGCGTTCCCCATGTCGTAGGTACTC
+
???BBBBBCB=?==6=AAAAC@>@=:;;;B
@CRC7V:00960:00979
TGATACGTCTCCTTCCTTAGTTACTTCA
+
BBBBBBCCAADAD@C?B?CCC@CEF@CC
@CRC7V:00961:00973
ATATCGCGAGGGTATGGAAGACTCTATA
+
BA?@ABBBBBB?CBCC;<;=A@@CEDDB
@CRC7V:00962:00960
ACGAGTGCGTTCCCCATGTCGTAGGTACTC
+
AABBB@BBB@8;94444;;>@>9958999?
@CRC7V:00962:00963
ACGAGTGCGTTCCCCATGTCGTAGGTACTC
+
BB?A@@BCCB=A==6=9;9=B@7:68888?
@CRC7V:00962:00984
ATCAGACACTCGGACACAGCAGAACACAC
+
;@@@>;96////,//444AA;;9@@==;9
@CRC7V:00963:00953
ACGAGTGCGTTCCCCATGTCGTAGGTACTC
+
BBBBBBBCA>6994-99@@ABB@@>@;<<D
@CRC7V:00964:00950
ACGAGTGCGTTCCCATGTCGTAGTACTC
+
?@:399449><<<86//,,,,//.////
@CRC7V:00964:00964
ACGAGTGCGTTCCCACTGTCGTAGTAGTC
+
BBDABCB;::244-9444499>4834444
@CRC7V:00965:00951
ATCAGACACTCGACA
+
A>>>:1-,,,,,,,/
@CRC7V:00967:00963
ACGAGTGCGTTC
+
998744889;51
@CRC7V:00967:00989
TCTCTATGCGCTCCACATGTCTAAGGT
+
BBCBBBBBBBBBB?DBBBBCCDB@GBB
@CRC7V:00968:00975
ACGAGTGCGTTCCCCATGTCGTAGGTACTC
+
BBBBBBBBCB?CEC:BBAABB@;>?@:;;D
@CRC7V:00969:00956
ACGAGTGCGTTCCCCATGTCGTAGGTACTC
+
??BBBBCB@;2444/9999?@@8868888>
@CRC7V:00970:00961
ACGAGTGCGTTCCCACTGTCGT
+
@@?AA;49@@511-1////,,,
@CRC7V:00971:00984
ACGAGTGCGTTCCCACTGTCGTAGTA
+
?@DBBBB;;;244-444444483333
@CRC7V:00973:00957
ACGAGTGCGTTCCCCATGTCGTAGGTACTC
+
BBBBBBBCBA=?==6=9;9=A@9;8:;;;D
@CRC7V:00975:00988
ACGAGTGCGTTCCCCATGTCGTAGGTACTC
+
BBBBBBCCBB?BBB9B>?>=?=775::::A
@CRC7V:00976:00982
ACGAGTGCGTTCCCCATGTCGTAGGTA
+
?@CBABBB@;2444/9991>>7--*,,
@CRC7V:00978:00975
ACGAGTGCGTTCCCCATGTCGTAGGTACTC
+
?@?AAABDB@6:44-94;;@B@8:6::;;B
@CRC7V:00978:00980
ACGAGTGCGTTCCCCATGTCGTAGGTACTC
+
AA?>BBBBBC@CCB9A@@?BBB=?>>9<<D
@CRC7V:00978:00985
ACGAGTGCGTTCCCCATGTCGTAGGTACTC
+
BBBBBBBB=:8=994@9<<@@>88488377
@CRC7V:00979:00959
AGCACTGTAGCTGTCACTAGTTACTTGT
+
@@CCCCCCBBBCCCBBBBCCB@CBB>AB
@CRC7V:00979:00961
ACGAGTGCGTTCCCCATGTCGTAGTA
+
BB?ABBCA;;2444/9991>B8--,,
@CRC7V:00980:00965
TACTGAGCTACACACACAGAAA
+
<9=CCCCCCCCAA<9494444-
@CRC7V:00982:00979
ACGAGTGCGTTCCCCATGTCGTAGGTACTC
+
ABBBBBCCDC?BBD9A??>=?=<;;::;;C
@CRC7V:00982:00985
ATCAGACACGGACACAGCAGAACACAC
+
BBBBAA@B?<=>B?@@@AAA@?BCBBB
@CRC7V:00984:00961
ACGAGTGCGTTCCCCATGTCGTAGTACTC
+
??BBBBB@;;2444/9941<=;......4
@CRC7V:00984:00973
ACGAGTGCGTTCCCCATGTCGTAGTACTC
+
BBABCCC@=:2444/99<1>A8----,,,
@CRC7V:00984:00979
ATCAGACACGGACACAGCAGAACACAC
+
BBBBBA?B?<=>BBABBCBBB@EBCCC
@CRC7V:00993:00966
TACTGAGCTACCACACACAGAAAGATTGGTG
+
;;<@@E@9888249444?====-4/8,,*,,
@CRC7V:00994:00983
ACGAGTGCGTTCCCCATGTCGTAGGTAC
+
BBBBBBBBAA?DDD:B:<;BB=;;:=00
@CRC7V:00998:00985
ACGAGTGCGTTCCCCATGTCGTAGTACGTC
+
BBBAABBDBC=?==6@@@;><=--,,,,,2
@CRC7V:00998:00995
TCTCTATGCGCTCCACATGTCTAAGGT
+
BBCDA?@CCCDCD@BAABCAC@@=A@?
@CRC7V:00950:01038
ACGAGTGCGTTCCCACTGTCGTAGTAT
+
BBBBBBB;88,//+/////99?48348
@CRC7V:00954:01041
ACGAGTGCGTTCCCCATGTCGTAGGTACTC
+
?@BBCBCCBC;===69=@@=>>8858888?
@CRC7V:00956:01039
TCTCTATGCGCTCCACATGTCTAAGG
+
44444444:444424;;@@@11/,/,
@CRC7V:00963:01038
ACGAGTGCGTTCCCACTGTCGTAGTAGT
+
@?BBBBC@88,//+1////99>783333
@CRC7V:00965:01006
ACGAGTGCGTTCCCCATGTCGTAGTA
+
98899;99BD5999,4;;7///....
@CRC7V:00968:01032
ACGAGTGCGTTCCCCATGTCGTAGGTACTC
+
BBD?ABBBB@=?==6=9;9=B@8848999@
@CRC7V:00969:01015
ACGAGTGCGTTCCCCATGTCGTAGGTACTC
+
??BBBBBBA;2444/9991<<<11,.////
@CRC7V:00976:01025
TCTCTATGCGCTCCACATGTCTAAGGT
+
@@CBAAAGCCCCD??;<<@AC;;7>>B
@CRC7V:00977:01040
ATCAGACACGGACACAGCAAGACACAC
+
B@@@@=>>9849>911///,////,,.
@CRC7V:00978:01020
ATATCGCGAGGGTATGGAAGACTCTATA
+
BBCC=9>C99909?49299949977773
@CRC7V:00978:01021
ACGAGTGCGTTCCCCATGTCGTAGGTACTC
+
BBBBB@BBB@6:44/9=>::;;00,1100:
@CRC7V:00979:01045
TCTCTATGCGCTCCACATGTCTAAGGT
+
=:=@<=9=@@@@EAA=<<CBBBC<?<9
@CRC7V:00980:01006
ACGAGTGCGTTCCCCATGTCGTAGGT
+
??BBBBBBA;2444/9991<<8--*,
@CRC7V:00982:01023
ACGAGTGCGTTCCCCATGTCGTAGGTACTC
+
??BBBBBBBB?BDD:BABA=@@<;<?@@@D
@CRC7V:00984:01003
ACGAGTGCGTTCCCCATGTCGTAGGTACTC
+
BBBBBBDBBA>A@@6=9;;>@@8:78;;;C
@CRC7V:00987:01011
CGTGTCTCTAGGCACAGGATTTTGTGTAG
+
B?BBCCCD::;ACBBBC@BCCC:CDCCCC
@CRC7V:00990:01026
ACGAGTGCGTTCCCCATGTCGTAGGTACTC
+
AABBBBBBBB=?==6=9;;AB@8:88999B
@CRC7V:00992:01023
ACGAGTGCGTTCCCCATGTCGTAGGTACTC
+
BBBBBCCB@@=?@@7A?@@=B@776::;;C
@CRC7V:00993:01034
ACGAGTGCGTTCCCCATGTCGTAGGTACTC
+
A?BAABBDDB?AAA9A9;;AA?7758888>
@CRC7V:00998:01008
ACGAGTGCGTTCCCCATGTCGTAGGTACTC
+
?@BBBBBBB>;?==6?;;;=@>9968999>
@CRC7V:00952:01085
ATATCGCGAGGGTATGGAAGACTCTATA
+
BABB?@>>99489@>@8<8<BAAB????
@CRC7V:00955:01052
ATATCGCGAGGGTATGGAAGACTCTATA
+
B@?ABB@==A?>=9>B7;:<BB?F:::?
@CRC7V:00958:01072
ACGAGTGCGTTCCCCATGTCGTAGGTACTC
+
@?BBBBBBBB=@==6=9<;>A<11-0111<
@CRC7V:00960:01089
CGAGTGCGTTCCCCATGTCGTAGGTACTC
+
B@@AEDB@=;@@@4>AA@??@874:???B
@CRC7V:00963:01060
ATCAGACACGGACACAGCAGAACACAC
+
BBBB@>>>;3148889??AAA>B;;;B
@CRC7V:00964:01077
ACGCTCGACATGCCCAGGTACAGAG
+
BA@@BABCDBB=9=:4459<<1111
@CRC7V:00970:01076
TAGTATCAGCCTCCCCCATGACGAAGGTATTCC
+
484444:444244444+44996//,/,///,42
@CRC7V:00978:01098
CGTGTCTCTAGGCACAGGATTTTATGTAG
+
BB@@CCDD::;@C?>=>;9999/9@B>=?
@CRC7V:00981:01085
ACGAGTGCGTTCCCCATGTCGTAGGTACTC
+
@A??AAABDB>@@?7?=@>>BA8848999B
@CRC7V:00984:01057
TACTGAGCTACACACACAGAAAGATTGGT
+
BBBBCCCA@BBBBBDCBBBGECAAA@C=@
@CRC7V:00990:01072
ATATCGCGAGGGTAGTGGAAAGACGATCTAT
+
>888=48999BA<9494244-494444:33.
@CRC7V:00993:01059
ACGCTCGACATGCCCAGGTACAGGAG
+
BBBBBBEA=:?94919969@@>@=@A
@CRC7V:00993:01077
CGTGTCTCTAGGCACAGGATTTTGTGTG
+
BBBCCCBCB==;9448984444,44477
@CRC7V:00995:01079
TCTCTATGCGCTCCACATGTCTAAGGT
+
BBCBAA?BABBAA>DBCBBBBBB=@=A
@CRC7V:00996:01059
TAGTATCAGCCTCGCCATGACGAAGGTATTCC
+
BAE@@ACCHBA@@AC@BC@?@=;9<D===@C@
@CRC7V:00998:01055
ACGAGTGCGTTCCCCATGTCGTAGGTACTC
+
??BBBBBDBA?ACB9B?A>>B@::6:@@@C
@CRC7V:00954:01127
ACGAGTGCGTTCCCCATGTCGTAGAT
+
A?BBBBBCB@6:44-999;@AA@AAC
@CRC7V:00958:01135
ACGGAGTGCGTTCCCCATGTCGTAGT
+
@BC@CCBB;;;2444,944/666...
@CRC7V:00959:01127
ACGAGTGCGTTCCCACTGTCGTAG
+
?@BABDB;99599044444996/,
@CRC7V:00960:01120
ACGAGTGCGTTCCCCATGTCGTAGGTACTC
+
AABBBBBBAA?BCC9C:;9?B@@=>@;<<C
@CRC7V:00963:01144
ACGAGTGCGTTCCCCATGTCGTAGGTACTC
+
??BBBBBCCA8:::449;;>A>8858888>
@CRC7V:00964:01147
ATCAGACACGGACACAGCAGAACACAC
+
BBBBEA?A998:BBBBBBCCC@BBBAA
@CRC7V:00970:01110
TACTGAGCTACACACACAGAAAGAATGT
+
99=BCCCBCBBA@@=?@1111,11,,,,
@CRC7V:00974:01119
TCTCTATGCGCTCCACATGTCTAA
+
GCCFCCCDCBB@AAABB>?>@91-
@CRC7V:00979:01124
ACGAGTGCGTTCCCCATGTCGTAGGTACTC
+
BBC@@@A@AB?BBD8A<=<AA@8858837>
@CRC7V:00982:01119
ACGAGTGCGTTCCCATGCTCGTAGTACGTC
+
?@7;894499244-4944//6;00.4....
@CRC7V:00985:01127
ACGAGTGCGTTCCCTATGTCGTAGGTACTC
+
@AB@ACBBAAAAC@CCBCCBBB998:;;;B
@CRC7V:00987:01118
TAGTATCAGCCTCGCCATGACGAAGGTATTCC
+
A@C@@ADAAAB<<<F@CB@>A:96<?@>@?B=
@CRC7V:00988:01130
CGTGTCTCTAGGCACAGGATTTTGTGTAG
+
B?BABBCD???ACBB?@<9944-;BBBDC
@CRC7V:00993:01138
ACGAGTGCGTTCCCCATGTCGTAGGTACTC
+
BBBBBBBDCB?BBB9B?@@@@@7:6::;;C
@CRC7V:00994:01135
AGCACTGTAGATGTCACTAGTTACTTGT
+
BBBBBDCBCDCDCCCBBBBBB@BAAEAB
@CRC7V:00995:01121
AGCACTGTAGCTGTCACTAGTTACTTGT
+
BBCC@@BDAAACCCCABBDDC?C<;;=B
@CRC7V:00996:01146
ACGAGTGCGTTCCCCATGTCGTAGGTACTC
+
BBB>ABBBBB?BDC:C@AA?B@8:58999@
@CRC7V:00996:01149
ACGAGTGCGTTCCCCATGTCGTAGGTACTC
+
ABBBBBBB@;6:44/99<;>AA8858888>
@CRC7V:00955:01168
ACGAGTGCGTTCCCACTGTCGTA
+
@BCCCBB;88,//+/////88:.
@CRC7V:00955:01170
CGTGTCTCTAGGCACAGGATTTGTTGTAG
+
HCBBCB@@@9;6999//,/11-1/,/000
@CRC7V:00972:01169
CGTGTCTCTAGGCACAGGATTTTGTGTAG
+
BBBBCDBC::;@CCCCC@BBBB9BCC@AA
@CRC7V:00975:01156
TACTGAGCTACACACACAGAAAGATTCGGTGC
+
444444443994444944999-44423.,...
@CRC7V:00976:01188
ACGAGTGCGTTCCCACTGTCGTA
+
?@CCCCB@==511,1//////06
@CRC7V:00978:01160
ACGAGTGCGTTCCCCATGTCGTAGGTACTC
+
BBBAACBBB@=?=96?9;;ACA>@;>999@
@CRC7V:00985:01163
ACGAGTGCGTTCCCCATGTCGTAGGTACTC
+
?@BBBBBB@;2944/99<1>>=--+--,,0
@CRC7V:00985:01177
TCTCTATGCGCTCCACATGTCTAAG
+
44;@44<9;@@>@899>>99991,1
@CRC7V:00987:01159
ACGCTCGTACCATGCCAGGTAGCAGA
+
BB7:9A999??@@@@-1,*,**(***
@CRC7V:00991:01160
TCTCTATGCGCTCCACATGTCTAAGGT
+
BCCDCCBCCCDAA?BCCAB<99A6929
@CRC7V:00953:01235
ACGAGTGCGTTCCCCACTGTCGTAGTAG
+
8;::==99>@5999/944449;@4/.60
@CRC7V:00955:01215
ACGAGTGCGTTCCCCATGTCGTAG
+
BBBAABBA;;2444/9441;77,,
@CRC7V:00961:01246
GACGAGTGCGTTCCCCATGTCGTAGGTACTC
+
?BA@ABBCB??=?BB7BBBBCCBBA?@:;;C
@CRC7V:00972:01249
TACTGAGCTACACACACAGAAAGATTGGT
+
B?=BADCBB@@ABAABDCBBB=BB@=><?
@CRC7V:00974:01203
CGTGTCTCTAGGCACAGGATTTTGTGTAG
+
BBBCCDDCABB@C@@>><9999/9999=C
@CRC7V:00979:01221
ACGAGTGCGTTCCCCATGTCGTAGGTACTC
+
??BBBBBBBB=@==6=;<1@@8--+--,,,
@CRC7V:00979:01243
ACGAGTGCGTTCCCACTGTCGTAGTAG
+
BCA>=@>>8959>:?94444444434/
@CRC7V:00980:01245
ATATCGCGGGGGTATGGAAGACTCTATA
+
:77:;<<BCCD3EBBB7969>?>AA@@B
@CRC7V:00981:01208
ACGAGTGCGTTCCCCATGTCGTAGGT
+
=@79;>9>>>5111+11/,,,,..,.
@CRC7V:00982:01217
AGCACTGTAGCTGTCACTAGTTACTTGT
+
BCCCCCECBCCCCCBBBCBBA?A==;@@
@CRC7V:00982:01218
ACGAGTGCGTTCCCCATGTCGTAGT
+
??BBBBBBB@6944-9991==8--,
@CRC7V:00983:01211
TACTGAGCTACACACACAGAAAGATTGGT
+
B===AADA?AB@BBDA;A944-9995;BC
@CRC7V:00983:01235
ACGAGTGCGTCCTCCATGTC
+
9=@>>>1////,/8,33444
@CRC7V:00985:01246
ATATCGCGTACGGTATGGAAGACTCTG
+
9734449444492444859543.,,,,
@CRC7V:00993:01226
CGTGTCTCTAGGCACAGGATTTTGTGTAG
+
BBBBCCCC???@CCCCB@BCAA:AAABBB
@CRC7V:00997:01226
ACGAGTGGCGTTCCCCATGTCGTAGGTATC
+
?@???@A@CDC@CCC9B@@>==97748>?3
@CRC7V:00998:01244
ATATCGCGAGGGTATGGAAGACTCTAT
+
B?>?BBBB?@@>=:?A7;9=CAFC@@@
@CRC7V:00955:01262
TCTCTATGCGCTCCACATGTCTAAGGT
+
BBDDCBBCBACCC@BBCBCBAAA@C@C
@CRC7V:00971:01260
ACGAGTGCGTTCCCCATGTCGTAGGTACTC
+
?@?BBBBBCC?CBB9B???=?@3757:88B
@CRC7V:00976:01265
ACGAGTGCGTTCCCCATGTCGTAGGTACTC
+
BBBBBBCCBA?GDC:CCBBBBCBB@B8;;D
@CRC7V:00989:01263
ACGAGTGCGTTCCCCATGTCGTAGGTACTC
+
??BBBBBBBC?CCC:DAABBBB;97:999@
@CRC7V:00996:01263
ACGAGTGCGTTCCCCATGTCGTAGGTACTC
+
<ACBABCCAA?GBD6>>>@@>:00,00000
@CRC7V:01004:00784
TCTCTATGCGCTCCACATGACTAAGGT
+
BCCB::@CCCECC>ADA@BCCBA?BC@
@CRC7V:01007:00786
AGCACTGTAGCTGTCATTAGTTACTTGT
+
>>>??=99?>@BB<;:DAABB=>>?;99
@CRC7V:01008:00792
ACGAGTGCGTTTTTTTTCCCCCATGTCGTAGGTACTC
+
9<@@@?>@99999994$4;;;-::A=886//,.///6
@CRC7V:01015:00764
ACGAGTGCGTTCCCCATGTCGTAGGTACTC
+
BBBBBBBBEC@DEE9CCCBBB@<@?::;B@
@CRC7V:01015:00783
ACGAGTGCGTTCCCATGTCGTAGGTACTC
+
@ABBBBB@99244-9941<72,-*,,,,2
@CRC7V:01015:00791
ACGAGTGCGTTCCCCCATGTCGTAGGTATC
+
9;@C@>@C;:;3K>A/A1/////4423449
@CRC7V:01016:00790
ACGAGTGCGTTTTTCCCCCATGTCGTAGGTACTC
+
9;@@@AACCCBAB-9999+444499844234444
@CRC7V:01028:00779
ACGAGTGCGTTCCCCATGTCGTAGGTACTC
+
BBBBBBCB@;2444/9999>BA>?<?880;
@CRC7V:01030:00791
TCTCTATGCGCTCCACAATGTTCTAAGGT
+
ACAA::===CCB;699929=@<@11-1:1
@CRC7V:01031:00782
ACGAGTGCGTTCCCCATGTCGTAGGTACTC
+
ABBBBBD@;;2444/9>>>?AA8848888B
@CRC7V:01045:00780
ATCAGACACGGACACAGCAGAACACAC
+
BBBBBBABBBBBBBDBEBBBB@BBBBB
@CRC7V:01046:00780
ACGAGTGCGTTCCCCATGTCGTAGGTACTC
+
BABBBBB@;;2444/9>?>@CA>A<:;;;C
@CRC7V:01049:00767
CGTGTCTCTAGGCACAGGTTTTTTTTTTTTTTTTTTTGAGTAGA
+
44@>==BDEEE@=<3@888>@@===========J>>"/,,,2,,
@CRC7V:01008:00842
ACGAGTGCGTTCCCCTACTGTCG
+
9<;@ABA?;=2///+////////
@CRC7V:01020:00833
ACGAGTGCGTTCCCCATGTCGTAGGTACTC
+
ABBBBBDCBA?GCD:B:;;AAA776::;;C
@CRC7V:01033:00821
ACGAGTGCGTTCCCCATGTCGTAGTACGT
+
B?BBBBBB@;2944/9991<;;,,,,,,,
@CRC7V:01038:00827
ACGAGTGCGTTCCCCATGTCGTAGGTACTC
+
BBBBBBBBCC?BBB9=>>=>B@;@=@@@AC
@CRC7V:01044:00819
ATATCGCGAGGGTATGGAAGACTCTATA
+
BB@AAB@@9::7;@@C>B@BCBBB???B
@CRC7V:01048:00811
ACGAGTGCGTTCCCCATGTCGTAGGTACTC
+
AABBBCBAAA?BHH:DBEBEBA@A@@@@CB
@CRC7V:01000:00854
ACGAGTGCGTTCCACTGTCGTA
+
@AAAB@994451,////////4
@CRC7V:01000:00899
TAGTATCAGCCTCGCCATGACGAAGGTATTCC
+
BBE;:<@@==<>@<<8<CB=?:;9<@A@ADCA
@CRC7V:01003:00881
ACGAGTGCGTTCCCCATGTCGTAGGTACTC
+
AA?>@@BB@;2444/9999>@@9958999>
@CRC7V:01004:00865
TAGTATCAGCCTCGCCATGACGAAGGTATTCC
+
BBEBBBBBBB@BBBB>BCBAAA?=@?BBB?B@
@CRC7V:01005:00888
ACGAGTGCGTTCCCCATGTCGTAGGTACTC
+
BB???@BCBA6:44-9998>@@8848888?
@CRC7V:01007:00871
ACGAGTGCGTTCCCACTGTCGTAGAGTC
+
BAB@AB@;445991994449944444..
@CRC7V:01007:00887
ACGAGTGCGTTCCCCATGTCGTAGG
+
ABBABAB;;;2444-944/888//,
@CRC7V:01016:00855
CGTGTCTCTAGGCACAGGATTTGTGTAG
+
BBBCCBBE@@ABCCB>><444-9B::=C
@CRC7V:01016:00856
TCTCTATGCGCTCCACATGTCTAAGGT
+
DBCCBAACBBBBB@BCCBBCEEC@CBC
@CRC7V:01016:00898
ACGAGTGCGTTCCCCATGTCGTAGGTACT
+
BBCB@ABBBA8;99499<1?@=11,.///
@CRC7V:01021:00851
ACGAGTGCGTTCCCCATGTCGTAGGTACTC
+
BBB@@>BBDC>@?=6=9;;>@@9968999?
@CRC7V:01028:00895
ATCAGACACGGACACAGCAGAACACAC
+
BBBBABACBB@BCBBCBBBDB@BBBBA
@CRC7V:01032:00858
ATCAGACACGGACACAGCAGAACACAC
+
CCCCCCBDDB?BCCCCCCCAABADCDC
@CRC7V:01048:00895
ACGAGTGCGTTCCCCATGTCGTAGGTACTC
+
BBBBB@BBCC@BAA9A@ABACC::8:??@B
@CRC7V:01002:00941
ACGAGTGCGTTCCCCATGTCGTAGGTACTC
+
@@CBBC@@?@5999/9999@A988;887:D
@CRC7V:01002:00942
TCTCTATGCGCTCACACTG
+
@@A====?;;;1/,,*,,,
@CRC7V:01007:00910
ATCAGACACGGACACAGCAGAACACAC
+
??BBABAB>;;?@@>999999;>9997
@CRC7V:01007:00945
TAGTATCAGCCTCGCCATGACGAAGGTATTCC
+
@=@AAACDEC@BAA@7;9@@>@A:<6;<<?B=
@CRC7V:01009:00938
CGTGTCTCTACGGCACAGGATTTTGTGTAG
+
4449996/////,/444984444,444///
@CRC7V:01010:00900
ACGAGTGCGTTCCCCATGTCGTAGGTACTC
+
BB>BBBBBBA=?==6=9;;=@@9948999A
@CRC7V:01014:00924
ATATCGCGAGGGTATGGAAGACTCTATA
+
CB?@@@>@99919@>><A=@@@ABCBAB
@CRC7V:01014:00934
ATCAGACACGGACACAGCAGAACACAC
+
BBBB@?<@@@=@@BA@@A<<<@C@@@B
@CRC7V:01019:00912
ACGAGTGCGTTCCCCATGTCGTAG
+
BBBBABBB@;2444/9981<;7--
@CRC7V:01019:00949
ACGAGTGCGTTCCCCATGTCGTAGGTACTC
+
@BBBCCCCCB>A??7?9;9>>>9968989>
@CRC7V:01030:00926
ACGAGTGCGTTCCCCATGTCGTAGGTACTC
+
ACAABBBBBB>A?A6?;;;BCB@?=?;;;B
@CRC7V:01033:00913
ACGAGTGCGTTCCCCATGTCGTAGGTACTC
+
BBBBBBBBA>694449;;;AAA9;88999B
@CRC7V:01034:00917
ATCAGACACGGACACAGCAGAACACAC
+
BBBA@?>B?<=@BCCCCCBCB@BBBBB
@CRC7V:01042:00925
ACGAGTGCGTTCCCCATGTCGTAGGTACTC
+
BBBBBCDBBBABCE:CABAAB@;<=::;@G
@CRC7V:01001:00990
ACGAGTGCGTTCCCCATGTCGTAGGTACTC
+
ACBCCAA@AB5999/9991;;=00,.....
@CRC7V:01002:00990
ACGAGTGCGTTCCCCATGTCGTAGGTAT
+
BBBABBBC;;2444/9991<;;11,./6
@CRC7V:01004:00963
ACGAGTGCGTTCCCCATGTCGTAGGTACTC
+
BABBBBDD:::<BB4<=@@@@A?@@@@@@C
@CRC7V:01005:00979
ACGAGTGCGTTCCCACTGTCGTAGT
+
?B>9:<CBBB811,111////6843
@CRC7V:01005:00987
TAGTATCAGCCTCGCCATGACGAAGGTATTCC
+
=?B;;>CA@C@:<;B@CCBBB::8<@A@A@CB
@CRC7V:01006:00953
ACGAGTGCGTTCCCCATGTCGTAGGTACTC
+
AABBB?BB::8=BD7BAAABBA@A?;;<<C
@CRC7V:01011:00959
ACGAGTGCGTTCCCCATGTCGTAGG
+
@@BABB=;::2444,9441/////,
@CRC7V:01013:00998
TGATACGTCTCCTTCCTTAGTTACTTCA
+
CBB@@ACDBBB?A?BACC9<;=;99???
@CRC7V:01015:00972
ACGAGTGCGTTCCCCATGTCTAGT
+
CCCBBBCA@@6999,994166/..
@CRC7V:01018:00956
ACGAGTGCGTTCCCACTGTCGTAGT
+
?ABCBBCB@;211,1//////6443
@CRC7V:01020:00992
ACGAGTGCGTTCCCCATGTCGTAGGTACTC
+
BABABCCB>==@A94?9;9>>;11-11/1/
@CRC7V:01023:00967
ACGAGTGCGTTCCCATGCTCGTAGTACGTC
+
==38444444249599:4444444484433
@CRC7V:01030:00997
TCTCTATGCGCTCCACATGTCTAAGGT
+
BBCDAABCCBCBD@BBBDDDEBB@BBC
@CRC7V:01032:00959
ACGAGTGCGTTCCCCATGTCGTAGGTACTC
+
ABBBB?BB:::=DE:CBBBBB@8748:;;C
@CRC7V:01042:00972
ACGAGTGCGTTCCCCATGTCGTAGGTACTC
+
??BBBBBBCB?AAA9A:<;ABA9968999?
@CRC7V:01043:00979
ACGAGTGCGTTCCCCACTGTCGTAG
+
ABDB?A@@>>,111+1////99944
@CRC7V:01043:00982
ATCAGACACGGACACAGCAGAACACAC
+
BBBBBBABBA>AACCDEBBBB@BBBAA
@CRC7V:01049:00966
ATCAGAACGGACACAGCAGAACACAC
+
BAABBB@?A>??ACCCCCBB@BBBAB
@CRC7V:01005:01005
ACGAGTGCGTTCCCCATGTCGTAGGTACTC
+
??BBBBBB?=6944-9;;;@AA9958999@
@CRC7V:01005:01039
ACGAGTGCGTTCCCACTGTCGTAGT
+
BBCABCB@;;244-4444499:4/.
@CRC7V:01008:01041
ATCAGACACGGACACAGCAGAACACACA
+
BCBC=:6:10,1;194=::4;>??993.
@CRC7V:01014:01033
ACGAGTGCGTTCCCCATGTCGTAGGTACTC
+
BBBBBBDDAA@DDD:C@A@BB@@A>@@@@N
@CRC7V:01027:01017
ACGAGTGCGTTCCCCATGTCGTAGGTACTC
+
AABBBBCCAA>BBB9A<<;@@@8:8:;;;E
@CRC7V:01027:01026
ACGAGTGCGTTCCCCATGTCGTAGTA
+
ABBCCC@;;;2444-9444996....
@CRC7V:01027:01034
TCTCTATGCGCTCCACATGTCTAAGGT
+
BBFDBBBCCCC<==<BB@B;94>2424
@CRC7V:01028:01023
ACGAGTGCGTTCCCCATGTCGT
+
BBCCBBB@9:2111+11//660
@CRC7V:01032:01034
ACGAGTGCGTTCCCCATGTCGTAGTATC
+
@ACCCCB:::2444-9444999443484
@CRC7V:01035:01033
ACGAGTGCGTTCCCCATGTCGTAGGTACTC
+
AABBBBBB:><=CB9D>?=BAA>?=:<<<C
@CRC7V:01036:01007
CGTGTCTCGCACAGGATTTTGTGTAG
+
AACCCCDCC;;<<;>ACBB8@@@>?A
@CRC7V:01036:01011
ACGAGTGCGTTCCCCA
+
943/66////,///*/
@CRC7V:01037:01008
ACGAGTGCGTTCCCCATGTCGTAGGTACTC
+
@?CBBBDDAA>BAA7A@@>>>>8858888?
@CRC7V:01040:01031
ACGAGTGCGTTCCCCATGTCGTAGGTACTC
+
BBBBBBBBA?<?:?7A;;;@@@8858888?
@CRC7V:01040:01041
ACGAGTGCGTTCCCCATGTCGTAGGTACTC
+
@@BBBBBA>;2444/99<1=<<00,....4
@CRC7V:01040:01048
AGCACTGTAGCTGTCACTAGTTACTTGT
+
BBBCCBBBBBAAAA<999999594954A
@CRC7V:01042:01014
ATCAGACACGGACACAGCAGAACACAC
+
BABBBAAB@?<?>=>>@@>>><@9999
@CRC7V:01044:01014
TCTCTATGCGCTCCACATGTCTAAGT
+
4444444ACBCBC>CAA@AA?66,//
@CRC7V:01045:01029
ACGAGTGCGTTCCCCATGTCGTAGGTTACTC
+
=@BCCBBB>=5999/9999>>@;;88@@>;;
@CRC7V:01002:01058
TACTGAGCTACACACACAGAAAGATTGGT
+
BBBBBBCBBBBBDBAABB;;96;@@>B@C
@CRC7V:01002:01088
ACGAGTGCGTTCCCCATGTCGTAGGTACTC
+
BB?BBBCBB@6944-9999>>>9958999?
@CRC7V:01006:01080
ATATCGCGAGGGTATGGAAGACTCTATAG
+
BB@ABAA@9;;8:;@B7;9=A@AA:88>7
@CRC7V:01006:01087
TACTGAGCTACCACACACAGAAAGATTG
+
48444:@43449:944444444-44;2,
@CRC7V:01007:01066
ATATCGCGAGGGTATGGAAGACTCTATA
+
>;:99;;;44919>99249943331166
@CRC7V:01039:01080
ACGAGTGCGTTCCCCATGTCGTAGGTACTC
+
?@ECCCC9<<>BCC:C<@<AA@88588887
@CRC7V:01043:01092
ACGAGTGCGTTCCCCATGTCGTAGGTACTC
+
@ABBBBCBB@6:::49=@>@A@8858888B
@CRC7V:01001:01123
ACGCTCGACATGCCCAGGTACAGGAG
+
BBBBBBBDCCDB@B?;99;BBAB?BC
@CRC7V:01003:01115
CGTGTCTCTAGGCACAGGATTTTGTTGTA
+
BBBBBCD@@9959:;11,////*//,/,,
@CRC7V:01003:01141
CGTGTCTCTAGGCACAGGATTTTGTGTAG
+
BBBBCCDD?@?BCBBB>>==>>0:>>---
@CRC7V:01010:01100
ACGAGTGCGTTCCCCATGTCGTAGGTACTC
+
AABC@@@?995999/99998988877999?
@CRC7V:01019:01109
ACGAGTGCGTTCCCCATGTCCGTAGGTACTC
+
BB??>>BBA;6944/9>>=<:<>11,01//8
@CRC7V:01019:01113
TCTCTATGCGCTCCACAGTCTAAGGTACTG
+
@===BDABC<==ABAB=<<B>>69489347
@CRC7V:01023:01107
ATATCGCGAGGGTAGTGGAAGA
+
A@@A;99@911+/1/,,*,00,
@CRC7V:01023:01143
ATCAGACACGGACACAGCAGAACACAC
+
B@@@A?B@<864;444444999:444:
@CRC7V:01024:01121
ACGAGTGCGTTCCCCATGTCGTAGGTACTC
+
BBBBBCDDBBACDD9B@A??B@@;<@:;;C
@CRC7V:01024:01133
AGCACTGTAGCTGTCACTAGTTACTTGT
+
AADCCDDEBBBBDCBBCCBCB@A??=AB
@CRC7V:01027:01148
CGTGTCTCTTACGGCACAGGATTTGTGTAGA
+
444944///,///,/44498444-444////
@CRC7V:01029:01129
ACGAGTGCGTTCCCCATGTCGTAGGTACTC
+
??BBBBBB@;2444/9991<<<11,.///6
@CRC7V:01032:01106
ACGAGTGCGTTCCCCATGTCGTAGGTACTC
+
AADBABBBA>;?==6A;<;CCA9:58999?
@CRC7V:01032:01143
ACGAGTGCGTTCCCACTGTCGTAGTAG
+
>@CB@A@@BB59904444488=3...,
@CRC7V:01008:01191
ACGAGTGCGTTCCCACTGTCGTAG
+
:<CCCCB;88,//+1////44878
@CRC7V:01009:01178
ATCAGACACGGACACAGCAGAACACAC
+
BBBBA@;>977;A>>@@AB@@;@@@@A
@CRC7V:01013:01172
ATCAGACACGGACACAGCAGAACACAC
+
BBBB>9798849@?>>@A@9959999A
@CRC7V:01015:01190
ACGAGTGCGTTCCCCATGTCGTAGGTACTC
+
BBBBBBBCB?6::4494;;=@@7748888@
@CRC7V:01018:01171
ACGAGTGCGTTCCCCATGTCGTAGGTACTC
+
BB?ABBBDCC@CDD9A?@>?B@??<?;;;C
@CRC7V:01022:01175
CGTGTCTCTAGGCACAGGATTTTGTGTAG
+
BBBBCCBC???ACBBBC?BBBA9BBBBCC
@CRC7V:01024:01150
ACGAGTGCGTTCCCCACTGTCGT
+
ABBBBBB;88,///+1///,66<
@CRC7V:01026:01157
CGTGTCTCTAGGCACAGGATTTTGTGTAG
+
BBBBGCAB::<BCBB@@;9;<94>BBABA
@CRC7V:01032:01166
ACGAGTGCGTTCCCCATGTCGTAGGTACTC
+
@ABBBBBBBA=?==6=9<;AA@8858999@
@CRC7V:01039:01186
ACGAGTGCGTTCCCCACTGTCGT
+
ABBBBBB;88,///*/////::<
@CRC7V:01039:01198
ACGAGTGCGTTCCCCATGTCGTAGTACGTC
+
@?BBBBCB>;2444/9981<=7*******0
@CRC7V:01005:01242
ATCAGACACGGACACAGCAGAACACAC
+
BBCBA@>@976:@@A@AAAAACCCCBB
@CRC7V:01009:01248
ACGAGTGCGTTCCCCATGTCGTAGTACTC
+
?@BBBBC@;;2444/9991<<<00.....
@CRC7V:01011:01210
ACGAGTGCGTTCCCATGTCGTAGGTACTC
+
AABBBBB@;;244-9>>>?>>>>;>888?
@CRC7V:01012:01243
ACGAGTGGCGTTCCCCATGTCGTAGGTACTC
+
BBCBBCC>::;2444/9>>>@B@8848888?
@CRC7V:01017:01227
ACGAGTGCGTTCCCCATGTCGTAGGTAC
+
??BBBBB@;;2444/944/888//,.//
@CRC7V:01030:01202
CGTGTCTCTAGGCACAGGATTTTGTGTAG
+
BBBBBBDDA@?@DBA9><9944/9CB@BB
@CRC7V:01030:01210
TAGTATCAGCCTCGCCATGACGAAGGTATTCC
+
BBCCCCCCCA@99;A?BABABCC@CAAAA@C@
@CRC7V:01031:01213
CGTGTCTCTAGGCACAGGATTTTGTGTAG
+
BBB@BCDB?;;8<@@@@<9999/9C@BGD
@CRC7V:01041:01205
TGATACGTCTCCTTCCTTAGCTTGACTTCAGG
+
4444994494424898=>9499694;;94492
@CRC7V:01041:01234
CGTGTCTCTAGGCACAGGATTTTGTGTAG
+
BEEBDDCCB??=@@@@B@<9;94<@@CCC
@CRC7V:01046:01228
ACGAGTGCGTTCCCACTGTCGTAG
+
?@CBCCBA::244-9444499;/,
@CRC7V:01046:01239
ACGAGTGCGTTCCCACTGTCA
+
:<ABBBBC;;,//+1///,/,
@CRC7V:01016:01270
ACGAGTGCGTTCCCCATGTCGTAGGTACTC
+
@BBAABBBBC=@??6?@@@<<<BB@@A@CF
@CRC7V:01018:01259
ACGAGTGCGTTCCCCATGTCGTAGGTACTC
+
@ABBBBCA>;2444/9@@>>BA??;::;;C
@CRC7V:01022:01264
ATCAGACACGGACACAGCAGAACACAC
+
BBBBBB>C;:8;A@AAABCAA=AA@A@
@CRC7V:01023:01254
ACGAGTGCGTTCCCCATGTCGTAGGTACTC
+
ABBBBBD>;;2444-9>>>>@>884888;B
@CRC7V:01029:01257
TACTGAGCTACACACACAGAAAGAAGTTG
+
/////44434444444::///+//,//56
@CRC7V:01080:00795
ACGAGTGCGTTCCCCATGTCGTAGGTACTC
+
ABBBBBB@=;2444/9>@@@ABAA>;:;D>
@CRC7V:01090:00776
ACGAGTGCGTTCCCCATGTCGTAGGTACTC
+
CCCC@ABB;;2444/9@B@ABB@@<?@@@B
@CRC7V:01050:00828
ACGAGTGCGTTCCCCATGTCGTAGGTACTC
+
BBBBBBBBBE@CCC:C::9=@@8:88;<;C
@CRC7V:01053:00819
ACGAGTGCGTTCCCCATGTCGTAGGTACTC
+
>ABBBBBBBB@CCC9C;<;=>>9968999>
@CRC7V:01086:00837
ACGAGTGCGTTCCCCATGTCGTAGGTACTC
+
BBBBBBBBB@?DDD:C@A@BB@AA?@@@@C
@CRC7V:01095:00826
ACGAGTGCGTTCCCCATGTCGTAGGTACTC
+
BBCBBB9:<DACCG9B;<9>>>8848878@
@CRC7V:01050:00873
ACGAGGCGTTCCCCATGTCGTAGGTA
+
BBCBC=<@@4888/9991<7;//,//
@CRC7V:01051:00878
ACGAGTGCGTTCCCCATGTCGTAGGTACTC
+
@AABBBBBB@6:44/99<9?@@8858888>
@CRC7V:01068:00850
ACGAGTGCGTTCCCCATGTCGTAGGTACTC
+
BBBBBBBBBC@DCD:B?A@9@>8858@A@C
@CRC7V:01097:00864
ACGAGTGCGTTCCCCATGTCGTAGGTACTC
+
BBBBBBBBDC@CCE:BBB??@BAA?;;;BA
@CRC7V:01052:00932
ACGAGTGCGTTCCCACTGTCGTA
+
9<CBAA@CAB5/1,1///////4
@CRC7V:01059:00900
TCTCTATGCGCTCCACATGTCTAAGGT
+
BBBDBBB?ABBBD@BAABCCC@@=@@A
@CRC7V:01067:00925
ACGAGTGCGTTCCCCATGTCGTAGGTACTC
+
@ABBBBBB??>AHH9DABBBCB@?>9;;@B
@CRC7V:01071:00928
ACGAGTGCGTTCCCCATGTCGTAGGTACTC
+
AABBBBDBAA?ACD:B:;9=@?7:48:8;B
@CRC7V:01075:00917
ACGAGTGCGTTCCCCATGTCGTAGGTACTC
+
BBBBBABBA@>ACC9CAA?BC@@=<7;<<C
@CRC7V:01083:00944
ACGAGTGCGTTCCCCATGTCGTAGGTACTC
+
BBBBBCDB?@>ADD:D?A@BB@;>=::;@C
@CRC7V:01088:00930
ACGAGTGCGTTCCCCATGTCGTAGGTACTC
+
BBB>BBBBAA>ADC:C@@@BBA=?>99<<E
@CRC7V:01051:00964
ACGAGTGCGTTCCCCATGTCGTAGGTAT
+
@ABBBBDA>;2444/9B@A@B@BB>::;
@CRC7V:01056:00981
TGATACGTCTCCTTCCTTAGTTACTTCA
+
BCDA@ACCCBC@B?B@B@>@@DAAA@CC
@CRC7V:01058:00969
TCTGAGCTACACACACAGAAAGATTGGTGC
+
;<ABB?CABBCC>@@@?@@?:ABA>BAA>B
@CRC7V:01059:00967
TCTCTATGCGCTCCACATGTCTAAGGT
+
AACDCAAB@@@;;69?D?>><<@-1,/
@CRC7V:01076:00956
TACTGAGCTACACACACAGAAAGATTGGT
+
??BECCCBABAB??@@?@9997;AA@C@C
@CRC7V:01086:00996
ATATCGCGAGGGTATGGAAGACTCTATA
+
BC???>;;44419A@@>CABCCBC??@A
@CRC7V:01050:01033
ACGAGTGCGTTCCCTACT
+
49894499::?B>,,,,,
@CRC7V:01061:01005
ACGAGTGCGTTCCCAGTGTCGATGAGTACTC
+
??BBABB@88,//-///,(((((((((((8;
@CRC7V:01067:01031
ACGAGTGCGTTCCCACTGTCGTAGTACG
+
<<BACBCACA59904449999</,,,,,
@CRC7V:01069:01003
ACGAGTGCGTTCCCCATGTCGTAGGTACTC
+
CCBABAB?;;2444-9999;@>44278449
@CRC7V:01070:01027
ACGAGTGCGTTCCCCATGTCGTAGGTACTC
+
BCBBBBB>;;2444/9@?>@B@88488337
@CRC7V:01070:01049
ATCAGAACACGGACACAGCAGAACACAC
+
80<;11,01/71444494?948<89443
@CRC7V:01074:01014
ACGAGTGCGTTCCCCATGTCGTAGGTACTC
+
BBBABCB;;;2444/9@@@ACA;;9;999>
@CRC7V:01074:01034
ACGAGTGCGTTCCCACTGTCGTAG
+
AACBBCB;;;244-4449999</,
@CRC7V:01075:01017
ACGAGTGCGTTCCCCATGTCGTAGGTACTC
+
??BBBBBB;;2444/9:?<<==//,01//6
@CRC7V:01079:01018
ACGAGTGCGTTCCCCATGTCGTAGGTACTC
+
BB?AABCCB@6:44-9?ACCCC@@<>>@@E
@CRC7V:01085:01005
ACGAGTGCGTTCCCCATGTCGTAGGTACTC
+
AA>>@ABB;;2444/9A@BACBBB>>@@BC
@CRC7V:01052:01072
ACGAGTGCGTTCCCCATGTCGTAGGTACTC
+
@AB?AABBA;2444/9991>>>11-01//6
@CRC7V:01057:01091
ACGAGTGCGTTCCCATGTCGTAGGTACTC
+
ABBBBBBB==;==<AAB@ACB@=;;9;<C
@CRC7V:01059:01083
ATCAGACACTCGACACAGCAGAACACACA
+
433488.////////4444444944433.
@CRC7V:01060:01095
ACGCTCGACATGCCCAGGTACAGGAG
+
CC:;;CB<99>99919@599:>?;94
@CRC7V:01082:01062
ACGAGTGCGTTCCCCATGTCGTAGGTACTC
+
@AB?ABBBB@6944/9>@@ACB9948989>
@CRC7V:01097:01075
TAGTCCTCGCCATGACGAAGGTATTCC
+
BBBBB>BDBA<B=>=@;959<>??584
@CRC7V:01098:01065
CGTGTCTCTAGGCACAGGATTTTGTGTAG
+
CCCBCCCD@?A?AAAB@<9999-9::;;A
@CRC7V:01052:01115
ACGAGTGCGTTCCCACTGTCGTA
+
@BCBAB?:99549094444///.
@CRC7V:01056:01116
TAGTATCAGCCTCGCCATGACGAAGGTATTCC
+
BBB@@ACDBC@BAAAFEDCDBBC;==@AA>B@
@CRC7V:01056:01132
TGATACGTCTCCTTCCTTAGTTACTTCAGT
+
448=489D>995924242344244424444
@CRC7V:01060:01118
ACGAGTGCGTTCCCCATGTCGTAGGTACTC
+
@@??AABBDB=@?=6=9;9=B@8:78999@
@CRC7V:01061:01132
ACGAGTGCGTTCCCCATGTCGTAGGTACTC
+
ABBBBBCBB@6:44/9=>=>>;00,00.04
@CRC7V:01064:01108
CGTGTCTCTAGGCACAGGATTTGTTGTAG
+
?@@@B@A@@99548;//,/885//,///*
@CRC7V:01064:01142
CGTGTCTCTAGGCACAGGATTTTGTGTAG
+
BBB@BCB@@BB@HB?=9;4444/9??@BC
@CRC7V:01066:01131
TAGTATCAGCCTCGCCATGACGAAGGTATTCC
+
BBC::=EDDDCCCFB?B>@=?:969>>=>595
@CRC7V:01096:01141
ACGAGTGCGTTCCCCATGTCGTAGGTACTC
+
BBBBBBCB@;2444/9991<<7--*,,,,0
@CRC7V:01096:01146
ACGAGTGCGTTCCCCATGTCGTAGAT
+
BAEBBAA?@A=A?A7B;<<BBBACBB
@CRC7V:01068:01159
TGATACGTCTCCTTCCTTCTAGTTACTTCA
+
BBEBBCCCB>B+/+-88+,,,,,*,>=3<=
@CRC7V:01072:01159
ACGAGTGCGTTCCCACTGTCGT
+
??BBBBB@88,//+1///,778
@CRC7V:01077:01187
TGATACGTCTCCTTCCTTAGTTACTTCA
+
A@CBBBCA@AB?B@CBC@B:;7;>@599
@CRC7V:01080:01185
CGTGTCTCTAGGCACAGGATTTTGTGTAG
+
BBBADDBB???@BB>:>94444,9:9;;B
@CRC7V:01086:01199
ACGAGTGCGTTCCCCATGTCGTAGGTACTC
+
BBBCCCCCA;2444/9>>@BCC;;6;;;;C
@CRC7V:01090:01179
ACGAGTGCGTTCCCCATGTCGTAGGTACTC
+
AABAABDB;;2444/9>>>ABA8858888?
@CRC7V:01092:01185
TGATACGTCTCCTTCCTTCA
+
<CBB;<9:@11,1,1,/,//
@CRC7V:01052:01223
ACGAGTGCGTTCCCACTGTCGTAG
+
<=CCCCCB88,//+1//8066A--
@CRC7V:01055:01221
ACGAGTGCGTTCCCCATGTCGGTAG
+
1/../8BBHABBBD9A@;111:;11
@CRC7V:01060:01215
ACGAGTGCGTTCCCACTGTCGTAG
+
1/.//4999969914944944433
@CRC7V:01062:01229
ACGAGTGCGTTCCCATGTCGTAGGTACTC
+
AABCCCCA;;244-9:;;?@;3348837?
@CRC7V:01053:01263
ACGAGTGCGTTCCCACTGTCGTAGTA
+
?ACBBBBB@@244-9444444<//./
@CRC7V:01055:01264
AGCACTGTAGCTGTCACTAGTTACTTGT
+
=;;<:?@@AAAAACECAAA@==?>?<9<
@CRC7V:01064:01261
ACGAGTGCGTTCCCCATGTCGTAGGTACTC
+
BBAABB=;9:2999/9@@@AA@8848888?
@CRC7V:01066:01263
ACGAGTGCGTTCCCCATGTCGTAGGTACTC
+
BBBBACBA::2444/9@@??BA??<::;?B
@CRC7V:01124:00834
ACGAGTGCGTTCCCCATGTCGTAGGTACTC
+
CBBAABBBAA@BBB:CBC@??B==>:;<BC
@CRC7V:01130:00835
ACGAGTGCGTTCCCCATGGTCGTAGGTACTC
+
BCBBBB?=992999/9>@?CCDA@@?;;;CA
@CRC7V:01134:00810
ACGAGTGCGTTCCCCATGTCGTAGGTACTC
+
ACC>@ACECB?CDE:C@;;;@>998;;;;B
@CRC7V:01135:00835
ACGAGTGCGTTCCCCATGTCGTAGGTACTC
+
BBBBBB@@@@@ABB:CAABBBB=?=>?@@C
@CRC7V:01140:00819
ATGAGTGCGTTCCCCATGTCGTAGGTACTC
+
AAABBCCBCCBBCHACB<;9>>88478776
@CRC7V:01145:00846
ACGAGTGCGTTCCCCATGTCGTAGGTACTC
+
CB@@@BBB@@?BDD:CBBBBBBAA@@@@CC
@CRC7V:01117:00855
ACGAGTGCGTTCCCCATGTCGTAGGTAC
+
9190////1:;A:;6:1/////442349
@CRC7V:01118:00879
AGCACTGTAGCTGGTCACTAGTTACTTGT
+
,,,,,220999442:99::=@@;444244
@CRC7V:01118:00898
ACGAGTGCGTTCCCCATGTCGTAGGTACTC
+
B99;@@@@GE@CHH:CAA@BBA>A?>?@BC
@CRC7V:01126:00853
TCTCTATGCGCTCCACATGTCTAAGGT
+
AABBDCBCBACCB@BCEBA@9998<:=
@CRC7V:01132:00855
ACGAGTGCGTTCCCCATGTCGTAGGTACTC
+
ABBBBBBBBBAEDD:BBBB?B@@B?@@@BE
@CRC7V:01133:00880
TACTGAGCTACCACACACAGAA
+
9<<94>B83449444//////,
@CRC7V:01143:00862
ACGAGTGCGTTCCCCATGTCGTAGGTACTC
+
BA@AABDABA?AAA9A=@@@@@??=@AAAC
@CRC7V:01144:00874
ACGAGTGCGTTCCCCATGTCGTAGGTACTC
+
BB@@@BBBDB@DDB9D@??@@===>@A@@C
@CRC7V:01145:00853
ACGAGTGCGTTCCCCATGTCGTAGGTACTC
+
BBBBBBBBBB@BCC:F@@@BBB=A?AAAFD
@CRC7V:01146:00855
ACGAGTGCGTTCCCCATGTCGTAGGTACTC
+
CB>?ABBBCC@CCC:B?@@ABBBB?BBEEC
@CRC7V:01146:00862
TGATACGTCTCCTTCCTTAGTTACTTCA
+
AABBB@@@<11,/5656:9ABADHCBCD
@CRC7V:01101:00936
TAGTATCAGCCTCCGCCAT
+
444///8,,,*,,*,/744
@CRC7V:01131:00940
ACGAGTGCGTTCCCCATGTCGTAGGTACTC
+
BBBBBBCDDC?CDD9?A@;;;>@@;:88@?
@CRC7V:01138:00912
ACGAGTGCGTTCCCCATGTCGTAGGTACTC
+
BBBBBBBBBB?BBB9AABA=A?8848;;;F
@CRC7V:01113:01075
ACGAGTGCGTTCCCCATGTCGTAGGTACTC
+
??BBBBBBBA2944/9999>??9958999@
@CRC7V:01105:01110
ACGAGTGCGTTCCCATGTCGTAGT
+
??BBBBD@;;244-9444:=8,,,
@CRC7V:01115:01105
CGTGTCTCTAGGCACAGGATTTTGTAG
+
CCBADDDD::<@BCA@>;9999,9@?A
@CRC7V:01118:01103
ATCAGACACGGACACAGCAGAAC
+
CBBBBBBCBA?BBBAA@A@9959
@CRC7V:01118:01125
ACGAGTGCGTTCCCCATGTCGTAGGTACTC
+
BBB@@>DA;;2444/9>>;?A=00,00..4
@CRC7V:01119:01111
ACGAGTGCGTTCCCCATGTCGTAGGTACTC
+
BA?<?@BB;;2444/9@@@@CB9958999@
@CRC7V:01120:01149
ACGAGTGCGTTCCCACTGTCGTAGT
+
9;;;;;@A@@69914444///7,-,
@CRC7V:01127:01143
[truncated: 304 more chars]
