# Supplementary material for: The Sequencing Bead Array (SBA), a Next-Generation Digital Suspension Array
Source: PLoS One. 2013 Oct 7;8(10):e76696. doi: 10.1371/journal.pone.0076696 (PMC3792038; doi:10.1371/journal.pone.0076696)
Supplement: Data S1 — Raw sequencing data files for presented experiments. The compressed file contains a table of content for all files included (0. TOC Supporting Data Files.txt) and raw sequencing data (PGM Torrent Suite run reports, FASTQ files and Sphix generated CSV files) for experiments presented in Figure 2 and Figure 3 (same data set as Figure S1). (ZIP) [file pone.0076696.s001.zip › Supporting Data Files/2. Figure 3 and S1/2.1 Figure 3 and S1 files/2.2 FASTQ/12_OM-1848_TS-342.fastq]

@HQ5V4:00004:00016
CGTGTCTCTAGGCACAGGATTTTGTGTAGAGGCATCAACC
+
BCDBCCCCAA?:9899959999/9ACB>A99591***)*)
@HQ5V4:00004:00035
CGTGTCTCTAGGCAAGGATTTGTGTAGAG
+
;;<A?????9969@;>5444-49998844
@HQ5V4:00005:00015
TGATACGTCTCCTTCCTTAGTTACTTCA
+
BBBAAABBBBB>A>=BF@B@A?CBB@BC
@HQ5V4:00006:00019
CGTGTCTCTAGGCACAGGATTTTGTGTAGAGGCATCAAAA
+
BBB?>@AA999A9999484444,4;;99=44248/11111
@HQ5V4:00006:00025
CGTGTCTCTAGGCACAGGATTTTGTGTAGAGGCATCA
+
BBB@BBDDAAA@CB>;?<9444/9DCAAC<9699---
@HQ5V4:00006:00037
CGTGTCTCTAGCACAGGATTTTGTGTAG
+
AABBCCCD::<BA@;@<9999/9DCABD
@HQ5V4:00007:00016
CGTGTCTCTAGGGCACAGGGATTTTTTTGTGTAGAG
+
;;;<9>>?999?:?@99<A=ACKKHDD'ADAB>@99
@HQ5V4:00007:00040
CGTGTCTCTAGGCACAGGATTTTGTGTAGAGGCATA
+
@BBBBCDBAAA@CCB=:<4444/9AABBC9969*((
@HQ5V4:00007:00046
CGTGTCTCTAGGCACAGGA
+
BBBBCDCDAA@ABBBBA<9
@HQ5V4:00008:00045
CGTGTCTCTAGGCACAGGATTTTG
+
@@@ABBCCAAA@CBB>;<4444-9
@HQ5V4:00008:00046
CGTGTCTCTAGGCACAGGA
+
AABBED@@@AA@@===><9
@HQ5V4:00008:00047
TACTGAGCTACACACACATGAAA
+
;;99=449C<;9@B@994;444-
@HQ5V4:00010:00016
CGTGTCTCTAGGCACAGGATTTTTTTTGTGTAGA
+
BCCCBB:<=><@C@@BB=@@CDDAAA$9999999
@HQ5V4:00010:00022
CGTGTCTCTAGGCACAGGATTTTGTGTAGA
+
BAAABCBB::=ADBBBB<9999/9@BBBBB
@HQ5V4:00010:00042
CGTGTCTCTAGGCACAGGATTT
+
BBAABCBBAAA@BBB@;<4444
@HQ5V4:00010:00048
CGTTTCTCTAGGCACAGGATTTT
+
BBBB>BBBA@@BBBCBA94444-
@HQ5V4:00011:00046
CGTGTCTCTAGGCACAGGA
+
B@B@BBDDAAA@BBBB@:4
@HQ5V4:00012:00020
CGTGTCTCTAGGCACAGGATTTTGTGTAG
+
BBBBCCCCAAB@BBBBB<9444-9BCBBC
@HQ5V4:00012:00022
CGTGTCTCTAGGCACAGGATTTTGTGTAGAGGCATC
+
CBAAAB@AAACECCCCC?AADC9CCCBAA;;59>>9
@HQ5V4:00012:00028
CGTGTCTCTAGGCACAGGATTTGTGTAGAG
+
BBBBECCC@AA@BB;9=;999-9ECCAC=<
@HQ5V4:00012:00029
CGTGTCTCTAGGCACAGGATTTTGTGTAGAG
+
AA@@BBDDAAA@BBBBB>99991:BFBCBAB
@HQ5V4:00012:00030
CGTGTCTCTAGGCACAGGATTTTGTGTAGAGGC
+
BABABCBB@?A@BBBBC<9994-9BCABAAA>@
@HQ5V4:00012:00049
CGTGTCTCTAGGACGACAGGA
+
>@@>@>91111,//////488
@HQ5V4:00013:00004
AGCACTGTAGCTGTCACTAGTTAATTGTGT
+
9>>>>9448444=;;D9999961,1-//7,
@HQ5V4:00013:00007
TACTGAGCTACACACACGATGAAAGATTGGTGCTGCGAAT
+
44444444444:::88/11///8+//4892444344//,/
@HQ5V4:00013:00029
CGTGTCTCTAGGCACAGGATTTTGTGTAGAGGCATCACCGACAAA
+
@@@@BBCCAAA@BBBBB<999919@CBBBBB@D;8-,-8---,,,
@HQ5V4:00013:00031
CGTGTCTCTAGGCACAGGA
+
BBAABCBB@AA@BBBBB59
@HQ5V4:00013:00032
CGTGTCTCTAGGCACAGGATTTTG
+
<<<@?A<=;;:@=@@BA89:CC:B
@HQ5V4:00013:00034
CGTGTCTCTAGGCACAGGATTTTGTGTAG
+
AA@@BB@CAAA@BBBB;94444-9BC@@A
@HQ5V4:00013:00042
CGTGTCTCTAGGCACAGGATTTT
+
BBB@BBDBA?A@BBCCA:4444,
@HQ5V4:00013:00043
CGTGTCTCTAGGCACAGGATTTTGTGTA
+
>>>ACBCA???@CBB?=<4444,9BBBB
@HQ5V4:00013:00048
CGTGTCTCTAGGCACAGG
+
AABBAB?ACBB>A@ACD@
@HQ5V4:00013:00049
CGTGTCTCTAGGCACAGGA
+
BBBABBC@AAAABBBB@=9
@HQ5V4:00014:00030
CGTGTCTCTAGGCACAGGATTTTGTGTAGAGGCATC
+
AAA@BBCCAAA@BBBB;<4444-9ACBBBBB?@;<1
@HQ5V4:00014:00034
CGTGTCTCTAGGCACAGGATTTTGTGTAG
+
@@B@BBCC???@BBBB:7////*/>>---
@HQ5V4:00015:00037
ATCAGACACGGACACAGCAGAACACACA
+
BBBBABABBB=@ACCCDECCB?BCCCBB
@HQ5V4:00016:00028
CGTGTCTCTAGGCACAGGATTTTGTGTAGAGG
+
B@AABCBB@AA@CBBBN@BBBB9BBC@@@BB<
@HQ5V4:00017:00008
CGTGTCTCTAGGCACAGGATTTTGTGTAG
+
8?>>>?99999;?999954444,449444
@HQ5V4:00017:00020
TAGTATCAGCCTCGCCATGATCGAAGGTATT
+
444499<9:B?A94497///////78,,,/,
@HQ5V4:00017:00025
CGTGTCTCTAGGCACAGGATTTTGTGTAG
+
AA@@BBCBAAA@CBB@@94444-4BCBBA
@HQ5V4:00018:00019
AGCACTGTAGCTGTCACTAGTTACTTGTGTGC
+
A@CCC?ABBBCFDCCBBBBA?;@BB=@@B@@:
@HQ5V4:00018:00023
CGTGTCTCTAGGCACAGGATTTTGTGTAGA
+
BBBBBCDCAAA@CCBDC?BBBB9ABCBBBA
@HQ5V4:00018:00026
CGTGTCTCTAGGCACAGGATTTGATGTAGA
+
;;<<99>>?9969A>11-111-1//788:;
@HQ5V4:00018:00031
CGTGTCTCTAGGCACAGGATTTTGTGTAGAGG
+
BBBBBBCCAA@@CBBBC@CCCB:CCFCCB@A=
@HQ5V4:00019:00020
CGTGTCTCTAGGCACAGGATTTTGTGTAGAGG
+
AA99<99?A@=;=<999:4999,4;:494442
@HQ5V4:00019:00023
CGTGTCTCTAGGCACAGGATTTTGTGTAGA
+
BBBBBCBB@AA@CBBDC>BBBA9ACEBCBA
@HQ5V4:00019:00029
CGTTTCTCTAGGCACAGGATTTTGTGTAGA
+
BBBB?BDCAA@@ECCB@94444-9??ACCB
@HQ5V4:00021:00036
CGTGTCTCTAGGCACAGGATTTTGTGTAG
+
BBBBBCDDAAABBBBBC@DDEB:CDCCC@
@HQ5V4:00022:00011
CGTGTCTCTAGGCACAGGATT
+
4944999944424////,///
@HQ5V4:00022:00013
ATCAGACACGGACACAGCAGAACACACAGACATC
+
@AA@=>7;;A=@@@@>9999969>>A@@9900//
@HQ5V4:00022:00043
CGTGTCTCTAGGCACAGGATTTTGTGTAGAGGCATCATCC
+
BABBCCDCAA@@CBBBC@CBBB:BEFDC??=;96-***0)
@HQ5V4:00023:00027
CGTGTCTCTAGGCACAGGATTTTGTTGT
+
BBAAAB;;<AA==@B>;11188*//,/,
@HQ5V4:00023:00048
ACGAGTGCGTTCCCCATGTCGTAGGTACTCATCA
+
BA?<@BBBAA?ACC:DA@@AA===?:;<<CC@?<
@HQ5V4:00024:00007
TGATACGTCTCCTTCCTTAGTTACTTCAGTGC
+
A@B>998444=<AAC?E6899584989;;=99
@HQ5V4:00024:00033
CGTGTCTCTAGGCACAGGATTTTGTG
+
BABBBBDDAAABBBBBC@BABB9ADC
@HQ5V4:00024:00045
AGCACTGTAGCTGTCACTAGTTACTTGTGTGCATATCCGA
+
AABBCCCDABBGCCCBDDCAAA?AA?BBFACDD/-,2*,,
@HQ5V4:00025:00004
CGTGTCTCTAGGCACAGGATTTTGTGTAAGAG
+
484444/////,/444424444,444//,///
@HQ5V4:00025:00013
CGTGTCTCTAGGCACAGGATTTTGTGTAGAGGCA
+
BCAB@A=@<<<@A9;<C?AAKK9CDBABAA@<F)
@HQ5V4:00026:00037
CGTGTCTCTAGGCACAGGATTTTTGTAGAGGCATCATTTTTTTT
+
B@@ABCCDAD@?BB==A>>>==@/=A@@@@<@111111111111
@HQ5V4:00027:00026
CGTGTCTCTAGGCACAGGATTTTGTGTAGAGGCA
+
BBBBBCDDAAACCBCBC?BBBB:BDEDCBA?=:6
@HQ5V4:00027:00039
CGTGTCTCTAGGCACAGGATTTTGTGTAGAGGCAT
+
@@B@BBCCAAA@BBBCC@?@@@9@DCDCABA@B?=
@HQ5V4:00028:00010
CGTGTCTCTAGGCACAGGATTTTGTGTAGAGGC
+
AA@@@@=A999@@999@<>>BB7ACG@@>@@<9
@HQ5V4:00028:00027
CGTGTCTCTAGGCACAGGATTTTGTGTAGAGGC
+
@@BBBBBBA??@BBBBC>BBBB:CDCDB?@9>:
@HQ5V4:00028:00035
CGTGTCTCTAGGCACAGGATTTTGTGTAGAGGCATCTTTTTTTT
+
BBBBCECDDAA@DCBCC@CCCC:CCCDEAAA:98=999999999
@HQ5V4:00028:00041
CGTGTTTCTAGGCACAGGATTTTGTGTAGAGGCATCATTTTTTTT
+
BBBBCD@CAAADCBCBC@CCBC9DBBB@>495911111111111/
@HQ5V4:00029:00048
CGTGTCTCTAGGCACAGGATTTTGTGTAG
+
BBB@BBDB@A?@AABBB?9949,4;FBC?
@HQ5V4:00029:00049
CGTGTCTCTAGGCACAGGATTTTGTGTAG
+
BBBBBBCBBBBADBBCB?>???6@DCAB@
@HQ5V4:00030:00019
CGTGTCTCTAGGCACAGGATTTTGTGTAAGAGGC
+
BBABCCDD::<ACBBB>>>>>>9>;;11-111,/
@HQ5V4:00030:00043
CGTGTCTCTAGGCACAGGATTTTGTGTAGAGGCATCATTTTTTTT
+
BBACCDCBBBBABBB?@=@BBB9BBCBC@9959111111111111
@HQ5V4:00032:00044
CGTGTCTCTAGGCACAGGATTTTGTGTAGAGGCATCTTTTTTTTTTTTTTT
+
B??BCDCC@ADCDBCDC@CCDD:DCCBB9;;>@@88887777777777777
@HQ5V4:00033:00031
CGTGTCTCTAGGCACAGGATTTTGTGTAGAGGC
+
BBBBCCAAACG@CBCBC?CBCB9BCCBB=9959
@HQ5V4:00033:00033
CGTGTCTCTAGGCACAGGATTTTGTGTAGAGGCATCCG
+
CBCCCCBB<==?BBCCDCAADD:CEFA@<99?>9//,,
@HQ5V4:00035:00012
CGTGTCTCTAGGCACAGGATTTTGTGTAGAGGC
+
BDCCBBAA;;<>A@>@A=@@AA4B>A@@@@>A@
@HQ5V4:00035:00017
CGTGTCTCTAGGCACAGGATTTTGTGTAGAGGC
+
BBBDEDBB<:<CB@@@A>AAAA7ABA@@@@?@@
@HQ5V4:00035:00025
CGTGTCTCTAGGCACAGGATTTTGTGTAGAGGC
+
BCCCCC@@<==CECCCG<<<@B4999@A>?@>>
@HQ5V4:00035:00042
CGTGTCTCTAGGCACAGGATTTTGTGTAGAG
+
@AABAAB@AA@>A;;;@A9999/9AAAA@@?
@HQ5V4:00036:00025
CGTGTCTCTAGGCACAGGATTTTGTGTAGAG
+
BB??BCDDA??BCBBDC?CBCB9BCDDCAB?
@HQ5V4:00037:00004
CGTGTCTCTAGGCGGATTTGTGTAGAGGC
+
B@==@@@ABA@@CDBAEE@CBBBBA?@<@
@HQ5V4:00037:00016
CGTGTCTCTAGGCACAGGATTTTGTGTAGAGGC
+
@AAAA@@A<<<?B;99@59999/9??9<<99A>
@HQ5V4:00037:00033
TGATACGTCTCCTTCCTTAGTTATCTTCAG
+
A@@>>??999@5424898799;4449:;44
@HQ5V4:00038:00004
TGATACGTCTCCTTCCTTAGTTACTTCAGTGC
+
=@@998444498=:B<@5344244424:;999
@HQ5V4:00038:00043
CGTGTCTCTAGGCACAGGATTTTGTGTAGA
+
BBB@BBDDBBC@BBBBB@CDCD:CDFFC@A
@HQ5V4:00039:00004
CGTGTCTCTAGGCACAGGATTTTGTGTAGAGGC
+
@B=@9;9?999?>9999<>>@@4@AB@@@B@?@
@HQ5V4:00039:00022
CGTGTCTCTAGGCACAGGATTTTGTGTAGA
+
@AAABBCDAA@@CBBBB>ABCC:BBBBC?@
@HQ5V4:00039:00023
CGTGTCTCTAGGCACAGGATTTTGTGTAGA
+
BABABBCCAAA@BBBBC?BEEC:DCCCD@@
@HQ5V4:00039:00024
CGTGTCTCTAGGCACAGGATTTTGTGTAGGAGGCAC
+
=9111/////424884424444,444444244://,
@HQ5V4:00039:00027
CGTGTCTCTAGGCACAGGATTTTGTGTAGAGGC
+
BA@@BCBC@AA@CCCBC?BBBB:CCCBB??=<@
@HQ5V4:00039:00038
CGTGTCTCTAGGCACAGGATTTTGTGTAGA
+
BBBBBBDCAAA@BBBBC@BCDC:CCEEC@@
@HQ5V4:00040:00028
CGTGTCTCTAGGCACAGGATTTTGTGTAGA
+
AAB@BBCCCBB@BBBBC?BBBB:CDFAB@@
@HQ5V4:00041:00048
CGTGTCTCTAGGCACAGGATTTTGTGTAGAGGC
+
BBBBBCDD::<@BABBC@BBDC:CCC<;;9969
@HQ5V4:00043:00032
CGTGTCTCTAGGCACAGGATTTTGTGTAGAG
+
AA@@BBDDBBC@BBBBB@BBBB:CECBBAB?
@HQ5V4:00043:00037
CGTGTCTCTAGGCACAGGATTTTGTGTAGAG
+
AAAAAAAA@A@@BBB@@?@@AA8ADCBB@@=
@HQ5V4:00045:00020
CGTGTCTCTAGGCACAGGATTTTGTGTAGAGGC
+
CBBBCBCCAA@@CBBBC@CCBB:CDDAA;99=@
@HQ5V4:00046:00012
CGTGTCTCTAGCACAGATTTGATGTAGTAGGC
+
4444444/6///27///6656/////444;99
@HQ5V4:00046:00013
CGTGTCTCTAGGCACAGGATTTTGTGTAGAGGC
+
ABBBBCCDAA@@BAAAC>AACC:CCCBB@@?=@
@HQ5V4:00046:00018
CGTGTCTCTAGGCACAGGATTTTGTGTAG
+
B@B@BCCC:::?BBBCC?AABB:BDECBD
@HQ5V4:00047:00016
CGTGTCTCTAGGCACAGGATTTTGTGTAGAGGC
+
@AAABBDCAA@@DBBBC@BBCC:CCCBA999;=
@HQ5V4:00047:00038
CGTGTCTCTAGGCACAGGATTTTGTGTAGA
+
BBBABBDDAAA@BBBBB@BBBB:CCCDC@@
@HQ5V4:00048:00014
CGTGTCTCTAGGCACAGGATTTTGTGTAGAGGC
+
BBBBBCCCDAA@DBBCC>AADD9CCC@@;99;?
@HQ5V4:00048:00024
CGTGTCTCTAGGCACAGGATTTTGTGTAGAGGC
+
BBBBBCBB@AA@CBBBC?CCBB:CDFBA99959
@HQ5V4:00049:00004
CGTGTCTCTAGGCACAGGATTTTGTGTAGAGGCATCCGA
+
>@4999999@>=@9899;==CB9BFFCB;99;91//,/,
@HQ5V4:00049:00006
TGATACGTCTCCTTCCTTAGTTACTTCAGTGC
+
BBBBBCBBBBC@CACBEAB@?<@>><@C@@A@
@HQ5V4:00049:00018
CGTGTCTCTAGGCACAGGATTTTGTGTAGAGGC
+
@ABBCCBCAA@@CBBBC?BBBB:CCC:9;;959
@HQ5V4:00005:00056
CGTGTCTCTAGGCACAGGATTTTG
+
BBBBBBBBBACBAAABA?====6=
@HQ5V4:00006:00065
CGTGTCTCTAGGCACAGGAT
+
BBAABABB@AC@BBBB;:44
@HQ5V4:00006:00068
TCTCTATGCGCTCCACATG
+
BBBC?@AECCCBB@B@@>@
@HQ5V4:00006:00072
CGTGTCTCTAGGCACAGGATT
+
BB@@@ACCCB@@BBB@=9444
@HQ5V4:00007:00060
CGTGTCTCTAGGCACAGGA
+
BBB@@BCDDAA?BBB>;:4
@HQ5V4:00007:00071
CGTGTCTCTAGGCACAGGATTT
+
@@@BBCDCCEC@BB@9984444
@HQ5V4:00008:00091
CGTGTCTCTAGGC
+
BBBBBCDDAAA@C
@HQ5V4:00009:00069
CGTGTCTCTAGGCACAGGATTTT
+
AAAAAACC@A@@BBBB;:44444
@HQ5V4:00010:00075
CGTGTCTCTAGGC
+
BBBBBCDCCEC@D
@HQ5V4:00011:00055
CGTGTCTCTAGGC
+
BBB@BBCCAAA@B
@HQ5V4:00013:00054
CGTGTCTCTAGGC
+
CBAA@A@@@A@=@
@HQ5V4:00015:00056
CGTGTCTCTAGGC
+
????BB@C::;8;
@HQ5V4:00015:00063
CGTGTCTCTAGGC
+
BBBA@@;<9<<@9
@HQ5V4:00015:00084
CGTGTCTCTAGGC
+
BBAABB@@AAABB
@HQ5V4:00016:00064
CGTGTCTCTAGGCA
+
@A?CCCCAAA?A99
@HQ5V4:00016:00092
CGTGTCTCTAGGC
+
BAAABBFCAAA@C
@HQ5V4:00017:00092
CGTGTCTCTAGG
+
4/112/8>>?>6
@HQ5V4:00018:00060
CGTGTCTCTAGGC
+
B@B@BCCC??A@C
@HQ5V4:00018:00062
CGTGTCTCTAGGC
+
BBBBBCDD@AA@C
@HQ5V4:00021:00098
CGTGTCTCTAGGC
+
BBBBBBD@?AABC
@HQ5V4:00022:00078
CGTGTCTCTAGGC
+
BBABBBCCBGDCB
@HQ5V4:00023:00056
CGTGTCTCTAGGC
+
BBBABCCCAAA@B
@HQ5V4:00025:00060
TAGTATCAGCCTC
+
CABBABCAA@?@@
@HQ5V4:00026:00087
CGTGTCTCTAGGCACAGG
+
BA@@BBCDBACBBBBCB@
@HQ5V4:00027:00062
CGTGTCTCTAGGCA
+
BBBBBBCDAAABBB
@HQ5V4:00027:00071
CGTGTCTCTAGGC
+
B?@@CB@>@;;89
@HQ5V4:00027:00080
CGTGTCTCTAGGC
+
@@@ABBCCDDA@C
@HQ5V4:00028:00063
CGTGTCTCTAGGCA
+
BBBBAAAACEBACB
@HQ5V4:00030:00087
CGTGTCTCTAGGC
+
BB@@BBDB@A?@B
@HQ5V4:00031:00072
CGTGTCTCTAGGC
+
AA@@BBDDAAA@B
@HQ5V4:00032:00062
CGTGTCTCTAGGC
+
BBBBBBBBBBB@B
@HQ5V4:00037:00057
CGTGTCTCTAGGC
+
BBBBBBBC?BBBB
@HQ5V4:00039:00083
CGTGTCTCTAGGC
+
BBBBBBBBBCD@C
@HQ5V4:00040:00056
CGTGTCTCTAGGC
+
BBB@BBCCAAD@B
@HQ5V4:00040:00061
CGTGTCTCTAGGC
+
BBBABBDDBBC@B
@HQ5V4:00041:00050
CGTTTCTCTAGGC
+
AAAB>BBBAAA@B
@HQ5V4:00042:00058
CGTGTCTCTAGGC
+
BBBBBBBC@?AAB
@HQ5V4:00042:00074
CGTGTCTCTAGGC
+
BB@@BAA@?A@@A
@HQ5V4:00044:00064
CGTGTCTCTAGGC
+
BB@@BBCCAAA@B
@HQ5V4:00044:00094
CGTGTCTCTAGGC
+
AAAAAACC?A@@A
@HQ5V4:00046:00081
CGTGTCTCTAGGC
+
AA@@BBDDBBC@B
@HQ5V4:00048:00056
CGTGTCTCTAGGC
+
B@B@BCBB@AA@B
@HQ5V4:00048:00063
CGTGTCTCTAGGC
+
BBB@BBD@DDA@B
@HQ5V4:00048:00097
CGTGTCTCTAGGC
+
BBB@BBCCBBCBC
@HQ5V4:00009:00123
CGTGTCTCTAGGC
+
@ABABBAA??ABB
@HQ5V4:00010:00127
CGTGTCTCTAGGC
+
BBBBBBCCAAA@C
@HQ5V4:00015:00103
CGTGTCTCTAGGCACAGGATTTTGT
+
B@B@BBCC?=?@BBBB;;;;:80/1
@HQ5V4:00015:00127
CGTGTCTCTAGGC
+
<<<@@>>>>9951
@HQ5V4:00017:00118
CGTGTCTCTAGGC
+
BABABBDDA?A@B
@HQ5V4:00017:00122
CGTGTCTCTAGGC
+
BBBBBBBDAAA@B
@HQ5V4:00033:00127
CGTGTCTCTAGGC
+
AA@@BBFFAAA@B
@HQ5V4:00038:00109
CGTGTCTCTAGGC
+
BB@BBBDCDA@@A
@HQ5V4:00038:00130
ATATCGCGAGGG
+
BB>???=@;999
@HQ5V4:00045:00127
CGTGTCTCTAGGCA
+
B@@ABBC@ADD@BB
@HQ5V4:00034:00172
ACTGATCGTGCCGCT
+
444444444442444
@HQ5V4:00044:00326
CGTGTCTCTAGGCACAGGATTTGTGTAGAG
+
8@9999<A@ACBDAAABACCC>BBBBB@@@
@HQ5V4:00046:00328
CGTGTCTCTAGGCACAGGATTT
+
CCCCCD==99959@DAA?<<<<
@HQ5V4:00009:00398
TACTGAGCTAACGACACAACATGAAA
+
:/11///,/65///,,//,/,,,,88
@HQ5V4:00013:00393
CGTGTCTCTAGGGGGCACAGGGGGGGGGGGGGGGTTTTTTTTTTTTTTTTTTTTGTGTAGAGG
+
BAB::;?@B@@@CA/>@@999999999999984"4999999999999999999"444;;;@BB
@HQ5V4:00021:00385
CGTGTCTCTAGGCACAGGTTTTTTTTTTTTTTTTTTTTTGTGTAG
+
BBBBBBECBBD@BBB;;;;;::::=====>>>>?@<<<"1//888
@HQ5V4:00021:00394
CGTGTCTCTAGGCACAGGATTTTTTTGTGTAG
+
BBBABBBDBBC?BBB;;94444444&9?BBDE
@HQ5V4:00027:00379
TGATACGTCTCCTTTTTTTT
+
9443;484494249999999
@HQ5V4:00030:00388
CGTGTCTCTAGGCACAGGATTTTGTGTAG
+
AABBBEABBBC@BBBBC@BCBB9BFCCDD
@HQ5V4:00031:00379
CGTGTCTCTAGGCACAGGATTTTGTGTAG
+
BBBA@@@AA?D?@@BBB@BBBB:BCCCCB
@HQ5V4:00031:00397
CGTGTCTCTAGGCACAGGATTTTGTGTAG
+
BBBBBBBBBCB@BBA?9:4444-9@BBCB
@HQ5V4:00032:00396
CGTGTCTCTAGGCACAGGATTTTGTGTAG
+
BBBBBBBBAAA@BBA=994444/9AACCA
@HQ5V4:00033:00385
CGTGTCTCTAGGCACAGGATTTTGTGTAG
+
BBBABBAAB@D=@BBBC@????9@CCDCB
@HQ5V4:00039:00364
CGTGTCTCTAGGCACAGGGGGGGATTTTTTTT
+
;;<99;;AAA::?9989====9&444444444
@HQ5V4:00042:00369
CGTGTCTCTAGGCACAGGATTTTGTGTAG
+
@@@ABA@CBBC@BBBBC@BCCC:CCDCCC
@HQ5V4:00042:00375
CGTGTCTCTAGGCACAGGATTTTGTGTAGAGGT
+
@@@@BBDDBBC@BBB>;94444/9BCBCCCCAE
@HQ5V4:00043:00362
CGTGTCTCTAGGCACAGGATTTTTTT
+
B@@@@BBBBAC@CBB800,,,,,,--
@HQ5V4:00044:00380
CGTGTCTCTAGGCCAGGATTTTGTGTAG
+
?@@@BCBCEBB@C>;=94444/9@@AAA
@HQ5V4:00046:00352
CGTGTCTCTAGGCACAGGATTTTTTTT
+
BBBBBCCCBAB??;:442999999999
@HQ5V4:00004:00434
CGTGTCTCTAGGCACAGGATTTTTGTGTAG
+
@@@BCCCCCCC@CC@;;59@@>>/A>9999
@HQ5V4:00004:00435
CGTGTCTCTAGGCACAGGATT
+
BCCB??ADDEC@A881*)**0
@HQ5V4:00004:00444
TACTGAGCTACACACACAGAAA
+
???BBBBA<@BBB=:9/,---+
@HQ5V4:00005:00447
CGTGTCTCTAGGC
+
BCBBBBBBAADCF
@HQ5V4:00008:00402
CGTGTCTCTAGGCACAGGATTTTT
+
BB???BBBCCC@?941-+------
@HQ5V4:00008:00419
CGTGTCTCTAGGCACAGGATTTTTGTGTAG
+
@AAAAABB@CB@BBBBC@BB===/999>>>
@HQ5V4:00009:00417
CGTGTCTCTAGGCACAGGATTTTTGTGTAG
+
?AAAAAAA@@@BCACB>:44444+999>>@
@HQ5V4:00009:00439
CGTGTCTCTAGGCACAGGATTTTGTGTAG
+
BABBBCBBAAGBDBAAA>=999299999>
@HQ5V4:00010:00443
CGTGTCTCTAGGCACAGGATTTTGTGTAG
+
B@@@BBDCDDA@BBBDE@>===699=@@A
@HQ5V4:00011:00407
CGTGTCTCTAGGCACAGGATTTTTTTT
+
BB@@B@@@BCDCCB8899999999999
@HQ5V4:00011:00448
TACTGAGCTACACACACAGAAAGATTGGT
+
B???BBBB??BBCCCDBA==B64;;5959
@HQ5V4:00013:00414
CGTGTCTCTAGGCACAGGATTTGTAG
+
@AAABBDDAEBCCBB?>>9995999>
@HQ5V4:00013:00428
CGTGTCTCTAGGCACAGGATTTTGTGTAG
+
BAAAAABB@AB?A@BBA:4444,9??BBD
@HQ5V4:00013:00441
CGTGTCTCTAGGCACAGGATTTTGTGTAG
+
AA@@@AAA@@@@AABCB@949919;?EDB
@HQ5V4:00016:00431
CGTGTCTCTAGGCACAGGATTTTGTGTAG
+
BAAABBDCBBB@BBBB@:4444,9?BBCC
@HQ5V4:00016:00446
TACTGAGCTACACACACAGAAAGATT
+
BBBBCCCCCCCCC@AABAA??099>5
@HQ5V4:00019:00443
CGTGTCTCTAGGCACAGGATTTTGTGTAG
+
?@@ABBBBBC@@CBBBC@BBBC:CDCDBA
@HQ5V4:00020:00425
CGTGTCTCTAGGCACAGGA
+
@@@@@BDDDA??AABCH@?
@HQ5V4:00021:00403
ACGAGTGCGTTCCCCATGTCGTAGGTACTC
+
AA?>BBBBBA?BAA6>:;999111-11//6
@HQ5V4:00021:00443
CGTGTCTCTAGGCACAGGATTTTGTGTAG
+
@@@@BBBA=?@@C@BBC@99995;ABDBA
@HQ5V4:00022:00428
CGTGTCTCTAGGCACAGGATTTTGTGTAG
+
BBBBBBCC?@AAC@??C?CCBC:AB@AAC
@HQ5V4:00023:00414
CGTGTCTCTAGGCACAGGATTTTGTGTAG
+
BBBBBBBDAABBCAAAA<=9=96@@AA@C
@HQ5V4:00023:00449
CGTGTCTCTAGGC
+
AAAAAAAAB?B@B
@HQ5V4:00025:00429
CGTGTCTCTAGGCACA
+
@@@@@@?;;11,--,*
@HQ5V4:00026:00406
CGTGTCTCTAGGCACAGGA
+
BBAAAAAA@@@@CBB@;:4
@HQ5V4:00026:00407
CGTGTCTCTAGGCACAGGATTTTGTGTAG
+
BAAAAABDBBC@BBCB@:4444,9BCCDC
@HQ5V4:00026:00434
CGTGTCTCTAGGCACAGGA
+
BB@@BBBBAAA@CBCBB<9
@HQ5V4:00027:00441
AGCACTGTAGCTGTCACT
+
;<CEBCCCDEBBBBBB@@
@HQ5V4:00031:00419
CGTGTCTCTAGGCACAGGTTTTTGTGTA
+
BBCBDCBCBAA@BBBA?59444+9B@??
@HQ5V4:00031:00422
CGTGTCTCTAGCACAGATTTGATGTAGTA
+
4444444/7///894449;:944444///
@HQ5V4:00031:00426
CGTGTCTCTAGGCACAGGA
+
@@@@BBDDAA@@CCBB@<9
@HQ5V4:00032:00400
CGTGTCTCTAGGCACAGGATTTTGTGTAGAGG
+
BBBDBDDBBCCCD?A@C@CCGH:AAABAA>><
@HQ5V4:00032:00409
TCTCTATGCGCTCCACA
+
BBBBADDCBBBAB@BBD
@HQ5V4:00032:00422
CGTGTCTCTAGGCACAGGATTTTGTGTAG
+
@@@@@BAA=AA@CBBBB?999914;@?@@
@HQ5V4:00033:00417
TAGTATCAGCCTCGCCATGACGA
+
BBCBBBCAAA@AA9:;<BC@=;9
@HQ5V4:00034:00411
TAGTATCAGCCTCGCCATGATCGAAGGTATTCC
+
<<;<CCBBCEDCFBB<=11111:878;11:>?:
@HQ5V4:00034:00429
CGTGTCTCTAGGCACAGGA
+
BBB@BCDDCEC?CB=9>;9
@HQ5V4:00034:00446
CGTGTCTCTAGGCACAGGATT
+
BBB@BCBB?@AACB==<:111
@HQ5V4:00035:00410
CGTGTCTCTAGGCACAGGATTTTGTGTAG
+
BBBBBABDBBA?BABB;;;;;;6;:8//1
@HQ5V4:00038:00432
CGTGTCTCTAGGCACAGGATTTTGTGTAG
+
BBAABCCC@@A?A===>59999/999984
@HQ5V4:00038:00436
CGTGTCTCTAGGC
+
BBB@BBBBAAA@C
@HQ5V4:00039:00428
CGTGTCTCTAGGCACAGGATTTTGTGTAG
+
CCA>BCECAA@@A9==>59999/9??999
@HQ5V4:00039:00446
CGTGTCTCTAGGC
+
BBB@BCDDAAB?B
@HQ5V4:00040:00427
CGTGTCTCTAGGC
+
CBB@BCDDAA@@A
@HQ5V4:00041:00402
CGTGTCTCTAGGCACAGGTTTTTGTGTAAG
+
CBB?CDCDAAACCCCC>,1111+1<<11,/
@HQ5V4:00041:00419
ACGCTCGACATGCCCA
+
B?>@?BAABCCDDD>B
@HQ5V4:00041:00422
CGTGTCTCTAGGC
+
BAA>BCDDAA@AD
@HQ5V4:00041:00438
CGTGTCTCTAGGC
+
CBB@BCDDAAB@B
@HQ5V4:00044:00414
CGTGTCTCTAGGCACAGGATT
+
AAA>BCBB??A@CB==;:111
@HQ5V4:00044:00434
CGTGTCTCTAGGCACAGGA
+
BBBABCBB?@A@B=@@>;>
@HQ5V4:00045:00413
CGTGTCTCTAGGC
+
B@B@@BBBBCB@C
@HQ5V4:00048:00413
CGTGTCTCTAGGC
+
BBB@BCDCAA@>=
@HQ5V4:00049:00432
TGTGTCTCTAGGC
+
BB@@BBBBBBBAC
@HQ5V4:00004:00458
TACTGAGCTACACACACAGAAAGAT
+
??@CCCCBBBBB=99491111-1/,
@HQ5V4:00004:00499
CGTGTCTCTAGGCACAGGATTTTGTGTAG
+
BBAABBCDBBC@CBBBB@CAB@2449999
@HQ5V4:00005:00451
TACTGAGCTACACACACAGAAGATG
+
444;@ABBBBCCCC@>>>1-*--*,
@HQ5V4:00005:00460
CGTGTCTCTAGGCACAGGA
+
BBAAAAB@@AA@CBA;;:4
@HQ5V4:00005:00481
CGTGTCTCTAGGCACAGGATTTTGTGTAG
+
BBBBBBBBBBDABBBB@:4444,9=9999
@HQ5V4:00005:00492
CGTGTCTCTAGGCACAGGATTTTGTGTA
+
BBAA@@@B@AC@CBCA>:4444,99911
@HQ5V4:00005:00493
CGTGTCTCTAGGCACAGGATTTTTTTTTGTGTAG
+
AAAAAAAA>?@?@@AAA@A==AAABBC";<<DCC
@HQ5V4:00006:00453
TACTGAGCTACACACACAGAAAGATTGGT
+
A@?BBBB@@@AABBCCEA?>B:==?;=;?
@HQ5V4:00006:00461
CGTGTCTCTAGGCACAGGATTTTGTGTAG
+
BBAAB@@B@DB@BBCA;:4444,999???
@HQ5V4:00006:00475
CGTGTCTCTAGGCACAGGATTTTGTGTAG
+
BBABBBCDDBB@CBBBB@=9992999999
@HQ5V4:00007:00461
CGTGTCTCTAGGCACAGGATTTTGTGTAG
+
BBAAAAAA@@BADBBA@?=9992999>>>
@HQ5V4:00007:00474
CGTGTCTCTAGGGACAGGATTTTGTGTAAG
+
BBAAAADDBBCD@EB=:94444,9999848
@HQ5V4:00007:00495
ATCAGACACGGACACAGCAGAACACAC
+
BBBBBBBBBB?BBAA>==9==<999>>
@HQ5V4:00008:00450
TACTGAGCTACACACACAGAAAAGA
+
994448@ABBBB=999911111+1/
@HQ5V4:00008:00451
CGTGTCTCTAGGCACAGGATTTTGTGTAG
+
@BBBBBCDDCCAB>=99;>>>>/999999
@HQ5V4:00008:00483
CGTGTCTCTAGGCACAGGTTTTTGTGTAG
+
BBAABA@@@A?@ABBA;24444+9?@@CD
@HQ5V4:00008:00489
CGTGTCTCTAGGCACAGGATTTTGTGTAG
+
BBBBBABB@A@@A@BBCA????6=?ABCC
@HQ5V4:00009:00466
TCTCTATGCGCTCCACAAGTCTAAGGTACTG
+
CBBBAAADCBBBB@CDC?==9;;59BB@ABC
@HQ5V4:00009:00492
TGATACGTCTCCTTCCTTAGTTACTTCA
+
BBBABBBCA?B=?=@@CACBB?BBB@CC
@HQ5V4:00012:00475
CGTGTCTCTAGGCACAGGATTTTGTGTAG
+
AAAAAAB@@AB@CBBBB@BCCC:@AAABB
@HQ5V4:00012:00490
CGTGTCTCTAGGCACAGGATTTTGTGTAG
+
BBBBBAABBBCADCBBC@EBBB9=?AA@@
@HQ5V4:00013:00471
CGTGTCTCTAGGCACAGGATTTTGTGTAG
+
BBAABAAA=?BBFBB@B?BBCC:BBBGBC
@HQ5V4:00014:00475
CGTGTCTCTAGGCACAGGATTTGTGAG
+
CCBCBDCA=:4598991,111,/////
@HQ5V4:00014:00478
CGTGTCTCTAGGCACAGGATTTTGTGTAG
+
BCBBBCA@@AB<:8;;;8;@AA4999999
@HQ5V4:00015:00456
CGTGTCTCTAGGCACAGGATTTTGTGTAG
+
AAAAAABB@A@@A@BBC@CEBB9BBAAAC
@HQ5V4:00015:00492
ACGCTCGACATGCCCAGGTACAGGAG
+
BAAABBBCCCC@?@<?A>BCBCC@CB
@HQ5V4:00015:00493
CGTGTCTCTAGGCACAGGATTTTGTGTAG
+
BBCBBCC?A@@;>899969999/999444
@HQ5V4:00016:00493
CGTTTCTCTAGGCACAGGATTTTGTGTAG
+
A;9;7<BBCCCADCCBB>@???-999999
@HQ5V4:00017:00460
CGTGTCTCTAGGCACAGGATTTTGTGTAG
+
AAAAAABB@A?@A@@@A@AAAA8?DDBBC
@HQ5V4:00019:00450
CGTGTCTCTAGGCACAGGATTTTGTGTAG
+
BBBBBBCBBA?;9448959@@B4999999
@HQ5V4:00019:00495
CGTGTCTCTAGGCACAGGATTTTGTGTAG
+
@BBBBBBBBCB@CBBBB@BCCD:EB@C@C
@HQ5V4:00019:00499
CGTGTCTCTAGGCACAGGATTTTGTGTAG
+
@A@@BAA@>?@BCBB@@@BBBB:BCBCBD
@HQ5V4:00020:00488
CGTGTCTCTAGGCACAGGATTTTGTGTAG
+
BB@@BAAA=?@@C@@@B@BBBB:BCCCCC
@HQ5V4:00021:00469
ACGCTCGACATGCCCAGGTACAGGAG
+
B@@@@CCBBBBGEHACB?BBBBD@CD
@HQ5V4:00022:00486
CGTGTCTCTAGGCACAGGATTTTGTTTAG
+
BAAAAABBAAA@BBBBB<BBAA8AAB@BB
@HQ5V4:00025:00453
CGTGTCTCTAGGCACAGGATTTTGTGTAG
+
BA@@BBB@>?@@CA>>A?BBBB:CC@//1
@HQ5V4:00025:00469
CGTGTCTCTAGGCACAGGA
+
AA@@BBBBBCB@BBBBB@B
@HQ5V4:00026:00468
CGTGTCTCTAGGCACAGGATTTTGTGTAG
+
BAAAAAAA>?@@CBB@@@@@AA8ABCDBA
@HQ5V4:00027:00456
CGTGTCTCTAGGCACAGGA
+
BCCCCDCCCAA=@@===;9
@HQ5V4:00028:00486
CGTGTCTCTAGGCACAGGATTTTGTGTAG
+
:<<=<@>@B9959>>>><9999-499999
@HQ5V4:00028:00495
ATCAGACACGGACACAGCAGAACACAC
+
BBBB@BABCB=A@CCCDCEDC@DCA?B
@HQ5V4:00029:00480
CGTGTCTCTAGGCACAGGATTTTGTGTAG
+
BAAAABDB@AA@BBCBC?BBCC:CDFCC?
@HQ5V4:00031:00491
CGTGTCTCTAGGCACAGGATTTTGTGTAG
+
?@@@BBAAA?A@BBAAA?CBCC:CCCGB;
@HQ5V4:00032:00456
TAGTATCAGCCTCGCCATGACGAAGGTATTCC
+
@@CAAACBBBAB?@@=?>?>>;859>999595
@HQ5V4:00032:00496
CGTGTCTCTAGGCACAGGATTTTGTGTAG
+
AAAABB@BBCB@BBBBC?BBCC:CDCCB;
@HQ5V4:00035:00479
CGTGTCTCTAGGCACAGGATTTTGTGTAG
+
CBBABBCBAAA@BBBBB?BBCC:BDCCCA
@HQ5V4:00036:00459
CGTGTCTCTAGGC
+
CBB?BCECAA@@B
@HQ5V4:00037:00479
TACTGAGCTACACACACATGAAAGATTGGT
+
94444444<;84==8949;444-4442488
@HQ5V4:00037:00484
CGTGTCTCTAGGCACAGGATTTTGTGTAG
+
BBBCCCCEAAAACBBBB>AAAA7A@A@>9
@HQ5V4:00040:00456
CGTGTCTCTAGGC
+
BBBBBCCCDCC@B
@HQ5V4:00042:00451
CGTGTCTCTAGGC
+
BBB?BCDDAA@AC
@HQ5V4:00042:00464
CGTGTCTCTAGGC
+
BCBCCCDD@DACA
@HQ5V4:00044:00478
CGTGTCTCTAGGCACAGGATTTTGTGTAG
+
BBBCBCCCBBA@C=@@A=AACC9BBBBA<
@HQ5V4:00049:00452
CGTGTCTCTAGGCACAGGATTTTGTGTAG
+
BCBCCNJJAA@>@>>>?699>?4?@@994
@HQ5V4:00004:00517
CGTGTCTCTAGGCACAGGATTT
+
BB@BBADBBEB>:481-+----
@HQ5V4:00005:00506
CGTGTCTCTAGGCACAGGATTTGTGAG
+
CBBBBBCCCE?:;449959991/////
@HQ5V4:00005:00515
AGCACTGTAGCTGTCACTAGTTACTTGTG
+
984444444444444999;4458442///
@HQ5V4:00005:00536
CGTGTCTCTAGGCACAGGATTTTTGTGTAG
+
BBAAAABB@AA@BBBBCBCBBBB/:;;CCC
@HQ5V4:00005:00538
CGTGTCTCTAGGCACAGGATTTTGTGTAG
+
BBBBBBCCDCC@C=9;;799BB/999444
@HQ5V4:00005:00547
TCTCTATGCGCTCCACATGTCTAAGG
+
ABBB?@ACBBBBB@A;4/1//,*)*)
@HQ5V4:00006:00501
CGTGTCTCTAGGCACAGGATTTTGTGTAG
+
BBBBBBCDDBCCCA??>>A?@@/999999
@HQ5V4:00006:00531
CGTGTCTCTAGGCACAGGATTTTGTGAG
+
BCBCBBDDDEB@@4411,1111+-,,,,
@HQ5V4:00007:00524
CGTGTCTCTAGGCACAGGATTTTGTGTAG
+
BBBCBBDCDCC@CA?A@@B@@@4999999
@HQ5V4:00007:00528
CGTGTCTCTAGGCACAGGATTTTGTGTAG
+
BBBABBBB???@BBB@;:4444,9A?@@@
@HQ5V4:00007:00542
CGTGTCTCTAGGCACAGGATTTTGTGTAG
+
B??BCBDDDCCAB=9;9;>???/999444
@HQ5V4:00007:00548
CGTGTCTCTAGGCACAGGATTTTGTGTAG
+
BBBBBABB@CB@CBAA@>99==499999?
@HQ5V4:00007:00549
TCTCTATGCGCTCCACATATCTAAGGT
+
BCBDBBBCBBBAB@CCEA@@@BBAD@E
@HQ5V4:00008:00541
TAGTATCAGCCTCGCCATGATCGAG
+
84449=;94B@@;;9:1111///,*
@HQ5V4:00008:00543
CGTGTCTCTAGGCACAGGATTTTGTGTAGA
+
BBBBBBB@@CCAC?>=999999/9999999
@HQ5V4:00008:00545
CGTGTCTCTAGGCACAGGATTTTGTGTAG
+
BBBBBBCC@DBACBBBB>=999499999?
@HQ5V4:00009:00541
CGTGTCTCTAGGCACAGGATTTT
+
BBBBBCCABA@:9491-+---,*
@HQ5V4:00010:00523
CGTGTCTCTAGGCACGG
+
BCBBCCB:;9951*)&&
@HQ5V4:00011:00523
CGTGTCTCTAGGCACAGGATTTTGTGTAG
+
BBBBBAAA@CC@C>>>A@BBAB9BBBCBB
@HQ5V4:00013:00543
CGTGTCTCTAGGCACAGGATTTTGTGTAG
+
BBBBBB@@>?DBFAAAB@BCCC9AA@A@B
@HQ5V4:00014:00534
CGTGTCTCTAGGCACAGGATTTTGTGTAG
+
BBBBBBBBBBDBC??@B@A>BB69;;9<@
@HQ5V4:00016:00531
CGTGTCTCTAGGCACAGGATTTTGTGTAG
+
AA@@BBDBBBDAC@AAB@BBBC9@CA@@A
@HQ5V4:00017:00502
CGTGTCTCTAGGCACAGGATTTTGTGT
+
??BACCDDAAA@BBBDD@??@?9@BCC
@HQ5V4:00017:00520
CGTGTCTCTAGGCACAGGATTTTGTGTAG
+
B@B@BCDDAAA@CBBBC@CDDB9AACCBC
@HQ5V4:00017:00524
CGTGTCTCTAGGCACAGGATTTTGTGTAG
+
BB@BBBCCBBB@CCBDC@BBB@6:;;A@B
@HQ5V4:00017:00531
CGTGTCTCTAGGCACAGGATTTTGTGTAG
+
AAAAAAAA@@@@A@BBCA????6?@BCBB
@HQ5V4:00019:00518
CCTCCGCCCAAT
+
;84/,/1/+/,/
@HQ5V4:00019:00526
CGTGTCTCTAGGCACAGGATTTTGTGTAG
+
BAABBBCDAAA@C@@?CACBBB:@AAA@D
@HQ5V4:00021:00511
TGATACGTCTCCTTCCTTAGTTACTTCA
+
?AA<>>BBBBB@B@C?B??B?>BBA@CB
@HQ5V4:00023:00511
CGTGTCTCTAGGCACAGGATTTTGTGTAG
+
@@A@@B<><ED>=<BB@<9999/999<CC
@HQ5V4:00024:00535
CGTGTCTCTAGGCACAGGATTTTGTGTAG
+
BB@@BBCDBBC@BABAB@BCBC:CDDCCB
@HQ5V4:00024:00548
CGTGTCTCTAGGCACAGGATTTTGTGTAG
+
BBABBBBBAAA@DBBBB@BBEC:DDBABD
@HQ5V4:00025:00519
CGTGTCTCTAGGCACAGGATTTTGTGTAG
+
B@BBBB@@>?@@CABBB@BBBB9BCDCDB
@HQ5V4:00025:00534
CGTGTCTCTAGGCACAGATTTTGTGTAG
+
CCCFCAAA><9@@99994444,944449
@HQ5V4:00025:00536
CGTGTCTCTAGGCACAGGATTTTGTGTAG
+
BBB@BBBBDDA@BBBBC@CBDD9CDCCCB
@HQ5V4:00026:00522
CGTGTCTCTAGGCACAGGATTTTGTGTAG
+
AA@@BBBBA??@CBBBC@BABA9ABBCCB
@HQ5V4:00026:00526
CGTGTCTCTAGGCACAGGATTTTGTGTAG
+
CBBB;9<CCDDCCBBBCABBBB9AB@AAA
@HQ5V4:00026:00531
CGTGTCTCTACGGCACAGGATTTTGTGTAGA
+
@BA@@><22111::BBBA>>@>>4?99944:
@HQ5V4:00027:00505
CGTGTCTCTAGGCACAGGATTTTGTGTAG
+
@@@@@AAA>?@@AABAA?@@AA:BCCCB:
@HQ5V4:00028:00524
CGTGTCTCTAGGCACAGGATTTTGTGTAG
+
?@@@BBAAB?@@CBBBC@BBBB:BCDCBA
@HQ5V4:00028:00542
CGTGTCTCTAGGCACAGGATTTTGTGTAG
+
B@@@BBBBBCB@DBBB;:::::6;;8,,-
@HQ5V4:00029:00513
CGTGTCTCTAGGCACAGGATTTTGTGTAG
+
AAB@BBAA>?D@CBBBC@BBBB9ACCDBA
@HQ5V4:00029:00519
CGTGTCTCTAGGCACAGGATTTTGTGTAG
+
BBB@BBAA>?D@CBBBB@BBBB:CDCCCB
@HQ5V4:00030:00500
CGTGTCTCTAGGCACAGGATTTTGTGTAG
+
BBB@BBAA=?@@ABBBBACCCC:DCDDB:
@HQ5V4:00030:00536
CGTGTCTCTAGGCACAGGATTTTGTGTAG
+
BBBBBCCBAAA@CBBBB@BBCB9BDDCCA
@HQ5V4:00031:00530
CGTGTCTCTAGGCACAGGATTTTGTGTAG
+
CBBABBDDBAC@BBB?A?>ABA:CDCDCB
@HQ5V4:00031:00532
CGTGTCTCTAGGCACAGGATTTTGTGTAG
+
BBBBBCDDAAA@BBBBB@BBCB:DCC>94
@HQ5V4:00031:00540
CGTGTCTCTAGGCACAGGATTTTGTGTAG
+
B@@ABBDDAAA@BBBBB?BBCB:BCCBBB
@HQ5V4:00032:00546
CGTGTCTCTAGGCACAGGATTTTGTGTAG
+
BBAAAECCBAC@BBBBH?CCDC9BCC;;<
@HQ5V4:00033:00528
CGTGTCTCTAGGCACAGGATTTGATGTAG
+
4444444499924>9942444-44999==
@HQ5V4:00033:00535
CGTGTCTCTAGGCACAGGATTTTGTGTAG
+
??BABBAA=?B@BBBAA>@@BA:BBBBBB
@HQ5V4:00035:00521
CGTGTCTCTAGGCACAGGATTTTGTGTAG
+
?@@@BBCD:::?AAABC?BBCC9CCCCCB
@HQ5V4:00035:00525
CGTGTCTCTAGGCACAGGATTTTGTGTAG
+
BBB@BBAABCB@CBBBB@ECBC:BBBCBB
@HQ5V4:00035:00527
TGATACGTCTCCTTCCTTAGTTACTTCAGT
+
BBA?BBBBBEB?A@B>=<A:96;@@>ABBA
@HQ5V4:00036:00528
CGTGTCTCTAGGCACAGGATTTTGTGTAG
+
AAAABCCB??A@CBBBB=AAAA7ABBC@@
@HQ5V4:00037:00516
CGTGTCTCTAGGCACAGGATTTTGTGTAG
+
AAB@BCDDAAA@DBABB?BBCC:CBGBB@
@HQ5V4:00037:00544
CGTGTCTCTAGGCACAGGATTTTGTGTAG
+
BBBACCDDAABAB?@=><9999/9999>9
@HQ5V4:00038:00506
CGTGTCTCTTAGGCACAGGATTTTGTGTAG
+
CCBBBCCDD@CB@?===@=@@@A7AAAA@<
@HQ5V4:00038:00509
CGTGTCTCTAGGCACAGGATTTTGTTAG
+
BBB@BCDDAAA@BCEAA?BBFC:CC@B;
@HQ5V4:00040:00512
CGTGTCTCTAGGCACAGGATTTTGTGTAG
+
BBB@BCCCBBCCCBAAB?BBCC9CCCBB@
@HQ5V4:00040:00537
CGTGTCTCTAGGCACAGGATTTTGTGTAAGA
+
AAB@BCDDAA@@B===>;>>>>0;<<11-11
@HQ5V4:00041:00503
CGTGTCTCTAGGCACAGGATTTTGTGTAG
+
BBBBBDHC;:<?A>>>>;??>>4>@??>9
@HQ5V4:00041:00509
CGTGTCTCTAAGCACAGGATTTTGTGTAG
+
@@BBBHCCAA>AC==?B=@ACC9CBBA@;
@HQ5V4:00041:00512
CGTGTCTCTAGGCACAGGATTTTGTGTAG
+
CCB@BCDDAA@?B===@=@@AA7AABBB<
@HQ5V4:00041:00514
CGTGTCTCTAGGCACAGGTTTTTGTGTAG
+
BBA>ACDDAAA@DCBBB=ABA@2ABBBBA
@HQ5V4:00042:00501
CGTGTCTCTAGGCACAGGATTTTGTGTAG
+
BABCCCHGADA@A>>>><??>>4?AB999
@HQ5V4:00042:00536
CGTGTCTCTAGGCACAGGATTTTGTGTAG
+
BBB?BCCC@@A@CBBCCBAAHH:CBBAAB
@HQ5V4:00043:00521
CGTGTCTCTAGGCACAGGATTTTGTGTAG
+
BBCCCCCC@@D@A?=>@>BBCC9BBBA@@
@HQ5V4:00044:00542
CGTGTCTCTAGGCACAGGATTTTGTGTAG
+
BBBCCHCC;:=@@=>>>69999/9>>984
@HQ5V4:00045:00505
CGTGTCTCTAGGCACAGGATTTTGTGTAG
+
BBCBCHCCBAB@C===@=@@DD7AAAB@9
@HQ5V4:00045:00527
CGTGTCTCTAGGCACAGGATTTTGTGTAG
+
BBBCCGDC@@AE@@@@@=>@BA7@@AA@9
@HQ5V4:00046:00520
CGTGTCTCTAGGCACAGGATTTTGTGTAG
+
BBBCCDCC@@A@B@==>;>>>>4>@@A@<
@HQ5V4:00047:00546
CGTGTCTCTAGGCACAGGATTTTGTGTAG
+
BBCCCFDD::;=>>999599@A/999;@=
@HQ5V4:00004:00585
CGTGTCTCTAGGCACAGGATTTTGTGTAG
+
BBBABABB@ACBCB?99:4444,999>>>
@HQ5V4:00004:00591
CGTGTCTCTAGGCACAGGATTTTGTGTAG
+
CBCCBBBCAA@?B;411,1111+//////
@HQ5V4:00004:00594
CGTGTCTCTAGGCACAGGATTTTTTGTGTAG
+
BBAA@@@A@@D@DB=999444499*999449
@HQ5V4:00004:00596
CGTGTCTCTAGGCACAGGATTTTTTTTTT
+
BBBBAABBABCCB@8//,11111111111
@HQ5V4:00004:00598
CGTGTCTCTAGGCACAGGATTTTGTGTAG
+
BBAAAAAA@@C@CC=9994444-999944
@HQ5V4:00005:00565
CGTGTCTCTAGGCACAGT
+
@AAA@DD<;;@>11-*)(
@HQ5V4:00005:00587
CGTGTCTCTAGGCACAGGATTTTGTGTAG
+
BBBBBBBBACD@CBB?=94444,9=>>>>
@HQ5V4:00006:00575
CGTGTCTCTAGGCACAGGATTTTGTGTAG
+
BBBBBBCDAAA@CBEA=:4444-9??>@A
@HQ5V4:00008:00579
CGTGTCTCTAGGCACAGGATTTTGTGTAG
+
BBB@BBCCBAC?AABBA:4444,9@@@BC
@HQ5V4:00008:00581
CGTGTCTCTAGGCACAGGATTTTGTGTAG
+
BBAABABB@AB@A@CB;:4444,9>@AAC
@HQ5V4:00008:00584
CGTGTCTCTAGGCACAGGATTTTGTGTAG
+
BBBBBBBBBBDACBAA@<9999-999999
@HQ5V4:00009:00573
CGTGTCTCTAGGCACAGGATTTTGTGTAG
+
?@A9;;<BBCDBC@@@B=A>CC499999>
@HQ5V4:00010:00580
CGTGTCTCTAGGC
+
BBBBBBBBAABAD
@HQ5V4:00010:00591
TGATACGTCTCCTTCCTTAGTTACTTCA
+
A@@@BBBB@BB@C@B?C@>?A<@@@=@?
@HQ5V4:00011:00598
CGTGTCTCTAGGCACAGGATTTTGTGTAG
+
BBB@BBDD@DB@CBAAA?=9992=??@AA
@HQ5V4:00012:00574
CGTGTCTCTAGGCACAGGATTTTGTGTAG
+
BBAAAAAA@@@@C@@@B@ECCB9???BBB
@HQ5V4:00013:00553
CGTGTCTCTAGGCACAGGAT
+
44444444///,//,,/568
@HQ5V4:00013:00555
CGTGTCTCTAGGCACAGGTTT
+
4444;ABA@@@6-+***)***
@HQ5V4:00013:00593
CGTGTCTCTAGGCACAGGATTTTGTGTAG
+
BB@@@AA@@@BCDA???>>=BB6@@??>>
@HQ5V4:00014:00598
ATATCGCGAGGGTATGGAAGACTCTATA
+
BBAABBBBBCB>BFEC@B?BA@@BBBBC
@HQ5V4:00015:00556
CGTGTCTCTAGGCACAGGATTTTGTGTAG
+
BBBC?@ABA????8;<<>ABBB4999944
@HQ5V4:00015:00596
CGTGTCTCTAGGCACGTTT
+
BBBBBCCAA9:<11-((,(
@HQ5V4:00017:00562
CGTGTCTCTAGGCACAGGATTTTGTGTAG
+
BBBBCDDCAA@@BAABC@CCCB9;;999>
@HQ5V4:00017:00588
CGTGTCTCTAGGCACAGGATTTTGTGTAG
+
AAAAAABB@DBAHA?A@@BBBC8@AA>@>
@HQ5V4:00020:00558
CGTGTCTCTAGGCACAGGATTTTGTGTAG
+
BB@@B@@@>AD@A>ABC@????7?BBCBB
@HQ5V4:00020:00567
CGTGTCTCTAGGCACAGGATTTTGTGTAG
+
BAAABB@B@BC@BBBBC@99;91:@BCCB
@HQ5V4:00021:00583
CGTGTCTCTAGGCACAGGATTTTGTGTAG
+
AA@@@AAA>?@@CBB@@<@AAB8@@BDBC
@HQ5V4:00021:00596
CGTGTCTCTAGGCACAGGATTTTGTGTAG
+
BBBBBBBDDCC@C???@<=;>>6@@AAAC
@HQ5V4:00021:00597
TAGTATCAGCCTCGCCATGACGAAGGT
+
4444:@;;9B?;;;@=999944/,,*,
@HQ5V4:00025:00561
CGTGTCTCTAGGCACAGGATTTTGTGTAG
+
B@@@@AAA>?@@CBBBB?AACB:BBCDBB
@HQ5V4:00025:00564
CGTGTCTCTAGGCACAGGATTTTGTGTAG
+
BB@@BBDDDDABBBBCC>?@BB:CDCCBA
@HQ5V4:00027:00554
CGTGTCTCTAGGCACAGGATTTTGTGTAG
+
BBBBCDCDAA@BC?>=A<9999-9>?A@A
@HQ5V4:00028:00592
CGTGTCTCTAGGCACAGGATTTTGTGTAG
+
BBBBBBBB?@ABDAAAA>ABEB:DECCCA
@HQ5V4:00029:00556
TGATACGTCTCCTTCCTTAGTTACTTCA
+
AAA@BBBBBBB@C@C@C@A?>;@@@=@C
@HQ5V4:00029:00558
CGTGTCTCTAGGCACAGGATTTTGTGTAG
+
BAB@BBCDBBB@CBCBE?CBCC:BCCBCB
@HQ5V4:00029:00573
CGTGTCTCTAGGCACAGGATTTGTGTAG
+
>ACCBBAAAAA@@A?>>;9991494444
@HQ5V4:00031:00557
CGTGTCTCTAGGCACAGGATTTTGTGTAG
+
BBB@BBAA>?@@BBBBB@BBBC:DDCCBB
@HQ5V4:00031:00566
CGTGTCTCTAGGCACAGGA
+
BBB@BBCCBBC@BBBDC>B
@HQ5V4:00031:00583
CGTGTCTCTAGGCACAGGATTTTGTGTAG
+
@@@@@AAAB?B@BBBBB@BBBB:BCCCB@
@HQ5V4:00032:00585
CGTGTCTCTAGGCACAGGATTTGTGTAG
+
<<ABBBDDCCB>>>999599914444;=
@HQ5V4:00033:00578
CGTGTCTCTAGGCACAGGATTTTGTGTAG
+
BBBBCCDDAAA@ABBBB@BBCB:DDDCCB
@HQ5V4:00034:00571
CGTGTCTCTAGGCACAGGATTTTGTGTAGAGG
+
BBB@BBDDBBB@BBBBB@CACB:CBCCC??@@
@HQ5V4:00034:00573
CGTGTCTCTAGGCACAGGATTTTGTGTAG
+
AAB@BBDDBBB@BBEBB@CCCB:CDCBBA
@HQ5V4:00036:00557
CGTGTCTCTAGGCACAGGATTTTGTGTAG
+
BBB@BBDDAAA@DB??A79;>@4?ACCBA
@HQ5V4:00036:00569
CGTGTCTCTAGGCACAGGATTTTGTGTAG
+
BAA@BCDCAA@>==>=A=@@BB9CBBBB<
@HQ5V4:00037:00575
CGTGTCTCTAGGCACAGGATTTTGTGTAG
+
BBBABCCC:::CCBBBC@BBCC:CCCCCA
@HQ5V4:00038:00569
CGTGTCTCTAGGCACAGGATTTTGTGTAG
+
BBBBBBCDAAAABB>?A@AAED:DEFFDA
@HQ5V4:00038:00570
CGTGTCTCTAGGCACAGGATTTTGTGTAG
+
CBBCEDCCA@AAC@;;<8<<BC7CBC<<;
@HQ5V4:00038:00594
CGTGTCTCTAGGCACAGGATTTTGTGAG
+
CCAABCCC@@ABCBBDCBCCCC:CDBB<
@HQ5V4:00038:00598
CGTGTCTCTAGGCACAGGATTTTGTGTAG
+
BBAABCBB?@A@CBEAB?CCCC:BCCCCA
@HQ5V4:00039:00575
CGTGTCTCTAGGC
+
BBB@BBBBBCB@C
@HQ5V4:00039:00583
CGTGTCTCTAGGCACAGGATTTTGTGTAG
+
AA?=?BBBB?B@ABA?B@C@BA9BCCBB;
@HQ5V4:00040:00577
CGTGTCTCTAGGCACAGGATTTTGTGTAG
+
BBBBBCDC==<?A@;<;=@AEC9CAA;94
@HQ5V4:00041:00577
CGTGTCTCTAGGCACAGGATTTTGTGTAG
+
@AB>BCCBAABACBAB>A>>>>6;:8111
@HQ5V4:00044:00582
CGTGTCTCTAGGCACAGGATTTGTGTAG
+
4484449999:998444<9991499444
@HQ5V4:00044:00588
CGTGTCTCTAGGCACAGGATTTTGTGTAGA
+
@AB@BBBBBCB@BBBB>A>>?A58771111
@HQ5V4:00046:00592
CGTGTCTCTAGGCACAGGATTTTGTGTAG
+
BAA@BCBBBCB@CBBBC?BBCC:CCCDB@
@HQ5V4:00047:00572
TACTGAGCTACACACACAGAAAGATTGGT
+
C?@@CCDCBB@?=@999?9991444249:
@HQ5V4:00048:00594
CGTGTCTCTAGGCACAGGATTTTGTGTAG
+
AABBBCCDCCC=<@CCC?BCCB9BBCECB
@HQ5V4:00004:00613
CGTGTCTCTAGGCACAGGATTTTGTGTAG
+
;;@BBCDEBAA?BBBBB>BBBB7AA<<<C
@HQ5V4:00004:00616
CGTGTCTCTAGGCACAGGATTTTGTGTAG
+
BBBABCCCEBCAAAB?>;=>>;2==999?
@HQ5V4:00004:00622
CGTGTCTCTAGGCACAGGATTTTTTTT
+
AABBBCBCAAA@BAB;;:444444449
@HQ5V4:00004:00624
CGTGTCTCTAGGCACAGGATTTTTTTTTTTGTGTAG
+
BACBBCBBBAD@BBBBB@BABBBABBCJC"<@=GGC
@HQ5V4:00004:00628
TCCTATGCGCTCCGACAGTTGTCTAAGGT
+
442449D>>60/,/20,//,///4:8924
@HQ5V4:00004:00635
TGATACGTCTCCGTTCCTTAGTTATCTTCA
+
44489944/11,//,/,/,.6894444244
@HQ5V4:00004:00642
CGTGTCTCTAGGCACAGGATTTTTTTTGTGTAG
+
AABBBBBBBAB@CCCA?=?CCCCHHD%<<911<
@HQ5V4:00004:00644
CGTGTCTCTAGGCACAGGATTTTTTTT
+
@@BBBBB@B@B@DB;;;:444444999
@HQ5V4:00004:00646
CGTGTCTCTAGGCACAGGATTTTTTT
+
@@CBBCBBCCB@B>1--+--888770
@HQ5V4:00005:00600
CGTGTCTCTAGGCACAGGATTTTGTGTAG
+
BB??BBDDBDA?BBBBC@AAA=6???ABB
@HQ5V4:00005:00606
CGTGTCTCTAGGCACAGGATTTTGTGTAG
+
BBBBBCCDAA@?BBBB@:4444,9??@@A
@HQ5V4:00005:00607
CGTGTCTCTAGGCACAGGATTTTGTGTAG
+
BBCBCCCCAAA@CBBBD@AAA@9ABABBC
@HQ5V4:00005:00608
CGTGTCTCTAGGCACAGGATTTTGTGTAG
+
@A@AACEDDAA>A=:8459999/999///
@HQ5V4:00005:00617
CGTGTCTCTAGGCACAGGATTTTTTTTTTTTT
+
@@@A@CCCAA@59991-+-8888888877722
@HQ5V4:00005:00619
CGTGTCTCTAGGCACAGGATTTTTTGTGTAG
+
ABBBBCBBAAA?BBHB@:444444(9==@CC
@HQ5V4:00005:00622
CGTGTCTCTAGGCACAGGATTTTTTTTTTT
+
AABBBCEDBEA@CCB;;:///////11111
@HQ5V4:00005:00624
CGTGTCTCTAGGCACAGGATTTTGTGTAG
+
@??A@BBC;:;?BB@>@>9999-9@@@@C
@HQ5V4:00005:00627
CGTGTCTCTAGGCACAGA
+
849=9;@A;<<6911-**
@HQ5V4:00005:00631
CGTGTCTCTAGGCACAGGATTTTTGTGTAG
+
AABBBCBBBADEBBBBB?>==99/999@AA
@HQ5V4:00005:00643
CGTGTCTCTAGGCACAGGATTTG
+
8=4999999;9:B@111,//8+/
@HQ5V4:00005:00647
CGTGTCTCTAGGCACAGGATTTTTTTT
+
;;;>@A<<<AA>EA@@@=999999999
@HQ5V4:00006:00604
TAGTATCAGCCTCGCCATGACGAAGGTATTCC
+
<<BBBBC?@@@<?@?=@BBBCDB>B@BAA=@C
@HQ5V4:00006:00608
CGTGTCTCTAGGCACAG
+
AB>@@@@A9<9691-*(
@HQ5V4:00006:00620
CGTGTCTCTAGGCACAGGATTTTGTGTAG
+
ABAABBBBAAA@CBBBB@CBBB9??=?@>
@HQ5V4:00006:00624
CGTGTCTCTAGGCACAGGATTTTGTGTAG
+
44988@AC=<<BCCBBB?==>>/99@A@@
@HQ5V4:00006:00631
CGTGTCTCTAGGCACAGGATTTTTTTT
+
BABCCCCCAAAACB;99<444999999
@HQ5V4:00006:00644
CGTGTCTCTAGGCACAGGATTTTTGTGTA
+
AAABBBCBBBB@CBB?=944444+9??11
@HQ5V4:00007:00603
CGTGTCTCTAGGCACAGGATTTTGTGTAG
+
ABBBBCBBAABACBBBB@BABA-999999
@HQ5V4:00007:00617
CGTGTCTCTAGGCACAGGATTTTGTGTAG
+
BBA>ABBCBBB?BBCBB@DECA69;9?>>
@HQ5V4:00007:00620
CGTGTCTCTAGGCACAGGATTTGTGA
+
BB?@@@ABABB899>9959991///,
@HQ5V4:00007:00622
CGTGTCTCTAGGCACAGGATTTTGTGTAG
+
BBBABBCDDDA@BBBDB@===92999@>>
@HQ5V4:00007:00632
CGTTTCTCTAGGCACA
+
@@@B<@;;9>B@9;4;
@HQ5V4:00007:00634
CGTGTCTCTAGGCACAGGATTTTTTTTTTTTTGTGTAG
+
AACCCDDDAAACAAB;>?11///////1111"111=>>
@HQ5V4:00008:00611
CGTGTCTCTAGGCACAGGATTTTGTGTA
+
BBAAACDDBBB@CBB?=;999929??;;
@HQ5V4:00008:00618
TCTCTATGCGCTCCACATGTCTAAGGTA
+
AAAACCCCCDCAB>>=?999911,/,//
@HQ5V4:00008:00628
ATCAGACACGGACACAGCAGAACACAC
+
BBB?@@BBBB=@?BBA@A?99;999>>
@HQ5V4:00008:00630
ATATCGCGAGGGTATGGAAGACTCTATA
+
BBBBBCBAAAA?ABCCAB?CCCBBBBBB
@HQ5V4:00008:00646
CGTGTCTCTAGGCACAGGATTTTTGTGTAG
+
A@BBBCBBBBB@CBDBA:44444+9@@BCC
@HQ5V4:00009:00611
CGTGTCTCTAGGCACAGGATTTTGTGA
+
??>A=A?>99969999959999,///,
@HQ5V4:00009:00620
CGTGTCTCTAGGCACAGGATTTTGTGTAG
+
CBBBBBDDBGB@EBBA@<=9992499?99
@HQ5V4:00009:00623
CGTGTCTCTAGGCACAGGATTTTGTGTAG
+
ABBABBBAA?@?@@BAA@BBCC:BBCDDD
@HQ5V4:00009:00644
CGTGTCTCTAGGCACAGGATTTTTTTTTTTTGTGTAG
+
AABBCECCACG@BB;::9999999999999"444;@B
@HQ5V4:00010:00622
CGTGTCTCTAGGCACAGGATTTTGTGTAG
+
BBBB??ACAAB@CBA9959999/999999
@HQ5V4:00010:00624
CGTGTCTCTAGGCACAGGATTTTGTGTAG
+
BBAAACBBAAA@CBBBB@@=@=9AAA?BB
@HQ5V4:00010:00630
CGTGTCTCTAGGCACAGGATTTTGTGTAG
+
AABBBCBBAAA@BBBBB?999919>?BCD
@HQ5V4:00011:00614
CGTGTCTCTAGGCACAGGATTTTGTGTAG
+
BBBBBCCCBBB?BBBAA@AAAA:BDDAAB
@HQ5V4:00012:00617
CGTGTCTCTAGGCACAGGATTTTGTGTAG
+
AABBECDDAEA?EBBBC@AAAA9ACBCCC
@HQ5V4:00012:00619
CGTGTCTCTACGGCACAGGATTTGTGTAGA
+
4449994/////,//944244914:94449
@HQ5V4:00012:00624
CGTGTCTCTAAGGCA
+
8>@9991///,/774
@HQ5V4:00012:00641
CGTGTCGTCCCTAGGC
+
891111////+/4424
@HQ5V4:00013:00625
CGTGTCTCTAGGCACAGGATTTTGTGTAG
+
ABCDBBBGCGDCGB?@><9999/99999>
@HQ5V4:00013:00649
CGTGTCTCTAGGCACAGGATTTTGTGTAG
+
BABAADA?AFF?BCCA?<9944-9>@@>@
@HQ5V4:00014:00619
CGTGTCTCTAGGCACAGGATTTTGTGTAG
+
BBAABDCCCEC@ABBBA<@===6=@A>@A
@HQ5V4:00014:00620
CGTGTCTCTAGGCACAGGATTTGTGA
+
@@@A99=@@>><>999959990444/
@HQ5V4:00014:00626
CGTGTCTCTAGGCACAGGATTTTGTGTAG
+
CBBBABCE::=AC?@@9;9999/999111
@HQ5V4:00015:00619
TAGTATCAGCCTCGCCATGACGAAGGTATTCC
+
;;99ACBBDC@B@@@=@A>@@@@99:944245
@HQ5V4:00015:00628
CGTATCTCTAGGCACAGGATTTTGTGTAG
+
AABABBBBBAA@BBAAA@ACCC9BBBCCC
@HQ5V4:00016:00605
CGTGTCTCTAGGCACAGGATTTTGTGTAG
+
BBBBCDCCAEA@CCCBB>BA=A7@@ABAA
@HQ5V4:00016:00626
CGTGTCTCTAGGCACAGGATTTTGTGTAG
+
BBBBBBBC@@ACCBBBB@ECCC:DDBDBB
@HQ5V4:00017:00619
CGTGTCTCTAGGCACAGGATTTTGTGTAG
+
BBBBBCCDCCC?AABBB@BBBA9BCCCDB
@HQ5V4:00017:00643
TGATACGTCTCCTTCCTTAGTTACTTCA
+
@<;;BAA>A@@=>=@;@=?@@?999;99
@HQ5V4:00018:00604
ATATCGCGAGGGTATGGAAGACTTCTATAG
+
98@>948447856///,/,///186=8843
@HQ5V4:00018:00617
CGTGTCTCTAGGCACAGGATTTTGTGTAG
+
BBBBBCCEAA@ABBBCB?AAA=9AAABBC
@HQ5V4:00018:00621
CGTGTCTCTAGGCACAGGATTTTGTGTA
+
BBAACCCDAAABCBBDC?BAA>9AAABB
@HQ5V4:00018:00622
CGTGTCTCTAGGCACAGGATTTTGTGTAG
+
BBBBCCCDA@A@CBBBC@BCBC9BCCCBB
@HQ5V4:00019:00614
TCTCTATGCGCTCCACATGTCTAAGGT
+
AABB@?<><BB>@599994449?2424
@HQ5V4:00019:00616
CGTGTCTCTAGGCACAGGATTTTGTGTAG
+
BBB@BBDDAEA@DBBBB?====6=@ACCC
@HQ5V4:00019:00642
CGTGTCTCTAGGCACAGGATTTTGTGTAG
+
BBBBBBCCADD?@@AAA?AAAA8@@CBBB
@HQ5V4:00020:00615
CGTGTCTCTAGGCACAGGATTTTGTGTAG
+
;<;BBBCC=<<=>>>9969999/999449
@HQ5V4:00020:00617
CGTGTCTCTAGGCACAGGATTTGTGTAG
+
ABACCCCC=<=>@A@99599919>@@AB
@HQ5V4:00020:00637
TGATACGTCTCCTTCCTTAGTTACTTCA
+
BA@@BBBBBBB@C@B@D@B??=?BC?BC
@HQ5V4:00020:00647
CGTGTCTCTAGGCACAGGATTTTGTGTAG
+
ABBBBBCCB@@?@@BBC@BBBC:DCCCBB
@HQ5V4:00022:00620
CGTGTCTCTAGGCACAGGATTTTGTGTAG
+
ABBBCCECAAA@DBBBB@>>>>6?BCBBC
@HQ5V4:00022:00648
CGTGTCTCTAGGCACAGGATTTTGTGTAAAGGC
+
?ABBBD@@@CC@CBBBB@CCCB9BB@?>@0959
@HQ5V4:00023:00613
CGTGTCTCTAGGCACAGGATTTTGTGTAG
+
BBBBBCCC::=@CBCBB?CBCB9CCCCCC
@HQ5V4:00024:00610
ATATCGCGAGGGTATGGAAGACTCTATAG
+
CAC:;;<<<;B=@@91,/77//////443
@HQ5V4:00025:00619
CGTGTCTCTAGGCACAGGATTTTGTGTAG
+
AABBBCDDAAA@CBBB?<===96=>?BBB
@HQ5V4:00025:00639
CGTGTCTCTAGGCACAGGATTTTGTGTAG
+
BBBBBCCCDCC@DBBCB?>>>=6?BBCDB
@HQ5V4:00025:00646
CGTGTCTCTAGGCACCAGGATTTTGTGTAG
+
BBBBBCCCBBB@CBB@B@:444419?ACCE
@HQ5V4:00027:00623
CGTGTCTCTAGGCACAGGATTTTGTGTAG
+
@AABCCCC::>@BBBBC@CBBB:BCCCDD
@HQ5V4:00027:00646
CGTGTCTCTAGGCACAGGATTTTGTGTAG
+
BBBBBBCCCCD@BBBDB@>=??6?BCCCB
@HQ5V4:00028:00612
CGTGTCTCTAGGCACAGGATTTTGTGTAG
+
CBBBCCCCAAA@AAB@><9999/;BBBCD
@HQ5V4:00029:00630
CGTGTCTCTAGGCACAGGATTTTGTGTAG
+
BBBBCCDD::>BDDCCD@CCCC:EDDCCC
@HQ5V4:00031:00648
CGTGTCTCTAGGCACAGGATTTTGTGTAG
+
BBB?@BAAACEDCCCCCBCCCC:DCCBAB
@HQ5V4:00033:00617
CGTGTCTCTAGGCACAGGATTTTGTGTAG
+
//1/444//11,//449@EBCC9C<::=9
@HQ5V4:00036:00603
CGTGTCTCTAGGCACAGGATTTTGTGTAG
+
BDBBBCCCAAA?A@BBB?BBDE:DCDBBA
@HQ5V4:00036:00647
CGTGTCTCTAGGCACAGGATTTTGTATAG
+
ABBBBCCBBBC@CBCBC@BBEC9C@=>>9
@HQ5V4:00037:00627
CGTGTCTCTAGGCACAGGATTTTGTGTAG
+
CBBBCCCB@@A@CBBAB@BBCC:CCGCEA
@HQ5V4:00037:00633
CGTGTCTCTAAGCACAGGATTTTGTGTAG
+
BBBBCBCB;:8=CBBBB@BBCD:CCCBB@
@HQ5V4:00037:00640
CGTGTCTCTAGGCACAGGATTTTGTGTAG
+
BBBBBCBBBBB@BBCCB<=?=?6=?ABB@
@HQ5V4:00040:00638
CGTGTCTCTAGGCACAGGATTTTGTGTAG
+
BBBBBEBBBAB@BBBBB>999919B?BCB
@HQ5V4:00041:00638
CGTGTCTCTAGGCACAGGATTTTGTGAGGC
+
BBBCCDCCCCB@CBBBB=AACC:CAAAAAA
@HQ5V4:00045:00617
TACTGAGCTACACACACAGAAAGATTGGT
+
D@AACCCBAABB@@>>9999919>989<;
@HQ5V4:00046:00602
CGTGTCTCTAGGCACAGGATTTTGTGTAG
+
BBBCCGEEAAA?BBAAA?ADCE9CBCAA@
@HQ5V4:00046:00616
CGTGTCTCTAGGCACAGGATTTTGTGTAG
+
BBDBBCDCBAE@CBAAB=@@BC9BABA@@
@HQ5V4:00047:00644
CGTGTCTCTAGGCACAGGATTTTGTGTAG
+
BBCCCCCCCCCBEB==>599??4>@A9<9
@HQ5V4:00005:00650
CGTTGTCTCCTA
+
;1/,17//4244
@HQ5V4:00005:00652
CGTGTCTCTAGGCACAGGATTTTTTTTTTTTTTTTTGTGTAG
+
ABCBCC@@@AA@DBC;;:8666666::::;<<?<;"1//888
@HQ5V4:00005:00672
CGTGTCTCTAGGCACAGGGGGGGGGGGGATTTTTTTT
+
AABBBCCDDA?;988999999999999"999994444
@HQ5V4:00005:00674
CGTGTCTCTAGGGGCACAGGGGGGGG
+
BBBBB=9=;4999/4>>884444444
@HQ5V4:00006:00661
ACGAGTGCGTTCCCCATGTCGTAGGTACTC
+
BBB>AB??>92999-9999>A>@>==211<
@HQ5V4:00006:00672
CGTGTCTCTAGGCACAGGATTTTTTTTTGTGT
+
AAAAAABABAA@CCCBB>==9999=>?"9991
@HQ5V4:00006:00673
TAGTATCAGCCTCGCCATGACGAAGGTATTCC
+
BBB@?AAABB@CBCCA??9;99959244/,/,
@HQ5V4:00007:00652
TACTGAGCTACACACACAGAAAGATCGGT
+
BAABCCCBABBB@@ACCCCCC>;<999;9
@HQ5V4:00007:00655
TGATACGTCTCCTTCCTTAGTTACTTCA
+
BBCCBBCBBBB@B@C?B?ABB<?@@=>>
@HQ5V4:00009:00655
TAGTATCAGCCTCGCCATGACGAAGGTATTCC
+
<;CCCBB@@@?ABAB@BBBBB996;=@>@=@>
@HQ5V4:00009:00663
CGTGTCTCTAGGCACAGGATTTGTGA
+
??ABCBAA==B@DB:998444-9994
@HQ5V4:00009:00667
CGTGTCTCTAGGCACAGGATTTTTTGTGTAG
+
@@AAAA>>>>>@BACA;:444444)9@@A@A
@HQ5V4:00010:00665
CGTGTCTCTAGGCACAGGATTTTGTGTAG
+
BBBBBCCCBBCCCBA=984444/999999
@HQ5V4:00010:00676
CGTGTCTCTAGGCACAGGATTTTTTTT
+
BBBBBBBBBBB@BB;;;:444449999
@HQ5V4:00011:00664
CGTGTCTCTAGGCACAGGATTTTTTTTTTTTTTTTTTGTGTAG
+
@ABABBAA?@D@BAB:87////////1111111111"///88:
@HQ5V4:00011:00673
CGTATCTCTAGGCACAGGATTTTGTGTAG
+
BABBBB@??BB@EBBCB?=9994=???>>
@HQ5V4:00012:00677
CGTGTCTCTAGGCACAGGATTTTGTGTAG
+
BBBBBBBCABBACCCB@<9444-999?>@
@HQ5V4:00013:00650
CGTGTCTCTAGGCACAGGATTTGTGTAG
+
AAAA@BCC<>>@DAA>><99914=4444
@HQ5V4:00013:00659
CGTGTCTCTAGGCACAAGATTTTGTGTAG
+
<<CCBCCDBAA?CCDD@CBBAA9ACBD@B
@HQ5V4:00013:00672
CGTGTCTCTAGGCACAGGATTTTGTGTAG
+
BBBBBBBBBBB@BBBDB?9444,4:9==B
@HQ5V4:00014:00660
TAGTATCAGCCTCGCCATGACGAAGGTATTCC
+
@@AACCB@?BCABCB>BBBBBBB??<:44596
@HQ5V4:00017:00655
CGTGTCTCTAGGCACAGGATTTTGTGTAG
+
@@BBBCAAAAA@DBBCC@????9?CCCCB
@HQ5V4:00018:00654
CGTGTCTCTAGGCACAGGATTTTGTGTAG
+
BBBABCBBB@B@DBDB@:4444,4@ABCC
@HQ5V4:00020:00669
AGCACTGTAGCTGTCACTAGTTACTTGT
+
?@CGBBBCBBCCCCCBBBCCCD@?@9;;
@HQ5V4:00022:00696
CGTGTCTCTAGGCACAGGATTTTGTGTAG
+
BABB?BCCDAA@BB@>@<9999/9AAAAC
@HQ5V4:00024:00651
TACTGAGCTACACACACAGAAAGATTGGT
+
BABBCCCCBCCBC?@?BBA??<@@@=B@B
@HQ5V4:00024:00678
CGTGTCTCTAGGCACAGGATTTTGTGTAG
+
BBBBB?A=AAA@BACBA:4444-9@@BCC
@HQ5V4:00027:00650
CGTGTCTCTAGGCACAGGATTTTGTGTAG
+
ABBBECCBBBBADCBCA>@@@@6@DB@@@
@HQ5V4:00028:00671
CGTGTCTCTAGGCACAGGATTTTGTGTAG
+
A??BBBCACBBBBBBB@:4444,4;FBCC
@HQ5V4:00028:00690
CGTGTCTCTAGGCACAGGATTTTGTGTAG
+
@BBAA?==@@B@BBDB;:4444-9@@BCB
@HQ5V4:00029:00678
CGTGTCTCTAGGCACAGGATTTTGTGTAG
+
B@B@BBAC?@B?@BBA;:4444/9AABCC
@HQ5V4:00030:00681
CGTGTCTCTAGGCACAGGATTTTGTGTAG
+
BBBBBBCCBBBABBBB;<9444/9BCBCC
@HQ5V4:00034:00663
CGTGTCTCTAGGCACAGGATTTTGTGTAG
+
BBBBBBBCAAA@BBBB?>;99919BFAB@
@HQ5V4:00039:00686
CGTGTCTCTAGGCACAGGATTTTGTGTAG
+
BBBBBCCBBCC@CC=9994444/9@AABC
@HQ5V4:00043:00654
ACGCTCGACATGCCCAGGTACAGGAG
+
CBABBEAA@CCCHH?BB@FBBBB>BA
@HQ5V4:00045:00659
CGTGTCTCTAGGCACAGGATTTTGTGTAG
+
A@BBAC;;<<<AA@@BA599?>4>99998
@HQ5V4:00046:00661
CGTGTCTCTAGGCACAGGATTTTGTGTAG
+
@ABBCCAABBBCCBB@?<9999/9AB>AA
@HQ5V4:00009:00703
CGTGTCTTCTAGGCACA
+
;:8//1/,/44/,///7
@HQ5V4:00009:00704
CGTGTCCTCTAGGCACAGGATTTTTTTT
+
BABB9;;;BBAB?BCAA@5999999999
@HQ5V4:00013:00707
CGTGTCTCTAGGCACAGGATTTTGT
+
@99<@@@ABA@<@8991-1111+1/
@HQ5V4:00013:00726
ATCAGACACGGACACAGCAGAACA
+
@@C@@;8991,///////444:44
@HQ5V4:00015:00719
CGTGTCTCTAGGCACAGGATTTTTTTTGTGTAG
+
ABBB?==ABBB?BBBA;:44444499$9@@CCC
@HQ5V4:00017:00709
CGTGTCTCTAGGCACAGGATTTTGTGTAG
+
BBBB???BBBB?BAABB@BBBB:CCCCBB
@HQ5V4:00017:00733
CGTGTCTCTAGGCAC
+
@?A>9<;@AABBD@@
@HQ5V4:00018:00743
CGTGTCTCTAGGCACAGGATTTTTGTGTAG
+
BBB@BBCCADB@BBBCB@99494+4??BCC
@HQ5V4:00018:00747
CGTGTCTCTAGGCACAGGATTTTGTGTAG
+
BAA@@BBFBCC?BBBDB@9444,9=999@
@HQ5V4:00019:00747
CGTGTCTCTAGGCACAGGATTTTGTGTAG
+
BBBBBBBCAAA@BABCC@9444,9==?>>
@HQ5V4:00020:00708
CGTGTCTCTAGGCACAGGATTTTGTGTAG
+
BBBABBBA@@@?BAAAA?@@AA:BBCFCB
@HQ5V4:00020:00737
CGTGTCTCTAGGCACAGGATTTTGTGTAG
+
CBBCBBBCCCC@CBBAA>@>>;299999>
@HQ5V4:00021:00736
CGTGTCTCTAGGCACAGGATTTTGTGTAG
+
ABBBA=?C@CD@BABCC@AAA=6==9=>@
@HQ5V4:00022:00722
CGTGTCTCTAGGCACAGGATTTTATGTAG
+
BBBAABBBBAA@BBCBC@BBBC:CCECBB
@HQ5V4:00024:00740
CGTGTCTCTAGGCACAGGATTTTGTGTAG
+
A?==;999999594499<=AB=6=@444/
@HQ5V4:00025:00745
CGTGTCTCTAGGCACAGGATTTTGTGTAG
+
BBBABBBBBBB@BBBBC@CCDD:BFCCBB
@HQ5V4:00026:00725
CGTGTCTCTAGGCACAGGATTTTGTGTAG
+
BCBBCABBAADCCCCCCBCCCB7AA;99B
@HQ5V4:00027:00717
TCTCTATGCGCTCCACATGTCTAAGGT
+
CBBB::@CCCCCC?BBBBCCCCB?C@A
@HQ5V4:00028:00731
CGTGTCTCTAGGCACAGGATTTTGTGTAG
+
BBB@BBCCA@@@BBBBB@BBCB:BBCBBB
@HQ5V4:00028:00740
CGTGTCTCTAGGCCAGGATTTTGTGTAAGGC
+
B@@A@BBBBDD@C@>@9====6=;220)*)*
@HQ5V4:00028:00746
CGTGTCTCTAGGCACAGGATTTTGTGTAG
+
BBHB99;>>998<AA?@>>?@A8ACAEAC
@HQ5V4:00030:00732
CGTGTCTCTAGGCACAGGATTTTGTGTAG
+
;;;>999999969>9>@<9999/9A?;;<
@HQ5V4:00034:00729
ATATCGCGAGGGTATGAAGACT
+
>;<@?;999/1,1111/,////
@HQ5V4:00035:00745
CGTGTCTCTAGGCACAGGATTTTGTGTAG
+
BBB?@@CCCCB@CBDDE@>???6?BBCBB
@HQ5V4:00036:00743
TGATACGTCTCCTTCCTTAGTTACTTCA
+
BBBBBBBBBBA?A@B@D@B@@=@BB>BC
@HQ5V4:00037:00724
CGTGTCTCTAGGCACAGGATTTTGTGTAG
+
BBBBCCCCACB@BB@=994444-9BC@AB
@HQ5V4:00039:00735
CGTGTCTCTAGGCACAGGATTTTGTGTAG
+
BAAAAA@@>??@BBBBC?AABB9B>A?@?
@HQ5V4:00039:00744
ACGCTCGACATGCCCAGGTACAGGAG
+
BB@@ABBBCCCCCC>AA?BDBCC@CC
@HQ5V4:00040:00739
CGTGTCTCTAGGCACAGGATTTTGTGTAG
+
BB@@BACCA@D@BBBB@:444919;CCCB
@HQ5V4:00041:00724
CGTGTCTCTAGGCACAGGATTTTGTGTAG
+
AAAAAAACCBB?BBBDB?????6=?BBB?
@HQ5V4:00021:00753
CGTGTCTCTAGGCACAGGATTTTTTTTTTTGTGTAG
+
BBB=?@AA@B@@BABBC@AA==99?@@@A"BBBFDC
@HQ5V4:00022:00750
CGTGTTCCTCCTAGGC
+
A811-+-***)***0*
@HQ5V4:00023:00757
CGTGTCTCTAGGCACAGGATTTTGTGTAG
+
BBB99<HHCCB?CBBCC@CCCD9BB?B@@
@HQ5V4:00024:00752
CGTGTTCTCTAGGCACAGGATTTTGTGTAG
+
44948249;=?@?CB?>><9999/9@9///
@HQ5V4:00024:00760
CGTGTCTCTAGGCACAGGATTTTGTGT
+
?;;111>>BABCDA@?A94444/999/
@HQ5V4:00026:00773
CGTGTCTCTAGGCACAGGATTTTGTGTAG
+
CB9:<CDCCBBACCCEB?=999499999@
@HQ5V4:00027:00761
CGTGTCTCTAGGCACAGGATTTTGTGTAG
+
BBB@@@AA@@@@B@@@B@BBBB:BCCDBB
@HQ5V4:00027:00769
CGTGTCTCTAGGCACAGGATTTTGTGTAG
+
BBB??BBBAAA@BACB=:4444,9BBBCC
@HQ5V4:00027:00773
CGTGACTCTAGCAC
+
4/,,,,,,8/44=:
@HQ5V4:00028:00750
CGTGTTCTCTAGGCACAGGATTTTGTGTAG
+
>:7//,1;<BADBDCC@@94444-9B@@>>
@HQ5V4:00028:00755
CGTGTCTCTACGGCACAGGATTTTTGTGTAGA
+
9>>>>>:11/887:?=987/1111*///////
@HQ5V4:00028:00786
CGTGTCTCTAGGCACAGGATTTTTTTTTTTTTTGTGTAG
+
BBABBBCB@@@@B>BBB@44444449999999"444?@B
@HQ5V4:00029:00758
CGTGTCTCTAGGCACAGGATTTTGTGTAG
+
BBBAAABCAAA?BBBBB@BCCC:CCEDBC
@HQ5V4:00030:00792
ACGAGTGCGTTCCCCATGTCGTAGGTACTC
+
AA?@@BCCBB>BBB:C:::?A=:::;111;
@HQ5V4:00032:00784
CGTGTCTCTAGGCACAGGATTTTGTGTAG
+
BBBBBBAA@@@?BABBC@BBBE:BCCCBB
@HQ5V4:00032:00796
CGTGTCTCTAGGCAC
+
<1///8/49AA>::;
@HQ5V4:00033:00756
CGTGTCTCTAGGCACAGGATTTTGTGTAG
+
:;;<CB<==>>@??>9959999-9??9=E
@HQ5V4:00033:00758
CGTGTCTCTAGGCACAGGATTTTGTGTAG
+
BBB@BBAA@@@?AABBB@CDBD:BCCEBC
@HQ5V4:00033:00769
CGTGTCTCTAGGCACAGGATTTTGTGTAG
+
BB??ABBB@@@@BAAAB@BBBD9DCCCB@
@HQ5V4:00033:00789
CGTGTCTCTAGGCACAGGATTTTGTGTAG
+
BB@AACDDCBBBHCCAA<=999299=?>>
@HQ5V4:00034:00752
CGTGTCTCTAGGCACAGGATTTTGTGTAG
+
BBB9:;CCBB>?CBCBC@ABAA9BDCFBB
@HQ5V4:00034:00771
ATATCGCGAGGGTATGGAAGACTCTATAG
+
BB@ABBBBECC>CCDC?A?ABBBB@A@>;
@HQ5V4:00035:00752
CGTGTCTCTAGGCACAGGATTTTGTGTAG
+
BBB@BBCCBD@?BBBBC@BDCC:DCDCCC
@HQ5V4:00036:00779
CGTGTCTCTAGGCACAGGATTTTGTGTAG
+
==;99>??@AA>ABBB@=9999/9>BA@A
@HQ5V4:00036:00784
ACGCTCGACATGCCCAGGTACAGGAG
+
C8<<CCBBCCDECD@CD@BCCCD@CC
@HQ5V4:00036:00787
CGTGTCTCTAGGCACAGGATTTTGTATA
+
BD9<<B@A@AB?BCBA@<9999/9@?<<
@HQ5V4:00037:00751
CGTGTCTCTAGGCACAGGATTTTGTGTAG
+
A=<11/119@B@AA@CC<<<@@/999?>9
@HQ5V4:00039:00778
CGTGTCTCTAGGCACAGGATTTTGTGTAG
+
CB9;;CCD@?@@CBBAB?BCCC:AACCCC
@HQ5V4:00043:00753
CGTGTCTCTAGGC
+
B@AAAAAA>>>@B
@HQ5V4:00043:00774
TACTGAGCTACACACACAGAAAGATTGGT
+
BB::@CCCCBBAA@BCDB994-898;@@C
@HQ5V4:00044:00770
CGTGTCTCTAGGCACAGGATTTTGTGTAG
+
BBB@@BBBBBB@CBDDC@CCCC:CCBA?=
@HQ5V4:00044:00793
CGTGTCTCTAGGCACAGGATTTTGTGTAG
+
BC:<<CDDAAAACCB@@?@@AB:ABCCCB
@HQ5V4:00046:00759
CGTGTCTCTAGGC
+
BBBBCECBAAB@B
@HQ5V4:00046:00774
CGTGTCTCTAGGCACAGGATTTTGTGTAG
+
BB?@@CCCEAB@DCDCB>>?==6=@@BA@
@HQ5V4:00046:00784
CGTGTCTCTAGGCACAGGATTTTGTGTAG
+
BBA?ABBBB@@@DBBCC@>???6?BBCBB
@HQ5V4:00049:00753
CGTGTCTCTAGGCACAGGATTTTGTGTAG
+
BBBBHCBGDBD@CCBBB=@@==69@BB@9
@HQ5V4:00036:00806
CGTGTCTCTAGGCACAGGATTTTGTGTAG
+
AACCBCBCCED?CBA?@<9999/9DAB@B
@HQ5V4:00040:00814
CGTGTCTCTAGGCACAGGATTTTTTGTGTAG
+
BBAAAAAA>>>@DBDDB?===9==-?CBDCC
@HQ5V4:00042:00823
CGTGTCTCTAGGCACAGGATTTTGTGTAG
+
?@?BBCDA???@ABBDB@999919@ABCD
@HQ5V4:00043:00804
CGTGTCTCTAGGCACAGGATTTTGTGTAG
+
BABBCCCC???BBBBBA:4444,4ABBCC
@HQ5V4:00046:00835
CGTGCACAGGATTTTTTTT
+
<<CDBAACCBBCBB===AA
@HQ5V4:00046:00839
CGTGTCTCTAGGCACAGGATTTTTTGTGTAG
+
A@CCDBCC?@@@ABB@A@AAACCC-@@ACCC
@HQ5V4:00047:00828
CGTGTCTCTAGGCACAGGATTTTGTGTAG
+
///:9ADCBBB@CB>=9;9999/9A@@>@
@HQ5V4:00048:00826
ACGCTCGACATGCCCAGGTACAGGAG
+
3378>99849?999-9@5949==;=9
@HQ5V4:00050:00004
CGTGTCTCTAGGCACAGGATTTTGTGTAG
+
DEBBBBBB?=@@A9;;A>ABCC9CDDCCB
@HQ5V4:00050:00007
CGTGTCTCTAGGCACAGGATTTTGTGTAG
+
@B@@A@@@999?>9999;=>>@6@BCB@@
@HQ5V4:00051:00004
CGTGTCTCTAGGCACAGGATTTTGTGTAG
+
BBBBBAAAAA@?B;;<B@BCCC:DECCCB
@HQ5V4:00051:00012
CGTGTCTCTAGGCACAGGATTTTGTGTAG
+
BEABBBBB=:<@C@@@A>AAAB7ACDBBC
@HQ5V4:00051:00015
CGTGTCTCTAGGCACAGGATTTTGTGTAG
+
@ABABACC???@CBBAC@CCCC:CCCBBB
@HQ5V4:00051:00043
CGTGTCTCTAGGCACAGGATTTTGTGTAG
+
BBB@BBC@AAA@BBBBB?BBCB:CDCCBB
@HQ5V4:00052:00020
CGTGTCTCTAGGCACAGGATTTTGTGTAG
+
@A@@BCCC@AA@CCCDC?BBCC9CDCCBA
@HQ5V4:00052:00025
CGTGTCTCTAGGCACAGGTTTTTGTGTAG
+
BBB@BBDD???@BBB@B@AAAA2BBDCCA
@HQ5V4:00053:00026
CGTGTCTCTAGGCACAGGATTTTGTGTAG
+
BBBBBBDD???BB?B?C@BEBB:CDC@??
@HQ5V4:00053:00029
CGTGTCTCTTACGGCACAGGATTTTGTGTAAGA
+
4=9999///,/66569948:886606////,//
@HQ5V4:00053:00032
CGTGTCTCTAGGCACAGGATTTTGTGTAG
+
@A@@@ADD???@BBBB@>4444,49?BB@
@HQ5V4:00053:00039
CGTGTCTCTAGGCACAGGATTTTGTGTAG
+
AA@@BBDC@?A@BBBBB@BBBB:BDCEDD
@HQ5V4:00053:00041
CGTGTCTCTAAGCACAGGATTTTGTGTAG
+
BBBBCCDD:::=CBBBD@BBBB9BDCDCC
@HQ5V4:00054:00004
CGTGTCTCTAGGCACAGGATTTTGTGTAG
+
BBDDCBBA@?@@C9;<A@CCCB:CCCCCC
@HQ5V4:00054:00005
CGTGTCTCTAGGCACAGGATTTTGTGTAG
+
BBBBB?AAA?@BB;<<ABCCCB8BBCCCC
@HQ5V4:00054:00012
CGTGTCTCTAGGCACAGGATTTTGTGTAG
+
BCBBBBBB::;@C@@@A<9999/9AABAB
@HQ5V4:00054:00037
CGTGTCTCTAGGCACAGGATTTTGTGTAG
+
BBBBCCBBAA@@BBBCC=@@==6@BCBBB
@HQ5V4:00054:00042
CGTGTCTCTAGGCACAGGATTTTGTGTAG
+
B@BABBAACBB@BBBB@?@@AA8ABCBBA
@HQ5V4:00055:00014
CGTGTCTCTAGGCACAGGATTTTGTGTAG
+
BCBBBA?A;;9=@;;<A>9999/9ACAAB
@HQ5V4:00055:00036
CGTGTCTCTAGGCACAGGATTTTGTGTAG
+
BBB@BBDDAAA@BBBBC@CDCC:CCCDB?
@HQ5V4:00055:00040
CGTGTCTCTAGGCACAGGATTTTGTGTAG
+
BBB@BBDDAAA@BBBCC@CCDC:CEDCBB
@HQ5V4:00055:00044
CGTGTCTCTAGGCACAGGATTTTGTGTAG
+
BBB@BBDBAAA@BBBBC@CBBB:BDCCEB
@HQ5V4:00056:00030
CGTGTCTCTAGGCACAGGATTTTGTGTAG
+
BA@@BBCC???@BBBBC@BCDD:BEDCBC
@HQ5V4:00056:00038
CGTGTCTCTAGGCACAGGATTTTGTGTAG
+
BBB@BBCCAAA@BBBBB?@@AA8ACCBBA
@HQ5V4:00057:00005
TACTGAGCTACACACACGATGAAAGATTGGTGC
+
=4444444444899944444944-444242444
@HQ5V4:00058:00038
CGTGTCTCTAGGCACAGGATTTTGTGTAG
+
BBBBBBBCBBB@BBBDC@CCDC:CGDA>>
@HQ5V4:00059:00019
CGTGTCTCTAGGCGACAGGATTTTGTTGTAG
+
B@@@BA99111-1//68;24499,4424:::
@HQ5V4:00060:00034
CGTGTCTCTAGGCACAGGATTTTGTGTAG
+
BB@@BBCC???BBBB@::::::6;>8,,-
@HQ5V4:00060:00038
CGTGTCTCTAGGCACAGAATTTTGTGTAG
+
BBBABCCDAAA@CBBD??>?@;244999@
@HQ5V4:00060:00041
CGTGTCTCTAGGCACAGGATTTTGTGTAG
+
CCBABCDDAA@@C?@@A?>@@@6@CBBAA
@HQ5V4:00061:00007
CGTGTCTCTAGGCACAGGATTTTGTGTAG
+
=AAACBBB@AAACBBBC@CCBB:CDCDB@
@HQ5V4:00062:00015
CGTGTCTCTAGGCACAGGATTTTGTGTAG
+
AAABBDBBBA@>ABCCC@CBCC9<<<AC@
@HQ5V4:00064:00036
CGTGTCTCTAGGCACAGGATTTTGTGTAG
+
BBB@BBCCCBB@BBBBB@BBBB:CDCBB?
@HQ5V4:00065:00016
CGTGTCTCTAGGCACAGGATTTTGTGTAG
+
AAAABBDDBBC@BBB@A?@@AA8ADCBEA
@HQ5V4:00066:00018
CGTGTCTCTAGGCACAGGATTTTGTGTAG
+
CCBBCCCB@AACCBB@@<>?>>6@BC@A<
@HQ5V4:00066:00024
CGTGTCTCTAGGCACAGGATTTTGTGTAG
+
@@@@BBCC??A@BBB@B@BBBA:BDDBBA
@HQ5V4:00068:00015
CGTGTCTCTAGGCACAGGATTTTGTGTAG
+
@AAACBCBAA@@CBBBA?AAAA8@CCBB@
@HQ5V4:00068:00026
CGTGTCTCTAGGCACAGGATTTTGTGTAG
+
@@@@BBCCCBB@CBBBB@BCCC:BDCCBA
@HQ5V4:00068:00031
CGTGTCTCTAGGCACAGGATTTTGTGTAG
+
AA@@@ABBBBC@BBBBB@BBBB:BCCBB?
@HQ5V4:00069:00023
CGTGTCTCTAGGCACAGGATTTTGTGTAG
+
AAAABBCCCBB@BBBBB@BBBB:CEDCB?
@HQ5V4:00070:00043
CGTGTCTCTAGGCACAGGATTTTGTGTAG
+
BBBCHCC@CCCBBA@@=;9999/9?@@A<
@HQ5V4:00071:00005
CGTGTCTCTAGGCACAGGATTTTGTGTAG
+
@ABABA@C=??@BBBBC@>???6?@CCDA
@HQ5V4:00071:00013
CGTGTCTCTAGGCACAGGATTTTGTGTAG
+
AAABBBCAABB@BBCBC@999919;A@CA
@HQ5V4:00071:00027
CGTGTCTCTGGCACAGGATTTTGTGTAG
+
BBBBB@@@CD@BBBDB?????7?CCCCA
@HQ5V4:00071:00028
CGTGTCTCTAGGCACAGGATTTTGTGTAG
+
A@@@ABCCGIJABBA9969999/999>>A
@HQ5V4:00071:00029
CGTGTCTCTAGGCACAGGATTTTGTGTAG
+
@@AABBAACBB@BBB@@@AAAA8ADCCBA
@HQ5V4:00072:00035
CGTGTCTCTAGGCACAGGATTTTGTGTAG
+
AA@@BBCCAA@@BBBBC@CDBD9CDDCB?
@HQ5V4:00072:00040
CGTGTCTCTAGGCACAGGATTTTGTGTAG
+
BBB@BBCA??ABBBB@@?BBAA8@CCBB?
@HQ5V4:00072:00046
CGTGTCTCTAGGCACAGGATTTTGTGTAG
+
BABBBECCCCCABAB?B<@@@@4@B@99<
@HQ5V4:00073:00022
CGTGTCTCTAGGCACAGGATTTTGTGTAG
+
B@AABB@DAAA@BBBAA?@@AA:CDCBB?
@HQ5V4:00073:00027
CGTGTCTCTAGGCACAGGATTTTGTGTAG
+
BA@@BBCCAAAACBCDB@>???7@DBBC@
@HQ5V4:00074:00039
CGTGTCTCTAGGCACAGGATTTTGTGTAG
+
BBBABBCDAAA@BBBBC@BDCC:CCDCB?
@HQ5V4:00074:00047
TCTCTATGCGCTCCACATGTCTAAGGT
+
BBCBAAABBBBAB?BBDBDBB@ABA@C
@HQ5V4:00075:00017
ATATCGCGAGGGTATGGAAGACTCTATA
+
B@@?ABBCCDCACBBC>ACADCBB?<?;
@HQ5V4:00075:00030
CGTGTCTCTAGGCACAGGATTTTGTGTAG
+
AAAABBCCAAA@BBBBB@BBBB:CDCCC?
@HQ5V4:00075:00034
CGTGTCTCTAGGCACAGGATTTTGTGTAG
+
@@@AAABBAAA@BBBBB@BBCB:CCCBB?
@HQ5V4:00075:00046
CGTGTCTCTAGGCACAGGATTTTGTGTAG
+
BB@@BBD@A?ABBBBBB>ABAA8CBDBB?
@HQ5V4:00076:00014
CGTGTCTCTAGGCACAGGATTTTGTGTAG
+
AABABBCCBBB@CBB=A<944419BCCCE
@HQ5V4:00076:00022
ACGAGTGCGTTCCCCATGTCGTAGGTACTC
+
AA>>BBBBBB@ECC9CA@@BBB>A?@;<<C
@HQ5V4:00076:00024
CGTGTCTCTAAGCACAGGATTTTGTGTAG
+
@@AABCCC@AAACBBDB@BBCC:BCDCC@
@HQ5V4:00077:00029
CGTGTCTCTAGGCACAGGATTTTGTGTAG
+
AAAABBCCCAB?BBBBC@ABAB9ADCCC?
@HQ5V4:00077:00048
CGTGTCTCTAGGCACAGGATTTTGTGTAG
+
@@@@BBDDAAA@BBBAA>>>AA8CDCBB?
@HQ5V4:00077:00049
CGTGTCTCTAGGCACAGGATTTTGTGTAG
+
@@@@@AAA??A@BBBBB@BBBB:BDEBB?
@HQ5V4:00079:00019
CGTGTCTCTAGGCACAGGATTTTGTGTAG
+
BBBBBBCAAAD@BBCA;:4444-4AC98;
@HQ5V4:00079:00025
CGTGTCTCTAGGCACAGGATTTTGTGTAG
+
AAAAAACC?AD@BBBBC@BBAB9ADCCC@
@HQ5V4:00079:00027
CGTGTCTCTAGGCACAGGATTTTGTGTAG
+
AAAABAC@?ABABBBBB@BCCC:BDCCB?
@HQ5V4:00079:00034
CGTGTCTCTAGGCACAGGATTTTGTGTAG
+
BBBBBBBBDCC@BBBBB?AAAA8ABCCCA
@HQ5V4:00080:00015
CGTGTCTCTAGGCACAGGATTTTGTGTAG
+
BBBABBDB??ABBBBBC@AAAA9BDCEC@
@HQ5V4:00081:00011
CGTGTCTCTAGGCACAGGATTTTGTGTAG
+
AAAABAAAAAAABBBBC@AABA9BDECDB
@HQ5V4:00082:00008
CGTGTCTCTAGGCACAGGATTTTGTGTAG
+
B;;133BABCBAECCCC?@@AA8ADCBBA
@HQ5V4:00082:00020
CGTGTCTCTAGGCACAGGATTTTGTGTAG
+
@@@BBBBBAAA@CBBBB>>??=6@DBBBB
@HQ5V4:00082:00022
CGTGTCTCTAGGCACAGGATTTTGTGTAG
+
BBBABBCC?ABBBBBDB@>???6?@CCB@
@HQ5V4:00082:00045
CGTGTCTCTAGGCACAGGATTTTGTGTAG
+
@@@ABBD@AAA@BBBBB?@@AA8ABCBBA
@HQ5V4:00083:00009
CGTGTCTCTAGGCACAGGATTTTGTGTAG
+
BBBABBAAAAA@BBBDB>999919@CCDA
@HQ5V4:00083:00028
CGTGTCTCTAGGCACAGGATTTTGTGTAG
+
AAAA@@@B@AA@BBAAA@BBBB:CDDFC?
@HQ5V4:00084:00017
CGTGTCTCTAGGCACAGGATTTTGTGTAG
+
AAAABB@B@BC@BBBBB@CCCD:CCDDC?
@HQ5V4:00084:00041
TCTCTATGCGCTCCACATGTCTAAGGT
+
4444449=BACCC@CBE@A===B>CC<
@HQ5V4:00085:00004
ACGAGTGCGTTCCCCATGTCGTAGGTACTC
+
BABBBBBBBB@BDD:C:<;BBA>@=@;<<C
@HQ5V4:00085:00010
CGTGTCTCTAGGCACAGGATTTTGTGTAG
+
@@BABBCCAAA@BBBBB@BBBB:CDFCC@
@HQ5V4:00085:00015
CGTGTCTCTAGGCACAGGATTTTGTGTAG
+
B@@ABBCC?AA@BBBBB@???@7@DCCB?
@HQ5V4:00085:00023
ACGAGTGCGTTCCCCATGTCGTAGGTACTC
+
BBBBBBBBBB@@CC:CA@@AA====89999
@HQ5V4:00085:00025
CGTGTCTCTAGGCACAGGATTTTGTGTAG
+
@@@ABBBCCBB@CBBBAAAAAA9ACCCDB
@HQ5V4:00085:00026
CGTGTCTCTAGGCACAGGATTTTGTGTAG
+
BAAABABDAAA@BBBBC@CDCD:CCCCC:
@HQ5V4:00085:00043
ATATCGCGAGGGTATGGAAGACTCTATAG
+
BBABB?=@99;9;B?B>A?ACCCB@;?;>
@HQ5V4:00086:00008
TGATACGTCTCCTTCCTTAGTTACTTCA
+
CBBBBBB?@AC@C@B@C@AAB@BBC@CC
@HQ5V4:00087:00022
CGTGTCTCTAGGCACAGGATTTTGTGTAGAGG
+
BBBCBABBBCCACCBCB@;;99/9A@@@1--+
@HQ5V4:00087:00027
CGTGTCTCTAGGCACAGGATTTTGTGTAG
+
???BBCCCCBB@CBBBA>====6=@AAA9
@HQ5V4:00088:00012
ACGAGTGCCCCATGTCGTAGGTACTC
+
AABBBA9994-8899>@>998<;<<A
@HQ5V4:00089:00006
CGTGTCTCTAGGCACAGGATTTTGTGTAG
+
@@@ABBDDAA@@CBBBC@CCCC:BDCCCB
@HQ5V4:00089:00028
CGTGTCTCTAGGCACAGGATTTGTG
+
BBABBCBA?:9591111-1@>,11/
@HQ5V4:00089:00032
CGTGTCTCTAGGCACAGGATTTTGTGTAG
+
BBBBBBCDBBB@CBBBC@CCCC:CDCBA9
@HQ5V4:00090:00018
CGTGTCTCTAGGCACAGGATTTTGTGTAG
+
B@BABBCCCBB@CBCCB?999919@ABBB
@HQ5V4:00090:00027
CGTGTCTCTAGGCACAGGATTTTGTGTAG
+
@@AAAABB@AC@BBCB@:9999,4;BBE@
@HQ5V4:00090:00037
CGTGTCTCTAGGCACAGGATTTTGTGTAG
+
@@AAAABBDDA@BBBCC@ABAB9ACCCC@
@HQ5V4:00090:00045
CGTGTCTCTAGGCACAAGATTTTGTGTAG
+
B?BABBDDDDB@CB??>?BBBC:CDCCB?
@HQ5V4:00090:00047
CTATGCGCTCCACATGTCTGTACTG
+
<<BBCDBBBB@BAABBCBCBBBBBB
@HQ5V4:00092:00009
CGTGTCTCTAGGC
+
A?ABDFCBBBA@C
@HQ5V4:00092:00013
CGTGTCTCTAGGCACAGGATTTTGTTAG
+
B@@@BBDDAAA@BBBDB@AAAB9AD@B@
@HQ5V4:00092:00016
CGTGTCTCTAGGCACAGGATTTTGTGTAG
+
BBBBCCCC::=@DBBBC?BBCC:ECCCB?
@HQ5V4:00093:00004
CGTGTCTCTAGGC
+
BBBCCCBDDAABD
@HQ5V4:00093:00012
CGTGTCTCTAGGCACAGGATTTTGTGTAG
+
@@@AA@F@<9969;99B=9999/9>@?>>
@HQ5V4:00093:00031
CGTGTCTCTAGGCACAGGATTTTGTGTAG
+
BAAABBCCAAA@CBBBC@AAAB9ADDBD:
@HQ5V4:00093:00034
CGTGTCTCTAGGCACAGGATTTTGTGTAG
+
AAAAB@@@DDB@BBBBCBCCDD:CEFCB@
@HQ5V4:00094:00011
CGTGTCTCTAGGCACAGGATTTTGTGTAG
+
BABBCCCDAAABCABAC@CCCC:CECCCB
@HQ5V4:00095:00004
CGTGTCTCTAGGC
+
AABBBCCBAAABC
@HQ5V4:00096:00014
CGTGTCTCTAGGCGACAGGATTTGTTGTA
+
>;<<B@??>9954444777///+//,/22
@HQ5V4:00096:00046
CGTGTCTCTAGGCACAGGATTTTGTGTAG
+
BBAABBBCCEC@AABA><9444-;BCBCD
@HQ5V4:00097:00048
CGTGTCTCTAGGCACAGGATTTTGTGTAG
+
BBABBBDBCBB@CBB?=<99991:BDBC@
@HQ5V4:00098:00007
CGTGTCTCTAGGCACAGGATTTTGTGTAG
+
BBBBBBDDA??@CBBBB@BCBC:BCCCC?
@HQ5V4:00098:00010
CGTGTCTCTAGGCACAGGATTTTGTGTAG
+
CBBCCCCCAAA@DDCCD@CCCC:CDCBBB
@HQ5V4:00098:00028
CGTGTCTCTAGGCACAGGTTTTGTGTAG
+
BAAACCFCB::79>@9959>>4>AABA@
@HQ5V4:00098:00040
CGTGTCTCTAGCGACAGGATTTGT
+
;;<@A@@??11///4442444-44
@HQ5V4:00099:00011
CGTGTCTCTAGGCACAGGATTTTGTGTAG
+
BBBBBBCC?A@@BBBBC@AAAA9BCCDDA
@HQ5V4:00099:00014
TACTGACACACAGAAAGATTGGTGCT
+
BBBBBC@=999999914982424899
@HQ5V4:00050:00056
CGTGTCTCTAGGCACAGGATT
+
BBBBCBBC???@CBBBB@BBB
@HQ5V4:00051:00052
ACGCTCGACATGCCCAGGTACAGGAG
+
BAAABBCCDBD?=?<?@>ABCEC@CB
@HQ5V4:00052:00088
CGTGTCTCTAGGCACAGGATTTTGTGTA
+
BB@@BBCA?A@@BBBBB>999919@A@@
@HQ5V4:00052:00092
CGTGTCTCTAGGCACAGGATTTTGTGTA
+
BBAAAAAA?AA@BBBDC@>=??6=@DBB
@HQ5V4:00053:00063
CGTGTCTCTAGGCACAGGATTTTGTGTAGA
+
B@B@BBCCCBB@BBCB;;;;;;0688//11
@HQ5V4:00054:00050
CGTGTCTCTAGGCACAGGATTTTGTGTAG
+
@@ABCB@>>995984;;51111*1//222
@HQ5V4:00054:00054
CGTGTCTCTAGGCACAGGATTTTGTGTAGAGGCAG
+
?@CCCBBHAAC@=<;A@<9999/9??>>>995/-,
@HQ5V4:00054:00055
ATCAGACACGGACACAGCAGAACACAC
+
AABB:9;BBB=A@CC@@AAA@@C;;;?
@HQ5V4:00059:00057
CGTGTCTCTAGGCACAGGATTTTGTGTAG
+
BBBBCCCCAAACBBBBC?CCCC:CCCCC@
@HQ5V4:00059:00064
TGATACGTCTCCTTCCTTAGTTACTTCA
+
BBBAAABCBBA@A@ABDBABB@AAAACC
@HQ5V4:00059:00087
CGTGTCTCTAGGCACAGGA
+
BBBBCCEBCCCBCBCED@C
@HQ5V4:00060:00056
AGCACTGTAGCTGTCACTAGTTACTTGT
+
ABBCBBBBBCBBBBBBBCCBDDABB?BB
@HQ5V4:00060:00094
CGTGTCTCTAGGCACAGGA
+
BB@BBBCBCBBACBBBB?B
@HQ5V4:00061:00067
CGTGTCTCTAGGCACAGGATTTTGTGTAG
+
B@A>ABCC?A@BBBBBB@BCBB:BCEEDB
@HQ5V4:00062:00060
TCTCTATGCGCTCCACATGTCTAAGGTAC
+
4999ABDCGCC<<9<999A;94B242444
@HQ5V4:00062:00071
CGTGTCTCTAGGCACAGGATTTTGTGTAG
+
AABBBBCDAA@@CBBBB@BBCC:DDCBBA
@HQ5V4:00062:00096
CGTGTCTCTAGGCACAGGA
+
@B@ABBCCAAAADBCBC?C
@HQ5V4:00063:00053
CGTGTCTCTAGGCACAGGATTTTGTGTAG
+
BBB@BBCCAA?@BBBBB@BBBB:BCCCB@
@HQ5V4:00064:00051
TACTGAGCTACACACACAGAAAGATTGGTG
+
B???BBCBBBBBBBB>;;444-99959B@>
@HQ5V4:00064:00056
CGTGTCTCTAGGCACAGGATTTTGTGTAGAG
+
CBCBCCBBABB@AAACC?CBCC9<=<AA@99
@HQ5V4:00064:00068
ACGCTCGACATGCCCAGGTACAGGAG
+
BBBBCCFAACDCCC@;;;<ABABACB
@HQ5V4:00065:00079
TAGTATCAGCCGCCATGACGAAGGTATTCC
+
A9>?CCBBBC@DC@DDCCC@?=???>?@B@
@HQ5V4:00065:00080
CGTGTCTCTAGGCACAGGATTTTGTGTAG
+
AAAAAABB@AC@BBBBC@CCCC:CCCBCB
@HQ5V4:00065:00094
CGTGTCTCTAGGCACAAGATTTTGTGTAG
+
A>AABBDDAAA@CBBB9:;CCD:BDCCCC
@HQ5V4:00066:00054
CGTGTCTCTAGGCACAGGATTTTGTGTAG
+
BA@@BBCCAAA@BBBBB@BBBB:BCCCDA
@HQ5V4:00067:00073
CGTGTCTCTAGGCACAGGATTTTGTGTAG
+
BABABBCCAAA@BBBBB@BBBB:BDCCBA
@HQ5V4:00068:00070
CGTGTCTCTAGGCACAGGATTTTGTGTAG
+
@@@BCBCCAAAACBBBB@BCBC:CCECCB
@HQ5V4:00071:00091
CGTGTCTCTAGGCACAGGATTTTGTGTAG
+
@@@ABBCC???@BBBBB@BBCC:CCCBBB
@HQ5V4:00072:00092
CGTGTCTCTAGGCACAGGATTTTGTGTAG
+
AAAAAACCAAA@BBBBC@BBEC:DDFDBB
@HQ5V4:00074:00069
CGTGTCTCTAGGCACAGGATTTTGTGTAGAGGC
+
AAACCCCCAA@=A>>9959999/9E?>>>9954
@HQ5V4:00075:00077
CGTGTCTCTAGGCACAGGATTTTGTGTAGA
+
CCBBBBBF@AA@@?ACC?BBDD9CCCCC;;
@HQ5V4:00076:00064
CGTGTCTCTAGGCACAGGATTTTGTGTAGA
+
BBBBAAACCCD@BBA>>;9999/999A@>>
@HQ5V4:00077:00051
CGTGTCTCTAGGCACAGGATTTTGTG
+
9>BABABCBA>29899959999,444
@HQ5V4:00081:00068
CGTGTCTCTAGGCACAGGATTTTGTGTAGAGG
+
AABBCCECAA@ABBB>@=@===6?BCBBB@?;
@HQ5V4:00081:00077
CGTGTCTCTAGGCACAGGATTTTGTGTAG
+
AAAABBAA?AAACBBAA?ACCC:BDCCBB
@HQ5V4:00081:00094
CGTGTCTCTAGGCACAGGATTTTGTGTAG
+
BAAACCDD???@CCB@=94444,4@CBBC
@HQ5V4:00083:00051
CGTGTCTCTAGGCACAGGATTTTGTGTAGAGGC
+
BBBBBCBABDD@AABBC?BCCA9@AACB@=?59
@HQ5V4:00083:00057
ATATCGCGAGGGTATGGAAGACTTCTATAGA
+
@?B?>@@<<9B:@999595444499433333
@HQ5V4:00083:00070
CGTGTCTCTAGGCGACAGGATTTT
+
ABABCB@?:11,1///067////*
@HQ5V4:00083:00088
CGTGTCTCTAGGCACAGGATTTTGTGTAG
+
B@@@BBDB@A?@BBBBC@BECB:CDDDCA
@HQ5V4:00084:00051
CGTGTCTCTAGGCACAGGATTTTGTGTAGAG
+
BBBBBBCDAA@ACBBDB>ABBB9BDBBB???
@HQ5V4:00085:00057
TGATACGTCTCCTTCCTTAGTTACTTCAG
+
BBB???BBBBA@A@A@A@@AA@BBB@BCC
@HQ5V4:00085:00059
CGTGTCTCTAGGCACAGGATTTTGTGTAG
+
AAAABBCCAAA@BBBB::::::6?>://1
@HQ5V4:00085:00099
CGTGTCTCTAGGCACAGGATTTTGTGTAGA
+
BBCBCCCCAAABCBBBA<9999-9@@@>B;
@HQ5V4:00090:00061
CGTGTCTCTAGGCACAGGATTTTGTGTAG
+
AAAABBBBAAA@BBBBB@BBBB:CDCBB@
@HQ5V4:00090:00079
CGTGTCTCTAGGCACAGGATTTTGTGTAG
+
B@@@BBDB??A@BBBBC@CBCB9CBCCC@
@HQ5V4:00090:00083
CGTGTCTCTAGGCACAGGATTTTGATGTAG
+
AAAABBDCAA@@CB88888222*-/-2228
@HQ5V4:00092:00092
CGTGTCTCTAGGCACAGGATTTTGTGTAG
+
BBB@BBAA?A@@BBBBB@CDCD:CECBBB
@HQ5V4:00093:00070
CGTGTCTCTAGGCACAGGATTTTGTGTAGAGG
+
AAABCCCCCBB?A?@99<9444-9??@B@996
@HQ5V4:00096:00071
CGTGTCTCTAGGCACAGGATTTTGTGTAGA
+
BAABBBDDBEC@BB@9984444-9D@<<<1
@HQ5V4:00097:00080
CGTGTCTCTAGGCACAGGATTTTGTGTAGAGGC
+
BB?BBBCCDEC@BBBBB>BBBB9BBBBC@>?<9
@HQ5V4:00053:00131
CGTGTCTCTAGGC
+
BB@@BBCA==?BC
@HQ5V4:00054:00141
CGTGTCTCTAGGC
+
BBB@BBBB@A?@A
@HQ5V4:00058:00129
CGTGTCTCTAGG
+
HB?AACDAAEA@
@HQ5V4:00062:00104
CGTGTCTCTAGGC
+
BBBBBBBBAAA@B
@HQ5V4:00063:00126
CGTGTCTCTAGGC
+
BAAAAABBBAC@B
@HQ5V4:00067:00117
CGTGTCTCTAGGC
+
@@AABBCCCBB@B
@HQ5V4:00067:00134
CGTGTCTCTAGGC
+
@@@BBBDBAEAAC
@HQ5V4:00068:00112
CGTGTCTCTAGGC
+
BBBABBBCAAA@B
@HQ5V4:00072:00140
CGTGTCTCTAGGACGA
+
>>>99441///,////
@HQ5V4:00075:00104
CGTGTCTCTAGGC
+
BBBABBDDBBC@C
@HQ5V4:00075:00116
CGTGTCTCTAGGC
+
B@@ABBBBAAA@B
@HQ5V4:00075:00145
ATATCGCGAGGGTATGGAAGACTCTATA
+
BAABBBBBBBB?BCCC>A>ACCBCB@A<
@HQ5V4:00076:00145
ATCAGACACGGACACAGCAGAACAC
+
BB??BBAB??=??=9=@A999;?99
@HQ5V4:00078:00131
CGTGTCTCTAGGC
+
BA@BBBCCAAA@B
@HQ5V4:00078:00147
CGTGTCTCTAGGC
+
@AAABABDA?A@B
@HQ5V4:00081:00136
CGTGTCTCTAGGC
+
AA@@@BAAAEC8<
@HQ5V4:00084:00146
CGTGTCTCTAGGC
+
AAABCCCC@AAAC
@HQ5V4:00085:00146
CGTGTCTCTAGGC
+
AABBBCCCCEC@B
@HQ5V4:00089:00101
CGTGTCTCTAGGC
+
CBBBBCBBBCC@A
@HQ5V4:00091:00138
CGTGTCTCTGGC
+
BBABBBBBBBBC
@HQ5V4:00093:00141
CGTGTCTCTAGGC
+
AA@@BAAA???@B
@HQ5V4:00096:00107
CGTGTCTCTAGGC
+
BBBABBDBBBC@B
@HQ5V4:00097:00118
CGTGTCTCTAGGC
+
B@@@BBDB???@B
@HQ5V4:00099:00148
CGTGTCTCTAGGC
+
BBBBBBBDAAABB
@HQ5V4:00053:00157
CGTGTCTCTAGGC
+
BBB@BBCCA?AAC
@HQ5V4:00069:00181
CGTGTCTCTAGGC
+
AAAAAACC??A@C
@HQ5V4:00090:00158
CGTGTCTCTAGGC
+
AAAABBCCAAB@B
@HQ5V4:00075:00228
CGTGTCGTTACCAC
+
@1-,,,,,*,,*,/
@HQ5V4:00078:00268
CGTGTCTCTAGGCACAGGATTTGTGT
+
BABABCCCDAA?ABABB@CCCCAAEB
@HQ5V4:00050:00349
CGTGTCTCTAGGCGACAGGATTTTTTTTGTGTGAGGC
+
11,,,,,7///,/////4244444444$4:44//7,/
@HQ5V4:00052:00346
CGTGTCTCTAGGCACAGGATTTTTTTT
+
?AAABBBBBBB@CB;::9444444999
@HQ5V4:00055:00329
CGTGTCTCTAGG
+
/444499949>,
@HQ5V4:00058:00335
CGTGTCTCTAGGCACAGGATTTTTTTTTTTTTTTGTGTAG
+
BAA@BBDDBBC@@=9//,1;;;;<<<?<<;::6"///8::
@HQ5V4:00058:00348
CGTGTCTCTAGGCACAGGATTTTGTGTAGAGGC
+
BBBBBBCEBAC@AA=::94444/9@@CCBCB?A
@HQ5V4:00061:00349
CGTGTCTCTAGGCACAGGATTTTGTGTAG
+
BBCDBBA@ACDABBDCC>;;99-9@@AB<
@HQ5V4:00062:00329
CGTGTCTCTAGGCACAGGATTTTTTTT
+
@ABABBDDBBC@@>:442999999999
@HQ5V4:00065:00321
AGCACTGTAGCTGTCACTAGTTACTTGT
+
BBDCA@ACBB@B999>>999>6999584
@HQ5V4:00065:00331
CGTGTCTCTAGGCACAGGATTTTTTTTTTTTTTTTGTGTAG
+
BBAABAAA=CB@BBB;87////////11111111"1//88:
@HQ5V4:00066:00323
CGTGTCTCTAGGCACAGGATTTTTTTTTTTTTTTTGTGTAG
+
@AAAAADD@CC@BA=665111111111111111/"//////
@HQ5V4:00066:00329
CGTGTCTCTAGGCACAGGAGTTTGTGTAG
+
BBBBAAADDCC@C?@?B@CCEE@AABCC@
@HQ5V4:00067:00336
CGTGTCTCTAGGCACAGGATTTTGTGTAG
+
BBBABBDDAAA@BBBBA94444-9BCBB<
@HQ5V4:00068:00339
TGATACGTCTCCTTCCTTAGTTACTTCA
+
A@CBBBC@@?B@B@BAD@AAB>@@C?CC
@HQ5V4:00069:00311
CGTGTCTCTAGGCACAGGATTTTGTGTAG
+
B@@@BBCBCC@==4899<??A@/999449
@HQ5V4:00069:00349
CGTGTCTCTAGGCACAGGATTTTGTGTAG
+
>?BCLJCCAAA@A?@=>;9999/9@@>><
@HQ5V4:00070:00319
CGTGTCTCTAGGCACAGGATTTTGTGTAG
+
BBBBBBDDCCCAD:989<9999/9>?>>A
@HQ5V4:00073:00322
CGTGTCTCTAGGCACAGGATTTTGTGTAG
+
BBBBBBDBAA@@BBCBD@AABB9ACCBB@
@HQ5V4:00074:00313
CGTGTCTCTAGGCACAGGATTTTGTGTAG
+
BABBBCDD?AAACBBBB@BCBB:CDECCA
@HQ5V4:00076:00334
CGTGTCTCTAGGCACAGGATTTTGTGTAG
+
CGBCCCDDBBG@A?=9>;9999/9@@>>9
@HQ5V4:00078:00332
ACGCTCGACATGCCCAGGTACAGGAG
+
CBABBB@@@AAAAA:@@<@@@@@<A<
@HQ5V4:00079:00313
ATCAGACACGGACACAGCAGAACACAC
+
BBCCBBABBC>BBBB?AABBB@@@;;;
@HQ5V4:00081:00316
CGTGTCTCTAGGCACAGGATTTTGTGTAG
+
BB??BCDDA?@@BBBB;;;;:;0788111
@HQ5V4:00082:00321
CGTGTCTCTAGGCACAGGATTTTGTGTAG
+
BDCBECDDAAA@DCB?=<4944-9@BBBA
@HQ5V4:00083:00328
CGTGTCTCTAGGCACAGGATTTTGATGTAG
+
999999:@99959999424444,4444444
@HQ5V4:00092:00303
CGTGTCTCTAGGCACAGGATTTTGTGTAG
+
BBBBBDEEAAA@CBBBC?;;;;4;BCBBC
@HQ5V4:00093:00301
CGTGTCTCTAGGCACAGGATTTTGTGTAG
+
AABBBBCB@BA:<9>>994444,499::B
@HQ5V4:00050:00374
CGTGTCTCTAGGCACAGGATTTTGTGTAGA
+
ABBBBBBABCD@?=488<9999/9999999
@HQ5V4:00051:00360
TCTCTATGCGCTCCACATGTCTAAGGT
+
ECDCDBCCBBCBB<=?:499<>A@DAD
@HQ5V4:00051:00364
CGTGTCTCTAGGCACGGATTTGTGAGA
+
BBBCCBD::9:5999-*,,,*,,,,,,
@HQ5V4:00052:00351
TGATACGTCTCCT
+
44444444<11,/
@HQ5V4:00052:00363
CGTGTCTCTAGGCACAGGATTTTTTGTGTAG
+
BBBBBAB@DBCCC?9;9<999999*999>=A
@HQ5V4:00055:00399
CGTGTCTCTAGGCACAGGATTTTGTGTAG
+
?@AABAA@=?@@CBBB87////+1>>111
@HQ5V4:00056:00351
TGATACGTCTCCTCTTAGTTAC
+
<<;B9994/,,*,,,*,,,*//
@HQ5V4:00058:00364
CGTGTCTCTAGGCACAGGATTTTGTGTAG
+
BB@BBAA@@BC@CB?99:4449/9>>BAD
@HQ5V4:00058:00386
CGTGTCTCTAGGCACAGGATTTTGTGTAG
+
BBBBBBCFBBB@CAA?@?999919;@EC;
@HQ5V4:00061:00386
CGTGTCTCTAGGCACAGGATTTTGTGTAG
+
B@AABABBAAA@BBBB@:4444,4A;BAA
@HQ5V4:00061:00389
CGTGTCTCTAGGCACAGGATTTTGTGTAG
+
>>AAAAAA>?D@CBBB>:4444,4@;DCA
@HQ5V4:00061:00398
CGTGTCTCTAGGCACAGGATTTTGTGTAG
+
BBBBCDED::<@;;;@A69999/9>B994
@HQ5V4:00062:00350
TAGTATCAGCCTCGCCATGACGAAGGTATT
+
@A@BBAAABC@@@@A591111//,/,///,
@HQ5V4:00062:00365
CGTGTCTCTAGGCACAGGATTTTGTGTAG
+
BBAABABB@A?@A@BCC@99991:;ACCA
@HQ5V4:00062:00370
CGTGTCTCTAGGCACAGGATTTTGTGTAG
+
AAAAAAAA@@@@CBBBA:4444,4@BEC@
@HQ5V4:00065:00367
CGTGTCTCTAGGCACAGGATTTTGTGTAG
+
?AAAAAAA@@@@@@BBB?9999,4;@DCA
@HQ5V4:00066:00364
CGTGTCTCTAGGCACAGGATTTTGTGTAG
+
@AAAAAAA>?@@A@BBA:4444-9@BBCA
@HQ5V4:00068:00354
CGTGTCTCTAGGCACAGGATTTTGTGTAG
+
@BAABAAA@@DBCABBA:4444-9AABCA
@HQ5V4:00068:00377
CGTGTCTCTAGGCACAGGATTTTGTGTAG
+
B@AABBDDAAA@BBB@;:4444-9ACBBA
@HQ5V4:00070:00390
CGTGTCTCTAGGCACAGGATTTTGTGTAG
+
B?BBBCBBAABC::;@>=9999/9@BCCB
@HQ5V4:00071:00359
CGTGTCTCTAGGCACAGGATTTTGTGTAGAG
+
BCBCCCBBABB@CBBBB<9999/9@@@><<;
@HQ5V4:00071:00389
CGTGTCTCTAGGCACAGGATTTGTGTAG
+
99@@@ABBBCC;<<??A<9991999499
@HQ5V4:00071:00390
CGTGTCTCTAGGCACAGGATTTGTGTAG
+
;;@BABDEDED@BB@=>;99909???@C
@HQ5V4:00073:00358
CGTGTCTCTAGGCACAGGATTTTGTGTAG
+
BB@@BBDDAAABBBBDB?9999,4;FABA
@HQ5V4:00074:00366
CGTGTCTCTAGGCACAGGATTTTGTGTAG
+
B@BBBCCB@@A@CBBBC?BBCC:CCCCB<
@HQ5V4:00074:00368
CGTGTCTCTAGGCACAGGATTTTGTGTAG
+
B@@@BBAA=?B@CBCB@:4999,4;ABCA
@HQ5V4:00075:00356
CGTGTCTCTAGGCACAGGATTTTGTGTAG
+
AA@@BBDDAAA@BBBB87////+1>>111
@HQ5V4:00076:00381
ACGAGTGCGTTCCCCATGTCGTAGGTACTC
+
CCBBBBBB==>ACC9AAAACCB9;9;<<AE
@HQ5V4:00077:00385
TCTCTATGCGCTCCACATGTCTAAGGT
+
AABCBAAC@BBBB@BAABBBBBC@C@B
@HQ5V4:00082:00363
CGTGTCTCTAGGCACAGGATTTTGTGTAG
+
B?A@ACDDA??@BBBBC@CBBB:BCCCCB
@HQ5V4:00082:00386
ACGAGTGCGTTCCCATGTCGTAGGTACTC
+
AABBBBBB996;@9=ABABBBAA>;<=<C
@HQ5V4:00083:00365
CGTGTCTCTAGGCACAGGATTTTGTGTAG
+
BBCCCCCBAAABAAABC?BAAA8AADDDB
@HQ5V4:00083:00373
TGATACGTCTCCTTCCTTAGTTACTTCA
+
<<<@DCCCBBB>BAC@D@B??=@CC@CC
@HQ5V4:00084:00394
TGATACGTCTCCTTCCTTAGTTACTTCA
+
AFCCCBBBBBB?B@AAC@B@@=@BC@CB
@HQ5V4:00085:00378
CGTGTCTCTAGGCACAGGATTTTGTGTAG
+
9;9BCCDDA?@@BBBBB@BBBB:CDCCBB
@HQ5V4:00085:00380
TGATACGTCTCCTTCCTTAGTTACTTCA
+
BBBABBDDDAA?BBCAD@BBBABBB@BB
@HQ5V4:00085:00396
TAGTATCAGCCTCGCCATGACGAAGGTATTCC
+
@@CDBBCAAAA==;;7;?@AB<;<=BBAD@D@
@HQ5V4:00088:00383
CGTGTCTCTAGGCACAGGATTTTGTGTAG
+
@@?BCHDDA?A@BBBBB@CDDD9CDCCCC
@HQ5V4:00090:00364
CGTGTCTCTAGGCACAGGATTTTGTGTAG
+
@A?=?BAAA?@@@BBBH@????9?BCDDB
@HQ5V4:00090:00394
CGTGTCTCTAGGCACAGGATTTTGTGTAG
+
ABB>ABBA=?@@@BBBD@AABB9BCDDCB
@HQ5V4:00091:00386
CGTGTCTCTAGGCACAGGATTTTGTGTAG
+
BBB@BBDBDAA?@BBBC@?@@@9@DCEBB
@HQ5V4:00093:00351
CGTGTGATTTTGTGTAGAGGC
+
BBBCBBBBBB9CDCBBB;;69
@HQ5V4:00093:00358
CGTGTCTCTAGCACAGGATTTTGTGTAG
+
AABBBCD>>1131BBB@CCCC9CHEECC
@HQ5V4:00095:00357
CGTGTCTCTAGGCACAGGATTTTGTGTA
+
BBB@BCCC?@ABCBB>@;>===4=@>99
@HQ5V4:00097:00353
CGTGTCTCTAGGCACAGGATTTTGTGTAG
+
BBB@BBBA>?@@CABBC@?>?>6?BBDDD
@HQ5V4:00098:00382
CGTGTCTCTAGGCACAGGATTTTGTGTAG
+
BBB@BBAA>?@@CBBBB@9999,4;;//1
@HQ5V4:00050:00429
CGTGTCTCTAGGCACAGGATTTTGTGTAGAA
+
CBBBAAACAEB@CCCBC@BBBB9@::;;11,
@HQ5V4:00051:00403
CGTGTCTCTAGGCACAGGATTTTGTGTAG
+
@BBCBBBBBCDCCBBAB<====6@BBCC;
@HQ5V4:00053:00407
ACGAGTGCGTTCCCCATGTCTAG
+
9433949;;@?><<0;-***(*0
@HQ5V4:00054:00431
CGTGTCTCTAGGCACAGGATTTTGTGTAG
+
BBBBBBCDBBC@BBBDB>99991:;FBB@
@HQ5V4:00055:00448
CGTGTCTCTAGGCACAGGATTTTGTGTAG
+
BBBBBCDCAAA@BBBB@:4444-4BCBCA
@HQ5V4:00057:00408
CGTGTCTCTAGGCACAGGATTTTGTGTAG
+
@AABBBCBAAA@CBBB>:9994,:;ABC;
@HQ5V4:00060:00409
CGTGTCTCTAGGCACAGGATTTTGTGTAGA
+
BBBBBBDDAAA@BBBB87////+1>>1111
@HQ5V4:00060:00427
CGTGTCTCTAGGCACAGGATTTTGTGTAG
+
BBAABCDDA?@@BBBB@:4444-9BCBBB
@HQ5V4:00062:00420
CGTGTCTCTAGGCACAGGATTTTGTGTAG
+
AABBBBBBAAC@AABBC>BBAA6=B@C@;
@HQ5V4:00063:00402
TCTCTATGCGCTCCACATGTCTAAGGTA
+
DAACCCCFBCCBB>A;;99999924=:9
@HQ5V4:00064:00421
CGTGTCTCTAGGCACAGGATTTTGTGTAG
+
BBB@BBDDAAA@BBB=:94444-9AABBA
@HQ5V4:00064:00427
CGTATCTCTAGGCACAGGATTTTGTGTAG
+
@@BBCCBBBBBABBBB;:4444/9A@ABC
@HQ5V4:00065:00400
ATCAGACACGGACACAGCAGAACACAC
+
<BBB@A@BAA>AA@A=ABA@>=>@99;
@HQ5V4:00065:00405
CGTGTCTCTAGGCACAGGATTTTGTGTAG
+
BBCBBBBB:::CAABBBAAAHN9AABA@<
@HQ5V4:00065:00406
CGTGTCTCTAGGCACAGGATTTTGTGTAG
+
BBB@BBCDAAA@BBBB;94444-9BCBBA
@HQ5V4:00067:00426
ACGAGTGCGTTCCCCATGTCGTAGGTACTC
+
BBB>BBBBBB?A@@6?=??BBA=B@??@AD
@HQ5V4:00068:00448
CGTGTCTCTAGGCACAGGATTTTGTGTAG
+
ABCCBAA@=?B@CBBB;:4444-9@BBCC
@HQ5V4:00069:00448
CGTGTCTCTAGGCACAGGATTTTGTGTAG
+
BBBBAAACBEA@BBBDB>>???6=@AABB
@HQ5V4:00072:00409
CGTGTCTCTAGGCACAGGATTTTGTGTAG
+
BBBABBCDAAA@BBBB@:4444,4;ACCB
@HQ5V4:00073:00446
CGTGTCTCTAGGCACAGGATTTTGTGTAG
+
BBBBBBDCDAA@BBBBB@????7@DCCCB
@HQ5V4:00074:00400
CGTGTCTCTAGGCACAGGATTTTGTGTAG
+
AAAAAAAAAAA@BBCB>:4949,9;@CCA
@HQ5V4:00076:00433
CGTGTCTCTAGGCACAGGATTTTGTGTAG
+
BBB@BBDCAAA@CBBCC@CCEC:CCECCC
@HQ5V4:00078:00442
CGTGTCTCTAGGCACA
+
CBBCCBA<<11,/-/,
@HQ5V4:00080:00404
CGTGTCTCTAGGCACAGGATTTTGTGTAG
+
@BBBBAABBCB@CBBBB>BBBB:BBBDBB
@HQ5V4:00080:00423
CGTGTCTCTAGGCACAGGATTTTGTGTAG
+
BBAABBDBBBC@BBBBB@BBBB:CCCCCC
@HQ5V4:00080:00442
CGTGTCTCTAGGCACAGGATTTTGTGTAG
+
CBBBBBBBAAA@CBBBB@EECC:CCCBBB
@HQ5V4:00084:00423
CGTGTCTCTAGGCACAGGATTTTGTGTAG
+
BBBABBBB@AC@ABBDB@9;;;1:@CCBB
@HQ5V4:00085:00415
TAGTATCAGCCTCGCCATGACGAAGGTATTCC
+
BBBAAAC?@AAABBA?BBA=?998<@A>@AC=
@HQ5V4:00085:00418
CGTGTCTCTAGGCACAGGATTTTGTGTAG
+
AAAA@@@BAAABAABBB@BBBB:CCCCBE
@HQ5V4:00087:00410
CGTGTCTCTAGGCACAGGATTTTGTGTAG
+
BCCBBBCCDDA@CBBCC@???=6===>=@
@HQ5V4:00088:00405
CGTGTCTCTAGGCACAGGATTTTGTGTAG
+
BBBABBCB@AA@ABBBCBBBBB9ACDDCB
@HQ5V4:00089:00446
CGTGTCTCTAGGCACAGGATTTTGTGTAG
+
@A@@BBDCBBC@CBBA@<===929:9=@A
@HQ5V4:00091:00416
CGTGTCTCTAGGCACAGGATTTTGTGTAG
+
BBBABABB@A?@AABBC@BBBB9ACCCBB
@HQ5V4:00091:00432
CGTGTCTCTAGGGACAGGATTTTGTGTAG
+
CBBBBBD@DDAC>BA@A?@@AB8BABBAA
@HQ5V4:00092:00435
CGTGTCTCTAGGCACAGGATTTTGTGTAG
+
BCBCBBCDBBC@CBBBB@CDDB9AA?BAA
@HQ5V4:00093:00409
CGTGTCTCTAGGCACAGGATTTTGTGTAG
+
AA@@@BCCAAA@BBBBB?9994,4::BBB
@HQ5V4:00094:00401
TCTCTATGCGCTCCACATGTCTAAGGT
+
BDBCAAACBBCBB@CCDBBA@A?=@=A
@HQ5V4:00096:00420
ACGCTCGACATGCCCAGGTACAGGAG
+
BAABBBBBBBBCCDB::89==999;A
@HQ5V4:00097:00429
CGTGTCTCTAGGCACAGGATTTTGTGTAG
+
@AAABBBBBCB@CBBCB?====6=??BAB
@HQ5V4:00050:00453
CGTGTCTCTAGGCACAGGATTTTGTGTAG
+
AAAABAB@AAABBBBB>:4444-9BCBC;
@HQ5V4:00053:00458
CGTGTCTCTAGGCACAGGATTTTGTGTAG
+
B@AABABB@ACBBBBB@94444,4ACBCB
@HQ5V4:00057:00487
ATCAGACACGGACACAGCAAAACACAC
+
BBBB@?@C@@<=>>>>>>>>>4?@@@A
@HQ5V4:00059:00458
CGTGTCTCTAGGCACAGGATTTTGTGTAG
+
BBBBBBDBAAA@BBBA;94444-9BCBBA
@HQ5V4:00060:00469
TATCAGCCTCGCCATGACGAAGGTATTCC
+
BBBBB@?=<?@@@BBBBB@=;@=;;;?C>
@HQ5V4:00062:00474
CGTGTCTCTAGGCACAGGATTTTGTGTAG
+
BBB@BCBB??A@BBBB?<===>6=ACCCB
@HQ5V4:00063:00452
CGTGTCTCTAGGCACAGGATTTTGTGTAG
+
BBBABBBBAAA@BCA=9:4444/9ACBCC
@HQ5V4:00063:00461
CGTGTCTCTAGGCACAGGATTTTGTGTAG
+
BBBBBBBB?@AABB??@>@@@>6=BBBBB
@HQ5V4:00064:00450
CGTGTCTCTAGGCACAGGATTTTGTGTAG
+
BBBABBA@BCBBABBB=:4444,4@DCCB
@HQ5V4:00064:00458
CGTGTCTCTAGGCACAGGATTTTGTGTAG
+
BB@@BBAAAAA@BBBA>:4444-9@BBCA
@HQ5V4:00065:00452
CGTGTCTCTAGGCACAGGATTTTGTGTAG
+
BBBBCBD@??@BDBBCB@AAAA9ABBBB?
@HQ5V4:00066:00477
CGTGTCTCTAGGCACAGGATTTTGTGTAG
+
BABBBCCCA?AACCBBB?@@@@6@BCBCC
@HQ5V4:00067:00472
CGTGTCTCTAGGCACAGGATTTTGTGTAG
+
BBBABBDBAAAABBCB>:449914BFCCB
@HQ5V4:00067:00482
CGTGTCTCTAGGCACAGGATTTTGTGTAG
+
BBBBBCDBAAAABBBBB>====6=@ABCB
@HQ5V4:00072:00455
ATATCGCGAGGGTATGGAAGACTCTATAG
+
=??@BCCCCCC@A=@@7:6>ABBC@@@A:
@HQ5V4:00073:00451
CGTGTCTCTAGGCACAGGATTTTGTGTA
+
CBBBCEBAAAABCBBAA>@AA=6=@:11
@HQ5V4:00075:00453
CGTGTCTCTAGGCACAGGATTTTGTGTAG
+
BBBBBBBABCB@BBBBD@AAAA9ACCCBD
@HQ5V4:00075:00488
CGTGTCTCTAGGCAGCATTGGTTGTAG
+
@@AABBDD??@@:=+***)*)*)*026
@HQ5V4:00076:00476
CGTGTCTCTAGGCACAGGATTTTGTGTAG
+
@AB@BBBBBCB@CBBB@<999919@?BBD
@HQ5V4:00076:00481
CGTGTCTCTAGGCACAGGATTTTGTGTAG
+
BBBABBDBAAA@BCBBB@@AAA9ABBBEE
@HQ5V4:00076:00497
CGTGTCTCTAGGCACAGGATTTTGTGTAG
+
BBBABBCBAAAACBBBB>====6=@AAC?
@HQ5V4:00077:00468
CGTGTCTCTAGGCACAGGATTTTGTGTAG
+
CCCCCCCCAAAACCCAB?BCCH9CCBB@@
@HQ5V4:00078:00482
CGTGTCTCTAGGCACAGGATTTTGTGTAGAG
+
CCCCCGCC<>=@@@@<<:<CBB9BBBC<<<B
@HQ5V4:00078:00497
CGTGTCTCTAGGCACAGGATTTTGTGTAG
+
BBBABBBB@BC@BBBDB@>???6?DCBB@
@HQ5V4:00081:00451
CGTGTCTCTAGGCACAGGATTTTGT
+
===@AAB?;4:24449969AA=,//
@HQ5V4:00081:00468
CGTGTCTCTAGGCACAGGATTTTGTGTAG
+
CCABAC?999959988424444,444449
@HQ5V4:00081:00480
CGTGTCTCTAGGCACAGGATTTTGTGTAG
+
BBBBBBDBAAABBBBBB@CDCD:CCCCCC
@HQ5V4:00082:00495
CGTGTCTCTAGGCACAGGATTTTGTGTAG
+
BCBBBAB@@DA@CBBBC@BBB=6=@AAAB
@HQ5V4:00084:00498
CGTGTCTCTAGGCACAGGATTTTGTGTAGA
+
BBAAABAA=CB@DB?=<;1111+1<<----
@HQ5V4:00085:00488
ATCAGACACGGACACAGCAGAACACAC
+
BBBBABABBB@BBBB?AACCB?CBBAC
@HQ5V4:00087:00450
CGTGTCTCTAGGCACAGGATTTTGTGTAG
+
BBBBBBDDBBC@BBB@@@BBBC:BBBDCC
@HQ5V4:00087:00474
CGTGTCTCTAGGCACAGGATTTTGTGTAG
+
BBBBBBBB@A?BBBB@@?BCCC9AAGDBB
@HQ5V4:00089:00494
CGTTTCTCTAGGCACAGGATTTTGTGTAG
+
B???<@CCBBBACCCCC@BCDD9?@@>==
@HQ5V4:00094:00456
CGTGTCTCTAGGCACAGGATTTTGTGTAG
+
BDCCCCCBBBC=?==8859999/9>9999
@HQ5V4:00099:00459
TACTGAGCTACACACACAGAAAGATTGGT
+
A@BBBBCBB@AABBBBB====:==>>A@D
@HQ5V4:00099:00477
CGTGTCTCTAGGCACAGGATTTTGTGTAG
+
CCCCBBCDCAA;=8=8859@@@4>>9999
@HQ5V4:00050:00512
CGTGTCTCTAGGCACAGGATTTTTTTTGTGTAG
+
@@AABAAAAAA@CBB@;:44444444$999BBB
@HQ5V4:00050:00548
TGATACGTCTCCTTCCTTAGTTACTTCA
+
BBBBBBBBBBC>B>B@C@ACB@BBC?BC
@HQ5V4:00054:00516
CGTGTCTCTAGGCACAGGATTTGTGTAG
+
<<<<;>>>?996994442444-499999
@HQ5V4:00054:00522
CGTGTCTCTAGGCACAGGATTTTGTGTAG
+
BBBBBEBB:::CCCBBB>@@@@6@@B@@<
@HQ5V4:00055:00518
CGTGTCTCTAGGCACAGGATTTTGTGTAG
+
BBBBBBCCGCB@BBBBA94444-4BAABA
@HQ5V4:00055:00534
CGTGTCTCTAGGCACAGGATTTGT
+
ABBBCCCDCAA=?489959BA199
@HQ5V4:00057:00538
CGTGTCTCTAGGCACAGGATTTTGTGTAG
+
AAB@BCDDAA@@DCA>;94444/9ACBCB
@HQ5V4:00059:00546
CGTGTCTCTAGGCACAGGATTTTGTGTAG
+
BBB@BBBBAAA@BBA;?=9994/9BBACC
@HQ5V4:00061:00520
CGTGTCTCTAGGCACAGGATTTTGTGTAG
+
BA@@BBDDAAA@BBB?=:4444-4BCBBA
@HQ5V4:00061:00536
CGTGTCTCTAGGCACAGGATTTTGTGTAG
+
BBBBBBCDAAAAA@@@@>9999/9AC@AC
@HQ5V4:00063:00536
ACGCTCGACATGCCCAGGTACAGGAG
+
BAAABBBBBCCCCCAEB@BBCCC@CA
@HQ5V4:00063:00541
CGTGTCTCTACGGCACAGGATTTTGTGGTAGA
+
4889996///6656?=887////*///,////
@HQ5V4:00064:00546
CGTGTCTCTAGGCACAGGATTTTGTGTAG
+
@ABBBCBBAAABCBBB=94449,4@DCCB
@HQ5V4:00065:00543
CGTGTCTCTAGGCACAGGATTT
+
CCBBAABCBAA@@89;;89BA1
@HQ5V4:00066:00529
CGTGTCTCTAGGCACAGGATTTTGTGTAG
+
AABABBDBAAA@BBBB;:4444-9BCBCC
@HQ5V4:00072:00510
CGTGTCTCTAGGCACAGGATTTTGTGTAG
+
BBB@BBAAB?BBCBBBB?999919;@DBB
@HQ5V4:00072:00546
CGTGTCTCTAGGCACAGGATTTTGTGTAG
+
BBBBBBBBAAABBBBBB@>>>>6=@?@?B
@HQ5V4:00073:00500
CGTGTCTCTAGGCACAGGATTTTGTGTAG
+
BBBBBCD@AAABBBBBC@AAAA9ABBBE?
@HQ5V4:00073:00510
CGTGTCTCTAGGCACAGGATTTTGTGTAG
+
BBA>ABDB@A?@ABBCB@9999,4;ABCE
@HQ5V4:00073:00513
CGTGTCTCTAGGCACAGGATTTTGTGTAG
+
BBBBBBBBAAAADBBBC?B@@A9ABBCBB
@HQ5V4:00073:00524
CGTGTCTCTAGGCACAGGATTTTGTGTAG
+
BBB@BBBB@A?@ABBB@:4444,4;;BBC
@HQ5V4:00074:00503
CGTGTCTCTAGGCACAGGATTTTGTGTAG
+
DCBBCCDCBBB@CBBB=>;4941:::BA@
@HQ5V4:00075:00515
CGTGTCTCTAGGCACAGGATTTTGTG
+
<CECBBBBBAC==489>;9999/994
@HQ5V4:00075:00518
TCTCTATGCGCTCCACATGTCTAAGGT
+
BBBBAAABBBBBB@BABBDDC@A>ABE
@HQ5V4:00075:00536
CGTGTCTCTAGGCACAGGATTTTGTGTAG
+
BBBBBCCCAAABCBBBA<9;;94;B@@@@
@HQ5V4:00076:00522
CGTGTCTCTAGGCACAGGATTTTGTGTAG
+
BBB@BBAA=?B@ABBB@:4444,4ABCEB
@HQ5V4:00077:00515
CGTGTCTCTAGGCACAGGATTTTGTGTAG
+
BBBBBBBA=CBBBBBBB?99995;@CDCB
@HQ5V4:00077:00524
CGTGTCTCTAGGCACAGGATTTTGTGTAG
+
BBB@BBBBBAC@BBBBB?99991:@CCCB
@HQ5V4:00078:00535
AGCACTGTAGCTGTCACTAGTTACTTGT
+
@ACCCCBBBBBBBBBAAA@@FBBBB99:
@HQ5V4:00080:00526
CGTGTCTCTAGGCACAGGATTTTGTGTAG
+
BBAAAAAA=?@@AABBC@999959ACDBB
@HQ5V4:00080:00530
CGTGTCTCTAGGCACAGGATTTTGTGTAG
+
BBB@BBBA=?@@CBBBB@999919A@CDB
@HQ5V4:00082:00538
CGTGTCTCTAGGCACAGGATTTTGTGTAG
+
BBB@@AAA@@@@@@BCB<999919ACCBB
@HQ5V4:00084:00506
CGTGTCTCTAGGCACAGGATTTTGTGTAG
+
CBBBBAAA@@@@AABBBBCCCB9BBBDBA
@HQ5V4:00087:00509
TCTCTATGCGCTCCACATGTCTAAGGT
+
BBBCAAACBBBBA@BBBBBBCCD@D@C
@HQ5V4:00088:00502
CGTGTCTCTAGGCACAGGATTTTGTGTAG
+
BBABB@@BBCC@CCBCB>A===6=??A@A
@HQ5V4:00088:00534
ATCAGACACGGACACAGCAGAACACAC
+
933388::1/,/6/4499///,/////
@HQ5V4:00089:00519
CGTTTTTCTAGGCACAGGATTTTGTGTAGAGGC
+
BBBBBB3DBBEABBC@A@AAAA8=?BBB??>@B
@HQ5V4:00089:00524
CGTGTCTCTAGGCACAGGATTTTGTGTAG
+
CBBBBBBB@A?@BBBBC@????7?DBCCC
@HQ5V4:00089:00528
CGTGTCTCTAGGCACAAGATTTTTTGTAG
+
BBBAAABB@A@@ABB@:;444444*9@?@
@HQ5V4:00091:00540
CGTGTCTCTAGGCACAGGATTTTGTGTAG
+
AAB@BBBB@A@@AABBD@????7?CCCEB
@HQ5V4:00091:00543
CGTGTCTCTAGGCACAGGATTTTGTGTAG
+
BBB@BAAA@@@@CABBB@999919;?@BD
@HQ5V4:00092:00502
CGTGTCTCTAGGCACAGGATTTTGTGTAG
+
BBAABAAA=C@@CBBBB@CBCB9CBCDBB
@HQ5V4:00094:00502
TAGTATCAGCCTCGCCATGACG
+
A@=9;4@@998744488,,,,,
@HQ5V4:00095:00514
CGTGTCTCTAGGCACAGGATTTTGTGTAG
+
BBB@BBB@@A?BCBBCA>9444,4:?BCC
@HQ5V4:00095:00537
CGTGTCTCTAGGCACAGGATTTTGTGTAG
+
BBBBBBBBAAD@DBBBD@AA@=6=?:111
@HQ5V4:00096:00528
CGTGTCTCTAGGCACAGGATTTTGTGTAG
+
CBAAAAAA>?@@A@BBB@999919ACCBB
@HQ5V4:00096:00545
CGTGTCTCTAGGCACAGGATTTTGTGTAG
+
BB@ABBD@???@CBBCC@@==9299??>>
@HQ5V4:00097:00508
CGTGTCTCTAGGCACAGGATTTTGTGTAG
+
BBBBBBCC@B?@A@BBC@BEDC:BBBCCC
@HQ5V4:00097:00513
CGTGTCTCTAGGCACAGGATTTTGTGTAG
+
CBBBBCBCBCC@B9;;=;>>>>4??>?>@
@HQ5V4:00099:00506
CGTGTCTCTAGGCACAGGATTTTGTGTAG
+
BB@@@BDCDA@@BBBCB>===96=:ABBC
@HQ5V4:00099:00525
TCTCTATGCGCTCCACATGTCTAAGGT
+
ABBCAAADBBBAA@BBBAABBBB@B?A
@HQ5V4:00053:00573
CGTGTCTCTAGGCACAGGATTTTGTGTAG
+
BB@@BBAAAAA@BBAA=:494914;@BC;
@HQ5V4:00053:00576
CGTGTCTCTAGGCACAGGATTTTGTGTAG
+
BAA>ABDDBDA@ABBCB?99991:;BBE?
@HQ5V4:00053:00580
CGTGTCTCCTAGGCACAGGATTTTTTTTTTTTTTTTTGTGTAG
+
=<CCCCBBBBCC@B??;;;;::::@@@@@>?>@>>;"11188:
@HQ5V4:00053:00581
CGTGTCTCTAGGCACAGGATTTTTGTAG
+
B@@@BBBBAAA@CBBBB?44444+4:@@
@HQ5V4:00054:00574
CGTGTCTCTAGGCACAGGATTTTGTGTAG
+
B@@@BBAA=?@@ABCCA:4449,4;ACD@
@HQ5V4:00054:00582
CGTGTCTCTAGGCACAGGATTTTGTGTAG
+
@@@@BBAAAAA@CBBB@:4444-9@BBB>
@HQ5V4:00055:00575
CGTGTCTCTAGGCACAGGATTTTGTGTAG
+
BBBBBBBB@@DBCB@?A@CCDC:BBAA@;
@HQ5V4:00055:00596
TAGTATCAGCCTCGCCATGACGAAGGTATTCC
+
CBC@AADAAACBCBA?BBA>>996<?999<?6
@HQ5V4:00057:00554
CGTGTCTCTAGGCACAGGATTTTGTGTAG
+
BA@@ACAABCB=A@>@A59999/9??99=
@HQ5V4:00058:00578
CGTGTCTCTAGGCACAGGATTTTGTGTAG
+
@@AAAAAAA?ABAABB=:4444-9@BCC@
@HQ5V4:00058:00598
CGTGTCTCTAGGCACAGGATTTTGTGTAG
+
BBBABBAABCB@CBBBA:4444,4;;AB;
@HQ5V4:00061:00557
TATTGAGCTACACACACAGAAAGATTGGT
+
BBA>ABBBDBBB??>9?:99909B@<A?B
@HQ5V4:00062:00588
CGTGTCTCTAGGCACAGGATTTTGTGTAG
+
B@BABBBBAAA@BBBB@:4444-4@BBB;
@HQ5V4:00063:00576
CGTGTCTCTAGGCACAGGATTTTGTGTAG
+
BABABCDDAAA@BBCDB@>???6?BCFC?
@HQ5V4:00065:00568
CGTGTCTCTAGGCACAGGATTTTGTGTAG
+
@@B@BBDDAA@@CB>>=====>07>>111
@HQ5V4:00067:00561
CGTGTCTCTAGGCACAGGATTTTGTGTAG
+
@?BBBCBBAABAAA===<9999-9@DBCA
@HQ5V4:00069:00589
CGTGTCTCTAGGCACAGGATTTTGTGTAG
+
@>BABBABBCB@CBBB;:4444-9AADC@
@HQ5V4:00070:00579
CGTGTCTCTAGGCACAGGATTTTGTGTAG
+
;;<A@@AF<99<<11167////*/69944
@HQ5V4:00072:00555
CGTGTCTCTAGGCACAGGATTTTGTGTAG
+
BBABBCECBCC?BBBBCACBCB9CEAAAA
@HQ5V4:00073:00587
CGTGTCTCTAGGCACAGGATTTTGTGTAG
+
@AB@BBBBAAA@BBBBBBCCCE:CCCCB@
@HQ5V4:00074:00556
CGTGTCTCTAGGCACAGGATTTTGTGTAG
+
ABBBBBBBBCB@BBBBB>?@CC:BBCBBA
@HQ5V4:00074:00583
CGTGTCTCTAGGCACAGGATTTTGTGTAG
+
BBBBBCDDAGA@AAADB@CBBA8CDCAB?
@HQ5V4:00074:00586
CGTGTCTCTAGGCACAGGATTTTGTGTAG
+
BBBBBCBBAAA@CBBBB@BBBB:BCCBB?
@HQ5V4:00075:00565
CGTGTCCTCTAGGCACAGGATTTTGTGTAG
+
>@BB<<<>CA@@@<999;?BBCC:CCFCDC
@HQ5V4:00075:00573
CGTGTCTCTAGGCACAGGATTTTGTGTAG
+
CCBABBCC@@AB@@?@A@CCCB:CCECCA
@HQ5V4:00075:00575
CGTGTCTCTAGGCACAGGATTTTGTGTAG
+
BBBBBCCB@@AC@@@BB@CCBB8AACDAB
@HQ5V4:00077:00552
CGTGTCTCTAGGCACAGGATTTTGTGTAG
+
CCBBBCCDAAA@DBCBB=AAHC:CDCCCC
@HQ5V4:00078:00585
CGTGTCTCTAGGCACAGGATTTTGTGTAG
+
BBB@BCDDAA@@BBBBB@AAAA8ADCBBA
@HQ5V4:00078:00590
CGTGTCTCTAGGCACAGGATTTTGTGTAG
+
BBBBBCBBBCB@CBBBB@BBBB9BCFCB@
@HQ5V4:00078:00592
CGTGTCTCTAGGCACAGGATTTTGTGTAG
+
BBB@BCBB??A@BBBBCBBBBB:BDCBB?
@HQ5V4:00080:00566
CGTGTCTCTAGGCACAGGATTTTGTGTAG
+
BBBABBAABCB@BB???@BBBB:BCBDB?
@HQ5V4:00081:00573
CGTGTCTCTAGGCACAGGATTTTGTGTAG
+
BBBABBBBBBC@BBABB@AAAB9BCCDBA
@HQ5V4:00081:00581
CGTGTCTCTAGGCACAGGATTTTGTGTAG
+
BBB@BBBBAAA@BBBBB@>???7?CCDBB
@HQ5V4:00082:00560
CGTGTCTCTAGGCACAGGATTTTGTGTAG
+
BBBBBBBBAAACCBBBCACCDC:BCCCCB
@HQ5V4:00083:00553
CGTGTCTCTAGGCACAGGATTTTGTGTAG
+
BBBBBBBAB?BABBBBB?AACC:DCCDBA
@HQ5V4:00083:00591
CGTGTCTCTAGGCACAGGATTTTGTGTAGA
+
ABABBBBBAAA@CBBB;;;;;;6;:8//11
@HQ5V4:00084:00554
CGTGTCTCTAGGCACAGGAATTTTGTGTAG
+
@AABBBBA>?DACB??===;==@6@CCCCB
@HQ5V4:00085:00589
CGTGTCTCTAGGCACAGGATTTTGTGTAG
+
@AB@BBBBAAA@C@BBCABBBB9ABCDCA
@HQ5V4:00086:00583
TAGTATCAGCCTCGCCATGACGAAGGTATTCC
+
BACBBBC@AABBB?@>ABB==996<?>>@=?6
@HQ5V4:00086:00597
ACGAGTGCGTTCCCCATGTCGTAGGTACTC
+
BBBBBBBBA@>ACC9C:<<AA@998;<<<C
@HQ5V4:00087:00564
CGTGTCTCTAGGCACAGGATTTTGTGTAG
+
???BBCDBDCB@BBAAAACCCB:CCCCBB
@HQ5V4:00087:00591
CGTGTCTCTAGGCACAGGATTTTGTGTAG
+
B@BABBAA=?B@CBBBB@BBBB:BECDBA
@HQ5V4:00089:00570
CGTGTCTCTAGGCACAGGATTTTGTGTAG
+
CBBBBCDDAA@A@@ABB@BFDD:CCCBBC
@HQ5V4:00090:00590
CGTGTCTCTAGGCACAGGATTTTGTGTAG
+
BBBBBBBBAAA@CBB@A?AAAA8@@BCBB
@HQ5V4:00091:00565
CGTGTCTCTAGGCACAGGATTTTGTGTAG
+
AABBBBB@BCB@AAABB@BBEB:BCBBBB
@HQ5V4:00095:00551
CGTGTCTCTAGGCACAGGATTTTGTGTAGA
+
BBB@BBAA@@D@CBBAA>ABBB:BC?4499
@HQ5V4:00097:00579
CGTGTCTCTAGGCACAGGATTTTGTGTAGA
+
?@A@>@AB<=<AA@@B=<9===69??9=99
@HQ5V4:00098:00572
CGTGTCTCTAGGCACGGATTTTGTGTAG
+
@ABABCCC?@A@CBBB=?@BB:CCCDCA
@HQ5V4:00098:00585
CGTGTCTCTAGGCACAGGATTTTGTGTAG
+
BBBABBDDBBC@BBBBDABBBB9ACCCBE
@HQ5V4:00098:00592
CGTGTCTCTAGGCACAGGATTTTGTGTAG
+
CCBABBCCCCC?A=>9959@AA7D@?>99
@HQ5V4:00050:00611
TGATACGTCTCCTTCCTTAGTTACTTCA
+
BBBBBBBBBBB@C@BEB@ACC?BBE@CB
@HQ5V4:00050:00622
CGTGTCTCTAGGCACAGGATTTTGTGTAG
+
@@AAAAAA=?@@C@BBA:4444-9ABBC@
@HQ5V4:00051:00618
CGTGTCTCTAGGCACAGGATTTTGTGTAG
+
AAAAAADDAAA@BBBB=:4444-9BCBC@
@HQ5V4:00051:00628
CGTGTCTCTAGGCACAGGATTTTGTGTAG
+
@AAABABB???@ABBBA:4444-9BBCC@
@HQ5V4:00052:00609
ATCAGACACGGACACAGCAGAACACAC
+
@??BBBBBBB???AABBADCC@BBBBB
@HQ5V4:00054:00600
CGTGTCTCTAGGCACAGGATTTTGTGTAG
+
AAAAAAAABCB@CBBBA:4444-9@BCC@
@HQ5V4:00054:00618
CGTGTCTCTAGGCACAGGATTTTGTGTAG
+
?A@@BBBB?@A@BBBBB?999919;ACC;
@HQ5V4:00055:00601
CGTGTCTCTAGGCACAGGATTTTGTGTAG
+
AAAAAAABAAA?AABBA:499949BBCD@
@HQ5V4:00057:00606
CGTGTCTCTAGGCACAGGATTTTGTGTAG
+
BBB@BBDDAAA?BBBBA>99991:;BCC@
@HQ5V4:00057:00630
CGTGTCTCTAGGCACAGGATTTTGTGTAG
+
ACCBBBDCC=<;;>C9959999/9EEAA=
@HQ5V4:00058:00649
TACTGAGCTACACACACAGAAAGATTGGT
+
>>@BBCC@>ABBCABBCC@=?<@AA@C@C
@HQ5V4:00059:00631
CGTGTCTCTAGGCACAGGATTTTGTGTAG
+
B@@@@AAA@@@@AAC@;:4444-9@BBC@
@HQ5V4:00059:00644
CGTGTCTCTAGGCACAGGATTTTGTGTAG
+
AAAABBCBBDD@BBBCC<999919;BBC?
@HQ5V4:00060:00609
CGTGTCTCTAGGCACAGGATTTTGTGTAAGA
+
BBB@BCDD???@CBBB:71/11*/8811-11
@HQ5V4:00060:00615
CGTGTCTCTAGGCACAGGATTTTGTGTAG
+
BBB@BCDDAA@@EB??A?=?=?6=@ABB;
@HQ5V4:00062:00613
ATATCGCGAGGGTATGGAAGACTCTATA
+
BB@BBBB@AAH?AACD?A=AAA??9888
@HQ5V4:00063:00601
CGTGTCTCTAGGCACAGGATTTTGTGTA
+
BBBBBCCCAAG@CDCCC@BBBB9BCCCB
@HQ5V4:00063:00617
ACGAGGTGCGTTCCCCATGTCGTAGGTACTC
+
BBB>B@B=:442999/9949=9999<994@=
@HQ5V4:00064:00611
CGTGTCTCTAGGCACAGGATTTTGTGTAG
+
AA@@BBDDAA@@DCBB>;>>>>57>>111
@HQ5V4:00065:00614
TGATACGTCTCCTTCCTTAGTTACTTCA
+
BBB@ABCCB@?@AAC?B?CBA>ABC@CC
@HQ5V4:00067:00607
CGTGTCTCTAGGCACAGGATTTTGTGTAG
+
AABBBCBCAAA@BBCBA<999919;@BCA
@HQ5V4:00067:00643
CGTGTCTCTAGGCACAGGATTTTGTGTAG
+
BBBBBBBBBBB@CDBBB>@A=A9A@BDA9
@HQ5V4:00067:00644
CGTGTCTCTAGGCACAGGATTTTGTGTAG
+
99>A@@AA@BBA==<BB<>@??4?99499
@HQ5V4:00068:00637
CGTGTCTCTAGGCACAGGATTTTGTGTAG
+
B@BABBC@DDA@BBBCB>999914BACE?
@HQ5V4:00069:00641
CGTGTCTCTAGGCACAGGATTTTGTGTG
+
BABCCC?@ADC@BBBBB>@@@@6>ABBE
@HQ5V4:00072:00644
CGTGTCTCTAGGCACAGGATTTTGTGTAG
+
CBBBCCCCBBBA=<<<;299?A/99@@>9
@HQ5V4:00074:00633
CGTGTCTCTAGGCACAGGATTTTGTGTAG
+
@@@@BCEDGEBABBBBB@>???6=BCCCC
@HQ5V4:00074:00634
TCTCTATGCGCTCCACATGTCTAAGGT
+
@ACDAAAC@?ABCBCAAAB??AB?BAA
@HQ5V4:00077:00615
CGTGTCTCTAGGCACAGGATTTTGTGTAG
+
BBABBAABBBB@CCCBC@BCCB:@@?A>>
@HQ5V4:00078:00606
CGTTTCTCTAGGCACAGGATTTTGTGTAG
+
?BAB=BBCAEDCCCCCC=@ACF:CBCCBB
@HQ5V4:00078:00607
CGTGTCTCTAGGCACAGGATTTTGTGTAG
+
CBBCCDDC::<?BABBB@BCCC9CCDCCC
@HQ5V4:00078:00641
CGTGTCTCTAGGCACAGGATTTTGTGTAG
+
?BBBBBAABBCAAAABB?BBAA9ABCCB@
@HQ5V4:00079:00622
CGTGTCTCTAGGCACAGGATTTTGTGTAG
+
AAB@BBBBDAA@BBBBB>=?=?6=@CBCB
@HQ5V4:00082:00634
CGTGTCTCTAGGCACAGGATTTTGTGTAG
+
BBBBBBBBAAGBD?A?A>A@DC:CCCCBC
@HQ5V4:00082:00646
CGTGTCTCTAGGCACAGGATTTTGTGTAG
+
BBBBBDCCCEBACDDBC?;99949BBABB
@HQ5V4:00083:00609
CGTGTCTCTAGGCACAGGATTTTGTGTAG
+
@AB@BCBAA?ABCBBBA<999919ACDDB
@HQ5V4:00083:00641
CGTGTCTCTAGGCACAGGATTTTGTGTAG
+
?BBBBBBBBBB@BBBA=<999919BCCDA
@HQ5V4:00085:00617
CGTGTCTCTAGGCACAGGATTTTGTGTAG
+
CBBCCCDC<<=ACCCCC@@@@@6@BA111
@HQ5V4:00087:00603
CGTGTCTCTAGGCACAGGATTTTGTGTAG
+
A?ABBCCB@@AAABABC@BCCB9BCB@@@
@HQ5V4:00088:00625
CGTGTCTCTAGGCACAGGATTTTGTGTAG
+
BBBABBDDDDB@BBBBB@CCCB:CEDCBB
@HQ5V4:00089:00605
CGTGTCTCTAGGCACAGGATTTTGTGTAG
+
B?BBBCCBAAA@BBBBB<999919ABCDC
@HQ5V4:00091:00627
CGTGTCTCTAGGCACAGGATTTTGTGTAG
+
A@;;;ACCCGI@A@>>>;9999/999@>@
@HQ5V4:00091:00633
CGTGTCTCTAGGTACAGGATTTTGTGTAG
+
@AABBCCBBBB@EDCBB<====6CBBBBA
@HQ5V4:00091:00647
CGTGTCTCTAGCACAGGATTTTGTGTAG
+
@@BBBBABBBBBBCBC>AAAA9ACCCBC
@HQ5V4:00095:00623
CGTGTCTCTAGGCACAGGATTTTGTGTAG
+
?@?BBCCBCCC@BBBCC@CCCC:CCAB>@
@HQ5V4:00095:00644
CGTGTCTCTAGGCACAGGATTTTGTGTAG
+
BBBABBA@@@C@BBCB=:4444,4;ACCB
@HQ5V4:00099:00600
CGTGTCTCTACGGCACAGGATTTGTGTA
+
94444444:44424444984440444//
@HQ5V4:00099:00619
CGTGTCTCTAGGCACAGGATTTTGTGTAG
+
BA@@@AAAB@@?CBBBA?AAAA8BBCDCB
@HQ5V4:00051:00677
CGTGTCTCTAGCACAGGATTTGATGTAG
+
444444418/1/2;111/>85/1////4
@HQ5V4:00051:00696
CGTGTCTCTAGGCACAGGATTTTGTGTAG
+
@AAAAACA@@@@ABBBB@BBBB:BCCBBA
@HQ5V4:00052:00668
CGTGTCTCTAGGCACAGGATTTTGTGTAG
+
BABBBBBAAAB@D>?@B?BECC:CDBCBC
@HQ5V4:00054:00651
TCTCTATGCGCTCCACATGTCTAAGG
+
ABBBBCCDAAA>A@CCC@?>=??<B?
@HQ5V4:00054:00686
CGTGTCTCTAGGCACAGGATTTGTGTAG
+
BBAB@@@BBBC@CBBAB@@AA=BBBFCC
@HQ5V4:00057:00666
CGTGTCTCTAGGCACAGGATTTTGTGTAG
+
BABBBBBBCBB@CBB@A@ABAA:BCCCB?
@HQ5V4:00058:00670
CGTGTCTCTAGGCACAGGATTTTGTGTAG
+
BBBBBBAA@@@@@@@@B@BBBB9BCCCB>
@HQ5V4:00059:00692
CGTGTCTCTAGGCACAGGATTTTGTGTAG
+
@@AAAAAA@@@@A@BBB@BDDD:DCCCB?
@HQ5V4:00059:00698
CGTGTCTCTAGGCACAGGATTTTGTGTAG
+
ABBBBBCB@@CBBBBBB@BCCC9BCDDC@
@HQ5V4:00060:00653
CGTGTCTCCATAGGCACAGGATTTTGTGTAGA
+
BB>;;<B:8====@9:;B>?>?CC5>==--,,
@HQ5V4:00064:00657
ACGAGTGCGTTCCCCATGTCGTAGGTACTC
+
BBBBBB99=C@CCD:CB@<AAA8;7;;<<C
@HQ5V4:00065:00696
CGTGTCTCTAGGCACAGGATTTTGTGTAG
+
BBB@BBAA@@@@A@BBB@CEEB:DDFCB?
@HQ5V4:00066:00652
CGTGTCTCTAGGCACAGGATTTTGTGTAG
+
BBBBBC@@@AB@BBAAB?BBDD:DCCDB@
@HQ5V4:00067:00687
TCTCTATGCGCTCCACATGTCTAAGGT
+
B??BBBBAAAA@@@BBBBBAACA@CB<
@HQ5V4:00068:00676
CGTGTCTCTAGGCACAGGATTTTGTGTAG
+
B?@AABAA@@B@CBBBB?BBBB:BCCCB?
@HQ5V4:00069:00670
ATATCGCGAGGGTATGGAAGACTCTATA
+
BBBBBBCECCCCCBCC?B?BCCBCBBBB
@HQ5V4:00069:00685
CGTGTCTCTAGGCACAGATTTTGTGTAG
+
??@BBBB@@AAADBB9;=CDC:CCCDC<
@HQ5V4:00069:00697
CGTGTCTCTAGGCACAGGATTTTGTGTAG
+
B?BAAAAA@@@@BBBDB@>???6?BCCB?
@HQ5V4:00069:00698
CGTGTCTCTAGGCACAGGATTTTGTGTAG
+
BBBBBBBCAAA@BBBAA?@@AA:BCCBB@
@HQ5V4:00070:00667
CGTGTCTCTAGGCACAGGATTTTTTTTTGTGTAG
+
AACDCCBC>995999@A@999999999"9999=:
@HQ5V4:00070:00696
CGTGTCTCTAGGCACAGGATTTTGTATAG
+
??@AAABA@@@@CBBBA>@@AA:BCA;;4
@HQ5V4:00071:00689
CGTGTCTCTAGGCACAGGATTTTGTGTAG
+
@BBAABAA@@B@@BAAA?AABB:BBBCB?
@HQ5V4:00073:00684
CGTGTCTCTAGGCACAGGATTTTGTGTAG
+
BBAABBCACBB@BBBB@:4444,4;ACCA
@HQ5V4:00077:00658
CGTGTCTCTAGGCACAGGATTTTGTGTAG
+
?@BCEDDD<<<=<99@@8<<CC4<;B;99
@HQ5V4:00078:00657
CGTGTCTCTAGGCACAGGATTTTGTGTAG
+
ABBBBCBCAAA@BBBBBBCBBC9BBECC?
@HQ5V4:00078:00667
CGTGTCTCTAGCACAGGATTTTGTGTAAG
+
BBBBBCCD@DABA>=@=@ABC9>>B>B11
@HQ5V4:00079:00676
CGTGTCTCTAGGCACAGGATTTTGTGTAG
+
BBAABBBBAAA@BBBBB>A=BA8ACCBB?
@HQ5V4:00082:00686
CGTGTCTCTAGGGCACAGGATTTTGTGTAG
+
??@AAAAB@AAB?CBAAB?BBBB:BBBCB?
@HQ5V4:00084:00680
CGTGTCTCTAGGCACAGGATTTTGTGTAG
+
<<=CBCDCAAA@A@@@><>??>/99@@A@
@HQ5V4:00086:00650
CGTGTCTCTAGGCACAGGATTTTGTGTAG
+
BABBBBBAA=B@BCBBB?BBCB:BBBCBB
@HQ5V4:00087:00687
CGTGTCTCTAGGCACAGGATTTTGTGTAG
+
@@AABBBAABB@CB@?A?BBHC:BBBCCA
@HQ5V4:00092:00686
CGTGTCTCTAGGCACAGGATTTTGTGTAG
+
@ABBBBBBBBBABBBBB?BBCB:BBBCBB
@HQ5V4:00095:00699
CGTGTCTCTAGGCACAGGATTTTGTGTAG
+
BBBABCBB@AA@CBBBC?CCCC:CCCDG?
@HQ5V4:00096:00676
CGTGTCTCTAGGCACAGGATTTTGTGTAG
+
???@BBAAB@B@DBBBC?BACC:CCCCBB
@HQ5V4:00096:00696
CGTGTCTCTAGGCACAGGATTTTGTGTAG
+
B?BAAAAA>>A@BBBBC@DDCC:CCCCB@
@HQ5V4:00096:00699
CGTGTCTCTAGGCACAGGATTTTGTGTAG
+
BBB?BCBCBBB@BBBBB?BAAA9ABCCCB
@HQ5V4:00097:00687
CGTGTCTCTAGGCACAGGATTTTGTGTAG
+
AAAAACDDAAA@BB@@@=@@@A7ABBBCB
@HQ5V4:00057:00739
CGTGTCTCTAGGCACAGGATTTTGTGTAG
+
@AAAAAAA@@@@B@B@A>@@AA8AA@CB?
@HQ5V4:00061:00715
TGATACGTCTCCTTCCTTAGTTACTTCA
+
BBB@@ABBBBB?B@B@B@ABBABAA@BA
@HQ5V4:00062:00700
CGTGTCTCTAGGCACAGGATTTTGTGTAG
+
AABBBBCBBBB@CDDCB?BBBB6=A;//1
@HQ5V4:00066:00716
CGTGTCTCTAGGCACAGGATTTTGTGTAG
+
AABBBBBBABB@CBBBB?A>BB:BABCBB
@HQ5V4:00069:00747
CGTGTCTCTAGGCACAGGATTTTGTGTAG
+
?ABABAAAAAA@CDBA@<====6@BBCC@
@HQ5V4:00070:00720
CGTGTCTCTAGGCACAGGATTTTGTGTAG
+
CBB9:<CCAAA@CB@@@>>@=@4>@@A@;
@HQ5V4:00073:00724
CGTGTCTCTAGGCACAGGATTTTGTGTAG
+
@@AAAACA?@B@CBBBB@CDCB:CCCDC@
@HQ5V4:00081:00708
ATATCGCGAGGGTATGGAAGACTTCTATAG
+
@@B@;;<<9;B:@=;959844499944333
@HQ5V4:00084:00706
TCTCTATGCGCTCCACATGTCTAAGGT
+
@ABBFCBDCBCBB?B@@@;;9A@<A@<
@HQ5V4:00085:00711
CGTGTCTCTAGGCACAGGATTTTTTTTTTTTTGTGT
+
AABBBBBBA=@=C;91;:111111111111/"///8
@HQ5V4:00085:00714
CGTGTCTCTAGGCACAGGATTTTGTGTAG
+
BACBECCCBDB@BCBCC?BA=A6?A?@@@
@HQ5V4:00085:00716
CGTGTCTCTAGGCACAGGATTTTGTGTAAG
+
CABCCCDC::;@>=991:1111+1<A11,/
@HQ5V4:00086:00706
CGTGTCTCTAGGCACAGGATTTTGTGTAG
+
BBBBBBBAAAAACBBBB@BBHH:BBBEC@
@HQ5V4:00087:00700
CGTGTCTCTAGGCACAGGATTTTGTGTAG
+
??BABBCCAAA@BBBBB@CBBB:CCC99;
@HQ5V4:00087:00716
CGTGTCTCTAGGCACAGGATTTTGTGTAG
+
AACCDCBBBCCCCBBBC>ABBB8AACBBA
@HQ5V4:00091:00700
CGTGTCTCTAGGCACAGGATTTTGTGTAG
+
??B@BCFC@AAADB?@=<@@==6=BCCCB
@HQ5V4:00093:00700
CGTGTCTCTAGGCACAGGATTTTGTGTAG
+
BBBABBCCAAA@CC??=<9=9=6=BDCCA
@HQ5V4:00098:00708
CGTGTCTCTAGGCACAGGATTTTGTGTAG
+
BCBDBCDCBBBCBA@@@=@@AA7BCBCDA
@HQ5V4:00050:00795
CGTGTCTCTAGGCACAGGATTTTGTGTAG
+
BB??ABCCCCCBC??>><A?@@4999999
@HQ5V4:00052:00786
CGTGTCTCTAGGCACAGGATTTTGTGTAG
+
CBCCCCCCCCC@B=999=@=BB499999>
@HQ5V4:00054:00754
CGTGTCTCTAGGCACAGGATTTTGTGTAG
+
BB>>@CCCB@B@B@@@A@AAAA8BBBCCC
@HQ5V4:00057:00773
CGTGTCTCTAGGCACAGGATTTTGTGTAG
+
B:><DGEBBBB69999959>BB4?991//
@HQ5V4:00057:00794
CGTGTCTCTAGGCACAGGATTTTGTGTAG
+
BBCCCDCCDCD?94899599@@/999444
@HQ5V4:00058:00785
CGTGTCTCTAGGCACAGGATTTTGTGTAG
+
BBCCCCCCCCCAC==@@=>@@@499999@
@HQ5V4:00058:00793
CGTATCTCTAGGCACAGGATTTTGTGTAG
+
BBBCCCDEACD@BBA>>;=;@@4?@>>=>
@HQ5V4:00062:00763
CGTGTCTCTAGGCACAGGATTTTGTGTAG
+
BBB@BBCC@@@@ABB@@?@@AA8A@F@BA
@HQ5V4:00063:00770
CGTGTCTCTAGGCACAGGATTTTGTGTAG
+
BAAABBBBCBB@B@BBC@BBCB:DDCCBB
@HQ5V4:00064:00761
CGTGTCTCTAGGCACAGGATTTTGTGTAG
+
BAABCCCC?@@@A@@@A@AAAA8AABABA
@HQ5V4:00064:00782
CGTGTCTCTAGGCACAGGATTTTGTGTAG
+
@@=9@AB;<<C?BAA9959999/999?AB
@HQ5V4:00064:00783
TGATACGTCTCCTTCCTTAGTTACTCA
+
BCA4//////:7778,42.//6/////
@HQ5V4:00066:00795
CGTGTCTCTAGGCACAGGATTTTGTGTAG
+
AAAAAAC@?@@@BBB@@?@BAB9BBEBBC
@HQ5V4:00066:00797
CGTGTCTCTAGGCACAGGATTTGTGT
+
C;99=9976/1,//4442444-4444
@HQ5V4:00068:00765
CGTGTCTCTAGGCACAGGATTTTGTGTAG
+
B??ACCDEBBBBCBCBD@AAAA9ABCCCC
@HQ5V4:00069:00755
CGTGTCTCTAGGCACAGGATTTGTGTAGA
+
4444999=B442//1/65///+//44488
@HQ5V4:00069:00767
CGTGTCTCTAGGCACAGGATTTTGTGTAG
+
@@@ABBAA==B@CBBBC@CDCB:CDCCBB
@HQ5V4:00070:00753
CGTGTCTCTAGGCACAGGATTTTGTGTAG
+
@@@BCCBBA?ACBBB@B?BBBB:CCCCE@
@HQ5V4:00070:00761
TACTGAGCTACACACACAGAAAGATTGGT
+
BB99<CC<89@@>111/6///+/9988;=
@HQ5V4:00074:00763
CGTGTCTCTAGGCACAGGATTTTGTGTAG
+
BBA>BBCC?@@@BBBBB?BBBB:BCCBE@
@HQ5V4:00080:00752
CGTGTCTCTAGGCACAGGATTTTGTGTAGA
+
AABBBBCBAAA?DBBBC@CCBC6:;;//11
@HQ5V4:00081:00785
CGTGTCTCTAGGCACAGGATTTTGTGTAG
+
;;:CCDCCCCD@CBBBC@CDDD9BCCDB?
@HQ5V4:00084:00757
CGTGTCTCTAGGCACAGGATTTTGTGTAG
+
BBBBBBCBBBB@BBBDB@9;;91;ACBBB
@HQ5V4:00086:00775
CGTGTCTCTAGGCACAGGATTTTGTGTAG
+
BBB@BCCFAAA@DB?@A?CCIC:FCDCB;
@HQ5V4:00086:00799
CGTGTCTCTAGGCACAGGATTTTGTGTAG
+
><<CCLFCCCB@BBBAA?AABB:BCCCCB
@HQ5V4:00088:00788
CGTGTCTCTAGGCACAGGATTTTGTGTAG
+
BBBBBECCBBBACBBDC?BBCD9ABCBB;
@HQ5V4:00091:00784
CGTGTCTCTAGGCACAGGTTTTTGTGTAAGA
+
BB?BBCCCA?A@BCB>=?@@::/;88,,+--
@HQ5V4:00093:00788
CGTGTCTCTAGGCACAGGATTTTGTGTAAAGGC
+
BBBBCCCCAAA@BBB??>A=BA:CBB;996;??
@HQ5V4:00098:00753
ATATCGCGAGGGTATGGAAGACTCT
+
9?89;<<<CCHDEFCC=B=C<<;>>
@HQ5V4:00051:00800
CGTGTCTCTAGGCACAGGATTTTGTGTAG
+
@@ADCDAEDDD@?;88859999/9991//
@HQ5V4:00051:00824
CGTGTCTCTAGGCACAGGATTTTTTTGTGTAG
+
CBBBBAAA?@@?AABB;:4444444&999AAH
@HQ5V4:00052:00818
CGTGTCTCTAGGCACAGGATTTTGTGTAG
+
<<CCDJCCCBC@CC=9994444/9@9999
@HQ5V4:00052:00837
CGTGTCTCTAGGCACAGGATTTTTTTTTTTGTGA
+
9=AABBBBDDD??@@>>;>>>>>>>??>>"1///
@HQ5V4:00052:00847
CGTGTCTCTAGGCACAGGATTTTTTTTT
+
BBBBBBAA@CCCCB>//,1111111111
@HQ5V4:00053:00814
CGTGTCTCTAGGCACAGGATTTTGTGTAG
+
@AACCEFCBBB@=994459999/999944
@HQ5V4:00053:00822
CGTGTCTCTAGGCACAGGATTTTGTGTAG
+
BBBBCBCC?@B@CCB?:94444-9>?>>@
@HQ5V4:00054:00829
TCTCTATGCGCTCCACATGTCTAAGGT
+
9@AAEBBD@BBAB@DDA>==9996969
@HQ5V4:00054:00841
CGTGTCTCTAGGCACAGGATTTTTTTTTTTTTGTG
+
99BBJHCCBDA<988/,+--==?>>DC@=87",,,
@HQ5V4:00055:00806
CGTGTCTCTAGGCACAGGAT
+
4449999@@BA<>;11+)**
@HQ5V4:00055:00823
CGTGTCTCTAGGCACAGGATTTTGTG
+
<<<DDC@@@;;89@B9959999,///
@HQ5V4:00055:00824
CGTGTCTCTAGGCACAGGATTTTGTGTAG
+
ABCCCCCCA?A@BBBBD@AAA=6==9=@A
@HQ5V4:00055:00844
CGTGTCTCTAGGCACAGGATTTTTTTG
+
@@CCCCCBBCCE>;4//,11>>>>>&1
@HQ5V4:00057:00803
CGTGTCTCTAGGCACAGGATTTTGTGTAG
+
???ABBCBBBB@CBB>;:4444-9@@CCC
@HQ5V4:00057:00836
CGTGTCTCTAGGCACAGGATTTGTGTA
+
9;DECGCCCCC@=:84459990999//
@HQ5V4:00057:00839
CGTGTCTCTAGGCACAGGATTTTGTGTAG
+
BABBBCAAA@@?DAAAA@AABC9DCAAB@
@HQ5V4:00058:00804
CGTGTCTCTAGGCACAGGATTTTGTGTAG
+
AA@@@ABA@@@?CBHB@:4444,4AABCC
@HQ5V4:00059:00834
CGTGTCTCTAGGCACAGGATTTTGTGTAG
+
=@BBBDCCBDCBCB=9984444/999999
@HQ5V4:00059:00840
CGTGTCTCTAGGCACAGGATTTGTGTA
+
99BCDCCCCAA;9?>88599919>9//
@HQ5V4:00060:00839
CGTGTCTCTAGGCACAGGATTTTTGTGTAG
+
99BBCCCCBCC@BB=99944499-99999=
@HQ5V4:00061:00812
CGTGTCTCTAGGCACAAGATTTTGTGTAG
+
BBBBBCBBAAA@CBBC@@999419;:?AC
@HQ5V4:00061:00833
CGTGTCTCTAGGCACAGGATTTTGTGTAG
+
BCCDCCBBAAA@EBCDB@>=?=6=???@B
@HQ5V4:00062:00830
CGTGTCTCTAGGCACAGGATTTTGTGTAG
+
9<CDBECBBBE@@A;4424444/99911;
@HQ5V4:00063:00819
ATCAGACACGGACACAGCAGAACACAC
+
BBBBBBBBBB?BBBC@A@DCC@CCDCC
@HQ5V4:00063:00830
CGTGTCTCTAGGCACAGGATTTTGTGTAGAGGC
+
9;@@@ABB@?A=@;99@<9999/99999@9<59
@HQ5V4:00063:00845
CGTGTCTCTAGGCACAGGATTTTGTGTAG
+
BBEDCCAA>>>@BABBB@BAAA9=>??==
@HQ5V4:00065:00815
CGTGTCTCTAGGCACAGGATTTGTGTA
+
;;;;;>>@@9959999959991444//
@HQ5V4:00065:00817
CGTGTCTCTAGGCACAGGATTTTGTGTAG
+
?@AEDNDCEDBACBA==84444,4:@A@@
@HQ5V4:00067:00831
CGTGTCTCTAGGTACAGATTGTTGTAG
+
B?BBBCB8888*///,,02*,,*,226
@HQ5V4:00067:00838
CGTGTCTCTAGGCACAGGTTTTTGTGTAG
+
99@AGDHCBAB@A888859999-99994=
@HQ5V4:00071:00835
CGTGTCTCTAGGCACAGGATTTTGTGTAG
+
449889@BAAAABA@9959999/999///
@HQ5V4:00072:00812
CGTGTCTCTAGGCACAGGATTTTGTGTAG
+
CCBBBBBBBBB@CDB==94444,4ABCCB
@HQ5V4:00077:00820
CGTGTCTCTAGGCACAGGATTTTGTGTAGAG
+
49===BCEBBA?AB>=>;9999/9@AAB@<9
@HQ5V4:00079:00816
CGTGTCTCTAGGCACAGGATTTTGTGTAG
+
ABBBBDDCCDD@BBBB@?9999,4;;AA@
@HQ5V4:00080:00815
CGTGTCTCTAGGCACAGGATTTGTGTAG
+
99BBBDCCAAAAB989=;999199B?>9
@HQ5V4:00081:00840
CGTGTCTCTAGGCACAGGATTTTGTGTAG
+
BBBBCCBCAAABCBBBB?>???7@FCBCC
@HQ5V4:00084:00823
CGTGTCTCTAGGCACAGGATTTTGTGTAG
+
BBBBBCCCA?A@BBBBD@CDBC:CDDDCA
@HQ5V4:00085:00804
CGTGTCTCTAGGCACAGGATTTTGTGTAG
+
BB?@BBFCCBB@CBEBB@CCCC:ECCBB@
@HQ5V4:00088:00821
CGTGTCTCTAGGCACAGGATTTTGTGTAG
+
<=BDCCHDBAA@CBB=A<====6@BCAA;
@HQ5V4:00090:00822
CGTGTCTCTAGGCACAGGATTTTGTGTAG
+
BBBCBCBBA=B@DCDDC?AABB9BBBCB@
@HQ5V4:00092:00830
CGTGTCTCTAGGCACAGGATTTTGTGTAG
+
///79:99491,/1/8:111;:5144444
@HQ5V4:00092:00839
CGTGTCTCTAGGCACAGGATTTTGTGTAG
+
BBBCCDCCBDB@CBBAB=ABAA9ADDBCB
@HQ5V4:00094:00837
CGTGTCTCTAGGCACAGGATTTTGTGTAG
+
@@BCCCCEAAA@BCABB?BBCC9CCEBA@
@HQ5V4:00095:00832
CGTGTCTCTAGGCACAGGATTTTGTGTAG
+
BBBBBBCC?@@?BBBCB?AAAA9ABCCC?
@HQ5V4:00095:00837
CGTGTCTCTAGGCACAGGATTTTGTGTAG
+
BBBBBBBBABB@DBBBB>AACC:CCDBA?
@HQ5V4:00057:00850
CGTGTCTCTAGGCACAGGATTTTTGTGTAG
+
::BBA=CCCDDCCA=99;99999,999449
@HQ5V4:00058:00867
CGTGTCTCTAGGCACAGGTTTTTTTT
+
==?D::<CC?:;>9999544444444
@HQ5V4:00060:00867
CGTGTCTCTAGGCACAGGATTTTTTTTTTGTGTAG
+
@AA@@@AC@CC@CCC;;:66666::::;"111//7
@HQ5V4:00061:00853
CGTGTCTCTAGGCACAGGATTTTTTTGTGTAG
+
CCCCCCBBBBB@BBBBC@BBBB=AA'99999@
@HQ5V4:00062:00874
CGTGTCTCTAGGCACAGGATTTTTTTT
+
DCCBABCCCA@=A?:::9449999999
@HQ5V4:00064:00862
CGTGTCTCTAGGCACAGGATTTTGTGTAG
+
BBAAAAAA>>>@BABBC@????6=>?BBC
@HQ5V4:00066:00852
TACTGAGCTACGACACACATGAAGATGGT
+
..//////8/////8?949@4/,////,/
@HQ5V4:00068:00877
TCTCTATGCGCTCCACATGTCTAAGGT
+
:::C::=CCCCCC@B@:4999999@59
@HQ5V4:00069:00872
CGTGTCTCTGGCACAGGATTTGTGAG
+
444444444;:444//,///+/////
@HQ5V4:00070:00859
CGTGTCTCTAGGCACAGGATTTTGTGAG
+
49@BABCEBBB?A==8859999/99944
@HQ5V4:00071:00876
CGTGTCTCTAGGCACAGGATTTTGTGTAG
+
BBBABBCC@AAABB=4459999/999444
@HQ5V4:00073:00892
CGTGTCTCTAGGCACAGGATTTTTTTT
+
BBBBBB@@@CCACAAAB?CCCCCBBBB
@HQ5V4:00075:00875
CGTGTCTCTAGGCACAGGATTTTGTGTAG
+
@@ABBBBAA>>@DBBDB@>===6=99??A
@HQ5V4:00077:00860
CGTGTCTCTAGACACAGGATTTTGTGTAG
+
AABBCHDDCAADDCBBB@CCCC:@@?BBB
@HQ5V4:00079:00868
CGTGTCTCTAGGCACAGGATTTTGTGTAG
+
BAEABHCC<>>@CBCCB7<;BB7@AA@@A
@HQ5V4:00081:00889
CGTGTCTCTAGCGAGGATTTTG
+
>>@@;991111///654333,3
@HQ5V4:00081:00892
ATCAGACACGGACACAGCAGAACACA
+
BBBBABBBCB?B?=949999969999
@HQ5V4:00082:00861
CGTGTCTCTAGGCACAGGATTTTGTGTAG
+
ABBABBCA???ACBBA=94444,9BCBCB
@HQ5V4:00083:00853
CGTGTCTCTAGGCACAGGATTTTGTGTAG
+
BBBBBCAABBBACBBAC<9944,4@@BB@
@HQ5V4:00087:00877
CGTGTCTCTAGGCACAGGATTTTGTGTAG
+
BB@ABBBB@AA@DBCB@:4444,4BABCB
@HQ5V4:00088:00862
CGTGTCTCTAGGCACAGGATTTTGTGTAG
+
B?BBBBCBAAA@CBBDC>AADC9BBCCA>
@HQ5V4:00088:00872
CGTGTCTCTAGGCACAGGATTTTGTGTAG
+
BBCCCCCCBAB@A@@BB?BBCB9CCCCBB
@HQ5V4:00088:00878
CGTGTCTCTAGGCACAGGATTTTGTGTAG
+
;;C@@@@@999?:;9BB>=ABB6?==:98
@HQ5V4:00090:00856
CGTGTCTCTAGGCACAGGATTTTGTGTAG
+
B?B@BBBA>??ABBABB;;<CC9;;;BA9
@HQ5V4:00090:00897
CGTGTCTCTAGCACAGGATTTTGTGTAG
+
;@BCDDDC@AACBB9984444-999>>A
@HQ5V4:00092:00862
ATATCGCGAGGTATGGAAGA
+
;<CDA>@@9/,////,/,//
@HQ5V4:00092:00893
CGTGTCTCTAGGCACAGGATTTTGTGTAG
+
:BBABCDCAAA@CBB=984444-9@??@B
@HQ5V4:00099:00882
CGTGTCTCTAGGCACAGGATTTTGTGTAG
+
BB@@BBAAA?A@BBBDB@>???6?CCCCB
@HQ5V4:00086:00913
TGATACGTCTCCTTCCTTAGTTACTTCA
+
BBBBBBBBBBB?B?B@D@ABB>BCB@DB
@HQ5V4:00086:00920
CGTGTCTCTAGGCACAGGATTT
+
@@@?>=9;---+-*7-1,/666
@HQ5V4:00087:00909
CGTGTCTCTAGGCACAGGATTTTGTGTAG
+
==AB@AA@=@B=B@@>><@@@@6@A@B>>
@HQ5V4:00087:00915
CGTGTCTCTAGGCACAGGATTTTGTGTAG
+
A@AABCB@@@@@BBDB;:4444,9BBCDC
@HQ5V4:00091:00913
CGTGTCTCTAGGCACAGGATTTTGTGTAG
+
BBBBBCCCEDB@DCCB=<9444,999BA@
@HQ5V4:00091:00918
CGTGTCTCTAGGCACAGGATTTTGTGTAG
+
AB?999>999969>?A@>A@@@4<<9B@A
@HQ5V4:00091:00929
CGTGTCTCTAGGCACAGGATTTTTGTGTAG
+
AAAAAAA@@BB@DBCA;:44449,9@@B@A
@HQ5V4:00092:00903
CGTGTCTCTAGGCACAGGA
+
BBBCCCBBBDBABBB?A;9
@HQ5V4:00093:00937
CGTGTCTCTAGGCACAGGATTTTTTTTTTTTTTGTGTA
+
BBAA@@@@ABC@CBBBC@BBBBBBDDDDBHFC"99494
@HQ5V4:00094:00928
CGTGTCTCTAGGCACAGGATTTTGTGTAG
+
BABBBDBBCBE>@A;4459999/9AAB>>
@HQ5V4:00095:00915
CGTGTCTCTAGGCACAGGATTTTGTTGTAG
+
@@@;;<;<9@A>4444424444,4424496
@HQ5V4:00095:00916
CGTGTCTCTAGGCACAGGATTTTGTGTAG
+
?@?CBBCC@AA@B@==>59999/999?99
@HQ5V4:00095:00921
CGTGTCTCTAGGCACAGGATTTTGTGTAG
+
?@?BABBB@9;79>@998<ABB8<=<?>>
@HQ5V4:00098:00930
CGTGTCTCTAGGCACAGGATTTTGTGTAG
+
AB@@?BBBBBB@CAABB?BDCC:DDB?>>
@HQ5V4:00099:00916
CGTGTCTCTAGGCACAGGATTTTGTGTAG
+
CCBBBCCDCCCACCECB<9999,9@@999
@HQ5V4:00099:00944
CGTGTCTCTAGGCACAGGATTTTTT
+
9;?@@@@AA??;?9911-1111111
@HQ5V4:00100:00022
CGTGTCTCTAGGCACAGGATTTTGTGTAGA
+
AAAAAACC?A@@BBBBC@BEDD6?;;4499
@HQ5V4:00100:00025
CGTGTTTCTAGGCACAGGATTTTGTGTAG
+
BBBACB@A??ABBBBBB@BBBB:@BBBBA
@HQ5V4:00100:00026
CGTGTCTCTAGGCACAGGATTTTGTGTAG
+
BBBBBBBBAECACBBBB@BBBB:@CCCBB
@HQ5V4:00100:00033
CGTGTCTCTAGGCACAGGATTTTGTGTAG
+
AAAAAABB@A?@ABB@B@BBBB:CDDCB?
@HQ5V4:00101:00004
ATCAGAGCCGGACACGAGCAGAACACAC
+
4.44////50*,/6///68/49?@=>>>
@HQ5V4:00101:00035
CGTGTCTCTAGGCACAGGATTTTGTGTAG
+
BB@@BAAA?A@BBABB@:4444,4;;BCA
@HQ5V4:00101:00041
CGTGTCTCTAGGCACAGGATTTTGTGTAG
+
BBBABBC@CBB@BBBBB@BBCC:CDFBB@
@HQ5V4:00102:00025
CGTGTCTCTAGGCACAAGATTTTGTGTAG
+
BBB@BABB@AC@82,,+--7786CDD?>B
@HQ5V4:00102:00027
TGATACGTCTCCTTCCTTAGTTACTTCA
+
BBB@ABBBBBB@B@B@C@BBB?BBB?DE
@HQ5V4:00103:00009
CGTGTCTCTAGGCACAGGATTTTGTGTAG
+
@@@AAA@DB<95;999@<9999/9??99=
@HQ5V4:00103:00032
CGTGTCTCTAGGCGACAGGATTTTGTT
+
?ABAAA?><11-1//66984444,442
@HQ5V4:00105:00033
CGTGTCTCTAGCACAGATTTGTGTAGA
+
BBABBD?444499999444-4444444
@HQ5V4:00105:00044
CGTGTCTCTAGGCACAGGATTTTGTGTAG
+
BBABBBDBBBC@CCCDC@CDCC9@AACC@
@HQ5V4:00106:00032
CGTGTCTCTAGGCACAGGATTTGTGTAG
+
994444;////,,,//85///+//4444
@HQ5V4:00106:00041
CGTGTCTCTAGGCACAGGATTTTGTGTAG
+
BBAABBB@DDA@BCBB>94444,:;ABC:
@HQ5V4:00106:00046
CGTGTCTCTAGGCACAGGATTTTGTGTAG
+
BAAAAAA@AADBBB?BB@BBCC9BCDDB9
@HQ5V4:00107:00024
CGTGTCTCTAGGCACAGGATTTTGTGTAG
+
BBBBCCCCC::9<@A@A=@@A@7<<<BBB
@HQ5V4:00107:00026
CGTGTCTCTAGGCACAAGATTTTGTGTAG
+
??BABCDDBBB@CBBA?ABBCB:CCCBBA
@HQ5V4:00108:00005
CGTGTCTCTAGGCACAGGATTTTGTGTAG
+
BBBBBBCCAAABCBBBB@BBBC:CDCCB?
@HQ5V4:00108:00030
CGTGTCTCTAGGCACAGGATTTTGTGTAG
+
BAAABACA?BB@BBBBB@BBBB:BDCBB?
@HQ5V4:00108:00033
TCTCTATGCGCTCCACATGTCTAAGGT
+
CCCCCCBCCEC?@C@CBBBBBBBCCA=
@HQ5V4:00109:00014
TACTGAGCTACACACACAGAAAGATTGGT
+
B???BBCB@BABBBEB:;444-9>>;@@C
@HQ5V4:00109:00023
CGTGTCTCTAGGCACAGGATTTTGTGTAG
+
@@@@BBCCCBB@ABBBB@BBBB:CDCCBB
@HQ5V4:00109:00028
CGTGTCTCTAGGCACAGGATTTTGTGTAG
+
AAAAAABB@AC@BBBAB@BBBB:CECCBA
@HQ5V4:00110:00031
ATCAGACACGGACACAGCAGAACACAC
+
BBBB?BABBB?BBDCBCBDCB@CEBBB
@HQ5V4:00111:00017
TGATACGTCTCCTTCCTAGTTACTTCA
+
BBB@ABBBBBB@B@CBCABA?B?@>AC
@HQ5V4:00111:00024
CGTGTCTCTAGGCACAGGATTTTGTGTAG
+
BABBBBDDAAA@CBBBB@BBCC:CCCCBB
@HQ5V4:00112:00004
CGTGTCTCTAGGCACAGGATTTTGTGTAG
+
@@@ABBCC??A@BBB@@>==AA:BDCBBA
@HQ5V4:00115:00025
CGTGTCTCTAGGCACAGGATTT
+
;;<AAB<;<BA<??>9959B@:
@HQ5V4:00116:00006
CGTGTCTCTAGGCACAGGATTTTGTGTAG
+
@@@ABBCAAAA@BBB@@>>>AA8ADCAA?
@HQ5V4:00117:00011
TAGTATCAGCCTCGCCATGACGAAGGTATTCC
+
=;;<CBBBECIBAAB?BFB;;<<59994/,/,
@HQ5V4:00117:00022
CGTGTCTCTAGGCACAGGATTTTGTGTAG
+
BBBBBCDDCDC?BBA@@=@AAA7@@?@BB
@HQ5V4:00117:00048
TCTCTATGCGCTCCACATGTCTAAGGT
+
BBBC@AACBBCBB@BAABBBB;:6;@;
@HQ5V4:00119:00007
CGTGTCTCTAGGCACAGGATTTTGTGTAG
+
BBB?BCCBAAA@CBCBC>BBBB:BDCCD@
@HQ5V4:00119:00009
CGTGTCTCTAGGCACAGGATTTTGTGTAG
+
BB?BECBC@AAACBBBC@CCCB:BDCBBB
@HQ5V4:00119:00028
CGTGTCTCTAGGCACAGGATTTTGTGTAG
+
CCBBBDBBBCB>BAA?@699>>4AAB@@A
@HQ5V4:00120:00021
CGTGTCTCTAGGCACAGGATTTTGTGTAG
+
AAAABBBB??@@BBBBB@BBBB:BCCBB?
@HQ5V4:00120:00022
CGTGTCTCTAGGCACAGGATTTTGTTGTAG
+
944499::@996448665////*//,/666
@HQ5V4:00120:00029
CGTGTCTCTAGGCACAGGATTTTGTGTAG
+
BBBBEBDCA??@BBBBB?AABB:ADCCBA
@HQ5V4:00120:00046
CGTGTCTCTAGGCACAGGATTTTGTGTAG
+
AAAABACCAAA@BBBDB?@AAA9ADCCD@
@HQ5V4:00121:00034
CGTGTCTCTAGGCACAGGATTTTGTGTAG
+
AAAABBDCAAA@BBBAB@BBBB:CCCBBB
@HQ5V4:00121:00048
CGTGTCTCTAGGCACAGGATTTTGTGTAG
+
AAAABCDBAAABBB?>=;9444,9ACBC;
@HQ5V4:00124:00016
CGTGTCTCTAGGCACAGGATTTTGTGTAG
+
BBAABBAAAAAABBBBB?BBCC:ABECB?
@HQ5V4:00124:00038
CGTGTCTCTAGGCACAGGATTTTGTGTAG
+
BBBBBCBC@AA@BBBBB@BBBB:BCCBBA
@HQ5V4:00125:00006
CGTGTCTCTAGGCACAGGATTTTGTGTAG
+
BAABCCDDBBB@CBBBB?BBCB:CDCBBB
@HQ5V4:00126:00006
CGTGTCTCTAGGCACAGGATTTTGTGTAG
+
BBBCBCEBBDCBABAAA=@@@A7;<<AB>
@HQ5V4:00126:00014
CGTGTCTCTAGGCACAGGATTTTGTGTAG
+
BABACCCBAAA@BBBDC@BEBB9BBCCD@
@HQ5V4:00129:00023
CGTGTCTCTAGGCACAGGATTTTGTGTAG
+
BAAAAACCADD@CBB@=94444,9;@ABC
@HQ5V4:00131:00044
CGTGTCTCTAGGCACAGGATTTTGTGTA
+
BBBBCB@@@4:599?9959999/9??44
@HQ5V4:00131:00047
CGTGTCTCTAGGCACAGGATTTTGTGTAG
+
BAAABAA@AAA@CBBDB?AAAA9ACCCD@
@HQ5V4:00133:00004
CGTGTCTCTAGGCACAGGATTTTGTGTAG
+
CBBBBBCCDDC@?@@@A<>>>=4;;9@@@
@HQ5V4:00133:00034
CGTGTCTCTAGGCACAGGATTTTGTGTAG
+
AAAABBDDAAA@BBB@A?@@AA8CDCBB?
@HQ5V4:00134:00007
TGATACGTCTCCTTCCTTAGTTACTTCA
+
BBBBBBBBBAC?CBCAGABBC?BBC@CC
@HQ5V4:00135:00038
TCTCTATGCGCTCCACATGTCTAAGGT
+
BBBBAAABBBCBB?AADBABB@ABA@B
@HQ5V4:00135:00040
TGATACGTCTCCTTCCTTAGTTACTTCA
+
BAA@ABBBBBB@B@B@D@ABB?BBB@BB
@HQ5V4:00136:00004
CGTGTCTCTAGGCACAGGATTTTGTGTAG
+
BBB@BBBBAAA@CBBAA>>>BA:BDCBB?
@HQ5V4:00136:00008
TGATACGTCTCCTTCCTTAGTTACTTCA
+
99:ABABABBC@CBH@C><@>499959A
@HQ5V4:00136:00023
CGTGTCTCTAGGCATAGGATTTTGTGTAG
+
A>ABBBCDAA@@BBBBC?BBCC:DCCCBA
@HQ5V4:00136:00028
CGTGTCTCTAGGCACAGGATTTTGTGTAG
+
BB@@BBCCAAAABBBBB@BBCC:BDCCDB
@HQ5V4:00136:00034
CGTGTCTCTAGGCACAGGATTTTGTGTAG
+
BBBBBCBCAAAABCBBA>A=BA:BBCBB?
@HQ5V4:00139:00014
CGTGTCTCTAGGCACAGGATTTTGTGTAG
+
BBB@BCDDAA@@CBCBB@BBBA:ADCCB?
@HQ5V4:00140:00004
CGTGTCTCTAGGCACAGGATTTTGTGTAG
+
AABAECCCDAA@BBBBC@CCBB:ADCCB@
@HQ5V4:00140:00022
CGTGTCTCTAGGCACAGGATTTTGTGTAG
+
@@@@@BCCAAA@BBBBB@BBBB:BECBB?
@HQ5V4:00140:00043
CGTGTCTCTAGGCACAGGATTTTGTGTAG
+
AA@CABAA<==AECBCDD?>DD9BDFECA
@HQ5V4:00141:00029
CGTGTCTCTAGGCACAGGATTTTTGTGTAG
+
B@BBBBCCADD@BBBB@944444+9@CCCB
@HQ5V4:00143:00043
CGTGTCTCTAGGCACAGGATTTTGTGTAG
+
AAABBCBCAAAACBBBCACCBC:CDCCB@
@HQ5V4:00145:00031
CGTGTCTCTAGGCACAGGATTTTGTGTAG
+
>>ABCCBABBC@BBBBC@BBCC:CCBBB@
@HQ5V4:00145:00034
CGTGTCTCTAGGCACAGGATTTTGTGTAG
+
??BBCCCCCCC@CBBBB@CCCJ:AAACBA
@HQ5V4:00145:00035
CGTGTCTCTAGGCACAGGATTTTGTGTAA
+
BBBCDDEBAEABCCCC>?>>@>A>><--+
@HQ5V4:00146:00043
CGTGTCTCTAGGCACAGGATTTTGTGTAG
+
AAAABBDBAAA@CBCDC@EDDD:CDCCBE
@HQ5V4:00147:00026
CGTGTCTCTAGGCACAGGATTTTGTGTAG
+
BBBBBCCCAAA@BBBBB@BBBB:CDCCBA
@HQ5V4:00147:00037
CGTGTCTCTAGGCACAGGATTTTGTGTAG
+
BBBBBAAA?DDAD@?>=94444,4@?>@C
@HQ5V4:00148:00017
CGTGTCTCTAGGCACAGGATTTTGTGTAG
+
@@>ABCDDA??@CBBBC@CCCC:CEFDB?
@HQ5V4:00148:00045
CGTGTCTCTAGGCACAGGATTTTGTGTAG
+
AAA@BBDDAAA@BBBBB@B@AA8CDCBB>
@HQ5V4:00100:00076
CGTGTCTCTAGGCACAGGATTTTGTGTAG
+
B@@@BBC@CBB@CBBBB@BBBC:BCCDBB
@HQ5V4:00100:00083
CGTGTCTCTAGGCACAGGATTTTGTGTAG
+
BBAABCDDAAA@CBCBC@CCDC:CDDFCC
@HQ5V4:00101:00053
ATATCGCGAGGGTATGGAAGACTCTATA
+
BB@@BBBBAAB?ABBB>A>ACCCC?<?;
@HQ5V4:00101:00071
ACGAGCGTTCCCCATGTCGTAGGTACTC
+
AADCBBBB?BDEAC<=1<@=--+--,,,
@HQ5V4:00104:00070
CGTGTCTCTAGGCACAGGATTTTGTGTAG
+
@@@ABBC@?BB@CBBBB@BBBB:BDCCB?
@HQ5V4:00107:00050
CGTGTCTCTAGGCACAGGATTTTGTGTAG
+
BBAABBDDAAABBBBBB@BBBB:CDCEC@
@HQ5V4:00108:00097
CGTGTCTCTAGGCACAGGATTTTGTGTAG
+
@@@ABBBB??A@BBBBB@BBBB:BBCCBB
@HQ5V4:00111:00056
CGTGTCTCTAGGCACAGGATTTTGTGTAG
+
AAAABBD@AAA@CBBCB?>???7@DCCCA
@HQ5V4:00112:00056
CGTGTCTCTAGGCACAGGATTTTGTGTAG
+
BBBBBBCCC::9;@>>@<9999/9?@@@9
@HQ5V4:00112:00078
GTGTCTCTAGGCACAGGATTTTGTGTAG
+
@A@BBBBAAAACCCBB?BBCB:A@BBB>
@HQ5V4:00113:00055
CGTGTCTCTAGGCACAGGATTTTGTGTAG
+
AAAABAAACBB@BBBA>?@@AA8ADCBB@
@HQ5V4:00115:00050
ATCAGACACGGACACAGCAGAACACAC
+
@??>@>B;;:?B<<=CAA?B>>?=444
@HQ5V4:00115:00055
CGTGTCTCTAGGCACAGGATTTTGTGTAG
+
B@BABBCCCBB@BBBBB@BBCC:CCDAB9
@HQ5V4:00118:00054
TCTCTATGCGCTCCACAGTCTAAGGTACTG
+
<<BC?@DDDCCCB?BBCCCDCB?C@@@@>9
@HQ5V4:00118:00099
CGTGTCTCTAGGCACAGGATTTTGTGTAG
+
BAAABABB??ABBBBBB@EDBB9BCCCCB
@HQ5V4:00119:00052
CGTGTCTCTAGGCACAGGATTTTGTGTAGAG
+
BBBBCCBDAA@@@@>>><9999/9FB11111
@HQ5V4:00120:00062
CGTGTCTCTAGGCACAGGATTTTGTGTAGA
+
BBBCCDCCCEC@BBB@A>A???7@BAB@11
@HQ5V4:00121:00051
CGTGTCTCTAGGCACAGGATTTGTGTAG
+
9484444444::::944249@0444///
@HQ5V4:00122:00053
CGTGTCTCTAGGCACAGGTTTTTGTGTAGA
+
BBBBCC@@@;;7<>><<,1111*11/780,
@HQ5V4:00122:00094
ATATCGCGAGGTATGGAAGACTCTAT
+
B?9<9>;<11-////,/56449>>76
@HQ5V4:00124:00056
CGTGTCTCTAGGCACAGGATTTTGTGTAG
+
BBBBAAABAAAACBCEC@BBBB9ACCCA9
@HQ5V4:00127:00086
ATATCGCGAGGGTATGGAAGACTCTATA
+
BB@ABA=B9;;9;@?A>DCADDCBBABB
@HQ5V4:00129:00050
CGTGTCTCTAAGCACAGGATTTTGTGTAGA
+
BABBDBCC::8;A@@AA<>>@>4@??@@<1
@HQ5V4:00129:00067
CGTGTCTCTAGGCACAGGATTTTGTGTAGGC
+
@@ACDCCCBBC@BBBCC?BAAA7>?@@@@=@
@HQ5V4:00129:00095
CGTGTCTCTAGGCACAGGATTTTGTGTAG
+
AAAAABCCAAA@CBBBB@BACB:BDCBB?
@HQ5V4:00130:00062
ACGAGTGCGTTCTGTCGTAGGTACTC
+
??BBBB@BBB@BBBDCCB==<99;;A
@HQ5V4:00131:00085
CGTGTCTCTAGGCACAGGATTTTGTGTAG
+
@@BABBAACAB@BBBAA?B@BA:BBCBB?
@HQ5V4:00134:00092
CGTGTCTCTAGGCACAGGATTTTGTGTAG
+
BBBBBCDCCAA===:99;9444-9??<<<
@HQ5V4:00135:00065
CGTGTCTCTAGGCACAGGATTTG
+
@A@@@BB?CA@599999599919
@HQ5V4:00135:00066
CGTGTCTCTAGGCACAGGATTTTGTGTAG
+
AAAAAABB??A@BBBAB@BBBB:CDCEC?
@HQ5V4:00135:00086
CGGTCTCTAGGCACAGGATTTTGTGTAG
+
BA@BBCCAAA@BCEBB@BBBB:BBBBDB
@HQ5V4:00135:00096
CGTGTCTCTAGGCACAGGATTTTGTGTAG
+
B@@ABBCCAAABDCBBB@BBBC:ADEBAA
@HQ5V4:00136:00058
CGTGTCTCTAGGCACAGGATTTTGTGTAG
+
AA@@BBCA???@BBBBB@ECCC:BCCCDB
@HQ5V4:00136:00093
CGTGTCTCTAGGCACAGGATTTTGTGTAG
+
@@@ABBDB??@@BBB@@?@@AA8CDDBB?
@HQ5V4:00137:00052
ACGAGTGCGTTCCCCATGTCGTAGGTACTC
+
BA??BBBBBB@BCC:C::;@BA=@=@;<<C
@HQ5V4:00138:00053
CGTGTCTCTAGGCACAGGATTTTGTGTAG
+
BBB@BCDD???@BBBBE@BBBB:CCCBCC
@HQ5V4:00140:00053
CGTGTCTCTAGGCACAGGATTTTGTGTAG
+
BBBBCBCDAA@BCBBBB@BDCC:CCEDCD
@HQ5V4:00141:00061
ATATCGCGAGGGTATGGAAGACTCTATA
+
BBAABBAB???>??AB>A>ADECBB?@;
@HQ5V4:00142:00081
CGTGTCTCTAGGCACAGGATTTTGTGTAG
+
?BBBBBDDAAA@CBBDB@>??=6?DBCCC
@HQ5V4:00143:00084
CGTGTCTCTAGGCACAGGATTTTGTGTAG
+
@@BBDCDC???@DBCBB><;;9/;@@@A@
@HQ5V4:00144:00086
CGTGTCTCTAGGCACAGGATTTTGTGTAG
+
AFBBCBDCB:<89?@9959999,499:=B
@HQ5V4:00148:00063
CGTGTCTCTAGGCACAGGATTTTGTGTAGAGGTA
+
;;<<<BCDDBA89;99@>9999/9B999==?:A?
@HQ5V4:00100:00138
CGTGTCTCTAGGCACAGGATTTTGTGTAG
+
BA@@BBCA?A@@BBCBA:4444-4BCCDC
@HQ5V4:00102:00113
CGTGTCTCTAGGCACAGGATTTTGTGTAG
+
BBCBBBAAAEC?CCCCC?BBBB7;<<@@@
@HQ5V4:00104:00138
TACTGAGCTACGACACACG
+
9444444/8/////8=944
@HQ5V4:00105:00109
CGTGTCTCTAGGCACAGGATTTTGTGTAG
+
B@@@BBCCAAA@BBBBB@????6?CCCDB
@HQ5V4:00105:00129
CGTGTCTCTAGGCACAGGATTTTGTGTAG
+
BBBBBDCCCCC?BBCCC@CCCC9CCB@?<
@HQ5V4:00107:00128
TCTCTATGCGCTCCACATGTCTAAGGT
+
AADCCCCCBBBBC?A@AACDCFC@C@C
@HQ5V4:00112:00128
CGTGTCTCTAGGCACAGGATTTTGTGTAG
+
BBBBCCBC@AA@BBBBC@CBBC:BCECCD
@HQ5V4:00113:00141
CGTGTCTCTAGGCACAGGATTTTGTGTAG
+
BBBBCDCCBEBACA@@@?>>==4>?9118
@HQ5V4:00114:00113
CGTGTCTCTAGGCACAGGATTTTGTGTAG
+
B@B@BBDDAAA@BBBDC@?@??7?@CCB?
@HQ5V4:00115:00108
CGTGTCTCTAGGCACAGGATTTTGTGTAG
+
@AAABBDDAAA@BBBBC@BBBB:CDDCB?
@HQ5V4:00117:00141
CGTGTCTCTAGGCGACAGGATTT
+
@@@@>@@?99954449775///+
@HQ5V4:00119:00138
CGTGTCTCTAGGCACAGGATTTTGTGTAG
+
BBBBBBDCBBC@BBBBC@AABA9ACCCBC
@HQ5V4:00120:00101
CGTGTCTCTAGGCACAGGATTTTGTGTAG
+
AAAABBCDAAA@CBCBC@ECDD9CDCBA:
@HQ5V4:00120:00104
CGTGTCTCTAGACACAGGATTTTGTGTAG
+
BBCBCCCCCEDDCEBBB?BBBB8BCC>?<
@HQ5V4:00120:00134
CGTGTCTCTAGGCACAGGATTTTGTGTAG
+
B@@@BBCAA?A@BBBCC@????6?CCCDB
@HQ5V4:00121:00119
ATATCGCGAGGGTATGGAAGACTTCTATAG
+
CBCBABBAAAIDHCC>11,1<11,//.333
@HQ5V4:00122:00121
CGTGTCTCTAGGCACAGGATTTTGTGTAG
+
BBBBBCDDAAA@CBBDB@????6@CCCCA
@HQ5V4:00124:00118
AGCACTGTAGCTGTCACTAGTTACTTGT
+
??CCBBCBBBBBBBBBBBC@A>?A?>?B
@HQ5V4:00126:00126
CGTGTCTCTAGGCACAGGATTTTGTGTAG
+
@@AABBACAAA@BBBBA>9999,4;;=>@
@HQ5V4:00127:00128
TAGTATCAGCCTCGCCATGACGAAGGTATTCC
+
@?B@@ACDECBBBBB?EBCBB;;9<@;9<=A<
@HQ5V4:00129:00130
TCTCTATGCGCTCCACATGTCTAAGGT
+
BBBBBBBBBBBBC@BAAEBBE@A>AAA
@HQ5V4:00132:00125
CGTGTCTCTAGGCACAGGATTTTGTGTAG
+
BAAACFBDBEB?BBBBCBAACD9<=<BAA
@HQ5V4:00135:00103
CGTGTCTCTAGGCACAGGATTTTGTGTAG
+
@AAABB@@CBBBBBB@@>AACB9BCEDB>
@HQ5V4:00135:00105
CGTGTCTCTAGGCACAGGATTTTGTGTAG
+
BAB@BBCCCBB@BBBBC@BBAB9ADCBB?
@HQ5V4:00137:00121
CGTGTCTCTAGGCACAGGATTTTGTGTAAAGGC
+
AAA@BBCCCBB@BBCBC@CDCB:@;;444-9<9
@HQ5V4:00138:00127
CGTGTCTCTAGGCACAGGATTTTGTGTAG
+
BBBBBCCCBCA@DBCBE@BBCC:DCCDC:
@HQ5V4:00139:00132
CGTGTCTCTAGGCACAGGATTTTGTGTAG
+
B?BBBCCCDDCACCGCC@CCDD9AAACHB
@HQ5V4:00140:00107
CGTGTCTCTAGGCACAGGATTTTGTGTAG
+
BBBBCCAAABC@A?@@A;>>@@4>>@>>9
@HQ5V4:00141:00111
CGTGTCTCTAGGCACAGGATTTTGTGTAG
+
BABABBCCACDBCBCBC@CDCC:FBC@=9
@HQ5V4:00143:00109
CGTGTCTCTAGGCGACAGGATTTTGTTGTAGAGGACG
+
CABBBA99999694444924499,4424:94//7///
@HQ5V4:00146:00148
CGTGGATTTTGTGTAGAGGC
+
ABCD@???@9@BCDCAAA@C
@HQ5V4:00147:00105
CGTGTCTCTAGGCACAGGATTTTGTGTAG
+
BBBBBCCCAAA@BBBBB>=?=?6=@CCB?
@HQ5V4:00148:00124
CGTGTCTCTAGGCACAGGATTTTGTGTAG
+
AAAAABCCADD@BBBBB?CBCB:CDFBB9
@HQ5V4:00149:00105
ATCAGACACGGACACAGCAGAACACAC
+
BBBB@AABBB>AABBBCCDAB?AB==;
@HQ5V4:00149:00112
CGTGTCTCTAGGCACAGGATTTTGTGTAG
+
@BBBBBDCBBB@BBBBB>BBCB:DDCBA9
@HQ5V4:00149:00144
CGTGTCTCTAGGTACAGGATTTGTTGTAG
+
??@BBCCBB::79;91;:;<<81/,//.6
@HQ5V4:00102:00153
CGTGTCTCTAGGCACAGGATTTTGTGTAG
+
BAAA@@@B@AC@BBBBC@ABBB9AECCCC
@HQ5V4:00102:00198
CGTGTCTCTAGGCACAGGATTTGTGTAGA
+
BA@@BBCAABC@B91/::111,111//,/
@HQ5V4:00104:00174
CGTGTCTCTAGGCACAGGATTTTGTGTAG
+
B@BABBCA?AD@BBBC;7////*/88---
@HQ5V4:00104:00190
CGTGTCTCTAGGCACAAGATTTTGTGTAG
+
??B@BCCC?BB@BBBB@B====69:@@@B
@HQ5V4:00105:00155
CGTGTCTCTAGGCACAGGATTTTGTGTAG
+
AAAABBCCCBB@BBBBB>999919;BBBB
@HQ5V4:00106:00176
CGTGTCTCTAGGCACATGGATTTGTGTAG
+
AAAAAACC?AA@A499995999044444@
@HQ5V4:00107:00173
CGTGTCTCTAGGCACAGGATTTTGTGTAG
+
@@AAAACA?AB@ABBB@:4444-4BBECB
@HQ5V4:00109:00164
CGTGTCTCTAGGCACAGGATTTTGTGTAG
+
BBB@BBDDBBB@DBA@A<94941:DABBC
@HQ5V4:00110:00175
CGTGTCTCTAGACACAGGATTTTGTGTAG
+
A@BBCBDDDBAABCBBB@BBEDA@@@BCB
@HQ5V4:00111:00160
CGTGTCTCTAGGCACAGGATTTTGTGTAGA
+
BCBBBAAB<<<<>>>9959???4CAD@@@9
@HQ5V4:00114:00199
CGTGTCTCTAGGCACAGGATTTTGTGTAG
+
BB@@BBDC@DA@CBCBB?====6=@ABBC
@HQ5V4:00115:00156
CGTGTCTCTAGGCACAGGATTTTGTGTAG
+
@AAABABCAAA@CBCBB?99991:BBBCC
@HQ5V4:00115:00182
CGTGTCTCTAGGCACAGGATTTTGTGTAGA
+
B@@AAAB@@A?@BBCB:7////*/;;----
@HQ5V4:00119:00157
CGTGTCTCTAGGCACAGGATTTTGTGTAG
+
@@AABBCC??A@BBBBB?>???6=@CBB@
@HQ5V4:00119:00165
CGTGTCTCTAGGCACAGGATTTTGTGTAG
+
BABBBCCCAAA@CBBBB<==?=6@DF@BA
@HQ5V4:00119:00178
CGTGTCTCTAGGCACAGGATTTTGTGTAGA
+
B@BABBBB@A?@BBCB:7////+/>>1111
@HQ5V4:00119:00197
CGTGTCTCTAGGCACAGGATTTTGTGTAG
+
BAAABACA??ABBBBBB?949919@ABDB
@HQ5V4:00124:00195
CGTGTCTCTAGGGATTTTGTGTAGAGGC
+
CCBBBBCDAABDACCCC:BBB@=;3348
@HQ5V4:00125:00188
CGTGTCTCTAGGCACAGGATTTTGTGTAG
+
ABBBCBBB@FC@BBBBB?===?6=@CBB?
@HQ5V4:00125:00189
AGCACTGTAGCTGTCACTAGTTACTTGT
+
?@CCCBBCBBBBBB@ABBCBB@CBB@CC
@HQ5V4:00128:00150
CGTGTCTCTAGGCACAGGATTTTGTGTAG
+
@@AABBAAAAA@BBBDB>AAAA9A@BAA?
@HQ5V4:00128:00159
CGTGTCTCTAGGCACAGGATTTTGTGTAG
+
AA@@BBBB??@@BBCDB>@AAA9A@CABA
@HQ5V4:00128:00176
CGTGTCTCTAGGCACAGGATTTTGTGTAG
+
BBBBBCCCAAA@CBBBB?@===6=@AABB
@HQ5V4:00131:00159
CGTGTCTCTAGGCACAGGATTTTGTGTAG
+
==@@BB@CBBBABBBBC?BBCC:CCCB?;
@HQ5V4:00135:00159
TGATACGTCTCCTTCCTTAGTTACTTCA
+
BBB?BBBB@998;;<BDCCCB@BBC@CC
@HQ5V4:00141:00158
CGTGTCTCTAGGCACAGGATTTTGTGTAG
+
BBB@BCDDAAA@CBBB><9999,4;ABB;
@HQ5V4:00142:00183
CGTGTCTCTAGGCACAGGATTTTGTGTAG
+
AAA>BCDDAAA@BBCBB@CDCB:CCC@?9
@HQ5V4:00145:00150
CGTGTCTCTAGGCACAGGATTTTGTGTAG
+
@@AABBDDAAA@BBAA@?@?=?6=@A?=;
@HQ5V4:00145:00195
CGTGTCTCTAGGCACAGGATTTTGTGTAG
+
@@@ABBAAA?A@BBBBB?>???6=@CAA@
@HQ5V4:00146:00192
CGTGTCTCTAGGCACAGGATTTTGTGTAG
+
CCAACCDD@AA@B?@BB?ABBC9AAC<;<
@HQ5V4:00146:00197
CGTGTCTCTAGGCACAGGATTTTGTGTAG
+
B@@AAAB@CCC@ABBDC@CCCC:CCCCCB
@HQ5V4:00147:00193
CGTGTCTCTAGGCACAGGATTTTGTGTAGA
+
AAAAACDDAAA@AA@DD@BBCC9AAB>>99
@HQ5V4:00148:00158
CGTGTCTCTAGGCACAGGATTTTGTGTAG
+
B@@@BBCCAAA@BBBDB>AAAA9A@C@>;
@HQ5V4:00102:00239
CGTGTCTCTAGGCACAGGATTTTGTGTA
+
BGECBBCCCAA>=====;@AAA7BB?;;
@HQ5V4:00103:00204
AGCACTGTAGCTGTCACTAATTACTTGT
+
BBCB@@ADCCBCCDCBBCB?@<91-+**
@HQ5V4:00103:00248
ATCAGACACGGACACAGCAGAACACAC
+
CCBA?=;98469999999999<>9994
@HQ5V4:00105:00235
CGTGTCTCTAGGCACAGGATTTTGTGTAG
+
BA@@@ACA?A@@ABBBB@BBBB:CDCCCB
@HQ5V4:00106:00204
CGTGTCTCTAGGCACAGGATTTTGTGTAG
+
AAAABBC@AAAACAAAB@BBCC:CCDAAB
@HQ5V4:00106:00241
CGTGTCTCTAGGCACAGGATTTTGTGTAG
+
BBAABBCDBBB@CBBBB@CDCD:CCCCCB
@HQ5V4:00107:00201
CGTGTCTCTAGGCACAGGATTTTGTGTAG
+
@@AAAACC?A@@ABBBC@BAAA9ABCDBB
@HQ5V4:00109:00205
CGTGTCTCTAGGCACAGGATTTTGTGTAG
+
B@BABBCCCB@@BBBBC@AAAA9ABCDCB
@HQ5V4:00110:00209
CGTGTCTCTAGGCACAGGATTTTGTGTAG
+
BBBABBBB???@BBBBB@BCBC:CDDCCB
@HQ5V4:00110:00221
CGTGTCTCTAGGCACAGGATTTTGTGTAG
+
BBBABBD@@D?@BBBBC@CECC:CCCCCC
@HQ5V4:00111:00244
CGTGTCTCTAGGCACAGGATTTTGTGTAG
+
BBB@BBBB???BBBBBC@AAAA9ADCCBB
@HQ5V4:00112:00206
TCTCTATGCTCTCCACATGTCTAAGGTAC
+
?9<9?AABGCBBB?AA?@;99992924;9
@HQ5V4:00113:00247
CGTGTCTCTAGGCAAGGATTTTGTGTAG
+
BBACCCDCCCC?@@697;@??7AB@>>>
@HQ5V4:00115:00234
CGTGTCTCTAGGCACAGGATTTTGTGTAG
+
BBBABBBB@A?@A@BBH@????6?DCCBC
@HQ5V4:00117:00237
CGTGTCTCTAGGCACAGGATTTTGTGTAG
+
B@@ABBC@?AB@CABBC@?=??6?AABBB
@HQ5V4:00117:00240
CGTGTCTCTAGGCACAGGATTTTGTGTAG
+
B@@@BBBB@BC@CBCBA>ABBB9BBBBCC
@HQ5V4:00119:00202
CGTGTCTCTAGGCACAGGATTTTGTGTAG
+
@AAAAAB@@A?@A>BBHA????6@AABDB
@HQ5V4:00121:00203
CGTGTCTCTAGGCACAGGATTTTGTGTAG
+
B@@@BBFCCBB@BBBBB@CCDC:CCDCBB
@HQ5V4:00124:00215
CGTGTCTCTAGGCACAGGATTTTGTGTAG
+
BBBBBCBBAAA@BBBBCACDDE9BCCCCB
@HQ5V4:00128:00220
TAGTATCAGCCTCGCCATGACGAAGGTATTCC
+
BACBBBCAAA@A@@@=@@B=?:98<@@@A>B@
@HQ5V4:00129:00218
CGTGTCTCTAGGCACAGGATTTTGTGTAG
+
BBBCCDCC<<<>A@@BC;<<BB499?@>9
@HQ5V4:00131:00208
CGTGTCTCTAGGCACAGGATTTTGTGTAG
+
B@BABBBBAAA@BBCBB?>???6?@CBB@
@HQ5V4:00132:00204
CGTGTCTCTAGGCACAGGATTTTGTGTAG
+
@@ABBCCBAAA@BBBBC@CCCC:CACBBA
@HQ5V4:00133:00248
CGTGTCTCTAGGCACAGGATTTTGTGTAG
+
@@@@BBDDAAA@BBBBCADDDC9BBCCC?
@HQ5V4:00134:00248
TACTGAGCTACACACACATGAAAGATTGGTG
+
94444444>@>8==>=999444-44424888
@HQ5V4:00135:00212
CGTGTCTCTAGGCACAGGATTTTGTGTAG
+
@@AAABDDBBB@CBCBB?@AAA9A@BBB?
@HQ5V4:00135:00213
CGTGTCTCTAGGCACAGGATTTTGTGTAG
+
@@AABBBD@ADCDBBBE>AACB:BCCCC?
@HQ5V4:00135:00239
CGTGTCTCTAGGCACAGGATTTTGTGTAG
+
BAAABBCCCBB@BBBBB@BBBB:CCCCBA
@HQ5V4:00136:00241
CGTGTCTCTAGGCACAGGATTTTGTGTAG
+
B@B@BBDDAAA@BBBBB@BBCB:DCDDB@
@HQ5V4:00141:00227
CGTGTCTCTAGGCACAGGATTTTGTGTAG
+
@@AAAAAACBB@CB>;;29999/9@A@A<
@HQ5V4:00142:00227
CGTGTCTCTAGGCACAGGATTTTGTGTAG
+
B@?BCCDCAA@>@=@AA=@@AA7@>@>@9
@HQ5V4:00143:00216
TACTGAGCTACACACACATGAAAGATTGGT
+
@;;;A@=@CBAABA@?A9999=69996469
@HQ5V4:00143:00217
CGTGTCTCTAGGCACAGGATTTTGTGTAG
+
AAAABCCC@AD@CBBBC?CCDC:DAA@@;
@HQ5V4:00144:00207
CGTGTCTCTAGGCACAGGATTTTGTGTAG
+
BBBABBDBDCB@BBCBB>9999,4;;?A?
@HQ5V4:00146:00204
CGTGTCTCTAGGCACAGGATTTTGTGTAG
+
BAABBBDD@AA@CBABB@CCCC9AA?;;;
@HQ5V4:00147:00245
CGTGTCTCTAGGCACAGGATTTTGTGTAG
+
@@AABBCCAAA@CBBBB<====6=:ABBA
@HQ5V4:00100:00277
CGTGTCTCTAGGCACAGGATTTTGTGTAG
+
BB@BBBDBDBC@CAA@@:4444,9@@ACC
@HQ5V4:00100:00287
CGTGTCTCTAGGCACAGGATTTTGTGTAG
+
BBBBBBDCDD?@BBBDC?99991;;ABCA
@HQ5V4:00102:00290
CGTGTCTCTAGGCACAGGATTTTGTGTAG
+
BB@@BBCA?A@@BBBCC@AAAA9ABBCB@
@HQ5V4:00103:00263
TGATACGTCTCCTTCCTTAGTTACTTCA
+
BAF@DCBBBBB>A@A>A>?>><>8>=@B
@HQ5V4:00104:00259
AGCACTGTAGCTGTCACTAGTTACTTGT
+
4:=A@@ADA@AEAAAB<;;EC?111-,,
@HQ5V4:00104:00278
CGTGTCTCTAGGCACAGGATTTTGTGTAG
+
BBB@BBCCCBB@BBBBE@BBCB:BDCBB@
@HQ5V4:00105:00289
CGTGTCTCTAGGCACAGGATTTTGTGTAG
+
BBBBECCBBDD@BABBA>@CAC:BDBBBA
@HQ5V4:00106:00253
CGTGTCTCTAGGCACAGGATTTTGTGTAG
+
BB@@BBDD@DA@A?B==:4444,9AABBE
@HQ5V4:00106:00290
CGTGTCTCTAGGCACAGGATTTTGTGTAG
+
BBBBBBCCCCC@@B@@A@AAAA:BAEBBB
@HQ5V4:00110:00257
CGTGTCTCTAGGCACAGGATTTTGTGTAG
+
AA@@@ABB@A?@ABBBC@CCDC:CDFCBA
@HQ5V4:00110:00259
CGTGTCTCTAGGCACAGGATTTTGTGTAG
+
BBABBBCBBEB@CCBA;:4444,9ACBBC
@HQ5V4:00112:00251
TAGTATCAGCCTCGCCATGACGAAGGTATTCC
+
BBB99=CCBAAB9;<=@999>;95<>AAC?GA
@HQ5V4:00113:00259
CGTGTCTCTAGGCACAGGATTTTGTGTAG
+
BBBABB@A?AD@ABBDC@>???6=BCCDB
@HQ5V4:00113:00272
CGTGTCTCTAGGCACAGGATTTTGTGTAG
+
@@@ABBDDAAA@BBBBB?AABB:BDDBBA
@HQ5V4:00116:00267
TAGTATCAGCCTCGCCATGACGAAGGTATTCC
+
BBB@?ACBEBBAB??=?:8771/,1=<::=B5
@HQ5V4:00119:00263
CGTGTCTCTAGGCACAGGATTTTGTGTAG
+
;;<<;BBDCIE>AA@>><9999/9A@9<<
@HQ5V4:00125:00250
CGTGTCTCTAGGCACAGGATTTTGTGTAG
+
BBB@BBDDAAA@BBBBC@BBBD9CDCCBB
@HQ5V4:00127:00268
ATCAGACACGGACACAGCAGAACACAC
+
B?@@@CBAAAACDCDCAAA@B599;9>
@HQ5V4:00127:00291
CGTGTCTCTAGGCACAGGATTTTGTGTAG
+
B@@@BCCCAAC@CBBBA>>???6?@CCB@
@HQ5V4:00130:00263
CATGTCTCTAGGCACAGGATTTTGTGTAG
+
110:::BA?=?@BBBBB@BCCC:CCCCBA
@HQ5V4:00131:00284
CGTGTCTCTAGGCACAGGATTTTGTGTAG
+
B@AAABDDBBB@BBBBB>AAAA9ADCCC@
@HQ5V4:00132:00267
CGTGTCTCTAGGCACAGGATTTTGTGTAG
+
AAAABBDDAAA@CCBBB@CCCC:CDCDC@
@HQ5V4:00132:00274
CGTGTCTCTAGGCACAGGATTTTGTGTAG
+
@=<FCCCCAAA@BBBCC@ABAA8ABBBBB
@HQ5V4:00133:00252
CGTGTCTCTAGGCACAGGATTTTGTGT
+
BB@@BBDDAAA@CBBAA@BACB:CDCC
@HQ5V4:00133:00259
CGTGTCTCTAGGCACAGGATTTTGTGTAG
+
BCCDCBCC@AA@CBB>;:4444/9@@@?B
@HQ5V4:00133:00287
CGTGTCTCTAGGCACAGGATTTTGTGTAG
+
BBBABBAACBB@BBBAA@@@AA:BCCBBA
@HQ5V4:00134:00266
ATATCGCGAGGGTATGGAAGACTTCTATAG
+
B@A>9;;<99B:@>9959;99989:43333
@HQ5V4:00135:00296
CGTGTCTCTAGGCACAGGATTTTGTGTAG
+
BBB@BBDDAAA@BBBBB@CDCC:CCECC@
@HQ5V4:00139:00256
CGTGTCTCTAGGCACAGGATTTTGTGTAG
+
BBB@BBDDAAA@BBBBB@BBCC:BCCCBB
@HQ5V4:00144:00281
CGTGTCTCTAGGCACAGGATTTTGTGTAG
+
BBBBCBCCAA@@CBCBC?BBCC:CCEBB:
@HQ5V4:00147:00271
CGTGTCTCTAGGCACAGGATTTTGTGTAG
+
AAAABBCCAAA@BBBCB@EDBC9BDBBB9
@HQ5V4:00147:00278
CGTGTCTCTAGGCACTGGATTTTGTGTAG
+
B>=;<1////4:?=>AA@ABBC5:99999
@HQ5V4:00147:00286
CGTGTCTCTAGGCACAGGATTTGATGTAGT
+
44444444;44249=842444-4///77//
@HQ5V4:00147:00287
TAGTATCAGCCTCGCCATGACGAAGGTATTCC
+
BBBA@AFAA@??=:;7;;<:;11,/71//,42
@HQ5V4:00148:00250
CGTGTCTCTAGGCACAGGATTTGATGTAG
+
<;@<;9>>@9969A=11-111-///77::
@HQ5V4:00149:00290
TACTGAGCTACACACACAGAAAAGATTGGT
+
??@BBBCBBBBB>>=4499999,48888<=
@HQ5V4:00101:00314
CGTGTCTCTAGGCACAGGATTTTGTGTAG
+
AAAAAAB@@CC@BBBDB?99991:@CDCB
@HQ5V4:00102:00339
TACTGAGCTACACACACAGAAAAGATTGGT
+
AABBBDCBCCAABB=9?B9999/9996;CC
@HQ5V4:00103:00336
CGTGTCTCTAGCACATGGATTTGTGTAG
+
9<<;94;8:1//*,,,,*,22*,,,,/9
@HQ5V4:00104:00324
CGTGTCTCTAGGCACAGGATTTTGTGTAG
+
BB:;<CCCBABADBBCC@BBBB9DCCBBB
@HQ5V4:00104:00328
CGTGTCTCTAGGCACAGGATTTTGTGTAG
+
CC9<<CDDBBBBCDBBC@CCBB9BCCA@@
@HQ5V4:00105:00305
CGTGTCTCTAGGCACAGGATTTTGTGTAG
+
@@@ABAA@?DD@B??=A?@@AA8BCCCCB
@HQ5V4:00106:00304
CGTGTCTCTAGGCACAGGATTTTGTGTAG
+
@@AABBCA?A@@ABBCB?9994,4BFECB
@HQ5V4:00107:00327
ACGAGTGCGTTCCCCATGTCGTAGGTACTC
+
A?@@ABBBBB@BDC:B:::CBB>A>;<==D
@HQ5V4:00107:00346
CGTGTCTCTAGGCACAGGATTTTGTGTAG
+
A;;<@@?B=><BBBA@@<9999/9AA99;
@HQ5V4:00108:00308
CGTGTCTCTAGGCACAGGATTTGTG
+
BCBDCCDCBA?=?499969991944
@HQ5V4:00109:00334
TGATACGTCTCCTTCCTTAGTTACTTCA
+
BBB99<CCCBB@BBB@D@B??<@@B@CC
@HQ5V4:00110:00335
CGTGTCTCTAGGCACAGGATTTTGTGTAG
+
::1//7784::B@??BEBBCIH:CDC?>9
@HQ5V4:00111:00322
ATCAGACACGGACACAGCAGAACACAC
+
BB88<CBCCB?BCBBBCECDB@BCBBB
@HQ5V4:00116:00309
ATCAGACACGGACACAGCAGAACACAC
+
BBBBAB?ABC@BBAAABBDCB@CCBBB
@HQ5V4:00118:00317
CGTGTCTCTAGGCACAGGATTTTGTGTAG
+
BBB@AADDBBB@BBB@;:4444-9BCBCB
@HQ5V4:00124:00301
CGTGTCTCTAGGCACAGGATTTTGTGTAG
+
BBBB:;=DBBCACBBBC@BBBB:CDCCBA
@HQ5V4:00124:00332
CGTGTCTCTAGGCACAAGATTTTGTGTAG
+
??BBBBBBAAB@CBBB@AAAAA9ACBBBB
@HQ5V4:00125:00315
CGTGTCTCTAGGCACAGGATTTTGTGTAG
+
BBBBBBBBBBB@BBCBA>999;19@CCDA
@HQ5V4:00125:00331
CGTGTCTCTAGGCACAGGATTTTGTGTAG
+
@B?CBCCCBBB@ECBCC@A@@@6@@ABB<
@HQ5V4:00126:00304
CGTGTCTCTAGGCACAGGATTTTGTGTAG
+
BBBB@AACADD@ABBCC@????7@CCCBA
@HQ5V4:00127:00328
CGTGTCTCTAGGCACAGGATTTTGTGTAG
+
BBCBDBCCBDEACBCBC@BDDD9CCCDCB
@HQ5V4:00127:00332
CGTGTCTCTAGGCACAGGATTTGTGTAG
+
AABBBBCBB=@:98=442444-4449=B
@HQ5V4:00128:00319
TCTCTATGCGCTCCACATGTTCTAAGGTAC
+
;;99=@GA@AA9824944442444242444
@HQ5V4:00128:00349
CGTGTCTCTAGGCACAGGATTTTGTGTAG
+
BB9<<DCDBBB@CBCBA;;;;;5788//1
@HQ5V4:00129:00323
CGTGTCTCTAGGCACAGGATTTTGTGTAGA
+
@@@ABBBBAAA@BBBBA;?A?A5888//11
@HQ5V4:00130:00306
CGTGTCTCTAGGCACAGGATTTTGTGTAG
+
BBBC:::CCEC@BBBBB@BBBB:CCCCBB
@HQ5V4:00130:00336
CGTGTCTCTAGGCACAGGATTTTGTGTAG
+
B@BABBBBAAA@BBBBD@AAAA9A@ACCA
@HQ5V4:00131:00320
CGTGTCTCTAGGCACAGGATTTTGTGTAG
+
B@@ABBCDBBB@CBBBC@AAAA9ADCEB?
@HQ5V4:00136:00339
CGTGTCTCTAGGCACAGGATTTTGTGTAG
+
BBB?BBDDAAA@BBCBA?===?6=@ABB@
@HQ5V4:00138:00342
TGATACGTCTCCTTCCTTAGTTACTTCA
+
BAA>@BBBBB?>B@C@D@BBB>BBB@DB
@HQ5V4:00140:00328
TAGTATCAGCCTCGCCATGACGAAGGTATTCC
+
B@C@@ACBBB@<>:;8;@C@=;98<@B>@?@=
@HQ5V4:00141:00322
ACGCTCGACATGCCCAGGTACAGGAG
+
BB@@ABBCCCCAAA>AB@BCCCCADA
@HQ5V4:00145:00343
CGTGTCTCTAGGCACAGGATTTTGTGTAG
+
BBB:<<EDBCBACCCCC@BBBC:CCCCC@
@HQ5V4:00146:00306
CGTGTCTCTAGGCACAGGATTTTGTGTAG
+
BBBC@AACDAACDDDHD@BCCB9BABBBA
@HQ5V4:00147:00335
ACGAGTGCGTTCCCCATGTCGTAGGTACTC
+
BB??ABAA@@?@BC:B@AAACB=@>?:<>C
@HQ5V4:00147:00342
TACTGAGCTACACACACAGAAAGATTGGT
+
B@AABBBCA@@C<9;>?A99919>>;=<=
@HQ5V4:00147:00343
CGTGCTCTAGGCGACAGGAT
+
==4444/,,,*,,,//4244
@HQ5V4:00149:00315
TACTGAGCTACACACACAGAAAGATTGGT
+
B???B?BBBBBBBBC@;;444-9>><A@C
@HQ5V4:00149:00330
CGTGTCTCTAGGCACAGGATTTTGTGTAG
+
BBABBBBDAA@@BBBBC@BEDB9AAACDC
@HQ5V4:00102:00356
CGTGTCTCTAGGCACAGGATTTTGTGTAG
+
C@?ACCCAAADACBCBB>@@@@6@BB@>A
@HQ5V4:00102:00387
CGTGTCTCTAGGCACAGGATTTTGTGTAG
+
BBBABBDB@A?BBBBBB@BBBB:BDCDCB
@HQ5V4:00105:00356
ATCAGACACGGACACAGCAGAACACAC
+
BBBBAB?AAB@BBCC@@ACAA?C@@@B
@HQ5V4:00105:00358
CGTGTCTCTAGGCACGGGATTTTGTGTAG
+
AAAACCB:1//-1<99919@@@7CDCDDB
@HQ5V4:00108:00394
CGTGTCTCTAGGCACAGGATTTTGTGTAG
+
:<<CCEJCBBB@CBBBBBCCCC:CDCDBB
@HQ5V4:00109:00377
CGTGTCTCTAGGCACAGGATTTTGTGTAG
+
B@@@BBBB=?B@CBB@@<>>AA8AACBBB
@HQ5V4:00111:00394
CGTGTCTCTAGGCACAGGATTTTGTGTAG
+
9<<BGNCCCAAACBBBCACCCB:CCCBBA
@HQ5V4:00112:00357
CGTGTCTCTAGGCACAGGATTTTGTGTAG
+
B@@@BBDC@AC@BBBBB@BBBB:BCCBB?
@HQ5V4:00113:00372
CGTGTCTCTAGGCACAGGATTTGTGAG
+
;<<<99B999959994;9444-44499
@HQ5V4:00113:00374
CGTGTCTCTAGGCACAGGATTTTGTGTAG
+
BAA>CCDCAAA@CBBBC@CDDC:CCCCCC
@HQ5V4:00113:00377
CGTGTCTCTAGGCACAGGATTTTGTGTAG
+
A@@@BBBB=AABAA@@@@AAAA8ABCDBA
@HQ5V4:00113:00396
CGTGTCTCTAGGCACAGGATTTTGTGTAG
+
???BCBDB@AC@BBBBC@AAAA9ACDDCB
@HQ5V4:00114:00374
CGTGTCTCTAGGCACAGGATTTTGTGTAG
+
A@@@HB::112,1@@FH@HHCC8BCCGDB
@HQ5V4:00115:00380
CGTGTCTCTAGGCACAGGATTTTGTGTAG
+
AAAAAABBBBC@BBBBB@BBBB:BDCCBA
@HQ5V4:00116:00357
CGTGTCTCTAGGCACAGGATTTTGTGTAG
+
BABBJFFDAACEFCDBC?CCDC:CCE@@;
@HQ5V4:00118:00357
CGTGTCTCTAGGCACAGGATTTTGTGTAG
+
B@@@AABB@AB@ABBBB@>???6?BCCBA
@HQ5V4:00119:00375
CGTGTCTCTAGGCACAGGATTTTGTGTAG
+
A>>>BBBB=AAAFBBBB@>>>>6?BADCB
@HQ5V4:00120:00365
CGTGTCTCTAGGCACAGGATTTTGTGTAG
+
B>>>CBDD@AABBBBBB@BCBB:CCCBB9
@HQ5V4:00120:00371
CGTGTCTCTAGGCACAGGATTTTGTGTAG
+
@@AAAABB@A@BBBCCA?99991:;ACC?
@HQ5V4:00120:00375
CGTGTCTCTAGGCACATGGATTTGTGTAAG
+
@@@AA@A@8//,//44442444-///,,*,
@HQ5V4:00121:00398
ATCAGACACGGACACCAGCAGAACACAC
+
;AAAB<;4=92///1,////49999444
@HQ5V4:00121:00399
CGTGTCTCTAGGCACAGGATTTTGTGTAGA
+
@>>AAAAA>?@@AAAAA@AAAA8ABCDBAA
@HQ5V4:00126:00373
CGTGTCTCTAGGCACAGGATTTTGTGTAG
+
B??>CCDDAAA@BBBBB?AABA:CDCCB@
@HQ5V4:00126:00392
TCTCTATCCGCTCCACATGTCTAAGGT
+
BBBBAAAB@CBBC@BDCBBCE@AAAFB
@HQ5V4:00127:00393
ACGCTCGACATGCCCAGGTACAGGAG
+
BBBBBCCBCBD???<?B>BBBBB?CA
@HQ5V4:00128:00398
TAGTATCAGCCTCGCCATGACGAAGGTATTCC
+
B?A@@ACAAAA?@?@=@AC9=996<A>?@=C6
@HQ5V4:00129:00355
CGTGTCTCTAGGCACAGGATTTTGTGTAG
+
91111:::BCCECBBCA>@=A=6B?=C@@
@HQ5V4:00129:00370
CGTGTCTCTAGGCACAGGATTTTGTGTAG
+
B?AACCCCAAA@BBBBC@CCDC:CCCCBB
@HQ5V4:00129:00397
CGTGTCTCTAGGCACAGGATTTTGTGTAG
+
BBB@BBBBBCB@CBBBB?BBBB:BBBDBA
@HQ5V4:00130:00397
CGTGTCTCTAGGCACAGGATTTTGTGTAG
+
AAAABBDB?AA@BBBBB@BBBB:BCCBBA
@HQ5V4:00131:00375
CGTGTCTCTAGGCACAGGATTTTGTGTAG
+
A@B@BCBBAAA@CBBBB?B@BA:BBCCB@
@HQ5V4:00131:00393
CGTGTCTCTAGGCACAGGATTTTGTGTAG
+
BBBBCCCCAAC@CBBBB>BBAA9BCBCCC
@HQ5V4:00133:00356
CGTGTCTCTAGGCACAGGATTTTGTGTAG
+
BB???CDDBBC@BBB@@@AAAA8@DCBBA
@HQ5V4:00134:00356
ATATCGCGAGGGTATGGAAGACTCTATA
+
BBBAABBFAAC@CCDC>::;@11///44
@HQ5V4:00137:00388
CGTGTCTCTAGGCACAGGATTTTGTGTAG
+
@>>>CCDD?AA@BBB@A?AAAA8?DDBBB
@HQ5V4:00138:00396
CGTGTCTCTAGGCACAGGATTTTGTGTAG
+
B@@ABBAA=?A?CBB@@?@@AA:BCCDBA
@HQ5V4:00139:00381
CGTGTCTCTAGGCACAGGATTTTGTGTAG
+
B???CCCCAAA@CBBAA?@@AA8BBCCBA
@HQ5V4:00139:00398
TCTCTATGCGCTCCACATGTCTAAGGT
+
CC;==BCNCCDBBBDAA?@>>9:6;@A
@HQ5V4:00141:00375
CGTGTCTCTAGGCACAGGATTTTGTGTAG
+
B@@ABBBA=?B@CBBBB@BBDC:DCCDD@
@HQ5V4:00141:00382
CGTGTCTCTAGGCACAGGATTTTGTGTAG
+
BAAABBCDAAA@BBBBB@AABB:DCCBB@
@HQ5V4:00142:00369
CGTGTCTCTAGGCACAGGATTTTGTGTAG
+
BB?>?CCCBBB@BBBBE@BBCC:CDDFE?
@HQ5V4:00143:00395
CGTGTCTCTAGGCACAGGATTTTGTGTAG
+
B9><CCCCAABEDCCCC@BCCB9CBCDBA
@HQ5V4:00144:00380
CGTGTCTCTAGGCACAGGATTTTGTGTAG
+
B@B@BBBB>?D@CBB@@?@@AA:BBCBB@
@HQ5V4:00144:00393
CGTGTCTCTAGGCACAGGATTTTGTGTAG
+
B>>>CCEEBBB@BBCBB?B@BA:CDCBC@
@HQ5V4:00145:00378
TCTCATACGCTCCACATGTCTAAGGT
+
BBBBBAABCDBB@BBBBBCCAA@BAC
@HQ5V4:00147:00387
CGTGTCTCTAGGCACAGGATTTTGTGTAG
+
?@@ABBAA@@@BCBBBB@CCCC:DECDBA
@HQ5V4:00149:00385
CGTGTCTCTAGGCACAGGATTTTGTGTAG
+
BB???CCBA?@@C@BBC@BABA9ABCDDA
@HQ5V4:00100:00405
CGTGTCTCTAGGCACAGGATTTTGTGTAG
+
<<CCCCDCBBC@BBBBB?AABB:CCCFCA
@HQ5V4:00102:00407
CGTGTCTCTAGGCACAGGATTTTGTGTAG
+
==CDCCECBAA@CBBAA>@@=96=BB?AB
@HQ5V4:00102:00410
CGTGTCTCTAGGCACAGGATTTTGTGTAG
+
1188=@DCBBB@CCBBB?@@@@6@BBA@A
@HQ5V4:00104:00442
CGTGTCTCTAGGCACAGGATTTTGTGTAG
+
BCCFBBBBBBD@CBBBB@B@BA8AABCDB
@HQ5V4:00106:00415
TACTGAGCTACACACAGAAGAATGTG
+
A?A@CDCCBBBB>8;1,,00,+((((
@HQ5V4:00107:00430
TACTGAGCTACACACACAGAAAGATTGGT
+
=CBCDBCAB?BBAAB=:;444-9>>;@AD
@HQ5V4:00109:00423
CGTGTCTCTAGGCACAGGATTTTGTGTAGA
+
BBAAAAAA=?AABBCCA;;??A5:88,,--
@HQ5V4:00111:00400
CGTGTCTCTAGGCACAGGATTTTGTGTAG
+
AAAABBDBBBC@ABBCC@????6?@CBBB
@HQ5V4:00111:00442
CGTGTCTCTAGGCACAGGATTTTGTTTAG
+
BAAAABDDBBB@CCB==94444,499:=A
@HQ5V4:00114:00441
CGTGTCTCTAGGCACAGGATTTTGTGTAG
+
9A>?>EGCBGB?BAA@@=@@@@6ADBAAB
@HQ5V4:00117:00402
CGTGTCTCTAGGCACAAGATTTTGTGTAG
+
AAABCCEDBBCADBAA>AAAAA9ADCABB
@HQ5V4:00119:00411
CGTGTCTCTAGGCACAGGATTTTGTGTAG
+
;;<CCCKCAAA@C9;;A>AABB9BCCBCC
@HQ5V4:00120:00405
CGTGTCTCTAGGCACAGGATTTTGTGTAG
+
:<<CHFNCCCC@BBBAB@BBBB:ABECCB
@HQ5V4:00121:00405
CGTGTCTCTAGGCACAGGATTTTGTGTAG
+
113@>>CEEFCABABB?>BBBB9BCCBC@
@HQ5V4:00121:00435
CGTGTCTCTAGGCACAGGATTTTGTGTAG
+
@CCCCBBBAAA@CBBBB@BBBB:ABCCBA
@HQ5V4:00124:00418
CGTGTCTCTAGGCACAGGATTTTGTGTAGA
+
BBAABBBBBCB@CBBB;;;;;;6::8,,--
@HQ5V4:00124:00427
CGTGTCTCTAGGCCACAGGATTTTGTGTAG
+
@@ABBCDDCCB?B?BBCC@BBBB:CCCCBA
@HQ5V4:00125:00419
CGTGTCTCTAGGCACAGGATTTTGTGTAG
+
BBBBA?@BBBB?BBB@B?99;9/9BBBCA
@HQ5V4:00126:00420
CGTGTCTCTAGGCACAGGATTTTGTGTAG
+
@AAABBAA>?@@ABBBB@CEEB9DDDCB?
@HQ5V4:00127:00410
CGTGTCTCTAGGCACAGGATTTTGTGTAG
+
>>>BCCDBBBB@BBBBB@BBBB:CDCBBA
@HQ5V4:00128:00440
CGTGTCTCTAGGCACAGGATTTGTGT
+
44==@>BBACA;>9999599914994
@HQ5V4:00129:00448
CGTGTCTCTAGGCACAGGATTTTGTGTAG
+
=CCCCBDCAAA@BBB@A?@BAB:BDCBBA
@HQ5V4:00131:00404
CGTGTCTCTAGGCACAGGATTTTGTGTAG
+
AA@@@ABB???@ABBAA?@@AA8@CCBBA
@HQ5V4:00131:00426
TAGTATCAGCCTCGCCATGATCGAAGGTATTCC
+
A@@ACCAABDDDCCB<=;;<99B@@;?9:;64?
@HQ5V4:00131:00433
CGTGTCTCTAGGCACAGGATTTTGTGTAG
+
=<CCDDCCAAABCBBBB@CCCE:DDDCB?
@HQ5V4:00132:00410
CGTGTCTCTAGGCACAGGATTTTGTGTAG
+
AA@BBCCBBBB@CBBBB@BBBC:@@BCBB
@HQ5V4:00133:00408
CGTGTCTCTAGGCACAGGTTTTTGTGTAG
+
AAAAAABB@AC@BB@;;24444,9AABEC
@HQ5V4:00133:00429
CGTGTCTCTAGGCACAGGATTTTGTGTAAGGC
+
???BBBBAA?A@CBBBB@CECE:88220)*)*
@HQ5V4:00134:00400
CGTGTCTCTAGGCACAGGATTTTGTGTAGGGC
+
AA@@@AAA>?D@DBBBB@CCCC:CCCCCBB>C
@HQ5V4:00134:00431
CGTGTCTCTAGGCACAGGATTTTGTGTAG
+
AAB@BBDDBA?@ABBBB@BBBB:CDCBBA
@HQ5V4:00135:00419
CGTGTCTCTAGGCACAGGATTTTGTGTAG
+
===ABAAA=??@CBBBB@BBBB:BCBDBA
@HQ5V4:00136:00412
ACGCTCGACATGCCCAGGTACAGGAGA
+
BBBBBBABABD??A>@B@BBBDD?CAA
@HQ5V4:00138:00429
CGTGTCTCTAGGCACAGGATTTTGTGTAG
+
1//888;D?AA@BBBB;;;;?A5::7---
@HQ5V4:00138:00439
CGTGTCTCTAGGCACAGGATTTTGTGTAG
+
BABABCCCAAA@CBBBC@AAAA9ACCCCB
@HQ5V4:00138:00449
CGTGTCTCTAGGCACAGGATTTTGTGTAG
+
==CCGDBCB?A@BBBAA@AACB:CBCBBC
@HQ5V4:00140:00406
CGTGTCTCTAGGCACAGGATTTTGTGTAG
+
BAABCCCCCCB@CBBBB?>>?>6?BCBBB
@HQ5V4:00140:00415
CGTGTCTCTAGGCACAGGATTTTGTGTAG
+
AA@@@ABB@AC@BBBCC@AAAA9ACCCBA
@HQ5V4:00140:00422
CGTGTCTCTAGGCACAGGATTTTGTGTAG
+
AAAABAAA=?B@@@BBD@?@?@9@BCDB?
@HQ5V4:00142:00449
CGTGTCTCTAGGCACAGGATTTTGTGTAG
+
=<CCCCDBBA?@ABBBB@BBBB9ABCCC@
@HQ5V4:00144:00405
CGTGTCTCTAGGCACAGGATTTTGTGTAG
+
BCCCCCCB?A?BBBB@@>BBAB:ADCBB?
@HQ5V4:00101:00468
CGTGTCTCTAGGCACAGGATTTTGTGTAG
+
BBB@BCDCAA@>@DBB@>999949ACCCC
@HQ5V4:00101:00483
CGTGTCTCTAGGCACAGGATTTTGTGTAG
+
BBBBBCCBBBB@BBBBC@AAAB9ABCBB@
@HQ5V4:00102:00467
TCTCTATGCGCTCCACATGTCTAAGGT
+
BABCAAAAABBBC@B@A?B@@9:6<@A
@HQ5V4:00102:00472
CGTGTCTCTAGGCACAGGATTTTGTGTAG
+
CCBBCCCBAAA@AABBB?>???7?BCDBA
@HQ5V4:00106:00453
CGTGTCTCTAGGCACAGGATTTTGTGTAG
+
DBBCCBBCAAAABBBBE@CCCC:CDCBAB
@HQ5V4:00107:00494
CGTGTCTCTAGGCACAGGATTTTGTGTAG
+
BBB@BBDBBBC@BBBBB@CDDB:CDC@@@
@HQ5V4:00108:00477
CGTGTCTCTAGGCACAGGATTTTGTGTAG
+
BBB@@BDDBDB@BBBDC@BCCE:CDDBBA
@HQ5V4:00108:00496
CGTGTCTCTAGGCACAGGATTTTGTGTAG
+
AA@@BBB@B?B@CBBBB<=>=>6=@@BB?
@HQ5V4:00111:00458
CGTGTCTCTAGGCACAGGATTTTGTGTAG
+
CBBBBBBBCBB@BBBCC@CCDD:CCCBBA
@HQ5V4:00111:00475
CGTGTCTCTAGGCACAGGATTTTGTGTAG
+
BBBBBBBBBCB@CBBBB>AABA:BBCBBA
@HQ5V4:00111:00484
CGTGTCTCTAGGCACAGGATTTTGTGTAG
+
BBCABBDDBBB@BBCCC@AAAA9ADCDC?
@HQ5V4:00111:00489
CGTGTCTCTAGGCACAGGATTTGATGTAG
+
888;949=@9959@?9959>>:94499=:
@HQ5V4:00112:00466
CGTGTCTCTAGGCACAGGATTTTGTGTAG
+
BBBBBCBBBBB@CBCB;;;;;;5788//1
@HQ5V4:00113:00463
CGTGTCTCTAGGCACAGGATTTTGTGTAG
+
BBB@BBAA=?BBCBA>>>AABA8@BCBBB
@HQ5V4:00115:00459
CGTGTCTCTAGGCACAGGATTTTGTGTAG
+
;;?BCCECBBB@BBBBC@CCCB:CCCAAA
@HQ5V4:00116:00458
CGTGTCTCTAGGCACAGGATTTTGTGTAG
+
BBCHBCBBAAD@BBBBB@BBBB:BBBDBB
@HQ5V4:00116:00462
TACTGAGCTACACACACAGAAAGATTGGT
+
BBBBCBCBBBBBBBB=:;444-9>>;@DD
@HQ5V4:00117:00461
CGTGTCTCTAGGCACAGGATTTTGTGTAG
+
DCCCBAAAAAA@CBBBCBCCCE:CDDCB@
@HQ5V4:00118:00459
CGTGTCTCTAGGCACAGGATTTTGTGTAG
+
BCCCBBDDBBC@BBBBC@CDDD9CCGBBC
@HQ5V4:00118:00473
ACGAGTGCGTTCCCCATGTCGTAGGTACTC
+
BBBBBBBB??>BDD:D:<:@BA@@?;<<@B
@HQ5V4:00119:00474
CGTGTCTCTAGGCACAGGATTTTGTGTAG
+
BA@@BAD@BBB@BBBB;:4444-9BABCA
@HQ5V4:00120:00460
CGTGTCTCTAGGCACAGGATTTTGTGTAG
+
BBCCBCCBBBBBCCBBB@AAAA9ACBBBD
@HQ5V4:00122:00465
CGTGTCTCTAGGCACAGGATTTGTGTAG
+
DEDCBBDDBBB@CBBAA@B@A?ADDBB@
@HQ5V4:00125:00458
CGTGTCTCTAGGCACAGGATTTTGTGTAG
+
CCBBBBDCAAA@BBBBB@BAAA:ADCBB?
@HQ5V4:00125:00473
CGTGTCTCTAGGCACAGGATTTTGTGTAG
+
CCCCBBBBB?B@CBBBB@EEEE:DDDCBA
@HQ5V4:00131:00481
CGTGTCTCTAGGCACAGGATTTTGTGTAGAG
+
CCCCBBBAA?A@ABB@@<>>AA8ABDC@944
@HQ5V4:00132:00477
CGTGTCTCTAGGCACAGGATTTTGTGTAG
+
CDCCBBDDBAC@BBBBB@CCDC:CDCCE?
@HQ5V4:00136:00455
CGTGTCTCTAGGCACAGGATTTTGTGTAG
+
@@@AABDDAAA@CBBDD@CDCB:CDFCB?
@HQ5V4:00136:00463
ACGTCTCCTTCCTTAGTTACTTCAGTGC
+
AAAABCB@B@C@B@B;;8<CC?CCCCCB
@HQ5V4:00136:00483
CGTGTCTCTAGGCACAGGATTTTGTGTAG
+
CBBBBBDDAAA@CBBBC@BCCC:DDDCC?
@HQ5V4:00138:00456
CGTGTCTCTAGGCACAGGATTTTGTGTAG
+
B@@@BBBBAAA@BBBCB@>???6?BBCBA
@HQ5V4:00139:00472
CGTGTCTCTAGGCACAGGATTTTGTGTAG
+
AAAAAADDBBB@BBBBA>====6=@AAB?
@HQ5V4:00141:00478
CGTGTCTCTAGGCACAGGATTTTGTGTAG
+
ADCCCCCDCBB@BBBCC@CCCC9BDDCC;
@HQ5V4:00143:00474
TCTCTATGCGCTCCACATGTCTAAGGT
+
999ABGCCCCCCC@@91111///,/54
@HQ5V4:00143:00480
CGTGTCTCTAGGCACAGGATTTTGTGTAG
+
BBBBBCDBBBB@BBBBB@BBBB:CEDEB?
@HQ5V4:00144:00468
CGTGTCTCTAGGCACAGGATTTTGTGTAG
+
AAAAAABBAAA@CBBBB>AABB:CCCCD@
@HQ5V4:00145:00484
CGTGTCTCTAGGCACAGGATTTTGTGTAG
+
AAAABAB@@AC@BBBBB@BBBB:CCCEC:
@HQ5V4:00146:00463
CGTGTCTCTAGGCACAGGATTTTGTGTAG
+
/188;;D=>=AAC@@@C?<999/99999@
@HQ5V4:00146:00467
CGTGTCTCTAGGCACAGGATTTTGTGTAG
+
AABBBBBBBBB@BBAA=:4449,4;FBCA
@HQ5V4:00147:00484
CGTGTCTCTAGGCACAGGATTTTGTGTAG
+
<CCCCCDCBAC@BBBBB@BBBB:CDCBB?
@HQ5V4:00147:00498
CGTGTCTCTAGGCACAGGATTTTGTGTAG
+
CCCCCADDBBB@BBBDB@@?=?6=@A@@A
@HQ5V4:00148:00481
TGATACGTCTCCTTCCTTAGTTACTTCA
+
;ADCBBCBBA@>AAC@D@B??<>?=<AC
@HQ5V4:00149:00474
CGTGTCTCTAGGCACAGGATTTTGTGTAAGAG
+
<<BBBCGCBBB@B@@>@=9999/911//,///
@HQ5V4:00100:00524
CGTGTCTCTAGGCACAGGATTTTGTGTAGA
+
CBB@BBAA=?BBCBBB;;;;?;6:88//11
@HQ5V4:00104:00518
TGATACGTCTCCTTCCTTAGTTACTTCA
+
BBA<@ABBBBB@B@C?B@A@=<@>==@C
@HQ5V4:00106:00517
CGTGTCTCTAGGCACAGGATTTTGTGTAG
+
AA@@BBDDAAA?CBB@@:4444,9??@@A
@HQ5V4:00107:00502
CGTGTCTCTAGGCACAGGATTTTGTGTAG
+
BB@ABBDBAAA@DBCDC@ECCC:CBC@?;
@HQ5V4:00108:00523
CGTGTCTCTAGGCACAGGATTTTGTGTAG
+
BB?BBCDBAAA@BBBCC@BCBE9AABA@<
@HQ5V4:00110:00518
ATATCGCGAGGGTATGGAAGACTCTAT
+
BAABBAAA???>?@FC:::=BCCC;:<
@HQ5V4:00114:00522
CGTGTCTCTAGGCACAGGATTTTGTGTAG
+
@@AAAAAA=?B@BBAA=<4949,4@?BBA
@HQ5V4:00115:00504
CGTGTCTCTAGGCACAGGATTTTGTGTAG
+
@@@@BBBBBAC@BBBBB>999;1:@ABB:
@HQ5V4:00115:00533
CGTGTCTCTAGGCACAGGTTTTGTGTAG
+
<;;;9999;4424888;2444,494444
@HQ5V4:00117:00519
ATCAGACACGGACACAGCAGAACACAC
+
BBBB@AABBB?EECDAAAEBA?EDAAB
@HQ5V4:00118:00502
ACGAGTGCGTTCCCCATGTCGTAGGTACTC
+
;BCBBBBBBB?BCB:C:>=BBAAB@;<=BD
@HQ5V4:00118:00531
CGTGTCTCTAGGCACAGGATTTTGTGTAG
+
BBBBBBCCDCC@BBBBA?==??6=;;@@;
@HQ5V4:00120:00500
CGTGTCTCTAGGCACAGGATTTTGTGTAG
+
BBBABAAA=?B@BBCCC@AAAA9A@BBB9
@HQ5V4:00120:00503
CGTGTCTCTAGGCACAGGATTTTGTGTAG
+
BBB@BBDBBAC@BBBBB?BBBA:CDDBC@
@HQ5V4:00122:00529
TACTGAGCTACACACACAGAAAGATTGGT
+
????BBCB@@ABAA=99999909BB@CBC
@HQ5V4:00125:00511
CGTGTCTCTAGGCACAGGATTTTGTGTAG
+
BBBBBBBAAAAAABBBA>=>=>6=@@AA;
@HQ5V4:00125:00521
AGCACTGTAGCTGTCACTAGTTACTTGT
+
ABBBBCCCBCCBBB@BBBD::89??>BC
@HQ5V4:00128:00536
CGTGTCTCTAGGCACAGGATTTTGTGTAG
+
BBB@BBBAA?A@BBBBBBBBCD:DCCCBA
@HQ5V4:00130:00534
CGTGTCTCTAGGCACAGGATTTTGTGTAG
+
@AABCCCCBBBABEBBB?BBCCADCBDBB
@HQ5V4:00130:00543
CGTGTCTCTAGGCACAGGATTTTGTGTAG
+
BBB@BBDBA?A@BBBBA?===?6?@CCC?
@HQ5V4:00130:00545
CGTGTCTCTAGGCACAGGATTTTGTGTAG
+
BBAABCDDDAAABBBBB>====6?@BCCC
@HQ5V4:00131:00517
CGTGTCTCTAGGCACAGGATTTTGTGTAG
+
;;B@BBBBAAC@CBABB@BBBC:DDCCB@
@HQ5V4:00134:00503
TGATACGTCTCCTTCCTTAGTTATCTTCA
+
<<;;B>>=>99542424234494444::9
@HQ5V4:00135:00549
CGTGTCTCTAGGCACAGGATTTTGTGTAG
+
B@B@BBBBAAA@CBBBB@>>>>6?@BCB@
@HQ5V4:00136:00540
CGTGTCTCTAGGCACAGGATTTTGTGTAG
+
BAB@@BBBAAAACB???@BBBA:BBBDB@
@HQ5V4:00138:00507
CGTGTCTCTAGGCACAGGATTTTGTGTAG
+
@@@@BBDDBBB@BBBAA?B@BA:CCCBB?
@HQ5V4:00141:00506
CGTGTCTCTAGGCACAGGATTTTGTGTAG
+
B@@@BBDDAAA@BBB?A?BBCB:CDDBB?
@HQ5V4:00145:00505
CGTGTCTCTAGGCACAGGATTTTGTGTAG
+
CDCCBBBBAAAACCBCB@CCBC:C@@AB9
@HQ5V4:00102:00567
CGTGTCTCTAGGCACAGGATTTTGTGTAG
+
BB?BBCD@DDABBB?BB?B@AA:CDDBB@
@HQ5V4:00102:00596
CGTGTCTCTAGGCACAGGATTTTGTGTAG
+
@@@AABAA=?B@CBBB@94444,4@;BCA
@HQ5V4:00103:00555
CGTGTCTCTAGGCACAGGATTTTGTGTAG
+
ABBBBBCBCCCCBB99;?@@@@4=@B111
@HQ5V4:00106:00568
CGTGTCTCTAGGCACAGGATTTTGTGTAG
+
CCBBBCBB@@ACABBCC@CCCC9CCDAAA
@HQ5V4:00106:00569
CGTGTCTCTAGGCACAGGATTTTGTGTAG
+
BB@@BBBB@AC@BBBBC@BDDC:CCDCBA
@HQ5V4:00109:00583
ATATCGCGAGGGTATGGAAGACTCTATA
+
BAABBBBAAAC>B?BC:::=CCCC;:;?
@HQ5V4:00110:00573
TAGTATCAGCCTCGCCATGACGAAGGTATTCC
+
BBB?@ACBCB@BABBBCBBBC@@=@@CBC@C?
@HQ5V4:00115:00580
CGTGTCTCTAGGCACAGGATTTTGTGTAG
+
BBB@BBDCAAA@CBBBC@CCCC:CDDCBA
@HQ5V4:00116:00574
CGTGTCTCTAGGCACAGGATTTTGTGTAG
+
BBBBBECBBBBBCBBBB>@=>=6?BBCCE
@HQ5V4:00116:00575
ATATCGCGAGGGTATGGAAGACTCTATA
+
BBAABBBDCCB>BCCC>AAACCAC::;?
@HQ5V4:00116:00577
CGTGTCTCTAGGCACAGGATTTTGTGTAG
+
AABCCDCECEC@DB;9994444/9AABAH
@HQ5V4:00116:00579
CGTGTCTCTAGGCACAGGATTTTGTGTAG
+
@@@@BBBB??A@BBBBC@???@7@CCCC?
@HQ5V4:00117:00561
CGTGTCTCTAGGCACAGGATTTTGTGTAG
+
BBA>ABBBAAA@AAABB?====6=AACEB
@HQ5V4:00119:00570
CGTGTCTCTAGGCACAGGATTTTGTGTAG
+
CCCCCCCB<<<?<;<CHACBBB:CDEACC
@HQ5V4:00119:00573
ATCAGACACGGACACAGCAGAACACAC
+
BBBBAAABBBDAABBABAECF@ECCBD
@HQ5V4:00123:00574
CGTGTCTCTAGGCACAGGATTTTGTGTAG
+
AABAABBB@AA@BBBB@:4444,4;ABCA
@HQ5V4:00124:00552
CGTGTCTCTAGGCACAGGATTTTGTGTAG
+
BBBBBBBBB?B@BBBBB@BBBB:BCDBBA
@HQ5V4:00125:00562
CGTGTCTCTAGGCACAGGATTTTGTGTAG
+
CCAAACEEAAA??<<BB=@@@@6999@@@
@HQ5V4:00125:00584
CGTGTCTCTAGGCACAGGATTTTGTGTAG
+
BBBBBCDDAAA@BBBBC@CCDD:CDCCBA
@HQ5V4:00127:00557
CGTGTCTCTAGGCGACAGGATTTTGTTGTAG
+
@@B@B?AA=11-////28766660//,////
@HQ5V4:00127:00593
CGTGTCTCTAGGCACAGGATTTTGTGTAG
+
:;>>>@444448989=@>??DC9B;;C>1
@HQ5V4:00131:00599
CGTGTCTCTAGGCACAGGATTTTGTGTAG
+
BBBABBBBBCB@BBBBB?BBBB:BCCDB?
@HQ5V4:00136:00563
ACGCTCGACATGCCCAGGTACAGGAG
+
BBAAABBBCCDCBC>;989BBBD@CB
@HQ5V4:00138:00565
CGTGTCTCTAGGCACAGGATTTTGTGTAG
+
BBBABBDDAAA@BBB@;:4444-9@@BCC
@HQ5V4:00140:00571
CGTGTCTCTAGGCACAGGATTTTGTGTAG
+
BBBBBCCCDCB@CCBBB@ABBB:ADCCBA
@HQ5V4:00140:00589
CGTGTCTCTAGGCACAGGATTTTGTGTAGA
+
BAAABBDD?A@@CBBB;;;;;;6;>8//11
@HQ5V4:00140:00596
CGTGTCTCTAGGCACAGGATTTTGTGTAG
+
B@@AAAAA@@C@CBBBB@????7?BCCB?
@HQ5V4:00143:00577
CGTGTCTCTAGGCACAGGATTTTGTGTAG
+
?@@@BCCBAAB@CBBBD@CCCC:BDCDBB
@HQ5V4:00143:00581
ATCAGACACGGACACAGCAGAACACAC
+
BAAABBCAAA@CCBDCBAAAB=A@@@9
@HQ5V4:00143:00592
CGTGTCTCTAGGCACAGGTTTTTGTGTAG
+
BBBBBCDDAAA@CCCCC@CCCC3CCCCCB
@HQ5V4:00144:00561
ACGAGTGCGTTCCCCATGTCGTAGGTACTC
+
BBBBBBBBBB@BCH:C:>;AA@9959999B
@HQ5V4:00145:00573
TACTGAGCTACACACACAGAAAGATTGGT
+
BBB@?@BBAAAA;;<>>>?@A<@@A@B>B
@HQ5V4:00145:00574
CGTGTCTCTAGGCACAGGATTTTGTGTAG
+
BB@@BBDDAAA@BBBBCBCECB:CCDCEA
@HQ5V4:00147:00562
CGTGTCTCTAGGCACAGGATTTTGTGTAG
+
;;CABBDD?A@EABBBB?@@AA8@CCBB>
@HQ5V4:00147:00582
CGTGTCTCTAGGCACAGGATTTTGTGTAG
+
BBB@BBDDAAA@BBBDB@????7@CCDC@
@HQ5V4:00148:00555
CGTGTCTCTAGGCACAGGATTTTGTGTAG
+
BBBABBBDBBC@BBBBC@BCBC:CCDCCB
@HQ5V4:00101:00603
CGTGTCTCTAGGCACAGGATTTTGTGTAG
+
AA@@BBCC?@A@CBBB><999919ABBCA
@HQ5V4:00101:00606
CGTGTCTCTAGGCACAGGATTTTGTGTAG
+
BBB@BBDDA?@@BBBB;:4444-9ACBCA
@HQ5V4:00101:00620
CGTGTCTCTAGGCACAGGATTTTGTGTAG
+
BBBBCCBGADABCBBCC>BBCC:DCCB@=
@HQ5V4:00102:00608
CGTGTCTCTAGGCACAGGATTTTGTGTAG
+
AABABCBB?@AACBBB>:4444-4@BCCC
@HQ5V4:00102:00613
CGTGTCTCTAGGCACAGGATTTTGTGTAG
+
BBBBCCCD==<ACBCCC@BBBB9BCCBB@
@HQ5V4:00103:00607
CGTGTCTCTAGGCACAGGATTTTGTGTAG
+
@@>>BCBB??ACCBB?B>BBCA:CCDCC9
@HQ5V4:00103:00619
CGTGTCTCTAGGCACAGGATTTTGTGTAG
+
@@BC;<=E9;4:4944424444,4/////
@HQ5V4:00106:00645
CGTGTCTCTAGGCACAGGATTTTGTGTAG
+
BB@@BBCCAAABBBBBB?BCBE9BBCCC@
@HQ5V4:00109:00602
CGTGTCTCTAGGCGACAGGATTTGTT
+
8>999>991//,///78::444-442
@HQ5V4:00109:00611
CGTGTCTCTAGGCACAGGATTTTGTGTAG
+
;;<AAABAAAAC@@;;9>9999/9@B?A=
@HQ5V4:00109:00618
CGTGTCTCTAGGCACAGGATTTTGTGTAG
+
BBBABBCCBBB@BBB?=:4444,4@@BCB
@HQ5V4:00112:00609
CGTGTCTCTAGGCACAGGATTTTGTGTAG
+
B@@ABBDD???@BBBB@:4444-9BCCCB
@HQ5V4:00112:00649
CGTGTCTCTAGGCACAGGATTTTGTGTAG
+
BBBABBCACBBBBBCBA<999914;ACCA
@HQ5V4:00113:00625
CGTGTCTCTAGGCACAGGATTTTGTGTAG
+
BABABBB@>?D@CBBB@:4444,4;@DCA
@HQ5V4:00115:00640
CGTGTCTCTAGGCACAGGATTTTGTGTAAG
+
AABBBBBCAAABAAABC??@>>1<??--+-
@HQ5V4:00116:00613
CGTGTCTCTAGGCACAGGATTTTGTGTAG
+
DDBBBC==@A@;>A@AD@EDKK9A?=A@@
@HQ5V4:00117:00644
CGTGTCTCTAGGCACAGGATTTTGTGTAG
+
AAAAABBB<<9?<999829444,444444
@HQ5V4:00118:00616
CGTGTCTCTAGGCACAGGATTTTGTGTAG
+
AAAABBB@B?BBCBBBB<999919;@@BB
@HQ5V4:00123:00610
CGTGTCTCTAGGCACAGGATTTTGTGTAG
+
B@B@BBCCAAA@BBBBC@DECC9CCCCBB
@HQ5V4:00126:00605
CGTGTCTCTAGGCACAGGATTTTGTGTAG
+
BBB@BBBB@A@BBBBB@:4444,4;;BCB
@HQ5V4:00127:00626
CGTGTCTCTAGGCACAGGATTTTGTGTAG
+
BBBBBBDDBCB@BBBBC@BBBC:BDCBBB
@HQ5V4:00130:00624
CGTGTCTCTAGGCACAGGATTTTGTGTAG
+
BBBBBBB@@CCBCBB@A?BBBB:B@@DAA
@HQ5V4:00130:00626
TAGTATCAGCCTCGCCATGACGAAGGTATTCC
+
BBB@@ADAAA@?@;<9;@@>:;96<B??>696
@HQ5V4:00130:00633
CGTGTCTCTAGGCACAGGATTTTGTGTAG
+
BBBBBBDDDDA@B@@AB@BBBB:CCCCBB
@HQ5V4:00131:00621
CGTGTCTCTAGGCACAGGATTTTGTGTAG
+
BBBBBBBBBBD@CBBCB?999919;?BBB
@HQ5V4:00131:00641
CGTGTCTCTAGGCACAGGATTTTGTGTAG
+
BBBB@?@CCCC@CBBBC@BBBB:BCCCBA
@HQ5V4:00132:00647
CGTGTCTCTAGGCACAGGATTTTGTGTAG
+
ABBCCDCCCCC@CBCCCA9999/9@A>@@
@HQ5V4:00133:00605
CGTGTCTCTAGGCACAGGATTTTGTGTAG
+
BABABBB@AAA@DBB=;:4444-9@@BCB
@HQ5V4:00134:00637
CGTGTCTCTAGGCACAGGATTTTGTGTAG
+
AAABBBBBBBB@CBBDB@>???6?DDBCC
@HQ5V4:00135:00603
CGTGTCTCTAGGCACAGGATTTTGTGTAAGAGCCA
+
AAAABBCC?@A@CBBBC@AAAA9A@BD@2/11/,/
@HQ5V4:00135:00623
CGTGTCTCTAGGCACAGGATTTTGTGTAG
+
?@@ABAA@=?B@CB???@BBBA:BBBBB?
@HQ5V4:00136:00602
CGTGTCTCTAGGCACAGGATTTTGTGTAG
+
?@@A@@@A=?B@A@@@A?@@AA:BBBBB?
@HQ5V4:00136:00647
CGTGTCTCTAGGCACAGGATTTTGTGTAG
+
BBBABBAA?@D@BBBB=:4949,4;FCC@
@HQ5V4:00137:00621
CGTGTCTCTAGGCACAGGATTTTGTGTAGA
+
AAAAAAA@@@D@CBBC;:1111*/88//11
@HQ5V4:00138:00631
CGTGTCTCTAGGCACAGGATTTGTGTAG
+
@@ABCCCCCCC@CBB;;:444-9AA@?@
@HQ5V4:00138:00633
CGTGTCTCTAGGCACAGGATTTTGTGTAG
+
AAAABBBCDDB@BBBBC@AABB9ADCCBA
@HQ5V4:00140:00602
CGTGTCTCTAGGCACAGGATTTTGTGTAG
+
AAAABAAA@@D@A@BBB@BBBB9DECBB?
@HQ5V4:00140:00617
CGTGTCTCTAGGCACAGGATTTTGTGTAG
+
BABCCDCCBBC9<<??@>9999/9@A@BD
@HQ5V4:00143:00615
CGTGTCTCTAGGCACAGGATTTTGTGTAG
+
AAAAAAAA>?DBCBBBBBBBCC:BDDCBA
@HQ5V4:00101:00673
TGATACGTCTCCTTCCTTAGTTACTTCA
+
BBB;??BBBBB>B?B@D@BCB@CBB@BC
@HQ5V4:00102:00655
TACTGAGCTACACACACAGAAAGATTGGT
+
@@A@>>943444///////6656442488
@HQ5V4:00102:00670
CGTGTCTCTAGGCACAGGATTTTGTGTAGA
+
BBBBBBBBAAAAAAB@B>BBCA:BBCBB@@
@HQ5V4:00107:00654
CGTGTCTCTAGGCACAGGATTTTGTGTAGA
+
BBB@BBCCBDB@BBBB;;;;;;6::8//11
@HQ5V4:00107:00668
ATCAGACAAGGACACAGCAGAACACAC
+
BBBB?>@C@C@@CCBDCCCA@>ABAAB
@HQ5V4:00107:00684
CGTGTCTCTAGGCACAGGATTTTGTGTAG
+
AAAAAAACC@B@BBBBB@BBCB:CCCAB@
@HQ5V4:00108:00673
CGTGTCTCTAGGCACAGGATTTTGTGTAG
+
AAAA@@@A?@D@@BBBD@AAAA9ACCCB?
@HQ5V4:00108:00686
ATCAGACACGGACACAGCAGAACACAC
+
BBB@@@ABBB?ABBEDCCECC?CDAAB
@HQ5V4:00109:00683
CGTGTCTCTAGGCACAGGATTTTGTGTAG
+
BBCBCCBBBBA@B@<<=<<<BC8=<;@@9
@HQ5V4:00109:00689
CGTGTCTCTAGGCACAGGATTTTGTGTAG
+
??@AABBABBB@CBCBA>999;19@BCC?
@HQ5V4:00110:00680
CGTGTCTCTAGGCACAGGATTTTGTGTAG
+
??@ABCCC::;=ABBAB>BBHC:CCCCCA
@HQ5V4:00113:00681
CGTGTCTCTAGGCACAGGATTTTGTGTAG
+
??AAAAAA@@B@DBAAA@CBCB:CCCCB?
@HQ5V4:00114:00665
CGTGTCTCTAGGCACAGGATTTTGTGTAG
+
BBBBBBCCCBBBAB@@@?@@AA8ACCBB?
@HQ5V4:00115:00690
CGTGTCTCTAGGCACAGGATTTTGTTGTAG
+
?@AABB@AADD@@;911111>>011-1//:
@HQ5V4:00117:00682
CGTGTCTCTAGGCACAGGATTTTGTGTAG
+
BBB@BBCCCBB@BBBAA?B@AA8ACCBB?
@HQ5V4:00118:00658
CGTGTCTCTAGGCACAGGATTTTGTGTAG
+
ABAABBBBBEC@CBBBB@BCCC:CCCEBB
@HQ5V4:00118:00693
CGTGTCTCTAGGCACAGGATTTTGTGTAG
+
BBB@BBC@@@@@ABBBB@BBBB:CCCCBA
@HQ5V4:00121:00678
CGTGTCTCTAGGCACAGGATTTTGTGTAG
+
AAAA@@@ACBB@BBBAA@BBBB:BCCBBA
@HQ5V4:00123:00659
CGTGTCTCTAGGCACAGGATTTTGTGTAG
+
>@AABBBBA>A@CBBAB>BBCB:BBBCB?
@HQ5V4:00125:00664
CGTGTCTCTAGGCACAGGATTTTGTGTAG
+
BBB@BBAA@@D@ABB@@?@@AA8AACBBA
@HQ5V4:00127:00695
CGTGTCTCTAGGCACAGGATTTTGTGTAG
+
BCC??@BCBBBBCCBBB>9999,9@@@>;
@HQ5V4:00128:00691
CGTGTCTCAGGCACAGGATTTTGTGTAG
+
ABABBCDCCC?BCBBB?AAA>9?@@BBB
@HQ5V4:00129:00659
CGTGTCTCTAGGCACAGGAATTTGTGTAG
+
ABBBB@@@BAB@DD?:>5459909CBBCC
@HQ5V4:00129:00688
CGTGTCTCTAGGCACAGGATTTTGTGTAG
+
AAAAAAAAA@D@BBB@@?@@AA8ACCBB?
@HQ5V4:00130:00680
CGTGTCTCTAGGCACAGGATTTTGTGTAG
+
BBBBBBEEBBD@BBCDC@BBBB9BDDCB?
@HQ5V4:00130:00690
CGTGTCTCTAGGCACAGGATTTTGTGTAG
+
BBBBBBBABBB@BBDCC@CDBC9DFCCBB
@HQ5V4:00130:00695
CGTGTCTCTAGGCACAGGATTTTGTGTAG
+
BBBBAABCCCC@CBCCC?@@@@6?@BBCB
@HQ5V4:00131:00656
CGTGTCTCTAGGCACAGGATTTTGTGTAG
+
BBBBBBAA?@@BAAAAA@ABAB8@BCBBB
@HQ5V4:00131:00684
CGTGTCTCTAGGCACAGGATTTTGTGTAG
+
BBBABBCA?@DB@BBBB@BBBB:BDCBBA
@HQ5V4:00132:00681
CGTGTCTCTAGGCACAGGATTTTGTGTAG
+
BBB@BBAA?@B@BBA>><@@AA8AABBBA
@HQ5V4:00133:00688
TGATACGTCTCCTTCCTTAGTTACTTCA
+
BBB??AABBBHBD@D?A>@@@=@A@@CC
@HQ5V4:00134:00679
CGTGTCTCTAGGCACAGGATTTTGTGTAG
+
BB@ABBC@ADD@BBBBB@BAAA:BDCBB?
@HQ5V4:00135:00663
TCTCTATGCGCTCCACATGTCTAAGGT
+
BBBBBBBBBBBBB@BAABCBBCC?CCA
@HQ5V4:00135:00694
TACTGAGCTACACACACAGAAAGATTGGT
+
@???BBBB?BBBBBB@;;444-9@@?B@C
@HQ5V4:00136:00656
CGTGTCTCTAGGCACAGGATTTTGTGTAGA
+
BBBBBBBBBBB@BBBBCBCCBE9=A;4499
@HQ5V4:00140:00659
CGTGTCTCTAGGCACAGGATTTTGGTGTAG
+
BBAAABEFCDDCCABAE@CECC6?==BAAA
@HQ5V4:00143:00655
CGTGTCTCTAGGCACAGGATTTTGTGTAG
+
BBBABAAA>>ABCBBBB@BBBB:BBBCB?
@HQ5V4:00143:00666
CGTGTCTCTAGGCACAGGATTTTGTGTAG
+
BBBBBBBCADDBBAAAB@BBBC:BCBBBB
@HQ5V4:00144:00660
CGTGTCTCTAGGCACAGGATTTTGTGTAG
+
@@@AAAAAAAA@BAAAA>@@AA8AA@F@?
@HQ5V4:00144:00692
CGTGTCTCTAGGCACAGGATTTTGTGTAG
+
BBBBBBBBBBB@CBBBB?BBCC:BCCCB@
@HQ5V4:00102:00739
CGTGTCTCTAGGCACAGGATTTTGTGTAG
+
BAB@BBACAAA@BBBB;94444-9BCBBA
@HQ5V4:00103:00708
CGTGTCTCTAGGCACAGGATTTTGTGTAG
+
BBBBBBBCBBB@BBBCB?999919@ABBB
@HQ5V4:00103:00736
CGTGTCTCTAGGCACAGGATTTTGTGTAG
+
CCBBBC@@@A?=999>><9999/9949;4
@HQ5V4:00105:00735
ATATCGCGAGGGTATGGAAGACTCTATA
+
BB@BBAA?>>?>?BBCA@>ACCCC@>@B
@HQ5V4:00106:00720
CGTGTCTCTAGGCACAGGATTTTGTGTAG
+
BBBCCBABABB?A@999<9999/9AAA?;
@HQ5V4:00109:00701
CGTGTCTCTAGGCACAGGATTTTGTGTAG
+
A??A@ACCCCBACCCCB?9;;419@BCCB
@HQ5V4:00109:00749
ATATCGCGAGGGTATGGAAGACTTCTATAG
+
BBA@?@9489>:>@@?-1,1<11,/,,///
@HQ5V4:00110:00749
CGTGTCTCTAGGCACAGGATTTTGTGTAG
+
BB??@CCCBCBBCBBB??===A6?@A@@<
@HQ5V4:00114:00721
CGTGTCTCTAGGCACAGGATTTTGTGTAG
+
>>BBDCBB@AA@CBAAB?BBBC9ABC;;;
@HQ5V4:00114:00740
TGATACGTCTCCTTCCTTAGTTACTTCA
+
BBBBBBBABAB?A@B@C@BBB?BBBABC
@HQ5V4:00115:00741
CGTGTCTCTAGGCACAGGATTTTTTTTTTTTTGTGTAG
+
BBBBBBBBBB@@CBBBB@CCBBBBBCCCCGC"<<<CBC
@HQ5V4:00118:00741
CGTGTCTCTAGGCACAGGATTTTGTGTAG
+
BB==BCDB@AAAAEA?>;9994-9ACBB<
@HQ5V4:00119:00701
CGTGTCCTAGGCACAGGATTTTGTGT
+
BBCBBB@CCB@BCDB@:44:4,4B==
@HQ5V4:00121:00747
CGTGTCTCTAGGCACAGGATTTTGTGTAG
+
B?A>ABBBA=BBCBCCA<999919AADA@
@HQ5V4:00124:00709
CGTGTTTCTAGGCACAGGATTTTGTGTAG
+
CB9<?GBCCCEACBAAA<>=992999>>>
@HQ5V4:00125:00706
TCTCTATGCGCTCCACATGTCTAAGGT
+
@A@ACEFCCCCA@=>@?;1218878;=
@HQ5V4:00126:00717
CGTGTCTCTAGGCACAGGATTTTGTGTAG
+
C<;9BB@@@@A=>>>9969999/9?@;<<
@HQ5V4:00127:00734
CGTGTCTCTAGGCACAGGATTTTGTGTAG
+
@A@@BACC?@@@BBBBB@????7?CCCCA
@HQ5V4:00128:00701
CGTGTCTCTAGGCACAGGATTTTGTGTAG
+
BB@@BBC@@@@@BBBDB?999919@ABBB
@HQ5V4:00129:00718
CGTGTCTCTAGGCACAGGATTTTGTGTAG
+
BBBBBBCCCBC@@;44959999/<BECCB
@HQ5V4:00130:00724
TCTCTATGCGCTCCACATGTCTAAGGT
+
?A;<<DEDCCB:9;;B@AA;99@6929
@HQ5V4:00132:00734
CGTGTCTCTACGGCACAGGATTTGTGTA
+
;484444,,,,,*,,444249?1444//
@HQ5V4:00133:00740
CGTGTCTCTAGGCACAGGATTTTGTGTAG
+
CC??BCFCAAA@BBBBD@BBBB9ABCBC@
@HQ5V4:00133:00742
CGTGTCTCTAGGCACAGGATTTTGTGTAGA
+
BBB@BBCCC@B@BBBB:7////*/88/111
@HQ5V4:00134:00702
AGCACTGTAGCTGTCACTAGTTACTTGT
+
@ACCBB@BAAA??B?AAABBB@BBB>BB
@HQ5V4:00136:00706
CGTGTCCTCTAGGCACAGGATTTTGTGTA
+
;62,--*,2::B@CBBBC@BBBA9BBB>9
@HQ5V4:00137:00707
CGTGTCTCTAGGCACAGGATTTTGTGTAG
+
AAAAAAAA>>>@DBBCC@????9@CDCB?
@HQ5V4:00137:00709
CGTGTCTCTAGGCACAGGATTTTGTGTAGA
+
B??BBBBC@@B@DBCDC@CCEB6=A;//11
@HQ5V4:00137:00721
CGTGTCTCTAGGCACAGGATTTTGTGTAG
+
BBAAAAABB@@?DBBBC@AAAA9ACCCBB
@HQ5V4:00139:00701
CGTGTCTCTAGGCACAGGATTTTGTGTAG
+
BBB?BAAAAAA@@@BBC@????7?BCFBA
@HQ5V4:00139:00704
CGTGTCTCTAGGCACAGGATTTTGTGTAGA
+
BFAACCCCBDB?A@@4459999/9@91111
@HQ5V4:00140:00709
CGTGTCTCTAGGCACAGGATTTTGTGTAG
+
CCCCCCCCBCCAC?>>==@???499999@
@HQ5V4:00142:00711
TAGTATCAGCCTCGCCCATGACGAAGGTATTCC
+
CCBBBBCBBBABBBBB?CBBBB:::<BA@ACD=
@HQ5V4:00145:00721
CGTGTCTCTAGGCACAGGATTTTGTGTAG
+
BBBBBAAA@@@@DBBBB@BBBB:BCCCBB
@HQ5V4:00145:00728
CGTGTCTCTAGGCACAGGATTTTGTGTAG
+
BBBBBBACCBB@BBBBB<999919@ABBC
@HQ5V4:00147:00712
CGTGTCTCTAGGCACAGGATTTTGTGTA
+
9>99<<;<9AB=11188888820,//,,
@HQ5V4:00147:00732
CGTGTCTCTAGGCACAGGATTTTGTGTAGA
+
A;;<ADAABBB>@AA996<DAA7BCB>999
@HQ5V4:00147:00741
AGCACTGTAGCTGTCACTAGTTACTTGT
+
;<BBBBBBDCBB@@@BBBBBB@BAA@B?
@HQ5V4:00148:00730
TCTCTATGCGCTCCACATGTCTAAGGT
+
CCCCAAABABABB@BBBCEBBBB@C@C
@HQ5V4:00149:00717
CGTGTCTCTAGGCACAGGATTTTGTGTAG
+
CABCBBDCBBC?BB?=><9444,4?=?>@
@HQ5V4:00149:00733
CGTGTCTCTAGGCACAGGATTTTGTGTAG
+
AAACCCCCBBC@CCB@A<994419A@@@@
@HQ5V4:00149:00734
CGTGTCTCTAGGCACAGGATTTTGTGTAGAG
+
@@@@BBACAAA@BBBD;;;???5:88,,---
@HQ5V4:00100:00774
CGTGTCTCTAGGCACAGGATTTTGTGTAG
+
?AAAAA@@===BDBBBB>BBCC:BDDEB9
@HQ5V4:00100:00778
CGTGTCTCTAGGCACAGGATTTTGTGTAG
+
A@@@BBBBBBB@CCB@@:4444,4@BCC@
@HQ5V4:00103:00757
CGTGTCTCTAGGCACAGGATTTTGTGTAG
+
::9?@ECCCCCACCAAB=@@BA6=>@A@;
@HQ5V4:00105:00775
CGTGTCTCTAGGCACAGGATTTTGTGTAG
+
@@ABBBBBBBB@CBBBA?@AAA9=?@??:
@HQ5V4:00105:00783
CGTGTCTCTAGGCACAGGATTTTGTGTAG
+
BBBBBB@@A>ABBBDBB<999919;>CC;
@HQ5V4:00107:00767
TGATACGTCTCCTTCCTTAGTTACTTCA
+
BBBABBAABBC?B?B@BACCC@CCBABB
@HQ5V4:00108:00788
CGTGTCTCTAGGCACAGGATTTTGTGTAG
+
@BBBBBBBBBB@BBDCB>>???6?ABBB9
@HQ5V4:00110:00750
CGTGTCTCTAGGCACAGGATTTTGTGTAG
+
BB@@BBBBBBB@ABAA@==???6?BBCCB
@HQ5V4:00110:00765
CGTGTCTCTAGGCGACAGGATTTTGTGTAG
+
CAABA@=B;11-1//7,/,/788*///688
@HQ5V4:00110:00782
CGTGTCTCTAGGCACAGGATTTTGTGTAG
+
BBBBBBBAABB@BBCCB<====69@BCB;
@HQ5V4:00111:00763
CGTGTCTCTAGGCACAGGATTTTGTGTAG
+
A?B@BBBB@AA@CCBBA<====6=BCCCA
@HQ5V4:00111:00765
CGTGTCTCTAGGCACAGGATTTTGTGTAG
+
BBBBBBBA@AABAAABA84444,4?@@A@
@HQ5V4:00112:00776
ACGCTCGACATGAGGAGACTG
+
B>?@BBABBBCCBB?EAAACC
@HQ5V4:00114:00758
AGCACTGTAGCTGTCACTAGTTACTTGT
+
ABBBCBCBBBBBBBBBBBBBC?ABB?BB
@HQ5V4:00115:00763
CGTGTCTCTAGGCACAGGATTTTGTGTAG
+
AA@@@A@BBAB@AAABA>@=BA:BABCBB
@HQ5V4:00117:00762
CGTGTCTCTAGGCACAGGAATTTTGTGTAG
+
BB?=ABACBBB@BBBBC<>5444-9BFBCB
@HQ5V4:00118:00781
CGTGTCTCTAGGCACAGGATTTTGTGTAG
+
BBBBCBCC??A@BBBB@:4444,4;ACCB
@HQ5V4:00118:00788
CGTGTCTCTAGGCACATGGATTTTGTGTAG
+
?@>>111144484/////7////*/22,//
@HQ5V4:00119:00751
CGTGTCTCTAGGCACAGGATTTGTGTA
+
B:<<BA>>?995449442444-44466
@HQ5V4:00126:00792
CGTGTCTCTAGGCACAGGATTTTGTGTAG
+
BB?BBBBB?@?@?>;;<=@@BC9BCCBB<
@HQ5V4:00128:00791
ACGCTCGACATGCCCAGGTACAGGAG
+
BBBBAA;<<EE>>>9==1218:>,<;
@HQ5V4:00135:00767
CGTGTCTCTAGGCACAGGATTTTGTGTAG
+
A@ABBCBB??@@CBA@A<9999-9ABCCB
@HQ5V4:00137:00793
CGTGTCTCTAGGCACAGGATTTTGTGTAG
+
@@ADCNCC@AAAA@ABB=@ACC9BBCBB@
@HQ5V4:00138:00775
CGTGTCTCTAGGCACAGGATTTTATGTAG
+
BBBBBCBB@AA@BBA@;94444/9@A>@A
@HQ5V4:00139:00799
ACGCTCGACATGCCCAGGTACAGGAG
+
?@@@@B<;>CDFCH?AA=@AAAA?A>
@HQ5V4:00141:00753
ATATCGCGAGGGTATGGAAGACTCTATAG
+
@EBDBBB@99<99@@B6<8<CBBACBB>;
@HQ5V4:00142:00761
CGTGTCTCTAGGCACAGGATTTTGTGTAG
+
ABBCCCCDCCC@BA@=>>9999/9@A>@@
@HQ5V4:00142:00779
CGTGTCTCTAGGCACAGGATTTTGTGTAG
+
BBB@BBCCAAA@BBB?:94444-4BCBCB
@HQ5V4:00149:00761
CGTGTCTCTAGGCACAGGATTTTGTGTAG
+
@@BBCBBCBBB@A@@CC>AADC:AAAB>>
@HQ5V4:00102:00827
CGTGTCTCTAGGCACAGGATTTTGTGTAG
+
BBAAAAA@CCE@B9999;9999/9?@??A
@HQ5V4:00102:00840
CGTGTCTCTAGGCACAGGATTTTGTGTAG
+
BBB@AAAA@BB@DABBE@ABBB9=BAB@@
@HQ5V4:00103:00818
CGTGTCTCTAGGCACAGGATTTTGTGTAG
+
ABCBBCD::4:29999959999,444444
@HQ5V4:00104:00813
CGTGTCTCTAGGCACAGGATTTTTGTGTA
+
CCAABBCBAAABCAABC@CCCCC3A@?11
@HQ5V4:00105:00831
CGTGTCTCTAGGCACAGGATTTTGTGTAG
+
BBAAAAA@>>>@DBCBA:4444,4@BCCB
@HQ5V4:00105:00848
CGTGTCTCTAGGCACAGGATTTTGTGTAG
+
BBBBBCCBBDC@=948=;9999/9?999>
@HQ5V4:00109:00814
ATATCGCGAGGGTATGGAAGACTCTATA
+
@@B??@?@AAC>CAB==::<<11///37
@HQ5V4:00109:00831
CGTGTCTCTAGGCACAGGATTTTGTGTAG
+
AAAAAAA@@BB@DBDB@?9444,4@=111
@HQ5V4:00110:00841
TACTGAGCTACACACACAGAAAGATTGGT
+
499A@@A<:;B@=4999999C199;:<:<
@HQ5V4:00112:00807
CGTGTCTCTAGGCACAGGATTTTGTGTA
+
BBAABAAA?BBBCBBB;:88880688,,
@HQ5V4:00115:00815
CGTGTCTCTAGGCACAGGATTTTGTGTAG
+
AAAABBBBABB@DDCBB?@AAA9ACCCBB
@HQ5V4:00120:00810
CGTGTCTCTAGGCACAGGATTTTGTGTAG
+
BB@ABBBBAAA@AAAAA<9944-9BB@@@
@HQ5V4:00120:00832
TCTCTATGCGCTCCACATGTCTAAGGT
+
BBBB?ABBBBBBB@BBBBBCBCC?C@A
@HQ5V4:00122:00800
CGTGTCTCTAGGCACAGGATTTTGTGTAG
+
BBBBBBBB???@CCDBC@BBCD:CCCCBB
@HQ5V4:00124:00819
CGTGTCTCTAGGCACAGGATTTTGTGTAG
+
<<BCBBCD===EA@@BA>@@@@4@>B@@@
@HQ5V4:00124:00833
CGTGTCTCTAGGCACAGGATTTTGTGTAG
+
BBB@BBCCAAA@BBB@;:4444-9BABCC
@HQ5V4:00124:00834
CGTGTCTCTAGGCACAGGATTTTGTGTAG
+
BBBABBBA@AA@BBBBB<@===6=BBCBA
@HQ5V4:00125:00803
AGCACTGTAGCTGTCACTAGTTACTTGT
+
;?@@@<;<AAACDBBA?>===649;644
@HQ5V4:00128:00817
CGTGTCTCTAGGCACAGGATTTTGTGTAG
+
BBBBBBCCAAA@BBCDC?>???6?FCBBD
@HQ5V4:00129:00809
CGTGTCTCTAGGCACAGGATTTTGTGTAG
+
BBBABBBAA=B@DBBBB?;;;919BBFCC
@HQ5V4:00131:00801
CGTGTCTCTAGGCACAGGATTTTGTGTAG
+
AABBBBBBAAB@CCAAA>AACC9CCCCBB
@HQ5V4:00132:00822
CGTGTCTCTAGGCACAGGATTTTGTGTAG
+
BBBABBBAA=BADBAAB?CCBC9BCECCB
@HQ5V4:00134:00835
CGTGTCTCTAGGCACAGGATTTTGTGTAG
+
BBB@BBCCAAA@BBBB?<999919@ACCC
@HQ5V4:00141:00801
CGTGTCTCTAGGCACAGGATTTTGTGTAG
+
BBBBBBBAABBBBBB?><9444-9BBBCC
@HQ5V4:00145:00819
CGTGTCTCTAGGCACAGGATTTTGTGTA
+
<<@BBBAAA9459444424444,44466
@HQ5V4:00145:00828
CGTGTTTCTAGGCACAGGATTTTGTGTAG
+
A@BBCC>BACDBA@@A@;8999/9>>@AA
@HQ5V4:00146:00815
CGTGTCTCTAGGCACAGGATTTTGTGTAG
+
ABBBBCDC@AAABBBCC?BBCC:CCICBB
@HQ5V4:00148:00843
TGTGTCTCTAGGCACAGGATTTTGTGTAG
+
BB@@BBBBBCBBBBBBB@>???6?CCBCC
@HQ5V4:00112:00859
CGTGTCTCTAGGCACAGGATTTGTTGAG
+
BCB?BBFCCBAAAA996:1//+1<-1/8
@HQ5V4:00113:00896
CGTGTCTCTAGGCACAGGATTTTGTGTAG
+
BBBBBBCCADB@CAEBC?@===6=?A@@C
@HQ5V4:00116:00859
CGTGTCTCTAGGCACAGGATTTTGTGTAG
+
CB?BCDCCBBB@CCCBA<9999-9??A@A
@HQ5V4:00116:00895
CGTGTCTCTAGCACAG
+
9;4=A;4/////,8/,
@HQ5V4:00118:00864
CGTGTCTCTAGGCACAGGATTTTGTGTAG
+
??@@@BBBB@B@CBBBB@CDDD9DCCFBB
@HQ5V4:00118:00885
CGTGTCTCTAGGCACAGGGTTTTGTGTAG
+
@AABBBCC???@CBBB@;-444-9@@BCC
@HQ5V4:00121:00868
CGTGTCTCTAGGCACAGGATTTTGTGTAG
+
BBBBBBBB@AA@BBBCD@AAAA9ACCCBD
@HQ5V4:00123:00859
CGTGTCTCTAGGCACAGGATTTTGTGTAG
+
??@@@BCBBBB?DBB@;:4444,9AA111
@HQ5V4:00128:00878
CGTGTCTCTAGGCACAGGATTTTGTGTAG
+
@@BABBBBAAA@CBBBB?A>AA8ABCCBB
@HQ5V4:00129:00862
TCTCTATGCGCTCCACATGTCTAAGGT
+
BABB?@?DABBAA@BBBBBBBCC@CCD
@HQ5V4:00137:00882
CGTGTCTCTAGGCACAGGATTTTGTGTAG
+
@AABBCCBAAA@BBBBB@EDBB9CDFDBB
@HQ5V4:00147:00897
CGTGTCTCTAGGCACAGGATTTTGTGTAG
+
AAAABAAA@=A@CBBCB?>???7?BBCBB
@HQ5V4:00149:00892
CGTGTCTCTAGGCACAGGATTTGTGTAG
+
?>?BCFBBB::79??9969991994888
@HQ5V4:00103:00940
CGTGTCTCTAGG
+
4@B@A=:99??6
@HQ5V4:00105:00909
CGTGTCTCTAGGCACAGGATTTTGTGTA
+
BBBBBCAA=;;79@>9959999/9B9//
@HQ5V4:00105:00918
CGTGTCTCTAGGCACAGGATTTTTTTTGTGTAG
+
BBBBBBCCCBB@BBBB@:44444449$999@@A
@HQ5V4:00106:00940
TAGTATCAGCCTCGCCATGACAAGG
+
AAB:9;@@9968>>>;9998442/,
@HQ5V4:00107:00934
CGTGTCTCTAGAG
+
86;1-,,*****,
@HQ5V4:00108:00930
CGTGTCTCTAGGCACAGGATTTTTTTTTTTTTGTGTA
+
BBBBBBBCAAB@DDB;::66666::;<<<:6"/////
@HQ5V4:00109:00900
CGTGGTTCTTCT
+
4611,/,//,//
@HQ5V4:00111:00926
CGTGTCTCTAGGCACAGGATTTG
+
BBBBCBAA?::59>>91-111-1
@HQ5V4:00114:00918
CGTGTCTCTAGGCACAGGATTTGTG
+
BBBBBCABA@@;?=;11-111-///
@HQ5V4:00114:00944
CGTGTCTCTAGGCACAGGATTTTTTTT
+
CBBBBBCCE@?;99===5999999999
@HQ5V4:00119:00946
CGTGTCTCTAGGCACAGGA
+
BBBBBBCCC@B@CBBBB@@
@HQ5V4:00121:00933
CGTGTCTCTAGCGAG
+
999>9891//////7
@HQ5V4:00124:00906
CGTGTCTCTAGGCACAGGATTTTGTGTAG
+
AAAAAAAA>>A@DBCCA>999919@@CBB
@HQ5V4:00126:00930
CGTGTCTCTAGGCACAGGATTTTGTGTA
+
A@ABACCBB:;69@@9959999/9?>//
@HQ5V4:00126:00937
CGTGTCTCTGGC
+
@A9;<C<<<BC9
@HQ5V4:00128:00938
CGTGTCTCTAGGCACAGGATTTTGTGTAG
+
AAAABAAA===BDBCB@<9444,4?=?99
@HQ5V4:00128:00942
CGTGTCTCTAGGCACAGGATTTTGTGTA
+
CBBBBBBBBCE@DA;9984444/9@999
@HQ5V4:00128:00948
CGTGTCTCTAGGCACAGGATTTTGTGTAG
+
BBBAAA@@>>>@@@BBC@>?==69:9?>>
@HQ5V4:00132:00937
CGTGTCTCTAGGCACAGGATTTTGTGTAG
+
CCBDCCBA@AA@CB>:><9444/9>999>
@HQ5V4:00132:00940
CGTGTCTCTAGGCACAGGATTTTGTGTAG
+
BBB@BBAAABB@CBDBA:4444-9@?@>@
@HQ5V4:00133:00903
CGTGTCTCTAGGCACAGGATTTTGTGTAG
+
??@AAAAA==BBDBABA>>===6=9?BB@
@HQ5V4:00137:00938
CGTGTCTCTAGGCACAGGATTTTGTGTAG
+
@@@BECCB@AAACA?>@;==994=>?>>>
@HQ5V4:00138:00909
CGTGTCTCTAGGC
+
BBBBBBCB@AA@C
@HQ5V4:00139:00948
TCTCTATGCGCTCCACATGTCTAAGGT
+
AABC;:=DC@@AB8111////44:;24
@HQ5V4:00140:00944
CGTGTCTCTAGGACGACA
+
9;44844,,,,*,,,,6/
@HQ5V4:00145:00906
CGTGTCTCTAGGCACAGGATTTTGTAGA
+
BBABBCCC?AAA9999959444-44444
@HQ5V4:00109:00961
CGTGTCTCTAGGGGGGGGGGCACAGGGGGGGG
+
BB???CA994444999999"9@@994444444
@HQ5V4:00114:00961
CGTGTCTCTAGGCACAGGATTTTTTTTTTTGTGTAG
+
BAAAAACC@@@?BACBB?44444499999"999@AC
@HQ5V4:00115:00963
TAGTATCAGCCTCGCCATGACG
+
37444444442387;9=11111
@HQ5V4:00116:00967
CGTGTCTCTAGGCACAGGATTTTTTTT
+
9A;;<B@@999699>>>;999999999
@HQ5V4:00117:00953
CGTGTCTCTAGGCACAGGATTTTTGTGTAG
+
BBBAABBBBBB?DBB@;:44444+9@@AAC
@HQ5V4:00118:00962
CGTGTTTCTAGGCACAGGATTTTGTGTAG
+
BBAAAB;949?<>>99959999/99/11-
@HQ5V4:00118:00965
CGTGTCTCTAGGCACAGGATTTTTTTT
+
444444444442/////,/77777777
@HQ5V4:00120:00954
CGTGTCTCTAGGCACAGGATTTTGTGTAG
+
AAAAAAA@@@B@BBAAA?@@AA:CC;//1
@HQ5V4:00121:00963
CGTGTCTCTAGGCACAGGATTTTGTGTAG
+
BBBBBBBCECE@DBCDC@CCFC9AA@?>>
@HQ5V4:00121:00977
CGTGTCTCTAGGCACAGGATTTTTT
+
49<;;BCCAA@599911-1111111
@HQ5V4:00123:00961
CGTGTCTCTAGGCACAGGATTTTGTGTAG
+
??@B@@>@@99598>=>;9999,444//,
@HQ5V4:00123:00981
CGTGTCTCTAGGCACGGT
+
BA?=@:4999>6991*00
@HQ5V4:00124:00965
TGATACGTCTCCTTCCTTAGTTACTTCA
+
BBBAABAAABA@A@A@CCB??=@BB@DC
@HQ5V4:00124:00966
CGTGTCTCTAGGCACAGGATTTTGTGTAG
+
BBBBBBBBBBC@BBB??=?BB@6=A999?
@HQ5V4:00127:00965
CGTGTCTCTAGGCACAGGATTTTGTGTAG
+
BBBBBAAB>A>@B@BBHBBBBA9AC@A?B
@HQ5V4:00129:00953
CGTGTCTCTAGGCACAGGATTTTGTGTAGAGG
+
@@ABBA@@@;;:<>>8:1/16:*1//680,/,
@HQ5V4:00130:00984
CGTGTCTCTAGGCACAGGATTTTTTTT
+
BBBBBBBBBBB@CB::;:444499999
@HQ5V4:00132:00983
CGTGTCTCTAGGCACAGGATTTTTGTGTAG
+
BBAAAAAA?DD@BBBDC@==999/499?>@
@HQ5V4:00133:00973
TCTCTATGCGCTCCACATGTCTAAGGT
+
BBBBAAABABBBBABBBBBBBCC@B@B
@HQ5V4:00133:00994
CGTGTCTCTAGGCACAGGATTTTTTTTTTGTGT
+
BBAAAACCCDD@B====::<===>>@@>"1///
@HQ5V4:00135:00986
CGTGTCTCTAGGC
+
BBAAACBCCCCBB
@HQ5V4:00136:00987
CGTGTCTCTAGGCACAGGATTTTGTGTAG
+
BBB@BBCA?BBBB@BB;:4444,9@@@@A
@HQ5V4:00137:00974
CGTGTCTCTAGGCACAGGATTTTGTGTAG
+
ACBCCBBBBCCBCBCCBBCCCC:CCBAAC
@HQ5V4:00137:00978
CGTGTCTCTAGGCACAGGATTTTGTGTAG
+
BBB@BBCCCB@@A@BBC@BBBA9ADBBCB
@HQ5V4:00137:00997
CGTGTCTCTAGGCACAGGATTT
+
BBBBBCCCE?=89411-+----
@HQ5V4:00138:00956
CGTGTCTCTAGGCACAGGATTTTGTGTAGA
+
CCBBBCBB@AA@BBA?A=AACH8@@@A>99
@HQ5V4:00138:00958
CGTGTCTCTAGGCACAGGATTTTGTGTAG
+
@>BABBBA@AA@CBBBB>ABDD9BAABA?
@HQ5V4:00138:00992
CGTGTCTCTAGGCACAGGATTTTTGTGT
+
AAAAAAAA@BB@CCBA>:44444+9>??
@HQ5V4:00139:00971
CGTGTCTCTAGGCACAGGATTTTGTGTAG
+
BBBBBCB@===@BABBC@????7?CBCBB
@HQ5V4:00142:00959
CGTGTCTCTAGGC
+
BBBCDCCDCCC@C
@HQ5V4:00145:00966
CGTGTCTCTAGGCACAGGATTTTGTGTAG
+
AAAABBBC@AAACBBBC=@AHD:CECAAA
@HQ5V4:00147:00994
CGTGTCTCTAGGCACAGGATTTTGTGT
+
AAB?BCBDDCBB====9<>???49999
@HQ5V4:00136:01000
CGTGTCTCTAGGCACAGGATTTTGTGTAG
+
BBAAAABBABB@CBBBB?ABCC:BBBCBB
@HQ5V4:00140:01001
TGATACGTCTCCTTCCTTAGTTACTTCA
+
BBBBBBBBBBB>B@C@C@BAC?BBB@AB
@HQ5V4:00140:01008
CGTGTCTCTAGGCACAGGATTTTTTTGTGTAG
+
BBBBCBCECBB?B@AAC@CCCCCDD'BAA<9;
@HQ5V4:00141:01002
CGTGTCTCTAGGCACAGGATTTTGTGATA
+
BBBAAA@@?@DBCBBB;;?A::08,-***
@HQ5V4:00141:01008
CGTGTCTCTAGGCACAGGATTTTTTTTTTTTTGTGTAG
+
?AAA@@@CADD@BBBA;;;8866666:::;<"111:;>
@HQ5V4:00146:01012
CGTGTCTCTAGGCACAGGATTTTGTGTAG
+
AABBBCBECEB@CCCCB@BBBB:CCCCAA
@HQ5V4:00146:01014
CGTGTCTCTAGGCACAGGATTTTGTGTAGA
+
??@AAAAA@@@@B@BBDA9;;;,9;;//11
@HQ5V4:00149:01011
CGTGTCTCTAGGCACAGGATTTTGTGTAG
+
BBBCBCBABBBACCC@>;9999/9>>?>A
@HQ5V4:00149:01020
CGTGTCTCTAGGCACAGGATTTTTTTTTTGTGTA
+
AAABBCCCCBB@DA>=;:4444999999"99999
@HQ5V4:00152:00004
CGTGTCTCTAGGCACAGGATTTTGTGTAG
+
BBBBCCCC@AACCBBBC@CBCC:BCDCCA
@HQ5V4:00152:00023
CGTGTCTCTAGGCACAGGATTTTGTGTAG
+
@@@@BCDDA?@@BBB?A?>>AA8CDCAA?
@HQ5V4:00157:00021
CGTGTCTCTAGGCACAGGATTTTGTGTAG
+
BBBBBCBBBBC@CBBBB@BCBD:BCCFB@
@HQ5V4:00157:00047
CGTGTCTCTAGGCACAGGATTTTGTGTAG
+
CCCBBBBB@AABFABAE@CBBC:BDGBBB
@HQ5V4:00161:00013
CGTGTCTCTAGGCACAGGATTTTGTGTAG
+
CCCCECBCAACCDB@>>;9999/999A@9
@HQ5V4:00161:00016
CGTGTCTCTAGGCACAGGATTTTGTGTAG
+
BBHCCCBBB;;79>>>@@BABB7>=<@@B
@HQ5V4:00162:00037
CGTGTCTCTAGGCACAGGATTTTGTTGTAG
+
BAAABABBB;;598866,////*//,/776
@HQ5V4:00163:00033
CGTGTCTCTAGGCACAGGATTTTGTGTAG
+
BCBBBCBA@AACDCBBC@CCCC:BDCED@
@HQ5V4:00164:00026
AGCACTGTAGCTGTCACTAGTTACTTGT
+
AGCCCCDCAACCCCCBABBCE@B>=<@@
@HQ5V4:00164:00046
CGTGTCTCTAGGCACAGGATTTTGTGTAG
+
=CCCCCCC@AA@CBBBB@BCBC:BCBBBB
@HQ5V4:00169:00031
CGTTTCTCTAGGCACAGGTTTTTGTGTTAGAGGC
+
A444-999?BCBAD@A@69999-999848>>>;;
@HQ5V4:00171:00018
CGTGTCTCTAGGCACAGGATTTTGTGTAG
+
CBBBBBCDAA@@AEBBC>@ADC:CCCCCB
@HQ5V4:00171:00041
AGCACTGTAGCAGTCACTAGTTACTTGTG
+
BBBBBBBBABCBBBCA@A?1-+---+,,/
@HQ5V4:00173:00008
ATATCGCGAGGGTATGGAAGACTCTATA
+
BB@BBA?A>??@@@@B=AAABBAB::;<
@HQ5V4:00173:00012
TCTCTATGCGCTCCACATGTCTAAGGT
+
BBCB?AABBBCBC@DDD?BBBAA?BA=
@HQ5V4:00175:00004
CGTGTCTCTAGGCACAGGATTTTGTGTAG
+
BBBBCCBBAA@BAABBA;====4=?@@A>
@HQ5V4:00175:00021
CGTGTCTCTAGGCACAGGATTTTGTGTAG
+
BBBBCCCCAAA@BBBAB@AABB:BDCCB@
@HQ5V4:00176:00030
CGTGTCTCTAGGCACAGGATTTTGTGTAG
+
B?B?EBBC?AAABBBBB@BBBB:BDCCBA
@HQ5V4:00176:00049
ATCAGACACGGACACAGCAGAACACAC
+
BBBBBA@A>>=@A=A@@ABBB?CCCCC
@HQ5V4:00177:00031
CGTGTCTCTAGGCACAGGATTTTGTGTAG
+
BBBBCCCB@AA@BBCBB>ABBB:BDCBB@
@HQ5V4:00177:00047
CGTGTCTCTAGGCACAGGATTTTGTGTAG
+
???BCCDCCEC@AB@=984444-;BBBAC
@HQ5V4:00177:00048
CGTGTCTCTAGGCGACAGGATTTGTTGTAG
+
999>999@@11,///9442444-4424992
@HQ5V4:00178:00048
CGTGTCTCTAGGCACAGGATTTTGTGTAG
+
AAABCCCB<:=BBBB@@=@AAA7BBBBBA
@HQ5V4:00184:00012
CGTGTCTCTAGGCACAGGATTTTGTGTAG
+
BBB<<;BC=>@CDBBBC@CCHD9BDC@@>
@HQ5V4:00184:00047
CGTGTCTCTAGGCACAGGATTTTGTGTAG
+
BBB?@ADEAAAACBCCC@BBBB:CDBBB:
@HQ5V4:00185:00023
CGTGTCTCTAGGCACAGGATTTTGTGTAG
+
BBBABBDBBBB@BBBBB@BCBB:CEDCB?
@HQ5V4:00188:00004
CGTGTCTCTAGGCACAGGATTTTGTGTAG
+
B?BBCCBB@AA@BB@==;9999/9ABB@A
@HQ5V4:00188:00012
CGTGTCTCTAGGCACAGGATTTTGTGTAG
+
BBBBBCCCAAAACBBBC@CCCC:CECBBA
@HQ5V4:00188:00031
CGTGTCTCTAGGCACAGGATTTTGTGTAG
+
BBBBCCCBAAABCBBDB@BBEC:CHCCCB
@HQ5V4:00189:00024
CGTGTCTCTAGGCACAGGATTTTGTGTAG
+
AAABBBDCAAA@DCBBB@A>AA:CDCBB?
@HQ5V4:00190:00028
CGTGTCTCTAGGCACAGGATTTTGTGTAG
+
BBBCBBCCAABCB<;<B@AABB9BCCBA<
@HQ5V4:00190:00033
CGTGTCTCTAGGCACAGGATTTTGTGTAG
+
BBBABBCCAAA@BBBBB@BBBA:CDCBB?
@HQ5V4:00190:00045
CGTGTCTCTAGGCACAGGATTTTGTGTAG
+
BB@@BBDDAAABCBBBB?BBBB:CDCCEA
@HQ5V4:00191:00007
CGTGTCTCTAGGCACAGGATTTTTTTTTGTGTAG
+
ACCCBBBCCCD=>948=;999999999"999>>@
@HQ5V4:00191:00041
TGATACGTCTCCTTCCTTAGTTACTTCA
+
BBBA@ABBBBA?A?A@DACBB?AAABBC
@HQ5V4:00192:00005
TGATACGTCTCCTTCCTTAGTTATCTTCA
+
@AA@@>>>>>><98989878924449:;9
@HQ5V4:00192:00035
CGTGTCTCTAGGCACAGGATTTTGTGTAG
+
BBB@BBDDBBC@BBB?B@BBBB:CDDBB?
@HQ5V4:00194:00011
CGTGTCTCTAGGCACAGGATTTTGTGTAG
+
BBCB::>EBGBCCCBBB?BDCC:CCCAA@
@HQ5V4:00197:00004
CGTGTCTCTAGGCACAGGATTTTGTGTAG
+
BBBBBDCCAADCCBBBB>@?==6@CABC>
@HQ5V4:00197:00026
TCTCTATGCGCTCCACATGTCTAAGGT
+
BBDCACACBCCCC?B::;>>@9959@9
@HQ5V4:00198:00004
CGTGTCTCTAGGCACAGGATTTTGTGTAG
+
BBBABBCACAB@BBBBB>===?6=BCCBA
@HQ5V4:00199:00016
CGTGTCTCTAGGCACAGGATTTTGTGTAG
+
BBBBCCCGCBB?A@@BC@CBED:BBBBB>
@HQ5V4:00152:00056
CGTGTCTCTAGGCACAGGATTTTGTGTAG
+
BBBBBCBCAAA@BBBBB>ABBA:BDCBB?
@HQ5V4:00153:00064
CGTGTCTCTAGGCACAGGATTTTGTGTAG
+
;;9<;94??4424889984499,494444
@HQ5V4:00156:00069
TACTGAGCTACACACACATGAAAGATTGGTGCTGA
+
49488444=>>84999449;;;:449;89:6.,,,
@HQ5V4:00156:00074
ACGCTCGAATGCCCAGGTATCAGGAGA
+
CBA?@@9969@@@:11,11//887:14
@HQ5V4:00160:00073
CGTGTCTCTAGGCACAGGTTTTTGTGTAG
+
AA@BCC@@@;;7<AABC@BAAA2>=<BBA
@HQ5V4:00164:00051
TACTGAGCTACACACACAGAAAGATTGGT
+
A@AABBBB?BBBBBCB;>444-9>>;@@D
@HQ5V4:00168:00072
CGTGTCTCTAGGCACAGGATTTTGTGTAG
+
BBBBBBBCCED@BBBBC@BBDD:CCCBBB
@HQ5V4:00172:00078
TGTGTCTCTAGGCACAGGATTTTGTGTAG
+
AAAABBAA?AABBBB@A?@@AA8ADCBBA
@HQ5V4:00172:00080
CGTGTCTCTAGGCACAGGATTTTGTGTAG
+
BBB@BBCCAAA@BBBBB@BCBB:BCCCBA
@HQ5V4:00173:00064
CGTGTCTCTAGGCACAGGATTTTGTGTAG
+
BBBBCCDDCBB@BBBCC@BBCC:AAECCA
@HQ5V4:00174:00066
TAGTATCAGCCTCGCCATGACGAAGGTATTCC
+
BBB@@ACAA@@>>@@=@@C==;96<?99<>D?
@HQ5V4:00174:00067
CGTGTCTCTAGGCACAGGATTTTGTGTAG
+
BBBBBCDDBBB@CBBB@?@AAA8CDBDCC
@HQ5V4:00175:00075
CGTGTCTCTAGGCGACAGGATTTTGTGTAG
+
;;<A<99999964444667////*///,,,
@HQ5V4:00175:00077
CGTGTCTCTAGGCACAGGATTTTGTGTAG
+
B<<<BB<=>FBABBBFFBCDDD:@@>CC@
@HQ5V4:00177:00056
CGTGTCTCTAGGCACAGGATTTTGTGTAG
+
BAABCCDDAAA@CBBBB@BBCC:CDCCCA
@HQ5V4:00177:00059
TAGTAACAGCCTCGCCATGACGAAGGTATTCC
+
A=B998<CBB??=;=;@>?>@;;6<@>?@9<:
@HQ5V4:00180:00057
CGTGTCTCTAGGCACAGGATTTTGTGTAG
+
AAAABCDDAAA@CBBBC@CCCC:CDDCC@
@HQ5V4:00180:00077
CGTGTCTCTAGGCACAGGATTTTGTGTAG
+
B@AABBBB???@BBBDB?99991:BCBCA
@HQ5V4:00180:00090
CGTGTCTCTAGGACGACAGGATTT
+
999944407--*,,,,//494444
@HQ5V4:00181:00050
TACTGAGCTACACACACAGAAAGATTGGT
+
BABB@@@BBB@@@@@AA@@BB>ABB=@=@
@HQ5V4:00181:00076
CGTGTCTCTAGGCACAGGATTTTGTGTAG
+
@@@AAABB???@ABB@::::::6;>8,,-
@HQ5V4:00182:00055
CGTGTCTCTAGGCACAGGATTTTGTGTAAAGGC
+
BBBBBCDDGCB@CBCBB?ABBB9CBBAA>9=;9
@HQ5V4:00183:00066
CGTGTCTCTAGGCACAGGATTTTGTGTAG
+
BB@@BBDBBBC@BBBBB@BBBB:CDCBBA
@HQ5V4:00185:00082
CGTGTCTCTAGGCACAGGATTTTGTGTAG
+
BBB??ADDAEA@BBBCD?BBCB9CCEAAE
@HQ5V4:00187:00054
CGTGTCTCTAGACACAAGATTTTGTGTAG
+
8;9994BCCBBB@@>>599999-943460
@HQ5V4:00189:00057
CGTGTCTCTAGGCACAGGATTTTGTGTAG
+
@@@@BBCAAAA@BBBBB@BBAA:BDCBB>
@HQ5V4:00189:00097
CGTGTCTCTAGGCACAGGATTTTGTGTAG
+
BBBABBCCCAB@ABBDB?9999,4;ABB@
@HQ5V4:00190:00052
CGTGTCTCTAGGCACAGGATTTTGTGTAG
+
BBB@BBBCAAA@BBBBB?>>AA8ADCBB>
@HQ5V4:00191:00056
CGTGTCTCTAGGCGACAGGATTTTGTGTAG
+
@<<<CCFF@11-1///065////*///660
@HQ5V4:00192:00074
CGTGTCTCTAGGCACAGGATTTTGTGTAGGC
+
BBBBAAAFAAA@BBBBB>ABAA:CDD@AA@B
@HQ5V4:00194:00079
CGTGTCTCTAGGCACAGGATTTTGTGTAG
+
BBBB??ADAAABBBB@@?@@AA8ABCBBA
@HQ5V4:00196:00063
CGTGTCTCTAGCGACAGGATTTGT
+
8;<<<947;11///8442444-44
@HQ5V4:00197:00085
CGTGTCTCTAGGCACAGGATTTTGTGTAGA
+
@@@@@BBBCA?;==>=984999,444449;
@HQ5V4:00198:00079
CGTGTCGTCTAGGCGACAGGATTTGTTGT
+
@911;///,,//,///4448444-499::
@HQ5V4:00153:00120
ATCAGACACGGACACAGCAGAACACAC
+
BB>?ABCBBBDBEDCCEBDCB@BBBBB
@HQ5V4:00154:00100
CGTGTCTCTAGGCACAGGATTTTGAGTAG
+
@@@@BBCCAAA@BBCBB@CDCC:CCCDB>
@HQ5V4:00155:00148
CGTGTCTCTAGGCACAGGATTTTGTGTAG
+
A>>ABCDBA??@BBBBB@BBBB:CCDDBB
@HQ5V4:00156:00106
CGTGTCTCTAGGCACAGGATTTTGTGTAG
+
B@B@BBCCAAA@CBBBC@CDCC:CCCDC@
@HQ5V4:00156:00110
CGTGTCTCTAGGCACAGGATTTTGTGTAG
+
BBBBBCFCAAA@BBBBB@BBBB:BCCBB@
@HQ5V4:00157:00101
CGTGTCTCTAGGCACAGGATTTTGTGTAG
+
BBBBBCBCAAA@BBB@@>>>AA:BDCCC@
@HQ5V4:00157:00103
CGTGTCTCTAGGCACAGGATTTTATGTAG
+
CA@@BBCCAAAABB;4459444/9@B9<=
@HQ5V4:00157:00127
TCTCTATGCGCTCCACATGTCTACGGTA
+
CCBBBBCCBBBBB@CA?/11-****)**
@HQ5V4:00160:00145
CGTGTCTCTAGGCACAGGATTTTGTGTAG
+
CBBCCDCDAA@@CAA@B@BCBC:AADBA@
@HQ5V4:00161:00109
TGATACGTCTCCTTCCTTAGTTACTTCA
+
BBBBBBBBBBA?BAB@C@BBA>ABA>BE
@HQ5V4:00165:00114
CGTGTCTCTAGGCACAGGATTTTGTGTAG
+
AAB@BBDDAAA@BBBBB@BBBB:CCCCE?
@HQ5V4:00167:00147
CGTGTCTCTAGGCACAGGATTTTGTGTAGA
+
@@B@BBCCAAA@BBBBC@???@7@DCCDAA
@HQ5V4:00168:00104
CGTGTCTCTAGGCACAGGATTTTGTGTAG
+
CC>@@DCCAEB?A@BCDBCBCC8@AB@@9
@HQ5V4:00168:00122
ATCAGACACGGACACAGCAGAACACAC
+
?>889989@@=?EDCAABEHC@C<<;A
@HQ5V4:00171:00103
CGTGTCTCTAGGCACAGGATTTTGTGTAG
+
BBBBBBAAABBBBBBCC?CCCI9AAABA>
@HQ5V4:00171:00107
CGTGTCTCTAGGCACAGGATTTTGTGTAG
+
@@AABAACAAA@BBBBCACDDD:CDCDB@
@HQ5V4:00172:00135
CGTGTCTCTAGGCACAGGATTTTGTGTAG
+
BBB@BBDBAAA@BBBBB@EBBB:CCCCBC
@HQ5V4:00173:00149
CGTGTCTCTAGGCACAGGATTTTGTGTAG
+
BBBBBBBCAAA@BBBAA?@@AA8ABCCBB
@HQ5V4:00174:00117
CGTGTCTCTAGGCACAGGATTTTGTTTAG
+
BBBACCBBAA@@CBBBC?CCCB9CCDAC;
@HQ5V4:00175:00120
CGTGTCTCTAGGCACAGGATTTTGTGTAG
+
BBBBCCCDAA@@CBBBC?BABA9BDCCBB
@HQ5V4:00176:00132
CGTGTCTCTAGGCACAGGATTTTGTGTAG
+
B?@@BBCCCCC@BBBBC?CBCC:CCDCBB
@HQ5V4:00179:00105
ATATCGCGAGGGTATGGAAGACTCTATAG
+
BAABA=::49479@@@7;7<A?>>98888
@HQ5V4:00180:00104
ACGAGTGCGTTCCCCATGTCGTTAGGTACTC
+
BBAABBA?@@5999/9911;1/,/87/11;B
@HQ5V4:00180:00105
CGTGTCTCTAGGCACAGGATTTTGTGTA
+
@@@ABBDD???@BBBCC@????6?DCAB
@HQ5V4:00185:00114
TAGTATCAGCCTCGCCATGACGAAGGTATTCC
+
BBBEBBEAAADBBCB@B>@==997<?@>C@A6
@HQ5V4:00190:00120
CGTGTCTCTAGGCACAGGATTTTGTGTAGAG
+
BAAAB@@C?AD?@BBBA<999919;AAB@@A
@HQ5V4:00191:00101
ATATCGCGAGGCTATGGAAGACTCTA
+
BA@@ABBCCB?BDBBB>B>BCBBB?@
@HQ5V4:00191:00105
CGTGTCTCTAGGCACAGGATTTTGTGTAG
+
BBBABBCCADD?ABBDB>999919BCCDA
@HQ5V4:00194:00125
CGTGTCTCTAGGCACAGGATTTTGTGTAG
+
BBBA@A?BDAB@ABBDB>99991:;ABC@
@HQ5V4:00197:00132
CGTGTCTCTAGGCACAGGATTTTGTGTAG
+
@@AA@@@B@AC?BBBB=:494914;ABC@
@HQ5V4:00198:00132
CGTGTCTCTAGGCACAGGATTTTGTGTAG
+
AAAABBCC??A@BBBAB@CDCB:CCCCB@
@HQ5V4:00199:00131
CGTGTCTCTAGGCACAGGATTTTGTGTAG
+
BBBBCCCCCAA>ABBBC?BBAA7@BA@BA
@HQ5V4:00151:00198
CGTGTCTCTAGGCACAGGATTTTGTGTAG
+
BABBCBBBBBB@BBBBB@BBBC:BBE?:;
@HQ5V4:00153:00175
TCTCTATGCGCTCCACATGTCTAAGGT
+
DBBCCCDDBBBBB?BBCBBAAAA=AAA
@HQ5V4:00155:00150
CGTGTCTCTAGGCACAGGATTTTGTGTAG
+
@@@ACCDD??@@BBCBC@CDCB:CDDDEA
@HQ5V4:00155:00151
CGTGTCTCTAGGCACAGGATTTTGTGTAG
+
CBCBCCCC<==?ABACC@@@@@-99BAAA
@HQ5V4:00155:00195
CGTGTCTCTAGGCACAGGATTTTGTGTAG
+
CABBBCCCAAA?BCCECACCCC:BBAA@B
@HQ5V4:00157:00185
CTGAGCTACACACACAGAAAGATTGGTGC
+
??BBCBCBBBBBB@::844-9895;@ECD
@HQ5V4:00163:00181
CGTGTCTCTAGGCACAGGATTTTGTGTAG
+
BBB@BBCCAAA@BBBBE@AAAA9ADBDBA
@HQ5V4:00163:00197
CGTGTCTCTAGGCACAGGATTTTGTGTAG
+
9==A@AAHCBC?AA@A@?9999/9AA::7
@HQ5V4:00164:00189
ATATCGCGAGGGTATGGAAGACTCTATA
+
BB??@BBAAAA>ACCC>AAAEDBBBABB
@HQ5V4:00165:00164
CATGTCTCTAGGCACAGGATTTTGTGTAG
+
BBAABCCB@??ABBBBB@BBBB:BBCCBE
@HQ5V4:00165:00192
CGTGTCTCTAGGCACAGGATTTTGTGTAG
+
BA@@BBDDAAA@CBBBB@BBBB:BDDDCC
@HQ5V4:00166:00176
CGTGTCTCTAGGCACAGGATTTTGTGTAG
+
AA@@@BCCBBB@BBCBE>AAAA9ACCCB?
@HQ5V4:00167:00159
CGTGTCTCTAGGCACAGGATTTTGTGTAG
+
BBA@BCCD::>CBABBB@CCCC:CCECBA
@HQ5V4:00167:00163
TGATACGTCTCCTTCCTTAGTTACTTCA
+
BBBBBBBBBBB@B@B@C@BBB@BBB@BB
@HQ5V4:00168:00171
CGTGTCTCTAGGCACAGGATTTTGTGTAG
+
DCAAACBB<=<@BBBBB?CCHD9ACDBA@
@HQ5V4:00169:00183
CGTGTCTCTTAGGCACAGGATTTTGTGTAG
+
AAB@BBBCC@EC@CBBCE>BBBB:BDDBBA
@HQ5V4:00172:00196
CGTGTCTCTAGGCACAGGATTTTGTGTAG
+
@@AABBCAAAA@BBBBB@BBBB:BDCBBA
@HQ5V4:00173:00180
ATCAGACACGGACACAGCAGAACACAC
+
BBBB??@BBB?ABCBCDDDBB?ACBBB
@HQ5V4:00174:00169
CGTGTCTCTAGGCACAGGATTTTGTGTAG
+
@@@ABCCDAA@@CBBCE@BBBE9CDDCC:
@HQ5V4:00174:00172
CGTGTCTCTAGGCACAGGATTTTGTGTAG
+
BBB@BBCCCBB@BBBBBADDBD:DCDCB?
@HQ5V4:00174:00186
CGTGTCTCTAGGCACAGATTTGTTGTAGA
+
B@BABBCCACA:;4899444-94:;44//
@HQ5V4:00175:00160
CGTGTCTCTAGGCACAGGATTTTGTGTAG
+
@@@ABBDDAAA@CBBBB@BBCB:CDCBC@
@HQ5V4:00175:00170
CGTGTCTCTAGGCACAGGATTTTGTGTAG
+
B???CCDDAA@ACBCCC@CCCC:CCDDC@
@HQ5V4:00179:00196
CGTGTCTCTAGGCACAGGATTTTGTGTAG
+
C@@BBCDC??A@BBBBC@CCBA:CCEDC@
@HQ5V4:00180:00168
CGTGTCTCTAGGCACAGGATTTTGTGTAG
+
B@@ABBCCAAA@BBBBC@CCCD:CCDCB@
@HQ5V4:00180:00183
CGTGTCTCTAGGCACAGGATTTTGTGTAG
+
@@@AAABB@AC@BBBBC@????7@DCCCA
@HQ5V4:00182:00178
CGTGTCTCTAGGCACAGGTTTTTGTGTAG
+
BBB@BBCCAAA@BBBDB=>>>?2?CDCCA
@HQ5V4:00182:00187
CGTGTCTCTAGGCACAGGATTTTGTGTAG
+
BBBBEBBBAAABCCBBC?BACB:ADBDC@
@HQ5V4:00182:00199
CGTGTCTCTAGGCACAGGATTTTGTGTAG
+
@@@@BBDDAAA@BBBAA@BBBA:CBCCBB
@HQ5V4:00185:00174
ACGAGTGCGTTCCCCATGTCGTAGGTACTC
+
@>?BCBBBBA@ACC:B:<<CCB9;59999@
@HQ5V4:00186:00159
TCTCTATGCGCTCCACATGTCTAAGGT
+
BBBBBBBBBBBBB@BDCBBBB@ABAAA
@HQ5V4:00186:00160
CGTGTCTCTAGGCACAGGATTTTGTGTAG
+
BB@@BBFCAAA@BBBBB@BBBB:BDDBBA
@HQ5V4:00186:00174
CGTGTCTCTAGGCACAGGATTTTGTGTAG
+
BBB@BBCDAAA@BBCCB@AAAA9ADDCC?
@HQ5V4:00187:00183
CGTGTCTCTAGGCACAGGATTTTGTGTAG
+
@BBCBBCCAAA@BBBCC@CCDD:CCDCB@
@HQ5V4:00189:00196
CGTGTCTCTAGGCACAGGATTTTGTGTAG
+
;99>994999969948929999,4:444=
@HQ5V4:00189:00199
CGTGTCTCTAGGCACAGGATTTTGTGTAG
+
BBBBBCCCCBB@BBBCC@????6?CCBB@
@HQ5V4:00190:00197
TGATACGTCTCCTTCCTTAGTTACTTCA
+
BAA>>ABBBBB@B@B@D@BBB@BBC@BC
@HQ5V4:00192:00173
CGTGTCTCTAGGCACAGGATTTTGTGTAGA
+
BBCC::=CAAAECCBB>;=>=>0;;;1111
@HQ5V4:00193:00177
CGTGTCTCTAGGCACAGGAGTTTGTGTAA
+
BBBBAAABBBB@BBB@@>@@DB?EB://,
@HQ5V4:00195:00174
CGTGTCTCTAGGCACAGGATTTTGTGTAG
+
BBCB9:=BAAABA@ABB=AAAA7ABBB@@
@HQ5V4:00197:00195
CGTGTCTCTAGGCACAGGATTTTGTGTAG
+
BBBB??@BAAA@BBB@B@BBBB:BCCBBB
@HQ5V4:00197:00198
CGTGTCTCTAGGCACAGGATTTTGTGTAG
+
BBBAAAADAA@@BBBBC@BBBB:CDDCB?
@HQ5V4:00199:00173
CGTGTCTCTAGGCACAGGATTTTGTGTAG
+
@@@ABAAAAAA@ABBDB>>???6=@CBB@
@HQ5V4:00150:00219
CGTGTCTCTAGGCACAGGATTTTGTGTAG
+
BBBBCCCDAAA@CCCCC@BBCC:CBCCCD
@HQ5V4:00150:00234
CGTGTCTCTAGGCACAGGATTTTGTGTAG
+
@@@@BCDDAAA@BBBBB?@@AA8ADCBBB
@HQ5V4:00151:00213
CGTGTCTCTAGGCACAGGATTTTGTGTAG
+
@@@@BBCCAAA@CBBB;;;;;;6;>8//1
@HQ5V4:00153:00207
CGTGTCTCTAGGCACAGGATTTTGTGTAG
+
@@@@BCBB@AA@DCCBB@BBBA:BDCBBA
@HQ5V4:00155:00219
CGTGTCTCTAGGCACAGGATTTTGTGTAG
+
BAB@BBBBAAA@CBBBB@AAAA8@@CBBB
@HQ5V4:00155:00233
CGTGTCTCTAGGCACAGGATTTTGTGTAG
+
???BECCC@AA@CBBBB@BAAA:BDCCBB
@HQ5V4:00156:00203
TACTGAGCTACACACACAGAAAGATTGGT
+
B??=BBBB@@BB@@CB;;444-9>><B@C
@HQ5V4:00157:00230
ACGAGTGCGTTCCCCATGTCGTAGGTACTC
+
BBB<BBBBBB?AAA6A???ABA>=>@;=<C
@HQ5V4:00157:00248
TGATACGTCTCCTTCCTTAGTTACTTCA
+
BBBBBBBCBBB?BBB@D@BBB@BBB@BB
@HQ5V4:00158:00228
CGTGTCTCTAGGCACAGGATTTTGTGTAG
+
CCB@BBCC@??@BBBAA?AAAA8ABCCCC
@HQ5V4:00159:00239
CGTGTCTCTAGGCACAGGATTTTGTGTAG
+
BBBBBBCCCBB@BBB@@?@@AA8@CCBBB
@HQ5V4:00163:00233
CGTGTCTCTAGGCACAGGATTTTGTGTAG
+
BBBBBBDDAAA@BBBCC@BBBB9BEFHCB
@HQ5V4:00164:00247
CGTGTCTCTAGGCACAGGATTTTGTGTAG
+
@CBBBBDDAA@@BBCBC@C@AA:CDCCC@
@HQ5V4:00166:00202
CGTGTCTCTAGGCACAGGATTTTGTGTAG
+
BBBBBBCC@AA@BBBBC@BBBB:CDCBB?
@HQ5V4:00167:00215
CGTGTCTCTAGGCACAGGATTTTGTGTAG
+
BBB@BBDD@AA@BBBBB@BBBA:BDCBB?
@HQ5V4:00169:00205
CGTGTCTCTAGGCACAGGATTTTGTGTAG
+
BBB@BCCC@AABDBBBB>;;991;BCCCB
@HQ5V4:00170:00208
CGTGTCTCTAGGCACAGGATTTTGTGTAG
+
@@AABBCCAAA@BBBBB@AABA:BDDAB?
@HQ5V4:00170:00219
ACGCTCGACATGCCCAGGTACAGGAG
+
BBABABBBBCDAAA>AB>BBCCC@CA
@HQ5V4:00172:00212
CGTGTCTCTAGGCACAGGATTTTGTGTAG
+
B@B@BCBBAAA@BBBBB@BBBB:BDECBA
@HQ5V4:00172:00248
CGTGTCTCTAGGCACAGGATTTTGTGTAG
+
AADCCD:>>ADBCCCCC@CCCC:CCFDDB
@HQ5V4:00173:00247
CGTGTCTCTAGGCACAGGATTTTGTAGGCTGAG
+
BBBABBCC@?A@BBBB@<==BC:DA@@>@CBBB
@HQ5V4:00174:00227
TACTGAGCTACACACACAGAAAGATTGGT
+
AABBBBBBAABBBBCAC;444-9>==@@C
@HQ5V4:00175:00206
CGTGTCTCTAGGCACAGGATTTTGTGTAG
+
BAA>CCDDAAA@DCCCC@CDCB:CCCDC@
@HQ5V4:00175:00227
ATATCGCGGGGGTATGGAAGACTCTATA
+
BB@BAB====>3@CEDD@>ACDCDBB??
@HQ5V4:00176:00222
CGTGTCTCTAGGCACAGGATTTTGTGTAG
+
BBBBBCFCAAA@BBBBC@ABBB9ADCCBA
@HQ5V4:00176:00239
CGTGTCTCTAGGCACAGGATTTTGTGTAG
+
BBBBBBC@@AABBBB@@?@@AA8CBDBBA
@HQ5V4:00179:00219
CGTGTCTCTAGGCACAGGATTTTGTGTAG
+
BBBBBCFCAAA@CBBAB@BBAA8ABCBBA
@HQ5V4:00180:00221
CGTGTCTCTAGGCACAGGATTTTGTGTAG
+
B@@ABBBBAAA@BBBBA>99991:;ABBA
@HQ5V4:00180:00241
CGTGTCTCTAGGCACAGGATTTTGTGTAG
+
>>11/8/19A@?ABCBA<????4??@AA@
@HQ5V4:00181:00228
CGTGTCTCTAGGCACAGGATTTTGTGTAG
+
@@BABBD@AAA@CBBBB@BBBB:BDCCBB
@HQ5V4:00184:00227
CGTGTCTCTAGGCACAGGATTTTGTGTAG
+
<<@B@BCCAAA>>@>>><>>??4@BB@AA
@HQ5V4:00185:00226
CGTGTCTCTAGGCACAGGATTTTGTGTAG
+
BBBBBBDDAAA@BBB@B?AABA:CDCBB?
@HQ5V4:00185:00239
CGTGTCTCTAGGCACAGGATTTTGTGTAG
+
BBB?BBBBAAA@BBBBB?AABB:BDCBBA
@HQ5V4:00185:00241
CGTGTCTCTAGGCACAGGATTTTGTGTAG
+
BBB?BBCCAAA@CBBBB?BACB:CDCCC@
@HQ5V4:00185:00247
CGTGTCTCTAGGCACAGGATTTTGTGTAG
+
BBB?BBCCAAA@BBB@@?AAA>8ABB@BA
@HQ5V4:00186:00228
ATCAGACACGGACACAGCAGAACACAC
+
BBBBBB?9;:>BBBCCCDCBB@BCDBB
@HQ5V4:00188:00203
CGTGTCTCTAGCACAGATTTGATGTAGT
+
4444444/7///88449@A:;:444444
@HQ5V4:00188:00211
CGTGTCTCTAGGCACAGGATTTTGTGTAG
+
B@@@BCDDAAA@CBBBB?BBBB:BCCBB?
@HQ5V4:00190:00216
CGTGTCTCTAGGCACAGGATTTTGTGTAG
+
BBBBBCDAAAB@CBBBB@BBCB:BDEBB?
@HQ5V4:00192:00229
CGTGTCTCTAGGCACAGGATTTTGTGTAG
+
BBBBBACAAAB@CBBBC@BBCB:CDCAB@
@HQ5V4:00192:00245
CGTGTCTCTAGCACAGGATTTGTGTAG
+
4444449////,,//8,///+//4444
@HQ5V4:00193:00241
CGTGTCTCTAGGCACAGGATTTTGTGTAG
+
BBBBAAABAAA@BBBBB@BBBB:BDDCD@
@HQ5V4:00194:00235
CGTGTCTCTAGGCACAGGTTTTTGTGTAG
+
BCBB9;<<<<BBCBBAA59999+9?ABDF
@HQ5V4:00195:00243
CGTGTCTCTAGGCACAGGATTTTGTGTAG
+
BBBB::<CBAECCBBBB@CCCC:CCCDB;
@HQ5V4:00197:00228
CGTGTCTCTAGGCACAGGATTTTGTGTAG
+
BBACCCC:==CACBBBC?CBBB:CDECD@
@HQ5V4:00198:00218
CGTGTCTCTAGGCACAGGATTTTGTGTAG
+
B@@@@AACABB@BBBBB@BBBB:BDCBB?
@HQ5V4:00198:00224
CGTGTCTCTAGGCACAGGATTTTGTGTAGA
+
@@@@@ACCCBB@BBBBB>>???6?BCBB??
@HQ5V4:00199:00239
CGTGTCTCTAGGCACAGGATTTTGTGTAG
+
BBBDBCD:>BAFCCBBB@CCCB9CCDCB9
@HQ5V4:00199:00243
CGTGTCTCTAGGCACAGGATTTTGTGTAG
+
BBBBCDC:<=ECCBCCCBCCCE:CCDDBA
@HQ5V4:00152:00262
CGTGTCTCTAGGCACAGGATTTTGTGTAG
+
BBBBCCBBAEA@CBCBC@CCBA9CCCBBB
@HQ5V4:00152:00275
CGTGTCTCTAGGCACAGGATTTTGTGTAG
+
AABBBCDDAAA@BBBCC@?@@@9@DFCCA
@HQ5V4:00153:00263
TGATACGTCTCCTTCCTTAGTTACTTCA
+
BBBBBBBBBBB?EBC@C@BA?=A??>@C
@HQ5V4:00157:00271
CGTGTCTCTAGGCACAGGATTTTGTGTAG
+
BBB@BBCCAAA@CBBBC@BBCB:BDCBB?
@HQ5V4:00157:00290
CGTGTCTCTAGGCACAGGATTTTGTGTAG
+
CBCDC:==CCCBCCCCC?;;;;4<BBBCB
@HQ5V4:00159:00271
CGTGTCTCTAGGCACAGGATTTTGTGTAG
+
BBBBBBCBAAA@BBCCB>9;;91;BCCBB
@HQ5V4:00161:00253
CGTGTCTCTAGGCACAGGATTTTGTGTAG
+
@@ABJEAAADC?A@@@@<>>>>4@ABBAB
@HQ5V4:00163:00252
CGTGTCTCTAGGCACAGGATTTTGTGTAG
+
BBB@BBCBAAA@BBBCC@BBBB9ADCECA
@HQ5V4:00165:00261
CGTGTCTCTAGGCACAGGATTTTGTGTAG
+
BBBBBBBBAAA@BBBBB@BBBB:BDCCBA
@HQ5V4:00166:00281
ATATCGCGAGGGTATGGAAGACTCTATA
+
AA;<;;;99==:9;:BAB?BCCBCBBBB
@HQ5V4:00167:00266
CGTGTCTCTAGGCACAGGATTTTGTGTAG
+
BBBBEDCBBCB@CABCC@???@9@DCCCC
@HQ5V4:00170:00251
TAGTATCAGCCTCGCCATGACGAAGGTATTCC
+
BBAABBCCBA=44;@=@@B@@@=;@?99<=A?
@HQ5V4:00173:00251
CGTGTCTCTAGGCACAGGATTTTGTGTAG
+
BBBBBCAAABB@CBB@@?AAAA8@DCBBB
@HQ5V4:00173:00279
CGTGTCTCTAGGCACAGGATTTTGTGTAG
+
BBBBBBBBADD@BBB@@?@@AA:BDCCCB
@HQ5V4:00175:00256
CGTGTCTCTAGGCACAGGATTTTGTGTAG
+
@@@AAABCDCC?BAA>><9999/9A?@@@
@HQ5V4:00175:00278
CGTGTCTCTAGGCACAGGATTTTGTGTAG
+
BBBBCCDCBABCCBBCH@?@@@7@DCBCB
@HQ5V4:00176:00271
CGTGTCTCTAGGCACAGGATTTTGTGTAG
+
=21/88/9444:494>9:4444,4;:994
@HQ5V4:00177:00250
CGTGTCTCTAGGCACAGGATTTTGTGTAG
+
AAAAABDDAAA@BBBDC@CCDC:CEFBB@
@HQ5V4:00177:00285
CGTGTCTCTAGGCACAGGATTTTGTGTAG
+
9<;AAA<=<AB@DAA>?<9999/9@999B
@HQ5V4:00179:00274
CGTGTCTCTAGGCACAGGATTTTGTGTAG
+
?=?ABBDB@DA@CBBBB?@@@>6@ABABC
@HQ5V4:00180:00252
TAGTATCAGCCTCCCCATGACGAAGGTATTCC
+
@@B<;=HCCB:4444,9>B99;959@999595
@HQ5V4:00184:00278
CGTGTCTCTAGGCACAGGATTTTGTGTAG
+
BBBAAABCBEB@BBCCB<9994,9BBEEB
@HQ5V4:00184:00280
TGATATCGTCTCCTTCCTTAGTTACTTCA
+
86611//8//4424249:9>8>;>9969>
@HQ5V4:00186:00257
CGTGTCTCTAGGCACAGGATTTTGTGTAG
+
BB@>AADDBB?@ABB@@@BBBA:CDCBBA
@HQ5V4:00187:00256
CGTGTCTCTAGGCACAGGATTTTGTGTAG
+
BBCABACBBCC@CCCCC@CCDC:CDEDDB
@HQ5V4:00187:00260
CGTGTCTCTAGGCACAGGATTTTGTGTAG
+
BBBBBBDDAAA@ABBAA@@@AA:CDDBBA
@HQ5V4:00187:00273
TAGTATCAGCCTCGCCATGACGAAGGTATTCC
+
CBBBBBC??@>>>9;7;>@==;959@?>>696
@HQ5V4:00187:00292
CGTGTCTCTAGGCACAGGATTTTGTGTAG
+
BBB@BBCCBBB@BBBBB@BBBB:CECBBA
@HQ5V4:00189:00263
CGTGTCTCTAGGCACAGGATTTTGTGTAG
+
CCBCBECCCDDBCBBBC@CCCC9CCDCCB
@HQ5V4:00189:00289
CGTGTCTCTAGGCACAGGATTTTGTGTAG
+
BBBBBCFCBBB@CBBBB@BBCB:BDDBBA
@HQ5V4:00193:00286
CGTGTCTCTAGGCACAGGTTTTTGTGTAG
+
BBBBAAAAAAA@BBBBC?AAAA3ACECCA
@HQ5V4:00194:00286
CGTGTCTCTAGGCACAGGATTTTGTGTAG
+
BBDD?@:<<CBCCBCCC?C@AA8ACCBB?
@HQ5V4:00196:00286
CGTGTCTCTAGGCACAGGATTTTGTGTAG
+
BBDCCC:><GEADCCCC@CCCB:CDDBB?
@HQ5V4:00197:00296
CGTGTCTCTAGGCACAGGATTTTGTGTAG
+
BBBBBBGCAD@ABBBBC@BABB9ADCCB?
@HQ5V4:00199:00285
CGTGTCTCTAGGCACAGGATTTTGTATAG
+
@A@@A?@B@<<69@@9969999/99=;66
@HQ5V4:00150:00348
CGTGTCTCTAGGCACAGGATTTTGTGTAG
+
BBB?@@CCCBB@CBBBB<>>>>6?BDDBB
@HQ5V4:00151:00346
CGTGTCTCTAGGCACAGGATTTTGTGTAG
+
CBB9<<BDAAAECCCBB@CCCC:CCCBBA
@HQ5V4:00153:00337
CGTGTCTCTAGGCACAGGATTTTGTGTAG
+
@ABABBBAAAA@CBBBB@AAAA9ACDCBA
@HQ5V4:00154:00317
CGTGTCTCTAGGCACAGGATTTTGTGTAG
+
AAAA@ACBDDEDEBBAA=@AAA9BCA@@D
@HQ5V4:00154:00318
AGCACTGTAGCTGTCACTAGTTACTTGTGTGCC
+
;<CCB9;:@@ACCCCBBBCCE@A>>6;8@@996
@HQ5V4:00154:00331
CGTGTCTCTAGGCACAGGATTTTGTGTAG
+
BBBBAAACAAA@BBBBC@B@AA8CDDBBA
@HQ5V4:00154:00343
CGTGTCTCTAGGCACAGGATTTTATGTAG
+
BBBBBBBDAAA@BBBBB@BBBB9CCDAAB
@HQ5V4:00155:00303
CGTGTCTCTAGGCACAGGATTTTGTGTAG
+
?BBBEDBAAAA@CBBAA?ACBC:BBEDCB
@HQ5V4:00155:00315
CGTGTCTCTAGGCACAGGATTTTGTGTAG
+
AA??BBCCCABBBBB@@@AAAA8@@CBBB
@HQ5V4:00155:00335
CGTGTCTCTAGGCACAGGATTTTGTGTAG
+
BBBBAAACBBB@BBBBB@A>AA8ABCCBA
@HQ5V4:00156:00307
ATCAGACACGGACACAGCAGAACACAC
+
C?@@?>?>994489944499=8=====
@HQ5V4:00157:00305
CGTGTCTCTAGGCACAGGATTTTGTGTAG
+
BB?=ABCCAAA@BBBBB@ECBB:BDCDDC
@HQ5V4:00158:00318
CGTGTCTCTAGGCACAGGATTTTGTGTAG
+
BBBBBBBBAAA@BBBBB@C@AA8ADDCBB
@HQ5V4:00159:00324
AGCACTGTAGCTGTCACTAGTTACTTGT
+
;9@@>99;@@@BCCCCDCFAA?ADC@CC
@HQ5V4:00163:00322
CGTGTCTCTAGGCACAGGATTTTGTGTAG
+
BBBBBCDDBBC@CBB@@>@BBB:CCCCCB
@HQ5V4:00166:00316
CGTGTCTCTAGGCACAGGATTTTGTGTAG
+
@@@@BBCCAAA@BBB@@>@@AA:ADCDCA
@HQ5V4:00168:00303
CGTGTCTCGTAGGCACAGGATTTGTGTAGA
+
;;8944:11111,/,///,///+/////44
@HQ5V4:00171:00342
TACTGAGCTACACACACAGAAAGATTGGT
+
@>>>>111>BBABBBA@B994-9>>;@>B
@HQ5V4:00172:00302
CGTGTCTCTAGGCACAGGATTTTGTGTAG
+
BBCCCACDDCCACBBBC@CDCC9CCEBBB
@HQ5V4:00173:00337
CGTGTCTCTAGGCACAGGATTTTGTGTA
+
BBBBBBBBABB@CBBB;;?;;;6;:8,,
@HQ5V4:00174:00303
CGTGTCTCTAGGCACAGGATTTTGTGTAG
+
BBBBBBDDAAABBBBBB@BBAA:ADCCBB
@HQ5V4:00175:00324
CGTGTCTCTAGGCACAGGATTTTGTGTAG
+
BBBBECDDBBC@CBBBB?BBCC:ADCCBE
@HQ5V4:00176:00336
TGATACGTCTCCTTCCTTAGTTACTTCA
+
BBBABBCCBBB?B@C@C@BAB?BBDABB
@HQ5V4:00177:00324
AGCACTGTAGCTGTCACTAGTTACTTGT
+
@@CCDCBDBBBBBBBBDDCAA=>>><?D
@HQ5V4:00177:00332
CGTGTCTCTAGGCACAGGATTTTGTGTAG
+
>>>@ECDD:::?ABBBB@BAAA9ADFCCC
@HQ5V4:00178:00303
TCTCTATGCGCTCCACATGTCTAAGGT
+
ABBBAAAC@BBAA@BABCBBC@A>ABB
@HQ5V4:00178:00309
CGTGTCTCTAGGCACAGGATTTTGTGTAG
+
AAAABBBD???@BBBBB?B@BA:CCCCB@
@HQ5V4:00179:00321
CGTGTCACTAGGCACAGGATTTTGTGTAG
+
>=1111//4699==?GB?BBGC9==<BB<
@HQ5V4:00182:00309
CGTGTCTCTAGGCACAGGATTTTGTGTAG
+
ABBBCBC@BBB@BBBBC@AAAA9ADCCDA
@HQ5V4:00182:00325
CGTGTCTCTAGGCACAGGATTTTGTGTAG
+
BBBCB:=>CCCBECCCC@CCCC:CDDCBA
@HQ5V4:00185:00305
CGTGTCTCTAGACACAGGATTTTGTGTAG
+
ABDCCCDGCCBBBEEBB?BBCC:??@BBA
@HQ5V4:00186:00341
CGTGTCTCTAGGCACAGGATTTTGTGTAGAGGCAC
+
BBBBBABBDA@@BBBDB@AAAA9ADCCCB@AB@B=
@HQ5V4:00187:00325
CGTGTCTCTAGGCACAGGATTTTGTGTAG
+
BBBBBBCCBBB@CBBBCBCCCC:BCCDD?
@HQ5V4:00191:00310
CGTGTCTCTAGGCACAGGATTTTGTGTAG
+
BBBABBCDBBB@BBBBC@BDED:CCCFC?
@HQ5V4:00191:00317
CGTGTCTCTAGGCACAGGATTTTGTGTAG
+
BBB@BBCCCBBBBBBBC@BEEE9CEDCDA
@HQ5V4:00191:00338
CGTGTCTCTAGGCACAGGATTTTGTGTAG
+
BBBBBBBBAAAABBBBC@AABA:ACCBCA
@HQ5V4:00192:00301
CGTGTCTCTAGGCACAGGATTTTGTGTAG
+
CCBB;;<B<==DCBBBC@CBBC:DGFAA<
@HQ5V4:00193:00342
CGTGTCTCTAGGCACAGGATTTTGTGTAG
+
BBCC::=CCCCACBBBC@CBBC9BDCBC@
@HQ5V4:00194:00330
CGTGTCTCTAGGCACAGGATTTTGTGTAG
+
BBBB::>DBBDACDCCE@CBCC:BCCDDA
@HQ5V4:00196:00311
CGTGTCTCTAGGCACAGGATTTTGTGTAG
+
BBBBBBBDBBB@CBBB@:4444,4;FBCC
@HQ5V4:00198:00347
CGTGTCTCTAGGCACAGGATTTTGTGTAG
+
BBBBBBBBDFDABBBBA?ABAA9ADC@@@
@HQ5V4:00150:00350
CGTTCTCTAGGCACAGGATTTTGTGTAGA
+
91-+-,,,222/:9==61/880/11><<@
@HQ5V4:00150:00356
CGTGTCTCTAGGCACAGGATTTTGTGTAG
+
AABBBBBBAAA@ABBBB@>???7?BBCB?
@HQ5V4:00150:00380
CGTGTCTCTAGGCACAGGATTTTGTGTAG
+
>;111>>@CCDBHCDBB?BCCC:CCCCCD
@HQ5V4:00153:00350
CGTGTCTCTAGGCACAGGATTTTGTGTAG
+
CBD:;;CDEDB@EBBBC@BBBB:CDCBBB
@HQ5V4:00155:00393
CGTGTCTCTAGGCACATGGATTTGTGTAG
+
11211/88:9424,,,,,*,22*,,,,/9
@HQ5V4:00157:00361
CGTGTCTCTAGGCACAGGATTTTGTGTAG
+
BBB:<<CCBEB@CBCCC<>>>?6?BCDBA
@HQ5V4:00158:00353
CGTGTCTCTAGGCACAGGATTTTGTGTAGA
+
BBBABBCCCBB@BBBB;;;;;;6::8//11
@HQ5V4:00158:00388
AGCACTGTAGCTGTCACTAGTTACTTGT
+
@@CCCBBBBBBBBBBBBBBBB@CCB@BB
@HQ5V4:00159:00352
CGTGTCTCTAGGCACAGGATTTTGTGTAG
+
CBBBBBBDCBB@BBB@@?@@AA8CBCBBA
@HQ5V4:00159:00378
CGTGTCTCTAGGCACAGGATTTTGTGTAG
+
BBBBBCDDAA@@BBBBB@EBCB:BDCCBC
@HQ5V4:00161:00363
CGTGTCTCTAGGCACAGGATTTTGTGTAGA
+
BBBABADCAAA@BBBB;;?;;;6::8,,--
@HQ5V4:00165:00354
CGTGTCTCTAGGCACAGGATTTTGTGTAG
+
BBBBCECCBCBACBBBC@CCCB:CCA?@A
@HQ5V4:00166:00350
CGTGTCTCTAGGCACAGGATTTTGTGTAG
+
BBB@@@ABBCB@CBBBB?BBDC:CDCCBA
@HQ5V4:00167:00383
CGTGCTCTAGCACAGATTTGATGTAGTA
+
4444444@444;9444995944444444
@HQ5V4:00170:00363
CGTGTCTCTAGGCACAGGATTTTGTGTAG
+
@@B@BBDDAAA@BBBB;;;;;;6;:8,,-
@HQ5V4:00170:00364
CGTGTCTCTAGGCACAGGATTTTGTGTAG
+
?@AABB@ABCB@CBBBB<=>>>6=ADCCA
@HQ5V4:00171:00353
CGTGTCTCTAGGCACAGGATTTTGTGTAG
+
BBBB9;<HBAB@CBBBC?CBBB:CCCCB?
@HQ5V4:00171:00363
CGTGTCTCTAGGCACAGGATTTTGTGTAG
+
ABBBBBCCCCC@BAB=><9999-9BBCCC
@HQ5V4:00173:00391
TAGTACAGCCTCGCCATGATCGAAGGTATTCC
+
@@@@;99BA?<>??;>8994444249449?@@
@HQ5V4:00173:00392
ATCAGACACAGAC
+
BDBB???BBBA?A
@HQ5V4:00174:00350
CGTGTCTCTAGGCACAGGATTTTGTGTAG
+
BBBBBBBCAAABCBBBB>AABB:BBCDBA
@HQ5V4:00174:00352
CGTGTCTCTAGGCACAGGATTTTGTGTAG
+
BBBBAAABBBC@CB?=::4444-9@BBCA
@HQ5V4:00174:00386
CGTGTCTCTAGGCACAGGATTTTGTGTAGA
+
ABB@AABBAAA@CBCB;;;;;;0688//11
@HQ5V4:00176:00380
CGTGTCTCTAGGCACAGGATTTTGTGTAG
+
BBBABBAA=?A@CBBBD@CBBD:DCCCB?
@HQ5V4:00177:00376
CGTGTCTCTAGGCACAGGATTTTGTGTAG
+
==@ABBDB?AA@CBBCC?@@@?6@BCCC@
@HQ5V4:00177:00396
CGTGCTCTAGGCACAGGATTTTGTGTAG
+
@@@@==AAADBCCCBB>BABB9AAACBB
@HQ5V4:00178:00387
CGTGTCTCTAGGCACAGGATTTGTGTAG
+
;49449944445444442444-444444
@HQ5V4:00179:00366
CGTGTCTCTAGGCACAGGATTTTGTGTAG
+
BBBB9=>EAAACCCBBB>@ABB9CBCBBF
@HQ5V4:00179:00385
CGTGTCTCTAGGCACAGGATTTTGTGTAG
+
11111/67?@C?BBA>@<9999/9@@@?A
@HQ5V4:00179:00388
CGTGTCTCTAGGCACAGGATTTTGTGTAG
+
BBBBCCDCAAA@BBBBB@BBBB:CDDCC@
@HQ5V4:00180:00369
CGTGTCTCTAGGCACAGGATTTTGTGTAG
+
>>761//8999@CBCBB@CCBB:CDCCB:
@HQ5V4:00180:00378
ACGAGTGCGTTCCCCATGTCGTAGGTACTC
+
B@?@ABCCCB@BCC:B:==CBB9;89999@
@HQ5V4:00181:00383
CGTGTCTCTAGGCACAGGATTTTGTGTAG
+
BBBB??@BBBC@CBBBB@B@AA:ABDBBA
@HQ5V4:00181:00393
CGAGTGCGTTCCCCATGTCGTAGGTAC
+
999888;442499/4999EBA9<9<BA
@HQ5V4:00182:00379
CGTGTCTCTAGGCACAGGATTTTGTGTAG
+
CCBB;=>DAAAFCCCCC@CCCC9CDDCCB
@HQ5V4:00184:00374
TGATACGTCTCCTTCCCTAGTTACTTCA
+
AAB>999?=@A=B249198@AACDC@CB
@HQ5V4:00186:00398
CGTGTCTCTAGGCACAGGATTTTGTGTAG
+
BBBBAAACCCC@BBBB=:499914;@CCA
@HQ5V4:00187:00399
CGTGTCTCTAGGCACAGGATTTTGTGTAGA
+
BBBBAAACBBB@CBBBA;;???5788,,--
@HQ5V4:00189:00351
CGTGTCTCTAGGCACAGGATTTTGTGTAG
+
BBBBBBBBBBB@CBCCD@BCCD9CCCCBA
@HQ5V4:00189:00352
CGTGTCTCTAGGCACAAGATTTTGTGTAG
+
?ABBBCDCBBB@CBBB?BAAAA9ACCCCB
@HQ5V4:00189:00394
CGTGTCTCTAGGCACAGGATTTTGTGTAG
+
BCBB:;=DCEE@CBCBB>999;1:@AAA@
@HQ5V4:00190:00365
CGTGTCTCTAGGCACTGGATTTTGTGTAG
+
BBBBBBBDAAA@CBBBA<====6?@DBCA
@HQ5V4:00190:00386
CGTGTCTCTAGGCACAGGATTTTGTGT
+
@CE?@ABCCCCAA?==>94444-9C91
@HQ5V4:00192:00381
CGTGTCTCTAGGCACAGGATTTTGTGTAG
+
BBCD::=CBDBACCCCC>BBCC9BBCCC@
@HQ5V4:00192:00396
CGTGTCTCTAGGCACAGGATTTTGTGTAG
+
ABBABBBBBCBBCBBBB6;9=>6@BCEEA
@HQ5V4:00193:00397
CGTGTCTCTAGGCACAGGATTTTGTGTAG
+
BBBABBBAAAA@ABCBB>AAAA9=@CAB@
@HQ5V4:00194:00358
CGTGTCTCTAGGCACAGGATTTTGTGTAG
+
CA::1113?@CAD@AAB>99<9/9@AABD
@HQ5V4:00196:00389
CGTGTCTCTAGGCACAGGATTTTGTGTAG
+
CBBB@AADCEC@CCBBB?@AAA9A@A?>;
@HQ5V4:00197:00358
CGTGTCTCTAGGCACAGGATTTTGTGTAG
+
BB@BA<==BDDBHDB@A=9999/9EB?>@
@HQ5V4:00198:00361
CGTGTCGACTAGGCACAGGATTTTGTGTAG
+
@@7-,-,,,77:9;99@@8<;AA7<<;BAB
@HQ5V4:00198:00368
CGTGTCTCTAGGCACAGGATTTTGTGTAG
+
BCCDB:?>CDCBECCCCABBBB9BCDDCA
@HQ5V4:00198:00374
CGTGTCTCTAGGCACAGGATTTTGTGTAG
+
BB;;8113@@AACGDCC?CBCC:CBBCB@
@HQ5V4:00199:00354
CGTGTCTCTAGGCACAGGATTTTGTGTAG
+
BBBBBBD@BBCBABBBBACDCC:CCCCCB
@HQ5V4:00199:00387
TCTCTATGCGCTCCACATGTCTAAGGT
+
BBBBBC::<CDCC@CBBBBCBBD@DAD
@HQ5V4:00150:00406
CGTGTCTCTAGGCACAGGATTTTGTGTAG
+
B999CCCCAABCCBBBB@EBEB:BCCBBA
@HQ5V4:00151:00427
CGTGTCTCTAGGCACAGGATTTTGTGTAG
+
CBBBBBBB?@AACBBAB@CCBB:BBCCCD
@HQ5V4:00152:00443
CGTGTCTCTAGGCACAGGATTTTGTGTAG
+
@@@@BBDDAAA@BBBCC@BBBB:CDDBB?
@HQ5V4:00153:00425
CGTGTCTCTAGCACAGATTTGATGTAGA
+
4444444/6///06///6858/////44
@HQ5V4:00153:00429
CGTGTCTCTAGGCACAGGATTTTGTGTAG
+
CCBBBBBBBBB@CBA?@?@@AA8ABCDB?
@HQ5V4:00154:00403
CGTGTCTCTAGGCACAGGATTTTGTGTAG
+
@@BBBBBDAAA@BBB@@?AABC:AADAAA
@HQ5V4:00159:00411
TGATACGTCTCCTTCCTTAGTTATCTTCA
+
@@BBAAA@>@A5924999466:///6788
@HQ5V4:00159:00412
CGTGTCTCTAGGCACAGGATTTTGTGTAG
+
B;<=@@AC==<BBBAABACCCC:BBB@@@
@HQ5V4:00162:00447
CGTGTCTCTAGGCACAGGATTTTGTGTAG
+
BBB@BCDDA?@@CBBBE@CDCB:CDCECB
@HQ5V4:00163:00425
CGTGTCTCTAGGCACAGGATTTTGTGTAG
+
C:;;CDCCAAA@BBCBB@DCCC:CCCCB?
@HQ5V4:00164:00403
ATCAGACACGGACACAGTCAGAACACAC
+
@A@B@AB@AA@C@A@@<;9??B;@?999
@HQ5V4:00165:00408
CGTGTCTCTAGGCACAGGATTTTGTGTAG
+
::1//677:?A<===9?<>@@@6AAAA@@
@HQ5V4:00168:00448
ATATCGCGAGGGTATGGAAGACTCTATAG
+
988>>9;;BBC?EBBB7954?94444483
@HQ5V4:00170:00409
CGTGTCTCTAGGCACAGGATTTTGTGTAG
+
BBB@BBDDAAA@BBBAA>>>AA:ADCBEB
@HQ5V4:00170:00418
CGTGTCTTTTGTGTAGAGGC
+
==111;>>>9>ECCCCBB@C
@HQ5V4:00170:00433
CGTGTCTCTAGGCACAGGATTTTGTGTAG
+
CC:<<DJJAAAACBCBB@BBBB:BDCEC@
@HQ5V4:00173:00440
CGTGTCTCTAGGCACAGGATTTTGTGTAG
+
CB?@AHEDA?A@BBBBB@BCCC:CDDCCB
@HQ5V4:00174:00413
CGTGTCTCTAGGCACAGGATTTTGTGTAG
+
BBBABBDBAAA@BBBBC@CCCD:CEFDC?
@HQ5V4:00175:00408
CGTGTCTCTAGGCACAGGATTTTGTGTAAG
+
=@@=;<CDDDAEJDC@=:1111+1<<11,1
@HQ5V4:00175:00435
CGTGTCTCTAGGCACAGGATTTTGTGTAG
+
;=111:>>CEGCHDBB?<====6=?9?=A
@HQ5V4:00175:00439
CGTTCTCTCTAGGCACAGGATTTG
+
8-,*,,,,49==9:44442444-4
@HQ5V4:00179:00423
CGTGTCTCTAGGCACAGGATTTTGTGTAG
+
@@@<<<BDDDEFDDBA?<9999/9>>>>>
@HQ5V4:00180:00448
CGTGTCTCTAGGCACAGGATTTTGTGTAG
+
?@@@BCCBAAA@CBBBB@BBBB:BDDCB@
@HQ5V4:00181:00422
CGTGCTCTAGGCACAGGATTTTGTGTAG
+
CC???ABCCCBCCGCC@AAAA9BCCCDB
@HQ5V4:00182:00403
CGTGTCTCTAGGCACAGGATTTTGTGTAG
+
B@B@BCCCAAA@BBBBB@BBBB:CEDEB?
@HQ5V4:00182:00435
CGTGTCTCTAGGCACAGGATTTTGTGTAG
+
BBB>@AEDBEB@BBB?B>@@AA8CCCBB?
@HQ5V4:00182:00439
CGTGTCTCTAGGCACAGGATTTTGTGTAG
+
BBB?CCECAAA@CBDCC@CBCC9BCCBC:
@HQ5V4:00182:00440
CGTGTCTCTAGGCACAGGATTTTGTGTAG
+
AAB?BBCBAAA@CBBBB@BBBB:BCCCBA
@HQ5V4:00182:00445
CGTGTCTCTAGGCACAGTTTTGTGTAG
+
AAACCDCCCCC@AAACCCCC:AAACDA
@HQ5V4:00184:00430
CGTGTCTCTAGGCACAGGATTTTGTGTAG
+
BBB9<<CECCB@CBBBC@BABB:BCCCB?
@HQ5V4:00185:00401
CGTGTCTCTAGGCACAGGATTTTGTGTAG
+
BCC:9=DCCCCBDCDBC@BCBC:BCCCCB
@HQ5V4:00186:00446
CGTGTCTCTAGGCACAGGATTTTGTGTAG
+
CCB:<<DCFEBBCCCCC>BABB:CCCCB?
@HQ5V4:00187:00444
CGTGTCTCTAGGCACAGGATTTTGTGTAG
+
BBB@AADDAEA@BBAAA>>???6?@CBC:
@HQ5V4:00187:00446
CGTGTCTCTAGGCACAGGATTTTGTGTAG
+
@?=1118BAAADCCBBC?BBCC:CCC<<<
@HQ5V4:00187:00449
CGTGTCTCTAGGCACAGGATTTTGTGTAG
+
BBB9=<BD@;<;<CAAC@BBBB9BCCCCC
@HQ5V4:00191:00419
TCTCTATACGCTCCACATGTCTAAGGT
+
BBCBDCBEBBC@?=@CBBBB@AA@C@C
@HQ5V4:00191:00429
TAGTATCAGCCTCGCCATGACGAAGGTATTCC
+
=999949999>@;<<?BBCCC@@=A?A@AAC?
@HQ5V4:00192:00420
CGTGTCTCTAGGCACAGGATTTTGTGTAG
+
BBBB9:;CBBB@CBBBC@BBBB:BCCCB?
@HQ5V4:00192:00421
CGTGTCTCTAGGCACAGGATTTTGTGTAG
+
BBBB:;=DBCC@CBBBC@CDDD:CDDCB?
@HQ5V4:00193:00427
CGTGTCTCTAGGCACAGGATTTTGTGTAG
+
BBBBAABC@AA@DBBBB?BBBB:BDCCD9
@HQ5V4:00194:00423
CGTGTCTCTAGGCACAGGATTTTGTGTAG
+
BBBBAAACAA@@BBBBB@>???6=@CBB@
@HQ5V4:00195:00443
CGTGTCTCTAGGCACAGGATTTTGTGTAG
+
ABBBAAAC@@AACBBBC@EBCB:CCCBB@
@HQ5V4:00196:00408
CGTGTCTCTAGGCACAGGATTTTGTGTAG
+
BBBC@@ABAAA@CBBAB@BBBB:BCCDDA
@HQ5V4:00196:00430
CGTGTCTCTAGGCACAGGATTTTGTGTAG
+
BBBB???CBBC@BBBBB<999919@@CCA
@HQ5V4:00199:00409
ACGAGTGCGTTCCCCATGTCGTAGGTACTC
+
@@BBB?ABBB?BBB9B:;;BB@9;8;<<=C
@HQ5V4:00199:00412
ACGCTCGACATGCCCAGGTACAGGAG
+
@BBBBA@@ACBCCB<AA7;;CCA<AA
@HQ5V4:00199:00430
CGTGTCTCTAGGCACAGGATTTTGTGTAG
+
<<<B@A?AA<<8<?@>?<9999/<@AABB
@HQ5V4:00152:00480
CGTGTCTCTAGGCACAGGTTTTTTGTAG
+
@@BBBCBBAAA@CBBBD@CCCCC-EEB@
@HQ5V4:00154:00488
CGTGTCTCTAGGCACAGGATTTTGTGTAG
+
@@BBBCBA=?B@@BB@@?@@AA8BBCCB@
@HQ5V4:00155:00460
CGTGTCTCTAGGCACAGGATTTTGTGTAG
+
:<<CCEDBBC?@BBBBA:4444,4;ACCB
@HQ5V4:00155:00488
CGTGTCTCTAGGCACAGGATTTTGTGTAG
+
A@BBBCDDAAA@BBBDB>=???6?BCCCA
@HQ5V4:00161:00484
CGTGTCTCTAGGCACAGGATTTTGTGTAGA
+
;<;CCCEDBBC@BBBB;;;;:;6;>8//11
@HQ5V4:00163:00460
CGTGTCTCTAGGCACAGGATTTGTGTA
+
9BBBCCBBB996999992999049944
@HQ5V4:00163:00499
TCTCTATGCGCTCCACATGTCTAAGGT
+
C;99@AADAACBB@BBDCBBB@@>ABE
@HQ5V4:00164:00486
CGTGTCTCTAGGCACAGGATTTTGTGTAG
+
9<=DCDDCBBA@CBBBB@BBBB:BCCBBA
@HQ5V4:00165:00452
CGTGTCTCTAGGCACAGGATTTTGTGTAG
+
BAAAAABB??A@BBCB:7////*/88111
@HQ5V4:00165:00466
ACGAGTGCGTTCCCCATGTCGTAGGTACTC
+
BA@BBBBBBB@ECC9CD@@EBA>B@9:<@C
@HQ5V4:00167:00499
CGTGTCTCTAGGCACAGGATTTTGTGTAG
+
111>;;CECCA@BBCBC?>>>>6?BCBCD
@HQ5V4:00168:00451
CGTGTCTCTAGGCACAGGATTTTGTGTAG
+
B??>BBDDA?A@BBBBB@BBBA:CDEBBA
@HQ5V4:00169:00466
CGTGTCTCTAGGCACAGGATTTTGTGTAG
+
@@@@BBDDAAA@BBBBB>=???6?@CCC@
@HQ5V4:00169:00472
CGTGTCTCTAGGCACAGGATTTTGTGTAG
+
AABBBBBCDDA@BBBB@:4444-9??ABA
@HQ5V4:00170:00466
CGTGTCTCTAGGCACAGGATTTTGTGTAG
+
AAAAAAAA=CB@BBBBB?A>AA8BCDBB9
@HQ5V4:00172:00468
CGTGTCTCTAGGCACAGGATTTTGTGTAG
+
B??@CCBCBCB@BBBB?<999919;@BB:
@HQ5V4:00174:00451
CGTGTCTCTAGGCACAGGATTTTGTGTAG
+
A@@@@@=CCCCABCCBC@BCCB9CCA@@;
@HQ5V4:00174:00452
CGTGTCTCTAGGCACAGGATTTTGTGTAG
+
>;;9>@ABBBBAAAA@B?9<;;4<B@AA<
@HQ5V4:00174:00497
CGTGTCTCTAGGCACAGGATTTTGTGTAG
+
CCBBBBBDBABACBBBC?BBBB9;;<AAA
@HQ5V4:00175:00476
CGTGTCTCTAGGCACAGGATTTTGTGTAG
+
=111:::BDGB@EGBBC?@@@=2=?@9;<
@HQ5V4:00176:00459
CGTGTCTCTAGGCACAGGATTTTGTGTAG
+
CBAAACDDBAC@BBB@B@@@AA:CDCAB?
@HQ5V4:00178:00478
CGTGTCTCTAGGCACAGGATTTTGTGTAG
+
B@BABBAA=?B@CBBBB?BBBB:CECBB?
@HQ5V4:00178:00482
CGTGTTCTAGGCACAGGATTTTGCGTAG
+
@AACB@B;:;;<BBCC?CBDB:CCBAAB
@HQ5V4:00181:00464
CGTGTCTCTAGGCACAGGATTTTGTGTAG
+
BBBBBCDDBBC@CBBBB>@AAA8CDCCB@
@HQ5V4:00181:00471
TATGCGCTCCACATGTCTAAGGT
+
AA???CDBB@B@??@@@996;?@
@HQ5V4:00182:00460
CGTGTCTCTAGGCACAGGATTTTGTGTAG
+
BBBBCCDCAAA@DBBBB@EECC:BCCCB?
@HQ5V4:00182:00476
CGTGTCTCTAGGCACAGGATTTTGTGTAGA
+
BBBABBBBAAA@CBB@;;::::6;;8,,--
@HQ5V4:00184:00490
TACTGAGCTACACACACAGAAAGATTGGT
+
BBAB?@ABBBBBBBB=:;444-9@>>BAC
@HQ5V4:00185:00476
CGTGCTCTAGGCACAGGATTTTGTGTAG
+
;;<@9?CAAAAB<==B@@CAA8ADCCEG
@HQ5V4:00186:00489
CGTGTCTCTAGGCACAGGATTTTGTGTAGA
+
BBD9<>NGEGB@EBBB>;;;;;6;>8,,--
@HQ5V4:00188:00456
CGTGTCTCTAGGCACAGGATTTTGTGTAG
+
BBB:<<CDBBBACCCCC@BBBB:CCCCC9
@HQ5V4:00188:00472
CGTGTCTCTAGGCACAGGATTTTGTGTAG
+
BBB???BBBC@@ABBBB?BBBB:BCCCB?
@HQ5V4:00188:00480
CGTGTCTCTAGGCACAGGATTTTGTGTAG
+
BDBBBBCCBBBABBBBC@CBBB9AAFA??
@HQ5V4:00189:00463
CGTGTCTCTAGGCACAGGATTTTGTGTAG
+
9<BB@>@BA9959444424444,4;444=
@HQ5V4:00189:00468
CGTGTCTCTAGGCACAGGATTTTGTGTAG
+
BAABBBCDAAABBBBAA?@@AA8CBB@B@
@HQ5V4:00191:00452
CGTGTCTCTAGGCACAGGATTTTGTGTAG
+
BBBBCEBCAEA@BBBBC@BBBB:CDCBB?
@HQ5V4:00191:00471
CGTGTCTCTAGGCACAGGATTTTGTGTAG
+
ABBBBBBBABD@DCB>;:4444-9@999@
@HQ5V4:00193:00462
CGTGTCTCTAGGCACAGGATTTTGTGTAG
+
BBBB?@ADCGB@CBB?A?@@AA8CCCBE?
@HQ5V4:00193:00490
CGTGTCTCTAGGCACAGGATTTTGTGTAG
+
BBBABBDDAAA@DCBBB>AAAA9ACCCB?
@HQ5V4:00194:00495
CGTGTCTCTAGGCACAGGATTTTGTGTAG
+
BBBBAAADBBCBBBBBB@CDCD:CCCCCD
@HQ5V4:00194:00499
CGTGTCTCTAGGCACAGGATTTTGTGTAG
+
CCBB::=DAEA@CBBBC@AAAA9ABBBBB
@HQ5V4:00196:00465
CGTGTCTCTAGGCACAGGATTTTGTGTAG
+
CCBC:=>EBCBACCCCC@A>BB:DCCBBA
@HQ5V4:00197:00451
CGTGTCTCTAGGCACAGGATTTTGTGTAG
+
BBBBBBBBAAABCBA>>?AAAA8ABCBB?
@HQ5V4:00197:00452
CGTGTCTCTAGGCACAGGATTTTGTGTAG
+
BBBBAAADBBC@BBCBA>99991:@FBC@
@HQ5V4:00199:00481
CGTGCCTCTAGGCACAGGATTTTGTGTAGA
+
>>@9969A??A@BCCB>>>;;;6;>8//11
@HQ5V4:00151:00504
CGTGTCTCTAGGCACAGGATTTTGTGTAG
+
@@@@BBDDAA@@BBBDC@BAAA6?@D??@
@HQ5V4:00159:00539
CGTGTCTCTAGGCACAGGATTTTGTGTAG
+
BBBBBBBBAAA@BBBBA?AAAA8AACDB?
@HQ5V4:00160:00534
CGTGTCTCTAGGCACAGGATTTTGTGTAGA
+
@@?>@A;<<CB8<;A@?<9999/99999>4
@HQ5V4:00161:00514
CGTGTCTCTAGGCACAGGATTTTGTGTAGA
+
BBBBBFDDAA@>@BBBC?BBCB:CDCCCA@
@HQ5V4:00162:00544
CGTGTCTCTAGGCACAGGATTTTGTGTAG
+
=CCCDBCC@@A@CBBB>>>;;;6;:8,,-
@HQ5V4:00165:00510
CGTGTCTCTAGGCACAGGATTTTGTGTAG
+
BADCCDCCAA@BCBB=@59999/9ACBCC
@HQ5V4:00165:00543
CGTGTCTCTAGGCACAGGATTTTGTGTAG
+
@ABBBBBBBCB@DBBAA?ABAB8AAACCC
@HQ5V4:00166:00505
CGTGTCTCTAGGCACAGGATTTTGTGTAG
+
A?@@BCDDAAA@BBBBB>AACC:BBCCBB
@HQ5V4:00167:00505
CGTGTCTCTAGGCACAGGATTTTGTGTAG
+
9@?CCFEBAB@@AABAB@BBBB:BBCCBB
@HQ5V4:00168:00507
CGTGTCTCTAGGCACAGGATTTTGTGTAGA
+
:<;CCDDCCCB@BBB@::::::6;>8,,--
@HQ5V4:00168:00526
ATATCGCGAGGGTATGGAAGACTCTATA
+
BB??@BBBAAA?ABCC>@=ACCCBBBBB
@HQ5V4:00168:00530
CGTGTCTCTAGGCACAGGATGTGTAG
+
BBBBBCCCBBB@@?@CC?BBCCDCCB
@HQ5V4:00168:00546
CGTGTCTCTAGGCACAGGATTTTGTGTAG
+
11@DCCEEA@A@CBB?B@@AAB:BBBDCC
@HQ5V4:00169:00543
CGTGTCTCTAGGCACAGGATTTTGTGTAG
+
BAB@@AABBCB@CBBBB@????9?BCDCA
@HQ5V4:00171:00520
CGTGTCTCTAGGCACAGGATTTTGTGTAG
+
??@BBCDDBBB@BBB?A?@@AA:CDCCB@
@HQ5V4:00171:00522
CGTGTCTCTAGGCACAGGATTTTGTGTAG
+
?@ACCDCCAAAABBB@@?BBBB:ABCCCD
@HQ5V4:00171:00549
CGTGTCTCTAGGCACAGGATTTTGTGTAG
+
;;<BBCBDHHC@CBA>><9999/9@@?>>
@HQ5V4:00173:00519
TGATACGTCTCCTTCCTTAGTTACTTCA
+
BBBBBBBBBB@?B@B@B@BBB?BBD@BC
@HQ5V4:00173:00521
CGTGTCTCTAGGCACAGGATTTTGTGTAG
+
BBBBBBBBBCB@BBBAA@BBBA8@BBDBB
@HQ5V4:00174:00503
CGTGTCTCTAGGCACAGGATTTTGTGTAG
+
BAB@BBDDBBCBBBBBB@BBBB:CDDCCB
@HQ5V4:00176:00540
CGTGTCTCTAGGCACAGGATTTTGTGTAG
+
BB?=@CBBA???CBBBB@BBBB:BCCCBB
@HQ5V4:00177:00532
ATCAGACACGGACACAGCAGAACACAC
+
BAAABBBBBB?BBBBABEDCB@CBBBB
@HQ5V4:00177:00535
CGTGTCTCTAGGCACAGGATTTTGTGTAG
+
BCBBBDABACCB=988=;9999/9>9999
@HQ5V4:00177:00543
CGTGTCTCTAGGCACAGGATTTTGTGTAG
+
ABBBCCCBAAA@CBBB@:4444,4@BBCA
@HQ5V4:00178:00519
CGTGTCTCTAGGCACAGGATTTTGTGTAG
+
BBB?BCDDBBB@BBCCC@CDDD:CCDBBA
@HQ5V4:00178:00529
CGTGTCTCTAGGCACAGGATTTTGTGTAG
+
BB:><DDCBBB@CBDCB@BBBD:CCEDEB
@HQ5V4:00179:00525
CGTGTCTCTAGGCACAGGATTTTGTGTAG
+
BB;<<BECCCDCCCB@><9444-9A?ABC
@HQ5V4:00179:00530
CGTGTCTCTAGGCACAGGATTTTGTGTAG
+
CCC9<<CCCDC@CCCAA>AECC:AAA@@@
@HQ5V4:00181:00508
CGTGTCTCTAGGCACAGGATTTTGTGTAG
+
BA>>ABDDBBC@BBBBB@BBBB:BDCBBA
@HQ5V4:00182:00524
CGTGCTCTAGGCACAGGATTTTGTGTAG
+
AAAA=9??::64994469999/9??///
@HQ5V4:00182:00530
CGTGTCTCTAGGCACAGGATTTTGTGTAG
+
BCBB;<<CBABBCCCCC@@AAA:BBCCBB
@HQ5V4:00183:00508
CGTGTCTCTAGGCACAGGATTTTGTGTAG
+
BBB9::DCAAA@BBB@@>@@AA8@DCBBA
@HQ5V4:00183:00509
CGTGTCTCTAGGCACAGGATTTTGTGTAG
+
BBB9;:CCBBA@CBBBB@BBAA8BBCDBA
@HQ5V4:00183:00513
CGTGTCTCTAGGCACAGGATTTTGTGTAG
+
BBA:<=DECCCACCCCC@BBBB:BCCCBA
@HQ5V4:00189:00502
CGTGTCTCTAGGCACAGGATTTTGTGTAG
+
BBBC:<=CDED@CBBCC@BBBC:CCEDC?
@HQ5V4:00189:00508
CGTGTCTCTAGGCACAGGATTTTGTGTAG
+
BBB@BBBDAAA@CBBBB?@BAA:@DCBBA
@HQ5V4:00189:00537
CGTGTCTCTAGGCACAGGATTTTGTGTAG
+
BBBA??ADAADACBCBC@DDCC:CFCCCB
@HQ5V4:00191:00514
CGTGTCTCTAGGCACAGGATTTTGTGTAG
+
BBB@BBCDDDA@BBBBC@AAAA9ACCDB?
@HQ5V4:00193:00519
CGTGTCTCTAGGCACAGGATTTTGTGTAG
+
BBBB??@BBBB@CBBBB@BBBB:BCCDB?
@HQ5V4:00195:00528
ATATCGCGAGGGTATGGAAGACTTCTATA
+
BAB;94==96756//1,/56///564333
@HQ5V4:00195:00529
CGTGTCTCTAGGCACAGGATTTTGTGTAG
+
BBBB??ABBBB@FBA>@?@BAA8ABCDB?
@HQ5V4:00196:00504
CGTGTCTCTAGGCACAGGATTTTGTGTAG
+
BBBA?A?A=?B?@BBBB@BBBB:BDDCC@
@HQ5V4:00196:00514
CGTGTCTCTAGGCACAGGATTTTGTGTAG
+
BBBB?BBBAAD@CBBBD@AAAA9BCDDCA
@HQ5V4:00196:00544
CGTGTCTCTAGGCACAGGATTTTGTGTAG
+
BBBB??@BBBC@CBB@@<==AA:BBCDAA
@HQ5V4:00198:00541
CGTGTCTCTAGGCACAGGATTTTGTGTAG
+
BBBBBBDCBB?@BBB@@>@@AA8CDCAB?
@HQ5V4:00153:00554
CGTGTCTCTAGGCACAGGATTTTGTGTAG
+
AA@@BCDCAA@ADBBDB@BBAB9ACCDBA
@HQ5V4:00153:00576
CGTGTCTCTAGGCACAAGATTTTGTGTAG
+
CBACBB??99969@@@>BCCCC:CEDCCC
@HQ5V4:00155:00569
ACGCTCGACATGCCCAGGTACAGGAG
+
BBBBBBA@ACCCBC>A@==??44599
@HQ5V4:00155:00597
CGTGTCTCTAGGCACAGGATTTTGTGTAG
+
BBCBBBB?BABBCBBBB@ABBB9ACDCB?
@HQ5V4:00156:00551
CGTGTCTCTAGGCACAGGATTTTGTGTAG
+
BBBBBCCEBCB@DBBBC@BBBB:BDCBBA
@HQ5V4:00156:00597
CGTGTCTCTAGGCACAGGATTTTGTGTAG
+
AABBCBDDBBB@BBBB>:4444-9BFCCB
@HQ5V4:00157:00565
CGTGTCTCTAGGCACAGGATTTTGTGTAG
+
BBBBBCCCAAA@CBBBC@????7?BCECB
@HQ5V4:00157:00576
CGTGTCTCTAGGCACAGGATTTTGTGTAG
+
BBABABBB==>CEBBBC@BCCC:CCDDCC
@HQ5V4:00157:00599
CGTGTCTCTAGGCACAGGATTTTGTGTAG
+
BBBBBBBBBCBABBBBB@B@AA8AACDB?
@HQ5V4:00158:00560
CGTGTCTCTAAGCATAGGATTTTGTGTAG
+
CCCCBBBB;::=CCCCH?@AA@8@BCCDA
@HQ5V4:00160:00558
CGTGTCTCTAGGCACAGGATTTTGTGTAG
+
CCBBBCCCBABABBBBD@BBBB9ABCDC?
@HQ5V4:00160:00589
ATATCGCGAGGGTATAGAAGACTCTATA
+
AAAA?@A@BCC@DBCC=;9<CCBC@@@@
@HQ5V4:00162:00559
CGTGTCTCTAGGCACAGGATTTTGTGTAG
+
BBA>ACDDAAA@BBBBB@BBBB:CDCBBB
@HQ5V4:00163:00584
CGTGTCTCTAGGCACAGGATTTTGTGTAG
+
@BB@BBDBA?ABBBB@B@BBBB:CDEBBA
@HQ5V4:00166:00592
CGTGTCTCTAGGCACAGGATTTTGTGTAGA
+
@A@@BBBB??A@BBBB;;;;;;6::8,,--
@HQ5V4:00167:00555
CGTGTCTCTAGGCACAGGGTTTTGTGTAG
+
11::99;;;ABCBBBBCC>BBB7<<;BBB
@HQ5V4:00168:00591
CGTGTCTCTAGGCACAGGATTTTGTGTAG
+
AA@@@BDDAAA@BBBAA?AAAA8CDDBB?
@HQ5V4:00169:00572
CGTGTCTCTAGGCACAGGATTTTGTGTAG
+
9<:CCJDCAA@@CBBBB@BCBB:BCCBBB
@HQ5V4:00169:00588
CGTGTTTCTAGGCACAGGATTTTGTGTAG
+
ABBBBC?B::<CCCCDB>@?==6@==BBB
@HQ5V4:00170:00585
CGTGTCTCTAGGCACAGGATTTTGTGTAG
+
BBA>ABCDA??@ABBAA?BBBB:CDCBEB
@HQ5V4:00172:00593
CGTGTCTCTAGGCACAGGATTTTGTGTAG
+
AAAABABB???@ABBAB?BBBB:BDDBBA
@HQ5V4:00173:00567
CGTGTCTCTAGGCACAGGATTTTGTGTAG
+
BBAABCCCBBBBCBBBB@BBBB:BCCCB?
@HQ5V4:00174:00562
CGTGCTCGTAGGCAC
+
891/,,**,,,*,79
@HQ5V4:00174:00575
ATCAGACACGGACACAGTCAGAACACAC
+
>;87497449<99@>994444@244444
@HQ5V4:00175:00584
CGTGTCTCTAGGCACAGGATTTTGTGTAG
+
BBB@BCDDA?A@BBB@@>@@AA8ADCBBA
@HQ5V4:00176:00555
CGTGTCTCTAGGCACAGGATTTTGTGTAG
+
BBD??@ACAAA@DBCBC@BBBB:BECCB?
@HQ5V4:00177:00581
TCTCTATGCGCTCCACATGTCTAAGGT
+
BBCB@ABDCCCCB?B9;;>>>995<?9
@HQ5V4:00177:00590
CGTGTCTCTAGGCACAGGATTTTGTGTAG
+
BBAABBDB@BC@BBBBB@EDDB:CCDDE?
@HQ5V4:00178:00598
CGTGTCTCTAGGCACAGGATTTTGTGTAG
+
BAAAAAAA>?@BCBBBB@BABB:CCCCB@
@HQ5V4:00180:00568
CGTGTCTCTAGGCACAGGATTTTGTGTAG
+
AA@@BBBBBCB@BBBAA@@@AA8ABCDB?
@HQ5V4:00180:00584
CGTGTCTCTAGGCACAGA
+
8@@?=>@999924///,,
@HQ5V4:00183:00562
CGTGTCTCTAGGCACAGGATTTTGTGTAG
+
CBBBBDCCAAAACBB@B@BBBB8CDCAB?
@HQ5V4:00184:00597
CGTGTCTCTAGGCACAGGATTTTGTGTAG
+
BBB?BBDDBBB@BBBBB@BBBB:BDCBCB
@HQ5V4:00187:00590
AGCACTGTAGCTGTCACTAGTTACTTGT
+
@FDDA@ACCCCBBBBBCDCAA>>@?>AA
@HQ5V4:00188:00574
CGTGTCTCTAGGCACAGGATTTTGTGTAG
+
AA@@@AAAB@D@AB@@@?@@AA8ABCDB?
@HQ5V4:00189:00563
CGTGTCTCTAGGCACAGGATTTTGTGTAG
+
BBB@BBBBBCB@CBBBB@CBBB:CCDCBA
@HQ5V4:00189:00575
CGTGTCTCTAGGCACAGGATTTTGTGTAGA
+
BA@BBB@BAAA@CAA>A@BBAB:BBBDBBE
@HQ5V4:00189:00589
CGTGTCTCTAGGCACAGGATTTTGTGTAG
+
BBB@BAAA>?@@ABB@B?AABB:BCCDBA
@HQ5V4:00190:00574
CGTGTCTCTAGGCACAGGATTTTGTGTAG
+
BBB@BBBABCB@ABBBB@BABB:CCCBB@
@HQ5V4:00190:00585
CGTGTCTCTAGGCACAGGATTTTGTGTAG
+
BBB@BBDDDDA@BBBBB@BBBB:CCCBB?
@HQ5V4:00191:00558
ACGAGTGCGTTCCCCATGTCGTAGGTACTC
+
BBB@ABBBA@>BA=6?:;;ACB@@>@;<<N
@HQ5V4:00194:00595
CGTGTCTCTAGGCACAGGATTTTGTGTAG
+
BBBA?@ADBBC@CBCBE@BCCB:BECBEA
@HQ5V4:00195:00566
CGTGTCTCTAGGCACAGGATTTTGTGTAG
+
BBBB@@ACAAA@BBBAB?BACC:CCCFCB
@HQ5V4:00195:00593
CGTGTCTCTAGGCACAGGATTTTGTGTAG
+
BBBBAAABBBD@CBBBA:4444,4ABCCB
@HQ5V4:00196:00564
CGTGTCTCTAGGCACAGGATTTTGTGTAG
+
BBB@AAABBCB@CBBBB?AABB:CCCDB@
@HQ5V4:00196:00570
CGTGTCTCTAGCACCAGGATTTGTGTAG
+
444444:4444///,/85///+,,////
@HQ5V4:00197:00583
CGTGTCTCTAGGCACAGGATTTTGTGTAG
+
CC@A@@AC<<=BCBBBB>ABAB9ABBBB<
@HQ5V4:00197:00585
CGTGTCTCTAGGCACAGGATTTTGTGTAG
+
BBBABBBBBCB@ABBBB@BBBB:BCDCBA
@HQ5V4:00198:00555
CGTGTCTCTAGGCACAGGATTTTGTGTAG
+
BBAABBDCDA?@AA@@@@AAAA:CDCCB?
@HQ5V4:00198:00579
CGTGTCTCTAGGCACAGGATTTTGTGTAG
+
???BCCGEAAA@DCCBC@CCCC:CCFCB@
@HQ5V4:00199:00552
CGTGTCTCTAGGCACAGGATTTTGTGTAG
+
BBB@BBDBDAA@BBBBB@BBCC:CDDCC@
@HQ5V4:00199:00574
CGTGTCTCTAGGCACAGGATTTTGTGTAG
+
@A@BBBDBGEA@ABABC@CBCC:CCCCBC
@HQ5V4:00150:00626
CGTGTCTCTAGGCACAGGATTTTGTGTAG
+
BBBBBBBAB?BB@BBBBACECB:CCDCBA
@HQ5V4:00152:00619
TACTGAGCTACACACACATGAAAGATTGGTG
+
@;99944=C<;9>A@@?9:449-44424888
@HQ5V4:00153:00614
CGTGTCTCTAGGCACAGGATTTTGTGTAG
+
BBB@BBDDBBC@BBBBB@BBCC:CCCCBB
@HQ5V4:00153:00645
CGTGTCTCTAGGCACAGGATTTTGTGTAG
+
??@AABAA@@B@DBBBB@CDCD:CCCCB@
@HQ5V4:00154:00608
CGTGTCTCTAGGCACAGGATTTTGTGTAG
+
BBBABBBBAAAACBCBD@CBCC:DCDCB?
@HQ5V4:00154:00645
TACTGAGCTACACACACAGAAAGATTGGT
+
@>>>AAB@<?BBBBC>;;444-9?>>BAC
@HQ5V4:00157:00606
CGTGTCTCTAGGCACAGGATTTTGTGTAG
+
BBBBBBCCDDB@CBBBB@BBAA8@CCCBA
@HQ5V4:00158:00601
CGTGTCTCTAGGCACAGGATTTTGTGTAG
+
BBBBCCDDBBB@BBBDB?>???7@CCCCA
@HQ5V4:00158:00613
CGTGTCTCTAGGCAGCATGGATTTGTGTAG
+
@BBBCBBBAA?@:/11111,//85844:9?
@HQ5V4:00159:00614
CGTGTCTCTAGGCACAGGATTTTGTGTAG
+
BBBBBBCCAAA@BBCBC@CCCD:CDCCBA
@HQ5V4:00160:00612
CGTGTCTCTAGGCACAGGATTTTGTGTAG
+
CBBBBBAA=?@BCBBBB@BBBB:BDCDBB
@HQ5V4:00160:00630
CGTGTCTCGTAGGCACAGGATTTTGTGTAG
+
;;;99@@9999959944424999/9?=99@
@HQ5V4:00161:00649
CGTGTCTCTAGGCACAGGATTTTGTGTAG
+
B@BAAAAA>>A@DBCBC?AAAA9ABCCB?
@HQ5V4:00162:00614
CGTGTCTCTAGGCACAGGATTTTGTGTAG
+
@ABBBBBBBCB@CBBBB@EBBB:CCC:99
@HQ5V4:00162:00628
TGATACGTCTCCTTCCTTAGTTACTTCA
+
BBFBBBBBBCC@C@C@B@BBC?BBC@CC
@HQ5V4:00163:00643
CGTGTCTCTAGGCACAGGATTTGTGTAGAG
+
4444999999==A;<9A=99914:::=@??
@HQ5V4:00165:00620
CGTGTCTCTAGGCACAGGATTTTGTGTAG
+
<;CCCDDDBBB@CCCCC@CBCC8ACBDC;
@HQ5V4:00167:00639
CGTGTCTCTAGGCACAGGATTTTGTGTAG
+
AAAAAAAAAAA@CBB?=94444,4@@BB;
@HQ5V4:00167:00642
CGTGTCTCTACGGCACAGGATTTTGTGTAGA
+
CCCBBA@99999<A@@AC@ECFH:D=<<<99
@HQ5V4:00167:00646
CGTGTCTCTAGGCACAGGATTTTGTGTAG
+
BAB@BBCCCBB@BBBAA?AABA:BCCBB?
@HQ5V4:00168:00642
CGTGTCTCTAGGCACAGGATTTTGTGTAG
+
BBBBBBBBBBBABBBBC@CDCC:DFCCBB
@HQ5V4:00168:00647
CGTGTCTCTAGGCACAGGATTTTGTGTAG
+
AA@@@A@CAAA@BBBBB@EDCB:CCCBB?
@HQ5V4:00171:00631
CGTGTCTCTAGGCACAGGATGTGTAG
+
A@@@BCCC@@A@CB>?@@@ACCCBBA
@HQ5V4:00173:00634
CGTGTCTCTAGGCACAGGATTTTGTGTAG
+
AAAAABDDAAA@BBBBC@BBCD9CCCCC@
@HQ5V4:00174:00637
TACTGAGCTACACACACAGAAAGATTGGT
+
??@BBBCBA?ABBBA9?;444-9>>;>@C
@HQ5V4:00174:00649
CGTGTCTCTAGGCACAGGATTTTGTGTAG
+
AABAECCB@AA@BBBBCBCDBE:CDFCEA
@HQ5V4:00176:00600
CGTGTCTCTAGGCACAGGATTTTGTTTAG
+
BBBABCCCAAA@BBBB@?99991;AB@B9
@HQ5V4:00176:00615
CGTGTCTCTAGGCACAGGATTTTGTGTAG
+
BBB@BCDDBBB@CCBDB@CCCC:CCDDC@
@HQ5V4:00178:00605
CGTGTCTCTAGGCACAGGATTTTGTGTAG
+
@@AAAAB@@A@@ABBCB?9444,4;ACDB
@HQ5V4:00179:00614
CGTGTCTCTAGGCACAGGATTTTGTGTAG
+
BBAABHDDBBB@BBBBC@CDCC:CCCCCC
@HQ5V4:00179:00643
CGTGTCTCTAGCACAGATTTGATGTAGT
+
4444444/8///26//1::581////44
@HQ5V4:00180:00612
CGTGTCTCTAGGCACAGGATTTTGTGTAG
+
BBB@BBAAA?A@BBBBB@BBCC:CCDDB@
@HQ5V4:00180:00619
CGTGTCTCTAGGCACAGGATTTTGTGTAG
+
@@@ABBBB??A@BBBBB@BBBB:BDDBE?
@HQ5V4:00182:00611
CGTGTCTCTAGGCACAGGATTTTGTGTAG
+
BBB@BBDDBBB@BBBAA?@@AA8CCCAB?
@HQ5V4:00182:00643
TACTGAGCTACACACACAGAAAGATTGGT
+
C@@FCBCBBB@@<<<A@D99919>?<B@B
@HQ5V4:00183:00600
CGTGTCTCTAGGCACAGGATTTTGTGTAG
+
@@@;<;9<9AA=A@>@@69999/99@@A<
@HQ5V4:00184:00608
CGTGTCTCTAGGCACAGGTTTTTGTGTAG
+
BBB>??CB?@?ADBBBD?CCBC3BCCCBB
@HQ5V4:00188:00624
CGTGTCTCTAGGCACAGGATTTTGTGTAG
+
BBBBBBCCCCC@BBBBB@??@?7?A@???
@HQ5V4:00188:00643
CGTGTCTCTAGGCACAGGATTTTGTGTAG
+
BBB@BCDCBBB@BBBBB?@@AA:BBCBB@
@HQ5V4:00189:00606
CGTGTCTCTAGGCACAGGATTTTGTGTAG
+
A>BABBBDAAA@BBBBB<=?=?6=@ABB?
@HQ5V4:00190:00614
CGTGTCTCTAGGCACAGGATTTGTGT
+
BCDBBDBCAAA?A==8859990999;
@HQ5V4:00190:00648
CGTGTCTCTAGGCACAGGATTTTGTGTAG
+
@>A@BBB@A=BBCBB@@?@@AA8ABBCB?
@HQ5V4:00192:00619
CGTGTCTCTAGGCACAGGATTTTGTGTAG
+
BBBBBBBDBBC?@BB@@>@@AA:CDCBB?
@HQ5V4:00193:00601
CGTGTCTCTAGGCACAGGATTTTGTGTAG
+
BBBB??@CDCC@CBBBB@B@AA:BBBBB@
@HQ5V4:00194:00603
CGTGTCTCTAGGCACAGGATTTTGTGTAG
+
BBBBAAADAAA@BBBBB@BBBB:CDCBB@
@HQ5V4:00194:00626
ATCAGACACGGACACAGCAGAACACAC
+
BB??ABCBBC?EBBBCDBDCC@CBBBB
@HQ5V4:00195:00636
CGTGTCTCTAGGCACAGGATTTTGTGTAGAGG
+
9499994A?BA@<;;B@=@BDC6AAC<99992
@HQ5V4:00196:00600
CGTGTCTCTAGGCACAGGATTTTGTGTAG
+
BBBB??@CAAC@CBBBC?BBBB:CCCBB:
@HQ5V4:00197:00613
CGTGTCTCTAGGCACAGGATTTTGTGTAG
+
BBBBAAACAAA@CBB@B?@@AA8BBBBB@
@HQ5V4:00198:00641
CGTGTCTCTAGGCACAGGATTTTGTGTAG
+
BBBBBCCDAAA@BBBAB?B@BA:BBCBB?
@HQ5V4:00199:00616
CGTGTCTCTAGGCACAGGATTTTGTGTAG
+
BBBABCDDBBB@BBBBA>===?6=@CBE?
@HQ5V4:00150:00652
CGTGTCTCTAGGCACAGGATTTTGTGTAG
+
BBBABBB@>>A@@@BBC@BBBB:CECCBA
@HQ5V4:00152:00655
CGTGTCTCTAGGCACAGGATTTTGTGTAG
+
A??BBBBCBBB@BBCDC@@A??6@@BB@;
@HQ5V4:00153:00652
CGTGTCTCTAGGCACAGGATTTTGTGTAG
+
;,/11/8;@@C>@999959999/999//7
@HQ5V4:00153:00679
TCTCTATGCGCTCCACATGTCTAAGGT
+
@@@ACCCCCBBAA>@@@>9999924?;
@HQ5V4:00154:00682
CGGTGTCTCTAGGCACAGGATTTTGTGTAG
+
4499;9ABA<<<?BAACC>AAJE9CCBB@>
@HQ5V4:00155:00653
CGTGTCTCTAGGCACAGGATTTTGTGTAG
+
>ABCCCDJCCC@D@@AC?AAEC:DCBA?;
@HQ5V4:00156:00692
CGTGTCTCTAGGCACAGGATTTTGTGTAG
+
CCCBBBBBBBBBDBBBB?CBCC:CCDDBC
@HQ5V4:00157:00661
CGTGTCTCTAGGCACAGGATTTTGTGTAG
+
>?>@@A@BACCADAAAAA9999/9@>999
@HQ5V4:00160:00677
CGTGTCTCTAGGCACAGGATTTTGTGTAGA
+
CBBBBBCCBBB@BBBA;;;;;;6::8//11
@HQ5V4:00161:00658
CGTGTCTCTAGGCACAGGATTTTGTGTAG
+
BBBBBBCCAAA@ABBBB@BBBB9CDCCCB
@HQ5V4:00161:00695
CGTGTCTCTAGGCACAGGATTTGTGTAAGA
+
489>>A;<<BB=<<;?@<99914;://,//
@HQ5V4:00162:00668
CGTGTCTCTAGGCACAGGATTTTGTGTAG
+
BCB@BAAA>>>@@BBAB@BBBB:BCCCBB
@HQ5V4:00163:00694
CGTGTCTTAGGCACAGGATTTTGTGTAG
+
ACCCCDD?BE@A@ABB@CCDC:BBBDBB
@HQ5V4:00164:00693
CGTGTCTCTAGGCACAGGATTTTGTGTAG
+
9BAAADCCCCDBBBBBB@BBCC8AAB@@@
@HQ5V4:00165:00676
CGTGTCTCTAGGCACAGGATTTGT
+
44===BGH=<<>@99996999199
@HQ5V4:00166:00683
CGTGTCTCTAGGCACAGGATTTTGTGTAG
+
??BBBCBB@AAADBABB@BECC:CCD@@A
@HQ5V4:00167:00680
CGTGTCTCTAGGCACAGGATTTTGTGTAG
+
B@B@BBCCAAA@BBBBBACDCD:CDFCC?
@HQ5V4:00169:00669
TCTCTATGCGTCCACATGTCATAAGGTAC
+
:;;=@44411//,//44444444242444
@HQ5V4:00170:00691
CGTGTCTCTAGGCACAGGATTTTGTGTAGA
+
89899=??BCD??@>9424444,444449=
@HQ5V4:00171:00673
CGTGTCTCTAGGCACAGGATTTTGTGTAG
+
@@@@BBBBEBB@DBBBC?CBCC9BBCDBB
@HQ5V4:00172:00677
CGTGTCTCTAGGCACAGGATTTTGTGTAG
+
AA@@BBCCAAA@BBBBC?AAAA9ACC@??
@HQ5V4:00174:00652
TCTCTATGCGCTCCACATGTCTAAGGT
+
34449449>944424844448442424
@HQ5V4:00174:00658
CGTGTCTCTAGGCACAGGATTTTGTGTAG
+
BBBBBBBAA=BBDABAA>@=BA:BBBCB?
@HQ5V4:00175:00697
CGTGTCTCTAGCGACAGGATTTGTTGTAGA
+
;;9A9991111///4892444-4424882,
@HQ5V4:00181:00650
CGTGTCTCTAGCACAGATTTGATGTAGT
+
4444444/8///89449;>:;4444444
@HQ5V4:00183:00655
CGTGTCTCTAGGCACAGGATTTTGTGTAG
+
BBBBBBBBBBB@DBAAA?CBCB:BCCCB?
@HQ5V4:00184:00691
ATCAGACACGGACACAGCAGAACACAC
+
BB@@<<;;9B7@=AAAAAEDA@AA999
@HQ5V4:00185:00674
ATATCGCGAGGGTATGGAAGACTCTATA
+
CC89<BABBBB>AA@@6:8<AABCA@@?
@HQ5V4:00185:00683
CGTGTGTCTAGGCACAGGATTTTGTGTAG
+
?BB;9<CCBBB@BBBBC=??BB:BBCCB:
@HQ5V4:00188:00672
CGTGTCTCTAGGCACAGGATTTTGTGTAG
+
BBBBBBB@ABBBDBB?A>ABBA:BBBCB?
@HQ5V4:00188:00679
TAGTATCAGCCTCGCCATGACGAAGGTATTCC
+
4444=@@CCCAG;>@@BA>@>9959<994898
@HQ5V4:00188:00699
CGTGTCTCTAGGCACAGGATTTTGTGTAG
+
B@BABBCCAAA@CBBDB?BBCC:ECCDD@
@HQ5V4:00189:00684
CGTGTCTCTAGGCACAGGATTTTGTGTAG
+
BBBBBBCBAAC@BBBBC?CCCB:CCECC;
@HQ5V4:00189:00685
CGTGTCTCTAGGCACAGGATTTTGTGTAG
+
??@AAAAA>>A@DBBBB?AABD9BBCDB@
@HQ5V4:00190:00687
CGTGTCTCTAGGCACAGGATTTTGTGTAG
+
BBBABBCCCBB@BBBBB@BDDD:DCDDCA
@HQ5V4:00192:00660
TCTCTATGCGCTCCACATGTCTAAGGT
+
BBCBAAACCCBBB?BBBBBBB??=A@<
@HQ5V4:00193:00669
CGTGTCTCTAGGCACAGGATTTTGTGTAG
+
BBBB???BBBB@CBBBC@ABAB9ACCFB?
@HQ5V4:00194:00663
TACTGAGCTACACACACAGAAAGATTGGT
+
>===AABA?ABBBBA=:;444-9>>;>?A
@HQ5V4:00194:00669
CGTGTCTCTAGGCACAGGATTTTGTGTAG
+
BBBB??ACAAG@BBBBCBCCCC:CCDCE?
@HQ5V4:00197:00651
CGTGTCTCTAGGCACAAGATTTTGTGTAG
+
??BBBBBBBBBCDC9::;?@CC:BCCCB?
@HQ5V4:00197:00678
CGTGTCTCTAGGCGGATTTTGTGTAGA
+
ABBBAABCBDB@BB@A?BB:BBB@A??
@HQ5V4:00198:00688
CGTGTCTCTAGGCACAGGATTTTGTGTAG
+
BBBAAAAA@@@@CBBBA;;?;?5888//1
@HQ5V4:00199:00671
CGTGTCTCTAGGCAAGGATTTTGTGTAG
+
>>>AAABABCC@?>=>=@?BB:BCCBBA
@HQ5V4:00199:00672
CGTGTCTCTAGGCACAGGATTTTGTGTAG
+
BBB@BBCCAAABBBBBB@BCCB:CCFCB?
@HQ5V4:00151:00725
CGTGTCTCTAGGCACAGGATTTTGTGTAG
+
A@BBBBEBAAABBBBBC?ABCC9ABABA:
@HQ5V4:00152:00734
TACTGAGCTACACACACAGAAAGATTGGT
+
AABACBBBAA??;9999B9991999;>=@
@HQ5V4:00153:00734
CGTGTCTCTAGGCACAGGATTTTGTGTAG
+
CCBBCDCCAAACA?FCE?CDCC9CCCBB@
@HQ5V4:00155:00717
CGTGTCTCTAGGCACAGGATTTTGTGTAG
+
BBAAACCBAAA@DBBBB=??CC:CBDEB?
@HQ5V4:00155:00718
CGTGTCTCTAGGCACAGGATTTTGTGTAG
+
B@AABCBB@?A@BBBBB>==BA:BCCAB@
@HQ5V4:00156:00718
CGTGTCTCTAGGCACAGGATTTTGTGTAG
+
BBBBBCBBAAABDBCCC?AABB9BBCEB@
@HQ5V4:00157:00747
CGTGTCTCTAGGCACAGGATTTTGTGTAG
+
@@@@ABAAABA@<9<<<899DD/994984
@HQ5V4:00158:00706
CGTGTCTCTAGCACAGATTTGATGAGT
+
,*((**,,;444@;44444-4944444
@HQ5V4:00158:00718
CGTGTCTCTAGGCACAGGATTTTGTGTAG
+
AABBBBAA>>A@CBBCB=>?AA6=>AA@@
@HQ5V4:00158:00743
CGTGTCTCTAGGCACAGGATTTTGTGTAG
+
ABBBBBBBBBB@AAABB=@@==6=@CBB@
@HQ5V4:00159:00730
CGTGTCTCTAGGCACAGGATTTTGTGTAG
+
ECCCBCCCAAA@BBBCB?=???6?ABBBC
@HQ5V4:00160:00704
CGTGTCTCTAGGCACAGGATTTTGTGTA
+
AABBBCCCAAA?DCCCC@????6?BCFB
@HQ5V4:00160:00734
CGTGTCTCTAGGCACAGGATTTTGTGTAG
+
BBBBBBBA>>>@@BCDB<9949,4;@CC@
@HQ5V4:00164:00705
CGTGTCTCTAGGCACAGGATTTTGTGTAGA
+
@BB@BBCCC@B@BBBD;;;;;;0688//11
@HQ5V4:00164:00736
CGTGTCTCTAGGCACAGGATTTTGTGTAG
+
AABABBBBAAA@CCBBB@??BC9BBBCB?
@HQ5V4:00165:00723
ATCAGACACGGACACAGCAGAACACAC
+
BBAABBABBB?AABECDCEBC@CDDCB
@HQ5V4:00165:00726
CGTGTCTCTAGGCACAGGATTTTGTGTAG
+
BAAABBBAAAA@AAACC@AAAA9ABCBE@
@HQ5V4:00166:00721
CGTGTCTCTAGGCACAGGATTTTGTGTAG
+
DCAAACBB@99699>9424444,44499;
@HQ5V4:00168:00716
CGTGTCTCTAGGCACAGGATTTTGTGTAG
+
CCBBAB>@@AB>BBABB>@@@@6@@>A@?
@HQ5V4:00170:00743
CGTGTCTCTAGGCACAGGATTTTGTGTAG
+
@@@@BBCCA?A@BBCCC>???@6?CC@@@
@HQ5V4:00172:00745
CGTGTCTCTAGGCACAGGATTTTGTGTAG
+
?@B@BBCCAAA@BBBB><====6=@ABCA
@HQ5V4:00177:00720
CGTGTCTCTAGGCACAGGATTTTGTGTAG
+
AABBCCCB@AA@BBBBCACDDD:CCCBB:
@HQ5V4:00178:00716
CGTGTCTCTAGGCACAGGATTTTGTGTAG
+
B?BABBB@>??BCBBBE@CECC:CCCDBB
@HQ5V4:00179:00711
CGTGTCTCTAGGCACAGGATTTTGTGTAG
+
BBBABBBA@@B@@BCCB<999919@BCB?
@HQ5V4:00179:00734
CGTGTCTCTAGGCACAGGATTTTGTGTAG
+
BBB@BCCC??A@BBBBCBBDCE:DCDCCB
@HQ5V4:00180:00710
CGTGTCTCTAGGCACAGGATTTTGTGTAG
+
B?B@BBBB@AA@DBBDC@ABBB9BCCCBB
@HQ5V4:00182:00714
TCTCTATGCGCTCCACATGTCTAAGGT
+
BBCC::<DCDCCC@BA@BBBB996;?9
@HQ5V4:00182:00727
CGTGTCTCTAGGCACAGGATTTTGTGTAG
+
@AABBBCCA??BBBBCC@????7@BCDCB
@HQ5V4:00183:00729
CGTGTCTCTAGGCACAGGATTTTGTGTAG
+
BBB@@ACCCCC@AAACC?BBCC9<<<CBF
@HQ5V4:00185:00725
CGTGTCTCTAGGCACAGGATTTTGTGTAG
+
BCC::;CCCBBAECBBA=9999-;A@BBA
@HQ5V4:00185:00745
CGTGTCTCTAGGCACAGGATTTTGTGTAG
+
A@=11/==@AB@BBBBB<<<BC9<<<AB>
@HQ5V4:00187:00703
CGTGTCTCTAGGCACAGGATTTTGTGTAG
+
AAB?BBCBABB@DBCDC?>???6?@BCB@
@HQ5V4:00188:00729
CGTGTCTCTAGGCACAGGATTTTGTGTAG
+
BBBBBBCCCBB@ABBDB<=???6?CCDCA
@HQ5V4:00189:00748
CGTGTCTCTAGGCACAGGATTTTGTGTAG
+
??B@BBAA???@BBBBC@AAAA9ACCCC@
@HQ5V4:00190:00747
CGTGTTTCTAGGCACAGGATTTTGTGTAG
+
BBBBAA>@ABBACCCCB?BBFCACBBBB@
@HQ5V4:00193:00718
TACTGAGCTACACACACAGAAAGATTGGT
+
B=?=BBCBBABBAACB;;444-9>=;@@C
@HQ5V4:00195:00702
TAGTATCAGCCTCGCCATGACGAAGGTATTCC
+
<;A@A<;;CB?@<<;8;9BB==A;=;:99>A@
@HQ5V4:00195:00734
CGTGTCTCTAGGCACAGGATTGTGTAG
+
BBBA@AAFAAC@BBCBC@EB@BCFFE?
@HQ5V4:00199:00733
CGTGTCTCTAGGCACAGGATTTTGTGTAG
+
@@AABBBAAAA@CBBCC@BBDD:DDCFBA
@HQ5V4:00150:00795
CGTGTCTCTAGGCACAGGATTTTGTGTAAG
+
@AABBCBB@AA@CC??>;>>>>07;;11-1
@HQ5V4:00152:00770
CGTGTCTCTAGGCACAGGATTTTGTGTA
+
::CGCLBBBBBAB=@@@8;<BD:CECB@
@HQ5V4:00155:00756
CGTGTCTCTAGGCACAGGATTTTGTGTAG
+
B@AABCCCAAA@BBBCA;====69;A@@@
@HQ5V4:00155:00761
CGTGTCTCTAGGCACAGGATTTTGTGTAG
+
BBABBCBBAAA@CCCBC@BBCB:BBCDBB
@HQ5V4:00156:00764
ATCAGACACGGACACAGCAGAACACAC
+
BB>@;<;<;C=@@@<<<><1<?@@11/
@HQ5V4:00158:00778
CGTGTCTCTAGGCACAGGATTTTGTGTAG
+
AABBBBCBAAA@BBBC?;;;;?5888111
@HQ5V4:00160:00789
CGTGTCTCTAGGCACAGGATTTTGTGTAG
+
BBBABBCC@?A@BBBB==4949-4@CAB<
@HQ5V4:00162:00775
AGCACTGTAGCTGTCACTATGTTACTTGT
+
84999>@?@A@9;;911;///6,//><AA
@HQ5V4:00164:00768
CGTGTCTCTAGGCACAGGATTTTGTGTAG
+
BBBBBBA>ABB@BBB?A>BBCB:BCCDC?
@HQ5V4:00164:00792
CGTGTCTCTAGGCACAGGATTTTGTGTAG
+
BABBBCBBAAB@BAABB?AAHC:CCCCB<
@HQ5V4:00167:00791
CGTGTCTCTAGGCACAGGATTTTGTGTAGA
+
??B@@A@@A>BABBBB;;;;:;0788//11
@HQ5V4:00169:00784
AGCACTGTAGCTGTCACTAGTTTACTTGT
+
BBBBBBCC@@>?4844444444-4;;249
@HQ5V4:00171:00760
CGTGTCTCTAGGCACGATTTTGTGTAG
+
<<BCCDCC@AABCBBBBBCB:BBBCBA
@HQ5V4:00176:00785
CGTGTCTCTAGGCACAGGATTTTGTGTAG
+
BBBBCCCCAAA@BBBB@<999919CBBCA
@HQ5V4:00179:00760
CGTGTCTCTAGGCACAGGATTTTGTGTAG
+
BB;;=ECDAAABCBBCC@CCCC9CECBAA
@HQ5V4:00180:00775
CGTGTCTCTAGGCACAGGATTTTGTGTAG
+
@@@AAACA?@B@BBBB;:88;;0688,,-
@HQ5V4:00181:00797
CGTGTCTCTAGGCACAGGATTTTGTGTAG
+
???BBBCBBBB@BBBBC@BBCC:CCCCC@
@HQ5V4:00182:00758
CGTGTCTCTAGGCACAGGA
+
BBBEBBECCCC@CB@@@<9
@HQ5V4:00185:00784
CGTGTCTCTAGGCACAGGATTTGTGTAG
+
9494444444424////,///+/////4
@HQ5V4:00191:00752
CGTGTCTCTAGGCACAGGATTTTGTGTAG
+
B@B@BBCC???@AAAAA@BBBB:BCBBAB
@HQ5V4:00191:00788
CGTGTCTCTAGGCACAGGATTTTGTGTAG
+
ABBB@@ACCBBABBBBC?BBBC:BCCCE@
@HQ5V4:00192:00760
CGTGTCTCTAGGCACAGGATTTTGTGTAGA
+
BBBA?BBBBBD@CDBA::1111*/88,,--
@HQ5V4:00193:00757
CGTGTCTCTAGGCACAGGATTTTGTGTAG
+
BBBB??@CBDD@DBBBB@BBCC:CDDDCB
@HQ5V4:00193:00787
CGTGTCTCTAGGCACAGGATTTTGTGTAG
+
BBBBBBBBBBB@DBBBB>===?6=AA9=@
@HQ5V4:00195:00795
CGTGTCTCTAGGCACAGGATTTTGTGTAG
+
BBBB::<CCDC@CCBBC@BBCD:@DACC@
@HQ5V4:00197:00779
CGTGTCTCTAGGCACAGGATTTTGTGTAG
+
BBBBBBBCCCC@CBCBB?ABBB9BBCCBB
@HQ5V4:00197:00798
CGTGTCTCTAGGCACAGGATTTTGTGTAG
+
BBBBABBBBCC@CBB=994444,4BABCB
@HQ5V4:00198:00768
CGTTGTCGTCCGTTAAGGGTCAACAGGAATTTTGTGTAGAG
+
44/5688///7//,/,49-444244:2424992944/80,,
@HQ5V4:00198:00782
ACGAGTGCGTTCCCCATGTCGTAGGTACTC
+
AAB>??BB@A?BAB8B;<<BCC=@=;;<<D
@HQ5V4:00150:00817
CGTGTCTCTAGGCACAGGATTTTGTGTAG
+
@AA@ECDC@AA@BBAA@<9;9;-9AFABA
@HQ5V4:00157:00815
TAGTATCAGCCTCGCCATGACGAAGGTAATCC
+
BBCBDBCAA@A>>@@<?>>==9959=@?9>>5
@HQ5V4:00158:00833
CGTGTCTCTAGGCACAGGATTTTGTGTAG
+
CCBCBCBC@?A@BBBBC@BBBB:CDFBC?
@HQ5V4:00165:00800
CGTGTCTCTAGGCACAGGATTTTGTGTAG
+
DBCCCCCBAAABBBBB@?ABAB9BDDCCC
@HQ5V4:00165:00811
CGTGTCTCTAGGCACAGGATTTTGTGTAG
+
??@@BBBB@=A@DBBBB?BBBD9BCCEB@
@HQ5V4:00167:00807
CGTGTCTCTAGGCACAGGATTTTGTGTAG
+
BBBBBBBBCDD@A@@BB>AAHH:BBBFCB
@HQ5V4:00168:00807
CGTGTCTCTAGGCACAGGATTTTGTGTAG
+
@AB@BBCC@?AABBBBB@BABB:BDDDB@
@HQ5V4:00169:00813
CGTGTCTCTAGGCACAGGATTTTGTGTAG
+
@@@@@BAAABB@CBBBB?CBCB:CECEB?
@HQ5V4:00171:00805
CGTGTCTCTAGGCACAGGATTTTGTGTAG
+
BABBBDCCBBB?BA@>>599>>4@@@C@@
@HQ5V4:00178:00804
CGTGTCTCTAGGCACAGGATTTTGTGTAG
+
BBBABBBA>AA@BBDDC@BCBD:DHDCBB
@HQ5V4:00178:00807
CGTGTCTCTAGGCACAGGATTTTGTGTAG
+
@AABBCCCCCC@==@==;>@@@6@BBBAA
@HQ5V4:00179:00837
CGTGTCTCTAGGCACAGGATTTTGTGTAG
+
AB9:<CBCBBB@@@>>><9999/9@@A@@
@HQ5V4:00181:00845
CGTGTCTCTAGGCACAGGATTTTGTGTAG
+
CBBCCDCCCCCAA@@BB=@ABB9BBBBB;
@HQ5V4:00185:00831
CGTGTCTCTAGGCACAGGATTTTGTGTAG
+
BBB?A@BAAAA@@BBBC@BCCD:DCEDBB
@HQ5V4:00185:00839
CGTGTCTCTAGGCACAGGATTTTGTGTAG
+
BBB???BBBBBBDBA@B>ABBA9BBBCB?
@HQ5V4:00188:00822
CGTGTCTCTAGGCACAGGATTTTGTGTAG
+
BBBBBBBBBEC@BBB@B>BBBB9DCFB@B
@HQ5V4:00189:00805
CGTGTCTCTAGGCACAGGATTTTGTGTAG
+
??BAABBBC@@=?B>>@<9999/9>@B>>
@HQ5V4:00192:00801
CGTGTCTCTAGGCACAGGATTTTGTGTAG
+
BBBCFB@@@99698>8824444,444//,
@HQ5V4:00194:00822
CGTGTCTCTAGGCACAGGATTTTGTGTAG
+
BBBA?@@B??@@DBBBB?A>AA8BBBCBB
@HQ5V4:00196:00820
ACGAGTGCGTTCCCCATGTCGTAGGTACTC
+
>?B@BBCCBB<ACB:C?@AAAA9=;@;<<C
@HQ5V4:00196:00822
CGTGTCTCTAGGCACAGGATTTTGTGTAG
+
@A==11/6=4424444424999/9>96//
@HQ5V4:00197:00837
CGTGTCTCTAGCGACAGGATT
+
;;;;A>962,,,,,//42444
@HQ5V4:00198:00836
CGTGTCTCTAGGCACAGGATTTTGTGTAG
+
BBBAABBBBBB@CDBCB@CDCC:DCDCBB
@HQ5V4:00150:00863
CGTGTCTCTAGGCACAGGATTTTGTGTAG
+
AABBBBBBAAAABBBDC?@?=?6=@FAA;
@HQ5V4:00150:00864
CGTGTCTCTAGGCACAGGATTTTTTTTGTGTAG
+
@@BABBAA@@B@DBAAA@DCCDCCCD%CCCCDA
@HQ5V4:00152:00872
CGTGTCTCTAGGCACAGGATTTTGTGTAG
+
BBBABCBB?@?@CBBBA94444,4ABCC@
@HQ5V4:00152:00878
CGTGTCTCTAGGCACAGGATTTTGTGTAG
+
AAAAAA@@BBB@CBBDB@>???6?@BDC?
@HQ5V4:00155:00892
CGTGTCTCTAGGCACAGGATTTTGTGTAG
+
AAAA@@@A?@B@CBBB@:4444,9;BBC@
@HQ5V4:00157:00867
CGTGTCTCTAGGCACAGGATTTTGTGTAG
+
BABBCCCB??AABBBDC@@@==6=@@CA:
@HQ5V4:00163:00893
CGTGTCTCTAGGCACAGGA
+
B?BABBB@ABB@DCBA>:4
@HQ5V4:00172:00878
CGTGTCTCTAGGCACAGGATTTTGTGTAG
+
AABBBBBC@@@?A@;;<=@@BB7@@>?>9
@HQ5V4:00172:00888
CGTGTCTCTAGGCACAGGATTTTGTGTAG
+
AABBBBBBBBBBABA@=;4444-9@@BB@
@HQ5V4:00175:00896
CGTGTCTCTAGGCACAGGATTTTGTGTAG
+
BBB@BCDCAAA@BB?=::4444/9BC@AA
@HQ5V4:00189:00891
TCTCTATGCGCTCCACATGTCTAAGGT
+
?ABBBBBBBBBBB@BAAABBBBD@CA;
@HQ5V4:00189:00895
ATATCGCGAGGGTATGGAAGACTCTATA
+
CBAB@?=@9@@<@>AB9;9<CB@A9999
@HQ5V4:00195:00870
CGTGTCTCTAGGCACAGGATTTTGTGTAG
+
BBBBAAACAAA@ABBB>:499919ABCCB
@HQ5V4:00198:00861
CGTGTCTCTAGGCACAGGATTTTGTGTAG
+
BBB@BBCAA?A@BBBB>:999919ABBBC
@HQ5V4:00153:00929
CGTGTCTCTAGGCACAGGATTTTGTGTAG
+
BBBBBBAAACC@DA@=984444-9@>@>?
@HQ5V4:00160:00929
CGTGTCTCTAGGCACAGGATTTTGTGTAG
+
CBBBAACBABBCCA=9984444/9?@>?A
@HQ5V4:00162:00944
CGTGTCTCTAGGCACAGGATTTTGTGTAG
+
BBBBBABBABB@EB@=:94444/9?>?>@
@HQ5V4:00163:00916
CGTGTCTCTAGGCACAGGATTTTGTGTAG
+
@@B@BACCAAA@CBBCD@DBDB9BCECCB
@HQ5V4:00164:00940
CGTGTCTCTAGGCACAGGATTTGTGTAG
+
9C@@@B99999699>>>69991494444
@HQ5V4:00172:00927
CGTGTCTCTAGGCACAGGATTTTGTGTAG
+
@BBBCBCCCBB@CBBB@:4444-9B?>@B
@HQ5V4:00172:00932
CGTGTCTCTAGGCACAGGATTTTGTGTAG
+
BBBBBBAA=BB@DBBBB@>??=6?ABBBB
@HQ5V4:00172:00947
CGTGTCTCTAGGCACAGGATTTTGTGTA
+
?@BBCBCBACD@>===9;====499911
@HQ5V4:00176:00902
CGTGTCTCTAGGCACAGGATTTTGTGTAG
+
BBBBBBBBABB@BBBBB>====6=>ABBB
@HQ5V4:00176:00930
CGTGTCTCTAGGCACAGGATTTTGTGTAG
+
B::=CDCCBCCCD;;89;9444/9?999@
@HQ5V4:00177:00948
CGTGTCTCTAGGCACAGGATTTGTGAG
+
?9;94@:::@@9=988959990/////
@HQ5V4:00180:00909
CGTGTCTCTAGGCACAGGATTTTGTGTAG
+
CBAABCCC@AA@BBBDC@@???6?@CBCB
@HQ5V4:00180:00922
CGTGTCTCTAGGCACAGGATTTTGTGTAG
+
BBBABBBBB@B@CBBBC?AAAA9ABCDBB
@HQ5V4:00181:00915
CGTGTCTCTAGGCACAGGATTTTGTGTAG
+
BBBABB@@AAB@BBBBB?CDBD9DBCEB@
@HQ5V4:00181:00922
CGTGTCTCTAGGCACAGGATTTTGTGTAGA
+
BBCCCECCAABBCCGCD@BBBB5<9BCA<<
@HQ5V4:00186:00906
ACGCTCGACATGCCCAGGTACAGGAG
+
BAABBBBCBBCCDD>BB?=;;44599
@HQ5V4:00186:00922
CGTGTCTCTAGGCACAGGATTTTGTGTAG
+
BBB???BBBBB@BBBBC?DBBC9BABBC?
@HQ5V4:00189:00942
CGTGTCTCTAGGCACA
+
?AAABBCCCBB@BBBB
@HQ5V4:00192:00919
CGTTTCTCTAGGCACAGGATTTTGTGTAG
+
BBBB>BBACCCABBBDB?999919@@BBC
@HQ5V4:00194:00947
CGTGTCTCTAGGCACAGGATTTTGTGTAG
+
CBCC::=CCCCECA@@><9444/9>?>>A
@HQ5V4:00195:00902
CGTGTCTCTAGGCACAGGATTGTGTAG
+
CDAAACCCCCHCEDGCCBCDCCCAA@?
@HQ5V4:00195:00938
CGTGTCTCTAGGCACAGGATTTTGTGTAG
+
CCBD::?CBEEBEBBA@>9444/9@@@AC
@HQ5V4:00198:00929
CGTGTCTCTAGGCACAGGATTTTGTGTAG
+
>>AACCCC@AA@DBCCB?@===6=BCBCB
@HQ5V4:00150:00974
CGTGTCTCTAGGCACAGGATTTTGTGTAG
+
BBBBBBBBBBB@DBCBA94444-9=999@
@HQ5V4:00151:00956
CGTGTCTCTAGGCGACAGGATTTGTGTAG
+
B9<;AA@@<11,1/1;6>;==95444//,
@HQ5V4:00156:00991
CGTGTCTCTAGGC
+
BCBBBBDDAAA@C
@HQ5V4:00160:00978
CGTGTCTCTAGGCACAGGATTTTGTGTAG
+
BBBCCF;;<CF@BAB@A@9999/9>?B@B
@HQ5V4:00166:00963
CGTGTCTCTAGGCACAGGATTTTGTGTAG
+
@ACCCCCC<:;=@@@A@<9999/99999<
@HQ5V4:00170:00980
ATCAGACACGGACACAGCAGAACACAC
+
AABBBBBBBB>BBBA9949==59999@
@HQ5V4:00173:00961
CGTGTCTCTAGGCACAGGATTTTGTGTAG
+
BBBBB@@BBBB@DBCDB?>???6?BBBCB
@HQ5V4:00179:00955
CGTGTCTCTAGGC
+
BB?=BCBBAAA@B
@HQ5V4:00180:00991
CGTGTCTCTAGGCACAGGA
+
BBAAABCCC@BBCBBA;:4
@HQ5V4:00181:00978
CGTGTCTCTAGGCGACAGG
+
>=999999>992444;777
@HQ5V4:00181:00981
CGTGTCTCTAGGCACAGGTTTTTGTGTAG
+
@@@ABA@@===@BCBA=24444+4>@CEC
@HQ5V4:00183:00962
CGTGTCTCTGGACAGGATTTTGTGTAG
+
AAABBECCBD@B@4458944/8@@@AB
@HQ5V4:00183:00971
CGTGTCTCTAGGCACAGGATTTTGTGTAG
+
@@BCAAACDDD@EA@>><4444-9@@@AB
@HQ5V4:00190:00991
CGTGTCTCTAGGCACAGG
+
AECCCDA@@BB=AAA?>>
@HQ5V4:00192:00984
CGTGTCTCTAGGCACAGGATTTTGTGTAG
+
BBBB?==@ABB@CBCDB>9944,4@@CFC
@HQ5V4:00194:00983
TCTCTATCGCGCTCCACA
+
994/>A111877442489
@HQ5V4:00195:00989
CGTGTCTCTAGGCACAGGA
+
CBBB99<CAAADCCAA@<4
@HQ5V4:00150:01002
CGTGTCTCTAGGCACAGGA
+
?BBBBDBBB::8:@@9989
@HQ5V4:00152:01022
CGTGTCTCTAGGCACAGGATTTTTTTT
+
AABABBBBBBB@DB;;;:444499999
@HQ5V4:00155:01016
CGTGTCTCTAGGCACAGG
+
DC;<9@99999;?>?11-
@HQ5V4:00156:01024
CGTGTCTCTAGGCACAGGATTTTTGTGTAGGGC
+
CCBBBAAAAAB@DBB?=:44449+99>E99909
@HQ5V4:00157:01009
CGTGTCTCTAGGCACAGGA
+
?949A<;<<BBADCCHDAC
@HQ5V4:00158:01000
CGTGTCTCTAGGC
+
AABBBCBBAAA@D
@HQ5V4:00158:01019
CGTGTCTCTAGGCACAGGA
+
CCBBBCBCCBB@CBB;;:4
@HQ5V4:00160:01008
CGTGTCTCTAGGCACAGGA
+
BBBBBBBB@AA@DBBBB?>
@HQ5V4:00160:01015
CGTGTCTCTAGGCACAGGA
+
BCBCBBCBCBB@CBBAB?B
@HQ5V4:00161:01018
CGTGTCTCTAGGCACAGGATT
+
BCBBBBBBAAA@CBB::9444
@HQ5V4:00164:01015
CGTGTCTCTAGGCACAGGA
+
BBBCCD@??::7;AAAA>B
@HQ5V4:00164:01025
CGTGTCTCTAGGCACAGGA
+
ABBBCBCCBDC@@=84459
@HQ5V4:00165:01038
CGTGTCTCTAGC
+
499849:<;11,
@HQ5V4:00167:01021
CGTGTCTCTAGCGACA
+
89111///4444448/
@HQ5V4:00167:01027
CGTGTCTCTAGGCACAGGATTTTGTGTA
+
9<CCCB?<<DD>@>;4/,1111+111,,
@HQ5V4:00167:01036
CGTGTCTCTAGGCACAGGATTTTTGTGTA
+
ABBBBB@@BDDBCBBBB?CBBB@,999>>
@HQ5V4:00169:01012
CGTGTCTCTAGGCACAGGA
+
BBBBCDCC@AACCBCBD?C
@HQ5V4:00169:01023
TCTCTATGCGCTCCACA
+
BBBBBBBCDDCAA?ABB
@HQ5V4:00172:01046
CGTGTCTCTAGGCACAGGATTTTTTTT
+
BBBBBBBBBDB@DA999<999999999
@HQ5V4:00173:01020
CGTGTCTCTACGGCACAGGA
+
@@@>>>@<<<;<?BA;9984
@HQ5V4:00173:01034
CGTGTCTCTAGGCACAGGATTTTGTGTA
+
BBAAABCA@@@BBAB;;:4444,9>AA@
@HQ5V4:00173:01035
TAGTATCAGCCTCGCCATGA
+
33444444442343478///
@HQ5V4:00174:01019
CGTGTCTCTAGGC
+
?@BBBCCBAAA@C
@HQ5V4:00174:01039
CGTGTCTCTAGC
+
49;B99911111
@HQ5V4:00176:01017
CGTGTCTCTAGGC
+
?@B@BBCC??A@B
@HQ5V4:00176:01047
CGTGTCTCTAGGCACAGGATTTTTTTTT
+
BBBBBCCCCCA<981--+--==@@@=="
@HQ5V4:00177:01021
CGTGTCTCTAGGCACAGGA
+
B?BABBBB@AA@CBBBB@B
@HQ5V4:00178:01045
CGTGTCTCTAGGCACAGGATTTTT
+
BBCCCCCBCCB@=41--+------
@HQ5V4:00180:01049
CGTGTCTCTAGGCACAGGATTTTG
+
BBBBBAAC@CB@CBB?=:4444-9
@HQ5V4:00181:01038
CGTGTCTCTAGGCACAGGATTTTTGTG
+
CCBBCC@@@CC@==9=9;99999-999
@HQ5V4:00182:01019
CGTGTCTCTAGGC
+
B@B@BBCCAAA@B
@HQ5V4:00185:01003
CGTGTCTCTAGGC
+
BBBBBBBBBAA@D
@HQ5V4:00185:01020
CGTGTCTCTAGGCACAGGATTTTGTGTAG
+
CBB9:<CFBD@?@BBBC@ECCD9FCEFCC
@HQ5V4:00186:01026
CGTGTCTCTAGGCACAGGATTTTGTGT
+
???99<<<<@A@BCGA@<9999/999?
@HQ5V4:00186:01043
CGTGTCTCTAGGCACAGGATTTTTGTG
+
BBB>ABFDBBB@BBBBB@BBBBC3BBA
@HQ5V4:00191:01036
CGTGTCTCTAGGC
+
BCBBBBBBCCCAD
@HQ5V4:00193:01036
TAGTATCAGCCTC
+
BBBBB@?AEBABC
@HQ5V4:00195:01049
CGTGTCTCTAGGC
+
BBBB99;CCDD@C
@HQ5V4:00186:01062
CTGTCTCTAGGCACAGGATTTT
+
BBBBBBBBCD@DA?B::4449/
@HQ5V4:00189:01055
CGTGTCTCTAGGCACAGG
+
<<@>@A;;;BB5<<@@@;
@HQ5V4:00189:01063
CGTGTCTCTAGGCACAGGAT
+
>99999999996999>><99
@HQ5V4:00192:01054
CGTGTCTCTAGGCACAGGATTTTGTG
+
<<<GCCCCECD@CA@@B=9999/999
@HQ5V4:00192:01059
CGTGTCTCTAGGCACAGGATTTT
+
BBBAABCBBBB@BBBBB@BBBB:
@HQ5V4:00193:01058
CGTGTCTCTAGGCACAGGATTTT
+
BBBB>??DBCB?A@BBC@BBBA9
@HQ5V4:00195:01058
CGTGTCTCTAGGCACAGG
+
BBBBAAAC@AA@BBB?B@
@HQ5V4:00195:01062
CGTGTCTCTAGGCACAGGA
+
BBBABBBCABG@CBBB@:9
@HQ5V4:00197:01069
CGTGTCTCTAGGCACAGG
+
BBBAAABBBBB@DA@9;:
@HQ5V4:00198:01054
CGTGTCTCTAGGCACAGGA
+
BBCBBC@@ACDADCCCC?C
@HQ5V4:00201:00030
CGTGTCTCTAGGCACAGGATTTTGTGTAG
+
@@>ABCDBAABACBCBC@CCAB:CDBCBC
@HQ5V4:00202:00031
TCTCTATGCGCTCCACATGTCTAAGGT
+
CCCBAAABCCCBC@CAA@C<<<B>A@<
@HQ5V4:00204:00008
CGTGTCTCTAGGCACAGGATTTTGTGTAG
+
AAACC<>=DGCCCBB@@:9<@@4ABCABA
@HQ5V4:00204:00044
AGCACTGTAGCTGTCACTAGTTACTTGT
+
BBBB@@AAAAACCCCBBBCBA?@=888=
@HQ5V4:00205:00008
CGTGTCTCTAGGCACAGGATTTTGTGTAGA
+
;<<@@B<<<EB8<<@@B<9999/9494444
@HQ5V4:00205:00039
CGTGTCTCTAGGCACAGGATTTTGTGTAG
+
AA;<=ACBB;<699>8424444,49999B
@HQ5V4:00207:00025
TACTGAGTACACACACAGAAGATTGGTGC
+
?BBAACC<;9@494911/1,///,/98=@
@HQ5V4:00208:00023
CGTGTCTCTAGGCACAGGATTTTGTGTAG
+
AAAABBDDAA@ACBBBD?BBBA9BBCAB:
@HQ5V4:00208:00045
CGTGTCTCTAGGCACAGGATTTTGTGTAG
+
AA@@BBDCA?@@BBBBC@AAAB9ADCCC?
@HQ5V4:00209:00018
CGTGTCTCTAGGCACAGGATTTTGTGTAG
+
BBBCCCDCEDEBBBBCC?CBCC9CCCCC@
@HQ5V4:00209:00027
CGTGTCTCTAGGCACAGGATTTTGTGTAG
+
ABABBBCCAAA@;;;<9:9@@@6@BAABB
@HQ5V4:00209:00043
ATATCGCGAGGGTATGGAAGACTCTATA
+
CABBBBCBCCDBCBCC;==>BBBC;:8>
@HQ5V4:00214:00005
CGTGTCTCTAGGCACAGGATTTTGTGTAG
+
BABBBCAAAAA@BBB@@>>>AA8CDCBB?
@HQ5V4:00214:00042
CGTGTCTCTAGCACAGGATTTGATGTAG
+
4444444/7///26//,/665//////4
@HQ5V4:00215:00008
CGTGTCTCTAGGCACAGGATTTTGTGTAG
+
B@CBCC:::CC@===8959999/9D?>>@
@HQ5V4:00215:00022
CGTGTCTCTAGGCACAGGATTTTGTGTAG
+
BBBBBC;:9996999>>;9999/994;;;
@HQ5V4:00216:00013
CGTGTCTCTAGGCACAGGATTTTGTGTA
+
BBBDCB::<BB>ACAAA>9999/999=<
@HQ5V4:00217:00009
CGTGTCTCTAGGCACAAGATTTTGTGTAG
+
==BBCCCBBCC@CB?=994444-9?@ACA
@HQ5V4:00217:00047
ACGCTCGACATGCCCAGGTACAGGAG
+
BBABCBBCCCCCBCB@@>?BBAC@C@
@HQ5V4:00218:00037
CGTGTCTCTAGGCACAGGATTTTGTGTAG
+
ABABCCCDAAA@CBBBCACCDC:CCCBBB
@HQ5V4:00219:00004
CGTGTCTCTAGGCACAGGATTTTGTGTAG
+
BBB@BCCDAA@@CBBBC@CCCC:CCCCC?
@HQ5V4:00222:00033
CGTGTCTCTAGGCACAGGATTTTGTGTAG
+
CBBBECCDDDC@CBBBB>BAAA7@CABBD
@HQ5V4:00227:00007
ACGAGTGCGTTCCCCATGTCGTAAGGTACTC
+
BBDCB<;9996999,4444444424244444
@HQ5V4:00228:00004
ATCAGACACGGACACAGCAGAACACA
+
@AC<@AABBB@?@99999?>>69999
@HQ5V4:00228:00025
ATATCGCGAGGGTATGGAAGACTCTATA
+
CBBBBB?@BBB<A@AA=A?@A;;;@?;;
@HQ5V4:00229:00016
TCTCTATGCGCTCCACATGTCTAAGGT
+
BBCB@AADCCBBB@BBBBCBB@ABAA=
@HQ5V4:00230:00005
TGATACGTCTCCTTCCTTAGTTATCTTCA
+
<<@AC@@>9895424242388744449::
@HQ5V4:00232:00029
CGTGCTAGGCACAGGATTTTGTGTAG
+
BBBBCCBBAABBCB@CCCC:BBBBB?
@HQ5V4:00234:00006
CGTGTCTCTAGGCACAGGATTTTGTGTAG
+
BBBBCDCD::>BDBBBC?CBBA8ADCB?B
@HQ5V4:00235:00031
CGTGTCTCTAGGCACAGGATTTTGTGTAG
+
AA@@BBFC:::@CBBBB@BBBB:BDCBB?
@HQ5V4:00235:00044
CGTGTCTCTAGGCACAGGATTTTGTGTAG
+
BBBBBDEEBBB@CBB?@=@AA96?BBBCD
@HQ5V4:00235:00049
ACGCTCGACATGCCCAGGTACAGGAG
+
BAABBB:::BD==?<@A?BBCCC@CA
@HQ5V4:00236:00034
CGTGTCTCTAGGCACAGGATTTTGTGTAG
+
AAAABBBB:::CBBBCC?CCCD:FCCBBA
@HQ5V4:00239:00010
CGTGTCTCTAGGCACAGGATTTTGTGTAG
+
BBBBBCDBBBB@BBBBB?BBAB:CDBBB?
@HQ5V4:00240:00008
TGATACGTCTCCTTCCTTAGTTACTTCA
+
B@B@@AB?BBC@B@BACABBBBBBC@CC
@HQ5V4:00241:00025
CGTGTCTCTAGGCACAGGATTTTGTGTAG
+
BBB@BBCAA?A@BBBAA?A>AA8ACCAA?
@HQ5V4:00242:00004
CGTGTCTCTAGGCACAGGATTTTGTGTAG
+
BBBABBCC?AA@BBCBC@CCDC9AAC@?@
@HQ5V4:00242:00006
CGTGTCTCTAGGCACAGGATTTTGTGTAG
+
BAAAAAACAAA@BBB?A>==AA8ACCB??
@HQ5V4:00242:00022
CGTGTCTCTAGGCACAGGATTTTGTGTAG
+
@@@@BBCCAAA@BBB@@>@@AA8ABBAAA
@HQ5V4:00243:00004
CGTGTCTCTAGGACACAGGATTTTGTGTAAAAGGC
+
BBBCCCEB111-/////424444,4973444,488
@HQ5V4:00243:00030
CGTGTCTCTAGGCACAGGATTTTGTGTAG
+
BBBBBBDCBBB@CBBCC@CCCC:CEDCCB
@HQ5V4:00244:00005
CGTGTCTCTAGGCACAGGATTTTGTGTAG
+
BBBBCDCCAEB@ECBCC?CCDC:BCCCCA
@HQ5V4:00245:00010
CGTGTCTCTAGGCACAGGATTTTGTGTAG
+
BBBBCCDCAA@CCCCEC@CCCE:CEDCCA
@HQ5V4:00246:00033
ATCAGACACGGACACAGCAGAACACAC
+
BBBB@A@BBC8;<CCBBCCCC@CCBBB
@HQ5V4:00246:00034
CGTGTCTCTAGGCACAGGATTTTGTGTAG
+
BBBBBCCCDAA?AACCG@CCCC9CBBBB<
@HQ5V4:00249:00046
CGTGTCTCTAGGCACAGGATTTTGTGTAG
+
?BBBEBCDAEA@BBB@ABABIH:CCECBB
@HQ5V4:00202:00062
CGTGTCTCTAGGCACAGGATTTTGTGTAG
+
A@@BC<;<BBA>A@@AC@BBCC5><<@@>
@HQ5V4:00202:00088
CGTGTCTCTAGGCACAGGATTTTGTGTAG
+
AAAABBC@CBBABBBB@:4444,4BCBCA
@HQ5V4:00203:00087
CGTGTCTCTAGGCACAGGATTTTGTGTAG
+
BBBBCAAABCC@BBBB>94444-4?@@A@
@HQ5V4:00204:00082
CGTGTCTCTAGGCACAGGATTTTGTGTAGGC
+
@B@ABAA??ABBAABBB@CDCD9;D:::;13
@HQ5V4:00205:00074
CGTGTCTCTAGGCACAGGATTTGTGTAG
+
9994444444:99989989@@:944///
@HQ5V4:00205:00087
ACGCTCGACATGCCCAGGTACAGGAG
+
BB@BAACCDAA999199699?99594
@HQ5V4:00207:00062
CGTGTCTCTAGGCACAGGATTTTGTGTAG
+
BBBBCCCCAA@@A@ACC@BBDD9AACCC;
@HQ5V4:00208:00091
CGTGTCTCTAGGCACAGGATTTTGTGTAG
+
@BAAB@@@DDA@BBBDC@AAAA9BCDCCB
@HQ5V4:00210:00087
CGTGTCTCTAGGCACAGGATTTTGTGTAG
+
BBBBBBCCGBC@BBDCC@CCCD9AAAABA
@HQ5V4:00212:00083
ATACGTCTCCTTCCTTAGTTACTTCAGTG
+
BBB999?==9@<@;=889959>><??@A-
@HQ5V4:00213:00056
ATATCGCGAGGGTATGGAAGACTCTATA
+
BB89<<CCCECACDCC@CABCCDBBBB@
@HQ5V4:00213:00097
CGTGTCTCTAGGGACAGGATTTTGTGTAG
+
AAAAAAA@BCDD?BBBB@BDDD:CBCCBA
@HQ5V4:00216:00076
CGTGTCTCTAGGCACAGGATTTTGTGTAG
+
ABBBDC::<CB@CCCCC@BCCC8A@CBB;
@HQ5V4:00217:00053
ATCAGACACGGACACAGCAGAACACAC
+
BBCCBB>?@C=@@CCBACCA@=ACABB
@HQ5V4:00218:00064
CTAGGCACAGGATTTTGTGTAGAGGC
+
BBBB?@B@BD=D?CD:CCBBBBBB@C
@HQ5V4:00218:00072
TGATACGTCTCCTTCCTTAGTTACTTCA
+
BDBBBDCA@AC=A?A?D>ABB=A>A>A=
@HQ5V4:00219:00066
TCTCTATGCGCTCCACATGTCTGGTACTG
+
BBBB@AACBCCCC@B@A?BBBCD@AAABB
@HQ5V4:00220:00069
CGTGTCTCTAGGCACAGGATTTTGTGTAG
+
B@@BBCDDAAA@BBCBC=@@@=6?CCCC@
@HQ5V4:00221:00059
CGTGTCTCTAGGCACAGGATTTTGTGTAG
+
BBAAABCCBBB@BBBBB>999919;BCD@
@HQ5V4:00225:00058
CGTGTCTCTAGGCACAGGATTTTGTGTAG
+
@@@ABBC@AAA@ABEBC?BBCC:BDDCB?
@HQ5V4:00225:00071
CGTGTCTCTAGGCACAGGATTTTGTGTAG
+
A@@@BBDCAAD@BABBA>>@?@6@?BBB;
@HQ5V4:00225:00089
CGTGTCTCTAGGCACAGGATTTTGTGTAG
+
@@@AAAAC?A@@ABBBB?=?=?6=@CDCA
@HQ5V4:00231:00069
CGTGTCTCTAGGCACAGGATTTTGTGTAG
+
BB@ACCDB:::CCBBBC>BBCC9BCECCA
@HQ5V4:00232:00068
TAGTATCAGCCTCGCCATGACGAAGGTATTCC
+
BBBBAAC@AAAAA@A=??;9=942<?999=A6
@HQ5V4:00233:00076
CGTGTCTCTAGGCACAGGATTTTGTGTAG
+
@@@ABBDD:::@CBCBC@AAAB9ADDFBA
@HQ5V4:00238:00074
CGTGTCTCTAGGCACAGGATTTTGTGTAG
+
BBBABBBCBBC@BBCBB@BBBB:BCCBBA
@HQ5V4:00238:00078
CGTGTCTCTAGGCACAGGATTTTGTGTAG
+
AAAABBCCCBB@BBBBB>999919@CBDA
@HQ5V4:00238:00092
CGTGTCTCTAGGCACAGGATTTTGTGTAG
+
BBBBBCDCCBB@CBBB@>999919BCCD?
@HQ5V4:00240:00062
ACGAGTGCGTTCCCCATGTCGTAGGTACTC
+
BBB>@@BBBB?AA@9???@ECA@B@::<AC
@HQ5V4:00241:00068
CGTGTCTCTAGGCACAGGATTTTGTGTAG
+
@@@@BBDDBBB@BBBDC@AAAA9ADCEBA
@HQ5V4:00241:00083
CGTGTCTCTAGGCACAGGATTTTGTGTAG
+
AAACBBBCAAA>AA>>><9999/9??9=A
@HQ5V4:00241:00094
CGTGTCTCTAGGCACAGGATTTTGTGTAG
+
@@@ABBDCCEC@DB?=A<94944;BCBAC
@HQ5V4:00242:00051
TAGTATCAGCCTCGCCATGACGAAGGTATTCC
+
CBBEBCDCCC@?@48286;7<11-/7///7:2
@HQ5V4:00245:00055
CGTGTCTCTAGGCACAGGATTTTGTGTAG
+
BBBBCBAA@AA?A@@>>:<<<<+11/688
@HQ5V4:00245:00075
CGTGTCTCTAGGCACAGGATTTTGTGTAG
+
BBAABBAACBB@BBBDB>999919;FCBA
@HQ5V4:00245:00087
CGTGTCTCTAGGCACAGGATTTTGTGTAG
+
BBBBBBCCAAA@CBBBC@CCCC:CDDCB?
@HQ5V4:00247:00084
CGTGTCTCTAGGCACAGGATTTTGTGTAG
+
@@@ABABDAAA?BBBDB@????6?BCBD?
@HQ5V4:00201:00100
CGTGTCTCTAGGCACAGGATTTTGTGTAG
+
AA@@@ABBBAC@BBBB>?99991:;FBC?
@HQ5V4:00201:00128
CGTGTCTCTAGGCACAGGATTTTGTGTAG
+
BBBBBBCDAAA@DCBAB?BBHC:CCC@?;
@HQ5V4:00202:00131
CGTGTCTCTAGGCACAGGATTTTGTGTAG
+
ABBABBDDBBB@BCAA@<====6=@AAA;
@HQ5V4:00206:00132
CGTGTCTCTAGGCACAGGATTTTGTGTAG
+
@@AAAACC@AD@BBBBE?>???6?@CAA@
@HQ5V4:00207:00101
CGTGTCTCTAGGCACAGGATTTTGTGTAG
+
@AAAAAA@CBB@BBBBB@BBBB:BDCDBB
@HQ5V4:00208:00116
TGATACGTCTCCTTCCTTAGTTACTTCA
+
BBB???BBBBB>B@B@C@BBB@BBC?BE
@HQ5V4:00213:00130
CGTGTCTCTAGGCACAGGATTTTGTGTAG
+
@AABCCCCBBB?BAB?A=ACHI9BECCCA
@HQ5V4:00216:00111
TGATACGTCCTCCTTCCTTAGTTATCTTCA
+
AACB@@>91,//,/,/,/,.4474444244
@HQ5V4:00216:00121
CGTGTCTCTACGGCACAGGATTTTGTGTAGAGGC
+
49999>////887:BBAA?BB@@2;444449984
@HQ5V4:00217:00105
CGTGTCTCTAGGCACAGGATTTTGTGTAG
+
>>BBBCAACBB@CBCBB?>???6=@CCDB
@HQ5V4:00218:00140
CGTGTCTCTAGGCACAGGATTTTGTGTAG
+
@AAABBC@??A@BBBBC?BBCB9FCDDB9
@HQ5V4:00220:00121
CGTGTCTCTAGGCACAGGATTTTGTGTAGA
+
B@AABABB@AC@CBBB;:1111*/88//11
@HQ5V4:00224:00110
CGTGTCTCTAGGCACAGGATTTTGTGTAG
+
BBBBBBCCCDD?BBCBB>BCCC:CEB?>>
@HQ5V4:00226:00114
CGTGTCTCTAGGCACAGGATTTTGTGTAGAG
+
BBBBBBCC??A@BBBCB?999919@ACDCBC
@HQ5V4:00230:00102
CGTGTCTCTAGGCACAGGATTTTGTGTAGA
+
@@@ABBC@AAA@BBBC;;;;;;0688//11
@HQ5V4:00230:00126
TGATACGTCTCCTTCCTTAGTTACTTCA
+
BBBBBBBBBBB@B@B@BABAA?BBE@CB
@HQ5V4:00232:00103
CGTGTCTCTAGGCACAGGATTTTGTGTAG
+
??@BBBBC::=FCBBBCCEDCC:CDCCBB
@HQ5V4:00232:00130
TGATACGTCTCCTTCCTTAGTTACTTCA
+
BBBAABBAAAA@A@A@DAABB?BBBBBB
@HQ5V4:00237:00130
AGCACTGTAGCTGTCACTAGTTACTTGT
+
?BBCBDBBABBBBAAABBCADDAAA=?@
@HQ5V4:00238:00106
CGTGTCTCTAGGCACAGGATTTTGTGTAG
+
AA@@@BDDBBCBDCBBB@BBBB:BDCCBA
@HQ5V4:00239:00105
CGTGTCTCTAGGCACAGGATTTTGTGTAG
+
BBB@BCDDAAA>@BBBB@AAAB:ADCCCB
@HQ5V4:00239:00133
CGTGTCTCTAGGCACAGGATTTTGTGTAG
+
BBBBCCB@A::69@>>@>9999/<CA@@B
@HQ5V4:00240:00100
CGTGTCTCTAGGCACAGGATTTTGTGTAG
+
BB@@BCDCAAA@CBBDC@BCCC:BCCCDA
@HQ5V4:00241:00112
CGTGTCTCTAGGCACAGGATTTTGTGTAG
+
@@@@BBCCCFFBCAAACACCCB9CCBAAA
@HQ5V4:00241:00120
ATATCGCGAGGGTATGGAAGACTCTATA
+
B?ABBBB?ABC>BBAB=AAADCBBBABC
@HQ5V4:00241:00144
CGTGTCTCTAGGCACAGGATTTTGTGTAGAGG
+
BBBBBBDCAAA@BBBBB=9444-9@@BCCCCE
@HQ5V4:00243:00111
CGTGTCTCTAGGCACAGGATTTTGTGTAG
+
BBBBBBACCBB@BBBBE@CDDD:DDFCDB
@HQ5V4:00243:00126
CGTGTCTCTAGGCACAGGATTTTGTGTAG
+
@@AABBBDAAA@BBBBB@>???6?DCCBB
@HQ5V4:00243:00132
CGTGTCTCTAGGCACAGGATTTTTGTAG
+
AAAABBDDAAA?DB@;;:44444,9@?@
@HQ5V4:00243:00134
CGTGTCTCTAGGCACAGGATTTTGTGTAG
+
BBB@BBDDBBC@BBBCC@AAAA9ABCCBA
@HQ5V4:00243:00139
CGTGTCTCTAGGCACAGGATTTTGTGTAGA
+
B@AABACACBB@BBCB:71111*/881111
@HQ5V4:00246:00138
CGTGTCTCTAGGCACAGGATTTTGTGTAG
+
AA@@BBCCCBB@BBCBB?999919BCCDB
@HQ5V4:00247:00124
CGTGTCTCTAGGCACAGGATTTTGTGTAG
+
BB@ABBDDAAA?BBBDB?>???6@CCCCA
@HQ5V4:00247:00127
CGTGTCTCTAGGCACAGGATTTTGTGTAG
+
CBBBCDCC@AA:;;BBB?BDHH:CCCBAA
@HQ5V4:00248:00119
CGTGTCTCTAGGCACAGGATTTTGTGTAG
+
BBBABBBDBBB@ABBBB>999;1:@CCCA
@HQ5V4:00200:00194
CGTGTCTCTAGGCACAGGATTTTGTGTAG
+
BBBBBDCCC==7<;ABA?BAAA7<<9@@<
@HQ5V4:00201:00189
CGTGTCTCTAGGCACAGGATTTTGTGTAG
+
BBBABBAAAAABBBBBB?>???6=BB=>?
@HQ5V4:00202:00198
CGTGTCTCTAGGCACAGGATTTTGTGTAG
+
AAAABBBBAAA@BBBBB?B@AA8ADDBBA
@HQ5V4:00205:00185
CGTGTCTCTAGGCACAGGATTTTGTGTAG
+
BBBBBCBBBBCBCBCBC@CCCC:CDECBA
@HQ5V4:00208:00169
CGTGTCTCTAGGCACAGGATTTTGTGTAG
+
BAABCBDDBBB@AAABE@BBBB:BDDCBB
@HQ5V4:00208:00183
CGTGTCTCTAGGCACAGGATTTTGTGTAGA
+
BB@@BABB@AC?@BBBA;;;;;5688,,--
@HQ5V4:00209:00198
CGTGTCTCTAGGCACAGGATTTTGTGTAG
+
BBAABBDDAAA@BBBBA@BAAA8ABCCBB
@HQ5V4:00210:00185
TACTGAGCTACGACACAC
+
9444444/8/////861/
@HQ5V4:00212:00158
CGTGTCTCTAGGCACAGGATTTTGTGTAG
+
BABABBCC@?A@BBBBC@CBEC9CDDCB?
@HQ5V4:00213:00154
ATATCGCGAGGGTATGGAAGACTCTATA
+
BAAABBBAAAA>BDBB>AAACCBB@>@>
@HQ5V4:00215:00151
CGTGTCTCTAGGCACAGGATTTTGTGTG
+
BBBBBBBCBBC@BBB>;<4444/9AA@@
@HQ5V4:00215:00174
TGATACGTCTCCTTCCTTAGTTACTTCA
+
BBBABBC?@?B@B@BADABAB?BBB@BB
@HQ5V4:00219:00168
CGTGTCTCTAGGCACAGGATTTTGTGTAG
+
BBD@?ACCGDBB=<<CA=AACC:==<CB9
@HQ5V4:00221:00150
CGTGTCTCTAGGCACAGGATTTTGTGTAG
+
BBBCBCBBDCC?;99<<8<9DB6<<99?9
@HQ5V4:00224:00159
CGTGTCTCTAGGCACAGGATTTTGTGTAG
+
BBABBCDDCCCABBCBB?@@@@6=BC999
@HQ5V4:00224:00197
TACTGAGCTACACACACAGAAAGATTGGT
+
AABBBBCBCBBBA@<;9A99909>>=@ED
@HQ5V4:00225:00150
CGTGTCTCTAGGCACAGGATTTTGTGTAG
+
AAAABBDDAAA@BBBCC@ABBB9ADCFC@
@HQ5V4:00225:00184
CGTGTCTCTAGGCAAGGATTTTGTGTAG
+
???BBCCCCA@=AA<><9999/9@@@AB
@HQ5V4:00227:00159
CGTGTCTCTAGGCACAGGATTTTGTGTAG
+
BBAABACC??ABBBBB@:4444,4ACBCA
@HQ5V4:00229:00173
CGTGTCTCTAGGCACAGGATTTGTGTAG
+
<<AACCDBB;<:9>@99299914999=B
@HQ5V4:00230:00156
CGTGTCTCTAGGCACAGGATTTTGTGTAG
+
@@AABBC@??A@BBBB@:4444-9ACCCB
@HQ5V4:00231:00150
CGTGTCTCTAGGCACAGGATTTTGTGTAG
+
BAABBBBBAA@@CBBBD@?@@@9@DCDCA
@HQ5V4:00231:00166
CGTGTCTCTAGGCACAGGATTTTGTGTAG
+
@@AACBDC???BBBBBC@BDDD:CCCDBA
@HQ5V4:00232:00185
CGTGTCTCTAGGCACAGGATTTTGTGTAG
+
@@@ABBDB???@BBBCC@????6@CCCCA
@HQ5V4:00233:00192
CGTGTCTCTAGGCACAGGATTTTGTGTAG
+
AAAABBDD:::@CBBBA?99994:ACCCA
@HQ5V4:00234:00182
CGTGTCTCTAGGCACAGGATTTTGTGTAG
+
BBBBBCDB:::@CBBBB?=???6?BCCBA
@HQ5V4:00234:00183
TGATACGTCTCCTTCCTTAGTTACTTCA
+
BBB=?BBBBBB>B@B@D@BBB@BBB@BB
@HQ5V4:00234:00198
CGTGTTTCTAGGCACAGGATTTTGTGTAG
+
BBBBCB@@AAABABBBD@DCCC:BBCCCB
@HQ5V4:00235:00165
CGTGTCTCTAGGCACAGGATTTTGTGTAG
+
AAAABBCC@AA@BBBBDBBBBB9ADCEB?
@HQ5V4:00237:00194
TCTCTATGCGCTCCACATGTCTAAGGT
+
CCCC?AACDCCBB@BAA?@>>9:6;@A
@HQ5V4:00238:00188
CGTGTCTCTAGGCACAGGATTTTGTGTAG
+
AAAABBFB@AA@DBBBB>AAAA9BDCBBA
@HQ5V4:00240:00159
CGTGTCTCTAGGCACAGGATTTTTTGTAGAGG
+
@@ABBBC;<9959>89;:444444(9988992
@HQ5V4:00241:00153
CGTGTCTCTAGGCACAGGATTTTGTGTAG
+
BBAAABCCBBC@DBBBA?>???6=@ABB9
@HQ5V4:00241:00189
CGTGTCTCTAGGCACAGGATTTTGTGTAG
+
BBBBBBCCAAA@AEBDC@CDDC:CCDCB?
@HQ5V4:00242:00198
TCTCTATGCGCTCCACATGTCTAAGGT
+
DABCCCCCCCCBB>@9<9999>>;B@<
@HQ5V4:00243:00177
CGTGTCTCTAGGCACAGGATTTTGTGTAG
+
BBB@BBCAADB@BBBBB>999919BBBD?
@HQ5V4:00246:00158
CGTGTCTCTAGGCACAGGATTTTGTGTAG
+
B@AAAAAA?A@?@BBBB@BBCC:ECECB?
@HQ5V4:00247:00198
CGTGTCTCTAGGCACAGGATTTTGTGTAG
+
BBBBBBDDCEC?@@ADB@CCEC:CEFCB?
@HQ5V4:00248:00171
TGATACGTCTCCTTCCTTAGTTACTCA
+
BCBBBCCB@@B=@=@@D=@AB8;99=9
@HQ5V4:00249:00174
CGTGTCTCTAGGCACGGATTTTGTGTAG
+
CCCCCABBA:?<998/7////*//7///
@HQ5V4:00249:00196
CGTGTCTCTAGGCACAGGATTTTGTGTAG
+
BBBBBBDDAAA@?@AEC@@AAA8ABBBBB
@HQ5V4:00201:00228
CGTGTCTCTAGGCACAGGATTTTGTGTAG
+
CBBBCBCB;<<?CBBEC@BBCC9CCBBBB
@HQ5V4:00201:00230
CGTGTCTCTAGGCACAGGATTTTGTGTAG
+
AAAAAAB@@CC@BBBBB?BBCB:CECCBA
@HQ5V4:00202:00244
CGTGTCTCTAGGCACAGGATTTTGTGTAG
+
BBABCDC:<=BADCCCC@CCCC:EECCCB
@HQ5V4:00204:00216
CGTGTCTCTAGGCACAGGATTTTGTGTAAAGGC
+
BBBBCAAA@AACCBCBH@BBBB7?BC98809A>
@HQ5V4:00205:00221
CGTGTCTCTAGGCACAGGATTTTGTGTAG
+
AAAABBCCCBB@BBB@A<==AA:BDCBB@
@HQ5V4:00205:00246
CGTGTCTCTAGGCACAGGATTTTGTGTAG
+
ABACCCC:>=CBDCCCC@CCEC:CCFCCA
@HQ5V4:00206:00203
CGTGTCTCTAGGCACAGGATTTTGTGTAG
+
B@@ABBBDBBC?BBBDE@AAAA9ACCCC?
@HQ5V4:00206:00233
CGTGTCTCTAGGCACAGGATTTTGTGTAG
+
@@@ABBDDAAA@BBBBB@BBBB:BCCCBA
@HQ5V4:00207:00212
CGTGTCTCTAGGCACAGGATTTTGTGTAG
+
AAAABBDDAA@@CCCDC@CDDD:CDFCB?
@HQ5V4:00211:00209
TACTGAGCTACACACACAGAAAGATTGGT
+
B??=BBCBBBABBBB>;;444-9>>;@CC
@HQ5V4:00211:00244
CGTGTCTCTAGGCACAGGATTTTGTGTAG
+
AAAAAABBDDB@BBAAA@BBBB:BCCBB?
@HQ5V4:00212:00237
TACTGAGCTACACACACAGAAAGATTGGT
+
AABBB@;>12118<?ACCCCC?BBA>??@
@HQ5V4:00213:00201
CGTGTCTCTAGGCACAGGATTTTGTGTAG
+
AABABBBBAAA@CBBCC@CCDD:FDFCB?
@HQ5V4:00213:00207
TACTGAGCTACACACACAGAAAGATTGGT
+
?=??BBBB@BBBAABB:;444-9>><BDD
@HQ5V4:00213:00219
CGTGTCTCTAGGCACAGGATTTTGTGTAG
+
BBBBCCCDAAA=AC@>@=9999/9@A111
@HQ5V4:00215:00229
CGTGTCTCTAGGCACAGGATTTTGTGTAG
+
BBBBCB@BA::7<CAAC@AAAA8ABCCDB
@HQ5V4:00215:00235
CGTGTCTCTAGGCACAGGATTTTGTGTAG
+
BABBBCBBAAAACBBBB@BBBB:CCCEB?
@HQ5V4:00216:00203
CGTGTCTCTAGGCACAGGATTTTGTGTAG
+
AABABCAAAAA@CBBBB@BBBB:CDDBBB
@HQ5V4:00217:00230
ATATCGCGAGGGTATGGAAGACTCTATA
+
BBAB?::;44419A@@=B?AJCCB??@A
@HQ5V4:00218:00231
CGTGTCTCTAGGCACAGGATTTTGTGTAG
+
AAAAABDDACB@DBCBB?B@AA:CDCBE@
@HQ5V4:00219:00200
CGTGTCTCTAGGCACAGGATTTTGTGTAG
+
AAAABBDDAAB@CCBBB@BBCB:CDCCC@
@HQ5V4:00219:00205
CGTGTCTCTAGGCACAGGATTTTGTGTAG
+
@@BBCCDCCCAB??BCC@BBBB:BDCBB9
@HQ5V4:00221:00209
CGTGTCTCTAAGCACAGGATTTTGTGTAG
+
AABBEFCC::::BA==A<9;9;-9@@AB;
@HQ5V4:00222:00203
CGTGTCTCTAGGCGGATTTTGTGTAG
+
@@BBBBCBCC?>;98;BFF9CCDCCB
@HQ5V4:00224:00204
CGTGTCTCTAGGCACAAGATTTTGTGTAG
+
>>AABCFFAAB@BB>>;@BBBC9CDEBBA
@HQ5V4:00226:00243
CGTGTCTCTAGGCACATGGATTTTGTGTAG
+
99;4<A>?944244444494444,499994
@HQ5V4:00227:00224
CGTGTCTCTAGGCACAGGATTTTGTGTAG
+
BBBABBDDAAA@BBBCC@BDBE9CDDCC?
@HQ5V4:00228:00206
CGTGTCTCTAGGCACAGGATTTTGTGTAG
+
BB@@BBCD@AA@BBCBC@CCCC:CDDBBA
@HQ5V4:00228:00241
CGTGTCTCTAGGCACAGGATTTTGTGTAG
+
CCBCCCB:;<<A@@@CCAGCKK:??BCBA
@HQ5V4:00229:00207
CGTGTCTCTAGGCACAGGATTTTGTGTAG
+
@@@ABBCB@AA@BBBBB@BBBB:CDDDC@
@HQ5V4:00231:00244
TGATACGTCTCCTTCCTTAGTTACTTCA
+
BBB??BDCBAA>@>@@CABBA@BBB@BB
@HQ5V4:00233:00243
CGTGTCTCTAGGCACAGGATTTTGTGTAG
+
BBB@BBFC???@CBCBB@????7@DCDC?
@HQ5V4:00236:00236
ATATCGCGAGGGTATGGAAGACTCTATA
+
BA@BBBB??ADBCABB>A@ADDCCA<?7
@HQ5V4:00238:00215
CGTGTCTCTAGGCACAGGATTTTGTGTAG
+
BBB@BCDEGCB@CBBBB@AAAB9BDDEC?
@HQ5V4:00238:00241
ATATCGCGAGGGTATGGAAGACTCTATA
+
BBABBBCBBBC><<<B=A=DCDCDA@@@
@HQ5V4:00241:00224
TCTCTATGCGCTCCACATGTCTAAGGT
+
BDBBECBCBBBBB?CCCCB@AAC@CB=
@HQ5V4:00241:00232
CGTGTCTCTAGGCACAGGATTTTGTGTAG
+
??BBBCBB?AA=A@BCD@CBDK9DCDFHC
@HQ5V4:00241:00244
CGTGTCTCTAGGCACAGGATTTTGTGTAG
+
BBABBBCDAAA@CBBBCCCDCC9CDBBBA
@HQ5V4:00243:00223
CGTGTCTCTAGGCACAGGATTTTGTGTAG
+
>ABCCBCB@?C@CDBDC?CDHHDDEDGBC
@HQ5V4:00243:00246
CGTGTCTCTAGGCACAGGATTTTGTGTAG
+
AAAABBDDAAA@BBBBB@CCCB:CDCCCA
@HQ5V4:00243:00249
TCTCTATGCGCTCCACATGTCTAAGGT
+
BBBB?@ACBCCBD::<CBCCC@ABAAA
@HQ5V4:00247:00214
CGTGTCTCTAGGCACAGGATTTTGTGTAG
+
B@@ABCDEBBB::;CDC@CCCC:CECCCA
@HQ5V4:00247:00225
CGTGTCTCTAGGCACAGGATTTTGTGTAG
+
BBBAABCFBBC>@@BBB?AAAA9ADCBBA
@HQ5V4:00249:00237
CGTGTCTCTAGGCACAGGATTTTGTGTAG
+
@@AABBCFAAC@CBCDC?AACC:CDCCBA
@HQ5V4:00200:00284
CGTGTCTCTAGGCACAGGATTTTGTGTAG
+
BCCCJCBB<==@ABAAA>@@@>6@CA@@C
@HQ5V4:00201:00271
CGTGTCTCTAGGCACAGGATTTTGTGTAG
+
@@AABBCCAAA@BBB@@?AAAA8ABCBBA
@HQ5V4:00201:00298
CGTGTCTCTAGGCACAGGATTTTGTGTAG
+
BBDCCC:>>DCDDCCBB?DBBC:CCCBBB
@HQ5V4:00202:00283
CGTGTCTCTAGGCACAGGATTTTGTGTAG
+
ABAABBCCAAABDBCBF@BCCC:CDBBBC
@HQ5V4:00203:00276
CGTGTCTCTAGGCACAGGATTTTGTGTAG
+
@BB@BBCCAAA@BBBAA>@@AA:@DCCBB
@HQ5V4:00204:00272
CGTGTCTCTAGGCACAGGATTTTGTGTAG
+
@@BABBCCCBB@BBB@@?@AAA8@@CBBB
@HQ5V4:00205:00282
CGTGTCTCTAGGCACAGGATTTTGTGTAG
+
BB@@BBDDAAA@BBBB@:44494;ABBCC
@HQ5V4:00208:00258
CGTGTCTCGAGGCACAGGATTTTGTGTAG
+
DBC??;81//6779BDC@===9,44:@BC
@HQ5V4:00209:00261
CGTGTCTCTAGGCACAGGATTTTGTGTAG
+
AAABCCD:::B@CBBBC?BBCB:BDCCB@
@HQ5V4:00209:00280
CGTGTCTCTAGGCACAGGATTTTGTGTAG
+
@@AAAABBBAC@BBBBB?>???6?BCCC?
@HQ5V4:00209:00287
CGTGTCTCTAGGCACAGGATTTTGTGTAG
+
@@AABAAA??A@BBBBC@AAAA9ACCFBB
@HQ5V4:00210:00268
CGTGTCTCTAGGCACAGGATTTTGTGTAG
+
@@AABBCCBBB@BBCBA>=?=?6?@CCDA
@HQ5V4:00210:00282
CGTGTCTCTAGGCACAGGATTTTGTGTAAGA
+
AAAABBCCCBB@BBBBB@CDDD9>;;44589
@HQ5V4:00211:00295
CGTGTCTCTAGGCACAGGATTTTGTGTAG
+
BBB@BBCCAAA@BBB@@>@@AA8ABCBBA
@HQ5V4:00213:00251
CGTGTCTCTAGGCACAGGATTTTGTGTAG
+
AAAAAA@@@BD@BBBB=:4949,4;ABB@
@HQ5V4:00214:00253
CGTGTCTCTAGGCACAGGATTTTGTGTAG
+
@@BBBBBBBBB@BBBBB@BBBA:BDEBB?
@HQ5V4:00215:00274
CGTGTCTCTAGGCACAGGATTTTGTGTAG
+
@BBCCB::<<B@CBCCC@CCEC:CGCDCB
@HQ5V4:00215:00282
CGTGTCTCTAGGCACAGGATTTTGTGTAG
+
B@BBCC::=GE@CCCCC@DDDD:CDCAA?
@HQ5V4:00215:00289
CGTGTCTCCTAGGCACAGGTTTTTATGTAG
+
BBB;88//,111:8BBBA@CCCC3AAGA@@
@HQ5V4:00217:00258
CGTGTCTCTAGGCACAGGATTTTGTGTAG
+
CCBCBA?AAAA?B@AAGBCCCC9CBBBB@
@HQ5V4:00217:00279
CGTGTCTCTAGGCACAGGATTTTGTGTAG
+
@@BDBCA:<=A@CCDCCACCCC:CCFDCD
@HQ5V4:00219:00273
CGTGTCTCTAGGCACAGGATTTTGTGTAG
+
AAABCCF:::D@CBCBB?@@@@6@BBCCA
@HQ5V4:00220:00252
CGTGTCTCTAGGCACAGGATTTTGTGTAAGA
+
BB@@@AAAABD@BBBD;:1111*/88//-11
@HQ5V4:00220:00277
CGTGTCTCTAGGCACAGGATTTTGTGTAG
+
BBBBBB>113>?@GCGC@CCCC:CCIDEB
@HQ5V4:00226:00290
CGTGTCTCTAGGCACAGGATTTTGTGTAG
+
BBBC>>@:<49:?>>B=<====9AC=@CA
@HQ5V4:00226:00292
TAGTATCAGCCTCGCCATGACATTCC
+
BAC@@ADAA><889929?@@@@@=@5
@HQ5V4:00226:00297
TGATACGTCTCCTTCCTTAGTTACTTCA
+
B@ABBBB;133?>?A?D?C??=?CB@CC
@HQ5V4:00227:00281
CGTGTCTCTAGGCACAGGATTTTGTGTAG
+
@@AACCDC:=>@CBCCC>BBCC9CCDBBA
@HQ5V4:00227:00294
CGTGTCTCTAGGCACAGGATTTTGTGTAG
+
@@AACCDB=>=DDBBBC@CCCE:CCCCCB
@HQ5V4:00228:00291
CGTGTCTCTAGGCACAGGATTTTGTGTAG
+
BBAABBCD???BCBBBB@BBBB:CDCCBA
@HQ5V4:00229:00257
TACTGAGCTACACACACAGAAAGATTGGT
+
B?=?CBCB??@BBECA@@444-9===@DC
@HQ5V4:00231:00263
CGTGTCTCTAGGCACAGGATTTTGTGTAG
+
@@AABCHC@AA?@BBBC@CCDC:CDFDCA
@HQ5V4:00231:00277
CGTGTCTCTTAAGCACAGGATTTTGTGTAG
+
DBB@@@8**)*)**6899;=9:=69::;;=
@HQ5V4:00233:00253
AGCACTGTAGCTGTCACTAGTTACTTGT
+
ABBCBECC=:==211:8BB<=:<==;?C
@HQ5V4:00233:00271
CGTGTCTCTAAGGCACAGGATTTTGTGTAG
+
BBBBB:82,-+-*-A>>>84449-4@@==9
@HQ5V4:00234:00278
ATCAGACACGGACACAGCAGAACACAC
+
BAAABB@A;<8;BBBCCDDCC@CCBBB
@HQ5V4:00234:00297
CGTGTCTCTAGGCACAGGATTTTGTGTAG
+
B@@@ECDD::<@CBBBC@CCBB:BDCBB?
@HQ5V4:00237:00264
ACGAGTGCGTTCCCCATGTCGTAGGTACTC
+
????BBCB==;@==2>9<;BCAAB@:;<<C
@HQ5V4:00239:00272
CGTGTCTCTAGGCACAGGATTTTGTGTAG
+
@BBBEDCCAA@>ABBDC@CCCC:CDBCCB
@HQ5V4:00239:00290
CGTGTCTCTAGGCACAGGATTTTGTGTAG
+
BBBABBBBA?A@BBBBE@????7@DCCB?
@HQ5V4:00239:00294
ACGCTCGACATGCCCAGGTACAGGAG
+
BBAACB?@@CDA?A=A@>@BCCC@ED
@HQ5V4:00241:00298
CGTGTCTCTAGGCACAGGATTTTGTGTAG
+
BBAABCDDAA@@BBBBB>===?6=@CBCA
@HQ5V4:00243:00268
CGTGTCTCTAGGCACAGGGTTTTGTGTAG
+
BABBBBBB>>>111;;CD@CCC9<<=A@@
@HQ5V4:00245:00293
CGTGTCTCTAGGCACAGGATTTTGTGTAG
+
AA@@BCFC@AA@BBBBB>@BAA:BDCCC?
@HQ5V4:00247:00270
CGTGTCTCTAGGCACAGGATTTTGTGTAG
+
AABACCDDACA?BABBC@BBBB9BCCCCB
@HQ5V4:00247:00299
CGTGTCTCTAGGCACAGGATTTTGTGTAG
+
BBB@BCDDACC>A@BBB@@AAA8ABABBB
@HQ5V4:00248:00269
CGTTTCTCTAGGCACAGATTTTGTGTAG
+
=444-99<ACHBAA@;91<<<011/;@=
@HQ5V4:00248:00284
CGTGTCTCTAGGCACAGGATTTTGTGTAG
+
BBBBBCCD@AACDCBBC@CCCC:CCCCCB
@HQ5V4:00248:00290
CGTGTCTCTAGGCACAGGATTTTGTGTAG
+
BBAABDCC::;9<;BBB@CCCC9CCDDCH
@HQ5V4:00200:00327
CGTGTCTCTAGGCACAGGATTTTGTGTAG
+
BBB@BBDDAAA@CBBBC@CCBC9CCECCC
@HQ5V4:00203:00310
CGTGTCTCTAGGCACAGGATTTTGTGTAG
+
ABCBBC:=:ECDCBBB>?>;::6;>://1
@HQ5V4:00203:00348
CGTGTCTCTAGGCACAGGATTTTGTGTAG
+
BBBBBBDDBBB@BBB@@?AAAA8ABCBBA
@HQ5V4:00204:00341
CGTGTCTCTAGGCACAGGATTTTGTGTAG
+
@BBABBBBAAA@BBBBB@BBCB:CCCCBB
@HQ5V4:00205:00335
CGTGTCTAGGCACAGGATTTGTTGTAGAGGT
+
BBBBA@49969B?492///+//,/888=A==
@HQ5V4:00207:00349
CGTGTCTCTAGGCACAGGATTTTGTGTAG
+
@@@AABBBAAB@BBBCC?BABC:CCCCBB
@HQ5V4:00208:00320
TACTGAGCTACACACACAGAAAGATTGGT
+
B?AABB:=<DCCBBCC@@:94-9===@@C
@HQ5V4:00208:00323
TCTTTATGCGCTCCACATGTCTAAGGT
+
CCCB=>D?11/.857/4489999;=<@
@HQ5V4:00210:00320
CGTGTCTCTAGGCACAGGATTTTGTGTAG
+
@@@@@?@@>@E?9944424444,4:9999
@HQ5V4:00211:00336
AGCACTGTAGCTGTCACTATGTTACTTGT
+
9444444999;@=99BBB<:;BB944244
@HQ5V4:00212:00331
CGTGTCTCTAGGCACAGGATTTTGTGTAG
+
AACCCC:==AABCCCCC@CDDE:CDFCC@
@HQ5V4:00214:00300
CGTGTCTCTAGGCACAGGATTTTGTGTAG
+
@ABBCBAAABB@CBBBB@BBDE:CCEDBB
@HQ5V4:00214:00320
CGTGTCTCTAGGCACAGGATTTTGTGTAG
+
?@BABBAAACB@BBBBD@BCBC:BCCCB?
@HQ5V4:00215:00326
AGCACTGTAGCTGTCACTAGTTACTTGT
+
@@EGBABCBCCCBB@BDCC::89>><?D
@HQ5V4:00215:00344
CGTGTCTCTAGGCACAGGATTTTGTGTAG
+
BBDCCC:::DADCBBAB@BBAA:CCCCBB
@HQ5V4:00216:00306
ATCAGACACGGACACAGCAGAACACAC
+
BBBBABABBB?BABBCDECBB?ACBBB
@HQ5V4:00217:00304
ATCAGACACGGACACAGCAGAACACAC
+
BBA??97;<A>AADCBAACCB@BBBBC
@HQ5V4:00217:00312
CGTGTCTCTAGGCACAGGATTTTGTGTAGA
+
@@AABB@@BBC@BBBBA;;;;;5688//11
@HQ5V4:00217:00332
CGTGTCTCTAGGCACAGGATTTTGTGTAG
+
BBBBCCAAAAA@DCBBD@CDCC:CCCCCC
@HQ5V4:00218:00313
TAGTATCAGCCTCGCCATGACGAAGGTATTCC
+
BBCA@ACBEB@BB@@>?BA==996<?>>A=A<
@HQ5V4:00218:00342
CGTGTCTCTAGGCACAGGATTTTGTGTAG
+
@ABABBB@BBD@CBBBD@CCCC:DECDDC
@HQ5V4:00220:00300
CGTGTCTCTAGGCACAGGATTTTGTGTAG
+
@@BCCD::@DCABBBCCBCCKN:AADCBC
@HQ5V4:00220:00322
CGTGTCTCTAGGCACAGGATTTTGTGTAG
+
AA@@@A@@=?@BCBBAA@AAAA8ABCBBA
@HQ5V4:00220:00332
CGTGTCTCTAGGCACAGGATTTTGTGTAG
+
AAAABBBBBCB@CBBAC@CBBB:BCDDBA
@HQ5V4:00220:00334
CGTGTCTCTAGGCACAGGATTTTGTGTAG
+
?@AACCAA?@ACCBBBEBCCCB9DCAAAA
@HQ5V4:00220:00337
CGTGTCTCTAGGCACAGGATTTTGTGTAG
+
AAAAAADDBBC@BBBBB@BBBB:CCCBBA
@HQ5V4:00221:00347
TACTGAGCTACACACACAGAAAGATTGGT
+
@??@BBBBBBBBBADB>A444-9===@BC
@HQ5V4:00222:00321
CGTGTCTCTAGGCACAGGATTTTGTGTAG
+
AAAABBBB@A?@BBB@@?@@AA:@CCAAA
@HQ5V4:00225:00342
CGTGTCTCTAGGCACAGGATTTTGTGTAG
+
BBBBBBDDBBB@BBBBC@BBBB9BDFCC@
@HQ5V4:00231:00313
CGTGTCTCTAGGCACAGGATTTTGTGTAG
+
AA@@BAC@?A@@ABBBB@BBBB:CECCB?
@HQ5V4:00233:00309
AGCACTGTATCACTAGTTACTTGTG
+
BCCBBBFCCCGAAACA@;?442437
@HQ5V4:00233:00326
CGTGTCTCTAGGCACAGGATTTTGTGTAGA
+
B@A>ABDDBBC@BBBB;;;;::6;>8//11
@HQ5V4:00233:00334
ATATCGCGAGGGTATGGAAGACTCTAT
+
DBAAA??9<<B?BBCC@EBAGCBC@>@
@HQ5V4:00235:00312
CGTGTCTCTAGGCACAGGATTTTGTGTAGG
+
CCBCCA@@A9969999@=@CCC:EED=<<=
@HQ5V4:00235:00314
ATATCGCGAGGGTATGGAAGACTTCTATAG
+
@@AA;;<<ACB?BA;929994449943333
@HQ5V4:00235:00349
CGTGTCTCTGGCACAGGATTTGTGTA
+
444444499:896/,,*,,,*,,,,,
@HQ5V4:00236:00304
CGTGTCTCTAGGCACAGGATTTTGTGTAAGGC
+
BBBACCCC::>BDBBDC@CCCC:CEDBB?B@B
@HQ5V4:00237:00335
CGTGTCTCTAGGCACAGGATTTTGTGTAG
+
B@B@BBBBAAA@CBBBB<@@AA8ABCCB?
@HQ5V4:00238:00302
CGTGTCTCTAGGCACAGGATTTTGTGTAG
+
@@@@BCCC@::9;BBBC@CCEC:ECCCCA
@HQ5V4:00238:00329
CGTGTCTCTAGGCACAGGATTTTGTGTAG
+
BBBBBCCCAAA@CCBBC@CDCC:CDFCC@
@HQ5V4:00238:00345
TAGTATCAGCCTCGCCATGACGAAGGTATTCC
+
BAD@@ACBBA>>;;<7;A@@@;;8<@@>@=A<
@HQ5V4:00240:00307
ATATCGCGAGGGTATGGAAGACTCTATA
+
BBAB?=8999919@@@>B>AA@@@BA@A
@HQ5V4:00241:00348
CGTGTCTCTAGGCACAGGATTTTGTGTAG
+
@@@ABBDDAAA@BBCBC@EDCB:CCDCC@
@HQ5V4:00242:00347
CGTGTCTCTAGGCACAGGATTTTGTGTAGA
+
BBBABBDDAAA@CBBB;;;;::6;>8,,--
@HQ5V4:00244:00314
CGTGTCTCTAGGCACAGGATTTTGTGTAG
+
BBB@BBCC???@BBB@A?AAAA8ADCBBA
@HQ5V4:00245:00305
CGTGTCTCTAGGCACAGGATTTTGTGTAG
+
BAB@BBC@???@BBB@A@BBAA8ADCBBA
@HQ5V4:00246:00303
CGTGTCTCTAGGCACAGGATTTTGTGTAG
+
DCBDCCGABCBBCBCAA?AENH:<<>BBA
@HQ5V4:00246:00315
CGTGTCTCTAGGCACAGGATTTTGTGTAG
+
BBA>BCCCAA@ABBBBB?BCCC:BCDCCB
@HQ5V4:00248:00341
TCTCTATGCGCTCCACATGTCTAAGGT
+
BBBCCCCCBABBC@AAAB<<<ACCDA>
@HQ5V4:00249:00322
CGTGTCTCTAGGCACAGGATTTTGTGTAG
+
@@@ABBDDAAA@BBBBC@BBBB:BECBC@
@HQ5V4:00200:00367
CGTGTCTCTAGGCACAGGATTTTGTGTAG
+
BBBBCBBDBBB@BBBDB@????6?@CCCA
@HQ5V4:00200:00387
CGTGTCTCTAGGCACAGGATTTTGTGTAG
+
ABBBB:::BCBAABCDC@@A??7ADCCCB
@HQ5V4:00201:00380
CGTGTCTCTAGGCACAGGATTTTGTGTAG
+
ABCBC:=:BDBCCBBBC?ABBA8ACCBBA
@HQ5V4:00203:00382
CGTGTCTCTAGGCACAGGATTTTGTGTAG
+
ABBBB?AABCB@BBBDC@BAAA9ADCDCA
@HQ5V4:00203:00393
CGTGTCTCTAGGCACAGGATTTTGTGTAG
+
BBBBB9=<BBBECCABB@BBBB8BBDBB?
@HQ5V4:00204:00393
CGTGTCTCTAGACACAGGATTTTGTGTAG
+
BB;;;13>@CA@CCAAA<8898-9?>?@A
@HQ5V4:00208:00388
TACTGAGCTACACACACAGAAAGATTGGT
+
@@@BBBCBBB@AABBB;;444-9>>;@AC
@HQ5V4:00209:00357
CGTGTCTCTAGGCACAGGATTTTGTGTAG
+
@ABBBCBCCCC@CBCBA>@CCC:BBBCAB
@HQ5V4:00211:00359
CGTGTCTCTAGGCACAGGATTTTGTGTAG
+
?@AAAAAA=?@@CBBBB?999914;ABD?
@HQ5V4:00213:00379
CGTGTCTCTAGGCACAGGATTTTGTGTAG
+
BBBBBBBBAAA@BBBBB?BBBB:BBBDBB
@HQ5V4:00216:00357
CGTGTCTCTAGGCACAGGATTTTGTGTAG
+
BBDDCH:>>CDBDCCCC@CCCC:CCCCBB
@HQ5V4:00217:00366
CGTGTCTCTAGGCACAGGATTTTGTGTAG
+
AACBCC:>>AAADCCCC@CCCC:CCCCBC
@HQ5V4:00218:00364
CGTGTCTCTAGGCACAGGATTTTGTGTAG
+
AAAAAAAA=?@@AABBC@BBAA9ABCDC?
@HQ5V4:00221:00372
CGTGTCTCTAGGCACAGGATTTTGTGTAG
+
@BBBBBDDBBC@CBBAA?ABBC:ADBCEB
@HQ5V4:00221:00373
TACTGAGCTACGACACACGATGAAGATTGGT
+
9444444/6/////899444941,///,/,/
@HQ5V4:00222:00355
CGTGTCTCTAGGCACAGGATTTTGTGTAG
+
AA@@BBC@@AABBBB@B@BBBB:CCCCEB
@HQ5V4:00222:00387
CGTGTCTCTAGGCACAGGATTTTGTGTAG
+
@@@ABB@@@AC@BBBB;;;;;;6;:8//1
@HQ5V4:00222:00399
TACTGAGCTACACACACAGAAGA
+
?@@<949>8484=9944444244
@HQ5V4:00223:00372
CGTGTCTCTAGGCACAGGATTTTGTGTAGAG
+
BBBBEBDDBBB@BBBAA?AAAA8ADCCC:::
@HQ5V4:00223:00399
TCTCTATGCGCTCCACATGTCTAAGGT
+
BBBCBBBEDDBAB@CCCBCDBBD@BBB
@HQ5V4:00224:00360
CGTGTCTCTAGGCACAGGATTTTGTGTAG
+
BBBBCCAAABB@CBBBB?CCBC:BCBAAB
@HQ5V4:00224:00387
ACGCTCGACATGCCCAGGTTACAGGAG
+
:439884494449::==<=<9449244
@HQ5V4:00225:00398
CGTGTCTCTAGGCACAGGATTTTGTGTAG
+
B@@BBDE:>=DACBBBC@CCCC:CCCCCA
@HQ5V4:00227:00367
CGTGTCTCTAGCACAGATTTGATGTAGT
+
4444444/8///28111::56/,,,,//
@HQ5V4:00227:00381
CGTGTCTCTAGGCACAGGATTTTGTGTAG
+
@@@CCCB:<<AABBCCC@CCCC9BCCCC?
@HQ5V4:00228:00350
CGTGTCTCTAGGCACAGGATTTGTGTAG
+
@AAABA>9499249>842444-499999
@HQ5V4:00228:00352
CGTGTCTCTAGGCACAGGATTTTGTGTAG
+
ABBBBBCBBBC@CAA?C?9994-9@@?@;
@HQ5V4:00229:00367
CGTGTCTCTAGGCACAGGATTTTGTGTAG
+
CAABCA1111/7:>>>=89999,;@@@AC
@HQ5V4:00234:00353
CGTGTCTCTAGGCACAGGATTTTGTGTAG
+
BBBBBCBB:::ACBB@A@BBAA:@CCCBA
@HQ5V4:00235:00352
TAGTATCAGCCTCGCCATGACGAAGGTATTCC
+
AACDDCBBCB@ABBA@>>ABCCD@C?BAA?AA
@HQ5V4:00235:00360
CGTGTCTCTAGGCACAGGATTTTGTGTAG
+
BBBBBBDDDCC@CBBBC@CCDE:CDFDCB
@HQ5V4:00235:00366
ACGAGTGCGTTCCCCATGTCGTAGGTACTC
+
BB??BBBB>>=?DH:CA@ACBA>A?99<<C
@HQ5V4:00237:00392
CGTGTCTCTAGGCACAGGATTTTGTGTAG
+
AAAAABDDAEA?CBBDC@CCDD:CDCEC@
@HQ5V4:00238:00354
CGTGTCTCTAGCACAGGATTTTGTGTAG
+
AAB@BBA;8111>A@A@BCCC9EFCGCB
@HQ5V4:00238:00373
TAGTATCAGCCTCGCCATGATCGAAGGTATTCCG
+
8444;9<9:B@A9;48>449===9?;8///,/,/
@HQ5V4:00239:00368
CGTGTCTCTAGGCACAGGATTTTGTATAG
+
BBBDCDCCAAA@DBB?=84444-;?>>>:
@HQ5V4:00240:00364
TGATACGTCTCCTTCCTTAGTTACTTCA
+
BBB@@BBBBB?>B@C@C@BBA>ABB?DC
@HQ5V4:00240:00367
CGTGTCTCTAGGCACAGGATTTTGTGTAG
+
BBB@BCDDAA@@BBBBC@CDCB:CDDCCB
@HQ5V4:00241:00353
CGTGTCTCTAGGCACAGGATTTTGTGTAG
+
BBBABBBBAAA@CBBBB@????7?@BCD?
@HQ5V4:00241:00362
CGTGTCTCTAGGCACAGGATTTTGTGTAG
+
BA@@BBDDAAA@CBBBC@BAAA8ADCBB?
@HQ5V4:00243:00386
CGTGTCTCTAGGCACAGGATTTTGTGTAG
+
BBBACCBBAA@@BBB?B@BAAA:DCF:9;
@HQ5V4:00244:00355
CGTGTCTCTAGGCACAGGATTTTGTGTAG
+
BBB@BBDDAA@?BACBD@CDBC:CDCECB
@HQ5V4:00245:00368
CGTGTCTCTAGGCACAGGATTTTGTGTAG
+
AA@@BBDDAA@@BBBBC@BBBB:BECCB?
@HQ5V4:00247:00392
CGTGTCTCTAGGCACAGGATTTTGTGTAG
+
AAAAAADDAAA?AABBB>ABBB:BCCBB?
@HQ5V4:00248:00373
TCTCTATGCGCTCCACATGTCTAAGGT
+
BBBB?A?CBECBC?@@AC@@@BB?BBA
@HQ5V4:00248:00384
CGTGTCTCTAGGCACAGGATTTTGTGTAG
+
B@AABBABAAA@BBBB;;;:::6;;://1
@HQ5V4:00248:00396
CGTGTCTCTAGGCACAGGATTTGTGTAG
+
AAAAAAABAAAEBBB@;:444-999BA@
@HQ5V4:00201:00439
CGTGTCTCTAGGCACAGGTTTGTGTAGAG
+
BBBBBBCBBBB@CDBBD?DC>BCCCCBBG
@HQ5V4:00202:00441
CGTGTCTCTAGGCACAGGATTTTGTGTAG
+
CCCCBCCC<;<?BB@BB?CBCE:DDHCCB
@HQ5V4:00203:00404
CGTGTCTCTAGGCACAGGATTTTGTGTAG
+
BBBBB:::BBC@BBBBB@BBBB:CCCCB?
@HQ5V4:00203:00411
CGTGTCTCTAGGCACAGGATTTTGTGTAG
+
BBBBB?@@BBC@CBBAB@BABB:BCDCBA
@HQ5V4:00207:00433
CGTGTCTCTAGGCACAGGATTTTGTGTAG
+
BBBABBBABCB@CB?==?@@AA8ABCDBA
@HQ5V4:00210:00400
CGTGTCTCTAGGCACAGGATTTTGTGTAG
+
BAABBBBABBD@CBBBB@BBBB:BCCCBA
@HQ5V4:00210:00407
CGTTCTAGGCACAGGATTTTGTGTAGAGGC
+
BBB@A;==@CFCEJBCCCC9CCBBBCCC@C
@HQ5V4:00211:00401
CGTGTCTCTAGGCACAGGATTTTGTGTAG
+
1;;BBBBBAAA@BBBBB<A>AA9BBBCBA
@HQ5V4:00211:00430
CGTGTCTCTAGGCACAGGATTTTGTGTAG
+
AABABCBBAAA@CBB?A?A>BA:CDCBB?
@HQ5V4:00211:00444
CGTGTCTCTAGGCACAGGATTTTGTGTAGAGGCGCACAG
+
AAACCDCDDCCFCCBBC@BGBC5==DCCCCCA<@==BAA
@HQ5V4:00212:00443
ACGCTCGACATGCCCAGGTACAGGAG
+
BBAB9;<BCBDCCB><<8<>>>B>AD
@HQ5V4:00214:00401
CGTGTCTCTAGGCACAGGATTTTGATGTAGA
+
<<<CAAACCEB:<;>>@<9999/94444;94
@HQ5V4:00215:00400
CGTGTCTCTAGGCACAGGATTTTGTTTAG
+
B@BBBCAAAEB@CBBBB@BBBB8ADDAB?
@HQ5V4:00215:00411
CGTGTCTCTAGGCACAGGATTTTGTGTAG
+
BBBABBBBAAB@CBBBC@BBBB9ACDCB?
@HQ5V4:00215:00437
TACTGAGCTACACACACAGAAAGATTGGT
+
?>BCCC::;CCCBBBA@B99909>>;ABD
@HQ5V4:00215:00439
CGTGTCTCTAGGCACAGGATTTTGTGTAG
+
?@BBCC@@?BCBDBBBB@@BBA8AACBBB
@HQ5V4:00220:00407
CGTGTCTCTAGGCACAGGATTTTGTGTAG
+
@@@ABBC@AAA@BBB@@?B@AA8ADCCBB
@HQ5V4:00222:00402
CGTGTCTCTAGGC
+
AAA@BBBBBBD@B
@HQ5V4:00222:00415
CGTGTCTCTAGGCACAGGATTTTGTGTAG
+
BBBBCCD:<<CABBBBC@CCCD:CDFDB?
@HQ5V4:00223:00421
CGTGTCTCTAGGCACAGGATTTGTGTAG
+
AABAAA@@BAB@@@BBB@BBB>BDDCB?
@HQ5V4:00223:00449
CGTGTCTCTAGGCACAGGATTTTGTGTAG
+
CBBBBBBBCHEBCBAABBEHFD9CCAC@B
@HQ5V4:00224:00416
CGTGTCTCTAGGCACAGGATTTTGTGTAG
+
?@@BBBBABBC@CBCCCACCCC:CCCCDA
@HQ5V4:00224:00431
AGCACTGTAGCTGTCACTATTTACTTGT
+
BBCCCCCC:;=BDCHCCBBBC>DBD@BD
@HQ5V4:00224:00445
TCTCTATGCGCTCCACATGTCTAAGG
+
CAAACDCC99<@B?DAA@BBBBD@GA
@HQ5V4:00225:00405
ATCAGACACGGACACAGCAGAACACAC
+
BBBBBBBBBB?BBBBCCBBBC@DBEBB
@HQ5V4:00225:00419
CGTGTCTCTAGGCACAGGATTTTGTGTAG
+
BB@@@AAA>?D@CBBBCACCCC:DCCCB?
@HQ5V4:00225:00422
CGTGTCTCTAGGCACAGGATTTTGTGTAG
+
@@BACCDC==ACDBBC?A??B>5???---
@HQ5V4:00226:00410
CGTGTCTCTAGGCACAGGATTTTGTGTAG
+
AAAAABBBAAB@BBBBB?@@AA:BBBDB?
@HQ5V4:00226:00446
CGTGTCTCTAGGCACAGGATTTTGTGTAG
+
@@@ABBB@=?B@CBBAA?ABAB8@BBCBB
@HQ5V4:00227:00425
CGTGTCTCTAGGCACAGGATTTTGTGTAG
+
BBB@BBBBAAA@CBBAA?BBBA:BBBDB?
@HQ5V4:00227:00439
CGTGTCTCTAAGCACAGGATTTTGTGTAG
+
A?BBBDCC?@>ADBBBB@@@AA8AACCBB
@HQ5V4:00230:00426
CGTGTCTCTAGGCACAGGATTTTGTGTAG
+
BBBBDCCA@@ACCBBAB@CCCC:BCABBB
@HQ5V4:00230:00443
CGTGTCTCTAGGCACAGGATTTTGTGTAG
+
@@@ABBDCAAA@BBB@B@BBBB:CDCCBB
@HQ5V4:00232:00414
CGTGTCTCTAGGCACAGGATTTTGTGTAG
+
BBBBDCFD::>CDBCBCACCCC:ECDCBB
@HQ5V4:00232:00431
ATCAGACACGGACACAGCAGAACACAC
+
BBBA@@@CCC=AABBAADCCC@CCBAB
@HQ5V4:00232:00440
CGTGTCTCTAGGCACAGGATTTTGTGTAG
+
@@@ABBBB;::@DBBBB@EBBC:BCCDBB
@HQ5V4:00239:00422
TCTCTATGCGCTCCACATGTTCTAAGGT
+
;;99=@DAAAA;9549444424:;:;;:
@HQ5V4:00242:00405
CGTGTCTCTAGGCACAGGATTTTGTGTAG
+
AA@@@ABBAAA@BBBA>>@@AA8ADCBB?
@HQ5V4:00243:00424
CGTGTCTCTAGGCACAGGATTTTGTGTAG
+
BBBBCDCCAAAAHCCBC@@@?=6@CBBBC
@HQ5V4:00245:00420
CGTGTCTCTAGGCACAGGATTTTGTGTAG
+
AAAABBDDAAA@CBCBB?ABBC:@CBFCB
@HQ5V4:00246:00416
ACGAGTGCGTTCCCCATGTCGTAGGTACTC
+
BBCABCB@@?5888/99999999959949B
@HQ5V4:00246:00441
CGTGTCTCTAGGCACAGGATTTTGTGTAG
+
BBBBBBDCBBC@BBBBB@@BBC:CBBCCC
@HQ5V4:00246:00448
CGTGTCTCTAGGCACAGGATTTTGTGTAG
+
?@@AAAAA>?@?@BBAB?B@AA:BBCCB?
@HQ5V4:00247:00400
TAGTATCAGCCTCGCCATGACGAAGGTATTCC
+
BBBAABEBCB@?=996;@@@B<;8<@@>@=B=
@HQ5V4:00247:00406
CGTGTCTCTAGGCACAGGATTTTGTGTAG
+
BBBBBCDDAA@@DCBBB@BCCC:CCDCCD
@HQ5V4:00247:00418
CGTGTCTCTAGGCACAGGATTTTGTGTAG
+
@@@AABDDBCB@DBB??=?BBA9CCA@@B
@HQ5V4:00249:00407
CGTGTCTCTAGGCACAGGATTTTGTGTAG
+
BB@@BBB@=AABDBBBB?BCBC:BBCCCA
@HQ5V4:00249:00420
CGTGTCTCTAGGCACAGGATTTTGTGTAG
+
B@@ABBDCAAA@CBB@@=?BBB:CCBBBB
@HQ5V4:00201:00469
CGTGTCTCTAGGCACAGGATTTTGTGTAG
+
@BBBB:::AAE@CCBBBACCCC9BBCDCB
@HQ5V4:00202:00497
ATATCGCGAGGGTATGGAAGACTCTATA
+
BBBBBBCCCCE?CDCC?EDBCBBBBBBA
@HQ5V4:00204:00480
CGTGTCTTCTAGGCACAGGATTTTTGTGTAG
+
D>;<;11,11;A><<8=9294449+494:99
@HQ5V4:00204:00497
CGTGTCTCTAGGCACAGGATTTTGTGTAG
+
BBBBCABGDDB@CBBBC@C@AA:CDCBB?
@HQ5V4:00206:00454
CGTGTCTCTAGGCACAGGATTTTGTGTAG
+
@@BABCBBAAABCBBCB@BA@A9AABCBB
@HQ5V4:00207:00470
CGTGTCTCTAGGCACAGGATTTTGTGTAG
+
AAB@BBDDDAB@AB@@@>@@AA8ACF@@>
@HQ5V4:00208:00480
CGTGTCTCTAGGCACAGGATTTTGTGTAG
+
BBBABBBBBBC@CCBCC@B===9;9<DCB
@HQ5V4:00208:00488
CGTGTCTCTAGGCACAGGATTTTGTGTAG
+
BBBBBEBBAAA@BBBBB@EEBE:CDCCBB
@HQ5V4:00209:00481
CGTGTCTCTAGGCACAGGATTTTGTGTAG
+
A@@BBBCDCCDBFCB@@<9999/9B@@A;
@HQ5V4:00210:00478
CGTGTCTCTAGGCACAGGATTTTGTGTAG
+
BABBBBBBAAC@CBBAA=9;991;@BCCB
@HQ5V4:00210:00481
CGTGTCTCTAGGCACAGGATTTTGTGTAG
+
BBB@BBCDDDB@BBBAA@BBBB:CDCBB@
@HQ5V4:00211:00457
CGTGTCTCTAGGCACAGGATTTTGTGTAG
+
?@BABBBBBBCCCBA?=<====6=>ABB@
@HQ5V4:00212:00454
CGTGTCTCTAGGCACAGGATTTTGTGTAAGG
+
AAABBBBBCCE@BBBBB=AAGH913@<>,1,
@HQ5V4:00214:00452
CGTGTCTCTAGGCACAGGATTTTGTGTAG
+
CBBBDB:<>CB@BB@@A<???@6@>BCCA
@HQ5V4:00214:00489
CGTGTCTCTAGGCACAGGATTTTGTATG
+
A?BDCC:>>CDBCCCCCACCBB9CA@AC
@HQ5V4:00215:00464
CGTGTCTCTAGGCACAGGATTTTGTGTAG
+
B@BBBCAAABB@BBBBBACEDE:CEDCBA
@HQ5V4:00215:00497
CGTGTCTCTAGGCACAGGATTTTGTGTAG
+
@@@AAAAAAHEBFCCA@=9999/9@@999
@HQ5V4:00216:00468
CGTGTCTCTAGGCACAGGATTTGATGTAG
+
9448444499924;:1/,///+//////9
@HQ5V4:00216:00487
CGTGTCTCTAGGCACAGATTTTGTGTAG
+
BBBBCF::>CB?BCAC@9999/9@ABBA
@HQ5V4:00217:00496
CGTGTCTCTAGGCACAGGATTTTGTGTAG
+
AABBBBDDDDA@CBBAA?@@AA8CDCBBA
@HQ5V4:00218:00465
ATATCGCGAGGGTATGGAAGACTCTATA
+
BB@ABBBCBBB>BBCC>AAACBBCB@A>
@HQ5V4:00220:00492
CGTGTCTCTAGGCACAGGATTTTGTGTAG
+
AA@@@AAA>?@@AABBB@EECE9DDDDB?
@HQ5V4:00221:00480
CGTGTCTCTAGGCACAGGATTTTGTGTAG
+
@@@AAABB@A@@CBB?A?BBCB:CDCBB@
@HQ5V4:00224:00451
CGTGTCTCTAGGCACAGGATTTTGTGTAG
+
BBBC::=DBGBACBBACBCCBC:CDECCA
@HQ5V4:00224:00493
CGTGTCTCTAGGCACAGGATTTTGTGTAG
+
@@@BBBDBBCC@BBBBB?@@==4=@BBBC
@HQ5V4:00225:00481
CGTGTCTCTAGGCACAGGATT
+
BA@AABBBC995911/1,/66
@HQ5V4:00226:00463
CGTGTCTCTAGGCACAGGATTTTGTGTAG
+
AAAAAABB@A??BBBBC@?@?@9@CCCB?
@HQ5V4:00226:00469
CGTGTCTCTAGGCACAGGATTTTGTGTAG
+
AAAAAABB@A@@AA@@@@AAAA8CCCBB?
@HQ5V4:00226:00475
CGTGTCTCTAGGCACAGGATTTTGTGTAG
+
AAA@BBDDBBC@@BBBB@BBBB:CDDEC@
@HQ5V4:00227:00452
CGTGTCTCTAGGCACAGGATTTTGTGTAG
+
@@@@BBDDA??@BBBBB@BBCB:BCCBBA
@HQ5V4:00227:00455
CGTGTCTCTAGGCACAGGATTTTGTGTAG
+
BBBABBB@=?@BABB@@?@@AA8ABCDBA
@HQ5V4:00228:00471
CGTGTCTCTAGGCACAGGATTTTGTGTAGA
+
ABBBBCCCBBB@BB@@><9999/9@@1111
@HQ5V4:00231:00466
CGTGTCTCTAGGCACAGGATTTTGTGTAG
+
>AABCCDC:::ABBBBC@CBBC:CDCCBA
@HQ5V4:00234:00459
CGTGTCTCTAGGCACAGGATTTTGTGTAG
+
B@AABBDD??@@CBBA>:4444-9BCCCA
@HQ5V4:00236:00473
CGTGTCTCTCGGCACAGGATTTTGTGTAG
+
ABBBCCDDABB@CBBCC@CCCC:CCCAA>
@HQ5V4:00238:00459
CGTGTCTCTAGGCACAGGATTTTGTGTAG
+
@@@ABBDDAAA@BBBBB?AAAA8ADDBBA
@HQ5V4:00238:00484
CGTGTCTCTAGGCACAGGATTTTGTGTAGA
+
AAAAAABBBCB@CBBBA;AAA?5888//11
@HQ5V4:00239:00491
CGTGTCTCTAGGCACAGGATTTTGTGTAG
+
?@@ABBCBABB@BBBBB@BBBB:CCDCB@
@HQ5V4:00239:00493
CGTGTCTCTAGGCACAGGATTTTGTGTAG
+
AA@@BCCBBBB@CBBBB@BBBB:BCBCBA
@HQ5V4:00240:00466
CGTGTCTCTAGGCACAGGATTTTGTGTAG
+
BBB@BBBCBBB@BBBBB@BBBB:BDCDB?
@HQ5V4:00241:00450
TCTCTATGCGCTCCACATGTCTAAGGT
+
BBBEAAA@@BBBB@BAAACBB@ABACA
@HQ5V4:00242:00465
CGTGTCTCTAGGTCACAGGATTTTGTTGTAGAG
+
44>>99<D99989444//,//66*//,/8866=
@HQ5V4:00242:00469
CGTGTCTCTAGGCACAGGATTTTGTGTAG
+
CBBBCCEDAA@@ECCCD@BBBA9ABCCCA
@HQ5V4:00243:00460
CGTGTCTCTAGGCACAGGATTTTGTGTAG
+
B@@ABBD@BBC@BBBBC@ABBB9ADDCB?
@HQ5V4:00244:00451
CGTGTCTCTAGGCACAGGATTTTGTGTAG
+
@@@AAABBDDB@BBCBB@????7@DCCC@
@HQ5V4:00245:00456
CGTGTCTCTAGGCACAGGATTTTGTGTAG
+
AAAAAABBDDA@BBBB@@AAAA8ADCABA
@HQ5V4:00245:00481
CGTGTCTCTAGGCACAGGATTTTGTGTAG
+
?@AAAAAAB?B@BBB?=94444-4@BBCA
@HQ5V4:00246:00482
CGTGTCTCTAGGCACAGGATTTTGTGTAG
+
CBBBBCCDDCCBAABBC@CCCC9BACAAA
@HQ5V4:00247:00467
CGTGTCTCTAGGCACAGGATTTTGTGTAG
+
AAAABBABBCB@BBBBB@BBBB:BCDCC?
@HQ5V4:00249:00490
CGTGTCTCTAGGCACAGGATTTTGTGTAG
+
AAAAAABB@A?BBBBBB@BCBB:CDCCBA
@HQ5V4:00200:00504
CGTGTCTCTAGGCACAGGTTTTTGTGTAG
+
?@BABBBAA?A@CBBB?;====/=BCFCA
@HQ5V4:00200:00524
CGTGTCTCTAGGCACAGGATTTTGTGTAGA
+
<<<BCBC=<=D@CACBA89<@A4?>A<<<A
@HQ5V4:00201:00548
CGTGTCTCTAGGCACAGGATTTTGTGTAG
+
@@@@BBCCBAC@ABBBB?AABB:BDCAAA
@HQ5V4:00202:00509
CGTGTCTCTAGCACAGATTTGATGTAGTA
+
44444444:4447////6656/////444
@HQ5V4:00203:00544
CGTGTCTCTAGGCACAGGATTTTGTGTAG
+
CCBBC::=BDDACBBECB@A@@8AABCCB
@HQ5V4:00204:00502
ATATCGCGAGGGTATGGAAGACTCTAT
+
BCABBBBAAAFBDCCC:;8<A;;;;;9
@HQ5V4:00205:00541
CGTGTCTCTAGGCACAGGATTTTGTGTAG
+
ABBBBAABBBCBCB??A@CCDJ9AACA@@
@HQ5V4:00206:00527
CGTGTCTCTAGGCACAGGATTTTGTGTAG
+
@@@@BBDDAAA@BBBBB@AAAA9ACCAB@
@HQ5V4:00207:00533
CGTGTCTCTAGGCACAGGATTTTGTGTAG
+
?@BABBAABCBBBBBBB@BBBB:BCCCBA
@HQ5V4:00208:00526
CGTGTCTCTAGGCACAGGATTTTGTGTAG
+
AAAAAA@BBCB@CBBBB@BBCB:BCCBB?
@HQ5V4:00208:00541
ACGAGTGCGTTCCCCATGTCGTAGGTACTC
+
BBBBBBBBBB@CCB:BA??>@@@@?;<=AC
@HQ5V4:00210:00540
CGTGTCTCTAGGCACAGGATTTTGTGTAG
+
?@@AAAAAA?D@BBBB?<=>=>6=@CCD?
@HQ5V4:00211:00542
CGTGTCTCTAGGCACAGGATTTTGTGTAG
+
@@@ABBDDBBB@CBBBE@EBCC:DCCBB?
@HQ5V4:00213:00542
CGTGTCTCTAGGCACAGGATTTTGTGTAG
+
AAAABBCCBBC@CBAA=<99991:@CBCA
@HQ5V4:00214:00514
TACTGAGCTACACACACAGAAAGATTGGT
+
AABBCB@@?@>>99999@9991444:;?>
@HQ5V4:00214:00540
CGTGTCTCTAGGCACAGGATTTTGTGTAG
+
AAB@BBAABCB@BBBAA>AABA:BBBDBA
@HQ5V4:00215:00505
CGTGTCTCTAGGCACAGGATTTTGTGTAG
+
CCBC;;113CBABBBDEDBBBB9BBCBBC
@HQ5V4:00215:00518
CGTGTCTCTAGGCACAGGATTTTGTGTAG
+
AABABCBBAAA@DBBBA>=?=?6=@CBC@
@HQ5V4:00217:00525
CGTGTCTCTAGGCACAGGATTTTGTGTAG
+
@@BBBCBABCB@CBBBB@ABAA9AACBB@
@HQ5V4:00217:00549
CGTGTCTCTAGGCACAGGATTTTGTGTAG
+
@>ABCDAABCCBCBCCB@BCCC9BBBCC?
@HQ5V4:00218:00504
CGTGTCTCTAGGCACAGGATTTTGTGTAAGA
+
?@AABAAA>?D@CBBB?<9999,4;;//,11
@HQ5V4:00218:00506
CGTGTCTCTAGGCACAGGATTTTGTGTAG
+
?@AAAAAA>?D@CBCB>:4449,4;ADCA
@HQ5V4:00221:00524
CGTGTCTCTAGGCACAGGATTTTGTGTAAGA
+
B@>>ABDDA?A@CBBBB?AABB:CB;//,11
@HQ5V4:00222:00507
CGTGTCTCTAGGCACAGGATTTTGTGTAG
+
AAB@BBDBBBB@BBBBB@AAAA9A@CBCA
@HQ5V4:00223:00511
CGTGTCTCTAGGCACAGGATTTTGTGTAG
+
B@AAAAAA>?@@CBB?::4444-9@@BBA
@HQ5V4:00223:00527
CGTGTCTCTAGGCACAGGATTTTGTGTAG
+
@@@@BBBAA?ABCBBAA@BABB:BCFDB?
@HQ5V4:00223:00534
ATCAGACACGGACACAGCAGAACACAC
+
B?@ABDBBBB@CCBCDCDDA@=AB@@@
@HQ5V4:00224:00506
CGTGTCTCTAGGCACAGGATTTTGTGTAG
+
AAAAAAAA=?B@CBB??@BBCB:CCCDB?
@HQ5V4:00225:00548
CGTGTCTCTAGGCACAGGATTTTGTGTAG
+
@@AAABBBA?A@BBBBB@BCBB9BDBBB?
@HQ5V4:00226:00534
CGTGTCTCTAGGCACAGGATTTTGTGTAG
+
?@AAAAAA=?B@BBBBD>AAAA9ABCDB?
@HQ5V4:00227:00514
CGTGTCTCTAGGCACAGGATTTTGTGTAG
+
@@@ABABB===@ABA>>>@@BA:CDCBBA
@HQ5V4:00227:00538
CGTGTCTCTAGGCACAGGATTTTGTGTAG
+
@@AABBBCA??@CBB@@@ACHH:BCCBBA
@HQ5V4:00228:00542
CGTGTCTCTAGGCACAGGATTTTGTGTAG
+
BBBBBBBAB?BBABBCB?=>>>6?@BCD?
@HQ5V4:00229:00546
CGTGTCTCTAGGCACAGGATTTTGTGTAG
+
>>>BDCD:::<ACBDCC@CCCC9BBCCC;
@HQ5V4:00230:00545
CGTGTCTCTAGGCACAGGATTTTGTGTAG
+
BBB@BBD@BBCBBBBB???AA?5:88,,-
@HQ5V4:00232:00541
CGTGTCTCTAGGCACATGGATTTGTGTAG
+
AAAACCDD:::@A;99995999044449A
@HQ5V4:00232:00548
CGTGTCTCTAGGCACAGGATTTTGTGTAG
+
BBBBDCCD::>CICCCC@@@@@6@>BA@<
@HQ5V4:00233:00515
CGTGTCTCTAAGGCACAGGATTTTGTGTAG
+
BAAACA@;4459<>?@>?;9999/99@?==
@HQ5V4:00235:00515
CGTGTCTCTAGGCACAGGATTTGTGTAG
+
;;;844444995444442444-494449
@HQ5V4:00235:00544
CGTGTCTCTAGGCACAGGATTTTGTGTAG
+
@@AABCDD:::ACBBCD@CCCD:CDFDC?
@HQ5V4:00237:00505
CGTGTCTCTAGGCACAGGATTTTGTGTAG
+
B@AABBBBAAB@BBBB=:4949,4;@CCA
@HQ5V4:00238:00500
CGTGTCTCTAGGCACAGGATTTTGTGTAG
+
BBB@BBBBAAD@BBCBB?=>>?6?ACCCA
@HQ5V4:00238:00503
ACGAGTGCGTTCCCCATGTCGTAGGTACTC
+
@@BBBBBBBB@BCC:C:<;CBC8859999@
@HQ5V4:00238:00541
CGTGTCTCTAGGCACAGGATTTTGTGTAG
+
AAAABCDBAAA@BBBBB?BBBB:BDCBB?
@HQ5V4:00239:00529
CGTGTCTCTAGGCACAGGATTTTGTGTAG
+
@@@AABCCBBCBCBBBB>@AAA9AABCB@
@HQ5V4:00240:00504
CGTGTCTCTAGGCACAGGATTTTGTGTAG
+
BBBBBBABBBCBCBBBB@CCCC9<<=CBA
@HQ5V4:00240:00509
CGTGTCTCTACGGCACAGGATTTTGTGTAGA
+
>@>>9=?:::CB@C???;;;>>>5>21///8
@HQ5V4:00242:00503
CGTGTCTCTAGGCACAGGATTTTGTGTAG
+
B@@AABBBBBB@BBBA>94949,4BCBCA
@HQ5V4:00242:00510
CGTGTCTCTAGGCACAGGATTTTGTGTAG
+
@@@ABBB@AAAABBBBB@BBBB:BCDCB?
@HQ5V4:00242:00545
CGTGTCTCTAGGCACAGGATTTTGTGTAG
+
@@AAAABBBAC@BBBA>94444,4ACCCA
@HQ5V4:00245:00510
CGTGTCTCTAGGCACAGGATTTTGTGTAG
+
BBBDCCCAAAC>AAAAA<@@AA7EAGAA@
@HQ5V4:00245:00517
CGTGTCTCTAGGCACAGGATTTTGTGTAG
+
B@AABBAAAAD?BBBBC@CCCC:DECDCA
@HQ5V4:00246:00521
CGTGTCTCTAGGCACAGGATTTTGTGTAG
+
AAAAAAB@@DA@BBBBC@BBBB:BDCCBB
@HQ5V4:00246:00539
CGTGTCTCTAGGCACAGGATTTTGTGTAG
+
@@@@BBDCBBB@BCBBC@BDCC9BDCBB@
@HQ5V4:00247:00517
CGTGTCTCTAGGCACAGGATTTTGTGTAG
+
AAAAAAAABCB@BBBB;;;;;;6;:8//1
@HQ5V4:00201:00551
AGCACTGTAGCTGTCACTAGTTACTTGT
+
BBDCCBACBBBBBBBBBAA9969=8;@@
@HQ5V4:00201:00554
CGTGTCTCTAGGCACAGGATTTTGTGTAG
+
AAAAAABB@AC@BBBBB@>?=?6?@CCC?
@HQ5V4:00201:00561
TAGTATCAGCCTCGCCATGACGAAGGTATTCC
+
@@B@AABBGCAC@BB>B>???8859?999595
@HQ5V4:00205:00574
CGTGTCTCTAGGCACAGGATTTTGTGTAG
+
@@ACCA@AB<;89>>9959999/99@>>@
@HQ5V4:00206:00556
CGTGTCTCTAGGCACAGGATTTTGTGTAG
+
AAAAAAAA=?B@BCBBB?@@@A9ABBBB?
@HQ5V4:00207:00553
CGTGTCTCTAGCACAGATTTGATGTAGA
+
4444444/8///27//18858/////44
@HQ5V4:00215:00558
CGTGTCTCTAGGCACAGGTTTTGTGTAAGA
+
B@BBBCBBBBB@DB?=8,111+1@@11,1/
@HQ5V4:00217:00562
CGTGTCTCTAGGCACAGGATTTTGTGTAG
+
AAAABB@CDCB@BBBCA>99991:@CBC@
@HQ5V4:00217:00576
CGTGTCTCTAGGCACAGGATTTTGTGTAG
+
@@BBBBBBBBB@BBBAA?>>BB:FBCBBB
@HQ5V4:00217:00594
CGTGTCTCTAGGCACAGGATTTTGTGTAG
+
@@BABB@@DDA@BBBBB@BBBB:BCBBBA
@HQ5V4:00218:00587
CGTGTCTCTAGGCACAGGATTTTGTGTAG
+
B@BBBCCCBBB@BBBBC?CBDC9CCCDB@
@HQ5V4:00219:00598
CGTGTCTCTAGGCACAGGATTTTGTGTAG
+
AAAAAABB@AC@BBAAA@CBCB:CCF@@?
@HQ5V4:00220:00575
CGTGTCTCTAGGCACAGGATTTTGTGTAG
+
CB@@ACAAAED><;9>><9999/9949;9
@HQ5V4:00223:00584
CGTGTCTCTAGGCACAGGATTTTGTGTAG
+
@@AAABDDCDC@CBBCC@BBBB9ABBCCA
@HQ5V4:00226:00586
CGTGTCTCTAGGCACAGGATTTTGTGTAG
+
BBBBBBBBAAA@CBBBC@CCCC:DCCCB9
@HQ5V4:00228:00583
ACGCTCGACATGCCCAGGTACAGGAG
+
BBBBBBABABBAAA>AC@CCCCC?B<
@HQ5V4:00229:00582
CGTGTCTCTAGGCACAGGATTTTGTGTAG
+
@@@ABBD@??A@BBBAA>BBCB:CCDCC@
@HQ5V4:00230:00556
CGTGTCTCTAGGCACAGGATTTTGTGTAG
+
BBBBDCE@@@CCCCBBCABCBB7AABBB@
@HQ5V4:00230:00585
CGTGTCTCTAGGCACAGGATTTTGTGTAG
+
B@AABBBB@AC@BBCB=:4444,4;ACCB
@HQ5V4:00231:00577
CGTGTCTCTAGGCACAAGATTTTGTGTAG
+
??AABBBBAAABCB=>;==AA=9BBCDCA
@HQ5V4:00232:00566
CGTGTCTCTAGGCACAGGATTTTGTGTAG
+
@@@ABAAA===@CBBBB@BDCC:CCCDB@
@HQ5V4:00235:00584
CGTGTCTCTAGGCACAGGATTTTGTGTAG
+
BBAABBDD??@@BBBBB@BBBB:CDCCC@
@HQ5V4:00235:00585
CGTGTCTCTAGGCACAGGATTTTGTGTAG
+
?@AABBBB??A@CCB?=:4444-4@@BCA
@HQ5V4:00236:00556
CGTGTCTCTAGGCACAGGATTTTGTGTAG
+
AAAABBA@??A@CBCBB?>>>>6=@BBB@
@HQ5V4:00237:00592
CGTGTCTCTAGGCACAGGATTTTGTGTAG
+
AA@@@BDDBBB@DBBBB>>???6?@DBC@
@HQ5V4:00239:00573
CGTGTCTCTAGGCACAGGATTTTGTGTAG
+
@B?BBCECB@ABA@@>><9999/999DDA
@HQ5V4:00240:00572
TGATACGTCTCCTTCCTTAGTTACTTCA
+
BBB<@ABBBB@?@@A@A@BBB@BBB@BB
@HQ5V4:00240:00578
CGTGTCTCTAGGCACAGGATTTTGTGTAG
+
CCBBBBCCBBA?A??BB?BBCD:CBBEB@
@HQ5V4:00240:00593
TCTCTATGCGCTCCACATGTCTAAGGT
+
BBBBBDCCAABBB@CAA@;;;;96<@<
@HQ5V4:00242:00561
CGTGTCTCTAGGCACAGGATTTTGTGTAG
+
@@AAAAB@BBB@BBBDC@AAAA9ADBBC@
@HQ5V4:00244:00550
CGTGTCTCTAGGCACAGGATTTTGTGTAG
+
AAAAAAAA>?D@CBCBB<=>=>6=@CCB?
@HQ5V4:00244:00591
CGTGTCTCTAGGCACAGGATTTTGTGTAG
+
B@BABBD@BBB@BBAAB@BBBB9CBBAAB
@HQ5V4:00246:00557
CGTGTCTCTAGGCACAGGATTTTGTGTAG
+
@@AAAABDBBB@DCAA=:4449,4BABBA
@HQ5V4:00248:00558
CGTGTCTCTAGGCACAGGATTTTGTGTAG
+
@@AAAAAABCB?AABCB?@AAA9AABCC@
@HQ5V4:00248:00562
CGTGTCTCTAGGCACAGGATTTTGTGTAG
+
AAAABAAABCB@BBBBA<=>=>6=>BBB@
@HQ5V4:00248:00598
ATACACAGCAGAACACACAGAC
+
BBAAABBBBBAB?BCBCCD::;
@HQ5V4:00200:00624
CGTGTCTCTAGGCACAGGATTTTGTGTAG
+
B@@ABBBAAAA@BBCBB?=>=>6?BBDD?
@HQ5V4:00200:00634
CGTGTCTCTAGGCACAGGATTTTGTGTAG
+
@@AAAAAA>?D@CBBBB@BBBB:CCCCBA
@HQ5V4:00201:00623
TATATGACTCCA
+
484444433424
@HQ5V4:00201:00636
TCTCTATGCGCTCCACATGTCTAAGGT
+
@ACEBABBBCCCC?BAA@B;;<<69A9
@HQ5V4:00202:00639
CGTGTCTCTAGGCACAGGATTTTGTGTAG
+
CBCDB:>?BCBAAA;99=9999/9AEBBD
@HQ5V4:00203:00606
CGTGTCTCTAGGCACAGGATTTTGTGTAG
+
@BB@BADDBBB@BBBBE@CDDD:CCCDC@
@HQ5V4:00203:00607
TCTCTATGCGCTCCACATGTCTAAGGT
+
BBBBAAACBBBBB@BBBBBBB;96;?@
@HQ5V4:00203:00611
CGTGTCTCTAGGCACAGGATTTTGTGTAG
+
@BBAB@AAAAACCBBBB?@@@A9ABDCD@
@HQ5V4:00204:00649
CGTGTCTCTAGGCACAGGATTTTGTGTAAGA
+
?BBBCAAABBB@BB??>>>;A;6888,,+--
@HQ5V4:00206:00602
TACTGAGCTACACACACAGAAAGATTGGT
+
@===BBBBBBBBBBB=:;444-9@?<AAD
@HQ5V4:00206:00648
CGTGTCTCTAGGCACAGGATTTTGTGTAG
+
@@?ABCBB@AA@AA@BB@BBCC9BBBBC@
@HQ5V4:00208:00603
CGTGTCTCTAGGCACAGGATTTTGTGTAG
+
B@AAAABBBBC@BBBBB?===?6?BCCC@
@HQ5V4:00208:00623
CGTGTCTCTAGGCACAGGATTTTGTGTAG
+
B@AABBDDAAA@BBBB@:4949,4;ABCA
@HQ5V4:00208:00633
CGTGTCTCTAGGCACAGGATTTTGTGTAGA
+
AAAAAABBA?A@BBBB;;;;;;0688,,--
@HQ5V4:00209:00647
CGTGTCTCTAGGCACAGGATTTTGTGTAG
+
@@ABBBBBABB@DBBBB?CDDC:DFECB@
@HQ5V4:00210:00603
CGTGTCTCTAGGCACAGGATTTTGTGTAAGA
+
BBBABBDDDDB@BBBB::1111*/88//-11
@HQ5V4:00210:00627
CGTGTCTCTAGGCACCAGGATTTTGTGTAG
+
AAAABBDCAAA@BBB@CC@CDDC:CDDCE?
@HQ5V4:00210:00628
CGTGTCTCTAGGGATTTTGTGTAGAGGC
+
?@@AABBBBCCC>AACC:BBBBB@@@@B
@HQ5V4:00212:00642
CGTGTCTCTAGGCACAGGATTTTGTGTAG
+
AAAABBBABBB@CBBDB@>???7?BBCC?
@HQ5V4:00214:00602
CGTGTCTCTAGGCACAGGATTTTGTGTAG
+
BBBBBCAAAABACBBCB@CCBB:CCDDB?
@HQ5V4:00214:00616
CGTGTCTCTAGGCACAGGATTTTGTGTAG
+
@@BBBCBBBBD@BBBBC@????6=@@49;
@HQ5V4:00215:00606
CGTGTCTCTAGGCACAGGATTTTGTGTAG
+
@@BBBCBBAAABCBBBA>99991:@CCCA
@HQ5V4:00215:00649
CGTGTCTCTAGGCACAGGATTTTGTGTAG
+
A?BBBC@?@BB@DB@9=;9994/9DBBCB
@HQ5V4:00217:00631
CGTGTCTCTAGGCACAGGATTTTGTGTAG
+
BBBBBBBBBCB@BBBBB<=>>>6?@BCB?
@HQ5V4:00218:00648
CGTGTCTCTAGGCACAGGATTTTGTGTAG
+
@?ABBBBACCCBAABBB?CBCB9BBCCBC
@HQ5V4:00219:00607
TGATACGTCTCCTTCCTTAGTT
+
BAAABCBBBBB@CCD@BA>==;
@HQ5V4:00221:00602
CGTGTCTCTAGGCACAGGATTTTGTGTAG
+
AAAAABDDAAA@BBBDC@CDCD:CEFDC@
@HQ5V4:00221:00634
CGTGTCTCTAGGCACAGGATTTGTGTAG
+
<9;9444/6//,//4465///+///,,,
@HQ5V4:00223:00642
CGTGTCTCTAGGCACAGGATTTTGTGTAG
+
BBBBCCDBAAA@BBBBB@BBBC:CCDCCB
@HQ5V4:00224:00609
CGTGTCTCTAGGCACAGGATTTTGTGTAG
+
@@AAAABB@AC@BBBBA>99991:@CCCB
@HQ5V4:00225:00635
CGTGTCTCTAGGCACAGGATTTTGTGTAGA
+
BBBABBAABCB@BBBBB@=>>?7?BFDB??
@HQ5V4:00227:00610
CGTGTCTCTAGGCACAGGATTTTGTGTAG
+
BBBBCCDDAA@@BBBBC>BBBC:CCCBBB
@HQ5V4:00228:00649
GTGTCTCTAGGCACAGGATTTTGTGTAG
+
;>>>@@BABCABBCCC@AAAA6@BBAAB
@HQ5V4:00230:00647
TAGTATCAGCCTCGCCATGACGAAGGTATTCC
+
AAC@@ACBBB@??@@=@>@==;97<@9998<6
@HQ5V4:00231:00627
CGTGTCTCTAGGCACAGGATTTTGTGTAGA
+
@@AAAAA@@AD=A@AAA<9999/999999=
@HQ5V4:00232:00602
CGTGTCTCTAGGCACAGGATTTTGTGTAG
+
@ABABCBA??ABCBBB?<999919@@CCA
@HQ5V4:00234:00608
CGTGTCTCTAGGCACAGGATTTTGTGTAG
+
?@AABBBA???BBBBBB@>>>>6?@CCB?
@HQ5V4:00236:00627
CGTGTCTCTAGGCACAGGTTTTTGTGTAG
+
AAAABCDDAA@@CBA>>24449+4ADCDA
@HQ5V4:00237:00611
CGTGTCTCTAGGCACAGGATTTTGTGTAG
+
@@AAAAAABCB@CBB==:4444,4@DBCA
@HQ5V4:00237:00643
CGTGTCTCTAGGCACAGGATTTTGTGTAG
+
BB@AAAAA@@B@CBBBB>=?=?6?>AEB?
@HQ5V4:00240:00605
CGTGTCTCTAGGCACAGGATTTTGTGTAG
+
AAAABCDCGGB?BB??A?@AAA9ADCBB?
@HQ5V4:00240:00629
CGTGTCTCTAGGCACCAGGATTTGTGTAG
+
994444:44442///,/87///+//4444
@HQ5V4:00241:00627
CGTGTCTCTAGGCACAGGATTTTGTGTAG
+
BBB@BBAA=?B@CBCB@:4444,4@@CDB
@HQ5V4:00241:00648
CGTGTCTCTAGGCACAGGATTTTGTGTAG
+
BBBB::<CAADCCCCCC?@@A@6@ABAA;
@HQ5V4:00244:00641
CGTGTCTCTAGGCACAGGATTTTGTGTAG
+
BBB@BBCA@@@@@BBBD@?@@@7@CCDCA
@HQ5V4:00246:00603
CGTGTCTCTAGGCACAGGATTTTGTGTAG
+
@@AABBBDAAA?BB??@@CCCC:CCCBA?
@HQ5V4:00247:00648
CGTGTCTCTAGGCACAGGATTTTGTGTAG
+
AAAAAACC@AA@BBBDC@ABBB9ACDFBA
@HQ5V4:00248:00630
CGTGTCTCTAGGCACAGGATTTTGTGTAG
+
@ABABAAA=?B@BBBB@:9949,4;?DBA
@HQ5V4:00249:00639
CGTGTCTCTAGGCACAGGATTTTGTGTAG
+
BBBABBBB??AABBB>A?C@AA9BCDAA:
@HQ5V4:00201:00674
CGTGTCTCTAGGCACAGGATTTGTGTAG
+
<<BBBBCCD<;7;99999444-499::=
@HQ5V4:00203:00695
CGTGTCTCTAGGCACAGGATTTTGTGTAG
+
BBBBBBAABAD@BBAA=>9=9=6=;BBB@
@HQ5V4:00204:00684
CGTGTCTCTAGGCGACAGGATTTGTTGTAG
+
@;;;A999>11,////28,///+//,/666
@HQ5V4:00205:00663
CGTGTCTCTAGGCACAGGATTTTGTGTAG
+
@@ABBDCBBBB@CDDCD?CBCC:CCCCB?
@HQ5V4:00206:00683
CGTGTCTCTAGGCACAGGATTTTGTGTAG
+
?@@ABBAAC@B@BBEA@<====6=?AAAA
@HQ5V4:00209:00690
CGTGTCTCTAGGCACAGGATTTTGTGTAG
+
BBBBBBCCBBB@AABBB>=?=?6=BCAAA
@HQ5V4:00212:00657
CGTGTCTCTAGGCACAGGATTTTGTGTAG
+
BACBBBBCBBB?B;89>=9999/9BBA><
@HQ5V4:00212:00667
CGTGTCTCTAGGCACAGGATTTTGTGTAG
+
?@BABBCCBDC@DBBBA<9;49-4BCBB;
@HQ5V4:00214:00663
ATCAGACACGGACACAGCAGAACACAC
+
BABB:;;<AA>BBBBBBBCCCBCB>=;
@HQ5V4:00215:00672
CGTGTCTCTAGGCACAGGATTTTGTGTAG
+
?@BABBCCBBB@BBBBB<=?=?6=@CCC@
@HQ5V4:00216:00656
CGTGTCTCTAGGCACAGGATTTTGTGTAG
+
??BAAA==ABB@CBB=:94444/9@@ACA
@HQ5V4:00218:00672
CGTGTCTCTAGGCACAGGATTTTGTGTAG
+
B?BAAB@@B@B@DBBBA<999919;@DB@
@HQ5V4:00218:00680
CGTGTCTCTAGGCACAGGATTTTGTGTAG
+
@@AAABBBBBB@CCA@=94444-4@BBCB
@HQ5V4:00219:00658
CGTGTCTCTAGGCACAGGATTTTGTGTAG
+
?@@ABBCCCBB@CBAAB?@@@=6@BCAA@
@HQ5V4:00219:00666
CGTGTCTCTAGGCACAGGATTTTGTGTAG
+
CCB@CCCCAAAACCBBBBBBCCDCDDCC;
@HQ5V4:00219:00673
CGTGTCTCTAGGCACAGGATTTTGTGTAG
+
B@@AAAAA>>ABCBBBA<9949,4@BCC@
@HQ5V4:00220:00674
CGTGTCTCTAGGCACAGGATTTTGTGTAG
+
??@ABBBAAAB@DBBBA<999919BBBC@
@HQ5V4:00221:00696
CGTGTCTCTAGGCACAGGATTTTGTGTAG
+
BBB@BBCAA@D@BBCBC>@AAA9A@CAA?
@HQ5V4:00223:00676
CGTGTCTCTAGGCACAGGATTTTGTGTAG
+
AAA@BBCC?@B@BBBB@94444,4BCBBA
@HQ5V4:00225:00689
CGTGTCTCTAGGCACAGGATTTTGTGTAG
+
>>BBBCCCB??=C@A@B=@>@@4999B@@
@HQ5V4:00225:00692
CGTGTCTCTAGGCACAGGATTTTGTGTAG
+
AA??BCCCA?ACBBBBC?BBCC9BCCBBB
@HQ5V4:00226:00699
CGTGTCTCTAGGCACAGGATTTTGTGTAG
+
@@@ABBCCA?A@BBBB=94449,4@CBBA
@HQ5V4:00228:00662
CGTGTCTCTAGGCACAGGATTTTGTGTAG
+
BBBBCB>==9959>>>><9999/994:;:
@HQ5V4:00228:00690
CGTGTCTCTAGGCACAGGATTTTGTGTAG
+
AAAABBCBAAA@BBBBB>@ACC:BCCEB?
@HQ5V4:00230:00692
CGTGTCTCTAGGCACAGGATTTTGTGTAG
+
??@ABBBB@AA@CBBBA<====6=@BCC@
@HQ5V4:00231:00660
CGTGTCTCTAGGCACAGGATTTGTGTA
+
BBABABB?:;<?B>>99599919BB<1
@HQ5V4:00232:00682
CGTGTCTCTAGGCACAGGATTTTGTGTAG
+
BABBB=@=449<>999><9999/994;99
@HQ5V4:00234:00688
CGTGTCTCTAGGCGACAGGATTTGTTGTAGA
+
<;>@>?9999954444::2444-4424:;8/
@HQ5V4:00236:00657
CGTGTCTCTAGGCACAGGATTTTGTGTAG
+
AA@BECBB@AAABBBBE?BBBA9ACCCCA
@HQ5V4:00236:00665
CGTGTCTCTAGGCACAGGATTTTGTGTAG
+
B@@@BBCC??A@BBBDC@????6?CDBC?
@HQ5V4:00236:00688
CGTGTCTCTAGGCGATTTTGTGTAG
+
@@BABCCC@A@=AC@BBB9ABCCCB
@HQ5V4:00238:00668
CGTGTCTCTAGGCACAGGATTTTGTGTAG
+
@@BABBBBABB@CBBBC@BBBE9BBBBB?
@HQ5V4:00238:00692
CGTGTCTCTAGGCACAGGATTTTGTGTAG
+
??@AABBAABB@BBDBB=?ACB9BCDEC;
@HQ5V4:00241:00658
CGTGTCTCTACGGCACAGGATTTTGTGTAG
+
CCCCCBB==111=B>BCD@BBBB7A99999
@HQ5V4:00242:00660
CGTGTCTCTAGGCACAGGATTTTGTGTAG
+
@@AAAA@@=AA@DBBB>94444-4@BBC@
@HQ5V4:00242:00694
TCTCATGCGCTCCACATGTCTAAGGT
+
BBB@@?AAAABB?B??@CBC;;:<A<
@HQ5V4:00243:00652
TCTCTATGCGCTCCACATGTTC
+
AABBBBBBAECBC?A922**)*
@HQ5V4:00244:00656
CGTGTCTCTAGGCACAGGATTTTGTGTAG
+
@>BABBBBBBD@CBAA@<===?6=BBCC@
@HQ5V4:00244:00658
CGTGTCTCTAGGCACAGGATTTTGTGTAG
+
??@AAAAA==B@DBCBB>====6=?BCC@
@HQ5V4:00244:00681
CGTGTCTCTAGGCACAGGATTTTGTGTAG
+
BBBABBCCAAA@BCBBCACCBC9BAABC;
@HQ5V4:00245:00663
ATATCGCGAGGGTATGGAAGACTCTATA
+
BBAABB@A99989=AD?A>ADDDNA?@?
@HQ5V4:00245:00670
CGTGTCTCTAGGCACAGGATTTTGAGTAG
+
AAAABBBCCCC@EBBDC@ABAA9ABDCCA
@HQ5V4:00247:00682
CGTGTCTCTAGGCACAGGATTTTGTGTAG
+
BBBABBACAAA?ABBBB<>???6?CCCB?
@HQ5V4:00247:00691
TACTGAGCTACACACACAGAAAGATTGGT
+
B>??BBBBBAABBBB=@;944-9@>=C@C
@HQ5V4:00249:00674
CGTGTCTCTAGGCACAGGATTTTGTGTAGA
+
AAAABCBBAAAADBBB;;;;;;0788//11
@HQ5V4:00200:00731
ATCAGACACGGACACAGCAGAACACAC
+
;<<7497;896;A?@99999959911/
@HQ5V4:00200:00744
CGTGTCTCTAGGCACAGGATTTTGTGTAG
+
BBBABBB@ABBBAB?@@=@ABB9BBCDB;
@HQ5V4:00203:00718
CGTGTCTCTAGGCACAGGATTTTGTGTAG
+
ABBBCDBBAAA@BBBB@:4444,9;ABCB
@HQ5V4:00203:00739
CGTGTCTCTAGGCACAGGATTTTGTGTAG
+
@A>>>999?>?>CB<<;>A@BA7<99A@9
@HQ5V4:00205:00716
CGTGTCTCTAGGCACAGGATTTTGTGTAG
+
ABBBCCBCAAA@??@@@<>>==6@@ABD@
@HQ5V4:00206:00718
CGTGTCTCTAGGCACAGGATTTTGTGTAG
+
BABABCECBBB@CBBCCABBAA9AB>BAA
@HQ5V4:00206:00731
AGCACTGTAGCTGTCACTAGTTACTTGT
+
BBBCCBBBAAADCCDCCAB::69@=7;<
@HQ5V4:00209:00706
AGCACTGTAGCTGTCACTATTTACTTGT
+
@@BCAABBBBCBBBBBBBCBB<?=>?BB
@HQ5V4:00209:00708
AGCACTGTAGCTGTCACTAGTTACTTGT
+
@@CDCCCAABEBBBBBBBCBA;94459@
@HQ5V4:00209:00732
ATATCGCGAGGGTATGGAAGACTCTATA
+
BBBBBBBBBEC>CACB:::<BB@B;:;?
@HQ5V4:00209:00735
CGTGTCTCTAAGCACAGGATTTTGTGTAG
+
99<@@>@A>@<@A>9<<;<<DI:CBA?>9
@HQ5V4:00210:00745
CGTGTCTCTAGGCACAGGATTTTGTGTAG
+
?@ACBCDHBBBAA@@A@;9999/9BA@AB
@HQ5V4:00211:00720
CGTGTCTCTAGGCACAGGATTTTGTGTAG
+
BBBBCCBBBCCAA@ABB>AABB9AAABBA
@HQ5V4:00212:00714
CGTGTCTCTAGGCACAGGATTTTGTGTAGA
+
??BABBA>AAB@DBDB;:1111*/88,,--
@HQ5V4:00213:00736
TGATACGTCTCCTTCCTTAGTTACTTCA
+
@ABBB?B=<;C?CAF@CE;??=>=99:9
@HQ5V4:00214:00735
CGTGTCTCTAGGCACAGGATTTTGTGTAG
+
@@BBCCAA@AA@CBBBB>@@??6=BAAA;
@HQ5V4:00214:00743
CGTGTCTCTAGGCACAGGATTTTGTGTAG
+
BBBBBBBBBBB@BBBB@:4444-4ABCCA
@HQ5V4:00217:00720
TCTCTATGCGCTCCACATGTCTAAGGT
+
BABBBCCCBB@BB@BAABBBB@@=AAB
@HQ5V4:00218:00733
CGTGTCTCTAGGCACAGGATTTTGTGTAG
+
@@@@BBCCAAA@BBBB?<===?6=@CBCA
@HQ5V4:00219:00710
CGTGTCTCTAGGCACAGGATTTTGTGTAG
+
B@BABBCCAAA@BBBB??999919;ABCA
@HQ5V4:00221:00711
ACGAGTGCGTTCCCCATGTCGTAGGTACTC
+
B?B>ABBB@?=@AA7A<<<BCB@A>;;<@C
@HQ5V4:00222:00716
CGTGTCTCTAGGCACAGGATTTTGTGTAG
+
BBBBBBBABBCABBA@A;9999-9@@@A;
@HQ5V4:00223:00700
CGTGTCTCTAAGCACAGGATTTTGTGTAG
+
??BBBCDD@A>ACBBBB?@@@@6@BCBCA
@HQ5V4:00223:00719
CGTGTCTCTAGGCACAGGATTTTGTGTAG
+
@@A@BBBA==BBDBBAA>====6=>>DA@
@HQ5V4:00228:00707
CGTGTCTCTAGGCACAGGATTTTGTGTAG
+
BBBBBCCCAAA@BBCBB<=???6?CA?A?
@HQ5V4:00231:00708
CGTGTCTCTAGGCACAGGATTTTGTGTAG
+
BBBBCDCC::=BCBBAB?CCCC:DCC;;;
@HQ5V4:00232:00711
ACGAGTGCGTTCCCCATGTCGTAGGTACTC
+
?BB@ACBBAA>BHH:D==<AA@9859999C
@HQ5V4:00234:00704
CGTGTCTCTAGGCACAGGATTTTGTGTAG
+
??@ABBBA9;;BCBCBC@CCED9B@@49;
@HQ5V4:00236:00715
CGTTTCTCTAGGCACAGGATTTTGTTGTAG
+
B;:::1111BB=<<9=>59999,99289;>
@HQ5V4:00239:00745
CGTGTCTCTAGGCACAGGATTTTGTGTAG
+
BBB@BCCBAAB@CD@=994444,4@BFCB
@HQ5V4:00240:00727
ACGCTCGACATGCCCAGGTACAGGAG
+
BAA@BBBBCCDCBC>CB?DDCCD@CA
@HQ5V4:00243:00700
CGTGTCTCTAGGCACAGGATTTTGTGTAG
+
BBBBBCCBAAAABBBDB@AAAA9ABCCC?
@HQ5V4:00244:00702
CGTGTCTCTAGGCACAGGATTTTGTGTAG
+
AAAAAAAAA>A@CBBBB>>???6?BCCB?
@HQ5V4:00244:00721
CGTGTCTCTAGGCACAGGATTTTGTGTAG
+
BBBCCDCCCBB@=<=CC@BCKK:DFFCC=
@HQ5V4:00246:00748
ATCAGACACGGACACAGCAGAACACAC
+
BBBB@@@BBA<>@BB>@ACBB?BC@>A
@HQ5V4:00247:00747
CGTGTCTCTAGGCACAGGATTTTGTGTAG
+
>>>ABBBB@AA@CBCBA>=???6?ABCB?
@HQ5V4:00249:00747
CGTGTCTTTAGGCACAGGATTTTGTGTAG
+
BCBBB?>>:=A<??BA@?ACHH:CCDBB@
@HQ5V4:00201:00764
CGTGTCTCTAGGCACAGGATTTTGTGTAG
+
BBBBBBC@AAA@AB??@?BBCB:DCDCC?
@HQ5V4:00204:00785
CGTGTCTCTAGGCACAGGATTTTGTGTAG
+
BBBBBBBBAAA@BBBBB=>???6?@CBB;
@HQ5V4:00205:00771
CGTGTCTCTACGGCACAGGATTTTGTGTAAGA
+
AA@AA999994989@@B;;?;>>1=111/,//
@HQ5V4:00205:00798
CGTGTCTCTAGGCACAGGATTTTGTGTAG
+
BBB@BBB@CBB@ABBDB>AAAA9ABCCDA
@HQ5V4:00207:00769
CGTGTCTCTAGGCACAGGATTTTGTGTAG
+
@@@AABBBBBB@DBBBC>AACD:CCCCA@
@HQ5V4:00207:00779
ACGCTCGACATGCCCAGGTACAGGAG
+
BA@BBBABBCCCCC>AA?ABCBB@CA
@HQ5V4:00211:00758
CGTGTCTCTAGGCACAGGATTTTGTGT
+
BBB@@@999996999<<:;;<<011/8
@HQ5V4:00211:00784
CGTGTCTCTAGGCACAGGATTTTGTGTAG
+
@ABBBCBCBBB@CBBDB?CDCC:CDDCCB
@HQ5V4:00212:00781
CGTGTCTCTAGGCACAGGATTTTGTGTAG
+
B?BBBBCBA@D@BBBBB=@ACC:CCCCCA
@HQ5V4:00214:00761
CGTGTCTCTAGGCACAGGATTTTGTGTAG
+
BBB@BBCCBBB@BBCB@<999919ACCC?
@HQ5V4:00218:00789
CGTGTCTCTAGGCACAGGATTTTGTGTAG
+
??BACCCCAAAAECCBC?CCDC:FCFBBB
@HQ5V4:00219:00778
CGTGTCTCTAGGCACAGGATTTTGTGTAG
+
@@AAABCCAAA@BBBBB?BBBB:CCDBBA
@HQ5V4:00220:00762
CGTGTCTCTAGGCACAGGATTTTGTGTAG
+
@@ABBBCBBBB@CBBCC@CCCC:BDDBBA
@HQ5V4:00220:00778
CGTGTCTCTAGGCACAGGATTTTGTGTAG
+
BBBABBCBBAB@CDBBB>AABB9BCCCBA
@HQ5V4:00221:00778
CGTGTCTCTAGGCACAGGATTTTGTGTAG
+
ABABBBCCADB@BBAAA@EBCB:CDEAA?
@HQ5V4:00222:00789
AGCACTGTAGCTGTCACTAGTTACTTGT
+
@ABBCDAABBCBBB@BBBCAGDABB99:
@HQ5V4:00224:00792
ATATCGCGAGGGTATGGAAGACTCTATAG
+
;@@@@ABB>>><99492424;49444484
@HQ5V4:00225:00778
CGTGTCTCTAGGCACAGGATTTTGTGTAG
+
???ABBBC@AABBB?AB>BCCC:DDCCCB
@HQ5V4:00225:00797
CGTGTCTCTAGGCACAGGATTTTGTGTAG
+
BBBABBCBBAB@CDBB;;;;;;0788,,-
@HQ5V4:00236:00796
CGTGTCTCTAGGCACAGGATTTTGTGTAG
+
AAACBAAB<;<@B<<9B<9999/9AAA@;
@HQ5V4:00238:00755
CGTGTCTCTAGGCACAGGATTTTGTGTAG
+
BBB@BBBBAAA@CBBDD@BBCD:DCCFCB
@HQ5V4:00238:00771
ATATCGCGAGGGTATGGAAGACTCTATA
+
BBBBBBBBBBCACCBB==;>@98999:>
@HQ5V4:00241:00783
CGTGTCTCTAGGCACAGGATTTTGTGTAG
+
BBDCCCABAAB?BAABA=@@BB7AA@C@?
@HQ5V4:00242:00779
CGTGTCTCTAGGCACAGGATTTTGTGTAG
+
AABBCCBB@AA@CBCBC@CBCC:BCECC@
@HQ5V4:00242:00793
CGTGTCTCTAGGCACAGGATTTTGTGTAG
+
A?BBECCCBBB@BBAAA>AAAA9BBEECB
@HQ5V4:00244:00767
CGTGTCTCTAGGCACAGGATTTTGTGTAG
+
BBBBBBBCAAA@BBBBB@BBAA8ACDCEA
@HQ5V4:00245:00782
CGTGTCTCTAGGCACAGGATTTTGTGTAG
+
BBB@BBCCAAA@BBBBB?AAAB9BDFCBB
@HQ5V4:00246:00781
CGTGTCTCTAGGCACAGGATTTTGTGTAG
+
BBBBBBBBCCC@EBBBB@CBCB9@BCCCB
@HQ5V4:00248:00795
CGTGTCTCTAGGCACAGGATTTTGTGTAG
+
BB@@BBCBBBB@CBBBB@BBCB:BFCCC@
@HQ5V4:00200:00832
AGCACTGTAGCTGTCACTAGTTACTTGT
+
@@BBCBBCAA@BBBBBBBBBB?BBC?BB
@HQ5V4:00202:00844
CGTGTCTCTAGGCACAGGATTTTGTGTAG
+
AABBBBBABBBADBA@B>BBCB:CCCCB@
@HQ5V4:00203:00814
CGTGTCTCTAGGCACAGGATTTTGTGTAG
+
ABABCEDCCDC?@@>>?<9999/9?B>@@
@HQ5V4:00206:00847
CGTGTCTCTAGGCACAGGATTTTGTGTAG
+
BBB@BBCCCBB@BBA@A@BACA:BDCBC@
@HQ5V4:00210:00802
CGTGTCTCTAGGCACAGGATTTTGTGTAG
+
@@BBBBBBBBB@BBBBB>>>AA8@BBCBB
@HQ5V4:00210:00806
TGATACGTCTCCTTCCTTAGTTACTTCA
+
?A?;=?BBBBA@BAB@C@ABA>ABC@BC
@HQ5V4:00211:00803
CGTGTCTCTAGGCACAGGATTTTGTGTAG
+
BBBBBBBCBCC?BBBBA?AABB9BCBCBB
@HQ5V4:00213:00815
CGTGTCTCTAGGCACAGGATTTTGTGTAG
+
AA@@@A@@B@B@DBBBB?BBCB:BBBCBA
@HQ5V4:00217:00834
CGTGTCTCTAGGCACAGGATTTTGTGTAAAGGC
+
AAAAAA@@CBB@ABBBC@BCCB:@;;444-9>@
@HQ5V4:00219:00802
CGTGTCTCTAGGCACAGGATTTTGTGTAGA
+
BAABCDCCBBBAA@@BB?BCCC7BB@9999
@HQ5V4:00224:00845
TAGTATCCGCCTCGCCATGATCGAAGGTATTCC
+
;<;;BBG@CDDBA>?699999999:;9444249
@HQ5V4:00225:00844
CGTGTCTCTAGGCACAGGATTTTGTGTAG
+
BBBABACC?@BBBBBDB>=???6@CCBC@
@HQ5V4:00228:00824
CGTGTCTCTAGGCACAGGATTTTGTGTAG
+
??@ABCCBBBB@DDBBB@AAAA9BCCDBA
@HQ5V4:00231:00809
CGTGTCTCTAGGCACAGGATTTTGTGTAG
+
BBBBBDC@::<BJCDCCBCECC:CCCDCA
@HQ5V4:00231:00826
CGTGTCTCTAGGCACAGGATTTTGTGTAG
+
AAAAABBB@=@;>=>9959999/9BB?@A
@HQ5V4:00231:00836
CGTGTCTCTAGGCACAGGATTTTGTGTAG
+
BBBBBCCB:::CCBBBC@CDCC:CDEBCA
@HQ5V4:00231:00840
CGTGTCTCTAGGCACAGGATTTTGTGTAG
+
AAAABBCC??A@BBBBB@BBBB:CDDDCB
@HQ5V4:00233:00819
CGTGTCTCTAGGCACAGGATTTTGTGTAGA
+
BBABCBBB9::@CBBAB@BBAB:BBBCBAC
@HQ5V4:00233:00830
CGTGTCTCTAGGCACAGGATTTTGTGTAG
+
AAAABCDC:::@AA>99<4444-9A@111
@HQ5V4:00233:00833
CGTGTCTCTACGGCACAGGATTTTGTGTAG
+
44444444444424444984444,444499
@HQ5V4:00238:00832
CGTGTCTCTAGGCAGGCACAGGATTTTGTGTAG
+
BABABBCC@A@@BDC@BBCCDABBAA9AAACCE
@HQ5V4:00239:00817
CGTGTCTCTAGGCACAGGATTTTGTGTAG
+
AAAAABBAABB@DBBBC@CCCC:BCCFBB
@HQ5V4:00242:00822
CGTGTCTCTAGGCACAGGATTTGTGTAG
+
:<<<;>><<1/,/,///,///+/////8
@HQ5V4:00247:00818
CGTGTCTCTAGGCGACAGGAT
+
@@@;;<@@<11-1///,/,//
@HQ5V4:00248:00827
CGTGTCTCTAGGCACAGGTTTTTGTGTAG
+
BBBBBCCCCAAC@CCCD@CCCC3BCBBBB
@HQ5V4:00248:00844
CGTGTCTCTAGGCACAGGATTTTGTGTA
+
;;;>>>@>>9951111871111*/696/
@HQ5V4:00200:00878
TCTCTATGCGCTCCACATGTCTAAGGT
+
@@@ABCCCCCC@@=>91////7777;9
@HQ5V4:00215:00851
CGTGTCTCTAGGCACAGGATTTTGTGTAG
+
BBBBBCBBBDC@CDCBC?@@??6?ABCB@
@HQ5V4:00215:00867
TACTGAGCTACACACACATGAAAGATTGGT
+
83444444:444===999;444-4442499
@HQ5V4:00216:00870
CGTGTCTCTAGGCACAGGATTTTGTGTAG
+
AABBBB??@BDBBBBAA;9;;;4;BBFC@
@HQ5V4:00217:00852
CGTGTCTCTAGGCACAGGATTTTGTGTAG
+
BBBBBCCB@AA@DB>=:94444-9B@@AC
@HQ5V4:00218:00850
CGTGTCTCTAGGCACAGGATTTTGTGTAG
+
AA@@@BB@BBB@BBDBA>999;59ABCBB
@HQ5V4:00222:00881
CGTGTCTCTAGGCACAGGATTTTGTGTAG
+
BA>ABCCBCBB@CBBBB?AAAA9ABCCB?
@HQ5V4:00225:00876
CGTGTCTCTAGGCACAGGATTTTGTGTAG
+
ABBCCDDBAAAACBCBB?BBBB9BBBABB
@HQ5V4:00234:00883
CGTGTCTCTAGGCACAGGATTTTGTGTAG
+
AAABBCDD:::ACBBB@<4444-9BBBCC
@HQ5V4:00234:00891
TGATACGTCTCCTTCCTTAGTTATCTTCA
+
@@>>>944499242424234424444244
@HQ5V4:00236:00885
ACGCTCGACATGCCCAGGTACAGGAG
+
BBAAB?99;CDBBCB@A>@@@@B?@A
@HQ5V4:00237:00884
CGTGTCTCCTAGGCACAGGATTTGTGTA
+
A@B<<<<9;>99591///,//8566/,,
@HQ5V4:00237:00899
CGTGTCTCTAGGCACAGGATTTTGTGTAG
+
D@ACCECBAAA@9999959999/999988
@HQ5V4:00238:00883
CGTGTCTCTAGGCACAGGATTTTGTGTAG
+
BBAABCDCCCCACBBB?>@AAA9ADAAAB
@HQ5V4:00246:00871
CGTGTCTCTAGGCACAGGATTTTGTGTAG
+
@@@AABCCADB@BBCB>?999919@CCCC
@HQ5V4:00247:00850
CGTGTCTCTAGGCACAGGATTTTGTGTAG
+
BB@@BBCBBCC@CB@=994444,4A@?>A
@HQ5V4:00247:00885
CGTGTCTCTAGGCACAGGATTTTGTGTAG
+
BA@@@ABBABB@CDBBA>@AAA9ACBCBB
@HQ5V4:00248:00860
CGTGTCTCTAGGCACAGGATTTTGTGTAG
+
@A@CCA>>>9969994424444,444///
@HQ5V4:00202:00941
CGTGTCTCTAGGCACAGGATTTTGTGTAG
+
ABBBBBCCCDC@CBB?=>@===6?@CCC;
@HQ5V4:00203:00906
CGTGTCTCTAGGCACAGGTTTTTGTGTAG
+
ABBBBAAA@AACBB?@;24444+9@@@AA
@HQ5V4:00204:00948
CGTGTCTCTAGGCACAGGATTTTGTGTAG
+
ABBBBBCCCCB?BBB==<94444;BBFC@
@HQ5V4:00206:00941
CGTGTCTCTAGGCACAGGATTTTGTGTAG
+
AAAA@BCCCBB@BBBCC@????7@CCCB?
@HQ5V4:00207:00942
CGTGTCTCTAGGCACAGGATTGTGTAG
+
BBBBBBCBCDD@CABBD@BC?AADCBB
@HQ5V4:00210:00902
CGTGTCTCTAGGCACAGGATTTTGTGTAG
+
@@BBABBCCAB>A@@@A;<<BC6@@@BA9
@HQ5V4:00211:00915
AGCACTGTAGCTGTCACTAGTTACTTGT
+
BBBBBCDB?AAA<<<BBCCCC=AAA=AC
@HQ5V4:00211:00941
CGTGTCTCTAGGCACAGGATTTTGTGTAG
+
@@BBBBBBCBB@AABCC??@??6??BBB?
@HQ5V4:00214:00927
TGATACGTCTCCTTCCTTAGTTACTTCA
+
BBB???CA@AC@B@C?A<;==;@@@=BC
@HQ5V4:00223:00905
CGTGTCTCTAGGCACAGGATTTTGTGTAAGA
+
@@@ABBBBBBB@A@?B>;=>=>0:;;--+--
@HQ5V4:00224:00927
CGTGTCTCTAGGCACAGGATTTTGTGTAG
+
BBBBBBBBCCC@CBCBC@@AAA8ABCA?A
@HQ5V4:00225:00907
CGTGTCTCTAGGCACAGGATTTTGTGTAG
+
??B@BCCBBBD@CBB?=>494919@BCCB
@HQ5V4:00227:00929
CGTGTCTCTAGGCACAGGATTTTGTGTAG
+
??@ABBBBBBB@CCCBA<999919@BBC@
@HQ5V4:00229:00924
CGTGTCTCTAGGCACAGGATTTTGTGTAG
+
?@@@BCFBAAA@CBBBB;=?==6=@CBBA
@HQ5V4:00234:00946
CGTGTTTCTAGGCACAGGATTTTGTGTAG
+
BBBBBB>BAAAC@@A@@>ABCC:CCCDCB
@HQ5V4:00235:00945
CGTGTCTCTAGGCACAGGA
+
BBBB?=AA;;<>FB@>?<9
@HQ5V4:00236:00930
CGTGTCTCTAGGCACAGGATTTTGTGTAG
+
BBBBBBBB:;<?CAABB=@ABC9CCEDC@
@HQ5V4:00238:00940
CGTGTCTCTAGGCACAGGATTTTGTGTAG
+
???BBBBBDCC@ABBAA<====4;;9C@@
@HQ5V4:00239:00948
CGTGTCTCTAGGCACAGGATTTTGTGTAG
+
AA@@BBCBBDB@BBBBB<999919ABBB?
@HQ5V4:00243:00909
CGTGTCTCTAGACGACAGGATTTTGTTGTAG
+
;;9;@>>88--,,,,/7:84444,442488;
@HQ5V4:00245:00944
CGTGTCTCTAGGCACAGGATTTTGTGTAG
+
ABBAACCDCBB@BBB@;:4444-9BC@AA
@HQ5V4:00247:00909
CGTGTCTCTAGGCACAGGATTTTGTGTAG
+
@@BBBCCCCBA?A?==A=@ABB9CCCCC@
@HQ5V4:00248:00920
CGTGTCTCTAGGCACAGGATTTTGTGTAG
+
BBB@BBBBBBB@CCB>>94444,4AAFCB
@HQ5V4:00200:00972
ACGAGTGCGTTCCCCATGTCGTAGGTATC
+
BBD9:<@@>>5999,444/888//,//7/
@HQ5V4:00201:00965
CGTGTCTCTAGGCACAGGATTTTGTGTAG
+
ABBBBBCCCCD@CB@>>;9944/9>999@
@HQ5V4:00201:00998
CGTGTCTCTAGGCACAGGA
+
?AAAAAAA@CC@CBB=;:4
@HQ5V4:00203:00956
CGTGTCTCTAGGCGACAGGATT
+
@81111/,0*,*,,,67;:444
@HQ5V4:00204:00980
CGTGTCTCTAGGCACAGGATTTTGTGTAG
+
BBBBBAABCDC@CA=99;9444/9>>??>
@HQ5V4:00206:00980
CGTGTCTCTAGGC
+
BB<<<C@>>>>69
@HQ5V4:00216:00956
CGTGTCTCTAGGCACAGGAT
+
CBCB;;1/111-19>>><99
@HQ5V4:00217:00967
CGTGTCTCTAGGCACAGGATTTTGTGTAG
+
?ABBBBABBCC@CBBB@?999919BCCBA
@HQ5V4:00224:00971
CGTGTCTCTAGGCACAGGATTTTGTGTAG
+
BAAABBCCAAB@BBCBA<9944-9>CBA@
@HQ5V4:00224:00997
CGTGTCTCTAGGCACAGGA
+
>AAAAAAA@@@BBABA;:4
@HQ5V4:00231:00975
CGTGTCTCTAGGCACAGGATTTTGTGTAG
+
?AAABBBB???@BBBBA:4444-9@@BCB
@HQ5V4:00232:00981
CGTGTCTCTAGGCACAGGATTTTGTGTA
+
AAAAAAAC=??BCBBA;=4444/9@@11
@HQ5V4:00233:00969
CGTGTCTCTAGGCACAGGATTTTGTGTAG
+
BBBBBCBC::>?BBBA@<9999/9AAA@A
@HQ5V4:00235:00984
TGATACGTCTCCTTCCTTAGTTACTT
+
99CAAAC;99>592424234424448
@HQ5V4:00237:00984
CATGTCTCTAGGCACAGGA
+
AAACA@ABBBB?BBA@@<9
@HQ5V4:00241:00956
TGATACGTCTCCTTCCTTAGTTACTTCA
+
BBB@@ABBABA@A?A?C@BAA?BBB@BB
@HQ5V4:00242:00978
CGTGTCTCTAGGCACAGGATTTTGTGTA
+
@AAAAAAA@@@@BACCB?9999,4;;9=
@HQ5V4:00244:00976
TACTGAGCTACACACACAGAAAGATT
+
>>??BBBBAB???BCBCBAAA=A>A@
@HQ5V4:00246:00950
CGTGTCTCTAGGCACAGGATTTTGTGTAGAG
+
<<@ABC==<BB:=<9@@59999/9444;:44
@HQ5V4:00248:00999
CGTGTCTCTAGGCAC
+
CBBBCCCABBB?>11
@HQ5V4:00201:01032
ATCAGACACGGACACAG
+
A??>?AA<<<@CCCCC;
@HQ5V4:00205:01012
CGTGTCTCTAGGC
+
BBBBBBCAAGC@B
@HQ5V4:00206:01003
CGTGTCTCTAGGC
+
BBACCDD<<=CCB
@HQ5V4:00207:01021
CGTGTCTCTAGGCACAG
+
CCC<<<CBBBC>AA@99
@HQ5V4:00208:01022
CGTGTCTCTAGGCACAGGA
+
BA@BBBBBA==BDBBBB@B
@HQ5V4:00209:01007
CGTGTCTCTAGGC
+
AABBBBAABBD@B
@HQ5V4:00211:01017
CGTGTCTCTAGGCACAGGA
+
BBBCCBBBBDC@BBA=984
@HQ5V4:00215:01006
CGTGTCTCTAGGC
+
AABBBC@@@CC@C
@HQ5V4:00224:01014
CGTGTCTCTAGGCACAGGA
+
AAAAAABBB>>?DCHBB?9
@HQ5V4:00227:01028
CGTGTCTCTTACGGCA
+
4944444442444998
@HQ5V4:00236:01018
CGTGTCTCTAGGCGACAGG
+
@@@@BA@@<11-///6,/,
@HQ5V4:00237:01016
TAGTATCAGCCTCGCCATGATCG
+
4444:9@@?B@B98428444994
@HQ5V4:00237:01018
CGTGTCTCTAGGCACAGGA
+
AAAAAAABAAABCBB=:94
@HQ5V4:00241:01023
CGTGTTCTCGTAGCGACATGG
+
BBB992449444444444331
@HQ5V4:00243:01018
ATATCGCGAGGTAG
+
4334444447,///
@HQ5V4:00243:01040
CGTGTCTCTAGGC
+
ABBBBBBBBCD@@
@HQ5V4:00244:01001
CGTGTCTCTAGGCACAGGA
+
BBB@BBCCCBB@BBBBC?C
@HQ5V4:00244:01006
CGTGTCTCTAGGACACAGGA
+
BACCCC@6:66,11//7:89
@HQ5V4:00244:01021
CGTGTCTCTAGGCACAGGA
+
BAAABACCCBB?BBCBB?9
@HQ5V4:00244:01040
CGTGTCTCTAGGC
+
BBBBBBBBBBB@C
@HQ5V4:00247:01017
CGTGTCTCTAGGC
+
BBBBBBAA@AA>B
@HQ5V4:00201:01066
CGTGTCTCTAGGCA
+
BABABAAA?@B@BB
@HQ5V4:00204:01065
CGTGTCTCTAGGC
+
@BBAB=??@@@?A
@HQ5V4:00206:01082
CGTGTCTCTAGGCACAGGGGGGGGATTTTTTTT
+
BBAAAAAA@@@@DBA44444499$999999999
@HQ5V4:00211:01077
CGTGTCTCTAGGCACA
+
BECBBA@ABDC?CAAA
@HQ5V4:00214:01074
CGTGTCTCTAGGC
+
BBBBBC@@@BC@D
@HQ5V4:00218:01062
CGTGTCTCTAGGC
+
@>BBBCA@BBC@D
@HQ5V4:00218:01077
CGTGTCTCTAGGCACA
+
ABBCBBBAACDCCBB=
@HQ5V4:00220:01094
CGTGTCTCTAGGCACAGGA
+
CBBBBBCBDB=;=489959
@HQ5V4:00224:01086
CGTGTCTCTAGG
+
ABBBBAAB@BC@
@HQ5V4:00227:01064
CGTGTCTCTAGGC
+
?@@AAACC?@B?B
@HQ5V4:00229:01074
CGTGTCTCTAGGC
+
AAB>?@:449969
@HQ5V4:00230:01078
CGTGTCTCTAGGC
+
B?ABBBA>===@B
@HQ5V4:00244:01060
CGTGTCTCTAGGCACA
+
@@@ABBA=ABD@CEBB
@HQ5V4:00245:01071
CGTGTCTCTAGGC
+
@@BABAB@ABB@C
@HQ5V4:00246:01059
TAGTATCAGCCTC
+
ABB@AACBBB?=@
@HQ5V4:00248:01059
CGTGTCTCTAGGCACAGGATTTTGTGTAGAGCAAAAAAAA
+
BB@AAACCCBBB??BB>>>>>>07::11-,,//8888;;;
@HQ5V4:00231:01106
ATCAGACACGGACACAGCAGACTG
+
BBBBABABBB=?@B;;82******
@HQ5V4:00233:01108
CGTGTCTCTAAAG
+
1//////4///+/
@HQ5V4:00238:01112
CGTGTCTCTAGGCACAGGATTT
+
AABBBBC?==A>;89<<,1111
@HQ5V4:00242:01100
CGTGTCTCTAGGCA
+
AAAAABBCBCC@B>
@HQ5V4:00251:00017
CGTGTCTCTAGGCACAGGATTTTGTGTAG
+
@A@BBCCCDDD@CBCCC@@???6=;:989
@HQ5V4:00253:00004
CGTGTCTCTAGGCACAGGATTTTGTGTAG
+
BBBBBBDDAAA@BB>=9;9944-9AAADC
@HQ5V4:00256:00004
CGTGTCTCTAGGCACAGGATTTTGTGTAG
+
BBCBCCCBAAAADBA=:94444-9@A@BB
@HQ5V4:00256:00030
CGTGTCTCTAGGCACAGGATTTTGTGTAG
+
AAAAAACC?A@BBBBBC@CBCB:CHEBB?
@HQ5V4:00259:00007
CGTGTCTCTAGGCACAGGATTTTGTGTAG
+
BBBBBHCDCDC?==@==;@A??7AA??>>
@HQ5V4:00261:00045
TCTCTATGCGCTCCACATGTCTAAGGT
+
BBBBAAADABAAB@BAAABBC@ABA@A
@HQ5V4:00263:00014
CGTGTCTCTAGGCACAGGATTTTGTGTAG
+
BBBCCCBA?::5999;;:;;;;011/887
@HQ5V4:00264:00004
CGTGTCTCTAGGCACAGGATTTTGTGTAG
+
BBBCCBBBB::5999>>;9999,944:::
@HQ5V4:00265:00043
CGTGTCTCTAGGCACAGGATTTTGTGTAAAGGC
+
BBBCCBCC@AC=AA@@@=ABCC:CCECCB<@=<
@HQ5V4:00267:00017
CGTGTCTCTAGGCACAGGATTTTGTGTAG
+
BBB@ECDF::=BCB@@<;1111+1>>---
@HQ5V4:00269:00040
CGTGTCTCTAGGCACAGGATTTTGTGTAG
+
@@@ABBDB??@ACBAA@@BBBB:BDCCCB
@HQ5V4:00271:00022
CATGTCTCTAGGCACAGGATTTTGTGTAG
+
110:::@BBBB@CC@@BACDCC:CCCCBA
@HQ5V4:00273:00016
CGTGTCTCTAGGCACAGGATTTTGTGTAG
+
BBBABBDD??@ACB>9=;9944/9BC@BB
@HQ5V4:00277:00007
CGTGTCTCTAGGCACAGGATTTTGTGTAG
+
BBBABBCA??AACCA>;:4444-9BCBCA
@HQ5V4:00278:00004
CGTGTCTCTAGGCACAGGATTTTGTGTAG
+
BBA>BBCC@?A@BBCBC@CCBB:BDEAA?
@HQ5V4:00279:00037
CGTGTCTCTAGGCACAGGATTTTGTGTAG
+
BBB@BBCC??A@ABBCC?ABBE9BDCDD@
@HQ5V4:00283:00027
ATATCGCGAGGGTATGGAAGACTTCTATAG
+
@?A@999944;6944424899989943333
@HQ5V4:00283:00038
CGTGTCTCTAGGCACAGGATTTTGTGTAG
+
B@B@BBBBAAA@BBBBB?AABB:CDCBB?
@HQ5V4:00283:00044
TGATACGTCTCCTTCCTTAGTTACTTCA
+
BBBAAABCBBC@C@B@D@ABB?ABB@EC
@HQ5V4:00286:00040
CGTGTCTCTAGGCACAGGATTTTGTGTAG
+
BBBBBBCCAAA@CBBBB?CCCC:CEEBBB
@HQ5V4:00292:00031
CGTGTCTCTAGGCACAGGATTTTGTGTAG
+
BBBABCCCCDB?AB@==<=9996@BBA@D
@HQ5V4:00294:00009
CGTGTCTCTAGGCACAGGATTTTGTGTAG
+
AAAABBBDAAA@BBBBB@EBBB:BCEBB?
@HQ5V4:00295:00015
CGTGTCTCTAAGCACAGGATTTTGTGTAG
+
ACACB?@A9959<99@A;<<CC9EBCBA9
@HQ5V4:00251:00051
CGTGTCTCTAGGCACAGGATTTTGTGTAG
+
BAAABBCA??AABBAAA@CCCB:CBC@?;
@HQ5V4:00252:00083
CGTGTCTCTAGGCACAGGATTTTGTGTAG
+
@@@ABBBB?AA@CBBCB?>=??6?DCCCA
@HQ5V4:00255:00054
CGTGTCTCTAGGCACAGGATTTTGTGTAG
+
AABABBBBBBC@BBCDC@BCCE9BCCAB@
@HQ5V4:00255:00074
CGTGTCTCTAGGCACAGGATTTTGTGTAGA
+
BBBBBBDBAAA@CBCB?;;;;?5888//11
@HQ5V4:00255:00076
CGTGTCTCTAGGCACAGGATTTTGTGTAG
+
B@BABBBBAAA@BBCBB>999;1:@CCC?
@HQ5V4:00256:00091
CGTGTCTCTAGGCACAGGATTTTGTGTAG
+
AAAAABDBAAA@BBAAB@BDCB:CDCAB:
@HQ5V4:00258:00099
CGTGTCTCTAGGCACAGGATTTTGTGTAG
+
BBBBBCDDAAA@DCCBB@=???6=BCCB@
@HQ5V4:00259:00059
CGTGTCTCTAGGCACAGGATTTTGTGTAG
+
BBCABBCCBBB@DBCCC?DBCC:EDCBB?
@HQ5V4:00259:00074
TAGTATCAGCCTCGCCATGACGAAGGTATTCC
+
BBB@@AEAEA@>>=?8;;@>@;;7<@999=A6
@HQ5V4:00259:00099
ATATCGCGAGGGTATGGAAGACTCTATAGAA
+
BAABBB?????@@?AB>A>ACEDCBAAB@@;
@HQ5V4:00260:00086
CGTGTCTCTAGGCACAGGATTTGATGTAG
+
44884444?9924;:1/,/665///6689
@HQ5V4:00266:00073
CGTGTTCTAGGCACAGGATTTTGTGTAG
+
CBBDC@BAAABCCAA=<994919BCCB@
@HQ5V4:00266:00090
CGTGTCTCTAGGCACAGGATTTTGTGTAG
+
DBBCCFCC<==BBBABA>9999/9B?>@=
@HQ5V4:00267:00078
CGTGTCTCTAGGCACAGGATTTTGTGTAG
+
BBBABBBBBAC@BBBDB@>???6?@CFC?
@HQ5V4:00267:00089
ATATCGCGAGGGTATGGAAGACTCTATA
+
BAABBBBAAAA?ABCC@G?BEEBBB@A>
@HQ5V4:00269:00067
TGATACGTCTCCTTCCTTAGTTATCTTCA
+
<<@>@>=>>94242424234424444899
@HQ5V4:00272:00085
TAGTATCAGCCTCGCCATGACGAAGGTATTCC
+
AAAACCCCCCABCCC@A<<<A==<?>:9:==>
@HQ5V4:00272:00088
CGTGTCTCTAGGCACAGGATTTTGTGTAG
+
B@@ABBCC==AABB@A??@AAA9ADCCB?
@HQ5V4:00273:00097
CGTGTCTCTAGGCACATGGATT
+
@@<<9@88/1/728////,///
@HQ5V4:00274:00065
CGTGTCTCTAGGCACAGGATTTTGTGTAG
+
BBACCCCABEB?BB@@A8<<BB7<<<BC@
@HQ5V4:00274:00084
ATCAGACACGGACACAGCAGAACACAC
+
BABBBAABBB?AABBAAGDDC@FCBBC
@HQ5V4:00275:00055
CGTGTCTCTAGGCACAGGATTTTGTGTAG
+
BBBBBCCBCEDCBBEBC@CCDC:CCCCC@
@HQ5V4:00275:00072
CGTGTCTCTAGGCACAGGATTTTGTGTAG
+
BBBABBDDAAA@CBB?=949491:;ABB;
@HQ5V4:00277:00078
CGTGTCTCTAGGCACAGGATTTTGTGTAG
+
BBDCEDAAA?=;@@911-1111+11/887
@HQ5V4:00281:00068
CGTGTCTCTAGGCACAGGATTTTGTGTAG
+
BBBBBBDCAAA@BBBBA:9494,4??>@C
@HQ5V4:00283:00064
CGTGTCTCTAGGCACAGGATTTTGTGTAG
+
@@AAAABBAAA@BBCCB;=?=?6=@CFC?
@HQ5V4:00284:00061
CGTGTCTCTAGGCACAGGATTTTGTGTAG
+
@@@ABBDCAAA@BBBCB99;BC9BCCBBA
@HQ5V4:00284:00082
CGTGTCTCTAGGCACAGGATTTTGTGTAG
+
AA@@BBCC@AAACBBBA;;>;;6;>8//1
@HQ5V4:00289:00068
CGTGTCTCTAGGCACAGGATTTTGTGTAG
+
BBBBBBCCCEC@BABBC@CBCC9BECCC@
@HQ5V4:00290:00074
CGTGTCTCTAGGCACAGGATTTTGTGTAGAGG
+
AA@@@ACCA?A@BBBAB@BBBB:EDFBB@@@@
@HQ5V4:00290:00090
CGTGTCTCTAGGCACAGGATTTTGTGTAG
+
BBAABBCAAAA@BBBBC@AABB9BDDFB?
@HQ5V4:00294:00074
TCTCTATGCGCTCCACATGTCATAAGGT
+
B:99?@ABB<<<@?@@@<111///777/
@HQ5V4:00299:00072
ACGCTCGACATGCCCAGGTACAGGAG
+
?@@BAC@@AABCCC@AA?ABBCC@BB
@HQ5V4:00253:00110
CGTGTCTCTAGGCACAGGATTTTGTGTAG
+
AAAAAABB@ACBBBBBC@AAAB9ACCBB?
@HQ5V4:00253:00114
CGTGTCTCTAGGCACAGGATTTTGTGTAG
+
@@@AABDBBBB@BBBBB@BBBB:CCCCC?
@HQ5V4:00255:00133
CGTGTCTCTAGGCACAGGATTTTGTGTAG
+
AABBBAB@>995999>?<>DCB9CCFBBB
@HQ5V4:00260:00129
CGTGTCTCTAGGCACAGGTTTTTGTGTAG
+
@@AABBBB???BBBBB@24444+4;@CCB
@HQ5V4:00263:00105
CGTGTCTCTAGGCACAGGATTTTGTGTAG
+
BBBBBBCCBBB@AAABB@AAAB9ADCDC?
@HQ5V4:00263:00115
CGTGTCTCTAGGCACAGGATTTTGTGTAG
+
@A@@BBCCAAA@BBBBB?>???6=@CAB@
@HQ5V4:00264:00113
CGTGTCTCTAGGCACAGGATTTTGTGTAG
+
AA@@@BDDAAA@DCBB@>99991:@ACCA
@HQ5V4:00264:00114
ACGCTCGACATGCCCAGGTACAGGAG
+
CAAABBBBCCCBCD>DE@EBCCC?BB
@HQ5V4:00265:00144
CGTGTCTCTAGGCACAGGATTTTGTGTAG
+
AAAABBDD?A@BCBBBB>@AAA9ACCBBC
@HQ5V4:00270:00139
CGTGTCTCTAGGCACAGGATTTTGTGTAG
+
@@@ABABB@AC@ABBCA?99991:;ABCB
@HQ5V4:00271:00146
ACGAGTGCGTTCCCCATGTCGTAGGTACTC
+
BB??AAABBB@BCC:CA@@CCB?B@;;<=C
@HQ5V4:00272:00132
CGTGTCTCTAGGCACAGGATTTTGTGTAG
+
ADBBBCCCCGB?BB@>@@9999/9DB99<
@HQ5V4:00276:00102
CGTGTCTCTAGGCACAGGATTTTGTGTAG
+
BBBDBBBBBDB?A@>>>599>>4999A@9
@HQ5V4:00276:00120
CGTGTCTCTAGGCACAGGATTTTGTGTAG
+
BBBBBCCCADD@BBBAA>@@AB9BCCCB@
@HQ5V4:00277:00101
TGATACGTCTCCTTCCTTAGTTACTTCAG
+
;<DBBCC;9<B==8=>?;;===>>B>A?=
@HQ5V4:00279:00120
CGTGTCTCTAGGCACAGGATTTTGTGTAG
+
@@BABBCCAA@CCBBBC@CDCC:CDDCC?
@HQ5V4:00280:00114
CGTGTCTCTAGGCACAGGATTTGTGTAG
+
9994444444;=>>===:9>>:944444
@HQ5V4:00280:00137
CGTGTCTCTAGGCACAGGATTTTGTGTAG
+
AAAAAABB@AC@CBBCC?BEBC:CCCCBB
@HQ5V4:00284:00146
CGTGTCTCTAGGCACAGGATTTTGTGTAG
+
@AAABBCDAAA@CBBCC>??BB9BBBCDA
@HQ5V4:00287:00123
CGTGTCTCTAGGCACAGGATTTTGTGTAG
+
AAB@BBCCAAA@BBBBB@CCDC:CCDCBA
@HQ5V4:00288:00138
CGTGTCTCTAGGCACAGGATTTTGTGTAGA
+
AAAAAAAAAAA@CBCC;;????5877//11
@HQ5V4:00289:00136
CGTGTCTCTAGGCACAGGATTTTGTGTAGAGG
+
AAAAABDCAAA@CBCCC@CD>>6?:;9A@:;:
@HQ5V4:00290:00124
TGATACGTCTCTCCT
+
4949>9448::11,/
@HQ5V4:00291:00129
CGTGTCTCTAGGCACAGGATTTTGTGTAG
+
AAAAAACAAAA@BBBBB@CDCB9AD:<;B
@HQ5V4:00291:00142
CGTGTCTCTAGGCACAGGATTTTGTGTAG
+
C:<<DEDBFAA=AB?>@<9999/9944;9
@HQ5V4:00292:00147
ACGAGTGCGTTCCCCATGTCGTAGGTACTC
+
??BBBBBBBB@BCC:E::188;11-1111<
@HQ5V4:00293:00136
CGTGTCTCTAGGCACAGGATTTTGTGTAG
+
BBBBBBDB@BB@C?@?>=::86*/1111?
@HQ5V4:00295:00124
CGTGTCTCTAGGCACAGGATTTTGTGTAG
+
AAAABBDDBBB@CCAA@>=?=?6?@BBB?
@HQ5V4:00296:00145
AGCACTGTAGCTGTCACTAGTTACTTGT
+
;;@@9@AD@@ABAAAA>@@44249;29:
@HQ5V4:00250:00193
CGTGTCTCTAGGCACAGGATTTTGTGTAG
+
AAAAABDDAAA@BBBBB>@AAA9A@BBB?
@HQ5V4:00251:00153
CGTGTCTCTAGGCACAGGATTTTGTGTAG
+
?@?BCCCBBBBBBBBBC@AABB6=@CBB;
@HQ5V4:00251:00193
CGTGTCTCTAGGCACAGGATTTTGTGTAG
+
BBBBCCC?CBCBB@@?C>@@@@6>@BBA;
@HQ5V4:00255:00154
CGTGTCTCTAGGCACAGGATTTTGTGTAG
+
AAAAABDBBBB@BBBBC@AAAB9ADDFB?
@HQ5V4:00256:00177
CGTGTCTCTAGGCACAGGATTTTGTGTAG
+
AAAAAABBAAA@ABBBB>ABBB9CDDBB@
@HQ5V4:00258:00159
CGTGTCTCTAGGCACAGGATTTTGTGTAG
+
AAAABBBBBBC@DBB??=>BBB9CCFCBA
@HQ5V4:00258:00172
TCTCTATGCGCTCCACATGTCTAAGGT
+
AACCAAACBBCBA>B9;9999492494
@HQ5V4:00258:00185
CGTGTCTCTAGGCACAGGATTTTGTGTAG
+
B@B@BBDBBACB@BA>><A=BA:BCCBBA
@HQ5V4:00259:00177
CGTGTCTCTAGGCACAGGATTTTGTGTAG
+
BBBCCCCBBECA:<<AA>ABDB6>>A994
@HQ5V4:00260:00151
CGTGTCTCTAGGCACAGGATTTGTGTAGT
+
994449=??C@89==11,///+/,,,,,,
@HQ5V4:00262:00162
CGTGTCTCTAGGCACAGGATTTTGTGTAG
+
AA@@BBAAAAACAA?==;99996=BCCC@
@HQ5V4:00263:00171
CGTGTCTCTAGGCACAGGATTTTGTGTAG
+
BB@ABBCCAAAABB??=94449,4;A@@A
@HQ5V4:00263:00182
CGTGTCTCTAGGCACAGGATTTTGTGTAG
+
AAAAAABDAAA@ABABA>BCBC9BBBBBA
@HQ5V4:00264:00183
CGTGTCTCTAGACACAGGATTTTGTGTAG
+
9;ADACDDAA@B;;99959944,487344
@HQ5V4:00264:00198
CGTGTCTCTAGGCACAGGATTTTGTGTAG
+
BBBBCCBB991:1--,,*,,,,*,////4
@HQ5V4:00265:00150
CGTGTCTCTAGGCACAGGATTTTGTGTAG
+
BBBABBDDAAA@BBBBB@DCDC:CDDCBA
@HQ5V4:00266:00154
CGTGTCTCTAGGCACAGGATTTGTGTAG
+
BBBCCCDDBBC@CA==>599919@998C
@HQ5V4:00266:00161
CGTGTCTCTAGGCACAGTTTTGTGTAGAG
+
CCCCDCB<<>=59D9<99AA24:::4449
@HQ5V4:00267:00162
CGTGTCTCTAGGCACAGGATTTTGTGTAG
+
B@BABABB??A@BBBB=:4444-4ACBCA
@HQ5V4:00269:00158
CGTGTCTCTAGGCACAGGATTTGGTAG
+
AA>BBCDDCA@=?B=9>=99909<>?C
@HQ5V4:00269:00182
CGTGTCTCTAGGCACAGGATTTTGTGTAG
+
BBBBBCBBBCC?98999599>>/994944
@HQ5V4:00269:00189
ATCAGACACGGACACAGCAGAACACAC
+
BBBB@AABBA?CBDB@@DECC@CCBBB
@HQ5V4:00270:00189
CGTGTCTCTAGGCACAGGATTTTGTGTAG
+
B@@ABBBB??A@CBBA@<====9ADCDC@
@HQ5V4:00271:00198
CGTGTCTCTAGGCACAGGATTTTGTGTAAGAG
+
BBB@BBBBBBB@BBA@:7////+/;;11-111
@HQ5V4:00279:00159
CGTGTCTCTAGGCACAGGATTTTGTGTAG
+
AA@@BACC??A@BBBBB>AACC9BBBBBB
@HQ5V4:00279:00182
ACGAGTGCGTCCCCATGTCGTAGGTACTC
+
>>>>?AAABBBCC:D?88:111<:111<C
@HQ5V4:00279:00185
CGTGTCTCTAGGCACAGGATTTTGTGTAG
+
B@AABBC@?AB@BB>;;:4444/9BCABA
@HQ5V4:00280:00171
TCTCTATGCGCTCCACATGTCTAAGGT
+
BBBABBDCBCBBB?BAA>=@@@@<A=@
@HQ5V4:00280:00175
CGTGTCTCTAGGCACAGGATTTTGTGTAG
+
@@@@BCDAADA@B@>9959999/9>999B
@HQ5V4:00280:00177
CGTGTCTCTAGGCACAGGGAATTTGTGTAGA
+
B@@A@B<>=BAA@>11//+/,//+///6894
@HQ5V4:00280:00181
CGTGTCTCTAGGCACAGGATTTGTGTAG
+
BBBABBBDDDA@CBB;;9444-9ACBCB
@HQ5V4:00283:00188
CGTGTCTCTAGGCACAGGATTTTGTGTAG
+
AAAABBDBAAA@BBB@;24944-9ACBCA
@HQ5V4:00283:00190
CGTGTCTCTAGGCACAGGATTTTGTGTAG
+
BBBBBCDDBBB@CB=:?59999/9FE@AA
@HQ5V4:00284:00175
CGTGTCTCTAGGCACAGGATTTTGTGTAG
+
@AAABABB?AA@D9;;C@BBFC9BB>><B
@HQ5V4:00284:00197
CGTGTCTCTAGGCACAGGAATTGTGTAG
+
BBBBBBCCAAA=>>>9959295994999
@HQ5V4:00285:00159
TGATACGTCTCCTTCCTTAGTTATCTTCAG
+
116684444498=;=:;:.//,////,//4
@HQ5V4:00286:00184
CGTGTCTCTAGGCACAGGATTTTGTGTAG
+
AAAABBCACBB@BBBBB@CDCC:CDDCB?
@HQ5V4:00291:00155
CGTGTCTCTAGGCACAGGATTTTGTGTAG
+
AABBBACCAAA@B?BBC@9499,49;BCC
@HQ5V4:00291:00179
CGTGTCTCTAGGCACAGGATTTTGTGTAG
+
BBBBCCCCAGAACCBCC=@ACC:CDDEBB
@HQ5V4:00293:00157
CGTGTCTCTAGGCACAGGATTTTGTGTAG
+
BB@@BBCA???@ABBAA>>BFF::::ACB
@HQ5V4:00293:00171
CGTGTCTCTAGGCACAGGATTTTGTGTAG
+
AABBBCBCCBB@BABBC@C@B@19<9@@@
@HQ5V4:00295:00178
CGTGTCTCTAGACACAGGATTTTGTGTAG
+
BABBBCDDAA@BBCB;>;=:::01/.6::
@HQ5V4:00295:00188
CGTGTCTCTAGGCACAGGATTTTGTGTAG
+
B@@@BBBB@A?@ABBDC@>???6?@CCBB
@HQ5V4:00297:00167
CGTGTCTCTAGGCACAGGATTTTGTGTAG
+
@@AABAAA@CCBAABBC@BB==6=:;;BB
@HQ5V4:00298:00171
CGTGTCTCTAGGCACAGGATTTTGTGTAG
+
@@CCCCDDBBC@BBB@@?@@CC:CAA@CA
@HQ5V4:00299:00153
CGTGTCTCTAGGCACAGGATTTTGTGTAG
+
@@B@BBCCAAA@BBBDB@AAA=6?@:;;@
@HQ5V4:00299:00159
CGTGTCTCTAGGCACAGGATTTTGTGTAG
+
@@ABCBAAAAA@CBBCA<4444,99999A
@HQ5V4:00256:00222
CGTGTCTCTAGGCACAGGATTTTGTGTAG
+
@@@ABACCAAA@:::BB@CBBA:BCCBB?
@HQ5V4:00261:00241
CGTGTCTCTAGGCACAGGATTTTGTGTAG
+
AAAABBCC@AAB:;;DD@CCCC:CDDCCA
@HQ5V4:00262:00211
CGTGTCTCTAGGCACAGGATTTTGTGTAG
+
BBBBBBBBBDCA@:;;D?BCCC:CCDDCA
@HQ5V4:00262:00241
CGTGTCTCTAGGCACAGGATTTTGTGTAG
+
@@@ABBDDAA@@CBBBD>;;;;-9@B@AA
@HQ5V4:00264:00228
CGTGTCTCTAGGCACAGGATTTTGTGTAG
+
???BBBBC@AA@?9<<CABCCC:CEFCCB
@HQ5V4:00264:00243
CGTGTCTCTAGGCACAGGATTTTGTGTAG
+
BBB@BBDDBBB@BBCB>:99991:@ACC?
@HQ5V4:00266:00203
CGTGTCTCTAGGCACAGGATTTTGTGTAG
+
@@@@BBBBBAC@BBBBB@BBBB:BCDCB?
@HQ5V4:00269:00233
CGTGTCTCTAGGCACAGGATTTTGTGTAG
+
B@@AAACCAAA@BBBAA@EBCB:CCCBB?
@HQ5V4:00269:00234
CGTGTCTCTAGGCACAGGATTTTGTGTAG
+
B@ABBABB@BC@BA9<<@CCDC:CCDECC
@HQ5V4:00269:00235
CGTGTCTCTAGGCACAGGATTTTGTGTAG
+
@@AABBCCAAA@BBBBC?BBBB:CEDBB?
@HQ5V4:00270:00232
CGTGTCTCTAGGCACAGGATTTTGTGTAG
+
BBB@BBCACBBABB::;@CCCB:ECCCC@
@HQ5V4:00272:00238
CGTGTCTCTAGGCACGGATTTTGTGTAG
+
CCCCDCCEBBC?;;;A;>???/999CA>
@HQ5V4:00272:00239
CGTGTCTCTAGGCACAGGATTTTGTGTAG
+
B@B@BBDBBAC@BBB?=?@@AA8ADCBB@
@HQ5V4:00273:00225
CGTGTCTCTAGGCACAGGATTTTGTGTAG
+
CBBBCDCCAA@A==112:?@>>6>C>B@>
@HQ5V4:00274:00218
CGTGTCTCTAGGCACAGGATTTTGTGTAG
+
@@@AAACA??ABBBA@@?A>BA8BDCABA
@HQ5V4:00275:00213
CGTGTCTCTAGGCACAGGATTTTGTGTAG
+
AAAAAACCCAB@BCBAA<=?=?6?@BBB@
@HQ5V4:00277:00243
CGTGTCTCTAGGCACAGGATTTTGTGTAG
+
AA@@BBCAAAAABBB>>>>>AA8ABCBB?
@HQ5V4:00280:00248
CGTGTCTCTAGGCACAGGATTTTGTGTAG
+
AAAABBC@CBB@BBBBB@BABB:BCCBBB
@HQ5V4:00283:00208
CGTGTCTCTAGGCACAGGATTTTGTGTAG
+
BBB@BBDBAAA@DBA>?<9999/9@@@AB
@HQ5V4:00283:00218
CGTGTCTCTAGGCACAGGATTTGTGTAGAG
+
<<<BABABCA@=@@@>@>99919>B11///
@HQ5V4:00285:00224
CGTGTCTCTAGGCACAGGATTTTGTGTAG
+
BBAABBB@BBB@BBCBB=@@@@6=BCBCA
@HQ5V4:00286:00209
CGTGTCTCTAGGCACAGGATTTTGTGTAG
+
AAAABBDC?=?BABBB;94444/9BC@CB
@HQ5V4:00289:00200
CGTGTCTCTAGGCACAGGATTTTGTGTAG
+
AAAAAABBBBC@BBBB@94444,4;ACCA
@HQ5V4:00291:00201
ATCAGATACGGACACAGCAGAATCACACAGAACGT
+
88884;9>BC?@@999@99442448883337133.
@HQ5V4:00292:00207
CGTGTCTCTAGGCACAGGATTTTGTGTAG
+
BBBBCCCD>==BA@@BB=>?A@4<<BBAA
@HQ5V4:00293:00207
TACTGAGCTACACACACAGAAAGATTGGT
+
B>>>BBBBBBBBBCAAAA;;;7<BC@C@C
@HQ5V4:00293:00227
TCTCTATGCGCTCCACATGTCTAAGGT
+
BABE?@ADBBCBB@BAAABBBAA>AAE
@HQ5V4:00294:00211
CGTGTCTCTAGGCACAGGATTTTGTGTAG
+
B@AABBBBAAA@BBBBB@CCCC9BBDCCD
@HQ5V4:00296:00228
CGTGTCTCTAGGCACAGGATTTTGTGTAG
+
BBBBBBCCAAABBBBBC?CBCC:CCCCCB
@HQ5V4:00297:00248
CGTGTCTCTAGGCACAGGATTTTGTGTAGA
+
@@AABBDDAAA@CBBBC?BBAB9@?ACC?@
@HQ5V4:00299:00213
CGTGTCTCTAGGCACAGGATTTTGTGTAG
+
BBBBCBCC??A@CBB;>;>=@:5122@A>
@HQ5V4:00251:00274
CGTGTCTCTAGGCACAGGATTTTGTGTAG
+
BBBABBDDAAA@CBB?=<99491::ABBA
@HQ5V4:00253:00265
CGTGTCTCTAGGCACAGGATTTTGTGTAG
+
BBB?BCDF@?A@BBBDE@CCCD9BBECCA
@HQ5V4:00255:00266
CGTGTCTCTAGGCACAGGATTTTGTGTAG
+
BBBBCDDD:::?CB@;?=9999/999BAB
@HQ5V4:00256:00272
CGTGTCTCTAGGCACAGGTTTTTGTGTAG
+
BBB@BBBBAAA@BCBBA24444+9??ACC
@HQ5V4:00257:00288
CGTGTCTCTAGGCACAGGATTTTGTGTAG
+
BBAABBDDAAA@CBBBB@BBBB:CDCCCE
@HQ5V4:00258:00263
CGTGTCTTAGGCACAGGATTTGTTGTAG
+
BCBC@=?94969>?442444-4489984
@HQ5V4:00258:00291
CGTGTCTCTAGGCACAGGATTTTGTGTAG
+
BAB@BBDDBBB@BBCB>:4444,4ACBCA
@HQ5V4:00259:00273
CGTGTCTCTAGGCACAGGATTTTGTGTAG
+
@@@AABACAAA@BBBBB@BBBB:BCCBB?
@HQ5V4:00263:00281
CGTGTCTCTAGGCACAGGATTTTGTGTAG
+
AAAAAACCAAAB:::BC@CBCB:CCCCB?
@HQ5V4:00265:00271
TGATACGTCTCCTTCCTTAGTTACTTCAG
+
BBBBBBBBBBC>B?BAC@?BB@CDEBDCB
@HQ5V4:00267:00295
CGTGTCTCTAGGCACAGGATTTTGTGGAG
+
BA@@@BCCCBB@BBBBB>AAAA6?@B@B:
@HQ5V4:00268:00286
CGTGTCTCTAGGCACAGGATTTTGTGTAGA
+
@@@>=B;<9BB8<;>@@;9999/9444444
@HQ5V4:00270:00263
TGATACGTCTCCTTCCTTAGTTACTTCA
+
BBB???BBBBB@B@B@D@?AA@>AA@BB
@HQ5V4:00271:00255
CGTGTCTCTAGGCACAGGATTTTGTGTAG
+
AAAAAACCCBB@BBBAB@B@AA:BDCBB?
@HQ5V4:00272:00286
CGTGTCTCTAGGCACAGGATTTTGTGTAG
+
AAAABBBDACA@AA9;;?AAAB9BBBBBA
@HQ5V4:00273:00297
CGTGTCTCTAGGCACAGGATTTTGTGTAG
+
@@@@@ACC?AB@BB@?@@BBCE:CCFCC@
@HQ5V4:00274:00262
CGTGTCTCTAGGCACAGGATTTTGTGTAG
+
BBBB::<CAAACBB<<=ABDBE9CBCA@;
@HQ5V4:00274:00272
CGTGTCTCTAGGCACAGGATTTGATGTAGAC
+
;;8449444::294///7///+///,,00,/
@HQ5V4:00274:00281
CGTGTCTCTAGGCACAGGATTTTGTGTAG
+
AAAABBBBBBC@@BBBB?BBBB:BDDBB@
@HQ5V4:00275:00252
CGTGTCTCTAGGCACAGGATTTTTTTTGTTTAG
+
BAAABBDDAAA@CBBBB@BCCCCCCC%BBB>@B
@HQ5V4:00277:00297
CGTGTCTCTAGGCACAGGATTTTGTGTAG
+
@@@AABCCCBBBBBA?@>?DCC:BCCBB?
@HQ5V4:00280:00256
CGTGTCTCTAGGCACAGGATTTTGTGTAG
+
@@@@BBCCBDB@CBBBB@BBCB:BCCBB?
@HQ5V4:00281:00275
CGTGTCTCTAGGCACAGGATTTTGTGTAG
+
AA@@BBCCAAA@BBBDB@>???6?@DBC@
@HQ5V4:00285:00255
CGTGTCTCTAGGCACAGGATTTTGTGTAG
+
@@@ABBAAAAA@CBBBA@=?=?6?@CCB@
@HQ5V4:00285:00265
CGTGTCTCTAGGCACAGGATTTTGTGTAG
+
B@AABBCCCBB@BBB=::4444/9ACBCA
@HQ5V4:00288:00250
CGTGTCTCTAGGCACAGGATTTTGTGTAG
+
@AAABACCCBB@BBBA87////+1><---
@HQ5V4:00288:00264
ACGAGTGCGTTCCCCATGTCGTAGGTACTC
+
BBB>@@BBBB?CCB9BAAABDBBB@@:<<C
@HQ5V4:00289:00259
CGTGTCTCTAGGCACAGGATTTTGTGTAG
+
BBCBCCCCAAACB===><9999/9ACABA
@HQ5V4:00289:00295
AGCACTAGTTACTTGTGTGC
+
@@A@=@B?CACEC?AACC=1
@HQ5V4:00289:00299
CGTGTCTCTAGGCACAGGATTTTGTGTAG
+
B@B@BCBBBBB@CBBDD@CCCD:DDBBB@
@HQ5V4:00290:00264
CGTGTCTCTAGGCACAGGATTTTGTGTAG
+
AAAAABCCCBB@BBBBB@CDDC9::FEB?
@HQ5V4:00290:00285
CGTGTCTCTAGGCACAGGATTTTGTGTAG
+
AAAABBDDBBB@BBBAA?ABCH::::BB@
@HQ5V4:00290:00297
CGTGTCTCTAGGCACAGGATTTTGTGTAG
+
@@AABBDBBAC@BBBBD@BEBB9CBAAA?
@HQ5V4:00292:00252
CGTGTCTCTAGGCACAGGATTTTGTGTAG
+
CCCBDDCBAAAAA@;;?-1111+//888/
@HQ5V4:00294:00288
CGTGTCTCTAGGCACAGGATTTTGTGTAGA
+
@@@@@BCCAAA@BBBBB?DDCC6==:4499
@HQ5V4:00297:00269
CGTGTCTCTAGGCACAGGATTTTGTGTAG
+
@@@ABBCACAB@BBCBC@BB@;,49999>
@HQ5V4:00297:00282
TACTGAGCTACACACACAGAAAAGATTGGT
+
???ACCCBBBBC@?=9?@9999/99959;=
@HQ5V4:00297:00294
CGTGTCTCTAGGCACAGGATTTTGTGTAG
+
BBBABBD@AABABAA@A<9999-999>AA
@HQ5V4:00298:00260
CGTGTCTCTAGGCACAGGATTTTGTGTAG
+
AAAAAAA?ADB@DCBDB@@=992449<@A
@HQ5V4:00299:00268
ATCAGACACGGACACAGCAGAACACAC
+
BBBBAB?BBB?BBCBBBBDCC@BBBBB
@HQ5V4:00299:00290
CGTGTCTCTAGGCACAGGATTTTGTGTAG
+
<<<<994999964444424444,499944
@HQ5V4:00299:00298
CGTGTCTCTAGGCACAGGATTTTGTGTAG
+
@@@ABBDCAAA@CBBBB?BBCC:BDDABB
@HQ5V4:00250:00308
CATGTCTCTAGGCACAGGATTTTGTGTAG
+
AAABAABBBBB@CACBB@A@B@6@@@BBA
@HQ5V4:00250:00327
CGTGTCTCTAGGCACAGGATTTTGTGTAG
+
B@BABBDDBBC@BBBBC@BECB:CDFDB@
@HQ5V4:00252:00320
CGTGTCTCTAGGCACAGGATTTTGTGTAGA
+
@@@ABBAAAAA@CBBA::::::6;;8//11
@HQ5V4:00252:00331
CGTGTCTCTAGGCACAGGATTTTGTGTAGA
+
@@@AAABB??A@BBBB;;;;;;6;:8//11
@HQ5V4:00254:00305
CGTGTCTCTAGGCACAGGATTTTGTGTAG
+
B@@AABDB@BC@BBBBB?AAAA:CDCBB?
@HQ5V4:00260:00310
CGTGTTTCTAGGCACAGGATTTTGTGTAG
+
@@@@@@<@CCCACAA>>-1111+1;;@>9
@HQ5V4:00261:00313
ACGAGTGCGTTCCCCATGTCGTAGGTACTC
+
BBBBBBB?@@@BCC:CEABCCB=?>?:<<G
@HQ5V4:00261:00321
CGTGTCTCTAGGCACAGGATTTTGTGTAG
+
AAAAAAAA=?B@FBB??@BBBA8ABCCB?
@HQ5V4:00261:00332
CGTGTCTCTAGGCACAGGATTTTGTGTAG
+
AAAAABDDABB@A9;;C@BBBB9BCCCC@
@HQ5V4:00262:00327
CGTGTCTCTAGGCACAGGATTTTGTGTAG
+
BBBBBABDBBC=?9;;C;@@CB9CCCDCE
@HQ5V4:00263:00316
CGTGTCTCTAGGCACTGGATTTTGTGTAG
+
AAAABABDAA@@A@?BD@BCDD9CDD;9;
@HQ5V4:00263:00333
CGTGTCTCTAGGCACAGGATTTTGTGTAG
+
AAAAAABAABGB@?@@B@BCCC9CDDCC@
@HQ5V4:00263:00340
CGTGTCTCTAGGCACAGGATTTTGTGTAG
+
@AAABBDDCEA@@?@BC@BABB:BED@?@
@HQ5V4:00265:00325
CGTATCTCTAGGCACAGGATTTTGTGTAG
+
BB?BBCAABDEACBBBC@DDDC:CDDCCA
@HQ5V4:00266:00326
CGTGTCTCTAGGCACAGGATTTTGTGTAG
+
AAAAAABBBCB@CBBAA@BEBB:CCCDD@
@HQ5V4:00266:00338
CGTGTCTCTAGGCACAGGATTTTGTGTAG
+
B@@ABBCB@@A=4499959>>>4@BBBBA
@HQ5V4:00267:00302
CGTGTCTCTAGGCACAGGATTTTGTGTAG
+
BBBBBCBBABB@C::9C?BBAA:CBCBBA
@HQ5V4:00269:00302
CGTGTCTCTAGGCACAGGATTTTGTGTAG
+
@@BABBC@AAA@B?@@E@CCDC9BDCBB:
@HQ5V4:00269:00329
ATCAGACACGGACACAGCAGAACACAC
+
B@@?ABAAA@>AA>@AA==@B===9;4
@HQ5V4:00269:00335
CGTGTCTCTAGGCACAGGATTTTGTGTAG
+
BBBBBBB@>?D@CB>>>@BBBB:B@:449
@HQ5V4:00269:00341
CTATGCGCTCCACATGTCTAAGGT
+
@@BBCBBBBB@BAABCBBAAAB?B
@HQ5V4:00270:00301
ATATCGCGAGGGTATGGAAGACTCTATA
+
BB?@ABBBBBB>CCBB8:8<@@CC@@@>
@HQ5V4:00271:00340
CGTGTCTCTAGGCACAGGATTTTGTGTAG
+
BBACCCCCCCCACB;;<@CBCK9<><@@>
@HQ5V4:00272:00300
CGTGTCTCTAGGCACAGGATTTTGTGTAG
+
AA@@BBCCCAB@BBA>>>@@AA8ACCABA
@HQ5V4:00272:00338
CGTGTCTCTAGGCACAGGATTTTGTGTAG
+
ABCBBCCBCCCBDB??@@CCCD:@@:<;@
@HQ5V4:00272:00339
ATATCGCGAGGGTATGGAAGACTCTATA
+
BA>?@BCBCDD>FDBB=AAACBCDBABB
@HQ5V4:00272:00343
TAGTATCAGCCTCGCCATGACGAAGGTATTCC
+
??BAABBAAAACCCB?BBBBB?@>A@CCC@E?
@HQ5V4:00273:00340
CGTGTCTCTAGGCACAGGATTTTGTGTAG
+
ABBBBBDDBBC@BB?>@@CCBB9BCABBB
@HQ5V4:00274:00313
TCTCTATGCGCTCCACATGTCTAAGGT
+
BBBBAAABBBBBB@CBB?>@@@@=A@A
@HQ5V4:00276:00330
CGTGTCTCTAGGCACAGGATTTTGTGTAGA
+
BBB@BBB@A?ABCBB@C?CBBE:BB9//11
@HQ5V4:00277:00306
CGTGTCTCTAGGCACAGGATTTTGTGTAG
+
AAAAAABBDDA@BBBBB@BBBB:CDCBB?
@HQ5V4:00277:00348
CGTGTCTCTAGGCACAGGATTTTGTGTAG
+
AAAABBDDBBB@BBCDB@AAAA9ABCCC?
@HQ5V4:00278:00306
CGTGTCTCTAGGCACAGGATTTTGTGTAG
+
AAAAAAAAAAAACBABA>BDBD:CCCCD@
@HQ5V4:00281:00310
TACTGAGCTACACACACAGAAAGATTGGT
+
B?@@CECCCABBCB@?AC@@@<@BB?B?B
@HQ5V4:00281:00322
ACGAGTGCGTTCCCCATGTCGTAGGTACTC
+
@@??BBBBBB?BCC:EA@@CDBBB@B:;;C
@HQ5V4:00281:00343
CGTGTCTCTAGGCACAGGATTTTGTGTAG
+
@@AAABBAAAD@DBBBB?CBCC:CCCDB?
@HQ5V4:00282:00325
CGTGTCTCTAGGCACAGGATTTTGTGTAG
+
AAAAABDDBBB@CBBCC?ABCC:CCCCBB
@HQ5V4:00283:00326
CGTGTCTCTAGGCACAGGATTTTGTGTAG
+
BBABCCCCBBC?EAABD?BBDC:@AAA@B
@HQ5V4:00283:00342
ACGCTCGACATGCCCAGGTACAGGAG
+
B?@AACCBBBCCEEACC@CCCCC@GB
@HQ5V4:00284:00325
CGTGTCTCTAGGCACAGGATTTTGTGTAAGAG
+
>>>ABBCCBBB@CB=:>59999/9AC11,1//
@HQ5V4:00284:00347
CGTGTCTCTAGGCACAGGATTTTGTGTAG
+
@@AA@ACDDCC:9444424444,44499A
@HQ5V4:00285:00305
CGTGTCTCTAGGCACAGGATT
+
BBECCCA?A9459:1/*)***
@HQ5V4:00286:00320
CGTGTCTCTAGGCACAGGATTTTGTGTAG
+
AAAAAABB??A@CBCBB@AAAA9ABCCCB
@HQ5V4:00286:00335
CGTGTCTCTAGGCACAGGATTTTGTGTAG
+
BABBBBDDAA?@BBBBA:4444,9BCBCA
@HQ5V4:00286:00341
TACTGAGCTACACACACAG
+
@===AABAAABBBBC@;;4
@HQ5V4:00288:00326
CGTGTCTCTAGGCACAGGATTTTGTGTAG
+
B@BABBAAAAACCCBBB@CCCC9BCCCC@
@HQ5V4:00288:00348
CGTGTCTCTAGGCACAGGATTTTGTGTAG
+
AAAAABCCCBB@BBBBB?9999,;;BBD?
@HQ5V4:00293:00305
TGATACGTCTCCTTCCTTAGTTACTTCA
+
BBA?BBBCCBC?B?A@C@BAB?BBC?BC
@HQ5V4:00293:00309
CGTGTCTCTAGGCACAGGATTTTGTGTAG
+
@BBABBCCAAA@CBBBC@BBBD7@ACCCC
@HQ5V4:00293:00313
CGTGTCTCTAGGCACAGGATTTGATGTAG
+
;89<449=@9959?>9959991444999;
@HQ5V4:00294:00338
CGTGTCTCTAGGCACAGGATTTTGTGTAG
+
CBBBCCCCBBE@CCDCC?BBEE7<>ECCB
@HQ5V4:00295:00324
CGTGTCTCTAGGCACAGGATTTTGTGTAG
+
BBBBBBCCDDA@ABBBB@BBBB:CDDCC?
@HQ5V4:00295:00325
CGTGTCTCTAGGCACAGGATTTTGTGTAGAG
+
CCCBCCECCCDBEBBBJ@B>>>0<;;-----
@HQ5V4:00296:00311
CGTGTCTCTAGGCACAGGATTTTGTGTAG
+
BB@@BBDB?AA@BBA>A?AAAA:CDCCCB
@HQ5V4:00296:00314
CGTGTCTCTGGCACAGGATTTTGTGTAG
+
BBBAAAAACB@@@BBC@DBDD:CCCCCA
@HQ5V4:00296:00327
CGTGTCTCTAGGCACAGGATTTTGTGTAG
+
B?BABCDCAAA@ABAAB@CCCC9BBDBB@
@HQ5V4:00298:00328
CGTGTCTCTAGGCACAGGATTTTGTGTAG
+
@@@BCBCC@AA?AA=>@@9999-999@@<
@HQ5V4:00299:00329
CGTGTCTCTAGGCACAGGATTTTGTGTAG
+
BBBBCCCC@A?@BBBAA@BCCC:@A?998
@HQ5V4:00299:00331
CGTGTCTCTAGGCACAGGATTTGTGTAG
+
B@AABBCCCBB@BBBBB@BBB?BDCBBA
@HQ5V4:00253:00363
TAGTATCAGCCTCGCCATGACGAAGGTATTCC
+
ABB@@ACBBB@>?998;AC>@;96<@9998<6
@HQ5V4:00253:00395
CGTGTCTCTAGGCACAGGATTTTGTGTAG
+
AA@@BAAA=?B@ABB@B@BB@@:BCFBB>
@HQ5V4:00254:00379
CGTGTCTCTAGGCACAGGATTTTGTGTAG
+
@@@AABDBBBB@BBBBB>>>AA8CCCBBA
@HQ5V4:00254:00384
CGTGTCTCTAGGGACAGGATTTTGTGTAG
+
B@@BBBB@AADD=AABB?B@BB:DCBBB@
@HQ5V4:00255:00398
TCTCTATGCTCTCCACATGTCTAAGGT
+
DCCCBBCBBBCCD=A>><@@BBC@CAF
@HQ5V4:00257:00376
CGTGTCTCTAGGCACAGGATTTTGTGTAG
+
@@AABBDDAAA@CCBCB?BDCC:CCEFC?
@HQ5V4:00260:00362
CGTGTCTCTAGGCACAGGATTTTGTGTAG
+
BBAABBAABCB@BBBBB?B@BA8BBCCB?
@HQ5V4:00260:00373
ATATCGCGAGGGTATGGAAGACTCTATAGA
+
BAAA@CBBBBC>B@==5959>>9943....
@HQ5V4:00261:00368
CGTGTCTCTAGGCACAGGATTTTGTGTAG
+
ABBBEDDCCEAA@A@CC@BBBB9BCCCCA
@HQ5V4:00264:00355
CGTGTCTCTAGGCACAGGATTTTGTGTAG
+
BAB@BBDDAAB@ABBAA?BBCB:BCCCB@
@HQ5V4:00265:00367
CGTGTCTCTAGGCACAGGATTTTGTGTAG
+
B@BABBAAB?B@BBEA@<999919;@AAA
@HQ5V4:00267:00390
CGTGTCTCTAGGCACAGGATTTTGTGTAG
+
AAAAABDDAAA@BBB@@?AAAA8ADCBBA
@HQ5V4:00267:00398
CGTGTCTCTAGGCACAGGATTTTGTGTAG
+
@AAABBDDAAA@BBBBB@BBBB:CEDCE?
@HQ5V4:00268:00371
CGTGTCTCTAGGCACAGGATTTTGTGTAG
+
AA@@BBDDA?A@BBB@B?BBBB:BCDCB?
@HQ5V4:00269:00378
TAGTATTCAGCCTCCCCATGACGAAGGTATTCC
+
@?CAABACB:428899/9>A44;;59A999595
@HQ5V4:00274:00375
CGTGTCTCTAGGCACCAGGATTTGTGTAG
+
944444;////,,,/,/65///+//4444
@HQ5V4:00274:00380
CGTGTCTCTAGGCACAGGATTTTGTGTAG
+
AAAAAAA@=AABCBB?B@BBBB:BECCB?
@HQ5V4:00277:00398
TAGTATCAGCCTCGCCATGATCGAAGGTATTCC
+
<;99@BAABD@D<;;8?99849=:?;=9::;99
@HQ5V4:00280:00379
CGTGTCTCTAGGCACAGGATTTTGTGTAG
+
AA@@@ADDDDA@BBBBA?ABAB:ADBCEE
@HQ5V4:00281:00358
CGTGTCTCTAGGCACAGAAATTTTGTGTAG
+
AAAAACEF?D=BD>?9999-444,444994
@HQ5V4:00281:00359
CGTGTCTCTAGGCACAGGATTTTGTGTAG
+
AAAABBBBABBADEBAB@CCBC:CCACAA
@HQ5V4:00281:00390
TGATACGTCTCCTTCCTTAGTTACTTCA
+
CCCA@@CCCBB@C?B?C@9;;@999<>>
@HQ5V4:00284:00363
CGTGTCTCTAGGCACAGGATTTTGTGTAGA
+
AAAAAADDBBB@BBBB;:88880688//11
@HQ5V4:00284:00386
CGTGTCTCTAGGCACAGGATTTTGTGTAG
+
@AACCA@@A<<8<@@@@599@@4999444
@HQ5V4:00284:00393
CGTGTCTCTAGGCACAGGATTTTGTGTAG
+
@@@@BBDDA??@BBBBC?BCDB9BCCCCB
@HQ5V4:00286:00369
CGTGTCTCTAGGCACAGGATTTTGTGTAG
+
BBAAABBDBBB@BBBBCABBBB:CCECB@
@HQ5V4:00286:00380
CGTGTCTCTAGGCACAGGATTTTGTGTAG
+
AAAAAAAABCB@BBBBB@BBBB:BDCCB?
@HQ5V4:00286:00394
CGTGTCTCTAGGCACAGGATTTTGTGTAG
+
BBB@BBBAB?@BCBBAA?AAAA8@@BDBA
@HQ5V4:00287:00356
CGTGTTTCTAGGCACAGGATTTTGTGTAGA
+
AAABCCACCBBA>113??>BHD:BB=<;A?
@HQ5V4:00289:00358
CGTGTCTCTAGGCACAGGATTTTGTGTAGA
+
AAAAABDDAAA@BBBCA?????5788//11
@HQ5V4:00289:00377
CGTGTCTCTAGGCACAGGATTTTGTGTAG
+
BBBBBBBCBCC@CABBC@EBDB9BBAA@C
@HQ5V4:00290:00394
CGTGTCTCTAGGCACAGGATTTTGTGTAAGGC
+
AAAABBCCAAA@BBCBE@BBBB:@;;442969
@HQ5V4:00291:00371
CGTGTCTCTAGGCACAGGAATTTGTGTAG
+
BBAA@@CCADB@CBCCB=?=?B>CDFCB?
@HQ5V4:00293:00391
CGTGTCTCTAGGCACAGGATTTTGTGTAG
+
@@AABAC@?A@@A@@@A@BBBB:BCCCDA
@HQ5V4:00294:00372
CGTGTCTCTAGGCACAGGATTTTGTGTAG
+
AAAAAAACCBB@BBBAB@ECBC:BCCBBA
@HQ5V4:00295:00365
CGTGTCTCTAGGCACAGGATTTTGTGTAG
+
AAAAAA@@?AB@BBBAA>@@AA:BDCBB?
@HQ5V4:00295:00394
CGTGTCTCTAGGCACAGGATTTTGTGTAG
+
AA@@BBBB@A?@ABB@@?@@AA8ADB@B?
@HQ5V4:00296:00359
CGTGTCTCTAGGCACAGGATTTTGTGTAG
+
AAAAABDDAAA@BBBBB@BBBB:CDCCBA
@HQ5V4:00296:00362
CGTGTCTCTAGGCACAGGATTTTGTGTAAG
+
AAAABBCCAAA@BBBBC@CBED9;::881/
@HQ5V4:00250:00401
CGTGTCTCTAGGCACAGGATTTTGTGTAG
+
B@AABBBBBBC@BBBBB@B@BA:CDCBBA
@HQ5V4:00253:00408
CGTGTCTCTAGGCACAGGATTTTGTGTAG
+
BBBBCCCCAAAACCBBC@CCCC:CBBBBA
@HQ5V4:00253:00417
CGTGTCTCTAGGCACAGGATTTTGTGTAG
+
BBBBBB@ABCB@BBBBB@>>>>6?@@DB?
@HQ5V4:00254:00427
CGTGTCTCTAGGCACAGGATTTTGTGTAG
+
@@@ABCDCAAA@BBBBB@BBBC:CCDBBB
@HQ5V4:00255:00407
CGTGTCTCTAGGCACAGGATTTTGTGTAG
+
BBBABBBA=?BBCBAAA@BEBE:CDCBB@
@HQ5V4:00255:00441
CGTGTCTCTAGGCACAGGATTTTGTGTAG
+
AAAABAAA=?B@@BBAA@BAAA:BBBDB?
@HQ5V4:00256:00427
AGCACTGTAGCTGTCACTAGTTACTTGT
+
?BBBBBBDAAABBB@BCCCAA>?>?<?D
@HQ5V4:00256:00449
CGTGTCTCTAGGCACAGGATTTTGTGTAG
+
BB@@BBD@???@BBB@A?AAAA:CDCCEA
@HQ5V4:00257:00434
CGTGTCTCTAGGCACAGGATTTTGTGTAG
+
@@AABBBBBBC@BBBBB@BBBB:CDCBBA
@HQ5V4:00258:00415
CGTGTCTCTAGGCACAGGATTTTGTGTAG
+
AAAABABB???@BBB@@?@BBA:CDCBB?
@HQ5V4:00259:00404
CGTGTCTCTAGGCACAGGATTTTGTGTAG
+
BAAABBDDBBB@BBBBC@CCCB9CDCFCB
@HQ5V4:00259:00424
CGTGTCTCTAGGCACAGGATTTTGTGTAG
+
@@@ABABB@BC@BBBBB@BBBB:CDCBBA
@HQ5V4:00259:00434
TCTCTATGCGCTCCACAGTGTCTAAGT
+
CCCC@AABBCCB;61//////,88,//
@HQ5V4:00260:00425
CGTGTCTCTAGGCACAGGATTTTGTGTAG
+
AA@@@BDDBBB@ABBBB@BBBB:CDCCBA
@HQ5V4:00260:00435
CGTGTCTCTAGGCACAGGATTTTGTGTAG
+
@@AABBBDAAA@BBBBB?B@AA:CDCBBA
@HQ5V4:00261:00414
CGTGTCTCTAGGCACAGGATTTTGTGTAG
+
BBBBBBDDAEA@CE?=;:4444-9@@AAC
@HQ5V4:00262:00422
CGTGTCTCTAGGCACAGGATTTTGTGTAG
+
BABABCBB?@A@AAABB@BBBB:BCBDB@
@HQ5V4:00263:00403
CGTGTCTCTAGGCACAGGATTTTGTGTAG
+
BBB@BBBBAAA@AABBC@ABAB9ACDCB@
@HQ5V4:00263:00430
CGTGTCTCTAGGCACAGGATTTGTGTA
+
BBCCBCDDB445989995999199944
@HQ5V4:00263:00434
CGTGTCTCTAGGCACAGGATTTTGTGTAG
+
<;<@@;4<A94248889:4999,494444
@HQ5V4:00264:00412
ACGTTCGACATGCCCAGGTACAGGAG
+
??BB@B>?@BB>??>@BACCBCDBCA
@HQ5V4:00264:00426
CGTGTCTCTAGGCACAGGATTTTTGTAG
+
B@@ABBCBAAA@CCCBB@BBBCB3BB??
@HQ5V4:00265:00403
CGTGTCTCTAGGCACAGGATTTTTTGTGTAG
+
BCBCBCCBBBB@CBB@;:444444)9@@ACA
@HQ5V4:00265:00423
CGTGTCTCTAGGCACAGGATTTTGTGTAG
+
B@@AAAAA=?@@@BBBB@BBBB:BCCCB?
@HQ5V4:00266:00402
CGTGTCTCTAGGCACAGGATTTTGTGTAG
+
BAAAAAAA>?@?ABB@B?A>BA:CCCCC@
@HQ5V4:00266:00423
CGTGTCTCTAGGCACAGGATTTTGTGTAG
+
BBAABBBDAAA@BBBBB@CBCD9BCCCCA
@HQ5V4:00267:00435
CGTGTCTCTAGGCACAGGATTTTGTGTAG
+
<=BCBBBCCBB>A@@>984999/994:=B
@HQ5V4:00268:00412
TACTGAGCTACACACACAGAAAGATTGGT
+
B@AACCCCBBBCAABBBBCCC@A@CBE@C
@HQ5V4:00268:00424
CGTGTCTCTAGGCACAGGATTTTGTGTAG
+
BBBBBBBB??AADBBAA>ACCC:BCADBB
@HQ5V4:00269:00444
CGTGTCTCTAGGCACAGGATTTTGTGTAG
+
@@@AAABB@AC@BBA>A@BBBB:BCCCB?
@HQ5V4:00270:00406
CGTGTCTCTAGGCACAGGATTTTGTGTAG
+
BBB@BBA@>?D@CBB@::::::6;;://1
@HQ5V4:00270:00416
CGTGTCTCTAGGCACAGGATTTTGTGTAG
+
AABEDCBABCD@CBAAB?BCBB9DCCBBB
@HQ5V4:00272:00405
CGTGTCTCTAGGCACAGGATTTTGTGTAG
+
BB@@BBDCBBC@BBBBB@BBBA:CDCBBA
@HQ5V4:00272:00414
CGTGTCTCTAGGCACAGGATTTTGTGTAG
+
AAAAAAAA=?B@CBAABBCCCE:CDDCB?
@HQ5V4:00274:00414
CGTGTCTCTAGGCACAGGATTTTGTGTAG
+
BB@ABBB@BCB@CB?>@@CCCB9BCCBB?
@HQ5V4:00278:00428
CGTGTCTCTAGGCACAGGATTTTGTGTAG
+
BBBABBBA=?@@ABBBB@BBBB:BCCCBB
@HQ5V4:00279:00433
CGTGTCTCTAGGCACAGGATTTTGTGTAG
+
@@@ABBBBAAA@CBBBB>ABBB:BBBDBA
@HQ5V4:00280:00424
CGTGTCTCTAGGCACAGGATTTTGTGTAG
+
?AAABBBBAAA@CBBBB?CBCC:CCCDB?
@HQ5V4:00281:00409
CGTGTCTCTAGGCACAGGATTTTGTGTAG
+
@@@AAABA>?D@CBBBD@BBCC:CCCDB>
@HQ5V4:00282:00411
TAGTATCAGCCTCGCCATGATCGAAGGTATTCC
+
<<@ACCBBCCBCBBB<>91111:878:111867
@HQ5V4:00283:00419
CGTGTCTCTAGGCACAGGATTTTGTGTAG
+
?@AAAAAA=?B@BBB?:94444-4@BCCA
@HQ5V4:00284:00432
CGTGTCTCTAGGCACAGGATTTTGTGTAG
+
BBBCBA<9999591<11,1/88*/////4
@HQ5V4:00286:00422
CGTGTCTCTAGGCACAGGATTTTGTGTAG
+
AAABCDCC@@A@CBBBC?;;94,9@ABBB
@HQ5V4:00292:00447
CGTGTCTCTAGGCACAGGATTTTGTGTAG
+
B@@ABBDBBBC@BBBBB@BBBB:BDCBEC
@HQ5V4:00295:00425
CGTGTCTCTAGGCACAGGATTTTGGTGTAG
+
AAAABBCCAAA@BBCBA>999;59?DECB?
@HQ5V4:00295:00431
CGTGTCTCTAGGCACAGGATTTTGTGTAG
+
BBBBBBBCCBB@BBBBC@BBCC9BDCDD?
@HQ5V4:00295:00446
TTCAGACACGGACACAGCAGAACACACAGAC
+
:69@BBBCCC?AACBBBBBB?>A?<>@EBBB
@HQ5V4:00297:00419
CGTGTCTCTAGGCACAGGATTTTGTGTAG
+
BBB@BBCCCBB@ABBA::::::6;>://1
@HQ5V4:00298:00407
CGTGTCTCTAGGCACAGGATTTTGTGTAG
+
BB@@BBDB@A?@AA@@@@BBBB:CDCBEA
@HQ5V4:00299:00419
CGTGTCTCTAGGCACAGGATTTTGTGTAG
+
BBB@BBCCAAA@BBBBB@BBBB:BDCCC@
@HQ5V4:00250:00474
CGTGTCTCTAGGCACAGGATTTTGTGTAG
+
AAAABAA@=?B@CBB@A?@@AA8A@CCBB
@HQ5V4:00252:00454
CGTGTCTCTAGGCACAGGATTTTGTGTAG
+
BBBABBBBAAA@CBBAB@BBBB:ABCDBA
@HQ5V4:00252:00459
CGTGTCTCTAGGACAGGATTTTGTGTAG
+
BBBBABCCBCC@CB??=?@@@::;;CCB
@HQ5V4:00253:00491
CGTGTCTCTAGGCACAGGATTTTGTGTAGA
+
AAAAAAAAAAA@BBBB;;;;;;6;:8//11
@HQ5V4:00254:00451
CGTGTCTCTAGGCACAGGGTTTTGTGTAG
+
@@@ABBD@==?BCBBBBA699919ADCEB
@HQ5V4:00254:00459
CGTGTCTCTAGGCACAAGATTTTGTGTAG
+
BBBBBBCDABB@DBBB@CCCCC:AABCCA
@HQ5V4:00254:00478
CGTGTCTCTAAGCACAGGATTTTGTGTAG
+
??BABCCC?@8:<A@>>?;;9;4<@BBCA
@HQ5V4:00256:00464
TACTGAGCTACACACACAGAAAGATTGGT
+
@===AABBBBBBAAC@;;444-9>>;@@C
@HQ5V4:00257:00463
CGTGTCTCTAGGCACAGGATTTTGTGTAG
+
BBBABBBBBBB@BBBBB@BBBB:BHFBAA
@HQ5V4:00257:00499
CGTGTCTCTAGGCACAGGATTTTGTGTAG
+
BBBBAAACBCD@CBBBB@BBBB:BDDCB?
@HQ5V4:00258:00483
CGTGTCTCTAGGCACAGGATTTTGTGTAG
+
B@BACCDDAAA@CBBAA?AAAA9@CCCBA
@HQ5V4:00259:00462
CGTGTCTCTAGGCACAGGATTTTGTGTAG
+
@@AAAABBDDA@BBB@A@AAAA8ACCBBB
@HQ5V4:00259:00484
ATATCGCGAGGGTATGGAAGACTCTATA
+
BB?ABBB@>A@<=@9==A?ACCGD@@@A
@HQ5V4:00260:00499
CGTGTCTCTAGGCACAGGATTTTGTGTAG
+
BBBBBBBCBBB@BBBBB@EDCD:CCCCC@
@HQ5V4:00261:00462
CGTGTCTCTAGGCACAGGATTTTGTGTAG
+
BB@@@@??>996999>A>ACCC9BBBB@@
@HQ5V4:00261:00481
CGTGTCTCTAGGGACAGGATTTTGTGTAG
+
AAAAAAAAAADD?BBBB@BDDD:CCCCBA
@HQ5V4:00261:00484
CGTGTCTCTAGGCACAGGATTTTGTGTAG
+
ABACCDCCAEA@@@@@A?AAAA7BBBBBC
@HQ5V4:00262:00471
CGTGTCTCTAGGCACAGGATTTTGTGTAG
+
@@@AABCCBBB@@?@DC@CDBD9BEFFCE
@HQ5V4:00264:00458
CGTGTCTCTAGGCACAGGATTTTGTGTAG
+
=@BDBBCE<<=@<;;;959@AA6AGEDAC
@HQ5V4:00264:00461
CGTGTCTCTAGGCACAGGATTTTGTGTAGA
+
@@@@@@<<<BB69;>>>;9999/9444994
@HQ5V4:00264:00473
CGTGTCTCTAGGCACAGGATTTTGTGTAG
+
BBBBBBDCBBCABBBBB?BCCC:BDCCBB
@HQ5V4:00264:00479
CGTGTCTCTAGGCACAGGATTTTGTGTAG
+
B@B@BBBB@A?@BBBBC@ABAB9BCFCBA
@HQ5V4:00266:00468
CGTGTCTCGTAGCGACATGGATTTGTGTAG
+
BB;://1//4444444434244;7;4;449
@HQ5V4:00267:00450
CGTGTCTCTAGGCACAGGATTTTGTGTAG
+
BBBBCCDCAA@@CBBAB?BBBB:CDECCC
@HQ5V4:00267:00490
CGTGTCTCTAGGCACAGGATTTTGTGTAG
+
@@@BBCDCCBC?DBCCC@CCCC:BBCCBB
@HQ5V4:00267:00491
CGTGTCTCTAGGCACAGGATTTTGTGTAG
+
ABACCDCCCCCACBA>><9999/9@>?>@
@HQ5V4:00267:00499
TCTCTATGCGCTCCACATGTCTAAGGT
+
BABBAAABBBBBB@BBBBBBB@@>@A@
@HQ5V4:00269:00480
CGTGTCTCTAGGCACAGGATTTTGTGTAG
+
@@@ABBDB??A@BBA>>@@BBA:CCCBBA
@HQ5V4:00269:00487
CGTGTCTCTAGGCACAGGATTTTGTGTAG
+
@@BBDDECA@DAC??AB?BCGC:CCDBBB
@HQ5V4:00270:00463
TACTGAGCTACACACACAGAAAGATTGGT
+
??@@AABAAA@AABA=:;444-9>>;@BC
@HQ5V4:00270:00472
CGTGTCTCTAGGCACAGGATTTTGTGTAG
+
AAAAAAAA=?@@ABB@B@BBBB9BCDCBA
@HQ5V4:00271:00458
CGTGTCTCTAGGGACAGGATTTTGTGTAG
+
@AAAAABBBBCF<@@BB>AABB:BBBBB@
@HQ5V4:00272:00461
CGTGTCTCTAGGCACAGGATTTTGTGTAG
+
BBBBBBC@@BC@CBBBC@CCCC:CDCCBA
@HQ5V4:00273:00473
CGTGTCTCTAGGCACAGGATTTTGTGTAG
+
B@@@BBAA=AAACC@@A@CCDC:BBCCBC
@HQ5V4:00274:00499
CGTGTCTCTAGGCACAGGATTTTGTGTAG
+
AAAAAABDBBB@BBBB=>99991:;ABC@
@HQ5V4:00275:00461
CGTGTCTCTAGGCACAGGATTTTGTGTAG
+
CCBCDCDB::>AC@@AA=ACCC:CDCHHA
@HQ5V4:00276:00490
CGTGTCTCTAGGCACAGGATTTTGTGTAG
+
AAAAAAAA>?D?CBBBB?BBBA:BBBDBA
@HQ5V4:00277:00452
CGTGTCTCTAGGCACAGGATTTTGTGTAG
+
B@@@BB@B@A?@ABB@B@BBBB:BCCCEA
@HQ5V4:00278:00472
CGTGTCTCTAGGCACAGGATTTTGTGTAG
+
B@B@BBBBBBD@CBBBB@@@CD:B94999
@HQ5V4:00279:00472
CGTGTCTCTACGGCACATGGATTTGTGTAG
+
9;<;94;8<1//,//44442444-44444:
@HQ5V4:00280:00466
CGTGTCTCTAGGCACAGGATTTTGTGTAG
+
AAAAAAAA@@@@CAA>A?@BAB:BBBCBB
@HQ5V4:00280:00475
TAGTATCAGCCTCGCCATGACGAAGGTATTCC
+
BBB@?ACAAA@AB@A=@AB>A:;8<AAAB>A=
@HQ5V4:00281:00462
CGTGTCTCTAGGCACAGGATTTTGTGTAG
+
BA@@BBDCBBC@CBBBB@BBCC:CDCBBA
@HQ5V4:00281:00464
AGCACTGTAGCTGTCACTAGTTACTTGT
+
ABCCBABCBBBBB@@ABBBBEABBB?BB
@HQ5V4:00281:00480
TCTCTATGCGCTCCACATGTCTAAGGT
+
BBBB?AABBBB@B@BBCBBBCCC@CBC
@HQ5V4:00282:00467
CGTGTCTCTAGGCACAGGATTTTGTGTAG
+
BBBBBBDDAAA@CBBBB<====6?DDEBA
@HQ5V4:00282:00469
TAGTATCAGCCTCGCCATGACGAAGGTATTCC
+
BBBBABC@AABBBBB?BBABB:::<ACBC?B?
@HQ5V4:00283:00460
CGTGTCTCTAGGCACAGGATTTTGTGTAG
+
AA==ABDDAA@@BBCCC?BBCC:CDCCB?
@HQ5V4:00283:00490
CGTGTCTCTAGGCACAGGATTTTGTGTAG
+
@@@ABBDDAAA@BBBBC?CDCC:CCECCB
@HQ5V4:00283:00494
CGTGTCTCTAGGCACAGGATTTTGTGTAG
+
AAAAAABDAAA@CBBBB<====6=@ABB@
@HQ5V4:00284:00461
CGTGTCTCTAGGCACAGGATTTTGTGTAG
+
@@@ABBD@AAAACBBBB?BCCDACCCBBC
@HQ5V4:00284:00479
CGTGTCTCTAGGCACAGGATTTTGTGTAG
+
@@@AAABB@AC@BBBCC@AAAA9ABCECA
@HQ5V4:00284:00499
CGTGTCTCTAGGCACAGGATTTTGTGTAG
+
BBBBBCDDAAAACBBA@<==AA9ADCBC@
@HQ5V4:00285:00464
CGTGTCTCTAGGCACAGGATTTTGTGTAG
+
AAAAAABBAAA@BBBCC>>???6=@CCC?
@HQ5V4:00285:00489
CGTGTCTCTAGGCACAGGATTTTGTGTAG
+
@@@AAAAA>?@@CBBBB?AAAA:ABCCB?
@HQ5V4:00288:00471
CGTGTCTCTAGGCACAGGATTTTGTGTAGA
+
CCBBCCABBBB?AB>>><9999/9A99911
@HQ5V4:00289:00479
CGTGTCTCTAGGCACAGGATTTTGTGTAG
+
CB@A@@AB<<<@A>999>>??>4>B99;<
@HQ5V4:00290:00463
CGTGTCTCTAGGCACAGGATTTTGTGTAG
+
@AAABABB@AC@BBBBC@AAAB9ADCCC?
@HQ5V4:00290:00482
CGTGTCTCTAGGCACAGGATTTTGTGTAG
+
AA@@BBCACBB@BBBBB@BBBB:BDCBB@
@HQ5V4:00292:00468
CGTGTCCTAGGCACAGGATTTTGTGTAG
+
BBBDCD@BBCCDCDBB@BCDC:BBBBB?
@HQ5V4:00293:00487
CGTGTCTCTAGGCACAGGATTTTGTGTAG
+
@@@AAACC?BB@CBB?B@9999/9ABCCB
@HQ5V4:00295:00476
AGCACTGTAGCTGTCACTAGTTACTTGT
+
ABBBCCBD?BBBBBBBBBDAAA?BB?DB
@HQ5V4:00296:00491
CGTGTCTCTAGGCACAGGATTTTGTGTAG
+
BDACEDCC===BB;;9><9999/9E999>
@HQ5V4:00250:00532
CGTGTCTCTAGGCACAGGATTTTGTGTAG
+
AAAAABAAB?B@CBBBB@ABAB9ABDDB?
@HQ5V4:00251:00525
CGTGTCTCTAGGCACAGGATTTTGTGTAG
+
?@@@@AAA=?@@ABB@@@B@AA:ABCDAA
@HQ5V4:00252:00531
CGTGTCTCTAGGCACAGGATTTTGTGTAG
+
@@@AABDDBBB@CBBBB>BBCB:CBCBB?
@HQ5V4:00253:00536
CGTGTCTCTAGGCACAGGATTTTGTGTAG
+
@@@AAABB@A?@BBB@@@AAAA8ADCBBA
@HQ5V4:00253:00539
CGTGTCTCTAGGCACAGGATTTTGTGTAG
+
BB@@BB@AA?D@?AA@B@BBBA:BCCBB?
@HQ5V4:00253:00544
CGTGTCTCTAGGCACAGGATTTTGTGTAAAGGC
+
BBBBBCDBA??@BBCBCACCCC9@BC99909?B
@HQ5V4:00253:00547
TGATACGTCTCCTTCCTTAGTTACTTCA
+
BBA<BBBBBBB@CCC@D@BB@=@AA?BC
@HQ5V4:00254:00513
CGTGTCTCTAGGCACAGGATTTTGTGTAG
+
B@BABBBB@AA@ABB@@@BBBA:CDCBBA
@HQ5V4:00254:00538
CGTGTCTCTAGGCACAGGATTTTGTGTAG
+
B@BABBBBBCB@CBB@@?@@AA:BBBDB?
@HQ5V4:00256:00547
CGTGTCTCTAGGCACAGGATTTTGTGTAG
+
@@@ABBDDAAA@BBBBB@CDDD:CDDBC?
@HQ5V4:00257:00539
TAGTATCAGCCTCGCCATGATCGAAGGTATTCC
+
:<>@BCCCFCDC@@@699984499:;>:99;9=
@HQ5V4:00258:00509
CGTGTCTCTAGGCACAGGATTTTGTGTAG
+
@@AAABBBBBB@BBAA=9494914@ABCA
@HQ5V4:00259:00539
CGTGTCTCTAGGCACAGGATTTTGTATAG
+
?@@AABBBB?B@BBBBB@BBBC9B?867/
@HQ5V4:00262:00507
CGTGTCTCGGCACAGGATTTTGTGTAG
+
AAABBBBBB@ABB??>@ACC:AAADCB
@HQ5V4:00262:00547
CGTGTCTCTAGGCACAGGATTTTGTGTAG
+
@@@AAADBBBB@BBBBB@CBBB:CDCCEA
@HQ5V4:00263:00523
AGCACTGTAGCTGGTCAACTAGTTACTTGTG
+
9>8=499988@1-*,,,*/88/424442444
@HQ5V4:00265:00546
CGTGTCTCTAGGCACAGGATTTTGTGTAG
+
AAAAAABBA?A@CBB?A?BBCB:DCCAB@
@HQ5V4:00267:00523
CGTGTCTCTAGGCACAGGATTTTGTGTAG
+
BB@@BBAA@@@@CBBBC@???@9?BDCBA
@HQ5V4:00269:00526
CGTGTCTCTAGGCACAGGATTTTGTGTAG
+
BBBBCCCDDCC@CCCECBCDDC9CCA@BB
@HQ5V4:00270:00530
CGTGTCTCTAGGCACAGGATTTTGTGTAG
+
AAAAAAAA=?B@BBBBB@BBBB:DDDCB>
@HQ5V4:00271:00503
CGTGTCTCTAGGCACAGGATTTTGTGTAG
+
?@BABBBBBCB@CBAA@<999919>?DB?
@HQ5V4:00272:00518
CGTGTCTCTAGGCACAGGATTTTGTGTAG
+
?@@ABBBA=AA@CB@?@@ECCB9DCDDB>
@HQ5V4:00272:00525
CGTGTCTCTAGGCACAGGATTTTGTGTAG
+
BBBBCCCBDAA@BB;;=BFCDC:CDDCCA
@HQ5V4:00273:00535
CGTGTCTCTAGACACAGGATTTTGTGTAG
+
B?BABBBBBBCDGC?>@?@@@B8BCCBCA
@HQ5V4:00274:00500
CGTGTCTCTAGGCACAGGATTTTGTGTAGA
+
?@AAAAAA=?B@BBEB;;;;;?5888//11
@HQ5V4:00274:00528
ATATCGCGAGGGTATGGAAGACTCTAT
+
BBCBA?=B>>>>@@CCB@>ACCCC99<
@HQ5V4:00274:00546
CGTGTCTCTAGGCACAGGATTTTGTGTAG
+
B@@@BBAA=?A@CBB??@BBBA:CCCCB@
@HQ5V4:00275:00519
CGTGTCTCTAGGCACAGAATTTTGTGTAG
+
BBBABBAA@@C@CBBB9:::BC:CCCCB?
@HQ5V4:00276:00510
CGTGTCTCTAGGCACAGGATTTTGTGTAG
+
AAAAAAAA>?@@A@BBD@????7?BCDBA
@HQ5V4:00276:00512
CGTGTCTCTAGGCACAGGATTTTGTGTAG
+
@@@AAAAA=?A@CBBBB@BBBB:BDDCB?
@HQ5V4:00277:00545
TGATACGTCTCCTTCCTTAGTTACTTCA
+
BAA>?BBBBBA@C@C@C?A?>;@B?>BC
@HQ5V4:00278:00500
CGTGTCTCTAGGCACAGGATTTGTGTAG
+
<<@AA@EBA@@=@>>>>;99919@@:=A
@HQ5V4:00279:00529
CGTGTCTCTAGGCACAGGATTTTGTGTAG
+
@@@ABAAAAAA@CBBBB@BBCB:BBBDB?
@HQ5V4:00279:00547
CGTGTCTCTAGGCACAGGATTTTGTGTAG
+
AAAAAAAABCB@CBBBDBBBBB:DCDDB?
@HQ5V4:00280:00510
ACGAGTGCGTTCCCCATGTCGTAGGTACTC
+
?=BBBBBBBB?BA>6A@AABCB>B@9:<=C
@HQ5V4:00280:00526
CGTGTCTCTAGGCACAGGATTTTGTGTAG
+
A?@@BA999996944885////*///888
@HQ5V4:00281:00503
ATCAGACACGGACACAGTCAGAACACAC
+
>883483449<;;;><99444B244444
@HQ5V4:00282:00502
CGTGTCTCTAGGCACAGGATTTTGTGTAG
+
AAAAAAAA=AAACBBBB?BBBE9BBBBAA
@HQ5V4:00283:00538
CGTGTCTCTAGGCACAGGATTTTGTGTAG
+
BAAABBDD?A?@ABBBC>AABB:CCCCBA
@HQ5V4:00285:00521
CGTGTCTCTAGGCACAGGATTTTGTGTAG
+
ABBBBBBABBD@CBBBB?BBBB:BDCCCA
@HQ5V4:00286:00529
CGTGTCTCTAGGCACAGGTTTTTGTGTAG
+
@@@@BBDCAAA@BBBBB@BBBB3BDDBDA
@HQ5V4:00286:00544
TCTCTATGCGCTCCACATGTCTAAGGT
+
A?BBAA?DBBBBB@BABBBCC@@=A@A
@HQ5V4:00287:00540
CGTGTCTCTAGGCACAGGATTTTGTGTAG
+
B@@ABBDDAAA@CBBBB@ECBB:CDCCB?
@HQ5V4:00287:00544
CGTGTCTCTAGGCACAGGATTTTGTGTAG
+
BBBABCDCAAA@BBBDC@9;;;1:@CBBA
@HQ5V4:00289:00506
CGTGTCTCTAGGCACAGGATTTTGTGTAG
+
BBBBCDCCAAAAC?AACACEDE:CCAAAB
@HQ5V4:00290:00517
CGTGTCTCTAGGCACAGGATTTTGTGTAG
+
@@AAAABBBAC@BBBAA?BBCB:CDCCB@
@HQ5V4:00290:00520
CGTGTCTCTAGGCACAGGATTTTGTGTAG
+
BBBBCECCCCD@CCC@>;>>>=0:::111
@HQ5V4:00292:00530
CGTGTCTCTAGGCACAGGATTTTGTGTAG
+
@@AABBCC??A@CBBBB@BBCB:BDCBB?
@HQ5V4:00292:00537
TCTCTATGCGCTCCACATGTCTAAGGT
+
BCCC::BCBBCCC?BCCBAAB;:8<BA
@HQ5V4:00293:00506
ATATCGCGAGGGTATGGAAGACTTCTATAG
+
BAB@;;<<;9D:@99959;99888843333
@HQ5V4:00293:00507
CGTGTCTCTAGGCACAGGATTTTGTGTAG
+
BBCCBCCCBEB@CC>>>?>G??11>B?>2
@HQ5V4:00294:00524
TAGTATCAGCCTCGCCATGACGAAGGTATTCC
+
@@<;<A@BBC@CCCC;<;@@444249944242
@HQ5V4:00294:00526
CGTGTCTCTAGGCACAGGATTTTGTGTAG
+
@@AABACC??A@BBBBB@CBCB:CCCCBA
@HQ5V4:00295:00524
CGTGTCTCTAGGCACAGTTTTGTGTAG
+
@@AABBDDAAA@CBBBBABA:ACCABA
@HQ5V4:00295:00532
CGTGTCTCTAGGCACAGGATTTTGTGTAG
+
BBBABBDDAAA@BBBBB?BBCC:BDCCB@
@HQ5V4:00296:00500
ACGCTCGACATGCCCAGGTACAGGAGA
+
BBBCCCEBBBBE>@611-11,222711
@HQ5V4:00298:00500
CGTGTCTCTAGGCACAGGATTTTGTGTAG
+
@@@ABBCCAAA@BBBAA>BBCB:BBCBB@
@HQ5V4:00298:00510
CGTGTCTCTAGGCACAGGATTTTGTGTAG
+
BBBBBBBBAECABCCCC?BBCC9BCCCC@
@HQ5V4:00251:00595
CGTGTCTCTAGGCACAGGATTTTGTGTAG
+
@A?BBBB@AADACCCBB@CCCC:BBCCCB
@HQ5V4:00252:00553
CGTGTCTTAGGCACAGGATTTTGTGTAG
+
AAACCDD?AA@BCCCB>AAA@6@AAAAA
@HQ5V4:00252:00568
TGATACGTCTCCTTCCTTAGTTACTTCA
+
BBB>?ABBBB@?CAD>@>@B=<BBB?BC
@HQ5V4:00255:00579
CGTGTCTCTAGGCACAGGATTTTGTGTAG
+
BB@ABBAA>?D@CBBBB@ECCC:CBDDB@
@HQ5V4:00256:00550
CGTGTCTCTAGGCACAGGATTTTGTGTAG
+
B@AAAAAA=?B@CBBBB@CCBB:ECCCB?
@HQ5V4:00259:00582
CGTGTCTCTAGGCACAGGATTTTGTGTAG
+
@@@AAABBAAA@ABBBCACCDD:CCCCB?
@HQ5V4:00261:00553
TGATACGTCTCCTTCCTTAGTTACTTCA
+
989899=8>>A@D==>>-0//,/698==
@HQ5V4:00262:00593
CGTGTCTCTAGGCAACAGGATTTTGTGTAG
+
EBA@@BDB<917/1,11/,////*/44994
@HQ5V4:00263:00556
CGTGTCTCTAGGCACAGGATTTTGTGTAG
+
@@AAAABBBBB@BBCBB>>???6?@CCC?
@HQ5V4:00263:00563
CGTGTCTCTAGGCACAGGATTTTGTGTAG
+
?BBBBBBBABGB::;CC@BBAA9ACBBCC
@HQ5V4:00265:00578
CGTGTCTCTAGGCACAGGATTTTGTGTAG
+
BBABABBDBBC@CBCBC@CBBA8CDCBCB
@HQ5V4:00265:00587
CGTGTCTCTAGGACAGGATTTTGTGTAG
+
ABBBBCDCCCCBECEC@BCDD:A@ACCA
@HQ5V4:00266:00582
CGTGTCTCTAGGCACAGGATTTTGTGTAG
+
AAAAAAAAB?B@CBBBB@BBBB:BCBBB?
@HQ5V4:00266:00586
CGTGTCTCTAGTCACATGATTTTGTGTAG
+
99;999927-,,,*,/.//688*11:;;@
@HQ5V4:00267:00552
TACTGAGCTACACACACAGAAAGATTGGT
+
A===AABA@@BBAAB=:;444-9>>;@AC
@HQ5V4:00267:00567
CGTGTCTCTAGGCACAGGATTTTGTGTAG
+
BBBBBCCCECBABBB=@;9999-;BBBBC
@HQ5V4:00268:00593
CGTGTCTCTAGGCACAGGATTTTGTGTAG
+
AAAAAABB?AA@BBBBB?BBBB:CDDBBB
@HQ5V4:00270:00570
ATATCGCGAGGGTATGGAAGACTCTATA
+
BBABBABBBCB=CBCC:::=CCCD@?@A
@HQ5V4:00273:00583
TACTGAGCTACACACACAGAAAGATTGGT
+
B?@@CCCCCBCCCB9:<DBBB>BBBAEDD
@HQ5V4:00276:00554
ACGAGTGCGTTCCCCATGTCGTAGGTACTC
+
??BBBBBBBB@CCB7A:::=@@==;><<9A
@HQ5V4:00276:00598
ATATCGCGAGGGTATGGAAGACTCTATA
+
BAAABBBBBBB>CBCC:::=DDCBABBA
@HQ5V4:00277:00592
CGTGTCTCTAGGCACAGGATTTTGTGTAGA
+
B@BABBDDBBB@CBAA;;;?;A5888//11
@HQ5V4:00285:00569
CGTGTCTCTAGGCACAGGATTTTGTGTAG
+
ABBBBBBB=CB@CBBBD?BACB9BCCCBB
@HQ5V4:00286:00589
CGTGTCTCTAGGCACAGGATTTTGTGTAG
+
@@@@@>?>?996;A@@A>9999/9??999
@HQ5V4:00288:00581
CGTGTCTCTAGGCACAGGATTTTGTGTAG
+
BAAACFDD::<@BABCC?BBBB9BCCCDA
@HQ5V4:00288:00597
CATGTCTCTAGGCACAGGATTTTGTGTAGA
+
110:::BA==?@BBBB;;;;;;6;;8////
@HQ5V4:00292:00577
CGTGTCTCTAGGCACAGGATTTTGTGTAG
+
AABCCCDCDAA<=@>>><9999/999=<<
@HQ5V4:00294:00598
CGTGTCTCTAGGCACAGGATTTTGTGTAGAG
+
;;<AA@A?<11-1/499644AA,44:4444/
@HQ5V4:00296:00557
CGTGTCTCTAGGCACAGGATTTTGTGTAG
+
<<AA@>BAA9969999@=9999,999944
@HQ5V4:00297:00558
AGCACTGTAGCTGTCACTAGTTACTTGT
+
BBBBBAADAABBBBBBDCC::89==<AC
@HQ5V4:00297:00576
CGTGTCTCTAGGCACAGGATTTTGTGTAG
+
BCBBBDCDD?@=AA@@@:1111+11/888
@HQ5V4:00298:00576
CGTGTCTCTAGGCACAGGATTTTGTGTAG
+
AAAAAACC?AB@BBBBE@BBCB:CDCCB?
@HQ5V4:00298:00595
CGTGTCTCTAGGGACAGGATTTTGTGTAG
+
@@AAAABBDDAC>BBBB@CCCC:BBCDCA
@HQ5V4:00252:00648
CGTGTCTCTAGGCACAGGATTTTGTGTAG
+
BB@@BBAA>>A@DBBBB@EDCC:BCDFBB
@HQ5V4:00253:00613
CGTGTCTCTAGGCACAGGATTTTGTGTAG
+
@@@AAAAA=?@@AAB@B?AABB:CCCCB?
@HQ5V4:00255:00619
CGTGTCTCTAGGCACAGGATTTTGTGTAG
+
@B@CBBBC;<=@CBBBCABCCC:CCCBC<
@HQ5V4:00256:00604
CGTGTCTCTAGGCACAGGATTTTGTGTAG
+
BBBBBBCBAAAACBBBB>@@@=6@BBCCA
@HQ5V4:00256:00605
CGTGTCTCTAGGCACAGGATTTTGTGTAG
+
B@@@BBBB@AC@BBB?B@BBBB:CCCBBA
@HQ5V4:00256:00613
CGTGTCTCTAGGCACAGGATTTTGTGTAG
+
BB@AAABB@A?@@BBBB@BBBB:CCCDC@
@HQ5V4:00256:00626
CGTGTCTCTAGGCACAGGATTTTGTGTAG
+
@@?@>@>??996998=@=@CCC9<<4:99
@HQ5V4:00256:00628
CGTGTCTCTAGGCACAGGATTTTGTGTAG
+
BBBABBBBB?B@BBBBB@BBCB:CDCCD?
@HQ5V4:00256:00646
CGTGTCTCTAGGCACAGGATTTTGTGTAG
+
??AAAAAA@@B@CB??@@CDCC:DDCCB@
@HQ5V4:00259:00608
CGTGTCTCTAGGCACAGGATTTTGTGTAG
+
BB@@@ABB@AC@BBBBB@BBBB:BECCB?
@HQ5V4:00259:00635
TAGTATCAGCCTCGCCATGACGAAGGTATTCC
+
@:<<AACCCC@B;<;9<9ABA;;64;99924;
@HQ5V4:00261:00607
CGTGTCTCTAGGCACAGGATTTTGTGTAG
+
B@@ABBAA=?A@CBBAA@BABA:BCDDB?
@HQ5V4:00266:00630
ATCAGACACGGACACAGCAGAACACAC
+
B@@AABBBBB@BBBBBCCGCC@CC@@A
@HQ5V4:00266:00647
CGTGTCTCTAGGCACAGGATTTTGTGTAG
+
BBBBBBBCA@D@@BB@B?B@AA8ACEBB?
@HQ5V4:00269:00622
CGTGTCTCTAGGCACAGGATTTTGTGTAG
+
BA@@BBBB@AC@BBBBBADDDC:CCCCBB
@HQ5V4:00269:00624
CGTGTCTCTAGGCACAGGATTTTGTGTAG
+
BBBABBDBBBB@BBBBA?@AAA9ADCDC@
@HQ5V4:00270:00635
CGTGTCTCTAGGCACAGGATTTTGTGTAG
+
@FACCCCCC::79>>>><9999/994;;;
@HQ5V4:00272:00634
CGTGTCTCTAGGCACAGGATTTTGTGTAG
+
B@AABBAA>?B@BB?@?@AAAB9ABCDB?
@HQ5V4:00273:00620
CGTGTCTCTAGGCACAGGATTTTGTGTAG
+
???ABBBBAA@@CB9:@BCCEC:CEGCCB
@HQ5V4:00273:00627
CGTGTCTCTAGGCACAGGATTTTGTGTAG
+
AAB@BBAAAAC@CB??@?@==>6?BCCCC
@HQ5V4:00273:00628
CGTGTCTCTAGGCACAGGATTTTGTGTAGAGGCTG
+
BBBBBBCCBAA<A@>;<:1111+11/220*,*,,,
@HQ5V4:00276:00612
CGTGTCTCTAGGCACAGGATTTTGTGTAG
+
B@@ABBAAAAA@CBBBB@EBBB:CCDCBA
@HQ5V4:00278:00615
CGTGTCTCTAGGCACAGGATTTTGTGTAGA
+
@@@AABBBBBB@CBAB?;;?;A5:88//11
@HQ5V4:00278:00643
CGTGTCTCTAGGCACAGGATTTTGTGTAG
+
BBBBBBBBACBBAEBBB>BBCC:BBB999
@HQ5V4:00279:00602
CGTGTCTCTAGGCACAGGATTTTGTGTAGA
+
CAAACCB<<9<69999954AAA4B9;9@//
@HQ5V4:00281:00633
CGTGTCTCTAGGCACAGGATTTTGTGTAG
+
BB@ABBBA=AA@CBBBC>AACC9BCCCC@
@HQ5V4:00282:00601
CGTGTCTCTAGGCACAGGATTTTGTGTAG
+
AAAAAABBAAA@CBBBEAAABB:CDCAB?
@HQ5V4:00282:00606
CGTGTCTCTTACGGCACAGGATTTTGTGTAAGA
+
8@8999///,/6656===;;;;::08//,,*,,
@HQ5V4:00282:00618
CGTGTCTCTAGGCACAGGATTTTGTGTAG
+
AAAAAAAAAAA@CBBCB?BBCB:CCDBB@
@HQ5V4:00282:00627
CGTGTCTCTAGGCACAGGATTTTGTGTAG
+
BBB@BBBBDAA@BBBBCAABDD:CDFCB?
@HQ5V4:00282:00636
CGTGTCTCTTGGCACAGGATTTTGTGTAG
+
BBBBBCBBB?C@CBBBB=?>BB:BCDDA:
@HQ5V4:00283:00636
CGTGTCTCTAGGCACAGGATTTTGTGTAAGA
+
@@@AAABB@A?@ABB@::::::6:::,,+--
@HQ5V4:00284:00632
CGTGTCTCTAGGCACAGGATTTTGTGTAG
+
BBBABBBBAAA@BB@;;84444/9>?EBD
@HQ5V4:00285:00624
CGTGTCTCTAGGCACAGGATTTTGTGTAG
+
BBBBBBDC???BBBBCD>>???6=@CBB@
@HQ5V4:00286:00613
TAGTATCAGCCTCGCCATGACGAAGGTATTCC
+
BAB9:?ICCC@CCCD>?@@>A;<;>A@@AAB8
@HQ5V4:00287:00602
CGTGTCTCTAGGCACAGGATTTTGTGTAG
+
B@@@BBD@BAC@BBA>>?@@AA8ADCBBA
@HQ5V4:00291:00615
CGTGTCTCTAGGCACAGGATTTTGTGTAG
+
BBB@BBCCA?ABBBBAA@BBBB:BDECB@
@HQ5V4:00293:00604
CGTGTCTCTAGGCACAGGATTTTGTGTAG
+
CCBBBBDDAAADBABBC?AABB5<>DCCB
@HQ5V4:00294:00629
CGTGTCTCTAGGCACAGGATTTTGTGTAG
+
BBAABBDDAA@@BAABC?BBBB9AABAAA
@HQ5V4:00298:00634
CGTGTCTCTAGGCACAGGATTTTGTGTAG
+
BBB@BBAAAAA@BBBBB?BBCC:CCDDD@
@HQ5V4:00251:00651
CGTGTCTCTAGGCACAGGATTTTGTGTAG
+
@>ABBBBBBBBBCDBBB====?6?CBCCA
@HQ5V4:00251:00698
CGTGTCTCTAGGCACAGGATTTTGTGTAG
+
AAAABBCCAAA@BBBCB?>???6?@CBCA
@HQ5V4:00251:00699
CGTGTCTCTAGGCACAGGATTTTGTGTAG
+
>>A@BBBBAAB@CBBB@94444-9AACCB
@HQ5V4:00254:00673
ATATCGCGAGGGTATGGAAGACTTCTATAG
+
BCC@B@@<==D?EDC@:969>992444333
@HQ5V4:00255:00677
CGTGTCTCTAGGCACAGGATTTTGTGTAG
+
BBBABBBA>>A@BBB=:94444-9AABC@
@HQ5V4:00256:00676
TACTGAGCTACACACACAGAAAGATTGGT
+
B8=<A@CBB@@;;999?4::A8;9B=?=?
@HQ5V4:00257:00671
CGTGTCTCTAGGCACAGGATTTTGTGTAG
+
BAABBDBB?@@CBBBBC@CCNH:CDCCB;
@HQ5V4:00260:00677
CGTGTCTCTAGGCACAGGATTTTGTGTAGA
+
BBBABBCCBCCC:9;;?<9999/9BA@CAA
@HQ5V4:00261:00670
CGTGTCTCTAGGCACAGGATTTTGTGTAG
+
BBBABBCC@AA@AAAB@:4444-9@CBBA
@HQ5V4:00262:00673
CGTGTCTCTAGGCACAGGATTTTTTGTGAGGC
+
BBB@BBCC@AAA@@@BB?AABBAB-CCCEEDB
@HQ5V4:00262:00674
CGTGTCTCTAGGCACAGGATTTTGTGTAG
+
@@ABBCBBCCD@A?@:><4444-9@ABCB
@HQ5V4:00264:00672
ATATCGCGAGGGTATGGAAGACTCTATA
+
B>?@A>>@99979>@@595<AAAB<<<@
@HQ5V4:00264:00691
CGTGTCTCTAGGCACAGGATTTTGTGTAG
+
BBB@BCCC@?A@ABBBB?AABB:CDDAA@
@HQ5V4:00267:00657
CGTGTCTCTAGGCACAGGATTTTGTGTAG
+
??@ABBAAA=B@BBAA=94449,4@BCCA
@HQ5V4:00268:00654
CGTGTCTCTAGGCACAGGATTTTGTGTAG
+
??@@@BBAA=B@DB?=994444-9ABCC@
@HQ5V4:00269:00670
CGTGTCTCTAGGCACAGGATTTGTGTAG
+
BBBBBCDCCAA===:44599909@BAAB
@HQ5V4:00270:00657
CGTGTCTCTAGGCACAGGATTTTGTGTAG
+
BBB@BBCCAAA@CBB?=:4444-4BCBBA
@HQ5V4:00270:00679
CGTGTCTCTAGGCACAGGATTTTGTGTAG
+
B@B@BBCCAAA@BB??=9444949BBCCA
@HQ5V4:00271:00681
CGTGTCTCTAGGCACAGGATTTTGTGTAG
+
@?BBBCBBBBB>BA>>><9999/999A@>
@HQ5V4:00273:00657
CGTGTCTCTAGGCACAGGATTTGTTGTAG
+
@@@@B?>>>996944//7///+//,/000
@HQ5V4:00273:00675
CGTGTCTCTAGGCACAGGATTTTGTGTAG
+
BBBBBCBABBDCCB?>@<=@==6=BBCCA
@HQ5V4:00276:00669
CGTGTCTCTAGGCACAGGATTTTGTGTAG
+
AAAABBCAAAA@CCB=:94444-9ACBCB
@HQ5V4:00278:00653
ACGCTCGACATGCCCAGGTACAGGAG
+
BBAABB99<CCCCCCCC;<<BBC?AC
@HQ5V4:00279:00660
CGTGTCTCTAGGCACAGGATTTTGTGTAG
+
DCCCCC<<===ACCAAA69999/9@@@@9
@HQ5V4:00281:00691
CGTGTCTCTAGGCACAGGATTTTGTGTAG
+
??B@BB@@ABBABBBBA;====6=BCCC@
@HQ5V4:00283:00665
CGTGTCTCTAGGCACAGGATTTTGTGTAG
+
A@??BCCEAAA@DBCCC;;;DC:CCCDBB
@HQ5V4:00284:00691
ATCAGACACGGACACAGCAGAACACAC
+
BBBB@AABBC=?@BBAACCA@CAC@@A
@HQ5V4:00286:00664
CGTGTCTCTAGGCACAGGATTTTGTGTAG
+
??@ABB@@A=BBDBCBE?>???6?BBBB@
@HQ5V4:00287:00656
CGTGTCTCTAGGCACAGGATTTTGTGTAG
+
B@BBBCDCAAAADBBBB<====6=ABBB@
@HQ5V4:00287:00669
CGTGTCTCTAGGCACAGGATTTTGTGTAG
+
@@@@BBBA>??ADBBBC?BBDC:CDCCB@
@HQ5V4:00291:00655
CGTGTCTCTAGGCACAGGATTTTGTGTAG
+
BBBBBCA@@;;9<@>@B<9999-944988
@HQ5V4:00291:00667
CGTTTCTCTAGGCACAGGATTTTGTGTAG
+
BBBC?@@ABABCCBAB@59999/999@D<
@HQ5V4:00293:00687
CGTGTCTCTAGGCACAGGATTTTGTGTAG
+
??B@BBBB@AA@CBB?=:4444,4@@CCB
@HQ5V4:00294:00656
CGTGTCTCTAGGCACAGGATTTGTGTA
+
BBBBBCCCAAA9:4489599919>91/
@HQ5V4:00294:00670
CGTGTCTCTAGGCACAGGATTTTGTGTAG
+
BBB@BBBB@AA@CDBBA<==9=6=BBBC@
@HQ5V4:00295:00653
CGTGTCTCTAGGCACAGGATTTTGTGTAG
+
BBBBBDBBBAB>A@>>@;9999/999A?>
@HQ5V4:00297:00664
CGTGTCTCTAGGCACAGGATTTTGTGTAG
+
BBBBBCCCAAA@BBCBB?AACC:BBCCC@
@HQ5V4:00298:00690
CGTGTCTCTAGGCACAGGATTTTGTGTAG
+
BBBABBBA@AA@DBBCA<====6=>BBCA
@HQ5V4:00299:00687
CGTGTCTCTAGCACAGATTTGATGAGT
+
,,,,//449444994449959444444
@HQ5V4:00251:00737
TACTGAGCTACACACACAGAAAGATTGGT
+
A>@@CBDCBB@@@?@>@A99909>>>A?C
@HQ5V4:00251:00738
ATCAGACACGGACACAGCAGAACACAC
+
BBBB??@CCB>ABCB@AAC;;7;B@@B
@HQ5V4:00254:00730
CGTGTCTCTAGGCACAGGATTTTGTGTAG
+
??@ABBBBABB@DCBBC?@==?6?BCBBB
@HQ5V4:00259:00745
CGTGTCTCTAGGCACAGGATTTTGTGTAG
+
??BABBB@ABB@BBBBA<=?=?6?@BCB@
@HQ5V4:00260:00746
CGTGTCTCTAGGCACAGGATTTTGTGTAG
+
BABBBCBBEDD@A?@AA<@@@=6@BBCCA
@HQ5V4:00263:00731
ATCAGACACGGACACAGCAGAACACAC
+
BCAA99;B@A<>;;<<<=CDCBDDDBB
@HQ5V4:00264:00702
CGTGTCTCTAGGCACAGGATTTTGTGTAG
+
AABBBDCCB@?=:9;>@=9;;;4;BBCCB
@HQ5V4:00265:00703
CGTGTCTCTAGGCACAGGATTTTGTGTAG
+
BBB@BBBAB@B@DBBBA>@AAA69;;449
@HQ5V4:00266:00722
CGTGTCTCTAGGCACAGGATTTTGTGTAG
+
@@@@BBCCBBB@CCBBB?999919@?B@B
@HQ5V4:00271:00729
CGTGTCTCTAGGCACAGGATTTTGTGTAGA
+
<<CCBCBBABB@CD99;?@==?7?BCECBA
@HQ5V4:00272:00709
CGTGTCTCTAGGCACAGGATTTTGTGTAG
+
@ABBBCCCAAABCB==9<4444-9BC@BA
@HQ5V4:00274:00744
CGTGTCTCTAGGCACAGGATTTTGTGTAG
+
@@@@BBBA@=A@BB@@A@BAAB9ACCDB?
@HQ5V4:00274:00745
CGTGTCTCTAGGCACAGGATTTTGTGTAG
+
A@BBBCBB@AACDBBBC>@@@@8@CBBCB
@HQ5V4:00277:00741
CGTGTCTCTAGGCACAGGATTTTGTTGAG
+
@@@AAABBA=B?D;::2*----*-=+-/;
@HQ5V4:00283:00740
CGTGTCTCTAGGCACAGAATTTTGTGTAG
+
@@;<<ABBA@@;>999@@5999/9?B>>@
@HQ5V4:00283:00742
CGTGTCTCTAGGCACAGGATTTTGTGTAG
+
BB@@BBCCAAA@BBBBB=>?BC:CBCDCC
@HQ5V4:00284:00724
CGTGTCTCTAGGCACAGGATTTTGTGTAG
+
BB@ABBBB@AA@BDDCC;:;DC:DCDCCB
@HQ5V4:00285:00717
CGTGTCTCTAGGCACAGGTTTTTGTGTAG
+
@?ABBBCBBBB@CDBBB>=@@@2ABBCBC
@HQ5V4:00285:00719
CGTGTCTCTAGGCACAGGATTTTGTGTAG
+
B?B@BBAAA=B@BCBBB=>?BB9BBBBA@
@HQ5V4:00286:00701
CGTGTCTCTAGGCACAGGATTTTGTGTAG
+
CBBBBBCCAAA@CBB@A>ACCD:BBCCC@
@HQ5V4:00287:00736
CGTGTCTCTAGGCACAGGATTTTGTGTAG
+
B@BABBCACBB@BBCCD@CEBC:DCCFCA
@HQ5V4:00287:00737
CGTGTCTCTAGGCACAGGATTTTGTGTAG
+
??@ABBBBABB@DCBBB@CDCB:BCCFBB
@HQ5V4:00289:00709
CGTGTCTCTAGGCACAGGATTTTGTGTAG
+
BBBBBCCAAAACCCCBB?@@@@6@EBEC@
@HQ5V4:00289:00733
CGTGTCTCTAGGCACAGGATTTTGTGTAG
+
AAAAAA@@@=A@DBBBB?AAAA9ABCCB@
@HQ5V4:00289:00737
CGTGTCTCTAGGCACAGGATTTTGTGTAG
+
BCBBBBBCBAB?A?===9===94>A>?>>
@HQ5V4:00293:00718
CGTGTCTCTAGGCACAGGATTTTGTGTAG
+
AAAAAAAAAAA@DCBD;>=;;;0788,,-
@HQ5V4:00294:00747
CGTGTCTCTAGGCACAGGATTTTGTGTAGAG
+
A@CDCDCCCCC@=?=9=;9999/9BC@BC<;
@HQ5V4:00295:00736
CGTGTCTCTAGGCACAGGATTTTGTGTAG
+
BBBBCDCC::>@CBA@>;9999/;@ABAA
@HQ5V4:00296:00732
CGTGTCTCTAGGCACAGGATTTTGTGTAG
+
AAAAABBB@AA@DCA=:94444,4@@ABB
@HQ5V4:00297:00745
CGTGTCTCTAGGCACAGGATTTTGTGTAG
+
??@AABB@@AA@AABBB@@AAA9ABBCC@
@HQ5V4:00298:00746
CGTGTCTCTAGGCACAGGATTTTGTGTAG
+
BBBBBBBBBBB@BBCDC@CDDB9?@ACCB
@HQ5V4:00250:00766
AGCACTGTAGCTGTCACTAGTTACTTGT
+
BBBBBBCBBBBDBBBBBBBBBAAAB@BB
@HQ5V4:00251:00799
CGTGTCTCTAGGCACAGGATTTTGTTTAG
+
BBBBBC==@;959>>>><9999/9@D:>;
@HQ5V4:00253:00754
CGTGTCTCTAGGCACAGGATTTTGTGTAG
+
BAAABBCCAACACBA@@<9449-;ABBBA
@HQ5V4:00253:00780
CGTGTCTCTAGGCACAGGATTTTGTGTAG
+
==BCCDCC@AA?@@>@@<9999/9??BA@
@HQ5V4:00254:00788
CGTGTCTCTAGGCACAGGATTTTGTGTAGA
+
BBBBBBBB@AA@CBB>:7////*/>>----
@HQ5V4:00254:00799
TGATACGTCTCCTTCCTTAGTTACTTCA
+
BBB@@ABBBBB@B@B@D@BBB?BBB?CC
@HQ5V4:00256:00751
CGTGTCTCTAGGCACAGGATTTTGTGTAG
+
BBBBBBBBABB@BA;9984999/9@A@BB
@HQ5V4:00256:00770
CGTGTCTCTAGGCACAGGATTTTGTGTAG
+
BBBBBB??>??=;<9AA>9999/994;;8
@HQ5V4:00256:00786
CGTGTCTCTAGGCACAGGATTTTGTGTAG
+
BBBBBBECCCB>@@>>@;9999/9>>C@?
@HQ5V4:00256:00799
CGTGTCTCTAGGCACAGGATTTTGTGTAG
+
BBBCBBAAABBB;;;<<>@ACD:HCEBCC
@HQ5V4:00257:00795
CGTGTCTCTAGGCACAGGATTTTGTGTAGAGG
+
BCBCCCCC;;9?9999959999,977/////7
@HQ5V4:00258:00791
TCTCTATGCGCTCCACATGTCTAAGGT
+
@@BCCCBHCCC@?=@@@@;;<@@=AA<
@HQ5V4:00261:00750
CGTGTCTCTAGGCACAGGATTTTGTGTAG
+
BBBBBBCACBBAAAA=:94444-9@@@BC
@HQ5V4:00261:00791
CGTGTCTCTAGGCACAGGATTTTGTGTA
+
CBBBBCBECCB?==@>><9999/9@@11
@HQ5V4:00262:00762
CGTGTCTCTAGGCACAGGATTTTGTGTAG
+
@>ABBCBB?@@C:9;AA<9;;;4;BCCCB
@HQ5V4:00265:00755
CGTGTCTCTAGGCACAGGATTTTGTGTAG
+
@@@AABBA@AA@CBBB=<999919@BCCA
@HQ5V4:00268:00754
CGTGTCTCTAGGCACAGGATTTTGTGTAG
+
BB9<;AAA<<<>@@A9969999/9@@C@@
@HQ5V4:00270:00783
CGTGTCTCTAGGCACAGGATTTTGTGTAG
+
BBBCBCCCCCD=A>889;9999/9??BBA
@HQ5V4:00271:00773
ATATCGCGAGGGTATGGAAGACTCTATA
+
BAABBAABAAA?ABBCDB@BCECBBBA?
@HQ5V4:00271:00795
CGTGTCTCTAGGCACAGGATTTTGTGTAG
+
B?BBBBCBAAB@DA949<9999/9BDAAA
@HQ5V4:00272:00757
CTGTCTCTAGGCACAGGATTTTGTGTAG
+
BCCCBBBCEECA@@A@58999/999@@@
@HQ5V4:00274:00759
CGTGTCTCTAGGCACAGGATTTTTTTTTTTTTTTTTTGTGTAG
+
ACCCBAAC?AACD99/;:111111111111111111"///668
@HQ5V4:00277:00762
CGTGTCTCTAGGCACAGGATTTTGTGTAG
+
BABABBCC??A@CBB@;:4444/9BC@CA
@HQ5V4:00277:00787
ATATCGCGAGGGTATGGAAGACTCTATA
+
BBAB@=:;44409>998<>BDHCCDCBB
@HQ5V4:00278:00790
CGTGTCTCTAGGCACAGGATTTTGTGTAG
+
BBBBBBCBCBB?ABA;?<4444/9BAC@A
@HQ5V4:00279:00757
CGTGTCTCTAGGCACAGGATTTTGTGTAG
+
??@AABBBABB@BBBA>94444,4ABBCB
@HQ5V4:00281:00770
CGTGTCTCTAGGCACAGGATTTTGTGTAGAGGT
+
AAAAAACA???@BBBBB<====6=@CBCBBB@A
@HQ5V4:00283:00766
CGTGTCTCTAGGCACAGGATTTTGTGTAG
+
BBBBBCBBBCB=@@>>@;9999/9>@@@@
@HQ5V4:00283:00770
CGTGTCTCTAGGCACAGGATTTTGTGTAG
+
AAAABBCCAAA@CBBDB=>?AA9ACCCCB
@HQ5V4:00284:00761
TAGTATCAGCCTCGCCATGACGAAGGTATTCC
+
@=B;9=CCDBCCBBB@CB===4429<?9959;
@HQ5V4:00285:00794
CGTGTCTCTAGGCACAGAATTTTGTGTAG
+
BBBDBBCC<;<@@>>>9969@B4CCE<<<
@HQ5V4:00286:00766
CGTGTCTCTAGGCACAGGATTTTGTGTAG
+
@@@AABCDCA@>AB===<====6@CCCCC
@HQ5V4:00288:00783
CGTGTCTCTAGGCACAGGATTTTGTGTAG
+
CCCCCDCEAAA@AB@BB>BBBB9CBB@@>
@HQ5V4:00288:00794
CGTGTCTCTAGGCACAGGATTTTGTGTAG
+
BBAABBBBAAA@DDBBB>ABBB9BDCCBB
@HQ5V4:00289:00776
CGTGTCTCTAGGCACAGGATTTTGTGTAG
+
BAAABCFB@AA@BAA??=?BCB:CCA@>?
@HQ5V4:00290:00771
CGTGTCTCTAGGCACAGGATTTTGTGTAG
+
AAAABAAAAAAABBA@=:4444-9BCBCA
@HQ5V4:00292:00754
CGTGTCTCTAGGCACAGGATTTTGTGTAG
+
??AABAAA>>AACDB=994444,4@ACAB
@HQ5V4:00292:00755
CGTGTCTCTAGGCACAGGATTTTGTGTAG
+
BA@@BBCCAAA@BBBA@<===?6=@ABB@
@HQ5V4:00293:00789
CGTGTCTCTAGGCACAGGAATTTGTGTAG
+
B?AAAAAA==A@BCBBB?A?ACACCDCC@
@HQ5V4:00296:00765
CGTGTCTCTAGGCACAGGATTTTGTGTAG
+
@ABBBCFC@AABCB@99;9944/9B@@AB
@HQ5V4:00252:00821
CGTGTCTCTAGGCACAGGATTTTGTGTAG
+
BBBBBBCCAAA@BBBBB?AACC:CDCBBA
@HQ5V4:00258:00838
CGTGTCTCTAGGCACAGGATTTTGTGT
+
??BABBBBABB@DBA@@>@=BA:BBBB
@HQ5V4:00258:00847
CGTGTCTCTAGGCACAGGATTTTGTGTAAG
+
BBBCCCCCDDABBBDB>>>>>>9;;>--+-
@HQ5V4:00260:00833
CGTGTCTCTAGGCACAGGATTTTGTGTAG
+
@@@AAAACCBB@AAAAA@BABA:BBCBB@
@HQ5V4:00262:00817
CGTGTCTCTAGGCACAGGATTTTGTGTAG
+
BBBBBBCCAAABBBECDACCCC:CDFDCB
@HQ5V4:00262:00845
CGTGTCTCTAGGCACAGGATTTTGTGTAG
+
BBAACCCCADA@;9;BB<ABBB9BCF@@A
@HQ5V4:00265:00811
CGTGTCTCTAGGCACAGGATTTTGTGTAG
+
B?B@BCBB@AA@DBBBB@EBBB:BCCEBB
@HQ5V4:00265:00813
CGTGTCTCTAGGCACAGGATTTTGTGTAG
+
@@ABBBBABBB@BBBBB@BBCC:CDCEBB
@HQ5V4:00268:00833
CGTGTCTCTAGGCACAGGATTTTGTGTAG
+
BBBJBEAABGA@;;;AA;>>AA7CCDBBB
@HQ5V4:00271:00806
CGTGTCTCTAGGCACAGGATTTTGTGTAG
+
AABBBDECDDC@BB@>><9999/9@A>@A
@HQ5V4:00271:00810
CGTGTCTCTAGGCACAGGATTTTGTGTAG
+
BBBBBCBBBDC@CBB=994444,4B@@AC
@HQ5V4:00277:00821
CGTGTCTCTAGGCACAGGATTTTGTGTAG
+
BBBAABBA@AA@CDBBC=@===6=AACC@
@HQ5V4:00277:00842
CGTGTCTCTAGGCACAGGATTTTGTGTAG
+
?@?BBCBCC::8;A@>><9999/999BBB
@HQ5V4:00278:00847
TCTCTATGCGCTCCACATGTCTAAGGTAGAC
+
AACDAAAECDIA@@@BB@A@@AE=>;?@999
@HQ5V4:00279:00812
CGTGTCTCTAGGCACAGGATTTTGTGTAG
+
?@BBBCBB@DABBBABB=@@@@6@@ABB@
@HQ5V4:00280:00834
ATATCGCGAGGGTATGGAAGACTCTAT
+
BAAB@@>>88809?AB8;9<A@@B<<;
@HQ5V4:00281:00809
CGTGTCTCTAGGCACAGGATTTTGTTGTA
+
??@@BBCH@::;=BCAC=@@BA9AB@CCB
@HQ5V4:00283:00814
CGTGTCTCTAGGCACAGGATTTTGTGTAG
+
B@@ABBCC?AA@BBBBB=>?BA:BBC@@?
@HQ5V4:00285:00814
CGTGTCTCTAGGCACAGGATTTTGTGTAG
+
BBAABBCCA?A@BBBAA>ABBB:BBCBBA
@HQ5V4:00288:00844
CGTGTCTCTAGGCACAGGATTTGT
+
CCCCCCCCB;959::11-111-1/
@HQ5V4:00289:00844
CGTGTCTCTAGGCACAGGATTTTGTGTAG
+
CCC??A@?@@@;999>>;>>BB4<<9;8;
@HQ5V4:00292:00820
CGTGTCTCTAGGCACAGGATTTTGTGTAG
+
BBBABBAA?@ABA?@BA=>>@?6@@ABB@
@HQ5V4:00294:00842
CGTGTCTCTAGGCACAGGATTTTGTGTAG
+
BBBBBBBBEDC@AA@@@=@@AA7AABCB<
@HQ5V4:00295:00817
CGTGTCTCTAGGCACAGGATTTTGTGTAG
+
AA@@BBBB???@DBBB>;>??A6::8,,-
@HQ5V4:00296:00835
AGCACTGTAGCTGTCACTAGTTACTTGT
+
CCBBBCBA?@ACCDCCCB@:<599@;@A
@HQ5V4:00299:00824
CGTGTCTCTAGGCACAGGATTTTGTGTAG
+
BB@ABAAA??ABBBBBB@>???6?@AAB@
@HQ5V4:00299:00843
CGTGTCTCTAGGCACAGGATTTTGTGTAG
+
BBEBBBCCB;<8<@@9959999/999@>B
@HQ5V4:00250:00874
CGTGTCTCTAGGCACAGGATTTTGTGTAGAGGCA
+
CBBBBBCBBCD?BA==:94444-;BBBCCA@=@B
@HQ5V4:00251:00887
CGTGTCTCTAGGCACAGGATTTTGTGTAAGA
+
@@@AAAA<<<A?ACCBA=9999/99944244
@HQ5V4:00254:00878
CGTGTCTCTAGGCACAGGATTTTGTGTAG
+
BBBCDDCCBBBADCCCC@BBCE8A@A<99
@HQ5V4:00255:00859
CGTGTCTCTAGGCACAGGATTTTGTGTAG
+
BBBBBBBB@AAACDBAB?BBCB:BBCCB?
@HQ5V4:00256:00878
CGTGTCTCTAGGCACAGGATTTTGTGTAG
+
??@AABBA@AA@CBBBE@DCCE:DCCCC@
@HQ5V4:00257:00872
CGTGTCTCTAGGCACAGGATTTTGTGTAG
+
BBBDCCCC@AA@@>@CC@CCCC:CCC@@;
@HQ5V4:00258:00870
CGTGTCTCTAGGCACAGGATTTTGTGTAG
+
BBBBBBBBAAA@CBBCC?=???7?BCCBB
@HQ5V4:00260:00890
TGATACGTCTCCTTCCTTAGTTACTTCA
+
BBBA@@BAAAB>?>BEC?ABBABCB@BB
@HQ5V4:00260:00896
CGTGTCTCTAGGCACAGGATTTTGTGTAG
+
BBBCBCCCB??=999>><9999/994:;9
@HQ5V4:00261:00869
CGTGTCTCTAGGCACAGGATTTTGTGTAG
+
@@A@BCBBCBB??>@>><9999/9@@DBB
@HQ5V4:00261:00890
CGTGTCTCTAGGCACAGGATTTTGTGTAG
+
B@AABB@C@AA@AABBB<999919;ABCA
@HQ5V4:00262:00875
CGTGTCTCTAAGCACAGGATTTTGTGTAG
+
ABBBBCCC::::?>=@?<9944-9BCBCC
@HQ5V4:00268:00857
CGTGTCTCTAGGCACAGGATTTTGTGTAG
+
BBBBBCDCAAA@CBBB><9444,9;ABCC
@HQ5V4:00270:00871
CGTGTCTCTAGGCACAGGATTTTGTGTAG
+
BBBAAAAAABD@BBBB?@999919@ABBC
@HQ5V4:00270:00887
CGTGTCTCTAGGCACAGGATTTTGTGTAG
+
BBBBBCCBBCDABA?@=>==AA9ABCBC@
@HQ5V4:00272:00874
CGTGTCTCTAGGCACAGGATTTTGTGTAG
+
BBCBBBAA@?=;?>999<9999/9>>A@@
@HQ5V4:00273:00874
CGTGTCTCTAGGCACAGGATTTTGTGTAG
+
B@B@BBCCAAAACBAA@<====6?@FBBD
@HQ5V4:00273:00880
CGTGTCTCTAGGCACAGGATTTTGTGTAG
+
B@AAAACC?@B@BB@@@?@?=?6?@CDCB
@HQ5V4:00274:00896
CGTGTCTCTAGGCACAGGATTTTGTGTAG
+
BABBBCBBAAA@DC>=><9944-9DABCB
@HQ5V4:00277:00855
CGTGTCTCTAGGCACAGGATTTTGTGTAG
+
@@@ABBA=ABB@BBBBC?AACB:BCCCBB
@HQ5V4:00278:00883
CGTGTCTCTAGGCACAGGATTTTGTGTAG
+
@@@ABBCCAAA@AAAB@94444-9BC@AB
@HQ5V4:00279:00887
TACTGAGCTACACACACGATGAAGATTGGT
+
;794;449B<;499/////71-*,,,*/,/
@HQ5V4:00280:00853
ATATCGCGAGGGTATGGAAGACTCTATAG
+
B@@ABB?B???>@?@A8:8<BCABBB@@:
@HQ5V4:00280:00898
TCTCTATGCGCTCCACATGTCTAAGGT
+
BBBBAAABBBEBB@BBBBBCB@?=A@A
@HQ5V4:00285:00886
CGTGTCTCTAGGCACAGGTTTTTGTGTAG
+
BBBBBBBBBBB@DB=>;24444+4;;BBC
@HQ5V4:00287:00882
CGTGTCTCTAGGCACAGGATTTTGTGTAG
+
AABBBBBBCCC@BEBDD@CDCC:CCB?==
@HQ5V4:00287:00888
TAGTATCAGCCTCCCCATGACGAAGGTATTCC
+
@>CAAACCDC@BBBC9A====997<A@@@?B:
@HQ5V4:00288:00860
CGTGTCTCTAGGCACAGGATTTTGTGTAG
+
@@@AABBBABB@CBBAA>@AA=2=@9//1
@HQ5V4:00289:00859
CGTGTCTCTAGGCACAGGATTTTGTGTAG
+
AAAAAABB@AA@DBDCC<999919@@BBA
@HQ5V4:00289:00869
CGTGTCTCTAGGCACAGGATTTTGTGTAG
+
??BBBCBBBBB@DBB@;:4444,4@@CCC
@HQ5V4:00290:00853
CGTGTCTCTAGGCACAGGATTTTGTGTAG
+
@A@@BAAACBBBBBBBC@BBBB9BDDCBB
@HQ5V4:00290:00873
CGTGTCTCTAGGCACAGGATTTTGTGTAG
+
ABBCCCCAAGCE>488859999/999444
@HQ5V4:00291:00867
GTGATACGTCTCCTTCCTTAGTTACTTCA
+
,./.49?B@AAC@C@C@D@BCB@CBBBBA
@HQ5V4:00292:00875
CGTGTCTCTAGGCACAGGATTTTGTGTAG
+
CCBBBDCCCCC@BBA99;9999/9@AA>>
@HQ5V4:00294:00896
CGTGTCTCTAGGCACAGGATTTTGTGTAG
+
BBBBBBBCCBBABB@@@<9999/999A@@
@HQ5V4:00294:00899
CGTGTCTCTAGGCACAGGATTTTGTGTAG
+
AA@@BBCCAAC@DB?B@:4449,9BFBBB
@HQ5V4:00295:00853
CGTGTCTCTAGGCACAGGATTTTGTGTAG
+
BBBBBB@@AAB@DBBBA<999919AACBB
@HQ5V4:00296:00855
CGTGTCTCTAGGCACAGGATTTTGTGTAG
+
BABABBCA??ABBBBDB?999919ACCCB
@HQ5V4:00298:00892
CGTGTCTCTAGGCACAGGATTTTGTGTAG
+
AAAAAABBBBD@CBAA?;9999/999A@>
@HQ5V4:00251:00911
CGTGTCTCTAGGCACAGGATTTTGTGTAG
+
??BABB@@>>A@CBBAB?BBCB:CCFCB@
@HQ5V4:00254:00915
CGTGTCTCTAGGCACAGGATTTTGTGTAG
+
CBBBECCC???BBBBBC@CCBB:BDEBE?
@HQ5V4:00257:00920
CGTGTCTCTAGGCACAGGATTTTGTGTAG
+
B@B@BBCCAAA@BBBBB@BBBB:CDCBC@
@HQ5V4:00261:00913
CGTGTCTCTAGGCACAAGATTTTGTGTAG
+
BBBBBCBBCBB@A?>=;@@@AA9BBBCB@
@HQ5V4:00262:00928
CGTGTCTCTAGGCACAGGATTTTGTGTAG
+
BBBCCCAA@BA>9;9@@<>@AA7AAC=<<
@HQ5V4:00264:00907
CGTGTCTCTAGGCACAGGA
+
BBBBBCBCAAAAAAAAB@B
@HQ5V4:00266:00942
CGTGTCTCTAGGCACAGGA
+
BBBBBCBBBCC@BBBCC@C
@HQ5V4:00269:00930
TCTCTATGCGCTCCACATGTTCTAAGGT
+
;;99ABDAACB;9244444424::9:<:
@HQ5V4:00272:00932
CGTGTCTCTAGGCACAGGATTTTGTGTAG
+
??BABB@@>>BADB?>>@BABA8ABBCB?
@HQ5V4:00277:00913
CGTGTCTCTAGGCACAGGATTTTGTGTAG
+
?=?BBBBBAAA@BBBCC=@ACC:CCCFCC
@HQ5V4:00277:00917
CGTGTCTCTAGGCACAGGATTTTGTGTAG
+
??@ABBBBAAA@CBBBC>A=AA8@@BDBB
@HQ5V4:00278:00942
CGTGTCTCTAGGCACAGGATTTTGTGTAG
+
@@AAAAAA>>>BCBB@@>>>AA:DDB448
@HQ5V4:00278:00947
TGATACGTCTCCTTCCTT
+
@A@@@@B994A5959;><
@HQ5V4:00284:00930
CGTGTCTCTAGGCACAGGATTTTGTGTAG
+
BBBBBBBBEDC@A@@BB=@ACNACCCFC@
@HQ5V4:00284:00945
CGTGTCTCTAGGCACAGGA
+
BBBBBCBBBBBBCBB@@;<
@HQ5V4:00285:00913
CGTGTCTCTAGGCGACAGGATTTTGTTGTAGA
+
9;;@A@?<<11,///44424444,4424//,,
@HQ5V4:00285:00919
CGTGTCTCTAGGCACAGGATTTTGTGTAG
+
??BABBBA==BBDBBBE@BACB9CDCCB@
@HQ5V4:00286:00903
CGTGTCTCTAGGCACAGGATTTTGTGTAG
+
BAB@BBAA?@DBBBBBB@BBBB:BDDBBA
@HQ5V4:00286:00904
CGTGTCTCTAGGCACAGAATTTTGTGTAG
+
BBBAAAAA@@@@DDBA=989996@BCEDB
@HQ5V4:00287:00933
CGTGTCTCTAGGCACAGGATTTTGTGTAG
+
AAAAAA@BBBB@CBBBB@BBBB:BCCBA?
@HQ5V4:00289:00914
CGTGTCTCTAGGCACAGGATTTTGTGTAG
+
@@@CCCCB@AABBBBBB?CCCD9BBCCCB
@HQ5V4:00289:00924
CGTGTCTCTAGGCACAGGATTTTGTGTAG
+
@AABBBBCAAA@CBBBB?AABC:BFCCB?
@HQ5V4:00290:00932
CGTGTCTCTAGGCACAGGATTTTGTGTAG
+
AAAABBBB@AA@DBBBB?B@AA8AABCB@
@HQ5V4:00291:00943
CGTGTCTCTAGGCACAGGATTTTGTGTAG
+
??BABBB@ABB@C@BBB@BBBB:BDCCB@
@HQ5V4:00294:00900
CGTGTCTCTAGGCACAGGATTTTGTGTAG
+
??@@@AAA@@@@DBBBB?BBBB8AABDBB
@HQ5V4:00294:00947
CGTGTCTCTAGGCACAGGA
+
@@@ACB<<<BB<984;;7:
@HQ5V4:00298:00923
CGTGTCTCTAGGCACAGGATTTTGTTGTAG
+
BBABCBAA:4459988829444,4424:99
@HQ5V4:00299:00928
CGTGTCTCTAGGCACAGGATTTTGTTGT
+
@@ACCC;;999599911,1111*//,/2
@HQ5V4:00299:00940
CGTGTCTCTAGGCACAGGATTTTGTGTAG
+
CBBBEBCCBBBBDCBBD@BCCC:D@AAA=
@HQ5V4:00250:00970
CGTGTCTCTAGGCGACAGGATT
+
BA@@@?9999954444885///
@HQ5V4:00251:00998
CGTGTCTCTAGGC
+
BBAABAAA?BBBC
@HQ5V4:00255:00995
CGTGTCTCTAGGC
+
AABA@@>>AAABD
@HQ5V4:00258:00964
CGTGTCTCTAGGCAGGA
+
AAAABBBB?@A?BB@<=
@HQ5V4:00263:00971
CGTGTCTCTAGGCACAGGATTTTGTGT
+
@@@BBCCCBBB?<<<>>A9999/9BA9
@HQ5V4:00265:00961
TCTCTATGCGCTCCACA
+
ABBBBABCDDBAB?BCB
@HQ5V4:00270:00958
TGATACGTCTCCTTCCTT
+
BBC?@AACCCC@C@C@C@
@HQ5V4:00272:00968
CGTGTCTCTAGGCACAGGATTTTGTGT
+
>>>BBBB@==BACBBBB?=???7?BBC
@HQ5V4:00275:00966
CGTGTCTCTAGGCACAGGATTTTGTG
+
CCBBCCCC@AABDC>=>;9999/9BA
@HQ5V4:00275:00973
CGTGTCTCTAGGCACAGGA
+
B?BAAAAA===@BABBC@B
@HQ5V4:00276:00988
CGTGTCTCTAGG
+
AAAAAAAAABB@
@HQ5V4:00278:00994
CGTGTCTCTAGGC
+
AAAAAA@@==BBD
@HQ5V4:00284:00959
CGTGTCTCTAGGC
+
BBB@BBCCC@B@B
@HQ5V4:00284:00970
CGTGTCTCTAGGCACAGGA
+
B@BBBBABBCD?BB@>>;9
@HQ5V4:00286:00983
CGTGTCTCTAGGC
+
BBAABBCC@AA@D
@HQ5V4:00287:00956
CGTGTCTCTAGGCACAGGATTTTGTGTAG
+
ABBACCCC??A@BBBBB<9999,4BFBB@
@HQ5V4:00287:00972
CGTGTCTCTAGGCACAGGA
+
BBBBCDBB::=ADBBBB=9
@HQ5V4:00288:00987
CGTGTCTCTAGGC
+
@AAAAA@CAAA@C
@HQ5V4:00289:00994
CGTGTCTCTAGGC
+
BBBBBBBBAAACC
@HQ5V4:00290:00975
CGTGTCTCTAGGCACAGGA
+
?@BABBCCAAAACBB?><4
@HQ5V4:00253:01026
CGTGTCTCTAGGC
+
B@@@BBCCAAA@C
@HQ5V4:00254:01027
CGTGTCTCTAGGCACAG
+
BAABBBCCABG@BB@44
@HQ5V4:00255:01027
CGTGTCTCTACGCACA
+
BBBBBCCCBBDAEAA>
@HQ5V4:00258:01015
CGTGTCTCTAGGC
+
@AAABBCC??AAB
@HQ5V4:00265:01028
CGTGTCTCTAGGC
+
BBBBCBCBAAAAC
@HQ5V4:00271:01027
CGTGTCTCTAGG
+
>>>BBCBBBABA
@HQ5V4:00276:01009
CGTGTCTCTAGGC
+
???BBBCB@AA@B
@HQ5V4:00279:01021
CGTGTCTCTAGGCAC
+
B@BBBBBB@AAADBB
@HQ5V4:00281:01023
CGTGTCTCTAGGC
+
@@ABBB@==9959
@HQ5V4:00287:01007
CGTGTCTCTAGGC
+
BBBBBCBBAAA@B
@HQ5V4:00290:01011
CGTGTCTCTAGGC
+
444449:?:==;4
@HQ5V4:00298:01009
CGTGTCTCTAGTAGCACA
+
9444444/,,,,,,,,,/
@HQ5V4:00262:01132
CGTGTCTCTAGGGGGGG
+
BBBACBCC:::BCCCCC
@HQ5V4:00300:00012
CGTGTCTCTAGGCACAGGATTTTGTGTAG
+
BBBBCDCCBAA?A@>>@<9999/999AD@
@HQ5V4:00300:00045
CGTGTCTCTAGGCACAGGATTTTGTGTAG
+
>>>ABBBCAA@@BBBBB>ABBB:CCCCCB
@HQ5V4:00302:00039
CGTGTCTCTAGGCACAGGATTTTGTGTAG
+
BBAABCCDAAA@BBBBC@CCCE9BBDAA>
@HQ5V4:00311:00029
CGTGTCTCTAGGCACAGGATTTTGTGTAG
+
BBBCCDBBACBCAABBC=AACC:ADACC;
@HQ5V4:00312:00046
CGTGTCTCTAGGCACAGGATTTTGTGTAG
+
AA@@BAAAAAA@BBBBB?BBBB:CECCBA
@HQ5V4:00319:00022
CGTGTCTCTAGGCACAGGA
+
CBBBBBBD?A@BCAEAC@C
@HQ5V4:00320:00004
CGTGTCTCTAGGCACAGGATTTTGTGTAG
+
AAAABBBC@AAADBBB;:8888068;111
@HQ5V4:00324:00009
CGTGTCTCTAGGCACAGGATTTTGTGTAG
+
AAAABBCCAAAACBB=994444/9BA@AC
@HQ5V4:00324:00015
CGTGTCTCTAGGCACAGGATTTTGTGTAG
+
AABABBBDAAA@BBBAA>@@AA8ADCBBA
@HQ5V4:00325:00025
CGTGTCTCTAGGCACAGGATTTTGTGTAG
+
AAAAAACC???BBBBB@:4444,4;BBCB
@HQ5V4:00328:00039
CGTGTCTCTAGGCACAGGATTTTGTGTA
+
B?BBCCDDAAA@BBBC??;???5::8,,
@HQ5V4:00330:00011
CGTGTCTCTAGGCACAGGATTTTGTGTAG
+
BBBBBBCDAAA@CBBAA@BBBB:CDCCB?
@HQ5V4:00333:00015
ATCAGACACGGACACAGCAGAACACAC
+
BBBBAABBBB>BBDCBBBCAA?BCAAB
@HQ5V4:00337:00034
CGTGTCTCTAGGCACAGGATTTTGTGTAG
+
BBBBBBCDAA@@BBCAB?BBBB:CECBB9
@HQ5V4:00339:00031
CGTGTCTCTAGGCACAGGATTTTGTGTAG
+
BBBBCCBC@AAACBBBC?BBBB:BDCBB@
@HQ5V4:00344:00033
CGTGTCTCTAGGCACAGGATTTTGTGTAG
+
@@@ABBDBAAA@BBB@@>@BAA:CCCBB?
@HQ5V4:00345:00020
ACGCTCGACATGCCCAGGTACAGGAG
+
BAAABBBBBCCCBF>AB?BBCCB?CB
@HQ5V4:00349:00037
CGTGTCTCTAGGCACAGGATTTTGTGTAG
+
AA@@BBCCAAA@BBBBC@CDCB:CDDCBA
@HQ5V4:00300:00059
CGTGTCTCTAGGCACAGGATTTTGTGTAG
+
BBB@BBDD???@BBBBC@CCDD:CCCCCA
@HQ5V4:00303:00058
CGTGTCTCTAGGCACAGGATTTTGTGTAG
+
BBB@BBDB???BBBB@@?BBBB:CBCCE@
@HQ5V4:00304:00093
CGTGTCTCTAGGCACAGGATTTTGTGTAG
+
B@B@BBBBAA@@CBBBB?CBCC:CCFCBB
@HQ5V4:00305:00081
CGTGTCTCTAGGCACAGGATTTTGTGTAG
+
BBB@BBCC??A@BBBBB@AABB:BDCBBA
@HQ5V4:00306:00065
CGTGTCTCTAGGCACAGGATTTTGTGTAG
+
@@<=<ADB<>=ACBBCCECCCC9CCB;;<
@HQ5V4:00311:00061
TACTGAGCTACACACACATGAAAGATTGGT
+
@;:;@84;@;949>>?944444-4442488
@HQ5V4:00313:00053
CGTGTCTCTAGGCACAGGATTTTGTGTAG
+
AAAABBCCAAA@BBB@@?@@AA8ADCBB?
@HQ5V4:00313:00065
CGTGTCTCTAGGCACAGGATTTTGTGTAG
+
@@@ABBCA???BBBB@@>AABB:@CCCBA
@HQ5V4:00315:00060
CGTGTCTCTAGGCACAGGATTTTGTGTAG
+
BBBBCCBCGCB@A@ACF@BBCC9<=<BBA
@HQ5V4:00316:00060
CGTGTCTCTAGGCACAGGATTTTGTGTAGA
+
@@@ABBCCAAA@BBBB;;;;;;6:88,,--
@HQ5V4:00320:00057
CGTGTCTCTAGGCACAGGATTTTGTGTAG
+
@@@ABBDDAA@@BBBCC@DBCC:CDCDC@
@HQ5V4:00322:00080
CGTGTCTCTAGGCACAGGATTTTGTGTAG
+
@@@ABBACAAA@BBA>><==AA8@@FBBA
@HQ5V4:00324:00078
CGTGTCTCTAGGCACAGGATTTTGTGTAG
+
BBBBCCBA::>DBBBCC?BBCC:DDCCCB
@HQ5V4:00325:00064
CGTGTCTCTAGGCACAGGATTTTGTATAG
+
??@BCCCCAA@@CBCBC?CCCD:CA@:;1
@HQ5V4:00326:00096
CGTGTCTCTAGGCACAGGATTTTGTGTAG
+
BAABBCDCBBB@CBBAA?ADDD:DEDEBB
@HQ5V4:00328:00090
CGTGTCTCTAGGCACAGGATTTTGTGTAG
+
BBDBBCCCAAADCCCCC@CCCB9FCA@@B
@HQ5V4:00329:00075
CGTGTCTCTAGGCACAGGATTTTGTGTAG
+
AAAABBCCAAA@BBBBB?AABA:BCCBBA
@HQ5V4:00330:00066
TAGTATCAGCCTCGCCATGACGAAGGTATTCC
+
BBB@@ACFCBAAABB>A>;999429@999=B5
@HQ5V4:00332:00082
CGTGTCTCTAGGCACAGGATTTTGTGTAG
+
@@@@BBCC??A@BBBBB@BBCB:BDCCBA
@HQ5V4:00337:00083
CGTGTCTCTAGGCACAGGATTTTGTGTAG
+
CCCCBABC<:<@CBBBC=AADC:CCCBB;
@HQ5V4:00341:00079
CGTGTCTCTAGGCACAGGATTTTGTGTAG
+
BBB@@@BBAAA=AABB@=<9;9/9@B?>A
@HQ5V4:00347:00060
AGCACTGTAGCTGTCACTAGTTACTTGT
+
@ACCDCCCBBBBBBBBCCB:4648429@
@HQ5V4:00349:00073
CGTGTCTCTAGGCACAGGATTTTGTGTAG
+
ABBBBBBBAEAAEBBBCACDCC:BBCCCB
@HQ5V4:00300:00142
CGTGTCTCTAGGCACAGGATTTTGTGTAG
+
AAAABBCCAAA@CBCB@:4444,4;;@AA
@HQ5V4:00301:00123
CGTGTCTCTAGGCACAGGATTTTGTGTAG
+
BAAABBCAAAA@CBBB@:4444,4;ABCA
@HQ5V4:00302:00147
CGTGTCTCTAGGCACAGGATTTTGTGTAG
+
BBBBBBDC???@CBBDB@>?==6=99=A;
@HQ5V4:00303:00133
CGTGTCTCTAGGCACAGGATTTTGTGTAG
+
@AAAAACC?A@@AABDC?9999,4:?AB@
@HQ5V4:00304:00133
CGTGTCTCTAGGCACAGGATTTTGTGTAG
+
BBAABBBB?AABBBBCB?99991:;ABB:
@HQ5V4:00305:00107
CGTGTCTCTAGGCACAGGATTTTTTTT
+
;ABBCBCDCBB??989>;999999999
@HQ5V4:00309:00139
CGTGTCTCTAGGCACAGGATTTTGTGTAG
+
ABBBCCCCBECABBB@=<9444,;@@BA;
@HQ5V4:00313:00109
CGTGTCTCTAGGCACAGGATTTTGTGTAG
+
BBBACBCCCBBABBBBB>=??=6?DCBBB
@HQ5V4:00314:00141
CGTGTCTCTAGGCACAGGATTTTGTGTAG
+
@@AABAB@@A?BBBBB@:4444,4;;B;;
@HQ5V4:00315:00142
CGTGTCTCTAGGCACAGGATTTTGTGTAG
+
BBBABBB@@D?@BBBBB?9999,4;;@;;
@HQ5V4:00316:00139
CGTGTCTCTAGGCACAGGATTTTGTGTAG
+
?BBBCBBC?AAAC?BBB@>=?=6?@BCC@
@HQ5V4:00317:00123
CGTGTCTCTAGGCACAGGATTTTGTGTAG
+
@AAAAAAC==?@ABBDB>999914;FBBA
@HQ5V4:00317:00140
CGTGTCTCTAGGCACAGGATTTTGTGTAG
+
@@@@BABB??ABBBBB@:4444,4;FCCA
@HQ5V4:00319:00106
TACTGAGCTACACACACAGAAAGATTGGTGC
+
B???BBBBBBBBAADBAB9996;AA@C@CBB
@HQ5V4:00323:00137
CGTGTCTCTAGGCACAGGATTTTGTGTAG
+
@@AABBCCAAA@CBBB>:4444,9;ACCA
@HQ5V4:00324:00113
CGTGTCTCTAGGCACAGGATTTTGTGTAG
+
AAAABBDD???ACBBBC@BBBE:CCDCCA
@HQ5V4:00324:00125
CGTGTCTCTAGGCACAGGATTTTGTGTAG
+
CCCCCBCCCEC@BB@99;9444/9DAACA
@HQ5V4:00324:00144
CGTGTCTCTAGGCACAGGATTTTGTGTAG
+
@AAABBC@?BB@CBB>;:4444-4BCBB;
@HQ5V4:00327:00116
CGTGTCTCTAGGCACAGGATTTTGTTGTAG
+
>@@BBA<99@>8;98775/1//*//,/788
@HQ5V4:00329:00133
CGTGTCTCTAGACAGATTTGTGATAG
+
4444444/8/1,2,,/>:5681199@
@HQ5V4:00329:00146
TGATACGTCTCCTTCCTTAGTTACTTCA
+
@@CBBBBBBBB@C@CACBAAA@A?756:
@HQ5V4:00332:00112
CGTGTCTCTAGGCACAGGATTTTGTGTAG
+
@AABBBAABCCCCCBBC@CDCC:CDCBB9
@HQ5V4:00339:00120
CGTGTCTCTAGGCACAGGATTTTGTGTAG
+
BBBBBCDDAAA@CBBBA>====6=;ABB:
@HQ5V4:00340:00148
CGTGTCTCTAGGCACAGGATTTTGTGTAG
+
BBBBBCBCD=@=@A>@A>9999/994994
@HQ5V4:00344:00109
CGTGTCTCTAGGCACAGGATTTTGTGTAG
+
AABBBBCDAAA@BBBBB?====6=;A@A9
@HQ5V4:00345:00142
CGTGTCTCTAGGCACAGGATTTTGTGTA
+
BBBBCDDCAAA@CBBBC@AACC9BBA@@
@HQ5V4:00346:00102
CGTGTCTCTAGGCACAGGATTTTGTGTAG
+
BBBBEDBBCCC@BBCCC@BBBB4;9AB@9
@HQ5V4:00346:00117
CGTGTCTCTAGGCACAGGATTTTGTGTAG
+
BBBBEBCC=?@BB???C@CEBB:CEDCC:
@HQ5V4:00348:00128
CGTGTCTCTAGGCACAGGATTTTGTGTAG
+
@BBBCBCCAAAABBBDB?9999,4;;9=;
@HQ5V4:00302:00160
CGTGTCTCTAGGCACAGGATTTTGTGTAG
+
@@AAAACC?A@?BBBB@:4444,4:49;;
@HQ5V4:00302:00162
CGTGTCTCTAGGCACAGGATTTGTGTAG
+
@@ABBBCC?AABBB@;87///+1<11/:
@HQ5V4:00302:00168
CGTGTCTCTAGGCACAGGATTTTGTGTAG
+
BAAABAA@?AABBBBDB>9994,494;;@
@HQ5V4:00305:00191
CGTGTCTCTAGGCACAGGATTTTGTGTAG
+
BAAABACCAAA@BBBDB?>??=6=;:;;A
@HQ5V4:00307:00189
CATGTCTCTAGGCACAGGATTTTGTGTAG
+
BB@ABBCBBCB@BBB?;94444/9@99;B
@HQ5V4:00308:00153
ATATCGCGAGGGTATGGAAGACTTCTATAG
+
CCCBBA@AAABABA@@=@=?>91,//....
@HQ5V4:00309:00194
CGTGTCTCTAGGCACAGGATTTTGTGTG
+
ABBBCBCBAAAACBBDC@BBBB9ACCE@
@HQ5V4:00309:00199
CGTGTCTCTAGGCACAGGATTTTGTGTAG
+
BAAABAAC?AABBBBB@:4444,4ACBCA
@HQ5V4:00310:00153
CGTGTCTCTAGGCACAGGATTTTGTGTAG
+
BBBABBDDBBC@BBBBC@?@??6?@DBC@
@HQ5V4:00310:00161
CGTGTCTCTAGGCACAGGATTTTGTGTAG
+
BCBCCBDDAEAABBBBC?BBAA6?;A;;<
@HQ5V4:00314:00180
CGTGTCTCTAGGCACAGGATTTTGTGTAG
+
BAAABACC?A@@BBB@B@BBBB:CCCCBA
@HQ5V4:00317:00190
CGTGTCTCTAGGCACAGGATTTTGTGTAG
+
A@@@BBDDAAA@BBBCB>====6=;AAAA
@HQ5V4:00317:00191
CGTGTCTCTAGGCACAGGATTTTGTGTAG
+
AAAAAACC?A@@ABBB@:4444,4;ACCA
@HQ5V4:00317:00195
CGTTTCTCTAGGCACAGGATTTGTTGTAG
+
BBBB?9;=ABB>AA@>><111-11,/888
@HQ5V4:00319:00151
CGTGTCTCTAGGCACAGGATTTTGTGTAG
+
BBBBBBCCADDBBBBBC@CCDC9BCCCB:
@HQ5V4:00320:00169
CGTGTCTCTAGGCACAGGATTTTGTGTAAAGGC
+
@>>>AADD@BC@CBBA@<====6688111,1-1
@HQ5V4:00323:00189
CGTGTCTCTAGGCACAGGATTTTGTGTAG
+
AAAAAACC?A@@BBBB@:4444,4;ABC@
@HQ5V4:00326:00176
CGTGTCTCTAGGCACAGGATTTTGTGTAG
+
BB@BBCDBBCC@CBB=:94444-9@@@A;
@HQ5V4:00327:00174
CGTGTCTCTAGGCACAGGATTTTGTGTAG
+
@@@ABBDDAAA@BBBB@:9449,4;ABCA
@HQ5V4:00330:00193
CGTGTCTCTAGGCACAGGATTTTGTGTAG
+
BBBBCCDDAAAACBBBB?;;;949BCA@A
@HQ5V4:00330:00197
CGTGTCTCTAGGCACAGGATTTTGTGTAG
+
@AAABBB@=??BBBBCB?99991:;ACCA
@HQ5V4:00331:00165
CGTGTCTCTAGGCACAGGATTTTGTGTAG
+
BBBBBBBBAACCCB=::<4444/9AAAAA
@HQ5V4:00333:00199
CGTGTCTCTAGGCACAGGATTTTGTGTAG
+
BBBBBB?ABCC@BBBBC?@AAA9ADCBBB
@HQ5V4:00343:00179
CGTGTCTCTAGGCACAGGATTTTGTGTAGG
+
@AAABB@@AAA@BBBB@:4444,/;8111,
@HQ5V4:00346:00179
CGTGTCTCTAGGCACAGGATTTTGTGTAG
+
BBBBBBDBBBCBCBBCB?AAAA9ADA>>9
@HQ5V4:00348:00184
TGATACGTCTCCTTCCTTAGTTACTTCA
+
BBBBBBBBBBB@B@B@D@BBB>AB=<=A
@HQ5V4:00300:00207
CGTGTCTCTAGGCACAGGTTTTTGTTAG
+
AA@@BBDDAA@@CB;;;24444+9@>A@
@HQ5V4:00301:00249
CGTGTCTCTAGGCACAGGATTTTGTGTAG
+
AAAAAACCCBBADBAAA>@AAA6?@?AB;
@HQ5V4:00304:00237
CGTGTCTCTAGGCACAGGATTTTGTGTAG
+
@@AABBD@BBC@BBBB;;?;A:5:6/122
@HQ5V4:00305:00219
TCTCTATGCGCTCCACATGTCTAAGGT
+
BBBBBCBD@BBBB?BBBBBBB::8<@<
@HQ5V4:00305:00238
CGTGTCTCTAGGCACAGGATTTTGTGTAG
+
@AB@BCEECCKAA@@>?59999/99944=
@HQ5V4:00306:00202
CGTGTCTCTAGGCACAGGATTTTGTGAGAGGCAC
+
B@@@BCCFBAA>A?@CC?BBCC9@CAAD@@=@@A
@HQ5V4:00307:00207
CGTGTCTCTAGGCACAGGATTTTGTGTAG
+
BBBABBCAAAA@CBBBE@CCDA9>@:;;;
@HQ5V4:00308:00205
CGTGTCTCTAGGCACAGGATTTTGTGTAG
+
BBBACCDB???ACBBBB@CCCB9CB:<;A
@HQ5V4:00309:00208
TAGTATCAGCCTCGCCATGACGAAGGTATTCC
+
BBBBAACCDB@B@AA?A@A@=11,1;1//,/,
@HQ5V4:00314:00202
CGTGTCTCTAGGCACAGGATTTTGTGTAG
+
BBBABBCCAAA@BBBBC?BBDB:CDDBB?
@HQ5V4:00315:00212
CGTGTCTCTACGGCACAGGATTTTGTGTAGA
+
A@A@@@@9949=<=B@@;:4999/9994449
@HQ5V4:00315:00227
CGTGTCTCTAGGCACAGGATTTTGTGTAG
+
BAAABAAACBB@BBBBB@CCCC:CBCAB@
@HQ5V4:00317:00240
CGTGTCTCTAGGCACAGGATTTTGTGTAG
+
AAAAAABDAAA@BCBDC?BCBC9C@DAA;
@HQ5V4:00318:00232
CGTTCTCTAGGCACAGGAATTTGTGTAG
+
@@B@BBCAAA@CCCDC?A?BDACDCBBB
@HQ5V4:00320:00223
CGTGTCTCTAGGCACAGGATTTTGTGTAG
+
BBBABBDDAAA@CBA@=94449,4BABB@
@HQ5V4:00320:00241
AGCACTGTAGCTGTCACTAGTTACTTGT
+
BBBBBBBDBB@AAAABBCB=6,/11,1<
@HQ5V4:00322:00222
CGTGTCTCTAGGCACAGGATTTTGTGTAG
+
AAAABACA???@BBBBB>ABCB:CDCAA@
@HQ5V4:00324:00205
CGTGTCTCTAGGCACAGGATTTTGTGTAG
+
AAAABABB???@BBBDE>>???6=@A@?A
@HQ5V4:00324:00222
CGTGTCTCTAGGCACAGGATTTTGTGTAG
+
AAAABBC@AAA@BBBDB?=???6=BCCBA
@HQ5V4:00328:00249
CGTGTCTCTAGGCACAGGATTTTGTGTAG
+
BBBCCCECAAACDBBBA>===?6@BCAA;
@HQ5V4:00332:00212
CGTGTCTCTAGGCACAGGATTTTGTGTAG
+
BBBBBBCCAAA@CBBDC?AAAA9ADCBB?
@HQ5V4:00335:00244
CGTGTCTCTAGGCACAGGATTTTGTGTAG
+
BBBBBBDBDDABBBBDB@????7@BCCC:
@HQ5V4:00339:00243
CGTGTCTCTAGGCACAGGATTTTGTGTAG
+
@ABBCCCCBCA@?>@??;9999/9?@@@<
@HQ5V4:00340:00223
CGTGTCTCTAGGCACAGGATTTTGTGTAG
+
BBBBBCCBAA@@DCBBB@BBBC:CDCDB?
@HQ5V4:00340:00240
CGTGTCTCTAGGCACAGGATTTTGTGTAG
+
AAAAB@@AAAABBBBAA?A>AB:BDCBB?
@HQ5V4:00341:00241
CGTGTCTCTAGGCACAGGATTTTGTGTAG
+
BBBBBCDBAGG@A?99><4444/9@AABB
@HQ5V4:00344:00224
ATCAGACACGGACACAGTCAGAACACACG
+
B?@?BA@<<<>A9999994=8>566,,,,
@HQ5V4:00345:00203
CGTGTCTCTAGGCACAGGATTTTGTGTAG
+
BBB@BBCCAAA@BBBBA?999919;B>B:
@HQ5V4:00345:00212
CGTGTCTCTAGGCACAGGATTTTGTGTAG
+
AAABCCDCAA@ABA??=<44494;BBCC;
@HQ5V4:00345:00238
CGTGTCTCTAGGCACAGGATTTTGTGTAG
+
@@@ABAB@@BCBBBBBC@BCDC:CDCBB:
@HQ5V4:00347:00203
AGCACTGTAGCTGTCACTAGTTACTTGT
+
BBCCCDBBBBBBBBBBBCCCB@A996;C
@HQ5V4:00347:00236
CGTGTCTCTAGGCACAGGATTTTGTGTAG
+
@@@AAAB@??A@BBBBD@AAAA9ACCCC?
@HQ5V4:00349:00229
CGTGTCTCTAGGCACAGGATTTTGTGTAG
+
@@@ABCCCAAA@BBBCC@CDDD:CCCCB:
@HQ5V4:00300:00271
CGTGTCTCTAGGCACAGGATTTTGTGTAG
+
BBBBECDCAAA@CBBBC?BBBB6?BBBB@
@HQ5V4:00300:00285
CGTGTCTCTAGGCACAGGATTTTGTGTAG
+
B@@AABDDBBC@BBBBB@CDCD:CCEBC@
@HQ5V4:00302:00251
CGTGTCTCTAGGCACAGGATTTTGTGTAG
+
BA@@BBBB@A?@ABB@@?BBCC:DCD@@@
@HQ5V4:00303:00286
CGTGTCTCTAGGCACAGGATTTTGTGTAG
+
BBB@BBDDAAA@CCCBC@EDBD9CBBCBA
@HQ5V4:00307:00255
ATATCGCGAGGGTATGGAAGACTTCTAATA
+
BBB@@@@@@@B:@<<959@=44/56/.,..
@HQ5V4:00307:00260
CGTGTCTCTAGGCACAGGATTTTGTGTAG
+
AAAAABDDAAA@BBBBB@EDCC:CDCA@@
@HQ5V4:00307:00297
CGTGTCTCTAGGCACAGGATTTTGTGTAG
+
CGCDBBBCAAAA@@>>>69999/9FB994
@HQ5V4:00308:00260
CGTGTCTCTAGGCACAGGATTTTGTGTAG
+
BAB@@BCCCBB@BBBCB?BBCC:CDDDA@
@HQ5V4:00308:00280
CGTGTCTCTAGGCACAGGATTTTGTGTAG
+
@@@ABBCCAAA@BBBBB?BBBA:CDC?>>
@HQ5V4:00310:00251
CGTGTCTCTAGGCACAGGATTTTGTGTAG
+
AAA@BBDDAA@@CBBBB>@AAA6?@A;9;
@HQ5V4:00310:00286
TAGTATCAGCCTCGCCATGACGAAGGTATTCC
+
<<AACCCBCC@BEBCAB@@@===;=;:;;@CA
@HQ5V4:00314:00297
CGTGTCTCTAGGCACAGGATTTTGTGTAGAG
+
CCBBBCDEAAA@BA@AB<9999-99A@@<==
@HQ5V4:00315:00288
TGATACGTCTCCTTCCTTAGTTACTTCA
+
BBBBBBBBBBA?B@C@DAAA?=??=<AB
@HQ5V4:00316:00254
CGTGTCTCTAGGCACAGGATTTTGTGTAG
+
A@B@@@@ABBB?AA@8959999/9A9<<B
@HQ5V4:00316:00273
ATCAGACACGGACACAGCAGA
+
477D@BA:;8<8999911-**
@HQ5V4:00322:00278
TAGTATCAGCCTCGCCATGACGAAGGTATTCC
+
BBBBBBCBDB@AA??=?>;==9969@>>?696
@HQ5V4:00322:00295
CGTGTCTCTAGGCACAGGATTTTGTGTAG
+
A@@BCBCBAAA@CCBCC@@A@@6@@B@@<
@HQ5V4:00323:00270
CGTGTCTCTAGGCACAGGATTTTGTGTAG
+
AAAAAABB@A@@B?BBC@AAAA9ABCFCE
@HQ5V4:00324:00270
CGTGTCTCTAGGCACAGGATTTTGTGTAG
+
AAAAAACC?AB@BBBBB@BBBB:CCDBBA
@HQ5V4:00324:00298
CGTGTCTCTAGGCACAGGATTTTGTGTAG
+
@@@ABBCCCBB@BBBAA?@BAA:BBCBBA
@HQ5V4:00325:00271
CGTGTCTCTAGGCACAGGATTTTGTGTAG
+
AAAAAACC?AB@BBBBB?BBBB:CDCBB?
@HQ5V4:00326:00261
CGTGTCTCTAGGCACAGGATTTTGTGTAGGA
+
CBCBAA::=BC?>@>9969999/1666//,/
@HQ5V4:00326:00275
CGTGTCTCTAGGCACAGGATTTTGTGTAG
+
@@@ABBDDBBB@BBBBB?BBBB:CCCCC@
@HQ5V4:00327:00281
CGTGTCTCTAGGCACAGGATTTTGTGTAG
+
AAAAAACCAAA@BBBCC@????7?@CBB@
@HQ5V4:00328:00266
CGTGTCTCTAGGCACAGGATTTTGTGTAG
+
BBBABBCCAAAABBBBB@CCCB9BDAAA?
@HQ5V4:00328:00285
CGTGTCTCTAGCACAGATTTGATGTAGT
+
4444444/7///28//18858/////44
@HQ5V4:00329:00270
CGTGTCTCTAGGCACAGGATTTTGTGTAG
+
BBAABAB@@AA@A@@@A@AAAA8ABBBCB
@HQ5V4:00329:00297
CGTGTCTCTAGGCACAGGATTTTGTGTAG
+
@@@ABBCAAAA@BBBBB@BBBB9BDCBB?
@HQ5V4:00330:00261
CGTGTCTCTAGGCACAGGATTTTGTGTAG
+
AA@@BBDCBB?@CBBBB@BBCC:BCCCB@
@HQ5V4:00330:00289
ATATCGCGAGGGTATGGAAGGCTCTATAGAGG
+
BBABBBBBCDC>CCCC>A>@ACCCBBBB?>@>
@HQ5V4:00331:00289
TAGTATCAGTCGCCATGACGAAGGTATTCC
+
>999CAA@CFDAE?AHCCC?@>@@@=@=@=
@HQ5V4:00333:00282
CGTGTCTCTAGGCACAGGATTTTGTGTAG
+
A@@@BBDDDBB@BBBBCACBCB:CBBCC:
@HQ5V4:00333:00284
CGTGTCTCTAGGCACAGGATTTTGTGTAG
+
@@@ABBBB@A?AA22,,*--770>BGA9A
@HQ5V4:00336:00275
CGTGTCTCTAGGCACAGGATTTTGTGTAG
+
BBCCCCCCAA@ACBBA@<====6ABA@@;
@HQ5V4:00336:00278
CGTGTCTCTAGGCACAGGATTTTGTGTAG
+
BBBBCBCCAAA@BBB@@@AAAA8ADCBB9
@HQ5V4:00337:00261
CGTGTCTCTAGGCACAGGATTTTGTGTAAGGC
+
@@@ABBCC?AA@CBBBB@BBBC:CDA99688=
@HQ5V4:00338:00278
CGTGTCTCTAGGCACAGGATTTTGTGTAG
+
BB;;<ADDACCBDBDCC@CCCI:CB<<;;
@HQ5V4:00338:00286
CGTGTCTCTAGGCACAGGATTTTGTGTAG
+
AAAABB@@??A@BBBAA>@@AA8BDCBB9
@HQ5V4:00340:00281
CGTGTCTCTAGGCACAGGATTTTGTGTAG
+
@@@@@ABB@A?@BBBBB@BBBB:CECCB?
@HQ5V4:00341:00291
CGTGTCTCTAGGCACAGGATTTTGTGTAG
+
@@@ABBAA?AB@BBBBB@BBBB:CDFDB?
@HQ5V4:00342:00291
CGTGTCTCTAGGCACAGGATTTTGTGTAG
+
BBBBBBDCDDA@BB@@A?@@AA8@CCAB@
@HQ5V4:00344:00274
CGTGTCTCTAGGCACAGGATTTTGTGTAGA
+
AA@BBC==>EB8<<A@A>9999/9999>@=
@HQ5V4:00344:00293
CGTGTCTCTAGGCACAGGATTTTGTGTAG
+
@@AABBBDDDA@BBBBB@BBBB:CCCCC?
@HQ5V4:00347:00258
CGTGTCTCTAGGCACAGGATTTTGTGTAG
+
@@AAAABBAAA@BBBBB@CDCD:CCCCB?
@HQ5V4:00348:00263
CGTGTCTCTAGGCACAGGATTTTGTGTAG
+
B@@@BBDD?A@@BBB>B@BBAB:CBBBCC
@HQ5V4:00348:00276
CGTGTCTCTAGGCACAGGATTTGTGTAG
+
@@@@BBCACBB@CBBBB@BBB>BDCBB@
@HQ5V4:00348:00281
TGATACGTCTCCTTCCTTAGTTACTTCA
+
BAA=??BBBBB?B@B@B@BBBABBB@CC
@HQ5V4:00300:00323
CGTGTCTCTAGGCACAGGATTTTGTGTAG
+
@@AABBDDAAB@CCBBC?CCCC9BBBBB@
@HQ5V4:00300:00339
CGTGTCTCTAGGCACAGGATTTTGTGTAG
+
AAAABCDDAAAACBAAB@CCCC:CBBBCA
@HQ5V4:00301:00303
CGTGTCTCTAGGCACAGGATTTTGTGTAG
+
@@@ABCDC@AA@BBBBB>@=992=99;C;
@HQ5V4:00302:00348
CGTGTCTCTAGGTACAGGATTTTGTGTAG
+
BBBBBBCCAAAB@??AA>@BBB9;=<CD@
@HQ5V4:00304:00310
CGTGTCTCTAGGCACAGGATTTTGTGTAG
+
@AAABBBBCBCCBBA>;94444,9??>A;
@HQ5V4:00306:00331
CGTGTCTCTAGGCACAGGATTTTGTGTAGAG
+
AAAABBDDAEB@BB?AA>BBBB:CDCAA;:;
@HQ5V4:00306:00347
CGTGTCTCTAGGCACAGGATTTTGTGTAG
+
BBBBCCCDACA?BA@@>=9999/99A@AB
@HQ5V4:00307:00333
CGTGTCTCTAGGCACAGGATTTTGTGTAG
+
AAAABBBBAAGADBA>>99444,;DCCE@
@HQ5V4:00307:00335
CGTGTCTCTAGGCACAGGATTTTGTGTAG
+
GCCBCEAAAEA@A@999>9999/9@A99;
@HQ5V4:00307:00346
CGTGTCTCTAGGCACAGGATTTTGTGTAG
+
AAAAAADDBBB@CBBBC@DEDB:CDFBB@
@HQ5V4:00309:00333
CGTGTCTCTAGGCACAGGATTTTGTGTAG
+
B@@ABBCCCBB@BBBAA@BBBA:CDC@?@
@HQ5V4:00310:00301
CGTGTCTCTAGACTCAGGATTTTGTGTAG
+
BBBABBDDAAABBEB?=99===4>@>999
@HQ5V4:00311:00337
ATATCGCGAGGGTATGGAAGACTCTATA
+
BB?@ABBCCCH>CCBB8:8<DA@B<:<A
@HQ5V4:00312:00321
CGTGTCTCTAGGCACAGGATTTTGTGTAG
+
BAAABBDDA?@@BBBBB@BBBB:BDCBB?
@HQ5V4:00312:00345
ATCAGACACGGACACAGCAGAACACAC
+
BBBBBBBABA?BBBBBCDDBB?BBAAB
@HQ5V4:00314:00319
CGTGTCTCTAGGCACAGGATTTTGTGTAG
+
B@B@BBDDAAA@BBCBC?CCCB:CDDCE?
@HQ5V4:00315:00341
CGTGTCTCTAGGCACAGGATTTTGTGTAGA
+
;;>@==:;;BB8<<???;9999-9444994
@HQ5V4:00316:00310
CGTGTCTCTAGGCACAGGATTTTGTGTAG
+
BDBBBCCCCBBABBCB=<9444,4;BBBB
@HQ5V4:00319:00317
CGTGTCTCTAGGCACAGGATTTTGTGTAGA
+
@@@ABBCCAAA@CBBB;??;A;6888//11
@HQ5V4:00322:00335
AGCACTGTAGCTGTCACTAGTTACTTGT
+
@BBBBBBD??BBBBBBBCCAAA?AB>BD
@HQ5V4:00322:00344
CGTGTCTCTAGGCACAGGATTTTGTGTAG
+
AAAAABCACBB@BBBBB@EDCC:CECCB?
@HQ5V4:00323:00322
CGTGTCTCTAGGCACAGGATTTTGTGTAG
+
@@AABBDDAAA@CBBBA<====6?@ABB@
@HQ5V4:00324:00304
CGTGTTCTAGGCACAGGATTTTGTGTAG
+
@@BBCAB@AAACCBBB?BBBB9DCBDDB
@HQ5V4:00324:00330
CGTGTCTCTAGGCACAGGATTTTGTGTAG
+
AAAA@BCCAABAEBBBB>AABC:ECCDB?
@HQ5V4:00325:00340
CGTGTCTCTAGGCACAGGATTTTGTGTAG
+
AABABBDDAAB@CBBDC@DDCC:CCCCC@
@HQ5V4:00326:00306
CGTGTCTCTAGGCACAGGATTTTGTGTAG
+
AAAABBACAAA@BBBBB?AACC:CCCBB@
@HQ5V4:00328:00344
CGTGTCTCTAGGCACAGGATTTTGTGTAG
+
AAAAABCCAAA@DCBBB?BBCC:CCCCB9
@HQ5V4:00331:00302
ATCAGACACGGACACAGCAGAACACAC
+
BBBBABABBBDAEBCBBEDBB@BBBBD
@HQ5V4:00331:00314
CGTGTCTCTAGGCACAGGATTTTGTGTAG
+
BBBBBBDCAAA@BBBBB?BBAA:CDCCBA
@HQ5V4:00331:00318
TAGTATCAGCCTCGCCATGACGAAGGTATTCC
+
BBB@@@DAA@>>>9;5;>@=>9959?>99542
@HQ5V4:00331:00319
CGTGTCTCTAGGCACAGGATTTTGTGTAG
+
BBBABBDBBBC@CBBCB@@AAA9ADCCD9
@HQ5V4:00332:00319
CGTGTCTCTAGGCACAGGATTTTGTGTAG
+
BBBBEBBCBCF@CCF@@?@==@6@BABBA
@HQ5V4:00333:00326
CGTGTCTCTAGGCACAGGATTTTGTGTAG
+
@BABBBCCDCC@BBBCB>====6=@DCC?
@HQ5V4:00337:00322
CGTGTCTCTAGGCACAGGATTTTGTGTAG
+
CCCBAAAFAAABCC@@>@9999-9?BAA9
@HQ5V4:00338:00310
CGTGTCACTAGGCACAGGATTTTGTGTAG
+
BBBA@@@@AAB@ABAAB@BBCC:CDCCD@
@HQ5V4:00341:00321
CGTGTCTCTAGGCACAGGATTTTGTGTAG
+
BAAAABCCBBB@BBBB=<====6=@AAB?
@HQ5V4:00344:00311
CGTGTCTCTAGGCACAGGATTTTGTGTAG
+
@AAABBD@@AABCBBBB?ABCC:BCECCA
@HQ5V4:00344:00318
TGATACGTCTCCTTCCTTAGTTACTTCA
+
BBB?ABBBBEA?BCC@C@BA?=?>=;@B
@HQ5V4:00346:00316
CGTGTCTCTAGGCACAGGATTTTGTGTAG
+
AAAABBCCCBB@BBBB;;;;;;6;:8//1
@HQ5V4:00346:00349
CGTGTCTCTAGGCACAGGATTTTGTGTAGAG
+
BBBABBCDBBB@DBBBC@BBCC:CDCCB@@A
@HQ5V4:00347:00304
CGTGTCTCTAGGCACAGGATTTTGTGTAG
+
B?BBCCBBAA@ADB@?@;9999/9?@BBC
@HQ5V4:00347:00314
CGTGTCTCTAGGCACAGGATTTTGTGTAGA
+
@AAAABDDAABADB?@;;:;:;0888/111
@HQ5V4:00301:00357
CGTGTCTCTAGGCACAGGATTTTGTGTAG
+
BBBABB@BABCCBA>=@;====4=???>9
@HQ5V4:00302:00364
CGTGTCTCTAGGCACAGGATTTTGTGTAG
+
BBBBBB;99?B8998;?<9999,944444
@HQ5V4:00302:00381
CGTGTCTCTAGGCACAGGATTTTGTGTAG
+
BB@BBBDC?A@@CBCBB@BBCB:CBBBBA
@HQ5V4:00302:00397
CGTGTCTCTAGGCACAGGATTTTGTGTAG
+
AAAAAABB@AC@BBBBB?BBCB:DBBBBA
@HQ5V4:00303:00383
AGCACTGTAGCTGTCACTATGTTACTTGT
+
9;>>9?@B@@@@AA@><<1/1/,/6878=
@HQ5V4:00304:00355
CGTGTCTCTAGGCACAGGATTTTGTGTAG
+
BAAABBDDBBB@BBBBB@BBBB:BCCBB?
@HQ5V4:00304:00391
CGTGTCTCTAGGCACAGGATTTTGTGTAG
+
AAAAAABBAAA@CBBBB?AACB:CDCBB@
@HQ5V4:00306:00351
CGTGTCTCTAGGCACAGGATTTTGTGTAG
+
@@@ABBD@BBBADCABB@CCDB:CDEBB>
@HQ5V4:00306:00394
CGTGTCTCTAGGCACAGGATTTTGTGTAG
+
AAAAAAAAAAA@BBBBB?AABA:BBCBB@
@HQ5V4:00308:00356
CGTGTCTCTAGGCACAGGATTTTGTGTAG
+
BBAABBCCAAA@CBCBC@BBBE9BDCDB?
@HQ5V4:00311:00359
ATCAGACACGGACACAGTCAGAACACAC
+
>;83487449@@=AA<<;999D;=4444
@HQ5V4:00312:00358
CGTGTCTCTAGGCACAGGATTTTGTGTAGAGGC
+
BB@ABBCCAAA@BBBBB?BBBB:BDB4499969
@HQ5V4:00312:00372
TCTCTATGCGCTCCACATGTCTAAGGT
+
BBBBBBBD@BBAB@BAABDBB@ABA@A
@HQ5V4:00313:00383
CGTGTCTCTAGGCACAGGATTTGTGTAGT
+
9944499:?A@;9891/,///+/,,,,,,
@HQ5V4:00316:00375
CGTGTCTCTAGGCACAGGATTTTGTGTAG
+
AAAAAABB@AC@BBBBB@BBBB:CDDCBA
@HQ5V4:00318:00353
CGTGTCTCTAGGCACAGGATTTTGTGTAG
+
CBBBCBDDBBCACBBBCACCCC:CCECCC
@HQ5V4:00319:00393
CGTGTCTCTAGGCACAGGATTTGATGTAG
+
4444444////,/26//,/7757/////:
@HQ5V4:00320:00381
CGTGTCTCTAGGCACAGGATTTTGTGTAG
+
AAAABBDD???@BBBBB@BBBB:BDCCB?
@HQ5V4:00320:00387
CGTGTCTCTAGGCACAGGATTTTGTGTAG
+
AAAAAABCBBB@BBBBE@BBBB:CDCCBB
@HQ5V4:00321:00368
CGTGTCTCTAGGCACAGGATTTTGTGTAG
+
AAAAAABBAAA@BBCBB@BBCB:CCCFC@
@HQ5V4:00324:00379
TACTGAGCTACACACACAGAAAGATTGGT
+
B>>>AABA@@BBBBA=:;444-99959@F
@HQ5V4:00327:00371
ACGCTCGACATGCCCAGGTACAGGAG
+
BAA@BBAECCCAAA>AB@EBCDC@CA
@HQ5V4:00328:00389
CGTGTCTCTAGGCACAGGATTTTGTGTAG
+
B@@AAADCCCC@BBBBB@BBBB9AAABB@
@HQ5V4:00329:00389
CGTGTCTCTAGGCACAGGATTTTGTGTAG
+
AAAAAACCAAA@CBBBB@CCCB9CCDCCA
@HQ5V4:00330:00384
CGTGTCTCTAGGCACAGGATTTTGTGTAG
+
@@AAABCCAAA@DBBBB@BABB:BBCBB@
@HQ5V4:00332:00386
CGTGTCTCTAGGCACAGGATTTTGTGTAG
+
@@AABBCAAAA@BBBBE@CDDE:DDDCB?
@HQ5V4:00333:00352
CGTGTCTCTACGGCACAGGATTTTGTGTAG
+
BBBCCBD==111?>>BBCBCCCC9B;;;@@
@HQ5V4:00333:00384
ACGAGTGCGTTCCCCATGTCGTAGGTACTC
+
>>?BBBBBBB@BBC:CDBBBCB=?>>9<<D
@HQ5V4:00335:00353
CGTGTCTCTAGGCACAGGATTTTGTGTAG
+
BBBBBCAAACDACCCCB=9994,999@@9
@HQ5V4:00335:00362
TACTGAGCTACACACACAGAAAGATTGGT
+
A?@@CCCCBABBBABBCCAAA<@BAAD?B
@HQ5V4:00337:00367
CGTGTCTCTAGGCAACAGGATTTTGTGTAG
+
AAAAAAAACA::11,1<<:>??@6?CDCC<
@HQ5V4:00341:00367
CGTGTCTCTAGGCACAGGATTTTGTGTAG
+
@@@ABBCBCBB@BBB@@>@@AA8ACCBBA
@HQ5V4:00343:00352
CGTGTCTCTAGGCACAGGATTTTGTGTAG
+
B@@@BBDCAAA@BBB@B@BBBB:BCDCB?
@HQ5V4:00344:00388
CGTGTCTCTAGGCACAGGATTTTGTGTAG
+
@@AABBCAADD@BBBDE@AAAA9ADBBB?
@HQ5V4:00345:00371
CGTGTCTCTAGGCACAGGATTTTGTGTAG
+
BAB@BBCCAAA@BBBBB?BBBB:BCDCB@
@HQ5V4:00347:00397
TACTGAGTTACACACACAGAAAGATTTGGTGC
+
@;:<BBBB@BBCAA@9;>98804444-49;?9
@HQ5V4:00348:00389
TGATACGTCTCCTTCCTTAGTTACTTCA
+
B@AACCDBAAB@A@A@DAABB?BBB@BC
@HQ5V4:00349:00382
CGTGTCTCTAGGCACAGGATTTTGTGTAG
+
@@@ABCECAA@?@BBBC@CBBE9CDCCCC
@HQ5V4:00303:00406
CGTGTCTCTAGGCACAGGATTTTGTGTAG
+
AAAAAABBAAA@BBBBC@AAAB9ADCCB?
@HQ5V4:00304:00422
CGTGTCTCTAGGCACAGGATTTTGTGTAG
+
AAB@BBCCBBB@BBBBC@BDDE:CCCCB?
@HQ5V4:00305:00404
CGTGTCTCTAGGCACAGGATTTTGTGTAG
+
@@@ABBDDBBA@BBBAB@BBBB:CDCDCC
@HQ5V4:00306:00438
CGTGTCTCTAGGCACAGGATTTTGTGTAG
+
BBBABBCCBBB@CBAA@>=?=?6?CCDDB
@HQ5V4:00309:00444
ATCAGACACGGACACAGCAGAACACAC
+
BBBBABABBB?BBBBCBBC:::<CAAB
@HQ5V4:00310:00439
CGTGTCTCTAGGCACAGGATTTTGTGTAG
+
@@@AAABBA?A@BBEA@>999;1:BCCCA
@HQ5V4:00311:00424
TCTCTATGCGCTCCACATGTCTAAGGT
+
BBBE?AACBBBBB@B@A?@==9:6<@A
@HQ5V4:00312:00438
CGTGTCTCTAGGCACAGGATTTTGTGTAG
+
@AAAAACC@ADBABCBB?===?6?@DDB?
@HQ5V4:00315:00426
CGTGTCTCTAGGCACAGGATTTTGTGTAG
+
AAABBBCBCBC@DCBBC@BAAA9ABBBBC
@HQ5V4:00316:00421
CGTGTCTCTAGGCACAGGATTTTGTGTAG
+
AAAAAABB?AA@BBB@A?AAAA8CBCBBB
@HQ5V4:00316:00447
CGTGTCTCTAGGCACAGGATTTTGTGTAG
+
AAAAAABB@AC@BBEA@>===?6=@CCC?
@HQ5V4:00318:00414
CGTGTCTCTAGGCACAGGATTTTGTGTAG
+
AAAAAACCAAA@BBAAA>@AAA9ADCCBB
@HQ5V4:00318:00423
ACGCTCGACATGCCCAGGTACAGGAG
+
BBBBBBAABCD?=?:==<>9>9;7<A
@HQ5V4:00318:00446
CGTGTCTCTAGGCACAGGATTTTGTGTAG
+
@@@AAACC?AB@BBBBA>999919@FBC@
@HQ5V4:00321:00442
CGTGTCTCTAGGCACAGGATTTTGTGTAG
+
AAAAAABBBBC@BBBBC?BCBB:CDFCBA
@HQ5V4:00322:00421
CGTGTCTCTAGGCACAGGATTTTGTGTAG
+
AAACCBBAB?=;@=@AA?BCCC9CDCBBB
@HQ5V4:00322:00429
CGTGTCTCTAGGCACAGGATTTTGTGTAGA
+
AAAAAABDBBB@BBBB?AA;A;5888,,--
@HQ5V4:00323:00442
CGTGTCTCTAGGCACAGGATTTTGTGTAG
+
AAAAAABB@A?@BBCCB<4444,4@CCDC
@HQ5V4:00325:00429
CGTGTCTCTAGGCACAGGATTTTGTGTAG
+
@@@@ABCCCDK?A@>>>69999/9949=>
@HQ5V4:00328:00410
CGTGTCTCTAGGCACAGGATTTTGTGTAG
+
@@@AAAAAAAD@BBCBC@AAAB9ADDDC?
@HQ5V4:00328:00417
CGTGTCTCTAGGCACAGGATTTTGTGTAG
+
@@@ABBDDAAA@CBAA@>@ABB9CDCAA@
@HQ5V4:00328:00434
CGTGTCTCTAGGCACAGGATTTTGTGTAG
+
?AACCC<<;;95999;=:><>B011/220
@HQ5V4:00329:00446
CGTGTCTCTAGGCACAGGATTTTGTGTAG
+
AAAAAABBBBB@BBA@=:4444-4ACBCA
@HQ5V4:00330:00436
CGTGTCTCTAGGCACAGGATTTTGTGTAG
+
B@@ABBCCCBB@BBCBB>@AAA9ACCCC?
@HQ5V4:00331:00406
CGTGTCTCTAGGCACAGGATTTTGTGTAG
+
BB@@BBD@DAA@BBAAA@BBBB:BCCBE?
@HQ5V4:00331:00413
CGTGTCTCTAGGCACAGGATTTTGTGTAGA
+
@@AABBAAAAA@DBAA;:88880688/111
@HQ5V4:00331:00444
CGTGTCTCTAGGCACAGGATTTTGTGTAG
+
@AAABBDCAAA@BBBDB@@AAA9ADBCCA
@HQ5V4:00335:00435
CGTGTCTCTAGGCACAGGATTTTGTGTAG
+
AAAABBCCADB@BBBBB@BBCB:BDCBB9
@HQ5V4:00336:00425
CGTGTCTCTAGGCACAGGATTTTGTGTAG
+
BBBBBBBBCEC@CGCCB<9999-9@@BA;
@HQ5V4:00338:00432
CGTGTCTCTAGGCAGGATTTTGTGTAG
+
AAAABBCCAAA@CBB@AAAA7ABBBC@
@HQ5V4:00341:00405
CGTGTCTCTAGGCACAGGATTTTGTGTAG
+
AAAAAAAC?AD@BBB?A?AABB:BCCCB9
@HQ5V4:00341:00420
CGTGTCTCTAGGCACAGGATTTTGTGTAG
+
BBBBBBCCAGB@B?????BDID:CDEC@;
@HQ5V4:00342:00422
CGTGTCTCTAGGCACAGGATTTTGTGTAG
+
BBB@BBCCADD?BBBBB?B@AA:BDCBBA
@HQ5V4:00342:00428
CGTGTCTCTAGGCACAGGATTTTGTGTAG
+
AAAAAAAACBB@BBBBB@CDCB:CDCCB?
@HQ5V4:00343:00428
CGTGTCTCTAGGCACAGGATTTTGTGTAG
+
@@@AABDCBBB@BBBBB@CECD:CEDCC@
@HQ5V4:00343:00448
CGTGTCTCTAGGCACAGGATTTTGTGTAG
+
@@AAAABB@AC@BBCCC?AAAA9ADBBCB
@HQ5V4:00347:00428
CGTGTCTCTAGGCACAGGATTTTGTGTAG
+
AAAAAABB@AC@ABBBC@????7@DCFC?
@HQ5V4:00300:00491
CGTGTCTCTAGGCACAGGATTTTGTGTAG
+
AAACCNDDBAA@BBBBBBDECD:CCCCBA
@HQ5V4:00302:00484
CGTGTCTCTAGGCACAGGATTTTGTGTAG
+
AAAAAACACBB@BBBBB@BBBB:BCEDC?
@HQ5V4:00304:00485
TCTCTATGCGCTCCACATGTCTAAGGT
+
BBBBAAACBBBBB@BBBBDDCDA>ADD
@HQ5V4:00305:00467
CGTGTCTCTAGGCACAGGATTTTGTGTAG
+
AAAAAACC???@ABB@@>AAAA8ABCBBB
@HQ5V4:00305:00473
CGTGTCTCTAGGCACAGGATTTTGTGTAG
+
AA@@@ACACAB@CBBBB@BBBB:BDCBB?
@HQ5V4:00307:00454
CGTGTCTCTAGGCACAGGATTTTGTGTAG
+
@@AABABB@AC@BBBBB@BBBA:CDDBBA
@HQ5V4:00307:00466
CGTGTCTCTAGGCACAGGATTTTGTGTAG
+
@@@@AABB@BC@CAA@B@BCCC:AACDBE
@HQ5V4:00309:00474
TAGTATCAGCCTCGCCATGACGAAGGTATTCC
+
BCCAABCCCC@B?AA?BBBBA??=A?;9<?A=
@HQ5V4:00311:00467
CGTGTCTCTAGGCACAGGATTTTGTGTAG
+
AAAAAAAACBB@BBBBB?BBBB:BDCBB@
@HQ5V4:00311:00486
CGTGTCTCTAGGCACAGGATTTTGTGTAG
+
AAAAAABBAAA@BBBBC@CDCD:CECDBB
@HQ5V4:00312:00491
TGATACGTCTCCTTCCTTAGTTACTCAG
+
BBB??BBDDBA?BCD@C@A??=>@@CEC
@HQ5V4:00316:00493
TCTCTATGCGCTCCACATGTCTAAGGT
+
BBBB???CBBCBB@BBBBBBB@ABA@B
@HQ5V4:00317:00453
CGTGTCTCTAGGCACAGGATTTTGTGTAG
+
B@AABBCA?AB@BBB@@?@@AA8ADCBBA
@HQ5V4:00317:00465
CGTGTCTCTAGGCACAGGATTTTGTGTAG
+
AAAAAAAA??A@BBBBB?AABB:BDCBBA
@HQ5V4:00318:00455
CGTGTCTCTAGGCACAGGATTTTGTGTAG
+
AA@@@BBB@A?@ABBBB@BBBB:CECBB@
@HQ5V4:00318:00472
ACGAGTGCGTTCCCCATGTCGTAGGTACTC
+
BBBBBBBBBB@BCC:CA@@CCBAB@9:<>D
@HQ5V4:00318:00485
TAGTATCAGCCTCGCCATGACGAAGGTATTCC
+
CBC@?ACBEB@@?>?=@@C=?9;8<?@>@AA=
@HQ5V4:00319:00460
TAGTATCAGCCTCGCCATGATCGAAGGTATTCCG
+
8444::99:B>A;949>4449999899///,/,/
@HQ5V4:00319:00462
CGTGTCTCTAGGCACAGGATTTTGTGTAG
+
AAAAAABB@A?@ABBBC@?@@@7?DECCB
@HQ5V4:00319:00481
ACGCTCGACATGCCCAGGTACAGGAG
+
BBAABBBDBAD99;69>>>BBAA?BC
@HQ5V4:00320:00479
CGTGTCTCTAGGCAAAGGATTTTGTGTAG
+
BB@ABBCDAAA@BBB>B@DCCB:BCCCBB
@HQ5V4:00321:00454
CGTGTCTCTAGGCACAGGATTTTGTGTAG
+
AAAAAAB@@A?BCBBBB@BCCC:BCECDC
@HQ5V4:00325:00450
ACGAGTGCGTTCCCCATGTCGTAGGTACTC
+
@@?BBBBBB=;==929=@?BCCAB@9:<@C
@HQ5V4:00326:00461
CGTGTCTCTAGGCACAGGATTTTGTGTAG
+
BBB@BBD@@A?@BBB@B@BBBB:CDCBBA
@HQ5V4:00326:00478
TGATACGTCTCCTTCCTTAGTTATCTTCA
+
@@@AA@@>?>>6424898788944499::
@HQ5V4:00329:00473
CGTGTCTCTAGGCACAGGATTTTGTGTAG
+
B@@ABBBCAAAACBBBB@@AAA9ACBBBB
@HQ5V4:00329:00481
CGTGTCTCTAGGCACAGGATTTTGTGTAAG
+
AAAAAAAA?BBBCBBDE@>???6;88::11
@HQ5V4:00330:00454
CGTGTCTCTAGGCACAGGATTTTGTGTAG
+
BBBABBCAADB@BBBB@?B@AA8@BDBB@
@HQ5V4:00330:00482
CGTGTCTCTAGGCACAGGATTTTGTGTAG
+
@@AAAAAA?AB@BBB?B>BBBB:CCCCB9
@HQ5V4:00331:00458
TCTCTATGCGCTCCACATGTCTAAGGT
+
BBBBAAACBBBAB@BBBBBCC@?BCC;
@HQ5V4:00331:00462
CGTGTCTCTAGGCACAGGATTTTGTGTAG
+
BB?ABCDBAAAAC?@@@;=>>>4?F?>@@
@HQ5V4:00331:00493
CGTGTCTCTAGGCACAGGATTTTGTGTAG
+
;;;@@@>@;4924988929999-9??484
@HQ5V4:00331:00495
CGTGTCTCTAGGCACAGGATTTTGTGTAG
+
@@@ABBAA?BBBBBBBB@BBBB9BEFCB>
@HQ5V4:00332:00491
CGTGTCTCTAGGCACAGGATTTTGTTGTAG
+
AA@@A@>>>996944//7////*//,/666
@HQ5V4:00334:00464
CGTGTCTCTAGGCACAGGTTTTGTGTAAAGGC
+
<<<B@>@@@9969@?995999-9;:444-424
@HQ5V4:00334:00486
CGTGTCTCTAGGCACAGGATTTTGTGTAG
+
BBBBBBFC???@BBBBC@CBCC9DCCCB9
@HQ5V4:00335:00495
CGTGTCTCTAGGCACAGGATTTTGTGTAGA
+
<<<BBCEEDDB?ABBBAA@@@@6@<<?>11
@HQ5V4:00337:00456
CGTGTCTCTAGGCACAGGATTTTGTGTAG
+
@@@@BBDDAAA@BBBBB@BBBB:BCCBB?
@HQ5V4:00338:00464
CGTGTCTCTAGGCACAGGATTTTGTGTAG
+
@@AAAACA?A@@CBBBC@CBEB:DCCCD@
@HQ5V4:00338:00483
CGTGTCTCTAGGCACAGGATTTGTGTAG
+
CBBBBBBCBBC@CAEBB>>==:=@ABAB
@HQ5V4:00339:00462
CGTGTCTCTAGGCACAGGATTTTGTGTAG
+
@@@AAAD@BBC@BBBBC@BBCB:CECCCB
@HQ5V4:00340:00480
CGTGTCTCTAGGCACAGGATTTTGTGTAG
+
BBBABBCC???@BBBDC@@???6@DDAB@
@HQ5V4:00341:00460
CGTGTCTCTAGGCACAGGATTTTGTGTAG
+
AAAAAABB@AA@ABBBB@CDCD:CDDCBA
@HQ5V4:00343:00461
CGTGTCTCTAGGCACAGGATTTTGTGTAG
+
@@@ABBAC?AB@BBBBE?CBBB:CECCB?
@HQ5V4:00344:00470
CGTGTCTCTAGGCACAGGATTTTGTGTAG
+
AA@@BAAC?AB@ABBBB@EBDB9DDDCBA
@HQ5V4:00344:00494
CGTGTCTCTAGGCACAGGATTTTGTGTAG
+
AAAABBCACBBBBBBBB@B@AA:BDCBBB
@HQ5V4:00345:00471
CGTGTCTCTAGGCACAGGATTTTGTGTAG
+
B@@AABCCAAA@BBBBB>BBCC9BCDDC?
@HQ5V4:00346:00472
CGTGTCTCTAGGCACAGGATTTTGTGTAG
+
BBBACCCA??AABBEAB?CCCC:BBCBB?
@HQ5V4:00346:00492
ATCAGACACGGACACAGCAGAACACAC
+
B>@@:;;A@A=@@A@;<<AA@>CBB@@
@HQ5V4:00347:00451
CGTGTCTCTAGGCACAGGATTTTGTGTAG
+
@@@DCBBAA??;>>@9959999/999@?@
@HQ5V4:00349:00497
CGTGTCTCTAGGCACAGGATTTTGTGTAG
+
BB@ABBCA???@BCCBB?AACC:BDCCB@
@HQ5V4:00305:00510
CGTGTCTCTACGTCTACATGATTTGTGTAG
+
444444;86/////7,/////88+/////4
@HQ5V4:00305:00531
CGTGTCTCTAGGCACAGGATTTTGTGTAG
+
BBB@BBCCCAB@BBBBA?>???6?@CDC?
@HQ5V4:00306:00527
AGCACTGTAGCTGTCACTAGTTACTTAT
+
ABBBAABBBBBBBBBBBBEA=;=@>;@C
@HQ5V4:00307:00546
CGTGTCTCTAGGCACAGGATTTTGTGTAG
+
@@@@@BBBBAC@BBBDE@AAAA9ADCFCA
@HQ5V4:00308:00501
CGTGTCTCTAGGCACAGGATTTTGTGTAG
+
B@B@BBCCBBB@BBBBCBCCCB:CDD@@@
@HQ5V4:00308:00521
CGTGTCTCTAGGCACAGGATTTTGTGTAG
+
BBB@BBDDBBC@BBBBB>>???6=@C@@?
@HQ5V4:00309:00547
CGTGTCTCTAGGCACAGGATTTTGTGTAG
+
BBBBBCAABCC@BBBB@94444,4@@@@A
@HQ5V4:00310:00523
CGTGTCTCTAGGCACAGGATTTTGTGTAG
+
AA@@BCDDAA@CCBBBC@CBCC9CCD@@A
@HQ5V4:00312:00528
CGTGTCTCTAGGCACAGGATTTTGTGTAG
+
BBBCCCCDBEDAA@@@A>ABDB:BBA<<<
@HQ5V4:00313:00507
CGTGTCTCTAGGCACAGGATTTTGTGTAG
+
BBB@BBCC??ABBBBBB?CBBB9BBCCCD
@HQ5V4:00313:00531
CGTGTCTCTAGGCACAGGATTTTGTGTAG
+
B@@AAACACBB@BBBAA?B@AA8BDCDBB
@HQ5V4:00313:00549
TAGTATCAGCCTCGCCATGACGAAGGTATTCC
+
ABBA@ACBEB@A@??=@@CA@998<?B>AACC
@HQ5V4:00314:00527
CGTGTCTCTAGGCACAGGATTTTGTGTAG
+
BBBABBDDBBB@BBBBA?99991:;FCCB
@HQ5V4:00314:00537
CGTGTCTCTAGGCACAGGATTTTGTGTAG
+
AAAAABDDAAA@BBBDC@AAAA9ADCCEA
@HQ5V4:00315:00500
CGTGTCTCTAGGCACACGATTTTGTGTAG
+
<<BBCCDBDDA@BBBDCC????9?BCCBB
@HQ5V4:00317:00519
TCTCTATGCGCTCCACATGTCTAAGGT
+
BBABBCBDBBBBB@BBCBCBBCC@CCD
@HQ5V4:00317:00524
CGTGTCTCTAGGCACAGGATTTTGTGTAG
+
AAAABBCDAAA@CBBBB?CBCB:CDCBBA
@HQ5V4:00317:00545
CGTGTCTCTAGGCACAGGATTTTGTGTAG
+
AAAAAAAAAAA@BBABA?@AAA9ADCCC?
@HQ5V4:00318:00525
CGTGTCTCTAGGCACAGGATTTTGTGTAG
+
???ABBDD???BABAAB?CBBB:CCDCCE
@HQ5V4:00321:00507
CGTGTCTCTAGGCACAGGATTTTGTGTAG
+
@@BBBCCC<:=@C@@AB@CCCC:C<<9?@
@HQ5V4:00321:00541
ATATCGCGAGGGTATGGAAGACTCTATAGAGGAAC
+
BBABBBBB??@>@@CB>A>ACCCCBABA?;><;,/
@HQ5V4:00322:00546
CGTGTCTCTAGGCACAGGATTTTGTGTAG
+
<<@CAAAEBCD=?>>996<BCB7CC911<
@HQ5V4:00324:00519
CGTGTCTCTAGGCACAGGATTTTGTGTAG
+
AAAAAABBBBB@BBBDB@AAAA9ADCBB@
@HQ5V4:00324:00544
CGTGTCTCTAGGCACAGGATTTTGTGTAG
+
@@@ABBBBAAA@CBBBA?;AAA5:88,,-
@HQ5V4:00325:00510
AGCACAGTAGCTGTCACTAGTTACTTGT
+
BBCCCBBCBBBBBBBBBBB?=;===;@B
@HQ5V4:00325:00521
CGTGTCTCTAGGCACAGGATTTTGTGTAG
+
AAAABBBC@AA@BCCBC@CBBB:BDEBB?
@HQ5V4:00327:00531
CGTGTCTCTAGGCACAGGATTTTGTGTAG
+
B@@ABBCCAAA@BBBBB?BBBB:BDEBBA
@HQ5V4:00327:00536
CGTGTCTCTAGGCACAGGATTTTGTGTAG
+
>>>ABBDBAAA@BBCCC@BBAB9ABEDBA
@HQ5V4:00328:00522
CGTGTCTCTAGGCACAGGATTTTGTGTAG
+
@@BBBBCAAADADDCBCA<999/9A?>AA
@HQ5V4:00329:00543
CGTGTCTCTAGGCACAGGATTTTGTGTAGA
+
@@@AAACACBB@BBBD;;;;;?5888//11
@HQ5V4:00332:00543
CGTGTCTCTAGGCACAGGATTTTGTGTAA
+
/61//:819;@<9999929999/9:1//,
@HQ5V4:00333:00512
CGTGTCTCTAGGCACAGGATTTTGTGTAG
+
B@@ABBBBA?A@BBCCA>99991:@FCC?
@HQ5V4:00334:00523
CGTGTCTCTAGGCACAGGATTTTGTGTAG
+
BBBABBDBAAA@BBBDC@BBBB9CDCBB@
@HQ5V4:00336:00522
CGTGTCTCTAGGCACAGGATTTTGTGTAG
+
@@AABBCCAAA@BBBBB?AAAA9A@CDD:
@HQ5V4:00338:00500
CGTGTCTCTAGGCACAGGATTTTGTGTAAAGGC
+
B@@AAACCAAA@ABBBC@BCCB:@;;///,1-1
@HQ5V4:00338:00510
CGTGTCTCTAGGCACAGGATTTTGTGTAG
+
BBBBBBBCAAAABBBBC@CCBD:CDCCB:
@HQ5V4:00338:00517
CGTGTCTCTAGGCACAGGATTTTGTGTAG
+
AB@AADCCAAA?BBCBF@BFDC:CDBBC@
@HQ5V4:00338:00531
CGTGTCTCTAGGCACAGGATTTGTGTAG
+
;<=<;DCBCA@599?992444044499>
@HQ5V4:00339:00503
TCTCTATGCGCTCCACATGTCTAAGGT
+
BBBBAAABBBBBB@BAAABBB;:8<AA
@HQ5V4:00341:00512
CGTGTCTCTAGGCACAGGATTTTGTGTAG
+
BBB@BBDDAAA@DCBCC?BACC:DDCBBA
@HQ5V4:00341:00542
CGTGTCTCTAGGCACAGGATTTTGTGTAG
+
BBBABBDDAAA@CBBBA>99991:@ABC@
@HQ5V4:00344:00503
CGTGTCTCTAGGCACAGGATTTTGTGTAG
+
BBBBCBBBB;45999<<:1111+11/887
@HQ5V4:00344:00535
CGTGTCTCTAGGCACAGGGTTTTGTGTAG
+
BBCCC::>DAAACCCCBA1999/9AACDA
@HQ5V4:00345:00513
CGTGTCTCTAGGCACAGGATTTTGTGTAG
+
BBBBBCCCCBGABBBBB?BBBB9ACDCC@
@HQ5V4:00345:00543
ATATCGCGAGGGTATGGAAGACTCTATA
+
BAABBBBAAACBDABB8:8<BBBC@@@;
@HQ5V4:00300:00566
CGTGTCTCTAGGCACAGGATTTTGTGTAG
+
B@B@BBCCA?A@BBBBC@BBDE:DCCABB
@HQ5V4:00303:00565
CGTGTCTCTAGGCACAGGATTTTGTGTAG
+
B@@@BBCCCAB@BBBBB@BBBB:CCCCB?
@HQ5V4:00304:00572
CGTGTCTCTAGGCACAGGATTTTGTGTAG
+
@@@@BBCCAAA@BBBBB?CBCB:EDCDBA
@HQ5V4:00304:00585
CGTGTCTCTAGGCACAGGATTTTGTGTAG
+
BBB@BBDDAAA@BBBDB@AAAA9ADCDB@
@HQ5V4:00304:00594
CGTGTCACTAGGCACAGGATTTTGTGTAGAGG
+
@@?BCCCBBBBAAA@BA<9999/9@@@A??@=
@HQ5V4:00305:00559
CGTGTCTCTAGGCACAGGATTTTGTGTAG
+
BBB@BBCC?AB@ABBBC@CDCB:CDDCB?
@HQ5V4:00307:00568
CGTGTCTCTAGGCACAGGATTTTGTGTAGAGGT
+
@@@@BBDB??ABBBCCC@???@7@CCCEBBBAD
@HQ5V4:00308:00573
CGTGTCTCTAGGCACAGGATTTTGTGTAG
+
BAAABBBBAAA@BBBAB@CDDC:CCDD@?
@HQ5V4:00309:00551
CGTGTCTCTAGGCACAGGATTTTGTGTAG
+
BAAABCCCAAABBBBBB@BBBB:CEC@@@
@HQ5V4:00310:00551
CGTGTCTCTAGGCACAGGATTTTGTGTAG
+
BBB@BBDBBAC@BBBBA?>???6?@CBA?
@HQ5V4:00310:00557
CGTGTTTCTAGGCACAGGATTTTGTGTAG
+
BBBBBB>CAAD@CBABA?BCCB:BBBAAA
@HQ5V4:00310:00571
CGTGTCTCTAGGCACAGGATTTTGTGTAG
+
EA@AAHED>=<BBBBCC@BBCB7BB@99<
@HQ5V4:00310:00579
CGTGTCTCTAGGCACAGGATTTTGTGTAG
+
BBBBBBBBBBC@BBBDB<=???6=BAABB
@HQ5V4:00310:00580
TCTCTATGCGCTCACACTGTCTAAGGT
+
=999BBA?11///,,,//866/42424
@HQ5V4:00313:00573
ATCAGACACGGACACAGCAGAACACAC
+
9;CC;;;@@A>@ABA;<<BBB=AAABB
@HQ5V4:00313:00592
CGTGTCTCTAGGCACAGGATTTTGTGTAG
+
AA@@@BBDA?A@BBBBB@BDBB:CEFCB?
@HQ5V4:00317:00597
CGTGTCTCTAGGCACAGGATTTTGTGTAG
+
BBBABBCCAAA@BCBBB>AAAA9ACCCC?
@HQ5V4:00320:00580
TAGTATCAGCCTCGCCATGACGAAGGTATTCC
+
@@ABDCBBCB@BCBC>@@BBCBB>A?<;:?A@
@HQ5V4:00320:00587
CGTGTCTCTAGGCACAGGATTTTGTGTAG
+
BBB@BBDB@ACBBBAAA@BBB@:CDEBB?
@HQ5V4:00324:00568
CGTGTCTCTAGGCACAGGATTTTGTAG
+
@@@ABBCCAAA@BBB?::4444,9?@A
@HQ5V4:00324:00575
CGTGTCTCTAGGCACAGGATTTTGTGTAG
+
BBBBBCCC<=<AAA9<<;>>@D7CCAACA
@HQ5V4:00324:00593
CGTGTCTCTAGGCACAGGATTTTGTGTAG
+
@@@ABBDDAAA@BBCBC@CDBB:CECCBA
@HQ5V4:00325:00559
CGTGTCTCTAGGCACAGGATTTTGTGTAG
+
BB@@@BCC?AB@BBABB@CCCB:DEFCBA
@HQ5V4:00326:00554
CGTGTCTCTAGGCACAGGATTTTGTGTAG
+
B@@@BBCC???@BBBBB@BBBB:BDCCBB
@HQ5V4:00326:00564
CGTGTCTCTAGGCACAGGATTTTGTGTAG
+
@@AABBCC?AA@BBBB@>99991;DCBBC
@HQ5V4:00328:00563
TAGTATCAGCCTCGCCATGACGAAGGTATTCC
+
BBC@?ACAAADBABB?BA@>A9;6<A@>C@D?
@HQ5V4:00329:00557
CGTGTCTCTAGGCACAGGATTTTGTGTAG
+
B@BABBBC@AACCCBBB@BBBB:BCCCBB
@HQ5V4:00329:00584
CGTGTCTCTAGGCACAGGATTTTGTGTAG
+
BBBABBDD??@@BBBCC?BCED9CDD@?@
@HQ5V4:00330:00563
CGTGTCTCTAGGCACAGGATTTTGTGTAG
+
@@@@BBBBAAA@BB@?@@CDDD:CDFCB?
@HQ5V4:00333:00567
CGTGTCTCTAGGCACAGGATTTTGTGTAG
+
BBBABBC@???ABBBDB>@AAA9A@A@B9
@HQ5V4:00334:00573
CGTGTCTCTAGGCACAGGATTTTGTGTAG
+
BB@@BBBB??A@BBBAB@BBBB:BCCDB:
@HQ5V4:00336:00581
ATATCGCGAGGGTATGGAAGACTCTATA
+
A>>?>@@@BBB>A@?A7:6<@A>@988:
@HQ5V4:00337:00558
TCTCTATGCGCTCCACATGTTG
+
?8B@<<=@;;;49249?=9964
@HQ5V4:00339:00555
CGTGTCTCTAGGCACAGGATTTTGTGTAG
+
BBB@BBCCA?A@BBBBA<=???6?@CCB?
@HQ5V4:00339:00564
CGTGTCTCTAGGCACAGGATTTTGTGTAG
+
B@@@@BBBBBB@BBBDE@AAAB9ADCFC@
@HQ5V4:00340:00575
TAGTATCAGCCTCGCCATGATCGAAGGTATTCC
+
<<;<CCABCCCCCAA;=;;<99>>?;=9::69?
@HQ5V4:00342:00590
TCTCTATGCGCTCCACATGTCTAAGGTA
+
CBCCCCCCCCCBD?B;;99999924949
@HQ5V4:00345:00555
CGTGTCTCTAGGCACAGGATTTTGTGTAAG
+
@??BBCCD@AAACCCB>?>>>;688711-1
@HQ5V4:00346:00563
CGTGTCTCTAGGCACAGGATTTTGTTGTAG
+
;<;BBBBABBB><;9<<:1111+11,/887
@HQ5V4:00347:00550
CGTGTCTCTAGGCACAGGATTTTGTGTAG
+
BBBBBCDDAAA@CBBAB@CCBA8ABCBBA
@HQ5V4:00347:00555
CGTGTCTCTAGGCACAGGATTTTGTGTAG
+
BBBBBBBC@AAABBCBC@CCCB:CDCAA?
@HQ5V4:00347:00598
CGTGTCTCTAGGCACAGGATTTTGTGTAG
+
B@B@BCCCAAA@BBBBD@CDCB:CDDBB?
@HQ5V4:00349:00580
CGTGTCTCTAGGCACAGGATTTTGTGTAG
+
BBBBBCDDAA@ADBBBD<99;;4;BCBCA
@HQ5V4:00349:00591
CGTGTCTCTAGGCACAGGATTTTGTGTAG
+
AAA@BBCC@AACAB?@@=@@CC9CBCBB<
@HQ5V4:00304:00604
TAGTATCAGCCTCGCCATGACGAAGGTATTCC
+
@@BA@ACCCCB@?@@8;;@@@<959?999<B5
@HQ5V4:00305:00600
CGTGTCTCTAGGCACAGGATTTTGTGTAGAGGCAC
+
BBBBBCDCCD@=?A>>;:44494;BBACB<;;<CA
@HQ5V4:00306:00600
CGTGTCTCTAGGCACAGGATTTTGTGTAG
+
@@@BBBBCAAAABBBDB?===?6=@ABBB
@HQ5V4:00307:00615
ACGCTCGACATGCCCAGGTACAGGAG
+
BBABBCBCCDDCCD@CC@CBBCC@CA
@HQ5V4:00309:00624
CGTGTCTCTAGGCACAGGATTTTTTTTTTTTTGTGTAG
+
BBBBBBB@@CB@BAB;;;;??AA>>>>?>?>"211:;;
@HQ5V4:00309:00638
CGTGTCTCTAGGCACAGGATTTTGTGTAG
+
@AAABABBAAA@ABCCD?ABBB9BBC@@@
@HQ5V4:00309:00643
CGTGTCTCTAGGCACAGGATTTTGTGTAG
+
??@ABB@@ABBAAABBC@BBBB9BA>==?
@HQ5V4:00310:00621
CGTGTCTCTAGGCACAGGATTTTGTGTAG
+
@@@ABBD@A?A@BBBBC@????6=@A??@
@HQ5V4:00311:00640
CGTGTCTCTAGGCACAGGATTTTGTAG
+
BBCBBBCB@AACCBCCC?ABBB9B@@A
@HQ5V4:00312:00605
CGTGTCTCTAGGCACAGGATTTTGTGTAG
+
AAAABBBDACB@BB=::94444/9AABB@
@HQ5V4:00312:00649
ATATCGCGAGGGTATGGAAGACTCTATA
+
BBAABBBB??@>@CCC>A>ADDCB@@@A
@HQ5V4:00314:00613
CGTGTCTCTAGGCACAGGATTTTGTGTAG
+
BBBBBCDDBBC@BCBBD@CBCB:CCCCC@
@HQ5V4:00314:00631
CGTGTCTCTAGGCACAGGATTTTGTGTAG
+
AABBBBCCAAAABBBBD@CDCD:CCCCCB
@HQ5V4:00320:00612
CGTGTCTCTAGGCACAGGATTTTGTGTAG
+
AAAAAA@@??A@BBBCB>999919@FBBC
@HQ5V4:00320:00624
CGTGTCTCTAGGCACAGGATTTTGTGTAG
+
BBBBBCCCBEA?@@>@B59999/999@@@
@HQ5V4:00322:00629
CGTGTCTCTAGGCACAGGATTTTGTGTAG
+
@@@AAABB@AA@BBBBC@BBBB9ACDDBA
@HQ5V4:00323:00605
CGTGTCTCTACGGCACAGGATTTTGTGTAG
+
AACBBAB=:1117;=>9;:4499,9::?@B
@HQ5V4:00323:00619
CGTGTCTCTAGGCACAGGATTTTGTGTAG
+
AAAABBCCAAA@BBBBB>9999,4;ACCA
@HQ5V4:00324:00640
CGTGTCTCTAGGCACAGGATTTTGTGTAG
+
BBBBBBAABDD@GBBCD=@@@@6@BBBBA
@HQ5V4:00326:00602
CGTGTCTCTAGGCACAGGATTTTGTGTAG
+
@@AAAACA@AD@BBBBA>99491;;ACCA
@HQ5V4:00327:00611
AGCACTGTAGCTGTCACTAGTTACTTGT
+
?@CCCBBBAAABBB@ABBBCC@B9969=
@HQ5V4:00328:00602
CGTGTCTCTAGGCACAGGATTTTGTGTAG
+
@@AAAACA?ADBBBB@;94444,9DDBCA
@HQ5V4:00328:00612
CGTGTCTCTAGGCACAGGATTTGTTGTAG
+
BBBBBCCA?::7<;9<@:111-//,/000
@HQ5V4:00328:00632
CGTGTCTCTAGGCACAGGATTTTGTGTAG
+
AAAAAAAC??A@BBBBB@AAAB9ADCAA@
@HQ5V4:00330:00615
CGTGTCTCTAGGCACAGGATTTTGTGTAG
+
BBBCBCBBB?==@@><<:1111+11/666
@HQ5V4:00332:00612
CGTGTCTCTAGGCACAGGATTTTGTGTAG
+
AAAAAAAAAAA@BBBB@:4444,4ACBB;
@HQ5V4:00334:00623
CGTGTCTCTAGGCACAGGATTTGTGTAG
+
998844:1///,//44;89995444444
@HQ5V4:00334:00636
CGTGTCTCTAGGCACAGGATTTTGTGTAG
+
AAAAAAAC?AA@BBBBB>999919;BBB:
@HQ5V4:00335:00647
CGTGTCTCTAGGCACAGGATTTTGTGTAG
+
AAAAABBA@AA@BCAA=94449,4@@CC;
@HQ5V4:00336:00638
CGTGTCTCTAGGCACAGGATTTGATGTAG
+
;;;@=99>@9959>?9959??:944:999
@HQ5V4:00339:00618
CGTGTCTCTAGGCACAGGATTTTGTGTAG
+
AAAABBDCBBB@CBBBA<====6?@A?=?
@HQ5V4:00340:00600
CGTGTCTCTAGGCACAGGATTTTGTGTAG
+
BBBBBBC@AAABBBBCB>999919;BCC@
@HQ5V4:00341:00622
TAGTATCAGCCTCGCCATGACGAAGGTATTCC
+
BBB@?ACBGB@BABB?BBA==996<@?>@:<8
@HQ5V4:00342:00602
ACGCTCGACATGCCAGTAGCAGGAG
+
ABBBB==9999//,/,,,,,6656:
@HQ5V4:00342:00629
CGTGTCTCTAGGCACAGGATTTGTGTAG
+
BBBBBBDBBEC@A>;445444-9AAAAA
@HQ5V4:00342:00639
CGTGTCTCTAGGCACAGGATTTTGTGTAG
+
BBBBBBBDAAA@BBBDB?>???6?@CCC:
@HQ5V4:00344:00605
CGTGTCTCTAGGCACAGGATTTTGTGTAG
+
@@@ABBDDAAA@BBCB=:4444,4BFCCA
@HQ5V4:00300:00654
CGTGTCTCTAGGCACAGGATTTTGTGTAG
+
AAAAAABBBBB@DBBCC@CBBC9BBBBBB
@HQ5V4:00301:00678
CGTGTCTCTAGGCACAGGATTTTGTGTAG
+
AAAABBCCAAA@BBBCB<999919?A>BB
@HQ5V4:00304:00671
CGTGTCTCTAGGCACAGGATTTTGTGTAG
+
@@B@BBAAA?A@BBBCB?>???6?@CBB@
@HQ5V4:00307:00661
CGTGTCTCTAGGCACAGGATTTTGTGTAG
+
AAAAAAAA===BDBBBC@AAAA9ABBBB@
@HQ5V4:00309:00675
CGTGTCTCTAGGCACAGGATTTTGTGTAG
+
AABCCCCCCCB?;;<@><>??@6@@>?>?
@HQ5V4:00311:00673
CGTGTCTCTAGGCACAGGATTTTGTGTAG
+
AAAAAAAAA=B@CBBBC@CCCC:DCCEBB
@HQ5V4:00311:00695
CGTGTCTCTAGGCACAGGATTTTGTGTAG
+
A@ABBCBBABB@CCDDC@AAAB9BCCCBB
@HQ5V4:00312:00695
TACTGAGCTACACACACAGAAAGATAGT
+
BBBAAA@@BB;;=<9991111,11,,,,
@HQ5V4:00317:00667
CGTGTCTCTAGGCACAGGATTTGTGTAG
+
BBBBBBBBBBB@DDDDB?==A6;;9111
@HQ5V4:00317:00693
TAGTATCAGCCTCGCCATGACGAAGGTATTCC
+
AAB9:<DDCB@AA@A=@??8=;959@999?A8
@HQ5V4:00318:00691
CGTGTCTCTAGGCACAGGATTTTGTGTAG
+
BBBBBBCAAAABBBBDB?999919CBBBB
@HQ5V4:00322:00693
CGTGTCTCTAGGCACAGGATTTTGTGTAG
+
@>>@BBCCAAA@BBBBB@AAAA9ABCCC@
@HQ5V4:00323:00667
AGCACTGTAGCTGTCACTAGTTACTTGT
+
>?BCDCBBBABBBBB@@ABBB@BBB::9
@HQ5V4:00326:00699
CGTGTCTCTAGGCACAGGATTTTGTGTAG
+
AAAABBAC???BBBBBA:499919@FCCB
@HQ5V4:00327:00653
CGTGTCTCTAGGCACAGGATTTTGTGTAG
+
@@@AABBBAAB@BBBBA>999919A>ABB
@HQ5V4:00328:00693
CGTGTCTCTAGCGACAGGATTTGTTGTAGT
+
9989444::99444444249959656//**
@HQ5V4:00329:00655
CGTGTCTCTAGGCACAGGATTTTGTGTAG
+
B?BABBBB@AA@CDBBB>>???69;;//1
@HQ5V4:00330:00681
CGTGTCTCTAGGCACAGGATTTTGTGTAG
+
?@AABBCACBB@BBBCB?999919;BAE@
@HQ5V4:00331:00688
TACTGAGCTACACACACATGAAAGATTGGT
+
A<<<BAACDA@@BAAAC;499A<@B=<?;=
@HQ5V4:00333:00663
TCTCTATGCGCTCCACATGTCTAAGGT
+
BBCB???BBBCAB?BBDBBCCAA>B@;
@HQ5V4:00335:00689
CGTGTCTCTAGGCACAGGATTTTGTGTAG
+
AAAABBBB@AA@DBBBB>999919;@CB:
@HQ5V4:00337:00690
TCTCTATGCGCTCCACATGTCTAAGG
+
AFBBBCBB;<=CC>@=21;11,,*,*
@HQ5V4:00338:00696
CGTGTCTCTAGGCACAGGATTTTGTGTAG
+
BA@@BBCCBBB@CBDDB@CDCD:BDCCC@
@HQ5V4:00339:00675
CGTGTCTCTAGGCACAGGATTTTGTGTAG
+
AAAAAAAABBB@BBDDC?CDDD:CDDCBB
@HQ5V4:00339:00691
CGTGTCTCTAGGCACAGGATTTTGTGTAG
+
BBBBBB@@ABBADABBB?>???6?@BCC?
@HQ5V4:00340:00685
CGTGTCTCTAGGCACAGGATTTTGTGTAG
+
BB@@BBC@A?A@BBBBDABBBB9ADCBB?
@HQ5V4:00341:00677
CGTGTCTCTAGGCACAGGATTTTGTGTAG
+
BBBAAAAA==B@DBDDB<=???6?BBCB?
@HQ5V4:00343:00658
CGTGTCTCTAGGCACAGGATTTTGTGTAG
+
AAAAAAA@?AABBBBDB?999919;FBCA
@HQ5V4:00343:00668
CGTGTCTCTAGGCACAGGATTTTGTGTAG
+
>>ABCCBB@ADBCCCCC?BBDD:ECDBBB
@HQ5V4:00347:00675
CGTGTCTCTAGGCACAGGATTTTGTGTAG
+
BBBBBBB@>>>@@BBBB?BBCC:CEECB?
@HQ5V4:00348:00675
AGCACTGTAACTGTCACTAGTTACTTGT
+
A?@@DDD@?>?BBBBBBBBAAEBBB@BB
@HQ5V4:00348:00676
CGTGTCTCTAGGCACAGGATTTTGTGTAG
+
;<<@AA@AA9924>>>><9999,499444
@HQ5V4:00301:00726
CGTGTCTCTAGGCACAGGATTTTGTGTAG
+
BBBABBAAAAA@BBBBB@BBCB:BCCCB?
@HQ5V4:00302:00732
CGTGTCTCTAGGCACAGGATTTTGTGTAG
+
AABBBBAAAAABBBA@B?BBCB:C@DAB?
@HQ5V4:00302:00740
CGTGTCTCTAGGCACAGGATTTTGTGTAG
+
??@AAAAA==B@@BAAB@BCCD:BBBBBB
@HQ5V4:00305:00725
CGTGTCTCTAGGCACAGGATTTTGTGTAG
+
DBCDCCCCA@ACAAACCBCCDF:DCBB@@
@HQ5V4:00307:00738
CGTGTCTCTAGGCACAGGATTTTGTGTAG
+
BBBBBBCC??A@DCEBB?BCCB9DDD@@@
@HQ5V4:00309:00715
CGTGTCTCTAGGCACAGGATTTTGTGTAG
+
BBBBBBBBAAB@CB????ABBB9BBCA@@
@HQ5V4:00310:00734
CGTGTCTCTAGGCACAGGATTTTGTGTAG
+
??@ABBBBABB@CDBBB=??CC:BBCA@?
@HQ5V4:00310:00741
CGTGTCTCTAGGCACAGGATTTTGTGTAG
+
AAAABBCC@AAACCBBB>@AAA9ACD@@A
@HQ5V4:00311:00713
CGTGTCTCTAGGCACAGGATTTTGTGTAG
+
AAAAAABBAAA@ABBBC=?@BB9?@ACA@
@HQ5V4:00311:00721
CGTGTCTCTAGGCACAGGATTTTGTGTAG
+
BBBBBCAAAABBDAAAA@CBJC:CCCDB@
@HQ5V4:00311:00729
CGTGTCTCTAGGCACAGGATTTTGTGTAG
+
@@ABCCBB?@@@A@;9<=@ACC9BBBA@@
@HQ5V4:00313:00730
CGTGTCTCTAGGCACAGGATTTTGTGTAG
+
BBBABBCC??AABBBBB@BBCC:CCCCCB
@HQ5V4:00313:00740
TGATACGTCTCCTTCCTTAGTTACTTCA
+
BBB>>>BCBBB@B@B@C@A??<=B?>BC
@HQ5V4:00314:00710
CGTGTCTCTAGGCACAGGATTTTGTGTAG
+
BBBBBB@@@AA@CBBBB?CBCB:CECCB?
@HQ5V4:00315:00738
CGTGTCTCTAGGCACAGGATTTTGTGTAG
+
BBBABBCC??A@DBBAA@CDCB:BCCDCB
@HQ5V4:00316:00743
CGTGTCTCTAGGCACAGGATTTTGTGTAG
+
BBBBBCAAAAA@@@>>>;9999/9>@?>@
@HQ5V4:00318:00747
CGTGTCTCTAGGCACAGGATTTTGTGTAG
+
BBBBBCDC@ADDCBCBB@CCCC:CHCAA@
@HQ5V4:00324:00706
CGTGTCTCTAGGCACAGGATTTTGTGTAG
+
AAAABBB@@AAADBA@@>@=BA8ABBCB@
@HQ5V4:00324:00741
TCTCTATGCGCTCCACATGTCTAAGGT
+
BBBB=<BCCBB@@=@;99>>>998989
@HQ5V4:00329:00713
TAGTATCAGCCTCGCCATGATCGAAGGTATTCC
+
3749==BBCCBBBAB5944444@;9;:444242
@HQ5V4:00332:00710
TAGTATCAGCCTCGCCATGACGAAGGTATTCC
+
@@B99<CCCC@B@?@@BA??@9429>999>A8
@HQ5V4:00333:00701
CGTGTCTCTAGGCACAGGATTTTGTGTAG
+
CCCCBBBBAAACBBBDC@AACE:DEBB@;
@HQ5V4:00334:00702
CGTGTCTCTAGGCACAGGATTTTGTGTAG
+
B?@ABAB@ABB@BB@???CBCB:CDCCB:
@HQ5V4:00338:00730
CGTGTCTCTAGGCACAGGATTTTGTGTAG
+
@@@ABBCCCBA?C@@@A>AAAA9BCBA@;
@HQ5V4:00344:00749
CGTGTCTCTAGGCACAGGATTTTGTGTAG
+
CCCBCCCC<<<@AA?>?;9999/9?BCC=
@HQ5V4:00345:00707
CGTGTCTCTAGGCACAGGATTTTGTGTAG
+
??BABBB@BBBBDBABB?AABD9CCDCB?
@HQ5V4:00347:00711
CGTGTCTCTAGGCACAGGATTTTGTGTAG
+
??@@BCBBAAA@DCBBC@CBCC:BBCCB?
@HQ5V4:00347:00728
CGTGTCTCTAGGCACAGGATTTTGTGTAG
+
BBBBBBBB@AAC??>@@=@@AB9BBBCCA
@HQ5V4:00348:00745
ATCAGACACGGACACAGCAGAACACAC
+
BACB:9;BBC>BBCC?AAFCC@CCBBB
@HQ5V4:00349:00743
CGTGTCTCTAGGCACAGGATTTTGTGTAG
+
AAAAABBB@AA@CBAAB@CBBB:BCCDB@
@HQ5V4:00303:00752
CGTGTCTCTAGGCACAGGATTTTGTGTAG
+
@@AABBCCAAA@BBBBB>ABBB:BBCCBA
@HQ5V4:00305:00751
CGTGTCTCTAGGCACAGGATTTTGTGTAG
+
BBB@BCCBBAA?DBDC;;1111*/88,,-
@HQ5V4:00306:00756
CGTGTCTCTAGGCACAGGATTTTGTGTAG
+
??BABBB@@AABDBBAA>BBCB:CECDBB
@HQ5V4:00306:00789
CGTGTCTCTAGGCACAGGATTTTGTGTAG
+
BBBCBBCCBBCB?>@@A=@BCC:CBBCAA
@HQ5V4:00307:00764
TAGTATCAGCCTCGCCATGACGAAGGTATTCC
+
B@ABDCEBBBBCBBB@B@@@?==9:9444;=>
@HQ5V4:00307:00777
ATATCGCGAGGGTATGGAAGACTCTATAG
+
CABA?@?BBBC@@@AF;<9=BACB<;;A@
@HQ5V4:00309:00762
ACGAGTGCGTTCCCCATGTCGTAGGTACTC
+
BBB>BBBBB@?BCC:CAA@DB===<9;<AC
@HQ5V4:00309:00797
ACGAGTGCGTTCCCCATGTCGTAGGTACTC
+
BBB>BBBBBB@BCB:CA@ACDA9==;;<<K
@HQ5V4:00310:00767
CGTGTCTCTAGGCACAGGATTTTGTGTAG
+
BBBBBBCC@?A@BBBBA<====6=AB?@A
@HQ5V4:00313:00790
CGTGTCTCTAGGCACAGGATTTTGTGTAG
+
BBBBEDCBAAAAA@@BB>AABB7CCA@AC
@HQ5V4:00313:00797
CGTGTCTCTAGGCACAGGATTTTGTGTAG
+
BBBBBBBA@AAACBBBC?BBCC:CECCBB
@HQ5V4:00314:00795
CGTGTCTCTAGGCACAGGATTTTGTGTAG
+
B@@ABBBC@AA@BBBAA?A>AA:BCCCB?
@HQ5V4:00315:00758
CGTGTCTCTAGGCACAGGATTTTGTGTAG
+
AAAAABCCBBC@DCCBB@CBCB:CCDCB?
@HQ5V4:00315:00783
TGATACGTCTCCTTCCTTAGTTACTTCA
+
CBABBBC@?@B?B@C>=>A;949>>;<<
@HQ5V4:00315:00788
CGTGTCTCTAGGCACAGGATTTTGTGTAG
+
B@@@BBCC?@@@BBBDB?>???6?@CBBB
@HQ5V4:00317:00779
CGTGTCTCTAGGCACAGGATTTTGTGTAG
+
??@AAAAA>>A@DBBCC@CECB:BCCFB?
@HQ5V4:00317:00784
CGTGTCTCTAGGCACAGGATTTTGTGTAG
+
99<DDCAA<<9:<99@@7;9BC9ABB@44
@HQ5V4:00317:00790
CGTGTCTCTAGGCACAGGATTTTGTGTAG
+
BBB@BBCB@AABBBACC@BCCB:CCCCCC
@HQ5V4:00319:00764
ATCAGACACGGACACAGCAGAACACAC
+
BBBB???BBB>ABBB??@ECC@CCCBA
@HQ5V4:00321:00750
CGTGTCTCTAGGCCAGGATTTTGTGTAG
+
??=BBBCBBBB@CBBB?>===6989@A@
@HQ5V4:00322:00757
CGTGTCTCTAGGCACAGGATTTTGTGTAG
+
AA@CGDECBCB@CBB?@=@@@@6@CBBDC
@HQ5V4:00324:00755
AGCACTGTAGCTGTCACTAGTTACTTGT
+
@ACCBBBCBBABBBBBBCBBB?AA?=?A
@HQ5V4:00324:00785
CGTGTCTCTAGGCACAGGATTTTGTGTAG
+
BBB@BBCC?@B@BBABA?>???7@CCECA
@HQ5V4:00327:00762
CGTGTCTCTAGGCACAGGATTTTGTGTAG
+
@@AAAAAA?@D@BBBCC@???@9@DDCCA
@HQ5V4:00332:00793
CGTGTCTCTAGGCACAGGATTTTGTGTAG
+
?@@ABBBC@AAACCCBC@BAAA9BDCBBA
@HQ5V4:00333:00780
CGTGTCTCTAGGCACAGGATTTTGTGTAG
+
CBBBCDCDACCA><9?C<9999/949494
@HQ5V4:00335:00755
CGTGTCTCTAGGCACAGGATTTTGTGTAG
+
@@@@@AAA===@@BBBC?BBCC:ECCCB:
@HQ5V4:00336:00773
CGTGTCTCTAGGCACAGGATTTTGTGTAG
+
BBBABBCCAAACCBBAA<===B9BBBAB9
@HQ5V4:00336:00796
ACGCTCGACATGCCCAGGTACAGGAG
+
BBBBBBABABC?=?<@A?BBCBB?AA
@HQ5V4:00337:00751
CGTGTCTCTAGGCACAGGATTTTGTGTAG
+
BBBABBBA>??@CBBCE=??BB:CCCCC;
@HQ5V4:00337:00798
TAGTATCAGCCTCGCCATGACGAAGGTGTTCC
+
BBBAABCBEBAAABB?B@;==998<ABBC?A=
@HQ5V4:00338:00777
CGTGTCTCTAGGCACAGGATTTTGTGTAG
+
?@@@BBAAA@D@BBBBB@EDDD:DCCCB?
@HQ5V4:00339:00777
CGTGTCTCTAGGCACAGGATTTTGTGTAG
+
BBABBCBCBAA@AAACDBAAAA6>@@999
@HQ5V4:00341:00777
ACGCTCGACATGCCAGTACAGG
+
7<?CC9;9A9911,//,,,,,*
@HQ5V4:00342:00757
CGTGTCTCTAGGCACAGGATTTTGTGTAG
+
B@AABBCA?BBABBBDB@>???6?CCABB
@HQ5V4:00342:00783
CGTGTCTCTAGGCACAGGATTTTGTGTAG
+
@A@AAECCADA@B@@=>;9999/9@BBBB
@HQ5V4:00344:00751
ACGAGTGCGTTCCCCATGTCGTAGGTACTC
+
@>BBBBBBBB?CAA9B:<;BBB8;8;;<<B
@HQ5V4:00347:00766
CGTGTCTCTAGGCACAGGATTTTGTGTAG
+
@AABBBBBCCC@BB@==89===6@FCCCC
@HQ5V4:00349:00775
CGTGTCTCTAGGCACAGGATTTTTTGTGTAG
+
ABBBBBBBBCB===999<999999*9C@B>@
@HQ5V4:00349:00789
CGTGTCTCTAGGCACAGGATTTTGTGTAAGGC
+
??@@BBBBBBB@BBDDC@BDED9BCDA@=?AB
@HQ5V4:00300:00810
CGTGTCTCTAGGCACAGGATTTTGTGTAG
+
BEBBAAAABBB?CBA@=999=94=@>?>>
@HQ5V4:00300:00812
CGTGTCTCTAGGCACAGGATTTTGTGTAG
+
BBBBBCCCB;;6;A>>@<9999/999CAB
@HQ5V4:00303:00816
CGTGTCTCTAGGCACAGGATTTTGTGTAG
+
BBAABCCCBBBABBBBB>AABD9CCC99;
@HQ5V4:00304:00828
CGTGTCTCTAGGCACAGGATTTTGTGTAG
+
??@AAAAA==B@DBAB?;;;;;0788//1
@HQ5V4:00306:00808
CGTGTCTCTAGGTACAGG
+
48>??@>>:11-11/**)
@HQ5V4:00308:00815
CGTGTCTCTAGGCACAGGATTTTGTGTAG
+
ABBBAAACAABA???BB>BBCB:ECC:;<
@HQ5V4:00312:00835
CGTGTCTCTAGGCACAGGATTTTGTATA
+
?@BACBBB@AABDB?@@==@=94==999
@HQ5V4:00314:00842
CGTGTCTCTAGGCACAGGATTTTGTGTAG
+
@@@AABAA@=A@DBBBD?BBBB:CDCDBB
@HQ5V4:00317:00840
CGTGTCTCTAGGCACAGGATTTTGTGTA
+
BBBBBBCCCBB@<;9<<-1111+11/,,
@HQ5V4:00319:00807
TCTCTATGCGCTCCACATGTCTAAGGT
+
[truncated: 685,988 more chars]
