# Supplementary material for: The Sequencing Bead Array (SBA), a Next-Generation Digital Suspension Array
Source: PLoS One. 2013 Oct 7;8(10):e76696. doi: 10.1371/journal.pone.0076696 (PMC3792038; doi:10.1371/journal.pone.0076696)
Supplement: Data S1 — Raw sequencing data files for presented experiments. The compressed file contains a table of content for all files included (0. TOC Supporting Data Files.txt) and raw sequencing data (PGM Torrent Suite run reports, FASTQ files and Sphix generated CSV files) for experiments presented in Figure 2 and Figure 3 (same data set as Figure S1). (ZIP) [file pone.0076696.s001.zip › Supporting Data Files/2. Figure 3 and S1/2.1 Figure 3 and S1 files/2.2 FASTQ/13_OM-1854_TS-342.fastq]

@HQ5V5:00039:00034
ACGAGTGCGTTC
+
@B@ABBCDCBAA
@HQ5V5:00046:00013
TAGTATCAGCCTC
+
BAD@@AC>><BBB
@HQ5V5:00049:00010
TAGTATCAGCCTC
+
@@BAABDCCC@?>
@HQ5V5:00007:00053
TGTGTCTCTAGGC
+
AAAABCBCAAA@B
@HQ5V5:00017:00087
CGTGTCTCTAGGC
+
BBB@DDBB?>>AC
@HQ5V5:00017:00098
ACGAGTGCGTTC
+
BBBBBBBDBAAA
@HQ5V5:00015:00148
ACGCTCGACATG
+
CBABACCCCDCC
@HQ5V5:00028:00136
CGTGTCTCTAGGC
+
BBA>DDCCBBB@B
@HQ5V5:00004:00154
ACGCTCGACATGCCCAG
+
99ACCBAAA@;12?-1/
@HQ5V5:00004:00180
ACGCTCGACATG
+
?AABBBBCCBCD
@HQ5V5:00005:00179
ACGCTCGACATGCCCAGGTACAG
+
9<ABBCDCCDA==;,11,11///
@HQ5V5:00007:00171
ACGCTCGACATGCCCAGGTACAGGAAAAAAAA
+
BAABBCCDBBBDBC>>@8=8999699999999
@HQ5V5:00008:00171
ACGCTCGACATGCCCAGGTACAGGAAAAAAAA
+
BB?@@BBCBCCCBC?A=;=8999699999999
@HQ5V5:00008:00176
ACGCTCGACATGCCCAGGTACAGGAAAAAAAA
+
?A@AFBBBBABAAA?B@;84499699999999
@HQ5V5:00010:00198
ACGCTCGACATGCCCAGGTACAGTTTTTTTT
+
BB?@@?BBC::9CC==?<9899999999999
@HQ5V5:00013:00198
ACGCTCGACATGCCCAGGTACTTTTTTTT
+
A?>AABCCCCBBCC<==888944444444
@HQ5V5:00018:00162
ACGCTCGACATGCCC
+
BBABABBBCDCAAA=
@HQ5V5:00018:00194
ACGAGTGCGTTCCCCATGTCGTAGGTACTTTTTTTT
+
BAAABBCBBC@DCC9B????B>799:1/1///////
@HQ5V5:00031:00191
ACGCTCGACATGCCC
+
C?>??CBCCABABB>
@HQ5V5:00031:00195
TGATACGTCTCCTTCCTTAGTTACTT
+
BBBBDCCBAAB@BABAC@BBA<=:;:
@HQ5V5:00036:00182
TCTCTATGCGCTCC
+
4444:99AC::4;2
@HQ5V5:00037:00157
GCGCTCGACATGCCCAGGTACAG
+
6<@@ABA?A@B>>@<@@=AA@AA
@HQ5V5:00038:00197
ACGCTCGACATGCC
+
BBAAABCBB@?>=?
@HQ5V5:00039:00164
ACGCTCGACATGCCCA
+
CA?@@BBBCDCBAB>?
@HQ5V5:00041:00160
ACGCTCGACATGCC
+
BBABABBBCCCBBB
@HQ5V5:00046:00199
ACGCTCGACGATGAC
+
=;:488994///,,,
@HQ5V5:00047:00182
ACGCTCGACATGCCCAGGTACAGGAAAAAAAA
+
B@?@@CCDCCBCCCC::99;;99599999999
@HQ5V5:00004:00200
ACGAGTGCGTTCCCCATGTCGTAGGTAACTTTTT
+
:<CCCCCBA;2444/9@@>>;110,01,//////
@HQ5V5:00004:00202
ACGCTCGACATGCCCAGGTACTTTTT
+
9<@AACCCCCBCBC<>@888999999
@HQ5V5:00004:00211
TCTCTATGCGCTCCACATGTCTAAAGCCCCCCC
+
BBCCA?@BCCCCC@BAA@;96//1+////////
@HQ5V5:00010:00210
ACGCTCGACATGCCCAGGTACGCCCCC
+
BB>A@BBBBCEBBB:9=8/--,,,,,,
@HQ5V5:00011:00224
ACGCTCGACATGCCCAGGTAACG
+
/19=AABAA@@811,11:--*,,
@HQ5V5:00023:00208
ACGCTCGACATGCC
+
BE?@ACBBCCC>@>
@HQ5V5:00025:00247
ACGCTCGACATGCC
+
BA>??BBCCBCDCC
@HQ5V5:00028:00200
ACGCTCGACATGCCCAGGTACTTTTTTTT
+
BA??@BBDCCBBBB=?:944944444444
@HQ5V5:00028:00217
TAGTATCAGCCTCG
+
CBBBBCD@@AB@A;
@HQ5V5:00033:00208
ACGCTCGACATGCCC
+
BE8::BBBCDCBBB=
@HQ5V5:00043:00200
ACGCTCGACATGCCAGGTACGTTTTTTTT
+
BBABACBDCABAB?=88444444444444
@HQ5V5:00049:00204
ACGCTGACATGCCCAGGTACAGGGTAAAACTTTTTTTT
+
CC?=?BA;<>DCCAA@<?>>99909844,444444444
@HQ5V5:00004:00278
ACGCTCGACATGCCCAGGTAGGGGGG
+
CBBBBBBECCB=88+/1:1/......
@HQ5V5:00010:00279
ACGCTCGACATGCCCAGGTAGGGGG
+
BBAAABBCBA>4//+11;1/.....
@HQ5V5:00016:00280
ACGCTCGACATG
+
;;0////4:9/,
@HQ5V5:00019:00252
ACGCTCGACATGCCCAGGTACCCCCCCC
+
B@??BAB994:99919@>9999999999
@HQ5V5:00019:00267
ACGAGTGCGTTCCCCATGT
+
BBABBCCBBB8:44/9991
@HQ5V5:00042:00279
ACGAGTGCGTTCC
+
BBB?BBBBBB@CD
@HQ5V5:00042:00280
ACGCTCGACATGC
+
BBABBBAABCA;8
@HQ5V5:00045:00289
ACGCTCGACATGCCCAGTGTTTT
+
BBBBAB??ACA=770---,,,,,
@HQ5V5:00049:00262
TAGTATCAGCCTCGCCATG
+
BBCA@AC@@>=1111-*((
@HQ5V5:00041:00329
ACGCTCGACATGCGGG
+
BA<>>9448,-,,,,,
@HQ5V5:00046:00319
AGCACTGTAGCTGTCACGTTT
+
<=DCBACCBC??88-******
@HQ5V5:00004:00370
ACGCTCGAACAT
+
9@89911-+-,,
@HQ5V5:00026:00388
ACGCTCGAACAAAAAAAA
+
,,,,,,/92444444444
@HQ5V5:00030:00403
AACCCCCATCGGACCCCCCCCCCCCCCCCCCCCCCGTTTTTTTTTTTTTGATTTTTT
+
968888+4448566:7777777777777777777"7777777777777"////////
@HQ5V5:00038:00414
ACTCGGAATTTTTTTTTTTTCCCCCCCCCCGGAAAAAAAAAAAAATTTTTTTTTTGGTTTTTTTT
+
///887?;>BBBDEDBDDE"DDEDCDDDB"C;@@===9999999"444444444"4244444444
@HQ5V5:00039:00401
ACGAGTGCTTCCCCTTTTTTTT
+
84344844349@@/99884444
@HQ5V5:00041:00420
ACGAGGTTGGCCGTTTTTTTTTCCCCCCCC
+
>8.1/,/,/,/,/8:;;;888"////////
@HQ5V5:00042:00417
ACGCTCGACCCCC
+
1101--,//////
@HQ5V5:00042:00432
AACCCCCATCGGGAAAAAAAAAAAAAAAAAAAATTTTTTTTTTTTTTTTTTTTCCCCCCCC
+
,*,,,,),,,//+/8:?;8888888888:;;A"8866666666666666666"////////
@HQ5V5:00043:00425
ACGCTTCCGAAAAAAAA
+
99;1/,/7666666666
@HQ5V5:00043:00437
ATTTTTTTTTTTTTTTTTAAATCCCGGTCCTA
+
43333333333333333"4;-44;-42//,//
@HQ5V5:00043:00444
AAACCCCCCCCCCCCCCCCCCGTCCCCCCCCCCCCCCCCCCTTTTTTTTT
+
11,111111///////////".//8:;;88888888;;:8"/////////
@HQ5V5:00044:00441
ACGCCATTTTTTTC
+
@;:8*//82222&,
@HQ5V5:00044:00449
ACGGATCCCCCCCCGAAAAAA
+
/1,*,,*000088$,,88888
@HQ5V5:00046:00431
ACGCTCCGAAAAAA
+
;<0---*,//////
@HQ5V5:00048:00440
ACGCTCTAAAAAAAA
+
9989///////////
@HQ5V5:00040:00468
ACGCTCGAAAAAAAA
+
44??49444444444
@HQ5V5:00045:00458
ACGCTCGAAAAAA
+
48>>998999999
@HQ5V5:00038:00580
TACTGATCCCCCC
+
4449944444444
@HQ5V5:00046:00712
GGGGGGGGGGGGGGGGGGGGTGGGGGG
+
6666666666666666666"///////
@HQ5V5:00050:00035
ACGAGTGCGTTC
+
=@CBBBBDEB=?
@HQ5V5:00051:00023
ACGCTCGACATGCCCAGGTACAGG
+
BBAABBBBBABBCH>@@>?BCBB<
@HQ5V5:00052:00005
TAGTATCAGCCTCGCCATGACGAAGGTATTCC
+
@=A;;=FAAADCBBC?BBAAB;;7<@AAAADB
@HQ5V5:00052:00007
ACGCTCGACATGCCCAGGTACAGGAG
+
ABACEABBBBA;;;7;@?BBBGECAA
@HQ5V5:00055:00005
ACGCTCGACATGCCCAGGTACAGGAG
+
BBABABBCCCBAAA=@??ABCCD@@A
@HQ5V5:00056:00030
ACGCTCGACATGCCCAGGTACCAGGAG
+
BB@AABABACCBBB<??=@@A?@@==?
@HQ5V5:00057:00012
ACGCTCGACATGCCCAGGTACAGGAG
+
ABABBBBBBABBCG>AA>@BACC?;;
@HQ5V5:00059:00030
ACGCTCGACATGCCAGTACAG
+
@<<9@999?<;--+,,,*2//
@HQ5V5:00061:00026
TACTGAGCTACACACACAGAAAGATTGGT
+
AABACDDBBBBBAAAA?;888-9>><@??
@HQ5V5:00061:00034
ACGCTCGACATGCCCAGGTACAGGAG
+
BE@??BBBCDCDBB>CC@BBCCD@CC
@HQ5V5:00062:00025
ACGCTCATGCCC
+
810////44//+
@HQ5V5:00062:00027
TCTCTATGCGCTCCACATGTCTAAGGT
+
BBBDAA@BBCCBB?BBBDCCDBB@BBC
@HQ5V5:00064:00009
ACGCTCGACATGCCCAGGTACAGGAG
+
BCBBBBBBBBBBCC?BB?BBCCC@BB
@HQ5V5:00064:00017
ACGCTCGACATGCCCAGGTACAGGAG
+
CAAAAAABCCCBBB?BB?BCCCC@BB
@HQ5V5:00068:00004
CGTGTCTCTAGGC
+
BBBBDCCBAAAAB
@HQ5V5:00068:00019
ACGCTCGACATGCCCAGGTACAGGAG
+
BBABABBCBBBBCC?:::9BBBC@BB
@HQ5V5:00069:00045
ACGCTCGACATGCCCAGGTACAGGAG
+
BB?@ACBCCCCBCC=??=?ABAA@==
@HQ5V5:00070:00024
ACGCTCGACATGCCCAGGTACAGGAG
+
BB@AABCCCCCBBC>??=?BBBC@BB
@HQ5V5:00071:00011
TAGTATCAGCCTCGCCATGACGAAGGTATTCC
+
BBC:;<B<<9>999<8<@@=@<:29?991-1-
@HQ5V5:00072:00018
ACGCTCGACATGCCCAGGTACAGGAG
+
BBAABBBBCCBBCC>9:99B@?A?BC
@HQ5V5:00075:00021
ACGCTCGACATGCCCAGGTACAGGAG
+
BBAAABBCCDCBBD?BB?BBCCC@CB
@HQ5V5:00075:00025
ACGCTCGACATGCCCAGGTACAGGAG
+
BBAABBBDCCCBBD?BB?BCCCC@BA
@HQ5V5:00075:00028
ACGCTCGACATGCCCAGGTACAGGG
+
BAABBBBBACBCCC>@?===>9447
@HQ5V5:00080:00006
ACGAGTGCGTTC
+
???@BBCB;;24
@HQ5V5:00080:00008
ACGCTCGACATGCCCAGGTACAGGAG
+
BB@AACCDCBBBBC>??<=@>99;99
@HQ5V5:00081:00005
ACGTCGACATGCCCAGGTACAGGAGACTG
+
?@B::<@>@A99919969A@9969>998.
@HQ5V5:00081:00043
ACGCTCGACATGCCCAGGTACAGGAG
+
BB?@ABBDCCBBBB?9989BCAA?AB
@HQ5V5:00082:00039
ACGCTCGACATGCCCAGGTACAGGAG
+
CBABB@AACEBBCD<<<:;A@ABA@A
@HQ5V5:00085:00029
ATATCGCGAGGGTATGGAAGACTCTAT
+
BB@?@B=A?AA?ABAB?B@BCCCC?8?
@HQ5V5:00086:00017
ACGCTCGACATGCCCAGGTACAGGAGAA
+
BA>AA>@@B@@>>>:9959?<11--,,*
@HQ5V5:00087:00024
ACGCTCGACATGCCCAGGTACAGGAG
+
BBBBBCBABCCB>@<8859>@?B?B9
@HQ5V5:00087:00043
ACGCTCGACATGCCCAGGTACAGGAG
+
BB@AABBDCDCBBB>AA>ABECC@CD
@HQ5V5:00091:00005
ACGCTCGACATGCCCAGGTACAGGAG
+
BBACBB@?ABA@@@<@@=@A@@@>99
@HQ5V5:00091:00029
ACGCTAGACATGCCCAGGTACAGGAG
+
BABBBCAAA@BBCB?AA>ACDCDAC@
@HQ5V5:00093:00045
ACGCTCGACATGCCCAGGTACAGGAG
+
BBBBAABBBCCCCCABB>BBBBB=@A
@HQ5V5:00095:00040
ACGCTCGACATGCCCAGGTACAGGAG
+
BAABBCCEBCBCHC>??=?BCCDABA
@HQ5V5:00096:00008
ACGCTCGACATGCCCAGGTACAGGAG
+
@ABBB@BBAAACDD><<:;A<<?:11
@HQ5V5:00097:00043
ACGCTCGACATGCCCAGGTACAGGAG
+
BB@BBBCDCCCDCD>BB?BBCCC>@;
@HQ5V5:00099:00016
ACGCTCGACATGCCCAGGTACAGGAG
+
BB?@@BBBBABBCC>BB?BBAAC@CC
@HQ5V5:00050:00050
ACGCTCGACATGCCCAGGTACAGGAG
+
BEBAABBCCCBDBB>CB@BBBCD@DE
@HQ5V5:00057:00050
TGATACGTCTCCTTCCTTAGTTACTTCA
+
BBB>>ABCBB@?C@A@B@BBA?AAA?AC
@HQ5V5:00058:00079
ACGCTCGACATGCCCAGGTACAGGAG
+
CAAAABBDCCCAAA=AB@BCCCCCAA
@HQ5V5:00060:00050
ACGCTCGACATGCCCAGGTACAGGAG
+
BBAABBBBBCCBBB>BB<:;;44599
@HQ5V5:00061:00065
ACGCTCGACATGCCCAGGTACAGGAG
+
CB@??BBCBCBAAA=@A?ABCCC@DC
@HQ5V5:00061:00084
ATATCGCGAGGGTATGGAAGACTCTATA
+
BBBBBB>=:::9;@;@8;9<BBAB::;?
@HQ5V5:00061:00093
ACGCTCGACATGCCCAGGTACAGGAG
+
BBAAABBDCCCBBC>BB>?A8777/1
@HQ5V5:00064:00089
ACGCTCGACATGCCCAGGTACAGGAG
+
BA>??BBDCBBBDD>??<>?=??<49
@HQ5V5:00065:00061
ACGCTCGACATGCCCAGGTACAGGAG
+
BB@?@CDCCBBDBC>9:;:CCBC@BB
@HQ5V5:00065:00090
ACGCTCGACATGCCCAGGTACA
+
BBBCCABBCBBB@@<;;89@@1
@HQ5V5:00066:00089
CGTGTCTCTAGGCACAGGATTTTGTGTAG
+
BBBBCCCDA@@@BBBCC@BBCE9BCECCD
@HQ5V5:00067:00069
ACGCTCGACATGCCCAGGTACAGGAG
+
CB@@@BAACCCDCN>AA=@@>@B?<;
@HQ5V5:00067:00076
ACGCTCGACATGCCCAGGTACAGGAG
+
BB?@??@@CCEBAC>;979BB;;<;B
@HQ5V5:00069:00073
ACGTCGACATGCCCAGGTACAGGAG
+
B@@@BCCBCCBAA>AB@CCCDB?BB
@HQ5V5:00070:00096
ACGCTCGACATGCCCAGGTACAGGAG
+
BAAAACCCCCBBBD?AA>ABBBC@BB
@HQ5V5:00071:00091
ACGCTCGACATGCCCAGGTACAGGAG
+
CB???BBCCDBBBB=BB@BBBCC@BB
@HQ5V5:00072:00057
ACGCTCGACATGCCCAGGTACAGGAG
+
BBABBA@@DCCBCC>9:;;CBBB?;;
@HQ5V5:00072:00067
ACGCTCGACATGCCCAGGTACAGGAG
+
BE@??CBCCBBBBD>??=?ABAB@CA
@HQ5V5:00074:00090
ACGCTCGACATGCCCAGGTACAGGAG
+
BBABBBCBCBCBCC>?@=@BBBB?BA
@HQ5V5:00075:00072
ACGCTCGACATGCCCAGGTACAGGAG
+
BBBBCE@AACCCCD@AA=@B><<=11
@HQ5V5:00075:00089
AGCTCGACATGCCCAGGTACAGGAGACTG
+
B9<=CCDICCCBB=BB@ABBAA>ABBB@B
@HQ5V5:00077:00054
ACGCTCGACATGCCCAGGTACAGGAG
+
CAAAABABACCBBD???=?AA??>99
@HQ5V5:00077:00079
ACGCTCGACATGCCCAGGTACAGGAG
+
BB???BBBCBBDCC>@A=?@AAB?BA
@HQ5V5:00080:00071
ACGCTCGACATGCCCAGGTACAGGAG
+
BBCBBB@@ACCCCC?;;;<B><>=11
@HQ5V5:00083:00061
ACGCTCGACATGCCCAGGTCAGAGGA
+
BB>BB=B=A?@=>=:9959>100.,,
@HQ5V5:00083:00079
ACGCTCGACATGCCCAGGTACAGGAG
+
BA>@@BBBBCCDCE@AA>@BA??<99
@HQ5V5:00083:00089
ATATCGCGAGGGTATGGAAGACTCTATA
+
BBAABCBCCEEBBAAA=>=@BBAA??=;
@HQ5V5:00085:00057
AGCACTGTAACTGTCACTAGTTACTTGT
+
BBBCDDCBD@AAACCDCCFA?=@B=<>=
@HQ5V5:00086:00091
ACGCTCGACATGCCCAGGTACAGGAG
+
AB>AB?BBBBB@>@:8;59A@@@><;
@HQ5V5:00087:00064
ACGCTCGACATGCCCAGGTACAGGAG
+
BBAABBBDBBCDDC>BE?AA@??>94
@HQ5V5:00088:00053
ACGCTCGACATGCCCAGGTACAGGAG
+
CAAAACBCCBBDBD>?@=?A>?:999
@HQ5V5:00088:00060
ACGCTCGACATGCCCAGGTACAGGAGGTAAC
+
CEABCBCCCBB@AA:8859>@>><;8+--+-
@HQ5V5:00088:00073
ACGCTCGACATGCCCAGGTAACAGGAC
+
CA;;;999@99811+11,//,,,,*,/
@HQ5V5:00094:00055
TAGTATCAGCCTCGCCATGACGAAGGTATTC
+
BBB::ACBBBA@@AB?B@?9?;:7<A11*00
@HQ5V5:00095:00092
ACGCTCGACATGCCCAGGTACAGGAG
+
BB@AABBCCBCDDD>BE?ABBBB?A=
@HQ5V5:00054:00119
ATATCGCGAGGGT
+
BBAABBBBACG?A
@HQ5V5:00062:00115
ACGCTCAACATGCCCAGGTACAGGAGA
+
BB8::BB>BCC@@@>AC>>88//,011
@HQ5V5:00062:00130
ACGCTCGACATGCCCAGGTACAGGACCCCCC
+
BB???BCCCCBCCC>=?<91//888A@@7=(
@HQ5V5:00064:00145
ACGCTCGACATGCCCAGGTACAGGACCCCCCCC
+
BBBBBCBAABB===:9;98/1/8,111111111
@HQ5V5:00066:00107
ACGCTCAACATGCCCAGGTACAGGAGAGGGTTTTTTT
+
?@;==996<@A>>>999644944233333,1111111
@HQ5V5:00066:00148
ACGCTCGACATGCCCAGGTACAGG
+
BBABBBBBA?>444-4886/--7+
@HQ5V5:00068:00143
TGATACGTCTCCTTCCTTAGTTTACTTCAGTCCCCCCCC
+
BBB=?ACCCBDED@BBA@AAAB?BEB2//7,,,------
@HQ5V5:00069:00116
ACGCTCGACATGCCCAGGTACAGGAGGTTTTTT
+
CB?@?BBABCBA@A=@?<==:44249599999*
@HQ5V5:00072:00122
ACGCTCGACATGCCCAGGTACAGGAGGTTTTTTTT
+
BC@@@CBABCCBBB>BA<99>;459?599999999
@HQ5V5:00072:00149
ACGCTCGACATGCCCAGGTACAGGACCCCCCCCCCT
+
BCAAACBBBCBBCC>==<9///8,1111111111"1
@HQ5V5:00074:00116
ACGCTCGACATGCCCAGGTACA
+
@B?BBBBA@99111-11,1-0-
@HQ5V5:00077:00118
ACGCTCGACATGCCCAGGTACAGGAGGGTTTTTTTT
+
BBAABCABBCB@BB=B?<::>44249=199999999
@HQ5V5:00080:00102
ACGCTCGACATGCCCAGGTACAGGAGGTTTT
+
BB899CC<<=CBAA>@@;>><11-11-111+
@HQ5V5:00082:00100
ACGCTCGACATGCCCAGGTACAGGAGGGGGTTTTT
+
BB@BABBBBCCCDH>9;79;<11,11111+/////
@HQ5V5:00083:00111
ATCAGACACGGACACAGCAGAACACACGGTTTTTTTT
+
BBBBBCBBBB>?AEDBBCCBA<=@438>599999944
@HQ5V5:00083:00122
CGTGTCTCTAGGCACAGGATTTTGTGTAGAGGGGGGGGGGGGGGGTTTTTTTT
+
CCBBEDBC::;A@@@BB@CCFF:CCCC==;<DCDCBBCBB;;;;"44444444
@HQ5V5:00083:00135
ACGCTCGACATGCCCAGGTACAGGAGGGTTTTTTTT
+
BCBBBB@A@CCDDD>BB?>=>445499199999999
@HQ5V5:00086:00140
ACGCTCGACATGCCCAGGTACAGGAGGGGGGG
+
BBAB@@@@<<9@AA199591111-1111111/
@HQ5V5:00091:00102
ACGCTCGACATGCCCAGGTACAGGAGGGGGTTTTTTTT
+
BBBCBCBBBBBDCC>?@==9>99599@@@-99999999
@HQ5V5:00092:00130
ACGCTCGACATGCCCAGGTACAGGAGGGGGGTTTTT
+
BB@BAABBCBBCDE>;;79;<11,111111(11111
@HQ5V5:00093:00138
ACGCTCGACATGCCCAGGTACAGGAGGG
+
=;;999999496665//,/22//,/666
@HQ5V5:00094:00107
ACGCTCGACATGCCCAGGTACAGGAGGGGTTTTTTTT
+
BAABBCBABCCCCC>B?<99>99599@@/99999999
@HQ5V5:00097:00147
ACGCTCGACATGCCCAGGTACAGGAGGGGGGGGGGGGGTTTTTTTT
+
BB>?@B@AAAAABB<<;69<<11-1<==<=:::8888"////////
@HQ5V5:00051:00185
TAGTATCAGCCTC
+
CBD@@ACA@@?>=
@HQ5V5:00054:00161
AGCACTGTAGCTGTC
+
9494?9444=?=9?9
@HQ5V5:00054:00169
ACGCTCGACATGCCCAGGTACAGGAAATT
+
CB>??BBECDCBBB=B?<?>>8;,11,-=
@HQ5V5:00054:00185
ACGCTCGACATGCCCAGGTACAGGAAAAAAAA
+
BA?@@BCCCCCABB=BB>:>@99599999999
@HQ5V5:00054:00197
ACGCTCGACATGCCCAGGTACAGG
+
CC?@?BBAA?A98909><>;8**)
@HQ5V5:00055:00152
ACGAGTGCGTTC
+
BB@@BCCB>?;=
@HQ5V5:00055:00160
ACGAGTGCGTTCCCC
+
BBBBBDDC@@>ACC9
@HQ5V5:00058:00181
CGTGTCTCTAGGCACAGGATTTTGTGTAGAAAAAAAA
+
BBB@DDCC@?ABBBBBB@CDBB9C;;?A999999944
@HQ5V5:00059:00188
ACGCCTCGACATGCCCAGGTA
+
B9<=CNCCBBBCCCC><98:>
@HQ5V5:00060:00178
ACGCTCGACATGCCCAGGTACA
+
BB>?@CBBBCBDBD>@@=@A@@
@HQ5V5:00060:00183
TCTCTATGCGCTCCACATGTCTAAGGAAAAAAA
+
BBCEA@@CBCCCD?BAB=888//,1,11111//
@HQ5V5:00064:00161
TAGTATCAGCCTCGCCA
+
=9994:?99@?944424
@HQ5V5:00068:00157
ACGCTCGACATGCCCAGGTACAGGTCC
+
BBAAABBCCCB>>>:9:98,,,-+,,,
@HQ5V5:00069:00177
ACGCTCGACATGCCCAGGTACAGGAAAAAAA
+
BB???BBBCDE???<>><@;777,111111&
@HQ5V5:00069:00199
TGATACGTCTCCTT
+
BBBBBBBCBBC@C@
@HQ5V5:00072:00154
ACGCTCGACATGCCCAGGTACAGGTCTTT
+
BBABEBBAAC@===:@><>;---+,,,,,
@HQ5V5:00072:00196
ACGCTCGACGATGCCAGGTA
+
>;;;>;<<1/,,-/,//,/,
@HQ5V5:00075:00168
ACGCTCGACATGCCCAGGTACAGGC
+
BBAABA@@>9999919969----+,
@HQ5V5:00076:00155
TCTCTATGCGCTCCACATGTCTAAGGCTTCCCCCC
+
BCCCAAABBEDCC?CABDB?:66,1,//,//////
@HQ5V5:00076:00161
ACGCTCGACATGCCCAGGTACAGGTCC
+
BBBB??@AAECCCHA9851----+,,,
@HQ5V5:00076:00198
ACGCTCGACATGCCCAGGTACAGGAAAAAAAA
+
BB?@@>@@BBBBBB@9959;111,11111111
@HQ5V5:00077:00189
ACGCTCGACATGCCCAGGTACAGGAAAAAA
+
99;@@A<<>BBAAB<;;8;><88+------
@HQ5V5:00078:00167
ACGCTCGACATGCCCAGGTACAGGTCC
+
BA?@@BCBBBB===:=:96,--7+,,,
@HQ5V5:00081:00171
ACGCTCGACATGCCCAGGTACAGGTCCC
+
CBABBBBABBC@@@=9:98,-,7+,,,,
@HQ5V5:00083:00178
CGTGTCTCTAGGCA
+
BBB@BECH@@??BB
@HQ5V5:00085:00197
ACGCTCACATGCCCAGGTACAGGAAGAAAAAAAA
+
BB>??BCBBB9998;C@CCCCA=?4888888888
@HQ5V5:00086:00198
CGTGTCTCTAGGC
+
BBA>BDCC@??@B
@HQ5V5:00087:00169
ACGCTCGACATGCCCAGGTACAGGCTC
+
BB@@@BBBCCCBBB>B@<>7***)***
@HQ5V5:00089:00192
ACGCTCGACATGCCCAGGTACAGGTCCC
+
BBABBBBAAA>===<=><;---7+,,,,
@HQ5V5:00090:00150
TCTCTATGCGCTCCACATGTCTAAGGCTT
+
AB@A><<BEFECC?B<;9><8--*,*,,,
@HQ5V5:00091:00178
ACGCTCGACATGCCCAGGTACAGGCGTTTTTTTT
+
CC8::BBBCCCCCC>@><?8:6:,//////////
@HQ5V5:00092:00165
ACGCTCGACATGCCCAGGTACAGGTGGGGGGGGG
+
BB>@?BBBBCAA@E>BA<>8111,1111111111
@HQ5V5:00092:00195
TAGTATCAGCCTCGCCATGACGAAGGTATCCCCCCCC
+
BBD::>DAAA@@A;;7;>@?@9959??9944444444
@HQ5V5:00096:00184
CGTGTCTCTAGGC
+
B@>>BDCC???@B
@HQ5V5:00050:00218
ACGAGTGCGTTC
+
AABBBCB@9429
@HQ5V5:00055:00202
TCTCTATGCGCTCCACATGTCTAAAGTTTTTTTTT
+
BBCCA?@CCDCBB@BBCB@::411,-,,,,,,,,,
@HQ5V5:00056:00205
TAGTATCAGCCTCG
+
BBB<<?DCCB@?B<
@HQ5V5:00062:00227
TAACTGAGCTAC
+
//,/8888>;11
@HQ5V5:00062:00237
ACGCTCGACATGCCCAGGTA
+
94344444449=@=:922,,
@HQ5V5:00064:00206
ACGCTCGACATGCCCA
+
BA344444:44444-4
@HQ5V5:00066:00204
ACGCTCGACATGCCCAGGTACAGTTTTTTTTTTC
+
BBAAABBAA?====:9;99411-------,,,",
@HQ5V5:00067:00208
ACGCTCGACATGCCCAG
+
BA;:8999?94///+/,
@HQ5V5:00067:00231
ACGCTCGACATGCCCAGGTACACCCCG
+
BBABBBBAACB@@@=99<7-)((,,&(
@HQ5V5:00068:00200
ATATCGCGAGGGTATGGAAGACTCTAA
+
BBABBBBAABC@B>AA8989<;7-,*)
@HQ5V5:00070:00203
ACGCTCGACATGCCCAGGTACAGGTTTTTTTTC
+
BBABBBAAA?====5=><>8;1-+-------$,
@HQ5V5:00070:00227
ACGCTCGACATGCCCAGGTACACC
+
BBAAABABACB>>>:9:92,**((
@HQ5V5:00072:00207
ACGCTCGACATGCCCAGGTACAGTTTTTT
+
CAAAACBBB@>===:9=99/*********
@HQ5V5:00072:00245
TCTATGCGCTCCACTGTCTAAGGTGGGG
+
BCAAACCCBBB>?BBC;777*-+-,,,,
@HQ5V5:00074:00213
ACGCTCGACATGCCCAGGTACAGTTTTTTTTTCA
+
BAABBAAAB@>===:9=;=4----AAAA=87",,
@HQ5V5:00076:00220
ACGCTCGACATGCCCAGGTACATTTTTTTT
+
BBACB@=::111>>811-994444444444
@HQ5V5:00076:00232
ACGCTCGACATGCCCAGGTACGCCCCCCCCCCCCCGA
+
CBABBBBBCCCAAB<8451-***00000000000"**
@HQ5V5:00077:00238
ACGCTCGACATGCCCAGGTACGCCC
+
BAABBBBAACB?=?:98;:-*****
@HQ5V5:00080:00234
ACGAGTGCGTTCCCGATG
+
993444444424;69944
@HQ5V5:00081:00246
ATCAGACACGGACACA
+
BBBBBBACBB?B?@=4
@HQ5V5:00083:00206
ACGCTCGACATGCCCAGGTACAGGAAAAAAAA
+
BA>@@CCCCDCBBB>@999/111,11111111
@HQ5V5:00085:00240
ATCAGACACGGACACAGCAGAACGC
+
BBBBBBCBCB?BABDBB2270)**(
@HQ5V5:00086:00219
AGCACTGTAGCTGTCACTAGTTAATTTTTTTTTTG
+
BBCCBCBCCDCBBCCBBC@;;21,111111111"/
@HQ5V5:00086:00220
ACGCTCGACATGCCCAGGTACAGTTTTTGTTTT
+
BAA@CBBBA?@===5===881111111+/////
@HQ5V5:00087:00220
ACGCTCGACATGCCCAGGTATACCATTTT
+
A9;<@AACADAABB:11-11..75/////
@HQ5V5:00087:00224
ACGCTCGACATGCCCAGGTACATTTTTTTTTG
+
BBBBBBAAA=====:=>994111111////"/
@HQ5V5:00087:00240
ACGCTCGACATGCCCAGGTACGCCCCC
+
B@@?@AA>D:99996>996,***0008
@HQ5V5:00088:00227
ATATCGCGAGGGTATGGAAGACTCTAATTTTTTT
+
BBBBBBCBBBB@B>A@8969<:9000,0000000
@HQ5V5:00089:00228
ACGCTCGACATGCCCAGGTAGACCTTTT
+
C;;<B@>;<111<<81-+11../,////
@HQ5V5:00090:00227
ACGCTCGACATGCCCAGGTACATTTTTTTTGTTT
+
BB>?@BCBC?===>:@@988:111111//$////
@HQ5V5:00092:00210
ACGCTCGACATGCCCAGGTACAGGAAAAAAAA
+
BBAABCBDCDE@@@:9:9:4999699999999
@HQ5V5:00095:00248
ACGCTCGACATGCCCAGGTACG
+
BBAAABB=?:949959;9/,**
@HQ5V5:00097:00212
CGTGTCTCTAGGCACAGGATTTTGTGTAAGAAAAAAA
+
BBAACDBBAAA@BBDC>ADCDC5876/1-////////
@HQ5V5:00099:00210
ACGCTCGACATGCCCAGGTACAGGACC
+
BBAAABBDCCBBBB=::96/---+,,,
@HQ5V5:00099:00239
TAGTATCAGCCTCGCCATGACGAAGGTAATTTTT
+
BABBBBCCCCBBBAA>@@;==11,1-1/,/////
@HQ5V5:00050:00289
AATGCCCAGGTACAGGAGACTGATCACCT
+
A>>ABB@??=@BCCC@CCCC@<80)((((
@HQ5V5:00051:00267
TGATACGTCTCCTTCCTTAGTTACTAAAAAAAA
+
BBBBBBCCDBBBC@C;98>98599999944444
@HQ5V5:00063:00272
ACGCTCGACGAT
+
9439;,,,,,,,
@HQ5V5:00070:00276
ACGCTCGACATGCCCAGGTAT
+
BBAB?BB=4444//+-78--,
@HQ5V5:00081:00270
ACGCTCGACATGC
+
BBABBBBB?;;4/
@HQ5V5:00085:00281
CGTGTCTCTAGGC
+
ECBC=9999995-
@HQ5V5:00095:00291
ACGCTCGACATGCCC
+
BB>??BCCCCB>;;5
@HQ5V5:00055:00342
ACGCTCGACATGTC
+
?B@@94482,****
@HQ5V5:00051:00374
ACGCTCGACATGGGGGGGG
+
BCA@=99611/////////
@HQ5V5:00051:00388
AGCACTGTAGCTGCTTTTTTTT
+
<<CBA?ABAAA@@??:::::::
@HQ5V5:00057:00395
TCTCTATGCGCTCCAGGGGGGGGGGGG
+
BBDD::>B>=<>8,/////////////
@HQ5V5:00061:00389
TGATACGTCTCCTTCGC
+
BBBBBBCCD,,*-+,,,
@HQ5V5:00068:00374
ATCAGACACGGAC
+
CCCCBB;=44588
@HQ5V5:00072:00396
TGATACGTCTCCTGCCCCCCC
+
444444449//7/////////
@HQ5V5:00080:00385
ACGCTCGACAGAAAA
+
BB?@98,,,-,,,,,
@HQ5V5:00084:00360
ACGCTCGACATGTTTT
+
ABCB>;81--,,,,,,
@HQ5V5:00069:00416
ACGCTCGACAAAAA
+
860//,,///////
@HQ5V5:00071:00432
AGCACTGTAGCTGGGGGGGG
+
99@>9444444444444444
@HQ5V5:00071:00433
TGATACTCTGGGGGGGG
+
,,,,//44444444444
@HQ5V5:00072:00449
ACGCTCGTCCCCC
+
//0/--,//////
@HQ5V5:00074:00421
TACTGAGCTACAAAAAA
+
@?AC@@@--,,,,,,,,
@HQ5V5:00087:00430
ACTGAGTCTCAC
+
61,,,,,***,,
@HQ5V5:00068:00452
GACTCGAGATCCAGCTCCCCCCC
+
*,,6>>@?:887///////////
@HQ5V5:00087:00480
ACGCTCGTCCCCC
+
;;0*(((**0000
@HQ5V5:00093:00459
ACGCGCGTGGGGGG
+
;8.1/-,,//////
@HQ5V5:00053:00534
ACTGACTTTTTTTT
+
44444444444444
@HQ5V5:00055:00505
TACTGATCGCGAAAAAAA
+
4449444///////////
@HQ5V5:00057:00522
TGATACGCCCCC
+
@9>111//6666
@HQ5V5:00078:00521
ACGCTCACCCCCCCC
+
1>.*****0000888
@HQ5V5:00090:00541
ATACGCCCCCCC
+
1,,,,,222288
@HQ5V5:00059:00579
GTGACATCACCCCC
+
*,,,228>AABBBA
@HQ5V5:00060:00581
ACACGCCCCCCC
+
////////////
@HQ5V5:00062:00567
ACTGAGGGGGGGG
+
4444444444444
@HQ5V5:00066:00566
ACGGAGGGGGGG
+
,,,*,,288822
@HQ5V5:00081:00567
ACTCGACAAAAAA
+
1////////////
@HQ5V5:00084:00593
ACGAGGGGGGGG
+
//.//8:;;888
@HQ5V5:00085:00591
ACGAGGGGGGGG
+
110/////////
@HQ5V5:00088:00569
ATACTTTTTTTT
+
10//////////
@HQ5V5:00088:00591
ACGAGGGGGGGG
+
88011;;;;888
@HQ5V5:00098:00573
ACGCTTTTTTTT
+
;;031>@@@>??
@HQ5V5:00061:00629
TACTGTTTTTTTT
+
9<6//////////
@HQ5V5:00093:00642
CAGCATCGCCCCCCCC
+
4444444444444444
@HQ5V5:00095:00603
TAGTATTGGGGGGGG
+
88>>99244444444
@HQ5V5:00061:00655
GGGAAAAAAAAAAAAAGGGGGGGGGGGGGGGGTTTTTTTTTTTTTTTT
+
22*////////////"499999999999999"=BBBBCCCCCCB@;;"
@HQ5V5:00064:00684
GGGGGGGGGGGACCCCCC
+
9889999984"4888888
@HQ5V5:00067:00651
GACCTAAAAAAAA
+
;8@,/////////
@HQ5V5:00071:00670
GGGGGGGGGGGGGGGGGGGGATTTTT
+
111111111//////////"433333
@HQ5V5:00077:00656
GGCTACCCTTAAAAAAAA
+
;69994=:>244444444
@HQ5V5:00079:00651
GACCTAAAAAAAA
+
7<<,/////////
@HQ5V5:00080:00667
GGGGGGGGAGGGGGGGGGGGGGGGGGGGGCACCGGGGG
+
9999999"84444444444444444444"44424>ACB
@HQ5V5:00082:00688
GGGGGGGTTTTTTTT
+
BBBB@@$99999999
@HQ5V5:00089:00699
GGGGGGGGGGGGGGGGG
+
99999999998888444
@HQ5V5:00092:00663
GACTAAAAAAAA
+
988844444444
@HQ5V5:00094:00698
GGGGGGGGGGGGACCCC
+
==8888>>>>8"==888
@HQ5V5:00095:00674
GAGCTAAAAAAAA
+
9944444444444
@HQ5V5:00096:00671
GGAGGGCCACCAAAAAAAA
+
8+984-4244244444444
@HQ5V5:00098:00682
GGGGGGGGGGGGGGGGGGGGGTCTTTTTTTT
+
44499994444444444444"4444444444
@HQ5V5:00099:00650
GGGGGGGGGGGGATTTT
+
99999999999"43333
@HQ5V5:00099:00698
GGGGGGGGGGGGGGTTTTTTTTTTTTTTTTTTTTTTAAAAAAAAAAAAAGGGGGGG
+
8889999999999"444444444444444444444"4;ABBBBBBB;;"4444444
@HQ5V5:00105:00037
ACGCTCGACATGCCCAGGTACAGGAACGGTAACCGTTCTGGAAG
+
C@:<<BB>>BB111-11,111995924984424844247656,/
@HQ5V5:00106:00013
ACGCTCGACATGCCCAGGTACAGGAG
+
CBABBCBDBBBBHC>A@>?BBDD?49
@HQ5V5:00106:00020
ACGCTCGACATGCCCAGGTACAGGAG
+
BBBBBCBDCCCCBB=??=>ACBB@A=
@HQ5V5:00106:00021
ACGCTCGACATGCCCAGGTACAGGAG
+
BBAAABBDCBBBCC>@@=@@B==;94
@HQ5V5:00106:00040
ACGCTCGACATGCCCAGGTACAGGAGA
+
BBABCBBABCCBBB@??=@B=;;,111
@HQ5V5:00107:00032
ACGCTCGACATGCCCAGGTACAGGAGA
+
BABBBBBBABBDCC>::;9?=222,--
@HQ5V5:00109:00004
ACTCGACATGCCCAGGTACAGGAGACTG
+
BBBBBBDBB???<@C@@@@BB7::?>?<
@HQ5V5:00110:00036
CGTGTCTCTAGGCACAGGATTTTGTGTAG
+
AABADDCC@?@ABBBCC@CCDE:CBB=:4
@HQ5V5:00113:00010
TACTGAGCTACAAACACAGAAAGATTGGTGC
+
BBBBBBDDBB??><@:@@9990999<A@BBB
@HQ5V5:00113:00035
ACGCTCGACATGCCCAGGTACAGGAG
+
BCABBBBCCCEDBB>9978=:11,11
@HQ5V5:00113:00042
ACGCTCGACATGCCCAGGTACAGGAG
+
BBAAABCCCCBBBB>998:@;;>,11
@HQ5V5:00114:00033
ACGCTCGACATGCCCAGGTACAGGAG
+
BBABBBBAACBDCC?998:=;:::1-
@HQ5V5:00117:00013
ACGCTCGACATGCCCAGGTACAGGAG
+
BBABABBCBABCEG>@@>@BABB<91
@HQ5V5:00117:00040
ACGCTCGACATGCCCAGGTACAGGAG
+
CBAAABBBBBECCC>AB?A@:785/1
@HQ5V5:00118:00040
ACGCTCGACATGCCCAGGTACAGGACGTA
+
BB>@?ABBCCCBAA=;9598-*00*****
@HQ5V5:00118:00047
ACGCTCGACATGCCCAGGTACAGG
+
BA?@ABAAACC@>@<8;7;>0,,(
@HQ5V5:00121:00035
ATATCGCGAGGGTATGGAAGACTCTAT
+
BBBBA@==:::7;?A@=A=ACBBB967
@HQ5V5:00121:00038
ACGCTCGACATGCCCAGGTACAGGAG
+
CBAABBBDCCCAAA=AB@BBCBC??4
@HQ5V5:00122:00009
ATATCGCGAGGGTATGGAAGGCTCTATAGAGG
+
BBBBBB@=:::9;@BC=A=AACCC;9;@<;:@
@HQ5V5:00128:00007
ACGCTCGACATGCCCAGGTACAGGAG
+
CAABEB@@ADCCBC>@?;=87--+--
@HQ5V5:00130:00026
ACGCTCGACATGCCCAGGTACAGGA
+
ABABBBCDCCDB@@;997;A@;;:-
@HQ5V5:00130:00035
ACGCTCGACATGCCCAGGTACAGGAG
+
BBABCBBBBCBDCC?@?;=8;11-1<
@HQ5V5:00134:00006
ACGCTCGACATGCCCAGGTACAGGAG
+
EDBBBBBCCAAADCA;;:;;99CCBA
@HQ5V5:00135:00029
ACGCTCGACATGCCCAGGTACAGGAG
+
BAABEBBBBBEDCC?A@=?BC??=49
@HQ5V5:00139:00008
ACGCTCGACATGCCCAGGTACAGGAG
+
CC?ABA;;<CCBBD<;;9;@ABBABB
@HQ5V5:00139:00042
TACTGAGCTACACACATCAGAAA
+
9<9;=9;C@9949//,,,,,,,*
@HQ5V5:00140:00008
ACGCTCGACATGCCCAGGTACAGGAG
+
BE>??B?@ACCCCE>;;;<BABC@CB
@HQ5V5:00140:00013
ACGCTCGACATGCCCAGGTACAGGAG
+
BBABBBBCCCBB??=>>;>@BBB@@A
@HQ5V5:00143:00015
ACGCTCGACATGCCCAGGTACAGGAG
+
BBABBBBECCBBBB=BB>BBCCC@AB
@HQ5V5:00143:00026
ACGCTCGACATGCCCAGGTACAGGAG
+
BBABBBBBABBDCE>::79<<11-11
@HQ5V5:00144:00031
ACGCTCGACATGCCCAGGTAC
+
BBACB?@@BAA=>>:9969>=
@HQ5V5:00145:00042
AGCACTGTAGCTGTCACTAGTTACTTGT
+
BBCCCCCBBBBBBBCBBDDCB>:88,11
@HQ5V5:00149:00005
ACGCTCGACATGCCCAGGTACAGGAG
+
BAABBCA@ACCB@B<@@>BBBCC?BB
@HQ5V5:00149:00014
TAGTATCAGCCTCGCCATGACGAAGGTATTCC
+
BACBBDCAAA@==;;7;>@@@9959@999595
@HQ5V5:00100:00079
ACGCTCGACATGCCCAGGTACAGGAG
+
C@>@@CBABCC@BB<@=<@?ABB?99
@HQ5V5:00101:00082
ACGCTCGACATGCCCAGGTACAGGAG
+
BB8::BBBBBBB@B<@@=@@@@?<99
@HQ5V5:00104:00099
ATATCGCGAGGGTATGGAAGCACTCTATA
+
8?998444444-499;9@>99943371..
@HQ5V5:00105:00052
ACGCTCGACATGCCCAGGTACAGGAG
+
B@??ACBCCCCDCD>@@=@CCCD@BA
@HQ5V5:00109:00052
ACGCTCGACATGCCCAGGTACAGGAG
+
BB>??BBCCBCDBC>9999ABCB?CB
@HQ5V5:00110:00052
ACGAGTGCGTTCCCATGCTCGTAGGTACGTC
+
=>79494444244-49444448984387777
@HQ5V5:00110:00092
ACGCTCGACATGCCCAGGTACAGG
+
CBABBBBBBBBCCC>9;8;A@@@;
@HQ5V5:00112:00058
ACGCTCGACATGCCCAGGTACAGGAG
+
CBBBBBBABBBCCC@997;@@?@>A<
@HQ5V5:00118:00072
ACGCTCGACATGCCCAGGTACAGGAG
+
CBAAABBCCDCBBB>BB@BBBCB@CB
@HQ5V5:00119:00063
TAGTATCAGCCTCGCCATGACGAAGGTATTCC
+
B?@@@ADAAAA@B@A=@A?>?;:69@999595
@HQ5V5:00119:00084
ATATCGCGAGGGTATGGAAGACTCTATA
+
CBBBBAABAAC?ABBB>@@BCBBB@B@C
@HQ5V5:00120:00072
ACGCTCGACATGCCCAGGTACAGGAG
+
CAAAABBCCDCBBB>BB@CBCDC@BA
@HQ5V5:00120:00090
TACTGAGCTACACACACAGAAAAGATTGGT
+
BBBACCED@@??@?999@9999/9>>4847
@HQ5V5:00121:00091
ACGCTCGACATGCCCAGGTACAGGAG
+
BAAAACBCBCB>>>:==<ACCCDB@A
@HQ5V5:00123:00064
ACGCTCGACATGCCCAGGTACAGGAG
+
BBABBCBBBBBDCC>??=@BCAC?B<
@HQ5V5:00125:00056
ACGCTCGACATGCCCAGGTACAGGAG
+
BEABABBBCCCCCB>998:@;;;,11
@HQ5V5:00125:00090
ACGCTCGACATGCCCAGGTACAGGAG
+
BA???BBCCCCDDD>AA?ABBCC@:;
@HQ5V5:00128:00070
ACGCTCGACATGCCCAGGTACAGGAG
+
BAAABBBDCCCBDD?BB@BCCBC>@A
@HQ5V5:00131:00086
TCTCTAATGCGCTCCACATGTCTAAGGT
+
9;?ACC@CCCCCCCBCCC@@<99?<989
@HQ5V5:00133:00077
ACGCTCGACATGCCCAGGTACAGGAG
+
BBABBBBAB?=4440845;BBAB<==
@HQ5V5:00134:00060
ACGCTCGACATGCCCAGGTACAGAACGGTAACCGTTCTGGAAGCAT
+
9489>>;9:<;<<@811,1--11/,//,/6565666:79242///2
@HQ5V5:00134:00065
ACGCTCGACATGCCCAGGTACAGGAG
+
BAABBBBABCCCBC???=?AB?C==;
@HQ5V5:00135:00079
ACGCTCGACATGCCCAGGTACAGGAG
+
BB@AABBBBCCB@B=997;>99<=C<
@HQ5V5:00136:00062
ACGCTCGACATGCCCAGGTACAGGA
+
9<AA?9<<AA@@>B<995991--+*
@HQ5V5:00137:00064
CGTGTCTCTAGGCACAGGATTTTG
+
CCBBBCAA99969>>91,1111*/
@HQ5V5:00139:00061
ACGCTCGACATGCCCAGGTAC
+
94>@>999;CBABB<9951-)
@HQ5V5:00140:00061
CGTGTCTCTAGGCACAGGATTTTGTGTAG
+
BBA>DDBB?>?@BBCEA?@===6==ACCA
@HQ5V5:00142:00097
ACGCTCGACATGCCCAGGTACAGGAG
+
@A?BBAA=@9=899199599449:99
@HQ5V5:00146:00050
ACGCTCGACATGCCCAGGTACAGGAG
+
BBABBABBCABBCC>;;599---+-*
@HQ5V5:00146:00063
TAGTATCAGCCTCGCCATGACGAAGGTAATCC
+
@@BCBBBCCE@@A@A@CCCCCAA<>;995995
@HQ5V5:00148:00094
TGATACGTCTCCTTCCTTAGTTACTTCA
+
BBBBBBBB@AB@B@A@C@BBA>@==;@A
@HQ5V5:00100:00104
ACGCTCGACATGCCCAGGTACAGGAG
+
BBBBACCDCDCBBB=BB@BBCCD@BB
@HQ5V5:00102:00134
ACGCTCGACATGCCCAGGTACAGGA
+
HE???CCCCCCCCCA@@=@@>@@59
@HQ5V5:00103:00116
ACGCTCGACATGCCCAGGTACAGGAG
+
BB@??CCDCDCAAA=AB@BCCCC@AA
@HQ5V5:00109:00105
TACTGAGCTACACACACAGAAAGATTGGT
+
B??ABBDBBBBBBBCD==884-9?>>B@C
@HQ5V5:00111:00105
ACGCTCGACATGCCCAGGTACAGGAG
+
CBAAABBBBCBBCB>BA?BCCCC@CB
@HQ5V5:00112:00119
ACGCTCGACATGCCCAGGTACAGGAG
+
BB???BBDCDB???<?B@CBECD@BA
@HQ5V5:00112:00131
AGCACTGTAGCTGTCACTAGTTACTTGT
+
BBDCDCCBBBBBBCCECCC??;=>>6;<
@HQ5V5:00113:00131
AGCACTGTAGCTGTCACTAGTTACTTGT
+
BBDDBDBAAACCCDDCCCCAA=@BB59<
@HQ5V5:00117:00105
ACGCTCGACATGCCCAGGTACAGGAG
+
BB>??BCDCCBAAA=AB@BBCCC@CA
@HQ5V5:00118:00140
ACGCTCGACATGCCCAGGTACAGGAG
+
@@?>>999949///+//,/6799244
@HQ5V5:00122:00118
ACGCTCGACATGCCCAGGTACAGGAG
+
BAAABBBCCDCAAA=AB@BBCDD@CB
@HQ5V5:00122:00149
ACGCTCGACATGCCCAGGTACAGGAG
+
HB8::CDDCCCDDB>BB>@@>AA?=@
@HQ5V5:00123:00137
ACGCTCGACATGCCCAGGTACAGGA
+
BC?@@BBABCCB@B>9978>@9959
@HQ5V5:00125:00132
ACGCTCGACATGCCCAGGTACAGGAG
+
BB8::BDBCCCBCD@@A=?BECC@CB
@HQ5V5:00126:00100
ACGCTCGACATGCCCAGGTACAGGAG
+
BB8:9ABBBBB@==98859>A?@?AB
@HQ5V5:00128:00108
ACGCTCGACATGCCCAGGTACAGGAG
+
BAABABCCCDCBBB>BC@CCBDFABB
@HQ5V5:00129:00127
ACGCTCGACATGCCCAGGTACAGGAG
+
BBAAABBDCCBAAA=AB@BBBDC@CA
@HQ5V5:00130:00102
ACGCTCGACATGCCCAGGTACAGGAG
+
BABBBBDBCCBBBB=BB@BBCDD?CA
@HQ5V5:00130:00122
ACGCTCGACATGCCCAGGTACAGGAG
+
?@BB@@@@AAAABD@<<:;>>>@8<9
@HQ5V5:00130:00147
ACGCTCGACATGCCCAGGTACAGGAG
+
BB???BBBC@@BBBBAA?BA=??=@=
@HQ5V5:00131:00133
TGATACGTCTCCTTCCTTAGTTACTTCA
+
B@@?@BBBBBD@D@C@C@B??=@BA?BD
@HQ5V5:00132:00101
ACGCTCGACATGCCCAGGTACAGGAG
+
BBBBBBCDCCCBBB?AB?BBCCC@CA
@HQ5V5:00133:00141
ACGCTCGACATGCCCAGGTACAGGAG
+
BB???CCCCCCCBC>AA>@BCCC@BB
@HQ5V5:00135:00132
ACGCTCGACATGCCCAGGTACAGGAG
+
BB@??BBBCBBDDC>@A=?BBBC@CB
@HQ5V5:00137:00112
CGTGTCTCTAGGCACAGGATTTTGTGTAG
+
BABBDCCC@@@BCBBEC?BBDB:CCEABA
@HQ5V5:00138:00130
ACGCTCGACATGCCCAGGTACAGGAG
+
HB?@ABBBCCCBBB>BA>ABBCF@CA
@HQ5V5:00138:00132
TGATACGTCTCCTTCCTTAGTTACTTC
+
BBB?BBBBA@@?@@A@C@BBB?BCD@C
@HQ5V5:00139:00120
ACGCTCGACATGCCCAGGTACAGGAG
+
BBABBBBEBBB>>><>A9;;8//,11
@HQ5V5:00139:00144
ACGCTCGACATGCCCAGGTACAGGAG
+
BB>@@B;;<BBBCC=BB=@@ABB?CC
@HQ5V5:00140:00100
ATCAGACACGGACACAGCAGAACACAC
+
BBBABBABBB?ABCCDECCBA>@B97<
@HQ5V5:00140:00117
ACGCTCGACATGCCCAGGTACAGGAG
+
CBAAABBDCDCBBB>BB@BBCCCACB
@HQ5V5:00145:00127
ACGCTCGACATGCCCAGGTACAGGAG
+
BE?@@BBABCCBBB>BB?A?CCC>A;
@HQ5V5:00146:00109
ACGCTCGACATGCCCAGGTACAGGAG
+
BBAABBBCCCCBBB>AA>ABBC@;=9
@HQ5V5:00148:00140
TCTCTATGCGCTCCACATGTCTAAGGT
+
BBBBAA@AABCBCEAABCBCC@@=A@B
@HQ5V5:00149:00138
ACGCTCGACATGCCCAGGTACAGGAA
+
CAAAABBBBCCAAA=AB>ABBBC?AA
@HQ5V5:00149:00139
ACGCTCGACATGCCCAGGTACAGGAG
+
CC>??BCCCDCCBC>AA>ABBCC@CB
@HQ5V5:00100:00154
ACGCTCGACATGCCCAGGTACAGGAG
+
BBA@ABBCCCBDCB>AA>AABBC@BB
@HQ5V5:00101:00183
ACGAGTGCGTCCCATGCTCGTAGTA
+
@;39444444:B=;;=44444/,,,
@HQ5V5:00103:00172
TAGTATCAGCCTCGCCATGACGAAGGTATTC
+
BAD@@ADAAA?==;;7<?@@@9959=94464
@HQ5V5:00104:00159
ACGCTCGACATGCCCAGGTACAGGAG
+
BB>??BBCCBBBBB?>?<>?=AB?AB
@HQ5V5:00107:00159
TGATACGTCTCCTTCCTTAGTTACTTCA
+
??BBBBBBABDBD@C@A@B;;:<@@@@A
@HQ5V5:00108:00171
ACGCTCGACATGCCCAGGTACAGGAG
+
BA>??BBCCCCCBC>AA>ABBBC@BA
@HQ5V5:00109:00184
ACGCTCGACATGCCCAGGTACAGGAG
+
BCBAACBCCCABCCA@?<==7--+,,
@HQ5V5:00111:00185
ACGCTCGACATGCCCAGGTACAGGAG
+
BB>??BBCCCCBBB=@?<99944599
@HQ5V5:00113:00199
AGCACTGTAGCTGTCACTAGTTACTTGT
+
<B@AGDAAADDCCBD<<<CBA<=11,//
@HQ5V5:00114:00167
ACGCTCGACATGCCCAGGTACAGGAG
+
BB?@@BBCCBB@>>:9859>@??599
@HQ5V5:00114:00196
CGTGTCTCTAGGCACAGGATTTTGTGTAG
+
@@ABDDCCABA?BBBBA@CBBD:C;:88/
@HQ5V5:00116:00183
ACGCTCGACATGCCCAGGTACAGGAG
+
BB???BBCCBCDBD>AA>??=AA???
@HQ5V5:00118:00180
TGATACGTCTCCTTCCTTAGTTACTTCA
+
BCBB>@ABBBDAD@C?A<344;444:4/
@HQ5V5:00120:00168
ACGCTCGACATGCCCAGGTACAGGAG
+
HB?@?EBBCBBBDC>@@>@ABBC?AB
@HQ5V5:00120:00180
ACGCTCGACATGCCCAGGTACAGGAG
+
CB>??BCDBBBBHC>A@=?@@AB?BC
@HQ5V5:00121:00184
ACGCTCGACATGCCCAGGTACAGGAG
+
CA???BBBCCBBBB?CC@BBBCD@CC
@HQ5V5:00121:00192
TAGTATCAGCCTCGCCATGACGAAGGTATTCC
+
<;@<<;?>AC=@@@@=@@A?@<969@994892
@HQ5V5:00122:00184
TAGTATCAGCCTCGCCATGACGAAGGTATTCC
+
BBC@DCECBBA?B@A=@<>>;11,1;111,82
@HQ5V5:00123:00169
ACGCTCGACATGCCCAGGTACAGGAG
+
BB???BBCCCBDCB>AA?BBCCD?AA
@HQ5V5:00123:00199
ACGCTCGACATGCCCAGGTACAGGAG
+
BB???BBCCDCBBB>BA>?======@
@HQ5V5:00124:00150
ACGCTCGACATGCCCAGGTACAGGAG
+
BBAAABBECDCBBB=BB?BACCC::<
@HQ5V5:00124:00180
ACGCTCGACATGCCCAGGTACAGGAG
+
BB@@ABBDCCBAAA=AB<;;8//,11
@HQ5V5:00126:00154
ACGCTCGACATGCCCAGGTACAGGAACG
+
BBABBBA@ACCECG?AA>AA777+-+--
@HQ5V5:00126:00194
ACGCTCGACATGCCCAGGTACAGGAG
+
BB>??BBCCCCAAA=AB>AACCC?CD
@HQ5V5:00127:00156
ACCGCTCGACATGCCCAGGTACAGGAGA
+
BB>>?CBBECDBAAA=AB@BBCCD::<C
@HQ5V5:00129:00157
ACGCTCGACATGCCCAGGTACAGGAG
+
BB>?@BBBBDCCBB?BB?BBBCB8:<
@HQ5V5:00130:00164
ACGCTCGACATGCCCAGGTACAGGAG
+
CB>??BBDCBBBDD>BB<:;8//,11
@HQ5V5:00132:00155
ACGCTCGACATGCCCAGGTACAGGAAG
+
CB???CCDCCCCBC>AA<9:8//,1-1
@HQ5V5:00132:00198
TCTCTATGCGCTCCACATGTCTAAGGT
+
CCDCAABCCDCCC?CCCB@@@>>5969
@HQ5V5:00133:00167
ACGCTCGACATGCCCAGGTACAGGAG
+
BB???BCDCCBAAA=AB@CBCCC>@A
@HQ5V5:00134:00177
TGATACGTCTCCTTCCTTAGTTACTTCA
+
BBBBBBBCBBB@B@B@CABBE?BBB?BD
@HQ5V5:00135:00165
ACGCTCGACATGCCCAGGTACAGGAG
+
CB899BBBCCBDCC>@@>?@AAB::<
@HQ5V5:00140:00175
ACGCTCGACATGCCCAGGTACAGGAG
+
CB@@ABBCCCCBBB=AA>AAEBD>AA
@HQ5V5:00141:00170
ACGCTCGACATGCCCAGGTACAGGAG
+
BB@@ABBCCCCBBB=@A>A?A?C8:<
@HQ5V5:00141:00190
TCTCTATGCGCTCCACATGTCTAAGGT
+
CDCDA@@CBCCBC?BBBDECCBA<?=4
@HQ5V5:00145:00166
ACGCTCGACATGCCCAGGTACAGGAG
+
BB>??BBCBAABCC@BA?B@BBC@CB
@HQ5V5:00145:00171
ACGCTCGACATGCCCAGGTACAGGAG
+
BB>@?B??ACC?>><997;?B@@8;;
@HQ5V5:00146:00163
ACGCTCGACATGCCCAGGTACAGGAG
+
BB@AACCDCBBDDD?BB@BBEBB8:<
@HQ5V5:00146:00174
ACGCTCGACATGCCCAGGTACAGGAG
+
BB@@ABBCCBCBCC>AA>AABBD>AA
@HQ5V5:00147:00165
AGCACTGTAGCTGTCACTAGTTACTTCGT
+
??CDDCCBDDBCBCBBBDDCB:8//,///
@HQ5V5:00148:00178
ACGCTCGACATGCCCAGGTACAGGAG
+
BB??@CBDCBBBCC>A@>?BB?C8:<
@HQ5V5:00149:00198
ACGCTCGACATGCCCAGGTACAGGAG
+
BB>??BBCBBCDBD>??=??ACB>@A
@HQ5V5:00101:00228
ACGCTCGACATGCCCAGGTACAGGAAAAAAAA
+
BBAAABCDCCB>>><=>9;;;44599999999
@HQ5V5:00102:00226
ACGCTCGACATGCCCAGGTACAGAAAAAAAA
+
BB@AABDCCBB==>:98591111////////
@HQ5V5:00106:00202
TCTCTATGCGCTCCACATGTCTAAGG
+
BBBCAAABBCCCD@BBBB@@@9/,1;
@HQ5V5:00107:00217
TGATACGTCTCCTT
+
CDBBBCCBBAG@EA
@HQ5V5:00108:00205
ACGCTCGACATGCCCAGGTACAGGCGG
+
BBBBBBBBBBB>=><@=<?;:::,//7
@HQ5V5:00108:00223
ACGCTCGACATGCCCAGGTACAGGTG
+
CBABBBBHCBAACD@BB?B;8@@+**
@HQ5V5:00109:00236
TACTGAGCTACACACCACAGAAAG
+
;;9999444494444244/,,00,
@HQ5V5:00111:00206
ACGCTCGACATGCCCAGGTACAGGG
+
CBAABBBCCCCBBB>BB>A;8888+
@HQ5V5:00113:00228
AGCTCGACATGCCCAGGTACAGGAGACTG
+
B9<=CCCEECAAA=AB?BCCBB?AAACCC
@HQ5V5:00115:00238
ACGCTCGACATGCCCAGGTACAGGTG
+
BBAAABBDCCC@9=:4459:;11-//
@HQ5V5:00116:00219
TAGTATCAGCCTCGCCATGACGAAGGTATGG
+
=BCAAAEAA@>>>995;9@@@91-/7////5
@HQ5V5:00116:00232
ACGCTCGACATGCCCAGGTACAGGTG
+
BB@@ABBDCCEDCD>AA?B8888,//
@HQ5V5:00118:00200
CGTGTCTCTAGGCACAGGATTTTGTGTAGAG
+
@@@@CDCCAAB@CCDCC@CCCC:CB@99999
@HQ5V5:00119:00201
ACGCTCGACATGCCCAGGTACAGGAGG
+
BB>?@BBCBDEAAA=AB?AAAAA=AA>
@HQ5V5:00119:00204
TGATACGTCTCCTTCCTTAGTTAC
+
BBBBBBBBBBC@D@B@CABBA>@9
@HQ5V5:00119:00221
TAGTATCAGCCTCGCCATGACGAAGGTATTGG
+
BBD@DAC<<<B=>9;8<>@@@9969<944242
@HQ5V5:00121:00211
ACGCTCGACATGCCCAGGTACAGGAGG
+
BBB@@?BFECBCCDCAB>A@@B@8<<:
@HQ5V5:00121:00220
ACGCTCGACATGCCCAGGTACAGGCGGG
+
CBAABBBABCBBBB>>><>8;8;,///+
@HQ5V5:00121:00248
ACGCTCGACATGCCCAGGTACAGGTG
+
BAAABCBCCCBDBD>?>88,***)**
@HQ5V5:00122:00249
ACGCTCGACATGCCCAGGT
+
BBABBBABABCCCC=BB@B
@HQ5V5:00123:00222
CGTGTCTCTAGGCACAGGATTTTGTGTAGCG
+
BBBBCCCC@@??BBBBC@BBBB9=>8;;1//
@HQ5V5:00125:00205
ACGCTCGACATGCCCAGGTACAGGAGG
+
CAAAACCDCCCBBB>BB@BCBBBBCD>
@HQ5V5:00127:00212
TCTCTATGCGCTCCACATGTCTAAGGTA
+
BBBCBBBBBCCCD@BBBBBA@9929599
@HQ5V5:00128:00202
ACGCTCGACATGCCCAGGTACAGGAGGG
+
C?>?@BDBCCCBBB>??=?BBAA=999:
@HQ5V5:00128:00228
ACGCTCGACATGCCCAGGTACAGGGCGGGGG
+
BBACBABBCCCCBG@<;5911111,//888/
@HQ5V5:00129:00209
TCTCTATGCGCTCCACATGTCTAAGGTAC
+
BBCDA@@CCBDAC@CBBDC@?/,*-+-,,
@HQ5V5:00130:00238
ACGCTCGACATGCCCAGGTACAGGAGG
+
CBAAABBDCCCBBB=BB<:;8//,11:
@HQ5V5:00131:00201
ACGCTCGACATGCCCAGGTACAGGAGG
+
BAAAABBCBCBAAA=AB?AA?@?>BB=
@HQ5V5:00131:00213
ACGCTCGACATGCCCAGGTACAGGAGGGG
+
?@>@?BBBBBCCBB=?>=?=@@A?BBDE9
@HQ5V5:00132:00207
AGCACTGTAGCTGTCATTAGTTACTTGGT
+
<BBBBBCBBC<;:AABE@EB>,111,156
@HQ5V5:00132:00237
TCTCTATGCGCTCCACATGTCTAAGG
+
BBBCA@@BBCCCC@CEDB>>@996;?
@HQ5V5:00133:00214
ACGCTCGACATGCCCAGGTACAGGCTAGGGGGGGG
+
BBABAC@AAAACBC<<;59@99954444444444$
@HQ5V5:00133:00222
ACGCTCGACATGCCCAGGTACAGGAGGG
+
BA@@BBBCCCCBBB>??=?BCCC:@@IB
@HQ5V5:00137:00220
TACTGAGCTACACACACAGAAAGATTTGGGGGT
+
;111;>;CA??@@:1111111-/.33,3999/8
@HQ5V5:00138:00218
ACGCTCGACATGCCCAGGTACAGGAGG
+
BBAAABAAA@@9996;><>>@=>;?>6
@HQ5V5:00141:00229
ACGCTCGACATGCCCAGGTACAGGAGGG
+
CAAAABCBCCCDBD?BA?BC=:::9991
@HQ5V5:00142:00231
ACGCTCGACATGCCCAGGTACAGGAGG
+
BBABABBDCCCDDD>BA>=;;445996
@HQ5V5:00142:00244
ACGCTCGACATGCCCAGGTACAGGAGGGG
+
BAABBBA@@BA;9;7;@<@?<;;,1111+
@HQ5V5:00143:00204
ACGCTCGACATGCCCAGGTACAGGAGG
+
B@??ABBCCBBDDD>AA>@==9=5996
@HQ5V5:00146:00249
ACGCTCGACATGCCCAGGTACAGGAGG
+
BBAABBBCBCBAAA=@??ABCCC@CC7
@HQ5V5:00149:00230
ACGCTCGACATGCCCAGGTACAGGAGG
+
BB???BBBCCCBBB=BB@CBCBB?BB=
@HQ5V5:00103:00250
ACGCTCGACATGCCCAGGTACTTTTTTTT
+
A9;<BBAABBA@=C999599444444444
@HQ5V5:00109:00272
TAGTATCAGCCTC
+
BBD@@ADAAAAB@
@HQ5V5:00110:00260
ACGCTCGACATGCCCAGGTACTTTTTTTT
+
BA9;;BBCCCCCCC<==8//1111/////
@HQ5V5:00111:00250
ATATCGCGAGGGTATGGAAGACTCTAAGAAAA
+
BBAAAB?BAAA?@@@B=?>@?>;7,,+,,,,,
@HQ5V5:00116:00252
ATCAGACACGACACAGCAGAAACATC
+
BBBB>>>BBBBBCBAA8000=)****
@HQ5V5:00127:00269
CGTGTCTCTAGGC
+
BBB@CDCCAAA@B
@HQ5V5:00130:00285
TGATACGTCTCC
+
BBBABBCCDBC@
@HQ5V5:00134:00261
ACGCTCGACATGCCCAGGTACAGGTGGGGGGG
+
BB??@BAABCCBAC<@=8808--*,,,,,,,&
@HQ5V5:00134:00271
ACGCTCGACATGCCCAGGTACAGCGG
+
BE@BAB@AA@9449998;=7,,,,,,
@HQ5V5:00134:00287
ACGAGTGCGTCCC
+
;;.1///////85
@HQ5V5:00135:00277
ACGCTCGACATGCCCAGGTACAGTGGGG
+
BBAAABBAADBB?B:=:980---,,,,*
@HQ5V5:00137:00272
ACGCTCGGACATGCCCAGGT
+
@A@@@A@=99991--*,,*,
@HQ5V5:00140:00250
ACGCTCGACATGCCCAGGTACAGGGAGGGGGGGGG
+
BAAAABBCBCECCC=@9984////+//6666666"
@HQ5V5:00141:00254
ACGCTCGACATGCCCAGGTACAGGAGGG
+
BBAABBBDCCCBCC:=:981,,,*,,,,
@HQ5V5:00142:00256
TCTCTATGCGCTCCACATGTCTAAAGGACGG
+
BBCCA?@CCCCCC?BAAAA9?1--+-+,,,2
@HQ5V5:00143:00262
ACGCTCGACATGCCCAGGTACAGGAGGGGGGGGGGG
+
BAAAABCDCCCBBB==9986---+,,,,,,,,,,,"
@HQ5V5:00143:00294
ACGCTCGACATGCCCAGGTACGAGGGG
+
BBABBBBAABB>>>:9:9:/-,,,,,*
@HQ5V5:00147:00291
TGATACGTCTCCTTC
+
AAACCCA@=>A6924
@HQ5V5:00149:00268
ACGCTCGACATGCCCAGGTACAGGAGGGGGGGGGGGGGGGGG
+
BB>??ABBECCCCG>@=;=6,,,*,,222822222228888"
@HQ5V5:00102:00304
ACGCTCGACATGCCCAGGTAT
+
BCABBBA=99=811,--8-,,
@HQ5V5:00110:00313
ACGCTCGACATGCCCAGGTA
+
BCABABB=4444/1,--8-,
@HQ5V5:00114:00304
ACGCTCGATGCCCAGGTACACC
+
BBBBBB=96///+--+--,//6
@HQ5V5:00125:00325
ACGCTCGACATGCCCCAGGTACCCCCCC
+
BBABBBB;:4;4//1*1:;111111111
@HQ5V5:00139:00327
ACGAGTGCGTTCCCCATGTCGTAGCTTTTTT
+
B?>?BBBBA>?BDD:B91---*****00080
@HQ5V5:00100:00437
ACTGACGTCTCCAGGGGG
+
444444446//,//////
@HQ5V5:00102:00403
ACGCTCGACATAAA
+
BBBB=860,,,,22
@HQ5V5:00102:00446
ACGCTCGACTCCCC
+
@AA@8,---,,,,,
@HQ5V5:00104:00414
ACGCTCGACATGGGGG
+
<DCC>882,-,,,,,,
@HQ5V5:00106:00407
ACGCTCGACATAAAA
+
CBAB:860,,,,,,,
@HQ5V5:00106:00417
ACGCTCGACATGGGGGG
+
AAAA>;;7-,,,,,,,,
@HQ5V5:00106:00438
ACGAGTGCGTTCCCAGGGGGGGGTTTTTTTT
+
AABCBB@111,1>-//888888$////////
@HQ5V5:00107:00412
ACGCTCGACAGAAAA
+
BB>B;8*****,,,,
@HQ5V5:00108:00448
AGCACTGTAGCTGCCCCCCGGGGGGG
+
BCCC@?AB:;<1//8888(///////
@HQ5V5:00109:00420
ACGCTCGACATGGGGGG
+
<=BC>;<7--,,,,,,,
@HQ5V5:00111:00423
ACGCTCGACATGGGGG
+
CCAB=882,-,,,,,,
@HQ5V5:00112:00413
ACGAGTGCGTTCCCCAGAAAAAAAAA
+
==?BBBBB??:8;<+1//////////
@HQ5V5:00114:00418
ATATCGACCTGGCAAAAAAAA
+
/,,,,,//,/42444444444
@HQ5V5:00114:00446
ACGCTCGACATTTTTTT
+
BA<44//11////////
@HQ5V5:00121:00431
TAGTATCAGCCTCGC
+
9944:4449650,,,
@HQ5V5:00125:00431
ACGCTCGACAGAAAA
+
BCBA97,,--,,,,,
@HQ5V5:00125:00433
ACGCTCGACAGAAAA
+
BBBB;8,,,-,,,,,
@HQ5V5:00126:00437
ACGCTCGACAGAAAA
+
AA>B:8,,,-,,,,,
@HQ5V5:00128:00426
AGCACTGTAGCTGTCACCCCCCCC
+
AACCBDBBBBB?<11/////////
@HQ5V5:00100:00543
TGATAGTCAAAAAAA
+
B@@=-,,,,222288
@HQ5V5:00100:00587
TACTGATAAAAA
+
4///////////
@HQ5V5:00106:00588
TACTGACTTTTTTTT
+
///////44444444
@HQ5V5:00106:00599
ACGCAAAAAAAA
+
110//7777777
@HQ5V5:00107:00596
ACGCAAAAAAAA
+
6;0/////////
@HQ5V5:00109:00598
ACGCAAAAAAAA
+
==011::88;;;
@HQ5V5:00110:00552
TAGTATACAAAA
+
>=>1-,,,,,,,
@HQ5V5:00110:00553
TAGTATACAAAA
+
=8>1-,,,,,,,
@HQ5V5:00110:00598
TGATACAAAAAAA
+
B;;9444444444
@HQ5V5:00114:00585
ACGCTGGGGGGGG
+
6:-,,,2222888
@HQ5V5:00117:00564
ATCAGCCCCCCC
+
,****,228822
@HQ5V5:00118:00561
ATATGCCCCCCCCC
+
82,,,,00000000
@HQ5V5:00122:00591
ACGCTGGGGGGGG
+
8/,,,,2228888
@HQ5V5:00140:00587
TCTCTATGCCCCCCCC
+
BA@<@11/////////
@HQ5V5:00101:00616
ACCTCGGAATGGGGGGGG
+
44894424:444444444
@HQ5V5:00104:00647
CGTGCCCCCCCC
+
>99444444444
@HQ5V5:00113:00606
CGTGTAAAAAAAA
+
/////44444444
@HQ5V5:00114:00606
ACGCAAAAAAAA
+
8:0/////////
@HQ5V5:00117:00635
ACTCGAGGGGGGGG
+
44444444444444
@HQ5V5:00119:00612
ACGCAAAAAAAA
+
8:011;;;;888
@HQ5V5:00121:00611
ACGCAAAAAAAA
+
8:011;;;;888
@HQ5V5:00123:00633
ACGAGGGGGGGG
+
@@8944444444
@HQ5V5:00127:00641
AGCACTGGGGGGGG
+
11>>1/////////
@HQ5V5:00128:00643
ACGAGGGGGGGG
+
8=0/////////
@HQ5V5:00128:00647
ACGAGGGGGGGG
+
88./////////
@HQ5V5:00130:00627
ACGCAAAAAAAA
+
66.//888:;;;
@HQ5V5:00133:00626
ACGCAAAAAAAA
+
=10/////////
@HQ5V5:00136:00639
ACGCAAAAAAAA
+
67./////////
@HQ5V5:00137:00636
TACTGAGAAAAAAAA
+
C:;;:1/////////
@HQ5V5:00138:00642
ATATAAAAAAAA
+
8.//////////
@HQ5V5:00139:00639
ACGCAAAAAAAA
+
66./////////
@HQ5V5:00139:00644
ACGCAAAAAAAA
+
88./////////
@HQ5V5:00144:00642
ACGCAAAAAAAA
+
76./////////
@HQ5V5:00144:00647
ACGCAAAAAAAA
+
66./////////
@HQ5V5:00146:00634
ACGCTTTTTTTT
+
87./////////
@HQ5V5:00100:00677
ACATAAAAAAAA
+
444444444444
@HQ5V5:00103:00655
TCTACTGTTTTTTTT
+
944444444444444
@HQ5V5:00108:00690
TCTAACCCCCCCC
+
4449244444444
@HQ5V5:00141:00660
ACGTGGGGGGGG
+
610/////////
@HQ5V5:00144:00660
ACGTGGGGGGGG
+
810/////////
@HQ5V5:00148:00668
ACGTGGGGGGGG
+
;10/////////
@HQ5V5:00150:00005
ACGCTCGACATGCCAGGTACAGGAGA
+
BBBDF@@@@:<11-11,,,//,00,,
@HQ5V5:00150:00008
ACGCTCGACATGCCCAGGTACAGGAG
+
BBABBB@AACCCCGAAF>ABCCDBCA
@HQ5V5:00155:00025
ACGCTCGACATGCCCAGGTACAGGAG
+
BB?@ABBABCBBBC>BB@CBCCC@CA
@HQ5V5:00162:00004
ACGCTCGACATGCCCAGGTACAGGAG
+
BA@@BBBBBCCCCC@;:;;CCCC?A<
@HQ5V5:00162:00017
ACGCTCGACATGCCCAGGTACAGGAG
+
BBAAABBBACE===<997:BBAB@BB
@HQ5V5:00164:00010
ACGCTCGACATGCCCAGGTACAGGAG
+
BAAABCBDBCBDCC?BA?BCCDC@C@
@HQ5V5:00164:00025
CGTGTCTCTAGGCACAGGATTTTGTGTAG
+
BBAACCCCA@ABCBCCC@CCCE9BBBBEA
@HQ5V5:00165:00027
ACGCTCGACATGCCCA
+
BBAABBBDBAB?==:9
@HQ5V5:00165:00040
ACGCTCGACATGCCCAGGTACAGGAG
+
B?@@BBBCCBBBCE=AB>ABABB?;<
@HQ5V5:00165:00043
ATATCGCGAGGGTATGGAAGACTCTA
+
98;9@AB==>KB211=-1-/64461.
@HQ5V5:00167:00025
ACGCTCGACATGCCCCAGGTACAGGAG
+
BAAABBBEBBBBBBB:BB?BBCCD@BB
@HQ5V5:00168:00025
ACGCTCGCATGCCCAGGTACAGGAG
+
BBBAAAABBCBBC>BB<=9;:?;>?
@HQ5V5:00170:00012
ACGCTCGACATGCCCAGGTACAGGAG
+
BBABBBBBCCBBBB=BB>BBCDD@CA
@HQ5V5:00175:00008
TCTCTATGCGCTCCACATGTCTAAGGT
+
BBBD:;<CCCFCF?BAAAB?B;;6;?@
@HQ5V5:00175:00011
ACGCTCGACATGCCCAGGTACAGGAGA
+
?@@BC@@>@9999919951///000,,
@HQ5V5:00176:00027
ACGCTCGACATGCCCAGGTACAGGAG
+
BBCBBBBDCCCCCD?CB@CBBDD@BA
@HQ5V5:00179:00004
TCTCTATGCGCTCCACATGTCTAAGGT
+
BBBBA@ABBBCCF?B??@BBB??=@?>
@HQ5V5:00180:00040
TGATACGTCTCCTTCCTTAGTTACTTCA
+
CBB???BCBBD@DEA@B@BCB?BBC@ED
@HQ5V5:00191:00029
TGATACGTCTCCTTCCTTAGTTACTTCA
+
BBA?BBBBBBB@D@B@CABBA?ABB?CE
@HQ5V5:00192:00004
TGATACGTCTCCTTCCTTAGTTACTTCA
+
BBB?@@BBBBD@DEA@B@BBB?BBC@CD
@HQ5V5:00195:00032
ACGCTCGACATGCCCAGGTACAGGAG
+
BAAACBBEBBBBCC?:9;;BCBC@CC
@HQ5V5:00196:00032
ACGCTCGACATGCCCAGGTACAGGAG
+
BBABBB@A@BCDCC?BBABBCCC@C;
@HQ5V5:00199:00016
ACGCTCGACATGCCCAGGTACAGGAG
+
BBAABBBBCBB@==:997:@BBCBCC
@HQ5V5:00153:00080
ACGCTCGACATGCCCAGGTACAGGAG
+
BB???CBABCBBCC>?@>@B:88,11
@HQ5V5:00155:00050
ACGCTCGACATGCCCAGGTACAGGAG
+
BBABBCABBCCCCE=AA=@A>77+-*
@HQ5V5:00158:00099
ACGCTCGACATGCCCAGGTACAGGAG
+
BBBBABBBBCBCCC??>;=:999699
@HQ5V5:00159:00089
ACGCTCGACATGCCCAGGT
+
A?<?=9;9@>>111-11,-
@HQ5V5:00162:00068
ACGCTCGACATGCCCAGGTACAGGAG
+
?@ABBBBBA@@@AA<AA<??>9969>
@HQ5V5:00163:00060
ACGCTCGACATGCCCAGGTACAGGAG
+
BB?@@BBBACBBCC=BA?AAACC@==
@HQ5V5:00171:00094
CGCTCGACATGCCCAGGTACAGGAGACTG
+
CCCBEBBBAA99909924:9331366111
@HQ5V5:00174:00075
ACGCTCGACATGCCCAGGTACAGGAG
+
BB899BCCDBBDDD???<=?@AA?AB
@HQ5V5:00174:00078
ACGCTCGACATGCCCAGGTACAGGAG
+
?@@BA@@@>>>999199699999591
@HQ5V5:00177:00065
ACGCTCGACATGCCCAGGTACAGGAG
+
BB?@@CBBBCCCED=BA?A?=??949
@HQ5V5:00178:00066
TACTGAGCTACACACACAGAAAGATTGGT
+
BAAABBCCBBABBA@??@99909@@5858
@HQ5V5:00178:00081
ACGCTCGACATGCCCAGGTACAGGAG
+
BB???CBCCCCDBD>AA>=>>@A?BC
@HQ5V5:00180:00080
ACGCTCGACATGCCCAGGTACAGGAG
+
CB???BBDCBCCCC?AA>?>>@AAAC
@HQ5V5:00182:00090
TCTCTCTCCACATGTCTAAGGTACTG
+
BBBDDBBB@CBC::8BBC?BAEAAAB
@HQ5V5:00186:00050
ACGCTCGACATGCCCAGGTACAGGAG
+
BB@@@BBBBBBCGH?99:;BB@@=;;
@HQ5V5:00191:00061
ACGCTCGACATGCCCAGGTACAGGGAG
+
CBABABCDCCBBBB=BB>??B?AA>:;
@HQ5V5:00192:00077
ATCAGACACGGACACAGCAGAACACAC
+
BBBABBABBB?ABCCCEBCBC@B??9:
@HQ5V5:00194:00077
ACGCTCGACATGCCCAGGTACAGGAG
+
CBABBBBBCDCCCC>@?=?>?==;99
@HQ5V5:00196:00062
CGTGTCTCTAGCACCAGGATTTGTGTA
+
4444449////,,/,/87///+//444
@HQ5V5:00150:00134
ACGCTCGACATGCCCAGGTACAGGAG
+
BB>@@B?@ACEBCC>@@;=8999599
@HQ5V5:00154:00112
CGTGTCTCTAGGCACAGGATTTTGTGTAG
+
BBBBDDCCAAA@BBCBB?@ABB:@BBBCC
@HQ5V5:00155:00147
ACGCTCGACATGCCCAGGTACAGGAG
+
BB???BBCBCBBCC>AA>=====;99
@HQ5V5:00157:00147
ACGCTCGACATGCCCAGGTACAGGA
+
BBAAABBBCCCCCB>DB@A>==984
@HQ5V5:00159:00111
ACGCTCGACATGCCCAGGTACAGGAG
+
BB>??BBCCDCBBB>BB@CBCCD@BB
@HQ5V5:00159:00131
TACTGAGTACACACACAGAAAAGATTGGTAC
+
??ACBCCCDCC::<B@@9888.8884397:4
@HQ5V5:00160:00128
ACGCTCGACATGCCCAGGTACAGGAG
+
CA>??CBCCBBDDD>AA>??=??<:;
@HQ5V5:00161:00135
ACGCTCGACATGCCCAGGTACAGGAG
+
CB>??BBCCCCCBB>>>;==9===:;
@HQ5V5:00162:00114
ACGCTCGACATGCCCAGGTACAGGAG
+
BB???BCCCBBBBB>DB?BBCCC@@?
@HQ5V5:00163:00113
ACGCTCGACATGCCCAGGTACAGGAG
+
BB@@ABBDCBBCDC>DC?BCCCC@CB
@HQ5V5:00163:00133
ACGCTCGACATGCCCAGGTACAGGAG
+
CB???BBCCCCAAA=AB@BBCCC@AA
@HQ5V5:00163:00147
CGTGTCTCTAGGCACAGGATTTTGTGTAG
+
BBBBCCCB@??@BCCBC@CCCC:BBAABB
@HQ5V5:00164:00113
ACGCTCGACATGCCCAGGTACAGGAG
+
BB>??BBBC@@BCC>??=@BBCC@BB
@HQ5V5:00165:00119
TGATAAGTCTCCTTCCTTAGTTACTTCA
+
BBB@A?ACBBB@B@B@B@B>>=@CC@CG
@HQ5V5:00166:00142
ACGCTCGACATGCCCAGGTACAGGAG
+
BCABBBBBBBCDEE@;9788999699
@HQ5V5:00168:00147
ACGCTCGACATGCCCAGGTACAGGAG
+
BC???BBDCBBDCH>??;88=99599
@HQ5V5:00169:00127
ACGCTCGACATGCCCAGGTACAGGAG
+
CB???BBBCBBBCC>AB?@B@CB?@@
@HQ5V5:00170:00113
ACGCTCGACATGCCCAGGTACAGGAG
+
BB>??BBDCCCDDB?DB?BCCCCACB
@HQ5V5:00172:00119
ACGCTCGACATGCCCAGGTACAGGAG
+
BB>???BBBBBAAA:>>;>9944894
@HQ5V5:00172:00129
ACGCTCGACATGCCCAGGTACAGGAG
+
BACBBCBB;:>888199598444249
@HQ5V5:00174:00109
ACGCTCGACATGCCCAGGTACAGGAG
+
BB???BBBCBBCDB>AA?BBCCC@CA
@HQ5V5:00174:00115
ACGCTCGACATGCCCAGGTACAGGAG
+
BC899BBBBABBCC>??>?BCCC?BA
@HQ5V5:00174:00145
ACGCTCGACATGCCCAGGTACAGAG
+
BB>?@ABBBBA88819959999999
@HQ5V5:00181:00110
ACGCTCGACATGCCAGT
+
;988898991///,///
@HQ5V5:00182:00148
ACGCTCGACATGCCCAGGTACAGGAG
+
BB?@@BBCBCBDCC???<=9>=9;99
@HQ5V5:00186:00142
ACGCTCGACATGCCCAGGTACAGGAG
+
BB??@BBCCCBDDD?BB?ABECC@CB
@HQ5V5:00189:00109
ACGCTCGACATGCCCAGGTACAGGAG
+
?A>@ABBBBCCB?B>;;7::;9B=@<
@HQ5V5:00189:00125
CGTGTCTCTAGGCACAGGATTTTGTGTA
+
CCCCDDCC::>DCBBBEBC@A>1*****
@HQ5V5:00192:00109
ACGCTCGACATGCCCAGGTACAGGAG
+
B@:<<CCBB@@989199599999<@@
@HQ5V5:00192:00140
CGTGTCTCTAGGCACAGGATTTTGTGTAG
+
BBBBBDCCAAA@BBCBA?CCED:CCCBBB
@HQ5V5:00194:00141
ACGCTCGACATGCCCAGGTACAGGAG
+
BB???BCCBCBCCC=BA?BABCCACB
@HQ5V5:00195:00115
ACGCTCGACATGCCCAGGTACAGGAG
+
?@>@?BCCCBBBHC>?@=@@@@B7;<
@HQ5V5:00198:00116
ACGCTCGACATGCCCAGGTACAGGAG
+
BB>@@CECCBBBCHC998:?@@B>BB
@HQ5V5:00199:00140
ATATCGCGAGGGTATGGAAGACTCTATA
+
BBBBCB>@:::9;BBB=A>ABAAA:67<
@HQ5V5:00150:00198
ACGCTCGACATGCCCAGGTACAGGAG
+
BB???CBBCDC???<>?>AAAAC@BB
@HQ5V5:00151:00180
ACGCTCGACATGCCCAGGTACAGGAG
+
BB??@BBECDCAAA=@B?ABCCC@BA
@HQ5V5:00152:00169
ATATCGCGAGGGTATGGAAGACTCTATA
+
BBBBBBBAAAA>?@@B=?=ACBAB:::@
@HQ5V5:00152:00199
ACGCTCGACATGGCCCAGGTACAGG
+
BC7;;A;;9@>>69919>;>>>996
@HQ5V5:00153:00193
TCTCTATGCGCTCCACATGTAGGTACTG
+
CBBCAA@BBCDBC?AACCBCEB@BCCCC
@HQ5V5:00153:00194
TAGTATCAGCCTCGCCATGACGAAGGTATTCC
+
=<A@@DCB<<64??@<@@A?@EB542444249
@HQ5V5:00154:00188
ACGCTCGACATGCCCAGGTACAGGAG
+
BB@??BBCCDBAAA=AB@BBCCD@BB
@HQ5V5:00154:00197
ACGCTCGACATGCCCAGGTACAGGAG
+
CB???BCDCCCBBB=>><>?ACB@@A
@HQ5V5:00155:00150
TCTCTATGCGCTCCACATGTCTAAGGT
+
BBBDAA@BBBCBC@BBBDBCC@?=A@C
@HQ5V5:00158:00154
ACGCTCGACATGCCCAGGTACAGGAG
+
ABABBABAA==99954459>ABB>@A
@HQ5V5:00158:00192
ACGCTCGACATGCCCAGGTACAGGAG
+
BBAAABBCCCBDBB?AA>@@BAC@@A
@HQ5V5:00159:00179
ACGCTCGACATGCCCAGGTACAGGAG
+
BB???BBEBBBBCHC::99BA?A?:;
@HQ5V5:00160:00152
ACGCTCGACATGCCCAGGTACAGGAG
+
BB>??BBDCBBBCC>?@=?BBAB@BB
@HQ5V5:00160:00169
ACGCTCGACATGCCCAGGTACAGGAG
+
BB?@@EBBCCBDDD>?@=?BBBC@BB
@HQ5V5:00161:00157
ACGCTCGACATGCCCAGGTACAGGAG
+
BB@??BBBCBBDDC>@@>?BECC@BB
@HQ5V5:00161:00173
ACGCTCGACATGCCCAGGTACAGGAG
+
BC???BCDBBBBCCC9989=A???@@
@HQ5V5:00162:00191
CGTGTCTCTAGGCACAGGATTTTGTGTAG
+
BAB@DDCC@?@@CBDBB>@ABB:AAAABC
@HQ5V5:00165:00161
ACGCTCGACATGCCCAGGTACAGGAG
+
BBBBABBBCCCECC@?@=@CCCCABB
@HQ5V5:00167:00169
ACGCTCGACATGCCCAGGTACAGGAG
+
@?>@??BBB=@===:8859@B@BCBA
@HQ5V5:00170:00173
CGTGTCTCTAGGCACAGGATTTTGTGTAG
+
BBBBCCBC???@BBCBC@CFCC:BBCBEE
@HQ5V5:00171:00169
ACGCTCGACATGCCCAGGTACAGGAG
+
BBABBCBCCCCB??=998:CCCC@CC
@HQ5V5:00171:00192
ACGCTCGACATGCCCAGGTACAGGAG
+
BB???BBDCDB???<?B@BBBCDBBB
@HQ5V5:00172:00166
ACGCTCGACATGCCCAGGTACAGGAG
+
BBBBA@ACECCCCE@;;;<CCBC@CC
@HQ5V5:00172:00189
ACGCTCGACATGCCCAGGTACAGGAG
+
@A9;;CAAACBCCEA;;;:CB@@>@B
@HQ5V5:00172:00194
ACGCTCGACATGCCCAGGTACAGGAG
+
BB>??BBBCAACCC@998:@>?A=@@
@HQ5V5:00175:00197
ACGCTCGACATGCCCAGGTACAGGAG
+
BB:<<@@@BBBA?B:9959999969B
@HQ5V5:00176:00163
ACGCTCGACATGCCCAGGTACAGGAG
+
BBABBB;;<A@@CC>@B>@BBBB?A<
@HQ5V5:00176:00175
TACTGAGCTACACACACAGAAAGATTGGT
+
AA>?>121/8866;::?>=AB79737713
@HQ5V5:00177:00175
ACGCTCGACATGCCCAAGTACAGGAG
+
BC8:;@@<99A9998<?@BCCAD@AB
@HQ5V5:00177:00178
ACGCTCGACATGCCCAGGTACAGGAG
+
BBAAABBCCCB???<>B?ABCCD@CB
@HQ5V5:00177:00190
TGATACGTCTCCTTCCTTAGTTACTTCA
+
BBB@ABBCBBB@C@C@CAC??=ABA?BE
@HQ5V5:00178:00161
ACGCTCGACATGCCCAGGTACAGGAG
+
CB???BBCCBCDCD@;:;:CCAB?B<
@HQ5V5:00178:00195
ACGCTCGACATGCCCAGGTACAGGAG
+
9;;<;AB@AAAAAB<@@=@BBCC?CB
@HQ5V5:00179:00153
ACGCTCGACATGCCCAGGTACAGGAG
+
BB?@@CBBCDCCBC>AA>AACCC?CA
@HQ5V5:00180:00184
ACGCTCGACATGCCCAGGTACAGGAG
+
BB??@CDCCBCCCC>9978==9;9;A
@HQ5V5:00183:00151
ACGCTCGACATGCCCAGGTACAGGAG
+
BC8::BC<<@ECBA?AA=@BCAB>BA
@HQ5V5:00183:00185
ACGCTCGACATGCCCAGGTACAGGAG
+
ABABBBCBBBB=9998459@@9989@
@HQ5V5:00186:00195
ACGCTCGACATGCCCAGGTACAGGAG
+
BB?@@BBBCCCBCC>@>=??@AB?CC
@HQ5V5:00187:00178
ACGCTCGACATGCCCAGGTACAGGAG
+
CB???BBCCDCBBB=AA>ABCCDAC=
@HQ5V5:00187:00186
ACGCTCGACATGCCCAGGTACAGGAG
+
BB???BDCCBBDCDA?@=?ABAA?BB
@HQ5V5:00189:00176
ACGCTCGACATGCCCAGGTACAGGAG
+
BAAAACBDCCBDCC>@@=?BBCB@CD
@HQ5V5:00191:00165
ACGCTCGACATGCCCAGGTACAGGAG
+
ABABCBDDDBABBB>@>=@@BBB?AA
@HQ5V5:00191:00195
ACGCTCGACATGCCCAGGTACAGGAG
+
BC???CCDBBBBCC>:::9BBAA?BD
@HQ5V5:00195:00163
AGCTCGACATGCCCAGGTACAGGAGACTG
+
A9==DDFDEBCBB?BC@BCCBA?AA<>>?
@HQ5V5:00150:00232
ACGCTCGACATGCCCAGGTACAGGAG
+
CBAAABCDCCBAAA=@?9:::44599
@HQ5V5:00152:00244
AGCACTGTAGCAGTCACTAGTTACTTGT
+
CCBBCCCBBBCECBBB:=@88499959A
@HQ5V5:00154:00248
ACGCTCGACATGCCCAGGTACAGAG
+
BBAAABBBBCBBBB>==;=::1111
@HQ5V5:00155:00243
ACGCTCGACATGCCCAGGTACAGGAG
+
?>@@@BCDBCB@@@<>>;>>??@=@A
@HQ5V5:00158:00209
TAGTATCAGCCTCGCCATGACGAAGGTATTCC
+
A=B;;>CBBB@CDEC?BBCCCCC=A=A@@<>;
@HQ5V5:00159:00207
ACGCTCGACATGCCCAGGTACAGGAG
+
CB>??BBCCCBBCD?AA?BCBCF@@?
@HQ5V5:00162:00213
ACGCTCGACATGCCCAGGTACA
+
BBABB?B?=99111,11,/:66
@HQ5V5:00162:00247
ACGCTCGACATGCCAGGTACAGGAG
+
BB???BBCBCBBC@BA<966//,11
@HQ5V5:00163:00227
ACGCTCGACATGCCCAGGTACAGGAG
+
CB>??CCDCCBAAA=@B>ABCCD@BB
@HQ5V5:00164:00247
ACGCTCGACATGCCCAGGTACAGAG
+
BBAABBBCC@?ACB>>=;=:11111
@HQ5V5:00167:00232
ACGCTCGACATGCCCAGGTACAGGAG
+
CA>??BBCCCCBBC>AA>ABCCC@BB
@HQ5V5:00167:00235
CGTGTCTCTAGGCACAGGATTTTGTGTAG
+
BAECCCCDA@A@BBCCB@@AAA6@AAACD
@HQ5V5:00168:00248
ACGCTCGACATGCCCAGGTACAGGAG
+
BB???BBDCCCAAA=@B>ABCCC@BB
@HQ5V5:00169:00211
ACGCTCGACATGCCCAGGTACAGGAG
+
BBAABBDCCBBCCC?AA?BBCCD@CB
@HQ5V5:00170:00228
ACGCTCGACATGCCCAGGTACAGGAG
+
CA>??BBCDCCBBB>AA>ABCCC@BB
@HQ5V5:00170:00249
ACGCTCGACATGCCCAGGTACAGGAG
+
BB>??BBCBCBBDD>??<======?@
@HQ5V5:00171:00249
ACGCTCGACCATGCCCAGGTACAGGAG
+
BC9;9@A9424;444-4888:944244
@HQ5V5:00172:00209
ACGCTCGACATGCCCAGGTACAGGAG
+
BB???BBCCBEBDB?AA?BBCCD@BB
@HQ5V5:00172:00218
ACGAGTGCGTTCCCCATGTCGTAGGTACTC
+
?@??@BCBCD@CBB9B9;;BB@8:7:;99@
@HQ5V5:00175:00222
TGATACGTCTCCTTCCTTAGTTACTTCAG
+
BBBBBBBCBB@@B@A@B@BBB?BCC@FED
@HQ5V5:00177:00247
ACGCTCGACATGCCCAGGTACAGGAG
+
BBAAABBCCCCBBB>BB>BBCCD@CB
@HQ5V5:00178:00217
ACGCTCGACATGCCCAGGTACAGGAG
+
CB>??BBDCBBBDD>AA<9;;44599
@HQ5V5:00180:00211
ACGCTCGACATGCCCAGGTACAGGAG
+
BBBBBBBEBBBBBBABB@CBB@B8<<
@HQ5V5:00180:00234
ACGCTCGACATGCCCAGGTACAGGAG
+
BBBBBCA@@DCBBB=BB?BCBCD@CB
@HQ5V5:00180:00239
ACGCTCGGACATGCCCAGGTACAGGAG
+
BCACBBC>@@C@9996;>?AACDC?BA
@HQ5V5:00183:00204
TCTCTATGCGCTCCACATGTCTAAGGT
+
BCCC>:<CDDDBB?CBBBA;;3>=87/
@HQ5V5:00183:00208
ATCAGACACGGACACAGCAGAACACAC
+
BBBBBBCBBA?ACCCCEBCBB@BBBAA
@HQ5V5:00184:00249
ATCAGACACGGACACAGCAGAACACAC
+
BBB@CBBB??=?CAABBCCCB@BABAB
@HQ5V5:00185:00220
ACGCTCGACATGCCCAGGTACAGGAG
+
BB???BBDCBBDCC>??=?BBBD@CC
@HQ5V5:00186:00221
ACGCTCGACATGCCCAGGTACAGGAG
+
BBAABAABCDCCBD?BB?BBBCD@CA
@HQ5V5:00188:00231
TAGTATCAGCCTCGCCATGACGAAGGTATTCC
+
BBD@@DGA@A@@@;<8;>C>?;459?999595
@HQ5V5:00189:00202
ACGCTCGACATGCCCAGGTACAGGAG
+
CB>??CCCCCBBCC>??>?BCCC?BA
@HQ5V5:00189:00212
ACGCTCGACATGCCCAGGTACAGGAG
+
CBAAABCBECCBCC>???B?BBB9;<
@HQ5V5:00190:00208
ACGCTCGACATGCCCAGGTACAGGAAG
+
AAABBB??A@@AAA<@=;>>?996969
@HQ5V5:00190:00236
ACCTCGACATGCCCAGGTACAGGAGACTG
+
BB@DCCCCCCCBB?BB@BBCCB@>?<C@C
@HQ5V5:00193:00213
ACGCTCGACATGCCCAGGTACAGGAG
+
BBAAABCCDCCCCC?;;8:@A@B9;<
@HQ5V5:00193:00242
ACGCTCGACATGCCCAGGTACAGGAGAC
+
?@ABAB<<=BBA@A><;69<8--+-,70
@HQ5V5:00194:00216
ACGCTCGACATGCCCAGGTACAGGAG
+
BBAAABBBCABCHC>@A>?ABACABB
@HQ5V5:00194:00243
TAGTATCAGCCTCGCCATGACGAAGGTATTCC
+
BBD@@ADAA@?@@<;8<?@@?9459?999595
@HQ5V5:00195:00241
ACGCTCGACATGCCCAGGTACAGGAG
+
BBBBB?@@@<<1<<811-1<>@@==<
@HQ5V5:00196:00224
ACGCTCGACATGCCCAGGTACAGGAG
+
CBA@ABBCCBBDDD>BB?BBCCC?AA
@HQ5V5:00196:00230
ACGCTCGACATGCCCAGGTACAGGAG
+
@ACCB?@??>>99919969999=294
@HQ5V5:00197:00213
ACGCTCGACATGCCCAGGTACAGGAG
+
BBCB?=BC;<=BBC?AA@A>;<<-1/
@HQ5V5:00197:00243
CCGCTCGACATGCCCAGGTACAGGAGACTG
+
B@BBBCBADBBCBB>BB@BBCCC@CAAABC
@HQ5V5:00199:00220
ACGCTCGACATGCCCAGGTACAGGA
+
BBBBABB==9=98919959999929
@HQ5V5:00152:00251
ACGCTCGACATGCCCAGGTACAGGAG
+
BB??@CCDBCB>??<>B?BBCCD@CB
@HQ5V5:00153:00273
AGCACTGTAGCTGTCACTAGTTACTTGT
+
AAHHCCD::?ECDCCBCDC@?=@BB8<<
@HQ5V5:00154:00272
TGATACGTCTCCTTCCTTAGTTACTTCA
+
BBB>AABBBBC?@@A@B@BAE@BBC?BD
@HQ5V5:00156:00272
ACGCTCGACATGCCCAGGTACAGGAGACT
+
BBCBBBBCCDCCCC?@?=@?@@B>@@@CB
@HQ5V5:00156:00293
ACGCTCGACATGCCCAGGTA
+
?BDCCBBBA<9111-11,1-
@HQ5V5:00157:00290
ACGCTCGACATGCCCAGGTACAGGAG
+
>>>=;944C:99?B6::244444249
@HQ5V5:00158:00278
ACGCTCGACATGCCCAGGTACAGGAG
+
>@@A<<;@CA@ACC?@@<99999594
@HQ5V5:00158:00294
ATATCGCGAGGGTATGGAAGACTCTATA
+
BBAABBDCCDC?CBBB9::=CA?B@:77
@HQ5V5:00159:00259
ACGCTCGACATGCCCAGGTACAGGAG
+
CB???BDDCBCCCC???=?BBCC@AA
@HQ5V5:00160:00278
AGCACTGTACTGTCACTAGTTACTTGT
+
?BACBDB;;<CCCCBBCD:;69A=6<>
@HQ5V5:00161:00266
ATCAGACACGGACACAGCAGAACACAC
+
ACDBB;:;AA>?ABB<<<BBB@C@@@@
@HQ5V5:00162:00256
ACGCTCGACATGCCCAGGTACAGGAG
+
BB@@ABBDCCCDCCA?@=?BCCD@BB
@HQ5V5:00162:00274
TAGTATCAGCCTCGCCATGACGAAGGTATTCC
+
BBC@@AEBBA>AA@@=A@?AB<;9<@@=@=A=
@HQ5V5:00162:00283
ACGCTCGACAATGCCCAGGTACAGGAG
+
BA@@BBBBCC?@BBB>AA@BA@AB@@@
@HQ5V5:00163:00280
ACGCTCGACATGCCCAGGTACAGGAG
+
AA>@9999;<;A;A<;;648999594
@HQ5V5:00164:00250
ACGCTCGACATGCCCAGGTACAGGGAG
+
ABAABBBBBCBCCC>@@=??ABBB<AA
@HQ5V5:00164:00251
ACGCTCGACATGCCCAGGTACAGGAAG
+
BBAABBBBCCB@@@:@?999;//,1-1
@HQ5V5:00164:00268
ACGCTCGACATGCCCAGGTACAGGAG
+
@9344844444444-4424;9=?@CB
@HQ5V5:00167:00261
ACGCTCAGACATGCCCAGGTACAGGAG
+
B=<68111<;;>998-44249999244
@HQ5V5:00168:00255
ACGCTCGACATGCCCAGGTACAGGAG
+
BBAABBBCCCCAAA=AA?AACCC?BB
@HQ5V5:00168:00269
AGCACTGTAGCTTTCACTAGTTACTTGT
+
ABCCAABCCCAAB?CCCCC996;;:6;A
@HQ5V5:00169:00285
ACGAGTGCGTTCCCCATGTCGTAGGTACTC
+
BBBBBBBBAA?DDD:C?@AABB<B?@<<<C
@HQ5V5:00176:00278
ACGCTCGACATGCCCAGGTACAGGAG
+
BB??@BBBDCCBBD>??=??B?BABB
@HQ5V5:00177:00267
ACGCTCGACATGCCCAGGTACAGGAG
+
BB>??BBDCDCBBB=AA>ABBCD@@A
@HQ5V5:00177:00270
CGTGTCTCTAGGCACAGGTTTTTTTGTAG
+
BB@BDDCB??A@CCCCC======='?A@;
@HQ5V5:00178:00265
ACGCTCGACATGCCCAGGTACAGAAG
+
BB>>?BBCCDCBAA=AB9;;>::<=@
@HQ5V5:00180:00256
ACGCTCGACATGCCCAGGTACAGGAG
+
BB??@CBEBCBAAA=@A<??BBB>AA
@HQ5V5:00180:00273
ACGCTCGACATGCCCAGGTACAGGAG
+
BB@@ABBCCCC???<>B?AACCC::;
@HQ5V5:00185:00280
ATATCGCGAGGGTATGGAAGCACTCTAGTAAG
+
8?99989>999-499;9A>9994302,,,,*,
@HQ5V5:00186:00266
ACGCTCGACATGCCCAGGTACAGGAG
+
BB?@ABBDCBBBBB=>><??BCC;<<
@HQ5V5:00187:00285
ACGCTCGACATGCCCAGGTACAGGAG
+
BB@AABBDBBBDBD>??=?BCCD>@A
@HQ5V5:00188:00279
TGATACGTCTCCTTCCTTAGTTACTTCA
+
BBB??BCDCBB@B@C@C@B@?<@@98@A
@HQ5V5:00189:00278
CGTGTCTCTAGGCACAGGATTTTGTGTAG
+
@@@@CDCC???@BCBBB@BDDB:BCCBA:
@HQ5V5:00189:00280
ACGCTCGACATGCCCAGGTACAGGAG
+
9434478/////44-4424899:244
@HQ5V5:00191:00267
ACGCTCGACATGCCCAGGTACAGGAG
+
BB???BBDCDCBBC>AA>BAEBC>AA
@HQ5V5:00191:00274
ACGCTCGACATGCCCAGGTACAGGAG
+
BB@@ACBDCDCA@A=@?>A@BBC::>
@HQ5V5:00192:00272
ACGCTCGACATGCCCAGGTACAGGAG
+
ABACBBCD?9944409969>?>@:99
@HQ5V5:00192:00293
ACGCTCGACATGCCCAGGTACAGGAG
+
BB>??BBCCCBBBB?>?=??BBC:<>
@HQ5V5:00196:00258
ACGCTCGACATGCCCAGGTACAGGAG
+
BB?@@BAABCCCCC>B?>?=BAA9<=
@HQ5V5:00196:00288
ACGCTCGACATGCCCAGGTACAGGAG
+
BBAAABCDCCBA@@:==;?@CBC:<>
@HQ5V5:00197:00267
ACGCTCGACATGCCCAGGTACAGGAG
+
BBBBBC@@@DCAAA=AA??=BCB9;<
@HQ5V5:00198:00277
ACGCTCGACATGCCCAGGTACAGGAAG
+
@ABCC;<=ADDCCD><95999992424
@HQ5V5:00152:00300
ACGCTCGACATGCCCAGGTACAGGAG
+
CB?@@CBAACB===:@=<@=AAB>AA
@HQ5V5:00152:00329
ACGCTCGACATGCCCAGGTACAGTG
+
BA@ABCBCBBA===:9:<7*+****
@HQ5V5:00155:00334
ACGAGTGCGTTC
+
BBBBBBBBEB@C
@HQ5V5:00159:00320
AGCACTGTAAATGTCACTAATTACTGT
+
BBBCCCCBAA>AAAACBAB==;;1111
@HQ5V5:00162:00306
ACGCTCGACATGCCCAGGTACAGGAG
+
BBB@@@CCCCCCCC@@>=?=@@A@BB
@HQ5V5:00162:00311
ACGCTCGACATGCCCAGGTACAGGAG
+
C=;;<B<99<9?>>199<11,,,*,,
@HQ5V5:00163:00319
ACGCTCGACATGCCCAGGTACAGGAG
+
BAABACBABCCBBB=BB>AACCC@BA
@HQ5V5:00164:00305
ACGCTCGACATGCCCAGGTACAGGAG
+
CBBBABDCCCCBBB=BA<==@=@=AA
@HQ5V5:00164:00344
ACGCTCGACATGCCCAGGTACAGAG
+
B?>?BBBDCCCB?B=98;7******
@HQ5V5:00165:00313
ACGCTCGACATGCCCAGGTACAGGAG
+
BBABABA@AAABCC<@@;>=99<>AB
@HQ5V5:00166:00333
AGCACTGTAGCTGTCACTAGTTACTTGT
+
?ACCCB>BBBBBBBCBCDB996;@=;@B
@HQ5V5:00166:00345
ACGCTCGACATGCCCAGGTACAGAG
+
BA@@BBBCCCB@@A==999499<<C
@HQ5V5:00167:00337
ACGCTCGACATGCCCAGGTACAGGAG
+
B???BA?BCCCAAB=@B?>>@AB?BC
@HQ5V5:00168:00319
ACGCTCGACATGCCCAGGTACAGGAG
+
BBABCCBBBBBBCH@;;79=999<??
@HQ5V5:00169:00305
ACGCTCGACATGCCCAGGTACAGGAG
+
BB@@ABCCCCCBBB:>><88111-//
@HQ5V5:00170:00300
TCTCTATGCGCTCCACATGTCTAAGGTA
+
BBBD??@CCDDCD?CDC=866/-+,*,,
@HQ5V5:00170:00342
ACGCTCGACATGCCCAGGTACAGGAG
+
BA?@BBBCCDB???>>B<??A@C@CC
@HQ5V5:00171:00327
ACGCTCGACATGCCCAGGTACAGGAG
+
CB@@ABCDCCCBBA=BB<==A=@>AA
@HQ5V5:00172:00338
ACGCTCGACATGCCCAGGTACAGGAG
+
BBAABBCDCBB>=>:=?>ABCCD@BB
@HQ5V5:00173:00302
ACGCTCGACATGCCCAGGTACAGGAG
+
BBAABBBEBCB>>?:=:988111-1/
@HQ5V5:00173:00322
ACGCTCGACATGCCCAGGTACAGGAG
+
BE?@ACBDCDDBBB>B=9999497<<
@HQ5V5:00174:00349
CGTGTCTCTAGGCACAGGATTTTGTGTAG
+
BBBBAGBCBBB@BBDCC@@?A?6?>ACFC
@HQ5V5:00175:00334
ACGCTCGACATGCCCAGGTACAGGAG
+
BBABBBBBBCCB@B=@@;=;9997<<
@HQ5V5:00177:00325
ACGCTCGACATGCCCAGGTACAGGAG
+
BAAAABBCCCCAAA=@=<=994;7<>
@HQ5V5:00179:00304
TACTGAGCTACACACACAGAAAGATTGGT
+
B===ACCB@@BBCC?:94911,10.,.66
@HQ5V5:00179:00340
TACTGAGCTACACACACAGAAAGATTTGGT
+
BBDCC@AACCDCCCCB@@444-9>>>6;57
@HQ5V5:00182:00316
ACGCTCGACATGCCCAGGTACAGGAAG
+
BB?@@BDBCBC==>:@><98111-/,/
@HQ5V5:00182:00323
ACGCTCGACATGCCCAGGTACAGGAAG
+
CABBBBBBBBBBCC>CA<88111-/,/
@HQ5V5:00182:00333
ACGCTCGACATGCCCAGGTACAGGAAG
+
CBAAABCBCCCBCC>B==@=;;<BEBC
@HQ5V5:00182:00337
ACGCTCGACATGCCCAGGTACAGGAG
+
BB@AABBBCCB@@@:==99:99959<
@HQ5V5:00183:00302
ACGCTCGACATGCCCAGGTACAGGAG
+
BCAAABCDBBB===:@;9==111-1/
@HQ5V5:00183:00333
ACGCTCGACATGCCCAGGTACAAGGGCTAAACG
+
BB;9;;@@@BCBGC<>>>>94489>-4444-49
@HQ5V5:00184:00319
ATCAGACACGGACACAGCAGAACACAAC
+
BB>BBCCBBB?ABED?888,,*---,*,
@HQ5V5:00185:00346
ACGAGTGCGTTCCCCATGTCGTAGGTA
+
ABB;:<DCCC?CAA6?9<9A<<-*)**
@HQ5V5:00190:00325
ACGCTCGACATGCCCAGGTACAGGTAAG
+
BB?@@BBBCCC@@B<>><:---,*,,22
@HQ5V5:00192:00302
ACGCTCCACATGCCCAGGTACAGGAGA
+
BB??AB@BBDABBB>AB?A==9;,00.
@HQ5V5:00192:00313
ACGCTCGACATGCCCAGGTACAGGAG
+
BABBBBBECDCABA=@:<=8111-1/
@HQ5V5:00194:00343
ACGCTCGACATGCCCAGGTACAGGAAG
+
BB>@?BAABCCCCC>B=9>8111-/,/
@HQ5V5:00194:00344
ACGCTCGACATGCCCAGTACAGGAAG
+
CBABBCDDCCEAA@==:99111,1,/
@HQ5V5:00196:00333
TAGTATCAGCCTCGCCATGACGAAGGTAACACTTTACCC
+
BBD112=22/:;7:A=>;<----+,*,,*,,,,208<=9
@HQ5V5:00197:00302
ACGCTCGACATGCCCAGGTACAGGAG
+
BBABACCBCBC@>?:=:9=8111-1/
@HQ5V5:00199:00329
ACGCTCGACATGCCCAGGTACAAGGGCTAACG
+
BE>A@BAA@BA;9919?<9944244-444244
@HQ5V5:00159:00364
ACGCTCGACATGCCCAGGTACTG
+
BC???CBCCBEDCC>::98--,,
@HQ5V5:00163:00355
ACGCTCGACATGCCCAGGTACAGAG
+
CBAAABBDCCCBDC=@@88911111
@HQ5V5:00167:00375
ACGCTCGACATGCCCAGGTACGAG
+
BB@AABBBBBBDCD=99<11--,,
@HQ5V5:00169:00374
ACGCTCGACATGCCCAGGTACAGAGA
+
CCABBABBCCCBCC@CC=91---,-7
@HQ5V5:00170:00390
TAGTATCAGCCTCGCCATGACAAGGTATCC
+
>>99<<BA@AB@@@@;>9999/,/,////,
@HQ5V5:00173:00395
ACGCTCGACATGCCCAGGTACGAG
+
BAAAABCDCBBBAB@88511-,,,
@HQ5V5:00175:00398
ACGCTCGACATGCCCAGGTACAGAG
+
BAABABBCCBBCBC@8459999999
@HQ5V5:00176:00389
ACGCTCGACATGCCCAGGTACAGGAG
+
BB??@BBBBBEBCD??>88499969>
@HQ5V5:00178:00377
ACGCTCGACATGCCCAGGTACAGGAG
+
BB>??BBBCBCCDD:==<9:<BB>BK
@HQ5V5:00183:00396
TAGTATCAGCCTCGCCATGACGAAAGGTATTCCC
+
BBDDDCDAAA@@=;;59?>99999-4244424;6
@HQ5V5:00186:00379
ACGCTCGACATGCCCAGGTACAGGAG
+
BBAAACBDCCCBBB==:944999694
@HQ5V5:00151:00523
ACGCTCGACTCCCC
+
B><88,---,,,,,
@HQ5V5:00152:00538
ACGCTCGACAAA
+
?>811---,,,,
@HQ5V5:00154:00534
ACGCTCGACGCCC
+
>??>1---,,,,,
@HQ5V5:00159:00531
TAGTATCAGCCTCGAGGG
+
BB?99<B<9-88-,,,,,
@HQ5V5:00156:00677
ATCGAGGGGGGG
+
/../////////
@HQ5V5:00156:00699
ACACGTTTTTTTT
+
;////////////
@HQ5V5:00161:00662
ACGCAAAAAAAA
+
88./////////
@HQ5V5:00161:00683
ACGAGGGGGGGG
+
//./////////
@HQ5V5:00162:00654
CGTGCTTTTTTTT
+
>911/////////
@HQ5V5:00162:00685
TGATAGGGGGGGG
+
;;88999994444
@HQ5V5:00165:00686
ACGAGGGGGGGG
+
/1./////////
@HQ5V5:00166:00682
TGATAGGGGGGGG
+
4948999994444
@HQ5V5:00174:00671
ACGCTTTTTTTT
+
88./////////
@HQ5V5:00176:00667
TGATACTGGGGG
+
B;82,,,,,,,,
@HQ5V5:00179:00682
ACGCTTTTTTTT
+
88./////////
@HQ5V5:00182:00668
TAGTACTGGGGG
+
>87,,,,,,,,,
@HQ5V5:00192:00660
ATAGCCCCCCCC
+
:6//////////
@HQ5V5:00192:00692
ACGCTTTTTTTT
+
88./////////
@HQ5V5:00195:00697
ACGCTTTTTTTT
+
88./////////
@HQ5V5:00200:00044
ACGCTCGACATGCCCAGGTACAGGAG
+
CAAAAABBCDDBBB?AA?ABBBC@BA
@HQ5V5:00209:00009
ACGCTCGACATGCCCAGGTACAGGAG
+
BBABBBBACCCCCCA?@=?BCBC@CC
@HQ5V5:00212:00008
ACGCTCGACATGCCCAGGTACAGGAG
+
CA>@@BBBBBCCCC>BB?BBCCC?CA
@HQ5V5:00214:00034
ACGCTCGACATGCCCAGGTACAGGAG
+
B?>??><<>CCCBD=<<;<BACDACC
@HQ5V5:00219:00025
TGATACGTCTCCTTCCTTAGTTACTT
+
CCCCBCDCBAB;?<?69239994442
@HQ5V5:00223:00033
TCTCTATGCGCTCCACATGTCTAAGGT
+
BBBBAAABBCCBC@BCEBBBC@@>ABC
@HQ5V5:00225:00032
ACGCTCGACATGCCCAGGTACAGGAG
+
B@@@BBBBBBBCCC>;;:;@BCCCCB
@HQ5V5:00226:00040
ATCAGACACGGACACAGATAGAGAGGCT
+
CECC=9;:11,1<1944444866/,*,,
@HQ5V5:00230:00034
ACGCTCGACATGCCCAGGTACAGGAG
+
B@>@ABAABCCCCC>;98:CCBB@BC
@HQ5V5:00239:00004
ACGCTCGACATGCCCAGGTACAGGAG
+
?;74488/////44-498844492:4
@HQ5V5:00240:00005
ACGCTCGACATGCCCAGGTACAGGAG
+
BAABCBBAACBBBB=BB>BACCD?CB
@HQ5V5:00240:00027
ACGCTCGACATGCCCAGGTACAGGAG
+
BE>@@BBACBB@>>98859@@9<;<B
@HQ5V5:00241:00037
CGTGTCTCTAGGCACAGGATTTTGTGTAG
+
>>AACBBC<<<>@@@BC>DBKK:DDC=B>
@HQ5V5:00242:00022
ATATCGCGAGGGTATGGAAGACTCTATA
+
BBBBBB?AAAA?A@@B898<BA@A:::?
@HQ5V5:00242:00048
ACGCTCGACATGCCCAGGTACAGGAG
+
BB@BBAAABCCCCD>99;;CBBB@CB
@HQ5V5:00204:00080
ACGCTCGACATGCCCAGGTACAGGAG
+
BBBBBBCCCCBBCC=998:A?==;99
@HQ5V5:00207:00071
ACGCTCGACATGCCCAGGTACAGGAG
+
BBABBBBBCCBBBB=BB@CBCCD@CB
@HQ5V5:00209:00078
ACGCTCGACATGCCCAGGTACAGGAG
+
CB???BDCCBBBCC?BE?A@=AB?:;
@HQ5V5:00210:00082
ACGAGTGCGTTCCCCATGTCGTAGGTACTC
+
BBBBB@BCCB8::4444;;@@=00,01110
@HQ5V5:00212:00099
ACGCTCGACATGCCCAGGTACAGGAG
+
BBABAB@@ABCCCCABB??>@@@=@B
@HQ5V5:00214:00095
TGATACGTCTCCTTCCTTAGTTACTTCA
+
BBB?@ABCBBC@C@BBC@AAB?DBBE>@
@HQ5V5:00216:00061
ACGCTCGACATGCCCAGGTACAGGAG
+
BAABABBCCCCBBB=BB@BBCCC?CA
@HQ5V5:00216:00099
ACGCTCGACATGCCCAGGTACAGG
+
98>99989499988-44248*(((
@HQ5V5:00218:00073
ACGCTCGACATGCCCAGGTAACAGGAG
+
BB??@BBBBCCCCC>99;;C@CCC@CB
@HQ5V5:00220:00063
TCTCTATGCGCTCCACATGTCTAAGGT
+
BBBBA?@CBCCCC@BAABBBC:;8<@@
@HQ5V5:00221:00066
ACGCTCGACATGCCCAGGTACAGGAG
+
BBAABCABBCBAAA=BA???ABC>A<
@HQ5V5:00222:00053
TCTCTATGCGCTCCACATGTCTAAGGT
+
CCCDA@@CCCFCC@CA@@CAA>=:<=1
@HQ5V5:00222:00086
ACGCTCGACATGCCCAGGTACAGGAG
+
CBAAABBDCDCDDD>CB@BBECD@BB
@HQ5V5:00225:00082
ACGCTCGACATGCCCAGGTAACAGGAG
+
B@:;;999>991--*--*,,*,//,/9
@HQ5V5:00226:00063
ACGCTCGACATGCCCAGGTAGC
+
@@@EA@AA@99111,1-+****
@HQ5V5:00228:00080
ACGCTCGACATGCCCAGGTACAGGAG
+
BBABB>@@@=>111-11,1<<99599
@HQ5V5:00231:00081
ACGCTCGACATGCCCAGGTACAGGA
+
BC?@@BBDCDCBBD?BB@BBBDD@B
@HQ5V5:00235:00072
ACGCTCGACATGCCCAGGTACAGGAG
+
BA@ABBBDCCCBBB=@?99;8//,11
@HQ5V5:00235:00086
ACGCTCGACATGCCCAGGTACAGGAG
+
BAABABBDCCCBBB=BB>BBCCC@CA
@HQ5V5:00243:00098
ACGCTCGACATGCCCAGGTACAGGAG
+
BB@@ABBDCCCBBB=AA>ABCCD@BB
@HQ5V5:00245:00092
CGTGTCTCTAGGCACAGGATTTTGTGTAG
+
AABBBECCAAA@B?@>@=@CCB9CEBBCF
@HQ5V5:00200:00129
ACGCTCGACATGCCCAGGTACAGGAG
+
BB?@@BBBBCCBBD>BB>A?B?A=A9
@HQ5V5:00208:00125
ACGAGTGCGTTCCCCATGTCGTAGGTACTAC
+
@ABBBBCBAB@BBC9A9;;;;980,011-,,
@HQ5V5:00208:00136
ACGCTCGACATGCCCAGGTACAGGAG
+
BB?@@BBBEDCBBB=9458=111-1/
@HQ5V5:00209:00115
ACGCTCGACATGCCCAGGTACAGAG
+
CB?@?B?@ACDCCCA;;58811111
@HQ5V5:00210:00105
TAGTATCAGCCTCGCCATGACGAAGGTATTCC
+
@BB::=HBBB@BBBB?BBA@AC>:<:<11,/,
@HQ5V5:00213:00120
ACGCTCGACATGCCCAGGTACAGGAG
+
CB???BBBBCBBCC>9989=@@@?AC
@HQ5V5:00213:00137
ACGCTCGACATGCCCAGGTACAGGAAG
+
BA?@@CBBBCBBBB>9958:111,1,1
@HQ5V5:00214:00126
AGCACTGTAGCTGTCACTAGTTACTTGT
+
ABCCBABCDCCBBCBBCCFCB?B;98;C
@HQ5V5:00215:00123
ACGCTCGACATGCCCAGGTACAGGAG
+
:<BBB@@@@@@>>>:99699?@?691
@HQ5V5:00216:00132
ACGCTCGACATGCCCAGGTACAGGAG
+
BB@?@CDCCBBDCC?99::BC@B7<<
@HQ5V5:00217:00126
ACGCTCGACTGCCAGGTACAGGAG
+
BCBBCBBBBDBB@CB?BAB@A>?:
@HQ5V5:00219:00114
ACGCTCGACATGCCCAGGTACAGGA
+
ABBBCB@@@?A=9=9445911--++
@HQ5V5:00219:00119
TGATACGTCTCCTTCCTTAGTTACTTCA
+
BBB?@@ABBBD@D@B@C@BBB?A@A>?@
@HQ5V5:00222:00119
ACGCCGACATGCCCAGGTACAGGAG
+
B@>?ABCC?BCDDAA@@@B?=B@98
@HQ5V5:00225:00108
ACGCTCGACATGCCCAGGTACAGAG
+
CB@??BBBBBECCCB9958811111
@HQ5V5:00225:00115
CGTGTCTCTAGGCGAC
+
=@@>994/11/,///4
@HQ5V5:00227:00142
ACGCTCGACATGCCCAGGTACAGA
+
BC@@@@??BCC@@@<;;59@@@9<
@HQ5V5:00228:00127
ACGCTCGACATGCCCAGGTACAGAG
+
=>8949449==>>;68958;;11,0
@HQ5V5:00233:00106
ACGCTCGACATGCCCAGGTACAGGAG
+
BBABBCBCAABBA><98591*)))((
@HQ5V5:00235:00126
TCTCTATGCGCTCCACATGTCTA
+
BBCEEDCAA?A9459>>>11-*)
@HQ5V5:00236:00101
ACGCTCGACATGCCCAGGTACAGGAG
+
BBABBBBBBABDCC>?>;=8:11,11
@HQ5V5:00236:00131
ACGCTCGACATGCCCAGGTACAGGAG
+
BC8::BDDCCBBBC?9964499959>
@HQ5V5:00241:00101
ACGCTCGACATGCCCAGGTACAGGAG
+
BBABABBECBBBCC>:964:81/,11
@HQ5V5:00245:00143
ACGCTCGACATGCCCAGGTACAGG
+
;AAA@@ABBAA@@=<>>;;----+
@HQ5V5:00247:00104
ACGCTCGACATGCCCAGGTACAGGAG
+
BBBBBAAACAA88809969B8--+,,
@HQ5V5:00247:00123
ACGCTCGACATGCCCAGGTACAGGAG
+
BCABBCBCCDBCBB>99588---+-,
@HQ5V5:00248:00136
ATATCGCGAGGGTATGGAAGACTCTATA
+
BB?@?B>>??A>@B@B?B?BCECCC:;:
@HQ5V5:00248:00137
ACGCTCGACATGCCCAGGTACAGGAG
+
BBBBABBBCCCDBD?A?<=====;=>
@HQ5V5:00201:00151
TGATACGTCTCCTTCCTTAGTTACTTCAG
+
DBB??@CBAACCH@B?A>9442498,///
@HQ5V5:00202:00165
TCTCTATGCGCTCCACATGTCTAAGGT
+
BBBCAAABBCCEC?BBCBCCC@@=?@B
@HQ5V5:00204:00163
ACGCTCGACATGCCCAGGTACAGGAG
+
CB>??BBBCDCBBB=BC@ACCCC@CD
@HQ5V5:00205:00164
ACGCTCGTACCATGCCAGGTACAGAGAC
+
@B744;499=:;;44244244/////,0
@HQ5V5:00205:00165
ACGCTCGACATGCCCAGGTACAGGAG
+
BBAABBBBCBBBCC?9989=:4:7;A
@HQ5V5:00205:00171
ACGCTCGACATGCCCAGGTACAGGAG
+
ABAAABBDCCCBBB>9978??9959>
@HQ5V5:00206:00164
ACGCTCGACATGCCCAGGTACAGGAGA
+
ABCBBBBBBAB@>A<;;59@A?A=@@A
@HQ5V5:00206:00165
ACGCTCGACATGCCCAGGTACAGGAG
+
BBA@ABCDBABBCC>::89B@=?=@B
@HQ5V5:00209:00153
TCTCTATGCGCTCCACATGTCTAAGGT
+
BCCD::<CBCDBCEAAABBAA;;8;@@
@HQ5V5:00209:00163
TAGTATCAGCCTCGCCATGACGAAGGTATTCC
+
CBB:;<C@A@=>@>98=;<1111,/5//,*/,
@HQ5V5:00210:00197
ACGCTCGACATGCCCAGGTACAGGAG
+
BBAAACCDBBBBDCA99788999599
@HQ5V5:00211:00195
ACGCTCGACATGCCCAGGTACAGGAG
+
BA>??BBBCBBDDD>9969=====99
@HQ5V5:00212:00188
ACGCTCGACATGCCCAGGTTACAGGAG
+
@@A>>>999:9444-48882////,/6
@HQ5V5:00212:00189
ACGAGTGCGTTCCCCATGTCGTAGGTACTC
+
B@?@ABBBCC@ECC9B;=1>>?--*,,,,0
@HQ5V5:00215:00164
ACGCTCGACATGCCCAGGTACAGGAG
+
BB@@ABBBCBCBBB=AA>@ACBB@CA
@HQ5V5:00216:00199
ACGCTCGACATGCCCAGGTACAGGAG
+
BA>@?BBBBCBCCC>@?<==@@@=@@
@HQ5V5:00223:00174
ACGCTCGACATGCCCAGGTACAGGAG
+
BB>??BBDBCBCCC=??=>?BBB@CA
@HQ5V5:00225:00188
ACGCTCGACATGCCCAGGTACAGGAG
+
BB???BCCCDCBBB>>>;==A?A?BB
@HQ5V5:00226:00185
ACGCTCGACATGCCCAGGTACA
+
BBAAB@@?A9=999199699?9
@HQ5V5:00227:00174
TACTGAGCTACACACACAGAAAGATTGGT
+
B??ABCCBBBBBBBCBAC;8809>><??B
@HQ5V5:00228:00157
ACGCTCGACATGCCCAGGTACAGGAG
+
BB?@@EBBCBBBBC?@@>@AB??9;<
@HQ5V5:00230:00178
ACGAGTGCGTTCCCCATGTCGTAGGTACTC
+
?@?BBBBCCD@CBB9B???BB@?@?:;<BD
@HQ5V5:00235:00188
ACGCTCGACATGCCCAGGTACAGGAG
+
CBABBBBBCCA@BD<@@=ABA@@=@@
@HQ5V5:00237:00187
ACGCCGACATGCCCAGGTACAGGAG
+
C:;;@CCCCCCCC@BB>;<9@@=@@
@HQ5V5:00243:00189
ACGCTCGACATGCCCAGGTACAGGAG
+
BB:<<@@@DAA><<811-11/1111D
@HQ5V5:00244:00187
ACGCTCGACATGCCCAGGTACAGGAG
+
CA@BEBBBCCCDDI=AB>@?@AA:><
@HQ5V5:00248:00188
ACGCTCGACATGCCCAGGTACAGGAG
+
BCABACBCBBEDCC?@?=?ACCC@EA
@HQ5V5:00203:00201
ACGCTCGACATGCCCAGGTACAGGAG
+
BBAABBBECCCBBB??@=?BCCC@BB
@HQ5V5:00204:00239
CGTGTCTCTAGGCACAGGATTTTGTTGTG
+
@@BBAA@BB>>59499984999,4424/,
@HQ5V5:00206:00231
ACGCTCGACATGCCCAGGTACAGGAG
+
BC???BBDCCEDCD>AA>ABBBC@BB
@HQ5V5:00206:00241
ACGCTCGACATGCCCAGGTACAGGAG
+
BB@@ABBCCCB???<=A9;:>49599
@HQ5V5:00207:00237
ACGCTCGACATGCCCAGGTACAGGAG
+
BBBBBBCCCCCBCC>@?=@BCCC@CC
@HQ5V5:00212:00203
ACGCTCGACATGCCCAGGTACAGGAG
+
BB@@ABBDCHCAAA=AA>ABCDC@CB
@HQ5V5:00213:00204
ACGCTCGACATGCCCAGGTACAGGAG
+
BBABABBBCDCDDB>BA?BBCCD@BB
@HQ5V5:00213:00236
ACGCTCGACATGCCCAGGTACAGGAG
+
BBBABBCBBCA===:@?>@BCCDACB
@HQ5V5:00216:00216
ACGCTCGACATGCCCAGGTACAGGAG
+
BB@@ABBCCCB>>>:=?>ABBCD@BB
@HQ5V5:00217:00201
ACCCTCGACATGCCCAGGTACAGGAGACTG
+
BBA?ABCCDCCDBB?BB@BBCCD@>??BCC
@HQ5V5:00217:00206
ACGCTCGACATGCCCAGGTACAGGAG
+
CCBBAAABBCDCAC<<<9<CCBEBD?
@HQ5V5:00217:00218
ACGCTCGACATGCCCAGGTACAGAAG
+
BBABBCBBBACACDA<<<<BAACD>B
@HQ5V5:00217:00223
ACGCTCGACATGCCCAGGTACAGGAG
+
??BBBBBCCBBA==:997:ABBB?AB
@HQ5V5:00217:00224
ACGCTCGACATGCCCAGGTACAGGAG
+
BBAABBBCCCB???<>B@BBEDD@CA
@HQ5V5:00218:00213
ACGCTCGACATGCCCAGGTACAGGAG
+
BB@@ABBCCCCBBB=AA?BCCCD@BB
@HQ5V5:00219:00232
ACGCTCGACATGCCCAGGTACAGGAG
+
BEAAABDCCCCCBB?AA?BBBCD@AA
@HQ5V5:00221:00215
ACGCTCGACATGCCCAGGTACAGGAG
+
CE???BBDCDCBBB=AA>ABBCC@CD
@HQ5V5:00222:00202
ACGCTCGACATGCCCAGGTACAGGAG
+
BCAAABBCCBB?>><=?<?BCCD@CB
@HQ5V5:00222:00222
ACGCTCGACATGCCCAGGTACAGGAG
+
BBAAABBECDBBBB???=?ABBC@CC
@HQ5V5:00226:00204
ACGCTCGACATGCCCAGGTACAGGAG
+
BA@@@BBCCDCBCC>@@=@BBAB?BA
@HQ5V5:00231:00238
ACGCTCGACCATGCCCAGGTACAGGAG
+
BC9;9@A9424;444-4424;944244
@HQ5V5:00232:00221
ACGCTCGACATGCCCAGGTACAGGAG
+
BAAAABBDCCBCBC>??;8;;44599
@HQ5V5:00233:00205
ACGCTCGACATGCCCAGGTACAGGAG
+
ABBBCBBBBCCBCE>;;;<@@?C=C<
@HQ5V5:00233:00216
ACGCTCGACATGCCCAGGTACAGGAG
+
BAAABBBDCCCBBB=AB?BBCCC?B<
@HQ5V5:00235:00205
TAGTATCAGCCTCGCCACTGACGAA
+
<;@@A=B@AC@<999:4////2,,*
@HQ5V5:00235:00233
ACGCTCGACATGCCCAGGTACAGGAG
+
CC?@@ABBCBCBCIABB?AABAB@CB
@HQ5V5:00237:00248
ACGCTCGGACAGTGACCCAGGTACAGGAG
+
9478484294///1//8+//,/49992//
@HQ5V5:00239:00217
ACGCTCGACATGCCCAGGTACAGGAG
+
BB?ABBBBCAAACC@?@>@BCBC@CC
@HQ5V5:00240:00248
ACGCTCGACATGCCCAGGTACAGGAG
+
BBAAABBCCDDABB=AB@BBBCD@CA
@HQ5V5:00242:00248
ACGCTCGACATGCCCAGGTACAGGAG
+
CBBAABBDCCBBCD>??=?BCCC@CB
@HQ5V5:00243:00238
ACGCTCGACATGCCCAGGTACAGGAG
+
BBAAABBCBCABCCBBA?BBBCC@CB
@HQ5V5:00243:00249
ACGCTCGACATGCCCAGGTACAGGAG
+
BBCBBBCDCAABCC??@;8:8//,11
@HQ5V5:00248:00227
AGCACTGTAGCTGTCACTAGTTACTTGT
+
<=ECBCBCDCCCBCCCECC;;7<;;8<C
@HQ5V5:00249:00247
ACGCTCGACATGCCCAGGTACAGGAG
+
BBABBBBDCCCCAA=9978BB@@?AE
@HQ5V5:00202:00268
ACGCTCGACATGCCCAGGTACAGGAG
+
BBAAABBBBCCBCC>9:8:@A@@?AB
@HQ5V5:00204:00276
TGATACGTCTCCTTCCTTAGTTACTTCA
+
BCB??@CCBCD@B?@@B@BAB>BBB@BB
@HQ5V5:00204:00289
ACGCTCGACATGCCCAGGTACAGGAG
+
BA>??BBCCCEDBB>??<>?@AAABC
@HQ5V5:00205:00268
ACGCTCGACATGCCCAGGTACAGGAG
+
BC>?>@;;<BA??A<@@=@@@BB?AB
@HQ5V5:00207:00283
ACGCTCGACATGCCCAGGTACAGGAG
+
BBAAABBBCCBCCB?AA>ABCCC@BB
@HQ5V5:00209:00270
ATATCGCGAGGGTATGGAAGACTCTATAG
+
BBBBA====@@<@AAB=A?ABBBB:907:
@HQ5V5:00209:00275
CGTGTCTCTAGGCACAGGATTTTGTGTAG
+
BBBBDDCD::;@BBAAA>9999/9@999B
@HQ5V5:00210:00259
ACGCTCGACATGCCCAGGTACAGGAG
+
CB@AABBDCBEDCC>@A>?BBCC@CB
@HQ5V5:00210:00297
ACGCTCGACATGCCCAGGTACAGGAG
+
BB>??BBCDCEBBB?AA>BBCCC@BB
@HQ5V5:00210:00299
ACGCTCGACATGCCCAGGTACAGGAG
+
CB>>>BBCCBBBCB???=>@AAB@BB
@HQ5V5:00211:00251
ACGCTCGACATGCCATGTACAGGAG
+
@83484444//,,*,,,,0644249
@HQ5V5:00211:00264
ACGCTCGACATGCCCAGGTACAGGAG
+
CA@@?BBBBCBBBD>?@=?BBBC@BC
@HQ5V5:00211:00277
ACGCTCGACATGCCCAGGTACAGGAG
+
BB@BAB9:<CCCCD>@?=@BBBC@CC
@HQ5V5:00211:00298
ACGCTCGACATGCCCAGGTACAGGAG
+
BC?@?BBCCAABBB>9978==998;@
@HQ5V5:00218:00279
ACGCTCGACATGCCCAGGTACAGGAG
+
CB>??A??ACCCCCBA?<=88//,11
@HQ5V5:00220:00283
ACGCTCGACATGCCCAGGTACAGGAG
+
BB<>>=;;<CAABC><<9;BB<<=<B
@HQ5V5:00221:00251
TGATACGTCTCCTTCCTTAGTTACTTCA
+
BBB??ABCCCC@D@F@B@B??<@>?=AC
@HQ5V5:00222:00252
ACGCTCGACATGCCCAGGTACAGGAG
+
BEABAABCAAACCC<@@=@BBBC@CC
@HQ5V5:00223:00267
ACGCTCGACATGCCCAGGTACAGGAG
+
BABBAABCCFCCCD=<<99@<11,1/
@HQ5V5:00224:00283
ATCAGACACGGACACAGCAGACA
+
CBAC@?@<<9<::444///////
@HQ5V5:00224:00299
ACGCTCGACATGCCCAGGTACAGGAG
+
BB@?@B@@ACBDCC>@@=@?B@A?AC
@HQ5V5:00227:00267
ACGCTCGACATGCCCAGGTACAGGAG
+
CBABB?AACBBBAA<;;8;@A>@>AB
@HQ5V5:00229:00266
ACGCTCGACATGCCCAGGTACAGGAAG
+
@>?@>=@@;<<@@@:<;69@<11,1,/
@HQ5V5:00232:00297
ACGCTCGACATGCCCAGGTACAGGA
+
BB@??BB?@ADCBB@BB?BBCCD@B
@HQ5V5:00233:00271
ACGCTCGACATGCCCAGGTACAGGAG
+
BB??@BDDCCCBBB>AA>ABBCD@CB
@HQ5V5:00234:00256
ACGCTCGACATGCCCAGGTACAGGAG
+
BA>??BDCCCCDDE@BE?BBBCC@CB
@HQ5V5:00234:00277
ACGCTCGACATGCCCAGGTACAGGAG
+
CB@AABBCCCCAAA=AB@BCCCD@CC
@HQ5V5:00235:00251
ACGCTCGACATGCCCAGGTACAGGAG
+
BCBBBEBBCBCCEG>:9;:CBBC?AA
@HQ5V5:00237:00262
TCTCTATGCGCTCCACATGTCTAAGGTACG
+
BBBBA?@CCCE?@=@?@AB@@@80000***
@HQ5V5:00237:00290
ACGCTCGACATGCCCAGGTACAGGAG
+
BB>??BCDCCBBDCC:::9BBAA?BC
@HQ5V5:00238:00255
ACGCTCGACATGCCCAGGTACAGGAG
+
BAAAABBDB@BBCC>@@;8;8//,11
@HQ5V5:00239:00272
ACGCTCGACATGCCCAGGTACAGGAG
+
CB@@ABCDCCBBCC>??=?BBBCACE
@HQ5V5:00239:00290
CGTGTCTCTAGGCACAGGATTTTGTGTAG
+
BBBBDDCCBBB@BBBBB?ACBB:BBBBBB
@HQ5V5:00240:00282
ACGCTCGACATGCCCAGGTACAGGAG
+
BBAABBBE::<CCC@AA>@CCCC@CE
@HQ5V5:00240:00291
TCTCTATGCGCTCCACATGTCTAAGGT
+
CCCCA@@CCDCBB@CCCBBAA?=;A@;
@HQ5V5:00241:00252
ATCAGACACGGACACAGCAGAAC
+
BBBBBBABA?>?BAAABBB@=99
@HQ5V5:00242:00265
ACGCTCGACATGCCCAGGTACAGGAG
+
BBABBBBBABB>>>:9959@B>@=AA
@HQ5V5:00242:00267
ACGCTCGACATGCCCAGGTACAGGAG
+
BA>??ABBCCBBCH@A?>@BCCCACC
@HQ5V5:00247:00294
ACGCTCGACATGCCCAGGTACAGGAG
+
BBAAAAAA::;CCC>AA=@BBBCBCC
@HQ5V5:00249:00261
ACGCTCGACATTGCCCAGGTACAGG
+
ABBBD@>:>11-1<<811,9@A@C<
@HQ5V5:00201:00348
ACGCTCGACATGCCCAGGTACAGGAG
+
BA>??BBCECBCCC@;9599999699
@HQ5V5:00202:00310
AGCACTGTAGCTGTCACTAGTTACTTGT
+
@ACCCBAA?AACCCCCBCCBB@CCC:::
@HQ5V5:00203:00332
ACGCTCGACATGCCCAGGTACAGGAG
+
BBABCBCDBBB///,11-1<<@CADB
@HQ5V5:00204:00327
ACGCTCGACATGCCCAGGTACAGG
+
BB?@@BBDCDCBBB?BB@BBBCC@
@HQ5V5:00204:00332
TGATACGTCTCCTTCCTTAGCTTGACTTCAGG
+
49889944944242489<4:::11/885/442
@HQ5V5:00205:00300
ACGCTCGACATGCCCAGGTACAGGAG
+
BA@??BBBB@BBCC>?@;8;;44599
@HQ5V5:00205:00302
CGTGTCTCTAGGCACAGGATTTTGTGTAG
+
AA@BCCCCAAADCCCCCACCCC9CCBBEA
@HQ5V5:00205:00327
ATATCGCGAGGGTATGGAAGACTCTATA
+
BB@@ABECCCC?CBBB9::<CBBB????
@HQ5V5:00207:00318
ACGCTCGACATGCCCAGGTACAGGAG
+
BC?@@?ACCCCCCCABA?BCECB?C;
@HQ5V5:00208:00320
ACGCTCGACATGCCCAGGTACAGGAG
+
BBBAABBDCDCCCC>BB<:;;44599
@HQ5V5:00209:00301
ACGCTCGACATGCCCAGGTACAGGAG
+
BB>??BBCCCABCC>?@>?BBCC@CB
@HQ5V5:00212:00301
TCTCTATGCGCTCCACATGTCTAAGGT
+
BBBDA@AB;49<969DBAB@?@B7;8<
@HQ5V5:00212:00315
ACGCTCGACATGCCCAGGTACAGGAG
+
BB@@@BBBBCA@CC=AB?<<<CDCDC
@HQ5V5:00216:00310
ACGCTCGACATGCCCAGGTACAGGAG
+
BB>??BBBB@@BCC>:9::BBCC@CB
@HQ5V5:00217:00340
ACGCTCGACATGCCCAGGTACAGGAG
+
CB???BBBCCBDCC>?@=?ABCC@CC
@HQ5V5:00218:00338
TGATACGTCTCCTTCCTTAGTTACTTCA
+
BBB?BBCAAAC@D@BACABAB?BED@BD
@HQ5V5:00219:00317
ACGCTCGACATGCCCAGGTACAGGAG
+
BC???@@ADCCCCC>@?=?ABBG@CC
@HQ5V5:00221:00314
TAGTATCAGCCTCGCCATGACGAAGGTATTCC
+
BBC@@AEAAA@BA>?=@>?9?9459<999595
@HQ5V5:00222:00333
ACGCTCGACATGCCCAGGTACAGGAG
+
BA?@ABCCFCDCCC@<<;<CCFN?CA
@HQ5V5:00222:00334
ACGCTCGACATGCCCAGGTACAGGAG
+
BAABBBCCBBBBAA<;;8;CCCC@CB
@HQ5V5:00224:00338
ACGCTCGACATGCCCAGGTACAGGAG
+
BB???BCCCBBBEEBA@>@BBBBABC
@HQ5V5:00226:00316
CGTGTCTCTAGGCACAGGATTTTGTGTAAG
+
BBBBCDCB???@BBBC;>;>>D5788,,+-
@HQ5V5:00228:00301
ACGCTCGACATGCCCAGGTACAGGAG
+
BB<>>=99<BBAAB>BB?@@ACC?BB
@HQ5V5:00228:00316
ACGCTCGACATGCCCA
+
CC>@@BBBBBB@>@<;
@HQ5V5:00229:00313
ACGCTCGTACATGCCCAGGTACAGGAG
+
@=7911111/8879=:9469A=AA>A@
@HQ5V5:00230:00318
ACGCTCGACATGCCCAGGTACAGGAG
+
BB>??BBDCDCBBC>BB>BBCDC@CB
@HQ5V5:00230:00334
ACGCTCGACATGCCCAGGTACAGGAG
+
BB@??@@ADCCCCC>BA>AACBC@CB
@HQ5V5:00231:00312
TACTGAGCTACACACACAGAAAAGTTGGT
+
B??AACCB@@BBBB@A?@9444/9848=?
@HQ5V5:00234:00346
ACGCTCGACATGCCCAGGTACAGGAG
+
AB>?@BBBCCBBCC>AA?BBBBC@CB
@HQ5V5:00237:00345
ACGCTCGACATGCCCAGGTACAGGAG
+
BB>??BBCCBBB@@<;;8;ACCC@DE
@HQ5V5:00238:00336
ACGCTCGACATGCCAGGTC
+
;<;CC<<;@111-+--*,,
@HQ5V5:00241:00301
ACGCTCGACATGCCCAGGTACAGGAG
+
CBBBB?AACCCCDE<@>;99///,//
@HQ5V5:00242:00332
ACGCTCGACATGCCCAGGTACAGGAG
+
BB>@?B9:<CCCCC>BB?BBCCC?BA
@HQ5V5:00244:00329
ACGCTCGACATGCCCAGGTACAGGAG
+
BB<;:81/1@?<>>:9959>944244
@HQ5V5:00246:00311
ACGCTCGACATGCCCAGGTACAGGAG
+
BAAABBBDCCCDDD?BB@BABBB?AA
@HQ5V5:00246:00322
ACGCTCGACATGCCCAGGTACAGGAG
+
BB>??AAACCCCGE>BB?BBCCC@AA
@HQ5V5:00247:00304
ACGCTCGACATGCCCAGGTACAGGAG
+
BB@BABAA:<;CCI=BB@BBBCC@AA
@HQ5V5:00248:00304
ACGCTCGACATGCCCAGGTACAGGAG
+
BCABABAA:<<CEE<A@?@@@AA8<<
@HQ5V5:00248:00349
ACGCTCGAACATGCCCAGGTACAGGAG
+
<C@>?>9<5<BA@BC@AA=@A@@A<<<
@HQ5V5:00201:00352
ACGCTCGACATGCCCAGGTACAGGAG
+
CB???CCDCDCBCB>BB?BBBBC@BB
@HQ5V5:00202:00382
ACGCTCGACATGCCCAGGTACAGGAG
+
BBAABCDCCBB@>>:4459>>??<>@
@HQ5V5:00204:00357
ACGAGTGCGTTCCCATTAGGCTGACT
+
=>39484444244-/7,,,*,,,,,.
@HQ5V5:00205:00353
ACGCTCGACATGCCCAGGTACAGGAG
+
BA>@@BBBCCCDCC@A@=@BBBC@CC
@HQ5V5:00205:00380
ACGCTCGACATGCCCAGGTACAGGAG
+
BBAABBBBCCABDC>9:;:>@@B?BB
@HQ5V5:00208:00351
ACGCTCGACATGCCCAGGTACAGGAG
+
CB>??BBCCBCCBD=AB?BBBCC@BB
@HQ5V5:00209:00363
ACGCTCGACATGCCCAGGTACAGAAG
+
BABBABBDCAABCD>?@==::9:;7;
@HQ5V5:00209:00364
ACGCTCGACATGCCCAGGTACAGGAG
+
BB?@@BBBBBBDCC>BA?BBCCF@CA
@HQ5V5:00209:00389
ACGCTCGACATGCCCAGGTACAGGA
+
BBBCBCBCCCCDCD?AA>ABBAC@C
@HQ5V5:00211:00393
ACGCTCGACATGCCCAGGTACAGGAG
+
=B::;AAABDCDCGB=<8;999>CAA
@HQ5V5:00212:00383
TGATACGTCTCCTTCCTTAGTTACTTCA
+
BBBBBBBFCCDCDBC?A?@@@=@A@@>A
@HQ5V5:00215:00361
AGCACTGTAGCTGTCACTAGTTACTTGT
+
?ADDCBBBBCCCBCCCCDD:96:==<BE
@HQ5V5:00216:00367
ACGCTCGACATGCCCAGGTACAGGAG
+
CB>??BDCCCBBIE@A?=@BDDD@CB
@HQ5V5:00216:00389
TCTCTATGCGCTCCACATGTCTAAGGT
+
BBCDA@@BBCDCF@BAAA>>@996<@A
@HQ5V5:00218:00358
ACGCTCGACATGCCCAGGTACAGGAAG
+
?@@AACAAA<<>JC?AA=999995959
@HQ5V5:00222:00399
ACGCTCGACATGCCCAGGTACAGGAGA
+
BBABBBCDBBB===<@==??BBC@CCC
@HQ5V5:00224:00394
ACGCTCGACGATGCCCAGGTACAGGAG
+
A9<<@><?1//1144-44244444249
@HQ5V5:00230:00357
CGTGTCTCTAGGCACAGGATTTTGTGTAG
+
CCBB::111>>?=A@A?24444-4449?4
@HQ5V5:00235:00370
ACGCTCGACATGCCCAGGTACAGGAG
+
@@;8111==>BCHD@CC?BA@@@8<<
@HQ5V5:00236:00361
ACGCTCGACATGCCCAGGTACAGGAG
+
BA>??BBCCCCBBB=AB?@?BBC?AB
@HQ5V5:00238:00395
ACGCTCGACATGCCCAGGTACAGGAG
+
BB>??BBBBCBBCC?@@=@BCCD?BB
@HQ5V5:00241:00381
ACGCTCGACATGCCCAGGTACAGGAG
+
BCABBEBECDBCBD?CB@BBCCCABA
@HQ5V5:00243:00370
ACGCTCGACATGCCCAGGTACAGGAG
+
BB?@A>@A@@@999199699944244
@HQ5V5:00245:00369
TAGTATCAGCCTCGCCATGACGAAGGTATTCC
+
BBB::>DCCC@CBBB@BBBCC::8<@;;<?C>
@HQ5V5:00247:00399
ACGCTCGACATGCCCAGGTACAGGAG
+
CCABA@ACDCCBDG@@@>ACCCC?BB
@HQ5V5:00248:00369
ACGCTCGACATGCCCAGGTACAGGAG
+
ACAAAAAACCCBDB=BB@BACCC?BB
@HQ5V5:00200:00407
ACGCTCGACATGCCCAGGTACAGGAG
+
BB>??BCCCCBDBD>??<==@@B?BC
@HQ5V5:00202:00403
CGTGTCTCTAGGCACAGGATTTTGTGTAG
+
AAAADDCCAAB@AABCC@CCDC:CBBAAB
@HQ5V5:00206:00416
ACGAGTGCGTTCCCATGCTCGTAG
+
=@;:999999544-4944///<11
@HQ5V5:00206:00420
ACGCTCGACATGCCCAGGTACAGGAG
+
BB@@@BBBBCCC@B>9959899>=?@
@HQ5V5:00207:00415
ACGCTCGACATGCCCAGGTACAGGAG
+
BB>??BBECCCDDD?BB?A@@AC@CC
@HQ5V5:00208:00430
ACGCTCGACATGCCCAGGTACAGGAG
+
BB@@@BBBCBBBCCA998:?@>A?BB
@HQ5V5:00213:00416
TGATACGTCTCCTTCCTTAGTTACTTCA
+
BBB99<CCCC@?@@A@C@B@?=>>=;AC
@HQ5V5:00216:00433
ACGCTCGACATGCCAGGTACAGGAG
+
B;;9B@@?@11--+--*,,844249
@HQ5V5:00221:00443
ACGCTCGACATGCCCAGGTACAGGAG
+
BB>??BAAABEDBC?999:ABBCACC
@HQ5V5:00223:00413
ATCAGACACGGACACAGCAGAACACAC
+
BCA:9<@B@@=ABCBBCCB@@=@BBAB
@HQ5V5:00223:00441
ACGCTCGACATGCCCAGGTACAGGAG
+
BB>??AAABCBCCC>:::9AABC@BC
@HQ5V5:00225:00428
ACGCTCGACATGCCCAGGTACAGGAG
+
BAAACBBEBBBDDD>BB?AAABB?CC
@HQ5V5:00227:00413
ACGCTCGACATGCCCAGGTACAGGAG
+
BB?@BBBBECCCCC>;;7;@@@A>AA
@HQ5V5:00229:00425
ACGCTCGACATGCCCAGGTACAGGAG
+
BBABCBAABBBACC>=@=@@@@A=@A
@HQ5V5:00230:00401
TAGTATCAGCCTCGCCATGACGAAAGGTATTCC
+
CABBBBDAA@A>>9959>>99994-/,///,/,
@HQ5V5:00233:00400
ACGCTCGACATGCCCAGGTACAGGAG
+
BA?@?B?@ACCCCC<@@>@?@@A?AA
@HQ5V5:00237:00431
ACGCTCGACATGCCCAGGTACAGGAG
+
BB89;CBCCGCBBB<@@=??@@A>AA
@HQ5V5:00239:00409
ACGCTCGACATGCCCAGGTACAGGAG
+
BB@AABBEBCB>>>:@@=??@@A=AA
@HQ5V5:00239:00425
ACGCTCGACATGCCCAGGTACAGGAG
+
BB>??@BBCDGCCD>B@=@@@@A?AA
@HQ5V5:00239:00443
CGTGTCTCTAGGCACAGGATTTTGTGTAG
+
@@AADDA@==@@BBAAB==?9929>>>@9
@HQ5V5:00240:00436
ACGCTCGACATGCCCAGGTACAGGAG
+
B?>99;BBDCCCCH>AA=???49599
@HQ5V5:00240:00448
ACGCTCGACATGCCCAGGTACAGGAG
+
BCABBAAADCCBCC>@@=@A@@A?AA
@HQ5V5:00246:00428
ACGCTCGACATGCCCAGGTACAGGAG
+
BBAB=@@AAAAABC899;99444244
@HQ5V5:00247:00406
ACGCTCGACATGCCCAGGTACAGGAG
+
?=;?88<?CC?A@@199;98444244
@HQ5V5:00209:00465
ACGCTCGACATGCCCAGGTACAGGAG
+
@@@BBBBDCBB@@A==A9;/111-11
@HQ5V5:00214:00456
ATATCGCGAGGGTATGGAAGACTCTATA
+
BC??@B@C@AA?@B>><>;@>>>>:::?
@HQ5V5:00214:00477
TGATACGTCTCCTTCCTTAGTTACTTCA
+
BBBCCCCBBBC@C@B@CABBB?BBA?AC
@HQ5V5:00215:00480
ATATCGCGAGGGTATGGAAGACTCTATA
+
BA?BBCCCDDD?BAAABC@B<;;77?A?
@HQ5V5:00215:00485
ACGCTCGACATGCCCAGTACAGGAG
+
997@=899:99-**)*****,,27=
@HQ5V5:00216:00465
ACGCTCGACATGCCCAGGTACAGGAG
+
C??@@CEBCCC>@@<@@<=@@BB@CC
@HQ5V5:00223:00489
ACGCTCGACATGCCCAGGTACAGGAG
+
BA?@@BBCCCBBBB=?=<=8;;;=@A
@HQ5V5:00224:00488
ACGCTCGACATGCCCAGGTACAGGAG
+
BC?@@CBECBCDDD89;98899969<
@HQ5V5:00224:00491
ACGCTCGACATGCCCAGGTACAGGAG
+
?@@A@CCCDCBABB789<99994244
@HQ5V5:00227:00482
ACGCTCGACATGCCCAGGTACAGGAG
+
BE?@@BBBCDCABB<@@88=;;<=AA
@HQ5V5:00203:00505
ACGCTCGACATGCCAGTACGAG
+
CBBC@=><-*)(&&&&&(((*,
@HQ5V5:00206:00528
AGCACTGTAGCTGTCATAGTCTTGT
+
<=DGECBCBA@9944,*(((*,068
@HQ5V5:00209:00532
ACGCTCGACATGCCGTACGAG
+
BBBBB772*)((&&(((**,/
@HQ5V5:00220:00502
ACGCTCGACATGCCCAGTACAGGAG
+
@@<@AAA<99>;<<811///44249
@HQ5V5:00224:00517
ACGCTCGACATGCCCAGGTACAGGAG
+
BA@BBBCCCCCBAB>??=@BDCG@CC
@HQ5V5:00224:00523
TCTCTATGCGCTCCAATGTCTAAGGTACTG
+
@@=B@@ACCCCCC@C=;9999848137<<B
@HQ5V5:00226:00524
ACGCTCGACATGCCCAGGTACAGGAG
+
BBBCBAABEBBBCC>;;;<BCCD@CB
@HQ5V5:00226:00528
ACGCTCGACATGCCCAGGTACAGGAG
+
@AABCBBBCABB@@;99;<CDFE@CB
@HQ5V5:00233:00541
ACGCTCGACATGCCCAGGTACAGGAG
+
BBBBBBBECBBBBC>AA?BBBAB?BB
@HQ5V5:00234:00528
ACGCTCGACATGCCCAGGTACAGGAG
+
CBBBBABBCABBHDBBB?BBAAB=@A
@HQ5V5:00240:00547
CGTGTCTCTAGGCACAGGATTTTGTGTAG
+
BECCCCCABBC?BBCCC?BBBB7@>>999
@HQ5V5:00251:00033
ACGCTCGACATGCCCAGGTACAGGAG
+
BB???BBCCCBBCB>BB?BBCCD@BB
@HQ5V5:00253:00004
ACGCTCGACATGCCCAGGTACAGGAG
+
BBABBBBBBCCCCC>BD@BCCCC@CA
@HQ5V5:00253:00007
ATATCGCGAGGGTATGGAAGACTCTATA
+
BBBBA@@A@AA>@@?B8;9<A?>>777<
@HQ5V5:00253:00009
ACGCTCGACATGCCCAGGTACAGGAG
+
BE>@ABBBBCCCED>AA>=;;44599
@HQ5V5:00254:00030
ACGCTCGACATGCCCAGGTACAGGAG
+
BBABBBCCCCCCEE@;;;;CCCD@CB
@HQ5V5:00259:00041
ACGCTCGACATGCCCAGGTACAGGAG
+
@?ABAB@AACCCIC>@?>@CCBC@CB
@HQ5V5:00261:00020
ACGCTCGACATGCCCAGGTACAGGAG
+
>@?@@@;<<BAA@A<9959894?@B;
@HQ5V5:00268:00004
ACGCTCGACATGCCCAGGTACAGGAG
+
HB?@@BBCCBBBCB>CC@CBBDC@BB
@HQ5V5:00268:00026
TAGTATCAGCCTCGCCATGACGAAGGTATTCC
+
BBC@AACBBB@?A@A=@B?@@<:9<A@@A@B=
@HQ5V5:00273:00017
ACGCTCGACATGCCCAGGTACAGGAG
+
BB?@@BBBCCDBAB>997:BCBC@CC
@HQ5V5:00275:00018
ACGCTCGACATGCCCAGGTACAGGAG
+
BA?@@BBBBCCCCE@BB?BBCCC@CB
@HQ5V5:00275:00027
ACGCTCGACATGCCCAGGTACAGGAG
+
BBACCBBBCCCCCCABA?BBCCCAEA
@HQ5V5:00279:00046
TACTGAGCTACACACACAGAAAGATTGGT
+
AAABBCDCBBAB::<CBA99909885;AC
@HQ5V5:00280:00030
ACGCTCGACATGCCCAGGTACAGGAG
+
BB???BBCBCBBDB>BB>=;;44599
@HQ5V5:00282:00045
ACGCTCGACATGCCCAGGTACAGGAG
+
CB>??BBCCDCDBD>BB?BCCCD@CB
@HQ5V5:00283:00015
ACGCTCGACATGCCCAGGTACAGGAG
+
CB899BBBBABBCC>BB?BBCCC@CB
@HQ5V5:00288:00010
ACGCTCGACATGCCCAGGTACAGGAG
+
DC?@?BBECDCDCD?996482,,+--
@HQ5V5:00288:00046
ATATCGCGAGGGTATGGAAGACTCTATA
+
BBAABB@=:::7;@?B=@=AA@>@:777
@HQ5V5:00288:00047
ACGCTCGACATGCCCAGGTACAGGAG
+
BBABACBBCDC===:997:AABCACC
@HQ5V5:00292:00023
ACGCTCGACATGCCCAGGTACAGGAG
+
BBABECCDCECHCH::;>@CCCD@CB
@HQ5V5:00293:00023
ACGCTCGACATGCCCAGGTACAGGAG
+
BB@??BBEBCBCCC>@?C@BCCC@CC
@HQ5V5:00250:00090
ACGCTCGACATGCCCAGGTACAGGAG
+
BAABBCDDCCBCCC>??>?B@AAA@A
@HQ5V5:00256:00072
ACGCTCGACATGCCCAGGTACAGGAG
+
BBABBABBBDEDCC>AA=@CCBB?BC
@HQ5V5:00257:00054
TAGTATCAGCCTCGCCATGACGAAGGTATTCC
+
BBCBBBCC@@;==9959@@999969;844242
@HQ5V5:00257:00060
ACGCTCGACATGCCCAGGTACAGGAG
+
B@?@EBCCCCCBBB<B?=@?BBB?CB
@HQ5V5:00258:00058
GACGCTCGACATGCCCAGGTACAGGAG
+
>B;;<CDCCCDCBBB>@?=@CCCC@CE
@HQ5V5:00259:00051
ACGCTCGACATGCCCAGGTACAGGAG
+
B@>?BBBCCDC>>>:>?>ABCCC@CB
@HQ5V5:00263:00098
ACGCTCGACATGCCCAGGTACAGGAG
+
BAABBBCCCCCAAA=AB>ABCCC@BB
@HQ5V5:00266:00054
ACGCTCGACATGCCCAGGTACAGGAG
+
B?>?BAAAC@BBCC>??>@BBBC@CB
@HQ5V5:00266:00089
ACGCTCGACATGCCCAGGTACAGGAG
+
B??@BAAACCCCCC>::;;CCCE@BB
@HQ5V5:00267:00052
ACGCTCGACATGCCCAGGTACAGGAG
+
B@??CBBCBCBCCC>@@>?BBAAABC
@HQ5V5:00267:00078
ACGCTCGACATGCCCAGGTACAGGAG
+
BAABAABBBCBBAB>@@=@BCCCACC
@HQ5V5:00267:00086
CGTGTCTCTAGGCACAGGATTTTGTGTAG
+
BBABCDCC@@A?AADCH@CEEE9CDCBBE
@HQ5V5:00270:00093
ACGCTCGACATGCCCAGGTACAGGAG
+
B;;<A@ABBFCCCCA<<<<CA@A?AA
@HQ5V5:00274:00067
ACGCTCGACATGCCCAGGTACAGGAG
+
BAABBCCDBCBBCC?@@>?BBBC@CC
@HQ5V5:00275:00092
ACGCTCGACATGCCCAGGTACAGGAG
+
BAAABBAAACEEBCC:9;;CHBC@CB
@HQ5V5:00279:00093
ACGCTCGACATGCCCAGGTACAGGAG
+
BAABBBBDCCCBBB=AA>ABCCD@CB
@HQ5V5:00284:00058
ACGCTCGACATGCCCAGGTTACAGGAG
+
CCBCB?@@@@A??>8<;-1,1;;>=AA
@HQ5V5:00284:00076
ACGCTCGACATGCCCAGGTACAGGAG
+
C;;;;;9@AA@BCC@BC?91/11,//
@HQ5V5:00285:00074
ACGCTCGACATGCCCAGGTACAGGAG
+
A<;<BBCBCCB@@@:>A>AAABC@AA
@HQ5V5:00287:00057
TGATACGTCTCCTTCCTTAGTTACTTCA
+
DDCCCCE<:=B?BFDCC@@BC?BDE@AD
@HQ5V5:00290:00085
ACGCTCGACATGCCCAGGTACAGGAG
+
BAAACBBCCCCCBB=??=@BCAA?BC
@HQ5V5:00298:00080
TGATACGTCTCCTTCCTTAGTTACTTCA
+
BB@BBBCBBBD@B@B@D@B:98<BB?CC
@HQ5V5:00250:00142
ACCGCTCGACATGCCCAGGTACAGGAG
+
BB>?@B@@ACCBDDCB998:?=>>=>>
@HQ5V5:00253:00136
ACGCTCGACATGCCCAGGTACAGGAG
+
?@9:;B@@@BA==@<9959999969@
@HQ5V5:00254:00148
TCTCTATGCGCTCCACATGTCTAAGGTA
+
CBBBDAACBB@;;:9A@>>=?::-1,11
@HQ5V5:00255:00141
AACGCTCGACATGC
+
-*,,,/77444444
@HQ5V5:00256:00104
ACGCTCGACATGCCCAGGTACAGGAG
+
BA?@@BCECCCDDD?AA>ABBCD@CB
@HQ5V5:00256:00115
ACGCTCGACATGCCCAGGTACAGGAG
+
BA>??BBBBCCAAA<;;59@@9;;;A
@HQ5V5:00257:00100
ACGCTCGACATGCCCAGGTACAGGAG
+
B;;;A>>9999444-4424;>?A?BC
@HQ5V5:00258:00111
TGATACGTCTCCTTCCTTAGTTACTTCA
+
BBB@AABCBCD@C@C@A@@:96<@@=AH
@HQ5V5:00259:00110
ACGCTCGACATGCCCAGGTACAGGAG
+
BAABBBBBCDCDDD?AA>??A?A@@A
@HQ5V5:00261:00124
ACGCTCGACATGCCCAGGTACAGAG
+
9;@@@@;;9@@99919969>>1111
@HQ5V5:00263:00104
ACGCTCGACATGCCCAGGTACAGGAG
+
B@>@@ABBBCCJCG@A?=@@ABC@CC
@HQ5V5:00263:00110
ACGCTCGACATGCCCAGGTACAGGA
+
CBABB@;;<BA>@A:9969?@>>?@
@HQ5V5:00264:00132
ACGCTCGACATGCCCAGGTACAGGAG
+
;;?>@9<9?A@>>>:9959><11,1/
@HQ5V5:00267:00134
ACGCTCGACATGCCCAGGTACAGGAG
+
BA>@?B@AACCBBC>;;7;@@998;<
@HQ5V5:00268:00119
ACGCTCGAATGCCCAGGTACAGGAG
+
@AB===9429>>>:9969>>9848?
@HQ5V5:00269:00148
ACGCTCGACATGCCCAGGTACAGGAG
+
B?>??@AACCB@=@:8859999969?
@HQ5V5:00278:00127
ACGCTCGACATGCCCAGGTACAGGAG
+
BA???BBECDCDCC>9989@A?A?BB
@HQ5V5:00281:00117
ACGCTCGACATGCCCAGGTACAGGAG
+
C@???ABBCDBDDD???=?ABBC@CE
@HQ5V5:00283:00132
ACGCTCGACATGCCCAGGTACAGGAG
+
CA???BBDCCBCCC?9989?AAA?BB
@HQ5V5:00293:00142
ACGCTCGACATGCCCAGGTACAGGAG
+
BC@BABAAACCCCC;;;=@@@@A?AA
@HQ5V5:00294:00109
ACGCTCGACATGCCCAGGTACAGGAG
+
BB@@@@@@B?>111,11,1;699244
@HQ5V5:00294:00131
ACGCTCGACATGCCCAGGTACAGGAG
+
C@?@@B@AACACBB8;;9<>>BCAD=
@HQ5V5:00297:00107
ACGCTCGACATGCCCAGGTACAGGAG
+
BA9;;ABBCCCCCC>;;8:AABC?AA
@HQ5V5:00297:00126
ACGAGTGCGTTCCCCATGTCGTAGGTACTC
+
BBBBBBBB@?=ADD9B;<;@@@>@=;<<<C
@HQ5V5:00298:00132
CGTGTCTCTAGGCACAGGAATTTTGTGTA
+
9;AAAADC=<=@A>>99592999/9A@>B
@HQ5V5:00298:00137
ACGCTCGACATGCCCAGGTACAGGAG
+
BB8;;CC999A99919958>=99294
@HQ5V5:00252:00168
ACGCTCGACATGCCCAGGGTACAGGAGG
+
BB8::CBABCC=@>:88408?>@@;==;
@HQ5V5:00252:00184
ACGCTCGACATGCCCAGGTACAGGAG
+
BBAAACBBBCCBBB<@>599994244
@HQ5V5:00253:00166
ACGCTCGACATGCCCAGGTACAGGAG
+
BBAAABBCBBBBBC>@?=@?@=@7<>
@HQ5V5:00255:00174
ACGCTCGACATGCCCAGGTACAGGAG
+
BBAAABBDCCBCDD@B@=?=999599
@HQ5V5:00256:00157
ACGCTCGACATGCCCAGGTACAGGAG
+
BB?@@BBABCCBBB>@>=?:;;B?BB
@HQ5V5:00256:00160
ACGCTCGACATGCCCAGGTACAGGAG
+
BAABECAABDB@==<8;7;@BBD?BB
@HQ5V5:00258:00190
ACGCTCGACATGCCCAGGTACAGGAG
+
BB>?@BBCBABBDC<@>889999594
@HQ5V5:00259:00160
CGTGTCTCTAGGCACAGGATTTTGTGTAG
+
BBB@CDCC???@CBBBB@AAAA9ABBBEA
@HQ5V5:00259:00177
ACGCTCGACATGCCCAGGTACAGGAAG
+
BBABBB@@ABBDCC>?>;89111-1-1
@HQ5V5:00259:00182
ACGCTCGACAGCCCAGGTACA
+
?@CCBB999?98819@;>8*)
@HQ5V5:00265:00168
TCTCTATGCGCTCCACATGTCTAAGGT
+
BBCCA?@CCCECF@BBBCBBC@?=ABA
@HQ5V5:00265:00178
ACGCTCGACATGCCCAGTAACAGGTAG
+
CC:;;999:44/000,,,*)*,,*,,/
@HQ5V5:00266:00191
ATATCGCGAGGGTATGGAAGACTCATTGTAACAGCT
+
B>?@@@?@9991999@5959:00..,*,,,*,2227
@HQ5V5:00268:00160
ACGCTCGACATGCCCAGGTACAGAG
+
BBAAABBEBC>99904859999999
@HQ5V5:00268:00193
ACGCTCGACATGCCCGGTACAGGAG
+
BBABBBBB=99444-9;99999544
@HQ5V5:00271:00166
ACGCTCGACATGCCAGGTACAGAG
+
BA8<;BB994;11,//,///4444
@HQ5V5:00272:00166
ACGCTCGACATGCCCAGGTACAGGAG
+
BBAAACBCCDB>>>64859999969?
@HQ5V5:00275:00177
CGTGTCTCTAGCACAGATTTGATGTAGT
+
4444444/6///6444:;>:?;444444
@HQ5V5:00278:00175
ACGCTCGACATGCCCAGGTACAGGAG
+
BBA@ABBBB@BBCC>A@>@AAAC@CC
@HQ5V5:00279:00164
TCTCTATGCGCTCCACATGTCTAAG
+
BBDDA@@CCCDCC@BC<9999/,*,
@HQ5V5:00280:00156
CGTGTCTCTAGGCACAGGATTTTGTGTAG
+
BBB@BDBB???@BCCBE@CCDE:AB@AA?
@HQ5V5:00280:00192
ACGCTCGACATGCCCAGGTACAGGAAG
+
BAABADBBB?>89919959?111,/,/
@HQ5V5:00280:00198
TCTCTATGCGCTCCACATGTCTAAAGGTTA
+
DCCDA@AECCFBC<A;;4:96,,,*,*,*,
@HQ5V5:00286:00159
ACGCTCGACATGCCCAGGTACAGGAG
+
BB@@ABBDCCCBBB=>=888=99599
@HQ5V5:00286:00170
TAGTATCAGCCTCGCCATGACGAAGGTATCC
+
BBC::@GBCCABBBC?BBBA@@<-1,////,
@HQ5V5:00286:00184
TAGTATCAGCCTCGCCATGACGAAGGTATTCC
+
A?@A@ADGCB@@9<;><;<BDDCACACCC?B=
@HQ5V5:00286:00187
TCTCTATGCGCTCCACATGTCTAAGGT
+
BCBD:;<CCCCBB@CCA>A@@@@@A@<
@HQ5V5:00287:00171
ACGCTCGACATGCCCAGGTACAGGAG
+
CAAABCCDCCCB==:44588999699
@HQ5V5:00288:00199
ACGCTCGAACATGCCCAGGTACAGGAG
+
BBA@AB9:8<CC=@A=B@<>>>=>59<
@HQ5V5:00289:00170
ACGCTCGACATGCCCAGGTACAGAG
+
AB?@@CBBBCCBAA=4859911111
@HQ5V5:00289:00187
ACGCTCGACATGCCCAGGTACAGGAG
+
BBAAABBCCCB?=?=997:@@AC@CC
@HQ5V5:00290:00151
ACGCTCGACATGCCCAGGTACAGGAG
+
CAAAABBCCCB@@@===888===;;9
@HQ5V5:00290:00183
TAGTATCAGCCTCGCCATGACGAAGGTATTCC
+
BBC?@ADAAAACCBC@B?@@AAA<><>;959<
@HQ5V5:00292:00198
ACGCTCGACATGCCCAGGTACAGGAG
+
BBAAABBDBCBDBC=99;;CCCD>AA
@HQ5V5:00293:00160
TGATACGTCTCCTTCCTTAGTTACTTCA
+
@CCBBB<;94:898=;=@???@BA?<?:
@HQ5V5:00293:00176
ACGCTCGACATGCCCAGTACAGAG
+
HB??@B@@>@@111-11**(****
@HQ5V5:00294:00187
ACGCTCGACATGCCCAGGTACAGGAG
+
BBAAABBECBBBCC>@@=@:;;@>AA
@HQ5V5:00295:00183
ACGCTCGACATGCCCAGGTACAGGAG
+
CB@@ABBCBBBDDC>@?=>>==?>AA
@HQ5V5:00295:00185
ACGCTCGACATGCCCAGGTACAGAG
+
BB@ABBBBCB@44809958444444
@HQ5V5:00296:00153
ACGCTCGACATGCCCAGGTACAGGA
+
AABCBB@?=:>88819@;>;***)*
@HQ5V5:00298:00188
ACGCTCGACATGCCAGGTACA
+
?A@CBAAA@9911-11,//,*
@HQ5V5:00251:00207
ACGCTCGACATGCCCAGGTACAGG
+
CBBBBBBBBA;;<A<AA>ABBCC@
@HQ5V5:00252:00224
ACGCTCGACATGCCCAGGTACAGGA
+
BC??@BDDCCBDDC>BB>??====?
@HQ5V5:00253:00209
CGTGTCTCTAGGCACAGGATTTTGTGTAG
+
BAB@CDCCAAA@BBCBB?@ABB:AAABEE
@HQ5V5:00254:00208
TCTCTATGCGCTCCACATGTCTAAGGT
+
BBBDAA@BBBCBF@B@?@BBBAB?BCC
@HQ5V5:00256:00215
ACGCTCGACATGCCCAGGTACAGGAG
+
HEABACBBCCCBBD>BB?BCEBC@AA
@HQ5V5:00256:00238
ACGCTCGACATGCCCAGGTACAGGA
+
BBABBBBAABBBCCA@?=>=>9969
@HQ5V5:00257:00201
ACGCTCGACATGACCCAGGTTACAGGAG
+
CCCB??<99?<-,,0002*,*/688,44
@HQ5V5:00257:00209
ACGCTCGACATGCCCAGGTACAGG
+
@BCCDBBCC=@;991996;ACCEA
@HQ5V5:00257:00228
ACGCTCGACATGCCCAGGTACAGGAG
+
BBAAABBABEBBAC>;95989998<<
@HQ5V5:00260:00204
ACGCTCGACATGCCCAGGTACAGGAG
+
BA??@BBACDBBBD?BB?BBCCD@C@
@HQ5V5:00264:00221
ACGCTCGACATGCCCAGGTACAGGAG
+
BB?ABBBCBBB=@@<;;59>@9<8<A
@HQ5V5:00267:00240
ACGCTCGACATGCCCAGGTACAGGAG
+
BAAAACCDCBBCCC>BB?AA@AB?BB
@HQ5V5:00267:00245
ACGCTCGACATGCCGT
+
<BABCBB=?49-0)*(
@HQ5V5:00270:00240
TCTCTATGCGCTCCACAATGTCTAA
+
8444499@ACBDB8;<92894//1,
@HQ5V5:00275:00238
ACGCTCGACATGCCCAGGTACAGGAG
+
BBABBBBBBCCDCC@CB?BBCBCACB
@HQ5V5:00275:00241
ACGCTCGACATGCCCAGGTACAGGAG
+
BB@AACBBBBBBCC@BA?A?@@B?AA
@HQ5V5:00276:00207
AGCACTGTAGCTGTCACTAGTTACTTGTGT
+
ABBCCBCCBBECCCD@@@?==;99969999
@HQ5V5:00277:00201
ACGCTCGACATGCCCAGGTACAGGAGAC
+
;<CCCBBBC::9@A@88599>?@699>>
@HQ5V5:00277:00229
ACGCTCGACATGCCCAGGTACAGGAG
+
BA@ADBBBEC@@@@<@>;>@A9<:=@
@HQ5V5:00279:00215
ACGCTCGACATGCCCAGGTACAGGAG
+
BEABBBBABBB==>:997:CCCC?BA
@HQ5V5:00281:00229
ACGCTCGACATGCCCAGGTACAGGAG
+
BB@@ABBBB@@444-8><@CCCCCDC
@HQ5V5:00283:00208
ACGCTCGACATGCCCAGGTACAGGAG
+
BBBBBBBBCCA@=A<9;:;CCDG>BB
@HQ5V5:00284:00225
ACGCTCGACATGCCCAGGTACAGGAG
+
BB@AABBCCDC>>>:==?=?CCD@DB
@HQ5V5:00284:00246
ACGCTCGACATGCCCAGGTACAGGA
+
@;;;;@@999449:644248999?9
@HQ5V5:00287:00219
ACGCTCGACATGCCCAGGTACAGGAG
+
BBABC@@@CB@=;@-4959?@@B?A@
@HQ5V5:00288:00225
ACGCTCGACATGCCCAGGTACAGGAG
+
BAAAAABBCCB>>>69;7;AACD@CC
@HQ5V5:00288:00238
TCTCTATGCGCTCCACATGTCTAAGGT
+
BBBDAAABBCCCD@CCCBBBBAAAABC
@HQ5V5:00289:00230
ACGCTCGACATGCCCAGGTACAGGAG
+
BBAABAABCCB=::-4959@ABCFCC
@HQ5V5:00290:00224
ACGCTCGACATGCCCAGGTACAGGAG
+
BBABACBDCCB@=@:===@BCDC?CB
@HQ5V5:00297:00219
TCGACATGCCCAGGTACAGGAGACTG
+
BBBBCCCDBC>AA?BBBBC@BCBDBB
@HQ5V5:00298:00246
TCTCTATGCGCTCCACATGTCTAAGGT
+
BBBCAABBBBCBC@BCBDAAABB?BCC
@HQ5V5:00299:00221
ACGCTCGACATGCCACGTACAGGAG
+
99@CC;<9B9911,11/,,,**),,
@HQ5V5:00299:00227
ACGCTCGACATGCCCAGGTACAGGAGA
+
BDABBABACCCBA@=;;99@>11-1/;
@HQ5V5:00250:00267
ACGCTCGACATGCCCAGGTACAGGAG
+
CC>@@BBACHCBBB>;97:AAAA?@A
@HQ5V5:00251:00254
ACGCTCGACATGCCCAGGTACAGGAG
+
BB?@@BBBBBBCCB?BB@BBBBB@CB
@HQ5V5:00251:00263
ACGCTCGACATGCCCAGGTACAGGAG
+
BBAABBBCBCBBCC>BB?BCBBC@AA
@HQ5V5:00257:00259
ACGCTCGACATGCCCAGGTACAGGAG
+
9<@@@@@@@@@@>@<>@=@BBACBC@
@HQ5V5:00257:00265
TAGTATCAGCCTCGCCATGACGAAGGTATTCC
+
>AB::>ECCC@BBBB@CCCBB::69=A@A?B?
@HQ5V5:00261:00277
ACGCTCGACATGCCCAGGTACAGGAG
+
BB?ABA;<<A@@AB?<<:;BACAAAA
@HQ5V5:00263:00271
ACGCTCGACATGCCCAGGTACAGGAG
+
BBABBCBCBBBBBC>AA>BBCCC@BB
@HQ5V5:00263:00296
ACGCTCGACATGCCCAGGTACAGGAG
+
BAAABBAAABBDCD>??=>>@@B@BB
@HQ5V5:00264:00260
ACGCTCGACATGCCCAGGTACAGGAG
+
CBABABCCCBBDCC?BC?BCCCF@CB
@HQ5V5:00266:00296
ACGCTCGACATGCCCAGGTACAGGAG
+
BBAABBBBBAABDC@A@??BBACAAA
@HQ5V5:00268:00284
ACGCTCGACATGCCCAGGTACAGGAG
+
BA>???BAB@@@@A<9;69A??A@A@
@HQ5V5:00270:00264
ACGCTCGACATGGCCAGTACA
+
ABABB?=9;/1-+-+--,68/
@HQ5V5:00271:00256
ACGCTCGACATGCCCAGGTACAGGAG
+
BB@@ABBBBCBCCC>BB?AACAB@CB
@HQ5V5:00271:00288
ACGCTCGACATGCCCAGGTACAGGAG
+
?A@@ABAAB@B94478859>>@A>AA
@HQ5V5:00273:00270
ACGCTCGACATGCCCAGGTACAGGAG
+
CA@@?BCCBC@ABC?BE?BBCCD@CB
@HQ5V5:00273:00272
ACGCTCGACATGCCCAGGTACAGGAG
+
BBBBB?@?C?=444088;@CCCC@CC
@HQ5V5:00274:00254
ACGCTCGACATGCCCAGGTACAGGAG
+
BB>??BCCCBBCDC@EC@@@ACC@CA
@HQ5V5:00276:00282
ACGCTCGACATGCCCAGGTACAGGAG
+
BAA@ABDCCBBBDC>BB?BBCBC?BC
@HQ5V5:00278:00291
ACGCTCGACATGCCCAGGTACAGGAG
+
B????BBCBCBBCC@AA>BBBCC@BB
@HQ5V5:00280:00277
ACGCTCGACATGCCCAGGTACAGGAG
+
BAAAACBDBBECDD@BB?BBCCCACB
@HQ5V5:00284:00274
ACGCTCGACATGCCCAGGTACAGGAG
+
BBAABBBCBCB9;;7;@>BBCDD@CB
@HQ5V5:00296:00253
ACGCTCGACATGCCCAGGTACAGGAG
+
CA??@BBCCCBAAA:=A>;;<@@6<<
@HQ5V5:00297:00274
TCTCTATGCGCTCCACATTGTCTAAGGT
+
BCCCBBBCCFECC89=11,////464?9
@HQ5V5:00298:00278
ACGCTCGACATGCCCAGGTACAGGAG
+
BBAAABBDCDCBBB=BB@BBCCD@CB
@HQ5V5:00250:00337
ACGCTCGACATGCCCAGGTACAGGAG
+
CCA=@@A;;<BABB@<<:<AABC?CB
@HQ5V5:00251:00313
ACGCTCGACATGCCCAGGTACAGGAG
+
BA@@>>?>9999AC?BD@<<<CC@CB
@HQ5V5:00252:00322
TGATACGTCTCCTTCCTTAGTTACTTCA
+
BBBABCCDEBBEB=@=@AABDICCC?CC
@HQ5V5:00256:00334
TCTCTATGCGCTCCACATGTCTAAGGT
+
BBBDAA@@@CCBCEAABBBBB::8;CC
@HQ5V5:00263:00319
ACGCTCGACATGCCCAGGTACAGGAG
+
CAAAABABBDCBBD?CC@BBCCD@BB
@HQ5V5:00265:00336
ACGCTCGACATGCCCAGGTACAGGAG
+
BBAAABBCCBCCCCB@@=@CCAB?BC
@HQ5V5:00266:00343
ACGCTCGACATGCCCAGGTACAGGAG
+
BBABCBBBCDBBBB>BB@BBCCD@CA
@HQ5V5:00269:00342
TCTCTATGCGCTCCACATGTCTAAGGT
+
BBBBAA@BBBCBF@BBBCBAB@?=A@C
@HQ5V5:00271:00316
ACGAGTGCGTTCCCCATGTCGTAGGTACTC
+
BBBBBDBDAA?ADD9B:<;BB@@A?;<<AB
@HQ5V5:00275:00331
ACGCTCGACATGCCCAGGTACAGGAG
+
BB@AABCDCBBCCC@<<;<CCCCCCC
@HQ5V5:00278:00312
TATATCGCGACGGTATGGAAGACTCTAAGTAG
+
444449:@@44424443798833111136111
@HQ5V5:00279:00335
ACGCTCGACATGCCCAGGTACAGGAG
+
CA???BBBCC::<GB@A>ACCCC@CC
@HQ5V5:00281:00310
ACGCTCGACATGCCCAGGTACAGGAG
+
BBABABBAACBBHD@BB?BCCDECCB
@HQ5V5:00281:00331
ATCAGACACGACACAGCAGAACACAC
+
8888494//////44/////,///..
@HQ5V5:00282:00315
ACGCTCGACATGACCCAGGTACAGGAG
+
BBAABBA@A>>133EB>>>;@<11-1/
@HQ5V5:00283:00305
CGTGTCTCTAGGCACAGGATTTGTGTAG
+
984444;44942////87666+//4444
@HQ5V5:00283:00317
ACGCTCGACATGCCCAGGTACAGGAG
+
BAAABBBEBBBBDF@BD?BCCCD@CC
@HQ5V5:00284:00319
ACGCTCGACATGGCCCAGGTACAGGAG
+
BB8;9BBBBECBACC?A@=@BCBCACB
@HQ5V5:00287:00301
ACGCTCGACATGCCCCAGGTACAGGAG
+
BBACBBBBAB@>>==4>>;@@BBC>AA
@HQ5V5:00287:00306
TGATACGTCTCCTTCCTTAGTTACTTCA
+
B@@>AABBBBC@C@A@B@BBC@CBC@CD
@HQ5V5:00287:00313
ACGCTCGACATGCCCCAGGTACAGGAG
+
>=:;<AAA@?>9999,4>;994@@59;
@HQ5V5:00288:00304
TGATACGTCTCCTTCCTTAGTTACTTCA
+
BBB@ABBBBBD@D@@@BABBC?CCCACD
@HQ5V5:00290:00301
TCTCTATGCGCTCCACACTGTCTAAGG
+
444444>;@??992/11//66/.377:
@HQ5V5:00292:00338
ACGCTCGACATGCCCAGGTACAGGAG
+
BBABBB@@ACB@@@69;=>>@AA?BB
@HQ5V5:00294:00340
ACGCTCGACATGCCAGGTACAGGAG
+
?@@BB;;9@99996992444442/7
@HQ5V5:00295:00315
ACGCTCGACATGCCCAGGTACAGGAG
+
CBAAABCDB@BBCC>??=@BBBD@CE
@HQ5V5:00298:00322
ACGCTCGACATGCCCAGGTACAGGAG
+
BB?@@CBBBCBBBA>BB@BBBCC@CA
@HQ5V5:00250:00373
ACGCTCGACATGCCCAGGTACAGGAG
+
CCC@F@CCEDCCCDAAA>ACCDCACB
@HQ5V5:00251:00365
ACGCTCGACATGCCCAGGTACAGGAG
+
BBABBC@AACCCCDACC@CCCCC@BB
@HQ5V5:00251:00366
ACGCTCGACATGCCCAGGTACAGGAG
+
BBABBC@AADCCCD@BB=>>>99599
@HQ5V5:00253:00388
ACGCTCGACATGCCCAGGTACAGGAG
+
BC???BBCCBCCCC>BB?BBBBC@CC
@HQ5V5:00254:00384
AGCACTGTAGCTGTCACTAGTTACTTGT
+
BBCDCBC@?A<<=CDDCCDCC@AAA:;<
@HQ5V5:00258:00353
ACGCTCGACATGCCCAGGTACAGGAG
+
BBA@ABBCCCCBBB=BB@BBCCC@CC
@HQ5V5:00261:00373
ACGAGTGCGTTCCCCATGTCGTAGGTACTC
+
@>?BBBBBAB?CCD:E;<;@BA>><>;9;A
@HQ5V5:00268:00369
CGTGTCTCTAGGCACAGGATTTTGTGTAG
+
@@AADDBC@@A::;CCDBCDEE:CCCBDD
@HQ5V5:00272:00364
ACGCTCGACATGCCCAGGTACAGGAG
+
BB>@@?BBC::<CC?@@=ABCCCBDC
@HQ5V5:00273:00390
ACGCTCGACATGCCCAGGTACAGG
+
9<CDDBBB@:988819969>@@@?
@HQ5V5:00277:00387
ACGCTCGACATGGCCCAGGTCCAGGAG
+
AB>@@BA@<:11,1>81133>:BC@CC
@HQ5V5:00280:00363
ACGCTCGACATGCCCAGGTACAGGAG
+
CB@@ABDCCCBAAB>???BBCDCACB
@HQ5V5:00284:00373
ACGCTCGACATGCCCAGGTACAGGAG
+
BB???BBDCBCB@C7;;=?AABC@EA
@HQ5V5:00285:00352
ACGCTCGACATGCCCAGGTACAAGGAG
+
BBAACBAA?@;444-;?<?A;<9<@BB
@HQ5V5:00285:00378
ACGCTCGACATGCCCAGGTACAGGAG
+
BB??@BBCCCBBCB<@@=@>@CDBGC
@HQ5V5:00285:00394
ACGCTCGACATGCCCAGGTACAGGAGA
+
BB@AABBCDECCCI@CC<<;AAB8=<A
@HQ5V5:00292:00376
ACGCTCGACATGCCCAGGTACAGGAG
+
BAAAABBCCCBB?B:>>>??@CCACB
@HQ5V5:00292:00396
ACGCTCGACATGCCCAGGTACAGGAG
+
B@@ACCAAACCCCC:<<=@@AFDCCC
@HQ5V5:00293:00395
ACGCTCGACATGCCCAGGTACAGGAG
+
BBABBBAA?===>>08969@ACCBCA
@HQ5V5:00295:00355
ACGCTCGACATGCCCAGGTACAGGAG
+
BA>??BCDCBBDDD=AA>??@CC?EB
@HQ5V5:00296:00366
ACGCTCGACATGCCCAGGTACAGGAG
+
BBAAABBCCCCBBD>BC@BCCCC?BB
@HQ5V5:00297:00372
ACGCTCGACATGCCCAGGTACAGGAG
+
BB@AABBCCCBBCD>BB?BBCCC@CB
@HQ5V5:00298:00374
ACGCTCGACATGCCCAGGTACAGGAG
+
BBABBBBBDCCCBB>BB@@@ACF@CA
@HQ5V5:00298:00391
ACGCTCGACATGCCCAGGTACAGGAG
+
BBAABBBBBCBDDC>BB@BBCDC@CA
@HQ5V5:00251:00402
TACTGAGCTACACACACAGAAAAGATTGGT
+
@ABBCDCC?@ABBB@?>@9999/98848=@
@HQ5V5:00252:00422
ACGCTCCGACATGCCCAGATACAGAG
+
?><:11,/:7<ABBCB@@=?9:1110
@HQ5V5:00253:00404
ACGCTCGACATGCCCAGGTACAGGAG
+
CA@@ABCCCCBBCC>AB?ABBBC@CB
@HQ5V5:00253:00439
AGCACTGTAGCTGTCACTAGTTACTTGT
+
@ACCCCBBBCCCBBCECDD:98;AA=BB
@HQ5V5:00254:00444
ACGAGTGCGTTCCCCATGTCGTAGGTACTC
+
?BCBBB?@AEACBC9B;<;>>;00,1111;
@HQ5V5:00256:00408
ACGCTCGACATGCCCAGGTACAGGAG
+
??ABBBBCCBBBCC>A@>@ABBA?AB
@HQ5V5:00261:00404
ACGCTCGAACATGCCCAGGTACAGGAG
+
BB;978/1-1@>>AB>@@=@BBCGCFC
@HQ5V5:00262:00414
TCTCTATGCGCTACCACATGTCTAAGTA
+
4499?>>@<1//1/::7;C@<11=-1//
@HQ5V5:00264:00448
ACGCTCGACATGCCCAGGTACAGGAG
+
BBABBBBBCCEBBB>BB@BBCCDACB
@HQ5V5:00266:00408
ACGCTCGACATGCCCAGGTACAGGAG
+
BB?@@BBBCCCDCEABB?BBBBC@CB
@HQ5V5:00267:00427
TACTGAGCTACACACACAGAAAGATTGGT
+
@@AABCCCBABAB;99999991998;>43
@HQ5V5:00268:00408
ACGCTCGACATGCCCAGGTACAGGAG
+
BC?@@BBB@AACCC>@@=@BBCCACC
@HQ5V5:00268:00439
ATCAGACACGGACACAGCAGAACACAC
+
BBBBBBCBCB>@ABBBCBDBB?BBCBB
@HQ5V5:00270:00411
ACGCTCGACATGCCCAGGTACAGGAG
+
CA@?BBBDBBCDDD>AA>ABCCC@CB
@HQ5V5:00271:00414
ACGCTCGACATGCCCAGGTACAGGAG
+
BBBBBAABCCEGCC?<<:;CHECBBA
@HQ5V5:00271:00434
ACGCTCGACATGCCCAGGTACAGGAG
+
BB???AABBCCBBB???=?BEBC@CB
@HQ5V5:00274:00401
ACGCTCGACATGCCCAGGTACAGGAG
+
BC@??BCCCBCCCC>@?;=;7--+--
@HQ5V5:00274:00422
ACGCTCGACATGCCCAGGTACAGGAG
+
@BCCCBCBB9=88819969999=9?9
@HQ5V5:00276:00418
ACGCTCGACATGCCCAGGTACAGGAG
+
BBAAABBDCCCBDB?BB?BCCCC@CB
@HQ5V5:00278:00408
ACGCTCGACATGCCCAGGTACAGGAG
+
BA@@ABBDCBBBDD>CB@BBCCD@CB
@HQ5V5:00278:00417
ACGCTCGACATGCCGTACA
+
;;CAA>@?@4911,1/6//
@HQ5V5:00279:00432
ACGCTCGACATGCCCAGGTACAGGAG
+
AB@@ABBBBCABCH>9::9BCBC@CC
@HQ5V5:00280:00434
TGATACGTCTCCTTCCTTAGTTACTTCA
+
BBB=@@BBBBB@C@C@C@BBB@BDD?BD
@HQ5V5:00283:00445
ACGCTCGACATGCCCAGGTACAGGAG
+
CB@@ABCDCCBBBB>??=?ACBD@CC
@HQ5V5:00284:00449
ACGCTCGACATGCCCAGGTACAGGAG
+
BBAABBBDCCCBBB>@?=@BBCDCCB
@HQ5V5:00290:00406
ACGCTCGACATGCCCAGGTACAGGAG
+
BAABBB??@?>888099;>?ABBCFG
@HQ5V5:00290:00443
ACGCTCGACATGCCCAGGTACAGGAG
+
BBABBEBACCB===:997:ACCC@CC
@HQ5V5:00291:00409
ACGCTCGACATGCCCAGGTACAGGAG
+
BBABBCBEBCBCCC?@?>@ACBC@CB
@HQ5V5:00292:00448
ACGCTCGACATGCCCAGGTACAGGAG
+
BC?@@BBABCE>@@<9;7;A@AB?BC
@HQ5V5:00293:00402
TCTCTATGCGCTCCACATGTCTAAGGTACTGA
+
BDCD::?BBCCCA6:;;9:11--*,*,,,0/4
@HQ5V5:00293:00413
TCTCTATGCGCTCCACATGTCTAAGGT
+
BBBBA?@BBBCBCEBCCBA?A;97<@A
@HQ5V5:00295:00404
TACTGAGCTACACACACAGAAAGATTGGT
+
@>>>ACCBBBBBBCA:?A884-98868>A
@HQ5V5:00295:00413
ACGCTCGACATGCCCAGGTACAGGAG
+
BB@@ABBDCCBAAA=AA?>?@BB@CB
@HQ5V5:00298:00421
ACGCTCGACATGCCCAGGTACAGGAG
+
BAAAACBDBBCBBC=??=@BBCC@CC
@HQ5V5:00298:00423
ACGCTCGACATGCCCAGGTACAGGAG
+
BBAAABCCCCCBBB=BB?BBCCC?BB
@HQ5V5:00250:00485
ACGCTCGACATGCCCAGGTACAGGAG
+
B?7;;999B99111,11,//19929B
@HQ5V5:00250:00490
ACGCTCGACATGCCCAGGTACAGGAG
+
BA;99;AADBBBCGC<>=<A@AC@BB
@HQ5V5:00253:00469
TGATACGTCTCCTTCCTTAGTTACTTCA
+
BCBAAACBBBDADBC@C@AAA>ABB@BC
@HQ5V5:00255:00463
TCTCTATGCGCTCCACATGTCTAAGGT
+
BBBDAAABCCCCC@DCCBAAAAA>B@C
@HQ5V5:00255:00493
ACGCTACGACATGCCAGGTACAGGAG
+
94><;11/6669//,//,/68;;:;4
@HQ5V5:00257:00466
ATATCGCGGGGGTATGGAAGACTCTATA
+
?@9>?>89999+4:9?8A=ABBBC99<@
@HQ5V5:00257:00473
TAGTATCAGCCCTCGCCATGACGAAGGTATTCC
+
99<<;9AA994-4449<A;<<AAA@B?AA@=@=
@HQ5V5:00262:00477
ACGCTCGACATGCCCAGGTACAGGAG
+
BC>??A9:>GCCCE@;;;<BBCC@CC
@HQ5V5:00269:00483
ACGCTCGACATGCCCAGGTACAGGAG
+
BBABBBABACA=9=9885;@@@B@BB
@HQ5V5:00272:00475
ACGCTCGACATGCCCAGGTACAGGAG
+
BBABBBBEBABCCH?BBB@@@BB?CA
@HQ5V5:00272:00493
ACGCTCGACATGCCCAGGTACAGGAG
+
BB?@@BBBCDCBBB???<>ABBCACC
@HQ5V5:00277:00483
ACGCTCGACTGCCCAGGTACAGGAG
+
BBBBBBBBBCBBB@EC@CBBCC@@@
@HQ5V5:00281:00458
ATCAGACACGGACACAGCAGAACACC
+
BBBBBBBBBB>A>>ABBBC@@=ACC@
@HQ5V5:00282:00491
ACGCTCGACATGCCACGAGATACAGGAGA
+
AB@@@BBDCA?A=++*******,,/58;7
@HQ5V5:00283:00485
CGTGTCTCTAGGCACAGGATTTTGTGTAG
+
B@AADDCC@?@@BCBCD@CDED9BBB?AA
@HQ5V5:00286:00466
ACGCTCGACATGCCCAGGTACAGGAG
+
BBAAABBAABA=@@<@@=?ABCC@DA
@HQ5V5:00287:00489
ACGCTCGACATGCCCAGGTACAGGAG
+
BB?@@BBAAB@===5@><>><11,11
@HQ5V5:00288:00459
ACGCTCGACATGCCCAGGTACAGGAG
+
CB>@?BAABCB@@@<@@=@BBCCADC
@HQ5V5:00288:00497
ATCAGACACGGACACAGCAGAACACAC
+
BBBBBBABBC@BBCB@D@BCC@BBBAA
@HQ5V5:00289:00465
ACGCTCGACATGCCCAGGTACAGGAG
+
BBBBEBBABC@949-8><@BBCCACC
@HQ5V5:00290:00470
ACGCTCGACATGCCCAGGTACAGGAG
+
A;;;A;<<@>@99909924;@?B@CC
@HQ5V5:00290:00494
ACGCTCGACATGCCCAGGTACAGGAG
+
=ABBBCABB::18;611-11<9959@
@HQ5V5:00292:00488
ACGCTCGACATGCCCAGGTACAGGAG
+
BB>@?BBABBBABB7;;59<8--+--
@HQ5V5:00298:00492
ACGCTCGACATGCCCAGGTACAGGAG
+
BAAAABBDCCCBBB>AA<9;;//,11
@HQ5V5:00250:00536
ACGCTCGACATGCCCAGGTACAGGAG
+
CC@AAA@@B<<99@:996999998<C
@HQ5V5:00251:00547
ACGCTCGACATGCCCAGGTACAGGAG
+
BCCBBBBECCABBGC;;;<BBBD@CC
@HQ5V5:00251:00549
TGATACGTCTCCTTCCTTAGTTACTTCA
+
BBBCDBCBAD@<>;><>58488849:99
@HQ5V5:00253:00524
ATCAGAGTCACGGAC
+
B6;<;1//////,//
@HQ5V5:00254:00500
ACGCTCGACATGCCCAGGTACAGGAG
+
CB?A>@<<<CBCBC>@A;>;8--+--
@HQ5V5:00254:00541
ACGCTCGACATGCCCAGGTACAGGAG
+
9<BBB@AACCCBBB>;98;BBAC@CC
@HQ5V5:00255:00510
ACGCTCGACATGCCAGGTACAGGAG
+
BBAA;98?:944424424444;:6/
@HQ5V5:00257:00541
AGCACTGTAGCTGTCACTAGTTACTTGT
+
BCDCCBCCCCD;<>A<=<BAAA>99599
@HQ5V5:00261:00519
ACGCTCGACATGCCCAGGTACAGGAG
+
BB@@A@994:4444-44249944249
@HQ5V5:00263:00541
TCTCTATGCGCTCCACATGTCTAAGGT
+
BBBDBDCBBAB@==A<<9>::11,1:1
@HQ5V5:00264:00517
ACGCTCGACATGCCCAGGTACAGGAG
+
BC@A?A>==?@99919969@CCA?@A
@HQ5V5:00265:00514
ACGCTCGACATGCCCAGGTACAGGAG
+
BA??@CBCCCCB?B=@?>?ABCGBCB
@HQ5V5:00268:00503
TCTCTATGCGCTCCACATGTCTAAGGT
+
BBBDA?@CBCDCC::;@@BBB;::<@B
@HQ5V5:00268:00532
ACGCTCGACATGCCCAGGTACAGGAG
+
CBAABBBBBABDCC>@?=@BBBC@BB
@HQ5V5:00269:00535
CGTGTCTCTAGGCACAGGATTTTGTGTAG
+
BBB@DDCC????EBBBC?DCBB8@BBBBB
@HQ5V5:00270:00507
TCTCTATGCGCTCCACATGTCTAAGGT
+
BBCDA?@BBBCCD?BCBBBAD:::;AC
@HQ5V5:00270:00510
ACGCTCGACATGCCCAGGTACAGGAG
+
AABCBC@@@BCCIH@BB=>><11-11
@HQ5V5:00272:00511
ACGCTCGACATGCCCAGGTACAGGAG
+
BA>??BBBBCCCIH>AF=@BAAB?BC
@HQ5V5:00272:00527
ACGCTCGACATGCCCAGGTACAGGAG
+
BB?@ACBBACBCCC?BA?ABBBD@CA
@HQ5V5:00272:00537
ACGCTCGACATGCCAGGTACAGGAG
+
CBABA9;9@@911-11,/684424:
@HQ5V5:00274:00545
ACGCTCGACATGCCCAGGTACAGGAG
+
BBABBBDECCCBBB?BB?BBCBC@CB
@HQ5V5:00277:00515
ACGCTCGACATGCCCAGGTACAGGAG
+
CA>@?B??ACBBBB<B@?BBBCC@DB
@HQ5V5:00277:00545
AGCACGTAGCTGTCACTAGTTACTTGT
+
@@GCDC::=CCCCBBCDC;;69A=<BC
@HQ5V5:00278:00508
ACGCTCGACATGCCCAGGTACAGGAG
+
BBBBBBAAACB@@C>;;8:AABB@CC
@HQ5V5:00279:00518
ACGCTCGACATGCCCAGGTACAGGAG
+
CB>@=@>>99999@:9959?@@B?BA
@HQ5V5:00282:00542
ACGCTCGACATGCCCAGGTACAGGAG
+
BC???CCCBB@BBB@AA>AABBC@CC
@HQ5V5:00283:00546
ACGCTCGACATGCCCAGGTACAGGAG
+
BBABBCCCCBBBGGBBB?BBCCCBCB
@HQ5V5:00283:00548
TGATACGTCTCCTTCCTTAGTTACTTCA
+
BBB@AABCBBD@B?A?B@BAC@CCC?BD
@HQ5V5:00286:00530
ACGCTCGACATGCCCAGGTACCAGGAG
+
:<;CB@@AAAA@BB<99511/,//77/
@HQ5V5:00287:00507
ACGCTCGACATGCCCAGGTACAGGAG
+
BBAACBBA?;;444-8><>@BCC?BB
@HQ5V5:00287:00511
ACGCTCGACATGCCAGGTACAGGAG
+
BB?@=A;;<>>99599;999BC@CC
@HQ5V5:00287:00547
ACGCTCGACATGCCCAGGTACAGGAG
+
BC@?@B@@AB@===:@><>><11,11
@HQ5V5:00289:00522
ACGCTCGACATGCCCAGGTACAGGAG
+
BB?@@B@@ACC@@@<@@=?@ABCBDC
@HQ5V5:00290:00543
ACGAGTGCGTTCCCCATGTCGTAGGTACTC
+
BBBBBBBBA>6:44/9991<<<00,01//4
@HQ5V5:00292:00503
ACGCTCGACATGCCCAGGTACAGGAG
+
BA@A@CBBBBA@@@19959>>ACACB
@HQ5V5:00292:00544
TACTGAGCTACACACAACAGAAAGAATAGTG
+
9;9;A@9=8=4849/1,11///+/8,.3331
@HQ5V5:00294:00506
ACGAGTGCGTTCCCCATGTCGTAGGTACTC
+
CC>ABBBBCC?BB@6?;<;?@@88489447
@HQ5V5:00296:00542
ACGCTCGACATGCCCAGGTACAGGAG
+
CAABBBBBECCBBB>?@=@BBCCACC
@HQ5V5:00297:00513
ACGCTCGACATGCCCAGGTACAGGAG
+
C<;<<CBBDEBBBB<<<9;BBCABCF
@HQ5V5:00298:00521
ATATCGCGAGGGTAGTGGAAG
+
9:;;AA>@<9919999;:88-
@HQ5V5:00250:00558
ACGCTCGACATGGCCCAGGTACAGGAG
+
BB999?>B@>>>59919959?@@B@CA
@HQ5V5:00250:00559
ACGCTCGACATGCCCAGGTACAGGAG
+
==;:;;AA@>@>>>:9969999C@CG
@HQ5V5:00254:00551
AGCACTGTAGCTGTCACTAGTTAATTGT
+
AADDCCBBBCBBBBCBCCC?=;?7:6;A
@HQ5V5:00255:00559
ACGCTCGACATGCCCAGGTACAGGAG
+
BBABBCCCCCCBAB>@@=@BCCC@CB
@HQ5V5:00256:00556
ACGTCGACATGCCCAGGTACAGGAGACT
+
<<@@A>;99?9991996<BCBC@AA@CC
@HQ5V5:00256:00570
ACGCTCGACATGGCCAGGTACAGGAG
+
BB;<=AA@@111-1-11,11DCD@FB
@HQ5V5:00256:00584
ACGCTCGACATGCCCAGGTACAGGAG
+
BCDCC@@@B:;;9@:9;:;A@ACDDC
@HQ5V5:00258:00568
AACGCTCGACATGCCCAGGTACAGGAG
+
:8;BABBAAA>>>>>:9969?ABA?B@
@HQ5V5:00258:00575
ACGCTCGACATGCCCAGGTACAGGAG
+
<9@BBBCCB;99>>19969@BCCCGA
@HQ5V5:00260:00555
TCTCTATGCGCTCCACATGTCTAAGGT
+
BBBBEBBCBCEBC@BCBCBBAAA@C@C
@HQ5V5:00260:00557
ACGCTCGACATGCCCAGGTACAGGAG
+
BA?@?B?AACCBBB>BC@AAA;;9;B
@HQ5V5:00261:00579
ATATCGCGAGGGTATGGAAGACTCTATA
+
BAABCA>=:;;79?>@8<;<CA?A:777
@HQ5V5:00262:00559
ACGCTCGACATGCCCAGGTACAGGAG
+
BAABAB??ACCBBC>BB?BBDCDCBB
@HQ5V5:00264:00585
ACGCTCGACATGCCCAGGTACAGGAG
+
BB?@@???DBBBBC@@A>ACCCCACC
@HQ5V5:00265:00561
ACGCTCGACATGCCCAGGTACAGGAG
+
BB@AABCCCCBAAA=AB@CCBDC@BB
@HQ5V5:00265:00567
CGTGTCTCTAGGCACAGGATTTTGTGTAG
+
BBB@BDCC@@?>?BBBC@CCFC:CCCAEE
@HQ5V5:00265:00576
ACGCTCGACATGCCCAGGTACAGGAG
+
BA@@AAAACCCBCCAA@>@CCCD@CC
@HQ5V5:00265:00578
ACGCTCGACATGCCCAGGTACAGGAG
+
BBABBBAACBABBCA@?=@CCCD@CC
@HQ5V5:00266:00572
TAGTATCAGCCTCGCCATGACGAAGGTATTCC
+
BBD@DADAA@@==9959;=<?11,1:1//,42
@HQ5V5:00267:00567
ACGCTCGACATGCCAGT
+
B>;;;;99D<1--+,,,
@HQ5V5:00269:00559
ACGCTCGACATGCCCAGGTACAGGAG
+
BBBB==;;<;<CBC>AA>BAAAA?CA
@HQ5V5:00269:00564
ACGCTCGACATGCCCAGGTACAGGAG
+
BBABA?AA;<<AAA<;;8;ABBBBCB
@HQ5V5:00269:00588
ACGCTCGACATGCCCAGGTACAGGAG
+
BB@@@9;;BBB@@A<;;;<CCCCDCA
@HQ5V5:00270:00561
ACGCTCGACATGCCCAGGTACAGGAG
+
D@@@ACBCCCCCCD@CC?BBCCDAEB
@HQ5V5:00270:00582
ACGCTCGACATGCCCAGGTACAGGAG
+
BB@ABBBAA?>===:@A?@?ADD@CC
@HQ5V5:00272:00591
ACGCTCGACATGCCCAGGTACAGGAG
+
BB@@@BBDCDBDDD>AA?BCCCC@CB
@HQ5V5:00273:00569
ACGCTCGACATGCCCAGGTACAGGAG
+
BCABBBAAACBB@B>BB?BBBCJ@CB
@HQ5V5:00273:00585
ACGCTCGACATGCCCAGGTACAGGAG
+
BB>?@BBECCCBBB?BA?BBCCD@CB
@HQ5V5:00274:00564
CGTGTCTCTAGGCACAGGATTTTGTGTAG
+
BBCCEDBB@@@>;99@@=@ACC9BBBBBC
@HQ5V5:00274:00595
ACGCTCGACATGCCCAGGTACAGGAG
+
BBABBBBBCCCBDD>BDABBBCC@BB
@HQ5V5:00275:00576
ACGCTCGACATGCCCAGGTACAGGAG
+
CBABBC@AACCBBB<<;8<AACDDDB
@HQ5V5:00275:00586
ACGCTCGACATGCCCAGGTACAGGAG
+
BB>??BBDCCCDCC=AA>A@BBC@CB
@HQ5V5:00276:00577
ACGCTCGACATGCCCAGGTACAGGAG
+
BA???BBCB@BBDE@A@>?ABBC@CD
@HQ5V5:00277:00562
ACGCTCGACATGCCCAGGTACAGGAG
+
@ACBBBAAA@ACBD>AA=@BACD@CB
@HQ5V5:00281:00573
ACGCTCGACATGCCCAGGTACAGGAG
+
CA@@@@<9<D@A::58924:9BBAEC
@HQ5V5:00286:00579
ACGCTCGACATGCCCAGGTACAGGAG
+
CBAABBBA???88809>;@@BCD@CB
@HQ5V5:00289:00586
TAGTATCAGCCTCGCCATGACGAAGGTATTCC
+
BBB@@ADBBA?==99599@?@9964;994282
@HQ5V5:00289:00589
ACGCTCGACATGCCCAGGTACAGGAG
+
BE9:;B;99A@999199<?ABFECCC
@HQ5V5:00292:00568
ATATCGCGAGGGTATGGAAGACTCTATA
+
BBAAEBBBCDD?BB>@797;;;?A::;?
@HQ5V5:00292:00588
TACTGAGCTACACACAACAGAAAGATTGGT
+
B?AACBBB998=1111,1<111,/4377;;
@HQ5V5:00297:00561
ACGCTCGACATGCCCAGGTACAGGAG
+
BE>?>B@@@@>>>>:@@>ABBFFCCD
@HQ5V5:00254:00618
ACGAGTGCGTTCCCCATGTCTA
+
@ABBBBCA@@>@@@01,****,
@HQ5V5:00262:00627
ACGCTCGACATGCCCAGGTACAGGAG
+
@@?==489999999048248;;C?A:
@HQ5V5:00263:00623
ACGCTCGACATGCCAGGTACAGGAG
+
AACCC;9999911,//,//8446:B
@HQ5V5:00268:00618
ACGCTCGACATGCCCAGGTACAGGAG
+
CCCCBB<;999@@@:9959>>@A>AA
@HQ5V5:00268:00638
ACGCTCGACATGCCCAGGTACAGGAG
+
BBAAABBBBAB>>?<@C@BBCCC?BA
@HQ5V5:00271:00629
ATCAGACACGGACACAGACAGAACACAAC
+
CGDCDBA98924499@9449445444424
@HQ5V5:00273:00636
ACGCTCGACATGCCCAGGTACAGGAG
+
BBAABBABCCCCBB>B?<99<@A8<<
@HQ5V5:00274:00618
ACGCTCGACATGCCCAGGTACAGGAG
+
BB??@C@?ACBB@B=B@>BBBCD@CC
@HQ5V5:00274:00636
TCTCTATGCGCTCCACATGTCTAAGGT
+
DCCC::<CCDEAC@CBBB@9:<<8<B<
@HQ5V5:00277:00616
ACGCTCGACATGCCCAGGTACAGGAG
+
BB8:9B@AABBBBD>AA=@BABB?AA
@HQ5V5:00280:00615
CGCTCGACATGCCCAGGTACAGGAGACTG
+
AABCCCCCCBEBB>CB@;:;;:5;:::CC
@HQ5V5:00280:00643
TAGTATCAGCCTCGCCATGACGAAGGTATTCC
+
@@C;;<EC<<;;@@>6;9>>>9954=;;;CD?
@HQ5V5:00280:00645
ACGCTCGACATGCCCAGGTACAGGAG
+
?@@BB@@@A?=9991995944449:4
@HQ5V5:00281:00640
ACGCTCGACATGACCCAGGT
+
9=<CDB@@>111---*,22*
@HQ5V5:00282:00617
ATCAGACACGGACACAGCAGAACACAC
+
BBBCCCBBBC7;<<<AACCCD@CGCBB
@HQ5V5:00287:00622
ACGCTCGACATGCCCAGGTACAGGAG
+
BB8::C??@A@99909><ABCCCBCC
@HQ5V5:00296:00606
ATATCGCGAGGGTATGGAAGACTCTATA
+
BA@@@BA<91A-1111,/,//.4468:A
@HQ5V5:00296:00621
AGCACTGTAGCTGTCACTAGTTACTTGT
+
;<@BADDBBBBBA@A>9<<@@=ACC=AE
@HQ5V5:00256:00653
ACGCTCGACATGCCCAGGTACAGGAG
+
BBBBB???@AA@@B:9959999BADC
@HQ5V5:00259:00667
ACGCTCGACATGCCCAGGTACAGGAG
+
@@BBA9;<A@@BBB>BB?BBCCC=A@
@HQ5V5:00263:00693
ACGCTCGACATG
+
443/1---,,,/
@HQ5V5:00264:00662
ACGCTCGACATGCCCAGGTACAGGAG
+
BBBBB??@CCBBBB>;:;<CCEE@CB
@HQ5V5:00264:00690
ACGCTCGACATGCCCAGGTACAGGAG
+
@>>>>499999>>>:@A>@BA>?599
@HQ5V5:00265:00676
ACGCTCGACATGCCCAGGTACAGGAG
+
@>>>>49<@A@ABB?<<899@99699
@HQ5V5:00267:00690
ACGCTCGACATGCCCAGGTACAGGAG
+
?>??=4<99999<<:<CA@@999699
@HQ5V5:00268:00671
ACGCTCGACATGCCCAGGTACAGGAG
+
BBBBBAAACEBBAA=;9;<CBCC@CC
@HQ5V5:00269:00676
ACGCTCGACATGCCCAGGTACAGGAG
+
BB??BBBBBA@BBBABB>BBBCE@CB
@HQ5V5:00271:00672
ACGCTCGACATGCCCAGGTACAGGAG
+
BABBBFA@CECBBA?BC@??AAA?BB
@HQ5V5:00272:00656
ACGCTCGACATGCCCAGGTACAGGAG
+
AA@BCCAAACCCCE@BB?BBA@@=;9
@HQ5V5:00272:00692
ACGCTCGACATGCCCAGGTACAGGAG
+
B=7:99<;BBBCCC@DB?B@BAA>AA
@HQ5V5:00274:00654
ACGCTCGACATGCCCAGGTACAGGAG
+
ABA@BB@AABBCCC=BB?BBBCC@BB
@HQ5V5:00278:00692
ACGCTCGACATGCCCAGGTACAGGA
+
BB@@@:::DC??@D@CB=::<@@>A
@HQ5V5:00259:00703
TCTCTATGCGCTCCACATGTCTAAGGT
+
@?@A@<99CCBA@211/,,,,//,/,/
@HQ5V5:00270:00739
ACGCTCGACGATGCCAGGTACA
+
89348894////,,*,,*,//4
@HQ5V5:00271:00706
TACTGAGCTACACACACAGAAAGATTGGT
+
BB@@@@A@?@@@ABBC@;;;?:>@@=@?B
@HQ5V5:00277:00741
CTTGTCTCTTGGCACAGGATTTGTGTAGAGGC
+
BB9<>ACCA@C@BBBAD?8::-7=??>=;:24
@HQ5V5:00279:00708
TGATACGTCTCCTTCCTTAGTTACTTCA
+
BBB>>@CCCB@@CAC@C@BCC?CBB?BC
@HQ5V5:00283:00731
ACGCTCGACATGCCCAGGTACAGGAG
+
C@8;;CCBCCCBBB<A@<??@@@CBB
@HQ5V5:00283:00748
ACGCTCGACATGCCCAGGTACAGGAG
+
=;;;9BBAAAACDA:>>;>>999699
@HQ5V5:00286:00712
ACGAGTGCGTTCCCCATGCTCGTAGGTACTC
+
BB<@@<49@@5999,44444849331177;<
@HQ5V5:00287:00744
ACGCTCGACATGCCCAGGTACAGGAG
+
=;;99@?@ACBAA@:9969>444244
@HQ5V5:00289:00703
TCTCTATGCGCTCCACATGTCTAAGGT
+
BCDD?<=DCEDCC?A9;;BAA@A=A?C
@HQ5V5:00289:00729
ACGCTCGACATGCCCAGGTACAGGAG
+
CB;<;@A@@>>9880842434449:=
@HQ5V5:00291:00724
ACGCTCGACATGCCCAGGTACAGGAG
+
BBABBB@9991111-1/,//499:DC
@HQ5V5:00294:00711
ATCAGACACGGACACAGCAGAACACAC
+
BDCC@@BBBB79;>;91A<--+,20**
@HQ5V5:00295:00745
ACGCTCGACATGCCCAGGTACAGGAG
+
B;;<<@A@BA@>>>:>>6984948@=
@HQ5V5:00300:00026
ATCAGACACGGACACAGCAGAACACAC
+
BBBBBBACBA?ABCCCBBBCA@AAA??
@HQ5V5:00302:00010
ACGCTCGACATGCCCAGGTACAGGAG
+
B@@ABCBCCCCCCC>@@=@BCAA@AC
@HQ5V5:00311:00004
TGATACGTCTCCTTCCTTAGTTACTTCA
+
BB@BBCCCBBB@BAB@B@BBB?BBC@CD
@HQ5V5:00311:00005
TCTCTATGCGCTCCACATGTCTAAGGT
+
BBCCCDBBBBCBB@BBBBCCDBB@CBC
@HQ5V5:00311:00038
ACGAGTGCGTTCCCCATGGTCGTAGGTACTC
+
BCABCCBB@@>AHH:CCCABBC@<>?::;BA
@HQ5V5:00312:00021
ACGCTCGACATGCCCAGGTACAGGAG
+
CBBB@@@BCCCBBB<9;59?@@A?BC
@HQ5V5:00314:00033
ACGCTCGACATGCCCAGGTACAGGAG
+
CBBBA@ABCAAAAB?;;8;;<<BCBA
@HQ5V5:00315:00022
ACGCTCGACATGCCCAGGTACAGGAG
+
BEABABBDCDDCCB>??=?ACCC@CC
@HQ5V5:00315:00031
CGTGTCTCTAGGCACCAGGATTTTGTGTAG
+
994444444442444249:4444,//////
@HQ5V5:00316:00041
ACGAGTGCGTTCCCCATGTCGTAGGTACTC
+
CB>?BCCDCD@CDD:B9;9?B@@@?@AAAC
@HQ5V5:00318:00004
ACGCTCGACATGCCCAGGTACAGGAG
+
BAABBBBBBCCCDD>;;;<CCCCACC
@HQ5V5:00323:00004
ATATCGCGAGGGTATGGAAGACTCTATA
+
A@B@@@AA@@A<@BC@5;59>>887717
@HQ5V5:00328:00029
ACGCTCGACATGCCCAGGTACAGGAG
+
CBAABBBBC<=<BB>9;89@@ABABE
@HQ5V5:00330:00035
ACGCTCGACATGCCCAGGTACAGGAG
+
BAABEBBECCCCCC>@?=@BBCD@CC
@HQ5V5:00331:00036
ACGCTCGACATGCCCAGGTACAGGAG
+
BA@ABBCDBB@9996;=<?ABJC@CB
@HQ5V5:00331:00041
ACGCTCGACATGCCCAGGTACAGGAG
+
BAABCBBBBCCB@B<@@=;;<BCAEC
@HQ5V5:00337:00032
TACTGAGCTACACACACAGAAAGATTGGT
+
BAAABCCBBBBBBBCB=@994-8<<<?@C
@HQ5V5:00337:00039
ACGCTCGACATGCCCAGGTACAGGAG
+
BA@BBCDDCBCB@@=@A>BBCCC@CB
@HQ5V5:00339:00022
ACGCTCGACATGCCCAGGTACAGGAG
+
CBABBBBDCCCDCC>AA?BBCCC@CA
@HQ5V5:00345:00045
TAGTATCAGCCTCGCCATGACGAAGGTATTCC
+
AACBABCA@@=999959@@999969;944242
@HQ5V5:00347:00004
ACGCTCGACATGCCCAGGTACAGGAG
+
HA@@??@AACCDCE>AA=@AAAB?BA
@HQ5V5:00307:00055
ACGCTCGACATGCCCAGGTACAGGAG
+
BAAABBBCCCCBBB?BB@BBBCD@CB
@HQ5V5:00308:00063
ACGCTCGACATGCCCAGGTACAGGAG
+
BBABAB??ACCCCCACC?BFCCC@CA
@HQ5V5:00310:00059
ACGCTCGACATGCCCAGGTACAGGAAG
+
CBABCCCCCCCCCC>BB=?<8--+-+-
@HQ5V5:00311:00097
ACGCTCGACATGCCCAGGTACAGGAGG
+
BB??@CDDCCBDDD?BE@BBCDD@CB@
@HQ5V5:00314:00058
ACGCTCGACATGCCCAGGTACAGGAG
+
BCB??>@AACCCDD>@@:;;@@ECC<
@HQ5V5:00322:00072
CGTGTCTCTAGGCACAGGATTTTGTGTAG
+
BBBBDDCBAAA@BBB=9<4444,;?>CBB
@HQ5V5:00326:00059
ACGCTCGACATGCCCAGGTACAGGAG
+
BE?@@BCCCCCCGH@A??@BCCC@CB
@HQ5V5:00328:00057
ATATCGCGAGGGTATGGAAGACTCTATA
+
BBBBCBB@AAD@A;992459@>@>777=
@HQ5V5:00329:00052
ACGCTCGACATGCCCAGGTACAGGAG
+
C@@@@@;;=BBCCG>B@=<;<BC>A=
@HQ5V5:00341:00094
ACGCTCGACATGCCCAGGTACAGGAG
+
BE?@@BBABCCBBB=BB@ABCCC@CB
@HQ5V5:00301:00116
ATATCGCGAGGGTATGGAAGACTCTATAGAGGA
+
BAAABBB??AB>A;@@7;7;>>>?777=77747
@HQ5V5:00305:00124
TACTGAGCTACACACACAGAAAGATTGGTG
+
BAAABCDBBBBBBBCCBB;;;7;??;@@CB
@HQ5V5:00305:00133
CGTGTCTCTAGGCACAGGATTTTGTGTAG
+
BB@@CDBC???@CBBBC?@A==6@=ABDC
@HQ5V5:00308:00148
ACGCTCGACATGCCCAGGTACAGGAG
+
BBCBBCBABCCB@B?;959>@99699
@HQ5V5:00309:00147
ACGCTCGACATGCCCAGGTACAGGAG
+
ABBBBBBBCCE==:98859>A99699
@HQ5V5:00310:00129
ACGCTCGACATGCCAGATACAGGA
+
9;7444994444424444344:94
@HQ5V5:00311:00113
ACGCTCGACATGCCCAGGTACAGGAG
+
BBABBBBABCB=A><9;7;BBBCADC
@HQ5V5:00312:00103
TCTCTATGCGCTCTACATGTCTAAGGT
+
CCCCA@ABC@AADCBAA@CBB;;9=@A
@HQ5V5:00313:00107
ACGCTCGACATGCCCAGGTACAGGAG
+
BBAABBBDCBBBCC>@@=@BCCC@CC
@HQ5V5:00313:00125
ACGCTCGACATGCCCAGGTACAGGAG
+
ABABBBBEBBB=9954459@A?C?AC
@HQ5V5:00313:00138
CGTGTCTCTAGGCACAGGATTTTGTGTAG
+
BBBABCDC;;<?DCBCC@@B?B/99>>??
@HQ5V5:00316:00103
ACGCTCGACATGCCCAGGTACAGGAG
+
ABABBCBDCCCBBA:997:@A@B@CA
@HQ5V5:00317:00105
ACGCTCGACATGCCCAGGTACAGGAG
+
BB?@@BBBBCBCHH>@@=>BBAB?CC
@HQ5V5:00317:00107
CGTGTCTCTAGGCACAGGATTTTGTGTAG
+
BABBCCCCDCB@A?>4969999/9DAAGH
@HQ5V5:00318:00146
ACGCTCGACATGCCCAGGTACAGGAG
+
BAAABBBCCBCB@B>9958>>>@=@A
@HQ5V5:00323:00133
ACGCTCGACATGCCCAGGTACAGGAG
+
BBAAACABACCDCD=AA?BBCCCBCB
@HQ5V5:00324:00130
ACGCTCGACATGCCCAGGTACAGGAG
+
BB>@?BA?AEBC>>811,11111,1A
@HQ5V5:00324:00133
ACGCTCGACATGCCCAGGTACAGGAG
+
BA@ABBBBBCBDCC>9978>@>@>AC
@HQ5V5:00324:00143
ACGCTCGACATGCCCAGGTACAGGAG
+
BC?@?B@@ACCCCE>;;8:AA@A?AC
@HQ5V5:00325:00147
ACGCTCGACATGCCCAGGTACAGGAG
+
BA???BBDBCBCDC>@A=?ACCC@CC
@HQ5V5:00328:00147
ACGCTCGACATGCCCAGGTACAGGAG
+
BBAAABAAABECCC>@?<99;AB?CC
@HQ5V5:00329:00143
ACGCTCGACATGCCCAGGTAACAGGAG
+
BBBBBCBBBCB?::5//,11-1??:@C
@HQ5V5:00330:00141
AGCACTGTAGCTGTCACTAGTTACTTGT
+
?ACDCCBBBBCBBCCCB@C9;8=CA=AD
@HQ5V5:00331:00127
ACGCTCGACATGCCAGGTAT
+
843448:44////,,*)***
@HQ5V5:00333:00142
ACGCTCGACATGCCCAGGTACAGGAG
+
119=AACCCCC?AB>;958>@9<;=C
@HQ5V5:00338:00107
ACGCTCGACATGCCCAGGTACAGGAG
+
BB@AABBCCCBBBB>??=?BCCCACC
@HQ5V5:00338:00111
TAGTATCAGCCTCGCCATGACGAAGGTATTCC
+
@@A<<:EDCDA?:<==B;<<?11-/,///7:;
@HQ5V5:00338:00124
ACGCTCGACATGCCCAGGTACAGGAG
+
BA??@BBBBBCCCC>??>?BCCC@CC
@HQ5V5:00340:00108
ACGCTCGACATGCCCAGGTACAGGAG
+
BBAAABCDBCBDCC?A@>?BCCD@CC
@HQ5V5:00341:00113
ACGCTCGACATGCCCAGGTAGTCAGGA
+
BBBCB9;9@99111-1-*,,,,,/6,.
@HQ5V5:00341:00118
ACGCTCGACATGCCCAGGTACAGGA
+
AB?@?BBBBCCCCC>@A=@BCCCBC
@HQ5V5:00343:00137
ACGCTCGACATGCCCAGGTACAGGAG
+
B?>A@BBAEBCEEC@CC?BACCC@CE
@HQ5V5:00346:00125
ATCAGACACGGACACAGCAGAACACAC
+
BBBBBBCCCB?AACCBDBB999;CBBC
@HQ5V5:00348:00119
ACGCTCGACATGCCCAGGTTACAGGAG
+
BBAAB@@AABBBBD<@@8:6899;6:9
@HQ5V5:00303:00174
ACGCTCGACATGCCCAGGTACAGGAG
+
BB@@@BBBBCCAAA=@=;>=>995<<
@HQ5V5:00305:00154
ACGAGTGCGTTCCCCATGTCGTAGGTACTC
+
@>?ABBBBEC@DDD9B999BCC@A=@:<<C
@HQ5V5:00306:00192
ACGCTCGACATGCCCAGGTACAGGAG
+
BB@@ABBBBCBBBB>BB@BBCCC?BB
@HQ5V5:00308:00150
ACGCTCGACATGCCCAGGTACAGGAG
+
BBABBABBBBCCCC>@@8;<ABDBDB
@HQ5V5:00308:00160
ACGCTCGACATGCCCAGGTACAGGAG
+
?ACCCCBBB=@>>>:99599999294
@HQ5V5:00311:00171
ATCAGACACGGACACAGCAGAACACAC
+
BBBB@>;A;;89?@@999>>><>9983
@HQ5V5:00312:00182
ACGCTCGACATGCCCAGGTACAGGAG
+
BBAAABBBCDCBB?=@?89;CCGBBB
@HQ5V5:00314:00195
ACGCTCGACATGCCCAGGTACAGGAG
+
BBABBBAAACBDCC>>>7:;>?A>BC
@HQ5V5:00318:00196
TAGTATCAGCCTCGCCATGACGAAGGTATTCC
+
BBD::>FAAABCBBB?B=>99<A?@?@@A7<5
@HQ5V5:00320:00162
ACGCTCGACATGCCCAGGTACAGGAG
+
BAABABBCBCBDCC>9989CCBC@CB
@HQ5V5:00321:00152
ACGCTCGACATGCCCAGGTACAGGAG
+
BBAABBBCCCCA>A=998:CCCC@CA
@HQ5V5:00323:00177
TCTCTATGCGCTCCACATGTCTAAGGT
+
BBBDA?>BBBCBC@BFCBA@A@B>B@G
@HQ5V5:00325:00161
ACGCTCGACATGCCCAGGTGACAGGAG
+
BBABBA??@@@@@@:885999999?AB
@HQ5V5:00325:00180
ACGCTCGACATGCCCAGGTACAGGAG
+
BA@ABCBCCDCBBB=AA998;11-11
@HQ5V5:00325:00188
ACGCTCGACGATGACCAGTACAGAG
+
8;8999994//////,///444444
@HQ5V5:00325:00196
TCTCTATGCGCTCCACATGTCTAAGGT
+
BBCDA?@CBBEAA@CB=9;99992924
@HQ5V5:00327:00159
ACGCTCGACATGCCCAGGTACAGGAG
+
CAAAABBBCCCBCB>BB>99;CDACB
@HQ5V5:00327:00180
ACGCTCGACATGCCCAGGTACAGGAG
+
BB?@ABBBCBBCBC?9989:;AB?BB
@HQ5V5:00328:00177
ACGCTCGACATGCCCAGGTACAGGAG
+
BAAABBBCBCBDCC>>?<99;BC@CC
@HQ5V5:00329:00188
ACGCTCGACATGCCCAGGTACAGGAG
+
BA???BBDCBBDCC>>?<99;AB?BB
@HQ5V5:00330:00179
ACGCTCGACATGCCCAGGTAACAGGAG
+
BCCDBBBA@>>111-11,11,14;:B9
@HQ5V5:00330:00180
ACGCTCGACATGCCCAGGTAACAGGAG
+
ABBCB?AACBBA>>:9859959AB?CB
@HQ5V5:00333:00183
ACGCTCGACATGCCCAGGTACAGGAG
+
BBBBBBBBCCCB@@=99899B@ACBA
@HQ5V5:00333:00197
TCTCTATGCGCTCCACATGTCTAAGGT
+
BBCDA?>BBBCCD@CBDBAAA@A@C@C
@HQ5V5:00334:00156
ACGCTCGACATGCCCAGGTATCCAGGA
+
ACCCCABBB?@899199511,,*,,*,
@HQ5V5:00341:00161
ACGCTCGACATGCCCAGGTACAGGAG
+
CA@AABBCCDCBBB=AA>AACCD@CB
@HQ5V5:00344:00156
TGATACGTCTCCTTCCTTAGTTACTTCA
+
AAABBCCCDAA?ABCAB@B:85999644
@HQ5V5:00346:00157
ACGCTCGACATGCCCAGGTACAGGAG
+
BAAAABBDCDC???<>A?AACDD?BB
@HQ5V5:00347:00159
ACGCTCGACATGCCCAGGTACAGGAG
+
CBABB@AACCCCCC<@>;>9444244
@HQ5V5:00347:00187
ACGCTCGACATGCCCAGGTACAGGAG
+
BBAAACAAACBDDD?BB?BBDGC@CB
@HQ5V5:00349:00193
ACGCTCGACATGCCCAGGTACAGGAG
+
ABABB?@@BBB=9998851111;:<1
@HQ5V5:00302:00223
ACGCTCGACATGCCCAGGTACAGGAG
+
B::;BCBAA@@99919?;>?;11,//
@HQ5V5:00307:00217
TCTCTATGCGCTCCACATGTCTAAGGT
+
BCCD:;;CCCECF@ABA9499>>;=99
@HQ5V5:00310:00208
ACGCTCGACATGCCCAGGTACAGGAG
+
BBAAABBCBCCBBB???=@BBBJACC
@HQ5V5:00312:00230
ACGCTCGACATGCCCAGGATACAAGGGTAAG
+
BCABBBAAACC>@@811---*((((((**)*
@HQ5V5:00314:00237
ACGCTCGACATGCCCAGGTTACAGGAG
+
BA????A?CCC>>>6::,1-1111:@@
@HQ5V5:00315:00241
ACGCTCGACATGCCCAGGTTAC
+
C;;;;@@>>AA111,11,1;=8
@HQ5V5:00316:00219
ACGCTCGACATGCCCAGGTACAGGAG
+
?BBCC?BBB9=111,11-11<@@599
@HQ5V5:00316:00227
ACGCTCGACATGCCCAGTACAGGAG
+
?ACCCBCBB:9/11,1111,//,//
@HQ5V5:00318:00238
ACGCTCGACATGCCCAGGTACAGGAG
+
CB>@@ABBBBCCCD<;859?999644
@HQ5V5:00320:00207
ACGCTCGACATGCCCAGGTACAGGAG
+
BB>@@B@@ACCBAA<88599999599
@HQ5V5:00320:00240
ACGCTCGACATGCCCAGGTACAGGAG
+
BB@??B@@ACCCCC>;;58>999694
@HQ5V5:00322:00240
ACGCTCGACATGCCCAGTC
+
;<;;9@@>9999//+/,,,
@HQ5V5:00323:00247
ACGCTCGACATGCCCAGGTACAGGAG
+
BBAABBABBDCCCB=@=9489>><?A
@HQ5V5:00324:00218
ACGCTCGACATGGCCCAGGTACAGGAG
+
CB8;;CAAAC@>588199699444244
@HQ5V5:00326:00238
AGCACTGTAGCTGTCACTAGTACTTGT
+
BBCCCCCCBCCBBCCBCCC@BA<<;;C
@HQ5V5:00326:00243
ACGCTCGACATGCCCAGGTATCAGGTAAGA
+
99344=ABBBABAB:99584....,..,.3
@HQ5V5:00327:00213
TAGTATCAGCCTCGCCATGACGAAGGTATTCC
+
BBB::>EBBBBBBBB?@;;;/11,/56//,49
@HQ5V5:00328:00239
TCTCTATGCGCTCCACATGTCTAAGGTACTG
+
BBBDBAACCCF;;:9>>?<==BBA@?994;4
@HQ5V5:00329:00230
ACGCTCGACATGCCCAGGTACAGGAG
+
BBAABBBBBCBDCC>9978899>=@B
@HQ5V5:00330:00214
ACGCTCGACATGCCCAGGTACAGAG
+
BBAABBBDCAA;886//-1-*,,,,
@HQ5V5:00331:00205
ACGCTCGACATGCCCAGGTACGAG
+
BBBCBB@AABBB@@611--*((((
@HQ5V5:00332:00217
ACGCTCGACATGCCCAGGTACAGGAG
+
BAAAABCDCBBDBB>99588999699
@HQ5V5:00332:00229
ACGCTCGACATGCCCAGGTACAGGAG
+
BB??@CBEBBBBCC>?@>??@@CB<<
@HQ5V5:00332:00231
ACGCTCGACATGCCCAGGTACAGGAG
+
BBAAABBCBBBBCD?998:?==@>AA
@HQ5V5:00333:00248
TAGTATCAGCCTCGCCATGACGAAGGTATTCC
+
CBB?@ACBBBABCBE?BBA@B:4295994242
@HQ5V5:00334:00215
ACGTCGACATGCCCAGGTACAGGAGATAGGC
+
=@?@A;<<AACCFACC@B;118+--,***),
@HQ5V5:00335:00206
ACGCTCGACATGCCAGTAG
+
?A@CCABA@11--+-****
@HQ5V5:00337:00239
ACGCTCGACATGCCCAGGTACAGGAG
+
BABBCBBECCC=::98459>>99699
@HQ5V5:00341:00216
ACGCTCGACATGCCCAGGTACGG
+
@A@CCCBB@9=899199591**)
@HQ5V5:00342:00204
ACGCTCGACATGCCCAGGTACAGGAG
+
BBAABBBECCBBBC>94588999699
@HQ5V5:00346:00224
ACGCTCGACATGCCCAGGTACAGGAG
+
BBABABBBBCC@>>:98591---+,,
@HQ5V5:00347:00206
TCTCTATGCGCTCCACATGTCTAAGG
+
CCDCBAACDCCBC@CDB?;91--+-*
@HQ5V5:00349:00215
ACGCTCGACATGCCCAGGGTACAGGAG
+
BB?@ABBABBB=99944409?@99699
@HQ5V5:00349:00240
ACGCTCGACATGCCCAGGTACAGGAG
+
BBABABBBBBB=99984591111,1/
@HQ5V5:00301:00280
ACGCTCGACATGCCCACGGTACAGG
+
CCCCCC<<<CC=<<8111,/-,//,
@HQ5V5:00303:00259
ACGCTCGACATGCCCAGGTACAGGAG
+
BAABBBBBBCBBBC>CC@CCCDC@CA
@HQ5V5:00304:00261
TACTGAGCTACACACACAGAAAGATTGGT
+
BAAABCFBBBBBAAA??A99909>>=@@C
@HQ5V5:00307:00263
ACGCTCGACATGCCCAGGTACAGGAG
+
BBAABBBCCCBAAA=AB@BBCCC@CA
@HQ5V5:00309:00251
ATATCGCGAGGGTATGGAAGACATCTATAG
+
AABB?@@A;;;89@>;11,1>1--2,,...
@HQ5V5:00315:00284
TACTGAGCTACACACACAGAAAGATTGGT
+
BAAABCBBBBCBBBA:@A88809?><@@D
@HQ5V5:00321:00250
ACGCTCGACATGCCCAGGTACAGGAG
+
AB@AABBCCCCA@A=@?>ABBCC?BB
@HQ5V5:00321:00267
ACGAGTGCGTTCCCATGCTCGTAGGTACGTC
+
=@39994449244-499966611/,.6....
@HQ5V5:00325:00276
ACGCTCGACATGCCCAGGTACAGGAG
+
BBABBAABCCCCBC<;;8;@9:?>A@
@HQ5V5:00326:00274
ACGCTCGACATGCCCAGGTACAGGAG
+
BB???ABBCDCBCC=>><>?BCC@DC
@HQ5V5:00327:00257
ACGCTCGACATGCCCAGTACAGGAGA
+
:<@@BBAAAAAACEB;<<B@C@:<<<
@HQ5V5:00329:00254
TACTGAGCTACACACACAGAAAGATTGGTG
+
9;=BCGCBABBA=9999999919>>;>431
@HQ5V5:00329:00275
ACGCTCGACATGCCCAGGTACAGGAG
+
BA??@BBBACCDCD=?><99;@ABCC
@HQ5V5:00330:00291
ATCAGACACGGACACAGCAGAACACAC
+
BBBBAB@BB?=>@=@@ABBBCDCCCCC
@HQ5V5:00331:00282
ACGCTCGACATGCCCAGGTACAGGAG
+
BA8::CBABDCCBC=BB>BBBCCACC
@HQ5V5:00333:00260
ACGCTCGACATGCCCAGGTACAGGAG
+
BBAABBBDCBBBBC>9:;;ECCC@BC
@HQ5V5:00333:00282
ACGCTCGACATGCCCAGGTACAGGAG
+
A;;<A@@>>>>99909928BBBC@CF
@HQ5V5:00335:00263
ACGCTCGACATGCCCAGGTACAGGAG
+
BBAAABBDCCCCBB?@@>@BCCC@BB
@HQ5V5:00335:00271
TAGTATCAGCCTCGCCATGACGAAGGTATTCC
+
=>@;<=BCAB@BAAADDA@AC::8<B@@@>=<
@HQ5V5:00335:00287
TACTGAGCTACACACACAGAAAGATTGGT
+
BAA@BBCCBBAB??999@999148847>>
@HQ5V5:00337:00296
ACGCTCGACATGCCCAGGTACAGGAGG
+
CA???CBBBBCCCD>@@>@AA@@=@A>
@HQ5V5:00338:00264
TCTCTATGCGCTCCACATGTCTAAGGT
+
BBBEA?@CDCFBC?CB=9;<AA@AE@A
@HQ5V5:00340:00253
ACGCTCGACATGCCCAGGTACAGGAG
+
@@@BBBDDCBBBBC@;98;;;<BBAA
@HQ5V5:00344:00255
ACGCTCGACATGCCCAAGTACAGGAG
+
:<BCCABACA@@=99>599999959=
@HQ5V5:00344:00279
ACGAGTGCGTTCCCCATGTCGTAGGTACTC
+
@BBBBDCBBD@CDC:E;<;BBB@A=;<<AC
@HQ5V5:00346:00272
ACGCTCGACATGCCCAGGTACAGGAG
+
@ACBBCDCCBADBCA9989<<11-11
@HQ5V5:00347:00266
ACGCTCGACATGCCCAGGTACAGGAGAC
+
9<@@@BAAACBBBC@;;59999?<??9<
@HQ5V5:00302:00310
ACGCTCGACATGCCCAGGTACAGGAG
+
BBBBBBBACCB:885//,1<<@BADD
@HQ5V5:00303:00315
ACGCTCGACATGCCCAGGTACAGGAG
+
BA>@@?@?CCCBAB>;;79>@998<@
@HQ5V5:00306:00328
ATATCGCGAGGGTATGGAAGACTCTATA
+
BBBBABBBAAA?@@BB?B>@;;;;:;::
@HQ5V5:00306:00336
ACGCTCGACATGCCCAGGTACAGGAG
+
BE@@@AAACBBBBC=@@;>>>998<@
@HQ5V5:00307:00348
ACGCTCGACATGCCAGGTA
+
:;@AA999D11**)**)*(
@HQ5V5:00308:00321
ACGCTCGACATGCCCAGGTACAGGAG
+
BA?@@EBACCCBBB???=@ABBC@CC
@HQ5V5:00308:00338
ACGCTCGACATGCCCAGGTACAGGAG
+
9<@@@@A@B=>111-11-11:99244
@HQ5V5:00317:00347
ACGCTCGACATGCCCAGGTACAGGAG
+
99>>>999B99111+//,///44244
@HQ5V5:00318:00313
TAGTATCAGCCTCGCCATGACGAAGGTATTCC
+
A@B<<=DECB@B@@@<>>>999E;><999595
@HQ5V5:00322:00333
ACGCTCGACATGCCCAGTACAGGA
+
B@??B@@@@@>;;;81118811,1
@HQ5V5:00323:00347
ACGCTCGACATGCCCAGGTACAGGAG
+
BB@@@@@ACBBBBCC998:=A@@?AA
@HQ5V5:00324:00347
ACGCTCGACATGCCCAGGTACAGGAG
+
BAAAAABBCBBDBC>998:?BAC@BB
@HQ5V5:00324:00349
TGATACGTCTCCTTCCTTAGTTACTTCA
+
BAB@ABBBECCACAC?@>B@@=ACCBCC
@HQ5V5:00332:00305
ACGCTCGACATGCCCAGGTACAGGAG
+
BA8;;?@ACCCCDE><<8;>@>@=@@
@HQ5V5:00336:00313
ACGCTCGACATGCCCAGGTACAGGAG
+
BAAABCBBCCBA@A=@=<=?BCCACC
@HQ5V5:00336:00325
ATATCGCGAGGGTATGGAAGACTCTATA
+
BAAA:8//111+/6688=;=><@CFABA
@HQ5V5:00338:00314
TAGTATCAGCCTCGCCATGACGAAGGTATTCC
+
BBBBBBECCC@CCCC@DBBECDA>A@BBB@CA
@HQ5V5:00340:00331
ACGCTCGACATGCCCAGGTACAGGAG
+
BA???BBBCDCBBB=??<>BBCB@CD
@HQ5V5:00345:00344
ACGCTCGACATGCCCAGGTACAGGAG
+
BEBBBA@ACCBDCH?9:8:@A;;;<B
@HQ5V5:00348:00322
ACGCTCGACATGCCCAGGTACAGGAG
+
BA??@BBECCCBBB=BB=@@ABC@CC
@HQ5V5:00349:00349
ACGCTCGACATGCCCAGGTACAGGAG
+
BB?@@BAABCCCCEA;98:@@=@>@B
@HQ5V5:00303:00364
ACGCTCGACATGCCCAGGTACAGGAG
+
BB?@@BBDCBECBB>BB@BBCCD@CA
@HQ5V5:00303:00383
ACGCTCGACATGCCCAGGTACAGGAG
+
BBBBBBBCCABAAA<997;@DBC?CC
@HQ5V5:00305:00376
AGCACTGTAGCTGTCACTAGTTACTTGT
+
BCCCDBCCBBCBBCCBCCCBB?ABB8:<
@HQ5V5:00306:00391
ACGCTCGACATGCCCAGGTACAGGAG
+
BBBBBCBBCBBBBC@CC@B@@@A>@@
@HQ5V5:00307:00369
ATCAGACACGGACACAGCAGAACACAC
+
BBBBBCABBB?BBCCFCBCBB@BBBBB
@HQ5V5:00307:00372
TCTCTATGCGCTCCACATGTCTAAGGTA
+
BBCDAAABBBDBC@CBBBBBDBB?BACC
@HQ5V5:00309:00360
ACGCTCGACATGCC
+
CB:;;;99A11**)
@HQ5V5:00311:00392
ACGCTCGACATGCCCAGGTACAGGAGA
+
B??@CB@@ABB@@C<;;89@@AB?BCC
@HQ5V5:00316:00369
ATATCGCGAGGGTATGGAAGACTCTATAGAGG
+
B@AAAB@ABBA>@@>?5959>88777.:000,
@HQ5V5:00318:00374
ATATCGCGAGGGTATGGAAGACTCTATA
+
BBBBAB?BBBB@BBAB=?=ACA@A:::<
@HQ5V5:00318:00392
ACGCTCGACATGCCCAGGTACAGGAG
+
AA>?@BBBCDCCCC>@@=@BCCCB@A
@HQ5V5:00324:00378
ACGCTCGACATGCCCAGGTACAGGAG
+
BB@BAA?@ACCCCC>;;;:BBCCBCB
@HQ5V5:00325:00350
ACGCTCGACATGCCCAGGTACAGGAG
+
B@>@@BBECCCCCC>;98:CCBCACB
@HQ5V5:00325:00389
ACGCTCGACATGCCCAGGTACAGGAG
+
9<BCC@BBA?>89819969999><@?
@HQ5V5:00326:00370
ACGCTCGACATGCCCAGGTACAGGAG
+
BBAABCBCBBBDCC>BB?BBCCC@CC
@HQ5V5:00329:00371
ACGCTCGACATGCCCAGGTACAGGAG
+
BB??@BBBBBBDCC>AA>?>@DC@CB
@HQ5V5:00330:00389
ACGCTCGACATGCCCAGGTACAGGAG
+
BB?ABBBBBBBDDD>AA>??@CCCCC
@HQ5V5:00331:00358
ACGCTCGACATGCCCAGGTACAGGAG
+
BAAABBBDBDCDBD>??<>?BBC@CC
@HQ5V5:00331:00363
ACGCTCGACATGCCCAGGTACAGGAG
+
BBAABBBDCCCBBB>@A>@ABCDACB
@HQ5V5:00332:00352
ACGCTCGACATGCCCAGGTACAGGAG
+
BAAABCBDCCCDDD=BB?BBCDC@CB
@HQ5V5:00333:00363
TAGTATCAGCCTCGCCATGACGAAGGTATTCC
+
BBD::>DAAABBCAAC>@?>@9959?999=@5
@HQ5V5:00334:00357
ACGCTCGACATGCCCAGGTACAGGAG
+
BAABBBBBBCCDCE>;9;;BBCCBDB
@HQ5V5:00334:00389
ACGCTCGACATGCCCAGGTACAGGAG
+
@A@@@ABCABAABC8<<9;@@BC?CA
@HQ5V5:00334:00394
ACGCTCGACATGCCCAGGTACAGGAG
+
AA>ABBBBABA===:8859?@>>=@A
@HQ5V5:00336:00359
ACGCTCGACATGCCCAGGTACAGGAG
+
BAAAABBDCCCCCC=BB>AAECC@CB
@HQ5V5:00336:00391
ACGCTCGACATGCCCAGGTACAGGAG
+
CB>??BBCCBBDBB?AA>AABBCACB
@HQ5V5:00339:00353
TACTGAGCTACACACACAGAAAGATTGGT
+
A@@@AABABBBBBBBA:;444-99848>B
@HQ5V5:00342:00360
TCTCTATGCGCTCCACATGTCTAAGG
+
BBCDA?@CBCCCD?A::;B=@9;7<@
@HQ5V5:00347:00372
ATATCGCGAGGGTATGGAAGACTCTATA
+
CCBBA==9:;;7;@?A7;9<A@>@::7=
@HQ5V5:00349:00362
ACGCTCGACATGCCCAGGTACAGGAG
+
BBBBAB??@A@>>>:>>;@@@BB=A=
@HQ5V5:00300:00403
ACGCTCGACATGCCCAGGTACAGGAG
+
AB@@?BBDCDCA@=:9;59>>?@=@B
@HQ5V5:00303:00414
ACGCTCGACATGCCAGGTCAC
+
ABBAB9;9><<1-+--*,,,/
@HQ5V5:00304:00411
ACGCTCGACATGCCCAGGTACAGGAG
+
@ABA??@AA@ABDC@CC?BBBCD@CA
@HQ5V5:00306:00442
TGATACGTCTCCTTCCTTAGTTACTTTA
+
BBB?BBBBBBC?@@A@A@B@A?BBBC>C
@HQ5V5:00307:00430
ACGCTCGACATGCCCAGGTACAGGAG
+
BB>??CCDBCBBBBBBB@B?BBD@AA
@HQ5V5:00309:00413
ACGCTCGACATGCCCAGGTACAGGAG
+
CAAAABBDCCCBBB?AA?BCCCC@BB
@HQ5V5:00312:00419
ATATCGCGAGGGTATGGAAGACTCTATA
+
BABBAA@BBBC?B>>@696<A??@:::?
@HQ5V5:00312:00428
ACGCTCGGACATGCCCAGGTACAGGAG
+
BBABBBB>@@BB>>>:==7::BBB>BA
@HQ5V5:00312:00445
ACGCTCGACATGCCCAGGTACAGGAG
+
BBBBBA@@@@A@BC>99;<CCCCADB
@HQ5V5:00313:00445
ACGCTCGACATGCCCAGGTACAGGAG
+
BBAABBBBABB=9998459@BBB?B@
@HQ5V5:00318:00422
ACGCTCGACATGCCCAGGTACAGGAG
+
BB???CCCCCCBBB?BE?BBCCC@CB
@HQ5V5:00321:00436
ACGCTCGACATGCCCAGGTACAGGAG
+
BB?@?AAAADAADD>BB?BBBBBCB<
@HQ5V5:00321:00444
TTCAGACACGGACACAGCAGAACACACAGAC
+
989@BBBDCB?BBBBBBCBAA?>@AA@@===
@HQ5V5:00322:00434
TAGTATCAGCCTCGCCATGACGAAGGTATTCC
+
BBD@@ACA@@?@@;<8;>C9;<;8<B>??:96
@HQ5V5:00323:00404
ACGCTCGACATGCCCAGGTACAGGAG
+
BB>?@BBBAAABCC>??>@BCACACB
@HQ5V5:00324:00401
ACGCTCGACATGCCCAGGTACAGGAGG
+
BBAAABBDCCCBBB=BB>BACCC@EC@
@HQ5V5:00324:00417
ACGCTCGACATGCCCAGGTACAGGAG
+
BBABBBBBBBBBBB>998:BB@@>@B
@HQ5V5:00326:00416
ACGCTCGACATGCCCAGGTACCAGGAG
+
BBBBBAAACCEDCC>@@=@@@@CC@CB
@HQ5V5:00327:00403
ACGCTCGACATGCCCAGGTACAGGAG
+
BBAABBBDCCBAAA=AA?ABBCC@CB
@HQ5V5:00330:00430
ACGCTCGACATGCCCAGGTACAGGAG
+
BE@@ACBDBBEDCC>AA???ACCACA
@HQ5V5:00331:00413
ACGCTCGGACATGCCCAGGTACAGGAG
+
BB>ABBC=@@BB==>:@=999;AA>A@
@HQ5V5:00332:00409
ACGCTCGACATGCCCAGGTACAGGAG
+
BB@@ABBDBCBBBD>BB?BBBDC@BB
@HQ5V5:00334:00436
ACGCTCGACATGCCCAGGTACAGGAG
+
CA>??BBDCCBCDB>BE?BBCCC@CD
@HQ5V5:00335:00436
ACGCTCGACATGCCCAGGTACAGGAG
+
AA<@@BBBBCCCCC>;;8:CCBB?BB
@HQ5V5:00335:00445
TAGTATCAGCCTCGCCATGACGAAGGTATTCC
+
BBC?DADAAACCBBBACBBBBCC@C@CBB@B@
@HQ5V5:00339:00428
TCTCTATGCGCTCCACATGTCTAAGGT
+
BAAAAAACCCC@@=A@@@BBCCB?CAC
@HQ5V5:00340:00441
ACGCTCGACATGCCCAGGTACAGGAG
+
C@???BBACCCBBB=BB?BBCCD@CB
@HQ5V5:00342:00442
AGCACTGTAGCTGTCACTAGTTACTTGT
+
AABCCBBCBCCCCCCCB@C94299959B
@HQ5V5:00343:00414
ACGCTCGACATGCCCAGGTACAGGAG
+
CA??@CCDCBCCCCABA@BBBCC@CB
@HQ5V5:00345:00438
TCTCTATGCGCTCCACATGTCTAAGGT
+
BBCDAA@BBBCCF@BAAAAAD;;8<@B
@HQ5V5:00346:00401
ACGCTCGACATGCCCAGGTACAGGAG
+
BB@AACCCCDCBBB>B?>AACCC@CB
@HQ5V5:00347:00435
TGATACGTCTCCTTCCTTAGTTACTTCA
+
BBB?BBBCBBC@D@B@C@BBA?ABA?CC
@HQ5V5:00349:00419
ACGCTCGACATGCCCAGGTACAGGAG
+
BB??@BBBACBCCC>BB?BBCBDACB
@HQ5V5:00302:00469
TACTGAGCTACACACACAGAAAGATTGGTG
+
B??ABCFBAABBBBCC;;444-9884;@CB
@HQ5V5:00303:00469
ACGCTCGACATGCCCAGGTACAGGAG
+
BBABCBBACBABCCABA?BBBBC?AA
@HQ5V5:00303:00484
ACGCTCGACATGCCCAGGTACAGGAG
+
BAABBBBBABBCCCC?@=>?A@@>AB
@HQ5V5:00304:00488
ACGCTCGACATGCCCAGGTACAGGAG
+
CA@@ABBBC@@BBC>BB?BBBABABA
@HQ5V5:00306:00453
ACGCTCGACATGCCCAGGTACAGGAG
+
BB@AABDCCCBBBB=BA@BBBBC@AA
@HQ5V5:00306:00489
ACGCTCGACATGCCCAGGTACAGGAG
+
BB???BBDBDCBBB>BB@BAECD@CB
@HQ5V5:00308:00474
ACGCTCGACATGCCCAGGTACAGGAG
+
BAABBBBDCCCDDD>@A>@BCCC@BE
@HQ5V5:00308:00482
ACGCTCGACATGCCCAGGTACAGGAG
+
B@??ABCCCCBDCD>?A>@BBCC@BB
@HQ5V5:00311:00470
ACGCTCGACATGCCCAGGTACAGGAG
+
HA?@BBBCCCCCCD>;;;;AB@A?AB
@HQ5V5:00314:00466
CGTGTCTCTAGGCACAGGATTTGTGTAG
+
@@BBDECB???@BBBBA????<ABBCDC
@HQ5V5:00316:00461
ACGCTCGACATGCCCAGGTACAGGAG
+
BBAACBBCCCCBBB???<?BCCC@BC
@HQ5V5:00316:00484
ACGCTCGACATGCCCAGGTACAGGAG
+
BBAABCBEBCBDBB>??=?ABBD@BB
@HQ5V5:00318:00462
ACGCTCGACATGCCCAGGTACAGGAG
+
BBABABBBCCCBBB=>?=@CCDD@BC
@HQ5V5:00321:00463
ACGCTCGACATGCCCAGGTACAGGAG
+
BA999BBBCECCCC>;;8;AA@A?AB
@HQ5V5:00322:00462
ACGCTCGACATGCCCAGGTACAGGAG
+
BB?@@AAACCCBCC>998:CCBB?BC
@HQ5V5:00325:00471
ACGCTCGACATGCCCAGGTACAGGAG
+
@ABCCC;;9=>111-11,1//4;:;;
@HQ5V5:00326:00452
ACGCTCGACATGCCCAGGTACAGGAG
+
BB>??BBCCDDBBB=BB?BBCCD@BA
@HQ5V5:00326:00494
ACGCTCGACATGCCCAGGTACAGGAG
+
CB>??BBCCCBBBD?AA?BBCCD@BB
@HQ5V5:00327:00461
ACGCTCGACATGCCCAGGTACAGGAG
+
BA???BBBBBCCCC=??=?@BCD@CB
@HQ5V5:00332:00466
ACGCTCGACATGCCCAGGTACAGGAG
+
CB>@@BBCCCCBCC<@@=;;<CB@CA
@HQ5V5:00333:00470
ACGCTCGACATGCCCAGGTACAGGAG
+
BA???CCDCBBDDD?AA?BBBCC@CB
@HQ5V5:00334:00491
ACGCTCGACATGCCCAGGTACAGGAG
+
@A@@@A;<=BBBBC<<<:;AABBACD
@HQ5V5:00337:00484
ACGCTCGACATGCCCAGGTACAGGAG
+
ACABCAAAA@ABBC@;;;<CCCCCCA
@HQ5V5:00339:00480
TCTCTATGCGCTCCACATGTCTAAGGT
+
BBBB??@BBBDBC@BDCCBBB@?=A@C
@HQ5V5:00339:00494
ACGCTCGACATGCCCAGGTACAGGAG
+
BB?@@BBBCBBBCC>@@??BCAC@CB
@HQ5V5:00343:00480
ACGCTCGACATGCCCAGGTACAGGAG
+
BBABABAAABBCCC>BB?BBBCDABB
@HQ5V5:00344:00490
ACGCTCGACATGCCCAGGTACAGGAG
+
BB???BBDBBBBCC?@@<8;;44599
@HQ5V5:00345:00489
ACGCTCGACATGCCCAGGTACAGGAG
+
BB???AAACCBCCC?BB?BBCCC@BB
@HQ5V5:00301:00504
ATATCGCGAGGTATGAAGCACTCTAGTAG
+
4844444944244:89249887761....
@HQ5V5:00301:00537
ACGCTCGACATGCCCAGGTACAGGAG
+
BBABBBBBBCBBBB>998:BCBGACC
@HQ5V5:00304:00505
ACGCTCGACATGCCCAGGTACAGGAG
+
BBAABBBDCCCDDB?BB@BBECB@BA
@HQ5V5:00306:00526
ACGCTCGACATGCCCAGGTACAGGAG
+
BBBBBBBDCCCDCC@CB?BBCCC@CC
@HQ5V5:00307:00500
ACGCTCGACATGCCCAGGTACAGGAG
+
CBAAABBBBBCBCC>BB@BBCCC?BD
@HQ5V5:00308:00538
AGCACTGTAGCTGTCACCTAGTTACGTTGTGT
+
4444@?99;?@ABCEBC?BC99844449:;/,
@HQ5V5:00309:00543
ACGCTCGACATGCCCAGGTACAGGAG
+
BB?@ACCCCCB@@A=@?>ABDCC@CB
@HQ5V5:00311:00517
TGATACGTCTCCTTCCTTAGTTACTTCA
+
BBB=?ABBBB@@B@A@C@CBA=?@A>BC
@HQ5V5:00312:00543
ACGCTCGACATGCCCAGGTACAGGAG
+
BC?@@BBBABBDCC>998:BABC@EC
@HQ5V5:00313:00520
ACGCTCGACATGCCCAGGTACAGGAG
+
CBAABBBDCCBCBB>9999BCCDCBB
@HQ5V5:00316:00547
ACGCTCGACATGCCCAGGTACAGGAG
+
BBBCCC@>?>9---+--*,,2//,44
@HQ5V5:00318:00514
ACGCTCGACATGCCCAGGTACAGGAG
+
BBABBBBCBC@99969><=ACCC@CB
@HQ5V5:00320:00531
ACGCTCGACATGCCCAGGTACAGGAG
+
BBBBB9;;BCCCCD@;;;<CBBCAEC
@HQ5V5:00321:00545
ACGCTCGACATGCCCAGGTACAGGAG
+
BB>@ABBABCB=9=<8458>>9;9;B
@HQ5V5:00322:00501
ACGCTCGACATGCCCAGGTACAGGAG
+
BBABABBCCCE???<>A?BCCCD@CB
@HQ5V5:00322:00502
ACGCTCGACATGCCCAGGTACAGGAG
+
BC@BAB?@ACCBCC>;97:?@@@>@A
@HQ5V5:00325:00530
TAGTATCAGCCTCGCCATGACGAAGGTATTCC
+
AAB::?EDCC@?@@A=@>@>99959@99;=A=
@HQ5V5:00330:00519
ACGCTCGACATGCCCAGGTACAGGAG
+
BAAABCBCCCCBBB=@?>@@BCC@CC
@HQ5V5:00330:00530
ACGCTCGACATGCCCAGGTACAGGAG
+
BBAAACBDCCBDBB?AA>??@BC@CB
@HQ5V5:00331:00528
ATATCGCGAGGGTATGGAAGACTCATAGAG
+
BABAAB=BCCA?@B@B=AAABBC@@?????
@HQ5V5:00332:00541
ACGCTCGACATGCCCAGGTACAGGAG
+
ABABEB@@ACBBBB>>>=@BBBC@CB
@HQ5V5:00333:00543
ACGCTCGACATGCCCAGGTACAGGAG
+
BB@AACBEBCB>=>:>?9:;8//,11
@HQ5V5:00335:00506
ACGCTCGACATGCCCAGGTACAGGAG
+
BBABBBAAA@@ABB<;;8;@ABC?B<
@HQ5V5:00335:00528
ACGCTCGACATGCCCAGGTACAGGAG
+
CAAAABBCCCBB?B=@?>@ACCC@CB
@HQ5V5:00335:00547
ACGCTCGACATGCCCAGGTACAGGAG
+
9<CCCBBBA9=88819969999@?@9
@HQ5V5:00341:00500
ACGCTCGACATGCCCAGGTACAGGAG
+
BAABECBBBCCBBC=AA>@?BCCACB
@HQ5V5:00342:00527
ACGCTCGACATGCCCAGGTACAGGAG
+
BBABBB@@ABBCHI=AF>@CBCC@DB
@HQ5V5:00342:00544
ACGCTCGACATGCCCAGGTACAGGAG
+
BBABABCCCDEAAA=AB@BBCCD@CB
@HQ5V5:00344:00525
ACGCTCGACATGCCCAGGTACAGGAG
+
BB@?ACBBBBCCHG>??=@?BBCCCC
@HQ5V5:00347:00538
ACGCTCGACATGCCCAGGTACAGGAG
+
BE?@@CBBBCCCCC=AA>@?BCC@DB
@HQ5V5:00348:00538
ACGCTCGACATGCCCAGGTACAGGAG
+
BA@@BBBBACCBBC=AB?BCCCD@CA
@HQ5V5:00349:00503
ACGCTCGACATGCCCAGTACAGGAG
+
BB>@?BBBBBBCCGACCBBBAAABB
@HQ5V5:00349:00511
ACGCTCGACATGCCCAGGTACAGGAG
+
BBABABBAAAACCC<@@=@BBBDAC=
@HQ5V5:00349:00542
ACGCTCGACATGCCCAGGTACAGGAG
+
B@@@BBBBCCCCBC<;;:<;<BCBC@
@HQ5V5:00300:00554
ACGCTCGACATGCCCAGGTACAGGAG
+
BB@@@CBABCCBBD???=@CCCDADB
@HQ5V5:00302:00578
ACGCTCGACATGCCCAGGTACAGGAG
+
BAAAABBECBBDBCCA?>ABCCC@CC
@HQ5V5:00305:00558
TACTGAGCTACACACACAGAAAGATTGGT
+
BBBBBDBBBBBBCCA???888-9884;@F
@HQ5V5:00305:00581
ACGCTCGACATGCCCAGGTACAGGAG
+
ABCBC?@=?99999199544;;B>BB
@HQ5V5:00311:00568
TGATACGTCTCCTTCCTTAGTTACTTCA
+
BBB?>@CDCCB@B@B@CBBAA89;B?BE
@HQ5V5:00311:00572
ACGCTCGACATGCCCAGGTACAGGAG
+
BA??@BBBACBDCC?998:?ABC@CB
@HQ5V5:00311:00581
ACGCTCGACATGCCCAGGTACAGGAG
+
CBCBBBBAB;<9>>:9969;<11,1/
@HQ5V5:00312:00551
ACGCTCGACATGCCCAGGTACAGGAG
+
CA@ABBBBBCBBAA=>?<>ACBCACC
@HQ5V5:00312:00580
ACGCTCGACATGCCCAGGTACAGGAG
+
BB@AABBDCCC?==:997;CCBCBCC
@HQ5V5:00314:00553
ACGCTCGACATGCCCAGGTACAGGAG
+
BBABABBCCCCDDC>;98:@ABCACC
@HQ5V5:00315:00567
ACGCTCGACATGCCCAGGTACAGGAG
+
BB@ABBDDBBBCCB=998:?BDC@CF
@HQ5V5:00316:00576
ACGCTCGACATGCCCAGGTACAGGAG
+
BA@ABCBCCBECBB>9989?C?C@CC
@HQ5V5:00317:00584
TACTGAGCTACACACACAGAAAGATTGGT
+
AAABCCCBAAABBD:49@999098848@C
@HQ5V5:00317:00595
ACGCTCGACATGCCCAGGTACAGGAG
+
ABAABCBDC?=44408859>@?@=?B
@HQ5V5:00318:00572
ACGCTCGACATGCCCAGGTACAGGAG
+
BBABBCBBBCB>>><>A<AACCC@CB
@HQ5V5:00318:00589
ACGCTCGACATGCCCAGGTACAGGAG
+
CBABABBCCCCBBC?::;;CCCC@CB
@HQ5V5:00319:00586
ACGCTCGACATGCCCAGGTACAGGAG
+
BB>?@EABCCCDDD?BA>ABBBB@BB
@HQ5V5:00320:00554
ACGCTCGACATGCCCAGGTACAGGAG
+
CA@ABBBBBCCBAB>AA>ABCCC@BA
@HQ5V5:00320:00596
ACGCTCGACATGCCCAGGTACAGGAG
+
BAAAACDCCBCCCD?9:;:CCBC@CC
@HQ5V5:00323:00588
ACGCTCGACATGCCCAGGTACAGGAG
+
B@?ACBBBECCBBC<;;8;ADAB?BB
@HQ5V5:00328:00564
ACGCTCGACATGCCCAGGTACAGGAG
+
BBABBCBAACC@@@:@==99;BB@CB
@HQ5V5:00328:00598
ACGCTCGACATGCCCAGGTACAGGAG
+
BBABBB@A@BBDCC=??<>=@DC@CB
@HQ5V5:00330:00573
ACGCTCGACGATGCCCAGGTACAGGAG
+
><;;>@>>9444944-44248944249
@HQ5V5:00331:00563
CGTGTCTCTAGGCACAGGATTTTGTGTAG
+
BBAACECCA@A@CBABBBCDDD:ECCBCD
@HQ5V5:00333:00573
ACGCTCGACATGCCCAGGTACAGGAG
+
B??@?BBBBBCBCC@;;;;CCCH@BB
@HQ5V5:00334:00591
ACGCTCGACATGCCCAGGTACAGGAG
+
BBABABA@ACCBBB=AA>BACCC@CB
@HQ5V5:00340:00554
ACGCTCGACATGCCCAGGTACAGGAG
+
CAABBCBAACB?=?:@?>BBCGC@CC
@HQ5V5:00340:00570
TAGTATCAGCCTCGCCATGACGAAGGTATTCC
+
BBB<;>CBBAB>>99691<><11-/,///,42
@HQ5V5:00340:00576
ACGCTCGACATGCCCAGGTACAGGAG
+
BA>@@@AACCCBAA<;;89AA@B@BB
@HQ5V5:00343:00553
ACGCTCGACATGCCCAGGTACAGGAG
+
B?>?>BBBAAACDD<A@=@@@BC?BA
@HQ5V5:00345:00597
ACGCTCGACATGCCCAGGTACAGGAG
+
BB@A@@ABAAABBC<AA=@AACEACA
@HQ5V5:00348:00562
ACGCTCGACATGCCCAGGTACAGGAG
+
BAAABCBCCCCDCC>BB?BACCC@CC
@HQ5V5:00302:00632
TGATACGTCTCCTTCCTTAGTTACTTCA
+
BBB??ACCCBD@DBA@B@ABB@BBA?BE
@HQ5V5:00303:00606
ACGCTCGACATGCCCAGGTACAGGAG
+
CBBBAEAA@BA@@>:>>599?9969>
@HQ5V5:00304:00622
ACGCTCGACATGCCCAGGTACAGGAG
+
BAACCBCB@9999919?599@9959>
@HQ5V5:00304:00649
ACGCTCGACATGCCCAGGTACAGGAG
+
@CCC<;<@@9999919959@B@A@AC
@HQ5V5:00305:00611
ATATCGCGAGGGTATGGAAGACTCTAT
+
BABBA@@A@AA?@AAA8;9<BBAA:77
@HQ5V5:00306:00619
ACGCTCGACATGCCCAGGTACAGGAG
+
BBAABBBBCCBBBB?AA?ACCCC@CD
@HQ5V5:00307:00626
ACGCTCGCATGCCCAGGTACAGGAG
+
ABBBBCCA>944409969944/,,,
@HQ5V5:00308:00615
CGTGTCTCTAGGCACAGGATTTTGTGTAG
+
BBBCDDEB@@@CBBBBA249;9/9DA@BD
@HQ5V5:00308:00640
ATCAGACACGGACACACAGAACACAC
+
@?<BCCB=9459@999A?>@>CBBBC
@HQ5V5:00308:00643
TGATACGTCTCCTTCCTTAGTTACTTCA
+
BBB?@ADCDCB@CAB@CAAAA<>@@@CC
@HQ5V5:00309:00637
ACGAGTGCGTTCCCCATGTCGTAGGTACTC
+
?B>BBBBBBC@CCB9A9;;@B@>?<?;<<C
@HQ5V5:00310:00605
ACGCTCGACATGCCCAGGTACAGGAG
+
BBBBBB@@ABB==@=@==BBCCD@CB
@HQ5V5:00318:00601
ACGCTCGACATGCCCAGGTACAGGAG
+
BBAABA@@ABBCCEA?A>@FCCCADA
@HQ5V5:00320:00608
ACGCTCGACATGCCCAGGTACAGGAG
+
C@?@BCDCCDE??B=??=?BCDD@BB
@HQ5V5:00320:00633
ACGCTCGACATGCCCAGGTACAGGAG
+
BAABBBBDBBBDCC?:9:9BBBC?CC
@HQ5V5:00321:00646
ACGCTCGACATGCCCAGGTACAGGAG
+
BBBBABAAACBCFC@::::BBBC@CA
@HQ5V5:00325:00609
ACGCTCGACATGCCCAGGTACAGGAG
+
AAA=111;:14444-4424;;4:8;B
@HQ5V5:00326:00646
AACGCTCGACATGCCCAGGTACAGGAG
+
B?9:;BBCCCCCCCC?998;@@AB?BB
@HQ5V5:00328:00624
ACGCTCGACATGCCCAGGTACAGGAG
+
C@@@BBBCCCCCCC<;97:?@BC@CA
@HQ5V5:00329:00636
ACGCTCGACGATGACCAGTACAGAG
+
4934449444:44442444/////7
@HQ5V5:00329:00637
ACGCTCGACATGCCCAGGTACAGGAG
+
CBBBCB;;>CCBCD>;;5999??<@@
@HQ5V5:00334:00631
ACGCTCGACATGCCCAGGTACAGGAG
+
@@ABBBBAAAA=999495;@CBB@BB
@HQ5V5:00338:00625
ACGCTCGACATGCCCAGGTACAGGAG
+
BA@@?B@@ACCCCC>@@=@?@CC@CB
@HQ5V5:00340:00601
ACGCTCGACATGCCCAGGTACAGGAG
+
CABAEBBBBCBCDCABB?BBBBC@CB
@HQ5V5:00342:00643
ACGCTCGACATGCCCAGGTACAGGAG
+
BBAABBABBCBA=A:@??AABDD@EC
@HQ5V5:00343:00608
ACGCTCGACATGCCCAGGTACAGGAG
+
B?>@AB@@ACCCCD@A?>@CCCC?CC
@HQ5V5:00345:00627
ACGCTCGACATGCCCAGGTACAGGAG
+
BCABACBCCBCCCC=??=?BCBCACC
@HQ5V5:00345:00639
ACGCTCGACATGCCCAGGTACAGGAG
+
CB>@@BCCCCB@=@<@=;=9;;B?B?
@HQ5V5:00345:00645
ACGCTCGACATGCCCAGGTACAGGAG
+
BBABBBBAABA===:@@>BABCGACB
@HQ5V5:00346:00619
TGATACGTCTCCTTCCTTAGTTACTTCA
+
CBB@ABCDCBB@B@C@C@B@?=?AA>AC
@HQ5V5:00348:00601
ATATCGCGAGGGTATGGAAGACTCTATA
+
BB@?@BBBBBB?A?AA8;9<AA>A::;@
@HQ5V5:00300:00673
TCTCTATGCGCTCCACATGTCTAAGGT
+
9444494=>@99959@99999995989
@HQ5V5:00303:00675
CGTGTCTCTAGGCACAGGATTTTGTGTAG
+
BBBCCCCBBBC?BBBBCBCBBC9<;<ABA
@HQ5V5:00304:00666
ACGCTCGACATGCCCAGGTACAGGAG
+
BCABEBCBC@?@BCCCB?BBCCC@CB
@HQ5V5:00312:00665
ACGCTCGACATGCCCAGGTACAGGAG
+
BB?@@BBCCGAABB>999;CBAC?ED
@HQ5V5:00312:00673
ATATCGCGAGGGTATGGAAGACA
+
@:9;9999911+//,,*,00,,,
@HQ5V5:00313:00654
ACGCTCGACATGCCCAGGTACAGGAG
+
BC?@ABBBBCCCCFC;9;;B@AB@EC
@HQ5V5:00314:00660
TTCGAACCATTGGACCCGAGGTACCAGGTAACAACCTGAACATCCAACCGGAAA
+
>;949>B6:;?B?<99-84813<99??01101133244420000/0/0/0/000
@HQ5V5:00316:00661
ACGCTCGACATGCCCAGGTACAGGAG
+
BBAABBBBBCBBCC@999;@>?A>BB
@HQ5V5:00316:00668
ACGCTCGACATGCCCAGGTACAGGAG
+
CB@@@BCCECCCDC>??=@BBCC@CC
@HQ5V5:00317:00658
TAGAGCTACACACACAGAAAGATTGGTGC
+
A@@@ADBBBBBBBA?9:61,77741>>??
@HQ5V5:00317:00664
TCTCTATGCGCTCCACATGTCTAAGGT
+
BBBBA??CBBBBB@CBCBBDCCC@BAB
@HQ5V5:00318:00688
ACGCTCGACATGCCCAGGTACAGGAG
+
BB?@ABBCCCBDDC>??=?ACCD@CB
@HQ5V5:00319:00653
ACGCTCGACATGCCCAGGTACAGGAG
+
BBABBB@AACCDDG@;9;;@AAB?BC
@HQ5V5:00321:00651
ACGCTCGACATGCCCAGGTACAGGAG
+
CB@AABABECB>==<>??BBCCD@CC
@HQ5V5:00324:00661
ACGCTCGACATGCCCAGGTACAGGAG
+
CB>??BBCCFDBAA>AB@BBBCC@CB
@HQ5V5:00324:00669
ACGCTCGACATGCCCAGGTACAGGAG
+
BB@AACCCBDC;;;811-1<?BBA99
@HQ5V5:00326:00679
ATCAGACACGGACACAGCAGAACACAC
+
@@CCBBBBBB=@@@>999999599997
@HQ5V5:00327:00655
ACGCTCGACATGCCCAGGTACAGGAG
+
CBAAACBBCBCB@@:9869?@>><>>
@HQ5V5:00329:00662
ACGCTCGACATGCCCAGGTACAGGAG
+
BC8::BBBBCCCCG?;99;@@AB>BC
@HQ5V5:00329:00672
ACGCTCGACATGCCCAGGTACAGGAG
+
CA>??BBCCFDAAA=AB@ABACC@CB
@HQ5V5:00330:00669
ACGCTCGACATGCCCAGGTACAGGAG
+
BB??@BBDBCCCBC>??=>?BAB@EC
@HQ5V5:00330:00698
ACGCTCGACATGCCCAGGTACAGGAG
+
BB??@ABBCCCCCC>997;?@@B?CB
@HQ5V5:00331:00662
ACGCTCGACATGCCCAGGTACAAGGAG
+
CCCB99;@@?@>>>:9959@@A=@<?B
@HQ5V5:00331:00673
TACTGAGCTACACACACAGAAAGATTGGT
+
B@A?CCCCA@BBBCEA>C88808>>;?BD
@HQ5V5:00333:00666
ACGCTCGACATGCCCAGGTACAGAAG
+
BBAAABBCCCC???<??<:;;49<8<
@HQ5V5:00333:00670
ACGCTCGACATGCCCAGGTACAGGAG
+
B@@@@BECCCEDDH@::9;BAAB@CC
@HQ5V5:00334:00696
ACGCTCGACATGCCCAGGTACAGGAG
+
BB8;9ABBECBCHE>;:;:BCBB?BD
@HQ5V5:00335:00695
ACGCTCGACATGCCCAGGTACAGGAG
+
CC?@@BBBCBBCCC>??=ACECC@CC
@HQ5V5:00335:00697
CGTGTCTCTAGGCACAGGATTTTGTGTAG
+
@BBCDCBB@@A@BBBCC@BB@@6@A@AAB
@HQ5V5:00336:00694
ACGCTCGACATGCCCAGGTACAGGAG
+
BCABAB;:=BBCCCABA>ACEHK@CA
@HQ5V5:00339:00694
TGATACGTCTCCTTCCTTAGTTACTTCA
+
BAB@AABBBB@@CBC@C@B@?=?AA?BD
@HQ5V5:00343:00660
ACGCTCGACATGCCCAGGTACAGGAG
+
DCCB@@;;<<=BAA?<<9;@@@BABA
@HQ5V5:00347:00696
ACGCTCGACATGCCCAGGTACAGGAG
+
BC@@@BCEBCBBCCBA?=@9;9@<??
@HQ5V5:00300:00728
TCTCTATGCGCTCCACATGTCTAAGGT
+
BCCHBBBAA==AEECCCCA99995969
@HQ5V5:00306:00723
ACGCTCGACATGCCCAGGTACAGGAG
+
B?:<;;;;BCBBBD@CEACBC@@=A<
@HQ5V5:00310:00710
ACGCTCGACATGCCCAGGTACAGGAG
+
BB>??BBBCBB>>>:@@>@@BCC>BA
@HQ5V5:00310:00734
ACGCTCGACATGCCCAGGTACAGGAG
+
=@7;;;<;CA?88809?598999699
@HQ5V5:00313:00727
ACGCTCGACATGCCCAGGTACAGGAG
+
BC8;9@AABBA999-9?498@A@<>9
@HQ5V5:00315:00728
ACGCTCGACATGCCCAGGTACAGGAG
+
B@@@@9;;CC@=?=5=>589>>>699
@HQ5V5:00318:00712
ACGTCGACATGCCCAGGTACAGGAG
+
BBBBBBBBBBBCD?BB@CBCCB@BB
@HQ5V5:00318:00726
ACGTCGACATGCCCAGGTACAGGAG
+
B@?@@BBCBBCCEABA?BCCBB::;
@HQ5V5:00319:00728
ACGCTCGACATGCCCAGGT
+
94@@A;<<BC@911,11,*
@HQ5V5:00319:00731
ACGCTCGACATGCCCAGGTACAGGAG
+
BBABAAABFFC???<>=<?>BCC?BB
@HQ5V5:00320:00722
TACTGAGCTACACACACAGAAAGATTGGT
+
BBBBCCCBBBBCBCA?@A@@><?;;8<@C
@HQ5V5:00320:00727
ACGCTCGACATGCCCAGGTCACCAGGGAGA
+
=>@BB9<<BBAACC>AB@999/,...+...
@HQ5V5:00321:00701
ACGCTCGACATGCCCAGGTACAGGAG
+
CBB???<<>CCB@B:;959>>@?@??
@HQ5V5:00321:00721
ACGCTCGACATGCCCAGGTCACAGGAG
+
CCCBB;==DCC>@>811,/...33117
@HQ5V5:00321:00740
CCGCTCGACATGCCCAGGTACAGGAGACTG
+
@@BBBAAADDCBBBBBB@CCC@@<?><===
@HQ5V5:00322:00736
ACGCTCGACATGCCCAGGTACAGGAG
+
C@:;;;<;BCCBB@<>>;>>999;=4
@HQ5V5:00324:00723
TAGTATCAGCCTCGCCATGATGAAGGTATTCC
+
??BA@AFCNHBB?AA=@A@A9:<CAABCCBCD
@HQ5V5:00326:00737
ACGCTCGACATGCCCAGGTACAGGAG
+
A;;48>@999>99909>;>?=:>6::
@HQ5V5:00329:00740
TACTGAGCTACACACACAGAAAGATTGGT
+
B?BBBBDBBBBB?>9999999144423><
@HQ5V5:00330:00728
TACTGAGCTACACACACAGAAAGATTGGT
+
CABBCBCCBBBBBBC:@C988088847:9
@HQ5V5:00331:00726
ACGCTCGACATGCCCAGGTACAGGAG
+
DA@@ABAAADCBAB<@@=A@ADCAFB
@HQ5V5:00331:00739
ACGCTCGACATGCCCAGGTACAGGAG
+
BB8;;?AA?@>>>>199<989>?599
@HQ5V5:00332:00713
AGCACTGTAGCTGTCACTAGTTACTTGT
+
<<CDCECBBBBBBBDBBBCAA@BCD@BB
@HQ5V5:00332:00737
ACGCTCGACATGCCCAGGTACAGGAG
+
BAABEBBAABB@@=:@A>BBBCC?CC
@HQ5V5:00333:00712
ATATCGCGAGGGTATGGAAGACTCTATA
+
BBBBBBA9;<A>B>@B8<;=CAAB@@@A
@HQ5V5:00338:00700
ACGCTCGACATGCCCAGGTACAGGAG
+
BA?AABBBCCCCCEA<<:;?>?@=@@
@HQ5V5:00338:00709
ACGCTCGACATGCCCAGGTACAGGAG
+
>:AB;;<@ACBBBBA99244444244
@HQ5V5:00339:00705
ACGAGTGCGTTCCCCATGTCGTAGGTACTC
+
BBCBBB??AA>ADE9C@?<@@@>?;=888?
@HQ5V5:00339:00738
ATCAGACACGGACACAGCAGAACACAC
+
BAABBBBBBB>A@@@AABBBA?BBAA@
@HQ5V5:00339:00742
ACGCTCGACATGCCCAGGTACAGGAG
+
@@:;;B@@<B=A@B:=<=@GCDDBDH
@HQ5V5:00340:00709
ACGCTCGACATGCCCAGGTACAGGAG
+
CA@BBBAABCEDCC@@@=@ABBC@BC
@HQ5V5:00340:00724
ACGCTCGACATGCCCAGGTACAGGA
+
@B<@9;<ACBCCCD@<<:;A@9959
@HQ5V5:00347:00704
CGTGTCTCTAGGCACAGGATTTTGTGTAG
+
BCDCDDBB<;<>BBAAA@<<;;/9@A<>=
@HQ5V5:00306:00752
TAGTATCAGCCTCGCCATGACGAAGGTATTCCC
+
@BCDCC>A;9299449?<<<:1-+,*,,,*//+
@HQ5V5:00308:00779
ACGCTCGACATGCCCAGGTACAGGAA
+
B?>??BA@AEBBCH@B;8891,,**)
@HQ5V5:00317:00754
ATATCGCGAGGGTATGGAAGACTCTATAG
+
BB@@@@?CCDCACBBB9;6;@98888777
@HQ5V5:00317:00778
TCTCTATGCGCTCCACATGTCTAAGGTA
+
CCCCCDDAAABACAFCB:6/11/,,*,,
@HQ5V5:00318:00777
ACGCTCGACATGCCCAGGTACAGGAG
+
B=7<<;<<BEB@A@:>>599444244
@HQ5V5:00319:00755
ACGCTCGACATGCCCAGGTACAGGAG
+
>>?>>;<;BBA@@@9>>;>8999544
@HQ5V5:00319:00769
ACGCTCGACATGCCCA
+
?>8999<9CB@1--+-
@HQ5V5:00321:00791
ATGAGTGCGTTCCCCATGTCGTA
+
A><BB:88//,111*/7>>@;..
@HQ5V5:00321:00794
ACGCTCGACATGCCCAGGTAACA
+
BB>??AAACCCC;C86:,--**(
@HQ5V5:00328:00751
ACGCTCGACATGCCCAGGTACAGGAG
+
BB???AAACECCCD>AA<9:8//,11
@HQ5V5:00328:00753
ACGCTCGACATGCCCAGGTACAGGAG
+
BC89:EBBCCBDCC>999;?@AB@CA
@HQ5V5:00330:00764
ACGCTCGACATGCCCAGGTACAGGAG
+
BB8;:BBADDDCCC<@=>::;@@<@@
@HQ5V5:00330:00768
ACGCTCGACATGCCCAGGTACAGGAG
+
@9:;;;<<BDCA?>-11:10///,/4
@HQ5V5:00332:00795
ACGCTCGACATGCCCAGGTACAGGAG
+
CA899BBCCBEEEH>@@=;9999699
@HQ5V5:00335:00785
ACGCTCGACATGCCCAGGTACAGGAAG
+
B?8<<BA@AB@9991995974442424
@HQ5V5:00339:00760
ACGCTCGACATGCCCAGGTACAGGAG
+
BE@??BCCCCCCBB=?>=@BCCC@CB
@HQ5V5:00342:00785
ACGCTCGACATGCCCAGGTACAGGAGA
+
B9:<;B@@9<9>9:-442444442444
@HQ5V5:00343:00761
ATCAGACACGGACACAGCAGAACACAC
+
CCDBBBABCC?BBCCCCCCCC@BA???
@HQ5V5:00347:00776
ACGCTCGACATGCCCAGGTACAGGAG
+
C@@@@CBBBDCBBB>BB?BBDDCACB
@HQ5V5:00347:00782
ACGCTCGACATGCCCAGGTACAGGAG
+
C;;;;@>>994999-4484449989:
@HQ5V5:00351:00027
ACGCTCGACATGCCCAGGTACAGAG
+
BB>??BABABCCCC>BB<982,,--
@HQ5V5:00353:00004
ACGCTCGACATGCCCAGGTACAGGAG
+
BBBBBBA@@CCCCC>AA?BBCCD@DA
@HQ5V5:00353:00038
ACGCTCGACATGCCCAGGTACAGGAG
+
BBBBBBBABBCCCC@:988=>11,11
@HQ5V5:00356:00019
ACGCTCGACATGCCCAGGTACAGGAG
+
CB??@BBBBCCCCC?BB?BBBDC@BB
@HQ5V5:00358:00029
ACGCTCGACATGCCCAGGTACAGGAG
+
BB???CCDBBB=9=94458?B;;;<B
@HQ5V5:00358:00034
ACGCTCGACATGCCCAGGTACAGGAG
+
CB99;B;<=ECCHEAAA=@BAAB?BC
@HQ5V5:00359:00004
ACGCTCGACATGCCCAGGTACAGGAG
+
CA?@?BBBCDDBBB>;;7:BBBB?BC
@HQ5V5:00359:00041
ACGCTCGACATGCCCAGGTACAGGAG
+
BBBBBBBBBBB=9998459BBAB?BB
@HQ5V5:00360:00011
ACGCTCGACATGCCCAGGTACAGGAG
+
CBBBBB??ACCCCC>BB>BC@AAEDB
@HQ5V5:00360:00021
TGACGTCTCCTTCCTTAGTTACTTCAGTGC
+
BBBBBAAAA@B@B@A@BBB@BBB@CB@ABA
@HQ5V5:00362:00024
ACGCTCGACATGCCCAGGTACAGGAG
+
CF@@@HAAABCBAB>B@>BBCCCDCB
@HQ5V5:00364:00019
TCTCTATGCGCTCCACATGTCAAGGTACTG
+
BBCFCBBBCBCBB?BCCDCAAA>A=@CBBA
@HQ5V5:00365:00031
ACGCTCGACATGCCCAGGTACAGGAG
+
CB???BBECCCBBB>??=?BBCC@CB
@HQ5V5:00370:00018
ACGCTCGACATGCCCAGGTACAGGAG
+
BBBBABBCCBBCCC>BB?BCCCD@BB
@HQ5V5:00374:00033
ACGCTCGACATGCCCAGGTACAGGAG
+
CAAAABCCBBBDCC??@=?ABBC@CB
@HQ5V5:00374:00041
ACGCTCGACATGCCCAGGTACAGGAG
+
CC?BACCCCCCBCC>>?=?>A@@=@A
@HQ5V5:00374:00044
ACGCTCGACATGCCCAGGTACAGGAG
+
CB???BBCCBCDDD?BB?AABCC@CB
@HQ5V5:00376:00025
ACGCTCGACATGCCCAGGTACAGGAG
+
CBAAABBCCDDCDD>BB@BBBCD@BB
@HQ5V5:00379:00013
ACGCTCGACATGCCCAGGTACAGGAG
+
BBCBBBBECDCBCC>BB?BBCFF?BB
@HQ5V5:00379:00022
TACTGAGCTACACACACAGAAAGATTGT
+
CBBBBCCBBBBBEBCDBA99969><<AC
@HQ5V5:00387:00011
ACGCTCGACATGCCCAGGTACAGGAG
+
BCABABBABCB@@@<@@=@BCCE@CD
@HQ5V5:00387:00037
ACGCTCGACATGCCCAGGTACAGGAG
+
CA>??BBBC@@BCC>????ABAB?AD
@HQ5V5:00393:00004
ACGCTCGACATGCCCAGGTACAGGAG
+
BA@A??ABBCCCGE>BB?BBBCC@CB
@HQ5V5:00398:00038
ACGCTCGACATGCCCAGGTACAGGAG
+
CA@@?BBBCCBBCC>BE?BBBCC@CB
@HQ5V5:00351:00080
ACGCTCGACATGCCCAGGTACAGGA
+
BA@@B;<9@@>111-11,///442/
@HQ5V5:00353:00050
ACGCTCGACATGCCCAGGTACAGGAG
+
BEBBBCCDCCCDBB>?@=?BBBC?BC
@HQ5V5:00354:00092
ACGCTCGACATGCCCAGGTACAGGAG
+
CB@??BBDCDCCBC>AA>ABCCC@BB
@HQ5V5:00359:00056
ACGCTCGACATGCCCAGGTACAGGAG
+
BBABBCEDCCCCCCB;98:AAAB?BC
@HQ5V5:00361:00096
ACGCTCGACATGCCCAGGTACAGGAG
+
B@?@C@?ACCCAAA=4459@999=>>
@HQ5V5:00365:00062
ACGCTCGACATGCCCAGGTACAGGAG
+
CB@@?CBDCCCBDB?BB?BBCCD@BA
@HQ5V5:00369:00092
ACGCTCGACATGCCC
+
@CABB@@>@>9111+
@HQ5V5:00371:00080
TCTCTATGCGCTCCACATGTCTAAGGT
+
CBGBECCDCCCCC@CCCBCBBBC=A?A
@HQ5V5:00374:00098
TCTCTATGCGCTCCACATGTCTAAGGT
+
B@B@@==AACBAC@CBBCCAA?=;=7;
@HQ5V5:00379:00069
TACTGAGCTACACACACAGAAAGATTGGT
+
BBBBBBDBBBBBBBA??;944-9986;BD
@HQ5V5:00382:00094
ACGCTCGACATGCCCAGGTACAGGAG
+
BBABBBCBCCCDBC>::8:?A=@7;9
@HQ5V5:00383:00077
ACGCTCGACATGCCCAGGTACAGGAG
+
CBAAACCDBCBBCC>@@=>?==?>@B
@HQ5V5:00383:00087
ACGCTCGACATGCCCAGGTACAGGAG
+
BBABABCDCCCDBB?BB?ABCCC@BB
@HQ5V5:00384:00069
ACGCTCGACATGCCCAGATACAGGAG
+
BB>@@BBDCCBBBB?BBBBBBBB@BA
@HQ5V5:00388:00059
AGCACTGTAGCTGTCACTAGTTACTTGT
+
;<CCAAACCCCBBBBCCCD:98:BB>AB
@HQ5V5:00388:00096
ACGCTCGACATGCCCAGGTACAGGAG
+
BBBBECCCBCC???>?B@BBBCD@CB
@HQ5V5:00388:00098
ACGCTCGACATGCCCAGGTACAGGAG
+
BA@AA?@ACCCCCC@@?=@BCCC?CD
@HQ5V5:00389:00096
ACGCTCGACATGCCCAGGTACAGGAG
+
BB?@@BBECCCBCD>BB?BBCCB?BB
@HQ5V5:00392:00055
ACGCTCGACATGCCCAGGTACAGGAG
+
BBAAABBDBCACCC>??>?BCAB?AD
@HQ5V5:00392:00069
ACGCTCGACATGCCCAGGTACAGGAG
+
BA>?@CCCCCCCDCABB?AABBCABA
@HQ5V5:00395:00062
ACGCTCGACATGCCCAGGTACAGGAG
+
CB?@?CBCCCCDDD>BB?BCCCC@BB
@HQ5V5:00397:00079
ACGCTCGACATGCCCAGGTACAGGAG
+
BBBBABCCCDCBBB=??<>BBBC@CB
@HQ5V5:00351:00110
ACGCTCGACATGCCCAGGTACAGGAG
+
BB?@@BBBBBB=999;959A@9;8<A
@HQ5V5:00352:00128
ACGCTCGACATGCCCAGGTACAGGAG
+
BB>@@ABBECCCCD>@?==9;;A>@A
@HQ5V5:00353:00148
ACGCTCGACATGCCCAGGTACAGGAG
+
CA@AACCDBCBCCC>AA=>===??@@
@HQ5V5:00354:00100
ACGCTCGACATGCCCAGGTACAGGAG
+
BB@AABBDCCCAAA=AA9;;;44599
@HQ5V5:00356:00134
ACGCTCGACATGCCCAGGTACAGGAG
+
CB@@@BAAAEBCBC<>>;;1111,1<
@HQ5V5:00358:00119
ACGCTCGACATGCCCAGGTACAGGAG
+
BB?@ABCDDBCDBC>?=;89999=@A
@HQ5V5:00359:00143
ACGCTCGACATGCCCAGGTACAGGAG
+
BB@AABBCBFCDDD>?>;====@?BC
@HQ5V5:00359:00144
ACGCTCGACATGCCCAGGTACAAGGAGA
+
BBBBBB<<=AABBB899;>999695999
@HQ5V5:00363:00129
ACGCTCGACATGCCCAGGTACAGGAG
+
CB@??BBBBBCDDB?BB?BBAAC@CB
@HQ5V5:00363:00136
ACGCTCGACATGCCCAGGTACAGGAG
+
ABABBBBCBABCCC>@@>?ABBDBCC
@HQ5V5:00364:00107
ACGCTCGACATGCCCAGGTACAGGGAG
+
BA;<<HAAAAAAAA<<;59@A99919A
@HQ5V5:00364:00131
ATATCGCGAGGGTATGGAAGACTCTAT
+
BAAABB?ACAA?@@@@696;AA>A::9
@HQ5V5:00367:00109
ATATCGCGAGGGTATGGAAGACTCTATA
+
B?@@A@>@9;989@@@5<8;A@;B7:8?
@HQ5V5:00368:00138
ACGCTCGACATGCCAGTCA
+
9<BCC;=<@>?1-+--,,*
@HQ5V5:00368:00149
ACGCTCGACATGCCCAGGTACAGGAG
+
BA@??ABBCDCBBD>BB>AABBCACC
@HQ5V5:00370:00119
ACGCTCGACATGCCCAGGTACAGGAG
+
CB>@@BA@@CBBBB>997:AB@@?AC
@HQ5V5:00372:00113
ACGCTCGACATGCCCAGGTACAGGAG
+
BB???BBDB@BCCC>AA=??AAA?BC
@HQ5V5:00372:00128
ACGCTCGACATGCCCAGGTACAGGAG
+
CE??@BBCCBCDCD>??=>?AAB@BB
@HQ5V5:00373:00128
ACGCTCGACATGCCCAGGTACAGGAG
+
BABBEBBBBBBDCCA??=??@@@>AB
@HQ5V5:00375:00108
ACGCTCGACATGCCCAGGTACAGGAG
+
BB@BAABBCCCCBC>;;7;@AAB?BC
@HQ5V5:00377:00100
ACGCTCGACATGCCCAGGTACAGGAG
+
BB?@?B@@ACCCCG=AA=@BABC@EB
@HQ5V5:00378:00134
ACGAGTGCGTTCCCCATGTCGTAGGTACTC
+
BBBBBBCBB@6:44/9=>=@@@>><?;;;@
@HQ5V5:00378:00140
ACGCTCGACATGCCCAGGTACAGGAG
+
BA?@?BBBCCCBCC?9;8:?@>=599
@HQ5V5:00379:00135
ACGCTCGACATGCCCAGGTACAGGAG
+
CB9;;BBA>@>999199599999699
@HQ5V5:00379:00140
ACGCTCGACATGCCCAGGTACAGGAG
+
BBABBB::<CCCCC>;;8;?B>>799
@HQ5V5:00380:00111
ACGCTCGACATGCCCAGGTACAGGAAG
+
BB>??BA@@BA99919959@><<-1-1
@HQ5V5:00380:00147
ACGCTCGACATGCCCAGGTACAGGAG
+
BA>??BCBBBB@=@<;;7;CCBB?BA
@HQ5V5:00381:00147
ACGCTCGACATGCCCAGGTACAGGAG
+
BB>@@BBBBCCBAA<;;59>>?@>AC
@HQ5V5:00385:00115
ACGCTCGACATGCCCAGGTACAGGAG
+
BB?@@BBBBCBCCC>@@=>@BBB?BC
@HQ5V5:00385:00132
ACGCTCGACATGCCCAGGTACAGGAG
+
BCCBBBBBBBBBBC?998:AA@@?AC
@HQ5V5:00386:00138
ACGCTCGACATGCCCAGGTACAGGAG
+
BBAAABBDCCCAAA=AB>BBCCCACB
@HQ5V5:00389:00102
ACGCTCGACATGCCCAGGTACAGGAG
+
BAABBCBBBCCDCC>??<>?ADB@<;
@HQ5V5:00392:00110
ACGCTTCGACATGCCCAGGTACAGGAG
+
BBABB@B@AACCCCC=BB?@@@CC@CA
@HQ5V5:00350:00164
ACGCTCGACATGCCCAGGTACAGGAG
+
BC?@ACBEBBBCCC>@?;86<11-11
@HQ5V5:00351:00191
CATGTCTCTAGGCGACAGGATTTGTTGTAG
+
94377>@<<11,//.844244914/,///,
@HQ5V5:00353:00179
TCTCTATGCGCTCCACATGTCTAAGGT
+
BBCDA?>BBCCBC@CBABCCCBB@B@C
@HQ5V5:00358:00159
CGTGTCTCTAGGCACAGGATTTTGTGTAG
+
CBBCCCBBBBB@BBBBBAAADE:C@BBAB
@HQ5V5:00358:00174
ACGCTCGACATGCCCAGGTACAGGAG
+
BB?@@CBCCABCCC>?><==;;;ABB
@HQ5V5:00358:00177
TAGTATCAGCCTCGCCACTGACGAAGGTAAGTCC
+
=>=9@=A@AA@;;99:4////8//,/788111;2
@HQ5V5:00359:00178
ACGCTCGACATGCCCAGGTACAGGAG
+
CBAB99<AAB@>>@:9969>?@?699
@HQ5V5:00360:00184
ACGCTCGACATGCCCAGGTACAGGAG
+
BBBBABBBBCBBCC>A@>??@=B@AA
@HQ5V5:00363:00167
ACGCTCGACATGCCCAGGTACAGGAG
+
BB>??ABBCCCCCC=;;;;CCCCBEB
@HQ5V5:00363:00170
ACGCTCGACATGCCCAGGTACAGGAG
+
<A@@@B?@ACCBAA<==;>9999699
@HQ5V5:00367:00196
ACGCTCGACATGCCCAGGTACAGGAG
+
BB???BCCBCBCDC>9989=@@@>AB
@HQ5V5:00369:00166
ACGCTCGACATGCCCAGGTACAGGAG
+
CA@??CBAADCAAA=AB>ABCCC@CC
@HQ5V5:00370:00150
ATCAGACACGGACACAGCAGAACACAC
+
BBBBAAABAA>ABBBDDCCCC@BBBBC
@HQ5V5:00371:00176
ACGCTCGACATGCCAGGTACAG
+
@@ABB@A>@:<--+--*,,,//
@HQ5V5:00371:00189
ACGCTCGACATGCCCAGGTACAGGAG
+
BBABE@@@BCB===:9958>@997;A
@HQ5V5:00374:00183
ACGCTCGACATGCCCAGGTTACAGGAG
+
@@@AAA>>>4449959:242////,//
@HQ5V5:00375:00178
ACGCTCGACATGCCAGGTC
+
@@ADAA@?911-*)**)((
@HQ5V5:00378:00173
GATCAGACACGGACACAGCAGAACACAC
+
=@??A;<;B@>599>?99<A>?<?998>
@HQ5V5:00379:00165
ACGCTCGACATGCCCAGGTACAGGAG
+
BE>@@AAAACCCCC>;;8:ADAB?AA
@HQ5V5:00379:00187
CGTGTCTCTAGGCACAGGATTTTGTGTAG
+
BBB@CDBCAAA@BBDCC@CEDE9BBB9:;
@HQ5V5:00382:00184
ACGCTCGACATGCCCAGGTACAGGAG
+
BB???BBEBCBCCC>BB@BBCBC@CC
@HQ5V5:00382:00186
ACGCTCGACATGCCCAGGTACAGGAG
+
BA???BBBABEDCC>??=?ABCBACC
@HQ5V5:00384:00155
ACGCTCGACATGCCCAGGTACAGGAG
+
BB;<<BAAACCCCEAAB=@@A?>;>9
@HQ5V5:00384:00184
ACGCTCGACATGCCCAGGTACAGGAG
+
AB@@@CBBBCCDDG=;;8;AABB?BB
@HQ5V5:00385:00190
TCTCTATGCGCTCCACATGTCTAAGGT
+
BBBD??>BBBCCC@BAABBBC;::<AC
@HQ5V5:00386:00161
ACGCTCGACATGCCCAGGTACAGGAG
+
?B>@@BCBCCBDBD??@=?ACCB@B;
@HQ5V5:00387:00171
ACGCTCGACATGCCCAGGTACAGGAG
+
BB???ABABCBCCC>@@>?AABC?CC
@HQ5V5:00388:00179
ATATCGCGAGGGTATGGAAGACTCTATAGAG
+
BABBBB@=:;;9;?>B8;9<A?>?:777770
@HQ5V5:00391:00166
ACGCTCGACATGCCCAGGTACAGGAG
+
;9899><99@@99919959@;998=9
@HQ5V5:00391:00167
ACGCTCGACATGCCCAGGTACAGGAG
+
AA?BA>@@BAA88809859?@@@@BA
@HQ5V5:00392:00151
TGATACGTCTCCTTCCTTAGTTACTTCA
+
BBBBBBBBBBD@D@B@C@B??=@BA?BD
@HQ5V5:00393:00184
ACGCTCGACATGCCCAGGTACAGGAG
+
BE>@?ABBBCCBCC>;98:AABC@CC
@HQ5V5:00393:00194
TAGTATCAGCCTCGCCATGACGAAGGTATTCC
+
>>><<:@A@B@BAAAAC@>@@99592499<=>
@HQ5V5:00394:00186
ACGCTTGACATGCCCAGGTACAGGAG
+
>>:;;>BABBB@>>:9959BBBB@BC
@HQ5V5:00397:00161
ACGCTCGACATGCCCAGTACAGGAG
+
CB>@@B@AACCDDC>AA@BCBB?BC
@HQ5V5:00397:00165
ACGCTCGACATGCCCAGGTACAGGAG
+
BC@?@BBCBCBBCC?BB?BABBC@CB
@HQ5V5:00397:00167
ACGCTCGACATGCCCAGGTACAGGAG
+
BBACBABBBCCBCC>9;7;@@>@=@<
@HQ5V5:00398:00184
ACGCTCGACATGCCCAGGTACAGGAG
+
BB??@BBDCBCCCG>99;9BCBCACC
@HQ5V5:00353:00216
ACGCTCGACATGCCCAGGTACAGGAG
+
BAAAABBBCABCCC>@@=?BACC@@A
@HQ5V5:00355:00212
ACGCTCGACATGCCCAGGTACAGGAG
+
BBAAABBBBCBBCC>??>?BBAA?AB
@HQ5V5:00356:00247
ACGCTCGACATGCCCAGGTACAGAG
+
BBABABBBCBBDCC>9958;7----
@HQ5V5:00357:00245
ACGCTCGACATGCCCAGGTACAGGAG
+
BCABBBBBCCCBBB?997889998<<
@HQ5V5:00358:00229
ACGCTCGACATGCCCAGGTACAGGAG
+
BCABABBBCCBBCC>997:999@=@@
@HQ5V5:00360:00235
ACGAGTGCGTTCCCCATGTCGTAGGTACTC
+
BBBBBBDBA>6:44-9499>>;00,11119
@HQ5V5:00361:00219
ACGCTCGACATGCCCAGGTACAGGAG
+
BAAAABBBB@BBCC?9:99===@?AD
@HQ5V5:00362:00229
ACGCTCGACATGCCCAGGTACAGGAG
+
ABABBBBCBCBCBB>9978899@=;;
@HQ5V5:00364:00207
ACGCTCGACATGCCAGGT
+
<@<CCBBA@1111-11,/
@HQ5V5:00367:00211
ACGCTCGACATGCCCAGGTACAGGAG
+
BAABA?AAAAA>>>:895;BBACBB<
@HQ5V5:00368:00203
ACGCTCGACATGCCCAGGTACAGGA
+
CBBBB=@@@@@99919959844::8
@HQ5V5:00368:00227
ACGCTCGACATGCCCAGGTACAGGAG
+
BB>@@BBBBCCBAB>;97:@>=@=@A
@HQ5V5:00369:00201
ACGCTCGACATGCCCAGGTACAGGAG
+
B?:<<CBBECCDCD=BB??>@CC@CC
@HQ5V5:00370:00232
ACGCTCGACATGCCCAGGTACAGGAG
+
@B>@?ABABBC@==<8859999?<99
@HQ5V5:00371:00200
ACGCTCGACATGCCCAGGTACAGGAG
+
CABBBBBBCCEDBC>9:;:CCBC@CB
@HQ5V5:00371:00206
TCTCTATGCGCTCCACATGTCTAAGGT
+
DBBE>;=CCCDCD?C::<B@A<<8;?@
@HQ5V5:00372:00206
ACGCTCGACATGCCCAGGTACAGGAG
+
BBAAABABADCDCD>AA>AABBD@CA
@HQ5V5:00377:00200
CGTGTCTCTAGGCACAGGATTTTGTGTAG
+
B?AADDAA=@@@BBBBB>BBEE:@@?@?B
@HQ5V5:00380:00237
ACGCTCGACATGCCCAGGTACAGGAG
+
BC>@@ABBBBEDCC>998:=A@@?AB
@HQ5V5:00382:00203
CGTGTCTCTAGGCACAGGATTTTGTGTAG
+
BBBBBDCCAAA@BBBBB@BBED:CCC?A<
@HQ5V5:00382:00205
ACGCTCGACATGCCCAGGTACAGGAG
+
BB>??BBCCDCDDD>AA>AABCC?BB
@HQ5V5:00386:00204
ACGCTCGACATGCCCAGGTACAGGAG
+
B@@?BBAABCBCEG>@?=@@ABC<==
@HQ5V5:00386:00238
ACGCTCGACATGCCCAGGTACAGGAG
+
BB@?@BBDCBEDDD?@@;8;;44599
@HQ5V5:00387:00224
ACGCTCGACATGCCCAGGTACAGGAG
+
BAAAABBDCBBDDD>??=?BBBC@CB
@HQ5V5:00390:00233
ACGCTCGACATGCCCAGGTACAGGAG
+
C@;;<BB<<<BAA@<AA=B@AAC?BC
@HQ5V5:00391:00218
ACGCTCGACATGCCCAGGTACAGGAAG
+
BC?@@BBDCCCDDD=A?999;11,1-1
@HQ5V5:00395:00244
ACGCTCGACATGCCCAGGTACAGAAG
+
BBABBBBCCCBCCC>BB<987,--+-
@HQ5V5:00396:00232
ACGCTCGACATGCCCAGGTACAGGAG
+
BBABBBBACCB@AA=A??ABCCCACB
@HQ5V5:00397:00200
ACGCTCGACATGCCCAGATACAGGAG
+
BA@?@BBCCCBBBB>BBAAABAB?BA
@HQ5V5:00398:00212
ACGCTCGACATGCCCAGGTACAGAG
+
BB>??BBBCCB===:9959>??999
@HQ5V5:00398:00241
ACGCTCGACATGCCCAGGTACAGGAG
+
BBABEBBBABBCHC?@@>@BCCD@CA
@HQ5V5:00399:00206
ACGCTCGACATGCCCAGGTACAGAAG
+
CBABAABBCCCCCC>A@<>>9999>@
@HQ5V5:00399:00234
ACGCTCGACATGCCCAGGTACAGGAG
+
B@@ABCBBBBCCCH>;9;:BBBC@CA
@HQ5V5:00352:00263
ACGCTCGACATGCCCAGGTACAGGTAAC
+
BBABBBB@9999991996--,,,*,,*,
@HQ5V5:00354:00250
ACGCTCGACATGCCCAGGTACAGGAG
+
BB>??BBB?99444199699999294
@HQ5V5:00358:00264
TCTCTATGCGCTCCACATGTCTAAAGGT
+
BBBCA@@BBDCCD?BCCB>;;444-9?9
@HQ5V5:00361:00256
ACGCTCGACATGCCCAGGTACAGGAG
+
BBAAABBAACBBCC>@????>?A?BB
@HQ5V5:00362:00263
ACGCTCGACATGCCCAGGTACAGGAG
+
CBA@ABBBBBBBCCC@@<89944599
@HQ5V5:00363:00263
TACTGAGCTACACACACAGAAAGATTGGT
+
BBBBBCCBBBBCBAAAB@944-88748>B
@HQ5V5:00364:00272
ACGCTCGACATGCCCAGGTACAGGAG
+
BB?@@CDDCBBDCC?BB?BBBBC@BB
@HQ5V5:00365:00257
ACGCTCGACATGCCAGTACAGG
+
:<CCB@@?>:;--+--,,,//,
@HQ5V5:00368:00265
ACGCTCGACATGCCCAGGTACAGGAG
+
BB:<;@@>@A?><<811-11///,/;
@HQ5V5:00369:00264
ACGCTCGACATGCCCAGGTACAGGAG
+
BAAAABCCBCBBDC>AA=??@=A?BB
@HQ5V5:00370:00259
ATCAGACACGGACACAGCAGAACACAC
+
BDDAAABBBB?AAAA@A@@@@;@????
@HQ5V5:00371:00296
TCTCTATGCGCTCCACATGTCTAAGGT
+
BBCCA?@CCCDCB?BBA=;4911-/,/
@HQ5V5:00373:00258
ACGCTCGACATGCCCAGGTACAGGAG
+
BB@BAB??@BCAAA<88599999699
@HQ5V5:00373:00282
ACGCTCGACATGCCAGTAC
+
>=BA>9444//,,*,,,0/
@HQ5V5:00374:00250
ACGCTCGACATGCCCAGGTACAGGAG
+
BBAABBBDCCCCBB>??<=?=?A?AB
@HQ5V5:00374:00292
ACGCTCGACATGCCCAGGTACAGGAG
+
BBAAABDDBBBDCC>998:AAAB<==
@HQ5V5:00377:00254
AAGCTCGACATGCCCAGGTACAGGAGACTG
+
B@9<=DECDDCBBB=?>>?@@@A?A<;;CD
@HQ5V5:00377:00286
ACGCTCGACATGCCCAGGTACAGGAG
+
BB@??CBCBCBBCC>@A>@AAADAAB
@HQ5V5:00381:00265
ACGCTCGACATGCCCAGGTACAGGAG
+
BBBBBB@??@=99998859>>99699
@HQ5V5:00381:00288
CGTGTCTCTAGGC
+
BB@@DDBC???@B
@HQ5V5:00385:00287
TAGTATCAGCCTCGCCATGACGAAGGTATTCC
+
BBC::=DAAACBBBB@BBBBBAABA?BBB>B=
@HQ5V5:00386:00293
ACGCTCGACATGCCCAGGTACAGGAG
+
AACBBBBAA?>99998459@A>@=AB
@HQ5V5:00393:00255
ATCAGACACGGACACAGCAGAACACAC
+
A@ABCECCCC@DCBB>CA@11-111..
@HQ5V5:00394:00267
ACGCTCGACATGCCCAGGTACAGGAG
+
BAAAABBBBCBBCC>@@=>==9=;=@
@HQ5V5:00395:00293
ACGCTCGACATGCCCAGGTACAGGAG
+
CAAAABCDCBBDDD>AB?AAAAB?CB
@HQ5V5:00396:00261
ACGCTCGACATGCCCAGGTACAGGAG
+
CBAAABBEBBBDCC>99899999=@A
@HQ5V5:00397:00291
ACGCTCGACATGCCCAGGTACAGGAG
+
BBA@ABBCCDCBBB=BB>ABCBC@C?
@HQ5V5:00399:00254
ACGCTCGACATGCCCAGGTACAGGAG
+
CA@@BBBDBCBDDD>@@=??@?A>A?
@HQ5V5:00356:00308
ACGCTCGACATGCCCAGGTACAGGAG
+
B@?@BBCCCGGDCC>CB?;;<GEBCB
@HQ5V5:00356:00325
ACGCTCGACATGCCCAGGTATAGGAG
+
BBABBB@@ACCCDC?BD@A@ACE@A@
@HQ5V5:00357:00324
ACGCTCGACATGCCCAGGTACAGGAG
+
FA@@@CBBBCCCCD<@A=@B??>B>1
@HQ5V5:00366:00310
ACGCTCGACATGCCCAGGTACAGGAG
+
BBABBBBBBBBBCC>BB?BBCDD@CC
@HQ5V5:00368:00347
ACGCTCGTCATGCCCAGGTACA
+
CCBCBCCCBBA@AA<@@>BBBA
@HQ5V5:00369:00344
AGCACTGTAGCTGTCACTAGTTACTTGT
+
<<CC@AACEECBBFBBBCBBB>BBC;<<
@HQ5V5:00370:00340
TGATACGTCTCCTTCCTTAGTTACTTCA
+
CBCBCCCGBBB@B@A@C?B@@=BAG@GE
@HQ5V5:00373:00341
ATCAGACACGGACACAGCAGAACACAC
+
CCEC??@CBC=@A@A@ABAA@>ADCBB
@HQ5V5:00374:00329
ACGCTCGACATGCCCAGGTACAGGAG
+
B@??@BBDCCCBCC>BB@AABCC@DC
@HQ5V5:00376:00308
ACGCTCGACATGCCCAGGTACAGGAG
+
BB>@??A?CBB=9998859>A@B@BA
@HQ5V5:00381:00312
ACGCTCGACATGCCCAGGTACAGGAG
+
BBABBBBDCCCBBB=BB@BCCCC@CC
@HQ5V5:00382:00346
ACGCTCGACATGCCCAGGTACAGGAG
+
BBABABBBCDEAAA=@?>@ACDD@CC
@HQ5V5:00383:00322
ACGAGTGCGTTCCCCATGTCGTAGGTACTC
+
BBBBBDDCAA?CEE:C@AABBB@A?;<<@?
@HQ5V5:00389:00342
ACGCTCGACATGCCCAGGTACAGGAG
+
CB@@ABABACCBBB>BB<;;?44599
@HQ5V5:00390:00333
ACGCTCGACATGCCCAGGTACAGGAG
+
BC?@@CBCBBBBCC>@?=?BCDD@BC
@HQ5V5:00392:00333
TACTGAGCTACACACACAGAAAGATTGGTGC
+
@AACCCDCAABCBBCB>>944-9774;>?==
@HQ5V5:00394:00334
CGTGTCTCTAGGCACAGGATTTGTGTAGA
+
>>94444444=<=@;9=;9991444////
@HQ5V5:00350:00384
ACGCTCGACATGCCCAGGTACAGG
+
:<BBB@B@B99111-11,11<995
@HQ5V5:00352:00389
ACGCTCGACATGCCCAGGTACAGGAG
+
:<ABBABBBCB?@@=4459>@99699
@HQ5V5:00354:00398
ACGCTCGACATGCCCAGGTACAGGAG
+
9<CCBEBABBBCBC@9979@@99699
@HQ5V5:00358:00378
ACGCTCGACATGCCCAGGTACAGGA
+
@ACCDCBBBCB@>?:9859999969
@HQ5V5:00359:00384
ACGCTCGACATGCCCA
+
?A@ABBBBCBBBCC>>
@HQ5V5:00362:00399
ACGCTCGACATGCCCAGGTACAGGA
+
9<BBBBAA@?=99998859>@>>=@
@HQ5V5:00364:00355
TGATACGTCTCCTTCCTTAGTTACTTCA
+
BBBB@@ABCCDCD@E@B@===>944:99
@HQ5V5:00365:00390
ACGCTCGACATGCCCAGGTACAGGAG
+
ABABBBBDCCC?=@;4459>>998<>
@HQ5V5:00368:00397
TGACCTTCCTTAGTTACTTCAGTGC
+
CBBB@A?B@CB?@?@CDC@B@@???
@HQ5V5:00370:00369
ACGCTCGACATGCCCAGGTACAGGAG
+
BBABABA?@CC==998859?@99699
@HQ5V5:00371:00365
ACGCTCGACCATGCCCAGGTACAGGAG
+
BBABCBAABADDDBB>??=@BBBC@BA
@HQ5V5:00371:00372
ACGCTCGACATGCCCAGGTACAGGAG
+
B?@@BBBCCCCCCD?;98;>@9;9;A
@HQ5V5:00373:00354
ACGCTCGACATGCCCAGGTACAGGAG
+
BBABAB@@@CCCCE>AA=@@@BC@CA
@HQ5V5:00374:00389
ACGCTCGACATGCCCAGGTACAGGAG
+
BBABBEBBCABA@B@9979>@99;<A
@HQ5V5:00378:00353
ACGCTCGACATGCCCAGGTACAGGAG
+
BBAABBBCCCCCCC<@@=@AACC?A@
@HQ5V5:00378:00383
ACGCTCGACATGCCCAGGTACAGGAG
+
BB?@@BBBBCBAAB:99591111-//
@HQ5V5:00381:00359
ACGCTCGACATGCCCAGGTACAGGAGAC
+
BBABBC??AAACBB8;9<99444244;4
@HQ5V5:00382:00367
ACGCTCGACATGCCCAGGTACAGGAG
+
BBABBB@@ACCCCC<@@=;99DE@AA
@HQ5V5:00386:00380
ACGCTCGACATGCCCAGGTACAGGAG
+
CCCBBCDDAABBAA<;;9<AAAB?@B
@HQ5V5:00391:00360
ACGCTCGACATGCCCAGGTACAGGAG
+
BEABABCCCCCCEG=BB>;;<AB;>=
@HQ5V5:00393:00360
TACTGAGCTACACACACAG
+
A??ABCCBBBBDBA=9>@9
@HQ5V5:00393:00366
TAGTATCAGCCTCGCCATGACGAAGGTA
+
CBB<<@EGBBA@A;959111///,,*,,
@HQ5V5:00394:00383
ATCAGACACGGACACAGCAGAACACAC
+
BBBBBAABBB?AABBCBBBA?=ABBAC
@HQ5V5:00397:00381
CGTGTCTCTAGGCACAGGATTTTGTGTAG
+
AABBCDBB@?@@CCBAB?CCDD:CCCADA
@HQ5V5:00397:00382
ACGCTCGACATGCCCAGGTACAGGAG
+
BA@@BBBCCBCDCC>??=@@ACC?BA
@HQ5V5:00350:00402
ACGCTCGACATGCCCAGGTACAGGAG
+
BBABBBBBBCCBCC=997;BBCDCCA
@HQ5V5:00350:00429
ACGCTCGACATGCCCAGGTACAGGAG
+
ABABBBBDCCCBBB?BC@ABBBCACB
@HQ5V5:00351:00411
ACGCTCGACATGCCCAGGTACAGGAG
+
DBCBBBBDCCBBBB=BB<::8//,11
@HQ5V5:00351:00440
ACGCTCGACATGCCCAGGTACAGGAG
+
@@ABBCAAACCCCD>A@=@BCCCACC
@HQ5V5:00355:00432
ACGAGTGCGTTCCCCATGTCGTAGGTACTC
+
??BBBBBBBB@CDD9F?A@BBB;B?;<<@B
@HQ5V5:00355:00435
ATATCGCGAGGGTATGGAAGCACTCTATAG
+
=?;99>>9999-49>@@D@<9993396111
@HQ5V5:00356:00402
ACGCTCGACATGCCCAGGTACAGGAG
+
BA@@BBBCBCBDCB>BB?BCCCC@CA
@HQ5V5:00356:00436
ACGCTCGACATGCCCAGGTACAGGAGACTGA
+
94>>@A<<;EHAAA<=<9;BAA@=@;;<111
@HQ5V5:00357:00403
ACGCTCGACATGCCCAGGTACAGGAG
+
BBABC@@BAA@AAB?;;8;@@>A>B9
@HQ5V5:00357:00421
ACGCTCGACATGCCCAGGTACAGGAG
+
BCABBBCCCAA=AA<;959BB>A?AC
@HQ5V5:00359:00444
ACGCTCGACATGCCCAGGTACAGGAG
+
BB@BBBDBCCBBCC>??>??==??@B
@HQ5V5:00360:00445
ACGCTCGACATGCCCAGGTACAGGAG
+
?@7:9B@AACCCCC>@@;>?>99599
@HQ5V5:00365:00445
ACGAGTGCGTTCCCCATGTCGTAGGTACTC
+
ABBBBBBBAB?BHC9AA@@@@@>@>?;;;?
@HQ5V5:00367:00413
ACGCTCGACATGCCCAGGTACAGGAG
+
@?B@A>;:<CCAAB<;;8;ABABBD<
@HQ5V5:00367:00425
ATCAGACACGGACACAGCAGAACACAC
+
BBBBBB>=@===@@@;<<BBB?BB@AA
@HQ5V5:00367:00449
TCTCTATGCGCTCCACATGTCTAAGGT
+
BDCCA?@CCCCHD?BBBBBCC@@>AAC
@HQ5V5:00369:00409
ACGCTCGACATGCCCAGGTACAGGAG
+
B@@?BBBDBBCDDD?AA>@ABBB@CB
@HQ5V5:00369:00449
ACGCTCGACATGCCCAGGTACAGGAG
+
BA8:9DBBBCB@@@<9;59@A@A?AB
@HQ5V5:00373:00431
ATCAGACACGGACACAGCAGAACACAC
+
BBBBBBABBB?BACCCECCBB?;;:60
@HQ5V5:00375:00433
ATCAGACACGGACACAGCAGAAACAC
+
C@@A@>?>99249444449444-488
@HQ5V5:00377:00441
ACGAGTGCGTTCCCCATGTCGTAGGTACTC
+
ABA@BBCCAA>A?:799;;=@;00,0111;
@HQ5V5:00378:00434
ACGCTCGACATGCCCAGGTACAGGAG
+
BBBBB?@AABBCCH>AB>ABBCF?AA
@HQ5V5:00378:00439
ACGCTCGACATGCCCAGGTACAGGAG
+
1/./9>99999999099288=9;>:/
@HQ5V5:00381:00449
ACGCTCGACATGCCCAGGTACAG
+
99;;;BBB@99111,11,//6//
@HQ5V5:00382:00439
ACGCTCGACATGCCCAGGTACAGGAG
+
9<BCCA@@@?@89919959>>>?<@9
@HQ5V5:00385:00426
ACGCTCGACATGCCCAGGTACAGGAG
+
BA?@@BBBBCBDCD>AA>@ABBDACC
@HQ5V5:00385:00428
ACGCTCGACATGCCCAGGTACAGGAG
+
BBAABBBECCCBCB>BB@BBBCCACA
@HQ5V5:00385:00441
ACGCTCGACATGCCCAGGTACAGGAGA
+
BBABBB@@@CB==>:=@>BBCCC@CBB
@HQ5V5:00388:00428
ACGCTCGACATGCCCAGGTACAGGAG
+
BB?@@BAAACCCCG=:9;:CBBC@CB
@HQ5V5:00391:00402
TAGTATCAGCCTCGCCATGACGAAGGTATTCC
+
BBC?@AC@@@=>>9969?@@A99648444242
@HQ5V5:00392:00415
ACGCTCGACATGCCCAGGTACAGGAG
+
BEABBBBBBBCDCD>BA>@?BBC?BB
@HQ5V5:00395:00425
ACGCTCGACATGCCCAGGTACAGGAG
+
BB??@BBCCCDBCD=BB?AABCCACB
@HQ5V5:00395:00436
ACGCTCGACATGCCCAGGTACAGGAG
+
BBABCBCDBCBBCC?BA?BBCBD@CC
@HQ5V5:00396:00418
ACGCTCGACATGCCCAGGTACAGGAG
+
BA@@BBBCCCBDBB>BB@AAABC@CB
@HQ5V5:00396:00432
ACGCTCGACATGCCCAGGTACAGGAG
+
BBABBBABBCCBBB>??>A@BCC?CA
@HQ5V5:00397:00429
ACGCTCGACATGCCCAGGTACAGGAG
+
BB>??BAAAACCGE@AA>@BCCC@CA
@HQ5V5:00399:00401
ACGCTCGACATGCCCAGGTACAGGAG
+
BBAAABBCCCBAA@:>=<>>@CC@CB
@HQ5V5:00399:00420
ATATCGCGAGGGTATGGAAGACTCTATA
+
BAAAEB?A???=?@@B?B?BBBBB:::?
@HQ5V5:00399:00421
ATATCGCGAGGGTATGGAAGACTCTATA
+
B>?@B@@A@AA<>?>C5959@>?>7717
@HQ5V5:00351:00475
ACGCTCGACATGCCCAGGTACAGGAG
+
BA>@ACBCCCCCCEC;;;;CABC@CB
@HQ5V5:00353:00464
TGATACGTCTCCTTCCTTAGTTACTTCA
+
BCBABBBCBBC?@@ABB@BAE?ABB?DC
@HQ5V5:00353:00474
ACGCTCGACATGCCCAGGTACAGGAG
+
BBABABBDBCBBCC@??>?BCBB?BC
@HQ5V5:00353:00479
ACGCTCGACATGCCCAGGTACAGGAG
+
BBA@ABBBCDCCBB>BE?BBCCC@CB
@HQ5V5:00355:00480
ACGCTCGACATGCCCAGGTACAGGAG
+
@A@AABBABCCBAC>;98:BCBC@C;
@HQ5V5:00356:00467
ACGCTCGACATGCCCAGGTACAGGAG
+
BBAABBBCCCCAAA=AB@BBCCD@BB
@HQ5V5:00358:00465
ACGCTCGACATGCCCAGGTACAGGAG
+
BBAABBAAABBBCC??@=>>==??AB
@HQ5V5:00358:00489
ACGCTCGACATGCCCAGGTACAGGAG
+
BBAABBABBDBBBB>BB@ABCCC@CA
@HQ5V5:00359:00468
ACGCTCGACATGCCCAGGTACAGGAG
+
BA???BBBB@BBCC>BA?BBCCC@CD
@HQ5V5:00360:00480
ACGCTCGACATGCCCAGGTACAGGAGA
+
9<AAA@@@@@@>>>:99599999@B99
@HQ5V5:00361:00494
ACGCTCGACATGCCCAGGTACAGGAG
+
BA@AABBECDCBBB=BB@CBCCC@CA
@HQ5V5:00361:00499
TCTCTATGCGCTCCACATGTCTAAGGTA
+
CCDCA?@CCBECC@BCBBA;:;B?B@CB
@HQ5V5:00362:00475
TACTGTGCTACACACACAGAAAGATTGGT
+
BB?ACDEB>?ABCD=9=@988099848?A
@HQ5V5:00364:00452
ACGAGTGCGTTCCCCATGTCGTAGGTACTC
+
BBBBBBBBCC?CCC9B:;;CA?<?=:;;<C
@HQ5V5:00364:00487
ACGCTCGACATGCCCAGGTACAGGAG
+
BB???BABABBDHC>@@>@BCCCAAB
@HQ5V5:00365:00481
ACGCTCGACATGCCCAGGTACAGGAG
+
BBAABBBDBBBDBB>??=?BCCD@BB
@HQ5V5:00377:00450
ACGCTCGACATGCCCAGGTACAGGAG
+
BA@BCB?@ACCCGE@A@>@CCBCACB
@HQ5V5:00377:00493
ACGCTCGACATGCCCAGGTACAGGAG
+
BB???BBCCDCCCB>BC@BBCCC@CB
@HQ5V5:00379:00464
ACGCTCGACATGCCCAGGTACAGGAG
+
BB?@@BBBBCBBBB???=?BBBC@CC
@HQ5V5:00380:00480
ACGCTCGACATGCCCAGGTACAGGAG
+
@@@ACCBBBBA99919969>???6<9
@HQ5V5:00381:00470
ACGCTCGACATGCCCAGGTACAGGAG
+
BB@@ABBDCDC???<>A?AABCC@CA
@HQ5V5:00389:00465
ACGCTCGACATGCCCAGGTACAGG
+
BBBBCBBAA?948809959>@@@@
@HQ5V5:00389:00479
ACGCTCGACATGCCAGGTACAG
+
;<BCCCBB@/111,11-11@<<
@HQ5V5:00398:00470
ACGCTCGACATGCCTAGGTACAGGAG
+
CBAABBBEBCCCD@??@><>@BB?B@
@HQ5V5:00398:00480
ACGCTCGACATGCCCAGGTACAGGAG
+
BAABBBABBCCBBB=BB?BBCDD@CA
@HQ5V5:00399:00473
TGATACGTCTCCTTCCTTGGTTAGTGC
+
BBB?AACCBBD?@BBBB>B@B@CCDCC
@HQ5V5:00351:00516
ACGCTCGACATGCCCAGGTACAGGAG
+
BBAAABCCCDCBBB?BC@BBBCD@BB
@HQ5V5:00353:00508
ACGCTCGACATGCCCAGGTACAGGAG
+
B?>?ACCDCBBDCD>@@>?CCCC?BB
@HQ5V5:00354:00509
ACGCTCGACATGCCCAGGTACAGGAG
+
BAABBCBBBCCCCC@;979D>9;7;@
@HQ5V5:00354:00526
CGTGTCTCTAGGCACAGGATTTTGTGTAG
+
BBBACDCC@??@BBBBC@BDDD:ABEDCD
@HQ5V5:00356:00530
ACGCTCGACATGCCCAGGTACAGGAG
+
AACCBBBBBCCBCC?@@=?;<<CBCB
@HQ5V5:00360:00522
ACGCTCGACATGCCCAGGTACAGGAG
+
BBBBEBBBCCCCCC@BA>ACBCCABB
@HQ5V5:00361:00525
ACGCTCGACATGCCCAGGTACAGGAG
+
CB???BBEBBBBCC>@@>?BAAC@CB
@HQ5V5:00361:00544
CGTGTCTCTAGGCACAGGATTTTGTGTAG
+
BBBBCDCCBAA@BBDB>?>CDD6;;8,,-
@HQ5V5:00362:00519
ACGCTCGACATGCCCAGGTACAGGAG
+
BBABBCBBABBDCC>99;;BCCC@BB
@HQ5V5:00365:00505
ACGCTCGACATGCCCAGGTACAGGAG
+
CBA@ABBBBCBBCC>@@>@BCCD@BB
@HQ5V5:00368:00506
ACGCTCGACATGCCCAGGTACAGGAG
+
BB>@@BBBBCCCCC>;;8;AB@@=@B
@HQ5V5:00368:00510
ACGCTCGACATGCCCAGGTACAGGAG
+
B@??ABCCCCBCCC>@@>?BAAC@AA
@HQ5V5:00369:00504
ACGCTCGACATGCCCAGGTACAGGAG
+
BB??@BBBBBBBCC?BB?AABBC@CB
@HQ5V5:00370:00528
ACGCTCGACATGCCCAGGTACAGGAG
+
BBAAABBDCBCDBB?BB?BBBCD@CA
@HQ5V5:00370:00539
ACGCTCGACATGCCCAGGTACAGGAG
+
BBBBBBCDBA@BCCA:9;9BB=@@@C
@HQ5V5:00373:00532
ACGCTCGACATGCCCAGGTACAGGAG
+
BBABBCABACCCCC>DC?BBBBD@CA
@HQ5V5:00376:00535
ACGCTCGACATGCCCAGGTACAGGAG
+
BA???CCDCBBDDD>BE?BBCCC@CB
@HQ5V5:00380:00509
ACGCTCGACATGCCCAGGTACAGGAG
+
BBABBBBBBCCBCC>9:;:CCCC@CC
@HQ5V5:00381:00523
CGTGTCTCTAGGCACAGGATTTTGTGTAG
+
BBAACDCC@@??BBBBC@ECCC:CCCDDE
@HQ5V5:00382:00548
ACGCTCGACATGCCCAGGTACAGGAG
+
BBAAABBCCBCDDD?AA?BBCBD@CA
@HQ5V5:00383:00524
TAGTATCAGCCTCGCCATGACGAAGGTATTCC
+
CBBA@AA@A@=>>99699A@@<;59?999595
@HQ5V5:00386:00530
CGTGTCTCTAGGCACAGGATTTTGTGTAG
+
BBBBBCCDA@A@BBBBC@BCDC:CBBBEB
@HQ5V5:00386:00531
TACTGAGCTACACACACAGAAAGATTGGT
+
BA>>AAAAAAAA@@CC@A944-97748>A
@HQ5V5:00388:00500
ACGCTCGACATGCCCAGGTACAGGAG
+
BB@BABAAACBBAB<BB?@@ADD@CB
@HQ5V5:00388:00527
ACGCTCGACATGCCCAGGTACAGGAGA
+
CB???BBDCBBDDD>BB?BBCCC@B;:
@HQ5V5:00391:00549
ACGCTCGACATGCCCAGGT
+
?BABC?B=:4988819959
@HQ5V5:00393:00526
ACGCTCGACATGCCCAGGTACAGGAG
+
BBAAABBEBCBBCC???>@BBBC@CB
@HQ5V5:00396:00520
TCTCTATGCGCTCCACATGTCTAAGGT
+
BBBCA?@BCCEBB?CBAAB@?@C=B>B
@HQ5V5:00396:00535
ACGCTCGACATGCCCAGGTACAGGAG
+
??ABBB@@AABBCC>?@=@CBCCAC<
@HQ5V5:00398:00508
ACGCTCGACATGCCCAGGTACAGGAG
+
498;@CBBFCCDCEABA?BBBBC@CB
@HQ5V5:00398:00512
TACTGAGCTACACACACAGAAAGATTGGT
+
BAAABBDBBBBCBBA???888099848?A
@HQ5V5:00350:00555
CGTGTCTCTAGGCACAGGATTTTGTGTAG
+
AAB@BDBC?>?@BBBCC@CCDE:CDC?AA
@HQ5V5:00350:00564
CGTGTCTCTAGGCACAGGATTTTGTGTAG
+
BBB@BDCC?>?@BBDBC@CEEE:CCC?AA
@HQ5V5:00352:00568
ACGCTCGACATGCCCAGGTACAGGAG
+
BBABBBBBBC@9996;B?ACCCD@CA
@HQ5V5:00353:00566
TCTCTATGCGCTCCACATGTCTAGGT
+
BBBCA?@BBBCBCEABBBBDCCDC@C
@HQ5V5:00354:00570
ACGCTCGACATGCCCAGGTACAGGAG
+
BCBAA?BA@=>>>>:9961111>;><
@HQ5V5:00360:00564
ACGCTCGACATGCCCAGGTTACAGGAG
+
BAA>@999>4449=:==@B?99:?;44
@HQ5V5:00361:00568
ACGCTCGACATGCCCAGGTACAGGAG
+
BA@?AABBCCBDCC>::99AACC@CC
@HQ5V5:00364:00572
ACGCTCGACATGCCCAGGTACAGGAG
+
CA@@BBCDBCBBCC>@?=?BCCD@CB
@HQ5V5:00364:00573
ACGCTCGACATGCCCAGGTACAGGAG
+
BAABABBBCDCBBB???;89>44599
@HQ5V5:00365:00551
ACGCTCGACATGCCCAGGTACAGGAG
+
BCABBCDCCBBCCC>@@?@CCCD@BB
@HQ5V5:00366:00575
ACGCTCGACATGCCCAGGTACAGGAG
+
BBABACCCCCCBBB???=?BBCD@BA
@HQ5V5:00366:00584
ACGCTCGACATGCCCAGGTACAGGAG
+
CA@BBBAAACCCAC>@?=@CCCHABB
@HQ5V5:00368:00597
ACGCTCGACATGCCCAGGTACAGGAG
+
CAAAABBCCDCAAA=AB@BBBCD@BB
@HQ5V5:00369:00596
ACGAGTGCGTTCCCCATGTCGTAGGTACTC
+
??BBBBDA>;2444/9991;;;11,01//4
@HQ5V5:00372:00570
ACGCTCGACATGCCCAGGTACAGGAG
+
BB@BAA@@ACC=AA<;;89FB>@>AB
@HQ5V5:00373:00587
TCTCTATGCGCTCCACATGTCTAAGGT
+
BCCEA??BBCCBC?BBCBBBBDB@C@C
@HQ5V5:00376:00588
ACGCTCGACATGCCCAGGTACAGGAG
+
BBABBBBBBCCBBB>??=?BCCC@CC
@HQ5V5:00379:00555
ACGCTCGACATGCCCAGGTACA
+
BBABBCBA??=44409959999
@HQ5V5:00383:00551
ACGCTCGACATGCCCAGGTACAGGAG
+
BBABBBBABCCCCC=BB?BBBCC@BB
@HQ5V5:00383:00563
ACGCTCGACATGCCCAGGTACAGGAG
+
BA?@@EBBCCCDDD?BE?BBBCC@CB
@HQ5V5:00384:00551
ACGCTCGACATGCCCAGGTACAGGAG
+
BB?@?B??ABBCBC=;;8;CCCC@CA
@HQ5V5:00384:00579
ACGCTCGACATGCCCAGGTACAGGAG
+
B@>@BCBCCCCCCC>BB>>>@CB@CB
@HQ5V5:00386:00560
ACGCTCGACATGCCCAGGTACAGGAG
+
BB@@@B@AAEDDCD=AB>BBBCC@CA
@HQ5V5:00386:00571
CGTGTCTCTAGGCACAGGATTTTGTGTAG
+
BBBBBDCC@?@@BBBCC@CCBD9CCCBDE
@HQ5V5:00388:00551
ACGCTCGACATGCCCAGGTACAGGAG
+
BAABBBBBBBCCDE>::;<BBCC@CC
@HQ5V5:00388:00562
ACGCTCGACATGCCCAGGTACAGGAG
+
BAAAABBCCCB@@@=@?>@ACCC@CB
@HQ5V5:00389:00553
ACGCTCGACATGCCCAGGTACAGGAG
+
BB>@?AAABCCCCC>??=@@BCCADC
@HQ5V5:00390:00573
ACGCTCGACATGCCCAGGTACAGGAG
+
B@??BBBBEBDCCEAAA=@CCCC@CC
@HQ5V5:00395:00571
TCTCTATGCGCTCCACATGTCTAAGGT
+
BBCCA@@CCDCBC=@;;;@??9959@9
@HQ5V5:00395:00588
ACGCTCGACATGCCCAGGTACAGGAG
+
B@>@BBBBBCCCDG@::;<CCBC@CB
@HQ5V5:00397:00596
ACGCTCGACATGCCCAGGTACAGGAG
+
BBAAB>@@A?@>>>:9969>@?B>B>
@HQ5V5:00398:00584
ACGCTCGACATGCCCAGGTACAGGAG
+
BB@AABBEBBBCCC=99;:CCCC@DC
@HQ5V5:00398:00598
TGATACGTCTCCTTCCTTAGTTACTTCA
+
BCBABBBCBBB?B@A@C@ABB?AAA?BB
@HQ5V5:00399:00597
CGTGTCTCTAGGCACAGGATTTGTG
+
FCBBBDCCA@B>@>>9969991999
@HQ5V5:00350:00612
ACGCTCGACATGCCCAGGTACAGGAG
+
CA@@BBBDCCCB?B=@A>?ABBC@CB
@HQ5V5:00352:00600
ACGCTCGACATGCCCAGGTACAGGAG
+
BBABEBBCBA@111-11,11<9959=
@HQ5V5:00354:00623
ACGCTCGACATGCCCAGGTACAGGAG
+
BBAABBBCCCB>>><>B?BBEDD@CA
@HQ5V5:00354:00632
TACTGAGCTACACACACAGAAAGATTGGT
+
CCBCDCCBBACCCABGCB@==:@@@>B?B
@HQ5V5:00357:00603
ACGCTCGACATGCCCAGGTACAGGAG
+
CBAABBBCCDCAAA=AB@CCBCC@BB
@HQ5V5:00363:00621
ACGCTCGACATGCCCAGGTACAGGAG
+
BBABBBBBBCCCCG@@@>@CCCD@CC
@HQ5V5:00365:00604
TCTCTATGCGCTCCACATGTCTAAGGT
+
BBBC??@CCDCBB@CECBAAD;;8<@B
@HQ5V5:00365:00645
ACGCTCGACATGCCCAGGTACAGGAG
+
AA?@ABBCEBABBCABB?B@AACCAA
@HQ5V5:00369:00601
ACGCTCGACATGCCCAGGTACAGGAG
+
BB?@@B@@ACCCHGA;:;:CBBC@CB
@HQ5V5:00370:00649
ACGCTCGACATGCCCAGGTACAGGAG
+
BA@@BBBCBAABCD@::;;CAAB@GC
@HQ5V5:00371:00610
TAGTATCAGCCTCGCCATGACGAAGGTATTCC
+
BBB@DADCBB@==;<8;>@==;459@>?>595
@HQ5V5:00371:00637
ACGCTCGACATGCCCAGGTACAGGAG
+
BBBBBBABCAA===54459>@@A>@@
@HQ5V5:00372:00615
ACGCTCGACATGCCCAGGTACAGGAG
+
BBAABBAAA@BCCC?::99@B?B@CB
@HQ5V5:00375:00640
ACGCTCGACATGCCCAGGTACAGGAG
+
BBABCB@?ACCBBB>AA>BBBEC@EA
@HQ5V5:00377:00614
TACTGAGCTACACACACAGAAAGATTGGT
+
BAAACCCBABBCBB=9>>98809884;DJ
@HQ5V5:00378:00634
ACGCTCGACATGCCCAGGTACAGGAG
+
BBABBCBBBBB>>><>??BBCCD@BB
@HQ5V5:00381:00630
ACGCTCGACATGCCCAGGTACAGGAG
+
CC>@@@@@ABBABB:995999>A=@E
@HQ5V5:00381:00649
ACGCTCGACATGCCCAGGTACAGGAG
+
BA@@BBABCCCBBB=A?=@ABBC@CB
@HQ5V5:00385:00623
ACGCTCGACATGCCCAGGTACAGGAG
+
ACBBBB@AAA@CBC>;;:;@@@CBC<
@HQ5V5:00387:00600
ACGCTCGACATGCCCAGGTACAGGAG
+
BA?@BBA@ACCCCC>BA>BACCCACB
@HQ5V5:00387:00645
ATCAGACACGGACACAGCAGAACACAC
+
CCBB948>9959>>>9><A@@?BA888
@HQ5V5:00391:00637
ACGCTCGACATGCCCAGGTACAGGAG
+
@@ABBA@@ACCCCC>9;8;@ABCBCA
@HQ5V5:00392:00600
ACGCTCGACATGCCCAGGTACAGGAG
+
B@?@CB@@ACCCCC>A?=@BCCCACB
@HQ5V5:00392:00606
ACGCTCGACATGCCCAGGTCACAGGA
+
:;;C@?@@>99911,11,,,,,,,*.
@HQ5V5:00392:00630
CGTGTCTCTAGGCACAGGATTTTGTGTAG
+
B?BBDDBBABB@@@>>@<9999/999?C@
@HQ5V5:00392:00647
ATATCGCGAGGTATGGAAGCACTCTAGTA
+
48444444442499959249443793311
@HQ5V5:00393:00612
ACGCTCGACATGCCCAGGTACAGGAG
+
A9;;BBBBCDCCCDACC@BCBBB?CA
@HQ5V5:00395:00618
ACGCTCGACATGCCCAGGTACAGGAG
+
BAAABBBDCCB@@@:@=<??BBC@CB
@HQ5V5:00395:00638
TGATACGTCTCCTTCCTTAGTTACTTCA
+
BBD@AAC=:<DACAE@C?B@@7;<@?AA
@HQ5V5:00397:00615
ACGCTCGACATGCCCAGGTACAGGAG
+
ABABBB@@AAADBC?@@=@BBBB@CA
@HQ5V5:00397:00638
ACGCTCGACATGCCCAGGTACAGGAG
+
BBAABBABBDE@@@=@=<@@BCC@CA
@HQ5V5:00351:00693
ACGCTCGACATGCCCAGGTACAGGAG
+
BBABBCECDAA99968@<@ACIIACB
@HQ5V5:00352:00654
ACGCTCGACATGCCCAGGTACAGGAG
+
BBAABBBCEBB>=><>@>BBCCC@BC
@HQ5V5:00352:00660
ACGCTCGACATGCCCAGGTACAGGAG
+
CBAABBBFBAA9996;>>BCCCD@CB
@HQ5V5:00352:00667
ACGCTCGACATGCCCAGGTACAGGAG
+
BA@ABBBCDCCAAA=>?=?BDCC@BB
@HQ5V5:00353:00688
ACGCTCGACATGCCCAGGTACCAGGAG
+
A@ABB;<<D99111-11,///,49:;9
@HQ5V5:00354:00657
ACGCTCGACATGCCCAGGTACAGGAG
+
BBABBBBCCCEAAA=>>;=>AAA@CC
@HQ5V5:00354:00665
ACGCTCGACATGCCCAGGTACAGGAG
+
BBAABBBDCDEDBB>??=>ABBC?EC
@HQ5V5:00354:00668
ACGCTCGACATGCCCAGTA
+
C<:;@@@>?A?111,///,
@HQ5V5:00354:00680
ACGCTCGACATGCCCAGGTACAGGAG
+
BA?@BBCCCCCBA>:84498>9969B
@HQ5V5:00356:00668
ACGCTCGACATGCCCAGGTACAGGAG
+
CBAABBABBCBB=?=998:CCCC@CC
@HQ5V5:00357:00694
TAGTATCAGCCTCGCCACTGACGAAGGTATTCC
+
@?=9;4<49=84444:/,,,,2,,*,2228::2
@HQ5V5:00360:00683
ACGCTCGACATGCCCAGGTACAGGAG
+
?@@@@@@@@?@@@A<@BA<<;CC=@;
@HQ5V5:00360:00698
ACGCTCGACATGCCCAGTA
+
A@;;9@>@@99111+///.
@HQ5V5:00363:00696
ACGCTCGACATGCCCAGGTACAGGAG
+
BBABBBCCCCCBBB=>?=?BBCC@CC
@HQ5V5:00365:00650
ACGCTCGACATGCCCAGGTACAGGAG
+
BBABBBAABECEBC@@@>ACCCC@AA
@HQ5V5:00365:00681
ACGCTCGACATGCCAGGTAC
+
997=@@A@?:<11-11,/.4
@HQ5V5:00366:00665
ACGCTCGACATGCCCAGGTACAGGAG
+
BBBBBBBCDDEBBD>AA?BCDCC@CA
@HQ5V5:00368:00684
ACGCTCGACATGCCCAGGTACAGGAG
+
B@>@@ABBCDDBCB>996:@@AA?BC
@HQ5V5:00369:00683
ACGCTCGACATGCCCAGGTACAGGAG
+
EBABCBCDEBBBBC>9:;:CCBB?BB
@HQ5V5:00371:00657
ACGAGTGCGTTCCCCATGTCGTAGGTACTC
+
BBBBBDB>992999/9@@>@A?>>;788??
@HQ5V5:00371:00667
ACGCTCGACATGCCCAGGTACAGGAG
+
B@@ABBB@AABBBA>BC@CBCCC@AA
@HQ5V5:00372:00657
TCTCTATGCGCTCCACATGTCTAAGGT
+
BBBBBBBCBBCBA@CCBDEDCGB?CBC
@HQ5V5:00372:00677
ACGCTCGACATGCCCAGGTACAGGAG
+
DCBBB@AACCCCDD@@@=A@AACACC
@HQ5V5:00374:00673
ATATCGCGAGGGTATGGAAGACTCTATAG
+
CBABBA@A??A>?@@@8;8;@@>@:87<7
@HQ5V5:00375:00653
ACGCTCGACATGCCCAGGTACAGGAG
+
B@@@BBCCCBCCDE@AA;<;CCDBCE
@HQ5V5:00379:00675
ACGCTCGACATGCCCAGGTACAGGAGA
+
BAABCBBABBA@@@<@@>@@ABB9<<C
@HQ5V5:00380:00667
ACGCTCGACATGCCCAGGTACAGGAG
+
BBABBBBCBCB===:=>?AACBC?EB
@HQ5V5:00381:00675
TCTCTATGCGCTCCACCTAAGGTACTG
+
BBCDAABCCCDDC@===@@=@@BBABA
@HQ5V5:00381:00685
ACGCTCGACATGCCCAGGTACAGGAG
+
BAABACCCBB@@==9=>;>>@BB=AA
@HQ5V5:00381:00696
TACTGAGCTACACACACAGAAAGATTGGT
+
B???BAB@??BBBBDB:;444-9995;@D
@HQ5V5:00381:00698
ACGCTCGACATGCCCAGGTACAGGAG
+
BB?@@BBBBCBAAA=@@=BBCBC@GB
@HQ5V5:00382:00683
ACGCTCGACATGCCCAGGTACAGGAG
+
BBAABBBCCCB?==:=><BBBCC?EB
@HQ5V5:00384:00688
ACGCTCGACATGCCCAGGTACAGGAG
+
BA@ABBBDDDCA@@=?@=@BCCD@BB
@HQ5V5:00385:00678
ACGCTCGACATGCCCAGGTACAGGAG
+
CBAABBBBCCC???:>@<=@BBD@BC
@HQ5V5:00390:00668
ACGCTCGACATGCCCAGGTACAGGAG
+
BBABBBAAABBBCC?F@=@@@@B?BC
@HQ5V5:00394:00671
ACGCTCGACGATGACCAGTACAGAG
+
493444:444;49442444444444
@HQ5V5:00395:00652
ACGCTCGACATGCCCAGGTACAGGAG
+
BABBBB@@ACCCBC=9;9;CCCD@CC
@HQ5V5:00397:00671
ACGCTCGACATGCCCAGGTACAGGAG
+
BBABBBBBBDDBAB=>><@BBCC@DB
@HQ5V5:00397:00699
ACGCTCGACATGCCCAGGTACAGGAG
+
BBABBCCBBB@99969=<?@BDCCCC
@HQ5V5:00398:00663
ACGCTCGACATGCCCAGGTACAGGAG
+
=@@@>@;<>><BBA:9959>>>@?C<
@HQ5V5:00399:00697
ACGCTCGACATGCCCAGGTACAGGAG
+
BA@AABBCDDC>>><=?<?ABCD@CC
@HQ5V5:00350:00705
ACGCTCGACATGCCCAGGTACAGGAG
+
BBBBBBBEFFDCBE>BB?BBBCC@CB
@HQ5V5:00352:00720
ACGCTCGACATGCCCAGGTACAGGAG
+
943>>999@99999-442/.//856/
@HQ5V5:00352:00739
ACGCTCGACATGCCCAGGTACAGGAG
+
BB?@A@@?BCA===:@@;@?BBB>BA
@HQ5V5:00353:00716
ACGCTCGACATGCCCAGTACAGGA
+
?@@BB;<9B99111,11,,,/656
@HQ5V5:00353:00723
ACACTCGACATCG
+
///////744444
@HQ5V5:00354:00701
ACGCTCGACATGCCCAGGTACAGGAG
+
BC?@@BDCCCECBB???=?BBBC@CA
@HQ5V5:00357:00731
TAGTATCAGCCTCGCCATGACGAAGGTATTCC
+
DDBAAACBBBABBAA>@BC?A<;8;?>>>9;5
@HQ5V5:00357:00746
ACGCTCGACATGCCCAGGTACAGGAG
+
BA@@@BBACFDBBB=@=<??BBB?DA
@HQ5V5:00366:00744
ACGTTCGACATGCCCAGGTACAGGAG
+
ABBB@@FAACCBBC>BA>A@AAB=@A
@HQ5V5:00367:00741
ACGCTCGACATGCCCAGGTACAGGAG
+
9<;@@;<<DBB88809969?BCCDCB
@HQ5V5:00368:00746
ACGCTCGACATGCCCAGGTACAGGAG
+
:<;@BBBBDCDCCC>9:8;?@@CAC=
@HQ5V5:00368:00747
ACGCTCGACATGCCCAGGTACAGGAG
+
B9:<B@AACCDECD@CC@<<=BC@DC
@HQ5V5:00369:00705
ACGCTCGACATGCCCAGGTACAGGAG
+
BA@ABBBBBBBBHC>@@=?AAAA@BB
@HQ5V5:00369:00742
ACGCTCGACATGCCCAGGTACAGGAG
+
BB8::BBBCCBCDF???=@@ABC@CA
@HQ5V5:00369:00748
ACGCTCGACATGCCCAGGTACAGGAG
+
BC8::BBCCCCCCC>??=??BCC@CC
@HQ5V5:00371:00707
ACGCTCGACATGCCCAGGTACAGGAG
+
BBAABBBBBBBBCC?A@=><@@@=@A
@HQ5V5:00374:00735
TAGTATCAGCCTCGCCATGACGAAGGTATTCC
+
@=@@@<<;BA>AC@A>AAAAA<<;<AABCCC?
@HQ5V5:00374:00743
ACGCTCGACATGCCCAGGTACAGGAG
+
BBAABBBECCCCCC?AA?AABBB@DC
@HQ5V5:00376:00729
ACGCTCGACATGCCCAGGTACAGGAG
+
BBBBBBABBCB?=?<>A<BABCC@CB
@HQ5V5:00377:00725
ACGCTCGACATGCCCAGGTACAGGAG
+
CBCBCB@@ADCB=?=>><@BCCC@CC
@HQ5V5:00379:00729
ACGCTCGACATGCCCAGGTACAGGAG
+
BBAABBBBBCCBBB?AA>ABBCC@CB
@HQ5V5:00379:00740
TGATACGTCTCCTTCCTTAGTTACTTCA
+
BBB??AECBBA>A@CBB@BAB?BBC?EC
@HQ5V5:00380:00702
ACGCTCGACATGCCCAGGTACAGGAG
+
BB>??BBBECCECH?;:;;BBAB?BB
@HQ5V5:00382:00742
ATCAGACACGGACACAGCAGAACACAC
+
BB?ABBBBBBDABBBBEDBCC@BBBBB
@HQ5V5:00384:00731
ACGCTCGACATGCCCAGGTACAGGAG
+
BBCBBC@@ACCCBB<@@=@?@BC@CC
@HQ5V5:00387:00728
ACGCTCGACATGCCCAGGTACAGGAG
+
BB?@@BBBBCDCBC>??=@BCAA@GC
@HQ5V5:00388:00713
ACGCTCGACATGCCCAGGTACAGGAG
+
BBABBBBBBCCCDD>BB?BBCCC@CB
@HQ5V5:00389:00745
ACGCTCGACATGCCCAGGTACAGGAG
+
BCABBB@AACBB@B=998:CBAB@EC
@HQ5V5:00391:00719
ACGCTCGACATGCCCAGGTACAGGAG
+
BBBBCCABEBB>==:@@<@ABCCACC
@HQ5V5:00398:00744
TACTGAGCTACACACACAGAAAGATTGGT
+
B@@ACDBBAABBAAEB=A994-8<<;??B
@HQ5V5:00399:00705
ACGCTCGACATGCCCAGGTACAGGAG
+
BAAABBBBBBBCCC=998:BAAB?BC
@HQ5V5:00352:00763
ACGCTCGACATGCCCAGGTACAGGAG
+
CB8;;AA@CDCCCC>CB=??CCC@CA
@HQ5V5:00353:00782
ACGCTCGACATGCCCAGGTACAGGAAG
+
?9:<;AAAEDHFDH8<9594///,/,/
@HQ5V5:00357:00755
ACGAGTGCGTTCCCATGCTCGTAGTACGTC
+
@;394/////,//+/8;4///100.4.../
@HQ5V5:00357:00762
ACGAGTGCGTTCCCCATGTCGTAGGTACTC
+
BCBBBBBBBB=?==694;;@A>;:::111;
@HQ5V5:00361:00755
ACGCTCGACATGCCCAGGTACAGGAG
+
BB8::@@@CEDBBB>A@<99;44599
@HQ5V5:00363:00754
TCTCTATGCGCTCCACATGTCTAAGGT
+
BBCCBBBCBBC@@@CCCCE????=@?B
@HQ5V5:00364:00756
ACGCTCGACATGCCCAGGTACAGGAG
+
BBABB:;<CCB@@@=;;8;?B@B@BA
@HQ5V5:00365:00750
ACGCTCGACATGCCCAGGTACAGGAG
+
CB>??BBBCCECBB=AA?ABBCC@CC
@HQ5V5:00365:00785
ACGCTCGACATGCCCAGGTACAGGAG
+
B9;;;A@@@>?>>>199443///,//
@HQ5V5:00365:00790
ATCAGACACGGACACAGCAGAACACAC
+
B@ABBCCBBB:9;;;>>?>9959>>>7
@HQ5V5:00366:00751
AGCACTGTAGCTGTCACTAGTTACTTGT
+
<@?CCCCB@BCCBBABBCDCC=AAB:==
@HQ5V5:00371:00789
ACGCTCGACATGCCCAGGTACAGGAG
+
B@:<;C@>?@@99919>598499894
@HQ5V5:00373:00769
ACGCTCGACATGCCCAGGTACAGGAG
+
BBABBAAACBA999-8@<@ABCD@CB
@HQ5V5:00379:00755
CGTGTCTCTAGGCACAGGATTTGTGTAGA
+
9>>?99;94;;59499B=BBB=;<1////
@HQ5V5:00379:00779
TACTGAGCTACACACACAGAAAGATTGGT
+
C@AACCECBBBBAAB@@?99918884376
@HQ5V5:00380:00755
ACGCTCGACATGCCCAGGTACAGGAG
+
BBAABBBCDFCCBB>AA?BBCDC@BB
@HQ5V5:00381:00790
ACGCTCGACATGCCCAGGTACAGGAG
+
CB;<;C@@@A@A@B1<9;@@@@@=A<
@HQ5V5:00384:00754
AGCACTGTAGCTGTCACTAGTTACTTGT
+
;<CCCA@BBBCBDBBBDDC998<CB=AC
@HQ5V5:00386:00765
ACGCTCGACATGCCCAGGTACAGGAG
+
BBBBBCCCBBCCCH@::;;CCBB?DD
@HQ5V5:00391:00760
ACGCTCGACATGCCCAGGTACAGGAG
+
CBABBBBAACBAAA=@B>BBBCC@CC
@HQ5V5:00393:00767
ACGCTCGACATGCCCAGGTACAGGAG
+
CBAAABBCECCDBB?AA>AACDC@CB
@HQ5V5:00394:00780
ACGCTCGACATGCCCAGGTACAGGAG
+
CBABCB?@ECCCCEAA@=ACCCC@BB
@HQ5V5:00395:00760
ACGCTCGACATGCCCAGGTACAGGAG
+
CBBBBBBCDCCCCC@:9;;CCBEAEC
@HQ5V5:00395:00773
ACGCTCGACATGCCCAGGTACAGGAG
+
BBBBBBABGBBC@B>99;:BCCCAC>
@HQ5V5:00396:00760
ACGCTCGACATGCCCAGGTACAGGAG
+
CBAABBABBCB>=><>>=@BCCCABC
@HQ5V5:00396:00782
ACGCTCGACATGCCCAGGTACAGGAG
+
CBABCCA@ABA@@@<@@>BBCDD@CC
@HQ5V5:00397:00787
ACGCTCGACATGCCCAGGTACAGGAG
+
BBABBBABEBBCCC>@@=@ABACBC<
@HQ5V5:00353:00829
ACGCTCGACATGCCCAGGTACAGGAG
+
B?>?=9;;B@>>@@<@?;>>@@B<?9
@HQ5V5:00354:00800
ACGCTCGACATGCCCAGGTACAGGAG
+
998;;@@@FAACBB>@?=>A>9<:<@
@HQ5V5:00355:00816
ACGCTCGACATGCCCAGGTACAGGAG
+
A=7<<@B@CDCBBB><99;CCCC@CC
@HQ5V5:00355:00821
ACGCTCGACATGCCCAGGTACAGGAG
+
B=9<<<<=ECCCCE>BA?AABBC?CB
@HQ5V5:00361:00805
ACGCTCGACATGCCCAGGTACAGGAG
+
>98;;ABACA<99@:9969>>?ABDF
@HQ5V5:00361:00830
ACGCTCGACATGCCCAGGTACAGGAG
+
B@9<;@@@BCCBBB<@?599999;94
@HQ5V5:00362:00801
ACGCTCGACATGCCCAGTACAGG
+
?9<;;B@@999111,11/,,//,
@HQ5V5:00362:00806
ACGCTCGACATGCCCAGGTACAGGAG
+
BA8<<CCCFCCCCC?BADBABBC@BB
@HQ5V5:00363:00847
ATACGTCTCCTTCCTTAGTTACTTCA
+
BBBBBBBBB@C@CCC@B992999599
@HQ5V5:00364:00838
ACGCTCGACATGCCCAGGTACAGGAG
+
?=7;;;<<CBB@@@:>>498@9969>
@HQ5V5:00365:00813
ACGCTCGACATGCCCAGGTACAGGAG
+
99848?AABCC>>>:9859?999?@@
@HQ5V5:00368:00817
ACGCTCGACATGCCCAGGTACAGGAG
+
B@8<;DCCCFBCDD@A?>@BBDD@CB
@HQ5V5:00368:00828
ACGCTCGACATGCCCAGGTACAGGAG
+
B9:<<CCCICHCCA<@@=?ACBC@CC
@HQ5V5:00369:00811
ACGCTCGACATGCCCAGGTACAGGAG
+
>9;<;ABGFDCCBB>9859>999699
@HQ5V5:00373:00828
ACGCTCGACATGCCCAGGTACAGGAG
+
>4344BCCCFDBAA?<;59AB;<<BB
@HQ5V5:00378:00840
ACGCTCGACATGCCCAGGTACAGGAG
+
B;;;;BAABC@@>>:>>9;;BCC?CA
@HQ5V5:00378:00846
TACTGAGCTACACACACAGAAAGATTGGTG
+
CCCDCBBBECBBAAB?>>4//+..,*,22,
@HQ5V5:00379:00808
ACGCTCGACATGCCCAGGTACAGAG
+
CCA??@BCCCCDCCA@@;>91111/
@HQ5V5:00380:00842
ACGCTCGACATGCCCAGGTACAGGAG
+
=1011>>BDCCCCEDA@=@BCCC@CC
@HQ5V5:00363:00850
CGTGTCTCTAGGCACAGGATTTGTGTAGA
+
@AA>999994429ABBB?<9909@@9944
@HQ5V5:00375:00857
ACGCTCGACATGCCCAGGTACAGGAG
+
?@@@CBBBCDBCDD@CC@CCCDD@CC
@HQ5V5:00376:00854
ATCAGACACGGACACAGCAGAACACAC
+
88744998=@=ACCCCCBBBB@@ABBB
@HQ5V5:00378:00854
TGATACGTCTCCTTCCTTAGTTACTTCA
+
1--,,,00<AB@D?B@D@CAB?BDC?BA
@HQ5V5:00378:00857
ACGCTCGACGATGCCCAGGTACAGGAG
+
@AC?=8>=1///144-44248844249
@HQ5V5:00379:00851
ACGCTCGACATGCCCAGGTACAGGAG
+
;<::<CCCIBBCCC@??>ABCDC@BB
@HQ5V5:00384:00859
ACCACGGCTCGACATGCCCAGGTACAGGAG
+
//,///568ABBB@889919@?@?@=<:<A
@HQ5V5:00386:00857
ACGCTCGACATGCCCAGGTACAGGAG
+
;;749@@@AACCDDBCB@BCCCB@BC
@HQ5V5:00390:00854
ATATCGCGAGGGTATGGAAGACTCTATAG
+
@A@A@>=@9991<@@CBC@BBCFBBCCAA
@HQ5V5:00392:00850
ACGCTCGACATGCCCAGGTACAGGAG
+
AB:;;DCCCDCCBC><:79>>9<8<@
@HQ5V5:00401:00004
ACGCTCGACATGCCCAGGTACAGGAG
+
BA>@@CBDCCCCDC>@?=?ABBB@CB
@HQ5V5:00402:00018
ACGCTCGACATGCCCAGGTACAGGAG
+
B@?@@BBDCCCBBB?AA<9;;44599
@HQ5V5:00403:00013
TCTCTATGCGCTCCACATGTCTAAGGT
+
=>BABBCDDDFCC?A@@@B@A;;8<@A
@HQ5V5:00405:00005
ACGCTCGACATGCCCAGGTACAGGAG
+
C@@@ABBBBCCBBB<@@=@@@CCADB
@HQ5V5:00409:00039
TACTGAGCTACACACACAGAAAGATTGGT
+
B?@@BBDBAAAAB@CDBB9996:??;@@C
@HQ5V5:00410:00019
ACGCTCGACATGCCCAGGTACAGGAG
+
BB?@@BBBBCCAAA=@A>ABCDC@CB
@HQ5V5:00412:00028
ACGCTCGACATGCCCAGGTACAGGAG
+
CAABBCBABCCAAA=BA@BBCDC@BB
@HQ5V5:00418:00035
ACGCTCGACATGCCCAGTACAGGA
+
BAABB??@D==111,111:8::>?
@HQ5V5:00418:00044
ACGTTCGACATGCCCAGGTACAGGAG
+
BBAC@B@??AC=??<@C?ABCBB>BB
@HQ5V5:00421:00018
ACGCTCGACATGCCCAGGTACAGGAG
+
B@:<<CC@@@A@>>:>>;>>>99699
@HQ5V5:00422:00027
ACGCTCGACATGCCCAGGTACAGGAG
+
BBABBBBCCCCDDD?BA>AABCC@CB
@HQ5V5:00426:00016
ACGCTCGACATGCCCAGGTACAGGAG
+
BB>??BAABCCBBB=BB?BBCCDACC
@HQ5V5:00426:00029
ACGCTCGACATGCCCAGGTACAGGAG
+
CAABABCDCCEAAA=AB>BBCCD@CB
@HQ5V5:00427:00030
ACGCTCGACATGCCCAGGTACAGGAG
+
B@?@BBCCCBCCCC@B??A?@::8:@
@HQ5V5:00428:00021
TACTGAGCTACACACACAGAAAGATTGGT
+
BAA>AACAAABBBBCB==;;86;??=@CD
@HQ5V5:00431:00033
ACGCTCGACATGCCCAGGTACAGGAG
+
BAABACBCCDCBBB>??<>BBAC@CC
@HQ5V5:00435:00040
CGTGTCTCTAGGCACAGGATTTTGTGTAG
+
BBBCEDBBA??@BABBC@AAAA8ACAABB
@HQ5V5:00435:00045
CGTGTCTCTAGGCACAGGATTTTGTGTAG
+
BBB@CDBCAAA@BBBBB?@FBB8@BBACG
@HQ5V5:00436:00025
ACGCTCGACATGCCCAGGTACAGGAG
+
BE>@ABBBCCCBBB<B@<?ACCD@CC
@HQ5V5:00443:00008
ACGCTCGACATGCCCAGGTACAGGAG
+
BBABBBBBCCCBBB=B?999>99599
@HQ5V5:00443:00046
ACGCTCGACATGCCCAGGTACAGG
+
?BABBBBDBBB>==9==;=89996
@HQ5V5:00445:00022
TAGTATCAGCCTCGCCATGACGAAGGTATTCC
+
BBDBBECAAABBB@?=@@@>B;;7<=>>@=@;
@HQ5V5:00445:00045
ACGCTCGACATGCCCAGGTACAGGAG
+
BA?@ACBABCCBB@:@=<??CCDCCC
@HQ5V5:00446:00014
ACGCTCGACATGCCCAGGTACAGGAG
+
BBABBBAAACCECEAAA>ABBCEACC
@HQ5V5:00449:00037
ACGCTCGACATGCCCAGGTACAGGAG
+
CBABBBBCCCCCAA<;;8;AAAA?BA
@HQ5V5:00404:00063
ACGCTCGACATGCCCAGGTACAGGAG
+
BA?@ABBBBCBCCC>@A>@BBBC@CA
@HQ5V5:00405:00077
ACGCTCGACATGCCCAGGTACAGGAG
+
BB???BBBB@@BCC@@@>???@B@AB
@HQ5V5:00406:00054
ACGCTCGACATGCCCAGGTACAGGAG
+
BAAAACBDBBEDDD>??=?BBCC@CD
@HQ5V5:00409:00072
ACGCTCGACATGCCCAGGTACAGGAGA
+
BBABBABBCAB@AA<888;;<9?;?<;
@HQ5V5:00416:00077
ACGCTCGACATGCCCAGGTACAGGAG
+
CA@@BBBDBBBBCC??@=?BBBC@BB
@HQ5V5:00418:00076
ACGCTCGACATGCCCAGGTACAGGAG
+
BBABBBBBBBBBHC@??>@BCBC?CC
@HQ5V5:00418:00079
ACGCTCGACATGCCCAGGTACAGGAG
+
BB@BBBAA@BB99819959@@99:9?
@HQ5V5:00419:00068
ACGCTCGACATGCCCAGGTACAGGAG
+
BAAABBBECBEDDD>??=?BBBC@CB
@HQ5V5:00420:00088
ACGCTCGACATGCCAGTACAGGAG
+
9<@CC@B@?::--+--,069989:
@HQ5V5:00424:00096
ACGCTCGACATGCCCAGTACAGGAG
+
>@@@A>>>999111,11////6500
@HQ5V5:00425:00054
ACGCTCGACATGCCCAGGTACAGGAG
+
CB???BBBBABBCC>A@=?ABBC?CB
@HQ5V5:00425:00074
ACGCTCGACATGCCCAGGTACAGGAG
+
ABABBBBCCCCA>A:9958?>11,11
@HQ5V5:00425:00079
ACGCTCGACATGCCCAGGTACAGGAG
+
BA>@9<<BBECDCEAAAAACCCC@CC
@HQ5V5:00428:00085
ACGAGTGCGTTCCCCATGTCGTAGGTACTC
+
BBBBBBBBBB@CDE:C@??ABB@A?@<<<C
@HQ5V5:00428:00095
ACGCTCGACATGCCCAGGTACAGGAG
+
BBCBB?AB?9999919959899;97/
@HQ5V5:00431:00054
ACGCTCGACATGCCCCAGGTACAGAAG
+
ABBBBBAAA?;9444-8859@A9;<>@
@HQ5V5:00431:00092
TACTGAGCTACACACACAGAAAGATTGGT
+
@@@@ACCAAABBAABA9;444-98848?B
@HQ5V5:00431:00096
ACGCTCGACATGCCCAGGTACAGGAG
+
?@ABB@@@A@@>>>:9951111;:;1
@HQ5V5:00431:00099
ACGCTCGACATGCCCAGGTACAGGAG
+
CBABABBBBCCCCC>@@=@BBBC@CC
@HQ5V5:00432:00084
ACGCTCGACATGCCCAGGTACAGGAG
+
9<CBBBAA@BD;9;89>;>9<9B>A1
@HQ5V5:00434:00085
ACGCTCGACATGCCCAGGTACAGGAG
+
BCABBBBBBCCCCC>::;;BBCCACC
@HQ5V5:00435:00098
ACGCTCGACATGCCCAGGTACAGGAG
+
BB>??BBCBBBDDD=BB@AABBC@CB
@HQ5V5:00436:00088
ACGCTCGACATGCCCAGGTACAGGAG
+
BB>??BBCCCCBAA>997:=@@B@AA
@HQ5V5:00442:00062
ACGCTCGACATGCCCAGGTACAGGAG
+
BBBBBCBAABC@@@<88599999699
@HQ5V5:00445:00098
ACGCTCGACATGCCCAGGTACAGGAG
+
B?@@CBBBCCCCCCABB?A@ACE@DC
@HQ5V5:00448:00068
ACGCTCGACATGCCCAGGTACAGGAG
+
BAABACBEBCBDCC?A@>@BBCC@BB
@HQ5V5:00448:00083
ACGCTCGACATGCCCAGGTACAGGAG
+
BBAAABBDCCCABB=AB@CCEDDCCA
@HQ5V5:00449:00057
ACGCTCGACATGCCCAGGTACAGGAG
+
BCAAABAAACBCCC?@@=?BCCC@CB
@HQ5V5:00401:00112
ACGCTCGACATGCCCAGGTACAGGAG
+
BBABABAABCCBCC>99;:BBDD@D@
@HQ5V5:00401:00142
TCTCTATGCGCTCCACATGTCTAAGGT
+
BBECA?@CBCDAA@BCBBA;:;A>A>B
@HQ5V5:00402:00102
ACGCTCGACATGCCCAGGTACAGGAG
+
BBABBB@@ABCDCC>::;:CCBB?BA
@HQ5V5:00402:00147
ACGCTCGACATGCCCAGGTACAGGAG
+
@AABEBBBBBBCDB>??<=====;=>
@HQ5V5:00404:00103
ACGCTCGACATGCCCAGGTACAGGAG
+
?@>@@BCDBCB94408=;@BDCD@CC
@HQ5V5:00404:00134
ACGCTCGACATGCCCAGGTACAGGAG
+
BAABBBBBACBDCC?@?>?BCAA?BC
@HQ5V5:00407:00136
ACGCTCGACATGCCCAGGTACAGGA
+
;;AA;;=@C@@99919959@@>@=A
@HQ5V5:00408:00102
ACGCTCGACATGCCCAGGTTACAGGAG
+
BBA@A;<<@?==>B<@@>?>==?B=:9
@HQ5V5:00409:00115
AGCACTGTAGCTGTCACCTAGTTACTTGT
+
;>@@BC;;<BC@996//,/:8:;CCB@BB
@HQ5V5:00412:00149
ACGCTCGACATGCCCAGGTACAGGAG
+
BB9;;?@@BBA88809859@B@@=@A
@HQ5V5:00416:00129
TAGTATCAGCCTCGCCATGACGAAGGTATTCC
+
BBB?@ACAAAABB@A=@>@>?9959>999;>5
@HQ5V5:00417:00104
ACGCTCGACATGCCCAGGTACAGGAG
+
BAABCB@@ADCCCC>@?=?AAAB?BC
@HQ5V5:00417:00106
ACGCTCGACATGCCCAGGTACAGGAG
+
@CABBB@ABCCA@@===;=>@AB?;@
@HQ5V5:00419:00125
ACGCTCGACATGCCCAGGTACAGGAG
+
BAAAABBDCCBDCC>9989?ABB@CC
@HQ5V5:00419:00126
TGATACGTCTCCTTCCTTAGTTACTTCA
+
BABA?BCCCCC@C@CAD@CBB?BBC@BD
@HQ5V5:00422:00104
ACGCTCGACATGCCCAGGTACAGGAG
+
ABBBBBBBCCBDCC>998:BCDCADA
@HQ5V5:00422:00109
ACGCTCGACATGCCCAGGTACAGGAG
+
AABCCBBBEABCCE>?A>@BBCD@B@
@HQ5V5:00424:00121
ACGCTCGACATGCCCAGGTACAGGAG
+
@@?A@BA@CAC??>:9959@>>>?@B
@HQ5V5:00426:00100
ACGCTCGACATGCCCAGGTACAGGAG
+
BA??ACCDBCBDCH???=?ABBC@CC
@HQ5V5:00426:00113
ACGCTCGACATGCCCAGGTACAGGAG
+
BBBBBBBCCCCB==:9969@CBC?C@
@HQ5V5:00429:00134
ATATCGCGAGGGTATGGAAGACTCTATA
+
BB@@ABBBACCCA>AB9::<CCBC:::?
@HQ5V5:00430:00119
ACGCTCGACATGCCCAGGTACAGGAG
+
BA>@?BBBBCCCBB=??=?BCBB?CC
@HQ5V5:00430:00147
ACGCTCGACATGCCCAGGTACAGGAG
+
BBABABBECCBDCH?::99B@=???B
@HQ5V5:00432:00123
ACGCTCGACATGCCCAGGTACAGGAG
+
BBBBBBAACCBBCC@9:;:CCBC@CC
@HQ5V5:00433:00149
ACGCTCGACATGCCCAGGTACAGGAG
+
=93449;:?AB@=;=9924;:446:@
@HQ5V5:00436:00135
ACGCTCGACATGCCCAGGTACAGGAG
+
CB>??BBBAABBCC>??>@BBBC?BB
@HQ5V5:00437:00136
ACGCTCGACATGCCCAGGTACAGGAG
+
BB>@@BAABBBBBB?@>=??@@B?AA
@HQ5V5:00438:00125
ACGAGTGCGTTCCCATGTCGTAGTA
+
BBABBBA:::244-944/666,,,,
@HQ5V5:00442:00116
ACGCTCGACATGCCCAGGTACAGGAG
+
CAAAABBDBCBCDC>@A>@BBCC@CB
@HQ5V5:00443:00110
ACGCTCGACATGCCCAGGTACAGGAG
+
BBBAB?@@@@B999199699;9A@B;
@HQ5V5:00444:00128
ACGCTCGACATGCCCAGGTACAGGA
+
@AABC@@@999111-11,/684424
@HQ5V5:00447:00120
ACGCTCGACATGCCCAGGTACAGGAG
+
BBAAABBBCDCBDB=BB@BBBCD@CA
@HQ5V5:00448:00135
ACGCTCGACATGCCCAGGTACAGGAG
+
BBAAABCDBCBBCC>@@>@CEBC@CB
@HQ5V5:00449:00103
TCTCTATGCGCTCCACATGTCTAAGGT
+
BBEC>;<CCCCCC@D::;B;;;;8<A<
@HQ5V5:00400:00166
ACGCTCGACATGCCCAGGTACAGGAG
+
BAAABCBCCCCDDD>BB?BBCCD@CB
@HQ5V5:00401:00191
ACGCTCGACATGCCCAGGTACAGGAG
+
CBBBCAA@B@@99819969><<?=11
@HQ5V5:00401:00192
ACGCTCGACATGCCCAGGTACAGGAG
+
?ACBBBBBBBBBHEB99;<@AADEC;
@HQ5V5:00402:00174
ACGCTCGACATGCCCAGGTACAGGAG
+
CBAAABBECCBDBC?CB@BBBCD@CA
@HQ5V5:00404:00156
ACGCTCGACATGCCCAGGTACAGGAG
+
ABAABBBBBBBBBB>9:;;CCCD@CC
@HQ5V5:00404:00162
ACGCTCGACATGCCCAGGTACAGGAGAC
+
B???BBBBBBEBCB?BB@BBCCD@CBBB
@HQ5V5:00405:00172
ACGCTCGACATGCCCAGGTACAGGAG
+
??>@@A@AACCCCE>;;;;CCCCACC
@HQ5V5:00406:00176
ACGCTCGACATGCCCAGGTACAGGAG
+
BB>A?BBBBBCCCG=?@=@=AAB>BB
@HQ5V5:00407:00160
ACGCTCGACATGCCCAGGTACAGGAG
+
BBAABBBDCDC???>?B@BBCCC@CB
@HQ5V5:00408:00152
ACGCTCGACATGCCCAGGTACAGGAG
+
BBAAABABBCC>>?<>A?ABCCD@CC
@HQ5V5:00408:00194
TCTCTATGCGCTCCACATGTCTAAGGT
+
@AA==@B>>>A9959??999>>><>69
@HQ5V5:00409:00163
ACGCTCGACATGCCCAGGTACAGGAG
+
BBAAABBCCBBDCC>??=?ABBC@CB
@HQ5V5:00412:00187
TAGTATCAGCCTCGCCATGACGAAGGTATTCC
+
BBB::=DGDCACB??8;9@>@9959>>?>595
@HQ5V5:00412:00198
ACGCTCGACCATGCCCAGGTACAGGAG
+
BBBBBBBBB@CCBBB??@=@BCCD@CB
@HQ5V5:00413:00164
TAGTATCAGCCTCGCCATGACGAAGGTATTCC
+
BBC::=GCHCABBBB?A=;;;4459@999<@5
@HQ5V5:00415:00180
ACGCTCGACATGCCCAGGTACAGGAG
+
BB???BBBBCBCCC=BE?BBBBC@CB
@HQ5V5:00416:00192
ATCAGACACGGACACAGCAGAACACAC
+
BBBB9:8B@>=@@BB?AACCC@CBBAC
@HQ5V5:00417:00189
ACGCTCGACATGCCCAGGTACAGGAG
+
BBBBBCAAADDCAB>99:;BBBCADB
@HQ5V5:00419:00186
ACGCTCGACATGCCCAGGTACAGGAG
+
BBAABBAAACBBCC>@?>@BBBC@CC
@HQ5V5:00422:00174
CGTGTCTCTAGGCACAGGATTTTGTGTAG
+
BBBBCCBBBBBBBB=9984444-9@@@CB
@HQ5V5:00423:00171
ACGCTCGACATGCCAGGTAC
+
BBABBBB=://1/,11,1-1
@HQ5V5:00428:00158
ACGCTCGACATGCCCAGGTACAGGAG
+
B@@@BBBBBBBCCEA@@=@@@99699
@HQ5V5:00430:00166
ACGCTCGACATGCCCAGGTACAGGAG
+
BBAAACBEBBBDCC?BE@BBCCD@CA
@HQ5V5:00430:00174
ATCAGACACGGACACAGCAGAACACAC
+
BBBBCDAAAA?A@>?@AACBC>BBBBB
@HQ5V5:00430:00182
ACGCTCGACATGCCCAGGTACAGGAG
+
9<@A@@@@BAAACC>BA?9;<99?@<
@HQ5V5:00431:00153
ACGCTCGACATGCCCAGGTACAGGAG
+
BB?@@BBBBCCBBB>BB?BBCCC@BB
@HQ5V5:00431:00195
ATCAGACACGGACACAGCAGAACACAC
+
BBBAAAABBB?AACBBBBCCB@BBBBB
@HQ5V5:00432:00161
ACGCTCGACATGCCCAGGTACAGGAG
+
BAABCBBBABBDCC?BA?BABCC?BA
@HQ5V5:00437:00160
ACGCTCGACATGCCCAGGTACAGGAG
+
BAAAABBDCCCBBB=BB@BBBCC@C@
@HQ5V5:00438:00194
CGTGTCTCTAGGCACAGGATTTGATGTAGAC
+
44444444/77,//,,67///+///,,22,/
@HQ5V5:00440:00182
TAGTATCAGCCTCGCCATGACGAAGGTATTCC
+
BBD::@D>==DCCBC?A@??B;;79?>>>=>5
@HQ5V5:00441:00163
ATATCGCGAGGGTATGGAAGACTCTATA
+
CBBBA@@B@AA?@A=A8:8<BBAB:::?
@HQ5V5:00443:00188
TGATACGTCTCCTTCCTTAGTTACTTCA
+
BBBABBBBBBD@D@B@BABBB?BDC@CD
@HQ5V5:00447:00155
ACGCTCGACATGCCCAGGTACAGGAG
+
BDCC?B;;<@@>>@:>@<CA@@B;<<
@HQ5V5:00400:00200
ATCAGACACGACACAGCAGAACACAC
+
4884494///,,,//66/44244437
@HQ5V5:00400:00208
ACGCTCGACATGCCCAGGTACAGGAG
+
BB8::ABBCCCECG@;:;;BCBC@EC
@HQ5V5:00400:00226
TCTCTATGCGCTCCACATGTCTAAGGT
+
BBCCA?@BBCDBC@BBEDBBC@@>A@C
@HQ5V5:00401:00220
ACGCTCGACATGCCCAGGTACAGGAG
+
BBBBEBDCCCC?==<997;ABBCACB
@HQ5V5:00404:00209
ACGCTCGACATGCCCAGGTACAGGAG
+
BB?@@BBBBCCCBC>??=?BCDD@CA
@HQ5V5:00407:00234
TCTCTATGCGCTCCACATGTCTAAGGT
+
BCCCA?@CCCDCC@CCBBABD@?=A@C
@HQ5V5:00408:00231
ACGCTCGACATGCCCAGGTACAGGAG
+
BAAAABBBCCCCBB?BB?BBCCF@CB
@HQ5V5:00409:00222
ACGCTCGACATGCCCAGGTACAGGAG
+
BC@??BBEBBEDCC?BB<:88//,11
@HQ5V5:00410:00237
CGTGTCTCTAGGCACAGGATTTTGTGTAG
+
BBB@DDBB?>?@BBDCB@????6?@BDCD
@HQ5V5:00410:00239
TCTCTATGCGCTCCACATGTCTAAGGT
+
BBCEA?@CBBCBC?BAABDCC@@=A@C
@HQ5V5:00410:00247
ACGCTCGACATGCCCAGGTACAGGAG
+
BB???BDDCCCA=@<;97:@AAB?BC
@HQ5V5:00411:00204
ATCAGACACGGACACAGCAGAACACAC
+
BB<BBBBA??=>B==@A@A@@=@AAAA
@HQ5V5:00411:00247
TACTGAGCTACACACACAGAAAGATTGGTGC
+
B9<<AAAAA@BCBBBBCA@@@<@A><@?A??
@HQ5V5:00412:00213
ACGCTCGACATGCCCAGGTACAGGAG
+
CAAAABCDCDCAAA=@A?BBCDC@CB
@HQ5V5:00417:00225
TGATACGTCTCCTTCCTTAGTTACTTCA
+
BBB???BCBBC@D@A@B@BBB?ABA@CE
@HQ5V5:00417:00236
ACGCTCGACATGCCCAGGTACAGGAG
+
BCCCAA<<<BA>>>:9969@A99:<D
@HQ5V5:00417:00240
ACGCTCGACATGCCAGGTACAGGAG
+
@BBB<;9??991/,/1,//844244
@HQ5V5:00419:00210
ACGCTCGACATGCCCAGGTACAGGAG
+
BBAAACBBC@BBCC?BA?BBCCC@CB
@HQ5V5:00419:00213
CGTGTCTCTAGGCACAGGATTTTGTGTAG
+
BBAACCCD@@@BBCBCCACDED9BBB@DD
@HQ5V5:00419:00241
ACGCTCGACATGCCCAGGTACAGGAG
+
BB>??BBCBCBBCC>@A>?AACB@CC
@HQ5V5:00422:00247
ACGCTCGACATGCCCAGGTACAGGAG
+
BB>@?BBBBBBCCC>A?>ABCCD@CA
@HQ5V5:00423:00210
TCTCTATGCGCTCCACATGTCTAAGGT
+
DCDDA@@CCCEBB@BDDBB@AAB>B@@
@HQ5V5:00423:00245
TAGTATCAGCCTCGCTATGACGAAGGTATTCC
+
BBB?@ACCCC?CDCDCBBBAA::8<?@>@=@;
@HQ5V5:00424:00234
ACGCTCGACATGCCCAGGTACAGGAG
+
BBCCBBBA@@@@@@:995;;<9CCB9
@HQ5V5:00425:00202
ACGCTCGACATGCCCAGGTACAGGAG
+
BBAABAAABCBDCC>::99BCBC@CC
@HQ5V5:00425:00203
TCTCTAGCGCTCCACACTGTCTAGGGT
+
=44449999:@;644////.42,..+.
@HQ5V5:00427:00223
ACGCTCGACATGCCCAGGTACAGGAG
+
BBBBBABACBBBCC@9;;<BBBCACC
@HQ5V5:00428:00215
ACGCTCGACATGCCCAGGTACAGGAG
+
BBABBCBECCBBBB=998:CCCCACB
@HQ5V5:00429:00215
ACGCTCGACATGCCCAGGTACAGGAG
+
BE@BAA9:<CCCCC>;;;<BBCDBCB
@HQ5V5:00429:00216
AGCACTGTAGCTGTCACTAGTTACTTGT
+
BBCCCABBAAACCCDCICC@@599959B
@HQ5V5:00429:00219
ACGCTCGACATGCCCAGGTACAGGAG
+
BBAAABBBABB>>>:>=<@ABCC@CB
@HQ5V5:00430:00214
ACGCTCGACATGCCCAGGTACAGGAG
+
>>?@@EBBCCBBCC>BB?BBCCD@CB
@HQ5V5:00431:00208
ACGCTCGACATGCCCAGGTACAGGAGACTG
+
BEABCBBBBCDDCD=??==;?99599@@BA
@HQ5V5:00432:00211
ACGCTCGACATGCCCAGGTACAGGAG
+
BCABBEBABCBDCC>::;;CCCC@CB
@HQ5V5:00433:00224
ACGCTCGACATGCCCAGGTACAGGAG
+
BB@BAB@@ACCBCC>998:ADAB?BB
@HQ5V5:00435:00226
ACGCTCGACATGCCCAGGTACAGGAG
+
CB8;;BBBBBBBCD<;;8;@AAB@BB
@HQ5V5:00437:00236
ACGCTCGACATGCCCAGGTACAGGAG
+
CA???CBEBCBDDC>@@>@BBCC@BA
@HQ5V5:00437:00241
ACGCTCGACATGCCCAGGTACAGGAG
+
BA???BBBBCBCDC>@A>?AAAC@CD
@HQ5V5:00439:00208
ACGCTCGACATGCCCAGGTACCAGGAG
+
BAABEBDDCBCCBD?BB@BBC@CCACB
@HQ5V5:00440:00204
TACTGAGCTACACACACAGAAAGATTGGT
+
BBBBDCCB???B??@?>@99909985;GD
@HQ5V5:00441:00223
ACGCTCGACATGCCCAGGTACAGGAG
+
BB>??BBBCCCBBB=AA@BBBCC@CA
@HQ5V5:00441:00235
ACGCTCGACATGCCCAGGTACAGGAG
+
BB??@BBEBCBCCC>BB?BBCCC@CA
@HQ5V5:00442:00214
ATATCGCGAGGGTATGGAAGACTCTATA
+
CBAABBBBBBC?CBBB=?=@BBAB:::?
@HQ5V5:00443:00223
ACGCTCGACATGCCCAGGTACAGGAG
+
?@ABBBBBBDCCCC>997;AAAA=@@
@HQ5V5:00444:00236
ATCAGACACGGACAAAGCAGAACA
+
@BB?@AACCB@@@@A-999??<>9
@HQ5V5:00446:00213
ACGCTCGACATGCCCAGGTACAGGAG
+
BB?@?BBBBBCCEG@::;;BCCD@CD
@HQ5V5:00448:00245
TACTGAGCTACACACACAGAAAGATTGGT
+
AAABBCCBAABBBC?=?@99809>><@@E
@HQ5V5:00449:00207
ACGCTCGACATGCCCAGGTACAGGAG
+
BBAAABBDBBBDBC=>><>=ADC@CB
@HQ5V5:00449:00248
ACGCTCGACATGCCCAGGGTACAGGAG
+
BB899BBCBCBCCC?BBA?BBCCD@CB
@HQ5V5:00400:00260
ACGCTCGACATGCCCAGGTACAGGAG
+
B@??BBCDCCBAAA=AB@BBBCD@BB
@HQ5V5:00400:00280
ACGCTCGACATGCCCAGGTACAGGAG
+
BAAAABCCCBBCCC>BA?BBBCD@CE
@HQ5V5:00402:00255
ACGCTCGACATGCCCAGGTACAGGAG
+
BBA@BBBBC?ABCC>??=@BCCC@BA
@HQ5V5:00402:00270
ACGCTCGACATGCCCAGGTACAGGAG
+
BA?@@BBCCCBBCD>??=?@@AB@CC
@HQ5V5:00403:00298
ACGAGTGCGTTCCCCATGTCGTAGGTACTC
+
ABBBBBBDBB=?==6==@@@@@>A>?<;<B
@HQ5V5:00406:00269
ACGCTCGACATGCCCAGGTACAGGAG
+
BAA@ABBCCCCBBB>BB@BCCCD@BB
@HQ5V5:00408:00281
ATCAGACACGGACACAGCAGAACACAC
+
BBBBBBBCEA@ABBBDA@BBB?BBBAB
@HQ5V5:00410:00268
ACGCTCGACATGCCCAGGTACAGGA
+
BBBCCBCBB49888199599B@@;>
@HQ5V5:00411:00250
ACGCTCGACATGCCCAGGTACAGGAG
+
BB@ABBBBABCBCC?@@>@BCCC@CC
@HQ5V5:00411:00255
TAGTATCAGCCTCGCCATGACGAAAGGTATTCC
+
BBEDCCCCCC@AAAA589@99444-48999892
@HQ5V5:00413:00278
ACGCTCGACATGCCCAGGTACAGGAG
+
BBABBCCDC@?==964459>@9959@
@HQ5V5:00414:00278
ACGCTCGACATGCCCAGGTACAGGAG
+
BBAABBBCBCBBCC>:9:9BBCB@CB
@HQ5V5:00416:00252
ATCAGACACGGACACAGCAGAACACAC
+
BBBBBBBCBB?AABCFEDCAA>@BBBB
@HQ5V5:00417:00251
ACGCTCGACATGCCCAGGTACAGGAG
+
CAAABBBDCDCCCC>BB?BBCCD@CB
@HQ5V5:00426:00299
ACGCTCGACATGCCCAGGTACAGGAG
+
BB>??BBCCAABCC?@@>?AAAB?CB
@HQ5V5:00428:00261
ACGCTCGACATGCCCAGGTACAGGAG
+
BA@@?BBCCBBDDC?BB@BBCDD@BB
@HQ5V5:00430:00266
ACGCTCGACATGCCCAGGTACAGGAG
+
BBAABBBDBCBDCC?BE?BBBCC@CB
@HQ5V5:00431:00273
ACGCTCGACATGCCCAGGTACAGGAG
+
BB@@@BBDCCCDEG@@ACACCCC@CB
@HQ5V5:00432:00298
ATATCGCGAGGGTATGGAAGACTCTATAG
+
BABBBCBBBBD@CA@?=@=ABA@C?<==7
@HQ5V5:00438:00252
ACGCTCGACATGCCCAGGTACAGGAG
+
BB>??B;;<CCCBD>BB?@@ACC?BB
@HQ5V5:00439:00283
ACGCTCGACATGCCCAGGTACAGGAG
+
ABABBBBCCCCB?B=9969@CBCACC
@HQ5V5:00442:00255
ACGCTCGACATGCCCAGGTACAGGAG
+
BBBBBBBDCBBBCE>A?=?BCCD@BB
@HQ5V5:00443:00260
ACGCTCGACATGCCCAGGTACAGGAG
+
CA???BBCCCCCDD?CC@BCCCC?BB
@HQ5V5:00443:00285
TGATACGTCTCCTTCCTTAGTTACTTCA
+
BBB?@@BBBBC@B?@@B@BBA?ABA>AC
@HQ5V5:00444:00267
ACGCTCGACATGCCCAGGTACAGGAG
+
AC@?@BBBABBCCC?BB@BBCBC?EA
@HQ5V5:00445:00289
TAGTATCAGCCTCGCCATGACGAAGGTATTCC
+
BCC@@ACCFB@BB@A=@>?>?9459>999595
@HQ5V5:00447:00276
CGTGTCTCTAGGCACAGGATTTTGTGTAG
+
BBBBDDCCBBBABB?=A<=A?A2=?>@A<
@HQ5V5:00448:00293
ACGCTCGACATGCCCAGGTACAGGAG
+
BB@AABBDCCCBBD?CC@CBCCD@CB
@HQ5V5:00449:00278
ACGAGTGCGTTCCCCATGTCGTAGGTACTC
+
BBBBBBBDEB6:::49=@@@B@7:68;99@
@HQ5V5:00403:00316
ACGCTCGACATGCCCAGGTACAGGAG
+
BB?@ABBBECCBBB>??=@BABC?AA
@HQ5V5:00410:00339
ACGCTCGACATGCCCAGGTACAGGAG
+
BBABBCBBABEDCC=BA>?=@@@9<A
@HQ5V5:00414:00304
TGATACGTCTCCTTCCTTAGTTACTTCA
+
CBBAABCBBBC@C@C@B@AAA@BBE@CD
@HQ5V5:00414:00305
ACGCTCGACATGCCCAGGTACAGGAG
+
B?@@C9;;@@@111-11,1<<9929=
@HQ5V5:00415:00305
ACGCTCGACATGCCCAGGTACAGGAG
+
BBABAEBABCCA>A>;97:@A@@?AB
@HQ5V5:00420:00303
ACGCTCGACATGCCAGGTA
+
?@@BBBCAB99--+--*,,
@HQ5V5:00421:00312
TGATACGTCTCCTTCCTTAGTTACTTCA
+
BCB:9<CBAAB@B@ABC>ABC@CCB?CB
@HQ5V5:00423:00324
ACGCTCGACATGCCCAGGTACAGGAG
+
BBABCCA@>@?111-11,11199244
@HQ5V5:00423:00330
ACGCTCGACATGCCCAGGTACAGGAG
+
BBCBBBBBA?>899199699999699
@HQ5V5:00424:00339
ACGCTCGACATGCCCAGGTACAGGAG
+
BBAAABBDCDCCBC>BB?BBCCC@CB
@HQ5V5:00428:00323
TGATACGTCTCCTTCCTTAGTTACTTCAG
+
BBBABCC@@@B@CACAC@CBB?BCC>A;9
@HQ5V5:00431:00310
ACGCTCGACATGCCCAGGTACAGGAG
+
BBABBBBAABB=9=<9959BB>@?AA
@HQ5V5:00433:00300
ACGCTCGACATGCCCAGGTACAGGAG
+
BBABCBBAACBCCC>@?>@BC@??@A
@HQ5V5:00434:00321
ACGCTCGACATGCCCAGGTACAGGAG
+
BB@@ABBBBBBBDC>??=>>>=A?BC
@HQ5V5:00437:00337
ACGCTCGACATGCCCAGGTACAGGAG
+
BBBBBBBCBA@6666//-1<<99699
@HQ5V5:00439:00321
ACGCTCGACATGCCCAGGTACAGGAG
+
BBAAABBCCCECBB???=?=@@@=AA
@HQ5V5:00439:00344
ACGCTCGACATGCCCAGGTACAGGAG
+
@BCBBBAA@?@89919959@A99:<<
@HQ5V5:00446:00332
ACGCTCGACATGCCCAGGTACAGGAG
+
BBBBNCAA@@@99919959@@99599
@HQ5V5:00447:00324
ACGCTCGACATGCCCAGGTACAGGAG
+
BBAABBBBBBBDCH>?@=?ABCB@CB
@HQ5V5:00401:00350
TGATACGTCTCCTTCCTTAGTTACTTCA
+
BBB?BBBBBBB@B@A@C@B?>;@@=;?A
@HQ5V5:00403:00362
ACGCTCGACATGCCCAGGTACAGGAG
+
BA??ABBCCCCCCC<@@=??@AA>AA
@HQ5V5:00405:00355
TACTGAGCTACACACACAGAAAAGATTGGT
+
CBBBCCDCBB?@;9999>81/1*//.,.,.
@HQ5V5:00405:00369
ACGCTCGACATGCCCAGGTACAGGAG
+
BE??@BBCCCBBBB=@=<?@ACCBCB
@HQ5V5:00406:00383
ACGCTCGACATGCCCAGGTACAGGAG
+
BBBBABBBCCBAAA=A?>@ABCC@CB
@HQ5V5:00409:00361
CGTGTCTCTAGGCACAGGATTTTGTGTAG
+
BAABBCCC@??@BBBBC?BCCC9CAB@A=
@HQ5V5:00411:00384
ACGCTCGACATGCCCAGGTACAGGAG
+
CCABABAAABA@@@0;9;;;<BB=A@
@HQ5V5:00412:00371
ACGCTCGACATGCCCAGGTACAGGAG
+
BB>@@BDCCBCCCC>@@>?@@BB?AA
@HQ5V5:00415:00356
ACGCTCGACATGCCCAGGTACAGGAG
+
BAA@ACBDBCBBCC>@@?@BBBD@CD
@HQ5V5:00415:00378
ACGCTCGACATGCCCAGGTACAGGAG
+
BAAAABBBBDEABB=B@=@@ACCBCB
@HQ5V5:00420:00356
ACGCTCGACATGCCCAGGTACAGGAG
+
BC???CCDCBBBBC>998:BBACBBB
@HQ5V5:00420:00378
ACGCTCGACATGCCCAGGTACAGGAG
+
BC??@CBBBBCGGE>A@?@>>AD=@@
@HQ5V5:00421:00356
ACGCTCGACATGCCCAGGTACAGGAG
+
BB8::BCDBCC>=><@=;=@BBD@DC
@HQ5V5:00422:00374
ACGCTCGACATGCCCAGGTACAGGAG
+
BBABBBBBCCCBBB=998:AAAB?BB
@HQ5V5:00424:00351
ACGCTCGACATGCCCAGGTACAGGAG
+
@BBCBBAAACCCBC?;9599999599
@HQ5V5:00425:00389
AGCACTGTAGCTGTCACTAGTTACTTGT
+
AADCCBCCCCECCDCCA??9429@A>BC
@HQ5V5:00430:00377
ACGTTCGACATGCCAGTACAGA
+
<;BB?<<;=A991-11,,,,//
@HQ5V5:00433:00391
ACGCTCGACATGCCCAGGTACAGGAG
+
BBABBBBBBDCDDD=AA>BACCC@CB
@HQ5V5:00433:00394
ACGCTCGACATGCCCAGGTACAGGAG
+
BB???AAACABCEC>A@=?@BBCACC
@HQ5V5:00434:00351
ACGCTCGACATGCCCAGGTACAGGAG
+
BCAABBBBBBBBCC>A@;8/111-11
@HQ5V5:00434:00375
ACGCTCGACATGCCCAGGTACAGGAG
+
BBAABBBBBBBBCC>??=?ABAB@BA
@HQ5V5:00435:00394
TAGTATCAGCCTCGCCATGACGAAGGTATTCC
+
CBD::>EAAAB@A;;7;<<:;11-/5///,42
@HQ5V5:00436:00398
CGTGTCTCTAGGCACAGGATTTTGTGTAG
+
AABACCCC@??@EA?@ACDCJD:CBB<<<
@HQ5V5:00437:00384
ACGCTCGACATGCCCAGGTACAGGAG
+
BBAABBBBBCBDCC?@A>?CBBC@CA
@HQ5V5:00439:00385
ACGCTCGACATGCCAGT
+
;9>@@>999?111-/1/
@HQ5V5:00441:00353
ACGCTCGACATGCCCAGGTACAGGAG
+
BBABABBDCCBBBB?99588999699
@HQ5V5:00441:00373
ACGCTCGACATGCCCAGGTACAGGAG
+
9<BBBBBBB?=666611-11199594
@HQ5V5:00441:00376
ATATCGCGAGGGTATGGAAGACTCTATA
+
BB@@ADCBCCCCBBBB>@>BDDCC@??@
@HQ5V5:00442:00397
ACGCTCGACATGCCAGGTACAG
+
99>>@>>991111-11,////8
@HQ5V5:00445:00364
TGATACGTCTCCTTCCTTAGTTACTTCA
+
BBB?AABBBCC@CAA@B@BBB@@@@=>>
@HQ5V5:00446:00378
ACGCTCGACATGCCCAGGTACAGAG
+
@@@BBBBBBBBA@@=8859111111
@HQ5V5:00446:00394
ACGCTCGACATGCCAGTACAG
+
9<CBB@B>B1111,1111991
@HQ5V5:00448:00380
ATCAGACACGGACACAGCAGAACACACA
+
BABBBBAB997;>49999999699973.
@HQ5V5:00449:00350
ACGCTCGACATGCCCAGGTACAGGAG
+
BBBBBBCDCBBBCC??>==8999699
@HQ5V5:00449:00378
AGCACTGTAGCTGTCACTAGTTACTTGT
+
@ACDBABCCBCBBCCCCCD@@=AB=699
@HQ5V5:00449:00380
ACGCTCGACATGCCCAGGTACAGGAG
+
BBABDBCCCCBB=@=88599999599
@HQ5V5:00400:00416
ACGCTCGACATGCCCAGGTTACAGGAG
+
CCCBB@@AADBCCK<AA9<49>>@<@>
@HQ5V5:00401:00443
ACGCTCGACATGCCCAGGTACAGGA
+
BB???BCDC?>BBCA@?>?A@?A?A
@HQ5V5:00404:00426
TCTCTATGCGCTCCACA
+
DDDGBABCCFCAB?CBB
@HQ5V5:00404:00439
ACGCTCGACATGCCCAGGTACAGG
+
BE>@??BAAAA===:9959>>>@C
@HQ5V5:00404:00446
ACGCTCGACATGCCCAGGTACAGG
+
BB>?@ABABBB=9>9885999996
@HQ5V5:00406:00403
ATCAGACACGGACACAGCAGAACACAC
+
BBBAAAABBB?AAAAACCCBB@BBBAA
@HQ5V5:00409:00435
ACGCTCGACATGCCCAGGTACAGGAG
+
BB???CCDCBBDDD>?@=?BBCB@B?
@HQ5V5:00409:00444
ACGCTCGACATGCCCAGGTACAGG
+
BBBBB?BBB;<9@@:995999992
@HQ5V5:00410:00418
ACCGCCGACATGCCCAGGTACAGGAG
+
BB:8:?CCBCCBBB>BB?ECCCC@AA
@HQ5V5:00411:00436
CGTGTCTCTAGGCACAGGATTTTGTGTAG
+
BBBBCDCB::;@CBA@>;9999/9>999B
@HQ5V5:00412:00408
ATATCGCGAGGGTATGGAAGACTCTATA
+
BBBBBB=@:::9;B@B=A>BCBBB7::?
@HQ5V5:00412:00430
TAGTATCAGCCTCGCCATGACGAAGGTATTCC
+
BBE@AADBBB@?ABB?BBBBB:::<@B@A=@5
@HQ5V5:00414:00405
ACGCTCGACATGCCCAGGTACAGGAG
+
CA>@?BBCCDCCCC>@@=@ABBC@CC
@HQ5V5:00416:00407
ACGCTCGACATGCCCAGGTACAGGAG
+
BAAABBBDCCBA@@=@??ABCDG@CB
@HQ5V5:00416:00414
ACGCTCGACATGCCCAGGTACAGGAG
+
BBABBBAABCCCCCAAA=@CCCD@CA
@HQ5V5:00419:00413
ACGCTCGACATGCCCAGGTACAGGAG
+
AB8;;>A11/8/44-4424;@?C??>
@HQ5V5:00421:00440
ACGCTCGACATGCCCAGGTACAGGAG
+
CB@AABBCCCCBBD?AA?ABBBD@D@
@HQ5V5:00422:00417
ACGCTCGACATGCCCAGGTACAGGAG
+
CGC?@?@?@AA@>>:9;8<@CFC@>>
@HQ5V5:00425:00447
ACGCTCGACATGCCCAGGTACAGGAG
+
BBAABBBBBCBCCCC9989?A?C?BC
@HQ5V5:00427:00405
ACGCTCGACATGCCCAGGTACAGGAG
+
BA>@@EBBCCCCCH@AA?BBCCC?CB
@HQ5V5:00430:00438
ACGCTCGACATGCCCAGGTACAGGAG
+
BCABBBBDCCCDCD>AA>ABBCC@CB
@HQ5V5:00431:00428
ACGCTCGACATGCCCAGGTACAGGAG
+
BC@@ABBABBC=@=<@@>BBCCD@CC
@HQ5V5:00431:00432
CGTGTCTCTAGGCACAGGATTTTGTGTAG
+
CBCBCHCCA?A?B?BBB>BBBB9AA@AC@
@HQ5V5:00431:00449
ACGCTCGACATGCCCAGGTACAGGAG
+
BEABBBBDCBEDCC>@A=?ABCC?CC
@HQ5V5:00436:00414
ACGCTCGACATGCCCAGGTACAGGAG
+
BB8:9BBBECCECG@A@=@BBCC?BB
@HQ5V5:00440:00421
ACGCTCGACATGCCCAGGTACAGGAG
+
B@8::BCBCCCCCC@BE?BBBCC@CC
@HQ5V5:00444:00447
TAGTATCAGCCTCGCCATGACGAAGGTATTCC
+
A@B@ADDCCCBAABB>B@>>@<959?999=@=
@HQ5V5:00446:00425
ATATCGCGAGGGTATGGAAGACTCTATAGA
+
CA?@@?>?999099>>9=<9:99:;::;<?
@HQ5V5:00447:00412
ACGCTCGACATGCCCAGGTACAGGAGACTGAACT
+
?@ABB@A@B::44408859?@@A@@?88---**(
@HQ5V5:00447:00413
ACGAGTGCGTTCCCCATGTCTAGGTA
+
=@>@@@B;<=ADB@5<1,,,,..,..
@HQ5V5:00449:00431
ACCGCTCGACATGGCCCAGGTACAGGAG
+
BB>ABBB::<CCC@CC>BD?BBCJD@CE
@HQ5V5:00404:00497
ACGCTCGACATGCCCAGGAACAGGAGACTAGG
+
1/./4=49:AAACIABA=A=;;8<?8***))(
@HQ5V5:00407:00482
TCTCTATGCGCTCCACATGTCTAAGGTA
+
BBCDGBBBA?B@=8=99999111,/,//
@HQ5V5:00408:00476
ACGAGTGCGTTCCCCATGTCGTAGGTACTC
+
BBBBBBBCCD?CBB6?9;9BBB@B?@;;;?
@HQ5V5:00409:00458
ACGCTCGACATGCCCAGGTACAGGAG
+
BA@?BBBBCCCB===997:ACAB?BC
@HQ5V5:00409:00481
ACGCTCGACATGCCCAGGTACAGGAG
+
BC8::CDCCCBDCC>998:BBBC@CB
@HQ5V5:00411:00456
TAGTATCAGCCTCGCCACTGACGAAGGTATTCC
+
994CA;<9;;:4449:44444:44249944242
@HQ5V5:00411:00499
ACGCTCGACATGCCCAGGTACAGGAG
+
BBABBBBAAAACCC>:::9AACB@A@
@HQ5V5:00414:00463
ACGCTCGACATGCCCAGGTACAGGAG
+
EABBAA@AC?994:54424499:8=4
@HQ5V5:00414:00467
ACGCTCGACATGCCCAGGTACAGGAG
+
BBABBCBBBDCBBC=??=@BBBC@C;
@HQ5V5:00414:00471
TCTCTATGCGCTCCACATGTCTAAGGT
+
BBBDAA@BBBCBC?BBBBCCC@@>A@B
@HQ5V5:00422:00466
ACGCTCGACATGCCCAGGTACAGGAG
+
CBA@BBBBBDCBBB>??=?ABBC@CE
@HQ5V5:00422:00489
ACGCTCGACATGCCCAGGTACAGGAG
+
C@@@@@@AA@>111-11,1119959@
@HQ5V5:00425:00492
ATCGACACGGACACAGCAGAACACAC
+
BCAAAACBC@BGABAABB@?=@BBBC
@HQ5V5:00427:00467
ACGCTCGACATGCCCAGGTACAGGAG
+
BBAABBBBBDCDDD?BB?BCCCC@CB
@HQ5V5:00428:00484
ACGCTCGACATGCCCAGGTACAGGAG
+
BB>@@ABBCECDDC@BB?BABACCCC
@HQ5V5:00429:00498
ATATCGCGAGGGTATGGAAGACTCTATA
+
CAB@?@CCCCD?CCBB8::<BBAC??=;
@HQ5V5:00430:00480
ACGCTCGACATGCCCAGGTACAGAAG
+
BBAABBBBCCBCCC>@@=?ABABC@D
@HQ5V5:00432:00452
ACGCTCGACATGCCCAGGTACAGGAG
+
BB>@@BBCCCCDDC>??>A@BCC@CC
@HQ5V5:00434:00465
ACGCTCGACATGCCCAGGTACAG
+
BBBBBBBB?:944409>;>ABB@
@HQ5V5:00436:00480
TAGTATCAGCCTCGCCATGACGAAGGTATTC
+
BBCAAACBBB@B9==?ACCCDAABA@BBB@C
@HQ5V5:00436:00498
ACGCTCGACATGCCCAGGTACAGGAG
+
BBAABBAAABCCCC?BB?ABBCC@CB
@HQ5V5:00438:00495
ACGCTCGACATGCCCAGGTACAGGAG
+
BAACBAA=B:>888199599<9B@D>
@HQ5V5:00447:00471
ACGCTCGACATGCCCAGGTACAGGAG
+
B?>??ABBBCBBBC>@@=@@@AA??=
@HQ5V5:00449:00486
ACGGCTCGACATGCCCAGGTACAGGAG
+
CA?>BBB?@A@@BAA<;;7;@ABBC@B
@HQ5V5:00449:00496
ACGCTCGACATGCCCAGGTACAGGAG
+
BBB?>@<;<AAA?A<;;9;AAAB=?<
@HQ5V5:00449:00497
ACGCTCGACATGCCCAGGTACAGGAG
+
CBAABBBDCCBDDD?BB?BBCCD@BB
@HQ5V5:00402:00519
ACGCTCGACATGCCCAGGTACAGGAG
+
BB9;;@AAECCCCC>;<8;@A>@=A;
@HQ5V5:00406:00501
ATATCGCGAGGGTATGGAAGACTCTATA
+
BA@??A>>:;:9;@@@=A=ABBCC????
@HQ5V5:00411:00515
ATATCGCGAGGGTATGGAAGACTCTATA
+
CB??@B?BACC@BBBB>@>ABBAB:::<
@HQ5V5:00411:00540
TCTCTATGCGCTCCACATGTCTAAGGT
+
BBCD:;;CCCDCD@CCCBAAAAA>B@C
@HQ5V5:00413:00528
ACGCTCGACATGCCCAGGTACAGGAG
+
@A>@??A@@BA88808859@;<<@CB
@HQ5V5:00414:00509
ACGCTCGACATGCCCAGGTACAGGAG
+
BBAAABBCBBEDDB?BC@CBBDD@CA
@HQ5V5:00414:00521
ACGCTCGACATGCCCAGGTACAGGAG
+
BB@@ABBDCCBDCC>??=?AACC?CD
@HQ5V5:00415:00500
CGTGTCTCTAGGCACAAGATTTTGTGTAG
+
AABBCDCC@@@?BB?B>BBAAA9ABEBEE
@HQ5V5:00415:00511
ACGCTCGACATGCCCAGGTACAGGAG
+
BBAABBBBC@BBCC>BA?BBBBC@CC
@HQ5V5:00416:00509
ACGCCGACATGCCCAGGTACAGGAG
+
B@>?@BBCBBDDD@BB@BCCCC?BB
@HQ5V5:00417:00528
TCTCTATGCGCTCCACATGTCTAAGGT
+
BBCDA?@CBBCBC@CBBBBCC@@>ABC
@HQ5V5:00418:00541
TACTGAGCTACACACACAGAAAGATTGGT
+
BBBBAABBBBCBBB?=>>99809>><@GC
@HQ5V5:00427:00522
ACGCTCGACATGCCCAGGTACAGGAG
+
BB>??BBDCCCBBB?996:>A@@>AB
@HQ5V5:00429:00508
ACGCTCGACATGCCCAGGTACAGGAG
+
BB??BBBBBCBBCC?BA?BBBCC@CB
@HQ5V5:00431:00536
ACGCTCGACATGCCCAGGTACAGGAG
+
BB?@@BBBCCBBCB>BB?B@AAC@CC
@HQ5V5:00431:00542
ACGCTCGACATGCCCAGGTACAGGAG
+
BBBBAABA@@@111-11,1:;9959>
@HQ5V5:00432:00523
ACGCTCGACATGCCCAGGTACAGGAG
+
ABAABCBDCCB===:9979BD@A>@B
@HQ5V5:00432:00533
ACGCTCGACATGCCCAGGTACAGGAG
+
BBAABBBBA@@BCC>??>?ABBC@CD
@HQ5V5:00435:00548
ACGGCTCGACATGCCAGGTACAGGAG
+
;10,/8/44966,,*,,*,274:8:@
@HQ5V5:00436:00514
ACGCTCGACATGCCCAGGTACAGGAG
+
BB?@@B@A@BBCCC>@@>?ACBC@CB
@HQ5V5:00439:00520
ACGCTCGACATGCCCAGGTACAGGAG
+
BB8:9BAABCCCCCABB?BABBC@CC
@HQ5V5:00440:00525
ACGCTCGACATGCCCAGGTACAGGAG
+
BB@?@BBBACBDCH>::;;BCCD@CC
@HQ5V5:00441:00501
ACGCTCGACATGCCCAGGTACAGGAG
+
BCAAABBDBDCCDC>DB?>;;44599
@HQ5V5:00442:00519
ACGCTCGACATGCCCAGGTACAGGAG
+
BB@@ABBBB@@BCC>@??@BBBC@CC
@HQ5V5:00449:00510
TACTGAGCTACACACACAGAAAGATTGGT
+
A@@@AACBBBBBBBCB=A994-9<<;@@B
@HQ5V5:00404:00595
ACGAGTGCGTTCCCCATGTCGTAGGTACTC
+
BBBBBBBBB@@CDD:C?@ABBBBB@@AAAC
@HQ5V5:00408:00551
ACGCTCGACATGCCCAGGTACAGGAG
+
BBA??BBBB@BBCB>@@>@BBCC@CB
@HQ5V5:00412:00568
ACGCTCGACATGCCCAGGTACAGGAG
+
AAABBBBBACC?>A=998:CCCC@CB
@HQ5V5:00415:00556
TGATACGTCTCCTTCCTTAGTTACTTCA
+
BBBBCECBABE@C@B@C@CBB?AAABCC
@HQ5V5:00418:00561
ACGCTCGACATGCCCAGGTACAGGAG
+
BAAAABBCCCCBBD>BB?BBBCD@CA
@HQ5V5:00418:00577
ACGCTCGACATGCCCAGGTACAGGAG
+
BBAABBBDCCBBBB???=?BBCC@CA
@HQ5V5:00421:00550
ATCAGACACGGACACAGCAGAACACAC
+
BBBB@?>B@==@@AA@AACCB@CBCAC
@HQ5V5:00423:00557
ACGCTCGACATGCCCAGGTACAGGAG
+
BBAABB?@ACCBBC=;;;<CBBBADA
@HQ5V5:00427:00581
ACGCTCGACATGCCCAGGTACAGGA
+
ABBBBBBBB@@BBBBAA>ABBBC@C
@HQ5V5:00431:00587
TCTCTATGCGCTCCACATGTCTAAGGT
+
BBBDA?@BBCCBD@CAAABBD;;8<?A
@HQ5V5:00435:00553
ACGCTCGACATGCCCAGGTACAGGAG
+
BBAABBBBBCBBCC>@@>@BCCD@CB
@HQ5V5:00436:00553
ACGCTCGACATGCCCAGGTACAGGAG
+
BBA?BBBCCCBBCB>BB?BBCCC@CB
@HQ5V5:00436:00577
ACGCTCGACATGCCCAGGTACAGGAG
+
BBAABBBBBCBDDD>BB?BBBCC@CB
@HQ5V5:00437:00568
CTCGACATGCCCAGGGTACAGGAGACTG
+
//677>CCDCC>?@?<ACCCN@CB?B?@
@HQ5V5:00439:00552
ACGCTCGACATGCCCAGGTACAGGAG
+
BBAABBBBABBBBC>??=?@BACACC
@HQ5V5:00442:00552
ACGCTCGACATGCCCAGGTACAGGAG
+
BBAABBBDCDCBBB>BB@BBCCD@CB
@HQ5V5:00442:00568
ACGCTCGACATGCCCAGGTACAGGAG
+
BB@@ABBBCBCBCC>BB>BBCDC@CB
@HQ5V5:00445:00567
ACGTTCGACATGCCCAGGTACAGGGGACTG
+
AABC@B@?@BBAAA>AA<9;;4444-8?@A
@HQ5V5:00446:00562
ACGCTCGACATGCCCAGGTACAGGAG
+
BBABBBBCCCCBBB?998:BCBC@CB
@HQ5V5:00448:00566
ACGCTCGACATGCCCAGGTACAGGAG
+
BBAABBBBACB=AA<8459>A@B@BB
@HQ5V5:00405:00633
ATCAGACACGGACACAGCAGAACACAC
+
B>?BABAB?><==9;;<<BAB?B@@@A
@HQ5V5:00407:00648
ACGCTCGACATGCCCAGGTACAGGGG
+
BBAABBBBBA@BCC@??>?B@==??6
@HQ5V5:00409:00645
ACGCTCGACATGCCCAGGTACAGGAG
+
BBAABBBBCBBBDD>BB?BBDCC@BB
@HQ5V5:00410:00649
ACGCTCGACATGCCCAGGTACAGGAG
+
BB??BBBBBDADHCA::::BBBC@BB
@HQ5V5:00413:00621
TCTCTATGCGCTCCACATGTCTAAGGT
+
CCCC::<CCGFDC@@@?@>@B<;8<BB
@HQ5V5:00414:00626
ACGCTCGACATGCCCAGGTACAGGAG
+
BBAABBBDCCBAAA=AB>ABCCC@CB
@HQ5V5:00418:00608
ACGCTCGACATGCCCAGGTACAGGAG
+
BBAABC?@@BBDCC?::;<CCAB?BC
@HQ5V5:00418:00629
ACGCTCGACATGCCCAGGTACAGGAG
+
CB@@@@@ACCCCHGA<<;<BABCACB
@HQ5V5:00419:00601
ACGCTCGACATGCCCAGGTACAGGAG
+
?;;;=@==@:9444-442489:@?AA
@HQ5V5:00419:00633
ATCAGACACTCGGACACAGCAGAACACACAG
+
93744/46////,//444;444424;973..
@HQ5V5:00421:00602
ACGCTCGACATGCCCAGGTACAGGAG
+
BAAABBBCCDBA@A=@A9;;;44599
@HQ5V5:00422:00608
AGCACTGTAGCTGTCACTAGTTACTTGT
+
BBBC@AACCCCBCBBBBBA==;===;@C
@HQ5V5:00425:00625
ACGCTCGACATGCCCAGGTACAGGAG
+
B@??BAAAA@BBCC>9:99>>=??AB
@HQ5V5:00426:00637
ACGCTCGACATGCCAGTCACAG
+
?@@BB;<9B11-*)**(((*,0
@HQ5V5:00430:00635
ACGCTCGACATGCCCAGGTACAGGAG
+
BCAAABBDB@BBCC>AA?BBBBC@CC
@HQ5V5:00431:00609
ACGCTCGACATGCCCAGGTACAGGAG
+
BCABBBBBBBCBBC=998:BABC@CC
@HQ5V5:00431:00642
ACGCTCGACATGCCCAGGTACAGGAG
+
BB???BCCCCCCCC@?@>?BBBD@CB
@HQ5V5:00434:00633
ACGCTCGACATGCCCAGGTACGGGAG
+
BB9<<CBA@@@99919959@999:<B
@HQ5V5:00436:00603
ACGCTCGACATGCCCAGGTACAGGAG
+
AAABCBBA?=@9==98859AABB?B@
@HQ5V5:00438:00629
ACGCTCGACATGCCCAGGTACAGGAG
+
BB@?@BBBBCBBBC>99;;BCBC@CC
@HQ5V5:00439:00630
TCTCTATGCGCTCCACATGTCTAAGGT
+
BCDCA?@CCBDBC@DCCB@@ACB?C@C
@HQ5V5:00441:00615
ACGCTCGACATGCCCAGGTACAGGAG
+
BAAAABBCCCCBBB>BB?BBCCD@CA
@HQ5V5:00442:00643
ATATCGCGAGGGTATGGAAGACTCT
+
BBABB@A=>AB<>?>@51,11100,
@HQ5V5:00445:00637
ACGCTCGACATGCCCAGGTACAGGAG
+
BB?@@AA=;9944819959>>>><>B
@HQ5V5:00446:00610
ACGCTCGACATGCCCAGGTACAGGAG
+
BB>??CBCCCCBBB=@?>@BBCC@CB
@HQ5V5:00449:00611
ACGCTCGACATGCCAGGTACAGG
+
B@?A@999?99996992444498
@HQ5V5:00401:00672
ATATCGCGAGGGTATGGAAGACTCTATA
+
?B;;9?>?99909A@@@CCDBB?AA@8?
@HQ5V5:00403:00688
ACGCTCGACATGCCCAGGTACAGGAG
+
BBAABBBBBCBCCC@?@>?BBBC@CB
@HQ5V5:00405:00698
ACGCTCGACATGCCCAGGTACAGGAG
+
BBAAABBBBBBCCC@@@>?BDDD@CB
@HQ5V5:00407:00659
ACGCTCGACATGCCCAGGTACAGGAG
+
BBCBBCBBEBBBDC>@?=@BBAB?BC
@HQ5V5:00408:00660
AGCACTGTAGCTGTCACTAGTTACTTGT
+
AADDEBBBCCCBDCABCDC?@=ACC9=>
@HQ5V5:00409:00672
ACGCTCGACATGCCCAGGTACAGGAG
+
BBAABBBBBCBCCD>:98;>A=B@EC
@HQ5V5:00409:00681
ACGCTCGACATGCCCAGGTACAGGAG
+
BB@AABBDDCCAAA=?@=@ACFC@CB
@HQ5V5:00409:00697
ACGCTCGACATGCCCAGGTACAGGAG
+
BBABABBBCAABCC???=??@@A?B@
@HQ5V5:00411:00688
ACGCTCGACATGCCCAGGTACAGGAG
+
BBABCEBBCCBDBCC::;;CCCC@DA
@HQ5V5:00411:00696
ACGCTCGACATGCCCAGGTACAGGAG
+
BBAABBBBBBABCCA:9::BBBD?BB
@HQ5V5:00412:00683
ACGCTCGACATGCCCAGGTACAGGAG
+
BB??ABBBBCBCCC@?@>ABDCC@CB
@HQ5V5:00413:00660
ACGCTCGACATGCCCAGGTACAGGAG
+
BAABBBCBBBCCCH@A@>ABCBC@BC
@HQ5V5:00414:00650
ACGCTCGACATGCCCAGGTACAGGAG
+
BBABBBAAACCA>A<;;89BB>@=@B
@HQ5V5:00414:00671
ACGCTCGACATGCCCAGGTACAGGAG
+
@BCCCBBBB?>99919969999@<A@
@HQ5V5:00417:00679
ACGCTCGACATGCCCAGGTACAGGAG
+
BCCBBBECCAB@==:996:BCECCCB
@HQ5V5:00421:00685
ACGCTCGACATGCCCAGGTACAGGAG
+
BBAABBBDECBBBD?AB>ABBCC@CB
@HQ5V5:00421:00686
TAGTATCAGCCTCGCCATGACGAAGGTATTCC
+
@@C;;<CC99:;<9<@CB@>99459;99929<
@HQ5V5:00421:00691
ACGCTCGACATGCCCAGGTACAGGAG
+
CBAABBEDCAABCCB998:BAAB@BC
@HQ5V5:00422:00681
ACGCTCGACATGCCCAGGTACAGGAG
+
BBABBCCBCECBB><997;AAAB?CC
@HQ5V5:00422:00684
ACGCTCGACATGCCCAGGTACAGGAG
+
BB?ABBBCCDCAAA=??>AABCD@CB
@HQ5V5:00423:00681
TGATACGTCTCCTTCCTTAGTTACTTCA
+
BBC@@ACDB@@>@@CACACAA>ACCCEE
@HQ5V5:00424:00673
ACGCTCGACATGCCCAGTACAGGAG
+
BBAABB??@DBCCC=AABBDDC@CC
@HQ5V5:00424:00681
ACGCTCGACATGCCCAGGTACAGGAG
+
BB>??BBCBCBCFC@@@>?ABBD@DC
@HQ5V5:00425:00652
ACGCTCGACATGCCCAGGTACAGGAG
+
ABABAB??@CBDCH@::;;CBAB@CB
@HQ5V5:00428:00695
ACGCTCGACGATGACCAGTATACAGGAG
+
4;3444:444;49442/////,,,22,.
@HQ5V5:00431:00683
CGTGTCTCTAGGCGACAGGATTTGTTGTAGTA
+
@@@AA>9999954344442444-467722***
@HQ5V5:00433:00697
ACGCTCGACATGCCCAGGTACAGGAG
+
BBBBBBCBBAABCC>9:;:CBAB?BC
@HQ5V5:00434:00662
ATCAGAGACGGACACAGCAGAACACAC
+
BBBBBDBBAA>A@C@777,,,*,277@
@HQ5V5:00434:00679
ACGCTCGACATGCCCAGGTACAGGAG
+
BBAABBBBAAADHD@:9:9BBAD@BB
@HQ5V5:00435:00689
ACGCTCGACATGCCCAGGTACAGGAG
+
BBAABBBBCBBBCCC:9;;BBBC?CB
@HQ5V5:00439:00669
ACGCTCGACATGCCCAGGTACAGGAG
+
BBAABBCDCBBBBC>??=?ABAC@CC
@HQ5V5:00439:00681
ACGCTCGACATGCCCAGGACAGGAG
+
BB@AABECDCBAAA=AB?BCCC@@C
@HQ5V5:00442:00674
ACGCTCGACATGCCCAGGTACAGGAG
+
BBABBBCDCBBCCC?::;:BCAB@BC
@HQ5V5:00444:00665
ACGCTCGACATGCCCAGGTACAGGAG
+
BBBBBABBCCCCCC>:9;;CCBC@CC
@HQ5V5:00446:00690
CGTGTCTCTAGGCACAGGATTTTGTGTAG
+
BABCCCCC@?@BCCCCC?CCCC9CBBBBA
@HQ5V5:00446:00692
ACGCTCGACATGCCCAGGTACAGGAG
+
BB@AABBDDCCAAA=???AACCC@CC
@HQ5V5:00448:00694
ACGCTCGACATGCCCAGGTACAGGAG
+
BB8::CDCEBBCCC>??=?ABACACC
@HQ5V5:00449:00678
AGCACTGTAGCTGTCACTAGTTACTTGT
+
@@CDCCDBBBBBBBCBCDDBB?BBB@CF
@HQ5V5:00400:00717
ACGCTCGACATGCCCAGGTACAGGA
+
BBBBBBBBDCC??@>?B@BBACC?C
@HQ5V5:00406:00744
CGTGTCTCTAGGCGACAGGATTTTGTTGTAG
+
@AACDCAC>11,1./87984499/9924899
@HQ5V5:00407:00735
ACGCTCGACATGCCCAGGTACAGGAG
+
BBABABCCECB>>><>?=ABBDD@BA
@HQ5V5:00408:00703
ACGCTCGACATGCCCAGGTACAGGAG
+
@AABCCBBBCCDBC@99;;CCBC@CC
@HQ5V5:00412:00743
TCTCTATGCGCTCCACATGTCTAAGGT
+
BCBBAABBBBCAA@CBCBB@@AB?C@A
@HQ5V5:00413:00704
TGATACGTCTCCTTCCTTAGTTACTTCA
+
BBC??ACCEBC@C?C@C@B??=@BB?BD
@HQ5V5:00413:00715
ATCAGACACGGACACAGCAGAACACAC
+
DDCDA=@@;;4;ABABBBA9959@??>
@HQ5V5:00415:00737
ACGCTCGACATGCCCAGGTACAGGAG
+
BC@??BBBECDBBB=>?=@ACCD@CC
@HQ5V5:00417:00732
ACGCTCGACATGCCCAGGTACAGGAG
+
BA?@BBBCCCCBBB=AA<9;;44599
@HQ5V5:00418:00719
TCTCTATGCGCTCCACATGTCTAAGGT
+
BBBC:;<CCCDBB@CCBDBECAA>DCD
@HQ5V5:00420:00740
AGCACTGTAGCTGTCACTAGTTACTTGT
+
;>DDCCBBBBBADBBBCECAA?DDC@CC
@HQ5V5:00421:00700
CGTGTCTCTAGGCACAGGATTTTGTGTAG
+
AABBBEBBBBB@BC>9><9944/9?>@;A
@HQ5V5:00421:00748
ACGCTCGACATGCCCAGGTACAGGAG
+
BB8:9B??AAACCC=BB?@?@AA8;<
@HQ5V5:00422:00734
ACGCTCGACATGCCCAGGTACAGGAG
+
BB8::BBBCCBDCD>?@=?BBBC@CD
@HQ5V5:00422:00745
ACGCTCGACATGCCCAGGTACAGGAG
+
BBBBDCABA@@99919959>>9979;
@HQ5V5:00423:00743
ACGCTCGACATGCCCAGGTACAGGAG
+
EC?@@BBBC@@BBB@A@=@:;;B@@>
@HQ5V5:00425:00718
CGTGTCTCTAGGCACAGGATTTTGTGTAG
+
BBBBCDBBCBB@@@>9959999/994888
@HQ5V5:00425:00722
TAGTATCAGCCTCGCCATGACGAAGGTATTCC
+
>8@;<9;@>@=@@@A=@=>::11,/7=7;;C?
@HQ5V5:00426:00730
ACGCTCGACATGCCCAGGTACAGGAG
+
BBCBAABBB;;9>?:99698<9@=>>
@HQ5V5:00431:00714
ACGCTCGACATGCCCAGGTACAGGAG
+
BBABABBBACBDCC@::;9BBBD@EC
@HQ5V5:00431:00725
ACGCTCGACATGCCCAGGTACAGGAG
+
BBAABBBCCEDB=?>9968@A@@?AB
@HQ5V5:00432:00720
ACGCTCGACATGCCCAGGTACAGGAG
+
CB8:9BAACCCCBC>;98:@ABCACB
@HQ5V5:00432:00722
ATATCGCGAGGTACTGGAAGATCTCTATA
+
CB:;9@></,*,,,**)*00**,,0:=7?
@HQ5V5:00435:00700
ACGCTCGACATGCCCAGGTACAGGAG
+
BB>@@C@AAFCCCC>@?=@CCCEAEC
@HQ5V5:00437:00735
ACGCTCGACATGCCCAGGTACAGGAG
+
BB?@@BBBCDDBBB???=@BCBC@C@
@HQ5V5:00437:00738
ACGCTCGACATGCCCAGGTACAGGAG
+
BBA@ABBECCCCCC@BB?EBDDC@CB
@HQ5V5:00438:00715
TCTCTATGCGCTCCACATGTCTAAGGT
+
CBCCEAACBBCBB@CCCCB?@A@=ABB
@HQ5V5:00438:00729
ACGCTCGACATGCCCAGGTACAGGAG
+
CB>??BBBABB;9;09><;:;AA=AA
@HQ5V5:00439:00710
ACGCTCGACATGCCCAGGTACAGGAG
+
9<;@@@@@B??99919959999@<@>
@HQ5V5:00439:00714
ACGCTCGACATGCCCAGGTACAGGAG
+
AA99<BBBBDB=99644248=9B>A@
@HQ5V5:00441:00722
ACGCTCGACATGCCCAGGTACAGGAG
+
B?:<<AA999@??>:996;@@?BADA
@HQ5V5:00441:00736
ACGCTCGACATGCCCAGGTACAGGAG
+
BB?@@BDCCDCBBB=AA>AABBC@EB
@HQ5V5:00442:00722
ACGCTCGACATGCCCAGGTACAGGAG
+
BBAAABBFEDCAAA=AA>BBDDD@BB
@HQ5V5:00443:00700
ACGCTCGACATGCCCAGGTACAGGAG
+
9<;@@A@AAEBBBC>;;:;A@@A>BA
@HQ5V5:00443:00702
ACGCTCGACATGCCCAGGTACAGGAG
+
?A@BBA@AACCCCH>;;;<CBBC>AA
@HQ5V5:00444:00728
TGATACGTCTCCTTCCTTAGTTACTTCA
+
BBBAAACCBBC@A@A@CBBA@=AAA?AB
@HQ5V5:00445:00740
ACGCTCGACATGCCCAGGTACAGGAG
+
BA@AA?@@BBA99909859BBAA?CC
@HQ5V5:00448:00734
ACGCTCGACATGCCCAGGTACAGGAG
+
BBBCAABBA@@@@@<@@>BABCC=@;
@HQ5V5:00448:00746
ATATCGCGAGGGTATGGAAGACTCTAT
+
B?AB;99B99919>>@5;8;880000/
@HQ5V5:00448:00748
ACGCTCGACATGCCCAGGTACAGGA
+
BB:;;@@@AB@99919949899924
@HQ5V5:00401:00774
TAGTATCAGCCTCGCCATGACGAAGGTATTCC
+
B?AA@ACDCC@ABBC>B@C>?;959@999;>5
@HQ5V5:00402:00769
ACGCTCGACATGCCCAGGTACAGGAG
+
BBABBBBCDCC???<>@>ABBCC@C@
@HQ5V5:00402:00775
ATCAGACACGGACACAGCAGAACACAC
+
BBBBBBABBB?BBDCDCBCBB@BBBBB
@HQ5V5:00402:00789
ACGCTCGACATGCCCAGGTACAGGAG
+
BB@@CB@@AB@??>:>><@AACC@E<
@HQ5V5:00404:00764
ACGCTCGACATGCCCAGGTACAGGAG
+
BBABBBBECCCAAA=AA>BBCCD@BB
@HQ5V5:00406:00765
TGATACGTCTCCTACTTCAGTGC
+
BBBBCBCBBBFACAA@<>98444
@HQ5V5:00408:00796
ACGCTCGACATGCCCAGGTACAGGAG
+
BA@@BCBBBCC@@=:@@>BBBDGACB
@HQ5V5:00409:00771
ACGCTCGACATGCCCAGGTACAGGAG
+
BBABBCCDEEBBBB=AA>ABDDD@BB
@HQ5V5:00411:00763
ACGCTCGACATGCCCAGGTACAGGAG
+
BAAABBEDCCCDBB=AA>ABBCC@BB
@HQ5V5:00414:00750
ACGCTCGACATGCCCAGGTACAGGAG
+
BB???BCCDEDBBB>AA>BACCC@CC
@HQ5V5:00415:00751
ACGCTCGACATGCCCAGGTACAGGAG
+
BBAAABBCCCBCBB>>><?ABBC@BB
@HQ5V5:00418:00758
TCTCTATGCGCTCCACATGTCTAAGGT
+
DBCD@?@CCDCAB@BCCCB::;A<A>B
@HQ5V5:00421:00765
ACGCTCGACATGCCCAGGTACAGGAG
+
BBBBBB@@ABBCCC>@@=@BCAA?BC
@HQ5V5:00421:00799
ACGCTCGACATGCCCAGGTACAGGAG
+
BBABCBBBCCB@@@<@?=>>@=@=AA
@HQ5V5:00423:00793
CGTGTCTCTAGGCACAGGATTTTGTGTAG
+
BBB@BDCD@AA@BBCCDDDDDC:CBBAA;
@HQ5V5:00427:00758
CGTGTCTCTAGGCACAGGATTTTGTGTAG
+
CBABBCCC<;<>>>>9959999/9994:C
@HQ5V5:00427:00783
ACGCTCGACATGCCCAGGTACAGGAG
+
BB?@?BBBCCBBBC=??=@CCCC@CA
@HQ5V5:00428:00797
AGCACTGTAGCTGTCACTAGTTACTTGT
+
?@CCCBBBBBCBCCCDBBB==;@@==@C
@HQ5V5:00429:00751
TCTCTATGCGCTCCACATGTCTAAGGT
+
BCED@>@CCDDAD@CCBCBAABB@B?B
@HQ5V5:00429:00783
ACGCTCGACATGCCCAGGTACAGGAG
+
BBACBBCCDCBB?=:996:@ABB<==
@HQ5V5:00431:00765
CGTGTCTCTAGGCACAGGATTTTGTGTAG
+
BBBABCBC@@A?BBDCC@CCEE:BCCABB
@HQ5V5:00431:00781
ACGCTCGACATGCCCAGGTACAGAAG
+
BA?@CBCDCBBBDC>?@;867,,-+-
@HQ5V5:00435:00750
ACGCTCGACATGCCCAGGTACAGGAG
+
BBABBCBBDCCAAA=??=@BBBC@CB
@HQ5V5:00436:00785
ATATCGCGAGGGTATGGAAGACTCTATA
+
BBAAEBAA?AA>?@@@8:;<CCAC@@??
@HQ5V5:00442:00770
ACGCTCGACATGCCCAGGTACAGGAG
+
CB?@@BBBEBBBCC?::;:CCBB?BC
@HQ5V5:00442:00790
TACTGAGCTACACACACAGAAAGATTGGT
+
BAAACCBBBBBBBBDC=@;84-8884;?B
@HQ5V5:00444:00757
ACGCTCGACATGCCAGGT
+
9;?AB>?@@99--+--**
@HQ5V5:00444:00762
ACGCTCGACATGCCCAGGTACAGGAG
+
ACAB@@ADDABBAB>;;89>?>@>AA
@HQ5V5:00444:00796
ACGCTCGACATGCCCAGGTACAGGAG
+
BB<@@B@AECDCCD>;;;;AABC@CA
@HQ5V5:00447:00750
ACGCTCGACATGCCCAGGTACAGGAG
+
?ACCBBBCCBBCBC@999;@A@@=AC
@HQ5V5:00447:00752
ACGCTCGACATGCCCAGGTACAGAAG
+
BB>??BBCCCB???<=@:==B;;=AC
@HQ5V5:00447:00786
ACGCTCGACATGCCAGGTCACAG
+
9<;CCAA@A9911,//,,,,,.0
@HQ5V5:00448:00792
ACGCTCGACATGCCCAGGTACAGGAG
+
ABABCABBECBBBB?998:BBBC@C@
@HQ5V5:00400:00808
ACGCTCGACATGCCCAGGTACAGGAG
+
CB;<<CCCDCC@@@<@@<??BBB?CA
@HQ5V5:00401:00818
ACGCTCGACATGCCCAGGTACAGGAG
+
@;8;;BABCDCDDE?CB==><11-11
@HQ5V5:00403:00823
TGATACGTCTCCTTCCTTAGTTACTTCA
+
BBBBBBAEBCB@B@B@DBBA?<@@?;??
@HQ5V5:00405:00810
ACGCTCGACATGCCCAGGTACAGGAGA
+
:<;<@AABCDCAAA<@@=@BAAA>A99
@HQ5V5:00405:00813
TCTCTATGCGCTCCACATGTCTAAGGT
+
BCBBBCBBBBBBCAD@@>@99995484
@HQ5V5:00408:00832
ACGCTCGACATGCCCAGGTACAGGAG
+
?;;<<CBCECCCCC=BB=@@BCC@CA
@HQ5V5:00409:00816
ACGCTCGACATGCCCAGGTACAGGAG
+
BB;<<BBCCFCCCHCBB?BBBCC@CD
@HQ5V5:00410:00829
ACGCTCGACATGCCCAGGTACAGGAG
+
84348BABCDEECK>BB=@@AAA=AA
@HQ5V5:00412:00814
ACGCTCGACATGCCCAGGTACAGGAG
+
B@9<;CCCCNCBBB=B>;?>CECACC
@HQ5V5:00412:00833
ACGCTCGACATGCCCAGGTACAGGAG
+
9;89;B@AAFDCCB<@A9<;ABB?CA
@HQ5V5:00417:00812
ACGCTCGACATGCCCAGGTACAGGAG
+
??899999999999-49888>B@>AB
@HQ5V5:00418:00807
ACGCTCGACATGCCCAGGTACAGGA
+
@C?@@BBBCCBBBB>A?>BBBBCAD
@HQ5V5:00419:00813
ACGCTCGACATGCCCAGGTACAGGAG
+
@B;;<CCEEDCAAA>@BBBCCDCCDE
@HQ5V5:00419:00823
ACGCTCGACATGCCCAGGTACAGGAG
+
A@;;<BCEECCDCG>BB>?>@99699
@HQ5V5:00420:00810
ACGCTCGACATGCCCAGGTACAGGAG
+
BC8;:BCDCBBBCCBBBBBABBDACC
@HQ5V5:00421:00810
ACGCTCGACATGCCCAGGTACAGGAG
+
BB8;;CCCCDCCCC@BB?ABBEC@CB
@HQ5V5:00425:00804
ACGCTCGACATGCCAAGGTACAGGAG
+
BC@AABBCDCEDB=?=?>BBDBC@CA
@HQ5V5:00427:00813
ACGCTCGACATGCCCAGGTACAGGAG
+
BC???BBECCCDBB>BA>BACCD@BC
@HQ5V5:00428:00804
ACGCTCGACATGCCCAGGTACAGGAGAC
+
BBABBBBCDCC@A?>@B?BBBCD@CDCC
@HQ5V5:00429:00824
ACGCTCGACATGCCCAGGTACAGGAG
+
BB9;;CCDCCCCCC@A@>@CBDC@C@
@HQ5V5:00440:00830
ACGCTCGACATGCCCAGGTACAGGAG
+
BB@??BBBBCBBDD?AB?BABCD@CB
@HQ5V5:00449:00838
ACGCTCGACATGCCCAGGTACAGGAG
+
BCABABBCCCBBCC@BB?BBBCC@CA
@HQ5V5:00402:00862
ACGCTCGACATGCCCAGGTACAGGAG
+
8/0//669;A@@@@<@><>>@@><?9
@HQ5V5:00403:00869
ACGCTCGACATGCCCAGGTACAGGAG
+
:10////4;A@=?>:=@>@?ABB<A<
@HQ5V5:00407:00868
TGATACGTCTCCTTCCTTAGTTACTTCA
+
BCC@;=;;CCFBFCD=98>995844244
@HQ5V5:00408:00877
ACGCTCGACATGCCCAGGTACAGGAG
+
:8011==>@C@99919>;999??699
@HQ5V5:00410:00870
ACGCTCGACATGCCCAGGTACAGGAG
+
;10//669:;:444-49598894244
@HQ5V5:00413:00864
ACGCTCGACATGCCCAGGTACAGGAG
+
@88:9@@ACEDCCD;=<>@@@?@=A<
@HQ5V5:00418:00852
ATATCGCGAGGTATGGAAGACTCTATA
+
>@AB=>;;11,1<;<:B?B@@@CA?@@
@HQ5V5:00421:00857
ACGCTCGACATGCCCAGGTACAGGAG
+
BBBBCBBBCCBBBB?996:@@AB?B@
@HQ5V5:00422:00856
ACGCTCGACATGCCCAGGTACAGGAG
+
BA>??BBBCABCCC?A@=?BBBC@CC
@HQ5V5:00423:00861
ACGCTCGACATGCCCAGGTACAGGAG
+
C<;<BBBBCCCCDCABB?@@ADC@CA
@HQ5V5:00424:00884
ACGCTCGACATGCCCAGGTACAGGAG
+
<10//88::;;449049<98999594
@HQ5V5:00426:00886
TCTCTATGCGCTCCACATGTCTAAGGT
+
?BBAABBBCGCGC>A999<1111,/,/
@HQ5V5:00427:00856
ACGCTCGACATGCCCAGGTACAGGAG
+
?@CBBCA@ACBCHCB@@=@?BBB@CC
@HQ5V5:00427:00883
TGATACGTCTCCTTCCTTAGTTACTTCA
+
=;9;9;=?CCGACCC==8>995944244
@HQ5V5:00428:00852
ACGCTCGACATGCCCAGGTACAGGAG
+
BBCBBBBAB@@>>>:99598999<>@
@HQ5V5:00429:00857
ACGCTCGACATGCCCAGGTACAGGAG
+
:<CCBCAAADDICC=;:7;?>@@=@A
@HQ5V5:00429:00889
ACGCTCGACATGCCCAGGTACAGGAG
+
:/.//869999444049;>>>?>;>9
@HQ5V5:00431:00858
TACTGAGCTACACACACAGAAAGATTGGT
+
;9<BBCDFCCCCCECCBBBAA=BBB?B?A
@HQ5V5:00431:00861
ACGCTCGACATGCCCAGGTACAGGAG
+
BBCBBCCCCCCCDC>BB?ABCBC@CA
@HQ5V5:00432:00865
TAGTATCAGCCTCGCCATGACGAAGGTATTCC
+
48@ABBDBBBBCBBBBBB@AB::8;?@?@=@;
@HQ5V5:00432:00881
ACGCTCGACATGCCCAGGTACAGGAG
+
B<;?=CCBCFB;;;09=<>@@AA=A@
@HQ5V5:00437:00859
AGCACTTGTAGCTGTCACTAGTTACTTGT
+
<111//,///6:BCCDECCAAA=A@B:;;
@HQ5V5:00438:00868
ACGCTCGACATGCCCAGGTACAGGAG
+
CBABBBBCECCBBB=BA>BBDDD@CB
@HQ5V5:00439:00859
ACGCTCGACATGCCCAGGTACAGGAG
+
9<BBAADBDECCDDBA@=@@@@B@BB
@HQ5V5:00439:00882
ACGCTCGACATGCCCAGGTACAGGAG
+
A<;<ACCBCDCA@?:@@>BBBCC=AA
@HQ5V5:00440:00855
ACGCTCGACATGCCCAGGTACAGGAG
+
@AACBBDCCDCDCC@@@=@@@AB@BB
@HQ5V5:00440:00858
CGTGTCTCTAGGCACAGGATTTTGTGTAG
+
DBBBAAACCBB@CCCCDA;;;;/9@@CCD
@HQ5V5:00442:00893
ACGCTCGACATGCCCAGGTACAGGAG
+
@;:9;BBBBCCCDB<@@>BBBBB@BA
@HQ5V5:00443:00868
ACGCTCGACATGCCCAGGTACAGGAG
+
CCBBBCBBBCCCDC>@@@?BBBC@CC
@HQ5V5:00445:00857
ACGCTCGACATGCCCAGGTACAGGAG
+
9<ABB@AAFAB>>@:99598999594
@HQ5V5:00446:00893
ATCAGACACGGACACAGCAGAACACAC
+
433444388C=@;;<99>>99699993
@HQ5V5:00448:00869
TAGTATCAGCCTCCCCATGACAAAGGTATTCC
+
49@999=?ABDCBBA8A@ABBCEBDBA@AAB@
@HQ5V5:00448:00870
ACGCTCGACATGTCCAGGTACTGG
+
>??=>>=>AB9;;<BC@=@@?9<:
@HQ5V5:00448:00887
ACGCTCGACATGCCCAGGTACAGGAG
+
ABABBB@AACBCEH>BB?BBBCC@EA
@HQ5V5:00449:00862
ATATCGCGAGGGTATGGAAGACTCTAT
+
=:<<;;@BAAA<??AB?B@BCCCDABA
@HQ5V5:00449:00864
ACGCTCGACATGCCCAGGTACAGGAG
+
>@@BDBFCECCCCDC;;79:;11-11
@HQ5V5:00450:00020
ACGCTCGACATGCCCAGGTACAGGAG
+
BBABABBCCDCCDB?BB?BBCCC@CB
@HQ5V5:00450:00031
AGCACTGTAGCTGTCACTAGTTACTTGT
+
<<CCAAACCCCBBCCBCCC:98:BB=@@
@HQ5V5:00452:00010
ACGCTCGACATGCCCAGGTACAGGAG
+
HCABABBDCBEDDD>?@>@BCCD@CA
@HQ5V5:00452:00036
ACGCTCGACATGCCCAGGTACAGGAGAC
+
C;;<<BBBDCFCAA<;;8;@AACBCCCC
@HQ5V5:00455:00041
ACGCTCGACATGCCCAGGTACAGGAG
+
BB???BCDCCBCCC>@@;888//,11
@HQ5V5:00462:00028
ACGCTCGTACCATGCCAGGTAGCAG
+
;;011:199:?;;4424/,/,,***
@HQ5V5:00463:00017
CGTGTCTCTAGGCACAGGATTTTGTGTAG
+
AACCCDCCCCDABBBB@?9999/999ACC
@HQ5V5:00464:00007
ACGCTCGACATGCCCAGGTACAGGAGA
+
CAABBBBEBBCCCC?CB?BBCCD@BCC
@HQ5V5:00465:00033
ACGCTCGACATGCCCAGGTACAGGAG
+
CE?@?BBECCABCC>BA?BBCCD@BB
@HQ5V5:00466:00038
ACGCACGACATGCCCAGGTACAGGAG
+
BA?ABBBCCCC?>><>?>BBBDC@CB
@HQ5V5:00468:00005
ACGCTCGACATGCCCAGGTACAGGAG
+
CCAAABBBCDCBCB=BB?BCBCC@CB
@HQ5V5:00469:00047
ACGCTCGACATGCCCAGGTACAGGAG
+
CB8:9CBCCCCDDD>?@=?BBBC@CD
@HQ5V5:00470:00008
ACGCTCGACATGCCCAGGTACAGGAG
+
CA?@?CBCCECCDC>BA?AACBC@CA
@HQ5V5:00475:00006
ACGCTCGACATGCCCAGGTACAGGAG
+
CBAAABBBBABCCC?@@>?@CBC@CB
@HQ5V5:00480:00034
ACGCTCGACATGCCCAGGTACAGGAG
+
BBABBBBDCCCAA@=@?89;EDCABB
@HQ5V5:00484:00006
ACGAGTGCGTTCCCCATGTCGTAGGTACTC
+
BBBBBBBD??>AIH:FABBBBBAA>::;BA
@HQ5V5:00484:00042
ACGCTCGACATGCCCAGGTACAGGAG
+
CB?@?BBCCCCCDB=BB?BBBDD@CB
@HQ5V5:00485:00022
ACGCTCGACATGCCCAGGTACAGGAG
+
CB>??BBDCDCDDD?BA?BBCDC@CB
@HQ5V5:00486:00012
ACGCTCGACATGCCCAGGTACAGGA
+
CC@BBBCDBABBDC>::;9BCCC@C
@HQ5V5:00486:00019
TACTGAGCTACACACACAGAAAGATTGGT
+
B===ACCAAABBABBA:;888-98848?B
@HQ5V5:00489:00005
AGCACTGTAGCTGTCACTAGTTACTTG
+
;<AA=BACCCCCCCDCBCC9879995<
@HQ5V5:00489:00047
ACGCTCGACATGCCCAGGTACAGGAG
+
BBAABAAABCBCCC>??=@BCCC?CB
@HQ5V5:00490:00033
ACGCTCGACATGCCCAGGTACAGGAG
+
BBABBBBCCDC?>><>?>ABBDD@CB
@HQ5V5:00493:00014
ACGCTCGACATGCCCAGGTACAGGA
+
DCCBAABBBCCB@B=@@=@BCCGBC
@HQ5V5:00494:00027
ACGCTCGACATGCCCAGGTACAGGA
+
DCCCCCAAACD@@@<=@;@ABCC?B
@HQ5V5:00495:00035
ACGCTCGACATGCCCAGGTACAGGA
+
BBABBBBBBCBBDC>??=@CDCB?C
@HQ5V5:00497:00004
ACGCTCGACATGCCCAGGTACAGGA
+
B@?@BBBBAAACCC>@@>@BCCC@B
@HQ5V5:00498:00045
ACGCTCGACATGCCCAGGTACAGGAG
+
BB@@?BBDCFCBDD?BB?BCCCC@CB
@HQ5V5:00450:00060
ACGCTCGACATGCCCAGGTACAGGAG
+
BB8::C@?ACC@>@<;;59@@>@>AB
@HQ5V5:00450:00085
ACGCTCGACATGCCCAGGTACAGGAG
+
;;:;;BAABCBA@@:9959>?9969A
@HQ5V5:00453:00071
TACTGAGCTACACACACAGAAAGATTGGT
+
BAAACCCCAABBBDAAAB;8809975;@C
@HQ5V5:00455:00079
ACGCTCGACATGCCCAGGTACAGGAG
+
BB???BBEBCBBCC?@@>?BBCB@CD
@HQ5V5:00458:00079
ACGCTCGACATGCCCAGGTACAGGAG
+
BB?@@BBACCCBBC?@?=?@BBCABB
@HQ5V5:00460:00089
ACGCTCGACATGCCCAGGTACAGGAG
+
BA?@ACBBBBBCCC>@A=>?AAB?BC
@HQ5V5:00465:00066
ACGCTCGACATGCCCAGGTACAGGAGA
+
BAAABBBCBBBDDD>AA?A@@AC@CCA
@HQ5V5:00466:00063
ACGCTCGACATGCCCAGGTACAGGAG
+
BBBBEABABCCAAA<9;7;AABB@B@
@HQ5V5:00466:00065
ACGCTCGACATGCCCAGGTACAGGAG
+
CB<??B;;<CBCBC@<<:;AB>@=@A
@HQ5V5:00467:00055
TCCTCTATGCGCTCCACATGTCTAAGGT
+
442444449>;49A?A<<<C??9959>?
@HQ5V5:00467:00090
ACGCTCGACATGCCCAGGTACAGGAG
+
BB?@@BABBCBCBC>??<=>====@?
@HQ5V5:00469:00066
ACGCTCGACATGCCCAGGTACAGGAG
+
BA??@BDECCCB?B=>><>ABBC@CB
@HQ5V5:00470:00096
TGATACGTCTCCTTCCTTAGTTACTTCA
+
CCBA@BCCBBDBDEA@BCABB?BBB@BB
@HQ5V5:00471:00074
ACGCTCGACATGCCAGGTAC
+
9<;BAAAA@@<11-11,1/4
@HQ5V5:00472:00081
ACGCTCGACATGCCCAGGTACAGGAG
+
BB?@@C@@ACCDCC@BB?AABCB@CC
@HQ5V5:00473:00056
TCTCTATGCGCTCCACATGTCTAAGGT
+
BBBD??@BBCDBC@BDCCCBAAC=?C@
@HQ5V5:00474:00085
ACGCTCGACATGCCCAGGTACAGGAG
+
BB@??CBDCCCBBB=BB>ABCCC@CD
@HQ5V5:00478:00057
ACGCTCGACATGCCCAGGTACAGGAG
+
BEBAABBBBCBCCC>BB?BBBCC@CB
@HQ5V5:00481:00074
TAGTATCAGCCTCGCCATGACGAAGGTATTCC
+
=9;9>@@=@A@B=;:?CA@<9996999=@?B=
@HQ5V5:00481:00081
ACGCTCGACATGCCCAGGTACAGGAG
+
BB>??A@AACCCCE>;98:@AAB?BC
@HQ5V5:00482:00052
ACGCTCGACATGCCCAGGTACAGGAG
+
BC8:9B?AACCCCH<@@;91111-11
@HQ5V5:00485:00061
ACGCTCGACATGCCCAGGTACAGGAG
+
BBBBBCBCBBBCCC?::;;CCBC@CB
@HQ5V5:00485:00070
ACGCTCGACATGCCCAGGTACAGGAG
+
BB?@AB@@ACCBBB=??=@CCBC@CC
@HQ5V5:00487:00083
ACGCTCGACATGCCCAGGTACAGGAG
+
9;;;;C@A@BA;;;7;@?BCCDD?BA
@HQ5V5:00488:00078
ACGCTCGACATGCCCAGGTACAGGAG
+
BBABBBBBACB=9=:9959BB@A>@B
@HQ5V5:00490:00064
CGTGGTCTCTAGGCACAGGATTTTGTGTAG
+
BBBC@DCCCCCB?@@@>?<9999/999@@A
@HQ5V5:00490:00089
ACGCTCGACATGCCCAGGTACAGGAG
+
BB?@@BDECCCBCC>998:=A@@?AB
@HQ5V5:00492:00076
ACGCTCGACATGCCCAGGTACAGGAG
+
BC@@@BABACBAAA=AB>ABDCC@CA
@HQ5V5:00492:00098
ACGCTCGACATGCCCAGGTACAGGAG
+
AABBBABA??>44408859@A998<A
@HQ5V5:00493:00069
TGATACGTCTCCTTCCTTAGTTACTTCA
+
BBB?>>BBBBB@B@A@A?>BB?BBB?CD
@HQ5V5:00493:00082
AGCACTGTAGCTGTCACCTAGTTACTTGTGT
+
9>?>@@99;CCA9??996:@@@@BCB@DC?=
@HQ5V5:00494:00052
ACGCTCGACATGCCCAGGTACAGGAG
+
BB@@@BBBCDCBBB>AA<9;;44599
@HQ5V5:00495:00071
ACGCTCGACATGCCCAGGTACAGGAG
+
BBABBBBECCCBHC>BB@CBBBC?BB
@HQ5V5:00495:00077
ACGCTCGACATGCCCAGTACAGGAG
+
=;;9?@>>>:9///+///6744249
@HQ5V5:00451:00122
ACGCTCGACATGCCCAGGTACAGGAG
+
CB@??BBDCCCCCB>BB?BBCCD@CA
@HQ5V5:00452:00128
ACGGACATGCCCAGGTACAGGAGACTG
+
B??>ACCDGCC@BA?BCCCD@?@@BDC
@HQ5V5:00456:00100
ACGCTCGACATGCCCAGGTACAGGAG
+
BB>@@BBBBCBCHC=@@>ABCCC@BB
@HQ5V5:00456:00136
ACGCTCGACATGCCCAGGTACAGGAG
+
BCBBBBBBCCCFCFAA@=>><11,11
@HQ5V5:00457:00144
ACGCTCGACATGCCCAGGTACAGGAG
+
BAAAACBCCCCAAA=AB@BCCCC@CB
@HQ5V5:00458:00134
TCTCTATGCGCTCACATGTCTAAGG
+
4444444977////6////1//,/,
@HQ5V5:00460:00127
ACGCTCGACATGCCCAGGTACAGGAG
+
CB?@@BBECBCDCG@??=@?ABB?CA
@HQ5V5:00462:00132
ACGCTCGACATGCCCAGGTACAGGAG
+
BB@BEB@@ACCCHC?BB?BBCCC@CC
@HQ5V5:00463:00141
ACGCTCGACATGCCCAGGTACAGGAG
+
BB@@@C<<<BBCBC<;;8;@AAA>BB
@HQ5V5:00466:00123
ACGCTCGACATGCCCAGGTACAGGAG
+
BAAAABBBCCCCBC>??=?BBCD@CB
@HQ5V5:00466:00139
TAGTATCAGCCTCGCCATGACGAAGGTACTTCC
+
A?B@@BCCHCBBABB@B@?::1/*-88-,*)*0
@HQ5V5:00468:00135
ACGCTCGACATGCCCAGGTACAGGAG
+
9<AB@@@A@BA@>>:99699<9C>A9
@HQ5V5:00470:00125
ACGCTCGACATGCCCAGGTACAGGAG
+
CBAAABBDCBBDDD???=?ABBD@CB
@HQ5V5:00471:00144
ACGCTCGACATGCCCAGGTACAGGAG
+
@@@CC>@@A=>89919969999@?@9
@HQ5V5:00475:00133
ACGCTCGACATGCCCAGGTACAGGAG
+
BAAAABCDCCCDCC>AA<99;//,11
@HQ5V5:00475:00135
ACGCTCGACATGCCCAGGTACAGGAG
+
BAAABAABCDDBBB>998:AAAB@BC
@HQ5V5:00475:00140
ACGCCGACATGCCCAGGTACAGGAG
+
B9:9@CCDCBCCC@BB?AECHC@??
@HQ5V5:00475:00142
ACGCTCGACATGCCCAGGTACAGGAG
+
BB?@@CCDCCCDCCA@@=??BBC@CC
@HQ5V5:00479:00128
ACGCTCGACATGCCCAGGTACAGGAG
+
BB>@?BBBAAACCC=BB?BCCBCBCA
@HQ5V5:00480:00103
ACGCTCGACATGCCCAGGTACAGGAG
+
BBAABBBBCDCBBB=AA>ABCDC@CA
@HQ5V5:00480:00115
ACGCTCGACATGCCCAGGTACAGGAG
+
@ABCCBBBAAA899199599<9ACA9
@HQ5V5:00482:00110
TCTCTATGCGCTCCACATGTCTAAGGT
+
BCCD::<CCCFCC?AAABEBB@?=A@;
@HQ5V5:00482:00112
ACGCTCGACATGCCCAGGTACAGGAG
+
ABABEBBBBCBBBB=AA>A@CCC@CA
@HQ5V5:00483:00111
ACGCTCGACATGCCCAGGTACAGGAG
+
AC@@?BBBCCCCCC>BB@??ACC@CA
@HQ5V5:00484:00131
ACGCTCGACATGCCCAGGTACAGGAG
+
AB>??BBBBBBCCC>BE??@>=?=@B
@HQ5V5:00486:00124
ACGCTCGACATGCCCAGGTACAGGAG
+
BBAABBBCCCBA@A=A??AACCC@CA
@HQ5V5:00489:00104
ACGCTCGACATGCCCAGGTACAGGAG
+
BA@@ABBBBCBCDD>BA?AABBD@CB
@HQ5V5:00489:00138
ATCAGACACGGACACAGCAGAACAC
+
B8:;BA@A;;7;>=>99999959@@
@HQ5V5:00492:00129
ACGCTCGACATGCCCAGGTACAGGAG
+
CBAAABBDCDCBCB=BB<=:;44599
@HQ5V5:00492:00141
ACGCTCGACATGCCCAGGTACAGGAG
+
BB??@BDCCBCCDCABB?AABBCACB
@HQ5V5:00495:00128
ACGCTCGACATGCCCAGGTACAGGAG
+
B@??BBBDCCBDCC>9:;:@BBCACC
@HQ5V5:00496:00104
ACGCTCGACATGCCCAGGTACAGGAG
+
CAAABBBCCCCAAA=AB>BBCCD@CA
@HQ5V5:00496:00130
ACGCTCGACATGCCCAGGTACAGGAG
+
CAAAABBDCCDBBB>BB@CBCCD@CB
@HQ5V5:00497:00121
ACGCTCGACATGCCCAGGTACAGG
+
?@@AA>@>?@@999199244444:
@HQ5V5:00497:00146
ACGCTCGACATGCCCAGGTACAGGAG
+
9<@@@BAAAAABBB8<;;>>@>@=AB
@HQ5V5:00455:00168
ACGCTCGACATGCCCAGGTACAGGAG
+
B@@?AB@@ACCBBA=BA>ACCCD@CB
@HQ5V5:00455:00180
ACGCTCGACATGCCCAGGTACAGGAG
+
BBABBBBBBDBAAA=AB?@AABB@CA
@HQ5V5:00458:00191
ACGCTCGACATGCCCAGGTACAGGAG
+
@BBBBBBBCCCBBB=>?;=?@====A
@HQ5V5:00460:00172
ACGCTCGACATGCCCAGGTACAGGAG
+
CAABABBBBCCCCGAA@>@CCCD@CC
@HQ5V5:00463:00181
ACGCTCGACATGCCCAGGTACAGGAG
+
BBAAABBCBBBBCC?::::BCBC@CB
@HQ5V5:00463:00189
ACGCTCGACATGCCCAGGTACAGGAG
+
ABBBBBBBCBB===<485;@@@CBBA
@HQ5V5:00464:00151
ACGCTCGACATGCCCAGGTACAGGAG
+
CAAABBBCCCBBBB?AA?BBCCC@CA
@HQ5V5:00464:00162
ACGCTCGACATGCCCAGGTACAGGAG
+
B@?@@@@@@AA999199599;4??B=
@HQ5V5:00464:00193
ACGCTCGACATGCCCAGGTACAGGAG
+
BBAABBBBBCCBBB>AA?BBBCD@CB
@HQ5V5:00465:00172
ACGCTCGACATGCCCAGGTACAGGAG
+
BA@AABBCCCCBCC>BB?BBCDC@BA
@HQ5V5:00466:00153
ACGCTCGACATGCCCAGGTACAGGAG
+
BBABBB??ACBCCE>@@=@;<<BBC<
@HQ5V5:00466:00188
ATCAGACACGGACACAGCAGAACACAC
+
BBBBCDABAA?ABAABCBBCB@BBBBB
@HQ5V5:00467:00168
ACGCTCGACATGCCCAGGTACAGGAG
+
ABABBBBBECCBCC>?@@BBCCCACB
@HQ5V5:00468:00172
ACGCTCGACATGCCCAGGTACAGGAG
+
BBABBB@A@BEDCC?@@>@CCCCACA
@HQ5V5:00469:00165
ACGCTCGACATGCCCAGGTACAGGAG
+
C?>?ABBDBCEDDC?BB?ABBBC@CC
@HQ5V5:00470:00151
ACGCTCGACATGCCCAGGTACAGGAG
+
BDBBB?@AAAACCG@@@=@999@<?>
@HQ5V5:00470:00162
ACGCTCGACATGCCCAGGTACAGGAG
+
BBACC?BBB@@@>>:99599<9C?CC
@HQ5V5:00471:00197
ACGCTCGACATGCCCAGGTACAGGAG
+
BA??@CBDCCCDDB>DB@BBCCD@CA
@HQ5V5:00472:00183
ACGCTCGACATGCCCAGGTACAGGAG
+
BBBCBB@@ACCCCC7;;8;;CDD?BB
@HQ5V5:00472:00184
ATCAGACACGACACAGCAGAACACAC
+
4884494///,,,//66644244433
@HQ5V5:00474:00153
ACGCTCGACATGCCCAGGTACAGGAG
+
BA@@ABBBCDCBBB>BB?BBCCD@CB
@HQ5V5:00476:00182
ACGCTCGACATGCCCAGGTACAGGAG
+
ABBBABBBBBCCEC>AA?BBBBB@CA
@HQ5V5:00480:00170
TAGTATCAGCCTCGCCATGACGAAGGTATTCC
+
8===ABCBBB<88498>>>?>9959;949@C@
@HQ5V5:00481:00173
ACGCTCGACATGCCCAGGTACAGGAG
+
CB@??B::<CCCDE@;;;<CCCD@CB
@HQ5V5:00482:00168
TACTGAGCTACACACACAGAAAGATTGGT
+
BAABBAD?A?BCCC@=>?988-9>>;?@D
@HQ5V5:00482:00189
ACGCTCGACATGCCCAGGTACAGGAG
+
BAAAACBEBCBDCC>A@?@BEBC@CB
@HQ5V5:00483:00169
ACGCTCGACATGCCCAGGTACAGGAG
+
AACBBB??AA@AAA<;;8;;<<CCB@
@HQ5V5:00484:00161
ACGCTCGACATGCCCAGGTACAGGAG
+
BB@@ABBBCAABBA>BB@>9944599
@HQ5V5:00485:00152
ACGCTCGACATGCCCAGGTACAGGAG
+
BBABBCA?ACCCCD>BB?BBBCC@B<
@HQ5V5:00485:00188
ACGCTCGACATGCCCAGGTACAGGAG
+
BBAABCABBCBBBB=@A>ABCCH@CB
@HQ5V5:00486:00174
ACGCTCGACATGCCCAGGTACAGGAG
+
BBABBB@@ACCCCI?BB?BCCCCACA
@HQ5V5:00487:00167
TACTGAGCTACACACACAGAAAGATTGGT
+
B?BBCCCCBBBB@@;99@99909985;@C
@HQ5V5:00488:00153
TAGTATCAGCCTCGCCATGACGAAGGTATTCC
+
BBD::>DABAABB@?=@:<;<11,1:1//,42
@HQ5V5:00488:00182
TACTGAGCTACACACACAGAAAGATTGGT
+
AAAACBDBBBBDBE@A@B@@><@@?=@@C
@HQ5V5:00489:00173
ACGCTCGACATGCCCAGGTACAGGAG
+
BBAABCBCCCBDDD?BB?BBCCC@BB
@HQ5V5:00489:00182
TAGTATCAGCCTCCCCATGACGAAGGTATTCT
+
@@BBBBECBB@>>==6@@;9?945<@<9;?A9
@HQ5V5:00491:00173
TGATACGTCTCCTTCCTTAGTTACTTCA
+
BBBABBBBBBC@DEBEA@BBB@AAA@DD
@HQ5V5:00492:00155
ACGCTCGACATGCCCAGGTACAGGAG
+
BB@AABABBCBAAA=A??ABBDC@CA
@HQ5V5:00494:00155
ACGCTCGACATGCCCAGGTACAGGAG
+
BBAABBCDCBBDCD>AB@BBCCD@BB
@HQ5V5:00494:00182
ACGCTCGACATGCCCAGGTACAGGAG
+
A<:44:;4449444-499>=999244
@HQ5V5:00495:00187
ACGCTCGACATGCCCAGGTACAGGAG
+
BBAABCBEBCBDCD>AA?BBCCC@CB
@HQ5V5:00495:00196
ACGCTCGACATGCCCAGGTACAGGAG
+
CBBBB@@@>@@111-11,1>>>>=99
@HQ5V5:00497:00166
ATATCGCGAGGGTATGGAAGACTCTATA
+
>@@@>?>?99919BACAH@C?>;@?@<A
@HQ5V5:00497:00168
ACGCTCGACATGCCCAGGTACAGGAG
+
CB@ACBAADBBCCD><<;<AABCBCD
@HQ5V5:00497:00181
ACGCTCGACATGCCCAGGTACAGGAG
+
BAAABBBBBCCCCC?BB?BBBBC@CB
@HQ5V5:00497:00185
ACGCTCGACATGCCCAGGTACAGGAG
+
B@??BBBCCCCDDD?BB?BBCCC@CA
@HQ5V5:00498:00172
ACGCTCGACATGCCCAGGTACAGGAG
+
BBABBCBBACBBCC>BA@BBBED@CC
@HQ5V5:00499:00150
TACTGAGCTACACACACAGAAAGATTGGT
+
B>>>BCBBBBBBBBA??;884-9>>;??B
@HQ5V5:00450:00216
ACGCTCGACATGCCCAGGTACAGGAG
+
B@??BBBBB?ABCC>@@??BBCB@CB
@HQ5V5:00453:00217
ACGCTCGACATGCCCAGGTACAGGAGACGTCC
+
CA@@ABBBCABCHC>@@>@BBDD@BABAC@>?
@HQ5V5:00454:00205
ACGCTCGACATGCCCAGGTACAGGAG
+
BDACB?BCCBB@@@:9959999@<@9
@HQ5V5:00454:00235
ACGCTCGACATGCCCAGGTACAGGAG
+
B@>@?BBBBCDCCC>@?<>ACBCACC
@HQ5V5:00455:00231
ATCAGACACGGACACAGCAGAACACAC
+
ABDBBBCBCB?ABBBBDCCDB@BABAA
@HQ5V5:00456:00210
ACGCTCGACATGCCCAGGTACAGGAG
+
BAA@BBAAADCCBC>AA>ABCCD@CA
@HQ5V5:00457:00225
ACGCTCGACATGCCCAGGTACAGGAG
+
CA???BBBBCBBCE@A@==;;11-11
@HQ5V5:00458:00204
ACGCTCGACATGCCCAGGTACAGGAG
+
CE?@@BBABCC???<@?@@ABCC@CA
@HQ5V5:00460:00207
ACGCTCGACATGCCCAGGTACAGGAG
+
BB?@@BBBBACCCC>?@>?BCBC@CA
@HQ5V5:00460:00209
ACGCTCGACATGCCCAGGTACAGGAG
+
CC@ABCDCCBBCDDCDC@;;<CB?@;
@HQ5V5:00461:00241
ACGCTCGACATGCCCAGGTACAGGAG
+
AA@BBAAA@>>99919959944::;9
@HQ5V5:00462:00241
ACGCTCGACATGCCCAGGTACAGGAG
+
B@??BBBBBCCDCIAA@=@@BBC@CC
@HQ5V5:00463:00213
ACGCTCGACATGCCCAGGTACAGGAG
+
BBAABBBBCCCBBB=B?>@@ACDACB
@HQ5V5:00464:00213
ACGCTCGACATGCCCAGGTACAGGAG
+
ABBBBBABBCBBBB??@=?BCCC@C=
@HQ5V5:00466:00220
ATATCGCGAGGGTATGGAAGACTCTATA
+
DBA@BB?B?AA?@B@B=@>ABBAC:9:?
@HQ5V5:00466:00248
ACGCTCGACATGCCCAGGTACAGGAG
+
?@@BA@@>@@@111-11,1//4;:;9
@HQ5V5:00467:00206
ACGCTCGACATGCCCAGGTACAGGAG
+
BCCBCAAAAAB@AA<;;7;@@@B@B<
@HQ5V5:00475:00222
ACGCTCGACATGCCCAGGTACAGGAG
+
B;;;<BBBCCA@@B=9;8;BBBC@CB
@HQ5V5:00479:00241
ACGCTCGACATGCCCAGGTACAGGAG
+
CBBCB@@?999111,11,///4:97/
@HQ5V5:00481:00225
ACGCTCGACATGCCCAGGTACAGGAG
+
BAAAABBCBCEDDC?BB?BBBCC@CB
@HQ5V5:00481:00233
ACGCTCGACATGCCCAGGTACAGGAG
+
BB@??CBDCCCDDD>BB@BBBCC@CA
@HQ5V5:00484:00220
ACGCTCGACATGCCCAGGTACAGGAG
+
CCBB@=;;<<9A@B:@>;>>444244
@HQ5V5:00488:00213
ACGCTCGACATGCCCAGGTACAGGAG
+
BC???CBCBBBDDD?CB<:88//,1;
@HQ5V5:00488:00215
ACGCTCGACATGCCCAGGTACAGGAG
+
BBAABBBBBCBCCC?A@>@BCBD@CB
@HQ5V5:00491:00213
ACGCTCGACATGCCCAGGTACAGGAG
+
CBA@ABBBCDCDDD>BB?BBCCC@CA
@HQ5V5:00492:00225
ACGCTCGACATGCCCAGGTACAGGAG
+
BBBBB@@@>?>?>>:>>5989998=9
@HQ5V5:00493:00216
ACGCTCGGACATGCCAGGT
+
@@;>?==;=?<<11,11,1
@HQ5V5:00494:00235
ATCAGACACGGACACAGCAGAACACAC
+
BBBB?@?BBB>ABBCCECCCB@BBBCA
@HQ5V5:00496:00208
ACGCTCGACATGCCCAGGTACAGGAG
+
BBABBCA@ACCBBC=AA?BBCCD@CB
@HQ5V5:00497:00202
TGATACGTCTCCTTCCTTAGTTACTTCA
+
BBB?@@BBBBD@D@A@CBB@?=?BB@FD
@HQ5V5:00498:00204
ACGCTCGACATGCCCAGGTACAGGAG
+
B@>@AB@AACCICCAA?=@BBBC@DB
@HQ5V5:00454:00262
ACGCTCGACATGCCCAGGTACAGGAG
+
BB?ABBBBBCCDBB>BB?BBCCC@CA
@HQ5V5:00455:00283
ACGCTCGACATGCCCAGGTACAGGAG
+
BBAABBBCCDCBBB>BB?BBBCD@C@
@HQ5V5:00455:00298
ACGCTCGACATGCCCAGGTACAGGAG
+
BA>@@B@@ACCCDDAA@>@ABAB?BB
@HQ5V5:00458:00285
ACGCTCGACATGCCCAGGTACAGGAG
+
BBAAABBCCCCBBD>BC@BCCCC@CA
@HQ5V5:00460:00272
TGATACGTCTCCCTTCCTTAGTTACTTCA
+
BCBBBCDBBACC>C@C@C@BA@>ACDBDE
@HQ5V5:00462:00289
TACTGAGCTACACACACAGAAAGATTGGTGC
+
B??@ECEBBBBCAB@?@C;8809><<@?BA@
@HQ5V5:00462:00298
ACGCTCGACATGCCCAGGTACAGGAG
+
BBBBBBBBBCCCCCA::;:@>9==?;
@HQ5V5:00464:00282
ACGCTCGACATGCCCAGGTACAGGAG
+
BBAABBBBBCBBCC>BB@BCCCC@CB
@HQ5V5:00464:00292
TGATACGTCTCCTTCCTTAGTTACTTCA
+
BBBABCDCCCCBC?B@AAABBBA@A@BC
@HQ5V5:00467:00269
ACGCTCGACATGCCCAGGTACAGGAG
+
CBAAABBCCCCBDC=BB@CBCCD@CB
@HQ5V5:00469:00256
TAGTATCAGCCTCGCCATGACGAAGGTATTCC
+
BBC@?AD<<<@>>89591<1111,/5///,42
@HQ5V5:00469:00276
ACGCTCGACATGCCCAGGTACAGGAG
+
BB?@@BBBCCBCCCA?@=>?AAB?BC
@HQ5V5:00470:00260
ACGCTCGACATGCCCAGGTACAGGAG
+
BBAAABBCBBBDBB>??=?ABBC@CC
@HQ5V5:00470:00271
ACGCTCGACATGCCCAGGTACAGGAG
+
CCBC<;<AB>?99919>;>9;;B?><
@HQ5V5:00471:00287
TGATACGTCTCCTTCCTTAGTTACTTCA
+
BBAABBCAAAB@D@B@CAB??=?AA?BE
@HQ5V5:00473:00262
ACGCTCGACATGCCCAGGTACAGGAG
+
BB>??BBBA@@BBB?BB@BBBBC@CC
@HQ5V5:00474:00291
ACGCTCGACATGCCCAGGTACAGGAG
+
@ABCBC@@>?@88819969>>>CCB<
@HQ5V5:00476:00255
ACGCTCGACATGCCCAGGTACAGGAG
+
BC8;:BEDCCCCCC@AA>ABECC@CB
@HQ5V5:00476:00299
CGTGTCTCTAGGCACAGGATTTTGTGTAG
+
B@AACDBB???@BBBAB@BCDD:BBCBCC
@HQ5V5:00477:00270
ACGCTCGACATGCCCAGGTACAGGAG
+
BAAAABBDBBBDBD?AB>ABBBC?BB
@HQ5V5:00478:00289
ACGCTCGACATGCCCAGGTACAGGAG
+
BB@AABBECBBBBB>998:@B?B@CC
@HQ5V5:00479:00264
ACGCTCGACATGCCCAGGTACAGGAG
+
BB?@@BBBCCCCCC??@C?BCBC@CC
@HQ5V5:00481:00252
ACGCTCGACATGCCCAGGTACAGGAG
+
BB>??BBBBCBBCB>AA?BBCAAEA;
@HQ5V5:00484:00278
TAGTATCAGCCTCGCCATGACGAAGGTATTCC
+
==B9;<BBAA@BBBB@C=;;;11,1;1/1AB>
@HQ5V5:00485:00275
ACGCTCGACATGCCCAGGTACAGGAG
+
CCCBBBBBBCCECGA@@>@CCCDECC
@HQ5V5:00486:00270
ACGCTCGACATGCCCAGGTACAGGAG
+
ABABBBBEBBBA>>:997:ACBCACB
@HQ5V5:00489:00282
ACGCTCGACATGCCCAGGTACAGGAG
+
BB@@ABBBBCBBBB>BB@BBCCD@CB
@HQ5V5:00489:00292
ACGCTCGACATGCCCAGGTACAGGAG
+
BC>??CCDCCCDDD?AA?BBCBD@CB
@HQ5V5:00491:00267
ACGCTCGACATACCCAGGTACAGGAG
+
B=7;;<99CC<9<B199<999?>;?=
@HQ5V5:00491:00285
ACGCTCGACATGCCCAGGTACA
+
9<BBBBBA@:@888199599@<
@HQ5V5:00493:00257
ACGCTCGACATGCCCAGGTACAGGAG
+
BBAAABBBBCCCCC?BE?BCCCC@CB
@HQ5V5:00494:00266
ACGCTCGACATGCCCAGGTACAGAG
+
BB?@AEBBCCCDCC@@@;88>//11
@HQ5V5:00496:00266
ACGAGTGCGTTCCCCATGTCGTAG
+
??BBBBB@;;2444/944/882,,
@HQ5V5:00496:00282
ACGCTCGACATGCCCAGGTACAGGAG
+
B@??ABBBCBCDBC>9989>>=@?@C
@HQ5V5:00496:00294
TGATACGTCTCCTTCCTTAGTTACTTCA
+
BBB>??CCBBB@D?B@B@BBB@CCC@BD
@HQ5V5:00498:00258
ACGCTCGACATGCCCAGGTACAGGAG
+
BA?@@ABBBCBDCC?A@>?BCBC@CC
@HQ5V5:00450:00309
TGATACGTCTCCTTCCTTAGTTACTTCA
+
BBBABBCCCCB@B@B@CAC998;BA?BD
@HQ5V5:00451:00312
ACGCTCGACATGCCCAGGTACAGGAG
+
CEBBBBAAACD@>>:9859>>>>=@9
@HQ5V5:00452:00326
ACGCTCGACATGCCCAGGTACAGGAG
+
AB?@@BBDECCBBB>997:@A=@?AA
@HQ5V5:00454:00320
ACGCTCGACATGCCCAGGTACAGGAG
+
AA>@?CAAACCBAC>;;7;?@>@=AA
@HQ5V5:00455:00300
ACGCTCGAACATGCCCAGGTACAGGAG
+
B?>??BBC?BCCBCC>BB@BBBBC@CE
@HQ5V5:00455:00316
TCTACTATGCGCTCCACAC
+
494444;@=1111/,//,,
@HQ5V5:00455:00331
ACGCTCGACATGCCCAGGTACAGGAG
+
BBAABBBCBBBDCC>@@=?AB?A?A?
@HQ5V5:00456:00330
ACGCTCGACATGCCCAGGTACAGGAG
+
AACCBBBBA==88809959>@996<9
@HQ5V5:00457:00300
ACGCTCGACATGCCCAGGTACAGGAG
+
BAAB@@AACCCCCD><<:;AA@A?AC
@HQ5V5:00457:00335
ACGCTCGACATGCCCAGTAC
+
@A@BBAA@A99111-11//,
@HQ5V5:00457:00339
ACGCTCGACATGCCCAGGTACAGGAGACGT
+
@ACCB@@@@>>99919969@AA?:?-----
@HQ5V5:00461:00336
TGATACGTCTCCTTCCTTAGTTACTTCAG
+
BBABBCCBBAC?A=@?C>===<444944/
@HQ5V5:00461:00345
ACGCTCGACATGCCCAGGTACAGGAG
+
BB@@@BBDCCCDCD??@=?AAAC@CA
@HQ5V5:00466:00314
ACGCTCGACATGCCCAGGTACAGGAG
+
BB?@@BBBBACCCC>A@=>?A?A?AA
@HQ5V5:00466:00325
ACGCTCGACATGCCCAGGTACAGGAG
+
BAAABBBDCCCBBB=BB>BBCDCAC@
@HQ5V5:00466:00330
TGATACGTCTCCTTCCTTAGTTACTTCA
+
BBB@ABBBCCD@C@B@BABCC@BCC@CC
@HQ5V5:00467:00331
ACGCTCGACATGCCCAGGTACAGGAGG
+
BB>??BBBCCBBCC>DB@BBAAB@@@@
@HQ5V5:00470:00344
TGATACGTCTCCTTCCTTAGTTACTTCA
+
BBBAABBBBBC@B@B@C@BBA?BDC@BD
@HQ5V5:00471:00309
CGTGTCTCTAGGCACAGGATTTTGTGTAAAGGC
+
AAACCCCC<;<@B;<=B@GKED9BBB<<<8>BA
@HQ5V5:00472:00318
ACGCTCGACATGCCCAGGTACAGGAG
+
BA>@??BBBBBA>A:;;8;AABC@C<
@HQ5V5:00473:00347
ACGCTCGACATGCCCAGGTACAGGAG
+
CBAABCCCCCBDDD>AA?BBCBDCCB
@HQ5V5:00475:00307
ACGCTCGACATGCCCAGGTACAGGAG
+
BAABBEBBCBCCCC=@?=@BCCC@CC
@HQ5V5:00476:00328
ACGCTCGACATGCCCAGGTACAGGAG
+
BBABBCBBBBB==>:>>?ABCCD@CA
@HQ5V5:00479:00302
TGATACGTCTCCTTCCTTAGTTACTTCA
+
CCCBABCAAAA?B?B?D=A;859>@<AD
@HQ5V5:00481:00330
ACGCTCGACATGCCCAGGTACAGAAG
+
BBAAABBECBBDCC>??;8;;44969
@HQ5V5:00486:00306
ACGCTCGACATGCCCAGGTACAGGAG
+
BCABAABBAA@CCC<A@>@AAAB=@@
@HQ5V5:00488:00326
ACGCTCGACATGCCCAGGTACAGGAG
+
CCCBBBAAACCBBC<@@=@@@BC@CA
@HQ5V5:00489:00347
ACGCTCGACATGCCCAGGTACAGGAG
+
BA>??@A@BBA>>>:9;59BB@A?AB
@HQ5V5:00493:00341
ACGCTCGACATGCCCAGGTACAGGAG
+
BF@@@B<<>B@@=A-;;=@?@@B=A<
@HQ5V5:00494:00347
TCTCTATGCGCTCCACATGTCTAAGGT
+
BCCB=;<DDGFCC?@AA@A@B;;8<@@
@HQ5V5:00495:00308
ACGCTCGACATGCCCAGGTACAGGAG
+
BA@AB?A@BBA>>>:9959@?@@<?>
@HQ5V5:00499:00305
ACGCTCGACATGCCCAGGTACAGGAG
+
CBABB@@ABCCCCC>@@=@@@@@<>>
@HQ5V5:00451:00372
ACGCTCGACATGCCCAGGTACAGGAG
+
:<BCC@@@@9>88819969@@@B?B?
@HQ5V5:00453:00378
ACGCTCGACATGCCCAGGTACAGGAG
+
BBABBBBBBCBBCB>BB?AABBD@BB
@HQ5V5:00455:00373
ACGCTTCGACATGCCCAGGTACAGGAG
+
A??BB@B??@DCBBB>997:@A@@?AB
@HQ5V5:00456:00364
ACGCTCGACATGCCCAGGTACAGGAG
+
BBAABCBBBCD?@@=4959999;;<A
@HQ5V5:00456:00372
ACGCTCGACATGCCCAGGTACAGGAG
+
BB??@BABBCCBBD?BB<;:8//,11
@HQ5V5:00456:00383
ACGCTCGACATGCCCAGGTACAGGAG
+
BAABBBAABCA99998859@@>@=AB
@HQ5V5:00456:00385
ACGCTCGACATGCCCAGGTACAGGAG
+
BB8::BBCCCBDCC>??=?@A?BABB
@HQ5V5:00456:00398
ACGCTCGACATGCCCAGGTACAGGAG
+
CA>??BBBCBBBCC?BE?BBBCD?AB
@HQ5V5:00457:00357
ACGCTCGACATGCCCAGGTACAGGAG
+
BBBBBBBCCCCCCEA;98:?@@B?BB
@HQ5V5:00457:00377
AGCACTTAGCTGTCACTAGTTAC
+
BCCBCD@AABBCCCC::=C>?>>
@HQ5V5:00457:00398
TCTCTATGCGCTCCACATGTCTAAGGT
+
BBBD??@AAACBC@BAAABBB;98<AA
@HQ5V5:00460:00362
ATCAGACACGGACACAGCAGAACACAC
+
=?89494///,///4466///,///..
@HQ5V5:00463:00350
ACGCTCGACATGCCCAGGTACAGGAG
+
BB?@ABBBBBBDCC?@A=?ABBC@CC
@HQ5V5:00463:00375
ACGCTCGACATGCCCAGGTACAGGAG
+
BBAAABBDCDCBBD?BC@BBCCC@BB
@HQ5V5:00463:00393
ACGCTCGACATGCCCAGGTACAGGAG
+
BBBBABBBB==9==98859>@>>=AA
@HQ5V5:00463:00395
ACGCTCGACATGCCCAGGTACAGGAG
+
BBABBABBCBBBHC>@@>@ABBCACC
@HQ5V5:00464:00357
ACGCTCGACATGCCCAGGTACAGGAG
+
BB???EBBCBBBCC>:9:9ABAA?AB
@HQ5V5:00464:00385
ACGCTCGACATGCCCAGGTACAGGAG
+
?@@@@BAAABB@>@:8859:;11-11
@HQ5V5:00465:00382
TGATACGTCTCCTTCCTTAGTTACTTCA
+
BBBABBBBBAC@D@A@CABBB?BBB@CC
@HQ5V5:00466:00380
ACGCTCGACATGCCCAGGTACAGGAG
+
BCABBBCCCCE===<4459>>9;;<A
@HQ5V5:00466:00387
ACGCTCGACATGCCCCAGGTACAGGAG
+
ABAABBBBBCBCDDC:??=???@C@CC
@HQ5V5:00467:00375
ACGCTCGACATGCCCAGGTACAGGAG
+
BBAAABBCCCCBBD>CB@BBBCD@CA
@HQ5V5:00468:00357
ACGCTCGACATGCCCAGGTACAGGAG
+
BB@@ABBBB@BBCC>??>@BCCC@CB
@HQ5V5:00470:00350
ACGCTCGACATGCCCAGGTACAGGAG
+
BBAAEBBBBCCDCCA@@>@CCCCACB
@HQ5V5:00471:00360
CGTGTCTCTAGGCACAGGATTTTGTGTAG
+
BAAADCCCAAA@BBBBB?@FBB:CBBBCE
@HQ5V5:00471:00378
ACGCTCGACATGCCCAGGTACAGGAG
+
BBAAABBCBCBCCC>@@>?BEBC?CC
@HQ5V5:00473:00366
ACGCTCGACATGCCCAGGTACAGGAG
+
AABBBB?@@@?BBC=99;<CCCCEC<
@HQ5V5:00474:00350
TCTCTATGCGCTCCACATGTCTAAGGT
+
BBCD:;<CCCDCD?A::9ABB996<A<
@HQ5V5:00475:00368
ACGCTCGACATCCCCAGGTACAGGAG
+
BBBBBBCBC@===>6=A@DBBBB?>A
@HQ5V5:00477:00353
ACGCTCGACATGCCCAGGTACAGGAG
+
BA>?@BDCCCBDDD>BB?BBCCD@BB
@HQ5V5:00478:00366
ACGCTCGACATGCCCAGGTACAGGAG
+
CBAAABBDCDCBBD?BB@CBBCC@BB
@HQ5V5:00480:00383
ACGCTCGACATGCCCAGGTACAGGAG
+
BB>??BBCCCABCC>9:99@@AC@CC
@HQ5V5:00482:00370
ACGCTCGACATGCCCAGGTACAGGAG
+
BBAAABBEBCBDCC>@A>@BBCC@CB
@HQ5V5:00483:00378
TCTCTATGCGCTCCACATGTCTAAGGT
+
BBCDA?@BBCCBCEBBBDBBC;;8;@C
@HQ5V5:00486:00354
ATATCGCGAGGGTATGGAAGACTCTAT
+
BBAABB?A?AA?@>>A898<AAAA:::
@HQ5V5:00492:00363
ACGCTCGACATGCCCAGGTACAGGAG
+
@BCBBB@@ACCCBC>9;;<CBCC?AA
@HQ5V5:00492:00396
ACGCTCGACATGCCCAGGTACAGGAG
+
BBA@ABCDCBA@=@==>;=8;11-11
@HQ5V5:00494:00385
ACGCTCGACATGCCCAGGTACAGAG
+
BB@@ACBBBBBDCC=9:7887-,--
@HQ5V5:00496:00357
ACGCTCGACATGCCCAGGTACAGGAG
+
BABBABBBBBBDCC=??=@BBBC@CB
@HQ5V5:00497:00398
TAATATCAGCCTCGCCATGACGAAGGTATTCC
+
91;11/111;;ABBC=@???@;;59@999>BC
@HQ5V5:00499:00362
ACGCTCGACATGCCCAGGTACAGGAG
+
BBAAABBCCCCBCC>AA>@?BCC@BC
@HQ5V5:00451:00403
ACGCTCGACATGCCCAGGTACAGGAG
+
BE?@@BBBBCBBCC>BB?BBCCD@CC
@HQ5V5:00451:00423
ATCAGACACGGACACAGCAGAACACAC
+
BBBB?@@BBB>?ACB??A?9959>>?@
@HQ5V5:00456:00437
ACGCTCGACATGCCCAGGTACAGGAG
+
BB?@@BBBCCCCCC<@@>?=<<<699
@HQ5V5:00457:00420
ACGCTCGACATGCCCCAGGTACAGGAG
+
BBAABBAAAB@9444-8==@CBBB@BB
@HQ5V5:00457:00424
TACTGAGCTACACACACAGAAAGATTGGT
+
BBBABCDCBBAA>=999>911-100,.66
@HQ5V5:00459:00415
ACGCTCGACATGCCCAGGTACAGGAG
+
BBBBB>@@@AA@>@:99599999594
@HQ5V5:00459:00427
TGATACGTCTCCTTCCTTAGTTACTTCA
+
CBBBBBCCBB@@D@C@B;7895999594
@HQ5V5:00460:00404
TACTGAGCTACACACACAGAAAGATTGGT
+
BBBBCDCBBBBBCBCBB@944-9><<@@C
@HQ5V5:00467:00415
TAGTATCAGCCTCGCCATGACGAAGGTATTCC
+
B@BABAAAGB=A=9;@B===A;92999BB?@5
@HQ5V5:00467:00429
ACGCTCGACATGCCCAGGTACAGGAG
+
BBAAAABBCBBBDC??@>@BBCF@AA
@HQ5V5:00470:00426
ACGCTCGACATGCCCAGGTACAGGAG
+
CB>??BBDBBBDCC>9:99ABAC@CC
@HQ5V5:00472:00420
ACGCTCGACATGCCCAGGTACAGGAG
+
@ACCCBECB=@=9=:9969@@>>@A<
@HQ5V5:00472:00425
ACGCTCGACATGCCCAGGTACAGGAG
+
BB???BBDBBBBCC>:::9A@AB@BB
@HQ5V5:00473:00404
ACGCTCGACATGCCCAGTAC
+
;<@@AAA@B99111,11/,*
@HQ5V5:00476:00440
CGTTTCTCTAGGCACAGGATTTTGTGTAG
+
B===:;:<AAB?B@@@?<7899/999?@A
@HQ5V5:00476:00448
ATATCGCGAGGGTATGGAAGACTCTATA
+
CB?@ABCCCDC?CBBB=?=@BB@B:9:?
@HQ5V5:00477:00404
ACGCTCGACATGCCCAGGTACAGGAG
+
BBABABBCCBBDCC>@@>?BAAC@CA
@HQ5V5:00477:00408
TCTCTATGCGCTCCACATGTCTAAGGT
+
BBCDA??BBBCAC@CCCBBBAAA?C?B
@HQ5V5:00477:00410
ACGCTCGACATGCCAGTACAGG
+
9<?@@@>>>9911,11//,//,
@HQ5V5:00477:00427
CGTGTCTCTAGGCACAGGATTTTGTGTAGAGG
+
BBCBAAABA@@=@@>@@<9999/9>>9444/,
@HQ5V5:00478:00418
ACGCTCGACATGCCCAGGTACAGGAG
+
BB>@ACBBCAA=9=<885999995<9
@HQ5V5:00480:00403
ACGCTCGACATACCCAGGTACAGGAG
+
BBABCBBDDBBCCB>9958<>99699
@HQ5V5:00480:00433
ACGCTCGACATGCCCAGGTACAGGAG
+
BB@@ABBBCBBBBB>997:?@=@?AB
@HQ5V5:00481:00436
TGATACGTCTCCTTCCTTAGTTACTTCATT
+
B@@;;<B?A@D=A?AAB@;4498492//,*
@HQ5V5:00483:00435
ACGCTCGACATGCCCAGGTACAGGAG
+
BBABBBBCCCBA@B>9959999959>
@HQ5V5:00484:00417
AGCACTGTAGCTTTCACTAGTTACTTGTGTG
+
@BBBCCCCDCCCC@CC:<<B>;1--+-,(((
@HQ5V5:00488:00415
ACGCTCGACATGCCAGTACAGGAGA
+
@ABCC@BAA4911,11//0//,///
@HQ5V5:00489:00438
ACGCTCGACATGCCCAGGTACAGGAG
+
BBBBBABBB@?=9964459>>9969>
@HQ5V5:00490:00422
ACGCTCGACATGCCCAGGTACAGGAG
+
BB@@ABBDCBBBCC?@A;867//,11
@HQ5V5:00493:00437
TGATACGTCTCCTTCCTTAGTTACTTCA
+
BBB::<CCBBD@D@B@B@ABB@A?@@DA
@HQ5V5:00494:00421
ACGCTCGACATGCCAGT
+
9=CCCAB?>1111-//,
@HQ5V5:00494:00445
ACGCTCGACATGCCCAGGTACAGGAG
+
BAABCBAABBBCBB>9978899>;>9
@HQ5V5:00495:00420
ACGCTCGACATGCCCAGGTACAGGAG
+
?BCCCCCDC:;;>>:99599111,11
@HQ5V5:00495:00424
ACGCTCGACATGCCCAGGTACAGGAG
+
BBABBBBEBCBDCD>??=>>>=?>B;
@HQ5V5:00497:00444
ACGCTCGACATGCCCAGTACAG
+
;9A@BBCA@>>111-111-*,,
@HQ5V5:00450:00453
ACGCTCGACATGCCCAGGTACAGGAG
+
CEABBCCCCDCBBB>BB>=>A?A>@A
@HQ5V5:00458:00483
AGCACTGTAGCTGTCACTAGTTACTTGT
+
<=CDHCABBBBBBCCECCC:98:BB>EC
@HQ5V5:00459:00460
ACGCTCGACATGCCCAGGTACAGGAG
+
BBABBB@AACCCJDBAA=???99599
@HQ5V5:00462:00478
ATATCGCGAGGGTATGGAAGACTCTATA
+
BBAABBBBAEA@A@@B=?=@BB@B:9:?
@HQ5V5:00464:00460
ACGCTCGACATGCCCAGGTACAGGAG
+
BAAABBBBB?ABCC>??=@BBCCACC
@HQ5V5:00466:00483
ACGCTCGACATGCCCAGGTACAGGAG
+
BC@@ABBBACBCCC>BB?BACCC@CC
@HQ5V5:00469:00453
ACGCTCGACATGCCCAGGTACAGGAGA
+
9<CCCBBB@9=4881995111/,*,,,
@HQ5V5:00469:00469
ACGCTCGACATGCCCAGGTACAGGAG
+
BB@AEBBBBABCCE>@@=@@@AA?@A
@HQ5V5:00471:00463
TAGTATCAGCCTCGCCATGACGAAGGTATTCC
+
BBC@@ADCCC@BBBB@B@?@=;959@<99@B@
@HQ5V5:00472:00485
ACGCTCGACATGCCCAGGTACAGGAG
+
CC8;;C@AACCCCH=<<;;@ABB?@>
@HQ5V5:00474:00486
ACGCTCGACATGCCCAGGTACAGGAG
+
BB>?@CBBABBDCH?@@>@ACCC@CB
@HQ5V5:00475:00481
ACGCTCGACATGCCCAGGTACAGGAG
+
BB89:CDDCCCBCC>@@=@CCCCACC
@HQ5V5:00480:00458
ACGCTCGACATGCCCAGGTACAGGAG
+
BBABABCCCBBDDC>@@>@BEBC@BB
@HQ5V5:00480:00495
ACGCTCGACATGCCCAGGTACAGGAG
+
AABBBBBBAAB@>@<;;5;@ABC@@B
@HQ5V5:00481:00472
AGCTCGACATGCCCAGGTACAGGAGACTG
+
B9<<CCCDCCCCC>BB?BBCAA?ABBBB?
@HQ5V5:00482:00458
ACGCTCGACATGCCCAGGTACAGGAGAC
+
:=ABBBBBBCC>>;:998;@B@@>A111
@HQ5V5:00484:00479
ACGCTCGACATGCCCAGGTACAGGAG
+
BB???BAABBBBCC>@?>@BBBC@BB
@HQ5V5:00484:00489
ATCAGACACGGACACAGCAGAACACAC
+
BBBBBBBBAA?ACBCAABBCA@ABBBB
@HQ5V5:00488:00468
ACGCTCGACATGCCCAGGTACAGGAGAC
+
;=BBBCBBB=@@>>98859AA@<:1**+
@HQ5V5:00489:00460
ACGCTCGACATGCCCAGGTACAGGAG
+
@BABBCDBB==99=:98599999699
@HQ5V5:00489:00497
TCTCTATGCGCTCCACATGTCTAAGGT
+
BBCD::<CCBCBC?BBBBB?A:;8<BB
@HQ5V5:00493:00456
ACGCTCGACATGCCCAGGTACAGGAG
+
:<BBDABACAA==:98859>>99691
@HQ5V5:00495:00461
ACGCTCGACATGCCCAGGTACAGGAG
+
<=CCCCCCCBB@>;:4459>>9969-
@HQ5V5:00496:00498
ACGCTCGACATGCCCAGGTACAGGAG
+
BA@AACBBBCBDDD>BE?BCCCC@CC
@HQ5V5:00497:00493
TAGTATCAGCCTCGCCATGACGAAGGTATTCC
+
99<<94:?99;@B@ACCBBB?A?5969992-0
@HQ5V5:00451:00517
ACGCTCGACATGCCCAGGTACAGGAGA
+
?@ABBBAAACCBBC>;;89><11,111
@HQ5V5:00454:00534
AGCACTGTAGCTGTCACTAGTTACTTGT
+
BCDC@AACECCEBCCBCBB996;?99?9
@HQ5V5:00455:00513
ACGCTCGACATGCCCA
+
BAABBBABBCCBBB=B
@HQ5V5:00457:00513
ACGCTCGACATGCCCAGGTACAGGAG
+
BAAABBBDBBBBCC??@=?ABCC?B:
@HQ5V5:00458:00519
ACGCTCGACATGCCCAGGTACAGGAG
+
BB@AABCCCCBBBB>>===899A>AA
@HQ5V5:00458:00521
ACGCTCGACATGCCCAGGTACAGGAG
+
@AABCC>;=CCCBD9;;8;><<?;@1
@HQ5V5:00459:00513
ACGCTCGACATGCCCAGGTACAGGAG
+
CEABACBCCCBDBD=AA>@AABB@C:
@HQ5V5:00459:00526
ACGCTCGACATGCCCAGGTACAGGAG
+
BB99:BBBBBBBCC>BA?AABAB?BB
@HQ5V5:00459:00543
CGTGTCTCTAGGCACAGGATTTTGTGTAG
+
BBB@CDCCAAA@BBDBB@CCCC:CDEBDA
@HQ5V5:00464:00534
ACGCTCGACATGCCCAGGTACAGGAG
+
BBAABBBCBBECCC>A@>?BBAA>A9
@HQ5V5:00465:00522
ACGCTCGACATGCCCAGGTACAGGAG
+
CB>@?B9:>CCCCG@AA>@CC@A?AA
@HQ5V5:00466:00537
TAGTATCAACCTCGCCATGACGAAGGTATTCC
+
==@99999599@99<CA>>>>9;59?AAA>@6
@HQ5V5:00467:00547
ACGCTCGACATGCCCAGGTACAGGAG
+
AAAABBBCBCCDBC>AA>ABBB@>@9
@HQ5V5:00469:00517
ACGCTCGACATGCCCAGGTACAGGAG
+
BB?@@BBABBCBBC>??=@?BBB@B;
@HQ5V5:00471:00514
TGATACGTCTCCTTCCTTAATTA
+
BC;;<A9:49:9:8989882424
@HQ5V5:00483:00533
ACGCTCGACATGCCCAGGTACAGGAG
+
BBAABBBDCCEBBB?BC@CBCCC@CB
@HQ5V5:00483:00542
ACGCTCGACATGCCCAGGTACAGGAG
+
BB?@@BBBBCCCCI>AA=@BBBB@CA
@HQ5V5:00484:00500
ACGCTCGACATGCCCAGGTACAGGAG
+
BC?@@BBBAAEDCE>@A?BBBCC@CC
@HQ5V5:00485:00506
ACGCTCGACATGCCCAGGTACAGGAG
+
CBAABBBCCDC???<>?>ABBCC@BC
@HQ5V5:00485:00514
TGATACGTCTCCTTCCTTAGTTACTTCA
+
BBB@ABCBBB@@C@B@B@B??<@BB=BC
@HQ5V5:00489:00503
ACGCTCGACATGCCCA
+
ABABBBABA@ACCH:;
@HQ5V5:00490:00547
ACGCTCGACATGCCCAGGTACAGGAG
+
ABBBABAABCBBCC>?@=@BCBC@B@
@HQ5V5:00491:00515
ACGCTCGACATGCCCAGGTACAGGAG
+
BB?ABBBEBCCBBB=@?>??@CCACC
@HQ5V5:00491:00549
ACGCTCGACATGCCCAGGTACAGGAG
+
BB??@BBBCCBDDD?BB@BCCCC@C@
@HQ5V5:00493:00525
ACGCTCGACATGCCCAGGTACAGGAG
+
BB?AADEDEDCCBB>BB?BFCCC@CC
@HQ5V5:00494:00522
ACGCTCGACATGCCCAGGTACAGGAGA
+
BB@@ABBBCCC@==:995:?@@B@@@9
@HQ5V5:00494:00536
ACGCTCGACATGCCCAGGTACAGGAG
+
BB@@ACBBABBBCC>??=?BCDD@CC
@HQ5V5:00495:00545
ACGCTCGACATGCCCAGGTACAGGAG
+
CB??AAAACCCCCC>998:@A@@=>@
@HQ5V5:00496:00519
ACGCTCGACATGCCCAGGTACAGGAG
+
BA@?@CBCCBCCCC=@?=?ABCCACC
@HQ5V5:00497:00515
ACGCTCGACATGCCCAGGTACAGGAG
+
BA@@BBBCCDCBBB=BB@BBCDC@BB
@HQ5V5:00497:00534
ACGCTCGACATGCCCAGGTACAGGAG
+
C??ABBBECCCBBB=AA>ABCDD@CB
@HQ5V5:00498:00544
ACGCTCGACATGCCCAGGTACAGGAG
+
BBAAABABADCCBC>998:BB@A?@C
@HQ5V5:00499:00539
ACGCTCGACATGCCCAGGTACAGGAGA
+
C?@@@A@AAAACBC<@@=999<;:88-
@HQ5V5:00451:00590
ACGCTCGACATGCCCAGGTACAGGAG
+
>9889ABBCBBBAB><<99@@>A=@B
@HQ5V5:00453:00599
ACGCTCGACATGCCCAGGTACAGGAG
+
BB???BBDCCCBBB=AA?BBBCD@CD
@HQ5V5:00456:00550
TAGTATCAGCCTCCCCATGACGAAGGTATTCC
+
@@CAAACCCA:4444,9@A449959??>>595
@HQ5V5:00457:00566
ACGCTCGACATGCCCCAGGTACAGGAG
+
AB?@@EABCCCAA@@8998:BCBC@CC
@HQ5V5:00458:00563
ACGCTCGACATGCCCAGGTACAGGAG
+
BCA@ABBCCCBBBB>AA?BBBCD@BB
@HQ5V5:00459:00558
ACGCTCGACATGCCAGTCACAGG
+
?@@BBBADB991-+--****,22
@HQ5V5:00460:00569
ACGCTCGACATGCCCAGGTACAGGAG
+
B??@@D<<<DA99919959>@@A>C1
@HQ5V5:00461:00567
ACGCTCGACATGCCCAGGTACAGGAG
+
BBB@>@BABBBBAB><;9<AB@A?BA
@HQ5V5:00464:00599
TGATACGTCTCCTTCCTTAGTTACTTCA
+
BBB@AABCBBD@D@C@CBCCC@BBBACE
@HQ5V5:00467:00555
ACGCTCGACATGCCCAGGTACAGGAG
+
ACABBAAA?@@9==98859>@@@>@@
@HQ5V5:00467:00563
ACGCTCGACATGCCCAGGTACAGGAG
+
BBAABBBCCDCBBB?AA>BBCCD@BA
@HQ5V5:00467:00587
ACGCTCGACATGCCCAGGTACAGGAG
+
=9744;;4444444-44244449<=9
@HQ5V5:00467:00592
ATATCGCGAGGGTATGGAAGACTCTATA
+
BB???DBCCBD?BCCC>A>BCBBB?<??
@HQ5V5:00469:00550
ACGCTCGACATGCCCAGGTACAGGAG
+
CA@@BBBCCDCBBB?BB?BBECD@BA
@HQ5V5:00470:00593
TGATACGTCTCCGTCCTTA
+
44449444611,//8,/,,
@HQ5V5:00472:00591
ACGCTCGACATGCCCAGGTACAGGAG
+
BBAABBBCBCBBCC>@?>@BBCB@CD
@HQ5V5:00473:00573
ACGCTCGACATGCCCAGGTACAGGAG
+
BBAAABBBCBBDCD>??=?AACB@CC
@HQ5V5:00474:00566
ACGCTCGACATGCCCAGGTACAGGAG
+
BBABBBAAACBBAC<;;8;AB?@=@A
@HQ5V5:00475:00571
TCTCTATGCGCTCCACATGTCTAAGGT
+
BCBCA@ABBBEACBCBBBAACDD@C@B
@HQ5V5:00482:00552
ACGAGTGCGTTC
+
BBBBBBBDBB=?
@HQ5V5:00482:00579
ACGCTCGACATGCCCAGGTACAGGAG
+
ABBBBBBB@?=44408859>>>@<@>
@HQ5V5:00482:00595
TAGTATCAGCCTCGCCATGACGAAGGTATTCC
+
BBC@@ACBBB@BBBB@CAAABBB?A?BBB?B@
@HQ5V5:00483:00566
ACGTCGACATGCCCAGGTACAGGAG
+
BBB??@@@ABBCE?BC@CCCCC?AB
@HQ5V5:00483:00569
ATCAGACACGGACACAGAAGAACACAC
+
BBBBBA;==8==>999<<=@A?BABBA
@HQ5V5:00485:00555
ACGCTCGACATGCCCAGGTACAGGAG
+
CBAABBBBCCCCCB>BB?BBCDD@BB
@HQ5V5:00485:00562
ACGCTCGACATGCCCAGGTACAGGAG
+
BA?@BBBBBBEDBB>9989@@=@?@A
@HQ5V5:00485:00596
ACGCTCGACATGCCCAGGTACAGGAG
+
BBAABBBBBAABCC>9:9:BC?A?BB
@HQ5V5:00489:00561
ACGCTCGACATGCCCAGGTACAGGAG
+
ABAABBAAABBDBC>::;:BC@@?=B
@HQ5V5:00489:00586
ACGCTCGACATGCCCAGGTACAGGAG
+
BB>??BBBCAABCBB??>@?@AC@CC
@HQ5V5:00493:00554
ACGCTCGACATGCCCAGGTACAGGAG
+
BBABBBBDCDCCBB>??;8;;44599
@HQ5V5:00493:00556
ACGCTCGACATGCCCAGGTACAGGAG
+
BBABABBDCCCBBB=AA>@BECC@CC
@HQ5V5:00496:00558
TCTCTATGCGCTCCACATGTCTAAGGTA
+
CBCCBBBCBBCBC@CBBBA??996<A@>
@HQ5V5:00497:00563
ACGCTCGACATGCCCAGGTACAGGAG
+
BB@@ABBBBCBCCC>:999BB?@>=@
@HQ5V5:00497:00572
ACGCTCGACATGCCCAGGTACAGGAG
+
BAABAABBBCCBCC>@@=@CCBC@BB
@HQ5V5:00497:00589
ACGCTCGACATGCCCAGGTACAGGAG
+
BA@?BBBBBBBDBC>9989BB=@>@B
@HQ5V5:00497:00592
ACGCTCGACATGCCCAGGTACAGGAG
+
BAABBBBCBFCCCD?@?=?BBBC@CC
@HQ5V5:00498:00559
CGTGTCTCTAGGCACAGGATTTTGTGTAG
+
BBBBCBBC@@A?BBCBC@@FBB:CCCBEA
@HQ5V5:00498:00585
ACGCTCGACATGCCCAGGTACAGGAG
+
BB@AABBDBBBBDB>BA?BBBBC@CD
@HQ5V5:00498:00587
ACGCTCGACATGCCCAGGTACAGGAG
+
BBAABBBDCDCBCD>BB?BBCCD@CB
@HQ5V5:00451:00634
ACGCTCGACATGCCCAGGTACAGGAG
+
BB;<<CCCC=<9?>:9959>>99599
@HQ5V5:00453:00616
ACGCTCGACATGCCCAGGTACAGGAG
+
BB?@ABAAACCDHC?@?<8;;44599
@HQ5V5:00453:00648
ACGCTCGACATGCCCAGGTACAGGAG
+
CB>@@CCBCCBCHCA@@>?AAAC@CB
@HQ5V5:00456:00631
ACGCTCGACATGCCCAGGTACAGGAG
+
DE?@?B@AABBCCC>@A=@CCCC@CA
@HQ5V5:00457:00614
ACGCTCGACATGCCCAGGTACAGGAG
+
BB>@?CCCCCCDEGA::;:AB@@?AA
@HQ5V5:00457:00644
ACGCTCGACATGCCAGGTACAGGA
+
9<;BBCBA@1111,11,1:>@@<;
@HQ5V5:00461:00634
TCTCTATGCGCTCCACATGTCTAAGGT
+
ACEDAAACBCCBB?BCBB?@@>>5969
@HQ5V5:00461:00640
ACGCTCGACATGCCCAGGTACAGGAG
+
BBAABBBCDDDEED>BB@BBDCC@BB
@HQ5V5:00468:00613
CGTGTCTCTAGGCACAGGATTTTGTGTAG
+
CCCCCCAAABCBBBBBB>AB@B6<<<ACB
@HQ5V5:00472:00602
ACGCTCGACATGCCCAGGTACAGGAG
+
BB>?>?@AAA@AAA<;;8;FBBC@CA
@HQ5V5:00472:00609
ACGCTCGACATGCCCAGGTACAGGAG
+
BBAAABCCCCB>>?<>=999;//,11
@HQ5V5:00473:00621
ACGCTCGACATGCCCAGGTACAGGAG
+
BBABBCBBCCBCCC?@?>?BBBC@CD
@HQ5V5:00474:00647
ACGCTCGACATGCCCAGGTACAGGAG
+
BBAAACBCBCCCCC@@@>?BBBC@EC
@HQ5V5:00477:00603
ACGCTCGACATGCCCAGGTACAGGAG
+
BB??ABBBBAACCC>@@=@ABCCADB
@HQ5V5:00479:00610
ACGCTCGACATGCCCAGGTACAGGAG
+
BB???BAAACBDHC>BB?AACBC@CB
@HQ5V5:00481:00610
ACGCTCGACATGCCCAGGTACAGGAG
+
ACABBBCBBBB===<;;7:BCAB?BA
@HQ5V5:00481:00620
ACGCTCGACATGCCCAGGTACAGGAG
+
9;?@@><99>?>??:9959>9999@9
@HQ5V5:00482:00636
ACGCTCGACATGCCCAGGTACAGGAG
+
@B@A@CAAABBCBC<@@=@@@BB=@A
@HQ5V5:00483:00600
ACGCTCGACATGCCCAGGTACAGGAG
+
BBAAABBBCCCBBB=BA?ABBCC@CA
@HQ5V5:00483:00621
ACGCTCGACATGCCCAGGTACAGGAG
+
BBAABCBBBCDBCB>>?=@@BBC@CC
@HQ5V5:00484:00633
TACTGAGCTACACACACAGAAAGA
+
BBCCCCCBABAD?@@A>@9997;D
@HQ5V5:00484:00641
ACGCTCGACATGCCCAGGTACAGGAG
+
BBAAABBBACBCCCB@?>ABBBB@CC
@HQ5V5:00485:00622
AGCACTGTAGCTGTCACTAGTTACTTGT
+
@ACDCCBBBBBBBCCBCCC@?=ABB@BC
@HQ5V5:00486:00605
ACGCTCGACATGCCCAGGTACAGGAG
+
BB>?@BBBBBCDHI@A@>@BCCC@CD
@HQ5V5:00489:00622
ACGCTCGACATGCCCAGGTACAGGAG
+
BBAABBABBCCBBB>BB?BBBCD@@@
@HQ5V5:00491:00624
ACGCTCGACATGCCCAGGTACAGGAG
+
BBABBB9;<AA>>>:@>=@ABBCBEA
@HQ5V5:00493:00619
ATCAGACACGGACACAGCAGAACACAC
+
BBBBAB@BAA>ABBDACBCCC?BBBAA
@HQ5V5:00494:00621
ACGCTCGACATGCCCAGGTACAGGAG
+
BB??@BBDCBBDCC>??;8;?44599
@HQ5V5:00497:00630
ACGCTCGACATGCCCAGGTACAGGAG
+
BAABAB@@ABBBCC=998:AABB@CA
@HQ5V5:00499:00624
ACGCTCGACATGCCCAGGTACAGGAG
+
BBABCBABBCCCBC=??=@?BCC@CB
@HQ5V5:00499:00634
ACGCTCGACATGCCCAGGTACAGGAG
+
C???ABBDCBBCCC?@@=@BCCC@CA
@HQ5V5:00450:00656
ACGCTCGACATGCCCAGGTACAGGAG
+
BB>@@BBACCBA@C=998;BBBC@CC
@HQ5V5:00450:00657
ACGCTCGACATGCCCAGGTACAGGAG
+
BBAABBBBBCBCCC@@A>@BBCC@CB
@HQ5V5:00452:00689
ACGCTCGACATGCCCAGGTACAGGAG
+
BB>@?BAAACCCCE?;99;@A@@=AA
@HQ5V5:00453:00658
ACGCTCGACATGCCCAGGTACAGGAG
+
BBABAA<<==<AAB1<<=@A@ABADC
@HQ5V5:00458:00687
ACGCTCGACATGCCCAGGTACAGGAG
+
BB??BBBBBBBECD@::;;CCAD@EC
@HQ5V5:00459:00663
ACGCTCGACATGCCCAGGTACAGGAG
+
BB@AABCFCCB>>>:@>>@>@CC?BA
@HQ5V5:00459:00665
ATCAGACACGGACACAGCAGAACACAC
+
BBBBBBABCB=@@BBABBBBB?BBBB@
@HQ5V5:00462:00665
ACGCTCGACATGCCCAGG
+
BBBBBCAA?;;///,11,
@HQ5V5:00462:00693
ACGCTCGACATGCCAGGTAC
+
9;9@?==:;11--+--***,
@HQ5V5:00465:00663
ACGCTCGACATGCCCAGGTACAGGAG
+
BB@AACCCGAA@@@:>@A;<;@@<>@
@HQ5V5:00465:00698
AGCACTGTAGCTGTCACTAGTTACTTGT
+
@@CCCCDCCCBBDCEAAABBA>BBB>BB
@HQ5V5:00466:00657
ACGCTCGACATGCCCAGGTACAGGAG
+
BAAABCBCBBBDCC>999;CCAB@CE
@HQ5V5:00466:00672
ACGCTCGACATGCCCAGGTACAGGAG
+
B@??BBBBBBCCCC>@@=@@ABC@CC
@HQ5V5:00470:00655
ACGCTCGACATGCCCAGGTACAGGAG
+
BB@@@C<<>CBECD?AA?ABBCD@CA
@HQ5V5:00473:00669
ACGCTCGACATGCCCAGGTACAGGAG
+
BAAAABBDCBCBBB?AA>AABBC@CD
@HQ5V5:00474:00666
AGCACTGTAGCTGTCACTAGTTACTTGT
+
AACCDABCCCCBDCBCBDB996<AA>BD
@HQ5V5:00475:00652
ACGCTCGACATGCCCAGGTACAGGAG
+
CEABBCBBBCCCCD=;;:;BBAB@CB
@HQ5V5:00478:00663
GTATCAGCCTCGCCATGACGAAGGTATTCC
+
<;;;AAA@=A@@@=@@A@A<959?99<BCB
@HQ5V5:00479:00665
ACGCTCGACATGCCCAGGTACAGGAG
+
BB@AABBBBBBDCC>??=@BABCADC
@HQ5V5:00479:00675
ACGCTCGACATGCCCAGGTACAGGAG
+
@BCBB@AAC?@@==:885;?@@B>A@
@HQ5V5:00481:00661
ACGCTCGACATGCCCAGGTACAGGAG
+
BBAABBBCECCBBB=??=@ABCCACD
@HQ5V5:00481:00668
ACGCTCGACATGCCCAGGTACAGGAG
+
BBA@ABBBBABBCC?BA@AABAB@DC
@HQ5V5:00482:00651
ACGCTCGACATGCCCAGGTACAGGGAG
+
BB>@?B@?AAABBB<B@>@?@AAB>BC
@HQ5V5:00484:00671
ACGCTCGACATGCCCAGGTACAGGAG
+
BB@?@B@@ABBDCCAAA=@BBBC@CB
@HQ5V5:00486:00666
ATCAGACACGGACACAGCAGAACACAC
+
BBBB@?>@B@<@@@A@BBC@@=@B@@?
@HQ5V5:00487:00657
ACGCTCGACATGCCCAGGTACAGGAG
+
BBA@ABAAEBBDCD???=@ACBCACB
@HQ5V5:00488:00651
ACGCTCGACATGCCCAGGTACAGGAG
+
9<;FB>@>>99999-982////677/
@HQ5V5:00488:00657
ACGCTCGACATGCCCAGGTACAGGAG
+
BCABB?@@B?=99919959B@9969>
@HQ5V5:00489:00664
ACGCTCGACATGCCCAGGTACAGGAG
+
BBAABBBCBCBCCC@AB?ABBBCACB
@HQ5V5:00490:00666
ACGCTCGACATGCCCAGGTACAGGAG
+
BBBBBBAAABBDCC=99;;BBBC@CB
@HQ5V5:00496:00670
ACGCTCGACATGCCCAGGTACAGGAG
+
AABBC@@AAA@>@A:99698999<@9
@HQ5V5:00499:00650
ACGCTCGACATGCCCAGGTACAGGAG
+
BBABBB@@@CCA==<997;BBBC@CC
@HQ5V5:00451:00704
ACGCTCGACATGCCCAGGTACAGGAG
+
BBAABBBBBCBBCC@BB?BBBCC@CA
@HQ5V5:00451:00726
ACGCTCGACATGCCCAGGTACAGGAG
+
BA@AACBCCCCCDC@CBABBBCC@CC
@HQ5V5:00455:00713
TACTGAGCTACACACACAGAAAGATTGGTG
+
B??ACCCCCBB??@ABBABBB=A@;:>><<
@HQ5V5:00455:00746
ACGCTCGACATGCCCAGGTACAGGAG
+
BB@@BCBBABB??@<>><AAA@@@C9
@HQ5V5:00458:00711
ACGCTCGACATGCCCAGGTACAGGAG
+
BB>??BBBCCBCCC@@@>?BCDC@DC
@HQ5V5:00459:00731
ACGCTCGACATGCCCAGGTACAGGAG
+
BB@?ABBCCCCBCB>BB@BBBCD@CA
@HQ5V5:00460:00722
AGCACTGTAGCTGTCACTAGTTACTTG
+
BC::=DCBCBBCDCBCCCCB?<A;;8<
@HQ5V5:00463:00737
ACGCTCGACATGCCCAGGTACAGGAG
+
BB@@@BBBBCBBBB>B@>BBBBDBB@
@HQ5V5:00464:00711
CGTGTCTCTAGGCACAGGATTTTGTGTAG
+
AABBBECCAAA@BBBBC@BCDC:CCBBBG
@HQ5V5:00465:00726
ACGCTCGACATGCCCAGGTACAGGAG
+
BBAABBBBBCBBCC@@@>?ABBD@DC
@HQ5V5:00468:00703
ACGCTCGACATGCCCAGGTACAGGAG
+
BB:;;>>>>A@@@D?@@=@AAAA>BA
@HQ5V5:00468:00712
TGATACGTCTCCTTCCTTAGTTACTTCA
+
BBBBBBCECCC@B@B@C@B??>@CDBEC
@HQ5V5:00470:00707
ACGCTCGACATGCCAGGTCACCA
+
?>A=111,2,,/2*,,*///668
@HQ5V5:00471:00738
TCTCTATGCGCTCCACATGTCTAAGGT
+
BCCDEABCCCCBB?ECCCCA@AC?B?;
@HQ5V5:00472:00704
AGCACTGTAGCTGTCACTAAGTTACTTGT
+
CDCDCCCBBCCCDBECCCC@BB??@@=AA
@HQ5V5:00472:00747
ACGCTCGACATGCCCAGGTACAGGAG
+
BB@@ABBBBCBCCB@CB@BBBCB@CA
@HQ5V5:00474:00721
ACGCTCGACATGCCCAGGTACAGGAG
+
BBAAABBAAABBCC>BB>BBBCC@C@
@HQ5V5:00476:00729
ACGCTCGACATGCCCAGGTACAGGAG
+
BBAABBABBEDB==:997;CCEC@FC
@HQ5V5:00484:00735
ACGCTCGACATGCCCAGGTACAGGAGA
+
BB@AABBCBBBEDC??@=@?@CC@CCC
@HQ5V5:00487:00700
ACGCTCGACATGCCCAGGTACAGGAG
+
BBAABBBBBCBCFC@BB@EBBCC@CB
@HQ5V5:00487:00723
ACGCTCGACATGCCCAGGTACAGGAGA
+
BBBCBBAA>==CBK:=<C@B@@A?AAA
@HQ5V5:00489:00709
TAGTATCAGCCTCGCCATGACGAAGGTATTCC
+
=999:;BAAAAAA=?7;9@@@9968<984282
@HQ5V5:00490:00702
TAGTATCAGCCTCGCCATACGAAGGTATTCC
+
BBC@AACBBB@BCAC?@=9=9959>>>>;?6
@HQ5V5:00490:00732
ACGCTCGACATGCCCAGGTACAGGAG
+
?AABBBDCA?=44808959>@@B@B@
@HQ5V5:00492:00745
ACGCTCGACATGCCCAGGTACAGGAG
+
BB??ABCCBD@?CC?@?=@BBEC@CC
@HQ5V5:00494:00710
ACGCTCGACATGCCCAGGTACAGGAG
+
AABB@@@@?9999909948>9;;294
@HQ5V5:00494:00714
ACGCTCGACATGCCCAGGTACAGGAG
+
BB??BBBCCCCDBB?BB?BABCC@CB
@HQ5V5:00494:00722
ACGCTCGACATGCCCAGGTACAGGAG
+
?A@BBABB@?>99909948344:899
@HQ5V5:00495:00706
ACGCTCGACATGCCCAGGTACAGGAG
+
CB???BABACBBCB?BB@BBBBC@CA
@HQ5V5:00499:00702
TAGTATCAGCCTCACCATGACGAAGGTATTCC
+
@@C@@AICCCABBBB?CB@=B::6<@>>>=@;
@HQ5V5:00499:00721
ACGCTCGACATGCCCAGGTACAGGAG
+
@ABB@@ABEBCDCC@CC@;:<AGACA
@HQ5V5:00499:00744
ACGCTCGACATGCCCAGGTACAGGAG
+
BBA?ABBBBCCBCC@CDBCBCDC@CA
@HQ5V5:00454:00759
TAGTATCAGCCTCGCCATGACGAAGGTATTCC
+
A>C;:=EDCCBB?AACGBCBA?=;=;@?@AB?
@HQ5V5:00455:00792
ACGCTCGACATGCCCAGGTACAGGAG
+
CBABBB@?ACCBAA<98599<9B@C9
@HQ5V5:00457:00755
TACTGAGCTACACACACAGAAAGATTGGT
+
BABADCCBAABBBBDA==844-8>>;?@B
@HQ5V5:00459:00754
ACGCTCGACATGCCCAGGTACAGGAG
+
BA@ABBBDDCCAAA=AB>BBBCC@CB
@HQ5V5:00462:00752
TAGTGCCTCGCCATGACGAAGGTATTCC
+
??AACC@C:;;?BCB??:96:>ABCACC
@HQ5V5:00465:00753
ACGCTCGACATGCCCAGGTACAGGAG
+
CBABBBCCDBBBCB?BB>AABBB@CB
@HQ5V5:00466:00755
ACGCTCGACATGCCCAGGTACAGGAG
+
?@BBBBBBBAAADC@?@>ABCCC?A@
@HQ5V5:00468:00767
ACGCTCGACATGCCCAGGTACAGGAG
+
BBAABBBDDCC???<>?>BBCCD@CA
@HQ5V5:00468:00790
CGTGTCTCTAGGCACCAGGATTTGTGTAGA
+
44499999994884424::444-4:44444
@HQ5V5:00469:00757
TAGTATCAGCCTCGCCATGACGAAGGTATTCC
+
@@B<==DBBBCBBBDABBCBC@?=@?@>A=@=
@HQ5V5:00469:00767
ACGCTCGACATGCCCAGGTACAGGAG
+
BBABBBABGCB>>?<>@?AACCDACA
@HQ5V5:00469:00786
ACGCTCGACATGCCCAGGTACAGGAG
+
DB@@CCCCCAA=?>:9969@@998<B
@HQ5V5:00471:00766
ACGCTCGACATGCCCAGGTACAGGAG
+
BBABCBBBCFCBBB=AA>ABDCC@CB
@HQ5V5:00472:00765
ACGCTCGACATGCCCAGGTACAGGAG
+
BBCCCBAAADC>>>9==112>>@?DD
@HQ5V5:00472:00768
ACGCTCGACATGCCCAGGTACAGGAG
+
BAAABBBCBCCBBB>AB>AABCD@CC
@HQ5V5:00473:00788
ACGCTCGACATGCCCAGGTACAGGAG
+
BA>@@CBBBCBCDD@@@>?BBBB@DB
@HQ5V5:00474:00787
ACGCTCGACATGCCCAGGTACAGGAG
+
BAABBBBBBCGDCC>::;<CCCC@CB
@HQ5V5:00476:00750
ATCAGACACGGACACAGCAGAACACAC
+
BB<BBBAA998;BBB@AACBB@BBBBB
@HQ5V5:00476:00771
ACGCTCGACATGCCCAGGTACAGGAGA
+
BBABBBBAACB???<>=<?@BCC@CAD
@HQ5V5:00476:00792
ACGCTCGACATGCCCAGGTACAGGAG
+
BE@@ACCCCCCCCCABB>@?BAA??B
@HQ5V5:00478:00768
TGATACGTCTCCTTCCTTAGTTACTTCAGTT
+
?A@@@@A://>,1,/,/,/6889942/6//,
@HQ5V5:00478:00772
ACGAGTGCGTTCCCCATGTCGTAGGTACTC
+
BBBBBBBBBB?BDF:B??ABA@;;>7:;;C
@HQ5V5:00479:00780
ATCAGACACGGACACAGCAGAACACAC
+
BAAC?><@996;@49999@>>;>999>
@HQ5V5:00480:00798
ACGCTCGACATGCCCAGGTACAGGAG
+
CB?@@BBBDCCBBB??@=?BCCD@BB
@HQ5V5:00481:00784
ACGCTCGACATGCCCAGGTACAGGAG
+
BBABACBAACBBFC@??>@BBBD@DC
@HQ5V5:00482:00761
ACGCTCGACATGCCCAGGTACAGGAG
+
BBAABBCDCBCBAB?9979=>11-11
@HQ5V5:00483:00789
ACGCTCGACATGCCCAGGTACAGGAG
+
B><>@@AACFCCBC<<<99C@9<;<A
@HQ5V5:00485:00753
ACGCTCGACATGCCCAGGTACAGGAG
+
<=CBBB=<<BA@>?:9;69?B>@=@A
@HQ5V5:00486:00778
ATCAGACACGGACACAGCAGAACACAC
+
AA@BA=;@;449>@@<<<@@@=@@>??
@HQ5V5:00488:00760
ACGCTCGACATGCCCAGTCACAGG
+
:<<CC@@AI<<18=8--****,22
@HQ5V5:00491:00789
ACGCTCGACATGCCCAGGTACAGGAG
+
BBBBBBAABBBAAA<88498<9><>9
@HQ5V5:00491:00794
ACGCTCGACATGCCCAGGTACAGGAG
+
BBACCB@@ACCCCDA::;<CCBCACC
@HQ5V5:00494:00751
ACGCTCGACATGCCCAGGTACAGGAG
+
?@?BB?@@B?=111-11,1;;9959@
@HQ5V5:00495:00758
ACGCTCGACATGCCAGTACAGGAG
+
>@@ABBB<999//,///87999:7
@HQ5V5:00495:00782
ACGAGTGCGTTCCCCATGTCGTAGGTACTC
+
BB?ABBCBB@6:44/9999@@@9848948:
@HQ5V5:00495:00796
TACTGAGCTACACACACAGAAAGATTGGT
+
CBBBAADCBCDCCBBCCA@@C=;;9;>;8
@HQ5V5:00497:00751
ACGCTCGACATGCCCAGTACAGGAG
+
<9::A>999>>111,11/.844249
@HQ5V5:00498:00771
ACGCTCGACATGCCCAGGTACAGGAG
+
BB??BBBEBCCCBD>AA?ABCCC@CB
@HQ5V5:00456:00811
ACGCTCGACATGCCCAGGTACAGGAG
+
BB:;<BBBCECBBB>;;8;@@?@=A@
@HQ5V5:00456:00826
ACGCTCGACATGCCCAGGTACAGGAG
+
BAABEBBACDCBAB>@>=@CCEGACA
@HQ5V5:00457:00833
ACGCTCGACATGCCCAGGTACAGGAG
+
B@@@CCBBCCC@@@=@@=@CCCCACB
@HQ5V5:00460:00816
ACGCTCGACATGCCCAGGTACAGGAG
+
BE8;;BBBCCCDCC>;9;;A@BCCCC
@HQ5V5:00460:00833
ACGCTCGACATGCCCAGGTACAGGAG
+
BBABBBBABCCBAB>@>=@CCEC@EB
@HQ5V5:00461:00803
ACGCTCGACATGCCCAGGTACAGGAG
+
BB>@ABBBA>>9996;>>BBCCDACA
@HQ5V5:00464:00820
ACGCTCGACATGCCCAGGTACAGGAG
+
BBBBEBEBB?@99998849>>>@?@9
@HQ5V5:00466:00802
ACGCTCGACATGCCCAGGTACAGGAG
+
BB9:;?AABCBBBC>@@=@ABBGDDC
@HQ5V5:00468:00813
ACGCTCGACATGCCCAGGTACAGGAG
+
BC>@ABBCCECCBB>997;AAAB@CC
@HQ5V5:00469:00826
TCTCTATGCGCTCCACATGTCTAAGGT
+
CCCCA@@CCCFCC?B@@?@=?:;9<BA
@HQ5V5:00469:00836
ACGCTCGACATGCCCAGGTACAGGAG
+
CBABBBBCCFECEB>BB@BBBDC@CA
@HQ5V5:00471:00825
ACGCTCGACATGCCCAGGTACAGGAG
+
BBAAABECDCBAAA=?@?BBBCD@BB
@HQ5V5:00471:00840
ACGCTCGACATGCCCAGGTACAGGAG
+
BBABBBABACB===:=>?BABDC@EB
@HQ5V5:00472:00812
ACGCTACATGCCAGGTACA
+
=>;99>>9991:11,,,,,
@HQ5V5:00472:00836
ACGCTCGACATGCCCAGGTACAGGAG
+
BBABBBBAA@@9996;@>BBCCC@CB
@HQ5V5:00475:00838
ACGCTCGACATGCCCAGGTACAGGAG
+
BBBBABBBDCCCBB>?@=?BBBB@DC
@HQ5V5:00476:00808
ACGCTCGACATGCCCAGGTACAGGAG
+
@@:;<BBBBCDBBB>@=<?@@ACACC
@HQ5V5:00476:00834
ACGCTCGACATGCCCAGGTACAG
+
9<;CCABBB999991992/.//8
@HQ5V5:00476:00845
ACGCTCGACATGCCCAGGTACAGGAG
+
CCBBBBBBBA?999-;>>;:<BB@BA
@HQ5V5:00478:00823
ACGCTCGACATGCCCAGGTACAGGAG
+
BBAABBBCCFCAAA=>?=?BDCC@CB
@HQ5V5:00478:00824
ACGCTCGACATGCCCAGGGTACAGGAG
+
BB8::BCDEDCB??=@>><@BDCC@CC
@HQ5V5:00478:00836
ACGCTCGAACATGCCCAGGTACAGGAG
+
BBAABB?@>ACCBCC>BA?BABCDACB
@HQ5V5:00479:00842
ACGCTCGACATGCCCAGGTACAGGAG
+
BCBBBBA?@CB;9;0;><@@@CC?EB
@HQ5V5:00480:00844
ACGCTCGACATGCCCAGGTACAGGAG
+
CBABBBABGECBAB=>>=@CCCC@CC
@HQ5V5:00481:00801
ACGCTCGACATGCCCAGGTACAGGAG
+
=8ABCEBBCBB==9:497;?BAA>BB
@HQ5V5:00481:00836
ATCAGACACGGACACAGCAGAACACAC
+
BBB?BBBBBB@BBBBBBCECBABBBBB
@HQ5V5:00482:00819
ACGCTCGACATGCCCAGGTACAGGAG
+
BB@AABBCCFCAAA=@?>BBCCC@CB
@HQ5V5:00482:00820
TAGTATCAGCCTCGCCATGAGAAGGTATTCC
+
CBBAABCCCCDCCAA=@@@>CB=><>>>596
@HQ5V5:00482:00830
ACGCTCGACATGCCCAGGTACAGGAG
+
BBAAABBDECB>??<>@9;98//,11
@HQ5V5:00484:00804
ACGCTCGACATGCCCAGGTA
+
9889>>==999>>@199410
@HQ5V5:00484:00831
ACGCTCGACATGCCCAGGTACAGGAG
+
BB@AABBCBCB???<>B?BBBCC?BA
@HQ5V5:00485:00833
ACGCTCGACATGCCCAGGTACAGGAG
+
BB@@ABBDECDAAA=AA>ABDCC@CB
@HQ5V5:00485:00839
ACGCTCGACATGCCCAGGTACAGGAG
+
BBABCCBBABA==@<@@<>;7--+--
@HQ5V5:00486:00812
ACGCTCGACATGCCCAGGTACAGGAG
+
@@?@@BBDEAABCE@BB<>899969>
@HQ5V5:00487:00821
ACGCTCGACATGCCCAGGTACAGGAG
+
BB@@ABCBC=>111-11,1:<99599
@HQ5V5:00488:00834
ACGCTCGACATGCCCAGGTACAGGAG
+
BB@AABBDBBA9996;>>BBCCC@CB
@HQ5V5:00491:00818
ACGCTCGACATGCCCAGGTACAGGAG
+
BB?@?BBBCCEDBC>??>@BBCC@BB
@HQ5V5:00491:00847
ACGCTCGACATGCCCAGGTACAGGAG
+
BBBBBB@@=>?4490;><@ABCC?BA
@HQ5V5:00492:00819
ACGCTCGACATGCCCAGGTACAGGAG
+
BB@AABBBBCB???<>B@BBCDC@CC
@HQ5V5:00494:00803
ACGCTCGACATGCCCAGGTACAGGAG
+
BC?@ABBBCBBDBCA999;@A=@CAB
@HQ5V5:00494:00810
ACGCTCGACATGCCCAGGTACAGGAG
+
BB@AABBCBBB9998;A>BCCCD@CC
@HQ5V5:00495:00811
ACGAGTGCGTTCCCCATGTCGTAGGTACTC
+
BB>BBBBBBC@CBA9A;;;@@@@A?:<;<B
@HQ5V5:00457:00865
ACGCTCGACATGCCCAGGTACAGGAG
+
BAABBBECECB???<>??AADCC@CC
@HQ5V5:00458:00860
ACGCTCGACATGCCCAGGTACAGGAG
+
B:8;BBBBCCCDCC?::;;CCCC@CE
@HQ5V5:00458:00889
ACGCTCGACATGCCCAGGTACAGGAG
+
8434@BBBBDCCCC?BB@BBBBB?CA
@HQ5V5:00460:00859
ACGCTCGACATGCCCAGGTACAGGAG
+
CBABB@A@C?A==999859>@9969A
@HQ5V5:00463:00853
TGATACGTCTCCTTCCTTAGTTACTTCA
+
@@@A<<<??@@5969282444899A549
@HQ5V5:00463:00867
ACGCTCGACATGCCCAGGTACAGGAG
+
CBABABBBBCCBBB=?@=@?BCD@CC
@HQ5V5:00463:00874
TCTCTATGCGCTCCACAATGTCATGAAGGTAA
+
AACCAAACCFCB;97//,1//,////,/,//,
@HQ5V5:00465:00872
ACGCTCGACATGCCCAGGTACAGGAG
+
AAABABDEBAA94409@;@BCCC@DC
@HQ5V5:00468:00864
ACGCTCGACATGCCCAGGTACAGGAG
+
BAAAABEDCBBBBB?BB?BBBBB>@A
@HQ5V5:00471:00890
ACGCTCGACATGCCCAGGAACAGGAG
+
C@@@BCA@AEBCCC=AA=@=@BA<@@
@HQ5V5:00473:00869
ACGCTCGACATGCCCAGGTACAGGAG
+
BB@@ABCCCCBBDCC9:;:AA@@=@B
@HQ5V5:00474:00893
ACGAGTGCGTTCCCCATGTCGTAGGTACTC
+
@ABCCC@@992444/9@@ABBA@@?::<BC
@HQ5V5:00477:00873
TCTCTATGCGCTCCACATGTCTAAGGT
+
CBCDA@@CBDBBD@BBCCBBC??>ACC
@HQ5V5:00480:00862
ACGCTCGACATGCCCAGTACAGGGA
+
,,./4899@99111,11/.6444-/
@HQ5V5:00480:00870
TGATACGTCTCCTTCCTTAGTTACTTCA
+
BBBABACCBBB@C?B?CBCCC@CCC@CB
@HQ5V5:00481:00880
ACGCTCGACATGCCCAGGTACAGGAG
+
BABBBBBAACCCCC>:9;;BBCC@CC
@HQ5V5:00481:00882
ACGCTCGACATGCCCAGGTACAGGAG
+
ABBBBBAABCCBBB>??=@CCCB@GA
@HQ5V5:00482:00860
ACGCTCGACATGCCCAGGTACAGGAG
+
@A:<<@@ACBABBB<@?=@@@ADCBB
@HQ5V5:00484:00880
ACGCTCGACATGCCCAGGTACAGGAG
+
==>BBB;:=CCCCC=;;;;BBCC@CC
@HQ5V5:00486:00874
TCTCTATGCGCTCCACATGTCTAAGGT
+
BCCCD@AFCCDCC@CCB?AA@BB?C?B
@HQ5V5:00486:00881
TGATACGTCTCCTTCCTTAGTTACTTCA
+
99=;;;A@@@C@CACAC@C@?=@BC@CD
@HQ5V5:00489:00866
ACGGCTCGACATGCCCAGGTACAGGAG
+
448;@C@@ACGBBBB@;;8;@>>@>AC
@HQ5V5:00489:00879
ACGCTCGACATGCCCAGGTACAGGAG
+
ABACCBBBC@BBCC?::;:BA@@>@A
@HQ5V5:00491:00867
ACGCTCGACATGCCCAGGTACAGGAG
+
44788>@@B999>>:99598@>>;;8
@HQ5V5:00492:00873
ATATCGCGAGGGTATGGAAGACTCTATA
+
@@@ABCCEBCD@GCBB8;8;@=<B>@?A
@HQ5V5:00492:00876
ATATCGCGAGGGTATGGAAGACTCTAT
+
>@ABBBBBAAA?BA@@:<<<BBAB:::
@HQ5V5:00494:00864
ACGCTCGACATGCCCAGGTACAGGAG
+
BB:;;>@@CBA@@>:>>;@@BADDDB
@HQ5V5:00494:00880
ACGCTCGACATGCCCAGGTACAGGAG
+
997>AABDHCBBBC@;:8;?>>@?<9
@HQ5V5:00495:00861
ACGCTCGACATGCCCAGGTACAGGAG
+
;@;;;@@@BB@@@>:9959899@CC@
@HQ5V5:00496:00884
ACGCTCGACATGCCCAGGTACAGGAG
+
A?@BABCCC>ABDC>9:;:A@@@?AB
@HQ5V5:00497:00872
ACGCTCGACATGCCCAGGTACAGGAG
+
4434499999999D:99544444844
@HQ5V5:00498:00871
TGATACGTCTCCTTCCTTAGTTACTTCA
+
488=@@CG?>@=??=CA;89;>;9;>>?
@HQ5V5:00499:00882
ACGCTCGACATGCCCAGGTACAGGAG
+
9;@BCCCCCBBBBC@;979>>99699
@HQ5V5:00464:00902
ACGCTCGACATGCCCAGGTACAGGAG
+
443449=?CNDCCC<@@>BBBCC@CA
@HQ5V5:00479:00907
ACGCTCGACATGCCCAGGTACAGGAG
+
A<;<CCBBCBB@>>:>><A@BAB?CA
@HQ5V5:00481:00907
ACGCTCGACATGCCCAGGTACAGGAG
+
BA@ACBBAA@C;996;@>@BCCC@CB
@HQ5V5:00483:00904
TAGTATCAGCCTCGCCATGACGAAGGTATTCC
+
9;CCBBCAA@?==9959@@9999649944242
@HQ5V5:00483:00906
ACGCTCGACATGCCCAGGTACAGGAG
+
BB?ABBBCBCDDCC?CB@BBBCC@CB
@HQ5V5:00483:00909
AGCACTGTAGCTGTCACTAGTTACTTGT
+
<<DCCCEBCCDEDBBA?A==>;AA@=AA
@HQ5V5:00484:00900
ACGCTCGACATGCCCAGGTACAGGAG
+
BCABBBBCBBA9996;@>BCCDD@CB
@HQ5V5:00484:00909
TACTGAGCTACACACACAGAAAGATTGGT
+
B?@ACCCCBBBDAA=9>@99909>>;??B
@HQ5V5:00491:00908
ACGCTCGACATGCCCAGGTACAGGAG
+
BBBBBBBBBCBCCC>BA?ABCCC@CA
@HQ5V5:00496:00925
ACGCTCGACATGCCCAGGTACAGGAG
+
BAAACBA?ACCCCC>CB?@@ABB>B<
@HQ5V5:00498:00905
CGTGTCTCTAGGCACAGGATTTTGTGTAA
+
BBBBAAAAAAB@BBCB;:4444/-8880)
@HQ5V5:00499:00902
ACGCTCGACATGCCCAGGTACAGGAG
+
?@@DFCDCCBBDDCA@@@FBCCC@DC
@HQ5V5:00499:00905
ACGCTCGACATGCCCAGGTACAGGAG
+
?@@LDGCBCCBDDD>AB>BBCCC@CC
@HQ5V5:00499:00922
ACGCTCGACATGCCCAGGTACAGGAG
+
CCBBABA?@BB@>@<@@?@BBCC?CA
@HQ5V5:00500:00037
ACGCTCGACATGCCCAGGTACAGGAG
+
BAABBBBBCCCDBC??@=?BBBC?BB
@HQ5V5:00500:00042
ATCAGACACGGACACAG
+
ABBABBABBB?BDCCCB
@HQ5V5:00503:00049
ACGCTCGACATGCCCAGGTACAGGAGACT
+
BBABBBBDCDEBBB>DC@BBAABBBBBBB
@HQ5V5:00505:00033
ACGCTCGACATGCCCA
+
CB>??AABCDCBCB?A
@HQ5V5:00506:00009
ACGCTCGACATGCCCAGGTACAGGA
+
CAABBBBBBCCDCD?BA?ABBCC@C
@HQ5V5:00509:00015
ACGCTCGACATGCCCA
+
BBABABBBBCCCCB>A
@HQ5V5:00509:00019
ACGCTCGACATGCCCAGGTACAGGA
+
BBBBABBCB@BBCC=@?>@BBBC@C
@HQ5V5:00510:00014
ACGCTCGACATGCCCAGGTACAGGA
+
BAABCBBDBBBBCC>:9;;CCBB?B
@HQ5V5:00511:00018
AGCACTGTAGCTGTCACT
+
<<CCCCCCDCCCDCEDAA
@HQ5V5:00511:00033
TGATACGTCTCCTTCCTTAGTTACTTC
+
BBBBBBBBBBC@C@C@BAA@A@@@@@A
@HQ5V5:00512:00046
ACGCTCGACATGCCCAGGTACAGGAGACT
+
C???AABBCDCCCC@;979>@9989>@@@
@HQ5V5:00522:00028
ACGCTCGACATGCCCAGGTACAGGA
+
CA?@@BDCCBCCDC>@@>?BBCC@C
@HQ5V5:00523:00024
ACGCTCGACATGCCCAGGTACAGG
+
BAABBBBCCCCCCC>?@>?BBBC?
@HQ5V5:00527:00028
ACGCTCGACATGCCCAGGTACAGG
+
BBABEBBECCCBDD>@@>@BCCC@
@HQ5V5:00530:00029
ACGCTCGACATGCCCAGGTACAGG
+
BAAABBBCCDDBBB>AA>ABCCD@
@HQ5V5:00534:00048
ACGCTCGACATGCCCAGGTACAGGA
+
C@?@?BDECDCCCB>AA?BBCCC@B
@HQ5V5:00536:00013
TGATACGTCTCCTTCCTTAGTTACTTCAGTGCATCACCGACTCCC
+
??BBBBBAABC@C@C@CBCCC@CDDCDBBBCA>>>11,1--,,,,
@HQ5V5:00536:00024
ACGCTCGACATGCCCAGGTACAGGAGACTATCACCGACTGGGGGGGG
+
BAAA?>@AACABBB>@@=@CCCC@CBB@@@@@A@5901/////////
@HQ5V5:00536:00033
TGATACGTCTCCTTCCTTAGTTACTTCAGTGCATCACCGACTG
+
AAABBCCCEAA?ACBACABAB?CCC@CBCCCB?=9442911//
@HQ5V5:00537:00018
CGTGTCTCTAGGCACAGGA
+
BBBBCCCC::;ACBDBC@C
@HQ5V5:00540:00039
ACGCTCGACATGCCCAGGTACAGGAGACTGATCACCGACTGGGGGGGG
+
B?>?ACBCCCCAB@=>?<>BCBC?CBA>994?=?=;?11/////////
@HQ5V5:00543:00009
ACGCTCGACATGCCCA
+
BBBBAC??ACCBBC<@
@HQ5V5:00544:00046
ACGCTCGACATGCCCAGGTACAGGAGACTGATCACCG
+
BA@AABBCCDDAAA=AB>BBCCC@CBCB?>==?:429
@HQ5V5:00549:00046
ACGCTCGACATGCCCAGGTACAGGAGACTGATC
+
CA@ABCCCBBCCCC>@@=?BBAB?BABDBCBA?
@HQ5V5:00500:00089
ACGCTCGACATGCCCAGGTACAGGAGACTG
+
ABBBBBAAACABBB>BE?@??@A?ABB??B
@HQ5V5:00501:00061
ACGCTCGACATGCCCAGGTACAGGAG
+
CA@AABBCCDCBBB=BB>AABCC@CB
@HQ5V5:00504:00086
ACGCTCGACATGCCCAGGTACAGGAG
+
BB>??BBCBBBDDC>BE?BBBCC@CB
@HQ5V5:00506:00095
ACGCTCGACATGCCCAGGTACAGGAG
+
CAA@ABBDBDCCDC>BE<9;;44599
@HQ5V5:00509:00061
ACGCTCGACATGCCCAGGTACAGGAG
+
B?>?BBAAACBBCC?BB?AABCC@CB
@HQ5V5:00509:00095
ACGCTCGACATGCCCAGGTACAGGAGACT
+
B@>@@BBCCBBBCC>::99?=?B@CBCDB
@HQ5V5:00511:00055
ACGCTCGACATGCCCAGGTACAGGAG
+
BBAAABBCCCCAAA=AB@BBDCD@CB
@HQ5V5:00511:00083
ACGCTCGACATGCCCAGGTACAGGAG
+
CB8::BBBBCCCCC>@@=?=@BC@CC
@HQ5V5:00512:00053
ACGCTCGACATGCCCAGGTACAGGAG
+
CA???BCCCDC???<?A<::8//,11
@HQ5V5:00514:00090
ACGCTCGACATGCCCAGGTACAGGAG
+
BE?@@BBCCCCCBB>??<>?@AA?BC
@HQ5V5:00515:00078
ACGCTCGACATGCCCAGGTACAGGAG
+
BA???BBBCAACCHA@?>?BBAA?AD
@HQ5V5:00515:00090
ATATCGCGAGGGTATGGAAGACTCTAT
+
BB@@ABBBAAA>?@BB=@>ABBBB:9:
@HQ5V5:00515:00097
ACGCTCGACATGCCAGGTACAG
+
;;;@A@@@><<11-11,//4//
@HQ5V5:00517:00089
ACGCTCGACATGCCCAGGTACAGGAG
+
BB>@@CBBBCCCCC>?@>?ABACACB
@HQ5V5:00519:00059
TCTCTATGCGCTCCACATGTCTAAGG
+
CBCCA@ACBCCBB@BAAABA?;;6<>
@HQ5V5:00519:00065
ACGCTCGACATGCCCAGGTACAGGA
+
CBBBBABAAABAAB>@@;>@=11-1
@HQ5V5:00522:00072
ACGCTCGACATGCCCAGGTACAGGAG
+
BB???BBCBCBBCB?BB?BCCCC@CB
@HQ5V5:00523:00098
ACGCTCGACATGCCCAGGTACAGGAGACTG
+
BCBBBBCCBBBA@@:;959@@BC?CCC<<<
@HQ5V5:00526:00086
ACGCTCGACATGCCCAGGTACAGGAG
+
CC899BBBCBBBCC>AA?BBBBC@CD
@HQ5V5:00529:00061
CGTGTCTCTAGGCACAGGATTTTGTGTA
+
BBBACCCCBAB@CBBBC@CCDD:CBBBB
@HQ5V5:00529:00099
ACGCTCGACATGCCCAGGTACAGGAG
+
BCBBBCBAACBBCC?AA>BBCCC@CA
@HQ5V5:00530:00085
ACGCTCGACATGCCCAGGTACAGGAG
+
BC?@ABBBBCCCCC@A?==;?99599
@HQ5V5:00531:00057
ACGCTCGACATGCCCAGGTACAGGA
+
BA?@@BBBBCCDCD@CB@BBCCD@B
@HQ5V5:00533:00059
ACGCTCGACATGCCCAGGTACAGGA
+
HB???BABBCCBBB?DB@BBBBC@C
@HQ5V5:00535:00051
ACGCTCGACATGCCCAGGTACAGGA
+
BBABBB@@@CCBDCBDB@C@AAB@C
@HQ5V5:00539:00082
ACGCTCGACATGCCCAGGTACAGGA
+
BC@@@BBABCCCCC=@@=@BCCD@C
@HQ5V5:00540:00066
ACGCTCGACATGCCCAGGTACAGG
+
BB8;;CBBBCCCCH>A@=@BBCD@
@HQ5V5:00540:00081
ATCAGACACGGACACAGCAGAACACA
+
BBBA???CCB=@ACCCCCDCC@BBBB
@HQ5V5:00541:00059
ACGCTCGACATGCCCA
+
BC8;:BBABCDCCC>B
@HQ5V5:00542:00076
CGTGTCTCTAGGCACAGGA
+
DBCCCCEBAAA@BBBCC>@
@HQ5V5:00543:00093
ACGCTCGACATGCCCAGGTACAGGA
+
BBAACBDCA?=44408859>@??=>
@HQ5V5:00544:00065
ACGCTCGACATGCCCA
+
CA899BBCCCDBCC=A
@HQ5V5:00544:00076
ACGCTCGACATGCCCAGGTACAGGA
+
CB@??CCCCCCAAA=AB@BCBCC@C
@HQ5V5:00546:00082
ACGCTCGACATGCCCAGGTACAGGA
+
CB89:BCBCCCBBB>BB@BBCDC@C
@HQ5V5:00549:00075
TGATACGTCTCCTTCCTTAGTTACTTC
+
BBBBBBBB@BD@D@B@B@BBA?BBC?C
@HQ5V5:00501:00110
ACGCTCGACATGCCCAGGTACAGGGAG
+
BAABABBBCCCCCC<@?>BBABBCCCA
@HQ5V5:00501:00118
ACGCTCGACATGCCCAGGTACAGGAG
+
ACABCCBCBBBDCC>998;AA@B>A@
@HQ5V5:00501:00139
AGCACTGTAGCTGTCACTAGTTACTTGT
+
@@CCAAACCECEBCCCBBB996;A=<BB
@HQ5V5:00501:00147
ACGCTCCGACATGCCCAGGTACAGGAG
+
BBABBBAAAABBCCC?BE?AABAB@CA
@HQ5V5:00501:00148
ACGCTCGACATGCCCAGGTACAGGAG
+
BCABABBBBCCCCC=AA>??ABB?CA
@HQ5V5:00502:00105
ACGCTCGACATGCCCAGGTACAGGAG
+
BABBBBBBCCBBAB=A?>@ACCCACA
@HQ5V5:00502:00106
TGATACGTCTCCTTCCTTAGTTACTTCA
+
CBB???EBBBD@D@B@C@B998;BC?CC
@HQ5V5:00502:00112
ACGCTCGACATGCCCAGGTACAGGAG
+
BBABBBBBBCBAAB<B@>@@@CC@CB
@HQ5V5:00502:00145
TCTCTATGCGCTCCACATGTCTAAGGT
+
BCCC::<CBCFCF@B??@BBD;;8<@@
@HQ5V5:00502:00148
ACGCTCGACATGCCCAGGTACAGGAG
+
@BACB@@A<<;ACC<;;8;>@>><@9
@HQ5V5:00504:00144
ATATCGCGAGGGTATGGAAGACTCTATA
+
BAABBB=B:::9;>>A=@>BCBBC????
@HQ5V5:00507:00149
ACGCTCGACATGCCCAGGTACAGGAG
+
BE@BCBBBBCCDCC>@?=?ABCC@C@
@HQ5V5:00508:00121
TAGTATCAGCCTCGCCATGACGAAGGTATTCC
+
@@B@AACAAA@BC@A=@@?>B;:59?999595
@HQ5V5:00508:00148
ACGCTCGACATGCCCAGGTACAGGAG
+
B?<?AB;;<CCCCC@@@=@@@AC@CB
@HQ5V5:00509:00137
ACGCTCGACATGCCCAGGTAAGCAGAG
+
C@??BBBEBBCC;;;887/,+-****,
@HQ5V5:00514:00103
ACGAGTGCGTTCCCCCATGTCGTAGGTACTC
+
A?BBBBBBAAAAEDE3D:<;BB@?@?;<<@C
@HQ5V5:00517:00120
TCTCTATGCGCTCCACATGTCTAAGGT
+
BBCCA?@BBBBCC?C@@?@?A;;9<@@
@HQ5V5:00521:00109
ACGCTCGACATGCCCAGGTACAGGAG
+
BAAABBBECDCDBB>BB?BCCCD@BB
@HQ5V5:00523:00102
ACGCTCGACATGCCCAGGTACAGGAG
+
BB??@CBDCCBDCC>@@=?ABBC@CA
@HQ5V5:00523:00111
ACGCTCGACATGCCCAGGTACAGGAG
+
DB>@@C@@ACCCGDAAAC@BBCCADC
@HQ5V5:00523:00114
ACGCTCGACATGCCCAGGTACAGGAG
+
BAABBCA?ACC@@@<@C?@@ADD@CB
@HQ5V5:00524:00123
ACCCTCGACATGCCCAGGTACAGGAGACTG
+
?>?<>BBCECCCDE>BC?BBBCC@BAABCB
@HQ5V5:00528:00114
ACGCTCGACATGCCCAGGTACAGGA
+
BA@ABBBDCCBABA=@?>A@BCC>A
@HQ5V5:00529:00111
ACGCTCGACATGCCCAGGTACAGGAG
+
BBAAABBDCCBDBD?BB?BBCDC@BB
@HQ5V5:00529:00112
ACGCTCGACATGCCCAGGTACAGGAG
+
BB?@@B@@ACCDCD=BA>AACCDACB
@HQ5V5:00532:00113
ACGCTCGACATGCCCAGGTACAGG
+
@A@@CB@@AAA99919969999@?
@HQ5V5:00532:00124
AGCACTGTAGCTGTCACTAGTTACTTGT
+
?@DCDCCCCDCBBBDBCDDAB?ABC>@D
@HQ5V5:00532:00141
TGATACGTCTCCTTCCTTAGTTACTTCA
+
BBC@@ACCCCD@B@B@C@A@@=@BC@EC
@HQ5V5:00533:00118
ACGCTCGACATGCCCAGGTACAGGAG
+
BA?@@B@AABCEIH?BB?BBCCCCCA
@HQ5V5:00533:00123
ACGCTCGACATGCCCAGGTACAGGAG
+
?@BB?>BBA@@A@B<;;8;@AACAC<
@HQ5V5:00535:00126
ACGCTCGACATGCCCAGGTACAGGAG
+
BB>@?ABBBCCDCH>A?>@BCCCACA
@HQ5V5:00536:00105
ACGCTCGACATGCCCAGGTACAGGAG
+
BAAABBABACCDDD?BB?BCCCC@CA
@HQ5V5:00536:00145
ACGCTCGACATGCCCAGGTACAGGAG
+
@@>?>9999>>111+11,//844249
@HQ5V5:00537:00112
ATATCGCGAGGGTATGGAAGACTCTATA
+
BCBBB?===@@<@@AB8;9<@??A7777
@HQ5V5:00537:00134
ACGCTCGACATGCCCAGGTACAGGAG
+
BB>@?B??ACCCCC>AA=@CCCC@CC
@HQ5V5:00538:00129
ACGCTCGACATGCCCAGGTACAGGAG
+
BBABABBBBBCDDD?BB?BBCDD@CA
@HQ5V5:00539:00126
TACTGAGCTACACACGAAAGATTGGTGC
+
FBBBCCBB?><;99999919>?=ABCCB
@HQ5V5:00541:00120
ACGCTCGACATGCCCAGGTACAGGA
+
CB;<;BB@@@@A@@<@@=@ABAB>A
@HQ5V5:00545:00139
ACGCTCGACATGCCCAGGTACAGGAG
+
C?@A@BAA<<<CCF>BB?BCEEC@CA
@HQ5V5:00548:00103
ATCAGACACGGACACAGCAGAACACA
+
BBBBBBBBCB?@@CCCCCBBB@BBBB
@HQ5V5:00503:00182
ACGCTCGACATGCCCAGGTACAGGAAG
+
CAAABBBDCCCBBB>>><>@AAC@CAC
@HQ5V5:00505:00156
AGCACTGTAGCTGTCATTAGTTACTTGT
+
AADHBGBAAABCCBB942999599859>
@HQ5V5:00505:00181
CGTGTCTCTAGGCACAGGATTTTGTGTAG
+
CBCCBCABAAA@BBDCC@??A?7@BBBCC
@HQ5V5:00507:00160
ACGCTCGACATGCCCAGGTACAGGAG
+
C@@@@@<<=DCCCH>AA=@CCCC?BB
@HQ5V5:00508:00150
ACGCTCGACATGCCCAGGTACAGGAG
+
BABBC?AACCDCCC>9;7;;<9BCC<
@HQ5V5:00508:00155
ACGCTCGACATGCCCAGGTACAGGAG
+
B@>?BBBDCCCBBB=AA>ABCCD@CB
@HQ5V5:00508:00196
ACGAGTGCGTTCCCCATGTCGTAGGTACTC
+
BBB@BBCDCB?GAA9?9;9=@@7748;;;B
@HQ5V5:00509:00186
ACGCTCGACATGCCCAGGTACAGAAG
+
BA@ABCCCCDCAAA=@?9:82,,-+-
@HQ5V5:00513:00184
ACGCTCGACATGCCCAGGTACAGGAG
+
BBAAAAABCBBDDD>AA?ABBBC@CC
@HQ5V5:00514:00152
ACGCTCGACATGCCCAGGTACAGGAG
+
BAAABBBBBCCCBC>??=?BBCD@DC
@HQ5V5:00515:00175
ACGCTCGACATGCCCAGGTACAGGAG
+
BAABBCCCCAAABC@BB?@@@AB>AB
@HQ5V5:00517:00168
ACGCTCGACATGCCCAGGTACAGGAG
+
CBABBBBBCBBBDC?@@=?>>=?=@B
@HQ5V5:00518:00154
TCTCTATGCGCTCCACATGTCTAAGG
+
BCCCCCBDBBAAAFHAAAAACCB:<8
@HQ5V5:00518:00160
ACGCTCGACATGCCCAGGTACAGGAG
+
CBABBBCCCCBBCH>@@>?ABCB@CB
@HQ5V5:00518:00168
CGTGTCTCTAGGCACAGGATTTTGTGTAG
+
BBB@CBBC@?@ABBBCC@CCFC:DCBAAB
@HQ5V5:00518:00174
CGTGTCTCTAGGCACAGGATTTTGTGTAG
+
BBBCDCCB;:<A;;;@?<9999/999@C@
@HQ5V5:00518:00195
ACGCTCGACATGCCCAGGTACAGGAG
+
BAAAABBBCCBCCC>@@=?BBCB@CC
@HQ5V5:00519:00162
ACGCTCGACATGCCCAGGTACAGAG
+
A;;9>>>9944444-499987,,,,
@HQ5V5:00521:00162
ACGCTCGACATGCCCAGGTACAGGAG
+
B<<<ACAACCCCCC@<<:;@A@@?AB
@HQ5V5:00522:00163
ATCAGACACGGACACAGCAGAACACAC
+
BBBBBBAB??=?BBBAEBCCB?BBBBB
@HQ5V5:00525:00199
ACGCTCGACATGCCCAGGTACAGGAGA
+
BEABBABBCBB@CC<9;7;AACC?BC@
@HQ5V5:00531:00188
ACGCTCGACATGCCCAGGTACAGGAG
+
BAABBBCECCCCBC>AA>@BBBC@CB
@HQ5V5:00536:00199
ACGCTCGACATGCCCAGGTACAGGAG
+
BB?@@BBBBCBCCC?@@>?ABAC@CC
@HQ5V5:00538:00152
ACGCTCGACATGCCCAGGTACAGGAG
+
CB>@?B@@ACCDCCC::99@@AB@CC
@HQ5V5:00538:00184
TCTCTATGCGCTCCACATGTCTAAGGT
+
BBBDBBAB@CBAC@CBECBBC@@>ACC
@HQ5V5:00539:00168
ACGCTCGACATGCCCAGGTACAGGAG
+
CAAAACBDCCCBBB=BB>ABBDC@CA
@HQ5V5:00540:00171
ACGCTCGACATGCCCAGGTACAGGAG
+
CB@@@@@A;<<@@@:<;69@@?C=C<
@HQ5V5:00542:00183
TGATACGTCTCCTTCCTTAGTTACTTCA
+
AAB?@ABCCCC@C@CAB@B??=ACC@FD
@HQ5V5:00547:00195
ACGCTCGACATGCCCAGGTACAGGAG
+
BB?@@CBDCBBCCC>?@=?BBCC@BB
@HQ5V5:00549:00153
ACGCTCGACATGCCCAGGTACAGGAG
+
BB8:9BBBBCCCCC>AA?ABCDCACB
@HQ5V5:00549:00181
ACGCTCGACATGCCCAGGTACAGGAG
+
BBAABBBCCCBDDD?BB?ABBCC@CD
@HQ5V5:00501:00241
ACGCTCGACATGCCCAGGTACAGGAG
+
BBAABBABBCCBBB>998:BBBC@CC
@HQ5V5:00504:00201
ACGCTCGACATGCCCAGGTACAGGAG
+
BA?AB??@ECCBDEA9:;;ABAA?BA
@HQ5V5:00504:00239
TACTGAGCTACACACACAGAAAGATTGGT
+
BBBBBCC@@@BBBBCC;;444-9>>;?@B
@HQ5V5:00505:00205
TAGTATCAGCCTCGCCATGACGAAAGGTATTCC
+
B?AACAA@BB@@<9;?B=99@994-42499992
@HQ5V5:00508:00241
ACGCTCGACATGCCCAGGTACAGGAG
+
B@>?BAAAACCCCC=@@=?@ABC@CC
@HQ5V5:00508:00246
ACGCTCGACATGCCCAGGTACAGGAG
+
BB>@@CBBBCCDCH>9:;:BCCB@CC
@HQ5V5:00509:00231
TGATACGTCTCCTTCCTTAGTTACTTCA
+
BBBABCCCBBD@B@A@B@BAB?BBC@BD
@HQ5V5:00513:00243
TCTCTATGCGCTCCACATGTCTAAGGTACT
+
BBBDBBAAABDCF@BBBDBBC@@>ABB:>B
@HQ5V5:00514:00221
ACGCTCGACATGCCCAGGTACAGGAG
+
BBAAABBCCCCBBB=BB>ABECC@CB
@HQ5V5:00516:00229
ACGCTCGACATGCCCAGGTACAGGAG
+
B???BBBDBBEDCC?@@;888//,11
@HQ5V5:00518:00204
TCTCTATGCGCTCCACATGTCTAAGGT
+
BDICCBCCCBCCDBCDCB9;;<9>@<?
@HQ5V5:00518:00219
TCTCTATGCGCTCCACATGTCTAAGGT
+
BCCDA?@CBCCAC?@@@BCCBBB@D@B
@HQ5V5:00518:00238
ACGCTCGACATGCCCAGGTACAGGAG
+
BBABAABBCCBBCC>@@>?BBBC@CB
@HQ5V5:00524:00235
ACGCTCGACATGCCCAGGTACAGGAG
+
?@BB@@@A@?>>>>:995111/756/
@HQ5V5:00525:00238
ACGCTCGACATGCCCAGGTACAGGAG
+
BBABEBBBECCBBB>998:BB@@?AC
@HQ5V5:00526:00210
ACGCTCGACATGCCCAGGTACAGGAG
+
CAABBCCCCCCBBB>??=?BBBC@CB
@HQ5V5:00528:00216
ACGCTCGACATGCCCAGGTACAGGAG
+
BAABBBBCECCCCH>9:;;ADAB?BC
@HQ5V5:00534:00241
ACGCTCGACATGCCCAGGTACAGGAG
+
CAABACBCCCCDDD>BA?ABBBC@CC
@HQ5V5:00535:00216
TGATACGTCTCCTTCCTTAGTTACTTCA
+
BBBA?BBBBCD@D@BCB@B998;BB>BD
@HQ5V5:00538:00230
ACGCTCGACATGCCAGTCACAGGA
+
@A?@A999><<1-+-,,,,/.66<
@HQ5V5:00539:00205
ACGCTCGACATGCCCAGGTACAGGAG
+
B?7:;@;;<BBBBC?AA=@CCBEAC=
@HQ5V5:00539:00210
ACGCTCGACATGCCCAGGTACAGGAG
+
BC@@@CBBCCCBAB>>?===@@@?AB
@HQ5V5:00542:00243
ACGCTCGACATGCCCAGGTACAGGAG
+
BB@AAAABCCBCCH>::;:?AAB?BC
@HQ5V5:00546:00234
TCTCTATGCGCTCCACATGTCTAAGGT
+
BBBDBB=BBCCBC?BBBBCCCBB@BBC
@HQ5V5:00549:00204
ATATCGCGAGGGTATGGAAGACTCTATAG
+
BBBBCA>:4::7;A?B>B@BB@@@:97==
@HQ5V5:00549:00220
TAGTATCACCTCGCCATGACGAA
+
BAAADCD99944998@FD@9944
@HQ5V5:00549:00221
ACGCTCGACATGCCCAGGTACAGGAG
+
BB8;:BBBCCB>=@<>=;=899?<>>
@HQ5V5:00503:00254
CGTGTCTCTAGGCACAGGATTTTGTGTAG
+
BBA?BCCF@@@@BBBDC@CCDD:DBB9:;
@HQ5V5:00503:00290
TGATACGTCTCCTTCCTTAGTTACTTCA
+
BACBBBCCBBDBE@C?=<?9959>>?@A
@HQ5V5:00504:00275
ACGCTCGACATGCCCAGGTACAGGAG
+
BEAABBBBCBBDCC?@?>@BCCC@CB
@HQ5V5:00507:00290
ACGCTCGACATGCCCAGGTACAGGAG
+
BBABAB?@ACCCCC=AB>@=A;;7;A
@HQ5V5:00507:00297
ACGCTCGACATGCCCAGGTACAGGAG
+
BBA?BBAAACCB?B=@?>?ACBC@CE
@HQ5V5:00508:00289
ACGCTCGACATGCCCAGGTACAGGAG
+
BA?@ABCCCCBCCC>BA?BBBBC@CB
@HQ5V5:00509:00262
ACGCTCGACATGCCCAGGTACAGGAG
+
BBBABCBBBBABCC>@@=?AAAC@CC
@HQ5V5:00513:00288
ACGCTCGACATGCCCAGGTACAGGAG
+
CA???BBDCCCBCD?BB?BBCCD@BB
@HQ5V5:00516:00277
ACGCTCGACATGCCCAGGTACAGGG
+
C@@@BBBBCDCBAB<;;79@@9998
@HQ5V5:00522:00265
ACGCTCGACATGCCCAGGTACAGGAG
+
BB>??BBBB@BBCC>AA?BBBBC@BB
@HQ5V5:00522:00274
ACGCTCGACATGCCCAGGTACAGGAG
+
@@@BCBBAB99111-11,11/4;:;4
@HQ5V5:00524:00255
ACGCTCGACATGCCCAGGTACAGGAG
+
BBABABAACCCCCIA@@>@BCCCADA
@HQ5V5:00524:00296
ACGCTCGACATGCCCAGGTACAGGAG
+
>@?C@@@?@>>99919959844;:;9
@HQ5V5:00525:00295
ATATCGCGAGGGTATGGAAGACTCTATA
+
BABBA@=A;;;;;@BB8;9<A@>A:77<
@HQ5V5:00529:00270
ACGCTCGACATGCCCAGGTACAGGAG
+
BBBBBAAAA?=9==988599111-11
@HQ5V5:00533:00275
ACGCTCGACATGCCCAGGTACAGGAG
+
@ABBCA;99999990992////0200
@HQ5V5:00534:00263
CGTGTCTCTAGGCACAGGATTTTGTGTAG
+
=<<<<AA@>BA9<<AA@<9999-944444
@HQ5V5:00534:00276
ACGCTCGACATGCCCAGGTACAGGAG
+
BC@@@@<<<A@@@A<<;79BC=@?AA
@HQ5V5:00538:00262
ACGCTCGACATGCCCAGGTACAGGAG
+
BBAAAB?@ABCDCC>@@>@BCBC@CB
@HQ5V5:00539:00263
ACGCTCGACATGCCCAGGTACAGGAG
+
BB???BAAACBBCC>BB?BBCCC@CB
@HQ5V5:00539:00292
ACGCTCGACATGCCCAGGTACAGGAG
+
ABCBB@;;<AA>>>:99599449:;4
@HQ5V5:00544:00279
ACGCTCGACATGCCCAGGTACAGGAG
+
BB???BBEBBBBCCC@@=?AAAA?BB
@HQ5V5:00545:00283
ACGCTCGACATGCCCAGGTACAGGAG
+
BB???BBBCCCBBD>BB?BBCCC@CA
@HQ5V5:00545:00298
ACGCTCGACATGCCCAGGTACAGGAG
+
;=BB>>@?9999991995844449:4
@HQ5V5:00546:00282
ACGCTCGACATGCCCAGGTACAGGAG
+
BBAAABABABCDCC?DB?BBCCC@CA
@HQ5V5:00547:00271
TCTCTATGCGCTCCACATGTCTAAGGT
+
BBCEBBBDCCC?@>@AA@A;99@<?<9
@HQ5V5:00548:00271
ACGGTCGACATGCCCAGGTACAGGAG
+
B999<BBBCCCCCEABB?BECCD?BB
@HQ5V5:00549:00266
ACGCTCGACATGCCCAGGTACAGGAG
+
BB>?@BBCCBBDDD>BB?BBCCC@CB
@HQ5V5:00549:00295
ACGCTCGACATGCCCAGGTACAGGAG
+
BB??@CBDBCBDCC>A@=?ABBC@CB
@HQ5V5:00502:00308
ACGCTCGACATGCCCAGGTACAGGAG
+
BBABBBBBCCCBBB=??=@BCCDACB
@HQ5V5:00504:00330
ACGCTCGACATGCCCAGGTACAGGAG
+
BBCBBCBEBCBCHC>@?>@BCBC@CA
@HQ5V5:00504:00334
TACTGAGCTACACACACAGAAAGATTGGT
+
B?==ABD@@@BAAACC@A944-9874:?A
@HQ5V5:00505:00342
ACGCTCGACATGCCCAGGTACAGGAG
+
CCABCB;;<CBABC<@@=@BBAC@CA
@HQ5V5:00509:00336
TAGTATCAGCCTCGCCATGACGAAGGTATTCC
+
A@BAAADCBB@CAAA@CB@=?::6<A@@ADD?
@HQ5V5:00510:00320
TACTGAGCTACACACACAGAAAGATTGGT
+
B??ABBDBBBBBBBBA?;444-9984;@C
@HQ5V5:00517:00336
ACGCTCGACATGCCCAGGTACAGGAG
+
C?@@@@<<<AACBC>BB?<<=CD<<@
@HQ5V5:00521:00343
ACGCTCGACATGCCCAGGTACAGGAG
+
BB>???BBBBB@>A98;7;@BBCACB
@HQ5V5:00524:00307
CGTGTCTCTAGGCACAGGATTTTGTGTAG
+
BBBBDDCC;:;BCCCDEDDFDC:CCBBDE
@HQ5V5:00525:00305
TCTCTATGCGCTCCACATGTCTAAGGT
+
CBCDA@@BBCCCD?C@@?ABB??=A@B
@HQ5V5:00525:00329
ACGCTCGACATGCCCAGGTACAGGAG
+
BB???BBDCBBBCC>??=?@BBC@BB
@HQ5V5:00530:00325
ACGCTCGACATGCCCAGGTACAGGAG
+
BAAABBAAA@BBCC?@@>@CBBC@BB
@HQ5V5:00531:00343
TGATACGTCTCCTTCCTTAGTTACTTCA
+
BBB@AABBBBB@D@B@C@B?><@@@=AC
@HQ5V5:00533:00304
ACGCTCGACATGCCAGG
+
9<;@CBCCC=91<:11,
@HQ5V5:00533:00342
ACGCTCGACATGCCCAGGTACAGGAG
+
BCABBB?@ACCBBB@B@<>999><99
@HQ5V5:00533:00346
ACGCTCGACATGCCCAGGTACAGGAG
+
BBBBBB???CBCCC>??=@CCEJ@CA
@HQ5V5:00535:00300
ACGCTCGACATGCCCAGGTACAGGAG
+
BBACBC@@ABB=AA<;;5;@A@ACB@
@HQ5V5:00537:00304
ACGCTCGACATGCCCAGGTACAGGAG
+
BBABACBDCCCCBD>CB@BCBCC@CB
@HQ5V5:00537:00324
ACGCTCGACATGCCCAGGTACAGGAG
+
BBABBBA@ACCBBD=BB?BBCCD@BB
@HQ5V5:00538:00303
ACGCTCGACATGCCCAGGTACAGGAG
+
BCABBA@@ABCDCCC:9;;CCCC@DB
@HQ5V5:00538:00325
ACGCTCGACATGCCCAGGTACAGGAG
+
@BABBA;;<AABDE?BB>BA@CCCA<
@HQ5V5:00540:00319
ACGCTCGACATGCCCAGGTACAGGAG
+
BB>??BBCCBBBCC>BA?BBECC@CD
@HQ5V5:00545:00315
ACGCTCGACATGCCCAGGTACAGGAG
+
BBAAABBDCCCBBD>CB@BBCCC@CA
@HQ5V5:00547:00308
TCTATGCGCTCCACATGTCTAAGGT
+
@<1,,,,,29;<B??>BBBAA?A@<
@HQ5V5:00547:00319
ACGCTCGACATGCCCAGGTACAGGAG
+
BBAAABBECCBDDB>DC@BBCCC@CB
@HQ5V5:00549:00317
ACGCTCGACATGCCCAGGTACAGGAG
+
ABABB?A==9=89819959>>>>>A>
@HQ5V5:00500:00356
TGATACGTCTCCTTGCTTAGTTACTTCA
+
BCB>>@CCCBC@C@BCBEBBB?BBA@BD
@HQ5V5:00501:00364
ACGCTCGACATGCCCAGGTACAGGAG
+
BBABABAABCBBCC?@@>?ABAB@CB
@HQ5V5:00501:00374
ACGCTCGACATGCCCAGGTACAGGAG
+
BB?@@BBECCEAAA=AA?AACCC@CA
@HQ5V5:00508:00353
ACGCTCGACATGCCAGGTACAGGA
+
9<;BB@@>@1111-11,//449:;
@HQ5V5:00509:00352
TAGTATCAGCCTCGCCATGACGAAGGTATTCC
+
BBBBBECBBB@BB@@=@@?>@9459>999<>;
@HQ5V5:00512:00359
ACGCTCGACATGCCCAGGTACAGGAG
+
BB>@@CBBCCCBBC=A?>@@BBC@CA
@HQ5V5:00512:00377
ACGCTCGACATGCCCAGGTACAGGAG
+
9<ABBA@@@@>=>>:9959AA@A>A<
@HQ5V5:00513:00353
ATCAGACACGGACACAGCAGAACACAC
+
DBBB?=?A;959@>>@ABAAA@B@@@A
@HQ5V5:00513:00362
ACGAGTGCGTTCCCCATGTCGTAGGTACTC
+
BBBBBBBCAA?ADD:CABABB???=:;;@?
@HQ5V5:00515:00357
CGTGTCTCTAGGCACAGGATTTTGTGTAG
+
AAB@BDBC??@@BB??@=@AAA6@BCBEA
@HQ5V5:00522:00364
TGATACGTCTCCTTCCTTAGTTACTTCA
+
BBBABEBBBBC@D@B@CBB?><@@@=AC
@HQ5V5:00523:00383
TCTCTATGCGCTCCACATGTCTAAGGT
+
BBCDA?@BBBCBC?BA@BCBD;;8<?A
@HQ5V5:00524:00378
ACGCTCGACATGCCCAGGTACAGGAG
+
BB>@@CAAABCDCEAAF>@CCCC@CB
@HQ5V5:00526:00377
ACGCTCGACATGCCCAGGTACAGGAG
+
BB???BBDBABBCC?BB@BBBBD@CD
@HQ5V5:00527:00391
ACGCTCGACATGCCCAGGTACAGGAG
+
BA<??B??ACB@>@<;;7;CCCCBCA
@HQ5V5:00528:00372
ACGCTCGACATGCCCAGGTACAGGAG
+
=9884>9=::9BBC8:9@;9444594
@HQ5V5:00528:00382
TCTCTATGCGCTCCACATGTCTAAGGT
+
BCCDA?@CBBDCD@BAABBBB;;8<@@
@HQ5V5:00531:00383
ACGCTCGACATGCCAGGTCACA
+
:<@CCA@?>;;1-+--****,,
@HQ5V5:00531:00392
TAGTATCAGCCTCGCCATGACGAAGGTATTCC
+
BBC@AADCBB?BBBB?B@AAB;:6<=999=@5
@HQ5V5:00532:00373
ACGCTCGACATGCCCAGGTACAGGAG
+
BB?@AB@@ABBCCC?@@=@>AAB?BC
@HQ5V5:00534:00385
TAGTATCAGCCTCGCCACTGACGA
+
///6A4=;=A<;999:/,,,,0**
@HQ5V5:00535:00379
ACGCTCGACATGCCCAGGTACAGGAG
+
CC;<<B<<>EECCD:<<9<>>CC@AA
@HQ5V5:00536:00396
ACGCTCGACATGCCCAGGTACAGGAG
+
BB?@@C::<GDCCC>@@=@@AAC@CC
@HQ5V5:00539:00356
ACGCTCGACATGCCCAGGTACAGGAG
+
AB<?>>9;<BBCCC>;;8;@@@@?BA
@HQ5V5:00539:00388
ACGCTCGACATGCCCAGGTACAGGAG
+
BB?@@BBABCCAAA=BB?@@BBC?BB
@HQ5V5:00541:00392
ACGCTCGACATGCCCAGGTACAGGAG
+
CB???BBDCBBDDC>??=>@AAC@CC
@HQ5V5:00545:00359
ACGCTCGACATGCCCAGGTACAGGAG
+
BB?@@BBCBBBCCC=BB>BBBCC@EC
@HQ5V5:00546:00375
ATCAGACACGGACACAGCAGAACACAC
+
>@<=998>>>6;;AACADC@@=@898?
@HQ5V5:00547:00385
AACGCTCGACATGCCCAGGTACAGGAG
+
A>B;<<CCC<<<CDC:=<@A@@CC>AB
@HQ5V5:00548:00387
ACGCTCGACATGCCCAGGTACAGGAG
+
BE??@BBECCCBBB=BB@BBCCC@CB
@HQ5V5:00501:00429
ACGCTCGACATGCCCAGGTACAGGAG
+
ABCBBBBBABBBDC>@@??ABAA?BB
@HQ5V5:00502:00407
ACGCTCGACATGCCCAGGTACAGGAG
+
BBAAABBBBAACCC>@A=?BBBC@CC
@HQ5V5:00510:00404
ACGCTCGACATGCCCAGGTACAGGAG
+
CAAAABBCCCCBBB?CC@BBBCC@CB
@HQ5V5:00510:00412
ACGCTCGACATGCCCAGGTACAGGAG
+
BA@@@BB<<=CCCHACB?B@@@@?AA
@HQ5V5:00511:00413
ACGCTCGACATGCCCAGGTACAGGAG
+
CAA@BAABCBBDDD>AB?BBCCD@BA
@HQ5V5:00511:00421
ACGCTCGACATGCCCAGGTACAGGAG
+
BAAABCBBBCBDCC>9:99ABCC@CD
@HQ5V5:00514:00437
ACGCTCGACATGCCCAGGTACAGAAG
+
@@ABBBA@ACEBBC>9978>>99969
@HQ5V5:00514:00446
TAGTATCAGCCTCGCCATGACGAAGGTATTCC
+
BCCCBBE@@A@BB@A=ACA>A::8;?>>>696
@HQ5V5:00515:00406
ACGCTCGACATGCCCAGGTACAGGAG
+
BBABB;<;@@@9991995994499:4
@HQ5V5:00515:00415
ACGCTCGACATGCCCAGGTACAGGAG
+
BBAAABBDCCDBBB=BB@CBBCD@CB
@HQ5V5:00515:00419
ACGCTCGACATGCCCAGGTACAGGAG
+
BBAAABBDCCCAAB=AB@BBBCD@CB
@HQ5V5:00515:00422
TAGTATCAGCCTCGCCATGACGAAAGTATTCC
+
CBBAABEAAA@=@;;7;>C>?94909>9>282
@HQ5V5:00519:00413
ACGCTCGACATGCCCAGGTACAGGAG
+
BBBBBBBBBBABHC>?@=?A@AB@BB
@HQ5V5:00520:00425
TCTCTATGCGCTCCACATGTCTAAGGT
+
BBBDAA@BBBCBC@BBEDBBB@?=A@C
@HQ5V5:00521:00439
ACGCTCGACATGCCCAGGTACAGGAG
+
BB?@?BBBBCCBCH=AA=@BBBB?C;
@HQ5V5:00522:00416
ACGCTCGACATGCCCAGGTACAGGAG
+
BBAABBBCCDCCBC>??;8;;44599
@HQ5V5:00522:00442
ACGCTCGACATGCCAGGTACAGGA
+
9<@CC@AAA/111,11,1/44997
@HQ5V5:00523:00426
ACGCTCGACATGCCCAGGTACAGGAG
+
BBAAABBBACBDCC>?@>@BCCD@BB
@HQ5V5:00525:00409
ACGCTCGACATGCCCAGGTACAGGAG
+
BB???BBCCBBDCC??@=?BBCC@CC
@HQ5V5:00528:00419
ACGCTCGACATGCCCAGGTACAGGAG
+
BB?@@B@@ACCCCC=BA?BCCDC@CB
@HQ5V5:00530:00434
ACGCTCGACATGCCCAGGTACAGGAG
+
BA>??BCCCDCBAA=AB?BBCCD@CB
@HQ5V5:00536:00426
ATCAGACACGGACACAGCAGAACACAC
+
BBBBBBAA??=>BBBADBCCB@BBBBB
@HQ5V5:00536:00434
ACCGACATGCCCAGGTACAGGAGACTG
+
BB??@BBCCHD@AA?ACDDCAA@?BBB
@HQ5V5:00537:00406
ACGCTCGACATGCCCAGGTACAGGAG
+
BB>?@?AAACCBBC>;;8;AABC?AA
@HQ5V5:00537:00439
ACGCTCGACATGCCCAGGTACAGGAG
+
BBABBB@@@CBBCC>@?==;C99599
@HQ5V5:00539:00414
ACGAGTGCGTTCCCCATGTCGTAGGTACTC
+
A@>@ABBBBB@CDC9B???BB?;>?::<<C
@HQ5V5:00540:00408
ACGCTCGACATGCCCAGGTACAGGAG
+
CB>?@BBABCCBAB>??<?BCBCACB
@HQ5V5:00542:00408
ACGCTCGACATGCCCAGGTACAGGAG
+
BB??@BBBABBCCC?@@>?ACBCABC
@HQ5V5:00546:00415
ACGCTCGACATGCCCAGGTACAGGAG
+
BB??@BCDCBCCCC=@?;=:;11,11
@HQ5V5:00546:00424
ACGCTCGACATGCCCAGGTACAGGAG
+
BC?@AB@@ACBBCCACB?BBBBCCCC
@HQ5V5:00500:00460
ACGCTCGACATGCCCAGGTACAGGAG
+
BBABBBBBBBB@>>:;;59ABAA>BB
@HQ5V5:00502:00467
ATATCGCGAGGGTATGGAAGACTCTATA
+
B?@@BABA@@A>@?>@7;7<A@?A:::?
@HQ5V5:00507:00478
ATATCGCGAGGGTATGGAAGACTCTATA
+
BAAACBBBAACCA@BB9::<BAAB:::?
@HQ5V5:00508:00480
ACGCTCGACATGCCCAGGTACAGGAG
+
BAAACCBBBCCBBB=AA>ABCCD@BB
@HQ5V5:00509:00463
TAGTATCAGCCTCGCCATGACGAAGGTATTCC
+
BBB@AADBBB@CCCC@BBCCCAACAABBB@C?
@HQ5V5:00511:00495
ACGCTCGACATGCCCAGGTACAGGAG
+
BBABCCAAACDCCC<@@>@?@BB=@A
@HQ5V5:00513:00476
ACGCTCGACATGCCCAGGTACAGGAG
+
BAAAABBEBCBCDC>9::9@BBCABB
@HQ5V5:00517:00461
TCTCTATGCGCTCCACATGTCTAAGGT
+
CCCCA?@CCCCBC@FCCB???@B?A?B
@HQ5V5:00517:00467
ACGCTCGACATGCCCAGGTACAGGAG
+
BAAABBBBCBCBDB?BB<:;;44599
@HQ5V5:00517:00488
ACGCTCGACATGCCCAGGTACAGGAG
+
BC?@@CBDCBBDCC>99;:ABBC@EB
@HQ5V5:00518:00476
ACGCTCGACATGCCCAGGTACAGGAG
+
ABBCCABAA=@===:9859?B>@=AA
@HQ5V5:00518:00497
ACGCTCGACATGCCCAGGTACAGAAG
+
BB>>@?9999999919958<7--,*,
@HQ5V5:00519:00467
ACGCTCGACATGCCCAGGTACAGGAG
+
ABBBBBBABCA==998959@B?@=A@
@HQ5V5:00522:00483
ACGCTCGACATGCCCAGGTACAGGAGA
+
;=;;;=49494///+//,///442444
@HQ5V5:00522:00497
TAGTATCAGCCTCGCCATGACGAAGGTATTC
+
99899499::<A<9<@CBBA=??51,///,/
@HQ5V5:00524:00487
ACGCTCGACATGCCCAGGTACAGGAG
+
?BABBABBA?A===98;5;BCBC@C@
@HQ5V5:00526:00489
TCTCTATGCGCTCCACATGTCTAAGGT
+
BBCD:;;CBBEBB@BBBBBBC@?=A@C
@HQ5V5:00527:00451
TACTGAGCTACACACACAGAAAGATTGGT
+
BBBBBBDBBBBBBBCA;;444-9984;@C
@HQ5V5:00533:00485
ACGCTCGACATGCCCAGGTACAGGAG
+
BB@AABABBCCBBB>BB?BBCCD@CB
@HQ5V5:00535:00480
TGATACGTCTCCTTCCTTAGTTACTTCA
+
BCC@@ACCDDC@CBABC@BBB?ACC@CC
@HQ5V5:00535:00490
ACGCTCGACATGCCCAGGTACAGGAG
+
BBABBA@@ACCBAA=;;79AD;;<<C
@HQ5V5:00536:00486
ACGCTCGACATGCCCAGGTACAGGAG
+
>=7:;@;;<CAA@@:9;59@@@A>B<
@HQ5V5:00537:00498
ACGCTCGACATGCCCAGGTACAGGAG
+
BBABBC@@ABCCGD@BB?ABCED@CB
@HQ5V5:00538:00454
ACGCTCGACATGCCCAGGTACAGGAG
+
AABBBB::<CCBBC>;;;<CCCCBCA
@HQ5V5:00540:00474
TCTCTATGCGCTCCACATGTCTAAGGT
+
<<CDDA@CCDFCCACAAAB<<<@;989
@HQ5V5:00543:00451
TACTGAGCTACACACACAGAAAGATTGGT
+
BBBCDCBAB@@@A;<9>?99908@9;<@>
@HQ5V5:00543:00466
ACGCTCGACATGCCCAGGTACAGGAG
+
CCCCCBBBA@AA@@<995;9<9B=?>
@HQ5V5:00544:00452
ACGCTCGACATGCCCAGGTACAGGAG
+
BA??@CBBCBCCCC>@@=@ACCCACC
@HQ5V5:00546:00487
ACGCTCGACATGCCAGGTCACCA
+
9;;;;9@@C991::11,////,3
@HQ5V5:00547:00454
ACGCTCGACATGCCCAGGTACAGGAG
+
BB@@BBBC@DACCC=;;;:CCCD?AA
@HQ5V5:00547:00455
ATATCGCGAGGGTATGGAAGACTCTATA
+
BBBABBBEBEE@BBBB=?>ABBBB:::?
@HQ5V5:00549:00453
ACGCTCGACATGCCCAGGTACAGGAG
+
BE8:9BBBBBCDCC@AA>@BCCC@CC
@HQ5V5:00501:00504
CGTGTCTCTAGACACAGGATTTTGTGTA
+
A@BCCHCC@@>==>870,0100+.33..
@HQ5V5:00504:00501
ACGCTCGACATGCCCAGGTACAGGAG
+
BAA@BBBDCCCBBC=BB>AABCCACC
@HQ5V5:00504:00507
ACGCTCGACATGCCCAGGTACAGGAG
+
BAA@BBBDBACCCC<?@=@@@AA>BB
@HQ5V5:00504:00515
TAGTATCAGCCTCGCCATGACGAAGGTATTCC
+
A=@;;:@?=A@BBCB:<111///,/5///7:9
@HQ5V5:00512:00525
ACGCTCGACATGCCCAGGTACAGGAG
+
CA@@BBBCCCB??>:==999;/1,11
@HQ5V5:00512:00534
ACGAGTGCGTTC
+
BA?>>ABCCB@B
@HQ5V5:00512:00540
ACGCTCGACATGCCCAGGTACAGGAG
+
BBAAABBAAB====:@@=??@BB=AA
@HQ5V5:00513:00501
ACGCTCGACATGCCCAGGTACAGGAG
+
BBABCBBBBCCBCD>AA>AABCD@BA
@HQ5V5:00515:00516
CGTGTCTCTAGGCACAGGATTTTGTGTAG
+
BBBCCHDBA?ACBBBBBADFFF:DBB@AA
@HQ5V5:00516:00500
TCTCTATGCGCTCCACATGTCTAAGGTACT
+
BBBDA?>BBBCCF@BAABBBD;;8<?A>>>
@HQ5V5:00518:00523
ACGCTCGACATGCCCAGGTACAGGAG
+
BBAABBBEBBECCD>BC<::8//,11
@HQ5V5:00519:00501
ACGCTCGACATGCCCAGGTACAGGAG
+
BBAABBBDBBBBCC>@A?@BBAHBCB
@HQ5V5:00519:00520
ACGCTCGACATGCCCAGGTACAGGAG
+
BEAAACCCBCBCCC?BA?BBBCC@BB
@HQ5V5:00519:00525
ACGCTCGACATGCCAGGTACAGGAG
+
BBABBABBCBB=C@;88;@@A><?>
@HQ5V5:00519:00545
ATATCGCGAGGTATGGAAGCACTCATAGTA
+
489444494424999592494433331...
@HQ5V5:00527:00524
ACGCTCGACATGCCCAGGTACAGGAG
+
BB??@BDDCBBDCC>AB?B?@@C@CB
@HQ5V5:00528:00501
ACGCTCGACATGCCCAGGTACAGGAG
+
CBAAABBEBBBCCC>?@=????C?B;
@HQ5V5:00529:00533
ACGCTCGACATGCCAGGTACAGGAGACG
+
>@ACA@@>?:;11-11,1/44678////
@HQ5V5:00530:00510
AACGCTCGACATGCCCAGGTAC
+
924988@?>;@99991992//,
@HQ5V5:00530:00520
ACGCTCGACATGCCCAGGTACAGGAG
+
BBBBBBCDBBBBCC>??=?BBCD@CB
@HQ5V5:00531:00517
ACGCTCGACATGCCCAGGTACAGGAG
+
@@>@?BA@ACBBBB>;97:?@>@=>9
@HQ5V5:00533:00533
ACGCTCGACATGCCCAGGTACAGGAG
+
BBAABBAAAAABCC>::99AB?B@BB
@HQ5V5:00535:00519
AGCACTGTAGCTGTCACTAGTTACTTGT
+
@CCHFBABBCBBBBBABCBBB@BDE@B:
@HQ5V5:00535:00520
CGTGTCTCTAGGCACAGGATTTTGTGTAG
+
BBBBCDCC::9@BCBB@=9444-9?ACCC
@HQ5V5:00536:00513
ACGTCGACATGCCCAGGTACAGGAG
+
?ABBBBBBBB@@@:9929?9=>=;9
@HQ5V5:00536:00519
ACGCTCGACTTGCCCAGGTACAGGAG
+
AABBBB?@AEB??@>AC@BBBBB?@@
@HQ5V5:00536:00548
ACGCTCGACATGCCCAGGTACAGGAG
+
BBAAABAAACBDDD>CC@CBBCCACC
@HQ5V5:00539:00511
ACGCTCGACATGCCCAGGTACAGGAG
+
BCABCBABBCCBBB>AA>ABBAB@B;
@HQ5V5:00541:00502
ACGCTCGACATGCCCAGGTACAGGAG
+
@AABBBBBBBBDBB>9978=>>>;?9
@HQ5V5:00542:00532
ACGCTCGACATGCCCAGGTACAGGAG
+
BBABEBCDCBBBCC?998:?@>@<@9
@HQ5V5:00546:00545
CGTGTCTCTAGGCACAGGATTTTGTGTAG
+
BBBBCDBC???@BBBB@?;:::4;BCCCC
@HQ5V5:00548:00532
ACGCTCGACATGCCCAGGTACAGGAG
+
BBAABBBBBBBBCC?@@=>?@??=?9
@HQ5V5:00549:00525
ACGCTCGACATGCCCAGGTACAGGAG
+
BBABBBBDBCBCDC?@@=?@A?A=A9
@HQ5V5:00501:00576
ACGAGTGCGTTCCCCACTGTCG
+
;<@@@A>>@@5111+///////
@HQ5V5:00503:00592
ACGCTCGACATGCCCAGGTACAGGAG
+
@???BBBBCBBBCC?BB?BBCBB@C;
@HQ5V5:00504:00597
ACGCTCGACATGCCCAGGTACAGGAG
+
BBAABBBECDBAAA=@B?ABBCB?B;
@HQ5V5:00508:00578
ACGCTCGACATGCCCAGGTACAGGAG
+
BBBABBBDCCCBBB=AA?AACBC@CA
@HQ5V5:00508:00592
ACGCTCGACATGCCCAGGTACAGGAG
+
??BBCB@AABABBB>99;:CCBB?B;
@HQ5V5:00512:00583
CGTGTCTCTAGGCACCAGGA
+
894444444442///,/65/
@HQ5V5:00515:00596
ACGCTCGACATGCCCA
+
@B?BBBAAACCDDH<<
@HQ5V5:00516:00573
AGCACTGTAGCTGTCACTAGTTACTTGT
+
;;DCDCBBBBCBCCCCBBB996:B@>BC
@HQ5V5:00518:00556
ACGCTCGACATGCCCAGGTACAGGAG
+
BB?@@CCBBCB@A@<>=>@ABCE@CB
@HQ5V5:00518:00566
AGCACTGTAGCTGTCACTAGTTACTTGT
+
<>CEBGBCBBCAACBBBCCAA?@?=999
@HQ5V5:00518:00592
TACTGAGCTACACACACAGAAAAGATTGGT
+
>?ADCCCD??>?;;9?>@9999/9@@<@?@
@HQ5V5:00523:00556
ACGCTCGACATGCCCAGGTACAGGAG
+
BB>??BBDBCECCC?DC?BBCCC@BB
@HQ5V5:00525:00577
ACGCTCGACATGCCCAGGTACAGGAG
+
CBAABBBDBBBDDD?AA?BCCCC@CB
@HQ5V5:00527:00582
ACGCTCGACATGCCCAGGTACAGGAG
+
BBAABBBDCBBDCC>@?=@CCBC@B@
@HQ5V5:00527:00584
ACGCTCGACATGCCCAAGTACAGGAG
+
BA@@@BBBBDCCBB<@=>>>>@@=@@
@HQ5V5:00528:00579
ACGCTCGACATGCCCAGGTACAGGAG
+
BBAABBCDBBBBCC>CB@BBBFF@BB
@HQ5V5:00529:00568
ACGCTCGACATGCCCAGGTACAGGAG
+
BBAABBBDCCB>>?<>?<@ABCC?CA
@HQ5V5:00532:00569
ACGCTCGACATGCCCAGGTACAGGAG
+
BB??BBBBBCCDBD>BB@BBCDC@CB
@HQ5V5:00532:00596
TACTGAGCTACACACACAGAAAGATTGGT
+
BBBBBCDCAABBCD?9=;888099848?@
@HQ5V5:00534:00560
CGTGTCTCTAGGCACAGGATTTTGTGTAG
+
994444;=4995/11/87////*//4944
@HQ5V5:00535:00562
CGTGTCTCTAGGC
+
BBB@CDCC@??@B
@HQ5V5:00535:00599
ACGCTCGACATGCCAGGTCAC
+
BBBCC;<9@;<1-+--*,,,/
@HQ5V5:00540:00578
ACGCTCGACATGCCCAGGTACAGGAG
+
BB@@ABBCCDCAAA=AB@BBCCCACB
@HQ5V5:00540:00591
GACGCTCGACATGCCCAGGTACAGGAG
+
=@BABBBBCBCCDBD?BB?BBCCD@CB
@HQ5V5:00541:00558
ATATCGCGAGGGTATGGAAGACCTATAGAG
+
BAAABCBCAAA>?:=@798<CB?@@?@=:7
@HQ5V5:00541:00567
AGCACTGTAGCTGTCACTAGTTACTTGT
+
CCBCCDCC@AACCEDCBBCBB>A=9299
@HQ5V5:00541:00592
ACGCTCGACATGCCCAGGTACAGGAG
+
BB?@@BDCCCBDHC?BA?AABCCADC
@HQ5V5:00500:00613
ACGCTCGACATGCCCAGGTACAGGAG
+
:<CCDCAA@9>89919969@BA@@A9
@HQ5V5:00503:00600
ACGCTCGACATGCCCAGGTACAGGAG
+
BCAABBAAABBCCC?A@=?BBAAABA
@HQ5V5:00503:00623
ACGCTCGACATGCCCAGGTACAGGAG
+
?@CCBC@@ABA=9964459@A@B?C;
@HQ5V5:00503:00626
ACGCTCGACATGCCAGGTACAGG
+
:<@@@ABA@<<11-11,////87
@HQ5V5:00504:00645
ACGCTCGACATGCCCAGGTACAGGAG
+
@AA?BBAAADBCCGB@@>@CCBC@D;
@HQ5V5:00507:00613
ACGCTCGACATGCCCAGGTACAGGAG
+
BA@?BBBB@@@BCC>@?>?BBCB@CB
@HQ5V5:00507:00634
ACGCTCGACATGCCCAGGTACAGGAG
+
BBAABBBBAABBCC>AA?BBBCB?C=
@HQ5V5:00511:00611
ACGAGTGCGTTCCCCATGTCGTAGGTACTC
+
AAB?BBABBB@DEE:DBAABB@>A@@@@BC
@HQ5V5:00511:00638
ACGCTCGACATGCCCAGGTACAGGAG
+
BBA@BBBBCBBBHC?BA?AABCC?C=
@HQ5V5:00512:00600
ACGCTCGACATGCCCAGGTACAGGAG
+
BDCCCCBBCCCCEDAAA>@@@BC@BB
@HQ5V5:00512:00616
ACGCTCGACATGCCCAGGTACAGGAG
+
@A?AACCCCCCBAC<AA=;:<>><?9
@HQ5V5:00515:00614
ACGCTCGACATGCCCAGGTACAGGAG
+
BBBBBBBBBBBDBC>9:89BC=@>@C
@HQ5V5:00515:00632
ACGCTCGACATGCCCAGGTACAGGAG
+
BBAABBBCBBBBCC?@@>?ABCB?B?
@HQ5V5:00517:00639
ACGCTCGACATGCCCAGGTACAGGAGAC
+
9<@CAABA@=>9991995991/87>1-,
@HQ5V5:00519:00618
ACGCTCGACATGCCCAGGTACAGGAG
+
BBA?BBBBBBBDDD?BB?BBCCC@CA
@HQ5V5:00520:00620
ACGCTCGACATGCCCAGGTACAGGAG
+
BBAAABABABCCBC>??=>BBAA@BA
@HQ5V5:00521:00649
ACGCTCGACATGCCCAGGTACAGGAGA
+
BBBBBEAAACCBAB>;<:<CCBC@B11
@HQ5V5:00522:00630
ACGCTCGACATGCCCAGGTACAGGAG
+
BB???BAAACBDCC>@@=?AACC@BA
@HQ5V5:00522:00635
ATCAGACACGGACACAGCAGAACACAC
+
BBBB@?>AA?<=A>@=A@B@B@B@?@A
@HQ5V5:00525:00639
AGCACTGTAGCTGTCACTAGTTACTTGT
+
@ACDDCBBBBBBBBAABFFBB?CCB@BA
@HQ5V5:00526:00618
ACGCTCGACATGCCCAGGTACAGGAG
+
BBAAAB@AACCBBB>997:@AAB?BB
@HQ5V5:00528:00606
TGATACGTCTCCTTCCTTAGTTACTTCA
+
BBB@??CBBBD@D@B@B@BBB?ABC@BC
@HQ5V5:00528:00621
ACGCTCGACATGCCCAGGTACAGGAG
+
BBABBBAAACABCC>??>@BCAB?BC
@HQ5V5:00529:00613
ACGCTCGACATGCCCAGGTACAGGAG
+
CBAA?BBDCDCBBB=BB?BCCDD@CB
@HQ5V5:00531:00616
ACGCTCGACATGCCCAGGTACAGGAGACTGAC
+
BB??@BBAACB===:==;>@CCC@CCBCBBCC
@HQ5V5:00531:00649
TCTCTATGCGCTCCACATGTCTAAGGT
+
DCCC@?@CCCCCD@BBBCBBB??>A@C
@HQ5V5:00532:00648
CGTGTCTCTAGGCACAGGATTTTGTGTAG
+
B@AADAAA>>>ABB@;;<4444/9@@@;B
@HQ5V5:00533:00603
TCTCTATGCGCTCCACATGTCTAAGGT
+
BADCBBACCDCAA?BBBBA<<<C=@=@
@HQ5V5:00533:00606
ACGCTCGACATGCCCAGGTACAGGAG
+
BB@@ABAAA@BBCC>??=@BBCCABB
@HQ5V5:00533:00629
TAGTATCAGCCTCGCCATGACGAAGGTATTCC
+
BBB@AACBBB@?A@A>@ACAC=:8<@@@A?B=
@HQ5V5:00534:00629
ACGCTCGACATGCCCAGGTACAGGAG
+
BC???CBCBBEDDD?BB?BBBCD@CB
@HQ5V5:00535:00635
ACGCTCGACATGCCCAGGTACAGGAG
+
BBAABBAAABBBHC???=@BBBC?CC
@HQ5V5:00537:00627
ACGCTCGACATGCCCAGGTACAGGAG
+
A?:;;@@>?>?><<811-11///,/;
@HQ5V5:00541:00600
GACGCTCGACATGCCCAGGTACAGGAG
+
@BB@BABBCBCBBCC>AA>ABBDC@CC
@HQ5V5:00541:00636
ACGCTCGACATGCCCAGGTAGCAGGAG
+
BBBBBCDBA?A111,1-+--,,/6686
@HQ5V5:00543:00600
TCTCTATGCGCTCCACATGTCTAAGGTACT
+
<=:=CEBCCCCAA?BBCBC><;B=>8:;1/
@HQ5V5:00545:00618
ACGCTCGACATGCCCAGGTACAGGAG
+
BBBBBBBDCBCCCC@BB?BCGCC?@?
@HQ5V5:00545:00633
ACGCTCGACATGCCCAGGTACAGGAG
+
CB@@ABBBB@@BCC>??=@BBCC@CC
@HQ5V5:00545:00649
ACGCTCGACATGCCCAGGTACAGGAG
+
@BBBBBBCCBBA==:996;BCBDACA
@HQ5V5:00547:00619
ACGCTCGACATGCCCAGGTACAGGAG
+
BB>??BBDCBBBCC?@@>?BBCC@BB
@HQ5V5:00547:00635
ACGCTCGACATGCCCAGGTACAGGAG
+
BB@@BBBBBBBDDD>BB>9;;44599
@HQ5V5:00548:00606
ACGCTCGACATGCCCAGGTACAGGAG
+
BB?@ABBCCCCCBC>BB?BBCDD@CB
@HQ5V5:00548:00619
ACGCTCGACATGCCCAGGTACAGGAG
+
BB>??BBCCCCCBD=AA?BBCDD@CC
@HQ5V5:00549:00601
ACGCTCGACATGCCCAGGTACAGGAG
+
BB?ABBCDBCABCC?AA>ABCBA>=@
@HQ5V5:00549:00614
ACGCTCGACATGCCCAGGTACAGGAG
+
BB?@ABBBCBBBCC>BA?ABCDD@CD
@HQ5V5:00549:00638
ATATCGCGAGGGTATGGAAGACTCTATA
+
CB????=@:::9;B>A?B?BCCCC?B@B
@HQ5V5:00501:00691
ACGCTCGACATGGCCCAGGTACAGGAG
+
BB89:CCCECBBACC@A?=@ABAB?BC
@HQ5V5:00502:00680
ACGCTCGACATGCCCAGGTACAGGAG
+
BBAABBEDCABBCC>::99A?BC?@A
@HQ5V5:00503:00673
ACGCTCGACATGGCCCAGGTACAGGAG
+
BB?@@CBBAAB@=@@<@B?BCCDCBCA
@HQ5V5:00503:00679
ACGCTCGACATGCCCAGGTACAGGAG
+
BBBABBCCEECAAA=A@>AADCD@BB
@HQ5V5:00505:00669
ATCAGACACGGACACAGCAGAACACAC
+
BDBAAAABBB=?ABCCECCBB?BBDBB
@HQ5V5:00505:00691
TGATACGTCTCCTTCCTTAGTTACTTCA
+
BBB?ABBCBBC@B@B?A?@BB@BBC?BB
@HQ5V5:00507:00657
ACGCTCGACATGCCCAGGTACAGGAG
+
BBAACBABABBDCC>?@=???BC@BB
@HQ5V5:00508:00662
AGCACTGTAGCTGTCACTAGTTACTTGT
+
AAECEBBBBCBBDBBCCDC??;=C?;AB
@HQ5V5:00508:00691
CGTGTCTCTAGGCACAGGATTTGTGTAG
+
8444449>9942////87///+/64444
@HQ5V5:00509:00658
ACGCTCGACATGCCCAGGTACAGGAG
+
BBAAABBDCCCBBD>AB?ABBBC@CC
@HQ5V5:00513:00657
ATATCGCGACGGGTATGGAAGACTCTATAGA
+
>@;<;@B@4444-444A@BCCB;3///.7//
@HQ5V5:00513:00678
ACGCTCGACATGCCAGTCAC
+
:98@@999>111-+,,***,
@HQ5V5:00513:00698
CGTGTCTCTAGGCACAAGATTTTGTGTAG
+
AABBCCBBBDE?BCBA=>9999/999@CC
@HQ5V5:00515:00672
ACGCTCGACATGCCCAGGTACAGGAG
+
BBABBB?@ACCDCHB;:;;BBBD@CC
@HQ5V5:00516:00667
TAGTATCAGCCTCGCCATGACGAAGGTATTCC
+
BBB9:<EAAAA@@<<8;@>=><959?99;=@;
@HQ5V5:00516:00677
ACGCTCGACATGCCCAGGTACAGGAG
+
=>8849494:49==-99?;;499599
@HQ5V5:00517:00677
ACGCTCGACATGCCCAGGTACAGGAG
+
??;99;@@B>@@@@:@@<?>999699
@HQ5V5:00517:00689
ACGCTCGACATGCCCAGGTACAGGAG
+
BAABBB@@AEB>=><@=;=>>99599
@HQ5V5:00520:00688
ATCAGACACGGACACAGCAGAACACAC
+
BBBB??ABBBDAACDCDDCBB@BBDCB
@HQ5V5:00524:00666
ACGCTCGACATGCCCAGGTACAGGAG
+
BBAABBBBDCCB?B=??=?BBCC@AB
@HQ5V5:00524:00677
ACGCTCGACATGCCCAGGTACAGGAG
+
BBAAABBAACB???<>B@CCBCC@CB
@HQ5V5:00527:00680
ACGCTCGACATGCCCAGGTACAGGAG
+
ABABBBBCBCB???<>B>BCCCC@CB
@HQ5V5:00527:00683
CTCGACATGCCCAGGTACAGGAGACTG
+
11:;:@BBAAA<@B?BB<<>@CDBBCB
@HQ5V5:00531:00684
ACGCTCGACATGCCCAGGTACAGGAG
+
B?>@ACBCCCCCCD>;99;:;;A?AA
@HQ5V5:00532:00695
TAGTATCAGCCTCGCCATGACGAAGGTATTCC
+
B?B@@AFCCCA@A@A>@CCCCBBABCAAA@CC
@HQ5V5:00533:00681
ACGCTCGACATGCCCAGGTACAGGAG
+
BBABBBBAABB===:@C?CCCCCCCB
@HQ5V5:00534:00658
ACGCTCGACATGCCCAGGTACAGGAG
+
CBABBBBAACB@@@=??>BCCDF@BC
@HQ5V5:00534:00667
ACGCTCGACATGCCCAGGTACAGGAG
+
CBABBCBABCCBAB>AA?ABDCC@C;
@HQ5V5:00534:00688
ACGCTCGACATGCCCAGGTACAGGAG
+
BC>??>?@ACECCE@A@=@CCCD@D@
@HQ5V5:00535:00691
ACGCTCGACATGCCCAGGTACAGGAG
+
EA??==;;<CCCCC?@@=@;<9@>A9
@HQ5V5:00536:00668
GACGCTCGACATGCCCAGGTACCA
+
2987?>>99999999-442/./,/
@HQ5V5:00538:00674
ACGCTCGACATGCCCAGGTACAGGAG
+
BBABBB@@ABB@@@=???BCECC@CB
@HQ5V5:00540:00684
ACGCTCGACATGCCCAGGTACAGGAG
+
BBABBB@@ABB==@=BB<>??99599
@HQ5V5:00541:00683
ACGCTCGACATGCCCAGGT
+
BBAB=>;949999919948
@HQ5V5:00544:00659
ACGCTCGACATGCCCAGGTACAGG
+
BBABBBBBCDDDBC>??=@BBBB?
@HQ5V5:00544:00660
ACGCTCGACGATGCCCAGGTTACAGGAGA
+
99788444444449;-4488734498444
@HQ5V5:00544:00699
ACGCTCGACATGCCCAGGTACAGGAG
+
BB?@@BBAAECBBB=BB>BBCCC@CB
@HQ5V5:00546:00653
TACACAGAAAGATTGGTGCTGCG
+
BBBBBF:996<A@>BACBAACB<
@HQ5V5:00547:00689
ACGCTCGACATGCCCAGGGTACAGGAG
+
BB>@?B?@ACBCCC@;99;;CCDGCCC
@HQ5V5:00547:00694
ACGCTCGACATGCCCAGGTACAGGAG
+
BB@??BDCCCCDBD>BB?BCDDC@CB
@HQ5V5:00548:00658
ACGCTCGACATGCCCAGGTACAGGAG
+
BBABBCAABBA@=@<@?=@CCDFBCB
@HQ5V5:00549:00671
ACGCTCGACATGCCCAGGTACAGGAG
+
BCABCBCBA?=9996;A?BCCCD@CB
@HQ5V5:00500:00716
ACGCTCGACATGCCCAGGTACAGGAG
+
BBABBB?@ADCBCC>;98:CCBC@CB
@HQ5V5:00500:00721
ACGCTCGACATGCCCAGGTACAGGAG
+
?@DCCCBBBBBA@@:9;5;ABBB?CA
@HQ5V5:00501:00707
ACGCTTGACATGCCCAGGTACAGGAG
+
@AABA@CCBBCCDIC;===CCCC?CB
@HQ5V5:00501:00716
ACGCTCGACATGCCCAGGTACAGGAG
+
@@ABBBBBBBBCCH@::;;BCBC@CA
@HQ5V5:00501:00721
AGCACTGTAGCTGTCACTAGTTACTTGT
+
;<CCF@ACCCECBCBCDCC998;CB>BE
@HQ5V5:00501:00747
TCTCTATGCGCTCCACATGTCTAAGGT
+
BBCC;9=?CEGHE@CBABAAA;;7<@A
@HQ5V5:00503:00714
ACGCTCGACATGCCCAGGTACAGGAG
+
;CCB@@@AB9=999199599999594
@HQ5V5:00504:00706
ACGCTCGACATGCCCAGGTACAGGAG
+
CBABBBBBBCCBBB=BA?BABCJACC
@HQ5V5:00504:00708
ACGCTCGACATGCCCAGGTACAGGAG
+
BBAAABEFECDBBB=??<?>BCDACC
@HQ5V5:00504:00721
ACGCTCGACATGCCCAGGTACAGGAG
+
BBAABBBEBCBCCC@:9::BBBC@EA
@HQ5V5:00506:00739
ACGCTCGTACCATGCCAGGTACAGGAGAC
+
AB7;9@999?>;;49594248///,///6
@HQ5V5:00506:00743
ACGCTCGACATGCCCAGGTACAGGAG
+
B?>?BBBCCCECBB>??>@BBBD?CA
@HQ5V5:00507:00747
ACGCTCGACATGCCCAGGTACAGGAG
+
CB@@ABABFAAACHACC@C<=<C?D9
@HQ5V5:00508:00700
ACGCTCGACATGCCCAGGTACAGGAG
+
AACBBBABDCB:886/1-1?>@CBDD
@HQ5V5:00508:00702
ACGCTCGACATGCCCAGGTACAGGAG
+
BAAABBBBCCB@@A=??<?ACCCACC
@HQ5V5:00508:00742
ACGCTCGACATGCCCAGGTACAGGAG
+
BBAABBBCDCDAAA=AA>BBDED@BB
@HQ5V5:00509:00737
ACGCTCGACATGCCCAGGTACAGGAG
+
BBBBBBABBBBBCC>A@>@CBFC@BB
@HQ5V5:00509:00742
ACGCTCGACATGCCCAGGTACAGGAG
+
BBAABBBEDDDECE=BB>BBBCC@CB
@HQ5V5:00512:00726
ACGCTCGACATGCCCAGGTACAGGAG
+
BB?@ABBBECCDBD>??=?ACACACA
@HQ5V5:00512:00732
ACGCTCGACATGCCCAGGTACAGGAG
+
BAAAABBDCCCDBD>AA>BBBED@BB
@HQ5V5:00513:00720
TACTGAGCTACACACACAGAAAGATTGGT
+
A>>>AABAAABBAAA?:;444-99968<<
@HQ5V5:00514:00717
ACGCTCGACATGCCCAGGTACAGGAG
+
BB@BB@@>@@@99919958=99989:
@HQ5V5:00514:00719
ACGCTCGACATGCCCAGGTACAGGAG
+
BBB>@@<<>DDEKLBBCADBCCCCDA
@HQ5V5:00514:00721
ACGCTCGACATGCCCAGGTACAGGAG
+
9;@A@@AACBB999199699;@B@C<
@HQ5V5:00515:00702
ACGCTCGACATGCCCAGGTACAGGAG
+
BGABBCB<>>CD@B><<8;BADCABB
@HQ5V5:00516:00741
ACGCTCGACATGCCCAGGTACAGGAG
+
BBAABBBCCDCCCCAAA?ABDCC@CB
@HQ5V5:00517:00704
ACGCTCGACATGCCCAGGTACAGGAG
+
BBAAACBBBCBBDC?@?>@CBBC@CB
@HQ5V5:00517:00723
ACGCTCGACATGCCCAGGTACAGGAG
+
HBAAABEFECBBBD?AB>BBDCC@CA
@HQ5V5:00517:00726
ACGCTCGACATGCCCAGGTACAGGAG
+
BBAAB?@@ADCBCC@;;;<BBBC@CC
@HQ5V5:00519:00735
ACGCTCGACATGCCCAGGTACAGGAG
+
?AABBAAABBB>>><998;ACBCBCC
@HQ5V5:00521:00730
ACGCTCGACATGCCCAGGTACAGGAG
+
ABBBBBBBCCBCCD@@@=8;;44599
@HQ5V5:00522:00736
ACGCTCGACATGCCCAGGTACAGGAGA
+
BBABAAAABB@BBB>B@<989995999
@HQ5V5:00523:00728
ATCAGACACGGACACAGCAGAACACAC
+
BBBBBBABBA>ABBBCCBCCB@BBBBB
@HQ5V5:00525:00749
ATCAGACACGGACACAGCAGAACACAC
+
BBBBBBABBB?BBCECEBCCA?ABBBB
@HQ5V5:00526:00705
ACGCTCGACATGCCCAGGTACAGGAG
+
BAAAABBCBDACCCA::;;ABBC@DC
@HQ5V5:00527:00731
ACGCTCGACATGCCCAGGTACAGGAG
+
BBA@ABBFEDCAAA=AA>BBDCC@CB
@HQ5V5:00528:00714
ACGCTCGACATGCCCAGGTACAGGAG
+
BBAAABBCECCAAA=AB?BACCC@CA
@HQ5V5:00529:00719
ACGCTCGACATGCCCAGGTACAGGAG
+
BAAAABBDECCBBB=BA>?@BAB@CB
@HQ5V5:00532:00718
ACGCTCGACATGCCCAGGTACAGGAG
+
BBAA?B>??ABCCB>AA>ABDCD@CB
@HQ5V5:00533:00722
ACGCTCGACATGCCCAGGTACAGGAG
+
BBBBBB::<CCCHD???=@CCCD@DA
@HQ5V5:00533:00739
ACGCTCGACATGCCCAGGTACAGGAG
+
BBAAABBBEDCBBB=BA>BADEC@BB
@HQ5V5:00534:00727
ACGCTCGACATGCCCAGGTACAGGAG
+
9<@BA@@@999999199599111,1/
@HQ5V5:00536:00719
ACGCTCGACATGCCCAGGTACAGGAG
+
BE?@@BBBBCCCDHABB@BBBCC@DA
@HQ5V5:00536:00730
ATCAGACACGGACACAGCAGAACACAC
+
BB?BABABBB?EBCDCEDCCA?BBBBB
@HQ5V5:00536:00733
ACGCTCGACATGCCCAGGTACAGGAG
+
CC9;;B<<=CBCCD<A@=@@@AB?CF
@HQ5V5:00536:00745
ACGCTCGACATGCCCAGGTACAGGAG
+
BBABBBBBBCCCCD@BB?BBBBC@CB
@HQ5V5:00536:00746
ACGCTCGACATGCCCAGGTACAGGAG
+
BBABBBBBCBBDCC>A@=@BCBC@BA
@HQ5V5:00538:00712
ACGCTCGACATGCCCAGGTACAGGAG
+
BB>@?B?@ACECCC>@?<=;7--+--
@HQ5V5:00539:00729
ACGCTCGACATGCCCAGGTACAGGAG
+
@BAA@@AACACCHAB?@@333?BA@<
@HQ5V5:00539:00746
ACGCTCGACATGCCCAGGTACAGGAG
+
BBAAABBCCFDAAA=AB>BBBCC@CA
@HQ5V5:00540:00745
ACGCTCGACATGCCAGGT
+
8<?@@ACBA999959959
@HQ5V5:00541:00700
ACGCTCGACATGCCCAGGTACAGGAG
+
CB>@@BBCCCCCCC>AA?AABBC@DB
@HQ5V5:00542:00700
ATCAGACACGGACACAGCAGAACACAC
+
BBBBABABBA;=>99999AAA>BC@@B
@HQ5V5:00542:00719
ACGCTCGACATGCCCAGGTACAGGAG
+
@C:<<CBA@@@999199699<<D?FC
@HQ5V5:00543:00742
ACGCTCGACATGCCCAGGTACAGGAG
+
BBAAEBBBCBCDCCACB@A@@CC@EC
@HQ5V5:00545:00715
ACGCTCGACATGCCCAGGTACAGGAG
+
BBAABBBCBBBBBD>?@=@BDBGCCA
@HQ5V5:00546:00704
TCTCTATGCGCTCCACATGTCTAAGGT
+
BEBDAABCBCCCD@BBBCBDB998<@B
@HQ5V5:00546:00712
ACGCTCGACATGCCAG
+
9;;CC@@@B99-8+--
@HQ5V5:00547:00736
ACGCTCGACCAGGTACAGGAGACTG
+
BBAABBBBB?BB@AABCB?B@@ACB
@HQ5V5:00548:00705
ACGCTCGACATGCCCAGGTACAGGAG
+
BAAAACCCCCBCCC@@@>@CBDC@CB
@HQ5V5:00549:00705
ACGCTCGACATGCCCAGGTACAGGAG
+
BBBBBAAACCBBBB>99;;CCEC@DC
@HQ5V5:00500:00766
ACGCTCGACATGCCCAGGTACAGGAG
+
@BCBBB@AAA@CBC>@@=@CBBC>A;
@HQ5V5:00500:00776
TCTCTATGCGCTCCACATGTCTAAGGT
+
BCCD:9<BCCCCD@BABAA?@@@=@BC
@HQ5V5:00501:00772
ATCTGACACGGACACAGCAGAACACAC
+
BBBBBBBB9979B@@ABBECCABBBBB
@HQ5V5:00501:00773
ACGCTCGACATGCCCAGGTACAGGAG
+
BB9<<CAAFCDCCC@<<:<BCBB?BE
@HQ5V5:00502:00785
ACGCTCGACATGCCCAGGTACAGGAG
+
BBABCBABBFCDBB>>>=@B@AB?99
@HQ5V5:00503:00780
ACGCTCGACATGCCCAGGTACAGGAG
+
BABBBCBBACBCDC@@@@?BBBD@EE
@HQ5V5:00503:00785
ACGCTCGACATGCCAGT
+
BBABBAA99991<,11/
@HQ5V5:00504:00756
ACGCTCGACATGCCCAGGTACAGGAG
+
BBAAABBCCBBBBB>CBABABBC@CC
@HQ5V5:00504:00779
CGTGTCTCTAGGCACAGGATTTTGTGTAG
+
BABBBCBBBBCBB?B>@=@BCC:DBBBBB
@HQ5V5:00505:00760
ACGCTTGACATGCCCAGGTACAGGAG
+
C@?@?@BBCCCDDC@@A==;;447;;
@HQ5V5:00507:00780
ACGCCTCGACATGCCCAGGTACAGG
+
993844899:99111+/1,///498
@HQ5V5:00508:00769
ACGCTCGACATGCCCAGGTACAGGAG
+
BBAABBBBACBBDC@@?@?AABB?EC
@HQ5V5:00508:00774
TTCTGAGCTACACACACAGAAAGATTGGTGC
+
989?BDCBCBBBBBBB?>611,7673;@BBC
@HQ5V5:00510:00757
ACGCTCGACATGCCCAGGTACAGGAG
+
BBABBBAAACCCCC>;;:;ABAB?BC
@HQ5V5:00510:00762
ATCAGACACGGACACAGCAGAACACA
+
BAC@998>9949=>=99994849>>>
@HQ5V5:00510:00789
ACGCTCGACATGCCCAGGTACAGGA
+
BBAABBBCCCCCDDACB@BBBCC@C
@HQ5V5:00510:00795
TGATACGTCTCCTTCCTTAGTTACTTCA
+
BBB??@CCBB@@DBC@B@>::6;AB=AC
@HQ5V5:00512:00795
TGATACGTCTCCTTCCTTAGTTACTTCA
+
BBBBBBC<:=CFB:>8;B?AACBCCADC
@HQ5V5:00513:00787
ACGCTCGACATGCCCAGGTAACAGGGAG
+
CB;<;;<9GEA@>>811-10,1111+/9
@HQ5V5:00515:00791
ACGCTCGACATGCCCAGGTACAGGAG
+
CB>@@ABACEDBAA=9948;>11-11
@HQ5V5:00517:00761
ACGCTCGACATGCCCAGGTACAGGAG
+
BEBBCBBCBBBCCC?AB>ABBBC@CC
@HQ5V5:00520:00752
TACTGAGCTACACACACAGAAAGATTGGT
+
BBBBCCCEABCCBBA:>?888-88858>@
@HQ5V5:00521:00799
ACGCTCGACATGCCCAGGTACAGGAG
+
BBBBBB@DACCCBCA::;;CCDG@BB
@HQ5V5:00522:00778
ACGCTCGACATGCCCAGGTACAGGAG
+
@F?@?CBBBBBBCC>@?=@BBBB@BB
@HQ5V5:00523:00775
CGTGTCTCTAGGCACAGGATTTTGTGTAG
+
BAB@CCBC:9;@CCCCCCECDC:CBB??A
@HQ5V5:00524:00782
ACGCTCGACATGCCCAGGGTACAGGAG
+
BB?@@BCCCCC=>>984419C@@CCCB
@HQ5V5:00525:00755
ACGCTCGACATGCCCAGGTACAGGA
+
AB@@@CAAABBCCC>@@=@?@AB@B
@HQ5V5:00525:00772
ACGCTCGACATGCCCAGGTACAGGAG
+
BA>?@BDCCCCCCD?::::BBBF@EC
@HQ5V5:00526:00759
ACGCTCGACATGCCCAGGTACAGGAGACTGAC
+
BBABBBBBBCEBAB=999;AABC@ECCCCCCB
@HQ5V5:00527:00790
ACGCTCGACATGCCCAGGTACAGGAG
+
BC>@?B@@ACCCCH>A?=@BBBC@CA
@HQ5V5:00528:00772
ACGCTCGACATGCCCAGGTACAGGAG
+
?@BBB@@@A@>>>>:9969899@<@9
@HQ5V5:00529:00759
ATATCGCGAGGGTATGGAAGA
+
=?@@>?@9911-111A,1,/.
@HQ5V5:00529:00781
ACGCTCGACATGCCCAGGTACAGGAG
+
BAAABBAAECCBBB=??=?ABBC@CB
@HQ5V5:00530:00786
ACGCTCGACATGCCCAGGTACAGGAG
+
HB>@@BBAGDCBBB=B??BBBCC@CA
@HQ5V5:00531:00771
ACGCTCGACATGCCCAGGTACAGGAG
+
CB>@@BBBCBBCCC>??=@BBBCACB
@HQ5V5:00532:00757
TCTCTATGCGCTCCACATGTCTAAGGT
+
ABDCA@ACCCCCG;<=<<@@@;;7<@<
@HQ5V5:00532:00759
ACGCTCGACATGCCCAGGTACAGGAGA
+
BB>?>CC;99B99919>;>AC@A@CDB
@HQ5V5:00532:00787
ACGCTCGACATGCCAGGTACAG
+
9<;BBA@A@9911-11,/////
@HQ5V5:00532:00794
ACGCTCGACATGCCCAGGTACAGGAGA
+
BA@@BB?@?BBCCC>::;:BCBC@CCC
@HQ5V5:00532:00795
ACGCTCGACATGCCCAGGTACAGGAG
+
BB@A@B<;9@@111-11,11/44:;4
@HQ5V5:00534:00784
ATCAGACACGGACACAGCAGAACACAC
+
BCCB:9:B@?=@@@@@BBCBB@CB@AC
@HQ5V5:00534:00786
ACGCTCGACATGCCCAGGTACAGGAG
+
BBABBB::=CCCCIA;;;<BAAB?BA
@HQ5V5:00535:00753
ACGCTCGACATGCCCAGGTACAGGAG
+
FAAB@@;;>A@ABC<A@=@AABB?CA
@HQ5V5:00536:00760
ACGCTCGACATGCCCAGGTACAGGAG
+
BAABAC@@ACCB>A<@=<@ABBC@CC
@HQ5V5:00536:00765
TCTCTATGCGCTCCACATGTCTAAGGT
+
CCFC=<?CCCCCCAD<;<B<<9D5424
@HQ5V5:00538:00767
ACGCTCGACATGCCAGTACAGGAG
+
9<;AB9999999?>991///0200
@HQ5V5:00539:00778
ACGCTCGACATGCCCAGGTACAGGAG
+
BB@AABBBBCBCCC>??=?BBBC@CC
@HQ5V5:00542:00755
ACGCTCGACATGCCCAGGTACAGGAG
+
@@BCB>>>9999990982444449:4
@HQ5V5:00542:00758
ACGCTCGACATGCCCAGGTACAGGAG
+
BAABBCBDECBBBB>AA>@ACBCACB
@HQ5V5:00542:00790
ACGCTCGACATGCCCAGGTACAGGAG
+
BB@@ABBFECBBBB=B??AABCDACB
@HQ5V5:00544:00798
ACGCTCGACATGCCCAGGTACAGGAG
+
BB??ACCCDCBBBB=BA>AABCCACB
@HQ5V5:00545:00762
ATATCGCGAGGTATGGAAGCACTCTAGTA
+
489444/6//,/668::5/4443793311
@HQ5V5:00546:00757
ACGCTCGACATGCCCAGGTACAGGAAG
+
@A@A@CBBAAACCD><;599111-1,1
@HQ5V5:00546:00772
AGCACTGTAGGTCACTAGTTACTTGT
+
BAAACCCBCC?ECDBBB??=@@<<?B
@HQ5V5:00549:00791
TAATATCAGCCTCGCCATGACGAAGGTATTCC
+
BA@BCBCABA@>?:97:>?==9959=999696
@HQ5V5:00500:00823
ACGCTCGACATGCCCAGGTACAGGAG
+
BBBBBCCCDCCDCH>9;;<BBAC@B<
@HQ5V5:00501:00848
ACGCTCGACATGCCCAGGTACAGGAG
+
CCABBBAAAD>===:@A>BBCCC?CA
@HQ5V5:00503:00834
TGATACGTCTCCTTCCTTAGTTACTTCA
+
CBB@ABEFCCB@EBD@C@B??=?AA>AD
@HQ5V5:00504:00817
ACGCTCGACATGCCCAGGTACAGGAG
+
BEAABBBBCCCBBC>AA?ABDCC@CB
@HQ5V5:00506:00806
ACGCTCGACATGCCCAGGTACAGGAG
+
B@??BBBCBCCCBB>A@>@ACAC@CB
@HQ5V5:00507:00801
TCTCTATGCGCTCCACATGTCTAAGGT
+
BBBD?>@CBDCBC@BCCEBBC998;@B
@HQ5V5:00507:00833
TAGTATCAGCCTCGCCATGACGAAAGGTATTCC
+
BBC@AAB<<<>>>9959?B?>999-/5///,/,
@HQ5V5:00507:00841
TGATACGTCTCCTTCCTTAGTTACTTGCAG
+
999>>9949=@<@<>89244:7///,//68
@HQ5V5:00509:00818
ACGCTCGTACCATGCCCAGGTACAGGAGAC
+
AB391<1//6567499-4988894424966
@HQ5V5:00510:00814
ACGCTCGACATGCCCAGGTACAGGAG
+
BBABBBBBBCBCCD>@@=@BDCC@CB
@HQ5V5:00510:00815
ACGCTCGACATGCCCAGGTAACAGGAGA
+
94844444444444-4;94424992444
@HQ5V5:00510:00841
TAGTATCAGCCTCGCCATGACGAAGGTATTCC
+
AAC@?AFDCB@B@@A=@>?999959<>99282
@HQ5V5:00510:00846
ACGCTCGACATGCCCAGGTACAGGAG
+
BBBBBBEFCBB>>>:>><?ACCC@CB
@HQ5V5:00512:00846
ACGCTCGACATGCCCAGGTACAGGAG
+
BBAABBBCECB>>><>?<??BCC@CB
@HQ5V5:00513:00830
ACGCTCGACATGCCCAGGTACAGGAG
+
B?@ABBBBCCCCCNBAA>ACBBB@CE
@HQ5V5:00517:00819
ACGCTCGACATGCCCAGGTACAGGAG
+
BBAAABBFECCBBB>AA>ABBDC@BB
@HQ5V5:00517:00823
ACGCTCGACATGCCCAGGTACAGGAG
+
BBABBBBCBBB99969=<BACDDACB
@HQ5V5:00518:00823
AGCACTGTAGCTGTCACTAGTTACTTGT
+
;;ABBCCCCCCBBBDBCCC;96;;;7<C
@HQ5V5:00519:00805
ACGCTCGACATGCCCAGGTACAGGAG
+
BBAABBBCECC?>><>??AAECD@CC
@HQ5V5:00519:00840
ACGCTCGACATGCCCAGGTACAGGAG
+
CBAABBBCCFDAAA=AB@BCBCCCCA
@HQ5V5:00523:00816
ACGCTCGACATGCCCAGGTACAGGAG
+
B@@@CC@@ADAA@B<<<59>@99594
@HQ5V5:00525:00816
CGTGTCTCTAGGCACAGGATTTTTTTTTTTTGTGTAG
+
ABBBBCBBBBB@BBB=>;111111111111"///88C
@HQ5V5:00525:00821
ACGCTCGACATGCCCAGGTACAGGAG
+
?BABB?BBBBB=>>:9959899?;>@
@HQ5V5:00525:00837
ACGCTCGACATGCCCAGGTACAGGAG
+
CCABBBBBDFCCBC>99;:BBBC@C<
@HQ5V5:00525:00846
ACGAGTGCGTTCCCCATGTCGTTAGGTACTC
+
BCBB@@@@@@<@CC7B@>>>9924>4899:;
@HQ5V5:00527:00818
TGATACGTCTCCTTCCTTAGTTACTTCA
+
CB:9;;99<==CDDDAB?344244/7,*
@HQ5V5:00528:00824
ACGCTCGACATGCCCAGGTACAGGAG
+
BA@@BBAAABBDBD???=@BCBC@CC
@HQ5V5:00528:00830
CGCTCGACATGCCCAGGTACAGGAGACTG
+
BBCCCCCBEBBBB?BA@AABCC@BAB?=A
@HQ5V5:00529:00829
ACGCTCGACATGCCCAGGTACAGGAG
+
CA@@BBBDECB@=@=??<BBBCC@CC
@HQ5V5:00530:00815
ACGCTCGACATGCCCAGGTACAGGAG
+
BB?@@BBCDCCCCCB?@=@BCBC@CB
@HQ5V5:00531:00806
ACGCTCGACATGCCCAGGTACAGGAG
+
BB@@ABBCDCCBBB=AA>ABDCD@BB
@HQ5V5:00531:00808
ACGCTCGACATGCCCAGGTACAGGAG
+
BB>??BBBBCBCCC@@@@@BBAC@DC
@HQ5V5:00531:00837
ACGCTCCCCAGGTACAGGAGACTG
+
BBBEBCCD:CC@CDCBB=?@BAAA
@HQ5V5:00531:00839
ACGCTCGACATGCCCAGGTACAGGAG
+
BAABBC?@ACC=@><@@>BBCDCACA
@HQ5V5:00533:00823
ACGCTCGACATGCCCAGGTACAGGAG
+
BABBBBABBDBA@A=??>@ABCDACB
@HQ5V5:00534:00800
ACGCTCGACATGCCCAGGTACAGGAG
+
BBABBBBAABB==>:@=>@?BCC@CB
@HQ5V5:00536:00848
ACGCTCGACATGCCCAGGTACAGGAG
+
BBABCBAAAB@99968><?7<<<?GC
@HQ5V5:00538:00829
ACGCTCGACATGCCCAGGTACAGGAG
+
BBABBBABACCB@B=999;BBBC@CC
@HQ5V5:00538:00844
ACGCTCGACATGCCCAGGTACAGGAG
+
??<?AB;<=CCCBC>@@=@CCBB?BC
@HQ5V5:00538:00846
ACGCTCGACATGCCCAGGTACAGGAG
+
??>==>@;99A@@@<;;4;@@AB?B@
@HQ5V5:00539:00816
ACGCTCGACATGCCAGGTCACCAGGAG
+
9;<BA999>99995942444923.,,,
@HQ5V5:00540:00818
ACGCTCGACATGCCCAGGTACAGGAG
+
9;;A>>>>B>>999199243449899
@HQ5V5:00540:00843
ACGCTCGACATGCCCAGGTACAGGAG
+
BA>@@BDBCCCCCCA@?>?BBBC@C@
@HQ5V5:00541:00833
ACGCTCGACATGCCCAGGTACAGGAG
+
BCABBABADCCBAA<9:8;AABCBCA
@HQ5V5:00541:00842
ACGCTCGACATGCCCAGGTACAGGAG
+
BB?@?AAACCCCCE>@>=@?@ABAEC
@HQ5V5:00542:00815
TCTCTATGCGCTCCACATGTCTAAGGT
+
BBBBA?=BBBCBB@CBEBBAAA@=ABB
@HQ5V5:00545:00847
ACGCTCGACATGCCCAGGGTACAGGAG
+
CE8;;CBBAAACBB<@@@<@DCCEAB@
@HQ5V5:00547:00834
ACGCTCGACATGCCCAGGTACAGGAG
+
BB@@ABBCCCCBBB=AA>ABDCC@CA
@HQ5V5:00547:00835
ACGCTCGACATGCCCAGGTACAGGAG
+
HBABABEDCBBCCC?@@@@BCBC@CB
@HQ5V5:00547:00848
ACGCTCGACATGCCCAGGTACAGGAG
+
BAAACBCCBBCBCB=9;9;CCCC@CB
@HQ5V5:00548:00848
AGCACTGTAGCTGTCACTAGTTACTTGT
+
?ACCA@ACCCDCDCDDBBB996<B=;BB
@HQ5V5:00549:00823
ACGCTCGACATGCCCAGGTACAGGAG
+
AAACBBAAA@ACCC>@?=@:;<AC@9
@HQ5V5:00508:00853
ACGCTCGACATGCCCAGGTACAGGAG
+
BBBBBBBCCCFB>><9959>?=@=AB
@HQ5V5:00515:00850
ACGCTCGACATGCCCAGGTACAGGAGAC
+
BBBBBBAAACCCCC>CB?BBCBC@ECDC
@HQ5V5:00518:00865
TACTGAGCTACACACACAGAAAGAATGGT
+
CBBBEBCBBBBBBBCDBC9999;C@CC?B
@HQ5V5:00522:00868
ACGCTCGACATGCCCAGGTACAGGAG
+
BBCBBBBCDCCAAA=AA>BBBEC@CC
@HQ5V5:00527:00852
ACGCTCGACATGCCCAGGTACAGGAG
+
BCABBBAAACCCDC@@@>@B@=?>AC
@HQ5V5:00533:00873
ACGCTCGACATGCCCAGGTACAGGAG
+
BBBBBBAAACBDCD>@@=?BBAB?BC
@HQ5V5:00536:00856
ATATCGCGAGGGTATGGAAGCACTCTATAG
+
@@999>>9999-9>>@<A<;9337;;<111
@HQ5V5:00539:00861
TGATACGTCTCCTTCCTTAGTTACTTCA
+
CBB???EGABD?A>@=@=@BB?BCDBCD
@HQ5V5:00540:00872
ACGCTCGACATGCCCAGGTACAGGAG
+
BBABCBBBCCBCCH@:;;;CB@A?AC
@HQ5V5:00543:00857
ACGCTCGACATGCCCAGGTACAGGAG
+
BCABBBBABA@===:8959?BAB>BB
@HQ5V5:00546:00867
ACGCTCGACATGCCCAGGTACAGGAG
+
BBAABBBCBCCCCC@@@>?BBBD?EC
@HQ5V5:00506:00926
ACGCTCGACATGCCCAGGTACAGGAG
+
@<;;AC@ADAACCG>BAAA@ABB>B<
@HQ5V5:00507:00907
ACGCTCGACATGCCCAGGTACAGGAG
+
BBBBBBBBGCBBCC>>@=@@A@B>@9
@HQ5V5:00507:00917
ACGCTCGACATGCCCAGGTACAGGAG
+
B@@ABBBBBBBBDC?AB?A>=?@=AC
@HQ5V5:00510:00917
TGATACGTCTCCTTCCTTAGTTACTTCA
+
AACCCDBCBBC@CAB@B@BBB?BBC@DD
@HQ5V5:00515:00930
ACGCTCGACATGCCCAGGTACAGGAG
+
BA@@CC@AACBCCI>BB?BBECC@CB
@HQ5V5:00519:00923
ACGCTCGACATGCCCAGGTACAGGAG
+
DA@@CCCDDCCCCC>@@=@@ABC?AC
@HQ5V5:00519:00928
ACGCTCGACATGCCCAGGTACAGGAAG
+
CA@@CC<;<AABBB8<<;?><11-1,1
@HQ5V5:00520:00929
ACGCTCGACATGCCTAGGTACAGGAG
+
C@@ACCAAACCBC@??@>?=>>>59;
@HQ5V5:00521:00920
ACGCTCGACATGCCCAGGTACAGGAG
+
BAABBBDBDBDBBB=999;ACAB@EC
@HQ5V5:00522:00915
ACGGCTCGACATGCCCAGGTACAGGAG
+
:;77;B@ABCCCCCD??@>?BBAB@EC
@HQ5V5:00522:00928
ACGCTCGACATGCCCAGGTACAGGAG
+
B??@BB;<=CBCBC<A@=@ABAB?A@
@HQ5V5:00525:00900
TCTCTATGCGCTCCACAAGTCTAAGGTACTG
+
444@FCCBBBBBB@CCC?BB9<<=@@CCCCB
@HQ5V5:00525:00906
ACGCTCGACATGCCCAGGTACAGGAG
+
@B@@@BBBECDDCB>CC@CABCC@CC
@HQ5V5:00529:00936
ACGCTCGACATGCCCAGGTACAGGAG
+
@@?A?>9<<><BBC8=<?@@@@@8><
@HQ5V5:00536:00928
ATCAGACACGGACACAGCAGAACACAC
+
@BBCBA@=9978>>?;<<@@@?B@@@B
@HQ5V5:00537:00931
ACGCTCGACATGCCCAGGTACAGGAG
+
CBAABBBBB@BBCC>ABBBBBBC@CC
@HQ5V5:00537:00945
TGATACGTCTCCTTCCTTAGTTACTTCA
+
BBCCEBCECAA?AABAC@BCB>@AA=AA
@HQ5V5:00543:00939
ACGCTCGACATGCCCAGGTACAGGAG
+
BEAABCCBBCDBBD?AB<998//,11
@HQ5V5:00547:00945
ACGCTCGACATGCCCAGGTACAGGAG
+
C@@?B?@@ACBCCC<@@><:<BB;<=
@HQ5V5:00548:00949
ACGCTCGACATGCCCAGGTACAGGAG
+
BBCBBBAAACCB@A:9959@AAB=AA
@HQ5V5:00551:00015
ACGCTCGACATGCCCA
+
BBBBBBBBCABCCCBA
@HQ5V5:00553:00009
ATCAGACACGGACACAG
+
CCBBBBAABB?ABBCCE
@HQ5V5:00559:00007
ACGCTCGACATGCCCA
+
CBBBABCBCBDDDCAD
@HQ5V5:00559:00014
ACGCTCGACATGCCCA
+
BB?@@BBBBDCCBC=B
@HQ5V5:00563:00013
TAGTATCAGCCTCGCCATGACGAAGG
+
CCCCCDAA@@B>@9;59A@>>99695
@HQ5V5:00564:00023
ACGCTCGACATGCCCA
+
EB>@@@<<=CCBAB>A
@HQ5V5:00567:00043
ACGCTCGACATGCCCA
+
BAABCBBCBDCDCD>:
@HQ5V5:00568:00019
ACGCTCGACATGCCCA
+
BBABBAAACCCCCGA@
@HQ5V5:00570:00012
ACGCTCGACATGCCCA
+
BB8::BCCCCCCCC>B
@HQ5V5:00570:00026
ACGCTCGACATGCCCA
+
DEABABBCCFCBBB?B
@HQ5V5:00572:00018
ACGCTCGACATGCCCAGGTACA
+
BC8::BBCCCBBCC=BB?BABB
@HQ5V5:00573:00038
TGATACGTCTCCTTCCTT
+
@ABBBBBCBBD@D@B@C@
@HQ5V5:00575:00010
TAGTATCAGCCTCGCCATGACGAAAGGTAT
+
B:<<BAABAA@@<99;@8999994-4:///
@HQ5V5:00575:00045
ACGCTCGACATGCCCAGGTACA
+
B??AABBBCBBBCCC::99BBC
@HQ5V5:00584:00036
ATCAGACACGGACACAG
+
BBBBBBABCC=FACCBB
@HQ5V5:00586:00036
ACGCTCGACATGCCCA
+
B@?@ADCCCCCCCC@A
@HQ5V5:00587:00015
ACGCTCGACATGCCCA
+
BB>??B@AACCBAB<@
@HQ5V5:00588:00011
ACGCTCGACATGCCCA
+
B?>@BBBCBDCDEC>A
@HQ5V5:00590:00029
ACGCTCGACATGCCCA
+
CB?@@BABBDCCCC>B
@HQ5V5:00596:00037
ACGCTCGACATGCCCAGGTAC
+
C@@@CCAABEGCCC=BB>BCC
@HQ5V5:00552:00061
ACGCTCGACATGCCCA
+
BBA@>>@AAAAA@?<<
@HQ5V5:00552:00093
ACGCTCGACATGCCCA
+
BA???BBCCDCDCD>9
@HQ5V5:00555:00075
ACGCTCGACATGCCCA
+
BCAABBBCBBCCDC>A
@HQ5V5:00555:00092
ATCAGACACGGACACAG
+
BDBAAAACBB>?ABBCE
@HQ5V5:00556:00094
TAGTATCAGCCTCGCCATGACGA
+
BADABECAAAB@@;;9<ABAA=:
@HQ5V5:00557:00055
TCTCTATGCGCTCCACA
+
AACDDDCCBADBC@BCC
@HQ5V5:00559:00094
ATATCGCGAGGGTATGGA
+
BBAAA@;94;;89@?A=A
@HQ5V5:00560:00064
TCTCTATGCGCTCCACA
+
@=;<CDCDBCCBDBA@?
@HQ5V5:00560:00081
ACGCTCGACATGCCCA
+
BBABABBDCBBCCC>B
@HQ5V5:00561:00065
ACGCTCGACATGCCCA
+
CCBBCCBBBCCCCC>;
@HQ5V5:00562:00062
ACGCTCGACATGCCCA
+
BB???BBBABCCCC?@
@HQ5V5:00562:00064
ACGCTCGACATGCCCA
+
CAAABBBBBBBDCD>@
@HQ5V5:00569:00063
AGCACTGTAGCTGTCACT
+
AACCHCEEBCBBBBECCD
@HQ5V5:00573:00062
ACGCTCGACATGCCCAGGTACAGGAGACTGATCACCACTTTTT
+
CA>??BBBB@BBCC?BB?BBCCC@C@?@?;7*+(((((,2222
@HQ5V5:00573:00095
ACGAGTGCGTTCCCCATGTCGTAGG
+
BB@@BBCCBB=?==694;;BBBAB@
@HQ5V5:00575:00070
ACGCTCGACATGCCCAGGTACAGGAGACTGA
+
AAABGBBBC=@>==:8859?A996999980,
@HQ5V5:00576:00093
AGCACTGTAGCTGTCACTAGTTAC
+
BBDDCBCEBEBAACCCBCCCC@BA
@HQ5V5:00579:00079
ATATCGCGAGGGTATGGAAGACTCT
+
BBA@BBBBA@@>?@@B>A?B@A@@9
@HQ5V5:00583:00056
ACGCTCGACATGCCCA
+
@B:<<CCCCCCCCDAA
@HQ5V5:00583:00059
ACGCTCGACATGCCCA
+
CBABBBBBBCDDCN@@
@HQ5V5:00585:00063
ACGCTCGACATGCCCA
+
BB>??CBCD@@BCBBB
@HQ5V5:00585:00073
ACGCTCGACATGCCCA
+
C@?@BBBCCCCCIE>?
@HQ5V5:00586:00065
TACTGAGCTACACACACAG
+
B?==AABAAABBABCBAA9
@HQ5V5:00591:00084
ACGCTCGACATGCCCA
+
BBAABBBBACBBDC>A
@HQ5V5:00592:00053
ACGCTCGACATGCCCA
+
DBABBB@@ACCBBB=B
@HQ5V5:00593:00064
CGTGTCTCTAGGCACAGGA
+
BBBBBCBC@?A@BBB@@<9
@HQ5V5:00596:00062
ACGCTCGACATGCCCA
+
BB@@@BBBBBBBCC>B
@HQ5V5:00599:00053
ACGCTCGACATGCCCA
+
CBAABBCCDEDCCC>B
@HQ5V5:00550:00132
ACGCTCGACATGCCCAGGTACAGGAG
+
@AAA9;;>=@9844-4824::497;A
@HQ5V5:00553:00107
TGATACGTCTCCTTCCTTAGTTACTTC
+
BBA@BBCCBBD@CAC@B@BBB?BBB@D
@HQ5V5:00553:00115
ACGCTCGACATGCCCAGGTACAGGA
+
BAABABBECCCBBB>??8882,,+-
@HQ5V5:00553:00122
ACGCTCGACATGCCCAGGTACAGGAG
+
CBABABBDCBBCCC?AA>@BBBC@CA
@HQ5V5:00554:00139
ACGCTCGACATGCCCAGGTACAGGAGA
+
D@>@BBBBBCCCCG@;:;:?A@@?AAA
@HQ5V5:00555:00129
CGTGTCTCTAGGCACAAGATTTTGTGTAG
+
<<ACAA@A<99<<111,1////*//4944
@HQ5V5:00561:00122
ACGCTCGACATGCCCAGGTACAGGA
+
BB@BA>@@B<<;AA<;;59@B9989
@HQ5V5:00562:00122
ACGCTCGACATGCCCAGGTACAGGA
+
DBABABBBCDDBCC>BA>@ABCD@C
@HQ5V5:00569:00145
ACGCTCGACATGCCCAGGTACAGGAGACTGATCACCGAATGTACC
+
AB@@@;<<@@@@@@<<;:<CCACAA<<<><<@---0--*,,,,20
@HQ5V5:00570:00126
ACGCTCGACATGCCCAGGTACAGGA
+
BB@??CBCCCBDCC>?@=?BBAA@B
@HQ5V5:00572:00103
ACGTTCGACATGCCCAGGTACAGGA
+
BAAB@B?@?BC===:==<=9@==;>
@HQ5V5:00572:00118
ACGCTCGACATGCCAGGTACAGGA
+
BA@AABCDCDCDD@CB@BBBDC@C
@HQ5V5:00572:00125
ACGCTCGACATGCCCAGGTACAGGA
+
BAABABBECCBDHC???=??A@B?A
@HQ5V5:00576:00123
CGTGTCTCTAGGCACAGGATTTTGTGTAGAG
+
D@CDCCEC<;<@CCDCD@AAAA6@B@@A<;;
@HQ5V5:00578:00107
ATATCGCGAGGGTATGGAAGACTCTA
+
BBBB?@=B@CC?@B@B8:8<@A>>77
@HQ5V5:00578:00110
TGATACGTCTCCTTCCTTAGTTACTTC
+
BBBBBBBBBBCAB@B@CCC@@=@AA>B
@HQ5V5:00578:00120
ATCAGACACGGACACAGCAGAACACA
+
BBBAA@>@;97;BAABCCCCCBBC??
@HQ5V5:00578:00126
ACGCTCGACATGCCCAGGTACAGGA
+
BA8::DCDC@BBCC?@@=??B@B@B
@HQ5V5:00581:00133
ATCAGACACGGACACAGCAGAACACA
+
BBBABBAB??=?CAAAGBCCC@AABB
@HQ5V5:00582:00140
ACGCTCGATGCCCAGGTACAGGA
+
BBABCCBBBBBC>BB>?BCBD?A
@HQ5V5:00583:00110
ACGCTCGACATGCCCAGGTACAGG
+
CAAABABBBBCBIH@A?C@CCCC@
@HQ5V5:00583:00113
ACGCTCGACATGCCCAGGTACAGG
+
A9;<<CCCEBBBCGCAF>ACCDDA
@HQ5V5:00585:00140
ACGCTCGACATGCCCA
+
B@>@@B@ABCCDGH>A
@HQ5V5:00586:00116
TGATACGTCTCCTTCCTTAGTTACTT
+
BCBBBCBBBBCAB@B@C@BBB?BBB@
@HQ5V5:00588:00140
ACGCTCGACATGCCCAGGTACAGGA
+
B@?@BBBBBCCDDIA;:;:AB@C?A
@HQ5V5:00589:00135
ACGCTCGACATGCCCAGGTACAGGA
+
BAABBDBBABCCCC?@@=?BCBBBD
@HQ5V5:00590:00112
ACGCTCGACATGCCCAGGTACAGG
+
CBAAAA@@@@@;;;7;@>BBCDE?
@HQ5V5:00591:00135
ACGCTCGACATGCCCAGGTACAGG
+
BBBBBB@AACCCAA<@@=@CCCCA
@HQ5V5:00594:00124
ACGCTCGACATGCCCAGGTACAGG
+
BA?@@DCDCBBBBB???=?BBCD@
@HQ5V5:00594:00138
ACGCTCGACATGCCCAGGTACAGG
+
BBBBBB9;;ABBAC>@@=@CCCC@
@HQ5V5:00597:00124
ACGCTCGACATGCCCAGGTACAGG
+
BAABABBBCBEDDC>@@>@BBCD@
@HQ5V5:00553:00156
ACGCTCGACATGCCCAGGTACAGGAG
+
DB?@@BBDBDCCCC>?@=?BBBC@CD
@HQ5V5:00555:00150
ACGCTCGACATGCCCAGGTACAGGAG
+
BB>??BBBBCABBA=?B>AAAAC@BC
@HQ5V5:00559:00194
TAGTATCAGCCTCGCCATGACGAAGGTATTCC
+
B=C@@ABAAA@@@@B?BABAB;:6<@>>@@CA
@HQ5V5:00562:00161
ACGCTCGTACCATGCCAGGTACAGGAGAC
+
=?394:444;9::442442446//,//,2
@HQ5V5:00562:00163
ACGCTCGACATGCCCAGGTACAGGAG
+
CBABCBBEBCBDGG>?@=@@ABC@CB
@HQ5V5:00565:00179
ACGCTCGACATGCCCAGGTACAGGAG
+
ABBBCABAC?=44408859?A@AAA@
@HQ5V5:00565:00191
TAGTATCAGCCTCGCCATGACGAAGGTATTCC
+
BBB?@ACAAAA?@@A=@??9=;:59?999595
@HQ5V5:00569:00152
ACGCTCGACATGCCCAGGTACAGGAG
+
C?>?BBABACBDCB>??=?ACCCACB
@HQ5V5:00569:00197
ACGCTCGTACCATGCCAGTAGCAGAG
+
AB784;444:=;;77,/-,**(****
@HQ5V5:00571:00182
ACGCTCGACATGCCCAGGTACAGGAG
+
BA9<;BBBBCC@@@<;;59BB;<<<C
@HQ5V5:00572:00151
ACGCTCGACATGCCCAGGTACAGGAG
+
C@?@@CCDCBCCCE@A@?@BCBC@CB
@HQ5V5:00572:00162
ACGCTCGACATGCCCAGGTACAGGAG
+
BA8::BBECCCDCC=??=>BCCB@CA
@HQ5V5:00572:00194
ACGCTCGACATGCCCAGGTACAGGAG
+
@ABBBABA??=99998859>A@ABC<
@HQ5V5:00575:00195
AGCACTGTAGCTGTCACTAGTTAATTGT
+
BBDHBBBBABBBCCCBCDFBD>B=?6;;
@HQ5V5:00576:00159
ACGCATGCCCAGGTACAGGAGACTG
+
BAAABBCCCBBB@ACCDB@BB?ABB
@HQ5V5:00577:00195
ACGCTCGACATGCCCAGGTACAGGAG
+
B?>?@DBCDAABDC?@@>@ACDC@CB
@HQ5V5:00579:00153
ACGCTCGACATGCCCAGGTACAGGAG
+
BBAABBCBBBBBCC=??=@BCCC@CA
@HQ5V5:00581:00166
ACGCTCGACATGCCCGGTACAGGAG
+
BBABBCBCCCBBBB>B?BBBBB?B@
@HQ5V5:00582:00186
ACGCTCGACATGCCCAGGTACAGGAG
+
BB?@@AAAB?=9==98849ACCGBDA
@HQ5V5:00583:00156
ACGCTCGACATGCCCAGGTACAGGAG
+
BB>??BBCB@@BCB>B?>BBCDC@BB
@HQ5V5:00586:00174
ACGCTCGACATGCCCAGGTACAGGAG
+
BB@?@DCDCCDBBB>A@=?>ABB@DC
@HQ5V5:00588:00193
ACGCTCGACATGCCCAGGTACAGGAG
+
BE@@?BBBCCCDDD?AA?BBCDE@BB
@HQ5V5:00589:00151
ATCAGACACGGACACAGCAGAACACA
+
BBBBABABAA>A@AAABBCCCABBBB
@HQ5V5:00590:00163
ACGCTCGACATGCCCAGGTACAGGA
+
BB@AABBDDCCBBA=9969>@?A?A
@HQ5V5:00592:00164
ACGCTCGACATGCCCAGGTACAGG
+
CA@BDBBBBCCCDH?;9;;BABCA
@HQ5V5:00595:00175
ACGCTCGACATGCCCAGGTACAGGAG
+
BB?@@CCCCDCBBB=BA>BBCDE@CB
@HQ5V5:00595:00198
TGATACGTCTCCTTCCTTAGTTACTTCAGTG
+
CFECCCAAABB?BFHCC?BA@>@@A>EAB@>
@HQ5V5:00597:00181
ACGCTCGACATGCCCAGGTACAGGAG
+
CBAAABBDDDDBBB=BA9:62,,+--
@HQ5V5:00597:00182
ACGCTCGACATGCCCAGGTACAGGAG
+
B@??ABBDBCCCCC>@@=?BBBC@BC
@HQ5V5:00599:00191
ACGCTCGACATGCCCAGGTACAGGAG
+
BA@ABBBBDBBCHC?A@;868//,11
@HQ5V5:00550:00218
ACGCTCGACATGCCCAGGTACAGGAG
+
BA@@BCABABECCC=@@=@BCAA?BC
@HQ5V5:00552:00234
ACGCTCGACATGCCCAGGTACAGGAG
+
BBAABBBBCABCHC?:9:9ABAAABD
@HQ5V5:00555:00225
ACGCTCGACATGCCCAGGTACAGGAG
+
CBABBB9:<CCBBC<;;7;@AAB?BC
@HQ5V5:00558:00222
ACGCTCGACATGCCCAGGTACAGGAG
+
BB?@@B@@ADB===<9979BB@A?AB
@HQ5V5:00559:00228
ACGCTCGACATGCCCAGGTACAGGAG
+
843449;4444444-48884449844
@HQ5V5:00560:00220
ACGCTCGACATGCCCAGGTACAGGAG
+
@ACBB@;<<>>>@@:99699;9B>A9
@HQ5V5:00561:00217
ACGCTCGACATGCCCAGGTACAGGAG
+
CBBBB;<<AA@>>>:9959@@>><?@
@HQ5V5:00562:00230
ACGCTCGACATGCCCAGGTACAGGAG
+
BBBBEB?@AAB=9998;59@DAB?BC
@HQ5V5:00563:00217
TAGTATCAGCCTCGCCATGACGAAGGTATTCC
+
CBBBBBE@?A@CCBB???CBBBB@CACCC@C?
@HQ5V5:00567:00220
ACGCTCGACATGCCCAGGTACAGGAG
+
BA???BBBBABBCC?BA?BBBBC@CD
@HQ5V5:00569:00230
TCTCTATGCGCTCCACATGTCTAAGGT
+
BBBCA?@BBBCBF@CCBBBBB@?=AAC
@HQ5V5:00570:00231
ACGCTCGACATGCCCAGGTACAGGAG
+
BB>?@AA=B:;88819959AABC@CB
@HQ5V5:00571:00213
TCTCTATGCGCTCCACATGTCTAAGGT
+
ACCC>:<CCCDCC@CDBCC<=<C@BAA
@HQ5V5:00571:00223
ACGCTCGACATGCCCAGGTACAGGAG
+
B????BCDCBBBCC>??=>?A?AABC
@HQ5V5:00572:00213
ACGCTCGACATGCCCAGGTACAGGAG
+
BB?@@BDCCBCBBC>998:@BBCACC
@HQ5V5:00572:00242
ACGCTCGACATGCCCAGGTACAGGAG
+
@@?@@@@>@99111-11,1<<9959=
@HQ5V5:00573:00203
TCTCTATGCGCTCCACATGTCTAAGGT
+
CBBDAA@BBBCBC?BBBDCAA;;8<?@
@HQ5V5:00573:00206
ACGCTCGACATGCCCAGGTACAGGAG
+
BB@@@BBDCCBCCC>BB?BABBB?B;
@HQ5V5:00573:00214
ACGCTCGACATGCCCAGGTACAGGAG
+
BB@??BBEBCBDDC=??=??BBC@CA
@HQ5V5:00573:00247
ACGCTCGACATGCCCAGGTACAGGAG
+
?@@@@;;9@>>99919959<<11,1/
@HQ5V5:00575:00226
ACGCTCGACATGCCCAGGTACAGGAG
+
BC@@@BDCCBA@>>:497:@AAB?C;
@HQ5V5:00577:00245
ACGCTCGACATGCCCAGGTCAGGAG
+
BA899DCDCBBBBC?9999B@>?AB
@HQ5V5:00578:00229
ACGCTCGACATGCCCAGGTACAGGAG
+
;;;;<CCCC@?>==<=@=?@@@@=@9
@HQ5V5:00578:00235
ACGCTCGACATGCCCAGGTACAGGAG
+
BA??@BBCBCBCCC>BB?BBCCC@CA
@HQ5V5:00580:00211
TCTCTATGCGCTCCACATGTCTAAGGT
+
BCCDA?@BBCDBC@CA@?==?;;7<B<
@HQ5V5:00580:00215
ACGCTCGACATGCCCAGGTACAGGAG
+
BA???BBCCCBBBB>AA>ABCEECC@
@HQ5V5:00583:00232
TCTCTATGCGCTCCACATGTCTAAGGT
+
BBBCA?@CACDAC?CBCCBAAA@=A@B
@HQ5V5:00583:00241
TACTGAGCTACACACACAGAAAGATTGGT
+
AAABBBCBBBBBBCEAAA;84-;?<;@@C
@HQ5V5:00584:00234
ACGCTCGACATGCCCAGGTACAGGAG
+
BAABBCBBBBBCCC?@@=?BB@BBBB
@HQ5V5:00585:00233
ACGCTCGACATGCCCAGGTACAGGAG
+
BBCBBBAAACDCDE>@@=@@ABB@CA
@HQ5V5:00586:00238
ATCAGACACGGACACAGCAGAACACAC
+
CDBBBB@A?>=@AAA@A@@@@<A@@??
@HQ5V5:00594:00239
ACGCTCGACATGCCAGGTA
+
@B@CCCCCB9=/1,11,1:
@HQ5V5:00595:00239
ACGCTCGACATGCCCAGGTACAGGA
+
BBABB@@?>99111,11,/./4986
@HQ5V5:00595:00246
TCTCTATGCGCTCCACATGTCTAAGGT
+
BDCCA?@CBCCBB@CCCBAAA??=A@C
@HQ5V5:00599:00227
AGCACTGTAGCTGTCACTAGTTACTTGT
+
=<CCDCBBBCECBA@@@AB@@>A@A?BE
@HQ5V5:00551:00276
ACGCTCGACATGCCCAGGTACAGGAG
+
BCBBEBBBBBCCBC=??==:>9979@
@HQ5V5:00551:00291
ACGCTCGACATGCCCAGGTACAGGAG
+
BBAABBBBBBBDCD?AA>ABBBC@CB
@HQ5V5:00552:00296
ACGCTCGACATGCCCAGGTACAGGAGA
+
BA@@BB?@@BCCBC>998:AA;;;;AA
@HQ5V5:00554:00289
ACGCTCGACATGCCCAGGTACAGGAG
+
BB?@@BBBECCCHN>AA=@@ABB?AB
@HQ5V5:00555:00277
ACGCTCGACATGCCCAGGTACAGGAG
+
BEABBBBBACBDCD>AA>?ABBC@CC
@HQ5V5:00556:00268
ACGCTCGACATGCCCAGGTACAGG
+
C@@@BBB@?@A999199591///,
@HQ5V5:00556:00297
ACGCTCGACATGCCCAGGTACAGGAG
+
BCCBBBBBBCCAAA<;;59@@?@=@A
@HQ5V5:00557:00253
ACGCTCGACATGCCCAGGTACAGGAG
+
BBBBECBBBCECCC>::;:BC@A?AC
@HQ5V5:00558:00263
ACGCTCGACATGCCCAGGTACAGGAG
+
BBAABBBBCCBDCC?998:A?9;9;B
@HQ5V5:00562:00259
ACGCTCGACATGCCCAGGTACAGGAG
+
BBAABBBEBBB>>>:==<@ABCC@DA
@HQ5V5:00564:00276
ACGCTCGACATGCCCAGGTACAGGAG
+
AAABBBBBABBBCC=::;;CCCCBCA
@HQ5V5:00564:00287
ACGCTCGACATGCCCAGGTACAGGAG
+
BAAAACBCBCBCCC?BB>@AACB@CC
@HQ5V5:00566:00280
ACGCTCGACATGCCCAGGTACAGGAG
+
;<@BB@@@>@@9990992444492//
@HQ5V5:00571:00265
ACGCTCGACATGCCCAGGTACAGGAG
+
BB>@@BBBBCCB@C89;8;@@BBACA
@HQ5V5:00573:00273
TCTCTATGCGCTCCACATGTCTAAGGT
+
DCCD:;;CBCCCC?B@?@B??;;7<B9
@HQ5V5:00573:00282
ACGCTCGACATGCCCAGGTACAGGAG
+
BA>?@BBBABBBCC>:9;;CBBCBC<
@HQ5V5:00575:00263
ACGCTCGACATGCCCAGGTACAGGAG
+
BC?@@BBABCCBBB>;98:ACBC@CA
@HQ5V5:00575:00296
ACGCTCGACATGCCCAGGTACAGGAG
+
BBAABBBEBBBDBC=??=?ABBC@CB
@HQ5V5:00578:00258
TAGTATCAGTCGCCATGACGAAGGTATTCC
+
;111>C;;CBBCCABCBBB:97;@@@@@C=
@HQ5V5:00579:00257
ACGCTCGACATGCCCAGGTACAGGAG
+
BCABBCBAB@@99998849>A@B>A<
@HQ5V5:00579:00280
ACGCTCGACATGCCCAGGTACAGGAG
+
BB@BAB??CBB@>>:9959@B@B?B=
@HQ5V5:00582:00278
ACGCTCGACATGCCCAGGTACAGGAG
+
BB???BBFCCCBBB=BA>AACCE@DB
@HQ5V5:00582:00287
CGTGTCTCTAGGCACAGGATTTGTGTAG
+
@A@A<=<AB<<9;9;998499-444882
@HQ5V5:00584:00289
ACGCTCGACATGCCCAGGTACAGGAG
+
BB??@BBCBCBBCC>??=@BAGC@BB
@HQ5V5:00585:00260
CGTGTCTCTAGGCACAGGATTTTGTGTAG
+
BBBACDCC::9?BB?BB@BCCC9CCCBBA
@HQ5V5:00585:00299
ACGCTCGACATGCCCAGGTACAGGAG
+
BB?@ABBBCCDBBB=BB<:9;//,11
@HQ5V5:00591:00255
ACGCTCGACATGCCCAGGTACAGGAG
+
BBACBB@@ABBBCC>;;8;BCBFACB
@HQ5V5:00591:00259
ACGCTCGACATGCCCAGGTACAGGAG
+
BCABAB?@ABBCCD@;;;;@A@A?AB
@HQ5V5:00591:00265
ACGCTCGACATGCCCAGGTACAGGAG
+
BBAABDBBABBBBB?998:BB@C?AB
@HQ5V5:00593:00267
ACGCTCGACATGCCCAGGTACAGGAG
+
BB@?@BBBBCDBBB=BA>AACCDBCC
@HQ5V5:00596:00288
ACGCTCGACATGCCCAGGTACAGGAG
+
BBBBBBBBEFCDCCBAB?A@BBA=??
@HQ5V5:00597:00297
TACTGACACAGAAAAGATTGGTGCTGCG
+
BABB@CB@@@9999-99848?ABBBBA?
@HQ5V5:00598:00258
ACGCTCGACATGCCCAGGTACAGGAG
+
BC8::BBBEECCCC>;;8:CCBB?BC
@HQ5V5:00552:00318
ACGCTCGACATGCCCAGGTACAGGAG
+
BBABBBBDCCEBAB=??<@@BBB@CC
@HQ5V5:00553:00335
ACGCTCGACATGCCCAGGTACAGGAG
+
BAABBBA@ADCCAC>??=?@A@@?AC
@HQ5V5:00554:00346
TAGTATCAGCCTCGCCATGACGAAGTTATTCC
+
BCBBBDCAA@?>@;;7<?@@@94598999892
@HQ5V5:00555:00317
ACGCTCGACATGCCCAGGTACAGGAG
+
BBBBCBBBBCBCCC>::;:?A?A?AB
@HQ5V5:00556:00321
ACGCTCGACATGCCCAGGTACAGGAG
+
B>>@@BBABCA>>>:9959>>99:9>
@HQ5V5:00557:00346
ACGCTCGACATGCCCAGGTACAGGAG
+
BBBBBC@A@CBCCC?@?>@CCCCACC
@HQ5V5:00560:00314
ACGCTCGACATGCCCAGGTACAGGAG
+
CBAAABABBCCBBB=BB>ABBCC@CB
@HQ5V5:00560:00315
ACGCTCGACATGCCCAGGTACAGGAG
+
BAAAABBEBBCDDD???=?BBBC@CD
@HQ5V5:00566:00342
ACGCTCGACATGCCCAGGTACAGGAG
+
BB@@ACBBBBCCCC>9:;:BCAB?BB
@HQ5V5:00567:00341
ACGCTCGACATGCCCAGGTACAGGAG
+
9<AB;;<AAABBCC?A@>;;;>@=@A
@HQ5V5:00568:00311
TCTCTATGCGCTCCACATGTCTAAGGT
+
CBCHBAACCCC<<><BABC<<;@2424
@HQ5V5:00570:00328
ACGCTCGACATGCCCAGGTACAGGAG
+
B@??ACCCCCCCBB>AA>@ABBC@CD
@HQ5V5:00571:00300
TGATACGTCTCCTTCCTTAGTTACTTCA
+
BBBABBBCBBD@D@B@C@B@><@@@=AC
@HQ5V5:00573:00330
ACGCTCGACATGCCCAGGTACAGGAG
+
B?>?ABBCCCCCDD>BB?BCCCC@C?
@HQ5V5:00574:00345
ACGCTCGACATGCCCAGGTACAGGAG
+
BB8::BDCCB@BBCA??=?BCCD@BA
@HQ5V5:00579:00337
ACGCTCGACATGCCCAGGTACAGGAG
+
BA@@@DDDDCCCCB>BA?BABCC@EA
@HQ5V5:00581:00320
TCTCTATGCGCTCCACATGTCTAAGGT
+
BCBD??@ABBCAA@CBBBBBCBD@B@C
@HQ5V5:00583:00324
ACGCTCGACATGCCCAGGTACAGGAG
+
BAAABBBECDCAAA=AB>BCCCD@BB
@HQ5V5:00583:00347
ACGCTCGACATGCCCAGGTACAGGAG
+
BA@ABBBFCCCBBB=BB?BBCDE@CA
@HQ5V5:00584:00323
ACGCTCGACATGCCCAGGTACAGGAG
+
BB?@@CDCCBBDBC=9989BBBA?BC
@HQ5V5:00585:00340
ACGCTCGACATGCCCAGGTACAGGAG
+
BB?@@ABBCCCCCC>;;;;BBAB?BC
@HQ5V5:00587:00314
ACGCTCGACATGCCCAGGTACAGGAG
+
BA??@BBCCCCCCC?BB?BBBCC@CB
@HQ5V5:00590:00310
ACGCTCGACATGCCCAGGTACAGGAG
+
C@?@BDBCBBCCEG@;;79;>11-11
@HQ5V5:00591:00305
ACGCTCGACATGCCCAGGTACAGGAG
+
BBBB;;;>?@>>>>99928?@998;A
@HQ5V5:00592:00341
ACGCTCGACATGCCCAGGTACAGGAG
+
BAABBBBAAAB@=998459>D@@=@B
@HQ5V5:00593:00335
ACGCTCGACATGCCCAGGTACAGGAG
+
BBABDBBBBCCCEG@A@@@CCCE@CB
@HQ5V5:00593:00339
ACGCTCGACATGCCCAGGTACAGGAG
+
BB???BAAAABCCC>@@=>>==A@@C
@HQ5V5:00593:00346
ACGCTCGACATGCCCAGGTACAGGAG
+
CA@BCBAAACCDEE?F@=@CCBCBBB
@HQ5V5:00596:00345
TACTGAGCTACACACACAGAAAGATTGGT
+
BB@@BBDBB?BBBBCC@A944-9<<;@@D
@HQ5V5:00597:00345
ACGCTCGACATGCCCAGGTACAGGAG
+
BAABBDCCCCDDCD?AA=??BBC@DB
@HQ5V5:00551:00356
ACGCTCGACATGCCCAGGTACAGGAG
+
BBAABBBBBCBBCC@AA?BBAAB?AA
@HQ5V5:00552:00377
ACGCTCGACATGCCCAGGTACAGGAG
+
BBABBD@@ABCCCC>??=@?ABC@CC
@HQ5V5:00553:00398
ACGCTCGACATGCCCAGGTACAGGAGA
+
BBBBBB<<=CACBD<AA=@ABBC>AA@
@HQ5V5:00555:00366
ATATCGCGGGGGTATGGAAGACTCTATA
+
BBBA>;44444,9@@@=@=ABCCE<;<B
@HQ5V5:00557:00380
ACGCTCGACATGCCCAGGTACAGGAG
+
BB?@@CBBBDCBAA<;;79@B@A>AB
@HQ5V5:00558:00360
ACGCTCGACATGCCCAGGTACAGGAG
+
BAAABBBBBBECCC@::;:CCBB?BC
@HQ5V5:00559:00397
ACGCTCGACATGCCCAGGTACAGGAG
+
C@@AAC<<>DC>>>:9969>??><>>
@HQ5V5:00561:00371
ACGCTCGACATGCCCAGGTACAGGAG
+
BA>@@BBBBCCCCE?A@=@@ABB@CC
@HQ5V5:00562:00361
ACGCTCGACATGCCCAGGTACAGGAG
+
BAAAABBBBBCDCD=AA>@ABCDCCA
@HQ5V5:00564:00362
ACGCTCGACATGCCCAGGTACAGGAG
+
BB?@@CAAACCCDG=;;8:@ABB@CB
@HQ5V5:00564:00367
ACGCTCGACATGCCCAGGTACAGGAG
+
BB???BABACEDCC>??=>@>?B?CC
@HQ5V5:00565:00355
CGTGTCTCTAGGCACAGGATTTTGTGTAG
+
BBA>BDCC@??@BBAAB?BBAA9A=A@AA
@HQ5V5:00568:00383
ACGCTCGACATGCCCAGGTACAGGAG
+
BB>@@B9;<CC@@@<@@=BBCDDACB
@HQ5V5:00571:00374
ACGCTCGACATGCCCAGGTACAGGAG
+
BA?@ABDCCBBBCC?::;:@BBCACA
@HQ5V5:00572:00391
ACGCTCGACATGCCCAGGTACAGGAG
+
BAABEBDDCCCBBB?997:?BAB?BB
@HQ5V5:00578:00368
TCTCTATGCGCTCCACATGTCTAAGGT
+
BBCD@?@CCCCBC@BAAAA??996;<>
@HQ5V5:00579:00366
ACGCTCGACATGCCCAGGTACAGGAG
+
?@@@@@@@A@@99919>;>>>>>=@9
@HQ5V5:00582:00376
ACGCTCGACATGCCCAGGTACAGGAG
+
BA>??ABBBECCCC=;:8:@ABB?B<
@HQ5V5:00582:00383
ACGCTCGACATGCCCAGGTACAGGAG
+
BA@@@BBBBCCBBB>??;8;?44599
@HQ5V5:00582:00388
TCTCTATGCGCTCCACATGTCTAAGGT
+
ACADBBBC;;<@A69<@999C996954
@HQ5V5:00583:00362
ACGCTCGACATGCCCAGGTACAGGAG
+
BA?@@BCBBBB>>>:@=<??BCC?BA
@HQ5V5:00584:00388
ACGCTCGACATGCCCAGGTACAGGAG
+
BB>@@CBBBCCCCC>??<>>BDC@CB
@HQ5V5:00589:00374
ACGCTCGACATGCCCAGGTACAGGAG
+
@AABBCBDBCCBAB?998;AABC@CA
@HQ5V5:00589:00385
ACGCTCGACATGCCCAGGTACAGGAG
+
BB?@@BBBBCBDCC>AA=?;A@B?CC
@HQ5V5:00595:00354
CGTGTCTCTAGGCACAGGATTTTGTGTAG
+
BBBBCCBC::;DCCAAB?BBBC7ABC;;<
@HQ5V5:00599:00393
ACGCTCGACATGCCCAGGTACAGGAG
+
BBABBBBBBBCDCC?9:;:@A@C?AC
@HQ5V5:00550:00415
ACGCTCGACATGCCCAGGTACAGGAG
+
>@?@@AAA=><ABC<AA;>;8--+-,
@HQ5V5:00551:00415
ACGCTCGACATGCCCAGGTACAGGAG
+
BBCBBBBBBCCCCC>99;:CCBC@CC
@HQ5V5:00551:00424
ATCAGACACGGACACAGCAGAACACAC
+
BBBBCCAB??=?AEDBCABCB@BBBBB
@HQ5V5:00551:00445
ACGCTCGACATGCCCAGGTACAGGAG
+
CBCBBBBBCCCBBB?998:BCBCACA
@HQ5V5:00555:00417
ACGCTCGACATGCCCAGGTACAGGAGACTGAC
+
BBAAABBBBBBBCB>997:>>=@=@ABBACCB
@HQ5V5:00555:00419
ATCAGACACGGACACA
+
9334443:::244//6
@HQ5V5:00557:00409
ACGCTCGACATGCCCAGGTACAGGAG
+
BEABABBEBCBCCC?:::9BBBC@BB
@HQ5V5:00562:00413
ACGCTCGACATGCCCAGGTACAGGAG
+
BAABCB@AABCCHG>9:;:?AAB?BC
@HQ5V5:00565:00443
ACGCTCGACATGCCCAGGTACAGGG
+
9=ABAA<;<>>>>>:9969@?9991
@HQ5V5:00565:00445
ACGCTCGACATGCCCAGGTACAGGAG
+
??CBECCCCCCA@A:9959>?>>=@A
@HQ5V5:00566:00429
TCTCTATGCGCTCCACATGTCTAAGGT
+
BBDCCCECCCECC>AACCCCCBB:<89
@HQ5V5:00567:00416
ACGCTCGACATGCCCAGGTACAGGAG
+
BAAAACCCCDCCCC>AA>BCCCD@BB
@HQ5V5:00568:00418
ACGCTCGACATGCCCAGGTACAGGAG
+
BBAAAABABBB===98459@@9<;<B
@HQ5V5:00568:00427
AACGCTCGACATGCCCAGGTACAGGAG
+
?=?@@>BCCCCBCBC>??<>?ABB@CA
@HQ5V5:00569:00444
ACGCTCGACATGCCCAGGTACAGGAG
+
BA???BBCB@BBCC>9:99AA?B@CB
@HQ5V5:00571:00402
ACGCTCGACATGCCCAGGTACAGGAG
+
BA@@@BBCBDEAAA=@?>AACCC@CB
@HQ5V5:00574:00445
ACGCTCGACATGCCCAGGTACAGGAG
+
B?>@@@AACCB@>@:9859>@@@<@9
@HQ5V5:00576:00402
ACGCTCGACATGCCCAGGTACAGGAG
+
B?>?BBCCDCCECC>@?=@>BBBCCA
@HQ5V5:00577:00421
ACGCTCGACATGCCCAGGTACAGGAG
+
BB?@@??@CBBCDC?@@=@ACDC@C;
@HQ5V5:00577:00444
ATCAGACACGGACACAGCAGAACACAC
+
BBBB?@?BAA>ABAAAEBCBB?BBAAB
@HQ5V5:00578:00443
ACGCTCGACATGCCCAGGTACAGGAG
+
BA???BBDD@BBCC?@A>?ABDC@CB
@HQ5V5:00579:00404
ACGCTCGACATGCCCAGGTACAGGAG
+
B?@@ACBBGCBDDC?BC@BBCCDCCA
@HQ5V5:00583:00413
CGTGTCTCTAGGCACAGGATTTTGTGTAG
+
BABAECCB:9;@CCDBC?CCCDAAA@;;<
@HQ5V5:00583:00445
TACTGAGCTACACACACAGAAAGATTGGT
+
BBBBBBCBBBBBBBE?9;84409884;AD
@HQ5V5:00584:00437
TGATACGTCTCCTTCCTTAGTTACTTCA
+
CBBBBBCBCCDBD@C@CA>???994:94
@HQ5V5:00585:00426
ACGCTCGACATGCCCAGGTACAGGAG
+
BB@@ABBCBBBBHCC::99@@AA?BC
@HQ5V5:00585:00447
ACGCTCGACATGCCCAGGTACAGGAG
+
BAAABBBCDDCAAA=A@<:9;44599
@HQ5V5:00587:00440
TAGTATCAGCCTCGCCATGACGAAGGTATTCC
+
BCC?@ACBBB@??;;7;>@@A<;7<?>@>8<6
@HQ5V5:00590:00426
ACGAGTGCGTTCCCCATGTCGTAGGTACTC
+
BBBBBDCBBB@BEE:C?A@ABB@@?:;<AC
@HQ5V5:00591:00420
ACGCTCGACATGCCCAGGTACAGGAG
+
ABAABBBACCB=9=<9959BB@@>AA
@HQ5V5:00593:00400
TGATACGTCTCCTTCCTTAGTTACTTCA
+
BBBBB>@9611-/787:?;BD?BDCBFD
@HQ5V5:00596:00411
ACGCTCGACATGCCCAGGTACAGGAG
+
BBAAABBBCDCCCD>CC@CBCDE@CB
@HQ5V5:00599:00425
ACGCTCGACATGCCCAGGTACAGGAG
+
ABABDBBAABCA>A<;:49;@11-11
@HQ5V5:00599:00444
TCTCTATGCGCTCCACATGTCTAAGGT
+
BCCCAAAECCCBC?BA@@BBB;;9<AB
@HQ5V5:00550:00484
AGCACTGTAGCTGTCACTAGTTACTTGT
+
AACCBGBCBBBBBCCBBFFAA@BCC?CB
@HQ5V5:00555:00471
ACGCTCGACATGCCCAGGTACAGGAG
+
BCAAAAAABCBCCC?BB?BBEBCCCB
@HQ5V5:00555:00472
ACGCTCGACATGCCCAGGTACAGGAG
+
CBAABBBBBCBBCC?BB?BBBCD@CA
@HQ5V5:00556:00451
ACGCTCGACATGCCCAGGTACAGGAG
+
BB?@@CBBBABCCCAA@=@CCCCADA
@HQ5V5:00556:00464
ACGCTCGACATGCCCAGGTACAGGAG
+
AACBB@@A@@@A??:;;69AC@@>A9
@HQ5V5:00559:00475
ACGCTCGACATGCCCAGGTACAGGAG
+
BB>@@CBBBCBDBC?@A=@BCCB@CA
@HQ5V5:00560:00484
AGCACTGTAGCTGTCACTAGTTACTTGT
+
AACCBGBCBBCBBCCBCCC@?=@BA<BC
@HQ5V5:00560:00498
ACGCTCGACATGCCCAGGTACAGGAG
+
BCABAAAAADCCCD@A@=@BBAB?D@
@HQ5V5:00561:00462
ATCAGACACGGACACAGCAGAACACAT
+
BBBBBBACBB=@@BDCBEC@@?ABBB>
@HQ5V5:00561:00471
ACGCTCGACATGCCCAGGTACAGGAG
+
BB??@BAABCB===98859@B>A?AB
@HQ5V5:00561:00494
ACGCTCGACATGCCCAGGTACAGGAGA
+
BCABABAAACCBCC>@@=@@@@B>@11
@HQ5V5:00562:00462
ACGCTCGACATGCCCAGGTACAGGAG
+
BBAAACBCCCCDBD?BB?BBCDC@CA
@HQ5V5:00564:00478
ACGCTCGACATGCCCAGGTACAGGAG
+
BB???BBEBCBCCC>BB?BBCCD@CB
@HQ5V5:00565:00459
ACGCTCGACATGC
+
>9844899444,,
@HQ5V5:00565:00480
ACGCTCGACATGCCCAGGTACAGGAG
+
BB@??BBDCCBDBD?BB?BBCCD@CA
@HQ5V5:00566:00462
ATATCGCGAGGGTATGGAAGACAT
+
@::;@?>>9991999<-1-/6.,,
@HQ5V5:00569:00450
ACGCTCGACATGCCCAGGTACAGGAG
+
CB>?@AAADCCBCC>@?=??BBCACC
@HQ5V5:00569:00473
ACGCTCGACATGCCCAGGTACAGGAG
+
BBABBBBBACCCCC???=?ACBCCCB
@HQ5V5:00569:00487
CGCTCGACATGCCCAGGTACAGGAGACTG
+
>BBCC?@ACECCHABD?BBA@@?B??@CC
@HQ5V5:00570:00468
ACGCTCGACATGCCCAGGTACAGGAG
+
A>9:;@@@@@@>>>:9969>>99599
@HQ5V5:00570:00495
ATCAGACACGACACAGCAGAACAGCAC
+
433444344449444444442444447
@HQ5V5:00570:00499
AGCACTGTAGCTGTCACTAGTTACTTGTGT
+
BBBBCCCBBBBCCAAACBECC@@91,111/
@HQ5V5:00571:00494
ACGCTCGACATGCCCAGGTACAGGAG
+
BA8::BBBCBBBAB>;97:=AAB?BA
@HQ5V5:00572:00460
ACGGCTCGACATGCCCAGGGTACAGGAG
+
B@?=@CB?@ABA999984809@@@A?BA
@HQ5V5:00573:00460
ACGCTCGACATGCCCAGGTACAGGAG
+
BBAAACBDCDCAAA=@=<??BCB?CA
@HQ5V5:00574:00492
ACGCTCGACATGCCCAGGTACAGGAG
+
BA?@ABBCCCCBCD>BB?BABBBEA;
@HQ5V5:00578:00482
ACGCTCGACATGCCCAGGTACAGGAG
+
BB@??BBCDDCBBB=AA>@@BCBEA@
@HQ5V5:00581:00479
ACGCTCGACATGCCCAGGTACAGGAG
+
BB??@BDCCCBDDC>EB?BBCEE@BB
@HQ5V5:00582:00473
ACGCTCGACATGCCCAGGTACAGGAG
+
BB??@CCDCABDBC?9989>A?@=@B
@HQ5V5:00582:00481
ACGCTCGACATGCCCAGGTACAGGAG
+
CB:;;A@AABAEDD>BA8;9>>>694
@HQ5V5:00582:00483
ACGCTCGACATGCCCAGGTACAGGAG
+
BB@??BBCDCCBBB?AA>BBCDE@CB
@HQ5V5:00583:00461
ACGCTCGACATGCCCAGGTACAG
+
BEABBBBA@@@99919?<ABCAB
@HQ5V5:00584:00472
ACGCTGACATGCCCAGGTACAGGAG
+
BA@ABCBBCBDIIBAACDECCG@BA
@HQ5V5:00586:00493
ACGCTCGACATGCCCAGGTACAGGAG
+
BAAABAAABBBBCC>??>@BBBC@DC
@HQ5V5:00587:00468
ACGCTGACATGCCCAGGTACAGGAG
+
BBABCCBBAADDC>AA?CCCBC@BB
@HQ5V5:00588:00479
ACGCTCGACATGCCCAGGTACAGGAG
+
BBABBBBBBCBCCC>??>@BBCC@FD
@HQ5V5:00588:00493
ACGCTCGACATGCCCAGGTACAGGAG
+
BB???BBDCCBCBB>9989?@AC@DC
@HQ5V5:00591:00474
ACGCTCGACATGCCCAGGTACAGGAG
+
BE??@BBBCCCBBB=?A>ABCCD@CB
@HQ5V5:00596:00492
ACGCTCGACATGCCCAGGTACAGGAG
+
BEABAB@AACBCCC<@@=@AABBC@@
@HQ5V5:00597:00460
ACGCTCGACATGCCCAGGTACAGGAG
+
BB?@@BBBCDCBBB=AA<=>>??=@B
@HQ5V5:00550:00545
ATATCGCGAGGGTATGGAAGACTCTATA
+
B@ABA?===CA?@B@B=?=BBBBB@??A
@HQ5V5:00550:00547
ACGCTCGACATGCCCAGGTACAGGAG
+
BB?@@CBEBBBBCC>AA?B@AAC@AA
@HQ5V5:00553:00525
ACGCTCGACATGCCCAGGTACAGGAG
+
CA???BBCBCBBCC>A@>?AAAC@CB
@HQ5V5:00555:00516
ACGCTCGACATGCCCAGGTACAGGAG
+
BBABBCBAADEB?B>BA>ABCCCADC
@HQ5V5:00555:00525
AGCACTGTAGCTGTCACTAGTTACTTGT
+
AACCECABBBBBBABBBCC@@=@AA;?@
@HQ5V5:00556:00525
ACGCTCGACATGCCCAGGTACAGAG
+
BBBBCBAAACCCBC>;;59<<1111
@HQ5V5:00559:00512
TACTGAGCTACACACACAGAAAGATTGGT
+
BB?ABCCBBACCCC@A@B;;8798848>A
@HQ5V5:00559:00517
ACGCTCGACATGCCCAGGTACAGGAG
+
BBAAABBBCDCBBB>BB@BBDDD@CB
@HQ5V5:00559:00545
ACGCTCGACATGCCCAGGTACAGGAG
+
BA>?@C<<=CCCBC@BB=@:;;A=@>
@HQ5V5:00560:00538
ACGCTCGACATGCCCAGGTACAGGAG
+
BEABAEBBCBBDCD>?@=?@AAB?CB
@HQ5V5:00561:00523
ACGCTCGACATGCCCAGGTACAGGAG
+
BC??@BCCCCBDDD?BB?BBCCD@DB
@HQ5V5:00563:00506
ACGCTCGACATGCCCAGGTACAGGAG
+
BBA@ABBDCCCBCB>BA?BBBCC@B?
@HQ5V5:00566:00522
ATCAGACACGGACACAGCAGAACACAC
+
BBBBBBBB997;@AAAAACCC@CBAAB
@HQ5V5:00566:00540
ACGCTCGACATGCCCAGGTACAGGAG
+
BAAAACBDBBBBCC>::84::44599
@HQ5V5:00567:00511
ACGCTCGACATGCCCAGGTACAGGAG
+
BB>@@BBECCCECE@;::;BCCC@CC
@HQ5V5:00567:00514
ACGCTCGACATGCCCAGGTACAGGAG
+
BBAAAB@@@CBDCC?@A>@BCBC@CA
@HQ5V5:00567:00515
ACGCTCGACATGCCCAGGTACAGGAG
+
BB?@@BBDCDCBBC>AA>BBCDC@CA
@HQ5V5:00567:00524
ACGCTCGACATGCCCAGGTACAGGAG
+
BB@??BBBCBBBDH>?@=?ABAB@CB
@HQ5V5:00568:00500
ACGCTCGACATGCCCAGGTACAGGAG
+
B?@@BBBCCCCCCDACC?<:<CC@C=
@HQ5V5:00568:00548
ACGCTCGACATGCCCAGGTACAGGAG
+
AB?@@BBDCCCCCB>BB@BBCBC?B?
@HQ5V5:00571:00534
ACGCTCGACATGCCCAGGTACAGGAG
+
BBAAACCDCDC???<>A?ABCCC@CA
@HQ5V5:00576:00527
ACGCTCGACATGCCCAGGTACAGGAG
+
BB???BBBCCBDDD?AA?BBCCD@CB
@HQ5V5:00582:00507
TACTGAGCTACACACACAGAAAGATTGGT
+
BBBBBBCBBBBDDC:49@999098858>A
@HQ5V5:00582:00508
ACGCTCGACATGCCCAGGTACAGGAG
+
B??@ACCCCCEBBB>B?=@>BBB>AA
@HQ5V5:00582:00548
ACGCTCGACATGCCCAGGTACAGGAG
+
BB??@DCDCBBCCB?AA?BBCCD@CC
@HQ5V5:00583:00520
ACGCTCGACATGCCCAGGTACAGGAG
+
BA>??BBCDDCAAA=A?>BBCDD@BA
@HQ5V5:00584:00508
ACGCTCGACATGCCCAGGTAGACAGG
+
BB89:BBBBBBBCC>C9620,**))(
@HQ5V5:00586:00542
TACTGAGCTACACACACAGAAAGATTGGT
+
BBBBBBCBBBBBBBA?>;844-9884;@C
@HQ5V5:00586:00548
TGATACGTCTCCTTCCTTAGTTACTTCA
+
CCDAB@AACCC@C@CDDDCBBBBCC@CC
@HQ5V5:00587:00533
ACGCTCGACATGCCCAGGTACAGGAG
+
CBABBBA@ACCBAB<;:49?B99699
@HQ5V5:00587:00547
ACGCTCGACATGCCCAGGTACAGGAG
+
CBAABBBBD@BBCC>:9:9BBBD@BD
@HQ5V5:00588:00537
ACGCTCGACATGCCCAGGTACAGGAG
+
BBAABBBDCDCCBB>AA>BBCCD@CA
@HQ5V5:00590:00535
ACGCTCGACATGCCCAGGTACAGGAG
+
BC?@@CBBBCCBBB???=?BBDD@CB
@HQ5V5:00590:00544
ACGCTCGACATGCCCAGGTACAGGAG
+
ABBBDB?@AAB@>>98:4;?@>C@BA
@HQ5V5:00590:00545
ACGCTCGACATGCCCAGGTACAGGAG
+
@BCC@@@A<99>>>:9969999?=@9
@HQ5V5:00592:00526
TGATACGTCTCCTTCCTTAGTTACTTCA
+
AAAABBC><<D?B>B>B>BBB?BBEBDH
@HQ5V5:00594:00544
TCTCATGCGCTCCACATGTCTAAGGT
+
BBBA@CCBBBBB@BEDBBBEAAADBC
@HQ5V5:00596:00512
ACGCTCGACATGCCCAGGTACAGGAG
+
BBABBC:;;BA@>@>BB>BCCCC@@@
@HQ5V5:00596:00543
ACGCTCGACATGCCCAGGTACAGGAG
+
BBABBABBBBCDCCA::;;CCDC@C@
@HQ5V5:00597:00544
ACGCTCGACATGCCCAGGTACAGGAG
+
H@?@BBA@DCCCCC>;9;<CCBCACC
@HQ5V5:00551:00560
ACGCTCGACATGCCCAGGTACAGGAG
+
BAAACBABBCBBBB=@?>@@BBC@CC
@HQ5V5:00558:00551
CGTGTCTCTAGGCACAGGATTTTGTGTAG
+
BBBACDBB???@BBB@;<4444-9@?ABD
@HQ5V5:00559:00569
ATATCGCGAGGGTATGGAAGACTCTATA
+
B>??B==94;;89=>C8;8;@>@@77:7
@HQ5V5:00560:00570
CGTGTCTCTAGGCACAGAATTTTGTGTAG
+
AABABECCBBB?A>=99959??4=@?;;<
@HQ5V5:00560:00575
ACGCTCGACATGCCCAGGTACAGGAG
+
BBCBCC@@@>>99919959>99:894
@HQ5V5:00561:00555
ACGCTCGCATGCCCCAGGTACAGAAG
+
AABCBBCBBBCDCC:A@=@=>88:7:
@HQ5V5:00563:00592
ACGCTCGACATGCCCAGGTACAGGAG
+
BB?@@BBBCDC=::64459>@BCACC
@HQ5V5:00564:00586
ACGCTCGACATGCCCAGGTACAGGAG
+
BB@AABBECCCBBB=AA>@ABBC@CC
@HQ5V5:00565:00560
ACGCTCGACATGCCCAGGTACAGAAG
+
BBAABBBDBBBBCC>@@==894:;7;
@HQ5V5:00569:00574
TAATATCAGCCTCGCCATGACGAAGGTATTCC
+
;;?@AACCCCA;=996:7;::11,1:111,96
@HQ5V5:00570:00557
ACGCTCGACATGCCCAGGTACAGGAG
+
BB?@ABCCBCBDCC?:::9BCAB@C;
@HQ5V5:00571:00560
ACGCTCGACATGCCCAGGTACAGGAG
+
BAABECBDCBBDCC?::;;BCCB@C;
@HQ5V5:00573:00568
TCTCTATGCGCTCCACATGTCTAAGGT
+
BBBDA??BBBCBC@BBBBBAB;;8;?A
@HQ5V5:00574:00587
TCTCTATGCGCTCCACATGTCTAAGGT
+
BBBD??@BBBCBC@CCBBBBB;;8<BB
@HQ5V5:00575:00593
ACGCTCGACATGCCCAGGTACAGGAG
+
BBAAACBBBCCBBC=AA?BBCCC@CA
@HQ5V5:00577:00560
ACGTTCGACATGCCCAGGTACAGGAG
+
BBAB@B?A@BCAAA>AC?BAAB?<=@
@HQ5V5:00581:00566
ACGCTCGACATGCCCAGGTACAGGAG
+
BBAABBBBBCEDCC?A@<888//,11
@HQ5V5:00581:00594
AGCACTGTAGCTGTCACAGTTACTTGT
+
BBBCCCCBBBCCBCDCBBCC@B??<>=
@HQ5V5:00585:00580
AGCACTGTAGCTGTCACTAGTTACTTGT
+
CCCCBBCCCCECCCCBBCFBD@BB=944
@HQ5V5:00586:00572
TAGTATCAGCCTCGCCACTGACGA
+
;99>@999>?<9449:4////2,,
@HQ5V5:00586:00590
ACGCTCGACATGCCCAGGTACAGGA
+
BAAAADCCCCBA@A=B@?BABCE>@
@HQ5V5:00587:00599
ACGCTCGACATGCCCAGGTACAGGAG
+
A;:<<@@@999111,11,1;<9959>
@HQ5V5:00589:00579
ACGCTCGACATGCCA
+
BBA@CBBBBAA@B@9
@HQ5V5:00590:00594
ACGCTCGACATGCCCAGGTACAGGAG
+
BB@BBB@@ACBA>A<;:49>@998<A
@HQ5V5:00592:00581
ACGCTCGACATGCCCAGGTACAGGAG
+
CBAAABABBCBAAA=AB@ABDCD@CA
@HQ5V5:00594:00594
ATATCGCGAGGGTATGGAAGACTCTATA
+
BBBBAB=B??@@ACBB?A?BDBBB????
@HQ5V5:00595:00592
ACGCTCGACATGCCCAGGTACAGGAG
+
@A@B@@A@ACB=9958928>>??=@@
@HQ5V5:00597:00587
ACGCTCGACATGCCCAGGTACAGGAG
+
BB@?@DCDCCBDDD>BB@BBCCC@CA
@HQ5V5:00598:00568
ACGCTCGACATGCCCAGGTACAGGAG
+
CCCBCBBBBBB@==:8859?AADCB@
@HQ5V5:00561:00603
TAGTATCAGCCTCGCCATGACGAAGGTATTCC
+
?AB::>EBBBCCC@A>@@>>B;;7<@99<>B>
@HQ5V5:00562:00600
ACGCTCGACATGCCAGGTCA
+
9;8??>999111,*,,*,,,
@HQ5V5:00562:00636
ACGCTCGACATGCCCAGGTAC
+
CC@BB@;;>DCBBC?<;69>9
@HQ5V5:00563:00642
TGATACGTCTCCTTCCTTAGTTACTTCA
+
BBE@@ACCEBC@B@A@CAB?>=@BA@BB
@HQ5V5:00565:00615
ACGCTCGACGATGCCCAGGTTACAGGAGA
+
993444494449///+//,/,///8,449
@HQ5V5:00568:00646
ACGCTCGACATGCCCAGGTACAGGAG
+
CB@AABEDCBBDCC=??;87;11,11
@HQ5V5:00571:00631
ACGCTCGACATGCCCAGGTAACAGGAGA
+
?@898>?>=9449959;98424442444
@HQ5V5:00571:00646
ATCAGACACGGACACAGCAGAACACA
+
BBBB?@?BBB>?BBB;;<CBB?C@::
@HQ5V5:00573:00627
ACGCTCGACATGCCCAGGTACAGGAG
+
C?>@@?@@BBA=>>:9959@@>@@@B
@HQ5V5:00576:00630
ACGCTCGACATGCCCAGGTACAGGAG
+
BB>??BDBCCDBBB=>>789;//,11
@HQ5V5:00577:00605
ACGCTCGACATGCCCAGGTACAGGAG
+
?@>@B?@@BBA>>>:9859>A>><?9
@HQ5V5:00577:00640
ACGCTCGACATGCCCAGGTACAGGAG
+
CA>??CDEDCCBBB=BB>BBDCC?EA
@HQ5V5:00578:00643
ACGCTCGACATGCCCAGGTACAGGAG
+
BB?@@BCCDCCCCCBAA?ABBBC@CC
@HQ5V5:00580:00633
ACGCTCGACATGCCCAGGTACAGGAG
+
BB?@@BBB@:944409959>@ACBEC
@HQ5V5:00580:00635
ACGCTCGACATGCCCAGGTACAGGAG
+
BB>??BBCCBBCDC>CB@CBBBC@BB
@HQ5V5:00585:00617
ACGCTCGACATGCCCAGGTACAGGAG
+
BE?@@DBBBCCBBB???=?@AAC@BA
@HQ5V5:00586:00611
ACGCTCGACATGCCCAGGTACAGGAG
+
BBBBABBDCBCDCC@@@=@?A@@==9
@HQ5V5:00587:00600
ATCAGACACGGACACAGCAGAACACAC
+
BBBBBBCCBC?BBCDCBBBBB?BB=;7
@HQ5V5:00587:00618
TCTCTATGCGCTCCACATGTCTAAGGTACTGTC
+
BBCHAAACCCEBB@CCB?;;<@@696----,,,
@HQ5V5:00587:00639
ACGCTCGACATGCCCAGGTACAGGAG
+
BA>??BCBBABCCC?@@=?BBDC@CC
@HQ5V5:00589:00610
ACGCTCGACATGCCCAGGTACAGGAG
+
CBABBBBCDCCBBB>AA>@BCBC@A=
@HQ5V5:00590:00604
ACGCTCGACATGCCCAGGTACAGGAG
+
AA@BABBBBBBCCC?997;?>??<?9
@HQ5V5:00590:00616
ACGCTCGACATGCCCAGGTACAGAG
+
;9AB>?@@<<=@BBA;<59:<11*)
@HQ5V5:00591:00600
ACGCTCGACATGCCCAGGTACAGGAG
+
?AABBBBBCCABCC@@@;86://-11
@HQ5V5:00591:00623
ACGCTCGACATGCCCAGGTACAGGAG
+
BBAAACCCDD@>==:4448<=9959>
@HQ5V5:00591:00634
ACGCTCGACATGCCCAGGTACAGGAG
+
BBABBBBBCBCBAA=;979>@997;@
@HQ5V5:00591:00637
TAGTATCAGCCTCGCCATGACGAAGGTATTCC
+
BBB@@ACAAAABB@A=@@C??;47<>>>>895
@HQ5V5:00592:00605
ACGCTCGACATGCCCAGGTACAGGAG
+
AA>@?BBBBBBCCC>@@=?@BAA=?9
@HQ5V5:00593:00601
ACGCTCGACATGCCCAGGTACAGGA
+
9;BBAA<<>AACCCA;;89><1-+)
@HQ5V5:00593:00608
ACGCTCGACATGCCCAGGTACAGGAGACT
+
9<CCBBAAA@@A>A<;859>>9951*))(
@HQ5V5:00594:00620
AGCACTGTAGCTGTCACTAATTACTTGT
+
BBCCBABBABCCCCCBCBB?B@CB@9:4
@HQ5V5:00596:00608
ACGCTCGACATGCCCAGGTACAGGAG
+
>@BBCCBBECB=::644498999691
@HQ5V5:00596:00644
ACGCTCGACATGCCCAGGTACAGGAG
+
9<CCB>;;99>99919948>>;@;<;
@HQ5V5:00598:00604
CGTGTCTCTAGGCACAGGATTTTGTGTAG
+
CCBACCBC@@??BBBCDADBBA9AAACCB
@HQ5V5:00599:00605
ACGCTCGACATGCCCAGGTACAGGAG
+
9<BBCCAAABCDCC@9979><11,1-
@HQ5V5:00552:00694
ACGCTCGACATGCCCAGGTACAGGAG
+
BB>@?CAAACCCCCB<;8:AC@@=@9
@HQ5V5:00555:00659
ACGCTCGACATGCCCAGGTACAGGAG
+
@@;<;BCCAAAC>>:>?=20/::::4
@HQ5V5:00559:00668
ACGCTCGACATGCCCAGGTACAGGA
+
D@??BBCCCCCDBC=999;AC@@=A
@HQ5V5:00561:00661
ACGCTCGACATGCCCAGGTACAGGAG
+
CBAAABBCCBBDDC=AA>?ABAC@CC
@HQ5V5:00561:00696
ACGCTCGACATGCCCAGGTACAGGAG
+
?@BB?B@@ABB??@:9959>@?BAD9
@HQ5V5:00564:00651
ACGCTCGACATGCCCAGGTACAGGAG
+
BCACBB@@@CBCCC@??>@B@=?==B
@HQ5V5:00564:00660
ACGCTCGACATGCCCAGGTACAGGAG
+
CBAABBBDEDDBBB=BA?BADDC@CB
@HQ5V5:00564:00692
ACGCTCGACATGCCCAGGTACAGGAG
+
B@??CBBBBBBCCC???=>>=??=?@
@HQ5V5:00565:00665
ACGCTCGACATGCCCAGGTACAGGAG
+
BBABBBCDBBB>>><>>=AACEC@CB
@HQ5V5:00565:00668
ACGCTCGACATGCCCAGGTACAGGAG
+
BBCBBCA@AECCEC?@@=@CCBC@CA
@HQ5V5:00566:00659
ACGCTCGACATGCCCAGGTACAGGAG
+
BAAABBBEBCBBHC@@@;888//,11
@HQ5V5:00571:00660
ACGCTCGACATGCCCAGGTACAGGAG
+
BA@ABBBEBDCCCC?CB<:82,,+--
@HQ5V5:00573:00665
CGTGTCTCTAGGCACAGGATTTTGTGT
+
BBBACBBCAAA@BBCBB@BBDB8BBBB
@HQ5V5:00577:00669
CGTGTCTCTAGGCACAGGATTTTGTGTAG
+
BB@ABCCC@@@?ABCCC@CCCC:CAA99<
@HQ5V5:00581:00663
ATATCGCGAGGGTATGGAAGACTCTATA
+
BB??@CBBAAA?ABBB=?=@A???:77=
@HQ5V5:00581:00697
ATCAGACACGGACACAGCAGAACACACA
+
BBBAABABB@>ABEBCBDCEB@B;<77/
@HQ5V5:00582:00663
ACGCTCGACATGCCCAGGTACAGGAG
+
B?>??BBBBCBCFC?@?>@BCDD@EC
@HQ5V5:00582:00665
ACGCTCGACATGCCCAGGTACAGGAGAGGCTG
+
BBABBBBBBCBBCB@BB>BBBCDBCDA@>A9<
@HQ5V5:00583:00665
ATATCGCGAGGGTATGGAAGACTCTAT
+
BA@@?A=@:999;AAC?C@BA?==777
@HQ5V5:00585:00654
ACGCTCGACATGCCCAGGTACAGGAG
+
B??ABBBBBCBBCC@CB@BCDCC@CB
@HQ5V5:00586:00682
ACGCTCGACATGCCCAGGTACAGGAG
+
CBA@ABBBDAABCC?@@=>>AAAABC
@HQ5V5:00587:00671
ATCAGACACGGACACAGCAGAACACAC
+
BBBBA@@=@==@@@@ABBC@@=?????
@HQ5V5:00587:00677
ACGCTCGACATGCCCAGGTACAGGAG
+
BBAAABBCCCCBBB=BA>AABCC@BB
@HQ5V5:00587:00680
ACGCTCGACATGCCCAGGTACAGGAG
+
BA?@BBBBBCCCCCB?@=?ABDC@CB
@HQ5V5:00588:00675
ACGCTCGACATGCCCAGGTACAGGAG
+
BBAAAAABBBBDCC@::;;CCCD@ED
@HQ5V5:00590:00695
ACGCTCGACATGCCCAGGTACAGGAG
+
BBAABBBBBCBCCCB@@>?BBDC@CC
@HQ5V5:00591:00654
ATCAGACACGGACACAGCCAAGGAACACACAG
+
833494788;2444/6//,/,/,/,/866777
@HQ5V5:00591:00689
ATCAGACACGGACACAGCAGAACACAC
+
BBBBBCAB??=?CBCBBBCCC@BCCBC
@HQ5V5:00596:00679
ACGCTCGACATGCCCAGGTACAGGAG
+
ABBBBBBDBAAABB>=@=@@AAC@BB
@HQ5V5:00598:00658
ACGCTCGACATGCCCAGGTACAGGAG
+
B?>??CBBBBBBBB>@@=>ABBC@AA
@HQ5V5:00551:00731
ACGCTCGACATGCCCAGGTACAGGAG
+
BCBBBBBBA@ACBC?::;;CB@@?AA
@HQ5V5:00554:00729
ACGCTCGACATGCCCAGGTACAGGAG
+
BBBBAB@ABDD???:=9;=====;?@
@HQ5V5:00554:00746
ACGCTCGACATGCCCAGGTACAGGAGA
+
@AAA;;<;<<BC;>?>>?131::7899
@HQ5V5:00556:00733
ACGCTCGACATGCCCAGGTACAGGAG
+
BA@ABBBBAFBBCC???>@BBBC@EC
@HQ5V5:00557:00744
ACGCTCGACATGCCCAGGTACAGGAG
+
BB?@?BABBCCCBC@??=>>@@B@GC
@HQ5V5:00558:00700
ACGCTCGACATGCCCAGGTACAGGAG
+
BBAABBBBDAABCC>??>?ABBC?CC
@HQ5V5:00558:00709
ACGCGACATGCCCAGGTACAGGAG
+
C@?@ABBBCCBC>BB>BCCBC>@A
@HQ5V5:00558:00735
ACGCTCGACATGCCCGGTACAGGAG
+
BBABBBAAACBBCA?B@C@@AD@CD
@HQ5V5:00559:00746
ACGCTCGACATGCCCAGGTACAGGAGA
+
@@BAC?@@ACB@BB:;<99@B@A?C<<
@HQ5V5:00560:00709
ACGCTCGACATGCCCAGGTACAGGAG
+
BBBB?><<<BCA@B><<9;BB>@=AB
@HQ5V5:00560:00713
ATATCGCGAGGGTATGGAAGACTCTATA
+
BBBAA?=>9::79@>A9<;<BA@@::7<
@HQ5V5:00562:00728
TCTCTATGCGCTCCACATGTCTAAGGT
+
BBBDA@@BADCBD@BBBAB?@?A>B@B
@HQ5V5:00564:00719
ACGCTCGACATGCCCAGGTACAGGAG
+
BB@@ABBCDDCDCK><<:;;9>@=AA
@HQ5V5:00565:00727
ACGCTCGACATGCCCAGGTACAGGAG
+
BBBBBB@@ABBCCC?99;:CCAB?BB
@HQ5V5:00565:00729
ACGCTCGACATGCCCAGGTACAGGAGACT
+
BBABBBBABCB===<;949?@>@>AA@CC
@HQ5V5:00565:00736
ACGCTCGACATGCCCAGGTACAGGAG
+
BBABCB@@@CEBBB=??=@CCBB@EA
@HQ5V5:00568:00723
AGCACTGTAGCTGTCACTAGTTACTTGT
+
?ACCCCDBBBBBBBCBBBCBB@B@=6;;
@HQ5V5:00572:00735
ACGCTCGACATGCCAGGTCA
+
@ACCB@@@@991-+--****
@HQ5V5:00574:00743
ACGCTCGACATGCCCAGGTACAGGAG
+
BBABBBBCBCBBCC@@?>@CDCC@C@
@HQ5V5:00574:00746
TAGTATCAGCCTCGCCATGACGAAGGTATTCC
+
@=A@=ACAAABBBBF?B>>=?9969<98*)*)
@HQ5V5:00575:00748
ACGCTCGACATGCCCAGGTACAGGAG
+
@ABBBBCA:99449199699ADCDDD
@HQ5V5:00577:00706
ACGCTCGACATGCCCAGGTACAGGAG
+
BB?AABCCCDC:885//-1<>>>=AA
@HQ5V5:00578:00705
ACGCTCGACATGCCCAGGTACAGGAG
+
BBBBBBBBCA@?CC@BB?BBBBBADC
@HQ5V5:00578:00734
ACGCTCGACATGCCCAGGTACAGGAGA
+
BBCCBABCD9>999199500//200,,
@HQ5V5:00580:00723
ACGCTCGACATGCCCAGGTACAGGAG
+
BBAABBBBBCCCBB>999;CCCD@CB
@HQ5V5:00580:00747
ACGCTCGACATGCCCAGGTACAGGAG
+
BBBBBABBB:A999199699111,1/
@HQ5V5:00583:00721
TAGTATCAGCCTCGCCATGACGAAGGTATTCT
+
@@@999@=8=<@AACCBBB@@@@596<@@?CC
@HQ5V5:00583:00742
ACGCTCGACATGCCCAGGTACAGGAG
+
BBAAABBBAF@BBB@@@>AABDC@CC
@HQ5V5:00585:00723
TACTGAGCTACACACACAGAAAGAA
+
CBBBCBCEFCBA<;9@>11--+-*)
@HQ5V5:00586:00710
CGCTCGACATGCCCAGGTACAGGAGACTG
+
BACCDBAABCCGC?BC@ABACB?BA??==
@HQ5V5:00587:00702
CGTGTCTCTAGGC
+
CCCCAAACAAA?A
@HQ5V5:00588:00718
ACGCTCGACCATGCCCAGGTACAGGAG
+
BB8;9AA:424;484-4877>944244
@HQ5V5:00588:00722
ACGCTCGACATGCCCAGGTACAGGAG
+
BBABBD@@ACBBBB>?@=@CCCC@BB
@HQ5V5:00588:00736
ACGCTCGACATGCCCAGGTACAGGAG
+
BBAABBBCCCCBBB?CC@CBCCD@CB
@HQ5V5:00589:00727
ACGCGCCCAGGTACAGGAGACTG
+
BB?A?==:==;ABCCC@CCAB?@
@HQ5V5:00592:00704
ACGCTCGACATGCCCAGGTACAGGAG
+
BBACCB@@ACCCHG?@?=@CCBC?A@
@HQ5V5:00593:00747
ACGCTCGACATGCCCAGGTACAGGAG
+
BA@@BB?@ABBCCC?AB?BBCCC@CC
@HQ5V5:00594:00727
ACGCTCGACATGCCCAGGTACAGGAG
+
BBACBBBBACBCHC???=?BDCB@CC
@HQ5V5:00595:00728
ACGCTCGACATGCCCAGGTACAGGAG
+
CB@@ABBBAFBBCC???>@BDCC@CC
@HQ5V5:00596:00719
ACGCTCGACATGCCCAGGTACAGGAG
+
BBBBBBBBCCCCBB?:99;BBAA?AD
@HQ5V5:00597:00736
ACGCTCGACATGCCCAGGTACAGGAG
+
BCCD@@@A>?@999199594449977
@HQ5V5:00550:00757
ACGCTCGACATGCCCAGGTACAGGAG
+
BBABBBAAADABBB<;;:;BB@A?AB
@HQ5V5:00552:00764
TAGTATCAGCCTCGCCATGACGAAGGTATTCC
+
A@BAAACBBB@@ABBCBABAB;;9<?@@@@A=
@HQ5V5:00552:00771
ACGAGTGCGTTCCCCATGTCGGTAGGTACTC
+
BCBBBCCBCC@CDD9B;<;>>;>;;7;AADC
@HQ5V5:00554:00775
ACGCTCGACATGCCCAGGTACAGGAG
+
BA@BAB??ABCAAB>@@=@DCCC@CB
@HQ5V5:00555:00764
ACGCTCGACATGCCCAGGTACAGGAG
+
BBABCBBBACCDCC>AA>=@?=@9;<
@HQ5V5:00556:00753
ATATCGCGAGGGTATGGAAGACTCTATAGAA
+
BBAACBDBBBC>CBCC9::<CBBB:77=700
@HQ5V5:00556:00785
ATCAGACACGGACACAGCAGAACACAC
+
BACB@?@BB@=@@@@@AAAABDCFBBB
@HQ5V5:00556:00787
ACGCTCGACATGCCCAGGTACAGGAG
+
@AABAB::<BBA??:9;59>>9;89@
@HQ5V5:00558:00782
ACGCTCGACATGCCCAGGTACAGGAG
+
BCABBAA@ACBCCD>;;;;CBBC@CA
@HQ5V5:00559:00781
ACGCTCGACATGCCCAGGTACAGGAG
+
BB>???;;;B@>>>:9969CBAAAAA
@HQ5V5:00559:00784
ACGCTCGACATGCCCAGGTACAGGAG
+
CCACBB<;===CBD><<:;AA@D@BA
@HQ5V5:00560:00772
ACGCTCGACATGCCCAGGTACAGGAG
+
BBABBBABBBCCCC>::79;<11-11
@HQ5V5:00561:00794
ACGCTCGACATGCCCAGGTACAGGAG
+
AABBBB@?AAB=?A<9859@@@B?C>
@HQ5V5:00563:00750
ACGCTCGACATGCCCAGGTACAGGAG
+
BBBABCBBBCBCFD@@A>?ABBC@EC
@HQ5V5:00563:00797
ACGCTCGACATGCCCAGGTACAGGAG
+
B@??BCBBCCDBCB>A@=@;A?A?AC
@HQ5V5:00568:00769
TAGTATCAGCCTCGCCATGACGAAGGTATTCC
+
@?BAAAICCCA??ABABBC=B::6<<999595
@HQ5V5:00568:00775
ACGCTCGACATGCCCAGGTACAGGAG
+
C@@@@B<;=CBB@B<<;59?@>@=AA
@HQ5V5:00570:00757
CGTGTCTCTAGGCACAGGATTTGTGTAG
+
=@9<9B>B=><@A@@99299914:9;;:
@HQ5V5:00570:00794
TGATACGTCTCCTTCCTTAGTTACTTCAG
+
BCBBCDAA@AC@CACID?AA@;81/,/,,
@HQ5V5:00571:00788
ACGCTCGACATGCCCAGGTACAGGAG
+
BA?@@BBBCCEBAB=>>=@ABBCAEA
@HQ5V5:00572:00790
ACGCTCGACATGCCCAGGTACAGGA
+
BBAABBBECCCAAA=AA@AABCC@C
@HQ5V5:00573:00791
ACGCTCGACATGCCCAGGTACAGGAG
+
BAAAABBCDCCAAA=?@?AADCC@CB
@HQ5V5:00576:00788
TAGTATCAGCCTCGCCATGACGAAGGTATTCC
+
DDCBGBCAA@@@@;;8<?@@@9959<944242
@HQ5V5:00578:00771
ACGCTCGACATGCCCAGGTACAGGAG
+
???@@BCBBAA===:997;BBAB@C<
@HQ5V5:00578:00799
ACGCTCGACATGCCCAGGTACAGGAG
+
CA???BBCBCBCDC@BB@ECDCD@C@
@HQ5V5:00581:00753
ACGCTCGACATGCCCAGGTACAGGAG
+
BB???C?@ABBBBC>BB@ABBCC@CB
@HQ5V5:00584:00754
ACGCTCGACATGCCCAGGTACAGGAG
+
BBABBBBBDDCBBB=AA>ACCCD@BB
@HQ5V5:00585:00793
ACGCTCGACATGCCCAGGTACAGGAG
+
BBAABBBCBBB>>>:==<>ACDC@CB
@HQ5V5:00586:00756
AGCACTGTAGCTGTCACTAGTTACTTGT
+
;<CCCBBCDCCBCBBA??=4449@>;AC
@HQ5V5:00587:00765
ACGCTCGACATGCCCAGGTACAGGAG
+
CB???BECCBCBCB?BB?ABCCC@CC
@HQ5V5:00588:00796
ATATCGCGAGGGTATGGAAGACTCTATA
+
BBAABCCCCBDAB@B?697;>@>A:77=
@HQ5V5:00588:00799
ACGCTCGACATGCCCAGGTACAGGAG
+
BBAAABAAACBCFC?BA?BCDCC@CB
@HQ5V5:00591:00788
ACGCTCGACATGCCCAGGTACAGGAG
+
CBAABCBCBBBECC>999;@BBC@EC
@HQ5V5:00593:00753
CGTGTCTCTAGGCACAGGATTTTGTGTAG
+
CCBCCCDD99<?BBBCDACCCC:CBB@?A
@HQ5V5:00594:00793
ACGCTCGACATGCCCAGGTACAGGAG
+
BBABBABABCCA?A<9;59@AAB?CC
@HQ5V5:00594:00794
ACGCTCGACATGCCCAGGTACAGGAG
+
BBBBCD?@ADBBBB>@@=@CCDC@DC
@HQ5V5:00596:00755
ACGCTCGACATGCCCAGGTACAGGAG
+
BBAABBBBBCBCFD@@?@?BBBC@DC
@HQ5V5:00597:00791
ACGCTCGACATGCCCAGGTACAGGAG
+
CBAAABBCBCCBBB>AA>@AECC@CB
@HQ5V5:00598:00788
ACGCTCGACATGCCCAGGTACAGGAG
+
BB@@ABBCCCCBBB=B?>AAECD@CB
@HQ5V5:00550:00803
ACGCTCGACATGACCA
+
94388>=>9-,***)*
@HQ5V5:00550:00818
ACGCTCGACATGCCCAGGTACAGGAG
+
BBABAAAAEBBCCE>::;;BA@@?AB
@HQ5V5:00551:00831
ACGCTCGACATGCCCAGGTACAGGAG
+
BBBBBCCCCBC@==:8859?@9<;<@
@HQ5V5:00551:00847
ACGCTCGACATGCCCAGGTACAGGAG
+
BB?BAB?@AAACDI>AA=@BCCC@CB
@HQ5V5:00552:00831
ACGAGTGCGTTCCCCATGTCGTAGGTACTC
+
BBB@BCDBA@>BBB7B;;;BBB@A?:;<<C
@HQ5V5:00559:00821
ATCAGACACGGACACAGCAGAACACAC
+
BBCBA?@B@@=@@AA@AACBB@B@???
@HQ5V5:00562:00807
ACGCTCGACATGCCCAGGTACAGGAG
+
BBAAACCCDCCCBB>??=>??BB@DE
@HQ5V5:00562:00808
ACGCTCGACATGCCCAGGTACAGGAG
+
BBABBB@@ACCCCC@A?=@BCBC@CB
@HQ5V5:00564:00816
ACGCTCGACATGCCCAGGTACAGGAG
+
BBABBB?@ABBCCC>::8:@AAB?BB
@HQ5V5:00565:00806
ACGCTCGACATGCCCAGGTACAGGAG
+
BE?@@CBBCCDDDC>AA<9;;44599
@HQ5V5:00565:00820
TGATACGTCTCCTTCCTTAGTTACTTCA
+
BBBAAABCBBD@CABCB@@997;CB@DD
@HQ5V5:00565:00824
CGTGTCTCTAGGCACAGGATTTTGTGTAG
+
<<BBBECCAA@=@A@@CA<999/999499
@HQ5V5:00565:00840
AGCACTGTAGCTGTCACTAGTTACTTGT
+
BBCCCDCCBCFCCDBAA?B;959>>;@B
@HQ5V5:00566:00803
ATATCGCGAGGGTATGGAAGACTCTATA
+
=?;9999>999-4;;?<A<==8777766
@HQ5V5:00566:00820
ACGCTCGACATGCCCAGGTACAGGAG
+
CBABABA@ACBCCH>;;;;ACAB?BB
@HQ5V5:00567:00829
ACGCTCGACATGCCCAGGTACAGGAG
+
@?ABB>@@ABAA>A<;95;?@@BAC<
@HQ5V5:00568:00809
AGCACTGTAGCTGTCACTAGTTACTTGT
+
BBDDCECCBCBBBBDBCCC;96;@@=AC
@HQ5V5:00569:00816
ACGCTCGACATGCCCAGGTACAGGAG
+
BA999?BBBCCCCH>;9;;BABC@CB
@HQ5V5:00570:00829
ACGCTCGACATGCCCAGGTACAGGAG
+
BA>@AB@@ACCCCC?999;@@AC@CB
@HQ5V5:00571:00810
ACGCTCGACATGCCCAGGTACAGGAG
+
=>>A>>>>@@>999199244449894
@HQ5V5:00571:00813
ACGGCTCGACATGCCCAGGTACAGGAG
+
>977;BAACCCCCCC>998:BABC@CB
@HQ5V5:00571:00823
TGATACGTCTCCTTCCTTAGTTACTTCA
+
BCDABBCCCDD@B@C@B?999599969@
@HQ5V5:00571:00829
ACGCTCGACATGCCCAGGTACAGGAG
+
BAABBBAAACCCCC<;;:<AABC@CA
@HQ5V5:00576:00830
ACGCTCGACATGCCCAGGTACAGGAG
+
C@;<;A@@ABBBBD:<<=?AABBCB<
@HQ5V5:00578:00820
ACGCTCGACATGCCAGGTACAG
+
943449=1/111;,/1,837,,
@HQ5V5:00580:00847
ACGCTCGACATGCCCAGGTACAGGAG
+
@A@@C@@@BBB99919969999@=A9
@HQ5V5:00582:00814
ACGCTCGACATGCCCAGGTACAGGAG
+
BB?@@BCCDCCBBB?BA>?ABBD@EB
@HQ5V5:00583:00847
CGCTCGACATGCCCAGGTACAGGAGACTG
+
BBBCDBDBBBAAB=AC@>=@BB?BA??@@
@HQ5V5:00584:00820
ACGCTCGACATGCCCAGGTACAGGAG
+
BB>@@DBBBBCCBB?@?=@BCBCACC
@HQ5V5:00584:00822
TCTCTATGCGCTCCACATGTCTAAGGT
+
CCCC??@CCCEDC@B@@@C??@@=AAB
@HQ5V5:00584:00837
ACGCTCGACATGCCCAGGTACAGGAG
+
B@>?ABBBBCBCGC@:9;;CCBC@CA
@HQ5V5:00585:00808
TAGTATCAGCCTCGCCATGACGAAGGTATTCC
+
BCCABBHA?A@@@BACCBDCCADABABBBAC@
@HQ5V5:00587:00813
ACGCTCGACATGCCCAGGTACAGGAG
+
CBAAABBCCBCCBB?AB>@ABCC@CB
@HQ5V5:00588:00832
AGCACTGTAGCTGTCACTAGTTACTTGT
+
AACDEDCCDCCBBBBBCCBA?<?;:6<C
@HQ5V5:00588:00840
ATATCGCGAGGGTATGGAAGACTCTATAGA
+
BABCBA>=:;;89@>>5959>77677.0.,
@HQ5V5:00589:00814
ATATCGCGTACGGTATGGAAGACTCTG
+
9;;448;444442499989<>>/-,,,
@HQ5V5:00589:00849
TCTCTATGCGCTCCACATGTCTAAGGT
+
CCDC??@CCCCEC@B@AAC??@@=@@@
@HQ5V5:00591:00846
ACGCTCGACATGCCCAGGTACAGGAG
+
B@>A@CBBBCCCCC>AA=@BBBB@CA
@HQ5V5:00592:00819
ACGCTCGACATCCCAGGTACAGGAG
+
BABBBBBBDCDBC>@?>@ABBB@AC
@HQ5V5:00592:00832
TGATACGTCTCCTTCCTTAGTTACTTCA
+
BBBAABCCECB@C@BBB@B@=;@@@=@C
@HQ5V5:00594:00832
ACGCTCGACATGCCCAGGTACAGGAG
+
BB??@D?@ACCABA=B??BACCC@CA
@HQ5V5:00596:00820
ACGCTCGACATGCCCAGGTACAGGAG
+
BBABBBCCBBBCHB??@=@@BBB@CC
@HQ5V5:00597:00820
ACGCTCGACATGCCCAGGTACAGGAG
+
BBABCB@@ADCHHH>@@=@BACC@EC
@HQ5V5:00551:00854
TAATATCAGCCTCGCCATGACGAAGGTATTCC
+
@@@;9<DCCBA@A;;6:<>>>9959>999696
@HQ5V5:00552:00879
ACGCTCGACATGCCCAGGTACAGGAG
+
@@@BBB;9<CCAAB<@@=@@AAB?CA
@HQ5V5:00553:00874
ACGCTCGACATGCCCAGGTACAGGAG
+
CA@BBBBBBCCCCD@::;;BABC@DC
@HQ5V5:00554:00895
CGTGTCTCTAGGCACAGGATTTTGTGTAG
+
BCCBCCCDD@AACCBBB?A@@@6ABBBDB
@HQ5V5:00560:00861
ACGCTCGACATGCCCAGGTACAGGAG
+
;9?@@><99@>99919924444::99
@HQ5V5:00561:00875
ACGCTCGACATGCCCAGGTACAGGAG
+
BBABBB?@ABBCCCA:;;<CBBC@CB
@HQ5V5:00562:00862
ATATCGCGAGGGTATGGAAGACTCTA
+
<ABA@CC@?AB>A@@@>@;8733669
@HQ5V5:00563:00858
ACGCTCGACATGCCCAGGTACAGGAG
+
@ABABAAAACC>BB<;;89@?@@>@9
@HQ5V5:00563:00886
TCTCTATGCGCTCCACATGTCTAAGGT
+
BBCB??@CCBBBBEB@?@BBCA@>AAB
@HQ5V5:00564:00864
ACGCTCGACATGCCCAGGTACAGGA
+
9<?A@><9999998-442/.///72
@HQ5V5:00564:00880
TAGTATCAGCCTCGCCATGACGAAGGTATTCC
+
BBC@AACAAA@CBAA?@ABBD;;6;<>>>596
@HQ5V5:00566:00866
ACGCTCGACATGCCCAGGTACAGGAG
+
AAAAA?AAACBCBC><;:<BABB?B@
@HQ5V5:00567:00854
ACGCTCGACATGCCCAGGTACAGAAG
+
A?@@@CCCCCCAAA>;99;CCCBCBB
@HQ5V5:00571:00873
ACGCTCGACATGCCCAGGTACAGGAG
+
CBABABCDDBBDCH>??=@>ABCACB
@HQ5V5:00571:00899
ACGCTCGACATGCCCAGGTACAGGAG
+
AB?BCCA@ABA;8;0;><@@BCB=A<
@HQ5V5:00572:00891
ACGCTCGACATGCCCAGGTACAGGAG
+
A?@BBA@@ADCCCH>AA?BBBBB?C<
@HQ5V5:00573:00880
ACGCTCGACATGCCCAGGTACAGGAG
+
CB>@@C@?ACCBBB<@@?BBBBBCA<
@HQ5V5:00574:00852
ACGCTCGACATGTCCAGGTACAGGAG
+
BB8::BBBBCCC@@=@B?BCCEC@CA
@HQ5V5:00575:00869
AGCACTGTAGCTGTCACTAGTTACTTGT
+
BDCBA@A@ACBCECBBCCCB?<A@=8AA
@HQ5V5:00580:00872
ACGCTCGACATGCCCAGGTACAGGAG
+
BB???CCCECCBBB=??>A@CCC@CB
@HQ5V5:00580:00892
TCTCTATGCGCTCCACATGTCTAAGGT
+
BCDCAAABCBCDC@BBBBCCB??=@?B
@HQ5V5:00582:00899
TCTCTATGCGCTCCACATGTCTAAGGT
+
BBCBAAACBCCBC@CAABBBB:96;?@
@HQ5V5:00584:00872
ACGCTCGACATGCCCAGGTACAGGAG
+
<B@@@BB=?=>89919947794:999
@HQ5V5:00584:00893
ACGCTCGACATGCCCAGGTACAGGAG
+
A?<@@BA@ABCDHH@;:;;CBAB@DA
@HQ5V5:00585:00858
ACGCTCGACATGCCCAGGTACAGGAG
+
BB>??BA@ACCCHH>;:;;BBBC@CA
@HQ5V5:00585:00887
TCTCTATGCGCTCCACATGTCTAAGGT
+
CCCB??@CCCCCC?BAAABCB;;9<@@
@HQ5V5:00586:00851
ACGCTCGACATGCCCAGGTACAGGAG
+
BB???BBCDCEBBDBCC@BBBCC@CB
@HQ5V5:00587:00864
ACGCTCGACATGCCAGGTAC
+
?A@BCA@@>11--+--***,
@HQ5V5:00588:00856
ACGCTCGACATGCCCAGGTACAGGAG
+
9<?BAB;<<@@>??:9968><99?A9
@HQ5V5:00590:00856
ACGCTCGACATGCCCAGGTACAGGAG
+
@B;;<BAADCJCCC>A@=?@>>@8<>
@HQ5V5:00590:00866
ACGCTCGACATGCCCAGGTACAGGAG
+
BDABBC@@ACBBBE>;;;;AABCBCE
@HQ5V5:00594:00856
ACGCTCGACATGCCCAGGTACAGGAG
+
BBABBBBCCCB?>?<>@?AACCD@CC
@HQ5V5:00594:00862
ACGCTCGACATGCCCAGGTACAGGAG
+
CB9;9AAAACCAAB>;:48;<11-11
@HQ5V5:00598:00869
ACGCTCGACATGCCCAGGTACAGGAG
+
@A>>@@<<<GA>>>:9959@ACD>BA
@HQ5V5:00599:00860
ATATCGCGAGGGTATGGAAGACTCTAAGG
+
BBABCA>>9::9;@@@9;;<A???77485
@HQ5V5:00559:00915
ATATCGCGAGGGTATGGAAGACTCTATA
+
><?@?B>B:999;???7;7<AB?@::;<
@HQ5V5:00561:00918
ACGCTCGACATGCCCAGGTACAGGAG
+
==BBDB@@@CA===:>@=@CCCC@FA
@HQ5V5:00563:00900
ACGCTCGACATGCCCAGGTACAGGAG
+
BA?@BBBCFECAAA=AB@BCBCC@CB
@HQ5V5:00563:00910
GACGAGTGCGTTCCCCATGTCGTAGGTACTC
+
,/89;BBBBCC@CCD9B@??BB@?@?;<<BC
@HQ5V5:00570:00917
ACGCTCGACATGCCCAGGTACAGGAG
+
BAABABBBCDBDCF@::;;BC=B?EC
@HQ5V5:00572:00905
ACGCTCGACATGCCCAGGTACAGGAG
+
B?@@@?@@GDCCCC@::;;CCBC@CC
@HQ5V5:00574:00911
ACGCTCGACATGCCCAGGTACAGGAG
+
C<;;CBBABA@@>=:9859AB@A>AC
@HQ5V5:00584:00914
ACGCTCGACATGCCCAGGTACAGGAG
+
B@@@CABBDCBBCB>998:AD@A?AC
@HQ5V5:00585:00931
ACGCTCGACATGCCCAGGTACAGGAG
+
B>@?BCCCCCDCBC>BB?ABCDC@CC
@HQ5V5:00589:00900
ACGCTCGACATGCCCAGGTACAGGAG
+
@@?@B?@?CEBBCB?997;@>>@=AB
@HQ5V5:00591:00926
ACGCTCGACATGCCCAGGTACAGGAGACTGAC
+
@;:;@@@@DEAACB>;;8;A@>@=AAA@@@>>
@HQ5V5:00593:00908
ACGCTCGACATGCCCAGGTACAGGAG
+
==?@B;<;B?A111,11-1;>99:9@
@HQ5V5:00594:00943
ACGCTCGACATGCCCAGGTACAGGAG
+
A?AABBBCCCCAAA=AB@CBBCC?B@
@HQ5V5:00595:00941
ACGCTCGACATGCCCAGGTACAGGAG
+
B@AABBCCCCB???=??>A?CCD@CC
@HQ5V5:00596:00923
ACGCTCGACATGCCCAGGTACAGGAG
+
?=ABC?A?B=@==999859?A>@=AB
@HQ5V5:00597:00903
ACGCTCGACATGCCCAGGTACAGGAG
+
C?>@??@@DCBDCC@;:;;BAAB?BB
@HQ5V5:00553:00953
ACGCTCGACATGCCCAGGTACAGGAG
+
@@@@@A<<<@?@@@1;;<>AABC?CA
@HQ5V5:00560:00955
ACGCTCGACATGCCCAGGTACAGGAG
+
BAABBB@?AECCCC<@@?@@@BB=AA
@HQ5V5:00563:00963
ACGCTCGACATGCCCAGGTACAGGAG
+
CBBBCC@AABBBBC<@@?@@@BB;<<
@HQ5V5:00567:00964
ACGCTCGACATGCCCAGGTACAGGAG
+
B@@@BBA@ADBAAB<@@@@@ABB=A<
@HQ5V5:00568:00956
TCTCTATGTTCCACATGTCTAAGGTACTG
+
9=@=<<A:><A69994?=<.1,1;1-/8/
@HQ5V5:00572:00956
ACGCTCGACATGCCAGGTACAGGAG
+
C@?@BBBBCDDCD>???B?BCC?BA
@HQ5V5:00573:00964
ACGCTCGACATGCCCAGGTACAGGAG
+
B@>?BBBBBCCCHH>@@=@B@ABCA<
@HQ5V5:00578:00959
ACGCTCGACATGCCCAGGTACAGGAG
+
B@@@ABCCCCCCCCACBBEBBBD>AA
@HQ5V5:00581:00962
ACGCTCGACATGCCCAGGTACAGGAG
+
A;:;@BBBBCCDCH>A?=@@AAA>BA
@HQ5V5:00581:00974
ACGCTCGACATGCCCAGGTACAGGAG
+
B??@@BAABFCCBB<?@>BBBBC@E<
@HQ5V5:00583:00957
ACGCTCGACATGCCCAGGTACAGGAG
+
@@@@BBBBBBDBBB=AA>ABCCC@CB
@HQ5V5:00584:00975
ACGCTCGACATGCCCAGGTACAGGAG
+
BAABABBCBABBCB=BB?BBBDC?BA
@HQ5V5:00586:00958
ACGCTCGACATGCCCAGGTACAGGAG
+
4989<BBBECCCCC@@?=@@ABB?CB
@HQ5V5:00590:00976
ACGCTCGACATGCCCAGGTACAGGAG
+
B99;@B@AACBBBC>@@=?BDBC@CB
@HQ5V5:00591:00984
ACGCTCGACATGCCCAGGTACAGGAG
+
FCBCCCAAACCBBB<@@=>?@@@=AD
@HQ5V5:00601:00018
ACGCTCGACATGCCCAGGTAC
+
BB899BBBDAAABABBB@B@@
@HQ5V5:00602:00036
ATATCGCGAGGGTATGA
+
BABCAB=B;::8;AABB
@HQ5V5:00603:00023
ACGCTCGACATGCCCAGGTACAGGAGACTGATCACC
+
BB8;9BECCCCCCC>9979<>@@8::B?822****)
@HQ5V5:00605:00044
ACGCTCGACATGCCCAGGTAC
+
BB899BBCDAABCC>::99?=
@HQ5V5:00609:00023
ACGCTCGACATGCCCAGGTA
+
BB>??BBCECCBBB>BC?CA
@HQ5V5:00611:00034
ACGCTCGACATGCCCAGGTACAGGAGACTGATCAC
+
BC8;:BBBBDCCBB>A@=@CDCD:::B@820))((
@HQ5V5:00614:00022
ACGCTCGACATGCCCAGGTA
+
CB:;;A@@ADCDFNDCD>A@
@HQ5V5:00615:00025
ACGCTCGACATGCCCAGGTA
+
BBBBBBBAABA>=>:@A?AA
@HQ5V5:00618:00045
ACGCTCGACATGCCCAGGTA
+
BB???BBDDDCBBB=AA>BB
@HQ5V5:00620:00035
ACGCTCGACATGCCCAGGTA
+
BB>??BBCDDDBAB?AB?BB
@HQ5V5:00623:00039
ACGCTCGACATGCCCAG
+
BBABACECCCCBBB?BB
@HQ5V5:00624:00032
ACGCTCGACATGCCCAGGTACCAGGAG
+
=@@B<;<B@A@99919>;>342449:4
@HQ5V5:00625:00046
ACGCTACATGCCCAG
+
BB899=>@@99919>
@HQ5V5:00628:00020
ACGCTCGACATGCCCAG
+
BCBBABBCCHCBBD=BB
@HQ5V5:00632:00021
TAGTATCAGCCTCGCCATGACGA
+
BBBBCCCAAABCB@A=@AB>B=:
@HQ5V5:00633:00027
ACGCTCGACATGCCCAG
+
BB???CCDBCCBCC>BB
@HQ5V5:00634:00031
TAGTATCAGCCTCGCCATGACGA
+
BBBCCCB@?AABB@AC@ACAA;:
@HQ5V5:00634:00048
ACGCTCGACATGCCCAG
+
84344::4449444-49
@HQ5V5:00637:00049
ACGCTCGACATGCCCA
+
BB?@@ACCCBABCB>A
@HQ5V5:00639:00028
ACGCTCGACATGCCCAGG
+
BB???BBCDHCBBB?AB@
@HQ5V5:00641:00023
ACGCTCGACATGCCC
+
99;;<9AABBCBBA:
@HQ5V5:00644:00049
ACGAGTGCGCCCCATGTCG
+
BBBBBBBA9949/9>@@BA
@HQ5V5:00647:00036
ACGCTCGACATGCCCA
+
B?>?ABBCDCBBCB>B
@HQ5V5:00601:00099
ACGCTCGACATGCCCAGGTACA
+
=@@?=@BB94998819969?@>
@HQ5V5:00602:00090
ACGCTCGACATGCCCAGGTAC
+
BBAABBCDCCBCDB>BB?B>A
@HQ5V5:00602:00096
ACGCTCGACATGCCCAGGTAC
+
CC8;:@AADEC>>@811-1<<
@HQ5V5:00606:00076
ACGCTCGACATGCCCAGGTAC
+
CBAAABECCCC???<?A?BBB
@HQ5V5:00610:00066
ACGCTCGACATGCCCAGGTACA
+
CB>??BBCDBBBCC>AB>A?BB
@HQ5V5:00610:00085
ACGCTCGACATGCCCAGGTAC
+
DA@AACBCCBCCCC@;9;;BB
@HQ5V5:00610:00099
ACGCTCGACATGCCCAGGTAC
+
BB8:9AAADCBDDC@A@==6:
@HQ5V5:00612:00078
ACGCTCGACATGCCCAGGTAC
+
9<;BC@@>@999991994934
@HQ5V5:00612:00085
ACGCTCGACATGCCCAGGTACA
+
CB???BBFCDCBDD?BB<:::4
@HQ5V5:00612:00095
ACGCTCGACATGCCCAGGTA
+
BAABABBDBCBCHC>::;9?
@HQ5V5:00613:00052
TGATACGTCTCCTTCCTTCTAGTTACTT
+
BBBBBBBCDDDBB8707+,,,,,*,997
@HQ5V5:00614:00078
ACGCTCGACATGCCAGTCA
+
;<;AA>>>>;<-*)**(((
@HQ5V5:00614:00081
ACGCTCGACATGCCCAGGTAC
+
B>:;;;<@AACCDCCCC?BBB
@HQ5V5:00617:00076
ACGCTCGACATGCCCAGGTACAGGAGACTGATCACG
+
BCABBB?@ACCCCEA;;;;CCCCACA;917-*****
@HQ5V5:00617:00083
ACGCTCGACATGCCCAGGTACA
+
B<;;@@<9<>@<<<811,19;?
@HQ5V5:00617:00095
ACGCTCGACATGCCCAGGTAC
+
BCABBBAAABBBCC>??>@AC
@HQ5V5:00618:00065
ACGCTCGACATGCCCAGGTACAGGAGACTGATCA
+
BBABBBBBGBECCC?@@>?BBBC@CCC=82*&&&
@HQ5V5:00618:00080
ACGCTCGACATGCCCAGGTAC
+
B?@@@BBABECEDC>BA>BCC
@HQ5V5:00619:00088
ACGCTCGACATGCCCA
+
BBAAABAAACBCCC>?
@HQ5V5:00620:00052
ACGCTCGACATGCCCAGGTAC
+
BB@??BBDCCCBBB=B@>AAC
@HQ5V5:00621:00081
TAGTATCAGCCTCGCCATGACGA
+
BAB@DBDBBB@AABB@DBBAA::
@HQ5V5:00622:00051
ATATCGCGAGGGTATGGAAGAC
+
BBBBBBBCCCC>CABB998<CA
@HQ5V5:00623:00057
ACGCTCGACATGCCCAGGTA
+
EBBBCCBBBGCBBB<>@?@@
@HQ5V5:00625:00098
TACTGAGCTACACACACAGAAAG
+
B@A@>999>=>>=4944444;-4
@HQ5V5:00627:00054
ACGCTCGACATGCCCAGGTA
+
CA?@@BBABCCBBB=BB>BB
@HQ5V5:00629:00090
ACGCTCGACATGCCCAGGTACAGGAGACTGATCACCG
+
CCBBBCDCCDCECC>;;8:@ABBCCB;;1==))((((
@HQ5V5:00632:00061
ACGCTCGACATGCCCA
+
BAABBBBCCCCAAA=A
@HQ5V5:00632:00098
CGTGTCTCTAGGCACAGGATTTTGTGTAGAGGCATCACC
+
BA@@CCBB@@?EBBBAA=@===6?BBBCD9458)(((((
@HQ5V5:00633:00064
ACGCTCGACATGCCCAGGTACAGGAGACTGAT
+
CCA@@@AAABBCCE>A@=>><11-111170*(
@HQ5V5:00634:00072
ACGCTCGACATGCCCAG
+
BB@@ABBCDAABBB>BA
@HQ5V5:00635:00086
ACGCTCGACATGCCCAGGTA
+
CB>??B@AACCCCCB;;;:C
@HQ5V5:00637:00067
ACGCTCGACATGCCAG
+
B@;<<CCCCEB88599
@HQ5V5:00637:00076
TCTCTATGCGCTCCACAT
+
99===@BCDCCBA6;999
@HQ5V5:00638:00077
ATCAGACACGGACACAG
+
BBB@ABABCB?BBCCCE
@HQ5V5:00639:00084
TAGTATCAGCCTCGCCATGACGA
+
BBCBABCBBBABA9:9;@C>A;:
@HQ5V5:00640:00061
ACGCTCGACATGCCCAG
+
C@@@CCAAADC@@@<@@
@HQ5V5:00640:00062
CGTGTCTCTAGGCACAGGA
+
BBBBCDCD@@??BBBBC@C
@HQ5V5:00640:00091
ACGCTCGACATGCCCAG
+
C<;<BBBDDFAAAE@<;
@HQ5V5:00640:00096
ACGCTCGACATGCCCAGGTA
+
CBAABBBCDCCBBA=AA>BA
@HQ5V5:00641:00050
ACGCTCGACATGCCCAG
+
C@@@CABBDDCCDD@BB
@HQ5V5:00641:00061
AGCACTGTAGCTGTCACTA
+
<=DCA@ACCCCCCDCB?@?
@HQ5V5:00642:00061
CGTGTCTCTAGGCACAGGT
+
BBAABDCCAAA@BBBAB59
@HQ5V5:00643:00081
ACGCTCGACATGCCCAG
+
CBABCCCDDCCA@@:??
@HQ5V5:00644:00057
ACGCTCGACATGCCCA
+
BBAB@@@AAECECCB@
@HQ5V5:00644:00060
ACGCTCGACATGCCCAG
+
A???CABBDCBABD=B?
@HQ5V5:00644:00082
ACGCTCGACATGCCCA
+
BBABBBBCBCCCCDA;
@HQ5V5:00645:00091
ACGCTCGACATGCCCAG
+
B?@@CCCCCCCCCG@;;
@HQ5V5:00647:00061
ACGAGTGCGTTCCCCATGTCGT
+
ICBBBBBB<<;>ED:D<=<@AA
@HQ5V5:00648:00090
TGATACGTCTCCTTCCTTA
+
@AAABBAAA@B?A;>;<AB
@HQ5V5:00649:00074
TGATACGTCTCCTTCCTTA
+
DCC@@ACAAAC@A@A6954
@HQ5V5:00649:00079
ACGCTCGACATGCCCA
+
BBBBBD@@DCCCCC=@
@HQ5V5:00600:00141
ACGCTCGACATGCCCA
+
CA>??BBDCCBBCB>@
@HQ5V5:00603:00117
TCTCTCGCTCCACATGTCTAAG
+
BBBC@@DBBC?BA@A?<<::8:
@HQ5V5:00603:00140
ACGCTCGACATGCCCA
+
BB899CCCCDCCCB>C
@HQ5V5:00604:00100
TGATACGTCTCCTTCCTTAGCT
+
99>9:@49949898989<6//1
@HQ5V5:00604:00131
CGTGTCTCTAGGCACAGGA
+
BBBBBCBCAAA@BBBBA@C
@HQ5V5:00606:00117
ACGCTCGACATGCCCA
+
BC@@@B@AACDCBC@<
@HQ5V5:00609:00107
ATCAGACACGGACACAG
+
BBBB@@?CCB>ABCCCC
@HQ5V5:00609:00123
ACGCTCGACATGCCCA
+
CB??ACBADCCCCC>A
@HQ5V5:00611:00133
ACGCTCGACATGCCCA
+
BA8::DCCCBACCC=A
@HQ5V5:00611:00145
GACGCTCGACATGCCCA
+
=?@;@@@A@BAA99919
@HQ5V5:00613:00141
CGTGTCTCTAGGCACAGGA
+
BBACDCA@>??ABB==984
@HQ5V5:00614:00132
ACGCTCGACATGCCCA
+
BA?@ABBBBCCDBC>9
@HQ5V5:00615:00124
TCTCTATGCGCTCCACA
+
CCBCAAABBCCBF?AAC
@HQ5V5:00615:00134
TAGTATCAGCCTCGCCATGACGA
+
BCBAACDAAA@BC@A>ABBAB::
@HQ5V5:00617:00124
ACGCTCGACATGCCCA
+
BBBCCBBCCCC@@@<@
@HQ5V5:00620:00109
ACGCTCGACATGCCCA
+
BABBBBBBBCCCCI>:
@HQ5V5:00622:00108
ACGCTCGACATGCCCA
+
D?@@CBAAACCBAA<@
@HQ5V5:00622:00122
ACGCTCGACATGCCCA
+
BB@AABBDBCCDBB>A
@HQ5V5:00622:00125
ACGCTCGACATGCCAG
+
:=<DAAACB;;1-+--
@HQ5V5:00626:00127
ACGCTCGACATGCCCA
+
BB???BBCCCBDDD>?
@HQ5V5:00628:00118
ACGCTCGACATGCCCA
+
@BBC@@@A@@@>>>:9
@HQ5V5:00630:00115
TCTCTATGCGCTCCACA
+
CCCDA?@CCCCCF@B@@
@HQ5V5:00633:00112
ACGCTCGACATGCCCA
+
BB8::BBBBCCCCC>B
@HQ5V5:00634:00140
ACGCTCGACATGCCCA
+
A@@BB@@?A99111,1
@HQ5V5:00640:00139
ACGCTCGACATGCCCA
+
9<BBBACC@=>89819
@HQ5V5:00640:00145
ACGCTCGACATGCCCA
+
BA>??BBCB@BBCC>B
@HQ5V5:00644:00144
ACGCTCGACATGCCCA
+
CAABACCDCBBCCC>9
@HQ5V5:00647:00117
ACGCTCGACATGCCCA
+
BAAACDCBBBBDCC>9
@HQ5V5:00647:00127
CGTGTCTCTAGGCACAGGA
+
AACCCCAAABB@BBBBB@B
@HQ5V5:00605:00191
TACTGAGCTACACACACAG
+
A>ABCDCBBBBB?@;99>9
@HQ5V5:00608:00193
ACGCTCGACATGCCCA
+
BBAAABBBCCCBDD?B
@HQ5V5:00609:00194
ACGCTCGACATGCCCA
+
BA??@EBBCCBDDD>B
@HQ5V5:00610:00191
ACGCTCGACATGCCCA
+
BAABEBBDCCCCHG@:
@HQ5V5:00614:00166
ATATCGCGAGGGTATGGAA
+
??AB=@==99919@@B=A>
@HQ5V5:00614:00195
ACGCTCGACATGCCCA
+
CBAAABBBBDCBBD?B
@HQ5V5:00617:00196
ACGCTCGACATGCCCA
+
BBBBBA@@ACCBCC>;
@HQ5V5:00619:00160
ACGAGTGCGTTCCCCATGTCGTAGGTACTC
+
BBB@BBBB@A>ADD:D?@@ABB@A?;<<AA
@HQ5V5:00620:00162
ATATCGCGAGGGTATGGAAGACTCTAT
+
BBBBEAAAAAA?A;@@696;@?>@:77
@HQ5V5:00620:00166
ACGCTCGACATGCCCA
+
BB?@@DBBBBBCCC?A
@HQ5V5:00624:00183
ACGCTCGACATGCCCAGGTACAGGAG
+
@A@AA?BBB?A===98859AACBCB@
@HQ5V5:00626:00162
ACGCTCGACATGCCCA
+
BBABBDCDCCB@@A=?
@HQ5V5:00626:00174
CGTGTCTCTAGGCACAGGA
+
@@BABCBEBBB>?B;9=;9
@HQ5V5:00626:00176
ACGCTCGACATGCCCAGGTACAGGA
+
BBAAACCDCDCBBB=A@>AACDE@C
@HQ5V5:00628:00173
CGCTCGACATGCCAGGTACAGGAGACT
+
<<CCECBCCBBA@BB@@ACCC@ABBBA
@HQ5V5:00629:00188
ACGCTCGACATGCCCA
+
CB@@@CDBCBBDCD?@
@HQ5V5:00630:00157
ACGCTCGACATGCCCA
+
BAAAABBDCCCAAA=?
@HQ5V5:00631:00162
TGATACGTCTCCTTCCTTAGTTACTT
+
BBBBBBCBBBC@@BAAC@B??<@@@=
@HQ5V5:00634:00161
ACGCTCGACATGCCCA
+
BCACBA?@ABBABB<;
@HQ5V5:00634:00191
ACGCTCGACATGCCCA
+
ABB99;ACB@@88819
@HQ5V5:00636:00154
ACGCTCGACATGCCCA
+
BBAAABECDCCAAA=A
@HQ5V5:00637:00165
TCTCTATGCTCTCCACA
+
BCCDA@AAAAFDCAFDC
@HQ5V5:00637:00198
ACGCTCGACATGCCCA
+
BBABBBABCBBCCC?B
@HQ5V5:00639:00161
ACGCTCGACATGCCCA
+
BAAAABEDCCDBBB>B
@HQ5V5:00640:00169
ACGCTCGACATGCCCA
+
BB>??CCCDCBBBB>9
@HQ5V5:00640:00186
TACTGAGCTACACACACA
+
BB?ACDCBAAEBBB=9>C
@HQ5V5:00643:00159
ACGCTTGACATGCCCA
+
BAAAB@BBABBA@@<A
@HQ5V5:00645:00151
ACGCTCGACATGCCCA
+
CBAABBBECCCBBB>B
@HQ5V5:00645:00190
ACGCTCGACATGCCCAGGTACAGGA
+
BBABBBDBCCCDCD?AA?BBBCD@C
@HQ5V5:00647:00167
ACGCTCGACATGCCCA
+
B@??BBBBCCDBBB>C
@HQ5V5:00648:00153
ACGCTCGACATGCCCAG
+
BB@@@BBCCCCBBB=BB
@HQ5V5:00648:00187
ACGCTCGACATGCCAGGTACAGG
+
@BABBBAA@=94459859>@>><
@HQ5V5:00648:00197
ACGAGTGCGTTCCCCATGTCG
+
BBBBBBBBBB?BDD:C?A@BB
@HQ5V5:00649:00157
ACGCTCGACATGCCCA
+
BA??BBBCCCB>>><>
@HQ5V5:00649:00175
ATGCTCGACATGCCCA
+
BC89:DABBEB>>><>
@HQ5V5:00600:00211
ACGCTCGACATGCCAGTAGCCA
+
?A@BC@@>F9911,1-,,,,*/
@HQ5V5:00600:00222
ACGCTCGACATGCCCAGGTACAGGAG
+
BBA@ABBBBABCCC>ABBBACCD@CB
@HQ5V5:00601:00217
ACGCTCGACATGCCCAGGTACAGGAG
+
BB??@BCDCCCBBB>99246;//-11
@HQ5V5:00605:00221
ACGCTCGACATGCCCAGGTACAGGAG
+
BA???BCFCBBCDC?@@=?BBBC@DC
@HQ5V5:00608:00227
CGTGTCTCTAGGCACAGGA
+
BBBBDDBBDCB@AA@==;9
@HQ5V5:00609:00215
ACGCTCGACATGCCCAGGTACAGGAGACTGC
+
BB8;;BCCCCC=>>611-1=@@A?BDBCBBB
@HQ5V5:00609:00242
ACGCTCGACATGCCCAGGTACAGGAG
+
BB8::???DAA===:8859@B?B>AB
@HQ5V5:00610:00226
ATCAGACACGGACACAGCAGAA
+
BBABAA@BBD899111,,,,,*
@HQ5V5:00614:00208
ACGCTCGACATGCCCAGGTACAGGAG
+
BBABBD@@ACB??B=BA?BACDE@BB
@HQ5V5:00614:00213
ACGCTCGATGCCCAGGTACAGGAG
+
BBBBBC?@ACDC?@?>@CBAB@BB
@HQ5V5:00617:00225
ACGCTCGACATGCCCAGGTACAGGAG
+
BB?@@BBBBCCDEC@@@=@BCBC@CC
@HQ5V5:00618:00223
ACGCTCGACATGCCCAGGTACAGGAG
+
BB?@@B@@ACCCCH?@@=?BCDC@DC
@HQ5V5:00620:00210
GACGCTCGGACATGCCCAGGTACAGGAG
+
>@CCBBBC=@?BBCCC>AB?BBCCC@CB
@HQ5V5:00620:00245
ACGCTCGACATGCCCAGGTACAGGAG
+
BCCCB?BA@>>9991996999499@9
@HQ5V5:00624:00229
ACGCTCGACATGCCCAGGTACAGGAG
+
BBAAABBDCDCDDD?BB?BBCCC@CB
@HQ5V5:00625:00238
ACGCTCGACATGCCCAGGTACAGGAG
+
BBABBBBBCCCBBB=BB>BBCDD@CB
@HQ5V5:00626:00205
ACGCTCGACATGCCCA
+
CA@AABBDBBBDBD>?
@HQ5V5:00627:00224
ACGCTCGACATGCCCAGGTACAGGAG
+
BBABABCDCCBBCC?AA?BBCCD@CB
@HQ5V5:00628:00229
ACGCTCGACATGCCCAGGTACAGGA
+
@ACDBB@@@;;88819969B@9989
@HQ5V5:00629:00212
ACGCTCGACATGCCCAGGTACAGGAG
+
?@@B@>@AABB@?A<995;;<9A@A9
@HQ5V5:00630:00207
ACGCTCGACATGCCCA
+
BBABBCBDCCCDDD?C
@HQ5V5:00632:00213
ACGCTCGACATGCCCA
+
BCABBBBBCAC=9998
@HQ5V5:00632:00227
ACGCTCGACATGCCCAGGTACAGGAG
+
BBAA?=BBBBBBCC>;;;<BCBC@CB
@HQ5V5:00633:00240
CGTGTCTCTAAGCACAGGATTTTGTGTAGA
+
<<@@A>AD<;79?>>9969999/9449=AB
@HQ5V5:00634:00249
ACGCTCGACATGCCCAGGTACAGGAG
+
BC?@@BBABCC?==:997:ACAB?BB
@HQ5V5:00637:00227
ACGCTCGACATGCCCAGGTACAGGAG
+
CBABACCCCCDBBB>AA>ABCCD@CB
@HQ5V5:00640:00213
TAGTATCAGCCTCCGCCATGACGAAGGTATTCC
+
@@B<<<C911:11,/6779=BB;959<9948=5
@HQ5V5:00640:00214
ACGCTCGACATGCCCAGGTACAGGAG
+
>>?@ABBABBBBCC>@???BBBC@CD
@HQ5V5:00641:00239
TAGTATCAGCCTCGCCATGACGAAGGTATTCC
+
B?B>?AA<<<A?>9;59?@??9959<994242
@HQ5V5:00644:00212
TAGTATCAGCCTCGCCATGACGAAGGTATTCC
+
B?C?@ABAA@A>=9;5<@@??9959=994242
@HQ5V5:00645:00214
TCTCTATGCGCTCCACA
+
BBEEDAACCCEBC@BDC
@HQ5V5:00646:00207
ACGCTCGACATGCCCA
+
CBBBBB?DABC@@@<@
@HQ5V5:00647:00234
AGCACTGTAGATGTCACTAGTTACTTGT
+
BBBBBDCAABCCCCBCBBB9969==;AA
@HQ5V5:00649:00230
ACGCTCGACATGCCCAGGTACAGGAG
+
BAAABBBDBCCBBB>??<>BCAC?BC
@HQ5V5:00649:00241
ATCAGACACGGACACAGC
+
@C<9;<?@>><>99999/
@HQ5V5:00601:00295
ACGCTCGACATGCCCAGGTACAGGAG
+
BB??@DABAABCCC>@@=??BBC@CB
@HQ5V5:00602:00289
CGTGTCTCTAGGCACAGGATTTTGTGTAG
+
B@@@CDBC???@BBDBB?::::1:@@BCG
@HQ5V5:00603:00276
ACGCTCGACATGCCCAGGTACAGGAG
+
BB@ABBBDD@ACDH@;;8:@A?@=@B
@HQ5V5:00609:00271
ACGAGTGCGTTCCCCATGTCGTAGGTACTC
+
BBBBBBBDCB=A==6=@@=?BB@A?:;;AC
@HQ5V5:00610:00298
ACGCTCGACATGCCCAGGTACAGGAG
+
@ACCB?A@BA@898199598<9F@A9
@HQ5V5:00611:00251
ATATCGCGAGGGTATGGAAGACTCTATA
+
BBAABBBBAAA?ABBB>@>BBBBB:::?
@HQ5V5:00614:00296
ACGCTCGACATGCCCAGGTACAGGAG
+
BBABBCABGCCBBB>AB>AABCD@DB
@HQ5V5:00616:00285
CGTGTCTCTAGGCACAGGATTTTGTGTAG
+
BBB@DDCC@??@BCDBC@CCCC:CCCBBB
@HQ5V5:00617:00269
ACGCTCGACATGCCCAGGTACAGGAG
+
BBBBABBCCCDCBB>??=>BBDC@CD
@HQ5V5:00618:00272
ACGCTCGACATGCCAGGTACAGGAG
+
BBACDD@?988//,11:<=FEDCCB
@HQ5V5:00619:00275
ACGCTCGACATGCCCAGGTACAGGAG
+
BAABBBAAACC>>><;96:BBAB?BA
@HQ5V5:00621:00295
ACGCTCGACATGCCCAGGTACAGGAG
+
BAABBD@@AECCCC>9:8:AC@A?AC
@HQ5V5:00622:00273
ACGCTCGACATGCCCAAGTACAGGAG
+
BBABBCBBBBCCBC>?=@@@ABB@BC
@HQ5V5:00624:00279
ACGCTCGACATGCCCAGGTATCAG
+
>;:9;@C9::9/675,-*,,,,..
@HQ5V5:00626:00292
ACGCTCGACATGCCCAGGTACAGGAG
+
BA@AACCDBBBDCC?::99BBAA?BC
@HQ5V5:00626:00298
ACGCTCGACATGCCCAGGTACAGGAG
+
BBAAABBBBABCCC??@=?BBAACBC
@HQ5V5:00627:00271
TGATACGTCTCCTTCCTTAGTTACTTCA
+
BBB???CBAAC@B@A@C@BAA=?@B@CC
@HQ5V5:00631:00275
CGTGTCTCTAGGCACAGGATTTGATGTAG
+
<<@AA>@A<;;;>?<11-111-1//86::
@HQ5V5:00631:00279
ACGCTCGACATGCCCAGGTACAGGAG
+
B?>?BBBBABBBCC>::9:BB?ACBC
@HQ5V5:00631:00297
ACGCTCGACATGCCCAGGTACAGGAG
+
BBAAADBCBBBCCC?9:99?AAA?BC
@HQ5V5:00632:00291
ATCAGACACGGACACACAGAACACAC
+
BBBBBBBCBB?ABBAABCAA?BDCCC
@HQ5V5:00634:00294
TGATACGTCTCCGTTCTTAGTTACTTTA
+
99@AA@AA1--*,,*,,*,//,4444-4
@HQ5V5:00635:00262
ACGCTCGACATGCCCAGGTACAGGAG
+
HE???BCCCCCDBD>BB?BBCCC@CB
@HQ5V5:00638:00252
ACGCTCGACATGCCCAGGTACAGGAG
+
BEBAACBCCCCCCC?AB<99;44599
@HQ5V5:00638:00291
ACGCTCGACATGCCCAGGTACAGGAG
+
BAAABBBCBBCDDD>A@=?ABBC@DC
@HQ5V5:00640:00286
ACGCTCGACATGCCCAGGTACAGGAG
+
CAAABCCDCCCDBC>??=?BBDC@FD
@HQ5V5:00642:00281
ACGCTCGACATGCCCAGGTACAGGAG
+
BA@ABBBCBCCDCD>?@=?BBCD@CB
@HQ5V5:00642:00289
ACGCTCGACATGCCCAGGTACAGGAG
+
BBABBB@@DDCCCC>9:;:CCBCBCB
@HQ5V5:00648:00292
ACGCTCGACATGCCCAGGTACAGGA
+
C?>?BBBBBBBBBB>??=?>ABCBC
@HQ5V5:00649:00269
ACGCTCGACATGCCCAGGTACAG
+
BBBCCBBBCDCBBB<88498999
@HQ5V5:00600:00305
TAGTATCAGCCTCGCCATGACGAAGGTATTCC
+
BBB@@AEAAA@@A;<7;>@>@9459<999595
@HQ5V5:00602:00303
TGATACGTCTCCTTCCTTAGTTACTTCA
+
BBBDCCCBABB?C?BBBACBA@ACCCF>
@HQ5V5:00602:00333
ACGCTCGACATGCCCAGGTACAGGAGACT
+
;;?@>11111////+/4244444244444
@HQ5V5:00604:00310
TCTCTATGCGCTCCACATGTCTAAGGT
+
GDCCCBBBEDHCC>=;<9:::9954:4
@HQ5V5:00606:00334
ACGCTCGACATGCCCAGGTACAGGAG
+
BABBBDBABCCBBB=BB>BBCCEBDB
@HQ5V5:00608:00334
ACGCTCGACATGCCCAGGTACAGGAG
+
??BBACBBD@ACCC@CB?BACBC@C;
@HQ5V5:00610:00343
ACGCTCGACATGCCCAGGTACAGGAG
+
BBABBCBCCCB>>>:>?9::>44599
@HQ5V5:00611:00322
ACGCTCGACATGCCCAGGTACAGGAG
+
BBABBBBBBCCBBB=??=@BBBC@CA
@HQ5V5:00612:00301
ACGCTCGACATGCCAGTCACAGGA
+
;97>@>999999/,//,,,,,222
@HQ5V5:00613:00341
ATATCGCGAGGGTATGGAAGACTCTATA
+
BBAAADCCECD?CBBB>@>ACCCC@??@
@HQ5V5:00613:00342
ACGCTCGACATGCCCAGGTACAGGAG
+
BAABACBBABCBBC?9:;:BBBBBCC
@HQ5V5:00614:00323
ACGCTCGACATGCCCAGGTACAGGAG
+
BAABBCBBBCBBBB=BB@BCCDD@CA
@HQ5V5:00614:00334
ACGCTCGACATGCCCAGGTACAGGAG
+
BB999?;;=CDCCHA<<;;CBAB?BB
@HQ5V5:00618:00326
ACGCTCGACATGCCCAGGTACAGGAG
+
BBABBB@@AABDCC?BB<99;11,11
@HQ5V5:00619:00321
ACGCTCGACATGCCCAGGTACAGGAG
+
BCABABAAABB?BB=;:7;@@?B@B;
@HQ5V5:00620:00326
ACGCTCGACATGCCCAGGTACAGGAG
+
BAAABCBBBBBBCC>BA?BABDC@CC
@HQ5V5:00624:00319
ACGCTCGCATGCCCAGGTACAGGAG
+
BAABBBDCCCCCGABB@BCCDE;:;
@HQ5V5:00625:00302
AGCACTGTAGCTGTCACTAGTTACTTGT
+
@@CCCCCCBBCBBCBBBBCBB@CCCAAA
@HQ5V5:00628:00303
ACGCTCGACATGCCCAGGTACAGGAG
+
BBAAABBCCCBAAA=AB@BBCCC@CB
@HQ5V5:00629:00320
ACGCTCGACATGCCCAGGTACAGGAG
+
BEABBCBBDCCBBB>BB>BBBCD@CA
@HQ5V5:00632:00309
ACGCTCGACATGCCCAGGTACAGGAG
+
BB;<<BBBDBBAAD>;;99BC?B?AB
@HQ5V5:00632:00323
ACGCTCGACATGCCCAGGTACAGGAG
+
BABBABBBBABCHI>??>@CCCC@CA
@HQ5V5:00635:00348
ACGAGTGCGTTCCCCATGTCGTAGGTACTC
+
BBBBBBBBBB?DDD:C99:?B@7:6:;;;C
@HQ5V5:00637:00304
ACGCTCGACATGCCCAGGTACAGGAG
+
BABABAABCBBBBD>??=?BBDC@DC
@HQ5V5:00640:00348
ACGCTCGACATGCCCAGGTACAGGAG
+
BAAABDCCCCDBBB>??=?BBBD@CB
@HQ5V5:00641:00312
ACGCTCGACATGCCCAGGTACAGGAG
+
BBAABBBDCCCBBB=BB>ABBED@CB
@HQ5V5:00641:00314
ACGCTCGACATGCCCAGGTACAGGAG
+
BBAABBBCCCC?>?<>A?ABCED@CA
@HQ5V5:00641:00315
ACGCTCGACATGCCCAGGTACAGGAG
+
BBABBCABABBCCC>@@=?>>?A?AB
@HQ5V5:00641:00318
ACGCTCGACATGCCCAGGTACAGGAG
+
BA@@BBBDCDCBBB>??;8;;44599
@HQ5V5:00641:00348
ACGCTCGACATGCCCAGGTACAGGAG
+
BBAABBABBCCBBB=BB<::8//,11
@HQ5V5:00642:00314
ACGCTCGACATGCCCAGGTACAGGAG
+
ABABD@@@CBBBCH>::;;CCCC@DA
@HQ5V5:00643:00306
TAGTATCAGCCTCGCCATGACGAAGGTATTCC
+
C?B::=DACB@@@@A=@>>>B;959A999<>5
@HQ5V5:00644:00336
ATATCGCGAGGGTATGGAAGACTCTATA
+
>@?@>>>?99919>>=2924499>9617
@HQ5V5:00647:00311
ACGCTCGACATGCCCAGGTACAGGAG
+
BA@?BBBCCFBBBB=BA>BACDC@BA
@HQ5V5:00648:00319
ACGCTCGACATGCCCAGGTACA
+
ABBDCCCDE=@444098599>?
@HQ5V5:00600:00378
ACGCTCGACATGCCCAGGTACAGGAG
+
B?@@C@@ABCBA@@:;;99?A>A?@A
@HQ5V5:00600:00391
ACGCTCGACATGCCCAGGTACAGGAG
+
BBAAABBBCCCBBB???=?BBCD@CB
@HQ5V5:00602:00399
ACGCTCGACATGCCCAGGTACAGGAG
+
BB??ABDCCBBDHC>BB?AAABBBCB
@HQ5V5:00604:00350
ACGCTCGACATGCCCAGGTACAGGAG
+
B;:<;@AA<<<A@@:;;69?AAA=A@
@HQ5V5:00604:00398
ACGCTCGACATGCCCAGGTACAGGAG
+
BA???BBBDCDBBB>AA>@BBCD@CB
@HQ5V5:00607:00357
ACGCTCGACATGCCCAGGTACAGGAG
+
BBABABBCCCBCHE?AA==;<11-11
@HQ5V5:00607:00370
ACGCTCGACATGCCCAGGTACAGGAG
+
B@??ACCCCCCBBB???=?BBCD@CB
@HQ5V5:00609:00391
ACGCTCGACATGCCCAGGTACAGGAG
+
BA?@BBCDDBBBBC>9:99BB?AC@C
@HQ5V5:00611:00361
ACGCTCGACATGCCCAGGTACAGGAG
+
BB>?@BBBCBBDCH?::99@A?A@BC
@HQ5V5:00613:00370
ACGCTCGACATGCCCAGGTACAGGAG
+
BC@AAB9;<CBA>A<;;89AB@A?BB
@HQ5V5:00616:00399
ACGCTCGACATGCCCAGGTACAGGAG
+
BC?@@BBBBCBCHC?@@>?AB@BBDB
@HQ5V5:00620:00352
ATATCGCGAGGGTATGGAAGACTCTATA
+
BABBBBBBBBCABAAA8;7<A@>@::;<
@HQ5V5:00621:00398
ACGCTCGACATGCCCAGGTACAGGAG
+
BAAAACCCCDCBBB>AA>ABBCD@CB
@HQ5V5:00630:00397
ACGCTCGACATGCCCAGGTACAGGAG
+
BC?@@BBCBCBCCC?@@>?AA@BBCC
@HQ5V5:00631:00381
ACGCTCGACATGCCCAGGTACAGGAG
+
BA@ABBBCCCCCBC>??=?BBCD@CB
@HQ5V5:00631:00384
ACGCTCGACATGCCCAGGTACAGGAG
+
BBABBBBBECCCCH>9978;<11-11
@HQ5V5:00633:00370
ACGCTCGACATGCCCAGGTACAGGAG
+
BBABBBCFCCB>?><>A>ABCDE@CB
@HQ5V5:00633:00372
ACGCTCGACATGCCCAGGTACAGGAG
+
BBAAACCCCCCAAA=??>ABCDD@CB
@HQ5V5:00634:00354
ACGCTCGACATGCCCAGGTACAGGAG
+
BA@B@?@CCCBBAA<;;8;AAAB@AA
@HQ5V5:00634:00364
ATATCGCGAGGTATGGAAGCACTCTAGTAGAG
+
48844444442498;9A9=9933361111111
@HQ5V5:00635:00351
ACGCTCGACATGCCCAGGTACAGGAG
+
CB:<;B<<>CCBDB19969?@DB=A<
@HQ5V5:00636:00354
ACGCTCGACATGCCCAGGTACAGGAG
+
BA>AC?A@ABA88809959?B?A?@@
@HQ5V5:00636:00355
ACGCTCGACATGCCCAGGTACAGGAG
+
BBBBBCBBBCBBBB>998:CB@A@AB
@HQ5V5:00640:00380
AGCACTGTAGCTGTCACTAGTTACTTGT
+
@ACCCCABBBBBBCCBDDD:98:?>=@C
@HQ5V5:00644:00383
TACTGAGCTACACACACAGAAAGAATTGT
+
A?ACCCDGBBAB<;999991<811,*)**
@HQ5V5:00645:00353
ACGCTCGACATGCCCAGGTACAGGAG
+
BBABBBBDBCCBBB?9979BCAA@@C
@HQ5V5:00645:00376
ACGCTCGACATGCCCAGGTACAGGAG
+
BA@AABBCBBBBCC?:::9BBBC@DC
@HQ5V5:00646:00361
ACGCTCGACATGCCCAGGTACAGGAG
+
BBBBBBBBCCCA>>:997:AAAB?BB
@HQ5V5:00646:00388
ACGCTCGACATGCCCAGGTACAGGAG
+
ABABBBBBCCBBBB?99244:11-11
@HQ5V5:00648:00350
ATATCGCGAGGGTATGGAAGGCTCTATAGAGG
+
CBBBBBAB?@@??BBB=?=@@CCC@@?????:
@HQ5V5:00648:00386
ATCAGACACGGACACAGCAGAACACAC
+
BBBBABABAA>ABBB@A?BCC@A?BBB
@HQ5V5:00600:00439
ACGCTCGACATGCCCAGGTACAGGAG
+
B:8<CBBBCECBAB>;97:ABAB?BC
@HQ5V5:00605:00408
CGTGTCTCTAGGCACAGGATTTTGTGTAG
+
BBBBBDBC@?@ABCBC>>>CC>58;;---
@HQ5V5:00607:00427
ACGCTCGACATGCCCAGGTACAGGAG
+
BBAABDBCCCBBBB=BA?BBBDE@BB
@HQ5V5:00614:00407
ACGCTCGACATGCCCAGGTACAGGAG
+
BB?@@CBBBCCBBB=BB@BBCCE@CA
@HQ5V5:00614:00425
ATATCGCGAGGGTATGGAAGACTCTATA
+
BABBA@@A@@C>@@@@8;9<AAAB:::?
@HQ5V5:00617:00412
ACGCTCGACATGCCCAGGTACAGGAG
+
BBBBBBCCCCCCBD>??=?BBBD@CB
@HQ5V5:00617:00439
CGTGTCTCTAGGCACAGGATTTGTGTAG
+
9;4444;44442////87///+//4444
@HQ5V5:00618:00422
ACGCTCGACATGCCCAGGTACAGGAG
+
BAAAECBBBBBBAA<@@=@ACAB?BA
@HQ5V5:00618:00440
ACGAGTGCGTTCCCCATGTCGTAGGTACTC
+
BBBBBBBCCD?ECC9BABABCB>B?::;<A
@HQ5V5:00620:00433
TACTGAGCTACACACACAGAAAGATTGGT
+
BBCCBCCC;;9@1111/6///+/779;@B
@HQ5V5:00621:00413
ACGCTCGACATGCCCAGGTACAGGAG
+
BAAAACBBCAABCC?BA>=9;4479;
@HQ5V5:00621:00442
TCTCTATGCGCTCCACATGTCTAAGGT
+
BBCDA@@CBCCCD?C@@?@?B;;8<@B
@HQ5V5:00623:00402
ACGCTCGACATGCCCAGGTACAGGAG
+
BBBBBBBBBBB@>A:885;AACB?A@
@HQ5V5:00626:00436
ACGCTCGACATGCCCAGGTACAGGAG
+
BBABBCAAACCCBC>@@=@ABCE@CB
@HQ5V5:00629:00421
ACGCTCGACATGCCCAGGTACAGGAG
+
B@@@@DBDCBCDCE@@?>@BBCC@CB
@HQ5V5:00629:00439
ACGCTCGACATGCCCAGGTACAGGAG
+
@?@@BBCCDFDCBB><<;<CCCC@CC
@HQ5V5:00630:00421
ACGCTCGACATGCCCAGGTACAGGAG
+
CBA@ABBDCBBDDD?BB?BBCCE@CB
@HQ5V5:00631:00403
ACGCTCGACATGCCCAGGTACAGGAG
+
BAAABCAAABBDBD>@@=?BBCD@CB
@HQ5V5:00632:00427
ATCAGACACGGACACAGCAGAACACAC
+
BDDB9::BBB?BBAB@AABBB@CBBAB
@HQ5V5:00634:00424
ACGCTCGACATGCCCAGGTACAGGAG
+
BABBBDBBBBBDCC?::;;ABBC@CC
@HQ5V5:00636:00413
ACGCTCGACATGCCCAGGTACAGGAG
+
BB?ABAB???@99919959@C?@=A?
@HQ5V5:00636:00448
CGTGTCTCTAGGCACAGGATTTTGTGTAG
+
BBBCCDCC@A??BBBBC?BBBB9ABBBBA
@HQ5V5:00637:00411
ACGCCTCGACATGCCCAGGTACAGGAG
+
A9<<ACCCBBBCCCD?BA?BBBBC@DB
@HQ5V5:00637:00426
ACGCTCGACATGCCCAGGTACAGGG
+
ABABBBBCBBEDCC?A@>?BCAAB@
@HQ5V5:00640:00400
TACTGAGCTACACACACAGAAAGATTGGT
+
CAAACCCCBBBDBB?:>C888-9??>B@C
@HQ5V5:00640:00422
ACGCTCGACATGCCCAGGTACAGGAG
+
CCCC@@AAA@@@??:9969899@=@9
@HQ5V5:00641:00404
ACGCTCGACATGCCCAGGTACAGGAG
+
BAAABBBCBBBBCC?BA?BBCCE@CA
@HQ5V5:00642:00414
TGATACGTCTCCTTCCTTAGTTACTTCA
+
BBBAAABBBCCAC@B@E@BBB@CBC@BC
@HQ5V5:00642:00429
ACGCTCGACATGCCCAGGTACAGGAG
+
BAAAACCDBCBBCC>BA?BBECD@CA
@HQ5V5:00643:00434
ATATCGCGAGGGTATGGAAGACTCTATA
+
BBABEBABAAC@ABBB?AABFCCC=<?A
@HQ5V5:00646:00423
GTGGATACGTCTCCTTCCTTAGTTACTTCA
+
@BB@BBBBBBBBC@C@B@C@B??=?BA>BC
@HQ5V5:00646:00446
ACGCTCGACATGCCCAGGTACAGGAG
+
BAAAABCDBBBDCC>BB?BAECD@CA
@HQ5V5:00646:00449
TGATACGTCTCCTTCCTTAGTTACTTCA
+
CCBAAABCEBC@C@B@B@BBA?BCCACC
@HQ5V5:00647:00424
ACGCTCGACATGCCCAGGTACAGGAG
+
BBABBBABACBDCD>?@;8;8//,11
@HQ5V5:00600:00481
TACTGAGCTACACACACAGAAAGATTGGTGCTGCAG
+
A@ACAAAB@@>@<;999A9991988<>=80/7/...
@HQ5V5:00600:00498
ACGCTCGACATGCCCAGGTACAGGAG
+
CB@?ABBBABBDCC?EB?BACCC@CA
@HQ5V5:00601:00474
AGCACTGTAGCTGTCACTAGTTACTTGT
+
?ACHCBABBBCBAADBCFF@A>ABBAAA
@HQ5V5:00605:00463
AGCACTGTAGCTGTCACTAGTTACTTGT
+
CCCBG<;<AABBDDAAAAA>@699969?
@HQ5V5:00605:00471
ACGCTCGACATGCCCAGGTACAGGAG
+
BA??@DCCCBBCDC>CB@BACCCBBB
@HQ5V5:00607:00469
ACGCTCGACATGCCCAGGTACAGGAG
+
BB??@DCCDCBBBB>BB@BBBDD@BA
@HQ5V5:00607:00494
ACGCTCGACATGCCAGTCACAG
+
9;:@>@@@>9911,11,,,,.0
@HQ5V5:00612:00460
ACGCTCGACATGCCCAGGTACAGGAG
+
BC?@@DABDCCBBB=A@>AACCE@BB
@HQ5V5:00614:00450
ACGCTCGACATGCCCAGGTACAGGAG
+
ABABBC@DABBDDG@??@@BCCC@CA
@HQ5V5:00615:00472
ACGCTCGACATGCCCAGGTACAGGAG
+
>;3448;4444444-49994449844
@HQ5V5:00615:00498
ACGCTCGACATGCCCAGGTACAGGAG
+
BBABBBAAACEDCC?@?>@BBCD@CB
@HQ5V5:00619:00499
ACGCTCGACATGCCCAGGTACAGGAG
+
9<@CCA@>?99111,11,,,,/6720
@HQ5V5:00620:00458
ACGCTCGACATGCCCAGGTACAGGAG
+
AA@ABC@@DAACCC>@@=@BBAB@C<
@HQ5V5:00623:00468
ATCAGACACGGACACAGCAGAACACAC
+
ABBBBAABB?@==499999>>599873
@HQ5V5:00623:00473
ATCAGACACGGACACAGCAGAACACAC
+
BBBBBBCBCB?AACCCEDDBB?BBBBB
@HQ5V5:00623:00483
ACGCTCGACATGCCCAGGTACAGGAG
+
CAABBBCCCCCCDCAAB>ABBCC@FA
@HQ5V5:00624:00495
ACGCTCGACATGCCCAGGTACAGGAG
+
@@>??BAACCCDCGABA>@BBBB?BC
@HQ5V5:00626:00478
TACTGAGCTACACACACAGAAAGATTGGT
+
B:<>CCCGCBBBBBBAAA@BCAA@@?F<?
@HQ5V5:00626:00487
ACGCTCGACATGCCCAGGTACAGGAG
+
AAABBBCCCBBCCC>AA?BBCCC@CB
@HQ5V5:00631:00485
ACGCTCGACATGCCCAGGTACAGGAG
+
BBBBBBECCBBBDC>AA>A>>CC@BA
@HQ5V5:00635:00490
ATATCGCGAGGGTATGGAAGACTCTATAG
+
BAAABB@=;;;9;@?B7;7;@>>>77777
@HQ5V5:00641:00485
ACGCTCGACATGCCCAGGTACAGGAG
+
BAAABBBBB@BBCC>@?=@ABCD@CD
@HQ5V5:00641:00495
ACGCTCGACATGCCCAGGTACAGGAG
+
BA@@BBBCDBBCCC?A@?@BBCD@BB
@HQ5V5:00645:00480
ACGCTCGACATGCCCAGGTACAGGAG
+
BBAABBBBBBBBCC?@?>?BBBC@CC
@HQ5V5:00645:00490
ACGCTCGACATGCCCAGGTACAGGAG
+
BBBBBCBA@9=88819969>@?B@A>
@HQ5V5:00646:00481
ACGCTCGACATGCCCAGGTACAGGAG
+
BBABBBBBABBBCC>??=@BCCC@CB
@HQ5V5:00647:00468
AGCACTGTAGCTGTCACTAGTTACTTGT
+
BBCCCCABBBBABCBBBCCA@<?992;A
@HQ5V5:00649:00452
ACGCTCGACATGCCCAGGTACAGGAG
+
BAA@BB?BBCCAAA=?A???ACCBDA
@HQ5V5:00649:00496
ATCAGACACGGACACAGCAGAACACAC
+
BBBBBB>B;;8;ACCBCBCCB@BBBBC
@HQ5V5:00600:00519
ACGCTCGACATGCCCAGGTACAGGAG
+
@?@BA?AABBBAAA<;;8;CCCEAGA
@HQ5V5:00601:00507
ACGCTCGACATGCCCAGGTACAGGAG
+
BBBBBDCFCBBCCC?BB=99;44599
@HQ5V5:00605:00547
ACGCTCGACATGCCCAGGTACAGGAG
+
BEABBBBBEBCCCC?9:;;CCBC@C;
@HQ5V5:00606:00520
ACGCTCGACATGCCCAGGTACAGGAG
+
BA???DBBDCDBBB?AA>ABCCD@CB
@HQ5V5:00609:00527
ACGCTCGACATGCCCAGGTACAGGAG
+
BEABBBDBCDB?@@;996:BCBC@C;
@HQ5V5:00609:00545
ACGCTCGACATGCCCAGGTACAGGAG
+
BCAAABBCCBBDDC>BB?BABCD@CA
@HQ5V5:00610:00523
ACGCTCGACATGCCCAGGTACAGGAG
+
BA>??BCCCCBBBB=BB??=@99599
@HQ5V5:00610:00541
ACGCTCGACATGCCCAGGTACAGGAG
+
?@>@@CBBBECBBB<;;89@B?B=@9
@HQ5V5:00611:00501
TAGTATCAGCCTCGCCATGACGAAGGTATTCC
+
BBC::BFBBBA?B@A=@>@@@9959=>>>;>5
@HQ5V5:00614:00535
ACGCTCGACATGCCAGGTCACAGGA
+
9<;AA??@?9991-11,,,,,,220
@HQ5V5:00615:00502
ACGCTCGACATGCCCAGGTACAGGAG
+
ABBBBA9:>BBBCC>;;;;CABC@CB
@HQ5V5:00615:00503
ACGCTCGACATGCCCAGGTACAGGAG
+
B@>@?BBABBBA>A<;:8;CCCCACC
@HQ5V5:00616:00528
TGATACGTCTCCTTCCTTAGTTACTTCA
+
BBB??ABDBBC@@@A@CAB@@?@CB@CC
@HQ5V5:00618:00516
ACGCTCGACATGCCCAGGTACAGGAG
+
BAAABDABABBDBC???=?AADC@DC
@HQ5V5:00619:00543
ATATCGCGAGGGTATGGAAGACTCTATA
+
DAABBBA=?@A>@A===@=ABBAB::7<
@HQ5V5:00620:00502
ATCAGACACGGACACAGCAGAACACC
+
BBBBBA<>@@=@@AAABBCBA@C::6
@HQ5V5:00620:00523
ACGCTCGACATGCCCAGGTACAGGAG
+
BBABABBBBBBBDE@@A>?ABDC@CD
@HQ5V5:00622:00530
ACGCTCGACATGCCCAGGTACAGGAG
+
BB>@?B?@ABBBCD>;;;<BDBCACA
@HQ5V5:00623:00535
ACGCTCGACATGCCCAGGTACAGGAG
+
BB@?@DBBCBBDDC?EB?BBCCD@CB
@HQ5V5:00625:00538
ACGCTCGACATGCCCAGGTACAGGAG
+
A;:44>94449444-49998944244
@HQ5V5:00626:00538
ACGCTCGACATGCCCAGGTACAGGAG
+
BB>@@B@@ADCBAB>;98:CCBC@CA
@HQ5V5:00627:00535
ACGCTCGACATGCCAGT
+
BBABACB?@48--+---
@HQ5V5:00627:00543
ACGCTCCGACATGGCCCAGGTACAGGAG
+
BBABBC@BBDBBB=@@<@?<?BCBCACA
@HQ5V5:00633:00527
ACGCTCGACATGCCCAGGTACAGGAG
+
BE@BCBBBBCCCCC>;98;@A@@=@A
@HQ5V5:00634:00502
CGTGTCTCTAGGCACAGGATTTTGTGTAG
+
BAB@CDCCAAA@BBCBBE@DDB:ABBAB@
@HQ5V5:00634:00504
ACGCTCGACATGCCCAGGTACAGGAG
+
BCABBBBBBCCEHH@;;;<BBCB@BA
@HQ5V5:00634:00533
ACGCTCACATGCCCAGGTACAGGAG
+
BBABBBBAAABCC>AAAADBBB?AA
@HQ5V5:00634:00536
ACGCTCGACATGCCCAGGTACAGGAG
+
BE?@@BBBBBCDCC?@@>@ABCC@CA
@HQ5V5:00635:00522
ACGCTCGACATGCCCAGGTACAGGAG
+
ABABBCBBBCBDCC>@@=@BCDC@CC
@HQ5V5:00635:00542
ACGCTCGACATGCCCAGGTACAGGAG
+
BCBBCB?@ABBAAA=;;59@<11-11
@HQ5V5:00636:00513
TCTCTATGCGCTCCACATGTCTAAGGT
+
BBBDA?@CBBCBF?BBBDBAB;;8<@B
@HQ5V5:00636:00527
ACGCTCGACATGCCCAGGTACAGGAG
+
B@>@ABBCCCBDHC?A@>?ABBC@DC
@HQ5V5:00636:00537
ACGCTCGACGATGCCAGTACAGGAG
+
4;7488:944//,,*,,,*,//,/8
@HQ5V5:00640:00524
ACGCTCGACATGCCCAGGTACAGGAG
+
CEABBDBBBCBBBC<;:7;A@BC@BB
@HQ5V5:00641:00507
ACGCTCGACATGCCCAGGTACAGGAG
+
BB@?ABBBBACDGEA@@=@>BBC@CB
@HQ5V5:00644:00514
ACGAGTGCGTTCCCCATGTCGTAGGTACTC
+
?@BBBBBBAB>AEE:C??A@B@<?<::;;?
@HQ5V5:00646:00522
TAGTATCAGCCTCGCCATGACGAAGGTATTCC
+
CAB@AAB@A@@>>99599??>99648444242
@HQ5V5:00647:00531
ACGCTCGACATGCCCAGGTACAGGAG
+
BA@@BBBDDCCAAA=AA>BBCDE@BA
@HQ5V5:00648:00529
TACTGAGCTACACACACAGAAAGATTGGT
+
@9=<@>D<9:;9;A@;;9=@@9>??5843
@HQ5V5:00649:00528
ACGCTCGACATGCCCAGGTACAGGAG
+
BAAAABBCCDCBBB>>><>@BCC@DC
@HQ5V5:00649:00531
ACGCTCGACATGCCCAGGTACAGGAG
+
BBAABBBDCCB???<>??BBCDD@CE
@HQ5V5:00600:00561
ACGCTCGACATGCCCAGGTACAGGAG
+
BB@??BBCD@BBCC>A@>?ABBB@C?
@HQ5V5:00601:00598
ACGCTCGACATGCCCAGGTACAGGAG
+
BBBBBB?@ACBCCC?::;:BBAB?BC
@HQ5V5:00602:00571
ACGCTCGACATGCCCAGGTACAGGAG
+
BC@?@CBBBBBCCC>@@>?BBBD@CE
@HQ5V5:00602:00592
TAGTATCAGCCTCGCCATGACGAAGGTATTCC
+
BBC?@EEBBB@?@AA@BBCBBAA>AABBB@A5
@HQ5V5:00603:00565
ACGCTCGACATGCCCAGGTACAGGAG
+
BBABBDBBAABCCC>@?>?ACBC@FA
@HQ5V5:00603:00591
TAGTATCAGCCTCGCCTGACGAAGGTATTCC
+
BBB@AACBBCABBDC@CBBBBB>B?C==<?2
@HQ5V5:00605:00596
TGATACGTCTCCTTCCTTAGCTTACTTCA
+
@A@@BC<;<@B@E81,/78///:666::4
@HQ5V5:00606:00572
ACGCTCGACATGCCCAGGTACAGGAGA
+
?@@@@ABA99999919949?B??=A99
@HQ5V5:00611:00563
ACGCTCGACATGCCCAGGTACAGGAG
+
BB??@DCDCDCAAA=?@?AABCEAD@
@HQ5V5:00611:00597
ACGCTCGACATGCCAGGTACA
+
9;<<<999A9911-11,/.,/
@HQ5V5:00612:00577
ATATCGCGAGGGTATGGAAGACTCTATA
+
BABBBBB=@@C<@AAA>B=A@?>>7700
@HQ5V5:00613:00552
ACGCTCGACATGCCCAGGTACAGGAG
+
BAABBC@@ACCCCC>@?=@@ABC@CB
@HQ5V5:00616:00582
ACGCTCGACATGCCCAGGTACAGGAG
+
BC>@ABBAACBB?B>@@<@ABBCACC
@HQ5V5:00618:00587
ACGCTCGACATGCCAGGTACAGGAG
+
;<BCB@A@@11--+--*,,/4;:;4
@HQ5V5:00619:00571
TACTGAGCTACACACACAGAAAGAATTA
+
;:<AAABB@@@@<99>99911,10,,*,
@HQ5V5:00625:00578
AGCAACTGTAGCTGTCACTAGTTAC
+
9@AA=@A@=??=9><99?>>99599
@HQ5V5:00626:00567
ACGCTCGACATGCCCAGGTACAGGAG
+
DB?@@A<=<BABAB<A@;>@@??<@>
@HQ5V5:00632:00561
ACGCTCGACATGCCCAGGTACAGGAG
+
CBABBBAAEBBCDE>:;;<CABB@BA
@HQ5V5:00632:00566
ACGCTCGACATGCCCAGGTACAGGAG
+
CBBBABBBBCCCCEABB?BABBC@CC
@HQ5V5:00633:00565
ACGCTCGACATGCCCAGGTACAGGAG
+
BAABBCBABDCBBB>A@>@ACCD@FC
@HQ5V5:00634:00563
ACGCTCGACATGCCCAGGTACAGGAG
+
BB@@@BCCCCCCDC>::;;ABBB@AB
@HQ5V5:00634:00575
[truncated: 319,693 more chars]
