# Supplementary material for: The Sequencing Bead Array (SBA), a Next-Generation Digital Suspension Array
Source: PLoS One. 2013 Oct 7;8(10):e76696. doi: 10.1371/journal.pone.0076696 (PMC3792038; doi:10.1371/journal.pone.0076696)
Supplement: Data S1 — Raw sequencing data files for presented experiments. The compressed file contains a table of content for all files included (0. TOC Supporting Data Files.txt) and raw sequencing data (PGM Torrent Suite run reports, FASTQ files and Sphix generated CSV files) for experiments presented in Figure 2 and Figure 3 (same data set as Figure S1). (ZIP) [file pone.0076696.s001.zip › Supporting Data Files/2. Figure 3 and S1/2.1 Figure 3 and S1 files/2.2 FASTQ/14_OM-1967_TS-342.fastq]

@2RRTQ:00037:00045
ACGAGTGCGTTCCCCCCCATGTCGTAGGTACTC
+
==>>@A@@>>5999999&9999?@>?A>ACCCB
@2RRTQ:00040:00043
ACGAGTGCGTTCCCCATGTCGTAGGTAAGAGGCTG
+
9<@@@BBBAA7999/999<BCAADDCF@BBA=;99
@2RRTQ:00045:00042
TGATACGTCTCCTTCCTTAGTTACTTCAGTG
+
>>>99449999542424:941,//1,////:
@2RRTQ:00046:00040
ACGAGTGCGTTCCCCATGTCGTAGGTACTC
+
9;B@@@ABBB@ECC:C?@<111//,/778:
@2RRTQ:00048:00047
ACGAGTGCGTTCCCCATGTCGTAGGTACTC
+
AAB@@BBB@C5999/9@@BCCCDG?B?@@A
@2RRTQ:00049:00017
ACGAGTGCGTTCCCCATGTCGTAGGTACTC
+
48>>8849>?5999,4449@A=<<:<1//:
@2RRTQ:00049:00030
ACGAGTGCGTTCCCATGTCGTAGGTACTC
+
998;84>??>599149994449=699BA?
@2RRTQ:00049:00038
ACGAGTGCGTTCCCCATGTCGTAGGTACTC
+
@?BA>@@?>>5999/9?>@GDCBD?B@A@C
@2RRTQ:00005:00057
ACGAGTGCGTTCCCCCCATGTCGTAGTATC
+
=?A?<;=DCC@DBBDH-C<;111611/666
@2RRTQ:00005:00060
TCTCTATGCGCTCCCCACATGTCTAAGGTA
+
-,,////44444444,4448=994424249
@2RRTQ:00005:00066
ATGAGCTACGACACA
+
4333448844///,,
@2RRTQ:00006:00063
ACGAGTGCGTTCCCCCCATGTCG
+
=@:<;A@B;<=<DBAA+9/*(((
@2RRTQ:00006:00071
TACTGAGCTACCACTA
+
994899:/,,22***,
@2RRTQ:00007:00073
ACGAGTGCGTTCCCATGTCGTAGGTACTC
+
ABB???BB>>599199BBABACDBB==<B
@2RRTQ:00008:00071
ACGAGTGCGTTCCCAT
+
1,,,,//6887==549
@2RRTQ:00010:00060
TACTGAGCTACAC
+
:?9989944441,
@2RRTQ:00010:00067
ACGAGTGCGTTCCCCATGTCGTAGGTACTC
+
8>899A999@6999/9999@@@9959989>
@2RRTQ:00010:00078
ATATCGCGAGGGTATGGAAGACTCTATAG
+
9;;B@A@?99919@@?>C@BA;;9<>333
@2RRTQ:00011:00077
ACGAGTGCGTTCCCATGTCGTAGGTACTC
+
:;:?BBBBDC@BC>@A@A>9994944///
@2RRTQ:00013:00095
ACGAGTGCGTTCCCATGTCGTAGGTACTC
+
=>>?>?>>9959919999BCBAA>@@999
@2RRTQ:00014:00059
ACGAGTGCGTTCCCCATGTCGTAGGTACTC
+
9;BC;;;B?>5999/9>999@AABA@9999
@2RRTQ:00014:00069
ACGAGTGCGTTCCCATGTCGTAGGTACTC
+
BBDAB=::4959919949949=><>989>
@2RRTQ:00015:00060
ACGAGTGCGTTCCCCATGTCGTAGGTATC
+
49B9;;@>>@5999,99999988848=94
@2RRTQ:00015:00067
ATATCGCGAGGGTATGGAAGACTCTAT
+
/.8;88A9;<A:B?99592499A@@><
@2RRTQ:00015:00088
ACGAGTGCGTTCCCCATGTCGTAGGTACTC
+
44>98//6//,/880:1;;94489499898
@2RRTQ:00016:00060
ATCAGACACGGACACAGCAGAACACAC
+
88AB998>98249>=ACBCCB?A=>>>
@2RRTQ:00017:00077
TCTCTATGGCTCCCCCCCCCCCCCCCCCCACATGTCTAAGT
+
9444444924/;;;;A????????C:::"///694444244
@2RRTQ:00017:00078
ACGAGTGCGTTCCCCCCCCCCCCCCCCCCCCCCATGTCGTAGGTACTCATCACCCCG
+
4989844=;>=AAAA99999999999999999"?9994444=78=B>@?@?9999/9
@2RRTQ:00017:00086
ACGAGTGCGTTCCCATGTCGTAGGTACTC
+
898;;;99=>;<<8<1/////44249449
@2RRTQ:00018:00060
ACGAGTGCGTTCCCCATGTCGTAGGTACTC
+
9;B?;;;>?@6999/9ABCCCCCCAB;<<A
@2RRTQ:00018:00063
ATATCGCGTACGGTATGAAGACTCTATA
+
989@@@8-,,,,*,,,//,/44444333
@2RRTQ:00018:00070
AGCACTGTAGCTGTCACTAGTTACTTGT
+
99?@99;<<;;BBGBA<;<<969A@599
@2RRTQ:00018:00089
CGTGTCTCTACGGCACAGGATTTGTGTAGAGGC
+
999CB@AAA@@?6899948444-4444444424
@2RRTQ:00019:00056
AGTTCCCATGTCGTAGGTACTC
+
949244-494988111,/1///
@2RRTQ:00021:00060
ACGAGTGCGTTCCCCATGTCGTAGGTACTC
+
99B@>9;;;<9;BB4<=<<<AABB>99999
@2RRTQ:00021:00073
ACGAGTGCGTTCCCCATGTCGTAGGTACTC
+
;9??>;99>@6999,4499:4999=::=>9
@2RRTQ:00021:00079
TAGTATCAGCCTCCGCCATGACGAAGGTATTCC
+
44444444442498>@9=@11/;;,/,///785
@2RRTQ:00022:00057
TAGTATCAGCCTCGCCATGACGAAGGTATTCC
+
>=?994444429?@>5;9>>??@;?=@A@>A@
@2RRTQ:00022:00074
ACGAGTGCGTTCCCATGTCGTAGGTACTC
+
498>99899959914449?;=>@99999>
@2RRTQ:00022:00088
ACGAGTGCGTCCCA
+
9<;<<CB><800)*
@2RRTQ:00023:00075
TAGTATCAGCCTCGCCATGACGAAGGTATTCC
+
9;B;94A::4;>@>>58111///,/,//6598
@2RRTQ:00023:00085
TAACTGAGCTACCCACT
+
982844994////+///
@2RRTQ:00024:00080
ACGAGTGCGTTCCCCATGTCGTAGGTACTC
+
?@B>9;;@@@5999,9999@AACC@C===A
@2RRTQ:00025:00068
ACGAGTGCGTTCCCATGTCGTAGGTAATC
+
9;B@AAB??C59909>>@ICCCG@CD=?A
@2RRTQ:00026:00092
ACGAGTGCGTTCCCCATGTCGTAGGTACTC
+
@AA99<BA?@5999/9999BCCAB=@@@@A
@2RRTQ:00027:00056
ACGAGTGCGTTCCCATGTCGTAGGT
+
BBD>@>>>846991499?>A>=@@A
@2RRTQ:00028:00054
ACGAGTGCCGTTCCCCATGTCGTAGGTACTC
+
94?;////,//,,22*,///8//44244444
@2RRTQ:00030:00058
ACGAGTGCGTTCCCATGTCGTAGTACTC
+
9;;BBB@C;;544-9999>@@;9<AA@?
@2RRTQ:00030:00092
ACAGTGCGTTCCCCATGTCG
+
A>A@A989@4889,4444//
@2RRTQ:00031:00085
ACGAGTGCGTTCCCCATGTCGTAGGTACTC
+
>@?@@@>@@@5999,9999ABBBC?B;<<A
@2RRTQ:00031:00086
AGCACTGTAGCTGTCACTAGTTACT
+
BBBB=;<<AAACDCCC@==::29@@
@2RRTQ:00032:00064
ACGAGTGCGTTCCCCATGTCGTAGGTACTC
+
==;9:;@@A@5999,4>?AABCBB?@@<;;
@2RRTQ:00032:00066
ACGAGTGCGTTCCCCATGTCGTAGGTACTC
+
??;ABBB@A>;=@=6@@@AAB;;;>@><;9
@2RRTQ:00033:00051
ACGAGTGCGTTCCCCATGTCGTAGGTACTC
+
=@<::<AABCDCCC:FAAACCC;<;<BBBC
@2RRTQ:00033:00065
ATCAGACACTCGGACACAGCAGAACACACAG
+
83344/./////,//===:8///,//66/,.
@2RRTQ:00033:00092
ATAGACACAGACACAGCAAGAACACTA
+
?>844///////4;4444249244444
@2RRTQ:00035:00056
ATATCGCGACGGTATGAAGACTCTATAG
+
47@@@>@A=60*,,,,,*,,,,,44333
@2RRTQ:00036:00059
ACGAGTGCGTTCCCCATGTCGTAGGTACTC
+
==>>=@@>?>5999/999<ACCBDCC<<<C
@2RRTQ:00037:00081
ACGAGTGCGTTCCCCATGTCGTAGGTACTC
+
4;?;;;AA@A6999/9AABCCCBB>?=849
@2RRTQ:00038:00062
ACGAGTGCGTTCCCCATGTCGTAGGTACTC
+
BB>@@AB@>>5499/999<CCECDABAAAB
@2RRTQ:00039:00084
ACGAGTGCGTTCCCCCCCCCCCCCCCATGTCGTAGGTACTC
+
49A@9;<<<<@CCCCCCBBBBBBBB"@???999=?<=999@
@2RRTQ:00040:00057
ACGAGTGCGTCCCATGCTCG
+
49894//////8566;4///
@2RRTQ:00041:00055
ACGAGTGCGTTCCCCATGTCGTAGGTACTCA
+
>@?8;=21/;,///*/49>=9?>>498////
@2RRTQ:00042:00057
ACGAGTGCGTTCCCCATGTCGTAGGTACTC
+
CBBBBB9;9B6999,9?@BABAA@>>>>99
@2RRTQ:00043:00093
ACGAGTGCGTCCCAT
+
49874//////8+//
@2RRTQ:00047:00050
ACGAGTGCGTTCCCCATGTCGTAGGTACTC
+
>@@?@@@@>@599<4<B@ACCCBB?BBBB@
@2RRTQ:00048:00088
AGCACTGTAGATGTCACTAGTTCTT
+
1,,,,,,/,*,,,,0228B@@8445
@2RRTQ:00012:00140
ATATCGCGAGGGTATGGAAGACTCTATA
+
@@B@A>@999909@@B=AAA<9;CAA;<
@2RRTQ:00014:00149
ACGAGTGCGTTCCCCATGTCGTAGGTACTC
+
49?A<99C>?5999,4449C9@=@;>999>
@2RRTQ:00016:00100
CGTGTCTCTAGGCACAGGATTTGTGTAGAGG
+
?@@D@AACCCCBCB;<;:=@?:?;<:111/7
@2RRTQ:00017:00106
ACGAGTGCGTTCCCCATGTCGTAGGTACTC
+
:8899989>@5999,4?DABCBBA899><1
@2RRTQ:00017:00110
AACGAGGTGGCGGTTCCCCGAAGTGT
+
928884988244896999,442444,
@2RRTQ:00018:00112
ACGAGTGCGTTC
+
4/..////,02;
@2RRTQ:00018:00121
ACGAGTGCGTTCCCCCCCATGTCGTAGGTACTC
+
947444>>A@5999994&4944499::994444
@2RRTQ:00018:00124
ACGAGTGCGTTCCCATGTCGTAGGTACTC
+
99;B@<<<EDACD<<:9/;<<11,/////
@2RRTQ:00019:00113
CGTGTCTCTACGGCACAGGATTTGTGTAGAG
+
9999944////17119D;;;::52,,,,,,0
@2RRTQ:00020:00107
ATCAGACAGCTCGGACACAGCAGAACACTACAGA
+
4833/,,,,,,,,*,,999944448994444441
@2RRTQ:00024:00118
ACGAGTGCGTTCCCATGTCGTAGGTACTC
+
4;B@;<;@@@59919999ADCCC@D<<<C
@2RRTQ:00031:00120
ACGAGTGCGTTCCCCCCCCCCATGTCGTAGGTACTC
+
98?>A999@A5999994444"444444488784449
@2RRTQ:00034:00140
ACGAGTGCGTTCCCCCCCCCCCCCCCCCCATGTCGTAGGTACTC
+
49::;@@@@@599999944444444444"44449B?=A?>9449
@2RRTQ:00040:00105
ACGAGTGCTTCCCCCCCC
+
1/01/4443144444444
@2RRTQ:00042:00121
ACGAGTGCGTTCCCCATGTCGTAGGTACTC
+
9;@BBBB>@?5999/9>>?@A@@@=:<<CB
@2RRTQ:00048:00110
TCTCTATGCGCTCCCACATGTCTAAGTAC
+
///////4449449-4;@A@91//,//66
@2RRTQ:00019:00186
ACGAGTGCGTTCCCCATGTCGTAGGTATC
+
8>8994==?BACCC:A;999999924:44
@2RRTQ:00031:00193
ACGAGTGCGTTCCCCCATGTCGTAGGTA
+
==;788;9449==:=/:4494481-*,,
@2RRTQ:00038:00150
ACGAGTGCGTTCCCCATGTCGTAGGTACTC
+
9;@?;<;@>B6<99/999<BCBBBAC=<=A
@2RRTQ:00047:00181
ACGAGTGCGTTCCCCATGTCGTAGGTACTC
+
9<B;<=B@@@5999,9@@DBC;99@CCCCA
@2RRTQ:00014:00229
ACGAGTGCGTCCCATGCT
+
8=394//////656794/
@2RRTQ:00015:00225
ACGAGTGCGTTCCCCATGTCGTAGGTACTC
+
>>>?@A@>?@5999,9@B@ACCA@>>>>94
@2RRTQ:00025:00204
ACGAGTGCGTTCCCCCCCC
+
=@@@:;9@??599999944
@2RRTQ:00026:00212
ACGAGTGCGTTCCCATGTCGTAGGTACTC
+
ABCA<<<@@C599094;@B@;;9599998
@2RRTQ:00031:00202
CTCTAATGCGCTTTCCCCCCCC
+
,,0,,*//////8+44444444
@2RRTQ:00036:00214
ACGAGTTGCGTTCCCCCCCC
+
8470/,*,,,,*,2888222
@2RRTQ:00043:00278
ACGAGTGCGTTCCCATGTCGTAGGTACTC
+
9974994944599049;@?9;98<9949>
@2RRTQ:00014:00325
TGATACGTCTCCTTCCTTAGTTACTTCAGTG
+
ABB:9=<CCBCDC@C?B@?9;49@?544444
@2RRTQ:00029:00338
ACGAGTGCGTTCCCCATGTCGTAGGTACT
+
943:97<<111/880:=944444424449
@2RRTQ:00029:00339
ACGAGTGCGTTCCCCATGTCGTAGGTACTC
+
8=@:;;9@A@5999-9?>>ACCBB?B;<<@
@2RRTQ:00045:00349
ACGAGTGCGTTCCCCATGTCGTAGGTACTC
+
9;B;<<@A@@5999/9?>@CCCCCABAA@A
@2RRTQ:00046:00325
TACTGAGCTACACACACAGAAAGATTGGTG
+
84=<CA@@?444494444444-44424787
@2RRTQ:00008:00350
ACGAGTGCGTTCCCCATGTCGTAGGTACTC
+
498?994;895999,4444444489889<9
@2RRTQ:00012:00354
ACGAGTGCGTTCCCCATGTCG
+
9988>>>;;<,111+//*,**
@2RRTQ:00019:00361
TATACGTTCCCCCCCCCTCTTCCTTAGTTACTTC
+
///444424@BBBCE@"B;11/77,11/,//997
@2RRTQ:00033:00387
ACGAGTGCGTTCCCCATGTCGTAGGTACTC
+
4987948444249929949@96:;:6/1//
@2RRTQ:00040:00354
ACGAGTGCGTTCCCCATGTCGTAGGTACTC
+
9;>@@B<<;B>CCD9CDCCCC@>?6:;@@@
@2RRTQ:00048:00350
ACGAGTGCGTTCCCCATGTCGTAGGTACTC
+
//33444449<=;;29941111//,///,/
@2RRTQ:00037:00447
AAAAAAAAAAAAAAAAACTTTTTTTTTTTTTTTTTCCCCCCCCCCCAAAAAAAAAAAAAAAA
+
8444444444444444"44444444444444444"4;;@BB;;;;"444444444444444"
@2RRTQ:00040:00425
ACGAGTGCGTTCCCATGTCGTAGGTACTC
+
49>9444444244-4444@CBBC@D<<<B
@2RRTQ:00042:00449
ACGAGTGCGTTCCCCATGTCGTAGTACTC
+
@AA?>=>?995999,49=>A@@@CCCBBB
@2RRTQ:00045:00423
ACGAGGTGCGTTCCCCATGTCGTAGGTACTC
+
8:401,1////,4992:@9:=/-,,2,,,*,
@2RRTQ:00045:00432
ACGAGTGCGTTCCCCATGTCGTAGGTACTC
+
???@A>>?996999,498>;1//659:;AB
@2RRTQ:00048:00422
ACGAGTGCGTTCCCCATGTCGTAGGTACTC
+
@B;@@@;99F5999/9>@@BCCAB>;<<AB
@2RRTQ:00048:00440
ACGAGTGCGTTCCCCATGTCGTAGGTACTC
+
>A?::;>@>?6999,449@ABBCCA@AAA@
@2RRTQ:00048:00449
ACGAGTGCGTTCCCCATGTCGTAGGTACTC
+
A@?>;;488;2444,4:;;BCBBA?CCBCA
@2RRTQ:00044:00475
CGTGTCTCTAGGCACAGGATTTGTGTAG
+
BCACCCACB==@BA?@>899=:=?9999
@2RRTQ:00042:00594
ACGAGTGCGTTTTTCCCCATGTCGTAGGTACTC
+
>>77894444444+4;;2?A@@@@@A@<99999
@2RRTQ:00045:00590
ACGAGTGCGTTCCCCATGTCGTAGGTACTC
+
>>94498=8929AB1::;://///,/6/44
@2RRTQ:00037:00617
CGTGTCTCTAGGCACAGGATTTGTGTAGAG
+
494;;;9;;;9<@?9948444-///6///8
@2RRTQ:00049:00637
ACGAGTGCGTTCCCCCCCC
+
//;;/4448989>>>>>>>
@2RRTQ:00049:00640
ACGAGTGCGTTCCCCATGTCGTAGGTACTC
+
@A:;<;AA@@8999/999<BA@@D=@@==;
@2RRTQ:00034:00693
ATATCGCGAGGGTATGGAAGACTCTAT
+
BABBA=>@99919@>@>BACCBBBBA@
@2RRTQ:00036:00695
ACGCTCGACATGCCCAGGTACAGGAG
+
B?@@BC@AAD=?=KBAA?ACCCC?CA
@2RRTQ:00041:00688
ACGAGTGCGTTCCCCATGTCGTAGGTACTC
+
89>;;;9@D@5111*////88:8><=99<A
@2RRTQ:00041:00698
ACGAGTTCTTCCCCCATGTCTAGGTACTC
+
4888992482////*////7/44244///
@2RRTQ:00044:00666
ACGAGTGCGTCCCCCATGTCGTAGGTACTC
+
?A@BBC@;;44444-99999@9;8499894
@2RRTQ:00046:00650
ACGAGTGCGTTCCCATGTCGTAGGTACTC
+
=?AA9;;@@@59919999ACC;<8;<<<A
@2RRTQ:00046:00660
ACGAGTGCGTTCCCCATGTCGTAGGTACTC
+
?AA;<<9@@@=A@@6@CAABCBB@=:;<@>
@2RRTQ:00046:00672
ACGAGTGCGTTCCCCATGTCGTAGGTACTC
+
@@;<<C;99@6999,4911<1//856119@
@2RRTQ:00047:00655
ACGAGTGCGTTCCCCCCCATGTCGTAGGTACTC
+
:9::999>9964;;@@B(C<<=ABBAA=@<<<@
@2RRTQ:00049:00651
ACGAAGTGCGTTCCCCATGCCGTAGGTACTC
+
?@BB?;<;>?>5999/9A?>@FCCC@B;<<B
@2RRTQ:00033:00720
ACGAGCGTTCCCCCATGTCGTAGGTACTC
+
@@CBC@@@@CCCC3B@ADCCB??=>@@AA
@2RRTQ:00038:00709
ACGAGTGCGTTCCCCATGTCGTAGGTACTC
+
?@B?@@B@>C5999/9@@ACCDBB@B@;<;
@2RRTQ:00039:00742
ACGAGTGCGTTCCCATGTCGTAGGTACTC
+
4989>=8>9954;:?BBA=@@44244448
@2RRTQ:00040:00741
AGCACTGTAGCTGTCACTAGTTACTTGT
+
AB>@AAAABCBCCC@?@BCCB?BCC?BB
@2RRTQ:00041:00736
ACGAGTGCGTTCCCCATGTCGTAGGTACTC
+
>?AB@A@@@?5999/9?>>CEDCC>@@@@@
@2RRTQ:00041:00748
ACGAGTGCGTTCCCCATGTCGTAGGTACTC
+
=>;?@@@??@5999/9@@ACCBEBA@@ABB
@2RRTQ:00042:00726
ACGAGGTGCGTTCCCCATGTCGTAGGTACTC
+
948942499996999-9>@ABB>==644499
@2RRTQ:00043:00715
CGTGTCTCTAGGCACAGGATTTTGTGTAG
+
?A?AADDCFCC@??@>@A9999/9BF@99
@2RRTQ:00043:00734
AGCACTGTAGCTGTCACTAGTTAAC
+
>>88=@::9>BB9;4496,,,*,*,
@2RRTQ:00046:00702
ACGAGTGCGTTCCCATGTCGTAGGTACTC
+
?@CBBB@;8=599099999448=;>>@@B
@2RRTQ:00047:00720
ACGAGTGCGTTCCCCATGTCGTAGGTACTC
+
=??B:;9>?B5999,4;=?ACCA@799999
@2RRTQ:00048:00737
ACGAGTGCGTTCCCATGTGTAGGTACTC
+
AAB??A@@@@59914??>BCDC=@ABCC
@2RRTQ:00049:00715
ACGAGTGCGTTCCCCATGTCGTAGGTACTC
+
=?BBBBCCCCABCC:C<<;<<<?A=@<;<A
@2RRTQ:00026:00778
ACGAGTGCGTTCCCCATGTCGTAGGTACTC
+
:<CCA@??885999,444494444284494
@2RRTQ:00033:00766
ACGAGTGCGTTCCCCATGTCGTAGGTACTC
+
9;:A;99?>>6999/9?>@CBBBB>=;;;B
@2RRTQ:00034:00768
ACGAGTGCGTTCCCCATGTCGTAGGTACTC
+
@@79984///,///*//888////5////4
@2RRTQ:00034:00795
TCTCTATGCGTTCCCCATGTCTAAGGTACTTC
+
BB?A;:<?>?@6999/9999?A@=@;:;0*)*
@2RRTQ:00038:00772
ACGAGTGCGTTCCCCATGTCGTAGGTACTC
+
?@?@@@@@@@5999-99?@CDCCG@BBBCB
@2RRTQ:00038:00773
ACGAGTGCGTTCCCCATGTCGTAGGTACTC
+
9>?>9;49;;2499,4:9@>9844;=9=@=
@2RRTQ:00042:00763
TAGTATCAGCCTCCGCCATGACGAAGGGTATTCC
+
///8444666,//,/67494>944244-444:;2
@2RRTQ:00044:00756
ACGAGTGCGTTCCCCATGTCGTAGGTACTC
+
?@B99;>>>A5999-9F@ACAAAC?@;<;9
@2RRTQ:00044:00780
ACGAGTGCGTTCCCCATGTCGTAGGTACTC
+
A?;=998>>?5999,4999BCCFC@BAAAB
@2RRTQ:00045:00772
AGCACTGTAGCAGTCACTTAGTTACTTGT
+
>>AAABAAACA?9;:6//,//1,4;;24:
@2RRTQ:00047:00768
ACGAGTGCGTTCCCCATGTCGTAGGTACTC
+
49BB<<<@@C5999/9999@CACC?B@@AB
@2RRTQ:00047:00797
TCTCTATGCGCTCCACATGTCTAAGGT
+
944=@CDCA=?996;<B>BD;;<6969
@2RRTQ:00049:00797
AGCACTGTAACAGTCACTAGTTACTTGTGT
+
98444499<;;:11/////49544424844
@2RRTQ:00040:00821
ACGAGGTGCGTTCCCATGTCGTAGGT
+
9<BBB?D@9>>54409999@A@11-1
@2RRTQ:00042:00803
ACGAGTGCGTTCCCCATGTCGTAGGTACTC
+
CBCBBAB>>C5999-9999CEDCG?BAAAC
@2RRTQ:00045:00836
ACGAGTGCGTTCCCCATGTCGTAGGTACTC
+
99>994484;2444,4999@@<<<@A@@A9
@2RRTQ:00049:00823
ACGAGTGCGTTCCCCATGTCGTAAGGTACTTC
+
BBB<;9=>>?5999,4449994/,/68///,/
@2RRTQ:00052:00011
ACGAGTGCGTTCCCCATGTCGTAGGTACTC
+
48;@;;9A@?;@>>4>@B??DB99599999
@2RRTQ:00052:00012
ACGAGTGCGTTCCCCATGTCGTAGGTACTC
+
9;CB;;;>@@5999-9999AAA>@=>9999
@2RRTQ:00053:00007
ACGAGTGCGTTCCCCATGTCGTAGGTACTC
+
48?799999@5999/9999>?@99699999
@2RRTQ:00053:00010
ACGAGTGCGTTCCCATGTCGTAGGTACTC
+
49??8844442//+///////44244444
@2RRTQ:00053:00011
ACGAGTGCGTTCCCCATGTCGTAGGTACTC
+
ABCCCCCBA@6999/9>A@GE?==:;111;
@2RRTQ:00054:00014
ACGAGTGCGTTCCCC
+
8>0011/666,///*
@2RRTQ:00057:00013
ACGAGTGCGTTCCCCATGTCGTAGGTACTC
+
99>8994>@A?CCC:C<<;@<<9@<@999>
@2RRTQ:00058:00019
TACTGAGCTACACACACAGAAAGATT
+
=?A@A@BBB8:9>99999999-4,)(
@2RRTQ:00059:00036
TAGTATCAGCCTCGCCATGACGAAGGTATTCC
+
BB99;ABBAA?@BBBABBBBB??=@@B@@=@C
@2RRTQ:00060:00005
ACGAGTGCGTTCCCATGTCGTAAGTATC
+
9;>>>999442//+///****,*,,,,/
@2RRTQ:00060:00023
ACGAGTGCGTTCCCATGTCGTAGGTACTC
+
4;@@@A@@@@599099??>@@>><>9<9;
@2RRTQ:00060:00024
TGATACGTCTCCTTCCTTAGTTA
+
/9AA;;99>>?69692923442/
@2RRTQ:00060:00046
ACGAGTTGCGTTCCCCATGTCGTAGGTATC
+
:9.111,///7,///*44494444424444
@2RRTQ:00061:00037
ACGAGTGCGTTCCCATGTCGTAGGTACTC
+
A@AAB>;88859919@DBCCCCCBDCCCG
@2RRTQ:00062:00010
ACGAGTGCGTTCCCCATGTCGTAGGTACTC
+
?@A?@>>>?@;>>>4AA@ACCCBC@B;<<B
@2RRTQ:00062:00025
ACGAGTGCGTTCCCATGTCGTAGGTACTC
+
898@<<;@@C59909B@@ABBB@=A@<99
@2RRTQ:00065:00016
ACGAGTGCGTTCCCCATGTCGTAGGTACTC
+
4;8;444:::2499,99;@>4444284444
@2RRTQ:00065:00017
ACGAGTGCGTTCCCCATGTCGTAGGTACTC
+
6/..6///442444,444;94449244448
@2RRTQ:00067:00007
ACGAGTGCGTTCCCATGTCGTAGGTACTC
+
88<?@>??>>599149@@@<<<;9;GBBB
@2RRTQ:00068:00029
ACGAGTGCGTTCCCCGATGTCGTAGTACTC
+
4989448666,///*//8888:6//////7
@2RRTQ:00070:00018
ACGAGTGCGTTCCCCATGTCGTAGGTACTC
+
98>>@@>9995999,444444448244444
@2RRTQ:00071:00009
ACGAGTGCGTTCCCCATGTCGTAGGTACTC
+
9<B@ACFEDC=AAA6@@AAA<9;>;99444
@2RRTQ:00071:00043
ACGAGTGCGTTCCCCATGTCGTAGGTACTC
+
>@BA@@@>@C5999/9999@@@@A=@;<<A
@2RRTQ:00072:00040
ACGAGTGCGTTCCCCATGTCGTAGGTACTC
+
AAB>@AB>>@5999,9@BBABAAC@CC@@@
@2RRTQ:00073:00040
ACGAGTGCGTTCCCCATGTCGTAGGTACTC
+
?B>BBC::==5999,4>==9999;?@@;;9
@2RRTQ:00076:00027
ACGAGTGCGTTCCCCATGTCGTAGGTACTC
+
9;@B;;;>@@5999,4@@ABCH<<7;999>
@2RRTQ:00077:00011
ACGAGTGCGTTCCCATGTCGTAGGTACTC
+
?@@@@A>>9859919994=:99CB@@91/
@2RRTQ:00077:00046
ACGAGTGCGTTCCCCATGTCGTAGGTACTC
+
=@@?;;;@@D6999/9F999?>>@59<9@?
@2RRTQ:00078:00031
ACGAGTGCGTTTCCCCCCCCCCCCCCCCCCCCATGTCGTAGGTACTC
+
==9911188>>,1111///////////////"44449:94424444>
@2RRTQ:00078:00043
ACGAGTGCGTTCCCATGTCGTAGGTACTC
+
;;8ABC>>>@59914;;;CCCA?>@>999
@2RRTQ:00079:00005
ACGAGTGCGTTCCCATGTCGTAGGTACTC
+
?@@BB@@@??59;79BBECBCCCA@AABB
@2RRTQ:00080:00036
ACGAGTGCGTTCCCCATGTCGTAGGT
+
ABBB?@A>A>,111*///;;=@AB:9
@2RRTQ:00084:00047
ACGAGTACGTTCCCCATGTCG
+
@@BBCB@99;2444/9DCCDB
@2RRTQ:00085:00022
ACGAGTGCGTTCCCATGTCGTAGGTACTC
+
943:444944244-444444444244444
@2RRTQ:00085:00039
ACGAGTGCGTTCCCCCATGTCGTAGGTACTC
+
498889444929999+4:?>-----+-,,,0
@2RRTQ:00086:00024
ACGAGTGCGTTCCCCATGTCGTAGGTACTC
+
49>>9;99996999,4444:88//,/////
@2RRTQ:00087:00024
ACGAGTGCGTTCCCCATGTCGTAGGTACTC
+
BBBBCAA@@?<???/99>9999>8244994
@2RRTQ:00088:00008
TCTCTATGCGCTCCACATGTCTAAGGT
+
BBCCCECBCCCCD>A==<CBBCCBA?A
@2RRTQ:00090:00016
ACGAGTGCGTTCCCATGTCGTAGTACTC
+
BBA?ABB888,11,////88:/11/6:6
@2RRTQ:00092:00020
TCTCTATGCGCTCCCCCACATGTCTAAAGGTAC
+
>99;CBA>>>@99999-9BB999<?AA-1,///
@2RRTQ:00092:00032
AGCACTGTAGCTGTCACTAGTTACTTGT
+
>>>>994:4444:?D99999969>@<>9
@2RRTQ:00093:00025
ACGAGTGCGTTCCCCATGTCGTAGGTACTC
+
9;A?A@AA@@5999/9999C@@@B=;<<@@
@2RRTQ:00094:00022
ACGAGTGCGTTCCCCATGTCGTAGGTACTC
+
>>889944442499,4499;==@;66////
@2RRTQ:00095:00004
ACGAGTTGCGTTCCCCATGTCGTAGGTACTCT
+
497899244442444,4;;>:111/,/0,,//
@2RRTQ:00097:00027
ACGAGTGCGTTCCCCATGTCGTAGGTACTC
+
49::111111;;?;6?:9999111,/////
@2RRTQ:00098:00009
ACGAGTGCGTTCC
+
9;ABBB@>>C599
@2RRTQ:00099:00022
ACGAGTGCGTTCCCCATGTCGTAGGTACTC
+
AAA@>@@A>>5999/999;ABBAB?BBB@@
@2RRTQ:00050:00073
ACGAGTGCGTTCCCCCATGTCGTAGGTACTC
+
==?>@@@@@@59999-9@AABCC@A=@<99A
@2RRTQ:00050:00082
ACGAGTGCGTTCCCCATGTCGTAGGTACTC
+
??C8999A9964992:99<@;<;B>B<<<@
@2RRTQ:00051:00059
ACGAGTGCGTTCCCCATGTCGTAGGTACTC
+
BBBCCCBA>92999/9@><<111/667:==
@2RRTQ:00051:00061
ACGAGTGCGTTCCCCATGTCGTAGGTACTC
+
>@?:;<;99@5999-949=>4944488484
@2RRTQ:00052:00057
ACGAGTGCGTTCCCATGTCGTAGGTACTC
+
?@BB99<>?>69919?>>ACCBB@@@AAC
@2RRTQ:00052:00095
TACTGAGCTACACACAACAGAAAGAAT
+
:9@@@9@D999911//,/22220,/,/
@2RRTQ:00053:00079
ACGAGTGCGTTCCCCATGTCGTAGGTACTC
+
BBBBAA@A?@5999/9@@9<<<AB>@@ACB
@2RRTQ:00054:00064
ACGAGTGCGTTCCCCATGTCGTAGGA
+
99??@AB>>C5499,49444444824
@2RRTQ:00054:00067
ACGAGTGCGTTCCCCATGTCGTAGGTAC
+
49>@>?;;;A>AAC7GC@;9111-+--,
@2RRTQ:00056:00089
ACGAGTGCGTTCCCCATGTCGTAGGTACTC
+
AB>A@@@@@@5999,4:;@ACBBA8;9999
@2RRTQ:00057:00050
ACGAGTGCGTTCCCCATGTCGTAGGTACTC
+
?B>B@@@@>>5999/9>>@CCCCC8<<<<A
@2RRTQ:00059:00055
ACGAGTGCGTTCCCCATGTCGTAGGTACTC
+
9;>@@@@>>@5999-9999CBAAA=999>9
@2RRTQ:00063:00060
ACGAGTGCGTTCCCCATGTCG
+
9;;;BA?>?>5999,9994:@
@2RRTQ:00064:00054
TCTCTATGCGCTCTACA
+
1/////4488<11///,
@2RRTQ:00067:00076
ACGAGTGCGTTCCCCATGTCGTAGGTACTC
+
?@B@@AB@>@5999/99>>A948=499494
@2RRTQ:00069:00069
ACGAGTGCGTTCCCCATGTCGTAGGTACTC
+
=?@::99>>A6999/9?>@ACCBB?@;<<B
@2RRTQ:00069:00083
TACTGAGCTACACACACAGAAAGATTGAT
+
CCBDCCCB@@<<<A999999904442//.
@2RRTQ:00070:00060
ACGAGTGCGTTCCCCATGTCGTAGGTACTC
+
BBBA:;<AA@5999/9?>>@@@@@>99998
@2RRTQ:00071:00099
ATATCGCGAGGGTATGGAAGACTCTATAAGA
+
BCBCCBB@@AC@CDCC@D><<B@>0001,0.
@2RRTQ:00076:00086
ACGAGTGCGTTCCCATGTCGTAG
+
84334499492//+//,,,,,//
@2RRTQ:00078:00052
ACGAGTGCGTTCCCCATGTCGTAGGTATC
+
=8:7@@@<<=A>?A9@11111/>@<::=8
@2RRTQ:00088:00050
ACGAGTGCGTTCCCCATGTCGTAGGTACTC
+
49??88>@@A?ACD:E@D=CCCBCAB<<<;
@2RRTQ:00088:00065
ACGAGTGCGTTCCCCATGTCGAGGTACTC
+
ABB@9;;@@@5999/9999A<=;@AA;<<
@2RRTQ:00090:00068
ATCAGACACGGACACAGACAGAAC
+
40:;11.6665////////44424
@2RRTQ:00093:00071
AGCACTGTAGCTGTCACTAGTTACTTGT
+
4444494:99@BCBBB@==?=;999599
@2RRTQ:00094:00090
ACGAGTGCGTTCCCCATGTCGTAGATC
+
9<CB@@@B<<;?DD:D>>1=<<11/**
@2RRTQ:00098:00066
ACGAGTGCGTTCCCATGTCGTAGGTACTC
+
9;ACB@@>>>599094444494424999=
@2RRTQ:00098:00083
ACGAGTGCGTTCCCCATGTCGTAGGTACTC
+
94?>9//<11,/77*//499944>9?@?AB
@2RRTQ:00051:00121
ACGAGTGCGTTCCCCATGTCGTAGGTACTC
+
49??999@9959??-<9BBB=<;AB;<<CA
@2RRTQ:00056:00105
ACGAGTGCGTTCCCCATGTCGTAGGTACTC
+
//7:/898>@;>>>2=94999>99484444
@2RRTQ:00058:00130
ACGAGTGCGTTCCCATGTCGTAGGTACTC
+
:9BAAAAACC=@@<@;<<ACCBB>BBABA
@2RRTQ:00062:00105
ACGAGTGCGTTCCCCATGTCGTAGGTACTC
+
:9;@;<;@D@5999/9A>@@A@AB>BBCAA
@2RRTQ:00062:00136
ACGAGTGCGTTCCCCATGTCGTAGGTACTC
+
49>8998>=>5999-9A>?>A>>><999<9
@2RRTQ:00066:00107
ACGAGTGCGTTCCCCATGTCGTAGGTACTC
+
?@>99449892444,49;@9;994<>>9;9
@2RRTQ:00068:00109
ACGAGTGCGTTCCCATGTCGTAGGTACTC
+
4434444949244-444499988944444
@2RRTQ:00079:00148
ACGAGTCCCCATGTCGTAGGTACTC
+
B@>>@9884,48;;@CCCC@ACABA
@2RRTQ:00079:00149
ACGAGTGCGTTCCCATGTCGTAGGTACTC
+
=@@@@@>>>>59914444;===B?@@@>;
@2RRTQ:00094:00104
ACGAGTGCGTTCCCCATGTCGTAGGTACTC
+
==B>989A;;:<BB:D>=<CCBBB?BBB@A
@2RRTQ:00097:00100
ACGAGTGCGTTCCCCATGTCGTAGGTACTC
+
9;CC<;<CCC=@@@4?9999<<AB<?999;
@2RRTQ:00098:00121
ACGAGTGCGTTCCCCATGTCGTAGGTACTC
+
44A=8499>>6999,4@@ACJCBB>B<<<B
@2RRTQ:00060:00159
ACGAGTGCGTTCC
+
9<B@@@@>>>599
@2RRTQ:00065:00164
ACGAGTGCGTTCCCCATGTCGTAGGTACTC
+
49>;;<9A@@6999,4999ABBDDDC?==<
@2RRTQ:00067:00173
ACGAGTGCGTTCCCCATGTCGTAGGTACTC
+
@BABBBB@@C5999/9BABCDAA@<@@989
@2RRTQ:00071:00192
ACGAGTGCGTTCCCCATGTC
+
BBA?@AC???5494/9991>
@2RRTQ:00075:00175
ACGAGTGCGTTCCCCATGTCGTAGGTACTC
+
9<CA@@@A;95<BB7CDECCAAA>499999
@2RRTQ:00076:00171
ACGAGTGCGTTCCCCATGTCGTAGGTACTC
+
?@<99;9?>A5999-9F@ACCCCC@C<<<B
@2RRTQ:00077:00196
TGATACGTCTCCTTCCTTAGTTACTTCA
+
49@@99949?@?C?B?C><<<DCBCDCC
@2RRTQ:00083:00170
ACGAGTGCGTTCC
+
9/0///////,/8
@2RRTQ:00090:00170
AGTGCGTTCCCCATGTCGTAGGTACTC
+
BBBCB=:2444/9999AAAACAB<<<B
@2RRTQ:00092:00196
ACGAGTGCGTTCCCCATGTCGTAGGTACTC
+
AB?BBBA?@C2444/9>>?@BCAC?BBBBC
@2RRTQ:00098:00155
ACGAGTGCGTTCCCCATGTCGTAGGTACTC
+
9;ABBBBA@>5;;9/9A@ABBBBB?B@@@@
@2RRTQ:00071:00233
ACGAGTGCGTTCCCCATGTCGTAGGTACTC
+
=B?79;;99@5999,9?@ACCB@@;>9999
@2RRTQ:00072:00210
CGTGTCTCTAGGCACAGGATTTGTGTAGA
+
9494449994424:4449999:=6668/1
@2RRTQ:00085:00227
ACGAGTGCGTTCCCCATGTCGTAGGTACTC
+
@>7:<A@?@@5999/9BA@ACC@@=@;<<B
@2RRTQ:00087:00200
ACGAGTGCGTTCCCATGTCGTAGGTACTC
+
::7=;;4;;C59914449@AB@B@C=<=C
@2RRTQ:00087:00217
TGATACGTCTCCTTCCTTAGTTACTTCA
+
BBBC984;4995424242346,///,//
@2RRTQ:00061:00263
ACGAGTGCGTTCCCCAGGTCGTAGGTACTC
+
BBD?@AB@@C5;;9/9B7<?DAA@;<;@@@
@2RRTQ:00074:00297
ACGAGTGCGTTCCCATGTCGTAGGTACTC
+
BBA?@AA>>>69914?>>CCCCD@BBBAB
@2RRTQ:00076:00299
ACGAGTGCGTTCCCATGTCGTAGGTACTC
+
9;:BBB>=>>59909?>>ACCDD@C>=<A
@2RRTQ:00078:00285
TAGTATCAGCCTCGCCATGACGAAGGTATTCC
+
9;ABBBBAAA@CBBB?BB=@B@@=A?<<1=>,
@2RRTQ:00097:00269
ACGAGTGCGTTCCCCATGTCGTAGGTACTC
+
BFA@>9998>5999,44449444424999@
@2RRTQ:00064:00330
ACGAGTGCGTTCCCCATGTCGTAGGTACTC
+
>>7;?@998>5999,4449998===>@@@@
@2RRTQ:00066:00327
ACGAGTCGTCCCATGC
+
,,,,,/8;;BC:9911
@2RRTQ:00067:00329
ACGAGTGCGTTCCCCATGTCGTAGGTACTC
+
9<ABBBCBC;2444/999<CDCCC?@;<<B
@2RRTQ:00067:00339
ACGAGTGCGTTCCCCATGTCGTAGGTACTC
+
BBA@BA@>>?5999/999<CCCBD?@AAAC
@2RRTQ:00076:00323
ACGAGTGCGTTCCCATGTCGTAGGTACTC
+
==?99;88>>599-449944/1/,1////
@2RRTQ:00080:00325
ATAGTCTCCTAC
+
4811/,,,*,,,
@2RRTQ:00055:00351
ACGAGTGCGTTCCCCATGTCGTAGGTACTC
+
??B>>@@>>>5999/9999AA@>?;999<;
@2RRTQ:00069:00392
TACTGAGCTACCACACACAGAAAGATTGGT
+
@@BAA>=9999494@@?:@449-84>5949
@2RRTQ:00070:00381
ACGAGTGCGTTCCCCATGTCGTAGGTACTC
+
@B@;;;999@5999,4@?>>@=44594444
@2RRTQ:00073:00379
AGCACTGTAGCTGTCACTACGTTGA
+
BB;<<AABBCBECC@800()(((((
@2RRTQ:00078:00362
TACTGAGCTACACACACAGAAAGATTGG
+
-/:669;//////44444449-44851,
@2RRTQ:00078:00378
ACGAGTGCGTTCCCCATGTCGTAGGTACTC
+
998?999?>?6999,999AAAABA9;<<<;
@2RRTQ:00084:00379
ACGAGTGCGTTCCCCCCCC
+
-,,,,///44244444444
@2RRTQ:00092:00391
AGTATCAGCCTC
+
//6///,,0*,,
@2RRTQ:00093:00362
ACGAGTGCATTCCCCCCCCCCCATGTCGTAGGTACTC
+
1/.884449=29994444444"4444499882449;;
@2RRTQ:00050:00433
TGATACGTCTCCTTCCTTAGTTACTTCAGTA
+
49?>=994499242::;9944244;244444
@2RRTQ:00062:00416
ACGAGTGCGTTCCCATGTCGTAGGTACTC
+
898?A;99?>511,11/1>B;>@;9<<<@
@2RRTQ:00067:00437
ACGAGTGCGTTCCCCATGTCGTAGGTACTC
+
=:8:@@=>?@5999-9?=>99844244498
@2RRTQ:00067:00449
ACGAGTGCGTTCCCCATGTCG
+
9;@@@@A@@@6999/9@ABCD
@2RRTQ:00070:00412
ACGAGTGCGTTCCCCCCCCATGTCGTAGGTACTC
+
==<<?>>A9<:<IIHBAA$AABBCCCDD?AACBC
@2RRTQ:00072:00408
ACGAGTGCGTTCCCCATGTCGTAGGTACTC
+
?@B>?@>>>>5999,9@@@BECBB?B@A@B
@2RRTQ:00073:00403
ACGAGTGCGTTC
+
>>8<<<@AA@59
@2RRTQ:00079:00432
ACGAGTGCGTTCCCCATGTCGTAGGTACTC
+
=B@@:;<99@6999/9?>9<<@@A>B@AA@
@2RRTQ:00085:00418
ATATCGCGTACGGGTATGGAAGACTCTGAATAGAG
+
/,8611///44;;::::=>B:444444331.6...
@2RRTQ:00099:00402
ACGAGTGCGTTCCCCCCCATGTCGTAGGTACTC
+
89@@994=895//////&//////,/656////
@2RRTQ:00055:00465
ACGAGTGCGTTCCCCCCCCCCCCCCCCCCCCATGTC
+
9;@@CCA>@B59999999999944444444"49999
@2RRTQ:00067:00465
ACGAGTGCGTTCCCCATGTCGTAGGTACTC
+
?@B>9<<BAA=@@@4>@@9;;<;<BBA@A@
@2RRTQ:00072:00452
TCTCTAATGGCGCTCCACGATGTCTAAGGT
+
991,,,*,*)****,*,,,//449998999
@2RRTQ:00072:00490
TGATACGTCTCCTTCCTTAGTTACTTCA
+
@ACC;<<CCDE@D@D?A?@@?4448,//
@2RRTQ:00075:00485
ACGAGTGCGTTCCCCATGTCGTAGGTACTC
+
=?;ABB@>>?5999/9@@BBAAAB?BCCCB
@2RRTQ:00076:00457
TACTGAGCTACACACACATG
+
;99;44;@944441///,,,
@2RRTQ:00077:00454
ACGAGTGCGTTCCCCATGTCGTAGGTACTC
+
BBA;<=AAAGDGGB/999944;44244498
@2RRTQ:00077:00468
ACGAGGCGTTCCCCATGTCGTAGGACTC
+
B@>@A=>B@6999/9@GACDCAA@ACDC
@2RRTQ:00077:00475
ACGAGTGCGTTCCCCATGTCGTAGGTACTC
+
==?9:<@A@@5999/9?>?BBBBC@CAAAC
@2RRTQ:00077:00481
ACGAGTGCGTTCCCCCCATGTCGTAGGTACTC
+
=?>?@>>>88299999*9999ABAAB=@@@@@
@2RRTQ:00078:00459
ACGAGTGCGTTCCCCCCATGTCGTAGGTACTC
+
843444;444244444(4994444444894>9
@2RRTQ:00078:00470
ACGAGTGCGTTCCCCATGTCGTAGGTACTC
+
BB@@@C@>>>5999/9FAABDC;;8;<<@@
@2RRTQ:00079:00450
ACGAGTGCGTTCCCCATGTCGTAGGTACTC
+
998>999>>@6999/9999@AAAD<<=CCC
@2RRTQ:00079:00498
ACGAGTGCGTTTCCCCCCCCCCCCCCCCCCCCCCATGTCGTAGGTACTCATCACCCCGAC
+
9;DB@@>C9991999999994444444444444"4444=>>>B699??ACCCCCCN:<<<
@2RRTQ:00081:00459
ACGAGTGCGTTCCCCATGTCG
+
?@BBBBBB@@5999/9BBCGD
@2RRTQ:00081:00490
ATATCGCGAGGGTATGGAAGACT
+
101//6779;;-44;<,1,///,
@2RRTQ:00081:00492
ACGAGTGCGTTCCCATGTCGTAGGTACTC
+
>>@BAA?@9959919>><<<<11-11111
@2RRTQ:00087:00475
ACGAGTGCGTTCCCCATGTCG
+
89>8984=8>5999-9?@@@C
@2RRTQ:00088:00469
ACGAGTGCGTTCCCATGTCGTAGGT
+
9@B;;;A@>>511-///////4424
@2RRTQ:00090:00491
ACGAGTGCGTTCCCCATGTCGTAGGTACTC
+
?>@==99999;???4>??>B>@9;69999;
@2RRTQ:00096:00491
TAGTATCAGCCTCGCCATGACGAAGGTATTCC
+
9>;999==9AA@=@=5;;;<<<C:;@B9<59?
@2RRTQ:00065:00510
ACGAGTGCGTTCCCCCCCC
+
=>>@994848299944444
@2RRTQ:00068:00503
CGTGTCTCTAGGCACTGGATTTGTGTAGAG
+
AABBBCCGBBA@A=111;111-111;9949
@2RRTQ:00069:00522
ACGAGTGCGTTCCCCATGTCGTAGGTACTC
+
;8?>>9998=2444,4//,,,***)*,,,/
@2RRTQ:00071:00519
ACGAGTGCGTTCCCCCATGTCGTAGGTACTC
+
443944444989;;;-::99A====;44444
@2RRTQ:00071:00522
ACGAGTGCGTTCCCCATGTCGTAGGTACTC
+
=B>>@@@@?@5999/9FAADCCBB@B@@@@
@2RRTQ:00073:00546
ACGAGTGCGTTCCCCATGTCGTAGGTACTC
+
??>@@@@AAC?CAA7B;<;A>@>@8;<BBB
@2RRTQ:00074:00500
CGTGTCTCTACGGCACAGGATTTTGTGTAGA
+
;<<@?>999949299@;;:4444,4444444
@2RRTQ:00074:00538
ACGAGTGCGTTCCCATGTCGTAGGTACTC
+
898?9;9@@@59919999@@@9959>?@A
@2RRTQ:00074:00540
AGCACTGTAGCTCGTCACTAGTTACTTGTGTGAC
+
899844:44444449;8494442444244/////
@2RRTQ:00077:00533
ATGAGTGCGTTCCCCATGTCGTAGGTACTC
+
1.6.14BAA@=>>>4A@A>@999957848>
@2RRTQ:00081:00547
TCTCTATGCGCTCCACATGTCTAAGGT
+
44///1/66444@<99994:;442424
@2RRTQ:00082:00546
ACGAGTGCGTTCCCCCCCC
+
99>>9;9>>>599999994
@2RRTQ:00084:00520
ACGAGTGCGTTCCCCATGTCGTAGGTACTC
+
BBBABAB@@?5999/9FA@@CCCC@C<<<C
@2RRTQ:00085:00524
CGTGTCTCTAGGCACAGGATTTGTGTAG
+
@ACC;;;AA?@<99999599914A9444
@2RRTQ:00087:00523
ATAGTCTCCGTCTA
+
;9?997;82////,
@2RRTQ:00088:00513
ACGAGTGCGTTCCCCATGTCGTAGGTACTC
+
84344448442499,44/11////56//49
@2RRTQ:00088:00514
ACGAGTGCGTTCCCCATGTCGTAGGTATC
+
=@B>9;<A?>5999/9999AAADDBDC?<
@2RRTQ:00089:00514
ACGAGTGCGTTTCCCCATGTCT
+
>>7948A>999-1//*////82
@2RRTQ:00090:00515
ACGAGTGCGTTCCCCATGTCGTAGGTACTC
+
9<CBBBC>>>5999,9999@AAAC@C<==B
@2RRTQ:00090:00528
ACGAGTGCGTTCCCCATGTCTAGGT
+
A9::994;;;5999,999994//54
@2RRTQ:00090:00547
ACGAGTGCGTTCCCCATGTCGTAGGTACTC
+
9;BCAABCCC>?=<1<111<<<>C>AACB<
@2RRTQ:00095:00508
ACGAGTGCGTTCCCATGTCGTAGGTACTC
+
BBAB?=>>996991444994448499994
@2RRTQ:00095:00532
ACGAGTGCGTTCCCCCCCCCCCATGTCGTAGGTACTCATCACCGACTGC
+
44A@?@ACCD@ABBBACAAAC"C::<;==::2944499;8AG=@AA;;;
@2RRTQ:00098:00527
ACGAGTGCGTTCCCATGTCGTAGGTACTC
+
49;ACA>>>>59914449==988;>9494
@2RRTQ:00053:00599
ACGAGTGCGTTCCCCATGTCGTAGG
+
BC;?;;444;2444,4::4444//,
@2RRTQ:00063:00594
TCTATGCGCTCCACATGTCTAAGGT
+
@ABBBCCBB@A8;994884442489
@2RRTQ:00063:00598
ACGAGTGCGTTCCCCATGTCGTAGGTACTC
+
=?@BB@@@>C5999/9999A9999899>>=
@2RRTQ:00066:00564
ACGAGTGCGTTCCCCATGTCGTAGGTACTC
+
99?>A@994C2944,4:::AA9:9?@@@BB
@2RRTQ:00066:00590
ACGAGTGCGTTCCCATGTCGTAGGTACTC
+
9;??A;99A@599149999;@9;6;<==D
@2RRTQ:00068:00585
CGTGTCTCTAGGCACAGGTTTGTGAG
+
>>999>;<:DB;44///,//+/////
@2RRTQ:00069:00557
TACTGAGCTACACACACAGAAAGATTGGTG
+
C?B?AACBCB??>>A@ABAAA<A@@=A=B?
@2RRTQ:00070:00583
ACGAGTGCGTTCCCATGTCGTAGGTACTC
+
=ABCCCB@;;24409?>?>@>9959>>>B
@2RRTQ:00071:00597
ACGAGTCGTTCCCATGTCGTAGGTAACTC
+
943344344244-4444449442442444
@2RRTQ:00072:00553
ACGCTCGACATGCCCAGGTACAGGAG
+
9:;@AB@@ADAAAC<AA>A>@995<>
@2RRTQ:00072:00584
ACGAGTGCGTTCCCATGTCGTAGGTACTC
+
=:;8>>>948599199999449959989A
@2RRTQ:00074:00599
ACGAGTGCGTTCCCCATGTCGTAGGTACTC
+
::>?4499995944,4449@AAAB>B@A@@
@2RRTQ:00078:00563
ACGAGTGCGTTCCCCATGTCGTAGGTACTC
+
>A8;;9@;?C5999,99>>@AB@@AAA@@@
@2RRTQ:00083:00588
ACGAGTGCGTTCCCCATGTCGTAGGTACTC
+
447>86;<11,1880814444488244444
@2RRTQ:00084:00570
ACGAGTGCGTTCCCATGTCGTAGGTACTC
+
>@??9944442//+////7779=<=999=
@2RRTQ:00084:00594
ACGAGTGCGTTCCCATGTTCGTAGGTACTC
+
99?>984444244-4///,/77//,/444;
@2RRTQ:00091:00575
ACGAGTGCGTTCCCCATGTCGTAGGTACTC
+
BBCBAB?:?;2444/9999>@@@A=A@@@@
@2RRTQ:00093:00567
TACTGAGCTACACACACAGAAAGATTGGT
+
8499444;?999899944494-466,1,/
@2RRTQ:00095:00568
ACGAGTGCGTTCCCAT
+
9/.///66//,4;599
@2RRTQ:00096:00557
TAGTATCAGCCTCGCCATGACGAAGGTATTCC
+
//774944492994488849999:;?=???B>
@2RRTQ:00098:00564
ACGAGTGCGTTCCCATGTCGTAGTATC
+
88::91/:11-//+///--,,,-,,//
@2RRTQ:00099:00599
ACGAGTGCGTTCCCCATGTCGTAGGTACTC
+
9;BAA@@@?>5999,9999>>>9949>>>@
@2RRTQ:00052:00625
ACGAGTGCGTTCCCCATGTCGTAGGTACTC
+
??ABBEB?C;2444,9999ABBBC?BBAAA
@2RRTQ:00056:00623
ACGAGTGCGTTCCCCATGTCGTAGGTACTC
+
BBBBA?949>6999/9?>@BCBBB@<<999
@2RRTQ:00057:00621
ACGAGTGCGTTCCCCATGTCGTAGGTACTC
+
9;;<<;CCCB=A@@6@AABCC=<<>>@999
@2RRTQ:00058:00647
ACGAGTGCGTTCCCCATGTCGTAGGTACTC
+
?@BB@@>@>>5999,4:?@A;99B=@AA@@
@2RRTQ:00060:00622
ATCAGACACGGACACAGCAGAACACACA
+
BBCC:9<DBB?DAAAAADCCC@CB@@>>
@2RRTQ:00061:00634
ACGAGTGCGTTCCCCATGTCGTAGGTACTC
+
9<<ABB@9996999,49449?==A>@AABB
@2RRTQ:00063:00626
ACGAGTGCGTTCCCCATGTCGTAGGTACTC
+
@@CBBB@=>@5999/9999ACDCEAAAACA
@2RRTQ:00066:00611
ACGAGTGCGTTCCCATGTCGTAGGTACT
+
=@899944>>69919D999@@>@=ABAB
@2RRTQ:00072:00603
ACGAGTGCGTTCCCCATGTCGTAGGTACTC
+
?>;?:<;@@B6999,449994444944498
@2RRTQ:00075:00606
TAGTATCAGCCTCGCCATGACGAAGGTATTCC
+
44889444442494424>>9<=@BD@@@>595
@2RRTQ:00077:00608
ACGAGTGCGTTCCCCATGTCGTAGGTACTC
+
9;B;;<BAA>5;9;4<ABBCCDBB>?A@>@
@2RRTQ:00078:00601
ACGAGTGCGTTCCCCATGATCGTA
+
443444444=?ABA,1/,,,***,
@2RRTQ:00078:00642
ACGAGTGCGTTCCCCATGTCGTAGGTACTC
+
=?>=:;9>>@6999,4949ABBAB@@<==A
@2RRTQ:00079:00607
ACGAGTGCGTTCCCCATGTCGTAGGTACTC
+
@=;7;9:::;2444,499@CCBBB?AAABA
@2RRTQ:00079:00646
ACGAGTGCGTTCCCCCCCATGTCGTAGGTACTC
+
=@AB@@>?>>5999999&9999B>>9928449@
@2RRTQ:00080:00619
ACGAGTGCGTTCCCATGTCGTAGGTACTC
+
=@@<<=A?@@59914??>ABAAB?BBCBB
@2RRTQ:00080:00644
ACGAGTGCGTTCCCCATGTCGTAGGTACTC
+
@@BBBBBA>:5499/9??>DC@@@=@@@@B
@2RRTQ:00081:00622
ACGAGTGCGTTCCCCATGTCGTAGGTACTC
+
498999999@5999,9?A@BCCBAA@<<99
@2RRTQ:00081:00623
ATATCGCGAGGGTATGGAAGACTCTATA
+
?BCCCCDBBBH@AAAA?BBCCCC@?>?8
@2RRTQ:00086:00613
ATATCGCGAGGTATGGAAGACTCTATAG
+
48;A??@A9424;99;?;=989;77.44
@2RRTQ:00088:00633
ACGAGTGCGTTCCCCATGTCGTAGGTACTC
+
BA?A@A@AA@5999,9999>BAAB?BBBCB
@2RRTQ:00089:00602
ACGAGTGCGTTCCCCATGTCGTAGGTACTC
+
9;CBBA@>@C5999,9AAABBCAC<@@@@@
@2RRTQ:00092:00610
CGTGTCTCTAGGCACAGGATTTGTGTAGA
+
@@BBCGDDDCCECBBBCACJCAAA@@?>?
@2RRTQ:00095:00635
ACGAGTGCGTTCCCCATGTCGTAGGTACTC
+
9@889948898=9929A@AAA<99;99999
@2RRTQ:00096:00639
ACGAGTGCGTTCCCATGTCGTAGTACTC
+
9989894444244-444444/11/////
@2RRTQ:00097:00636
ACGAGTTGCGTTCCCATGTCGTAGGTACTC
+
1/0,,/,////,//+444494444244444
@2RRTQ:00098:00645
ACGAGTGCGTTCCCATGTCGTAGGTACTC
+
94?@A>@>>>69914:22,,,,,222899
@2RRTQ:00099:00648
TGATACGTCTCCTCTTAGTTACTGCAG
+
4448444948424442./*)*******
@2RRTQ:00050:00697
ACGAGTGCGTTCCCATGTCGTAGGTACTC
+
//.//4::999;D<B999@94447899;4
@2RRTQ:00052:00685
ATATCGCGAGGGTATGGAAGACTCTATAGA
+
9:;@@@@<<<B:BB99696984@>33....
@2RRTQ:00055:00669
ATCAGACACGGACACAGCAGAACACAC
+
::@?998@996;ABBBAECDB@CCABB
@2RRTQ:00057:00656
ACGAGTGCGTTCCCCATGTCGTAGGTACTCA
+
219668A@@A>=CB8AA;99:8994844444
@2RRTQ:00057:00685
ATCAGACACTCGGACACAGCAGGAACAC
+
1.../478444824499987//,/,,,0
@2RRTQ:00058:00671
ACGAGTGCGTTCCCCATGTCGTAGGTACTC
+
=@;::<BB@@5999/9>>@BCBCC@BBB@@
@2RRTQ:00060:00672
ACGAGTGCGTTCCCCATGTCGTAGGTACTC
+
94?@994;995<A@4@111/8///,/4444
@2RRTQ:00062:00681
TCTACTATGCGCTCCACATGTCTAAGGTA
+
,,,,,,,///////,/669;994424244
@2RRTQ:00064:00673
ACGAGTGCGTTCCCCATGTCGTAGGTACTC
+
ABBBBA@>>>5999-9?>>CDBBC?BA@@@
@2RRTQ:00065:00697
TACTGAGCTACCACACACAGAAA
+
999>>>>4444944444/////+
@2RRTQ:00067:00654
TAGTATCAGCCTCGCCATGACGAAGGTATTCC
+
@@C@@@BC=<;;BBA>@@9999964:=9?@?2
@2RRTQ:00067:00677
ACGAGTGCGTTCCCCATGTCGTAGTACTC
+
==?@;<;?@@5999/9999ABCA<:<<<;
@2RRTQ:00068:00692
ACGAGTGCGTTCCCCATGTCGTAGGTACTC
+
>>>>999;9;?CCCAC=<<>??9;69AA<<
@2RRTQ:00069:00662
ACGAGTGCGTTCCCCCCCCCCCCCCCCC
+
49B<;9@BA><A@@@@@>9999999999
@2RRTQ:00072:00675
TCTCTATGCGCTCCACATGTCTAAGGT
+
BCBCABBCBAAAC@C@A?BCDCCAA>C
@2RRTQ:00072:00691
CGTGTCTCTAGGCACAGGATTTGTGTAG
+
<=CCCCCDDD@59999494990499944
@2RRTQ:00074:00670
ACGAGTGCGTTCCCCATGTCGTAGGTACTC
+
99?>;;44?@5999,444494444244444
@2RRTQ:00075:00657
ACGAGTGCGTTCCCCATGTCGTAGGTACTC
+
@A@AACA?=92444/9F@@>@A@B<A<<<B
@2RRTQ:00075:00661
ACGAGTGCGTTCCCCATGTCGTAGGTACTC
+
A@>?BBA>?@5999/9?@@CCDBE@??AA@
@2RRTQ:00075:00686
ACGAGTGCGTTCCCCATGCGTAGGTACTC
+
8><@;<<@@B=@@@8@@BB;;<B=@@@@@
@2RRTQ:00077:00654
ACGAGTGCGTTCCCAT
+
>811;1////,,,*//
@2RRTQ:00078:00665
TGATACGTCTCCTTTCTTAGTTACTTCA
+
@C@??CCB?;;244199238=;=BA@CC
@2RRTQ:00079:00654
ACGAGTGCGTTCCCCATGTCGTAGGTACTC
+
>?BB@@ACDC?BBC9B;<;BCCCC@CAAAC
@2RRTQ:00079:00685
ACGAGTGCCGTTCCCCAATGTCGTAAGTTACTC
+
//.,,,//,/7778:*1144//6//,//,//68
@2RRTQ:00080:00681
ACGAGTGCGTTCCCATGTCGTAGGTACTC
+
9;BA@@@>>>5991999<BAB9;59999A
@2RRTQ:00081:00678
ACGAGTGCGTTCCCATGTCGTAGGTACTC
+
9;;B<;;>@D599144499@994=@@@@>
@2RRTQ:00082:00657
ACGAGTGCGTTCCCCATGTCGTAGGTACTC
+
=BBBBBBB@@5999/9999AA>9969>999
@2RRTQ:00083:00672
ACGAGTGCGTTCCCATGTCGTAGGTACTC
+
?@>?>@>>>@699149999CBABA@AAB@
@2RRTQ:00083:00679
ACGAGTGCGTTCCCCATGTCGTAGGTACTC
+
@@CCCC<;=CACCC9BBCBC<;;@899A@@
@2RRTQ:00085:00685
ACGAGTGCGTTCCCATGTCGTAGGTACTC
+
BBA<;9@>99599199999444><>999=
@2RRTQ:00085:00699
ACGAGTGCGTTCCCCCATGTCG
+
BBEBBA=>4424444+44//,,
@2RRTQ:00088:00654
ACGAGTGCGTTCCCATGTCGTAGGTACTC
+
:83411//11:;;:119944448244/,,
@2RRTQ:00088:00696
ACGAGTGCGTTCCCCATGTCGTAGGTACTC
+
9;B@;;9@A@5999,9???AA@@@89<ABB
@2RRTQ:00088:00698
ACGAGTGCGTTCCCCATGTCGTAGGTACTC
+
BB;?ADA>?@5999,99999;;??49<@@A
@2RRTQ:00089:00670
ACGAGTGCGTTCCCCATGTCGTAGGTACTC
+
8=;111///8:;;;6B<<<BC@@@D<<=<B
@2RRTQ:00089:00683
TACTGAGCTACACACACAGAAAGATTGGTGCTGC
+
9>8=>998;999ABBCEBAAB:999;65600,,*
@2RRTQ:00091:00654
TGATACGTCTCCTTCCTTAGTTACATTCAGT
+
;A111////>>;?;@<?C?99694442499/
@2RRTQ:00092:00670
ACGAGTGCGTTCCCATGTCGTAGGTACTC
+
>>@@;<9@A@59919999BDDJJ?BB<<<
@2RRTQ:00096:00660
ACGAGTGCGTCCCATGTCGTAGGTACTC
+
BB@=;;;1////+//449998?<@999;
@2RRTQ:00097:00667
ACGAGTGCGTTCCCCATGTCGTAGGTACTC
+
99B;;<BA@@5999-9?>>?<<;A>A@A<=
@2RRTQ:00097:00679
ACGAGTGCGTTCCCCATGTCGTAGGTACTTC
+
1101//66=B@CNG:CC<99484/5////,/
@2RRTQ:00098:00662
ACGAGTGCGTTCCCCATGTCGTAGGTACTC
+
=?A@@B@@@@5999,9999@@@?@>A<<<@
@2RRTQ:00099:00652
ACGAGTGCGTTCCCCATGTCGTAGGTACTC
+
;4:;9849445999,49=>@A@9959999>
@2RRTQ:00051:00729
ATATCGCGACGGTATGGAAGACTCTATAG
+
9<<BA@A<1//,/6//,/,/9:9944373
@2RRTQ:00052:00721
ATCAACGACGACGACACAGACAGACACAC
+
/,,0*,,,,,44499944/77////82,,
@2RRTQ:00053:00736
ACGAGTGCGTTCCCCATGTCGTAGGTACTC
+
:<CCCDBABB>@@A8AABBBC<<<@<<=BB
@2RRTQ:00054:00723
ACGAGTGCGTTCCCCATGTCGTAGGTACTC
+
BBB:9<@>>@6999/9AABBB@@@=@@BBB
@2RRTQ:00054:00725
TCTCTATGCGCTCCTACATGTCTGAACGGTAC
+
4444444494444899444;4////,/,*,,0
@2RRTQ:00055:00725
ACGAGTGCGTTCCCATGTCGTAGGTACTC
+
89@A@@A?@@5990999499;4424449;
@2RRTQ:00056:00724
ACGAGTGCGTTCCCCCATGTCGTAGGTACTC
+
;@>@911111,////*//99:9944244994
@2RRTQ:00058:00727
ACGAGTGCGTTCCCCATGTCGTAGGTACTC
+
BBB??A@>?@6999,99>>>>>>><99999
@2RRTQ:00060:00742
ACGAGTGCGTTCCCCATGTCGTAGGTACTC
+
=?B>:<<A@@5999/9999DCB@@>@;<<@
@2RRTQ:00061:00704
ACGAGTGCGTTCCCATGTCGTAGGTACTC
+
?@@@@@99895991994499944244444
@2RRTQ:00062:00708
TGATACGTCTCCTTCCTTAGTTACTTCA
+
@@BBBCCBBAAAC?C@;;;11-/78544
@2RRTQ:00062:00719
ACGAGTGCGTTCCCCATGTCGTAGGTACTC
+
:@B@?@A>>>5999/9999@@A>>;>@999
@2RRTQ:00063:00709
ACGAGTGCGTTCCCCATGTCGTAGGTACTC
+
?>?>=999>>;>>>4>9<<CCCHC@@@@@>
@2RRTQ:00063:00724
ACGAGTGCGTTCCCCATGTCGTAGGTACTC
+
CBA??;99?B5999,9@999AB@@>;99??
@2RRTQ:00064:00746
ACGAGTGCGTTCCCCATGTCGTAGGTACTC
+
9:C?@@@>>@5999/9999BB@@@<?@@@@
@2RRTQ:00068:00727
ACGAGTGCGTTCCCCATGTCGTAGGTACTC
+
==;@;;9?>@6999,4949ACCAB@B<<<C
@2RRTQ:00068:00737
ACGAGTGCGTTCCCCATGTCGTAGGTACTC
+
??AB@AAA@C5999/9>>>AB@@@@BBBBA
@2RRTQ:00069:00703
TACTGAGCTACACACACAGAAAGATTGGTGC
+
4844>>98=?====?AABCBC999=<2*,,,
@2RRTQ:00070:00740
ATATCGCGAGGGTATGGAAGACTCTATAGA
+
9<<A@@@<<<919C@@=ABCB?@@<>3836
@2RRTQ:00071:00715
ACGAGTGCGTTCCCCATGTCGTAGGTACTC
+
BBABBBBCCC>ABB9B?A@CCABB?>@@B@
@2RRTQ:00072:00702
AATCAGGACACGGAAC
+
1,.../,499442424
@2RRTQ:00073:00712
ACGAGTGCGTTCCCCATGTCGTAGGTACTC
+
??>99<;9AA6999,49999AC@C?DBECB
@2RRTQ:00073:00749
ACGAGTGCGTTCCCCCCATGTCGTAGGTACTC
+
9;@AA@@A@C599999)9999@AA>@=@<<<B
@2RRTQ:00076:00733
ACGAGTGCGTTCCCCATGTCGTAGGTACTC
+
=??@;;;@A@5999/9>>>@@BAB@BCCCC
@2RRTQ:00078:00712
TCTCTATGCGCTCCACATGTCAGGTACTG
+
:?BCCFCBBCBBB>B;;9999>?;>9994
@2RRTQ:00078:00746
AACGAGTGCGTTCCCCATGTCGTAGGTACTC
+
B>A:;9A>@9<8<BB4<<BCA999><99998
@2RRTQ:00079:00728
ACGAGTGCGTTCCCCATGTCGTAGGTACTC
+
AAB?>@>@9959@A4CABAAA<;;>BBAAA
@2RRTQ:00080:00705
ACGAGTGCGTTCCCCATGTCGTAGGTACTC
+
A@>?9<<B@@5999/9A>>@A@@B=@@A@@
@2RRTQ:00080:00713
ACGAGTGCGTTCCCATGTCGTAGGTACTC
+
:><@894=>>59914:9@@AABC@CB;;;
@2RRTQ:00082:00721
ACGAGTGCGTTCCCCATGTCGTAGGTACTC
+
ABB?9;;;9@5999-9499;>;;9?@A@@;
@2RRTQ:00083:00701
ACGTGTGCGTTCCCCATGTCGTAGGTACTC
+
>@@@@CC@CC5444/9999BGC@A=@?@@C
@2RRTQ:00085:00714
ACGAGTGCGTTCCCCATGTCGTAGGTACTC
+
=>?8:;9@@B@CCE9CAA?B@@@B?B<<<B
@2RRTQ:00089:00705
ATATCGCGAGGTATGAAGACTCTATAGA
+
9;;<:>:;4/,/////,/886/734:0,
@2RRTQ:00089:00719
ACGAGTGCGTTCCCATGTCGTAGGTATC
+
998999>>>>;?@:99999994424444
@2RRTQ:00092:00742
ACGAGTGCGTTCCCCATGTCGTAGGTACCTC
+
=?<9:;@>>@6999/9999@<<9B<>9959:
@2RRTQ:00095:00713
ACGAGTGCGTTCCCCATGTCGTAGGTACTC
+
B>>@ABBA@@5999/9999@AABB?ABBBB
@2RRTQ:00095:00724
ACGAGTGCGTTCCCCCCCCCCCCCCCCCCCCCATGTCGTAGGTACTC
+
=@BB@?@=4429>>>>>=9999999999999"44//6////56/19@
@2RRTQ:00096:00714
ACGAGTGCGTTCCCCATGTCGTAGGTACTC
+
>@;99;4==@5999,9AAAB<<;B>@;<<;
@2RRTQ:00097:00744
ACGAGTGCGTTCCCATGTCTAGGTACTC
+
48>>>89848244-4444444423==8=
@2RRTQ:00050:00783
ACGAGTGCGTTCCCCATGTCGTAGGTACTC
+
@A?ACB<<<A@CDC7=<B<<16:65/////
@2RRTQ:00052:00790
ACGAGTGCGTTCCCCATGTCCGTAGGTACTC
+
9:BBBBA?>>2999/9999B@CBA@=@@BAB
@2RRTQ:00053:00776
ACGAGTGCGTTCCCATGTCGTAGGTACTC
+
B@?@BB>>>@599144444499=>@B<<;
@2RRTQ:00054:00772
ACGAGTGCGTTCCCATGTCGTAGGTATC
+
AA@B@99999699144///////,//44
@2RRTQ:00054:00785
ACGAGTGCGTTCCCCATGTCGTAGGTACTC
+
>@ABCCB???2999,9>>?AAB@@>@B;<<
@2RRTQ:00054:00799
ACGAGTGCGTTCCCCATGTCGTAGGTACTC
+
9;A;;;>?@A5999,4??>CCA@@=;<9A9
@2RRTQ:00055:00790
ACGGTGCGTTCCCATGTCGTAGGTACTC
+
>97589>>>59909999DBBBC@B<<<B
@2RRTQ:00057:00761
TGATACGTCTCCTTCCTTAGTTACTTCAGT
+
@DBA<<<AAAA?B<@<@5848244424:99
@2RRTQ:00058:00753
ACGAGTGCGTTCCCCATGTCGTAGGTACTC
+
49>>>>=>>@5999,4??>@AABA?A@@@@
@2RRTQ:00059:00753
ACGAGTGCGTTCCCCATGTCGTAGGTACTC
+
98?@9;<ABBACJE9<>AAB??11,1//8/
@2RRTQ:00061:00797
ACGAGTGCGTTCCCATGTCGTAGGTACTC
+
9<A@@AB@@?54909>>>@CCDC@@<<<B
@2RRTQ:00062:00781
ACGAGTGCGTTCCCCATGTCGTAGGTACTC
+
9:@@AA@@@C5999,9>>?ACCDC@BBBBB
@2RRTQ:00063:00783
ACGAGTGCGTTCCCCATGTCGTAGGTACTC
+
AA???ABBAC7;<;4<?@@BB@@@>:99>>
@2RRTQ:00065:00768
TCTCTATGCGCTCCACATGTCTAAAGGTA
+
A@BAB?>9;998>594;9A??4//+/56/
@2RRTQ:00065:00792
ACGAGTGCGTTCCCCATGTCGTAGGTACTC
+
49@@99;@@@@CCD:G=>;A@@AA=@;=<A
@2RRTQ:00065:00795
ATCAGACACGGACACAGCAGAACACAC
+
4333443>99499BA<=DBBA>A@@@A
@2RRTQ:00067:00771
ACGAGTTGCCGTTCCCC
+
94?98424/,/00022*
@2RRTQ:00067:00774
ACGAGTGCGTTCCCCATGTCGTAGGTACTC
+
>@@@BBA??>5999/9999@AABC@C<<<A
@2RRTQ:00067:00787
ACGAGTGCGTTCCCATGTCGTAGGTACTC
+
>@ABBBA?>>54909A@><<<BG>AAAAB
@2RRTQ:00070:00767
TACTGAGCTACCACACACAGAAGATTGT
+
//1//9@444494444444442448244
@2RRTQ:00072:00761
ACGAGTGCGTTCCCCATGTCGTAGGTACTC
+
BBAB;;48892444,444949AC@=;9494
@2RRTQ:00073:00799
ACGAGTGCGTTCCCCATGTCGTAGGTACTC
+
AAC?@AC@;;2444/9>>@BBBCC?BAAAB
@2RRTQ:00074:00772
ACGAGTGCGTTCCCATGTCGTAGTATC
+
993444444424=-44;4444444444
@2RRTQ:00076:00790
ACGAGTGCGTTCCCCATGTCGTAGGTACTC
+
=@?@@A@@@@5999,9999@A>??9;<A@@
@2RRTQ:00077:00787
ACGAGTGCGTTCCCATGTCGTAGGTACTC
+
9>>;99>>>?599199911////,/////
@2RRTQ:00077:00798
ACGAGTGCGTTCCCCCCCCCCATGTCGTAGGTACTC
+
49?A@@A@@@5999999999"4449:=@8=;@;9;@
@2RRTQ:00077:00799
AACGAGTGCGTTTTTTCCCCCCCCCCC
+
924344444=CA===(///////////
@2RRTQ:00079:00751
ATATCGCGTACGGTATGGAAGACTCTATAG
+
434444:4444/778//,/,/////43773
@2RRTQ:00082:00781
ACGCTCGACATGCCCAGGTACAGGAG
+
B9:;@B@@B??99919>;@CCDCAC=
@2RRTQ:00083:00784
ACGAGTTGCGTTCCCCATGTCGTAGGTACTC
+
1/0//4244442444,444444448244444
@2RRTQ:00084:00784
ACGAGTGCGTTCCCCCATGTCGTAGGTACTC
+
AAAB>=@@>>59999-99=9@AA9969<99@
@2RRTQ:00085:00768
ACGAGTGCGTTCCCCATGTCGTAGGTTACTC
+
BA@=@@@9995111*11/1-,,68,/,///7
@2RRTQ:00085:00783
AACGAGTGCGTTCCCCATGTCGTAGGTACTC
+
1,/.//4444=;===6=9416////,/////
@2RRTQ:00088:00778
ACGAGTGCGTTCCCCATGTCGTAGGTACTC
+
>@?99<;99@5999,9>@ACCBBB=@@<;;
@2RRTQ:00089:00787
ACGAGTGCGTTCCCCATGTCGTAGGTACTC
+
==<>@@A=8=5999,4999A@@AB8;9@>>
@2RRTQ:00092:00770
ACGAGTGCGTTCCCATGTCGTAGGTACTC
+
ABBBBB@;;;24409@@@HCCDD@DCCCB
@2RRTQ:00093:00782
ACGAGTGCGTTCCCCATGTCGTAGGTACTC
+
9;;;;;;@@>5<9949@ABCCCCB9;<<99
@2RRTQ:00094:00774
ACGAGTGCGTTCCCCATGTCGTAGGTACTC
+
ABCB@@@@>>5999/9999HJCDD@CCBBB
@2RRTQ:00099:00767
ACGAGTGCGTTCCCCATGTCGTAGGTACTC
+
=?<>9<;?@@5999,9999AAAAA=@<<<@
@2RRTQ:00051:00843
ACGAGTGCGTTCCCCATGTCGTAGGTACTC
+
9;;<ABA@?>5999,9DDBBBBCC@CCCCC
@2RRTQ:00052:00805
AGTATCAGCCTCGCCATGACGAAGGTATTCC
+
9BB=@@>995883899>@@;;<>@@@@><?6
@2RRTQ:00053:00804
ACGAGTGCATTCCCCCCCCCATGTCGTAGGTACTC
+
8=@>>>>944244444444"4444=AA=C?A<;;@
@2RRTQ:00053:00823
ACGAGTGCGTTCCCCATGTCGTAGGTACTC
+
>@AABBB@?>5999/9?>@CDCBC@C;<;@
@2RRTQ:00053:00824
ACGAGTGCGTTCCCCATGTCGTAGGTACTC
+
498994;;=>5999,4A@@ACCBB=@<<99
@2RRTQ:00053:00832
ACGAGTGCGTTCCCCATGTCGTAGGT
+
49@@999@9964992:;;<BBB@=>1
@2RRTQ:00057:00827
ACGAGTGCGTTCCCCATGTCGTAGGTACTC
+
848944888?=@@@8ABBBBB@@@=;;<@@
@2RRTQ:00058:00842
ATCAGACACGGACACAGCAGAACACAC
+
8?@@A?@>;;8<@ACHEICCC@CB>=?
@2RRTQ:00060:00809
ACGAGTGCGTTCCCCATGTCGTAGGTACTC
+
9<@@CA994>5999,49999@444<89494
@2RRTQ:00060:00835
ACGAGTGCGTTCCCCCCCCCCCCCCCATGTCGTAGGTACTC
+
49@C@@>>>>599999999944444"4:99499>=<=A999
@2RRTQ:00061:00828
TGATACGTCTCCTCCTTAGTTACTTCAG
+
881<1//8066,//,/7./494492444
@2RRTQ:00064:00829
ACGAGTGCGTTCCCATGTCGTAGGTATC
+
;?B?9;<A>@5990999?9999949>44
@2RRTQ:00065:00823
ACGAGTGCGTTCCCCATGTCGTAGGTACTAC
+
8/71//:;;;;CCC9?C@;;444/,//6///
@2RRTQ:00067:00800
ACGAGTGCGTTCCCCATGTCGTAGGTACTC
+
=?@B@@ABBC>BAA4;999@@A@@>BAAAB
@2RRTQ:00067:00806
ACGAGTGCGTTCCCCATGTCGTAGGTACTCA
+
CCC@@AA@@@5999,4449=@@A>?A99111
@2RRTQ:00067:00818
ACGCTCGTACCATGCCCAGGTAGCAGGAGAC
+
4988//////,//444-49:449:;;:4444
@2RRTQ:00067:00844
ACGAGTGCGTTCCCATGCTCGTAGGTACG
+
6:,-,***,,*,0068;444444424444
@2RRTQ:00070:00804
ATCAGACACTCGGACACAGCAGAACACACAG
+
98789/./////,/6:::?D;99@AB?@901
@2RRTQ:00070:00820
ACGAGTGCGTTCCCCATGTCGTAGGTACTC
+
;889>>=>=>6999,9@>>9;;??<9<<@A
@2RRTQ:00072:00817
TAGTATCAGCCTC
+
4948444444299
@2RRTQ:00074:00841
CGTGTCTCTTACGGACAC
+
/499999//,/77,////
@2RRTQ:00075:00802
ACGAGTGCGTTCCCCATGTCGTAGGTACTC
+
9;BB;<<@@B>AAA9AAAABB@@@=@@999
@2RRTQ:00076:00838
ACGAGTGCGTTCCCCATGTCGTAGGTACTC
+
49?@@@@AA@5999/9999BGBBB>?@9<9
@2RRTQ:00077:00814
ACGAGTGCGTTCCCCATGTCGTAGGTACTC
+
?@B??ABA>>5999/9999AA@?>BA<<=;
@2RRTQ:00077:00821
TAGTATCAGCCTCGCCATGACGAAGGTATTCC
+
1/11><=4;;>9;9=@AC133?>>B>311:8,
@2RRTQ:00078:00816
TCTCTATGCGCTCCACATGTCTAAGGT
+
9;9=999;@A>>@<9944444442429
@2RRTQ:00082:00818
ACGAGTGCGTTCCCCATGTCGTAGGTACTC
+
99>999>>A@6999,4??>>@@@B>B<>?C
@2RRTQ:00083:00809
TCTCTATGCGCTCCCACATGTCTAAGGTA
+
944444999@9944-4::99BAB:89244
@2RRTQ:00085:00807
ACGAGTGCGTTCCCCATGTCGTAGGTACTC
+
98CBAB@=8>2944,444994444249444
@2RRTQ:00085:00838
TCTCTATGCGCTCCACATGTCTAAGGT
+
==A@AACDCBCBC@BAA@@A@996959
@2RRTQ:00091:00841
ACGAGTGCGTTCCCCATGTCGTAGGTACTC
+
BBB::<CCC@6999/99@AACCBB>@<<<9
@2RRTQ:00094:00801
ACGAGTGCGTTCCCCATGTCGTAGGTACTC
+
49AB@@@;995999/9?@@G>>>>1221<<
@2RRTQ:00095:00803
ACGAGTGCGTTCCCCATGTCGTAGGTACTC
+
?B>@@BBB@C5999/9?>@ABACB>@@@@@
@2RRTQ:00096:00820
ACGAGTGCGTTCCCCATGTCGTAGGTACTC
+
>>A@@AA9996999,4449ABBBC@C<<<@
@2RRTQ:00065:00884
ACGAGTGCGTTCCCATGCTCGTAGGTACGTC
+
4988444449594-49444444//,/////6
@2RRTQ:00072:00860
ACGAGTGCGTTCCCCATGTCGTAGGTACTC
+
99@>999?>>5999,4@@DABD=<@@<<?A
@2RRTQ:00073:00858
CGTGTCTCTAGGCACAGGATTTGTGTAGAG
+
@@AAAAEAAAA@A@@AA@99919@999944
@2RRTQ:00075:00871
ACGAGTGCGTTCCCCATGTCGTAGGTACTC
+
84<999>>>?5999,4:9@BBBBC=@@@>@
@2RRTQ:00081:00854
ACGAGTGCGTTCCCCATGTCGTAGGTACTC
+
?BB@?BBCCC5999-9BABCBCDCAB:<;<
@2RRTQ:00086:00875
ACGAGTGCGTTCCCATGTCGTAGGTACTC
+
A@?AA<98?@5990449999:442499>4
@2RRTQ:00087:00850
TCTCTATGCGCTCCACATGTCTAAGGT
+
BBBCCFECCCDBB@BAA>@@BBB?C@A
@2RRTQ:00087:00890
ACGAGTGCGTTCCCCATGTCGTAGGTACTC
+
=?@@BBA??>5999/9A@@ACCBB>BA@@C
@2RRTQ:00088:00864
ACGAGTGCGTTCCCCATGTCGTAGGTACTC
+
8=@:;;4>@@5999,9?>@BCCBC@BCCCB
@2RRTQ:00089:00852
TACTGAGCTACACACACAGAAAGATTGGT
+
@?ABB9=98999=944:44//+///,/,/
@2RRTQ:00089:00869
ACGAGTGCGTTCCCCATGTCGTAGGTACTC
+
49>@AA998>5999,4999>;99;A<<<B=
@2RRTQ:00089:00878
ACGAGTGCGTTCCCCATGTCGTAGGTACTC
+
AAAB@A899@5999,4444;=444284444
@2RRTQ:00090:00875
TAGTATCAGCCTCCGCCATGACGAAGGTATTCC
+
4944////,,*,,*,,*/;44444:;8==@6:6
@2RRTQ:00094:00890
ATCAGACACGGACACAGCAGAACACAC
+
48???>?ABB>BBCCCCECCC@CB99<
@2RRTQ:00076:00907
ACGAGTGCGTTCCCATGTCGTAGGTACTC
+
:<CCCBA>>:59909999>@A@BAC<<<9
@2RRTQ:00085:00919
AGCACTGTAGCTCGTCACTAGTTACTTGTG
+
94449941/811/6681/1///,44:244/
@2RRTQ:00086:00910
ACGAGTGCGTTCCCCATGTCGTAGGTACTC
+
A?>9;=9?CC@CCD9AABA>>>9959989>
@2RRTQ:00088:00925
CGTGTCTCTAGGCACAGGATTTGTGTAG
+
BBBBBCBBBBC@BB==><>>>:@CBBCC
@2RRTQ:00091:00907
ACGAGTGCGTTCCCCATGTCGTAGGTACTC
+
?@BBBBA;892444-9>>>CBBBD@B@AAB
@2RRTQ:00092:00904
ACGAGTGCGTTCCCCATGTCGTAGGTACTC
+
997?;;4;;;2444,499=;994=<94444
@2RRTQ:00096:00931
ACGAGTGCGTTCCCCATGTCGTAGGTACTC
+
=>>9;;@AA@6999/9A@ACDCEC?BBBBC
@2RRTQ:00097:00915
ACGAGTGCGTTCCCCATGTCGTAGGTACTC
+
=@A:9<A@@@5999/9?>?BBAAA<:;;;;
@2RRTQ:00100:00046
ACGAGTGCGTTCCCCATGTCGTAGGTACTC
+
BBA8:<A??@5999/9AABAAA@A>A@999
@2RRTQ:00101:00025
ACGAGTGCGTTCCCCATGTCGTAGGTACTC
+
=@<7:<=AACACCC5<<<@@?ABC9;<;99
@2RRTQ:00103:00007
ACGAGTGCGTTCCCATGTCGTAGGTACTC
+
9;@ABB@?@@59914::A@;98>599999
@2RRTQ:00103:00032
AGCACTGTAGCTGTCACTAGTTACTTGT
+
9@@99944444:AB<;9>=99599959<
@2RRTQ:00103:00039
ACGAGTGCGTTCCCCATGTCGTAGGTACTC
+
BC;;>@?@@@5999,9AABCCBBCAC:<<D
@2RRTQ:00105:00029
AATCAGAACACGGACAACAGCAGAAACACACA
+
/,,,,,/,./682444244444444-///7//
@2RRTQ:00108:00040
ACGATGCGTTCCCCATGTCGTAGGTACTC
+
9;CBCBABB?B??6==@=BBAA@>@AAAC
@2RRTQ:00111:00036
ACGAGTGCGTTCCCCATGTCGTAGGCTC
+
=@?9999>?@5999,449>BAB;;6989
@2RRTQ:00112:00034
ACGAGTGCGTTCCCCATGTCGTAGGTACTC
+
49?89948448:66061/1111>@;@@=>@
@2RRTQ:00112:00042
ACGAGTGCGTTCCCCATGTCGTAGGTACTC
+
?@B?@@@@@@5999-9BCBCBBCC?BBABA
@2RRTQ:00113:00031
ATATCGCGACGGTATGGAAGACTCTATAGAGG
+
48984468///,///756569:44482,,,,*
@2RRTQ:00113:00034
ACGAGTGCGTTCCCATGTCGTAGGTACTC
+
A;;;BA?>>>59914449=998=;;<;AA
@2RRTQ:00114:00015
ACGAGTGCGTTCCCATGTCGTAGGTACTC
+
@AAB@A@>?@59909@>?>99;>999<<;
@2RRTQ:00117:00008
ACGAGTGCGTTCCCATGTCGTAGGTACTC
+
?@C?@@>>9959919?@@AB;;;>9<9@9
@2RRTQ:00117:00024
ACGAGTGCGTTCCCCATGTCGTAGGTACTC
+
//.668>>>>6999,44:;94444489499
@2RRTQ:00117:00027
ACGAGTGCGTTCCCCATGTCGTAGGTACTC
+
A?<>BBA@@A;???/99@@A?9;9599894
@2RRTQ:00117:00043
ACGAGTGCGTTCCCCATGTCGTAGGTACTC
+
9;C9:<A@@@5999/9ABACA@AC@B@A@B
@2RRTQ:00118:00031
ACGAGTGCGTTCCCCATGTCGTAAGGTACTC
+
=@899941//,///*////////,/68///4
@2RRTQ:00120:00015
ACGAGTGCGTTCCCCATGTCGTAGGTACTC
+
==?@@AAA@@5999/9999AAAAA>;<<@@
@2RRTQ:00121:00046
ACGAGTGCGTTCCCCATGTCGTAGGTACTC
+
AAA99<@A@@5999/9DABCBBBC>?@@@@
@2RRTQ:00122:00026
TCTCTATGCGCTCCACATGTCTAAGGTA
+
B<99CCBBCEC>>=@@A=?>>9964894
@2RRTQ:00124:00027
ACGAGTGCGTTCCCCATGTCGTAGGTACTC
+
AA;>:<<=>?5999-99@99;@8;789494
@2RRTQ:00126:00028
ATATCGCGAGGGTATGGAAGACTCTATAGAGGT
+
@@@BBB@@99919A@@>B?BB>@A;;00./.,.
@2RRTQ:00126:00037
ACGAGTGCGTTCCCCATGTCGTAGGTACTC
+
9<BC;;;@@@<@@A/999991/;;,///6/
@2RRTQ:00126:00039
ACGAGTGCGTTCCCCATGTCGTAGGTACTC
+
9;A@;<<AAA=@>>6?999@@@>A89<<<@
@2RRTQ:00127:00016
ACGAGTGCGTTCCCCATGTCGTAGGTACTC
+
9;?A@@@>>@5999,449?AB;;:9;<9<9
@2RRTQ:00127:00048
ACGAGTGCGTTCCCCATGTCGTAGGTACTC
+
@B@A@@@>>C5999,9?>>ACCGC?ABBBD
@2RRTQ:00128:00010
ACGAGTGCGTTCCCATGTCGTAGGTA
+
=?;>@A@@@@599144;;;>??>899
@2RRTQ:00129:00010
ACGAGTGCGTTCCCCATGTCGTAGGTACTC
+
9;>A@@@>>@5999,9?>>>A;;:BA@<<9
@2RRTQ:00129:00039
CGTGATCTCTAAGGCACAGGATTTTGTGTAG
+
///4444444424249478,1/880//////
@2RRTQ:00129:00044
ACGAGTGCGTTCCCCATGTCGTAGGTACTC
+
??BB@A@@@C5999/9@@@BCDDC@C;<<<
@2RRTQ:00130:00027
ACGAGTGCGTTCCCATGCTCGTAGGTAC
+
9>8848444424959999//1//,*,20
@2RRTQ:00131:00011
ACGAGTGCGTTCCCCATGTCGTAGGTACTC
+
9;AB;<<BBB?CCC9BBBACAABB?@BAA@
@2RRTQ:00131:00031
ACGAGTGCGTTCCCCATGTCGTAGGTACTC
+
BBAA@@@@>C5999/99A@@A<;;>@@@AA
@2RRTQ:00131:00049
ACGAGTGCGTTCCCATGTCGTAGGTACTC
+
49>8998=@@599199<<<11/6,//:@9
@2RRTQ:00134:00021
TCTCTGATGCGCTCCCACATGTCTGTAAGGTACT
+
,******,//4444;599==444:44497,////
@2RRTQ:00135:00024
ACGAGTGCGTTCCCCATGTCGTAGGTACTC
+
?@A:;9>?995999,9@@@@9444244444
@2RRTQ:00140:00019
ACGAGTGCGTTC
+
=B;>:<;@@A69
@2RRTQ:00141:00007
ACGAGTGCGTTCCCCATGTCGTAGGTACTC
+
9<CBBB@8892444,444499@@@=AA@@>
@2RRTQ:00141:00009
ACGAGTGCGTTCCCATGTCGTAGGTACTC
+
9;?;<<CD@@59919EABCCBBA:;<ABA
@2RRTQ:00141:00022
ACGAGTGCGTTCCCCATGTCGTAGGTACTC
+
@A<==B>8996999,4449>=>>@999>>9
@2RRTQ:00142:00023
ACGAGTGCGTTCCCATGTCGTAGGTACTC
+
??;BBA@>@C59909999CCBBC;<<<@>
@2RRTQ:00143:00044
ACGAGTGCGTTCCCCATGTCGTAGGTACTC
+
9;@@A>>9996999,44499>==BCCAAAC
@2RRTQ:00144:00027
ACGAGTGCGTTCCCCATGTCGTAGGTACTC
+
?@<A@B>>>>5999,44449=98=@;<;@>
@2RRTQ:00144:00049
ACGAGTGCGTTCCCCATGTCGTAGGTACTC
+
49@AA@@@@@5999,4?999;;@>?@<<=@
@2RRTQ:00146:00041
ACGAGTGCGTTCCCCATGTCGT
+
94944444492///*//,,,,,
@2RRTQ:00147:00013
ACGAGTGCGTTCCCCATGTCGTAGGTACTC
+
9<@DCDBBBC;=9=,49??@94442444//
@2RRTQ:00147:00032
ACGAGTGCGTTCCCCATGTCGTAGGTACTC
+
ABB9:>BA@@5999/<CBCICAF@@99;@@
@2RRTQ:00100:00062
ACGAGTGCGTTCCCCATGTCGTAGGTACTC
+
9<C:<<BA?C5999/9999BDBAE@C<<<B
@2RRTQ:00103:00052
ACGCTCGACATGCCCAGGTACAGGAGA
+
>9;;9>>9999===<@@<>=4442///
@2RRTQ:00106:00064
ACGAGTGCGTTCCCCATGTCGTAGGTACTC
+
BBB;<<BA@A69<</9@@>>9998444444
@2RRTQ:00110:00054
ACGAGTGCGTTCCCATGCTCG
+
49884/////,/858/44//1
@2RRTQ:00114:00098
ACGAGTGCGTTCCCCATGTCGTAGGTACTC
+
=?AA:;9@@@5999,4?@AABCAA6:<AAB
@2RRTQ:00117:00084
ACGAGTGCGTTCCCCATGTCGTAGGTACTC
+
=?@:999>8>=BAA7B>>=BCAAA899998
@2RRTQ:00118:00092
ACGAGTGCGTTCCCCATGTCGTAGGTACTC
+
AC>@:<<BBA<@@@499A9999996998>9
@2RRTQ:00124:00050
ATAGCTCGACATGTCTGAGTA
+
8344444444/6//////644
@2RRTQ:00124:00078
ACGAGTGCGTTCCCCATGTCGTAGGTACTC
+
=@>:;;>>?B5999,9@@BBCA@?=@@@@;
@2RRTQ:00124:00088
CGTGTCTCTAGGCACAGGA
+
DD:<>DEF<<<<>>99959
@2RRTQ:00125:00085
ACGAGTGCGTTCCCCATGTCGTAGGTACTC
+
==;79<>>@B6999,4999ACCCC@BA@@B
@2RRTQ:00133:00088
ACGAGTGCGTTCCCCATGTCGTAGGTACTC
+
BBCBBCB;??5999/9999CDHCJBCAAAA
@2RRTQ:00134:00072
ACGAGTGCGTTCCCCATGTCGTAGGTACTC
+
>=<?:9;??>5999/9999@BC@@=@@AAB
@2RRTQ:00136:00065
ACGAGTGCGTTCCCCATGTCGTAGGTATC
+
9;<>9944442///*//,,,,,//56/44
@2RRTQ:00137:00063
ACGAGTGCGTTCCCCAGTCGTAGGTACTC
+
=@;@@@B@@@5999/9BDBDCCCDC@@AD
@2RRTQ:00138:00065
ACGAGTCGTCCCATGCTC
+
8>794499444-48,,,,
@2RRTQ:00138:00084
ACGAGTGCGTTCCCCATGTCGTAGGTACTC
+
9;B;;<AAAD@EDE:G=>:CCB?B>?;;;;
@2RRTQ:00144:00060
AAGCAGGAAGGTTG
+
85///8,/,/,/,/
@2RRTQ:00147:00082
ACGAGTGCGTTCCCCATGTCGTAGGTACTC
+
9;EB@>=9;;8<AA8B><<99999499498
@2RRTQ:00102:00149
ACGAGTGCGTTCCCCATGTCGTAGGTACTC
+
@?66/1/668,///*44:;;;998599498
@2RRTQ:00111:00148
ACGAGTGCGTTCCCATGTCGTAGGTACTC
+
49AA;98>>@59914999@AA@B>A;<<A
@2RRTQ:00137:00134
ACGAGTGCGTTCCCCATGTCGTAGGTACTC
+
=@A@BBB@>C5999/99?>ABHDCACBBBC
@2RRTQ:00138:00141
ACGAGTGCGTTCCCCATGTCGTAGGTACTC
+
?@AB@A@A?@5999/9A@>ACBBCBAAACA
@2RRTQ:00146:00141
ACGAGTGCGTTCCCCATGTCGTAGGTACTC
+
=@?@BCCA@?2444/9??>ABCCC<?@<;;
@2RRTQ:00147:00119
ACGAGTGCGTTCCCCATGTCGTAGGTACTC
+
=@>;;;11/7,///*/:::9AAA?>AA<99
@2RRTQ:00102:00184
ACGAGTGCGTTCCCCATGTCGTAGGTACTC
+
=?@:<;@@@B6999,9??>@B=;<@@;<<B
@2RRTQ:00107:00190
ACGAGTGCGTTCCCCATGTCGTAGGTACTC
+
?@CBBBB??;5944-9???BGA@@;;99<@
@2RRTQ:00116:00167
ACGAGTGCGTTCCCCATGTCGTAGGTACTC
+
9;?A;;9==@5999-9>>@@BBAC@B;=<B
@2RRTQ:00122:00174
ACGAGTGCGTTCCCCATGTCGTAGGTACT
+
9<ABC@AA@C>ADD/99994///85////
@2RRTQ:00129:00156
ACGAGTGCGTTCCCCATGTCGTAGGTACTC
+
?@A@@AC??;5999/9?>>BCCCB@B<<<C
@2RRTQ:00110:00207
TGATACGTCTCCTTCCTTAGTTACTTCAG
+
BB>B@>9949954248=@BDC@BBB?AA<
@2RRTQ:00113:00214
ACGAGTGCGTTCCCCCCCCCCCATGTCGTAGGTACTCATCACC
+
//./6449442/888:::888"///////442444;4443//,
@2RRTQ:00113:00230
ATAGACACGACACAGCAGAACAGCACA
+
9<9///////844444///777/////
@2RRTQ:00119:00209
ACGAGTGCGTTCCCCATGTCGTAGGTACTC
+
?@:;;A@??@5999,99?@BCCCC@CCCBA
@2RRTQ:00127:00204
ACGAGTGCGTTCCCCAATGTCGTAGGTACTC
+
94344486//,///*/,//4/7///,/////
@2RRTQ:00128:00239
TACTGAGCTACACACACAGAAAGATTGGTGC
+
BABAA@BA@;;;>>>><<9BB:9;;=@>BBB
@2RRTQ:00129:00214
ACGAGTGCGTTCCCCATGTCGTAGGTACTC
+
8=3999444;;@=@6@9;;B<<<C@BAAA@
@2RRTQ:00130:00200
ACGAGTGCGTTCCCCATGTCGTAGGTACTC
+
98734444492444,44449===?@999>9
@2RRTQ:00130:00233
TCTCTATGCGCTCCACATGTCTAA
+
@@AA;:;@999895111///6//,
@2RRTQ:00139:00214
ACGAGTGCGTTCCCCATGTCGTAGGTACTC
+
?;3999448@=@HIACAABCAAA?699999
@2RRTQ:00140:00238
ACGAGTGCGTTCCCCATGTCGTAGGTACTC
+
=?@@;;9@@@6999,9999@ACDC@CAAAA
@2RRTQ:00146:00245
TCTCTATGCGCTCCACATGTCTAAAGT
+
AAACCDA@?CDCC@CCC@>==999199
@2RRTQ:00147:00212
ACGAGTGCGTTCCCCATGTCGTAGGTACTC
+
>@89:94;;;5999,49999==:=<@@==@
@2RRTQ:00148:00225
ACGAGTGCGTTCCCCATGTCGTAGGTACTC
+
>@ACBBB??C5999/9@ABCCCCDAB?A@B
@2RRTQ:00109:00273
ACGAGTGCGTTCCCCATGTCGTAGGTACTC
+
????;<?CEEABCC9CECABBBBB@CA@@E
@2RRTQ:00110:00299
TACTGAGCTACCACACACAGAA
+
=8;99@@44449444//////,
@2RRTQ:00121:00264
ACGAGTGCGTTCCCCATGTCGTAGGTACTC
+
9<?@@BBBBC=@@@6@;;;ABA?B?@@AA@
@2RRTQ:00123:00278
ACGAGTGCGTTCCCCATGTCGTAGGTACTC
+
>9;;>@@>>>5999/9999AAAAC:;<AB9
@2RRTQ:00127:00266
ACGAGTGCGTTCCCCATGTCGTAGGTACTC
+
9;811>11/111;?6>BBEDDB9979@@BA
@2RRTQ:00128:00252
ACGAGTGCGTTCCCCATGTCGTAGGTACTC
+
=@@@@BB@;;9<CC9BDECAA@@@<99999
@2RRTQ:00137:00291
ACGAGTGCGTTCCCCATGTCGTAGGTACTC
+
11=019BAAADDDD9EBBCCBBBB:;<<<9
@2RRTQ:00142:00256
ACGAGTGCGTTCCCCATGTCGTAGGTACTC
+
@C@99;?@995999/99<<CDCCCABBBBB
@2RRTQ:00102:00344
ACGAGTGCGTTCCCATGTCGTAGGTACTC
+
?=:;994848544-4:4444444789444
@2RRTQ:00113:00319
ACGAGTGCGTTCCCATGTCGTAGGTACTC
+
=@>?@C@@@@59909949@>@@BAB@@@>
@2RRTQ:00122:00336
ACGAGTGCGTTCCCCATGTCGTAGGTACTC
+
:>3:;>>@>>5999,9???CCCAA<?;;;<
@2RRTQ:00142:00324
ACGAGTGCGTTCCCCATGTCGTAGGTACTC
+
>><8;;8>>@5999,4@@@ACCBC?@BA@>
@2RRTQ:00146:00301
ACGAGTGCGTTCCCCATGTCGTAGGTACTC
+
8>7;<@@@@@5499/9D9;<BBBB@@@<<;
@2RRTQ:00111:00387
AGCACTGTAGCTGTCACTAGTTACTTGT
+
@?@@@@AFABCCCAAEBBB::69@?<89
@2RRTQ:00112:00398
ACGAGTGCGTTCCCC
+
;;.011/2,,*,22*
@2RRTQ:00113:00353
ACGAGTGCGTTCCCATGTCGTAGGTACTC
+
AA:;;A?>9999A<DCBCDCBBC>;<<A@
@2RRTQ:00144:00380
ACGCTCGACATGCCCAGGTACAGGAG
+
==A991@11/8199-49:>@BBC>B9
@2RRTQ:00117:00404
ACGAGTGCGTTCCCCATGTCGTAGGTACTC
+
>>74444>996444,49;;;999:944/,,
@2RRTQ:00124:00473
ACGAGTGCGTTCCCCCATGTCGTAGGTACTC
+
=?<9:;9>>B59999+49@ABBEBC;:;AA8
@2RRTQ:00124:00492
ATATCGCGAGGGTATGGAAGACTCTATAGAAGGTC
+
8<:;;@?@@@?:??99:=CB?@<<00,,,,*.,..
@2RRTQ:00126:00489
ATATCGCGAGGGTATGGAAGACCTCATAAGTAA
+
@@C@@==11/:5111:8?==>;=111-,*,,,*
@2RRTQ:00131:00465
ACGAGTGCGTTCCCCATGTCGTAGGTACTC
+
=A;;BBBBAA>A?A4;<99@@@;;59A?@@
@2RRTQ:00134:00452
ACGAGTGCGTTTTTTTTTTTTTTTTTTTTTCCCCCCCCCCCCCCCCCCCCCATGTCGTAGGTA
+
=@:;9@99444444444444444444444"4>ADB>>>>>>>>>>>AADC"::44499//,/6
@2RRTQ:00143:00469
ACGACGTGCGTCCCA
+
--*******,//85:
@2RRTQ:00148:00480
ACGAGTGCGTTCCCCATGTCGTAGGTACTC
+
BBA@@BB>@C5999/9@ADBB@@@=;<;@>
@2RRTQ:00100:00513
ACGAGTGCGTTCCCATGTCTAGTATC
+
98:;;@=>@B5991444/////./8/
@2RRTQ:00101:00522
ACGAGTGCGTTCCCCCCCATGTC
+
@?<;4444442//////&/////
@2RRTQ:00101:00544
ACGAGTGCGTTCCCATGTC
+
;@>99944992//+/,,,,
@2RRTQ:00102:00527
ATACGACTCGCA
+
;./////4444/
@2RRTQ:00103:00523
ACGAGGTGCGTTCCCCATGTCGTAGGTATC
+
81?01,//8//,444,44:@>>>9949=66
@2RRTQ:00110:00531
ACGAGTGCGTTCCCATGTCGTAGGTACTC
+
998994>?>?699144449>A;@?B<999
@2RRTQ:00121:00515
ACGAGTGCGTTCCCCATGTCGTAGGTACTC
+
49;>999@995944,44;949;7<;<1/1/
@2RRTQ:00123:00548
ACGAGTGCGTTCCCATGTCGTAGGTACTC
+
>@@??;99@@59914;AA@ACAB@CCCCC
@2RRTQ:00128:00539
ACGAGTGCGTTCCCCATGTCGTAGGTACTC
+
8>7@@@?>?@5999,4?@>>;;//;<1/1/
@2RRTQ:00148:00513
ACGAGTGCGTTCCCCATGTCGTAGGTACTC
+
CB@A@CBAAA=@@@6@?>>@;;99;89==8
@2RRTQ:00149:00517
ACGAGTGCGTTCCCCATGTCGTAGGTACTCA
+
@;88>>99442444,4;44444>><>>11//
@2RRTQ:00100:00575
ACGAGTGGTTCCCCATGTCGTAGGTACTC
+
AA?@;99892844,4449?9@@@999;9A
@2RRTQ:00101:00557
ACGAGTGCGTTCCCCATGTCGTAGGTATC
+
8=@?@@@>>>5999/99999448><>>44
@2RRTQ:00102:00550
ATAGCTAGACACAG
+
434844444488//
@2RRTQ:00102:00561
ACGAGTGCGTTCCCCATGTCGTAGGTACTC
+
9;B@@@A>?>5999/9999<==@F?A<<<;
@2RRTQ:00102:00564
TACTGAAGCTACA
+
911111,/066//
@2RRTQ:00103:00566
ACGAGTGCGTTCCCCATGTCGTAGGTACTC
+
ADC?>@>>>>6999,4999;;;@BBB=<<F
@2RRTQ:00104:00581
TCTCTATGCGCTCCACATGTCTAAGGT
+
@BCCBCCBBBBBC@BCA9;<ACB?C@B
@2RRTQ:00107:00561
ACGAGTGCGTTCCCCATGTCGTAGGTACTC
+
?AA99<BAA@=@>@6?9<;<==BB>A<<<;
@2RRTQ:00107:00579
ACGAGTGCGTTCCCCATGTCGTAGGTACTC
+
@@A>999>?>5999,4449ACBAB>B<<<@
@2RRTQ:00109:00563
ATATCGCGAGGGTATGGAAGACTCTATAG
+
47@?>@@>994-44442424499988378
@2RRTQ:00109:00571
ACGAGTGCGTTCCCCATGT
+
>@>78948892444,4//,
@2RRTQ:00109:00584
ACGAGTCGTCCATG
+
/11///,6//,///
@2RRTQ:00110:00564
ACGAGTGCGTTCCCCATGTCGTAGGTACTC
+
>@CABBA?>>5999/9999AAAA@<99999
@2RRTQ:00110:00584
ACGAGTGCGTTCCCATGTCTAGTATC
+
44379944498995444/////.766
@2RRTQ:00111:00563
ACGAGTGCGTTCCCCATGTCGTAGGTACTC
+
98AA9;;@@@5999,9@@9<<1@@;>1///
@2RRTQ:00113:00575
ACGAGTGCGTTCCC
+
84338/////,//+
@2RRTQ:00114:00581
ACGAGTGCGTTCCCATGTCGTAGGTACTC
+
BBB@?@>>>>59914949ACC@B?B<==D
@2RRTQ:00115:00593
ACGAGTGCGTTCCCCCCATGTCGTAGGTACTC
+
9<C@@@@999699999*4949===?A?C<;<B
@2RRTQ:00117:00587
ACGAGTGCGTTCCCCATGTCGTAGGTACTC
+
==@?@;;;AB@CCE:E?=<CCCCC>A<<<@
@2RRTQ:00118:00552
ACGAGTGCGTTCCCCATGTCGTAGGTACTC
+
:<CABBB??;2444/9?>>ABBCDCB<=<B
@2RRTQ:00122:00578
ACGAGTGCGTTCCCCATGTCGTAGGTACTC
+
>@D??@BA@?5999/999;BBBBB?BA<<<
@2RRTQ:00130:00587
ACGAGTGCGTTCCCCCCCCCCCCATGTCGTAGGTACTCATCACCG
+
;;<99<<BHB@CCCCBBBBBAB"B::;CCBBB@ABAAA>>>9949
@2RRTQ:00132:00567
ACGAGTGCGTTCCCCATGTCGTAGGTACTC
+
;;;?@<99A@5999,9BBBGDDBBDBCBBB
@2RRTQ:00134:00599
ACGAGTGCGTTCCCATGTCGTAGGTATAC
+
?=:;99999959@:@9<<@@9:;5:1///
@2RRTQ:00138:00572
ACGAGTGCGTTCCCCATGTCGTAGGTACTC
+
:;8;B@999@5999,444499444249994
@2RRTQ:00144:00562
ACGAGTGCGTTCCCCATGTCGTAGGTACTC
+
??9:<@A@A@5999/9?@@B<=<C>99<<;
@2RRTQ:00145:00588
ACGAGTGCGTTCCCCATGTCGTAGGTACTC
+
ABABBBB@>?5999/9@@ABBBCC?@AAA@
@2RRTQ:00149:00567
ACGAGTGCGTTCCCCATGTCGTAGGTACTC
+
=>789;4;;?5<9<499<;AAA>A=A@AAB
@2RRTQ:00149:00592
ACGAGTGCGTTCCCCATGTCGTAGGTACTC
+
BBBA?ACBBB=@@@6@AAAHDBBA=;<999
@2RRTQ:00101:00622
ACGAGTGCGTTTTTCCCCCCCCCCCCCCCCCCCCATGTCGTAGGTACTCATCACCGACTGCCCCCCCCC
+
94>>@@BCCICBC+11111111///////////"////866442444444>>9944447777;777777
@2RRTQ:00102:00648
ACGAGTGCGTTCCCATGTCGTAGGTACTC
+
@@BBBCB;;;244-9999@AA;<:;@B@C
@2RRTQ:00104:00604
ACGAGTGCGTTCCCCATGTCGTAGGTACTC
+
@@B>?@@@@@5999-9999ABBAA>A<<<@
@2RRTQ:00104:00625
ACGAGTGCGTTCCCCATGTCGTAGGTACTC
+
;87?99484979CD:CCCHDA><<-11///
@2RRTQ:00114:00613
ACGAGTGCGTTCCCCATGTCGTAGGTACTC
+
9;BCBAA>995999/99>?999>>499444
@2RRTQ:00114:00641
ACGAGTGCGTTCCCCATGTCGTAGGTACTC
+
@A@BB;;9@A6999/9944444999=949;
@2RRTQ:00128:00629
ACGAGTGCGTTCCCCATGTCGTAGTTACTC
+
948B@?9>995999,4:994>@BBC@CCCC
@2RRTQ:00133:00618
ACGAGTGCGTTCCCCATGTCGTAGGTACTC
+
4989844>>@6999,9999BCAAAB@A@@@
@2RRTQ:00136:00645
ACGAGTGCGTTCCCCATGTCGTAGGTACTC
+
9<A<<<CCA?7;994<ABBDCCCC@BBBA;
@2RRTQ:00141:00626
ACGAGTGCGTTCCCCATGTCGTAGGTACTC
+
9;@;;<?>>>5999-9AAAHBBBB?BB<<<
@2RRTQ:00141:00649
ACGAGTGCGTTCCCCATGTCGTAGGTACTC
+
=@<=?@A>>>5999/9>>@@A@AA>@@>>>
@2RRTQ:00142:00602
ACGAGTGCGTTCCCCATGTCGTAGGTACTC
+
@A;<9;<>?@5999/9E=<<111:-11:>8
@2RRTQ:00149:00629
ACGAGTGCGTTCCCCATGTCGTAGGTACTC
+
9<C@@ACA?;5499/9>>>CC<<<=@@AA@
@2RRTQ:00100:00691
ACGAGTGCGTTCCCATGTCGTAGGTACTC
+
?B?AAA@C@C244-9999ACBAC<@@@@A
@2RRTQ:00111:00662
AGCACTGTAGCTGTCACTAGTTACTTGT
+
B>=B9949999?BCCB@@@99599959>
@2RRTQ:00115:00659
ACGAGTGCGTTCCCCATGTCGTAGGTACTC
+
=?;@BB>>?>5999,4?>?AA@@C@@@BAA
@2RRTQ:00117:00652
ACGAGTGCGTTCCCCATGTCGTAGGTACTC
+
=@BBBBB@@C5999/9999<<<>B?><<=@
@2RRTQ:00117:00694
ACGAGTGCGTTCCCCCCCCCATGTCGTAGGTACTTC
+
4888494>896/6666666"6///786899444424
@2RRTQ:00130:00670
ACGAGTGCGTTCCCCATGTCGTAGGTACTC
+
49@B??@>996999,4?>@B??>>11211?
@2RRTQ:00141:00679
ACGAGTGCGTTCCCATGTCGTAGGTACTC
+
=@BB@>>@8429914999BCCCC?@;<<@
@2RRTQ:00143:00695
ACGAGTGCGTTCCCATGTCGTAGGTACTC
+
9<:@BB>>8?29404444;A@=??;;;@=
@2RRTQ:00144:00693
ACGAGTGCGTTCCCCATGTCGTAGGTACTC
+
==;>>@???>5999,9?>>B=<<C?BBBBB
@2RRTQ:00145:00691
ACGAGTGCGTTCCCCATGTCGTAGGTACTC
+
?B<@@@>A@@5999,9449>@@AA>;9999
@2RRTQ:00146:00689
ACGAGTGCGTTCCCCATGTCGTAGGTACTC
+
443:88>>@A6999,444499944244444
@2RRTQ:00107:00740
ACGAGTGCGTTCCCCCCCATGTCGTAGGTACTC
+
:1.///8/445111///&///////4424::44
@2RRTQ:00107:00741
ATCAGACACGGACACAGCAGAACACACAG
+
:8?>A@?@BB=@ADCCBCBBB@BB>>>8-
@2RRTQ:00112:00735
TCTCTATGCGCTCCACATGTCTAAGGTA
+
1/////949A@;;61111868::8=644
@2RRTQ:00123:00710
ACGAGTGCGTTCCCCATGCGTAGGTACTC
+
9;B@@@@@@C5999,9@@@BCDD@BCCDC
@2RRTQ:00124:00707
ACGAGTGCGTTCCCATGTCGTAGGTACTC
+
998;BBB@A@5990444444488984499
@2RRTQ:00133:00749
ACGAGTGCGTTCCCATGTCGTAGGTACTC
+
4439444944244-4449>=>9959999B
@2RRTQ:00137:00739
ACGAGTGCGTTCCCCATGTCGTAG
+
843;;949442444,444497///
@2RRTQ:00138:00722
ACGAGTGCGTTCCCCATGTCGTAGGTACTC
+
=@B@@A@@@@5999,4949AC@@B@A@A<;
@2RRTQ:00139:00744
ACGAGTGCAGTT
+
>4./,,,,,,2*
@2RRTQ:00141:00726
ACGAGTGCTTCCCCATGTCGTAGGTACTC
+
//34>>>871///*///,2,,//,/87//
@2RRTQ:00141:00739
ACGAGTGCGTTCCCCATGTCGTAGGTACTC
+
BB;=:;9@@A6999,49=>BCBDC=@<=<C
@2RRTQ:00141:00747
ACGAGTGCGTTCCCATGTCGTAGGTACTC
+
44,--*****)*0)//4449944244498
@2RRTQ:00142:00747
ACGAGTGCGTTCCCATGTCGTAGGTACTC
+
@@@@CA@9996991999444776,////6
@2RRTQ:00143:00714
ACGAGTGCGTTCCCCATGTCGTAGGTACTC
+
@AC?@BC>>>5999,9999@A@AB?B;<<C
@2RRTQ:00143:00719
ACGAGTGCGTTCCCATGTCGTAGGTACTC
+
84348494=9?BB044449998=>?B?B@
@2RRTQ:00143:00728
ACGAGTGCGTTCCCCATGTCGTAGGTACTC
+
?@CBCBB>;;5444/9999BCBAB>AA@<;
@2RRTQ:00143:00733
ACGAAGTGCGTTCCCCATGTCGTAGGTACTC
+
/---*,,,068,///*/1//888:A@B944;
@2RRTQ:00143:00741
ATATCGCGAGGGTATGGAAGACTCTATA
+
9;B>>>A9911,1111,/,///89738>
@2RRTQ:00143:00745
ACGAGTGCGTTCCCCCATGTCGTAGGTACTC
+
49<;@>?@9961111*11/1;//4;<9944:
@2RRTQ:00144:00700
AGCACTGTAGCTGTCACTAGTTACTTGT
+
:99449::=BBCBBAB<<<DD@BHCBDC
@2RRTQ:00144:00748
TACTGAGCTACACACACAGAAGATTGGT
+
9944=@@84446//,,,,,,*///,424
@2RRTQ:00145:00730
ACGAGTGCGTTCCCCATGTCGTAGGTACTC
+
9<C@;<@CCC>BAA4<<@@CCBBB@@@@@>
@2RRTQ:00145:00735
ACGAGTGCGTTCCCCATGTCGTAGGTACTC
+
?>;=<<;>>@5999/9999ABBACBA<<<@
@2RRTQ:00145:00737
ACGAGTGCGTTCCCCATGTCGTAGGTACTC
+
99@B==@>?>5999,99949944@<>==98
@2RRTQ:00146:00716
ACGAGTGCGTTCCCCATGTCGTAGGTACTC
+
:;BCBA@>A@6999,9?99<BAAABAAADB
@2RRTQ:00147:00714
ACGAGTGCGTTCCCATGTCGTAGGTACTC
+
99>449>@A@59904;;;49444944444
@2RRTQ:00147:00740
ACGAGTGCGTTCCCCCCCCCCATGTCGTAGGTACTCATCA
+
943:==@>;>5=??<:6666"///4494442444:4444,
@2RRTQ:00147:00742
ACGAGTGCGTTCCCCCATGTCGAAGGTACTC
+
=A>999444=24444+4444:44249449@B
@2RRTQ:00148:00713
ACGAGTGCGTTCCCATGTCGTAGGTACTC
+
><;11////7,44-49=?99444244448
@2RRTQ:00149:00734
ACGAGTGCGTTCCCCATGTCGTAGGTACTC
+
4;>@>>944:2444,444449=@C?C>D>D
@2RRTQ:00149:00747
ACGAGTGCGTTCCCCATGTCGTAGGTACTC
+
9;B:<<A??@5999,4999BBBBC?A;<<@
@2RRTQ:00104:00750
ACGAGTGCGTTCCCCCCATGTCGTAGGTACTC
+
?@C@@BCB?;244444*999<CCCGC@BBBCB
@2RRTQ:00104:00759
ACGAGTGCGTTCCCCATGTCGTAGGTACTC
+
A?@@BBA>?@5499/9?>@BDBAG=;;<@@
@2RRTQ:00105:00756
ATATCGCGACGGGTATGGAAGACTCTATAGAG
+
439@?>>>9444-499:898=;4999433333
@2RRTQ:00106:00752
ACGAGTGCGTTCCCCATGTCGTAGGTACTC
+
BBA?@ABA?@5999/9999BBAAA8;9999
@2RRTQ:00110:00775
AGTATCAGCCTCCGCCATGACGAAGGTATTCC
+
884444///,..,./,39;;;44242444:;2
@2RRTQ:00118:00769
ACGAGTGCGTTCCCCATGTCGTAGGTACTC
+
>@B::<CA??5999/9999AAABB@C<=<<
@2RRTQ:00120:00775
ACGAGTGCGTTCCCCATGTCGTAGGTACTC
+
>@>>@@AB@@5;99-999;ABAAA>@@B@A
@2RRTQ:00120:00780
ACGAGTGCGTTCCCCC
+
98>1//1///,/////
@2RRTQ:00121:00770
ACGAGTGCGTTCCCCATGTCGTAGGTACTC
+
?AA@@@999@6999,4444;>999@CAAAC
@2RRTQ:00122:00766
ACGAGTGCGTTCCCATGTCGTAGGTACTCCCGACTGCC
+
ABABBA>>>?59914@@@?>>==<@@>984-4444444
@2RRTQ:00124:00757
ACGAGTGCGTTCCCCATGTCGTAGGTACTC
+
9<@;99>?>>5999,449>=4944>;<;DB
@2RRTQ:00124:00775
ACGAGTGCGTTCCCCATGTCGTAGGTACTC
+
?@8;;>@>8@>AAB7DD9999999489444
@2RRTQ:00126:00784
ACGAGTGCGTTCCCCATGTCGTAGGTACTC
+
99>999?999;>>@8AA@AC@<;B@;<<@>
@2RRTQ:00128:00776
ACGAGTGCGTTCCCGATGTCGTTAGGTACTACG
+
9?>>844866,//+////444424;94444444
@2RRTQ:00130:00789
ACGAGTGCGTTCCCATGTCGTAGGTACTC
+
;AC<9=C@@@59914@?>>9984<998@=
@2RRTQ:00132:00766
ACGAGTGCGTTCCCCCCCCCATGTCGTAGGTACTCATCACCGACTGCCCCCCCC
+
=@@@@@@>>>511111111"///////8878944=@@@99599>8888888888
@2RRTQ:00132:00779
ACGAGTGCGTTCCCCATGTCGTAGGTACTC
+
89898494442944,4D@>>@>>>;>@999
@2RRTQ:00135:00773
CGTGTCTCTAGGCACAGGATTTGTGTAG
+
AA@AADFCDDB?BBBBB@;;96:B;;>>
@2RRTQ:00136:00754
ACGAGTGCGTTCCCCCCCCCATGTCGTAGGTACTCATCACCGACTGCCCCCCCC
+
9;BB;;<BAA@ACCCBABC"D=<=CCCCD@CCAAABBA@B=>>>>888888888
@2RRTQ:00136:00760
ACGAGTGCGTTCCCATGTCGTAGGTATC
+
CB::<<988>511-11,,,,,/668899
@2RRTQ:00137:00752
ACGAGTGCGTTCCCATGTCGTAGGTACTC
+
;<BDBCB=>=59909999@>=986;<9<B
@2RRTQ:00137:00764
ACGAGTGCGTTCCCATGT
+
898>6/////,/656/4/
@2RRTQ:00137:00769
ACGAGTGCGTTCCCCATGTCGTAGGTACTC
+
49A@:;9A@@5<99,99;<CCCBC?B==<A
@2RRTQ:00138:00771
ACGAGTGCGTTCCCATGTCGTAGGTACTC
+
@A@BCC>>>=5991444444488244448
@2RRTQ:00139:00754
ACGAGTCGTTCCCATGTGTAGGTCTC
+
1/4668844244-4994444424499
@2RRTQ:00140:00785
ACGAGTGCGTTCCCCATGGTCGTAGGTACTC
+
@;;<BGCCED;=994=9964/8888,///00
@2RRTQ:00141:00760
ACGAGTGCGTTCCCATGTCGTAGGTACTC
+
4989@>=>99511,////6668@=@@994
@2RRTQ:00141:00768
ACGAGTGCGTTCCCCATGTCGTAGGTACTC
+
49?AA>>>995999,994994444249444
@2RRTQ:00141:00777
ACGAGTGCGTTCCCCCCCC
+
48?>12/78;,////////
@2RRTQ:00142:00781
ACGAGTGCGTTCCCATGTCGTAGGTACTC
+
9;?B>>>>995991444499444244444
@2RRTQ:00143:00753
ACGGGAGTTGCGTTCCCCATGTCTAGGTAACT
+
9433,44424//87:::*1//44/665./,//
@2RRTQ:00144:00755
ACAAGTGCGTTCCCCATGTCGTAGGTACTC
+
611,///7AGB@;;68/11<119@<A<:=B
@2RRTQ:00144:00793
ACGCTCGACATGCCCAGGTACAGGAG
+
9979>>>==94444-49599;AB@CC
@2RRTQ:00145:00775
ACGAGTGCGTTCCCATGTCGTAGGTACTC
+
B><??@@@@@59909949@CBBBB@AAAB
@2RRTQ:00146:00781
ACGAGTGCGTTCCCCATGTCGTAGGTACTC
+
8>B?@@@>>>6999/9999@A@CC>AAAAB
@2RRTQ:00147:00774
ACGAGTGCGTTCCCCATGTCGTAGGTACTC
+
9;C;:;B@>>5999/999<CEHFCCB<=<A
@2RRTQ:00147:00790
ACGAGTGCGTTCCCCATGTCGTAGGTACTC
+
=><>9948992444,4499B<<9@;99;9?
@2RRTQ:00104:00841
ACGAGTGCGTTTTTTTTTCCCCCCCCCCCCCCCCCCCCCCATGTCCGTAGGTACTTCCA
+
BB@;998=444444444"444444444444444444444"488//,///6,//442494
@2RRTQ:00105:00817
ACGAGTGCGTTCCCATGTCGTAGGTACTC
+
@BBBBD?9>C549-9999BCCBC?BA@AB
@2RRTQ:00116:00819
ACGAGTGCGTTCCCCATGTCGTAGGTACTC
+
9<A@@ACA@C5999/9>>>ACCAA=@;<<B
@2RRTQ:00126:00849
TAGTATCAGCCTCGCCATGACGAAG
+
;;9=A@BCCF@C@=924//1///,/
@2RRTQ:00127:00801
ACGAGTGCGTTCCCCATGTCGTAGGTACTC
+
9;A;9999995999,49=>>=@@@=?A?A@
@2RRTQ:00128:00846
ATATCGCGAGGGTATGGAAGACTCTATAGA
+
9:;@@?@@944-4;442499;:?B???>80
@2RRTQ:00135:00842
TGCGTTCCCATGTCGTAGGTACTC
+
>>944244-44449?@@C@@@@@<
@2RRTQ:00136:00807
ACGAGTGCGTTCCCATGTCGTAGGTATC
+
943444>>>@59909A999>>4424944
@2RRTQ:00136:00814
ACGAGTGCGTTCCCCATGTCGTAGGTACTAC
+
<8>??9444424;;,4:44;8//,2,,,,,,
@2RRTQ:00136:00828
AGAGTGCGTTCCCCATGTCGTAGGTACTC
+
DB@BB<94;2448,4444966887/1/1/
@2RRTQ:00137:00805
ACGAGTGCGTTCCCATGTCGTAGGTACTC
+
9;@ABBA@??244-9999BAB996;999;
@2RRTQ:00138:00822
ACGAGTGCGTTCCCCATGTCGTAGGTACTC
+
9;AB@A>>>>5999/9?>>ACD@@=@;<;B
@2RRTQ:00138:00827
ATCAGACACGGACACAGCAGAACACAC
+
9:;<BA@B<;7;;AABCEECC?@@999
@2RRTQ:00138:00832
ACGAGTGCGTTCCCCATGTCGTAGGTACTC
+
;BBA8@>A@@5999,499449988644994
@2RRTQ:00141:00831
CGTGTCTCTACGGCACAGGATTTGTGTAGA
+
944::44///11;;;AB;:44919@@A9;<
@2RRTQ:00142:00843
ACGAGTGCGTTCCCCATGTCGTAGGTACTC
+
B>@@BBA?@@5999/9999ACCAB>@;<<@
@2RRTQ:00144:00816
ACGAGTGCGTTATGTCGTAGGTACTC
+
9;CA@9<;@@=@BBBCCCB@?A;<<A
@2RRTQ:00147:00808
ACGAGTGCGTTCCCCATGTCGTAGGTACTC
+
B9:;C@>>?>5999-9999@@ACCDCDAAA
@2RRTQ:00148:00804
TGATACGTCTCCTTCCTTAGTTACTTCA
+
:=9944444>>5959<@=BBC@CBB=@@
@2RRTQ:00148:00807
ACGAGTGCGTTCCCCATGTCGTAGGTACTC
+
ABB@@@B@@C5999,9999ACCAC@C=<<A
@2RRTQ:00104:00886
ACGAGTGCGTTCCCATGTCGTACTC
+
9;@B@A>=>>59909999BCCCBBA
@2RRTQ:00106:00880
ACGAGTGCGTTCCCATGTCGTAGGTAC
+
BA>8894449244-444/66///6///
@2RRTQ:00107:00860
ACGAGTGCGTTCCCCATGTCGTAGGTACTC
+
@@C@@BB@CC5999/9?>@CCHBB@<;<<A
@2RRTQ:00107:00894
ACGAGTGCGTTCCCCATGTCGTAGGTACTC
+
BBB@ABA9>95999,4?=>ACBBC?@A@@9
@2RRTQ:00109:00868
CGTGTCGTCTACGGCACAGGATTTGTGTAGAGG
+
/878:1////444<999=@:999-444494442
@2RRTQ:00109:00884
TAGTATCAGCCTCGCCATGACGAAGGTATTCC
+
9;@@@@@?498;;4<@CBBBBCC?C?;;<?A=
@2RRTQ:00113:00897
ACGAGTGCGTTCCCCATGTCGTAGGTACTC
+
=@?;;;@@ABDCCB8B:9949999<99444
@2RRTQ:00113:00898
ATCAGACACTCGACAC
+
93348/******((*,
@2RRTQ:00115:00879
ACGAGTGCGTTCCCCATGTCGTAGGTACTC
+
4989;9=9;C5999-99>??>>::;11/1/
@2RRTQ:00115:00887
TCTCTATGCGCTCCACATGTCTAAGGT
+
@<9<==DBBCDCC9;<<;>9<<A@A?>
@2RRTQ:00116:00874
ACGAGTGCGTTCCCCATGTCGTAGGTACTC
+
??>AB@A>>>5999/9>>?AB<;<?;<<CC
@2RRTQ:00117:00896
ACGAGTGCGTTCCCCATGTCGTAAGTACTC
+
?=<894444;2444,4444499:<=8996/
@2RRTQ:00118:00894
ACGAGTGCGTTCCCCCCATGTCGTAGGTACTC
+
>@CCB@@A8859>>>>,>99<AACAA>AB@@@
@2RRTQ:00119:00867
ACGAGTGCGTTCCCCATGTCGTAGGTACTC
+
>>A@@@BBBC@CNH:CABACCB?B?@;<<B
@2RRTQ:00121:00866
TCTCTATGCGCTCCACATGTCTAAGGTA
+
94444499>944?<94:9999442424;
@2RRTQ:00130:00881
ACGAGTGCGTTCCCATGTCGTAGGTACTC
+
=9:;>>@@9969919999>;C8959989>
@2RRTQ:00131:00871
ACGAGTGCGTTCCCCATGTCGTAGGTACTC
+
AAAA@BA@>>5999/9?C>@AAAC?CBBBB
@2RRTQ:00132:00871
ACGAGTGCGGTTCCCCATGTCGTAGGTACTC
+
?@BBBBCBC<?2444-99>?@@@@C@<==CC
@2RRTQ:00134:00857
ACGAGTGCGTTCCCCATGTCGTAGGTACTC
+
=?@@;;9@D@5999,9999CCCCD?B;<<A
@2RRTQ:00135:00856
ACGAGTGCGTTCCCATGTCGTAGGTACTC
+
@@>A@BB@?>59909999@AA99599@@A
@2RRTQ:00135:00869
ACGAGTGCGTTCCCCCCCCCCCCATGTCGTAGGTACTCATCACCCGACTG
+
9;C<;<A@>>599999999994"4449CBBBB=@@BB>>8<8881999?>
@2RRTQ:00135:00876
ACGAGTGCGTTCCCCATGTCGTAGGTACTC
+
49@;;99A@@=@@@6@CABBCCBC@BAA@@
@2RRTQ:00136:00851
TAGTATCAGCCTCGCCATGACGAAGGTATTCC
+
49889A?99924444:@BBDECB;<8=99@B7
@2RRTQ:00137:00853
GACGCTCGACATGCCCAGGTACAGGAG
+
@??>BB;;;BC@@AA<AC@CCEBB?C<
@2RRTQ:00138:00850
CGTGTCTCTAGGCACAGGATTTGTGTAAGAGG
+
;?A@@999<9@?@;;<@>A@A:?1111,1//,
@2RRTQ:00139:00873
ACGAGTGCGTTCCCCATGTCGTAGGTACTC
+
8>>99494442444,4444@B??>=A@<<;
@2RRTQ:00140:00890
ACGAGTGCGTTCCCCATGTCGTAGGTACTC
+
49?@B@@@@A@BAB9B;<<ABA?A>A<<<@
@2RRTQ:00140:00896
ACGAGTGCGTTCCCCATGTCGTAGGTACTC
+
99?99;9@;=;??>6@CBBC>;;;-11,,,
@2RRTQ:00141:00864
ACGAGTGCGTTCCCCATGTCGTAGGTACTC
+
BA?9<<BAB@=@@A6@@949;99><999@>
@2RRTQ:00141:00869
ACGAGTGCGTTCCCCATGTCGTAGGTACTC
+
?978>989492999,4:@BCJBCB@;<<<<
@2RRTQ:00142:00861
ACGAGTGCGTTCCCCATGTCGTAGGTC
+
=@@@@A@>@@5999,4499@AA;::;B
@2RRTQ:00142:00896
ACGAGTGCGTTCCCCATGTCGTAGGTACTC
+
==?<<<DBBC=AAA8ACCDCCCCA=;9999
@2RRTQ:00143:00863
ACGAGTGCGTTCCCATGTCGTAGGTACTC
+
@@ABBBAAF@59914BABCCDGD=@@@A@
@2RRTQ:00143:00873
AGCACTGTAGCTGTCACTAGTTACTTGT
+
8999449:99@A9949994442///,//
@2RRTQ:00143:00893
ACGAGTGCGTTCCCCATGTCGTAGGTACTC
+
49>9849;9GAHNG:AB9999999484444
@2RRTQ:00145:00862
ACGAGTGCGTTCCCCATGTCGTAGGTACTC
+
@@B?;<;=>@5999-9?>@BBAAA=@@@@?
@2RRTQ:00148:00852
AGCACTGTAGCTGTCACTAGTTTACTTGT
+
>>@BCBCCB>94;999999999-448,//
@2RRTQ:00101:00938
TACTGAGCTACCACACACAGAAGATT
+
49<44?@44447894//////,//6,
@2RRTQ:00103:00948
ACAAGTGCGTTCCCCATGTCGTAGGTACTC
+
9<C@CB>>884999-9B@EBCC9<7;;9<B
@2RRTQ:00106:00920
ACGAGTGCGTTCCCATGTCGTAGGTACTCAG
+
9<;CBB>?>>59919@@@B==;A>>99--((
@2RRTQ:00108:00931
ATCAGACACGGACACAGCAGAACACAC
+
9;CC<<<BCB>AACCECCCCC@DB?@@
@2RRTQ:00110:00925
ACGAGTGCGTTCCCATGTCGTAGGTACTC
+
8@@BBA?@9959914:;;9=988244444
@2RRTQ:00110:00939
ACGAGTGCGTTCCCCATGTCGTAGGTACTC
+
49A<;;BA@@5999-9F>>>A@99499999
@2RRTQ:00110:00942
ACGAGTGCGTTCCCCATGTCGTAGGTACTC
+
:;CBBB@@?@6999/9F@AABAA>=?@;;;
@2RRTQ:00113:00915
ACGAGTGCGTTCCCATGTCGTAGGTACTC
+
9;;<BA@>>>59909999ACCAC>B<<=<
@2RRTQ:00113:00931
ACGAGTGCGTTCCCCATGTCGTAGGTACTC
+
9;B@@ABBAB?BBB9BBBCDBB@@<:9999
@2RRTQ:00114:00910
ACGAGTGCGTTCCCCATGTCGTAGGTACTC
+
4;>;<;@?@A6999,9999AC@@A;<DCDC
@2RRTQ:00115:00911
ACGAGTGCGTTCCCCATGTCGTAGGTACTC
+
=?B99<@@@B5999,4?>>>@@>>>A<<9>
@2RRTQ:00116:00916
ACGAGTGCTTCCCCCCCC
+
9989>94431////////
@2RRTQ:00117:00947
ACGAGTGCGTTCCCCATGTCGTAGGTACTC
+
9>>99;;>@A6999/9F@ABCBBB@B;<;B
@2RRTQ:00119:00906
ACGAGTGCGTTCCCCATGTCGTAGGTACTC
+
?AB@9;;99A5999,9???BDHCBCAAACB
@2RRTQ:00119:00921
ACGAGTGCGTTCCCCATGTCGTAGGTACTC
+
?AABCBBA;;2444/9A@@BBBBB@B@<;<
@2RRTQ:00120:00932
ACGAGTGCGTTCCCCATGTCGTAGGTACTC
+
9478=8A@@@5999/99999448;9:4448
@2RRTQ:00120:00935
TGATACGTCTCCTTCCTTAGTTACTTCA
+
/999=A;;<>>:::<,1-.686:BB?<<
@2RRTQ:00124:00910
ACGAGTGCGTTCCCCATGTCGTAGGTACTTC
+
988;9>@>>?5999,999>@@@CCABCAA=@
@2RRTQ:00124:00944
ACGAGTGCGTTC
+
?BC??ABBBA>B
@2RRTQ:00125:00900
ACGAGTGCGTTCCCCATGTCGTAGGTACTC
+
BB@A@@;?>>5999,9@@@A<<;9?@>@B9
@2RRTQ:00125:00902
ATATCGCGACGGTATG
+
93844977/,,*,,,,
@2RRTQ:00127:00911
ACGAGTGCGTTCCCCATGTCGTAGGTACTC
+
443444444989==2=@@A<<<<B@CCCCB
@2RRTQ:00128:00908
ACGAGTGCGTTCCCCATGTCGTAGGTACTC
+
99A@;;;@A@6999-99999<<99599999
@2RRTQ:00128:00909
ACGAGTGCGTTCCCCCCCCCCATGTCGTAGGTACTC
+
49AA;;;AA@6999999994"444444444244444
@2RRTQ:00128:00924
ACGAGTGCGTTCCCCATGTCGTAGGTACTC
+
@;:8:;4=>>6999/9?>?9999944:9>>
@2RRTQ:00130:00919
ATAGACACTCGACACAG
+
CCC@<//////,2,,,,
@2RRTQ:00130:00936
ACGAGTGCGTTCCCCATGTCGTAGGTACTC
+
4;@@AACCEI?BAB9B<<;CCDCC@B@<<<
@2RRTQ:00131:00901
CGTGTCTCTAGGCACAGGATTTGTGTAGA
+
4484444:44424844/,///+/////7/
@2RRTQ:00132:00911
ACGAGTGGCGTTCCCCATGTCGTAGGTACTC
+
988944>888C5999/9A9999998984444
@2RRTQ:00133:00917
ACGAGTGCGTTCCCATGTCGTAGGTACTC
+
=?BB:;9>@A69914449@A@===A?>@@
@2RRTQ:00136:00924
ACGAGTGCGTTCCCCATGTCGTAGGTACTC
+
ABBBBB@@?;5999-9<<111:89:>?AAC
@2RRTQ:00137:00921
TACTGAGCTACCACAC
+
444449>////5///,
@2RRTQ:00138:00900
ACGAGTGCGTTCCCCATGTCGTAAGGTACTC
+
94<>?=444;2444,444/66//,/,////4
@2RRTQ:00139:00901
ACGAGTGCGTTCCCATGTCGTAGGTACTC
+
8@?;;4::44244-4449A;;8F=A<<<<
@2RRTQ:00140:00948
ACGAGTGCGTTCCCCATGTCGTAGGTACTC
+
ABABBBB@AC5999/999<BBBCC@CBAAA
@2RRTQ:00141:00937
ACGAGTGCGTTCCCCATGTCGTAGGTACTC
+
CC@@@AAA?A>AAA7AA@B@>999599444
@2RRTQ:00143:00902
ACGAGTGCGTTCCCCATGTCGTAGGTACTC
+
49@?;;9==C@CDC:CDDBBCCCA8:<<;9
@2RRTQ:00143:00922
ACGAGTGCGTTTCCCCATGTCGTAGGTACTC
+
99BB@>B>>=>1999,9999ACCAC?B@@@@
@2RRTQ:00148:00937
ACGAGTGCGTTCCCCATGTCGTAGGTACTC
+
8>>@@@>>?@5999,9A@ABCBBB=@@@A@
@2RRTQ:00149:00946
ACGAGTGCGTTCCCCATGTCGTAGGTACTC
+
=>>A;<;@@B6999-9999@A@AA=@A@@@
@2RRTQ:00108:00961
TACTGAGCTACCACACACAGAA
+
499449?/,,,*,,///44442
@2RRTQ:00112:00962
ACGCTCGACATGCCCAGGTACAGGAG
+
?9;<<HBACE==<B>@A<=;BAA:<<
@2RRTQ:00115:00961
AGCACTGTAGCTGTCACTAGTTACTTGT
+
9444;9;;BBC>@@812/::87=99249
@2RRTQ:00116:00971
ACGCTCGACATCGCCAGTAGCAGGAG
+
8889@99111////,/,/////65//
@2RRTQ:00116:00973
ACGAGTGGCGTTCCCCATGTCGTAGGTACTC
+
:<CCCCB?@===@AA7BAAABBB@@=@@@@B
@2RRTQ:00118:00977
ACGAGTGCGTTCCCCATGTCGTAGGTACTC
+
9;BF<<>BBCACCC:C<<;BBBCC>B<<<B
@2RRTQ:00121:00978
ACGAGTGCGTTCCCCATGTCGTAGGTA
+
=>@A;;;>>>5999,99?@BB>>0000
@2RRTQ:00122:00957
ACGAGTGCGTTCCCCATGTCGTAGGTACTC
+
?@?B:89>995999/999499;4949==44
@2RRTQ:00122:00967
ACGCTCGACATGACCCATGGTACAGGAGAC
+
44394494::?444;-4442/,,,,*,,,,
@2RRTQ:00123:00958
ACGAGTGCGTTCCCCATGTCGTAGGTACTC
+
9<EA@AAB@C5999/9999CDHFD?B<<AC
@2RRTQ:00123:00965
ATATCGCGAGGGTATGGAAGACTCTATAAG
+
93>>>>@<<=K@BBAA8959@>@@0101,0
@2RRTQ:00125:00969
ACGAGTGCGTTCCCCATGTCGTAGGTACTC
+
41=11188A>,999,4>>?ACCBC8:;<<@
@2RRTQ:00125:00972
ATCAGACACGGACACAGCAGAACACACA
+
>889@@899=644>999:?==8===444
@2RRTQ:00125:00979
ACGAGTGCGTTCCCCATGTCGTAGGTACTC
+
94898944445999,4449>==9959949A
@2RRTQ:00127:00956
ACGCTCGACATGCCCAGGTACAGGAG
+
BBABCB?@@B499919>59;CGEBFF
@2RRTQ:00129:00982
ACGAGTGCGTTCCCATGTCGTATGG
+
8>>;94:;:>59904447///,,,*
@2RRTQ:00130:00963
ACGAGTGCGTTCCCCATGTCGTAGGTACTC
+
49B@;;;@A@6999/9A@ABBB@@;>;99>
@2RRTQ:00134:00995
ACGAGTGCGTTCCCCATGTCGTAGGTATC
+
99AA;;<<CC?CCB/999999>>>7=A>=
@2RRTQ:00136:00978
ACGAGTGCGTTCCCCATGTCGTAGGTACTC
+
=?B:;<DCCD@CCG9BAA@CDCCC@B@;9<
@2RRTQ:00136:00988
ACGAGTGCGTTCCCCATGTCGTAGGTACTC
+
@@B<;=DDCC@CCC5<<@>>999?<9989>
@2RRTQ:00138:00990
ACGAGTGCGTTCCCCATGTCGTAGGTACTC
+
=>B99<BA?>5999/999<CDDCC?B@A@A
@2RRTQ:00139:00965
TCTCTATGCGCTCCACATGTCTAAGGT
+
4499?CE><=BAA><==CDCCED?B?A
@2RRTQ:00141:00989
ACGAGTGCGTTCCCCATGTCGTAGGTACTC
+
9@>;;;;>>>5999/9EABCAAAC>:;<BA
@2RRTQ:00142:00964
ACGAGTGCGTTCCCCATGTCGTAGGTACTC
+
?=;:;;>@?@6999,4>>?CECEG@B:<<B
@2RRTQ:00143:00964
ACGAGTGCGTTCCCATGTGTAGGTACTTC
+
?A@;99=99;24904449?>=6567/1,/
@2RRTQ:00143:00976
ACGAGTGCGTTCCCAT
+
887:9;4//2*,,*,*
@2RRTQ:00143:00991
ACGCTCGACATGCCCAGGTACAGGAG
+
49>>>@@CDDDCCCBCB@BBB9969=
@2RRTQ:00145:00991
ACGAGTGCGTTCCCCATGTCGTAGGTAACTTC
+
=A<@@@844;2499,4444988665//,//,/
@2RRTQ:00147:00982
TGATACGTCTCCTA
+
444444991-2*,,
@2RRTQ:00148:00950
ACGAGTGCGTTCCCATGTCGTAGGTACTC
+
4;;<<<A@@@5990999>==844789494
@2RRTQ:00149:00962
ACGCTCGACATGCCCAGGTACAGGAG
+
=:;;ABBBCCCCCCACE@>=A@=8??
@2RRTQ:00136:01000
ACGAGTGCGTTCCCCATGTCGTAGGTACTC
+
9<CAAACB@@5999/9F@ACCBBB?>>@@B
@2RRTQ:00143:01009
TCTCTATGCGCTCCACATGTCTAAGGTACT
+
984444446////,///8;94492424994
@2RRTQ:00148:01007
ACGCTCGACATGCCCAGGTACAGGAG
+
898>@99<AB;99@@99:<>>>A@AC
@2RRTQ:00149:01009
ACGCTCGACATGCCCAGGTACAGGAG
+
9;;<CCCCDD@AAC?CB?BBCAA?B@
@2RRTQ:00150:00029
ACGAGTGCGTTCCCCATGTCGTAGGTACTC
+
49>>99444;2994,4?=BCCBBC?BB<;;
@2RRTQ:00151:00010
ACGAGTGCGTTCCCCATGTCGTAGGTACTC
+
C@@B:;9>>F6999,4499;4444944///
@2RRTQ:00152:00021
ACGAGTGCGTTCCCCATGTCGTAGGTACTC
+
89>9994=8=2111*///////8;?A;9;C
@2RRTQ:00152:00028
ACGAGTGCGTTCCCCATGTCGTAGGTACTC
+
9<B@A999>>5999,9?>>GCGCC>BB@@@
@2RRTQ:00153:00036
TACTGAGCTACACACACAGAAAGATTGGTG
+
844999B@999999=9444:;:=BB>?<97
@2RRTQ:00153:00044
ACGAGTGCGTTCCCCATGTCGTAGGTACTC
+
DBABBB@>>95499/999<CCCCC>B<<<B
@2RRTQ:00155:00010
ATCAGACACGGACACAGCAGAACACAC
+
9;B?99899959>?>@CCCCCA@@>99
@2RRTQ:00156:00045
ACGAGTGCGTTCCCCATGTCGTAGGTACTC
+
8>>;;;BBGB@BBC9CCAAABBBA?B<<9?
@2RRTQ:00160:00046
ACGAGTGCGTTCCCCATGTCGTAGGTACTC
+
BA@ABBBAB@5;99/9999A@@>A<>9;<A
@2RRTQ:00161:00047
ACGAGTGCGTTCCCCATGTCGTAGGTACTC
+
49>>44;BBH@BDH:DBAABBBAC=;<<BA
@2RRTQ:00165:00027
TACTGAGCTACACACACAGAAGATTGGT
+
B>??>9>;;11/7///66//,/68,424
@2RRTQ:00165:00049
TGATACGTCTCCTTCCTTAGTTTACTTCA
+
@@@?@89;>9<89?A6968999-499299
@2RRTQ:00167:00033
AACGAGGTGCGTTCCCCATGTCGTGAGGTACTC
+
-*,,,,*///4424::29=98/////656///4
@2RRTQ:00168:00042
ACGAGTGCGTTCCCCATGTCGTAGGTACTC
+
>A@@@@@B?@5999/9F@>@@@?><>>999
@2RRTQ:00169:00037
ACGAGTGCGTTCCCCATGTCGTAGGTACTC
+
=?A::;;>@@5999,9DDBBCA@@<=;<<@
@2RRTQ:00171:00004
ACGAGTGCGTTCCCATGTCGTAGGTACTC
+
=;;;A@>>@>;>>199@?<<<@@ACCCB<
@2RRTQ:00172:00007
ACGAGTGCGTTCCCATGTCGTAGGTACTC
+
9<;CAA@???59909999BAB@@=@<<<B
@2RRTQ:00173:00008
AACGAAGTGCGT
+
-*,,*)*2,,/7
@2RRTQ:00174:00004
TGATACGTCTCCTTCCTTAGTTACTTCA
+
?@@99<ACBCE@C?B@C??@@=@A@>@@
@2RRTQ:00175:00031
ACGAGTGCGTTCCCATGTCGTAGGTACTC
+
>???@@>>>>59914449@CCBB?B;<;B
@2RRTQ:00179:00012
TACTGAGCTACACACACAG
+
44<<A@@88---,,,,///
@2RRTQ:00180:00045
TAGTATCAGCCTCCCCCCCATGACGAAGGTATTCC
+
48;999444929CBAHBB'@AA@?>A595989492
@2RRTQ:00181:00014
ACGAGTGCGTTCCCATGTCGTAGGTACTC
+
99>AA;;;CB>AB<AAAAACC@B@A<<<A
@2RRTQ:00182:00017
ACGAGTGCGTTCCCATGTCGTAGGTACTC
+
:<BBAA@===5991449;;=>?@>>?<99
@2RRTQ:00183:00017
ACGAGTGCGTTCCCATGTCGTAGGTACTC
+
9<CA@>>>98599144449ABBB@B;<;A
@2RRTQ:00184:00013
ACGAGTGCGTTCCCATGTCGTAGGTACTC
+
>=;=:;9>@A599149999DCBC=@==<B
@2RRTQ:00185:00046
ACGAGTTGCGTTCCCC
+
>;6:/1,////,////
@2RRTQ:00186:00025
ACGAGTGCGTTCCCATGTCGTAGGTACTC
+
C@@ACCB@@C59909994;4444;84444
@2RRTQ:00187:00018
ACGAGTGCGTTCCCATGTCGTAGGTACTC
+
9;;=11/666,//+499>>9;;CABADBA
@2RRTQ:00187:00040
ACGAGTGCGTTCCCCATGTCGTAGGTACTC
+
41>111888<,999,4999<CB@A=@@AA@
@2RRTQ:00188:00005
ACGAGTGCGTTCCCATGTCGTAGGTACTC
+
99?A>>>>99599144;;;====;994@4
@2RRTQ:00191:00009
ACGAGTGCGTTCCCATGTCGTAGGTACTC
+
9<;8@?>98959919999@>>?@<><;;@
@2RRTQ:00191:00012
ACGAGTGCGTTCCCATGTCGTAGGTACTC
+
A?BB99;>@@5991499?9;9@B>BCCCB
@2RRTQ:00194:00020
ATCAGACACGGACACAGCAGAACAACACA
+
???=:88>>?494@;<;B><<:11,1//0
@2RRTQ:00154:00075
ACGAGTGCGTTCCCCATGTCGTAGGTACTC
+
=?B?@AACBB7;;;499;;BCBAB=@@A@B
@2RRTQ:00157:00074
ACGAGTGCGTTCCCCCCC
+
498>8/////,///////
@2RRTQ:00159:00069
ACGAGTGCGTTCCCCATGTCGTAGGTACTC
+
CBB?@BBCA?599;4<@@BB@@@@;=>999
@2RRTQ:00160:00068
ACGAGTGCGTTCCCCCATGTCGTAGGTACTC
+
948.//////,////*/4//////6566/44
@2RRTQ:00160:00091
ACGAGTGCGTTCCCCATGTCGTAGGTACTC
+
@BAAAACCBA>BBB6@ACCCCA@A?;99@>
@2RRTQ:00169:00061
ACGAGTGCGTTCCCCATGTCGTAGGTACTC
+
9<CC@A@C??5999/999<AAACD>BD@@B
@2RRTQ:00172:00059
ACGAGTGCGTTCCCCATGTCGTAGGTACTC
+
9;CB;<;>?@5999-9999AAAHD?B<==B
@2RRTQ:00174:00090
ACGAGTGCGTTCCCCATGTCGTAGGTACTC
+
BBB89<B?@@5999/9>>@CCBBB@@@@@@
@2RRTQ:00179:00064
ACGAGTGCGTTCCCCATGTCGTAGGTACTC
+
//.//9@>>>5999,99999==@C?B<<<B
@2RRTQ:00179:00098
ACGAGTGCGTTCCCCATGTCGTAGGTACTC
+
=@@9:;@?>>5999-9?>@BCBAA<8@9<9
@2RRTQ:00187:00054
ACGCTCGACATGCCCAGGTACAGGAG
+
94744444444449544248999;:4
@2RRTQ:00187:00093
ACGAGTGCGTTCCCCCCCCCCATGTCGTAGGTACTC
+
>@:;<@@@@@5999999999"4444@CBBBAA=<<B
@2RRTQ:00192:00057
ACGAGTGCGTTCCCCATGTCGTAGGTACTC
+
89?AA@ABAC>AA@/999999998244444
@2RRTQ:00192:00060
ACGAGTGCGTTCCCCATGTCGTAGGTACTC
+
@@AAC@@>@C5999-9>>?@CABB@@AAAE
@2RRTQ:00192:00076
AGCACTGTAGCTCGTCACTAGTTACTTGTG
+
98944=@A<<11//669994995//1,//6
@2RRTQ:00195:00052
ACGAGTGCGTTCCCCATGTCGTAGGTACTC
+
@@A:9<A@@@6999,9@A9<<@@=599994
@2RRTQ:00196:00085
ACGAGTGCGTTCCCCATGTCGTAGGTACTC
+
?A;99;@@@A6999,4ABA@<<;@799@@>
@2RRTQ:00198:00081
ATCAGACACGGACACAGCAGACACAC
+
BABB>=?B@?=@BCCC::<AAB=899
@2RRTQ:00152:00131
ACGAGTGCGTTCCCCATGTCGTAGGTACTC
+
@BABAB;;9@6999/9999BABAB=;<<9<
@2RRTQ:00160:00105
TCTCTATGCGCTCCCACATGTCTGAAGGTAC
+
44444444;44444-444994////,,*,0,
@2RRTQ:00165:00140
ACGAGTGCGTTCCCCATGTCGTAGGTACTC
+
@B:<=CA@@A5999/9A@>AA>995999B>
@2RRTQ:00165:00146
ACGAGTGCGTTCCCATGTCGTAGGTACTC
+
=:;;@98989599144449448959;@AB
@2RRTQ:00173:00127
ACGAGTGCGTTCCCCATGTCGTAGGTACTTACTA
+
;ACCBCCA@C5999/9999BC@@3>=<1/,//,*
@2RRTQ:00182:00105
TCTCTATGCGCTCCACATGTCTAAGGTA
+
B@@?CBAABCCDC?B::;AA@?@=?699
@2RRTQ:00188:00106
ACGAGTGCGTTCCCCATGTCGTAGGTACTC
+
??BA9;;@@@6999/9>>@BCBBC@<;<B@
@2RRTQ:00189:00125
ACGAGTGCGCTCCATGTCGTGAGACTC
+
??BB?=;7---,*,*(((((((((*/4
@2RRTQ:00190:00117
ACGAGTGCGTTCCCCATGTCGTAGGTACTC
+
B9;9>94899?D@D9A<99@999?<99898
@2RRTQ:00191:00145
ATATCGCGAGGGTATGGAAGACTCTATA
+
=??@>@@999909D9<;=@BBBBB;;;>
@2RRTQ:00193:00104
ACGAGTCGTTCCCCCCCCCCATGTCGTAGGT
+
1/.//8449@;;;::;;;;"6//////4424
@2RRTQ:00193:00135
TGATACGTCTCCCTTCTTAGTTACTCAG
+
891//////444-4244234/,//////
@2RRTQ:00194:00123
ACGAGTGCGTTCCCCATGACGTAGGTACTC
+
=@CCCCB;;;2444,9???@BB9<89<<<A
@2RRTQ:00198:00106
ATATCACGACGGGTATGGAAGACTCTATAGAGG
+
1.969:=@9444-4449899:@=>844373331
@2RRTQ:00157:00171
ACGAGTGCGTTCCCATGTCGTAGGTACTC
+
9;>>A@>?>@5991944999====@A;98
@2RRTQ:00163:00176
ACGAGTGCGTTCCCCATGTCGTAGGTACTC
+
9=>999444424==2=:;949?895998@9
@2RRTQ:00163:00180
ACGAGTGCGTTCC
+
8?>>;<999@599
@2RRTQ:00173:00179
ACGAGTGCGTTCCCCATGTCGTAGGTACTC
+
9<;@@@A@>>5999/99@>ABBAB@C<=<B
@2RRTQ:00177:00192
TCTCTATGCGCTCCCACATGTCTAAGGTA
+
B@@A<<44>>9999144989?9995489:
@2RRTQ:00186:00150
TAGTATCAGTCTCGCCATGACGAAGGTATTCC
+
=>@ACC@AAAAACAA?AACGAAB@BAAAABB8
@2RRTQ:00189:00173
ACGAGTGCGTTCCCCCCATGTCGTAGGTACTC
+
//>>894844244444(44449494:9:4444
@2RRTQ:00194:00177
ACGAGTGCGTTCCCCATGTCGTAGGTACTC
+
=?@?@@@@@@5999-9999CCCDECB;<<@
@2RRTQ:00196:00191
ACGAGTGCGTTTCCCCATGTCGTAGGTACTC
+
498;9?>?899-444,449999449;=4494
@2RRTQ:00151:00219
ACGAGTGCGTTCCCATGTCGTAGGTACTC
+
9<ABCDB@CC59909?=>>=>99699999
@2RRTQ:00155:00218
AGCACTGTAGCTGTCACTAGTTTACTTGTG
+
@AD@944444989:49899999-4442444
@2RRTQ:00163:00242
TACTGAGCTACACACACAGAAAGATTGGT
+
@@>8;;<;BB@>21111111;6:6<,1,/
@2RRTQ:00186:00247
ACGAGTGCGTTCCCATGTCGTAGGTACTC
+
B@?@BBBCCCBCC>CBABB@@>>;>9999
@2RRTQ:00196:00239
ACGAGTGCGTTCCCCATGTCGTAGGTACT
+
BC;999>>9969==,9999998//,////
@2RRTQ:00172:00267
ACGACTGCGTTCCCATGTCGTAGGTACTC
+
?=7;;@>?>@599149=?@CC@@=@@@@@
@2RRTQ:00172:00293
TAGTATCAGCCTCGCCATGACGAAAGGTTATTC
+
41;11/////,4849594444444-42424*00
@2RRTQ:00175:00260
ACGAGTGCGTTCCCATGTCGT
+
>889:>>444211,///,0,,
@2RRTQ:00194:00292
ACGCTCGACATGCCCAGGTACAGGAGAC
+
89844844444//65//,/88::;=:44
@2RRTQ:00194:00294
ACGAGTGCGTTCCCATGTCGTAGGTACTC
+
CBB?@A@@@C59909999AA@>@8;9<BA
@2RRTQ:00153:00324
ACGAGTGCGTTCCCCCCATGTCGTAGGTACTC
+
@BAA99<@@@=ACCCC-B=<<A@@>?<>>999
@2RRTQ:00155:00344
ACGAGTGCGTTCCCCATGTCG
+
4984488=495999/99@???
@2RRTQ:00156:00334
ACGAGTGCGTTCCCCATGTCGTAGGTACTC
+
4;8?>>998>5999/9AB@A==31?<1121
@2RRTQ:00167:00394
ACGAGTGCGTTCCCCATGTCGTAGGTACTC
+
49>@91/;11,///*//9994444899999
@2RRTQ:00184:00367
ACGAGTGCGTTCCCCATGTCGTAGGTACTC
+
=>;=99;AA@5999/9999@99;A=>@@@@
@2RRTQ:00185:00389
ACGAGTGCGTTCCCCCCCATGTCGTAGGTACTC
+
89888444442//////&//////7::9944;8
@2RRTQ:00186:00364
ATCAGACACGGACACAGCAGAACACACAG
+
>83444344429999@?:11/,11///83
@2RRTQ:00195:00398
ACGAGTGCGTTCCCCATGTCGTAGGTACTC
+
:98@@<;;@@5999/9A@>ABAA@>A<<<@
@2RRTQ:00181:00443
TACTGAGCTACACACACAGAAAGATTGGT
+
BAABBAA9=9899@<<<IFHC?A===@<?
@2RRTQ:00183:00447
ACGAGTGCGTTCCCCCATGTCGTAGGTACTC
+
99?898898@59999+4999BCCBB>@@@@>
@2RRTQ:00185:00449
ACGAGTGCGTTCCCCATGTCGTAGGTACTC
+
@B<@>@;;9@5999/99@@@9<;;=>>@@4
@2RRTQ:00188:00418
AACGAGTGCGTTTTTTCCCCCCCC
+
929??>>@@999999(99444444
@2RRTQ:00193:00411
ACGAGTGCGTTCCCATGCTCG
+
:988444444244-4?B>111
@2RRTQ:00193:00449
ACGAGTGCGTTCCCATGTCGTAGGTATC
+
9433444>9?599144:<1////,////
@2RRTQ:00151:00496
TCTCTATGCGCTCCACATGTCTAAGGT
+
?BBCBA=<<BCBB>BBA@@@BBC8>:9
@2RRTQ:00170:00485
ACGAGTGCGTTCCCCATGTCGTAGGTACTC
+
9;8999444;2444,44;449>A>=AA?>9
@2RRTQ:00172:00499
ACGAGTGCGTTCCCCATGTCGTAGGTAC
+
94344:;;91?>B>6111::89882444
@2RRTQ:00183:00456
ACGAGTGCGTTCCCCATGTCG
+
CCB?@ABC@C5999,9@AACC
@2RRTQ:00190:00489
TGATACGTCTCCTTCCTTAGTTATCT
+
484494=?>>A@B6=61:8--+,,,*
@2RRTQ:00191:00486
ACGAGTGCGTTCCCATGCTCGTAGG
+
4434494444244-44//8/1///,
@2RRTQ:00157:00541
ACGAGTGCGTTCCCCATGTCGTAGGTACTC
+
>@B<=>>?9959;@2>9;<A<<;B@@<==C
@2RRTQ:00157:00542
ACGAGTGCGTTCCCCCCCC
+
49:A994444244444444
@2RRTQ:00163:00527
ACGAGTGCGTTCCCCATGTCGTAGGTACTC
+
:@7?:;;>?@5999/9999>;99@999<99
@2RRTQ:00175:00520
ACGAGTGCGTTCCCCATGTCGTAGGTACTC
+
=@??:;9>?>6999,4?=>@<<<B@BABBB
@2RRTQ:00177:00501
ACGAGTGCGTTCCCCATGTCGTAGGTACTC
+
@@;9<;=88C5999,4999@AAAA@A<;<B
@2RRTQ:00188:00520
TACTGAGCTACACACACAGAAAGATTGGT
+
=BB?@ACCCCCCCCCBBB???=@CC@C@C
@2RRTQ:00189:00509
ACGAGTGCGTTCCCCATGTCGTAGGTACTC
+
?@>?@@@>>@5999/9?>>BCCBC@BBBBB
@2RRTQ:00191:00500
ACGAGTGCGTTCCCCATGTCGTAGGTACTC
+
9?>A;<9:::5777*-,,////889:944=
@2RRTQ:00193:00510
ACGAGTGCGTTCCCCATGTCGTAGGTACTC
+
A??B449?996444,444<BDB@?899999
@2RRTQ:00195:00519
ACGAGGTGCGTTCCCCAATGTCGTAGGTACTC
+
4/4./,////6,444,424:99===;944444
@2RRTQ:00150:00594
ACGAGTGCGTTCCCATGTCGTAGGTACTC
+
8988;@@ABC@CC>BAAA@A@995;??>@
@2RRTQ:00151:00592
ACGAGTGCGTTCCCCATGTCGTAGGTACTC
+
=?B86==11/7:7:6;=AACCB@C@B<=<C
@2RRTQ:00151:00595
ACGAGTGCGTTCCCCATGTCGTAGGTACTC
+
8=??A;99@@5999,4949B;;;=;>9<<<
@2RRTQ:00152:00565
TGATACGTCTCCTTCCTTAGTTACTTCA
+
981,,,,,,00*/,/,/5.//:444599
@2RRTQ:00152:00595
ACGAGTGCGTTCCCCATGTCGTAGGTACTC
+
B?@@?;99996999,444494444>99<@@
@2RRTQ:00152:00597
ACGAGTGCGTTCCCCCCCCCCCATGTCGTAGGTACTCATCACCGA
+
9;CCB<<<CC;>>>>>>>>>>"944;AA@>><==499???99699
@2RRTQ:00154:00596
ACGAGTGCGTTCCCCATGTCGTTAGGTACCTC
+
>@C9899>996999,4?@@CABB>@6811-11
@2RRTQ:00157:00550
CGTGTCTCTAGGCACAGGATTTGTGTAGA
+
@@@@@@AB<<<AB>=@>-111,/1/8894
@2RRTQ:00157:00571
ACGAGTGCGTTCCCATGTCGTAGGTACTC
+
44<<;=9999294-449;::;;;999@A9
@2RRTQ:00157:00591
ATATCGCGAGGGTATGGAAGACTCATATTAAGTAGGATC
+
88:444/,277+-,,0222,/444=...,.,.53331//
@2RRTQ:00159:00571
TCTACTATGCGTCCACATGTCTAA
+
///////44/,,,***,,6//4;:
@2RRTQ:00159:00576
ACGAGTGCGTTCCCCATGTCGTAGGTACTC
+
49>;;;9?@@5999,9FAABC@@@;>>>;;
@2RRTQ:00160:00558
AACGAGGTGCGTTCCCCAAT
+
924334248?995999,42/
@2RRTQ:00160:00576
ACGAGTGCGTTCCCCATGTCGTAGGTACTC
+
9;A?@@@@@@=@@@6@<<<CDCBB?BB<<<
@2RRTQ:00160:00581
ACGAGTGCGTTCCCCCCCCCCCATGTCGTAGGTACTCATCACCGACTGCCC
+
8><;998@9954449994444"44494444424999@@AA@@=@@@888??
@2RRTQ:00162:00555
ACGAGTGCGTTCCCATGTCGTAGGTACTC
+
CCDDB@99@B59919444978//,////7
@2RRTQ:00163:00553
ACGAGTGCGTTCCCCATGTCGTAGGTACTC
+
9=BBAA>>996999,99449444=@:89>8
@2RRTQ:00163:00592
ACGAGTGCGTTCCCCATGTCGTAGGTACTC
+
???99;989C8@@@6@<<<BBBCC>B;<<B
@2RRTQ:00164:00580
ACGAGTGCGTTCCCCATGTCGTAGGTACTC
+
@A?>4;;49@;>>?-44711/1//,///44
@2RRTQ:00166:00555
TGATACGTCTCCTTCCTTAGTTACTTCAG
+
99@;<9>9<9B>B5924979>>99;@>>9
@2RRTQ:00166:00587
ACGAGTGCGTTCCCCATGTCGTAGGTACTC
+
99;;;;@@A@5999,4?999B===F;<;A@
@2RRTQ:00169:00570
ACGAGTGCGTTCCCCATGTCGTAGGTACTC
+
A?@ABBBB@C5444/9>>@BBB@@=@AAAA
@2RRTQ:00173:00575
ATATCGCGAGGGTATGGAAGACTCTAATAGA
+
9899;?BBBCCAFAAA>B><9911.0,.4.,
@2RRTQ:00175:00567
TAGTATCAGCCTCGCATGACGAAGGTATTCC
+
89=894444;:9;9>==9<<BA@AC994892
@2RRTQ:00178:00580
ACGAGTGCGTTCCCCATGTCGTAGGTACTC
+
==7899444;2444,4999>CCCC@BAAAB
@2RRTQ:00181:00572
ACGAGTGCGTTCCCCATGTCGTAGGTACTC
+
>>784949::2999,4BDAACAA>;999?9
@2RRTQ:00182:00552
TGATACGTCTCCTTCCTTAGTTACTTCA
+
94444449444>@@C@D=799699;:;;
@2RRTQ:00183:00585
ACGAGTGCGTTCCCCATGTCGTAGGTACTC
+
BB;7:9484?5999,499====8:<9<9C=
@2RRTQ:00184:00578
ACGAGTGCGTTCCCCATGTCGTAGGTACTC
+
:<@?@>@>>>;===2?AAACAAAC:;<9@@
@2RRTQ:00185:00575
ACGAGTGCGTTCCCCATGTCGTAGGTACTC
+
@@?AAA@<9;<<;;+1///7779=;44494
@2RRTQ:00185:00585
ACGAGTGCGTTCCCATGTCGTAGGTACTC
+
940./1/888,//+444444444994444
@2RRTQ:00187:00561
ACGAGTGCGTTCCCCATGTCGTAGGTACTC
+
99>?>;;9@B5999/994111111,////8
@2RRTQ:00189:00578
ACGAGTGCGTTCCCCATGTCGTAGGTACTC
+
9BB<9<A??@5999/9?>?99998599499
@2RRTQ:00190:00592
ACGAGTGCGTTCCCAATGTCGTTAGGTACTC
+
9@>88;4778,//+/,/8:://,//,/////
@2RRTQ:00191:00554
ATATCGCGGGGGTATAGGAAG
+
9:??>=99488+4994/,/,/
@2RRTQ:00193:00551
ACGAGTGCGTTCCCCATGTCGTAGGTACTC
+
99A;;8@A995999/99@@GCB>>;>133>
@2RRTQ:00195:00592
ACGAGTGCGTTCCCATGTCGTAGGTATC
+
1/./8;@@@@599149;99994424444
@2RRTQ:00196:00597
ACGAGTGCGTTCCCCATGTCG
+
@@@@@AA??@5999/9999BA
@2RRTQ:00197:00554
ACGAGTGCGTTCCCCATGTCGTAGGTACTC
+
9;B@@ABA@C5999/9999ABBAB?B@AAC
@2RRTQ:00197:00582
ACGAGTGCGTTCCCCATGTCGTAGGTACTC
+
:;B;9448//,/88*///4449999=99?>
@2RRTQ:00153:00615
ACGAGTGCGTTCCCATGTCGTAGGTACTC
+
498?994844244-44444444424:944
@2RRTQ:00155:00602
ACGAGTGCGTTCCCATGTCGTAGGTACTC
+
49>AA@@@?B59919999?@@>@=>999>
@2RRTQ:00155:00627
ATATCGCGTACGGTATGGAAGA
+
43499:8/////,/8795111/
@2RRTQ:00157:00610
GACGAGTGCGTTCCCCATGTCGTAGGTATC
+
294789484442///*///,,,,//,//79
@2RRTQ:00161:00629
TCTCTATGCGCTCCACATGTCTAAGGT
+
BBBBBCCDCCBBB@BBCBBBBCE@CAA
@2RRTQ:00162:00600
ACGAGTGCGTTCCCATGTCGTAGGTACTC
+
9<@?A@@A@@511,11/1:==AC><<<@@
@2RRTQ:00162:00608
ACGAGTGCGTTCCCATGTCGTAGTACTC
+
@BB>>:8///,//+//4/66611/66//
@2RRTQ:00162:00613
ACGAGTGCGTTCCCCATGTCGTAGGTACTC
+
4;A;;;A@@@5999/9999ACCCC@B<=<@
@2RRTQ:00162:00623
ACGAGTGCGTTCCCATGTCGTAGGTACTC
+
?????@A>?>59919999@BB??;>9<<@
@2RRTQ:00162:00638
TAGTATCAGCCTCGCCATGATCGAAGGTATTCC
+
4488>@@C@C@@;;<5999;99B?@;9994242
@2RRTQ:00163:00624
ACGAGTGCGTTCCCCATGTCGTAGGTACTC
+
9;BA@@AA?@5999/99@@BCEBD@BCCB@
@2RRTQ:00164:00614
ACGAGTGCGTTCCCATGTCGTAGGTACTC
+
>@@@CCA>>>59909>>??>>>@=AAA@B
@2RRTQ:00164:00638
ACGAGTGCGTTCCCATGTCGTAGGA
+
1/..//6/99=<>611,,,,,/6,/
@2RRTQ:00165:00611
ACGAGTCGTCCCCCCCCCCC
+
99338834444444444444
@2RRTQ:00165:00612
ACGAGTGCGTTCCCATGTCGTAGGTACTC
+
==ABCBB=A;64419999999A@<@<<<;
@2RRTQ:00167:00621
ACGAGTCGTCCCATGCTGTAGTACGTAC
+
>>874498444-44444//7////////
@2RRTQ:00167:00628
ACGAGTGCGTTCCCCATGTCGTAGGTACTC
+
=@?A@@>@?@5999,4:=>9==@;=;<9@>
@2RRTQ:00168:00635
CGTGTCTCTAGGCACAGGATTTTGTGTAGAG
+
BB?BBBCBDCC@@?@?@=9999/9BBC9999
@2RRTQ:00170:00637
ACGAGTGCGTTCCCCATGTCGTAGGTACTC
+
=9898=8==>5999,444499988;>9898
@2RRTQ:00172:00601
ACGAGTGCGTTCCCCATGGTCGTAGGTACTC
+
9979@@@@@A599;4<BBBBB;999<991<1
@2RRTQ:00172:00603
ACGAGTGCGTTCCCCATCGTC
+
943>;99112****)****,2
@2RRTQ:00172:00618
ACGAGTGCGTTCCCCATGTCGTAGGTACTC
+
9:@@BBA@@?5999/9999?>>9;5999<@
@2RRTQ:00172:00635
ACGAGTGCGTTCCCATGTCGTAGGTACTC
+
99<=>8948>5990499=BAA@B>B;==B
@2RRTQ:00173:00606
TCTCTATGCGCTCCACATGTCTAAGGT
+
;=;;<A@AA999@<?=B>>>@996424
@2RRTQ:00173:00648
ACGAGTGCGTTCCCCCCATGTCGTAGGTACTC
+
99>=9;49>?599999(4449@AABC@B<==A
@2RRTQ:00174:00642
ACGAGTGCGTTCCCCATGTCGTAGGTACTC
+
>@B@?@>@?>5999/9999@AABD?CA=<=
@2RRTQ:00175:00604
ACGAGTGCGTTCCCATGTCGTAGGTACTC
+
9;B@:<<@@@59919999?>>996;<<<B
@2RRTQ:00175:00618
ACGAGTGCGTTCCCATGTCGTAGGTACTC
+
4901//////,//+4444;6///6///7/
@2RRTQ:00175:00642
ACGAGTGCGTTCCCCATGTCGTAGGTACTC
+
?@@@CBA>@@2///+11//77/44944494
@2RRTQ:00179:00606
ACGAGTGCGTTCCCCATGTCGTAGGTACTC
+
94794949=B@CBB9:;9<BA@AA=99894
@2RRTQ:00180:00635
ACGAGTGCGTTCCCATGTCGTAGGTACTC
+
?AB9;;@99959914449===@B>;<;9?
@2RRTQ:00186:00623
ACGAGTGCGTTCCCCATGTCGTAGGTACTC
+
9;C<:=A>>@5999-9>>>ABBBB49999>
@2RRTQ:00187:00648
TCTCTATGCGCTTCCCACATGTCTGAAGGTA
+
44866///674424;-44?8888///,/,/6
@2RRTQ:00189:00610
ACGAGTGCGTTCCCCATGTCG
+
9478:444442444,444460
@2RRTQ:00191:00645
TGATACGTCTCCTTCCTTAGTTACTTCA
+
CCC?<<<BAAHCD?CBC@?@@=@?>=@A
@2RRTQ:00193:00600
ACGAGTGCGTTCCCCATGTCGTAGGTACTC
+
9<B@;;;@>>5999/9@@@BCCCC;:<A@A
@2RRTQ:00193:00624
AACGAGTGCGTTCCCCATGTCGTAGGTACTC
+
92434444//85666*///499988744498
@2RRTQ:00193:00638
ACGAGTGCGTTCCCCATGTCGTAGGTACTC
+
BBBCBCB:>?5999/9999>AA?A>A<=<B
@2RRTQ:00194:00633
ACGAGTGCGTTCCCATGTCGTAGGTACTC
+
;;;;:;9>>?69914449<;9@B>AAAAA
@2RRTQ:00196:00619
ACGAGTGCGTTCCCCATGTCGTAGGTACTC
+
=?<=:99@>>6999/9AA@AAABB<?@AA@
@2RRTQ:00198:00619
ACGAGTGCGTTCCCCCCCC
+
4878444444244444444
@2RRTQ:00199:00600
ACGAGTGCGTTCCCCATGTCGTAGGTACTC
+
94388444892444,4:9=;;4>@49949@
@2RRTQ:00199:00608
TCTCTATGCGCTCCACATGTCTAAGGT
+
BCCDCCDBBBBBBADCE:;;CCC?C@@
@2RRTQ:00151:00689
TACTGAGCTACACACACAGAAAGATTGGT
+
@>BBBABAA;;;99>>??944-48;2824
@2RRTQ:00151:00699
ACGAGTGCGTTCCCCATGTTCGTAGGTACTC
+
49?99448442444,44492444449>4448
@2RRTQ:00154:00692
ACGAGTGCGTTCCCCATGTCGTAGGTACTC
+
498999894>2999,4449=?AAA?B<=<<
@2RRTQ:00157:00685
ACGAGTGCGTTCCCCATGTCGTAGGTACTC
+
848=999>995111*////6668;>@B<<;
@2RRTQ:00160:00659
ACGAGTGCGTTCCCCATGTCGTAGGTACTC
+
498;>>@A@B?CAB9D<<<B@@9;5;999A
@2RRTQ:00160:00685
ACGAGTTGCGTTCCCCATGTCGTAGGTACTC
+
99>>9924;>>5994,44499998>4949=>
@2RRTQ:00160:00688
ACGAGTGCGTTTCCCCCATGT
+
A?BA:944484-4444+4444
@2RRTQ:00160:00699
ACGAGTGCGTTCCCATGTCGTAGGTACTC
+
4989994;;@59904:9@@;1/=:<111>
@2RRTQ:00161:00653
ACGAGTGCGTTCCCCATGTCGTAGGTACTC
+
>>>?>>>@995<AA7CEDCCCCBC??@ACB
@2RRTQ:00161:00660
ACGAGTGCGTTCCCCATGTCGTAGGTACTC
+
::944;48;;2444,4?:<<11//,/6/94
@2RRTQ:00161:00688
ACGAGTGCGTTTCCCCATGTCGTTAGGTACTC
+
?BB>488@999-444,499@A@@=@C@CC<<<
@2RRTQ:00161:00690
ACGAGTGCGTTTCCCCCCCCATGTCGTAGGTACTC
+
49::9>@>99919@@BCBB%B:;;=;;8>484448
@2RRTQ:00162:00680
ACGAGTGCGTTCCCATGTCGTAGGTACTC
+
9;@BBAC?=929909999>=@>?499999
@2RRTQ:00163:00696
ACGAGTGCGTTTCCCCATGTCGTAGGTACTC
+
48<>9944484-4;;2:===>9489;>@999
@2RRTQ:00164:00658
ACGAGTGCGTTCCCCATGTCGTAGGTACTC
+
8=<=884>9954992=9;<AAA@>;>999;
@2RRTQ:00164:00672
ACGAGTGCGTTTTCCCCCCCC
+
9;CA?>>>9999/44444444
@2RRTQ:00170:00691
ACGAGTGCGTTTCCCCCCCC
+
49A;994?89909@@>9999
@2RRTQ:00172:00663
ACGAGTGCGTTCCCCATGTCGTAGGTACTC
+
94344444442///*///////4424449:
@2RRTQ:00176:00677
TAGTATCAGCCTCGCCATGACGAAGGTATTCC
+
44889>AABB@@@@A;<2?>>11,/5///7:2
@2RRTQ:00176:00687
ACGAGTGCGTTCCCATGTCGTAGGTACTC
+
@;;;BBA;;;2//+////66644244998
@2RRTQ:00176:00694
ATCAGACACGGACACAGCAGAACACACA
+
1...8434442444449986678////,
@2RRTQ:00178:00683
ACGAGTGCGTTCCCATGTCGTAGGTACTC
+
998>999948299044449:9=8;>9999
@2RRTQ:00179:00692
ACGAGTGCGTTCCCCATGT
+
8;9811///6,,,,*,//,
@2RRTQ:00181:00679
TGATACGTCCTCCTT
+
/////699<=11,/,
@2RRTQ:00182:00679
ACGAGTGCGTTCCCATGTCGTAGGTACTC
+
=;;;:;:8495991444/76///56///4
@2RRTQ:00182:00696
ATCAGACACTCGGACACAGCAGAACA
+
48@89/46////,//44494444244
@2RRTQ:00183:00676
ACGAGTGCGTTCCCCATGTCGTAGGTACTC
+
=@@@>>>>996949,9999ABB@@;>9999
@2RRTQ:00184:00681
ACGAGTGCGTTCCCCATGTCGTAGGTACTC
+
?@;B<<9;;C5999,444?>>>88599998
@2RRTQ:00185:00683
ATATCGCGAGGGTATGGAAGACTCTATA
+
8:;<@@ACJEECBBBA==;AC@@A@@??
@2RRTQ:00188:00691
ACGAGTGCGTTCCCCATGTCGTAGGTACTC
+
@A@=9;9@@@6999,9?>B9<;<A@BB=<=
@2RRTQ:00188:00699
ACGAGTGCGTTCCCCATGTCGTAGGTACTC
+
?@B@9;<@@@5999/9999BBBAC>A;<;@
@2RRTQ:00189:00689
ACGAGTGCGTTCCCCCCCCCCATGTCGTAGGTACTC
+
89:;11///6,/////////"444444444244444
@2RRTQ:00189:00695
AGTACAGCCTCCGCCATGACGAAGGTATTCC
+
444444442342442488888:29249;892
@2RRTQ:00192:00691
ACGAGTGCGTTCCCCATGTCGTAGGTACTC
+
=@>?@@@@@B<A@@/9999A999@<?9;9@
@2RRTQ:00194:00695
ACGAGTGCGTTCCCCATGTCGTAGGTACTC
+
==<:;;449;2999,4?>?@@@AB=9<<@>
@2RRTQ:00194:00699
ACGAGTGCGTTCCCCATGTCGTATGGTACTC
+
@BBA@944449999294444444447894//
@2RRTQ:00195:00689
TACTAGCTACCACAC
+
>84844////,////
@2RRTQ:00197:00694
ACGAGTGCGTTCCCCATGTCGTAGGTACTC
+
=989>999485999,44444498=<>A@>=
@2RRTQ:00199:00678
ACGAGTGCGTTCCCCATGTCGTAGGTACTC
+
??<A:9<A?B6999/9??@BCAA@;99999
@2RRTQ:00150:00711
AACGAGTGCGTTCCCCCCCCCCCCCCCCATGTCGTAGGTACTCATCACCGACTGCC
+
429>9449@@BACCECCCCCCCCCCBB"A:;;B?>>B<==99;@>?@B9;99888?
@2RRTQ:00150:00715
ACGAGGTGCGTTCCCATGTCGTAGGTATC
+
@<;11,//666,44-44499/6//,///7
@2RRTQ:00150:00732
ACGAGTGCGTTCCCCATGTCGTAGGTACTC
+
99?9948>>>5999,444444444244///
@2RRTQ:00150:00748
TACTGAGCCTACACACACAGAAAGATTGGT
+
944498//,/6667=:44999904//,/,/
@2RRTQ:00151:00714
ACGAGTGCGTTCCCATGTCGTAGGTATC
+
89798444999>9649999444424444
@2RRTQ:00151:00717
ACGAGTGCGTTCCCCATGTCGTAGGTACTC
+
89>>>@>>A@5999,4449@===>;>9999
@2RRTQ:00151:00745
ACGAGTGCGTTCCCATATGT
+
4434;84449899-///,,,
@2RRTQ:00152:00711
ACGAGTGCGTTCCCCATGTCGTAGGTATC
+
914//////8,444,4949>9>>;:<11/
@2RRTQ:00152:00714
TCTCTATGCGCTCCCCCCCC
+
9;;??=:@@99944444444
@2RRTQ:00152:00715
ACGAGTGCGTTCCCATGTCGTAGGTACTC
+
ABBBBB>899599144444448==@AAAG
@2RRTQ:00153:00717
ACGAGTGCGTTCCCATGTCGTAGGTACTC
+
=@ABBBA@@?24904?>>>@@;;59>9<;
@2RRTQ:00154:00712
ACGAGTGCGTTCCCCATGTCGTAGGTATC
+
9;BBEA@@@C5999,9999>444999;98
@2RRTQ:00154:00713
ACGAGTGCGTTCCCCCCCCCATGTCGTAGGTACTC
+
9<BB@AACBC599999999"9?@@BBBAA>A;;<@
@2RRTQ:00155:00715
ACGAGTGCGTTCCCATGTCGTAGGTACTC
+
@@@@@;;;;<>A@:E<9<AA<;;;;111/
@2RRTQ:00156:00708
AGTATCAGCCTCGCCATGACGAAGGTATTCC
+
44449999<<7;3::;BBC@@@@CACAABA?
@2RRTQ:00156:00724
ACGAGTGCGTTCCCCATGTCGTAGGTACTC
+
>@C@@@A@@@6999,49999494849989;
@2RRTQ:00157:00720
TCTCTATGCGCTCCCCCCACATGTCTAAGGTACTGAT
+
9>>@;>;@@@9999999*9>BAA@AADCD8<<BB@>@
@2RRTQ:00157:00722
ACGAGTGCGTTCCCCATGTCGTAGGTATC
+
66899844892444,4:9444488249@=
@2RRTQ:00157:00727
ACGAGGTGCGTTCCCCCCCATGTCGTAGGTACTC
+
9<@AB@C?>982999999&44449==4449;49@
@2RRTQ:00157:00728
ACGAGTGCGTTCCCCATGTCGTAGGTACTC
+
BBBBBBB>>>5999/9999<=@BB?B<<<@
@2RRTQ:00158:00724
CGTGTCTCTAGGCACAGGTTTTTGTGAG
+
@@AA@ACFCDC@BB@@@;====/=999<
@2RRTQ:00158:00732
ACGAGTGCGTTCCCATGTCGTAGGTACTC
+
;9:9994489511,////8668;<>9494
@2RRTQ:00159:00748
ACGAGTGCGTTCCCATGTCGTAGGTATC
+
1/.//44448699144444444878944
@2RRTQ:00160:00733
ACGAGTGCGTTCCCCATGTCGTAGGTACTC
+
=@@99<A@@@5999/4999@BBAB@B<<<@
@2RRTQ:00161:00716
ACGAGTGCGTTCCCCATGTCGTAGGTACTC
+
91>121:7;<,999,4>?ACBAADBB<=<A
@2RRTQ:00162:00748
AACGAGTGCGTTCCCATGTCGTAGGTATC
+
1,/4668>>>@69914949@<;11,11//
@2RRTQ:00163:00740
CGTGTCTCTAGGCACAGGATTTGTGTAG
+
>>99949?49;>?B>99599919??@>>
@2RRTQ:00163:00744
ACGAGTGCGTTCCCCATGTCGTAGGTACTC
+
8><;;;>?@@6999,4999>=>>><99999
@2RRTQ:00164:00703
CGTGTCTCTAGGCACAGGATTTGTGTAG
+
BBDCCACDCCD?BBA=><99919@?==>
@2RRTQ:00165:00700
ACGAGTGCGTTCCCCCCATGTCGTAGGTACTC
+
=?@994;844244444(499<C?<<CAC=<=;
@2RRTQ:00165:00729
ACGAGTGCGTTCCCCATGTCGTAGGTACTC
+
>@CBBBA>?;5999/999;BCCAB>B;<<B
@2RRTQ:00165:00731
TAGTATCAGCCTCGCCATAACGAAGGTATTCCA
+
9;?A<<;<:@>99;C?;94244424844/56,/
@2RRTQ:00165:00737
ACGAGTGCGTTCCCATGTCGTAGGTACTC
+
99AAA;99>>59914999>@@?A49<99?
@2RRTQ:00167:00701
ACGAGTGCGTTCCCCATGTCGTAGGTACTC
+
98>@@@@??@5999-9@@999944494444
@2RRTQ:00167:00720
AGCCACTGTAGCTGTCACTAGTTACTTGT
+
=992499?BBABB@@@@=<=BB@B<;69>
@2RRTQ:00167:00724
TCTCTATGCGCTCCAACATGTCTAAGGTA
+
:BBCACBB=<<;<-1,/689949924249
@2RRTQ:00168:00711
ACGAGTGCGTTCCCCATGTCGTAGGTACTC
+
?@@@BB@>>@5999/9>>>B<<;A6;99>>
@2RRTQ:00168:00742
ACGAGTGCGTTCCCATGTCGTAGGTACTC
+
-/.//689892996?@<11><11,1<11/
@2RRTQ:00169:00728
ACGAGTGCGTTCCCCATGTCGTAGGTACTC
+
9;B;;9;@@A;@>>4>9<;BBB>=;<111/
@2RRTQ:00170:00719
ACGAGTCGTTCCCCCCCC
+
1,,,,,///,44444444
@2RRTQ:00170:00742
ACGAGTGCGTTCCCCATGTCGTAGGTACTC
+
9<C<<;B=>>5999,9@@@BAB@A=>@@@@
@2RRTQ:00170:00749
ACGAGTGCGTTCCCCATGTCGTAGGTACTC
+
=>;:/111::7;;;1::9<CBAAA>99999
@2RRTQ:00171:00710
ACGAGTGCGTTCCCCCCCCCCATGTCGTAGGTACTC
+
9;CB@>>@985999999994"4444@@===>@;;;B
@2RRTQ:00172:00746
AACGAGTGCGTTCCCCATGTCGTAGGTACTC
+
1,/.668;;442444,4:4449484289494
@2RRTQ:00173:00717
ATCAGACACGGACACAGCAGAACACACA
+
9379;=3444244/6///:::7;@944:
@2RRTQ:00174:00708
TAGTATCAGCCTCGCCATGACGAAGGTAACGTTCC
+
9444////,,*,,,,*/46=88;787//,///785
@2RRTQ:00176:00712
ACGAGTGCGTTCCCCATGTCGTAGGTACTC
+
BDBC<;<C==>;DC:EAAAG>1116///6/
@2RRTQ:00176:00720
ACGAGTGCGTTCCCCATGTCGTAGGTACTC
+
8?;9:;;@@D6<99/99<;CCBBD@B@AAB
@2RRTQ:00178:00712
AGAGTGCGTTCCCCATGTCGTAGGTACTC
+
BBDCB@8?@6998-9999ACBBC=@A@AA
@2RRTQ:00178:00733
ACGAGTGCGTTCCCATGTCGTAGGTACTC
+
9<7:;449;<89AA@;<499;44244449
@2RRTQ:00181:00733
ACGAGTGCGTTCCCATGTCGTAGGTACTC
+
>?79;999>>69914999944499844:4
@2RRTQ:00181:00747
ACGAGTGCGTTCCCATGTCGTAGGTACTC
+
998@@99;9A>@A>CAAA944442499:=
@2RRTQ:00182:00712
ACGAGTGCGTTCCCCATGTCGTAGGTACTC
+
??B99;;99@5999-9999><<;A?BBBBB
@2RRTQ:00182:00735
ATCAGACACGGACACAGCAGAACACACA
+
<;;@@B>;44244444444=;8==4449
@2RRTQ:00183:00706
TGATACGTCTCCCTACCTTAGTTCA
+
////////6888+///,/7779244
@2RRTQ:00183:00707
ACGAGTGCGTTCCCCATGTCGTAGGTACTC
+
HBB99<<<;CBGHC9EDD===CGB@<<<<9
@2RRTQ:00184:00704
CGTGTCTCTAGGCACAGGATTTGTGTAG
+
BBDCBABDCCC?@@>99599919??=99
@2RRTQ:00184:00711
AATAGTCTCCCCCCCCCCCCCCC
+
,*,,,/44444444444444444
@2RRTQ:00186:00739
ACGAGTGCGTTCCCCATGTCGTAGGTACTC
+
948>44488>5444,444499449@94944
@2RRTQ:00188:00748
ACGAGTGCGTTCCCCATGTCGTAGGTACTC
+
4/.1/,22,,*/66*/1=>@>>=A=;<;BF
@2RRTQ:00189:00732
ACGAGTGCGTTCCCCATGTCGTAGGTACTC
+
?AB99=BA?@5999,99ABBA999699>99
@2RRTQ:00191:00725
ACGAGTGCGTTCCCCATGTCGTAGGTACTC
+
?A;??B>>?>5999,4999DCCBBABECBD
@2RRTQ:00191:00726
ACGAGTGCGTTCCCCCCCCCCCCCCATGTCGTAGGTACTC
+
9;>>>9999959999999444444"44449=98=<99994
@2RRTQ:00191:00744
ACGAGTGCGTTCCCCATGTCGTAGGTACTC
+
89898=888;2999,4B@AAG<;;=>><<1
@2RRTQ:00193:00721
ACGAGTGCGTTCCCCATGTCGTAGGTACTC
+
BA@@@999442/8806//,000//,//,,,
@2RRTQ:00194:00712
ACGAGTGCGTTCCCCATGTCGTAGGTACTC
+
@ACCC@;;<<<=DG:GBBBCA;99;>>999
@2RRTQ:00195:00700
ACGAGTGCGTTCCCCATGTCGTAGGTACTC
+
98@991;;11,///*/699;==88;?999@
@2RRTQ:00195:00749
CGTGTCTCTACGCACAGGATTTGTGTAGAGGACA
+
8444444///////49:8444-44444///,///
@2RRTQ:00196:00735
ACGAGTGCGTTCCCCATGTCGTAGGTACTC
+
9;A:;99@>>;>>>4AA@ACCBBB=?@@@A
@2RRTQ:00197:00723
ACGAGTGCGTTCCCCATGTCGTAGGTACT
+
4;894;44492444,4444//888,////
@2RRTQ:00197:00740
ACGAGTGCGTTCCCATGTCGTAGGTACTC
+
@@BBABBBBC9999;@@@BBBBC?C;<<A
@2RRTQ:00198:00741
ACGAGTGCGTTCCCCATGTCGTAGGTACTC
+
//./68844429992=;;<ABA9989>?>@
@2RRTQ:00150:00765
ACGAGTGCCGTTCCCATGTCGTAGGTACTC
+
@B;;;49969>611-11/11//88244444
@2RRTQ:00150:00768
ACGAGTGCGTTCCCCATGTCGTAGGTACTC
+
88898444;?6999,944994444289494
@2RRTQ:00150:00771
ACGAGTGCGTTCCCCCCCCCCCCATGTCGTAGGTACTC
+
49;:489999599999444444"444444444244449
@2RRTQ:00150:00777
ACGAGTGCGTTCCCCATGTCGTAGGTACTC
+
@@A9:<==<DCHDB9CDCCAAAAA>;<<BA
@2RRTQ:00150:00783
ATATCGCGTACGGGTATGGAAGACTCTATAGA
+
9798886//////+/66;9?@AA>94477933
@2RRTQ:00150:00795
ACGAGTGCGTTCCCATGTCGTAGGTATC
+
94344499=>2990999949===9=::4
@2RRTQ:00151:00763
AGCACTGTAGCTGTCACTAGTTACTTGT
+
?@@@@<;9AAAA@AHAAAACB?A@@8<<
@2RRTQ:00151:00765
ACGAGTGCGTTCCCATGTCGTAGGTACTC
+
49;;>>?@996991999994441,/////
@2RRTQ:00151:00777
ACGAGTGCGTTCCCCATGTCGTAGGTACTC
+
B???>@A??>;>>>4>9999999959999>
@2RRTQ:00151:00779
ACGAGTGCGTTCCCATGTCGTAGGTACTC
+
?@B??B;8995991444444444289494
@2RRTQ:00152:00757
ATATCGCGAGGGTATGGAAGACTCTAT
+
4;@@999@444-444424::988=>>8
@2RRTQ:00153:00769
ACGAGTGCGTTCCCCATGTCGTAGGTACTC
+
:;?;;;@>>@6999,9999AB<;<>B@A<;
@2RRTQ:00154:00761
ACGAGTGCGTTCCCC
+
99344444442///*
@2RRTQ:00154:00771
ACGAGTGCGTTCCCCATGTCGTAGGTACTC
+
9;?@A@;99@6999/9999A>99959989>
@2RRTQ:00155:00770
ACGAGTGCGTTCCCCATGTCGTAGGTACTC
+
//4//9A@DB5999/9999AAA@@599999
@2RRTQ:00155:00791
ACGAGTGCGTTCCCCATGTCGTAGGTACTC
+
49A;;;@@@@5999/999;@AA@@>@;<<B
@2RRTQ:00156:00761
TACTAGCGTCCC
+
/////644444-
@2RRTQ:00156:00778
ACGAGTGCGTTCCCCATGTCGTAGGTACTC
+
;?39998=>@6999-9999AB@99599449
@2RRTQ:00157:00753
TACTGAGTCTAC
+
////////////
@2RRTQ:00157:00754
ACGAGTGCGTTCCCATGTCGTAGGTACTC
+
9<@CA;889969914449999>><@<<<<
@2RRTQ:00157:00794
ACGAGTGCGTTCCCCATGTCGTAGGTACTC
+
89?;94>>?@5999,4999?<99?<999<9
@2RRTQ:00158:00762
ACGAGTGCGTTCCCCATGTCGTAGGTACTC
+
@@BB9;<BBD>DAB9B<<;@A@@@<9999>
@2RRTQ:00158:00771
ACGAGTGCGTTCCCATGTCGTAGGTACTC
+
49?>@<9999611-11//6//4;=>9448
@2RRTQ:00160:00752
ACGAGTGCGTTCCCCATGTCGTAGGTACTC
+
9;A;<=A@>C5999/9999AD=;<>;99<?
@2RRTQ:00160:00764
ACGAGTGCGTTCCCCATGTCGTAGGTATC
+
4/6///6688,444,4111////869:99
@2RRTQ:00161:00752
ACGAGTGCGTTCCCATGTCGTAGGTACTC
+
4484481111,//+//4444444=>9994
@2RRTQ:00161:00765
TCTCTATGCGCTCCACATGTCTAAGGT
+
94449999<1111,///;;@9442424
@2RRTQ:00162:00755
ACGAGTGCGTTCCCCATGTCGTAGGTACTC
+
>@@@@@@BBB?CCC6ACA?BBA>?=@;<<@
@2RRTQ:00162:00778
AGCACTGAGCTGTCACTAGTTACTTGT
+
9@D@;<=GAA@AAAANCCFCBCBB=@;
@2RRTQ:00162:00781
ACGAGTGCGTTCCCCATGTCGTAGGTACTC
+
9;FA9999995999,4449>@@>@;><<9;
@2RRTQ:00162:00782
ACGAGTGCGTTCCCCATGTCGTAGGTACTC
+
?AB?99<BBB@BDC:D==<AAB>@=A<<9;
@2RRTQ:00163:00778
ACGAGTGCGTTCCCCATGTCGTAGGTACTC
+
9<CBBBB???5999/9999@ABBB>B<<<B
@2RRTQ:00164:00785
ACGAGTGCGTTCCCCATGTCGTAGGTACTC
+
BBBBB9;99@6999,49499444428@9@B
@2RRTQ:00167:00754
ACGAGTGCGTTCCCCATGTCGTAGGTACTC
+
9>>;;<BA@@5999/9999AC99959>91/
@2RRTQ:00169:00781
TAGTATCAGCCTCGCCATGACGAAGGTCC
+
A@;;9?B@9929>9C=A@BBCCC@E@AAC
@2RRTQ:00170:00774
ACGAGTGCGTTCCCCATGTCGTAGGTACTC
+
9;894941/1-111*///444444244444
@2RRTQ:00171:00792
ACGAGTGCGTTCCCCATGTCGTAGGTACTC
+
4;?>>=>@9>2999,4449C@;;:AB9999
@2RRTQ:00172:00785
ACGAGTGCGTTCCCCATGTCGTAGGTACTC
+
49>@;;9@@B6999,9999CDCCC?@;<;B
@2RRTQ:00174:00775
ACGAGTGCGTTCCCCATGTCGTAGGTACTC
+
?@CCB@99885999,49994494859999;
@2RRTQ:00175:00778
ACGAGTGCGTTCCCCATGTCGTAGGTACTC
+
?@?@@B;99@5999,9949>==;::;1//6
@2RRTQ:00177:00769
TACTGAGCTACCACACACAGAAAGATTGGT
+
@9<<B>>;111,18;9444444-4449;24
@2RRTQ:00177:00773
ACGAGTGCGTTCCCCATGTCGTAGGTACTC
+
>@B9;<A?@C5999,9999BCDCC?BA@A@
@2RRTQ:00179:00782
ACGAGGTGCGTTCCCATCG
+
8434478494/,//+///,
@2RRTQ:00181:00783
ACGAGTGCGTTCCCATGCTCGTAGGTACGTC
+
CC9<;@99995990/61/////0658:111;
@2RRTQ:00181:00799
ACGAGTGCGTTCCCCATGTCGTAGGTACTC
+
==>=8948482999299;<ADA@?<99999
@2RRTQ:00182:00774
ACGAGTGCGTTCCCCATGTCGTAGGTACTC
+
>@@BBBB@>=2444/9AD?@ABBB>BA>>>
@2RRTQ:00183:00751
ACGAGTGCGTTCCCCATGTCGTAGGTACTC
+
>@@@@AA???5999,9999AAA@C@BBAAA
@2RRTQ:00186:00786
ACGAGTGCGTTCCCCATGTCGTAGGTACTC
+
AAABBB?=>?5999/9A@BCCAA@?BB<<;
@2RRTQ:00187:00779
CGTGTCTCTAGGCACAGGATTTTGTGTAGGA
+
49@>@@AICDEF?@;@?=9999/1:;2-,*,
@2RRTQ:00188:00787
ACGAGTGCGTCCCCCCCCCATGTCGTAGGACTC
+
A99;@>;1///7777777"//499944424444
@2RRTQ:00189:00775
ACGAGTGCGTTCCCCATGTCGTAGGTACT
+
49?99989?@5999,44449=999986/,
@2RRTQ:00191:00770
ACGAGTGCGTTCCCCATGTCGTAGGTACTC
+
943444888:2999/9A@BBA9994999<;
@2RRTQ:00192:00769
TACTGAGCTACACACACAGAAAGATTGGTGCT
+
BBBBC@ABB;;;A@@@A@AAA<>@=9:9>..,
@2RRTQ:00195:00762
ACGAGTGCGTTCCCCATGTCGTAGGTACTC
+
>?@@BBAA?@599;4<@AABCBBB>@AAB@
@2RRTQ:00195:00786
ACGAGTGCGTTCCCCATGTCGTAGGTACTC
+
==>994888:<ABB6@A999?999;99994
@2RRTQ:00196:00780
ACGAGTGCGTTCCCCATGTCGTAGGTACTC
+
9;B@:<<@@@5999/9A>@@A@@A7;;@@>
@2RRTQ:00152:00834
ACGAGTGCGTTCCCATGTCGTAGGTACTC
+
8@8<;>>>>@59914@@@CCCDD>AAAAA
@2RRTQ:00153:00800
ACGAGTGCGTTCCCCATGTCGTAGGTACTC
+
B@<@@B@@@@7;9;49?@@CAAAC@CC@@@
@2RRTQ:00153:00828
ACGAGTGCGTTCCCCATGTCGTAGGTACTC
+
;;B;;9@@@A@BAA7A99<B@999;99;;4
@2RRTQ:00154:00816
AGCACTGTAGCTGTCACTAGTTACTTGT
+
9?AA<;;@A><;=<AA@@A;;7;==@?@
@2RRTQ:00154:00828
AGCACTGTAGCTGTCACTAGTTACTTGT
+
8984444444444444:=?CH?@=>,11
@2RRTQ:00155:00839
ATCAGACACGGACACAGCAGAACACACAG
+
9;;>>>>===;>>BBBFECCCBDCB@>;0
@2RRTQ:00158:00823
ATATCGCGACGGGTATGGAAGACTCTATAGAGG
+
>7>848>84444-44449::@;4////.4..37
@2RRTQ:00158:00835
ACGAGTGCGTTCCCCATGTCGTAGGTACTC
+
??@@@@>9895999,9@@@A@@?<-111-,
@2RRTQ:00158:00841
ACGAGTGCGTTCCCCCCCC
+
9<A;;;999>599999944
@2RRTQ:00158:00844
TGATACGTCTCCTTCCTTAGTTACTTCAG
+
>9998494///,/7777:9=@;>995999
@2RRTQ:00164:00842
ACGAGTGCGTTCCCCATGTCGTAGGTACTC
+
>>11//////,///*49999=>?C@BAA?<
@2RRTQ:00170:00835
ACGAGTGCGTTC
+
49?@>>999>59
@2RRTQ:00172:00800
ACGAGTGCGTTCCCCATGTCGTAGGTACTC
+
@@9849994424==,4///////656444=
@2RRTQ:00172:00808
ACGAGTGCGTCCCATGTCGTAGGTACTC
+
?B@A>>>>99991444444;44244444
@2RRTQ:00175:00818
ACGAGTGCGTTCCCCCCCC
+
99894488BB@BAAA====
@2RRTQ:00175:00843
ACGAGTGCGTTCCCCATGTCGTAGGTACTC
+
49?994=>>>5999,44499==9@<A<<<@
@2RRTQ:00179:00818
ACGAGTGCGTTCCCCATGTCGTAGGTATC
+
:;A<<;AA@@5999,49//////85669:
@2RRTQ:00180:00804
ACGAGTGCGTTCCCATGTGTAAGGTACTC
+
948>44894824;:444::44249999//
@2RRTQ:00182:00819
TTTTTTACCTTTC
+
44444*44866+/
@2RRTQ:00183:00817
ACGAGTGCGTTCCCATGTCGTAGGTACTC
+
??@A@A@??>599144;D@;99BB<<<<;
@2RRTQ:00183:00846
ACGAGTGCGTTCCCCATGTCGTAGGTACTC
+
9<BB@@>>?>5999,9@@ACCCEG@B@AAB
@2RRTQ:00184:00832
ACGAGTGCGTTCCCATGTCGTAGGTACTC
+
==;9:;>>>>59914>>>>@@@@>BAAAB
@2RRTQ:00186:00803
ACGAGTGCGTTCCCCCCATGTCGTAGGTACTC
+
;?;99<;CBBACDDBB-C==<CCCCC@B<==@
@2RRTQ:00190:00818
ACGGAGTGCGTTCCCATGTCGTAGGTACTC
+
=@?>@BB@>>C59909999ABBBB@C<<>=
@2RRTQ:00191:00814
CGTGTCTCTAGGCACAGGATTTGTGTAAGGC
+
AACCDCAAADC@=>@81,1;;-11111,/77
@2RRTQ:00193:00841
ACGAGTGCGTTCCCATGTCGTAGGTACTC
+
=@@B<<<BBCAHH@D>=<@@@AB>BCBA@
@2RRTQ:00195:00814
ACGCTCGACATGCCAGGTAAGCAGGACGACT
+
89899;A11/1/77;22,-*,,,22,11=94
@2RRTQ:00196:00833
ACGAGTGCGTTCCCCATGTCGTAGGTACTC
+
@=?AB;;9@C5999,9@@@AAACG@BC::<
@2RRTQ:00198:00847
AACGAGTGCGTTC
+
1,/.//44:4451
@2RRTQ:00150:00851
ACGAGTGCGTTCCCATGTCGTAGGTACTC
+
=48;@9448>599144999;9@@>A@A@@
@2RRTQ:00150:00866
ATATCGCGACGGGTATGGAAGACTCTGATAG
+
8>@@AA>:4444-4449899?9//11/..6.
@2RRTQ:00151:00879
ACGAGTGCGTTCCCCATGTCGTAGGTACTC
+
?@>9;=BD@@5999,9A>>BBAAA>>@<<9
@2RRTQ:00152:00856
ACGAGTGCGTTCCCCATGTCGTAGGTACTC
+
BBABBBB9>92444/9@@BBBBCC@CAAAB
@2RRTQ:00154:00850
TACTGAGCTACCACACACAGAAAGATTGTGCTGCGA
+
:9;CDC@A@@>;>>99999999194424433.....
@2RRTQ:00154:00859
ACGAGTGCGTTTCCCCCCCCCCCCATGTCGTAGGTAT
+
99349444444-/88;;888:;:"://,,0,//8666
@2RRTQ:00154:00888
ATCAGACACGGACACAGCAGAACACACA
+
9;BBBBBBBB;;;BBG=B?DC@B@>>>1
@2RRTQ:00156:00888
TGATACGTCTCCTTCCTTAGTTACTTCAG
+
@BCA==9=<AA@CBLCI@:9<59>;2944
@2RRTQ:00156:00895
ACGAGTGCGTTCCCCATGTCGTAGGTATC
+
>@?@AAA@BA>AAB/91--,,,,0*,/99
@2RRTQ:00160:00883
ACGAGTGCGTTCCCCATGTCGTAGGTACTC
+
@CABBB>>996999,4:9@ACCBB@BBBCC
@2RRTQ:00162:00868
ACGAGTGCGTTCCCCATGTCGTAGGTACTC
+
>@>99<;99@5999-9DA<<<BAB8;9AA@
@2RRTQ:00164:00861
ACGAGTGCGTTCCCCCCCCCCCATGTCGTAGGTACTCATCACCGACTGCCCCCCCC
+
99B;;;44;C29994444444"4:9;BCDBB?ABBCCCCBBB?>>><888888888
@2RRTQ:00168:00850
ACGAGTGCGTTCCCCATGTCGTAGGTACTC
+
@A9;;;9@@A5999,9@BBCDBBB>?;<;;
@2RRTQ:00169:00853
ACGAGTGCGTTCCCCATGTCGTAGGTACTC
+
CBB@9;;AA@6999/9B>@ABAB@9;<@@A
@2RRTQ:00169:00868
TGATACGTCTCCTTCCTTAGTTACTTCA
+
>B>>111;;CC?B?A:8,1/1,/77749
@2RRTQ:00174:00871
TACTGAGCTACCACACACAGAA
+
99;@>?>4444244444////,
@2RRTQ:00176:00851
ACGAGTGCGTTCCCATGTCGTAGGTACTC
+
49;9?;44>>59914444>4444244448
@2RRTQ:00176:00889
ACGAGTGCGTTCCCCCCCCCCATGTCGTAGGTACTCATCACC
+
49BA9989>>5999999944"49999=====@@;<9@@>995
@2RRTQ:00179:00850
ACGCTCGACATGCCCAGGTACAGGAG
+
1/./884449999?099248444894
@2RRTQ:00180:00851
ACGAGTGCGTTCCCATGTCTAGGTAC
+
A9;;>94449244-4444;8//,.//
@2RRTQ:00182:00865
TGATACGTCTCCCTTCCTTAGTTACTTCAGTT
+
94466;11///8+4242923449;4/,,,,,*
@2RRTQ:00183:00850
ACGAGTGCGTTCCCCATGTCGTAGGTACTC
+
49@994>?@@5111*/1/////44249944
@2RRTQ:00185:00868
ACGAGTGCGTTCCC
+
9@<<1/////,,,*
@2RRTQ:00185:00890
ACGAGTGTCGTTCCCCATGTCGTAGGTACTC
+
=@998>944492444,4449=B@A@>A@@AB
@2RRTQ:00187:00873
TAGTATCAGCCTCGCCATGACGAAGGTATTCC
+
<<BBBABCAABACCCA==?BBEC@C@AAACB;
@2RRTQ:00188:00855
ACGAGTGCGTTCCCCATGTCGTAGGTATC
+
>@C;99994824;;2:9449444499944
@2RRTQ:00188:00882
ACGAGTGCGTTTCCCCCCCC
+
=@AAA?;4999144444444
@2RRTQ:00189:00858
ACGAGTGCGTTCCCCATGTCGTAGGTACTC
+
9;@:;;A@@@5999/9999ADDAA>A<<<A
@2RRTQ:00189:00860
ACGGAGTGCGTTCCCCATGTCGTAGGTACTC
+
A?<;=@A999@5999,9999BCBAB>B<==B
@2RRTQ:00189:00876
ACGAGTGCGTTCCCCATGTCGTAGGTACTC
+
?@B999994>2944,4449>=@>@<999<9
@2RRTQ:00190:00875
ACGAGTGCGTTCCCATGTCGTAGGTACTC
+
>@A@=>844424914:9994449789=44
@2RRTQ:00190:00879
ACGAGTGCGTTCCCCATGTCGTAGGTACTC
+
9<C@@@?>>>5999-999<CCCDJED===A
@2RRTQ:00192:00899
AACGAGTGCGTTCCCCATGTCGTAGGTACTC
+
/,/.//4ADCC@CCC9BBBBCCBBA>;;<;<
@2RRTQ:00193:00868
TAGTATCAGCTCACCATGACGAAAGGTATTC
+
4944/////,,,,,*/499999:565///,/
@2RRTQ:00193:00871
ACGAGTGCGTTCCCCATGTCGTAGGTACTC
+
9<BB<<;?@@5999/4?=>@BB?A<>;<<A
@2RRTQ:00195:00857
ACGAGTGCGTTCCCATGTCGTAGGTATC
+
49;9999989594-44444444;244:4
@2RRTQ:00196:00890
TACTGAGCTACACACACAGAAAGATTGT
+
=9;9994989>>=>>444449-4/1,//
@2RRTQ:00198:00894
ATCAGACACTCGACACAGCA
+
;333;/./////,,//////
@2RRTQ:00199:00880
ACGAGTGCGTTCCCATGTCGTAGGTACTC
+
A>?@844444244-44449994424:86/
@2RRTQ:00199:00882
ACGAGTGCGTTCCCCATGTCGTAGGTACTC
+
=@;@;<<C@@5999/9999@AACC>A<;<<
@2RRTQ:00151:00920
ACGAGTGCGTTCCCCCCCCCCCATGTCGTAGGTACTC
+
4;B999@98959944444444"4444=?A@B=B999@
@2RRTQ:00153:00945
ATAGACACTCGGACA
+
9.//,,(((**)*0,
@2RRTQ:00154:00908
GTGCGTTCCCCATGTCGTAGGTACTC
+
?B@>>C5999/9?::;?AB><?>>A>
@2RRTQ:00155:00916
ACGAGTGCGTTCCCCATGTCGTAGGTACTC
+
BBCBBBA=>;5444/999<CDCCD?ABBAA
@2RRTQ:00157:00930
CGTGTCTCTAGGCACAGGATTTGTGTAGAGG
+
>>=;<94AA?>799C>=>BCC@CCA@99995
@2RRTQ:00157:00934
ACGAGTGCGTTCCCCATGTCGTAGGTACTC
+
=>?::;@AA@5999/9>?>BBA@@6;9>@@
@2RRTQ:00158:00943
TGATACGTCTCCTTCCTTAGTTACTTCA
+
@B:;;A@>>995959=C;?:<9<BA?AB
@2RRTQ:00161:00939
ACGAGTGCGTTCCCCATGTCGTAGGTACTC
+
?@BC@@@B@C5999/9>>@CCCCC8:;<<@
@2RRTQ:00162:00918
ACGAGTGCGTTCCCCATGTCGTAGGTACTC
+
=@C@@AA@@@=@>>4>9999@@@@>;9998
@2RRTQ:00162:00931
ACGAGTGCGTTCCCCATGTCGTAGGTACTC
+
?@BBCCA9>>2444/999<CCDCC=@;<<@
@2RRTQ:00164:00921
TGTAGTCTCCTCCTAG
+
4449444:;24424//
@2RRTQ:00164:00927
ACGAGTGCGTTCCCCATGTCGTAGGTACTC
+
A@@@;<9BB@5999/99BB@A<;8<99494
@2RRTQ:00164:00937
ACGAGTGCGTTCCCCATGTCGTAGGTACTC
+
44:;84@>?>5999,4999499=?=AABAB
@2RRTQ:00165:00941
AAGTGCGTTCCCCATGTCGTAGGTACTC
+
?@BBBBCC@AAA9ABCCFBBA@;?989/
@2RRTQ:00167:00912
AACGAGTGCGTTCCCCATGTCGTAGGTACTC
+
949891,,,,,*,,,*,,4444449449;94
@2RRTQ:00168:00922
ACGAGTGCGTTCCCCATGTCGTAGGTACTC
+
9;B:;<@@>@;>>>4>999>@999499499
@2RRTQ:00168:00945
ACGAGTGCGTTCCCCATGTCGTAGGTACTC
+
=@B?@@B>?>5999/999<BECCC@C;<<A
@2RRTQ:00169:00918
ACGAGTGCGTTCCCCATGTCGTAGGTACTC
+
49;;;;AA@@5999/9999BHDEE@BCBCC
@2RRTQ:00170:00915
ACGAGTGCGTTCCCCATGTCGTAGGTACTC
+
ACC;:<CHEG@CCC7BB=>@>>>>5994;8
@2RRTQ:00171:00919
ACGAGTGCGTTCCCATGTCGTAGGTACTC
+
9:B::;@@??59914?>>BCCCC@B?AAB
@2RRTQ:00173:00918
ACGAGTGCGTTCCCCATGTCGTAGGTACTC
+
9;B@@@>>>?5999,9@@@CACAC@B@AAA
@2RRTQ:00173:00935
ACGAGTGCGTTCCCCATGTCGTAGGTACTC
+
?@A@;<;@@A5999,4:9@@A994=99994
@2RRTQ:00173:00939
ACGAGTGCGTCCCATGCTGTAGACGT
+
4901///////85:49494:4/////
@2RRTQ:00176:00908
ACGAGTGCGTTCCCATGTCGTAGGTACTC
+
9<CCFDCA@@5990444444444<89844
@2RRTQ:00176:00933
ATCAGACACGGACACAGCAGAACACACAG
+
4889483@88;@>;;<1////786644/.
@2RRTQ:00177:00943
ACGAGTGCGTTCCCCATGTCGTAGGTACTC
+
AAA@411111,///*//444444878499>
@2RRTQ:00178:00938
TCTCTATGCGCTCCACATGTCTAAGGTAC
+
494BBCD::=BBC?DBEBAAA>:6::;99
@2RRTQ:00179:00908
AGCACTGTAGCTTCGTCACTAGTTGACTTGTGTGAC
+
9>98499444448444;4444442444424444///
@2RRTQ:00179:00939
ATCAGACACGGACACAGCAGAACACACAGA
+
939944.///,//688;===>249>>99..
@2RRTQ:00179:00949
ATATCGCGAGGGTATGGAAGACTCTATA
+
>8899944444-4999242494447333
@2RRTQ:00181:00900
CGTGTCTCTAGGCACAGGATTTTGTGTAGT
+
@@CBBBC11//,/489984444,4//,,,,
@2RRTQ:00182:00917
TCTCTATGCGCTCCACATTCTAAGGTACTG
+
ABCCFBCBCBC@?>@DDH@BBC@C@EDCDC
@2RRTQ:00183:00928
ACGAGTGCGTTCCCCATGTCGTAGGTACTC
+
910121:888:@@@2>?@@@;<9>;>9894
@2RRTQ:00185:00947
ACGAGTGCGTTCCCATGTCGTAGGTACTC
+
@?BA?B>@>>59909999BCCBB?B@@@A
@2RRTQ:00186:00920
ACGAGTCGTCCCATGCTCGTAGGTA
+
49844484444-4/////////,//
@2RRTQ:00187:00936
ACGAGTGCGTTCCCATGTCGTAGGTACTCT
+
1/.//49@@@599194499444=9;8871/
@2RRTQ:00188:00934
ACGAGTGCGTTCCCCATGTCGTAGGTACTC
+
99A;;<BA@@5999/9>@@CDCAA>@9999
@2RRTQ:00190:00909
ACGAGTGCGTTCCCATGTCGTAGGTACTC
+
4989999==@6991994999;??=@<;98
@2RRTQ:00191:00909
ACGAGTGCGTTCCCCATGTGTAGGTA
+
//.//;C8995999,44444488244
@2RRTQ:00193:00900
ACGAGTCGTTTCCCCATGTCGTAGGTACTC
+
?@;988999909@@4@A<<<@AA@>@9999
@2RRTQ:00193:00929
ACGAGTGCGTTCCCCATGTCGTAGGTACTC
+
=@A=@@BAAA@DCC:B;<<AA@AB>A<;<B
@2RRTQ:00195:00926
ACGAGTGCGTTCCCCATGTCGTAGGTACTC
+
@AB@@ABA??5999/999<CAA@C>@;<<@
@2RRTQ:00198:00909
ACGAGTGCGTTCCCATGTCGTAGGTACTC
+
BBA?BB?99959914499>@@?A<@9999
@2RRTQ:00198:00929
TCTCTATGCGCTCCACATGTCTAAGGT
+
94;>9:>EBBCDC?ADA@@>@9959?9
@2RRTQ:00199:00908
ACGAGTTGGCGTTT
+
940///,/7////+
@2RRTQ:00150:00970
ACGCTCGACATGCCCAGGTACAGGAG
+
498:>;=9944944-4;249AAA?C;
@2RRTQ:00150:00996
ATCAGACACGGACACAGCAGAACACAC
+
=>??998AA@<>>>9999>>>?AA999
@2RRTQ:00152:00996
ACGCTCGACATGCCCAGGTACAGGAG
+
>9;<CBBBCB;<<B>AC@CCCCC@CC
@2RRTQ:00154:00976
TGATACGTCGTCCTCCTTAGCTTGACTTCAGG
+
999494441//6,//,/7688;2444424442
@2RRTQ:00155:00963
ACGAGTGCGTTCCCCATGTCGTAGGTACTC
+
ABABBBA>?@5999/9?@@@A>;;:11111
@2RRTQ:00155:00964
ACGAGTGCGTTCCCCATGTCGTAGGTACTC
+
=@>::99?>>5999,4A@@AB<<<>;<9A>
@2RRTQ:00155:00989
TCTCTATGCGCTCCACATGTCTAAGGTA
+
@@@AAAA<99A9<5<CB>@A@??54244
@2RRTQ:00155:00990
ACGCTCGACATGCCCAGGTACAGGAG
+
9;<<BCBBBC@AAH@CC?BBB@@=AA
@2RRTQ:00156:00964
TTCCCCATGTCGTAGGTACTC
+
82844,4>>@@B;99<>944=
@2RRTQ:00157:00985
ACGAGTGCGTTCCCCATGTCGTAGGTACTC
+
9;CBBCB>;;2444/999;BCCAA=@BBBB
@2RRTQ:00157:00986
ACGCTCGACATGCCCAGGTACAGGAG
+
;938>>;<<ACLDC@CCACBBAB=A<
@2RRTQ:00159:00990
ACGCTCGACATGCCCAGGTACAGGAG
+
>@ABBBEDDCBBBB>BC@BBBAA==;
@2RRTQ:00160:00974
ACGAGTGCGTTCCCTATGTCGTAGGTACTC
+
9<BBCBCCBD@EC>DCGABBB?>@?>@AAB
@2RRTQ:00161:00988
ATCAGACACGGACACAGCAGAACACACAG
+
48344834442/////77///,//////.
@2RRTQ:00166:00998
ACGCTCGACATGCCCAGGTACAGGAG
+
A9;;A999=94444-49:;999@6:4
@2RRTQ:00167:00967
ACGCTCGACATGCCCAGGTACAGGAG
+
8=?@@BBBDC@A@C>CB?BBBCC@C@
@2RRTQ:00167:00985
ACGCTCGACATGCCCCAGGTACAGGG
+
94>@91111/68;;B7;4977,,,,*
@2RRTQ:00170:00990
ACGCTCGACATGCCCAGGTACAGGAG
+
@<<<CCCCAAABCB@@@=@@@>@=A<
@2RRTQ:00173:00968
ACGAGTGCGTTCCCCATGTCGTAGGTACTC
+
@@@B@@>@??5999,4449BCCBC?B@A@A
@2RRTQ:00174:00990
ACGCTCGACATGCCCAGGTACAGGAG
+
9;AB@>ACCCBBBC?AA@BBCCC?DB
@2RRTQ:00175:00951
ACGAGTGCGTTCCCCATGTCGTAGGTACTC
+
::?@B;;94@2999,4999;9844944444
@2RRTQ:00175:00977
ACGAGTGCGTTCCCATGTCGTAGGTACTC
+
?@CBBDBCBBABB>CAAADCA@@CB<<<@
@2RRTQ:00177:00976
ACGAGTGCGTTCCCCATGTCGTAGGTACTCT
+
A;;;<<9::@5444,4449=4999<::=A99
@2RRTQ:00177:00989
ACGAGTGCGTTCCCCATGTCGTAGGTTACTC
+
44>9994999>DHD9AAB@>99942424444
@2RRTQ:00179:00972
ACGAGTGCGTTCCCATGTCGTAGGTACTC
+
8?@@@>?@>>59914?>>ADCBC?C@@AA
@2RRTQ:00181:00960
ACGAGTGCGTTCCCCATGTCGTAGGTACTC
+
=@?;;;;99?5999,9>>?CA@@B8;9999
@2RRTQ:00182:00991
ACGAGTGCGTTCCCCATGTCGTAGGTACTC
+
>A>>=@>@996999,9A@CCCCBC?;;<AA
@2RRTQ:00183:00969
ACGCTCGACATGCCCAGGTACAGGAG
+
>9;<@@@@AB<><C>CCABBC=<;<B
@2RRTQ:00183:00979
TAGTATCAGCCTCGCCATGACGAAGGTATTCC
+
<;A@@ACCA?=?A;;8;A?>@<;8=@<99<>6
@2RRTQ:00184:00980
TAGTATCAGCCTCGCCATGACGAAGGT
+
////444;;;69;4;884/1;11,/,/
@2RRTQ:00185:00980
ACGAGTGCGTTCCCCATGTCGTAGGTACTC
+
AA>@@@>>>>6999-9@ADCGCBB@CCCCB
@2RRTQ:00186:00983
ACGAGTGCGTTCCCCATGTCGTAGGTACTC
+
BBB@@ABBBB=@@@6@@@ABC<;;@>@9;9
@2RRTQ:00187:00984
ACGAGTGCGTTCCCCATGTCGTAGGTACTC
+
9474444;;4:;;;1999499=>@?@==@@
@2RRTQ:00190:00960
ACGAGTGCGTTCCCCATGTCGTAGGTACTC
+
9;B@AABA@?5999/9@@99<AA@<>>999
@2RRTQ:00191:00956
ACGAGTGCGTTCCCCATGTCGTAGGTACTC
+
998999>>>@5999,49999998>5999@?
@2RRTQ:00191:00977
AGCACTGTAGCTGTCACTAGTTACTTGTG
+
;B@BAAAB@@@A@>>>91///,//8,44/
@2RRTQ:00194:00994
ACGAGTGCGTTCCCCATGTCGTAGGTACTC
+
9;B<<;@A9;899=6=@@DCA;<<@@@@BA
@2RRTQ:00196:00986
ACGAGTGCGTTCCCATGTCGTAGGTACTC
+
=BB@@>@>99244-499::::=>321>?>
@2RRTQ:00196:00992
ACGAGTGCGTTCCCCATGTCGTAGGTACTC
+
BBABBA@?>>5999,9?>>CBBBC@CCBBB
@2RRTQ:00197:00983
ACGAGTGCGTTCCCATGTCGTAGGTACTC
+
BBABBC@>?@59914449:=>@?ADCGDD
@2RRTQ:00197:00984
ACGAGTGCGTTCCCATGTCGTAGGTACTC
+
A@;@@A>>@A69914999944447=4498
@2RRTQ:00150:01004
ACGAGTGCGTTCCCCATGTCGTAGGTACTC
+
?@AA@@@A@C5999/99>>BB<<;=>?>?>
@2RRTQ:00151:01017
ACGAGTGCGTTCCCATGTCGTAGGTACTC
+
4;A@>>>C88599-444444488784444
@2RRTQ:00151:01018
ACGTGCGTTCCCCATGTCGTAGGTACTC
+
>@@@@9994999-9999@CCBB@BCA@@
@2RRTQ:00154:01019
TAGTATCAGCCTCGCCATGACGAAGGTATTCC
+
,//799ACDEAAACD@C=11111,/7866;==
@2RRTQ:00156:01008
ACGCTCGACATGCCCAGGTACAGGAG
+
>@@@CBCDC@===A@CC@AAABC@CA
@2RRTQ:00160:01010
ACGCTCGACATGCCCAGGTACAGGAGA
+
9;;;@?>><<<@@CA@A=@A@@A:<<A
@2RRTQ:00160:01033
ACGAGTGCGTTCCCATGTCGTAGGTACTC
+
8>?@@@@>D@59919>>>@@>>A6<<BCB
@2RRTQ:00161:01002
ACGAGTGCGTTCCCCATGTCGTAGGTACTC
+
99?@AACCDD@CCE:CBB=A>==>;>>>>9
@2RRTQ:00162:01000
ACGCTCGACATGCCCAGGTACAGGAG
+
B98:B?@@CCCCCC>BB?BBB@@=A;
@2RRTQ:00163:01003
ACGAGTGCGTTCCCCATGTCGTAGGTACTC
+
A@B??ABAA@5;;949@@ABA@@B@CBBBB
@2RRTQ:00164:01004
ATCAGACACGGACACAG
+
9>>899:11-*,,,,2,
@2RRTQ:00165:01019
ACGCTCGACATGCCCAGGTACAGGAG
+
==@@BB@BBC@A@B@CA@BBB@@@AC
@2RRTQ:00166:01002
CGTGTCTCTAGGCACAGGATTTGTGTAGA
+
BBCBCBBD==<ACB999599904444///
@2RRTQ:00167:01015
ACGAGTGCGTTCCCCATGTCGTAGGTACTC
+
:;?A:;<AA@6999-9>>>A<<;C@CCDC;
@2RRTQ:00167:01021
ACGAGTGCGTTCCCCATGTCGTAGGTACTC
+
9:C@@@ABAB=@@@6@<<;ABBBBAECCCC
@2RRTQ:00169:01026
ACGAGTGCGTTCCCATGTCGTAGGTACTC
+
BBABC@@999599099?>9444478:444
@2RRTQ:00170:01039
ACGCTCGACATGCCCAGGTACAGGAG
+
?9;<B@@@CB;99>:9959ABBCBDC
@2RRTQ:00171:01015
ACGAAGTGCGTTCCCCATGTCTAGGT
+
1/./,///6898=::291/1///,*,
@2RRTQ:00172:01013
ACGCTCGACATGCCCAGGTACAGGAG
+
A9:;BBBAB?@99909>>ABCCC@CE
@2RRTQ:00173:01044
ACGAGTGCGTTCCCCATGTCGTAGGTACTC
+
89844==>>@5999/9999@99949899@@
@2RRTQ:00175:01002
ACGCTCGACATGCCCAGGTACAGGAG
+
9;;<CCCCCC<<<D>;99;;<<BAB@
@2RRTQ:00176:01017
ATAGTCTCCTCTATTAC
+
=;;;:499248///,//
@2RRTQ:00178:01007
ACGCTCGACATGCCCAGGTACAGGAG
+
=>@@BB@CCC<==C>AA>@@@BB@B@
@2RRTQ:00178:01041
ATCAGACACGGACACAGACAGAACACTAC
+
933444344424;877111800280///8
@2RRTQ:00179:01047
ACGCTCGACATGCCCAGGTACAGGAG
+
8>?@CBBBBC@A@CB;9;<BBAB@C<
@2RRTQ:00182:01015
ACGAGTGCGTTCCCCATGTCGTAGGTACTC
+
>@@CCCA=@@6999/9?>>?@@>A>BAAAD
@2RRTQ:00183:01038
ACGCTCGACATGCCCAGGTACAGGAG
+
==>?B?@ACHCFDCBAAAAABBB?GB
@2RRTQ:00184:01025
CGTGTCTCTAGGCACAGGATCGATGTAAC
+
BCCC=>>AACD59888/,/////////,/
@2RRTQ:00184:01046
ACGCTCGACATGCCCAGGTACAGGAG
+
9:;<C<<<CDAA@B@;99;BBCC@CA
@2RRTQ:00185:01036
ACGAGTGCGTTCCCCATGTCGTAGGTACTC
+
4879@BBDCCACCE9AA<<9>@99599498
@2RRTQ:00186:01032
CGTGTCTCTAGGCACAGGATTTTGTGTAG
+
>>@;;9<AACC?AA@>?@9999/9B@B99
@2RRTQ:00187:01048
ACGAGTGCGTTCCCCCCATGTCGTA
+
8>8994488:244444(444<=111
@2RRTQ:00190:01019
ACGAGTGCGTTCCCCATGTCGTAGGTACTC
+
@A;;<=BABB5999/9>@9<=BCCACCECC
@2RRTQ:00191:01040
ATCAGACACGGACACAGCAGAACACACA
+
;@@C:87;44248444=4449<@?>>91
@2RRTQ:00192:01003
ATATCGCGAGGGTATGGAAGACTCTATA
+
BCBBBBBBAAA>?A=@=B>A@999877<
@2RRTQ:00192:01042
TACTGAGCTACACACACAGAAAGATTGGTAG
+
;;;BA<99C:81/11///7775888242443
@2RRTQ:00177:01053
ACGAGTGCGTTCCCATGTCGTAGGTACTC
+
==?@@@>A?@5991499>@A;;9>@<<<A
@2RRTQ:00187:01052
ACGCTCGACATGCCCAGGTACAGGAGAC
+
CB@ACBBCBBCCEC?<959944454994
@2RRTQ:00189:01054
ACGAGTGCGTTCCCCATGTCGTAGGTACTC
+
?A;:;;88?C@CCC9AA<;9@494<89444
@2RRTQ:00191:01058
ACGCTCGACATGCCCAGGTACAGGAG
+
:9:;;BBBBB@99919959ABBDDIB
@2RRTQ:00192:01051
ACGCTCGACATGCCCAGGTACAGGAG
+
>9;<BBBBCCCCCCAA@=@@@@C?CC
@2RRTQ:00193:01053
ACGCTCGACATGCCCAGGTACAGGAG
+
9:@BCCCDCD@@?C>BE@BBC@@>AB
@2RRTQ:00193:01060
ACGAGTGCGTTCCCCATGTCGTAGGTACTC
+
BBBA@@@C??5999,9>>?HCCBB??;;;@
@2RRTQ:00196:01064
ACGCTCGACATGCCCCAGGTACAGGA
+
44899999A991111*//,/////74
@2RRTQ:00197:01053
TCTCTATGCGCTCCACATGTCTAAGGT
+
BBBBCCDCABBBC?BCCCCCDEE;<;<
@2RRTQ:00199:01057
ACGCTCGACATGCCCAGGTACAGGAGA
+
B;34==494;:@@@6==784/7877//
@2RRTQ:00200:00011
TACTGAGCTACACACACAGAAAGATTGGT
+
9@@BBBA@B;;99B999<@@@<@@AAA>A
@2RRTQ:00201:00011
ACGAGTGCGTTCCCCATGTCGTAGGTACTC
+
9;BAB@@?>>5999/9A@>BCCBB@BAAAA
@2RRTQ:00203:00020
ACGAGTGCGTTCCCCATGTCGTAGGTACTC
+
8;011868:==A@@6>9<<@@A>>;A?999
@2RRTQ:00205:00008
ACGAGTGCGTTCCCCATGTCTAGGTAACTC
+
A97=:848=>;@??4>949@111;01,///
@2RRTQ:00206:00011
ACGCTCGACATGCCCAGGTACAGGAGAC
+
943449494;4==>:>>=11///,,///
@2RRTQ:00209:00031
ACGAGTGCGTTCCCCATGTCGTAGGTACTC
+
CBAABCB9>>2999/9>@AABBCK;<<AAA
@2RRTQ:00211:00043
ACGAGTGCGTTCCCCATGTCGTAGGTACTC
+
A@;9:;@@>?5999-999<CCDCC?B;;;;
@2RRTQ:00212:00008
ACGAGCGTTCCCATGTCGTAGGTACTC
+
?=>>=49959909999=4448;>9;;A
@2RRTQ:00213:00026
ACGAGTGCGTTCCCCATGTCGTAGGTACTC
+
9;BB@@@@@@5999,4999BCCNC@C@AAC
@2RRTQ:00215:00009
ACGAGTGCGTTCCCCATGTCGTAGGTACTC
+
99???9911<,111*///4;;A>?=@CCCB
@2RRTQ:00216:00042
ACGAGTGCGTTCCCCATGTCGTAGGTACTC
+
=@?;;;@@A@5999,4999@DBAA>BAABB
@2RRTQ:00218:00015
ACGAGTGCGTTCCCCATGTCGTAGGTACTC
+
4;>@AA994>5999,4:9?C=<;:>B<<=C
@2RRTQ:00218:00026
ACGAGTGCGTTCCCATGTCGTAGGTACTC
+
//4468?>>>59919999>9;==<AA>>?
@2RRTQ:00221:00024
ACGAGTGCGTTCCCATGTCGTAGGTACTC
+
9<CAAACCCC544-9?@@ABB@@=@@@@B
@2RRTQ:00221:00030
ACGAGTGCGTTCCCCATGTCGTAGGTACTC
+
4;@<;9A@?>5999,9>>>AECAC@B;<<B
@2RRTQ:00224:00013
TACTGAGCTACACACACAGAAAGATTGGTG
+
A?@B@;;99;9>=>9949444-4882424.
@2RRTQ:00224:00020
ACGAGTGCGTTCCCCATGTCGTAGGTACTTC
+
?=??88999>5999,4449>>@9959>9969
@2RRTQ:00226:00036
TAGTATCAGCCTCGCCATGACGAAGGTATTCC
+
99A;99??9=@@@@==ACABA9969;>9969=
@2RRTQ:00226:00049
ACGAAGTGCGTTCCCCATGTCGTAGGTACTC
+
>@ABB<<<B@@5999/9AABCAAAA>>99;;
@2RRTQ:00227:00012
ACGAGTGCGTTCCCATGTCGTAGGTACTC
+
>98;AA>>>A599099B?@A==8<894=4
@2RRTQ:00228:00012
ATATCGCGAGGGTATGGAAGACTCTAT
+
9;CCCBCB;;9-4;9@=ABCCDCCAA@
@2RRTQ:00229:00017
TACTAGCTCCTAC
+
/////87675///
@2RRTQ:00230:00041
ACGAGTGCGTTCCCCATGTCGTAGGTACTC
+
>@@B:;;>>>5999/99<<DCDCC?BBBBB
@2RRTQ:00233:00012
CGTGTCTCTAAGCACAGGATTTGTGTA
+
48AA<=>BCA?9999942444-467//
@2RRTQ:00235:00022
ATATCGCGGGGGTATGGAAGACTCTATA
+
9<;BB@>@=99/==@@?B>@AA;;;@>>
@2RRTQ:00237:00023
ATCAGACAGCGACACAGCAGAACACA
+
>88911-,,,,,,/449994459@99
@2RRTQ:00240:00007
TACTGAGCTACACACACAGAAAGATTGGTGC
+
444444@@>889944999444-4888824.4
@2RRTQ:00243:00018
ACGAGTGCGTTCCCCATGTCGTAGGTACTC
+
BBABAA@>>>5999,9?>>@BBAB>B@@@B
@2RRTQ:00244:00041
ACGAGGTGCGTTCCCCATGTCGTAGGTACTC
+
447842444442444,4:44444::244998
@2RRTQ:00246:00042
ATCAGACACGGACACAGCAGAACACACA
+
9;CC<<<CBB=@A@ACCDECB?B@889<
@2RRTQ:00248:00016
ACGAGTGCGTTCCCCATGTCGTAGGTACTC
+
?@A>BBA>>>5999,9999ABBBC@C<<<B
@2RRTQ:00249:00015
ACGAGTGCGTTCCCCATGTCGTAGGTATC
+
?@CCCCCDB@5999/9999@B=;<@B@>4
@2RRTQ:00249:00025
ACGAGTGCGTTCCCCATGTCGTAGGTACTC
+
::8?99994?2999,444449444284444
@2RRTQ:00201:00077
ACGAGTGCGTTCCCCATGTCGTAGGTACTC
+
9>;@@@@>@@5999,4441////,*,,,,,
@2RRTQ:00203:00057
ACGAGTGCGTTCCCCATGTCGTAGGTACTC
+
ABB8;?B??@5999-9@@@AFA@A@;9<<;
@2RRTQ:00205:00050
ACGAGTGCGTTCCCCATGTCGTAGGTACTC
+
:<B@@BBB@C5999/9@@ABA<<<B@A;;;
@2RRTQ:00205:00066
ACGAGTGCGTTCCCCATGTCGTAGGTACTC
+
??B99<;@A@6999,9999BDBBC@BBBBB
@2RRTQ:00207:00077
ACGAGTGCGTTCCCCCCCATGTCGTAGGTACC
+
9;C@@@AB;;;=KKKKD(E@==AA@BB@C<<8
@2RRTQ:00208:00064
TCTCTATGCGCTCCACATGTCTAAGGT
+
BBCCAAACDCCBCAABABBBCAA>B?9
@2RRTQ:00212:00078
ACGAGTGCGTTCCCCATGTCGTAGGTACTC
+
9;C::<@A@@5999/9999@AABE@C===@
@2RRTQ:00214:00050
ACGAGTGCGTTC
+
=>7?;99@A@59
@2RRTQ:00214:00057
ACGAGTGCGTTCCCCATGTCGTAGGTACTC
+
@=>21/7777,444,49416>///,///84
@2RRTQ:00214:00071
ACGAGTGCGTTCCCCATGTCGTAGGTACTC
+
49>;99@@@B6999-49>99448=;=;9<@
@2RRTQ:00221:00078
ACGAGTGCGTTCCCCATGTCGTAGGTACTC
+
1/.//4994=2999,44444444:999999
@2RRTQ:00227:00089
ATATCGCGAGGGTATGGAAGACTCTATAG
+
BAAA@=;;<AA<@A@B@C=AABBBBA@?<
@2RRTQ:00229:00064
ACGAGTGCGTCCCAATGTGACAGGTA
+
-10////68;BB0924/,,,,,0000
@2RRTQ:00235:00051
ACGAGTGCGTTCCCCATGTCGTAGGTACTC
+
CCBABBBA?@5999/9?@999999699994
@2RRTQ:00235:00066
ACGAGTGCGTTCCCCATGTCGTAGGTACTC
+
9;A;;<@>>@5999-9999BCDCD@CBBBC
@2RRTQ:00240:00068
ACGAGTGCGTTCCCCATGTCGTAGGTACTC
+
BBC::=@A?@5<99/9@@ABBBBB@<<=A@
@2RRTQ:00242:00056
ACGAGTGCGTTCCCCATGTCGTAGGTACTC
+
BBCAAABA?;5499/9?>>ACCBB==B@@@
@2RRTQ:00244:00050
ACGAGTGCGTTCCCCATGTCGTAGGTACTC
+
>@A?@ABC>>5999/9ACBCEEDC>9;999
@2RRTQ:00244:00080
ACGAGTGCGTTCCCCATGTCGTAGGTACTC
+
99:8=>>>>>5999/9999?@<99<9949>
@2RRTQ:00245:00096
ACGAGTGCGTTCCCATGTCGTAGGTACTC
+
=@@BBBBB==74909>?999@>>;>>999
@2RRTQ:00246:00080
ACGAGTGCGTTCCCCATGTCGTAGGTACTC
+
947?@A@A@@6999,4949=944478449>
@2RRTQ:00247:00062
ACGAGTGCGTTCCCCATGTCGTAGGTACTC
+
>@BB9;;@@@5999-9999@A@>@=;<9<9
@2RRTQ:00203:00142
ACGAGTGCGTTCCCCATGTCGTAGGTACTC
+
=A>@@A@@@@6999,9949@A>AB>A@@@=
@2RRTQ:00209:00142
ACGAGTGCGTTCCCCATGTCGTAGGTACTC
+
=BABBBB@;=2444/9A@@?A@AA>@@@A@
@2RRTQ:00210:00122
ACGAGTGCGTTCCCCATGTCGTAGGTACTC
+
8>>>;;48;@5999,4449>@@@@9;<=<;
@2RRTQ:00214:00106
ACGAGTGCGTTCCCCATGTCGTAGGTACTC
+
//7019BEBF@DEC8B;<;<@A>A=@<;9A
@2RRTQ:00215:00116
ACGAGGTGCGTTCCCATGTCGTAGGTACTC
+
4/01/,//666,44-499>CCCCC@B<==C
@2RRTQ:00215:00119
ACGAGTGCGTTCCCCATGTCGTAGGTACTC
+
81;01/8877:=9=,:<@>@><;4284998
@2RRTQ:00217:00139
ACGAGTGCGTTCCCCATGTCGTAGGTACTC
+
=BBB@AAB@C5999/9@@>@AAAC>@@@@@
@2RRTQ:00218:00141
TGATACGTCTTACCTTCAGTGC
+
4444444444249242434444
@2RRTQ:00219:00148
ACGAGTGCGTTCCCCATGTCGTAGGTACTC
+
=@?@;<;>>B5999-9@@@AA<;;<999>>
@2RRTQ:00220:00108
ACGAGTGCGTTCCCCATGTCGTAGGTACTC
+
9;B::;9@>>5999/9>@AGCECC==9;;;
@2RRTQ:00223:00149
ACGAGTGCGTTCCCCATGTCGTAGGTACTC
+
BBA?@AB>@C5444/9999@A@BB@AA<99
@2RRTQ:00225:00101
ACGAGTGCGTTCCCCATGTCGTAGGTACTC
+
>@B8:<BBAC5;99/99<<CCDCC@B;<;B
@2RRTQ:00227:00118
ACGAGTGCGTTCCCCATGTCGTAGGTACTC
+
=@ABBB@@>>5999/9999@ABAA>AA@@@
@2RRTQ:00229:00101
ACGAGTGCGTTCCCCATGTCGTAGGTACTC
+
=@;?@@A>?@5999/9999BCCCN?AD>=C
@2RRTQ:00229:00147
ACGAGTGCGTTCCCCATGTCGTAGGTACTC
+
==>>:;;AA@5999/999;CCCCC?B;<<A
@2RRTQ:00231:00100
CGTAGGATTTGTGTAGACGC
+
>>9995994-44449=@9;;
@2RRTQ:00232:00123
ATCAGACACGGACACAGCAGAACACAC
+
B9;;ABA@@@=@AABECFDCN@AA@>>
@2RRTQ:00232:00126
ACGAGTGCGTTCCCCATGTCGTAGGTACTC
+
AA>A@@@>>@5999,9999ACBBB?BBBCC
@2RRTQ:00232:00133
ACGAGTGCGTTCCCCATGTCGTAGGTACTC
+
9<B@A@BA@C5999/999<CCCBC@B@@@@
@2RRTQ:00237:00104
ACGAGGTGCGTTCCCCATGTCGTGAGGTACTC
+
9/6//,/86//,444,44;8881///5////4
@2RRTQ:00237:00111
ACGAGTGCGTTCCCCATGTCGTAGGTACTC
+
BA>;?@>>?@6999/9>BBBCCBB@@;<;>
@2RRTQ:00239:00122
TACTGAGCTACCACACACAGAAAGATTGGTG
+
A>>@>99949;@?>@?988///+//6,/,4.
@2RRTQ:00240:00122
ACAGTGCGTTCCCCATGTCGTAGGTACTC
+
BBBBBB>;;2444/9999?DDAA>BA===
@2RRTQ:00243:00138
ACGAGTGCGTTCCCCATGTCGTAGGTACTC
+
AAB99<A@@@=@@A6@@ABCCBCC=@@;;9
@2RRTQ:00244:00135
CGTGTCTCTAGGCACAGGATTTTGTGTAG
+
<ACCCCEAAAC@?@@@@<9999/9@@>;;
@2RRTQ:00248:00133
ACGAGTGCGTTCCCCATGTCGTAGGTACTC
+
99?;;;A??@5444,4?>@BCAA@>BB<<9
@2RRTQ:00249:00120
ACGAGTGCGTTCCCCATGTCGTAGGTACTC
+
=;;;AA999A5999/9>@>AGCCC@BBAAA
@2RRTQ:00217:00155
TCTCTATGCGTTCCCACATGTCTAAGGTACT
+
,,,***,////,4;:;4499911/,/,////
@2RRTQ:00218:00171
ACGAGTGCGTTCCCCATGTCGTAGGTATC
+
44>944444;2999,4:494444;<A>@9
@2RRTQ:00223:00152
ATATCGCGAGGGTATGGAAGACTCTATA
+
48>944;=444-499;>C@B=A997339
@2RRTQ:00238:00162
ACGAGTGCGTTCCCCATGTCGTAGGTACTC
+
9437988;AA?DBB7?9999<;9B@D9;;@
@2RRTQ:00245:00151
ACAGTGCGTTCCCCATGTCGTAGGTACTC
+
49@99989@4999-9999AACAA:;<AAA
@2RRTQ:00204:00214
ACGAGTGCGTTCCCCATGTCGTAGGTACTC
+
4;A;<<@AA@6999,4?@@CBBBB?BA@@@
@2RRTQ:00223:00204
ATATGCGTACGGTATGG
+
4:8448///,*)***,*
@2RRTQ:00225:00204
TACTGAGCTACCACACACAGAAAGGATTGGTCGC
+
@>;4489484424999966///+/,/6,/,4873
@2RRTQ:00230:00204
ACAAGTGCGTTCCCCATGTCGTAGGTACTC
+
988249984424;;,89494449>98?=A=
@2RRTQ:00238:00206
ACGAGTGCGTTCCCCATGTCGTAGGTACTC
+
998;A;;9995999,9949944>@>>A@<<
@2RRTQ:00242:00204
TACTGAGCTACACACACAGAAAGATTGGTGC
+
9948?@@@999999994444=>@@A=@@CBB
@2RRTQ:00202:00273
ACGAGTGCGTTCCCCATGTCGTAGGTACTTC
+
9=>>88488=2994,4449944/6,////,/
@2RRTQ:00214:00299
TGATACGTCTCCTTCCTTAGTTACTTCAGTGC
+
4449944499:9=@@8?;34424442444449
@2RRTQ:00234:00281
ACGAGTGCGTTCCCCCCCCCCATGTCGTAGGTACTCATCACCGAAAACCCCCTGCCCCCC
+
=?C@@BBCCC?BBAA>>@@A"BDFBCCCDDAC=<=BBCBBB@CCB@/9999+88887777
@2RRTQ:00206:00325
TGATATGTCTCCTTCCTTAGTTACTTCA
+
@BCCBBBB;7828696953442481,1;
@2RRTQ:00208:00318
ACGAGTGCGTTCCCATGTCGTAGGTACTC
+
=@;@:<;@@@59904999@@ABEBCCAAA
@2RRTQ:00218:00313
ACGAGTGCGTTCCCCATGTCGTAGG
+
9>89994449899924444////6,
@2RRTQ:00223:00311
ATACCGCGAGGGTATGGAAAAAAAAAGACTCTATAGAGAAATCACC
+
-,-,*,//:;;-4449244444444"4;;;=A>73391..+,----
@2RRTQ:00235:00343
ACGAGTGCGTTCCCCATGTCGTAGGTACTTC
+
848348444;5999,4444444/6,////,/
@2RRTQ:00237:00328
ACGAGTGCGTTCCCCCCCCCCCCCATGTCGTAGGTACTCA
+
==?A@ABBBC@CCCCCGBBBEAB"B:::BAABB7999:<B
@2RRTQ:00238:00344
ACGAGTGCGTTCCCCATGTCGTAGGTACTC
+
9>>899?9995999,44499>>BAB;<9<9
@2RRTQ:00217:00384
ACGAGTGCGTTCCCATGTCGTAGAT
+
9>@ABBB>>>2//+11111//4448
@2RRTQ:00223:00359
ACGAGTGCGTTCCCCCATGTCGTAGGTACTC
+
49?>99;>?@<@@@>0>DEA@@@;<8;CCAB
@2RRTQ:00204:00409
TCTCTATGCGCTCCACATGTCTAAGGTA
+
@@<<<BA@A<<9B<<221<:11,22*--
@2RRTQ:00206:00442
TGATACGTCTCCCTTCCTTAGTTACTTGACG
+
44444444444>:>6;6::391,//,*,,,,
@2RRTQ:00220:00426
ACGAGTGCGTTCCCCATGTCGTAGGTACTC
+
49888944448=9=144?@99999;994;7
@2RRTQ:00222:00416
AGCACTGTAGCTTCGTCACT
+
94444441////,////6/1
@2RRTQ:00244:00419
AGCACTGTAGCTGTCACTATATACTTGTGTG
+
9>>>994:==9==;91---,,,,,8744444
@2RRTQ:00202:00452
TAACTGAGCTCCCCCCCCAAAAAAA
+
,,*,,,//888>>>>>>$9999999
@2RRTQ:00203:00478
TAGTATCAGCCTCGCCACTGACGAAGGTATTCC
+
4444;;4499244442///////65656/4242
@2RRTQ:00218:00452
ATAGTCTTCCCTCT
+
434::33148-///
@2RRTQ:00225:00476
ACGAGTGCGTTCCCATGTCGTAGGTACTC
+
8>899999?@69919999A?>99699898
@2RRTQ:00226:00494
ACGAGTGCGTTCCCCATGTCGTAGGTACTC
+
11==/49@@@6999,9449@===>5999@=
@2RRTQ:00230:00484
ACGAGTGCGTTCCCATGTCGTAGGTACTC
+
BBBBBB=99959914444:=99969>>>@
@2RRTQ:00231:00497
ACGAGTGCGTTCCCCATGTCGTAGGTACTC
+
49>>99;@=A?BBB6A999999>@699@AA
@2RRTQ:00232:00457
ACGAGTGCGTTCCCCATGTCGTAGGTACTC
+
??BBBAA=>C2499,99999999>=@9498
@2RRTQ:00240:00479
ACGAGTGCGTTCCCCATGTCGTAGGTACTC
+
AB;@BA@B@D6999/99>?@999>;>9498
@2RRTQ:00209:00540
ACGAGTGCGTTCCCCATGTCGTAGGTACTC
+
9;C::9;@999;BB7CA=<ACADD@B<<<B
@2RRTQ:00212:00528
ACGAGTGCGTTCCCATGTCGTAGGTATC
+
1/..///7//,//+//4444466,1///
@2RRTQ:00212:00535
ACGAGTGCGTTCCCCATGTCGTAGGTACTC
+
94?>9949>>5999,44::>999A<>9;<>
@2RRTQ:00213:00514
ACGAGTGCGTTCCCCATGTCG
+
1/.//444442///*//////
@2RRTQ:00215:00539
ACGAGTGCGTTCCCCCCCC
+
9;AA;11@11,,,,,,,,,
@2RRTQ:00216:00515
ACGAGTGCGTTCCCCATGTCGTAGGTACTC
+
=@@B@A@>>@5999/9>>@CHACACB@<<<
@2RRTQ:00217:00526
ACGAGTGCGTTCCCATGTCGTAGGTACTC
+
49>>844444244-4444944//68:/11
@2RRTQ:00217:00547
ACGAGTACGTTCCCCCATGTCGTAGGTACTC
+
=:::>>988959999+49=?CCDCC>B@AC@
@2RRTQ:00219:00537
ACGAGTGCGTTCCCCATGTCGTAGGTACTC
+
443799@9895999,999994444244494
@2RRTQ:00225:00526
ACGAGTGCGTTCCCATGTCGTAGGTACTC
+
99>@@AA@>>59909>>>BECA@<?@@@@
@2RRTQ:00230:00543
ACGAGTGCGTTACCCATGCTCGT
+
498A4//7//,//85666>////
@2RRTQ:00238:00504
ACGAGTGCGTTCCCATGTCGTAGGTACTC
+
11>>:>>>9859914444BCBBCB<<<B;
@2RRTQ:00243:00521
ACGAGTGCGTTCCCCATGTCGTAGGTACTC
+
998798484429>>29:;<;9>>@5;;899
@2RRTQ:00244:00506
ACGAGTGCGTTCCCCATGTCGTAGGTACTC
+
49??;;9=@@5999,4:@BCDCCC=@@BBB
@2RRTQ:00247:00543
ACGAGTGCGTTCCCCATGTCGTAGGTACTC
+
=80011/811,1::5@:99@9;8@<?441:
@2RRTQ:00249:00532
ACGAGTGCGTTTCCCCCCCCCCCCCCCCCCCATGTCGT
+
9479>99999901<;88;;;;;;;;;::88"//,,,,,
@2RRTQ:00203:00595
ACGAGTGCGTTCCCCATGTCGTAGGTACTC
+
94??99;===9===6==@B<<9>?:11/1/
@2RRTQ:00206:00585
ACGAGTGCGTTCCCCATGTCGTAGGTACTC
+
;;79;;4;;;2999,94999>>88449:>>
@2RRTQ:00207:00592
ACGAGTACGTTCCCATGTCGTAGGTACTC
+
>@BC@@=978499099999<<AA>AAAAA
@2RRTQ:00209:00585
ACGAGTGCGTTCCCATGTCGTAGGTACTC
+
4977444444244-4:99;==44249488
@2RRTQ:00210:00581
CGATGTCTCTACGGCACAGGATTTTGTGTA
+
@@B@>>:11//6677999424444,4////
@2RRTQ:00210:00585
ACGAGTGCGTTCCCCATGTCGTAGGTACTC
+
?989A@=>=@6999,9949>944==@>@@>
@2RRTQ:00210:00586
ACGAGTGCGTTCCCCATGTCGTAGGTAC
+
9433448>>>51//*/////,2885///
@2RRTQ:00213:00579
ACGAGTGCGTTCCCATGTCGTAAGGTA
+
=@>>>>8944244-499687/,*,22,
@2RRTQ:00214:00579
ACGAGTGCGTTCCCCATGTCGTAGGTACTC
+
9;ABBB@>>C5999,9?>>ACBBB=@ABCB
@2RRTQ:00215:00576
ACGAGTGCGTTCCCCATGTCGTAGGTACTC
+
?@@BBA?@==5999/9?>>?>99959@?AA
@2RRTQ:00216:00567
ACGAGTGCGTTCCCCATGTCGTAGGTACTC
+
48<>9949=::AEB9BBABCBBBC=@==6/
@2RRTQ:00216:00576
TGATACGTCTCCTTCCTTAGCTTACTTCAGTG
+
4444494998@;?5;24:7499=>;;9:4444
@2RRTQ:00217:00577
AGCACTTGTAGCTGTCACTAGTTACTTGT
+
466///,////6/444444444:888,//
@2RRTQ:00218:00551
CGATGTCTCTACGGCACTGGATTTGTTG
+
,//////;///1/,//4/678885//,/
@2RRTQ:00219:00575
ACGAGTGCGTTCCCCATGTCGTAGGTACTC
+
8>?:99>=8=2999,4@ABBCFCD@C;<<A
@2RRTQ:00221:00586
ACGAGTGCGTTCCCCATGTCGTAGGTACTC
+
CCCBBB@>>>5999,4444:998849>=98
@2RRTQ:00221:00587
ACGAGTGCGTTCCCCATGTCGTAGGTACTC
+
BBB>9;9>>>5999-9ABBCCBA@<==>@>
@2RRTQ:00221:00592
TGATACGTCTCCTTCCTTAGTTACTTCAGTGC
+
>>;////779;2924:;83442499:;;9949
@2RRTQ:00222:00564
ACGAGTGCGTTCCCCATGTCGTAGGTACTC
+
@@?>994///,///*///44499;<>==@;
@2RRTQ:00222:00591
ACGAGTGCGTTCCCCATGTCGTAGGTACTC
+
?B>?:;;9995999/999<BCBBB@CBBBB
@2RRTQ:00223:00583
ACGAGTGCGTTCCCATGTCGTAGTACTC
+
>98899448954464:9>111111=;<1
@2RRTQ:00224:00550
CGTGTCTCTAGGCACGAATTTGTGT
+
44444449999890,,,*,,*,,,,
@2RRTQ:00232:00589
ACGAGTGCGTTCCCCATGTCGTAGGTACTC
+
99899>?@>?6999,4;;@CCA@@@;<1>1
@2RRTQ:00233:00570
ACGAGTGCGTTCCCCATGTCGTAGGTACTC
+
1/.//9BBCCBCCE9@=CC@@ABB@BACAC
@2RRTQ:00233:00577
ACGAGTGCGTTCCCATGTCGTAGGTACTC
+
9;779>998@69914;@?BCCBC9;<>88
@2RRTQ:00236:00555
CGTGTCTCTAGGC
+
1/1/,,,,/77,/
@2RRTQ:00237:00579
ACGAGTGCGTTCCCCATGTCGTAGGTACTC
+
>@BBBBBA;;2444/9??@ABBBB@BB@@@
@2RRTQ:00238:00571
ATCAGACACGGACACAGCAGAACACACA
+
47@A==ABBB=@@FGDCICCC@CA489<
@2RRTQ:00242:00557
TGATACGTCTCC
+
99999449/---
@2RRTQ:00244:00565
ACGAGTGCGTTCCCCATGTCGTAGGTACTC
+
AAB?>@BBAB>BCC:C=>=BBCAB?B=<<B
@2RRTQ:00200:00609
ACGAGTGCGTTCCCCATGTCGTAGGTACTC
+
BB?B@;99@@5999,4444:===?><<9@@
@2RRTQ:00200:00641
ACGAGTGCGTTCCCCATGTCGTAGGTACT
+
9>?A999:=;:<@<+1//44444424444
@2RRTQ:00201:00619
ACGAGTGCGTTCCCCATGTCGTAGGTACTC
+
8@<@;;<98C5999-9>999>999599>>>
@2RRTQ:00201:00622
TACTGAGCTACACACACAGAAAGC
+
>>994444:499@CC<<<CBD:@>
@2RRTQ:00203:00637
ACGAGTGCGTTCCCCATGTCGTAGGTACTC
+
998@AA>?>>5999,4@BBABBAA>>;<9;
@2RRTQ:00205:00612
ACGAGTGCGTTCCCCATGTCGTAGGTACTC
+
89A;;;@CCC@CDE5><A@@99<?7994>9
@2RRTQ:00205:00621
ACGAGTGCGTTCCCATGATCGTGAAGGTACTTCG
+
?>?89441/8,//+,,,,/66//9>;99444244
@2RRTQ:00206:00600
ACGAGTGCGTTCCCCATGTCGTAGGTACTC
+
8><?;;8@@@6999,4449@A89:>;<<CA
@2RRTQ:00206:00618
TACTGAGCTACACACACAGAAAGATTGGTGCT
+
>>948944:84;9===;4449-44:2424...
@2RRTQ:00206:00634
ACGAGTGCGTTCCCCATGTCGTAGGTACTC
+
BBB89<B>?>6999,9999ABCCC>BA<<<
@2RRTQ:00207:00602
ACGAGTGCGTTCCCCATGTCGTAGGTACTC
+
498;;;=>?@<@>>/99<<BBDDFADCCC<
@2RRTQ:00207:00611
ACGAGTTGCGTTC
+
443999548442/
@2RRTQ:00207:00621
ACGAGTGCGTTCCCCATGTCGTAGGTACTC
+
9;@@BBB@@C5999/9>>>AAA@C?B@AAC
@2RRTQ:00209:00648
ACGAGTGCGTTCCCCATGTCGTAGGTACTC
+
4934//////,///*//444444424444=
@2RRTQ:00210:00605
ACGAGTGCGTTCCCCATGTCGTAGGTACTC
+
>?>>;;984;<A=B9C<<<CC@>@;998=8
@2RRTQ:00210:00611
ACAGAATGCCGTTCCCATGTCGTAGTACTC
+
/1//85/13148244-494///////6600
@2RRTQ:00212:00644
ACGAGTGCGTTCCCATGTCTAGGTACTC
+
9>>A9;;;<<?BC@EDA@>611,.///6
@2RRTQ:00213:00613
ACGAGTGCGTTCCCCCCCCATGTCGTAGGTACTC
+
98>>999@9959999944$499999=88;>>999
@2RRTQ:00215:00640
TCTCTATGCGCTCCACATGTCTAAGGT
+
BBBBCCA@ACDBCCCAG?C449959D9
@2RRTQ:00216:00637
ACGAGTGCGTTC
+
=@>BBB@>>>59
@2RRTQ:00217:00625
ACGCTCGACATGCCCAGGTACAGGAG
+
498;>@A@99999909=288>9=>A4
@2RRTQ:00218:00603
ACGAGTGCGTTCCCCATGTCGTAGGTACTC
+
>>B;;<9==99=AA,99?444444744444
@2RRTQ:00219:00601
ACGAGTGCGTTCCCCATGTCGTAGGTACTC
+
<<:CBB99;@<A@A4A<99A?<998;<AB@
@2RRTQ:00219:00609
ACGAGTGCGTTCCCCATGTCGTAGGTACTC
+
A@>AAA@>>?5999/9?@@ABACC??@@@>
@2RRTQ:00219:00626
ACGAGTGCGTTCCCCATGTCGTAGGTACTC
+
@BABBBBB?;2444/9F@ACCCBB;=9;;B
@2RRTQ:00219:00646
ATCAGACACGGACAC
+
6..///344424444
@2RRTQ:00220:00610
ACGAGTGCGTTCCCCATGTCGTAGGTACTC
+
??;::;;>?@<@A@6@B@@@C@@>>;99>>
@2RRTQ:00222:00622
ACGAGTGCGTTCCCCATGTCGTAGGTACTC
+
;9>899999>>B@@49999B@99:<==9>8
@2RRTQ:00223:00631
ACGAGTGCGTTCCCCATGTCGTAGGTACTC
+
9;?@BBC@>>5444/99999A@@A=A>>?@
@2RRTQ:00227:00609
GCGTTCCCCATGTCGTAGGTACTC
+
<>;;2444/9>@ACCBCC?B?AAA
@2RRTQ:00227:00634
ACGAGTGCGTTCCCCCCCC
+
=>?@994844244444444
@2RRTQ:00229:00627
ACGAGTGCGTTCCC
+
//4./444898999
@2RRTQ:00229:00642
ACGAGTGCGTTCCCATGTCGTAGGTACTCA
+
9;34994444244-49;4444442444944
@2RRTQ:00230:00641
ACGAGTGCGTTCCCCATGTCGTAGGTACTC
+
89C9994:::2444,449>>;><<:11/1/
@2RRTQ:00231:00608
ACGAGTGCGTTCCCCATGTCGTAGGTATC
+
AA>;91////,///*//999444998994
@2RRTQ:00231:00613
TAGTATCAGCCTCGCCATGACGAAGGTATTCC
+
;;AA@ABC;:8;A@@=@CBBBCC@DCCAA=AA
@2RRTQ:00233:00618
ACGAGTGCGTTCCCCATGTCGTAGGTACTC
+
9:A>>@A>?>5999-99@BAA@995999>>
@2RRTQ:00234:00609
ACGAGTGCGTTCCCCCCCCCATGTCGTAGGTACTCATCACCG
+
4;:;8>=>8>511111111"/////119B@>999@@@?BA<9
@2RRTQ:00234:00624
TGATACGTCTCCTTCCTTAGTTACTTCCAG
+
>>>111////424899:234424492/,//
@2RRTQ:00235:00619
ACGAGTGCGTTCCCCATGTCGTAGGT
+
8>8899444C;AAA8ADCCCCBBB7;
@2RRTQ:00237:00601
ACGAGTGCTTTCCCCCCATGTCGTAGGTACTC
+
99@?998988,4;;;;-?99;BAB?@<>@<<<
@2RRTQ:00238:00604
ATCAGACACGGACACAGCAGAACACACA
+
>87;AAABDB>@A99<@AA@B@ACAABB
@2RRTQ:00238:00613
TCTCTATGCGCTCCACATGTCTAAGGT
+
94444@A99;<9B=C<>;ACC998::4
@2RRTQ:00238:00614
TACTGAGTCTACCACACACAGA
+
/////9944844:944//////
@2RRTQ:00238:00637
ATGAGTGCGTTCCCCATGTCGTAGGTACTC
+
@A?@@BA@@@5999/99@ABCCBB?;<<BA
@2RRTQ:00239:00601
ACGAGTGCGTTCCCCCCATGTCGTAGGTACTC
+
=>?8999999299944(4999:444959@@@?
@2RRTQ:00239:00632
AGCACTGTAGCTCGTCACTAGTTACTTGTG
+
/1///7<;;A;;999;@9<;;;2498244/
@2RRTQ:00249:00624
ACGAGTGCGTTCCCATGTCGTAGGTACT
+
99889949:>69914444994442444/
@2RRTQ:00201:00694
ACGAGTGCGTTCCCCATGTCGTAGGTACTC
+
BBB::<@@A@;>>>/99>??999>;>>=@>
@2RRTQ:00204:00657
ATCAGACACGGACACAGCAGAACACAC
+
=;;=110;;?;9489>@A99;29C@;;
@2RRTQ:00208:00650
ACGAGTGCGTTCCCCATGTCGTAGGTACTC
+
>@A;;;@@@@;>>>/9999@?449<49444
@2RRTQ:00208:00668
ACGAGTGCGTTCCCCATGTCGTAGGTACTC
+
9;ABCA@@892999/9@@ACCCCB>A;<<@
@2RRTQ:00209:00660
ACGAGTGCGTTCCCCATGTCGTAGGTACTC
+
1/6//44;4424;;,4:;;CCCBCBAA@=;
@2RRTQ:00211:00654
ACGAGTGCGTTCCCCATGTCTAGGT
+
>@?:911111,///*/,/////6,.
@2RRTQ:00212:00667
ACGAGTGCGTTCCCCATGTCGTAGGTACTC
+
:;BBB@>=995999,499=94444449444
@2RRTQ:00215:00673
ACGAGTGCGTTCCCCATGTCGTAGGTACTC
+
??A@?@@@>@5999/999<CCDDDCBCDCB
@2RRTQ:00218:00688
ACGAGTGCGTTTCCCCCCCCCCCATGTCGTAGGTATCATCACC
+
9;A@>>>>999-9994444444"44449994424998=779:2
@2RRTQ:00218:00692
ACGGTGCGTTCCCCATGTCGTAGGTACTC
+
@@B8:<99@4999,9?:@@@?=8;999?>
@2RRTQ:00221:00699
ACGAGTGCGTTCCCCATGTCGTAGGTACTC
+
AB;?9<;;11,///*/79??A@;;6:@>>>
@2RRTQ:00222:00679
ATCAGACACGGACACAGCAGAACACAC
+
BAA=:9<A@C>BA@<<9;:9@?@A@@:
@2RRTQ:00228:00656
ACGAGGTGCGTTCCCCCCCATGTCTAGGTACTC
+
/,,,,*,,,68;CCBCCC(=9944444234444
@2RRTQ:00233:00676
ACGAGTGCGTTCCCCATGTCGTAGGTACTC
+
BCBBABBA;;2444/9999CCCDFACCCCC
@2RRTQ:00234:00651
ACGAGTGCGTTCCCCATGTCGTAGGTACTC
+
9;A@@@>@@@5999,9999?@>>@=@>>@@
@2RRTQ:00242:00659
ACGAGTGCGTTTCCCCCCCCCCCCCCCCCATGTCGTAGGTTACTCATC
+
/101///689>9>>>>=99999999999"444467888,/,//7;>@:
@2RRTQ:00200:00731
ACGAGTGCGTTCCCCATGTCGTAGGTACTC
+
AA9=9;9>>@5999,449=>94447894@8
@2RRTQ:00201:00705
ACGAGTGCGTTCCCCATGTCGTAGGTACTC
+
9/---,,0,,*/6604444444489:4444
@2RRTQ:00201:00722
ACGAGTGCGTTCCCCATGTCGTAGGTACTC
+
943944994>5999,9999BCA@@?>>111
@2RRTQ:00202:00700
ACGCTCGACATGCCCAGGTACAGGAG
+
?989>>@@ACCFEN?BB=;;;>A699
@2RRTQ:00204:00705
ACGAGTGCGTTCCCCATGTCGTAGGTACTC
+
:<>9;;;84=2999,4@ACABB@@=@BBBB
@2RRTQ:00204:00728
ACGAGTGCGTTCCCCATGTCGTAGGTACTC
+
898;A@AAA@5999/9999@@999599999
@2RRTQ:00205:00714
ACGAGTGCGTTCCCATGTCGTAGGTA
+
898>999>>@599144444444/5//
@2RRTQ:00205:00738
ACGAGTGCGTTCCCCATGTCGTAGGTACTC
+
4;?A@>@@@>=>>>4C<==KCBBB=@@BB@
@2RRTQ:00206:00708
ACGAGTGCGTTCCCCATGTCGTAGGTACTC
+
@=?;;;>@@@6999,4949=9944289444
@2RRTQ:00206:00712
TAGTAATCAGCCTCGCCATGACGAAAGGTA
+
4/7//,/8///,4444594444444-4244
@2RRTQ:00207:00731
ACGAGTGCGTTCCCCATGTCGTAGGTAACTC
+
99@ABCB@@?2444/99449;9992442444
@2RRTQ:00208:00706
ACGAGTGCGTTCCCCATGTCGTAGGTA
+
>@>B<;9BBD@>>@+11/11////,//
@2RRTQ:00210:00733
ACGAGTGCGTTCCCAATGTCGTAGGTACTCA
+
-,,,,8//4:599192444;44/6,//,,,,
@2RRTQ:00214:00706
TCTCTATGCGCTCCCCATGTCTAAGGTACTG
+
?BAB9:<99>@9999/99@@99858;>>999
@2RRTQ:00214:00727
ACGAGTGCGTTCCCCATGTCGTAGGTACTC
+
49A@;99;>>5<99,9<<<CDECC=@;<<A
@2RRTQ:00215:00746
TAGTATCAGCCTCGCCATGACGAAGGTATTCC
+
;>;;;<49>>699448>???=9969294;EA>
@2RRTQ:00218:00740
CGTGTCTCTAGGCACAGGATTTGTGTAGA
+
449;9@BC>=<?A@>99599909??9944
@2RRTQ:00219:00713
ATATCGCGAGGGTATGGAAGACTCTATAGAA
+
;7=:8=8/1181//77,464;9>433....,
@2RRTQ:00220:00721
ACGAGTGCGTTCCCCCATGTCGTAGGTACTC
+
9;>?;9;@@A69999-9999CAAAB>C@A@@
@2RRTQ:00221:00733
ACGAGTGCGTTCCCCATGTCGTAGGTACTC
+
9<;CCBB=;=2444/9?@>@CA@A>@@ABA
@2RRTQ:00223:00701
ACGAGTGCGTTCCCCATGTCGTAGGTACTC
+
1/./8;99995999,9999@A@ABA<<;@;
@2RRTQ:00225:00705
ACGAGTGCGTTCCCCATGTC
+
@A?999>94954==,44//,
@2RRTQ:00229:00704
ACGAGTGCGTTCCCATGTCGTAGGTACTC
+
@@B;;<A@@@5991444/76///,/688:
@2RRTQ:00231:00723
TATAGCTCCCACTTATGACAGAAGTTTTTTTTTTTTTTTTTCATCA
+
4444444496///,/////444244;ACCAAAAAAACDDB"94/./
@2RRTQ:00234:00710
ACGAGTGCGTTCCCCATGTCGTAGGTACTC
+
49;BA>@B@@=@BB4C<><9@A9959999>
@2RRTQ:00237:00735
ACGAGTCGTTCCCCCCCCCCCCCCCCCCCCCATGTCTA
+
443444444244444444444444444444"444444/
@2RRTQ:00238:00712
ACGAGTGCGTTCCCCATGTCGTAGGTACTC
+
9;@;;98=8>5999,4999ABA@A?BAAAA
@2RRTQ:00240:00725
ACGAGTGCGTTCCCCAATGTCGTAGGT
+
9989484//85666*/,//4444/6,/
@2RRTQ:00240:00732
ACGAGTGCGTTCCCCCATGTCGTAGGTACTC
+
9;AAAAA:>924499,99999;;AC>A<<<B
@2RRTQ:00249:00704
AACGAGTGCGTTC
+
>;;:11//,,,*,
@2RRTQ:00200:00764
ACGAGTGCGTTCCCCATGTCGTAGGTACTC
+
9<C<<<DDBC@CHGBB>=<AA@BCBC<<<A
@2RRTQ:00202:00784
ACGAGTGCGTTCCCCATGTCGTAGGTACTTC
+
>?@A@C@@AB=A>>-;<<<A@BAA59991,1
@2RRTQ:00202:00793
TCTCTATGCGCTCCACATGTCTAAGGTA
+
44449B?999994249449@A?;;9244
@2RRTQ:00206:00751
TCTCTATGCGCTCCACATGTCTAAGGTAC
+
////7:=>@@B99544:449CBBAC::9=
@2RRTQ:00210:00757
ACGAGTTGCCGTTCCCCATGTCGTAGGTAAC
+
@@>111,//,//,/8:5:B4446///,//,/
@2RRTQ:00216:00757
ACGAGTGCGTTCCCCCCCCCCCCCCCCCCCCATGTCGTAGGTA
+
99>@@B?<<=?AAACAAAAAAAAAAABB>;";444494//,//
@2RRTQ:00226:00755
ATCAGACACGGACACAGCAGAACACACA
+
43348868//,///:4//8//,/8666,
@2RRTQ:00230:00764
ACGAGTGCGTTCCCCATGTCGTAGGTACTC
+
8?;:<=BD@@5999,4999@=@=@=A@@@A
@2RRTQ:00233:00758
ACGAGTGCGTTCCCCATGTCGTAGGTACTC
+
@A?@9944442444,4444;;;;:=@@A@9
@2RRTQ:00238:00755
ACGAGTGCGTTCCCCCCCCCCCATGTCGTAGGTACTCATCACCGAC
+
8=7899489>24444444444"44449@=8=69444911;--+--,
@2RRTQ:00206:00802
ACGAGTGCTTTCCCATGTCTAGGTACTC
+
;43;;A9939,44-44444944244444
@2RRTQ:00209:00805
ACGAGTGCGTTCCCCATGTCGTAGGTACTC
+
9;BBBBA@@?5999/9FA@AAA@A=>@<;;
@2RRTQ:00210:00810
ATATCGCGAGGGTATGGAAGACTCTATA
+
9;;99@@999919CBCADABGCCB88;A
@2RRTQ:00211:00815
ACGAGTGCGTTCCCCATGTCGTAGGTACTTC
+
4;>>9949442444,444478607+-,,,*,
@2RRTQ:00212:00832
ACGAGTGCGTTTCCCCCCCCCCCCATGTCGTAGGTACTTCATCACCCCCCCC
+
44::98?>998199999444444"44444:;//,////,/6/.444444444
@2RRTQ:00214:00849
ACGATGCGTTTCCCCATGTCCGTAGGTACTC
+
888944>899-499/9999B@=@@D699999
@2RRTQ:00216:00831
ACGAGTGCGTTCCCATGTCGTAGGTACTC
+
=@<@>>@@995991499>B;;1@-11111
@2RRTQ:00216:00838
ACGAGTGCGTTCCCCATGTCGTAGGTATC
+
997@=8>>?>5999,4?>>AAAAC@CBBA
@2RRTQ:00222:00840
ACGAGTGCGTTTCCCCCCCCATGTCGTAGGTACTC
+
44BAAA=:98919999999$444994449494494
@2RRTQ:00226:00802
ACGAGTGCGTTCCCCATGTCGTAGGTACTC
+
>8>>99994=5949,4444ADBBAAB=<99
@2RRTQ:00236:00801
ATATCGCGTACGGTATGAAGATCTC
+
:81161//88,,*,,///,////88
@2RRTQ:00241:00849
ACGAGTGCGTTCCCATGTCGTAGGTACTC
+
9489B@>99959919@@@AAA@A>@ABCB
@2RRTQ:00243:00810
ACGAGTGCGTTCCCCATGTCGTAGGTACTC
+
=??@B@BBDC?CHHAD=<<BCBA@>>999;
@2RRTQ:00244:00825
ACGAGTTGCGTTCCCCATGTCGT
+
490111,///6,///*4:494/1
@2RRTQ:00200:00890
ACGAGTGCGTTCCCCATGTCGTAAGGTACTC
+
?8>>>999==8>>>4>9911111,/686619
@2RRTQ:00202:00881
ACGAGTGCGTTCCCATGTCGTAGGTACTC
+
8>>>>>994>5991499=9=9>A:<<;BA
@2RRTQ:00202:00898
TACTGAGCTACACACACAGAAG
+
999>>99/////6676////,/
@2RRTQ:00204:00866
ACGAGTGCGTTCCCCATGTCGTAGGTACTC
+
=9;99948=>5999,9999@AACC@C<==B
@2RRTQ:00206:00870
ACGAGTGCGTTCCCCATGTCGTAGGTACTC
+
:;?998898>;>=>4?<99A>99<99<@AB
@2RRTQ:00206:00871
ACGAGTGCGTTCCCCATGTCGTAGGTACTC
+
>><99<<CCCDCCC9C@@=9;;AA<A@A@A
@2RRTQ:00207:00880
ACGAGTGCGTTCCCCATGTCGTAGGTACTC
+
AB>99<AA@@5999,9999BCCCF@A<=<B
@2RRTQ:00208:00886
ACGAGTGCGTTCCCCATGTCGTAGGTACTC
+
9;A?=>>>>>5999,4949@BBAB>A<<<C
@2RRTQ:00208:00889
ACGAGTGCGTTCCCCATGTCGTAGGTACTC
+
=@;8:;4>>>5999,4??ACHCCC8:;<<@
@2RRTQ:00211:00882
ATATCGCGTAGGGTATGGAAGACTCTATAGA
+
@>?8>@11///85///424249444443733
@2RRTQ:00212:00852
ACGAGTGCGTTCCCCATGTCGTAGGTACTC
+
=>>;;;4;;;2444,44;BABBA@B>99<;
@2RRTQ:00212:00857
ATCAGACACGGACACAGCAGAACACACAG
+
988>847>>;284==94:@B@@CD;;9B:
@2RRTQ:00213:00869
ACGAGTGCTTTCCCCC
+
998?994439,/////
@2RRTQ:00213:00893
TCTCTATGCGCTCCCACATGTCTGAAGT
+
//////449444495444499////,,,
@2RRTQ:00217:00857
ACGAGTGCGTTTTTCCCCCCCC
+
1/4//44444444+44444444
@2RRTQ:00217:00873
ATATCGCGAGGGTATGGAAGACTCTATA
+
9;CBBCC::<H>A@@B69699:@A??>?
@2RRTQ:00221:00897
ACGAGTGCGTTCCCATGTCGTAGGTACTC
+
9<CC<<<CCC@CH@CB@<;@?9949989=
@2RRTQ:00224:00894
ACGAGTGCGTTCCCAATGTCGTAG
+
943444;888,//+/,/,//////
@2RRTQ:00225:00860
ACGAGTGCGTTCCCCCCCCCATGTCGTAGGTACTC
+
=?<999>?99599999944"4999>:99B?A<;<A
@2RRTQ:00226:00852
ACGAGTGCGTTTCCCCCCCCCCCCCCCCCCCCCCATGTCGTAGGTACTCATCACCC
+
8=6//1/////11;;?:888888888888:::;"@A@?===686///,-,,,,228
@2RRTQ:00231:00861
ACGAGTGCGTTCCCCATGTCGTTAGGTA
+
=@799;;;;<@ECC:EB1---,*,,*,,
@2RRTQ:00231:00879
ACGAGTGCGTTCCCCATGTCGTAGGTACTC
+
=@?@@ABA@C5999/999;DCB@@=;;<BB
@2RRTQ:00232:00898
TCTCTATGCGCTCCACATGTCTAAGGT
+
44;;111:8@B@@=ACA>>99996929
@2RRTQ:00236:00894
ACGAGTGCGTTCCCCATGTCGTAGGTACTC
+
49899999492444,4;A@BC@<?@CCCBA
@2RRTQ:00241:00877
ACGAGTGCGTTCCCCCCCCCATGTCGTAGGTACTT
+
49A?;;9BCC@BBAAAABA"CAAACCCCCABCCC?
@2RRTQ:00241:00894
ACGCTCGACATGCCCAGGTACAGGAG
+
=9;<CBBCDD?><D?<98<A999?A9
@2RRTQ:00242:00899
ATCAGACACGGACACAGCAGAACACAC
+
=:;;AA?>@@;999999@B9959@@?>
@2RRTQ:00243:00899
ACGCTCGACATGCCCAGTACAGGAG
+
94344:44444449-444////,/7
@2RRTQ:00244:00862
ACGAGTGCGTTCCCCCATGTCGTAGGTACTC
+
?@A??>B@;;8<B@@0<<;4:::4424;:87
@2RRTQ:00245:00884
ACGAGTGCGTTCCCCATGTCGTAGGTACTC
+
BBAAABBAA@5999/9@@@@A@@A=9<9>@
@2RRTQ:00249:00893
ACGAGTGCGTTCCCCATGTCGTAGGTACTC
+
>@A@@ABA@C5999/9@B@DB@@@>>@999
@2RRTQ:00203:00920
ACGAGTGCGTTCCCCATGTCGTAGGTACTC
+
BBA?>@?>>>6999/9??>BCCBB>B@@@@
@2RRTQ:00203:00949
ACGAGTGCGTTCCCCATGTCGTAGGTACTC
+
?AA@AACA??5999/9?@AGCCCC?AB@@@
@2RRTQ:00206:00908
AGCGAGGTGCGTTCCCATGATCGT
+
444844249444244-/////820
@2RRTQ:00208:00939
ACGAGTGCGTTCCCCATGTCGTAGGTACTC
+
=@?99;;;9@=A@A6C@@AA<9;@;99999
@2RRTQ:00210:00902
ACGAGTGCGTTCCCCATGTCGTAGGTACTC
+
9;A;;<@A@@6999/9999<<<;B>BAACB
@2RRTQ:00212:00901
ACGAGTGCGTTCCCCATGTCGTAGGTACTC
+
9/.///88:;;DCC:@A@B999>>;>>@@@
@2RRTQ:00212:00904
ACGAGTGCGTTCCCCATGTCGTAGGTACTC
+
BB@AA?B?99<1@>5A133C>>BC@C=<=<
@2RRTQ:00213:00934
ACGAGTGCGTTCCCCATGTCGTAGGTACTC
+
?B>AB@:9>=5999/9??>ACBCB?BBCCC
@2RRTQ:00215:00934
ACGAGTGCGTTCCCCATGTCGTAGGTACTC
+
BBC@@A@@>C5999/9999BHBBB8:<CCC
@2RRTQ:00215:00944
ACGAGTGCGTTCCCCATGTCGTAGGTACTC
+
BBC???BBBDACCC9CBBBBB;;;5999;1
@2RRTQ:00218:00912
ACGAGTGCGTTCCCCATGTCGTAGGTACTC
+
=@??@@@>>>6999/9?999@?>?>;99@>
@2RRTQ:00219:00908
ACGAGTGCGTTCCCCCCCCATGTCGTAGGTACTC
+
49B@>>>>9959999944$44449444;9;4948
@2RRTQ:00222:00925
AGTATCAGCCTCGCCATGACGAAGGTATTCC
+
///99>99=8333;77744444248944242
@2RRTQ:00222:00943
ACGAGTGCGTTCCCCATGTCGTAGGTACTC
+
BBB::<BBBC?CBC9C;;;@A@@@@CC<<;
@2RRTQ:00223:00925
CGTGTCTCTAGGCACAGGATTTGTGTAGA
+
@<<<BBBB=><@@@@>99444-4444444
@2RRTQ:00227:00900
ACGAGTGCGTTCCCCATGTCGTAGGTACTC
+
9;?@9999995999,9?@@@@@>A;>>?@@
@2RRTQ:00230:00936
ACGAGTGCGTTCCCCATGTCGTAGGTACTC
+
>?B9:9;>@A;?>>4@AEBCCBBBD@ABAA
@2RRTQ:00230:00943
TAGTATCAGCCTCGCCATGACGAAGGTATT
+
9:A=A@@@A@=A@BC?@1111//,/,//,*
@2RRTQ:00231:00905
ACGAGTGCGTTCCCATGTCGTAGGTACTC
+
=>>@99998959904444449:?>C<;<B
@2RRTQ:00231:00937
ACGAGTGCGTTCCCCATGTCGTAGGTACTC
+
99:@BA?>>>5999,4?=>@@;4889@@@A
@2RRTQ:00232:00935
ACGAGTGCGTTCCCCATGTCGTAGGTACTC
+
=@@::<A@@@6999,9>>999:11,11//:
@2RRTQ:00234:00929
ATATCGCGAAGGGTATGGAAGACTCTATAG
+
<:4:>>1/1,/6568/11:@@=?ACDBA@@
@2RRTQ:00234:00933
ACGAGTGCGTTCCCCATGTCGTAGGTACTC
+
>98999448>6999/9>AB<<<@A8;;@AB
@2RRTQ:00238:00904
ACGAGTGCGTTCCCCATGTCGTAGGTACTC
+
49A;<9@AAA@BBB9AAA@CA>8949999?
@2RRTQ:00238:00915
ACGAGTGCGTTCCCCATGTCGTAGGTACTC
+
49?;;;AAACACCC9==CA@@A>>599999
@2RRTQ:00239:00928
ACGAGTGCGTTCCCATGTCGTAGGTACTC
+
89?@;;999969914499449::>><89>
@2RRTQ:00240:00921
TAGATATCAGTCCTACGACC
+
B@8/1///////78:911/,
@2RRTQ:00243:00926
ACGAGTGCGTTCCCCATGTCGTAGGTACTC
+
AA????>9996999,444444444249==>
@2RRTQ:00244:00939
TGATACGTCTCCTTCCTTAGTTACTTCA
+
BABBBACCBBB@A>B@C@B??=ABAABC
@2RRTQ:00245:00902
ACGAGTGCGTTCCCCATGTCGTAGGTACTC
+
1/46/44489:>AB9BCBCBBA@@<89999
@2RRTQ:00246:00906
TCTCTATGCGCTCCCACATGTCTAAGGTA
+
9444444499999C@<;:@@994924249
@2RRTQ:00201:00982
ACGAGTGCGTTCCCCATGTCGTAGGTACTC
+
99@;;<BBBB>@@@499@@A9998;44444
@2RRTQ:00204:00995
ACGAGTGCGTTCCCCATGTCGTAGGTACTC
+
@@?A?<//11,///*/699=@999D<<;A9
@2RRTQ:00205:00980
ACGAGTGCGTTCCCCATGTCGTAGGTACTC
+
9;ABBBB@>C5449/999;BCB@A=@BBBC
@2RRTQ:00211:00983
ACGAGTGCGTTCCCCATGTCGTAGGTACTC
+
BBBBBB@@@A=@@@8AHHDCCCCB=9;9>>
@2RRTQ:00220:00952
TACTGAGCTACACAACACAGAAAGATTGGT
+
/8A@@@BB@>@@845999994@:>=@;?74
@2RRTQ:00222:00955
ACGAGTGCGTTCCCCATGTCGTAGGTACTC
+
88@??@@>@@6999-9?>999>99599899
@2RRTQ:00223:00950
TACTGAGCTACCACACACAGAAGATTGTGC
+
89>==@444442444;;;:4424448662,
@2RRTQ:00223:00969
CGTGTCTCTAGGCACAGGATTTTGTGTAG
+
CC?AACCDCCC?@@>9959999/999999
@2RRTQ:00224:00959
ACGAGTGCGTTCCCATGTCGTAGGTACTC
+
498888894=5991444444444244998
@2RRTQ:00226:00978
ACGAGTGCGTTCCCCATGTCGTAGGTACTC
+
?@AAB@@?>>5999/9@@ACBBBB?BBBBB
@2RRTQ:00227:00971
ACGAGTGCGTTCCCCATGTCGTAGGTACTC
+
49?999;>=>;@@@8@AAACCCCC@BCA@A
@2RRTQ:00232:00979
ACGAGTGCGTTCCCCAATGTCGTAGGTACTC
+
?@@B:<<<;B=AAA9AEDCCCCA?>994999
@2RRTQ:00232:00981
ACGAGTGCGTTCCCATGTCGTAGGTACTC
+
9;8@994449244-4449>>>9949>899
@2RRTQ:00232:00984
ACGAGTGCGTTCCCCATGTCGTAGGTACTC
+
498888;;9C@HCFBD>><AA@AB>BBBBA
@2RRTQ:00235:00988
AAGCGAGGTGCGTTCCCCATGTCGTAGGTACT
+
1,/////59999??BAC6==:44//..3.//,
@2RRTQ:00236:00954
ACGAGTGCGTTCCCCATGTCGTAGGTACTC
+
1/.//4499:9===6@ABB;<<A?599999
@2RRTQ:00236:00956
TGATAACGTCTC
+
////8<@991//
@2RRTQ:00236:00959
TCTCTATGCGCTCCACATGTCTAAGGT
+
<9<CCCDCCDC999;BCBBCCDDACAB
@2RRTQ:00236:00982
AGTATCAGCCTCCGCCATGACGAAGGTATTCC
+
=>>444966,..,.86439;@>>99244656,
@2RRTQ:00238:00950
ACGAGTGCGTTCCCATGTCGTGGTACTC
+
;9;?A@>99959914449==8959988?
@2RRTQ:00238:00963
ACGAGTGCGTTCCCCATGCTCGTAGGTACTC
+
498948448;2444,/////////4249999
@2RRTQ:00238:00988
ACGAGTGCGTTCCCCCCCC
+
>??@<;9@@@599999999
@2RRTQ:00239:00989
ACGAGTGCGTTCCCCATGTCGTAGGTACTC
+
=:;=9;;ABB>BBA9B<><CCCCC@CAAAB
@2RRTQ:00242:00997
ACGAGTGCGTTCCCCATGTCGTAGGTACTC
+
?BB?>@>?996999,4449@CABB@B@A@B
@2RRTQ:00243:00977
TAGTATCAGCCTCGCCATGACAAAGGTATTCC
+
4499<;<<11,////799999>=-92444242
@2RRTQ:00244:00979
AGCACTGTAGCTGTCACTAGTTACTTGT
+
BACC::<CAAACDBBB44999599@699
@2RRTQ:00244:00983
ACGAGTGCGTTCCCCATGTCGTAGGTACTC
+
BBCBBBC@;=2444/9999@ABBC>C<<<@
@2RRTQ:00246:00954
TACTGAGCTACACACACAG
+
BAB9<9@99999@97,,,,
@2RRTQ:00246:00972
ACGAGTGCGTTCCCATGTCGTAGGTACTC
+
BBAB994:44244-449444444244444
@2RRTQ:00247:00966
ACGAGTGCGTTCCCCCCCC
+
4;B@;<9@@B699999994
@2RRTQ:00248:00956
ACGAGTGCGTTCCCCATGTCGTAGGTACTC
+
9;A@999?>>=@DC8C=<<BBA@@@B=<<@
@2RRTQ:00249:00971
ACGAGTGCGTTCCCCCCCCCCCCCCCCCCCCATGTCGTAGGTACTCATCACCG
+
49?@;99B?BAABBB=============AA"C???BCBBB>?999?<<<11,1
@2RRTQ:00249:00981
AGTATCAGCCTTCCGCCATGACGAAGGTATTCC
+
67////,,,*.,.,./,.01//66567//4<>6
@2RRTQ:00201:01001
ACGAGTGCGTTCCCCATGTCGTAGGTACTC
+
@@B99999995999-9999@BAAA>@@AAA
@2RRTQ:00204:01038
ACGAGTGCGTTCCCCATGTCGTAGGTACTC
+
9@7;9>@@?>5999/449====>>>9<<<A
@2RRTQ:00204:01045
ACGAGTGCGTTCCCCATGTCGTAGGTACTC
+
A@9:98@A9<:<BA4AA=<9B=;8997/,,
@2RRTQ:00204:01047
TGAATACGTCTCCTTTTCCTTTTTTTTTTTTTAGTTTTTTTTACTCAG
+
;11,,0,-/6/42499/92444444444444".888;;;:8$/////:
@2RRTQ:00210:01014
ATATCGCGGGGGTATGGAAGACTCTATAG
+
87499999488-;BBCCC@CCCDDCC>>1
@2RRTQ:00211:01033
CGTGTCTCTAGGCACAGGATTTGTGTAGAG
+
>>>B9;><BBCAAA@@@<99919991<<1-
@2RRTQ:00213:01016
ACGAGTGCGTTCCCCATGTCG
+
CA;;91<<11118:5AAAA<;
@2RRTQ:00213:01022
ACGAGGTGCGTCCCCATGTCGTAGGTACTC
+
8878997<<11,,,*,,//66844244444
@2RRTQ:00213:01034
ACGAGTGCGTTCCCCATGTCGTAGGTACTC
+
9;:;=@AA@A=@AA7AA@DDCCCB8;99=8
@2RRTQ:00215:01017
ACGAGTGCGTTCCCCATGTCGTAG
+
49>;;;<=@EBBCB8BDDCCA998
@2RRTQ:00215:01044
ACGAGTGCGTTCCCCATGTCGTAGGTACTC
+
?ABBBC==995999,4:9ACCBBC@@@<<;
@2RRTQ:00216:01039
ACGAGTGCGTTCCCCATGTCGTAGGTACTC
+
BB?@@AAC8859==4?BBCCBBCB@9:<<B
@2RRTQ:00217:01019
ACGAGTGGTTCCCCATGTCGTAGGTACTC
+
BBA??@A>@>AAA7ABAA@AAAA?B<<<C
@2RRTQ:00217:01024
CGTGTCTCTAGGCACAGGATTTGTGTAGA
+
48>@AAFBCCC?B<899949904;:4444
@2RRTQ:00218:01002
ACGAGTGCGTTCCCCATGTCGTAGGTACTC
+
@B<99;99995999-99<=CCBBC@BBAA@
@2RRTQ:00218:01023
ATATCGCGAGGGTATGGAAGACTCTATAGA
+
=<?@;;;<<=B?GCBB>B=>999988.0..
@2RRTQ:00222:01008
ACGAGTGCGTTCCCCATGTCGTAGGTACTC
+
BBBBBBBB@====94=BBAAACCC=@A<<9
@2RRTQ:00222:01041
TACTGAGCTACACACACAGAAAGATTGGT
+
?=@;<9@B@999=94499444-477,/,/
@2RRTQ:00223:01030
ACGAGTGCGTTCCCCATGTCGTAGGTACTC
+
9;:;99>?995999/99<<BDCCD@DCAA@
@2RRTQ:00224:01022
ACGAGTGCGTTCCCCATGTCGTAGGTACTC
+
CC8<<B=>>>5999-9@@BCBBBB=@A<<;
@2RRTQ:00227:01040
AGCACTGTAGCTCGTCACTAGTTACTTGTG
+
944449<C>>6/////6>@9992//1,//6
@2RRTQ:00229:01022
ACGAGTGCGTTCCCCATGTCGTAGGTACTC
+
9<C?@@AAACBCDC:CB@;;9>>><A?999
@2RRTQ:00230:01043
ACGAGTGCGTTCCCCATGTCGTAGGTACTC
+
9;:;9>998>5999-9DB@ACBBC@CCBB@
@2RRTQ:00231:01031
TGATACGTCTCCTTCCTTAGTTACTTCA
+
?@@B@@@CBAA=@==<@=>@A=ABC@CC
@2RRTQ:00231:01047
ACGAGTGCGTTCCCCATGTCGTAGGTACC
+
9;@@@>A?;98<AA7BBBBCCBBC?ABBA
@2RRTQ:00233:01023
ACGAGTGCGTTCCCCATGTCGTAGGTACTC
+
??>>>@@@ABCCLIADBCBBB;;;599999
@2RRTQ:00233:01039
ACGAGTGCGTTCCCCATGTCGTAGGTACTC
+
AB<@?>9;;<>=CD:C==<<<<ABBAAA@@
@2RRTQ:00233:01040
ACGAGTGCGTTCCCCATGTCGTAGGTACTC
+
??CB@@A@>>5999/9@BBCCCCC?BBBBB
@2RRTQ:00234:01046
ACGAGTGCGTTCCCCATGTCGTAGGTACTC
+
A?;949??995999,4999>=884=>>@@4
@2RRTQ:00238:01016
ACGAGTGCGTTCCCCATGTCGTAGGTACTC
+
BBB?=>999959>>4>A@ACCCBB?BDCCC
@2RRTQ:00240:01026
ACGAGTGCGTTCCCCATGTCGTAGGTACTC
+
99@@@?>99<5;BC:HECDC==;@>A<<9A
@2RRTQ:00241:01036
TACTGAGCTACCACACACAGAAAGATTGGT
+
;;;@@AD49442444449444@6886,,*,
@2RRTQ:00243:01023
TGATACGTCTCCTTCCTTAGTTACTTC
+
;<;<BCBD@@@=A>AEEBB@A=A@@?B
@2RRTQ:00244:01028
ACGAGTGCGTTCCCCATGTCGTAGGTACTC
+
CC<=?B;98@5999/949999984789498
@2RRTQ:00247:01001
ACGAGTGCGTTCCCCATGTCGTAGGTACTCATCACC
+
BB>BBBBBBB?BHHAC:<@CCAAA99999888<842
@2RRTQ:00248:01033
ACGAGTGCGTTCCCCATGTCGTAGGTACTC
+
CCGBA;<9995999,4;449@9;9=@@ABA
@2RRTQ:00248:01039
ACGAGTGCGTTCCCCATGTCGTAGGTACTC
+
9;A<99AB;;:=BB7GCAAAA@@@<@>999
@2RRTQ:00248:01047
ACGAGTGCGTTCCCCATGTCGTAGGTACTC
+
@CC@=@449929>>4@A@@@@CCC@C<=<@
@2RRTQ:00200:01050
ACGAGTGCGTTCCCCATGTCGTAGGTACTC
+
498944488@?BAA5;<9<?>@AB>ABBBC
@2RRTQ:00200:01051
ACGAGTGCGTCCCCATGTCGTAGGTACTC
+
??8<91/;1////*/8::=?99;>AA<<;
@2RRTQ:00200:01073
ACGCTCGACATGCCCAGGTACAGGAG
+
49;<CBBAB@999919><>9<9>?C>
@2RRTQ:00201:01068
ACGAGTGCGTTCCCCATGTCGTAGGTACTC
+
B@?BBCA???5999,9?999D@A@>A<<<A
@2RRTQ:00204:01080
ACGCTCGACATGCCCAGGTACAGGAG
+
@>9;;?@BCA<>>ICCC@CBBBD@C@
@2RRTQ:00205:01062
ACGCTCGACATGCCCAGGTACAGGAG
+
@>?@BBBCBA@@BCADC@BEBBB=?@
@2RRTQ:00205:01069
TCTCTATGCGCTCCACATGTCTAAAGTTACT
+
9==BBDCBBCCBC?AAEBBCBBC:5,-+--,
@2RRTQ:00205:01070
ACGAGTGCGTTCCCCATGTCGTAGAT
+
=::;A@>>@A5999,9999ABBCCCC
@2RRTQ:00206:01066
ACGCTCGACGATGACCAGTACAGAG
+
/1.///8444494449444/////0
@2RRTQ:00207:01050
CGTGTCTCTACGGCACAGGATTTGTGTAGA
+
BA@;<99<<1//78884/,///+///////
@2RRTQ:00207:01069
ACGAGTGCGTTCCCATGTCGTAGGTACTC
+
?@@@@@=>996990444/66/,,00,,,/
@2RRTQ:00207:01083
ACGAGTGCGTTCCCCATGTCGTAGGTACTC
+
8>?>@@>99959>>4>>>??>?9969999@
@2RRTQ:00211:01074
ACGAGTGCGTTCCCCATGTCGTAGGTACTC
+
9;ABBA@A>>5999/9>>>@AABB>AB<;;
@2RRTQ:00211:01083
ATATCGCGAGGGTATGGAAGACTCTATAG
+
@AB@9>>899919CAC@FBCB9<<AABC<
@2RRTQ:00213:01052
ACGATGCGTTCCCCATGTCGTAGGTACTC
+
9;BBC==>>4884/9>>ACAA@@>>>?@<
@2RRTQ:00214:01081
ACGAGTGCGTTCCCATGTCGTAGGTACTC
+
=@@C@@>=>>59914449ABBAB=@<==A
@2RRTQ:00218:01068
ACGAGTGCGTTCCCATGTCGTAGGTACTC
+
?8;99;44442990444499944494448
@2RRTQ:00218:01091
ACGCTCGACATGCCCAGGTACAGGAG
+
>>8;;99;;:?BA@:?=54449=>A@
@2RRTQ:00218:01092
ACGAGTGCGTTCCCCATGTCGTAGGTACTC
+
=?A@9;;>>B6999-9A99<C@@>>99999
@2RRTQ:00219:01082
ACGAGGTGCGTTCCCCATGTCGTAAGGTACTC
+
9/.11,/66//14=A6::9688/,*,000,,/
@2RRTQ:00219:01090
ACGCTCGACATGCCCAGGTACAGGAG
+
98344444994444-4424?ABC@CD
@2RRTQ:00223:01099
ACGCTCGACATGCCCAGGTACAGGAGA
+
9834@BBCCD==<B<<47;@AACADAA
@2RRTQ:00224:01083
ACGAGTGCGTTCCCCATGTCGTAGGTACTC
+
=@:;:@=@>A>AAB9BABBC<<<C@A@AC<
@2RRTQ:00224:01098
ACGAGTGCGTTCCCCATGTCGTAGGTACTC
+
99;?BBCBB@2444/99@BABBA?9;9999
@2RRTQ:00226:01097
ACGCTCGACATGCCCAGGTACAGGAG
+
B<;;B>;<<DCABB:9<8<;4@BAC:
@2RRTQ:00227:01099
TGATACGTCTCCTTCCTTTAATTTACTTTCAAGTTCG
+
94448>@>9449=>::;>-3133,4444-4424/,/,
@2RRTQ:00231:01064
ACGAGTGCGTTCCCATGTCGTAGGTACTC
+
9;BB@@>@9859919999@AAAB?A<<<;
@2RRTQ:00232:01098
AGCACTGTAGCTGTCACTAGTTACTTGT
+
944849444=@@CDEBBB877,111-11
@2RRTQ:00233:01093
ACGAGTGCGTTCCCCATGTCGTAGGTACTC
+
=@??B@@>>>5999/999<GCHDCBDAAAA
@2RRTQ:00234:01066
ACGAGTGCGTTCCCCATGTCGTAGGTACTC
+
AC;=@A@?>?6999,4999BCCCD=@AAAA
@2RRTQ:00235:01098
ACGAGTGCGTTCCCCATGTCGTAGGTACTC
+
9<BCBBB;;;2444-9>??>A@AB?B<<<C
@2RRTQ:00236:01087
ACGAGTGCGTTCCCCATGTCGTAGGTACTC
+
=@?BBBBBA@6999/9999>@BBC?BBBA>
@2RRTQ:00241:01087
ACGAGTGCGTTCCCCATGTCGTAGGTACTC
+
@A?>>>99492444,44:::;=@8599898
@2RRTQ:00242:01051
ACGAGTGCGTTCCCCATGTCGTAGGTACTC
+
89898>@?>>5999,9999ACCCC@C<<<B
@2RRTQ:00242:01079
AGCACTGTAGCTGTCACTAGTTACTTGTG
+
;<:;111868@C@?@A@999969>>2449
@2RRTQ:00247:01071
TGATACTCTCCTCCTTAGTTACTTACA
+
4444444//8,//,/,//424442444
@2RRTQ:00247:01077
ACGAGTGCGTTCCCATGTCGTAGGTACTC
+
==;=;<488>59919@@<<<<11,1//,,
@2RRTQ:00232:01106
ACGAGTGCGTTCCCCATGTCGTAGGTACTC
+
4989998>?@6999,9?@:@ABAC@BBB@?
@2RRTQ:00237:01108
ACGCTCGACATGCCCAGGTACAGGAG
+
9;;<CBBAAB@99919969>@AB?C@
@2RRTQ:00239:01105
TCTCTATGCGCTCCACATGTCTAAGGT
+
9<>CECCCBDBBB=AAAACA@?C2424
@2RRTQ:00244:01115
ACGAGTGCGTTCCCCATGTCGTAGGTACTC
+
BBAB?@@@>>5999,9>>?BDCDC?B@AAC
@2RRTQ:00245:01117
ACGAGTGCGTTCCCCATGTCGTAGGTACTC
+
49>994488;2944,44;99;;98<99994
@2RRTQ:00246:01108
ACGAGTGCGTTCCCCATGTCGGTAGGTACTC
+
AB?A99;>>@6999-4999AC@BBB=@@AAA
@2RRTQ:00246:01109
ACGAGTGCGTTCCCCATGTCGTAGGTACTC
+
9;BBBBA@@@=@@@6@;;<CCB@@<?;<<@
@2RRTQ:00246:01118
ACGCTCGACATGCCCAGGTACAGGAG
+
9;;<BBBDKH@==B<<<:<A>@@<@9
@2RRTQ:00247:01112
ACGCTCGACATGCCCAGGTACAGGAG
+
=4<;A@@@CC<<<B>9;7;BBBCCFC
@2RRTQ:00253:00007
AACGAGTGCGTTTACCCCATGTCGTAGGTACTC
+
/,/6./444444-44>>,::94;444=789/1/
@2RRTQ:00257:00012
AAGACACGGACACAGACAGAACACACA
+
8,//////,//8:/1////.,33664.
@2RRTQ:00257:00036
ACGAGTGCGTTCCCATGTCGTAGGTACTC
+
@@@@@@>@@@59919@@BGDJDC@??;;;
@2RRTQ:00260:00018
ACGAGTGCGTTCCCCATGTCGTAGGTACTC
+
9;AA@>>>995999,9999AB<;;=A@9<9
@2RRTQ:00261:00015
ACGAGTGCGTTCCCCATGTCGTAGGTACTC
+
=?@@:89@996999,49=?ABCAB<@@@@A
@2RRTQ:00261:00021
ACGAGGTGCGTTCCCCATGTCGTTAGGTACTC
+
4988424:;89;>>=,99<>@11,/65///99
@2RRTQ:00263:00048
ACGAGTGCGTTCCCCATGTCGTAGGTACTC
+
?B>ABBBCAC5999/9@BBCDCCC?B;;;;
@2RRTQ:00265:00008
ACGAGGTGCGTTCCCATGTCTAGGTACTC
+
49?99248844244-49=@1118,.////
@2RRTQ:00270:00023
ACGAGTGCGTTCCCCATGTCGTAGGTACTC
+
BB??9;;A@A@CCHBCBAADAA@C@BBA@@
@2RRTQ:00270:00035
ACGAGTGCGTTCCCCATGTCGTAGGTACTC
+
9;BBBBBA?;2444/9999ADDCC@B<<<C
@2RRTQ:00272:00014
ACGAGGTGCGTTTCCCCATGTCGTAGGACTC
+
//00/56//444-49924:4;;;4442449;
@2RRTQ:00272:00021
ACGAGTGCGTTCCCCATGTCGTAGGTACTC
+
=?@B:;9>@@5999-9999AECAC@B;<<A
@2RRTQ:00273:00025
ACGAGTGCGTTCCCCATGTCGTAGGTACTC
+
=?B?=@>@995999/9AAACCECC=@@BB@
@2RRTQ:00274:00025
ACGAGTGCGTTCCCCATGTCGTAGGTACTC
+
=@@;<<A@@@5999,4?999=444244;98
@2RRTQ:00277:00048
ACGAGTGCGTTCCCCATGTCGTAGGTACTC
+
;=;?9;9@995999,4449CDCCC@C@<;<
@2RRTQ:00278:00025
ACGAGTGCGTTCCCCATGTCGTAGGTACTC
+
9;A:999@996444,4949BBCBC@BCCCD
@2RRTQ:00279:00023
ACGAGTGCGTTCC
+
9>8789>@@B?BB
@2RRTQ:00281:00036
ATCAGACACTCGGACACAGCAG
+
4333884/////,/6/44////
@2RRTQ:00283:00005
ACGAGTGCGTTCCCCA
+
9439;444442///*/
@2RRTQ:00285:00022
ACGAGTGCGTTACCCCAATGTCGTAGGTAACTC
+
9;BB911-,,*,,22*,*,2:;>;:6,//,///
@2RRTQ:00288:00022
ACGCTCGACATTACAGGAGACTG
+
BBABB?:;@:45<@@@>BBBCAA
@2RRTQ:00292:00048
ACGAGTGCGTTCCCCATGTCGTAGGTACTC
+
9;AA;99@995999,499<CCCCC?BB;;<
@2RRTQ:00251:00078
ACGAGTGCGTTCCCCCCCCCCCCCCCCCCCCCATGTCGTAGGTACTC
+
BBC?>=>@99599999999444444444444"4444::=8=;8949A
@2RRTQ:00251:00079
ACGAGTGCGTTCCCATGTCGTAGGTACTC
+
;?::;49;48294-4444444;;994444
@2RRTQ:00253:00066
ACGAGTGCGTTCCCCATGTCGTAGGTACTC
+
HBA??@@BCB>BBB9BBBCC@@@F899>>9
@2RRTQ:00254:00064
TCTCTATGCGCTCCCACATGTCTGAAAGTACT
+
//////449444495999///6////+////4
@2RRTQ:00258:00081
ACGAGTGCGTTCCCCATGTCGTAGGTACTC
+
==>B:;9@@?5999,9999BDDCC?B@@@B
@2RRTQ:00261:00067
ACGAGTGCGTTCCCCATGTCGTAGGTACTC
+
?@B@BBBA@C5999/9>>@CCCCD@B?AAB
@2RRTQ:00262:00065
ACGAGTGCGTTCCCCATGTCGTAGGTACTC
+
9;ABAABCDC@CDC:DA@@@>999699>>>
@2RRTQ:00263:00075
ACGAGTGCGTTCCCCATGTCGTAGGTACTC
+
49>8;9@>>@?DDD7CAAACCCCC;<<AA@
@2RRTQ:00263:00076
ACGAGTGCGTTCCCCATGTCGTAGGTACTC
+
==B99<A@@@5999-999<BCBDC@DAAAD
@2RRTQ:00264:00075
ACGAGTGCGTTCCCCATGTCGTAGGTACTC
+
>>B99<BA@@6999/9@@A@AAAA=@<<<B
@2RRTQ:00266:00090
ACGAGTGCGTTCCCCATGTCGTAGGTACTC
+
9988@;44485111*11//1//44244449
@2RRTQ:00268:00061
ACGAGTGCGTTCCCCATGTCGTAGGTACTC
+
9;A;<<A??@5999,9F@AECCCC@B@@@B
@2RRTQ:00268:00095
TCTCTATGCGCTCCACATGTCTAAGGTA
+
>8=94444499995999999911,-2-,
@2RRTQ:00270:00095
ACGAGTGCGTTCCCCATGTCGTAGGTACTC
+
9;;9994>>>6999,44499448=;=9444
@2RRTQ:00271:00065
ACGAGTGCGTTCCCCATGTCGTAGGTACTC
+
?BB<@@@@@@5;;;5<BCCGCBBB@?@=@=
@2RRTQ:00271:00067
ACGAGTGCGTTCCCCATGTCGTAGGTACTC
+
BCBABAB;??5999,9>>>B<<<B?BCBBB
@2RRTQ:00274:00098
ACGAGTGCGTTCCCCATGTCGTAGGTACTC
+
9;>>>?999@6111*/1/////449:999B
@2RRTQ:00277:00087
ACGCTCGACATGCCCAGGTACAGGAG
+
493>9944/81/1856:1/494459;
@2RRTQ:00281:00093
ACGAGTGCGTTCCCCATGTCGTAGGTACTC
+
9;@A@AA@>>5999/9999><99?<>?@AA
@2RRTQ:00289:00058
ACGAGGTGCGTTCCCATGTCGTGAGGTACTC
+
9>>99284==CCDH@BB==<BA@@B=AA@94
@2RRTQ:00292:00055
ACGAGTGCGTTCCCCATGTCGTAGGTACTC
+
BCABB?@=>>5999,9?>>ABCAA=@;<<<
@2RRTQ:00292:00063
ACGAGTGCGTTCCCCATGTCGTTAGGTA
+
A??;;9999>@@CC494/////,,2*,,
@2RRTQ:00294:00073
TGATACGTCTCCTTCCTTAGTTACTTCATTCG
+
@BB:;;999>?=@?A=AAB9;8498,,,,*,*
@2RRTQ:00297:00069
ACGAGTGCGTTCCCCATGTCGTAGGTACTC
+
?@@CCCBA;;2444,99999;;;:<>>999
@2RRTQ:00297:00085
ACGAGTGCGTTCCCCATGTCGTAGGTACTC
+
=>??@@@@CB>BBB9B;<;ABBCG@C;<>B
@2RRTQ:00251:00106
TACTGAGCTACCAC
+
121//7/////578
@2RRTQ:00251:00114
ACGAGTGCGTTCCCCATGTCGTAAGGTACTC
+
1/46/4484999::,4499998824244444
@2RRTQ:00251:00122
ACGAGTGCGTTCCCATGTCGTAGGTACTC
+
@@@AAAA@@B699149=9ACAAB@BBBA;
@2RRTQ:00256:00126
ACGAGTGCGTTCCCCATGTCGTAGGTACTC
+
9;:AA@>>?>5999/9>>>>@@@@;>>>>>
@2RRTQ:00260:00136
ACGAGTGCGTTCCCCATGTCGTAGGTACTC
+
9;@?;;;@@@5999,9999@AACN?BBB@A
@2RRTQ:00261:00145
ACGAGTGCGTTCCCCATGTCGTAGGTACTC
+
@@C;<=CB@@5999/9999@C@@AA;<<<9
@2RRTQ:00262:00117
ACGAGTGCGTTCCC
+
88844444482/6+
@2RRTQ:00263:00130
ACGAGTGCGTTCCCCATGTCGTAGGTACTC
+
>@@B@@>>>>5999-9999>999859>>?@
@2RRTQ:00267:00140
ACGAGTGCGTTCCCCATGTCGTAGGTACTC
+
=?>@?@@@@@5999/9999@AA@@>AAAAC
@2RRTQ:00270:00124
ATCAGACACGGACACAGCAGAACACACA
+
9889997444244;;;>::9==>@@@9-
@2RRTQ:00274:00102
AGTAATCAGCCCTCGCCCCATGACGAAGGTATTCCCCCATCACCC
+
////,//8//1-8739AA8A;9999929894924444+44444:-
@2RRTQ:00277:00147
ACGAGTGCGTTCCCCATGTCGTAGGTACTC
+
=@:74>48495999/99>1111//,///44
@2RRTQ:00278:00114
ACGAGTGCGTTCCCCATGTCGTAGGTACTC
+
9;?BBA999>;>>>4@??@ACBAB@B==<@
@2RRTQ:00279:00119
TAGTATCAGCCTCGCCATGACGAAGGTATTCC
+
@A@=9<:CDCABCBB89<BBBBB?CABAB>A:
@2RRTQ:00285:00100
ACGAGTGCGTTCCCCATGTCGTAGGTACTC
+
A=;=:;9>?@6999,44444444/,/////
@2RRTQ:00289:00125
AGCACTGTAGCTCGTCACTAGTTGACTTGTG
+
899444;?9944499444//68,/,02*,/0
@2RRTQ:00290:00143
TAGTATCAGCCTCGCCATGACGAAGGTATTCC
+
;;@A@@BBCA=>>@>5999999924244/,/,
@2RRTQ:00293:00124
ACGAGTGCGTTCCCCATGTCGTAGGTACTC
+
49?99944;;2444,49999998=;>=>98
@2RRTQ:00294:00126
ACGAGTGCGTTCCCCATGTCGTAGGTACTC
+
9;BA:99>995999/999<AAABC=@@;;;
@2RRTQ:00297:00115
ACGAGTGCGTTCCCATGTCGTAGGTACTC
+
AAAABB>8==59904449@CCAB>@<<<;
@2RRTQ:00299:00129
ACGAGTGCGTTCCCCATGTCGTAGGTACTC
+
BCA@@=>>>?5999/9999ACBCC@CDBBB
@2RRTQ:00256:00173
ACGAGTGCGTTCCCCATGTCGTAGGTACTC
+
=9;<ABCCCC====4>999A>@>A>B=<<C
@2RRTQ:00260:00157
ACGAGTGCGTTCCCCATGTCGTAAGGTACTC
+
99899;=BBCACCB499911///,/,////4
@2RRTQ:00262:00196
TAGTATCAGCCTCGCCATGACGAAGGTATTCC
+
49>9999??A@C@AA=@@>>>9964@B:AAA>
@2RRTQ:00270:00158
ACGAGTGCGTTCCCATGTCGTAGT
+
@9374444::211,1//,,,2///
@2RRTQ:00281:00160
ACGAGTGCGTTCCCATGTCGTAGGTACTC
+
:<;11///66;8:1/1/////4/,///,,
@2RRTQ:00282:00175
ACGAGTGCGTTCCCCCATGTCGTAGGTACTC
+
8>?@@>>@9959999,9999ABAAB>A@<<<
@2RRTQ:00283:00153
ACGAGTGCGTTCCCCATGTCGTAGGTACTC
+
9;BA@A>>>=5999,9>>@CCCCD@C<=<B
@2RRTQ:00286:00158
ACGAGTGCGTTCCCCATGTCGTAGGTACTC
+
9>7::;>@@A6999,9>>@CDCCD?B<<<<
@2RRTQ:00287:00160
ACGAGTGCGTTCCCCATGTCGTATGGTACTC
+
-/.//6899:5999,4;99944444244444
@2RRTQ:00296:00199
ACGAGTGCGTTCCCCATGTCGTAGGTACTC
+
BB>99<;>=@599919@AACC<<<?@A@@@
@2RRTQ:00298:00151
ACGAGTGCGTTCCCATTGTCGTAGGTATC
+
>;61//////,44-4;244994=;<>>//
@2RRTQ:00254:00218
ACGAGTGCGTTCCCCCCCCCCCCCCATGTCGTAGGTACTC
+
49B:91/811,/666666666666"6/44=:;;;649449
@2RRTQ:00275:00244
ACGAGTTGCGTTTCCC
+
?=6///,/////+4==
@2RRTQ:00276:00219
ACGAGTGCGTTTCCCCCCCC
+
??B?949@999199999944
@2RRTQ:00295:00224
ACGAGTGCGTTCCCCATGTCGTAGGTACTC
+
9>79898@9<9;A=1:<?AA@@@C899>>9
@2RRTQ:00257:00259
ACGAGTGCGTTCCCATGTCGTAAGG
+
1/;./44499244-4:4//6//,/,
@2RRTQ:00265:00254
ACGAGTGCGTTCCCCATGTCGTAGGTACTC
+
>@A?@@@@>>5999/9BCBCDCBB?:;<BA
@2RRTQ:00269:00280
ATCAGACACGGACACAGCAGAACACAC
+
40::11.88>4;9AAAABBBC@CBB@@
@2RRTQ:00282:00297
ACGAGTGCGTTCCCCATGTCGTAGGTACTC
+
49899448898999,4;CBBGC@@=@BBAC
@2RRTQ:00256:00317
ACGAGTGCGTTCCCCATGTCGTAGGTACTC
+
883998444;@CCD:CDAA@A899<@?999
@2RRTQ:00272:00308
ACGAGTGCGTTCCCCATGTCGTAGGTACTC
+
@@C@@ABCGCCBBB9BBGC;;;CD@BBBBB
@2RRTQ:00273:00345
ACGAGTGCGTTCCCCATGTCGTAGGTACTC
+
=@?;?>999969>>/9999AA@AA9<<9@>
@2RRTQ:00278:00311
ACGAGTGCGTTCCCCATGTCGTAGGTACTC
+
?@@BB@@>?@6999,9@@ACDA@A>;;<@>
@2RRTQ:00293:00334
ACGAGTGCGTTCCCCATGTCGTAGGTACTC
+
9;@:;99@@A6999/999;BBBBC?B>@<C
@2RRTQ:00294:00300
ACGAGTGCGTTCCCATGTCGTAGGTACTC
+
9<@?A@@>>>59914:?@@@>=>>B<<<A
@2RRTQ:00256:00356
ACGAGTGCGTTCCCCATGTCGTAGGTACTC
+
49??>A>>9929>>4>BCBCDDCC?B;;;;
@2RRTQ:00259:00361
ACGAGTGCGTTCCCCATGTCGTAGGTACTC
+
9:A@>>?>995944,4999@;;9>;>><<<
@2RRTQ:00263:00370
TGACGTCTCCTTCCTTAGTTACTTCAGTGC
+
@B;<<<<CC?A?B69699969@A<>>;;4;
@2RRTQ:00264:00362
TAGTATCAGCCTCGCCATGAACGAAGGTATTCC
+
//76=@CCDCCBBCB?@>22,111,1,///78,
@2RRTQ:00266:00381
ACGAGTTGCGTTCCCCATGTCGTAGGTACTC
+
990111,///8,///*44;@B9<4><>94;4
@2RRTQ:00268:00370
AACGAGGTGCGTT
+
1,1-,,*,,,///
@2RRTQ:00272:00376
ACGAGTGCGTTCCCCATGTCGTAGGTACTC
+
99889944449777*////////8,/////
@2RRTQ:00278:00379
ACGAGTGCGTTCCCCATGTCGTAGGTACTC
+
8>0111////,///*49499998969?>>>
@2RRTQ:00281:00352
ACAGTGTCGTTCCCCATGTCGTAGGTACTC
+
==;////../,,,,*/////669>?@A;><
@2RRTQ:00293:00374
ACGAGTGCGTTCCCCATGTCGTAGGTACTC
+
4489;@==;;;>>>4994444444789999
@2RRTQ:00296:00369
AGCACTGTAGCTGTCATTAGTTACTTGTG
+
@CCC::<CA@999999969996833134/
@2RRTQ:00269:00448
TGATACGTCTTCCTT
+
4;;94844/,*,*,*
@2RRTQ:00276:00439
ACGAGTGCGTTCCCATGTCGTAGGTACTC
+
9=>9994889244-4444;9444244444
@2RRTQ:00291:00434
ACGAGTGCGTTCCCATGTCGTAGGTACTC
+
9>>>A<99@@59914444@B@A@599999
@2RRTQ:00254:00476
ACGAGTGCGTTCCCCATGTCGTAGGTACTC
+
=@B<@;;<9<@CCC9AA@@A>@@@=@CCC;
@2RRTQ:00262:00499
ACGAGTGCGTTTTCCCCCCCCCCCCCCCCCCCCCATGTCGTAGGTACTCATCACCCCGACTGC
+
ABBB>:>>9999/99999944444444444444"44446////,/////8=34444,444333
@2RRTQ:00281:00463
ACGAGTGCGTTCCCCATGTCGTAGG
+
AAB:8944442499294/1////8,
@2RRTQ:00282:00468
ACGAGTGCGTTCCCCATGTCGTAGGTACTC
+
=@@:899>995444,444444444244444
@2RRTQ:00289:00459
ACGAGGTTGCGT
+
910**)*)****
@2RRTQ:00292:00478
ACGAGTGCGTTCCCCATGTCGTAGGTACTC
+
9>@@:89A;<8=DK9CDBA<<<A@=>@@@;
@2RRTQ:00293:00495
ACGAGTGCGTTCCCATGTCGTAGGTACTC
+
89;;11/7//,/859449<;;BC@C<<<C
@2RRTQ:00251:00519
TCTCTATGCGCTCCAACATGTCTAAGGT
+
=>?BCBCB11///,/,//4999445424
@2RRTQ:00271:00502
ATACGCTCGTACTGAGTCTCTATAGA
+
=;444///////0,,//////69944
@2RRTQ:00279:00500
ACGAGTGCATTCCCCATGTCGTAGGTACTC
+
BBB::;@B@C5999/99@>ACCBC?B;<<B
@2RRTQ:00284:00516
ACGAGTGCGTTCCCCATGTCGTAGGTACTC
+
;1.11////659992494AAA@DB4;8444
@2RRTQ:00286:00539
TCTCTATGCGCTCCACATGTCTAAGGTAC
+
,,,,0,/449:44544:9999942/,/8/
@2RRTQ:00286:00548
ACGAGTGCGTTCCCCATGTCGTAGGTACTC
+
8@>7:;BBBC@CCD9AACBA@>>?;99998
@2RRTQ:00293:00546
ACGAGTGCGTTCCCCATGTCGTAGGTACTC
+
BBBBB?@;445999/999<ACFDC@CAAAB
@2RRTQ:00251:00562
CGTGTCTCTAGGCAACAGGAT
+
1//66649441-11,1//,//
@2RRTQ:00255:00591
ACGAGTGCGTTCCCCATGTCGTAGGTACTC
+
4;B;;9BBBBCCKLAD<<;CCDCC?B<<<A
@2RRTQ:00256:00572
ACGGGTTGCGTTCCCCAATGTTCGTAGT
+
1/.6+.,/4682844,484//,//////
@2RRTQ:00268:00582
ACGAGTGCGTTCCCCATGTCGTAGGTACTC
+
??;@@B;;9B6999-9>>>>>99959>>?9
@2RRTQ:00273:00555
ATCAGACACGAACACACAGAGAC
+
4374449444424;8///////7
@2RRTQ:00273:00569
ACGAGTGCCGTTCCCCATGTCGTAGGTTACTC
+
BBA@BCBB@BB>A==6=9;;A@@@B?B?CCAB
@2RRTQ:00277:00583
TACTGAGCTACACACACAGAAAGATTGGT
+
44448949>>AAA@AAA<==KACB>;>A2
@2RRTQ:00288:00599
ACGAGGTGCGTTCCCATGTCGTAGGTATC
+
9/01/,/66//,//+////6868828444
@2RRTQ:00294:00586
ACGAGTGCGTTCCCATGTCGTAGGTTACTCT
+
943384444989;:?:99@>>9424244///
@2RRTQ:00253:00600
ACGAGTGCGTTCCCATGTCGTAGGTATC
+
447444444:294-444:;9986,////
@2RRTQ:00272:00635
TCTCTATGCGCTCCACATGTCTAAGGTA
+
94444449@999;=@>CCCBD?:89244
@2RRTQ:00284:00614
AACGAGTGCGTTCCCCATGTCGTAGGTACTC
+
/,/6./4499>8>==2=999AC<99<B9999
@2RRTQ:00285:00638
ACGAGTGCGTTCCCATGTCGTAGGTACTC
+
9<;ABF@;9959919944994447444/,
@2RRTQ:00289:00625
AGCACTGTAGCTGTCACTTAGTTACTTGTG
+
99=8;C::<>>=99;6//,//1,4992444
@2RRTQ:00250:00688
ATATCGCGAGGGTATGGAAGACTTCTAT
+
9>@<;<AACCC:994:24249442466,
@2RRTQ:00250:00691
ACGAGTGCGTTCCCCATGTCGTAGGTACTC
+
9;>>>9998@5999,4;;;49984;>>>@A
@2RRTQ:00258:00697
ACGAGTGCGTTCCCCATGTCGTAGGTACTC
+
9;ABB@@>A@6999,9@@@AAAAA=@@@@B
@2RRTQ:00260:00673
ATATCGCGAGGGTATGGAAGACTCTATA
+
>8999>>9999-49998==>???BB@?@
@2RRTQ:00262:00650
ATCAGACACGGACACAGCAGAACACAC
+
@;99==78=?999??99>CAA@DC=<<
@2RRTQ:00262:00674
TACTGAGCTACACACACAGAAAGATTGT
+
99448444444////////44-4/6,//
@2RRTQ:00264:00697
ACGAGTGCGTTCCCCATGTCGTAGGTACTC
+
//,,,/////,///*4488<11/;,1//44
@2RRTQ:00265:00675
ACGAGTGCGTTCCCATGTCGTAGGTACTC
+
=AB@;;4@99699049=>BCBCB@;;9>?
@2RRTQ:00267:00684
ACGAGTGCGTTCCCATGTCGTAGGTACTC
+
?BBB::;@@C59909999CCDCC?B;<<B
@2RRTQ:00274:00675
ACGAGTGCGTTCCCATGTCGTAGGTACTC
+
94>>994849244-44449=>==<@;9;@
@2RRTQ:00276:00663
ACGAGTGCGTTCCCCATGTCGTAGGTACTC
+
?@@B@A@@@C5999/9>AAA<998<99999
@2RRTQ:00278:00684
ACGAGTGCGTTCCCCCCCC
+
>@<>998948544444444
@2RRTQ:00283:00657
ACGAGTGCGTTCCCATGTCGTAGGTACTC
+
9484444=BBA?EAA311<<788249944
@2RRTQ:00283:00688
ACGAGTGCGTTCCCCATGTCGTAGGTACTC
+
498999>@995999,44444B=>@@CCDCC
@2RRTQ:00292:00678
ACGAGTGCGTTCCCCATGTCGTAGGTATC
+
>>>9;;===@5999,4@@99;@@@ACA@@
@2RRTQ:00298:00674
ACGAGTGCGTTCCCCATGTCGTAGGTACTC
+
4;B:;99@9959;;6B=<=CCA@@@@<<=A
@2RRTQ:00253:00744
ACGAGTGCGTTCCCCATGTCGTAGGTACTC
+
?=;>:<9@D@5999,4?>?>CA?A>@9<<@
@2RRTQ:00258:00713
AGCACTGTAGCTGTCACTAGTTACTTGT
+
:==94444>=@<<<A>>:111,1:;,9;
@2RRTQ:00258:00730
ACGAGTGCGTTCCCCCCCCCCCCATGTTCGT
+
8/111/////,49999999999"4///,/,,
@2RRTQ:00264:00700
ACGAGTGCGTTCCCCATGATCGTAGGTACTC
+
;;:;9A?===6444,/0-,,,0066::9444
@2RRTQ:00278:00705
TACTGAGTCTACCACACAC
+
9;4;;:1,,,,,0//4444
@2RRTQ:00285:00707
ACGAGTTGCGTTCCCCCCCCCCCCCCATGTCTAGGTATCATCACC
+
89;;11,/866,/////////////"4444:===?ACB?<<7331
@2RRTQ:00287:00736
ACGAGTGCGTTC
+
9<ABBBA@AB69
@2RRTQ:00288:00733
TATGAGCTACCACACACAGAAGATTGTG
+
8>8844/.//,/8/44444424//,//.
@2RRTQ:00290:00724
CGTGTCTCTAGGCACAGGATTTTGTGTAGAG
+
49<994@@?9969>99959999/994999;C
@2RRTQ:00257:00779
AGCACTGTAGCTGTCACTAGTTACTTGT
+
=8;;9;::@AA@@@ABBCCCB@@@@7<<
@2RRTQ:00260:00759
AACGAGTGCGTTCCCCATGTCGTAAGGT
+
/,/.//488895999,9991111-*,*,
@2RRTQ:00263:00782
ACGAGTGCGTTCCCCATGTCGTAGGTACTC
+
=@7<<@B@>>5999/9999BGCDD@C;<<C
@2RRTQ:00280:00782
TGATACGTCTCCTCCTTAGCTTACTCAG
+
,,,,/7/199954424:34442444444
@2RRTQ:00293:00774
ACGAGTGCGTTCCCATGTCG
+
4;89==4948244-444499
@2RRTQ:00253:00811
ACGAGTGCGTTCCCTATGTCGTAGGTACTC
+
ABBBBCCB@B6998;B@@?BB@=>;>?9<;
@2RRTQ:00254:00802
ACGAGTGCGTTCCCCATGTCGTAGGTACTC
+
>?3999448:2944,44;;44948244444
@2RRTQ:00265:00825
ACGAGTGCGTTCCCATGTCGTAGGTACTC
+
9989;94///,//+//69444::944444
@2RRTQ:00267:00805
TACTGAGCTCCACACACAGAAGA
+
89>@9999949/,*******),/
@2RRTQ:00269:00806
TGATACGTCTCCTTCCTTAGTTACTTCA
+
CBBB9<<BABD9;;<ADBCCC?B@A@BC
@2RRTQ:00285:00845
ACGAGTGCGTTCCCCATGTCGTAGGTACTC
+
BBAB9;;??@5999/9?A@B@A@A?A@B@A
@2RRTQ:00289:00813
CGTGTCTCTAGGCACAGGATTTGTGTAGAGG
+
A@BAA@A<<99=@88442444-444444//5
@2RRTQ:00254:00868
ACGAGTGCGTTCCCCATGTCGTAGGTACTC
+
@@>=:;;94C299;1;@BBCC;;98;99<9
@2RRTQ:00259:00885
ACGAGTGCGTTCCCATGTCGTAGGTACTC
+
9:8>88@@?B59914@??;99=A6;;A;;
@2RRTQ:00260:00874
TGATAGGTCTCCTTCCTTAGTTACTTCA
+
CCBBAC=@@@A>><@7;7;BB?CGA:<<
@2RRTQ:00261:00870
ATATCGCGACGGTATGGAAGACTCTAATAGAGA
+
98<AB99494424944249444:8442333333
@2RRTQ:00262:00889
ACGAGTGCGTTCCCCATGTCGTAGGTACTC
+
//4:/844442444,499=;:9BC?AA<<;
@2RRTQ:00263:00886
ACGATGCGTTCCCCATGTCGTAGGTACTC
+
99>999<9B@CCE:<<<BB<;<?;>>999
@2RRTQ:00264:00875
ACGAGTGCGTTCCCCATGTCGTAGGTACTC
+
99844444492///*/1/1///48244448
@2RRTQ:00265:00877
ACGAGTGCGTTCCCCATGTCGTAGGTACTC
+
>?>>>@>A@@5111+11//6//489844/8
@2RRTQ:00266:00886
TACTGAGCTACCACACACAGAAAGATTGGTGC
+
44444447///,/66994449954442424,,
@2RRTQ:00266:00899
ACGAGTGCGTTCCCCATGTCGTAGGTACTC
+
==B@>>>9995999,4;:?CCCCLAB9;;C
@2RRTQ:00267:00893
ACGAGTGCGTTCCCCCCATGTCGTAGGTACTC
+
49?>?>@999699994(44444444424::44
@2RRTQ:00272:00850
ACGAGTGCGTTCCCCATGTCGTAGGTACTC
+
=><@;;;;@B=@@A8AAAACBB@?489999
@2RRTQ:00273:00886
ACGAGTGCGTTCCCCATGTCGTAGGTACTC
+
9<CBBA@=>>5999/99<<DCCDC?C;;;C
@2RRTQ:00274:00876
ACGAGTGCGTTCCCCATGTCGTAGGTACTC
+
BAB99<BBA>=@@@8A@A@CCB@B?B<<<C
@2RRTQ:00274:00887
ACGAGTGCGTTCCCCCCCATGTCGTAGGTACTC
+
9@>99<<AA@>@>>>?>'?A@@CAA@C@B<<=B
@2RRTQ:00277:00894
ACGAGTGCGTTCCCCATGTCGTAGGTACTC
+
49784444442///*////6668:784444
@2RRTQ:00279:00892
ACGAGTGCGTTCCCCATGTCGTAGGTACTC
+
BBB99;;99@<@@A7AA@@B<;99<>9999
@2RRTQ:00283:00860
ACGAGTGCGTTCCCCATGTCGTAGGTACTC
+
B@=;6/////,///*44444=978886///
@2RRTQ:00283:00866
ACGAGTGCGTTCCCCATGTCGTAGGTACT
+
@ACA@@@@AA>@@@4999<>>1-,2,,,,
@2RRTQ:00285:00878
ACGAGTGCGTTCCCCATGTCGTAGGTACTC
+
>=888489;;8999,4444A;484244444
@2RRTQ:00287:00853
CGAGTGCGTTCCCCATGTCGTAGGTACTC
+
BBBDBBBACDBGC9BA@?@@@??9;;;@B
@2RRTQ:00288:00897
ACGAGTGCGTTCCCCATGTCGTAGGTACTC
+
AAB??@@>>@5999/999<BBB@A49999@
@2RRTQ:00294:00886
ACGAGTGCGTTCCCCATGTCGTAGGTACTC
+
=@@B;;;B;95;AA-<;BDA2111;111==
@2RRTQ:00250:00924
ACGAGTGCGTTCCCCATGTCGTAGGTACTC
+
BBA9;;B>AB=A@@8AA@ACCBAA=;<<>@
@2RRTQ:00251:00902
ACGAGTGCGTTCCCATGTCGTAGGTACTC
+
//.//44444294-444944449499894
@2RRTQ:00252:00923
ACGAGTGCGTTCCCCATGTCGTAGGTACTC
+
ABCBGDC@@@5999/9999ABA@@<99999
@2RRTQ:00253:00927
ATATCGGAGGGTATGGAAGACTCTATAGAG
+
@>>9995944-444424:;4:=<<BCCB<<
@2RRTQ:00256:00942
ACGAGTGCGTTCCCCATGTCGTAGGTACTC
+
>@@>@A@??>5999,9999@@@@A=@<<<A
@2RRTQ:00257:00907
ACGAGTGCGTTCCCTTGTCGTAGGTACTC
+
99>>?>994>599049::9A944=A;;;@
@2RRTQ:00258:00920
ACGAGTGCGTTCCCCATGTCGTAGGTACTC
+
==;=8=?@995999,4449C>A8;9;<99A
@2RRTQ:00258:00922
ACGAGTGCGTTCCCCATGTCGTAGGTACTC
+
==?@@@>?>>5999/999<CCCCC>A<<<;
@2RRTQ:00261:00923
AATCAGAACACGGACACAAGCAAAACACA
+
94833442344:7//1//,/////*4444
@2RRTQ:00262:00948
CGTGTCTCTAGGCACAGGATTTGTGTAG
+
BBBBCCDDEDC@CB@;?<999-9@@DB;
@2RRTQ:00264:00940
ACGAGTGCGTTCCCATGTCGTAGGTACT
+
BAA;;9@==>59904941//6//,////
@2RRTQ:00265:00934
ACAGTGCCGTTCCCA
+
?==>6/.,//,,,*,
@2RRTQ:00267:00919
ACGAGTGCGTTCCCATGTCGTAGGTACTC
+
=?@BBB>>>@59909@@@ACCCB?:9;;9
@2RRTQ:00267:00922
ACGAGTGCGTTCCCCATGTCGTAGGTACTC
+
66399494442444,44444444424=9=C
@2RRTQ:00272:00915
TCTCTATGCGCTCCACATGTCTAAGGTA
+
;;9;ECCBCCCBC@CCEBBBBBC?A899
@2RRTQ:00272:00916
ACGAGTGCGTTCCCCATGTCGTAGGTACTC
+
>@@?@@A?@@5999/9>>@CCCCC=9;;@@
@2RRTQ:00274:00926
CGTGTCTCTAGGCACAGGATTTGTGTAGA
+
9484AAADIGC@AAA>@=999199A@;?;
@2RRTQ:00278:00915
ACGAGTGCGTTCCCCATGTCGTAGGTACTC
+
:<BBBB=8>C5999,9@BBACC?>>;>113
@2RRTQ:00279:00907
ACGAGTGCGTTCCCCCCCCCCCCCCCATGTCGTCAGGT
+
@B;4899944244444444444444"4:966/////,/
@2RRTQ:00282:00915
ACGAGTGCGTTCCCCATGTCGTAGGTACTC
+
?B;?=@999@6999/9B@>>A9996999>>
@2RRTQ:00283:00931
ACGAGTGCGTTCCCATGTCGTAGGTACTC
+
BA>??>@>9969914449ACBCC>B<<<B
@2RRTQ:00287:00929
ACGAGTGCGTTCCCCATGTCGTAGGTACTC
+
9;;A@@=8995999,4:9?A@;;;>@@@A@
@2RRTQ:00288:00928
ACGAGTGCGTTCCCCATGTCGTAGGTACTC
+
?@BBBBB==>5999/99AB>::=?-11/--
@2RRTQ:00288:00936
ACGAGTGCGTTCCCCCCCCCCCCCCCATGTCGTAGGTACTC
+
49@AA@BAAA@CCDCCCBBBBCCCC"C:;;???=>@B999B
@2RRTQ:00288:00948
ACGAGTGCGTTCCCCATGTCGTAGTTACTC
+
==?=9;;@@B@CCG:C<=<9999;9<A>9;
@2RRTQ:00289:00937
ACGAAGTGCGTTCCCCATGTCGTAGGTACTC
+
9<@@ACC@>@?5999,9499@B@B@>BA<;9
@2RRTQ:00291:00926
ACGAGTGCGTTCCCATGTCGTAGGTACTC
+
CCB??@>?==59909@@AAC<<;7;<@A>
@2RRTQ:00295:00925
ACGAGTGCGTTCCCCATGTCGTAGGTACTC
+
BBBBC;;9==5999/9?CBC<<=B;99994
@2RRTQ:00295:00940
ACGAGTGCGTTCCCCATGTCGTAGGTACTC
+
9<CCBDBB@;2444/9@9<<CCCD@FAACB
@2RRTQ:00297:00912
ACGAGTGCGTTCCACATGTCGTAGGTAC
+
CCABBAAABC>A;@999889444/,///
@2RRTQ:00251:00978
ACGAGTGCGTTCCCCATGTCGTAGGTACTC
+
@B>??@?>>>5999/9FABGDCBB@?>;;;
@2RRTQ:00252:00977
AAACCGAGGCGTT
+
880/,.//,///,
@2RRTQ:00254:00956
TCTCTATGCGCTCCACATGTCTAAGGTAC
+
999;CCEBB@@>>-1/6==4444242444
@2RRTQ:00258:00996
ACGAGTGCGTTCCCCATGTCGTAGGTACTC
+
BBB99;@@>>6999-9ECCDCCCC@B@??@
@2RRTQ:00259:00955
ACGAGTGCGTTCCCCATGTCGTAGGTACTC
+
BBB99<CCCB=@>>4A?@@BCBBB?BBBCC
@2RRTQ:00259:00992
ACGAGTGCGTTCCCCATGTCGTAGGTACTC
+
BBA::<@A@@5;99/9@ABJCCGC@B??@B
@2RRTQ:00260:00951
ATCAGACACGGACACAGCAGAACACAC
+
488;;;;BCBDDCCBABBBCB@CC;;;
@2RRTQ:00260:00988
ACGAGTGCGTTCCCATGTCGTAGGTACTC
+
?CB<<<D@99599144?<>=111;1111C
@2RRTQ:00264:00990
CGTGTCTCTACGGCACAGGATTTG
+
;<<CCBBAA>11:864442444-4
@2RRTQ:00265:00964
ACGAGTGCGTTCCCCATGTCGTAGGTACTC
+
BB89;;9=8A?CBE:CCCB@@<;;<>>><;
@2RRTQ:00265:00975
ACGAGTGCGTTCCCATGTCGTAGGTACTC
+
?@@@@@>>>?599199999B>>@>A<<<<
@2RRTQ:00265:00987
ACGAGTGCGTTCCCCATGTCGTAGGTACTC
+
:;A;<9ABBG@CCC9CCCBCB<99;9949=
@2RRTQ:00265:00990
ACGAGTGCGTTCCCATGTCGTAGGTACTC
+
BCB@@@B?8959909@@@ACBBB?@@@B@
@2RRTQ:00266:00960
TACTGAGCTACCACACACAGAAGAT
+
;;ACA>9@9992844//////,///
@2RRTQ:00266:00965
ACGAGTGCGTTCCCCAAT
+
;98@@991/6,///*/,/
@2RRTQ:00266:00979
ACGAGTGCGTTCCCCATGTCG
+
9:;A@=8>C@5999,4:==>A
@2RRTQ:00268:00958
ACGAGTGCGTTCCCCCCCATGTCGTAGGTACTC
+
=@?9;<BDCC=@@@@?>&>99<AAA@A;?999B
@2RRTQ:00270:00952
ACGAGTGCGTTCCCATG
+
497=889947,,,*,,,
@2RRTQ:00270:00956
ACGAGTGCGTTCCCATGTCGTAGGTACTC
+
;48@>?>@;;99BA?9;999889489899
@2RRTQ:00271:00960
ACGAGTGCGTTCCCCATGTCGTAGGTACTC
+
@;;<CCAAA@5999/9AB99<98874949=
@2RRTQ:00273:00973
ACGAGTGCGTTCCCCATGTCGTAGGTACTC
+
?@B99<=<<B@DCE9CBBBCB@@@?;;;@>
@2RRTQ:00273:00976
ATCAGACACGGACACAGACAGAACACACAGA
+
933844344994444944449;244/////,
@2RRTQ:00273:00984
ACGAGTGCGTTCCCCATGTCGTAGGTACTC
+
>@@;;9>>995999,4444>=99;499444
@2RRTQ:00277:00969
ACGAGTGCGTTCCCCATGTCGTAGGTACTC
+
9<ACDCBA;;2444-9999BCCCC@B===A
@2RRTQ:00278:00950
TCTCTATGCGCTCCCACATGTCTAAGGGTA
+
((((0019994499-44::@>>9424;-44
@2RRTQ:00278:00996
ACGAGTGCGTTCCCCATGTCGTAGGTACTC
+
=?>;:9D@996999,4;@@@CB;;8;AAAB
@2RRTQ:00280:00972
AGCACTGTAGCTGTCACTAGTTACTTGT
+
<@@>>B:;99@44498444992448244
@2RRTQ:00281:00973
ACGAGTGCGTTCCCCATGTCGTAGGTACTC
+
9>899944442999,4444:;=>?:;<9>;
@2RRTQ:00285:00984
ACGAGTGCGTTCCCCATGTCGTAGGTACTC
+
B<;;@@@ABC?BBG6@AA@@=>=@2:9=@@
@2RRTQ:00290:00973
ACGAGTGCGTTTTTTTTTTTTTCCCCCCCC
+
??@@@>>>9999944444444"44444444
@2RRTQ:00292:00966
ATATCGCGAGGGTATGGA
+
A?ABAAB;;<B>@@9969
@2RRTQ:00294:00962
ACGAGTGCGTTCCCCCATGTCGTAGGTACTC
+
99B<99>>@@59999+4999>@A99499498
@2RRTQ:00296:00987
ACGAGTGCGTTCCCCATGTCGTAGGTACTC
+
4;A@A@@@>>5999/999<BCCBE@B@=>C
@2RRTQ:00297:00960
ACGAGTGCGTTCCCCATGTCGTAGGTACTC
+
??@:;9A9995999,9>>>@@@@B@C=<<C
@2RRTQ:00297:00981
ACGAGTGCGTTCCCATGTCGTAGGTACTC
+
48;==A>A<<99A?A99//////,////4
@2RRTQ:00299:00978
CGTGTCTCTAGGCACAGGATTTGTGTAGA
+
/8999<<B><>ACB?99599919<?<<11
@2RRTQ:00251:01034
ACGAGTGCGTTCCCCATGTCGTAGGTACTC
+
?@B@@@A?>95999,9>>?ACCBB>B;<<A
@2RRTQ:00251:01035
ACGAGTGCGTTCCCCCCCC
+
//.6/44449244444444
@2RRTQ:00254:01003
ACGAGTGCGTTCCCCATGTCGTAGGTACTC
+
@><:;;44:;89==6=A@CBBBBB>BA;;9
@2RRTQ:00254:01006
ACGAGTGCGTTCCCCATGTCGTAGGTACTC
+
@BAABB@>>C5999-9@@@AB@@>8;<<<;
@2RRTQ:00256:01042
TACTGAGCTACACACACAGAAAGATTCGTACTCTGAGCA
+
BAAABBBCCCA<<<999999919@@59443333./////
@2RRTQ:00259:01027
ACGAGTGCGTTCCCCATGTCGTAGGTACTC
+
?@>;;;@>>@599<-9F@@AA@@@>A@999
@2RRTQ:00260:01021
ACGAGTGCGTTCCCCATGTCGTAGGTACTC
+
9<CAACBCCB7;;;/9?>@@99;>699994
@2RRTQ:00260:01029
ACGAGTGCGTTCCCCATGTCGTAGGTACTC
+
1/.//=A@@A5999,9@@?>@BBB?BDCB@
@2RRTQ:00264:01012
ATATCGCGGGTAGTAGTGAAGACTCTATA
+
@A>>;://1-1/1/////87:=@@@9800
@2RRTQ:00265:01021
TACTGAGCTACACACACAGAAAGATTGGTGCT
+
CCA>AAC@A@@?99994449:6999@;;:644
@2RRTQ:00271:01007
TACTGAGCTACACACACAGAAAGATTGGTG
+
BAAABCBA@::;9B?>99994-4;A?C@BA
@2RRTQ:00274:01020
ACGAGTGCGTTCCCATGTCGTAGGTACTC
+
9;BC@@@>@@59909999BCBBC8;<@BC
@2RRTQ:00275:01017
CGTGTCTCTAGGCACAGGATTTTGTGTAGA
+
??BBCABDDCC@CBB@B@9999/9999444
@2RRTQ:00276:01045
ACGAGTGCGTTCCCATGATCGTAGTACTC
+
49344/////,//+,0//////4444444
@2RRTQ:00277:01014
ACGAGTGCGTTCCCCATGTCGTAGGTACTC
+
948984448;2444,4944/6///,1////
@2RRTQ:00278:01047
ACCGAGTGCCCGTTCCCCCCATGTCGTAGGTACTCATCACCCCCCCCGACC
+
9;<@A;<99B?;C799999(9949?>999;>94;44?989888444$//,*
@2RRTQ:00279:01045
ACGAGTGCGTTCCCCATGTCGTAGGTACTC
+
=@?@@@?>A@5999,9999BAB@@=@@@@B
@2RRTQ:00280:01024
ACGAGTGCGTTCCCATGTCGTAGGTACTC
+
89?99989>>599149;>>@A>>599999
@2RRTQ:00280:01044
ACGAGTGCGTTCCCCCCATGTCGTAGGTACTC
+
9;BB;;;@?>599999*9999>@@;;8;BC@A
@2RRTQ:00282:01010
ACGAGTGCAGTTCCCGATGTC
+
/879>944444244-4449/,
@2RRTQ:00282:01037
ACGAGTGCGTTCCCCATGTCGTAGGTACTC
+
@@BB:;48892444,4::BB?<;;:111<1
@2RRTQ:00285:01038
ACGACTGCGTTCCCATGTCGTAGGTACTC
+
9<CCBBB@@@59904=>>ABABA?@AADC
@2RRTQ:00288:01030
CGTGTCTCTAGGCACAGGATTTGTGTAG
+
BBBAA??4:<<8<BDDA599914444:9
@2RRTQ:00288:01043
ACGAGTGCGTTCCCCATGTCGTAGGTACTC
+
@BBBAA@>??5999,499=ACB@@=@CCCC
@2RRTQ:00290:01038
ACGAGTGCGTTCCCCATGTCGTATGTACTC
+
9>>99;4=8>5999,4@@99;C;49A@894
@2RRTQ:00290:01043
TACTGAGCTACACACACAGAAAGATTGGTG
+
9;<<BBBCCBABADCDIDABB>;99>=:;4
@2RRTQ:00294:01013
AGTATCAGCCCTCCCCCCCCCCCCCCCCCCCGCATG
+
1//////602*..94444444444444444",,,./
@2RRTQ:00294:01029
ACGAGTGCGTTCCCCATGTCGTAGGTACTC
+
9;BB<<;@D@6999/9DABCCAA@??=@@;
@2RRTQ:00299:01019
ACGAGTGCGTTCCCCATGTCGTAGGTACTC
+
AB>99;>>?>6999-999D>999>599998
@2RRTQ:00250:01093
ACGAGTGCGTTCCCCATGTCGTAGGTACTC
+
;8789944485444,4449>>>9;89BBBA
@2RRTQ:00252:01091
ACGAGTGCGTTCCCCATGTCGTAGGTACTC
+
?@B?@BABA@8;99/9@@AA@@@A=@@@@@
@2RRTQ:00253:01066
ACGAGTGCGTTCCCCATGTCGTAGGTACTC
+
=?;B;;9@@@5999,4:=>@CCBC>AAAAA
@2RRTQ:00256:01056
ACGAGTGCGTTCCCCATGTCGTAGGTACTC
+
8@B<<<C@@@5999/999>BHCCC@B<=<C
@2RRTQ:00259:01063
ACGAGTGCGTTCCCATGTCGTAGGTACTC
+
@A;9<<@?A@59914@@B998==<@<9<A
@2RRTQ:00260:01051
ACGAGTGCGTTCCCCCCATGTCGTAGGTACTC
+
@?ABB@BABB>ABBAA-A<<<@>>>>;>9999
@2RRTQ:00263:01074
ACGAGTGCGTTCCCCATGTCGTAGGTACTC
+
BB<>99;@@@5999/9BABCFCBB==9;;@
@2RRTQ:00264:01056
ACGAGTGCGTTCCCCATGTCGTAGGTACTC
+
@B@B<;9@>>6999,9?@@BB>>:-11111
@2RRTQ:00264:01092
TCTCTGAAGCGCTCCCACATCGTCTAAGTACT
+
,,*,,,/,//44444-49444444448/////
@2RRTQ:00265:01076
ACGAGTGCGTTCCCCATGTCGTAGGTACTC
+
@B;;999;9B@>AC9<>;A@@@@>799498
@2RRTQ:00268:01099
ACGAGTGCGTTCCCCATGTCGTAGGTACTC
+
BBB@@AB@CC5999-9999@AABC@C<<<B
@2RRTQ:00270:01080
CGTGTCTCTAGGCACAGGATTTTGTGTAG
+
BCCHCBBBBCG>@AC@C<9999/9A994=
@2RRTQ:00272:01057
ACGAGTGCGTTCCCCATGTCGTAGGTACTC
+
BBAC@>>?9959>>444499=1/1:://17
@2RRTQ:00275:01050
ATATCGCGACGGTATGGAAGACTCTATAGA
+
48844488///,/7//,/,/994498444.
@2RRTQ:00276:01069
ACGAGTGCGTTCCCCATGTCGTAGGTACTC
+
?=;B;<9>>>5999,4949@99;B=A@CDC
@2RRTQ:00276:01081
ACGAGTGCGTTCCCCATGTCGTAGGTACTC
+
847988@A@@5111*1//////44244444
@2RRTQ:00277:01071
ACGAGTGCGTTCCCCATGTCGTAGGTACTC
+
>>;>@=>?@@5999,9@@@ABA>>;=999;
@2RRTQ:00278:01077
ACGAGTGCGTTCCCCCCCCCCCCCCATGTCGTAGGTACTC
+
9=<@@AACDCABAAAAACAA=ABC"C::;9=99;69499;
@2RRTQ:00280:01073
ACGAGTTGCGTTCCCCATGTCGTAGGTACTC
+
49:?11,/8<<:>==5A@<<8---7+-,06/
@2RRTQ:00281:01069
ACGAGTGCGTTCCCCATGTCGTAGGTACTC
+
BBBB::<@CC5999/9A?@DCDCC?A9<;B
@2RRTQ:00284:01067
ACGAGTGCGTTCCCCCATGTCGTAGGTACTC
+
8;;<@@A@@@59999-9>>><9<@@69<;<@
@2RRTQ:00284:01077
ACGAGTGCGTTCCCACTGTC
+
??>?A>9911-/851/,,*,
@2RRTQ:00285:01099
TGATACGTCTCCTTCCTTAGTTTACTTCA
+
8>>99444/11-/,/7874444-499244
@2RRTQ:00286:01075
ACGAGTGCGTTCCCCATGTCGTAGGTACTC
+
==<?=@>@995999,9>>AEDBAB@B@<<<
@2RRTQ:00290:01061
CGTGTCTCTAGGCACAGGATTTTGTGTAG
+
==?BABECCDC@CBB@C@9999/99999>
@2RRTQ:00290:01063
ATCAGACACGGACACAGCAGAACACAC
+
@;A=:;;>@@8;<<B;<<AAB>BCBAB
@2RRTQ:00290:01073
ACGAGTGCGTTCCCCCCCC
+
//.6888844244444444
@2RRTQ:00291:01077
ACGAGTGCGTTCCCATGTCGTAGGTACTC
+
9>84444844294-444/6////,////7
@2RRTQ:00291:01097
ACGAGTGCGTTCCCCATGTCGTAGGTACTC
+
48<;;;9@?@=A@@8A>@@@@@B@>AA<<<
@2RRTQ:00296:01078
TACTGAGCTACACACA
+
8944944////,**,,
@2RRTQ:00252:01117
TCTCTATGCGCTCCACATGTCTAAGGTA
+
8899ACCCCCDBB61111:6/9489:44
@2RRTQ:00254:01113
ATCAGACACTCGGACACAGCAGAACACACAG
+
93344/,,,,,,*,,/4444444899944..
@2RRTQ:00256:01124
ACGAGTGCGTTCCCCATGTCGTAGGTACTC
+
49;9999>?A;>>>49991@<811,/8///
@2RRTQ:00258:01124
ATATCGCGAGGTATGGAAGACTCTATA
+
=>@A999@;<59C@>6<:<9==@;<;;
@2RRTQ:00259:01126
ACGCTCGACATGCCCCCCCCCCCCAGGTACAGGAGAC
+
9;?@@BBBAC@>>>?@@@>>>?>"9@<>>94424444
@2RRTQ:00261:01128
ACGCTCGACATGCCCAGGTACAGGAG
+
99899999BA@ACC>A@=AA999>GA
@2RRTQ:00263:01130
ACGCTCGACATGCCCAGGTACAGGAG
+
9<;<B;;9@@;99@:>@=@@AAEABB
@2RRTQ:00265:01128
ACGCTCGACATGCCCAGGTACAGGAG
+
A9;<@CCCEBBA@@<@A=BBBBE@AA
@2RRTQ:00265:01131
ACGCTCGACATGCCCAG
+
99>;<1/-0**,,0000
@2RRTQ:00266:01134
CGTGTCTCTAGCACCAGGATTTGTGTAGG
+
44444496/////42499999-//////,
@2RRTQ:00268:01128
ACGAGTGCGTTCCCATGTCGTAGGTACTC
+
@:;<C@=>99599199444494424444:
@2RRTQ:00270:01118
ACGATGTGCTTCCCCATGTCGTAAGGTACTC
+
=>>>@94447777758444;44/,/,/////
@2RRTQ:00270:01131
ACGAGTGCGTTCCCCATGTCGTAGGTATC
+
9;CBA<;9@@5999/4449@ABBB>AAA@
@2RRTQ:00270:01137
ACGCTCGACATGCCCAGGTACAGGAG
+
9:;<C@@@B?99991996999<@@AB
@2RRTQ:00271:01125
ACGAGTGCGTTCCCCATGTCGTAGGTACTC
+
BBBABBB;?;5999/9A@@ACCA@CC<<<A
@2RRTQ:00271:01131
ACGCTCGACATGCCCAGGTACAGGAG
+
B9::BBBBBCCCCIBBB@BBC@>699
@2RRTQ:00271:01137
ACGCTCGACATGCCCAGGTACAGGA
+
8:;;BAA@AA<=<B>AB@A@AABAG
@2RRTQ:00272:01139
ACGCTCGACATGCCGATGACAGGAG
+
49?;;9@BB9911-//////88,44
@2RRTQ:00275:01135
ACGAGTGCGTCCAT
+
;8.1//,,,,,*//
@2RRTQ:00276:01141
TGATACGTCTCCTTCCTTAGCTTACTTCA
+
9998:?>>;<<,1,/,/74//42444244
@2RRTQ:00279:01115
ACGAGTGCGTTCCCCATGTCGTAGGTACTC
+
9<CCBBB>>>5999/9@@ACCBBB?@@;;9
@2RRTQ:00279:01134
TAATATCAGCCTCGCCATGACGAAGGTA
+
49;>@@@AACABB@A=?;777--+-+-,
@2RRTQ:00280:01114
AGCACTGTAGCTCGTCACTAGTT
+
99;499><66/1//66899/88,
@2RRTQ:00280:01143
ACGAGTACGTTCCCATGTCGTAGGTACTC
+
11.////.34244-49///////,///4:
@2RRTQ:00280:01145
ACGCTCGACATGCCCAGGTACAGGAG
+
88;;A999@9999919959999@@BB
@2RRTQ:00281:01109
ACGAGTGCGTTCCCCATGTCGTAGGTACTC
+
49AB@A@@@C5999/9@@ACCFCG=?AAAC
@2RRTQ:00282:01141
ACGCTCGACATGCCCAGGTACAGGAG
+
>=ABB??@BCA@ACACB@A@@BB>B@
@2RRTQ:00283:01125
ACGAGTGCGTTCCCATGTCGTAGGTACTC
+
AAAB@@A@9959914499>==4:89@@@@
@2RRTQ:00283:01147
TCTCTATGCGCTCCA
+
//16>A@;311:8,1
@2RRTQ:00286:01113
ACGAGTGCGTTCCCCATGTCGTAGGTACTCAT
+
9<ABBA@>>>5999/9F@@ADBCB@CC<;<BB
@2RRTQ:00291:01125
ACGAGTGCGTCCTCATGTCTAAGGT
+
44.//,,****),,89;;;992/56
@2RRTQ:00291:01147
ACGAGTGCGTTCCCCATGTCGTAGGTACTC
+
8=@B@@>>@@5999,49999;;9959<<9A
@2RRTQ:00293:01100
ACGAGGCGTTCCCCATGTCGTAGGTACTC
+
94?99498>5999,9?:44444:244494
@2RRTQ:00295:01100
ACGAGTGCGTTCCCCATGTCGTAGGTACTC
+
>@;@>@>>>@5999,44499=???AAA<99
@2RRTQ:00297:01117
ACGAGTGCGTTCCCCATGTCGTAGGTACTC
+
=@>@@@@?@@5999,4?=@@CCA@=@AAAA
@2RRTQ:00297:01130
ACGAGTGCGTTCCCCATGTCGTAGGTACTCA
+
9989994>8;2444,4;:::=;;9;=9>>11
@2RRTQ:00297:01144
ACGAGTGCGTTCCCATGTCGTAGGTACTC
+
?B?@@B@>>@59904999CCCAC@BBBBB
@2RRTQ:00295:01154
ACGAGTGCGTTCCCCATGTCGTAGGTACTC
+
C<:<BB;;;C@BAB7BA@<<999=284494
@2RRTQ:00295:01155
ACGAGTGCGTTCCCCATGTCGTAGGTACTC
+
9;>999998>5999,4@@AAABGB>@@<99
@2RRTQ:00296:01153
ACGCTCGACATGCCCAGGTACAGGAG
+
=@ABCBBCDAA@BC>BA=@@CBB?C<
@2RRTQ:00298:01150
ACGCTCGACATGCCCAGGTACAGGAG
+
;;@?A@AAADFFDKDAA@@>>?@699
@2RRTQ:00302:00018
TAGTATCAGCCTCGCCATGACGAAGGTATT
+
4444449??>=@AB@8<;11111,/,//,0
@2RRTQ:00304:00048
TGATACGTCTCCTTCCTTAGCTTACTTCAGG
+
@;;;B=999>?59242499444994424442
@2RRTQ:00305:00007
ACGAGTGCGTTCCCCATGTCGTAGGTACTC
+
89@@9944892444,44:ABAAACAA>@@@
@2RRTQ:00307:00019
ACGAGTGCGTTCCCATGTCGTAGGTACTC
+
9;ABAA>>>=59914449?BBAB?B<=<A
@2RRTQ:00309:00020
ACGAGTGCGTTCCCCATGTCGTAGGTACTC
+
4989>;9;BB=@@>6>9<<ACBBC?@A<<;
@2RRTQ:00317:00040
ACGAGTGCGTTCCCATGTCGTAGTACTC
+
9:AC:89>>?69914:9@@<<<A@ABBB
@2RRTQ:00318:00035
ACGAGTGCGTTCCCATGTCGTAGGTACTC
+
49?99;>AA@59914?=>@;;;@=@>@>>
@2RRTQ:00319:00037
ACGAGTGCGTTCCCCATGTCGTAGGTACTC
+
=@??;99>>>5999,4999;A9>>89;@A>
@2RRTQ:00332:00018
ACGAGTGCGTTCCCATGCTCGTAGTACG
+
498849448989;:;4441//6,-,,,,
@2RRTQ:00334:00026
ACGAGTGCGTTCCCCATGTCGTAGGTACTC
+
>@AA;;;>@A6999-9>>>BBBAB=@@AAA
@2RRTQ:00336:00019
TACTGAGCTACACACACAGAAAGATTGGT
+
AABBCBB????@>9999999919;;-1,1
@2RRTQ:00337:00040
ACGAGTGCGTTCCCCATGTCGTAGGTACTC
+
49A?9948892444,4449@@@AC?@AACB
@2RRTQ:00338:00049
ACGAGTGCGTTCCCCATGTCGTAGGTACTC
+
==;=;;49@@5999,9A@BABAA@499999
@2RRTQ:00345:00017
ACGAGTGCGTTCCCATGTCGTAGGTACTC
+
4488449989244-49>>>>9994884>4
@2RRTQ:00348:00013
TCTCTATGCGCTCCACATGTCTAAGGT
+
4449=BECCEKDD@AAA@>>>@A=:84
@2RRTQ:00349:00034
ACGAGTGCGTTCCCCATGTCGTAGGTACTC
+
49?A;9;;@A<AAA7C>=;BA;;<=A@AAA
@2RRTQ:00300:00073
ACGAGTGCGTTCCCCATGTCGTAGGTACTC
+
9;DCBCBA@@5999/9ABBFGCCCA<=<@=
@2RRTQ:00301:00055
AACGAGGTGCGTTCCCCATGTCGTAGGTACTC
+
/,,,,,*/8868;@CC:@AABB;<;F599=99
@2RRTQ:00303:00089
ACGAGTGCGTTCCCCATGTCGTAGGTACTC
+
88??@CB@@?2444-9>>?ABBCC@C<==A
@2RRTQ:00305:00055
TGATACGTCTCCTC
+
944>94444//,//
@2RRTQ:00308:00057
ACGAGTGCGTTCCCATGTCGTAGGTACTC
+
AABBBA@??;54904449@CCBC@C<<<C
@2RRTQ:00313:00077
ACGAGTGCGTTCCCCATGTCGTAGGTACTC
+
@@A;<<B@@?5999/9A@@9;488789998
@2RRTQ:00319:00070
TAGTATCAGCCTCCCCATGACGAAGGTATTCC
+
//669>994928@;;6AAA@@CC8;:999<?5
@2RRTQ:00326:00069
ATATCGCGAGGGTATGGAAGACTCTATAG
+
9;CCAC>9999-4:442:@B>ABC<;7?7
@2RRTQ:00327:00091
TACTGAGCTACACACACAGAAAGATTGGT
+
/1888=CBBB<;<@=<BGCCDA<<=BDAD
@2RRTQ:00331:00050
ACGAGTGCGTTCCCCCCCATGTCGTAGGTACTC
+
9<ABA@>:8459>>>>>'>999>>@>A;><<<@
@2RRTQ:00334:00061
ACGAGTGCGTTCCCATGTCG
+
9<CDBBBB;=59909999CF
@2RRTQ:00337:00071
ACGAGTGCGTTCCCCATGTCGTAGGTACTC
+
9;C;<;A@@@5999-9999CEDFCBC;><C
@2RRTQ:00339:00066
ACGAGTGCGTTCCCCATGTCGTAGGTACTC
+
>A?<<?BA@@5111*11///779B>99999
@2RRTQ:00342:00061
AGCACTGTAGCTGTCACTAGTTACTTGT
+
=@AAA9;<BBCDCBBCBBC::29==59<
@2RRTQ:00342:00074
AGCACTGTAGCTGTCACTAGTTACTTGT
+
=A>@<<;B@A@BBCCB@@@AA=@A@8<<
@2RRTQ:00342:00088
TCTCTATGCGCTCCACATGTCTAAGGT
+
ABAAABBBCBCEB@ACCABBACC?C?B
@2RRTQ:00345:00051
ACGAGTGCGTTCCCCATGTCGTAGGTACTC
+
9<CBBB@?@?5999/9??>BDHCD@CBBBB
@2RRTQ:00312:00109
ACGAGTGCGTTCCCCATGTCGGTAGGTACTC
+
9;A?@@>@@?5111*/1/1;;;;CF@DCB<;
@2RRTQ:00312:00131
ATATCGCGAGGGTATGGAAGACTCTATA
+
BABBBCB;<=C>CBBC?B@BBCCCAAA?
@2RRTQ:00316:00118
TACTAGCGTCCACATGTCAGAGTACG
+
94444;4444244//,,,,,,,////
@2RRTQ:00319:00109
ACGAGTGCGTTCCCATGTCGTAGGTACTC
+
99B?A;948=29;69999<<<AB>A<<<@
@2RRTQ:00320:00137
ACGAGTGCGTTCCCCATGTCGTAGGTACTC
+
@@A@@FB>>C5444/9?>>CCBCBACC;;<
@2RRTQ:00321:00105
ACGAGTGCGTTCCCCATGTCGTAGGTACTC
+
9;@?@@>A@@5999,99499999?>A<;<A
@2RRTQ:00322:00142
TACTGAGCTACACACACAGAAAAGATTGGTG
+
AA?BBCDB<;;AA999?>9999,4@;9B@BA
@2RRTQ:00326:00105
ACGAGTGCGTTCCCCATGTCGTAGGTACTC
+
BBB??AC@>>5999/9999@AAAB>@@@@@
@2RRTQ:00331:00124
ATATCGCGACGGTATGA
+
=;>944@91//,,,(((
@2RRTQ:00335:00143
ATCAGACACGGACACAGCAGAACAC
+
@:;;AC?A@A>@>>>44////,///
@2RRTQ:00336:00140
AACGAGTGCGTTCCCCCCCC
+
428>8444449244444444
@2RRTQ:00338:00117
ACGAGTGCGTTCCCCATGTCGTAGGTACTC
+
9<C@;<<A@@5<99/99<;ABACCDC<==B
@2RRTQ:00338:00130
ACGAGTGCGTTCCCATGTCGTAGGTACTC
+
99?:;;8>?@59914449@BCAC?B<<<B
@2RRTQ:00344:00149
ACGAGTGCGTTCCCCATGTCGTAGGTACTC
+
AA7;<@>@@@5999,9B@AABBBA=@@@@@
@2RRTQ:00345:00117
TGATACGTCTCCTTCCTTAGTTACTTCA
+
;;;;>>=>>?><@695<ABBBA<<<>BA
@2RRTQ:00347:00113
ATCAGACACTCGGACACAGCAGAACACACA
+
83344/66////,//444;4444994444,
@2RRTQ:00347:00133
ACGAGTGCGTTCCCCATGTCGTAGGTACTC
+
>?B@@AB>CC5999,999<AAACLCC<==C
@2RRTQ:00349:00116
ACGAGTGCAGTTCC
+
A9891//////722
@2RRTQ:00305:00194
AATCAGACACGGACA
+
92333843494=A?-
@2RRTQ:00307:00199
ACGAGTGCGTTCCCCATGTCGTAGGTACTC
+
9?AB9;<FCB=AAA6@A@==@@@><>>999
@2RRTQ:00316:00189
ACGAGTGCGTTCCCCATGTCGTAGTACTC
+
==>9999@996444,499>ABBBDCCBBB
@2RRTQ:00318:00163
ACGAGTGCGTTCCCCA
+
943//,,,,,*,,,*,
@2RRTQ:00319:00164
ATATCGCGAGGGTATGGAAGACTCTATAG
+
9:?@A>??944-4449898=98=B@>::0
@2RRTQ:00321:00154
ACGAGTGCGTTCCCCATGTCGTAGGTACTC
+
==@=811;11-///*//449===B>BAAAC
@2RRTQ:00321:00176
TCTCTATGCGCTCCACATGTCTAAGGTA
+
4444;449;1///,/889499948989?
@2RRTQ:00323:00176
AGCACTGTAGCTCGTCACT
+
4884444444444444//-
@2RRTQ:00326:00193
ACGAGTGCGTTCCCCCCCATGTCGTAGGTACTC
+
9;B@@>@B;;;@FDECC(C><=A@@AA49949;
@2RRTQ:00332:00178
TAGTATCAGCCTCGCCATGACGAAGGTATTCC
+
@@@@:<=?11,////5>8:=;44242444992
@2RRTQ:00337:00172
ACGAGTGCGTTCCCCATGTCGTAGGTACTC
+
=@?=:;9@?D6999,9>>>ACCBC=@@BBC
@2RRTQ:00337:00181
ACGAGTGCGTTCCCCATGTCGTAGGTACTC
+
9:A:9944492444,4949CCCBC>ABBDD
@2RRTQ:00343:00173
ACGAGTGCGTCCCCATGTCGTAGGTACTC
+
=@<>949999999,9999>@@>A>A<=<C
@2RRTQ:00343:00178
ACGAGTGCGTTCCCATGTCGTAGGACTC
+
9;?984894>24904;9@>999>;>>>A
@2RRTQ:00346:00193
ACGAGTGCGTTCCCCATGTCGTAGGTACTC
+
9<CC;99@9959@@4@9<<BBCAF>B;<<@
@2RRTQ:00347:00168
ACGAGTGCGTTCCCCATGTCGTAGGTACTC
+
ABBB999>985999/99<<BCBCC@CA<<<
@2RRTQ:00347:00172
TACTGAGCTACACACACAGAAAGATTGGT
+
99@@@>>>@;;<@@>>?@99919995924
@2RRTQ:00348:00155
ACGAGTTGCGTTCCCCATGTCGTAGGTACTC
+
49<>91,////,/77*//6::/11?,1/1<9
@2RRTQ:00349:00196
TGACTGACGTTCGT
+
//////44448944
@2RRTQ:00300:00218
ACGAGTGCGTTCCCCATGTCGTAGGTACTC
+
>>=011/8//,///*449?@9948484484
@2RRTQ:00303:00208
ACGAGTGCGTTCCCCATGTCGTAGGTACTC
+
;;@A<<9;:>2944,4:499991<,1111/
@2RRTQ:00312:00236
ACGAGTGCGTTCCCCATGTCGTAGGTACTC
+
=9889948485444,44494949><@<<<;
@2RRTQ:00318:00204
ATCAGACACGGACAAAGCAGAACACAC
+
9334;8>999;>>@B>BBCBE8<<<<<
@2RRTQ:00326:00208
TCTCTATGCGCTCCACATTGTCTAAGGT
+
4444499911///,//*,*,,228,424
@2RRTQ:00326:00228
ACGAGTGCGTTCCCATGTCGTAGGTACTC
+
?A?CBA@>@C5991499@AA;;:=@@@A@
@2RRTQ:00335:00248
ATATCGCGAGGGTATGGAAGACTCTATAGA
+
1.99:;BCCDD@F>@?BDAAB9990.,,,,
@2RRTQ:00340:00204
ACGAGTGCGTTCCCATGTCGTAGTACTC
+
840.////67,1/+49911///1////8
@2RRTQ:00345:00242
ACGAGTGCGTTCCCCATGTCGTAGGTACTC
+
?@@@BBAA?>5999/9@999B<;;@A>>>?
@2RRTQ:00348:00224
ACGAGTGCGTTCCCCATGTCGTAGGTACTC
+
BB<?BB@AA@6999,4??@BBBBE?9;<B<
@2RRTQ:00349:00200
ACGAGTGCGTTCCCCATGTCGTAGGTACTC
+
9>?999?>>>5999,4BBBCHBBA899999
@2RRTQ:00301:00264
ATATCGCGAGGGTATGGAAGACTCTATAGAA
+
1.//6/4499=5=A9924;=>::@..,,,*)
@2RRTQ:00310:00263
ACGAGTGCGTTCCCCCCATGTCGTAGGTACTC
+
==;>99484829@@;@*:449@9989244994
@2RRTQ:00312:00261
ACGAGTGCGTTCCCCATGTCGTAGGTACTC
+
448;9;98:C5999,4449>AA4869999>
@2RRTQ:00337:00262
ACGAGTGCGTTCCCCATTGTCGTAGGTACTC
+
948944444/,///*//,//68;BB:99B;4
@2RRTQ:00340:00287
AACGAGTGCGTTTTCCCCCCCCCC
+
9247888>>8999,1/////////
@2RRTQ:00303:00338
ACGAGTGCGTTCCCCATGTCGTAGGTACTC
+
9989488949:@AA9::??>9444249994
@2RRTQ:00303:00348
ACGAGTGCGTTCCCCATGTCATAGGTACTC
+
=A@AAA@A@@5999/9?ABBA@@>489?>>
@2RRTQ:00311:00318
ACGAGTGCGTTCCCCATGTCGTAGGTACTC
+
99>?9948@@;>>>2>99<BCCCC?BB<<;
@2RRTQ:00323:00306
AGCACTGTAGCTGTCACTAGTTACTTGTG
+
@99;99@@<;<DAAAA94999699>5999
@2RRTQ:00328:00305
ACGAGTGCGTTCCCATGTCGTAGGTACTC
+
8>>>??>>@@59914999BAAAC@CCCCB
@2RRTQ:00328:00333
TAGTATCAGCCTCCGCCATGACGAAGGT
+
4448:==?@C59424994449:442424
@2RRTQ:00335:00320
ACGAGTGCGTTCCCCATGTCGTAGGTACTC
+
9934444///5666*///44444878444=
@2RRTQ:00338:00311
ACGAGTGCGTTCCCATGTCGTAAGTACTC
+
89>>999>>>6991499>>@;959@999@
@2RRTQ:00346:00336
ACGAGTGCGTTCCCCATGTCGTAGGTACTC
+
=@>?99884;2444,449ABABBB>A@AAA
@2RRTQ:00313:00395
ACGAGTGCGTTCCCCATGTCGTAGGTACTC
+
@ABA9;;A@@5999,9@@@BDB@C=@<<<A
@2RRTQ:00316:00372
ACGAGTGCGTCCC
+
/10./,,,///8+
@2RRTQ:00322:00367
ACGAGTGCGTTCCCATGTCGTAGGTACTC
+
?;;?@;99?A69909>>9===9948??49
@2RRTQ:00323:00376
TAGTATCAGCCTCGCCATGACGAAGGTATTCC
+
<<<;<AA99<6;>>>=?@8899959<994=@2
@2RRTQ:00326:00391
ACGAGTGCGTTCCCCCCCCCCCCCATGTCGTAGGTACTC
+
8=<8999>995499999999999"44449==9>9;999@
@2RRTQ:00318:00432
ACGAGTGCGTTCCCCATGTCGTAGGTACTC
+
==>@:99>996999/9F@@99999699998
@2RRTQ:00319:00443
ATATCGCGAGGGTATGGAAGACTCTATAG
+
??BB@???999-4;==;A@?==>A??::@
@2RRTQ:00339:00403
ACGAGTGCGTTCCCCATGTCGTAGGTACTC
+
89?8948>995;@?7AAAACCCBB?A;<;@
@2RRTQ:00339:00407
AGCACTGTAGCTG
+
=>994444//2,*
@2RRTQ:00304:00479
ACGACCATGCCCAGGTACAGGAGACTGATCACCGACTGCCC
+
1=:1/,/877:;;;?C;<=D@BBBBC@><;767>87..,,,
@2RRTQ:00306:00450
ACGAGTGCGTTCCCCATGTCGTAGGTACTC
+
==;@@@B@?>7999/9?@ACCBA@7;<999
@2RRTQ:00318:00485
TAGTATCAGCCTCGCCATGACGAAGGTATTCC
+
=849499>9928=8><A>@>991,1,1//,/,
@2RRTQ:00324:00492
ACGAGTGCGTTCCCATGTCGTAGGTACTC
+
=::;AB>>>>59914:11////6,///44
@2RRTQ:00327:00480
ACGAGTGCGTTCCCCATGTCGTAGGTACTC
+
CB>??@@@?>5999-9>>?ABBAA>A<;<@
@2RRTQ:00344:00488
ACGAGTGCGTTCCC
+
//../999442999
@2RRTQ:00310:00506
ACGAGTGCGTTCCCCATGTCGTAGGTACTC
+
9;;B@>>>8859@B4@999>=98>498898
@2RRTQ:00319:00520
TCTCTATGCGCTCCACATGTCTAAGGTAC
+
@@<99D<<9@A995949=;@B<969=999
@2RRTQ:00319:00531
ACGAGTGCGTTCCCCCCCCATGTCGTAGGTACTC
+
8@??;99B;=<<DDHDBB%AABEC@@@A=>>>?>
@2RRTQ:00322:00506
ACGAGTGCGTTCCCCCCCCCCCATGTCGTAGGTACTC
+
=?B89<AAAB69999999444"4444BBA>><=444>
@2RRTQ:00345:00534
ACGAGTGCGTTCCCCAT
+
49>>41/611-///*//
@2RRTQ:00346:00536
ACGAGTGCGTTCCCCATGTCGTAGGTACTC
+
9><3884;898999,49@@AAAB@<;<;99
@2RRTQ:00308:00550
ACGCTCGACATGCCCAGGTACAGGAG
+
?>;==@999><<<C@CDCB===C@BC
@2RRTQ:00315:00564
ACGAGTGCGTTCCCCATGTCGTAGGTACTC
+
?A;99<@?>A6999,9>=@<<11/,1/686
@2RRTQ:00317:00593
TAGTACAGCCTCGCCATGACGAAGGTATTCC
+
,,2299944234442434444/,/,///,/,
@2RRTQ:00321:00568
ACGAGTGCGTTCCCCATGTCGTAGGTACTC
+
@@>;:<;@@@5999,9AA9999996999@>
@2RRTQ:00338:00554
ATATCGCGTACGGT
+
4899442,,,,,*,
@2RRTQ:00307:00627
ACGAGTGCGTTCCCCATGTCGTAGGTACTC
+
9<@@@@999>5999,4:9?9AB>?499999
@2RRTQ:00310:00630
ACGAGTGCGTTCCCCATGTCGTAGGTACTC
+
?A?@@AB>>>5999,44999:444989444
@2RRTQ:00311:00641
ACGAGTGCGTTCCCCATGTCGTAGGTACTC
+
?@BCCA@=CC2444-9999@CCCD?BB<;;
@2RRTQ:00313:00648
ACTATGTGCGCTTCCCCATATG
+
:;44444449492444,44444
@2RRTQ:00321:00640
TATAGTCTCCCC
+
,/////444?BB
@2RRTQ:00324:00610
ACGAGTGCGTTCCCCATGTCGTAGGTTACTC
+
49?>>>99495999/9999>=111-1,1:::
@2RRTQ:00327:00616
ACGAGTGCGTTCCCATGTCGTAGGTACTC
+
=@?;;<A?@@59909999BD?>?11211>
@2RRTQ:00330:00610
ACGAGTGCGTTCCCCATGTC
+
89889444442444,4?91/
@2RRTQ:00337:00636
ACGAGTGCGTTCC
+
9;BB;;=><NCCH
@2RRTQ:00341:00607
ACGAGTGCGTTCCCCATGTCGT
+
>;:01/62,,*/88*///94//
@2RRTQ:00343:00615
ACGAGTGCGTTCCCCATGTCGTAGGTACTC
+
94338844492444,44444444;244444
@2RRTQ:00343:00643
ACGAGTGCGTTCCCCATGTCGTAGGTACTC
+
84>99/1111,/88081;;999;@<><;;@
@2RRTQ:00345:00609
ACGAGTGCGTTCCCCATGTCGTAGGTACTC
+
//77/49?996999,9???@B>>?5999>>
@2RRTQ:00303:00699
ATCAGACACGGACACAGCAGAACACAC
+
;:A?9;9BBA?CBAAACDCAB>BA@@C
@2RRTQ:00306:00666
TCTCTATGCGCTCCACATGTCTAAGGTA
+
@@@AAAA@@B98959>@?>BB99:9594
@2RRTQ:00308:00692
ACGAGTGCGTTCCCCATGTCGTAGGTACTC
+
A;:;AA@@@@5999/9999?>>@@69;9@>
@2RRTQ:00311:00669
ACGAGTGCGTTCCCCATGTCGTAGGTACTC
+
=;;;C<9;AB=@@A8AFBAB;;<B>@@ABA
@2RRTQ:00311:00684
ACGAGTCGTTCCCATGTCGTAGGTACTC
+
143484448244-4444444492444:4
@2RRTQ:00312:00666
ACGCTCGTCATGCCCAGGTACAGGAG
+
?=@@B@@ACCCCECCBB@BBBBB=?9
@2RRTQ:00312:00679
TCTCTATGCGCTCCACATGTCTAAGGT
+
;;9@?A999?@==>BBFBCCCDCAC94
@2RRTQ:00313:00685
ACGAGTGCGTTCCCCCATGTCGTAGGTACTC
+
9;@@AA989>59999+4449=??=C?B=<=C
@2RRTQ:00321:00671
ACGAGTGCGTTCCCCATGTCGTAGGT
+
>@BB@@@>?>5999,9999?88=0)+
@2RRTQ:00326:00660
ACGAGTGCGTTCCCATGTCGTAGGTACTC
+
998A@@A??@59904?=>@CDCCBD?D?B
@2RRTQ:00327:00672
AGCACTGTAGCTGTCACTAGTTACTTGT
+
?BBB@@ACBBBBBBB=8499;59@@59<
@2RRTQ:00332:00688
ACGAGTGCGTTCCCCATGTCGTAGGTACTC
+
9;A:;;AA@@>A@A4@<<<CCCAB8<==<<
@2RRTQ:00337:00654
ACGAGTGCGTTCCCCATGTCGTAGGTACTC
+
998B;<<<<C?CCC:EECCC@===;89999
@2RRTQ:00339:00674
ACGAGTGCGTTCCCCATGTCGTAGGTACTC
+
9;89:A;99@6999/9?>@BDCCCA@AA@@
@2RRTQ:00340:00682
ACGAGTGCGTTCCCCATGTCTAGGTACTC
+
4911///678,///*49499>A><>?911
@2RRTQ:00341:00675
AGCACTGTAGCTGTCACTAGTTAC
+
AAA;99:@@944444////77,44
@2RRTQ:00343:00674
TACTAGCTCCACATCT
+
@?@@>AA99844*(((
@2RRTQ:00349:00661
ACGAGTGCGTTCCCCATGTCGTAGGTACTC
+
A=>@BABBBB?ACC9BBBBA@@>A<991<1
@2RRTQ:00349:00684
ACGAGTGCGTTCCCATGTCGTAGGTACTC
+
>>39;9999>511-11/1;789=<===@@
@2RRTQ:00312:00737
ACGAGTGCGTTCCCCCCCC
+
44?99848>@599944444
@2RRTQ:00313:00711
TACTGAGCTACACACATC
+
A=@;=<A==994>6,*((
@2RRTQ:00319:00718
ACGAGTGCGTTCCCCATGTCGTAGGTACTC
+
BC<>=@>>996999/9999>999><@>>>?
@2RRTQ:00326:00743
ACGAGTGCGTTCCCCATGTCGTAGGTACTC
+
99CBBAA>>>5999/9999>AAA@<999<;
@2RRTQ:00327:00706
ACGAGTGCGTTCCCCATGTCGTAGGTACTC
+
=?A@@@@9995999/9999>@@>A=A<<<@
@2RRTQ:00329:00732
ACGAGTGCGTTCCCATGTCGTAGGTACTC
+
BBB@?@@>>>59919AAAAAABC@@;<<C
@2RRTQ:00335:00730
AAAAACCGAGTTGCTTTTTTTTTTTTTTTCCCC
+
4444+42344424433333333333333"////
@2RRTQ:00336:00742
ACGAGTGCGCTCCCCATGTCGTAGGTACT
+
847944AACAAACE9BB@:<8--,*,,,*
@2RRTQ:00338:00717
ACGAGTGCGTTCCCCATGTCGTAGGTACTC
+
==;@;99@>>6999,9?>?A<<;C=>><99
@2RRTQ:00341:00703
ACGAGTGCGTTCCCCCCATGTCGTAGGTACTC
+
>@AB@>>>98599999(44449====>A<<<B
@2RRTQ:00326:00761
ACGAGTGCGTTCCCCATGTCGTAGGTACGTC
+
4;899>99895999,4444944//567////
@2RRTQ:00326:00795
TACTGAGCTACACACACAGAAAGATTGGT
+
??;9=CECCCCBBBCBCCBBB?BBC@B?@
@2RRTQ:00334:00778
ACGAGTGCGTTCCCCATGTCGTAGGTACTTCA
+
>4344444442444,44@==;;;961//65//
@2RRTQ:00340:00777
ACGAGTGCGTTCCCCATGTCGTCAGG
+
??<::99?895444,4;4,,0,,,,0
@2RRTQ:00346:00751
ACGAGTGCGTTCCCCATGTCGTAGGTACTC
+
9;ABBBCA?C2449/9999@>=8859>=>>
@2RRTQ:00304:00830
TACTGAGCTACCACACA
+
99BB@991,,,******
@2RRTQ:00306:00834
ACGAGTGCGTTCCCCATGTCGTAGGTACTC
+
BB>?@@>>>@5999-999<DDCGC@CAAAC
@2RRTQ:00309:00818
ACGAGTGCGTTCCCCATGTCGTAGGTACTC
+
9<B@?@@AAA;>>>,444444449244999
@2RRTQ:00311:00815
ACGAGTGCGTTCCCCCCCC
+
99>@@11111,1<<;7777
@2RRTQ:00314:00833
ACGAGTGCGTTCCCCATGTCGTAGGTACTC
+
@A>@@AA@@C5999,9@@AABA;;59>>@A
@2RRTQ:00319:00814
TGATAGTCTCCTCTTAGTTACT
+
84444;;.-,*,,,20/,*///
@2RRTQ:00330:00826
ACGAGTGCGTTCCCATGTCGTAGGTACTC
+
>A7?@@?>A@59919999?ABAB@B<<<B
@2RRTQ:00331:00848
ACGAGTGCGTTCCCCATGTCGTAGGTACTC
+
B@@@B@@AACDECC:DCB@9991/666/1/
@2RRTQ:00336:00822
ACGAGTTGCGTTCCCCATGTCGTAGGTACTC
+
48;</1,/8//,///*4449BCCCDDB=<<A
@2RRTQ:00348:00846
ACGAGTGCGTTCCCCATGTCGTAGGTACTC
+
?BA@?@AC>>5999/9DBB@A@>>;999>@
@2RRTQ:00349:00829
ACGAGTGCGTTCCCCATGTCGTAGGTACTC
+
8>>9;;9@A@5999,9999ACBAB?B<==B
@2RRTQ:00300:00866
AGCACTGTAGCTGTCACTAGTTTACTTGTG
+
BBC>>11///6///=@>9;999-44424:4
@2RRTQ:00302:00862
ACGAGTGCGTTCCCCATGTCGTAGGTACTC
+
9<>99;;<;D@CCC:GEBBCCAB@>@@@@@
@2RRTQ:00303:00867
ACGAGTGCGTTCCCATGTCGTAGGTACTC
+
BBC@9;99996991499?@CC;;59999@
@2RRTQ:00309:00864
ACGAGTGCGTTCCCCATGTCGTAGGTACTC
+
BB<@:94?9969??-;:@A@BBBB@;9999
@2RRTQ:00310:00866
ACGAGTGCGTTCCCCATGTCGTAGGTACTC
+
;@@B;;;;9;=@A=1<<@@B@999499499
@2RRTQ:00310:00882
ACGAGTGCGTTCCCCATGTCGTAGGTACTC
+
8>?=411;11-///*/8999=444599894
@2RRTQ:00313:00889
ACGAGTGCGTTCCCCATGTCGTAGGTACTC
+
AA>?@@@>>>5999/9?@@CCCDD@C<<<@
@2RRTQ:00316:00872
TCTCTATGCGCTCCACATGTCTAAGGTA
+
>=9=9?AB9999@<999>99999<?544
@2RRTQ:00317:00871
ACGAGTGCGTTCCCCATGTCGTAGGTACTC
+
AA>BBA;944249929?49448==494498
@2RRTQ:00318:00883
ACGAGTGCGTTCCCCATGTCGTAGGTTACTC
+
443444:>>>5999/9?>@A111<-1,1/2,
@2RRTQ:00319:00894
ACGAGTGCGTTCCCCATGTCGTAGGTACTC
+
49899944;;2994,444994444244444
@2RRTQ:00326:00873
ACGAGTGCGTTTCCCCATG
+
?>C<<11////+///*/4/
@2RRTQ:00327:00867
ACGAGTGCGTTCCCCATGTCGTAGGTACTC
+
89894944:>5999,4999@=B@@@@CCBC
@2RRTQ:00329:00891
ACGAGTGCGTTCCCCATGTCGTAGGTACTC
+
:>7:;9>;;?5<99/9>??>@@AB>AAC<<
@2RRTQ:00330:00896
ACGAGTGCGTTCCCATGTCGTAGGTACTC
+
//.8/4;<<<?>?-1//1///44249999
@2RRTQ:00335:00892
ACGCTCGACATGCCCAGGTACAGGAG
+
9:;<B@AACC;99@:>=;@@;;<@B@
@2RRTQ:00335:00899
ACGAGTGCGTTCCCATGTCGTAGGTACTC
+
=A399>88;;611-////8868>=@@@@8
@2RRTQ:00338:00865
ACGAGTGCGTTCCCCATGTCGTAGGTACTC
+
9;>@>;;;11,///*/7::=A@=A>;<<>@
@2RRTQ:00340:00889
ACGAGTGCGTTCCCCATGTCGTAGGTACTCT
+
?:;<CAA@995999,9@@ACCCCD?BAA@99
@2RRTQ:00340:00895
ACGAGTGCGTTCCCATGTCGTAGGTACTC
+
?@@?:89>9959914449ABA>@=@@@>@
@2RRTQ:00346:00880
ACGAGTGCGTTCCCCATGTCGTAGGTACTC
+
>>BB;9;A;<:=DD9D<<;@<<9@=B<<<;
@2RRTQ:00300:00939
ACGAGTGCGTTCCCGATGTCGTAGGTACATC
+
49344/////,/7+///4444///,//////
@2RRTQ:00301:00920
TGATACGTCTCCTTCCTTAGTTACTTGCAGT
+
99>99444///,/,/,/54:86611,//666
@2RRTQ:00302:00919
ATATCGCGAGGGTATGGAAGACTCTATAG
+
AABB@?@@944-4;::9?<999=B???>A
@2RRTQ:00302:00920
ACGAGTGCGTTCCCCATGTCGTAGGTACTC
+
9989>=444424:=6?DB===98478=99:
@2RRTQ:00307:00941
ACGAGTGCGTTCCCATGTCGTAGGTACTC
+
>9@@?@>>?>69914449=4///:;1/1<
@2RRTQ:00312:00916
ACGAGTGCGTTCCCCATGTCGTAGGTACTC
+
BBBBBBBA@@5999/9>?>>@@AA=@AAA@
@2RRTQ:00315:00934
ACGAGTGCGTTCCCCATGTCGTAGGTACTC
+
BBB@@F@?@C5999,9999ACBCD@C;>=C
@2RRTQ:00316:00905
ACGAGTGCGTTCCCCATGTCGTAGGTACTC
+
49A@;;9>?@5999,9@@@ACBBC@B@A@A
@2RRTQ:00316:00920
ACGAGTGCGTTCCCCATGTCGGGTACTC
+
/1=1/4D=<@IGCE9<<9>99918@@B<
@2RRTQ:00317:00949
ACGAGTGCTTCCCCC
+
110//,,,.,/88:;
@2RRTQ:00319:00910
ACGAGTGCGTTCCCCATGTCGTAGGTACTC
+
9434444:999=;;24:499999;=>@=B;
@2RRTQ:00321:00935
ACGAGTGCGTTCCCATGTCGTAGGTACTC
+
8><;;;>@@@59919@A@ABBAA<>9<;<
@2RRTQ:00321:00948
ACGAGTGCGTTCCCATGTCGTAGGTATC
+
98786;11//,//+//444444424448
@2RRTQ:00322:00904
ATATCGCGTACGGGTATGGAAGACTCTATAGAG
+
438444///////+///42484444487773..
@2RRTQ:00322:00907
ACGAGTGCGTTCCCCATGTCGTAGGTACTC
+
9;B<<=DDGCCDCC:BBBBBBC;;7;@@>A
@2RRTQ:00324:00933
ACGAGTGCGTTCCCCATGTCGTAGGTACTC
+
8@?89;=4442444,4449>991;;=>221
@2RRTQ:00325:00941
ACGAGTGCTTTCCCCATGTCGTAGGTACTC
+
==>9999988/999,8999?@@99699999
@2RRTQ:00327:00923
ACGAGTGCGTTCCCCATGTCGTAGGTACTC
+
@A?BBCCC@@69994;BB@@A@@>;99999
@2RRTQ:00328:00933
ACGAGTGCGTTCCCCATGTCGTAGGTACTC
+
?>>@@A@>@@5999/9EDBCCAA@>99999
@2RRTQ:00329:00908
TCTCTATGCGCTCCACATGTCTAAGGT
+
A?AACDCCCCBGCAD::;BBAAB?BCA
@2RRTQ:00330:00912
ACGAGTGCGTTCCCCATGTCGTAGGTACTC
+
=?B?:<<B@@5999/9>@@CCCCB@@@ABB
@2RRTQ:00331:00932
ACGCTCGACCATGCCAGGTACAGGAG
+
BB>@>@>9921:11,//776944244
@2RRTQ:00333:00903
ACGAGTGCGTTCCCCCATGTCGTAGGTACTC
+
?>@@>>?>9959999+4444444442499>A
@2RRTQ:00333:00921
ACGAGTGCGTTCCCCATGTCGTAGGTACTC
+
BBB@@BB@@C5999,9>BC@AAAA<999<?
@2RRTQ:00333:00927
CGTGTCTCTAGGCACAGGATTTGTGTAGAG
+
?>>9;49???924444424;;-44449996
@2RRTQ:00333:00934
ACGAGTGCGTTCCCCATGTCG
+
8>>=994889211/*///,00
@2RRTQ:00334:00914
TCTCTATGCGCTCCACATGTCTAAGGT
+
@;<<@A@;;<BAA7;<A@@@@AC?A89
@2RRTQ:00340:00907
ACGAGTGCGTTCCCATGTCGTAGGTATCAGCTG
+
?@CBBB@;::29909999>@@AB?BAAADDBAC
@2RRTQ:00340:00938
ACGAGTGCGTTCCCATGTCGTAGGTACTCA
+
89894>898459904:4449449944////
@2RRTQ:00340:00943
ACGAGTGCGTCCCCATGTCGTAGGTACTC
+
89??99<<;<>>>+21/1:1/89249998
@2RRTQ:00341:00921
ACGAGTGCGTTCCCCATGTCGTAGGTACTC
+
9<BBBABA@?5999/999999@@>>BA<<9
@2RRTQ:00343:00945
ATCAGACACGGACACAGCAGAACACACAG
+
88889;7ABC@BBBHCCCBBA59999898
@2RRTQ:00344:00928
ACGAGTGCGTTCCCCATGTCGTAGGTACTC
+
8>>@;99@?>6999,9949>B>>@9<<;BA
@2RRTQ:00344:00942
ACGAGTGCGTTCCCCATGTCGTAGGTACTC
+
=@<=?;89>?5111*/////11AHABAABC
@2RRTQ:00344:00948
ATCAGACACGGACACAGCAGAACACACA
+
@;;;BDBCBB?@@CD@<B>BB@BC<;;@
@2RRTQ:00345:00917
ACGAGTGCGTTCCCCATGTCGTAGGTACTC
+
9;BBBBBA?C2444/9>>?@AA@@>ABBAB
@2RRTQ:00345:00926
ACGAGTGCGTTCCCCATGTCGTAGGTACTC
+
9:@@;;;>>A6999/99999<<@A;>@@@@
@2RRTQ:00346:00909
TCTCTATGCGCTCCACATGTCTAA
+
44==@?A@A944@244:84//:0*
@2RRTQ:00300:00978
ACGAGTGCGTTCCCCATGTCGTAGGTACTC
+
9<B@AA;;<AACBC9BBCCCCB?B@@;<<B
@2RRTQ:00301:00978
ACGAGTGCGTTCCCCATGTCGTAGGTACTC
+
9<C@@@@@>>5999/9999@@@AA>AA@A@
@2RRTQ:00305:00968
ACGAGTGCGTTCCCCATGTCGTTAGGTACTC
+
A@?>4844442444,4444444244994444
@2RRTQ:00305:00980
ACGAGTGCGTTCCCCATGTCGTAGGTATC
+
49>>>>>9482444,44494444848948
@2RRTQ:00305:00994
TAGTATCAGCCTCGCCATGACGAAGTATT
+
8844//6///,////,4/6////,///8,
@2RRTQ:00306:00980
ACGAGTGCGTTCCCCATGTCGTAGTACTC
+
4498661///,/88*/44//,,,,,,,,,
@2RRTQ:00306:00996
TCTCTATGCGTCTCTAAGGTACTG
+
/////778;;9::94:<?9=A>><
@2RRTQ:00308:00958
ACGAGTGCGTTCCCCATGTCGTAGGTATC
+
49B<998>9951//*///////49244==
@2RRTQ:00308:00971
TAGTATCAGCCTCGCCATGACGAAGGTATTCC
+
BA?=944>9>=@@BCADBBBBBC=A@@@A?AB
@2RRTQ:00308:00981
ACGAGTGCGTTCCCCATGTCGTAGGTACTC
+
@@CCA@94995111*11/////:=<;==>B
@2RRTQ:00310:00977
TACTGAGCTCCCCCCCC
+
49444498/////////
@2RRTQ:00310:00995
ACGAGTGCGTTCCCCATGTCGTAGGTACTC
+
9;AB;;9@?>5999,9999@AA>?699999
@2RRTQ:00311:00952
ACGAGTGCGTTCCCACTGTC
+
:<;;;4=977,//+///774
@2RRTQ:00311:00980
ACGAGTGCGTTCCCCATGTCGTAGGTACTC
+
>@?:;<A??@6999/9999@@@>>599999
@2RRTQ:00312:00961
ACGAGTGCGTTCCCCATGTCGTAGGTACTC
+
9:@994B@@@ABBB9CC@AB@>>?599;@>
@2RRTQ:00316:00967
ACGAGTGCGTTCCCCATGTCGTAGGTACTC
+
=@B@@AACBC=@@@6A<<<CCDCC@B<=<B
@2RRTQ:00318:00989
TGATACGTCTCCTTCCTTAGTTACTTCA
+
9<ECBBBCBBB@@?AAFCECC@BBB@AB
@2RRTQ:00319:00968
ACGAGTGCGTTCCCCATGTCGTAGGTACTC
+
//;114@@@A5999/99994>>894499>8
@2RRTQ:00320:00966
ACGAGTGCGTTCCCCATGTCGTAGGTACTC
+
443448998><???4>9999@@9948949=
@2RRTQ:00325:00952
ACGAGTGCGTTCCCCATGTCGTAGGTACTC
+
=@A;;;999@5999,9?@BBC<99=89494
@2RRTQ:00327:00976
AGCACTGTAGCTGTCACTAATTACTTGT
+
:?=<9:CBBBB@4448444:;;999599
@2RRTQ:00329:00962
ACGAGTGCGTTCCCCATGTCGTAGGTACTC
+
=@B::9>>>>;>>>4>994;44447894//
@2RRTQ:00330:00968
ACGAGTGCGTTCCCCATGTCGTAGGTACTC
+
?AC@@ACB@@=@@@8ACCEDCCB@<99999
@2RRTQ:00330:00994
AACGAGTGCGTTCCCCATGTCGTAGGTACTC
+
1,/.//4444424=A,::9999499744444
@2RRTQ:00332:00958
ACGAGTGCGTTCCCCATGTCGTAGGTACTC
+
=@9;<AA@>>5999/9@@B<<9@?;999--
@2RRTQ:00332:00961
ACGAGTGCGTTCCCCATGTCGTAGG
+
DBBE@@BAAA>BBB4B@>1111/,*
@2RRTQ:00332:00982
ACGAGTGCGTTCCCCATGTCGTAGGTAT
+
:888444449868807//////44244/
@2RRTQ:00332:00989
AGACTGTAGCTGTCACTAGTTACTTGT
+
=@BABBAA@@@>>@?;;;<9=>;:,11
@2RRTQ:00334:00989
ACGAGTGCGTTCCCATGTCGTAGGTACTC
+
1/.//8944424914;88////6,///44
@2RRTQ:00336:00961
ACGAGTGCGTTCCCCATGTCGTAGGTACTC
+
ABA@@@??==5999,9999>@CCC@<;<@@
@2RRTQ:00337:00951
AGCACTGTACGCTGTCACTA
+
@B@;44;@944;444994/,
@2RRTQ:00337:00984
ACGAGTGCGTTCCCCATGTCGTAGGTACTC
+
//0168C<=<ADCC:C==<@>?9959999>
@2RRTQ:00338:00986
ACGAGTGCGTTCCCCATGTCGTAGGTACTC
+
BBBB??@@>>;@>@6ACBCCCCCC@CBBBB
@2RRTQ:00338:00995
ACGAGTGCGTTCCCCATGTCGTAGGTACTC
+
49A@>>>>>>5999,9BBB<<<AA>@<<<B
@2RRTQ:00341:00980
ACGAGTGCGTTCCCCATGTCGTAGGTACTC
+
49898848=>>CHN:CBBBCB>>>49999>
@2RRTQ:00342:00987
TAACTGAGCTACACACACAGAAAGATTGGTGC
+
11,/6///4484/,-,,,,0665/4424<=AA
@2RRTQ:00342:00992
ACGAGTGCGTTCCCCATGTCGTAGGTACTC
+
49A;;;<BBB=AAA8ACCBBBB@@=@;<<@
@2RRTQ:00345:00977
ACGAGTGCGTTCCCCATGTCGTAGGTACTC
+
;;;::<@=@B@DBB9ABAA@@B@>599999
@2RRTQ:00346:00954
TCTCTATGCGCTCCCACATGTCTAAGGTAC
+
;94444499@A99909444:@A9=89;999
@2RRTQ:00349:00977
ACGAGTGCGTTCCCCATGTCGTAGGTACTC
+
9;;A@999??5999/9BBCBCBB@<>@9;;
@2RRTQ:00349:00979
ACGAGTGCGTTCCCCCATGTCGTAGGTACTC
+
9;@@@@BCBB?BAA@/@?@>>999A>A<<<@
@2RRTQ:00349:00986
ACGAGTGCGTTCCCCATGTCGTAGGTACTC
+
49>>99;;48<BA=9BAAABCCBCABBAA>
@2RRTQ:00300:01028
ATCAGACACGGACACAGCAGAACACACAG
+
/.../43;44299;;;;444959>>>8>3
@2RRTQ:00301:01012
ACGAGTGCGTTCCCCATGTCGTAGGTACTC
+
@A@AFBCA@?5999/999>>9484484444
@2RRTQ:00301:01027
ACGAGTGCGTTCCCCATGTCGTAGGTACTC
+
@AA@@AC?@?5999/9?@@BBBBC@@@@@@
@2RRTQ:00302:01023
ACGAGTGCGTTCCCCATGTCGTAGGTACTC
+
@BA9:<@@985999,9A@>>@>>@5999>4
@2RRTQ:00302:01024
TCTCTATGCGCTCCACATGTCTAAGGTA
+
;99=?BABBAA?@69999==?9964244
@2RRTQ:00304:01012
ACGAGTGCGTTCCCCATGTCGTAGGTACTC
+
CB?B9;<BBC@CCC7D=<<<<AAA=<=<A@
@2RRTQ:00304:01045
ACGAGTGCGTTCCCCATGTCGTAGGTACTC
+
498?9999996999,4?=9AB>@@@;<9@9
@2RRTQ:00307:01009
ATCAGACACGGACACAGCAGAACACACA
+
BAACBCBCCC;=<BAA>?999<AA@AA@
@2RRTQ:00307:01019
ACGAGTGCGTTCCCCATGTCGTAGGTACTC
+
99>A@>>??>5999,494999884499894
@2RRTQ:00314:01021
CGTGTCTCTAGGCACAGGATTTGTGTAG
+
1989999?@9959999@@99901166//
@2RRTQ:00316:01018
ACGAGTGCGTTCCCCATGTCGTAGGTACTC
+
=@@@AA>>>>5999,499>@AA@@9;<@@@
@2RRTQ:00316:01019
ACGAGTGCGTTCCCCATGTCGTAAGTACTC
+
>>>999444=2444,4444444:9444444
@2RRTQ:00318:01010
ACGAGTGCGTTCCCCATGTCGTAGGTACTC
+
9<C@@@;89?5999,9999>@@BB>A<<<@
@2RRTQ:00319:01006
ATATCGCGAGGTATGAAGACTATAT
+
A@@91111//,///4:244;44333
@2RRTQ:00320:01006
ACGAGTGCGTTCCCCATGTCGTAGGTACTC
+
99899944445444,4449447/1,/////
@2RRTQ:00321:01006
ACGAGTGCGTTCCCCATGTCGTAGGTACTC
+
44?9444>>?5999-9999>999?599499
@2RRTQ:00321:01019
ACGAGTGCGTTCCCCATGTCGTAGGTACTC
+
948998=>995999,4@AAAA@@@599944
@2RRTQ:00323:01017
ACGAGTGCGTTCCCCATGTCGTAGGTACTC
+
987;944;895444,49::444442499=>
@2RRTQ:00324:01046
ACGAGTGCGTTCCCCATGTCGTAGTACTC
+
49894444442///*///,222/1/7766
@2RRTQ:00325:01017
ACGAGTGCGTTCCCCATGTCGTAGGTACTC
+
9:BB@>>>9959??4?99<<<99@;>9<<>
@2RRTQ:00326:01020
ACGAGTGCGTTCCCCATGTCGTAGGTACTC
+
88>>884>9961::061/1;8/88284444
@2RRTQ:00327:01002
TAGTAATCAGCCTCGCCATGACGAAGGTATTCC
+
;@@4959494@<>949:A999>996924:;=C?
@2RRTQ:00328:01025
ACGAGTGCGTTCCCATGTCGTAGGTTACTC
+
998?9944448=;:=449111//,/,/67/
@2RRTQ:00331:01008
ACGAGTGCGTTCCCATGTCGTAGGTATC
+
8>>>999999611-///////4878;==
@2RRTQ:00331:01010
ACGAGTGCGTTCCCCATGTCGTAGGTACTC
+
=><>884444249929449A@=>B8;;@@B
@2RRTQ:00333:01007
ACGAGTGCGTTCCCCATGTCGTAGGTACTC
+
84<>449>9954992:4499444928444;
@2RRTQ:00333:01012
ACGAGTGCGTTCCCCATGTCGTAGGTACTC
+
49?A999>?@5999,9999AAA@BB@@@<;
@2RRTQ:00335:01012
TAGTATCAGCCTCGCCAATGACGAAGGTATTCC
+
/1/////94:?A@992424449998?5949292
@2RRTQ:00336:01035
ACGAGTGCGTTCCCCATGTCGTAGGTACTC
+
??BB989@995999/4449>@=9>;><<9A
@2RRTQ:00339:01014
ACGAGTGCGTTCCCCATGTCGTAGGTACTC
+
@>>>>@>>>A5999,4449499===@@>>@
@2RRTQ:00341:01025
ACGAGTGCGTTCCCCCCCC
+
898>444444244444444
@2RRTQ:00343:01020
ACGAGTGCGTTCCCCATGTCGTAGGTACTC
+
9;C::;@A>>5999/99<;BBBBC>A<<<A
@2RRTQ:00344:01048
ACGAGTGCGTTCCCCATGTCGTAGGTACTC
+
=>79;;@@@A5999/9999<=<@B?A<<<<
@2RRTQ:00347:01001
ACGCTCGACATGCCCAGGTACAGGAG
+
49848>>>BB999@049>@99499?@
@2RRTQ:00349:01043
ATATCGCGAGGGTATGGAAGACTCTATA
+
?@BCCBAAABB<@ABB@D@CBA;;;;:>
@2RRTQ:00303:01090
ACGAGTGCGTTCCCATGTCGTAGGTACTC
+
?@@>=@999>599149499=9>><A<9<A
@2RRTQ:00304:01050
ACGAGTGCGTTCCCCATGTCGTAGGTACTC
+
9;::<;@A@@6999,49@@@ABBC=@@AA9
@2RRTQ:00304:01055
ACGAGTGCGTTCCCCATGTCGTAGGTACTC
+
==>?>@>?>>6999,4:@@BB?9959999A
@2RRTQ:00305:01094
ACGAGTGCGTTCCCCATGTCGTAGGTACTC
+
9;?;;9@@9959>>/999<GBBAA>A9999
@2RRTQ:00307:01087
AGCACTGTAGCTGTCACTAGTTACTTGT
+
?BBB::=CBBBBC@A=;;;AB;>?>;@>
@2RRTQ:00307:01095
ACGAGTGCGTTCCCCATGTCGTAGGTACTC
+
CBB@BDBC==5999-9@>>>B@@@?@B@A@
@2RRTQ:00308:01085
ACGAGTGCGTTCCCCATGTCGTAGGTACTC
+
9;A;;;999@5999/9@@ACBBCN@BA@@@
@2RRTQ:00309:01099
TGATACGTCTCCTTCCTTAGTTACTTCA
+
BBBB;<<BABB@?:?-1,0/858;D@CC
@2RRTQ:00312:01083
ACGAGTGCGTTCCCCATGTCGTAGGTACTC
+
9;A@@@A??>;@>>4@;;<CCCAC>?;<<A
@2RRTQ:00314:01056
ACGAGTGCGGTTCCCATGTCGTAGGTACTC
+
?@@@B@>>@5959914449CCBCD@BBBCC
@2RRTQ:00318:01098
ACGAGGTGCGTTCCCCATGTCGTAGGTACTAC
+
1/.//,448665000*,,,/7778656/////
@2RRTQ:00322:01091
ACGAGTGCGTTCCCCATGTCGTAGGTACTC
+
9<AAB@@;<<=CCC:C==<BAA@A=@<==B
@2RRTQ:00324:01075
ACGAGTGCGTTCCCCATGTCGAGGTACTC
+
@@?BBBBCCB=@@@/99>?@@9959@999
@2RRTQ:00327:01092
ACGAGTGCGTTCCCATGTCGTAGGTACTC
+
ABAB?9>?8459919@BDABCA@=@@BAC
@2RRTQ:00333:01053
ACGAGTGCGTTCCCCATGTCGTAGGTACTC
+
9;B889999?:B@@49449>=>>>;444>>
@2RRTQ:00335:01084
ACGAGTGCGTTCCCCCCCATGTCGTAGGTACTC
+
49?>AAABCA?BBABAA(DDEA@@A@B;>><99
@2RRTQ:00339:01093
ACGAGTGCGTTCCCCATGTCGTAGGTACTC
+
8@?@BBA@@?5449/9999<<<@C>B=<=C
@2RRTQ:00344:01061
ATCAGACACGGACACAGCAGAACACACA
+
88;9@?>944248444==44;<944486
@2RRTQ:00345:01058
ACGAGTGCGTTCCCCATGTCGTAGGTACTC
+
9;;<<<AAAB6999,9999@;;;B>A@?A@
@2RRTQ:00346:01054
ACGAGTGCGTTCCCCATGTCGTAGGTACTC
+
?@A@@ACCCC@CCC:C:>;AAAAC?B<==B
@2RRTQ:00347:01098
ACGAGTGCGTTCCCCATGTCGTAGGTACTC
+
4;>>999?>>;?>>4??@@>@<;<BBBAA@
@2RRTQ:00300:01105
ATCAGACACGGACACAGCAGAACACACA
+
@AA@;;7999@BBCCDACABB=@A@@99
@2RRTQ:00301:01113
ACGAGTGCGTTCCCCATGTCGTAGGTACTC
+
948448>?996999/99<<CCBBB699994
@2RRTQ:00301:01137
ACGAGTGCGTTCCCCATGTCGTAGGTACTC
+
?B@@=@@>>>5999,4::A@<;98=@>999
@2RRTQ:00302:01146
ACGAGTGCGTTCCCCATGTCGTAGGTACTC
+
==>=:;9>>>5999,499?@BBAD>@;<<?
@2RRTQ:00304:01108
AGCACTGTAGCTGTCACTAGTTACTTGT
+
@BAAACCDCC=<9?A?@ABBD?AA@699
@2RRTQ:00306:01110
CGTGTCTCTAGGCACAGGATTTTGTGTAGA
+
@@@AB;;>BDCACCCA@<9999-9@>?999
@2RRTQ:00312:01102
ACGAGTGCGTTCCCCATGTCGTAGGTACTC
+
>>@>9<;?>@6999,4?>@CCCCC@@<<<C
@2RRTQ:00318:01124
ACGAGTGCGTTCCCATGTCGTAGGTACTC
+
@>7:;@>?>>69914:?@CCCGG@CC@;<
@2RRTQ:00321:01116
ACGAGTGCGTTCCCCATGTCGTAGGTACTC
+
BAAB@?@?@@5999-9999B@@>?<A@<<;
@2RRTQ:00323:01103
ACGAGTGCGTTCCCCATGTCGTAGGTACTC
+
==@>989>995999,9>@@CCBBB<=@;;<
@2RRTQ:00323:01137
ACGCTCGACATGCCCA
+
@@@ABCCBB9999909
@2RRTQ:00324:01129
ACGAGTGCGTTCCCCCATGTCGTAGGTATC
+
9;?AABA>:>59999,99999988:=@A;;
@2RRTQ:00324:01144
TACTGAGCTACCACACACAGAAAGATTGGTCGCTG
+
BBBBBBC<99878944444444-447565/,,,,,
@2RRTQ:00327:01120
ACGAGTGCGTTCCCCATGTCGTAGGTACTC
+
CCABB@;99@5999,4?999A>@A?@AAB9
@2RRTQ:00327:01125
TAGTATCAGCCTTCCGCCATGACGAAGGTATTCC
+
/48444:///,/,/,//7=44944489844424:
@2RRTQ:00329:01116
ACGAGCTCCCCCCC
+
;-,**(*,222888
@2RRTQ:00329:01129
ACGAGTGCGTTCCCATGTCCGTAGGTACTC
+
49>>?>>>?>59919>>?AABCA@=@BAAB
@2RRTQ:00331:01128
ACGAGTGCGTTCCCCATGTCGTAGGTACTC
+
8@?<<<BBCB8;;;4<@BCCCCCC@BC;:;
@2RRTQ:00333:01145
ACGAGTGCGTTCCCCATGTCGTAGGTACTC
+
=8?:9<;;CCBCCE9DAAABBCCC;<<BC<
@2RRTQ:00334:01120
ACGAGTGCGTTCCCCCCCATGTCGTAGGTACTC
+
;;<9;;99=B@DCCCCC'??=BBABBA899899
@2RRTQ:00334:01135
ACGAGTGCGTTCCCCATGTCGTAGGTACTC
+
498;999@@B=ADC9DAAA@BBBA>@@@>?
@2RRTQ:00335:01102
ACGAGTGCGTTCCCCATGTCGTAGGTACTC
+
BBABBBA>>>5999/9?>>@AABB=@ABBB
@2RRTQ:00338:01109
ACGAGTGCGTTCCCATGTCGTAGGTACTC
+
=:;9849444244-4444/////,/1:88
@2RRTQ:00338:01116
ACGAGTGCGTTCCCCCCCCCCATGTCGTAGGTACTC
+
8??;99AABBACCBBBBBGH"<;;;99944244444
@2RRTQ:00339:01104
ACGAGTGCGTTCCCCCCCCCCATGTCGTAGGTACTCATCACC
+
=?9;9>>>995499999999":4449::4424444>@?>@A4
@2RRTQ:00342:01137
ACGAGTGCGTTCCCCATGTCGTAGGTACTC
+
49>>>>999@5999,4449>>A@@>@@999
@2RRTQ:00343:01111
ACGAGTGCGTTTTTTCCCCCCCCCCCCCCCCCCCCCCATGTCGTAGGGGTACTCATC
+
:8?=994=899998(444444444444444444444"499999988882=9==@@@8
@2RRTQ:00344:01108
ACGCTCGTACCATGCCA
+
4489111///7//4424
@2RRTQ:00344:01148
AGTGCGTTCCCATGTCGTAGGTACTC
+
?999>>>69914999444;;2444::
@2RRTQ:00345:01101
ACGAGTGCGTTCCCATGTCGTAGGTACTC
+
9@899@484?69919;;@DBBB??@@@>>
@2RRTQ:00345:01148
ACGAGTGCGTTCCCATGTCGTAGTAC
+
948;@999>>;??:?9<<AABA?@@9
@2RRTQ:00346:01145
ACGAGTGCGTTCCCCATGTCGTAGGTACTC
+
??ABBBB@@?5444/999;BBBAB?@@@@B
@2RRTQ:00348:01119
TCTCTATGCGCTCCACATGTCTAAGGT
+
4444:@A999>992444444444249:
@2RRTQ:00300:01158
ACGCTCGACATGCCCCCCCC
+
>>7848999A9999999999
@2RRTQ:00302:01153
ACGAGTGCGTTCCCCATGTCGTAGGTACTC
+
?B>99<B@>>5999,9AA@ACBBA>;<=DC
@2RRTQ:00303:01157
ACGCTCGACATGCCCAGGTACAGGAG
+
BBABBBDCCECCCC>BC@B@AAC@BA
@2RRTQ:00309:01166
ACGCTCGACATGCCCAGGTACAGGAG
+
??ABBBBCBDBBBB?CC@B@A@BAB;
@2RRTQ:00312:01156
CGTGTCTCTAGGCACAGGATTTTGTGTAGA
+
B=BCB;:=AA@@BA999;9999-9:::/,,
@2RRTQ:00312:01162
TAGTATCAGCCTCGCCATGACGAAGGTATTCC
+
;;<<<ACB9;599449A>11111-/7//,28,
@2RRTQ:00313:01154
ACGCTCGACATGCCCAGGTACAGGAGAC
+
99348>84449>::6:::11/8856444
@2RRTQ:00314:01154
ACGAGTGCGTTCCCCCCC
+
49?@BA@991------,,
@2RRTQ:00315:01162
ACGAGTGCGTTCCCCCCCCATGTCGTAGGTACTC
+
9;CB;;9@?>69999999$4499AB@@@?BAAAB
@2RRTQ:00315:01169
ACGCTCGACATGCCCAGGTACAGGAG
+
=::;;A?@AA@>>@:?><999>A>B<
@2RRTQ:00318:01164
TAGTATCAGCCTCGCCATGAC
+
44444444//511/6566002
@2RRTQ:00319:01155
AGCTGTGTGC
+
?@CC@A<<=C
@2RRTQ:00321:01160
ACGCTCGACATGCCCAGGTACAGGAG
+
@:;;@@ABBEBBDK?A@=@>111-11
@2RRTQ:00322:01166
ACGCTCGACATGCCCAGGTACAGGAG
+
=9;;CBBABB@99919=;>@B@@>AC
@2RRTQ:00322:01169
ACGCTCGACATGCCCAGGTACAGGAG
+
49:9?ABACC<<9B:9959999B@CB
@2RRTQ:00324:01157
ACGAGTGCGTTCCCCATGTCGTAGGTACTC
+
9;A<<<@@@@5999-9999AA<99<999<;
@2RRTQ:00324:01160
CGTGTCTCTACGACACAGGATTTGATGTAGTAG
+
,,,,//4::444:>@9;424;;64..../1...
@2RRTQ:00325:01160
ACGCTCGACATGCCCCAGGTACAGGG
+
99>>@A999@>>???4?A<>>A9991
@2RRTQ:00326:01166
ACGAGTGCGTTCCCCCCCCCCATGTCGTAGGTACTCATCACCG
+
94784444442444444444"4499999887844444478824
@2RRTQ:00330:01175
ACGAGTGCGTTCCCCATGTCGTAGGTACTC
+
BBB::<CB@@5999/9@@ACCBBA=@@<;9
@2RRTQ:00331:01169
ACGCTCGACATGCCCAGGTACAGGAG
+
49?@B@@@CA;;9@:9959>@@B@AA
@2RRTQ:00331:01180
ACGAGTGCGTTCCCCATGTCGTAGGTACTC
+
8>B<:;@@996999,4449@BBBB?BAAAD
@2RRTQ:00332:01152
ACGCTCGACATGCCCAGGTACAGGAGA
+
@>@BB@A@ABC@@@<AC@BBB>>7;99
@2RRTQ:00332:01176
TGATACGTCTCCTTCCTTAGTTACTTCA
+
@@@BCBBBBCB=?=A@CBCBA?BAA>>9
@2RRTQ:00333:01152
ATCAGACACGGACACAGCAGAACACACA
+
:>@=;;;;;9;>=?>>9::44:;44444
@2RRTQ:00333:01157
TGCGTTCCCCATGTCGTAGGTACTC
+
BB9992444-9?::;;;<A<>>@@@
@2RRTQ:00334:01163
ACGAGTGCGTTCCCCATGTCGTAGGTACTC
+
99>>9====><==@9?:9944494244444
@2RRTQ:00335:01161
ACGAGTGCGTTCCCCATGTCGTAGGTACTC
+
@?>9;<@@>>5999-9BC9<=<<C=AAAAA
@2RRTQ:00336:01155
ACGAGTGCGTTCCCCATGTCGTAGGTACTC
+
>>7:;;=>9>5999,4449877;;,1/77;
@2RRTQ:00337:01170
ACGCTCGACATGCCCAGGTACAGGA
+
9:;<CA@@B;499919=;@@AECCD
@2RRTQ:00337:01175
ACGCTCGACATGCCCAGGTACAGGAG
+
@9;<CCBCCCAAAC>BAAABCCC@CA
@2RRTQ:00338:01171
ACGAGTGCGTTCCCCATGTCGTAGGTACTC
+
44;;9@BBAB?BBA6>>A999999484444
@2RRTQ:00338:01173
ACGCTCGACATGCCCAGGTACAGGAG
+
9;ABCBBBCD??@@<@B@CBBCC@C<
@2RRTQ:00338:01174
ACGCTCGACATGCCCAGGTACAGGAG
+
A:;<BCCDCB@<9919@;@AAEKIK@
@2RRTQ:00340:01156
ACGAGTGCGTTCCCCATGTCGTAGGTACTC
+
9<CC@F@B=:2944/9;;;CFBBB>@;<;@
@2RRTQ:00341:01176
ACGCTCGACATGCCCAGGTACAGGAGAC
+
@9:<@?@>@A@@BB099;9944424444
@2RRTQ:00348:01180
TGATACGTCTCCTCCTTAGCTTGACTCA
+
98988;;@99959424:784/,//,,,,
@2RRTQ:00349:01175
ACGCTCGACATGCCCAGGTACAGG
+
=??@@BBBBECCCC>BBBBB<<<>
@2RRTQ:00349:01182
ACGAGTGCGTTCCCCATGTCGTAGGTACTC
+
>@>??@???>5999/9??>ABA@A>:;<BB
@2RRTQ:00350:00029
ACGAGTGCGTTCCCCATGTCGTAGGTACTC
+
=@BB;<<CFEBCCC9B<<;CBB@C=@@B@B
@2RRTQ:00352:00021
ACGAGTGCGTTCCCCATGTCGATAGGTACTC
+
>@89494788,111*//066,,,222,//::
@2RRTQ:00353:00009
ACGAGTGCGTTCCCATGTCG
+
898>9;@@>>;??:99994/
@2RRTQ:00353:00020
ACGAGTGCGTTCCCATGTCGTAGGTACTC
+
>@;=;<444;244-4444;=@@@@@@@@;
@2RRTQ:00355:00043
ACGAGTGCGTTCCCCATGTCGTAGGTACTC
+
9<AB<<;AA@6999-9@@@BA<<<@C@<<<
@2RRTQ:00357:00005
ACGAGTGCGTTCCCCATGTCGTAGGTACTC
+
948@@@@B@@5999/9AABACAAC=99999
@2RRTQ:00357:00013
ACGAGTGCGTTCCCATGCTCGTAGGTACGTAC
+
491.//////,/6+44;9449991,//7////
@2RRTQ:00358:00041
ACGAGTGCGTTCCCCATGTCGTAGGTACTC
+
:;A@BB>>>@5999,9999BAAAC@BCAAB
@2RRTQ:00359:00020
ATCAGACACGGACACAGCAGAACACACA
+
9:::11.8/424899944444894444/
@2RRTQ:00359:00032
ACGAGTGCGTTCCCATGTCGTAGGTACTC
+
>@DBCC@8==29909999BA@>A8;<B@B
@2RRTQ:00362:00042
ACGCTCGACATGCCCAGGTACAGGAG
+
A9:<@BCBCCECCC>CB>@=C=@=A;
@2RRTQ:00366:00032
ACGAGTGCGTTCCCCATGTCGTAGGTACTC
+
99??AA@@>>5999,4:99=??>?@999?9
@2RRTQ:00368:00005
ATCAGACACTCGGACACAGCAGAACACACA
+
4333484/////,//444444449998943
@2RRTQ:00368:00023
TAGTATCAGCCTCCGCCATGACGAAGGTA
+
444844444424484424444;4424244
@2RRTQ:00369:00015
ACGAGTGCGTTCCCCATGTCGTAGGTACTC
+
4;A@@@?@>=5999,9999@BCAB>A<<<@
@2RRTQ:00372:00035
ACGAGTGCGTTCCCCATGTCGTAGGTACTC
+
9:B?;<;@@@5999,4???ABBBB>B;<<C
@2RRTQ:00377:00009
ACGAGTGCGTTCCCCATGTCCGTAGGTACTC
+
;;AC;<<BCCBDCC4=<<9>?A@AA=99999
@2RRTQ:00386:00041
ACGAGTGCGTTCCCCATGTCGTAGGTACTC
+
?@CC@?A@CA>BBA7AA:::111;:::198
@2RRTQ:00388:00006
ACGAGTGCGTTCCCCATGTCGTAGGTACTC
+
;;AA@AAB@C5999/99@@A<<<@@B9<=;
@2RRTQ:00388:00008
TCTCTATGCGCTCCACATGTCTAAGGT
+
>?>@<><ABBCBCAC<:;?>>996959
@2RRTQ:00391:00018
ACGAGTGCGTTCCCCATGTCGTAGGTACTC
+
9;A@@;99A@5999-9@@ABCCCC@@;<<A
@2RRTQ:00394:00008
ACGAGTGCGTTCCCCATGTCGTAGGTACTC
+
9;C@@@AB==5999/9@@@AB@@@>AAAA@
@2RRTQ:00394:00032
TGATACGTCTCCTTCCTTAGTTACTTCA
+
:=C;;;=<<AC@D@D>@58996944249
@2RRTQ:00395:00011
ACGAGTGCGTTCCCCATGTCGTAGGTACTC
+
4/..1///77:BDC:?D@?99944244444
@2RRTQ:00396:00026
ACGAGTGCGTTCCCCATGTCGTAGGTACAC
+
==BABBA>@C5999,9?@@@CCCC@CCBBB
@2RRTQ:00396:00030
ACGAGTGCGTTCCCCATGTCGTAGGTACTC
+
9;B@@ABBBB=@@@6@;<;AC<;;=@9999
@2RRTQ:00398:00035
ACGAGTGCGTTCCCCATGTCGTAGGTACTC
+
498;4:66/1-///*//44444449:9994
@2RRTQ:00353:00067
ACGAGTGCGTTCCCATGTCGTAGGTACTC
+
948>899>@A6991449=999=?>9<<@9
@2RRTQ:00355:00058
TATAGCTCCTACTATT
+
99>>=8885///,*,*
@2RRTQ:00358:00099
ACGCTCGTACCATGCCAGTAGCG
+
11.////444244//,///6606
@2RRTQ:00360:00085
ACGAGTGCGTTCCCCATGTCGTAGGTACTC
+
ABBBBBBBBB=@=@8?ACBCCA?@;:<A@@
@2RRTQ:00363:00089
ACGAGTGCGTTCCCCATGTCGTAGGTACTC
+
:;;?A@@;;9<>>>4?>?>A999@899999
@2RRTQ:00363:00095
ACGAGTGCGTTCCCCATGTCGTAGGTACTC
+
?@C@@A<;;@<@>@4<9ABB9999<99894
@2RRTQ:00363:00096
ACGAGTGCGTTCCCCATGTCGTAGGTACTC
+
ECBBCBB@>>5999/9@@9;<999699999
@2RRTQ:00368:00066
ATCAGACACGGACACGCAGAACACAC
+
4;@A998>942484449=?BDDDAAA
@2RRTQ:00370:00084
TACTGAGCTACACACACAGAAAGATTGGTGC
+
ABAA@BBCGFB@@@<94A:;?<;;<=?6888
@2RRTQ:00371:00062
ACGAGTCGTCCCATGCTGT
+
49894484444-4444449
@2RRTQ:00376:00059
AACGAGTGCGTTCCCCATGTCGTAGGTACTC
+
/,/4668@??>5999/999999>>>;>989@
@2RRTQ:00380:00074
ACGAGTGCGTTCCCCATGTCGTAGGTACTC
+
=@B>:<<AA@=@>>6>;<<BCBCC@B<<<A
@2RRTQ:00380:00092
ACGAGTGCGTTCCCCATGTCGTAGGTACTC
+
:<C@EACA?;2444/9@@BCBBCC@BB???
@2RRTQ:00380:00096
ATATCGCGAGGGTATGGAAGACTCTATAG
+
8>@A@BAAAAA19<>>=A??>?@98883<
@2RRTQ:00381:00051
ATATCGCGACGGTATGGAAGACTCTATAGAG
+
43444;8////,///8:;88994944373..
@2RRTQ:00383:00093
ACGAGTGCGTTCCCCATGTCGTAGGTACTC
+
9<BCBBC@::2444/9999BCCBC@B@@@A
@2RRTQ:00385:00051
TACTGAGCTACACACACAGAAAGATTGGTG
+
B@@@B@989>999944444;=>=99249;>
@2RRTQ:00387:00058
ACGAGTGCGTTCCCCATGTCGTAGGTACTC
+
49@A999>9959@@4@<;<@@BABCC===B
@2RRTQ:00387:00085
ACGAGTGCGTTCCCCATGTCGTAGGTAT
+
1/44/4444;2444,444444488244/
@2RRTQ:00387:00093
ACGAGTGCGTTCCCCATGTCGTAGGTACTC
+
?BABBB@>?;5444/9?>@BCCCC@CBBBC
@2RRTQ:00390:00067
ACGAGTGCGTTCCCCATGTCGTAGGTACTC
+
>@AB@@>@>=5999-9999CCCAC>B;<<@
@2RRTQ:00391:00088
ACGAGTGCGTTCCCCATGTCGTAGGTACTC
+
=BB::<BA@@5999,9999BCBAB?<<<BA
@2RRTQ:00391:00093
ACGAGTGCGTTCCCCATGTCGTAGGTACTC
+
9;??@>>>>>5999/9?>@CECGCB<<<BA
@2RRTQ:00394:00094
ACGAGTGCGTTCCCCATGTCGTAGGTACTC
+
9;BB@AACAA7;;9/99<<CCBBB@AA999
@2RRTQ:00395:00074
ACGAGTGCGTTCCCCATGTCGTAGGTACTC
+
84>>>>@>>?5999/9F>?>>>9959>894
@2RRTQ:00395:00091
ACGAGTGCGTTCCCCATGTCGTAGGTACTC
+
=@@?BBBBBC>BBB9B@@@B;;;@>;;<<;
@2RRTQ:00396:00068
TCTCTATGCGCTCCACATGTCTAAGGT
+
@ACDCECDCBAAA?A@A@@=@995969
@2RRTQ:00396:00077
CGTGTCTCTAGGCACAAGATTTTGTGTAGA
+
BCCCCBBB<<969@99599499,4999944
@2RRTQ:00398:00090
ACGAGTGCGTTCCCCATGTCGTAGGTACTC
+
9;@B>>998>5999,4:9@@>999599>>>
@2RRTQ:00399:00050
ACGAGTGCGTTCCCCATGTCGTAGGTACTC
+
9:?@>>99995999,994;ABB@CAB=<<C
@2RRTQ:00351:00129
ACGAGTGCGTTCCCCATGTCGTAGGTACTC
+
??B>?@@@>>5999/<AAACCCDD@C;<<<
@2RRTQ:00356:00126
ACGAGTGCGTTCCCCATGTCGTAGGTACTC
+
44>>449>>>5999,9999@A@>A>A<;<A
@2RRTQ:00357:00116
ACGAGTGCGTTCCCATGTCGTAGGTACTC
+
BA?B@989992/85//////644244448
@2RRTQ:00357:00127
ACGTACGTTCCCATGTCGTAGGTACTC
+
?@@<9<8449914444:BB=B?B<<<A
@2RRTQ:00357:00137
ACGAGTGCGTTCCCCATGTCGTAGGTACTC
+
=@A@@@@@@C5999/9F@@BBBBB?B@A@B
@2RRTQ:00362:00127
CGTGTCTCTAGGCACAGGATTTGTGTAGAG
+
>>BBBBCAABA:<;99@=99914444999:
@2RRTQ:00363:00122
ATCAGACACGGACACAGCAGAACACAC
+
=;@C;98@995<@ABACDCAACCCCBB
@2RRTQ:00365:00126
ACGAGTGCGTTCCCCATGTCGTAGGTACTC
+
48>@8944892///*////66/449=9444
@2RRTQ:00365:00128
ACGAGTGCGTTCCCATGTCGTAGGTACTC
+
4934444499244-444444444244444
@2RRTQ:00365:00132
ACGAGTGCGTTCCCATGTCGTAGGTACTC
+
<;899444892490444444444944444
@2RRTQ:00367:00122
ATAGCGTACCGACTATGAGAAGGTATC
+
/.//44844244444/////,/,//,/
@2RRTQ:00369:00148
ACGAGTGCGTTCCCCATGTCGTAGGTACTC
+
;;3:994>995999,4?>>BBBBD@CCCCC
@2RRTQ:00370:00149
ACGAGTGCGTTCCCCATGTCGTAGGTACTC
+
9>3;<@>?@B5999/9FDABBCBC=?ABBB
@2RRTQ:00371:00131
CGTGTCTCTAGGCACAGGATTTTGTGTAG
+
BC@AACCCC;98<@>>>>9999/9A@@?A
@2RRTQ:00372:00119
ACGAGTGCGTTCCCCATGCCGTAGGTACTC
+
4;?AAA@>>@5999/9BBCBEEAA=AAAAB
@2RRTQ:00374:00132
ACGAGTGCGTTCCCCATGTCGTAGGTACTC
+
888844499;5999,499;1////56///4
@2RRTQ:00380:00140
ACGAGTGCGTTCCCCATGTCGTAGGTACTC
+
4;A@;;9D@@5999,4:@@ABNCC?C;<;;
@2RRTQ:00382:00136
ACGAGTGCGTTCCCCCCCCATGTCGTAGGTACTCATCACCG
+
99CA@9999969944444$444444/6656/////43492/
@2RRTQ:00384:00138
ACGAGTGCGTTCCCCATGTCGTAGGTACTC
+
=?>7:99?>?5999,9999ACDAC>BAAAD
@2RRTQ:00389:00137
ACGAGTGCGTTCCCCATGTCGTAGGTACTC
+
49AB;<=CDBACCG:C=>;;<<>><>9998
@2RRTQ:00351:00182
ACGAGTGCGTTCCCCATGTCGTAGGTACTC
+
9;A@@AB@>>5999/99BBA@<<;>A@@@@
@2RRTQ:00354:00171
ACGAGTGCGTTCCCCATGTCGTAGGTACTC
+
498999@>?>5999,4@999CCB=?@@;;9
@2RRTQ:00360:00161
ACGAGTGCGTTCCCCATGTCGTAGGTACTC
+
;64/1/////,49929ABAAAAB@=99999
@2RRTQ:00361:00175
ACGAGTGTGTTCCCCATGTCGTAGGTACTC
+
=@<?@@>B;;2999,98>?BC;<;BBBBC;
@2RRTQ:00369:00195
ACGAGTGCGTTCCCCATGTCGTAGGTACTC
+
=?>;9;9@A@6999,4?=>BECCC>A;<;@
@2RRTQ:00371:00177
ACGAGTGCGTTCCCCATGCGTAGGTACTC
+
9<C@@A@>>@5999,9BBBDCCC@BBABB
@2RRTQ:00372:00184
ACGAGTGCGTTCCCATGTCGTAGGTACTC
+
?@BA?@@>@?59904?=>@AABDBC;<<C
@2RRTQ:00373:00159
ACGAGTGCGTTCCCCATGTCTAGGTACTC
+
BCBB@A@CAC5999/999;AC@@?B@@@B
@2RRTQ:00384:00155
ACGAGTGCGTTCCCCATGTCGTAGGTACTC
+
8/>11/////,444,49:BBCCCE>B;<<@
@2RRTQ:00385:00188
ACGAGTGCGTTCCCCATGTCGTAGGTACTC
+
9<BA<<;?@@6999/99@AC9<9?699@@A
@2RRTQ:00388:00178
AGTATCGAGCCTCCGCCATGACGAAGGTATTCC
+
4/////////,/489:9=9118;;,/,///78,
@2RRTQ:00389:00177
ACGAGTGCGTTCCCCCCATGTCGTAGGTACTC
+
89A@@@>>>>599999(4:@@ADCBC?BBBBB
@2RRTQ:00350:00200
ACGAGTGCGTTCCCCATGTCGTAGGTACTC
+
98889;>>>>5999,49994A9;4>>>898
@2RRTQ:00350:00240
ACGAGTGCGTTCCCCATGTCGTAGGTACTC
+
9<B;<<B@A@6999,4AAABECDB???ACB
@2RRTQ:00352:00206
ACGAGTGCGTTCCCATGTCGTAGGTACTC
+
44338448@@69919949@@>@@9;9D@A
@2RRTQ:00352:00219
TCACTAGCGCTCCACATGTCTAAGGTACT
+
//////9449BB;=?<9494442/,/6/,
@2RRTQ:00353:00241
TACTGAGCTACACACATAGAAAGATTGGTGCT
+
444===9;<111/8::A?>:::///,/,/43.
@2RRTQ:00361:00225
ACGAGTGCGTTCCCCATGTCGTAGGTACTC
+
8@A;;<9;;C2944,449@@@?>>599999
@2RRTQ:00370:00227
ATATCGCGTACGGTATGGAAG
+
43444444444424966,/,1
@2RRTQ:00371:00210
ACGAGTGCGTTCCCATGTCGTAGGTACTC
+
BA?B999>>>59919449>=9:;<99498
@2RRTQ:00372:00222
ACGAGTGCGTTCCCATGTCGTAGGTACTAC
+
44834////1-//+//;:9444/,//////
@2RRTQ:00383:00228
ACGAGTGCGTTCCCATGTCGTAGGTACTC
+
?@B@?@>>A@69914449@B<;;?A<<<A
@2RRTQ:00386:00206
ACGAGTTGCGTTCCC
+
988:11,/,,0222*
@2RRTQ:00391:00230
ACGAGTGCGTTCCCCATGTCGTAGGTACTC
+
@@?@@@@ABBBCGG7@9999988A9:;9::
@2RRTQ:00393:00226
ACGAGTGCGTTCCCATGTCGTAGGTACTC
+
898@@@>>?@599149999@99=>AAA@@
@2RRTQ:00393:00228
ACGAGTGCGTTCCCATGTCGTAGGTACTC
+
ABACB;;;999<A?BA@99949><>9444
@2RRTQ:00394:00234
ACGAGTGCGTTCCCCATGTCGTAGGTACTC
+
498;;999@@5999/9A>?>@@@A?AAAAB
@2RRTQ:00397:00249
ACGAGTGCATTCCCCATGTCGTAGGTACTC
+
9;@AB@@>>>5999/9@@@A<=<B>BA==;
@2RRTQ:00398:00228
TCTCTATGCGCTCCACATGTCTAAGGTA
+
4449ABEBBFCCC@CA;;9@@4424:44
@2RRTQ:00352:00273
TACTGAGCTACCACACACATGAAAGATTGG
+
;;;;9@AA989289;766/////+//;242
@2RRTQ:00356:00295
ACGAGTGCGTTCCCCATGTCGTAGGTATC
+
AAA@BBB:>C2444-9A99<CCBB;<=A;
@2RRTQ:00374:00265
ACGAGTGCGTTCCCCATGTCGTTAGGTACTC
+
49BA@>@@>=;>>>4>>=<>11,1<,111;:
@2RRTQ:00374:00291
ACGAGTGCGTTCCCATGTCGTAGGTACTC
+
443448>>9979A:>?9444448244494
@2RRTQ:00376:00255
ACGAGTGCGTTCCCCATGTCGTAGGTACTC
+
997999=9:;IJ?@6>1/1:1/4424;;:4
@2RRTQ:00376:00280
CGTGTCTCTAGGCACAGGATTTGTGTAGA
+
/444444444/,////6,///+/444444
@2RRTQ:00377:00285
ACGAGTGCGTTCCTCATGTCGTAGGTACTC
+
1/,,,/////,/7:4879@>994;:444//
@2RRTQ:00383:00262
ACGAGTGCGTTCCCATGTCGTAGGTACTC
+
9<;CAA@???59909@@@ACCBBACABB@
@2RRTQ:00392:00253
ACGAGTGCGTTCCCCCCATGTCGTAGGTACTC
+
49@@<;;D@>599999*9B@@@CBA>>@<<<@
@2RRTQ:00395:00267
ACGAGTGCGTTCCCATGTCGTAGGTACTC
+
9;AB<<;@@@59909AA@CBAAB?@@<;;
@2RRTQ:00352:00306
ACGAGTGCGTTCCCATGTCGTAGGTACTC
+
>@BBB<;9>>59919?>>CCCBB?AC<<<
@2RRTQ:00366:00304
ACGAGTGCGTTCCCATGTCGTAGGTACTC
+
943344:44429904:999948/,11///
@2RRTQ:00371:00342
ACGCTCGACATGCCCAGGTACAGGAG
+
9??@@@;;<CCB@@@995999@B?A@
@2RRTQ:00378:00336
ACGAAGTGCGTTCCCC
+
4980,1////8,////
@2RRTQ:00381:00327
ACGAGTGCGTTCCCCATGTCGTAGGTACTC
+
8>>>>>?@995999,4449@;;8>5999<;
@2RRTQ:00396:00335
TACTGAGCTACACACACAGAAAGATTGGT
+
=@BBBBBB?9:<A@CECCCCE>;;95959
@2RRTQ:00367:00364
ACGATGCGTTCCCCATGTCGTAGGTACTC
+
9;B>>86//,///*//4444444244444
@2RRTQ:00368:00390
ACGAGTGCGTTCCCTGTCGTAGGTACTC
+
9;:@AAA?@@69914::::6--+--,,/
@2RRTQ:00382:00366
ACGAGTGCGTTCCCATGTCGTAGGTACTC
+
>A<79;;948299099=?@@>>>6998>>
@2RRTQ:00394:00360
ACGAGTGCGTTCCCCATGTCGTAGGTACTC
+
=??AA@@@AA>AAA7A;;;=999>599999
@2RRTQ:00398:00376
ACGAGTGCGTTCCCCATGTCGTAGGTACTC
+
88::99@@995999,949>@>899699>>9
@2RRTQ:00399:00397
ACGAGTTCTCCCCCCC
+
**,**,**,2228888
@2RRTQ:00363:00439
AACGAGTGCGTTCCC
+
/,/37981111-,22
@2RRTQ:00372:00446
AGTATCAGCTCCCCATGACGAAGGTATTCC
+
444///6//.9660;9<:A;;29694/68,
@2RRTQ:00377:00400
ACGAGTGCGTTCCCCATGTCGTAGGTACTC
+
99?;;;@>?@5444,4444>ABBBBCCBBB
@2RRTQ:00384:00402
ACGAGTGCGTTCCCCATGTCGTAGGTACTC
+
==999944892444,499=>>@99899>@9
@2RRTQ:00389:00417
ACGAGTGCGTTCC
+
1/,,,////6,//
@2RRTQ:00398:00402
ACGAGTGCGTTCCCCATGTCGTAGGTACTC
+
8?@?:;9>>@6999,4999BCDCC@CBBBB
@2RRTQ:00352:00460
ACGAGTGCGTTCCCCATGTCGTAGGTACTC
+
=>?78;==@@5999,4?=>ACCCB?@@<;9
@2RRTQ:00355:00464
ACGAGTGCGTTCCCCATGTCGTAGGTACTC
+
?@A;:;>>985999,4@@ACCCCC@B;<<@
@2RRTQ:00357:00478
ACGAGTGCGTTCCCCAGTCGTAGTA
+
//./////442///*/66////444
@2RRTQ:00364:00489
ATATCGCGACGGGTATGGAAGACTCTGATAGA
+
98====999444-444;8924444444364..
@2RRTQ:00366:00477
ACGAGTGCGTTCCCCATGTCGTAGGTACTC
+
99A;;;BB@C8;99/999<@CCAB?B=<<B
@2RRTQ:00367:00451
ACGAGTGCGTTCCCCATGTCGTAGGTACGTC
+
>><74444442444,4444966;<:11////
@2RRTQ:00359:00510
ACGAGTCGTTCCCCATGTCG
+
84889944424;;29/,***
@2RRTQ:00368:00522
TGATACGTCTCCCTTCTTAGTTACTTCAGT
+
=@9994444111+/,//54//,44489944
@2RRTQ:00373:00502
ACGAGTGCGTTCCCATGTCGTAGGTACTC
+
49?>>9448=;=@094999>>9949>8<;
@2RRTQ:00374:00529
ACGAGGCGTTTTCCCCCCC
+
94?<=,11111+1111111
@2RRTQ:00377:00502
AGCACTGTAGCTGTCACTAGTTACTTGT
+
BBB?<<<BAAB@>>BB<<<BB=@@B899
@2RRTQ:00379:00512
ACGAGTGCGTTCCCCCCCCATGTCGTAGGTACTC
+
??B99;>>>>69999999$4?@ACCCDD@B<<<@
@2RRTQ:00390:00501
ACGAGTGCGTTCCCCATGTCGTAGGTACTC
+
49>>999@996999,9@BBAA@@>499999
@2RRTQ:00358:00552
ACGAGTGCGTTCCCCATGTCGTAGGTACTC
+
>@A@>>998954;;2AAAA>999>;99999
@2RRTQ:00360:00567
ACGAGTGCGTTCCCCATGTCGTAGGTACTC
+
9;?:;999>@5999,4BBAAA@A@499999
@2RRTQ:00369:00554
TCTCTATGCGCTCCACACAA
+
9444444494489;94///,
@2RRTQ:00372:00554
ACGAGTGCGTTTCCCCCCATGTCGTAGGTACTC
+
49>>;;9B@@B199999*99999999>;>>899
@2RRTQ:00389:00584
ATATCGCGAGGTATGGAAGACTCTATA
+
@@?==81111-//777:;1998>;10.
@2RRTQ:00398:00570
ACGAGTGCGTTCCCCATGTCGTAGGTACTC
+
=?A?899>996999,9949ABBCD@BBBCC
@2RRTQ:00398:00579
ACGAGTGCGTTCCCCATGTCGTAGGTATC
+
668998?8445944,444//////,//66
@2RRTQ:00354:00635
TGATAGTCTTCCCTC
+
44444993.,//+,,
@2RRTQ:00357:00610
ACGAGTCGTCCAT
+
82,,,,06/4244
@2RRTQ:00372:00614
ACGAGTGCGTTCCCCATGTCGTAGGTACT
+
9;BC<;;>>@5999,4949@CAAB>>>>9
@2RRTQ:00372:00639
ACGAGTGCGTTCCCCATGTCGTAGGTACTC
+
@>;?B>@>@@5999/9F@ABBAAA=;;<<;
@2RRTQ:00375:00600
ACGAGTGCGTTCCCCCATGTCGTAGGTACTC
+
@ABB999D9959999+4949BCCAB?B<==C
@2RRTQ:00378:00633
ACGAGTGCGTTCCCCATGTCGTAGGTACTC
+
?AABBA999>5999/9ABA>>111,11111
@2RRTQ:00392:00641
TGATAGTCTCCCTTCCTT
+
9994;443.//+/,/,/,
@2RRTQ:00394:00635
TCTCTATTGCGCTCCCACATGTCTAAGGTTAC
+
:;4<811,/6/4449-4444444442424244
@2RRTQ:00352:00680
ACGAGTGCGTTCCCCATGTCGTAGGTACTC
+
9<C:<<BA?@5999/9999AAA@C@B<D?G
@2RRTQ:00357:00664
ACGAGTGCGTTCCCCCCCCCCATGTCGTAGGTACTCATCACCGAC
+
9;CB@@@CBB?CCBBBCCBA"B::<CCCBB=B999AAB>@@;;;;
@2RRTQ:00360:00654
ACGAGTGCGTTCCCCATGTCGTAGGTACTC
+
?AA;<=DBA@8<99/9??>@@999599994
@2RRTQ:00362:00692
ACGAGTGCGTTCCCCATGTCGTAGGTACTC
+
@@B<=@CB@@5999/99>AAAA@@>AA=<<
@2RRTQ:00367:00650
ACGAGTGCGTTCCCCATGTCGTAGGTACTC
+
9;@@?@>>9959>>/9999ABCBBBB==?A
@2RRTQ:00367:00659
ACGAGTGCGTTCCCCATGTCGTAGGTACTC
+
BBB99<AABB>@>>4>999@@@@C@BBAAA
@2RRTQ:00370:00696
ACGAGTGCGTTCCCATGTCGTAGGTACTC
+
49>@999@996991499>@AACC?@ABB@
@2RRTQ:00372:00651
ACGAGTGCGTTCCCCATGTCGTAGGTACTC
+
=?BB=@@@;;7=BB7C=@<CCDCC?B<<<<
@2RRTQ:00372:00694
TACTGAGCTCCACACA
+
49;@@@A<949//,**
@2RRTQ:00384:00678
ACGAGTGCGTTCCCCATGTCGTAGGTACTC
+
=?>@@AB@>>5999/99>?@C<;;>;<9<9
@2RRTQ:00391:00688
ACGAGTGCGTTCCCCATGTCGTAGGTACTC
+
49@>>>994C5999,44:999AAB9;9999
@2RRTQ:00351:00714
ACGAGTGCGTTCCCCATGTCGTAGGTACTC
+
9;A@@@A>?>5999/999<AAABC@B<==B
@2RRTQ:00355:00709
ACGAGTGCGTTCCCCATGTCGTAGGTACTC
+
=A>9;;;;;@=@@@6<99@AA9;;@;<;A>
@2RRTQ:00358:00728
ACGAGTGCGTTCCCCATGTCGTAGGTACTC
+
8=99:988>?5999,499994444<=A>BA
@2RRTQ:00373:00747
TAGTATCAGCCTTCCGCCATGACGAAG
+
11////66965656,//,///////,/
@2RRTQ:00388:00707
ACGAGGTTTTTTGC
+
//.//,44444(44
@2RRTQ:00389:00740
ACGAGTGCGTTCCCCATGTCGTAGGTACTC
+
??B>9;;??B5999-999<CCCCC?B<<<A
@2RRTQ:00357:00780
TGATACGTCTCCTTCCTTAGTTACTTCA
+
99>9944489=>B@C>@?8994944244
@2RRTQ:00368:00795
ACGAGTGCGTTCCCCATGTCGTAGGTACTC
+
94344==;;C5999,499?@A999;9989>
@2RRTQ:00350:00815
ACGAGTCGTTCCCCCCCCCCCCCATGTCGTAGGTACT
+
89898////,/::;;88888;;";1://////,////
@2RRTQ:00351:00824
ACGCTCGACATGCCAGGTACAGGAG
+
=9:99<<11///424424;;9?>??
@2RRTQ:00353:00805
ACGAGTGCGTTCCCCATGTCGTAGGTACTC
+
@@?@@?999>6999,9999>999>;99494
@2RRTQ:00354:00818
ACGAGTGCGTTCCCCATGTCGTAGGTACTC
+
BAA??@@@>=5999,4999@@@@A899<<;
@2RRTQ:00354:00838
ACGAGTGCGTTCCCCATGTCGTAGGTACTC
+
BBBBCAA9>>5999,449999444944444
@2RRTQ:00359:00808
ACGCTCGACATGCCCAGGTACAGGA
+
88:9?;99??999@:99599@@@?<
@2RRTQ:00363:00818
ACGAGTGCCGTTTCCCCC
+
888/////,///+////*
@2RRTQ:00364:00806
ATCAGACACGGACACAGCAGAACACAC
+
??A?@><8995989<;CICCCADCCA@
@2RRTQ:00367:00809
ACGAGTGCGTTCCCCCCCCCATGTCGTAGGTACTC
+
==>>988@>>599999944"4449B;;;A>A@@AB
@2RRTQ:00372:00831
ACGAGTGCGTTCCCATGTCGTAGGTACTC
+
@BABAA=:>:544-9999ACCBD?BAAAB
@2RRTQ:00379:00829
ACGAGTGCGTTCCCCATGTCGTAGGTACTC
+
?@B?=>>>995999,999<CCDCD@C;<<B
@2RRTQ:00353:00864
ACGAGTGCGTTCCCCATGTCGTAGGTACTC
+
@BBB:<;?>@5999,499>==@AB?BCBBB
@2RRTQ:00354:00894
ACGAGTGCGTTCCCCATGTCGTAGGTACTC
+
9>?:89>>992444,499>@;;;>;>>999
@2RRTQ:00355:00880
ACGAGTGCGTTCCCCATGTCGTAGGTACTC
+
8>A;;<@@D@6999,4>>99<<99<99999
@2RRTQ:00356:00879
ACGAGTGCGTTCCCCATGTCGTAGGTACTC
+
?@B9:<AB@@5;99/9?@@CCBCC=>@@@@
@2RRTQ:00358:00877
ACGAGTGCGTTCCCCATGTCGTAGGTACTC
+
49?@99999>;@@@7B99<A991>:<<111
@2RRTQ:00358:00882
ATATCGCGAGGGTATGGAAGACTCTATA
+
>>999>>844>-4499242499>98800
@2RRTQ:00359:00869
ACGAGTGCGTTCCCCATGTCGTAGGTACTC
+
49>98844>><AAA7A<=<BBB@@>;;<>?
@2RRTQ:00361:00863
ACGAGTGCGTTCCCCATGTCGTAGGTACTC
+
//.///444;2444,44999994A9:4944
@2RRTQ:00361:00882
TACTGAGCTACACACACAGAA
+
@@ACBA?8<11///4444444
@2RRTQ:00361:00884
ACGAGTGCGTTCCCCATGTCGTAGGTACTC
+
@@>B??@>>C5999/9999>@@AB>@@@@@
@2RRTQ:00367:00883
ATCAGACACGGACACAGCAGAACACAC
+
9;CCA@@CAA>DDCDBBCCBB@BBBBB
@2RRTQ:00368:00890
ACGAGTGCGTTCCCCATGTCGTAGGTACTC
+
:989994489<@AA6<:;@@@><;7;A>>>
@2RRTQ:00370:00880
ACGAGTGCGTTCCCATGTCGTAGGTACTC
+
49?@B>>=9969914?>>BCCAA=@CC;<
@2RRTQ:00370:00893
ACGAGTGCGTTCCCCATGTCGTAGGTACTC
+
943:99A@@B5999,4??>BCCAB>;;<<@
@2RRTQ:00374:00891
ACGAGTGCGTTCCCCATGTCGATAGGTA
+
94344449442444,4////6667=;0/
@2RRTQ:00375:00885
ACGAGTGCGTTCCCCATGTCGTAGGTACTC
+
;;8?>@998>5999,4444;4444244///
@2RRTQ:00384:00890
ACGAGTGCGTTCCCCATGTCGTAGGTACTC
+
?@>9:;@>@A5999-999<CBAAD:;<<<<
@2RRTQ:00385:00854
ACGAGTGCGTTCCCCATGTCGTAGGTACTC
+
<:?B@999992944,4:9999999>A9<<A
@2RRTQ:00386:00894
ATGAGTGCGTTCCCCATGTCGTAGGTACTC
+
40011/7888,944,44449;;8=;@@9@@
@2RRTQ:00391:00884
ACGAGTGCGTTCCCCATGTCGTAGGTACTC
+
8><@@@@?>>5999,9999AA@@A=@>@>?
@2RRTQ:00392:00872
ACGAGTGCGTTCCCCATGTCGTAGGTACTC
+
@CC<<=B@A@6999,94444////,/////
@2RRTQ:00394:00861
ACGAGTGCGTTCCCCATGTCGTAGGTACTC
+
@AA;<;>@@@@CCC7B99994448244444
@2RRTQ:00394:00899
ACGAGTGCGTTCCCCATGTCGTAGGTACTC
+
9<B?;9;>>A5999/99<<BDCCC@C<==B
@2RRTQ:00396:00850
TCTCTATGCGCTCCACATGTCTAAGGT
+
@@=@BBAACCCBC>B??@@@BCC?CD;
@2RRTQ:00350:00926
ACGAGTGCGTTCCCCATGTCGTAGGTACTC
+
9;@AA@@@@@=@>@6@9<<ABAA@>;9<;9
@2RRTQ:00350:00930
ACGAGTGCGTTCCCCATGTCGTAGGTACTC
+
49A;;;?@@@6999,44;@CBBCC?BB<;9
@2RRTQ:00350:00940
ACGAGTGCGTTCCCCATGTCGTAGGTACTC
+
?@?=4;994=2999,4?=@CECFD@@A>;<
@2RRTQ:00351:00906
CACTGACGTCTACG
+
/,,,,,,,,/9444
@2RRTQ:00351:00927
ACGAGTGCGTTCCCCATGTCGTAGGTACTC
+
BAA99;@@@@@BCC:GEBBC<<;;?99;@8
@2RRTQ:00351:00949
ACGAGTGCGTTCCCATGTCGTAGGTACTC
+
=@@BBB@999699149@BABBBB?B;<;B
@2RRTQ:00352:00908
ACGAGTGCGTTCCCCATGTCGTAGGTACTC
+
=?>?@@A>>@5999/9?@>AA999<999<A
@2RRTQ:00352:00912
ACGAGTGCGTTCCCCATGTCGTAGGTACTC
+
?A7<<BBBBC@CGH:<<<9@998824:444
@2RRTQ:00352:00943
ACGAGTGCGTTCCCCATGTCGTAGGTACTC
+
BBB=BBBA?>5999/9?>>@<;;@799=>8
@2RRTQ:00353:00949
ACGAGTGCGTTCCCCATGTCGTAGGTACTC
+
9;:99948@@;>@@6>A@ABA@A@599994
@2RRTQ:00354:00916
ACGAGTGCGTTCCCCCCCCCCCCCCCCCCCCCCATGTCGTAGGTACTCATCACCG
+
9<BB@A@@@C5999999999444444444444"44444449999999;AACA@=;
@2RRTQ:00354:00917
ACGAGTGCGTTCCCCATGTCGTAGGTACTC
+
9;ABBBA@@?5999,44499449;<>9494
@2RRTQ:00354:00947
ACGAGTGCGTTCCCCATGTCGTAGGTACTC
+
9;A;<<@>>@5999-9944444889499A?
@2RRTQ:00356:00933
TGATACGTTCTCCCCCTTCCCCCTTTAGTTTTACTTTCAGT
+
8449999928@@@@@-954DBB3CD?<BBCC9@AAC<AB;;
@2RRTQ:00357:00915
ACGAGTGCGTTCCCCATGTCGTAGGTACTC
+
9;@<<<DDBB8<<</9?A9<;;;:>:98;4
@2RRTQ:00357:00927
ACGAGTGCGTTCCCCATGTCGTAGGTACTC
+
A?@@BBA@@@2999/9999AC@>A=;99<C
@2RRTQ:00357:00928
ACGAGTGCGTTCCCCATGTCGTAGGTACTC
+
@BAB<;<@@@>A@@7@9;<BBAAD@<<<A@
@2RRTQ:00358:00942
ACGAGTGCGTTCCCCCCCCCCCATGTCGTAGGTACTC
+
1/;:/44?>@59944444444"4444BDCBB?B999;
@2RRTQ:00360:00934
TACTGAGCTACACACACAGAAAGATTGGTG
+
9;;@BBBCBB@@;;<<9A>??<999<A=@@
@2RRTQ:00360:00938
ACGAGTCGTTCCCCATGTCTAGTACT
+
9974494442///*//////444444
@2RRTQ:00363:00901
ACGAGTGCGTTCCCCATGTCGTAGGTACTC
+
=@@;<<B@@@5999-9999ACCBC@@;<<;
@2RRTQ:00363:00944
AACGAGGTGCGTTCCCCATGTCGTAAGGTACTC
+
1,/.//,4:;;;5;94,4DB<<<11,/::66/4
@2RRTQ:00368:00946
TCTCTATGCGCTCCCCACATATCTAAGGTACTGA
+
4444?=?>?@@9944/9@A1/////,424?===A
@2RRTQ:00368:00947
ACGAGTGCGTTCCCATGTCGTAGGTACTC
+
>A@?@AA>>>59909949>A=8==>999>
@2RRTQ:00370:00916
ACGAGTGCGTTCCCCATGTCGTAGGTACTC
+
>989998>>>5999,9@@DCGECC=:;<A@
@2RRTQ:00370:00939
ACGAGTGCGTTCCCCATGTCGTAGGTACTC
+
?B@BBB989D6999,4?=?=@;;;>@@<<9
@2RRTQ:00371:00900
ACGAGTGCGTTCCCCATGTCGTAGGTACTC
+
9;?>A@@>>@5999/9@@?>@444244998
@2RRTQ:00371:00910
TGATACGTCTCCTTCCTTAGTTACTTCA
+
9/611/::<>C=@=A>B?A;;8;@A<AC
@2RRTQ:00372:00917
ACGAGTGCGTTCCCCATGTCGTAGGTACTC
+
9<BBBB@>>?5999-9@@@@BBCB>B@AAC
@2RRTQ:00373:00902
ACGAGTGCGTTCCCCATGTCGTAGGTACTC
+
9;@BBBBB?;2444/9999ABAAB=@@<<9
@2RRTQ:00374:00944
ACGAGTGCGTTCCCCATGTCGTAGGTACTC
+
=@?=:;4/8>,1//*///44444824444=
@2RRTQ:00375:00931
ACGAGTGCGTTCCCCATGTCGTAGGTACTC
+
?@B::<=<9=<===1449@99999499494
@2RRTQ:00376:00909
ACGAGTGCGTTCCCCATGTCGTAGGTACTC
+
>@@@@BAA@@5999/9999ABAAA999>?9
@2RRTQ:00377:00939
ATCAGACACGGACACAGCAGAACACAC
+
4878887844248::BECCCCBCCA@A
@2RRTQ:00378:00902
ACGAGTGCGTTCCCCATGTCGTAGGTACTC
+
4;@@;;<@@B>A@A6C<><DCFCCAC<<<B
@2RRTQ:00378:00947
ACGAGTGCGTTCCCCATGTCGTAGGTACTC
+
BBBBB?=8>=5999/9?@@A@@@A=@@<<;
@2RRTQ:00381:00909
ACGAGTGCGTTCCCCATGTCGTAGGTACTC
+
9;A@@AB@CC5494/9>>>AAA@A>@;<<B
@2RRTQ:00381:00938
ACGAGTGCGTTCCCCAATGTCGTAGGTACTC
+
/,,,,//,00*///*/,//499944244448
@2RRTQ:00382:00928
ACGAGTGCGTTCCCCATGTCGTAGGTACTC
+
49>>99<BBDCCHH9C<><BBAAC@<=<AB
@2RRTQ:00382:00944
ATATCGCGTACGGTATGGAAGACTCTGATAGAAG
+
4;99444444442494924244444433....,.
@2RRTQ:00384:00943
ACGAGTGCGTTCCCCATGTCGTAGGTACTC
+
==;@@@A>>>5999/99>?@@@@@>A<;<A
@2RRTQ:00385:00939
ACGAGTGCGTTCCCCATGTCGTAGGTACTC
+
@@@@?AB>>>5999-9999@@ACC>@@<;;
@2RRTQ:00387:00907
ACGAGTGCGTTCCCCATGTCGTAGGTACTC
+
??>99<A@@@5999,4949994==<><<<A
@2RRTQ:00387:00942
TCTCTATGCGCTCCGACATGTCTAAGGTAA
+
44444944/6::6,////4449:878:11,
@2RRTQ:00388:00925
ACGAGTGCGTTCCCCATGTCGTAGGTACTC
+
@AB@@ADCCC>BBB4<<BBBAAA@699999
@2RRTQ:00389:00919
ACGAGTGCGTTCCCATGTCGTAGGTACTC
+
9::89994442490444444///56////
@2RRTQ:00389:00944
ACGAGTGCGTTCCCCATGTCGTAGGTA
+
843444444=2444,4996661//6//
@2RRTQ:00390:00910
ACGAGTGCGTTCCCCATGTCGTAGGTACTC
+
@@?@C@?>996999-94;;@@AAB?@@@A>
@2RRTQ:00390:00920
ACGAGTGCGTTCCCCATGTCGTAGGTACTC
+
99BB9;;>892444,4499:=;;:>>>=@9
@2RRTQ:00390:00938
TGATACGTCTCCTTCCTTAGTTACTTCAGT
+
99@?944444424242423442491566//
@2RRTQ:00392:00902
ACGAGTGCGTTCCCCATGTCGTAGGTACTC
+
49@99449>>5999,4999BC=@>?;<9;=
@2RRTQ:00392:00946
TGATACGTTCTCCTTCCTTAGTTACTTCA
+
44411///,/687@@CA>::11,//2*//
@2RRTQ:00393:00937
TCTCTATGCGCTCCACATGTCATAAGGTA
+
4449;:999999><>21,00,/,,*,2,,
@2RRTQ:00396:00931
ACGAGTGCGTTCCCCATGTCGTAGGTACTC
+
9=CAAACCCC@BAA4=499<A>>A>>?>?9
@2RRTQ:00397:00946
ACGAGTGCGTACCCCATGTCGTAGGTACTC
+
==?=9944444///*///1:66=?;>49;B
@2RRTQ:00399:00930
ACGAGTGCGTTCCCCATGTCGTAGGTACTC
+
@ABA@@@>??5999/999?BA@@A>999>8
@2RRTQ:00351:00996
ACGAGTGCGTTCCCCATGTCGTAGGTATC
+
49B;;;DA?@5999,9999998==;=>:9
@2RRTQ:00354:00966
ACGAGTGCGTTCCCCATGTCGTAGGTACTC
+
9;@@@CBCBCACCC:C:<;BCB@@>@A@@@
@2RRTQ:00355:00972
ACGAGTGCGTTCCCCATGTCGTAGGTACTC
+
BBC:<<BAA@6999/9??>CFDCE?@@@@@
@2RRTQ:00356:00964
ACGAGTGCGTTCCCCATGTCGTAGGTACTC
+
>@BBCC@;>95999,94;;@CDBAA@AA@>
@2RRTQ:00356:00975
ACGAGTGCGTTCCCCATGTCGTAGGTACTC
+
94<=44;A>>;@>?4?9<<BDAAA699894
@2RRTQ:00356:00999
ACGAGTGCGTTCCCCATGTCGTAGGTACTC
+
44384444B@@CCI:<<;<;<11;;;11//
@2RRTQ:00358:00997
TACTGAGCTACACACACAGAAAGATTGGT
+
>>99;AABBC@>@9;;<<CDC>CA@;>;9
@2RRTQ:00359:00989
ACGAGTGCGTTCCCCATGTCGTAGGTACTC
+
?A@CBB?=>:5999/9999@@@9969?>?@
@2RRTQ:00361:00965
ACGAGTGCGTTCCCCATGTCGTAGGTACTC
+
9;;;@;<<BB@CCB9C99999999249=AB
@2RRTQ:00361:00995
TACTGAGCTACACACACAGAAGATTGGT
+
:?B;<<A@ABBBCA=;=;1-+---+1,/
@2RRTQ:00362:00976
TCTCTATGCGCTCCACATGTCTAAGGT
+
;<=DCC??499996111//119@2424
@2RRTQ:00362:00995
ACGAGTGCGTTCCCCATGTCGTAGGTACTC
+
=889?944895944,44499;;9>=999;B
@2RRTQ:00363:00951
TGATACGTCTCCTTCCTTAGTTACTTCAG
+
>>@>99<9=>B@DCG@C>@@=499>599>
@2RRTQ:00363:00962
ACGAGTGCGTTCCCCATGTCGTAGGTACTC
+
:<@A@@C<<<=A@@8CABCCCDCB@AA@@>
@2RRTQ:00363:00981
ACGAGTGCGTTCCCCATGTCGTAGGTACTC
+
==>?9;9@@@5999-9999999@A>9<<A@
@2RRTQ:00363:00994
ACGAGTGCGTTCCCCATGTCTAGGTATC
+
>=?9994/;<7722*-,,///44234//
@2RRTQ:00364:00999
TCTCTATGCGCTCCACATGTCTAAGGT
+
67>;BBAC@@@@B644;444=@A?C@C
@2RRTQ:00365:00964
ACGAGTGCGTTCCCCATGTCGTAGGTACTC
+
843499@?995999,4:@ABCBBBA;;<9>
@2RRTQ:00365:00966
ACGAGTGCGTTCCCCATGTCGTAGGTACTC
+
9;B;<<BBA@=@@A6C>BAB@A@B8;<@>>
@2RRTQ:00366:00953
TGATACGTCTCCCTCTTAGTTACTCAGT
+
///6444=444;-9448./,*,,,,,,/
@2RRTQ:00366:00982
ACGAGTGCGTTCCCCATGTCGTAGGTACTC
+
=@>??A@@@C5999/9999ABBABAB=<=B
@2RRTQ:00366:00990
ACGAGTGCGTTCCCCATGTCGTAGGTACTC
+
9;AA@A@=>>5999/9999999>><99;;@
@2RRTQ:00366:00999
ACGAGTGCGTTCCCCATGTCGTAGGTACTC
+
<;BAB@>9995999,4444;98:::;1//:
@2RRTQ:00367:00975
ACGAGTGCGTTCCCCATGTCGTAGGTACTC
+
BBBA@9999969>>,9949948997===@@
@2RRTQ:00367:00979
ACGAGTGCGTTCCCCATGTCGTAGGTACTC
+
9;BBBCCBBA699;4<C@BBB<;9599999
@2RRTQ:00368:00974
ACGAGTGCGTTCCCCATGTCGTAGGTACTCA
+
8;011//668:BCC9::?A@>9995991***
@2RRTQ:00369:00958
ACGAGTGCGTTCCCCATGTCGTAGGTACTC
+
A@>9:;AA@A6999/9??>DB;;;>@>>@@
@2RRTQ:00369:00959
ACGAGTGCGTTCCCATGTGTAGGTACTC
+
:<CCCC;49@59919999CCCC@DDDCD
@2RRTQ:00369:00964
ACGAGTGCGTTCCCCATGTCGTAGGTACTC
+
BCBBAAB@>C5999/9>@>@@@>>5999@?
@2RRTQ:00369:00973
ACGAGTGCGTTCCCCATGTCGTAGGTACTC
+
ABB@@ACBBB?CB>7B:;;=BAAB@BCDEC
@2RRTQ:00370:00954
ACGAGTGCGTTCCCCATGTCGTAGGTACTC
+
BCBBBB>8>?5999/99999>AAABDE>><
@2RRTQ:00370:00977
ACGAGTGCGTTCCCCATGTCGTAGGTACTC
+
BCBB99;>>@6999/9>B<=<BA@699999
@2RRTQ:00373:00983
ACGAGTGCGTTCCCCATGTCGTAGGTACTC
+
9<@@@@DBBB?CAA7@99<<<9;@:;111/
@2RRTQ:00374:00986
ACGAGTGCGTTCCCCATGTCGTAGGTACTC
+
??BB@@AA@?5999/999<DBBBEABBBCC
@2RRTQ:00374:00991
ACGAGTGCGTTCCCATGTCGTAGGTACTC
+
??>=>?A948244-4444>?==C>BBBAA
@2RRTQ:00375:00980
ACGAGTGCGTTCCCCATGTCGTAGGTACTC
+
?>;=9;99@@6999,9???CEGDD?;;<EC
@2RRTQ:00375:00997
ACGAGTGCGTTCCCCCATTGTCGTAGGTATC
+
//.///////,/888*//,444444424///
@2RRTQ:00376:00970
ACGAGTGCGTTCCCATGTCGTAGGTACTC
+
9>?:44;@9969914444444449:9499
@2RRTQ:00376:00975
ACGAGTGCGTTCCCCATGTCGTAGGACTC
+
?=??@@@?>@5999,9>>>A=<<C?BABA
@2RRTQ:00376:00993
ATATCGCGAGGTATGGAAGACTCTATAGA
+
9:;B@@/1//,/6667:88==9;:??B>:
@2RRTQ:00377:00966
ACGAGTGCGTTCCCCATGTCGTAGGTACTC
+
9;BBBB@???2444,9949>@=9=>BBB=<
@2RRTQ:00377:00995
ACGAGTGCGTTCCCCATGTCGTAGGTACTC
+
??A::<GCBB=@@@6@<<<CCCBC@BAAAB
@2RRTQ:00378:00957
ACGAGTGCGTTCCCCATGTCGTAGGTACTC
+
9;@:;<A@@B>BAA4@>999A999<>>>>9
@2RRTQ:00378:00983
ACGAGTGCGTTCCCCATGTCGTAGGTACTC
+
498844::?@6999/994?C=>8=;899BA
@2RRTQ:00379:00960
TAGTATCAGCCTCGCCATGACGAAGGTATTCC
+
4444449:442488>;>;11111-/5///,42
@2RRTQ:00380:00994
AGCACTGTAGCTGTCACTATTACTTGT
+
@@@@A@AAAACBBCCBDCBB@CCA9;;
@2RRTQ:00381:00984
ACGAGTGCGTTCCCCATGTCGTAGGTACTC
+
=@@@;;;@@@5999/99ABABA@@=@@AB;
@2RRTQ:00382:00961
ACGAGTGCGTTCCCCATGTCGT
+
??748948892444,444497/
@2RRTQ:00385:00952
ACGAGTGCGTTCCCCATGTCGTAGGTACTC
+
>989444::;;@>@6@<<<ABBAA?@CBB9
@2RRTQ:00385:00977
ACGATGCGTTCCCCATGTCGTAGGTACTC
+
AAB?=::9?==BD:=@<?B@9;9944444
@2RRTQ:00387:00995
ACGAGTGCGTTCCCCATGTCGTAGGTACTC
+
9<CCD;<;A@;>>>6>9<<AAACC@BC<<<
@2RRTQ:00388:00954
ACGAGTGCGTTCCCCATGTCGTAGGTACTC
+
AB?99<;9>>5999,9@@@@A<;;>A@>?>
@2RRTQ:00389:00997
ACGAGTGCGTTCCCCATGTCGTAGGTACTC
+
=8;;<;=8=A>@?<1?11111>?F>A9894
@2RRTQ:00391:00958
ACGAGTGCGTTCCCCATGTCGTAGGTAACTC
+
9;BCCC?=@>5999/999@A>;::;11,///
@2RRTQ:00391:00983
TCTCTATGCGCTCCACATGTCTAAGGTA
+
A9==ABCCCFCCC?A=<;@A99969=??
@2RRTQ:00392:00991
TCTCTATGCGCTCCACATGTCTAAGGTACT
+
2118:8;999=9959999=@ABEAC78///
@2RRTQ:00393:00966
ATATCGCGAGGGTATGGAAGACTCTATAG
+
:;BCB@@B;;909B9;;=BCCCDEAAAB;
@2RRTQ:00394:00961
AGTATCGAGCCTCCGCCATGACGAAGGTATTCC
+
4/////////,/424484348444242444892
@2RRTQ:00395:00963
ACGAGTGCGTTCCCCATGTCGTAGGTACT
+
@=?@?B=88?5999,9444994//,////
@2RRTQ:00396:00990
ACGAGTGCGTTCCCCATGTCGTAGGTACTC
+
49A999444=:?BC9<>CCCBBBB;;9911
@2RRTQ:00397:00983
ACGAGTGCGTTCCCCATGTCGTAGGTACTC
+
9<CCAA;99B6999,4999ABBCF=@A<<9
@2RRTQ:00399:00968
ACGAGTGCGTTCCCCCCATGTCGTAGGTACTC
+
9;A@>>>>99699999)4449=999>=@<;;B
@2RRTQ:00351:01001
TAGTATCAGCCTCGCCATGACGAAGGTATTCC
+
9999///111,/68<-889999424::==B@<
@2RRTQ:00353:01003
TAGTATCAGCCTCGCCATGACGAAGGTATTCC
+
;;ABA@AB>@@@<;<BCCBBBBCAD@BBDBCA
@2RRTQ:00354:01045
ACGAGTGCGTTCCCCATGTCGTAGGTACTC
+
=B@?:<;A@@5999/9A>@A@>@C499?@9
@2RRTQ:00359:01008
ACGAGTGCGTTCCCCATGTCGTAGGTACTC
+
49@A;99A995999,9@@>AACCC<@AA@@
@2RRTQ:00359:01012
TCTCTATGCGCTCCACATGTCTAAGGT
+
<<<CCFDCCCCBC>A<<9?>>>B;?59
@2RRTQ:00361:01018
ACGCTCGTACCATGCCG
+
/11//88449<9966,,
@2RRTQ:00365:01011
ACGAGTGCGTTCCCCATGTCGTAGGTACTC
+
49@999>>;<8;BC9C@><BB@>>;>999>
@2RRTQ:00365:01032
ATATGAGCCCCCCCCCCCCCTGGCCC
+
43444//////////////"..4000
@2RRTQ:00366:01036
ACGAGTGCGTTCCCATGTCGTAGGTACTC
+
BBB??>>949244-444//////56///4
@2RRTQ:00367:01031
ACCGAGTGCTTTTTTTTTCCCCCCCC
+
4848?>99977777777"44444444
@2RRTQ:00369:01004
ACGAGTGCGTTCCCCATGTCGTAGGTACTC
+
=@@BBBBA@@5999/9999ACBBB@BBABB
@2RRTQ:00370:01039
ACGAGTGCGTTCCCATGTCGTAGGTATCA
+
8111//////,44-4;:9=AB=?<>>:11
@2RRTQ:00372:01033
AACGAGTGGCGTTCCCATGTCGTAGGGTACTC
+
9798A@>?<@995991999>@A;<<CACCB=<
@2RRTQ:00373:01010
ACGAGTGCGTTCCCCATGTCGTAGGTACTC
+
9=>>994@@@>BHD9?=AAA?>>>?331D=
@2RRTQ:00374:01036
ACGAGTGCGTTCCCATGTCTAGGTACTC
+
=?;@@A?<<<,11,///4:8//,.//66
@2RRTQ:00375:01047
ACGAGTGCGTTCCCCATGTCGTAGGTACTC
+
@@>@@@@@@>=@@@491111////68/448
@2RRTQ:00376:01001
ACGAGTGCGTTCCCCATGTCGTAGGTACTC
+
>@@ABBB?==2999/9999BFDCE@CAA@>
@2RRTQ:00376:01008
ACGAGTGCGTTCCCCATGTCGTAGGTACTCA
+
?BBBCCB:992999-9@@BCC@=;@>99<9@
@2RRTQ:00378:01016
ACGAGTGCGTTCCCATGTCGTAGGTACTC
+
498998448;2991444444444249444
@2RRTQ:00379:01002
ACGAGTGCGTTCCCA
+
4/:1/////8,44-4
@2RRTQ:00381:01020
ACGAGTGCGTTCCCCATGTCGTAGGTACTC
+
9;@@;;9C@@5999,4:?@A<99=<998;;
@2RRTQ:00382:01046
TACTGAGCTACACACACAGAAAGATTGTG
+
=>?94944444444499;444-4//,//.
@2RRTQ:00383:01012
ACGAGTGCGTTCCCCATGTCGTAGGTACTC
+
//.//44999;@@=1;4B@@9<9?499;99
@2RRTQ:00384:01025
ACGAGTGCGTTCCCCATGTCGTAGGTACTC
+
49>944484424992:??>B<99?<99999
@2RRTQ:00388:01032
ACGAGTGCGTTCCCCATGTCGTAGGTACTC
+
9;A;99999@5999,4949?>@>B>B<<<A
@2RRTQ:00389:01045
ACGAGTGCGTTCCCCATGTCGTAGGTACTC
+
@@B99<ABAB=AAA8A<<;CDCBB=@A@@@
@2RRTQ:00389:01047
ACGAGTGCGTTCCCATGTCGTAGGTACTC
+
?B<@@B@>>B59919>>?AABAA=>>99;
@2RRTQ:00393:01010
TGATACGTCTCCTTCCTTAGTTACTTCAG
+
>>@994448@A?C?CFNB<<C?;99=@99
@2RRTQ:00395:01012
ATATCGCGAGGGTATGGAAGACTCTATAG
+
48;;A@@CA@A<@@@?7;7<>@@@88888
@2RRTQ:00396:01020
ACGAGTGCGTTCCCCATGTCGTAGGTACTC
+
AA<9:<9@?@=AAA6ABBAA?<;;:11/1/
@2RRTQ:00396:01041
ACGAGTGCGTTCCCATGTCGTAGGTACTC
+
ABBB=999>>69914449@AA9;9;AABC
@2RRTQ:00353:01061
TACTGAGCTACCACACACAGAA
+
;:<@@>>11/656697//////
@2RRTQ:00353:01076
CGTGTCTCTAGGCACAGGATTTGTGTAG
+
CBBCDCCFADABAAABB@@AA<999999
@2RRTQ:00354:01058
ACGAGTGCGTTCCCATGTCGTAGGTACTC
+
>@;=?@>>@@59919999>>>9969999B
@2RRTQ:00355:01067
ACGAGTGCGTTCCCCATGTCGTAGGTACTC
+
=BB@@AB@@@5999/9>>@BBBA@<>9<9;
@2RRTQ:00355:01086
ACGAGTGCGTTCCCCAGGTCGTAGGTACTC
+
=B;B@A@@>C5999/9CD>@ABA@=@A@@>
@2RRTQ:00357:01061
ACGAGTGCGTTCCCCATGTCGTAGGTACTC
+
9:C@@ABA@?5;99/9>>@CAAAC@BAAAC
@2RRTQ:00358:01087
TGATACGTCTTCCCTTCTTAGTTACTTCAGTGCT
+
911////,,,*,2*,*,,0466584424999944
@2RRTQ:00359:01068
ACGAGTGCGTTCCCCATGTCGTAGGTACTC
+
BBBBBBB@992444/9999<<;AA>A@<9;
@2RRTQ:00360:01057
ACGAGTGCGTTCCCATGATCGTAGGTACTC
+
89>>:;49482990/6/////0777/////
@2RRTQ:00362:01054
ATATCGCGAGGGT
+
98944444499-4
@2RRTQ:00362:01073
TGATACGTCTCCCTTCCTTAG
+
89;;4448/1/656,/,/,34
@2RRTQ:00363:01055
TGATACGTCTCCTTCCTTAGTTACTTCA
+
;>>;;;11,,,*/,/,/,.;@4944944
@2RRTQ:00366:01055
ACGAGTGCGTTCCCCCCCC
+
=?B9:;9@>?644444444
@2RRTQ:00367:01085
ACGAGTGCGTTCCCCCCCC
+
49B@;9;@=@<BECECBBB
@2RRTQ:00368:01064
ACGAGTGCGTTCCCCATGTCGTAGGTACTC
+
9;@?>?B@;;2444,4994444449::994
@2RRTQ:00372:01084
ATCAGACACGGACA
+
9=0111.6/42449
@2RRTQ:00373:01064
ACGAGTGCGTTCCCCATGTCGTAGGTACTC
+
=@:<<<;@A@5999/9?@>@@>>>699998
@2RRTQ:00375:01094
ACGAGTGCGTTCCCCCCCCCCCCCCCCCATGTCGTAGGTACTCATCACCG
+
49A@@@ABBCCECDCCCCCCCCCCCCC"C:;9==98=;8===AGCBCE?B
@2RRTQ:00377:01088
ACGAGTGCGTTCCCATGTCGTAGGTACTC
+
BBAABCB@99699149499;9@@<@<<<<
@2RRTQ:00378:01061
ACGAGTGCGTTCCCCCATGTCGTAAGGTACTC
+
:;BAA;;9>>59999+994////,*,222,,1
@2RRTQ:00378:01071
ACGAGCTCCACACA
+
A9349/,,******
@2RRTQ:00380:01089
AGAGAGCGTTCCCCATGTCGTAGGTACTC
+
,,,,,,/;;9CCC:CAABBA@@><>99<9
@2RRTQ:00381:01060
ACGAGTGCGTTCTCCATGTCGTAGGT
+
@@??BAABBC:;<C?A>@@@@@BC?B
@2RRTQ:00382:01088
ACGAGTGCGTTCCCCATGTCGTAGGTACTC
+
94>999B?@@6999,9>?99<@>><>9894
@2RRTQ:00383:01089
ACGAGTGCGTTCCCCATGTCGTAGGTACTC
+
49AAA;<<BB>BCD:D==<AA?>@;>2111
@2RRTQ:00383:01091
ACGAGTGCGTTCCCATGTCGTAGTACGTC
+
A;79944444244-444/602,,,,,,,,
@2RRTQ:00384:01057
ACGAGTGCGTTCCCATGTCGTAGGTACTC
+
=@;@@BA@@@59914999>@@=>;>9<9;
@2RRTQ:00387:01054
ACGAGTGCGTTCCCCATGTCGTAGGTACTC
+
A@>9:9484989::2::4;@B>>>;>?999
@2RRTQ:00388:01080
ACGAGTGCGTTCCCCCCCCATGTCGTAGTAC
+
99BBAAB9;;@>>>C>;8$7//,,,,/////
@2RRTQ:00391:01092
ACGAGTGCGTTCCCCATGTCGTAGGTACTCATCA
+
99?984=@>>5999,4;;>@>111>>223B><A<
@2RRTQ:00392:01054
ACGAGTGCGTTCCCCATGTCGTAGGTACTC
+
BCABABB@>=5999/99999<<@C<@<<<;
@2RRTQ:00393:01066
ACGAGTGCGTTCCCCATGTCGTAGGTACTC
+
=8;9A@>9995999,4999BCB@A>AAAAC
@2RRTQ:00394:01055
TACTATGCGTCCACATG
+
444444444442444/,
@2RRTQ:00395:01076
ACGAGTGCGTTCCCCATGTCGTAGGTACTC
+
=?>?@@>?@@5999/9999ACCAC@C<==B
@2RRTQ:00396:01068
ACGAGTGCGTTCCCCATGTCGTAGGTACTC
+
9;B;;;@@>>;>>>4?9<;CCCCC@CA<<=
@2RRTQ:00397:01050
ACGAGTCGTTCCCC
+
84?@994442///*
@2RRTQ:00397:01071
ACGAGTCGTTCCCCCCCC
+
>97:=>999244444444
@2RRTQ:00399:01092
ACGAGTGCGTTCCCCATGTCGTAGGTACTC
+
9??A9;9@995999,9@@@@<11/,////4
@2RRTQ:00350:01124
ACGAGTGCGTTCCCCATGTCGTAGGTACTC
+
48A@@@@AAA?BBB9CBBBC;89>599>>9
@2RRTQ:00351:01123
ACGAGTGCGTTCCCCATGTCGTAGGTACTC
+
99?@@@999>5444,4;;449988;99444
@2RRTQ:00358:01110
ACGCTCGACATGCCCAGGTACAGGAG
+
@@@BBBCCCBCCCB:996944992//
@2RRTQ:00361:01139
ACGAGTGCGTTCCCCATGTCGTAGGTTACTC
+
4989499:;C5999-999911111,1,/668
@2RRTQ:00365:01110
ACGAGTGCGTTCCCATGTCGTAGGTACTC
+
44.///////,,20////888;;66////
@2RRTQ:00368:01107
ACGAGTGCGTTCCCCATGTCGTAGGTACTC
+
>>89994C@B5999,94@@@994>599499
@2RRTQ:00368:01130
TACTGAGCTACCACACACAGAAA
+
@?@>@9994487444;;/////+
@2RRTQ:00371:01125
ACGAGTGCGTTCCCCCCCCCCAT
+
B@AB9/1<11,/////////"//
@2RRTQ:00376:01132
TACTAGCGTTCCCC
+
,,,,//44/,/666
@2RRTQ:00376:01142
ACGAGTGCGTTCCCCATGTCGTAGGTACTC
+
9>A@49;@@@?>>80:1//7//44244444
@2RRTQ:00380:01103
ACGAGTGCGTTCCCCCATGTCGTAGGTACTC
+
@ABB:9<CCC@CCCC3CAA?=A@==;>>>>@
@2RRTQ:00381:01124
ACGAGTGCGTTCCCCATGTCGTAGGTACTC
+
CBB;:988842444,44494//665///8/
@2RRTQ:00381:01128
ACGAGTGCGTTCCCATGTCGTAGGTACTC
+
?BAC@@>>>>59914@D@ABAA@@<<=CC
@2RRTQ:00382:01110
ACGAGTGCGTTCCCCATGTCGTAGGTACTC
+
=B?BA?BBDB?BHH:C=<;CBB@B=@;9;@
@2RRTQ:00383:01108
ATATCGCGAGGGTATGGAAGCACTCTATA
+
8>;;9>>>999-4?9959A9444488799
@2RRTQ:00384:01146
ACGAGTGCGTTCCCCATGTCGTAGGTACTC
+
9878994489<BB@6A<<9>?A99599494
@2RRTQ:00386:01118
ACGAGTGCTTCCCCCCCCCCATGTCGTAGTACTC
+
//.//44?>7666666666"6///6/,///////
@2RRTQ:00387:01136
ACGAGTGCGTTCCCATGTCGTAAGGTACTC
+
44.86/////,//+44//////,/,///44
@2RRTQ:00390:01125
ACGAGTGCGTTCCCATGTCGTAGGTACTC
+
C@@>A@>>892490444499:8=<>9999
@2RRTQ:00392:01108
TAGTATCAGCCTCGCCATGACGAAGGTATTCC
+
44449>;@;;69@985999944;>@=@==:@5
@2RRTQ:00395:01108
ACGAGTGCGTTCCCCATGTCGTAGGTACTC
+
:40111/666,///*4:9A@999>599999
@2RRTQ:00397:01106
ACGAGTGCGTTCCCCATGTCGTAGGTACTC
+
;;?A9944=>;>>>2?9999>>>=789444
@2RRTQ:00398:01138
ACGAGTGCGTTCCCCATGTCGTAGGTACTC
+
>>>@999999;?@?6?@=99??9969?999
@2RRTQ:00351:01176
ATATCGCGAGGGTATGGAAGACTCTATA
+
BABB@;9999919E@@>D@CCBBB??44
@2RRTQ:00354:01177
TAGTAACAGCCTCGCCCATGACGAAGGTATTCCATCACCGACT
+
99>9924:A;:9;:44-9??ADCCA>;;;;,1,11:1924444
@2RRTQ:00354:01180
ACGAGTGCGTTCCCCATGTCGTAGGTACTC
+
9;B;;;>>>>5999,9>>>ACA@@>@;<<;
@2RRTQ:00355:01193
TGATACGTCTCTTCCTTATTACTTCA
+
BABB@>?;////,/,/733144424=
@2RRTQ:00357:01160
ACGAGTGCGTTCCCCATGTCGTAGGTACTC
+
=>?@@@@A995999,4;@B@<;;@<;<<BA
@2RRTQ:00357:01174
ACGCTCGACATGCCCAGGTACAGGAG
+
9:;;ABB;<<AAAB@CC@CBA;;59>
@2RRTQ:00357:01177
ACGCTCGACATGCCCAGGTACAGGAG
+
=9;;B;;;CC<<<CABC@CCCCEBDA
@2RRTQ:00357:01189
ACGCTCGACATGCCCAGGTACAGGAG
+
>@@@ACCCHDBBFC>CA>B@>@@;A;
@2RRTQ:00358:01174
ACGCTCGACATGCCCAGGTACAGGAG
+
>?@@BBBCCC@AAC>BA>AABBB?C;
@2RRTQ:00358:01189
CGTGTCTCTACGGA
+
894444/,,,,,*,
@2RRTQ:00359:01174
ACGAGTGCTTTTCCCCCCCCCCCCCCCCCCCCC
+
949:61//...*/66666666666666666666
@2RRTQ:00359:01178
ACAGTGCGTTCCCCCCCCCCCCCCCATGTCGTAGGTACTCATCACCCC
+
BBB>9941111>>@@@@@@AA>>>"13;;;;:9<79@@@ABBBBCCD9
@2RRTQ:00360:01167
ACGAGTGCGTTCCCCATGTCGTAGGTACTC
+
?@>??@>@>>5999-9A99<BBBB@CCA@@
@2RRTQ:00360:01188
TCTCTATGCGCTCCACATGTCATGT
+
////6/9<CBA@@7;9911///,,*
@2RRTQ:00361:01160
ACGAGTGCGTTCCCCATGTCGTAGGTACTC
+
?@?49;;;89<@@@6>99<?<?<?111/1:
@2RRTQ:00361:01184
ACGAGTGCGTTCCCCATGTCGTAGGTACTC
+
:;ABBBA>>>5999,9@A@CCNCC;<<@@>
@2RRTQ:00362:01182
ACGCTCGACATGCCCAGGTACAGGAG
+
BBBBCCC@@>@99919@A@ABBB@B<
@2RRTQ:00362:01183
ACGCTCGACATGCCCAGGTACAGGAG
+
89;;@>@@@@:4//+//,////8,/4
@2RRTQ:00363:01196
ACGCTCGACATGCCCAGGTACAGGAG
+
=>@ACCCFCC@AAD@CB@@?ACCAFB
@2RRTQ:00364:01180
TGCGTTCCCATGTTGTAGGTACTC
+
@@?89244-9@::@CBBB=@A@BB
@2RRTQ:00365:01158
ACGAGTGCGTTCCCCATGTCGTAGGTACTC
+
=89;99448999992:44<@<<9@599994
@2RRTQ:00365:01180
ACGCTCGACATGCCCAGGTACAGGAG
+
>=99;;;<<BB>@@:992444999:9
@2RRTQ:00365:01186
ACGAGTGCGTTCCCCATGTCGTAGGTACTC
+
?BB@AACCB@8999/9?>>@9999;99994
@2RRTQ:00365:01189
TAGTATCAGCCTCGCCATGACGAAAGGTATTCC
+
49;8494:99;;;9B=A;99@999-49444242
@2RRTQ:00365:01194
ACGCTCGACATGCCCAGGTACAGGAG
+
49:<<AAACC<<;B@;;;<CBBB@BB
@2RRTQ:00366:01180
ACGCTCGACATGCCCAGGTACAGGAG
+
:;@@@BB9999999-4AB9999424?
@2RRTQ:00366:01183
TCTCTATGCGCTCCACATGTCTAAGGTA
+
//78>A<<<@@@@<9:94444:98?=99
@2RRTQ:00366:01197
ACGCTCGACATGCCCAGGTACAGGAG
+
=;;;AAAABB==<C@A@=ABBABAF<
@2RRTQ:00367:01189
AGCACTGTAGATGTCACTAGTTACTTGT
+
?BBBBCCDCCDECDCCCCCBA=;99599
@2RRTQ:00367:01198
ACGCTCGACATGCCCAGGTACAGGAG
+
:;ABBBCCDC<<<C@;9:<;<>>699
@2RRTQ:00368:01190
ACGCTCGACATGCCCAGGTACAGGAG
+
>9;<@B@ABC<;;B>@@=@BBBC=A<
@2RRTQ:00369:01190
ACGCTCGACATGCCCAGGTACAGGAG
+
B?@?BBEBBBCCCC>BB>BBB@A>B<
@2RRTQ:00374:01198
ACGCTCGACATGCCCAGGTACAGGAG
+
99;<CCBBBDBAAA<AA:=<ABB=<;
@2RRTQ:00375:01162
ACGAGTGCCGTTCCCCCCCCCCCCCCCCCCCCATGTCGTAAGGTACTCATCACCGA
+
9;?@?>9959B@BECCBBBBBBBBBBBCCCA":44///,,*,*,,,,6/4344244
@2RRTQ:00375:01179
ACGCACATGCCCAGGTACAGGAG
+
>?AB@@@>89;19C@CCCCDACD
@2RRTQ:00377:01153
ACGAGTGCGTTCCCCCCCC
+
99?@>?>>99599999999
@2RRTQ:00378:01178
ACGAGTGCCCGTTTTT
+
8834994/8+//////
@2RRTQ:00379:01151
AGCGCGAGGGTATGGAAGACTCTATAGAGG
+
89999@999-4:BD5<89@@@??9999887
@2RRTQ:00380:01188
ACGCTCGACATGCCCAGGTACAGGAG
+
==?@@@@@@@@99919969A@@B>BA
@2RRTQ:00380:01189
ACGAGTCGTCCCATGCTCGTAGTACG
+
49844484444-49:44444444494
@2RRTQ:00381:01153
TACTGAGCTACCA
+
49;44:@,,,,20
@2RRTQ:00381:01180
ATAGACACGACACAGCAGAACAGCA
+
93;//////8/444:////,/////
@2RRTQ:00381:01185
ACGCTCGACATGCCCAGGTACAGGAG
+
>9;;@BAADHBBDJCGC?BCDCCCD@
@2RRTQ:00381:01198
ACGAGTGCGTTCCCCATGTCGTAGGTACTC
+
BBB@@BFAACACBC9CAAAACA;;9;>?>>
@2RRTQ:00383:01186
ACGAGTGCGTTCCCCATGTCGTAGGTACTC
+
=>>;;;44@@5<<<4<BBBCD<<<BA@@AA
@2RRTQ:00383:01194
ACGAGTGCGTTCCCCATGTCGTAGGTACTAC
+
>@ACC@@>>>5999/999>>C==6:111///
@2RRTQ:00383:01198
ACGAGTGCGTTCCCCATGTCGTAGGTACTC
+
;;?>@;99>A5999,44:::=>>=<=94//
@2RRTQ:00383:01199
ACGCTCGACATGCCCAGGTACAGGAG
+
?9::A;;<<<<<BE>AA>@?999599
@2RRTQ:00384:01175
ACGAGTGCGTTCCCATGTCGTAGGTACTC
+
?@?@>?999>59914??;:11/1,////6
@2RRTQ:00385:01184
ACGCTCGACATGCCCAGGTACAGGAG
+
??@@CBCBCC:<<C>CB@CCCCCACA
@2RRTQ:00386:01199
TACTGAGCTACACACACAGAAAGATTGGT
+
8>>9994;A@ABC<;9D9999199>5948
@2RRTQ:00388:01160
AGCACTGTAGCTGTCACTAGTTACTTGT
+
BBBBCABBBBBCBBBBCBA:429985;@
@2RRTQ:00388:01188
ACGCTCGACATGCCCAGGTACAGGAG
+
48;<B;;<CB;;;@<>=?A@@ACBCC
@2RRTQ:00388:01190
TACTGAGCTACACACACAGAAAGATTGGTGCTGA
+
BBDBDCCCCA@@@@<=<<9AC8;9?<666.....
@2RRTQ:00389:01178
ACGAGCCCATGTCGTAGGTACTC
+
BB9;98819@@BDECBEBEBBCC
@2RRTQ:00389:01188
ACGAGTGCGTTCCCCATGTCGTAGGTACTC
+
?@AA@@999@5999/9FBAAA@@>4;9?@?
@2RRTQ:00392:01169
ACGAGTGCGTTCCCCATGTCGTAGGTACTC
+
BBC?@@B;895999-9AABCCCCB@?9;;B
@2RRTQ:00392:01187
ACGCTCGACATGCCCAGGTACAGGAG
+
9<;<CCBBCBAAAC>CC@BBBA@699
@2RRTQ:00393:01170
ACGAGGCGTTCCCCATGTCGTAGGT
+
A?ABB694889992=ACCCDD>=00
@2RRTQ:00394:01178
ACGAGTGCGTTCCCCATGTCGTAGGTAA
+
@@?@>>=>>=5999/99444////,//,
@2RRTQ:00395:01157
ACGAGTGCGTTCCCCATGTCGTAGGTACTC
+
BB>:9;@@>>5999,9@AACDDBC?>=@@B
@2RRTQ:00397:01152
TCTCTGATGCGCTCCCACATGTCTGAAGGTACT
+
,,,****,/////4;:44:9449:44242444/
@2RRTQ:00397:01175
TAATAGCTACCCCCCCCC
+
,-****,,//66666666
@2RRTQ:00399:01188
GTTCCCCCCCCCCCCCCCCCCCCCCATGC
+
595/66666666666666666666"/,,,
@2RRTQ:00370:01200
AACGAGTGCGTTCCCCCCCC
+
/,/6//49@@@599994444
@2RRTQ:00372:01201
ACGCTCGACATGCCCAGGTACAGGAG
+
=9:;BBBBBBBCDDBCC@<<<BB599
@2RRTQ:00374:01204
ACGCTCGACATGCCCAGGTACAGGAG
+
4889?999@C@@@A<A@>@BBBB@CB
@2RRTQ:00375:01200
ACGCTCGACATGCCCAGGTACAGGAG
+
>:;<CBBBCAAABC>CD@AACBB=B@
@2RRTQ:00381:01207
ACGAGTGCGTTCCCATGTCGTAGGTACTC
+
=?;::<@F@@59914?>>AB@BC>;<<BB
@2RRTQ:00384:01207
ACGCTCGACATGCCCAGGTACAGGA
+
?9:;BB@@ABBDCC@DE@A?@CC9;
@2RRTQ:00390:01205
ACGCTCGACATGCCCAGGTACAGGAG
+
?9::BBA@ABCBAA:995<9<AC:><
@2RRTQ:00390:01208
ACGCTCGACATGCCCAGGTACAGGAG
+
89;;A99<CAA@BB><<899999599
@2RRTQ:00391:01200
ACGAGTGCCTCCCCCCCC
+
943444442344444444
@2RRTQ:00391:01203
ACGCTCGACATGCCCAGGTACAGGAG
+
=:;;@AABBDAAAD@CC?BBCCCADA
@2RRTQ:00395:01207
ACCCGCTCGAACATG
+
4441391111,,,,,
@2RRTQ:00395:01211
TGATACGTCCTCCCCCCCC
+
444894449:444444444
@2RRTQ:00396:01210
ACGCTCGACATGCCCAGGTACAGGAG
+
A9:;CBBBCBA;<<19@=AAAAA@G<
@2RRTQ:00397:01212
ACGCTCGACATGCCCAGGTACAGGAGAC
+
C@;?CBAABDCCCC@DC@BBBAA:<=?>
@2RRTQ:00398:01200
ACGAGTGCGTTCCCCCCCC
+
-,,2,/4844244444444
@2RRTQ:00400:00018
ACGAGTGCGTTCCCCATGTCGTAGGTACTC
+
4;A@;;;@A@6999/9F@BCCCEC@B:<;B
@2RRTQ:00403:00004
ACGAGTGCGTTCCCCATGTCGTAGGTACTC
+
??ABBB@:>?5444/9BA@@A@@A<=@@AA
@2RRTQ:00403:00013
ACGAGTGCGTTCCCCATGTTCGTAGGTACTTC
+
=?A;:;4:>@5999,499969B@<8888*(((
@2RRTQ:00403:00027
ACGAGTGCGTTCCCCATGTCGTAGGTACTC
+
49>899?@996994,4CCBCDCA@=AA<<9
@2RRTQ:00405:00026
AGCACTGTAGCTGTCACTAGTTACTTGT
+
@BBCBBBCCCDBDDC@4/111,1<>-99
@2RRTQ:00406:00008
ACGAGTGCGTTCCCATGTCGTAGGTACTC
+
?@BBAA@@>:29909@@ABCFCC@B@AAC
@2RRTQ:00410:00008
ACGAGTGCGTTCCCCATGTCGTAGGTACTC
+
=A@?@@?>A@6999,49=>B@@@C>BBBBB
@2RRTQ:00410:00033
ACGAGTGCGTTTTTCCCCCCCCCCCCCCCCCCATGTCGTAGGTACTCATCACCG
+
1/6868ABBCBBB/>>>?>>>9999999999"9449@>=>A>B@BBA;;:--+-
@2RRTQ:00411:00034
TCTCTATGGCGCTCCCACATGTCTGAAGGTACTGA
+
44/2,-,,**2,,/8577?8999944248999944
@2RRTQ:00412:00030
ACGAGTGCGTTCCCCATGTCGTAGGTACTC
+
94>?@9;;@A=@BB7BBA@AA<;;=>AA>;
@2RRTQ:00412:00045
ACGAGTGCGTTCCCCATGTCGTAGGTACTC
+
;A?AA;99?>5999,9??99>===>@A994
@2RRTQ:00414:00030
ACGAGTGCGTTCCCCATGTCGTAGGTACTC
+
9;CC<<<B@C5999/9999BCBAA>:;<<9
@2RRTQ:00415:00031
ACGAGTGCGTTCCCCATGTCGTAGGTACTC
+
9<D@@@BB;;7<CC9BBCCC@A@A>><<<>
@2RRTQ:00416:00025
ACGAGTGCGTTCCCCATGTCGTAGGTATTC
+
9;BB;99>995999/9?@AJCCEC@B:;:<
@2RRTQ:00417:00016
ACGAGTGCGTTCCCCATGTCGTAGGTACTC
+
49>@<;9AA@5999,4499@ABAB?@@AAB
@2RRTQ:00417:00032
ACGAGTGCGTTCCCCATGTCGTAGGTACTC
+
//7:68999@6<<<4<D?@@A8994999@>
@2RRTQ:00419:00048
TGATACGTCTCCT
+
991////7,,,*,
@2RRTQ:00420:00030
ACGAGTGCGTTCCCCATGTCGTAGGTACTC
+
<@@@CCC=>>5999,444444///56///6
@2RRTQ:00421:00007
ACGAGTGCGTTCCCCATGTCGTAGGTACTC
+
9;;?;<9@?@5999/9A999>=::,11///
@2RRTQ:00424:00039
ACGCTCGACATGCCAGGTACAGGAG
+
4;?>>?A991;11-/1,/8499@A@
@2RRTQ:00426:00010
CGTGTCTCTAGGCACAGGATTTTGTGTAG
+
68861/,0///7/444484444,444444
@2RRTQ:00433:00013
ATCAGACACGGACACACGCAAAC
+
888>>=8444244////////+4
@2RRTQ:00439:00023
ACGAGTGCGTTCCCCATGTCGTAGGTACT
+
?@??:;;;4:8@=?6=@BDA31-88--,*
@2RRTQ:00440:00038
ACGAGTGCGTTCCCCATGTCGTAGGTACTC
+
9;B;;;CCAA>AIN:FBCBBBB?A<9999>
@2RRTQ:00442:00031
ACGAGTGCGTTCCCCATTCGTAGGTACTC
+
@A?@@<;;@F6999/9959@B@@=A@;;=
@2RRTQ:00444:00009
ACGAGTGCGTTCCCCATGTCGTAGGTACTC
+
=@A;<?B@@C5999,4@@@BCBAA>@99;?
@2RRTQ:00444:00041
ACGAGTGCGTTCCCCATGTCGTAGGTACTC
+
//9//4;9482499299999998949CAAA
@2RRTQ:00445:00040
ACGAGTGCGTTCCCATGTCGTAGGTACTC
+
BBBBBAB@>>59919999<=<AC@D<==A
@2RRTQ:00446:00032
ATCAGACACGGACACAGCAGAACACAC
+
873999788;2444449:7775/1//6
@2RRTQ:00446:00041
ACGAGTGTGTTCCCCATGTCGTAGGTACTC
+
49894444442444,4449BCCCCBAA@@A
@2RRTQ:00447:00048
ACGAGTGCGTTCCCCATGTCGTAGGTACTC
+
9;CC:;<@@A5999-9>>?;=<BB>?@@@@
@2RRTQ:00449:00012
ACGAGTGCGTTCCCCATGTCGTAGGTACTC
+
=?B@?@@>>>5999,9999ACCCC=@<<<B
@2RRTQ:00401:00060
ACGCTCGACATGCCAGGTACAGGAGA
+
B9;;B@A999@9424424;;99<944
@2RRTQ:00401:00088
ACGAGTGCGTTCCCCATGTCGTAGGTACTC
+
A@B:<<CA@C5999/9999DBBAA>@9<<@
@2RRTQ:00403:00074
ACGAGTGCGTTCCCCATGT
+
BB?@A;949>5111*11/,
@2RRTQ:00411:00080
ACGAGTGCGTTCCCCATGTCGTAGGTACTC
+
?ABBBBB;992499,9?>>BAB@@=>@999
@2RRTQ:00413:00066
AGCACTGTAGCTGTCACTAGTTACTTGT
+
???944494448994444449;==>?==
@2RRTQ:00413:00077
ACGAGTGCGTTCCCATGTCGTAGGTACTC
+
=@@@@A@@CC244-9999@BBBB?B;<<C
@2RRTQ:00414:00057
ACGAGTGCGTTCCCATGTCGTAGGTACTC
+
?@C@=@@999611-1//,00,//66//19
@2RRTQ:00416:00084
CGTGTCTCTAGGCACAGGATTTGTGTAG
+
@?@ABBEECCF@BA@>@<99909AF>>>
@2RRTQ:00423:00058
TACTGAGCTACCACACACAGAAGA
+
999@@99444878997666//,//
@2RRTQ:00423:00080
ACGAGTGCGTTCCCATGTCGTAGGTACTC
+
9;CCBB@>??59909999ACCCC@C@@@@
@2RRTQ:00425:00072
TCTCTATGCGCTCCCACATG
+
444/////,,,,/8+//:77
@2RRTQ:00426:00095
ATCAGCCACGGACACAGCAGAACACAC
+
@ABB@?=ACCDCCCCCECCCC@BBBC@
@2RRTQ:00429:00051
ACGAGTGCGTTCCCCATGTCGTAGGTACTC
+
8;??<;8>>@5999,4999:=988494444
@2RRTQ:00429:00076
AACGAGGTGCGTTCCCCATGTCGTAGGTACTC
+
1,,0**),,,,,8?::1::949::::<444;4
@2RRTQ:00431:00083
ACGAGTGCGTTCCCCATGTCGTAGGTACTC
+
>>>?999>>>5444,4?9@B<<;>598894
@2RRTQ:00435:00073
ACGAGTGCGTTCCCATGTCGTAGGTACTC
+
?9;;BD@@@@244-994444444488498
@2RRTQ:00437:00091
ACGAGTGCGTTCCCCATGTCGTAGGTACTC
+
<=CB<<<AAC@CCC9BAA@@;;;;:11///
@2RRTQ:00438:00077
ACGAGTGCGTTCCCATGTCGTAGGTACTC
+
=@@B@@@@@@599144449=98=?;<;AB
@2RRTQ:00439:00053
ACGAGTGCGTTCCCATGTCGTAGGTACTC
+
49;;A<99@@59914449@A@?B?@@@<;
@2RRTQ:00445:00099
ACGAGTGCGTTCCCCATGTCGTAGGTACTC
+
=?B9:9?@995999/9F@AC<<<F=@@A@@
@2RRTQ:00447:00060
ACGAGTGCGTTCCCCATGTCGTAGGTACTC
+
9;?@@@@>@@5999/99@@ABBCCACC=;9
@2RRTQ:00403:00128
ACGAGTGCGTTCCCCATGTCGTAGGTACTC
+
>@B?@@A@>>5999/999<ACBCD@C>><C
@2RRTQ:00404:00131
TGATACGTCTCCCTTCTTAGTTACTTCAG
+
89;8444@<---*,*,,*,,/,4442499
@2RRTQ:00411:00113
ACGAGTGCGTTCCCCATGTCGTAGGTACTC
+
8><799998>8>==2?@@ABBBAB=@A@@@
@2RRTQ:00412:00122
ACGAGTGCGTTCCCCATGTCGTAAGGT
+
1/..68;8445999,499666//,/,/
@2RRTQ:00420:00123
ACGAGTGCGTTCCCCATGTCGTAGGTACTC
+
9;B@A@@>>@5999-9?>>BHCCDBC@AAC
@2RRTQ:00421:00144
ACGAGTGCGTTCCCCATGTCGTAGGTACTC
+
49?999@AAA@CCC:E<<;9999959@@AA
@2RRTQ:00422:00113
ACGAGTGCGTTCCCCATGTCGTAGGTACTC
+
9;BCA@@@B@;>>>/99@@A><;:>>@>>9
@2RRTQ:00423:00123
ACGAGTGCGTTCCCCATGTCGTAGGTACTC
+
=@AA<<;@@C5999,99999<<AB>B<<<C
@2RRTQ:00425:00125
ACGAGTGCGTTCCCCATGTCGTAGGTACTC
+
::739944442444,4949ABABB?AAA<9
@2RRTQ:00427:00108
ATATCGCGACGGGTATGGAAGACTCTATAGAGA
+
47?=8;;@4444-444A?C@C?>=A94..,,,*
@2RRTQ:00428:00129
ACGAGTGCGTTCCCCATGTCGTAGGTACTC
+
:;;;<<BB@@5999,49949444424:::=
@2RRTQ:00431:00107
ACGAGTGCGTTCCCATGTCGTAGGTACTC
+
443788?@>@599144;99444:494444
@2RRTQ:00432:00141
ACGAGTGCGTTCCCCATGTCGTGGTACTC
+
947;?>@@A>5999,94AAABCC9<9>?9
@2RRTQ:00434:00148
ACGAGTGCGTTCCCCATGTCGTAGGTACTC
+
84>784488=2999,9949?AAAC@CEDBC
@2RRTQ:00437:00145
ACGAGTGCGTTCCCCATGTCGTAGGTACTC
+
//8<44444424::,44444:;8874444;
@2RRTQ:00443:00127
ATATCGCGAGGGTATGGAAAACTCTATAAGAG
+
>8;9@BA;;;?6:99489992994////,,0,
@2RRTQ:00444:00100
ACGAGTGCGTTCCCCATGTCGTAGGTACTC
+
9<B?A@BAA@;@>@6@@@AECCDC@CAA@@
@2RRTQ:00445:00104
ACGAGTGCGTTCCCCATGTCGTAGGTACTC
+
=?@::98>>@5999,4449@;9;:=99<<9
@2RRTQ:00445:00136
TCTCTATGCGCTCCACATGTCTAAGGTACGACTG
+
@@>=:==BBBA@@>A99;<<ACE@I@B@>99994
@2RRTQ:00446:00123
ACGAGTGCGTTCCCATGTCGTAGGTACTC
+
9@:9;;>??@69914;@;BC?@@BDAAAD
@2RRTQ:00448:00110
TCTCTATGCGCTCCACATGTCTAAGGT
+
@@AA;:@CJCCCC:;;<;A9==:=<:1
@2RRTQ:00401:00168
ACGAGTGCGTTCCCCATGTCGTAGGTACTC
+
@B68/1///677770:99?A>>>A6;<A@?
@2RRTQ:00402:00167
ACGAGTGCGTTCCCCATGTCGTAGGTACTC
+
BB8;;A@>>>5999/9A@@BCB@@<>;<<<
@2RRTQ:00403:00174
ACGAGTGCGTTCCCCATGTCGTAGGTACTC
+
@A7@@B>>>@5999,4;A;B???B>@@998
@2RRTQ:00404:00160
ACGAGTGCGTTCCCCATGTCGTAGGTACTC
+
49:;<94;?@5999,9@DABBCCC=9;;?>
@2RRTQ:00409:00165
CGTGTCTCTAGGCACAGGATTTTGTGTAG
+
=@AACBAAADC@CCC@@@9999/9B??99
@2RRTQ:00417:00167
AACGAGTGCGTTCCCCAATGTCGTAGGTACTC
+
1,/77,//2000022*/,/8;:9444244494
@2RRTQ:00419:00192
ATATCGCGAGGGTATGGAAGACTCTATAG
+
48;9;>@<;<C>AGBB?CAAAA@AB?777
@2RRTQ:00432:00186
ACGAGTGCGTTCCCCCCCCCCCATGTCGTAGGTACTCATCACCGACTG
+
8>@?999@9959@@@@BBA>>"?:;;@@A8;8;<;;AAA?;;599988
@2RRTQ:00433:00187
ACGAGTGCGTTCCCCATGTCGTAGGTACTC
+
=@;@@>>@995999/99=<CECCC@BBBAB
@2RRTQ:00434:00171
ACGAGTGCGTTCCCCATGTCGTAGGTACTC
+
>@?>?>>>995999,999<ACBBB@C<<<A
@2RRTQ:00434:00183
ACGAGTGCGTTCCCCATGTCGTAGGTACTCACGTCAG
+
9<;BBB?>>>5999,4:@@BAA@B8;991;---,,,*
@2RRTQ:00435:00182
TACTGAGCTACCAC
+
/;;@;49////,/6
@2RRTQ:00438:00174
ACGAGTGCGTTCCCCATGTCGTAGGTACTC
+
>@DA>@>>995999/999<AAABC@C<<=@
@2RRTQ:00440:00162
ACGAGTGCGTTCCCCATGTCGTAGGTACTC
+
99>>9999>>;>>>/9999999@@;9948?
@2RRTQ:00443:00186
ACGAGTGCGTTCCCCATGTCGTAGGTACTC
+
94??999@9969;;2>;;<@@@@BBCCBBA
@2RRTQ:00444:00153
AACGAGTGCGTTCCCCATGTCGTAGGTACTC
+
/,/.//4>AAB@CBB:C<<<@@@@B=@;9;@
@2RRTQ:00444:00189
TAGTATCAGCCTCGCCATGACGAAGGTATTCC
+
89AA99;<;9><<11,/:@?CDC@C;=99696
@2RRTQ:00444:00197
ACGAGTGCGTTCCCCATGTCGTAGGTACTC
+
C@@::<AAA@=@>>4>9999<?>?<@@>>>
@2RRTQ:00446:00182
ACGAGTGCGTTCCCCATGTCG
+
9<CC;99>995999,9999@@
@2RRTQ:00449:00156
TAGTATCAGCCTCGCCATGACGAAGGTATTCC
+
44@;<<B@9><>9448@A>>>=::;:11/777
@2RRTQ:00401:00227
ACGAGTGCGTTCCCATGTCGTAGGTACTC
+
?@AABB@???244-9999BCBAB@BBBAA
@2RRTQ:00404:00221
AGCACTATAGCTGTCACTAGTTACTTGT
+
CBB9;9::999;:=?B999<;599B699
@2RRTQ:00404:00230
TACGAGCTCCACTAC
+
@@CB;;4//,/,,,*
@2RRTQ:00404:00242
ACGAGTGCGTTCCCCATGTCGTAGGTACTC
+
=::;BBCCDC?BAA9A@?=A;;99<?>>>9
@2RRTQ:00405:00219
ACGAGTGCGTTCCCATGTCGTAGGTACTC
+
=@BA@A@??>59909999@AABC=@<=<B
@2RRTQ:00406:00234
ACGAGTGCGTTCCCCATGTCGTAGGTACTC
+
=BAABA@@995999,4444944/8,1/,-,
@2RRTQ:00407:00232
ACGAGTGCCCCATGTCGTAGGTACTC
+
AC??;49999,4444;@AAABB@ABC
@2RRTQ:00409:00216
CGTGTCTCTACGGCAC
+
449:;9////665687
@2RRTQ:00412:00231
ACGAGTGCGTTCCCCATGTCGTAGGTACTC
+
=@?@ABA@@@5999/9999BCCCE@BBBB;
@2RRTQ:00418:00216
ACGAGTGCGTTCCCCATGTCGTAGGTACTC
+
49>?99;<<DAKKK9?A=;@>>>>;99999
@2RRTQ:00418:00228
ATCAGACACGGACACAGCAGAACACACAG
+
>??B<<;CBB9<;99>?99;B5999941.
@2RRTQ:00418:00239
ACGAGTGCGTTCCCCATGTCGTAGGTACTC
+
9@>@@@999@5999,9?>>A@;;:8;9>A>
@2RRTQ:00418:00246
ACGAGTGCGTTCCCCATGTCGTAGGTACTC
+
9;?8;98>8=2999,444499444249998
@2RRTQ:00420:00227
ACGAGTGCGTTCCCCATGTCGTAGGTACTC
+
49?998988;;@==6@@@@A<<9@=@>?>A
@2RRTQ:00422:00218
TGATACGTCTCCTTCCTTAGTTACTTCA
+
@C@B9<=AACCCD>@@AABB??@@><>@
@2RRTQ:00424:00224
ACGAGTGCGTTCCCCATGTCGTAGGTACTC
+
=@?@:99>>>6999,449@BA@@>899898
@2RRTQ:00431:00246
ACGAGTGCGTTCCCCATGTCGTAGGTACTC
+
=@@?@@@??@5999,9??>BCCCB=>>999
@2RRTQ:00433:00237
ACGAGTGCGTTCCCATGTCGTAGGTA
+
1/../49>>@611-////66686,//
@2RRTQ:00437:00229
ACGAGTGCGTTCCCCCCCCCCC
+
8988994688,111111/////
@2RRTQ:00437:00234
ACGAGTGCGTTCCCCATGTCGTAGGTACTC
+
998AAA@A@@5999/9FA@@9999<9<<CC
@2RRTQ:00439:00201
ACGAGTGCGTTCCCCATGTCGTAGGTACTC
+
??B9<<@>@A5999,499949:@?<?=@99
@2RRTQ:00439:00207
ACGAGTGCGTTCCCATGTCGTAGGTACTC
+
99:;<<@?>=599149999==99;99898
@2RRTQ:00440:00210
ACGAGTGCGTCCCCATGTCGTAGGTACTC
+
@ACCCB9499999/9>>@CC=<<=@B@>>
@2RRTQ:00441:00218
ACGAGTGCGTTCCCCATGTCGTAGGTACTC
+
9;?@A>?@@@5999/9999@AABC@BBCCA
@2RRTQ:00441:00224
ACGAGTGCGTTCCCCATGTCGTAGGTACTC
+
49>>999;?>:<??+1119@@9989==498
@2RRTQ:00442:00222
ACGAGTGCGTTCCCCATGTCGTAGGTACTC
+
=?<>:89?995999,499<CCCDEAB<<<A
@2RRTQ:00442:00229
ACGAGTGCGTTCCCCATGTCGTAGGTACTC
+
//;;/4999@5999,99@@A<<<A>CA<<9
@2RRTQ:00442:00249
TCTCTATGCGCTCCACATGTCTAAGGTA
+
A9;<CDCCCCC====111>@=?A=A@BB
@2RRTQ:00445:00246
AACGAGTGCGTTCCCCCCCCCCCCCCCATGTCGTAGGTACTCATCAC
+
/,/>>@<<111-/6666666666666"6///////656//4;;4344
@2RRTQ:00447:00246
ACGAGTGCGTTCCCCTACTGTCGTATGGTACTC
+
84744444667222*,,,,,,/6644424;444
@2RRTQ:00407:00257
ACGAGTGCGTTCCCATGTCGTAGGTACTC
+
8>;;11////,//+4449:6611-1/6:6
@2RRTQ:00410:00257
ATCAGACACGGACACAGCAGAACACACA
+
4<8;4878==9====@@BB=A>A;8946
@2RRTQ:00411:00258
ACGAGTGCGTTCCCCATGTCGTAGGTACTC
+
488@99999@6999,444444449284998
@2RRTQ:00412:00275
ACGAGTGCGTTCCCCATGTCGTAGGTACTC
+
4989>>>?996999,44444;;44249444
@2RRTQ:00414:00297
ACGAGTGCGTTCCCATG
+
4878/1/-,,*,,*,,/
@2RRTQ:00419:00273
TGATACGTCTCCTTCCTTAGTTACTTCA
+
89:;;>>@B;;<<@C?CB?994999@>@
@2RRTQ:00427:00250
ACGAGTGCGTTCCCATGTCGTAGGTACTC
+
847B;<4;@@59919:?@@A894944444
@2RRTQ:00427:00280
ATATCGCGAGGGTATGGAAGACTCTATA
+
?<@?CCC9:1A;;;<=-1-/8888;A00
@2RRTQ:00427:00290
ATATCGCGAGGGTATGGAAGACTCTATAG
+
88@@>>@991@8@<11-1-//86677400
@2RRTQ:00430:00265
ACGAGTGCGTTCCCATGTCGTAGGTACTC
+
=?@B@@@??@59904:9=>;99;599998
@2RRTQ:00433:00252
ACGAGTGCGTTCCCCATGTCGTAGGTACTC
+
9:@@@>AA;;8=BB8C?@=CBBCA?A<<<;
@2RRTQ:00436:00297
ACGAGTGCGTTCCCCATGTCGTAGGTACTC
+
1/,,,//66:::7704449/88,,*,,,**
@2RRTQ:00437:00252
ACGAGTGCGTTCCCCATGATCGTAGGTACTC
+
9>:;11////,/8804:///6////,///94
@2RRTQ:00438:00284
ACGATTGCGTTCCCCGATGGTCGTAGGTACTC
+
99338748989;;B49994:;:::=:984444
@2RRTQ:00439:00288
ACGAGTGCGTTCCCCAGGTCGTAGGTACTC
+
;;<99<>@@F6999,4@@?9=@>>69999?
@2RRTQ:00441:00252
ACGAGTGCGTTCCCCATGTCGTAGGTACTC
+
9;A@<;<AA@;@@@6CBBBBCBBB=@@@@@
@2RRTQ:00442:00289
ACGAGTGGCGTTCCCCCCCCATGTCGTAGGTACTC
+
9;@@A@@B@9959999999$4449A@@@@599@@@
@2RRTQ:00445:00271
ACGAGTGCGTTCCCCATGTCGTAGGTACTC
+
AABB999@@@5999,499>BDFBB?BAAAC
@2RRTQ:00445:00294
TCTCTATGCGCTCCACATGTCTAAGGT
+
9;ACCCBBBDCBB?A=;;BB<998929
@2RRTQ:00447:00273
ACGAGTGCGTTCCCATGTCGTAGGTACTC
+
9;;BA999996991994994444<@;9;@
@2RRTQ:00448:00287
ACGAGTGCGTTCCCCATGTCGTAGGTACTC
+
49?999488@2999,44499<<@@;99999
@2RRTQ:00412:00332
ACGAGTGCGTTCCCATGTCGTAGGTACTC
+
>988994449244-4:;::=4//,11///
@2RRTQ:00422:00302
ACGAGTGCGTTCCCCATGTCGTAGGTACTC
+
99;7899>>>5999,49499>>>>;A@<<;
@2RRTQ:00425:00304
ACGAGTGCGTTCCCCATGTCGTAGGTACTC
+
49?:;;A@D@5999/9?@BBCCDB?BC;;<
@2RRTQ:00425:00318
ACGAGTGCGTTCCCCATGTCGTAGGTACTC
+
?A@@@>@@@>=@AA7CA9<<<<;>>@@9<9
@2RRTQ:00429:00341
ACGAGTGCGTTCCCCATGTCGTAGGTACTC
+
=@A>?=>>;;7<DD7BA=<AAC@@=@BA@A
@2RRTQ:00434:00341
ACGAGTGCGTTCCCCATGTCGTAGGTACTC
+
==@BB@BC@@=ACC:C:<;B@@>@499<<@
@2RRTQ:00435:00317
ACGAGTGCGTTCCCCATGTCGTAGGTACTCC
+
:<C@AABA@?5999/9999@BB@A?ACCCC@
@2RRTQ:00438:00303
CGTGTCTCTAGGCACAGGATTTTGTGTAGAGG
+
19<AACCECEDAA@@>>?9999/9BA>>9444
@2RRTQ:00442:00329
ATATCGCGAGGGTATGGAAGACTCTATAG
+
48;;@?>>944-49998=999==A>>>?8
@2RRTQ:00445:00333
ACGAGTGCGTTCCCCCATGTCGTAGGTACTC
+
??<@@>??>@=@BBB2C<<<@@@@@>@?<<;
@2RRTQ:00448:00336
ACGCTCGACATGCCCAGGTACAGGAG
+
=9;<CBBACBBBBC@CC@CCCEC@FB
@2RRTQ:00401:00353
TGATACGTCTCCTTCCTTAGTTACTTCAG
+
99@?AA;989@897<@CCBCC=@@A=AA@
@2RRTQ:00406:00390
ACGAGTGCGTTCCCCATGTCGTAGGTACTC
+
948<>@>@@@6999,49=>CCCBB@<==<9
@2RRTQ:00417:00386
ACGCTCGTACCATGCCAGGTAGCAGGAG
+
>@7;;B;99A21/1/,//,//4444844
@2RRTQ:00432:00354
ACGAGTGCGTTCCCCATGTCGTAGGTACTC
+
8>;;9AA>>>5999/9>@@@A>?><;9999
@2RRTQ:00433:00359
ACGAGTGCGTTCCCCATGTCGTAGGTACTC
+
>98;ABAABC=A@@6A99<A@@@B9;<@A@
@2RRTQ:00434:00398
ACGAGTGCGTTCCCCATGTCGTAGGTACTTC
+
49>B@;;9A@6999-494994:8868811,/
@2RRTQ:00438:00373
ACGAGTGCGTTCCCCATGTCGTAGGTACTC
+
?BBBBCBCCCBCCC9AAB?11111-1/6:/
@2RRTQ:00439:00374
ACGAGTGCGTTCCCCATGTCGTAGGTACTC
+
49?<;;@A@@5999,4?@@@A;;99;<<@>
@2RRTQ:00443:00388
ACGCTCGTACCATGCAGACTG
+
8=8944444A???>=994444
@2RRTQ:00445:00353
ACGAGTGCGTTCCCCATGTCGTAGGTACTC
+
A@<:99444854992:99>994/6666/1/
@2RRTQ:00447:00359
ACGAGTGCTTTCCCCCCCCCCCCCCCCCCCCCCATGTCGTAGTATCATACCGACTCCCC
+
1/../449776999999999999999999988"6//,,,,///7//4444244444444
@2RRTQ:00400:00417
CGTGTCTCTAGGCACAGGATTTGTGTAGAG
+
9AAAACCCGAB?994848999:99:7////
@2RRTQ:00400:00424
ACGAGTGCGTTCCCCATGTCGTAGGTACTC
+
@@B>?@??>=5999,4999CCCDC?BBBBC
@2RRTQ:00402:00424
ACGAGTGCGTTCCCCATGTCGTAGGTACTC
+
89>89944>>5999,4449>>>995;BA@@
@2RRTQ:00409:00420
ACGAGTGCGTTCCCCATGTCGTAGGTACTC
+
?@B@?@AB@A?AFD:CBBBB948959?999
@2RRTQ:00409:00446
ACGAGTGCGTTCCCCATGTCGTAGGTACTC
+
49?89844==2444,444444;9=<?BA@=
@2RRTQ:00429:00425
ACGAGTGCGTTCCCATGTCGTAGGTACTC
+
;@B?9;99449:=6???==>999<:>=98
@2RRTQ:00435:00431
ACGAGTGCGTTCCCCATGTCGTAGGTACTC
+
110./9=9485999,9?@?>9811,11/,,
@2RRTQ:00437:00422
ACGAGTGCGTTTTTTCCCCCCATGTCGTAGGTACTC
+
99>?@9;;;<@@@?(/////(///////44244448
@2RRTQ:00438:00437
ACGAGTGCGTTCC
+
//.668>94/,//
@2RRTQ:00405:00467
ACGAGTGCGTTCCCCATGTCGTAGGTACTC
+
49?>==A@?@;>>>4<9A@B99;9;>>999
@2RRTQ:00409:00485
ACGAGTGCGTTCCCCATGTCGTAGGTACTC
+
4;??;;<@A@5999-9999ABBAC>BAA@@
@2RRTQ:00410:00473
ACGAGTGCGTTCCCCCCCCCCCCCCCCCCATGTCGTAGGTACTC
+
4;AB@>>@9859>>>>=99999999999"9:99>@=6656///1
@2RRTQ:00414:00494
AGCACTGTAGCTGTCACTAGTTACTTGTG
+
>>>9494:<@ACEHCB9::CB>@@>5991
@2RRTQ:00416:00474
ACGAGTGCGTTCCCATGTCGTAGGTACTC
+
998?@@>>?>511,11/1<=79?8;9998
@2RRTQ:00420:00496
AGCACTTGTAGCTGTCACTAGTTACTTGT
+
11;1/1,////9?949@?<<1-+***),,
@2RRTQ:00423:00486
AGCACTGTAGCTGTCAATAGTTACTTGTGT
+
94;;;4::AAA@@@@>51111-14737444
@2RRTQ:00425:00488
TCTCTATGCGCTCCACATGTCTAAGGT
+
BBBCCBCCBCCCC>@ABBCCCDFAC=:
@2RRTQ:00426:00489
ACGAGTGCGTTCCCCATGTCGTAGGTACTC
+
==@@ABBACC5999/9999ACBAB?@@;;;
@2RRTQ:00434:00456
ACGAGTGCGTTCCCCATGTCGTAGGTACTC
+
==B?@ABAA?5;99/99<<CCBBB=@@ABB
@2RRTQ:00447:00461
ACGAGTGCGTTCCCCATGTCGTAGGTACTC
+
A9;<CBAA@?2999/9>BBA<<99699999
@2RRTQ:00447:00463
TCTCTATGCGCTCCACATGTCTAAGGT
+
>899<<;<ACCAC@;<<9@@99969=?
@2RRTQ:00447:00473
ACGAGTGCGTTCCCCCATGTCGTAGGTACTC
+
49>:;;BCCCACCBB2A<<<>>@9;7;;9;C
@2RRTQ:00401:00523
ACGAGTGCGTTCCCCATGTCGTAGGTACTC
+
;:7;;@8@@C?BBC9BAA@99999698899
@2RRTQ:00403:00542
ACGAGTGCGTTCCCCCCCCCATGTCGTAGGTACTC
+
8>78994;=>;@AAAA==="?:9<AAA@@:<<BAA
@2RRTQ:00405:00543
ACGAGTGCGTTCCCCATGTCGTAGGTACTC
+
4988444444249929@AABAA?@599911
@2RRTQ:00412:00530
ATATCGCGACGGGTATGGAAGACTCTATAGAGG
+
=;?@@>@94444-4:998984444444.....,
@2RRTQ:00413:00505
ACGAGTGCGTTCCCCATGTCGTAGGTACTC
+
?@@?@@994C5999,9@AA@@@>@<99999
@2RRTQ:00413:00533
TCTCTATGCGCTCCACATGTCTAAGGTA
+
9;94:999@999454;@AADBA?8;7<;
@2RRTQ:00414:00514
TCTCTATGCGCTCCACATGTCTAAGGT
+
@@@ACDDC??ABC?B<=<BCDDFCEBA
@2RRTQ:00417:00521
ACGAGTGCGTTCCCCATGTCGTAGGTACTC
+
=>>@;;88:;-111*//79;;=??6949:6
@2RRTQ:00421:00519
ACGAGTGCGTTCCCATGTCGTAGGTACTC
+
=?38;;449C5990999499944249=99
@2RRTQ:00429:00506
TGATACGTCTCCCTTCCTTAGTTACTTCA
+
;;;;>>>>91//+/,/,/:988;=94244
@2RRTQ:00430:00530
ACGAGTGCGTTCCCCATGTCGTAGGTACTC
+
@A@:;<;>>@5999/444449988644494
@2RRTQ:00441:00515
ACGAGTGCGTTTCCCCCCCCCCCCCCATGTCGTAGGTACTC
+
??B?9:?CCB@19999999444444"44449>=::69444>
@2RRTQ:00441:00549
ACGAGTGCGTTCCCCATGTCGTAGGTACTC
+
49>>>>?>>>5999/9>?>>@@@B>;<<>A
@2RRTQ:00444:00545
ACGAGTGCGTTTCCCCATGTCGTAGGTACTC
+
8>?;99?>999-444,4444@===C9;<BAA
@2RRTQ:00401:00561
ATATCGCGTACGGTATGGAAGA
+
489=897/////,//,777;@1
@2RRTQ:00402:00554
ACGAGTGCGTTCCCATGTCGTAGGTACTC
+
BBBCCBB>@@59909?>>ACCBA>;<<<;
@2RRTQ:00404:00555
ACTAGCGTCCGTATGA
+
1////44492444;:4
@2RRTQ:00406:00551
ACGCTCGACATGCCCAGGTACAGGAG
+
CBBBFCCC@>>99919954=@@@>A>
@2RRTQ:00413:00550
ACGAGTGCGTTCCCCCATGTCGTAGGTACTC
+
8><=999>>>59999+49499444878444;
@2RRTQ:00418:00591
ACGAGTGCGTTCCCCATGTCGTAGGTACTC
+
9<BB;<<A@@5;99/999;B@@>@4999<9
@2RRTQ:00432:00588
ACGAGTGCGTTCCCCATGTCGTTAGGTACTC
+
49?894444429AA1:49@94824978941/
@2RRTQ:00434:00559
ACGAGTGCGTTCCCCATGTCGTAGGTACTC
+
==7=8944499=BC6=@B911<;;,1////
@2RRTQ:00438:00582
CGTGTCTCTTACGGCACAGGATTTGTGTAGAG
+
484444///,///,/88442499-4444=9;;
@2RRTQ:00406:00642
TAGTATCAGCCTCGCCATGACGAAGGTATTCC
+
49999944??69<BB59;;98;@246;BB@CB
@2RRTQ:00407:00618
ACGAGTGCGTTCCCCCCCCATGTCGTAGGTACTC
+
BB?@@ACBBB@ABBBCDH%>>=<BBABB?BBBCB
@2RRTQ:00431:00646
ACGAGTGCGTTCCCCATGTCGTAGGTACTC
+
9@?94944482444,4449>9949944444
@2RRTQ:00441:00632
ACGAGTGCGTTTCCCCATGTCGTAGGTACTC
+
;:;94999999-/6606/11888:>1111/6
@2RRTQ:00445:00635
ACGAGTGCGTTTTTTCCCCCCCCCCCCCCCCCCCCATGTC
+
483344449::;;;+8888888888888882222",,,**
@2RRTQ:00401:00676
ACGAGTGCGTTCCCCATGTCGTAGGTACTC
+
BB@A?>@B>>;@>>6@B@@BBBBB?A<<<B
@2RRTQ:00402:00695
ACGAGTGCGTTCCCCATGTCGTAGGTACTC
+
49?@99444424;;2:??@A>@@>49999>
@2RRTQ:00403:00657
ATATCGCGAAGGTATGGAAGACTCTATA
+
B>?B@====6959C@@=A?BCCCCCCBA
@2RRTQ:00413:00685
ACGAGTGCGTTCCCCCCCATGTCGTAGGTACTC
+
BBBA?@>>?>5999999&4444;AA>@>B<<<D
@2RRTQ:00414:00686
ATATCGCGAGGGTATGGAAGACTCTATA
+
@@@BCCC;9<B8<<DCAEBCBA@;8888
@2RRTQ:00422:00652
ACGAGTGCGTTCCCCATGTCGTAGGTACTC
+
9<BBBBBA@;2444,9@@ACCDBC=@;<<B
@2RRTQ:00424:00682
ACGCTCGTACCATGCCTCGGT
+
=@:44;844424888,///,/
@2RRTQ:00442:00675
ACGAGTGCGTTCCCATGTCGTAGGTACTC
+
@989A@8==@69919999@999859>99;
@2RRTQ:00443:00692
ACGAGTGCGTTCCCCATGTC
+
>>9<<CA@@@5999,99@BB
@2RRTQ:00446:00677
ACGAGTGCGTTCCCCATGTCGTAGGTACTC
+
49?>99484>;>>>49999@>BBC:<<<=;
@2RRTQ:00448:00680
ACGAGTGCGTTCCCATGTCGTAGGTACTC
+
8>>>999>8>59904449499AA?AA<99
@2RRTQ:00448:00684
ACGAGTGCGTTTATGTCGTAGGT
+
9;>@999>999-494444//1-1
@2RRTQ:00400:00714
AGCACTGTAGCTTCGTCACTAGTTACTTGTG
+
9=>444::99482444;4999A?2/18,//,
@2RRTQ:00403:00735
ACGAGTGCGTTCCCCATGTCGTAGGTACTC
+
@@7;9>>>9964;;4:@===9994;89444
@2RRTQ:00404:00742
ACGAGTGCGTTCCCCATGTCGTAGGTACTC
+
8@?;;99@A@>BBB9CDCBCBA@>6:;?AA
@2RRTQ:00407:00748
AACGAGTGCGTT
+
,*,,2,/46=>=
@2RRTQ:00411:00731
ACGAGTGCGTTCCCCATGTCG
+
@@AB@@ABAB>@@@6A@@@A>
@2RRTQ:00414:00709
ACGAGTGCGTTCCCCATGTCGTAGGTACTC
+
9;?A@;;44;89==6=B@@AA999;999>>
@2RRTQ:00420:00733
ACGAGTGCGTTCCCCATGTCGTAGGTACTC
+
=@>=899@9969BB4BD999@999699999
@2RRTQ:00423:00719
ACGAGTGCGTTCCCCATGTCGTAGGTACTC
+
B?;9=899482944,49949498969?>?9
@2RRTQ:00440:00711
ACGAGTGCGTTCCCCATGTCATAGGTACTC
+
9;ABCBB>>>2444/9999BGCCG?ABBBC
@2RRTQ:00446:00745
ACGAGTGCGTTC
+
AB>?@@@@@@59
@2RRTQ:00414:00765
ACGAGTGCCGTTCCCCATGTCGTAGGTTACTC
+
4918--,,*,,*,220;:;/86111,/56///
@2RRTQ:00416:00793
ACGAGTGCGTTCCCATGTCGTAGGT
+
B>84444444511,/////////,/
@2RRTQ:00417:00756
ACGAGTCGTTCCCCATGTCTAGTA
+
1/./88>8=9211+11/,22////
@2RRTQ:00422:00776
TAGTATCAGCCTCGCCATGACGAAGGTATTCC
+
<<FCCCCBCC@CBCC@ABBB@9929<>AA@B;
@2RRTQ:00423:00772
ACGAGTGCGTTCCCCATGTCGTAGGTACTC
+
84799>98485999-9999BCCCNA<<=BB
@2RRTQ:00429:00765
ATATCGCGACGGGTATGG
+
438998494///+//,,*
@2RRTQ:00430:00783
ACGAGTGCGTTCCCATGTCGTAAGGTACTC
+
;9A@@>>989544-4444444/,/566//,
@2RRTQ:00400:00801
ATCAGACACGGACACAGCAGAACACAC
+
CBB@;974489998444444489;::4
@2RRTQ:00400:00802
ACGAGTGCGTTCCC
+
9/4///////,444
@2RRTQ:00414:00832
ACGAGTGGCGTTCCCATGTCGTAGGTACTC
+
BAABBBB=>>>54409999@BCBA?C;<<B
@2RRTQ:00417:00841
ACGAGTGCGTTCCCCATGTCGTAGGTACTC
+
9;B;;<;ABBACCD9CBBBCBB@A>A@AAB
@2RRTQ:00419:00832
ACGAGTGCGTTCCCATGTCGTAGGTACTC
+
49@9944:::244-4:994444:<>9494
@2RRTQ:00421:00840
ACGAGTGCGTTCCCCATGTCGTAGGTACTC
+
::999949::2444,49;<GBAAA=;<<>>
@2RRTQ:00423:00813
ACGAGTGCGTTCCCCATGTCGTAGGTACTC
+
@@>@@@@@@@5999-9>>?ADCBD?BAAAC
@2RRTQ:00427:00829
ACGAGTGCGTTCCCCATGTCGTAGGTACTC
+
9;BB@@@@@C5999/9?>@CDCDB@<;;@@
@2RRTQ:00430:00849
ACGAGTGCGTTCCCCATGTCGTAGGTACTC
+
?>>@B;99@@5999,4449>@@=?;><<<@
@2RRTQ:00433:00820
ACGGTGCGTTCCCCATGTCGTAGGTACTC
+
BBB@@@>>@4999/9>?@CCCAA899999
@2RRTQ:00436:00817
ACGAGTGCGTTCCCCATGTCGTAGGTACTC
+
??A>@@A>>>5999,4999>@@>@=@<<<C
@2RRTQ:00439:00807
ACGAGTGCGTTCCCCATGTCGTAGGTACTC
+
9;BA>>>>995999,4999@BDBCBC<<=B
@2RRTQ:00447:00829
ACGAGTGCGTTCCCCATGTCGTAGGTACTCT
+
4484449BBD@CCCABD99999//,/////,
@2RRTQ:00400:00875
ACGAGTGCGTTCCCCATGTCGTAGGTACTC
+
9<BCBB@???5499/9999BBBBCBC<<<C
@2RRTQ:00402:00885
ACGAGTGCGTTCCCCATGTCGTAGGTACTC
+
1/./69994=5999,9?@@A;<<?>A@@=8
@2RRTQ:00404:00874
ACGAGTGCGTTCCCCATGTCGTAGGTACTC
+
4;BA;;9BBB>CBC9CCC@A=989499999
@2RRTQ:00405:00891
ACGAGTGCGTTCCCCATGTCGTAGGTACTC
+
9;A@@@@??>5999,9BABCCCCC@CBBCC
@2RRTQ:00405:00896
ACGAGTGCGTTCCCCATGTCGTAGGTACTC
+
??@B;;;>>>5999,9999@CB=?>A>@>8
@2RRTQ:00416:00880
ACGAGTGCGTTCCCCATGTCGTAGGTACTC
+
9<DCB>88/1,/77*/1@BBB@BA9;9999
@2RRTQ:00417:00874
ACGAGTGCGTTCCCCATGTCGTAGGTACTC
+
9;AABB@===5999/9999BCBAEBC<==C
@2RRTQ:00419:00892
ACGAGTGCGTTCCCCATGTCGTAGGTACTC
+
=@>@@ACAA?5999/99?>AABBB@AAAA;
@2RRTQ:00420:00868
ACGAGTGCGTTCCCCATGTCGTAGGTACTC
+
<;@BB@@@>@5999/9999>=444944444
@2RRTQ:00420:00886
ACGAGTGCGTTCCCCATGTCGTAGGTACTC
+
BBA??@@@@@5999/9>@ACCDBB@B@@@@
@2RRTQ:00421:00868
ATCAGACACTCGGACACAGCAGAACACACA
+
93348646////,,,///68/49@:994;<
@2RRTQ:00422:00876
TAGTATCAGCCTCGCCATGACGAAGGTATTCC
+
9;B>?>@?998944:9494944424244/78,
@2RRTQ:00425:00873
ACGAGTGCGTTCCCATGTCGTAGGTACTC
+
9;B@@@@@>>59909999@A@AB>B@@AA
@2RRTQ:00425:00874
ACGAGTGCGTTCCCCATGTCGTAGGTACTC
+
==;::;>A@@5999/9@@@BBAAA<?;<<B
@2RRTQ:00431:00880
ACGAGTGCGTTCCCCATGTCGTAGGTACTC
+
BB@99<A??@5999/999<DCCAB@99994
@2RRTQ:00433:00859
ACGAGTGCGTTCCCATGTCGTAGGTACTC
+
9<CBBB@@>>59904@>>@CDBC@B;<<C
@2RRTQ:00433:00884
ACGAGTGCGTTCCCCATGTCGTAGGTACTC
+
9;:;;AA?A@5999/9A@>BABBA>>@<;;
@2RRTQ:00434:00865
ACGAGTGCGTTCCCCATGTCGTAGGTACTC
+
49?;999@996<AA7DAAACBBBC@BB<<<
@2RRTQ:00434:00873
ACGAGTGCGTTCCCCATGTCGTAGGTACTC
+
=@>=:;9?>A6999,4999@AABC@CC=<<
@2RRTQ:00438:00876
ACGAGTCGTTCCCCATGTCGTAGGTACTC
+
88>@B>>>@4111*////8764424999>
@2RRTQ:00439:00856
ACGAGTGCGTTCCCCATGTCGTAGGTACTC
+
BBBABBC@@@5999-99@AB<<<C?<<=@>
@2RRTQ:00440:00891
ACGAGTGCGTTCCCCATGTCGTAGGTACTC
+
=?:;;B?AA@5999-9>>?ACAA@>@@<;<
@2RRTQ:00442:00870
ACGAGTGCGTTCCCCATGTCGTAGGTACTC
+
99899989;C5994,449;;BBBA?AAA@;
@2RRTQ:00444:00863
ACGAGTGCGTTCCCCATGTCGTAGGTACTC
+
;98;;99@996999,4:;>@A@@@>B>9<9
@2RRTQ:00446:00861
ACGAGTGCGTTCCCATG
+
943:?=8888,//+//,
@2RRTQ:00446:00868
ACGAGTGCGTTCCCCATGTCGTAGGTACTC
+
9;CCB@@=>>5999,9999>=988499498
@2RRTQ:00401:00911
ACGAGTGCGTTCCCTGTCGTAGGTACTC
+
9??@?>>>>?59914;;;@994=99994
@2RRTQ:00402:00907
TACTGAGCTACACACACAGAAAGATTGGTG
+
A>BBBBB9==BCCB<<<999?<@AB?DBDC
@2RRTQ:00402:00914
ACGAGTGCGTTCCCCATGTCGTAGGTACTC
+
9<C@@@@@@@5999-9?>>CFCDC@CCCDE
@2RRTQ:00402:00935
ACGAGTGCGTTCCCCATGTCGTAGGTACTC
+
=B@AABDB@C5999/9@@ABB@@@?;;<@A
@2RRTQ:00406:00904
AGCACTGTAGCTCGTCACTAGTTACTTGTG
+
9488==BE<<11//6889;=CD?;;<,///
@2RRTQ:00407:00923
ACGAGTGCGTTCCCCATGTCGTAGGTACTC
+
8@?@@@>@@?5999-9@BABCDCB>BB@BB
@2RRTQ:00407:00928
ACGCTCGACATGCCCAGGTACAGGAGA
+
@??@999>>??999-499989992444
@2RRTQ:00408:00939
ACGAGTGCGTTCCCCATGTCGTAGGTACTC
+
>@@A@@=9>>5999/99999999@>@@@AB
@2RRTQ:00410:00921
ACGAGTGCGTTCCCCATGTCGTAGGTACTC
+
=@B?:9;?>@;?>>/9<BBCCBBA=@@@>>
@2RRTQ:00411:00905
ACGAGTGCGTTCCCCATGTCGTAGGTACTC
+
=?;9;<A@A@5999-9999@@>>A;999?9
@2RRTQ:00412:00911
ACGAGTGCGTTCCCCATGTCGTAGGTACTC
+
9;A>>>99995999-9999@A<<<?AAAA@
@2RRTQ:00412:00945
ACGAGTGCGTTCCCCATGTCGTAGGTACTC
+
9;BA@@@@@B>BAB9A;<<CDBBBB<<<@A
@2RRTQ:00413:00933
ACGAGTGCGTTCCCCATGTCGTAGGTACTC
+
99>9;;@>?@6999/999<CDCCC?B@AAC
@2RRTQ:00414:00945
ACGAGTGCGTTCCCCATGTCGTAGGTACT
+
9<A@AA;;;@;>@@4;;=>@98//6///,
@2RRTQ:00415:00935
ACGAGGTGCGTTCCCATGTCGTGAGGTACTC
+
//.//544444244-44978/////,///8:
@2RRTQ:00415:00939
ACGAGTGCGTCCCCATGCTCGTAGG
+
9989484444444,4444//////,
@2RRTQ:00416:00926
ATATCGCGAGGGTATGGAAGACTCTATAG
+
=?C::;A@@>>:>?><:A==<11/44333
@2RRTQ:00417:00904
ACGAGTGCGTTCCCCATGTCGTAGGTACTC
+
>=???AB?@@5999/9?@@CCCCD@C<?<B
@2RRTQ:00418:00919
ACGAGTGCGTTCCCCATGTCGTAGGTACTC
+
44<>44999CAHDH9=<;<@>99:9894@>
@2RRTQ:00418:00920
ACGAGTGCGTCCCATGTCGTAGGTACTC
+
=@@@>11111//+/699@CBCB@AA;<;
@2RRTQ:00418:00933
ACGAGTGCTTCCCCATGTCGTAGGTACTC
+
?>?@>>>834999,4499999998444??
@2RRTQ:00420:00939
ACGAGTGCGTTCCCATGTCGTAGGTACTC
+
ABB?==>>9959914??>BBBBB<?>A@@
@2RRTQ:00423:00949
TAATATCAGCCTCGCCATGACGAAAGTATTCC
+
99@A;;;AAA8;;CC8:;;??>@@<@CBB@C:
@2RRTQ:00426:00903
ACGAGTGCGTTCCCCATGTCGTAGGTACTC
+
9<C;;<CBB@5999/9999ABAAB?B=<=C
@2RRTQ:00426:00928
CGTGTCTCTAGGCACAGGATTTGTGTAGAG
+
<;=BAAB>><@<:98948444-4;;;=44/
@2RRTQ:00427:00906
ACGAGTGCGTTCCCCATGTCGTAGGTACTC
+
9<AB@@@>?>5999-9>>?HDDCD@C@@@@
@2RRTQ:00427:00919
AGCACTGTAGCTGTCACTAGTTACTTGT
+
>>B@AACBAB<;99;444999?;<;-1/
@2RRTQ:00430:00905
TACTGAGCTACACACACAGAAAGATTGGT
+
9;@@@@ECCBBBCC?@ABHCC=??>==<B
@2RRTQ:00431:00942
AACGAGTGCCGTTCCCCCATGTCGTAA
+
92434444424424444+494444442
@2RRTQ:00433:00907
ACGAGTGCGTTCCCCATGTCGTAGGTACTC
+
49899AAAAB=@@@6999@@<<;@=9<<<9
@2RRTQ:00436:00902
ACGAGTGCGTTCCCATGTCGTAGGTACTC
+
;;@ABA??>>69914:99;>9944999;9
@2RRTQ:00439:00934
TAGTATCAGCCTCGCCATGACGAAGGTATTCC
+
@@=9999::AABCDB?BB===;959699@>A5
@2RRTQ:00440:00929
ACGAGTGCGTTCCCATGTCGTAGGTACTC
+
==;@@@@?@C59909>>?CCHBB@C;<<C
@2RRTQ:00441:00901
ATCAGACACAGACACAGCAGAACACAC
+
9;CC<;<BB@@AC<<;CC@AADDCCCC
@2RRTQ:00444:00910
ACGAGTGCGTTCCCCATGTCGTAGGTACTC
+
@@>@99488;2444,4444=AACB>@@999
@2RRTQ:00445:00922
ACGAGTGCGTTCCCCATGTCGTAGGTACTC
+
;?BCCBA:>:5444/9999A<99F=99<A;
@2RRTQ:00445:00924
ACGAGTGCGTTCCCCATGTCGTAGGTACTC
+
:<BBFD<;9A6999/9@@ACCCBB=@@AAA
@2RRTQ:00445:00934
TCTCTATGCGCTCCACATGTCTAAGGT
+
4444=AAECCCBC@AAABBCCCFBCAA
@2RRTQ:00446:00934
ACGAGCGCGTTCCCATGTCGTAGGT
+
9<CC:98;4859919989>9=@@<@
@2RRTQ:00447:00941
ACGAGTGCGTTCCCATGTCGTAGGTACTC
+
9<;@@99999599144444498=<?@?@E
@2RRTQ:00448:00907
ACGAGTGCGTTCCCCATGTCGTAGGTACTC
+
BBBBB9;;?>5999/9BCCCBCCBABCCCB
@2RRTQ:00449:00933
ACGAGTGCGTTCCCATGTCGTAGGTACTC
+
:<B?@>8899294-4444ACCBC@B;<;@
@2RRTQ:00400:00985
ACGAGTGCGTTCCCATGTCGTAGGTACTC
+
;<;>>99948594-44449=911:::/11
@2RRTQ:00400:00990
ACGAGTGCGTTCCCCATGTCGTAGGTACTC
+
>@B::<BA@@5;9;4<@ABCBA@@?BA;;;
@2RRTQ:00401:00978
ACGAGTGCGTTCCCCATGTCGTAGGTAC
+
898994488;@BBB9@999<11--*,,*
@2RRTQ:00402:00975
ACGAGTGCGTTCCCCATGTCGTAGGTACTC
+
B>>?B@@@A@;>>>4??99<<BA?>AA<99
@2RRTQ:00403:00976
ACGAGTGCGTTCCCCATGTCGTAGGTACTC
+
49?>>>@@AA@BBC9BCA@AA@@@>A;<<A
@2RRTQ:00404:00986
AACGAGTGCGTTTCCCCCCC
+
82484444;489-///////
@2RRTQ:00405:00960
ACGAGTGCGTTCCCCATGTCGTAGGTACTC
+
=@;?;;9?A@5999/9@>>994844998>8
@2RRTQ:00407:00958
ACGAGTGCGTTCCCCATGTCGTAGGTACTC
+
49?998999BADCH:@>;<@B9;9<99444
@2RRTQ:00407:00964
TTTCTATGCGCTCCACATGTCTAAGGT
+
BC>BBBBCCCCABDABBBB?@@C@B?A
@2RRTQ:00407:00990
ATCAGACACGGACACAGCAGAACACACAG
+
?>?B;;;FBA7:9BAB;::AB89<998/.
@2RRTQ:00408:00968
TCTCTATGCGCTCCACA
+
BCCBCEDBEDDEB?BCE
@2RRTQ:00409:00960
ACGAGTGCGTTCCCCATGTCGTAGGTACTC
+
;;@;<<B@@?5999,9999BCCCC>AA<<;
@2RRTQ:00411:00994
TCTCTATGCGCTCCACATGTCTAAGAT
+
;<9AABDCAAA;<:9BC@9;<<969A9
@2RRTQ:00412:00964
ACGAGTGCGTTCCCCATGTCGTAGGTACTC
+
>@>99444492444,44449AA;@:;;9=8
@2RRTQ:00412:00972
ACGAGTGCGTTCCCCATGTCGTAGGTACTC
+
A>@99;;BBCDCGG9C>@;CCC@@=@@B@B
@2RRTQ:00412:00975
ATCAGACACGGACACAGCAGAACACACA
+
9??>@;898>494=>9AAAAB=<;111-
@2RRTQ:00415:00960
ATCAGACACGGACACAGCAGAACACACAG
+
=AA;;97>492;=>9AAAACC@ABA>>;0
@2RRTQ:00415:00972
TACTGAGCTACCACACACAGAAAGATTGT
+
=AA>>@@994424444444444-4/8,//
@2RRTQ:00415:00974
ACGAGTGCGTTCCCCATGTCGTAGGTACTC
+
B@;@@@@>?@5999/9>AACCBBB@CA@@@
@2RRTQ:00415:00980
ACGAGTGCGTTCCCCATGTCGTAGGTACTC
+
BA@BBDCBBA6444/9999@A@A@<99999
@2RRTQ:00415:00983
ATATCGCGAGGGTATGGAAGACTCTATAG
+
BABAAAB;;<C><9=B;<8=BBBC?>001
@2RRTQ:00416:00968
ACGAGTGCGTTCCCCATGTCGTAGGTACTC
+
1168/4;;9@<A@A7CCA@BAA9959>999
@2RRTQ:00420:00959
ACGAGTGCGTTCCCCATGTCGTAGGTACTC
+
9;?@A@;99@6999/9A@@AA@@>=>@;;9
@2RRTQ:00421:00957
ACGAGTGCGTTTCCCCCCCCCCCCCCCCATGTCGTAGGTACTCATCACCG
+
9;;;999@;<<<<HNDBBAA===AACC"::;999===;=>=>@<<;11-1
@2RRTQ:00422:00950
ACGAGTGCGTTCCCCATGTCGTAGGTACTC
+
:;@A;;<@@?5999/9999BCCBB@B;<<A
@2RRTQ:00423:00973
ACGAGTGCGTTCCCCATGTCGTAGGTACTC
+
BBB@@AB@@@5999/9@@@ABBBB=?@@@B
@2RRTQ:00424:00995
ACGAGTGCGTTCCCCATGTCGTAGGTACTC
+
AABCBB?>895499/9?>@ABCBB@C<<<C
@2RRTQ:00425:00990
ATAGACACTCGACACAGCAGAACACTAC
+
4344//////6,,//////442444448
@2RRTQ:00431:00983
ACGAGTGCGTTCCCCATGTCGTAGGTACTC
+
>@BB;9994>2944,49944444449>>>9
@2RRTQ:00435:00993
ACGAGTGCGTTCCCCATGTCGTAGGTACTC
+
?@BB@A@A@?5999/9999@A@@A@@AACB
@2RRTQ:00436:00970
ACGAGTGCGTTCCCCATGTCGTAGGTACTC
+
94>449=9449999,49>>@>>>?599494
@2RRTQ:00436:00977
ACGAGTGCGTTCCCCATGTCGTAGGTACTC
+
8989999>9>5999,4B4;;C<;9>@9999
@2RRTQ:00437:00950
TGATACGTCTCCTTCCTTAGTTACTTCA
+
BBBBA@ABBBB?C@B@CA@@C@BB@>BC
@2RRTQ:00437:00966
ACGAGTGCGTTCCCCATGTCGTAGGTACTC
+
B@@@CCB@BA=A@@7ABCBBCB@@=>?A99
@2RRTQ:00437:00975
ACGAGTGCGTTCCCCATGTCGTAGGTACTC
+
9<?@@@BCCCACCC:D:<;CDCCC?:;<@A
@2RRTQ:00437:00994
ACGAGTGCGTTCCCCATGTCGTAGGTACTC
+
@ABA9;;?@@6999,9@@BACAAD=@@BCB
@2RRTQ:00438:00954
ACGAGTGCGTTCCCCATGTCGTAGGTACTC
+
9>899@;;9D@CCD5;:4994444744499
@2RRTQ:00438:00956
TCACTAGCGTCC
+
1/////4////,
@2RRTQ:00438:00975
ACGAGTGCGTTCCCCATGTCGTAGGTACTC
+
=?B@@AACCC@BCC:D:<;B@=@@=@@@@@
@2RRTQ:00438:00985
ACGAGTGCGTTCCCCATGTCGTAGGTACTC
+
AAB<;98;;?2444,444444444244444
@2RRTQ:00440:00977
ATCAGACACGGACACAGCAGAACACACAG
+
@:;;>>>>992444:;@;:442444442,
@2RRTQ:00440:00996
ACGAGTGCGTTCCCCATGTCGTAGGTACTC
+
ABB99<=>>@5999,4>@>ABAHF?@ACAA
@2RRTQ:00442:00964
ACGAGTGCGTTCCCCATGTCGTAGGTACTC
+
C?>111/1/8788:61:9=9=@@===AAA4
@2RRTQ:00443:00995
ACGAGTGCGTTCCCCATGTCGTAGGTACTC
+
?@B99;A>@?5999/9??>ABAAA=B<=<B
@2RRTQ:00445:00959
ATCAGACACTCGGACACAGCAGAACACACA
+
4733;/./////,/744444449@:4444-
@2RRTQ:00445:00984
ACGAGTGCGTTCCCCATGTCGTAGGTACTC
+
49?A@@AABB>BBB9AAAB?A@@@>99999
@2RRTQ:00448:00962
ACGAGTGCGTTCCCCATGTCGTAGGTACTC
+
CCCCC<9;=?2499,994994444249998
@2RRTQ:00400:01022
ACGAGTGCGTTCCCCATGTCGTAGGTACTC
+
>@>@ABBCECDCCC9B;;99999959989>
@2RRTQ:00400:01038
ACGAGTGCGTTCCCCATGTCGTAGGTACTC
+
9;;@9998492444,444444448;>9444
@2RRTQ:00403:01039
ACGAGTGCGTTCCCCATGTCGTAGGTACTC
+
=9;;A<99@@5999,494994488;>9498
@2RRTQ:00405:01013
TACTGAGTCTACCACA
+
9991111/////,444
@2RRTQ:00406:01041
ACGAGTGCGTTCCCCATGTCGTAGGTACTC
+
BBC@:9<??>5999/9999<<<BC>B=<<A
@2RRTQ:00406:01042
ACGAGGTGCGTCCCCATGTCT
+
1/.//,,2,/////*//4499
@2RRTQ:00407:01039
ACGAGTGCGTTCCCCATGTCGTAGTAC
+
?@@A?899992994,444////,---,
@2RRTQ:00407:01043
ACGAGTGCGTTCCCCATGTCGTAGGTACTC
+
@@A;99=>>>5999,444444444499494
@2RRTQ:00410:01030
ACGAGTGCGTTCCCCATGTCGTAGGTACTC
+
49>>999>>>;>>>4>9999999>;>9;9@
@2RRTQ:00411:01024
ACGAGTGCGTTCCCCATGTCGTAGGTACTC
+
9;C;;;;A>>5999/9FAA@AABB>A@BA@
@2RRTQ:00411:01034
ATATCGCGGGGTATGAAGACTCTATA
+
=>9944////*////42444994444
@2RRTQ:00413:01010
ACGAGTGCGTTCCCCCCCCCCCCCCCCCATGTCGTTAGGTA
+
4<?A@@@ABAACCBA========AACC":44////,//,//
@2RRTQ:00417:01034
ACGAGTGCGTTCCCCTGTCGTAGGTATC
+
1/.//4>>?A5999/9?9999>>;=C44
@2RRTQ:00418:01023
ACGAGTGCGTTCCCCATGTCGTAGGTACTC
+
49?@99994924992::;<CCCBB?BCBBB
@2RRTQ:00420:01022
ACGAGTGCGTTCCCCATGTCGTAGGTACTC
+
>>;@;;;BA@5999/9999@AAAB>A<;<@
@2RRTQ:00421:01048
ACGAGTGCGTTCCCATGTCGTAGGTACTC
+
9?BAAA@@@A5991999999991-1111/
@2RRTQ:00423:01015
ACGAGTGCGTTCCCCATGTCGTAGGTACTTC
+
@>;9;94>;<:;BC:C===CCC>;::<11-1
@2RRTQ:00423:01025
ACGAGTGCGTTCCCCATGTCGTAGGTACTC
+
9<;<;<@@@@5999,9111//602*,////
@2RRTQ:00424:01030
ACGAGTGCGTTCCCCATGTCGTAGGTATC
+
=?B999;>>>;@?>6B<==BCACC?AAAB
@2RRTQ:00425:01023
ACGAGTGCGTTCCCATGTCGTAGGTACTC
+
98?>>99999244-44444998???=>@@
@2RRTQ:00426:01020
TCTCTATGCGCTCCCACATGTCTAAGGTAC
+
94444444//////+//944444:2:249;
@2RRTQ:00426:01030
ACGAGTGCGTTCCCCATGTCGTAGGTACTC
+
9;BBBA@@BC5999/9999@AA>A=A<=<@
@2RRTQ:00427:01016
CGTGTCTCTAGGCACAGGATTTTGTGTAG
+
89;<ABBBAAA>A>>>@<9999/9CAA99
@2RRTQ:00431:01012
ACGAGTGCGTTCCCCATGTCGTAGGTACTC
+
@@@BC=::442999/9AABECCCDAB?A@B
@2RRTQ:00431:01014
ACGAGTGCGTTCCCCATGTCGTAGGTACTC
+
?@ABBBBA?C2444/9A@ABBCBA;==>@9
@2RRTQ:00431:01019
ACGAGTGCGTTCCCCATGTCGTAGGTACTC
+
=?>99;>>>?5999,9999?@9;9>BAAB@
@2RRTQ:00433:01028
ACGAGTGCGTTCCCCATGTCGTAGGTACTC
+
=@?A99;>?>6111*///1///4428444>
@2RRTQ:00434:01008
ACGAGTGCGTTCCCCATGTCGTAGGTACTC
+
;A?>>@@>?@5999-9999>>>>><;<<@A
@2RRTQ:00438:01035
AATATCGCGAGGGTATGGAAGACTCT
+
-*,,,,,/9=6656?11-1-/////3
@2RRTQ:00439:01022
TGATACGTCTCCTTCCTTAGTTACTTCA
+
CCBB?@;<<B@8;<<@BBCAA@ACC@CD
@2RRTQ:00441:01031
ACGAGTTGCGTTC
+
//20,/,/778,/
@2RRTQ:00444:01029
ACGAGTGCGTTCCCCATGTCGTAGGTACTC
+
49>@999?@@5999/999<CCCBD@C<<<@
@2RRTQ:00447:01015
ACGAGTGCGTTCCCCATGTCGTAGGTACTC
+
==<?9;;BBG@ECF:FAA?B@@@@;>9<<9
@2RRTQ:00449:01030
AGCACTGTAGCTGTCACTAAGTTACTTGTCGTG
+
49>949>?A944944444424989::9:9446:
@2RRTQ:00449:01043
ACGAGTGCGTTCCCCATGTCGTAGGT
+
44349944442///*///////4999
@2RRTQ:00401:01070
CGTGTCTCTAGGCACAGGATTTGTGTAG
+
BADCBABB?A@?<;999599914??994
@2RRTQ:00403:01066
ACGCGCCCCCCCCCCCTCCCC
+
,,.///8::;::;:8"/,,,,
@2RRTQ:00404:01069
ACGAGTGCGTTCCCCATGTCGTAGGTACTC
+
=;;@;<4=@@5999,4449?444=<898@9
@2RRTQ:00405:01061
ACGAGTGCGTTCCCATGTCGTAGGTACTC
+
AABBBA@>99244-9999@AA@@=@BBBB
@2RRTQ:00405:01085
ACGAGTGCGTTCCCCATGTCGTAGGTACTC
+
>9899=;8845999-9@999////,///8/
@2RRTQ:00406:01087
ACGAGTGCGTTCCCCATGTCGTAGGTACTC
+
;9>844999;2944,499:==49449944/
@2RRTQ:00407:01071
ACGAGTGCGTTCCCCATGTCGTAGGTACTC
+
BBAAAA@=>>5999,4949>@@@>9;<=<;
@2RRTQ:00408:01087
ATCAGACACGGACACAGCAGAACACACAG
+
48>>998;99699==A?:44><9999443
@2RRTQ:00409:01056
ACGAGTGCGTTCCCCATGTCGTAGGTACTC
+
49@>998>>>5999,4949BC<;;>;<;<>
@2RRTQ:00409:01085
ACGAGTGCGTTCCCATGTCGTAGGTACTC
+
99>>>>@999699194=>>=898=99;@@
@2RRTQ:00411:01088
AACGAGTGCGTTCCCCCCCCCCCCCCCCCCCCCATGTCGTAGGTACTCATCACCCCCCCCCGACTG
+
/,/6//4@989544444444444444444444"4:99;=9999=:449993/1;;;;;;:"///..
@2RRTQ:00414:01067
TACTGAGCTACCACACACAGA
+
>9;9999////5664//////
@2RRTQ:00415:01071
ACGAGTGCGTTCCCATGTCGTAGGTACTC
+
>A;@@@A?>@59909A@@>@>><,11111
@2RRTQ:00417:01098
ACTGCGTTCCCCATGTCGTAGGTACTC
+
?A?=:995494,4BABBCCBB?BBBBB
@2RRTQ:00420:01050
ACGAGTGCGTTCCCCATGTCGTAGGTACTC
+
89>>9948;@5999,4449944:>599494
@2RRTQ:00420:01058
ACGAGTGCGTTCCCCATGTCGTAGGTACTC
+
8>>@;;;A>>;@@@4@999?@@@B;>999>
@2RRTQ:00420:01085
ACGAGTGCGTTCCCCATGTCGTAGGTACTC
+
>@A:;;>@@D6999,494@@98948;9999
@2RRTQ:00420:01092
ACGAGTGCGTTCCCCCCATGTCGTAGGTACTC
+
BAABBABA>>244449*9@@ACBBAA<@@A@@
@2RRTQ:00422:01064
ACGAGTGCGTTCCCCATGTCGTAGGTACTC
+
8?4:/1/666,///*44499994>>@BCA@
@2RRTQ:00422:01092
ACGAGTGCGTTCCCATGTCGTAGGTACTC
+
@;;<AA@@9969919@@BABBCC@BGAA@
@2RRTQ:00423:01050
ACGAGTGCGTTCCCATGTCGTAGGTACTC
+
;@>@>>99492//+///////44249999
@2RRTQ:00426:01051
ACGAGTGCGTTCCCCATGTCGTAGGTATC
+
49>98448:>2999,44499444448444
@2RRTQ:00428:01053
ACGAGTGCGTTCCCATGTCGTAGGTACTC
+
=>>>@;448>511,///////44244444
@2RRTQ:00431:01094
AGCACTGTAGCTGTCACTAGTTACTTG
+
CB9;99449999>99444444244824
@2RRTQ:00437:01061
ACGAGTGCGTTCCCATGTCGAGGTACTC
+
?=;9498989599044449944599999
@2RRTQ:00440:01085
CGTGTCTCTAGGCACAGGATTTGTGTAGGA
+
///8:::449>599?>>;>>@:;/////,/
@2RRTQ:00441:01073
TGATACGTCTCCTTCCTTAGTTACTTCAG
+
4999944::11,/,/,/768854445494
@2RRTQ:00441:01090
ACGAGTGCGTTCCCCCATGTCGTAGGTACTC
+
=A>?499==@<BCBC2A<99B@9994944C;
@2RRTQ:00442:01073
ACGAGTGCGTTCCCCATGTCGTAGGTACTC
+
BB?@@CA?CC2444,9A@@>A@>@<>9<<<
@2RRTQ:00442:01074
AGCACTGTAGCTGTCACTAGTTACTTGT
+
?@;<<AAGBCA@@B@6111<<-99@;9;
@2RRTQ:00445:01082
ACGAGTGCGTTCCCATGTCGTAGGTACTC
+
==;B9<48?@599044449:444284998
@2RRTQ:00445:01088
ACGAGTGCGTTCCCATGTCGTAGGTACTC
+
89;BA>>>996991444;;A999<@B994
@2RRTQ:00447:01059
ACGAGTGCGTTCCCATGTCGTAGGACTC
+
=@@BBBBA@@59909999999>><94;4
@2RRTQ:00447:01081
TAATGAGCTACACACACAGAAAGATTGGTG
+
BBABB??@@:89?>994=999-4448878;
@2RRTQ:00447:01093
AACGAGGTGCGTTTCC
+
><;:1/,////,0068
@2RRTQ:00400:01105
ACGAGTGCGTTCCCCATGTCGTAGGTACTC
+
4;@@@A@A@@5999/9EBBABD;9289999
@2RRTQ:00400:01139
ACGAGTGCGTTCCCCATGTCGTAGGTACTC
+
AABBAB@@>>5999/999<CFCCC?B<<<C
@2RRTQ:00400:01149
ACGAGTGCGTTCCCCATGTCGTAGGTACTC
+
4;AAAAA??>5999,9?=?@@>>><>999>
@2RRTQ:00401:01115
AGCACTGTAGCTGTCACT
+
9@>>?9949444499@>A
@2RRTQ:00401:01116
ACGAGTGCGTTCCCCATGTCGTAGGTACTC
+
?=A:9<CBA@=>>>4999>>>99969>999
@2RRTQ:00402:01140
ACGAGTGCGTTCCCATGTCGTAGGTACTC
+
;;>99?A@F@69914@@@ABBAA=@<<<C
@2RRTQ:00403:01100
ACGAGTTGCGTTCCCCATGTCGTAGGTACTC
+
9?0111,////,1::6C:;<AAAAC>A<;;9
@2RRTQ:00403:01114
TCTCTATGCGCTCCACATGTCTAAGGTA
+
8==>AG<<=CA@@599944;=99@;244
@2RRTQ:00405:01134
ACGAGTGCGTTCCCCCCCATGTCGTAGGTACTC
+
94>>C@@>>C5999999&9999@BA@A<@<99A
@2RRTQ:00406:01117
ACGAGTGCGTTCCCCATGTCGTAGGTACTC
+
BBAA@9;9996999,999111/11,18;1/
@2RRTQ:00406:01120
ACGAGTGCGTTCCCCCCCCCATGTCGTAGGTACTCATCACCTGAC
+
88?:;<AB?>599999999"9BBABB<<<=@>@@9943,,*,,,,
@2RRTQ:00408:01103
ACGAGTGCGTTCCCCCCCCCCCATGTCGTAGGTACTC
+
4;B@>?>@9959999999444"49999===?;?==@@
@2RRTQ:00408:01147
ACGAGTGCGTTCCCCATGTCGTAGGTACTC
+
9=B@;;;B;<:<BB7A==<CB@AA=;<<@>
@2RRTQ:00410:01107
ACTACGTCCTTCCCCCCCC
+
9444449A<9244444444
@2RRTQ:00411:01119
ACGAGTGCGTTCCCCCCCCATGTCGTAGGTACTCATCACCGA
+
8>?=994;=@>CCBAAAA$BABBBAA@A=>@999>981<:11
@2RRTQ:00414:01114
TACTGAGCTACACACACAGAAAGATTGGT
+
B=AA@;99@9998999?BCBC=?BC=@=@
@2RRTQ:00414:01130
ACGAGTGCGTTCCCATGTCGTAGGTACTC
+
@A;<<B@@@A599194;;49949<89444
@2RRTQ:00417:01107
ACGAGTGCGTTCCCCATGTCGTAGGTACTC
+
>98998499;2444,444999944284444
@2RRTQ:00417:01109
TACTGAGCTACCACACACAGAAAGATTGGTG
+
>>B?=::>9994989944=99958898>;98
@2RRTQ:00418:01110
ACGAGTGCGTTCCCCATGTCGTAGGTACTC
+
997994:8895994,44499444424499=
@2RRTQ:00420:01103
ACGAGTGCGTTCCCCCCCC
+
9888448444244444444
@2RRTQ:00421:01104
ACGAGTCGTTCCCCCCCCCCCCCCCCATGTCGTA
+
9989@?4442/88;;::::::;;88"//////2/
@2RRTQ:00423:01120
ACGAGTGCGTTCCCATGTCGTAGGTACTC
+
9<CA@AB>>>59919>>?ACDBC@B;<<;
@2RRTQ:00425:01104
TCTCTATGCGCTTCCCACATGTCTAAGGTAC
+
///4444462,,*,20,,/8444442/,//8
@2RRTQ:00425:01136
ACGAGTGCGTTCCCATGTCGTAGGTACTC
+
9489994;9959904444;;999:;9=>9
@2RRTQ:00426:01105
ACGAGTGCGTTCCCCATGTCGTAGGTACTC
+
49?8;999@@5<<;1;B@@ACBBB@@@@@;
@2RRTQ:00426:01130
TAGTATCAGCCTCGCCATGACGAAGGTATTCC
+
BBDBBBB@4:7;A@=@BBBB@==2959>>?B?
@2RRTQ:00427:01123
ACGCTCGACATGCCCAGGTACAAGAG
+
B::;@@@ABACACK?AA?<99?<999
@2RRTQ:00429:01106
TGATACGTCTCCCCCTTCCTTAGTTACTTCAG
+
99999444494444+42424979994445944
@2RRTQ:00429:01128
ACGAGTGCGTTCCCATGCTC
+
49844/////,/8566::,,
@2RRTQ:00430:01134
ACGAGTGCGTTCCCCATGTCGTAGGTACTC
+
48844494445999,4?>>BAAAC=@@@@@
@2RRTQ:00433:01101
ACGAGTGCGTTCCCCATGTCGTAGGTACTC
+
B=>>>@@CCCADDD:FBBA@@@==499999
@2RRTQ:00435:01110
ACGAGTGCGTTCCCCATGTCGTAGGTACTC
+
A@A??@A>>>5999/9?@@BBC@@6:;@@@
@2RRTQ:00435:01111
ACGAGATGCGTTCCCCATGTCGTAGGTTACTC
+
91<<-,,,,,,*///*/89444499;>4886/
@2RRTQ:00435:01112
TACTGAGCTACACACACAGAAAGATTGGT
+
@>@BA9921221:>B<B<BAB:@@A=@=@
@2RRTQ:00435:01134
TACTGAGTCTACCACACACAGA
+
449@111,,,,,*//4444944
@2RRTQ:00438:01105
ACGAGATGCGTTCCCCATGTCGTAGGTACTCA
+
>:0////////,444,4;:444444234///,
@2RRTQ:00440:01123
ACGAGTGCGTTCCCCATGTCGTAGGTACTC
+
B?>>>;99A@6999,44:AABA@@>@@@@A
@2RRTQ:00443:01120
ACGAGTGCGTTCCCCCCCCCCCCCCATGTCGAAGGTACTCATCACCCGACTGCC
+
9;C@@@CCCCADGGGCCCCCCCBB"B:;;@=99=644=:A99999919999994
@2RRTQ:00445:01117
ACGAGTGCGTTCCCCATGTCGTAGGTACTC
+
B?>?BBA??>5999/999@A@@@@<>9<9;
@2RRTQ:00446:01136
ACGAGTGCGTTCCCCATGTCGTAGGTACTC
+
@BB?9;;@@A6999,449>>9849;A@BAA
@2RRTQ:00448:01103
ACGAGTGCGTTCCCCATGTCGTAGGTACTC
+
?@@CC;99>>5999,444444444249944
@2RRTQ:00401:01189
ATATCGCGACGGTATGGAAGACTCTATAG
+
48>@@@>>99924;492424494444983
@2RRTQ:00403:01153
ACGAGTGCGTCCCATGTCGTAGGTACTC
+
>>:11,,,,,,2886===994><>9/1/
@2RRTQ:00403:01185
TACTGAGCTACACACACAGAAAGATTGGT
+
B@@;<9=>A?A@A999B999@199A<@59
@2RRTQ:00405:01168
ACGAGTGCGTTCCCCCCCCCCATGTTGTAGGTATC
+
498?899>>>5999999999"4449;944424999
@2RRTQ:00405:01169
TAGCAGCCTCGCCATGACGAAGGTATTCC
+
@AABCBC@=<<A>948999954944/565
@2RRTQ:00405:01171
ACGAGTGCTCCCCCCCC
+
89A?@999344444444
@2RRTQ:00406:01184
ACGAGTGCGTTCCCCATGTCGTAGGTACTC
+
9<BBBA@>>>5999/999<BCBBC=>>999
@2RRTQ:00407:01187
ACGAGTGCGTTCCCCATGTCGTAGGTACTC
+
==@?9<;A@@5999/9@@@@999969?999
@2RRTQ:00407:01197
ACGAGTGCGTTCCCCATGTCGTAGGTACTC
+
?@ABCBBA?@5999/9@@9<<<;;=999>9
@2RRTQ:00408:01191
ACGCTCGACATGCCCAGGTACAGGG
+
9<;<BCBA@?>944-4924;;449-
@2RRTQ:00408:01192
ACGCTCGACATGCCCAGGTACAGGAG
+
B:;<CECCDG<;<A<@@?BCCCCABA
@2RRTQ:00410:01174
ACGAGTGCGTTCCCCATGTCGTAGGTACTC
+
4989984;895999,44@B@AA>@699998
@2RRTQ:00412:01192
ACGCTCGACATGCCCAGGTACAGGAG
+
>@@@CCBBBCA@@@<@=>BBBCG<;<
@2RRTQ:00413:01192
ACGAGTGCGTTCCCATGTCGTAGGTACTC
+
@A?@@A@@>=59909??>AA@@@<99<<9
@2RRTQ:00414:01163
ACGAGTGCGTTCCCCATGTCGTAGGTACTC
+
==@?:;;@A@5999/999;BCCCC>@;<;;
@2RRTQ:00414:01189
ATATCGCGAGGGTATGGAAGCACTCTAT
+
98984444444-4778787//////64.
@2RRTQ:00414:01195
ATATCGCGAGGTATGGAAGCACTCTAGT
+
43444444442444424249444443..
@2RRTQ:00415:01189
ACGCTCGACATGCCAGGTACAGGA
+
=9;<@A@>@@1--+,,*,069?>A
@2RRTQ:00415:01198
ACGCTCGACATGCCCAGGTACAGGAG
+
@?AAB?@ACCABBCBBB@CBCBC=A@
@2RRTQ:00416:01182
ACGAGTGCGTTCCCCATGTCGTAGGTACTC
+
=@79999>=>5999,4?=@A<98@699894
@2RRTQ:00417:01196
ACGCTCGACATGCCCAGGTACAGGAG
+
888;B;;<CC<<9BA99:9>>99699
@2RRTQ:00418:01173
ACGAGTGCGTTCCCCATGTCGTAGGTACTC
+
>@BBBBCBCB@CBB9B:;;BA@@@=?@@@A
@2RRTQ:00418:01192
ACGCTCGACATGCCCAGGTACAGGAG
+
9;@AC@A@C@:;;;7;D?BCEAA@AE
@2RRTQ:00419:01169
ACGCGTGCGTTCCCCCCCCCCCATATC
+
//.//////424444444444"44446
@2RRTQ:00420:01173
ACGAGTGCGTTCCCCATGTCGTAGGTACTC
+
44?>;;11/6,///*/99;;4944444494
@2RRTQ:00420:01188
ACGCTCGACATGCCCAGGTACAGGAG
+
B<;<CCBABA@@@A<ACA@@@<;7<B
@2RRTQ:00423:01178
ACGAGTGCGTTCCCCATGTCGTAGGTACTC
+
9;@B@AA@@@5;99/9@?@@B@@A=;;<A?
@2RRTQ:00426:01177
ACGAGTGCGTTCCCCATGTCGTAGGTACTC
+
99;9:;;BA@=A@>4>99;<AAAB?AADCB
@2RRTQ:00427:01165
TAGTATCAGCCTCGCCATGACGAAGGTATTCC
+
A@CBA@A?9929944889=BCBC>A@<;;<@<
@2RRTQ:00428:01198
ATATCGCGTACGGGTATGGAAGACTCT
+
9;<9@@;1/////+///:9::?>4///
@2RRTQ:00439:01194
ACCGAGTGCCGTTTTCCCCCCCC
+
>??;;9A@A989B@/99999999
@2RRTQ:00444:01199
TGATACGTCTCCTTCCTTAGCTTACTTCA
+
@@AAB@<=<BC@C@C@CBB:99>=;;?=4
@2RRTQ:00400:01202
TGATAGTCTCCCCCCCCCCCCTCTTTAT
+
1//////3899999999999"44//+,*
@2RRTQ:00401:01205
ACGAGTGCGTTCCCCCCCCATGTCGTA
+
498>?9894959994444$444/////
@2RRTQ:00402:01200
ACGAGTGCGTTCCCATGTCGTAGGTATC
+
@;;<BBD@>>24909B@@>@@>>499>@
@2RRTQ:00403:01201
ACGCTCGACATGCCCAGGTACAGGAG
+
49;;AB@@@@999919>699@AGBIC
@2RRTQ:00403:01213
ACGCTCGACATGCCCAGGTACAGGAG
+
;;;;BA@BB<<;BC>BCB@@@<9699
@2RRTQ:00404:01207
ACGAGTGCGTTCCCATGTCGTAGGTACTC
+
;;BB;<9>>@599144494;;88;>9444
@2RRTQ:00405:01203
ACGCTCGACATGCCCCCCAGGTACAGGAG
+
99?@ACCDB;9999999*9?<>@ACCACB
@2RRTQ:00405:01215
ACGCTCGACATGCCCAGGTACAGGA
+
9;ABC=@AA:;99D1998<;BCCAE
@2RRTQ:00406:01200
CGTGTCTCTAGGCACAGGATTTTGTGTAG
+
BCBBBCCCDCB@C??=;:4444/9CD?>@
@2RRTQ:00407:01218
ACGAGTGCGTTCCCCATGTCTAGGTATC
+
=>;?;;;@@A?BAA4A999?==?@BBAA
@2RRTQ:00408:01213
ACGAGTGCGTTCCCCATGTCGTAGGTACTC
+
?BB:9<A@>>5999,9ABBCCCCC;=;<;@
@2RRTQ:00409:01204
ACGAGTGCGTTCCCATGTCGTAGGTACTC
+
>@C@@AC?C=244-9>>?@ACAA<@;99>
@2RRTQ:00409:01214
ACGAGTGCGTTCCCCATGTCGTAGGTACTC
+
ABC;9=CA@@8<<<4<BBCC;;;B7;<BBA
@2RRTQ:00410:01201
ACGCTCGACATGCCCAGGTACAGGAG
+
?@ABBBBCCD:;;B?BB@BBBAA=B@
@2RRTQ:00411:01202
ACGCTCGACATGCCCAGGTACAGGAG
+
@A@ACBCBB??==99==;=@A@A>A@
@2RRTQ:00413:01216
ACGCTCGACATGCCCAGGTACAGGAGA
+
A<9;BBABADECEEACC@CCCCB@CBB
@2RRTQ:00417:01206
ACGAGTGCGTTCCCATGTCGTAGGTACTC
+
=@?@@>>>>@59914??@ACABA@CC@@A
@2RRTQ:00419:01206
GACGAGTGCGTTCCCCATGTCGTAGGTACTC
+
<@BB@=@@@885999,9A@CCCBBB@BAAAC
@2RRTQ:00421:01210
ACGAGTGCGTTCCCCCCCCCCATGTCGTAGGTACTC
+
4/.///8777,944444444"444444486,/////
@2RRTQ:00421:01219
ATATCGCGAGGGTATGGAAGACTCTATA
+
>@BBCCBCBCC@CCBC?G?BB@@@@BCC
@2RRTQ:00422:01212
ACGCTCGACATGCCCAGGTACAGGAG
+
997988;>;<<AB>69@548499944
@2RRTQ:00423:01221
ACGCTCGACATGCCCAGGTACAGGAG
+
C<;<CC;<=AAABC@<<8<@@@@699
@2RRTQ:00423:01225
ACGCTCGACATGCCCAGGTACAGGAG
+
B;;<BBBBCCCCCE<A@?;9111-11
@2RRTQ:00424:01218
ACGAGTGCGTTCCCCATGTCGTAGGTACTC
+
9;A;;;A@>>5999-9?BBCECCD@BB;9;
@2RRTQ:00425:01211
ACGAGTGCGTTCCCCATGTCGTAGGTACTC
+
9/0/1/8888,444,4?999B?B?@<<;99
@2RRTQ:00426:01203
ACGGAGTGCGTTCCCATGTCGTAGGTACTC
+
9;77;AA@A>>244-9?=?>@>84599<<<
@2RRTQ:00427:01203
ACGCTCGACATGCCCAGGTACAGGAG
+
>:;<BBBCICCBAB>BB>===4429>
@2RRTQ:00429:01223
ACGCTCGACATGCCCAGGTACAGGAG
+
8=?@@AAAAB;<<CACCCAAACC@BA
@2RRTQ:00430:01200
ATATCGCGAGGGTATGGAAGACTCTATA
+
:8:AACCCCCC>CDCD>A>ABBCCCBBA
@2RRTQ:00432:01203
ACGCTCGACATGCCCAGGTACAGGAG
+
B?>@BAAAC???BB>AB@BBBBC?BA
@2RRTQ:00432:01208
ACGAGTGCGTTCCCATGTCGTAGGTACTC
+
A@B::<A?@C59919@@@ACAAA?BBCCB
@2RRTQ:00432:01209
ACGAGTGCGTTCCCCATGTCGTAGGTACTC
+
BBAB99;A>>6999/9BBBCCBBB>99;@>
@2RRTQ:00432:01228
ACGAGTGCGTTCCCCCCCATGTCGTAGGTACTC
+
8>>>999@BC@CCCCCC'AA@>B999>599998
@2RRTQ:00433:01203
CGTGTCTCTAGGCACAGGATTTTGTGTAG
+
ACCCC::=;<B?A@>>>59999,9?@444
@2RRTQ:00435:01203
ACGAGTGCGTTCCCCCCCC
+
49@@;;9>>>599999994
@2RRTQ:00437:01230
ACGCTCGACATGCCCCCCCC
+
99344999::4499999999
@2RRTQ:00440:01219
ACGCTCGACATGCCCAGGTACAGGAG
+
:4:;@@AABCAAADBA@=@@@@B@C<
@2RRTQ:00440:01221
ACGAGTGCGTTCCCCATGTCGTAGGACTC
+
99>>;;9A;@5944,444499449244=9
@2RRTQ:00442:01200
CGTGTCTCTAGGCACAGGATTTGTGTAGA
+
B?BBC@?ACDC=@@999<99914944444
@2RRTQ:00445:01200
TACTGAGCTACACACACAGAAAGATTGGTGCT
+
;B@@@BA@>@9999994494958449?24333
@2RRTQ:00448:01206
ACGCTCGACATGCCCAGGTACAGGAG
+
=::;@@A@AACDCC@CN@BA@>><B9
@2RRTQ:00449:01200
ACGCTCGACATGCCCAGGTACAGGAG
+
99<;A?@C=>>DEDAEC8<9999<@9
@2RRTQ:00451:00022
ACGAGTGCGTTTCCCCCCCCCCCCCCCCCCCCCATGTCGTAGGTACTC
+
48A@999@999099994444444444444444"4444=@=99984449
@2RRTQ:00454:00024
ACGAGATGCGTTCCCATGTCGTAGGTACTC
+
/,,,,//6666,44-49>A<;///,./77/
@2RRTQ:00455:00035
ACGAGTGCGTTCCCCATGTCGTAGGTACTC
+
=@AAA=>>995999,9949>@@@F>A<<<;
@2RRTQ:00460:00037
TAGTATCAGCCTCCGCCATGACGAAGGTATTCC
+
4444444///,//7//,4??98495424449:2
@2RRTQ:00465:00047
ACGAGTGCGTTCCCATGTCGTAGGTACTC
+
1/..8///44244-4:9944444244449
@2RRTQ:00469:00038
AACGAGTTGCGTTTCCC
+
92446//,/////+///
@2RRTQ:00469:00042
ACGAGTGCGTTCCCCATGTCGTAGGTACTC
+
49;;84@>995999,4949@=>8?BC<<=A
@2RRTQ:00475:00015
ACGAGTGCGTTCCCCATGTCGTAGGTACTC
+
?A>AC<;9@B6999,9999ABBBC8:<<<>
@2RRTQ:00476:00005
ACGAGTGCGTTCCCCATGTCGTAGGTACTC
+
@@@@B@@9996999-9>>>>;84>;>>994
@2RRTQ:00476:00026
ACGAGTGCGTTCCCCATGTCGTAGGTACTC
+
8988994>8>;;<<1<1/1<1188744444
@2RRTQ:00477:00045
ACGATGCGTTCCCCATGTCGTAGGTACTC
+
843399?@@4988/99999@>@A@CBBBC
@2RRTQ:00480:00006
ACGAGTGCGTTCATGTCGTAGGTACTC
+
9;@@999@9959@999>999@699<<<
@2RRTQ:00481:00041
ACCGAGTGCGTTTTTTTCCCCCCCCCCCCCCCCCCATGTCGTAG
+
9923388=>@@CCDED'AA==9999999999999"4//////,,
@2RRTQ:00482:00042
ACGAGTGCGTTCCCATGTCGTAGGTACTC
+
9;@AB;<<BB?AB<B99999994244499
@2RRTQ:00487:00009
ACGAGTGCGTTCCCATGTCGTAGGTACTC
+
=@@@<<9@A@59914::B@@@@>59999;
@2RRTQ:00494:00044
ACGAGTGCGTTCCCCATGTCGTAGGTACTC
+
=@B?;;;@@A6999/99999484:99=AB?
@2RRTQ:00495:00033
ACGAGTGCGTTCCCCATGTCGTAGGTACTC
+
>CB>>?@>?>5999/9999BAA@C?A<<<@
@2RRTQ:00499:00035
ACGAGTGCGTTCCCCATGTCGTAGGTACTC
+
>?>@;;9AA@5999,499>>==8;<?>994
@2RRTQ:00454:00089
TAGTATCGAGCCTCCGCCATGACGAAGGTATTCC
+
447/////,,,*,/,//7?;49:9989244/78,
@2RRTQ:00458:00051
TACTGAGCTACCACACACAGAAAGATTGTG
+
44<A>>>=9442949=987///+//7,,/.
@2RRTQ:00458:00097
ACGAGTGCGTTCCCATGTCGTAGGTACTCATCTA
+
@@?>>9448>599199999>99494449660,**
@2RRTQ:00460:00073
TGATACGTCTCCTTCCTTAGTTACTTCA
+
@BABABBCBBC;;<<ADABBCDCAB>BC
@2RRTQ:00460:00095
ACGAGTGCGTTCCCATGTCATGTGACTC
+
B>?:;;48>>5991480,,***,((*,,
@2RRTQ:00461:00098
ACGAGTGCGTTCCCCATGTCGTAGGTACTC
+
BB<99<;99@5999-9?AABCCCC@>@@@9
@2RRTQ:00468:00087
ACGAGTGCGTTCCCATGTCGTAGGTACTC
+
=@?@@BA@@C244-9?>>CCCBB?BB@@@
@2RRTQ:00472:00092
ACGAGTCGTCCCATGCTGTAGACGT
+
4888449;444-44444449/////
@2RRTQ:00473:00052
ATCAGACACGGACACAGCAGAACACAC
+
BBBB@?<?;98;BCB;<=CCCBCCBBC
@2RRTQ:00473:00075
ACGAGTGCGTTCCCCATGTCGTAGGTACTC
+
@=;<>@A>@@5999/9999DA@@@>@AAA@
@2RRTQ:00478:00065
TACTGAGCTACACACACAGAAAGATTGGT
+
BBBBCBBCCCCB???BDABBGBBAA>B@G
@2RRTQ:00481:00092
ACGAGGTGCGTTCCCCATGTCGTAGGTA
+
94911,1////7:::1::444////,//
@2RRTQ:00486:00060
ACGAGTGCGTTCCCCATGTCGTAGGTACTC
+
>A@<?@BA@@5999/9999BBA@AABBDBB
@2RRTQ:00490:00091
ACGAGTGCGTTCCCCATGTCGTAGGTACTC
+
?@B??AB@A@=@@@6@@@ABBBBB@BAAA@
@2RRTQ:00493:00060
ACGAGTGCGTTCCCCATGTCGTAGGTACTC
+
@?A??@>>?>5999-9999BECCD@C<<<A
@2RRTQ:00495:00051
ACGAGTGCGTTCCCCATGTCGTAGGTACTC
+
BBCB@@A@>C5999/999<BCBBB?B@A@B
@2RRTQ:00497:00071
ACGAGTGCGTTCCCCATGTCGTAGGTACTC
+
>B>99<BAA@6999/999;CCCCC@@@A@B
@2RRTQ:00453:00106
ACGAGTGCGTTCCCATGTCGTAGGTACTC
+
;>?A=;99>>59914444;@=9?=A@@AA
@2RRTQ:00458:00107
ACGAGTGCGTTCCCATGTCGTAGGTACTC
+
?B@A??@@@@599149;BACCBB>B@@@@
@2RRTQ:00461:00139
ACGAGTGCGTTCCCATGTCGTAGGTACTC
+
9;B@@@@@@@59909>>?BDCED@C;<<A
@2RRTQ:00462:00148
CGTGTCTCTAGGCACAGGATTTGTGTAG
+
449@ABCAGFE@B@=9;8444-4;4444
@2RRTQ:00463:00103
AGTATCAGCCTCGCCATGGATCGAAGGTATTCC
+
449;;9944233342334244489899444242
@2RRTQ:00463:00133
ACGAGTGCGTTCCCCATGTCGTAGGTACTC
+
>@B@@@>@>>6999,49=?AFCBB@B<<<C
@2RRTQ:00463:00142
ACGAGTGCGTTCCCCATGTCGTAGGTACTC
+
BBAA@?>>>=5999,9999BCCBB?BCAAB
@2RRTQ:00466:00107
ACGAGTGCGTTCCCATGTCGTAGGTACTC
+
?8;;;;8>@@5991444499:88;>9448
@2RRTQ:00466:00131
ACGAGTGCGTTCCCCATGTCGTAGGTACTC
+
CCCBBBCCCB7;99/9?>>AA<;9=>A999
@2RRTQ:00468:00143
ACGAGTGCGTTCCCCATGTCGTAGGTACTC
+
9;BB@A@@@@5999/9?@>ABBAA>@;;;@
@2RRTQ:00469:00144
ACGAGTGCGTTCCCCATGTCGTAGGTACTC
+
49899;4:>@5999-9>>@BCCBB8:;<<@
@2RRTQ:00471:00114
ACGAGTGCGTTCCCCATGTCGTAGGTACTC
+
==?>999@>>5999,4449AABBB:;<@A@
@2RRTQ:00472:00128
ATCAGACACGGACACAGCAGAACACACA
+
>@@@A@@CCC?CBAAA;<<9C<>9999:
@2RRTQ:00474:00110
ACGAGTGCGTTCCCCATGTCGTAGGTACTC
+
:9BAA@;4995999,9949==?@CBD=<=C
@2RRTQ:00476:00132
ACGAGTGCGTTCCCCATGTCGTAGGTACTC
+
=@B:;<9@>>5999,4;=>@ABBD@CAAAC
@2RRTQ:00481:00117
ACGAGTGCGTTCCCATGTCGTAGGTACTC
+
4;>?9;9>?@59914449AC<<<@CCCEB
@2RRTQ:00483:00112
ACGAGTGCGTTCCATGTCGTAGGTTACTC
+
4;>@;;<BCC@C;<>AA>>>>>-1,1/:6
@2RRTQ:00485:00107
TCTCTATGCGCTCCCCCCCC
+
949==999B99999999999
@2RRTQ:00485:00116
ACGAGTGCGTTCCCATGTCGTAGGTACTC
+
BBAB?=>>9959919999BCDBB?B@A@A
@2RRTQ:00486:00109
ACGAGTGCGTTCCCATGTCGTAGGTACTC
+
9>>9944844244-44494////6/////
@2RRTQ:00490:00101
ACGAGTGCGTTCCCCATGTCGTAGGTACTC
+
9;B@@@>>>>5999,9999AABAC>B<==C
@2RRTQ:00490:00121
ACGAGGTGCGTTCCCCATGTCGTAGGTACTC
+
:<011,///77,444,44449998=;=9949
@2RRTQ:00492:00108
CGTGTCTCTAGGCACAGGATTTTGTGTAG
+
BBDBBBCCAAADA?@=><9999/9BFB@>
@2RRTQ:00493:00104
ACGAGTGCGTTCCCCCCCCCATGTCGTAGGTACTC
+
9;A@@@A<=<@@@@??@>;"7//////44244444
@2RRTQ:00493:00136
ACGAGTGCGTTCCCCATGTCGTAGGTACTC
+
@<;;@@=@?@5999/99?>>44442444//
@2RRTQ:00498:00127
ACGAGTGCGTTCCCCATGTCGTAGGTAC
+
1,,-,,2066,444,4??99991:,11/
@2RRTQ:00499:00136
ACGAGTGCGTTCCCATGCTCGTAGG
+
4989444444244-4994//////,
@2RRTQ:00453:00184
ACGAGGTGCGTTCCCCATGTCGTAGGTACTC
+
//.//,44444<>CC:DDAAABBBB?BCCAA
@2RRTQ:00455:00159
ACGAGTGCGTTCCCCATGTCGTAGGTACTC
+
9;@@@@@>>@5999/9EABDCCCCAB9<;@
@2RRTQ:00462:00196
ACGAGTGCGTTCCCCCCCC
+
8?<@@>>?99544444444
@2RRTQ:00463:00178
ACGAGTGCGTTCCCCATGTCGTAGGTACTC
+
//466489@@5999,444494488249998
@2RRTQ:00465:00177
ACGAGTGCGTTCCCATGTCGTAGGTACTC
+
49889=484969914449>>@AA>?@>>>
@2RRTQ:00465:00196
ACGAGTGCGTTCCCCATGTCGTAGGTACTC
+
8>394444442444,444;499B?>;<;@>
@2RRTQ:00469:00196
TAGTATCAGCCTCGCCATGACGAAGGTATTCC
+
9<@@@@AAB@A@@A@@CA@AC;;7<>A@F@C:
@2RRTQ:00470:00197
ACGAGTGCGTTCCCCATGTC
+
9;38::49492444,444,0
@2RRTQ:00473:00188
ACGAGTGCGTTCCTCATGTCGTAGGT
+
BBBBABBB@?=A@;<<;<;BBA?B?@
@2RRTQ:00477:00184
TACTGAGCTACACACACAGAAAGATTG
+
?999444449=8=>=<<=@<>811-*-
@2RRTQ:00480:00199
ACGAGTGCGTTCCCCATGTCGTAGGTACTC
+
==B?>@A>?@5999/9999ABAAA>@@@@@
@2RRTQ:00481:00151
TGATACGTCTCCTTCCTTAGTTACTTCAG
+
;;AA999>999542424:<@B@C<;8<B<
@2RRTQ:00482:00171
ACGAGTGCGTTCCCCATGTCGTAGGTACTC
+
>@399944892444,444494448944444
@2RRTQ:00482:00183
ACGAGTGCGTTCCCCATGTCGTAGGTACTC
+
>>?>9;448=2999,4449>@=9959>>>@
@2RRTQ:00485:00181
ACGAGTGCGTTCCCCATGTCGTAGGTACTC
+
??AABCA>>>5999/99>999>>>599@@@
@2RRTQ:00486:00197
TACTGAGCTACCACACACAGAAGATTGT
+
/////9=444474444444442449244
@2RRTQ:00489:00189
ATCAGACACGGACACAGCAGAACACACA
+
9@>?11.81424989999944<99484/
@2RRTQ:00491:00158
ACGAGTGCGTTCCCCATGTCGTAGGTACTC
+
49@@A@AA@>5999/9999AAAAA8;<999
@2RRTQ:00491:00184
ACGAGTGCGTTCCCCATGTCGTAGGTACTC
+
@@?@@@@>A@5111+1111<::=8;>;44@
@2RRTQ:00450:00249
AGTGCGTTCCCCATGTCGTAGGTACTC
+
@ABABA?2999,4444>999424848A
@2RRTQ:00451:00222
ACGAGTGCGTTCCCCATGTCGTAGGTACTC
+
9@BBA@89995999-9999B999><>999?
@2RRTQ:00452:00218
ACGAGTGCGTTCCCCATGTCGTAGGTACTC
+
>>7899499??BFC:CFBBB<99>?999@>
@2RRTQ:00452:00225
ACGAGTGCGTTCCCCATGTCGTAGGTACTC
+
BBBCBCAC>>5999,4949??>=BA;==AA
@2RRTQ:00455:00210
ACGAGTGCGTTCCCCATGTCGTAGGTACTC
+
CCCCBA849?5999,4444;=>>@>;<;@C
@2RRTQ:00457:00217
ACGAGTGCGTTCCCCATGTCGTAGGTACTC
+
>@B>>@@C;;;?CC:DAAABBBAA>?@AA@
@2RRTQ:00460:00243
ATATCGCGAGGGTATGGAAGCACTAT
+
>@B??BB;;<B<A??8888-****((
@2RRTQ:00463:00216
ACGAGTGCGTTCCCCATGTCGTAGGTACTC
+
BA>949988924;;,444994444249494
@2RRTQ:00467:00200
ACGAGTGCGTTCCCATGTCGTAGGTACTC
+
=:;;AAA@@?29909?>>CCCCC@B?@>@
@2RRTQ:00467:00225
ACGAGTGCGTTCCCCATGTCGTAGGTACTC
+
ABA@?;;999<@@@7<<<@><;11,1/76/
@2RRTQ:00472:00242
ACGAGTGCGTTCCCCATGTCGTAGGTACTC
+
89>>>>>?>>699949@@<;=11/:/11:=
@2RRTQ:00474:00227
ACGAGTGCGTTCCCCATGTCGTAGGTACTC
+
?B?@@@>>>A6999/9A@ABBBCD@BCBB@
@2RRTQ:00474:00229
ACGAGTGCGTTCCCCATGTCGTAGGTACTC
+
>>>9;;4>>@5999,4949>484:69@AB9
@2RRTQ:00475:00219
ACGAGTGCGTTCCCCATGTCGTAGGTACTC
+
9;?:;99>>@5999/9?BABBB@A6:;@@A
@2RRTQ:00476:00246
ACGAGTGCGTTCCCCATGTCGTAGGTACTC
+
>A>?;;9;:>8999,4449>>>>@=@@AA?
@2RRTQ:00477:00222
ACGAGTGCGTTCCCCATGTCGTAGGTACTC
+
=?@?@@;99@5999/9999AAAAC@CCAAA
@2RRTQ:00478:00229
ACGAGTGCGTTCCCCATGTCGTAGGTACTC
+
BBA999>>995999/999<CDDCC@@991>
@2RRTQ:00481:00245
ACGAGTGCGTTCCCCATGTCGTAGGTACTC
+
?AB@99<@>>5999,9999<<<BBACCAAA
@2RRTQ:00482:00248
ACGAGTGCGTTCCCCATGTCGTAGGTACTC
+
??B>>@;99@5999/9?>@CCDCC?BBAAA
@2RRTQ:00485:00208
ACGAGTGCGTTCCCCATGTCGTAGGTACTC
+
=?A@@ABA@@5999/999;ACCCDCDAAAB
@2RRTQ:00487:00219
ACGAGTGCGTTCCCCATGTCGTAGGTACTC
+
8>889>=??@5999,4:@@ACAAA@CCCCC
@2RRTQ:00489:00235
TGATACGTCTCCCTTCTTAGTTACTTCAG
+
989=4881,***)*)**0,,/64442444
@2RRTQ:00491:00232
ACGAGTGCGTTCCCCATGTCGTAGGTACTC
+
BB?>:;>AAC@DCC9ABBBBBBBC@BB@B@
@2RRTQ:00493:00247
ACGAGTGCGTTCCCCATGTCGTAGGTACTC
+
BCAABB@>>>5999/9999>>>@@;99999
@2RRTQ:00496:00213
AGTAGAGCTCCGC
+
9444444/.6,//
@2RRTQ:00498:00224
ACGAGTGCGTTCCCCATGTCGTAGGTACTC
+
4;@?@A@@@@<@>@6A>>@BAB@F=@@<<9
@2RRTQ:00499:00238
ACGAGTGCGTTCCCCCATGTCGTAGGTACTC
+
49B;;;ABAA>BCAA2B;<;B<<;ABA@@A@
@2RRTQ:00450:00271
ACGAGTGCGTTCCCCATGTCGTAGGTACTC
+
ABBCCCBBBB;=99,99>?>9994284494
@2RRTQ:00455:00269
ACGAGTGTGTTCCCCATGTCGTAGGTACTC
+
9;A@@@A@@?6944/9>>@BDBBDABBBBC
@2RRTQ:00456:00277
TGATACGTCTCCTTCCTTAGTTACTTCAG
+
894488>>BAB?B<:242348789=<@A=
@2RRTQ:00457:00284
ACGAGTGCGTTCCCATGTCGTAGGTACTC
+
B9;;;;444859919B@9994>><99494
@2RRTQ:00461:00250
ACGAGTGCGTTCCCCCATGTCGTAGGTACTC
+
948999998924444+499/////1,////6
@2RRTQ:00461:00271
ACGAGTGCGTTCCCCATGTCGTAGGTACTC
+
ABACA=>;885999/999<ABBAB>@<<<;
@2RRTQ:00462:00261
ACGAGTGCGTTCCCCATGTCGTAGGTACTC
+
9;B@;;9D>>5999/999<CJCBB?BBBBB
@2RRTQ:00465:00273
ACGAGTGCGTTCCCCATGTCGTAGGTACTC
+
9;@@@@@?@?5999/999;C<<;B>A@<<;
@2RRTQ:00467:00292
TCTCTATGCGCTCCACATGTCTAAGGT
+
449@=9?999444:ACFCDBA@@5969
@2RRTQ:00468:00258
TACTGAGCTACCACACACAGAAAGATTG
+
49444994448744499::444-4/6,/
@2RRTQ:00468:00268
ACGAGTGCGTTCCCCATGTCGTAGGTACTC
+
:<>>>@984:2444,499=;9988744444
@2RRTQ:00469:00263
ACGGAGTGCGTTCCCCATGTCGTAGGTACTC
+
>@;=?>>>?995999,4449>===@=>>99;
@2RRTQ:00475:00283
ACGAGTGCGTTCCCATGTCGTAAGGTACTTC
+
493488////,//+/444;;44242444424
@2RRTQ:00481:00252
TGATACGTCTCCTTCCTTAGTTACTTCAGCTGA
+
=:;11///189<@9B=A=744244424//////
@2RRTQ:00481:00260
ACGAGTGCGTTCCCCATGTCGTAGGTACTC
+
498?9;;@@C@CHD:C>212;<;;,19448
@2RRTQ:00481:00298
ACGAGTGCGTTCCCCATGTCGTAGGTACTC
+
//4//448442444,44491//;<,1///6
@2RRTQ:00482:00269
ACGAGTGCGTTCCCCATGTCGTAGGTACTC
+
9;B;;;;@>B6<99/9999D;999599@AB
@2RRTQ:00484:00272
ATCAGACACTCGGACACAGCAGAACACACA
+
4834864/////,/6444:?999?994997
@2RRTQ:00487:00267
ACGAGTGCGTTCCCATGTCGTAGGTACTC
+
BBBB??A@@C59914444:B?BCBCAAA<
@2RRTQ:00489:00268
ACGAGTGCGTTCCCCATGTCGTAGGTACTC
+
>=;@@BBA@@5999/9999>>>>?<>>9<;
@2RRTQ:00490:00285
ACGAGTGCGTTCCCCATGTCGTAGGTA
+
=;>?9;444;9:=B9?@:8///,,*,,
@2RRTQ:00492:00270
ACGAGTGCGTTCCCCATGTCGTAGGTACTC
+
94??@AB@@@5999-9999@A>>>;999?>
@2RRTQ:00493:00251
ACGAGTGCGTTCCCCATGTCGTAGGTACTC
+
?A>?@A@@@@5999,9999@BCAA>B<<<C
@2RRTQ:00495:00250
ACGAGTGCGTTCCGCATGTCGTTAGGTA
+
99<=?@<<;B?B5<:9:866//,/6,//
@2RRTQ:00495:00258
ACGAGTGCGTTCCCCATGTCGTAGGTACTC
+
9<C;;9;A;<:=BB7B<=<<CBAB@BA><=
@2RRTQ:00497:00258
ACGAGTGCGTTCCCCATGTCGTAGGTACTC
+
9<CBBBAA?>5999/9999AA@9959999;
@2RRTQ:00497:00283
ACGAGTGCGTTCCCCATGTCGTAGGTACTC
+
49??998>9959992=999<<99@999999
@2RRTQ:00499:00292
ACGAGTGCGTTCCCCATGTCGTAGGTACTC
+
@B>@@BAB>>;>>>/99@>@@899=;;;@@
@2RRTQ:00450:00301
TGATACGTCTCCTCCTTAGTTACTT
+
94444444///,//567./424:87
@2RRTQ:00450:00332
ACGAGTGCGTTCCCATGTCGTAGGTACTC
+
89884449BB@CBBDEECBBBBB>@@B@>
@2RRTQ:00452:00320
ACGAGTGCGTTCCCCAATGTCGTAGGTAACTC
+
9/6./////87:::,42449944447442444
@2RRTQ:00456:00301
AACACTGTAGCTGTCACTAGTTACTTGT
+
;9@A;494448<999899@A@<@?>499
@2RRTQ:00457:00328
ACGAGTGCGTTCCCCATGTCGTAGGTACTC
+
?ABCCCBBB@69994<AABDFBBB<@@999
@2RRTQ:00462:00313
ACGAGTGCGTTCCCCATGTCGTAGGTGCTC
+
49>@;9;@AA?CAB9B<>=BBBBD?AAAA9
@2RRTQ:00463:00311
ATGAGTGCGTTCCCCATGTCGTAGGTACTC
+
=;?@B@>>@@5999,4449>=@896;<;<B
@2RRTQ:00465:00340
ACGAGTGCGTCCCAATG
+
>>>>984///,,*,*,,
@2RRTQ:00466:00312
ACGAGTGCGTTCCCCATGTCGTAGGTACTC
+
?@?@@@@>>A6999/99?>>>>>><>?999
@2RRTQ:00470:00313
TACTGAGCTACCACACACAGAAAGATTGGTGC
+
A@@A@>:;<11,1::999;444-449242473
@2RRTQ:00470:00349
ACGAGTGCGTTCCCCATGTCGTAGGTACTC
+
==@>@@@@@@5999/99@ABCBBD@CBBBB
@2RRTQ:00471:00311
ACGAGTGCGTTCCCCATGTCGTAGGTACTC
+
99>?>9999959@@/9999?>@>>>>>@@@
@2RRTQ:00472:00312
ATCAGACACGGACACAGCAGAACACACAGA
+
48>@9;:CDC7;=AA@>B@995999>=<01
@2RRTQ:00478:00330
ACGAGTGCGTTCCCCATGTCGTAGGTACTC
+
9;B?@@@>>>5999/9999BBAAB>@<<<B
@2RRTQ:00479:00303
AACGAGGTGCGTTCCCCATGTCGTAGGTACTC
+
-*,,,,*/68;BACB@6499444488784444
@2RRTQ:00480:00319
ACGAGTGCGTTCCCCATGTCGTAGGTACTC
+
,,.//444992///*////6688?<@@@@B
@2RRTQ:00481:00321
ACGAGTGCGTTCCCATGTCGTAGGTACTC
+
>:;;B;99?@599144449>==?@@AABC
@2RRTQ:00482:00323
TACTGAGCTACACACACAGAAAGATTGGT
+
??ABBBCBA?>@BB;99@99919995969
@2RRTQ:00483:00348
ACGAGTGCGTTCCCATGTCGTAGG
+
9;@AA@>>=959909A1/,,,,,*
@2RRTQ:00486:00330
ACGCTCGACATGCCCAGGTACAGGAG
+
>?@@B@@@CC;;<B>BC@CBCCCADA
@2RRTQ:00487:00337
ATCAGACACGGACACAGCAGAACACAC
+
8>>>99898949=>999B>9969AA@9
@2RRTQ:00487:00342
ACGAGTGCGTTCCCCATGTCGTAGGTACTC
+
9;A@99;>>@<A@A7A<=<BBBAA7;<<<@
@2RRTQ:00489:00330
ACGAGTGCGTTCCCCATGTCGTAGGTACTC
+
9;B@;94>>@5999-9>>>@<<<C@BCAAB
@2RRTQ:00490:00326
ACGAGTGCTTCCCCATGTCGTAGGTACTC
+
9;AA@>@@@=@BC9CBBBCC<:;?;;9@9
@2RRTQ:00490:00346
ACGAGTGCGTTCCCATGTCGTAGGTACTC
+
==?@@@>@>?699149=949999=B;9;8
@2RRTQ:00491:00315
ACGAGTGCGTTCCCCATGTCGTAGGTACTC
+
9;78:449495444,4:@;::448484444
@2RRTQ:00492:00316
TCTCTATGCGCTCCACATGTCTAAGGTA
+
8>1//////AA?A?B;:;@AA??=@<>@
@2RRTQ:00493:00302
ACGAGTGCGTTCCCCATGTCGTAGGTACTC
+
=>@:;;@@@@>BAA7A;<<CCCBC@BBBCA
@2RRTQ:00493:00307
ACGAGTGCGTTCCCCATGTCGTAGGTACTC
+
41001///885999,44999>994;8;494
@2RRTQ:00493:00349
ACGAGTGCGTTCCCCATGTCGTAGGTACTC
+
?@B>>@>>>>5999-9999BA@@@>;<=@A
@2RRTQ:00494:00346
ACGAGTGCGTTCCCCATGTCGTAGGTACTC
+
9;CBBA>>>>5999,9?=>ADFCC?BBBC@
@2RRTQ:00495:00317
ACGAGTGCGTTCCCCATGTCGTAGGTACTC
+
49>>>>@@A@5999/9??@A@@@A>??<99
@2RRTQ:00495:00322
ACGAGTGCGTTCCCCATGTCGTAGGTACTC
+
//=>89;9>>5999/9?>@ACH@@=>>999
@2RRTQ:00496:00320
ACGAGTGCGTTCCCCATGTCGTAGGTACTC
+
9;?899>>>@;???4>?99998>878>9;9
@2RRTQ:00496:00327
ACGAGTGCGTCCCCATGTCGTAGGTACTC
+
;<BA@@AAB@@BB5<=BBCBCBB?;94?9
@2RRTQ:00497:00339
ACGAGTGCGTTCCCATGTCGTAGGTACTC
+
BA?>?@?>>>59914949>@@@A=@AA@A
@2RRTQ:00498:00328
ATCAGACACGGACACAGCAGAACACACAG
+
4:<>44388>;>>@A@@A@<<:111;:=-
@2RRTQ:00450:00395
ACGAGTGCGTTCCCCCCCCCCCCATGTCGTTAGGTACTC
+
498@994>4924;;;>AAAB>>"?4/////,/8,///44
@2RRTQ:00453:00357
ACGAGTGCGTTTTCCCCCCCC
+
1,2,,////888*44444444
@2RRTQ:00453:00360
ACGAGTGCGTTCCCATGTCGTAGGTACTC
+
997848844459904:;;49111-1111/
@2RRTQ:00461:00354
ACGAGTGCGTTCCCCATGTCGTAGGTACTC
+
9<BBDBBCCB=@@@6@BBCCCCCIAC@;:<
@2RRTQ:00463:00352
ACGAGTGCGTTCCCCATGTCGTAGGTACTC
+
=@@::;>9996999,9?>??AA@@<A9<<A
@2RRTQ:00477:00371
ACGAGTGCGTTCCCATGTCGTAGGTACTC
+
@A?AAB@>>>59909999>AAAA=@;;;@
@2RRTQ:00477:00390
TCTCTATGCGCTCCACATGTCTAAGGT
+
==ABCD:;;BBBA>BBC;<<BBCBD?B
@2RRTQ:00479:00392
ACGAGTGCGTTCCCATGTCGTAGGTACTC
+
9989AB@?>?59914449>=?BB>A<<99
@2RRTQ:00483:00353
ACGAGTGCGTTTTTTCCCCCCCC
+
4400//////////(/88;;888
@2RRTQ:00493:00388
ATATCGCGAGGGTATGGAAGACTCTATA
+
CABBCBA999@:999B595498=8@@@@
@2RRTQ:00495:00356
ACGAAGGTGGCGTTCCCCATG
+
44889;99<24892///*///
@2RRTQ:00497:00381
ATATCGCGTACGGGTATGGAAGACTCTATAGAG
+
/.//88///////+///;>A?B>4///..4,,.
@2RRTQ:00498:00365
ACGAGTGCGTTCCCCATGTCGTAGGTACTC
+
<1.//777996999/9444@>AAB?BAAA@
@2RRTQ:00452:00421
ACGAGTGCGTTCCCATGTCGTAGGTACTC
+
9<@CEGCBBD@CC?BA@?BC;;<@C@@@B
@2RRTQ:00459:00405
TACTGAGCTACACACACAGAAAGATTAGT
+
@>BBD@@99999>999B=>>A099@8;:@
@2RRTQ:00465:00413
TACTGAGCTACACACACAGAAAGATTGGTG
+
C@A>@@C@@ACB<<1111/8@32;B7;7:;
@2RRTQ:00467:00425
ACGAAGTTGCGTTCCCCCCCCCCCCCCCCCATGTCGTAGGTATCATCACCGA
+
,,,,*,/,//4489:::==========::":49449944244444>.10,//
@2RRTQ:00471:00433
TGATACGTCTCCTTCCTTAGTTACTTCAG
+
?@@@@>>9989;=2424?>??@B9;7;;4
@2RRTQ:00478:00403
ACGAGTGCGTTCCCCATGTCGTAGGTACTC
+
8>7=;;8>@@6999/9>>>>999@699999
@2RRTQ:00478:00448
AATATCGCGAGGTATGGAAGACTCTATA
+
9238444////,/8//,/,/48;>779?
@2RRTQ:00486:00402
ACGAGTGCGTTCCCCATGTCGTAGGTACTC
+
BAAABB@:>>5499,9?>>ACDBC@CAAAC
@2RRTQ:00492:00436
ACGAGTGCGTTCCCCATGTCGTAGGTACTC
+
49834444442944,444499>@B>AA@;9
@2RRTQ:00494:00410
ATATCGCGAGGGTATGGAAGACTCTATAGA
+
9;@A>@@999919ABA?CACC@@>;:00..
@2RRTQ:00496:00423
TCTCTATGCGCTCCACATGTCTAAGGTA
+
9;9@;>=GCCCCC@GEE@@@B11-1,1/
@2RRTQ:00450:00486
ACGAGTGCGTTTCCCCCATGTCGTAGGTATC
+
94??>999999-4444+444444=;A;=944
@2RRTQ:00452:00497
ACGAGTGCGTTTCCCCCCCATGTCGTAGGTACTC
+
9;A@999@999-499999&94499:9>A?@<;<;
@2RRTQ:00455:00461
ACGAGTGCGTTCCCCATGTCGTAGGTACTC
+
9;B;;9@@995999/9999CGCCD?BBBBB
@2RRTQ:00471:00485
ACGAGTGCGTTCCCCATGTCGTAGGTACTC
+
>>@99<A@@@5999/9?>@CGCBB?BB@@@
@2RRTQ:00480:00483
ACGAGTCGTTCCCCA
+
8434488442///*/
@2RRTQ:00485:00466
ACGAGTGCGTTCCCCATGTCGTAGGTACTC
+
9;8@@@>??>5999/9>@>AA@A@;99999
@2RRTQ:00489:00479
ACGAGTGCGTTCCCCATGTCGTAGGTACT
+
<@BCBB@@@A=A@A7AAAAB<700)**((
@2RRTQ:00496:00475
ACGAGTGCGTTCCCCATGTCGTAGGTACTC
+
=@@;:<A?@@5999-9999GECAC?;;<@A
@2RRTQ:00460:00512
ACGAGTCGTTCCCCATGTCTAGTC
+
<1..8/.447888299:7//////
@2RRTQ:00461:00527
AGCACTGTACGCTGTC
+
9A94444/////////
@2RRTQ:00466:00513
ACGAGTGCGTTCCCCCCATGTCGTAGGTACTC
+
49:;;99@?@;>>>=9+=@@ACCBBB>A<;<@
@2RRTQ:00467:00545
ACGAGTGCGTTTCCCAT
+
99801//1///+/85/4
@2RRTQ:00472:00540
AGCACTGTAGCTGTCATTAGTTACTTGTGT
+
;44844>??B<;99?=8?@;<61;=,./,,
@2RRTQ:00476:00505
ACGAGTGCGTTCCCCCCCCCCCATGTCGTAGGTACTC
+
@?@:9;BCBB?BCCCBABAAB"B::;CBBBC99999;
@2RRTQ:00481:00517
ACGAGTGCGTTCCCCATGTCGTAGGTACTC
+
??<799484>8=9=2=AA>>999>;99999
@2RRTQ:00482:00525
ACGAGTGCGTTCCCATGTCGTAGGTACTC
+
;889994844599149499999948=9=9
@2RRTQ:00486:00510
ACGAGTGCGTTCCCCATGTCGTAGGTACTC
+
49889?99495999,41/1///7686=999
@2RRTQ:00489:00507
ACGAGTGCGTTCCCCATGTCGTAGGTACTC
+
;?9789444424;;2:<9?<1111,1////
@2RRTQ:00450:00556
ACGAGTGCGTTCCCCCCATGTCGTAGGTACTC
+
9?>;999989599999)4444/6///,1//1/
@2RRTQ:00450:00585
ACGAGTGCCATGTCGTAGGTACTC
+
BBCCCBAA>A?>?@949989948=
@2RRTQ:00457:00586
ACGAGTGCGTTCCCCATGTCGTAGGTACTC
+
49<@;99A995999/499>AAA>@499<<;
@2RRTQ:00459:00566
TGATACGTTCTCCTTCCT
+
948888442///,,22*,
@2RRTQ:00461:00570
ACGAGTGCGTTCCCCCCCCCCATGTCGTAGGTACTCATCACCCTGGAACCATT
+
498@99;<<=AECBAAACDC":44/,****)****,68799;-4313131331
@2RRTQ:00461:00595
ACGAGTGCGTTCCCCATGTCTAGGTAC
+
9@>>9948442444,4449////,.//
@2RRTQ:00473:00597
TAATATCAGCCTCGCCATGACG
+
9<>;;9@@<;-0..8,33//6/
@2RRTQ:00475:00563
ACGAGTTGCGTTCCCCATGTCGTAGGTACTC
+
//22,/,///87:::5:4499999>284448
@2RRTQ:00493:00594
ACGAGTCGTTCCCATGTCGTAGGTACTC
+
4434444;;244-44/////665/11:9
@2RRTQ:00451:00603
ATCAGACACGGACACAGCAGAACACACA
+
9..///.6687889=444;44249444/
@2RRTQ:00456:00627
ACGAGTGCGTTCCCCATGTCGTAGGTACTC
+
=A;;;98C@C5999,4449AB<;;>@<;<A
@2RRTQ:00462:00618
ACGAGTGCGTTCCCCATGTCGTAGGTACTC
+
A?;@>>@@?>5999/9?@@CCA@@@BAABB
@2RRTQ:00468:00608
ACGAGTGCGTTCCCCATGTCGTAGGTACTC
+
9;A:;9>@>>5999/99>>AC@>>;9999>
@2RRTQ:00471:00624
ACGAGTGCGTTCCCCATGTCGTAGGTACTCA
+
49;;11////,/880::4494444744444/
@2RRTQ:00472:00603
AACGAGTGCGTTTCCCCCATGTCGTAGGTAATC
+
424344:@9811+////*//,,,,///,//79=
@2RRTQ:00473:00648
ACGAGTGCGTTCCCCATGTCGTAGGTT
+
91;11///777:;;2444449///,/,
@2RRTQ:00475:00648
CGTGTCTCTACGGCACAGGA
+
9489;9994444:4944/,/
@2RRTQ:00477:00630
ATCAGACACGGACACAGCAGAACACACAGA
+
93334438>;9==94494449:9444443.
@2RRTQ:00483:00601
ACGAGTGCGTTCCCCATGTCGTAGGTACTC
+
9;;?@@999@6999/999<BCBAB=@@@>9
@2RRTQ:00485:00630
ACGAGTGCGTTCCCCATGTCGTAAGGTACTC
+
98:9999;;<=>>>17//,00,/,/,///68
@2RRTQ:00488:00647
ACGAGTGCTTCCCCATGTCGTAGGTACTC
+
:;>?949>71444,4444999;B:<<=AG
@2RRTQ:00450:00656
ACGAGTGCGTTCCCATGTCGTAGGTACTC
+
8>8;;94?>?59919A@>>@A>8;>@>>>
@2RRTQ:00466:00695
ACGAGTGCGTTCCCCCCCCCATGTCGTAGGTATC
+
49894944:;2////////"/////6/4424444
@2RRTQ:00470:00659
ACGAGTGCGTTCCCCATGTCGTTAGGTACTC
+
>>>@;<;>>?6999/9949@992/8:::11/
@2RRTQ:00474:00656
ACGAGTGCGTTCCCCATGTCGTAGGTACTC
+
==9;11/8//,/660999>>999@599999
@2RRTQ:00450:00716
ACGAGTGCGTTCCCATGTCGTAGGTACTC
+
49?>999989544-444444999<>@>98
@2RRTQ:00456:00738
ACGAGTGCGTTCCCCATGTCGTAGGTACTC
+
9;C:;;BA??5999,9999<BAA@=999>>
@2RRTQ:00460:00712
ACGAGTGCGTTCCCATGTCGTAGGTACTC
+
?@@BCCB@;;244-9B@@AA@>>899?AA
@2RRTQ:00469:00749
ACGAGTGCGTTCCCATGTCGTAGGTACTC
+
=;;;;A@99969914:;@@??CC=@AAAB
@2RRTQ:00479:00707
TCTCTATGCGCTCCACATGTCTAAGGT
+
944499BC@AABB?ABB;<<BBCDEDC
@2RRTQ:00485:00704
ACGAGTGCGTTCCCCATGTCGTAGGTACTC
+
>>??@>>>995999,494944444<99494
@2RRTQ:00487:00727
ACGAGTGCGTTCCCCATGTCGTAGGTACTC
+
99899989485111*///////44244448
@2RRTQ:00489:00724
ACGAGTGCGTTCCCCATGTCGTAGGTACTC
+
BBAB;;99995999/9A>><111<-117>:
@2RRTQ:00489:00727
ACGAGTTGCGTTCCCCA
+
8=4:11,////,/8804
@2RRTQ:00493:00747
ACGAGTGCGTTCCCCATGTCGTAGGTACTC
+
???B@@>>>A6999-9@@B>=;;;-11/1/
@2RRTQ:00497:00726
AACGAGTGCGTTCCCCATGT
+
478>>9;44;;2///*///,
@2RRTQ:00499:00745
ACGAGTGCGATCCCCCCCCCCCCATGTCTAGG
+
1/.///8644444444444444"44444468,
@2RRTQ:00451:00781
ACGAGTGCGTTCCCCATGTCGTTAGGTTA
+
A@@@@@?@>>5999,9@<><--*,,*,*,
@2RRTQ:00453:00778
ACGAGTGCGTTCCCCATGTCGTAGGTACTC
+
>>>==>>>995999,4999B<<;C8;9<<<
@2RRTQ:00455:00769
ACGAGGTGCGTTCCCCATGTCGTAGG
+
//=1/,4499@@BBC7:;4200***)
@2RRTQ:00457:00793
ACGAGTGCGTTCCCATGTCGTAGGTACTC
+
@>9;;A>?>?59914449999AC@FAB@;
@2RRTQ:00460:00797
ATCAGACACTCGGACACAGCAGAACACAC
+
?;78:7,,,,,,*,,/4499444:44448
@2RRTQ:00463:00761
ACGAGTGCGTTCCCCATGTCGTAGGTACTC
+
?@CBBDB:>>5444/9A@@ADE???>133>
@2RRTQ:00475:00757
AGCACTGTAGCTG
+
1181/1,,,,///
@2RRTQ:00488:00754
ACGAGTGCGTTCCCCATGTCGTAGGTACTC
+
B?<=:889=>5111+////;//48<>94;8
@2RRTQ:00491:00768
ACGAGTGCGTTCCCCATGTCGTAGGTACTC
+
49:;11/888,1//*499?D==<B>B@B@A
@2RRTQ:00493:00792
AACGAGTGCGTTCCCCATGATCGTAGGTACTC
+
1,/6//49@995999,/,,,,,,,887::444
@2RRTQ:00456:00812
ACGAGTGCGTTCCCATGTCGTAGGTATC
+
843=88>@99511-/////////,//,,
@2RRTQ:00466:00808
ACGAGTGCGTTCCCCATGTCGTAGGTAACTC
+
948444444:24491:;@AA<99B69924=8
@2RRTQ:00468:00813
ACGAGTGCGTTCCCATGTCGTAGGTACTC
+
BBBBB?@>>>5991499=B==;:-11/<7
@2RRTQ:00476:00823
AACGAGTGCGTTCCCC
+
924388;;11>?:88*
@2RRTQ:00477:00822
ACGAGTGCGTTCCCATGTCGTAGGTACTC
+
BA@?>@>@@@59914449ACCCC?<<<CB
@2RRTQ:00479:00845
ACGAGTGCGTTCCCCATGATCGAGGTACTC
+
94899444442444,44444;9998987>9
@2RRTQ:00481:00845
ACGAGTGCGTTCCCCATGTCGTAGGTACTC
+
9;@B;;;@F@5999/9999@999><>?@BA
@2RRTQ:00485:00835
ACGAGTGCGTTCCCCCATGTCGTAGGTACTTC
+
488;998A@A?DKCB0<999999//666//,/
@2RRTQ:00485:00842
ACGAGTGCGTTCCCCATGTCG
+
9;@;;<A@@@5999,99999A
@2RRTQ:00494:00820
ACGAGTGCGTTCCCCATGTCGTAGGTACTC
+
BB>@ACB>995999/99999981/,/////
@2RRTQ:00450:00867
ACGAGTGCGTTCCCAT
+
990111////,,,*//
@2RRTQ:00451:00879
CGTGTCTCTAGGCACAGGATTTTGTGTAG
+
?@?AACCCCDB@BBBAA<9999/9ABB@A
@2RRTQ:00452:00877
ACGAGTGCGTTCCCCATGTCGTAGGTACTC
+
49>@<<;@@@5999/99999B>>>=>>999
@2RRTQ:00454:00880
ACGAGTGCGTTCCCCATGTCGTAGGTACTC
+
9;@?;99@@@6999/999<BCDCD@CA@@C
@2RRTQ:00456:00860
ACGAGTGCGTTCCCCATGTCGTAGGTACTC
+
88<@@>99995999,44499448=494448
@2RRTQ:00456:00862
ACGAGTGCGTTCCCCATGTCGTAGGTACTC
+
AAA9;<AA@@5999,9??>AB<;;>@AABB
@2RRTQ:00456:00881
TGATACGTCTCCTTCCTTAGTTACTTCA
+
/////8/9999595929874424=8:==
@2RRTQ:00459:00893
ACGAGTGCGTTCCCCATGTCGTAGGTACTC
+
//46/4499>5999-9941?1111,///1/
@2RRTQ:00460:00895
ACGAGTGCGTTCCCCATGTCTAGGTACTC
+
49@@9999492994,499=@=4/,.////
@2RRTQ:00462:00884
ACGAGTGCGTTCCCCATGTCGTAGGTACTC
+
BBD99<CB>>5999/999;CCCBE@C;<<@
@2RRTQ:00463:00887
ACGAGTGCGTTCCCCCATGTCGTAGGTACTC
+
49>998>>>@69999+4999@BBAA>A@<<<
@2RRTQ:00464:00894
ACGAGTGCGTTCCCCATGTCGTAGGTACTC
+
CBCA??@9995999/9999@ABBC?B<=<B
@2RRTQ:00466:00882
TGATACGTCTCCTTCCTTAGTTACTTCAG
+
4486;<1/1117;:C295349444424//
@2RRTQ:00468:00883
ACGAGTGCGTTCCCCATGTCGTAGGTACTC
+
9434484499?CBB:?949944//,/////
@2RRTQ:00472:00898
ACGAGTGCGTTCCCCATGTCGTAGGTACTC
+
B?@@@@A>>>5999/9>@@>><9969?>>@
@2RRTQ:00473:00881
ACGAGTGCGTTCCCCATGTCGTAGGTACTC
+
>:8;AA@>@><@>>6>99<@A>99;99444
@2RRTQ:00477:00891
ACGAGTGCGTTCCCCATGTCGTAGGTACTC
+
9<B@;99>>>;>@@4@<<;@A@BA?@@<<9
@2RRTQ:00480:00889
ACGAGTGCGTTCCCCATGTCGTAGGTACTC
+
>@BBBA???>5999,9999@BBAB>A<<<@
@2RRTQ:00484:00860
AGCACTGTAGCTGTCACTAGTTACTTGTG
+
==>944449=9@9<;@@@@AB699@6999
@2RRTQ:00486:00875
TGATACGTCTCCTTCCTTAGTTACTTCAGTGC
+
;21/88@1--,*,2222*.442444:444996
@2RRTQ:00486:00887
ACGAGTGCGTTCCCCATGTCGTAGTACTC
+
BCABBA?9995999,4:66611/6866==
@2RRTQ:00488:00859
TGATACGTCTCCTTCCTTAGTTACTTCAGT
+
@@>>9444449545924:9494499<@@>?
@2RRTQ:00490:00875
ACGAGTGCGTTCCCCATGTCGTAGGTACTC
+
9<C<<<BBBA>BA@7A99;AA@@@?AA<<9
@2RRTQ:00490:00892
ATATCGCGAGGGTATGGAAGACTTATAGAGG
+
47::;AA?BBC=BDEEBC=@C;;8;AA?@@?
@2RRTQ:00492:00869
ACGAGTGCGTTCCCCATGTCGTAGGTACTC
+
@98;;;498><@@@4@9999/<<<511///
@2RRTQ:00496:00888
ACGAGTGCGTTCCCATGTCGTAG
+
==?=>99989599144444444/
@2RRTQ:00496:00892
TCTCTATGCGCTCCACATGTCTAAGGT
+
@A@CCEBBABABB?CAAACCCCFFF?A
@2RRTQ:00497:00852
ACGAGTGCGTTCCCCATGTCGTAGGTACTC
+
=@;=444=995944,4;9@ADBGA;=@;;;
@2RRTQ:00454:00925
ACGCTCGACATGCCCAGGTACAGGAG
+
?@CBAAB;99999A:998<BBBECC@
@2RRTQ:00457:00901
ACGAGTGCGTTCCCCATGTCGTAGGTACTC
+
BB@BBBBBB@5;99/9999@B99;=AA@A>
@2RRTQ:00457:00913
ACGAGTGCGTTCCCATGTCGTAGGTACTC
+
=>?@@@>>??59909>>?@AA?@@BCCCB
@2RRTQ:00457:00914
ATATCGCGTACGGTATGG
+
878444;44444244//,
@2RRTQ:00457:00921
ACGAGTGCGTTCCCCATGTCGTAGGTACTC
+
9;A@@@@@A@=@@@6@911<1//8666199
@2RRTQ:00457:00938
ACGAGGTGCGTTCCCCATGTCGTAGGTACTC
+
9/71/,188A>,999,44449;444744444
@2RRTQ:00458:00943
TGATAGTCTCTCCTAGTTACTCA
+
449;;443.///,,,,*),,,//
@2RRTQ:00460:00903
TAGTATCAGCCTCGCCATGACGAAGGTATTCC
+
44444@:;9959A99599994442494449::
@2RRTQ:00460:00927
ACGAGTGCGTTCCCCATGTCGTAGGTACTC
+
BHBA@BBBCC5999/9BBCCCDBA<:9999
@2RRTQ:00462:00928
CGTGTCTCTAGGCACAGGATTTGTGTAG
+
B==B;<<CDDCDCBAA@:<9@:?A9999
@2RRTQ:00463:00932
ACGAGTGCGTTCCCCATGTCGTAGGTACTC
+
9;B@@@@>@@5999/999<CCEBB@B><<C
@2RRTQ:00465:00930
ACGAGTGCGTTCCCCATGTCGTAGGTACTC
+
@AC9;<BAB@5999/9999ABAAB?;<;<;
@2RRTQ:00468:00912
AGCACGGTAGCTGTCACTAGTTTACTTGT
+
@A;<<B>BCDEBCBBC949999199@=>=
@2RRTQ:00469:00911
ACGAGTGCGTTCCCCATGTCGTAGGTACTC
+
=?A::<;@A@6999/9>>@CCCBB@@;<<@
@2RRTQ:00469:00939
CGTGTCTCTAGGCACAGGATTTGTGTAG
+
BA@AACECDCKFBAAA@A@@@>AGFAA@
@2RRTQ:00469:00943
TGATACGTCTCCCTTCCTTAGTTACTTCAGT
+
>>11///6/444-424242346,///,////
@2RRTQ:00471:00945
ACGAGTGCGTTCCCATGTCGTAGGTACTC
+
?;;;B999996991444//////,/66//
@2RRTQ:00472:00923
CGTGTCTCTAGGCACAGGATTTTGTGTAGAG
+
9994@@@999<:11///7////*/444494/
@2RRTQ:00473:00907
ACGAGTGCGTTCCCCATGTCGTAGGTACTC
+
4;A@;;<BAA?CBA7B>=<<HB>@=@<<<B
@2RRTQ:00473:00911
ACGAGTGCGTTCCCATGTCGTAGGTACTC
+
?CC:9<999959914444>B9;9>A<<=@
@2RRTQ:00476:00915
ACGAGTGCGTTCCCCATGTCGTAGGTACTC
+
B@@;99>>995999,4;9=9=@1/,1>11/
@2RRTQ:00477:00900
ACGAGTGCGTTCCCCATGTCTAGGTACTC
+
49>9949998<@?@4994449::974444
@2RRTQ:00477:00908
ACGAGTGCGTTCCCCATGTCGTAGGTACTC
+
=>BAA@@>?@5999/9A@ACHCAADCAB@@
@2RRTQ:00477:00935
ACGAGTGCGTTCCCCATGTCGTAGGTACTC
+
9;A;;;BBBCACDE:D><;CCBBB=@@B@@
@2RRTQ:00480:00926
ACGAGTGCGTTCCCCATGTCGTAGGTACTC
+
443444>989<@@@7999>99999=999A4
@2RRTQ:00481:00918
ACGAGTGCGTTCCCCATGTCGTAGGTACTC
+
=@@;;;>?@@5999,9@@@AA99;5;99AA
@2RRTQ:00482:00928
ACGAGTGCGTTCCCCATGTCGTAGGTACTC
+
@=;?@999995999,499666///:1//14
@2RRTQ:00483:00914
ACGAGTGCGTTCCCCATGTCGTAGGTACTC
+
>@;@@B@@AB=@@@8ABCAAABAC>:;<<@
@2RRTQ:00483:00916
ACGAGTGCGTTCCCCATGTCGTAGGTACTC
+
998>>@>>:@5999,4@@@CBBBCADCDCA
@2RRTQ:00487:00900
ACGAGTGCGTTCCCCATGTCGTAGGTACTC
+
B@>>>@@>>@5999/9?>@CECCC?:;<@@
@2RRTQ:00487:00946
ACGAGTGCGTTCCCCATGTCGTAGGTACTC
+
:<DBBBB=>95494/9>>>ACCBB>@;<;@
@2RRTQ:00487:00949
ACGAGTGCGTTCCCCATGTCGTAGGTACTC
+
8;>>>>@@@@5999/9?>>AA999;>?>>>
@2RRTQ:00490:00908
TACTGAGCTACACACACAGAAAAAAA
+
49@AAAB@@@@BCB@@A11-------
@2RRTQ:00492:00918
TGATACGTCTCCTTCCTTAGTTACTACA
+
=@A99;<A@>@59596928BB:===CCC
@2RRTQ:00493:00922
ACGAGTGCGTTCCCCATGTCGTAGGTACTC
+
?@C??AB???5999/9999@AACC@@<=<;
@2RRTQ:00495:00919
ACGAGTGCGTTCCCCATGTCGTAGGTACTC
+
9<CBBBB@A@@CCC:C<=;AA@;<9<BBBC
@2RRTQ:00495:00923
ACGAGTGCGTTCCCCATGTCGTAGGTACTC
+
?ABB@@ABBC@CCE7<>B<<<<;;>A@999
@2RRTQ:00495:00934
ACGAGTGCGTTCCCCATGTCGTAGGTACTC
+
:<CABBB@>>5999/999<BCBBA>A<<<<
@2RRTQ:00496:00945
ACGAGTGACTTCCCATGTGTAGGTATCT
+
193444444424=-44444444249944
@2RRTQ:00497:00910
TGATACGTCTCCTTCTAGTTACTCAG
+
444444496**)*)****,*444444
@2RRTQ:00498:00924
ACGAGTGCGTTCCCATGTCGTAAGGTACTC
+
=@?>@99999594-444/88//,/68///4
@2RRTQ:00499:00941
ACGAGTGCGTTCCCCATGTCGTAGGTACTC
+
?@CCNBBBBB?BCI4==B99499478:444
@2RRTQ:00451:00984
ACGAGTGCGTTCCCCATGTCGTAGGTACTC
+
??;=98444;8=99299;<CCAAB899999
@2RRTQ:00451:00990
ACGAGTGCGTTCCCCATGTCGTAGGTACTC
+
>@B::<BBBB=@@@4<<AA>@111-1/,-,
@2RRTQ:00452:00950
AACGAGTGCGTTCCCCATGTCGTAGGTACTC
+
*)****,,,4;899=29499==@=87844//
@2RRTQ:00452:00964
ACGAGTGCGTTCCCCCCCCCCCCCCATGTCGTAGGTACTCATCACCGACTGCCCCCCCC
+
=8<891<=11,1:::;:::::;;;"11;=9994424444>??8984444?888888887
@2RRTQ:00452:00968
ACGAGTGCGTTCCCAATGTCGTAGGTACTC
+
8>899>9944244-42499949165:1/1/
@2RRTQ:00455:00963
ACGAGTGCGTTCCCCATGTCGTAGGTACTC
+
;;@AB@@>AA5999-9ABA<<<A@>9<<@A
@2RRTQ:00456:00982
ACGAGTGCGTTCCCCATGTCGTAGGTACTC
+
=@::;9:::;2999,4AB@BB<996;98@:
@2RRTQ:00456:00984
ATCAGACACGGACACAGCAGAACAAAC
+
48B:99899949@>?>@@999<99919
@2RRTQ:00457:00973
TACTGAGCTACCACACACAGAAGATTGT
+
/////9@984424444444442446,//
@2RRTQ:00461:00957
ACGAGTGCGTTCCCATGTCGTAGGTACTC
+
ABAA?>>>9969914BA@@@@>>;>999?
@2RRTQ:00461:00979
ACGAGTGCGTTCCCATGTCGTAGGTACTC
+
BAC@>4499959914999=??BB@BAAAC
@2RRTQ:00461:00988
ACGAGTGCGTTCCCCATGTCGTAGGTACTC
+
:88894494469AA6@A?A@>99959><</
@2RRTQ:00462:00956
ACGAGTGCGTTCCCCATGTCGTAGGTACTC
+
9;?ABBBBBC2444/9?@>>@?>A=;<<BC
@2RRTQ:00462:00966
ACGAGTGCGTTCCCCATGTCGTAGGTACTC
+
>@D@<<<AA@6999-9999499::494444
@2RRTQ:00462:00979
ACGAGTGCGTTCCCATGTCGTAGGTACTC
+
=@<?>@>>>=59919999@@>>@<A@AA@
@2RRTQ:00462:00986
ACGAGTGCGTTCCCCATGTCGTAGGTACTC
+
99B;;;CB@C5999/9A9999994<>949>
@2RRTQ:00465:00964
ACGAGTGCGTTCCCCATGTCGTAGGTACTC
+
?@BB?A@@>C5999/9??@ACCBC@@<=<B
@2RRTQ:00465:00999
ATAGTCGTCGTCT
+
83444///////7
@2RRTQ:00466:00963
TGATACGTCTCCTTCCTTAGTTACTCAG
+
49999494?99596951,./1,///444
@2RRTQ:00468:00982
ACGAGTGCGTTCCCCATGTCGTAGGTACTC
+
=BABBDA;;=2444,9@@@BCFCC@@@ABB
@2RRTQ:00473:00966
ACGAGTGCGTTCCCCATGTCGTAGGTACTC
+
1/.//4@@@@@CA@4@9999948>74499;
@2RRTQ:00476:00965
ACGAGTGCGTTCCCCATGTCGTAGGTACTC
+
9;AC@AADA@59<<4<CBCDCAA@@@@<<;
@2RRTQ:00476:00993
ACGAGTGCGTTCCCCATGTCGTAGGTACTC
+
89A@@@@@@@5999/9999BBBAB@B<<<A
@2RRTQ:00478:00954
ACGAGTGCGTTCCCCATGTCGTAGGTACTC
+
49?@88@>>?;>>>/99999@@@>?B@<<<
@2RRTQ:00478:00969
ACGAGTGCGTTCCCCATGTCGTAGGTACTC
+
:;?;;9>>>>5999,44;;9==94599998
@2RRTQ:00479:00986
CGTGTCTCTAGGCACAGGATTTGTGTAGA
+
8=>999B<==EFCCBBCDECCDB>@<<11
@2RRTQ:00481:00970
ACGAGTGCGTTCCCCATGTCGTAGGTACTC
+
49;<11////566609449>>@>>;>;;;;
@2RRTQ:00481:00984
ACGAGTGCGTTCCCCATGTCGTAGGTACTC
+
?AC@:;=CBC8;99/999;ACC@A>?999;
@2RRTQ:00481:00997
ATATCGCGAGGGTATGGAAGACTCTATA
+
BABA@AA9:<C@CDCCBCAA@@>98837
@2RRTQ:00482:00970
ACGAGTGCGTTCCCCATGTCGTAGGTACTC
+
=>@@@@@@@B6999/99999<9>?<999>>
@2RRTQ:00482:00988
ACGAGTGCGTTCCCCATGTCGTAGGTACTC
+
8?;9:;9??@5999-9F@ABCBBB>:;<<A
@2RRTQ:00482:00992
ACGAGTGCGTTCCCCATGTCGTAGGT
+
9:79;@@>>D5999/9999<3?>@@3
@2RRTQ:00483:00988
ACGAGTGCGTTCCCCATGTCGTAGGTACTC
+
948>>>998>5944,44@9994449444/6
@2RRTQ:00485:00962
ACGAGGTGCGTTCCCCATGTCGTAGGTACTC
+
9/:1-*,2,,,*///*/6;;;=9949899@9
@2RRTQ:00486:00998
CGTGTCTCTAGGCACAGGTTTTGTGTAGA
+
BBB@@ACC==@=<;;CCCCCC:DBDB>><
@2RRTQ:00487:00950
ACGAGTGCGTTCCCCATGTCGTAGGTACTC
+
8>>@;;;@@B6999,4449ABBBC@C<D?D
@2RRTQ:00487:00972
ACGAGTGCGTTCCCCCCCC
+
1/9689>>99699999999
@2RRTQ:00488:00971
ACGAGTGCGTTCCCCATGTCGTAGGTACTC
+
9<@FCCCC@>5999/9F@ACECDDACA@A9
@2RRTQ:00488:00972
ATCAGAACACGGACACAGCAG
+
/333442.8//,//6//////
@2RRTQ:00488:00985
ACGAGTGCGTTCCCCATGTCGTAGGTACTC
+
=??@@@?>?>5999/9999CABAA>AA<<<
@2RRTQ:00489:00979
TGATACGTCTCCTTCCTTAGTTACTTCA
+
@>==9;9>>9959<??A=>99599><@B
@2RRTQ:00490:00951
ACGAGTGCGTTCCCCCCCC
+
49?@99999@699444444
@2RRTQ:00490:00993
ACGAGTGCGTTACCCAT
+
49894/////,///+/6
@2RRTQ:00493:00961
ACGAGTGCGTTCCCCATGTCGTAGGTACTC
+
=B<>4499892949,44449;449<>@994
@2RRTQ:00494:00953
ACGAGTGCGTTCCCCATGTCGTAGGTACTC
+
BBCACCBBCB@CCC9BB@@@@>>><9999?
@2RRTQ:00494:00985
ACGAGTGCGTTCCCCATGTCGTAGGTACTC
+
9;A@@@@@>>;>>>4@AABCCAAA=@@A@@
@2RRTQ:00495:00954
CGAGTGCGTTCCCATCGTCGTAGGTACTC
+
<ABCBB>99211-//////6//42949?;
@2RRTQ:00495:00997
TCTCTATGCGCTCCACATGTCTAAGGT
+
844499=@BBC;;7;@B9<<<<??G?A
@2RRTQ:00497:00990
ACGAGTGCGTTCCCATGTCGTAGGTACTC
+
9988=944449;;6=1//::68=<9999@
@2RRTQ:00498:00964
ACGAGTGCGTTCCCCATGTCGTAGGTACTC
+
9;>;;;@@@B6999,9@@ABBA@@499?@@
@2RRTQ:00499:00959
ACGAGTGCGTTCCCCATGTTCGTAGGTACTC
+
CBABBBCBGC?BBB7AAAA>ABA>@=9999>
@2RRTQ:00451:01009
ACGAGTGCGTTCCCCATGTCGTAGGTACTC
+
49>9998>?@5999,4;@@CBCCD8:<;;;
@2RRTQ:00453:01007
ACGAGTGCGTTCCCCATGTCGTAGGTACTC
+
=@@@:;;>>@5999,9@@AECDCC?:;<AB
@2RRTQ:00453:01026
AACGAGTGCGTTCCCATGTCGTAGGTACTC
+
1,/4//4@@@A69914?@@ABB;;9;<<<A
@2RRTQ:00453:01044
ACGAGTGCGTTCCCCATGTCGTAGGTACTC
+
=?B9:;;@?><>??4?999@@@AB>A<<<;
@2RRTQ:00455:01039
ACGAGTGCGTTCCCCATGTCGTAGGTACTC
+
9<CBBBBA;;2444/9999ACCCD?B<=<<
@2RRTQ:00457:01006
ATCAGACACGGACACAGCAGAACACACAGA
+
A8399984442449444:===@B>==:830
@2RRTQ:00457:01008
ACGAGTGCGTTCCCCATGTCGTAGGTACTC
+
8>>999?>@@?AAA6AA@@BB<;<>;99<8
@2RRTQ:00458:01016
ACGAGTGCGTTCCCCATGTCGTAGGTACTC
+
=?7;<;AA@A=@@@6@BBBB@@@A8;<@A@
@2RRTQ:00460:01008
ACGAGTGCGTTCCCCATGTCGTAGGTACTC
+
44>>88@@@@5999,4BDBCCBBB?@@<<<
@2RRTQ:00460:01021
TATATGCCCCCCTCCCCCCCCTCCCCCCCCCCC
+
11--,,,,,,,(/;;;;;;;$449999999999
@2RRTQ:00460:01042
ATATCGCGTACGGTA
+
4:@8442,,,,,*,,
@2RRTQ:00462:01034
ACGAGTGCGTTCCCCATGTCGTAGGTACTC
+
9>96/111//:;:;6?44999499244444
@2RRTQ:00463:01027
ACGAGTGCGTTCCCCATGTCGTAGGTACTC
+
=@A<;9?>995999,4AABCBAA@@BBCCA
@2RRTQ:00465:01002
CGTGTCTCTAGGCACAGGATTTGTGTAGAG
+
@@BAAADFGDD@AAA>=544404;994444
@2RRTQ:00467:01027
ACGAGTGCGTTCCCCATGTCGTAGGTACTC
+
=@A::<ACHG?BAA/9999>>>A@599998
@2RRTQ:00468:01023
ACGAGTGCGTTCCCCATGTCGTAGGTACTC
+
9;A::<A?@@5999/999;BCBAA>B@<<<
@2RRTQ:00470:01017
ACGAGTGCTCCCCATGTCGTAGGTACTC
+
BAA;:9?>8999/9AA@BA<<9599999
@2RRTQ:00470:01030
ACGAGTGCGTTCCCCATGTCGTAGGTTACTC
+
>@C;;=CBA@8;;;4<D941>111-1,////
@2RRTQ:00473:01029
ACGAGTGCGTTCCCCATGTCGTAGGTACTC
+
@ABB::<@@C5999,9>>>ACBCC?C;<<A
@2RRTQ:00480:01042
ACGAGTGCGTTCCCCATGTCGTAGGTACT
+
9;AA>>>>?>5999/9BBBBBB??<8999
@2RRTQ:00481:01046
ACGAGTGCGTTCCCCATGTCGTAGGTACTC
+
9<B@AABA@?5999/999<BBBBC@G?@=D
@2RRTQ:00482:01004
ACGAGTGCGTTCCCCATGTCGTAGGTACTC
+
BCA9:<B@>>5999/9999ADA@A>=>9;;
@2RRTQ:00484:01020
ACGAGTGCGTTCCCCATGTCGTAGGTACTC
+
8889;;AB@@5999/9F@>@ADBB>;<<<;
@2RRTQ:00487:01024
ACGAGTGCGTTCCCCATGTCGTAGGTACTC
+
BBA@BBCBBB=?=>6?:;;CBBBB=?@@@@
@2RRTQ:00487:01045
ACGCTCGTACCATGC
+
/10//8/444244//
@2RRTQ:00491:01003
ACGAGTGCGTTCCCCATGTCGTAGGTACTC
+
BBA??B;89@5999,999@@99;9;>==>9
@2RRTQ:00492:01027
ACGAGTGCGTTC
+
AA3;;;488;59
@2RRTQ:00493:01021
ACGAGTGCGTTCCCCATGTCGTAGGTACTC
+
=;:994888>5999,44;;;=999944444
@2RRTQ:00493:01033
AACGAGGTGCGTTCCCCATGTCGTAGGTACG
+
-*,,**0,,,//788;6;CB@==<--+--,,
@2RRTQ:00493:01048
ACGAGTGCGTTCCCCATGTCGTAGGTACTC
+
=?B??@A>@?5999/9999@A>;;:;2/1/
@2RRTQ:00494:01033
ACGAGTGCGTTCCCCCCCCCCATGTCGTAGGTACTC
+
448848;@AA;>>?>>9999"444494444249948
@2RRTQ:00495:01048
ACGAGTGCGTTCCCCATGTCGTAGGTATC
+
=@@>@@@999;?<<0<1/11//8878@44
@2RRTQ:00496:01047
ATATCGCGAGGGTATGGAAGACTCTATA
+
9398488A944-4;?>;B;999998800
@2RRTQ:00497:01015
ACGAGTGCGTTCCCCCCCCC
+
49899444445111//////
@2RRTQ:00497:01039
ACGAAGTGCGTTCCCCCCCCCCCCCCCCATGTCGTAGGTATCATCACCGACTC
+
/101,////995111111111//////"////7664969@>8644,,*,,,,.
@2RRTQ:00452:01079
ATATCGCGAGGGTATGGAAGACTCTAATAG
+
1.////4C?AB@BCCB@C=994/6..,,2,
@2RRTQ:00453:01067
ACGAGTGCTTCCCCCCCC
+
1/./////3144444444
@2RRTQ:00454:01061
AACCGAGTCCTCCCCCCCC
+
9242344889444444444
@2RRTQ:00454:01090
ACGAGTGCGTTCCCCATGTCGTAGGTACTAC
+
ABA:9<A@?>5999,9@A@DD9997899444
@2RRTQ:00455:01050
CGTGTCTTCTAA
+
4/////22,//,
@2RRTQ:00458:01062
TCTCTATGCGCTCCACATGTCTGAAGGT
+
@@AA@AAAABBBA?B;<21?>1//,/56
@2RRTQ:00459:01063
ACGAGTGCGTTCCCCATGTCGTAGGTACTC
+
9;B:;;@9996999/99<<CFHCDDCAAAD
@2RRTQ:00460:01076
ACGAGTGCGTTCCCCATGTCGTAGGTACTC
+
BB@BBBB@>@5999/9@@ACCCCC=@@@BC
@2RRTQ:00461:01077
ACGAGTGCGTTCCCCATGTCGTAGGTACTC
+
BBB9:<BAA@5999/9?BBBBBCC>?@@@;
@2RRTQ:00462:01063
ACGAGTCGTCCCCATGCTCGTAGTACG
+
/10////44444,4444444;:44444
@2RRTQ:00466:01062
AGCACTGTAGCTGTCACTAGTTACTTGT
+
49??9?@?999@?>>;999BA?999699
@2RRTQ:00466:01073
ACGAGTGCGTTCCCCATGTCGTAGGTACTC
+
??;@@@@@@A5999/99A@AB>>>599498
@2RRTQ:00466:01074
ACGAGTGCGTTCCCCATGTCGTAGGTACTC
+
=?A@BB@ACABDHD:E=?<BAA>>699>@A
@2RRTQ:00466:01077
ACGAGTGCGTTCCCCATGTCGTAGGTACTC
+
=???@@A@@@5999/9999>?999<>@>AB
@2RRTQ:00466:01096
ACGAGTGCGTTCCCCATGTCGTAGGTACTC
+
CCAA99<B@C5999/9A@>>>?>>699999
@2RRTQ:00469:01065
ACGAGTGCGTTCCCCATGTCGTGAGTACTC
+
9;?@BBA>?>5999,4449?98498444;4
@2RRTQ:00470:01068
ACGAGTGCGTTCCC
+
9989/1////,,22
@2RRTQ:00471:01067
ACGAGTGCGTTCCCCATGTCGTAGGTACTC
+
9;C@@@>@995999,9?>>BC>>=:=112=
@2RRTQ:00471:01076
ACGAGTCGTTCCCCCCCCCATGTCGTAGGTACTC
+
443444449@BCBAACCC"994444494244494
@2RRTQ:00472:01086
ACGAGTGCGTTCCCCATGTCGTAGGTACTC
+
A=;94948892444,49:@ACBBGCB>=>B
@2RRTQ:00472:01091
ACGAGTGCGTTCCCCATGTCGTAGGTACTC
+
?@;>?@>>9969AA7EAABB<<;9?99998
@2RRTQ:00475:01094
ACGAGTGCGTTCCCCATGTCGTAGGTACTC
+
>>999;999@5999,9DABAAABB899@@9
@2RRTQ:00479:01085
ACGAGTGCGTTCCCATGTCGTAGGTACTC
+
@B@@@A@>99699144999>>9469949A
@2RRTQ:00479:01097
ACGAGTGCGTTCCCCCCCCCCATGTCGTAGGTACTC
+
9;BB<<;@?>5999999999"4449999886;;9@>
@2RRTQ:00481:01084
ATCAGACACGGACACAGCAGAACACAC
+
@<@@:;;ABCCBDEC@@DAAA@CCBBB
@2RRTQ:00488:01063
ACGAGTGCGTTCCCCATGTCGTAGGTACTC
+
>@B:;9@@?@?AAB9CBBBDCCBBABBBCB
@2RRTQ:00490:01092
ACGAGTGCGTTCCCCATGTCGTAGGTACTC
+
BCA?@ABA892444/9ABCCCBB@6999>9
@2RRTQ:00492:01086
TCTCTATGCGCTCCACATGTCTAAGGT
+
9449==DCCCC@@=;;;ABA@@;6:24
@2RRTQ:00494:01062
AGCACTGTAGCTGTCACTAGTTACTTGT
+
=@@BA;<<BBB<@<BBAA;99;:11,11
@2RRTQ:00494:01079
ACGAGTGCGTTCCCCATGTCGTAGGTACTC
+
AAB??@@>>@5999/999;BBA@@?@AAAB
@2RRTQ:00495:01052
ACGAGTGCGTTCCCCATGTCGTAGGTACTC
+
?@@99;;9995999,9999AAAAB=999@9
@2RRTQ:00499:01055
TAGTATCAGCCTCGCCATGACGAAGGTATTCC
+
@>>99444442844>=@@AA?@B@C@BAA=@>
@2RRTQ:00451:01115
ACGAGTGCGTCCCATGTCGTAG
+
948994;44//85//////444
@2RRTQ:00457:01108
ACGAGTGCGTTCCCCATGTCGTAGGTACTC
+
610////789;>>>4?99999999244444
@2RRTQ:00460:01107
AACGAGTCGTTTTTCCCCCCCC
+
428?@?9444444+44444444
@2RRTQ:00460:01111
ACGAGTGCGTTCCCCATGTCGTAGGTACTC
+
>@@99<;CCD@EDD9C<<:CCCCC@BAAAC
@2RRTQ:00462:01120
ACGAGTGCGTTCCCGATGATCGTAGTACTC
+
>989444844249599:??:4444944///
@2RRTQ:00464:01118
ATATCGCGAGGTATGGAAGACTCTATA
+
9::;9@@@<1-/811,1,/66//377>
@2RRTQ:00466:01114
ACGAGTGCGTTCCCCCCCC
+
49@A@A@==?299999944
@2RRTQ:00467:01109
TCTCTATGCGCTCCACATGTCTAAGGT
+
?;;<CBA@AB@;<8<AB>A@A@G:<:9
@2RRTQ:00467:01136
ACGAGTGCGTTCCCCATGTCG
+
::7:;;48;C5999,4:;A@B
@2RRTQ:00468:01113
ACGAGTGCGTTCCCATGTCGTAGGTACTC
+
BBBB@@@>@@59914444;444424449=
@2RRTQ:00471:01101
ACGAGTGCGTTCCCCCCCC
+
49>9984448244444444
@2RRTQ:00472:01106
ACGAGTGCGTTCCCCATGTCGTAGGTACTC
+
9>99:;9??@5999,4999ABBCD@BCCBB
@2RRTQ:00472:01130
ACGAGTGCGTTTCCCCCCCC
+
49?>998=498-94444444
@2RRTQ:00477:01129
ACGAGTGCGTTTCCCCCCCC
+
4989999849@199994444
@2RRTQ:00478:01102
ACGAGTGCTTCCCCCATGTC
+
9474484491////*/////
@2RRTQ:00479:01116
ACGAGTGCGTTCCCCATGTCGTAGGTACTC
+
8=;B:;;AD@5999-99>>@ACAC?BAAAA
@2RRTQ:00481:01126
ACGAGTGCGTTCCCCATGTCGTAGGTACTC
+
9;BA>>>>>>6999,9@@ABCECD@BCBCC
@2RRTQ:00482:01139
ACGAGTGCGTTCCCCCCATGTCGTAGGTACTC
+
A>>?=>@?99599999)4:9@B===@599999
@2RRTQ:00483:01138
ACGAGTGCGTTC
+
>97<<;>?>@69
@2RRTQ:00485:01129
AGATATCAGCTCGC
+
6///,,,,,/.../
@2RRTQ:00485:01140
ACGAGTGCGTTCCCCCCCCCCCCCCATGTCGTAGGTACTC
+
49?>994;4454444444444444"44444444424444A
@2RRTQ:00486:01121
ACGAGTGCGTTCCCCCCCC
+
49BB;99@>?644444444
@2RRTQ:00487:01148
ACGACTCCGTACC
+
4981/,,*,,,,0
@2RRTQ:00490:01126
ACGAGTGCGTTCCCCATGTCGTAGGTACTC
+
??;8:;9==@:CBB5<:4999998244449
@2RRTQ:00496:01139
CACTAGTCGCTTCCCCCCACATCGTCTGAAGTACTATCAAC
+
44444;74//1,/888;*11;4444444424//6/////,/
@2RRTQ:00497:01115
ACGAGTGCGTTCCCCATGTCGTAGGTACTC
+
BB<9:;8=8C2999,4449948@B:<<ACC
@2RRTQ:00499:01123
ACGAGTGCGTTCCCCCCCCCCCCCCCCATGTCGTAGGTACTCATCACCG
+
49A@;;;A@@5999999944444444"4449=>?@?<9999@AA?CB>@
@2RRTQ:00450:01160
ACGAGTGCGTTCCCATGTCGTAGGTACTC
+
9>?;;<@AACBCC@CAAAACBBB@=9;;;
@2RRTQ:00451:01186
ACGAGTGCGTTCCCATGTCGTAGGTACTC
+
988994994464=59:99=:444<444;4
@2RRTQ:00455:01186
ACGAGTTGCCCCCCCCGTTCCCCCCCCATTATCC
+
9911//,/88:;;;;%1/8888B822$,,*,*00
@2RRTQ:00468:01151
ACGAGTGCGTTCCCATGTCGTAGGTACTC
+
<1.///8/4459914?9944448784444
@2RRTQ:00470:01171
TATACGTCTCCTCCT
+
4////////67//,,
@2RRTQ:00471:01172
TCACCCCCTGAGCCCCCCCC
+
-,/>>=8+444444444444
@2RRTQ:00472:01191
TCTCTATGCGCTCCACATGTCTAAGGTAC
+
999@CDB?;<;11,///4;>944242444
@2RRTQ:00491:01178
ACGAGTGCGTTCCCCCCAGTCGTAGGTACTC
+
8989>>>>=?699999*44444444244444
@2RRTQ:00495:01169
ACGAGTGCGTTCCCCCCCCCCCCCCCCCCCCCCATGTCGTAGGTACTC
+
AA>=9;;?@@6999999444444444444444"4444/6668,/////
@2RRTQ:00457:01214
ACGCTCGACATGCCCAGGTACAGGAGA
+
?9748>>==?@=995495984442444
@2RRTQ:00457:01215
ACGCTCGACATGCCCAGGTACAGGAG
+
94;;@AA>>>>999-995989999:4
@2RRTQ:00458:01210
ACGCTCGACATGCCCAGGTACAGGAG
+
8834@999@944::-492444;;244
@2RRTQ:00458:01219
TCTCTATGCGCTCCACATGTCT
+
@ABC?AA@@@@995999911/*
@2RRTQ:00501:00038
ACGAGTGCGTTCCCCATGTCGTAGGTACTC
+
BA>>>@;99@5999/9??>AAACC?BBBCB
@2RRTQ:00502:00019
ACGAGTGCGTTCCCATGTCGTAGGTACTC
+
==;?=@>?>>59914499>>???=A>>@>
@2RRTQ:00505:00029
ACGAGTGCGTTCCCCATGTCGTAGGTACTC
+
9;:;<>@@>>5999/9999>@@>A<<<;?>
@2RRTQ:00509:00038
ATCAGAACACGGACACAGACAGAACACAC
+
907:11,.6/4244449444444944444
@2RRTQ:00510:00007
ACCCCGAGGGTCCC
+
4489,.///+////
@2RRTQ:00511:00033
ACGAGTGCGTTCCCCATGTCGTAGGTACTC
+
AA??@A@>>A5999/9999A@>>@8;88:9
@2RRTQ:00512:00005
AAACCGCTTCCGAACCCAATGCCCCCCGGGTAAACCAAGGGAAGAACCTT
+
/8+/,39459<@B59919699>>>>?,>@194=9924244-42//,/788
@2RRTQ:00520:00007
ACGAGTCGTTCCCCCCCCCCCCCCCCCCCC
+
11-,,,,/8:88882222222222222288
@2RRTQ:00520:00020
ATATCGCGAGGGTATGGAAGACTCTATA
+
=?>@>>>>99909@992:BBBB:=>BAA
@2RRTQ:00520:00031
ACGAGTGCGTTCCCATGTCGTAGGTACTC
+
=9;9948844244-44449998=;999=>
@2RRTQ:00520:00048
ACGAGTGCGTTCCCCATGTCGTAGGTACTC
+
CCCA@@@A@@>AA@7DC<<=BBCC=@AAA@
@2RRTQ:00521:00035
ACGAGTGCGTTCCCCATGTCGTAGGTACTC
+
>?;<@@BA@@5999/9>>?BA@@A?;;<@@
@2RRTQ:00524:00019
ACGAGTGCGTTCCCCATGTCGTAGGTACTC
+
;ABCBB@>>B5999,9?999=999;==9;9
@2RRTQ:00524:00026
ACGAGTGCGTTCCCCATGTCGTAGGTACTC
+
A@A@@@@<<<@CCC9AC@@@>99;898BB@
@2RRTQ:00527:00016
ACGAGTGCGTTCCCCATGTCGTAGGTACTC
+
?>?@@@@@CC@CCC9B;<<@@@@A=>?>A>
@2RRTQ:00528:00023
ACGAGTGCGTTCCCCATGTCGTAGGTACTC
+
49>>;;9>>>5999,9??>ABAAA899>>>
@2RRTQ:00530:00021
ACGAGTGCGTTCCCCATGTCGTAGGTACTC
+
?B>ACCCCCC@ACC:D:>;A@>9;9;<@AA
@2RRTQ:00532:00016
ACGAGTGCGTTCCCCCCCATGTCGTAGGTACTCT
+
9>>>@@AAAA@CBCBDN(B<999999824/////
@2RRTQ:00533:00028
AGCACTGTAGCTGTCACTAGTTACTTGTGT
+
CCB=:;ABBCCGBDCBB?=?D;94964999
@2RRTQ:00537:00013
TGATACGTCTCCCCCCCC
+
4/6/1//7<999999999
@2RRTQ:00537:00033
ACGAGTGCGTTCCCCATGTCGTAGGTACTC
+
94?899;;4C?BBC9BAAB21111,1////
@2RRTQ:00540:00037
ACGAGTGCGTTCCCCATGTCGTAGGTACTC
+
9<B;<<CA@@6999/9999AAAAA=A@@@>
@2RRTQ:00542:00025
ACGAGTGCGTTCCCCCATGTCGTAGGTACTC
+
?B>?94;@<<;>JID3C=?<CAAA@8;<@@@
@2RRTQ:00544:00014
TCTCTATGCGCTCCCCCCCCACAATGTCT
+
//,,/////4444999999$1/,*,,,,/
@2RRTQ:00545:00037
ACGAGTGCGTTCCCCATGTCGTAGGTACTC
+
9;??A@>>@@5999-9999>@@BC@BCCCD
@2RRTQ:00548:00039
TGATACGTCTCCTTCCTTAGTTACTTCAG
+
9;>=8999444242454234;@999>;44
@2RRTQ:00500:00060
ACGAGTGCGTTCCCCATGTCGTAGGTACTC
+
:=<?:;9>>D6999,9999ABA@@@BBBBB
@2RRTQ:00500:00069
ACGAGTGCGTTCCCCATGTCGTAGGTACTC
+
@@BBBCB@CC5999,9999BCBAB@@@@@A
@2RRTQ:00500:00074
ACGAGTGCGTTCCCCATGTCGTAGGTACTC
+
9;>A@@@?@@5999,9949BCABB?;99@>
@2RRTQ:00505:00076
ACGAGTGCGTTCCCCATGTCGTAGGTACTC
+
=8<?@@>>A@5999,9>>?BCCDD@CB<<<
@2RRTQ:00509:00075
TGATACGTCTCCTTCCTTAGTTACTTCA
+
BBB@@@BBAAC>A=A@C68;;59>@;>>
@2RRTQ:00509:00091
ACGAGTGCGTTCCCATGTCGTAGGTACTC
+
??>>@@>@@@59914949@A@@>=@@<<;
@2RRTQ:00511:00075
TGATACGTCTCCCT
+
84944446,,,,*,
@2RRTQ:00511:00095
ACGAGTGCGTTCCCCATGTCGTAGGTACTC
+
?@BB@@@B;97<BB8C==<CCCBC?BAAAB
@2RRTQ:00517:00057
ACGAGTGCGTTCCCCATGTCGTAGGTACTC
+
AAB@9:<@@@5999/9@@@CDCCC?BBAAA
@2RRTQ:00517:00094
ACGAGTGCGTTCCCCATGTCGTAGGTACTC
+
9<C<;9@@985999,4:9@@A?=C@;<<BB
@2RRTQ:00519:00097
AGAGTGCGTTCCCCATGTCGTAGGTACTC
+
:<BCCCAA;2444-9>??@BA@@=@;9<>
@2RRTQ:00520:00097
ACGAGTGCGTTCCCCATGTCGTAGGTACTC
+
@A?AC@@>>F5999,4:9=>;844499444
@2RRTQ:00524:00059
ACGAGTGCGTTCCCCATGTCGTAGGTACTC
+
>A<?99;@D@6999,99>>A==;BFA<==<
@2RRTQ:00524:00067
ACGAGTGCGTTCCCCATGTCGTAGGTACTC
+
=@?BBBB@@C5999/9999GDHGD@B<=<B
@2RRTQ:00526:00084
ACGAGTGCGTTCCCCATGTCGTAGGTACTC
+
4988984==@5999-9999BBBBB@ABBB;
@2RRTQ:00534:00093
ACGAGTGCGTTCCCATGTCGTAGGTACTC
+
9<CAABC?;;544-9999ABBAA79;@@@
@2RRTQ:00535:00054
ACGAGTGCGTTCCCATGTCGTAGGTATC
+
1/./64444;511,/1///668824498
@2RRTQ:00535:00061
ACGAGTGCGTTCCCCATGTCGTAGGTACTC
+
9<CCCBA>892999/999<@BBAC@C<<<@
@2RRTQ:00536:00052
ACGAGTGCGTTCCCCATGTCGTAGGTATC
+
9;BB@@ABAB=@>>4>9<;CCBBC8;<9=
@2RRTQ:00539:00068
ACGAGTGCGTTCCCCATGTCGTAGGTACTC
+
BABABA@>>92999,9@@@BCCBD?A:<;C
@2RRTQ:00540:00059
TCTCTATGCGCTCCACATGTCTAAGGTA
+
9<<ACBC?@@A9979999999@@6969>
@2RRTQ:00540:00089
ACGAGCGTTCCCCATGTCGTAGGTACTC
+
?@@C@=>>5884/9999>?=AA>@<=<C
@2RRTQ:00546:00056
ACGAGTGCGTTCCCCATGTCGTAGGTATC
+
9>@@>999995999,44449444878:44
@2RRTQ:00546:00081
ATCAGACACGGACACAGCAGAACA
+
DCCA@>894424444999941---
@2RRTQ:00548:00061
ACGAGTGCGTTCCCATGTCGTAGGTACTC
+
=>>@>>?>>><>>:>9=9>@@99599998
@2RRTQ:00503:00132
AACGAGTGCGTTCCCCATGTCGTAGGTACTC
+
1,/.//448=>5999,4999B999@;>9999
@2RRTQ:00505:00143
ACGAGTGCGTTCCCCATGTCGTAGGTACTC
+
>@B>?@@=>>5999,9@@ACBBBBFBB<<<
@2RRTQ:00508:00149
TGATACGTCTCCCTTCCTTAGTTACTTCAGT
+
9994444:9944-42424:94424=989;44
@2RRTQ:00512:00100
ACGAGTGCGTTCCCCATGTCGTAGGTACTC
+
=@>@AAA>?C5999/9999BCCAA?;<<@C
@2RRTQ:00513:00109
ACGAGTGCGTTCCCCATGTCGTAGGTACTC
+
=@B@;<<A@@6999,9?A@BAA@A>AA<<;
@2RRTQ:00515:00112
TGATACGTCTCCTTCCTTAGTTACTTCA
+
BBABBBBCBBB@B@C@C=:<@=ABB=@@
@2RRTQ:00519:00102
ACGAGTGCGTTCCCCATGTCGTAGGTACTC
+
CBBB@A@>>@5999,4449@CAAB:;<A@9
@2RRTQ:00523:00120
ACGAGTGCGTTCCCATGTCGTAGGTACTC
+
48?@=@@>@@6991999994444244444
@2RRTQ:00523:00131
CGTGTCTCTAGGCACAGGATTTGTGTAG
+
@@BCCCEECBB@@@@@AA99919AADAC
@2RRTQ:00524:00102
ACGAGTGCGTTCCCCATGTCGTAGGTACTC
+
=@A9:;;@AB?CDC9CBB@@999>6999?9
@2RRTQ:00525:00128
ACGAGTGCGTTCCCATGTCGATAGGTACTC
+
49898/68//,//+////8/////,.//4=
@2RRTQ:00526:00106
ACGAGTGCGTTCCCCATGTCGTAGGTACTC
+
>@B@@AA@@@5999-9?>>AHCBC?B@@@B
@2RRTQ:00526:00115
ACGAGTGCGTTCCCCATGTCGTAGGTACTC
+
9;::;9=::>5<994<DABCCCBB=@@@@9
@2RRTQ:00527:00111
ACGAGTGCGTTCCCTTGTCGTAGGTACTC
+
9<@?@@999@699142449=@>A?A<;;>
@2RRTQ:00530:00111
ACGAGTGCGTTCCCCATGTCGTAGGTACTC
+
9<A;;9@@?>5999,4??@BCCCCACCBBB
@2RRTQ:00531:00100
ACGAGTGCGTTCCCATGTCGTAGGTACTC
+
9;DCCCB>>>59909999ACBBC@CAAAC
@2RRTQ:00531:00108
ACGAGTGCGTTCCCCATGTCGTAGGTACTC
+
=?A?B@?>>>5999,9999GGCBB?BA@@C
@2RRTQ:00531:00121
ACGAGTGCGTTCCCCCCTGTCGTAGGTACTC
+
9<DDDCCB@@>@CCBE-CEDGECCC?BA;;;
@2RRTQ:00531:00138
ACGAGTGCGTTCCCCATGTCGTAGGTACTC
+
99@@;;;9@A6999,999999899244449
@2RRTQ:00531:00145
TCTCTATGCGCTCCACATGTCTAAGGT
+
BBBBBDAA@CCBC?BDAACCCCC9;79
@2RRTQ:00534:00125
ACGAGTGCGTTCCCCATGTCGTAGGTACTC
+
@@?ABB;;9@6999/9?>>>@9995994=4
@2RRTQ:00534:00127
ACGAGTGCGTTCCCCCCCC
+
98?>;;4;@@599999994
@2RRTQ:00534:00146
ATATCGCGAGGTATGGAAGCACTCTATA
+
489444494424;=?6959444444777
@2RRTQ:00537:00105
ACGAGTGCGTTCCCCATGTCGTAGGTACT
+
9;A@@@A???5999,9999BB><=;>122
@2RRTQ:00538:00127
CGTGTCTCTAGGCACAGGATTTGTGTAG
+
=>>BCCCDCBB><<;AA?@AA:?AA999
@2RRTQ:00539:00144
ACGAGTGCGTTCCCATGTCGTAGGTACTC
+
?@B@?@A?>:54909999BCCEGBC<<<<
@2RRTQ:00542:00103
ACGAGTGCGTTCCCCATGTCGTAGGTACTC
+
@@CBBBBB@B=@=@6@@@@CCCBB@B;<;@
@2RRTQ:00547:00128
ACGAGTGCGTTCCCCATGTCGTAGGTACTC
+
9<C;<=C@@@5999,9999@BBCC@CAAAC
@2RRTQ:00547:00131
ACGAGTGCGTTCCCCATGTCGTAGGTACTC
+
9;D:;;@?>>5999/9999?9<;A6<<@A@
@2RRTQ:00547:00137
ATATCGCGAGGGTATGGAAGACTCTATA
+
9;CB;99899919999=A===@AB@@@A
@2RRTQ:00503:00179
AACGAGTGCGTTCCCCATGTCGTAGGTACTC
+
42/..//////,444,44444994424966/
@2RRTQ:00503:00193
TCTCTATGCGCTCCA
+
944/////0,///,/
@2RRTQ:00505:00175
TCTCTATGCGCTCCCACATGTCATGAAGGTAC
+
4444444444444;5999666,****)*)**,
@2RRTQ:00508:00169
ACGAGTGCGTTCCCCATGTCGTAGGTACTC
+
?@B?@A@>?@5999,9999ACCBB@;<<BA
@2RRTQ:00508:00170
ACGAGTGCGTTCCCCATGTCGTAGGTACTC
+
?@A::;;ABB>AAA6@>?@@9999;>>>@>
@2RRTQ:00508:00175
TGATACATCTCCTTCCTTAGTTACTTCAG
+
999?>@@@>@A6<8<;?9?@@?BCB@EA<
@2RRTQ:00510:00194
ATATCGCGAGGGTATGGAAGACTCTA
+
9:@=899>>@@<CBCC@B?CCB@@@>
@2RRTQ:00511:00161
ACGAGCCATGTCGTAGGTACTC
+
9;CC<:99BBBCC@@A;<=<AA
@2RRTQ:00512:00157
ACGAGTGCGTTCCCCATGTCGTAGGTACTC
+
@@AB::<CBC5;99/999;CCCBDACCDCC
@2RRTQ:00513:00192
ACGAGTGCGTTCCCCATGTCGTAGGTACTC
+
8>?@:;;?@@<>??/999<ABBAC?B<=<B
@2RRTQ:00514:00186
ACGAGTGCGTTCCCCATGTCGTAGGTACTC
+
9;7B;;99>A5999,4449@BBBB>BBB@@
@2RRTQ:00515:00189
ACGAGTGCGTTCCCCATGTCGTAGGTACTC
+
>=A<>@>>@@5999,4949>994449>>>>
@2RRTQ:00517:00172
ACGAGTGCGTCCCCATGTCGTAGGTACTC
+
9<ABBA>@>9999/9949:94444944?8
@2RRTQ:00517:00195
ACGAGTGCGTTCCCCATGTCGTAGGTACTC
+
9<BA;<;9895999,4449@A@?A<>9999
@2RRTQ:00518:00159
TGATACGTCTCCTTCCTTAGTTACTTCA
+
BBCC?@@C@@?=@=A@ABCBB?BA@?CC
@2RRTQ:00519:00186
TGATACGTCTCCTTCCTTAGTTACTTCA
+
88944>9999964:B8?639A>@AAACC
@2RRTQ:00519:00196
ACGAGTGCGTTCCCCATGTCGTAGGTACTC
+
?=0111//88,///*444111111,/6666
@2RRTQ:00521:00162
ACGAGTGCGTTCCCCATGTCGTAGGTACTTC
+
4;?@==@@@A5999-9??>@A<11,1111,/
@2RRTQ:00521:00173
ACGAGTGCGTTC
+
9<CB<<<BBC;@
@2RRTQ:00521:00193
ACGAGTGCGTTCCCCATGTCGTAGGTACTC
+
ABB@A=<;A@6999/999999448744499
@2RRTQ:00525:00161
ACGAGTGCGTTCCCCCCCCCCCCCCCCCCCCATGTCGTAGGTACTC
+
9;AA;;;AAA>CECCCCCCCCCCCCCCCBB"C:::BCBBB@?@99;
@2RRTQ:00527:00170
ACGAGTGCGTTCCCCATGTCGTAGGTACTC
+
@@??9948892444,4444;944449911/
@2RRTQ:00528:00153
ACGAGTGCGTTCCCATGTCGTAGGTACTC
+
?A>>9;999>59914;;DABBAA<?;99?
@2RRTQ:00529:00181
ACGAGTGCGTTCCCCATGTCGTAGGTACTC
+
=?B>:9;>995<@B4C>><BBBBA>CB<><
@2RRTQ:00531:00173
ACGAGTGCGTTCCCATGTCGTAGGTACTC
+
>8;;A@>>@A5991<CAACECCCBDDDDB
@2RRTQ:00532:00166
ATCAGACACGGACACAGCAGAACACAC
+
48?>>>784869=ACCBDDCC@DC@@@
@2RRTQ:00539:00176
ACGAGTGCGTTCCCATGTCGTAGGTACTC
+
;BABBBB>;;244-9999999?A=>@;<8
@2RRTQ:00540:00195
ACGAGTGCGTTCCCATGTCGTAGGTACTC
+
?@@@A8999969914444;;;4959999@
@2RRTQ:00543:00181
ACGAGTGCGTTCCCATGTCGTAGGTACTC
+
9;??@B@>?>59909999BCCCDBCCCEC
@2RRTQ:00547:00198
ACGAGTGCGTTCCCCATGTCGTAGGTACTC
+
?@AAB@;99A6111*////8;8=B@C=<<A
@2RRTQ:00548:00151
TCTCTATGCGTTCCACATGTCTAAGGTA
+
;<<@@DBCCDFBDB=21///74424949
@2RRTQ:00500:00204
ACGAGTGCGTTCCCCATGTCGTAGGTACTC
+
:9BCA@@>996999-9999@@<9;>@<;=B
@2RRTQ:00501:00210
ACGAGTGCGTTCCCCATGTCGTAGGTACTC
+
49?;;9A>?>5999/9999@AA@@<?<<=B
@2RRTQ:00501:00218
AACGAGTGCGTTCCCATGTCGTAGGTACTC
+
1,/.6/4989959904449B944:244499
@2RRTQ:00502:00238
ACGAGTGCGTTCCCATGTCGTAGGTACTC
+
=100216667,44-4@@>>@@=?=@@AA@
@2RRTQ:00503:00217
ACGAGTGCGTTCCCATGATCGTAGGTACTC
+
4433884444244-/////66899844444
@2RRTQ:00504:00201
ACGAGTGCGTTCCCATGTCGTAGGTACTC
+
:<CCCBB>?;244099999998?;><;<@
@2RRTQ:00505:00207
AACGAGTGCGTTCCCCATGTCGTAGGTACTC
+
44111///222*///*///499:886/////
@2RRTQ:00507:00229
ATCAGACACGGACACAGCAGAACACAC
+
BBBC@?>BBB?BCCCBCCCDC@DCB?A
@2RRTQ:00509:00204
ACGAGTGCGTTCCCATGTCGTAGGTACTC
+
BAB@@>>>9921/+////8864969=99>
@2RRTQ:00510:00227
ACGAGTGCGTTCCCATGCTCGTAGGTACGTC
+
?@>@@@9948244-44444444442494444
@2RRTQ:00511:00247
CGTGTCTCTACGGCACAGGATTT
+
1>999@?94:??:;<>1,*,,,*
@2RRTQ:00514:00221
ACGAGTGCGTTCCCCATGTCGTAGGTACTC
+
//6//489842444,4?@??>9999;9>@>
@2RRTQ:00514:00246
ACGAGTGCGTTCCCCATGTCGTAGGTACTC
+
;94./1/668,///*499@@@91/,1////
@2RRTQ:00515:00205
ACGAGTGCGTTCCCCATGTCGTAGGTACTC
+
89?89;;A?@;@?@6>>>@<<<?>;9<;<@
@2RRTQ:00515:00224
ACGAGTGCGTTCCCCATGTCG
+
;;?>>9998>5999,4/,,,,
@2RRTQ:00517:00201
ACGAGTGCGTTCCCCCCCC
+
>@BA@@;;84544499999
@2RRTQ:00518:00203
ACGAGTGCGTTCCCCATGTCGTAGGTACTC
+
9;A@A@@>>>5999/9999A@A9959999>
@2RRTQ:00520:00218
ACGAGTGCGTTCCCCATGTCGTAGGTACTC
+
BAB?@BB>CC5999,9999@ABAA>@<<<@
@2RRTQ:00521:00203
CGTGTCTCTAGGCACAGGATTTGTGTAGA
+
99<;@BBCBA><944442444-466////
@2RRTQ:00522:00200
ACGAGTGCGTTCCCCATGTCGTAGGTACTC
+
ABA8:<B@>>5999/9999?BA>>;>>?>>
@2RRTQ:00522:00230
ACGAGTGCGTTCCCCATGTCGTAGGTACTC
+
8=9::<;A?B9<==5=DDCBCBBB?AA@B8
@2RRTQ:00523:00200
ATAGCGTACCGATGA
+
1./84444424466/
@2RRTQ:00524:00228
ACGAGTGCGTTCCCCATGTCGTAGGTACTC
+
>@B?@A@A@C5999/9BABCCCCC@??@@@
@2RRTQ:00524:00229
ACGAGTGCGTTCCCCATGTCGTAGGTACTC
+
CBC::=B@>C5999/9ABCCCDDC?BBBBB
@2RRTQ:00524:00231
ACGAGTGCGTTCCCATGTCGTAGGTACTC
+
;4898944442//+////8//487844//
@2RRTQ:00525:00216
ATATCGCGACGGGTATGGAAGAC
+
93449;8@////+////,/7669
@2RRTQ:00526:00203
TAGTATCAGCCTCGCCATGACGAAGGTATTCC
+
99;@99;?@B?<<<B@C@@@A<9697944=?6
@2RRTQ:00526:00235
ACGAGTGCGTTCCCCATGTCGTAGGTACTC
+
=@@BBBAA??2444/9>>>>=<<>@A@<<8
@2RRTQ:00527:00207
ACGAGTGCGTTCCCCATGTCGTAGGTACTC
+
1/4468;;9A>>;:581/////499;4444
@2RRTQ:00527:00214
ACGAGTGCGTTCCCCATGTCGTAGGTACTC
+
84344888895999,994444444744448
@2RRTQ:00527:00248
ACGAGTGCGTTCCCCATGTCGTAGGTACTC
+
=@7?;;9>?@6999,4B@@ABCCB@CC;;9
@2RRTQ:00528:00229
ACGAGTGCGTTCCCCATGTCGTAGGTACTC
+
@@3499444424992444>998889>9998
@2RRTQ:00530:00204
ACGAGTGCGTTCCCCATGTCGTAGGTACTC
+
CBA@@?@=>>5999/9999AAAAA=999>?
@2RRTQ:00531:00203
ACGAGTGCGTTCCCCATGTCGTAGGTACTC
+
9<B;<<A@@@5999/9?@>@AA>A<9;<<B
@2RRTQ:00531:00237
AGCACTGTAGCTGTCACTAGTTACTTGTG
+
@AB;<<:=AADCCCC=4499959A<:<11
@2RRTQ:00533:00215
AACGAGTGCGTTCCCATGTCGTAGG
+
92/..///788,44-44;//////,
@2RRTQ:00533:00235
ACGAGTGCGTTCCCCCCCCCCCCCCCCCCCATGTCGTAGGTACTC
+
=@@A@@>?>C5999999994444444444"4444=@@BBAA:::C
@2RRTQ:00535:00237
ACGAGTGCGTTCCCCATGTCGTAGGTACTC
+
>@<:;;>>>?5999/9F@ACCC@@<?@@@>
@2RRTQ:00536:00200
ACGAGTGCGTTCCCCATGTCGTAGGTACTC
+
9@8894444:2444,44;999@>>599>?9
@2RRTQ:00537:00239
ACGAGTGCGTTCCCCATGTCGTAGGTATC
+
=@??@A@>@@5999-9999CAAAC8;<A9
@2RRTQ:00538:00234
ACGCTCGACATGCCCAGGTACAGGAG
+
?@ABCBBCCC:<;HADC=AABAA=A<
@2RRTQ:00540:00236
ATCAGACACGGACACAGCAGAACACAC
+
48?@<<;GCC@CBBBBCCDBB?BB>=@
@2RRTQ:00541:00225
ACGAGTGCGTTCCCCATGTCGTAGGTACTC
+
?=;;?@@?@@6999/99??@ABAA>A<<=D
@2RRTQ:00542:00216
ACGAGTGCGTTCCCCATGTCGTAGGTACTC
+
?ABABBBA?>5999/9999>==@A484499
@2RRTQ:00542:00225
ACGAGTGCGTTCCCCATGTCGTAGA
+
99894448892/11*///////;;9
@2RRTQ:00544:00218
ACGAGTGCGTTCCCCATGTCGTAGGTACTC
+
>@B>@ACBBB=A>@4?999A999A>A<;<B
@2RRTQ:00544:00249
ACGAGTGCGTTCCCCATGTCGTAGGTACTC
+
1/.///@@??6999,9@@BBA@;9999@@@
@2RRTQ:00546:00202
ACGAGTGCGTTCCCCATGTCGTAGGTACTC
+
@BB;9<@@?>6999,49449448==>AAC<
@2RRTQ:00547:00226
ACGAGTGCGTTCCCCATGTCGTAGGTACTC
+
49??>@;94>2999,9949998>>;>944;
@2RRTQ:00547:00232
ACGAGTGCGTTCCCCATGTCGTAGGTACTC
+
9<CBBB@=>C5999-9999BCCBC7;<<<A
@2RRTQ:00547:00238
ACGAGTGCGTTCCCCATGTCGTAGGTACTC
+
9<C9;?BB@@5999/9999AAABC>AAA<=
@2RRTQ:00549:00226
ACGAGTGCGTTCCCCTGTCGTAGGTACTC
+
<9C;<;H>>>6999,4AB44998<99999
@2RRTQ:00501:00299
ACGAGTGCGTTCCCCATGTCGTAGGTACTC
+
BA@ABB@?@@5999,9?>>BCA@@>A@<;;
@2RRTQ:00502:00273
ACGAGTGCTTCCCCATGTCGTAGGTACTC
+
?@AB99993148828899===AB@<<;??
@2RRTQ:00503:00259
ACGAGTGCGTTCCCCATGTCGTAGGTACTC
+
49>;99>>?@;@A@4CBA99<;99<999>>
@2RRTQ:00506:00288
TAGTATCAGCCTCGCCATGACGAAGGTATTCC
+
99A99999//,11/7727/1/6:56,//4992
@2RRTQ:00507:00255
ACGAGTGCGTTCCCCATGTCGTAGGTACTC
+
>@@::<ABBB@CCC:C=<:AAABBBCAAAB
@2RRTQ:00507:00290
TGATAGTCTCCTCTATTAC
+
44444:=;9:96//**)**
@2RRTQ:00507:00295
ACGAGTGCGTTCCCCATGTCGTAGGTACTC
+
4;??;;9?>>5999,4;>DAB;;;599>A;
@2RRTQ:00510:00255
ACGAGTGCGTTCCCCATGTCGTAGGTACTC
+
9<BBBBCA??2444/9999ACCAB=@;<<@
@2RRTQ:00513:00281
ACGAGTGCGTTCCCCATGTCGTAGGTACTC
+
9;@@AACA>>5999/9>>@BBCAA899>>9
@2RRTQ:00513:00293
ACGAGTGCGTTCCCCATGTCGTAGGTACTC
+
==<@9;<B@@5999/9>?>B@@@A=@@@@@
@2RRTQ:00514:00252
ACGAGTGCGTTCCCCATGTCGTAGGTACTC
+
AA9;99;98@5999-9999?>?>>599998
@2RRTQ:00519:00284
ACGAGTGCGTTCCCATGTCGTAGGTACTC
+
@@@@@CC@@@59909AABBB=@=599994
@2RRTQ:00521:00272
ACGAGTGCGTTCCCATGTCGTAGGTACTC
+
>>@@A@@99969914444;A@=B?BBAAB
@2RRTQ:00521:00296
ACGAGTGCGTTCCCCATGTCGTAGGTACTC
+
=BAA9;9@>>5999,4449BBBAB=@;<<A
@2RRTQ:00522:00270
ACGAGTGCGTTCCCCATGTCGTAGGTACTC
+
9;>?>>>>>?5999,4999@AABA=@@<<9
@2RRTQ:00524:00294
AGCACTGTAGCTGTCACTAGTTACTTGT
+
=@@@@BBDCCBBCCBBBBBCC8;;A=@@
@2RRTQ:00527:00296
ACGAGTGCGTTCCCCATGTCGTAGGTACTC
+
BAABABC@>=5999/9999DDAAA@AA<<<
@2RRTQ:00528:00270
CGTGTCTCTAGGCACAGGATTTGTGTAG
+
B@@BC;:=CC=;@@999>999:<@FDB9
@2RRTQ:00530:00298
ACGAGTGCGTTCCCCATGTCGTAGGTACCTC
+
9;CA;<;>@@5999-9?BBA@<;;9;9@>@@
@2RRTQ:00531:00257
ACGAGTGCGTTCCCCATGTCGTAGGTACTC
+
1,2,,/;;;;;B@@1;99==94//5/////
@2RRTQ:00531:00276
ACGAGTGCGTTCCCCATGTCGTAGGTACTC
+
=A@99;9>>?5999,4@?@ACCDB8:<<99
@2RRTQ:00531:00283
TAGTATCAGCTCGCCATGACGAAGGTATTCC
+
4///,,,2,,///8,99AA@99595999998
@2RRTQ:00534:00256
TCTCTATGCGCTCCACATGTCTAAGGT
+
AAA@@ABBBBBA@?@;<9@999B>?=?
@2RRTQ:00534:00280
ACGAGTGCGTTCCCCATGTCGTAGGCTC
+
9;A?@@A@@C5999,9999CDHCB@CBB
@2RRTQ:00535:00251
ACGAGTGCGTTCCCCATGTCGTAGGTACTC
+
9;B:;<A@A@6999-9A@BBBBAA6;9999
@2RRTQ:00535:00261
ACGAGTGCGTTCCCCATGTCGTAGGTACTC
+
>@?@@@>>?>5999,9999@BA@@AAA<=<
@2RRTQ:00536:00296
ACGAGTGCGTTCCCCATGTCGTAGGTACTC
+
?9;9:<?@A@5999,4@@@>@@@@>@<<<A
@2RRTQ:00537:00257
ATCAGACACGGACACAGCAGAACACAC
+
?A>??@AAAC;;<BCCBCBCC;<<@>>
@2RRTQ:00538:00261
ACGAGTGCGTTCCCCATGTCGTAGGTACTC
+
41011/6688,444,4:@@@CC;;699999
@2RRTQ:00541:00262
TCTCTATGCGCTCCACATGTCTAAGGT
+
?@ACCCCCBBCBC@CAA@BBCAB??59
@2RRTQ:00542:00270
ACGAGTGCGTTCCCCATGTCGTAGGTACTC
+
=@<?>>998?5999,994;CCCCG@BCCCD
@2RRTQ:00543:00260
ACGAGTGCGTTCCCCATGTCGTAGGTACTC
+
BBBCCCB@::2449/9>BBCBBB@>BA@@@
@2RRTQ:00545:00260
ACGAGTGCGTTCCCCATGTCGTAGGTACTC
+
8=@::;A@?>5999,4??>CCDCC=@<<<B
@2RRTQ:00546:00253
ACGAGTGCGTTCCCATGTCGTAGGTACTC
+
,,,,,28/4469914?>>;;9>?<:A;94
@2RRTQ:00546:00257
ACGAGTGCGTTCCCCATGTCGTAGGTACTC
+
498;84>>995999,994;BBBAB?AAA@>
@2RRTQ:00548:00250
ACGAGGTGCGTTCCCATGTTCGTAGGTACTC
+
1/../,///44249-4444244::96:8811
@2RRTQ:00549:00290
TCTCTAGCGCTCCCACATGTCTAAGGTAC
+
/////497/////+//4:::444242444
@2RRTQ:00500:00319
TGATACGTCTCCTTCCTTAGTTACTTCAGT
+
////4@>9>995959>BAABA=@@><4444
@2RRTQ:00501:00318
ACGAGTGCGTTCCCCATGTCGTAGGTACTC
+
4989994>=@5999/99@@@9844244494
@2RRTQ:00504:00301
AGCACTGTAGCTGTCACTAGTTACTTGT
+
BBBBCAAABCBB@=@;81111-11;:>4
@2RRTQ:00505:00305
AGCACTGTAACGTGTCACTAGTTACTTGT
+
ECCDB>7--*,,,,,/44444424:;9==
@2RRTQ:00505:00327
ACGAGTGCGTTCCCCATGTCGTAGGTACTC
+
BAA>?@@?>D6999/99999<9>@B9<9@>
@2RRTQ:00506:00337
ACGAGTGCGTTCCCCATGTCGTAGGTACTC
+
@@@@??@>@C5999,9@A@BCCBB?@AACE
@2RRTQ:00507:00324
ACGAGTGCGTTCCCCATGTCGTAGGTACTC
+
;8>@9948482444,4BADABABA?;;<@>
@2RRTQ:00508:00310
TCTCTATGCGCTCCACATGTCTAAGGT
+
@@A@ADDCDGCBBACCE@@@BBDFDA:
@2RRTQ:00508:00327
TACTGAGCTACCACACACAGA
+
<;@>99911//,//444////
@2RRTQ:00509:00300
ACGAGTGCGTTCCCCATGTCGTAGGTACTC
+
B>?@@989995999,9999BA@>@=;;894
@2RRTQ:00509:00316
ACGAGTGCGTTCCCCATGTCGTAGGTACTC
+
BA?BBBA>@C5999/9?@ABCCBA=99998
@2RRTQ:00511:00347
ACGAGTGCGTTCCCCATGTCGTAGGTACTC
+
AAAABB@@>>5999/9@ABCCCCD@B9;;B
@2RRTQ:00513:00335
ACGGAGTGCGTTCCCATGTCGTAGGTACTC
+
>@<=@CB@>>>59909?>>CCCBB?BC@?@
@2RRTQ:00516:00309
AGTATCAGCCTCCGCCATGACGAAGGTAATT
+
4444444442331349;@=>877,/,//,/7
@2RRTQ:00516:00336
ATATCGCGGGGGTATGGAAGACTCTATAG
+
BA>==>88888,9>>?>CACCEFB@@@>9
@2RRTQ:00517:00336
ACGAGTGCGTTCCCCATGTCGTAGGTACTC
+
=@ABBBBACC5999/9>>>BBBBC@C;<<B
@2RRTQ:00518:00323
ACGAGTGCGTTCCCCATGTCGTAGGTACTC
+
49>998449>8=992=999@AACBACDDCG
@2RRTQ:00519:00321
CGTGTCTCTAGGCACAGGATTTGTGTAG
+
B?9<<AACCCC@@@@AA??>@<@A?BB>
@2RRTQ:00526:00322
ACGAGTGCGTTCCCCATGTCGTAGGTACTC
+
B@@@:9484429A;6AA;99>999494;84
@2RRTQ:00528:00336
ACGAGTGCGTTCCCCATGTCGTAGGTACTC
+
>>??A@>>AA5999,4944=BB@B@@A?@=
@2RRTQ:00529:00302
ACGAGTGCGTTCCCCATGTCGTAGGTACTC
+
==;??@?@@@5999-999<CCCDCACAAAA
@2RRTQ:00529:00320
ACGAGTGCGTTCCCCATGTCGTAGGTACTC
+
BBABBB<<9B@CBB9B<99=9994244444
@2RRTQ:00530:00321
ACGAGTGCGTTCCCCATGTCGTAGGTACTTC
+
@:;<ADA?@H@CCB9B911111-,000,/,/
@2RRTQ:00531:00315
ACGAGTGCGTTCCCCATGTCGTAGGTACTC
+
49B;;;;@A@5999,9>>>BCCBD@CB;;<
@2RRTQ:00531:00320
ACGAGTGCGTTCCCATGTCGTAGGTATTC
+
=@;>?@>9895991444444488;>>>;@
@2RRTQ:00531:00321
ACGAGTGCGTTCCCCATGTCGTAGGTACTC
+
49>A;;;@@@5999/9@>>@CCBB@CAAAC
@2RRTQ:00531:00328
ACGAGTGCGTTCCCCCCCCCATGTCGTAGGTACTC
+
44>>894844244444444"4449ABBCC@BA@=<
@2RRTQ:00533:00325
ACGAGTGCGTTCCCCAATGTCGTAG
+
8;>BBB@=<<-111+1,/,/6///8
@2RRTQ:00533:00328
ACGAGTGCGTTCCCCATGTCGTAGGTACTC
+
BBB::<B@@@5999,4@@AACCBB?BBBBC
@2RRTQ:00539:00331
ACGAGGTGCGTTCCCCATGTCGTAGGTACTC
+
?@BBC@BB;;;2444/9999BDCCD@BAA@C
@2RRTQ:00540:00343
ACGAGTGCGTTC
+
1/.///444424
@2RRTQ:00541:00347
CGTGTCTCTTACGGC
+
994444/,,*,,,*,
@2RRTQ:00542:00322
ACGAGTGCGTTCCCCATGTCGTAGGTACTC
+
>@BBBBB>@C5999/9999ACCHC=@@AAB
@2RRTQ:00542:00336
ACGAGTGCGTTCCCCATGTCGTAGGTACTC
+
@AB>9<;@@@5999/9BB@A<<;B=999?>
@2RRTQ:00545:00332
ACGAGTGCGTTCCCCATGTCGTAGGTACTC
+
=?>>>@@>>@5999/9?>ACCECC69;<;@
@2RRTQ:00546:00325
AACGATCCCATGTCGTAGGTACTC
+
1,/,,,,,*/////1//;144>B@
@2RRTQ:00546:00347
ACGAGTGCGTTCCCCATGTCGTAGGTACTC
+
1,2,,/8///,444,44444944474449:
@2RRTQ:00548:00322
ACGAGTGCGTTTCCCCATGTCGTAGGTACTC
+
9;B?;99>>>?<@CC9CDAACCCCC?BBBBC
@2RRTQ:00549:00326
ACGAGTGCGTTCCCCATGTCGTAGGTACTC
+
>A@@@BABAD@CCE:===<AA??>;999>8
@2RRTQ:00549:00329
TAGTATCAGCCTCGCCATGACGAAGGTATTCC
+
@@BBBBBDCC@BCBB@C>@@@9;59=>@A?C@
@2RRTQ:00501:00396
ACGAGTGCGTTCCCCATGTCGTAGGTACTC
+
?>;??@A@A@5999/9?@9<=CCC>B<=<A
@2RRTQ:00504:00378
ACGAGTGCGTTCCCCATGTCGTAGGTACTC
+
4888948=892994,49999;<99=@98;@
@2RRTQ:00504:00394
ACGAGTGCGTTCCCATGTCGTAGGTACTC
+
4977499999244-4449966//,11/6/
@2RRTQ:00505:00362
ACGAGTGCGTTCCCCATGTCGTAGGTACTC
+
9;C@@AA>@?5999/9999BCCCD@B<=<B
@2RRTQ:00507:00358
ACGAGTGCGTTCCCCATGTCGTAGGTACT
+
;;>@>>99892944,44976////,///8
@2RRTQ:00507:00376
ACGAGTGCGTTCCCCATGTCGTAGGTACTC
+
AAB;;;@;;<=ADC:DD<;<<91;:<<11/
@2RRTQ:00508:00369
ACGAGTGCGTTCCCCATGTCGTAGGTACTC
+
88344444442444,4449499=9989994
@2RRTQ:00508:00379
ACGAGTGCGTTCCCCATGTCGTAGGTTA
+
94.///////,/66094449:444242/
@2RRTQ:00509:00359
ACGAGTGCGTTCCCCATGTCGTAGGTACTC
+
998<994@;;6;CB9CEBBBCB?A>99999
@2RRTQ:00510:00392
ACGAGTGCGTTCCCCATGTCGTAGGTACTC
+
BCCC@@>:>>5999/9?>>ACAAB>:;<BB
@2RRTQ:00510:00399
ACGAGTGCGTTCCCCATGTCGTAGGTACTC
+
99?>99;99A?BBB6=94999@11,1////
@2RRTQ:00511:00380
ACGAGTGCGTTCCCCATGTCGTAGGTACTC
+
44>;;99>@A6999,4999A<<9><@9999
@2RRTQ:00512:00392
ACGAGTGCGTTCCCCATGTCGTAGGTACTC
+
4;B::=CB@@5999/99ABABA@@=@=<<B
@2RRTQ:00514:00358
ACGAGTGCGTTCCCCATGTCGTAGGTACTC
+
9;A:;;;@?A5999-999<CCBBB@B<=<A
@2RRTQ:00514:00360
ACGAGTGCGTTCCCCATGTCGTAGGTACTC
+
;?77;;4:;C5999,44=>@BAA?899998
@2RRTQ:00515:00350
TCTCTATGCGCTCCACATGTCTAAGGTACT
+
444499>@<<11/,/668:AD992424444
@2RRTQ:00517:00397
AGCACTGTAGCTCGTCACT
+
9444444//8///668:4-
@2RRTQ:00518:00371
ACGAGTGCGTTCCCCATGTCGTAGGTACTC
+
9;CB@@@=>@5999/9999@BBBC@BAAAC
@2RRTQ:00518:00379
ACGAGTGCGTTCCCCAGTCGTATGATGT
+
DEABBB@?>>8999299?967//////.
@2RRTQ:00518:00383
CGTGTCTCTAGGCACAGGATTTGTGTAGAG
+
@;;<AABAAACACB<<;;???:?;:@@11,
@2RRTQ:00518:00390
ACGAGTGCGTTCCCCATGTCGTAAGGTAC
+
99334;499CBCBC5><@;;:1-*,*,,,
@2RRTQ:00520:00378
ATCAGACACGGACACAGCAGAACACACAG
+
9;BA;;;@@@@CA@A@AABBD>@@98910
@2RRTQ:00521:00362
ACGAGTGCGTTCCCCATGTCGTAGGTACTC
+
9;AB@@ABBB>BAA9A@A?AAABC>@@@@A
@2RRTQ:00521:00388
ACGAGTGCGTTCCCCATGTCGTAGGTACTC
+
=::;@@>??@5999,4449@A@@A=AAAA@
@2RRTQ:00522:00352
ACGAGTGCGTTCCCCATGTCGTAGGTACTC
+
>A8;9>9;;B?ACD:CCCCCB9;9<99984
@2RRTQ:00525:00386
ACGAGTGCGTTCCCCATGTCGTAGGTACTC
+
BB>@AB@@@A=@AA7ABABCC;<<BBAAA9
@2RRTQ:00529:00398
AGCACTGTAGCTCGTCACTAGTTAACGTTGTG
+
94444449166//////49//6,,*,,,*,,6
@2RRTQ:00530:00362
TAGTATCAGCCTCGCCATGACGAAGGTATTCC
+
<<B<<9?A9959AA@>BCB?B@==A?A@?DB5
@2RRTQ:00532:00366
ACGAGTGCGTTCCCCATGTCGTAGGTACTC
+
>>B>?@@@@@5999/9F@@@AB@@=>999A
@2RRTQ:00536:00398
ACGAGTGCGTTCCCCATGTCGTAGGTACTC
+
:;?;;<A@@@6999,4999>=@;A9;<<@>
@2RRTQ:00538:00391
ACGAGTGCGTTCCCATGTCGTAGGTACTC
+
=@;9:;?>>?59914;;BABBAB<?;<;A
@2RRTQ:00540:00352
ACGATGCGTTCCCCATGTCGTAGGTACTC
+
BB@ACB>?@4888-9>>BDDBCC?BBBBA
@2RRTQ:00540:00358
TAGTATGCCTCGCCATGACGAAGGTATTCC
+
??ABBBCC?@A@@599??@99595999;92
@2RRTQ:00540:00396
TACTGAGCTACACACACAGAAAGATTGGTGCT
+
>>9999@>>999944449999:98888;8774
@2RRTQ:00541:00384
AGCACTGTAGCTCGTCACTAGTTAC
+
48>944:::49;4449/1//88,//
@2RRTQ:00542:00380
TACTGAGCTACCACTACACAGA
+
;99?A9<;1665:1112227//
@2RRTQ:00542:00396
CGTGTCTCTACGGCACAGGATTTGTGTAGA
+
99;@999444442444442444-444444;
@2RRTQ:00544:00379
ACGAGTGCGTTCCCCATGTCGTAGGTACTC
+
>@:<;>>?995999/9?999>>>@>?A<<9
@2RRTQ:00545:00353
ACGAGTGCGTTCCCCATGTCGTAGGTACTC
+
=?;:;;A@>>5999/99<<GCCCD@BAA@B
@2RRTQ:00546:00361
TCTCTATGCGCTCCACATGTCTAAGGT
+
9;>BCEDBBBBBB@C::;CBABB?A?A
@2RRTQ:00547:00371
ATATCGCGTACGGTATGG
+
4344446///,,*,,,/,
@2RRTQ:00548:00364
ACGAGTGCGTTCCCCATGTCGTAGGTACTC
+
=@BBBB@C>92444-9@>>@CCBB<?@<<;
@2RRTQ:00549:00350
ACGAGTGCGTCCCATGCT
+
49>>8//////85//44/
@2RRTQ:00549:00355
ACGAGTGCGTTCCCCATGTCGTAGGTACTC
+
9:AABB@@>>2999,9>>?BBBDD@C;<;B
@2RRTQ:00506:00425
ACGAGTGCGTTCCCCCCATGTGTAGGTATC
+
:974;99949294444(4;8//18856694
@2RRTQ:00512:00401
ACGAGTGCGTTCCCCATGTCGTAGGTACTC
+
9<C@@@@@>>5999/9>@ACCDCGBA<<<B
@2RRTQ:00512:00441
ATCAGACACAGCAGAACACACAGAAC
+
4878:978449989B>BC;966//,/
@2RRTQ:00512:00445
ACGAGTGCGTTCCCATGTCGTAGGTACTC
+
9/.1//8///,44-499949944244444
@2RRTQ:00518:00402
TAGTATCAGCCTCGCCATGACGAAGGTATTCC
+
@@BBA@BB;:7;<49:<<@AB;;59B>99595
@2RRTQ:00519:00403
ACGAGTGCGTTCCCCATGTCGTAGGTACTC
+
;;?>??99895444,4;;:49944499898
@2RRTQ:00525:00423
ACGAGTGCGTTCCCCATGTCGTAGGTACTC
+
=@?@BA@>@@5999/9999<11/6,1////
@2RRTQ:00531:00402
ACGAGTGCGTTCCCCATGTCGTAGGTACTC
+
9<;;;;9A@@5999,4?@@BCBBBCBAAA@
@2RRTQ:00534:00441
ACGAGTGCGTTCCCATGTCGGTAGGTACTC
+
9;:>>;99?@69914949AA<ABB=@ABBB
@2RRTQ:00535:00429
ACGAGTGCGTTCCCCATGTCGTAGGTACTC
+
//..//11//,/88*//4499=:A?A;9<9
@2RRTQ:00539:00412
ATCAGACACGGACACAGCAGAACACACA
+
8337887844244449BCA=A@A<9991
@2RRTQ:00542:00408
TCTCTATGCGCTCCACATGTCTAAGGT
+
444999A@9999959@<111//6,/,4
@2RRTQ:00545:00401
ACGAGTGCGTTCCCCATGTCGTAGGTACTC
+
BBAABAA>>C5999/999<CCCBC@B<<<A
@2RRTQ:00546:00407
ACGAGTGCGTTCCCCATGTCGTAGGTACTC
+
???BBBA>??2449,9999@BBA@@B<=@C
@2RRTQ:00549:00435
ACGAGTGCGTTCCCCATGTCGTAGGTACTC
+
:>;<899>995999,4449ABBAB>A;<<;
@2RRTQ:00504:00494
ACGAGTGCGTTCCCCATGTCGTAGGTAACTC
+
9>?894444:?:880:1/1/,-/65//,///
@2RRTQ:00505:00470
ACGAGTGCGTTCCCATGTCGTAGGTACTC
+
BBBB??>>>>69919AAACC==<@BBACB
@2RRTQ:00507:00498
ACGAGTGCGTTCCCCATGTCGTAGGTACTC
+
=?;?:;9>>@5999,9@@AAA@@A489<@@
@2RRTQ:00509:00460
ACGAGTGCGTTCCCCATGTCG
+
BC>BB<;9>@6999,4;@BBN
@2RRTQ:00516:00477
TAGTATCAGCCTCCGCCATGACGAAGGTATTCC
+
4444449///,//,/85=ABCCBB<?6944242
@2RRTQ:00517:00473
ACGAGTGCGTTCCCCATGTCGTAGGTACTC
+
=?@:<=A@A@5999,4999ACBAA>@@@@B
@2RRTQ:00519:00452
ACGAGTGCGTTCCCCATGTCGTAGGTACTC
+
94>4948>@@6999-99999999959@>>A
@2RRTQ:00522:00460
ACGAGTGCGTTCCCCATGTCGTAGGTACTC
+
9<B:;<@AA@6999,9@999BB998;<;9B
@2RRTQ:00531:00491
ACGAGTGCGTTCCCCATGTCGTAGGTACTC
+
=?<7:;?>>@6999/9>@@BCA>@7;<@@B
@2RRTQ:00534:00450
ACGAGTGCGTTCCCATGTCGTAGGTACTC
+
B?3:994499244-4;:?ACBBB=@@>>>
@2RRTQ:00535:00460
ACGAGTGCGTTC
+
B@@?>;;9>>;?
@2RRTQ:00536:00470
ACGAGTGCGTTCCCCATGTCGTAGGTACTC
+
=?@::<=?@B5999-9FA@@9911-1111/
@2RRTQ:00542:00466
ACGAGTGCGTTCCCATGTCGTAGGTACTC
+
>@>@@>>>>>59914949===@C>AAA<<
@2RRTQ:00548:00455
TGATACGTCTCCTTCCTTAGTTACCTT
+
>>>>99994/656,/,/,.//,44242
@2RRTQ:00501:00535
ACGAGTGCGTTCCCCATGTCGTAGGTACTC
+
99:>AA>9995999/9A@@@CABB?C<<<A
@2RRTQ:00504:00534
ACGAGTGCGTTCCCATGTCGTAGGTACTC
+
>@@@@@?@>>599144449A=::;//,,,
@2RRTQ:00519:00546
TCTCTATGCGCTCCACATGTCTAAGGT
+
ACCCCCCBBCDBB=@;;9@@99969;9
@2RRTQ:00523:00531
ACGAGTGCGTTCCCCCCATGTCGTAGGTACTC
+
9<B?@;<<<<ALHHHH*<;9;A==@F=?@;<;
@2RRTQ:00528:00539
ACGAGTGCGTTCCCCATGTCGTAGGTACTC
+
A@@?@AA>?>5999/999<CCGAC?B<<<@
@2RRTQ:00532:00526
ACGAGTGCGTTCCCCATGTCGTAGGTACTC
+
@B;@@@>?@@5999,949=?;A@@=A@>>>
@2RRTQ:00546:00509
CGTGTCTCTAGGCACAGGATTTGTGTAG
+
BBBAAABBDDCB::99><99909@@@@>
@2RRTQ:00549:00516
ACGAGTGCGTTCCCCCCATGTCGTAGGTACTAC
+
9;899944=>;>>>>>+=@<?11///,///444
@2RRTQ:00520:00587
ACGAGTGCGTTCCCCATGTCGTAGGTACTC
+
=??@@A>>>>5999,49=99984>;@@@>>
@2RRTQ:00521:00577
ACGAGTGCGTTCCCATGTCGTAGGTACTC
+
;ABCB;4499544-44444448849;=A@
@2RRTQ:00526:00568
AGCACTGTAGCAGTCACTAGTTACTGGT
+
==BB@=@C;<<@@AACDCCCC@BC9:7;
@2RRTQ:00527:00595
ACGAGTGCGTTCCCCATGTCGTATGGTACTTC
+
C@@;;;44;;2499,49444/////6////,/
@2RRTQ:00528:00576
ACGAGTGCGTTCCCCATGTCGTAGGTACTC
+
BB?>ACB??@5999/9999?;999<=;9@=
@2RRTQ:00531:00592
ACGAGTGCGTTTCCCCCCCC
+
>@:8994844?099999944
@2RRTQ:00539:00580
ACGAGGATTGCGTTCCCCATGTCGTAGGTACTC
+
8,,,,*,,*,,/8,9491:>@@BCCAA@:99?9
@2RRTQ:00544:00569
ACGAGTGCGTTCCCCATGTCGTAGGTACTC
+
BBBABEA@@@6999,4?>>@B@@@@BAAAD
@2RRTQ:00545:00553
ACGAGTGCGTTCCCCATGTCGTAGGTACTC
+
BBB:9<A>>@5999,4??@CDCDD@AAACC
@2RRTQ:00503:00643
ACGAGTGCGTTCCCCATGTCGTAGGTACTC
+
>A7;;<4>>@5999,99=?B@999<>?999
@2RRTQ:00507:00634
ACGAGTGCGTTCCCCATGTCGTAGGTACTAC
+
A@?<<;9>>@5999,9>>>ACA@=:111///
@2RRTQ:00507:00643
ACGAGTGCGTTTCCCCATGTCGTAGGTACTC
+
49899448444-4==2?>131::=A1299;9
@2RRTQ:00515:00640
ACGAGTGCGTTCCCATGTCGTAGGTACTC
+
9:8;911111,//+//99944447844,,
@2RRTQ:00517:00602
ACGAGTGCGTTCCCCATGTCGTAGGTACTC
+
=?<:;;@AA@5999/9999B=<;B?CAAAA
@2RRTQ:00518:00612
AGCACTGTAGCTGTCACTAGTTACTTGTG
+
;7--,,,,,,/6=>>>><111-,07+//8
@2RRTQ:00519:00649
ACGAGTGCGTTCCCCCCCCCATGTCGTAGGTACTC
+
==;>894?99544444444"499=9=99>;99449
@2RRTQ:00520:00624
ACGAGTGCGTTCCCCATGTCGTAGGTACTC
+
::;?;;8>>@6999,4999A@@@B8;999@
@2RRTQ:00521:00646
ACGAGTGCGTTCCCATGTCGTAGGTACTC
+
49899989996990444444444599899
@2RRTQ:00522:00624
ACGAGTGCGTTCCCCATGTCGTAGGTACTC
+
>><<9;;AB@=A@@6C9<;AA@@A7;;@@A
@2RRTQ:00530:00646
ACGAGTGCGTTTCCCCATTGTCGTAGGTACTC
+
41:11//2,**),22*,,*,//69::944444
@2RRTQ:00540:00604
TACTGAGCTACACACACAGAAAGATTAGTGC
+
/////4?444==:9=999999-4/7,///44
@2RRTQ:00500:00654
ACGAGTGCGTTCCCCATGTCGTAGGTACTC
+
1/;7,////8777;5:??>>>>11,1111/
@2RRTQ:00505:00662
ACGAGTGCGTTCCCATGTCGTAGGTACTC
+
1/./679;4954?19999999;?4844//
@2RRTQ:00517:00682
ACGAGTTGCGTTTTCCCCCCCCCCCCCATGTTCG
+
8>:111,////7;6;B;;;;;;;A;;":://,,,
@2RRTQ:00521:00673
ACGAGTGCGTTCCCCATGTCGTAGGTACTC
+
;;B<<=CBBC5999/9?>?@AABB@CAAAC
@2RRTQ:00538:00651
ACGAGTGCGTTCCCCATGTCGTAGGTACTC
+
;=;?9;9A995999/4999CECCC?B;<;;
@2RRTQ:00541:00688
ACGAGTGCGTTCCCCCCATGTCGTAGGTACTC
+
BBBBBBBBBB;====@,@BCBBCC@@=@@AAA
@2RRTQ:00544:00688
ACGAGTGCGTTCCCCATGTCGTAGGTACTC
+
8@@=;;9>>>6999,9949@>>>@=AAABB
@2RRTQ:00501:00738
ACGAGTGCGTTCCCGATGATCGTAGT
+
4434:4444424;-44;44///////
@2RRTQ:00509:00712
AGCACTGTAGCTCGTCACTAGTTTACTTGTGTGCC
+
;11//1///84994::;494444-44424944442
@2RRTQ:00516:00724
ACGAGTGCGTTCCCATGTCGTAGGTACTC
+
9<CBBBB;?C544-9@@BCCDCC;;<BBB
@2RRTQ:00522:00702
ACGAGTGCGTTCCCCCCCCATGTCGTAGGTACTC
+
9;A@99;BBBCCCBBBBB%CAAACCDCCAA=<=A
@2RRTQ:00536:00708
ACGAGTGCGTTCCCCATGTCGTAGGTACTC
+
49899844442444,44494444424>==?
@2RRTQ:00537:00738
AACAGACACGGACAGCAGAACACACAGAAC
+
1><<11//28,//;:<=9656;01-8--*.
@2RRTQ:00538:00735
ACGAGTGCGTTCCCCATGTCGTAGGTACTC
+
BBB::<BAACBCCC9><9B>>999599444
@2RRTQ:00548:00739
ACGAGTGCGTTCCCCATGTCGTAGGTACTC
+
49898444442444,4449ABCBB>BA<<<
@2RRTQ:00502:00755
ACGAGTGCGTTCCCATGTCGTAGGTACTC
+
@AABBB>>>>59909??>@A994<99998
@2RRTQ:00519:00773
ACGAGTGCGTTCCCATGTCGTAGGTACTC
+
?=;@B9;9A@59919444?998?699498
@2RRTQ:00539:00789
ACGAGTCGTTCCCCATGTCGTAGGTACTC
+
9<BA>A=>>4444,9949@:===<@@>CA
@2RRTQ:00540:00794
ACGAGTGCGTTCCCCCCCCCCCCCCCCATGTCGTAGGTACTC
+
99B@@9<;;<?BCCCCCCCCCCCBBB"C:;99948=78999>
@2RRTQ:00541:00799
ACGAAAAAAGTCGTTTCCCCCCAATGTCTAGTACTCATCACCCCCCCCGACTCCCC
+
//34::::(44444;-/////(/,///684///////6088888822$,,,*,,,,
@2RRTQ:00543:00769
ACGAGTGCGTTCCCCATGTCGTAGGTA
+
?@>?>A999A6999,9944444//,//
@2RRTQ:00544:00769
ATCAGACCACTCGGAACACAGCA
+
4778993744444242444494,
@2RRTQ:00546:00760
ACGAGTGCGTTCCCCATGTCGTAGGTACTC
+
49>99444492444,4449?998;4994>4
@2RRTQ:00505:00840
ACGAGTTTCCCCCCCCCCCCCCCCCCCCATGTCGTAGTACTCATCACCCCCCGACCTGA
+
843444;-4444444444444444444"44444/////,,,//88889888(3,,*,,,
@2RRTQ:00515:00845
ACGCTCGACATGCCCAGGTACAGGAG
+
9>;;;>?AB9999919A=AAA99699
@2RRTQ:00521:00830
ACGAGTGCGTTCCCATGTCGTAGGTACTC
+
948>9;9A@?59919999B>>>>599>?1
@2RRTQ:00534:00834
ACGAGTGCGTTCCCCATGTCGTAGGTACTC
+
>@AA:8999>5999-9BBAACDCC?B@@@@
@2RRTQ:00535:00845
ACGAGTGCGTTCCCCATGTCGTAGGTACTC
+
9478:?>>995999,9999CCBBB;<<===
@2RRTQ:00540:00847
AGCACTGTAGCTGTCACTAGTTACTTGT
+
8>>?49499:99999999>AA=ACC=AA
@2RRTQ:00544:00847
ACGAGTGCGTTCCCCCATGTCGTAGGTACTC
+
??;949494954444+449>A994?;99448
@2RRTQ:00548:00806
ACGAGTGCGTTTCCCCCCCATGTCGTAGGTTAC
+
498?9944444-444444&44444444;24244
@2RRTQ:00504:00879
ATCAGACACGGACACAGCAGAACACAC
+
9>>>998>9949>@@99999959<9A@
@2RRTQ:00506:00875
ACGAGTGCGTTCCCCATGTCGTAGGTACTC
+
89??@>>9996999,44444498;<>944=
@2RRTQ:00507:00872
ACGAGTGCGTTCCCCATGTCGTAGGTACTC
+
9;@;<;A??>5999/9999>A@AB>@AAAA
@2RRTQ:00508:00889
TAGTATCAGCCTCGCCATGACGAAGGTATTCC
+
49@@@BDCCC@BDDB@BB;9=4429=>>CCB=
@2RRTQ:00509:00880
ACGAGTGCGTTCCCCATGTCGTAGGTACTC
+
4;B;;;A@@B>BAB9C@AACCCBB>B<<<A
@2RRTQ:00511:00872
ACGAGTGCGTTCCCCATGTCGTAGGTACTC
+
=AA;<<@>D@6999,9999AB<<<?BBBC@
@2RRTQ:00513:00861
ACGAGTGCGTTCCCCATGTCGTAGGTACTC
+
BBA@@ABABB>BAA4@999BA999599998
@2RRTQ:00514:00874
ACGAGTGCGTTCCCCATGTCGTAGGTACTC
+
9;@AA@@@A?8111+1111111>>;=;449
@2RRTQ:00514:00884
ACGAGTGCGTTCCCCATGTCGTAGGTACTC
+
@BABBBB@@>5;99/9?999<9??>;<9AA
@2RRTQ:00514:00890
ACGAGTGCGTTCCCCATGTCGTAGGTACTC
+
9<@@A@A@>>5999/9999<;;@B?B<;<C
@2RRTQ:00515:00888
ACGCTCGTACCATGCCCAGGTAGCAGGAGAC
+
1/./4////8,/////+/9944444424444
@2RRTQ:00517:00877
ACGAGTGCGTTCCCCATGTCGTAGGTACTC
+
:<CAAAA@@C5999/9999BG<<:?;;;A>
@2RRTQ:00518:00857
ACGAGTGCGTTCCCCATGTCGTAGGTACTC
+
ABB;;<;98>;>==2>999999>=74449=
@2RRTQ:00519:00883
TGATACGTCTCCCT
+
99944444/,,,*,
@2RRTQ:00520:00886
ACGAGTGCGTTCCCCCCCCCCCCCCCCCCATGTCGTAGGTACTCATCACCGACTGCC
+
89>>994444866666666666666666"6///8114><>94499978>411/....
@2RRTQ:00522:00885
ACGAGTGCGTTCCCCATGTCGTAGGTACTC
+
AA8;<<@A@@5999,99999>=9=>AA@@;
@2RRTQ:00523:00857
ACGCTCGACATGCCCAGGTACAGGAG
+
?8;99;9>@A<;;B><<89@;99;=:
@2RRTQ:00523:00898
CGTGTCTCTAGGCACAGGATTTGTGTAGAG
+
B;<<CBBBAA@<@?>996999199944944
@2RRTQ:00524:00857
ACGAGTGCGTTCCCATGTCGTAGGTACTG
+
9;;BF@>;;<;>>:?99<@@>>?<9949>
@2RRTQ:00525:00873
ACGAGTGCGTTCCCCATGTCGTAGGTACTC
+
48>9449>>A?BCC7A;<;;<BBC@BBAA;
@2RRTQ:00525:00899
ACGAGTGCGTTCCCCATGTCGTAGGTACTC
+
49898@?9496999/9999@>>99499898
@2RRTQ:00527:00874
AGCACTGTAGCTGTCACTAGTTACTTGT
+
9;CCC;::@@BBBDCB99;995999599
@2RRTQ:00527:00897
ACGAGTGCGTTCCCCATGTCGTAGGTACTC
+
==;99<9AAB>><<+111111:=8284444
@2RRTQ:00528:00885
ACGAGTGCGTTCCCCATGTCGTAGGTACTC
+
BBBBB;;;?>5999/9?>@CCCCC?BC;;;
@2RRTQ:00531:00873
ATCAGACACGGACACAGCA
+
47:>44384469499=911
@2RRTQ:00531:00892
ACGAGTGCGTTCCCCATGTCGTAGGTACTC
+
9<BA@>@@9959AA4B<><AA@995999>9
@2RRTQ:00531:00898
ACGAGTGCGTTCCCCCCCATGTCGTAGGTACTC
+
:;BBCBB?@@@CBCBDE(CD<<A@B9;24444=
@2RRTQ:00532:00876
ACGAGTGCGTTCCCCATGTCGTAGGTACTC
+
9;@B@@@@?C5999/9999AAA?A7;<@A@
@2RRTQ:00532:00888
ACGAGTGCGTTCCCCATGTCGTAGGTACTC
+
=??@@>@>AA>A@@4@999>><11,11//6
@2RRTQ:00534:00865
ACGAGTGCGTTCCCCATGTCGTAGGTACTC
+
94898=>>>>6999,9949@B@@@CB@>A9
@2RRTQ:00535:00853
ACGAGTGCGTTCCCCATGTCGTAGGTACTC
+
==?99<BA@@;@>>4>;<;CCBAB?BAB@A
@2RRTQ:00535:00878
TACTGAGCTACACACACAGAAAGATTGTT
+
9;ABBABBB;;;A@<<<CCCBA9995992
@2RRTQ:00535:00889
ACGAGTGCGTTCCCCATGTCGTAGGTACTC
+
=98;;488;@6999/9999ABA>@=;99<;
@2RRTQ:00538:00864
ACGAGTGCGTTCCCATGTCGTAGGTACTC
+
9/.///////,4B:99@99944/,/////
@2RRTQ:00541:00859
ACGAGTGCGTTTTTTTTTTTTTTTTTTTTCCCCCCCCCCCCCCCCCCCCATGTCGTAGGTACTCCATCAC
+
89>>>94444444444444444444444"4999999999999999999"9499=@@8656///1:110>>
@2RRTQ:00541:00866
TGATACGTCTCCTTCCTTAGTTACTTCAG
+
1///444444;24698?68442496,///
@2RRTQ:00544:00885
TAGTATCAGCCTCGCCATGACGAAGGTAC
+
9;@>?ABCCCABCBD@BB9489969=994
@2RRTQ:00546:00859
ACGAGTGCGTTCCCATGTCGTAGGTACTC
+
B9:;BCC@CC244-9999>@>>>9;<?@@
@2RRTQ:00547:00876
TGATACGCTCCCTTCCTTAGTTACTTCAGT
+
@@@?>444344-424249444244/,/8//
@2RRTQ:00548:00873
ACGAGTGCGTTCCCATGTCGTAGGTACTC
+
<<BCBA?>885991499=94444744498
@2RRTQ:00548:00888
AGCACTGTAGCTGTCACTAGTTACTTGT
+
BBBBCC@AACCBBC<9;;;CA599?599
@2RRTQ:00500:00948
ACGAGTGCGTTCCCCATGTCGTAGGTAC
+
=?B99<@@@C5999/4999@@<88+---
@2RRTQ:00502:00900
ACGAGTGCGTTCCCCATGTCGTAGGTACTC
+
998@9944892444,4;;:>9;48;99994
@2RRTQ:00502:00943
TACTGAGCTACCACACACAGAAAGAT
+
@@999>>44442494444:999-4//
@2RRTQ:00503:00905
ACGAGTGCGTTCCCCATGTCGTAGGTACTC
+
=@BA;;<B@@5999/999<CDCBC@BAAAB
@2RRTQ:00504:00937
ACGAGTGCGTTCCCCATGTCGTAGGTACTC
+
=@@@@@>9995999,4449>99986999@;
@2RRTQ:00508:00924
ACGAGTGCGTTCCCCCATGTCGTAGGTACTC
+
?@@BB@@>>>59999-9999999>@<>?A@;
@2RRTQ:00509:00921
ACGAGTGCGTTCCCCATGTCGTAGGTACTC
+
9;B@;;<@A@5999/999;ABBAB?B@A@A
@2RRTQ:00513:00919
TCTCTATGCGCTCCCACATGTCTAAGGTAC
+
1///6694-,,,,,*,,8::9==:,/,/7/
@2RRTQ:00515:00916
ACGAGTGCGTTCCCCATGTCGTAGGTACTC
+
BBBBBBB@@@5999-9999@999><>@@AC
@2RRTQ:00515:00923
ACGAGTGCGTTCCCCATGTCTAGGTACTC
+
94344449::8=992=999B944;;4444
@2RRTQ:00515:00943
ACGAGTGCGTTCCCATGTCGTAGGTACTC
+
=>89994489244-49999==4429999=
@2RRTQ:00517:00905
ACGAGTGCGTTCCCCATGTCGTAGGTACTC
+
BBBBBB@9>>5499,9999@@>>>4999>>
@2RRTQ:00518:00941
ACGAGTGCGTTCCCCATGTCGTAGGTACTC
+
?@?@B@@@@C@CBA7B;<<<@>>>=999>9
@2RRTQ:00519:00920
ACGAGTGCGTTCCCCCATGTCGTAGGTACTC
+
89BA99998951111+///1;78:;:;1/1;
@2RRTQ:00519:00924
TAGTAACAGCCTCGCCATGACGAAGGTAATCC
+
=CCCCBCCDC@BBBB@BBA>>99596992942
@2RRTQ:00520:00915
ACGAGTGCGTTCCCCATGTCGTAGGTACTC
+
?BABB@?>996999,499=AABBBCBBBB<
@2RRTQ:00520:00939
ACGAGTGCGTTCCCCATGTCGTAGGTACTC
+
=@?88988492444,4?=@BBBBB>;;<<9
@2RRTQ:00520:00941
TGATACGTCTCCTTCCTTAGTTACTTCA
+
9<CC<<<ECCC>A>@BFCCCA?;;9<@@
@2RRTQ:00521:00915
ACGAGTGCGTTCCCCATGTCGTAGGTACTC
+
49<:;9@@A@5999/999;@AAAB=@<<<@
@2RRTQ:00522:00923
CGTGTCTCTAGGCACAGGATTTGTGTAG
+
>>@BCCFCCBCABA@@@<99909AAAA@
@2RRTQ:00525:00917
ACGAGTGCGTTCCCATGTCGTAGGTACTC
+
9=@>>@@@A@59919@@@@;<;@>991<1
@2RRTQ:00525:00931
ACGAGTGCGTTCCCCATGTCGTAGGTACTC
+
>@>A;<=BB@5999/9999@A@@@699999
@2RRTQ:00525:00937
ACGAGTGCGTTCCCCATGTCGTAGGTACTC
+
8>>@999?>?6999/9999@A999;999<;
@2RRTQ:00525:00946
ACGAGTGCGTTCCCCATGTCGTAGGTACTC
+
>@@@;;;A@@<A@A7A<9;A@999599494
@2RRTQ:00527:00916
ACGCTCGACATGCCCAGGTACAGGAG
+
?=>AA?@ADBAACDBED@BBB<<59<
@2RRTQ:00528:00911
TACTGAGCTACCACACACAGAA
+
@@A??B@11//566966////,
@2RRTQ:00531:00927
TCTCTATGCGCTCCACATGTCTAAGGTA
+
//87:@DCB<;49894111/6//,:E@A
@2RRTQ:00531:00933
ACGAGTGCGTTCCCCATGTCGTAGGTACTC
+
9<C<<<BB@@6999/9999BGCBG?BCCBB
@2RRTQ:00534:00949
ACGAGTGCGTTCCCCATGTCGTAGGTACTC
+
99>>9944892999,4444444/6566///
@2RRTQ:00536:00910
ACGAGTGCGTTCCCCATGTCGTAGGTACTC
+
>@@B;;9?>>6999,9:=>><99?>999A@
@2RRTQ:00541:00928
ACGAGTGCGTTCCCCATGTCGTAGGTACTC
+
?@@:9<>?A@6999,9>>?ADAAB>@A@D@
@2RRTQ:00542:00909
ACGAGTGCGTTCCCCATGTCGTAGGTACTC
+
44>949AA@F5999,9999ABBBD@@AAA@
@2RRTQ:00546:00944
ACGAGTGCGTTCCCCATGTCGTAGGTACTC
+
9;A>999>>@5999,9999>AA@B?B<<<A
@2RRTQ:00547:00918
ACGAGTGCGTTCCCCATGTCGTAGGTACTC
+
:4>>=8;<AA?BBB5=<=9;4444744444
@2RRTQ:00547:00924
AGCACTGTAGCTGTCACTAGTTACTTGTGT
+
9>@@=A??9=94444449444244424444
@2RRTQ:00548:00921
ACGCTCGACATGCCCAGGTACAGGAG
+
=9:;BA@@ADDDCK@CC?AADEGBB<
@2RRTQ:00500:00965
ACGAGTGCGTTCCCCATGTCGTAGGTACTC
+
8=<;;4;;8959>>2=?>>@A<<;?BA9<;
@2RRTQ:00501:00981
ACGAGTGCGTTCCCCATGTCGTAGGTACTC
+
9;?@BBA>?>5999,9999@CBBC@B<=>D
@2RRTQ:00501:00997
TGATACTCTCCTTCCTTAGTTACTTCAGTGTA
+
6//4494=>A@B@B:;6999544;:666////
@2RRTQ:00506:00951
ACGAGTGCGTTCCCCATGTCGTAGGTACTC
+
9<@@AA@@A@5999-9999@@>>@>99;B@
@2RRTQ:00509:00986
ACGAGTGCGTTCCCCATGTCGTAGGTACTC
+
4;B994@9995999,9994;@@AB@BBBCC
@2RRTQ:00511:00979
ACGAGTGCGTTCCCCATGTCGTAGGTACTC
+
9<C;;<<@@@6999-999<CCBAB>@<<<C
@2RRTQ:00512:00985
ACGAGTGCGTTCCCATGCCGTAGGTACTC
+
>@@AB@@@@@=<;9=1//5//44249444
@2RRTQ:00516:00959
ACGAGTGCGTTCCCCATGTCGTAGGTACTC
+
9<ACBBA>>>5999/9@@ABBCBB?BCHCC
@2RRTQ:00516:00965
ACGAGTGCGTTCCCCATGTCGTAGGTACTC
+
>@B::>ACBB8<;;4<@AACECAB=:;<<@
@2RRTQ:00518:00979
ACGAGTGCGTTCCCCATGTCGTAGGTACTC
+
AAA::<@@@A?BBC:FCCCCCCCC@:;;>9
@2RRTQ:00519:00952
ACGAGTGCGTTCCCATGTCGTAGGTACTC
+
8>@>999A@@69914:9@@AA9959999@
@2RRTQ:00519:00997
ACGAGTGCGTTCCCCATGTCGTAGGTACTC
+
=@@A@AA@A@5;;;4<DCCCCBBB;:;@>9
@2RRTQ:00521:00985
ACGAGTGCGTTCCCATGTCGTAGGTACTCATCA
+
9;A;99>?>>69914?@BACDAA?@;<<@@@?9
@2RRTQ:00522:00989
TATAGTCTCCTCTATAT
+
94///,,,/68:89948
@2RRTQ:00523:00976
ACGAGTGCGTTCCCCATGTCGTAGGTACTC
+
9;B;<<BBB@=@>>4?9;;CCCBC>B@A@B
@2RRTQ:00523:00999
ACGAGTGCGTTCCCCATGTCGTAGGTACTC
+
=?>=:;;A@A>A@@6@=<<CCB>>=>32/8
@2RRTQ:00525:00977
ACGAGTGCGTTCCCCATGTCGTAGGTACTC
+
?B;@@B@>>B5999,9@@@<<<AA=>@@@@
@2RRTQ:00526:00957
ACGAGTGCGTTCCCCATGTCGTAGGTACTC
+
49A@>>AABB>BCC9C>=;CCCBB?BAA@B
@2RRTQ:00528:00991
ACGAGTGCGTTCCCCATGTCTAGGTACTC
+
94384444442///*///,,,//,.///4
@2RRTQ:00529:00979
AACGAGTGCGTTCCCCATGTCTAGT
+
?998@944489868807//,,0,,,
@2RRTQ:00531:00968
ACAGTGCGTTCCCCATGTCGTAGGTACTC
+
9<BBB@@??4444/9999CDCBC?@ABA<
@2RRTQ:00531:00984
ACGAGTGCGTTCCCCATGTCGTAGGTACTC
+
BBCCBBB;995999/9@@ACBB<<:<AABB
@2RRTQ:00533:00975
AGCACTGTAGCTGTCACTAGTTACTTGT
+
BBBBB;::;999<<AAA@CCD@DCC;<<
@2RRTQ:00533:00980
ACGAGTGCGTTCCCCATGTCGTAGGTACTC
+
9;A@@@@??>5999,9999@BA>@=A@@@B
@2RRTQ:00533:00984
ACGAGTGCGTTCCCCATGTCGTAGGTACTC
+
=>894949485999,449?BACAA>A<<<@
@2RRTQ:00535:00955
ACGAGTGCGTTCCCCATGTCGTAGGTACTC
+
49>@;;9BCC@DCC9DCCCCBB@?79<AB9
@2RRTQ:00536:00962
ACTGAGGTGCGTTCCCATGTCGTAGGTACTC
+
444449994994244-444/66/..,.///.
@2RRTQ:00536:00965
ACGAGTGCGTTCCCCATGTCATAGGTACTC
+
BAA@@@B==;,111+11@BA@AA@>@AAB@
@2RRTQ:00536:00979
ACGAGTGCGTTCCCCATGTCGTAGGGTACTC
+
BA?A?B>>>>5999,444::44444-44448
@2RRTQ:00537:00969
ACGAGTGCGTTCCCCATGTCGTAGGTACTC
+
@AC@@@A>=>5999,444994499989998
@2RRTQ:00539:00952
ACGAGTGCGTTCCCCATGTCGTAGGTACTC
+
?@B:;;@>>>5999/999<BCHBD@CAA@B
@2RRTQ:00539:00985
ACGAGTGCGTTCCCCATGTCGTAGGTACTC
+
4;B;<;BAAB=@@@6@;<;CBBBB>A@AAB
@2RRTQ:00546:00955
AGCACTGTAGCTGTCACTAGTTACT
+
////66<?88--,,26449=@>=<=
@2RRTQ:00546:00966
TCCTATAGCGCTCTAC
+
>@24499444444444
@2RRTQ:00546:00979
ACGAGTGCGTTCCCCATGGTCGTAGGTACTC
+
9<CCBB@?@B@CCC:CCC@CA@@=@<=>@@>
@2RRTQ:00546:00986
ACGAGTGCGTTCCCCATGTCGTAGGTACTC
+
@>?@A=@@;;8;BB4<>=<>?>9;9;AAAA
@2RRTQ:00546:00999
ACGAGTGCGTTCCCCATGTCGTAGGTACTC
+
>@@BCBCBCC2444/9999A@@@B>AA<<;
@2RRTQ:00549:00955
ACGAGTGCGTTCCCCATGTCGTAGGTACTC
+
8>944;48?@5999,999<@AABC?B<==C
@2RRTQ:00503:01002
ACCGAGTGCGTTCCC
+
1/,.//444445///
@2RRTQ:00503:01021
ACGAGTGCGTTCCCCATGTCGTAGGTACTC
+
?@BCCBA>995999/9A9;<CBBA:99994
@2RRTQ:00504:01004
ACGAGTGCGTTCCCCATGTCGTAGGTACTC
+
CC@AAAAB@@5999-9@ABAC<;9<999>>
@2RRTQ:00505:01040
ACGAGTGCGTTCCCCATGTCGTAGGTACTC
+
?@BB;;@DCCCCCC:CBBACC;;<?BBCCB
@2RRTQ:00506:01040
ACGAGTGCGTTCCCCATGTCGTAGGTACTC
+
@;;9>?@9485999,44444@99999?><1
@2RRTQ:00508:01033
AGCACTGTAGCTGTCACTAGTTACTTGT
+
>?>>>=9449;B=BGC<;<AA899@<99
@2RRTQ:00509:01036
ATATCGCGGTACTGAAGACTCTATAG
+
>>999>91,//////,///4444944
@2RRTQ:00510:01039
ACGAGTGCGTTCCCCATGTCGTAGGTACTC
+
=@@::>CA@@5999-9999?@>>>69<<A@
@2RRTQ:00510:01043
CGTGTCTCTAGGCACAGAATTTTGTGTAGAGG
+
6/4444449949998@995999,944494444
@2RRTQ:00511:01026
ACGAGTGCGTTCCCCATGTCGTAGGTACTC
+
=>A=@@@>>>5999,9999@ABAC?@BBBB
@2RRTQ:00513:01026
ATCAGACACGGACACAGCAGAACACACAGACAT
+
/..//43@9969999999?>@<<9999988::<
@2RRTQ:00519:01011
ACGAGTGCGTTCCCATGTCGTAGGTACTC
+
9<@DA<<;11,1/+/699=BAACID?D=D
@2RRTQ:00519:01037
TAGTATCGCCATGACGAAGGTATTCC
+
BBB@@ACCEACCCBBBB@B?BBB?B=
@2RRTQ:00519:01045
ACGAGTGCGTTCCCCATGTCGTAGGTAC
+
44348844442999,44///////,///
@2RRTQ:00520:01035
ACGAGTGCGTTCCCCATGTCGTAGGTACTC
+
@BA:9;@>>A<?>@6CBBB>=;;;,1111/
@2RRTQ:00520:01048
AGCACTGTAGCTTCGTCACTAGTTACTTGT
+
98;49@B7;<11,///6611//859>B:99
@2RRTQ:00522:01037
ACGAGTCGTTCCCCATGTCGT
+
4989>@4442///*///////
@2RRTQ:00524:01049
ACGAGTGCGTTCCCCATGTCGTAGGTACTC
+
?@:;<<;9@A5999/9999?@@@D?B<<<B
@2RRTQ:00525:01030
ACGAGTGCGTTCCCCATGTCGTAGGTACTC
+
9<BAAA@B@?5999/9EABBC<<<>BA@@@
@2RRTQ:00527:01036
ACGAGGTGCGTTCCCCATGTCGTAGGTACTC
+
947487=999@6999,46/1////6686444
@2RRTQ:00529:01015
ATCAGACACGGACACAGCAGAACACAC
+
1.../4;ABC=AACC@@?>99699999
@2RRTQ:00529:01030
ACGAGTGCGTTCCCATGTCGTAGGTACTC
+
@A@@@?@D99699149444B@@AA99999
@2RRTQ:00530:01043
ATATCGCGAGGTATGGAAG
+
989944/8//,////,/,/
@2RRTQ:00530:01044
ACGAGTGCGTTCCCCATGTCGTAGGTACTC
+
BBBBB989995999,4;994448859>>99
@2RRTQ:00531:01035
CGTGTCTCTAGGCACAGGATTTGTGTAGA
+
@@@B@;<>ACC@CBDCG>@AA<>AD?999
@2RRTQ:00531:01039
ACGAGTGCGTTCCCCATGTCGTAGGTACTC
+
>@B?:<<BBB=A@@8@@@=BB<;;>FAAAC
@2RRTQ:00532:01023
ACGAGTGCGTTCCCCATGTCGTAGGTACTC
+
8@A@@>>>>>5111*11//8888?=@@@>=
@2RRTQ:00537:01048
ACGAGTGCGTTCCCCATGTCGTAGGTACTC
+
BB:9<FB>?>5494-9@@@@9944<99448
@2RRTQ:00538:01006
ACGAGTGCGTTCCCATGTCGATAGGTACTC
+
A;88@>9948599144//8///11,.::9:
@2RRTQ:00540:01005
TGATACGTCTCCTTCCTTAGTTACTTACAGT
+
9448448?@99542489:<BC>>>>-/////
@2RRTQ:00543:01031
ACGAGTGCGTTCCCCATGTCGTAGGTACTC
+
?@A?BB@8995999,9999ABBBB?C;<<A
@2RRTQ:00544:01019
ACGAGTGCGTTCCCCCCCCCCCCCCCATGTCGTAGGTACTC
+
49@@;;<;;9<>?????>>=99999"44449444824499@
@2RRTQ:00545:01002
ACGAGTGCGTTCCCCATGTCGTAGGTACTC
+
@@8;;9888;2444,44;;@B<99<94466
@2RRTQ:00547:01000
ACGAGTGCGTTCCCCATGTCGTAGGTACTC
+
AA@@;<;?@B6999,999<GDCDDB<<<BB
@2RRTQ:00547:01044
TGATACGTCTCCTTCCTTAGTTACTTCAGTGC
+
BBBB@AACHDNED@C=?=?:989@9844444/
@2RRTQ:00548:01021
ACGAGTGCGTTCCCCATGTCGTAGGTACTC
+
9<B@@@B@@>=@@@8@ABBBA@@>;>>999
@2RRTQ:00500:01080
ACGAGTGCGTTCCCCCCCCATGTCGTAGGTACTC
+
?@@BABCC8454999999$499?CBC;;9<@AAC
@2RRTQ:00501:01052
ACGAGTGCGTTCCCCATGTCGTAGGTACTC
+
=B@?@@A?@@5999/9F@@BBBBB:;9@?9
@2RRTQ:00503:01055
ACGAGTGCGTTCCCCATGTCGTAGGTACTC
+
49??9;994=2999,44449=98;><9999
@2RRTQ:00504:01083
ACGAGTGCGTTCCCCATGTCGTAGGTACTC
+
=@BBBBBB?;5444/9AA@@@@@>;>>9<9
@2RRTQ:00507:01075
ACGAGGTGCGTTCCCATGT
+
443442499;C299-4999
@2RRTQ:00509:01071
ACGAGTGCGTTCCTCATGTCGTAGG
+
1/.///4444242444344/////,
@2RRTQ:00510:01056
ACGAGTGCGTTCCCCATGTCGTA
+
490111///6,///*4444:944
@2RRTQ:00512:01060
ACGAGTGCGTTCCCATGTCGTAGGTACTC
+
>>89999999;>>1999444486,/////
@2RRTQ:00515:01059
ACGAGTGCGTTCCCCATGTCGTAGGTACTC
+
9489=989485944,444944489284998
@2RRTQ:00516:01074
ACGAGTGCGTTCCCATGTCGTAGGTACTC
+
?@;@@@999@599144449489859>>9;
@2RRTQ:00517:01050
AACGAGTCTTTTTCCCCCCCC
+
-*****,/////*4ACCBAAA
@2RRTQ:00518:01096
ACGAGTGCGTTCCCCATGTCGTAGGTACTTC
+
>@AAA948=>5499,4444944//,////,/
@2RRTQ:00519:01058
ACGAGTGCGTTCCCATGTCGTAGGTACTC
+
=@@C:;;@CC59909999>=>>>6;<<<9
@2RRTQ:00520:01086
ACGAGTGCGTTCCCCCCCC
+
8>??:;8;;@599994444
@2RRTQ:00521:01068
ACGAGTGCGTTCCCCCATGTCGTAGGTATC
+
9<BF;;9==::=;;7////<;188>24444
@2RRTQ:00521:01081
ACGAGTCGTTCCCCCCCC
+
1/.////44244444444
@2RRTQ:00522:01067
TAGTATCAGCCTCGCCATTATTCC
+
BB9:<AADAB?BAA@@CB=@@?B>
@2RRTQ:00522:01086
ACGAGTGCGTTCCCCATGTCGTAGGTACTC
+
49<9;;=>@@>BBB9CA@@C@9;;>999@@
@2RRTQ:00523:01087
ACGAGTGCGTTCCCCATGTCGTAGGTACTC
+
CA@@@ACBAA=@@@4?A@9999942444=8
@2RRTQ:00524:01069
TACTGAGCTACACACACAGAAAGATTGGTG
+
99994449:448494::?>CC>BBB@C?A@
@2RRTQ:00524:01079
ACGAGTGCGTTCCCCATGTCGTAGGTACTC
+
BB;?>B999@5999,494A@A<;9<@99<;
@2RRTQ:00528:01070
TGATACGTCTCCTTCCTTAGTTACTTCA
+
BB>>9<;@@AA?A===A>>>><9<9<@B
@2RRTQ:00528:01087
ACGAGTGCGTTCCCCATGTCGTAGGTACTC
+
BBCBB?@=>>5999-9999@AA9959999>
@2RRTQ:00529:01057
ACGCTCGACATGCCAGGTTACA
+
>9898><///8,/,//,/,/88
@2RRTQ:00529:01081
ACGAGTGCGTTCCCCATGTCGTAGGTACTC
+
:<B@AA;99@;?>?/9999>>?94244444
@2RRTQ:00530:01057
ACGAGTGCGTTCCCCCCCC
+
949=9;4;@@599994444
@2RRTQ:00534:01069
ACGAGTGCGTTCCCCATGTCGTAGGTACTC
+
9>??>@999@5999,9949B9999>@>AB@
@2RRTQ:00534:01095
ACGAGTGCGTTCCCATGTCGTAGGTACTC
+
9<CB@9994;244-444444444744444
@2RRTQ:00535:01097
CGTGTCTCTAGGCACAGGATTTGTGTAG
+
9;9BBCDCCCFACCBCAA9990999BAB
@2RRTQ:00536:01098
ACGAGTGCGTTCCCCATGTCGTAGGTACTC
+
==B9;<AA@@5999/9A>=@AAA@=@@@AA
@2RRTQ:00537:01098
ACGAGTGCGTTCCCATGTCGTAGGTACTC
+
@@;;9@@?9959919999?>>@@=AAAAA
@2RRTQ:00538:01063
TACTGAGCTACACAACACAGA
+
>;1/11/84441/1,1////9
@2RRTQ:00539:01099
ACGAGTCGTTCCCCCC
+
8911///66,//////
@2RRTQ:00540:01072
ACGAGTGCGTTCCCCATGTCGTAGGTACTC
+
BBCBB@B@BB?BBB9CBBBAAA==49999@
@2RRTQ:00540:01085
ACGAGTGCGTTCCCATGTCGTAGGTACTC
+
4434@@?>99599144444494429=99@
@2RRTQ:00542:01087
ACGAGTGCGTTCCCATGTCGTAGGT
+
1/.688@111-11-1//44444424
@2RRTQ:00543:01093
ACGAGTGCGTTCCCCATGTCGTAGGTACTC
+
89A;;;A@@F6999,9EB@@?<;;:11/1;
@2RRTQ:00546:01096
ACGAGTGCGTTCCCCATGTCG
+
=?<A:;;9@@5999,9999?A
@2RRTQ:00546:01097
ACGAGTGCGTTCCCCATGTCGTAGGTACTC
+
BAA?9;<@@@5999,9???A==;BA@<<=@
@2RRTQ:00502:01122
TACTGAGCTACACACACAGAAAGATTGGTG
+
A=B=<<<;<;?@A999444::-49;;=;?;
@2RRTQ:00506:01129
ACGAGTGCGTTCCCCATGTCGTAGGTACTC
+
=BB::<A@AA5999,4449@C;99<9<9<;
@2RRTQ:00506:01142
AAATAAGGACCTTCCCCTTCCC
+
,,***)*)*,*/,4;;,989A:
@2RRTQ:00510:01103
ACGAGTGCGTTCCCATGTCGTAGGTACTC
+
9@>9944449244-444@>9@99499/1/
@2RRTQ:00510:01126
ACGAGTGCGTTCCCATGTCGTAGGTACTC
+
@984448444244-494449444644994
@2RRTQ:00510:01143
ACGAGTGCGTTCCCCCCCCATGTCGTAGGTACTC
+
=><;;;@@@B?BAAAAAA$A@:::111/688/94
@2RRTQ:00511:01117
ACGAGTGCGTTCCCCATGTCGTAGGTACTC
+
?=;?B@@@>@;>@@6@B@AAB<99699998
@2RRTQ:00512:01112
ACGAGTGCGTTCCCCATGTCGTAGGTACTC
+
?@BB@@@BBB>BCC9C=<;BBB@@>@99;@
@2RRTQ:00512:01149
TAGTATCAGCCTCGCCATGACGAAGGTATTT
+
<<BAAABABA?>?8429>>999954844//+
@2RRTQ:00514:01145
ACGAGTGCGTTCCCCCCCCCCCCCATGTCGTAGGTACTC
+
94894>@99<=>BBBAA>>AA>>"944444444944444
@2RRTQ:00516:01100
ACGAGTGCGTTCCCATGTCGTAGGTACTC
+
=@@B@@@>A@59919ABBGCB;;9<<@AB
@2RRTQ:00516:01134
ACGAGTGCGTTCCCCATGTCGTAGGTACTC
+
>?B9:<>>@?5999,4999>CBBBBBBBCB
@2RRTQ:00517:01103
ACGAGTGCGTTCCCCCCCCCCCCCCCCCCCATGTCGTAGGTACTC
+
9=>?:<<BD@6999999994444444444"444444488244444
@2RRTQ:00517:01130
ACGAGTGCGTTCCCCATGTCGTAGGTACTC
+
8>>;;99@995999,94494:4//:::/1/
@2RRTQ:00519:01143
ACGAGTGCGTTCCCCATGTCGTAGGTACTC
+
;A?@=>@>995999,499>DBA>@4899>>
@2RRTQ:00520:01127
ACGAGTGCGTTCCCCATGTCGTAGGTACTC
+
:;?A>@;94C5999,94;999A>>599=?9
@2RRTQ:00520:01144
TATACGCCCCCCCCCTCCCCCCCC
+
4481//1:;;?888"/44444444
@2RRTQ:00521:01130
ACGAGTGCGTTCCCCATGTCGTAGGTACTC
+
9;A<;;BBBCDCCC:CAAACBB@B8;<AA@
@2RRTQ:00523:01109
ACGAGTGCGTTCCCCATGTCGTAGGTACTC
+
4979999=>BAEHHBE>==ABBBC?B===@
@2RRTQ:00523:01117
ACGAGTGCGTTCCCCCCCCCATGTCGTAGGTACTC
+
9:C9:<<BD@699999999"4?>@ACCCCAC=<=<
@2RRTQ:00524:01100
TGCACTGTAGCTGTCACTTAGTTTACTTGT
+
/,,,,//,,,////688924949-44/,,,
@2RRTQ:00524:01104
ACGAGTGCGTTCCCCATGTCGTAGGTACTC
+
@@?A;;;>>@5999/9AA>@@BAA<@@B@@
@2RRTQ:00525:01109
GTCGTAGGTACTTCC
+
<9444442///0,/,
@2RRTQ:00525:01123
ACGAGTGCGTTCCCCATGTCGTAGGTACTC
+
B9::@A@?>@6999/999<ACAAA>@@<<;
@2RRTQ:00525:01143
CGTGTCTCTAGGCTTTTTGTGTAGAGGC
+
989999?@999<99884+4=99444489
@2RRTQ:00526:01134
ACGAGTGCGTTCCCCATGTCGTAGGTACTC
+
:87=998>895999,49@?>>9995998>=
@2RRTQ:00527:01103
ACGAGTGCGTTCCCCATGTCGTAGGTACTC
+
@BAB<=9>=?2999,4949A@111-11///
@2RRTQ:00529:01109
TGATACGTCTCCCTTCCTTAGTTACTTCAGT
+
>=:////7/444-42424934/68/-**0**
@2RRTQ:00530:01109
TCTCTATGCGCTCCACATGTCTAAGGT
+
999@BBA?A>A9;8;AB>@@@@A@A@B
@2RRTQ:00531:01130
ATCAGACACTCGGACACAGCA
+
1.466646///6,//9772,,
@2RRTQ:00535:01109
ACGAGTGCGTTCCCCATGTCGTAGGTACTC
+
8=<@:;=AAAACEC9B<<;A@@>@?A<=<B
@2RRTQ:00536:01101
ACGAGTGCGTTCCCCATGTCGTAGGTACTC
+
CCA:9<@B@@5;99/999911;<;,1////
@2RRTQ:00536:01102
AACGAGTGCGTTCCCCCCCCCCCCCCCCCCATGTCGTAGGTACTC
+
45<A>>@D999599444444444444444"4444449;A9:4444
@2RRTQ:00536:01146
ACGAGTGCCGTTCCCCATGTCGTAGGTACT
+
:;C><<11,/:5:66*/49:;811/,////
@2RRTQ:00537:01127
ACGAGTGCGTTCCCCATGTCGTAGGTACTC
+
=B;::;@>>B6999/99A>?>??>599998
@2RRTQ:00537:01130
ACGAGTGCGTTCCCCATGTCGTAGGTACTC
+
49@@;;;?A@;@>>6@<<<CCCBB>B@A@B
@2RRTQ:00538:01107
ACGAGTGCGTTCCCATGTCGTAGGTACTC
+
>@@@@>>>>>59919999@A>>A9;<@@A
@2RRTQ:00538:01114
ACGAGTGCGTTCCCCATGTCGTAGGTACTC
+
@@BBBBB@AC5999/9>999@@@@;>99<@
@2RRTQ:00540:01104
ACGCTCGACCATGCCAGGTAG
+
9>38484442444424/,/,,
@2RRTQ:00541:01109
AGTGCGTTCCCATGTCGTAGGTACTC
+
BBBB@::244-9?B?AAB<<8<<<;B
@2RRTQ:00547:01111
TACTGAGCTACCACACACAGAAAGATTGGT
+
BAB==9?9999494999::;=A-4/6,/,/
@2RRTQ:00549:01117
ACGAGTGCGTTCCCCATGTCGTAGGTACTC
+
?@B@<<=BCCBFCC7A<<<<<FD@=;<;;8
@2RRTQ:00509:01169
ACGAGTGCGTTCCCCATGTCGTAGGTACTC
+
=@;::<AAAA>BBB9A?@B?=>>>499999
@2RRTQ:00519:01153
ACGAGTGCGTTCCCATGTCGTAGGTACTC
+
8>>999@@9959919ACBBECAA<=;<;@
@2RRTQ:00531:01157
ACGAGTGCGTTCCCATGTCGTAGGTACTC
+
>@B<;;@@9959919F@ACCCBB<>=@@B
@2RRTQ:00532:01153
ACGAGTGCGTTCCCATGTCGTAGGTACTC
+
BB>:9;@@9959919@@ACDCBB=?;<;B
@2RRTQ:00533:01170
TATAGACCTTCCGTACT
+
/4;1///,/,4784444
@2RRTQ:00548:01168
ACGAGTGCGTTCCCATGTCGTAGGTACTC
+
BB<;:;AA>>59919EBBCCDGB>99;@@
@2RRTQ:00553:00045
ACGAGTGCGTTCCCCATGTCGTAGGTCTC
+
@@A:9;;98@5999,4@@@CBCBC@CCAB
@2RRTQ:00554:00034
ACGAGTGCGTTCCCATGTCGTAGGTACTC
+
ABB89<BCCC59909999BECBB?BAAAC
@2RRTQ:00556:00026
TAGTATCAGCCTCGCCATGACGAAGGTATTCC
+
9;@899C>A@=AAAB?BBCEDCC@B?@9;:<<
@2RRTQ:00557:00033
ACGAGTGCGTTCCCCATGTCGTAGGTACTC
+
=?;;<<A@@@5999,4999ABBCC@C<=<<
@2RRTQ:00557:00041
ACGAGTGCGTTCCCCATGTCGTAGGTACTC
+
?BA?:;;99?;?@@4@<=<CDCBCBD<@>D
@2RRTQ:00557:00044
ACGAGTGCGTTCCCCATGTCGTAGGTACTC
+
==;::<@@@A6999,4>>>BCCDC@C;<;@
@2RRTQ:00558:00021
ACGAGTGCGTTCCCCATGTCGTAGG
+
?><@@AA@@A6999-9949>94//,
@2RRTQ:00559:00038
ACGAGTGCGTTCCCCATGTCGTAGGTACTC
+
BBC?@A@B@@5999/9A>@ABBCC@C<<<B
@2RRTQ:00560:00031
ACGAGTGCGTTCCCCATGTCGTAGGTACTC
+
BBABBA@>==5999,4449>BBCC@D==<@
@2RRTQ:00563:00026
ACGAGTGCGTTCCCCATGTCGTAGGTACTC
+
9;A@;9999A5999,9AB@A:99??@;9;9
@2RRTQ:00572:00036
ACGAGTGCGTTCCCCGTAACTGTCGTAGGTACTC
+
8??844444=>CCC:B9:244449=999@=AAC;
@2RRTQ:00575:00035
ACGAGTGCGTTCCCCATGCGTAGGTACTC
+
9473444//:788:1118699==<???AC
@2RRTQ:00576:00047
ACGAGTGCGTTCCCCATGTCGTAGGTACTC
+
9<B;;;;;9@;??@4C@BAC<?<B@C<<=B
@2RRTQ:00576:00049
AACGAGTGCGTTCCCCATGTCGTAGG
+
/,/./68@;;<BDDB8A1111///00
@2RRTQ:00583:00028
CGTGTCTCTAGGCACAAGGATTTGTGTAGAG
+
999A@@AAA@@>999954244964444444/
@2RRTQ:00584:00025
ATAGTCTTCCCCTACCTTAGTTCGA
+
/./6688>AA;,44424244/,//,
@2RRTQ:00585:00047
ACGAGTGCGTTCCCCATGTCGTAGGTACTC
+
9;A:;9?>?@5999,9999<=<CC@CACBB
@2RRTQ:00595:00047
TCTCTAATGCGCT
+
44/=--*,,(***
@2RRTQ:00552:00096
ACGAGTGCGTTCCCCATGTCGTAGGTACTC
+
@ACBBBB@>>5999,9999ACCBB@BBAAA
@2RRTQ:00555:00088
ACGAGTGCGTTCCCATGTCGTAGGTACTC
+
@??A@A@?@C59909>>>BCA@D?BAAAB
@2RRTQ:00556:00086
ACGAGTGCGTTCCCCATGTCGTAGGTACTC
+
?AAABBBB?=6944/999999<@A<@;;;@
@2RRTQ:00558:00098
ACGAGTGCGTTCCCATGTCGTAGGTACTC
+
9;@?@@@?@@59909>>@ABB@@=@B<;<
@2RRTQ:00563:00052
CGTGTCTCTAGGCAGCATTCGA
+
949@@@BCA>>?<-****)***
@2RRTQ:00563:00061
ACGAGTGCGTTCCCCATGTCGTAGGTACTC
+
BB>>>@@>>@6999/9999A?994484494
@2RRTQ:00563:00063
TCTCTATGCGCTCCACATGTCTAAGGT
+
BBBCECCBABBBB==>99994=?8?89
@2RRTQ:00565:00058
ATCAGACACGACACA
+
9333//./////444
@2RRTQ:00565:00064
TGATACGTCTCCTTCCTTAGTTACTTCA
+
<444;94444424592483449449544
@2RRTQ:00566:00050
ACGAGTGCGTTCCCCATGTCGTAGGTACTC
+
[truncated: 690,256 more chars]
