# Supplementary material for: The Sequencing Bead Array (SBA), a Next-Generation Digital Suspension Array
Source: PLoS One. 2013 Oct 7;8(10):e76696. doi: 10.1371/journal.pone.0076696 (PMC3792038; doi:10.1371/journal.pone.0076696)
Supplement: Data S1 — Raw sequencing data files for presented experiments. The compressed file contains a table of content for all files included (0. TOC Supporting Data Files.txt) and raw sequencing data (PGM Torrent Suite run reports, FASTQ files and Sphix generated CSV files) for experiments presented in Figure 2 and Figure 3 (same data set as Figure S1). (ZIP) [file pone.0076696.s001.zip › Supporting Data Files/2. Figure 3 and S1/2.1 Figure 3 and S1 files/2.2 FASTQ/15_OM-1980_TS-342.fastq]

@806D7:00004:00006
ACGCTCGACATGCCCAGGTACAGGAG
+
?CBBCBBDCBB>?@<@<=@CBBB@BE
@806D7:00004:00043
ACGCTCGACATGCCCAGGTACAGGAG
+
BBBBCCBCBB?BAB>998;BCBCBCC
@806D7:00005:00034
TCTCTATGCGCTCCACATGTCTAAGGT
+
BCCDCDDBCCBBB@BBBBBCABBAC?B
@806D7:00007:00014
ACGCTCGACATGCCCAGGTACAGGAG
+
B?>@A@BC@@@99908848899?599
@806D7:00007:00016
ACGCTCGACATGCCCAGGTACAGGAG
+
<BBBCCCECCCBBB=@;;@?CBCCBB
@806D7:00007:00045
ACGCTCGACATGCCCAGGTACAGGAG
+
ABBBBBBCB==?BC?A?>A?A@E@?>
@806D7:00007:00049
ACGCTCGACATGCCCAGGTACAGGAG
+
BFCCCCCFC:;;CC@CC@C@AAC@BB
@806D7:00009:00047
ACGCTCGACATGCCCAGGTACAGGAG
+
=CCCCDDEBEBCCN@@@=@:<<C@CC
@806D7:00010:00042
ACGCTCGACATGCCCAGGTACAGGAG
+
BA>>BBCECBBBBB=BA?AABBDAAA
@806D7:00011:00024
ACGCTCGACATGCCCAGGTACAGGAG
+
@CCCDAAGDBB?=?<=;;?<B?A>;;
@806D7:00012:00008
ACGCTCGACATGCCCAGGTACAGGAG
+
?BBBBBCEB@AACC@CC@CBEBDACC
@806D7:00012:00023
ATATCGCGAGGGTATGGAAGACTCTATA
+
BABBABBCFBBAB?@@?B?BDBBB@??<
@806D7:00012:00048
ACGCTCGACATGCCCAGGTACAGGAG
+
??ABBCBBB@@?AA9::48>A>?=>>
@806D7:00013:00021
ACGCTCGACATGCCCAGGTACAGGAG
+
BCBBBBBCB==49809748899@>99
@806D7:00013:00023
ACGCTCGACATGCCCAGGTACAGGAG
+
BBBBABAB@=999?99858A9998<;
@806D7:00013:00042
ACGCTCGACATGCCCAGGTACAGGAG
+
ACBBBBBCBA@?BA?AA?A@BBE@?@
@806D7:00014:00038
ACGCTCGACATGCCCAGGTACAGGAG
+
ABBBBBACBBBBBB=?><>AAABCBB
@806D7:00016:00039
ACGCTCGACATGCCCAGGTACAGGAG
+
?BBBBBBCB=?ABB@998:;@@B@>@
@806D7:00017:00025
ACGCTCGACATGCCCAGGTACAGGAG
+
@B@@>A@@999?>>99858>??>599
@806D7:00017:00029
ACGCTCGACATGCCCAGGTACAGGAG
+
??ABCCDCFDBA?A=><<<>??A>=@
@806D7:00018:00041
ACGCTCGACATGCCCA
+
44889944//////+/
@806D7:00019:00016
ACGCTCGACATGCCCAGGTACAGGAG
+
GDBBBBBCCCACCC@@@>@ABAB?;;
@806D7:00019:00024
ACGCTCGACATGCCCAGGTACAGGAG
+
9991111/667999-431334449//
@806D7:00019:00028
AGCACTGAGCTTTCATTAGTTACTTGT
+
<<HEFCBA=98819F@5<;A?@>?=?7
@806D7:00019:00038
ACGCTCGACATGCCCAGGTACAGGA
+
=@@@A@AA@>>99909848>C>><>
@806D7:00020:00009
ACGCTCGACATGCCCAGGTACAGGAGA
+
DCBBC:<<B>>99919858?>@A>AAB
@806D7:00020:00012
ACGCTCGACATGCCCAGGTACAGGAG
+
BBBBBBACBBBBCC>BA=@?A@B?@A
@806D7:00020:00017
ACGCTCGACATGCCCAGGTACAGGAG
+
BBBBCC@AACCCCCACCB@@ABB>BB
@806D7:00020:00042
TACTGAGCTACACACACAGAAAGATTGGT
+
BBBCCCCBBBBBBCBBBBBBB=BAA??:?
@806D7:00021:00024
ACGCTCGACATGCCCAGGTACAGGAG
+
BECCCCCCB@@99909848899><>@
@806D7:00021:00046
AGCACTGTAGCTGTCACTAGTTACTTGT
+
BACEDCBBBBBBBBAACDBBB@BCC@CD
@806D7:00022:00025
TACTGAGCTACACACACAGAAAGATTGGT
+
B?ABCCBBBBABBCC@AACCC>;<:@C@?
@806D7:00023:00008
ACGCTCGACATGCCCAGGTACAGGAG
+
ABBBBCCCCBBBCC?::8:>AAC@BB
@806D7:00023:00011
ACGCTCGACATGCCCAGGTACAGGAG
+
BBBBCBBCB@BBFE>:8::ACCDBEC
@806D7:00023:00047
ACGCTCGACATGCCCAGGTACAGGAG
+
>@@C;9<A@9999919848>@BC@AC
@806D7:00024:00035
ATATCGCGAGGGTATGGAAGACTCTAT
+
BBABBCCCBBB>BBBB@C@CBCCCA::
@806D7:00025:00009
ACGCTCGACATGCCCAGGTACAGGAG
+
ABBBBBBCCCBBCB@BA?A>AAC@DC
@806D7:00025:00021
ACGCTCGACATGCCCAGGTACAGGAG
+
BB@AACBB?=>99919868899A@??
@806D7:00025:00035
ACGCTCGACATGCCCAGGTACAGGAG
+
BBBBB:;=CCCCCC>@@;?AAAB@@@
@806D7:00026:00009
ACGCTCGACATGCCCA
+
?@=@@@999?994969
@806D7:00026:00010
ACGCTCGACATGCCCAGGTACAGGAG
+
BBBBBBBCBABBBC>995::99@?;;
@806D7:00026:00017
ACGCTCGACATGCCCAGGTAGACAGGAG
+
BDB@A==<;CB>>@<90,00/./66386
@806D7:00026:00027
ACGCTCGACATGCCCAGGTACAGGAG
+
AB>=@@<<<AA<;<,10,.4/449:;
@806D7:00027:00035
AGCACTGTAGCTGTCACTAGTTACTTGT
+
BCEDCBBBABAACEDCCA@;959@@699
@806D7:00028:00008
CGTGTCTCTAGGCACAGGATTTTGTGTAG
+
BCBBAAB?@@A?B;;<BB99<9/<@@BCC
@806D7:00028:00049
TGATACGTCTCCTTCCTTAGTTACTTCA
+
A@ACCCCECBB?B?A?BACCC@BCBAFB
@806D7:00029:00019
ACGCTCGACAGCCCAGGTACAGGAG
+
?BBBCBBBCCCCC?CB@BABBA>::
@806D7:00032:00005
ACGCTCGACATGCCCAGGTACAGGAG
+
BBABCBCECBABBB=@A?B@AAE@;<
@806D7:00032:00047
ACGCTCGACATGCCAGGTACAGGAG
+
@C>@@@=?>1111-10,0044428=
@806D7:00033:00024
ATCAGACACGGACACAGCAGAACACAC
+
9;BC@AACCC;;AADCABBBA>BACAA
@806D7:00033:00033
ACGCTCGACATGCCCAGGTACAGGAG
+
BCBBCCBDCBB???=975:ABBC@CB
@806D7:00033:00047
ACGCTCGACATGCCCAGGTAAGGAG
+
ACBBCCCC=9=88809<<8847;77
@806D7:00034:00048
ACGCTCGACATGCCCAGGTACAGGAG
+
AB??@BBCCA?BBB>9957;@@B@CC
@806D7:00035:00022
ACGCTCGACATGCCCAGGTACAGGAG
+
AB@AABBCBBBBBB?BB@B?AABBBB
@806D7:00035:00023
CGTGTCTCTAGGCACAGGATTTTGTGTAG
+
CBECAAABBBC@BBCCB=9999/9>>>>@
@806D7:00035:00033
ACGCTCGACATGCCCAGGTACAGGAG
+
?BBBBA@AB>>@BB>@?=>>@@A>>@
@806D7:00035:00047
ACGCTCGACATGCCCAGGTACAGGAG
+
BBBBCBAAB@@?>@<874:?A>A@;9
@806D7:00036:00019
TCTCTATGCGCTCCACACTGTCTAAGGGTA
+
4:444=:811/66,//44443331011,11
@806D7:00036:00023
ACGAGTGCGTTCCCCATGTCGTAGGTACTC
+
BBBBBCCCCC@EBB9@;;1<:8-,+,,,,,
@806D7:00037:00016
ACGCTCGACATGCCCAGGTACAGGAG
+
BA@@A@@?989>@@:??=?BCCC?CC
@806D7:00037:00048
ACGCTCGACATGCCCAGGTACAGGAG
+
?BBBBBAEBBB>@@<?@>A>AADACC
@806D7:00038:00017
ATCAGACACGGACACAGCAGAACACAC
+
9;<A@AABAA=A999<<@>@?;>>871
@806D7:00038:00038
ACGCTCGACATGCCCAGGTACAGGAG
+
AABBCB::<AB@>@<::6;BCCCBAA
@806D7:00039:00010
CGTGTCTCTAGGCACAGGATTTTGTGTAG
+
CBBCBCCBAAA@BCCCC?BCCH::;;AAE
@806D7:00039:00024
TACTGAGCTACACACACAGAAAGATTGGT
+
B@BBCCBA@ACCCBCBCB9795;@?AC=A
@806D7:00039:00039
TCTCTATGCGCTCCACATGTCTAAGGT
+
<ABAAA@=?999969989999>A>A?A
@806D7:00039:00047
TAGTATCAGCCTCGCCATGACGAAGGTATTCC
+
<ABAA@AABB@CCAD@ACCCCCB796999289
@806D7:00042:00026
ACGCTCGACATGCCCAGGTACAGGAG
+
ABBBBEBCC??@BB?975:?A@B@CC
@806D7:00046:00042
ACGCTCGACATGCCCAGGTACAGGAG
+
?BBBBECCBAAABC?AABAABBDB@A
@806D7:00048:00005
ACGCTCGACATGCCCAGGTACAGGAG
+
@@BABBADABBBBB@BA>@ABBD@AA
@806D7:00048:00041
CGTGTCTCTAGCAC
+
4444444////,,/
@806D7:00004:00076
ACGCTCGACATGCCCAGGTACAGGAG
+
=BBBCABB@@@BBB?A@>A?A@C@DB
@806D7:00004:00096
ACGCTCGACATGCCCAGGTACAGGAG
+
BBBBCCCCC@@?AB=::6:AB@A?@A
@806D7:00006:00082
ACGCTCGACATGCCCAGGTACAGGAG
+
=ABB@@@F@==?CC>B@>AAAAC@@@
@806D7:00006:00090
ACGCTCGACATGCCCAGGTACAGGAG
+
BBAABBEEBBB?BB=@@<@>BBC@AB
@806D7:00006:00091
CGTGTCTCTAGGCACAGGATTTTGTGTAG
+
C@AADECAB99;;<BBDE9999/9@?@BB
@806D7:00007:00079
ACGTCGACATGCCCAGGTACAGGAGG
+
BCB@?ACCBBBBB>BB@BBA=?>998
@806D7:00007:00091
ACGCTCGACATGCCCAGGTACAGGAG
+
BB@BBBDBAA?BBC@:8::BCCE@BB
@806D7:00009:00067
ACGCTCGACATGCCCAGGTACAGGAG
+
BDBBBBBAA;;9>>99;5;BDGFACC
@806D7:00009:00076
ACGCTCGACATGCCCAGGTACAGGAG
+
BBBBBBBBBAAABB?:888BCBC@DC
@806D7:00009:00084
ACGCTCGACATGCCCAGGTACAGGAG
+
?BBBBBBBBCBA==:974:ABBCEBB
@806D7:00009:00096
ACGCTCGACATGCCCAGGTACAGGAG
+
BBBBBCCBBBBBBB>AA?ABCCD@BA
@806D7:00009:00098
ACGCTCGACATGCCCAGGTACAGGAG
+
@CCBCEBCB@?ACC?BA>AABAC@DC
@806D7:00010:00079
ACGCTCGACATGCCCAGGTACAGGAG
+
BBBBBBAAABBBDBA@?@@BCCCBBD
@806D7:00011:00098
ACGAGTGCGTTCCCCATGTCGTAGGTACTC
+
BBBBBBBAAC@ABC9A@??>@B<?;?:;;A
@806D7:00012:00061
CGTGTCTCTAGGCACAGGATTTTGTGTAG
+
BBCCCCCBAAB@ABBBC@;9;9-9==>AC
@806D7:00012:00099
ACGCTCGACATGCCCAGGTACAGGAG
+
ABBBCBADBAAABB=BA?AAEBD@CC
@806D7:00013:00068
TACTGAGCTACACACACAG
+
A<;<4497////644////
@806D7:00014:00090
ATATCGCGAAGGTATGGAAGCACTCTAGTA
+
98>99999;8=;???B@C@<;;86661...
@806D7:00015:00054
ACGCTCGACATGCCCAGGTACAGGAG
+
;CBBBBCEDBBBCC@B?>??BBC@?@
@806D7:00015:00058
ACGCTCGACATGCCCAGGTACAGGAG
+
BA@BBCBCA>>ABB@988:BDAB@@@
@806D7:00015:00066
ACGCTCGACATGCCCAGGTACAGGAG
+
BBBBBBBCCCB?>><>;:;B?@@@?@
@806D7:00015:00099
ACGCTCGACATGCCCAGGTACAGGAG
+
CCBBBCCCCCBCAA<::4;BBBBBC@
@806D7:00016:00092
ACGCTCGACAAGGTACAGGAGACTG
+
9>>9449:::696488877331444
@806D7:00017:00065
ACGCTCGACATGCCCAGGTACAGGAG
+
BBBBBCAAACC?@@<@?<B@CEFCDC
@806D7:00018:00087
ACGCTCGACATGCCCAGGTACAGGAG
+
@BBCCCBFCDB?@@<??;?BCBB@@@
@806D7:00019:00054
ACGCTCGACATGCCCAGGTACAGGAG
+
AABBBBBBA=@98808748>??@=@B
@806D7:00019:00074
ACGCTCGACATGCCCAGGTACAGGAG
+
>AABBBBCCBBBBB?:8::BCCD@AA
@806D7:00019:00087
TCTCTATGCGCTCCACATGTCTAAGGT
+
CCDBBBCBBBBBDACCCCDAA@@?A>B
@806D7:00019:00091
TACTGAGCTACACACACAGAAAGATTGG
+
48==9;DDB@A@@G@?>>988/3370/,
@806D7:00020:00095
ACGCTCGACATGCCCAGGTACAGGAG
+
BBBBBCBCC??@BB<995:@@@CAAA
@806D7:00020:00096
ACGCTCGACATGCCCAGGTACAGGAG
+
BCBBBBBCCEBBBB>9959?CCC@DB
@806D7:00021:00056
TACTGAGTTACACACACAGAAAGATTGGTGC
+
@@AAACCC?ECCCCB@??877,7>?:?<??A
@806D7:00021:00078
ACGCTCGACATGCCCAGGTACAGGAG
+
BBBBCCDCBBBBBB?@?>?ABBDABB
@806D7:00021:00079
ACGCTCGACATGCCCAGGTACAGGAG
+
BBBAABCDD?B@AA<::6;BDCDBCC
@806D7:00021:00087
ACGCTCGACATGCCCAGGTACAGGAG
+
@A?BBCCBBBAADB?@?>?ACBCABA
@806D7:00021:00090
AGCACTGTAGCTGTCACTATGTTACTTGT
+
4444499@9999944@??44489444244
@806D7:00022:00050
ACGCTCGACATGCCCAGGTACAG
+
9944444/81////+/.,37:9>
@806D7:00022:00052
ACGCTCGACATGCCCAGGTACAGGAG
+
ABBBBCBCCBB94408348@AAB@BB
@806D7:00023:00097
ACGCTCGACATGCCCAGGTACAGGAG
+
?A?BCCCCA9999919858?DCE@HG
@806D7:00024:00090
ACGCTCGACATGCCCAGGTACAGGAG
+
ABBBCBBDCBBABB>:98;BBBB@BB
@806D7:00024:00099
ACGCTCGACATGCCCAGGTACAGGAG
+
?BCCDAABD@?>CC>?<;??@@@>@B
@806D7:00025:00052
TAGTATCAGCCTCGCCATGACGAAGGTATTCC
+
;9<<<9A@@@@BCCC@CDCAABBBCAD><:;B
@806D7:00025:00067
ACGCTCGACATGCCCAGTACAGGAGA
+
;<<;<BAC@@>111-10.46=:788/
@806D7:00025:00097
ACGCTCGACATGCCCAGGTACAGGAG
+
?;;;A;=>CGGCCC?;:7;>AAA:<;
@806D7:00026:00063
ACGCTCGACATGCCCAGGTACAGAAG
+
BBABBB@A@CBCCC=AA;99@94969
@806D7:00027:00050
ACGCTCGACATGCCCAGGTACAGGAG
+
BCCBCCCFCBB@??<=;77399===>
@806D7:00027:00064
ACGCTCGACATGCCCAGGTACAGGAG
+
BABABABBB9999919858???@ABH
@806D7:00028:00056
ACGCTCGACATGCCCAGGTACAGGAG
+
BBBBBBBFCBB>?=99747@AAC?BC
@806D7:00028:00065
ACGCTCGACATGCCCAGGTACAGGAG
+
BBBBBBAAABBBCDA?><>?BBC@BB
@806D7:00028:00069
ACGCTCGACATGCCAGTACCAGG
+
/////4466////,/.33424/7
@806D7:00029:00065
ACGCTCGACATGCCCAGGTACAGGAG
+
9<@BAABC>>>99919?<??EBB@CC
@806D7:00029:00074
ACGCTCGACATGCCCAGGTACAGGAG
+
BC99;CC??89111,10,07;===@@
@806D7:00029:00083
TCTCTATGCGTCCACATGTCTAAGGTA
+
////88>>GC=964434444448656/
@806D7:00030:00063
ACGCTCGACATGCCCAGGTACAGGAG
+
@@??BCCCA=@89809858?B@@:99
@806D7:00030:00080
ACGCTCAGACATGCCAGTACAGGAGA
+
;1/,0-////68//,..../9A@999
@806D7:00031:00062
ACGCTCGACATGCCCAGGTACAGGAG
+
9;9@>999>99989098400//8788
@806D7:00031:00073
ACGCTCGACTTGCCCAGGTACAGGAG
+
@BBBCBBC=9;89909C?;<<BC@BB
@806D7:00032:00066
ACGCTCGACATGCCCAGGTACAGGA
+
EBCBBAB<99999909848BCCDA?
@806D7:00032:00069
ATATCGCGAGGGTATGGAAGACTCTATA
+
@C;;<A@999@<@AAC@CAC@AABB:10
@806D7:00032:00076
ACGCTCGACATGCCCAGGTACAGGAG
+
ABABBBBCBBBBBB??>=>BCCD@A?
@806D7:00033:00059
ACGTTCGACATGCCCAGGTACAGGAG
+
B>??@B:9<@@99909959999>;>>
@806D7:00033:00091
ACGCTCGACATGCCCAGCTACAGGAG
+
<DBBBCCFC:;;B@<@@@?@CCC@BB
@806D7:00034:00050
TACTGAGCTACACACACAGAAAGATTGG
+
<<@>@A@999999??>=>478/887373
@806D7:00034:00051
ACGCTCGACATGCCCAGGTACAGGAG
+
?ABBBBBCC>>98808748>??@>@>
@806D7:00035:00066
AGCACTGTAGCTGTCACTAGTTACTTGT
+
@>NKCBB?AACCCCCCCCBAA@BCC?CB
@806D7:00035:00077
ACGCTCGACATGCCCAGGTACAGGAG
+
9<@@BBABBB@@AB>@@=A;=;C@CB
@806D7:00036:00052
ACGCTCGACATGCCCAGGTACAG
+
A@BBB@AA@@@999-48478444
@806D7:00036:00070
TGATACGTCTCCTTCCTTAGTTACTTCA
+
BCCC>>;1/1<,1,1:=8>@@<A9<6<A
@806D7:00036:00072
ACGCTCGACATGCCCAGGTACAGGAG
+
CBBBCCHA@@A99919848?A@A><<
@806D7:00037:00068
ACGCTCGACATGCCCAGGTACAGGAG
+
?ABBBCCCB=B?>>99:7;AEEFACC
@806D7:00038:00054
ACGCTCGACATGCCCAGGTACAGGAG
+
>@CCBCBCBBBA@>:=;:;;BBB@>@
@806D7:00038:00066
ACGCTCGACATGCCCAGGTACAGGA
+
@@BBCEDA:9=89919858?@>><>
@806D7:00038:00069
ACGCTCGACATGCCCAGGTACAGGAG
+
@ABBBBBCCBB94408348?BAB?BB
@806D7:00038:00091
ACGCTCGACATGCCCAGGTACAGGAG
+
BB;;<CBCBCBBAA:;87<?A@A@E@
@806D7:00038:00096
ACGCTCGACATGCCCAGGTACAGGAGA
+
498@=>9;994444-43137:9?<==@
@806D7:00039:00063
ACGCTCGACATGCCCAGGTACAGGAG
+
BBBBBBBC@;;44409><>BCCEA<<
@806D7:00040:00060
ATATCGCGAGGATATGGAAGCCTCT
+
BB???BCCCD@CBBBA>?=>B=?@C
@806D7:00040:00078
ACGCTCGACATGCCCAGGTACAGGAG
+
??BBCCBB?:@899198588BCC@<;
@806D7:00040:00088
ACGCTCGACATGCCAGTACAGG
+
?@@@A@ABB@>--+--,,,/,*
@806D7:00041:00053
ACGCTCGACATGCCCAGGTACAGGAG
+
:@ACFHBBBCC;;;89>;?ABBB=@@
@806D7:00041:00065
ATCAGACACGGACACAACAGAACACAC
+
CACBBABB;;9;BAAA?A@A@@CCCCD
@806D7:00042:00071
ACGCTCGACATGCCCAGGTACAGGAG
+
>@BBBBAA?>?99919858>BBEACB
@806D7:00043:00064
ACGCTCGACATGCCCAGGTACAGGAG
+
BBBBEBBCCBB99969;<@;BBC@@B
@806D7:00043:00070
CGTGTCTCTAGGCACAGGATTTTGTGTAG
+
ACCCCCBBBBB>>ACC;:4444-9>>@@C
@806D7:00043:00072
ACGCTCGACATGCCCAGGTACAGGAG
+
?BBBBBABCDC@==:93177?=@=@@
@806D7:00043:00077
ACGCTCGACATGCCCAGGTACAGGAG
+
ABBBBBBBDCBA@A=?<<<?BBB@>>
@806D7:00043:00078
TGATACGTCTCCTTCCTTAGTTACTTCA
+
@@AB;<<A@@B@C@A>A>9849444894
@806D7:00045:00052
ACGCTCGACATGCCCAGGTACAGGAG
+
ACBBBBABFCC?@@<?>;B?BBC@BC
@806D7:00045:00070
AGCACTGTAGCTGTCACTAGTTACTTG
+
49=@EICCDDCBCDBCCDB995999<9
@806D7:00045:00077
ACGCTCGACATGCCCAGGTACAGGAG
+
ABABACBEB9;88809748>BAB?BB
@806D7:00045:00078
ACGCTCGACATGCCCAGGTACAGGAG
+
BBBBAABDCBBBCEABA?A9;;B<@@
@806D7:00045:00085
ACGCTCGACATGCCCAGGTACAGGAG
+
BBABBBBBBBBBBB?BA>AACBC@BC
@806D7:00046:00077
ACGCTCGACATGCCCAGGTACAGGAG
+
BABACBBBB4999909858?CAC@AA
@806D7:00046:00080
ACGCTCGACATGCCCAGGTACAGGAG
+
?BBBBBABABA=8=9434:@BCCACC
@806D7:00046:00096
ATCAGACACGGACACAGCAGAACACAC
+
;@AAAAAABA=@@9>;A@B@B>C????
@806D7:00048:00060
TGATGACGTCTCCTTCCTTAGTTACTTCA
+
@88-,,,2,,4A>AACBC@:<<>;<<CA>
@806D7:00049:00062
ACGCTCGACATGCCCAGGTACAGGAG
+
BBABBBBCB;;44409748>>9969>
@806D7:00049:00070
ACGCTCGACATGCCCAGGTACAGGA
+
BDCCCAB99999990981379998:
@806D7:00049:00081
ACGCTCGACATGCCTAGGTACAGGAG
+
CCBBBCABB??=>;>8847>>887;?
@806D7:00049:00082
ACGCTCGACATGCCAGGTACA
+
B?=AB999>9911,10,..8;
@806D7:00049:00083
TGATACGTCTCCTTCCTTAGTTACTTCA
+
>BA?9<<994;29242424442499899
@806D7:00049:00085
TGATACGTCTCCTCTTAGCTTACTCA
+
44444444444244/,////,///44
@806D7:00049:00089
ACGCTCGACATGCCAGTACAG
+
;<;;9A999<9166/0../66
@806D7:00049:00095
TAGTATCAGCCTCGCCATGACGAAGGTATTCC
+
BDC@AAC;;<?ABBB?BCCCCCDAB@CBB?B@
@806D7:00004:00131
ACGCTCGACATGCCCAGGTACAGGAG
+
ABBBBBCDCBBACC>:::;BDCCACC
@806D7:00005:00119
ACGCTCGACATGCCCAGT
+
899944;:9941,,*,,,
@806D7:00006:00116
ACGCTCGACATGCCCAGGTACAGGAG
+
BBBCCB@A@:;;CC=::8;@CBCAAA
@806D7:00007:00119
ACGCTCGACATGCCCAGGTACAGGAG
+
AABBCB?AAEBBBBA@@=@AFCC@BB
@806D7:00007:00126
ACGCTCGACATGCCCAGGTACAGGAG
+
@CCCCBBECBB?AA<::8;CDCD@BB
@806D7:00007:00133
ACGCTCGACATGCCCAGGTACAGGAG
+
B???BBBCB>>?DC@BA?AABBC@AB
@806D7:00008:00104
ACGCTCGACATGCCCAGGTACAGGAG
+
ACBBCCBCB>>?BB@BB@A?CDC@BA
@806D7:00008:00105
TAGTATCAGCCTCGCCATGACGAAGGTATTCCA
+
CDBBEBC@@@??A;<9;CBABA@=@?@@A=@=@
@806D7:00008:00116
ACGCTCGACATGCCCAGGTACAGGAG
+
BBAAA@AACCBBBB<::6:ACBB@@@
@806D7:00008:00117
ACGCTCGACATGCCCAGGTACAGGAG
+
BBBBBBBCA@@BCC>@>=>ACECBBB
@806D7:00008:00129
ACGCTCGACATGCCCAGGTACAGGAG
+
BBBBCBBCCBBBDD@;;9;@CABABB
@806D7:00009:00114
CGTGTCTCTAGGCACAGGATTTTGTGTAG
+
CDCBBB==@@@=?BABC=9999/9>999@
@806D7:00010:00119
TACTGAGCTACACACACAGAAAGATGGT
+
BBBBCECCBBBBBCCB;A433,8>>A?B
@806D7:00010:00126
ACGCTCGACATGCCCAGGTACAGGAG
+
?BBBBABBA@BBBB@BA?AAAAC@BB
@806D7:00011:00119
ACGCTCGACATGCCCAGGTACAGGAG
+
AABBBD@AA@A@CC?:::;BCCDBDC
@806D7:00011:00139
ACGCTCGACATGCCCAGGTACAGGAG
+
@BBBBBADBBBBBB>?>=@BCCC@BC
@806D7:00012:00103
ATGCTCGACATGCCCAGGTACAGGAG
+
BB???CCDC9;;CD@<:;;CCCC@CB
@806D7:00012:00113
TGATACGTCTCCTCCTTAGTTACTCA
+
49>>>>@911/,//,/,///,////8
@806D7:00013:00142
TACTGAGCTACACACACAGAAAGATTGGT
+
A?ABDCBB>ABCCECBBA=;;:?@?=A=@
@806D7:00014:00101
TACTGAGCTACACACACAGAAAGATTGGT
+
BBBCCCCCBBCCCCCBAABAA=BC@@A@B
@806D7:00014:00102
ACGCTCGACATGCCCAGGTACAGGAG
+
@@;;<ACB@=>99919>;>>EAAABC
@806D7:00014:00130
ACGCTCGACATGCCCAGGTACAGGA
+
?@@BBBCC@=>99919868899@?A
@806D7:00014:00137
ACGCTCGACATGCCCAGG
+
A@@@B@;99999990984
@806D7:00015:00100
AGCACTGTAGCTGTCACTAGTTACTTGT
+
<<CCDCCBCC@@ABAAC@>AC@BBE@CD
@806D7:00015:00105
ACGCTCGACATGCCCAGGTACAGGAG
+
BBABBBBCCBBABC@@?=>BCCB@AA
@806D7:00015:00119
ACGCTCGACATGCCCAGGTACAGGAG
+
BBBBBCCBC:9:CB?998:ABBC@CC
@806D7:00016:00123
ACGCTCGACATGCCCAGGTACAGGAG
+
@CBBCAAACCBBBB@BCAAACBD@@A
@806D7:00017:00111
ACGCTCGACATGCCCAGGTACAGGAG
+
ABBBBBBCBBBBBB=BA?AADCC@BE
@806D7:00018:00117
ACGCTCGACATGCCAGGTACAGG
+
<BABBA?B>99442431334477
@806D7:00018:00121
ACGCTCGACATGCCCAGGTACAGGAG
+
BBBBCE@ADAABCG@<:;;CGCDBCC
@806D7:00018:00125
ACGCTCGACATGCCCAGGTACAGGAG
+
@ABCCCDDDBBBBB<??>@@BCE@CB
@806D7:00019:00115
ACGCTCGACATGCCCAGGTACAGGAG
+
BAABB?AACCC:;;810,0;<?>=@A
@806D7:00019:00129
ACGCTCGACATGCCCAGGTACAGGAG
+
?BBBBC@AAABBCG>BA?BBDEE@CC
@806D7:00020:00116
TAGTATCAGCCTCGCCATGACGAAGGTATTCC
+
A@@@AAA@AC>BBCBBCBBB<<;8=8898249
@806D7:00023:00100
TAGTATCAGCCTCGCCATGACGAAGGTATTCC
+
CADBBBA;;<@ABBBACCCCCCC?CDCDCADE
@806D7:00025:00105
ACGCTCGACATGCCCAGGTACAGGAG
+
AA@BBBBF@==ACC>995:@@@A>@@
@806D7:00026:00105
ACGCTCGACATGCCCAGGTACAGGAG
+
AA@BBEBCCAA===98748@CCEABB
@806D7:00029:00137
ACGCTCGACATGCCCAGGTACAGGAG
+
BDBB@BABBBBBBB<975:@BBC?@@
@806D7:00030:00115
ACGCTCGACATGCCCAGGTACAGGAG
+
ABBBBBBCBBBBCD???>@BCCC@BB
@806D7:00032:00102
ACGAGTGCGTTCCCCATTGTCGTAGGTACTC
+
BB??BBCCAA>AFD:BB>BBABBA@@C@@@D
@806D7:00032:00131
ACGCTCGACATGCCCAGGTACAGGAG
+
ABBBCBCBB==8==9974:BDCCEBB
@806D7:00032:00141
ACGCTCGACATGCCCAGGTACAGGAG
+
ABBBABBCB999CCABA?AACDC@BB
@806D7:00034:00106
ATGCTCGACATGCCCAGTAGCAGGAG
+
BA?AABBBB99111-1---,,444..
@806D7:00035:00101
TGATACGTCTCCTTCCTTAGTTACTTCA
+
CCCCBCCECCC@D@CAB@BBB@CCC@BB
@806D7:00035:00110
ACGCTCGACATGCCCAGGTACAGGAG
+
>BABBBBCA==?BC@BA?A@GAC@BB
@806D7:00035:00127
TAGTATCAGCCTCGCCATGACGAAGGTATTCC
+
BDBCDCC:9<@CCCC@BBCCCBC@B?BCB?BA
@806D7:00036:00124
ACGCTCGACATGCCAGGTACAGGAG
+
BB:;;CB@@;;11-10,0;?>?;99
@806D7:00037:00101
TAGTATCAGCCTCGCCATGACGAAGGTATTCC
+
A@<;18881211:88:CAA@B>@5/,//6,/,
@806D7:00037:00104
ACGCTCGACATGCCCAGGTACAGGAG
+
9<<CCCAAAGB@>@<;:7;CDEDFBB
@806D7:00037:00128
ATCAGACACGGACACAGCAGAACACAC
+
ABBBBAA@@@@AAABBBBBBB@B?B>?
@806D7:00038:00146
ACGCTCGACATGCCCAGGTACAGGAG
+
ACBBAAADB@??CC@?><>@BBD@BB
@806D7:00039:00115
ACGCTCGACATGCCCAGGTACAGGAG
+
BBBBBBBCB@BBBC@?><>?BBCBCC
@806D7:00040:00146
ACGCTCGACATGCCAG
+
9988499960,,*)*0
@806D7:00043:00133
ACGCTCGACATGCCCAGGTACAGGA
+
8<;@@ABB@9999909847744989
@806D7:00044:00111
ACGCTCGACATGCCAGGTACCAGGAG
+
1//1/99:4////,/442,/,/8720
@806D7:00007:00178
ACGCTCGACATGCCCAGGTACAGGAG
+
BBBBCBBGCABBCC@@@>@BEDH@CB
@806D7:00009:00178
TGATACGTCTCCTTCCTTAGTTACTTCA
+
@AGA<=AB<<CACAC@C@@AAACA@BA@
@806D7:00010:00151
ACGCTCGACATGCCCAGGTACAGGAG
+
BBBBEBDECABBCC@??>@CCCD@BC
@806D7:00011:00167
ACGCTCGACATGCCCAGGTACAGGAG
+
@@CC<9<A>94444-4313344;86/
@806D7:00011:00187
ACGCTCGACATGCCCAGGTACAGGAG
+
?BBBBBAACBBBBBABA?AAEBCABD
@806D7:00014:00155
ACGCTCGACATGCCCAGGTACAGGAG
+
BBBCCCCDC>@111,10,0;@>@?@@
@806D7:00015:00179
TAGTATCAGCCTCGCCATGACGAAGGTATTCC
+
CBDAAAAA@A?AA<<;<BBDB<;8;?@@A=@=
@806D7:00016:00150
ATCAGACACGGACACAGCAGAACACAC
+
;A;;<AAABB>AB<==BCCCC@CCBBB
@806D7:00017:00158
ACGCTCGACATGCCCAGGTACAGGAG
+
ABBBBEBBBABBCD>@@@@CCCH@BB
@806D7:00017:00175
ACGCTCGACATGCCCAGGTACAGGAG
+
=ABABBBBB@?ACH@?@=@ACCDABB
@806D7:00019:00155
ACGCTCGACATGCCCAGGTACAGGAG
+
BA@?BBBCA@=BBD@:98;BBBC@DC
@806D7:00019:00173
ACGCTCGACATGCCCAGGTACAGGAG
+
BBBBBBBCBBBBBC=BA?AACCD@BC
@806D7:00020:00168
TACTGAGCTACACACACAGAAAGATTGGT
+
BBBCDECA@ABCDFCCCBCCC>AAA@C@@
@806D7:00021:00162
ACGCTCGACATGCCCAGGTACAGGAG
+
A<<999@??44444-47773444844
@806D7:00021:00192
ACGCTCGACATGCCCAGGTACAGGAG
+
=BBABA@ABBBBBB@@?=?CCDC@BB
@806D7:00022:00151
ATCAGACACGGACACAGCAGAACACAC
+
;:;;>>>@996<@ABEDDCGC?B@?::
@806D7:00023:00179
CGTGTCTCTAGGCACAGGATTTTGTGTA
+
CCCCCCCCCBB;;<A@CD9999/98>//
@806D7:00027:00164
TGATACGTCTCCTTCCTTAGTTACTTCAG
+
ABA;;<CBBAB?B9;7<A449<=999//,
@806D7:00027:00194
ATATCGCGAGGGTATGGAAGACTCTAAGAG
+
BBAAAECCCBC@BB??@B@CCCCDBA>AA=
@806D7:00038:00174
ACGCTCGACATGCCCAGGTACAGGAG
+
?BABB@@CBCBBBB@BA?A?BBC@?@
@806D7:00038:00181
ACGCTCGACATGCCCAGGTACAGGAG
+
BBBBAA@F@@@?AA?B>?BBDBA@@@
@806D7:00040:00166
ACGCTCGACATGCCCAGGTACAGGAG
+
B@BBBDCC?4888809848;ECB@CB
@806D7:00042:00197
ACGCTCGACATGCCCAGGTACAGGAG
+
BBBBBBBCCBABCC??>=@@AAB?BC
@806D7:00043:00163
AGCACTGTAGCTGTCACTAGTTACTTGT
+
@@CCC@AAFFDCBCBCCCBAA>BBA=AB
@806D7:00043:00166
AGCACTGTAGCTGTCACTAGTTAATTGT
+
<;CCHCBBCCCCBEBDCB@==6474;=@
@806D7:00043:00170
TCTCTATGCGCTCCACATGTCTAAGGT
+
9=ABDBBCCCCBD?AA@AAC<<<AC?C
@806D7:00043:00184
ACGCTCGACATGCCCAGGTACAGGAG
+
BBABBBCEC=@89909848@CCEABB
@806D7:00045:00179
ACGCTCGACATGCCCAGGTACAGGAG
+
?BBBCBBCCCBA@@<9759<C@C@@?
@806D7:00046:00160
CGTGTCTCTAGGCACAGGATTTTGTGTAG
+
@B?AAACBBBB;;=BDB?9999/9@@>>@
@806D7:00046:00174
ACGCTCGACATGCCCAGGTACAGGAG
+
AABBCCCCCBB=?=99748@CCCAEC
@806D7:00048:00196
CGTGTCTAGGCACAGGATTTTGTGTAG
+
CECCCCBBB@BBAA?>A===69::>>@
@806D7:00049:00161
TGATACGTCTCCTTCCTTAGTTACTTCA
+
4448944494;2424242488944:64;
@806D7:00004:00207
ACGCTCGAAGCCCAGGTACAGGAGA
+
BBBBBCBEABBD@CDDCAABC@BB?
@806D7:00004:00238
ACGCTCGACATGCCCAGGTACAGGAG
+
BBBCCCBBBAAABB>??=@@CBB@CC
@806D7:00006:00206
ACGCTCGACATGCCCAGGTACAGGAG
+
BBABCBBBAA@?BC@@><>BCCHABA
@806D7:00006:00244
ACGCTCGACATGCCCAGGTACAGGAG
+
?BBBBCBCE????=:=;<@@CDGBCC
@806D7:00014:00216
TAGTATCAGCCTCGCCACTGACGAAGGTATTCC
+
8944:449>>8844::44444;49299788771
@806D7:00015:00227
ACGCTCGACATGCCCAGGTACAGGAG
+
@AAAABBCBAABBB>9888BCCCABB
@806D7:00021:00225
ACGCTCGACATGCCCAGGTACAGGAG
+
AA@BCBBCCCBBBB=BB@BBBBB@BB
@806D7:00028:00215
ACGCTCGACATGCCCAGGTACAGGAG
+
ABBBBBBCCAABBB>>>=?ABBCBBB
@806D7:00028:00226
TACTGAGCTACACACACAGAAAGATTGGT
+
ABBBFDCB??BBBCBCBB?>><>?>>B?B
@806D7:00028:00234
ACGTTCACATGCCCAGGTACAGGAG
+
BBAB@BBCCCA??:44599?>A>BB
@806D7:00029:00228
ACGCTCGACATGCCCAGGTACAGGAG
+
AABBBDBBBABBBB>@A>AABBCACC
@806D7:00030:00225
TGATACGTCTCCTTCCTTATTCAGTGC
+
ACCCCDDBAAC@B@B<@???=@@9<<C
@806D7:00030:00230
ACGCTCGACATGCCCAGGTACAGGAG
+
BCBBC@AAA:;:??98:488DACCCD
@806D7:00031:00241
ACGCTCGACATGCCCAGGTACAGGAG
+
CCCBCBCIC@@@>>998588BABBDA
@806D7:00035:00210
TAGTATCAGCCTCGCCATGACGAAGGTATCC
+
@@ACECCCCC@BBCDBCCCCCCB@C@B;<<B
@806D7:00037:00204
ACGCTCGACATGCCCAGGTACAGGAG
+
BBBBBBBCB==ADC@:8::CCCCACC
@806D7:00037:00233
ACGCTCGACATGCCAGGTACAGGAGA
+
BAAAB<<9@<<11,/6,..:492444
@806D7:00041:00218
ACGTCGACATGCCCAGGTACAGGAG
+
BBCBABCBA@@@@:=?;@@@@@=@A
@806D7:00043:00231
ACGCTCGACATGCCCAGGTACAGGAG
+
BBBBCCCDB==899098588?@@@??
@806D7:00043:00248
ACGCTCGACATGCCCAGGTACAGGAG
+
ABBBB@@FAAABBC>:8::BCCD@CC
@806D7:00045:00215
AGCACTGTAGCTGTCACTAGTTACTTGT
+
4>9=BEBB=::BB499>9999<@9969@
@806D7:00047:00201
ACGCTCGACATGCCCAGGTACAGGAG
+
BBAAACCDDBEAA@<><<>ACCCA@@
@806D7:00004:00289
ACGCTCGACATGCCCAGGTACAGGAG
+
ABBBBBBCCBABBB@>><<9;;B@BB
@806D7:00005:00277
ACGCTCGACATGCCCAGGTACAGGAG
+
FAACDCCCCAABBB>??=@@BBC?@@
@806D7:00006:00299
ACGCTCGACATGCCCAGGTACAGGAG
+
?BBBC@@AACCBBGA@@=@B@@A@BB
@806D7:00007:00266
TGATACGTCTCCTTCTTA
+
448499491-2*,*,,*,
@806D7:00009:00281
ACGCTCGACATGCCCAGGTACAGGAG
+
BB::;CB?>99999198588999;98
@806D7:00010:00282
ACGCTCGACATGCCCAGGTACAGGAG
+
BBABBCEEC>??BC>@?>>>??B@@@
@806D7:00011:00283
ACGCTCGACATGCCCAGGTACAGGAG
+
?ABBCBBBCCBBBB=AB?BADBC@BB
@806D7:00013:00252
TACTGAGCTACACACACAGAAAGATTGGT
+
BBBBCCB?=>BBCCBBDB?>>=>??>@=?
@806D7:00017:00260
ACGCTCGACATGCCCAGGTACAGGAG
+
?BBBCBBCBBBBBB@?><>ABBCABC
@806D7:00019:00257
ATATCGCGAGGGTATGGAAGACTCTATA
+
BABBAA=?===<@ABC@C@CCCCDD=??
@806D7:00019:00264
ACGCTCGACATGCCCAGGTACAGGAG
+
@ABBC?AAB=@===99858>BAC@AA
@806D7:00022:00265
ACGCTCGACATGCCCAGGTACAGGAG
+
ACBBBBBEBBBB@@=>@<>:99@>99
@806D7:00027:00286
CGTGTCTCTAGGCACAGGATTTTGTGTA
+
BDCCBBB>>?A=@@BBB?<;;;/9@@<=
@806D7:00029:00257
ACGCTCGACATGCCCAGGTACAGGAG
+
???BBCDBBBBBBB?975:???B?@>
@806D7:00031:00272
TCTCTATGCGCTCCACATGTCTAAGGT
+
ACCCCCCBCCBBC@CDBCAA@@@@A=@
@806D7:00034:00264
ACGAGTGCGTTCCCCATGTCGTAGGTACTC
+
BBAABCCDDB?A?:2=8=>>>>87478887
@806D7:00044:00252
ACGCTCGACATGCCCAGGTACAGGAG
+
AAABCCCDC??@BB?@>=@ABBC?BA
@806D7:00045:00253
CGTGTCTCTAGCACAGGATTTGTGA
+
///7776////.444/,//656//,
@806D7:00046:00252
ACGCTCGACATGCCCAGGTACAGGAG
+
BAABCCDD@?@@@A78348>>>@<99
@806D7:00047:00286
ACGCTCGACATGCCCAGGTACAGGAG
+
BBBBBBBCBBBBBB@BA>@?BBB@BB
@806D7:00004:00325
ACGCTCGACATGCCCAGGTACAGGAG
+
?BBBBBBCB@BBBB>B@>ACBBC@??
@806D7:00010:00324
ACGCTCGACATGCCCAGGTACAGGAG
+
BCCBB??ACAA99969<>BBCBC@B@
@806D7:00011:00318
ACGCTCGACATGCCCAGGTACAGAG
+
=BCCCAAACBBBBB=BA?A>AACCC
@806D7:00011:00320
ATATCGCGAGGGTATGGAAGCACTCTAG
+
=?98999@999-47<<::5//...00..
@806D7:00013:00349
ACGCTCGACATGCCCAGGTACAGGAG
+
BBBBB@AADCB@??<975:@A@@>@@
@806D7:00015:00329
AGCACTGTAGCTGTCACTAGTTATTGT
+
<>CDCCBBCBABCCBBCDCBB@CD?CD
@806D7:00015:00332
ACGCTCGACATGCCCAGGTACAGGAG
+
AABCDDDBB>@?CB@988;@B@C@@@
@806D7:00019:00332
ACGCTCGACATGCCCAGGTACAGGAG
+
ABBBBBBCCBBBBC?@?>@8=;CDBB
@806D7:00020:00302
AGCACTGTAGCTGTCACTAGTTACTTGT
+
1===311;DD@?ADC=@@@@@=@BB@CE
@806D7:00021:00303
ACGCTCGACATGCCCAGGTACAGGAG
+
ABBBCBBBCCBBAA=><<>>A@EBBB
@806D7:00021:00326
ACGCTCGACATGCCCAGGTACAGGAG
+
BBBCCBCED:;:BB=::9;??@@?99
@806D7:00021:00341
TGATACGTCTCCTTCCTTAGTTACTTCA
+
BCCBBAAA@AC@CAC@C@>@@?@@@>AA
@806D7:00027:00315
ACGCTCGACATGCCCAGGTACAGGAG
+
BBBCBBACC?@?AC>::8;@B@B@AA
@806D7:00027:00339
ACGCTCGACATGCCCAGGTACAGGAG
+
//44;@@@;<;;:B;@?>?8111,1/
@806D7:00028:00304
ACGCTCGACATGCCCAGGTACAGGAG
+
ABABBBBDAABBBB>BA@AABBC@BB
@806D7:00030:00328
ACGCTCGACATGCCCAGGTACAGGAG
+
BBBBBBBCCCBBCB=CCAA>AACA@@
@806D7:00038:00302
TCTCTATGCGCTCCACATGTCTAAGGT
+
9BCBA?ABBBBCB>AADDCDCCC??=?
@806D7:00040:00316
ACGCTCGACATGCCCAGGTACAGGAG
+
BBBBCBDC?44//1,10,0;@@A>@@
@806D7:00042:00337
TACTGAGCTAACACACACAGAAAGATGG
+
11////////,/66?>==990636-**)
@806D7:00043:00346
TACTGAGCTACACACACAGAAAGATTGGTG
+
499?@@?@BBBCCCC;;;>>>883.33,..
@806D7:00047:00307
AGCACTGTAGCTGTCACCTAGTTACT
+
9=>>AB@@ADA>99999249442444
@806D7:00047:00316
ACGCTCGACATGCCCAGGTACAGGAG
+
BBABBBADBBBCBC=A?<><@@B?@@
@806D7:00048:00307
TGATACGTCTCCTTCCTTAGTTACTTCA
+
CBBBBCDCCBB?B>@>BDBBDAAAABCC
@806D7:00049:00346
ACGCTCGACATGCCCAGGTACAGGAG
+
?BBBA@@AA>>ABC>998:AAACC<<
@806D7:00006:00350
TCTCTATGCGCTCCACATGTCTAAGGT
+
@AAACBBGECBBCBDCCCDCCCC@B@B
@806D7:00007:00363
ACGCTCGACATGCCCCCCCC
+
A99<;;<C==>989999994
@806D7:00012:00351
ACGCTCGACATGCCCAGGTACAGGAG
+
BBBBCCADABBBBB?BB?BBDBB@BB
@806D7:00012:00354
ACGCTCGACATGCCCAGGTACAGGAG
+
BBBBBCABACCBAB=@?<@BCCDABB
@806D7:00012:00361
ACGCTCGACATGCCAGGTACAGGAG
+
BBBECCAB?;;11,10,0<A99:<<
@806D7:00017:00350
ACGCTCGACATGCCCAGGTACAGGAG
+
BA@@BECEBBBBBB?BB@B@BBC@BB
@806D7:00020:00360
TGATACGTCTCCTTCCTTAGTTACTTCA
+
DBBB===?9999@?B>B?<=<BCAC?A9
@806D7:00022:00375
ACGCTCGACATGCCCAGGTACAGGAG
+
BCBBBBBC@;;44409748>>>@=@A
@806D7:00024:00368
ACGCTCGACATGCCCAGGTACAGGAG
+
BCB??>BBCBBBCC?<<9;?A@A@BD
@806D7:00024:00373
ACGCTCGACATGCCCAGGTACAGGAG
+
9;:B@@ACA@?99919848??@@=@@
@806D7:00024:00379
ACGCCTCGACAATGCCCAGGTACAGGAGAC
+
88//,188;11,////+/377994424499
@806D7:00025:00381
ACGCTCGACATGCCAGGTACAGGAG
+
??@AABBCBBBBB@?><<;B??>@@
@806D7:00030:00392
ATATCGCGAGGGGGGGTATGGAAGACTCTATAG
+
9;BB>>>>9999994&4;;;7=8979779:79;
@806D7:00031:00396
TATATCAGCCCCCCCCCCCCCCCCCCCCCCTCGCCCCCCCCCCATGACGAAAAAAAAAGG
+
@AA@@@@9999444444444444444444"344444444444"44489444444444"/,
@806D7:00031:00399
CGTGTCTCTAGGGGGGGGGGGGGGCACAGGGGGGGGGGGGGGGGGGGGGGATTTTTTT
+
BCDBB=:;;44899944444444"3999999999999999999999999"44444444
@806D7:00033:00396
ACGCTCGACATGCCCA
+
BDCBCBBAB==44809
@806D7:00036:00391
ACGCTCGACATGCCCAGGTACAGGAG
+
>ABBB@>DBBBA@@<@B@BB@BB@BB
@806D7:00039:00390
ACGCTCGACATGCCCAGGTACAGGAGA
+
1111/8:ABBCCBB998588//6,///
@806D7:00045:00365
CGTGTCTCTAGG
+
BBCCCCB??>>8
@806D7:00045:00387
ACGCTCGACATGCCCAGGTACAGGAG
+
BC;;<BBBBBC@@@99848ACCCACC
@806D7:00048:00384
ACGCTCGACATGCCCAGGTACAGGA
+
>?9;9AADBC9///+/.,..64424
@806D7:00037:00405
ACGCTCGACATGCCCAGGTACAGGAG
+
@@?@@BBEFCB>@@99848ABAB?BB
@806D7:00040:00412
ACGCTCGTACCATGCCAGGTAGCAG
+
;;111:1::A?@;66,/0,.-,*,,
@806D7:00043:00406
ACGCTCGACATGCCCA
+
AA?BBBBCB?=BEE@9
@806D7:00045:00410
TGATACGTCTCCTTCCTTAGTTACTTCA
+
9BABCGDDCCC@D?B?BCBBB@CBB>BB
@806D7:00008:00682
TCTCTATGCGCTCCACATGTCTAAGGT
+
BBBCCBBBCDBACDBAABB@A@B?B@C
@806D7:00008:00685
ACGCTCGACATGCCCAGGTACAGGAG
+
B???BBBCC:;;CC@CB<?>CDDB=A
@806D7:00009:00685
TAGTATCAGCCTCGCCATGACGAAGGTATTCC
+
A>BBGCCA>@?ABAB>@@BBCB>=<:<11,/5
@806D7:00023:00676
ATCAGACACGGACACAGCAGAACACAC
+
9;;BAB;<<A>AA@ACDDCBB@CCBBC
@806D7:00023:00688
ACGCTCGACATGCCCAGGTACAGGAG
+
ABBBCCABDDBA@A=AB@CBDCCABB
@806D7:00025:00670
AGCACTGTAGCTGTCACTAGTTACTTGT
+
<=DC@AACBBDFCCD<<=CBB>BAA@AC
@806D7:00025:00676
AGCACTGTAGCTGTCACTAGTTACTTGT
+
<=CHCCBBCCDCAAABCCCBB@C:99<C
@806D7:00028:00693
ACGCTCGACATGCCCAGGTACAGGAG
+
BBBBBBBBCDCBBD?BB?ABBDDBBB
@806D7:00031:00659
TCTCTATGCGCTCCACATGTCTAAGGT
+
BCCCCBBCBCBBCACAAAJDCCCAC@B
@806D7:00033:00653
ACGCTCGACATGCCCAGGTACCAGGAG
+
ABCCBCCCBB>=@@<@B@BBC@CCACC
@806D7:00035:00655
ACGCTCGACATGCCCAGGTACAGGAG
+
BA@@BBABBCCBEC@CB@BBDCC@CD
@806D7:00037:00667
ATATCGCGAGGGTATGGAAGACTCTATA
+
BB@@@BBCECDADCBBBBACCECCAAAB
@806D7:00037:00682
ACGCTCGACATGCCCAGGTACAGGAG
+
BB?ABBECCBBDBB???=?ACDEABB
@806D7:00038:00681
ACGCTCGACATGCCCAGGTACAGGAG
+
@@BBBCBCD@??@A=?B?B?ADDCCC
@806D7:00038:00688
ACGCTCGACATGCCCAGGTACAGGAG
+
BBBA;;<<>@@ACCACCDC@AACA@@
@806D7:00039:00694
ACGCTCGACATGCCCAGGTACAGGAG
+
?BBBBBBCECDAAA=>><?>AADACC
@806D7:00039:00699
ACGCTCGACATGCCCAGGTACAGGAG
+
BBABBDCCCBBBCC?AB>A9;;CABB
@806D7:00041:00675
TACTGAGCTACACACCACAGAA
+
?>999>>9444////,///600
@806D7:00042:00656
TAGTATCAGCCTCGCCATGACGAAGGTATTCC
+
BBBBBBBEBB?BB@A?ACCDCBFACA9;<=A=
@806D7:00042:00683
ACGCTCGACATGCCCAGGTACAGGAG
+
BBAABBBBC==BCC>A@>AADEEBAA
@806D7:00045:00665
TACTGAGCTACACACACAGAAAGATTGGT
+
<;<AABAA@BBAABBA@@>>@<?<>=?48
@806D7:00010:00710
ACGCTCGACATGCCCAGGTACAGGAG
+
BBBBAAACCCC??@>?B@BAABEABB
@806D7:00012:00721
ACGCTCGACATGCCCAGGTACAGGAG
+
AA?A@@BBCBBCCE=A@=@CBCCAAA
@806D7:00014:00720
ACGCTCGACATGCCCAGGTACAGGAG
+
@CBBBBACDBBBBB?BB?AABDC@BB
@806D7:00015:00722
ACGAGTGCGTTCCCCATGTCGTAGGTACTC
+
BBAABBBBBC@CDE:CABBBCBBB@C@@@A
@806D7:00015:00730
TGATACGTCTCCTTCC
+
911--,,,,//,4999
@806D7:00017:00711
ATCAGACACGGACACAGCAGAACACAC
+
B>>?BCBBBB>BBBBECCB@@=@BCCC
@806D7:00018:00743
TAGTATCAGCCTCGCCATGACGAAGGTATTCC
+
99<A<;;AAA?;;998944449989<999?@?
@806D7:00019:00708
TACTGAGCTACACACACAGAAAGATTGGTG
+
;;9?AC<<;BB<<=A@@>9990377;;;;8
@806D7:00020:00741
ACGCTCGACATGCCCAGGTACAGGAG
+
?BBBBB@AABBBCC>99;:ABCCAAA
@806D7:00022:00737
ACGCTCGACATGCCCAGGTACAGGAG
+
?BBBCAABCFCABB?AB@BACDDDBA
@806D7:00022:00747
ATCAGACACGGACACAGCAGAACACAC
+
BAABBDCBBB@BDCDD::;CB?BCCCB
@806D7:00025:00701
ACGCTCGACATGCCCAGGTACAGGAG
+
BBBBAAABCCBCBC?BA?BBDEC@BA
@806D7:00025:00733
ACGCTCGACATCCCAGGTACAGGAG
+
BBBBBBBCCCBBA?BCABBB??=?B
@806D7:00027:00735
ACGCTCGACATGCCCAGGTACAGGAG
+
BBBBBBBCDDBBBB>BB?B@AEEBBA
@806D7:00029:00745
ACGCTCGACATGCCCAGGTACAGGAG
+
BBA@BBBCEBBAAA=AB?BABBD@@B
@806D7:00030:00724
ACGCTCGACATGCCCAGGTACAGGAG
+
9<@A@@<><ECCAC?<;99??99699
@806D7:00030:00747
ACGCTCGACATGCCCAGGTACAGGAG
+
@BBBBB?@DECBCC=;:8;AABCCEC
@806D7:00032:00701
ACGCTCGACATGCCCAGGTACAGGAG
+
BB?AAAACCAABDD>AB?BACDCABB
@806D7:00032:00733
ACGCTCGACATGCCCAGGTACAGGAGA
+
>?89444:9444/8566,/.///,/44
@806D7:00035:00749
ACGCTCGACATGCCCAGGTACAGGAG
+
BCBBBCAAC@@@@B<>@=@;<<DBCC
@806D7:00036:00740
ACGCTCGACATGCCCAGGTACAGGAG
+
BBABBCBCECB??@>?BABAADB?BB
@806D7:00037:00746
ACGCTCGACATGCCCAGGTACAGGAG
+
BB>??BECCBB9998;B<BABCCFAA
@806D7:00038:00732
ACGCTCGACATGCCCAGGTACAGGAG
+
@ACCEDBBCB?BCC>A?>BBBCC@A@
@806D7:00040:00725
ACGCTCGACATGCCCAGGTACAGGAG
+
BBABBBBCCCC???>>A?ABCCD@@@
@806D7:00047:00724
ACGCTCGACATGCCCAGGTACAGGAG
+
49884@>??>@99908948>944244
@806D7:00047:00748
ACGCTCGACATGCCCAGGTACAGGAG
+
BBBBBAABFAAAB?=@?>B@AADBCC
@806D7:00049:00731
TAGTATCAGCCTCGCA
+
@=@91/86//,,,,,/
@806D7:00049:00732
ACGCTCGACATGCCCAGGTACAGGAG
+
@@>?ABBFEEBBBB?AB@BABCDB@?
@806D7:00020:00751
ACGCTCGACATGCCCAGGTACAGGAG
+
@@BABBBAAAACCC>@@=@?ABB?BB
@806D7:00024:00750
ACGCTCGACATGCCCAGGTACAGGAG
+
?BBBAABCDBBBDD>AB?BADDEABC
@806D7:00025:00767
TACTGAGCTACACACACAGAAAGATTGGT
+
BAABDCBBBBBBECECBBBBC?CCC?B=;
@806D7:00026:00770
ACGCTCGACATGCCCAGGTACAGGAG
+
BBBBBBBBCBBBBB?BB?BBCCC@DE
@806D7:00029:00780
CGTGTCTCTAGGCACAGGATTTTGTGTAG
+
BBBDCBBBA??@ABBBD@A?@?6?@=@BB
@806D7:00030:00754
ACGCTCGACATGCCCAGGTACAGGAG
+
?BBBB@@ACBBBCC>A@>@CCCC@AB
@806D7:00032:00769
ACGCTCGGACATGCCCAGGTACAGGAG
+
AABBBBC@BCBBBDB>BB@B>BBDBBB
@806D7:00032:00793
ACGCTCGACATGCCCAGGTACAGGAG
+
ABABBBBBEBBCBB>BB>BBDECADC
@806D7:00039:00760
ACGCTCGACATGCCCAGGTACAGGAG
+
BBAAB?@@B:;9HDB@@=@AA@B?99
@806D7:00039:00798
ACGCTCGACATGCCCAGGTACAGGAG
+
AABBBB?@ABBBBB?99;:CCCCACC
@806D7:00041:00796
ACGCTCGACATGCCCAGGTACAGGAG
+
ABAABBBCFDCABB?AB@BABBDABB
@806D7:00042:00789
ACGCTCGACATGCCCAGGTACAGGAGACTTGAC
+
BCABBBBCCCBCCB>BB?BBBBCABBABB@CCE
@806D7:00044:00775
ACGCTCGACATGCCCAGGTACAGGAG
+
ABBBBBBBDBBAAA=?A?BABBC@CB
@806D7:00046:00787
ATATCGCGAGGGTATGGAAGACTCTATA
+
BB@BBBA?AAA@ACCC?B?BCCCCBAAA
@806D7:00048:00786
ACGCTCGACATGCCCAGGTACAGGAG
+
@@BBBBACDDC?>?>>?>AABGFFCC
@806D7:00049:00763
ACGCTCGACATGCCCAGGTACAGGAG
+
BB@AA@@@C99999199698999?A<
@806D7:00034:00801
ATCAGACACGGACACAGCAGAACACAC
+
BAAABB?BDC@BBBBCDDDBB?BBCCC
@806D7:00037:00815
ACGCTCGACATGCCCAGGTACAGG
+
BBBBAA@CCBBBDD>??=@BCCFA
@806D7:00044:00810
ACGCTCGACATGCCCAGGTACAGGAG
+
BBCCBBBCCCCCBB>??=?BBBEABB
@806D7:00045:00812
CGTGTCTCTAGGCACAGGATTTGTGTAG
+
44999444/77,1///4:444-444///
@806D7:00045:00825
ACGCTCGACATGCCCAGGTACAGGAG
+
ABBBBB@@FB@BBB?BB>A?BBCABB
@806D7:00046:00820
ACGCTCGACATGCCCAGGTACAGGAG
+
BBBBBBBABBBBCC>@@?@ABBCA@@
@806D7:00046:00821
ACGCTCGACATGCCCAGGTACAGGAG
+
@BBBBBBBCCDBBB?AB@BAAEC@BC
@806D7:00050:00011
ACGCTCGACATGCCCAGGTACAGGAG
+
A@?BBBBCCBB>?=<8348???@>;;
@806D7:00052:00035
ACGCTCGACATGCCCAGGTACAGGAG
+
<CA@B@AABAAA@@:985;>A@C=A@
@806D7:00053:00042
ACGCTCGACATGCCCAGGTACAGGAG
+
=BBBB>>AA@@BCC@A@>ABCAC@DB
@806D7:00055:00005
ACGCTCGACATGCCCAGGTACAGGAG
+
BBBBCBBEC?@>>>99858>ECBABB
@806D7:00055:00026
ACGCTCGACATGCCCAGGTACAGGAG
+
??BBBB@BAAAABB@A?>?BCCC@BB
@806D7:00058:00020
ACGCTCGACATGCCCAGGTACAGGAG
+
?@@BCBBBA==88809868??ABBBB
@806D7:00061:00011
CGTGTCTCTAGGCACAGGATTTTGTGTAG
+
ABBBCBBB??@@BBDCC@@==929;;@AC
@806D7:00061:00041
TCTCTATGCGCTCCACATGTCTAAGGT
+
BBFBBABBCCCCDBBAABBAABB?B?C
@806D7:00062:00022
ATCAGACACGGACACAGCAGAACACAC
+
AA:;<CCCCC@CCAAABDCBB?BCCCB
@806D7:00063:00044
TGATACGTCTCCTCCTTAGTTACTTCA
+
//8;99:4118,//,/,/799999844
@806D7:00063:00049
ACGCTCGACATGCCCAGGTACAGGAG
+
BCABBBBA@4989919?<?ADCC?BB
@806D7:00068:00019
ACGCTCGACATGCCCAGGTACAGGAG
+
FDBBCBBCCAA=8894348?A@B@CC
@806D7:00068:00033
TGATACGTCTCCTTCCTTAGTTACTTCA
+
ABBBBBCCCCC@A>A>A?ABB@BCC@CC
@806D7:00068:00047
ACGCTCGACATGCCCAGGTACAGGAG
+
BBBBBBACA9>111,10,1<@@@=99
@806D7:00069:00008
ATATCGCGAGGGTATGGAAGACTCTATA
+
BB@ABHC@@@C>BBBB@C@BBCCCA??=
@806D7:00070:00043
ATCAGACACGGACACAGCAGAACACAC
+
AAAABBBBBA>=BCCBCBBA@>ABBAC
@806D7:00071:00031
ACGCTCGACATGCCCAGGTACAGGAG
+
BCCBBABBBBABBD@BA?ACDCC?BB
@806D7:00073:00037
ACGCTCGACATGCCCAGGTACAGGAG
+
BBBBBBDEDBEBBB@BB@BBECCABD
@806D7:00074:00005
ACGCTCGACATGCCCAGGTACAGGAG
+
?AADCAAAC>>==89474:ACCEACC
@806D7:00074:00017
ACGCTCGACATGCCCAGTACAGGAG
+
BBBDBCCC@89111-100019?<>>
@806D7:00074:00027
ATATCGCGAGGTATGGAAGACTCATATAGAG
+
BB<889999/,////,/56445361110003
@806D7:00074:00035
ATATCGCGAGGGTATGGAAGACTCTATA
+
ABAABBDDCCCBBAA@@B@CCCDCA8;9
@806D7:00075:00028
TGACGTCTCCTTCCTTAGTTACTTCAGTGC
+
AA@BBCCCC>?=?>A?BBC@CBB@BB>9>>
@806D7:00075:00035
ATCAGACACGGACACAG
+
BABB@@ACCC??BBCBC
@806D7:00075:00039
ATCAGACACGGACTCAGCAGAACACACA
+
@B9:;@>>>?5<9;A>@?A9<59>>988
@806D7:00075:00049
ACGCTCGACATGCCCAGGTACAGGAG
+
?BBBBBACBDBABB=@<=@@BBD@DG
@806D7:00077:00010
ACGCTCGACATGCCCAGGTACAGGAG
+
ABBBAAABA>>@BC>@?>>ABBC@BB
@806D7:00080:00005
ACGCTCGACATGCCCAGGTACAGGAG
+
BBBBBBCCBBBCAB?::9;?B@C@BA
@806D7:00080:00042
ACGCTCGACATGCCCAGGTACAGGAG
+
BBABBBBCCCBBBB>@@>@@BAD@DB
@806D7:00084:00046
ACGCTCGACATGCCCAGGTACAGGAG
+
ABABCBBEDBA?B@=?;;?<C@C@@@
@806D7:00085:00033
ACGCTCGACATGCCAGGTACAGGAG
+
49>>@<94;9444243133:99866
@806D7:00085:00046
TCTCTATGCGCTCCACATGTCTAAGGT
+
@HECCBBBECCBC@CBBCAE:;;@C@B
@806D7:00085:00049
ACGCTCGACATGCCCAGGTACAGGAG
+
ABBBBBBCCAAABB>@@?AACCD@@A
@806D7:00086:00030
ACGCTCGACATGCCCAGGTACAGGAG
+
BBBBBBAD@@@BBB<A??AACCB@BB
@806D7:00086:00043
ACGCTCGACATGCCCAGGTACAGGAG
+
>BBBB@BCBBBBBB@@?=?BBBC@BA
@806D7:00091:00016
ACGCTCGACGATGACCAGTACAGGAG
+
494444;44494///,///,,//,/8
@806D7:00091:00031
ACGCTCGACATGCCCAGGTACAGGAG
+
ABBBCCCCCA?98408<4:;CBDAAA
@806D7:00092:00046
ACGCTCGACATGACCCAGGTAGCCAGGAG
+
>@;;4@??=//////+//,/333133766
@806D7:00093:00015
ACGCTCGACATGCCCAGGTACAGGAG
+
BBBBABBCBBBBBA:976:A@BB@BC
@806D7:00093:00031
ACGCTCGACATGCCAGTAGCCAG
+
4944494449>1/,/.,,,,*.4
@806D7:00095:00008
TACTGAGCTACACACACAGAAAGATTGGT
+
?9=<CCAA@@@@CABAA@BAA<@@?>B=:
@806D7:00095:00031
TGATACGTCTCCTTCCTTAGTTACTTCA
+
944499=9::>-1,/,/,/68944484/
@806D7:00050:00076
TCTCTATGCGCTCCACATGTCTAAGGT
+
ADDC;:<@ACCCDCCCCC<=<<<BB=A
@806D7:00051:00083
ACGCTCGACATGCCCAGGTACAGGAG
+
ABABBBBBBA?ABC@?>=?ACBD@AA
@806D7:00051:00091
TCTCTATGCGCTCCACATGTCTAAGGT
+
9>@BCCCCFCCAA=@@999999>5928
@806D7:00052:00085
CGTGTCTCTAGGCACAGGATTTTGTGTAG
+
BCDEBCCB@?@BCCCCDCA@@=49;;?AC
@806D7:00053:00060
ATCAGACACGGACACAGCAGAACACAC
+
@A@@BBBBCC@CBBDFDC<<;?@@?CC
@806D7:00053:00074
ACGCTCGACATG
+
4944444//,,*
@806D7:00053:00092
TAGTATCAGCCTCGCCATGACGAAGGTATTCC
+
4944944499@BBCDBBAB@=99898844242
@806D7:00054:00059
ACGAGTGCGTTCCCCATGTCGTAGGTACTC
+
BC???BBBCCACCD9A@@ABA;98@@BBB8
@806D7:00054:00089
ACGCTCGACATGCCAGGTACAGGAG
+
CDCCCBB=B1111-10,73449966
@806D7:00055:00087
CGTGTCTCTAGGCACAGGATTTTGTGTAG
+
BBBCCDDBBBB@CBDCEEA@@@6@@@@BC
@806D7:00057:00075
ACGCTCGACATGCCCAGGTACAGGA
+
44B@9944444444-43133:9;86
@806D7:00057:00096
AGCACTGTAGCTGTCACTAGTTACTTGT
+
==CEDCCBABABDDDCBBA997;BB>BB
@806D7:00059:00073
ACGCTCGACATGCCAGTACAGGA
+
BC@?@AA?>11--+--,,79986
@806D7:00059:00074
TACTGAGCTACACACACAGAAAGATTGGT
+
EBCDCCCEBBBDCCCCCDA@A>@@?@C>B
@806D7:00059:00091
ACGCTCGACATGCCCAGGTACAGGAG
+
BBBCC@AACBB=;;61.,0:<>>@AA
@806D7:00059:00092
ACGCTCGACATGCCCAGGTACAGGAG
+
;<ACA@AA@11-888--*.7649284
@806D7:00060:00081
ACGCTCGACATGCCCAGGTACAGGAG
+
B@=@BAAA>9999919858?@A@<99
@806D7:00061:00060
ACGCTCGACATGCCCAGGTACAGGAG
+
BBBBBCCDCABBAA=::5:?B@C?A@
@806D7:00061:00082
ACGCTCGACATGCCCAGGTACAGGAG
+
ABABBCBCB???BB?BA?A>A@C@BB
@806D7:00063:00089
ACGCTCGACATGCCCAGGTACAGGAG
+
BBBBCBCCB99:==98:48ABAA>BB
@806D7:00064:00054
ACGCTCGACATGCCCAGGTACAGGAG
+
@BBBBBBEC?@>AA<8:6::<<E@CC
@806D7:00064:00086
ACGCTCGACATGCCCAGGTACAGGAG
+
BBBBCCCCB=@89909848BBBBAA?
@806D7:00065:00053
ACGCTCGACATGCCCAGGTACAGGGA
+
BCBBEEBDCCBA@@<8748>><<<6-
@806D7:00065:00097
ACGCTCGACATGCCAGTACAGGA
+
949?A9??B94442433344/,/
@806D7:00067:00073
ACGCTCGACATGCCCAGGTACAGGAG
+
;==BBBBA>>>99919858>?999>@
@806D7:00068:00070
CGTGTCTCTAGGCGACAGGATTTTGTGTGA
+
@9>911/////,.34/8856677*///82.
@806D7:00069:00051
ACGCTCGACATGCCCAGGTACAGGAG
+
?@@;<<ABAAB>??:9858?FAC?CB
@806D7:00069:00060
ACGCTCGACATGCCCAGGTACAGGAG
+
BBABBCBCBBBBA>94348<>@B?AB
@806D7:00069:00064
ACGCTCGACATGCCCAGGTACAGGAG
+
ABBBBBBDCAABCC>BA>ACDCJDDC
@806D7:00069:00069
ACGCTCGACATGCTCAGGTACAGGAG
+
ABBBBBBCCBB@=??::5:BBBC@CB
@806D7:00070:00052
ATCAGACACGGACACAGCAGAACACAC
+
AA<<<CCCCC?BB;;=BBCCC@CCCBB
@806D7:00070:00053
ATCAGACACGGACACAGCAGAACACAC
+
BBBBAAABBB?@BCDBBBBA@>@BBA@
@806D7:00070:00069
ACGCTCGACATGCCCAGGTACAGGAG
+
@BBBBEDECBBBCCABB?A>AACABB
@806D7:00070:00083
ACGCTCGACATGCCCAGGTACAGGAG
+
BBBBEBBC@@@BCB@BABA>A?D@BB
@806D7:00071:00057
ACGCTCGACATGCCCAGGTACAGGAG
+
ABBBCBEEC>@@@@<??<?@A@C?AA
@806D7:00071:00069
CGTGTCTCTAGGCACAGGATTTTGTGTAG
+
<CCA@A@=>>>5:<@@;:4444,4:8667
@806D7:00072:00086
TAGTATCAGCCTCCCCATGACGAAGGTATTCC
+
@BB;:@==CC?@@@@6@ABBBCC@C@BBCAC?
@806D7:00072:00088
ACGCTCGACATGCCCAGGTACAGGAG
+
BAAABCCDC@@?CA=:75:?B@B@@@
@806D7:00073:00058
ACGCTCGACATGCCCAGGTACAGGAG
+
@BBBBBBCBBBBBB<BB@B@BBB@BB
@806D7:00074:00068
ACGCTCGACATGCCCAGGTACAGGA
+
BBBBBBBC@@@BBB?@>>?ACCC@B
@806D7:00074:00069
ACGCTCGACATGCCCAGGTACAGGAGA
+
>@<<;ABC994///+/.,../4424;4
@806D7:00075:00066
ACGCTCGACGATGACCAGTACAG
+
894444;444:4444?44494//
@806D7:00076:00058
ACGCGACATGCCCAGGTACAGGAG
+
BDBB@?@AAAFCABC?AACBB???
@806D7:00076:00066
ACGCTCGACATGTCCAGGTACAGGAG
+
;AA><;<?@@@;10;01,/<;<>=@@
@806D7:00077:00066
ATCAGACACGGACACAGCAGAACACAC
+
BBBBBBABBB@BCCAABCCCC@BBA?A
@806D7:00077:00070
ACGCTCGACATGCCCAGGTACAGGAG
+
?BBBCCBBB?@@CC@CB?BBBBB@BB
@806D7:00077:00090
ACGCTCGACATGCCAGTAC
+
444449911//,,*,,../
@806D7:00079:00077
ACGCTCGACATGCCCAGGTACAGGAG
+
BBABCCCDCCCCCC?<:8:<?==7;;
@806D7:00079:00091
ACGCTCGACATGCCCAGGTACAGGAG
+
ADCCCBCECCB?@@98348>@@B?<<
@806D7:00079:00095
ACGCTCGACATGCCAGGTACAGGA
+
BCCCCBB?>11--+--+-7:9959
@806D7:00080:00096
ACGCTCGACATGCCCAGGTACAGGAG
+
@ABDCBBCB=@898097488A9969>
@806D7:00081:00058
TGATACGTCTCCTTCCTTAGTTACTTCA
+
CCCC@AACCCJ@A?B=@=?A@;>99699
@806D7:00082:00061
ACGCTCGACATGCCCAGGTACAGGAG
+
BBBBBBEEC@?@DEA;88:BD@@>;;
@806D7:00082:00064
ACGCTCGACATGCCCAGGTACAGGAG
+
BB??ACBCCABBCC?:98:ACCCACC
@806D7:00082:00081
CGTGTCTCTACGGCACATGGATTTGTGAG
+
49:9==48444423:44448999-44444
@806D7:00083:00085
TGATACGTCTCC
+
944899941**)
@806D7:00083:00090
ACGCTGGACATGCCCAGGTACAGGAG
+
@CBB@?=@BBB?>>:9969999951@
@806D7:00084:00057
ACGCTCGACATGCCCAGGTACAGGAG
+
BDCCCBCDC?A>==610,1<<@BA@@
@806D7:00084:00095
TCTCTATGCGCTCACATGTCT
+
88//;A=86;<11////////
@806D7:00085:00073
ACGAGTGCGTTCCCCATGTCGT
+
BCB?@>;;495999,444/442
@806D7:00087:00050
TGATACGTCTCCTTCCTTAGTTACTTCA
+
444899?;==D@B@B:<89@@>9999?>
@806D7:00087:00078
ACGTCGACATGCCAGGTACAGGAG
+
BCB:9<BCBAAA>@A??>@@@=@@
@806D7:00087:00092
ACGCTCGACATGCCCAGGTACAGGAG
+
>=@@A@AABA@99919858?F@A>AA
@806D7:00088:00057
ACGCTCGACATGCCCAGGTACAGGAG
+
?BBBCBBCBBBBCC?998;ABAC@BB
@806D7:00088:00084
ACGCTCGACATGCCCAGGTACAGGAG
+
ABBBBABBCCBA@@<:348?B>B@BB
@806D7:00089:00067
ACGCTCGACTTGCCCAGGTACAGGAG
+
ABBBCCAB997;;>9AD>BBBBB?AA
@806D7:00089:00090
ACGCTCGACATGCCCAGGTACAGGAG
+
98994>99994444-43139:9??@@
@806D7:00090:00063
ACGCTCGACATGCCCAGGTACAGGAG
+
BBBBBBBCB>>?DE@@>=@BCBFA@@
@806D7:00091:00066
ACGCTCGACATGCCCAGGTACAGGAG
+
@ACBCCCCB?@@CC=>@<?>A9;8;@
@806D7:00092:00058
TACTGAGCTACACACACAGAAAGATTGGT
+
>>>CDDC:;;CBCBBBCCCBB<9::@A=?
@806D7:00092:00092
ATCAGACACGGACACAGCAGAACACAC
+
BBBBBAB?@@=?ABBB@@@A@?BBBAA
@806D7:00093:00060
ACGCTCGACATGCCCAGGTACAGGAG
+
ABBBCBBCCDBABA<;:6;@DBD@CC
@806D7:00093:00084
AGCACTGTAGCTGTCACTAGTTACTTGT
+
@@CCDDACCCCBCCCCCCCBB?====@@
@806D7:00094:00092
ACGCTCGACATGCCCAGGTACAGGAG
+
CCBBCBCBA==8==99748:BBB@@@
@806D7:00095:00095
ACGCTCGACATGCCCAGGTACAGGAG
+
ABBBBAACFBAACC>:96:@AAB?B@
@806D7:00096:00055
TACTGAGCTACACACACAGAAAGATTGGT
+
BBCDCCDB@AABDCCCBEBAA<A?A?B=@
@806D7:00096:00072
ACGCTCGACATGCCCAGTACAGGAG
+
BB@AA@@CA991;;81000;@@?@@
@806D7:00097:00052
ACGGCTCGACATGCCCAGGTACAGGAG
+
>99:;A@CFCCCCDC?@<:?;?====@
@806D7:00097:00074
ACGCTCGACATGCCAGATACAGGAG
+
<=<CCCBCB;1--+--,,,647779
@806D7:00097:00098
ACGCTCGACATGCCCAGGTACAGGAG
+
BBBBBBAGBBB@?A=?><A>BBB?@@
@806D7:00098:00073
ACGCTCGACATGCCCAGGTACAGGAG
+
@@AA@>>AA9999909813799@=@A
@806D7:00098:00082
AGCATTGTAGTTGTCACTAGTTACTTGT
+
BBB@?=ACBAB@:<<ECCB@@@CA<:<@
@806D7:00098:00096
ACGCTCGACATGCCCAGGTACAGGA
+
BBBBCCCC>9>111-10,0;>@@>A
@806D7:00099:00091
ATATCGCGAGGGTATGGAAGACTCTATA
+
BBAAABCCCBB>BBBB?B?BBBCCB<??
@806D7:00099:00097
ACGCTCGACATGCCCAGGTACAGGAG
+
BBBBCCCCCB@:8809858ACDD@DC
@806D7:00050:00110
ACGCTCGACATGCCCAGGTACAGGAG
+
AAAABDBECBBB@B<@?<??ECBACC
@806D7:00051:00111
ACGCTCGACATGCCCCAGGTACAGGAG
+
BBCCEEBCDA???884834:@AAC>@@
@806D7:00053:00104
ACGCTCGACATGCCCAGGTACAGGAG
+
BBBBBBCEC@?@BB=??;@@@@B?@@
@806D7:00053:00109
ACGCTCGACATGCCCAGGTACAGGAG
+
BBBBCABCCABBBB=BC?BACGC@CC
@806D7:00056:00100
ACGCTCGACATGCCCAGGTACAGGAG
+
BBBBCBAB?9999919858?A@ABED
@806D7:00062:00136
ACGCTCGACATGCCCAGGTACAGGAG
+
BBBBBBBCC?@@BB>><=@ABAC@BB
@806D7:00063:00115
AGCACTGTAGCTGTCACTAGTTACTTGT
+
AAICBAACBCCBCCBBBCCCB@CCD@CD
@806D7:00063:00144
ACGCTCGACATGCCCAGGTACAGGAG
+
9>>>A>@AAAABBDABBACCDAA=<<
@806D7:00066:00136
ATACGCGGGGGTATGGAAGACTCTATA
+
BBB=999944+9?BB@CABBBC?A:;;
@806D7:00067:00132
AGCACTGTAGCTGTCACTAGTTACTTGT
+
@ACDFBBBBBBBBCB@CBAAA@BBCAAA
@806D7:00068:00145
ATATCGCGAGGGTATGGAAGACTCTATAG
+
BA9<<CCGEDDBC;;:DC@CCDAAA::8;
@806D7:00069:00129
ATATCGCGAGGGTATGGAAGACTCTATAG
+
BC??>ABCCBB>B@??@B@BCCABABAA?
@806D7:00070:00115
ACGCTCGACATGCCCAGGTACAGGAG
+
?>ABBBAABBBBCC@@>=@CCCCBAA
@806D7:00071:00117
ACGCTCGACATGCCCAGGTACAGGAG
+
BB??:9<AD99111-10,00>BCACB
@806D7:00073:00109
ACGCTCGACATGCCCAGGTACAGGAG
+
BBABBABABBBBBB>995:7?=@=@>
@806D7:00074:00100
ATCAGACACGGACACAGCAGAACACAC
+
BBB?BBABBD@ABAECBBBBC@BB??=
@806D7:00074:00105
TAGTATCAGCCTCGCCATGACGAAGGTATTCC
+
BDC?AAC<<<@B@AA?BDCFEBB?B@C@@>A@
@806D7:00074:00117
TCTCTATGCGCTCCACATGTCTAAGGT
+
,,,/788:DBC<<:4484::@:=2429
@806D7:00075:00104
TAGTATCAGCCTCGCCATGACGAAGGTATTCC
+
CBABECC@?A@BFBBBCCCCECC?A>B<<8;@
@806D7:00075:00126
ACGCTCGACATGCCCAGGTACAGGAG
+
BBAAACDCB?@@>>98748>B@C?BB
@806D7:00077:00115
ACGCTCGACATGCCCAGGTACAGGAG
+
BBBBBBBDABABBC@@>=>>C@A@B?
@806D7:00077:00117
ACGCTCGACATGCCAGCAGTC
+
94444944444/8,/******
@806D7:00077:00142
ACGCTCGACATGCCCAGGTACAGGAG
+
BB@@@BBDB99:CA=976:?>>B@BB
@806D7:00080:00101
ACGCTCGACATGCCCAGGTACAGGAG
+
<DCEDECCCAABCC>@@=@@AABA<<
@806D7:00080:00112
ACGCTCGACATGCCCAGGTACAGGAG
+
BBBBBBBCBBBBBB?9768A@@C@BB
@806D7:00080:00124
ACGCTCGACATGCCCAGGTACAGGAG
+
??@@ABAA>@?999098488444:==
@806D7:00080:00127
ACGCTCGACATGCCAGGTACGGGA
+
9;<CC@@1111--+,-*.4/44-4
@806D7:00082:00112
ACGCTCGACATGCCCAGGTACAGGAG
+
@BBCCBBBAAAABB<AA?ABCCCBBB
@806D7:00082:00116
GAACGCTCGACATGCCCAGTACAG
+
*,*,//47/////2885/..4644
@806D7:00082:00121
ACGCTCGACATGCCCAGGTACAGGAG
+
ABBBBCBDC??>==<8748@AAA?BB
@806D7:00086:00118
AGCACTGTAACTGTCACTAGTTACTTGT
+
9@@@B?;;;?@99=6//,2,,*/665=?
@806D7:00089:00120
ACGCTCGACGATG
+
=9>>9///////,
@806D7:00090:00103
AGCACTGTAGCTGTCACTAGTTACTTGT
+
AACCFBAADDABCDBBCDBBB@DCB@CC
@806D7:00091:00124
TAGTATCAGCCTCGCCATGACGAAGGTATTCC
+
BBC@AABBBB=A@AAACCCCCCB@E@CAA=@?
@806D7:00092:00112
TTTCTGGTTCTTTCCCC
+
,,*,,/785699-444,
@806D7:00093:00149
ATATCGCGAGGGTATGGAAGACTCTATA
+
BBAAABBCCCB>B@??@A@BCCACB:<<
@806D7:00094:00108
ACGCTCGACATGCCCAGTACAGGA
+
BBC<<<B9999999-4333:;A?A
@806D7:00094:00110
ACGCTCGACATGCCCAGGTACAGGAG
+
?CBBBBBCBA>ABB@@?=>>A?B@AB
@806D7:00095:00106
CGTGTCTCTAGGCACAG
+
4?=?994944423444:
@806D7:00095:00128
ACGCTCGACATGCCCAGGTACAGGA
+
ABBBBBBBA@@?BC?BB?C?A?A??
@806D7:00097:00105
ACGCTCGACATGCCCAGGTACAGGAG
+
BBBBABBCCAA>??<8347?B@B@@@
@806D7:00098:00126
ACGCTCGACATGCCCAGGTACAGGAG
+
?BBBBCCFA>>8=898748?BBB?AB
@806D7:00050:00181
ACGCTCGACATGCCCAGGTACAGGAG
+
AAABABBCCAABBB@?<<<>AAAADC
@806D7:00051:00170
ACGCTCGACATGCCCAGTACAGGAG
+
@A99<9;<<<<1@@8100019>=@A
@806D7:00052:00164
ACGCTCGACATGCCCAGGTACAGGAG
+
B@BBBCBBBA?ACB??>=?ACADC@?
@806D7:00055:00180
ACGCTCGACATGCCCAGGTACAGGAG
+
BBABBCCDC::9BA;:98:BBBEDDC
@806D7:00057:00162
ACGCTCGACATGCCCAGGTACAGGAG
+
BB@@?CDDCCBBB?;435:?@@CABB
@806D7:00059:00192
ACGCTCGACATGCCCAGGTACAGGAG
+
@DBBBCCCCBBBAA<@@<?CB@A=@B
@806D7:00060:00150
TAGTATCAGCCTCGCCATGACGAAGGTATTCC
+
BBBBBBC::=CCCBE?ABBBECB?B@BBBBC>
@806D7:00062:00164
ACGCTCGACATGCCCAGGTACAGGAG
+
???BBBBBA==>BB@BA?AABBC@BB
@806D7:00064:00168
ACGTTCGGACATGCCCAGGTACAGGAG
+
@@BB@BB?BBBBCCC>;:9<BAAC@;<
@806D7:00064:00188
ACGCTCGACATGCCCAGGTACAGGAG
+
BABBCCCCCCBBCC>@@>@BDCCBDC
@806D7:00070:00151
ATCAGACACGGACACAGCAGAACACAC
+
BABB@@B9<;?@@@BBCCCCC@BAABA
@806D7:00070:00155
ATATCGCGAGGGTATGGAAGACTCTATA
+
BBBBBBBFBBB>BBA?@B@CCCBBB@@=
@806D7:00073:00173
AGCACTGTAGCTGTCACTAGTTACTTGT
+
<BBBFCCCCCCCCDC;<=CAA>DAA>AA
@806D7:00074:00155
ACGCTCGACATGCCCAGGTACAGGAG
+
BBABBEBCC??@CC?988:>@@C@@@
@806D7:00077:00173
ACGCTCGACATGCCCAGGTACAGGA
+
BDBABBCB@@@111-10,00;;B=@
@806D7:00078:00168
AGCACTGTAGCTGTCACTAGTTACTTGT
+
AACHCBA@CCCBAA>ACBAAA@CBB@CE
@806D7:00085:00189
ACGCTCGACATGCCCAGGTACAGGAG
+
>AAAAB@CBBBBBB@??=>BCCC@BB
@806D7:00086:00185
TACTGAGCTACACACACAGAAAGATTGGT
+
BAABCBAA?ABBBCCCCCBAA=AAA?B@@
@806D7:00087:00195
ACGCTCGACATGCCAGGTACAGGAG
+
@@::<CC99999959848??99599
@806D7:00089:00151
ACGCTCGACATGCCCAGGTACAGGAG
+
BBBBBCCCB>>>CC@CA?A>ADCACC
@806D7:00089:00183
ACGCTCGACATGCCCAGGTACAGGAG
+
BBBBCBBBBAABBB@988:DCCC@AB
@806D7:00092:00152
AGCACTGTAGCTGTCACTAGTTACTTGT
+
<@AACCC@AAAB@?@AAAA99599959A
@806D7:00093:00152
ACGCTCGACATGCCCAGGTACAGGAG
+
BBBBBBBCBAABBB>9979@BACB:;
@806D7:00093:00198
TACTGAGCTACACACACAGAAAGATTGGT
+
BA@ADCC@??BBCCECCB:997:@??C=?
@806D7:00095:00152
TCTCTATGCGCTCCACATGTCTAAGGT
+
9=?AABBBBBBBB?BB@ACB<<<@C@B
@806D7:00096:00152
ACGCTCGACATGCCCAGGTACAGGAG
+
BBBBABBCCAABCC@><<@<@@B?B@
@806D7:00096:00176
ACGCTCGTGCCCAGGTACAGGAG
+
?B99999@99919?<>9999599
@806D7:00096:00198
TGATACGTCTCCTTCCTTAGTTACTTCA
+
BCCFCCEDBBA=A;=<@;@@A?CCD@DC
@806D7:00099:00191
TAGTATCAGCCTCGCCATGACGAAGGTATTCC
+
BACBABB;;<?A@@A?BBCCDBB@C@CAA>A@
@806D7:00059:00246
ACGCTCGACATGCCCAGGTACAGGAG
+
ABCBCCCB@=@///,10,0;@@C@A@
@806D7:00061:00240
ACGCTCGACATGCCAGGTTCAGG
+
9<<A@A@?91111-10,.,..10
@806D7:00067:00222
ACGCTCGACATGCCCAGGTACAGGAG
+
BBBBBAAAB@BBBC@@?=>>?=B?BB
@806D7:00068:00212
ACGCTCGACATGCCCAGGTACAGGAGA
+
49999944444444-4313344:7888
@806D7:00069:00232
ACGCTCGACATGCCCAGGTACAGGAG
+
/;@==BBBB?>944-4<;<?;4424;
@806D7:00070:00246
ACGCTCACATGCCCAGGTACAGGAG
+
ABBBBBAA@@@?B<BB>A@BAA@>>
@806D7:00070:00249
ACGCTCGACATACCCAGGTACAGAA
+
B@??B??ACB@?@C>BA>AAAABB9
@806D7:00071:00230
ACGCTCGACATGCCCAGGTACAGGAG
+
ABBBBBABBBBBBB@BA>@AGBC@BB
@806D7:00072:00217
TCTCTATGCGCTCCACATGTCTAAGGT
+
9ACCCBCCECBCCB?;<<AECBCCC@B
@806D7:00072:00221
ACGCTCGACATGCCCAGGTACAGGAG
+
BBBBCCDBCBB@@@<@A>A;=<B>@C
@806D7:00074:00211
ACGCTCGACATGCCCAGGTACAGGAG
+
BBA?BABA<;<CLC@DCBBBBBCACC
@806D7:00076:00217
ACGCTCGACATGCCCAGGTACAGGAG
+
ABBBCBBEBAA9996:C@CABCBABB
@806D7:00078:00203
ACGCTCGACATGCCCAGGTACAGGAG
+
?@AABCCCB>>989-8847>?9928@
@806D7:00082:00201
ACGCTCGACATGCCCAGGTACAGGAG
+
BBBBBBBBBBBBBB@A?>??BCC@BB
@806D7:00082:00209
ACGCTTGCCCAGGTACAGGAGACTG
+
BBBBB>BBC?CCEBBBBB@BAAB??
@806D7:00083:00241
ATCAGACACGGACACAGCAGAACACAC
+
BBBBBBBB@A??A@BBCCCBB?BCCB@
@806D7:00086:00205
CGTGTCTCTAGGCACAGGATTTTGTGTAG
+
ACBEDBBAAAB@CBCCFBA@@=6=@@CCD
@806D7:00086:00220
ACGCTCGACATGCCCAGGTACAGGA
+
>@<;<@@AD>>111,10,.469@AC
@806D7:00087:00207
ACGCTCGACATGCCCAGGTACAGGAG
+
?@BBCBBCBBBCBB@BB@AACCBBBB
@806D7:00087:00216
ACGCTCGACATGCCCAGGTACAGGAG
+
ABBBCCBEBABBBC<9:6:@AABBCC
@806D7:00088:00204
AACAGACACGGACACAGCAGAACACAG
+
1-1/////498=?1100....,.3716
@806D7:00088:00237
TACTGAGCTACACACACAGAAAGATTGGT
+
BBBBCDBAACBBBECCBBBBA=@@C?B>A
@806D7:00089:00202
ATCAGACACGGACACAGCAGAACACAC
+
BBBB@?ACCB@ABDECAAACB@B??>>
@806D7:00089:00240
ACGCTCGACATGCCCAGGTACAGGAG
+
BBBBBBBC@@@BBB>?><>?DDC@?@
@806D7:00090:00232
TGATACGTCTCCTTCTTAGTTACTT
+
4444449911?-1-/656885///,
@806D7:00090:00240
ACGCTCGACATGCCCAGGTACAGGAG
+
?BBBBAADBA?ACC?A@>@ACCBABB
@806D7:00092:00237
ACGCTCGACATGCCCAGGTACAGGAG
+
BBABBEBBAAA@BB?BB>BACCD@??
@806D7:00093:00201
ACGCTCGACATGCCCAGGTACAGGAG
+
BBAAC9;;B999>>99858@CACBCB
@806D7:00094:00214
ACGCTCGACATGCCCAGGTACAGGAG
+
B>@ABCBCB@@BBC@BA?@ABAB@?@
@806D7:00094:00222
ACGCTCGACATGCCCAGGTACAGGAG
+
BBBBCB??@BBBBB=?><@ACCCABB
@806D7:00096:00247
ACGCTCGACATGCCCAGGTACAGGAG
+
ABBBBBBCBBBBBB>@?=??A@C??@
@806D7:00097:00241
ACGCTCGACATGCCCAGGTACAGGAG
+
BBBBBCEECBBAAA=?>:>9;;C@@@
@806D7:00098:00237
ACGAGTGCGTTCCCCATGTCGTAGGTACTC
+
CCB??@BCCC@CCC:?>>=;@A<<:=8888
@806D7:00055:00252
CGTGTCTCTAGGCACAGGATTTGTGTAG
+
994499444442.///85///+/64///
@806D7:00057:00292
ATCAGACACGGACACAGCAGAACACAC
+
?@BCBBBBCC=?ABBBBCCCB@<;;A@
@806D7:00060:00279
ACGCTCGACATGCCCAGGTACAGGAG
+
B?ABBBBCBCBBAA>BC@ABCDCABB
@806D7:00060:00291
ACGCTCGACATGCCCAGGTACAGGAG
+
BBBAAA@A@AABBC>A@>AABBC@BB
@806D7:00066:00281
ATCAGACACGGACACAGCAGAACACAC
+
BAA?9;;BBD;<@CDCCCBBA@B@@?@
@806D7:00067:00284
ACGCTCGACATGCCCAGGTACAGGAG
+
@BBBBBBDBBB?BB>988;CCCD@DB
@806D7:00071:00285
ACGCTCGACATGCCCAGGTACAGGAG
+
ACBBCBBBBBBBCD?:98;AAAC@BB
@806D7:00073:00266
ACGCTCGACATGCCCAGGTACAGGAG
+
>>@;9;;9@@A9990871..//8722
@806D7:00073:00287
ATATCGCGGGGGTATGGAAGACTCTATAG
+
?>B=999?>>>/@AAB@DDCDC<<:;7;C
@806D7:00075:00290
ACGCTCGACATGCCCAGGTACAGGAG
+
ABBBB>@A@>>899098688ABA?BB
@806D7:00079:00271
ACGCTCGACATGCCCAGGTACAGGAG
+
BBBBBBBC@@@AAA?@>=>@DAA@BB
@806D7:00079:00276
ACGCTCGACATGCCAGGTACAGGAG
+
;>>=>@>ABA91/:10,.464424;
@806D7:00083:00250
ACGCTCGACATGCCCAGGTACAGGAG
+
>ABAAA>A>>>>BA?@<;@BBBB@AA
@806D7:00085:00278
ACGCTCGACATGCCCAGGTACAGGAG
+
>@>><;=F@DCA@@:9868899@?99
@806D7:00086:00279
ACGAGTGCGTTCCCCATGTCGTAGGTACTC
+
?C???BBBDCABA?7=4::@@@BC@B<<<B
@806D7:00088:00278
ACGCTCGACATGCCCAGGTACAGGAG
+
@A@AADBBBBBA??=@>=@ICDE@CC
@806D7:00089:00258
ACGCTCGACATGCCCAGGTACAGGAG
+
@B?@A@@CABBBBB@?><>>C?B?AB
@806D7:00089:00286
ACGCTCGACATGCCCAGGTACAGGAG
+
BBBBECCCC?@?@@<8:68>@@A>@@
@806D7:00090:00292
ATCAGACACGGACACAGCAGAACACAC
+
AA@@@BBA;;8;A@?@CA@ACBCCCCC
@806D7:00091:00257
TGATACGTCTCCTTCCTTAGTTACTTCA
+
<CCC>?>211=,1,1,82444894424=
@806D7:00092:00263
ACGCTCGACATGCCCAGGTACAGGAG
+
?BBBBCAGA@?===9@?<?BCBCABB
@806D7:00096:00273
ACGCTCGACATGCCCAGGTACAGGAG
+
AAABBBBCEDBBAA=AA>AADDCB@@
@806D7:00097:00268
ACGCTCGACATGCCCAGGTACAGGAG
+
=;994@=?;99844-4313>:44244
@806D7:00098:00267
TCTCTATGCGCTCCACATGTCTAAGGT
+
BCDCDAABBBCCC@BCBC@AABC=@=B
@806D7:00099:00284
ACGCTCGACATGCCCAGGTACA
+
9;;BB@@@@99111-10,../4
@806D7:00050:00342
ACGCTCGACACTGCCAGTACAGGAG
+
@<;49=6/1///,,*,/.46:;;=>
@806D7:00059:00309
ACGCTCGACATGCCAGGTACAGGAG
+
9>>@@@AA@<<--+,,*,0/44898
@806D7:00069:00332
ACGCTCGACATGCCCAGGTACAGGAG
+
BCAAACCCCBDAC?=975:@CBCBBB
@806D7:00072:00309
ACGAGTGCGTTCCCCATGTCGTAGGTACTC
+
BBB::;CCDB@DCB7A9:8<>>8747888<
@806D7:00078:00313
TCTCTATGCGCTCCACATGTCTAAGG
+
94==BBBA<;@11,18;1111//,/7
@806D7:00079:00325
AGCACTGTAGCTGTCACTAGTTCTTGT
+
@BBCECA>CDCCDA@@CDA@@=A@?@@
@806D7:00079:00331
ACGCTCGACATGCCCAGTACAGGAG
+
>>BBBCBC@98/11-1000?@B@CA
@806D7:00090:00317
ACGCTCGACATGCCAGGTACAGGAG
+
=@@@@=@AA99-88--*,,,887=@
@806D7:00094:00344
ACGCTCGACATGCCCAGGTACAGGAG
+
<BBBBEDECCB@??;834:>BBC@CB
@806D7:00098:00332
ACGCTCGACATGCCCAGGTACAGGAG
+
<CBCDCC:::B=::987488@@C?CC
@806D7:00051:00357
ACGCTCGACATGCCCAGGTACAGGAG
+
@A>?ACCCB>>999098487:9;?BB
@806D7:00052:00379
ATATCGCGAGGGTATGGAAGACTCTATA
+
BA9;;CCBBBB@CBAA?B?BDCCAB?@=
@806D7:00054:00369
ACGCTCGACATGCCCAGGTACAGGAG
+
?>@@@;<;@==88809>488A@@>AA
@806D7:00057:00374
ACGCTCGACATGCCCAGGTACAGGAG
+
@@CBBBDDBBB?AA=:98;BCAC?BB
@806D7:00061:00383
ACGCTCGACATGCCCAGGTACAGGAG
+
BCBBC??ABBBBBB<BB@AAC@@>@@
@806D7:00067:00389
ACGCTCGACATGCCAGGTCAC
+
49<<<BBBC<991-11,---,
@806D7:00070:00374
ACGCTCGACATGCCCAGGTACAGGAG
+
BBBCCBEEA999AA=::8;CCEEA<<
@806D7:00071:00372
ACGCATCCGACTATGCCC
+
>>89911,//////,//+
@806D7:00073:00375
ACGCTCGACATGCCCAGGTACAGGAG
+
BBAAAABDEBE@BB>::6:@A@@=@B
@806D7:00075:00388
ACGCTCGACATGCCCAGGTACAGG
+
9<CBB<<<99999919848>@@B>
@806D7:00083:00361
ACGCTCGACATGCCCAGGTACAGGAG
+
BCBBBBBCB==ACC@9889>C@C@DC
@806D7:00091:00381
TAGTATCAGCCTCGCCATGACGAAGGTATTCC
+
BBDAEAAACCDCCBB?BBBBBBC=B?DCD?BB
@806D7:00097:00370
TCTCTATGCGCTCCACATGTCTAAGGT
+
44449988A999B=ACCBBB>995959
@806D7:00053:00416
ACGCTCGACATGCCCAGGTACAGGAGAC
+
???AA@ACB>>9991984889499=899
@806D7:00055:00431
ATATCGCGAGGGTATGGAAGACTCTATAGA
+
BC@@@BBCCCCACCCC?B@CCCC::<?=;5
@806D7:00057:00444
ACGCTCGACATGCCCAGGTACAGGAG
+
AA>>>BBDCBBBBB?@@>?BCDC@BB
@806D7:00058:00440
ACGCTCGACATGCCCAGGTACAGGAG
+
BBBBBCAEA=@88:6;A<?BB<;7<@
@806D7:00059:00445
ACGAGTGCGTTCCCCATGTCGTAGGTACTC
+
?BB@AACCEC@CGD:BBBB<@A;:6:??@?
@806D7:00070:00447
ACGCTCGACATGCCCAGT
+
B=BBC:;;@94111+/..
@806D7:00071:00414
ACGCTCGACATGCCCAGGTACAGGAG
+
BBBBBCADA>>98808?;?@CCC@CC
@806D7:00077:00448
TAGTATCAGCCTCGCCATGACGAAGGTATTCC
+
BBCCECC??@>BCBFACCDCECCAB@BBB?BB
@806D7:00085:00415
ACGCTCGACATGCCAGGT
+
>>9999911////,/.,3
@806D7:00087:00433
ACGCTCGACATGCCCAGGTACAGGAG
+
BA?@@AADCCB?==<?;:<BCCEA@A
@806D7:00090:00407
AGCACTGTAGCTGTCACTAATTACTTA
+
;;:///66194>>>@;;11,1,/6?;>
@806D7:00092:00442
ACGCTCGACATGCCCAGGTACAGGAG
+
B??BBBBCBBBABB?BBAAADBC@BB
@806D7:00092:00444
ACGCTCGACATGCCCAGGTACAGGAG
+
BBBC@AAFEAA@CC>@@=@@BBCABB
@806D7:00094:00400
TCTCTATGCGCTCCACATGTCTAAGGT
+
CA<;;@=8?>B<<:<A@@999992824
@806D7:00094:00426
ACGCTCGACATGCCCAGGTACAGGAG
+
?CBBBABCCDBBBB>CB@CABBCBAA
@806D7:00097:00437
ACGCTCGACATGCCAGGTACAG
+
@AACBCDE@1111-10,.,///
@806D7:00099:00406
ATCAGACACGGACACAGCAGAACACAC
+
BB@@@?@CCBBBCBCA===@A>BCCCB
@806D7:00052:00465
ATCAGACACGGTCACAGCAGAACACACAG
+
?>>>?CBBBB@BCCBABBA@@<?9-**((
@806D7:00053:00464
TGATACGTCTCCTTCCTTAGTTACTTCA
+
ABBBCBCCCCC@B>@>?@BCC@BCD@BB
@806D7:00053:00477
ACGCTCGACATGCCCAGGTACAGGAGTA
+
BBBCCCDDBBCCCG@@@=?>///50**(
@806D7:00056:00485
ACGCTCGACATGCCCAGGTACAGGAG
+
AB@AABDECBBBBC@CC@AACA?>@>
@806D7:00062:00462
ACGCTCGACATACCCAGGTACAGGAG
+
BCBBC?@ACB>===64:<>@BAA=@B
@806D7:00064:00492
ACGCTCGACATGCCCAGGTACAGGAG
+
BC@A>AABCBBBBB@?>=?ACDC@B@
@806D7:00066:00485
CGTGTCTCTAGGCACAGGATTTGTGTAG
+
4999999<@CC>@BCBC>9991498///
@806D7:00066:00496
ACGCTCGACATGCCCAGGTACAGGAG
+
BBBBCC@AACCCDD=BA?;;;BC?BB
@806D7:00069:00485
ACGCTCGACATGCCCAGGTACAGGAG
+
?BB@B@BDEBCBAA=AB@BBDBB?BB
@806D7:00070:00467
ACGCTCGACATGCCCAGGTACAGGAG
+
CCAACCCDCBBBDB:;;7<;;BCBDC
@806D7:00072:00451
ACGCTCGACATGCCCAGGTACAGGAG
+
BBBBBBBCBBBBBB>@?=>>A?C@DB
@806D7:00075:00495
ACGCTCGACATGCCCAGGTACAGGAG
+
BBBBBBAAAB@BBB@CC@A8=<C@BB
@806D7:00076:00450
TAGTATCAGCCTCGCCATGATGAAGGTATTCC
+
BCBBCCBBHHC@AAA?BBECCBC898;<;8<@
@806D7:00076:00460
TCTCTATGCGCTCCACATGTCTAAGGT
+
9===@HBAAABAB8<<99>@>>@=@=@
@806D7:00076:00484
ACGCTCGACATGCCCAGGTACAGGAG
+
@ABBBBBCDCBBA?=9757;@@B@BB
@806D7:00077:00464
ACGCTCGACATGCCCAGGTACAGGAG
+
BBBBBBBBCBBBCB@@?>>BDBC?BB
@806D7:00083:00477
ACGCTCGACATGCCCAGGTACAGGAG
+
BBCBCBCBBB?ACC@@><>AGAC@AA
@806D7:00088:00466
TCTCTATGCTCTCCACATGTCTAAGGT
+
CC::;BB;<<B>@;;;<@@@>995959
@806D7:00090:00472
ACGCTCGACATGCCCAGGTACAGGAG
+
;BBBCCCECAAABC@@>=?AAAC@AA
@806D7:00093:00487
TGATACGTCTCCTTCCTTAGTTACTTCA
+
49=@@AEHCC@89295929899999<?@
@806D7:00095:00498
TACTGAGCTACACACACAAAGATTGGTGC
+
BCCBBE@A@ABCGEABCCB>@@@898:DA
@806D7:00096:00470
ACGCTCGACATGCCCAGGTACAGGAG
+
?BBBCBBCBBBCBB<9757<?>@>@@
@806D7:00097:00459
ACGCTCGACATGCCCAGGTACAGGAG
+
9;;A@@@CA@?99919?>?8<<@<>9
@806D7:00097:00472
TAGTATCAGCCTCGCGACGAA
+
48444444:::;99@;;-**)
@806D7:00099:00479
ACGCTCGACATGCCCAGGTACAGGAG
+
BBBBBBBECBB==898348>>>><>?
@806D7:00099:00486
ACGCTCGACATGCCCAGGTACAGGA
+
=>A9<<DG@?>99919868@<9<>@
@806D7:00065:00533
ACGCTCGACATGCCCAGGTACAGGAG
+
CA@?BBBCBBBCCC@CB@>?CCC@CC
@806D7:00068:00542
ACGCTCGACATGCCCAGGTACAGGAG
+
DECBCCCCCAB@@@<=?<::<AC;;<
@806D7:00069:00533
ATCAGACACGGACACAGCAGAACACAC
+
BBBBBA@BBB@BBBCCDCCBA>BBBBA
@806D7:00071:00505
ACGCTCGACATGCCCAGGTACAGGAG
+
BBBAABAEBCBBCB@BB@BBCBB?BB
@806D7:00074:00526
ACGCTCGACATGCCCAGGGTACAGGAG
+
BCCBBBBC@AACEC=:775:@@BCBCC
@806D7:00075:00514
ACGCTCGACATGCCCAGGTACAGGAG
+
BBBBCBAD>@BBCC>A?>@@BBC@BB
@806D7:00075:00542
TAGTATCAGCCTCGCCATGACGAAGGTATTCC
+
CBCAEBCBDC@CBBB@CBCCCCC@C@CBB?B?
@806D7:00078:00547
TAGTATCAGCCTCGCCATGACGAAGGTATTCC
+
BB@BBBC::<?BCBCACCDCCBC@C@??@=@=
@806D7:00079:00536
ACGCTCGACATGCCCAGGTACAGGAG
+
BBBBBAABBAA99919858@@@A@AB
@806D7:00082:00525
ACGCTCGACATGCCCAGGTACAGGAG
+
BBABBBBCCCBBBB?BB@BBCBC@BB
@806D7:00083:00532
ACGCTCGACATGCCCAGGTACAGGAG
+
?BBBBCBBBBB@==<976:ACCC@CC
@806D7:00084:00511
ACGCTCGACATGCCCAGGTACAGGAG
+
BAAACBACBBBCBH@988:BCBEB<<
@806D7:00094:00535
ACGCTCGACATGCCCAGGTACAGGAG
+
BBABBAAEC??=9998748>>>@<>>
@806D7:00058:00568
TCTCTATGCGCTCCACATGTCTAAGGT
+
99?AAAAAA@AAA=@BABCDDBB@C@B
@806D7:00063:00581
ACGCTCGACATACCCAGGTACAGGAG
+
BBBBBADBB;122>9=>;>CCCDACC
@806D7:00066:00593
ACGCTCGACATGCCCAGGTACAGGAG
+
BCAAABBCCBBBBB?CB@BABBB@AA
@806D7:00072:00556
ACGCTCGACATGCCCAGGTATAGGAG
+
BBC?@@BB@9999909848877@<::
@806D7:00072:00561
ACGCTCGACATGCCCAGGTACAGGAG
+
BBBBBBBCBAABCB?@>=>BDCC@BB
@806D7:00072:00592
ACGCTCGACATGCCCAGGTACAGGAG
+
CDABBEAAACCDCC@;:8;ABBCACC
@806D7:00073:00571
TACTGAGCTACACACACAGAAAGATTGGT
+
DBCCCC@A@CCCCCCCCBCCC?BBC@C=@
@806D7:00073:00584
ACGCTCGACATGCCCAGGTACAGGAG
+
BAAABBCDC?@@EE@@>>@ABBD@AB
@806D7:00075:00574
ACGCTCGACATGCCCAGGTACAGGAG
+
CCC@AADC><=ACC@GC@CC?>>@CC
@806D7:00079:00564
TAGTATCAGCCTCGCCATGACGAAGGTATTCC
+
BDCBCBB?@@@B@;<9<CBBCA@>@@CCC?B?
@806D7:00080:00558
ACGCTCGACATGCCCAGGTACAGGAG
+
BBBCCCCCCAAABC?BA?@BDCCB@?
@806D7:00080:00598
ACGCTCGACATGCCCAGGTACAGGAG
+
ABBCBCBCCCBBAA=@A?ABCBA@AA
@806D7:00084:00553
ACGCTCGACATGCCCAGGTACAGGAG
+
BBAAAABGCABBCI@@?@@BCCDBAA
@806D7:00088:00575
ACGCTCGACATGCCCGGTACAGGAG
+
BB??ABBCA@BBCC=?=>ACCC@BB
@806D7:00089:00567
ACGCTCGACATGCCCAGGTACAGGAG
+
BDBCBBBBBA=?BC>B@?@AC@A>?C
@806D7:00090:00588
ACGCGACATGCCCAGGTACAGGAG
+
AAABDBBAABDD@?AAACCDBA??
@806D7:00093:00572
CGTGTCTCTAGGCACAGGATTTTGTGTAG
+
=ACCBCC9<;B=@@B@CD9999/9@999A
@806D7:00093:00579
TAGTATCAGCCTCGCCATGACGAAGCC
+
@>ABBCB@@@=@@@A@AAABCAA=@@<
@806D7:00097:00568
ACGCTCGACATGCCCAGGTACAGGAG
+
BBBBBBCCCBBBBB>>>=@BBBC@@@
@806D7:00054:00602
ACGCTCAACATGCCCAGGTACAGGAG
+
CACBB::8;A@9::8<C?ABC@@>@C
@806D7:00057:00627
ACGCTCGACATGCCCAGGTACAGGAG
+
BB@ABBCCCCB???<>B@BBCECABB
@806D7:00060:00627
ACGCTCGACATGGCCAGGTACAGGAG
+
BC99:BBCDCCC?B?BC@BABBC@BB
@806D7:00062:00616
TAGTATCAGCCTCGCCATGACGAAGGTATTCC
+
DDCDDCCAAA@BC@A?ACCCDBB?B@BCB>B?
@806D7:00063:00636
ACGCGCGACATGCCCAGGTACAGGAG
+
@BCDDCECCBBB@B<9968?A998;9
@806D7:00063:00646
ACGCTCGACATGCCCAGGTACAGGAG
+
DBABBBBCCB?BCC@@@8;;ABBCBC
@806D7:00063:00649
ACGCTCGACATGCCCAGGTACAGGAG
+
ABBBBB@CDCBBBD=AA>ABBCC@AB
@806D7:00068:00639
ACGCTCGACATGCCCAGGTACAGGAG
+
BBBBCBCCBBDBAB=::8;BCAC?BC
@806D7:00069:00611
TAGTATCAGCCTCGCCATGACGAAGGTATTCC
+
BBB@AAG@@@@AA;<;<CBBCBA?B=>@B8;8
@806D7:00070:00609
ACCTCGACATGCCCAGGTACAGAAGACTG
+
@?=AADFEDCBBB?BCAECCBDC=??@@@
@806D7:00071:00649
ACGCTCGACATGCCCAGGTACAGGAG
+
@BBBBBBBB@?@AA==8;=<????;<
@806D7:00072:00640
ATCAGACACGGACACAGCAGAACACAC
+
BBBBBBBBBB@BBBBCCBBBB?BBBBB
@806D7:00075:00631
TACTGAGCTACACACACAGAAAGATTGGT
+
B@@ACEBBB@@BCCBDCB@@@=@DA@?9?
@806D7:00076:00600
ACGCTCGACATGCCCAGGTACAGGAG
+
@@A@CCCCC??89919868899><>>
@806D7:00077:00644
TACTGAGCTACACACACAGAAAGATTGG
+
BBBC@AAAABCCCAE@@>BBB=BCC?B?
@806D7:00078:00621
ACGCTCGACATGCCCAGGTACAGGAG
+
BCBAACDEDBBBBB>BA@CACCC@BB
@806D7:00078:00631
ACGCTCGACATGCCCAGGTACAGGAG
+
BCCBCBAAA?A@AA?99:;BCCDABB
@806D7:00079:00635
ACGCTCGACATGCCCAGGTACAGGAG
+
CBA?BAA?==>49919858>B@A=A@
@806D7:00080:00628
ACGCTCGACATGCCCAGGTACAGGAG
+
@@AAABBCCBBBBB=@B@BCCDC@BC
@806D7:00081:00634
ACGCTCGACATGCCCAGGTACAGG
+
ACDBBBCCCAAACC>BA?B@>;7+
@806D7:00082:00619
ACGCTCGACATGCCCAGGTACAGGAG
+
ACBBCCBDBAABGD?BA?BACDCABB
@806D7:00084:00618
ACGCTCGACATGCCCAGGTACAGGAG
+
BDBEADDEB???@A=??<?ACCC@DB
@806D7:00088:00639
ACGCTCGACATGCCCAGGTACAGGAG
+
9<<CCBBCCCBCDC?::8;;BBBACC
@806D7:00088:00647
ACGCTCGACATGCCCAGGTACAGGAG
+
ABBBB?@@CDCBBB>996:<?@@>99
@806D7:00089:00604
ACGCTCGACATGCCCAGGT
+
///74444444444-431.
@806D7:00091:00615
ACGCTCGACATGCCCAGTACAGGAG
+
BCBABACCC;<<CDC<<<<CBB?<9
@806D7:00091:00624
ACGCTCGACATGCCCAGGTACAGGAG
+
?=;;;;99?>9111+10,..//65,,
@806D7:00094:00635
ACGCTCGACATGCCCAGGTACAGGAG
+
BBBDGCCCB=>999098488;9=;98
@806D7:00097:00622
ACGCTCGACATGCCCAGTACAGGAG
+
BB9;=CCB@89111-1000<A@?AB
@806D7:00052:00687
CGTGTCTCTAGGCACAGGATTTTGTGTAG
+
ADBDCABAAAB@BCBDC@CBBC9BBA?AA
@806D7:00055:00699
CGTGTCTCTAGGCACAGGATTTTGTGTAG
+
BBCB=<<CCCC@BBBCC?BAA?6=@@>>A
@806D7:00057:00652
TAGTATCAGCCTCGCCATGACGAAGGTATTCC
+
BBC@@ABBA@@ABCCECAABCED?B?BA@=@?
@806D7:00059:00697
ACGCTCGACATGCCCAGGTACAGGAG
+
BBBBBBBCDCBB??:996:>BBFACC
@806D7:00060:00656
ACGCTCGACATGCCCAGGTACAGGAG
+
ABBBBBAAGCDBBB>BBABBBCDBBA
@806D7:00063:00683
TGATACGTCTCCTCCTTAGCTTACTTCA
+
>>944999:72*,,*,20,,/,4//,//
@806D7:00066:00679
ATCAGACACGGACACAGCAGAACACAC
+
BBABBDABBB@BBBBBBBBBB@AABBB
@806D7:00067:00693
ACGCTCGACATGCCCAGGTACAGGA
+
9<;BBBABA=488819969?>BCB1
@806D7:00068:00686
TGATACGTCTCCTTCCTTAGTTACTTCA
+
AAABBBDCCAA>@@CCC@CCB@AAD@CB
@806D7:00070:00673
ATCAGACACGGACACAGCCAGAACAGCAC
+
>8844;98442//////,*,//,///..4
@806D7:00071:00681
ACGCTCGACATGCCCAGGTACAGGAG
+
DB<@A@@=?9999919959899959>
@806D7:00072:00663
ACGCTCGACATGCCCCAGGTACAGGAG
+
?A@BCBCCCBBBCEHA;;;<ABBCABB
@806D7:00072:00666
ATCAGACACGGACACAGCAGAACACAC
+
B;;9>9:11/,/8>>/11//8,110.3
@806D7:00072:00667
ACGCTCGACATGCCCAGGTACAGGAG
+
BBABA@@?A9989919959899A?>?
@806D7:00078:00653
ACGCTCGACATGCCCAGGTACAGGA
+
9<BBAABB<99??>:9959?@AA69
@806D7:00078:00681
ACGCTCGACATGCCCAGGTACAGGAG
+
4;8;;BBABCC@@@:>@<>>999=>>
@806D7:00079:00656
ACGCTCGACATGCCCAGGTACAGGAG
+
ABBB@@BBCB??AC>BBAB>?ACADB
@806D7:00080:00653
ACGCTCGACATGCCCAGGTACAGGA
+
@<:;<BAAA<<<>@:>>69844429
@806D7:00084:00672
ACGCTCGACATGCCCAGGTACAGGAG
+
@BBBBBBBCAABCC?998:AABB@AA
@806D7:00088:00693
CGTGTCTCTAGGCACAGGATTTTGTGTA
+
BABDDDBBBBB@BBBBB?@@@=2498<<
@806D7:00090:00681
TTTCTATGTCGCTCCACATGTCTA
+
::5<19444444392444@@@>99
@806D7:00090:00686
ACGCTCGACATGCCCAGGTACAGGAG
+
BBABABBCCBC@==:9849>???;99
@806D7:00090:00697
ACGCTCGACATGCCCAGGTACAGGAG
+
@@>BBCBCD?@=@>98:7;;CFFABB
@806D7:00093:00664
ATATCGCGAGGGTATGGAAGACTCTAT
+
BCCCBBCBDDD?CCDDACBDBA@@:::
@806D7:00094:00661
CGTGTCTCTAGGCACAGGATTTTGTG
+
CCB??@A999>;>999@<9999,494
@806D7:00094:00673
ACGCTCGACATGCCAGTAC
+
1/.//444:44//,///./
@806D7:00095:00681
TACTGAGCTACACACACAGAAAGATTGGT
+
BBBDFAAABBCBCCC:;;@>>98884858
@806D7:00052:00701
ATCAGACACTCGGACACAGCAGAACACACA
+
4;344/,,,,,,*,,/4499444@977714
@806D7:00052:00709
TCTCTATGCGCTCCACATGTCTAAGGT
+
BCCDCECBCCCBD@BBBBBBAAA@B@B
@806D7:00052:00720
ACGCTCGACATGCCCAGGTACAGGAG
+
AAABBBBCCB?BCHC?@>@ABCEF:;
@806D7:00054:00735
ACGCTCGACATGCCCAGGTACAGGAG
+
BBBBBBBBBCBCCC>??=>>=?A?AA
@806D7:00055:00702
ACGCTCGACATGCCCAGGTACAGGAG
+
BBBBBBBBCBBCBB??@=?ABBEA@A
@806D7:00061:00717
ACGAGTGCGTTCCCCATGTCGTAGGTACTC
+
BBBAB?BBCD@DCD9A9;;8@@8867888>
@806D7:00065:00710
ACGCTCACATGCCCAGGTACAGGAG
+
@BCIBBBDC>6:6611-//8/3139
@806D7:00065:00720
ACGCTCGACATGCCCAGGTACAGGAG
+
ABBBBAAACBBBBB>BBDBADEDBBB
@806D7:00066:00707
ACGCTCGACATGCCCAGGTACAGGAG
+
BBBBBBBCCAABCC>??=@ACCCACC
@806D7:00069:00720
ACGCCGCATGCCCAGGTACAGGAG
+
BB997<@AADCC@BB@CAABD@DA
@806D7:00070:00718
ACGCTCGACATGCCCAGGTACAGGAG
+
BBBBBBBBCAABBC>9979>AACFEC
@806D7:00070:00730
ACGCTCGACATGCCCAGGTACAGGAG
+
AB@BBBBBCBBCCB>??=?AEEDABB
@806D7:00071:00744
ATATCGCGAGGGTATGGAAGACTCTATA
+
BBAAABBBCCC@A===@B@CCCCCBAAA
@806D7:00073:00730
CGTGTCTCTAGGCACAGGATTTTGTGTAG
+
BBBCDCBC??@@BBBBBACCCC:@@?BBC
@806D7:00074:00742
ATATCGCGAGGTATGGA
+
8@@;4911/-+,0**)*
@806D7:00075:00748
ACGCTCGACATGCCCAGGTACAGGAG
+
ABABCBBBEBBB?=:996:?@ACBBB
@806D7:00080:00702
TCTCTATGCGTTCCACATGTCTAAGGT
+
BCCC@@ACCDCBC@BB???BBCBAC@B
@806D7:00080:00707
CGTGTCTCTAGGCACAGGATTTTGTGTAG
+
AACCAAAAAAB@CCBBB?BBBB9BBBAAB
@806D7:00084:00711
ACGCTCGACATGCCCAGGTACAGGAG
+
BBBAB?BCCBABBC?@?=?>BCCA??
@806D7:00084:00737
ACGCTCGACATGCCCAGGTACAGGAG
+
BBAABBBCCBBCDC>??=??BBDA?@
@806D7:00085:00727
ACGCTCGACATGCCCAGGTACAGGAG
+
?BBBBBBCC??@CCC?@=@ACECBCC
@806D7:00086:00718
ACGCTCGACATGCCCAGGTACAGGAG
+
=A?999>>@>@111,1/,/./49899
@806D7:00089:00739
ACGCTCGACATGCCCAGGTACAGGAG
+
@BBBCBBBCAAAAA=996:BBCCBCC
@806D7:00090:00729
ACGCTCGACATGCCCAGGTACAGGAG
+
CAABC?@@C=>99919969??AA=?A
@806D7:00097:00736
ACGCTCGACATGCCCAGTACAGGA
+
@AA;<<BAB9999908843=99:B
@806D7:00099:00717
ACGCTCGACATGCCAGGTTACAGA
+
99;::4444////,/850)*,,,*
@806D7:00052:00792
ACGCTCGACATGCCCAGGTACAGGAG
+
BBBBBBBCCAABDD>AA>BAEECBDB
@806D7:00053:00787
ACGCTCGACATGCCCAGGTACAGGAG
+
ABAABBCBCA=ACC>AA>ABCDCABC
@806D7:00053:00795
ACGCTCGACATGCCCAGGTACAGGAG
+
?@AABABCAAABBB@;<;<BCCDCCC
@806D7:00055:00777
ACGCTCGACATGCCCAGGTACAGGAG
+
CBAAABBBC@@BBCA@?=@ABBB@:;
@806D7:00057:00754
ACGCTCGACATGCCCAGGTACAGGAG
+
B?>?ABEDDBBBB?===;=<@ACABC
@806D7:00061:00788
ACGCTCGACATGCCCAGGTACAGGAG
+
?BAACBCCCBBBBB>>?=?ABCCCBB
@806D7:00062:00785
ACGCTCGACATGCCCAGGTACAGGAG
+
BBBBCD@@A??@CC>?@=@BCBB?BB
@806D7:00064:00758
ACGCTCGACATGCCCAGGTACAGGAG
+
ABBBBBBCCBBBBB>AA>AAEEDBAA
@806D7:00065:00754
ACGCTCGACATGCCCAGGTACAGGAG
+
BBABBBCEFCDBAA<;;59?B@A?@@
@806D7:00068:00762
ACGCTCGACATGCCCAGGTACAGGAG
+
BBBBBBBBCAABBD>??=??AAFACD
@806D7:00068:00783
AGCACTGTAGCTGTCACTAGTTACTTGT
+
AACGECBBABCBABC@BCBBB?CBB@BC
@806D7:00072:00796
ATCAGACACGGACACAGCAGAACACAC
+
BB>?BBABBB>BBCCAAA?BB@BA???
@806D7:00073:00765
ACGCTCGACATGCCCAGGTACAGGAG
+
@@?AAAACB@@BBCAAB?BABACDBC
@806D7:00073:00786
ACGCTCGACATGCCCAGGTACAGGAG
+
BBABCBCBA=@@==:884;ABFF?BB
@806D7:00075:00791
ACGCTCGACATGCCCAGGTACAGGAG
+
9@>@@@ABC9999919949899929>
@806D7:00077:00765
ACGCTCGACATGCCCAGGTACAGGAG
+
BC@@AECCDBCDCC=;969;@BC?BB
@806D7:00077:00769
ATATCGCGAGGGTATGGAAGACTCTATA
+
>ABBBCCCDHDBCAAA@A:;;@@????@
@806D7:00077:00783
ACGCTCGACATGCCCAGGTACAGGAG
+
9<<@AABCB99111,11,108;;=A;
@806D7:00079:00765
ACGCTCGACATGCCAGGTACAGGAG
+
<;;A@999?1/,,*,2*,,///,44
@806D7:00080:00770
ACGCTCGACATGCCCAGGTACAGGAG
+
AABBBCBBCB?BCCC??=>>ABBBBB
@806D7:00081:00768
ACGCTCGACATGCCCAGGTACAGGAG
+
BB>?BBBCDBBCCC>??<>>??C@AA
@806D7:00081:00776
ACGCTCGACATGCCCAGGTACAGGAG
+
=DBFDBECCBA944-48;=<@?A?@@
@806D7:00084:00784
ACGCTCGACATGCCCAGGTACAGGAG
+
@BABDBECBBBDBB>998:BBBCBCC
@806D7:00086:00751
ACGCTCGACATGCCCAGGTACAGGAG
+
:=01/66;944444-44247999@44
@806D7:00092:00762
TACTGAGCTACACACACAGAAAGATTGGT
+
@@AAABA>>>AAA@CCDD???<>>;@B=@
@806D7:00094:00754
ACGCTCGACATGCCCAGGTACAGGAG
+
94898AA@99<@@@:9;69?AAA?99
@806D7:00094:00770
ATATCGCGAGGGTATGGAAGACTCTATA
+
ACA@?BBBDCC>BBBBBB@BDAAA<;<C
@806D7:00099:00753
ACGCTCGACATGCCAGGTACAGGAG
+
BCABBBBACAAAB@CB@B>AAC@?@
@806D7:00099:00789
ACGCTCGACATGCCCAGTAC
+
>@@@@?>9999999199434
@806D7:00050:00817
ACGCTCGACATGCCCAGGTACAGGAG
+
@@BBBBBCAB=?BA=BA=BBBCC@BB
@806D7:00054:00812
ACGCTCGACATGCCCAGGTACAGGAG
+
??BBBBBCCA@ACC>BA?@?AECBAA
@806D7:00056:00823
ACGCTCGACATGCCCAGGTACAGGAG
+
ABBBBB@CCBBBBB?BA?BBCCC@BA
@806D7:00056:00838
ACGCTCGACATGCCCAGGTACAGGAG
+
BBBBBDCCB;;;>>98859>@9969>
@806D7:00062:00829
ATATCGCGAGGGTATGGAAGACTCTATA
+
BB@ABBBAAAC@CA?=@A@BBCCCB???
@806D7:00063:00835
ACGCTCGACATGCCCAGGTACAGGAG
+
@BB?A@@@BBBCBB>9969<@ACFCC
@806D7:00064:00838
CGTGTCTCTAGGCACAGGATTT
+
///8//444467/1///5////
@806D7:00065:00813
ACGCTCGACATGCCCAGGTACAGGAG
+
BBB?ABBCDCB?>=:8=7=;@AC@@@
@806D7:00065:00848
ACGCTCGACATGCCAGGTACAGGAG
+
BBBBD999?1111-1;::;???=94
@806D7:00069:00818
TCTCTATGCGCTCCACATGTCTAAGGT
+
;AAA@ACCCBBCC=:ACCCBC@@8<8<
@806D7:00073:00823
ACGCTCGACATGCCCAGGTACAGGAG
+
BBABB@@@DAABDC???=?>@ACAA@
@806D7:00073:00835
AGCACTGTAGCTGTCACTATGTCTT
+
;@BB<;<AAA@9999-*******,*
@806D7:00075:00812
ACGCTCGACATGCCCAGGTACAGGAG
+
BBBBBAABCCCBBB???=@BCDCABC
@806D7:00075:00823
ACGCTCGACATGCCCAGGTACAGGAG
+
BBBBBD@@ABBA@@;998;CCCJBBB
@806D7:00077:00803
ACGCTCGACATGCCCAGGTACAGGAG
+
@@@ACBCBD@@999-8924<94964;
@806D7:00081:00838
CGTGTCTCTAGGCACAGGATTTTGTATA
+
CCBCBC;;<9969AA@@>9999/9C999
@806D7:00082:00822
ACGCTCGACATGCCCAGGTACAGGAG
+
BBBBB@?@DAA===:997;@ABCBCC
@806D7:00084:00823
ACGCTCGACATGCCCAGGTACAGGAG
+
ABB@AABCDBABBB???<>;=?A@=@
@806D7:00088:00800
ACGCTCGACATGCCCAGTACAGGA
+
/1011<<@@@9111+///48FB@=
@806D7:00088:00807
ACGCTCGACATGCCCAGGTACAG
+
9<:BCBC@?99111-11,/./49
@806D7:00088:00816
TGATACGTCTCCTTCCTTAGTTACTTCAG
+
AA@BBBBBBBC@C?A?BB@@@BAAA@CCC
@806D7:00089:00808
ACGCTCGACATGCCCAGGTACAGGAG
+
BBBBBBBCCBB===9996:BBCCBAA
@806D7:00091:00849
ACGCTCGACATGCCCAGGTACAGGAG
+
BCABBD::;BC88809959@ABEE<<
@806D7:00092:00806
TGATACGTCTCCTTCCTTAGTTACTTCA
+
CABBBCDA@@B??=A@A=@ABAAAA@BB
@806D7:00092:00810
ACGCTCGACATGCCCAGGTACAGGAG
+
BBABBBCBA;;44419849>ABB?AA
@806D7:00092:00812
ACGCTCGACATGCCCAGGTACAGGAG
+
BBBBBBBCDCCA@=6444889@CC@A
@806D7:00092:00831
ACGCTCGACATGCCCAGGTACAGGAG
+
@@@@CCCBBA>99919969>@?A?@B
@806D7:00093:00814
ACGCTCGACATGCCAGTAC
+
44389=<<C@911-11/.,
@806D7:00058:00858
ACGCTCGACATGCCCAGGTACAGGAG
+
BBB@>>ACBAABBBBBB?BBAEBABB
@806D7:00061:00872
TCTCTATGCGCTCCACATGTCTAAGGT
+
BBCDBBBBBBCAA?BBBABBBBB@A>B
@806D7:00063:00863
ATCAGACACGGACACAGCAGAACACAC
+
BA??@BB;<<DAA@CAAACBB?AAC8:
@806D7:00064:00882
ACGCTCGACATGCCCAGGTACAGGAG
+
ABBBBBABBBBDBD?BB?BBBCEBBA
@806D7:00066:00880
ACGCTCGACATGCCAGGTACAGGAG
+
@@?89=@991/,,*,,*,,/44249
@806D7:00068:00861
TGATACGTCTCCTTCCTTAGCTTACTTCA
+
4988999?@996951,/5////7/,,*//
@806D7:00068:00888
ACGCTCGACATGCCCAGGTACAGGAG
+
>BBBBBBBCBABBBBA@<>>BDDBBB
@806D7:00069:00870
ACGCTCGACATGCCCAGTACAGG
+
?@?AA;<9A@@111,11/./442
@806D7:00069:00883
ACGCTCGACATGCCCAGGTACAGGAG
+
ABBBBBBBCBBBBB>BC@B@AAB@?>
@806D7:00070:00863
ACGCTCGACATGCCCAGGTAACAGGAG
+
;A@AB@ACCBBAA?:9959869BA?AC
@806D7:00071:00850
TACTGAGCTACACACACAGAAAGATTGGT
+
;9>DCCCBBBBCCCCCBC@?=:?;??B@C
@806D7:00071:00864
TGATACGTCTCCTTCCTTAGTTACTTCA
+
BDBBB@DACBECD?B@BAACC@@AA@CC
@806D7:00073:00875
TGATACGTCTCCTTCCTTAGTTACTTCA
+
@ABBBBCCBCCAD?B@BCCCC@BBB@CC
@806D7:00074:00892
ACGCTCGACATGCCCAGGTACAGGAG
+
BBBBBBCBBB@BBCA@@>@?AACABB
@806D7:00075:00850
ACGCTCGACATGCCCAGGTACAGGAG
+
BBBBBBBCCAABCC>>>;=799?==>
@806D7:00076:00888
ATATCGCGAGGGTATGGAAGACTCTATA
+
BB?>>BBBDCC?CAAA@CACCDDCB:::
@806D7:00077:00876
ACGCTCGACATGCCAGGTACAGGAG
+
9>?>4844444//,//,/.///,/8
@806D7:00079:00882
ACGCTCGACATGCCCAGGTACAGGAG
+
ACBCCCCAA???BB=998;:;;EACB
@806D7:00082:00886
ACGCTCGACATGCCCAGGTACAGGAG
+
@CCCBBBBEDB>==:444:AABCA;<
@806D7:00083:00871
ATCAGACACGGACACAGCAGAACACAC
+
AAABBDCCBC@BBBCDCBBBB@CBAA?
@806D7:00083:00873
ACGCTCGACATGCCCAGGTACAGGAG
+
??>BBBCCCA@==96==<?@BBB?;;
@806D7:00090:00855
ACGCTCGACATG
+
110119@11--)
@806D7:00090:00885
ACGCTCGACATGCCCAGGTACAGGAG
+
BB8:;AAAEDCCCC@;:;;BCDDACC
@806D7:00092:00861
ACGCTCGACATGCCCAGGTACAGGAG
+
<CCC<9=BC99111,11,/474979>
@806D7:00092:00894
ACGCTCGACATGCCCAGGTACAGGAG
+
BBBBCB?@AAAA@B>99;<CCEHACC
@806D7:00092:00896
ACGCTCGACATGCCAGGTT
+
997;;9411////,/006,
@806D7:00096:00868
ACGCTCGACATGCCCAGGTACAGGAG
+
8>>@8;9AAAB@@BA<<;<CBB<:88
@806D7:00097:00899
ACGCTCGACATGCCCAGGTACAGGAG
+
BBBBBBBBDCDB==:444;ABBCEBC
@806D7:00098:00867
TACTGAGCTACACAC
+
41:1///744444/8
@806D7:00079:00902
TGATACGTCTCCTTCCTTAGTTACTTCA
+
BBACBBBA@A@=A?B?BCAA@@<<<@B9
@806D7:00082:00900
ACGCTCGACATGCCCAGGTACAGGAG
+
AABBBBBCCAABCC@??=@ACECABB
@806D7:00082:00910
CGTGTCTCTAGGCACAGGATTTTGTGTAG
+
BCC@AA@@@@B>BBBBA@AAA@8AC>;<>
@806D7:00087:00907
TCTCTATGCGCTCCACATGTTCTAAGGT
+
449:CCCBBD<=CA;4999924::9:<=
@806D7:00090:00928
TAGTATCAGCCTCGCCATGACGAAGGTATTTC
+
BBEBCBBBDB@B?@A=@@AABBB>A>A@@@<A
@806D7:00092:00908
ACGCTCGACATGCCCAGGTACAGGAG
+
BBBBBBBBCBBBCC>??=?@BBB?@@
@806D7:00093:00929
ACGCTCGACATGCCCAGGTACAGGAG
+
A=;=ABBBCBBBBC>999:ACCDABB
@806D7:00094:00903
ACGCTCGACATGCCCAGGTACAGGAG
+
=BBBBBBCDDB>=9:446:ABBJCCC
@806D7:00096:00911
TGATACGTCTCCTTCCTTAGTTACTTCA
+
BBBBBBBA??DBB@B@B@9<<@<<<ACA
@806D7:00097:00927
AACGCTCGACATGCCCAGTAC
+
,*,,,//66///,020,//./
@806D7:00097:00943
ACGCTCGACATGCCCAGGTACAGGAG
+
BB@BBBBABBBABB?BB=@@CFFAAA
@806D7:00098:00945
ACGCTCGACATGCCCAGGTACAGGAG
+
BB>??BCCDCDBBB988498>@C@CD
@806D7:00100:00036
ACGCTCGACATGCCCAGGTACAGGAG
+
BBBBBAABCCBBBA=@?>@?A@C@AA
@806D7:00100:00046
TAGTATCAGCCTCGCCATGACGAAGGTATTCC
+
4949:::@@@====:=99:BAA;642444282
@806D7:00100:00047
ACGCTCGACATGCCCAGGTACAGGAG
+
@A;;;BBBBAB;;;79<<@<::D@BC
@806D7:00102:00035
TAGTATCAGCCTCGCCATGACGAAGGTATTCC
+
BBC::<BB;<8<CAC@DCCCBBB@B8;<959;
@806D7:00102:00049
ACGCTCGACATGCCAGGTACCAGGAG
+
9=9;<@ABB;;11-10,-,/,/022,
@806D7:00103:00039
ACGCTCGACATGCCCAGGTACAGGAG
+
?@@BBBBBB>>99919858894A>@C
@806D7:00107:00020
ACGCTCGACATGCCAGTCACCAGG
+
999?9;9:?=><8,/.....,/.5
@806D7:00108:00009
ACGCTCGACATGCCCAGGTACAGGAG
+
BBBB@@ACBAA@@@<>><@:<<C<>?
@806D7:00112:00049
ACGCTCGACATGCCCAGTACAGGA
+
49;;999AA991//+/.,,,,000
@806D7:00114:00040
TACTGAGCTACACACACAGA
+
11///78;8>99991<;-,*
@806D7:00117:00004
ACGCTCGACATGCCCAGGTACCAGGAG
+
98949@D9998944-431../,/856/
@806D7:00120:00015
ACGCTCGACATGCCCAGGTACAGGAG
+
49@A99:B;@>1//+/.,..//7799
@806D7:00121:00010
ACGCTCGACATGCCCAGGTACAGGAG
+
BBACCBCCB9;4990984;ADDF@CB
@806D7:00123:00030
ACGCTCGACATGCCCAGGTACAGGAG
+
BBBAABBCC?B9996:7;>?@@@>B@
@806D7:00125:00043
ACGCTCGACATGCCCAGGTACAGGAG
+
ABBBBBCFB==44408848ADCCCDC
@806D7:00128:00032
ACGCTCGACATGCCCAGGTACAGGAG
+
ABBCDBCBCCCBAA=998;BBBC?@@
@806D7:00130:00027
CGTGTCTCTAGGCACAGGATTTTGTGTAG
+
<<<<ABAA?;;8;;4AC=>@>@6@A>;>>
@806D7:00132:00048
TGATACGTCTCCTTCCTTAGTTACTTCA
+
;CCABBA<;<@CD@A?CAAAACAABBC<
@806D7:00140:00033
ACGCTCGACATGCCCAGGTACAGGAG
+
AB;;>NICBA@9991984001/,***
@806D7:00140:00034
ACGCTCGACATGCCAGGTACAGGAG
+
/1/8/9999999959713344;://
@806D7:00142:00019
ACGCTCGACATGCCCAGGTACAGGAG
+
CBBBBECDCAA=889834:CCCCDAA
@806D7:00144:00025
AGCACTGTAGCTGTCACTAGTTACTTGT
+
=?LLDBBBCCABBCCBBDBBB@DCC@CC
@806D7:00147:00033
ACGCTCGACATGCCCAGGTACAGGAG
+
BBABBBBCCAAABB>BB@B>AABBBB
@806D7:00147:00042
ACGCTCGACATGCCCAGGTACAGGAG
+
99;@@99<999999198488?BB@AB
@806D7:00100:00068
ACGCTCGACATGCCCAGGTACAGGAG
+
BCCBCAACA@A?CC?::8;ACCC@DD
@806D7:00101:00070
ACGCTCGACATGCCCAGGTACAGGAG
+
?BBBBAABAAABBB>?><>ACCCABB
@806D7:00101:00076
ATCAGACACGGACACAGCAGAACACA
+
9:;C;<<BBC?B99999499814371
@806D7:00102:00073
ACGCTCGACATGCCCAGGTACAGGAG
+
BBBBCBBDDAB?==<:98;BHHHBAA
@806D7:00102:00078
ACGCTCGACATGCCCAGGTACAG
+
;<@@CABCA@@@>>9><;>>E@@
@806D7:00103:00059
ACGAGTGCGTTCCCCATGTCGTAGGTACTC
+
@@@ABBB@942499/9999?>>87478333
@806D7:00104:00053
ACGCTCGACATGCCCAGGTACAGGAG
+
9;=<CBB>=<A@@B=;;:>CDNNDFD
@806D7:00104:00063
ATATCGCGAGGGTATGGAAGACTCTATA
+
AA;;<@@>>?>:>94429@A798@8:8=
@806D7:00105:00076
ACGCTCGACATGCCCAGGTACAGGAG
+
ABBBBBBBB@?ABCC??@@@AAC@BB
@806D7:00106:00054
ACGCTCGACATGCCCAGGTACAGGAG
+
BBABBCBCBABBCC?B?>?ACCDBBB
@806D7:00106:00055
ACGCTCGACATGCCCAGGTACAGGAG
+
BCBBBABBCCBBBB=?<:<>BBC@BB
@806D7:00106:00067
ATATCGCGAGGGTATGGAAGACTCTATA
+
CBBBBCBCBCB>?A@@=@?A?>???:77
@806D7:00107:00063
ACGCTCGACATGCCCAGGTACAGGAG
+
BBBBBBBCCBBAB@<:75:?BBB?@@
@806D7:00107:00094
TACTGAGCTACACACACAGAA
+
49944444449999?9444.,
@806D7:00108:00082
ACGCTCGACATGCCCAGGTACAGGAG
+
@@?@AA@CBBBB@@<975:@CCC@CC
@806D7:00109:00087
CGTGTCTCTAGGCACAGGATTTTGTGTA
+
BCBBBCCABEB>ABCBCD<;;9/9@>;<
@806D7:00110:00096
ACGCTCGACATGCCCAGGTACAGGAG
+
BABBCBCCCCCAAA<:75:AAACCCC
@806D7:00111:00071
ACGCTCAACATGCCCAGGTACAGGAG
+
<BBBB?@>ACCCCC?A@=@@=@><>>
@806D7:00112:00080
ATCAGACACGGACACAGCAGAACACAC
+
BCCFAA@CCCBDDEGBBCDDC?B@@?@
@806D7:00113:00080
TAGTATCAGCCTCGCCATGACGAAGGTATTCC
+
BDCDEBCBAB@CCCC@BBACCBB@B@CCC@B@
@806D7:00114:00057
TAGTATCAGCCTCGCCATGACGAAGGTATTCC
+
;ADABBBA@A=@@AAACBBCDAA==<><<:<A
@806D7:00115:00051
ACGCTCGACATGCCCAGGTACAGAG
+
ABBBCCBBBBBBBB?@?>@CCBCBB
@806D7:00115:00087
ACGAGTGCGTTCCCCATGTCGTAGTACTC
+
BBBBBBBBBB@CDD:B9:17::0000000
@806D7:00115:00092
ACGCTCGACATGCCCAGGTACAGGAG
+
BBBBB?@AB=@?@>9>>;>>@>@=@?
@806D7:00116:00081
ACGCTCGACATGCCCAGGTACAGGAG
+
AABBCAAAB9;;>>99748>>>@>99
@806D7:00118:00077
TACTGAGCTACACACACAGAAAGATTGGT
+
AAABCDC??>BBCCABBBBBB=??<@A=?
@806D7:00119:00052
ATATCGCGAGGGTATGGAAGCACTCTAGT
+
98844449444-44;;24248776671..
@806D7:00119:00072
TGATAAGTCTCCTTCCTTAGTTACTTCA
+
=CCBC?CEBBB@B@C@A?BCC@BBC@CB
@806D7:00120:00080
ACGCTCGACATGCCCAGGTACAGGAG
+
BBBBBBBCBBBBBB@?><??BAB@BB
@806D7:00121:00057
ACGCTCGACATGCCCAGGTACAGGAG
+
BBBBCCBDDAABBC?:8::BDBB?>@
@806D7:00121:00062
TCTCTATGCGCTCCACATGTCTAAGGTA
+
44:?=B@CB@B995948>>A>?>59594
@806D7:00121:00069
ACGCTCGACATGCCCAGGTACAGGAG
+
BBBBBCBBB:;:BB98748>??B=AA
@806D7:00122:00097
TACTGAGCTACACACACAGAAAGAT
+
9ABCAA@@;849:44?=9438/80,
@806D7:00123:00056
ACGCTCGACATGCCCAGGTACAGGAGA
+
<CCCC?;;;<;9>>9985889448984
@806D7:00123:00069
ACGCTCGACATGCCCAGGTACAGGAG
+
4>@>@<99994444-43139:44244
@806D7:00124:00061
ACGCTCGACATGCCCAGGTACAGGAG
+
BBBBCCCDCBB@>>98:48AAAA>@@
@806D7:00124:00078
ATATCGCGGGGGTATGGAAGACTCTATA
+
CB?=9:94444+9?>@>B@BBB@@A@@@
@806D7:00124:00083
TGATACGTCTCCTTCCTTAGTTACTTCA
+
<CCCCBBA@@A>A?B>B?BAA@AAACAB
@806D7:00126:00059
ACGCTCGACATGCCCA
+
?@BBBBCCCCCBBB=:
@806D7:00130:00065
ACGCTCGACATGCCCAGGTACAGGA
+
BBBBCBBAA<;9>@99;48>?=>;9
@806D7:00130:00080
ACGCTCGACATGCCCAGGTACAGGAG
+
BDABCAAA@B@89809858??>@=@@
@806D7:00131:00080
ACGCTCGACATGCCCAGGTACAGGAG
+
BDBBCEBCCBBBBB@@?=?AAABABA
@806D7:00133:00087
ACGAGTGCGTTCCCCATGTCGTAGGTACTC
+
?BACCBBA>?@CFD:EA@?;@@7637888?
@806D7:00134:00088
ACGCTCGACATGCCCAGGTACAGGAG
+
B???BBBCB@?@BB>BA?A@DBCAAB
@806D7:00135:00052
TGATACGTCTCCCTTCCTTAGTTACTTCA
+
CB@@>?@@9999-424249444?99:==:
@806D7:00135:00066
ACGCTCGACATGCCCA
+
BBBBBBCBCBBBBB>?
@806D7:00135:00070
ACGCTCGACATGCCCAGGTACAGGAG
+
@BBCBAABBBBBCBBA@>@ABBC@BB
@806D7:00135:00095
AGCACTGTAGCTGTCACTAGTTACTTGT
+
@@CCCBBCCCCA?A?AADCBB@BBB@CE
@806D7:00136:00053
ACGCTCGACATACCCAGGTACAGGAG
+
A9;;@@@?@=4844-4313799989:
@806D7:00137:00055
ATCAGACACGGACACAGCAGAACACAC
+
BABBAABCCCACCCDCDC:<:@CACBB
@806D7:00139:00089
ACGCTCGACATGCCCAGGTACAGGAG
+
BBBBBBBEBBBBCB>=<:@9<;C@@@
@806D7:00139:00090
ACGCTCGACATGCCCAGGTACAGGAG
+
@ABCCCHEEAABCC=8:6::<<CACC
@806D7:00144:00064
ACGCTCGACATGCCCA
+
CBBBCCCBB9;89909
@806D7:00146:00052
ACGAGTGCGTTCCCCATGTCGTATACTC
+
BBBBB@@BBF@CCC:B>>@:;;A@ABBB
@806D7:00146:00071
ACGCTCGACATGCCCAGGTACAGGAG
+
?@@CBBBCBBBBAA:9768?@@B?BA
@806D7:00146:00079
TCTCTATGCGCTCCACATGTCTAAGGT
+
AAACA@@BEAACCACCCCBCDCC?A>A
@806D7:00147:00056
ACGCTCGACATGCCCAGGTACAGGAG
+
?BABCBBBBBBBCC@BA?@BCCB@AA
@806D7:00147:00065
CGTGTCTCTAGGCACAGGATTTTGTGTAG
+
?999?>>999@579ABDACCBC4;9468;
@806D7:00147:00075
ACGCTCGACATGCCCAGGTACAGGAG
+
BCABCBCDC9;;A>99848:=<CACC
@806D7:00147:00078
ACGCTCGACATGCCCAGGTACAGGAG
+
BBBBBCBCCDCA??<=;:;<C@B@==
@806D7:00148:00050
ACGCTCGACATGCCCAGGTACAGGAG
+
BBBBBBBBBBBBBA=:75:?BCC@CC
@806D7:00148:00055
ACGCTCGACATGCCCAGGTACAGGAG
+
>A@ABBBCCBB???<>??BACDCB>>
@806D7:00148:00084
ACGCTCGACATGCCCAGGTACAGGAG
+
BDBB::<FCAA99919868>?99699
@806D7:00149:00069
ACGCTCGACATGCCCA
+
BBBBBBBCBBBABB>B
@806D7:00149:00092
ACGCTCGACATGCCCAGGTACAGGAG
+
ABABBBCCCABBBB>@@;??@@@@A@
@806D7:00100:00105
ACGTCGACATGCCCAGGTACAGGAG
+
BCCBBBB>?>999199699A@@;=@
@806D7:00100:00118
ACGCTCGACATGCCCAGGTACAGGAG
+
BBCBCBAAA==:::610,1<@@@<?A
@806D7:00101:00109
ACGCTCGACATGCCCAGGTACAGGAG
+
BB@>>BCFC@?44408748>>>B?AA
@806D7:00101:00128
ACGCTCGACATGCCCAGGTACAGGAG
+
BBBBBCBCCAA?==:975:?@@@?;;
@806D7:00101:00145
ACGCTCGACATGCCCAGGTACAGGAG
+
BBABBCBEE??>??<8:4:?B@B@;<
@806D7:00102:00137
ATATCGCGGGGGTATGGAAGACTCTATAG
+
9;;B@ADDCED3CAAA>A?@<99911..;
@806D7:00103:00140
ACGCTCGACATGCCCAGGTACAGGAG
+
BCCBCBAABBCBBC@BAAAABBC@BB
@806D7:00104:00139
ACGCTCGACATGCCCAGGTACAGGAG
+
BBBBBAACDBBA>><975:AAACABB
@806D7:00104:00142
ACGCTCGACGATGCCAGTACAGGAG
+
9;;999;94444442443.///,/8
@806D7:00105:00102
ACGCTCGACATGCCCAGTACAGGAG
+
BBBBDCB;/11---*,-.68?==8:
@806D7:00105:00106
ACGCTCGACATGCCCAGGTACAGGAG
+
B@?=@AA999A999088437;;>E==
@806D7:00107:00137
ACGCTCGACATGCCCAGGTACAGGAG
+
AAADCCBCCCBBB?<975:7;9B@@@
@806D7:00108:00113
TACTGAGCTACACACACAGAAAGATTGGT
+
@@@BCCBB??BBBCCDDBBAA=?@??A>@
@806D7:00108:00121
TGATACGTCTCCTTCCTTAGCTTACTCA
+
89>==949>?>5924248444/,/////
@806D7:00108:00125
AGCACTGTAGCTGTCACTAGTTACTTGT
+
=DEDDCBABACBBBBBABABB@CBCACC
@806D7:00108:00138
ACGCTCGACATGCCCAGGTACAGGAG
+
BBBBBCCCB@?ABB@@>=?ACCCC@A
@806D7:00110:00101
ACGCTCGACATGCCCAGGTACAGGAG
+
:;<BCBAB@999990984874499:8
@806D7:00110:00117
TACTGAGCTACACACACAGAAAGATTGGT
+
<9<49?=<9;B999@9444..+...,.,.
@806D7:00111:00134
ACGCTCGACATGCCCAGGTACAGGAG
+
BBBBEEBCB==?CC@@?=?AAAC@??
@806D7:00112:00117
ACGCTCGACATGCCCAGGTACAGGAG
+
BB@?ABCCB@?99909>488@=B?A>
@806D7:00114:00131
ATATCGCGAGGGTATGGAAGACTCTATA
+
?B9;;AABAAB>BBBB@C@CBAABB::8
@806D7:00114:00140
ACGCTCGACATGGCCCAGGTACAGGAG
+
<CCCBBBCBBBB@CB@?><>@AAC@BB
@806D7:00115:00140
TGATACGTCTCCTTCCTTAGTTACTTCA
+
BCCBBBCCCCC>@=?@B@BCC@CCC@CB
@806D7:00116:00148
ACGCTCGACATGCCCAGGTACAGGAG
+
?@AADAAAB?>111-10,008;;:==
@806D7:00117:00140
ACGCTCGACATGCCCAGGTACAGGA
+
>?CDBBBDB>>88809848?@=>;>
@806D7:00118:00112
GCTCGACATGCCCAGGTACAGGAGACTG
+
@BFAAABCECED?CC@CBCCB??@?CCC
@806D7:00119:00144
TACTGAGCTACACACACAGAAAGATTGGT
+
AACCCCC@@@BCDCCCBBCBA@@@=@A8:
@806D7:00121:00119
TCTCTATGCGCTCCACATGTCTAAGGT
+
444:9BCCBBA;;89>>@@AAAB?A=@
@806D7:00121:00130
ACGCTCGACATGCCCAGGTACAGGAG
+
B@BBBBCCCBBA@A>::8:BBAC@@@
@806D7:00121:00148
ACGCTCGACATGCCCAGGTACAGGAG
+
ABBCCCCCC???CC@@@=@BCBDABB
@806D7:00123:00108
ACGCTCGACATGCCCAGGTACAGGAG
+
89994444444444-4377986656/
@806D7:00124:00102
ACGCTCGACATGCCCAGGTACAGGAG
+
BBBBCABBCBBACC>BA=@@DCD@BB
@806D7:00127:00142
ACGCTCGACATGCCCAGGTACAGGAG
+
ABBBBCBDC>>=>=99748>??>@@>
@806D7:00128:00129
AGCACTGTAGCTGTCACTAGTTACTTGT
+
>A>>9<99;:4AC:9;=B@888444899
@806D7:00129:00132
TGATACGTCTCCTTCCTTAGTTACTTCGC
+
<CD@@AD>;<B7;5;?A?89;?;94:949
@806D7:00130:00113
TAGTATCAGCCTCGCCATGACGAAGGTATTCC
+
==B9;<C<<<?AA;=8<ACCAAA@C@CBC?B?
@806D7:00131:00106
ACGCTCGACATGCCCAGGTACAGGAG
+
BBBBBCBECCCCCC?@@=@BCCD@CC
@806D7:00131:00107
ACGCTCGACATGCCCAGGTACAGGAG
+
BBBBBBBBB@?BDB@@?=@ABCCABB
@806D7:00131:00110
ACGCGACATGCCCAGGTACAGGAG
+
BBBC9:<CCBBB@BFADCCBB>??
@806D7:00131:00132
ACGCTCGACATGCCCAGGTACAGGAG
+
BBBBCBBCB@@BCC@@?=>>C=B@@?
@806D7:00132:00137
ACGCTCGACATGCCCAGGTACAGGAG
+
ABBBBBBCCBABCC?:95:?B@B@BB
@806D7:00134:00117
ATCAGACACGGACACAGCAGAACACAC
+
BBBB???BCB@BBBECDBBBC?BBB8;
@806D7:00136:00104
ACGCTCGACATGCCCAGGTACAGGA
+
BBBBB@@AA=@?>>99858?B>@=@
@806D7:00137:00137
ACGCTCGACATGCCCAGGTACAGGAG
+
BAABBBBCBABBCC@::8:@BBB?BB
@806D7:00138:00110
ACGCTCGACATGCCCAGGTACAGGAG
+
<BBBCCCCD;999909848>??@@>@
@806D7:00138:00120
TAGTATCAGCCTCGCCATGACGAAGGTATTCC
+
CBB?=>>?9969@@A@CCBBB;;59<A@A@B?
@806D7:00138:00148
CGTGTCTCTAGGCACAGGATTTTGTGTA
+
<CCCCCCBBBB88<@9959>>>4>@>;;
@806D7:00139:00124
TCTCTATGCGCTCCACATGTCTAAGGT
+
BBBCBBBBCDCBCB?ACCCCBBB@C@B
@806D7:00140:00130
ACGCTCGACATGCCAGTACAGGA
+
>>;;;BB?@11--+--,,668,/
@806D7:00141:00134
ACGCTCGACATGCCCAGGTACAGGA
+
@@@CCDCIE@@A>>9>><@BCBC@B
@806D7:00143:00123
ACGCTCGACATGCCCAGGTACAGGAG
+
BB?@ACCCC@@99909868>@@@=@B
@806D7:00143:00125
ACGCTCGACATGCCCAGGTACAGGAG
+
BDBBBAAABBBBCB<BA?BBBBC@@@
@806D7:00144:00145
ACGCTCGACATGCCCAGGTACAGGAG
+
BBBBCB@A@?@@DE@;8:;CBBC@@@
@806D7:00145:00108
ACGCTCGACATGCCCAGGTAGCAGGAGACT
+
99999C@A999999098133143977;??=
@806D7:00148:00122
ACGCTCGACATGCCCAGGTACAGGAG
+
BCCBB9;;@>>9991985;?DEKICD
@806D7:00149:00120
CGTGTCTCTAGGCACAGGATTTTGTGTAG
+
CCCCBB>;<<C=@ADFC@AA@@6@A?=@>
@806D7:00149:00129
ATATCGCGAGGGTATGGAAGACTCTATA
+
BB999CDDCCC?CA??@B@CCBBB?=@@
@806D7:00100:00190
ACGCTCGACATGCCCAGGGTACAGGAG
+
ABBBBBCECBAACC@CBD=A?AABACC
@806D7:00103:00151
ACGCTCGACATGCCCAGGTACAGGAG
+
BBBBBBAAABBBDB@@?=@BDCCAAA
@806D7:00103:00196
TGATACGTCTCCTTCCTTAGTTACTTCAGG
+
9AAACBB<99@5969;>8944249:94442
@806D7:00104:00178
ACGCTCGACATGCCCAGGTACAGGAG
+
BBBBBBBC@==?CC@BA?A@BBCC@@
@806D7:00107:00158
ACGCTCGACATGCCCAGGTACAGGAG
+
BBABBBCCDBB@?>99858>?>@<A@
@806D7:00107:00161
ACGCTCGACATGCCCAGGTACAGGA
+
@@?@@@BBAAA99909858?BCGBA
@806D7:00109:00184
ACGCTCGACATGCCCAGGTACAGGAG
+
?BBBBBBCB@BBBB?A@?ABCCCA@@
@806D7:00111:00156
ACGCTCGACATGCCCAGGTACAGGAG
+
ABBBBAAABBBBBB@9979;A??@@@
@806D7:00111:00163
TGATACGTCTCTC
+
//////60,,,,,
@806D7:00111:00177
ACGCTCGACATGACCCAGGTACAGGAGAC
+
=>@99161/////44-44243::;84449
@806D7:00112:00181
ACGCTCGACATGCCCAGGTACAGGAG
+
;9CBAAACDAAABC>A@>AACAC>B<
@806D7:00118:00174
ACGCTCGACATGCCCAGGTACAGGAG
+
;B;<<CBCB@@;::610,..69;:;;
@806D7:00119:00161
ACGCTCGACATGCCCAGGT
+
@BB@A@BB@@@99919858
@806D7:00120:00153
ACGCTCGACATGCCCAGGTACAGGAG
+
ACBBBBBCB@?BBB>9959<@=B?;;
@806D7:00121:00159
ACGCTCGACGATGACCAGTACAGAG
+
494444;44494444:44/.///,0
@806D7:00121:00168
ACGCTCGACATGCCCAGGTACAGGAG
+
AABBBBBBBBBBCCAA?>@CCECBA@
@806D7:00121:00195
TAGTATCAGCCTCGCCATGACGAAGGTATTCC
+
4844ABABCD@CCCE?AABACDA6;249;9=>
@806D7:00123:00184
ACGCTCGACATGCCAGTACAG
+
99844444?=4//,/...644
@806D7:00130:00178
TGATACGTCTCCTTCCTTCA
+
CCCB<;<A>685:,1,-+,,
@806D7:00131:00198
ACGCTCGACATGCCCAGGTACAGGAG
+
BB???CCCCBBBCC?B@>>?B=B?>@
@806D7:00132:00199
ACGCTCGACATGCCCAGGTACAGGAG
+
@AAABBBCBBBCBB>997:ABBC@?@
@806D7:00133:00182
ACGCTCGACATGCCCAGGTACAGGAG
+
??BBCBCCB9;1;;610,0=B@B@A;
@806D7:00133:00196
ACGCTCGACATGC
+
449994444498,
@806D7:00135:00181
AGCACTGTAGCTGTCACTAGTTAC
+
AACCAAACEDCCCCBBBCCCB?CA
@806D7:00137:00189
ACGCTCGACATGCCCAGGTACAGGAG
+
BBBBBACBA>>99909848>99=@9;
@806D7:00139:00170
ACGCTCGACATGCCCAGGTACAGGAG
+
?CCCCBEFC=@89919858>AAA>99
@806D7:00140:00169
ACGCTCGACATGCCCAGGTACAGGAG
+
BCBBBCDEC9;:==99748>BBB?>>
@806D7:00140:00186
TACTGAGCTACACACACAGAAAGATTGGT
+
BB@BCCBB??BBCCBCBB><><:;9@C=?
@806D7:00141:00154
ATCAGACACGGACAAGCAGAACACAC
+
@?A>;;;AAA?CFEDCCCCC?A;;98
@806D7:00141:00186
ACGCTCGACATGCCAGTACAG
+
949=999?@<91<;;0..///
@806D7:00142:00160
ACGCTCGACATGCCCAGGTACAGGAG
+
BBBCCBCFB=@49909848>999@>>
@806D7:00142:00199
CGTGTCTCTAGGCACAGGATTTTGTGTAG
+
CCDDDDB@A@B?ABBACD<999/999@@E
@806D7:00146:00180
ACGCTCGACATGCCCAGGTACAGGAG
+
ACBCCCBCBAABCC>@<=@AAAB?@@
@806D7:00146:00193
CTCGACATGCCCAGGTACAGGAGACTG
+
9:CBBADDBBC?BG@BBBBC@BB@@??
@806D7:00147:00162
TAGTATCAGCCTCGCCATGACGAAGGTATTCC
+
BBCAEBCABBACABAABBBCFCC@B?BCD@C@
@806D7:00148:00176
ACGCTCGACATGCCAGT
+
94444444444/,2,,,
@806D7:00149:00188
ACGCTCGACATGCCCAGGTACAGGAG
+
ACBBCCCFC@@@@>9>>;>?AAB>@@
@806D7:00100:00209
ACGCTCGACATGCCCAGGTACAGGAG
+
BBBBBBBECBB>==<8347<?9959>
@806D7:00104:00211
ACGCTCGACATGCCCAGTACAGG
+
89BCCAA@?49111-1100/442
@806D7:00104:00223
ACGCTCGACATGCCCAGGTACAGGAG
+
BBBBBBBCCBBB??=476::<9BA@A
@806D7:00106:00200
ACGCTCGACATGCCCAGGTACAGGAG
+
B<:;9999?98944-47779=44244
@806D7:00106:00237
ACGCTCGACATGCCCAGGTACAGGAG
+
9;;BCCA@@9999919>588?@@=@B
@806D7:00106:00240
ACGCTCGACATGCCCAGGTACAGGAG
+
ABBBCBBBA@ABBC@998:@AACACD
@806D7:00106:00248
TACTGAGCTACACACACAGAAAGATTGGT
+
44499?AABCLCFCCBB@:775:A=;B5:
@806D7:00108:00226
ACGCTCGACATGCCCAGGTACAGGAG
+
@@@CCCEFB@>88819858?@>>=@B
@806D7:00109:00237
ACGCTCGACATGCCCAGGTACAGGAG
+
BBAAECHDC:;:@@<??=@BCCC@@@
@806D7:00109:00239
ACGCTCGACATGCCCAGGTACTGG
+
ABBBBB@AA@@?AA?BB@BACCC@
@806D7:00110:00224
CGTGTCTCTAGGCACAGGATTTTGTGTAG
+
BCACBBAAABB@CCCCD@A@@A8>CA?@B
@806D7:00111:00213
ACGCTCGACATGCCCAGGTACAGGAG
+
BBBBB@BCAAABBB?@?>@BCCC@BB
@806D7:00113:00237
ACGCTCGACATGCCCAGGTACAGGAG
+
BBBBBBBD>@@BBC@9889>C@EAA@
@806D7:00114:00248
ACGCTCGACATGCCCAGGTACAGGAG
+
<CBBCCCCCDB=??:9858899<@BB
@806D7:00115:00239
ATATCGCGAGGGTATGGAAGACTCTATA
+
A@ABBCCDDCCBDBBBBCCDCCBBABAB
@806D7:00116:00225
ACGCTCGACATGCCCAGGTACAGGAG
+
BBBBBBBCBBBBBB=??=>BCBC@DC
@806D7:00117:00216
CGTGTCTCTAGGCACAGGATTTTGTGTAG
+
CDCEFDBAA??=@BBCBE;999-999>@B
@806D7:00118:00234
ACGCTCGACATGCCCAGGTACAGGAG
+
CDBBACCDA=@99909>;?@DECBCB
@806D7:00120:00203
TAGTATCAGCCTCGCCATGACGAAGGTATTCC
+
BCBBBBBA@@>BBBB?BCCCCAA@A@CCC@B?
@806D7:00120:00233
ACGCTCGACATGCCCAGGTACAGGAG
+
AA@BBBBAAAABBB>BA?A>A@C@AB
@806D7:00120:00246
TAGTATCAGCCTCGCCATGACGAAGGTATTCT
+
DCECDCCBBB?CCCC@BCCCAAA@C?BBB>@@
@806D7:00121:00237
TAGTATCAGCCTCGCCATGACGAAGGTATTCC
+
=:6/1////6:>>AC;<<AB??@=@<?@?594
@806D7:00125:00237
ACGCTCGACATGCCCAGGTACAGGAG
+
?BBBBBBBAB?ABB?@><@?AAAE?=
@806D7:00125:00239
ACGCTCGACATGCCCAGGTACAGGAG
+
BB@BBBCDCCCBAA<::6:BBBB?@@
@806D7:00127:00238
ACGCTCGACATGCCCAGGTACAGGAG
+
?CBBE??ACBBCCB@@>=?BCCC@BB
@806D7:00128:00211
ACGCTCGACATGCCCAGGTACAGGAG
+
BBB@@@BCCBE@==:4747@AAC?BB
@806D7:00128:00222
ACGCTCGACATG
+
94444494444/
@806D7:00129:00211
ACGCTCGACATGCCCAGGTACAGGA
+
BBBBBBBBBBBBBC@BB?A?A?><=
@806D7:00129:00219
ACGCTCGACATGCCCAGGTACAGGAG
+
ABBDDCCCC?@@BC=@>=@BBBC@@@
@806D7:00130:00207
ACGCTCGACATGCCCAGGTACAGGAG
+
?BBBCCDDC@F@CC>BB=@@CBC@@@
@806D7:00130:00228
ATATCGCGAGGGTATGGAAGACTCTATA
+
A@9<<CCFEDEBC<;;?BACCBBBC??@
@806D7:00130:00229
ACGCTCGACATGCCCAGGTACAGGAG
+
BBBBBCCCDBDBDDBCB@BBCCC@BB
@806D7:00130:00246
ACGCTCGACATGCCAGATACAGGAG
+
99449944494//5/..../,.,..
@806D7:00132:00233
ACGCTCGACATGCCCAGGTACAGGAG
+
@;;<DCDFCBCBBB=?;;?@BBB?@@
@806D7:00133:00207
ACGCTCGCATGCCCAGGTACAGGAG
+
AABCBBBBFBA@A<985998781.0
@806D7:00136:00206
ACGCTCGACATGCCAGG
+
@BBB:999911--+--+
@806D7:00136:00224
ACGCTCGACATGCCCAGTACAG
+
C@=@@>999991//+/..6899
@806D7:00137:00226
ACGCTCGACATGCCCAGGTACAGAG
+
BBBBCCBBB:;:BA<>;;??AA@=@
@806D7:00142:00215
ACGCTCGACATGCCCAGGTACAGGAG
+
ACBBAAADCDCBBB>B?>B>AAC@=@
@806D7:00143:00232
ACGCTCGACATGCCCAGGTAC
+
AABBBA@<<11111+/.,334
@806D7:00144:00241
ACGCTCGACATGCCCAGGTACAGGAG
+
BCBAABBDCBB=??<8348ABBB@@@
@806D7:00148:00223
ACGCTCGACATGCCCAGGGTACAGGAG
+
?BBBBBBA@@@BCC>???=>?AAB@AA
@806D7:00148:00224
ACGCTCGACATGCCCAGGGTACAGGAG
+
BBBBECCB?48899098808?AABACB
@806D7:00148:00228
ACGCTCGACATGCCCAGGTACAGGAG
+
BBBBBBB:;;99>>99848>@>><>@
@806D7:00149:00223
ATCAGACACGGACACAGCAGAACACAC
+
BABBBCCBCB?BCCCC:;<CC@CCB@@
@806D7:00100:00263
ACGCTCGACATGCCCAGGTACAGGAG
+
ACCBCBCCC?A@AA<@?<>>>>>@AA
@806D7:00100:00264
ACGCTCGACATGCCCAGGTACAGGAG
+
AAACECBCBCCBBB=BA@AABBC@CB
@806D7:00100:00285
ACGCTCGACATGCCCAGGTACAGGAG
+
<CBCCEAEABBBBB>BB@BBCDD@A@
@806D7:00101:00283
ACGCTCGACATGCCCAGGTACAGGAG
+
BBBBBB??@;;1<=810,0:@@B@CC
@806D7:00102:00273
TGATACGTCTCCTTCCTAGTTACTTCA
+
<94>@@9999:242424///,///7//
@806D7:00103:00252
ACGCTCGACATGCCCAGGTACAGGAG
+
ABBBBBBCBBBBBB?AA>AABBD@EC
@806D7:00106:00269
ACGCTCGACATGCCCAGGTACAGGAG
+
@@BCDCDA;99///-10,0014=244
@806D7:00108:00273
ACGCTCGACATGCCCAGGTACAGGAG
+
<CCC@===94999919868??>A699
@806D7:00114:00253
ACGCTCGACATGCCCAGGTACAGGAG
+
ABBBCAAABBBBBB?BA?BBCCC@CB
@806D7:00115:00250
TAGTATCAGCCTCGCCATGACGAAGGTATTCC
+
DDC::?CHCC@DAAAA@@AAA@B=ACACCBCA
@806D7:00115:00287
CGTGTCTCTAGGCACAGGATTTTGTGTAG
+
<CCA@AB>@@C;;<BAB=@@@@8@CB@@B
@806D7:00117:00276
ACGCTCGACATGCCCAGGTACAGGAG
+
BC?>>BBCCAABBB?@><@>AAB?A@
@806D7:00120:00266
ACGCTCGACATGCCCAGGTACAGGAG
+
BCCBBECCBAACBA;97488@@@>@@
@806D7:00122:00259
ACGCTCGACATGCCCAGGTACAGGAG
+
AABDAAACB>>99919858?AACABB
@806D7:00122:00263
TCTCTATGCGCTCCACATGTCTAAGGT
+
ACCCDCCCCC@9469>?>B?>>>;>69
@806D7:00123:00279
ACGCTCGACATGCCAGTACAG
+
49984=9::11--+--../4;
@806D7:00130:00271
AGCACTGTAGCTGTCACTAGTTACTTGT
+
=<DDDDBCECBCCCCBCDCBB@FBB?@A
@806D7:00131:00282
ATCAGACACGGACACAGCAGAACACAC
+
BBBB???AB@?=AAB@@@@@@?BAACC
@806D7:00133:00286
ACGCTCGACATGCCAGTAGCAGGA
+
49:>A99999999480.../446.
@806D7:00134:00297
ACGCTCGACATGCCAGGTACAGGA
+
94999>>9499995981../,022
@806D7:00142:00261
ACGCTCGACATGCCAGGTACAGGAG
+
999>>991<11//,/.,3794424/
@806D7:00142:00291
ACGCTCGACATGCCAGTACAGGAG
+
@;<;A>??@:6//,/...:44244
@806D7:00143:00250
ACGCTCAACATGCCAGCTGACAG
+
::<CCCCACC>?43111,,****
@806D7:00144:00276
ACGCTCGACATGCCCAGGTACAGGAG
+
BBBBBBBFCB?=88943488CBB@CC
@806D7:00145:00291
ACGCTCGACATGCCCAGGTACAGGAG
+
=@@@BAAB@99999098588?>>>@@
@806D7:00148:00257
ACGCTCGACATGCCCAGGTACAGGAG
+
BCCCCCCD>9=88809748ABAE@BA
@806D7:00100:00344
TAGTATCAGCCTCGCCATGACGAAGGTATTCC
+
DCCAAAB@@AEBCBE?BBCCDCBAC@C@@=@=
@806D7:00105:00310
ACGCTCGACATGCCCAGGTACAGGAG
+
==@@@ABB===88809848@A@A>@A
@806D7:00108:00316
ATCAGACACGGACACAGCAGAACACAC
+
CBBB??@BCD?BBCADACCCC@CC@@?
@806D7:00109:00338
TACTGAGCTACACACACAGAAGAA
+
BCBCFFCAA@@99911///,*,,*
@806D7:00110:00311
ACGCTCGACATGCCAGGTACAGGA
+
99;BA;<9C<;--+--*,0699<9
@806D7:00110:00333
ACGCTCGACATGCCCAGGTACAGGAG
+
>>B@CCCFD@@@BD>@>=@ABBE?BB
@806D7:00112:00339
TAGTATCAGCCTCGCCATGACGAAGGTATTCC
+
494499448><9>>?699=:444242444242
@806D7:00113:00332
ACGCTCGACATGCCCAGGTACAGG
+
>=@>999999?99919848?99;>
@806D7:00117:00300
TAGTATCAGCCTCGCCATGACGAAGGTATTCC
+
?>><<;BGCC?BBAD?BBB?:4959<>>>;@>
@806D7:00119:00346
ATATCGCGAAGGTATGGAAGACTCTATA
+
BA??@CCCC@BBBAA@?B?BCBBCBBC?
@806D7:00125:00349
TGATACGTCTCCTTCCTTAGTTACTTCA
+
BBB@@ACC@??;==9;@?;;;B<9969>
@806D7:00126:00339
ACGCTCGACATGCCCAGGTACAGGAG
+
ABBBBBBCB==48809748ACBC@BB
@806D7:00129:00306
ACGCTCGACATGCCCAGGTACAGGAG
+
BCBBBBBCCBB?@><@??BCEBB@B@
@806D7:00131:00326
ACGCTCGACATGCCCCAGGTACAGGAG
+
ABBCA?AA>>>9999/9><@;>=E@B@
@806D7:00133:00317
ACGCTCGACATGCCCAGGTACAGGAG
+
?A@@@@ADCCCB@@98348?ABC?BC
@806D7:00133:00324
ACGCTCGACATGCCCAGGTACAGGAG
+
ABBBBBAECBB99968@>@@AACBBC
@806D7:00133:00331
ACGCTCGACATGCCAGTACA
+
49999991;1/,00,,../4
@806D7:00134:00327
ATCAGACACGGACACAGCAGAACACAC
+
BA??@A?@<<8<DCDCCBB@?188877
@806D7:00136:00319
ACGCTCGACATGCCCAGGTACAGGAG
+
8998994:;99999-43133//87/,
@806D7:00137:00311
ACGCTCGACATGCCCAGGTACAGGAG
+
9<BCCCBB@:884409868?EAB???
@806D7:00142:00343
ACGCTCGACATGCCCAGGTACAGGAG
+
ABBBCCCDB==444087488DABB@@
@806D7:00144:00312
ACGCTCGACATGCCCAGGTACAGGAG
+
ABBBBCBA;9848819><??BBBAB;
@806D7:00145:00312
ACGCTCGACATGCCAGGTACAGGAG
+
@@?BC?AAB@=11,10,11<>><99
@806D7:00146:00302
ACGCTCGACATGCCAGGTACAGGAG
+
B=9;99999981/,/.,../44248
@806D7:00146:00331
ACGCTCGACATGCCCAGGTACAGGAG
+
BAAABDBBA==44408<;??AAC@BB
@806D7:00149:00311
ACGCTCGACATGCCCAGGTACAGGAG
+
CBBBBCBB>::48809858>DABAAA
@806D7:00149:00341
ACGCTCGACATGCCCAGGTACAGGAG
+
BBBBBBBBBEBCBB@?>=>?AAEB;<
@806D7:00102:00359
ACGCTCGACATGCCCAGGTACAGG
+
9<:>>DBB@99111,10,04//,0
@806D7:00108:00368
ACGCTCGACATGCCCAGGTACAGGAG
+
BBBBCBDCDCBBBB@@?=>BC@@=>?
@806D7:00110:00374
ACGCTCGACATGCCCAGGTACAGGAG
+
BBBB@AACCAA111-10,1:69@@AB
@806D7:00117:00397
TGATACGTCTCCTTCCTTAGTTACATTCA
+
4444444494424242424400,,,,*,,
@806D7:00118:00353
ACGCTCGACATGCCCAGGTACAGGA
+
>@:<<ABC>9999919868899B69
@806D7:00119:00364
ACGCTCGACATGCCCAGGTACAGGAG
+
BA@@@AACBAABBB@>><>>AACBBB
@806D7:00121:00384
ACGCTCGACATGCCCAGGTACAGGAG
+
9<ABBABCC;<;@>9>A7;;CBB@<;
@806D7:00122:00385
ACGCTCGACATGCCAGTAC
+
949@@999>>991;<0001
@806D7:00123:00373
ATATCGCGAGGGTATGGAAGACTCTATA
+
BB@@@BCCCCCACB??=@=ABBB@???A
@806D7:00124:00388
ACGCTCGACATGCCCAGGTACAGGAG
+
;<<9@@@A>?>99909>;>>?99594
@806D7:00124:00393
ACGCTCGACATGCCCAGGTACAGGAG
+
@@@CCBBBBC>111,10,01;=>=@B
@806D7:00125:00386
TAGTATCAGCCTCGCCATGACGAAGGTATTCC
+
BCBBBCFCAA;<<<<@A@@ABBB?B?C<<:<>
@806D7:00126:00370
ACGCTCGACATGCCCAGGTACAGGAG
+
BBCBBBBAB=844408748>?>A?A?
@806D7:00127:00368
ACGCTCGACATGCCCAGGTACAGGAG
+
BBBAAABDCAA>@@9984:@AAB@AA
@806D7:00129:00377
ACGCTCGACATGCCCAGGTACAGGAG
+
BBBBBBBCB@=@BC@@>=?BCCD@BC
@806D7:00130:00377
ACGCTCGACATGCCCAGGTACAGGAG
+
@@BBAB>DA??BBB>?>=>>AADBBB
@806D7:00131:00378
CGTGTCTCTAGGCACAGGATTTTGTGTG
+
DCD:;<==>9;58A@@@=9999/9988.
@806D7:00131:00393
ACGCTCGACATGCCCAGGTACAGGAG
+
BBBBBBBCBBBBBB>BA?A@BBC@AA
@806D7:00135:00350
ACGCTCGACATGCCCAGGTACAGGAG
+
BBBBBAACA==44408748>@BB@@@
@806D7:00137:00354
ACGCTCGACATGCCCAGGTACAGGAG
+
CCBAAAB?948888198588DDC@A?
@806D7:00138:00373
ACGCTCGACATGCCCAGG
+
BBBBCCDDCBBA@@<;:8
@806D7:00138:00387
ACGCTCGACATGCCCAGGTACAGGA
+
?@BBBCBB?>:/11-11,008;B@@
@806D7:00138:00390
ACGCTCGACATGCCAGGTACAGGA
+
B@@@CAA::/111,11,07?9929
@806D7:00139:00381
ACGCTCGACATGCCCAGGTACAGGAG
+
;ABABABA>9999919858>?>@:<9
@806D7:00142:00396
ACGCTCGACATGCCCAGGTACAGGAG
+
@CCCAABB?>>84409748ABCDDBB
@806D7:00143:00354
ACGCTCGACATGCCCAGGTACAGGAG
+
@=;<<BB<<9@99919858899B<<8
@806D7:00145:00353
ACGCTCGACATGCCCAGGTACAGGAG
+
A?ABCCBB?@@@BB?A?>A>A@C@BB
@806D7:00146:00366
ACGAGTGCGTCCCATGCTCG
+
@;49894444:;:;////./
@806D7:00147:00388
ACGCTCGACATGCCCAGGTACAGGAG
+
BCBCCCCC?9=88809858>A>@=@@
@806D7:00107:00415
ACGCTCGACATGCCCAGGTATCAGGAG
+
<<@@@9<9>98999010,0...5553:
@806D7:00107:00435
TAGTATCAGCCTCGCCATGACGAAGGTATTCC
+
B@BCC::>892444924///8//,/,/66568
@806D7:00108:00425
TGATACGTCTCCTTCCTTAGTTACTTCA
+
CABBBCF::<C>A=@=@>ABC@AAABCC
@806D7:00108:00440
ACGCTCGACATGCCCAGGTACAGGAG
+
??BBBCDD@@>111-11,00/4A@@@
@806D7:00112:00423
ACGCTCGACATGCCCAGTC
+
49;BA?><111-**)*(**
@806D7:00113:00424
ACGCTCGACATGCCCAGGTACAGGAG
+
CBABCAACB@A@BB>;;9;ABCC@CC
@806D7:00114:00420
ATCAGACACGGACACAGCAGAACACAC
+
BABBBBCBDC?A;;<@@@ABA?@@@@?
@806D7:00119:00442
ACGCTCGACATGCCAGGTACAGGAG
+
BBBBDAA@A/1--+--+-,;==;>=
@806D7:00123:00413
ACGCTCGACATGCCAGGTACAGG
+
::>9999@91111,/.,.4::;2
@806D7:00123:00429
ACGCTCGACATGCCCAGGTACAGGAG
+
BBBBC:::A==88898:6:ABBDDAA
@806D7:00124:00415
ATATCGCGAGGGTATGGAAGACTCTAT
+
;96811119??19;;9<@=97311...
@806D7:00124:00426
ACGCTCGACATGCCAG
+
4991/1//7////,/.
@806D7:00126:00417
CGTGTCTCTAGGCACAGGATTTGTGAG
+
??@A@AABBBB>A@?><:111-111/7
@806D7:00127:00411
ATCAGACACGGACACAGCAGAACACAC
+
BCCBBBBBBC@BF:=<CCBBA@CC@@@
@806D7:00127:00447
TACTGAGCTACACACACACAA
+
484=><49>>>99-0*****)
@806D7:00129:00419
TACTGAGCTACACACACAGAAAGATTGGT
+
@@@BAAACB@AAHF@@@BBBC@C@?<?;=
@806D7:00131:00420
TACTGAGCTACACACACAGAAAGATTGGT
+
ABBBCFCBBABDCBAABBCBC?8;9=947
@806D7:00131:00426
ACGCTCGACATGCCCAGGTACAGGAG
+
@???B@AABBBBBB@@?=>ACCCAAA
@806D7:00136:00425
TACTGAGCTACACAC
+
9999994444://,,
@806D7:00136:00439
ACGAGTGCGTCCTCCATGTC
+
49:/1////77766,4///,
@806D7:00138:00401
ATCAGACACGGACACAGCAGAACACAC
+
BBBB@@@AAA@BCCCCCB???@CBB@>
@806D7:00138:00404
TCTCTATGCGCTCCACATGTCTAA
+
@>@A@99811111,//,//////,
@806D7:00138:00424
ACGCTCGACATGCCCAGGTACAGGAG
+
?BBBBABCBEBCBB@?><>>BBC?9;
@806D7:00140:00434
ACGCTCGACATGCCCAGGTACAGGAG
+
?BBBBBBCB@?@BC?BA?A???9<89
@806D7:00140:00443
ACGCTCGACATGCCCAGGTACAGGAG
+
ABABBEBCC??@BC@BB?AABBC@?@
@806D7:00141:00438
ACGCTCGACATGCCCAGGTACAGGAG
+
BCBB?@ACB>>1//,10,0:@@AABB
@806D7:00142:00412
ACGCTCGACATGCCCAGGTACAGGAG
+
BBBBBCBEB@@44408748>BBB@CC
@806D7:00143:00412
TACTGAGCTACACACACAGAAAGATTGGT
+
BBBCCDC@?ABBCCBABBB@;:;@688;?
@806D7:00146:00410
ACGCTCGACATGCCCAGGTACAGGAG
+
?BBABBCCB=?=8898748>@>@=@A
@806D7:00147:00446
ATATCGCGAGGGTATGGAAGACTCTAT
+
@?;;<9@@>>>:>A>>61-/..../55
@806D7:00147:00448
ATACGCGGTCTCGT
+
99;4444244////
@806D7:00149:00402
ACGCTCGACATGCCCAGGTACAGGAG
+
BBABBBBCCAABBB?BA?ABCBB?AB
@806D7:00104:00455
ACGCTCGACATGCCCAGGTACAGGAG
+
9@BAA??ABBAB?A99:588?@@><<
@806D7:00105:00478
ACGCTCGACATGCCAGGTACAGGAG
+
B???B@B??::--+--+-->BB?AB
@806D7:00110:00470
ACGCTCGACATGCCCAGGTACAGGAG
+
?BBBCBBGD@@>??=998;BCEFACC
@806D7:00117:00490
ACGCTCGACATGCCAGGTAC
+
9<;@@>@A<11--2--**,,
@806D7:00118:00456
TCTCTATGCGCTCCACATGTCTAAGGT
+
BCDC@?@CCCDBDBBBBBAAAAB>@=A
@806D7:00118:00488
ACGCTCGACATGCCCAGGTACAGGA
+
9;;AADBB@9999919848>>9989
@806D7:00123:00485
CGCTCGACATGCCCAGGTACAGGAGACTG
+
BCDCDAGBECBBB>BB>AABBCACCBAA@
@806D7:00124:00491
TGATACGTCTCCTTCCTTAGTTACTTCA
+
<EDCDCCC@?=;=;=<?;999994;<BB
@806D7:00128:00455
ACGCTCGACATGCCCAGGTACAGGAG
+
@@@CC9;;@==111-10,001@@B<<
@806D7:00135:00483
CGTGTCTCTAGGCACAGGATTTTGTGTAG
+
CCCECCA==9448999969999/9@911;
@806D7:00136:00455
AGCACTGTAGCTGTCACTAGTTACTTGT
+
,20,/444@:?9?A===9944244959;
@806D7:00137:00484
ATATCGCGAGGGTATGGAAGACTCTATA
+
BABBDCBDCDDBCCBBAC@C@@@BB;;9
@806D7:00143:00458
ACGCTCGACATGCCCAGGTACAGGAG
+
@CACEBB==9;1:;810,001DBACB
@806D7:00144:00454
ACGCTCGACATGCCCAGGTACAGGAG
+
B@??=9;9@@>>>>9985889@B?@@
@806D7:00146:00486
CGTGTCTCTAGGCACAGGATTTTGTGTAG
+
;ABBBBCBCBB>A9<;C?@@@>4>>999A
@806D7:00147:00479
ACGCTCGACATGCCCAGGTACAGGAG
+
ADC@??BCDBBA?=<??<??@@A>BA
@806D7:00149:00478
ACGCTCGACATGCCCAGGTACAGGAG
+
49999<<AA@@999198488@99611
@806D7:00107:00523
CGTGTCTCTAGGCACAGGATTTTGTGTAG
+
CCCDCBBBCBB@CCAAACEIEC:BBB@@>
@806D7:00108:00518
ACGCTCGACATGCCCAGGTACAGGAG
+
ABBBBA@CBBBBBB<BB@BBDBB@BB
@806D7:00110:00543
TAGTATCAGCCTCGCCATGACGAAGGTATTCC
+
BDCBDBDA?@>BBCCACCCBC@?=@?@A@=@8
@806D7:00114:00542
ACGCTCGACATGCCCAGGTACAGGAG
+
BBBBBBABCBB?>><=;;??A@C@BB
@806D7:00115:00536
ACGCTCGACATGCCCAGGTACAGGAG
+
B?BBBBBA<99;:;610,../:;69:
@806D7:00117:00509
ACGCTCGACATGCCAGGTAGCAGG
+
49;;9>>?>1111-1-***,,,2*
@806D7:00118:00524
ACGCTCGACATGCCCAGGTACAGGAG
+
BBABBBBBA@@BBB>A?>?ACCC@BB
@806D7:00119:00514
ACGCTCGACATGCCCAGGTACAGGAG
+
BBBBBCBCCBBA@@>998:ACBDBBB
@806D7:00119:00533
ACGCTCGACATGCCCAGGTACAGGAG
+
@@BBABDCBBBABC@BA?A@BBC@BB
@806D7:00119:00545
ACGCTCGACATGCCCAGGTACAGGAG
+
BBBBBBAABBBBBB@BA?AADFC@??
@806D7:00122:00516
ATCAGACACGGACACCAGCAGAACACACA
+
98=8:994442444424444497=;3313
@806D7:00122:00541
ACGCTCGACATGCCCAGGTACAGGAG
+
BBBBBBBCAAAABA<A?>?ABBB@BB
@806D7:00124:00538
ACGCTCGACATGCCCAGGTACAGGAG
+
BBABBBBBCBBBBB=CA?A?AAB@BB
@806D7:00126:00515
AGCACTGTAGCTGTCACTAGTTACTTGT
+
>@AB<;99<4:@@@B<111//,44424:
@806D7:00129:00542
ACGCTCGACATGCCCAGGTACAGGAG
+
BCBBB>?ACBBBBB=?>=@ABBCDAA
@806D7:00134:00502
ACGCTCGACATGCCCAGGGTACAGGAG
+
9A999>@949::68+/..+..444248
@806D7:00134:00543
AGCACTGTAGCTGTCACTATGTTACTTGT
+
;<@A?@AB<<<AEGB=?@1111,18;24:
@806D7:00136:00522
ACGCTCGACATGCCCAGGTACAGGAG
+
@@B@@@@AA@@BBB>B@>@ACBB@>>
@806D7:00145:00515
ACGCTCGACATGCCCAGGTACAGGAG
+
@BBBABDCBBBBA?=BB?B@AAC?BA
@806D7:00146:00535
ACGCTCGACATGCCAG
+
48//1//,01,-,*,,
@806D7:00147:00520
ATCAGACACGGACACAGCAGAACACAC
+
BC@AABBBEC@BBBAABBBCB@BCB@B
@806D7:00147:00549
ACGCTCGACATGCCCAGGTACAGGAG
+
ABBBCBABCBB>==<:74:?@@B@BB
@806D7:00148:00503
TCTCTATGCGCTCCACATGTCTAAGGT
+
:129?<;1--,,,*,,/99444@<@59
@806D7:00148:00525
TCTCTATGCGCTCCACATGTCTAAGGT
+
@CCCCBBBCCBCCCBDBCBB@AAAC@C
@806D7:00105:00579
ACGCTCGACATGACC
+
994444444/////,
@806D7:00106:00587
ACGCTCGACATGCCCAGGTACAGGAG
+
BBAA@BBBCCBB@A=?><@CCECACC
@806D7:00108:00572
ACGCTCGACATGCCCAGGTACAGGAG
+
BBBBE??:;;@@AB><;;;BBCC@AA
@806D7:00108:00586
ACGCTCGACATGCCCAGGTACAGGAG
+
BCBBCAAABCBBBA?9:488@@@><;
@806D7:00112:00587
ACGCTCGACATGCCCAGGTACAGGAG
+
9<<<C@BEB313>>811,88?==<>9
@806D7:00114:00559
ACGCTCGACATGCCCAGGTACAGGAG
+
BB@AACBCCAABCB@9889>C@C@?B
@806D7:00114:00588
TCTCTATGCGCTCCACATGTCTAAG
+
1<1<4;49?@<99;>>1/////424
@806D7:00117:00568
ACGCTCGACATGCCCAGGTACAGGAG
+
BBBBBBBCB??ACC@@@=>ACCC@CC
@806D7:00121:00587
ACGCTCGACATGCCCAGGTACAGGAG
+
@??BC??=:9=888098588ABB@BB
@806D7:00123:00580
ACGCTCGACATGCCCAGGTACAGGAG
+
ABCBCCDDCBB===94348?@>B?@@
@806D7:00124:00595
ACGCTCGACATGCCCAGGTACAGG
+
99;;<999@99111,10,..6998
@806D7:00127:00577
ACGCTCGACATGCCCAGGTACAGGAG
+
ABBBBBBCBBBBBB?475::99C@CC
@806D7:00127:00599
ACGCTCGACATGCCCAGGTAAAGGAG
+
BABAC?AACBBABB>BB@BCC?C8::
@806D7:00128:00576
CGTGTCTCTAGGCACAGGATTTTGTGTAG
+
@AACBBBBAAAABCBCC@BDCC:99:CCD
@806D7:00129:00557
ACGCTCGACATGCCCAGGTACAGGAG
+
@B@BBBBCB>>?BC@A>>@BDEC@BB
@806D7:00129:00559
ACGCTCGACATGCCAGGTACA
+
@ABBB@@111///,/.,3344
@806D7:00129:00583
TGATACGTCTCCTTCCTTAGTTACTTCA
+
9=>BCHGB=:>,1-1-1,///59446:B
@806D7:00130:00577
ACGCTCGACATGCCCAGGTACAGGAG
+
BBBBBCCCCA?BBB>9889?BACABB
@806D7:00130:00578
ACGCTCGACATGCCCAGGTACAGGAG
+
//849A?>;<BBCD>A@9;;99951/
@806D7:00131:00551
AGCACTGTAGCTGTCACTAGTTACTTGT
+
AACEFCBB?AABCCBAADBBB@CCB?AA
@806D7:00133:00556
ACGCTCGACATGCCCAGGTACAGGAG
+
FDBBBBEBC@??==98748899@<>>
@806D7:00134:00598
TAGTATCAGCCTCGCCATGACGAAGGTATTCC
+
BBBBBCCHCC?@AACBDCCABAB6469>@<A@
@806D7:00143:00599
ACGCTCGACATGCCCAGGTACAGGAG
+
BBBBBBBBBB?BBB>995:??=B@@@
@806D7:00145:00559
ACGCTCGACATGCCCAGGTACAGGAG
+
BBBBBEBDB>>@CC@@?=>>??C@BB
@806D7:00145:00576
ACGCTCGACATGCCCAGGTACAGGAG
+
?ABAA@CDB4999919868??>A<>?
@806D7:00146:00575
ACGCTCGACATGCCCAGGTACAGGAG
+
9@A@ABCDBBCBAB<>>;889?@<>@
@806D7:00146:00577
ACGCTCGACATGCCCAGGTACAGGAG
+
?BBBBBBCBAAABB=BBACABBC@@@
@806D7:00147:00565
ACGCTCGACATGCCCAGGTACAGGAG
+
BB@AA;<<@99999198<?@?99699
@806D7:00148:00571
ACGCTCGACATGCCCAGGTACAGGAG
+
BBBBBBBCAAABBC@9889??=B@??
@806D7:00149:00554
ACGCTCGACATGCCCAGGTACAGGAG
+
BBABBBBCCBBCBB?AA>@BCCC@BB
@806D7:00103:00603
ACGCTCGACATGCCCAGGTACAGGAG
+
CBCBECBBCCB?@@>@A?ACECC@@B
@806D7:00105:00604
TCTCTATGCGCTCCACATGTCTAAGGT
+
BBAAADBDCCCCC?B@>>>999>?A>B
@806D7:00105:00606
AGCACTGTAGCTGTCACTAGTTACTTGT
+
BBCCCBCBAACCDECCCCBBB@CCC@DC
@806D7:00107:00615
CGTGTCTCTAGGCACAGGATTTTGTGTAG
+
BCDDBDB?AAA@CBBBDFDCCC9;;;@AC
@806D7:00112:00642
ACGCTCGACATGCCCAGGTACAGGAG
+
BBABBBCBCDBDBB?>?=?ABBCB@@
@806D7:00117:00630
TAGTATCAGCCTCGCCATGACGAAGGTATTC
+
BBCBCCBABB@B?@A@BCBCDAA?ABBCB?B
@806D7:00119:00604
TAGTATCAGCCTCGCCATGACGAAGGTATT
+
;=99;9BBBC@ABBC@<;<;@@@;>24492
@806D7:00119:00640
AGCACTGTAGCTGTCACTAGTTACTTGT
+
<<DCCB@A?AAA@@@AABAAA@F@@>@@
@806D7:00120:00634
ACGCTCGACATGCCCAGGTACAGGAG
+
?BBBBBBCBAABBB@988:CCCFB?A
@806D7:00123:00625
AGCACTGTAGCTGTCACTAGTTACTTGT
+
9>>99999949?444444449<?CA@;9
@806D7:00126:00604
TAGTATCAGCCTCGCCATGACGAAGGTATTCC
+
9;<AA@BBBA?AA@A=@AACCCCADA@AA?A?
@806D7:00127:00605
ACGCTCGACATGCCCAGGTACAGGAG
+
AABEBDDED@@>=99434:ABBE@CB
@806D7:00127:00609
TCTCTATGCGCTCCACATGTCTAAGGT
+
44994;=AEBBBA@@@999@9442424
@806D7:00128:00649
ACGCTCGACATGCCCAGGTACAGGAG
+
99:CCBBB@@>111-11,1019?;11
@806D7:00130:00614
ACGCTCGACATGCCCAGGTACAGGAG
+
??BBCABBBBBBBB>BC?A@BBDBBB
@806D7:00132:00621
ACGCTCGACATGCCCAGGTACAGGA
+
=@@@>>B99999>>998433:9?9>
@806D7:00132:00634
ACGCTCGACATGCCCAGGTACAGGAG
+
ABBBBABBBAAABB>BA?A>?@B@?>
@806D7:00132:00642
ACGCTCGACATGCCCAGGTACAGGAG
+
?BBBBBBCC?>?CH>??;87=9959>
@806D7:00135:00602
ACGCTCGACATGCCCAGGTACAGGAG
+
BB@@@CC<<<CA@@@A?<>>A99:99
@806D7:00140:00619
ACGCTCGACATGCCCAGGTACAGGAG
+
BCBCCCEBC@AABH@9889>AAB@BB
@806D7:00140:00626
CGTGTCTCTAGGCACAGGATTTTGTGTAG
+
CBBDCCC:<<D@BBCB@D9999/99911?
@806D7:00140:00630
ACGCTCGACATGCCCAGGTACAGGAG
+
ABBBEBBCBBBBBB>BB>BBDCC@BB
@806D7:00140:00641
ACGCTCGACATGCCCAGGTACAGGAG
+
ADBBBCCDF@A@AA<9:49>@@@>@@
@806D7:00140:00647
ACGCTCGACATGCCCAGGTACAGGAG
+
ABCCDDAAEBBDCCC@@=@BCBCFCC
@806D7:00141:00626
ACGCTCGACATGCCCAGGTACAGGAG
+
ABBBCBBGCBEBCC>:98:AAAB@@@
@806D7:00141:00635
ACGCTCGACATGCCCAGGTACAGGAG
+
BB@BBBCCBBD?>>99848>@>@=@?
@806D7:00142:00625
ACGGCTCGACATGCCCAGGTACAGGAG
+
B99;;CBCCA>>ACC@@>=?CCBECBE
@806D7:00143:00604
ACGCTCGACATGCCCAGGTACAGGAG
+
BBBBBA??>9999909848>;11,//
@806D7:00143:00605
ACGCTCGACTGCCCAGGTACAGGAG
+
9?@AA@;;=<99@99954443.,,2
@806D7:00143:00619
ACGCTCGACATGCCCAGGTACAGGAG
+
ADBBCAAABB@BCC@@?=>@??B@?>
@806D7:00144:00637
TCTCTATGCGCTCCACATGTCTAAGGT
+
49494@@ADBBBC@CB@@?99449924
@806D7:00145:00616
TAGTATCAGCCTCGCCATGACGAAGGTATACC
+
BBBBBCB@@ADCCCC@BBBBCCB@B@CCDCBB
@806D7:00145:00628
ACGCTCGACATGCCCAGGTACAGGG
+
BBBDCBBECCBBB@=>;77794440
@806D7:00145:00642
ACGCTCGACATGCCCAGGTACAGGAG
+
BCBBBBBCCAABBD@998:;>?B?A@
@806D7:00147:00609
ACGCTCGACATGCCCAGGTACAGGAG
+
BBBBBBBCBA?BBB>?><>?AAA@A?
@806D7:00147:00619
TACTGAGCTACACACACAGAAAGATTGGT
+
=>ACCEDA@@DDDCABBBFCC>@@?:94:
@806D7:00149:00604
ACGCTCGACATGCCCAGGTACAGGAG
+
?BCBCEAAABBBBB<BB@B@ABC@CB
@806D7:00149:00612
ACGCTCGACATGCCCAGGTACAGGAG
+
BBABBBCCD::9BC??<=?:99@;>>
@806D7:00149:00630
ACGCTCGACATGCCCAGGTACAGGAG
+
4448@999998:665/0,.669=@B=
@806D7:00149:00644
TGATACGTCTCCTCTTAGCTTACTCA
+
////499977?,1/,*,,,/,///94
@806D7:00102:00666
TCTCTATGCGCTCCACATGTCTAAGGT
+
ACHFCBCBBC@BCBCBBCA::<BACAC
@806D7:00104:00664
ACGCTCGACATGCCCAGGTACAGGAG
+
?B?BCBCCA@@A>>98859>@@B>@@
@806D7:00104:00671
ACGCTCGACATGCCCAGGTACAGGAG
+
BBCCCBCBA4999919969>=CBAAB
@806D7:00105:00694
ATATCGCGAGGGTATGGAAGACATCTA
+
=@BBBCBCC=;611/,2222,,..3..
@806D7:00108:00692
ACGCTCGACATGCCCAGGTACAGGAG
+
BBBBBBBBDBBBBB?BB?ABBCB@BB
@806D7:00112:00694
AGCACTGTAGATGTCACTAGTTACTTGT
+
@@BBCB@CCCCB?@@CCCBBB@CCD@@@
@806D7:00117:00696
ACGCTCGACATGCCCAGGTACAGGAG
+
B@?BBBBCD??@BC=996::;<CE<<
@806D7:00118:00691
ACGCTCGACATGCCCAGGTACAGGA
+
BBBBBBBBCABBEG@A@?@CBBB?A
@806D7:00124:00651
ACGCTCGACATGCCCAGGTACAGGAG
+
9>>>@9999999991992/0***)**
@806D7:00124:00696
TGATACGTCTCCTTCCTTAGTTACTTCA
+
BBBBBBCDCAA?A?A>B?BBB@BBE@CC
@806D7:00125:00679
ATATCGCGAGGGTATGGAAGCCTCTATAGAG
+
DABB@@@CFDD>CCCCACABBDA@@DDB@@:
@806D7:00127:00691
ACGCTCGACATGCCCAGGTACAGGAG
+
BB>?BBECCAABBC?9999>@ACBAA
@806D7:00127:00693
ACGCTCGACATGCCCAGTACAGGAG
+
CBABB?BBC=@@A>:>998@9<69B
@806D7:00128:00670
ACGCTCGACATGCCCAGGTACAGGAG
+
BCABBCCDC;<;>>:9859>>?B>@@
@806D7:00129:00688
ACGCTCGACATGCCCAGGTACAGGAG
+
BB>@@CC=AA@@@@>;;:<ABEDBBB
@806D7:00129:00689
ACGCTCGACATGCCAGTACAGG
+
8>7=B9;9C1111,111.4499
@806D7:00130:00662
ACGCTCGACATGCCCAGGTACAGGAG
+
BBBBAACCC?>?CC>??=@AABB@;;
@806D7:00132:00662
TAGTATCAGCCTCGCCATGACGAAGGTATTCC
+
CBEBBCDDBB>BBAB?BBBBBCC@C@CA@?A?
@806D7:00132:00698
ATATCGCGAGGTATGGAAGCACTCTAGT
+
984444/7//,//68,/,/:433733..
@806D7:00134:00659
ACGCTCGACATGCCCAGGTACAGGAG
+
BBBBBBBCB@@BBB>ABDBACDCABB
@806D7:00135:00694
ACGCTCGACATGCCCAGGTACAGGAG
+
A>@A;9<@?9999919@=A@DCFACB
@806D7:00136:00678
AGCACTGTAGCTGTCACTATTTACTTGT
+
9>=@@CCBCCCDFAAABCCCC?CBB?AC
@806D7:00137:00659
TCTCTATGCGCTCCACATGTCATAAG
+
9844;444>944424;,,,,***,*,
@806D7:00138:00691
ACGCTCGACATGCCCAGGTACAGGAG
+
?BBBBBBBCB=BBC@BA>A@ACDBCB
@806D7:00139:00695
ACGCTCGACATGCCCAGGTACAGGAG
+
BBBBBBBBDCD?==:4949A@@B@A@
@806D7:00139:00696
ACGCTCGACATGCCCAGGTACAGGAG
+
;<BCCABEC@@>B@>998;@BBBAA@
@806D7:00140:00688
ACGCTCGACATGCCCAGGTACAGGAG
+
ABABBCBCCABA@@=4449<@@@>@A
@806D7:00141:00655
ACGCTCGACATGCCCAGGTACAGGAG
+
ABABBBCCCABBBC>998:?=?CC@@
@806D7:00141:00656
ACACTCGACATGCCCAGGTACAGGAG
+
BB@AADBBBBC@=@<@@=@AA>?<:;
@806D7:00145:00682
ACGCTCGACATGCCCAGGTACAGGAG
+
?BBBAAACCBB===:8859899BC@@
@806D7:00146:00654
ACGCTCGACATGCCAGGTACAGGAG
+
?@@BBC@@ADB;@?9959899C@@@
@806D7:00148:00659
ACGCTCGACATGCCCAGGTACAGGAG
+
BBABBAABCAA?BB>;:8;ACCFADC
@806D7:00148:00663
ACGCTCGACATGCCCAGGTACAGGAG
+
B?>?B@AAB9<1<<811-1:<99699
@806D7:00149:00672
ACGCTCGACATGCCCAGGTACAGGAG
+
CB>A@=@@?99111-11,/064429=
@806D7:00100:00743
ACGCTCGACATGCCCAGGTACAGGAG
+
BBBBBBBCCCBB?B==><?ABCFBCB
@806D7:00101:00732
ACGCTCGACATGCCCAGGTACAGGAG
+
CAAABBBCCAACCC>99;:ABCCAAB
@806D7:00103:00711
ACGCTCGACATGCCCAGGTACAGGAG
+
ABBBC??@BBBDCC@@@>@ABBCABB
@806D7:00103:00723
ACGCTCGACATGCCCAGGTACAGGAG
+
BBBBCBBBDA@?CC@99;;BBCDCBB
@806D7:00105:00716
ACGCTCGACATGCCCAGGTACAGGAG
+
BA@@ABBCC=?BCC>BA@BADCCABB
@806D7:00106:00720
ACGCTCGACATGCCCAGGTACAGGAG
+
?>?=;;<@AACBAA>AA=A?A?A@<<
@806D7:00109:00738
ACGCTCGACATGCCCAGGTACAGGAG
+
@AB@@BBCC==>CC@CA?AACCDBAA
@806D7:00110:00710
ACGCTCGACATGCCCAGGTACAGGAG
+
@A>?@999A941//+//,/4/44244
@806D7:00110:00712
ACGCTCGACATGCCCAGGTACAGGAG
+
8989>>>>B999>A:=@>@@:49594
@806D7:00113:00730
ACGCTCGACATGCCCAGGTACAGGAG
+
94?@AABAA@A99919959894:988
@806D7:00114:00705
ACGCTCGACATGCCCAGGTACAGGAG
+
BBBBBBCCC9;9>>:9959>@AGABC
@806D7:00115:00722
ACGCTCGACATGCCCAGGTACAGGA
+
BB>ABBCCB;;;>998449>??B?A
@806D7:00116:00705
ATATCGCGAGGGTATGGAAGACTCTATA
+
=;9;;A@@ACC><<;C=@=@BA???@>>
@806D7:00116:00712
ACGCTCGACATGCCCAGGTACAGGAG
+
CBACCDCCCEC>;>611-10>ACCBB
@806D7:00118:00719
TACTGAGCTACACACACAGAAAGATTGGT
+
@@;9999984@;;11/////653331313
@806D7:00120:00716
ACGCTCGACATGCCAGGTACAG
+
@@@BA@@111///,//,43944
@806D7:00121:00707
ACGCTCGACATGCCCAGGTACAGGAG
+
A@>?AAACB===BCAA@>BABBC@BB
@806D7:00121:00723
ACGCTCGACATGCCCAGGTACAGGAG
+
@AECCBBCCCABBC@;:;<CCCFACC
@806D7:00121:00735
ACGCTCGACATGCCCAGTACAGGAG
+
@@@BCCCCB@=111-1110199599
@806D7:00121:00740
TCTCTATGCGCTCCACATGTCTAAGGT
+
89944===ABA@B=>>@9944442424
@806D7:00123:00725
ACGCTCGACATGCCCAGGTACAGGAG
+
BBAABBCCF:>99919959?>B?=?@
@806D7:00124:00729
CGTGTCTCTAGGCACAGGATTTTGTGTAG
+
BEBCCBB@@=A@AAAAA?DCCC:CBB?CB
@806D7:00125:00731
ACGCTCGACATGCCCAGGTACAGGAG
+
1/019;>?AB?=99644247444==9
@806D7:00126:00726
ACGCTCGACATGCCCAGGTACAGGAG
+
@@BBBBBCCBBBDD>??=@BBBDBBB
@806D7:00129:00747
ACGCTCGACATGCCCAGGTACAGGAG
+
BBAABABCB@@BCCA:::9?=?D@AA
@806D7:00130:00748
CGTGTCTCTAGGCACAGGATTTTGTGTAG
+
;ABBBBB;<<<ACCCCB@9999/999>AC
@806D7:00131:00742
ACGCTCGACATGCCCAGGTACAGGAG
+
BBBBBBBCBB=BCCC@@=@ABBEF@A
@806D7:00132:00709
ACGCTCGACATGCCCAGTACAGG
+
98:@=94111/---*,,,,,/87
@806D7:00132:00731
ACGCTCGACCATGCCAGGTAGCAGGAG
+
=?9:4@9:48994424/,/..,,,0,,
@806D7:00133:00718
ACGCTCGACATGCCCAGGTACAGGAG
+
?BBBBBBBCAACCCC@@>@ABBCA;;
@806D7:00133:00741
ACGCTCGACATGCCCAGGTACAGGAG
+
A@7499999991<<811,19<@C511
@806D7:00135:00742
ACGCTCGACATGCCCAGGTACAGGAG
+
ABBBBBBBC??@CH??@=?<@AB@@@
@806D7:00138:00722
ACGCTCGACATGCCCAGGTACAGGAG
+
BB@@>BBAB===AABBB?B?AGDABB
@806D7:00138:00733
ACGCTCGACATGCCCCAGGTACAGGAG
+
?BBBBBBCDBAA===6946:AABBB@@
@806D7:00139:00739
ACGCTCGACATGCCCAGGTACAGGAG
+
@BBBBAAACBBCCC>998:AABCABB
@806D7:00141:00725
TCTCTATGCGCTCCACATGTCTAAGGT
+
///44===@<<<B@A;ACA==;B@A>B
@806D7:00142:00722
ACGCTCGACATGCCCAGGTACAGGAG
+
?BBBB@@ACBBCDD>??=?AAACBBA
@806D7:00143:00730
ACGCTCGACATGCCCAGGTACAGGAG
+
BBBBBAAADAABBB>AB?B??ABBAA
@806D7:00144:00737
TCTCTATGCGCTCCACATGTCTAAGGT
+
9944499@AGBAA>ABABB<<=<AGAC
@806D7:00146:00735
ATCAGACACGGACACAGCAGAACACAC
+
BABBBDBAAA?ABADDCCBC?@ABBB>
@806D7:00148:00743
ACGCTCGACATGCCCAGGTACAGGAG
+
BBBBDCCCC@?@BBB998;?@ABCBB
@806D7:00149:00717
TACTGAGCTACACACACAGAAAGATTGGT
+
B?BCDDC???BCCCECCBCBB>9:9?@=@
@806D7:00101:00797
ACGCTCGACATGCCCAGGTACAGGAG
+
BBBBBBBCCBBBCC?BA?ABBCD@@@
@806D7:00103:00750
ACGCTCGACATGCCCAGGTACAGGAG
+
ABAABCCCB9948819959?BGB?BB
@806D7:00103:00754
ACGCTCGACATGCCCAGGTACAGGA
+
BBBBABBBCBBA==:==;=>BBBAD
@806D7:00103:00758
ACGCTCGACATGCCCAGGTACAGGAG
+
BBB?@@BDFAB?>><=><@CCCD@:;
@806D7:00103:00759
ACGCTCGACATGCCAGGTACAGGAG
+
BB;<=AA@C@@--+--***,/6766
@806D7:00103:00761
ACGCTCGACATGCCCAGGCAGGAG
+
B@?BBBAABDBB@B=9967BC@CA
@806D7:00103:00778
ACGCTCGACATGCCCAGGTACAGGAG
+
BBBBBBBCDB?BBB?AB?BCCECABB
@806D7:00103:00790
ACGCTCGACATGCCCAGGTACAGGAG
+
AA?AABBCCBBBCC>@@?@ACDEBBB
@806D7:00103:00798
ACGAGTGCGTTCCCATGTCGTAGGTACTC
+
ACBBB@?999244-494444433117347
@806D7:00105:00795
ACGCTCGACATGCCCAGGTACAGGAG
+
AABBBB@AABBBCCA99;:ABBBABC
@806D7:00105:00798
ACGCTCGACATGCCCAGGTACAGGAG
+
BCCCA@ACDDAA@C?;;89?>@A@>@
@806D7:00106:00773
TCTCTATGCGCTCCACATGTCTAAGGT
+
CEDEBBBBBCCBC@CBDBABDDDAC@B
@806D7:00107:00755
ACGCTCGACATGCCCAGGTACAGGAG
+
BBABCB@AADCABB>;98;BCDFACC
@806D7:00108:00787
ACGCTCGACATGCCCAGGTACAGGAG
+
BBABBCCBD@@=>>:9959?ABCBCC
@806D7:00110:00799
ACGCTCGACATGCCCAGGTACAGGAG
+
BABB@@AABBBBBB=AA>BABCDBBB
@806D7:00111:00753
ACGCTCGACATGCCCAGGTACAGGAG
+
BBBBBBBBCBBBCC>BB@BADDDACC
@806D7:00112:00776
ACGCTCGACATGCCCAGGTACAGGGG
+
BBBBBBBCCBBBCC>AB>?;=====6
@806D7:00113:00783
ACGCTCGACATGCCCAGGTACAGGAG
+
@ABAAA@@A@@BBBBB?>?@BBD@BB
@806D7:00113:00786
ACGCTCGACATGCCCAGGTACAGGAG
+
ABBBBBB@B@@BCB>A@>@?CBDBBB
@806D7:00115:00758
ACGCTCGACATGCCCAGGTACAGGAG
+
B?>=AAACDBBCBC>AA>@ABBCA@?
@806D7:00116:00758
ACGCTCGACATGCCCAGGTACAGGAG
+
BBDBBAABCBB===<9948AB?A?@A
@806D7:00116:00785
AGCACTGTAGCTGTCACTAGTTACTTGT
+
BBFCCCBBCCCBBBCBBDBBC@BBB?CC
@806D7:00118:00766
TCTCTATGCGCTCCACATGTCTAAGGT
+
>EEECBCCCDCCBAB>@@AAACC@C@C
@806D7:00123:00781
CGTGTCTCTAGACAGCATGGATTTGTGTAG
+
AACCEDCBBBBBB9888981733,311111
@806D7:00123:00793
ACGCTCGACATGCCAGGTAC
+
BCA@BCB991<--+,,*,*,
@806D7:00124:00773
ACGCTCGACATGCCCAGGTTACAGGAG
+
BBBBBCBCC:9:BB>?>=?>:9;B>AA
@806D7:00124:00789
ACGCTCGACATGCCCAGGTACAGGAG
+
BCCBCBBDA4999919959>@9959@
@806D7:00128:00793
ACGCTCGACATGCCCAGGTACAGGAG
+
>889;<;DB@@999199598B@@>BA
@806D7:00132:00790
ACGCTCGACATGCCCAGGTACAGGAG
+
AA@?@@BAB>@8881;@;>BBAA=@A
@806D7:00134:00769
ACGCTCGACATGCCCAGGTACAGGAG
+
BCABDCCBA9948819959@CDI?AA
@806D7:00135:00797
ACGCTCGACATGCCAGTACAGGAG
+
A;74;994944//,///.899244
@806D7:00137:00775
TGATACTACTTCAAGAGAGGCTGAGACTG
+
@@CCBAB@99599244944233344....
@806D7:00138:00777
AACGCTCCGACATGCCCATGTACAGGAG
+
42476/1,////4//85////66;;844
@806D7:00139:00778
ACGCTCGACATGCCCAGGTACAGGA
+
998;BCBA@@>99919969899959
@806D7:00140:00770
ACGCTCGACATGCCCAGGTACAGGAG
+
:;?@ADCCCBB>=998449<BAA=AB
@806D7:00140:00785
TAGTATCAGCCTCGCCATGACGAAGGTATTCC
+
BBCCCCCBBB=A@AA@DDCDCBB@C@CCC@CB
@806D7:00141:00764
ACGCTCGACATGCCCAGGTACAGGAG
+
?BBB@@@CCA@ABB>9968<>???>@
@806D7:00142:00760
ACGCTCGACATGCCCAGGTACAGGAG
+
BCBBBA@@A;;48819969@ACC699
@806D7:00143:00768
ATATCGCGAGGGTATGGAAGACTCTAT
+
BABBBBBDDCC@C???@B@CBCCCB??
@806D7:00144:00774
TCTCTATGCGCTCCACATGTCTAAGG
+
;;949;;@@ACAA@AA<99>A99695
@806D7:00145:00792
ATATCGCGAGGGTATGGAAGACTCTAT
+
BA@@@DCDDCCABBBC?B@BBCDCCAB
@806D7:00148:00762
ATATCGCGAGGGTATGGAAGACTCTATA
+
BB@AABBBCBC?B@@@@B@CCBBBD@@@
@806D7:00149:00767
ACGCTCGACATGCCAGT
+
998>@99111/,,*,,/
@806D7:00102:00809
ATATCGCGAGGGTATGGAAGACTCTATAG
+
BA@??@@CDCF@C@>?@B@CCCCCBAAA?
@806D7:00104:00848
ACGCTCGACATGCCCAGGTACAGGAG
+
ACBBBDBBBBBCCC>??=@BCCDABC
@806D7:00105:00805
TAGTATCAGCCTCGCCATGACGAAGGTATTCC
+
@@B9:<A@9969>>@>BBCBDBA?B?BCCAC@
@806D7:00106:00819
ACGCTCGACATGCCCAGGTACAGGAG
+
BCABCDCCCAAABB>998:BBCFAA@
@806D7:00108:00806
TGATACGTCTCCTTCCTTAGTTACTTCA
+
BBBBBBCBAAB>A>A@C@CCC@CCCBEB
@806D7:00108:00813
ACGCTCGACATGCCCAGGTACAGGAG
+
@B@@@CCCCDDBCC<;:7;BABCCCD
@806D7:00109:00820
ACGCTCGACATGCCCAGGTACAGGAG
+
>>@BBBBCB@BBBC>BA?ABCCEBBB
@806D7:00109:00821
ATATCGCGAGGGTATGGAAGACTCTATAG
+
=?:<<CCCEDD@DA@@7;7;>>@>00,,,
@806D7:00111:00812
TCTCTATGCGCTCCACATGTCTAAGGT
+
499449>;>??992499;44444:;24
@806D7:00111:00814
ACGCTCGACATGCCCAGGTACAGGAG
+
AB>?ABBBDB?BBB>CA?AADEEB@?
@806D7:00111:00836
ACGCTCGACATGCCCAGGTACAGGAG
+
ABBBBBBBCBBBCC>EBBBAAGDADB
@806D7:00113:00826
TACTGAGCTACACACACAGAAAGATTGGT
+
CBBCCDCEABBCBCEBBB=>><@??>B8;
@806D7:00114:00846
ATCAGACACGGACACAGCAGAACACAC
+
AABAAABBBB>AABDCBBB997;BB;@
@806D7:00116:00844
ACGCTCGACATGCCCAGGTACAGGAG
+
?@BBCBBCC?>9440496:BBBEA;;
@806D7:00117:00843
ACGCTCGACATGCCCAGGTTACAGGAG
+
<9:@@999@44444-4;2423444249
@806D7:00120:00800
ACGCTCGACATGCCCAGGTACAGGAG
+
BBBCBDCBA==888199598CEDBDC
@806D7:00120:00806
ACGCTCGACATGCCCAGGTACAGGAG
+
>A?BB?BBCCBBB@>996;@ABBAA@
@806D7:00120:00821
ACGCTCGACATGCCCAGGTACAGGAG
+
AABBBAAACBBBBB>998:BCCECCC
@806D7:00122:00831
ACGCTCGACATGCCCAGGTACAGGAG
+
BBABCBCBD9;9==9884;?@ABABB
@806D7:00124:00825
ACGCTCGACATGCCCAGGTACAGGAG
+
ABBBBBBCDDCA@@==>;>>@ACA@@
@806D7:00125:00813
ACGCTCGACATGCCCAGGTACAGGAG
+
=B?AB@@@A@@BCCA99;;BBCCC;;
@806D7:00126:00844
ACGCTCGACATGCCCAGGTACAGGAG
+
BBBBBBBCC@A?A><496;:<<ECCC
@806D7:00128:00839
ACGCTCGACATGCCCAGGTACAGGAG
+
B@BBBBA?AAABCB>AA>A@BDEBAA
@806D7:00129:00828
ACGCTCGACATGCCCAGGTACAGGAG
+
BBABD??@C@?=??:8859>>??A@B
@806D7:00130:00836
ACGCTCGACATGCCCAGTACA
+
44844::///8,//+///00/
@806D7:00131:00847
ATTCGCGAGGGTATGGAAGACTCTATAGAGG
+
BA@BB>A9::6;@@A=A>ACBBBB:;;BBA?
@806D7:00133:00839
ACGCTCGACATGCCCAGGTACAGGAG
+
BBBBDCBAA=@===:8:8;CCCDBC<
@806D7:00134:00839
ACGCTCGACATGCCCAGGTAC
+
,/6694444444/65665/./
@806D7:00135:00848
TACTGAGTTACACACACAGAAAGATTGGTGC
+
BAAACCBB?ABBCBBB?B9775:@=;A@BB@
@806D7:00139:00842
ACGCTCGACATGCCCAGGTACAGGA
+
BBBC???BB:<;BB=9:59?@A@>A
@806D7:00140:00814
CGTGTCTCTAGGCACAGGATTTTGTGTAG
+
BBBCCCB???@@ABA==;9999/9@999C
@806D7:00141:00819
ACGCTCGACATGCCCAGGTACAGGAG
+
BCACBBAAA@?=?A<9:59>>@B>@@
@806D7:00142:00832
ACGCTCGACATGCCCAGGTACAGGAG
+
C?>@ABBBB?>899199698999<><
@806D7:00145:00823
ACGCTCGACATGCCCAGGTACAGGAG
+
BBABCBAAECDB=?=996:?BBDBBB
@806D7:00145:00826
ACGCTCGACATGCCCAGGTACAGGAG
+
BBBBBBBCC=?BCC>9979>ABCA;;
@806D7:00145:00847
ACGCTCGACATGCCCAGGTACAGGAG
+
BBBBBBBBCBBBBD>BB@BBCCC@?>
@806D7:00146:00806
ACGCTCGACATGCCCAGTACAGGAG
+
>A@@ACA@@A>88819998=6>7;<
@806D7:00146:00815
ACGCTCGACATGCCCAGGTACAGGAG
+
ABBBBBBBCB?BCC>@@=@BCCCACB
@806D7:00148:00805
ACGCTCGACATGCCCAGGTACAGGAG
+
BBABCBBBC?@@@@<@?7;:ABBC>>
@806D7:00101:00891
TACTGAGCTACACACACAGAAAGATTGGT
+
B@A?CCCCBBBCBBDBB?BBB=BCC@E=@
@806D7:00102:00855
ACGCTCGACATGCCCAGGTACAGGAG
+
BBBB@?@BC@@@@>:>>598BBC?AA
@806D7:00104:00880
ACGCTCGACATGCCCAGGTACAGGAG
+
BBBBBBEBCAABCE@?@=?@BBCABB
@806D7:00106:00854
TCTCTATGCGCTCCACATGTCTAAGGT
+
B@@A@@@@AAAECCGCBB;<<A@>@?A
@806D7:00106:00865
ACGCTCGACATGCCCAGGTACAGGAG
+
CCAABAAADCCCCDABA>AABBC=A@
@806D7:00106:00873
TACTGAGCTACACACACAGAAAGATTGGT
+
8@@<<<BBAABB<<4:99444-3399913
@806D7:00108:00851
ACGCTCGACATGCCCAGGTACAGGAG
+
BBAABBBCCAABDD>AB?BAAGDBBB
@806D7:00109:00857
ACGCTCGACATGCCCAGGTACAGGAG
+
BBBBBAABFCB>==:4448<@AB?BB
@806D7:00109:00865
AGCACTGTAGCTGTCACTAGTTACTTGT
+
?@DDBBFEBBCCCDBBBA?@@=AAA>BD
@806D7:00109:00867
ACGCTCGACATGCCCAGGTACAGAG
+
AA>?@BBCDDCBBC>BB@CABECCB
@806D7:00111:00877
ATCAGACATGGACACAGCAGAACACAC
+
@@B99<?ABA?BBCCECBCBB@AA?>B
@806D7:00111:00878
TGATACGTCTCCTTCCTTAGTTACTTCA
+
AAABBBBDBBD@C@D@DABDC@BBB@DB
@806D7:00112:00868
TACTGAGCTACACACACAGAAAGATTGGT
+
BB@BCDCA@?ABBFECBB9996:B@@C?B
@806D7:00113:00868
ACGCTCGACATGCCCAGGTACAGGAG
+
BBB@ABBCCBBBCCBBA>ABCFDACC
@806D7:00114:00880
ATCAGACACGGACACAGCAGAACACAC
+
433449.///,,,,/////44244333
@806D7:00115:00897
ACGCTCGACATGCCCAGGTACAGGAG
+
CB@BBBCBA=>9991996989@@C99
@806D7:00118:00850
ACGAGTGCGTCCCATGCTGTAGACG
+
99894444444:699884494,,,,
@806D7:00118:00880
TACTGAGCTACACACACAGAAAGATTGGT
+
AABBCCD:<<GCCAAAAABBB?@@@@C8;
@806D7:00119:00870
ACGCTCGACATGCCCAGGTACAGGAG
+
BBAABBBCCBB9;;8;@=@BCDFACC
@806D7:00121:00898
AGCACTGTAGCTGTCACTAGTTACTTGT
+
<=CCCCBBBBCBBCCBBC@@@?BAA>@@
@806D7:00122:00872
ACGCTCGACATGCCCAGGTACAGGAG
+
@BABBAAAA<94;=5442434449:9
@806D7:00122:00879
ACGCTCGACATGCCCAGGTACAGGAG
+
ABBBBBBCCAB;;;611-1;>EDBDE
@806D7:00126:00860
CGTGTCTCTAGGCACAGGATTTTGTGTAG
+
A;;<AC@>@BB=@ADHG@B??>6<<9>??
@806D7:00126:00862
ATCAGACACGGACACAGCAGAACACAC
+
@?>?BBBBCB@DDCCCCBBBB@BBBBB
@806D7:00127:00857
ACGCTCGACATGCCCAGGTACAGGA
+
CCBBB99;B;<;BC>AB@B;==GBC
@806D7:00127:00881
ACGCTCGACATGCCCAGGTACAGGAG
+
ABCBDBBBBCBDBB>BB?AACEE@BB
@806D7:00127:00892
ACGCTCGACATGCCCAGGTACAGGAG
+
BCBCD@AAC;9999199698@AA?AC
@806D7:00129:00862
ACGCTCGACATGCCCAGGTACAGGAG
+
BB>B@BBCC=?BDC>??=@BBDFCCC
@806D7:00129:00865
AGCACTGTAGCTGTCACTAGTTACTTGT
+
;;DCHBBBBBCBBBBBBCCBB@AAA@DC
@806D7:00129:00869
TGATACGTCTCCTCTTAGCTTACTCA
+
444449;91,,*,,,0,,,,*/////
@806D7:00131:00890
ACGCTCGACATGCCCAGGTACAGGAG
+
ABABBBCCDBCCBH>??=@@AFFBHB
@806D7:00131:00893
ACGCTCGACATGCCCAGGTACAGGAG
+
@ABBBCECC99111-11,1069;=;;
@806D7:00132:00872
ACGCTCGACATGCCCAGGTACAGGAG
+
ABBCCCCCC;99>>9884;?ABBCBC
@806D7:00133:00880
TGATACGTCTCCTTCCTTAGTTACTTCA
+
@CCB;<<B>A@595<??:?BB><<9@91
@806D7:00135:00898
ACGCTCGACATGCCCAGGTACAGGAG
+
BBABC@@@DEBCCC>?@=>>BBEAAB
@806D7:00139:00877
TACTGAGCTACACACACAGAAAGATTGGT
+
@@A9;=CA@ABBBC<<<BBA>9>884858
@806D7:00139:00894
TAGTATCAGCCTCCCCATGACGAAGGTATTCC
+
@=B@@ACECC@CBBC:CCCCCBBAB@C99;;@
@806D7:00140:00897
ACGCTCGACATGCCCAGGTACAGGAG
+
ABBBB??@ABBDCCC::;;CEFHA;;
@806D7:00142:00858
ACGCTCGACATGCCCAGGTACAGGAG
+
@CAABCCCC:;;>>:8:8;CCCFACB
@806D7:00146:00864
ACGCTCGACATGCCCAGGTACAGGAG
+
BCABBBBBD=@ACC???=??ABCAA@
@806D7:00146:00892
ACGCTCGACATGCCCAGGTACAGGAG
+
AA@@A@@??>>999-48243///,//
@806D7:00147:00867
TACTGAGCTACACACACAGAAGATTGG
+
;<<<99;A;499@>@9444423..,.,
@806D7:00147:00890
TGATACGTCTCCTTCCTTAGTTACTTCA
+
BC@BABBA@ACBC@E@C@BBB@DAA??9
@806D7:00148:00889
TGATACGTCTCCTTCCTTAGCTTACTTCA
+
89>=9>?@@<<-1,/,/,////,444244
@806D7:00149:00854
ACGCTCGACATGCCCAGGTACAGGAG
+
A@<BABBCCBBBCD>AA>A>?ABAAA
@806D7:00149:00861
ACGCTCGACATGCCCAGGTACAGGAG
+
AB?BBABB?9999919959899B?AA
@806D7:00149:00882
TGATACGTCTCCTTCCTTAGTTACTTCA
+
?BBBB@BCCCDBB?D@C@BBBCBBB@CC
@806D7:00149:00883
TAGTATCAGCCTCGCCATGACGAAGGTATTCC
+
@@@@BCB;;<8>@>><999?@CB>B=@9>;>5
@806D7:00101:00940
ACGCTCGACATGCCCAGGTACAGGAG
+
ABBBBB@A?@@BBA=BB@B>BBD@;8
@806D7:00102:00913
ACGCTCGACATGCCCAGGTACAGGA
+
BBAABBBBCCBBBD>AA>AABCFAC
@806D7:00105:00945
ACGCTCGACATGCCCAGGTACAGGAG
+
?BAABBBBCBBDCC>@@=@BCCDACC
@806D7:00108:00900
TAGTATCAGCCTCGCCATGACGAAGGTATTCC
+
BBBBBABBCC@@@99698944442488999:2
@806D7:00108:00949
TCTCTATGCGCTCCACATGTCTAAGGT
+
999?DABBBCCCCABBCCCCABB@EDD
@806D7:00109:00940
ACGCTCGACATGCCCAGGTACAGGAG
+
AAABBBAAABCBCD>A@=@BAAAAEC
@806D7:00109:00945
ACGCTCGACATGCCCAGGTACAGGAG
+
@A?BAA@@F@@@BBAAA>A@BDDCDE
@806D7:00110:00920
ACGCTCGACATGCCCAGGTACAGGAG
+
BBBBBBBBCB?BCC>998:AACCAAA
@806D7:00112:00901
ACGCTCGACATGCCCAGGTACAGGAG
+
;;8999999>9844-44247=9::;4
@806D7:00113:00924
TCTCTATGCGCTCCACATGTCTAAGGT
+
BDCCBBAABCCCE@BBBCDCCCB@B@B
@806D7:00113:00944
ACGCTCGACATGCCCAGGTACAGGAG
+
B?>?BBABDBBBBB?AA>AABBDABB
@806D7:00114:00916
ACGCTCGACATGCCCAGGTACAGGA
+
ABBBHCCCAA@99909944794424
@806D7:00115:00907
TCTCTATGCGCTCCACATGTCTAAGGT
+
?AAAAA;8>?999249444::9:777:
@806D7:00117:00908
CGTGTCTCTAGGCACAGGATTTTGTGTAG
+
AAAACCBB>>?@BBDBC@;;;:49A@@CC
@806D7:00119:00937
TGATACGTCTCCTTCCTTAGTTACTTCA
+
BBBCDCCCA?@89598<?ACCDAAA@C@
@806D7:00120:00925
ACGCTCGACATGCCCAGGTACAGGAG
+
B?>ABBBCEAA=9998449?ABEACD
@806D7:00123:00901
CGTGTCTCTAGGCACAGGATTTTGTGTAG
+
BCBCDCEA@@?@BBHB;:4444/9>>@CF
@806D7:00123:00927
ACGCTCGACATGCCCAGGTACAGGAG
+
ABBBBCABCAA@=?:==<=@AAA=@C
@806D7:00124:00940
ATCAGACACGGACACCAGCAGAACACAC
+
93744:74442////,/87744249733
@806D7:00126:00937
TGATACGTCTCCTTCCTTAGTTACTTCA
+
BBBBBBBDBED@C@A@BBBBCABBB@DB
@806D7:00127:00934
ACGCTCGACATGCCCAGGTACAGGAG
+
BBBBBAABE?>9;808849ABBC@BC
@806D7:00129:00946
ACGCTCGACATGCCCAGGTACAGGAG
+
BBBBCCAAA>ABCC?A?=@ABDEBBA
@806D7:00130:00946
ACGCTCGACATGCCCAGGTACAGGAG
+
@A@@ACC>?>>999199498999294
@806D7:00130:00948
TACTGAGCTACACAC
+
;91111///4;44/1
@806D7:00131:00901
ACGCTCGACATGCCAGGTACAGGA
+
99;98?@9944//,//,/22,,*,
@806D7:00132:00900
ACGCTCGACATGCCAGGTACAGGAG
+
B;;;@999C1/,,*,,*,02//,//
@806D7:00132:00912
ACGCTCGACATGCCCAGGTACAGGAG
+
BBBBBBBCDBBBBB?9969?BDBA@A
@806D7:00132:00937
ACGCTCGACATGCCCAGGTACAGGAG
+
?BBBBB?@ABBDCGA;9;<BBCDACC
@806D7:00134:00938
ACGCTCGACATGCCCAGGTACAGGAG
+
@A@@BBBDFBB98809859AABFBAA
@806D7:00135:00921
ACGAGTGCGTTCCCATGTCGTAGGTACTC
+
CCCC@;99>>6991444////..44...3
@806D7:00135:00925
ACGCTCGACATGCCCAGGTACAGGAG
+
BCBBC@@@A9=88819969?B???<<
@806D7:00135:00932
ACGCTCGACATGCCCAGGTACAGAG
+
A><>@BBDD??=9998449ACBCCC
@806D7:00135:00944
TCTCTATGCGCTCCACATGTCTAAGGT
+
BBBBCBBBFFD::=<@>A@449>6959
@806D7:00137:00935
TACTGAGCTACACACACAGAAAGATTGGT
+
=@@<<99>9489>999?>448-3771313
@806D7:00143:00943
ACGCTCGACATGCCCAGGTACAGGAG
+
BBBBBBBCCBBBCC>A@=@BCFCBAA
@806D7:00146:00918
ACGCTCGACATGCCCAGGTACAGGAG
+
A@BB;;=BCB@99919969BBAABAA
@806D7:00147:00946
ACGCTCGACATGCCCAGGTACAGGAG
+
?BCBBBCCE:9:CC@;9;<CCFCBEC
@806D7:00148:00933
ACGCTCGACATGCCCAGGTACAGGAG
+
BABBBBBCCEBA@@===<=;@AB?BC
@806D7:00107:00959
ACGCTCGACATGCCCAGGTACAGGAG
+
BBD??BBCCEBBBC>BBABACDBBCE
@806D7:00114:00956
ATATCGCGGGGTATGGAAGACTCTAT
+
?@499>9999/4:4424999==>>;6
@806D7:00115:00965
TACTGAGCTACACACACAGAAAGATTGGT
+
BBBBBDBABBBBAAEC@@994-8<<<A?B
@806D7:00120:00970
ACGCTCGACATGCCCAGGTACAGGAG
+
BC>@ABC::;B48809949?@BBA<<
@806D7:00122:00976
ACGCTCGACATGCCCAGGTACAGGAG
+
BBBBBBACC==?BBBA?=?BCCC@BB
@806D7:00123:00966
ACGCTCGACATGCCCAGGTACAGGAG
+
ABBCBBBBC?>?CCA>?<?:99??;9
@806D7:00125:00982
ACGCTCGACATGCCCAGGTACAGGAG
+
ABBBBBABDEBBCC>??=@BCCCABB
@806D7:00127:00957
ACGCTCGACATGCCCAGTACAGGAG
+
BBACCBBCC;;-888-----/>;94
@806D7:00131:00953
ACGCTCGACATGCCCAGGTACAGGAG
+
BBBBBBBBCBBDBB>9969>BBCECC
@806D7:00131:00955
ACGCTCGACATGCCCAGGTACAGGAG
+
@A@CCCCDFCB=>>:89598@9969@
@806D7:00131:00958
TAGTATCAGCCTCGCCATGACGAAGGTA
+
BBBCCCCBBBBCBBBBCCCBAA@=@?BB
@806D7:00132:00981
ACGCTCGACATGCCCAGTACAGGAGA
+
ABBBBBCBA9994408@>ABCC?A@>
@806D7:00133:00957
ACGCTCGACATGCCCAGGTACAGGAG
+
CBCBBBCCCCC>>><==;?>AADA@A
@806D7:00136:00975
ACGCTCGACATGCCCAGGTACAGGAG
+
@BBBBBBBBBBDCB>??=?ABECABB
@806D7:00136:00977
ACGCTCGACATGCCAGTACAGGA
+
1/.6/44::9=1/,///.//6,4
@806D7:00138:00958
TCTCTATGCGCTCCACATGTCTAAGGT
+
ACBBA@A@A<<<EBBAAAA<<<C@C@D
@806D7:00139:00985
ACGCTCGACATGCCCAGGTACAGGAG
+
BCABB??@DBBBCE@A@=@CBBCB@@
@806D7:00139:00996
ACGCTCGACATGCCCAGGTACAGGAG
+
=BBBB?ACCBBDDD>@@=@ACDEBBB
@806D7:00140:00976
ACGCTCGACATGCCCAGGTACAGGAG
+
BCACECCAC99///-11-1==@B?AB
@806D7:00142:00956
ACGCTCGACATGCCCAGGTACAGGAG
+
?BBBBB@@AAABCBB??=?BDFCABB
@806D7:00145:00953
ACGCTCGACATGCCCAGGTACAGGAG
+
ABBBB?ACB@BBCC>::::BCECBBB
@806D7:00145:00978
ACGCTCGACATGCCCAGGTACAGGAG
+
@;89@@<99DB999199598999594
@806D7:00145:00993
ACGCTCAGGTACAGGAGACTG
+
??BBBCCB@BEABD@DBBBB?
@806D7:00146:00970
ACGCTCGACATGCCCAGGTACAGGAG
+
??>?BCBCCBA@@@<;97;@BBB?BC
@806D7:00149:00951
TCTCTATGCGCTCCACATCTAAGGTACTG
+
BDCBBACCCFDDC=?;89@996959>=CB
@806D7:00150:00024
ACGCTCGACATGCCAGGTACA
+
9<<BC<=<><8--+,,*,096
@806D7:00152:00016
ACGCTCGACATGCCCAGGTACAGGAG
+
9;@@@CCCB>C?==98748:BBCBCC
@806D7:00152:00024
ATCAGCGGACACAGCAGAACACAC
+
A@B?A@B@BBBCBBBBBA?ABBB@
@806D7:00158:00046
ACGCTCGACATGCCCAGGTACAGGAG
+
BBABBAAABBBBBC@@@?BBC@@@@@
@806D7:00159:00010
ACGCTCGACATGCCCAGGTACAGGAG
+
??<<>CCCC;;:8898748899B>@?
@806D7:00159:00039
ACGCTCGACATGCCCAGGTACAGGAG
+
AACBCBADA?@@EGC@?>@ABBC@EC
@806D7:00159:00049
ACGCTCGACATGCCCAGGTACAGGAG
+
@BBBBEBA>@@BBB?A?>@ADDD@CB
@806D7:00160:00044
TACTGAGCTACACACACAGAAAGATTGGT
+
4999DCCCBBBB@AACC?@<@:339:99:
@806D7:00160:00048
ACGCTCGACATGCCCAGGTACAGGAG
+
BBBBC@?ABBB?@B=::6:>>>@<>>
@806D7:00166:00041
ACGCTCGACATGCCCAGGTACAGGAG
+
@BBBC@AAB====@<??<@@AACB@@
@806D7:00168:00014
ACGCTCGACATGCCAGCACCAG
+
/6484>><<1//,22,...6,,
@806D7:00168:00034
ACGCTCGACATGCCAGGTACAGG
+
=@@999@9999894871.,,,,*
@806D7:00168:00036
ATCAGACACGGACACAGCA
+
8>>>994444244444444
@806D7:00171:00043
ACGCTCGACATGCCCAGGTACAGGAG
+
BBABBBBBBAAABH@9879;???<48
@806D7:00172:00011
ACGCTCGACATGCCCAGGTACAGGAG
+
ABBBBBAAA>>@CC>BA?A?A?C@@?
@806D7:00175:00029
TCTCTATGCGCTCCACATGTCTAAGGT
+
@>A?@?@BDGCBC@CB>=>11/8565=
@806D7:00178:00038
ACGCTCGACATGCCCAGGTACAGGAG
+
BBBBC@@ABA?BBC>A@>@BCCDA@?
@806D7:00179:00016
ACGCTCGACATGCCCAGGTACAGGAG
+
BAAB@?@AC@??==<4348>??A>@@
@806D7:00179:00023
ACGCTCGACATGCCCAGGTACAGGAG
+
?BBBCAABFA?=9964748?BBC?B@
@806D7:00180:00040
ACGCTCGACATGCCCAGGTACAGGAG
+
BBBBBBDCCBBBCB@@?>@BCBE@BB
@806D7:00183:00016
ACGCTCGACATGCCCAGGTACAGGAG
+
BBAABCBEEBBBBB???=>ACCC@@A
@806D7:00183:00035
ACGCTCGACATGCCCAGGTACAGGA
+
?AACCA@?>99111-10,.0;==8:
@806D7:00183:00040
ACGCTCGACATGCCAGGTACAGG
+
BA?=@999>11--+--*,,/442
@806D7:00185:00026
CGTGTCTCTAGGCACAGGATTTGTGTA
+
44@CDAAC@BC>;=<BA?99914@9//
@806D7:00186:00037
ACGCTCGACATGCCAGTACAGGAG
+
CB99;999@1/,,*,,,*,//,//
@806D7:00188:00037
ACGCTCGACATGCCCAGGTACAGGAG
+
BCCBC?@ABBBBBA?@@>@>BBC@??
@806D7:00193:00008
ACGCTCGACATGCCCAGGTACAGGAG
+
BBBBBBBBBAABBC@988:ABBC@@@
@806D7:00194:00005
ACGCTCGACATGCCCAGGTCACAG
+
@@@@999@?944//+1.,......
@806D7:00194:00029
ACGCTCGACATGCCCAGGTACAGGA
+
??BBBCBEB==/11,10,1;@AAA>
@806D7:00199:00042
ACGCTCGACATGCCCAGGTACAGGAG
+
ACBBCBBCCDBB@@<975:>AAB@>@
@806D7:00151:00079
ACGCTCGACATGCCCAGGTACAGGAG
+
;<BBABDFDCBBBBC9858>999@A@
@806D7:00151:00097
ACGCTCGACATGCCCAGGTACAGG
+
9<;@?@?<<1////+/.,33:4A@
@806D7:00154:00055
ACGCTCGACATGCCCAGGTACAGGAG
+
CCBB@999?991;;810,.78;;:88
@806D7:00154:00079
AGCACTGTAGCTGTCACTAGTTACTTGT
+
@@AACCCGEEBB@AAAADBCC?AAA=AB
@806D7:00155:00092
ACGCTCGACATGCCCAGGTACAGGAG
+
>BBBCBAAABBBDCABBABAECDCBB
@806D7:00157:00057
ACGAGTGCGTTCCCCATGTCGGTACTC
+
BBB?BBFB>;2999/9999AA?ACAAA
@806D7:00157:00066
ATCAGACACGGACACAGCAGAACACAC
+
AABBCECCCC@ABBCCDBBBA?ABDA@
@806D7:00157:00086
ATATCGCGAGGGTATGGAAGACTCTAT
+
?AB@A@CCCHD@B:<;?B>BCAAABB?
@806D7:00157:00097
ACGCTCGACATGCCCAGGTACAGGAG
+
BBBBBBCGA=>49919858>?>A=<9
@806D7:00157:00099
ACGCTCGACATGCCCAGGTACAGGAG
+
BBBBBBCCCBC:991985;ADCEBBB
@806D7:00159:00084
AGCACTGTAGCTGTCACTAGTTACTTGT
+
4494:<CDDDFCBECAAAA@@=ACDAEB
@806D7:00160:00057
ACGCTCGACATGCCCAGGTACAGGAG
+
ABABBBBCCBC@==:4748@BBB?@@
@806D7:00162:00053
ACGCTCGACATGCCCAGGTACAGGAG
+
BCBBBCC<;<B9999;A>ABCCC@<<
@806D7:00163:00056
ACGCTCGACATGCCCAGGTACAGGAG
+
;<@AC@A>=<@>@><>?5;;><D?>9
@806D7:00164:00077
ACGCTCGACATGCCCAGGTACAGGAG
+
ABBBCC@A@ABBBC@@@=@CEEHBBB
@806D7:00164:00082
ACGCTCGACATGCCCAGGTACAGGAG
+
84>94944449=?>:>B?>>AAB@>>
@806D7:00164:00085
TGATACGTCTCCTTCCTTAGTTACTTCA
+
CCCBCBCA@@D?B@C@DACCBACBB@BB
@806D7:00166:00099
ACGCTCGACATGCCCAGGTAGCAGG
+
9;;A@999>99999090,00./.43
@806D7:00168:00057
ACGCTCGACATGCCCAGGTACAGGAG
+
ABBBCA@A@BB@AA<::8;CDCCBCC
@806D7:00169:00070
ACGCTCGACATGCCCAGGTACAGGAG
+
BDBABBBAA?@@AA<::6:@C@@=@@
@806D7:00170:00098
ACGCTCGACATGCCCAGGTACAGGA
+
=9@@@<<9@?>99909847899928
@806D7:00172:00053
TAGTATCAGCCTCGCCATGACGAAGGTATTCC
+
BCB@AAEBBBAC@@A>@ABCB=<;<BB@@?AA
@806D7:00172:00092
ACGCTCGACATGCCCAGGTACAGGAG
+
BB::>BBBB=>89919858?F@A?AA
@806D7:00173:00093
ACGCTCGACATGCCCAGGTACAGGAG
+
BBABBBBCCCBA??<=;:;;BBCABB
@806D7:00177:00057
ATCAGACACGGACACAGCAGAACACAC
+
BBBB@?@BCB@ABBBCBBBAA>BBAAB
@806D7:00179:00095
TCTCTATGCGCTCCACATGTCTAAGGT
+
@DDHECCCECB@A?@BAB@A<99;>5;
@806D7:00182:00055
ACGCTCGACATGCCCAGGTACAGGAG
+
BCB@@?BB@8999909848899?;>@
@806D7:00182:00064
TAGTATCAGCCTCGCCATGACGAAGGTATTCC
+
B@A:=:CCBC@C;<<BCHCCBFC@C@C<;:<?
@806D7:00183:00050
ACGCTCGACATGCCCAGGTACAGGAG
+
BBBBBBBBB@?BBBA988:CBBC@BD
@806D7:00183:00055
TACTGAGCTACACACACAGAAAGATTGGT
+
AABBBCCABABDBCBBBABBB<<>=@A>?
@806D7:00183:00068
ACGCTCGACATGCCCAGGTACAGGAG
+
BBBBBBBBB==ACC@?@=?ACBCBBB
@806D7:00184:00091
ACGCTCGACATGCCCAGGTACAGGAG
+
@B?B<<@CBA?999098588A@B@BC
@806D7:00185:00055
ACGCTCGACATGCCCAGGTACAGGAG
+
ABABB>==@A@>>>9>?6;;BBC?BB
@806D7:00186:00054
ACGCTCGACATGCCCAGGTACAGGAG
+
9;CDCCCEBBBBBC?<:8;AABC?@@
@806D7:00186:00081
ACGCTCGACATGCCCAGGTACAGGAGA
+
>>=;99<99>A@99647133499<999
@806D7:00188:00091
AGCACTGTAGCTGTCACTAGTTACTTGT
+
<<CCDCBACEECCCCAA?@==;99;=@A
@806D7:00189:00093
ACGCTCGACATGCCCAGGTACAGGAG
+
@BBBABBCC??>==<8747>B@@=@A
@806D7:00190:00058
ACGCTCGACATGCCCAGGTACAGGAG
+
BBB@@ABBB@@BBC>BA?@@AAB?@@
@806D7:00190:00074
ACGCTCGACATGCCCAGGTACAGGAG
+
ABBBCBAEBBBBBB>??=@BEJDACB
@806D7:00191:00063
ACGCTCGACATGCCCAGGTACAGGAG
+
CBBCBBBED@@???=9968A@?@=@@
@806D7:00191:00084
ACGCTCGACATGCCCAGGTACAGGAG
+
CBBAAABB@;@88809848>>>@=@A
@806D7:00193:00071
ACGCTCGACATGCCCAGGTACAGGAG
+
BBBBB??=B=@=>>99848>A>C@AA
@806D7:00194:00083
ACGCTCGACATGCCCAGGTACAGGAG
+
?BBBCB?A@BBBBB>AA??BCCC@BB
@806D7:00194:00099
ACGCTCGACATGCCCAGGTACAGGAG
+
BBBBCCBBBBBBBB>?<=@<C@B@@@
@806D7:00195:00054
ACGCTCGACATGCCCAGGTACAGGAG
+
CDBBBCDA@:849909><>?B<<:<A
@806D7:00195:00058
ACGCTCGACATGCCCAGGTACAGGAG
+
BBBBC@@AA=@8==99748>CAC?AA
@806D7:00195:00064
ACGCTCGACATGCCCAGGTACAGGAG
+
ACBBC:;=C>@?B@<@@<@CDCCBBB
@806D7:00197:00051
ATATCGCGAGGGTATGGAAGACTCTATA
+
A@BBBCEBBBHACBBB@C@CC@=@B:;;
@806D7:00197:00062
ACGCTCGACATGCCCAGGTACAGGAG
+
ABCC@?AC@99111,10,0;>999;@
@806D7:00198:00071
ATATCGCGAGGGTATGGAAGACTCTATA
+
BABBCCCCBBC@CB@B@C@BBBCC@?@@
@806D7:00198:00098
ACGCTCGACATGCCCAGGTACAGGAG
+
ABBBCBBBB9;:==98748:99@?99
@806D7:00151:00110
ACGCTCGACATGCCCAGGTACAGGAG
+
@@@BCCBBA>>99919><?@A@A?A@
@806D7:00151:00129
ACGCTCGACATGCCCAGGTACAGGAG
+
=BBBCBBBAAABBB>998:@@====>
@806D7:00153:00133
ACGCTCGACATGCCCAGGTACAGGAG
+
CCBAB@AAA@BBCC>BA?ACFCCA@@
@806D7:00153:00140
ACGCTCGACATGCCCAGGTACAGGAG
+
BBBBBBBCBBBABB<=<:?:99B@@@
@806D7:00154:00119
TACTGAGCTACACACACAGAAAGATTGGT
+
??@CCCCA@@B@@AB@@@@?A<A?>:?::
@806D7:00155:00112
ACGCTCGACATGCCCAGGTACAGGAG
+
=>DCEBCB@11111+1;,33@:::>=
@806D7:00155:00113
ACGCTCGACATGCCCAGGTACAGGAG
+
ABBBCAAD@@BBCC@A?>AADBC@BB
@806D7:00155:00120
ACGCTCGACATGCCCAGGTACAGGAG
+
BBBBCBAECBBBCC?BB@CABBD@AB
@806D7:00157:00104
ATATCGCGAGGGTATGGAAGACTCTATA
+
@:;;>>>@99919@?>=@@A88777774
@806D7:00157:00105
ACGCTCGACATGCCCAGGTACAGGAG
+
BBBBCBBCB@?ABC@?>=@ABBBBBB
@806D7:00158:00130
ACGCTCGACATGCCCAGGTACAGGAG
+
BDBBC??AFCBBBB>976;:AAC@BB
@806D7:00159:00103
ACGCTCGACATGCCCAGTACAGGA
+
84944944498///+/...,//,/
@806D7:00160:00130
ACGCTCGACATGCCCAGGTACAGGAG
+
>@BBBBBCD::;BB=?A>AABBB=@@
@806D7:00164:00101
TCTCTATGCGCTCCACATGTCTAAGGT
+
ADCCBBBBCCCCDCCBAA@A@AA@C@C
@806D7:00165:00120
ACGCTCGACATGCCCAGGTACAGGAG
+
ABBBBCBCB>>ACC@?><>ACBC@@@
@806D7:00165:00127
TACTGAGCTACACACACAGAAAGATTGGT
+
;9<BCCCAAACCCCD@AACCD?BBC@C5:
@806D7:00167:00122
ACGCTCGACATGCCAGTACAG
+
49999>99488--+-,,,0/,
@806D7:00171:00123
ACGCTCGACATGCCCAGGTACAGGAG
+
ABBBCCCA?==89909848?F@@<99
@806D7:00172:00100
ATATCGCGAGGGTATGGAAGACTCTATA
+
B>?A@BBACBB?B???@B@CCCCBB???
@806D7:00172:00134
ACGCTCGACATGCCCAGGTACAGGAG
+
BBBBBBBCBBAABB@@?>@@CBC?AB
@806D7:00173:00139
ACGCTCGACATGCCCAGGTACAGGAG
+
BCBBB@AADCC?==98348>>99599
@806D7:00173:00144
ACGCTCGACATGCCCAGGTACAGG
+
?>@@AAA@@999990984334448
@806D7:00176:00100
ACGCTCGACATGCCCAGGTACAGGAG
+
BBBBCBDBBBBBBB?@?=?BBCDDCB
@806D7:00182:00119
CGTGTCTCTAGGCACAGGATTTTGTGTAG
+
=ACCCBCAAAB@BCCCFE9999-9>99<C
@806D7:00183:00135
TACTGAGCTACACACACAGAAAGATTGGT
+
BBBBBCBAAABBDCCCBBBA?<@@??C?A
@806D7:00186:00100
ACGCTCGACATGCCCAGGTACAGGAG
+
BBAABCCAA@BBAA=AB?BBDDEFCC
@806D7:00186:00115
ACGCTCGACATGCCCAGGTACAGGAG
+
BCBBBCBCCA?BBB@998:?@@B@@@
@806D7:00189:00104
ACGCTCGACATGCCCAGGTACAGGAG
+
BBCCCDCFC;;1::610,10B>@ACD
@806D7:00189:00140
ATCAGACACGGACACAGCAGAACACAC
+
BACBA@ACCB?CDCC:;<CCC@CCBAA
@806D7:00190:00120
ACGCTCGACATGCCCAGGTACAGGAG
+
BCBBCBBBC??@CC>98::BCCC@@@
@806D7:00192:00106
ACGCTCGACATGCCCAGGTACAGGAG
+
ABBBBBABA>>ABB@??=>ACFD@BB
@806D7:00192:00133
ATCAGACACGGACACAGCAGAACACAC
+
@@BB;;<CCC@CHCCBBBCCC@BCB>A
@806D7:00194:00133
ACGCTCGACATGCCCAGGTACAGGAG
+
BBABBECCCBBBBB=BAACCCCE@BC
@806D7:00196:00109
ACGCTCGACATGCCCAGGTACAGGAG
+
BB@BAA=A:481;;810,00/4928?
@806D7:00198:00105
ACGCTCGACATGCCCAGGTACAGGAG
+
BBBBBBDBB9;:==98748?B>@=@C
@806D7:00198:00119
ACGCTCGACATGCCCAGGTACAGGAG
+
BBBBEBBCEBB?==:975:@BAB?B@
@806D7:00198:00135
ACGCTCGACATGCCCAGGTACAGGAG
+
BCBBABCFC99:=898848@CAA>AA
@806D7:00150:00177
ATATCGCGAGGGTATGGAAGACTCTAT
+
@B:<<BBAAAA:@@@@>A>A@@???:9
@806D7:00154:00188
TACTGAGCTACACACACAGAAAGATTGGT
+
A@AEECCCABBCCCCDBB?;;6376:;37
@806D7:00155:00174
ACGCTCGACATGCCCAGGTACAGGAG
+
BBBBCBBCC@@>>;94348>AAB?;;
@806D7:00157:00167
ACGCTCGACATGCCCAGGTACAGGAG
+
BBBBBCBEC9;89809858>>>@><;
@806D7:00160:00166
TGATACGTCTCCTTCCTTAGTTACTTCAG
+
99@@@CBBBBCAD@B?C@444944/70**
@806D7:00161:00157
ACGCTCGACATGCCAGGTACAGGAG
+
BDBBCAA=96:--+--+--19?;>>
@806D7:00162:00167
ACGCTCGACATGCCCAGGTACAGGA
+
9;BBA=@?=49111-11,..79984
@806D7:00163:00160
ACGCTCGACATGCCCAGGTACAGGAG
+
94>949??=?91//+/.,../49844
@806D7:00163:00187
ACGCTCGACATGCCCAGTACAGG
+
=@?BCBA:?49111-11..8999
@806D7:00165:00156
ACGCTCGACATGCCCAGGTACAGGAG
+
BBBBBBBCCBB@??==;<@;A@@=@@
@806D7:00165:00194
ACGCTCGACATGCCCAGGTACAGGAG
+
ABBBBBBDB=?48809748>>>><>@
@806D7:00166:00152
ACGCTCGACATGCCCAGGTACAGGA
+
BB=9<;<<9@@;:;610,../99:;
@806D7:00166:00175
ACGCTCGACATGCCCAGTA
+
<<<@@?>1--,,,,*,,.3
@806D7:00168:00155
ACGCTCGACATGCCCAGGTACAGGAG
+
ABCBCBBBBBBBBC>@?=?AAAB@>>
@806D7:00169:00158
ACGCTCGACATGCCAGGTACAGGA
+
999@A;99A9911-10,..8442/
@806D7:00170:00185
ACTGAGCTACGACACAGATTGAA
+
///////6//////4;;442487
@806D7:00170:00189
ACGCTCGACATGCCCAGGTACAGGAG
+
@BBBCBBDA>??=898348?@>A>@@
@806D7:00171:00183
ACGCTCGACATGCCCAGGTACAGGAG
+
:;DEDBAA>99111-11,0<BBB@BD
@806D7:00172:00163
ACGTCGACATGCCCAGGTACAGGAGACG
+
BBB99<@?>>99919969999959>878
@806D7:00174:00154
ATATCGCGAGGGTAGTGAAGAGTCATAT
+
>899@@ACBBD1994444233311111.
@806D7:00175:00156
ACGCTCGACATGCCCAGGTACAGGAG
+
BBBBCBBCCBBBCC>:76:@AAB@BB
@806D7:00175:00173
ACGCTCGACATGCCCAGGTACAGGAG
+
BFCBBBBBDBB@==:975:BBBC@;;
@806D7:00183:00176
ACGCTCGACATGCCCAGGTATCAGGAG
+
BBBCC;99?94///+,2*,,,,,,2.1
@806D7:00183:00181
ACGCTCGACATGCCCAGGTACAGGAG
+
BBBBB?A?;9888809858899>;99
@806D7:00186:00156
ACGCTCGACATGCCAGTAC
+
///664449481<:10,,,
@806D7:00190:00155
ACGCTCGACATGCCCAGGTACAGGAG
+
?ABBCCCC@89111,10,.9649288
@806D7:00192:00193
ACGCTCGACATGCCCAGGTACAGGAG
+
BBABBCBCB?BBCC>:98:BCBCADC
@806D7:00193:00195
ACGCTCGACATGCCCAGGTACAGGAG
+
BCBBC@??@9===898748ABBC@CB
@806D7:00199:00194
CGTGTCTCTAGGAGACAGGATTTTGTGTAG
+
9999999<>><-/....3139>>6@@==?>
@806D7:00150:00217
ACGCTCGACATGCCCAGGTACAGGAG
+
9<;B@@@@?8899909847?@@ABCC
@806D7:00150:00233
ACGCTCGACATGCCCAGGTACAGGAG
+
BABBCDCCC@A@A@>9:7;@CBDCAA
@806D7:00150:00245
ACGCTTCGACATGCCCAGGTACAGGAGA
+
BCB;;799999999919?;889996999
@806D7:00151:00242
ACGCTCGACATGCCCAGGTACAGGAG
+
BCB??@CCC;=<CC@BB?BABAB=@@
@806D7:00151:00246
ACGAGTGCGTTCCCCATGTCGTAGGTACTC
+
;<BBAAAB995999/99898333766733<
@806D7:00152:00238
ACGCTCGACATGCCCAGGTACAGGAG
+
=@BBCBABA@@>>@:9868894@599
@806D7:00158:00219
ACGCTCGACATGCCCAGGGTACAGGAG
+
BBBBC?@A>9=499098808?@@BADA
@806D7:00160:00207
ACGCTCGACATGCCCAGGTACAGGAG
+
9;;CCAA?;98///-10,09<@B@CC
@806D7:00163:00234
ACGCTCGACATGCC
+
9994999/////65
@806D7:00171:00201
ACGCTCGACATGCCCAGGTACAGGAG
+
9;@AC@AAC=844409>;>8<<B@AA
@806D7:00175:00203
ACGCTCGACATGCCCAGGTACAGGAG
+
ACBBBBBDBBCBBB@9::;BCCCBAA
@806D7:00178:00210
ACGCTCGACATGCCCAGGTACAGGAG
+
@BBBBABBB9999909858>?>>=@@
@806D7:00179:00207
ACGCTCGACATGCCCAGGTACAGGAG
+
<DBBCCCCC:9:BB>??>@BBCE@@@
@806D7:00179:00241
TAGTATCAGCCTCGCCATGACGAAGGTATTCC
+
BBBDDCCCCC@B<<<@AAAADCHCC@BCC?B@
@806D7:00180:00212
TAGTATCAGCCTCGCCATGACGAAGGTATTCC
+
AAB;:=CAAA=@@;==<DDDDBA@A@ACB?B=
@806D7:00180:00225
ACGCTCGACATGCCCAGGTACAGGAG
+
@CBBCABBB@?BBB@988:ACCDACC
@806D7:00184:00216
ACGCTCGACATGCCCAGGTACAGGAA
+
BBABCBCC>9944409858?CEFFGJ
@806D7:00186:00207
ACGCTCGACATGCCCAGGTACAGGAG
+
@@?BBCBCC@??@>=@A=ABCCEDCD
@806D7:00191:00218
ACGCTCGACATGCCCAGGTACAGGAG
+
BBBCCCCCC>>==89874:?BCCACB
@806D7:00192:00239
ACGCTCGACATGCCAGTACAGGAG
+
9;;>@@@B>991-+---,,//,,/
@806D7:00193:00218
ACGGAGTGCGTTCCCCATGTCGTAGGTACTC
+
944698949BDBCCD:CAA@>@@<;:<888>
@806D7:00193:00221
ATATCGCGAGGGTATGGAAGACTCTATAG
+
4?@@@A@?911,11,,*,*,,,,,..174
@806D7:00198:00207
ACGCTCGACATGCCCAGGTACAGGAG
+
<ACBCCCBBAEAAA=::8;BCAC;;;
@806D7:00150:00274
ACGCTCGACATGCCCAGGTACAGGAG
+
BCBBB>?ADDE?=>:434:?A@CBFC
@806D7:00150:00275
ACGCTCGACATGCCCAGGTACAGGAG
+
CCBBDCCF<;<<<<810,0119@599
@806D7:00151:00251
ACGCTCGACATGCCCAGGTACAGGAG
+
?BBBB@@A@AAABB?@?>@ACCC@BB
@806D7:00154:00253
ACGCTCGACATGCCCAGGACAGG
+
BBBBBCDB?99444090,0:00,
@806D7:00157:00293
ACGCTCGACATGCCAGTACCAGGAG
+
?A@@<99@>@@11,10../596766
@806D7:00157:00296
ACGCTCGACATGCCCAGGTACAGGAGA
+
9<CBCCCFEBB?@@<?A>?@ACGBBBB
@806D7:00159:00277
ACGCTCGACATGCCCAGGTACAGGAG
+
BB???ABBCCCCCC>@>=@BBCC@9;
@806D7:00161:00297
ACGCTCGACATGCCCAGGTACAGGA
+
499999999>9111,10,,,,/22,
@806D7:00162:00288
ACGCTCGACATGCCCAGGTACAGGAG
+
?BBBCBBDBBBBBB?@>>@BCCD@BB
@806D7:00164:00251
ACGCTCGACATGCCCAGGTACAGGA
+
99;CCCBC@C949919858849B@>
@806D7:00165:00250
TGATACGTCTCCTTCCTTAGCTTACTTCA
+
99A@@@A999B595/,/56///,///,44
@806D7:00165:00262
ACGCTCGACATGCCCAGGTACAGGAG
+
CCBBBCBCC@??A@=995:AAAA>@A
@806D7:00167:00276
ACGCTCGACATGCCCAGGTACAGGAG
+
BCBBBAADABBBBB?995:??>B?@@
@806D7:00178:00272
ACGCTCGACATGCCCAGGTACAGGAG
+
BCB?BCBA@@C@>><;74;?ACC?B@
@806D7:00180:00250
ACGCTCGACATGCCCAGGTACAGGAG
+
9>>@ABBBCA@111-11,.;/44244
@806D7:00180:00295
ACGCTCGACATGCCCAGGTACAGGAG
+
???CCCCBA>>88819868?AABACB
@806D7:00185:00285
TCTCTATGCGCTCCACATGTCTAAGG
+
BBCCCCCCC@=9;69A@999>99695
@806D7:00187:00258
ACGCTCGACATGCCCAGGTACAGGAG
+
AB@BCCCB?;;44409858?BCB@BA
@806D7:00189:00272
ACGCTCGACATGCCCAGGTACAGGA
+
AAB?@?B?99999909847<???;>
@806D7:00192:00264
ATCAGACACGGACACAGCAGAACACA
+
47@>999944944999//6/0,/4..
@806D7:00193:00296
TAGTATCAGCCTCGCATGACGAAGGTATTCC
+
B?A?=@>@9959>>?CB>=9;;59<?99282
@806D7:00195:00255
ACGCTCCGACATGCCCAGGTAGCAGG
+
89911/,//77;444-4313314399
@806D7:00196:00298
ACGCTCGACATGCCAGGTACAGGAG
+
8@;;;AA@@<<11-1;9;<CGC@BB
@806D7:00197:00291
ACGCTCGACATGCCCAGGTACAGGAG
+
BDBBCBBBBBBAAA<976:A@@B@BB
@806D7:00150:00305
ACGCTCGACATGCCCAGGTACAGGAG
+
ABBB@@ABA>>111,10,0>@@A@BB
@806D7:00150:00344
TAGTATCAGCTCGCCATGAC
+
499>A;1111/8//,49944
@806D7:00150:00346
ACGCTCGACATGCCCAGGTACAGGAG
+
BBBBDCDB::;44809858?BBCABB
@806D7:00152:00346
ACGCTCGACATGCCAGGTAC
+
89;;?@99494487431334
@806D7:00156:00300
TGATACGTCTCCTTCCTTAGTTACTTCA
+
AECBBBCCCCD@B@B?A?BBA?A@A=?A
@806D7:00156:00348
ACGCTCGACATGCCCAGGTACAGGAG
+
BBBBC??9>48111-11,0019928=
@806D7:00158:00347
TCTCTATGCGCTCCACATGTCTAGG
+
4==?9AB99999924944/1111/,
@806D7:00160:00315
ACGCTCGACATGCCCAGGTACAGGAGA
+
ABBBC>;99=>99919848>?>@?>>>
@806D7:00162:00344
ACGCTCGACATGCCCAGGTACAGGAG
+
9<@BBAAA?==89919858;DBDAD@
@806D7:00163:00320
TGATACGTCTCCTTCCTTAGTTACTTCA
+
BCDB:;<DBBB?B?@>A?999=999;?@
@806D7:00164:00346
ACGCTCGACATGCCCAGGTACAGGAG
+
<<CCDCCA@9:44409858?EAA@>>
@806D7:00166:00321
ACGCTCGACATGCCCAGGTACAGGAG
+
BBBBBBBDCAB?=@<??<?BCCDACC
@806D7:00166:00333
TACTGAGCTACACACACAGAAAGATTGGT
+
BBCBBBCA@@CCCAAACCBBB=BCB?B=?
@806D7:00167:00336
ACGCTCGACATGCCCAGGTACAGGAG
+
8:?ACEBA?9;89919858899A?>>
@806D7:00168:00339
AGCACTGTAGCTGTCACTAGTACGTTGT
+
BCCCAA?9==A@GC@>?<:,,,,,,06/
@806D7:00168:00342
ATCAGACACGGACACAGCAGAAC
+
8?@;<<BAAABCAAA@;<;--+-
@806D7:00169:00301
ACGCTCGACATGCCCAGGTACAGGAG
+
?@@AA=;;=AAA@BC9858899><99
@806D7:00174:00315
TCTCTATGCGCTCCACATGTCTAAGGTA
+
@<>;=ABAA@@;<89@@A99991787:9
@806D7:00174:00341
ACGCTCGACATGCCCAGGTACAGGAG
+
AABA@@AB@>?111-10,0089?<@A
@806D7:00175:00323
CGTGTCTCTAGGCGACA
+
499994482,,*,,,/,
@806D7:00175:00325
ACGCTCGACATGCCAGTACAGG
+
9<;BB991<1111-10..//87
@806D7:00177:00312
TCTCTATGCGCTACTG
+
9944BC@@ACCAABBB
@806D7:00178:00301
ACGCTCGACATGCCCAGGTACAAGGA
+
A@==BAABBAA@BC><;7;?AA>B=@
@806D7:00178:00346
ACGCTCGACATGCCCAGGTACAGGAG
+
BBCCDCAA999999198488A>@=AB
@806D7:00179:00334
ACGCTCGACATGCCCAGGTACAGGAG
+
BBBBCCDEA==4440:?;@CECCACC
@806D7:00183:00347
ACGCTCGACATGCCCAGGTACAGGAG
+
AABBBCACDB?944-4347<@@@>@C
@806D7:00185:00312
ACGCTCGACATGCCCAGGTACAGGAG
+
BBBBBCBEB@?===<=@<>?@@B?@@
@806D7:00187:00326
ACGCTCGACATGCCCAGGTACAGGAG
+
@@?AABBCCAA===98748>>>@@AA
@806D7:00189:00348
ATCAGACACGGACACAGCAGAACACAC
+
?@@CBCCB@A=@BBCCDCCCC@BBB@@
@806D7:00193:00323
ACGCTCGACATGCCCAGGTACAGGAG
+
BB@@ACCCA@@@>>99858?BBBACC
@806D7:00194:00312
ACGCTCGACATGCCCAGGATACAGGAG
+
>@BD<;=BC992;;8;:,.../.9969
@806D7:00196:00325
ACGCTCGACATGCCCAGGTACAGGAG
+
BBBCC;<9@?A99909847<B;B=>>
@806D7:00199:00337
ACGCTCGACATGCCCAGGTACAGGAG
+
@@?CCCCB?9999919848>AABB>>
@806D7:00199:00343
ACGCTCGACATGCCCAGGTACAGGAG
+
BBBBBBBCC>=94408748>>>@>@@
@806D7:00150:00393
ACGCTCGACATGCCAGGTACAG
+
>99<BBB@91111,10,0;@;<
@806D7:00151:00373
ACGCTCGACATGCCCAGGTACAG
+
9;@@ACCDEBC>>>910,11A?B
@806D7:00155:00356
ACGCTCGACATGCCCAGGTACAGGAG
+
ACCBBBBCCBBBBB<975:?@@B@@@
@806D7:00155:00388
ACGCTCGACATGCCCAGGTACAGGAG
+
9<<CG@AAB@A999198588BAA?<8
@806D7:00157:00361
ACGCTCGACATGCCAGTA
+
111>;9999991-+--,,
@806D7:00159:00364
ACGCTCGACATGCCCAGGTACAGGAG
+
ABBBBCBCB@@BBC@@?=?>C@B@A=
@806D7:00159:00388
TCTCTATGCGCTCCACATGTCTA
+
,20669449999454466,-***
@806D7:00159:00394
ACGCTCGACATGCCCAGGTACAGGAG
+
ADBBCCDEE@@?BC>998:@AACABB
@806D7:00159:00396
ATCAGACACGGACACAGCAGAACACAC
+
AB9;9BCCCC@CCBCBCBBCA@CAA@@
@806D7:00161:00395
AGCACTGTAGCTGTCACTAGTTAT
+
>>>944::444994444494424:
@806D7:00167:00379
CGTGTCTCTAGGCACAGGATTTGTGTAG
+
<9999949=996894442444-444///
@806D7:00167:00394
ACGCTCGACATGCCAGGTACA
+
489@<999?999959847394
@806D7:00168:00383
ACGCTCGACATGACCAGG
+
99;=444:9//***)**)
@806D7:00169:00383
TGATACGTCTCCTTCCTTAGTTACTTCA
+
4==@BCE@???64242424889999544
@806D7:00170:00354
ACGCTCGACATGCCCAGGTACAGGAG
+
BBBBCCCCCCC@A;=9748>@998;A
@806D7:00173:00380
ACGCTCGACATGCCCAGGTACAGGAG
+
BBBBBBBCB>>?CEA:8::BCCHAID
@806D7:00175:00355
TCTCTATGCGCTCCACATGTCTAAGGT
+
BCBABBCCCAAAC@BBBBABABB@C@C
@806D7:00176:00391
ACGCTCGACATGCCCAGGTACAGGAG
+
BBABCB;:;;<;@@<;:7;BF@A?<9
@806D7:00178:00395
ACGCTCGATATGCCAGGTACAGGAG
+
BB??ABBC@>=4429748>A@A>AB
@806D7:00180:00384
ATCAGACACGGACACAGCAGAACACAC
+
B>BBBBBAAA?ABCCCCCBBA>BBCC?
@806D7:00180:00389
ACGCTCGACATGCCCAGGTACAGGAG
+
ABBBBABBBBBBBB>9979ABBC@@A
@806D7:00181:00354
TAGTATCAGCCTCGCCATGACGAAGGTATTCC
+
9;==ACCAAB=@<<<=@@A=><C=A;>49292
@806D7:00181:00361
ACGCTCGACATGCCCAGGTACAGGAG
+
?CBBBABBBBBBBB@:888CDDCABC
@806D7:00181:00379
ACGCTCGACATGCCCAGGTACAGGAG
+
??@BCBCDE@@@CC?@?=@@<;<@CC
@806D7:00181:00387
ACGCTCGACATGCCCAGGTACAGGAG
+
BBABABBCB=?BBC>998:@?@B?@@
@806D7:00182:00351
TAGTATCAGCCTCGCCATGACGAAGGTATTCC
+
B?AADBCBB?=@@@A@ACCDCCB@B@B@A>@B
@806D7:00183:00383
ACGCTCGACATGCCCAGGTACAGGAG
+
BBBBBCDBA9=48809868?BBEDCB
@806D7:00183:00389
ACGCTCGACATGCCAGGTAGACAGG
+
98;BB9;9@999948-********)
@806D7:00193:00393
ACGCTCGACATGCCAGGTACCAGGAG
+
@@=@A;<<>>>99598488959@?11
@806D7:00194:00386
CGTGTCTCTAGGCACAGGATTTTGTGTAG
+
ADCBCCCDBCB@ABBCCFCBBB9BCBBBB
@806D7:00196:00379
ACGCTCGACATGCCCAGGTACAGGAG
+
?@@A<;=EAAACCA>@@<?@E@@=@B
@806D7:00198:00396
ACGCTCGACATGCCCAGGTACAGGAG
+
BBA9;;CFC;<<AB>9:7;899B?<;
@806D7:00158:00425
ACGCTCGACATGCCCAGGTACAGGAG
+
@AAAABACBAAABB@BB@BBCCC@A?
@806D7:00160:00429
ACGCTCGACATGCCCGGTACAGGA
+
9;:BB=@A@>>98809<>>B;;59
@806D7:00161:00427
ACGCTCGACATGCCCAGGTACAGGAG
+
CBBBBB;:;@@>>>9>@6;;GCC@BB
@806D7:00163:00412
ACGCTCGACATGC
+
444444966//,*
@806D7:00163:00422
ACGCTCGACATGCCCAGGTACA
+
BAACAAA999>111-11,.48:
@806D7:00163:00433
ACGCTCGACATGCCCAGGTACAGGAG
+
@BABCBBCCCCBCDAB??BBEDC@CD
@806D7:00166:00407
ACGCTCGACATGCCCAGGTACAGGA
+
EABDCABCC@==885434:?DCC@B
@806D7:00166:00412
TGATACGTCTCCTTCCTTAGTTACTTC
+
4@@>>>111:88====@?///7///,/
@806D7:00169:00404
ACGCTCGACATGCCCAGGTACAGGAG
+
?BBBBBBCC>>=889874:?B@C@@@
@806D7:00169:00419
AACGCTCGACATGCCAGTACAG
+
1,//699@?AAB91-110.///
@806D7:00171:00446
ACGCTCGACATGCCAGGTACAGGA
+
A?ACC;<<@<<--+--+--14;:=
@806D7:00172:00415
ACGCTCGACATGCCCAGGTACAGGA
+
AA99;BCCBAA111,10,0=@BBAA
@806D7:00173:00417
ATATCGCGAGGGTATGGAAGACTCTATA
+
BD@=@BCDCBB>CBBB=?=@@??@A:::
@806D7:00174:00421
ACGCTCGACATGCCCAGGTACAGGAG
+
AACCB?@AB>=8889874:ACBD@BA
@806D7:00175:00442
ACGCTCGACATGCCCAGGTACAGGAG
+
BBBBEBBCC??===:8;;?@BAB>@@
@806D7:00176:00425
CGAGGGTATGGAAGACTCTATAGAGG
+
@@;<91<DAA>C?@@@AA:;:<BBC@
@806D7:00178:00439
ACGCTCGACATGCCCAGGTACAGGAG
+
BB@BCCBBA>>998098588ABB<@<
@806D7:00179:00422
ACGCTCGACATGCCCAGGTACAGGAG
+
AAABBBCEFAA=8854348>@@B?AA
@806D7:00179:00435
ACGCTCGACATGCCCAGGTACAGGAG
+
>>>@B@@?@99111,10,../48720
@806D7:00180:00429
ACGCTTCGACATGCCAGGTAC
+
94///,/76/48847871../
@806D7:00181:00405
ACGCTCGACATGCCAGTAGCAGGAG
+
CDCCC=A?>9999598.../,22,,
@806D7:00181:00449
ACGCTCGACATGCCCAGGTACAGGAG
+
?BBBBBBCBBBBCB@BA@AABBC@BB
@806D7:00183:00441
CGTGTCTCTAGCACAGGATTTGTGAG
+
49:444;;2--,,//4244;-444//
@806D7:00186:00428
ACGCTCGACATGCCAGTACAGG
+
/11>=>><111--2--../442
@806D7:00186:00434
ACGCTCGACATGCCCAGGTACAGGAG
+
BCBBBBBCCABBAB=@A?BABBCACC
@806D7:00187:00415
ACGCTCGACATGCCAGTACAGGAG
+
AAA@BA@?>:///,/...444248
@806D7:00187:00447
ACGCTCGACATGCCCAGGTACAGGAG
+
<CCCCBACDBB94408348?CAA>BB
@806D7:00189:00410
ACGCTCGACATGCCCAGGTACAGGAG
+
AABBBCBEB??===98748>AAC@BB
@806D7:00193:00403
ACGCTCGACATGCCCAGGTACAGGAG
+
BCBBC@@AC@B=8=<::6:ACBCCCC
@806D7:00194:00435
ACGCTCGACATGCCCAGGTACAGGAG
+
AC:;<CAA@@@>@@:9868849C@CD
@806D7:00194:00442
ACGCTCGACATGCCCAGTACAGGAG
+
@AAAABCC999111,10../4;://
@806D7:00194:00445
ACGCTCGACATGCCCAGGTACAGGAG
+
AAABBCCEB=@111,10,11@@C@B@
@806D7:00196:00440
ACGCTCGTCATGCCAGTAC
+
94994949;1/,,*,,,,/
@806D7:00150:00472
TCTCTATGCGCTCCACATGTCTAAGGT
+
@A@A@BBBCBBCD@ABBA@A<<9<@59
@806D7:00152:00474
ACGCTCGACATGCCCAGGTACAGGAG
+
?BBBBBBDCBB===<=;;@BBBCBCC
@806D7:00155:00453
ACGCTCGACATGCCAGGTACCAGG
+
??>@@BAGEA?>>;98400/,/85
@806D7:00158:00479
TAGTATCAGCCTCGCCATGACGAAGGTATTCC
+
B?B::=C@AB>AABCACBBACCCCC@C><<<B
@806D7:00161:00454
ACGCTCGACATGCCCAGGTACAGGAG
+
CCCCBBBDC@?===<?@<ABCEC?BB
@806D7:00161:00472
ACGCTCGACATGCCAGGTACAGGA
+
BB@@@=@991111-10,.49998=
@806D7:00161:00481
ACGCTCGACATGCCCAGGTACAGGAG
+
BBBBCCCDC??@BE?BABABCCC?A@
@806D7:00162:00479
TCTCTAGCGCTCCACATGTCTAAGGT
+
CCCCCCBBBBDC@BC?>???@@@C?B
@806D7:00164:00499
TAGTATCAGCCTCGCCATGACGAAGGTATTCC
+
BBBCCCC@?A@BBBBEDAA@ECC@C@C<;<<@
@806D7:00168:00476
ACGCTCGACATGCCCAGGTACAGGAG
+
?9<<BBBDECBBAA<;:6:@BAB>BB
@806D7:00172:00456
ACGCTCGACATGCCCAGGTACAGGAG
+
BCABBBA<<=<<<N@DD@C;>:C:91
@806D7:00173:00479
ACGCTCGACATGCCCAGTACAGGAG
+
BBBCCCCBB9>111-1000/49988
@806D7:00174:00488
ACGCTCGACATGCCCAGTACAGGA
+
==;;<9@B>99111,100;19928
@806D7:00174:00499
TGATACGTCTCCTTCCTTAGTTACTTCA
+
BCCB@AAEBBB@DBB?B@;99<944844
@806D7:00176:00456
ACGCTCGACATGCCAGT
+
49;>>AAA>--**)*)*
@806D7:00176:00478
AGCACTGTAGCTGTCACTAGTTACTTGT
+
BCCCDBBBCCC?@ACCCCCCC@AAA7<<
@806D7:00177:00467
TGATACGTCTCCTTCCTTCT
+
:989@>?B>1-*-*,27+,,
@806D7:00181:00497
ACGCTCGACATGCCAGGTACAG
+
9=<@>A@?>9911-10,../49
@806D7:00183:00455
ACGCTCGACATGCCCAGTACCAG
+
4944444:944///+/.../,49
@806D7:00183:00466
ACGCTCGACATGCCCAGGTACAGGAG
+
>CBBB??AC>>=8=98748@BBCACC
@806D7:00183:00496
TACTGAGCTACACACACAGAAAGATTGGT
+
BAABCCCBABBBCCCBCBCCB>AB@?A==
@806D7:00185:00450
ACGCTCGACATGCCCAGGTACAGGAG
+
>@;;<@ADCCBCCD@<;8;ABADDD?
@806D7:00185:00492
ACGCTCGACATGCCCAGGTACAGGAG
+
AABBAAACBCC?8=9874:ABBCABB
@806D7:00186:00479
AGCACTGGAGCTGTCACTAGTTACTTGT
+
;ACHHCC>A:9;;<>ACA99969>?699
@806D7:00187:00464
ACGCTCGACATGCCCAGGTACAGGAG
+
AABBBCBDA9=88809848;DBDCCC
@806D7:00191:00478
ACGCTCGACATGCCAGTACGGAG
+
>9999;99>?1,,*,,,2,/,/8
@806D7:00192:00484
ACGCTCGACATGCCAGGTACAGGAG
+
ABBBC?@?@;1--+--*,0644244
@806D7:00193:00476
ACGCTCGACATGCCCAGGTACAGGAG
+
BBDB:9=BB<99@@:9848?99=598
@806D7:00193:00494
ACGCTCGACATGCCCAGGTACAGGAG
+
@BBBBAAEC@@44409748ACBC@BB
@806D7:00193:00495
ACGCTCGACATGCCCA
+
BBBBB?@AAA=88809
@806D7:00194:00478
TACTGAGCTACACACACAGAAAGATTGG
+
/949999AA;<9@?<111106+..;0/,
@806D7:00195:00461
ACGCTCGACATGCCCAGGTACAGGAG
+
BBBBBBBCEBB>==<=;;?AECC@@A
@806D7:00196:00451
TCTCTATGCGCTCCACATGTCTAAGGT
+
ECCCCDBCECCCD@CBBCCDABBAC?B
@806D7:00196:00491
ACGCTCGACATGCCCAGGTACAGGAG
+
AD@@@BA@?>>999198488A@A>AA
@806D7:00197:00470
ACGCTCGACATGCCCAGGTACAGGAG
+
@@BBBBBCCBB>==:=;;@CCED@CB
@806D7:00198:00465
ACGCTCGACATGCCCAGTACAGGAG
+
9999<<@AB@>111-11../9@@BB
@806D7:00150:00501
ATCAGACACGGACACAGCAGAACACAC
+
?>9<;BBAAABCECBBBBABB@BAA??
@806D7:00150:00531
ACGCTCGACATGCCCAGGTACAGGAG
+
AAAAAABCB@?ABH@??=?ABBB@AB
@806D7:00151:00531
ACGCTCGACATGCCCAGGTACAGGAG
+
BBACCCCCCAA>>>99858899969?
@806D7:00152:00518
ACGCTCGACATGCCCAGGTACAGGAG
+
@BBBBBBCCCBBBB?BB@BBCCC@BA
@806D7:00152:00546
ACGCTCGACATGCCCAGGTACAGGAG
+
BD?AABBC@99111-11,00<A@?@@
@806D7:00152:00548
ACGCTCGACATGCCCAGGTACAGGAG
+
BBACCBCGBAB=9964348ABBC@CC
@806D7:00153:00511
ACGCTCGACATGCCCAGGTACAGGAG
+
>@BBCBBEC??===<?;;@AAAAAAA
@806D7:00154:00504
ACGCTCGACATGCCCAGGTACAGGAG
+
ABBB;:@FCCC@>>9985;BBCK@CC
@806D7:00154:00536
ACGCTCGACATGCCCAGGTACAGGA
+
AA@CC@A@@99111,10,../66,4
@806D7:00155:00512
ACGCTCGACATGCCCAGGTACAGGAG
+
@ABCC@AAB>>99919858>CBB@AA
@806D7:00159:00517
TAGTATCAGCCTCGCCATGACGAAGGTATTCC
+
;ACBA?B99<>AB9<;;=?@B<;;=ABBC@C=
@806D7:00161:00508
ACGCTCGCATGCCCAGGTACAGGAG
+
49@@;;<AB?>>>99961//..,,,
@806D7:00163:00524
ACGCTCGACATGCCCAGGTACAGGAG
+
?BBBCB?A@BBBBB@B@?AADBH@CB
@806D7:00163:00544
ATATCGCGAGGGTATGGAAGACTCTATA
+
B>>@@9999990<CBC?BAB@@?@@??<
@806D7:00165:00544
ACGCTCGACATGCCCAGGTACAGGAG
+
?BBBBCCAAAAABDABA:;;CEC@DC
@806D7:00168:00536
TGATACGTCTCCTTCCTTAGTTACTTCA
+
@CBCCCDA@@C??CA@C@CA>;;;;;?@
@806D7:00173:00512
ACGCTCGACTGCCCAGGTACAGGAG
+
?BBBCABBBBBCD@BB?BCBBB@AB
@806D7:00178:00526
ACGCTCGACATGCCCAGGTACAGGAG
+
AABBBHHDE;;;BC@?@=@:<<D=A@
@806D7:00179:00537
TCTCTATGCGCTCCACAAGGTACTG
+
BCBBBBBBCBCCCBDCB=>=@?>>=
@806D7:00180:00534
ACGCTCGACATGCCCAGGTACAGGAG
+
BBBBCCBBBCBAAB>A@?A@C@@?;;
@806D7:00181:00511
ACGCTCGACATGCCCAGGTACAGGAG
+
BBCBCBBEBA@4440874:ABCCBCC
@806D7:00181:00515
ACGCTCGACATGCCCAGGTACAGGAG
+
@@?BBBBCBBBBBB=A@>@AABD@CB
@806D7:00186:00513
TCTCTATGCGCTCCACATGTCTAAGGT
+
BCFDDBB?BCBBCCBB@AABBCA>B>@
@806D7:00187:00514
ACGCTCGACATGCCCAGGTACAGGAG
+
BBBB::<DCBB:8809868>EAC@>>
@806D7:00187:00546
ACGCTCGACATGCCCAGGTACAGGAG
+
BDBCCABA=@>>>>99848?@99599
@806D7:00189:00527
TCTCTATGCGCTCCACATGTCTAAGGT
+
;=@@@C=<DDCBB><999>994>2824
@806D7:00190:00503
ACGCTCGACATGCCCAGTTACAGGAG
+
ABBBBCEDC???B?:><;;?@AA>@B
@806D7:00190:00509
ACGCTCGACATGCCCAGGTACAGGAG
+
=@BCCCCDC@A@BB<@@<?@ABC@BC
@806D7:00192:00542
ACGCTCGACATGCCCAGGTACAGGAG
+
BCBBCJCCC@@;9909858899@=@B
@806D7:00195:00508
TGATACGTCTCTCCTTAGTTACTTCA
+
<=CCCBA@<--,,**)*,,*///,44
@806D7:00196:00519
ACGCTCGACATGCCCAGGTACAGGAG
+
BBBBBCBCBAA@>;64748?BBCCCC
@806D7:00197:00518
ACGCTCGACATGCCCAGGTACAGGAG
+
9<;;;<@AC99999098488444244
@806D7:00197:00529
ACGCTCGACATGCCCAGGTACAGGAG
+
AAAAABBCC???BB<998;CCCJBCB
@806D7:00199:00511
ACGCTCGACATGCCCA
+
BBBBCDCB99848809
@806D7:00199:00530
ATCAGACACGGACACAGCAGAACACAC
+
@CCC@?@CCD?BC@A@BCCCB>@>B??
@806D7:00151:00555
ACGCTCGACATGCCCAGGTACAGGAG
+
BBBBBAAD@@BBBC>@?=?ABBC@CB
@806D7:00151:00586
CGTGTCTCTAGGCA
+
////4444448;3/
@806D7:00152:00567
ACGCTCGACATGCCCAGGTACAGGA
+
BCBBCEB?99>99919848?@@@?<
@806D7:00152:00575
ACGCTCGACATGCCCAGGTACAGGAG
+
?BBBCBBD@@ACAC=::6:?A@A@CB
@806D7:00152:00580
TGATACGTCTCCTTCCTTAGTTACTTCA
+
;AAA@AB<99>595924244424442:=
@806D7:00153:00572
ACGCTCGACATGCCCAGGTACAGG
+
99>999@B?98944-4713.6//,
@806D7:00153:00579
ACGCTCGACATGCCCAGGTCAGGAG
+
BDBEBABBC?@@@@<::48>><:<=
@806D7:00154:00550
TACTGAGCTACACACACAGAA
+
494444444444444::4433
@806D7:00154:00557
ACGCTCGACATGCCCAGGTACAGGAG
+
BBBBBBBCCBBBCC?::8:@AADBBB
@806D7:00156:00582
ACGCTCGACATGCCCAGGTACAGGAG
+
BCBBBAADB@BBBB@@><>>@@B@=@
@806D7:00157:00577
CGCTCTAGGCACAGGATTTTGTGTAGA
+
//88/49C@A;99848888.777163-
@806D7:00161:00554
ACGCTCGACATGCCCAGGTACAGGAG
+
=@:;=@A@@99111-11,0:<>B@@@
@806D7:00161:00563
ACGCTCGACATGCCAGGTACCA
+
1//6944//1/1/,/637342/
@806D7:00162:00562
ACGCTCGACATGCCCAGGTACAGGAG
+
BBBBBBBDCCBBBB=><:<9;;C@@@
@806D7:00163:00570
ACGCTCGACATGCCCAGGTACC
+
8948444:994499-43133:9
@806D7:00164:00563
ACGCTCGACATGCCCAGGTACAGGAG
+
CBAAE===@899??:9868@EAA@AA
@806D7:00165:00555
ACGCTCGACATGCCCAGGTACAGGAG
+
9A<<<BBBB;9111-11,0019?<>9
@806D7:00166:00581
ACGCTCGACATGCCCAGGTACAGGAG
+
9@AA=AACA;99?A58773849@>@B
@806D7:00168:00589
ACGCTCGACATGCCCAGGTACAGGA
+
@@@BC?@A@4484409758>F@@<@
@806D7:00174:00564
ACGCTCGACTGCCCAGGTACAAGGAG
+
BBBBBCCC??=8899859>>?>B=BB
@806D7:00174:00573
ACGCTCGACATGCCAGGTACAGGAG
+
4994444444444943133//672,
@806D7:00176:00556
ATCAGACACGGACACAGCAGAACACAC
+
BBBB@BBBBB>@ABCBBBBBB@@>>A@
@806D7:00176:00587
ACGCTCGACATGCCCAGGGTAGCAGGAG
+
9<<CBABB<999991988/80./..,.4
@806D7:00177:00561
ATCAGACACGGACA
+
88;999>99/,1/,
@806D7:00177:00595
ACGCTCGACATGCCCAGGTACAGGAG
+
?BBBBABBCBBABB>997:ACCC@BC
@806D7:00180:00550
TCTCTATGCGCTCCACATGTCTAAGGTAC
+
99ACAAADDCCCC?A@;99999@;?;>94
@806D7:00180:00584
ACGCTCGACATGCCCAGGTACAGGAG
+
BBBBCBBCCCBABB<995:ABBCABC
@806D7:00181:00559
ACGCTCGACATGCCCAGGTACAGGAG
+
BBBB?@@CCCBBBB>:75:?B@B>BB
@806D7:00184:00557
ACGCTCGACATGCCAGGTACAGGAG
+
BCBABC?991;11-10,.0444:98
@806D7:00184:00562
ACGCTCGACATGCCCAGTACAGGAG
+
?BBBBBBBBABBBD@BAACAAADCC
@806D7:00184:00587
ACGCTCGACATGCCCAGGTACAGGAG
+
ABCBC@AAB>>88408748>>>A>A@
@806D7:00187:00565
ACGCTCGACATGCCCAGGTACAGGAG
+
;=BBBBCDC<<<AA>9;58>?9969A
@806D7:00188:00573
AGCACTGTAGCTGTCACTAGTTACTTGT
+
==CCDCEEECCCCCBBBDBBB@BBB@FD
@806D7:00189:00571
ACGCTCGACATGCCAGTACAGGAG
+
1////444944/1,1.,,,//,//
@806D7:00189:00589
ACGCTCGACATGCCAGGTACAGGAG
+
9<;BA999A<;--+--*-,/44894
@806D7:00192:00553
TGATACGTCTCCTTCCTTAGTTACTTCA
+
AACCCCBCBBB>=698<>ABCBCDCBCC
@806D7:00192:00574
ACGCTCGACATGCCCAGGTACAGGAG
+
@BBBC:::@A@===98748@CBEDDF
@806D7:00192:00579
TCTCTATGCGCTCCACATGTCTAAGGT
+
BBABBBBCECC@A>>AA=@A?BB>B?B
@806D7:00192:00584
AGCACTGTAGCTGTCACTAGTTACTTGT
+
BCCCCBBA:>=CGDDCECB;98;DB<AC
@806D7:00194:00553
TCTCTATGCGCTCCACATGTCTAAGGTA
+
=CCBBBB=99999;>8999??>>;>;99
@806D7:00194:00587
ACGCTCGACATGCCAGGTAGCAGGAGA
+
99ABCACC91111-1.,..14331331
@806D7:00199:00551
ACGCTCGACATGCCCAGGTACAGGAG
+
@AAABBBDAABBBC@AA?A?A@D@BB
@806D7:00199:00563
ACGCTCGACATGCCCAGGTACAGGAG
+
BBBAABBBCB?ABB@@>=@BCCB@@@
@806D7:00199:00586
TGATACGTCTCCTTCCTTAGTTACTTCAGT
+
BCD@@ADAAADAC@HDCA<;;<99959949
@806D7:00150:00634
ACGCTCGACATGCCCAGGTACAGGAG
+
AAAAABBCA@@BCC>?>=?AAAA@??
@806D7:00150:00636
ATCAGACACGGACACAGCAGAACACAC
+
B?ABCCBBBB@BCBECBBAB@=B;><?
@806D7:00152:00619
ACGCTCGACATGCCCAGGTACAGGAG
+
BBABCCBBB>?@HB@?>=>>AACBBC
@806D7:00154:00642
ACGCTCGTCATGCCCAGGTACAGGAG
+
BC?AB@@?A=>111,11-1119A>AC
@806D7:00156:00602
ACGCTCGACATGCCCAGGTACAGGAG
+
>BBBBBBCCBBA@><9759<@@B?;;
@806D7:00156:00619
TCTCTATGCGCTCCACACTGTCTAAGGTACG
+
44999984944992//////.,,.,.,..44
@806D7:00156:00625
ATCAGACACGGACACAGCAAAACACAC
+
BB?BBBA@@@@BBCCCCBBBA9ABBBB
@806D7:00157:00606
TAATATCAGCCTCGCCATGACGAAGGTATTCC
+
449999===B?ABBB@CBBBBDB74244:242
@806D7:00157:00647
ACGAGTGCGTTCCCCATGTCGTAGGTAC
+
;ABBBBA:445999/9991116.0,...
@806D7:00158:00644
ATCAGACACGGACACAGCAGAACACAC
+
BAACBBAAAA@DDECGEBBAB?CA?>@
@806D7:00160:00642
ACGCTCGACATGCCCAGGTACAGGAG
+
BBBBBCBCD@@?==:4949<>?@>;9
@806D7:00161:00637
TAGTATCAGCCTCGCCATGACGAAGGTATTCC
+
BBBBBBBA@A@BCCBBCCEEBBB@D@BBB?B@
@806D7:00161:00642
TACTGAGCTACACACACAGAAAGATTGGT
+
?=?BBCBB?BBCBCCBBBBBB>CCB@B=@
@806D7:00163:00629
ACGCTCGACATGCCCAGGTACAGGAG
+
BBBBBBBCCAABBB>=<<>@AACBBC
@806D7:00164:00603
TGATAAGTCTCCTTCCTTAGTTACTTCA
+
BBBBB@CDBBB@B@C@D@BBB@AAA@CB
@806D7:00164:00611
ACGCTCGACATGCCAGG
+
999444499984/,/.,
@806D7:00165:00616
ACGCTCGACATGCCCAGGTACAGGAG
+
BAABBEBDCAB?==99748>>>@<>>
@806D7:00168:00640
ACGCTCGACATGCCCAGGTACAGGAG
+
BBBBBBCBB@??BA>997;>@@B;<<
@806D7:00169:00606
ATCAGACACGGACACAGCAGAACACAC
+
<;CCCCC:;?EBBACC<<<CA>AB;::
@806D7:00169:00613
ACGCTCGACATGCCAGGTACAGGA
+
@C949==:;:>>;743178///5,
@806D7:00171:00648
ATCAGACACGGACACAGCAGAACACAC
+
BAAB@@>?AA@CCBBABCCCBABBAAA
@806D7:00172:00645
ACGCTCGACATGCCCAGGTACAGGAG
+
ABBBBBBCEAA@=998449?@@B@@@
@806D7:00173:00635
ACGCTCGACATGCCAGTAGC
+
>>?B@>>?911--+,***,,
@806D7:00175:00629
ACGCTCGACATGCCCAGGTACAGGAG
+
?ABBCBAAA999==09848;BCCACC
@806D7:00177:00645
ACGCTCGACATGCCCAGGTACAGGAG
+
BBBBB????9>48808869@BBDCCC
@806D7:00178:00604
ACGCTCGACATGCCCAGGTACAGGAG
+
ABBBBAABAAAABA;BB@BBCBB@AA
@806D7:00178:00643
ACGCTCGACATGCCCAGGTACAGGAG
+
BB?A?BBBCBBBBB?CB?A>??DE==
@806D7:00179:00635
ACGCTCGACATGCCCAGGTACAGGAG
+
@@@AAABBA@@BBB>9957<:???BB
@806D7:00186:00610
ACGCTCGACATGCCAGTAGCAGG
+
@;99B>9111///,/,.../443
@806D7:00193:00621
ACGCTCGACATGCCCAGTACAGGAG
+
99;BBCCCD991//+/.../49898
@806D7:00194:00601
ACGCTCGACATGCCAGGTACAGGAG
+
;<;<<DCB@<;--+--*,0/44248
@806D7:00194:00649
TGATACGTCTCCTTCCTT
+
BAAA;<9;@@A6<:<>A>
@806D7:00151:00658
ACGCTCGACATGCCCAGTACAGGAG
+
B@>@CB>9?=>111,11/./4;:87
@806D7:00153:00670
ACGCTCGACATGCCCAGGTACAGGAG
+
@A@@B=AAC9999?:9959@999<99
@806D7:00153:00685
TACTGAGCTACACACACAGAAAGATTGGT
+
BB?BCCCCABBCCCECBBBAB>>@<>B<@
@806D7:00156:00677
ACGCTCGACATGCCCAGGTACAGGA
+
??>AA=@=?99111-11,1;<@@=?
@806D7:00158:00691
ATCAGACACGGACACAGCAGAAC
+
AACCC;:9@@@CC@@@??>9959
@806D7:00159:00662
ACGCTCGACATGCCCAGGTACAGGAG
+
=DCBBB@AB?;;9C=9;8;?B@@=99
@806D7:00159:00672
ACGCTCGACTATGCCAGTACAGGAG
+
;;89?11///////,4443444244
@806D7:00160:00658
ACGCTCGACATGCCCAGGTACAGGAG
+
;;CB@>@BA=@88819969?@ABBA@
@806D7:00160:00686
ACGCTCGACATGCCCAGGTACAGGAG
+
BBBBBBBCCB?94408448799@=?>
@806D7:00161:00652
ACGCTCGACATGCCCAGGTACAGGAG
+
ABBBBBBCDCB@==:9428;@AB@AA
@806D7:00163:00694
ACGCTCGACATGCCCAGGTACAGGAG
+
BBBBBA>ACCD?==64449>ABC?BB
@806D7:00166:00681
ACGCTCGACATGCCCAGGTACAGGAG
+
BB>?ACCBA9999919>;>?BCCABB
@806D7:00166:00699
TACTGAGCTACACACACAGAAATGAT
+
4444>B@C<;9A999444444-43.,
@806D7:00172:00683
ACGCTCGACATGCCAGTACAGG
+
997AB>@AA<91<:111./000
@806D7:00173:00655
ACGCTCGACATGCCA
+
9981/1//8//4424
@806D7:00176:00695
ATCAGACACGGACACAGCAGAACACAC
+
BABB?@@BBE@CCBAAAABBB@BBAAC
@806D7:00177:00650
TACTGAGCTACAC
+
4444449944449
@806D7:00177:00695
TAATATCAGCCTCGCCATGACGAAGGTTTTCC
+
@8;@=;<<BBA89995;@BCDCC@EBCLE9C=
@806D7:00182:00652
ACGCTCGACATGCCCAGGTACAGGAG
+
=A?BBBBBCDC?==<==78;@AA?@>
@806D7:00182:00656
ACGCTCGACATGCCCAGGTACAGGG
+
?BDBCAAADCB?AA>=><?@AAAA<
@806D7:00184:00682
ACGCTCGACATGCCCAGGTACAGGAG
+
BBABB??@CBA=9954449>??B>@@
@806D7:00185:00668
GATGATTTTCGCCTCGT
+
,/..////*//423444
@806D7:00186:00672
TAGTATCAGCCTCGCCATGACGAAGTATT
+
@@@<<:=A?@@;;94:9///<11,,,,,*
@806D7:00187:00660
TAGTATCAGCCTCGCCATGACGAAGGTATTCC
+
;99AB:;;AA=>999<<99AAA?:;,/11,/7
@806D7:00189:00661
ACGCTCGACATGCCCAGGTACAGGA
+
>=??999?B99999199410-,2*,
@806D7:00189:00666
ACGCTCGACATGCCCAGGTACAGGAG
+
>BBBB@@BCAACDD>9969;=???A>
@806D7:00189:00699
AGCACTGTAGCTGTCACTAGTTACTTGT
+
<CCFDCBBB@AADFCBAA?999;B?<9;
@806D7:00190:00689
TACTGAGCTACACACACA
+
999999<998@9991///
@806D7:00192:00689
TACTGAGCTACACACA
+
44444444999>91--
@806D7:00192:00693
ACGCTCGACATGCCCAGGTACAGGAG
+
?BBBBBACCAABCB>9:;;CCCEA;;
@806D7:00194:00676
ACGCTGACATGCCCAGGTACAGGAG
+
?ABCCCDB::44419@699>9959@
@806D7:00194:00679
ACGCTCGACATGCCCAGGTACAGGAG
+
CBCBBBCCC==///,11-1?>CCBBA
@806D7:00194:00691
ATCAGACACGGACACAGCAGAACACAC
+
>88994844424;;@CD;1/;-110..
@806D7:00195:00654
ATCAGACACGGACACAGCAGAACACACA
+
BB>ABBBBBB>@@BCCCBAA>@BA?>>>
@806D7:00195:00680
CGTGTCTCTAGGCACAGGATTTTGTGTA
+
AAADBB;;;@@=AAAB@=9999/999>=
@806D7:00197:00652
ACGCTCGACATGCCCAGTACAGGAG
+
BA<:;;<9D>>99919947=AB988
@806D7:00197:00681
ACGCTCGACATGCCCAGGTACAGGAG
+
BBBBBBAAEAABBB>998:@@ABE@@
@806D7:00198:00653
ACGCTCGACATGCCCAGTACAGGAG
+
BA???>@=@?>111-11/48A;?A>
@806D7:00199:00691
ATATCGCGAGGGTATGGAAGACTCTAT
+
489;99>?999199//,/56/.,,,,,
@806D7:00150:00724
ACGCTCGACATGCCCAGGTACAGGAG
+
>@79;89>B99111+//,/.7:;:44
@806D7:00153:00741
ATATCGCGAGGGTATGGAAGACTCTATA
+
=@;;9AAA99909@@@ACBCCA@AA:61
@806D7:00157:00705
ACGCTCGACATGCCCAGGTACAGGAG
+
BCBBAAACDCCA@=:==;=>BCCACC
@806D7:00158:00717
TAGTATCAGCCTCGCCATGACGAAGGTATTCC
+
BBBBBBCC=8:;1//58@@CBCB@A?A<<59=
@806D7:00158:00745
ACGCTCGACGATGACCAGTACAGAG
+
493444;44494444:44//////8
@806D7:00159:00726
CGTGTCTCTAGCGACAGGATTTGTTGTA
+
9999944:;11///:665///+//,/66
@806D7:00160:00710
ACGCTCGACATGCCCAGGTACAGGAG
+
BBBBDBBBE@@@BCCAB?BABJH?CB
@806D7:00161:00739
ACGCTCGACATGCCCAGGTACAGGAG
+
BBBABCECD@????===<@ABBDABB
@806D7:00164:00709
CGTGTCTCTAGCGACAGGATTTGTT
+
-,****,8/////88/464::6442
@806D7:00164:00721
ACGCTCGACATGCCCAGGTACAGGAG
+
ABBBBBABBBBCDD>AB?BABBDACC
@806D7:00164:00731
ACGCTCGACATGCCCAGGTACAGGAG
+
=BBBBBABEBB>==:944:<@AAABB
@806D7:00166:00739
ACGCTCGACATGCCCAGGTACAGGAG
+
AAECCBCCEAA=9964449>@@CCBB
@806D7:00167:00708
ACGCTCGACATGCCCAGGTACAGGAG
+
BBB@AAAAB@@BCC>?@=@?@AFCBB
@806D7:00167:00737
ACGCTCGACATGCTCAGGTACAGGAG
+
ABABBBBCA?@=;1110,0;@@@:99
@806D7:00168:00704
TGATACGTCTCCTTCCTTAGTTACTTCA
+
@@@@@@BBB@B7;8<AG<BBCA<<<>BB
@806D7:00171:00714
ACGCTCGACATGCCCAGGTACAGGAG
+
ABBBBBBBC?>>BCABA?AABBCBBB
@806D7:00172:00723
ACGCTCGACATGCCCAGGTACAGGAG
+
BB<?@9949?>99919?;>?@9;79>
@806D7:00172:00740
ATATCGCGAGGGTATGGAAGACTCTAT
+
BC??ACBECCBACBBBBCBCCCBAABC
@806D7:00174:00721
ATCAGACACGGACACAGCAGAACACAC
+
?>>BBBBB@@>@DCCCDCD@@=@BAAB
@806D7:00175:00709
ACGCTCGACATGCCCAGGTACAGGAG
+
BBABD@@@C==9999===@BCCCABB
@806D7:00175:00722
ACGCTCGACATGCCCAGGTACAGGAG
+
B??@BBBCA;;44819>;>899969>
@806D7:00175:00738
ACGCTCGACATGCCCAGGTACAGGAG
+
BBABCBBAA9944419@<AAEEIBBB
@806D7:00175:00741
ACGCTCGACATGCCAGGTCACCAG
+
44399999999995942/,,,*,,
@806D7:00176:00704
ACGCTCGACATGCCAGGCACC
+
9<;B@@9;:;>;8+--*,,,*
@806D7:00176:00707
ACGCTCGACATGCCCAGGTACAGGAG
+
BBBBBBCCC@?>>>:=>=@AEFFFCC
@806D7:00178:00706
ACGCTCGACATGCCCAGGTACAGGAG
+
CBBABAA?A9=9==:9859>@AB@<<
@806D7:00179:00700
ACGCTCGACATGCCCAGGTACAGGA
+
?B?B@=@?B===>=:9959?ABB?@
@806D7:00179:00706
TACTGAGCTACACACACAGAAAGATTGGT
+
>>A9999<;;CAB>@1/-,,,*,,.,.,.
@806D7:00179:00709
ACGCTCGACATGCCCAGGTACAGGAG
+
?BBBCBAAABBDCCC??=?>==DC?@
@806D7:00179:00720
ACGCTCGACATGCCCAGGTACAGGAG
+
AA?AAABCCAABBA=>?<?>BBB?;;
@806D7:00180:00728
ACGCTCGACATGCCCAGGTACAGGAG
+
B?@@A9;9@?>999099243::;:@B
@806D7:00183:00720
TCTCTATGTGCTCCACATGTCTAAGGT
+
49=A?BACB89992944@@BB@@5959
@806D7:00185:00729
ACGCTCGACATGCCCAGGTACAGGAG
+
>@>@BBAA@==88819969899DC@>
@806D7:00185:00748
ACGCTCGACATGCCCAGGTACAGGAG
+
?CBBB@?@A948==9985;ACDCFCC
@806D7:00186:00744
ACGCTCGACATGCCCAGGTACAGGAG
+
?@@@B@A@@?=99919969?AADBAB
@806D7:00186:00747
ACGCTCGACATGCCAGGTACAGG
+
943444444>;887//,/./44:
@806D7:00186:00748
ACGCTCGACATGCCCAGGTACAGG
+
>?789899999944-492/.//,2
@806D7:00187:00706
ACGCTCGACATGCCCAGGTACAGGAG
+
BB@BBBBCCBBCDB>AADBACCF@CC
@806D7:00187:00721
ATATCGCGAGGGTATGGAAGACTCTATA
+
@@BCBBBBAAA?AA@A@C?BB@????<>
@806D7:00187:00742
ACGCTCGACATGCCCAGGTACAGGAG
+
AABBBDCCB====99@A<@@CFFBBB
@806D7:00189:00707
ACGCTCGACATGCCCAGGTACAGGA
+
99>>>A<<99@99919948>9=BCA
@806D7:00190:00725
TAGTATCAGCCTCGCCATGACGAAGGTATTCC
+
B<;9BA@=992494424;:::99542444242
@806D7:00191:00742
ACGCTCGACATGCCCAGGTACAGGAG
+
ABACECCDC==44409849>ABB?B@
@806D7:00194:00717
ACGCTCGACATGCCCAGGTACAGGAG
+
AC@BBCCCECBB==:996:;BBCACC
@806D7:00194:00720
ACGCTCGACATGCCAGTACA
+
//.8>9999491-+--,**,
@806D7:00194:00721
ACGCTCGACATGCCCAGGTACAGGAG
+
B?ABBABA;;;44419969?BCDDCC
@806D7:00194:00735
ACGCTCGACATGCCCAGGTACAGGAG
+
@@BCCBCCB=@88819859>@AG?CA
@806D7:00194:00744
ACGCTCGACATGCT
+
4438849;;11--,
@806D7:00195:00733
TGATACGTCTCCTTCCTTAGTTACTTCA
+
BDCBB@AABBC?A>AAIB;<;@99959>
@806D7:00196:00720
GAGCACTGTAGCTGTCACTAGTTACTTGT
+
*,,,,,,,/////88CBCA@@><B@?8=4
@806D7:00197:00716
ACGCTCGACATGCCCAGGTACAGGAG
+
94>A@@@CB<<99;:8928744424:
@806D7:00199:00714
ACGCTCGACATGCCCAGGTACAGGAG
+
ABBBBBBBCB?BCCA@?=@BBBCFCC
@806D7:00151:00798
ACGCTCGACATGCCCAGTACAGGAG
+
BBBBCBCBDBBBBB?@@@BCCDCBB
@806D7:00152:00782
TCTCTATGCGCTCCACATGTCTAAGGT
+
AACCCABBBCDDFBDC?>;;;>><@<@
@806D7:00152:00786
ACGCTCGACATGCCAGTACAG
+
998>944449=;;:11/.699
@806D7:00154:00755
CGTGTCTCTAGGCACAGGATTTTGTGTAG
+
BBCDFDBBBA@<?@;;=ADCBC:==<>AC
@806D7:00155:00786
ACGCTCGACATGCCCAGGTACAGGAG
+
@;:;B>@@CBB:;;811-11199?@@
@806D7:00157:00756
ATATCGCGAGGGTATGGAAGACTCTATA
+
=>9<;@@@99919@@A?C?BBCCCCB@@
@806D7:00157:00767
ACGCTCGACATGCCCAGGTACAGGAG
+
?BBBBCECC==99998449899B@@@
@806D7:00157:00777
ACGCTCGACATGCCCAGGTACAGGAG
+
BBBBBBBCCDBBBB?9969;@ACBA@
@806D7:00159:00788
ACGCTCGACATGCCCAGGTACAGGAG
+
@>A@@999?=9111-11,1;8;C?@@
@806D7:00160:00791
ACGCTCGACATGCCCAGGTACAGGA
+
AAABCCCBA48844099698@@B@D
@806D7:00161:00791
TAGTATCAGCTCGCCATGACGAAGGTATTCC
+
994:>999494::@<999=::951,1/1,/,
@806D7:00162:00797
ACGCTCGACATGCCCAGGTACAGGAG
+
CCBBBDCCD@@@CB>??=@9;;CA?@
@806D7:00163:00773
ACGCTCGACATGCCCAGGTACAGGAG
+
?B?AA@@@BA@BBC>AB?BABDB@?>
@806D7:00163:00775
ACGCTCGACATGCCAGTACAGGAG
+
?@@BC>@@@11--+--,0699899
@806D7:00163:00777
ACGCTCGACATGCCCAGGTACAGGAG
+
BB8:;>A::49999199243;FF?;;
@806D7:00163:00786
ACGCTCGACATGCCCAGGTACAGGAG
+
ACACAABBB9=48819959>>?B?@>
@806D7:00165:00766
TGATACGTCTCCTTCCTTAGTTACTT
+
4444>>@999A5959;>2///,///,
@806D7:00166:00779
ACGCTCGACATGCCCAGGTACAGTAG
+
DCBCCBBBCBBBB@;496;:@ADHAA
@806D7:00167:00773
ACGCTCGACATGCCCAGGTACAGGAG
+
BBCBCBCCCABABB>??=@BBBEADC
@806D7:00168:00782
ACCCTCGACATGCCCAGGTACAGGAGACTG
+
BBB>BBCDDBBBBB=BB@?>CCC@?>?@<<
@806D7:00168:00783
ACGCTCGACATGCCCAGGTACAGGAG
+
AA?@ADCCC==444089598BA@>AA
@806D7:00169:00778
AGCACAGTAGCTGTCACTAGTTACTTGT
+
<<CCCDBBCCCBBDC@@@>ABACBB>BB
@806D7:00170:00764
ACGCTCGACATGCCAGGTCA
+
4;;98@999981,+,,****
@806D7:00173:00757
ACGCTCGACATGCCCAGGTCACAGGG
+
:9;;AAA@AA@@=<6:::----,,,*
@806D7:00174:00763
ACGCTCGACGATGCCAGGTACAGGAG
+
><;;@@B>991<-,*,,*,,/4424;
@806D7:00175:00763
ACGCTCGACATGCCCAGGTACAGGAG
+
BBBBBC@@ABB=====>=@BCCFCAA
@806D7:00177:00756
ACGCTCGACATGCCCAGTACAGGAG
+
//789=999996665///./44999
@806D7:00178:00754
ACGCTCGACATGCCCAGGTACAGGAG
+
ABABBBBBEBBBBA=996:ABCCA;;
@806D7:00181:00782
TCTCTATGCGCTCCACATGTCTAAGGTAC
+
444?AABA;49992944449944898984
@806D7:00182:00794
ATCAGACACGGACACAGCAGAACACAC
+
1../743444244449:4444489333
@806D7:00183:00756
CGTGTCTCTAGC
+
4444447,,,,*
@806D7:00184:00761
ACGCTCGACATGCCCAGGTACAGGAG
+
ABABBAAABA@ACC>A@>BBCCDABB
@806D7:00187:00767
ACGCTCGACATGCCCAGGTACAGGAG
+
ABABB?@@B=>>>>:9969899E???
@806D7:00187:00789
ACGCTCGACATGCCAGTAGCAGGAG
+
>9;;@<99C941/,/,,,,,//,..
@806D7:00189:00766
ACGCTCGACATGCCCAGGTACAGGAG
+
ABBBCAAAD??>==<9949A@AA??>
@806D7:00189:00783
CGTGTCTCTAGGCACAGGATTTTGTGTAG
+
BCCDDBB@@@CABABAB?CBDD7;;911<
@806D7:00190:00784
ACGCTCGACATGCCCAGGTACAGGAG
+
BBBBB:::DBA;:::1112=@CBBAA
@806D7:00191:00752
ACGCTCGACATGCCCAGGTACAGGAGA
+
BBAABCBCD@?===:4448<@ABBAAA
@806D7:00193:00764
ACGCTCGACATGCCCAGGTACAGGAG
+
89AA?>@B@9=111,11-1:<BBCBB
@806D7:00193:00782
ACGCTCGACATGCCCAGGTACAGGAG
+
=B79<BBBB@@99919959>ABF?A@
@806D7:00197:00772
ACGCTCGACATGCCCAGGTACAGGAG
+
BBCCCDBCE@@?BB?>?=??AAECAA
@806D7:00197:00784
ACGCTCGACATGCCCAGGTACAGGAG
+
9;:B@@>>@99111-11,10199;>>
@806D7:00198:00771
ACGCTCGACATGCCCAGGTACAGGAG
+
ABABCAAACBBBBB=997:A@@BAA@
@806D7:00199:00771
TGATACGTCTCCTCCTTAGCTTACTTCA
+
444449?4111-1/,/,///42444244
@806D7:00150:00813
TAGTATCAGCCTCGCCATGACGAAGGTATTCC
+
@@AAADBBAC>@AAAAC>=?BA@89889924;
@806D7:00153:00813
TCTCTATGCGCTCCACATGTCTAAGGT
+
BBDCCCCCBCCBC?AACCC::;B?C?C
@806D7:00155:00811
ACGCTCGACATGCCCAGGTACAGGAG
+
>BBBCBAAABBDCC>BBDBBCCD@BB
@806D7:00158:00821
TCTCTATGCGCTCCACATGTCTAAGGT
+
BBBCB@BBBCCBB@BBBBBCBBB@E@B
@806D7:00160:00807
ACGCTCGACATGCCCAGGTACAGAG
+
AAABCAAACBCBBB;996;@BBDBB
@806D7:00160:00841
ACGCTCGACATGCCCAGGTACAGGAG
+
BBABCBBCBBBBCB>AB>A@?AAA?@
@806D7:00160:00844
ATCAGACACGGACACAGCAGAACACAC
+
A@@BBBBBBB@BBBBDBB?BB@BABBB
@806D7:00161:00842
ACGCTCGACATGCCCAGGTACAGGAG
+
?BABCBBCBBBBBCC?@=@BCFCABB
@806D7:00164:00805
ACGCTCGACATGCCCAGGTACAGGAG
+
BBBBB@@@C9948808959>ABB@AA
@806D7:00165:00810
TAGTAACAGCCTCGCCATGACGAAGGTAATCC
+
@@B9:8<BAA?B@@@?B@@BC@A=ABBB@AA=
@806D7:00166:00813
ACGCTCGACATGCCAGGATACAGGAG
+
AC@@CCCBBA@700,,*,,2269<97
@806D7:00167:00837
ACGCTCGACATGCCCAGGTACAGGAG
+
@AB@@@@DG9<9>?:9948849?D>>
@806D7:00167:00844
ACGCTCGACATGCCCAGGTACAGGAG
+
?A@BCB?@A??@CC<;:7;>@@A@AB
@806D7:00168:00803
ATATCGCGAGGGTATGAAGACTCTAT
+
@@BB@>@B99919A111,11....44
@806D7:00169:00844
ACGCTCGACATGCCCAGGTACAGGAG
+
BCBBBCCCCDDA@@===;=;@A??AB
@806D7:00169:00849
ACGCTCGACATGCCCAGGTACAGGAG
+
DCBBB:;;C@=99919969@???899
@806D7:00170:00806
ACGCTCGACATGCCCAGGTACAGGAG
+
?@::=CCBD9999919959>CED@CC
@806D7:00171:00800
ACGCTCGACATGCCCAGGTACAGGAG
+
@@@ABBCBB9999919959>?9989@
@806D7:00171:00832
ACGCTCGACATGCCAGG
+
998941/,,***,*,,*
@806D7:00172:00844
AGCACTGTAGCTGTCACTAGTTACTTGT
+
;@BCC@AABCEBCDE;<BDCC@CCCACC
@806D7:00173:00844
ACGCTCGACATGCCCAGGTACAGGAG
+
ABDBBAABAB?=9=<8:4;BBBFABB
@806D7:00174:00811
ACGCTCGACATGCCCAGGTACAGGAG
+
BBBBBBBBC====99=>;>8<<B>AB
@806D7:00176:00827
ACGCTCGACATGCCCAGGTACAGGAG
+
BBACBBCCD@@89919959?@ACDAA
@806D7:00177:00814
ACGCTCGACATGCCAGTAGC
+
//066=9:;11--+,*****
@806D7:00177:00848
ATATCGCGAGGGTATGGAAGACTCTATA
+
BABBBBBCFHHCB@@@BD@CBBCCB:::
@806D7:00178:00826
ACGCTCGACATGCCCAGGTACAGGAG
+
<BAA@?@A@@@99909949ABBFAAA
@806D7:00179:00836
GACGCTCGACATGCCCAGGTACAGGAG
+
@BBABBCCCF9=89919969899EA@@
@806D7:00182:00817
ACGCTCGACATGCCCAGGTACAGGAG
+
;@ABCCCCFBBBBB<@@=@?@BB>AB
@806D7:00182:00823
ACGCTCGACATGCCCAGGTACAGGAG
+
BBAABBBCCBB999788;?9<<FBCC
@806D7:00183:00831
ACGCTCGACATGCCCAGGTACAGGAG
+
AB??ABBDFCCCCC>;:6:@ABB?A@
@806D7:00186:00804
ACGCTCGACATGCCCAGGTACAGGAG
+
AAABB9;<C>>=@=:=?=@ACFHCCG
@806D7:00187:00800
ACGCTCGACATGCCCAGGTACAGGAG
+
AA>?A?ACB@A>>>:9959?B9969@
@806D7:00187:00804
TAGTATCAGCCTCGCCATGACGAAGGTATTCC
+
9;BBBBECBC@CBBCACCBBADB@C@BAA>AB
@806D7:00187:00831
ACGCTCGACATGCCCAGGTACAGGAG
+
BAAAB?@?A=@=>>:>>598@AG=@@
@806D7:00187:00840
ACGAGTGCGTTCCCCATGTCGTAGGTACTC
+
9<BCCCBBCD@CCC:C::9=@@7:47889?
@806D7:00188:00819
ACGCTCGACATGCCCAGGTACAGGA
+
???CCBC@?99111-11,1069:99
@806D7:00189:00803
CGTGTCTCTAGGCACAGGATTTTGTGTAG
+
@ABCCCCCCBB=>?CCC?;994-998@@D
@806D7:00190:00807
ACGCTCGACATGCCCAGGTACAGGAG
+
?BDBBAABE==98819959AABBBBA
@806D7:00191:00815
TGATACGTCTCCTTCCTTAGTTACTTCA
+
BBBBBAA?=@@=@=AAC@CCECBAA?AC
@806D7:00192:00822
ACGCTCGACATGCCCAGGTACAGGAG
+
ABCCCCBBB=@AEE<;:8:@ABC@AA
@806D7:00192:00823
ACGCTCGACATGCCCAGGTACAGGAG
+
BABBCBCBDABBCCC::;;CCCFACC
@806D7:00192:00848
ACGCTCGACATGCCCAGGTACAGGAG
+
BBBBBAABB==99998849>@BC=A@
@806D7:00193:00830
TACTGAGCTACACACACAGAAAGATTGGT
+
9949=AA@@@A@<<9BA@999188851,0
@806D7:00196:00800
ACGCTCGACATGCCCAGGTACAGGAG
+
@?>BC?A@C==48819959>>?BD@B
@806D7:00196:00818
ACGCTCGACATGCCCAGGTACAGGAG
+
BBBBBBBCDBBBCB>BB?AACCE@@A
@806D7:00196:00832
ACGCTCGACATGCCCAGGTACAGGAG
+
ECBBCBB@A?@=?@<;:7;ABBB?AD
@806D7:00198:00843
AGCACTGTAGCTGTCACCTAGTTACTTGT
+
49==CCBABEDDAB?1111:>8;DCC@CC
@806D7:00199:00802
ATCAGACACGGACACAGCAGAACACAC
+
B??BAABBB@>@@BBBCBBBA?BBBBB
@806D7:00199:00840
ATCAGACACGGACACAGCAGAACACAC
+
BAB@@ACCCB>ABCBBBBBCB@BAABB
@806D7:00150:00868
CGCTCGACATGCCCAGGTACAGGAGACTG
+
@@9444444499@;@;=9:83.49/0.--
@806D7:00152:00851
ACGCTCGACATGCCCAGTACAGGAG
+
4989;>ACBABAAA<;<<BCCB>AA
@806D7:00156:00850
ACGCTCGACATGCCCAGGTACAGGAG
+
?BBBBBBCCBBBDC>BBBB>@ADCDC
@806D7:00156:00857
TAGTATCAGCCTCGCCACTGACGAAGGTATTCC
+
4=9==444:A:94987/118787::98894247
@806D7:00156:00878
ACGCTCGACATGCCCAGGTACAGGAG
+
BBBBBBBBCBBDBB>9969ACCDA@@
@806D7:00158:00858
ACGCTCGACATGCCCAGGTACAGGAG
+
B@>@CBBBCBBBBC@;:7;799?<?>
@806D7:00159:00866
ACGCTCGACATGCCCAGGTACAGGAG
+
BBBBBABBCBBBCC?@@=@CBECCDC
@806D7:00160:00889
AGCACTGTAGCTGTCACTAGTTACTTGT
+
==GDGCBBBBCBBCCBBBABA?A@B@BD
@806D7:00161:00870
ACGCTCGACATGCCCAGGTACAGGAG
+
BBBBBACCCAB@AA<9849899C?@@
@806D7:00163:00862
ACGCTCGACATGCCCAGTACAGGAG
+
?9:;<CB@C@@111-1110199244
@806D7:00164:00852
TAGTATCAGCCTCGCCATGACGAAAGTATTCC
+
BBC::>BA@@@ABBBIAAACCECCA@ADA?AC
@806D7:00164:00883
ACGCTCGACATGCCCAGGTACAGGAG
+
BBBBCDAAGCBBBC?BB@B@AACBBB
@806D7:00164:00898
ACGCTCGACATGCCCAGGTACAGGAG
+
BB>?ABCBA;;/11,11-1<@CCB@A
@806D7:00165:00862
ATCAGACACGGACACAGCAG
+
=>?B;;8>99699999--**
@806D7:00167:00864
ACGCTCGACATGCCCAGGTACAGGAG
+
ABABDBBBDBBBB@<@?=@AABBCAB
@806D7:00167:00894
ACGCTCGACATGCCCAGGTACAGGAG
+
BBABCDBBBAABCCA:9:;BCCC@BB
@806D7:00167:00899
ACGCTCGACATGCCCAGGTACAGGAG
+
BBABCCBBC>>BCCA::;:BA?A=;;
@806D7:00170:00875
ACGCTCGACATGCCCAGGTACAGGAG
+
BBBBBBBCBB?99998859>@AA?AA
@806D7:00172:00875
ACGCTCGACATGCCCAGGTACAGGAG
+
BBBCDAAAB9====:9859>BAB@<<
@806D7:00176:00888
ACGCTCGACATGCCCAGGTACAGGAG
+
BB>BB?9:<<<;@B?9;69>???=>A
@806D7:00177:00882
ACGCTCGACATGCCCAGGTACAGGAG
+
BB?ABBBCB==?CCC??=><ABA@AA
@806D7:00177:00897
TAGTATCAGCCTCGCCATGACGAAAGGTATTCC
+
BBBBBBBABB@B@AA@CCBBBA@@<@@@BB@B?
@806D7:00178:00870
ACGCTCGACATGCCCAGGTACAGGAG
+
BBAB@=@@A@@@AB?@@=@@ABF?AA
@806D7:00180:00874
ATCAGACACGGACACAGCAGAACACAC
+
BAABBBBBB@@BBBBBCCDBB>ABBDB
@806D7:00181:00869
TCTCTATGCGCTCCACATGTCTAAGGT
+
DCBCA?ABCCFBC@BCBBBBDBC@C@C
@806D7:00181:00874
ATCAGACACGGACACAGCAGAACACAC
+
ABABBA@BBB@BBBBCDBBBB?BABBA
@806D7:00182:00851
ACGCTCGACATGCCCAGGTACAGGAG
+
BC>?ADDBB;;8==:9949>@CF?AA
@806D7:00182:00866
ACGCTCGACCATGCCAGGTACAGG
+
9989811//,,,,/,//,/.4/85
@806D7:00182:00897
ACGCTCGACATGCCAGGTAC
+
89>>@@@AA1-**)**)**/
@806D7:00183:00881
ATCAGACACGGACACAGCAGAACACAC
+
BDC@99;BBB=AAEECCBCCCABA??A
@806D7:00185:00885
ACGCTCGACATGCCAGTACAGGA
+
//0>>@@BC999854443;;;:/
@806D7:00189:00859
ACGCTCGACATGCCCAGGTACAGGAG
+
AABBBBBCCB?=9998449899@<99
@806D7:00189:00897
ACGCTCGACATGCCCAGGTACAGGAG
+
BCBBCC@@?=====:9959>@AGCBC
@806D7:00190:00877
ATATCGCGAGGTATGGAAGCACTCTAGT
+
8884444;442449>592444333....
@806D7:00191:00862
ACGCTCGACATACC
+
9484444//////,
@806D7:00191:00878
ACGCTCGACATGCCAGGTACAGGAG
+
ABABC>>=B988=;98598BBB?BA
@806D7:00193:00865
ACGCTCGACATGCCAGGTACAGGAG
+
;A>>>@@??<<1/,//,/49:F@99
@806D7:00193:00886
ACGCTCGACATGCCCAGGTACAGGAG
+
CBBBB=A??9999909949>A?B>?@
@806D7:00195:00855
TACTGAGCTACACACACAGAAAGATTGGT
+
BBBBBDCB?ABBBCECBB>>>:?@9>B=@
@806D7:00196:00862
ACGCTCGACATGCCCAGGTACAGGAG
+
BBABBCCCCBBBCC>EBDBACEDBBB
@806D7:00197:00855
ACGCTCGACATGCCAGTAC
+
8@?8989<<1/,,*,,/./
@806D7:00197:00870
TACTGAGCTACACACAG
+
9A@>>94944444///,
@806D7:00199:00874
ACGCTCGACATGCCCAGGTACAGGAG
+
@BBB;9;B@=9111+11,/4644244
@806D7:00150:00944
TGATACGTCTCCTTCCTTAGTTACTTCA
+
BBAABEDCBB@697;=@?CCCAAAA<>>
@806D7:00151:00922
ACGCTCGACATGCCCAGGTACAGGAG
+
CBBBBBECF@@?==:9969ACDDCCC
@806D7:00156:00901
ACGCTCGACATGCCCAGGTACAGGAG
+
9<;CC@@ACA@=>>:9969899?=>@
@806D7:00156:00904
ACGCTCGACATGCCCAGGTACAGGAG
+
BABAABBCC@??CC>996:ABBCACC
@806D7:00158:00915
ATCAGACACGGACACAGCAGAACACAC
+
;CCCCDBBAB>AACDCECCCC@BBAAA
@806D7:00164:00935
ACGCTCGACATGCCCAGGTACAGGAG
+
?@CBDDCDG?@@??:9959>>?AD@@
@806D7:00165:00923
ACGCTCGACATGCCCAGGTACAGGAG
+
?BBBBAAADCBBCD>AB>BACDCABB
@806D7:00166:00926
ACGCTCGACATGCCCAGGTACAGGAG
+
<CB:<;CBB>@99919969899A?A<
@806D7:00168:00914
ACGCTCGACATGCCAGGTACAGGAG
+
4434444444444244243444:44
@806D7:00168:00932
ACGAGTGCGTTCCCCATGTCGTAGGTACTC
+
@BABBCCA;;2444/9986686..,.....
@806D7:00169:00922
ACGCTCGACATGCCCAGGTACAGGAG
+
BBAABBBCCDBDCC>?@=?BBAAD@?
@806D7:00169:00939
ACGCTCGACATGCCCAGGTACAGGAG
+
BBDBBBBCC@A?BB>>?=@CCCDABB
@806D7:00170:00910
ACGCTCGACATGCCCAGGTACAGGAGA
+
BBABDBBCBBB>==:==<B?CCFFCCC
@806D7:00172:00911
ACGCTCGACATGCCCAGGTACAGGAG
+
BBBBBBCCC??ACC>??=@ACDCCDD
@806D7:00172:00916
ACGCTCGACATGCCCAGTACAGGAG
+
@;;<@@?AA99844-4443///,/,
@806D7:00174:00943
ACGCTCGACATGCCCAGTACAGGAG
+
B@?AAAABDDB>>=:==?;AAABDC
@806D7:00177:00938
ACGCTCGACATGCCCAGGTACAGGAG
+
?>>9<;<9C9999919949>ABB?BB
@806D7:00178:00902
ACGCCGACCATGCCCAGGTACAGGAGA
+
98;<>9<8994999-/876///,*,2,
@806D7:00179:00900
ACGCTCGACATGCCCAGGTACAGGAG
+
BCABDDCCCA@ACC>@@=?@ABBA;;
@806D7:00180:00916
ACGCTCGACATGCCCAGGTACAGGA
+
7<01/:;A?>>111,11,1019@;:
@806D7:00180:00939
ACGCTCGACATGCCCAGGTACAGGAG
+
BBBBBCECC?@ACC@;<:<@CCB?AB
@806D7:00181:00913
ACGCTCGACATGCCCAGGTACAGGAG
+
BCABDB@?==@===:9959>@AC?<<
@806D7:00181:00933
ACGCTCGACATGCCCAGGTACAGGAG
+
ABACCCCCC?@@CC?99;;ABBCACC
@806D7:00181:00934
ACGCTCGACATGCCCAGGTACAGGAG
+
BB?BBCCCA@@@>?:;::<BCFHACC
@806D7:00184:00901
ACGCTCGATGCCAGTA
+
=8;89111//67//4/
@806D7:00187:00933
ACGCTCGACATGCCCAGGTACAGGAG
+
BC@BBCBCCAA=999845;;CBDBCE
@806D7:00188:00932
ACGCTCGACATGCCAGTAC
+
847999>>A?911,11/.*
@806D7:00189:00917
ACGCTCGACATGCCCAGGTACAGGAG
+
=B?BBAAACAAADD>AB>AABBEACC
@806D7:00189:00921
ACGCTCGACATGCCCAGGTACAGGAG
+
CC@@ABCCC?@@>>:88498ACEBDC
@806D7:00189:00942
CGTGTCTGGCACAGGATTTT
+
;911<1/1,/8//1,7778,
@806D7:00192:00920
ACGCTCGACATGCCCAGGTACAGGAG
+
BBBBBDC@=9;8>>:9969?@AB>AA
@806D7:00192:00925
TAGTATCAGCCTCGCCATGACGAAGGTATTCC
+
BBBBBBCAAA@BB@A>@CCBCEC@CCCBB?B@
@806D7:00194:00901
TACTGAGCTACACACACAGAAAGATTGGT
+
@@@A@A@@@@ADB?A@A>>::,000,0,.
@806D7:00196:00900
CGTGTCTCTAGGCACAGGATTTGTGTAG
+
49;9@AA9<9>59991<:111-111,,0
@806D7:00196:00904
ACGCTCGACATGCCCAGGTACAGGAG
+
ABBBBAAAFB@BCCAAA>BAAAE@??
@806D7:00198:00905
ACGCTCGACATGCCCAGGTACAGGAG
+
9;A@@4<9B99111-11,1789?8>=
@806D7:00152:00971
ACGCTCGACATGCCCAGGTACAGGAG
+
BBBBBC?@ABBBBC???=@>AADABC
@806D7:00156:00981
ACGCTCGACATGCCCAGGTACAGGAG
+
@BBAABBCCB?BCD>9999ABBCFAB
@806D7:00157:00976
ACGCTCGACATGCCAGGTACAGGAG
+
>9899999A1111-/1,/.449244
@806D7:00163:00996
ACGCTCGACATGCCCAGGTACGGAG
+
BB7:<BBABBBAAA<AA>AABB?BC
@806D7:00164:00955
ACGCTCGACATGCCCAGGTAACTGG
+
BBBBBBBBCB==AA=@@=BB@BBBA
@806D7:00164:00996
CGTGTCTCTAGGCACAGGATTTTGTGTAG
+
BBBBCCBBCBC=@@CDC@FDCC9CBBBBB
@806D7:00165:00960
ACGCTCGACATGCCCAGGTACAGGAG
+
BCBABBBBGBBBCD?BB=@?<<<BBB
@806D7:00174:00953
TACTGATGGTGCTGCGAC
+
444494;;699<9=@@99
@806D7:00174:00996
TCTCTATGCGCTCCACACTGTCTAAGGTACT
+
4:4<4=@@=A@@?8:6-,,,,,,.,313117
@806D7:00175:00952
ACGCTCGACATGCCCAGGTACAGGAG
+
BBAACBAAA@@BBB@AA>AABGCBBB
@806D7:00175:00976
TAGTATCAGCCTCGCCATGACGAAGGTATTCC
+
44;@A9>@@>==ABB8=;ACCBB=A=;9177,
@806D7:00178:00980
TCTCTATGCGCTCCACATGTCTAAGGT
+
BBCC::>BCHCCBACCAA?@A@@>@?A
@806D7:00178:00988
CGTGTCTCTAGGCACAGGATTTTGTGTAG
+
CBCDCBBBBBB@BBBBDACBBB9ABBBCC
@806D7:00178:00989
ACGCTCGACATGCCCAGGTACAGGA
+
4988=1////6/44-4424794424
@806D7:00180:00992
ATCAGACACGGACACAGCAGAACACAC
+
BBABBBBBCB@BBBBAA?CBB?BAABB
@806D7:00181:00951
ACGCTCGACATGCCCAGGTACAGGAG
+
BBBBBABBB@@@@><>>;>>>@@<?@
@806D7:00181:00977
TAGTATCAGCCTCGCCATGACGAAG
+
1111888<91,11//7:111<<<-1
@806D7:00182:00997
ACGCTCGACGATGCCAGTACAGAG
+
;;;99:<<1//8/42444./,,,*
@806D7:00183:00987
TCTCTATGCGCTCCACATGTCTAAGGT
+
BCCDCCCCBCBBEACBBBBBCCCAD@B
@806D7:00184:00987
CGTGTCTCTAGGCACAGGATTTTGTGTAG
+
ACBBBABCAAAACCCECBBBBB9A@@@BA
@806D7:00184:00999
ACGAGTGCGTTCCCCATGTCGTAGGTATC
+
BBABCBB:;;2444/999111:00,/;2,
@806D7:00185:00955
ACGCTCGAACATGCCAGTACA
+
@@>9/111,/,,,/,//6499
@806D7:00185:00965
TATACGTCTCCTCCTTAGTACTTCA
+
99999999992442/7//////,44
@806D7:00185:00984
ATATCGCGAGGGTATGGAAGACTCTATA
+
BB@@?BBECCC@C@==@B@BABBBA<AA
@806D7:00186:00980
ATATCGCGAGGTATGGAAGACTCTATA
+
@@@A@><<11,/6/1,/778;;AB?=?
@806D7:00186:00997
ACGCTCGACATGCCCAGGTACAGGAG
+
ABABBBCBDBBBCC>??=?ACCDBA?
@806D7:00187:00951
ACGCTCGACATGCCAGTACAGAG
+
4978>99999944244/,,,,,,
@806D7:00187:00989
TCTCTATGCGCTCCACATGTCTAAGGTACG
+
44449=BBABABDBCBAAA>B998984444
@806D7:00187:00994
ACGCTCGACATGCCCAGGTACAGGAG
+
@FBBCB@@A@ACHCA997:@BCCACD
@806D7:00189:00992
ACGCTCGACATGCCCAGGTACAGG
+
4989999::>9448-44243///,
@806D7:00190:00993
ACGCTCGACATGCCCAGGTACAGGAG
+
ABACC;;<B991><8<@120;>C:CC
@806D7:00190:00999
ACGCTCGACGATGCCCAGGTACAGGAG
+
;87994444444444-44243944244
@806D7:00191:00998
ACGCTCGACATGCCCAGGTACAGGAG
+
AABBA==ACBBBBB>AB>A@BDEBAA
@806D7:00193:00955
ACGCTCGACATGCCCAGGTACAGGAG
+
ABBBBBBCD=?BCH?9:99>??CA?@
@806D7:00194:00993
ATATCGCGAGGGTATGGAAGACTCTATA
+
=?;99@@ABEE>CCCCACCC@>@??:66
@806D7:00196:00975
ACGCTCGACATGCCCAGGTACAGGAG
+
BCBBBCCBEAB9>>:9959>BBDACB
@806D7:00197:00997
ACGCTCGACATGCCCAGGTACAGGAG
+
ABBBBAAADA@ACC@AA>ABCDDBBB
@806D7:00198:00965
ATCAGACACGGACACAGCAGAACACAC
+
C?@@CCCCCB@@BBCDDBBBB@BBBBC
@806D7:00154:01023
ACGCTCGACATGCCCAGGTACAGGAG
+
BBBBBBB@AAAABABBA?BABBCACB
@806D7:00157:01013
ACGCGACATGCCCAGGTACAGGAG
+
AA@@BC>@999919@<@CAAA>;;
@806D7:00157:01014
ACGCTTCGACATGCCCAGGTACAGGAG
+
BBBBB@BBBCCDAAA=AB?BBBCC@AA
@806D7:00162:01026
ACGCTCGACATGCCCAGGTACAGGAG
+
>BBBBBBBCAAACCAAA>BACCCA@?
@806D7:00162:01030
ACGCTCGACATGCCCAGGTACAGGAG
+
AB>ABBBBCB??BC@BB?BABBDADB
@806D7:00164:01021
TGATACGTCTCCTTCCTTAGTTACTTCA
+
BCCB@@AB?@@5969:;?@BA>=9:244
@806D7:00164:01035
ACGCTCGACATGCCCAGGTACAGGAG
+
BBBBBBACCB@BBC@AB>BADCEACC
@806D7:00165:01016
ACGCTCGACATGCCCAGGTACAGGAG
+
AB@DACCCB;<9>>:9959899959@
@806D7:00165:01032
ACGCTCGACATGCCCAGGTACAGGAG
+
?BBBBBAACBBBBB>9969AADCA@@
@806D7:00167:01025
TGATACGTCTCCTTCCTAGTTACATTCA
+
;<<CAA@C@::,1,1,///,*////,//
@806D7:00171:01013
AGCACTGTAGCTGTCACTAGTTATTGT
+
@ACCEDCBABBBCCCCDBB>>=?@@CC
@806D7:00173:01042
ATATCGCGAGGGTATGGAAGACTCTATA
+
ABB@@ACJDDC@DCCB?B?BCCCCBBBB
@806D7:00174:01020
ACGCTCGACATGCCCAGGTACAGGAG
+
BBBBBBBBCAACDB>>?<><@ACAAA
@806D7:00174:01027
AGACTGTAGCTGTCACTAGTTACTT
+
944994444444444/1-,,****)
@806D7:00176:01036
ACGCTCGACATGCCCAGGTACAGGAG
+
@@@899>999>999099447999599
@806D7:00176:01045
ATCAGACACGGACACAGCAGAACACAC
+
;78@997844598>BAB@A>=:;==00
@806D7:00177:01036
ACGCTCGACATGCCAGGTACAGGAG
+
@BA?@>>111<-1-1/,/6844244
@806D7:00179:01048
ACGCTCGACATGCCCAGGTACAGGAG
+
BBAACBAAAAAABB>BA?AACCCBAA
@806D7:00180:01007
ACGCTCGACATGCCCAGGTACAGGAG
+
BCDCBBABEA@@==9844;?@ACBA@
@806D7:00180:01022
ACGCTCGACATGCCCAGGTACAGGAG
+
BBAABCAAA==44409859>@B@=>@
@806D7:00180:01028
ACGCTCGACATGCCCAGGTACAGGAG
+
BBDBBB=?A@@BCB>B?>AADCDBBB
@806D7:00180:01032
ACGCTGACATGCCCAGGTACAGGAG
+
AABBBBBBCCBCB>BC?CABBB@BB
@806D7:00181:01048
ACGCTCGACATGCCCAGGCAGGAG
+
BBBBBBBCECBBAA<@?<?@A>?@
@806D7:00184:01013
ACGCTCGACATGCCCAGGTACAGGAG
+
BBBBBBBBCCBBAA=996:BBBDACC
@806D7:00184:01018
ACGCTCGAATGCCCAGGTACAGGAG
+
BBABDBBB?A@==:==;@@@@B?BC
@806D7:00184:01026
ACGCTCGACATGCCCAGTACAGGAG
+
ABACBBAABCBBCB>BBB>BBDBAB
@806D7:00186:01002
AGCACTGTAGCTGTCCACTAGTACTTGT
+
49994=444//7///,/82//,,,,*//
@806D7:00186:01013
TAATATCAGCCTCGCCATGACGAAGGTATTCC
+
CB@BBBBCCD@B<<<=@@@BAAA=>=>9969@
@806D7:00187:01024
ACGCTCGACATGCCAGTACAGGA
+
>478=>>@@:;1/,///.44424
@806D7:00187:01031
ATCAGACACGGACACAGCAGAACACAC
+
AB>?ABBBBB>BDCCCA@?@?=@BBCC
@806D7:00188:01032
ACGCTCGACATGCCCAGGTACAGGA
+
9<;BGDCCA@>111-11,10/4;:8
@806D7:00188:01039
ACGCTCGACATGCCCAGTACAGGAG
+
9>?@@AAABBB;<<8111;;9959;
@806D7:00190:01008
ACGCTCGACATGCCCAGGTACAGGAG
+
BCABBA=:;48111-11,/.:49244
@806D7:00190:01041
ACGAGTGCGTTCCCCATGTCGTAGGTACTC
+
BBBBBBCB>;2444/9999>A@88478898
@806D7:00192:01025
ATATCGCGGTAGTAGTGAAGACTCTAT
+
@A>>99--********,20089B;?7.
@806D7:00194:01000
TCTCTATGCGCTCCACATGTCTAAGGT
+
49:=@ABCCAAAA?A@AACC@@A5959
@806D7:00195:01005
ACGCTCGACATGCCCAGGTACAGGAG
+
;=>8=<99??81/1+//,/./44244
@806D7:00195:01038
ACGCTCGACATGCCCAGGTACAGGAG
+
BBBBCC?@ABBBCC>AA>A>AADCBB
@806D7:00197:01006
AGCACTGTAGCTGTCACTAGTTACTTGT
+
<DCCDCABBBCBBBBA@AGCCABBB?CC
@806D7:00197:01027
ACGCTCGACATGCCCAGGTACAGGAG
+
ABBBBBBCC==?CC>EA>A>AAECBB
@806D7:00198:01029
ACGCTCGACATGCCAGGATACAGGAG
+
493>944:==>=<:11,/..88;@B9
@806D7:00183:01058
ACGCTCGACATGCCCAGGTACAGGAG
+
BBBBBBBBEBBBBD?AB>B?@AEBAA
@806D7:00192:01050
ACGCTCGACATGCCCAGGTACAGGAG
+
BBAABBBCCAACBCA::::BBBBBAB
@806D7:00193:01068
ACGCTCGACATGCCCAGGTACAGGAG
+
BBBBDBBCA9;9=>:9948>?:B@<;
@806D7:00196:01068
ACGCTCGACATGCCCAGGTACAGGAGA
+
?A@CCCBBBAABEE@AB@BBCCHACCB
@806D7:00200:00038
TACTGAGCTACACACACAGAAAGATTGGT
+
B@@BCCCBBAAACCDBB@9775:@?AC?B
@806D7:00200:00041
TAGTATCAGCCTCGCCATGACGAAGGTATTCC
+
B<<=BEBBBC=AAAD@CCCDDBA<>;99424<
@806D7:00204:00029
ACGCTCGACATGCCCAGGTACAGGAG
+
BBBBBCCEF????B<?;;??@@C?B@
@806D7:00204:00043
ACGCTCGACATGCCCAGGTACAGGAG
+
89;AAAAB@>>99909848894@589
@806D7:00205:00019
ATATCGCGAGGGTATGGAAGACTCTAT
+
BBCBBBB@:997;@AB@C@B@?:6661
@806D7:00205:00047
ACGCTCGACATGCCAGTAGC
+
=AA@@>?A>11--+,,**,,
@806D7:00206:00005
ACGCTCGACATGCCCAGTAAGCAGGAG
+
?B9;;;99A99911+1,,,*,,22229
@806D7:00206:00030
TCTCTATGCGCTCCACATGTCTAAGGT
+
>@B:99==G<<<EA@?<<111//,/,4
@806D7:00207:00035
TCTCTATGCGCTCCACATGTCTAAG
+
44444444/////,///44444424
@806D7:00208:00016
ACGCTCGACATGCCCAGGTACAGGAG
+
BBBBBBBBBAABBC@BA?AADCB?BB
@806D7:00208:00046
ATATCGCGAGGTATG
+
;;;899/1/,*,,**
@806D7:00210:00010
TAGTATCAGCCTCGCCATGACGAAGGTATTCCATCAC
+
4>9999@@@A?BCCD>A@AA:;;2424442470****
@806D7:00211:00024
ACGCTCGACATGCCCAGGTACAGGAG
+
BBCBAABA@@B@@@<??;@ACCC@CB
@806D7:00211:00042
ATATCGCGAGGGTATGGAAGACTCTATAGAG
+
@A@BCCA?@@B<899@6958<3611110497
@806D7:00212:00033
ACGCTCGACATGCCCAGGTACAGGAG
+
BBB@@BBCC??BCC>?>=>?CBB@BB
@806D7:00212:00040
ACGCTCGACATGCCCAGGTACAGGAG
+
BB@BBBBCBBBCBB???=>>AAC@CC
@806D7:00213:00024
ACGCTCGACATGCCCAGGTACAGGAG
+
BBBBBBBCBAAACB@@?>?ABBD@@A
@806D7:00214:00032
ACGCTCGACATGCCCAGTACAGGA
+
4984499111/,,,*,,.68?;>:
@806D7:00215:00047
TAGTATCAGCCTCGCCATGACGAAGGTATTCC
+
BBBBC@@ABB@BBBE?BCCCEB@?B@BBB?BA
@806D7:00219:00044
ACGCTCGACATGGCCCAGGTACAGGAG
+
BBBAB@AABAA@>??<BA<@AB=@=99
@806D7:00220:00006
ACGCTCGACATGCCCAGGTACAGGAG
+
AAA@@@ACDBB99969<;>ACDE@CC
@806D7:00220:00043
ACGCTCGACATGCCCAGGTACAGGAG
+
BBABBCDFB9;;@?<><<?B<<<@BB
@806D7:00221:00023
ACGCTCGACATGCCCAGGTACAGGAG
+
@@AAABBCBABCBB=??=?ACCD@BB
@806D7:00221:00034
AACGCTCGACATGACCCAG
+
9244444444444444-44
@806D7:00222:00023
ATCAGACACGGACACAGCAGAACACA
+
>?=?>@;<9@?C;@<99999>;@;:7
@806D7:00222:00028
ACGCTCGACATGCCCAGGTAACAGGAGA
+
?@=899>?>>>911,1;,..,/887688
@806D7:00225:00022
ACGCTCGACATGCCCAGGTACAGGAG
+
ACBCCBAAACCAAB=A@>BBDCB@BB
@806D7:00225:00049
ACGCTCGACATGCCCAGGTACAGGAG
+
BBBBBBBCBB?BBB@988:CDBC@;;
@806D7:00229:00021
ACGCTCGACATGCCCAGGTACAGGAG
+
BBBBCCBCFBBBAA>=<<@>AAHACB
@806D7:00229:00048
ACGCTCGACATGCCCAGGTACAGGAG
+
BBBBBBBCCBBBBB?AA>@ABCC@BB
@806D7:00231:00036
ACGCCTCGACATGCCCAGGTACAGGAG
+
>9:;7<BACCAA@AA<9:6;BCENBBB
@806D7:00232:00028
ACGCTCGACATGCCCAGGTACAGGAG
+
BBBBBBBCBBBBBB<998:CCCCBAF
@806D7:00233:00032
TGATACGTCTCCTTCCTTAGTTACTTCA
+
BBBAAACCBBB=?<?5959?>299?>?@
@806D7:00235:00023
ACGCTCGACATGCCCAGGTACAGGAG
+
BCBBCCCECBCCBC@@>=@ABBG?BE
@806D7:00236:00021
ACGCTCGACATGCCCAGGTACAGGAG
+
9<;99@@AACCCCD@A@8::<<<@CC
@806D7:00238:00005
ACGCTCGACATGCCCAGGTACAGGAG
+
A@BBBCBDCBBBCC@CB@C@DACDCC
@806D7:00238:00012
ACGCTCGACATGCCCAGGTACAGGAG
+
@@BBBCCCB@@@AB=AB>A>A9<89>
@806D7:00238:00039
ACGCTCGACATGCCCAGTAACAGGAG
+
BA;;9999;94///+/..,*,//,//
@806D7:00239:00032
ATCAGACACGGACACAGCAGAACACAC
+
BBBBBBBCDC@BCCCCCCBBA?ABB@?
@806D7:00240:00040
ACGCTCGACATGCCCAGGTACAGGAG
+
ABCBCCCEBAB=8898348?A@A>@A
@806D7:00240:00049
ACGCTCGACATGCCCAGGTACAGGAG
+
BBBBBBBCCBBCBC@><;?<?==;=>
@806D7:00242:00008
ACGCTCGACATGCCAGGTACAGGAG
+
BBBCCBBBCBBBB@BB@CBDDC?BD
@806D7:00242:00027
ACGCTCGACATGCCCAGGTACAGGAG
+
BBBBCAAABBBBBB>>>=@@CCNACC
@806D7:00244:00025
ACGCTCGACATGCCCAGGTACAGGAG
+
BBBBCBBAA>>@BB@BA?AABBDA::
@806D7:00245:00033
ACGCTCGACATGCCCAGGTACAGGAG
+
ABBBCAAACBBBBB?BA?AADCC@BB
@806D7:00246:00023
ACGCTCGACATGCCCAGGTACAGGAG
+
CBAAB@CDBBBCCC@<:8;?A@B>@@
@806D7:00248:00026
TACTGAGCTACACACC
+
9994944444;//,,*
@806D7:00200:00062
ACGCTCGACATGCCCAGGTACAGGAG
+
BBBB@ABBCAAABB@AB?AAAADA@@
@806D7:00200:00078
ACGCTCGACATGCCCAGGTACAGGAG
+
BBBBCCCDJCC??=987488EBC@CA
@806D7:00201:00084
ACGCTCGACATGCCCAGGTACAGGAG
+
@BBBBBBCBBBBBB<BB?BBC@A@@@
@806D7:00202:00056
ACGCTCGACATGCCCAGGTACAGGA
+
94@@@999A99111,10,..8//,4
@806D7:00203:00079
ACGCTCGACATGCCCAGGTACAGGAG
+
CB:;;AAA>9999909840.//6866
@806D7:00204:00074
ACGCTCGACATGCCCAGGTACAGGAG
+
BBBBBBBBCBBBBB>9957>BBB@BB
@806D7:00207:00058
ACGCTCGACATGCCCAGGTACAGGAG
+
ABBBBBBCCAABBB@??=>>AACABB
@806D7:00207:00064
ACGCTCGACATGCCCAGGTACAGGAG
+
BDBBBBBCCBBBBB>998:@C@E@BB
@806D7:00208:00095
ACGCTCGACATGCCCAGGTACAGGAG
+
BBBBCB@CBBBBA?;9748?@AB?BC
@806D7:00210:00073
ACGCTCGACATGCCCAGGTACAGGAG
+
?@BBBCCIGCCCCC>CA58;<<<>A@
@806D7:00211:00069
ACGCTCGACATGCCCAGGTACAGGGA
+
9<<AAB@@>>>999198588?1--*,
@806D7:00215:00095
ACGCTCGACATGCCCAGGTACAGGAG
+
9<BBBBBJE@@;<<810,1:@>CACC
@806D7:00217:00075
ACGCTCGACATGCCCAGGTACAGGAG
+
BB?@@BBDB>>?BB>??=?ACDCACB
@806D7:00217:00078
ACGCTCGACATGCCCAGGTACAGGAG
+
AB@?ABABB@@>>>99817744@>@@
@806D7:00219:00057
ATATCGCGAGGGTATG
+
97>994494/1+///*
@806D7:00222:00057
TCTCTATGCGCTCCACATGTCTAAGGT
+
AABBBBBBFCCCDBDAAAAB999;>69
@806D7:00222:00080
TACTAGCTACACA
+
44/////69;441
@806D7:00223:00081
TACTGAGCTACACACAAAGATTGTGAC
+
=;;<BDABBCCB:=1=<62,-*,,,,,
@806D7:00224:00072
CGACATGCCCAGGTACAGGAGACTG
+
C@@ACDECC?A@>A;;9;;A@A::7
@806D7:00224:00098
ACGCTCGACATGCCCAGGTACAGGAG
+
BBBBBAAACAAAB?;976:ABBB>@@
@806D7:00225:00054
TGATACGTCTCCTTCCTTCAGTTACTTCA
+
BCCB=AAA<<9>@?@@B894442333997
@806D7:00225:00090
ACGCTCGACATGCCCAGGTACAGGAG
+
@@?BBB;;;=>99909858?BAA>AB
@806D7:00226:00087
ACGCTCGACATGCCCAGGTACAGGAG
+
BBBBBAACB;;;>@:@@<8899969?
@806D7:00228:00091
ACGCTCGACATGCCCAGGTACAGGAG
+
BBBBBBBCB=?ABB?988:>@@C@BB
@806D7:00229:00067
ACGCTCGACATGCCCAGGTACAGGAG
+
@BBBBCBEE@@?BB>@A>AABBC@@@
@806D7:00231:00090
ACGCTCGACATGCCCAGTACAGGAG
+
944>9949;>>999-4737:@;>99
@806D7:00234:00095
ATATCGCGAGGGTATGGAAGACTCTATAG
+
B>@@@A@>@@@<@@?@@CACCCB??<0//
@806D7:00238:00090
ATCAGACACGGACACAGCAGAACACAC
+
A?ABDCBBCB@BDCCCBBAB@@BBB?>
@806D7:00240:00082
ACGCTCGACATGCCCAGGTACAGGAG
+
ABBBBBBCCAA99909748>>>A@@@
@806D7:00241:00051
ACGCTCGACATGCCCAGGTACAGGAG
+
BB@A>BBCC??@AA>=<:;<@@C?@@
@806D7:00241:00071
ACGCTCGACATGCCCAGGTACAGGAG
+
@CBCCC?AAAA@CC>BA>ABBAB>@@
@806D7:00242:00054
ACGCTCGACATGCCCAGGTACAGGAG
+
ACCCCBDCB=999909848844424/
@806D7:00242:00077
ACGCTCGACATGCCCAGGTACAGGAG
+
999@A@@B@9999919868899><@A
@806D7:00242:00083
ACGCTCGACATGCCCAGGTACAGGAG
+
BBBBBCCCCBBBBC@BA?BBCBC@AA
@806D7:00242:00092
ACGCTCGACATGCCCAGGTACAGGAG
+
ABBBBA@F@@@BBB>@>=?ADBC@BB
@806D7:00243:00054
ACGCTCGACATGCCCAGGTACAGGAG
+
BBA?BBBCBBBBBB?AA>?ACAB@@A
@806D7:00244:00072
ACGCTCGACATGCCCAGGTACAGGAG
+
BBBBCBAGBBB@BC=::6:??>B=@@
@806D7:00244:00078
ACGCTCGACATGCCCAGGTACAGGAG
+
@CABCBADECB?>>:976:ABBB?B@
@806D7:00244:00087
TAGTATCAGCCTCGCCATGACGAAGGTATTCC
+
BBBBBBB;;<@BA@A@B@AACCBCDDCA?=@@
@806D7:00245:00078
ATCAGACACGGACACAGCAGAACACAC
+
?A<<=BABAB=@@BB;<<BBB?BCEC@
@806D7:00245:00084
ACGCTCGACATGCCCAGGTACAGGAG
+
AABBBBCCCCBABB>97470111,1-
@806D7:00248:00060
TACTGAGCTACACACACAGAAAGATTGGT
+
AAABBCBBBBBBBBCCBB9995:B??C?C
@806D7:00248:00073
ACGCTACATGCCCAGGTACAGGAG
+
BBBBBB@@@@BA@AA?CBCBB@@@
@806D7:00201:00119
ACGCTCGACATGCCCAGGTACAGGA
+
BBBBCCCC99888809><>BBBB?B
@806D7:00201:00130
CGTGTCTCTAGGCACAGGATTTGTGAG
+
49@9;9><<11,074442499-44444
@806D7:00205:00114
ACGCTCGACATGCCCAGGTACAGGAG
+
BBBBBBBCC@??AA=976:@AAEABB
@806D7:00205:00138
ATCAGACACGGACACAGCAGAACACAC
+
=?@>998899<99944A:==<<?>@B<
@806D7:00206:00125
ACGCTCGACATGCCCAGGTACAGGAG
+
?@BBC@AECBC===98748>?>B>B@
@806D7:00207:00110
ACGCTCGACATGCCCAGGTACAGGAG
+
9;;@>>><<11111,1:9>?999288
@806D7:00207:00120
TGATACGTCTCCTTCCTTAGTTACTTCA
+
BBCB:<>DADDADCJCB>9442444:99
@806D7:00207:00148
ACGCTCGACATGCCAGTACAG
+
>>@B=<=DAAAA<-1100/00
@806D7:00209:00110
ACGCTCGACATGCCCAGGTACAGGAG
+
ACCCCBBCA@AAGBA@?@@CDCCDCD
@806D7:00209:00139
ATCAGACACGGACACAGCAGAACACA
+
;@AA>@>=99599AEBB=<<B?BAB@
@806D7:00210:00110
ATTAGACACGGACACAGCAGAACACAC
+
BB?BBBBCCB?ABDADCBB:88:BB@A
@806D7:00211:00102
ACGCTCGACATGCCCA
+
AA@>AABBBAAABB>B
@806D7:00211:00114
ACGCTCGACATGCCCAGGTACA
+
BBAAACCEB>>::661.,0;@@
@806D7:00211:00130
CGTGTCTCTAGGCACAGGATTTTGTGTAG
+
B:><GCC;<<B?CBCCDEBBCC:BBBBB@
@806D7:00212:00105
GACGCTCGACATGCCCAGGGTACAGGAG
+
@CBBBCCDA@?BBCD@BAA=AACCCDCC
@806D7:00213:00123
ACGCTCGACATGCCCAGGTACAGGAG
+
=@9949?@@94444-4313.7//,//
@806D7:00215:00146
ACGCTCGACATTGCCCAGGTACAGGA
+
??@BCBCC;89;999198488??@?>
@806D7:00217:00127
ACGCTCGACATGCCAGTACA
+
CA=B@94/2,,**)**,./4
@806D7:00217:00135
ACGCTCGACATGCCCAGGTACAGGAG
+
BBBBCCBDBBB@>>:975:@BBB@@@
@806D7:00217:00142
ACGCTCGACATGCCAGTACAGAG
+
>9444444;44//,/..,,//,,
@806D7:00218:00107
ACGCTCGACATGCCCAGGTACAGGAG
+
<CCBBBB;;9?>>?<A?=?AAAB><;
@806D7:00220:00112
ACGCTCGACATGCCCAGGTACAGGAG
+
BBBBBBBCD??=?=<8:6:BBCEBBB
@806D7:00220:00125
ACGCTCGACATGCCCAGGTACAGGA
+
BBBBBBBA;9;;@@9@A=@@CCE@A
@806D7:00220:00126
ACGCTCGACATGCCAGGTACAG
+
=@;;999@>11+*)**)**000
@806D7:00220:00148
ACGCTCGACATGCCCAGGTACAGGAG
+
?ABCDBCCB9448809858>D>@=@@
@806D7:00224:00100
ACGCTCGACATGCCCAGGTACAGGAG
+
BBABCBAA@A@89919858@A@C@<<
@806D7:00227:00111
ACGCTCGACATGCCCAGGTACAGGAG
+
BCBBA?@AC@@=B@<@@>B@AAC<<<
@806D7:00227:00114
ACGCTCGACATGCCCAGGTACAGGAG
+
BBBBCCBAAAA===98748?A@C@@A
@806D7:00230:00141
ACGCTCGACATGCCCAGGTACAGGAG
+
BBBBBBBCCBB?>><=>:>>AAC@CB
@806D7:00234:00104
ACGCTCGACATGCCCAGGTACAGGAG
+
>BBBBBBCBBBBBB@A@>?ACCC@BB
@806D7:00236:00131
ACGCTCGACATG
+
=:@<///,,**(
@806D7:00237:00101
ATCAGACACGGACACAGCAGAACACAC
+
BABBAABBBC>@ABCBA@?BB@B?BB?
@806D7:00237:00104
ACGCTCGACATGCCCAGGTACAGGAGAC
+
==9;<AA999@911,10,00///,/444
@806D7:00238:00109
ACGCTCGACTTGCCCA
+
ACBBCCCC@@<88819
@806D7:00240:00108
ACGCTCGACATGCCCAGGTACAGGAG
+
BBBB@?ACCCBB@@<:748>999<>>
@806D7:00246:00112
AGCACTGTAGCTGTCACT
+
A99944949449=<;=<E
@806D7:00246:00116
ACGCTCGACATGCCCAGGTACAGGAG
+
?BBBBBADB@ABBA:976:?@AB@CB
@806D7:00205:00193
ACGCTCGACATGCCCAGGTACAGGAG
+
@BCCBBBCCBB9665/.,0:?@BBBA
@806D7:00207:00159
ACGCTCGACATGCCAGG
+
@ABBC99111/,00**)
@806D7:00209:00150
ACGCTCGACATGCCCAGGTACAGGGA
+
BDBBC:;;@:=88819858>@99909
@806D7:00209:00191
ACGCTCGACATGCCCAGGTACAGGAG
+
ABCCCBACB>>@BB<998:@@@B@;;
@806D7:00210:00158
ACGCTCGACATGCCCAGGTAAGGAG
+
<CCC<9<BB@@ABB:9868?57477
@806D7:00211:00157
ATATCGCGAGGGTATGAAGACTCA
+
9::@@@@?91/+/7///56.....
@806D7:00211:00181
ATATCGCGAGGGTAGTGGAAG
+
@;8>;<<21>>6<11,-**00
@806D7:00221:00164
CGTGTCTCTAGAGACAGG
+
9999944/////.44263
@806D7:00223:00182
ACGCTCGACATGCCCAGTACAGGAG
+
ABCCCAAA@=>111-1000<@@<AB
@806D7:00231:00159
ACGCTCGACATGCCAGGTACA
+
99;;;<;A@;;--+--***,,
@806D7:00234:00169
ACGCTCGACATGCCCAGGTACAGGAG
+
BABBDCBB>>>999-8813>94428>
@806D7:00236:00177
TACTGAGCTACACACACAGAAAGATTGGT
+
B?@ACAAACCCCCCCAAACBC>A?A==37
@806D7:00238:00167
ACGCTCGACATGCCCAGGTACAGGAG
+
8999>>@A@@@>>>99848@F@@>9;
@806D7:00238:00180
TCTCTATGCGCTCACACTGTCTAA
+
B<::A@@@BD=9999////...3,
@806D7:00239:00155
ACGCTCGACATGCCCAGGTACAGGAG
+
BBBBCCBEB=@>>>99748>F@@@AA
@806D7:00241:00187
TGATACGTCTCCTTCCTTAGTTACTTCA
+
ACBBBBCGAAC?B@B<=>?@@=@@A>BB
@806D7:00246:00180
ACGCTCGACATGCCCAGGTACAGGAG
+
@CBBCCCDCAB=<<810,1:<>@>@>
@806D7:00248:00186
ACGCTCGACATGCCCAGTACAGGAG
+
AABBBAA=999;;;8100;<ABB@>
@806D7:00248:00192
ACGCTCGACATGCCCAGGTACAGGAG
+
ABBBCCCD@??=>>98748?AAB@;;
@806D7:00201:00214
ACGCTCGACATGCCCAGGTACAGGAG
+
4998<9<@D9999909858894@?C@
@806D7:00202:00209
TAGTATCAGCCTCGCCATGACGAAGGTATTCC
+
8999BBB>DC@<<<D:;9A>999242444242
@806D7:00203:00204
ACGCTCGACATGCCCAGGTACAGGAG
+
?BBBBBCDB@?ABB@9889>A@CACC
@806D7:00204:00215
TCTCTATGCGCTCCACATGTCTAAGGT
+
>@ACEBBCD;<<B>A>@>>999<:<:1
@806D7:00212:00221
ACGCTCGACATGCCCAGGTACAGGAG
+
ICDB::<B@??111-11,0:<A@@AA
@806D7:00213:00232
ATCAGACACGGACACAGCAGA
+
989999489678/1/1</4/.
@806D7:00225:00245
ACGCTCGACATGCCCAGGTACAGGAG
+
BBBBBBBA?4888909858?E9969@
@806D7:00230:00248
TACTGAGCTACACACACAGAAAGATTGGT
+
AA:><DC<<<CB@?>991101,0.,*,*,
@806D7:00233:00209
CGTGTCTCTAGGTACAGGATTTGTTGTAG
+
@@@@>>>@>11-10...,.44077731/8
@806D7:00236:00214
ACGCTCGACATGCCAGTACAGGAG
+
89;8@>>B>999474333;99244
@806D7:00240:00244
ACGCTCGACATGCCCAGGTACAGGAG
+
BBBBBBBCCBE@==:434::;9B@;;
@806D7:00242:00228
ACGCTCGACATGCCCAGGTACAGGAG
+
AABBCCAEACCCCC@@>=@BCBEABB
@806D7:00244:00238
ACGCTCGACATGCCCAGGTACAGGAG
+
<<<>CCCC?99111-10,0;<?>;99
@806D7:00245:00236
ATCAGAACACGGACAA
+
989@992,2,,+,,,*
@806D7:00245:00240
TAGTATCAGCCTCGCCATGACGAAGGTATTCC
+
BA>>B@BBBC?AACDECBBBDBB?B?B99695
@806D7:00246:00242
ACGCTCGACATGCCAGGTACCAG
+
1////4444444;24313798//
@806D7:00249:00235
CGTGTCTCTAGGCACAGGATTTTGTGTAG
+
AABBCBB;<;;58?A9424449,494//7
@806D7:00203:00264
ACGCTCGACATGCCAGGTACCAGGAG
+
116699=99989=;9848342/85,,
@806D7:00207:00290
ACGCTCGACATGCCCAGGTACAGGAG
+
BEBCCBCDA<<<AA<@@=@CCCCACB
@806D7:00209:00252
ATCAGACACGGACACAGCAGAACACACA
+
979;?>>=99594<;11//66,/..116
@806D7:00209:00284
ACGCTCGACATGCCCAGGTACAGGAG
+
BBBBBBAEB:;;CCBCC@CABBC@CC
@806D7:00210:00262
ACGCTCGACATGCCCAGGTACAGGAG
+
9;;<9@AA999999-431..///,//
@806D7:00210:00284
ACGCTCGACATGCCCAGGTACAGGAG
+
BBBBBBBCCAABBB?>>=@ACCC@BB
@806D7:00211:00284
ACGCTCGACATGCCCA
+
A991,-,,,,,,//+/
@806D7:00213:00279
ACGCTCGACTGCCAGCTGAC
+
=B;;<B??999<:---,,,*
@806D7:00216:00297
TACTGAGCTACACACACAGAAAGATTGGT
+
AAACCDC@?>BBCCBBBBBAA<?A?@A;?
@806D7:00218:00289
ACGCTCGACATGCCCAGGTACAGGAG
+
CBBBBBBECBA94408748>ABBADD
@806D7:00219:00272
ACGCTCGACATGCCCAGGTACAGGAG
+
BBABBHAAA@@ACCA@@=@@AACACC
@806D7:00219:00280
ACGCTCGACATGCCCAGGTACAGGAG
+
9<GDBCCCC999889876:CCCCBBB
@806D7:00225:00253
ACGCTCGACATGCCAGTACAGG
+
>@ABCAAA?11--+---,/9::
@806D7:00227:00264
ACGCTCGACATGCCCAGGTAAGGA
+
BBCFA@CBBABACB=@@=??<><@
@806D7:00227:00295
ACGCTCGACATGCCCAGGTACAG
+
@@BDECCDBA@8991984001/8
@806D7:00230:00266
TAGTATCAGCCTCGCCATGACGAAGGTATTCC
+
4444:?AB?A>@CCCADCBBBAB79699=8==
@806D7:00230:00288
ACGCTCGACATGCCCAGGTACAGGAG
+
BBBBCABBBA?@>99434;?CCCBDC
@806D7:00230:00289
ACGCTCGACATGCCCAGGTACAGGAG
+
BBBBBCACA==44409>;>@AAB@BB
@806D7:00236:00262
ACGCTCGACATGCCCAGGTACAGGAG
+
=;;<ACCBB@>99919858@A@E>BD
@806D7:00241:00282
ACGCTCGACATGCCCAGGTACAGG
+
8999999999999909>400//,*
@806D7:00245:00285
ACGCTCGACATGCCCAGGTACAGGAG
+
CABBCCDECBBABB=:75:@AAEBBB
@806D7:00246:00287
ACGCTCGACATGCCCAGGTACAGGAG
+
BCCCBBAAACCBBB>?;;?:9;B?;;
@806D7:00247:00256
ACGCTCGACATGCCCAGGTACAGGAG
+
@CCCCBCDCCCCCC?BB=@@AAC@BB
@806D7:00248:00262
ACGCTCGACTTGCCAGTACAGGAG
+
BDBBCEC:600,-+--**,,.,.4
@806D7:00248:00299
ACGCTCGACATGCCCAGGTACAGGAG
+
=@9999994>4///+/.,.6699694
@806D7:00203:00306
ACGCTCGACATGCCCAGGTACAGGAG
+
ABBAAEBDAAABBBAA?>@CBBCABB
@806D7:00203:00326
ACGCTCGACATGCCCAGGTACAGGAG
+
@BGDCBCEB?B===:4347<?>>=@>
@806D7:00204:00343
ACGCTCGACATGCCCAGGTACAGGAAG
+
BBBBCBBBBA?BBB@998:>AABAB@C
@806D7:00205:00304
ACGCTCGACATGCCCAGGTACAGAG
+
BCCBCBACBBBBAA==;:<<C@CCB
@806D7:00208:00321
ACGCTCGACATGCCAGGTACAGGAG
+
99BC@@A??1111,11,00948711
@806D7:00210:00307
ACGCTCGACATGCCAGTACAG
+
6///6744444449433.6//
@806D7:00212:00337
ACGCTCGACAATGCC
+
944899444424442
@806D7:00214:00301
ACGCTCGACATGCCCAGGTACAGGAG
+
BBBCCDCBA@=88898348>?@B@<;
@806D7:00222:00305
TAGTATCAGCCTCGCCATGACG
+
19:@?99991,1///,////1;
@806D7:00226:00328
CGTGTCGTCTAGGTACGACAGGATTTTGGTTGTAGA
+
44//,,,,,,,/,//.33333=7777,101016661
@806D7:00229:00314
ACGTCGACATGCCCAGTACAGGAGACT
+
BBB@@AB@A?;9909@?9@@@<??788
@806D7:00230:00314
ACGCTCGACATGCCAGGTACAG
+
==@BCCB:?:1--+--*,2899
@806D7:00232:00320
ACGCTCGACATGCCCAGGTACAGGAG
+
BD???CCCB999@@<8748799@=>@
@806D7:00233:00339
ACGCTCGACATGCCCAGGTACAGGAG
+
BCBCCBCA@@@?>>99748>A>><>>
@806D7:00235:00331
ACGCTCGACATGCCAGTAC
+
8>@CB@A@@11--+,,,,/
@806D7:00237:00303
TGATACGTCTCCTTCCTTAGTTACTTCA
+
ADCBCBCBCCC@D@B@B@=@=<999699
@806D7:00238:00329
ACGCTCGACATGCCCAGGTACAGGAG
+
BCBCC@@DAAA=@@99748899@>>>
@806D7:00240:00323
ACGCTCGACATGCCCAGGTACAGGAG
+
AB@BCAAAA9944409748?BBCDAA
@806D7:00240:00324
ACGCTCGACATGCCCAGGTACAGGAG
+
BBBBBBADCAA==9:4348>@>B>@@
@806D7:00241:00322
ACGCTCGACATGCCAGTAC
+
//1::=9?A;;99<98889
@806D7:00244:00318
ACGCTCGACATGCCCAGGTACAGGAG
+
?BBBCBBBB@@?BB@@@<?:99@<99
@806D7:00200:00392
ACGCTCGACATGCCCAGGTACAGGAGA
+
49;;99>?999999198400-,222,,
@806D7:00201:00368
ACGCTCGACATGCCAGTACA
+
48;AB@>9111--87-,.//
@806D7:00201:00393
ACGCTCGACATGCCAGGTA
+
94994C>?91111,/.,,,
@806D7:00203:00387
ACGCTCGACATGCCCAGGTACAGGAG
+
BB@@A@AC@>>99919858899@@BB
@806D7:00208:00350
ACGCTCGACATGCCCAGGTACAGGAG
+
BBBBBBCC@4848809868?BCBCAA
@806D7:00214:00371
ACGCTCGACATGCCAGGTACAGG
+
4944494/71//85/.,334449
@806D7:00217:00375
TGATACGTCTCCTTCCTTAGTTACTTCA
+
@@A@BAA@@99598=242444944489=
@806D7:00218:00387
ACGCTCGACATGCCAGGTACAGGAG
+
;ABACBBB@11--+-,*,2899898
@806D7:00219:00351
ACGCTCGACATGACCAGCACAGGA
+
;;9;4444977/,,*,,,.44441
@806D7:00219:00397
ACGCTCGACATGCCCAGGTACAGGA
+
BC::<CCCA=>99909848894@:?
@806D7:00220:00357
ATCAGACACACGACACAG
+
4744,,*******07944
@806D7:00220:00387
ACGCTCGACATGCCAGTACAGGAG
+
CD@@AA@??11--+,,,,/49844
@806D7:00222:00357
TAGTATCAGCCTCGCCATGACGAAGGTATTCC
+
A@B;<=CCCCBCAAABAAADFCC@C@A<<9;>
@806D7:00222:00373
ACGCTCGACATGCCCAGGTACAGGAG
+
BDBBBCCA@@A===09858?F@AACB
@806D7:00223:00361
ACGCTCGACATGCCAGGTACAGGA
+
9?B;99>C91///,/6,..44/,/
@806D7:00223:00375
ACGCTCGACATGCCCAGGTACAGGAG
+
?BBBCBAAABBBBC@AA?AACCCBAA
@806D7:00224:00392
ACGCTCGACATGCCCAGGTACAGGAG
+
BBBHCABA?4448809758>A@BDCC
@806D7:00225:00354
TGATACGTCTCCTTCCTTAGTTACTTCA
+
@BBB@AACCDD@C@D@C@;<;@<999?>
@806D7:00229:00384
ACGCTCGACATGCCCAGTACAGGA
+
???CCCDD@98111-1000;9959
@806D7:00230:00363
ATCAGACACGGACACAGCAGACACACA
+
>744=A;494<944::94443499660
@806D7:00231:00381
ACGCTCGACATGCCCAGGTACAGGA
+
9999999@A<;<@B9>><:849?59
@806D7:00233:00352
TCTCTATGCGCTCCACATGTCTAAGGT
+
BBCBBB@@AAAAA?@@@@@@=>=;=59
@806D7:00233:00374
ACGCTCGACATGCCCAGGTACAGGAG
+
BA@ABCCDB>>===98748>A@B>AA
@806D7:00233:00399
CGTGTCTCTAGGCACAGGATTTTGTGTAG
+
BCCDCCDCBBB??@@>?;>>>@6ACBA@A
@806D7:00235:00396
ACGCTCGACATGCCAGTACA
+
=@@BCCCC@//--+--,,/4
@806D7:00236:00388
ACGCTCGACATGCCAGTACAGGA
+
49999999A9911-10../4:96
@806D7:00237:00354
ACGCTCGACATGCCCAGGTACAGGAG
+
?B??@@AAD>>99909858>AAC=@@
@806D7:00238:00368
ACGCTCGACATGCCCAGGTACAGGAG
+
>@BBB@AB@489>>9>>;>?AA@>@@
@806D7:00239:00384
ACGCTCGACATGCCCAGGTACAGGAG
+
CCBBCBBGCBBABB>=;;?:<;C@AA
@806D7:00241:00373
ATATCGCGAGGGTATGGAAGACTCTATA
+
AB@AACCDBBB?BBBB@B?CCCCBB??@
@806D7:00241:00384
ACGCTCGACATGCCCAGGTACAGGAG
+
BBCBBBBCC@?=8898748>BAC@BB
@806D7:00242:00392
TGATACGTCTCCTTCCTTAGTTACTCA
+
49944=>?1--+-*,*,*,,,*/////
@806D7:00243:00351
ACGCTCGACATGCCAGTAC
+
=>>>999B@11-+)****,
@806D7:00243:00364
TAGTATCAGCCTCGCCATGACGA
+
4944444@8@BB<9;69788--*
@806D7:00243:00391
TAGTATCAGCCTCGCCATGACGAAGGTATTCC
+
@BB@AABCBCCC<=>@B<9<A@@<@?AAA=@=
@806D7:00244:00369
ACGCTCGACATGCCAGGTACA
+
89999999B1111,/.,..44
@806D7:00246:00378
ACGCTCGACATGCCCAGGTACAGGAG
+
<CCCCBBCBAAABB>@?=>>??B@?@
@806D7:00249:00376
ACGCTCGACATGCCCAGGTACAGGAG
+
ABCBCCBCB???BC?AA@AABBB@?@
@806D7:00200:00416
CGTGTCTCTAGGCACAGGATTTTGTGTAG
+
=BCCBBC>@>B=@ADCEBBBBB9BCCBBB
@806D7:00200:00418
ACGCTCGACATGCCAGGTACAGGA
+
>=@@A;99@;;--+--*,,/4;98
@806D7:00200:00425
ACGCTCGACATGCCCAGGTACAGGAG
+
?BBBBC?A@@?ABC@A?>?BCBB@BB
@806D7:00201:00410
ACGCTCGACATGCCCAGGTACAGGAG
+
ABABC9;;@@@>>?9987;AECB>@@
@806D7:00201:00433
ACGCTCGACATGCCCAGGTACAGGAG
+
AB?@BBBCBEBBBB=A?>ABBBBABB
@806D7:00202:00418
CGTGTCTCTAGGCACAGGATTTTGTGTAG
+
CCBDA@>=@@==>>>>?B999<49@?@?@
@806D7:00203:00442
ACGCTCGACATGCCCAGGTACAGGAG
+
BBCAA@A?9=>89919?;>?CBB@BC
@806D7:00205:00445
ACGCTCGACATGCCCAGGTACAGGAG
+
ABBBBBBCBBBBBB>BA?ACCCC@@@
@806D7:00206:00400
ACGCTCGACATGCCCAGGTACAGGAG
+
@ABBBBAAABBBBC@BA?A?A@D@BB
@806D7:00206:00429
ACGCTCGACATGCCAGTACCAGGA
+
;;;99@?994444243../,/8,/
@806D7:00206:00433
ACGCTCGACATGCCCAGGTACAGGAG
+
>;9;>@@?=>9999-8><>8949:?>
@806D7:00207:00408
ACGCTCGACATGCCCAGGTACAGGAG
+
@AAABBBCB@BBBB@:888BCBC@?@
@806D7:00208:00422
ACGCTCGACATGCCAGGTACCAGGA
+
BBBBDCCCB<<--+--+,-;:?A@>
@806D7:00210:00432
ACGCTCGACATGCCCAGGTACAGGAG
+
;BBBCBCFJCCBBB<@@=@BDCC@CC
@806D7:00212:00413
ATCAGACACGGACACAGCAGAACACA
+
BBBBBBBBBB@@BCBCBBBBABBBA@
@806D7:00213:00407
ACGCTCGACATGCCCAGGTACAGGA
+
;9>>A9;9999111,10,.469;86
@806D7:00213:00447
ACGCTCGACATGCCCAGTACAGGAG
+
BBABBCDDCCB@@B>9::CECC@AA
@806D7:00217:00413
ACGCTCGACATGCCCAGGTACAGGAG
+
BDBCCBBAA==88=99848899969A
@806D7:00217:00441
ACGCTCGACATGCCCAGGTACAGGAG
+
@?@BC;<=@@@;<<810.1>BBKDBB
@806D7:00218:00404
ACGCTCGACATGCCCAGGTACAGGAG
+
AADCBBBCBCCBAA<>>;>89<C>@?
@806D7:00218:00429
ACGCTCGACATGCCCAGGTACAGGAG
+
BBCBBBBCCBB:9909848?A@A>>>
@806D7:00223:00431
ATCAGACACGGACACAGCAGAACACAC
+
?@@CDDCCCC?ABCCCCBCBA?A>>?B
@806D7:00223:00433
ACGCTCGACATGCCCAGGTACAGGAG
+
BBBBB>?ACA=/11,10,1<A@@@@A
@806D7:00225:00434
ACGCTCGACATGCCCAGGTACAGGAG
+
AAABECEB@99///,10,0;@@BA@@
@806D7:00225:00437
ATCAGACACGGACACAGCAGAACACAC
+
A@?@?BAABB>@A=?>>>998598::7
@806D7:00226:00435
ACGCTCGACATGCCCAGGTACAGGAG
+
BBBAAAAEF??944087;?@CCCDBB
@806D7:00226:00436
TAGTATCAGCCTCGCCATGATCGAAGT
+
9949;:99>=;==>?8<88-,,,,***
@806D7:00228:00436
CGTGTCTCTAGGCACAGGATTTTGTGTAG
+
BBC::;>>>>>589???=9999/999>@@
@806D7:00230:00403
ACGCTCGACATGCCCAGGTACAGGAG
+
BBABCBBCBBBBBB??><>>C@C@CB
@806D7:00230:00434
ACGCTCGACATGCCAGTACAGG
+
499@@<;<>>D--+--,,,//,
@806D7:00231:00402
ACGCTCGACATGCCCAGGTACAGGAG
+
BBBBC>A?=8999919858@DDGDAA
@806D7:00232:00421
ACGCTCGACATGCCCAGGTACAGGAG
+
?AABCBCED;<<A@:9:7;@BACACC
@806D7:00232:00429
ACGCTCGACATGCCAGGTAC
+
??ACCB@1111-,0,,*../
@806D7:00235:00401
ACGCTCGACATGCCCAGGTACAGGAG
+
BBBBBAAECAABBB@AA>AABAC@BB
@806D7:00235:00442
ACGCTCGACATGCCCAGGTACAGGAG
+
@>=4;9<9A999@@<AB>BBA@><>9
@806D7:00235:00444
ACGCTCGACATGCCCAGGTACAGGAG
+
?BBBB@BFBBBBBB?@?=?ABBC@BB
@806D7:00236:00434
CGTGTCTCTAGGCACAGGATTTTGTGTAG
+
@BBCDCBA???>ABBCCACCEC:CBCBCC
@806D7:00237:00404
ACGCTCGACATGCCCAGGTACAGGAG
+
CCBBBECCB==48809748?CACBBB
@806D7:00237:00433
ACGCTCGACATGCCCAGGTACAGGAG
+
BDBBBBBCC>@:;909>48;EGB?AC
@806D7:00239:00407
ACGCTCGACATGCCCAGGTACAGGAG
+
BBBBBBCDBA?ABB@?><<<@@B?=@
@806D7:00239:00410
ATATCGCGAGGGTATGGAAGACTCTATA
+
CBBBBBBCCDDBB?@@=@=@A@=????<
@806D7:00244:00416
TAGTATCAGCCTCCGCCATGACGAAGGTATTCC
+
4944949///,//,//,44999?A<>=;99699
@806D7:00244:00418
ACGCTCGACATGCCCAGTACAGGAG
+
;<;;<BCA@99111,1.../44966
@806D7:00244:00426
ACGCTCGACATGCCCAGGTACAGGAG
+
BABAAABBB>>88809868?DACAAA
@806D7:00244:00427
ACGCTCGACATGCCCAGGTACAGGAG
+
=CBBB>?ACBBBBB<975:??>B?;;
@806D7:00245:00406
ATCAGACACGGACACAGCAGAACACAC
+
BABBBCBCBB@CCCCCCBBBA@B@@>@
@806D7:00245:00421
ACGCTCGACATGCCCAGGTACAGGAG
+
?BBBCAABC999==99748@AAB@BB
@806D7:00245:00438
ACGCTCGACATGCCCAGGTACAGGAG
+
<CCC<;<EA99111,11,.0/4459=
@806D7:00246:00415
ACGCTCGACATGCCCAGGTACAGGAG
+
BBBBCBBDFBC@>>:995:BBBC@BB
@806D7:00246:00443
ACGCTCGACATGCCCAGGTACAGGAG
+
B@?@CDDCC@@@>>99758@ADBA;<
@806D7:00248:00408
ACGCTCGACATGCCAGGTACAG
+
9;BA=@?99<;11,/.,..:44
@806D7:00248:00425
ACGCTCGACATGCCCAGGTACAGGAG
+
BBBBHB@?=9=88809>;>@CCCACC
@806D7:00249:00425
ACGCTCGACATGCCCAGGTACAGGA
+
>>==999@B99999-4713344:98
@806D7:00249:00449
ACGCTCGACAATTGCCAGGTACA
+
99;;499?942494424313344
@806D7:00201:00491
ATCAGACACGGACACAGCAGAACACAC
+
AAB@BAB9<;>@AAB<;<;98<?8887
@806D7:00201:00499
ACGCTCGACATGCCCAGGTACAGGAG
+
9;:;<@@@@99999198588@@@@@?
@806D7:00202:00457
CGTGTCTCTAGGCGACAGGATTCTGTGTA
+
A@@AA?>>;11-0.//7::496;===A@@
@806D7:00203:00483
ACGCTCGACATGCCCAGGTACAGGAG
+
B999BBCCDABB@@<:75:@@@B?;9
@806D7:00204:00496
ACGCTCGACATGCCCAGGTACAGGAG
+
BBCBBBBCD??>==:8;;@BCCD@CB
@806D7:00206:00466
ACGCTCGACATGCCAGGTACAGGA
+
999;;A@C@@>>><9868894@=>
@806D7:00206:00472
ACGCTCGACATGCCAGTAGACAGGAG
+
99;AB991<11-88-)*****,0220
@806D7:00207:00458
ACGCTCGACATGCCCAGGTACAGGA
+
@@@BDAAAE@A>>>99858>:9;9>
@806D7:00208:00469
ACGCTCGACATGCCAGTACAG
+
89;>@<99A<1--+--,,,88
@806D7:00209:00494
ACGCTCGACATGCCCAGGTACAGGAG
+
BAAABBBCCBB?==<?<;?BCCC@CC
@806D7:00211:00475
ACGCTCGACATGCCCAGGTACAGGAG
+
?BBBBC@AABB@>>98758?EABBCC
@806D7:00212:00490
ACGCTCGACATGCCCAGGTACAGGAG
+
ABBBBBBBCCBA@@=??>ABCCCACB
@806D7:00214:00472
ATCAGACACGGCACAGCAGAACAAGGCTGAG
+
AB@AAD@@AH@A@ADCCCCC@@B@BB?A@@A
@806D7:00214:00478
ACGCTCGACATGCCCAGTACAGGA
+
9<<@@?>BB99999-473344986
@806D7:00214:00498
TGATACGTCTCCTTCCTTAGTTACTTCA
+
DCCBBBCAAAB@B@B@@@BBB@?@A@CC
@806D7:00219:00491
ACGCTCGACATGCCCAGGTACAGGAGA
+
BAABABBCCBBBBB>=<=@@AAC@CBB
@806D7:00219:00492
AGCACTGTAGCTGTCACTAGTTACTTGT
+
>9494999<=BBBBC<=>@AA<@AA;<<
@806D7:00222:00457
ACGCTCGACATGCCCAGGTACAGG
+
BBBBCBBBB89999198488@@B@
@806D7:00222:00465
ACGCTCGACATGCCCAGGTACAGGAG
+
BCCCB>?ADBB>==94348:ABCACB
@806D7:00225:00488
ACGCTCGACATGACCCAGGT
+
94>>91/111/////+/424
@806D7:00229:00456
TACTGAGCTACACACACAGAAAGATTGGT
+
CABBCDAA@CDCCCCABBCCC>@@??=>?
@806D7:00232:00459
ACGCTCGACATGCCCAGGTACAGGAG
+
BBC:;:AAB@@@@@<@@<@BCCC@BB
@806D7:00234:00499
ACGCTCGACATGCCCAGGTACAGGAG
+
BBBAEAA?;9988819848>A@B@AA
@806D7:00235:00492
ACGCTCGACATGCCCAGGTACAGGAG
+
BCBCCCAAACC?@@<::48?B>@>A@
@806D7:00237:00481
ACGCTCGACATGCCCAGGTACAGGA
+
:;;ECCCDB=889919858>A@EAB
@806D7:00238:00495
ATCAGACACGGACACAGCAGAACAC
+
@>?A>>@@BA=@@@A@@A@>><>>9
@806D7:00241:00479
ACGCTCGACATGCCCAGGTACAG
+
9<;@A>ABA9999919848844;
@806D7:00246:00451
ACGCTCGACATGCCCAGGTACAGGAG
+
BBBBCC@A=9;:>=99748ACAC@BC
@806D7:00247:00457
CGTGTCTCTAGCACAGGATTTGTGTA
+
444444:////./44989=>5994//
@806D7:00247:00468
ACGCTCGACATGCCAGGTACAGGAG
+
B@BCC>@?@11--+--*,,79989;
@806D7:00248:00498
ACGCTCGACATGCCCAGGTACAGGAG
+
AAAACBBBB>=48809748>B@B@A@
@806D7:00201:00515
CGTGTCTCTAGGCACAGGATTTTGTGTG
+
==@;;<A@@9;688@9959999/944;6
@806D7:00202:00538
ACGCTCGACATGCCCAGGT
+
@@C@A9999444//+/4,,
@806D7:00203:00523
ACGCTCGACATGCCCAGGTACAGGAG
+
BABDBCCCC:;1;;610,1;ACCDDC
@806D7:00205:00543
ACGCTCGACATGCCCAGGTACAGGAG
+
ACCCCBBC@;;1;>811,00/4928=
@806D7:00205:00544
ACGCTCGACATGCCCAGGTACAGGAG
+
?@@CCCCEA98111-10,007;A@CC
@806D7:00206:00512
ACGCTCGACATGCCCAGGTACAGGAG
+
BBBBCBBB?==9999874:ACBCACB
@806D7:00207:00535
ACGCTCGACATGACCAGTACAGAG
+
94444494444444984/.///,2
@806D7:00209:00535
ACGCTCGACATGCCCAGGTACAGGAG
+
???BBBBCCBBBBD>::;;CCCCB@@
@806D7:00210:00506
ATCAGACACGGACACAGCAGAACACAC
+
ABBBBBBABB@BBBECBCAB@@CBBAB
@806D7:00211:00500
ACGCTCGACATGCCCAGGTACAGGAG
+
>BBBBBBEH???A@<=>?BBBBC@@A
@806D7:00211:00548
TATAGCTCCTAC
+
@=99:,,,*,,,
@806D7:00213:00506
AGCACTGTAGCTGTCACTAGTTACTTGT
+
<<CCCBBBCCBBCCBBBCBBB@CCC@BB
@806D7:00214:00542
ATATCGCGAGGTATGGAAGCACTCTAGT
+
489;941;11-/,07070,/....,...
@806D7:00220:00546
TGATACGTCTCCTTCCTTAGTTACTTCA
+
@@CA@AAC@@A?A?@AC>=>>>444://
@806D7:00221:00514
TAGTATCAGCCTCGCCATGACGAAGGTATTCC
+
CCC@AABAAA<>>9;8<ABCCCC@CACCCBB=
@806D7:00221:00520
ATATCGCGAGGGTATGGAAGACTCTATA
+
CB@AAABCCDC>DAAA?CADDCBBB:;8
@806D7:00222:00504
ACGCTCGACATGCCAGTCAC
+
9=99<9@<<11-00,-,,,,
@806D7:00222:00518
ATCAGACACGGACACAGCAGAACACAC
+
BBBABBBBBB@ABAA:;;@9:4;88:A
@806D7:00223:00543
ACGCTCGACATGCCCAGGTACAGGAG
+
BDBBCCDEC::1==610.0:@ABA<<
@806D7:00225:00516
ACGCTCGACATGCCAGGTACAGGAG
+
4<>>99999991/,/.,,,,//766
@806D7:00226:00544
ACGCTCGACATGCCCAGGTACAGGA
+
BBCCA@AB@>>999198477999<B
@806D7:00227:00519
TAGTATCAGCCTCGCCATGACGAAGGTATTCC
+
BABABCNBBB@B;<=CCCCCB?===;>9959>
@806D7:00227:00543
ACGCTCGACATGCCCAGGTACAGGAG
+
BBA?BBBEC==44408748>@A@@@>
@806D7:00229:00511
ACGCTCGACATGCCCAGGTACAGGAG
+
AAABCABBCAABCC@?>=@<@@@@@@
@806D7:00229:00521
ACGCTCGACATGCCCAGGTACAGGAG
+
A@@ACCCCC=@=>>99848>A@CABB
@806D7:00231:00507
ACGCTCGACATGCCAGGTACAGGA
+
8999494991/1/,/.,..4499>
@806D7:00231:00524
CGTGTCTCTAGGCACAGGATTTTGTGTAG
+
CBCCDDBBBA?>A??@BD@@@@6@@99<B
@806D7:00231:00539
ACGCTCGACATGCC
+
4444449/,,,,,*
@806D7:00233:00516
ACGCTCGACATGCCCAGGTACAGGAG
+
AAABBAACCDBBBB=@B@BBDBC@??
@806D7:00234:00510
ACGCTCGACATGCCCAGGTACAGGAG
+
@AAAABBCC?@?>>:975:@A?B?@@
@806D7:00237:00529
ACGCTCGACATGCCAGTAC
+
8949<991@11--+--../
@806D7:00238:00517
ACGCTCGACATGCCCAGGTACAGGAG
+
BBBB@BBCC=>44408348>A@@?>>
@806D7:00239:00502
TAGTATCAGCCTCGCCATGACGAAGGTATTCC
+
BABC:><AAA8<=<A:@999946567///,/,
@806D7:00246:00524
AGCACTGTAGCTGTCACTAGTTACTTGT
+
==DCBABAAAABBCCCCC;;9<@99599
@806D7:00247:00514
ACGCTCGACATGCCCAGTACAGGA
+
BBBCAABB@=>111-1000<@@?<
@806D7:00249:00505
ACGCTCGACATGCCCAGGTACAGGAG
+
BCBB?@AFC:<;CB=;:8;@CEEADB
@806D7:00249:00512
CGTGTCTCTAGGCACAGGATTTTGTGTAG
+
BBCDFCDABBB?B@@>A?9999/9>999>
@806D7:00249:00531
ACGCTCGACATGCCCAGGTACAGGAG
+
BB99;=@@@999@@:9868?ABC=B@
@806D7:00249:00548
ACGCTCCGACATGCCCAGGTACAGGAG
+
49999954:9>>99909>>BBCECCCC
@806D7:00201:00550
ACGCTCGACATGCCCAGGTACAGGAG
+
?ABCCCCBBBBBCB@988:BBAB@;;
@806D7:00202:00570
TAATATCAGCCTCGCCATGACGAAGGTATTCC
+
?A?BECCCCC@CBBBCCCBCBCC@D@CAC=A@
@806D7:00202:00596
ACGCTCGACATGCCCAGTACAGGA
+
89A@@@AA@99111-100;<9954
@806D7:00205:00568
ACGCTAGACATGCCCAGGTACAGGAG
+
B@;;131>==@BAA99;48???A>@@
@806D7:00206:00576
ACGCTCGACATGCCAGGTCACAGGAG
+
89???@@A@991-+--*,,,055566
@806D7:00207:00574
ACGCTCGACATGCCCAGGTACAGGAG
+
BCBBCCBA;4444409868??>ABAA
@806D7:00208:00599
ACGCTCGACATGCCCAGGTACAGGAG
+
?@@@AAABDA@ADD?@@>@CGCC?@@
@806D7:00210:00575
ACGCTCGACATGCCAGTA
+
9989@9499891;-10,,
@806D7:00212:00565
TAGTATCAGCCTCGCCATGACGAAGGTATTCC
+
ABBA7;:<11,////5999>99924244;242
@806D7:00214:00556
ACGCTCGACATGCCCAGGTACAGGAG
+
B?@@CCCCCCCB@>98348>A@A>BB
@806D7:00216:00572
ACGCTCGACATGCCAGGTACAGGA
+
999>>9999<;--+--*,,/4;:;
@806D7:00216:00586
ACGCTCGACATGCCCAGGTACAGGAG
+
?BCCBAADBBBBBB@@@>@BCCC@BB
@806D7:00221:00564
ACGCTCGACATGCCCAGGTACAGGAG
+
BBABBBBCCBBA??<998:CCCD@CC
@806D7:00221:00565
ACGCTCGACATGCCAGTACA
+
899;CA@A@A981,10..//
@806D7:00221:00568
ACGCTCGACATGCCCAGGTTACAGGAG
+
EBCEA<99@99///+/6,.,.///,44
@806D7:00222:00582
ACGGCGTCGACATGCC
+
494244444;;444/,
@806D7:00227:00556
ACGCTCGACATGCCCAGGTACAGGA
+
BBBBB?@AABBB@@<::68>@@B?B
@806D7:00228:00555
ACGCTCGACATGCCCAGGTACAGGAG
+
B@?ACBCDCBC;::8/0-0;=@CBCB
@806D7:00229:00593
ACGCTCGACATGCCCAGGTACAGGAG
+
BBBBBCBDB>>44409848?BBB?@A
@806D7:00229:00595
AGCACTGTAGCTGTCACTAGTTACTTGT
+
AAECEDBBECACBDCCDDDCB@BBB>AE
@806D7:00229:00598
ATATCGCGAGGGTACTGAAGA
+
9A>>99911,,*,,,,,,00,
@806D7:00230:00584
AGCACTGTACGCTCGTCATTAGTTACTTGT
+
44444/66,,,,,,,228CD@99244;:44
@806D7:00231:00585
ACGCTCGACATGCCCAGGTACAGGAG
+
BBAAAABDCBC>==<:76:ABBB?B@
@806D7:00232:00585
ACGCTCGACATGCCCAGGTACAGGAG
+
BBBBBCCC@9844409848ACCDACC
@806D7:00235:00565
ACGCTCGACATGCCCAGGTACAGGAG
+
??BBBCBEC??>==:975:@BBC?C@
@806D7:00237:00565
ACGCTCGACATGCCCAGGTACAGGAG
+
BB?=ABBEC@?=996434:ABCCBBB
@806D7:00238:00552
TCTCTATGCGCTCCACATGTCTAAGGT
+
ACFCCCBBBABBCBBCBECC:;;@D@C
@806D7:00241:00565
ATCAGACACGGACACAGCAGAACACAC
+
BABBBCBBAA>>===@@@BBB?BBCCC
@806D7:00242:00572
TAGTATCAGCCTCGCATGACGAA
+
44994;9>8424444/<1////,
@806D7:00243:00596
ACGCTCGACATGCCCAGGTACAGGAG
+
49A>>99999@@@>:=B6::BBA=@@
@806D7:00245:00554
ACGCTCGACATGCCCAGGTACAGG
+
49994@994944:;6431334499
@806D7:00245:00591
ACGCTCGACATGCCAGTACAGG
+
@BB@@;9991111-10.04442
@806D7:00246:00559
TGATACGTCTCCTCCTTAGTTACTTCA
+
;9=BBCDCDCCICC=@698;9444244
@806D7:00246:00589
ACGCTCGACATGCCAGT
+
8999999/7,,**)**,
@806D7:00248:00573
ACGCTCGACATGCCCAGGTACAGGAG
+
BBAABBABC9;:CC>BA:;;CEC@AA
@806D7:00201:00624
TAGATCAGCCTCGCCATGACGAAGGTATTCC
+
<@@G@@<995999959999BCCAD>@9969<
@806D7:00202:00615
ACGCTCGACATGCCCAGGTACAGGAG
+
ACCBCCBDBDCBBB>978::;9@?99
@806D7:00204:00635
ACGCTCGACATGCCCAGGTACAGGAG
+
BBABECDEC@@?BB>=<=@:<<CBAA
@806D7:00205:00610
ACGCTCGACATGCCCAGGTACAGGAG
+
ABBAABBBC??@AB?:768899@<99
@806D7:00208:00613
CGTGTCTCTAGGCACAGGATTTTGTGTA
+
4999@999111,.///984444,494//
@806D7:00208:00621
ACGCTCGACATGCCCAGGTACAGGAG
+
@ABCCBBGHBCB@@<;:7;ABAB?;;
@806D7:00216:00617
ATATCGCGAGGGTATGGAAGACTCTATA
+
A@BCAAAC@??>@CBB8;;;AA>=?764
@806D7:00217:00649
ATCAGACACGGACACAGCAGAACACAC
+
BBBBBBABBB@BBCEAA?BBB@BAAAA
@806D7:00218:00601
ACGCTCGACATGCCCAGGTACAGGAG
+
9;@@BBAAACA===99748>ABBACC
@806D7:00219:00623
ACGCTCGACATGCCCAGGTACAGGAG
+
?@BBBCCCC???=A<8748899><11
@806D7:00219:00649
ACGCTCGACATGCCAGTACAGGAG
+
@A:;<999D11--+,,,*,//,//
@806D7:00220:00620
ACGCTCGACATGCCCAGGTACAGGAG
+
ABBBBBBA@@@BCC@??=?ACCC@@A
@806D7:00220:00638
TGATACGTCTCCTTCCTTAGTTACTTCAG
+
4@AABDCC@D@69595929>>=9942///
@806D7:00221:00603
ATATCGCGAGGGTTGGAAGACTC
+
=99;>>@99990968=@=B;984
@806D7:00221:00606
ACGCTCGACATGCCCAGGTACAGG
+
??@BCBA?948111-11,0.6998
@806D7:00225:00600
ACGCTCGACATGCCAGGTACAGGAG
+
==BBE>?9=11--+--+-7:9928=
@806D7:00225:00612
AGCACTGTAGCTGTCACTAGTTACTTGT
+
<CCDEDBCAAACCCBBBC@@@=>?><99
@806D7:00225:00618
ATATCGCGAGGGTATGGAAGACTCTAT
+
BBBBDCDCDCC@C???@C@CCA@??:9
@806D7:00225:00637
ACGCTCGACATGCCCAGGTACAGGAG
+
@ABBECBCB@>44408348>ABB@<;
@806D7:00226:00647
TGATACGTCTCCTTCCTTAGTTACTTCA
+
@=B=>@@BB@@>A@B@E?B@>784484/
@806D7:00228:00619
ACGCTCGACATGCCCAGGTACAGGAG
+
?BBBBBBCBBBBBB>BAACCBBC@??
@806D7:00231:00642
ATCAGACACGGACACAGCAGAACACAC
+
BBBBA@?CBA@BDCCA?==8849>>88
@806D7:00234:00614
ACGCTCGACATGCCCAGGTACAGGAG
+
;CCCCEBCB@@/1/,10,1019969A
@806D7:00235:00618
ACGCTCGACATGCCCAGGTACAGGAG
+
B9:<CCCECA@???9834:@@AAA<<
@806D7:00236:00638
ACGCTCGACATGCCCAGTACAGGAG
+
CCBBBAAAA94//1,1000199584
@806D7:00236:00640
ACGCTCGACATGCCCAGGTACAGGAG
+
BBBAABACF??===54448799@=?>
@806D7:00237:00603
ACGCTCGACATGCCCGGTAC
+
1////49///////+/,379
@806D7:00237:00605
CGTGTCTCTAGGCACAGGATTTTGTGTA
+
AA@AACDCCCB=@?CA;:4444-9>>?@
@806D7:00240:00607
AGCACTGTAGCTGTCACTAGTTATTGT
+
8494:99@??=>9==9:87-,*,,*/7
@806D7:00241:00628
ACGCTCGACATGCCCAGGTACAGGAG
+
ADBBCBCEC???BC>BA?AABBC@@@
@806D7:00243:00604
ACGCTCGACATGCCCAGGTACAGGAG
+
CBBBC@@AA=?=9964348>99<BA@
@806D7:00243:00640
TGATACGTCTCCTTCCTTAGTTACTTCA
+
AAABBBCBCEDE>698;>@AAC<==CCB
@806D7:00246:00604
ACGCTCGACATGCCAGGTA
+
9<;449944//**)**)**
@806D7:00249:00600
AGCACTGTATGTC
+
94444449:4444
@806D7:00249:00643
ACGCTCGACATGCCAGTACAGGA
+
CA<?@;99@>911,///./442/
@806D7:00200:00660
ACGCTCGACATGCCCAGGTACAGGAG
+
?@@@BBC@C==88819969>@GBBCB
@806D7:00200:00686
ACGCTCGACATGCCCAGGTACAGGAG
+
BBBBBAAAD==4440885989EB=??
@806D7:00202:00672
ACGCTCGACATGCCAGGTACAGG
+
1101199999911-11,/46998
@806D7:00202:00673
ACGCTCGACATGCCCAGGTACAGGAG
+
BBB=??CDEDBA=@:996:ABCFAA@
@806D7:00203:00698
ACGCTCGACATGCCCAGGTACAGGA
+
<BBBCCCCB?999919948344424
@806D7:00205:00655
ACGCTCGACATGCCCAGGTACAGGAG
+
@CBBCBABDCBBBB>998;?DBB?BC
@806D7:00205:00656
ACGCTCGACATGCCCAGGTACAGGAG
+
AC@B==9:9999>>:9959?@@BCAB
@806D7:00205:00683
ACGCTCGACATGCCCAGGTACAGGAG
+
BBBBBBBCBAA===:9849>A@BCBB
@806D7:00205:00689
ACGCTCGACATGCCCAGGTACAGGAG
+
A>@BBBBCC==48809849>@@@>>>
@806D7:00206:00668
ACGCTCGACATGCCCAGGTACAGGAG
+
?A@@BABCFCB99969=<?>AACAA@
@806D7:00206:00682
ACGCTCGACATGCCAGTACCA
+
99;BBAB1111--8--,,,*,
@806D7:00207:00689
ACGCCGATATGCCAGGTACAGGAG
+
BBBB>?=:499959E?@ABCC?CC
@806D7:00209:00689
ACGCTCGACATGCCCAGGTACAGGAG
+
BCBBBDCCC==44404449>>@CCA@
@806D7:00209:00694
ACGCTCGACATGCCCAGGTACAGGAG
+
AABBBBACB::///,11-1:<@B<>>
@806D7:00213:00661
ACGCTCGACATGCCCAGGTACAGGAG
+
BBBCDDCCC@@99919><9899959@
@806D7:00213:00673
ACGCTCGACATGCCCAGGTACAGGAG
+
CABAB??ABBAA@?:>><98444894
@806D7:00213:00678
TAGTATCAGCCTCGCCATGACGAAGGTATTCC
+
//////8911511//,/84@@99642444249
@806D7:00215:00662
ACGCTCGACATGCCCAGGTACAGGAG
+
BBBBBBBBF9948819959ACCEBCC
@806D7:00216:00661
ATATCGCGAGGGTATGGAAGACTCTATAG
+
BA@?AACCCCC>CB?B=@=@AB>?::1??
@806D7:00216:00689
ACGCTCGACATGCCCAGGTACAGGAG
+
BB?@ABBCBB?94408849>?@?@?@
@806D7:00217:00655
ACGCTCGACATGCCCAGGTACAGGAG
+
ABABDBC@A@>88809959?B@?@99
@806D7:00217:00683
ACGCCTCGACATGACCAGTACC
+
,,,,*,8777/////7//4442
@806D7:00218:00682
CGTGTCTCTAGGCGACAGGATTTTGTGTAG
+
>9<<B@AAC>>594981/7////*///220
@806D7:00219:00666
AGCACTGTAGCTGTCACTAGTTACTTGT
+
<<CCA@BC<==CCCCBCDBBA@DAB@BD
@806D7:00219:00680
ACGCTCGACATGCCCAGGTACAGGAG
+
ABBABBBCDBB9997844:BCCCECC
@806D7:00220:00693
ACGCTCGACATGCCCAGGTACAGGAG
+
ABBBCAAADBB@@@=>>=?BBBEACC
@806D7:00220:00695
ACGCTCGACATGCCAGTACAGGAG
+
9;;@BAA@?99995999>B995<B
@806D7:00222:00663
ACGCTCGACATGCCCAGGTACCAGGA
+
8>894849444844-442434244:8
@806D7:00224:00654
TCTCTATGCGCTCCACATGTCTAAGGTA
+
9@=BAD@>?@C9<89B@<111//777=9
@806D7:00225:00688
ACGCTCGACATGCCCAGGTACAGGAG
+
?BBBBBBBCCBA@=:==7??BBC?BA
@806D7:00226:00692
ACGCTCGACATGCCCAGGTACAGGAG
+
AAABCBBAA9948819959>B9<:<A
@806D7:00227:00663
TCTCTATGCGCTCACATGTCTAA
+
@@AA@BB@BB?99//1/8//442
@806D7:00228:00653
ACGCTCGACATGCCC
+
498>48466//***)
@806D7:00229:00674
TACTAGCTCCTACTATACATAG
+
/11/7798924444944444/,
@806D7:00230:00684
ACGCTCGACATGCCCAGGTACAGGAG
+
BBAAAC@@==@88819949ACDDACC
@806D7:00231:00672
CGTGTCTCTAGGACGAC
+
4999/6/,,00*,,//,
@806D7:00237:00652
ACGCTCGACATGCCCAGGTACAGGAG
+
BBBBDBBCBB?===:>?>BCCCCACC
@806D7:00239:00693
ACGAGTGCGTTCCCACTGTCG
+
B@BBBCB=1/,1:61////44
@806D7:00240:00681
TAGTATCAGCCTCGCCACTGACGAAGGTAATCC
+
999:A499892444;://///8//,1;;;?CB=
@806D7:00241:00665
ACGCTCGACATGCCCAGGTACCAGG
+
9;B@@>ABC99999-482/./,/67
@806D7:00241:00689
ACGCTCGACATGCCCAGTACAGGAG
+
BBABB@BBA99111,11/./4::::
@806D7:00242:00685
ACGCTCGACATGCCCAGGTACAGGAG
+
;CBBECCCEA@99408849@BBCABB
@806D7:00248:00698
CGTTCTCTAGGCACCAGATTTGTGTAG
+
44424999971///6...//+433349
@806D7:00249:00673
TGATACGTCTCCTCCTTAGCTTACTTCA
+
444449=9;8=+-,*,0,,,/,444249
@806D7:00200:00748
ACGCTCGACATGCCCAGGTACAGGAG
+
<C@@@BBAG@@?BBA;:;;BBBB?BB
@806D7:00202:00730
ATATCGCGAGGGTATGGAAGACTCTATA
+
BBAABCCCDCC@CCBC@C?C<;;AB???
@806D7:00202:00732
AGCACTGTAGCTGTCACTAGTTACTTGT
+
<BAACDCCABDCCCCCBCBBB?AA@<;<
@806D7:00207:00713
ACGCTCGACATGCCAGGTACAGGAG
+
AB799@9444444244247444:4/
@806D7:00209:00719
ACGCTCGACATGCCCAGGTACAGGAG
+
BBBBBABAB??==:98449?@AFACC
@806D7:00209:00747
ACGCTCGACATGCCAGTACAGG
+
?@@@BB@@@9911,111019CA
@806D7:00214:00703
ACGCTCGACATGCCAGGTACAGGAG
+
BBBBBBBAD11--+--+,-/44249
@806D7:00214:00706
ACGCTCGACATGCCAGGTACAGGA
+
B??>==;99>A11-11,/.6998=
@806D7:00215:00720
ACGCTCGACATGCCCAGGTACAGGG
+
BBBBBBBCA4889919959>B9991
@806D7:00217:00717
ACGCTCGACATGCCAGTACA
+
;43A@99111///,//4399
@806D7:00217:00723
TAGTATCAGCCTCGCCATGACGAAGGTATTCC
+
9BBBBCCBCCA<<=E@CCBBBBDBCB<=@AC@
@806D7:00218:00705
ACGCTCGACATGCCCAGGTACAGGAG
+
BCBBBDBCC:999=<897;@ABCEAA
@806D7:00219:00702
ACGCTCGACATGCCCAGGTACAGGAG
+
B>@@>>9:<>?AAA>BBABCBCBB<=
@806D7:00220:00747
ACGCTCGACATGCCCAGGTACAGGAG
+
BCAABBAAAAA=AA<9:7;?@AB?BC
@806D7:00222:00706
ACGCTCGACATGCCCAGGTACAGGAG
+
9;;;9A???B>999-89497;;A@BB
@806D7:00228:00700
ACGCTCGACATGCCAGGTACAGG
+
99;A@999@=<--+--+--1/65
@806D7:00229:00737
ACGCTCGACATGCCAGTA
+
448944444444424/,,
@806D7:00230:00723
TAGTATCAGCCGAAGGTATTCC
+
B:=<CDCCBC@=?>A@BA?>?@
@806D7:00230:00749
ACGCTCGACATGCCCAGTACAGG
+
>?9999<BB99111+///./4;?
@806D7:00235:00735
ACGCTCGACATGCCCAGTACAGGAG
+
@BACBBCCEEBBBB=AA@>@AB@99
@806D7:00236:00708
ACGCTCGACATGCCCAGGTACAGGAG
+
AB@BBDBBB9>89919><9899A?B@
@806D7:00240:00704
CGTGTCTCTAGGCACAGGATTTTGTGTAG
+
BCCFCBBBBBB?@A@9=;9999/9@>>?@
@806D7:00240:00727
TAGTATCAGCCTCGCCATGACGAAGGTATTCC
+
CCB@@BCBBB@BBA>@BBCBCDB@CCCBB@EA
@806D7:00241:00722
ACGCTCGACATGCCCAGGTACAGGAG
+
BBBBDBAA?4888809><@@AAFBBB
@806D7:00241:00749
ACGCTCGACATGCCCAGTACAGGA
+
49894444444444-44/.//872
@806D7:00243:00704
ACGCTCGACATGCCCAGGTACAGGAG
+
BBBBBBBCDCDB==:996:?BBCABB
@806D7:00245:00716
ACGCTCGACTTGCCCAGGTACAGGAG
+
?BABCCCCEC@944099599487137
@806D7:00245:00722
ATATCGCGAGGGTATGGAAGACTCTATA
+
BBB@BBCCDCC>CCBB@C?BCBBBA:::
@806D7:00247:00717
ACGCTCGACATGCCCAGGTACAGGAG
+
BBBB@BBCFAA=999844:@BCCABB
@806D7:00202:00763
ACGCTCGACATGCCCAGGTACAG
+
98:;<999D99999-44243444
@806D7:00202:00776
ACGCTCGACATGCCCAGGTACAGGAG
+
BBABCCBCA4989919969?@AGA@@
@806D7:00202:00789
ACGCTCGACATGCCCAGGTACAGGA
+
>@?@BBBA@=>99819969>@BGDC
@806D7:00203:00768
ACGCTCGACATGCCCAGGTACAGGAG
+
ACBBBBBCDAA=9964449AAFCBBB
@806D7:00203:00799
ACGCTCGACATGCCCAGGTACAGGAG
+
;<;;<@@AA=<<ANACD@BBD><?@9
@806D7:00205:00799
ACGCTCGACATGCCCAGGTACAGGAG
+
BBAAABCCEBBAB@<@@<@@AAC?BA
@806D7:00206:00762
ACGCTCGACATGCCA
+
A@>::/11---*,0,
@806D7:00206:00781
TGATACGTCTCCTTCCTTCTAGTTACTTCG
+
==@@844994=?B>ABB59498943331.,
@806D7:00209:00755
ACGCTCGACATGCCCAGGTACAGGAG
+
@BABC??=:4999919?;989?A?BC
@806D7:00214:00754
ATCAGACACGGACACAGCAGAACAC
+
=;;;:;?99928>@DBEBBB@?998
@806D7:00214:00775
ACGCTCGACATGCCCAGGTACAGGAG
+
?@@BC>@@??>88819969AB??=11
@806D7:00215:00788
ACGCTCGACATGCCAGATACAG
+
=A99<A@>??911-11/..,,/
@806D7:00216:00781
ACGCTCGACATGCCCAGGTACAGGAG
+
@BBBBAAACBBABB>998:BCBDAAA
@806D7:00216:00784
ACGCTCGACATGCCAGTAC
+
49;>@99<C<48:844434
@806D7:00218:00763
ACGCTCGACATGCCCAGGTACAGGAG
+
BB@@ABBCD@>944-48;?BCCFACC
@806D7:00222:00770
ACGCTCGACATGCCAGGTACAGGA
+
9;;CBAA<<1111-11,43>BD?;
@806D7:00225:00799
ACGCTCGACATGCCCAGGTACAGGAG
+
BBABBBB@;48888199598@@A?@@
@806D7:00226:00757
ACGCTCGACATGCCCAGGTACAGGAG
+
AABBBDCBA9949919959?A9<:<@
@806D7:00226:00760
ATATCGCGAGGGTATGGAAGACTCTATA
+
BBBBBBABA??<?===>B?BCDCCBBA?
@806D7:00226:00779
ACGCTCGACATGCCCAGGTACAGGAG
+
;;?@ABBBBDA84409>;@ABCC@AA
@806D7:00227:00795
ATCAGACACGGACACTGCAGAACACAC
+
BB?BAAABCB?BBCCCDCBBBABBBBB
@806D7:00230:00757
ACGCTTCGAACATGCCCAG
+
9401/,///,/44499-44
@806D7:00230:00772
TAGTATCAGCCTCGCCATGACGAAGGTATTCC
+
A>=49444448844929?99999<@<999:A=
@806D7:00231:00774
ACGCTCGACATGCCCAGGTACAGGAG
+
BBABBBCBBAA===:==;@ACFD?BB
@806D7:00232:00769
CGTGTCTCTAGGCACAGGATTTTGTGTAG
+
CCBDCCBB???@@>9=@<9999/99@>?>
@806D7:00233:00757
TCTCTATGCGCTCCACATGTCTAAGGT
+
@@@AAAABCCC@A>@;;;CCBBB;<:<
@806D7:00235:00754
ACGCTCGACATGCCCAGGTACAGGAG
+
BBABBB??AA@;9919;5;CCILABB
@806D7:00235:00793
ACGCTCGACATGCCCAGGTACAGGAG
+
A@<?BBABDCB94404449>>99699
@806D7:00238:00772
ATATCGCGAGGGTATGGAAACTCTATAGAGG
+
BABBBBBBCCC?AA>B@CG;=<DB@@@DDC@
@806D7:00240:00755
TACTGAGCTACACACACAT
+
@?@>?=BA844490,,,,,
@806D7:00241:00791
ACGCTCGACATGCCCAGGTACAGGAG
+
BBBBBCBCA9944409849@CCDACC
@806D7:00246:00763
ACGCTCGACATGCCAGGTCACAGGAG
+
8>79999999@91-11,1.....,16
@806D7:00247:00758
ACGCTCGACATGCCCAGGTACAGGAG
+
BBB@BBBDC=?949088;?BCCCAA@
@806D7:00247:00769
ACGCTCGACATGCCAGTACAGGAG
+
?ABBCBECC6:--+----1:;@B@
@806D7:00248:00765
ACGCTCGACATGCCCAGGTACAGGAG
+
9>?AA@@BE98944-48787944249
@806D7:00200:00836
CGTGTCTCTAGGCACAGGATTTTGTGTAG
+
B@AABBBBC@@=@@?@D?9999/9AA@@A
@806D7:00202:00847
TCTCTATGCGCTCCACATGTCTAAGGT
+
444499449999=899@9999442424
@806D7:00206:00802
ATCAGACACGGACAGAGCAGAA
+
@9341101/8,//444/////5
@806D7:00207:00828
CGTGTCTCTAGGCACAGGATTTGTGTAG
+
<<<<BBBAA@@899>?@?99909>>::<
@806D7:00207:00831
CGTGTCTCTAGGCACAGGATTTTGTGTAG
+
BBDCCCCBBAB?BBCABB9999/9??>>@
@806D7:00207:00848
ACGCTCGACATGCCCAGGTACAGGA
+
BB>?@?==?99111+11,/67::=;
@806D7:00208:00806
ACGCTCGACATGCCCAGGTACAGGAG
+
BBDBBBBCA::44409859>@@B@BB
@806D7:00208:00828
ACGCTCGACATGCCAGGTACAGGAG
+
BA>=?499?9911-11,16>9?;>>
@806D7:00210:00804
ACGCTCGACATGCCCAGGTACAGGAG
+
BAACDBBAC9999919959?B9959@
@806D7:00210:00817
ACGCTCGACATGCCCAGGTACAGGAG
+
@B?BABBCC=944409959?BBB>@>
@806D7:00211:00834
ACGCTCGACATGCCCAGGTACAGGAG
+
BB>??ABCCBBBAC>BB?C@AAFAC@
@806D7:00213:00819
ACGAGTGCGTTCCCCATGTCGTAGGTACTC
+
9<CCCCB@::2444/9999>>>7747870.
@806D7:00214:00801
ACGCTCGACATGCCCAGGTACAGGAG
+
AC?@ACAABCC=>998849ABBCAEC
@806D7:00215:00829
TACTGAGCATACACACACAGAAAGATTGGT
+
4>@>>@=2//7866==43376666110136
@806D7:00215:00833
ACGCTCGACATGCCCAGGTACAGGAG
+
BBBBBC?@AA@==@<==;>@@@@>99
@806D7:00216:00832
ACGCTCGACATGCCCAGGTACAGGAG
+
BB?AACAA?=:44419>;>BCCDACB
@806D7:00218:00832
CGTGTCTCTAGGCACAGGATTTTGTGTAG
+
DBCCDDEBBAB>??A9984444/9A>>>A
@806D7:00218:00845
ACGCTCGACATGCCCAGGTACAGGAG
+
BCCBBCBCEBBBDD>CB?BACEEBA@
@806D7:00225:00808
ACGCTCGACATGCCCAGTACAGGAG
+
AA?BBBCBA::/11-111<>9959>
@806D7:00225:00809
ACGCTCGACATGCCCAGGTACAGGA
+
998>AA99999999-4>78<AAA89
@806D7:00229:00816
ACGCTCGACATGCCCAGGTACAGGAG
+
9<;BBA@>?>>99919@<@>999=?@
@806D7:00232:00823
ACGCTCGACATGCCCAGGTACAGGAG
+
BBBBBBBCB>>44408849?@ACBAA
@806D7:00233:00840
ACGCTCGACATGCCCAGGTACAGGAG
+
BB@ABBBAA?>=99988498?AAAAA
@806D7:00234:00827
TGATACGTCTCCTTCCTTAGTTACTTCA
+
CABEDBCA@@C@?<A>B>@>>@;<<:<B
@806D7:00239:00807
ATCAGACACGGACACAGCAGAACACA
+
?9<<B@B>;;79999999@9969988
@806D7:00240:00842
ACGCTCGACATGCCCAGGTACAGGAG
+
BBABBBBAA:;;??98859?AECBCB
@806D7:00243:00814
ACGCTCGACATGCCCAGGTACAGGAG
+
BBABBC?@?AB@==98849@ACFFEC
@806D7:00244:00831
ACGCTCGACATGCCAGTACAG
+
497@@9;<CCCBC@;998444
@806D7:00200:00867
ACGCTCGACATGCCCAGGTACAGGAG
+
A@>@BBBCA>>BCCA@@?@BCCDADB
@806D7:00203:00860
ACGCTCGACATGCCCAGGTACAGGAG
+
;<ABCCDCC?=@CB@;;9;>@AC:<<
@806D7:00204:00853
AGCACTGTAGCTGTCACTAGTTACTTGT
+
899949/81//1188@?99995999299
@806D7:00205:00874
ACGCTCGACATGCCCAGGTACAGGAG
+
@A?AAB@@CBBBBB>BB@BADCEB??
@806D7:00207:00883
ACGCTCGACATGCCCAGTACAGGAG
+
=@A@B@A9999111,11/46::999
@806D7:00207:00897
TACTGAGCTACACACACAGAAAGATTGGT
+
BBBBBDBBBBBEBCCA==9996:@@?B?B
@806D7:00209:00865
ACGCTCGACATGCCCAGGTACAGGAG
+
ABBBB@BCCCDA==:992:;@ABABC
@806D7:00209:00880
ACGCTCGACATGCCCAGGTACAGGAG
+
?A@CCCCCH@?=@=98849ABBB@<<
@806D7:00212:00852
ATCAGACACGACACAG
+
;1./6634499A@;;8
@806D7:00212:00882
ACGCTCGACATGCCCAGGTACAGGAG
+
ABABBBBDCBA@@@:@>=@@BBCBBC
@806D7:00213:00873
ACGCTCGACATGCCAGTACAG
+
@AA@B@<--**(*)**,,/44
@806D7:00213:00886
ACGCTCGACATGCCCAGGTACAGGAG
+
BCBBBBBCCBBBCD>9979<@AC@;;
@806D7:00213:00897
ACGCTCGACATGCCCAGGTACAGGAG
+
ABBBBBC@;9>111+11,/./44249
@806D7:00214:00870
ATCAGACACGGACAAGAC
+
BAABBDBBBC?BBBACCB
@806D7:00214:00884
AGCACTGTAGCTGTCACTAGTTACTTGT
+
49444BBBABDC<><<99@442444249
@806D7:00215:00883
ACGCTCGACATGCCCAGGTACAGGAG
+
@ABBBBABBEBBBC>AB?BBCCEB??
@806D7:00216:00874
ACGCTCGACATGCCCAGGTACAGGAG
+
99894449444444-49243499:77
@806D7:00218:00898
ACGAGTGCGTTCCCCATGTCGTA
+
BB@BBDC?;;2///+11////83
@806D7:00220:00858
ACTGTTGTCGTG
+
1///2*,,,,,,
@806D7:00220:00873
ACGCTCGACATGCCCAGGTACAGGAG
+
BBABBBBCE9944409959>BGDABC
@806D7:00220:00880
AGCACTGTAGCTGTCACCTAGTTACGTTGT
+
499:CE<<=CD@44//1,/80008///:11
@806D7:00220:00881
ATCAGACACGGACACAGCAGAACACAC
+
?BABBBABDB?BB@AACCCCC@CCB?A
@806D7:00222:00862
ACGCTCGACATGCCCAGGTACAGGAG
+
AB>?BBBCFAA=9954449>??B?AA
@806D7:00222:00865
ACGCTCGACATGCCCAGGTACAGGAG
+
9<;BB>>AA9999919959<9=A?AA
@806D7:00223:00852
ATCAGACACGGACACAGCAGAACACA
+
?>B=;<;@A@?BB@A?@>:11-1100
@806D7:00223:00896
TACTGAGCTACACACACAGAAAGATTGGT
+
@@ABCCCCBBBBBCDA@AAC@9>884848
@806D7:00224:00874
ACGCTCGACATGCCCAGGTACAGGAG
+
BBBAABBCDBBA@@:=><?ACCEACC
@806D7:00224:00888
ACGCTCGACATGCCCAGGTACAGGAG
+
BBBBBBBBCBBBCC>AB>BAAECBCB
@806D7:00225:00883
ACGCTCGACATGCCCAGGTACAGGAG
+
ABABBBBBCEBBBB??@>B:<=DECC
@806D7:00225:00888
ATCAGACACGGACACAGCAGACA
+
=9B=;9899824494944///6/
@806D7:00227:00851
TACTGAGCTACACACACAGAAAGATTGGT
+
??ABCCCCBBCC@@ACBB@@@<???<?<?
@806D7:00227:00864
ACGCTCGACATGCCAG
+
84399>@@<1-,,*,,
@806D7:00227:00881
ACGCTCGACATGCCAGGTACAGGA
+
9;;;<999C9911-11,,,,/872
@806D7:00228:00890
ACGCTCGACATGCCAGTACAGGA
+
BA?BCBAA;66,-*---7<BC@1
@806D7:00229:00856
ACGCTCGACATGCCCAGGTACAGGAG
+
?@BBBCBAAAABCCC?@=@8;=HCCC
@806D7:00229:00862
ACGCTCGACATGCCCAGGTACAGGAG
+
?BBBBBBCCCDBB=:996:?@ACFCG
@806D7:00229:00876
ACGCTCGACATGCCCAGGTACAGGAG
+
AA?CDABBC9944409969??CCB??
@806D7:00229:00899
ACGCTCGACATGCCCAGGTACAGGAG
+
BBBBBBBCDAA@==<847;AABBFAA
@806D7:00232:00888
ACGCTCGACATGCCCAGGTACAGGAG
+
@@?AAA>?A@BBBB>BB@A>BFB@AA
@806D7:00233:00860
ACGCTCGACATGCCCAGGTACAGGAG
+
BBBBBB?@ACBDCC>BA?ABEFEBBB
@806D7:00233:00867
ACGCTCGACATGCCAGTACAGG
+
94784==:<1///,///.//22
@806D7:00234:00858
TAGTATCAGCCTCCCCATGACGAAGGTATTCC
+
@BB@?ABBBA>BBAB8B;<<DCEBB?C;;:<A
@806D7:00234:00873
ACGCTCGACATGCCAGGTACCAGG
+
498@444::=>11,1/,,,-*/,*
@806D7:00236:00861
ACGCTCGACATGCCCAGGTACAGGAG
+
BCAAABCCC:9:CC@;9;:@AAFAFB
@806D7:00237:00898
ACGCTCGACATGCCCAGGTACAGGAG
+
BBBBBBBCCAA>=><=>;=ACDCAAB
@806D7:00240:00868
ACGCTCGACATGCCCAGGTACAGGA
+
89:9;@A>@??111,11,10/4:9?
@806D7:00240:00888
ACGCTCGACATGCCCAGGTACAGGAG
+
EEABDBCBA=@48809849;ABDEBA
@806D7:00240:00889
ACGCTCGACATGCCCAGGTACAGGAG
+
BBABBCCBB==899199698@BBDBA
@806D7:00241:00870
ACGCTCGACATGCCCAGGTACAGGAG
+
?@?ABBBBBAABAA>@?=@CCFFACB
@806D7:00244:00852
ACGCTCGACATGCCCAGGTACAGGAG
+
BBB@BBBBCDBCBB?996:@A@B?@>
@806D7:00248:00894
ACGCTCGACATGCCCAGGTACAGGAGA
+
<CCCDBBCBAA94408849@ABB@AA@
@806D7:00202:00926
ACGCTCGACATGCCCAGGTACAGGAG
+
BBA@ABECD???CHC@?=@BBCCA;;
@806D7:00203:00933
TACTGAGCTACACACACAGAAAGATTGGT
+
CBBDCCC@@@CCCCCC@@A@@=@CC@D?B
@806D7:00204:00936
ACGCTCGACATGCCCAGGTACAGGAG
+
BB@BBCBBBAAABDA?@=@>AAFFBB
@806D7:00206:00910
ACGCTCGACATGCCCAGGTACAGGAG
+
BBBBBB>?A@@BCC>@@=@?@ACB@?
@806D7:00206:00912
ACGCTCGACATGCCCAGGTACAGGAG
+
BB?ABBCCD:<;AB>@@=@ABBB>AA
@806D7:00208:00905
ACGCTCGACATGCCCAGGTACAGGAG
+
BBBBBBBBC@@BDHC997:<@ACA@@
@806D7:00209:00901
ACGCTCGACATGCCCAGGTACAGGAG
+
AABCBA@AABBBBBBBA?B?@AFADC
@806D7:00210:00946
AGCACTGTAGCTGTCACTAGTTACTTGT
+
>CCDDCCCCBAAAA@BBBBBB>BBB>;=
@806D7:00212:00923
ACGCTCGACATGCCCAGGTACAGGAG
+
BBABBAAAAAB@>>:8859>BBCABB
@806D7:00214:00909
ACGCTCGACATGCCCAGGTAAGGA
+
>@?@@;<<B<<9>>:9969?6848
@806D7:00214:00947
ACGCTCGACATGCCCAGGTACAGGAG
+
@BBBBBAADBBBDD>?@=@BCBDAAA
@806D7:00215:00902
ACGCTCGACATGCCAGTACAG
+
44789>>1///,,*,,/./44
@806D7:00216:00915
TACTGAGCTACACACATCAGAA
+
8899444;844444///////,
@806D7:00217:00933
ACGCTCGACATGCCCAGGTACAGGAG
+
9;ABBCCEFCB>9998849?CCFECB
@806D7:00218:00910
ACGCTCGACATGCCCAGGTACAGGAG
+
BCBBCBBCFBBB@@<8:7;ABBDACE
@806D7:00222:00929
ACGAGTGCGTTCCCCATGTCGTAGGTACTC
+
BBBBBBCCCB=?==6>@@@BBBBB?B;<<@
@806D7:00223:00905
ACGCTCGACATGCCCAGGTACAGGAG
+
ABAACBCBD@@>>>:9969>?BA>AA
@806D7:00224:00908
ACGCTTGACATGCCCAGGTATAGGAG
+
BB@@A>BCCCBDBB>BBAC@@@B@9:
@806D7:00224:00909
CGTGTCTCTAGGCACATGGATTTGTGTAG
+
ABBCBCB@A@A>B999995999044444;
@806D7:00224:00916
ACGCTCGACATGCCCAGGTACAGGAG
+
BBBCBBBCBBBBCCC99:9>@ACA;;
@806D7:00224:00928
ACGAGTGCGTTCCCCATGTCGTAGGTACTC
+
BBABBBBABA@DDE:B9994998857888>
@806D7:00224:00933
ACGCTCGACATGCCCAGGTACAGGA
+
ABBBBBBBBBBDCCC?@=@ABCEAA
@806D7:00225:00909
CGTGTCTCTACGGCTACATGGATTTGTGTAGA
+
44444449;9482434444424;;-4944444
@806D7:00226:00927
TAGTATCAGCCTCGCCATGACGAAGGTATTCC
+
BBBBBCC::;@BBCC@CAAACCC@C@CCB@C@
@806D7:00227:00909
TATATCAGCCTCGCCATGCAA
+
///44444/,.1//7/34442
@806D7:00227:00939
ACGCTCGGACAGCCAGGTACAGGAG
+
@A>>?9951:1//,//,///..6..
@806D7:00230:00923
ACGCTCGACATGCCCAGGTACAGGAG
+
BBBBBBBCB==ACC?9::9@BACA@A
@806D7:00230:00931
ACGCTCGACATGCCCAGGTACAGGAG
+
BCBBB?ACCA@ACH?@@=@CCCDACD
@806D7:00234:00934
TGATACGTCTCCTCCTAGTTACTTCA
+
9449;9BB@11-1/,,,,,*///,44
@806D7:00235:00922
ACGCTCGACATGCCCAGTACAGGA
+
9;;;A991:1/---*,,/./4984
@806D7:00237:00937
ACGCTCGACATGCCCAGGTACAGGAG
+
A@?AA@A@B?>999-4824794424:
@806D7:00237:00940
TACTGAGCTACACACACAGAAAGATTGGT
+
CABABCCB@AA@ABC@;;444-8??>B?B
@806D7:00238:00902
ACGCTCGACATGCCCAGGTACAGGAG
+
BB@>>BBCCAABBB>BB?A?AAEABB
@806D7:00240:00915
ACGCTCGACATGCCCAGGTACAGGAG
+
BB?@ABBCCBBBDD>??=??AADCBA
@806D7:00241:00916
ATCAGACACGGACACAGCAGAACACAC
+
BAABBBBBBB>@ABABCBBBA>?BBBB
@806D7:00242:00940
TACTGAGCTACACACACAGAAAGATTGGT
+
@BBCCDD@@@??AAA@BB;;:8;AA?B?B
@806D7:00242:00948
ACGCTCGACATGCCCAGGTACAGGAG
+
ABBBCCBCCAA666611-1<<99699
@806D7:00242:00949
ATACAGCAGAACACACAGAC
+
CBBBBBBCDC@CBBABBBAA
@806D7:00243:00902
CGTGTCTCTAGGAGACAGGATTTTGTGTAG
+
899994400,-*,,,/.357BB?5=88;;:
@806D7:00245:00907
ACGCTCGACATGCCCAGGTACAGGAG
+
BBA??=A@A;;;@@:9;89>@@@<99
@806D7:00247:00927
ACGCTCGACATGCCCAGGTACAGGAG
+
ABBBBBBCCCDAAA=>><?>@AFBBB
@806D7:00248:00917
AGCACTGTAGCTGTCACTAGTTACTTGT
+
BBCBCCBE@AACCCCBCG:<<@BAA=@B
@806D7:00249:00903
ACGCTCGACATGCCCAGGTACAGGAG
+
=@<BBAA@F@ABCCA9999@BBCBBB
@806D7:00249:00930
ACGCTCGACATGCCCAGGTACAGGAG
+
>BBBBBBCCBBBBB?998:ABCFAA@
@806D7:00200:00960
ACGCTCGACATGCCCAGGTACAGGAG
+
BBBABABCBAABCC@::::@AAD@BB
@806D7:00200:00980
AGCACTGTAGCTGTCACTAGTTACTTGT
+
@@GBCBBAACCBCICAAAECDACCC@CB
@806D7:00201:00975
TCTCTATGCGCTCCACATATCTAAGGT
+
CBFFBABBBCDBC@CEBCAEABB@B@A
@806D7:00201:00977
AGCACTGTAGCTGTCACTAGTTACTTGT
+
44999@A@AAABBCBBCECCB@A;;8<B
@806D7:00201:00995
ACGCTCGACATGCCCAGGTACAGGAG
+
?CAACA>?CABBBB>AA>A@BBCA?A
@806D7:00202:00972
ACGCTCGACATGCCCAGGTTACAGGAG
+
993;989:??===A5==446399:994
@806D7:00203:00971
ACGCTCGACATGCCCAGGTACAGGAG
+
B@@@@@@@@>>111,11,/4699844
@806D7:00204:00969
ACGCTCGACATGCCAGTACAGGA
+
4484494/7,,**)**,,/4424
@806D7:00204:00994
ACGCTCGACATGCCCAG
+
;><>@11--,,,,,*,/
@806D7:00205:00958
ATCAGACACGGACACAGCAGAACACAC
+
CA>?@DBABB::<ACCECCCCBC?>>C
@806D7:00206:00991
ACGCTCGACATGCCCAGGTACAGGAG
+
?BBBBBBCCBBBBB>BB?AABBDBBB
@806D7:00208:00954
ACGCTCGACATGCCCAGGTACAGGAG
+
ABAABBBBC>>ABB@BA>A?CFDCDB
@806D7:00208:00988
ACGCTCGACATGCCCAGGTACAGGAG
+
AA@AAABCCBBBBB>>><>>AACABB
@806D7:00209:00974
ACGCTCGACATGCCCAGGTACAGGAG
+
BBAACBAAA>>ACCB??=?ABECA@A
@806D7:00210:00966
ACGCTCGACATGCCCAGGTACAGAG
+
BAAACBCCDBBBBC=;:7;:;;BBC
@806D7:00211:00971
ACGCTCGACATGCCCAGGTACAGGAG
+
BA@@BBBBB@@@BBBBA>AABECBAA
@806D7:00212:00959
ACGCTCGACATGCCCAGGTACAGGAG
+
@BBBBAAAFBBB??:9969?BCCB@A
@806D7:00212:00976
CGTGTCTCTAGGCACAGGATTTTGTGTAG
+
BCBAGBBCCBB@B:;;C@BBBB9BCAAAA
@806D7:00213:00968
ACGCTCGACATGCCCAGGTACAGGAG
+
??@BBBBBCCA@>@:9969>?EA@CA
@806D7:00213:00969
ACGCTCGACATGCCCAGGTACAGGAG
+
BBBBBBCCB==99998459>@BCACC
@806D7:00213:00981
ACGCTCGACATGCCCAGGTACAGGAGA
+
ABABAAAACBBDCC>@@?@BCCCABBB
@806D7:00214:00982
ACGCTCGACATGCCCAGGTACAGGAG
+
?BBBBBBBCBBBBB>BB@BACECADE
@806D7:00215:00981
ACGCTCGACATGCCCAGGTACAGGAG
+
ACBBBBB@A@C@@>:8849;BCDBEC
@806D7:00215:00982
ACGCTCGACATGCCCAGGTACAGGAG
+
>>?ABBBBBBBB>>=998:BBCFACC
@806D7:00215:00995
TACTGAGCTACACACACAGAAAGATTGGT
+
BBCC?@@AB@@@CBBAAAB==:>;?<?67
@806D7:00216:00980
ACGCTCGACATGCCCAGGTACAGGAG
+
ABAABBCDCBBBBB=??=@BCCCACC
@806D7:00216:00983
ACGCTCGACATGCCCAGGTACAGGAG
+
9;@>@BCB@;?89919>;>?AGB>AC
@806D7:00217:00969
CGTGTCTCTAGGCACAGGATTTTGTGTAG
+
AAAAA@;99;;94;944:::::244444:
@806D7:00219:00957
ACGCTCGACATGCCAG
+
@@899<<1///28,//
@806D7:00220:00960
ACGCTCGACATGCCCAGGTACAGGAG
+
@A?AAAACB>>>BCABB?B>??C@AB
@806D7:00220:00961
ATCAGACACGGACACAGCAGAACACAC
+
BAABCBC@A?@DDCBBBBBBB@??>BB
@806D7:00223:00972
ACGCTCGACATGCCCAGGTACAGGAG
+
BBBBBBBBECBCBC>>?=?@BACB@A
@806D7:00225:00981
ACGCTCGACATGCCCAGGTACAGGAG
+
BB9<<<<9A99111,11,10/44249
@806D7:00226:00969
ACGCTCGACATGCCCAGGTACAGGAG
+
ABBBBBBBCBBBCC>A@=?BCFDA??
@806D7:00226:00994
TGATACGTCTCCTTCCTTAGTTACTTCA
+
444499>999C696969248677/1,//
@806D7:00227:00984
ACGCGCCCAGGTACAGGAGACTG
+
CCBABCC@??;=999959@>833
@806D7:00230:00987
ACGCTCGACATGCCCAGGTACAGGAG
+
BBBBCBCCCAA@>>:996:?@ACCBB
@806D7:00230:00998
ACGCTCGACATGCCCAGGTACAGGAG
+
=?>BBBBCCAABCC>?@>@ABBE@BA
@806D7:00231:00977
ACGCTCGACATGCCCAGGTACAGGAG
+
BB@ABBBBC?>?BC?BA?BBEBC?BA
@806D7:00232:00979
ACGCTCGACATGCCAGGTACAGG
+
49<9>>ABA999969>;93/885
@806D7:00232:00980
ACGCTCGACATGCCAGTA
+
498;<@@?A11-*)**,,
@806D7:00234:00990
ACGCTCGACATGACCAGGTACAGGAG
+
A@?;;949@94444244248444249
@806D7:00235:00967
ACGCTCGACATGCCCAGGTACAGGAG
+
BDBCABCDE::9@B?;98;BBCB?99
@806D7:00237:00960
ACGCTCGACATGCCCAGGTACAGGAG
+
>?<>A=@@AA@@BC@@@=@?<<9=AA
@806D7:00237:00962
ACGCTCGACATGCCCAGGTACAGGAG
+
@A@ACCB>@>>111,11,/0/44249
@806D7:00237:00972
ACGCTCGACATGCCCAGGTACAGGAG
+
?BBBCBACBBBBCB>AA?BBCCCABB
@806D7:00237:00999
ACGCTCGACATGCCCAGGTACAGGAG
+
BCAACDBAABBBCB@BA?AADCBABB
@806D7:00238:00965
ATATCGCGAGGGTATGGAAGACTCTATA
+
?B?@?@AA:::79@@A8<;<CABBCBAB
@806D7:00239:00963
ACGCTCGACATGCCCAGGTACAGGAG
+
BB?A@BBCC???AA:4449>@@@?;;
@806D7:00239:00980
ACGCTCGACATGCCCAGGTACAGGAG
+
BB?ABBBCC@@BCC@@?=?ACDEBAA
@806D7:00239:00988
ACGGCTCGACATGCCCAGGTACAGGAG
+
=977;ABACCECCCC>CB@BBBCCABC
@806D7:00241:00956
ACGCTCGACATGCCCAGGTACAGGAG
+
BBBBBBBAB==ACC>?@=?>==CA?>
@806D7:00241:00968
ACGCTCGACATGCCCAGGTACAGGAG
+
BCDBCBBCBAA==969949@BBB?A@
@806D7:00242:00961
ACGCTCGACATGCCCAGGTACAGGAG
+
BBBBABAAB==?HC?9:99@BBC?@@
@806D7:00244:00959
TAATATCAGCCTCGCCCATGACGAAGGTATTCC
+
;;=>99::=::7948909888===5:56/1,/7
@806D7:00248:00970
ACGCTCGACATGCCCAGGTACAGGAG
+
BB>?@BBBCBBBCC?9969<@ACB@@
@806D7:00249:00954
TGTATCAGCCTCGCCATGACGAAGATTC
+
44///////548=B993;@844244/,/
@806D7:00249:00978
TGATACGTCTCCTTCCTTAGTTACTTC
+
9@?@494449:24249>244424442/
@806D7:00201:01005
ACGCTCGACATGCCCAGGTACAGGAG
+
BB?BABBCC??ABC>9:;:CCBCACC
@806D7:00201:01026
ACGCTCGACATGCCCAGGTACAGGAG
+
?BAAABAAA@@BCB>??=?ACDCABB
@806D7:00202:01002
ACGCTCGACATGCCCAGGTACAGGAG
+
BB?ABCBCCAABCD>AB?BADDDBAA
@806D7:00202:01010
ATCAGACACGGACACAGCAGAACACAC
+
BB>ABBBBBB?>ABBDCDCAB>ABBDB
@806D7:00203:01024
ACGCTCGACATGCCCAGGTACAGGAG
+
BBBBBBAABCBBBB?BB@CABBCBBB
@806D7:00204:01037
GAACGCTCGACATGCCCAGGTACAGGA
+
,/,/./4944444444-4424344424
@806D7:00207:01043
ACGCTCGACATGCCCAGGTACAGG
+
//344AAAA99999089;;0,,,*
@806D7:00208:01046
TCTCTATGCGCTCCACATGTCTAAGGT
+
CCCEBCCBCD@AAADCBBAACDC@B?B
@806D7:00209:01040
ACGCTCGACATGCCCAGGTACAGGAG
+
BBBBAABCA::49919969?@AFBCC
@806D7:00212:01003
ACGCTCGACATGCCCAGGTACAGGAG
+
ABABBBBBC@@BBCA@@=@>??C@AA
@806D7:00212:01004
ACGCTCGACATGCCCAGGTACAGGAG
+
?@@@BBBBBAB<<<99>;>ABCCBBC
@806D7:00212:01012
ACGCTCGACATGCCCAGTAGACAGGAG
+
?@7;<>AB?98111+/,,,,,,/6699
@806D7:00212:01040
TGATACGTCTCCTTCCTTAGTTACTTCA
+
ABABBBB@BBD@B@B@B@BCB@BBAADB
@806D7:00213:01023
ACGCTCGACATGCCCAGGTACAGGAG
+
B@;@B@@>?9999919969>@?E?D=
@806D7:00213:01026
ACGCTCGACATGCCCAGGTACAGGAG
+
@BBBBD@@ABBCCCA99;<BBBCAA@
@806D7:00214:01021
TACTGAGCTACACACACAGAAAGATTGGT
+
ABBA:@@999999>?@>@@BC>BBC@C?B
@806D7:00217:01020
TCTCTATGCGCTCCACATGTCTAAGGT
+
BCCECC@?ACBBD@CECC@@DCC@C@C
@806D7:00217:01042
TGATACGTCTCCTTCCTTATTACTTCA
+
BCCBCCBBBCD@B?A;=;>>;9499@?
@806D7:00218:01026
ACGCTCGACATGCCCAGGTACAGGAG
+
AA@BBBBBBBBBBB>99::CDEDAAB
@806D7:00219:01011
GACGCTCGACATGCCCAGGTACAGGAG
+
?AABBBC@AABBBCC>@@=@?@ADBAA
@806D7:00220:01008
ACGCTCGACATGCCCAGGTACAGGAG
+
ABBBBBBCCB?BCC>AB>AABBBABB
@806D7:00220:01016
CGTGTCTCTAGGCACAGGATTTTGTGTA
+
A@AAB<<=CCCBCCCCC@BBBB7@==<<
@806D7:00223:01022
ACGCTCGACATGCCCAGGTACAGGAG
+
AB?@B@BCCAA:>>611-1<>CIFED
@806D7:00224:01001
ACGCTCGACATGCCCAGGTACAGGAG
+
@@>>@@@>A>>99919959?BGDAAB
@806D7:00225:01011
ACGCTCGACATGGCCCAGGTACAGGAG
+
BB>??CCCCA==;999==;=@ABB?@@
@806D7:00226:01047
ATCAGACACGGACACAGCAGAACACAC
+
?>@>==A@@@?AA@CBC99996998<7
@806D7:00227:01020
ACGCTCGACATGCCCAGGTTACAGGACGACT
+
997A;844944444-4;9;234448444944
@806D7:00227:01025
CATGTCTCTAGGCACAGGATTTTGTGTAG
+
ABAACBBBBBC@CBBBD@????6@BBBCD
@806D7:00228:01039
TGATACGTCTCCTTCCTTAGCTTACTTCAGG
+
BBBB@@@999?695/7876///7/,,*///,
@806D7:00230:01016
TAGTATCAGCCTCGCCATGACGAAGGTATTCC
+
BBCBD::<CB?BBBB@CCCCCEA?B@BBC@C?
@806D7:00230:01044
ACGCTCGACATGCCCAGGTACAGGAG
+
BCBBBBBCCCDB==:4449>?@B?99
@806D7:00231:01013
ACGCTCGACATGCCCAGGTACAGGAG
+
94>>>9<<AA@<<<811,/48::694
@806D7:00231:01025
ACGCTCGACATGCCCAGGTACAGGAG
+
AB@AB@A?99999919949BCCJBCG
@806D7:00233:01027
ACGCTCGACATGCCCAGGTACAGGAG
+
ABBBBBBCBB=?CBBB@?@@BBDBBA
@806D7:00233:01042
TGATACGTCTCCTTCCTTAGTTACTTCA
+
BBBBCCBGAA@=?=@>ACCCCCAAA@CD
@806D7:00234:01027
ACGCTCGACATGCCCAGGTACAGGAG
+
BBBBBBBCCAABCC>BB?BABBDBEC
@806D7:00235:01014
ACGCTCGACATGCCCAGGTACAGGAG
+
9489@>99<999@A<AB>@?@99599
@806D7:00236:01010
ACGCTCGACATGCCCAGGTACAGGAG
+
?BBBBBBBCBBBDC?99;:AABCADC
@806D7:00236:01033
ACGCTCGACATGCCCAGGTACAGGAG
+
AABB?>@CB?>99919959?DABDA9
@806D7:00236:01036
AGCACTGTAGCTGTCACTAGTTACTTGT
+
AADDDBAAAAB@ABBBBCBBB@BAA@AB
@806D7:00237:01018
ACGCTCGACATGCCCAGGTACAGGAG
+
44344?AC?@@@@@:99698@BB699
@806D7:00239:01001
ACGCTCGACATGCCCAGGTACAGGAG
+
BBBBBB@@BBBBCC>@?=?>?AEBBB
@806D7:00242:01004
ACGCTCGACATGCCCAGGTACAGGAG
+
BBBBBBCCCBC:8861/-1119B699
@806D7:00242:01022
ACGCTCGACATGCCCAGGTACAGGAG
+
BBABCDBCA9=111,11-1<>AA=99
@806D7:00244:01036
ACGCTCGACATGCCCAGGTACAGGAG
+
CCABBBCCBDBBCC>BA8;;@GGCCD
@806D7:00245:01003
ACGCTCGACATGCCCAGGTACAGGAG
+
;A899>99999111+/1,/./44244
@806D7:00245:01005
ACGCTCGACATGCCCAGGTACAGGAG
+
@ABBBA@AA@@BBA=A>?@BBCC@AB
@806D7:00248:01028
ACGCTCGACATGCCCAGGTACAGGAG
+
BBAAC?@@CA@=::<8449>@9959>
@806D7:00248:01039
ACGCTCGACATGCCCAGGTACAGGAG
+
BBBBAAAAB@@@CCA@?=@AAACBDB
@806D7:00200:01056
ACGCTCGACATGCCCAGGTACAGGAG
+
BBAABBBBDB@BBCC??=??AACCCC
@806D7:00202:01060
ACGCTCGACATGCCCAGGTACAGGAG
+
BBABBBBBCBBBCC>??=@ABCCACB
@806D7:00205:01056
ACGCTCGACATGCCCAGGTACAGGAG
+
?BBBBBBBEDCBBB>??=?ABCCACC
@806D7:00205:01072
ACGCTCGACATGCCCAGGTACAGGAG
+
>ABBBBABEBB>=><=?=AACCDABB
@806D7:00205:01080
ACGCTCGACATGCCCAGGTACAGGAG
+
ABBBBB@@B>>>BBBB?>AADEC@AA
@806D7:00211:01053
ACGCTCGACATGCCCAGGTACAGGAG
+
AC@AAECCEA@@>><9849>>AB?BC
@806D7:00211:01076
TACTGAGCTACACACACAGAAAGATTGGT
+
BBBBBDCA@@BBBBCDBB9996:BB@D@C
@806D7:00212:01065
ACGCTCGACATGCCCAGGTACAGGAG
+
@BBBBAAAE??ADB>998:ABBC?BC
@806D7:00212:01089
ACGCTCGACATGCCCAGGTACAGGAG
+
BBB@BBBCA>>ABCAAA>ABCCCA??
@806D7:00213:01064
ATCAGACACGGACACAGCAGAACACAC
+
B>@@AA:;<A@CDCCDCCBBB@EBAAB
@806D7:00214:01086
CGTGTCTCTAGGCACAGGATTTTGTGTAG
+
BBCC:9<>>?>;>9999:4999,9944:C
@806D7:00219:01058
ACGCTCGACATGCCCAGTACAGGAG
+
BBCBA@@D@99948-4443444244
@806D7:00221:01051
ACGCTCGAGCCCAGGTACAGGAG
+
CCABDDAAABCBCD@<><BC@@@
@806D7:00222:01055
ACGCTCGACATGCCCAGGTACAGGAG
+
?BBBBBAACDCCCD>BB?BADDDA@A
@806D7:00223:01066
ACGCTCGACATGCCCAGGTACAGGAG
+
BBBBBBACBBBDBC?998:@ABCA<<
@806D7:00224:01076
ACGCTCGACATGCCCAGGTACAGGAG
+
BBBBBBBCCBBBBB?CC?B?AAFCBA
@806D7:00227:01090
ATCAGACACGGACACAGCAGAACACAC
+
@BBBBBA====8;;@9<9@@@=@AAAA
@806D7:00227:01091
ACGCTCGACATGCCCAGGTACAGGAG
+
?CABBBCCC?@@@@<;:7;AACDBAA
@806D7:00228:01068
TCTCTATGCGCTCCACATGTCTAAGGT
+
CCA?A@ACCCBBCBCC@??@AAA?@>A
@806D7:00229:01058
ACGCTCGACATGCCCAGGTACAGGA
+
BBBBBBBCAAABCBA?@=@?@ACAA
@806D7:00229:01075
CGTGTCTCTAGGCACAGGATTTTGTGTAG
+
ACCDBBBCBDC@BBDBC@DDDD:DCABAB
@806D7:00230:01050
TACTGAGCTACACACACAGAAAGATTGGT
+
BBBCCCBAABBCCAABCCB?@=AB<>@=A
@806D7:00233:01054
ACGCTCGACATGCCCAGGTACAGGAG
+
94789>A>??>99909424794469=
@806D7:00233:01059
CGTGTCTCTAGGCACAGGATTTTGTGTAG
+
BCCCA@?BBBBEBBBBB@DCCC9FB>@@B
@806D7:00234:01086
ACGCTCGACATGCCCAGGTACAGGAG
+
;@@@CCCAA@@<<;811,1;64424;
@806D7:00235:01052
ACGCTCGACATGCCCAGGTACAGGAG
+
ABBBBBAAADCCBC>A@=?>@ADABB
@806D7:00237:01061
ACGCTCGACATGCCCAGGTACAGGAG
+
@@BBBBBCA==BCHA9:69;94:9;@
@806D7:00237:01072
ACGCTCGACATGCCCAGGTACAGGAG
+
:<CCC?AACAB@@A:498;>>@C=99
@806D7:00238:01062
ACGCTCGACATGCCCAGGTACAGGAG
+
B?>?BBBCF@@BCCA@@=?AABCAAA
@806D7:00238:01089
TCTCTATGCGCTCCACATGTCTAAGGT
+
BDCCCBBCCDCCC@CBBCBAEBB?B@C
@806D7:00239:01055
AGCACTGTAGCTGTCACTAGTTACTTGT
+
<=CCCCBBABBCCCCBBCBBB@DBD@CC
@806D7:00240:01069
ACGCTCGACATGCCCAGGTACAGGAG
+
BBBBCCCCE;99AA:;:89>A?A@>@
@806D7:00241:01051
ACGCTCGACATGCCCAGGTACAGGAG
+
BB?BDBAAA@A@CC>@@=@AABB>>>
@806D7:00241:01083
ACGCTCGACATGCCCAGGTACAGGAG
+
BBABCBBBCBBBBC>BB?BBCCCACB
@806D7:00242:01053
ACGCTCGACATGCCCAGGTACAGGAG
+
BBBBCA=::4999919944399981/
@806D7:00244:01061
ACGCTCGACATGCCCAGGTACAGGAG
+
BBBBBBBCCBBBCC>998:@@ACCA@
@806D7:00246:01056
ACGCTCGACATGCCCAGGTACAGGAG
+
BBBBBBBCCAABCC?@@=@ACDEAAA
@806D7:00246:01065
ACGCTCGACATGCCCAGGTACAGGAG
+
?ACCCBABBCDBBB?AB@BAABCADC
@806D7:00246:01076
ACGCTCGACATGCCAGTACAGGAG
+
>9844>>:::9//,///.,//,//
@806D7:00246:01094
CGTGTCTCTACGGCACAGGATTTGTGTA
+
4444444/////,//44?644;-44444
@806D7:00247:01092
ATATCGCGAGGGTATGGAAGACTCTATA
+
BCBBBBCCDCBAB@@@?B@AB@@AA???
@806D7:00248:01060
TGATACGTCTCCTCTTAGTACTCA
+
;;;A@@>?111,///,/6//////
@806D7:00248:01076
ACGCTCGACATGCCCAGGTACAGGAG
+
BBBBBBBCCBBBBB>CB@BAAGCABB
@806D7:00249:01074
ATATCGCGAAGGTATGGAAGACTCTAT
+
<BBB>BC@A;=5494424=?83715/,
@806D7:00239:01109
ACGCTCGACATGCCCAGGTACAGGAG
+
@BBBB?ACCBBBBB>BA?ABBCCBBB
@806D7:00240:01112
ACGCTCGACATGCCCAGGTACAG
+
A@;;9@A?@@;111+//,/.,,2
@806D7:00240:01114
ACGCTCGACATGCCCAGGTACAGGAG
+
ABABBBBBCBBDBB?BB?BBCDCBDC
@806D7:00241:01109
TAGTATCAGCCTCGCCATGACGAAGGTATTCC
+
BAC=ABB@@>=AAAA@@BA@@AC?B@B<99;>
@806D7:00243:01100
TCTCTATGCGCTCCACATGTCTAAGGT
+
AEHEB=?BBDC@C@BCDCDDAABBJBC
@806D7:00249:01119
AGCACTGTAGCTGTCACTAGTTACTTGT
+
/777:??AABDEDECDFDBAAADCG?AA
@806D7:00251:00010
ACGCTCGACATGCCCAGGTACAGGAG
+
CD:9<CCFCBBBCC?@@=@CCDCABB
@806D7:00251:00039
ACGCTCGACATGCCCAGGTACAGGAG
+
BCCBCCDBB999=?<?@=@BCCC@<<
@806D7:00255:00004
ACGCTCGACATGCCCAGGTACAGGAG
+
BBABCCCED@F@BCABA?ABCDCA;<
@806D7:00257:00035
ACGCTCGACATGCCCAGGTACAGGAG
+
@BCCB==BBEBBBB@BB@B?DAC@CB
@806D7:00260:00037
ACGCTCGACATGCCCAGGTACAGG
+
>>;;<<BAA>>99909@?>>AAA6
@806D7:00266:00017
ACGCTCGACATGCCCAGGTACAGGAG
+
@AAAAA@CBBBBBB>@>=>ACCC@BB
@806D7:00267:00010
ACGCTCGACATGCCCAGGTACAGGAG
+
AAB@BA@FBBBBBB>BA??BCBB@BA
@806D7:00267:00016
ACGCCTCGACATGCCAGGTACCAGG
+
6;11,/27/////924313342/77
@806D7:00268:00015
ACGCTCGACATGCCCAGGTACAGGAG
+
@ABBBBBBB@@BBA??>=>;BBA@@@
@806D7:00270:00008
ACGCTCGAACATGCCCAGGTACAGGAG
+
@ACBCC@AA@BBBBB>BB@BBEBA?BB
@806D7:00271:00007
ACGCTCGACATGCCCAGGTACAGGAG
+
ABBCBAACEBBABB=@A=@@AAH>AA
@806D7:00271:00008
ACGCTCGACATGCCCAGGTACAGGAG
+
CC?@@BBBBBB@>>98748>@@A>BC
@806D7:00271:00031
ACGCTCGACATGCCCAGGTACAGGAG
+
ABABD@@AA>>=>><::48AA@A?AA
@806D7:00271:00033
ATCAGACACGGACACAGCAGAACACAC
+
BCAABBBBCB@BBBBBCCBA?<@BBB?
@806D7:00273:00034
ACGCTCGACATGCCCAGGTACAGGTAG
+
44489A<B<FDCCDBDB?A@@@A699?
@806D7:00273:00047
ACGCTCGACATGCCCAGGG
+
?BBBCBBCCBB6666/..,
@806D7:00275:00012
CGTGTCTCTAGGCACAGGATTTGTGTAG
+
449??ACCFDCACCB@B?99919>9899
@806D7:00277:00006
AGCACTGTAGCTGTCACTAGTTACTTGT
+
<CBABB@@AA@?>?@<9<@BB?ECB?AA
@806D7:00278:00035
ACGCTCGACATGCCCAGGTACAGGAG
+
BBAAAAACB??@BB<998:BBCC<><
@806D7:00280:00035
ACGCTCGACATGCCCAGGTACAGGAG
+
<=CCCCBBA9=89909858??>?<>A
@806D7:00281:00041
ACGCTCGACATGCCCAGGTACAGGAG
+
ACBBCBCCD@@@BA>AB@BABBC@CC
@806D7:00283:00019
TACTGAGCTACACACACAGAAAGATTGGT
+
BBABBECBBAABCCCDCCB@@=BA?@C=?
@806D7:00285:00014
ACGCTCGACATGCCCAGGTACAGGAG
+
BBBBBECCB@?@BC>BA>BBCCC@CC
@806D7:00285:00025
ACGCTCGACATGCCCAGGTACAGGAG
+
BBBBBBBDBAAB@@<995:>CBC@CC
@806D7:00286:00036
ACGCTCGACATGCCCAGGTACAGGAG
+
ABAABBBC@>>@CC@@>=>ADCCBBB
@806D7:00287:00021
ACGCTCGACATGCCCAGGTACAGGAG
+
?B@AABBCB==?BC?A>>>BDCB@AA
@806D7:00287:00029
ACGCTCGACATGACCCAGGTAGCC
+
9849494;<11///85670:0..,
@806D7:00288:00037
ACGCTCGACATGCCCAGGTACAGGA
+
9<<CCCCDB>@99809858@BBC@A
@806D7:00289:00018
ACGCTCTGCCAGGTACAGGAG
+
ABB@>><11,11,/4448888
@806D7:00291:00045
ACGCTCGACATGCCCAGGTACAGGAG
+
@BBBCBADABBBBB>@?>>ABBB@??
@806D7:00292:00035
ACGCTCGACATGCCCAGGTACAGGAG
+
@BBBCCDCCBBBBC@998;BBACCCB
@806D7:00295:00028
ACGCTCGACATGCCCAGGTACAGG
+
@@;9<@@9999111,10,..7998
@806D7:00252:00071
ACGCTCGACATGCCCAGGTACAGGAG
+
BBBBEBBBCCBCBB>:78:?BBGBBB
@806D7:00254:00054
ACGCTCGACATGCCCAGGTACAGGAG
+
?BBBCCBCC@@@AB>BA?CACCD@BB
@806D7:00254:00057
ATGACACGGACACAGCAGAACACAC
+
A???BBBB>A?AACBBB898;CCBC
@806D7:00255:00067
ACGCTCGACATGCCCAGGTACAGGAGA
+
ABBBBAAEC??AEEC;88:ABAB?AA;
@806D7:00255:00086
TGATACGTCTCCTTCCTTAGTTACTTCA
+
AABBCBBBCCC=?=??B?BCCBCBB@BE
@806D7:00256:00091
ACGTCGACATGCCCAGGTACAGGAG
+
BBB@@@@@@@CDC@CICDCCCDCBC
@806D7:00257:00097
ACGCTCGACATGCCCAGGTACAGGAG
+
ABBBBBBCCBBBAA=><:;>AAB?B@
@806D7:00258:00082
ACGCTCGACATGCCCAGGTACAGGAG
+
BBABBBBDB@@BBB?A@>@>A@D@CC
@806D7:00258:00088
ACGCTCGACATGCCCAGGTACAGGAG
+
?BBBB@BCBBBBBB>@?=@CBCE@??
@806D7:00259:00059
ACGCTCGACATGCCCAGGTACAGGAG
+
AAABCEAAAAAACB?@<>@@BBB@BB
@806D7:00259:00087
ACGCTCGACATGCCCAGGTACAGGAG
+
BBAAACBBBCC;;;811,0<=BC@CC
@806D7:00261:00067
TACTGAGCTACACACACAGAAAGATTGGT
+
AACAAAD<<<CCEFCDBB@@>=@CC@A??
@806D7:00261:00069
TAGTATCAGCCTCGCCATGACGAAGGTATTCC
+
BBBAABCEBC@B@AA?BCCCCAA@C@CA@=A@
@806D7:00264:00063
ACGCTCGACATGCCCAGGTACAGGAG
+
B@?BBBBCCBBA?=:=<;;@CBB@BB
@806D7:00266:00073
ATCAGACACGGACACAGCAGAACACAC
+
BBBAAABBAB@AA@CBBBA@@@BBB99
@806D7:00267:00063
CGTGTCTCTAGGCACAGGATTTTGTGTAG
+
BBCCCEBABBB@CBBBDD<9;9/9>>?>>
@806D7:00267:00066
ACGCTCGACATGCCCAGGTACAGGAG
+
BBA?ABABCBCB@@<975:BBBC@;;
@806D7:00268:00057
ACGCTCGACATGCCCAGGTACAGGAG
+
BBCCIBBBB;;9@@:9858>?A@>AB
@806D7:00269:00064
ACGGCTCGACATGCCCAGGTACAGGAG
+
BBB=@@@@ACDBBCC>CC@BBBBBBCC
@806D7:00269:00065
CGTGTCTCTAGGCACAGGATTTTGTGTAG
+
@@@A@@B@ACH?BBCCDBCCCC9BBCBA@
@806D7:00269:00094
TACTGAGCTACA
+
4994944444;/
@806D7:00270:00075
TCTCTATGCGCTCCACATGTCTAAGGT
+
@@BCCCDBCCBBB@==>?999482488
@806D7:00270:00086
ACGCTCGACATGCCCAGGTACAGGAG
+
7/1//88:998444-43133449;==
@806D7:00271:00050
ACGCTCGACATGCCCAGGTACAGGAG
+
@@AAA;<<@@A?@B>9858?F9969@
@806D7:00272:00069
ACGCTCGACATGCCCAGGTACAGGAG
+
AABBBCBCC::9??98348899>=;9
@806D7:00272:00083
ACGCTCGACATGCCCAGGTACAGGAG
+
BBBBBBCCCAABBB>??=?ADBCABB
@806D7:00274:00067
ACGAGTGCGTTCCCCATGTCGTAGGTACTC
+
BBBABBBCCC?AA?6@9::@@@AC@C;<;@
@806D7:00276:00060
TCTCTATGCGCTCCACATGTCTAAGGT
+
BCDC@?@CDDC@AB?@=?;;;<<@@>A
@806D7:00276:00073
ACGCTCGACATGCCCAGGTACAGGAG
+
BBBBBCCCC9;8>>987488A@B@AA
@806D7:00276:00086
ACGCTCGACATGCCCAGGTACAGGAG
+
BBBBEBCDBB@BBB>BA?BBCCE@BB
@806D7:00277:00074
TACTGAGCTACACACACAGAAAGATTGGT
+
BDCCACB:<<CECCEBBBBCD>@@B@B?B
@806D7:00278:00088
AGCACTGTAGCTGTCACTAGTTACTTGT
+
;AABCBACIECDCCC;<=@@@>CCCCCD
@806D7:00279:00060
ATCAGACACGGACACAGCAGAACACAC
+
ABCBBCBAAA@CBBCBCA@@@=@@B??
@806D7:00279:00076
ACGCTCGACATGCCCAGGTACAGGAG
+
BBABCAAACAABBB??><<>AAB@>@
@806D7:00280:00093
ACTCGACATGCCCAGGTACAGGAGACTG
+
BBBBBBCABBCC?CB@BBCBB@BBC@@@
@806D7:00281:00069
ACGCTCGACATGCCCAGGTACAGGAG
+
@BBBB:::B@?=@@<??<?@B@BA<<
@806D7:00282:00050
ACGCTCGACATGCCCAGGTACAGGAG
+
BBBAAECCBBBBBB?AAAAAAAA?B?
@806D7:00284:00065
TAGTATCAGCCTCGCCATGACGAAGGTATTCC
+
<CEBAAA<;<?AB@A?ACCBCA@>?@BAB?B>
@806D7:00284:00075
ACGCTCGACATGCCCAGGTACAGGAG
+
BBBBCC::<CCCCD?CB?BBDCC@CC
@806D7:00285:00076
ATATCGCGAGGGTATGGAAGACTCTATA
+
BB???BBCCBB>BBBB@B@BBCCBC@@=
@806D7:00285:00085
ACGCTCGACATGCTCAGGTACAGGAG
+
ABB@@AABA>ABBB@7956=?=@=@?
@806D7:00286:00093
ACGCTCGACATGCCCAGGTACAGGAG
+
BBBBBBBA@@@BBB>A@?ABBBB???
@806D7:00288:00087
ACGCTCGACATGCCCAGGTACAGGAG
+
@;99>99911////+/4443444249
@806D7:00289:00094
ACGCTCGACATGCCCAGGTACAGGAG
+
@AAAA@@CBBBBAA=>><?ACCCB??
@806D7:00293:00078
ACGCTCGACATGCCCAGGTACAGGAG
+
BBBBEAAABAABBBC@?=@ABBC@BB
@806D7:00295:00055
ACGCTCGACATGCCCAGTACAGGAG
+
894===A<<1/,,,*,,../4489;
@806D7:00295:00056
ACGCTCGACATGCCCAGGTACAGG
+
@@999999999999098433///,
@806D7:00296:00096
ACGCTCGACATGCCCAGGTACAGGAG
+
?BBBBBBA?=ABBB>@?>?BCCD@BB
@806D7:00298:00052
ACGCTCGACATGC
+
999//,,,,,,//
@806D7:00251:00131
ACGCTCGACATGCCCAGGTACAGGA
+
>=@@<<;C?99111-11,0;799<>
@806D7:00251:00142
TACTGAGCTACACACACAGAAAGATTGGT
+
@@@BCCBBABBBAGBCCBFCC>@@?@C@@
@806D7:00252:00136
ACGGCTCGACATGCCCAGGTACAGGAG
+
;CC@AAAEDDAB@B@:9848>>?>>@@
@806D7:00255:00134
ACGCTCGACATGCCCA
+
BBBBBBBCBAAABB@:
@806D7:00255:00148
ACGCTCGACATGCCCA
+
;CCBBBBCBBBBBB>>
@806D7:00256:00101
CGTGTCTCTAGGCACAGGATTTTGTGTAGA
+
AA?@99<@@@BBCCCCCEBDHH9AAB>@@9
@806D7:00256:00144
ACGCTCGACATGCCCAGGTACAGGAG
+
BBBBCCCCCBB@>>99748?A998;@
@806D7:00257:00139
TGATACGTCTCCTTCCTTAGTTACTTCA
+
A@ACCCBCA@A?B>>=@8;89<>=?;>@
@806D7:00258:00114
TAGTATCAGTCTCGCCATGCGGAAGTAT
+
////4:9=@BB>>93149944242///7
@806D7:00259:00104
ACGCTCGACATGCCCAGGTACAGGAG
+
BBBC?A;:;=@999-43137444999
@806D7:00262:00124
ACGCTCGACATGCCCAGGTACAGGAG
+
<CCB@@AAABB111-10,00@AC?BB
@806D7:00264:00111
ACGCTCGACATGCCCAGGTACAGGAG
+
ABBBBBBDA>>ABC>@>=>BCCC@@A
@806D7:00264:00139
TAGTATCAGCCTCGCCATGACGAAGGTATTCC
+
BBC::=CA@@=@@@A?BCCCCCAACBC<;;;?
@806D7:00265:00122
TACTGAGCTACACACACAGAAAGAT
+
9<@=??>1///1/4;444433,33.
@806D7:00267:00144
ACGCTCGACATGCCCAGGTACAGGAG
+
BBBBBBBA@@@BCC@@>=?ACBC@@@
@806D7:00268:00129
ATCAGACACGGACACAGCAGAACACAC
+
@?@CDCBCCC?AABECCCCCC@B>;=>
@806D7:00269:00105
ACGCTCGACATGCCCAGGTACAGGAG
+
?BBBCBBDAA?BBC@??=>>@@B?>@
@806D7:00272:00112
CGTGTCTCTAGGCACAGGATTTTGTGTAG
+
BBCDCC?????=@CCHHCCCCD:BCBCCC
@806D7:00274:00105
TACTGAGCTACACACACAGAAAGATTGGT
+
BABCBCBBBBCCCBBAAABBC>;;:;=37
@806D7:00275:00147
ACGCTCGACATGCCCAGGTACAGGAG
+
BBBBCCBEBEBCBB@@?=@ABBCA:;
@806D7:00277:00101
ACGCTCGACATGCCCAGGTACAGGAG
+
CBBBC@@ACCCBB@<975:@BAB?BB
@806D7:00277:00117
ACGCTCGACATGCCCAGGTACAGGAG
+
//989>ABCCBCCC@DC?B;==D@CC
@806D7:00278:00106
ACGCTCGACATGCCCAGGTACAGGAG
+
ACBBCCDEB9;;CG@;88;ACAB?BB
@806D7:00278:00110
ACGCTCGACATGCCCAGGTACAGGAGA
+
>>99<@<99<<;@@:?>588444::88
@806D7:00278:00149
ACGCTCGACATGCCCAGGTACAGGAG
+
94449?@BD9999919858>@@A@@@
@806D7:00281:00108
ACGCTCGACATGCCCAGGTACAGGAG
+
BBBBAECDCA@@AC?9:78>?>@@A;
@806D7:00284:00130
ACGCTCGACATGCCCAGGTACAGGAG
+
???@@BBCD??=889474:A>775*)
@806D7:00287:00145
TACTGAGCTACACACACAGAAAGATTGGT
+
@@@BCCC???BBDDDCAA;:75:>==B>?
@806D7:00289:00103
ACGCTCGACATGCCCAGGTACAGGAG
+
BBBBBB@CBCBBAA=@@>BBCCC@??
@806D7:00289:00143
TAGTATCAGCCTCGCCATGACGAAGGTATTCC
+
CCB??@CBBC@CBBB@BCCDCCB@D@C@@=@>
@806D7:00293:00128
TAGTATCAGCCTCGCCATGACGAAGGTATTCC
+
DCBBBCC?@A?BBBB?BBBAAAC@B@BABCB>
@806D7:00293:00138
ACGCTCGACATGCCCAGGTACAGGAGG
+
BBAABCAAA@@;<<610,1;A@CB996
@806D7:00293:00145
ACGCTCGACATGCCCAGGTACAGGAG
+
ABBEABCCC9;:>>99848>?>@@<;
@806D7:00295:00143
ACGCTCGACATGCCCAGGTACAGGAG
+
BDBCC@AACBBBBB>975:???A?@>
@806D7:00296:00118
TGATACGTCTCCTTCCTAGTT
+
9;AB@AA@1,-*,*,*,,,,*
@806D7:00299:00125
TACTGAGCTACACACACAGAAAGATTGGTG
+
@AAA@BB<<<=BCBBDC<<;B<><?:<:;<
@806D7:00299:00136
ACGCTCGACATGCCCAGTACAGGAG
+
;;;@@B999999>>998334;;:=B
@806D7:00250:00151
ACGCTCGACATGCCCAGGTACAGGAG
+
?BBBCAAABBBBBC@@?=@BBBB@BB
@806D7:00250:00198
ATCAGACACGGACACAGCAGAACACAC
+
@?@BBA@B@@=@CCDECCBBB?A;@7:
@806D7:00251:00153
ACGCTCGACATGCCCAGGTACAGGAG
+
BBBBBBBBBBBBBCA@<=@9;;B@@@
@806D7:00252:00187
ACGCTCGACATGCCCAGGTACAGGAG
+
@ACCDDCCC@??BB>998:BCCDBBB
@806D7:00252:00196
ACGCTCGACATGCCCAGGTACAGGAG
+
@CBBBBBCCBABBC=AA>>?BBB?@@
@806D7:00254:00158
ACGCTCGACATGCCCAGGTACAGGAG
+
CBBBBCCCB9=89919858ABBKDCC
@806D7:00254:00197
TACTGAGCTACA
+
49449941//8/
@806D7:00255:00185
ACGCTCGACATGCCAGGTACAGGAG
+
:>CIDCBCEBA??<978:@@@BA@@
@806D7:00256:00189
ATCAGACACGGACACAGCAGAACACAC
+
;@CCBBBB??=?AACCCCBBA@BCA=?
@806D7:00256:00196
ACGCTCGACATGCCAGGTACAG
+
>>994>=@@11,,*,,***,,2
@806D7:00257:00156
ACGCTCGACATGCCCAGGTACAGGAG
+
ABBBCBCDCAA=?;6935:@@@@@BB
@806D7:00257:00170
ACGCTCGACATGCCCAGGTACAGGAG
+
?BBBCBACB==4440874:BDCCACB
@806D7:00262:00160
ACGCTCGACATGCCCAGGTACAGGAG
+
?BBBCBBCBBBBBB>975:AAACACC
@806D7:00263:00187
TACTGAGCTACACAC
+
4994444444;//,,
@806D7:00265:00185
TCTCTATGCGCTCCACATGTCTAAGGT
+
=CCCCDBBBABCDBBBABBC:;;BDBE
@806D7:00267:00190
ACGCTCGACATGCCCAGGTACAGGAG
+
BBBBBBBCEDCA==:975:7;;B@@@
@806D7:00268:00158
ACGCTCGACATGCCCAGGTACAGGAG
+
ABBBBEDCC@@@AA>9;7;BECCCAA
@806D7:00270:00176
ACGCTCGACATGCCAGTACAGGAG
+
=ABCB9;9?1111-100099959>
@806D7:00271:00157
ACGCTCGACATGCCAGGTACAGGAG
+
9<;C@>>A@1111-1.,..449244
@806D7:00274:00160
ACGCTCGACATGCCCAGGTACAGGAG
+
?@BBB>AA=9=111-10,0:<>>BAA
@806D7:00274:00184
CGTGTCTCTAGGAGACAGGATTTTGTGTAG
+
==4;<9>;<11,/./.69976662111337
@806D7:00276:00150
ACGCTCGACATGCCCAGGTACAGGAG
+
@BBBCCCC>==89909748>?>B?AA
@806D7:00278:00159
ACGCTCGACATGCCCAGTACAGGA
+
;<A@BAA@@89111-11.014=8:
@806D7:00281:00184
ATAGCTCGCATAT
+
=;:;;4444/***
@806D7:00282:00198
ATCAGACACGGACACAGCAGAACACAC
+
88848;6111,/6194;;;47498331
@806D7:00283:00176
CGTGTCTCTAGGCACAGGATTTTGTGTAG
+
AACBB@@9;;@=@AB@@=?>@>4>>>;<;
@806D7:00283:00190
ACGCTCGACATGCCCAGGTACAGGAG
+
499;;>@>>11111,10,88@@@?@?
@806D7:00285:00162
ACGCTCGACATGCCCGGTACAGGAG
+
@ACDCCBCCBA>;;-948>BAB>@@
@806D7:00285:00195
ACGCTCGACATGCCCAGGTACAGGAG
+
CBAABBA999999>998488@@A>BC
@806D7:00290:00192
ACGCTCGACATGCCCAGGTACAGGAG
+
BBBBBCCDB@??BC>?<;?@AAC@BB
@806D7:00292:00153
ACGCTCGACATGCCCAGGTACAGGAG
+
BCBBC?@DADBBBC>:98;CCCDAAA
@806D7:00292:00168
CGTGTCTCTAGGCACAGGATTTTGTGTAG
+
BBCECBB??@B?A9;<FFDCCC9;<;@AC
@806D7:00252:00247
ACGCTCGACATGCCCAGTACA
+
:>@@@>@A@99---+--,,,6
@806D7:00254:00201
ACGCTCGACATGCCCAGGTACAGGAG
+
BB@BB9;;@9>111,10,001BB?AA
@806D7:00254:00238
ACGCTCGACATGCCCAGGTACAGGAG
+
8=@BBBCCCCB@>>99758>??A<<;
@806D7:00254:00241
ACGCTCGACATGCCCAGTACAGGAG
+
AA?==>>9991111+/...4442//
@806D7:00257:00223
ACGCTCGACATGCCCAGGTACAGGAG
+
BCBBC@@AD?A@CC>998;@BBC@;<
@806D7:00259:00227
TGATACGTCTCCTTCCTTAGTTACTTCA
+
9CCCFCCCBBB@B=>=@A@@@@<><@BA
@806D7:00262:00228
ACGCTCGACATGCCCAGGTACAGGAG
+
;;?@ABBB@99111,11,..///,/8
@806D7:00268:00242
TACTGAGCTACACACACAGAAAGATTGG
+
/44>C:<=<<<>A@>;<1<<=81-,+*)
@806D7:00274:00206
ACGCTCGACATGCCCAGGTACAGGAG
+
BABBCDBBB::9>A=978:AAAB@CC
@806D7:00274:00207
ACGCTCGACATGCCAGCACA
+
=>>>>>>?>111,*,,**2,
@806D7:00274:00245
CGTGTCTCTAGCACAGGATTTGTGAG
+
99449=?;:11./9998444-49968
@806D7:00275:00205
ACGCTCGACATGCCCAGGTACAGGAG
+
BBBB>>=999>111-10,0019>;>>
@806D7:00277:00249
ACGCTCGACATGCCCAGGTACAGGAG
+
BBBBBCBEB??@BC@>><;7;;B?@@
@806D7:00279:00225
ACGCTCGACATGCCCAGGTACAGGAG
+
<CBBCCCDCBEAB@<:96:BCCCDCC
@806D7:00281:00210
TACTGAGCTACACACACAGAAAGATTGGT
+
BBABCBBA@@CCDECCCC;:95:?==97:
@806D7:00281:00241
TACTGAGCTACACACACAGAAAGATGGT
+
49@AA99999>999>9844..+....,.
@806D7:00281:00247
ACGCTCGACATGCCCAGTACAGG
+
>>99<A@@@99111,10..69;?
@806D7:00282:00202
CGTGTCTCTAGGCGACAGGATTTGTTGTA
+
;;999@4////,../49:9444-449944
@806D7:00282:00241
ACGCTCGACATGCCCAGTACAGGAG
+
9;:BA999@99111-10.484424:
@806D7:00285:00203
ACGCTCGACATGCCCAGGTACAGGAG
+
BB??ACCA?991;;811,00<?@?AA
@806D7:00287:00214
ACGCTCGACATGCCCAGGTACAGGAGAC
+
BBBBBBBEA==48809758>AACABAA<
@806D7:00288:00219
ACGCTCGACATGCCCAGGTACAGGAG
+
CC?A?BBGDA?BCC=::6::9BB?>@
@806D7:00291:00212
ACGCTCGTGCCCAGGTACAGGAG
+
BBABCCCDCDD>CC@CBBBB@9:
@806D7:00294:00224
CGTGTCTCTAGGCACAGGATTTTGTGTAG
+
BBCBBBA=:4978;488:6:::+1//000
@806D7:00295:00245
TCTCTATGCGCTCCACATGTCTAAGGT
+
CBBBA@BBCDDDD@C?>=:;<@A?@?B
@806D7:00297:00215
ACGCTCGACATGCCAGGTACAG
+
49;99@A?>11--+--+**,/7
@806D7:00252:00294
ACGCTCGACATGCCAGGTACAGGAG
+
CDBC??ABA1111-11,0;>9959>
@806D7:00253:00296
ATCAGACACGGACACAGCAGAACACAC
+
BBBBBBB?@@@BCCBAB??BB@B>B>?
@806D7:00254:00258
ACGCTCGACATGCCCAGGTACAGGAG
+
EBBBBCBABCCBAB?@>=@BDCDA@?
@806D7:00255:00255
ACGCTCGACATGCCCAGGTACAGGAG
+
CBBAABCD>==88809858?C@AAB@
@806D7:00257:00272
ACGCTCGACATGCCCAGGTACAGGA
+
A@>>>>999>=1//+/.,.4/4424
@806D7:00259:00255
ACGCTCGACATGCCAGGTACCAGG
+
/111/8/444448787483424/,
@806D7:00261:00262
ATCAGACACGGACACAGCAGAACACA
+
AAA?BB:9<B@;9<<>>?@A>=@887
@806D7:00262:00271
ACGCTCGACATGCCCAGGTACAGGAG
+
?>>BBCCCCA?===9874:?A@BACB
@806D7:00266:00252
ACGCTCGAATGCCAGCAGATATGAGG
+
499449::=9;9=4844433311110
@806D7:00278:00267
ACGCTCGACATGCCCAGGTACAGGAG
+
A@BBB??AB==44408748@BABABC
@806D7:00280:00285
CGTGTCTCTAGGCACATGGATTTGT
+
44444444///,0////42444-48
@806D7:00281:00281
TCTCTATGCGCTCCACATGTCTAAGGT
+
CCDH@?@BCCCBA??@>>>?999;>;>
@806D7:00282:00289
ACGCTCGACATGCCCAGGTACAGGAG
+
BDBBC9;;@898881984889::9==
@806D7:00284:00288
ACGCTCGACATGCCCAGGTACAGGAG
+
BBBBBBBCB@@44409<;>?AAB?BB
@806D7:00285:00262
ACGCTCGACATGCCCAGGTACAGGAG
+
BB>>>BBECAA?==<??;@BDCCACC
@806D7:00286:00255
ACGCTCGACATGCCCAGTACAGGAG
+
=@:9<ADB984///+/...///,//
@806D7:00291:00276
ACGCTCGACATGCCCAGGTACAGGAG
+
BBBBCCBDBB?=8:6476:?CBCBCC
@806D7:00250:00313
ACGCTCGACATGCCCAGGTACAGGAG
+
BBCCCBCCC::9??<;:6;ABBDBCB
@806D7:00251:00305
TAATATCAGCCTCGCCATGACGAAGGTATTCC
+
BA?99<A?>@?@AACACBBB@AA595999696
@806D7:00253:00306
ACGCTCGACATGCCCAGGTACAGGAG
+
AFBBEABBCCBBBB@><<>ABBCAB?
@806D7:00254:00313
ACGCTCGACATGCCCAGGTACAGGAG
+
AB@@ACCCCAABBA;998;;DCDADC
@806D7:00254:00336
ACGCTCGACATGCCCAGGTACAGGAG
+
CBBBCBAAA=@8880984;?A@C@AA
@806D7:00255:00309
ACGCTCGACATGCCCAGGTACAGGAG
+
BBBBBCEEB?@>@@<836:@AACDED
@806D7:00256:00309
TCTCTATGCGCTCCACATGTCTAA
+
9;;99@88499995;:@B@A@@>;
@806D7:00261:00329
ATATCGCGAGGGTATGGAAGACTCTATA
+
BB@ABCDCBEC>CCBB@B?CCCCCBAAA
@806D7:00261:00347
ACGCTCGACATGCAGGTACAGG
+
9;;AA@9991111/0,..9442
@806D7:00262:00306
CGTGTCTCTAGGCACAGGATTTGTGTAG
+
@A999?994442.///87///+/7444/
@806D7:00265:00307
ACGCTCGACATGCCCAGGTACAGGAG
+
ACBBCBBCB@=44409748>ABBACC
@806D7:00266:00341
ACGCTCGACATGCCCAGGTACAGGAG
+
?ACDCCBCB@?>>;:8748>??@<99
@806D7:00267:00338
ACGCTCGACATGCCCAGGTACAGGAG
+
BBBBB??ADBA===:9347B@:::<1
@806D7:00268:00309
ACGCTCGACATGCCAGTACAGG
+
44:AABABA9999598884465
@806D7:00271:00312
ACGCTCGAACATGCCCA
+
?@88/-,-*,,,,;;54
@806D7:00271:00347
ACGCTCGACATGCCCAGGTACAGGAG
+
BBBBBAAABB?BBB>998:BCBCA@@
@806D7:00273:00341
ACGCTCGACATGCCCAGGTACAGGAG
+
BBBBBBBEEDBBBB@?>=@@@@C@;;
@806D7:00274:00305
ACGCTCGACATGCCCAGGTACAGGAG
+
9;:BB;;<B@@=@@:9868899A?@@
@806D7:00275:00326
ACGCTCGACATGCCCAGGTACAG
+
449AA@@@@99111-11,00144
@806D7:00276:00302
TCTCTATGCGCTCCACATGTCTAAGGT
+
94/////6899=@8949994496,/,/
@806D7:00276:00321
ACGCTCGACATGCCCAGTACA
+
99;AAAAA@899990983399
@806D7:00277:00348
ACGCTCGACATGCCCAGGTACAGGAG
+
BBBBBBAEA??@BB@@?@@@AAC@BB
@806D7:00278:00319
TAGTAACAGCCTCGCCATGACGAAGGTAATCC
+
4;/11,////,38=B=AACFDDE=?;99611-
@806D7:00278:00340
ACGAGTGCGTTCCCATG
+
8=4941////,/656/4
@806D7:00281:00310
ACGCTCGACATGCCAGTACA
+
99;GCCB9911--+,-,,//
@806D7:00285:00316
ACGCTCGACATGCCAGGTAC
+
9<<@@???@9911-10,,,,
@806D7:00290:00309
TGATACGTCTCCTTCCTTCTAGTTACTTCA
+
BCB?ABBCA=8888227+,,,,,*,31011
@806D7:00298:00326
ACGCTCGACATGCCCAGGTACAGGAG
+
?BBBBCBCB???BB>AA>?9:;BE>@
@806D7:00299:00307
ATCAGACACGGACACAGCAGAACACAC
+
?ABB@AAB<;:<BBDDCCCCB@A@@9:
@806D7:00299:00311
ACGCTCGACATGCCAGGTACAGGA
+
9=8=9AAG@A?9969848744/7,
@806D7:00250:00380
ACGCTCGACATGCCAGGTACCAGGAGAC
+
;<;DBBBCAA>@?59774./,/85,,,,
@806D7:00253:00373
ATATCGCGAGGGTATGGAAGACTCTAT
+
AAAB=@>>911-1<11,/78....16=
@806D7:00254:00378
ACGCTCGACATGCCCAGGTACAGGAG
+
=>;999<GBBCCCC@A?=?;<<A<?>
@806D7:00254:00382
ATCAGACACGGACACAGCAGAACACAC
+
@;1111/869294;999;1666;00.4
@806D7:00260:00368
TCTCTATGCGCTCCACATGTCTAAGT
+
CCCCCB>499>9924;9??9111-1,
@806D7:00260:00377
ACGCTCGACATGCCCAGGTACAGGA
+
4<ABBABA@9999919>;>899>>@
@806D7:00262:00397
ACGCTCGACATGCCCAGGTACAGGAG
+
9;@@@;<<B>@@@@<>?=@CHEHCBB
@806D7:00263:00372
ACGCTCGACATGCCCAGGTACAGGAG
+
=@@;9;;<;;;<CC?BB?ABCBC@DB
@806D7:00264:00372
ACGCTCGACATGCCCAGGTACAGGAG
+
ABBBBBBEB==44408748@BBCABB
@806D7:00267:00393
ACGCTCGACATGCCCAGGTACAGGAG
+
=>A@@@@B@>>99909>;>>A>A<>?
@806D7:00268:00381
ACGCTCGACATGCCCAGGTACAGGAG
+
BBBBAAACDBB?>><@><?ACCC@@F
@806D7:00268:00393
ATCAGACAGCGGACACA
+
9:;91<>1///7//494
@806D7:00271:00381
CGTGTCTCTAGGAGACAGGATTTTGTGTAG
+
999?9442,,-*,,,.49@BCAA7<<6997
@806D7:00271:00384
ACGCTCGACATGCCAGTAGC
+
998>>??<?11*00******
@806D7:00272:00398
ACGCTCGACATGCCCAGGTACAGGAG
+
BBBBEBAGA=@88809748?BAA>@@
@806D7:00274:00386
ACGCTCGACATGCCCAGGTACAGGAG
+
?@BBCCBB?9944409>;>AC@A=@A
@806D7:00275:00395
ACGCTCGACATGCCCAGGTACAGGAG
+
BBBB@BBCB==44408748?A@C@@A
@806D7:00279:00365
ATATCGCGAGGGTATGGAAGACTCTATAG
+
9;<@@@D?99919@@AACACA;9961113
@806D7:00281:00361
ACGCTCGACATGCCCAGTACAGGAGACT
+
@@CCCCBB99999909737444244444
@806D7:00284:00355
ACGCTCGACATGCCCAGGTACAGGAG
+
CBBBBBBBCAA>==:475:@BBB@@@
@806D7:00288:00374
ACGCTCGACATGCCCAGGTACAGGA
+
?@@@@@@A999>>>99858@AACAB
@806D7:00290:00384
TCTCTATGCGCTCCACATGTCTAAGGT
+
ACCB;9<BFCCCC@BBBCCC@??@C?B
@806D7:00290:00391
ACGCTCGACATGCCCAGGTACAGGAG
+
BB@@ACCC@=>99919858@DAB@??
@806D7:00292:00398
ACGCTCGACATGCCCAGGTACAGGAG
+
BABBCCCAB=@=>>99858?A@A>AA
@806D7:00294:00390
ACGCTCGACATGCCCAGGTACAGGAG
+
BBABCCC?99>89919848?A@BBAA
@806D7:00296:00361
AGCACTGTAGCTGTCACTAGTTACTTGT
+
@@CADACBCCCC::<CGC@@@=@@@=@?
@806D7:00250:00438
ACGCTCGACATGCCCAGGTACAGGAG
+
BCBBBCCCB=>99919858899969>
@806D7:00251:00432
CGTGTCTCTAGGCACAGGATTTTGTGTAG
+
;ACBBBCCCBB9;=CCCBDDCE9CC@?@A
@806D7:00251:00438
TACTGAGCTACACACACAGAAAGATTGGT
+
ABBBBBCCCBCCCEBBBC?<72>863:=@
@806D7:00253:00401
ACGCTCGACATGCCCAGGTACAGGAG
+
>ABBBCBED??>:=<:76:ABBB@@@
@806D7:00253:00412
ACGCTCGACATGCCCAGTACAG
+
=>@@BAB99991--*,-,,,62
@806D7:00254:00424
TACTGAGCTACACACACAGAAAGATTGGT
+
??BBCCCA@ABCDDCABBCCC>@@???:9
@806D7:00255:00411
ACGCTCGACATGCCCAGGTACAGGAG
+
ACCBAA;9999111,1<,00//679:
@806D7:00255:00423
CGTGTCTCTAGCGACAGGATTTTGTGTAG
+
99>@?991111../4;;:4444,444444
@806D7:00255:00442
ACGCTCGACATGCCAGTACAGG
+
>>@@@>>@@11--+--,,/=9:
@806D7:00256:00404
TGTTACGTCTCCTTCCTTAGTTACTTCA
+
8>><?A>999@;>=A>A@<<<><99<@>
@806D7:00257:00424
ACGCTCGACATGCCCAGGTACAGGAG
+
BBABBBCDCBA==:943488>>@?99
@806D7:00257:00434
ACGCTCGACATGCCCAGGTACAGGAG
+
ABBBCAAABBBBBB>997:>DA??@@
@806D7:00257:00440
ACGCTCGACATGCCCAGGTACAGGA
+
>>@@BBBCBBBBBB@9888?A@DAC
@806D7:00261:00424
ACGCTCGACATGCCCAGGTACAGGAG
+
BBBBCCBEA==48:7;?;?CBBB@@@
@806D7:00263:00441
ACGCTCGACATGCCCAGGTACAGGAG
+
BBBBCDCDCCC;;;810,1;@@B@AA
@806D7:00265:00412
ACGCTCGACATGCCCAGGTACAGGAG
+
?BABBBBDB??BBB>995:?BAB@@@
@806D7:00271:00421
ACGCTCGACATGCCCAGGTACAGGAG
+
ABBBBCBCCAABBB>975:?@@B@@@
@806D7:00272:00421
ACGCTCGACATGCCAGGTACAG
+
?>?=@999>11--+--*,079=
@806D7:00273:00444
TCTCTATGCGCTCACATGTCTAAGT
+
A@@AAA@BB9999498444//,*,,
@806D7:00274:00416
ACGCTCGACATGCCAGTA
+
9=;@@999994//,/..,
@806D7:00280:00414
ACGCTCGACATGCCAGTACAGGA
+
ABBBE@=?44811,10001:<;8
@806D7:00285:00421
ACGCTCGACATGCCCAGGTACAGGAG
+
BBABCCCBB9;:??<?@=>??99599
@806D7:00287:00421
ATCAGACACGGACACAGCAGAACACAC
+
A?A@BCBBBB=?@AAACDCCC?:77::
@806D7:00287:00442
TACTGAGCTACACACACAGAAGA
+
1//88:9<;>>>?911///0,.*
@806D7:00287:00449
ACGCTCGACATGCCCAGGTACAGGAG
+
?@BABBBCDAAB@@<8748<@@@<99
@806D7:00289:00409
TAGTATCAGCCTCGCCATGACGAAGGTATTTC
+
=>C@AADCCD<<A=>AAAAACBB=>;>999-4
@806D7:00289:00445
ACGCTCGACATGCCCAGGTACAGGAG
+
BBBBBCBDB==48809748>>>><99
@806D7:00291:00411
TACTGAGCTACACACACAGAAAGATTGGT
+
@AAACBBA@@C=@AB<=<CBD>CA?:;:<
@806D7:00291:00414
ACGCTCGACATGCCAGGTACAGGAG
+
BB9;;@@??11--+--*,,/44244
@806D7:00292:00426
ACGCTCGACATGCCAGT
+
49944444444//5/.,
@806D7:00295:00437
ACGCTCGACATGCCAGT
+
88999994/,,**)***
@806D7:00296:00449
ACGCGTCGACATGCCAGTA
+
>::1//////,,**)**,,
@806D7:00299:00435
ACGCTCGACATGCCCAGGTACGGAG
+
//99<<BCC@9111-10,0;<@=@@
@806D7:00250:00451
TACTGAGCTACACAACAGAAAGATTGGTGC
+
AABBBCCB@BAABDCCB???>@CB@C?@?@
@806D7:00250:00475
ACGCTCGACATGCCCAGGTACAGGAG
+
BBBBBBBBBBBCBB>><<;;@@B@AB
@806D7:00251:00467
ACGCTCGACATGCCCAGGTACAGGAG
+
BCBB???BAB@49909848ABBCAAA
@806D7:00252:00493
ACGCTCGACATGCCCAGGTACAGGAG
+
ABBBBBBCB@?ABC@@><>ACEC@??
@806D7:00256:00467
ACGCTCGACATGCCCAGGTACAGGAG
+
BBCBBABEB=B=>>99748ABAB@@A
@806D7:00258:00484
ACGCTCGACATGCCCAGGTACAGGA
+
9;9@999?>@@99909817344;:9
@806D7:00261:00452
AGCACTGTAGCTGTCACTAGTTACTTGT
+
11::8>>B:><<99?=9994429@@599
@806D7:00261:00455
ACGCTCGACATGCCCAGGTACAGGAG
+
ACBAAABDDABBBB=::6:@AAB?;;
@806D7:00261:00468
ACGCTCGACATGCCCAGGTACAGGAG
+
A??@BBBCC@@?>>9>?;>?CCC@BC
@806D7:00261:00478
ATATCGCGAGGGTATGGAAGACTCTATA
+
BBBB:;:CCCHAC;<;@C?A;;:::>>;
@806D7:00261:00496
ACGCTCGACATGCCCAGGTACAGGAG
+
???BBBBCCBBCBB<978:CBBBDCC
@806D7:00262:00492
ACGCTCGACATGCCCAGGTACAGGAG
+
?BBBC@ACDBB=8894348?CAB?BB
@806D7:00263:00497
TACTGAGCTACACACACAGAAAGATTGGT
+
A;@99<99999<>111::100,780:<:/
@806D7:00268:00459
TACTGAGCTACACACACAGAAAGATTGGT
+
BBBCBCCBBBDCBGBABBBBB>@@??B?A
@806D7:00269:00495
ACGCTCGACATGCCCAGGTACAGGAG
+
AABBCABBB>@88809848BHCCBCC
@806D7:00272:00464
ACGCTCGACATGCCCAGGTACAGGA
+
@B99;;<?>>>999098488<;B@@
@806D7:00272:00475
ACGCTCGACATGCCCAGGTACAGGAG
+
AA@BCCCCCAAABB<998:CCECACC
@806D7:00273:00499
ACGCTCGACATGCCCAGGTACAGGAG
+
=A99;;<AACBBAD=;:7;ADBCDCB
@806D7:00275:00471
ACGCTCGACATGCCAGGTACA
+
4448=@?@@1111,/.,,,//
@806D7:00275:00490
ACGCTCGACATGCCCAGGTACAGGAG
+
>@@BBAAA@>>99919848>>?C>@@
@806D7:00276:00457
TAGTATCAGCCTCGCCATGACGAAGTAT
+
:444<99@992999959/11//2*,,,,
@806D7:00277:00488
ACGCTCGACATGCCCAGGTACAGGAG
+
9;;BBBAB@99111-10,0;<>?=@B
@806D7:00279:00459
ACGCTCGACATGCCCAGGTACAGGAG
+
AA@CBCEEB==44408748?B@@=@@
@806D7:00279:00488
ATCAGACACGGACACAGCAGAACACAC
+
=@@BBCC<<<@C;;BCB@A;;7;?>=@
@806D7:00281:00457
ACGCTCGACATGCCCAGGTACAGGAG
+
>@BBCBCCB=>99919858?@BCABA
@806D7:00281:00460
ACGCTCGACATGCCCAGGTACAGGAG
+
BBBBA>ACB@A@BB=;;9;CDBC@CC
@806D7:00282:00473
ACGCTCGACATGCCCAGGTACAGGAG
+
BDBBBBCDCBB@>?;978;?BBC?BB
@806D7:00287:00492
ACGCTCGTACATGACCAGTACAGG
+
898@994444/////7//.;999>
@806D7:00291:00485
ATATCGCGAGGGTATGGAAGACTCTATAG
+
;B;;9B9@444-494429<=;>==<@C@A
@806D7:00294:00453
ACGCTCGACATGCCCAGGTACAGGAG
+
AB?BBBBCCBBBFC?A@>A?AACABB
@806D7:00296:00458
ACGCTCGACATGCCCAGGTACAGGAG
+
?BBBCCAAAECCCC>BA?ACCCDBA@
@806D7:00298:00450
ACGCTCGACATGCCCAGTACAGGAG
+
??@>BBAA>>?111-100019989@
@806D7:00298:00463
TCTCTATGCGCTCCACATGTCTAAGGT
+
CCCCECBBB@@@@=>@??999995928
@806D7:00298:00483
ACGCTCGACATGCCCAGGTACAGGAG
+
BBABBBBEC@@?CC>9::;CEJC@CC
@806D7:00299:00486
ACGCTCGACATGCCCAGGTACAGGAG
+
BBBBC:;=C>>44408748>AAA>BB
@806D7:00251:00504
ACGCTCGACATGCCAGGTACAGGAG
+
99@9;<;9@11--+,,*,28442/8
@806D7:00253:00506
ACGCTCGACATGCCCAGGT
+
?CCBBCBCC::9A@=@>=@
@806D7:00255:00504
ACGCTCGACATGCCCAGGTACAGGAG
+
BDBBBBBBCBBBBB<995:@AACCCB
@806D7:00255:00546
TAGTATCAGCCTCGCCATGACGAAGGTATTCC
+
CBDDCBBA;9:;@@AABBCBBAA7;9<CG?F@
@806D7:00256:00522
TCTCTATGCGCTCCACATGTCTAAGGT
+
BDBC<<9:EAA996999<111//,/,/
@806D7:00257:00528
ACGCTCGACATGCCCAGGTACAGGAG
+
9<BBAAACCB?>=899748>A?@=@@
@806D7:00260:00536
ACGCTCGACATGCCCAGTACAGG
+
>@@BCBCCB==111-1009<>?;
@806D7:00261:00503
ACGCTCGACATGCCCAGTACAGGA
+
98999@@AA99111+10.47?@@C
@806D7:00263:00515
CGTGTCTCTAGGCACAGGATTTTGTGTA
+
?>>B??>?@AA9;<@>DC9999/998:6
@806D7:00263:00527
ACGCTCGACATGCCCAGGTACAGGAG
+
ACCBCCCCCAABBB@998:@BAB?BB
@806D7:00264:00544
ACGCTCGACATGCCCAGGTACAGGAG
+
9;BBABB?>=999919868@CABABC
@806D7:00265:00515
ACGCTCGACATGCCCAGTACAGGAG
+
/6994;=EA@>111-1000;?>=@@
@806D7:00265:00523
TGATACGTCTCCTCCTT
+
;<<@;<9A@88+**)*)
@806D7:00265:00528
TAGTATCAGCCTCGCCATGACGAAGGTATTCC
+
99999449>;?AAAA@AAACDBC>@8;9>;>;
@806D7:00266:00519
ACGCTCGACATGCCAGGTACAG
+
9<<CA@>@>11--+--*,,699
@806D7:00266:00531
GACGCTTCGACATGCCAGGTAC
+
2941//,,,,,//665/.,../
@806D7:00268:00518
TAGTATCAGCCTCGCCATGACGAAGGTATTCC
+
999>@>@@>>8;99999;;BA@@?B;=49592
@806D7:00269:00501
ACGCTCGACATGCCAGGTACAGG
+
9;;AB?>?>9911-11,00/4;:
@806D7:00270:00505
ACGCTCGACATGCCCAGGTACAGGAG
+
BBBBCAAABBBBBC>996:>??A>@@
@806D7:00272:00500
ACGCTCGACATGCCCAGGTACAGGAG
+
>BBBBABBBBBBBB@BA>>;@=?=>@
@806D7:00273:00513
TGATACGTCTCCTTCCTTAGTTACTTCAGT
+
9=CAAACCCBB=?===>=?>><@>>?AAAA
@806D7:00275:00536
ACGCTCGACATGCCCAGTACAGGAG
+
BBBBC994?88111-1000/44244
@806D7:00276:00548
ACGCTCGACATGCCA
+
898>=@@;81/**)*
@806D7:00279:00522
ACGAGTGCGTTC
+
1/1/////4461
@806D7:00283:00515
TCTCTATGCGCTCCACATGTCTAAGGT
+
>@BACCCBBBBBCC;<9>99999;>;>
@806D7:00284:00501
ACGCTCGACATGCCCAGGTACAGGAG
+
BCABABBEBAA=8854348>A@A>BB
@806D7:00285:00527
ACGCTCGACATGCCCAGTACAGGAG
+
49ABC@AAB9;1;;6101@@CCCCD
@806D7:00286:00501
ACGCTCGACATGCCCAGGTACAGGAG
+
BBBBB????9988898748>>99699
@806D7:00289:00505
ATCAGACACGGACACAGCAGAACACAC
+
ADBCBAAABA?AA@??=@;;;=B@B@@
@806D7:00290:00532
ACGCTCGACATGCCCAGGTAAGGAG
+
BB9;;BCBCCBBCC>??:;;;8:?A
@806D7:00291:00536
TGATACGTCTCCTTCCTTAGTTACTTCA
+
9A99<<CAA@A=><><>;>@D5;;:9;<
@806D7:00296:00508
ACGCTCGACATGCCCAGGTACAGGAG
+
?BBBDDCDB>@111-10,01@ABACC
@806D7:00297:00502
AGCACTGTAGCTCGTCACTAGTTACGTTGTG
+
44494444//:1/////499/1,1///766/
@806D7:00298:00502
ACGCTCGACATGCCAGTACAGGAG
+
BBB@??C?=::--+--,-14=884
@806D7:00299:00525
ACGCTCGACATGCCCAGGTACAGGAG
+
AAABC@=?:4999919>;??GEC@BB
@806D7:00253:00585
ACGCTCGACATGCCAGTACAGGA
+
?9;9@@@99/:11,/..,///,/
@806D7:00253:00595
ACGCTCGACATGCCCAGGTACAGGAG
+
@@BBCCCCDBEA==:476:ABBCA@@
@806D7:00256:00561
ACGCTCGACATGCCAGTAC
+
49999999@1111-/...6
@806D7:00256:00571
TCTCTATGCGCTCACATGTCTA
+
;;1<<A@>:>>11/7/4//-,,
@806D7:00258:00552
ACGCTCGACATG
+
944444://,,(
@806D7:00260:00551
ACGCTCGACATGCCCAGGTACAG
+
@948444494/,22*,,*,,//6
@806D7:00260:00563
ACGCTCGACATGCCCAGGTACAGAG
+
CA?9@<<4449444-4313.,,,,,
@806D7:00261:00581
TACTGAGCTACACACACAGAAAGATTGGT
+
BBBBCCBB?@AAABA@@@BBB<<@=@A8:
@806D7:00261:00591
ACGCTCGACATGCCCAGGTACAGGAG
+
BBABBBBCCBBBBB@9888ACCC@?A
@806D7:00263:00560
ACGAGTGCGTTCCCCATGTCGTAGGTACTC
+
@A??@AAAA>:ABC:B9;:@>?>=:=888>
@806D7:00265:00571
ACGCTCGACATGCCCAGGTACAGGAG
+
ABBBBBACB@@BCC@:8::BBBE@BB
@806D7:00266:00573
ACGCTCGACATGCCCAGGTACAGGAG
+
;BBBB@@ACBBCDE@?>>@CFCC@CC
@806D7:00268:00582
ACGCTCGACATGCCCAGTACAGG
+
4;;ACBB?>999990983749A:
@806D7:00269:00595
ACGCTCGACATGCCAAGGTACAGGAG
+
@@>999<<<AAC@>@5848??=??99
@806D7:00271:00571
ACGCTCGACATGCCCAGGTACAGGAG
+
BBBBBBBDD@@?CC>B?>ABCCC@BB
@806D7:00272:00550
ACGCTCGACATGCCAGGTACAGG
+
99;@@999A11--+--+,,7665
@806D7:00272:00599
ACGCTCGACATGCCCAGGTACAGGAG
+
BBBBBBBBBAABBA:975:@AAB@CB
@806D7:00274:00588
ACGCTCGACATGCCCAGGTACAGGAG
+
ABBBCCBBBBBDBB@@?<@>C@C@BB
@806D7:00275:00564
ACGCTCGACATGCCAGTAGCAG
+
@@=@@>??@11--+-***,,46
@806D7:00275:00598
ACGCTCGACATGCCCAGGTACAGG
+
::11////898444-4313;DAB@
@806D7:00277:00558
ACGCTCGACATGCCAGTACAGGA
+
9;<A@999911--+,,,064424
@806D7:00277:00562
TAGTATCAGCCTCGCCATGACGAAGGTATTCCGACTG
+
BBCCECCCCC?BBAA?AEDCBBA@A?@BC?B?BCA@@
@806D7:00279:00560
ACGCTCGACATGCCCAGGTACAGGAG
+
BB@?ABCFC??=9998348>A?@=AB
@806D7:00280:00555
TGATACGTCTCCTTCCTTAGTTACTTCA
+
BB@A@A;;>BC?BD@;<@CDCA<>>CBB
@806D7:00280:00578
ACGCTCGACATGCCCAGGTACAGGAG
+
ABBBBBBFC=@:9809848?A@B?AA
@806D7:00280:00592
ACGCTCGACATGCCCAGGATACAGGA
+
=@FDDCBCBC<11>,10,--,-,.66
@806D7:00281:00584
ACGCTCGACATGCCCAGGTACAGGAG
+
BBABCBCCB>>@BC@997:>AAC@BB
@806D7:00281:00585
ACGCTCGACATGCCCAGGTACAGGA
+
BBCBCBBA9499991984874//72
@806D7:00285:00568
ACGCTCGACATGCCCAGGAACAGGAG
+
BBBBBBBCB=??BB>BA?B?>A<>7:
@806D7:00286:00584
CGTGTCTCTAGGAGACAGGATTTTGTGTAG
+
=499994,,,,*,,044997666,11166/
@806D7:00287:00576
TAGTATCAGCCTCGCCATGACGAAGGTATTCT
+
444499A;;;>;<9:?@BECC@B595449:88
@806D7:00288:00579
ACGTCGACATGCCCAGGTACAGGAG
+
@AC:;<BBBCDBC>BC@D<==C@@@
@806D7:00289:00557
ACGCTCGACATGCCCAGGTACAGGAG
+
AABBCBCB@99999-8><@CGDDABB
@806D7:00290:00593
CGTGGTCTCTAGGAGACAGGGATTTTTGTGTAG
+
1---*,,,*/76,/....33,36777/666177
@806D7:00293:00560
TACTGAGCTACACACACAGAAAGATTGT
+
>@@@@ABCB@@ACA99<;98?8>::,0.
@806D7:00293:00586
ACGCTCGACATGCCCAGGTACAGGAG
+
9<AA@@AB@=>999098488??ABCC
@806D7:00294:00561
ACGCTCGACATGCCAGGTACAG
+
AABAA@A?>9999598483?99
@806D7:00296:00580
ACGCTCGACATGCCCAGGTACAGGAG
+
BAB?B;;9@9999919848894@:C>
@806D7:00297:00559
AACGAGTGCGTC
+
45994449444/
@806D7:00297:00592
TGATACGTCTCCTTCCTTAGTTACTTCA
+
BCBBABBA@AC?A?B>B>A>>?999299
@806D7:00298:00599
ACGCTCGACATGCCAGTAGC
+
999B;99:<1/--+,,.../
@806D7:00299:00565
ACGCTCGACATGCCCAGGTA
+
94444449944111,1-*,,
@806D7:00251:00634
ACGCTCGACATGCCCAGGTACAGGAG
+
ACABCCCCCAA48809748>A@B?BA
@806D7:00252:00608
ACGCTCGACATGCCCAGGTACAGGAG
+
BBBBCC@AA@@/11,10,1;@>@<?A
@806D7:00254:00632
ACGCTCGACATGCCCAAGTACAGGAG
+
ACBBBABEBA>>@@<?>B@@AAB>@A
@806D7:00254:00634
ACGCTCGACATGCCAG
+
999@>9918-,**)**
@806D7:00254:00642
ATCAGACACGGACACAGCAGAACACAC
+
@CBBBA@ABB@BBBBBBBCBB@BBBBB
@806D7:00254:00648
ACGCTCGACATGCCCAGGACAGGAG
+
BCBCCBB499999909924733137
@806D7:00255:00641
ACGCTCGACATGCCAGGTACAGGAG
+
?A@CC@@@A;7--+--+--<9959@
@806D7:00256:00616
ACGCTCGACATGCCCAGGTACAGGAG
+
BBBBBEBCEAA?=:64348>A@A?BB
@806D7:00258:00631
ACGCTCGACATGCCCAGGTACAGGAG
+
EBBBBBBB?ABBHC=:888@AAD@@@
@806D7:00259:00637
ACGCTCGACATGCCCAGGTACAGGAG
+
?@BA@@@AA==99909868?E@C@AA
@806D7:00260:00633
ACGCTCGACATGCCCAGGTACAGGAG
+
BBBBBAABAAABCB>9957;?=B??C
@806D7:00261:00634
ACGCTCGACATGCCCAGGTACAGGAG
+
BBBCCBAA@>@88909858?A@@AAA
@806D7:00261:00643
ATCAGACACGGACACAACAGAACACAC
+
BBBBCB@?995949492444424::94
@806D7:00263:00602
ACGCTGACATGCCCAGGTACAGGAG
+
BAABCDD@9944419>;>>@@?<>>
@806D7:00263:00615
ACGCTCGACATGCCAGGTACAGGA
+
9<<CDCBCD11--+--*,,69989
@806D7:00266:00648
ACGCTCGACATGCCCAGGTACAGGAG
+
@CCBBAABCAB=99<998;ABBB?A@
@806D7:00267:00635
ACGCTCGACATGCCAGTCACA
+
9;;BBA@AB11-*)*****,.
@806D7:00268:00640
AGCACTGTAGCTGTCACTAGTTACTTGT
+
8:?>@<;9BCBBBA@;99>>>699@699
@806D7:00269:00622
CGTGTCTCTAGGCACAGGATTTTGTGTAG
+
CDAABB@@>;:7;<9DCB9999/9@944=
@806D7:00270:00620
ACGCTCGACATGCCCAGGTACAGGAG
+
BBBBCABBBA>111,10,1:<@CACB
@806D7:00271:00615
ACGCTCGACATGCCCAGGTACAGGAG
+
BBCCDCCCB9=49919868?A@@AAB
@806D7:00271:00617
ACGCTCGACATGCCAGTACAGGA
+
BCBDCCCA>::--+--,,7//,/
@806D7:00272:00605
AGCACTGTAGCTGTCACTAGTTACTTGT
+
<AECDCC@ABCCDGCBCB===<;<;?BB
@806D7:00272:00611
ACGCTCGACATGCCAGGTCACA
+
49;CBAAAB<;1-+--+***,,
@806D7:00274:00619
CGTGTCTCTAGGCACATGGATTTTGTGTAG
+
99;G?@@@B@A@?99999>B>>?4?>94;A
@806D7:00274:00626
ACGCTCGACATGCCATGGTACAG
+
44444444444/6,///,***,,
@806D7:00276:00631
TGTGTCTCTAGGCACAGGATTTTGTGTAG
+
BBBBCCCCC??=@;<;FEA@A@6@@>;<@
@806D7:00277:00601
ACGCTCGACATGCCCAGGTACAGGAG
+
AAAAACBCC:9:=898348>>>@>AA
@806D7:00277:00611
ACGCTCGACATGCCCAGGTACAGGAG
+
=@BBBBDEC;;9>>998588CBCBB@
@806D7:00278:00643
TACTGAGCTACACACACAGAAAGATTGGT
+
BBBBBDBB@@AABCCBBBBBC@999<><;
@806D7:00279:00614
ATCAGACACGGACACAGCAGAACACAC
+
BBBBA??CB@>AE?A@B@=9:79>>>A
@806D7:00279:00626
ACGCTCGACATGCCCAGGTACAGGAG
+
>BBBBBBCB==ABH@9877;?=@=@@
@806D7:00282:00611
ACGCTCGACATGCCCAGGTACAGGA
+
A@?@CCBDB4889909848BEDCAD
@806D7:00282:00632
ACGCTCGACATGCCCAGGTACAGGAG
+
BBBBBEBECAA?==:975:?AAC@CB
@806D7:00283:00636
ACGCTCGACATGCCAGTCACAGGA
+
;;;>9@B?>991-+--,,,,.446
@806D7:00284:00615
ACGCTCGACATGCCCAGGTACAGGAG
+
ABBBBBBBBBBBBB@?>=>@BBC@BB
@806D7:00286:00649
ACGCTCGACATGCCCAGGTACAGGAG
+
BABBBBAADBBBBB=996:@BAA?AC
@806D7:00288:00645
TGATACGTCTCCTTCCTTAGTTACTTCAG
+
?9<9>>A99448989>=899A@@992444
@806D7:00289:00608
ACGCTCGACATGCCCAGGTACAGGAG
+
ABBBBBBDCBB==8<874:@CBB@BC
@806D7:00291:00613
ACGCTCGACATGCCCAGGTACAGGAG
+
BBBCC?@=:>>888098588B@A>BG
@806D7:00292:00612
ATATCGCGAGGGTATGGAAGACTCTATA
+
<BBBAC@;999-4444249;378>=7:;
@806D7:00292:00647
ACGCTCGACATGCCAGTACAGGAG
+
BBBBCBD:41<--+---8:9959@
@806D7:00293:00628
ATATCGCGAGGGTATGGAAGACTCTATA
+
@@999999999-4444249;331111/-
@806D7:00294:00625
ACGCTCGACATGCCCAGGTACAGGAG
+
BCBBBBABCBCBBB<975:<??B?@@
@806D7:00294:00643
CGTGTCTCTAGGAGACATGGATTTTGTGTAG
+
44@9111****)*,264=BACBCB7>>100;
@806D7:00295:00641
ACGCTCGACATGCCCAGGTACAGGAG
+
9<;CEDCCB==111-11-1:>@@<>@
@806D7:00297:00619
ATCAGACACGGACACAGCAGAACACAC
+
888444////,,,,/////43143331
@806D7:00297:00623
ACGCTCGACATGCCCAGTACAGGAG
+
BCBBBBCCB==6666101:<>A><<
@806D7:00297:00633
ACGCTCGACATGCCCAGGTACAGGAG
+
@@CBCBAGBBBAAC=??=?BDCC@DB
@806D7:00297:00647
AGCACTGTAGCTGTCACTAGTTACTTGT
+
@@CCB;==BDCCEEBBCCA@@>A@@=@A
@806D7:00298:00628
CGTGTCTCTAGGCACAGGATTTGTGTA
+
@A@AA@>>>9968;BDDC9991444//
@806D7:00254:00671
ACGCTCGACATGCCCAGGTACAGGAG
+
?ABAAAACCAABBB?998:BBCDACC
@806D7:00254:00678
ACGCTCGACATGCCCAGGTACAGGAG
+
BA@BCBAAF9944408849AABBBBB
@806D7:00255:00684
ACGCTCGACATGCCCAGGTACAGGAG
+
;<B@@>>9<<<<>C:>>69344/500
@806D7:00257:00695
ATCAGACACGGAGCAGAACACACAGAC
+
BABBEBABBB=@ACBBB@A@@AA@>@>
@806D7:00259:00690
ACGCTCGACATGCCCAGGTACAGGAG
+
BBBBBAAAF@@>==<898;@@@B?;<
@806D7:00261:00673
ACGCTCGACATGCCCAGGTACAGGAG
+
BAABBCDCCAB>>>:9959>>99699
@806D7:00263:00695
ACGCTCGACATGCCCAGGTACAGGAG
+
BBBBBBBCDBBA@@==>;>>AAFFA@
@806D7:00264:00658
ACGCTCGACATGCCCAGGTACAGGAG
+
CBCBDCBAA==9==:9959A>?BE99
@806D7:00264:00686
TACTGAGCTACACACACAGAAAGATT
+
?>@A@ACA;;;B994444444-344,
@806D7:00264:00692
ACGCTCGACCAGGTACAGGAGACTG
+
:<CCCDBBBB@=5989996988999
@806D7:00266:00650
ACGCTCGACATGCCCAGGTACAGGAG
+
BBBBCDABC:;9;B=898;>>@CC@@
@806D7:00268:00694
ACGCTCGACATGCCCAGGTACAGGAG
+
?ADBBA@BCB@///+//,1:>CBC@A
@806D7:00270:00679
ACGCTCGACATGCCCAGGTACAGGAG
+
BBBBBBECC@?@BB>998::;;BBBA
@806D7:00270:00692
ACGCTCGACATGCCCAGGTACAGGAG
+
BBBBBC?@AAA=;><;97;BBBFADD
@806D7:00271:00653
ATATCGCGAGGGGGT
+
>>?>;;1>C80@0)(
@806D7:00275:00678
ACGCTCGACATGCCCAGGTACAGGAG
+
BBBAAB@@A@@BCCA::::AAAEADC
@806D7:00276:00667
ACGCTCGACATGCCCAGTACAGGAG
+
@AABBBBB@B8111-11/.,/1,//
@806D7:00277:00689
ACGCTCGACATGCCCAGGTACAGGAG
+
BBBB@?@A?=>111-11,1::99599
@806D7:00278:00695
ACGCTCGACATGCCCAGGTACAGGAG
+
BBBBBBBBDBBBBB?9979BBCCC@@
@806D7:00279:00665
ACGCTCGACATGCCAGGTACAGGAG
+
BBAABBB@;/111-11,1044:994
@806D7:00279:00685
ACGCTCGACATGCCCAGGTACAGGA
+
;CCBDBCAA==44408849>ABFFC
@806D7:00280:00687
ACGCTCGACATGCCCAGGTACAGGAG
+
??A>>>@@BA?89919959BCGDBCA
@806D7:00281:00654
TAGTATCAGCCTCGCCATGACGAAGGTATTCC
+
CB??AACBBBABBBBACDEDBBB645999292
@806D7:00281:00656
ACGCTCGACATGCCCAGGTACAGGAG
+
BBABBBBBEBBDBB>9969;@ABCAA
@806D7:00281:00683
ATATCGCGAGGGTATGGAAGACTCTATA
+
BB???BBCCCCBCBBB=@=@A?>?;::@
@806D7:00281:00688
ACGCTCGACATGCCGAGGTACAGGA
+
BB>??==9?999951<<-./76658
@806D7:00283:00661
ACGCTCGACATGCCCAGGTACAGGAG
+
BBBBBBECD??=9964449?@ACFBB
@806D7:00285:00691
TCTCTACGCTCCACATGTCTAAGGT
+
4444444484424444494448924
@806D7:00289:00660
ACGCTCGACATGCCCAGGTACAGGAG
+
??@BCBCBB==48808859>@@A?99
@806D7:00293:00674
ACGCTCGACATGCCAGGTAC
+
447=99;:78-,*)**)*,/
@806D7:00297:00676
ACGCTCGACATGCCCAGGTACAGGAG
+
@BABCBBCCB?=9994449?ABBABB
@806D7:00250:00704
ATATCGCGAGGGTATGGAAGACTCTATA
+
;AFF9;;?9991998924888797A@@<
@806D7:00254:00731
ACGCTCGACATGCCAGTACA
+
498B@99991111-//,,//
@806D7:00257:00707
ACGCCGACATGCC
+
/101,/7706//,
@806D7:00257:00715
ACGCTCGACATGCCAGTACAG
+
44388944:999><998744;
@806D7:00262:00717
ACGCTCGACATGCCCAGGTACAGGAG
+
BBBBBBBCE??=9964449>?@@<>>
@806D7:00264:00749
CGTGCTCTAGCACAGGATTTGTGA
+
4444:7,,,,*,//6,//8+//4/
@806D7:00267:00711
ACGCTCGACATGCCCAGGTACAG
+
49;;<?AAA99111+/1,/./4;
@806D7:00267:00747
ACGCTCGACATGCCAGGTACAG
+
@?794991<-,**)**),,/98
@806D7:00271:00729
ACGCTCGACATGCCCAGGTACAGGAG
+
<CEBCBBCCA@>>A?;98;ABCCBCC
@806D7:00273:00707
ATATCGCGAGGGTATGGAAGACTCTATA
+
B99;C@@@BA@:@@>>:<;>100...66
@806D7:00275:00703
ACGCTCGACATGCCCGGTACAGG
+
9988444///////+/,489992
@806D7:00276:00707
ACGCTCGACATGCCCAGGTACAGGAG
+
?@?AAABAA@@88809859?@AA?@@
@806D7:00276:00714
TATATCACTCGCATGAC
+
///;44494444/////
@806D7:00279:00742
AGCACTGTAGCAGTCACTAGTTAATTGT
+
@AABDBCCBBCBBCBEBBBCB?E@B@BB
@806D7:00279:00745
ACGCTCGACATGCCCAGTAC
+
=@;?>499999111,11/.,
@806D7:00280:00722
ACGCTCGACATGCCAGTACAG
+
99;@@991A11--+--/./02
@806D7:00284:00718
ACGCTCGACATGCCCAGGTACAGGAG
+
BBBBDAAAC:;;?B:8:8;AABC@A@
@806D7:00284:00744
ACGCTCGACATGCCCAGGTACAGGAG
+
CBAABBCCC==44408849ABCFBCG
@806D7:00285:00705
TACTGAGCTACACACACAGAAGATG
+
4999994444;9441/////,...3
@806D7:00285:00730
TGATACGTCTCCTTCCTTAGTTACTTCA
+
4448994494:242424244/,///,/6
@806D7:00286:00727
ACGTTCGACATG
+
,,01,/666/44
@806D7:00287:00747
TCTCTATGCGCTCCACATGTCTAAGGT
+
=@@@99<>@ACAB=A@@@AB<<;?@<>
@806D7:00290:00734
ACGCTCGACATGCCAGGTACA
+
448@@@9991111-11,/.44
@806D7:00297:00711
ATATCGCGAGGGTATGGAAGACTCTAT
+
CBBBAABBBCD@A=B?7;8<BAAB;;:
@806D7:00297:00749
ACGCTCGACATGCCCAGGTACAGGAG
+
ABCBDCBCBB?=999444989ACCBC
@806D7:00299:00707
ACGCTCGACATGCCCAGGTACAGG
+
>@<BBBBA@@>99919>5101/85
@806D7:00252:00765
TAGTATCAGCCTCGCCATGACGAAGGTATTCC
+
B=@4994999?BACABCCBB@::29<?99;;@
@806D7:00255:00752
ACGCTCGACATGCCCAGGTACAGGAG
+
BBACD??=:9944419969?@BCB>@
@806D7:00255:00788
TAGTATCAGCCTCGCCATGACGAAGGTATTCC
+
BBBAAEBBCB=A<=<ABCCDCCC==;>9959<
@806D7:00256:00758
ATCAGACACGGACACAGCAGAACACAC
+
BCBBEBABBB?BBC@AAACCC@CBAAB
@806D7:00256:00790
TGATACGTCTCCTCT
+
444444444//,//,
@806D7:00257:00766
ACGCTCGACATGCCAGGTACAGGA
+
?@?@B;<<C<<--+--+-8<@@=1
@806D7:00258:00760
ACGCTCGACATGCCCAGGTACAGGAG
+
ABBBBCBDF9944419959>>?B?@@
@806D7:00260:00772
TAGTATCAGCCTCGCCATGACGAAGGTATTCC
+
A;99E9494924;@B9=<AB>99592444242
@806D7:00268:00761
ATCAGACACGGACACAGCAGAACACAC
+
@@;;<CCBBB@CBAAGBABBB>B?@@A
@806D7:00268:00766
TAGTATCAGCCTCGCCATGACGAAGGTATTCC
+
@@BBBBCCCC@B<<=>A@@A@??698;=A<?<
@806D7:00268:00792
TAGTATCAGCCTCGCCATGACGAAGGTATTCC
+
BBBCDDC@@@>AA<;;<BBCCFC@A>A<;5;?
@806D7:00270:00799
ACGCTCGACGATGACCAGTACAGA
+
//.//4444499999894844///
@806D7:00273:00759
ACGCTCGACATGCCAGC
+
//0118><<111/,//.
@806D7:00273:00760
TGATACGTCTCCTTCCTTAGTTACTTCAG
+
>B@@;<=B<99@A69688444844/7/,,
@806D7:00276:00761
ACGCTCGACATGCCAGTACAGGAG
+
@@@CCAAA@@<11,111044:98>
@806D7:00276:00783
ATATCGCGAGGGTATGGAAGACTCTATA
+
989>>?>>?>A?@<;<<?;>;389?=44
@806D7:00278:00782
ACGCTCGACATGCCAGT
+
94344899449995884
@806D7:00279:00776
ACGCTCGACATGCCCAGGTACAGGAG
+
BB?@@BCCCBB??><@A<?@CCDACC
@806D7:00279:00785
TGATACGTCTCCTTCTTAGTTACTTCA
+
@@@@@@=9111-1-/65///,/11,//
@806D7:00280:00767
TGATACGTCTCCTTCCTTAGTTACTTCA
+
BCDB?AACBCC;<;<@A>8889444244
@806D7:00283:00767
ACAGCTCGACATC
+
/1////::>?1--
@806D7:00283:00781
ACGCTCGACATGCCCAGGTACAGGAG
+
@A?AABBDD;994408849>>998<@
@806D7:00285:00772
ACGCTCGACATGCCCAGGTACAGGAG
+
9<CCCBCCA99488199598ACBA@A
@806D7:00287:00774
ACGCTCGACATGCCAGGTAC
+
==>99999?@>11-11,/./
@806D7:00287:00790
ACGCTCGACATGCCCAGGTACAGGAG
+
?BBBABACB==44409859>@9<8<@
@806D7:00291:00771
ACGCTCGACATGCCCAGGTACAG
+
ABCC<;<@?B@111-11,-,,,2
@806D7:00293:00797
ACGCTCGACATGCCCAGGTACAGGAG
+
>BBBCBBCGAA@==:997;ABBCBBB
@806D7:00296:00761
ACGCTCGACATGCCCAGGTACAGGAG
+
BB@@@CCD;4444419959>DEDBBA
@806D7:00296:00774
ACGCTCGACATGCCCAGGTACAG
+
8989@>@ABB>111-11-10=@C
@806D7:00299:00789
TAGTATCAGCCTCGCCATGACGAAGGTATTCC
+
;;;AACA@AA:>99929@<<<<<-1,1//565
@806D7:00250:00808
ACGCTCGACATGCCCAGGTACAGGAG
+
ABBBBBBCCA>944-48;=?@AA?@B
@806D7:00253:00837
ACGCTCGACATGCCCAGGTACAGGAG
+
BBBBBCCCC==94408849AAAA?AB
@806D7:00254:00847
ACGCTCGACATGCCCAGGTACAGGAG
+
BBBBBBBCB;;44409959?BBB?BB
@806D7:00255:00807
ACGCTCGACATGCCCAGGTACAGGAG
+
=@9:;ABB999999199598@BFBCC
@806D7:00255:00848
ACGCTCGACATGCCCAGGTACAGGAG
+
ABBBDDECC??>==<>=;><@9;59@
@806D7:00256:00838
TAGTATCAGCCTCGCCATGACGAAGGTATTCC
+
BCCABBGCBB@B<<<@@@@B@A@>@<@99592
@806D7:00257:00832
ACGCTCGACATGCCAGTAC
+
44894:;4444,,*,-,,*
@806D7:00257:00844
ACGCTCGACATGCCCAGGTACAGGAG
+
ABACBBCCB?@@@=<@B=@@AAFCCC
@806D7:00258:00828
ACGCTCGACATGCCAGGTACGGAG
+
ABCAAACCA@=11,11-1;?A?@?
@806D7:00259:00811
ATCAGACACGGACACAGCAGAACACAC
+
A@BB9::BCB?BCBCCCDDBB>AB@;@
@806D7:00259:00834
CGTGTCTCTAGCGACAGGATTTGTGTA
+
==@ACB99111///76989995444/1
@806D7:00261:00842
ACGCTCGACATGCCCAGGTACAGGAG
+
<B@AC?@@B=>9991995989AA=11
@806D7:00261:00844
ACGCTCGACATGCCCAGGTACAGGAG
+
ABCDCB@A?@ABCBBA?>AACECACC
@806D7:00262:00826
ACGCTCGACATGCCCAGGTACAGGAG
+
BBBBBBBCC9=44408=;>>@AA=AB
@806D7:00262:00838
ACGCTCGACATGCCAGGTACAGGAG
+
?@BCBBBB@7;11,11,10999599
@806D7:00264:00835
ACGCTCGACATGCCCAGGTACAGGAG
+
BBBBBDCAA99///,11-1:<?CBAD
@806D7:00265:00830
ACGCTCGACATGCCAGGTACAGG
+
B?@@;899994,,*,,*,,2777
@806D7:00267:00813
ACGCTCGACATGCCCAGGTACAGGAG
+
?AB<<9@11111//+//,43=?B:>=
@806D7:00267:00848
ACGCTTGACATGCCAGGTACAGGA
+
9434484444991,/1,/68/424
@806D7:00268:00813
TAGTATCAGCCTCGCCATGACGAAGGTATTCC
+
86;11/8:::BDCCEBCBBABCC@AAA9959<
@806D7:00269:00822
CGTGTCTCTAGGCACAGGATTTTGTGTAG
+
99999999111,//6287////*///222
@806D7:00269:00843
ACGCTCGACATGCCCAGGTACAGGAG
+
AA9:<BA>@99111,11,-,,/7778
@806D7:00269:00846
AGCACTGTAGCTGTCACTACGATTGACTTG
+
44444:=99:@>94411;///,,*,,,/,/
@806D7:00273:00848
TACTGAGCTACACACACAGAAAGATTGGT
+
BBBBCBCCBBBABAA>>999908886848
@806D7:00274:00805
ACGCTCGACATGCCCAGGTACAGGAG
+
BBAABBCBA9944408849ACCC@BA
@806D7:00274:00810
ACGCTCGACATGCCCAGGTACAGGAG
+
BBBBBBBCC>>94408849AABCAA@
@806D7:00274:00849
ACGCTCGACATGCCCAGGTACAGGAG
+
=>::<BBBD@@99919969@ABB?C<
@806D7:00276:00809
ACGCTCGACATGCCAGTACAGGA
+
CBBAB=9499911,11/.8;;:;
@806D7:00279:00842
ACGCTCGACATGCCCAGGTACAGGA
+
9;;AA<<<B99999199698>9951
@806D7:00283:00806
ACGCTCGACATGCCCAGGTACAGGAG
+
ADCCCDCBA:>48819>;@BFNDF==
@806D7:00283:00847
ACGCTCGACATGCCCAGGTACAGGAG
+
BBBBBABCC>A44408849>B@A=@A
@806D7:00288:00824
ACGCTCGACATGCCCAGGTACAGGAG
+
@@>??;;;B9<1<<811,1;<9989@
@806D7:00289:00842
ACGCTCGACATGCCAGTA
+
9;8>>99111//87/***
@806D7:00290:00810
TACTGAGCTACACACACAGAAAGATTGGTG
+
99;A@=11/6///44499==A;97774,..
@806D7:00290:00839
ACGCTCGACATGCCCAGGTACAGGAG
+
??>BBCCCA44///,11-1<=ABBCD
@806D7:00291:00807
ACGCTCGACATGCCAGGTACAGGAG
+
99;;<>@?B1111-11,14999999
@806D7:00293:00822
ACGCTCGACATGCCAGTCACAGG
+
9438999==<99;:;;1..6800
@806D7:00294:00800
CGTGTCTCTAGCGACAGGATTTGTTGT
+
@999944//////8:668688+//,/6
@806D7:00295:00843
ACGCTCGACATGCCAGTACCA
+
//0;=>@ABA9995991./,,
@806D7:00296:00845
ACGCTCGACATGCCCAGGTACAGGAG
+
9<<@AAACB9999919949>@?C?>9
@806D7:00297:00841
ACGCTCGACATGCCCAGGTACAGGAG
+
BBBBBCABA@@44408=;>@BCC@A@
@806D7:00298:00800
ACGCTCGACATGCCAGCACA
+
=9;<@@@?A2//8711333.
@806D7:00252:00896
ACGCTCGACATGCCCAGGTACAGGAG
+
@A79;AA@@B>999199598@A@<99
@806D7:00253:00879
ACGCTCGACATGCCCAGGTACAGGAG
+
BBAC??ABDCC?>><==;?>BBB?AB
@806D7:00253:00885
ACGCTCGACATGCCCAGGTACAGGAG
+
AA?ABBBCD@?>>>:996;ACCGACC
@806D7:00254:00874
ACGCTCGACATGCCAGTAGACCAGG
+
44894=>??44/77///.../,431
@806D7:00254:00889
ACGCTCGACATGCCAGTACAG
+
>83///////4442444;999
@806D7:00255:00867
ACGCTCGACATGCCCAGGTACAGGAG
+
AAABBBBCC48888099698@BBBCG
@806D7:00256:00879
ATATCGCGAGGGTATAGAAGACTCT
+
98;AABA??=C:994/10,....,.
@806D7:00256:00884
ACGCTCGACATGCCAGGTACAG
+
9;:@@AA@A1111-11,/.999
@806D7:00256:00893
ACGCTCAACATGCCCAGGTACAGGAG
+
@ABBBBA@CCBBBA>BB@@@@A?>??
@806D7:00261:00871
AGCACTGTAGCTGTCACTAGTTACTTGT
+
;@=9BBB<>=EAAG>111///,44424=
@806D7:00261:00880
ACGCTCGACTATGCCAGTACAGGAG
+
@@;8911/1///,,*///.644244
@806D7:00263:00852
ACGCTCGACATGCCCAGGTACAGGAG
+
BBAABBBCDBBA@A==?<?ACCCACB
@806D7:00265:00850
TCTCTATGCGCTCCACATGTCTAAGGT
+
CCCDBABBDFDCC@CCBBBBEBBAC@C
@806D7:00265:00867
ATCAGACACGGACACAGCAGAACACAC
+
B@AB@A@CEC@BCCDCCDBBBDBBCAA
@806D7:00266:00868
TAGTATCTGCCTCGCCATGACGAAGGTATTCC
+
ABCCCBBB@@=@<<;@BB9<99969;>99592
@806D7:00267:00861
ACGCTCGACATGCCAGTACAG
+
443/////,,/,,*,,,./44
@806D7:00268:00867
ACGCTCGACATGCCCAGGTACAGGAG
+
BBBBBCBBA;;;@@<@?=@ABAA?AC
@806D7:00268:00880
ACGCTCGACATGCCCAGGTACAGGAG
+
?BBBBBCBA9944408859>BBC?@@
@806D7:00269:00873
ACGCTCGACATGCCAGGTACA
+
9::BA?<=211*0)*-****,
@806D7:00269:00878
ACGCTCGACATGCCCAGGTACAGGAG
+
ABA@AABCDB?949-444:ABBHABB
@806D7:00270:00891
ATATCGCGAGGGTAGTGAAGAGATTGTGAG
+
98444444499594449;24....,.....
@806D7:00277:00851
ACGCTCGACATGCCCAGGTACCAGGAGA
+
8>?;<<A@B99999-48243424;:88/
@806D7:00277:00867
ACGCTCGACATGCCCAGGTACAGGAG
+
ABBBCCCBC9>44419959?@@A@@@
@806D7:00278:00897
ACGCTCGACATGCCAGGTACCAG
+
998>A>??D1111-11,,,/,/8
@806D7:00280:00858
TCTCTATGCGCTCCACATGTCTAAGGT
+
BBBECBCCEECBBAAEBBBBAA@@C@C
@806D7:00280:00884
ATCAGACACAGCAGAACACACAGAC
+
AA@BCCBBBBBBBBDBEDEBBBBBA
@806D7:00282:00858
ACGCTCGACATGCCAGGTACAGGAG
+
BBAAABBBC@DBB@997:<@@BD@@
@806D7:00284:00887
ACGCTCGACATGCCAGGTACAGG
+
9434=9=:>1///,/6,/.//87
@806D7:00284:00890
ACGCTCGACATGACC
+
447==99;;-,,,,2
@806D7:00285:00874
ACGCTCGACATGCCCAGGTACAGGA
+
B>>@DBA@C9999909944799986
@806D7:00289:00874
ACGCTCGACATGCCCAGGTACAGGAG
+
AABCBABBCDDBBA=998:@CEFFCC
@806D7:00291:00852
ACGCTCGACATGCCAGGTACAGGAG
+
49?>>>??9999958944.///,/7
@806D7:00291:00867
ACGCTCGACATGCCCAGGTACAGGA
+
BBBABBBCEDBBAA=>?=@BCDDAC
@806D7:00293:00850
ACGCTCGACATGCCCAGGTACAGGAG
+
BB??@DA@ACCB@B<;:6:ABCFACB
@806D7:00293:00856
TACTGAGCTACACACACAGAAAGATTGGT
+
CBCBB@B@??BBBCECCCCCB@AA@:;::
@806D7:00293:00858
ACGCTCGACATGCCCAGGTACAGGAG
+
9;;@@;<<B@@9991996111/65:;
@806D7:00293:00864
ACGCTCGACATGCCAGTACAGG
+
=@:;9@@?A1/1/,//434/20
@806D7:00294:00851
ACGGCTCGACATGCCCAGGTACAGGAG
+
8985991111/,,//+//,/.444244
@806D7:00294:00887
ACGCTCGACATGCCCAGGTACAGGAG
+
BBABBCBCEBBABB>99;<BBBCACC
@806D7:00296:00869
ACGCTCGACATGCCCAGGTACAGGAG
+
9<:CCEECB?9///-11-1<@AB;<<
@806D7:00297:00865
ACGCTCGACATGCCCAGGTACAGGAG
+
BBBBBAAAF@??A@==><?BCCEABC
@806D7:00252:00921
ACGCTCGACATGCCCAGGTACAGGAG
+
BBBB?BADECB@>>9894;ABBCCBB
@806D7:00253:00946
TGATAACGGTCTTCC
+
448/,*,,*,,,*/5
@806D7:00254:00943
ACGCTCGACCATGCCCAGGTACAGGAG
+
BB8;9><11,/>199-4424>944244
@806D7:00255:00935
TAGTATCAGCCTCGCCATGACGAAGGTATTCC
+
==@BCAABBC@BCDD@BCCDCCCACAC>>=@=
@806D7:00256:00914
AGCACTGTAGATGTCACTAGTTACTTGT
+
BBBBCEBCCCC<;94==1//.,///,44
@806D7:00258:00909
ACGCTCGACATGCCAGTAGCA
+
BDCBBAA991111-1-,,.//
@806D7:00258:00945
ACGAGTGCGTTCCCCATGTCGTAGGTACTC
+
@@>?BBCCCB?A??6=@@?CCCCC@B@@@C
@806D7:00261:00943
ACGCTCGACATGCCCAGGTACAGGAG
+
C?@@AACAB@@99909948899959@
@806D7:00263:00923
ACGCTCGACATGCCCAGGTACAGGAG
+
BBBBBBBCDAABBB>9969>=BC@?@
@806D7:00264:00916
ATATCGCGAGGGTATGGAAGACTCTATA
+
A@@B@@CBBBCBA@@C@DCCCBBCDA@A
@806D7:00264:00946
ACGCTCGACATGCCCAGGTACAGGAG
+
CB89<AA@@9999919><ABCDIBCB
@806D7:00265:00925
ACGCTCGACATGCCCAGGTACAGGAG
+
BBABBBBADAABBB>AA>BACCCBBB
@806D7:00268:00931
ACGCTCGACATGCCCAGGTACAGGAG
+
B;;;AAACC@@>>>:996;ABCDB=?
@806D7:00268:00937
CGTGTCTCTAGGCACAGGATTTTGTGTAG
+
9<BCAB?@331?>BCCB>=@@@6;;;=@C
@806D7:00269:00948
ACGCTCGACATGCCCAGGTACAGGAG
+
ABBBCBB@A>ABCC?9979BBCBABC
@806D7:00270:00926
ACGCTCGACATGCCCAGGTACAGGAG
+
BABBBBAABBBBBD>?@=@BCDCADC
@806D7:00272:00932
ATCAGACACGGACACAGCAGAACACAC
+
BBBBBB>B@@=@BCBBCC@A@?BBCCC
@806D7:00273:00911
ACGCTCGACATGCCCAGGTACAGGAG
+
BBABBBCCCDCBCC=997;@ABBBCC
@806D7:00273:00925
ACGCTCGACATGCCCAGGTACAGGAG
+
B?>?BBBCCBBBDD@BB?BBCCDBDE
@806D7:00275:00946
ACGCTCGACATGCCCAGGTACAGGAG
+
AABBBBBCC@BBCC>@@=@BCCFADE
@806D7:00275:00947
ACGCTCGACATGCCCAGGTACAGGAG
+
??@BB@ABBA;;;C<;::;A>?A?@>
@806D7:00275:00948
ACGCTCGACATGCCCAGGTACAGAG
+
BBBBBBBBCBBBCC>@@>@ACDEBB
@806D7:00277:00907
ACGCTCGACATGCCCAGGTACAGGAG
+
?A@@BBBCCA@?==<4949<@?A?@A
@806D7:00277:00936
ATCAGACACGGACACAGCAGAACACAC
+
@A@BBCCCBB?BC::>DECCC@CBBBB
@806D7:00278:00949
ACGCTCGACATGCCCAGGTACAGGAG
+
BBA@ABCDC@??BB=996:?@AB@AA
@806D7:00280:00930
AGCACTGTAGCTGTCACTAGTTACTT
+
>99<=ABCCCCBBBCCCCC@@;??@<
@806D7:00282:00925
ACGCTCGACATGCCCAGGTACAGGAG
+
?BBBBCBBBBBCAA=997;@@BB?BC
@806D7:00283:00932
ACGCTCGACATGCCCAGGTACAGGAG
+
;ABBBBCCBB?111-11-1:=ACBEC
@806D7:00283:00937
ACGCTCGACATGCCCAGGTACAGGGAG
+
BBBBBA@ACBABCC@??<898///,1-
@806D7:00285:00901
ACGCTCGACATGCCAGTACAGGAG
+
ABAAC@A@A;99@<9990:/1,//
@806D7:00286:00935
ACGCTCGACATGCCCAGGTACAGGAG
+
ABBBA@@@BA@BDC>9979>@AFBDC
@806D7:00289:00912
ACGCTCGACATGCCCAGGTACAGGAG
+
ACCCBBCCC;;;>>:9959>@A@>AA
@806D7:00289:00932
ACGCTCGACATGCCCAGGTACAGGAG
+
BBBBBBBCC??=@@<;:7;BBCCB<<
@806D7:00292:00933
TAGTATCAGCCTCGCCATGACGAAGGTATTCC
+
BBBBCED;:<ABBBC@BDDCCEC@B@BBB?B?
@806D7:00292:00940
TGATACGTCTCCTTCCTTAGTTATTCA
+
ABBCCCDCBBG?A@C@C@BB;;8871/
@806D7:00292:00947
ATCAGACACGGACACAGCAGAACACAC
+
BAABBCBCDC;:=CAADECCC@CAAAB
@806D7:00293:00936
ACGCTCGACATGCCAGGTACAGGA
+
9;;<9@@@@9894248787==99:
@806D7:00295:00919
ACGAGTGCGTTCCCATGTCGTAGTAGTC
+
@@>>:>>>99299199444443317777
@806D7:00297:00923
TCTCTATGCGCTCCACATGTCTAAGGT
+
DCDCBBBB@A@CB?BB@AA;;<A>A>A
@806D7:00299:00905
ACGCTCGACATGCCCAGGTACAGGAG
+
@B::<CBAB@>999199;>>CFCBCC
@806D7:00299:00947
ACGCTCGACATGCCCAGGTACAGGAG
+
?BABDCCBCB?BCCC99797;;CABB
@806D7:00251:00962
ACGCTCGACATGCCCAGGTACAGGAG
+
BBBBBBAAD>>ABB>BA?A?AEDABC
@806D7:00251:00975
ACGCTCGACATGCCCAGGTACAGGAG
+
ABBBBBBCEBB=9=:4949?BAA?AB
@806D7:00252:00955
ACGCTCGACATGCCCAGGTACAGGAG
+
@CCCC?@@B@@>?>:>@113>AD?ED
@806D7:00259:00962
ACGCTCGACATGCCCAGGTACAGGAGA
+
B?>?BCCCCA@AEEA;98:@@AC?@?;
@806D7:00263:00976
ACGCTCGACATGCCCAGGTACAGGAG
+
?@ABGECBCB@111,11-1<199599
@806D7:00264:00953
ATATCGCGAGGGTATGGAAGACTCTATAG
+
AB?@9<<D9==:=9>>;><>978667777
@806D7:00265:00956
ACGCTCGACATGCCCAGGTACAGGAG
+
=BBBBBBBCBBBDB>>?=?@BBCAA@
@806D7:00266:00998
ACGCTCGACATGCCCAGGTACAGGAG
+
BBB?BBBBC=@@CC@BB>B?@AFCBB
@806D7:00269:00971
ACGCTCGACATGCCCAGGTACAGGAG
+
BBBBBBAAB>>ACCA@?=@AACDAAB
@806D7:00269:00973
ACGCTCGACATGCCCAGGTACAGGAG
+
E@>@CCCCBA>99919959?ABCECB
@806D7:00269:00980
ACGCTCGACATGCCCAGGTACAGGAG
+
CBBBAB@AAB?111-11,10/4:9>=
@806D7:00269:00989
ACGCTCGACATGCCCAGGA
+
@;;<AAAA<<9882*,,*,
@806D7:00270:00994
ACGCTCGACATGCCCAGGTACAGGAG
+
ABABBBAAA@@BCC?:::9@BBDABC
@806D7:00271:00979
ACGCTCGACATGCCCAGGTACAGGAG
+
EBABC?AACCC@AA<9959>>@A=AD
@806D7:00271:00984
TACTGAGCTACACACACAGAAAGATTGGT
+
AABBCCFBBB@@ACCA@@9996;@@@C?B
@806D7:00272:00979
ACGCTCGACATGCCCAGGTACAGGAG
+
BBBBCBBCCCD>==98448799B>@@
@806D7:00273:00963
ACGCTCGACATGCCCAGGTACAGGAG
+
?BBBDBEBBBBDBB>998:@@AC?BB
@806D7:00273:00989
ACGCTCGACATGCCCAGGTACAGGAG
+
BBBBBBBAC==BCC@A@>AADEDBBB
@806D7:00277:00962
ACGCTCGACATGCCCAGGTACAGGAG
+
ABCCDCBADABBCCA@?=?ACCEAAA
@806D7:00279:00977
ACGCTCGACATGCCCAGGTACAGGAG
+
EBABCBBBC==BCCC999:>@ACF@A
@806D7:00280:00955
TACTGAGTTACACACACAGAAAGATTGGTGC
+
AAAACDBB>@@AD@BDBB973,8>><A@GDB
@806D7:00280:00970
TACTGAGCTACACACACAGAAAGATTGGT
+
CABACCCBB@AABBCBBBBBB=ACB@B>@
@806D7:00281:00958
ACGCTCGACATGCCCAGGTACAGGAG
+
BBBBBBBDCAACBCB998:A?@BABB
@806D7:00281:00982
ACGCTCGACATGCCCAGGTACAGGAG
+
ABBCDC<<<?>99919959>>@@=>9
@806D7:00282:00950
TGATACGTCTCCTTCCTTAGTTACTTCA
+
@@B<<<BBB@;245928:;8==@BB@CA
@806D7:00282:00954
ACGAGTGCGTTCCCCATGTCGTAGGTACTC
+
AB@@A@AAAA@BDD:CAFABBBBC@C;<;@
@806D7:00283:00973
ATCAGACACGGACACAGCAGAACACAC
+
BBBBBB@ABB@BBBCCCDBBB@BBBBB
@806D7:00285:00988
TACTGAGCTACACACACAGAAAGATTGG
+
BBC=ACBAB:;9?999999990737131
@806D7:00286:00969
ACGCTCGACATGCCCAGGTACAGGAG
+
BBBBBBCDC==ADC>9::9@BACB@A
@806D7:00287:00966
ACGCTCGACATGCCCAGGTACAGGAG
+
BBBBBBBAB9944419969?@??=??
@806D7:00288:00992
ACGCTCGACATGCCCAGGTACAGGAG
+
?BBBBBAAABBBDB?BB?AABCEBBB
@806D7:00292:00968
ACGCTCGACATGCCCAGGTACAGGAG
+
>;;;@@BCBBA99919959?@@B>@@
@806D7:00292:00998
ACGCTCGACATGCCCAGGTACAGGAG
+
ABCCDBBCC@@BBCAAA>ABCDDACC
@806D7:00294:00975
ACGAGTGCGTTCCCCATGTCGTAGGTACTC
+
@@?@?<49>>5999,444488833417347
@806D7:00298:00994
ACGCTCGACATGCCCAGGTACAGGAG
+
BBAABAAACBBBCC?@@>@ADECBAB
@806D7:00250:01034
ACGCTCGACATGCCCAGGTACAGGAG
+
BDBBBBBBB9944419>;>BCCCABB
@806D7:00251:01040
ACGCTCGACATGCCAGTAGC
+
;97?>>==?9911,/-,,,*
@806D7:00253:01021
ACGCTCGACATGCCCAGGTACAGGAG
+
BAABEDCCC?@ACGCDB?BCCCC@AB
@806D7:00254:01030
ACGCTCGACATGCCCAGGTACAGGAG
+
BBBBBBB@B@BBCC?@@=?BBCCACC
@806D7:00256:01034
ACGCTCGACATGCCCAGGTACAGGAG
+
@@>AABBCCAAADD>BBDBACDDAA@
@806D7:00258:01003
ACGCTCGACATGCCCAGTACAGGA
+
44>999@??@>111,11/68665,
@806D7:00259:01012
ACGCTCGACATGCCCAGGTACAGGAG
+
BB>ABBCDDB?DB@=996:<@?A=@B
@806D7:00260:01034
ACGCTCGACATGCCCAGGTACAGGAG
+
>ABBA@@CCBBBCC?@@=?ADDEABC
@806D7:00262:01023
ACGCTCGACATGCCCAGGTACAGGAG
+
BBBBBBBBCBBCCCA9999>BBDADC
@806D7:00264:01016
ACGCTCGACATGCCCAGGTACAGGA
+
84?>49;9@@>999-8>;4844959
@806D7:00266:01046
ACGCTCGACATGCCCAGGTACAGGAG
+
BCBBABBCDBBBGE@BB@BBCAA=AB
@806D7:00267:01026
ACGCTCGACATGCCCAGGTACAGGAG
+
BBBBBBCCC?>9440444:CCCCAAA
@806D7:00267:01038
ACGCTCGACATGCCCAGGTACAGGAG
+
?BAACBBBCBBBDD>?@=?ABBCA@?
@806D7:00268:01041
ACGCTCGACATGCCCAGGTACAGGAGA
+
ABABBCBBB:<99D19959>9987;::
@806D7:00270:01017
ATCAGACACGGACACAGCAGAACACAC
+
9;@@GCCBBB?@@ACCBBC@@=@@?@@
@806D7:00271:01014
ACGCTCGACATGCCAGGTACAGGAG
+
CCBBBC<<=A@@BA<<:;B??B=99
@806D7:00274:01016
ATCAGACACGGACACAGCAGAACACAC
+
BB>?9<;DGC@BBCBBBCBBB@BBBBB
@806D7:00278:01010
ACGCTCGACATGCCCAGGTACAGGAG
+
?@C@;;<CCA>88819969@AGGA@A
@806D7:00278:01031
TAGTATCAGCCTCGCCATGACGAAGGTATTCC
+
BBBBCCEABB@CBCC@BDCCCEC===@A@>AA
@806D7:00283:01046
CGTGTCTCTAGGCACAGGATTTTGTGTAG
+
BBBBBCBBA@?@AAAAA@BBBC:@??CCC
@806D7:00287:01004
ACGCTCGACATGCCCAGGTACAGGAG
+
BA>?B:;<CBC84819969??99599
@806D7:00287:01006
ACGCTCGACATGCCCAGTACAGGA
+
@@@@@AA>@99111,11/469989
@806D7:00289:01036
ACGCTCGACATGCCCAGGTACAGGAG
+
BBBB??ABBBCB??<99698<<ABBB
@806D7:00290:01046
ACGCTCGACATGCCCAGGTACAGGAG
+
AA>?ABBBC99111-11-10/4;:?A
@806D7:00291:01046
ACGCTCGACATGCCAGGTACAGGA
+
9;A@9899A1111-1<,/.9::24
@806D7:00294:01038
ACGCTCGACATGCCCAGGTACAGGAG
+
BBABBBBCECC?@@<@?;?@ABC@BB
@806D7:00294:01042
ACGCTCGACATGCCCAGTACAG
+
@@@8=891111-,,*,,/4644
@806D7:00294:01045
ACGCTCGACATGCCCAGGTACAGGAG
+
CBBB???CE@AACC>@@=@BCCFACC
@806D7:00295:01018
ACGCTCGACATGCCCAGGTACAGGA
+
44>4494;;981/75/1,/./4429
@806D7:00296:01038
ACGCTCGACATGCCCAGGTACAGGAG
+
CB8:<<<C<<=ABB?;;49>99?;:;
@806D7:00250:01073
ACGCTCGACATGCCCAGGTACAGGAG
+
?A@@BBBCDAAADD>?@=@AAEDCBB
@806D7:00254:01099
ATCAGACACGGACACAGCAGAACACAC
+
<BBBCCBBCB=?@CBBBBBCCBCBBAC
@806D7:00255:01082
ACGCTCGACATGCCCAGGTACAGGAG
+
BDBBDBECCCCCBC>;:8;;<<CAAA
@806D7:00256:01093
ACGCTCGACATGC
+
=989@944///,,
@806D7:00257:01090
TCTCTATGCGCTCCACATGTCTAAGGT
+
9A?=ACCFDFCAA?AA9;<CCBB@C=@
@806D7:00259:01085
ATATCGCGAGGGTATGGAAACTCTATAGAG
+
BB9::BBBCCCCCBBB@CC=BBBBBBBBBC
@806D7:00261:01093
ACGCTCACTGCCAGCTGACAGA
+
@@?@C49994/,,,,*****,,
@806D7:00261:01095
ACGCTCGACATGCCCAGGTACAGGAG
+
BBB@@ABBE???CC>?@=@CCDEA?@
@806D7:00264:01097
ATCAGACACGGACACAGCAGAACACAC
+
BBBAAA@BBB@ABBCDCBBAB?BB@@A
@806D7:00266:01067
ACGCTCGACATGCCCAGGTACAGGAG
+
BA>@?B?@AAAADH@@@=@:;<ADA@
@806D7:00267:01066
TAATATCAGCCTCGCCATGACGAAGGTATTCC
+
BB@ABBCEDD=<=:;7;ABBBCC?CACCCC@>
@806D7:00269:01077
ATCAGACACGGACAACACGAC
+
BAAAB99;><:<1*)+*****
@806D7:00269:01094
ACGCTCGACATGCCCAGGTACAGGAG
+
BBBBBBBBCA@AHCA@@?@BBCCAA=
@806D7:00270:01054
CGTGTCTCTAGGCACAGGATTTTGTGTAG
+
BBBDCCB??@B@BCDCC?DBBB7;;;@@D
@806D7:00271:01050
ACGCTCGACATGCCCAGGTACAGGAG
+
BBBBBBACD==?CCA@?=?@BDCABB
@806D7:00271:01059
ACGCTCGACATGCCCAGGTACAGGAGACTGAC
+
BB>@@DCCCCE;;;61/,1;<@CCAAB@AABD
@806D7:00271:01077
ACGAGTGCGTTCCCATGTCGTAGGTAT
+
BB@@@9999969904//,,,,,,*,..
@806D7:00271:01080
ACGCTCGACATGCCCAGGTACAGGAG
+
BBAABBBBCBBBCB>BB?BBBBE@??
@806D7:00272:01075
ACGCTCGACATGCCCAGGTACAGGAG
+
@BBA@@BCCCBBBB???=?BCCCDAB
@806D7:00273:01068
ACGCTCGACATGCCCAGGTACAGGAG
+
AAAABBBBCBBDCC>@@>@ACDCBCB
@806D7:00273:01071
ACGCTCGACATGCCCAGGTACAGGAG
+
?BBBBBBCCBBB@@;997;A@AAACC
@806D7:00273:01089
ACGCTCGACATGCCCAGGTACAGGAG
+
BC?@?BCDCD?===<;96:BCBB?BB
@806D7:00277:01069
ACGCTCGACATGCCCAGGTACAGGAG
+
ABBBB?BBEBBBCC>BB?BAEECAAA
@806D7:00277:01093
ACGCTCGACATGCCCAGGTACAGGAG
+
BBBBBBBBBCBBBB?BB@B>@ADC::
@806D7:00281:01070
ACGCTCGACATGCCCAGGTACAGGAG
+
9;BC@>@B999>??:?@;9;9AA@BA
@806D7:00282:01065
ACGCTCGACATGCCCTGGTACAGGAG
+
?BBBB==?CBBCDD>9969;@AC?@@
@806D7:00282:01096
ACGCTCGACATGCCCAGGTACAGGAG
+
@A>@BABBCBBDCB>9979?BCCA@A
@806D7:00283:01063
ACGCTCGACATGCCCAGGTACAGGAG
+
BBBBC:::CBBDCC@99;;AABF@;<
@806D7:00284:01064
ACGCACATGCCCAGGTACAGGAG
+
BBA@?ABBCFFBCD@D@A@?@@>
@806D7:00286:01066
ACGCTCGACATGCCCAGGTACAGGAG
+
BBBBCCBBCBBBBC>??=><@ACABB
@806D7:00286:01080
CGTGTCTCTAGGCACAGGATTTTGTGTA
+
<BAAABA>>99599911,//11*///,,
@806D7:00288:01055
ATCAGACACGGACACAGCAGAACAGCACA
+
433444.///,///444444424;43334
@806D7:00292:01067
ACGCTCGACATGCCCAGGTACAGGAG
+
;;?>>@?1111<<<81;59>@@A=AB
@806D7:00293:01084
ACGCTCGACATGCCCAGGTACAGGAG
+
ABBBBBBCC@@BBCBA@=@BCCDBDC
@806D7:00293:01085
ACGCTCGACATGCCCAGGTACAGGAG
+
BBBBBBBCCCDDCB>AB>AADEC@CC
@806D7:00294:01056
ACGCTCGACATGCCCAGGTACAGGAG
+
BBAABAAACBBBBB>AA>AACBEADC
@806D7:00294:01089
ACGCTCGACATGCCCAGTACAGGAG
+
898@<1111==8>>:11/4644244
@806D7:00295:01071
AGCACTGTAGCTGTCACTAGTTACTTGT
+
BEECCBBBCCCBAAA@@ABAA@CBB@AD
@806D7:00297:01080
ACGCTCGACATGCCCAGGTACAGGAG
+
BBBBABACB>>BCCC::99BB?AD?@
@806D7:00297:01083
ACGCTCGACATGCCCAGGTACAGGAG
+
B??@BBBBF>>ACC>@?=@?@AFBBC
@806D7:00298:01061
ACGCTCGACATGCCCAGGTACAGGAG
+
BBAABBBBBA=ACC@@?=@?@ADBBA
@806D7:00298:01062
ACGCTCGACATGCCCAGGTACAGGAG
+
BBBBBBBBCBBBCC@@?=?BCDEBAA
@806D7:00298:01064
ACGCTCGACATGCCCAGGTACAGGAG
+
ABBCCBAABBBB>A:996:@ABCABB
@806D7:00299:01063
TAGTATCAGCCTCGCCATGACGAAGGTATTCC
+
BBE?AACAA@@AC;::;CAAB=;8;?@@A@A=
@806D7:00251:01123
TACTGAGCTACACACACAGAAAGATTGGT
+
@?ACCEB:<<CCCCCDCCBBB<?<>4848
@806D7:00255:01102
ACGCTCGACATGCCCAGGTACAGGAG
+
BBBBBBBBC?>?CCABADB??ACA@A
@806D7:00255:01121
CGTGTTTCTAGGCACAGGATTTTGTGTAG
+
BABCCFB@@@BABBA>9<8884/8>>>>A
@806D7:00256:01102
ACGCTCGACATGCCCAGGTACAGGAG
+
CCABBCAAADDBBB?BB>BCCDFCCC
@806D7:00257:01103
TCTCTATGCGCTCCACATGTCTAAGGT
+
BCCCBABBCCCCD@BCDCAAADCBC@B
@806D7:00257:01113
TCTCTATGCTCTCCACATGTCTAAGGT
+
CCCC::<@A@BCC@ECCCBEECB?B?B
@806D7:00257:01115
ACGCTCGACATGCCCAGTTACAGGAG
+
BBBBDCCCCCBDDC>CAB?ACCC@DC
@806D7:00259:01107
ACGCTCGACATGCCCAGGTACAGGAG
+
@BCCBBBCBA;11>611-1:<AB?91
@806D7:00260:01119
ACGCTCGACATGCCCAGGTACAGGAG
+
BBBBBBBBCAABBC>9:;;GCFCAAA
@806D7:00261:01118
ACGCTCGACATGCCCAGGTACAGGAG
+
BBBBBBBCD??=9998449>?9959>
@806D7:00261:01121
TGATACGTCTCCTTCCTTAGTTACTTCA
+
DCECBCBBAA@;?<?;>;@ABABCCEFC
@806D7:00261:01130
ACGCTCGACATGCCCAGGTACAGGAG
+
BBBBBBCCBA==9994949BDAA?AB
@806D7:00262:01119
ACGCTCGACATGCCCAGGTACAGGAG
+
ABBBBBBBCEBA==:996:@BBCAAA
@806D7:00268:01102
TACTGAGCTACACACCACA
+
49444:4444:66//,///
@806D7:00268:01104
ACGCTCGACATGCCCAGGTACAGGAG
+
BBBBBBBBCBBCBB>9989>@ACCBB
@806D7:00269:01121
ACGCTCGACATGCCATGGTACAGG
+
443494449444488442444442
@806D7:00269:01133
ACGCTCGACATGCCCAGGTACAGGAG
+
B?>?CCCBCBBBCB>??=?ADECACC
@806D7:00271:01102
ACGCTCGACATGCCCAGGTACAGGAG
+
BGDGFCCB@99111,11,/.//7744
@806D7:00271:01110
ACGCTCGACATGCCAGTACAGGAG
+
>>?>?9999//,,*,,,,699894
@806D7:00271:01134
TCTCTATGCGCTCCACATGTCTAAGGT
+
BBADABBBCCBBC@DBBBDCEDC@CAC
@806D7:00273:01112
ATCAGACACGGACACAGCAGAACACAC
+
933844:ACC@<<<A??>99499=7;;
@806D7:00273:01141
ACGCTCGACATGCCCAGGTACAGGAG
+
BBABCBBCCAABBD@;9;<BCFFECC
@806D7:00274:01123
TACTGAGCTACACACACAGAAAGATTGGT
+
??BBCCBAABBCDBECA>9996;CC@C>A
@806D7:00275:01139
ACGCTCGACATGCCCAGGTACAGGAG
+
?BABBBBCCBCDCCB9:;<@AACAC;
@806D7:00276:01112
TCTCTATGCGCTCCACATGTCTAAGGT
+
ABCDAAAACFCCC@BBCA@AA@@<>>?
@806D7:00278:01106
TCTCTATGCGCTCCACATGTCTAAGGTA
+
CDDFBABCCCCBC?BCBBDBBCCBC@BB
@806D7:00278:01110
ACGCTCGACATGCCCAGGTACAGGAG
+
AA>??BBBCBBDCC?9999ABBDB@@
@806D7:00280:01126
ACGCTCGACATGCCCAGGTACAGGA
+
998@@@;<9@>88919969?@9969
@806D7:00281:01137
ACGCTCGACATGCCCAGGTACAGGAG
+
B??@DCCCCA@88919959>?AA?BA
@806D7:00282:01108
ACGCTCGACATGCCCAGGTACAGGAG
+
CBBBCBBCCBBB?==996:@A=;;;<
@806D7:00282:01147
CGTGTCTCTAGCACAGGATTTGTGAGA
+
4444448,,,,*,///,/68+//4994
@806D7:00285:01135
TCTCTATGCGCTCCACA
+
4444:444994442944
@806D7:00286:01149
CGTGTCTCTAGGCACAGGATTTGTGTAG
+
<<A@AABAAACCCCB?@?999099999@
@806D7:00289:01115
ACGCTCGACATGCCCAGGTACAGGAG
+
BBB@ABBFBAAAAA:998:BBCBB@@
@806D7:00289:01126
ACGCTCGACATGCCCAGGTACAGGAG
+
BBBBBBBCCBBCCD>??=?ABBCA@A
@806D7:00290:01135
TCTCTATGCGCTCCACATGTCTAAGGT
+
BDBCDCCCBC@@C@BBBBCB:;;?@5;
@806D7:00291:01135
ACGCTCGACATGCCCAGGTACAGGAG
+
B?>?BCCCCB?BCC>9:99BBCCAEC
@806D7:00293:01103
ACGCTCGACATGCCCAGTACAG
+
>@?@@@@BC>?99919@@<=11
@806D7:00293:01115
ACGCTCGACATGCCCAGGTACAGGAG
+
CCBBCCCCFA>99919969>@ED?AA
@806D7:00293:01149
ACGCTCGACATGCCCAGGTACAGGAG
+
BBCCBB>@ACBB?C<9:59BACDFBB
@806D7:00294:01148
ACGCTCGACATGCCCAGGTACAGGAG
+
BBB>>ABBEDBDBA:996:@BBCACC
@806D7:00295:01130
CGTGTCTCTAGGCACAGGATTTTGTGTAG
+
BCAACCBB@AA@BBBBB@CCBC:BBBBBB
@806D7:00295:01134
ACGCTCGACGATGCCAGGTACAG
+
493444;4444:665//,/,,//
@806D7:00297:01122
ACGCTCGACATGCCCAGGTACAGGAG
+
>@BBBBAAEDCBDC>CB@BBCCDBAA
@806D7:00297:01129
AACGCTCGACATGCCCAGGTACAGGAG
+
B?EABCBBCCA@ACC>??=?>??CBAA
@806D7:00297:01138
TACTGAGCTACACACACAGAAAGATTGT
+
;;=AAAAA999991:1//8885447133
@806D7:00299:01132
ACGCTCGACATGCCCAGGTACAGGAG
+
BBBBBBBBCAABCCCABBBABGCADB
@806D7:00299:01135
ACGCTCGACATGCCCAGGTACAGGAG
+
BBABBBBBBBBBCC=8:59@ABCACC
@806D7:00291:01151
TACTGAGCTACACACACAGAAAGATTGGT
+
AABCDDCCBBB>@=B@@ABBC<@@@=<;8
@806D7:00298:01150
ACGCTCGACATGCCCAGGTACAGGAG
+
BCCCD:<;B?>89919969?>99599
@806D7:00299:01156
ACGAGTGCGTACCCA
+
9=84444499?=C?B
@806D7:00303:00038
ACGCTCGACATGCCCAGGTACAGGAG
+
BCABCC::;BB=??<@<;?@CBC@BA
@806D7:00304:00032
ACGCTCGACATGCCCAGGTACAGGAG
+
?BAAAAABA>>>BC@BA?@@A?A??@
@806D7:00305:00044
TGATACGTCTCCTTCCTTAGTTACTTCA
+
AABBBBCDBCC?A;==@>@@BA<?>ACC
@806D7:00307:00033
ACGCTCGACATGCCCAGGTACAGGAG
+
<CCCCBBFB==44409858?A>>=@?
@806D7:00309:00010
ACGCTCGACATGCCCAGGTACAGGAG
+
BBCBBBADBBBBBB@997:@C@EABB
@806D7:00310:00016
ACGCTCGACATGCCCAGGTACAGGAG
+
<<CCCCCCB48888098588BAC?@@
@806D7:00311:00012
ACGCTCGACATGCCCAGGTACAGGAG
+
<ABBCBBBB>;99909?;>AB@@=AB
@806D7:00312:00047
CGTGTCTCTAGGCACAGGATTTTGTGTAG
+
9;<99<ABABC@@AAAACCCCD5=<A>>?
@806D7:00314:00033
ACGCTCGACATGCCCAGGTACAGGAG
+
BBBAAAADC??@BB>>>=@ABBC@CC
@806D7:00314:00042
ACGCTCGACATGCCCAGGTACAGGAG
+
BBCGCBBCDCC?@=<??;??AAC@BC
@806D7:00315:00012
ATCAGACACGGACACAGCAGAACACACA
+
4848;44499;=>>;<<1110,1;0/16
@806D7:00316:00011
ACGCTCGACATGCCCAGGTACAGGAG
+
BBBBEBBCBAAABB?B@?@BDAA??A
@806D7:00319:00040
ACGCTCGACATGCCCAGGTACAGGAG
+
BDBBBABBBBBBBB>?<<?;BAB@@@
@806D7:00323:00004
ACGCTCGACATGCCCAGGTACAGGAG
+
@DCCC@@AC@B?@@<;:7;ADCC@BA
@806D7:00324:00034
ATCAGACACGGACACAGCAGAACAC
+
BBBBBBBBCC@BCDECDDBBA?BAA
@806D7:00324:00046
ACGCTCGACGATGCCAGTACAGAG
+
494444;444=444844334444:
@806D7:00325:00031
ACGCTCGACATGCCCAGGTACAGGAG
+
?BBBBBBCCBBBBB=AA?CAAAC@BB
@806D7:00325:00047
TCTCTATGCGCTCCACATGTCTA
+
444449:>?<<<A=>>>@99999
@806D7:00327:00011
ACGCTCGACATGCCCAGGTACAGGA
+
;;111<<AB99111,10,00/442/
@806D7:00327:00033
ACGCTCGACATGCCCAGTACAGGAG
+
499999@A@99111,10..69777;
@806D7:00328:00015
ATCAGACACGGACACAGCAGAACACAC
+
434899@99961111//6/43987711
@806D7:00328:00022
ACGCTCGACATGCCCAGGTACAGGAG
+
BBBBCBBCBBBBBB=BA@ABCBB@BB
@806D7:00330:00012
ACGCTCGACATGCCCAGGTACAGGAG
+
BBBBCCDCB9;89909858>D>@=AB
@806D7:00331:00010
ACGCTCGACATGCCCAGGTACAGGAG
+
?=9;<@@?A999>>9985;ABABB=<
@806D7:00331:00035
ACGCTCGACATGCCCAGGTACAGGAG
+
BBBBBBBCCAA>==<=;;??@@A>@@
@806D7:00332:00025
ACGCTCGACATGCCCAGGTACAGGAG
+
ADCBC@@ACAA??=<:76:@AAA?@@
@806D7:00332:00042
ACGCTCGACATGCCCAGGTACAGGAG
+
@CBBCBBCBBBBBB>BA>@@AADACC
@806D7:00337:00039
ACGCTCGACATGCCCAGGTACAGGAG
+
?BBBBBBCCBBBBB>?><<>BAB?BC
@806D7:00340:00027
TACTGAGCTACACACACAGAAAGATTGGT
+
@A;99A@984?99999444..+...,.,.
@806D7:00340:00038
ACGCTCGACATGCCCAGGTACAGGAG
+
;@AAA>@AA@@===99848899@>99
@806D7:00341:00018
ACGCTCGACATGCCCAGGTACAGGAG
+
>AABCBBCCAA@A>99:4:?A@C@AA
@806D7:00343:00046
ACGCTCGACATGCCCAGGTACAGGAG
+
BBBBBBBCB?=?AA?B?@B>BBDAAA
@806D7:00344:00016
ACGCCGACATGCCCAGGTACAGGAG
+
4;8859BAABEHDCAA?BCGDC@BC
@806D7:00345:00013
ACGCTCGACATGCCCAGGTACAGGAG
+
ABBBBCBGB??ABB@BA?A8<;C?@@
@806D7:00346:00034
AGCACTGTAGCTGTCACTAGTTACTTGT
+
=ACKDBBBBCBBBCBBCCBBB@CCC>@A
@806D7:00348:00006
ACGCTCGACATGCCCAGGTACAGGAG
+
BBBABBBBABA99919858>A>A>@@
@806D7:00349:00017
TGATACGTCTCCTACCTTAGTTACTTCA
+
??ABBAAB;;;>AAA>A?AA@=@@?>@@
@806D7:00300:00064
ACGCTCGACATGCCCAGGTACAGGAG
+
??9;<AABA<;9>>998588BAB@BC
@806D7:00300:00073
ACGCTCGACATGCCCAGGTACAGGAG
+
BCBBBABGICCBBC=??=?@CCC@CC
@806D7:00300:00079
ACGCTCGACATGCCCAGGTACAGGAG
+
BBBBCCBB==@===9874:ABAC@CB
@806D7:00301:00053
ATATCGCGGGGGTATGGAAGACTCTATA
+
B?9;;CCCCCC3BBBB=@=@GBABB;;;
@806D7:00303:00054
ACGCTCGACATGCCCAGGTACAGGAG
+
AAADCCDGCBBBCC=BB?AADBC?BC
@806D7:00304:00076
ACGCTCGACATGCCCAGGTACAGGAG
+
BBBA@BBDB?@@CC>::8:ABAB?BB
@806D7:00307:00067
ACGCTCGACATGCCCAGGTACAGGAG
+
ABB@@@B999999919858?CAA>AC
@806D7:00307:00070
ACGCTCGACATGCCAGTCA
+
BBBA@>>?9111-+-,*((
@806D7:00310:00061
ACGCTCGACATGCCAGGTACAGGAG
+
>BBBBAADA>>@B@BB?BACBB@AA
@806D7:00311:00087
ACGCTCGACATGCCCAGGTACAGGAG
+
BCBBCAAEABBBBB??>=@@AADDEC
@806D7:00314:00072
ACGCTCGACATGCCCAGGTACAGGAG
+
ABBBCBBECBBBCC@98::BBBHABB
@806D7:00314:00090
ACGCTCGACATGCCCAGGTACAGGAG
+
BBBBDBBB@?@@AB=;:9;BA@AABB
@806D7:00314:00098
ACGCTCGACATGCCAGGTACAGG
+
A@@AB<99@99996984774448
@806D7:00316:00055
ACGCTCGACATGCCCAGGTACAGGAG
+
BBBBCAACCAAACC<:98;@CBC@@@
@806D7:00316:00079
ACGCTCGACATGCCCAGGTACAGGAG
+
AAABCCAA>>>@CC@A?>?ADCC@AA
@806D7:00318:00070
CGTGTCTCTAGGCACAGGATTTTGTGTAG
+
BBCDCDCAABC@BCDBC?@==969;;@AC
@806D7:00318:00086
ACGCTCGACATGCCCAGGTACAGGAG
+
?BBBBBBCCBBBBC>@><>ABBCA9;
@806D7:00319:00089
ACGCTCGACATGCCAGGTACAGGAG
+
999<<BBA@1111-10,0;;99248
@806D7:00320:00074
ACGCTCGACATGCCCAGGTACAGGAG
+
BBBBBBAAABBBBB>998:BBBC@CB
@806D7:00320:00086
ACGCTCGACATGCCCAGGTACAGGAG
+
?@@CC<<=AAB@BCA<;<<BDCC@@@
@806D7:00321:00063
ACGCTCGACATGCCCAGGTACAGGAG
+
?ABAA@ABB>>---+--+,-28>?CC
@806D7:00322:00068
ACGCTCGACATGCCCAGGTACAGGAG
+
BBBBBBBEC@AABC@B@>AABBCB:;
@806D7:00324:00060
ACGAGTGCGTTCCCCATGTCGTAGGTACTC
+
BBBABBBEDCACBB9@@@>>>;00,00...
@806D7:00324:00076
ACGCTCGACATGCCCAGGTACAGGAG
+
BBBBBBBCD@@???;995:@BBB?BB
@806D7:00327:00082
ACGCTCGACATGCCCAGGTACAGGAG
+
?A@BBBABABBBBB>AA?ABBBB?BB
@806D7:00330:00065
TGATACGTCTCCTTCCTTAGTTACTTCA
+
=CCBBBCBA??=A?B?BCCCB@@AABCC
@806D7:00332:00051
ACGCTCGACATGCCCAGGTACAGGAG
+
?BBBBCAAACBCBC?BAAABDCB@BB
@806D7:00332:00094
ATATCGCGAGGGTATGGAAGACTCTATA
+
BBABBEBBBBC?B===@A@CBCCAB>BB
@806D7:00332:00099
ACGCTCGACATGCCCAGGTACAGGAG
+
AB;<=<<<A9;1--+--+,-,//,/4
@806D7:00333:00090
CGTGTCTCTAGGCACAGGATTTTGTGTAG
+
ADAGBCCBCBB?BBBDFCBBBA9=@===B
@806D7:00335:00063
ATCAGACACGGACACAGCAGAACACAC
+
BBBBBB::<CBCCC=<<<AA@>BBBBB
@806D7:00336:00079
ACGCTCGACATGCCCAGGTACAGGAG
+
AABBBBAA@;;9>>99858?F??699
@806D7:00339:00073
ACGCTCGACATGCCCAGGTACAGGAG
+
?@BBCBBBB==89919848;1//,/6
@806D7:00339:00092
ACGCTCGACATGCCCAGGTACAGGAG
+
CB@<<<AAB@@>>@:98588999548
@806D7:00340:00069
TCTCTATGCGCTCCACATGTCTAAGGT
+
CCCC@@ACFDCCC@BBBC@A@CCBE?B
@806D7:00340:00096
ACGCTCGACATGCCCAGGTACAGGAG
+
AAEBAAACB@>99909>;>8<<ABBA
@806D7:00341:00068
TAGTATCAGCCTCGCCATGCCGAAGGTATTCC
+
CDCBDBBCBB=@ABC@CBEE@BBCCCCAA?@@
@806D7:00342:00050
TCTCTATGCGCTCCACATGTCTAAGGT
+
CCCCBBBBBBBCC@AB9;;AAAAIE?<
@806D7:00344:00066
ACGCTCGACATGCCCAGGTCAGCAGGAG
+
84>>99444444/80222,,,,,,,2..
@806D7:00344:00092
ATCAGACACGGACACGCAGAACACAC
+
87;9@@>84459@@@@AC>?=999;?
@806D7:00344:00093
ACGCTCGACATGCCCAGGTACAGGAG
+
ABBBCCAAABCBBB@AA>BACCD@@A
@806D7:00345:00052
ACGCTCGACATGACCAG
+
?>A944944444//,//
@806D7:00346:00056
ACGCTCGACATGCCCAGGTACAGGAG
+
?ACCCBBBB@>99919858BCCC@>>
@806D7:00346:00057
ACGCTCGACATGCCCAGGTACAGGAG
+
ABCBBBBEC???@><?<;?@AAB?BB
@806D7:00346:00070
TACTGAGCTACACACACAGAAAGATTGGT
+
BBB@CCCCB??@CDAACBBBB>@@?@C7:
@806D7:00346:00083
ACGTCGACATGCCCAGGTACAGGAG
+
@CBBBBDDDCCEC>BC@DCCAB>AA
@806D7:00347:00088
TAGTATCAGCCTCGCCACTGACGAAGGTATTCC
+
484;B;<9@=<99987//1//8//*/64//,.3
@806D7:00348:00054
TCTCTATGCGCTCCACATGTCTAAGGT
+
CEEGA@BBCCCBC@CC??@;;<@@BAC
@806D7:00348:00067
TAGTATCAGCCTCGCCATGACGAAGGTATTCGACTG
+
DDBBABA999299492999;??@5999<95999883
@806D7:00349:00095
ACGCTCGACATGCCCAGGTACAGGAG
+
BBBBBAADBBBBBB>BA?AABCC@BB
@806D7:00302:00120
ACGCTCGACATGCCCAGTACAGG
+
1/869444/11--70--,./44:
@806D7:00305:00114
TAGTATCAGCCTCGCCATGACGAAGGTATTCC
+
BABAAACCBB>@@@ACBCCCCCD@DACCCAB=
@806D7:00309:00139
ACGCTCGACATGCCCAGGTACAGGAG
+
BBAABBACBAABAA>=><@>AADBBB
@806D7:00310:00106
ACGCTCGACATGCCCAGGTACAGGAG
+
>@BBBB=A?AAABA;BB@BBCCC@BB
@806D7:00310:00120
ACGCTCGACATGCCCAGGTACAGGAG
+
BBBBCCBBBABAEC?BA?AACCC@CB
@806D7:00310:00125
CGTGTCTCTAGGCACAGGATTTGTGT
+
44B@@@>999948999959DD191:,
@806D7:00313:00123
CGTGTCTCTAGGCACAGGATTTTGTGTAG
+
?CCCCCCAABC@BCAABD9999-;>>>@B
@806D7:00314:00124
ACGCTCGACATGCCCAGGTACAGGAG
+
<CCGCBBCBBBBBC=BB?>;@@A=@@
@806D7:00315:00127
ACGCTCGACATGCCCAGGTACAGGAG
+
BBBBCC@AABCCDG@;::;BCBEACB
@806D7:00316:00140
TACTGAGCTACACACACAGAAAGATTGGT
+
99<AAACEBBDCCCCAAA:::5:?<>B>?
@806D7:00317:00109
TAGTATCAGCCTCGCCATGACGAAGGTATTCC
+
DDD@AACBBBAB<A=?BBDBABA@B@BBB?B@
@806D7:00318:00117
ACGCTCGACATGCCCAGGTACAGGAG
+
ABBBBJCCCA@99919858BCCC@@@
@806D7:00318:00126
ACGTCGACATGCCCAGGTACAGGAG
+
BCB:;<AACCCCCACIDCBBBA?==
@806D7:00323:00144
ACGCTCGACATGCCCAGGTACAGGAG
+
<CBCCCCCC>@;;989>;?:<<B?;;
@806D7:00326:00135
ACGCTCGACATGCCCAGGTACAGGAG
+
BBBABBADABBBBC?AA@AAAAA??@
@806D7:00332:00113
ACGCTCGACATGCCCAGGTACAGGAG
+
?@ABB@AAABBCCG?BA?AABBB?A@
@806D7:00332:00140
ACGCTCGACATGCCCAGGTACAGGAG
+
B@@@=999@99111,10,.4644248
@806D7:00332:00148
ACGCTCGACATGCCCAGGTACAGGAG
+
>BBBCBBCCBB=8854347>@@B>@@
@806D7:00334:00110
ACGCTCGACATGCCCAGGTACAGGAG
+
@@BBA@BCA=@@>>9984;?A@B@AA
@806D7:00334:00135
ACGCACATGCCCAGGTACAGGAG
+
CDBAA@;;99919959<<<BA<;
@806D7:00337:00131
ACGCTCGACATGCCCAGGTACAGGAG
+
BBAAAABBBBBA?@99858>?>@A<;
@806D7:00337:00149
ACGCTCGACATGCCCAGGTACAGGAG
+
BBBBBBBEDEB?=99434:?@@DDAB
@806D7:00341:00148
ATCAGACACGGACACAGCAGAACACAC
+
BABBBCBBBB@BBCCCBBBBB@AAA@@
@806D7:00342:00140
CGTGTCTCTAGGCACAGGATTTTGTGTAG
+
A=@;;<A@BAC@CDDCE@ABAA4;<B@@B
@806D7:00345:00128
ACGCTCGACATGCCCAGGTACAGGAG
+
BDBBC::<A@@AAA:@?<;;;CCACC
@806D7:00345:00144
ACGCTCGACATGCCCAGGTACAGGAG
+
CDA99<@A>??9991986;BDBC@@@
@806D7:00346:00112
ACGCTCGACATGCCCAGGTACAGGAG
+
??ABCBBCBBBBBB=BAAAADCCBAA
@806D7:00346:00144
ACGCTCGACATGCCCAGGTACAGGAG
+
>A?@@AABA@@BBB>BA?A?A@C@BB
@806D7:00346:00145
CGTGTCTCTAGGCACAGGATTTTGTGTAG
+
CCCCDCBBBBB?ACB?@A9444-4>>?@B
@806D7:00347:00123
ACGCTCGACATGCCCAGGTACAGGAG
+
A>BBBCADABBBBB>?><>8=<HACC
@806D7:00348:00104
ACGCTCGACATGCCCAGGTACAGGAG
+
BBBBBBBCBBBBBB>B@>@BDBB@AB
@806D7:00348:00134
TACTGAGCTACACACACAGAAAGATTGGT
+
BBBCCCC;<<B;<<CAB@;;:6;A>=B?:
@806D7:00349:00120
ACGCTCGACATGCCCAGGTACAGGAG
+
@@BBBBBBBBBBBB?AA?A?AAFB?A
@806D7:00300:00155
ACGCTCGACATGCCAGGTACAGGAG
+
899<9A=A@@@=878773849@>9=
@806D7:00300:00165
ACGCTCGACATGCCCAGGTACAGGAG
+
9;@@@>@AC<;9@@99848>?>?;>A
@806D7:00300:00174
ACGCTCGACATGCCAGGTACAGGA
+
ABBBCCA@@9911-10,.464424
@806D7:00301:00161
ACGCTCGACATGCCCGGTACAGGAG
+
?BBBBAAECBBBBB>B?>B?@@>=?
@806D7:00302:00165
TCTCTATGCGCTCCACATGTCTAAGGT
+
BCCCCCCBDCCCC@BBBBABB@@=>=@
@806D7:00302:00170
TAGTATCAGCCTCTCATGACGAAGGTATTCC
+
A@@;;44:496994444449AB242444242
@806D7:00302:00173
TGATACGTCTCCTTCCTTAGTTACTTCA
+
99@>>>A;99=5959>A?>999944244
@806D7:00307:00150
ACGCTCGACATGCCAG
+
@@==99966///,*,,
@806D7:00310:00176
ACGCTCGACATGCCCAGGTACAGGAG
+
@A@ACAA@D9999909813<;;A@99
@806D7:00311:00183
TCTCTATGCGCTCCACATGTCTAAGGT
+
AAB;<<>@ACBBBCCC>@<<<<<@B=@
@806D7:00314:00154
TAGTATCAGCCTCGCCATGACGAAGGTATTCC
+
BB@AACCCBC@CECD@BBBCCCC@B@B;9;:D
@806D7:00314:00171
ACGCTCGACATGCCCAGGTACAGGAG
+
99;99>BA@948==043133::A?B?
@806D7:00316:00165
ACGCTCGACATGCCCAGGTACAGG
+
@@@@@AAA@<<1<<810,-,,/7,
@806D7:00316:00182
ACGCTCGTACCATGCCA
+
AB99/8///656768,/
@806D7:00316:00195
ACGCTCGACATGCCCAGGTACCAGGA
+
CB99<@@A>@?@?@:985001,11,1
@806D7:00316:00199
ACGCTCGACATGCCCAGGTACAGGAG
+
ABBBDCBEA>@=>>98748>BAC?AA
@806D7:00319:00164
CGTGTCTCTAGGCACAGGATTTTGTGTAG
+
CCCCCBD@?@B@BBA?C?9999/9>999B
@806D7:00320:00172
ACGCTCGACATGCCCAGGTACAGGAG
+
BBBBCCCDC@A?@@<4748??>B?A@
@806D7:00320:00181
TACTGAGCTACACACACAGAAAGATTGGT
+
??@CDDCA@@AABBCBBBCBA9>>;3137
@806D7:00323:00176
ACGCTCGACATGCCCAGGTACAGGAG
+
ADBBCBBGEBB===:9347<?AB?BB
@806D7:00323:00178
ACGCTCGACATGCCCAGGTACAGGAG
+
BBBBBCBBDBABCC>::8;BCCCA@@
@806D7:00326:00195
ACGCTCGACATGCCCAGGTAAGGAG
+
AB99<?ACGCCBBA<<:4;?;<:<=
@806D7:00328:00179
ACGCTCGACATGCCAGGTACAG
+
8999;A999<1--+--***,//
@806D7:00329:00169
CGTGTCTCTAGGCACAGGATTT
+
4444499;;11,.///42444-
@806D7:00329:00181
ACGCTCGACATGCCCAGGTACAGGAG
+
ABBBCBBCCBAA?B>998:ABBC@@@
@806D7:00334:00167
ACGCTCGACATGCCCAGGTACAGGAG
+
BBBBBB@CBBBBBB?@>=?BBBBBBB
@806D7:00335:00166
ACGCTCGACATGCCCAGGTACAGGAG
+
BBBBBBBCBBBBCB>><<>>AACBBB
@806D7:00336:00191
ACGCTCGACATGCCCAGGTACAGGAG
+
BBABBCDDCBB?@><::6:?BAB>BC
@806D7:00338:00175
ACGCTCGACATGCCCAGGTACAGGAG
+
BCCBBBBCBCBBBC>@@=@CDCCAAF
@806D7:00338:00192
TACTGAGCTACACACACAGAAAGATTGGT
+
?@ABBBEBBBECCCBBBCBBB=ABA@E8;
@806D7:00340:00191
ACGCTCGACATGCCCAGGTACAGGAG
+
CCBBBBBDB>A88409>;>?A@B@@@
@806D7:00341:00169
TCTCTATGCGCTCACATGTC
+
<<?99==499@9994/,,,,
@806D7:00341:00190
ACGCTCGACATGCCAGGTACAGGAG
+
CBAABBB?;/111,11,00::A:==
@806D7:00346:00161
ACGCTCGACATGCCCAGGTACAGGAG
+
99@@;<<BB94488543137:9=;9A
@806D7:00346:00175
TACTGAGCTACACACCACAGAA
+
4994944444;///1,////,0
@806D7:00349:00152
TGATACGTCTCCTTCCTTAGTTACTTCAG
+
99<A9499999898=<A@??=<;448994
@806D7:00349:00154
ACGCTCGACATGCCCAGGTACAGGAG
+
BBABBCDEEAA?@@<8:6::<<EBCB
@806D7:00302:00207
TCTACTATGCGCTCACATGTCTAAGG
+
<<1//888<BAA;;9:><111//,/,
@806D7:00308:00218
ACGCTCGACATGCCCAGGTACAGGAG
+
AA==ACCCB@@@>>99858??@?@<;
@806D7:00308:00221
ATACGCGAGGAGTG
+
93844444:24444
@806D7:00313:00227
ACGCTCGACATGCCCAGGTAC
+
:;;CB@999>9111,1.,,,,
@806D7:00317:00201
CGTGTCTCTAGGCACAGGATTTTGTGTAG
+
BBEBCEC?A@B@BBA@@?9999/999;<@
@806D7:00318:00201
ACGCTCGACATGCCCAGGTACAG
+
9<;@@?99999999-431379;;
@806D7:00319:00243
ACGCTCGACATGCCCAGGTACAGGAG
+
?>@@@BABB;;;@@<@?<?AC@A=@>
@806D7:00319:00248
ACGCTCGACATGCCCAGGTACAGGAG
+
BBB@::<CB>>99909858?C@AAA;
@806D7:00321:00219
TCTCTATGCGCTCCACACTGTCTAAGGT
+
44444988B>?>?<<;////.003,.,.
@806D7:00325:00224
ACGCTCGACATGCCCAGGTACAGGAG
+
BBBBBBBBBBBBBA?BB=><DABBAA
@806D7:00326:00233
ACGCTCGACATGCCAGTAGA
+
989@<;9C@11--+-*((**
@806D7:00333:00234
ATCAGACACGGACACAGCAGAACACA
+
:;<CBA>;<9699>?999A9859?><
@806D7:00336:00226
ACGCTCGACATGCCCAGGTACAGGAG
+
ADDBBAACB>>9440474:ACCCECC
@806D7:00337:00231
ACGCTCGACATGCCCAGGTACAGGAG
+
BBABBBBCCCBB@@=?><?>AADABB
@806D7:00339:00210
ACGCTCGACATGCCCAGGTACAGGAG
+
@<;9A@@?>>8///+/.,.6844249
@806D7:00339:00227
ACGCTCGACATGCCCAGGTACAGGAG
+
@@BBBBBBAA??BB?BB?BBCCC@BB
@806D7:00339:00233
ACGCTCGACATGCCCAGGTACAGGAG
+
ACBCCCDDAAACCC?;9:;CCED@CC
@806D7:00339:00246
AGCACTGTAGCTGTCACTAGTTACTTGT
+
<<BBFCCBDDCCCCCBCEABB@CCC9<=
@806D7:00341:00232
ACGCTCGACATGCCCAGGTACAGGAG
+
CBBBBBBCBB@BBC>BB>>;?==;48
@806D7:00342:00233
ACGCTCGACATGCCCAGGTACAGGAG
+
=>99<AA??>>99919858@AABBBB
@806D7:00342:00247
AGCACTGTAGCTGTCACTAGTTACTTGT
+
AAGCDECCDDCCCCCCDB:8859>><@C
@806D7:00342:00248
ACGCTCGACATGCCCAGGTACAGGAG
+
BBCCCBCCC>@?@><@@=ABCCC@AA
@806D7:00343:00230
ACGCTCGACATGCCCAGGTACAGGAG
+
BBBBBBCDCBBB@?;975:BBBCAAA
@806D7:00349:00223
ACGCTCGACATGCCCAGGTACAGGAG
+
BBBBBBADABBBBB>AA?ABDBB@AA
@806D7:00300:00267
ACGCTCGACATGCCCAGGTACAGGAG
+
BCBBBBDC@>>44408748?ABB?@>
@806D7:00303:00268
ACGCTCGACATGCCCAGGTACAGGAG
+
AABBBBCCCBBBA@<=;;?:<<B@A@
@806D7:00308:00290
ACGCTCGACATGCCCAGGTACAGGAG
+
9;CBCBBAB;848809868?999599
@806D7:00310:00283
ACGCTCGACATGCCCAGGTACAGG
+
:<BCC;<<>99111-11,07;@B=
@806D7:00317:00271
ACCGACATGCCCAGGTACAGGAGACTG
+
445994;:8;=:6;:<1//86/33119
@806D7:00322:00259
ACGCTCGACATGCCCAGGTACAGGAG
+
NDBB>@ADB;;99919858@A99699
@806D7:00324:00250
ACGCTCGACATGCCCAGGTACAGGAG
+
?B99=BBB@>@99919848>ABB@BA
@806D7:00324:00262
TACTGAGCTACACACACA
+
44444444449;9661//
@806D7:00324:00273
ACGCTCGACATGCCCAGGTACAGGAG
+
BCBBBBCCB==488087488999699
@806D7:00324:00275
ACGCTCGACATGCCCAGGTACAGGAG
+
EBABBBEBB9;8==99758?A>@BAA
@806D7:00331:00291
ACGCTCGACATGACCCAGGTAGCAGGAG
+
49@;99=;;-,,,,,*,,*,.....,..
@806D7:00332:00276
CGTGTCTCTAGGCGACAGGATTTTGTGTA
+
>99<A>>>8--+,,,82:?C;;:511/7=
@806D7:00335:00272
ACGCTCGACATGCCCAGGTACAGGAG
+
AABBCBBCCBAA?A:975:9<<CA@@
@806D7:00335:00295
ACGCTCGACATGCCCAGGTACAGGA
+
BBBBC??=;4898819858?@>><>
@806D7:00338:00293
CGTGTCTCTAGGCACAGGATTTTGTGTAG
+
CBBBBCBBBBB@ABAAB>AA??7@@>;;>
@806D7:00339:00255
TCTCTATGCGCTCCACATGTCTAAGGT
+
CBDCCCCCBBB;:;<A@ABA@AB?C?B
@806D7:00339:00267
ACGCTCGACATGCCCAGGTACAGGAG
+
ABB@CBCC@===>>99748>@>><99
@806D7:00340:00257
ACGCTCGACATGCCAGGTACAGGAGA
+
8999;9;DB<<11-10,00446,---
@806D7:00342:00250
AGCACTGTAGCTGTCACTAGTTACTTGT
+
?>@AA@BBCAAAEEAAEGJ@A=@AA799
@806D7:00342:00283
ACGCTCGACATGCCCAGGTACAGGAG
+
BBABBBCCC@@@AA<::8;CCCC@BB
@806D7:00343:00292
ACGCTCGACATGCCCAGTTACAGGAG
+
CDBCC@A??99444098748?9969>
@806D7:00345:00290
ACGCTCGACATGCCCAGGTACAGGA
+
A?@BC?AA@==111-10,00>?@<;
@806D7:00302:00320
ACGCTCGACATGCCCAGGTACAGGAG
+
@A@BCBAA@>>44409858>>>B?AA
@806D7:00302:00328
ACGCTCGACATGCCCAGGTAGCAGGA
+
<</1/<<@944444-4313314331.
@806D7:00302:00331
ACGCTCGACATGCCCAGGTACAGGAG
+
BBBBCCD:98>89919858@BACACC
@806D7:00304:00335
ACGCTCGACATGCCCAGGTACAGGAG
+
BC??=BBCCBB98408748>@@@>@@
@806D7:00304:00338
TAGTATCAGCCTCGCCATGACGAAGGTTTCC
+
B@AAACECCC@C?AD?BBCAA@@;>599-9<
@806D7:00306:00349
TCTCTATGCGCTCCACATGTCTAAGGT
+
4:494A=@GDAAA:<<A9;4444285;
@806D7:00308:00315
TGTATCAGCCTCGCCATGACGAAGGTATTCC
+
4949;<;=B@?AA@<9999?@@6959?@=><
@806D7:00308:00337
ACGCTCGACATGCCCAGGTACAGGAG
+
BBBBBBBDDBB>==<834:@BAB@;;
@806D7:00309:00311
ACGCTCGACATGCCCAGGTACAGGAG
+
BBBBCBAA@@@99919848?A@A<>?
@806D7:00312:00308
ACGCTCGACATGCCCAGGTACAGGAG
+
BBBBCCBEB@@=>>997588BBBB<=
@806D7:00312:00339
TACTGAGCTACACACACAGAAAGATTGGT
+
=9<<<>9C@A;;<<<<;3>==80..,,*,
@806D7:00314:00305
ATCAGACACGGACACAGCAGAACACAC
+
BA@ABBBB@?@ADABBDC<<;@GC@?@
@806D7:00315:00301
ACGCTCGACATGCCCAGGTACAGGAG
+
AA::<CCDB::49919>;>?CACICB
@806D7:00315:00323
AGCACTGTAGCTGTCACTAGTTACTTGT
+
<<HIGABBCCDBBDCBBDBBB@CCC@@A
@806D7:00316:00321
TACTGAGCTACACACACAGAAAGATTGGT
+
@?ADJFCA@ABCCDC@A@FCC>:<;@B=?
@806D7:00316:00348
ACGCTCGACATGCCCAGGTACAGGAG
+
BA@A>BBECBB94968<;?BCCDABD
@806D7:00318:00302
ACGCTCGACATGCCCAGGTACAGGAG
+
BBBBBCCCB>;44409758>AACAAB
@806D7:00319:00321
ACGCTCGACATGCCCAGGTACAGGAG
+
AAAAAB@CC@@44408348ABBCCBB
@806D7:00320:00309
ATCAGACACGGACACAGCAGAACACAC
+
?@@CBBBCAA;<<CBC@@998<988=@
@806D7:00320:00343
ACGCTCGACATGCCAGTACAGGAG
+
:;;CCCCB@11--+---78CC>AA
@806D7:00320:00345
ACGCTCGACATGCCCAGGTACAGGAG
+
??@CCDECCAA98809748?CBCDBB
@806D7:00321:00309
ACGCTCGACATGCCCAGTACAGGAG
+
BDBAAAAABCCBBB>BAABCA@=@B
@806D7:00322:00341
ACGCTCGACATGCCCAGGTACAGGAG
+
B@BBBBACCB@944087<@@BBC@A@
@806D7:00323:00327
ACGCTCGACATGCCCAGGTACAGGAG
+
?CBBCCCDB@@@AA=8:68:<<B?BC
@806D7:00326:00307
AGCACTGTAGATGTCAATAGTTACTTGT
+
BBBBBBCDEEDBABBCACBBB@CBC>@@
@806D7:00328:00334
TCTCTATGCGCTCCACATGTCTAAGGT
+
BBDCCCDCECDBB?BC@BBD<<<?B@C
@806D7:00332:00333
ACGCTCGACATGCCAGTACAG
+
;99@=944488//,/...000
@806D7:00335:00320
ATGACACGGACACAGCAGAACACAC
+
A9:;A@@A8<<BBCBCC@@=@B<<?
@806D7:00338:00309
ACGCTCGACATGCCCAGGTACAGGAG
+
BBABCBBCDBB94408348ACBCDDB
@806D7:00342:00310
ACGCTCGACATGCCCAGGTACAGGAG
+
AC@BC@;:;AA>>@9>?=?BACC?AG
@806D7:00342:00324
ACGCTCGACATGCCCAGGTACAGGAG
+
ABABC@@AB==89909858ACBCACB
@806D7:00343:00310
ACGCTCGACATGCCCAGGTACAGGAG
+
BBA;<;<9B>>999098133444248
@806D7:00344:00309
ACGCTCGACATGCCAGGTACAGG
+
:;;CC;99>>911-11,../448
@806D7:00344:00342
ACGCTCGACATGCCCAGGTACAGGAG
+
ABBBCCCCBAAACGACC=@@CAA=@;
@806D7:00345:00324
CGTGTCTCTAGTCGACAGGATTTGTTGTAG
+
>999944,*******,/48444-442444/
@806D7:00346:00321
ATCAGACACGGACACAGCAGAACACAC
+
??BBACCB??=?BBDCCBBCC?BAA=?
@806D7:00346:00346
ACGCTCGACATTGCCCAGGTACAGGAG
+
BCCBCAAB@99599909813>:49288
@806D7:00346:00349
CGTGTCTCTAGGCACAGGATTTGTGTAG
+
9;<ABB>>>9967999?9444-498667
@806D7:00300:00352
TAGTATCAGCCTCGCCATGACGAAGGTATTCC
+
CCD?AACCCC9<<<<@B@@@BA?59599959<
@806D7:00300:00381
ACGCTCGACATGCCCAGGTACAGGAG
+
@@BBBB@A?9;9>@9987;AEDCDDD
@806D7:00301:00353
ACGCTCGACATGCCCAGGTACAGGAG
+
A@BBCBCDD@@?B?>:75:@@@@A@@
@806D7:00301:00380
ACGCTCGACATGCCCAGGTACAGGAG
+
<BCCCBBABB@BBB@BB?A?A?B@@@
@806D7:00301:00394
TGATACGTCTCCTTCCTTAGTTACTTCA
+
A@@@;<<A@BB;<><@B?;;9<944844
@806D7:00302:00376
ACGCTCGACATGCCCAGGTACAGGAG
+
BBBBBBAAABBBBB>998:CCEC@CC
@806D7:00303:00370
ACGCTCGACATGCCCAGGTACAGGAG
+
ABBABCCB;48111-10,0:<>><99
@806D7:00303:00378
TCTCTATGCGCTCCACATGTCTAAGGT
+
4999@AAAC<<<C@AA@@ABAAA@A@B
@806D7:00304:00353
AGCACTGTAGCTGTCACTAGTTACTTGT
+
999449A99;:=??9ABC<<<=@C@@@@
@806D7:00306:00358
ACGCTCGACATGCCCAGGTACGGGA
+
9>9;9<B@@@1***)**)**,//+4
@806D7:00312:00384
ACGCTCGACATGCCAGGTACAGGAG
+
=>8;<<<9@;;11-10,00?@@?@;
@806D7:00312:00393
ACGCTCGACATGCCCAGGTACAGGAG
+
ACDDD@?=;4899919868899959>
@806D7:00313:00371
ACGCTCGACATGCCCAGGTACAGGAG
+
ABBBB???@C@??B=??<?@B@C@@@
@806D7:00313:00394
ACGCTCGACATGCCCAGGTACAGGAG
+
BBBBECCCCAA=9964348>@@A>@>
@806D7:00314:00372
ACGCTCGACATGCCCAGGTACAGGAG
+
9?>@ABBAAA;11<610,.4644244
@806D7:00314:00385
ACGCTCGACATGCAGTAC
+
94489:://,,,,,,..4
@806D7:00315:00371
ACGCTCGACATGCCCAGGTACAGGAG
+
?BABCABBC==888987588?@@A>?
@806D7:00315:00385
ACGCTCGACATGCCCAGGTACAGGAG
+
BBBBBBBDC@A===:=;:;<C@B?@@
@806D7:00319:00373
ATCAGACACGGACACAGCAGAACACAC
+
48;;@@?@AA?BBCBBB@;;8;>?>>7
@806D7:00322:00386
AGCACTGTAGCTGTCACTAGTTACTTGT
+
>>>9494=?B@AEICB@@=895999699
@806D7:00325:00353
CGTGTCTCTAGGCACAGGATTTTGTGTA
+
CC@A@ABB@BC8;<DCGBCBCB6;<9;?
@806D7:00325:00390
ACGCTCGACATGCCCAGGTACAGGAG
+
BC:9:ABB@=>99919848>@@@><9
@806D7:00325:00393
ACGCTCGACATGCCCAGGTACAGG
+
A@@=B;;;A>>89919>5889995
@806D7:00326:00350
ACGCTCGACATGCCCAGGTACAGGAG
+
DBBBCCB==48111-10,1:<>>B@>
@806D7:00328:00380
TAGTATCAGCCTCGCCATGACGAAGGTATTCC
+
CCBBBBCBAB@G;<>DBBBEB??=@@BCD@C@
@806D7:00328:00390
ATCAGACACGGACACAGCAGAACACAC
+
=>?@==@@;;59@@@@;;1109<;::/
@806D7:00329:00395
ACGCTCGACATGCCCAGGTACAGGAG
+
AABBB?AA@9>844098588A@A>A@
@806D7:00336:00354
ACGCTCGACATGCTCAGGTACAGGAG
+
@ABBDBAAB???B?<7759?A@BAFC
@806D7:00336:00385
ACGCTCGACATGCCAGTACA
+
>4;;9<<A111/1:/83344
@806D7:00338:00395
ACGCTCGACATGCCCAGGTACAGGAG
+
BDABCBB==8999909858899@<@?
@806D7:00339:00398
ACGCTCGACATGCCCAGGTACAGGAG
+
BDBAAABDCAA===:434:ACBCBCB
@806D7:00340:00371
ACGCTCGACATGCCCAGGTACAGGAG
+
@B>=@@@?@>?999098488499:98
@806D7:00342:00380
ACGCTCGACATGCCCAGGTACAGGAG
+
BBBBBBABFBB?>><?7;?9;<AAA@
@806D7:00344:00364
ACGCTCGACATGCCCTGGTACAGGAG
+
?BBBC??AA>A44409848>>>@=@A
@806D7:00347:00368
ACGCTCGACATGCCCAGGTACAGG
+
BA9;<<99999999-471..//67
@806D7:00348:00372
TACTGAGCTACACACAC
+
8994944944;44/,,,
@806D7:00300:00426
ACGCTCGACATGCCCAGTACAGGAG
+
???BBCDC@98///,100:=CB@AB
@806D7:00302:00426
ACGCTCGACATGCCCAGGTACAGGAG
+
C:;;EBCBBBBA@@>;;7;BC<<<<C
@806D7:00304:00443
ATCAGACACGGACACAGCAGAACACAC
+
><==99;ABAACCAA@BA@::48>867
@806D7:00305:00440
ATCAGACACGGACA
+
8344444444249;
@806D7:00305:00446
ACGCTCGACATGCCAGTAGCA
+
9994A>9111/,-+,*,,,,.
@806D7:00306:00402
ATATCGCGAGGGTATGGAAGACTCTATAG
+
=;:<;@@A9990444:788=<76677114
@806D7:00306:00448
ACGCTCGACATGCCCAGTACCAGG
+
8944444:;44///+/.../,498
@806D7:00309:00401
ACGCTCGACATGCCCAGGTACAGGA
+
??@BBBBFB99111-1:,00<<<,9
@806D7:00309:00414
ACGCTCGACATGCCCAGGTACAGGAG
+
@BBBBCC?=9>898098488<<@ABB
@806D7:00310:00403
ACGCTCGACATGCCCAGGTACAGGAG
+
<CCCCEC:99>99919?=?;=<BAAA
@806D7:00313:00401
ACGCTCGACATGCCCAGGTACAGGAG
+
BBBBBECCB???BB?BA?AADCC@AB
@806D7:00314:00405
ACGCTCGACCAT
+
1/////4//,//
@806D7:00314:00447
ACGCTCGACATGCCCAGGTACAGGAG
+
BAAAB@AAC@@?BB;978:BBCCABB
@806D7:00315:00416
ACGCTCGACATGCCCAGGTACAGGAG
+
@ACCCCDCCBBBBB>BB?BACAA>=@
@806D7:00316:00423
ACGCTCGACATGCCCAGGTACAGGAG
+
?BB@BBCEC9:9==<475:@BBCACC
@806D7:00316:00449
ATATCGCGAGGGTATGGAAGACTCTATA
+
=;9;;AABBAA<@@?@>B@A;;7>@:13
@806D7:00317:00436
ACGCTCGACATGCCCAGGTACAGGAG
+
;CB@A@ABBBBB@@<@?<?ACCCAEC
@806D7:00317:00441
ACGCTCGACATGCCCAGGTACAGGAG
+
A@BBC:<<B?899909848?A@C@CC
@806D7:00320:00448
ATCAGACACGGACACAGCAGAACACACA
+
>844848899<944/7////.,/46673
@806D7:00321:00448
ATATCGCGAGGGTATGGAAGACGTT
+
B>AAA<<9>=@044/1,/76..//,
@806D7:00322:00438
ACTCAGACACGACACAGCAAACAGAC
+
///////44444944444::-44433
@806D7:00323:00433
ACGCTCGACATGCCCAGGTACAGGAG
+
BBA>?>@?@9999919858BEBCB<<
@806D7:00325:00403
ACGCTCGACATGCCCAGGTACAGGAG
+
ACBEBCDA?=@88809848ADCEBCC
@806D7:00326:00408
ACGCTCGACATGCCCAGGTACAGGAG
+
@@BBBCBDC:;:AA9>?<??B@B?;;
@806D7:00326:00410
ACGCTCGACATGCCCAGGTACAGGAG
+
999@ABCDCBB@AA<A?=@ADDEFFE
@806D7:00330:00412
ATCAGACACGGACACAGCAGAACAC
+
989999999959>@B9999109<;-
@806D7:00331:00410
AGCACTGTAGCTTTCACTAGTTACTTGT
+
99994;=>BGAAA<AACDCCCADCB987
@806D7:00331:00435
ATCAGACACGGACACAGCAGAACACAC
+
AAB@?AACCC@CCBECBBBBA?BACA?
@806D7:00334:00443
ACGCTCGACATGCCAGTAC
+
4989@991:1/,,*,,../
@806D7:00336:00403
ACGCTCGACATGCCCAGGTACAGGAG
+
BAABBBBCCAABBA=:748<A>>;>@
@806D7:00337:00442
CGTGTCTCTAGGCACAGGATTTTGTGTAG
+
BBCEDCBABBB=@ACCCCCBBA7AA899@
@806D7:00337:00444
ACGCTCGACATGCCAGTACAGGAG
+
899@A@@?B<<--+--,0644248
@806D7:00340:00444
ACGCTCGACATGCCCAGGTACAGGAG
+
9;CC;9<CC@@>??99868?A99899
@806D7:00342:00431
TACTGAGCTACACACACAGAAAGATTGG
+
@@AABBCC<;;9D@>944433,3770,*
@806D7:00349:00438
ACGCTCGACATGCCCAGGTACAGGAG
+
@ACCCCCDBAB==::4348>?>?<99
@806D7:00300:00452
ACGCTCGACATGCCAGTACA
+
999899@A;--,,*,,,2,,
@806D7:00300:00496
ACGCTCGACATGCCCAGGTACAGGAG
+
?BBBCBBBCBBBBB>998:>AACBBD
@806D7:00301:00464
CGTGTCTCTAGGACACAGGATTTTGTGTAG
+
4499@@;1-?=+,,,,27;AACC8@@>A@@
@806D7:00305:00461
ACGCTCGACATGCCCAGGTACAGGAG
+
BBBAAABBC@BBB@<@@58:?9;7;;
@806D7:00306:00481
CGTGTCGTCTAGC
+
-,**0*,,/,///
@806D7:00309:00476
ACGCTCGACATGCCCAGGTACAGGAG
+
4==A@CCA949999198488@AD?>;
@806D7:00311:00487
ACGCTCGACGCCCAGGTACAGGAG
+
BBABCCBDBCCC=?@>AABCB@CA
@806D7:00313:00487
ACGCTCCGACATGCCAGTACAGGA
+
49>;11,11/7:-,*,,,28>>>:
@806D7:00314:00478
ACGCTCGACATGCCCAGGTACAGGAG
+
BCBBBBBECCB>==:475:?A@C@BA
@806D7:00315:00472
TAGTATCAGCCTCGCCATGACG
+
199BGA@?>>599498444994
@806D7:00316:00495
TCTCTATGCGCTCCACATGT
+
////;494/17//,/80///
@806D7:00317:00452
ACGCTCGACATGCCCAGGTACAGGAG
+
EBBBCBCCCCBBBB;978:BCCCBEC
@806D7:00317:00480
ATCAGACACGGACACAGCAGAACACAC
+
=@BB;;<CCC@CC<=:B@B@@=@>0/0
@806D7:00318:00490
CGTGTCTCTAAGACACAGGATTTTG
+
<AAABB>611,11..44771111,1
@806D7:00319:00489
ACGCTCGACATGCC
+
9444944////,,*
@806D7:00320:00467
TGATACGTCTCCTTCCTTAGTTACTTCA
+
>AABAACBCCB@B?A>@@BBB@<=<?BB
@806D7:00320:00468
ACGCTCGACATGCCCAGGTACAGGAG
+
AA@BCEBCB@?ABB@BA>@ABBB?@@
@806D7:00321:00470
ACGCTCGACATGCCCAGGTACAGGAG
+
ACBBB@@ADBABBB@??=@ABBCDA@
@806D7:00321:00499
ACGCTCGACATGCCCAGGTACAGGAG
+
BBBBCBBCBBBBBB@BA?BACCC@AB
@806D7:00322:00463
ACGCTCGACATGCCCAGGTACAGGAG
+
BBBB?@ACB9;:@@99848>>>>=99
@806D7:00322:00472
ACGCTCGACATGCCCAGGTACAGGAG
+
??BCCECCC?@@@@9=?;@@AECBCB
@806D7:00323:00479
ACGCTCGACATGCCCAGGTACAGGAG
+
BBBBBBAAABBBBB?A@>A8<<C@BB
@806D7:00325:00457
ACGCTCGACATGCCCAGGTACAGGAG
+
CB??BCCEB==44408748>AAB>??
@806D7:00326:00484
TGATACGTCTCCTTCCTTAGTTACTTCA
+
<AAA;<<AA>@>B696954448444:44
@806D7:00329:00469
ACGCTCGACATGCCCAGGTACAGGAG
+
BBBBEDBB?9948409748>BBB?BB
@806D7:00329:00491
TCTCTATGCGCTCCACATGTCTAA
+
,,,//9949999924446//,,,*
@806D7:00329:00494
ACGCTCGACATGACC
+
:=49999////****
@806D7:00330:00461
ACGCTCGACATGCCCAGGTACAGGAG
+
@@BABBDEBBB@AB=@>>@:;;@=>@
@806D7:00331:00455
ACGCGACATGCCCAGGTACAGGAG
+
BBBBBBBABCDDAAA>AB999===
@806D7:00331:00464
ACGCTCGACATGCCCAGGTACAGGAG
+
AABB??ABBABBBB=@@=@BDCC@BB
@806D7:00332:00487
ACGCTCGACATGCCCAGGTACAGGAG
+
ABBBBBBCCAAABB>998:BBBCAA@
@806D7:00333:00459
ACGCTCGACATGCCCAGGTACAGGAG
+
@CBBBBBCD??=9998748>A@@>@@
@806D7:00335:00468
ACGCTCGACATGCCAG
+
999111/1;--**)**
@806D7:00340:00467
ACGCTCGACATGCCA
+
8>>?@991<11*00*
@806D7:00341:00459
ACGCTCGACATGCCCAGGTACAGGAG
+
BBBCCBCFD??==>98348899969?
@806D7:00342:00467
ACGCTCGACATGCCAGGTAC
+
499A@>@?@@@1/,/.,..2
@806D7:00346:00481
ACGCATCGACGATT
+
A@//////,/,,,*
@806D7:00346:00496
ACGGCGTCGACATGACCAGGTCACC
+
/994444444944///,//,//669
@806D7:00346:00498
ACGCTCGACATGCCAGTACAGA
+
=9999@>?>11-,*,,,00//,
@806D7:00348:00493
ACGCTCGACATGCCAGTAGACAGGA
+
=?:;<9999944424...../4434
@806D7:00349:00454
ACGCTCGACATGCCCAGGTACAGGA
+
BCBB:9<@@>>999098478@>?;>
@806D7:00300:00530
ACGCTCGACATGCCCAGGTACAGGAG
+
BCBBEBCC=9988809858>FAA>99
@806D7:00301:00502
TACTGAGCTACACACACAGAAAGATTGGT
+
DBCCCCBA@@B@@AB;<<BBE>AAA;?:?
@806D7:00301:00518
TGATACGTCTCCT
+
44444444///,/
@806D7:00302:00549
ACGCTCGACATGCCCAGGTAGCAGGAGACT
+
88844>BBCCAANC@A=:;0010.,..166
@806D7:00304:00532
ACGCTCGACATGCCCAGGTACAGGAG
+
BBBBBBAEC>?9440874:@BAB?@@
@806D7:00305:00509
ACGCTCGACATGCCCAGGTACAGGAG
+
BBBBBBAAAAAA??;976:AAABBCB
@806D7:00305:00521
ACGCTCGACATGCCAGTAGCAGGA
+
9>AA<;9AB941/,/,,,,,..,,
@806D7:00310:00518
TGATACGTCTCC
+
44444944/,,*
@806D7:00311:00506
ACGCTCGACATGCCAGGTACAGGAG
+
@;999>>9944//,/.,../44244
@806D7:00311:00520
AGCACTGTAGCTGTCACTAGTTACTTGT
+
<BAAACBB?AABBCBCDCCBB@CBB@DD
@806D7:00311:00542
ACGCTCGACATGCCCAGGTACAGGAG
+
AAABCCCA=9944409748>>>B?AB
@806D7:00316:00521
ACGCTCGGACATGCCCAGGTACAGGAG
+
<BBBBAB@BCBBBCC@@@=@@BAC?@@
@806D7:00317:00507
ACGCTCGACATGCCCAGGTACAGGAG
+
@@CCCCCD::9?AA=::8;BGED@BB
@806D7:00317:00530
TCTCTATGCGCTCCACATGTCTAAGGT
+
ADCCCBBBBCB@C@BCBBABBBC@C@:
@806D7:00319:00508
ACGCTCGACATGCCCAGGTACAGGAG
+
BBBBBBCCCCC@==54347>A@B>A@
@806D7:00319:00539
ACGCTCGACATGCCCAGGTATAGG
+
9;;@ACABB>899909858>==<:
@806D7:00320:00504
TACTGAGCTACACACACAGAAAGATTGGT
+
??CCCEDABBBCCDDCCCCCB@BA<?B=A
@806D7:00320:00546
ACGCTCGACATGCCGTACCAGG
+
499;<@@AC<999<>:01,,,*
@806D7:00321:00516
ACGCTCGACATGCCCAGGTACAGGAG
+
CCBBBBBEB@@?@@<>@=??A@@=@@
@806D7:00328:00530
ATAGACAAGGACACAGCAGAACACAC
+
@<9-,-,*,*,222499@>:,1---,
@806D7:00331:00506
TCTCTATGCGCTCCACATGTCTAAGG
+
A@AACBCBE?A@@=@9;9?@@9969;
@806D7:00332:00548
ACGCTCGACATGCCCAGGTACAGGAG
+
BB?BBCCA?==88=9874:ABBB@A@
@806D7:00333:00500
ACGCTCGACATGCCCAGTACAGGAG
+
BDBBBBBCB==9940::8@DBBABB
@806D7:00339:00501
ACGCTCGACATGCCCAGGTACAGGAG
+
BBBBBCDA;4484409858>A@A>@@
@806D7:00339:00538
ATATCGCGAGGGTATGGAAGACTCTAT
+
@?B??@CBBBB>A@@?7;8;B??@?::
@806D7:00341:00511
ATCAGACACGGACACCAGCAGAACACACA
+
4344999444244//,///66669;3711
@806D7:00341:00540
ACGCTCGACATGCCCAGGTACAGGAG
+
?@CBBAA??98===99748?@>><>>
@806D7:00342:00513
ACGCTCGACATGCCCAGGTACAGGAG
+
ABBBCCCCD@@>?B>996:???A>;;
@806D7:00342:00528
TAGTATCAGCCTCGCCATGACGAAGGTATTCC
+
BBCAAAB@9959999?BBAADCB==;>9969<
@806D7:00345:00543
ACGCTCGACATGCCCAGGTACAGGAG
+
ACCABABCCBBBCB@9957>?===@@
@806D7:00346:00535
ACGCTCGACATGCCAGGTACAGGAG
+
9;<ACBBBB1111,11,00@?B?AB
@806D7:00301:00560
ACGCTCGACATGCCCAGGTACAGG
+
1//744444C9111,1>,..0002
@806D7:00304:00552
ACGAGTGCGTTCCCCATGTCGTAGGTACTC
+
ABBBBCCA9:6444/999988887367337
@806D7:00305:00571
CGTGTCTCTAGGCACAGGATTTTGTGTA
+
4>?9=<CBBAB7;9>?B=9999/9>@:6
@806D7:00306:00586
ATCAGACACGGACACAGCAGAACACAC
+
=>;;999>9959@>B999?9849>::7
@806D7:00307:00574
ACGCTCGACATGCCCAGGTACAGGAG
+
BDBB:9;C@9999919848>@@B@<;
@806D7:00307:00578
ACGCTCGACATGCCAGTACAGGA
+
@@CCCCAA>9911-10.46:;86
@806D7:00308:00577
ACGCTCGACATGCCCAGGTACAGGAG
+
AA@@@@@EFAA1//+/.,0;@BBABA
@806D7:00309:00593
TACTGAGCTACACACACAGAAAGATTGGTG
+
BBBBBDCABA>?;;<A@@ADB=??=47696
@806D7:00311:00557
ACGCTCGACATGCCAGGTACAG
+
49999999A9911,10,,,,/8
@806D7:00311:00581
ACGCTCGACATGCCCAGGTACAGGAG
+
FBCCCBAEECBBBB=><<<?CCC@BB
@806D7:00311:00599
ATCAGACACGGACACAGC
+
9>@>999>11,//,0,//
@806D7:00312:00553
ACGCTCGACATGCCCAGGTACAGGAG
+
ABBBBAAACBBBBB@998:;?>B=@@
@806D7:00314:00550
AGCACTGTAGCTGTCACTAGTTACTTGT
+
@@BAAAACEDBCCDBB@DBBB@@AA?BE
@806D7:00317:00590
ACGCTCGACATGCCCAGGTACAGGAG
+
B?BBEEBCB@?ABB???=><@@B?AB
@806D7:00318:00552
ACGCTCGACATGCCCAGGTACAGGAG
+
BB??ACAA@9;99909868?DACACB
@806D7:00318:00599
AGCACTGTAGCTGTCACTAGTTACTTGT
+
<CECDAAADDCAAA999////,///,4:
@806D7:00319:00583
TGATACATCTCTCTCTA
+
@AAB@?>??,-,,***(
@806D7:00319:00595
CGTGTCTCTAGGCACAGGATTTTGTGTAG
+
=CCDBBBDA@@@CBCFDAA@==64;89;B
@806D7:00321:00584
ACGCTCGACATGCCCAGGTACAGGAG
+
@CBBBBBCCBBCAA<>;:;;?AB?@@
@806D7:00324:00563
TCTCTATGCGCTCCACATGTCTAAGGT
+
>B<=<A@@?@?>@8>9///:1/42424
@806D7:00325:00597
ACGCTCGACATGCCCAGGTACAGGAG
+
ABBBBBBBCAABBB>9989BCBC@AB
@806D7:00328:00555
ACGCTCGACATGCCCAGGTACAGGAG
+
<BBBBACFC:99CB=:98;@AABAAA
@806D7:00335:00555
ACGCTCGACATGCCCAGTACAGG
+
9<<CD@@?@@9911,10..//02
@806D7:00335:00577
TAGTATCAGCCTCGCCATGACGAAGGTATTCC
+
;A@94<A<9;=@@@ACB@@AA@@@A>BAB>A>
@806D7:00338:00571
ACGCTCGACATGCCCAGGTACAGGAG
+
;<AAA;;;B=899>:9858?F@B?<<
@806D7:00341:00578
ACGCTCGACATGCCCAGGTACAGGAG
+
AABBBBCFCB999A<??=@BEDDDCC
@806D7:00345:00595
ACGCTCGACATGCTCAGGTACAGGAG
+
BB??BCBBBBBB@@B9978AAABBAA
@806D7:00346:00594
ACGCTCGACATGCCCAGGTACAGGAG
+
AB@?ABCCC?@?BB=:76:AAADACB
@806D7:00347:00561
TACTGAGCTACACACACAGAAAGATTGGT
+
??ADBCBCBBDCCEBCCBCCB>>@?@C;?
@806D7:00348:00593
ACGCTCGACATGCCCAGGTACAGGAG
+
ADABBBCHC?B94408348ACBE?BB
@806D7:00305:00638
ACGCTCGACATGCCCAGGTACAGGAG
+
ABBBBAACCDCAA@<975:?@@A?BB
@806D7:00307:00623
ACGCTCGACATGCCCAGGTACAGGAG
+
??BBBC@A@????B=:99;BCBC@BB
@806D7:00308:00634
ACGCTCGACATGCCCAGGTACAGGAG
+
BBBCCCCCB>>84409748>B>@=@@
@806D7:00308:00648
ACGCTCGACATGCCCAGGTACAGGA
+
BBBBDD?@ADBBCC?A@>ABCECAC
@806D7:00309:00644
ACGCTCGACATGCCCAGGTACAGGAG
+
>CBBBBBDFBB=>>:9849>>9969>
@806D7:00310:00602
ACGCTCGACATGCCAGGTACAGG
+
9>>>@A>999?9969>5881//,
@806D7:00310:00617
AGCACTGTAGCTGTCACTAGTTACTTGT
+
?BFICBBBAA@CCCCCCDBBB?BDC?AA
@806D7:00311:00612
TGATACGTCTCCTTCCTTAGTTACTTCA
+
BB@@9<9?A@?@D@DBDA944944424/
@806D7:00312:00617
ACGCTCGACATGCCCAGGTACAGGAG
+
BBBBCBBAB==44408<;>?CBC@CC
@806D7:00314:00614
TACTGAGCTACACACACAGAAAGATTGGT
+
B?BBBCBBBBBBBDBBBBBBE@>?=@A=?
@806D7:00314:00628
ATCAGACACGGACACAGCAGAACACAC
+
98444:4444244444;9947187331
@806D7:00315:00612
ACGCTCGACATGCCCAGTACAGGAG
+
ADBBC9;9@89111-1100199284
@806D7:00316:00606
ACGCTCGACATGCCCAGGTACAGGAG
+
9<@@@ABB@=@99909868899BB@@
@806D7:00317:00642
ACGCTCGACATGCCCAGGTACAGGAG
+
BBABB@@@B4888819969>>??=99
@806D7:00319:00622
TAGTATCAGCCTGCCATGACGAAGGTATTCC
+
@AACABBC>@=@<<8=BAACAA>AAAAA=><
@806D7:00320:00623
TCTCTATGCGCTCCACATGTCTAAGGT
+
BBCCCCBBGACBA?@A@@@A>>>596;
@806D7:00322:00602
ACGCTCGACATGCCCAGGTACAGGA
+
?BABAAB@@=>99909848>999<9
@806D7:00322:00638
TACTGAGCTACACACACAGAAGATT
+
BBC=A>CCB@@@@9999//.,.,,*
@806D7:00323:00610
ACGCTCGACATGCCCAGGTACAGGAG
+
BBABCEDBB??ABC@@?=@ABBC@:;
@806D7:00324:00646
ACGACGTCGACATGACCAGT
+
943448///,,***,,*,,/
@806D7:00328:00617
TACTGAGCTACACACACAGAAAGATTGGT
+
=@ABCDCCBBCA==@999>?@:?>A:=:=
@806D7:00328:00623
ACGCTCGACATGCCAGGTCAGA
+
1111///44444424.,.....
@806D7:00331:00609
ACGCTCGACATGCCCAGGTACAGGAGACTGA
+
;CCCDCBEA998==99748>>>A>AAB<<<<
@806D7:00339:00621
ACGCTCGACATGCCCAGGTACAGGAG
+
BBBECEBDB=>==>99748>A@@<99
@806D7:00342:00610
ACGCTCGACATGCCCAGGTACAGGAG
+
@@??ABCC99=88809858?CBC@BC
@806D7:00343:00632
ACGCTCGACATGCCCAGGTACAGGAG
+
BCB=A??=A>@:::810,0019@;99
@806D7:00343:00639
ACGCTCGACATGCCCAGTACAGGA
+
?BBBCCCFE>@:::6101>BCBBH
@806D7:00346:00634
CGTGTCTCTAGGCACAGGATTTTGTGTAG
+
ACDCCCC?A@C@BBBCFCCCCB:CCBAB@
@806D7:00348:00616
CGTGTCTCTAGGCACAGGATTTTGTGTAG
+
BBDEBBABBBB=>@B@@=9999/9@A>=@
@806D7:00310:00652
ACGCTCGACATGCCCAGTACAGGAG
+
9;;@999?B99111,11/47:::?>
@806D7:00313:00663
ACGCTCGACATGCCCAGGTACAGGAG
+
?CBBBBBBCB@BBCA998:B=BBB@@
@806D7:00314:00661
ACGCTCGACATGCCCAGGTACAGGAG
+
:;BBDBCCC==666611-1=>CICCC
@806D7:00315:00666
ACGCTCGACATGCCCAGGTACAGGA
+
CBABBBBCA:9/11-11,1019959
@806D7:00315:00697
CGTGTTCTCTAGGCGACAGGATTTTGTTGT
+
><;11,/8;<11,///66994444,4424/
@806D7:00316:00657
ACGCTCGACATGCCCAGGTACAGGAG
+
BBBBBBAADBB===:4448<>??DA@
@806D7:00316:00668
TACTGAGCTACACACACAGAAAGATTGGT
+
BBBCCDFBABBBCCF@????B?7:8;>48
@806D7:00327:00678
ACGCTCGACATGCCCAGGTACAGGAG
+
?BBCBAAAEB=99408449ABBB?@@
@806D7:00327:00691
ACGCTCGACATGCCCAGGTACAG
+
BB@ABAB::4999919949?999
@806D7:00328:00677
TCTCTATGCGCTCCACATGTCTAAGG
+
;;9=?BCBBA@9459>>>@999><;:
@806D7:00329:00696
ACGCTCGACATGCCAGTACCAG
+
448949>@@>91/,/1/./,/2
@806D7:00331:00675
ACGCTCGACATGCCCAGGTACAGGAG
+
ABBBDABAA44///,11-1@>CFBCC
@806D7:00332:00669
ACGCTCGACATGCCCAGGTACAGGAG
+
ABBBBBBCA::444199698@AG>AB
@806D7:00333:00675
ACGCTCGACATGCCCAGGTACAG
+
AAACCAA?A==44419969>AAE
@806D7:00335:00692
CGTGTCTCTAGGCACAGGATTTTGTGTAG
+
BCBBCBB@ABBA??ACC@;999-99999B
@806D7:00336:00679
ACGCTCGACATGCCCAGGTACAGGAG
+
EBBBBBBCDBBDBB=996:@ACCABC
@806D7:00337:00653
ACGCTCGACATGCCCAGGTACAGGAG
+
BBBBBBCBB9948819969?AAA?@@
@806D7:00337:00668
TCTCTATGCGCTCCACATGTCTAAGGT
+
<AEFCB?BCCCBCBCBB@AAAA@@C@C
@806D7:00338:00658
ACGCTCGACATGCCCAGGTACAGGAG
+
?BBBBBBBCBB?=><=><@ACDDFBB
@806D7:00338:00685
ACGCTCGACATGCCCAGGTACAGGAG
+
@ABBBB@AABBBCC>?@=?>@ACB@@
@806D7:00339:00699
ACGCTCGACAGCCCAGGTACAGGAG
+
BDCCCBAADBBCC>BB?BBA?A@>@
@806D7:00342:00665
ACGCTCGACATGCCAG
+
9;@;99@9111/,*,,
@806D7:00342:00680
ATATCGCGAGGGTATGGAAGACTCTA
+
?;@@?;<=DCD?BAAA>A?A<8;><0
@806D7:00342:00693
ACGCTCGACATGCCCAGGTACAG
+
BBABBBC?;4888819959899?
@806D7:00342:00699
ACGCTCGACATGCCCAGGTACAGGAG
+
BBBBBDBCAA@=::64449ABBCACC
@806D7:00343:00679
TAGTATCGCCTCGCCATGACGAAGGTATTCC
+
494:@9>9959AACBDCBB@@?69699959<
@806D7:00344:00655
ACGCTCGACATGCCCAGGTACAGGAG
+
ACBCCCCDD==44409849>?@B??>
@806D7:00346:00687
ACGCTCGACATGCCAGGTAGCA
+
AA;9;@@@?11--+,*)*(**,
@806D7:00348:00674
AGCACTGTAGCTGTCACTAGTTACTT
+
==@<44499944@944/2-,,*,,,*
@806D7:00301:00736
ACGCTCGACATGCCAGT
+
9>344944444//,/,,
@806D7:00303:00730
ACGCTCGACATGCCAGTACAGGA
+
AA>?@@@>@11--+--,,/4:99
@806D7:00305:00738
ACGCTCGACATGCCCAGGTACAGGAG
+
?@>BDCCBB9=88819959?CCDCCC
@806D7:00308:00709
ACGCTCGACATGCCAGGTACAGGAG
+
BBBBBBBBCBDAA>>>;=;AAA>@C
@806D7:00310:00708
ACGCTCGACATGCCAGGTACAGGAG
+
?AB@A;<<A@>9959959899959@
@806D7:00313:00746
TAGTATCAGCCTCGCCAATGACGAAGGTATTCC
+
99946/111/,/828+1,1///7B@CACCB842
@806D7:00315:00707
ACGCTCGACATGCCCAGGTACAGGAG
+
AAABBA@AABA8880884;CDEJFCC
@806D7:00316:00728
ACGCTCGACATGCCCAGGTACAGGAG
+
@@?AABBBEB?9440844;@CCDBAA
@806D7:00316:00737
AGCACTGTAGCTGTCACTAGTTACTTGT
+
ABDCCDABABBCCCCCCCB?>=?A=<AD
@806D7:00318:00745
TCTCTATGCGCTCCACATGTCTAAGGT
+
BCCFDCCCCDC;;;<@@B>999959<@
@806D7:00319:00704
ACGCTCGACATGCCCAGGTACAGGAG
+
BBBBBBBCC==99978=<@@BBB>AA
@806D7:00319:00722
ACGCTCGACATGCACAGTACAGG
+
9;;<<@A?A111<<13334;446
@806D7:00319:00732
TCTCCGCTCCACATGTCTAAGGTACTG
+
ACCBD;=>BACA@@A?87848477120
@806D7:00321:00722
ACGCTCGACATGCCAGGTAG
+
?8@;99B<@1/,,+,*),,,
@806D7:00322:00732
ACGCTCGACATGCCAGTACAGG
+
@A>BC@@=?:@--+--,27::8
@806D7:00324:00720
ACGCTCGACATGCCCAGGTACAGGAG
+
@A?@A@ABA=>99919969?@ACA@@
@806D7:00324:00726
ATCAGACACGGACACAGCAGAACACAC
+
A@A?@@@:<;@BA@@;<;;;<=@@A@@
@806D7:00327:00728
ACGCTCGACATGCCAGGTACAGGA
+
9;:BB@;99;<11-11,1.44;:8
@806D7:00332:00708
TAGTATCAGCCTCGCCATGACGAAGGTATTCC
+
91111//8//,44442444;B9959<999592
@806D7:00333:00731
ACGCTCGACATGCCAGTAC
+
CBABB991A11-,*,,,,,
@806D7:00341:00738
ACGCTCGACATGCCAGTA
+
998>>941;1/--+,*,,
@806D7:00341:00747
TACTGAACTACACACACAGAAAGATTGGTGC
+
BCBCCD@CCDCAA@C??;0//,000,.31-.
@806D7:00349:00706
AGCACTGTAGCTGTCACTAGTTACTTGT
+
=DDCCCABBCBBBBBAADAAA<AAB@BC
@806D7:00300:00770
TCTCTATGCGCTCCACATGTCTA
+
9>9A@=<;BBC<<7;>>>?91//
@806D7:00302:00777
TACTGAGCTACACACACAGAAAGATTGGT
+
AAAEBDCEBBABBCC:>9844-8>><>>A
@806D7:00304:00777
ACGCTCGACATGCCCAGGTACAGGAG
+
BBBBCBAADBBBCCC@@=@?AAECBB
@806D7:00304:00791
GACGCTCGACATGCCCAGGTACAGGAG
+
@BBBB@999?99999199698BCGBBB
@806D7:00305:00755
ACGCTCGACATGCCCAGGTACAGA
+
>@BB99;@C99111-11,108;@9
@806D7:00307:00789
ATCAGACACGGACACAGCAGAA
+
8889;9;AAAABA;99;11--8
@806D7:00311:00767
TGATACGTCTCCTTCCTAGTTACTTCA
+
;;;CB@@@<11-1,/,///42444244
@806D7:00312:00769
TCTCTATGCGCTCACATGTCTA
+
7/1499986::11//,///,,,
@806D7:00313:00760
ACGCTCGACATGCCCAGG
+
9@?@B@91--,,*00**)
@806D7:00322:00770
ACGCTCGACATGCCCAGGTACAGGAG
+
ABDABBDBA==99994859>@BFBBB
@806D7:00325:00784
ACGCTCGACATGCCCAGGTACAGG
+
;A;<<BCAC??=;;611-11<B?6
@806D7:00328:00753
ACGCTCGACATGCCCAGGTACAGGAG
+
BB?AABACDA@ACB>998:>@ACABB
@806D7:00328:00782
ACGCTCGACATGCCCAGTACAGAG
+
BBA@BBBAA9=111,111:>BA??
@806D7:00336:00787
ACGCTCGACATGCCCAGGTACAGGAG
+
BBBB@BBBCBB>=954449899@?<<
@806D7:00343:00780
ACGCTCGACATGCCAGGTACA
+
998@@ABGE<<9><9924394
@806D7:00345:00794
ACGCTCGACATGCCCAGGTACAGGAG
+
@@?CBBB@:48848199598@ADC<<
@806D7:00300:00801
ATCAGACACGGACACAGCAGAACACAC
+
B?>@BBBABA89;ABBBBCCCABBA?@
@806D7:00302:00812
ACGCTCGACATGCCAGTACAGGA
+
49:@@@@CB9911,1110/4:97
@806D7:00303:00832
ACGCTCGACATGCCCAGTAC
+
=4:;<999:11///+///78
@806D7:00303:00845
ACGCTCGACATGCCAGTCACA
+
4989999@B<9272--*****
@806D7:00304:00804
ACGCTCGACATGCCCAGGTACAGGAG
+
?CBBCBBCC=944409849>@@C??>
@806D7:00306:00805
ACGCTCGACATGCCCAGGTACAGGA
+
@BC@??CCBA==9999849>A@@>?
@806D7:00306:00816
ACGCTCGACATGCCCAGGTACAGGAG
+
BBABB??@C@;///,11-11<??=>A
@806D7:00307:00830
ACGCTCGACATGCCCAGGTACAGGAG
+
;<@AACECB>?999-8>;98449599
@806D7:00309:00830
ACGCTCGACATGCCCAGGTACAGGAG
+
BB?@@:::CB=99998859>>AC?AA
@806D7:00311:00829
ACGCTCGACATGCCCAGGTACAGGAG
+
@BACC>A?:4888819959>BGB>BB
@806D7:00313:00838
ACGAGTGCGTTCCACTGTGT
+
AACC91/<11,,*,,,//86
@806D7:00317:00830
TACTGAGCTACACACACAGAAAGATTGGT
+
<<=CDNCB@BBCC@A@CBCBB<>995377
@806D7:00319:00803
ACGCTCGACATGCCCAGTACAG
+
9<@BB>AB@99111-11/.7::
@806D7:00320:00813
ACGCTCGACATGCCAGTACAG
+
>>@BBCA@@<111,111099;
@806D7:00321:00839
ACGCTCGACATGCCCAGGTACAGGA
+
9;CCC@A??4899919969899C?@
@806D7:00323:00839
ACGCTCGACATGCCCAGGTACAGGAG
+
ABBBBBCBA;9488199598CCCB>?
@806D7:00324:00810
TAGTATCAGCCTCGCCACTGACGAAGGTATTCC
+
44444444;A29844:444444449:9944249
@806D7:00324:00843
ACGCTCGACATGCCCAGGTACAGGAG
+
BDBBBBBDDBB=9998449>@@A?99
@806D7:00326:00800
TGATACGTCTCCTTCCTTAGTTACTTCA
+
;BCCBDDDBCD@C@C@B@ABC@:<=?BB
@806D7:00328:00805
ACGCTCGACATGCCCAGGTACAGGAG
+
AECCCCCCC==49919959899?=99
@806D7:00330:00847
ACGCTCGACATGCCCAGGTACAGGAG
+
@A>?@AACEDCA==:4448?@ABB@@
@806D7:00334:00813
ACGGCTCGACATGCCGG
+
4984444447//,,00*
@806D7:00337:00838
ACGCTCGACATGCCCAGGTACAGGAG
+
BBBCDDC@==>88819969>@99:9?
@806D7:00339:00828
ACGCTCGACATGCCAGTAC
+
>@@A>9999991<-11/.,
@806D7:00341:00830
ACGCTCGACATGCCAGTACAGG
+
;<<CBBCBBA9//,11101@AD
@806D7:00341:00846
ACGCTCGACATGCCAGGTACAGGA
+
=@:;<AA@@<:11,11,1<@<<:<
@806D7:00346:00805
ACGCTCGACACTGCCAGG
+
447849600,**(,((*)
@806D7:00346:00814
ACGCTCGACATGCCCAGGTACAG
+
9<@@=>>9994///+//,/./4;
@806D7:00346:00834
ACGCTCGACATGCCCAGGTACAGG
+
?BCBDCCA?99444199598<<DB
@806D7:00300:00864
ATAGACAGCGACACAGCAGAACAG
+
98444444444::99444874983
@806D7:00302:00856
CGTGTCTCTAGGCACAGGATTTGTGTAG
+
BBDCECC?@??=@@@@@@99919A999A
@806D7:00302:00886
TGATACGTCTCCTTCCTTCTAGTTATCTTCAG
+
?BBC;<<CA@;==:<:>-/////643..,.,,
@806D7:00303:00864
ACGCTCGACATGCCCAGGTACAGGAG
+
B9:;CBB?B@>99919859?>@AC<<
@806D7:00304:00896
ACGCTCGACATGCCCAGGTACAGGAG
+
?BBBBBACCCB?>>:==;=<AADFCC
@806D7:00305:00859
ACGCTCGACATGCCCAGGTACAGGAG
+
BBBBCC?AABBBAB>@>=@@AADACC
@806D7:00307:00863
AGCACTGTAGCTGTCACTAGTTACTTGT
+
;<BBCCCCCCEAAABBBB@@@=ABBACC
@806D7:00308:00854
ACGCTCGACATGCCAGTACAGGA
+
94>9899991111,///.//7,/
@806D7:00310:00887
ACGCTCGACATGCCAGTAGCA
+
9<<CC@DA99911-1-****,
@806D7:00314:00876
ACGCTCGACATGCCCAGGTACAGGAG
+
<C::<BCDCDB==99884:@BCCCBB
@806D7:00316:00854
TCTCTATGCGCTCCACATGTCTA
+
44444444666/1,//0,,,,,,
@806D7:00317:00865
ATCAGACACGGACACAGCAGAACACAC
+
BBB@?@BBBB>AA?@ADCABB@CBBBB
@806D7:00317:00882
ACGCTCGACATGCCCAGTACAG
+
9;;BBAAAC99111-111./44
@806D7:00319:00858
ACGCTCGACATGCCAGGTACAGGA
+
ABBBC9;9911--+--+-7:9959
@806D7:00324:00898
TCTCTATGCGCTCACATGTCTAAG
+
?BBBBHCA<1111//744999959
@806D7:00329:00866
ACGCTCGACATGCCCAGGTACAGGAG
+
AABBCBBCCBB@@@=??=?>AAB?AB
@806D7:00329:00879
ACGCTCGACATGCCAGTA
+
998?>@A999999699/.
@806D7:00334:00888
ACGCTCGACATGCCCAGGTACAGGAG
+
@@>AAAACCDC?==:==;=@BBC?;;
@806D7:00342:00869
ACGCTCGACATGCCCAGGTACAGGAG
+
BBBBBBABCHCBBB<;97;@ABFABB
@806D7:00342:00880
ACGCTCGACATGCCAGGTACAGG
+
>9;9;B@99488424=;>>4//7
@806D7:00343:00870
ACGCTCGACATGCCCAGGTACAGGAG
+
BB@@ABBCCBBBBB;998;AABB=@@
@806D7:00343:00877
ACGCTCGACATGCCAGTACA
+
9;;C@@>@@11--+--**,/
@806D7:00349:00868
ACGCTCGACATGCCCAGGTACAGGAG
+
BBCBBBBCCA>48809849899@?>>
@806D7:00301:00939
TCTCTATGCGCTCCACATGTCTAAGGT
+
BCBABBBBCHDCDA@A>@BBAAAAD?B
@806D7:00302:00940
ACGCTCGACATGCCCAGGTACAGGAG
+
A@>@A@BBCCBBBB=??=@AAEEB@@
@806D7:00302:00941
ACGCTCGACATGCCCAGGTACAGGAG
+
BBBBBCBCB?>9==:9859>@?A@>>
@806D7:00307:00942
ACGCTCGACATGCCCAGGTACAGGAG
+
@@BBBCCCCCC?>><=?=@@AAA?@A
@806D7:00309:00912
ACGCTCGACATGCCCAGGTACAGGAG
+
@BABBCCCC==44408849>?@B>AB
@806D7:00310:00919
ACGCTCGACATGCCCAGGTACAGGAG
+
BBAABCBCF:99==<;96:@BAA=@B
@806D7:00311:00935
ATATCGCGAGGGTATGGAAGACTCTATA
+
BAAABBBBCBD@CC?@=ABCNDDF@?::
@806D7:00313:00945
ACGCTCGACATGCCCAGGTACAGGAG
+
BCCCCBAAABBCCC@@@=@>ABC?@@
@806D7:00316:00902
ACGCTCGACATGCCCAGGTACAGGAG
+
@A@BBBBAA9=48819>49;BCB?BA
@806D7:00316:00923
ACGCTCGACATGCCCAGGTACAGGAG
+
?BBBBBBCDDC?>=<==<?ABBCABB
@806D7:00318:00939
ACGCTCGACATGCCCAGGTACAGGAG
+
ABACDCCCA??BCCAF@>AACCCACB
@806D7:00318:00945
ATATCGCGAGGGTATGGAAGACTCTAT
+
BBBBBBBCCCC>CCBB?B?BDBBDAAA
@806D7:00320:00902
ACGCTCGACATGCCCAGGTACAGGAG
+
ABDBBAAACAA==998:8;@CBFABB
@806D7:00321:00927
ACGCTCGACATGCCCAGGTACAGGAG
+
ABBBBBBBBBBBCC>??=?ADECBBB
@806D7:00324:00915
ATATGCTCGTCTATGACATAG
+
43844///////4444444/,
@806D7:00326:00913
ACGCTCGACATGCCCAGGTACAGGAG
+
BBBBCBB@?==666611-1??AGC@@
@806D7:00326:00919
ACGCTCGACATGCCCAGGTACAGGAG
+
BBABB?@=A=@=>>:9859>ABEBDC
@806D7:00326:00943
ACGCTCGACATGCCCAGGTACAGGAG
+
BBBBBBABA@@999788;?ABBCABB
@806D7:00329:00902
ACGCTCGACATGCCCAGGTACAGGAG
+
9>894>9=944444-44787944244
@806D7:00329:00908
ACGCTCGACATGCCCAGGTACAGGA
+
49894=9:>11111+//,439:;9:
@806D7:00329:00914
ACGCTCGACATGCCCGTACAGGAG
+
BBBB@@BCFCB?>><==8=AA=AA
@806D7:00330:00911
AGCACTGTAGCTGTCACTAGTTACTTGT
+
AACCA@ACBCBCCCCBCDCBB@CBB?BG
@806D7:00331:00918
ACGCTCGACATGCCCAGGTACAGGAG
+
ACCBBDCBBB?BCCABA>??EDDABB
@806D7:00331:00930
ACGCTCGACATGCCCAGTACAGGAG
+
49;B>@@@A@9///,11/477778;
@806D7:00333:00931
ACGCTCGACATGCCCAGGTACAGGAG
+
BBBBDCCCECBA>B>@?=@DDCCCCC
@806D7:00335:00918
ATCAGACACGGACACAGCAGAACACAC
+
BBABBBCCCB>@?ABB=@@BB?BCAAA
@806D7:00335:00923
ATCAGACACGGACACAGCAGAACACAC
+
@?B@ACB@AA@DCCCAAABBB?;:;@A
@806D7:00335:00933
ACGCTCGACATGCCCAGGTACAGGAG
+
BBABBCBBBA@ACC>BBDBBCDCAAA
@806D7:00338:00903
ACGCTCGACATGCCCAGGTACAGGAG
+
9;;;<BC@?=?111-11-10>@B@BB
@806D7:00338:00925
TCTCTATGCGCTCCACATGTC
+
944;99@><<<11,/774449
@806D7:00340:00946
TCTCTATGCGCTCCACATGTCTAAGGT
+
BCCCBBBCCCCCDCCCB??@A@@>A>A
@806D7:00342:00936
TGATAAGTCTCCTTCCTTAATTACTTCA
+
??B>>=?><9859;><A@B?@>A@>;=9
@806D7:00343:00931
ACGCTCGACATGCCAGGTACAGGAG
+
9>;:;;A@A11--+--*,,/44244
@806D7:00343:00935
ATATCGCGAGGGTATGGAAGACTCTATAG
+
BDBBEBBCEDCADBBA?BABBBBBB;;:B
@806D7:00345:00923
ACGCTCGACATGCCAGTACAG
+
1/.66999:;1-,*,,*,,/6
@806D7:00348:00911
ACGCTCGACATGCCAGGTACA
+
99:BB991<--+*)**),,/4
@806D7:00348:00924
ACGCTCGACATGCCCAGGTACAGGAG
+
BAABBBCBA=@1//,11-1>>AGAAA
@806D7:00348:00945
ACGCTCGACATGCCCAGGTACAGGAG
+
BBBBBBBBCBBDDC???=@??ACA??
@806D7:00349:00920
ACGCTCGACATGCCCAGGTACAGGAG
+
?BBBBAACBBBBDB>BB?B@BDCABB
@806D7:00349:00926
ACGCTCGACATGCCAGATACAGGAG
+
=97<<@>?C11--+--,,,68;<AA
@806D7:00301:00969
ACGCTCGACATGCCCAGGTACAGGAG
+
@@BCCBB?BBBBCC>AA>AADDDA@?
@806D7:00301:00988
TACTGAGCTACACACACAGAAAGATTGGT
+
BBBBBCB?@@@@<;>AACCCG@CAA9:7;
@806D7:00301:00993
ACGCTCGACATGCCCAGGTACAGGAG
+
ABBBBBBBF@@>AA<;97;@ABCABB
@806D7:00303:00980
ACGCTCGACATGCCCAGGTACAGGAG
+
BBAACBBBCBBCDC>??=?>?ACABB
@806D7:00303:00987
ACGCTCGACATGCCCAGGTACAGGAG
+
BBABBBBBD@@?AB>@>=@@AACAA@
@806D7:00304:00965
ACGCTCGACATGCCCAGGTACAGGAG
+
CB@?BCDFA49111-11,10<@@??>
@806D7:00306:00971
ACGCTCGACATGCCCAGGTACAGGAG
+
?@BBCBABBCBDCD>998:;AAA=@@
@806D7:00307:00966
ACGCTCGACATGCCCAGGTACAGGAG
+
ABBBBB@@B@@BCCA@?=@AACFBAB
@806D7:00307:00991
ATCAGACACGGACACAGCAGAACACAC
+
=?@@998@9929@999?@>11,11,,,
@806D7:00307:00993
ACGCTCGACATGCCCAGGTACAGGAG
+
BA?@ABCBCBC@@@<@@=@BDBE@<<
@806D7:00309:00964
TGATACGTCTCCTTCCTTAGTTACTTCA
+
A@BCBBBAABB?B@C?B?B@=;@BBCCC
@806D7:00310:00959
ACGCTCGACATGCCCAGGTACAGGAG
+
@BBBBABBCCBBBB?BB?ABBCD@BA
@806D7:00311:00979
ACGCTCGACATGCCCAGGTACAGGAG
+
@@BBBBBBCA@AIGA9:;;@@ACABB
@806D7:00311:00986
ACGCTCGACATGCCCAGGTACAGGAG
+
@BBBBBACCAB88819959>>@BEBB
@806D7:00316:00957
ACGCTCGACATGCCCAGGTACAGGAG
+
??ACCBBBBBBDDC>AA>@BBCDBA@
@806D7:00317:00953
ACGCTCGACATGCCCAGGTACAGGAG
+
DBBBB@@@A;<1<>811,10/44249
@806D7:00320:00998
CGTGTCTCTAGGCACAGGATTTTGATGTAGA
+
>>>AABAB@@?>9;1822,---*,,,,,0,,
@806D7:00323:00963
TACTGAGCTACACACACAGAAAGATTGGT
+
@>>ABDCA=?BBBBCCBB9996:;;?B?A
@806D7:00323:00976
ACGCTCGACATGCCCAGGTACAGGAG
+
9@?@CCCCD@=844-44247944249
@806D7:00324:00988
ACGCTCGACATGCCCAGGTACAGGAG
+
<CBBCBCCFCBBBC=;96:?@AC@BB
@806D7:00324:00997
ACGCTCGACATGCCCAGGTACAGGAG
+
BB@@ABBBE?>?BCA9:;;CCCEACC
@806D7:00325:00990
ACGCTCGACATGCCCAGGTACAGGAG
+
BBBBC@@@E;<<?>:99698@@B@@@
@806D7:00326:00961
CGTGTCTCTAGGCACAGGATTTTGTGTAG
+
AGCGAA@C?@A@CB?ABBBCBCAA@ABCC
@806D7:00327:00972
TAGTATCAGCCTCGCCATGACGAAGGTATTCC
+
BBB?@ADAA@?AB;<9<CCCCDC?BBBCC@D?
@806D7:00328:00970
ACGCTCGACATGCCCAGGTACAGGAG
+
??BBBBAAB>>ACCA@@=??ABB@AA
@806D7:00328:00999
ACGCTCGACATGCCCAGGTACAGGAG
+
BB@BA?@>??@99919949>>??>@>
@806D7:00331:00973
ACGCTCGGACATG
+
4;944//,//,,,
@806D7:00332:00988
ACGCTCGACATGCCCAGGTACAGGAG
+
;@?@;<;@@?9488-4=;88444244
@806D7:00332:00994
ACGCTCGACATGCCCAGGTACAGGAG
+
BBBBBBECCA@BCC@997;@@@B?@@
@806D7:00335:00952
ACGCTCGACATGCCCAGGTACAGGAG
+
CCBBBBACCCCCAA=;989>@@B?@@
@806D7:00335:00980
ATCAGACACGGACACAGCAGAACACAC
+
BBBBBBABBB?ABBCCBB?BB@BABB>
@806D7:00335:00988
ACGCTCGACATGCCCAGGTACAGGAG
+
ABCBCCBBC:;;CCABC?BACDDABB
@806D7:00337:00980
ACGCTCGACATGCCCAGGTACAGGAG
+
@@?BBBBCCBBBCC>9979@BBCACC
@806D7:00338:00979
ATATCGCGAGGGTATGGAAGACACTATA
+
BABBAABAEBHBA@@@;>59;::;??=?
@806D7:00339:00959
ACGCTCGACATGCCCAGGTACAGGAG
+
AGABBB?@ACDDDC@GD@CABBDCCC
@806D7:00339:00966
TGATACGTCTCCTCTTAGCTACTCA
+
444444444//,///,////44///
@806D7:00341:00991
ACGCTCGACATGCCCAGGTACAGGAG
+
AABBBBBBA>>BCCA:9::ABBEAEC
@806D7:00343:00985
ACGCTCGACATGCCCAGGTACAGGAG
+
?A@BBAAAC?>678611-11>CEBCB
@806D7:00343:00997
ACGCTCGACATGCCCAGGTACAGGAG
+
BBBBBBBCCB?BCC>@@@ABBCCADC
@806D7:00344:00968
ACGCTCGACATGCCCAGGTACAGGAG
+
?BBBBBABBBBBBB>??=?>BBC@BB
@806D7:00344:00997
ACGCTCGACATGCCCAGGTACAGGAG
+
AA?BBBBCCCBBA>:996:@@@B?BB
@806D7:00345:00975
ACGCTCGACATGCCCAGGTACAGGAG
+
@BAAC??@CDB:885//-11<B?ADA
@806D7:00345:00988
ATCAGACACGGACACAGCAGAACACAC
+
BBBBBBABCC?BCBDBBC?BB?BCC@B
@806D7:00346:00967
ACGCTCGACATGCCCAGGTACAGGAG
+
99BABCCCDBBBCEA<<:;??@B?99
@806D7:00346:00971
ACGCTCGACATGCCCAGTACAGGAG
+
?A?BCBCCC==///,111:<9969A
@806D7:00348:00963
ACGCTCGACATGCCCAGGTACAGGAG
+
BA@BDBABDBBAB@=;9798@?A?@@
@806D7:00349:00952
ACGCTCGACATGCCCAGGTACAGGAG
+
BBBBBBBCCAABDD>@@=?@AACAEC
@806D7:00349:00954
TAGTATCAGCCTCGCCATGACGAAGGATTC
+
,,,,////4/,////7/44:9449994424
@806D7:00349:00996
ACGCTCGACATGCCCAGGTACAGGAG
+
BBBBBBAAA@@BCC@::99?AACCEB
@806D7:00301:01009
ACGCTCGACATGCCCAGGTACAGGAG
+
@@>ABBBCDB?BCC@998:@AACFCC
@806D7:00301:01026
ACGCTCGACATGCCCAGTAC
+
=@?:<9>>999111,11/.,
@806D7:00301:01027
TAGTATCAGCCTCGCCATGACGAAGGTATTCC
+
BDB?AACCCC?BCAB?BCCDCCAACACCC>A=
@806D7:00304:01025
TCTCTATGCGCTCCACATGTCTAAGGT
+
;<9AABBCCGCBDABCBAAAAAB@C@C
@806D7:00308:01008
TAGTATCAGCCTCGCCATGACGAAGGTATTCC
+
BBB?AACCBC;<<BB@BCDCCCC@CACAA?AA
@806D7:00308:01030
AGCACTGTAGCTGTCACTAGTTACTTGT
+
<<EFHEBBABCCBCCCDFCBB?BCC@DB
@806D7:00309:01019
CGTGTCTCTAGGCACAGGATTTTGTGTAG
+
@@@CDBB@@@?@BBBBC@ECCC9@??BBC
@806D7:00312:01009
ACGCTCGACATGCCCAGGTACAGGAG
+
BBBBBBBCD?>=9998849?@AEAA@
@806D7:00316:01041
ACGCTCGACATGCCCAGGTACAGGAG
+
BBBBBBBBA@@BCCA:::;ACCFA@A
@806D7:00318:01028
ACGCTCGACATGCCCAGGTACAGGAG
+
BBBBDCBA=9=88809>498DGGAAC
@806D7:00319:01032
TACTGAGCTACACA
+
4999994444;//,
@806D7:00320:01001
ACGCTCGACATGCCCAGGTACAGGAG
+
ABACBBBCC>>ACCA::::ABBCABB
@806D7:00321:01026
TCTCTATGCGCTCCACATGTCTAAGGT
+
BCBABABBBCCCC@CC>?@AABB@C@B
@806D7:00321:01029
TGATACGTCTCCTTCCTTAGTTACTTCA
+
BDBBABCAAAE?A>A@C@BBB@<<<@A>
@806D7:00321:01038
ACGCTCGACATGCCCAGGTAGGAG
+
BCAABBBBEA@@DD@CB?BAA<??
@806D7:00323:01046
ACGCTCGACATGCCCAGGTACAGGAG
+
BBBBBBBBCCBBCD>A9964/11-1>
@806D7:00327:01010
ATCAGACACGGACACAGCAGAACACAC
+
BBBB???AAA@BBCBCBBBBB?@ABBB
@806D7:00331:01025
TAGTATCAGCCTCGCCATGACGAAGGTATTCC
+
BBCBBBC@@@@@@;;9<BBCCEA?A?=AA>B>
@806D7:00332:01029
CGTGTCTCTAGGCGATTTTGTGTAG
+
@AACCBCCBBA<::9884-8??@@B
@806D7:00332:01030
ACGCTCGACATGCCCAGGTACAGGAG
+
A@<?AA=CBBBBBB>996:<ABBC;;
@806D7:00332:01034
ATATCGCGAGGGTATGGAAGACTCTATA
+
BB@@ACBBEAA>BCBB@CACCBBBA@@?
@806D7:00332:01040
ACGCTCGACATGCCCAGGTACAGGAG
+
BBAABBBCC>>///,11-1;>?B?@>
@806D7:00336:01038
ACGCTCGACATGCCCAGGTACAGGAG
+
BB?@@@BCDA@ABC>BB?B??AECAB
@806D7:00338:01000
ACGCTCGACATGCCCAGGTACAGGAG
+
<CCCEBBCCCCBB@;996:799@>99
@806D7:00338:01035
ACGCTCGACATGCCCAGGTACAGGAG
+
<BBCBBBCF@@111-11,10/44244
@806D7:00340:01003
TAGTATCAGCCTCGCCATGACGAAGGTATTCC
+
BBBBBCC;;<ACB@A@ADCCFDC@B@CCC@DB
@806D7:00340:01010
TAGTATCAGCCTCGCCATGACGAAGGTATTTC
+
BCBECCCDCC@B@@A=@BCCCCB@CACCCCAB
@806D7:00340:01039
ACGCTCGACATGCCCAGGTACAGGAG
+
BBBBABABCAAACCAAA>AAEECABB
@806D7:00340:01042
ACGCTCGACATGCCCAGGTACAGGAG
+
@@@@@@>AA@@<<>811-1:<998<A
@806D7:00342:01000
ACGCTCGACATGCCCAGGTACAGGAG
+
BBBBA@BCFAA=9954449899BC@@
@806D7:00346:01014
ACGCTCGACATGCCCAGGTACAGGAG
+
AA<?@BBCC==BHC>9969<@AC@;;
@806D7:00346:01038
TATACGTCTCCTCTTAGCTTACTCA
+
1//////4442///5////,//444
@806D7:00348:01012
TAGTATCAGCCTCGCCATGACGAAGGTATTCC
+
?9;9A949@>:@@9;:999@AGB<><>99292
@806D7:00349:01034
ACGCTCGACATGCCCAGGTACAGGAG
+
@BBBCCC<=>AACCA<<<<@AIDACC
@806D7:00349:01045
ACGCTCGACATGCCCAGGTTACAGGAG
+
BBBAA@A?@999>><@C<A>;;9??99
@806D7:00300:01060
ACGCTCGACATGCCCAGGTACAGGAG
+
ABBBBB@@ABBBCD>BH=A@CCFFCC
@806D7:00300:01085
ACGCTCGACATGCCCAGGTACAGGAG
+
ABABCBBBCBBCCC>@?=?AAGCBBB
@806D7:00301:01069
ACGCTCGACATGCCCAGGTACAGGAG
+
??@BCCAACCBA@A=??>BCCCEACB
@806D7:00303:01054
TCTCTATGCGCTCCACATGTCTAAGGT
+
@CCDHCCBCEAAAFFCADA<=<;@C=A
@806D7:00304:01083
TACTGAGCTACACACACAGAAA
+
41/1//888=@>@;;1---88+
@806D7:00306:01086
ACGCTCGACATGCCCAGGTACAGGAG
+
B@?@AECCDCC@==:8849@AGDCCC
@806D7:00307:01081
ACGCTCGACATGCCCAGGTACAGGAG
+
BBABBBCCCBBBCC>;:7;@AAEDCC
@806D7:00308:01070
ACGCTCGACATGCCCAGGTACAGGAG
+
BCBBDDCCC??>@@:9><B:<=EBCB
@806D7:00308:01083
ACGCTCGACATGCCCAGGTACAGGAG
+
ABBBBBBCDA@?CB>=@>@9;;CC;;
@806D7:00309:01059
ACGCTCGACATGCCCAGGTACAGGAG
+
@CCBCCBCC@?>>><@=<??>AB=;;
@806D7:00312:01057
ACGCTCGACATGCCCAGGTACAGGAG
+
BBBBBCBBCBBDBB?AB>BCDECABB
@806D7:00313:01062
ACGCTCGACATGCCCAGGTACAGGAG
+
@@;;<AABA@A111,11,10149;=@
@806D7:00313:01078
ACGCTCGACATGCCCAGGTACAGGAG
+
AA<?@AAAB@@BCCC9999>@=EB@@
@806D7:00314:01058
ACGCTCGACATGCCCAGGTACAGGAG
+
BBBBBBBCCBBCDD>??=?BBCD@BB
@806D7:00315:01062
ACGCTCGACATGCCCAGGTACAGGAG
+
99@BBBCDB@@99919949>>?B?@@
@806D7:00315:01069
AGCACTGTAGCTGTCACTAGTTACTTGT
+
==CC=:=CACACCEEDCBBAA?BBB?BA
@806D7:00316:01056
ACGCTCGACATGCCCAGGTACAGGAG
+
BBBBB??@DCC>>;:4449ABABB<<
@806D7:00316:01094
ACGCTCGACATGCCCAGGTACAGGAG
+
ABBBBBBBCB?BCC>@?=?AEEEABB
@806D7:00317:01067
TAGTATCAGCCTCGGCCATGACGAAGGTATTCC
+
@9999494:;884/,/,/,,,206,/,/78,/,
@806D7:00317:01074
CGTGTCTCTAGGCACAGGATTTTGTGTAG
+
BBBCECC?@@A@BBBBC?;994-9==>@>
@806D7:00317:01078
TACTGAGCTACACACACAGAAAGATTGGT
+
B??BBDB@?@BBBAEB=A944-8>><@@C
@806D7:00320:01071
TAGTATCAGCCTCGCCATGACGAAGGTATTCC
+
BBE::=DAAA@CB@A>@DCCCECAB>?AA>A>
@806D7:00320:01072
ACGCTCGACATGCCCAGGTACAGGAG
+
BA;?@@@@999111-11,19;@B?BC
@806D7:00321:01077
TACTGAGCTACACACACAGAAAGATTGGT
+
@@;<9A@<99@1111//////+3331313
@806D7:00321:01089
CGTGTCTCTAGCACAGGATTTGATGTA
+
449:?>91//////1:11/85////0,
@806D7:00325:01056
ACGCTCGACATGCCCAGGTACAGGA
+
BCDCCDCCDAA@BB>9;69??9969
@806D7:00325:01090
ACGCTCGACATGCCCAGGTACAGGAG
+
?BBBBBBCA>>BCC?@@=?@BACABB
@806D7:00329:01074
ACGCTCGACATGCCCAGGTACAGGAG
+
BBBBCCBB=<<A@@@;;69:9???C;
@806D7:00330:01094
CGTGTCTCTAGGCACAGGATTTTGTGTAG
+
<CBCDBBAAABBCBCCC@A>@>4;99>>@
@806D7:00331:01059
ACGCTCGACATGCCCAGGTACAGGAG
+
B??ABBBCDCB=9998449<@??;>>
@806D7:00331:01061
TGATATCGTCTCCTTCTTAGTTACTTC
+
4//////8////,/,//7,,,*///78
@806D7:00332:01080
ACGCTCGACATGCCCAGGTACAGGAG
+
BBBBBBCFCAABBB>998:;@ACC@@
@806D7:00334:01085
ATCAGACACGGACAAAGCAGAACACAC
+
BB>@?BB??=?@CAA?BBBAA@AA===
@806D7:00334:01094
ACGCTCGACATGCCCAGGTACAGGAG
+
BBBBB>>?CBBBBD???=?ADCEBCC
@806D7:00336:01056
ACGCTCGACATGCCCAGGTACAGGAG
+
@BBBBAAAF@?8886//-1;?CEBBB
@806D7:00337:01067
ACGCTCGACATGCCCAGGTACAGGAG
+
BBBBBBBAC??==:98849>>BAEBB
@806D7:00338:01050
ACGCTCGACATGCCCAGTACAGGAG
+
B=?BB9;9C==111-11/4799899
@806D7:00338:01097
ACGCTCGACATGCCCAGGTACAGGAG
+
BBBAAA>?B>>ABC>AA>BCDDCABB
@806D7:00339:01054
ACGCTCGACATGCCCAGTA
+
;;BCA@@<</1---+--/.
@806D7:00339:01066
ACGCTCGACATGCCCAGGTACAGGAG
+
BBAAB??@DAADCB>9968<@???@>
@806D7:00340:01061
ACGCTCGACATGCCCAGGTACAGGAG
+
BBBBCB?@ABBDBC>996:>=BCABB
@806D7:00340:01065
CGTGTCTCTAGGCGACAGGATTTTGTGTA
+
AHCCEA9:8/1,1/1/6984444,4447?
@806D7:00340:01075
ACGCTCGACACTGCCCAGGTAACAGGAGA
+
4476//,,,,,1:280287/.,//87899
@806D7:00340:01098
TAGTATCAGCCTCGCCATGACGAAGGTATTCC
+
BBBABEBA@@?>@;;7;@@ABA@=A?@AB8;7
@806D7:00343:01066
TCTCTATGCGCTCCACATGTCTAAGG
+
ABCCBAABCECDD@CBCCCAAAC?A@
@806D7:00344:01097
ACGCTCGACATGCCCAGGTACAGGAG
+
ABBBBBBBCBABBB>AA>A@BDEACC
@806D7:00345:01058
ACGCTCGACATGCCCAGGTACAGGAG
+
BBBBBBB@B@@@BBBA@>AABBDAAA
@806D7:00345:01095
ACGCTCGACATGCCCAGGTACAGGAG
+
BBABBDCCDAA@AA<8:7;?@ABC@@
@806D7:00346:01060
ACGCTCGACATGCCCAGGTACAGGAG
+
BBAABBBBECB==998449899?<?;
@806D7:00347:01086
TGATACGTCTCCTTCCTTAGTTACTTCA
+
BCCBBBBBCBA?A;==@@BBBCCCCAEC
@806D7:00347:01088
ACGCTCGACATGCCCAGGTACAGGAG
+
ABBBBCBBC==@CCA@?=@BCCDCAA
@806D7:00300:01111
ACGCTCGACATGCCCAGGTACAGGAG
+
@@<BABBCC@@?BB>BB?BBBDECBB
@806D7:00300:01146
ATATCGCGAGGGTATGGAAGACTCTATA
+
BA9:;AAABBB>BCCC@C@C@@@BB7:;
@806D7:00303:01132
ACGCTCGACATGCCCAGGTACAGGAG
+
BBBBBBAAACBCCB>AA>ABCCC@AA
@806D7:00303:01136
ACGCTCGACATGCCCAGGTACAGGAG
+
BBBBBCCBB==88808849>ABBD@@
@806D7:00304:01100
ACGCTCGACATGCCCAGGTACAGGAG
+
BBBABBBBDBBABB=998:CCCFAAB
@806D7:00304:01105
AGCACTGTAGCTGTCACTAGTTACTTGT
+
<<DCEBAA@@F@ABAAABAAA@BAA?@@
@806D7:00305:01137
ACGCTCGACATGCCCAGGTACAGGAG
+
BBBBBBBBCBBBDD>?@=@BCEFAAA
@806D7:00306:01134
ACGCTCGACATGCCCAGGTACAGGAG
+
?BBBCBBCC???CCAB?>?BCCCABB
@806D7:00309:01118
ACGCTCGACATGCCCAGGTACAGGAG
+
BBBBBBBCCBBBDC>BB@BABEC@BB
@806D7:00310:01131
TCTCTATGCGCTCCACATGTCTAAGGT
+
BCCDDB@@BBC@@=BCCB@@ACD@C@C
@806D7:00310:01142
ACGCTCGACATGCCCAGGTACAGGAG
+
ACBBBBCCCBB?AC>@@=ABBDDBCC
@806D7:00311:01113
ACGCTCGACATGCCCAGGTACAGGAG
+
BBBBBBBBCA@BBBB9969<?@??;9
@806D7:00311:01114
AGCACTGTAGCTGTCACTAGTTACTTGT
+
@ACNDBBCAAABBCBBBDBBB@CBB@BD
@806D7:00311:01135
ACGCTCGACATGCCCAGGTACAGGAG
+
BBB@AA>?B==BCCC::::ABBDFCC
@806D7:00313:01100
CGTGTCTCTAGGCACAGGATTTTGTGTAG
+
CACCCCCCCAB>B@@>A;9999/9@>AAH
@806D7:00313:01130
ACGCTCGACATGCCAGGTAC
+
9<;??>99994,*)**)***
@806D7:00314:01143
TAGTATCAGCCTCGCCATGACGAAGGTATTCC
+
BBCBCEC<<<?BBBCABBBCC::8<@BBBAB@
@806D7:00317:01100
ACGCTCGACATGCCCAGGTACAGGAG
+
AABBBBABBCC?::64459>DABACC
@806D7:00317:01106
ACGAGTGCGTTCCCCATGTC
+
ABBABABDBB=?994=89;;
@806D7:00318:01141
TCTCTATGCGCTCCACATGTCT
+
499B99999999?8=999991/
@806D7:00319:01129
ACGCTCGACATGCCCAGGTACAGGAG
+
;;BBCBBBGCBBBC@BB?BCCDD@BB
@806D7:00321:01140
ACGCTCGACATGC
+
9938?999111,,
@806D7:00321:01141
ACGCTCGACATGCCCAGGTACA
+
@BBAAA>@@>9/1;611,/.00
@806D7:00322:01115
ACGCTCGACATGCCCAGGTACAGGAG
+
BCBBBBBCCBBBDB?BB?BAACC@@@
@806D7:00322:01132
TGATACGTCTCCTTCCTTAGTTACTTCA
+
BCBBB:<=<ACAC@C@A@NCB?999299
@806D7:00323:01101
ACGCTCGACATCCCAGGTACAGGAG
+
:<DCCBB@C:111-11,,,2,.,,,
@806D7:00323:01110
ACGCTCGACATGCCCAGGACAGGAG
+
EB?@ADCCEAA@CB?BB@@@AB@??
@806D7:00323:01120
ACGCTCGACATGCCCAGGTACAGGAG
+
BBBBBBBCCBBBCHC?@=ABBBDFAA
@806D7:00323:01130
ACGCTCGACATGCCCAGGTACAGGAG
+
@@>@A@@CCBBBDD>@?=?BBBEBBB
@806D7:00327:01124
ACGCTCGACATGCCCAGGTACAGGAG
+
AABBCCBBBBBBDC@AB>ABDCCA;;
@806D7:00328:01111
ACGCTCGACATGCCCAGGTACAGGAG
+
BBBBBBBCEAA=99<444;AABCACC
@806D7:00329:01106
ACGCTCGACATGCCCAGGTACAGGAG
+
A@BBCB9::BB===:997;BCCFBCC
@806D7:00329:01142
ATCAGACACGGACACAGCAGAACACAC
+
>A@@@CBBCB>BB9<=DCCCCBCCBBB
@806D7:00333:01124
ACGCTCGACATGCCCAGGTACAGGAG
+
ABDBB9::DBB===:997;ACCCCBB
@806D7:00333:01133
TACTGAGCTACACACACAGAAAGATTGGT
+
BBBBBBCA??BBBBFC@;444-8??>B?B
@806D7:00336:01113
ACGCTCGACAATGCCCAGGTACAGGAG
+
BBBABBBCCB?BBCC>BB?BADEEB@?
@806D7:00337:01105
ACGCTCGACATGCCCAGGTACAGGAG
+
BBBBDBCCB===9=<@@=@CCFDBCC
@806D7:00337:01116
ACGCTCGACATGCCCAGGTACAGGAG
+
@BBBB@@ACAACDCC??=@ABBFCCC
@806D7:00337:01121
ATATCGCGAGGGTATGGAAGACTCTA
+
=>>>9999944-44449=:;433111
@806D7:00337:01146
ACGCTCGACATGCCCAGGTACAGGAG
+
BBABBBCCDBB?@@:997;BBCFFEC
@806D7:00338:01119
ACGCTCGACATGCCCGGTACAGGAG
+
ABBBDABBEBBBBB@B@BBCDD@??
@806D7:00339:01104
TGATACGTCTCCTTCCTTAGCTTACTTCA
+
44489999>??6924249944484//,//
@806D7:00339:01128
CGTGTCTCTAGGCACAGGATTTTGTGTAGA
+
49@A?>>?>>><>999D>9999,999//,,
@806D7:00340:01102
ACGCTCGACATGCCCAGGTACAGGAG
+
CCCBBBAAGBB???<>A?CBCCDAAB
@806D7:00340:01132
TGATACGTCTCCTTCCTTAGTTACTTCA
+
ACCBBFDB?AB7;699><=>>@=9:<=9
@806D7:00342:01117
ACGCTCGACATGCCCAGGTACAGGAG
+
BCABBBBBCBBBBBBBB@BBCCCA;;
@806D7:00342:01123
TACTGAGCTACACACACAGAAAGATTGGT
+
B?@@BDCCB?BBBBFB@B99968<<<@?A
@806D7:00343:01114
ACGCTCGACATGCCCAGGTACAGGAG
+
:;8AB@AA@>>99919959AB<<:<C
@806D7:00343:01120
TAGTATCAGCCTCCCCATGACGAAGGTATTCC
+
BCG::=DCCD?99991<BCCCBCACBC::;:B
@806D7:00343:01136
TCTCTATGCGCTCCACATGTCTAAGGT
+
<@=CCAA<=>CCDACCCCC<99@5928
@806D7:00343:01137
ACGAGTGCGTTCCCCATGTCGTGTGACTC
+
???<<=CDCB==??4>999=8;333;797
@806D7:00346:01100
CGTGTCTCTAGGCACAGGATTTGTGTAAAGGC
+
<99@A>>999969999><99914444495999
@806D7:00346:01111
ACGCTCGACATGCCCAGGTACAGGAG
+
BBBBBBBCCAAA@@=996;@@AA?AA
@806D7:00347:01103
TAGTATCAGCCTCCCCATGACGAAGGTATTCC
+
@@BBB=<?CE@CCCD7==8111<7878;;8<@
@806D7:00349:01118
ACGCTCGACATGCCCAGGTACAGGAG
+
BB?ABBBBBCBB@B>@>=@?;<<C99
@806D7:00349:01145
ACGCTCGACATGCCCAGGTACAGGAG
+
??<AABACCA@ACD>BB?B?@ACAB=
@806D7:00301:01151
ACGCTCGACATGCCCAGGTACAGGAG
+
BBBBBBBCDBB>==:==7=;@AB?@@
@806D7:00305:01158
ACGCTCGACATGCCCAGGTACAGGGAG
+
//01444444489958;9434444-49
@806D7:00307:01162
ACGCTCGACATGCCCAGGTACAGGAG
+
@AB@BB@AAB?BCCC@@=@ACCDBBA
@806D7:00308:01156
ACGCTCGACATGCCCAGGTACAGGAG
+
@BBBBBCBBAA@>>:>>;>?AACBCD
@806D7:00312:01152
TCTCTATGCGCTCCACATGTCTAAGGT
+
;BDDDBABBBBACACCBB@@ABB?B>B
@806D7:00312:01158
ACGCTCGACATGCCCAGGTACAGGAG
+
ABAABBBBC;99CC>BA>BABCCABB
@806D7:00313:01169
ACGCTCGACATGCCCAGGTACAGGAG
+
?BBBBBBBCAAADC>BB>@@CFCBCC
@806D7:00316:01162
ACGCTCGACATGCCCAGGTACAGGAG
+
AABBBBAAACBCCC@@?=@ABCEBA@
@806D7:00323:01156
ACGCTCGACATGCCCAGGTACAGGAG
+
B>?@E99;C;<1<>811-1069?;9/
@806D7:00323:01164
ACGCTCGACATGCCCAGGTACAGGAG
+
BBBBBBBBCAACCD>::::BCDCBCC
@806D7:00327:01173
ACGCTCGACATGCCCAGGTACAGGAG
+
BBCBCDDCCBBBCCAAB>AACCCCCB
@806D7:00329:01174
ACGCTCGACATGCCCAGGTACAGGA
+
BAAABBECCA@@CC@BB@BBBCCBC
@806D7:00335:01157
ACGCTCGACATGCCCAGGTACAGGA
+
;@?A@@<9<@9<9A<A@<@:---**
@806D7:00337:01172
ACGCTCGACATGCCCAGGTACAGGAG
+
ABBBBBAADBBBCD?99::ABBDAAA
@806D7:00338:01181
ACGCTCGACATGCCCAGGTACAGGAG
+
9<CBBBCCECDECC?A@<@<?9;7<@
@806D7:00341:01163
ACGCTCGACATGCCCAGGTACAGGAG
+
BBBBBBBBEBBABB=?@>AACEDABB
@806D7:00341:01186
TACTGAGCTACACACACAGAAAGATTGGTG
+
BAB;;>CAAAB@@>B999<;@8;<@<@<@?
@806D7:00342:01157
ACGCTCGACATGCCCAGGTACAGGAG
+
??BBB@@@CBBBBB?9999?@ADCA@
@806D7:00344:01167
ACGCTCGACATGCCCAGGTACAGG
+
49?;<;=CCBCBBA:>>59899C=
@806D7:00345:01178
ACGCTCGACATGCCCAGGTACAGGAG
+
@ABAA>>ACBBDDC>9969<@ABBCC
@806D7:00348:01183
CGTGTCTCTAGGCACAGGATTTTGTGTAG
+
BBBCCBBBBBB@@BCCA:4444-4>>@CC
@806D7:00348:01189
ACGCTCGACATGCCCAGGTACAGGAG
+
B;;;CBBBDD<<9@>996;A>?ADBA
@806D7:00349:01178
ATATCGCGAGGGTTTGGAAGACTCTAT
+
BBA@@ABCDCBABBAB@B@CCCECCD@
@806D7:00350:00020
ACGCTCGACATGCCCAGGTACAGGAG
+
?BDCCCBDCBB?==:=;<?AFCEACC
@806D7:00352:00020
CGTGTCTCTAGGCACAGGATTTTGTGTAG
+
<;<BAA;<9>?58999@@9999/9>>>A@
@806D7:00354:00027
ACGCTCGACATGCCCAGGTACAGGAG
+
?CBBCBBBCBBBBC=AA?BBECB@BC
@806D7:00355:00045
ACGCTCGACATGCCCAGGTACAGG
+
BBBBBBBCCEBBBB@BC?ABCCDA
@806D7:00356:00042
ACGCTCGACATGCCCAGGTACAGGAG
+
@AADCCCCC9;:==9><>A@AACABB
@806D7:00357:00012
ACGCTCGACATGCCCAGTACAGGAG
+
CDBAAACC@;>/11-11.48:;?B=
@806D7:00357:00044
ACGCTCGACATGCCCAGGTACAGGAG
+
ABBBBCCCB>>ABC@B@?AAAAB@AA
@806D7:00360:00033
ATCAGACACGGACACAGCAGAACACAC
+
9?>A@B9999599BBBAA>>>;98767
@806D7:00361:00020
ACGCTCGACATGCCCAGGTACAGGAG
+
:<<;=BBCHAB@BA<9:6:@AAC@BB
@806D7:00361:00022
TAGTATCACCTCCCCATGACGAAGGTATTCC
+
@CCBD??A@=AANI:CCC<;<H?@?A;<:<A
@806D7:00365:00035
TACTGAGCTACACACACAGAAAGATTGGT
+
A@ACDDCCABBADAAABBCCC>BB@?@;:
@806D7:00366:00019
ACGCTCGACATGCCCAGGTACAGGAG
+
?BBBBBBCCBBBBB>?>=@BCCF@BB
@806D7:00366:00020
ACGCTCGACATGCCCAGGTACAGGAG
+
ABBBCCCECBCCCC?<:8;BDCD@CB
@806D7:00367:00023
ATCAGACACGGACACAGCAGAACACAC
+
BABBBA?B@B@BCBCCBB?:95:C@@?
@806D7:00368:00020
ACGAGTGCGTTCCCATGTCGTAGT
+
;@@@AAB>>>5991444/..4...
@806D7:00369:00008
TCTCTATGCGCTCCACATGTCTAAGGT
+
BDHC@@A@FBB;;7;@999@9995954
@806D7:00369:00046
ACGCTCGACATGCCCAGGTACAGGAG
+
BCCCCBBBDBB=>>09848>A@B>@@
@806D7:00370:00030
CGTGTCTCTAGGCACAGGATTTTGTGTAG
+
ACCFDECBCCC@CABCDBA@@@4999>>B
@806D7:00375:00012
ACGCTCGACATGCCCAGGTACAGGAG
+
BBBBBCAEBCCBBB>BB>>>?A?=@@
@806D7:00375:00026
ACGCTCGACATGCCCAGGTACAGGAG
+
?BBBBBBDB==>BC>BB@AABAA?A?
@806D7:00377:00037
ACGCTCGACATGCCCAGGTACAGGAG
+
AA@BCBBAA@@BBB?A>>>BDBB@BB
@806D7:00378:00017
ACGCTCGACATGCCCAGGTACAGGAG
+
BB??ABBBA@@BBB>BAAAABBC@@@
@806D7:00379:00046
ACGCTCGACATGCCCAGGTACAGGAG
+
BCCBDCBECBA@?A=>><;>BBB?AB
@806D7:00380:00021
ACGCTCGACATGCCCAGGTACAGGAG
+
@ABBBA@A@A@@BB?@@;<BCBB@BB
@806D7:00384:00012
TCTCTATGCGCTCCACATGTCTAAGGT
+
ACDDEBBBECCBCACCBDAEABB@B@B
@806D7:00385:00007
TAGTATCAGCCTCGCCATGACGAAGGTATTCC
+
9<A@A>@>>A599>?<>AA@ACB<>;>91,1,
@806D7:00385:00031
ACGCTCGACATGCCCAGGTACAGGAG
+
BBBBBBBCCBBBBB>>><>>C@B@??
@806D7:00386:00004
ACGCTCGACATGCCCAGGTACAGGAG
+
ABBBBBC====89909?<?>CCEABA
@806D7:00387:00005
ACGCTCGACATGCCCAGGTACAGGAG
+
ABBBBBBCCAABBB>>>=@ABBC@CC
@806D7:00388:00031
TACTGAACTACACACACAGAAAGATTGGTGC
+
@@ACCCADCBBBCA@>>=776-79923966:
@806D7:00389:00013
CGTGTCTCTAGGCACAGGATTTTGTGTAG
+
BCCCCEBBAAB@CBBCCACCCC:?>=?@B
@806D7:00390:00018
ACGCTCGACATGCCCAGGTACAGGAG
+
BBCBCBCCC;<;@@99:58>B@AABC
@806D7:00390:00030
ACGCTCGACATGCCCAGGTACAGGAG
+
>BBBB@AAB@BBBC>A?>??BBCBBA
@806D7:00391:00004
ACGCTCGACATGCCCAGGTACAGGAG
+
AB>AABBCB@@BBB@:888BDCD@??
@806D7:00391:00025
ACGCTCGACATGCCCAGGTACAGGAG
+
?BBBBBBBBA?ACC@A@>@ACDCAAA
@806D7:00397:00023
TATGAGCTACACACACAGAAAGATTGGT
+
CB@AAC;:999>AB;99>A@:?884701
@806D7:00398:00016
ATCAGACACGGACACAGCAGAACACAC
+
BBBBA@@BCD@BCCCCBBB@@=ADCBD
@806D7:00398:00033
ACGCTCGACATGCCAGGTACAGAG
+
////6894994685/0,../4444
@806D7:00351:00079
ACGCTCGACATGCCCAGGTACAGGAG
+
CCBBE?@ABCBBAC=;:6:?A@BABB
@806D7:00351:00085
ACGCTCGACATGCCCAGGTACAGGAG
+
CBBBCECFD;<<CD@;;;<BDCEDBB
@806D7:00353:00070
TACTGAGCGTACACACAGATG
+
///994/,,,,,,2864440.
@806D7:00353:00075
ACGCTCGACATGCCCAGGTACAGGA
+
89911///6/4444-49933448,,
@806D7:00355:00061
TACTGAGCTACACACACAGAAAGATTGGT
+
BA@AACCA@@C@@AB@@@A@@<;;:@C=?
@806D7:00355:00088
ACGCTCGACATGCCCAGGTACAGGAG
+
<DBBBCCDB9;;>>99:6;CCEDBAB
@806D7:00356:00054
ACGCTCGACATGCCAGGTACAGGAG
+
<AAAA@@?A1/,,*,,*,0644248
@806D7:00356:00074
ACGCTCGACATGCCCAGGTACAGGAG
+
BBBBBBBCEAA?==:4347?AAB?@@
@806D7:00356:00086
ACGCTCGACATGCCCAGGTACAGGAG
+
AA:<<CBBBCCBAA:9848>?@@<AA
@806D7:00360:00061
ACGCTCGACATGCCCAGGTACAGGAG
+
9<CCC;<=C@A@BB=BB=@AEDFBAA
@806D7:00362:00087
CGTGTCTCTAGGCACAAGATTTGTGTAG
+
499944494487744489444-444444
@806D7:00364:00059
TACTGAGCTACACACACAGAAAGATTGGT
+
ABCBCCBAAACCCCBBBBBAA<ACC?CAB
@806D7:00365:00073
ACGCTCGACATGCCCAGGTACAGGAG
+
BBBBBCDEC@@?@B?9:8;BCBC@CB
@806D7:00369:00063
ACGCTCGACATGCCCAGTACAGG
+
44999@99998111,1.../442
@806D7:00369:00078
ACGCTCGACATGCCCAGGTACAGGAG
+
FBBBBBBBBAABCC>=<<@9;;CA@A
@806D7:00369:00085
ACGCTCGACATGCCCAGGTACAGGAG
+
@BACC@@?=9999919858?BBC@B@
@806D7:00374:00050
ACGCTCGACATGCCCAGGTACAGGAG
+
BBBBCCDCBA?BDD@:88:CCCC@CC
@806D7:00376:00079
ACGCTCGACATGCCCAGGTACAGGAG
+
BBABBBBCBBBBBB=BA?A?A@EA@@
@806D7:00380:00060
ACGCTCGACATGCCCAGGTACAGGAG
+
BBBBBCCEBBBBBC@BA?@?BBB??B
@806D7:00382:00098
TGATACGTCTCCTCTAGTTACTTCA
+
44?494:4/02+-,,,,,*///,//
@806D7:00385:00077
TCTCTATGCGCTCCACATGTCTAAGGT
+
@CCEA>@CCCBBD@CB>==A>>>=@@B
@806D7:00386:00056
ACGCTCGACATGCCCAGGTACAGGAG
+
ABBBBBDDDBBA?B=:98:BBBC@BB
@806D7:00387:00076
ACGCTCGACATGCCCAGGTACAGGAG
+
BCBBDBEEA?@?CC?BB?ACECCA;<
@806D7:00388:00062
TAGTATCAGCCTCGCCATGACGAAGGTATTCC
+
DBBACCCCBB@EBBBEAAACECE@C@CCC@C@
@806D7:00389:00072
ACGCTCGACATGCCCAGGTACAGGAG
+
BBABCCCDA?ABBB<::6;@F@B@<<
@806D7:00392:00089
ACGCTCGACATGCCCAGGTACAGGA
+
???AB>@@@9999909><<>AAB;>
@806D7:00394:00090
ACGCTCGACATGCCCAGGTACAGGAG
+
?BBBBBBCCAAABB@BB@B?CBC@CC
@806D7:00396:00062
ACGCTCGACATGCCAGTACAGGAG
+
>>9999999989D<9833/,2*,,
@806D7:00396:00064
TCTCTATGCGCTCCACATGTCTAAGG
+
B:=;BBB@DACCC@BBBBAE:;9?B@
@806D7:00397:00079
TGATACGTCTCCTTCCTTAGTTACTTCA
+
ACC@@AAA@@D59696929889ABBACA
@806D7:00399:00051
ACGCTCGACATGCCCAGGTACAGGAG
+
BBBBBBAAABCBAB>?><>BDCC@BB
@806D7:00399:00067
ACGCTCGACATGCCCAGGTACAGGAG
+
ACCCCAACABBBBB>B@?A?A@C@BC
@806D7:00353:00100
ACGCTCGACATGCCCAGGTACAGGAG
+
BBBBCABBCCBBBB>BC@BACDD@BB
@806D7:00353:00115
CGTGTCTCTAGCACAGATTTGTAG
+
///8;999489344///88+/,*(
@806D7:00354:00123
ACGCTCGACATGCCCAGGTACAGGAG
+
ABBBCCBCCAABBB@??=@BBBC@;;
@806D7:00355:00115
ACGCTCGACATGCCCAGGTACAGGAG
+
AABCCBCEC::9AA:4768>???=@>
@806D7:00358:00100
ACGCTCGACATGCCAGTACAGG
+
=@B@A@DBB99-8+--,,,/75
@806D7:00358:00119
ACGCTCGACATGCCCAGGTACAGGAG
+
BB???CBBBBBBBB??>=>8;;CA;<
@806D7:00359:00124
ACGCTCGACATGCCCAGGTACAGGAG
+
BC??@@@??>>99919848>>>B?AD
@806D7:00359:00128
ACGCTCGACATGCCC
+
9499949;;1////+
@806D7:00360:00134
ACGCTCGACATGCCCAGGTACAGAG
+
@BBBB@@?@99111+10,../444:
@806D7:00362:00146
ATCAGACACGGACACAGCAGAACACAC
+
AABBCCC@AA@BCDCCCCAC?>A>BB?
@806D7:00363:00115
ACGCTCGACATGCCCAGGTACAGGAG
+
BCBDCB?A@BBBCC@?>=@@@BB?BB
@806D7:00364:00110
ACGCTCGACATGCCCAGGTACAGGAG
+
AAAABBBCB@?BBB@9889<==B?>@
@806D7:00367:00113
ACGCTCGACATGCCCAGGTACAGGAG
+
ACABEEBCBA?BEEA;:8;BBAB?@@
@806D7:00368:00114
ACGCTCGACATGCCCAGGTACAGGAG
+
ADBCCBBCCCCBAA>BC@BBCDD@BA
@806D7:00368:00124
ACGCTCGACATGCCCAGGTACAGGAG
+
BBBABBBCC??@B?;975;@AACACC
@806D7:00369:00127
ACGCTCGACATGCCCAGGTACAGGAG
+
BD?@@?@A@9999919>;>?CABAB@
@806D7:00369:00145
ACGCTCGACATGCCCAGGTACAGGAG
+
BBBBBBABCBBBCB?A@>AACACA@@
@806D7:00371:00135
ACGCTCGACATGCCCAGGTACAGGAG
+
BA?A=9;<<<<FBD=<;7;BA@ABBB
@806D7:00371:00144
ACGCTCGACATGCCCAGGTACAGGAG
+
BBBBCBAABCBABB=BC@CBCCCABA
@806D7:00372:00145
ACGCTCGACATGCCCAGGTACAGGAG
+
ACBBCBBGC???DD@B@?A?CBC?BB
@806D7:00373:00128
ACGCTCGACATGCCCAGGTACAGGAG
+
=@BBBCAAA@??BB?BA?A?AAC@CB
@806D7:00374:00140
ACGCTCGACATGCCAGTAGCAGGAG
+
BBBBGCCA>999424....,,,*,,
@806D7:00377:00138
TCTCTATGCGCTCCACATGTCTAAGGT
+
@ABCDCCCDBCCCABBBCCAAAC=@=A
@806D7:00377:00149
ACGCTCGACATGCCCAGGTACAGGAG
+
BBBBCBBBBECBBB??>=@BCAB@>@
@806D7:00380:00113
ACGCTCGACATGCCCAGGTACAGGAG
+
BBBBBBCEC?>?BH@?>=@:99B>AA
@806D7:00382:00100
ACGCTCGACATGCCCAGGTACAGGAG
+
BBBBBABBB@@BBB?A>>?ACBB@BB
@806D7:00382:00124
ATATCGCGAGGTACTGGA
+
4788991--,*,,,,,*,
@806D7:00386:00128
ACGCTCGACATGCCCAGACAGGAG
+
BCBBBCBB@99111-10....,.7
@806D7:00387:00118
ACGCTCGACATGCCAGGTACCAGG
+
49;BB<<=BBA11-10,0./,/22
@806D7:00391:00147
ACGCTCGACATGCCCAGGTACAGGAG
+
99<@@@AAACCCCB?;;78899B>@@
@806D7:00392:00124
ACGCTCGACATGCCCAGGTACAGGAG
+
9;CBCB@AABBBDD>:98:ACCC@CC
@806D7:00394:00131
ACGCTCGACATGCCCAGGTACAGGAG
+
BBABBBBCC???CC>975:??>B?BB
@806D7:00395:00116
TAGTATCAGCCTCGCCATGACGAAGGTATTCC
+
BBBBEBCA@@@B<<=AABBECBB>@?B@@=@?
@806D7:00397:00131
ACGCTCGACATGCCCAGGTACAGGAG
+
BBBBB9;;BA@>>><@?=@CBBC?<<
@806D7:00397:00149
TCTCTATGCGCTCCACATGTCTAAGGT
+
AABDDCB@A@B<9699444449=5424
@806D7:00398:00144
ACGCTCGACATGCCCAGGTACAGGAG
+
BBBBCBBCB@AABC>BA?B@BBCBCC
@806D7:00399:00127
ACGCTCGATATGCCCAGGTACAGGAG
+
BBB=C::111/111+43137==A@CB
@806D7:00351:00169
TACTGAGCTACACACACAGAAAGAT
+
A@BA;949889949=1/1/.6+.0/
@806D7:00353:00170
ACGCTCGACATGCCCAGGTACAGGAG
+
94=8444961//1:589:07:=9898
@806D7:00353:00173
TGATACGTCTCCTTCCTTAGTTACTTCA
+
ACCBCCBBBBC@C@B?A?BBB?;<<>AA
@806D7:00354:00172
ACGCTCGACATGCCCAGGTACAGGAG
+
?BBBDCDDC??>@B<?@<?BCCC@BB
@806D7:00355:00174
ACGCTCGACATGCCCAGTACAGGAG
+
;=BAA@B@?89111,10.0/442//
@806D7:00355:00179
ACGCTCGACATGCCCAGGTACCAGGAG
+
@CBBCCCCB>B:440::6:BDAAA@@C
@806D7:00355:00197
ACGCTCGACATGCCCAGGTACAGGAG
+
BCABCCCCA;;1;;810,0:<9969@
@806D7:00356:00194
ATATCGCGAGGGTATGGAAGACTCTATA
+
BBBA@=@>9991994>=@=@CCCDB@@?
@806D7:00358:00156
TAGTATCAGCCTCGCCATGACGAAGGTATTCC
+
CDDBCBDBBC@CAAAABBBCDAB@B@CA@?A@
@806D7:00358:00163
ATCAGACACGGACACAGCAGAACACAC
+
:<CBBA@=@@599@B>>@AA@?CACCC
@806D7:00358:00184
CGTGTCGTCTAGGCGACAGGATTTTGTGTAG
+
9999?94444::24799;;C;>BB111/888
@806D7:00359:00171
ACGCTCGACATGCCCAGGTACAGGAG
+
ACABABBCCAABBHAAA>@;A;;78A
@806D7:00359:00197
TCTCTATGCGCTCCACATGTCTAAGGT
+
BBBCCC;<<CBBC=@@@<9<AAA>A=>
@806D7:00360:00156
ACGCTCGACATGCCCAGGTACAGGAG
+
ADBBCBBB@?ACCD=<:8;BBBC@<<
@806D7:00362:00193
TAGTATCAGCCTCGCCATGACGAAGGTATTCC
+
4449@AAAAA69;>?@:@::49924244/,/,
@806D7:00364:00168
ACGCTCGACATGCCCAGGTACAGGAG
+
?BABBBCBC??@BB>988:BD@@>@B
@806D7:00367:00194
ACGCTCGACATGCCCAGGTACAGGAAG
+
CB??ABBA@9999908>;>899@;>=A
@806D7:00368:00160
ACGCTCGACATGCCCAGGTACAGGAG
+
ADBBBCAEABBBCC?995:@@@A?@@
@806D7:00372:00159
ACGCTCGACATGCCCAGGTACAGGAG
+
@ABBBBBGEBBBCC?::9;CC@BA@;
@806D7:00374:00157
ATCAGACACGGACACAGCAGAACACAC
+
BBBBCBBBBB@BCCCCCBBB@@BBB??
@806D7:00374:00182
ACGCTCGACATGCCCAGGTACAGGAG
+
CCCBABBCDBB8665/.,0;@>><99
@806D7:00375:00152
ACGCTCGACATGCCCAGGTACAGGAG
+
?BBBCBAAABBBBB<BB@BBDBB@BB
@806D7:00376:00162
ACGCTCGACATGCCCAGGTACAGGAGA
+
@@BBCCECCAB@A@=;:9;BBBCB<<<
@806D7:00377:00151
ACGCTCGACATGCCCAGGTACAGGAG
+
?BBBCBADACBBBC?<::<CCCH@BB
@806D7:00377:00199
ACGCTCGACATGCCCAGGTACAGGAG
+
A@@BCDCCCGCBBB@CC@@@AABA@A
@806D7:00380:00150
CGTGTCTCTAGGCACAGGATTTTGTGTAG
+
BCABBBCBBBB@BBCCC>AABB9BCBABB
@806D7:00382:00191
ACGCTCGACATGCCCAGGTACAGGAG
+
>@@AA@AAB@@99919>;>?AAAAA;
@806D7:00383:00170
ACGCTCGACATGCCCAGGTACAGGAG
+
AABBCCBCB==BBC@988:<@@B@BB
@806D7:00383:00186
ACGCTCGACATGCCCAGGTACAGGAG
+
ABCCCCCCDABBBB<@?<?@>@@>;;
@806D7:00384:00165
ACGCTCGACATGCCCAGGTACAGGAG
+
BBBEBB@AAAF@AC>;:8;CDECACC
@806D7:00385:00166
ACGCTCGACATGCCCAGGTACAGGAG
+
@@CAB;<<B=@>>>99858@E9<=<A
@806D7:00386:00161
ACGCTCGACATGCCCA
+
AAABBCBCBBBBCCA?
@806D7:00387:00151
ACGCTCGACATGCCCAGGTACAGGAG
+
?BBBBBBCBBBBBB>9988ABBC@BB
@806D7:00387:00156
TGATACGTCTCCTTCCTTAGTTACTTCA
+
CBBBCCDA=;;7<@B?C?BBCACCC@CA
@806D7:00387:00175
ACGCTCGACATGCCCAGGTACAGGAG
+
BBBBBE?A@BBCBB@@?=@BCAB@9;
@806D7:00388:00173
CGTGTCTCTAGGAGACAGGATTTTGTGTA
+
4444444,,--*,,,44777666,11111
@806D7:00388:00199
ACGCTCGACATG
+
//67994/////
@806D7:00390:00182
ACGCTCGACATGCCCAGGTACAGGAG
+
BB@@@@<==BBBBCC;:78>999@>@
@806D7:00391:00160
ACGAGTGCGTTCCCCATGTCGTAGGTACTC
+
BDB@@@BCCF@ACC:C9::@@@>?:=;;8?
@806D7:00396:00150
ACGCTCGACATGCCCAGGTACAGGAG
+
BBBBBBBA@@@BBC@:888ABBH@?@
@806D7:00396:00164
ACGCTCGACATGCCCAGGTACAGGAGAC
+
BBBBBBBBBBBBCB@??=>BDBC@BBBB
@806D7:00397:00186
ACGCTCGACATGCCCAGGTACAGGAG
+
AAACCCCEBBB@>>99848>?>B@<;
@806D7:00398:00163
AGCTCGACATGCCCAGGTACAGGAGACT
+
9;=<BA@??>99914999;A@B=?@C<=
@806D7:00399:00165
ACGCTCGACATGCCCA
+
@BCBCBBCCAAABB<=
@806D7:00351:00212
CGTGTCTCTAGGCACAGGATTTTGTGTA
+
4944;@>9488439=>@A9999,44444
@806D7:00351:00230
ACGCTCGACATGCCCAGGTACAGGAG
+
BABECBBB@>>999-47133444248
@806D7:00354:00204
TGATACGTCTCCTTCCTTCT
+
44?@944444424:=2/,//
@806D7:00354:00214
TAGTATCAGCCTCGCCATGACGAAGGTATTCC
+
BBADECC??@?BAAADCBCECCC@EACCB@BA
@806D7:00356:00248
ACGCTCGACATGCCAGTACAGG
+
>9<<CA@?A>1--*,,,00//,
@806D7:00358:00213
TGATACGTCTCCTTCCTTAGTTACTTCA
+
@BC@@ACAAABBJAC@B@A@@=<<=@B@
@806D7:00359:00218
TGATACGTCTCCTTCCTTAGTTACTTCA
+
ACCABACCCCC@B?==>;9;;?@@@@A@
@806D7:00360:00209
TAGTATCAGCCTCGCCATGACGAAGGTATTCC
+
;<CBBACBBB7;<>?8>@AABBC?B?CA@;A>
@806D7:00360:00224
AGCACTGTAGCTGTCACTAGTTACTTGT
+
<@DHDCBBABBCCCBBBCDCB@CCD>AE
@806D7:00360:00239
TCTCTATGCGGCTCCACATGTCTAAGGT
+
BBBCCBBCA@=ACC?BBBBBA@@@?A=@
@806D7:00361:00224
ACGCTCGACATGCCCAGGTACAGGAG
+
BBBBC:;;@8999919848>>>><>>
@806D7:00361:00229
ACGCTCGACATGCCCAGGTACAGGAG
+
BB9;<BB?@9999909858899?;>>
@806D7:00361:00231
TCTCTATGCGCTCCACATGTCTAAGGT
+
@AAADAADCCC@C=@@99999995924
@806D7:00362:00211
ACGCTCGACATGCCCAGGTACAGGAG
+
BAABBCDDG:<<AA99:48>A@A>AA
@806D7:00364:00206
ACGCTCGACATGCCCAGGTACAGGAG
+
==99<@@AA;;9??:9848>AABABA
@806D7:00364:00227
ACGCTCGACATGCCCAGGTACAGGAG
+
?BBBCBBCB@BBBC@??=?AAABA;;
@806D7:00364:00233
ACGCTCGACATGCCCAGGTACAGGAG
+
CBBBCABDCCBAB@<:768?@@A>99
@806D7:00364:00242
ACGCTCGACATGCCCAGTACAGG
+
;4;;99>9999899047.6,,,*
@806D7:00365:00243
ACGCTCGACATGCCCAGGTACAGGAG
+
BBB?AACCB>>99919858>>BB?@@
@806D7:00370:00234
ACGCTCGACATGCCCAGGTACAGGAG
+
BBBBBEABABB=996434:?CBCABB
@806D7:00371:00200
ACGCTCGACATGCCCAGGTACAGGAG
+
BBBBC@@??>>111,10,0;;>@=<;
@806D7:00372:00203
TACTGAGCTACACACACAGAAAGATG
+
9@@@CA@AA@@@991;1-,*00**(*
@806D7:00372:00214
TAGTATCAGCCTCGCCATGACGAAGGTATTCC
+
44;9949@@=C@AAC:99>9999249848242
@806D7:00377:00207
ACGCTCGACATGCCCAGGTACAGGAG
+
CDBBBCBECBAABB>996:>@>>=@@
@806D7:00381:00234
ACGCTCGACATGCCCAGGTACAGGAG
+
ABBBCCBCBBBB?A=8:7;:99B>>>
@806D7:00385:00225
ACGCTCGACATGCCCAGGTACAGGAG
+
??@BCCBBAAA89909848@DBCAAA
@806D7:00388:00209
ACGCTCGACATGCCCAGGTACAGGAG
+
BDBBB?@AA>;48809848>@@@<@>
@806D7:00388:00221
ACTGCTCGAGATGACCAGTACG
+
-,,,**//8883737773..//
@806D7:00388:00225
ATCAGACACGGACACAGCAGAACACAC
+
BBBBB@BBBC@BDBEBBBCCAABAA@C
@806D7:00388:00233
TGATACGTCTCCTTCCTTAGTTACTTCA
+
BBAAABCCBAA?A?B?B@@AA@AAAADC
@806D7:00389:00215
ACGCTCGACATGCCCAGGTACAGGAG
+
@DBCCECBB:99;?=9:8;CBBDBBB
@806D7:00389:00246
ATCAGACACGGACACAGCA
+
984444;?;87////////
@806D7:00392:00227
ACGCTCGACATGCCCAGGTACAGGAG
+
BAAAC@@AC>>=8898348>@>>;>>
@806D7:00392:00247
ACGCTCGACATGCCCAGGTACAGGAG
+
BCCBCBAA@@A@BC@999;AAACAAB
@806D7:00393:00215
ACGCTCGACATGCCAGTACAGGAG
+
4944:9994;999488379?:944
@806D7:00396:00242
AGCACTGTAGCTGTCACTAGTTACTTGT
+
AACCDBBBCCBBBBCCCC:;;@AAA7<9
@806D7:00396:00248
ATATCGCGAGGGTATGGAAGACTCTAT
+
BABBDCBAABH?CBBB@C@FCC?????
@806D7:00397:00226
ACGCTCGACATGCCCAGGTACAGGAG
+
BDBBBBCCA4489919868>999<99
@806D7:00399:00243
ACGCTCGACATACCCAGGTACAAGAG
+
CBBBBBBEBBBBCC@?>>@CCC@CCC
@806D7:00350:00293
ACGCTCGACATGCCAGTA
+
98>>>---,-,/42433.
@806D7:00353:00256
ACGCTCGACATGCCCAGGTACAGGAG
+
?BBBCCAAABBA>>:976;BCCDACC
@806D7:00357:00274
CGTGTCTCTAGCACAGGATTTGTTG
+
1/////,/,,,,///::444-4494
@806D7:00359:00275
CGTGTCTCTAGGCACAGGATTTTGTGTAG
+
CCCFBBA???@?ACB@B?9999/99999A
@806D7:00360:00254
ACGCTCGACATGCCCAGGTACAGGAG
+
BBBA=9;9?>>9991984;ADCE?BB
@806D7:00362:00278
CGTGTCTCTAGGAGACA
+
4966///*,,,*,,,..
@806D7:00363:00261
ACGCTCGACATGCCCAGGTACAGGAG
+
BBABBCBCCBBBA?<?;;<<?>>=;;
@806D7:00364:00298
TAGTATCAGCCTCGCCATGACGAAGGTATTCC
+
BBC?=@@A>><@999@A9<<BCC?G@B?A>@@
@806D7:00365:00284
TACTGAGCTACACACACAGAA
+
BBB<<<C@;48?@11////.,
@806D7:00366:00280
ACGCTCGACATGCCCAGGTACAGGG
+
ADBBEBBBBBBBCB@A@:@<@9991
@806D7:00366:00290
ACGCTCGACATGCCCAGGTACAGGAG
+
BB?AA?AAB@@:::610,1>BCCDCB
@806D7:00367:00256
ACGCTCGACCATGCCAGTAGCAGGAG
+
BB9<;=9:9==;88,/,,,,*,,*,,
@806D7:00367:00279
ACGCTCGACATGCCCAGGTACAGGAG
+
?@?>@@@999999919848894@<>@
@806D7:00375:00255
CGTGTCTCTAGCACAGGATTTGTGAG
+
9;44A@99111,,,,8,///+//444
@806D7:00379:00277
TGATACGTCTCCTTCCTTAGTTACTTCA
+
BBCBCCBA@@B@A59698@=>?@9=:<@
@806D7:00380:00279
ACGCTCGACATGCCCAGGTACAGGAG
+
??BBBBBCCDBB@A=@>=@ABBCACD
@806D7:00381:00280
ACGCTCGACATGCCCAGGTACAGGAG
+
BB@A@CCCBAAB=A;975:@BBC@BB
@806D7:00381:00283
ATATCGCGAGGGTATGGAAGACTCTATA
+
=;@BABBCCB@9>89959;>87966100
@806D7:00383:00250
ACGCTCGACATGCCCAGGTACAGGAG
+
>=@CC;<9B99111,10,../4>>?=
@806D7:00383:00259
ACGCTCGACATGCCCAGGTACAGGAG
+
BBBBABBECAA=8854348>@@B>AA
@806D7:00384:00255
TAGTATCAGCCTCGCCATGACGAAGGTATTCC
+
CCD::<CBAB@AACDBC<=<AAAAC@BAA=@A
@806D7:00384:00289
TCTCTATGCGCTCCACATGTCTAAGGT
+
@@@=ABBAA@B;969@?>999?>6959
@806D7:00385:00250
ACTGAGCTACAC
+
944444444;//
@806D7:00385:00293
ACGCTCGACATGCCAGTACAGGAG
+
89;;<9@CA99995983344;999
@806D7:00385:00299
ATCAGACACGGACACAGCAGAACACAC
+
ACCBBCBABB?BBBA;<<@A@@C@@@B
@806D7:00386:00265
TCTACTATGCGCTCCACATGTCTAAG
+
--////86:;;<11,//,/811//56
@806D7:00389:00290
ACGCTCGACATGCCAGT
+
49@99999=91--+,-,
@806D7:00390:00255
TCTCTATACATGTCTAAGGTACTG
+
=CAAACA@ACCCB@@B7;69>>98
@806D7:00390:00256
GAACGCCTCGAACATGCCCAG
+
242444244442/6///8+/.
@806D7:00392:00298
ACGCTCGACATGCCCAGGTACAGGAG
+
BBBBBCCCB==44408748?B>@=@A
@806D7:00393:00275
ACGCTCGACATGCCAGTACAGGAG
+
;<@ABBBA>:;--+--,,/44248
@806D7:00395:00265
ACGCTCGACATGCCCAGGTACAGG
+
FCBBBCDEB994==98758>CCDD
@806D7:00398:00295
ACGCTCGACATGCCCAGGTACAGGAG
+
<CCBD>?ACB=44408748>>>@>99
@806D7:00399:00276
TACTGAGCTACACACACAGAAAGATTGGT
+
<=BFEICB>??CCEBBAA877/8>=;?=A
@806D7:00399:00281
ACGCTCGACATGCCCAGTACAG
+
9>@BBCCBB49111,100=;?@
@806D7:00352:00343
ACGCTCGACATGCCCAGGTACAGGAG
+
BBBBC@AACBB@A?98:48>@@B?@@
@806D7:00353:00343
ATCAGACACGGACACAGCAGAACACAC
+
;ABCBBABBB=>@BA:;;;<;>CAAAB
@806D7:00354:00329
ACGCTCGACATGCCCAGGTACAGGAG
+
ADBBCBBBAAABAC??>>@>AACACC
@806D7:00354:00344
TAGTATCAGCCTCGCCATGACGAAGGTATTCC
+
B=A9;=A=;<>BAABCA@AACCBAC@C=<<<@
@806D7:00356:00328
TCTCTAATGCGCTCCACATGTCTAAGGTA
+
<BDBBC=<;9>@9924>8449/>>,-*,,
@806D7:00359:00334
ACGCTCGACATGCCCAGGTACGTACA
+
BBBBBBBC@;944409>;>>B>>@A;
@806D7:00359:00339
ACGCTCGACATGCCCAGGTACAGGAG
+
89999>>?>99844-43133??@:@=
@806D7:00359:00346
CGTGTCTCTAGGCACAGATTTGTGA
+
994444:1/11,.,/,,,22*,,,0
@806D7:00361:00328
ACGCTCGACATGCCCAGGTACAGGAG
+
49;@>>?9994444-47773449844
@806D7:00362:00319
TCTCTATGCGCTCCACATGTCTAAGG
+
;;>11/1/::@9959449491/1,1,
@806D7:00363:00347
ACGCTCGACATGCCAGCACCAG
+
//1;;=:>;111,+--...655
@806D7:00364:00328
ACGCTCGACATGCCCAGGTACAGGAG
+
BBBBCECDB==///,10,0>@?A?@A
@806D7:00365:00337
ACGCTCGACATGCCAGGTACAGGAG
+
AC@@ACCD?;;--+--+-=@ABA@@
@806D7:00366:00333
ACGCTCGACATGCCCAGGTACAGGAG
+
BB::<DCCA==///,10,1:@99699
@806D7:00368:00326
CGTGTCTCTAGGCACAGGATTTGTGTG
+
44<@CB@A?11-0/88A8444-44443
@806D7:00369:00308
ACGCTCGACATGCCCAGGTACAGGAG
+
9>9111///68899688433444244
@806D7:00370:00303
ACGCTCGACATGCCCAGGTACAGGAG
+
BB?BBBBDCAA88898748>AACBDC
@806D7:00373:00323
ACGAGTGCGTTCCCCATGTCGTAGGTACTC
+
;@A>99<@AA>BBB7<<;988887367387
@806D7:00374:00304
ACGCTCGACATGCCCAGGTACAGGAG
+
9<<NCCDD>>>111,10,..6688>?
@806D7:00375:00326
TAGTATCAGCCTCGCCATGACGAAGGTATTCC
+
CDCAGBCDBC=@@AAACCCBCAB@B@CAABA@
@806D7:00376:00300
ACGCTCGACATGCCCAGGTACCAA
+
1////499;;8489-431334242
@806D7:00379:00308
ACGCTCGACATGCCCAGGTACAGGAG
+
11=>@?@@2121@@>>@=@ABBA>AA
@806D7:00382:00301
ATCAGACACGGACACAGCAGAACACAC
+
48@AA@>>99699999@AABA>A@@:;
@806D7:00386:00316
ACGCTCGACATGCCAGGTACAG
+
6111/119>941;,10,,,,/7
@806D7:00386:00343
ACGCTCGACATGCCCAGGTACAGGAG
+
BBBBCCCBA=>=889876:AB@@=@@
@806D7:00388:00320
ACGCTCGACATGCCCAGGTACAGGAG
+
AA@BBBCCCBBA=;7436:ABBCDFC
@806D7:00390:00339
ACGCTCGACATGCCCAGGTACAGGAG
+
BBB?@@BFB@B94408348>AAC@CC
@806D7:00391:00333
ACGCTCACATGCCAGCT
+
BBACCBB?B8/,*---*
@806D7:00392:00311
TGATACGTCTCC
+
444978//,,2*
@806D7:00394:00300
ACGCTCGACATGCCAGGTACAGG
+
9;<BB@@A@9911,10,,,,/22
@806D7:00394:00301
ACGCTCGACATGCCCAGGTACAGGAG
+
??BCCABAB=@:::810,1119><??
@806D7:00394:00344
ACGCTCGACATGCCCAGTACAGGA
+
49;>@>>99999991988>?@@>>
@806D7:00395:00305
ACGCTCGACATGCCCAGGTACAGGAG
+
?A@BCBBCC@@:::610,0<BBCBCC
@806D7:00396:00342
ACGCTCGACATGCCCAGGTACAGGAG
+
9;BC@@AEB??88809?;>;><B@A9
@806D7:00397:00330
ACGCTCGACATGCCAGTACAGGA
+
9=<BDBCC>;;--+--,,6667=
@806D7:00398:00308
ACGCTCGACATGCCAGGTACAGGAG
+
9;@@>@@?@<<--+--*,2899899
@806D7:00350:00350
ACGCTCGACATGCCAGTCACCA
+
499949@<;2//22,,....,.
@806D7:00350:00388
ACGCTCGACATGCCCAGGTACAGGAG
+
BBABBCBEBB?444087488A996<A
@806D7:00351:00376
ACGCTCGACATGCCCAGGTACAGGAG
+
@B?@@=;<;;;;@@998488?99594
@806D7:00351:00393
ACGCTCGACATGCCCAGGTACAGGAG
+
@BB;;<=CCBABAA<9868ABAB?@@
@806D7:00353:00366
ACGCTCGACATGCCCAGGTACAGGAG
+
BBBBBCBCCBBA@@<:758AD=@=@@
@806D7:00355:00379
ATATTGCGAGGGTATGGAAGACTCTATA
+
BCBB@B@@AA@:@99959;>99877;;;
@806D7:00357:00369
ACGCTCGACATGCCCAGGTACACG
+
AABBC?@?=9;///,10,0;@99<
@806D7:00358:00363
ACGCTCGACATGCCCAGGTACAGGAG
+
ABBBCBBCFCC?>><?;;@>AADACC
@806D7:00359:00377
ACGTTCGACATGCCAGGTAGAG
+
@A@C?BAA>9999591,////,
@806D7:00360:00355
TAGTATCAGCCTCGCCATGACGAAGGTATTCC
+
9444444;>AAB;<<6999999@8=;844242
@806D7:00361:00368
ACGCTCGACATGCCCAGGTACAGGAG
+
BBBBABCDC9;:AA<;:6;@DBCBBC
@806D7:00364:00397
ACGCTCGACATGCCCAGGTACAGGAG
+
BDCBB@AACAA@@A>;:9;AABC@<<
@806D7:00369:00361
TAGTATCAGCCTCGCCATGACGAAGGTATTCC
+
BBBBDB=B;;9<ACB@CBBBCCC@C@BBB?B?
@806D7:00370:00385
ACGCTCGACATGCCCAGGTACAGGAG
+
BBBBCCDBA==/11,10,1<A?><99
@806D7:00372:00369
CGTGTCTCTAGGCACAGGATTTTGTTTAG
+
BCDBCDB@@998;@CBBDA@?>499919@
@806D7:00372:00373
TGATACGTCTCCTTCCTTAGTTACTTCA
+
;=ECCDAAACB798;=@<>@@>BBB@BC
@806D7:00373:00377
TAGTATCAGCCGCCATGACGAAGGATATTCC
+
@;;1A;;1//,//,/3383331311167666
@806D7:00376:00380
ACGCTCGACATGCCCAGGTACAGGAG
+
;<B9;<@??>8444-43133444:9=
@806D7:00377:00359
ACGCTCGACATGCCCAGGTACAGGAG
+
BBB@AACCA>?999-8817??=>;99
@806D7:00378:00352
ACGCTCGACATGCCAGGTACAGGA
+
BBBBAABECCCCC@A@@@BCCDBC
@806D7:00380:00358
TAGTAACAGCCTCGCCATGACGAAGGTATTCC
+
==BCB=BA@@;?@;98;A>>@<<7<ACBE?BC
@806D7:00380:00363
ACGCTCGACATGCCCAGGTACAGGAG
+
AAABCCAA@>@6::810,1:A?CABB
@806D7:00380:00397
ACGCTCGACATGCCCCAGGTACAGGAG
+
AABBBCBCB=>4444-8748?A@C@CB
@806D7:00381:00356
ACGCTCGACATGCCCAGGTACAGGAG
+
CDBB??AAABB@AA<;84;AAABCBC
@806D7:00382:00380
ACGCTCGACATGCCCAGGTACAGGAG
+
BBBBABBCC9;;>>99858>?9989?
@806D7:00384:00396
ACGCTCGACATGCCCAGGTACAGG
+
CBB@AAAA@99111,1:,00:;<;
@806D7:00386:00374
ACGCTCGACATGCCAGGTACAGGA
+
9<<CCBBBA::11,11,0:@@A@>
@806D7:00387:00366
ACGCTCGACATGCCCAGGTACAGGAG
+
BBBCECCCA9?99919858BBBECAA
@806D7:00388:00353
ACGCTCGACATGCCGAGGTACAGGAG
+
@?:;<BCDCBBBFAGCC?@AACE?BB
@806D7:00388:00394
ACGCTCGACATGCCCAGGTACAGGAG
+
9<AAACCDB>>9991986889@B<>>
@806D7:00390:00372
CGTGTCTCTAGGCACAGGATTTTGTGTAG
+
CBCCCDBABAB7:;;9AB9999/9@@@AC
@806D7:00392:00364
ACGCTCGACATGCCCAGGTACAGGAG
+
BC99;CCCA=>99919858BDCDCCC
@806D7:00393:00363
ACGCTCGACATGCCCAGGTACAGGAG
+
BBBBA@BF;4999919848>B@CCBB
@806D7:00394:00372
TACTGAGCTACACACACAGAAGATTG
+
?AA=;;BD;494@999444313..,.
@806D7:00397:00379
ACGCTCGACATGCCCAGGTACAGGAG
+
?AACCECFB9989919858>?>@>@@
@806D7:00399:00358
ACGCTCGACATGCCCAGGTACAG
+
@@@BCBCB?=>111-10,,,,/6
@806D7:00399:00375
ACGCTTGACATGGCCCAGGTACAGGAGA
+
99444244444/,//+//7888?>;777
@806D7:00399:00398
ACGCTCGACATGCCCAGGTACAG
+
@@@BBA=9=8999919848744@
@806D7:00350:00432
ACGCTCGAATGCCAGGTACAGA
+
BBABCBCC811::11-11..7.
@806D7:00351:00422
CGTGTCGTCTAGGACGACAGG
+
9994444;80**)****0,31
@806D7:00354:00422
ACGCTCGACATGCCCAGGTACAGGAG
+
BBBBCE@A@BB>==<?;;?ABBC@;;
@806D7:00355:00442
ACGCTCGACATGCCAGGTACAGGA
+
BBBBBBA?>11--+--*,,89994
@806D7:00356:00444
ACGCTCGACATGCCCAGGTACAGGAG
+
BBBBBB@CCBB=8854348?AAB@CC
@806D7:00358:00416
ACGCTCGACATGCCAGTA
+
8<BA@@999>911,/...
@806D7:00359:00434
ACGCTCGACATGCCCAGGTACAGGAG
+
BBBBCCEEB?B=9=<976:@AAB@BB
@806D7:00361:00448
ACGCTCGACATGCCCAGGTACAGGAG
+
BBB??@BEDBAA??<996;BCCD@CC
@806D7:00362:00444
TACTGAGCTACACACACAGAAAGATTGGT
+
::;ACFCBB?@=@B;99AA@AAACB@CBB
@806D7:00363:00434
ACGCTCGACATGCCCAGGTACAGGAG
+
AAAB;;<C>>>>>>9>A=@@DDD;<=
@806D7:00364:00431
ACGCTCGACATGCCAGTACA
+
A@@ADA@<<1111,/.3794
@806D7:00369:00419
TAGTATCAGCCTCGCCATGACGAAGGTATTCC
+
BBCBCBBBBG@CAAACCBCBCBC@B@A<959;
@806D7:00371:00409
ACGCTCGACATGCCCAGGTACAGGAG
+
ABBBCCDB@4889919>;??A@@@>?
@806D7:00371:00445
ACGCTCGACATACCCAGGTACAGG
+
499444966,,,,,*,,*.34442
@806D7:00373:00402
ACGCTCGACATGCCCAGGTACAGGA
+
@@@@ABB??>99990984339;;:;
@806D7:00373:00435
ACGCTCGACATGCCCAGGTACAGGAG
+
BBBBBB?=@>@===99858>BBEBBB
@806D7:00373:00449
ACGCTCGACATGCCCAGGTACAGGAG
+
AABBBEAABAA>==:=;;?CGCCBBB
@806D7:00375:00442
ATCAGACACGGACACAGCAG
+
BABA>:;:11,111991,-,
@806D7:00379:00438
ACGCTCGACATGCCCAGGTACAGG
+
@BBABC@A>>>999098400//85
@806D7:00380:00417
TCTCTATGCGCTCCACATGTCTAAGGT
+
<AA==@?BDCBBA?>9999994;,1,/
@806D7:00380:00439
ACGCTCGACATGCCCAGGTACAGGA
+
AAACBBBBA>>111,10,0<>BBB=
@806D7:00384:00428
CGTGTCTCTAGGCACAGGATTTTGTGTAG
+
BCCC@?@?@@B?BBBABC9999/9>>>>@
@806D7:00385:00442
ACGCTCGACATGCCCAGGTACAGGAG
+
BA@ACCCA?9>89919858?>9959?
@806D7:00391:00401
ACGCTCGACGCCCAGGTACAGGAG
+
=@;;<CABACDG@DD;<<99?;>@
@806D7:00391:00413
ACGCTCGACATGCCCGGTACAGGA
+
9848=>=ABAAAAE@C@BCB><:1
@806D7:00392:00425
TCTCTATGCGCTCACATGTC
+
444499A111/////4::4/
@806D7:00398:00439
TAGTATCAGCCTCCCATGACCGA
+
4944:999::2444-44:4/,//
@806D7:00399:00403
ATATCGCGAGGGTATGGAAGACTCTAT
+
BBBBABAC@??>?@?A?B?BCCCC@@@
@806D7:00399:00435
ACGCTCGACATGCCAGTACAG
+
9<<BCABBA99--+--,,*,0
@806D7:00354:00460
ACGCTCACATGCCCAGGTACAGGAG
+
@ABBCCCDBB>;7694599=<<700
@806D7:00356:00480
ACGCTCGACATGCCCAGGTACAGGAG
+
ABABBCBB?9944409848>CBCABB
@806D7:00358:00451
ACGCTCGACATGCCCAGGTACAGGAG
+
BCBBDBBEDCBB@@<998:BCCE@BB
@806D7:00359:00487
ACGCTCGACATGCCCAGGTACAGGAG
+
CCBCBCCCB=@99919>;>>?99699
@806D7:00363:00483
ACGCTCGACATGCCCAGGTACAGGAG
+
B@??BBCDCCB?==<:98;CCCC@BB
@806D7:00364:00470
TGATACGTCTCCTTCTAGTACTTCA
+
44489999911,/,/////444244
@806D7:00365:00454
ACGCTCGACATGCCAGGTACAGGAG
+
88444444444//5/.,../44844
@806D7:00365:00474
ACGAGTGCGTTCCCCATGTCGTAGGTACTC
+
ABC??>BCBC6944/8=>><AA8:57888>
@806D7:00365:00485
ACGCTCGACATGCCCAGGTACAGG
+
EBBCBBAAA9>99909858899A?
@806D7:00365:00498
ACGCTCGACATGCCCAGGTACAGGAG
+
AAAAAABCEBB?==:475:ABBB?BC
@806D7:00366:00459
ACGCTCGACATGCCCAGGTACAGGAG
+
BBBB?>;;9@@999198588?A@<AA
@806D7:00366:00482
ACGCTCGACATGCCAGTACCAGG
+
99;<4;771////,/33342/75
@806D7:00371:00476
ACGCTCGACATGCCCAGGTACAGGAG
+
EBBACB::<A@?>@9>?;??ACCA@@
@806D7:00372:00468
ACGCTCGACATGCCCAGGTACAGGAG
+
BBCBBA9:;@@@AB=BC@BBDCDACC
@806D7:00374:00462
ACGCTCGACATGCCCAGGTACAGGAG
+
ABBBBBBCC>@=8898:4:?BBB@BB
@806D7:00374:00479
ACGCTCGACATGCCCAGGTACAGGAG
+
ABBBCBADABBBBB@9879<@=A??@
@806D7:00383:00482
ACGCTCGACATGCCCAGGTACAGGAG
+
BBBBBCDEA=====9874:@CCCBCC
@806D7:00384:00457
ACGCTCGACATGCCCAGGTACAGGAG
+
>>@@A@ECCAAABC@BB?BCCBC?;;
@806D7:00387:00496
ACGCTCGACATGCCCAGGTACAGGAG
+
<CCCCBBDBDBBCC<@?<?A@AB>;;
@806D7:00390:00499
ACGCTCGACATGCCCAGGTACAGGAG
+
@AAAAA@CBBBBBB=A?<?ABBB@@A
@806D7:00392:00467
ACGCCTCGACATGCCAGG
+
/111,/////////,/.,
@806D7:00399:00493
ACGCTCGACATGCCAGGTACAGGA
+
@@@CCBAA?11--+--***,/776
@806D7:00350:00507
ACGCTCGACATGCCCAGGTACAGGAG
+
BBBBBABA>::44408748?B>@=@A
@806D7:00351:00532
ATCAGACACGGACACAGCAGACAG
+
4344;;4499;>>@99////./..
@806D7:00352:00506
ACGCTCGACATGCCCAGGTACAGGAG
+
9;9CCECBB99111-10,00>>?;>>
@806D7:00352:00515
ACGCTCGACATGCCAGTATCC
+
;<;A@;<;11111,,;6...,
@806D7:00355:00506
ACGCTCGAACAT
+
99984//6,,**
@806D7:00355:00507
ACGCTCGACATGCCCAGGTACAGGAG
+
ABBCCCAA@CBABB>B??AABBDBCB
@806D7:00355:00516
ACGCTCGACATGCCCAGGTACAGGAG
+
CDBBB?AADCC;985/.,00<>A=@@
@806D7:00355:00525
CGTGTCTCTAGGCACAGGATTTTGTGTAG
+
AACCDC?BBBBABBBAAE9999/999@@B
@806D7:00356:00549
ACGCTCGACATGCCAGTACAG
+
99AAB999A1111-1..0999
@806D7:00359:00523
AGCACTGTAGCTGTCACTAGTTACTTGT
+
ACEDEABBCCDCBCCBDDBBB@A@==@B
@806D7:00364:00502
ACGCTCGACATGCCCAGGTACAGGAG
+
BBBBC@??A9848809>;>>A@B@AA
@806D7:00365:00524
TACTGAGCTACACACA
+
444944:D444//,,,
@806D7:00367:00514
ACGCTCGACATGCCCAGGTACAGGAG
+
@?ACCBBBB99111-11,0014989;
@806D7:00369:00500
ATATCGCGAGGGTATGGAAGACTCTATA
+
BCBBB@@AAA@:>>996969>>=?677<
@806D7:00369:00518
ACGCTCGACATGCCCAGGTACAGGAG
+
EBBBCCCDC@@89919868?F>><>A
@806D7:00370:00548
ACGCTCGACATGCCCAGGTACAGGAG
+
BB@AB@@=;99444098588@>@=>A
@806D7:00373:00503
ACGCTCGACATGCCCAGGTACAGGAG
+
BBBBCCCC>==44409748>>>>=99
@806D7:00376:00516
ACGCTCGACATGCCCAGTACAG
+
AA@?BAAB@@@111-100<>CB
@806D7:00376:00541
AGCACTGTAGGCTGTCACTAGTTACTTGT
+
ACCCA@;;11,/877;AAACBDACCCCCC
@806D7:00377:00537
ACGCTCGACATGCCAGGTACAGAG
+
89444444448//,/.,.20//,0
@806D7:00379:00512
ACGCTCGACATGCCCAGGTACAGGAG
+
?BABBCCBA9=88809858?A>>=@@
@806D7:00383:00529
ACGCTCGACATGCCCAGGTACAGGAG
+
BBBBBCCDB9998808748A<<=ACC
@806D7:00386:00509
ACGCTCGACATGCCCAGGTACAGGAG
+
BBABBBBB?=>111,10,0;>9;9<A
@806D7:00387:00529
ACGCTCGACATGCCCAGGTACAGGAG
+
BBBBBCCDCAA>==<8;;<;BBB?;<
@806D7:00391:00525
TAGTATCAGCCTCGCCATGACGAAGGTATTCC
+
ACD@AACBBB@ECCCCG:<<CBBBH=>49592
@806D7:00392:00502
TAGTATCAGCCTCGCCATGACGAAGGTATTC
+
99999;?@9929944:9??<999;=244424
@806D7:00393:00521
ACGAGTGCGTTCCCACTGTCG
+
8@BBCC?=67,,-+-,,,,//
@806D7:00394:00501
ATATCGCGAGGGTATGGAAGACTCATAGTAGA
+
1.///644499599887899331111111003
@806D7:00395:00544
ACGCTCGACATGCCCAGGTACAGGA
+
99;@<99??99999-4313344/56
@806D7:00396:00529
ACGCTCGACATGCCCAGGTACAGGAG
+
BBBBBBBCFCC?=?=@<=@CCBCABB
@806D7:00396:00535
ACGCTCGACATGCCCAGGTACAGGAG
+
@@@BABBEB==44408348@AAAACC
@806D7:00397:00537
ACGCTCGACATGCCCAGGTACAGGAG
+
???BBACDC@?@CC>BA:;;CCC@BB
@806D7:00350:00594
ATCAGACACGGACACAGCAGAACACAC
+
BBBB?@@BBB@BCAEBBBAB@?B;;;?
@806D7:00354:00565
ACGCTCGAGATGACAGTA
+
49////88;4999449/.
@806D7:00355:00552
ACGCTCGACATGCCCAGGTCAGGAG
+
ACBBCBEEC>>88854348>87477
@806D7:00355:00570
ACGCCTCGACATGCCCAGGTACAGGA
+
@@<;9;B>B>99999098487?=@<>
@806D7:00355:00591
ACGCTCGACATGCCCAGGTACAGGAG
+
;<A@A@AAB=>99919858?>9959>
@806D7:00356:00575
CGTGTCTCTAGGCACAGGATTTTGTGTAG
+
BBCDCCBAAAB@BBBAC=?=?=6=B=>?B
@806D7:00358:00593
ATCAGACACGACACAGCAGAACACAC
+
C:;9991////88;4448/.,100/.
@806D7:00363:00561
TCTCTATGCGCTCCACATGTCTAAGGT
+
BBBDCABBCCAAB@BB==::;99<@<A
@806D7:00368:00598
ACGCTCGACATGCCCAGGTACAGGAG
+
CBBBBC@A@AABBCA::8:??>@?99
@806D7:00369:00584
ACGCTCGACATG
+
4944994////,
@806D7:00374:00559
ACGCTCGACATGCCCAGGTACAGGAG
+
@CCBCAAGCB?=88987488999699
@806D7:00374:00593
ATATCGCGAGGTATGAAG
+
><899911//,/60,,*,
@806D7:00378:00583
ACGCTCGACATGCCCAGTACAGGA
+
BB?@A@BA@89111-10..8442/
@806D7:00379:00561
ACGCTCGACATGCCCAGGTACAGGAG
+
ACBBCC@D@??=9=<876:@AAB@@@
@806D7:00380:00550
ACGCTCGACATGCCAGTACC
+
/////99BA9;1;,1.../,
@806D7:00380:00598
ACGCTCGACATGCCCAGGTACAGGAG
+
BBABCCDB?==88898748899@<>>
@806D7:00383:00583
ACGCTCGACATGCCAGTA
+
EBBB=9=;11///,/,.,
@806D7:00383:00591
CGTGTCTCTAGGCGACAGGATTTTGTGTAG
+
99999999111-0./8;@<9944,4448<=
@806D7:00386:00570
ACGCTCGACATGCCCAGGTACAGGAG
+
BBBBCBADBCBBCB>:75:@@@@@@@
@806D7:00387:00583
ATCAGACACGGACACAGCAGAACACAC
+
=?A>@A@?9959@9<<CCDAB=@BC;:
@806D7:00387:00586
AGCACTGTAGCTTGACAT
+
8>994>A=111>-////.
@806D7:00391:00580
ACGCTCGACATGCCCAGGTACAGGAG
+
CCBBBBBCB9944409748@AAB?@>
@806D7:00392:00591
ACGCTCGACATGCCCAGGTACAGGAG
+
ABBBBCDA===44408748>@@@@A?
@806D7:00394:00590
CGTGTCTCTAGGCACAGGATTTGTGTA
+
<CCCCCDBB==6:<99BC99919>>>?
@806D7:00395:00563
ACGCTCGACATGCCCAGGTACAGGAG
+
49;;<ADCD98888098588EA@A99
@806D7:00396:00589
AGCACTGTAGCTGTCAC
+
;>111:>1/1/////77
@806D7:00350:00634
ACGCTCGACATGCCCAGTACAGGAG
+
9;9CC@@AA99111,10.48BB@??
@806D7:00352:00616
TGATACGTCTCCTTCCTTAGTTACTTCA
+
BAA@BA@?>995969282444994424@
@806D7:00353:00633
ACGCTCGACATGCCCAGGTACAGGAG
+
BBABCBAB@9999909>;>BDEC@AA
@806D7:00355:00631
ACGCTCGACATGCCCAGGTACAGGAG
+
99:B;;<A>@>111,10,001;B?AB
@806D7:00360:00602
ACGCTCGACATGCCCAGGTACAGGAG
+
CCBBBECCDAA=:::476:BCCCBAA
@806D7:00360:00615
TGATACGTCTCCTTCCTTAGTTACTTCA
+
99999999999696959:@9959448?=
@806D7:00363:00602
ACGCTCGACATGCCCAGGTACAGGAG
+
BBBBBBCECBBA>?;9758<@>@=@B
@806D7:00363:00621
ACGCTCGACATGCCCAGGTACAGGAG
+
BBBBBCCCD:;9?;74748>B@C@CC
@806D7:00365:00625
ACGCTCGACATGCCCAGGTACAGGAG
+
BBBBBBBEB??=9998748ABAB?BB
@806D7:00365:00634
ATCAGACACGGACACAGCAGA
+
[truncated: 955,815 more chars]
