# Supplementary material for: The Sequencing Bead Array (SBA), a Next-Generation Digital Suspension Array
Source: PLoS One. 2013 Oct 7;8(10):e76696. doi: 10.1371/journal.pone.0076696 (PMC3792038; doi:10.1371/journal.pone.0076696)
Supplement: Data S1 — Raw sequencing data files for presented experiments. The compressed file contains a table of content for all files included (0. TOC Supporting Data Files.txt) and raw sequencing data (PGM Torrent Suite run reports, FASTQ files and Sphix generated CSV files) for experiments presented in Figure 2 and Figure 3 (same data set as Figure S1). (ZIP) [file pone.0076696.s001.zip › Supporting Data Files/2. Figure 3 and S1/2.1 Figure 3 and S1 files/2.2 FASTQ/16_OM-2006_TS-342.fastq]

@Y1K6R:00005:00022
ACGAGTGCGTTCCCCATGTCGTAGGTACTC
+
BB@?BBCCCA6944/9>>>8;;@A=@:::@
@Y1K6R:00006:00009
ACGAGTGCGTTCCCATGTCGTAGTA
+
BCBBBB@;445990844499.....
@Y1K6R:00007:00012
ACGAGTGCGTTCCCCATGTCGTAGGTACTC
+
ABBBBBCDCC=?==6@@@@ABBBB@CA??@
@Y1K6R:00009:00032
ATCAGACACGGACACAGCAGAACACAC
+
BBBBABBBBB>?BBBCCBBAA?ABEC@
@Y1K6R:00011:00007
ACGAGTGCGTTCCCCATGTCGTAGGTACTC
+
BDBBABCC@;6944/9>@@ABB??:?????
@Y1K6R:00013:00018
ACGAGTGCGTTCCCCAGGTCGTAGGTACTC
+
BB??B>BB;;8<DD4@A>@AAA??;=999>
@Y1K6R:00013:00026
ACGAGTGCGTTCCCCATGTCGTAGGTACTC
+
CCB99;CCBB7;99/9>>>>?>7737<<76
@Y1K6R:00016:00005
ACGAGTGCGTTCCCATGTCGTAG
+
BBC::<BB@A511,1///44411
@Y1K6R:00020:00031
ACGAGTGCGTTCCCCATGTCGTAGGTACTC
+
;<?;99>?>?5999,9@>988>77011117
@Y1K6R:00021:00021
ACGAGTGCGTTCCCCATGTCGTAGGTACTC
+
B@BABCCCCB?AA=7@@@@CCCCC@C????
@Y1K6R:00022:00042
ACGAGTGCGTTCCCCATGTCGTAGGTATC
+
@CCBA@CBA;2444/9891;<<00,/:5.
@Y1K6R:00025:00012
ACGAGTGCGTTCCCCATGTCGTAGGTACTC
+
??>@A@@@@A5999/9==<==4..,.....
@Y1K6R:00028:00011
ACGAGTGCGTTCCCCATGTCGTAGGTACTC
+
BBBABBDCBE?FCC:CBBBBAA@@<>777?
@Y1K6R:00039:00012
ACGAGTGCGTTCCCCATGTCGTAGGTACTC
+
BBB@AACBBB7;99/9891:;;00,00//.
@Y1K6R:00004:00051
CGTGTCTCTAGGCACAGGATTTTGTGTAG
+
BCDDCCBB@@@@CCCCB@9999/999>>A
@Y1K6R:00008:00080
ACGAGTGCGTTCCCCATGTCGTAGGTACTC
+
B?>?B@BCFE@DCC9CBBBBBBAA>@:::?
@Y1K6R:00009:00052
ATATCGCGAGGGTATGGAAGACTCTATA
+
BC;<>GEDECG?CBBBAB@A@?@@7774
@Y1K6R:00010:00087
ACGAGTGCGTTCCCCATGTCGTAGGTACTC
+
BBBBBBDCCC>??=6===?@@?;;:<777=
@Y1K6R:00019:00093
TCTCTATGCGCTCCACATGTCTAAGGT
+
>444444=DAABEACBBBBA@@@=?=?
@Y1K6R:00041:00086
ACGAGTGCGTTCCCCATGTCGTAGGTACTC
+
BBBBBBBBBA=@CH:C;<;BBB?A>A???A
@Y1K6R:00048:00070
AGCACTGTAGCTGTCACTAGTTA
+
49:9499444444994411//,,
@Y1K6R:00047:00100
AGCACTGTAGCTGTCACTAGTTACTTG
+
>>=@:9@=AAABHBA@A@<;;<??>=9
@Y1K6R:00018:00187
ATATCGCGTACGGGTATGGAAGACTCTATAG
+
=?;99>:444444-4479:??BB;?9:1.13
@Y1K6R:00021:00155
ACGAGTGCGTTCCCCATGTCGTAGGTACTC
+
BBB@AABBCCABCC:C99:ABB6646677=
@Y1K6R:00043:00152
TACTGAGCTACACACACAGAAAGATTGGT
+
AABCDBBBBBBBBDCCDB><;<@@@>A::
@Y1K6R:00020:00211
ACGAGTGCGTTCCCATGTCGTAG
+
BBABBAA@;;244-984/.....
@Y1K6R:00024:00202
GACGAGTGCGTTCCCCATGTCGTAGGTACTC
+
@BBBBBBCB;;2444/9@AABCCAA=A8?;;
@Y1K6R:00048:00245
TAGTATCAGCCTCGCCATGACGAAGGTATTCC
+
BDD::=HCBBAB<<>@AAACAA@=@=>>?;>;
@Y1K6R:00049:00245
TGATACGTCTCCCTTCTTAGTTACTTCA
+
9?9894444444-424424449444244
@Y1K6R:00008:00262
ACGAGTGCGTTCCCCATGTCGTAGGTACTC
+
BBBBBBCCAADBCC:C<<<AAA@A>A???A
@Y1K6R:00011:00297
ACGAGTGCGTTCCCCATGTCGTAGGTACTC
+
ABBBBBBBBC@BBC:DCCCCAACF@CAAAA
@Y1K6R:00034:00266
ATATCGCGAGGGTATGGAAGACTCTATA
+
BDABBCCCBCB>BBBB@C@DCCCCCBB@
@Y1K6R:00036:00289
ACGAGTGCGTTCCCCATGTCGTAGGTACTC
+
BBB@AABDCCDAA=9@;;;AAA7:47777=
@Y1K6R:00049:00299
ACGAGTGCGTTCCCCATGTCGTAGGTACTC
+
>BBBBBCB?;2444/9991=<<00,0000/
@Y1K6R:00004:00315
ACGAGTGCGTTCCCCATGTCGTAGGTACTC
+
>@BBBBCCB>2944/9991?<<00,00./.
@Y1K6R:00005:00314
ACGAGTGCGTTCCCCATGTCGTAGGTACTC
+
?BBBB@AB@C@BCC:B9::???>@=@:::@
@Y1K6R:00007:00339
ATCAGACACGGACACAGCAGAACACAC
+
BCCC??>BBC@BCCCCBBBBB?BAA@@
@Y1K6R:00008:00301
ACGAGTGCGTTCCCCATGTCGTAGGTACTC
+
ABB?BBCFBB>?=@6@@@@ABBAC@C;><B
@Y1K6R:00008:00335
ACGAGTGCGTTCCCCATGTCGTAGGT
+
BBB@EA;;495999,444/446..,.
@Y1K6R:00012:00301
ACGAGTGCGTTCCCCATGTCGTAGGTACTC
+
ABBBBBCCBE@BCC:CDBBBCCCC@C@A@B
@Y1K6R:00024:00330
ACGAGTGCGTCTCCTA
+
9<8<1/-,,**(,(**
@Y1K6R:00031:00339
ACGAGTGCGTTCCCCATGTCGTAGGTACTC
+
>A?AA@BBBC@BCC:C;<;@@@@A?B;;;A
@Y1K6R:00035:00311
ACGAGTGCGTTCCCCATGTCGTAGTACTC
+
ACBBBBCCBB8944-8891;BA0000/..
@Y1K6R:00037:00337
ACGAGTGCGTTCCCCATGTCGTAGGTACTC
+
?BBBCCCD@AAADH:D9;;CAA?B?B::;C
@Y1K6R:00042:00339
ACGAGTGCGTTCCCCATGTCGTAGGTACTC
+
BBBBBBDB?;2444/9999>?:00,00//.
@Y1K6R:00046:00344
ACGAGTGCGTTCCCACTGTCG
+
BBBBCBA?::,11,1////33
@Y1K6R:00047:00309
TCTCTATGCGCTCCACATGTCTAAGGT
+
4444444868///,/77:9A@@@=>;>
@Y1K6R:00047:00346
ACGAGTGCGTTCCCCATGTCGTAGGTACTC
+
ABBBBABCCC>??=6=8887??7737777>
@Y1K6R:00004:00396
ACGAGTGCGTTCCCCATGTCG
+
AABABCC@;;2///+111-00
@Y1K6R:00020:00384
ACGAGTGCGTTCCCCATGTCGTAGGTACTC
+
ABB?AACCCC@CCB:BAB@>BB6649677=
@Y1K6R:00021:00399
ATATCGCGAGGGAATGGAAGACTCTATA
+
9>9;9A@C@>=5=<==<=<=77616869
@Y1K6R:00027:00360
ACGAGTGCGTTCCCACTGTCGTAGA
+
=A;=@@>?>@599144444433311
@Y1K6R:00027:00368
ACGAGTGCGTTCCCCATGTCGTAGGTACTC
+
?BB@AABCBC@DCB9B9;;ACCCC@B????
@Y1K6R:00029:00394
ACGAGTGCGTTCCCCATGTCGTAGGTACTC
+
@CBBBBBCCC@CBB9A9::@AB??<??777
@Y1K6R:00043:00373
ACGAGTGCGTTCCCCATGTCGTAGGTACTC
+
;CCCBBD>;;2444/9999?>:00,00//.
@Y1K6R:00045:00356
ACGAGTGCGTTCCCCATGTCGTAGGTACTC
+
BBB@BBCDBD?AAA7@@BB@@@??=@:::@
@Y1K6R:00046:00352
ATATCGCGACGGGTATGGAAGACTCTATAGA
+
889444;:9444-44:91424336611.52-
@Y1K6R:00005:00425
ACGAGTGCGTTCCCCATGTCGTAGGTACTC
+
BBBBB@BBDFABAA9==??<@A7937777=
@Y1K6R:00006:00438
ACGAGTGCGTTCCCCATGTCGTAGGTACTC
+
?@><;<CCAA5999/999:===//,....3
@Y1K6R:00009:00431
ACGAGTGCGTTCCCCATGTCGTAGGTACTC
+
BBB??@EDCD??==6=499>??77477777
@Y1K6R:00013:00406
ACGAGTGCGTTCCCCATGTCGTAGGTACTC
+
BBB?AACCBDDACC:D9;;BBA7957777>
@Y1K6R:00014:00401
ACGAGTGCGTTCCCCATGTCGTAGGTACTC
+
BB>?@ACCC>2944/9>>@ACBBCCD@??B
@Y1K6R:00014:00402
ACGAGTGCGTTCCCCATGTCGTAGGTATC
+
@@@@CCCCCC?@>>4>9998336631116
@Y1K6R:00015:00411
ATCAGACACGGACACAGCAGAACACAC
+
BABABBB?AA@CCBAEAABBB@BBB9=
@Y1K6R:00018:00446
TACTGAGCTACACACACAGAAAGATTGGTG
+
CA<>BDBCCDAAADC=<<<BC>B>>:3*,,
@Y1K6R:00029:00418
CGTGTCTCTAGGCACAGGATTTTGTGTAG
+
A?::<?@?A;;9;=@BC@CCCC9;:@;<>
@Y1K6R:00032:00434
ACGAGTGCGTTCCCCATGTCGTAGGTACTC
+
BBBBBBBCBB@BCH:CBBBACCCE@C::;B
@Y1K6R:00034:00419
ACGAGTGCGTTCCCCATGTCGTAGGTACTC
+
BBB99;DHDCECCC9BACBBBB??;?:77?
@Y1K6R:00039:00421
ACGAGTGCGTTCCCCATGTCGTAGGTACTC
+
?DABBBCCA;2444/9999>??77377166
@Y1K6R:00042:00415
TAGTATCAGCCTCGCCATGACGAAGGTATTCC
+
BBCCCBC::<=@AAA=@CBBCBA?BBDCC?B?
@Y1K6R:00044:00448
ACGAGTGCGTTCCCCATGTCGTAGGTACTC
+
BBBBBBCCBC?BCC:C@@@AAA@B?B;>;C
@Y1K6R:00045:00444
ACGAGTGCGTTCCCCATGTCGTAGGTACTC
+
AA?AAAABCC@CDB9BBBBACCBB>B:::?
@Y1K6R:00014:00481
ACGAGTGCGTTCCCACTGTCGTAG
+
?AA@>@@@11,11,1////43331
@Y1K6R:00018:00487
ACGAGTGCGTTCCCCATGTCGTAGGTACTC
+
;=CBBBCB@A??BB4@;9988877366111
@Y1K6R:00018:00496
ATCAGACACGGACACAGCAGAACACAC
+
ABBBBBBBBB@DCBCECBBCC@B?B??
@Y1K6R:00019:00452
ACGAGTGCGTTCCCCATGTCGTAGGTACTC
+
ABBBBABBCFAAA=6=4:;>>>7747777<
@Y1K6R:00031:00499
ACGAGTGCGTTCCCCATGTCGTAGGTACTC
+
ABB??=AAAB@AAC:B@:9:@@7737777=
@Y1K6R:00036:00468
TCTCTATGCGCTCCACATGTCTAAGGT
+
<CDCBABBCCDCC@BCCCDCABA@B>A
@Y1K6R:00044:00473
ACGAGTGCGTTCCCA
+
CDBB=78;1-***)*
@Y1K6R:00012:00523
ACGAGTGCGTTCCCCATGTCGTAGGTACTC
+
AEC::<DDBE?BCD:CAA@@BA<?:<7777
@Y1K6R:00020:00515
ACGAGTGCGTTCCCCATGTCGTAGGTACTC
+
BBDBBBBBCCABCC:B9:;:@@>@=@:::>
@Y1K6R:00021:00514
ACGAGTGCGTTCCCCATGTCGTAGG
+
BBA99<B@@@5999-944/446..,
@Y1K6R:00022:00501
ACGAGTGCGTTCCCCATGTCGTAGGTACTC
+
@BABBBCCCDAA==6=9;9??;00,00///
@Y1K6R:00022:00541
TAGTATCAGCCTCGCCATGACGAAGGTATTCC
+
BBCDCCCCBB?BBBBBCCCDDCB?CACBB@BA
@Y1K6R:00029:00509
ACGAGTGCGTTCCCCATGTCGTAGGA
+
ABB99<BBBC5999/9991;;;00,.
@Y1K6R:00029:00519
ACGAGTGCGTTCCCCATGTCGTAGGTACTC
+
BBBABBBCCCABDC:CBBBBBBAA?AA???
@Y1K6R:00031:00516
ACGAGTGCGTTCCCCATGTCGTAGGTACTC
+
BBBBBBBCCDDAA=6=4:8<>>7747777=
@Y1K6R:00036:00537
ACGAGTGCGTTCCCCATGTCGTAGGTACTC
+
ABBABAAACB?BCH:B?@@@AA??<@:77=
@Y1K6R:00041:00529
ACGAGTGCGTTCCCCATGTCGTAGGTACTC
+
BBBBBBCCCCACEC:CAAA@AA@B>B:::@
@Y1K6R:00043:00524
ACGAGTGCGTTCCCCATGTCGTAGGTACTC
+
@ACBBBBBDF@DEB9BA??;CC9957777=
@Y1K6R:00047:00548
ATCAGACACGGACACAGCAGAACACAC
+
BA@AACBAA>=AAAABAA@BB@BAA@?
@Y1K6R:00049:00510
ACGAGTGCGTTCCCCATGTCGTAGGTACTC
+
BB@@ABCCCC@BDC:C@@@?BB@@=A;:;?
@Y1K6R:00010:00556
ACGAGTGCGTTCCCCATGTCGTAGGTACTC
+
ABBBBABBCDACBB9=9:8>?>7747777=
@Y1K6R:00020:00551
ACGAGTGCGTTCCCCATGTCGTAGGTACTC
+
AA?@@@AACB@ABC:C@A@AAA??=@:::?
@Y1K6R:00025:00583
ACGAGTGCGTTCCCCATGTCGTAGGTACTC
+
BBB@A>AACD?BBC:D@@?<<<88:<777=
@Y1K6R:00025:00598
ACGAGTGCGTTCCCCATGTCGTAGGTACTC
+
BCBBB@BCDE@DCB9C@@@ABBBB?B????
@Y1K6R:00027:00559
ACGAGTGCGTTCCCATGTCGT
+
BBDBB=::44611-1///442
@Y1K6R:00027:00583
ACGAGTGCGTTCCCCATGTCGTAGGTACTC
+
BBBBBBBBBA=@BCAC?@@@BBAB?B:::@
@Y1K6R:00031:00583
ACGAGTGCGTTCCCCATGTCGTAGGTACTC
+
<DAA@ACCBA?BAA7A:;;A??7747777=
@Y1K6R:00033:00583
ACGAGTGCGTTCCCCATGTCGTAGGTACTC
+
ABABABCCDD@DA>699;9>??00,00...
@Y1K6R:00040:00555
ACGAGTGCGTTCCCCATGTCGGTAGGTACTC
+
?CB?@@DDBC?BHCAC:::??<>::47>===
@Y1K6R:00041:00587
ACGAGTGCGTTCCCCATGTCGTAGGTACT
+
?CA@@ACCCB9;99/9991@><00,....
@Y1K6R:00043:00562
ACGAGTGCGTTCCCCATGTCGTAGGTACTC
+
?=;?BBCBCB==CIAD;<<ABB@A>B???A
@Y1K6R:00043:00593
ACGAGTGCGTTCCCCATGTCGTAGGTACTC
+
BB>>BECC@A=AHH:D@AAABCBB@C@B@A
@Y1K6R:00047:00566
ACGAGCTACCACACACAGAA
+
949;94944:;9444444.,
@Y1K6R:00009:00621
ACGAGTGCGTTCCCATGTCGTAG
+
;<CCCC@;4459919444334..
@Y1K6R:00015:00603
ACGAGTGCGTTCCCCATGTCGTAGGTACTC
+
BBBAAACBBC@BCD:C?@@@???@=@????
@Y1K6R:00018:00613
ACAGTGCGTTCCCCATGTCGTAGGTACTC
+
AABBCDCBB==99299<1<>?11,././.
@Y1K6R:00018:00645
ACGAGTGCGTTCCCCATGTCGTAGGTACTC
+
@A?BBBCB??;@=>4>@@@BDCBC@C@@@A
@Y1K6R:00025:00646
ACGAGTGCGTTCCCCATGTCGTAGGTACTC
+
ABBB@AABBBBCDH:C@;;8?>==:????A
@Y1K6R:00027:00629
ACGAGTGCGTTCCCCATGTCGTAGGTACTC
+
>A??@@AAAB@AAB:D@@@BBBCCAF@??A
@Y1K6R:00028:00602
ACGAGTGCGTTCCCCATGTCGTAGGTACTC
+
BCCBBBBBBB>BBB9BAB@>8;7737=>@@
@Y1K6R:00028:00645
ACGAGTGCGTTCCCCCATGTCGTAGGTACTC
+
ABBBBBBDCC;??==/>;;;ABBCC@C;;:A
@Y1K6R:00043:00620
ACGAGTGCGTCCTACTC
+
BA@B:;=@A22******
@Y1K6R:00044:00634
ACGAGTGCGTTCCCCATGTCGTAGGTACTC
+
ACDAA=CDDD>?=94=499>>?77477777
@Y1K6R:00046:00631
ATCAGACACGACACAGCAGAACACAC
+
D<<:9901///888/1///8,/...1
@Y1K6R:00049:00647
TAGTATCAGCCTCGCCATGACGAAGGATTCC
+
A<99B;89998=@9424;<<:11,/,/6,.,
@Y1K6R:00012:00696
AGCACTGTAGCTGTCACTAGTACTTGT
+
;ACCCCCCEDCCA@?CDCCBBCCC@BA
@Y1K6R:00016:00672
ACGAGTGCGTTCCCCATGTCGTAGGTACTC
+
ABBBBBBBCC@CBB9B?@@@@@AA>@????
@Y1K6R:00016:00694
ACGAGTGCGTTCCCCATGTCGTAGGT
+
ACD@A@DC@;2444/9991::=00,.
@Y1K6R:00018:00685
ACGAGTGCGTTCCCCATGTCGTAGGTAT
+
BBBAA@CCBB5999/9991;;<00,..3
@Y1K6R:00022:00687
ACGAGTGCGTTCCCCATGTCGTAGGTACTC
+
BBAAB?BDDE@BCB9=9::<>;00,0000:
@Y1K6R:00024:00687
ACGAGTGCGTTCCCCATGTCGTAGGTACTC
+
BBB?AABBAC@BCC:B??><<<16377777
@Y1K6R:00026:00650
ACGAGTGCGTTCCCCATGTCGTAGGTACTC
+
BBB?BBCB?:2444/9>>>???77477671
@Y1K6R:00029:00694
ACGAGTGCGTTCCCCATGTCGTAGGTACTC
+
?B>BBAA>?A@ACF:C::;?BB6637777>
@Y1K6R:00035:00674
ACGAGTGCGTTCCCCATGTCGTAGTACGT
+
9<@<<DIDDD?@@=48991;@<00.....
@Y1K6R:00035:00692
ACGAGTGCGTTCCCCATGTCGTAGGTACTC
+
BBBAA@CCCF8944-8899>??77477777
@Y1K6R:00038:00653
ACGAGTGCGTTCCCCATGTCGTAGGTACTC
+
ABD???CCCD@CCB:B???>A=7799/00:
@Y1K6R:00041:00659
ACGAATGCGTTCCCCATGTCGTAGGTACTC
+
CDAB?ABBBC@BCC:B::9=@B??<?;;9>
@Y1K6R:00041:00695
ACGAGTGCGTTCCCCATGTCGTAGGTACTC
+
BBBBBBCCCC@CCB:C?@@@CC??=A:::@
@Y1K6R:00011:00712
ATATCGCGAGGGTATGGAAGACTCTATA
+
BA@A@?@;99919>@C@B@CCCAAA??<
@Y1K6R:00011:00714
ACGAGTGCGTTCCCCATGTCGTAGGTACTC
+
>A>@BBBBBC?BCC:CAAABCCAC@B:;:B
@Y1K6R:00016:00704
ACGAGTGCGTTCCCCATGTCGT
+
@A@@@CBB@@2///+1//,,00
@Y1K6R:00020:00721
ACGAGTGCGTTCCCCATGTCGTAGGTACTC
+
EDA@?@DEC>6444/9>>;<=<00,.....
@Y1K6R:00023:00719
ACGAGTGCGTTCCCCATGTCGTAGGTACTC
+
BBABABCCBC?A==7@8;9??=00,00//.
@Y1K6R:00028:00718
CGTGTCTCTAGGCACAGGATTTTGTTTAG
+
@A@>?>>999>;7999B=9999/998-4>
@Y1K6R:00029:00723
ACGAGTGCGTTCCCCATGTCGTAGGTACTC
+
BBBBB@AACB@ACC:B??>;??6637777=
@Y1K6R:00030:00741
AGCACTGTAGCTGTCACTAGTTACTTGT
+
@ACCDEABCCCBBCDECCC@?=ACB@EC
@Y1K6R:00034:00709
ACGAGTGCGTTCCCCCATGTCGTAGGTACTC
+
BBBBCCC@BC59999+8??@?@@7:57777=
@Y1K6R:00034:00710
ACGAGTGCGTTCCCCATGTCGTAGGTACTC
+
<BCBBBBAA@5999/9999?>000,//...
@Y1K6R:00038:00706
ACGAGTGCGTTCCCCATGTCGTAGGTACTC
+
@CEBCBDCBC====6@=?=<>@7747777=
@Y1K6R:00045:00711
ACGCTCGACATGCCAGTACAGG
+
>>:;;B@9917,,*,,,,6442
@Y1K6R:00048:00739
ACGAGTGCGTTCCCACTGGTC
+
@AIAAAC@::5/1,1//,***
@Y1K6R:00049:00738
ACGAGTGCGTTCCCATGTCGT
+
==;=994@>?211-////..4
@Y1K6R:00020:00757
ACGAGTGCGTTCCCCATGTCGTAGGTACTC
+
BCAABCCCCE@CDC:DAA@BBBBBED@??B
@Y1K6R:00032:00795
ACCGAGTGCGTTCCCCATGTCGTAGGTACTC
+
BB@>@@ABCFB6944/9999?AA=?:=777=
@Y1K6R:00037:00762
TAGTATCAGCCTCGCCATGACGAAGGTATTCC
+
CBCABA@ADB8<<<<8<CCCDCB?@@BBC@C@
@Y1K6R:00047:00797
ACGAGTGCGTTCCCCATGTCGTAGGTACTC
+
ABBBBBCECD@CCC8@@@@???=?;?777>
@Y1K6R:00048:00796
ACGAGTGCGTTCCCCATGTCGTAGGTACTC
+
BBBBBBA9?;5994-9999?A???:????B
@Y1K6R:00035:00804
TGATACGTCTCCTTCCTTAGTTACTTCA
+
BAA@=AB<=<B@DCGAD@@@@=;4/7//
@Y1K6R:00045:00819
ACGAGTGCGTTCCCACTGTC
+
BBB?=>4911-11,/////3
@Y1K6R:00046:00835
ACGAGTGCGTTCCCCATGTCGTAGGTACTC
+
AA?ABBBCBEDAB=6=9::<>:0/,0000:
@Y1K6R:00057:00017
ACGAGTGCGTTCCCATGTCGTAGGTACTC
+
BCABBCBABB?@@<@9;;A;;:A?B::::
@Y1K6R:00067:00021
ACGAGGCGTTCCCCATGTCGTAGGTACTC
+
BDB??=?A?;@@@6A@@@CDBBC?B::;@
@Y1K6R:00070:00022
ACGAGTGCGTTCCCCATGTCGTAGGTACTC
+
BBB@AACCCCABBB9B:;:CBBACA@:::@
@Y1K6R:00077:00006
TACTGAGCTACCACACACAGAAAGATTGGT
+
@@<;9@@:1//,/8/4449487,340*,*,
@Y1K6R:00078:00006
ACGAGTGCGTTCCCACTGTCGTAGTA
+
BBA;;9>>996991444447744...
@Y1K6R:00079:00026
ACGAGTGCCGTTCCCCATGTCGTAGGTACTC
+
9A89994424:2444,444/.....,..334
@Y1K6R:00080:00026
ACGAGTGCGTTCCCCATGTCGTAGGTACTC
+
<DCCBADBA>2444/99998AA7747777=
@Y1K6R:00084:00039
ACGAGTGCGTTCCCCATGTCGTAGGTACTC
+
<CCBB?CCCF699449;;;BCC??;?:::@
@Y1K6R:00088:00004
ACGAGTGCGTTCCCCATGTCGTAGGTACTC
+
BBBBBBBCDDA?==6=4;;AAA??;>777=
@Y1K6R:00088:00006
ACGAGTGCGTTCCCCATGTCGTAGGTACTC
+
?B>??BBBBA=@BD:CAAABBA@BDA;::?
@Y1K6R:00089:00040
ACGAGTGCGTTCCCCATGTCGTAGGTACTC
+
BBBB@@BBA>2444/9??>@A>00-0000:
@Y1K6R:00094:00008
ACGAGTGCGTTCCCCATGTCGTAGGTACTC
+
BCB?BBCCCBABAA7@9;9>>?==:=777=
@Y1K6R:00095:00017
ACGAGTGCGTTCCCCATGTCGTAGGTACTC
+
BBAABBBCDE@BCC:C@@@@BB??<@777=
@Y1K6R:00096:00023
TAGTATCAGCCTCGCCATGACGAAGGTATTCC
+
A9<<AAB@A@@;;;A@CABADCC@C@@;959<
@Y1K6R:00096:00038
ACGAGTGCGTTCCCATGTCGTAG
+
BDB99<A@@@511,1///..411
@Y1K6R:00054:00074
TAGTATCAGCCTCGCCTATG
+
@<449494499/1//,//,,
@Y1K6R:00066:00071
ACGAGTGCGTTCCCCATGTCGTAGGTACTC
+
BB@>??CDCCACDC:DAA@BBBBB?B@??B
@Y1K6R:00071:00054
ACGAGTGCGTTCCCCATGTCGTAGTACGT
+
BCABBBDB@;6944/8>>;;;<//....0
@Y1K6R:00075:00062
ACGAGTGCGTTCCCCATGTCGTAGTACGTC
+
BBABBA@A946999,4886444......33
@Y1K6R:00081:00053
ACGAGTGCGTTCCCCATGTCGTAGGTACTC
+
ABBABA@@AB@AAB:B???BBB>>>?977>
@Y1K6R:00084:00062
ACGAGTGCGTTCCCACTGTCGTAG
+
AEA;9;@@996991444443344.
@Y1K6R:00087:00059
ACGAGTGCGTTCCCCATGTCGTAGGTACTC
+
ABBABABBAB@ABC:BBBBBCCBB?B:::?
@Y1K6R:00053:00121
TACTGAGCTACACACACAGAAAGATTGGT
+
>BBBBCC:<<DBBBBA?>98808?>;>47
@Y1K6R:00069:00102
TACTGAGCTACCACACATCAGAA
+
89944;?9444249/////6//,
@Y1K6R:00072:00121
ATATCGCGACGGTATGGAAGA
+
;@999>--,**)*0**)*004
@Y1K6R:00074:00193
TCTCTATGCGCTCCACATGTCTA
+
BBDDCBBBDE;><>>>999F@><
@Y1K6R:00089:00185
ACGAGTGCGTTCCCCATGTCGTAGGTACTC
+
ABB@A>BBBE@BCD:CBBBABBAB?B:;:A
@Y1K6R:00051:00246
ACGCTCGACATGCCCAGGTACAGGAG
+
BB??@CCEC:;;BB<:97:@DCC@CC
@Y1K6R:00052:00213
TGATACGTCTCCCTCTTAGTTACTCA
+
4444444911//+///,///,/////
@Y1K6R:00057:00203
TAGTATCAGCCTCGCCATGACGAAGGTATTCC
+
ABBCCCCCCCCB:=DBCAAADDD@C@AA?586
@Y1K6R:00062:00209
AGCACTGTAGCTGTCACTAGTTACTTG
+
>9<<:BBCCCCCCABBCCC?@=ABC=@
@Y1K6R:00085:00204
TAGTATCAGCCTCGCCATAACGAAGGTATTCC
+
BDC@@ACBBB@CC@@=@@@>BBB@B@CCC@C@
@Y1K6R:00097:00240
TAGTATCAAGCCTCGCCATGACGAAGGTATTA
+
494/1///,/65644:99>;999959249>24
@Y1K6R:00054:00272
AGCACTGTAGCTGTCACTAGTTACTT
+
44999994@A@=CA@AC;99924442
@Y1K6R:00054:00297
ACGAGTGCGTTCCCACTGTCGT
+
@BB@?ABA;>,//+1///,64;
@Y1K6R:00057:00259
ACGAGTGCGTTCCCACTGTCGT
+
ABB@?AA@@@511,/////...
@Y1K6R:00069:00252
TAGTATCAGCCTCGCCATGACGAAGGTATTCC
+
BBBBBABBCC@BBDDBCBBCBBB@C@CCC@B@
@Y1K6R:00095:00295
ACGAGTGCGTCCTCCATGTC
+
=@@A@@949442/6,/,,,*
@Y1K6R:00063:00302
ACGAGTGCGTTCCCCACTGTCGTAGTAGT
+
?@B?>@999?5999,444444373:1164
@Y1K6R:00070:00315
ATCAGACACGGACACAGCAGAACACAC
+
9344;;.///,/6/44AA>@BAB@@BB
@Y1K6R:00089:00333
ACGAGTGCGTTCCCCATGTCGTAG
+
ABBBAACDBB;8660:11----00
@Y1K6R:00094:00329
ACGAGTGCGTCCTCCTATGTC
+
9<8:661//00002*////4/
@Y1K6R:00097:00315
ATCAGACACGGACACAGCAGAACACAC
+
BABBDCBBBA??B?@<<;A@A@CCCCC
@Y1K6R:00064:00390
ACGAGTGCGTTCCCCATGTCGTAGGTACTC
+
BBBABECCAA?ACB8=9;98>>7747777=
@Y1K6R:00065:00372
CGTGTCGTCTAGCGACA
+
99///////,/1..22,
@Y1K6R:00087:00368
ACGAGTGCGTTCCCCATGTCGTAGGTAT
+
;@?@@ADCCC@DCC9>;;1;=;00,..2
@Y1K6R:00098:00371
TGATACGTCTCCTCCTAGTACTTCA
+
444499?@<**)**)****///,//
@Y1K6R:00058:00438
ACGAGTGCGTTCCCATGTCGTAGTA
+
B@?@BBAA@@599094443331111
@Y1K6R:00065:00414
TACTGAGCTACACACACAGAAGATT
+
/11//888////8644444399777
@Y1K6R:00067:00415
ATCAGACACGGACACAGTAGAACACAC
+
BBBBBBABBB@CEBCBBB9<;?CBCBB
@Y1K6R:00070:00421
TACTGAGCTACACACACAGAAAGATTGGT
+
@@ACDCB@@?A@B=@99998>8>>>;=:<
@Y1K6R:00074:00448
ACGAGTGCGTTCCCACTGTCG
+
?=ABC@@@;;61>811//,**
@Y1K6R:00085:00401
ACGAGTGCGTTCCCCATGTCGTAGGTAC
+
BCBBCCCBBA6944/999100000,...
@Y1K6R:00051:00455
ACGAGTGCGTTCCCCATGTCTAGGTACTC
+
BBBBBBBBCC@BCF:BB?=;@965:>>==
@Y1K6R:00052:00484
ACGAGTGCGTTCCCCATGTCGTAGGTACTC
+
BBB?BBCFCEADBA9A??>><A6637777=
@Y1K6R:00053:00481
AGCACTGTAGCTGTCACTAGTTACTTGT
+
;;CEFCBBCCBC@AACCAAAB@CAAB@A
@Y1K6R:00058:00490
ACGAGTGCGTTCCCCATGTCGTAGGTACTC
+
ABB?BABCDF@BDD:CABBABBBB?B:::?
@Y1K6R:00059:00494
ACGAGTGCGTTCCCCATGTCGTAGTACGT
+
>>>;;=ECDB@A@@4?9;1;;8,,,,,,,
@Y1K6R:00061:00451
ACGAGTACGTTCCCCATGTCGTAGGTACTC
+
@BBBBBBBBB?BBB9A;;;BBB@B?B@?@@
@Y1K6R:00068:00496
ACGAGTGCGTTCCCCATGTCGTAGGTACTC
+
@ACA@ACCCE@BGG:D:;:@>>7747777;
@Y1K6R:00069:00497
ACGAGTGCGTTCCCCATGTCGTAGGTACTC
+
BBB?BBBCCD@DCB:BAAA@ABA=>?9::?
@Y1K6R:00072:00464
ACGAGTGCGTTCCCCATGTCGTAGGTACTC
+
BBB@AABCCF@EB=6=9::<@@7747777>
@Y1K6R:00073:00450
ACGAGTGCGTTCCCCATGTCGTAGGTACTC
+
?BBBBBBCDF@CBB9=99:???7:57===>
@Y1K6R:00074:00474
ACGAGTGCGTTCCCCATGTCGTAGGTACTC
+
>AB=?=@@@B@ABB:B?@??BB??:?9::=
@Y1K6R:00074:00482
ACGAGTGCGTTCCCCATGTCGTAGTACTC
+
BBA@ABCCDD@CDB9BBA??AB66:???<
@Y1K6R:00075:00468
ACGAGTGCGTTCCCCATGTCGTAGGTAC
+
ACB@@ACB995999/9>>;:77./,...
@Y1K6R:00078:00464
ACGAGTGCGTTCCCCATGTCGTAGGTACTC
+
?BABBBCCCC@CBB:B9::@@A6957777=
@Y1K6R:00081:00457
ACGAGTGCGTTCCCCATGTCGTAGGTACTC
+
ABB@A>CCCEA@?=69489>>?77477777
@Y1K6R:00084:00466
ACGAGTGCGTTCCCCATGTCGAGGTACTC
+
ACABBCB@==?@==4>>>>>>?><>@AA@
@Y1K6R:00085:00461
ACGAGTGCGTTCCCCATGTCGTAGGTACTC
+
?CBBBBA?AEBCDC:C?@?>@@?A>A:;;B
@Y1K6R:00087:00471
ACGAGTGCGTTCCCCATGTCGTAGGTACTC
+
BB>?@@@AAB@AAB9BBBB?AA??=?CBBA
@Y1K6R:00089:00469
ACGAGTGCGTTCCCCATGTCGTAGGTACTC
+
?B<>>AAAAB@>AC8CB@@@CCCC@C;;;A
@Y1K6R:00091:00461
ACGAGTGCGTTCCCCATGTCGTAGGTACTC
+
@A>?@@BBBC?BCC:DBBBABBBB?B:::A
@Y1K6R:00094:00479
ATCAGACACGGACACAGCAGACACAC
+
474449799A;8=:;;@AA:;49931
@Y1K6R:00095:00456
ACGAGTGCGTTCCCCATGTCGTAGGTACTC
+
<FCCCBCB;;2444/9999???7747767;
@Y1K6R:00098:00459
ACGAGTGCGTCCTCCATGTCGTA
+
4434444444424;244=8////
@Y1K6R:00098:00463
ACGAGTGCGTTCCCCATGTCGTAGTACTC
+
;<;@@CCEECEC==79891100//.....
@Y1K6R:00056:00543
ACGAGTGCGTTCCCCATGTCGTAGGTACTC
+
EDABABCHCC?@BC>CB?@?BCBB?B:::?
@Y1K6R:00057:00506
CGTGTCTCTAGGCACAGGATTTTGTGTAG
+
ABCDCBBB;;<=@CCCEBDCCB99;;@AB
@Y1K6R:00060:00531
ACGAGTGCGTTCCCACTGTCGTA
+
BBA?>@?@11-11-1////8733
@Y1K6R:00065:00535
ACGAGTGCGTTCCCCATGTCGTAGGTACTC
+
BCB???CDDDABCC:B9::?<9//,00///
@Y1K6R:00067:00538
ACGAGTGCGTTCCCCATGTCGTAGGTACTC
+
BBB?BBBBBC?BEDDCBBB@@@AB?D;;;A
@Y1K6R:00068:00546
ACGAGTACGTTCCCCATGTCGTAGT
+
BA@@B;;9@F6999-944///2,,,
@Y1K6R:00070:00513
ACGAGTGCGTTCCCATGTCGTAGGTACTC
+
BAAABCBBBCACC@?@@@>>>77477777
@Y1K6R:00075:00535
ACGAGTGCGTTCCCCATGTCGTAGGTACTC
+
AAB@B@CDBB6944-4499>>>77477777
@Y1K6R:00077:00534
AGAGTGCGTTCCCCATGTCGTAGGTACTC
+
@A@ACCBBB?CB=6B;;;AAA8748888@
@Y1K6R:00078:00530
ACGAGTGCGTTCCCCATGTCGTAGGTACTC
+
BC@@A>AACB:>AC:H;<<AAA@A?B;:;A
@Y1K6R:00084:00538
CGTGTCTCTAGGCACAGGATTTGTGTAG
+
;<@@A;;;@BA68<99>;9991944444
@Y1K6R:00085:00544
TCTCTATGCGCTCCACATGTCTAAGGT
+
CDCCCBAADECFEACCCC<><BBBCCC
@Y1K6R:00086:00519
ACGAGTGCGTTCCCCATGTCGTAGTATC
+
BBBBBBCB?:2444/9991:::00..33
@Y1K6R:00087:00504
ACGAGTGCGTTCCCCATGTCGTAGGTACTC
+
BBB@A>AACB@AAB:C?@ACBB??:?:::@
@Y1K6R:00093:00511
CGTGTCTCTAGGCACAGGATTTTGTGTAG
+
BCBCCBB???B@ECCDC@BAA=6=@@>>>
@Y1K6R:00094:00512
ATCAGACACGGACACAGCAGAACACA
+
1.668=CCCCCBBAAA<<<11-1000
@Y1K6R:00056:00571
ACGAGTGCGTTCCCCATGTCGTAG
+
@AC:9<BBBC6111+1//,200..
@Y1K6R:00058:00571
ACGAGTGCGTTCCCCATGTCGTAGGTTCTC
+
BB?>>>AACB:>AB:D;<<ACCCC@C@;<:
@Y1K6R:00059:00577
ACGAGTGCGTTCCCCATGTCGTAGGTACTC
+
BBBABABCCD@CCC:BABA>BB??;???<>
@Y1K6R:00060:00596
ACGAGTGCGTTCCCCATGTCGTAGGTACTC
+
AB?@AABBCC@BCD:BBB@;<A1137777=
@Y1K6R:00061:00598
AGCACTGTAGCTGTCACTAGTTACTTGT
+
@@CCDB:::1111::BECBBB@CAA?:<
@Y1K6R:00064:00567
ACGAGTGCGTTCCTGTCGTAGTACTC
+
ABA@>>>>99242444;933614444
@Y1K6R:00066:00571
ACGAGTGCCATGTCGTAGGTACTC
+
BBBBBBCC?C:<<BBBAC?B:::?
@Y1K6R:00068:00592
ACGAGTGCGTTCCCCATGTCGTAGGTACTC
+
=ABBBBBBCCACBB:B?@@BBB??;?:::@
@Y1K6R:00069:00566
ACGAGTGCGTTCCCCATGTCGTAGGTATAC
+
BBAABBB;;;2444,9>>>???7747=/..
@Y1K6R:00070:00551
ACGAGTGCGTTCCCCATGTCGTAGGTACTC
+
?CBBB?BBBE@BBB:D@@??BB??:?7:7>
@Y1K6R:00075:00580
ACGAGTGCGTTCCCCATGTCGTAGGTACTC
+
BBBBBBCBBDEACF:D:::?@@6637777=
@Y1K6R:00076:00556
ACGAGTGCGTTCCCCATGTCGTAGGTA
+
BBB@A@BCDC>=994=991::8,,*,,
@Y1K6R:00077:00552
ACGAGTGCGTTCCCCATGTCGTAGGTACTC
+
BBBBBBBBCC?BCD:FA@@@@@BC@C@@?B
@Y1K6R:00077:00560
ATCAGACACGGACACAGCAGAACACAC
+
@@A;<=BBCB@CECCDCCCCB@@?>>?
@Y1K6R:00077:00566
ACGCTCGTACCATGCCA
+
BB79/8////5679;24
@Y1K6R:00082:00557
ACGAGGTGCGTTCCCCATGTCGTAGGTACTC
+
BBBBB@BDDBBABCC:BB@A@BBCC@C;;:?
@Y1K6R:00084:00555
ACGAGTGCGTTCCCCATGTCGTAGGTACTC
+
BB<@ABCCCC@CDB9A;;:@@@BC@C@@?@
@Y1K6R:00087:00577
ACGAGTGCGTTCCCCATGTCGTAGGTACTC
+
>BBBBBBBADEACDAD9;;B@A6637777>
@Y1K6R:00090:00599
TCTCTATACGCTCCACATGTCTAA
+
@@A@@@A>;::11,///9/1111,
@Y1K6R:00099:00562
TGATACGTCGTCCTTCCTAGTTACTTCA
+
1>>BA::11/,0*,*,*,///5944244
@Y1K6R:00052:00635
ACGAGTGCGTTCCCCATGTCGTAGGTACTC
+
BBB@A@BBCC@ABC:C@@?>AA99577777
@Y1K6R:00057:00619
ACGAGTGCGTTCCCCATGTCGTAGGTACTC
+
BB>??BB>?A@ABC:C@@@AAA??<@::;?
@Y1K6R:00057:00643
ACGAGTGCTTCCCCACTGTCG
+
BBCBBBBA@:8881-,,,,66
@Y1K6R:00059:00630
ACGAGTGCGTTCCTGTCGTAGGTACTC
+
BBBBBBBBCCBB?BABBCCCC@B<;9>
@Y1K6R:00061:00614
ACGCTCGACATGCCCAGGTACAGGAG
+
@B>AABBCEBBA??==>;;>B@A?@@
@Y1K6R:00064:00647
ACGAGTGCGTTCCCCATGTCGTAGGTACTC
+
BBBBB?CEBC;=9949899>>?77477777
@Y1K6R:00075:00640
ACGAGTGCGTTCCCCATGTCGTAGGTACTC
+
ABBBBBBBBC?BCC:D@@?>BB??:?:77=
@Y1K6R:00081:00624
TGATACGTCTCCTTCCTTAGTTACTTCA
+
BBBBB@CBCCC@B?B=@AACCCCBC@CC
@Y1K6R:00083:00604
TGATACGTCTCCTTCCTTAGTTACTTCA
+
AACCCAA;@495959248444994;8<@
@Y1K6R:00086:00615
CGTGTCTCTAGGCACAGGATTTTGTGTAG
+
BBCEBBBBBBA@CCDEB=9999/9>>@@B
@Y1K6R:00089:00616
ACGAGTGCGTTCCCCATGTCTAGTACTC
+
49<8AAAACDCCCC:B999881111799
@Y1K6R:00097:00620
ACGAGTGCGTTCCCCATGTCGTAGGTACTC
+
@A??@@ABCC?@CC:C9;;BB>;;:=000<
@Y1K6R:00098:00602
ACGAGTGCGTTCCCCATGTCGTAGTACTC
+
CBBABBDBA;2444/9999?>?77771..
@Y1K6R:00055:00695
ACGAGTGCGTTCCCCATGTCGTAGGTACTC
+
AB@BBBBBCC@DDB9B9;:??=//,0000/
@Y1K6R:00057:00686
TAGTATCAGCCTCGCCATGACGAAGGTATTCC
+
BCBBBCCAABACECB@CCCCCBB?B@CCC?B?
@Y1K6R:00075:00679
CGTGTCTCTAGACACAGGATTTTGTGTAG
+
9@<<=CBBA@;88880/,.4440/.--..
@Y1K6R:00084:00670
ACGAGTGCGTTCCCCATGTCGTAGGTACTC
+
AA?>>>BCBC@BCB:B@@@@A@??;=:77=
@Y1K6R:00089:00676
ACGAGTGCGTTCCCCATGTCGTAGGTATC
+
=99;<=BBDDABAA4>991<=<00,..5.
@Y1K6R:00095:00650
ACGAGTGCGTTCCCACTGTCGTAGA
+
983949444459914444443773.
@Y1K6R:00095:00695
ACGAGTGCGTTCCCCTGTCGTAGGTACTC
+
BBB99;CECC?BBA7@==8>A86479999
@Y1K6R:00066:00717
ACGAGTGCGTTCCCCATGTCGTAGGTACTC
+
BA?>>ABBCC@BCC:CBBBBCCCBAC<;<@
@Y1K6R:00073:00720
ACGAGTGCGTTCTCCATGTCGTAGGT
+
BBBBBBCCCC@BBA@BBBB@@@9489
@Y1K6R:00073:00746
CGTGTCTCTAGGCACAGGATTTTGTGTAG
+
CCCE@@ABCCB@BCCA@:4444-9>>>>@
@Y1K6R:00089:00711
ACGAGTGCGTTCCCCATGTCGTAGGTA
+
CBACCCC@;>2444/9991<;;..,.4
@Y1K6R:00089:00722
CGTGTCTCTAGGCACAGGATTTTGTGTAG
+
BBCC@??9;;F>?@ACCCBBBB9AB>;11
@Y1K6R:00092:00741
ACGAGTGCGTTCCCCATGTCGTAGGTACTC
+
?BB?A@CCCCABAA9@>?>;A@9637777=
@Y1K6R:00096:00700
ACGAGTGCGTTCCCCATGTCGTAGGTACTC
+
BBB@ABDCCCDAAA9@=@??????:<:66?
@Y1K6R:00099:00747
ACGAGTGCGTTCCCCATGTCGTAGGTACTC
+
?BB@BECCDAAACC9BBBBBCCBC@C@@@C
@Y1K6R:00050:00772
ATCAGACACTCGGACACATGCAGAACACTAC
+
@1/1/,****,,*,2/4444;;777311111
@Y1K6R:00057:00750
AAGTGCGTTCCCCATGTCGTAGGTACTC
+
B@CCAA==;@==4>9998;>>=:=7777
@Y1K6R:00057:00798
ACGAGTGCGTTCCCCATGTCGTAGGTACTC
+
BBAAABAACB@ABC:D@?=7<<6647777=
@Y1K6R:00059:00756
ACGAGTGCGTTCCCCATGTCGTAGGTACTC
+
BA@@AACCCC@CDB9B??>;@@6957777=
@Y1K6R:00065:00783
ACGAGTGCGTTCCCCATGTCGTAGGTACTC
+
BBBABABBCD@CB@7A899>?>==:<796:
@Y1K6R:00068:00763
TACTGAGCTACACACACAGAAGA
+
9<B@B><<;99=??:////.,.,
@Y1K6R:00075:00794
ACGAGTGCGTCCTCCATG
+
948=;:-,,,,*,2*/44
@Y1K6R:00076:00781
ACGAGTGCGTTCCCCATGTCGTAGGTACTC
+
AA?AAAAAAB?ABC:BBBB??A?9=?:::?
@Y1K6R:00080:00784
CCGTGTCTCGTAGCACAG
+
98;:;;;91/10.,*,,,
@Y1K6R:00081:00772
ACGAGTGCGTTCCCCATGTCGTAGGTACTC
+
BBB??@DDDF@CCB:B9;9;@@??:?777>
@Y1K6R:00085:00780
ACGAGTGCGTTCCCCATGTCGTAGGTAT
+
ABA@@ACCBC5999/9991:::00,.35
@Y1K6R:00086:00753
ATCAGACACGGACACAGCAGAACACAC
+
BA@@@CBBCB@C@AAEBBCB@>B@@@C
@Y1K6R:00087:00789
ACGAGCGCGTTCCCCATGTCGTAGGT
+
BBB???BBCC?CBC7==@@=@B9969
@Y1K6R:00090:00799
ACGAGTGTGTTCCCCATGTCGTAGGTACTC
+
BBAABBAGBB@BBB9CCBBBCBBB@B?@@B
@Y1K6R:00093:00769
ACGCTCGACATGCCCAGGTACAGGA
+
9<89>A999>9488-4923<94424
@Y1K6R:00096:00761
TGATACGTCTCCTTCCTTAGTTACTTCA
+
BBBBBBEBCCC@A698;=@AAAC====B
@Y1K6R:00096:00767
ACGAGTGCGTTCCCCATGTCGTAGGTACTC
+
BB?>>>ABCC@BCC:C?@@BBBBB?B:::B
@Y1K6R:00098:00782
ACGAGTGCGTTCCCCATGTCGTAGGACTC
+
BBA??@CCDEA??=6@==@@CCAB?B?@?
@Y1K6R:00050:00839
TGATACGTCTCCTTCCTTAGTTACTTCA
+
BBBBBBCBEEC@B>B=@?ACCBCCCAEB
@Y1K6R:00052:00813
TCTCTATGCGCTCCACATGTCTAAGGT
+
ACDBBB@AACDCC@DB??@BBCCBCAC
@Y1K6R:00052:00815
ACGAGTGCGTTCCCCATGTCGTAGGTACTC
+
BC>==ABCHDA??=6=>>@?AAAC@C<;;B
@Y1K6R:00054:00839
ACGAGTGCGTTCCCCATGTCGTAGGTACTC
+
CBABBBBBCDABCC9A;<:AAA?B>A:;:B
@Y1K6R:00056:00818
ACGAGTGCGTTCCCCATGTCGTAGGTACTC
+
@B@@>=994989==6@999?8877:=76:A
@Y1K6R:00056:00849
TCTCTATGCGCTCCACATGTCTAAGGT
+
CBCAAABCCCCCC@CCCCABBBB@C>A
@Y1K6R:00058:00845
ACGAGTGCGTTCCCCATGTCGTAGGTA
+
BCB99;DCA;5444/9991;;;//,.4
@Y1K6R:00065:00802
ACGAGTGCGTTCCCCATGTCGTAGGTACTC
+
BBBABADA@;2444/9999>??77377777
@Y1K6R:00065:00806
ACGAGTGCGTTCCCACTGTCGTA
+
BBB?@AB@??511,/6///64.3
@Y1K6R:00065:00809
TACTGAGCTACACACACAGAAAGATTGGT
+
BBBBCCBCBBBBBECCAB973,887:??A
@Y1K6R:00067:00824
ACGAGTGCGTTCCCCATGTCGTAGGTACTC
+
BB@BAA<<<C?AAA7D;91<:10/33...6
@Y1K6R:00069:00831
TGATACGTCTCCTTCCTTAGTTACTTCA
+
ABBCBCB@AAB@BAC@C@@BE@BB?@=@
@Y1K6R:00071:00814
ACGAGTGCGTTCCCCATGTCGTA
+
BBA@?@A@@@5111+1///4461
@Y1K6R:00071:00815
ACGAGTGCGTTCCCCATGTCGTAGGTACTC
+
BBB??ACCCB699948=??@BB9:57677=
@Y1K6R:00073:00823
ACGAGTGCGTTCCCCACTGTCGTAG
+
@>@;;<?>?A-111*/////77?3:
@Y1K6R:00076:00821
ATCAGACACGGACACAGCAGAACACAC
+
BBBBBCE@AA@B=<>HDCCBC@B@@;;
@Y1K6R:00083:00834
ACGAGTGCGTTCCCCATGTCGTAGGTACTC
+
ABBABBBBCC?@BB:BA@@ABCBA@C?@@B
@Y1K6R:00092:00822
ACGAGTGCGTTCCCCATGTCGTAGGTACTC
+
BB?>>>ABDDDBAA9====;@@??;>777=
@Y1K6R:00050:00850
ACGAGTGCGTTCCCCATGTCGTAGTACG
+
<DC:9<CCBB?A@@4>991<;;,,,,,,
@Y1K6R:00061:00863
ACGAGTGCGTTCCCCATGTCGTAGGTACTC
+
@@>?BBCCCC=?=94>@@@BCBCCCE;;:A
@Y1K6R:00074:00897
ACGAGTGCGTTCCCCATGTCGTAGGTACTC
+
<BCBBCCCCCACCD9B??@>>>77477176
@Y1K6R:00075:00863
ACGAGTGCGTTCCCCATGTCGTAGGTACTC
+
BBBAAACCBC@BDC9B9;;??;0/,000/7
@Y1K6R:00076:00885
ACGAGTGCGTTCCCCATGTCGTAGGTACTC
+
@A??BBCCCC@DCD9CBBBABBCB?B???A
@Y1K6R:00079:00863
ATCAGACACGGACACAGCAGAACACAC
+
BBBBBBABBB@@@AEABBBEC@BBBBB
@Y1K6R:00080:00879
ACGAGTGCGTTCCCCATGTCGTAGGTATC
+
BBB>>@CDDEA?==6=488<>>7747766
@Y1K6R:00083:00887
ATCAGACACGGACAACAGCAGAACACAC
+
8799@>>A99294924444888783311
@Y1K6R:00084:00873
ACGAGTGCGTTCCCCATGTCGTAGGTACTC
+
BBB@A>@@@B@ACC:D9;:A>>7637777=
@Y1K6R:00086:00896
ACGAGTGCGTTCCCCATGTCGTAGGTACTC
+
ABB?BBCDCEADCC9B@@@ACBBCAE;;;B
@Y1K6R:00088:00870
CGTGTCTCTACGGCACAGGATTTGTGTAG
+
4444449////.,./4442444-444444
@Y1K6R:00093:00881
ACGAGTGCGTTCCCCATGTCGTAGGTACTC
+
ABB??ABBCC@CDCDC<<<AAA??;????A
@Y1K6R:00094:00856
TGATACGTCTCCTTCCTTAGTTACTTCA
+
CGDCDCBCEBB>>=>=@?CCEBAAAACC
@Y1K6R:00098:00879
ACGAGTGCGTTCCCCATGTCGTAGGTACTC
+
BB>??BCCCC@BCC:EEBBABBAA>A:::A
@Y1K6R:00098:00913
ACGAGTGCGTTCCCCATGTCGTAGGTACTC
+
?BBBB@AACB:>AA8B??@AAA88:?677=
@Y1K6R:00101:00010
ACGAGTGCGTTCCCCATGTCGTAGGTACTC
+
BBB???CBCC?BCD:D@@?><<6637777=
@Y1K6R:00103:00009
ACGAGTGCGTTCCCACTGTCG
+
BB>>=>@@11-11-/////33
@Y1K6R:00109:00007
ACGAGTGCGTTCCCCATGTCGTAGGATC
+
BBBABBCBB;5444/9991<;;//,.4.
@Y1K6R:00112:00018
ACGAGTGCGTTCCCCATGTCGTAGGTACTC
+
>B@BCCEEBB@ABC:B??@??B??:<777=
@Y1K6R:00116:00026
ACGAGTGCGTTCCCCATGTCGTAGGTACTC
+
AA?BBBBBBC?BCF:C:;;@BBAA>@??==
@Y1K6R:00117:00018
TCTCTATGCGCTCCACATGTCTAAGGT
+
BBBBBBBCCCDCC@DBAAAA:<<AC=A
@Y1K6R:00120:00010
ACGAGTGCGTTCCCCATGTCGTAGTACG
+
?BABBBCCAB7999/9991;;;00....
@Y1K6R:00120:00015
TACTGAGCTACACACACAGAAAGATTGGT
+
@?;<=CCCB@@@AC@@CBBBC>CBB?A5:
@Y1K6R:00120:00018
ACGAGTGCGTTCCCCATGTCGTAGG
+
BCBABBCA;;2444/9981744..,
@Y1K6R:00123:00008
ACGAGTGCGTTCCCCATGTCGTAGGTACTC
+
BBBBAACECA6;99484;;@AA>?;>777=
@Y1K6R:00123:00021
ACGAGTGCGTTCCCCATGTCGTAGGTACTC
+
?A@ABABBCC?ABC:C@@@@AA??=?:::?
@Y1K6R:00126:00014
ACGAGTGCGTTCCCCATGTCGTAGGTACTC
+
;BBCBCCCCD@CBA9A:;;@AA@@=@::7:
@Y1K6R:00127:00027
ACGAGTGCGTTCCCCATGTCGTAGGTACTC
+
BBB?AADCCA;=994=899>>>77377661
@Y1K6R:00128:00018
ACGAGTGCGTTCCCCATGTCGTAGGTACTC
+
BBABBCBBBC@BCC:B>>=?<><;:=777=
@Y1K6R:00130:00018
ACGAGTGCGTTCCCCATGTCGTAGGTACTC
+
ABBBBBBBBC@BCC:C@@@A@??@=?====
@Y1K6R:00131:00024
TCTCTATGCGCTCCACATGTCTAAGGT
+
<@=@ABBBCCCCC@CBBE:;9>>5959
@Y1K6R:00132:00011
ACGAGTGCGTTCCCCATGTCGTAGTACTC
+
B@?@@@B@=?5999/998833311111..
@Y1K6R:00134:00018
ACGAGTGCGTTCCCATGTCGTAG
+
?BBA@@BB=?511,1//,222..
@Y1K6R:00137:00018
TGATACGTCTCCTTCCTTAGTTACTTCA
+
CBBBBCCCCAA>=<><>8;489A;<=;B
@Y1K6R:00139:00049
ACGAGTGCGTTCCCCATGTCGTAGT
+
;BC;9<@@@@5999,484/440,,,
@Y1K6R:00142:00042
ACGAGTGCGTTCCCCATGTCGTAGTACT
+
BBBBBBB=:;2444/9991::8,,,,,,
@Y1K6R:00143:00004
TGATACGTCTCCTTCCTTAGTTACTTCA
+
CCCBDBCA?4429;>;>8>>@?<<<?A@
@Y1K6R:00107:00095
TGATACGTCTCCTTCCTTAGTTACTTCA
+
ABCC?AACBCCDCDCAD@;<;?999<?9
@Y1K6R:00131:00087
CGTGTCTCTAGGCACAGGATTTGTGTAG
+
=C;;9A;;9A@<?>999@99919>944;
@Y1K6R:00133:00088
ACGAGTGCGTTCCCCATGTCGTAGGTACTC
+
710//1::CCFCDIDB@;988877477776
@Y1K6R:00108:00102
TACTGAGCTACGACACACATGAAAG
+
4499944686/////44444333,3
@Y1K6R:00117:00120
ACGAGTGCGTTCCCACTGTCGTAGT
+
;BCB?AACCC@=?9?>944/.4.,,
@Y1K6R:00119:00115
GCTCTATGCGCTCCACATGTCTAAGG
+
?CDFCBB@B@CBB>BBBBBA@@B596
@Y1K6R:00124:00142
ACGAGTGCGTTCCCACTGTCGTAGTA
+
BCAAABCC;>B;@:111//33.....
@Y1K6R:00136:00105
ACGAGTGCGTTCCCCCATGTCGTAGGTACTC
+
BBA@@ACCBB?BA??/@@@>>>>7747?777
@Y1K6R:00108:00193
ACGAGTGCGTTCCCCATGTCGTAGGTACTC
+
CBBBBBBCCDA@??6===:;;;00,00009
@Y1K6R:00129:00185
ACGAGTGCGTTCCCACTGTCG
+
BBAC=9>A99611-1////..
@Y1K6R:00137:00157
ACGAGTGCGTCCTCATGTCTGAGT
+
1/.6//94499844////////79
@Y1K6R:00142:00192
ACGAGTGCGTCCTACCTATGT
+
=@A@@A<11==+,,,*,,,24
@Y1K6R:00146:00170
ACGAGTGCGTTCCCACTGTCGTA
+
;AA;99DA9951;,//,,,,,,.
@Y1K6R:00104:00232
ATCAGACACGGACACAGCAGAACACAC
+
CBBBBBABBB@BBAAACCCCB@CB><?
@Y1K6R:00109:00215
ACGAGTGCGTCTCCTATGTCTA
+
447>44444////,////4444
@Y1K6R:00141:00247
ACGAGTGCGTTCCCCATGTCGTAGGTACTC
+
BBBBBACCHEC?==29499>??77477777
@Y1K6R:00148:00230
ACGAGTGCGTTCCCCATGTCGTAGGTACTC
+
ACAABBCA::2444/9999?>?7747777<
@Y1K6R:00149:00207
ACGAGTGCGTTCCCATGTCGT
+
@DBB?=??94611-1//,000
@Y1K6R:00111:00260
ATATCGCGAGGGTATGGAAGACTCTATA
+
@B@AACCCDCC=BBBB@C?AA>?????;
@Y1K6R:00120:00265
ACGAGTGCGTTCCCACTGTCGTAG
+
BBDBBBAA88:::61////43331
@Y1K6R:00136:00276
ACGAGTGCGTTCCCATGTCGTAGGTAC
+
ABBABCA:::244-944/444..,...
@Y1K6R:00137:00286
ACGAGTGCGTTCCCATGTCGTAG
+
BCBA??C@;;244-944/..6..
@Y1K6R:00146:00275
TGATACGTCTCCTCTTAGTTACTCA
+
<<<<<99C111-1//,///,/////
@Y1K6R:00121:00328
ACGAGTGCGTTCCCCATGTCGTAGGTACTC
+
BBABBBCB@;2444/9999>?@7747777<
@Y1K6R:00133:00313
ACGAGTGCTTCCCCATGTCGTAGT
+
ECBBBA;:91444,8444994444
@Y1K6R:00137:00346
ACGAGTGCGTTCCCATGTCGTAG
+
@CC@>@=>?A511,1///44611
@Y1K6R:00142:00342
ACGAGTGCGTTCCCCATGTCGTAGGTACTC
+
?B?BBAC@;;2444/9941744..,....3
@Y1K6R:00145:00331
GAGTGCGTTCCCCATGTCGTAGTACTC
+
?BBB:99@5999/484/......3311
@Y1K6R:00119:00398
TCTCTATGCGCTCCACATGTCTAA
+
444449@@=?>9958889991//,
@Y1K6R:00127:00359
ACGAGTGCGTTCCCCATGTCGTAGGTATC
+
;CCBA@BBCC@CBB69:;9>?@7:57>61
@Y1K6R:00128:00359
ACGAGTGCGTTCCCACTGT
+
BCB:9<AB11,--+-,,,,
@Y1K6R:00108:00445
ACGAGTGCGTTCCCACTGT
+
ABB@?@C@66,--+-,,,,
@Y1K6R:00120:00418
ACGAGTGCGTTCCCCATGTCGTAGGTACTC
+
ABBAB=CCC>6944/9>>>>@>77377777
@Y1K6R:00122:00416
ATCAGACACGGACACAGCAGAACACA
+
9?A>>?>99958=9444444424731
@Y1K6R:00122:00448
ACTGAGCTACCACACACAGAAGA
+
=944;@4444898//////.,.7
@Y1K6R:00124:00447
ACGAGTGCGTTCCCCATGTCGTAGTACGTC
+
ABA??@CJJDDA==6@891;;;00......
@Y1K6R:00127:00412
TACTGAGCTACACACACAGAAAGATTGGT
+
BBDDDFCDCCB?@A@?BBBBB<??><?4:
@Y1K6R:00127:00413
ACGAGTGCGTTCCCCATGTCGTAGGTACTC
+
BCBBBCB>;;2444/9991::;00,00//.
@Y1K6R:00130:00420
ACGAGTGCGTTCCCATGTCGTAGT
+
<CBBABB@=959909444334...
@Y1K6R:00138:00427
ACGAGTGCGTTCCCCATGTCGTAGG
+
BCBBBBB;::2444/9941444..,
@Y1K6R:00141:00448
TAGTATCAGCCTCGCCAT
+
////66//4489944242
@Y1K6R:00143:00419
ACGAGTGCGTTCCCCATGTCGTAGGTACTC
+
ABBBABCB;;2444/9991;;?00,00//.
@Y1K6R:00147:00414
ACGAGTGCGTTCCCACTGTCGTAG
+
9<B@@@?@@@511,//////.476
@Y1K6R:00103:00470
ACGAGTGCGTCCCATGC
+
@C394/////1::828/
@Y1K6R:00127:00491
ATCAGACACGGACACAGCAGAACACAC
+
BBBCDCABBB>AA@AACCCCB?BAA@@
@Y1K6R:00129:00491
ACGAGTGCGTTCCCCATGTCGTAGGTACTC
+
?CBBB@@ACB@ABC:D:;:@>A7747777=
@Y1K6R:00131:00453
TACTGAGCTACACACACAGAAG
+
44444;A944449999444313
@Y1K6R:00101:00526
ACGAGTGCGTTCCCCATGTCGTAGGTA
+
BBABBDA;::2444/994/666..,..
@Y1K6R:00109:00529
ACGAGTGCGTTCCCCATGTCGTAGGTACTC
+
AB?BBBBBCC@BCC:D:;;@AA;?:<777=
@Y1K6R:00110:00523
ACAGTGCGTTCCCCATGTCGTAGT
+
BBBBCCCBC5499/9949>>:/..
@Y1K6R:00111:00515
ACGAGTGCGTTCCCATGTCGTAGT
+
9=??>;49=@5991444/......
@Y1K6R:00115:00521
ACGAGTGCGTTCCCATGTCGTAGG
+
ABB99<BABB?<<8<11-880,,*
@Y1K6R:00116:00513
ATATCGCGAGGGTATGGAAGACTATA
+
A>ABA@@@BAB:9911,1;>10..30
@Y1K6R:00118:00510
ACGAGTGCGTTCCTACT
+
BBBABAC>82*,*-,,,
@Y1K6R:00124:00529
ACGAGTGCGTTCCCCATGTCGTAGT
+
BBA?@@BA445999/9991;;7,,,
@Y1K6R:00127:00501
TACTGAGCTACACACACAGAAAGATTGGT
+
BBBCCB@AAAAACABBDC@>;:7:9=A?B
@Y1K6R:00140:00501
ACGAGTGCGTTCCCCATGTCGTAGGTACTC
+
ABAABBCCCCDAA=6=9997>>6647777=
@Y1K6R:00106:00584
ACGAGTGCGTTCCCCATGTCGTAGGTACTC
+
BBB??ABB@A?@CDAEAA@:;;==;=;:7?
@Y1K6R:00107:00554
ACGAGTGCGTTCCCCATGTCGTAGGTACTC
+
@B?>>>BBDD@BBC:CB@@@CCBBACBAAB
@Y1K6R:00108:00555
ACGAGTGCGTTCCCCATGTCGTAGGTACTC
+
AA?@@@BCCCA??=6@@BBBBBBC@BAAAB
@Y1K6R:00108:00584
ACGAGTGCGTTCCCCATGTCGTAGGTACTC
+
BCB?@@BCCB6994/9>>@@BB??:?:::?
@Y1K6R:00111:00590
ACGAGTGCGTTCCCCATGTCGTAGGTACTC
+
ABB@A>AAAB@ABB:B?@@BAA?A=?:77=
@Y1K6R:00113:00555
ACGAGTGCGTTCCCCATGTCGTAGGTACTC
+
ABBAB=BBFE@BBC:CBBBACCCC@CAAAB
@Y1K6R:00119:00579
ACGAGTGCGTTCCCCATGTCGTAGGTACTC
+
BB??@@BCCC8944-8899>AA=?;=777=
@Y1K6R:00121:00571
ACGAGTGCGTTCCCATGTCGT
+
9<C@@>@?=?611-1//,,,,
@Y1K6R:00125:00555
TACTGAGTTACACACACAGAAAGATTGGTGC
+
BABBEFBB?CCCA@ACC@@?C>BAA@B?B?A
@Y1K6R:00127:00563
ACGAGTGCGTTCCCCATGTCGTAGGTACTC
+
?CACEAB@;;2444/9999?BB7;477777
@Y1K6R:00128:00590
ACGAGTGCGTTCCCCATGTCGTAGGTACTC
+
@A?@@@BCCD>?==6>>@@ABBAA>B;;;?
@Y1K6R:00130:00575
ACGAGTGCGTTCCCCATGTCGTAGGTACTC
+
BBABBBCCCCA@??8==@=;@@66377777
@Y1K6R:00140:00565
TACTGAGCTACCACACACAGA
+
49949?@99449444/////.
@Y1K6R:00144:00595
ACGAGTGCGTTCCCCATGTCGTAGGTA
+
CBCBBBB@?:5444/9991:97//,.3
@Y1K6R:00148:00565
ACGAGTGCGTTCCCCATGTCGT
+
BBBBBCB;::2///+1///44.
@Y1K6R:00102:00617
ACGAGTGCGTTCCCCATGTCGTAG
+
BBA@AACCBB5/1/+11110.411
@Y1K6R:00105:00612
ACGAGTGCGTTCCCCATGTCGTAGGTACTC
+
?AB?@AAAAB?ACC:C@AA@BBBC@C???A
@Y1K6R:00106:00642
ACGAGTGCGTTCCCCATGTCGTAGGTACTC
+
BCBCEBBBB@5999/99987?;69;96668
@Y1K6R:00108:00637
ACGAGCTCCACACACAGAAGATT
+
CDC@ABB=944444444499.,*
@Y1K6R:00110:00619
ACGAGTGCGTTCCCCATGTCGTAGGTACTC
+
BBBB@@AACB@AAB:CC@A@CCBC@C@B@C
@Y1K6R:00130:00640
ACGAGTGCGTTCCCCATGTCGTAGGTACTC
+
BBB@A@CCCB6444-8899?@@77377161
@Y1K6R:00131:00634
ACGAGTGCGTTCCCCATGTCGTAGG
+
ACBCB@BB@B6444/9991099//,
@Y1K6R:00137:00630
TACTGAGCTACACACACAGAAAGATTGGT
+
BBAABBAAA>>>4;4999438,39?<>36
@Y1K6R:00138:00608
ACGAGTGCGTTCCCCATGTCGTAGGTACTC
+
AA?@@@AACB@BCC:DBBBABBBB?D;;;@
@Y1K6R:00139:00635
ACGAGTGCGTTCCCCATGTCGT
+
?ACCBC=?::5111+1///444
@Y1K6R:00142:00648
ATATCGCGAGGGTATGGAAGACTCTATA
+
BABCBA==9;979BAC@CACBAAA???;
@Y1K6R:00143:00635
ACGAGTGCGTTCCCCATGTCGTAGGTACTC
+
@A?AAAAA@F?@BC:C?@?>AA??:<777=
@Y1K6R:00100:00660
ACGAGTGCGTTCCCCATGTCGTAGGTACTC
+
BBBBBBBBBCABBC:CBBB@AAA?>@:::?
@Y1K6R:00100:00680
ACGAGTGCGTTCCCCATGTCGTAGGTACTC
+
BBB@BBCCDD@CCB9?>??>CCBC@C;;;B
@Y1K6R:00100:00694
TCTCTATGCGCTCCACATGTCTAAGGT
+
BAAAC@A@CCCCC@DBBBBBA@@?B?B
@Y1K6R:00111:00657
ACGAGTGCGTTCCCCATGTCGTAGGTACTC
+
@A?@@@ABCD@BDB:A9;:@AA<?:=777>
@Y1K6R:00113:00660
ACGAGTGGCGTTCCCCATGTCGTAGGTACTC
+
BBBABBB@BCDABBB9BBBBBDBCC?B:::?
@Y1K6R:00114:00681
ACGAGTGCGTTCCCCATGTCGTAGGTACTC
+
BBBBB@AAAB@ABC:BAA@A@@??<>:::=
@Y1K6R:00119:00676
TGATACGTCTCCTTCCTTAGTTACTTCA
+
BBBCCDC@AAC@@;@=@>>?>?@@B=@A
@Y1K6R:00120:00661
ACGCTCGTACCATGCCAGGTAGCAGAG
+
AC791>11187884958/,.,,*****
@Y1K6R:00120:00670
ACGAGTGCGTTCCCCATGTCGTAGGTACTC
+
BBBABABB@F?ACC:B@??<<>7747777=
@Y1K6R:00124:00671
ACGAGTGCGTTCCCCATGTCGTAGGTACTC
+
AB?ABBCBBB@BCC:B??@B@@6647677=
@Y1K6R:00125:00679
ACGAGTGCGTTCCCCATGTCGTAGGTACTC
+
>A>@BBBBCCABBB9B9:;8>><<:=777=
@Y1K6R:00127:00661
CGTGTCTCTAGGCACAGGATTTTGTGTAG
+
BBBDBBBBBBB@BCBAC@CCCC::;;BBC
@Y1K6R:00127:00684
TAGTATCAGCCTCCGCCATGACGAAGGTATTCC
+
89?4449444284;==?BCAA@@@=@=444<=<
@Y1K6R:00127:00685
ACGAGTGCGTTCCCCATGTCGTAGGTACTC
+
BBB@A>AACD@BCB:?99:?@A7:57777=
@Y1K6R:00131:00680
ACGAGTGCGTTCCCCATGTCGTAGGTACTC
+
BDBBBBCCBA5494/9991::=,,+,,,,,
@Y1K6R:00132:00658
ATATCGCGAGGGTATGGAAGACTCTATA
+
BBAAABBCBBA>A=???C?BCCCCC?@=
@Y1K6R:00134:00667
ATATCGCGAGGGTATGGAAGACTCTATAG
+
@B9<;ABCBA=6>49949<<?7?8?:0/8
@Y1K6R:00134:00679
TCTCTATGCGCTCCACATGTCTAAGGT
+
CBDCCBBBBCBCC@BBBBBBBBBBD?B
@Y1K6R:00135:00691
ACGCTCGTACCATGCCAGGTAGCAGAC
+
=A:44;49:;@A;;A64.,.,******
@Y1K6R:00138:00668
ACGAGTGCGTTCCCCATATCGTAGGTACTC
+
@A?ABBCDCC=??=6>B@@EAAEDAC;;<@
@Y1K6R:00139:00659
ACGAGTGTTCCCCATGTCGTAGGTACTC
+
BBBABA@F?@CC:C@AABBC@@=@9:7@
@Y1K6R:00141:00653
ACGAGTGCGTTCCCCATGTCGTAGGTACTC
+
<CCBBCCCCDACCCACBBBCBBAA>B???C
@Y1K6R:00141:00673
ACGAGTGCGTTCCCCATGTCGTAGGTACTC
+
BBAABBCCCDACCC9C@@ADCCCC@C;;:?
@Y1K6R:00141:00697
ACGAGTGCGTTCCCCATGTCGTAGGTACTC
+
BBBBBBBCDFABBB9@?@?>>A??:?777>
@Y1K6R:00148:00685
ACGAGTGCGTTCCCCATGTCGTAGGTACTC
+
CBBBBBBBCC@DDA9>9::<>>7747777<
@Y1K6R:00149:00698
ACGAGTGCGTTCCCCATGTCGTAGGTACTC
+
BBBBBBCCBC==99298;9???77477777
@Y1K6R:00103:00719
ACGAGTGCGTTCCCCATGTCGTAGGTAC
+
BCCBBBBCBA?>==5B11-700..,...
@Y1K6R:00105:00718
ACGAGTGCGTTCCCCATGTCGTAGGTACTC
+
AA?AAABBCC@BDC:C??>;;@66377777
@Y1K6R:00106:00741
ACGAGTGCGTTCCCCATGTCGTAGGTACTC
+
=@BBBBBBBC@BCC:D@@@BBB995:777>
@Y1K6R:00108:00718
ACGAGTGCGTTCCCCATGTCGTAAGGTACTC
+
BA?@@999=?A?BC9B=60****)*)**004
@Y1K6R:00108:00719
ACGAGTGCGTTCCCCATGTCGTAGGTACTC
+
BB>B@AAACC@@BC:D?@??AAAA?AAAAA
@Y1K6R:00109:00705
AGCACTGTAGATGTCACTAGTTAATTGT
+
A@AACCB@AABB@@@A@@?874969<99
@Y1K6R:00112:00702
ACGAGTGCGTTCCCCATGTCGTAGGTACTC
+
ABBABBCBCEACCC:B??>;<<6647777>
@Y1K6R:00114:00725
ACGAGTGCGTTCCCCATGTCGTAGGTACTC
+
@A?>>>CCCDADCB9BAAAACCBB>A:::?
@Y1K6R:00116:00731
ACGAGTGCGTTCCCCATGTCGTAGGTAT
+
BDCCCBB?;;5999-999/.44..,..4
@Y1K6R:00116:00744
ACGAGTGCGTTCCCCATGTCGTAGGTACTC
+
BB<ABCCBBB@BCC:C@@@@@@BB@C@@?A
@Y1K6R:00117:00732
ACGAGTGCGTTCCCCATGTCGTAGGTACTC
+
BCBBBBC=::2444/9999>>;/0,//...
@Y1K6R:00118:00710
ATCAGACACGGACACAGCAGAACACA
+
BBBAABBCCB@BCCCEAAACD@B?BA
@Y1K6R:00119:00711
ATCAGACACGGACACAGCAGAACACAC
+
AAA@CCBB<<<<CBCDCCCECABBA>=
@Y1K6R:00120:00707
ACGAGTGCGTTCCCCATGTCGTAGGTACTC
+
AB>B@@A@@C@BCC:D999@BBAA=?:::@
@Y1K6R:00120:00716
ATCAGACACGGACACAGCAGAACACAC
+
C@@@AB>9<;;@AEFFCCCCC@BBBBB
@Y1K6R:00122:00723
ACGAGTGCGTTCCCCATGTCGTAGGTACTC
+
BCABBBCC?A6944-8891;;;00,00//3
@Y1K6R:00126:00746
ACGAGTGCGTTCCCCATGTCGTAGGTACTC
+
BCBABBBCCF@CBB9@9:1;;7,,+,,,,0
@Y1K6R:00128:00739
ACGAGTGCGTTCCCCACTGTC
+
>9;9;9>>11-111*////,/
@Y1K6R:00133:00738
ACGAGTGCGTTCCCCATGTCGTAGGTACTC
+
?B<@BBCFAADAAA7@@@@A@@?B@C@@AB
@Y1K6R:00134:00719
ACGAGTGCGTTCCCCATGTCGTAG
+
@@?A@@A@>@5999/994/664,,
@Y1K6R:00138:00740
ACGAGTGCGTTCCCCATGTCGTAGGTACTC
+
BBB?@@CBAADBBB7A:;;@AA??<@::7>
@Y1K6R:00140:00705
ACGAGTGCGTTCCCCATGTCGTAGGTACTC
+
>>@BBBBBAA=ACC:B:;9;@@7957777=
@Y1K6R:00141:00714
ACGAGTGCGTTCCCCATGTCGTAGGTACTC
+
@@BBBBCCAA?AA=7@BBBABDBB?B???A
@Y1K6R:00142:00747
TAGTATCGCCATGACGAAGGTATTCC
+
DBBAABB@@=ACCECEE>@??CB;?=
@Y1K6R:00144:00717
ACGAGTGCGTTCCCCATGTCGTAGGTACTC
+
=A?AAAAACC@BCB:C@@@@BBBDAD<>;?
@Y1K6R:00101:00792
ATCAGACACGGACACCAGGC
+
438894349824466,//,/
@Y1K6R:00105:00754
ACGAGTGCGTTCCCCATGTCGTAGGTACTC
+
<BBBBABBBC7944/9999?B@7;4;777?
@Y1K6R:00106:00753
ACGAGTGCGTTCCCCATGTCGTAGTACGT
+
?CB@@@CCCEACBB8@@@;;==,,,,,,,
@Y1K6R:00112:00762
ACGAGTGCGTTCCCCATGTCGTAGGTACTC
+
BBBBBBBBCB@BCD:CBBBBBBAA>A:;:A
@Y1K6R:00130:00799
ACGAGTGCGTTCCCCATGTCGTAGGTACTC
+
BBBABBBBBB?BCH:D9:9;AA6957<===
@Y1K6R:00138:00754
ACGAGTGCGTTCCCCATGTCGTAGTACTC
+
ABBBBABCCDA@??6===>>BBAAA???<
@Y1K6R:00138:00786
ACGAGTGCGTTCCCCATGTCGTAGGTACTC
+
ACBBBABBCC@DBB9?99:@@@7747777=
@Y1K6R:00146:00764
ATATCGCGAGGGTATGGAAGACTCTATA
+
B>?99<CCCCCACCBB@BBC8::BCA:8
@Y1K6R:00109:00803
CGTGTCTCTAGGCACAGGATTTTGTGTAG
+
CCCCCCBCBBB@ACCBC@CDHH::;;@@C
@Y1K6R:00121:00818
TCTCTATGCGTTCCACATGTCTAAGG
+
99?=ACC@888,/,1:6999111,1,
@Y1K6R:00125:00815
TCTCTATGCGCTCCACATGTCTAAGG
+
>>A==@?CCCCGBABA@;44444242
@Y1K6R:00129:00827
ACGAGTGCGTTCCCCATGTCGTAGGTACTC
+
AAB@AAAAAD@BCC:B9;:@@@69377777
@Y1K6R:00131:00806
ACGAGTGCGTTCCCCATGTCGTAGGTACTC
+
=A?ABBCCBBAABA9A@@@@@@@A>@???>
@Y1K6R:00133:00841
ACGAGTGCGTTCATGTCGTAGGTACTC
+
ABBBBBBECE@BB9::@@@=?<@::7>
@Y1K6R:00137:00802
ACGAGTGCGTTCCCCATGTCGTAGGTACTC
+
@BABABBB@A>ABB7B<;;??>==:=777>
@Y1K6R:00139:00807
ACGAGTGCGTTCCCCATGTCGTAGGTACTC
+
BBBBBCCCBB@B==6=9::<?;//,0000/
@Y1K6R:00139:00834
ATATCGCGACGGGTATGGAAGACTCTATAGA
+
@@;;9B@?499=:==@B@C?A@<?=:88A;5
@Y1K6R:00140:00826
ACGAGTGCGTTCCCACTGTCGT
+
?BBBABA?:6,11,1////333
@Y1K6R:00145:00801
TACTGAGCTACACACACAGAAAGATTGGT
+
BBBBCCBCB??;;;B9<9@>?8>874747
@Y1K6R:00101:00860
ACGAGTGCGTTCCCCATGTCGTAGGTACTC
+
BB>?BDCB=9;@=>4>99;@@BABACCAAB
@Y1K6R:00114:00896
ACGAGTGCGTTCCCCATGTCGTAGGTATC
+
BCA@@ACCDC7;99/9999???7:67?=1
@Y1K6R:00115:00866
ACGAGTGCGTTCCCACTGTCGT
+
=@B;;9BB99511,//////..
@Y1K6R:00118:00857
ACGAGTGCGTTCCCCATGTCGTAGGTACTC
+
BBBBBBCBBD?BCC:CBBBABBBD@C:;;B
@Y1K6R:00132:00889
ACGAGTGCGTTCCCCATGTCGTAGGTACTC
+
BBBABBBBFE@BCC:B?>????<<:=777>
@Y1K6R:00101:00936
ACGAGTGCGTTCCCCATGTCGTAGGTACTC
+
AB???AB@@D5999/9991=<?00,//..3
@Y1K6R:00104:00920
ACGAGTGCGTTCCCCATGTCGTAGGTACTC
+
BDBBCC=<<E=@AA6@A>@??:91976661
@Y1K6R:00107:00944
ACGAGTGCGTTCCCCCATGTCGTAGGTACTC
+
?BBBB@AAC>:>>AB2B::9>@A??:<::7>
@Y1K6R:00113:00949
ACGAGTGCGTTCCCCATGTCGTAGGTACTC
+
BB?ABBBCDFABAA9@9::BA=//,0000:
@Y1K6R:00118:00935
ACGAGTGCGTTCCCCATGTCGTAGGTACTCA
+
BBBBBBCCBB@BCC9ABBBBCCCC@C@;;:B
@Y1K6R:00118:00946
TAGTATCAGCCTCGCCATGACGAAGGTATTCC
+
DDCCCCD?@@>AA@A>ACDCCBB@B@CCC?C?
@Y1K6R:00124:00904
ACGAGTGCGTTCCCCATGTCGTAGGTACTC
+
BCB??=BCDDA?==4=4:8>>?77377777
@Y1K6R:00132:00915
ACGAGTGCGTTCCCCATGTCGTAGGTACTC
+
BBB???CCDB8;99484;;>AA7737777=
@Y1K6R:00137:00949
TACTGAGCTACACACACAGAAAGATTGGT
+
<<AAABCBBBCCAAABBBC>=8=00,0,.
@Y1K6R:00141:00935
ACGAGTGCGTTCCCCATGTCGTAGGTACTTC
+
BBBBBDCDCEACDC:C:<<@@@@A=AA:747
@Y1K6R:00141:00939
ACGAGTGCGTTCCCCATGTCGTAGGTACTC
+
@A??BBCCBB?AB=7@@BB@@@?A>A???B
@Y1K6R:00144:00939
ATATCGCGAGGGTATGGAAGACTCTATA
+
BB9;;CCCCDCBCBBB=@?@CEBBA??=
@Y1K6R:00144:00946
ACGAGTGCGTTCCCCATGTCGTAGGTACTC
+
BBBBBAAACC@BCC9D@@@ABBBC@C????
@Y1K6R:00146:00948
ACGAGTGCGTTCCCCATGTCGTAGGTACTC
+
ECBBAACCCCA?==6=4;9>?<00,00000
@Y1K6R:00106:00950
ACGGAGTGCGTTCCCCATGTCGTAGGTACTC
+
BBB@?@@BCCCACBB6=9::>@A7747777=
@Y1K6R:00119:00960
CGTGTCTCTAGGCACAGGATTTTGTGTA
+
9>999@@@@@D?;<=BA>BBBB7AA>99
@Y1K6R:00122:00969
ACGAGTGCGTTCCCCATGTCGTAGGTACTC
+
AA?@@@AAAC@BCC:ECBBCCCCC@C@@@A
@Y1K6R:00122:00979
ACGAGTGCGTTCCCCATGTCGTAGGTACTC
+
BBBBBBBBAA=>BC:BABB?BB??:?:::A
@Y1K6R:00125:00969
TACTGAGCTACCACACACAGAAGATTG
+
,,,,,884444:4444444431370*,
@Y1K6R:00127:00951
ACGAGTGCGTTCCCCATGTCGTAGGTACTC
+
BB<?@@@AAB@ABC:D;<<@@@@A?B:;:?
@Y1K6R:00128:00992
ACGAGTGCGTTCCCCATGTCGTAGGTACTC
+
BA>?BBBCCE@DCB:C@@@ABB@@?B:::B
@Y1K6R:00142:00964
AGCACTGTAGCTGTCACTATGTTACTTGTG
+
444449499?49499:BC999B??:A9449
@Y1K6R:00142:00985
ACGAGTGCGTTCCCCATGTCGTAGGTACTC
+
CBBBBBDHCBDA==6=9;;ABB7:577777
@Y1K6R:00147:00951
TACTGAGCTACACACACAGAAAGATTGGT
+
BBBCCCBA??BBBCCCBB=;;:?><=A=?
@Y1K6R:00140:01004
AGCACTGTAGCTGTCACTAGTTACTTGT
+
AABBCCCBDCBBCCCCBBC;;6<BCBCC
@Y1K6R:00143:01003
ACGAGTGCGTTCCCCATGTCGTAGGTACTC
+
BBAABBCBA>2444/9>>>>@@7737777=
@Y1K6R:00152:00032
TACTGAGCTACACACACAGAAAGATTGGT
+
CBABEECCB99<CBBBFCCCC?ABA@C??
@Y1K6R:00154:00021
ACGAGTCGTTCCCCATGTCGTAGGTACT
+
CCABCDBBB>CCB:@;;1<<8--+--,,
@Y1K6R:00154:00028
ACGAGTGCGTTCCCCATGTCGTAGGTACTC
+
BBB?BACCCD@DBB:B9;:???=<:=7777
@Y1K6R:00156:00045
ACGAGTGCGTTCCCCATGTCGTAGGTACTC
+
ACBABAABBC@BCC:B9;:AAA695::77?
@Y1K6R:00157:00020
ATATCGCGTACGGGTATGGAAGACTCTATAGA
+
9>;48@8///666+//4A79;?<171111440
@Y1K6R:00159:00019
ACGAGTGCGTTCCCCATGTCGTAGGTACTC
+
BBBABBCCCC==992=899??<00,0/...
@Y1K6R:00160:00012
ACGAGTGCGTTCCCCATGTCGTAGGTACTC
+
?BBBBBBBBC@BCC:B9;:A@><<:?7;:B
@Y1K6R:00160:00014
TAGTATCAGCCTCGCCATGACGAAGGTATTCC
+
DA@ADCD99;=9949244?AB9<895989437
@Y1K6R:00160:00024
TGATACGTCTCCTTCCTTAGTTACTTCA
+
ACCDCCDAE?=995469>A@@ADCE@CC
@Y1K6R:00166:00005
TCTCTATGCGCTCCACATGTCTAAGGT
+
>=9444444A>9<;<BD@AA<<<@B@B
@Y1K6R:00192:00042
ACGAGTGCGTTCCCCATGTCGTAGGTACTC
+
ABBBBBBBCCBBCD:B:99;@@;?:<777=
@Y1K6R:00197:00048
ACGAGTGCGTTCCCCATGTCGTAGGTACTC
+
BBACGCCCCC@CBB9?9::<>>7747====
@Y1K6R:00198:00029
ACGAGTGCGTTCCCCATGTCGTAGGTACTC
+
@CBABABBCC@ACC:D::;@A@??;?:::?
@Y1K6R:00159:00053
AGCACTGTAGCTGTCACTAGTTACTT
+
11/1////4444:444;;<11,/66,
@Y1K6R:00180:00067
ACGAGTGCGTTCCCCATGTCGTAGGTACTC
+
@CBABBDD@AAACC:CA@@@??>><>:77>
@Y1K6R:00186:00064
ACGAGTGCGTTCCCACTGTCGTAGT
+
@CB:9<B@@@599094444337311
@Y1K6R:00195:00056
ACGAGTGCGTTCCCCATGTCGTA
+
@BBB==9>995999/844/446.
@Y1K6R:00199:00063
ATCAGACACGGACACAGCAGAACACAC
+
BAABBCBA>>@BAA@A@AAAA@A??>>
@Y1K6R:00183:00118
TGATACGTCTCTT
+
////4449944/,
@Y1K6R:00192:00112
ACGAGTGCGTTCCCCATGTCGTAGGTACTC
+
BB>@;;<BCC?BDC8B99987311011111
@Y1K6R:00155:00150
ATATCGCGAGGGTATGGAA
+
@@=>>11///8+//48565
@Y1K6R:00157:00198
ACGAGTGCGTCCCACTATGTC
+
;@?A>9999994-///,*0**
@Y1K6R:00169:00179
ACGAGTGCGTTCCCCATGTCGTAGTACTC
+
BBC?@AC@@:5499/9999>>?00/0.,,
@Y1K6R:00179:00173
ACGAGTGCGTTCCCACTGTCGTAGAGTCA
+
?BAB@A??9969919444433331754.-
@Y1K6R:00198:00195
ACGAGTGCGTTCCCCATGTCGTAGGTACTC
+
BBBBBBCC?:2444/9991??>00,0::00
@Y1K6R:00156:00216
TAGTATCAGCCTCCGCCATGACGAAGGTATTCC
+
>>>9949444289244:;;ADCB@>A8;;?<?<
@Y1K6R:00156:00249
ACGAGTGCGTTCCCACTGTCG
+
CBBBCB=:88,//+1////43
@Y1K6R:00157:00229
TACTGAGCTACACACACACAAGAATA
+
994>994984444///////,..,36
@Y1K6R:00161:00219
ACGAGTGCGTTCCCATGTCGTA
+
BB?BBCC=995490994/44,,
@Y1K6R:00177:00248
ACGAGTGCGTTCCCCATGTCGTAGGTACTC
+
CB@AABDECF6944/88998>?77477777
@Y1K6R:00161:00251
TGATACGTCTCCTCTTAGTT
+
99<9444@11/,///,,//,
@Y1K6R:00188:00283
ACGAGTGCGTTCCCCATGTCGTA
+
CDA??@CB;;2///+111-700.
@Y1K6R:00150:00304
ACGAGTGCGTTCCCACTGTCGTAGT
+
;@?;99>>99611-/////44.361
@Y1K6R:00154:00337
ACGAGTGCGTTCCCACTGTCGTAG
+
BBB@@@EC==;:;,111///..31
@Y1K6R:00184:00313
ACGAGTGCGTCCTCCATGT
+
99>994/////,,2**,,,
@Y1K6R:00188:00324
ACGCTCGACATGCCAGGTACAGGA
+
BBDBCBDC==>11,11,0;199;9
@Y1K6R:00194:00337
ACGAGTGCGTTCCCACTGTC
+
B?>@BBA@<;,,-+-,,,,6
@Y1K6R:00198:00344
ACGAGTGCGTTCCCCATGTCGAGGTACTC
+
ABBABBCCAA?BHHAC@AA@CBB?CAA@>
@Y1K6R:00152:00361
ACAGTGCGTTCCCCATGTCGTAGGTACTC
+
BBBBECBBA6944-9999>>?9858989>
@Y1K6R:00199:00356
TACTGAGCTACACACACAGAAAGATTGGT
+
BBBBBCCA@ABBBABA@>9775:??CD@@
@Y1K6R:00166:00409
ACGAGTGCGTTCCCACTGTCGT
+
89;;@CCDCC6//+1;-,,,,,
@Y1K6R:00180:00428
TGATACGTCTCCTTCCTTAGTTACTTCA
+
;ACA9<=BBBC?B@ACD=@?==1//,//
@Y1K6R:00151:00468
ATCAGACACTCGACA
+
/.////.////////
@Y1K6R:00180:00470
ACGAGTGCGTTCCCACTGTC
+
AAA?@AB@<;,--+-,,,*0
@Y1K6R:00198:00492
ACCGAGTGCGTTCCCATGTCGTAGGTACTC
+
AB@BBBBB;;;244-9>>>??B77477777
@Y1K6R:00150:00525
ACGAGTGCGTTCCCCATGTCGTAGGTACTC
+
>BBBBBCCBB>?=94>>>>>>?7747777=
@Y1K6R:00150:00544
CGTGTCTCTAGGCGACAGGATTTTGTGTA
+
46/1,,,,/66,.349:=?B>??111/,,
@Y1K6R:00165:00526
ACGAGTGCGTTCCCCATGTCGTAGTAC
+
CBBBBBC@;;2444/9991::8,,,,,
@Y1K6R:00166:00531
TCTCTATGCGCTCCACATGTCTAAGT
+
=9@>@@ABCCCA@=@>>>99999284
@Y1K6R:00167:00536
AGTATCAGCTCGCCATGAC
+
/1488@///.6//,43444
@Y1K6R:00168:00541
ATATCGCGAGGGTATGGAAGACTCTATA
+
BB>>>B@CCAA?AAAA@B@CCCBBB??<
@Y1K6R:00173:00514
TAGTATCAGCCTCGCTATTCC
+
4944BB@@DC7;944/11,1,
@Y1K6R:00174:00533
TCTCTATGCGCTCCACATGTCTAAGGT
+
//////76BC=><BBA99999892/77
@Y1K6R:00193:00540
ATATCGCGAGGGTATGGAAGACTCTATA
+
BA@A?CBCCCBBCBBB@C@CBCCCB;;9
@Y1K6R:00195:00523
ACGAGTGGCGTTCCCCATGTCGTAGTACTC
+
CDBBABC?ABA5499/9991118,,,,,,,
@Y1K6R:00152:00572
ACGAGTGCGTTCCCCATGTCGTAGGTA
+
?BBBBBB@::2444/99910;;//,..
@Y1K6R:00154:00573
ACGAGTGCGTTCCCACTGTC
+
BBBAB===:461>-1///,,
@Y1K6R:00160:00560
TCTCTAGCGCTC
+
,,,,,,67////
@Y1K6R:00161:00593
ACGAGTGCGTTCCCCATGTCGTAGGTACTC
+
AA?AABAA?A=>CCAEA;;:@@==;=777=
@Y1K6R:00163:00580
ACGAGTGCGTTCCCCATGTCGTAGGTA
+
ACBBB=CCDD8;44-8491:;:00,//
@Y1K6R:00169:00585
ACGAGTGCGTTCCCACTGTC
+
BB@?@@B@::,--+-,,,,.
@Y1K6R:00171:00570
ACGAGTGCGTTCCCCATGTCGTAGGTACTC
+
?BBBBBBBCB==CFACA@@?>>==:=7777
@Y1K6R:00171:00579
ACGAGTGCGTTCCCCATGTCGTA
+
A??ABBDCCB6///+111-87-.
@Y1K6R:00174:00596
ATCAGACACGGACACAGCAGAACACAC
+
BABCCCB<<9<===@ACBCCC@CCCCC
@Y1K6R:00179:00599
ATCAGACACGGACACAGCAGAACACAC
+
@AB@CBCAAA@BDCCEFCBBB?BBB@C
@Y1K6R:00194:00597
TAGTATCAGCCTCGCCATGACGAAGGTATTCC
+
41//1/66//,999:@BCCAABC@A>;;9<=9
@Y1K6R:00197:00577
ACGAGTGCGTTCCCCATGTCGTAGT
+
BBBBBC@:992444,9848774...
@Y1K6R:00162:00616
ACGAGTGCGTTCCCCATGTCGTAGGTACTC
+
BCBCCCC=??6999-9989>>?<?:<:9:?
@Y1K6R:00163:00641
TGATACGTCTCCTTCCTTAGTTACTTCA
+
BBBCDDEBGBB>==@?C>@AA@AAEBGC
@Y1K6R:00170:00627
ATCAGACACGGACACAGCAGAACACAC
+
BBBBDDCBBA@BBBBCBBBBB@BB@A?
@Y1K6R:00172:00634
TGATACGTTTCCTTCCCTTAGTTACTTCAGTGC
+
8>>>>DFBB<A?A699-824447433976???<
@Y1K6R:00174:00621
ACGAGTGCGTTCCCCATGTCGTAGGTACTC
+
ABBABBCBAA?BHH:DA@@BBBAA?A:::?
@Y1K6R:00184:00648
ACGAGTGCGTTCCCATGTCGTA
+
BBB?=@?@99611-////4461
@Y1K6R:00189:00649
TGATACGTCTCCCTCTTAGTT
+
4444444:4944-///,,,,*
@Y1K6R:00160:00661
TCTCTATGCGCTCCCATGTCTAAGT
+
<CECBBBCBC@:44-8891:10,0.
@Y1K6R:00166:00684
ATATCGCGTACGGGTATGGAAGACTCTATAG
+
>894=>8//////+//.97877717111144
@Y1K6R:00170:00672
ACGAGTTGCGTTCCCATGTCGTAGA
+
?BB99<@?>?A6991444/......
@Y1K6R:00171:00656
ACGAGTGCGTTCCCACTGTCGTAG
+
BBABBB=94454909444443771
@Y1K6R:00173:00660
ACGAGTGCGTTCCCCATGTCGTAGGTACTC
+
ABBBBBDCCCA?==6====<?A66377777
@Y1K6R:00180:00655
ACGAGTGCGTTCCCCATGTCGTAG
+
?BABBCAB@@5999/999/..4..
@Y1K6R:00197:00687
ACGAGTGCGTCCT
+
498@991,,,,**
@Y1K6R:00199:00666
TACTGAGCTACACACACAGAAAGATTGGT
+
@?ADCCCAAAC@@ABABBCCCBCBB?@>?
@Y1K6R:00157:00743
ACGAGTGCGTTCCCCATGTCG
+
@BCBBB=9?:5111+1///..
@Y1K6R:00165:00724
TCTCTATGCGCTCACATGTCTAG
+
>B999==>999994444//////
@Y1K6R:00168:00731
ATCAGACACTCGACACA
+
834444.////////44
@Y1K6R:00170:00710
ACGAGTGCGTTCCCCATGTCGTAGGTACTC
+
ABBBBCCCCCACBB7A9;;@@><<:=777A
@Y1K6R:00173:00711
ACGAGTGCGTTCCCCATGTCGTAGGTACTC
+
ABB@AACDCCACAA7A:;;>@@7747777=
@Y1K6R:00189:00742
ACGAGTGCGTCCTC
+
498<//-,,,,*,2
@Y1K6R:00195:00732
ACGCTCGACTGCCCAGGTACAGGAG
+
BB>9;;>??>99919969988?<77
@Y1K6R:00150:00781
ATCAGACACGGACACAGCAGAACACAC
+
BBBBBBB?@?<=?BAEDCC??=?BBC@
@Y1K6R:00165:00750
ACGAGTGCGTTCCCCATGTCGTAGGTACTC
+
BBBBBBA@@F@ACC:B9;:7887747777=
@Y1K6R:00171:00785
ACGAGTGCGTTCCCCATGTCGTAG
+
BA?ABBCA::2444/9991000..
@Y1K6R:00184:00778
ACGAGTGCGTTCCCCATGTCGTAGGTACTC
+
BBBB@@AACB@ABC:B:9:<>>7747777>
@Y1K6R:00186:00764
ACGCTCGACCATGCCAGGTACAGGAG
+
@C9;4;9442494424423944424/
@Y1K6R:00188:00752
ACGAGTGCGTTCCCCATGTCGTAGGTACTC
+
AA?@AABECCDA==79499>>>7747777<
@Y1K6R:00195:00771
ATCAGACACGGACACAGCAGAACACA
+
@@@@@BABBB>BBA??:9=9959887
@Y1K6R:00153:00807
TACTGAGCTACACACACAGAAAGATTGGT
+
BA>ADBBB?@AACCDBAA933,8>><@=?
@Y1K6R:00160:00810
ACGAGGTGCGTTCCCCATGTCGTAGGTACTC
+
BBBAA?BCCCE@BCC:C@@ABCCCC@C???B
@Y1K6R:00165:00832
ACGAGTGCGTTCCCCATGTCGTAGGTACTC
+
BBBBBB@@@B@ABC:BA@?<??==;>777=
@Y1K6R:00166:00800
ACGAGTGCGTTCCCCATGTTCGAAGGTACTC
+
ABBABBBCBB@BCD:CBBB@BCC@B?A@@@A
@Y1K6R:00196:00846
ATATCGCGAGGGTAGTGAAGAGA
+
?;>>999444;:8:11./,.,2*
@Y1K6R:00153:00879
ACGAGTGCGTTCCCCATGTCGTAGGTACTC
+
AA@AC@?>996999,44447771101=?71
@Y1K6R:00155:00895
ACGAGTGCGTTCCCCATGTCGTAGGTACTC
+
DCAAABCBD;2444/9999?A@00,00/0/
@Y1K6R:00163:00869
ATATCGCGAGGGTATGGAAGACTCTATA
+
BB@AABBCCBC?B???@C@CCAAAC@A=
@Y1K6R:00173:00864
ATCAGACACTCGGACACAGCAGAACACACA
+
93444/./////,/6999894339311667
@Y1K6R:00177:00876
ATCAGACACTCGGACACAGCAGAACACAC
+
9344964/////,//444:987;;;8666
@Y1K6R:00192:00899
CGTGTCTCTACGGCACA
+
4444444////.,./4/
@Y1K6R:00155:00918
ACGAGTGCGTTCCCCATGTCGTAGGTA
+
?@CA@ADCAC5999/994/466..,..
@Y1K6R:00160:00916
CGTGTCTCTAGGCACAGGATTTGTGTAG
+
4449944448=97==442444-494449
@Y1K6R:00160:00930
ACGAGTGCGTTCCCCATGTCGTAGGTACTC
+
?A?BBBCBAA?ACH:CBBBBBBCC@C?@?A
@Y1K6R:00171:00949
TAGTATCAGCCTCGCCGAAGGTATTCC
+
9>=@<;;A?><@@11,/656764459;
@Y1K6R:00174:00903
AGCACTGTAGCTGTCACTAGTTACTTGT
+
<<ENDCBBBDCCBCCCC@@@A@BCC@DB
@Y1K6R:00174:00936
AGCACTGTAGCTGTCACTATTTACTTGT
+
@CBABBCCEDDAACBCCCCCC@BBB==<
@Y1K6R:00178:00904
ACGAGTGCGTTCCCCATGTCGTA
+
?B>@@@?>?@5111*1///440.
@Y1K6R:00178:00926
ACGAGTGCGTTCCCCATGTCGTAGGTA
+
AA?BBBCCCC=?=929491::8,,+,,
@Y1K6R:00179:00940
ACGAGTGCGTTCCCCATGTCGTAGGTACTC
+
BBBBBBBBCCABCB:B9::@BB??>@:::@
@Y1K6R:00181:00921
ACGAGTGCGTTCCCCATGTCGTAGGTACTC
+
BBBBBBBCCC@BCB:C9::@AA??;@::7>
@Y1K6R:00193:00937
ACGAGTGCGTTCCCCATGTCGTAGGTACTC
+
BBB??BBBBC@CCN:CAA@@AAAA?A;;:A
@Y1K6R:00196:00941
ACGAGTGCGTTCCCCATGTCGTAGGTACTC
+
BBB??=AA@F?@CC:C:;:?>>7747777=
@Y1K6R:00152:00967
ACGAGTGCGTTCCCCATGTCGTAGGTACTC
+
BBB?@ACCBB?==@6@;;;???77477777
@Y1K6R:00153:00968
ACGAGTGCGTTCCCCATGTCGTAGGTACTC
+
@DB@@AACDE@BCD:C@@?;;@6137777>
@Y1K6R:00157:00983
ACGAGTGCGTTCCCCATGTCGTAGGTACTC
+
ABAABBBBCC@BCC:B?@@AA>;;:9/00:
@Y1K6R:00159:00952
TACTGAGCTACACACACAGAAAGATTGGT
+
BBBBCCCBBBBBBCCCBBA>;:;??=?7:
@Y1K6R:00161:00988
TACTGAGCTACACACACAGAAAGATTGGT
+
BBCBDADCC::;DCCCCBBBB>>@@@B7:
@Y1K6R:00161:00994
ACGAGTGCGTTCCCCATGTCGTAGGTACTC
+
AA<>ABCCBBDBBB9CBBBBBBCC@C<;;B
@Y1K6R:00166:00964
ACGAGTGCGTTCCCCATGTCGTAGGTACTC
+
BBBBBBBCCC>??=6==?=;AA??:?977>
@Y1K6R:00167:00954
ACGAGTGCGTCCTCCATGTCG
+
>>>AA>=>>9954;9888444
@Y1K6R:00171:00962
TGATACGTCTCCTTCCTTAGTTACTTCA
+
CBEBBDCBD=98=59598>>A@BCDBCB
@Y1K6R:00174:00971
ACGAGTGCGTTCCCCATGTCGTAGGTACTC
+
BBBBBBCCAA?BHH:C;<<CBB@A=@:::>
@Y1K6R:00178:00962
ACGAGTGCGTTCCCCATGTCGTAGGTACTC
+
?BBBBCCBAA?ADF:C@@ABCCBB?B???A
@Y1K6R:00178:00968
ACGAGTGCGTTCCCCATGTCGTAGGTACTC
+
?BBBBBBBBBEACCACBBBBBBBC@C@@@B
@Y1K6R:00179:00986
ACGAGTGCGTTCCCCATGTCGTAGGTACTC
+
BBBBBBCCCCDAA=7@@@@?AA7:57777>
@Y1K6R:00183:00992
TAGTATCAGCCTCCGCCATGACGAAGGTATTCC
+
>>?>?=944429429:?>CCDGCA8;9;99;@=
@Y1K6R:00184:00984
ACGAGTGCGTTCCCCATGTCGTAGGTACTC
+
BB@@BCCCBGAFCC:C<<<@B@BC?B;::B
@Y1K6R:00189:00998
ACGAGTCCCATGTCGTAGGTACTC
+
BBBBBBBB>B99;@>@>@;>998>
@Y1K6R:00191:00961
ACGAGTGCGTTCCCCATGTCGTA
+
CBBBABA@=?5111+11/,000.
@Y1K6R:00191:00975
ACGAGTGCGTTCCCCATGTCGTAGGTACTC
+
BBADA===9459AB4ABAA@DDCD?C??@C
@Y1K6R:00193:00953
ATCAGACACGGACACAGCAGAACA
+
>;:9AA>999599999=9111,10
@Y1K6R:00199:00956
ACGAGTGCGTTCCCA
+
BDAB=;::1-***)*
@Y1K6R:00150:01000
ACGAGTGCGTTCCCCATGTCGTAGGTACTC
+
BBBABBCCCB@BBB9B>@@BBB?A>A:::@
@Y1K6R:00151:01003
ACGAGTGCGTTCCCCATGTCGTAGGTACTC
+
BBBBBBCCCC>?==69499>??77477777
@Y1K6R:00155:01000
ACGAGTGCGTTCCCCATGTCGATGAGTACTC
+
BB?ABBCCBBEACC>C@@=9<887111169A
@Y1K6R:00156:01002
ACGAGTGCGTTCCCCATGTCGTAGGTACAC
+
<DCCBBCB@;2444/9991>=<00,.....
@Y1K6R:00156:01010
ACGAGTGCGTTCCCCATGTCGTAGGTACTC
+
B@BBBBBCCC>?==694;9<>>7747777=
@Y1K6R:00158:01025
ACGAGTGCGTTCCCCATGTCGTAG
+
=@@>@@>?>@6999,844/442,,
@Y1K6R:00160:01006
ACGAGTGCGTTCCCCATGTCGTAGGTACTC
+
BBBBBBBBCB@=CH:D;<<???7747777=
@Y1K6R:00162:01014
TACTGAGCTACACACACAGAAAGAT
+
BBBCDBBBBBBBBCCDBB?>><@B?
@Y1K6R:00165:01006
ACGAGTGCGTTCCCCATGTCGTAGGTACTC
+
?BBBBBCCADEACF:D@@?>@B??:??=<>
@Y1K6R:00169:01015
ACGAGTGCGTTCCCCATGTCGTAGGTACTC
+
AECCBCCDCDADBB9B:;9BCC?<:?677=
@Y1K6R:00171:01027
ACGAGTGCGTTCCCCATGTCGTAGGTACTC
+
BA??BBBBCB=BDHAB@@AACC??=?:::?
@Y1K6R:00171:01043
ACGAGTGCGTTCCCCATGTCGTAGGTACTC
+
BBBB@@BCCFAAAA7=9;:@@@<?:=777=
@Y1K6R:00174:01024
ACGAGTGCGTTCCCCATGTCGTAGGTACTC
+
BB?ABACCCB=?994=499???77477777
@Y1K6R:00176:01011
ATATCGCGACGGGTATGGAAGACTCTATAGA
+
@A<<<ABB4444-444?>A?BA??8661>44
@Y1K6R:00176:01036
ACGAGTGCGTTCCCCATGTCGTAGGTACTC
+
BBB?BBCCBB@BCC:C@@@@AAAB?A???A
@Y1K6R:00178:01035
ACGAGTGCGTTATGTCGTAGGTACTC
+
BBB@A@BBBCBBBBB?@@;;:<9999
@Y1K6R:00181:01041
ACGAGTGCGTTCCCCATGTCGTAGGTACTC
+
ACCCBBCBD;2444/9>>>BBB??:????A
@Y1K6R:00184:01009
ACGAGTGCGTTCCCATGTCGTAAGGTATC
+
BBCDBA@9996991444/....,.44449
@Y1K6R:00185:01035
ATCAGACACGGACACAGCAGAACACA
+
9899;9799A8;9;4?://,,2,,,,
@Y1K6R:00186:01038
ACGAGTGCGTTCCCCATGTCGTAGTAG
+
CBB?@AB@995999/944477711111
@Y1K6R:00186:01046
ACGAGTGCGTTCCCCATGTCGTAGGTACTC
+
BA?ABBBA?A=>BC:BAAAACCCCAC@@AB
@Y1K6R:00195:01028
ACGAGTGCGTTCCCCATGTCGTAGGTACTC
+
A@>@A>CCCB6944/8891<<<00,00///
@Y1K6R:00195:01049
ACGAGTGCGTTCCCCATGTCGTAGGTACTC
+
BBBABABCCCDA==7=4;;?>>7747777=
@Y1K6R:00196:01042
TAGTATCAGCCTCGCCATGACGAAGGTATTCC
+
BBB@@AC@AAACEAA@ACCEGBB?B@BBB=@=
@Y1K6R:00197:01019
TCTCTATGCGCTCCACATGTCTAAGGT
+
@BCA@@AA@BB<;8<CABDC?@@=@=@
@Y1K6R:00196:01073
ACGAGTGCGTTCCCCATGTCGTAGGTACTC
+
ABBBB@CCC;2444/9>>>@AA??:<777=
@Y1K6R:00198:01057
TGATACGTCTCCTTCCTTAGTTACTTCA
+
ABBDEDDB@;:,1,1,/,///7944249
@Y1K6R:00205:00030
ACGAGTGCGTTCCCCATGTCGT
+
?BCAABCA;;2444-9886220
@Y1K6R:00205:00045
ACGAGTGCGTTCCCACTGTCG
+
BCCAECB@;;,11,1////..
@Y1K6R:00211:00004
ACGAGTGCGTTCCCATGTCGTAG
+
BCB@ABA;99244-944/44...
@Y1K6R:00221:00021
TAGTATCAGCCTCCGCCATGACGAAGGTATTCC
+
;@@994>484594249:AAACCAA8;9989;>5
@Y1K6R:00225:00025
CGTGTCTCTAGGCACAGGATTTTGTGTAG
+
BEDCDBBABBDABDCCCAA@@@4999@>>
@Y1K6R:00229:00041
ACGAGTGCGTTCCCATGTCGTAGGTACTC
+
@@<>ACCBCB@BFBC@@A@BABCEDAAAA
@Y1K6R:00232:00029
ACGAGGTGCGTTCCCCATGTCGTAGGTACTC
+
?B?CC@CDDCD@CCB9C@?????@@=@???B
@Y1K6R:00241:00020
ACGAGTGCGTTCCCCATGTCGTAGGTACTC
+
BBAABBCCBB@BDC:B9;:AAA?A>A:::@
@Y1K6R:00205:00060
ACGAGTGCGTTCCCCTTGTCGTAGGTACTC
+
?AABDD=99:2444-99>88393747999=
@Y1K6R:00212:00059
ACGAGTGCGTTCCCCATGTCGTA
+
?B@;;<B@996111+11/,222.
@Y1K6R:00219:00058
CGTGTCTCTAGGCACAGGATTTTGTGTAG
+
BBCFFCB?@@B?BBBCCBCCDC:;<;@AC
@Y1K6R:00221:00064
ACGAGTGCGTTCCCCATGTCGTAGGTACTC
+
ABBBBBBBAB@ACC:B::9<@@6957777=
@Y1K6R:00223:00066
ATATCGCGTACGGTATGGA
+
9744442,,,,,*,,26,/
@Y1K6R:00244:00079
ACGAGTGCGTTCCCCATGTCGTAGGTACTC
+
@CCCB@BBBE@DBB6:4998887737767;
@Y1K6R:00205:00126
ACGAGTGCGTCTCCAT
+
943494111///8,//
@Y1K6R:00221:00126
ACGAGTGCGTTCCCCATGTCGTAG
+
BBB99<CBBA5999/9991007,,
@Y1K6R:00221:00137
ACGAGTGCGTTCCCACTGTCG
+
@A;<;AA@9951:,11//,,,
@Y1K6R:00223:00136
ACGAGTGCGTTCCCCATGTCGTAGGACTC
+
ADCBEACBCA6944/8899?AB::47=87
@Y1K6R:00205:00194
AGCACTGTAGCAGTCACTAGTTACTTGT
+
@@;<4AAA<>>CCCCCC=9;:<@ACABC
@Y1K6R:00221:00154
TAGTATCAGCCTCCGCCATGACGAAGGTATTCC
+
4944444444244244244444449:9444249
@Y1K6R:00225:00167
TAGTATCAGCCTCGCCATGA
+
994:B<<8;>,11//787,-
@Y1K6R:00236:00169
ACGAGTGCGTTCCCCATGTCGTAGGTACTC
+
BBBAAACC@F6444/999988?77377161
@Y1K6R:00237:00175
ACGAGTGCGTTCCCATGTCGT
+
CDBBBB;;995/1,///,002
@Y1K6R:00249:00151
TCTCTATGCGTCCACATGTCTAGG
+
,,,,,/64;:BB@BB8611-,**)
@Y1K6R:00203:00212
TACTGAGCTACACACACAGAAGAT
+
49AABBAB;99991/1//64,.,,
@Y1K6R:00212:00201
ATATCGCGAGGGTATGGAAGACTCTATAGA
+
;?@ABBBBCCIBC<;<=@>@;ABA:;7;;/
@Y1K6R:00212:00225
ACGAGTGCGTTCCCATGTCGTA
+
A?>@BA@@??511,1///...1
@Y1K6R:00227:00208
ACGAGTGCGTTCCCCATGTCGTAGGTACTC
+
BBBBB@BCDFDBAA6=494<>>7747777=
@Y1K6R:00244:00208
ACGAGTGCGTTCCCCATGTCGTAGGTACTC
+
@CB@@ACGDC@CCC8A9:8<>:00,00/0/
@Y1K6R:00202:00274
ACGGTGCGTTCCCCATGTCGTAGAGTC
+
?;95;>>>>5999/9999>>>983...
@Y1K6R:00208:00279
TCTCTATGCGTCGA
+
///////;<1////
@Y1K6R:00211:00263
TCTCTATGCGCTCCACATGTCTAAG
+
44ABA?A=@BA9924866611/;77
@Y1K6R:00216:00293
ACGAGTGCGTTCCCACTGT
+
ABBBB?>@//,--+-,,,,
@Y1K6R:00221:00274
ACGAGTGCGTTCCCATGTCGTA
+
?BBBABA??:511,1///...1
@Y1K6R:00226:00253
TACTGAGCTACACACACAGAAAGATTGGT
+
BBBCDCCA@AEABA??>998808>>4/,.
@Y1K6R:00230:00261
ACGCTCGACATGCCCAGGTACAGGAG
+
?BBBBAACB>;///,11-1<?@A?@>
@Y1K6R:00202:00320
TAGTATCAGCCTCGCCATGACGAAGGTATTCC
+
CDC::=DDGN@C?AACCCCCCCB>B>BBA>@@
@Y1K6R:00210:00337
ACGAGTGCGTTCCCCATGTCGTAGGTAC
+
@BBAABB@::2444/9991<<>00,00.
@Y1K6R:00232:00349
ACGAGTGCGTTCCCACTGTCGT
+
ACB::<B@::,--+-,,,,/..
@Y1K6R:00241:00311
ACGAGTGCGTTCCCTGTCGTAGGTACTC
+
BCBBBBCCBC=??<@@>@?A87479999
@Y1K6R:00248:00318
ACGAGTGCGTTCCCACTGTC
+
?CCABBBB88,,,*-,,,,.
@Y1K6R:00248:00323
ATCAGACACGGACACAGCAGAACACAC
+
BBBBCCBBA@=@CCCCBBABB@BBAAA
@Y1K6R:00248:00333
ATCAGACACTCGGACACAGCAGAACACAC
+
939>>:9:////,//444/6/0.84345/
@Y1K6R:00202:00359
TGATACGTCTCC
+
4494444;-**)
@Y1K6R:00212:00367
ACGAGTGCGTTCCCACTGTC
+
>BA@@@>?11,--+-,,,,/
@Y1K6R:00213:00388
ATCAGACACGGACACAGCAGAACACAC
+
ACCBABB9;:>@B=@ABCBBB@CCCAB
@Y1K6R:00228:00375
ATCAGACACGAACACAGCAGAACACAC
+
BABABA;==946<D;<=CCCC@CB@8;
@Y1K6R:00242:00373
TGATACGC
+
94//,,,,
@Y1K6R:00249:00364
ACGAGTGCGTTCCCATGTCGTA
+
ABABBB=;992//+1///..41
@Y1K6R:00208:00445
ACGAGTGCGTTCCCATGTCGTAGGTAC
+
BBBBABB@;;244-99998?:00,00.
@Y1K6R:00221:00416
ACGAGTGCGTTCCCCATGTCGTAGGTACTC
+
BA@BBBCDFB6944/8899>??77477777
@Y1K6R:00222:00402
ACGAGTGCGTTCCCCATGTCGTAGGTATC
+
ABBAA@CB@;2444/9999?>>7747777
@Y1K6R:00238:00442
ACGAGTGCGTTCCCATGTCG
+
CCBBAAB>;;2//+1,,,,,
@Y1K6R:00211:00452
CACTATGCGCTCCACATGTCTAAGGT
+
,******//889249>>;<1//,,00
@Y1K6R:00212:00495
ACGAGTGCGTTCCCCATGTCGTAGGTACTC
+
?C@AABCBBC==994=891;;8,,+,,,,,
@Y1K6R:00214:00456
ACGAGTGCGTTCCCACTG
+
=AAA=;;;11,-=+,,*,
@Y1K6R:00227:00455
CGTGTCTCTAGGCACAGGATTTTGTGTAG
+
49@@BBAABBC@C<<<@;?>>?4999::<
@Y1K6R:00241:00467
ACGAGTGCGTTCCCACTGT
+
B98;BBBB:;,--+-,,,,
@Y1K6R:00245:00484
ACGAGTGCGTTCCCCATGTCGTAG
+
@CBBAACBCB6///+111-88800
@Y1K6R:00203:00532
ATCAGACACGGACACAGCAGAAC
+
AAB??@B9<;?@>>@99999<<B
@Y1K6R:00207:00510
ACGAGTGCGTTCCCATGTCGTAGTA
+
CEBBBB999?599194447731111
@Y1K6R:00247:00540
TCTCTATGCGCTCCACATGTCTAAG
+
444444>949@A=;>BBABA@>>59
@Y1K6R:00249:00507
ACGAGTGCGTTCCCCATGTCGTAGGT
+
CBAABCCBAA;=994=491:::00,.
@Y1K6R:00200:00563
ACGAGTGCGTTCCCATGTCGTA
+
?CC:9<B@>?59914///..4.
@Y1K6R:00216:00584
ACGAGTGCGTCCTCCATGTCGT
+
94>@@A<<<A>;9;24///,,,
@Y1K6R:00220:00566
TACTGAGCTACACACACAGAAAGATTGGT
+
BBBCCBBBBBBBBCCCDBA??<8::@C=?
@Y1K6R:00221:00587
ACGAGTGCGTTCCCCATGTCGTAGGTACTC
+
BBBBBBBB@C?@CC:C::9>??;?:=777=
@Y1K6R:00222:00567
TGATACGTCTCCT
+
99<;=:?9@,*)*
@Y1K6R:00222:00587
TGATACGTCTCCTTCCTTAGTTACTTCA
+
<ABBBEDDCCC@C@B@B@CBA?<99211
@Y1K6R:00231:00559
ACGAGTGCGTTCCCCATGTCGTAGT
+
?BA@@ACCBF6944/9991:70...
@Y1K6R:00233:00559
ACTGAGCTACCACACAC
+
B994;@44442//,,,,
@Y1K6R:00234:00585
ACGAGTGCGTTCCCCATGTCGTAGGTACTC
+
@CBBBBBCCCDAA=7=488>>>77477777
@Y1K6R:00247:00596
CGTGTCTCGCACCAGGTATTTTGTGTAG
+
44;4444948799310117775=;11.4
@Y1K6R:00202:00603
ACGAGTGCGTTCCCCATGTCGTAGGTAT
+
9@AA@ABAA;5449/9991:99//,/72
@Y1K6R:00202:00627
TCTCTATGCGCTCCACATGTCTAAGG
+
A@A??AABDCCAA=@@?999944242
@Y1K6R:00208:00648
TAGTATCAGCCTCCGCCATGACGAAGGTATTCC
+
9>?4944444244244899:::;B>A><;:@C?
@Y1K6R:00211:00629
TAGTATCAACCTCCCCATGACGAAGGTATTCC
+
9;911///,/7<@@A6=899?<<69=@9959>
@Y1K6R:00217:00619
ACGAGTGCGTTCCCACTGTCGT
+
AB?:;<@@::,11,1////337
@Y1K6R:00220:00645
ACGAGTGCGTTCCCCATGTCGTAGGTACTC
+
?CAAB?CCDDA?==6=999BBB;?:;677=
@Y1K6R:00228:00626
ACGAGGCGTTCCCCATGTCGTAGTAT
+
A@>@A@BBB==9929991<<>11/00
@Y1K6R:00230:00635
ACGAGTGCGTTCCCACTGTCGTA
+
@B?999BB11-11-/////43<3
@Y1K6R:00234:00643
TACTGAGCTACACACACAGAAAGATTGGT
+
<<>DDCCCBBCCAA@?ABBBB<A;;77:<
@Y1K6R:00239:00606
CGTGTCTCTAGGCACAGGATTTTGTGTAG
+
AACDCBBAAAB@BBCCBB9999/9?>@?@
@Y1K6R:00247:00636
TAGTATCAGCCTCGCCATGACGAAGGTATTCC
+
99<@AAB@>@C<<9BEBBDCBBC?B?A@@=A=
@Y1K6R:00248:00640
TAGTATCAGCCTCGCCATGACGAAGGTATTCC
+
@>AAAAA911A111;;;CEEBBD@C@BBB=@=
@Y1K6R:00203:00668
ACGAGTGCGTTCCCATGTCGTAGGT
+
8@<<<=BD@@5990944/444..,.
@Y1K6R:00211:00664
AGCACTGTAGCTGTCACTAGTTACT
+
1/86/1//7/94444;A@<<;511?
@Y1K6R:00216:00680
TCTCTATGCGCTCCACATGTCTAAGGT
+
499>>>8>?B?9969A>BCD<@>AC@B
@Y1K6R:00235:00665
ATCAGACACGGACACAGCAGAA
+
98>99989>>;>9----,,,,*
@Y1K6R:00245:00679
ATCAGACACGGACACAGCAGAACACAC
+
A@B?CCB?AAACC@AACBBBB?BCDD;
@Y1K6R:00205:00713
ATCAGACACGGACACAGCAGAACACACA
+
@?;;<<:@@@@<;<BBAAA>>;>80000
@Y1K6R:00208:00738
ACGAGTGCGTTCCCACTGTCGTA
+
ACBBAAB@44599098444330.
@Y1K6R:00210:00719
ACGAGTTCCCCATGTCGTAGTA
+
>@?A<<69AA19998///1-**
@Y1K6R:00215:00715
ACGAGTGCGTCG
+
4436//1,,***
@Y1K6R:00216:00737
ACGAGTGCGTTCCCACTGT
+
ABB?=@@?11---+-,,,,
@Y1K6R:00221:00707
ATCAGACACGGACACAGCAGAACACAC
+
@ABBCCCCDBEC?@ACCCBBB>@7877
@Y1K6R:00225:00745
GACGAGTGCGTTCCCCATGTCG
+
ABBAAEA@@995/11*11/,,2
@Y1K6R:00231:00705
ACGAGTGCGTTCCCCATGTCGTAGGTACTC
+
@CBBBBCB@;2444/9999?A?7747777>
@Y1K6R:00238:00721
ACGAGTGCGTTCCCATGTCGTACGT
+
BBBAABB@;;244-9@>A@CCB;<;
@Y1K6R:00239:00749
ACGCTCGACATGCCAGTACC
+
>>ABA@@@?>>11-110./,
@Y1K6R:00203:00792
TCTCTATGCGCTCCACATGTCTAAGGT
+
CCDCBBBBC@BCCABCBAA@>>>;>=@
@Y1K6R:00206:00762
ATATCGCGAGGGTATGGAAGACTCT
+
@BC@>?AAA@B><<9:985...,,,
@Y1K6R:00208:00769
ACGCTCGACATGCCAGTACA
+
49;>>991@1///,//3344
@Y1K6R:00210:00767
ACGAGTGCGTTCCCCATGTCGTAGGTATC
+
B?>?B@CDDC8944-4491;;;00,004.
@Y1K6R:00221:00760
CGTGTCTCTAGCACAGGATTTGTGTA
+
////99:1111./;44249>:=B9//
@Y1K6R:00228:00785
ACGAGTGCGTTCCTACTATG
+
44344447/1,/,,,,,,/6
@Y1K6R:00239:00765
ACGAGTGCGTCCTACCATGTCT
+
>A@9;<9/1//,///,/44444
@Y1K6R:00243:00793
ACGAGTGCGTTCCCCATGTCGTAGGTACTC
+
BBBBBBBBCC@BCC:C9<;?@@=?;=7:7>
@Y1K6R:00200:00802
TAGTATCAGCCTCGCCATGACGAAGG
+
4999;1////,////59><@<11,/,
@Y1K6R:00207:00823
ACGAGTGCGTTCCCCATGTCGTAGGTACTC
+
BBBBBBC@;;2444/9>>>@BBAA>A????
@Y1K6R:00213:00818
ACGAGTGCGTTCCCACTGTCGTAG
+
<CCBBCB@;;244-9444487;,,
@Y1K6R:00222:00801
ACGAGTGCGTTCCCCATGTCGTAGGTACTC
+
BBBAABDB@>2444/9>>>?BB::37<=77
@Y1K6R:00238:00841
TAGTATCAGCCTCGCCATGACGAAGGTATTCC
+
B?C@@ABAA@@C==DBCCBCGA@=A@CBBACC
@Y1K6R:00248:00812
AATATCGCGGGGGTACTGGAAGACTCTATA
+
963848?99??>+99>982824444444/8
@Y1K6R:00248:00839
ATCAGACACGGACACAGCAGAACACAC
+
;0////.///,/77;CCBB?A;>888=
@Y1K6R:00208:00882
ACGAGTGCGTTCCCCATGTCGTAGGTACTC
+
BBBBBBBBAA?ADFAC9<;CAA??:=7777
@Y1K6R:00221:00889
ACGAGTGCGCTCCTCCATGTCTA
+
4434894/////,//,/488;4:
@Y1K6R:00231:00862
TACTGAGCTACACACACAGAAGAT
+
>>9<<AABCAA@B999994.,..,
@Y1K6R:00238:00864
ACGAGTGCGTTCCCACTGTCGT
+
@A@;;<@>?D511,/////...
@Y1K6R:00203:00920
ACGAGTGCGTTCCCCATGTCGTAGGTATC
+
?@7;99499<69B>6;?@>8331101111
@Y1K6R:00210:00928
AGCACTTACTTTCGTGTGC
+
449999:4444-4999999
@Y1K6R:00211:00902
TAGTATCAGCCTCCGCCATGACGAAGGTATTCC
+
4//////,,,*//,//599@=9=A8;548>494
@Y1K6R:00216:00916
ACGAGTGCGTTCCCCAGGTCGTAGGTACTC
+
BBB?BBCB?:2999/9@=ABABBB@C<<<B
@Y1K6R:00218:00915
ATATCGCGAGGGTATGGAAGACTCTAT
+
BBABAABCCCCBCBBA?B?BDBBBB@@
@Y1K6R:00219:00947
ACGAGTGCGTTCCCCATGTCGTAGTAT
+
@AE@AACCCCAA::0811100977166
@Y1K6R:00220:00910
ACGAGTGCGTTCCCACTGTCG
+
BBBA?A4999611-/////..
@Y1K6R:00220:00933
ACGAGTGCGTTCCCCATGTCGTAGGTACTC
+
BBBBBBCB??;@=?4>>@@ABBDCBD<;<@
@Y1K6R:00229:00920
TGATACGTCTTCCCTTCCTTAGTTACTTCAG
+
@999944///,/6+/,/,/7449<=?:=A=9
@Y1K6R:00232:00923
ACGAGTGCGTTCCCCATGTCGTAGGTACTC
+
BBBBBBCBBE@CB@7;4998@;00,//...
@Y1K6R:00235:00936
TACTGAGCTACACACACAGAAAGATTGGT
+
BCDDCCC:;;@CCAA@@@877,888=B?B
@Y1K6R:00237:00917
ACGAGTGCGTTCCCCATGTCGTAGGTACTC
+
?BBBCCDB==;@==4>9;;?@?>@<>777=
@Y1K6R:00239:00946
ACGAGTGCGTTCCCCATGTCGTAGGTACTC
+
BBBBBBBCCC@DCB:C@@@????@>>:;7>
@Y1K6R:00242:00921
ACGAGTGCGTTCCCCATGTCGTAGGTATC
+
BBABABEE@AAABB4A;;9>?@7747>=1
@Y1K6R:00248:00922
ACGAGTGCGTTCCCCATGTCGTA
+
CB@ACCB;992444/9981720,
@Y1K6R:00200:00991
TCTCTATGCGCTCCACATGTCTAAGGTA
+
@ACBAAACBBA;;8<@@AA<9<A595;;
@Y1K6R:00209:00958
ACGAGTGCGTTCCCCATGTCGTAGGTACTC
+
BBC???DCBA;=994>9;1===,,+,,,,,
@Y1K6R:00209:00966
TACTGAGCTACACACACAGAAAGATGT
+
ACCCEDBAABBCCCB>811--+-**((
@Y1K6R:00214:00951
ACGAGTGCGTTCCCCATGTCGTAGGTACTC
+
ABBABBBBBC=@BC:CBBBBBB??:?::7?
@Y1K6R:00217:00975
AGCACTGTAGCTGTCACTAGTTACTTGT
+
;;=BBBBDDDBDEECCDBBBB@CCC:<<
@Y1K6R:00219:00976
ACGAGTGCGTTCCCCATGTCGTAG
+
ABCCBBDB@;2444/9991::8,,
@Y1K6R:00221:00961
ACGAGTGCGTTCCCCATGTCGTAGGTAT
+
?BC?@ACBB;2444/999100:00,.35
@Y1K6R:00221:00995
CGTGTCTCTAGGCACAGGATTTTGTGTAG
+
AACBCCC?@?B?ABBCE@BBBA7>>><11
@Y1K6R:00231:00988
ACGAGTGCGTTCCCCATGTCGTAGG
+
BCBBBAD>;;2444/99910<;00,
@Y1K6R:00238:00957
ACGAGTGCGTTCCCCATGTCGTAGGTACTC
+
AA<BBBCBBB@CGC:CAAABCBCC@C;<<@
@Y1K6R:00239:00950
ACGAGTGCGTTCCCCATGTCGTAGGTACTC
+
CBBBBCCB??=@A?4A;;;>??==:=777=
@Y1K6R:00239:00979
CGTGTCTCTAGGCACAGGATTTTGTGTAG
+
DCECBBBBBBB@BBCBC?@@@@4===>99
@Y1K6R:00240:00987
ACGAGTGCGTTCCCACTGTCGTA
+
=@?:<<>>>?511,//////..3
@Y1K6R:00247:00980
ACGAGTGCGTTCCCCATGTCGTAGGTACTC
+
?BBBBBCC@D?AEE:CAFA@@@BB>B????
@Y1K6R:00203:01022
ACGAGTGCGTTCCCCATGTCG
+
;CBBABA?@:5/11*////..
@Y1K6R:00205:01003
ACGAGTGCGTTCCCCATGTCG
+
BC89;BCBBB2///+1,,,,,
@Y1K6R:00206:01046
TGATACGTCTCCTTCCTAGTTACTTCA
+
@AAABBBB@@@5954244448999844
@Y1K6R:00217:01024
ACGAGTGCGTTCCCACTGT
+
;AA@@@=>11,--+,,,,,
@Y1K6R:00224:01010
ATCAGACATGGACACAGCAGAACACAC
+
BAABCBBBEB@BDDDCCCB@@>@GCCC
@Y1K6R:00225:01019
ACGAGTGCGTTCCCCATGTCGTAGAGT
+
;AA@@AB@@@5999/999987<66111
@Y1K6R:00227:01036
AGCACTGTAGCTGTCACTAGTTACTTGT
+
BCCDDCBBDDCDCCBCDBBA?=AAA=AC
@Y1K6R:00229:01029
ACGAGTGCGTTCCCCATGTCGTAGGTACTC
+
BBDABA@@@B@BCD:?9;988877377676
@Y1K6R:00230:01004
AGCACTGTAGCTGTCACTAGTTACTTGT
+
@CDEDBBCBBBECCCBB@@@?@@CC@AA
@Y1K6R:00230:01039
ACGAGTGCGTTCCCCATGTCGTAGGTACTC
+
BBBBBDDC@AAABB7A;;;;BA==:=777=
@Y1K6R:00234:01025
ACGAGTGCGTTCCCCATGTCGTAGGTACTC
+
?BB@BBCBCB?BHH:C;<<AAA?A<@:::>
@Y1K6R:00235:01037
ACGAGTGCGTTCCCCATGTCGTAGGTACTC
+
BBBBBBCBBA=@CH>C@@AAB>;;:=0000
@Y1K6R:00242:01047
ACGAGTGCGTTCCCCATGTCGTAGT
+
=B>@?ACBBB2444/9989733111
@Y1K6R:00245:01026
ACGAGTGCGTTCCCCATGTCGTAGGTACTC
+
?BBABBCBAA?BHH:C<<<BBBAB?C;;;?
@Y1K6R:00248:01009
ACGAGTGCGTTCCCCATGTCGTAGG
+
BCBBBBCB@A6944/989101@,,+
@Y1K6R:00200:01063
ACGCTCGACATGCCCAGGTACAGGAG
+
B@?@ACCDC>@ACC@:98::<<DACC
@Y1K6R:00200:01065
ATCAGACACGGACACAGCAGAACACAC
+
BBBBBBABBA@AAAABCBBAA>A?AA@
@Y1K6R:00205:01064
TACTGAGCTACACACACAGAA
+
4994499944449:6////.,
@Y1K6R:00218:01092
ACGAGTGCGTTCCCCATGTCGTAGGTACTC
+
ABB@BA@;492444,4449>>>?C@C:::?
@Y1K6R:00227:01063
ACGAGTGCGTTCCCCATGTCGTAGGTACTC
+
ABBBBBCCCC@BBB9A;<<@@ACD@C;;;A
@Y1K6R:00240:01060
ATATCGCGAGGGTATGGAAGACTCTAAT
+
989;999B444-448=<?@C;644/0,,
@Y1K6R:00240:01091
ACGAGTGCGTTCCCCATGTCGTAGGTACTC
+
BD??@B@@>?5999,8>9437911016111
@Y1K6R:00242:01085
TGATACGTCTCCTTCCTTAGTTACTTCA
+
BBCBECCCDA=<@===@@BCCFAAAAEC
@Y1K6R:00243:01060
ACGAGTGCGTTCCCCATGTCGTAGGTACTC
+
BBABABDDCF@BB=64899>>>77477771
@Y1K6R:00243:01070
ACGCGTCGTACCATGCCAGGTA
+
:;01//8/4::<9=;<-1/,.,
@Y1K6R:00240:01103
TAGTATCAGCCTCGCCATGACGAAGGTATTCC
+
BBC@@ADCCC@CCCCBCCBCCCC>@=@<;9<A
@Y1K6R:00249:01110
ACGAGTGCGTTCCCCATGTCGTAGGTACTC
+
?BBBBACB;;2444/9>>>?BB77377777
@Y1K6R:00258:00013
ATATCGCGAGGGTATGGAAGACTCTATA
+
BB???BCDCCC?B;<<?B@DDDBBB@@>
@Y1K6R:00265:00049
TACTGAGCTACCAC
+
49944;@9444://
@Y1K6R:00271:00024
ACGAGTGCGTTCCCCATGTCGTAGGTACTC
+
ABBBBBBBCB@BCH:CAE@ABBAA?B?@?B
@Y1K6R:00272:00017
TACTGAGCTACACACACAGAAGAT
+
99999@:<:9@AA9:9;44.,.,,
@Y1K6R:00277:00026
ACGAGTGCGTTCCCCATGTCGAGGTACTC
+
AA<BBBCCCA;===4>@@@CCBC@CDCBC
@Y1K6R:00282:00036
TCTCTATGCGCTCCACATGTCTAAGGT
+
4444449811>11,/6=>9999>5924
@Y1K6R:00290:00043
ACGAGGTGCGTTCCCCATGTCGTAGAGT
+
BCDBB?C;99A6111*////..468686
@Y1K6R:00297:00006
ACGAGTGCGTTCCCCATGTCGTAGGTACTC
+
ABB@AABCCC@CBB9>9::?@@@@>A:::?
@Y1K6R:00255:00050
ACGAGTGCGTTCCCCATGTCGTAGGTACTC
+
BBBABBCBCB==BC>BAAB?BB??:?777=
@Y1K6R:00262:00075
ACGAGTGCGTTCCCCATGTCGTAGGTACTC
+
?CBBBBB@@F@ABC:B9;;BBBAA=?:::=
@Y1K6R:00270:00091
ACGAGTGCGTTCCCATGTCGTAGTACTC
+
@<;;9@999;5991884/......33..
@Y1K6R:00272:00056
ACGAGTGCGTTCCCCATGTCGTAGGTACTC
+
?BBBBBBBAB@BCC:C??>;????;>777=
@Y1K6R:00278:00099
ACGAGTGCGTTCCCCATGTCGTAGGTATC
+
?BB@AACCBB6944/9899>>>7747=;;
@Y1K6R:00279:00058
ACGAGTGCGTTCCCCATGTCGTAGGTATC
+
BBB@ABECBCBBCC:C::9>??6937=>7
@Y1K6R:00297:00075
ACGAGTGCGTTCCCCATGTCGTAGGTACTC
+
@CBCBCCBBB?A994=9;9>?=00,00/0/
@Y1K6R:00262:00140
ACGAGTGCGTTCCCCCACTGTCG
+
9>@;;;B@@A61111*/////44
@Y1K6R:00275:00133
ACGAGTGCGTTCCCACTGTCGTA
+
BBABA@9@=?511,/////...3
@Y1K6R:00296:00123
TGATACGTCTCCTTCCTTAGTTACTTCA
+
CCCCC@AABBC>B>=?A>;;;B999<99
@Y1K6R:00262:00192
ACGAGTGCGTTCCCCATGTCGTA
+
=>?@@A@B@@2//1+1///442.
@Y1K6R:00269:00161
ACGAGTGCGTCGTCC
+
8>>9944////,,,,
@Y1K6R:00278:00171
ACGAGTGCGTTCCCACTGTCG
+
?98<BBB@>?511,1/////.
@Y1K6R:00281:00194
ATCAGACACGGACACA
+
>>999>?944244/8/
@Y1K6R:00282:00184
ACGAGTGCGTTCCCCATGTCG
+
BBAABCB>;;2///+111--,
@Y1K6R:00286:00168
TAGTATCTGCCTCGCCATGACGAAGGTATTCC
+
ACCCBBB99;=@;449999:>>=242448779
@Y1K6R:00276:00207
ACGAGTGCGTTCCCCATGTCGTAGGTACTC
+
@CB@?AEB;;2444/9999???77377777
@Y1K6R:00287:00219
ACGAGTGCGTTCCCCATGTCGTAGGTACTC
+
?BBBBBB@::2499/99998@?77477777
@Y1K6R:00291:00224
ACGAGTGCGTTCCCACTGTCTAG
+
@CBBBB==995990994444...
@Y1K6R:00254:00264
ATCAGACACGGACACAGCAGAACAC
+
?@CBCEABBB@BCCC99949959>?
@Y1K6R:00256:00294
ATATCGCGAGGGTATGGAAGACTCTATA
+
BABABBCDDDC@CBBBCNAB@??<<AA6
@Y1K6R:00278:00263
ACGAGTACGTTCCCCATGTCGTAGGACT
+
9<:;9>@A@A=?>?1<1/1///43134/
@Y1K6R:00289:00275
AGCACTGTAGCTGTCAATAGTTACTTGT
+
11<1/1/8819944498999B2444244
@Y1K6R:00251:00324
ACGAGTGCGTTCCCATGTCGTA
+
BBB@BBA;992//+1///...1
@Y1K6R:00260:00328
ACGAGTGCGTTCCCCATGTCGTAGGTACTC
+
BBBBBBBBBBEACDBCA<<;??==881116
@Y1K6R:00271:00310
AGCACTGTAGCTGTCACTAGTTACTTGT
+
<BCDDB@@CDACAAACCBBBB@CBC@AA
@Y1K6R:00273:00332
ACGCTCGACATG
+
443:894:2--(
@Y1K6R:00283:00323
ACGAGTGCGTTCCCACTGTC
+
@BBBABB@//,--+-,,,,4
@Y1K6R:00298:00302
TAGTATCAGCCTCGCCATGACGAAGGTATTCC
+
>@AC@@BA>@=;<9=@CBDCBBB@BABCB@B>
@Y1K6R:00250:00370
TACTGAGCTACACACACAGAAAGATTGG
+
A>9<9@@@99999999>>@>@<@??;<;
@Y1K6R:00277:00350
ATATCGCGAGGGTATGGAAGACTCTATA
+
BBBC@@ACBA==@9;:>B@BB@???70.
@Y1K6R:00286:00373
TACTGAGCGTACCACACA
+
44944;?/////,/0//.
@Y1K6R:00259:00415
ACGAGTGCGTTCCCACTGTC
+
;BC:9;AB<<,--+-,,,,4
@Y1K6R:00264:00439
ACGAGTGCGTTCCCCATGTCGTAGT
+
?ACCCDB;;;2444/9444776...
@Y1K6R:00265:00421
ACGAGTGCGTTCCCCATGTCGTAGGTACTC
+
BBBBBBBBCC@CCC:CABA>@@AA>?????
@Y1K6R:00268:00443
ACGAGTGCGTTCCCATGTCGTAGT
+
ADABBAA??:59909944776...
@Y1K6R:00269:00433
AGCACTGTAGCTGTCACTAGTTACTTGT
+
AACDCCBBAAACCCCDCBBBB@CEC>AA
@Y1K6R:00285:00435
ATCAGACACTCGGACACAGCAGAACACAC
+
938444784449644?;4///..,.4443
@Y1K6R:00287:00417
ACGAGTGCGTTCCCATGTCG
+
BBB???B@::2//+1//,,,
@Y1K6R:00274:00455
ACGAGTGCGTTCCCCATGTCGTAGGTACTC
+
ABBBBBBBAB?ABC:BA@>;<<7637777=
@Y1K6R:00277:00453
TGATACGTCTCCTTCCTTAGTTACTTCA
+
AC;99?:4<11:=-1,/7,,,2///,//
@Y1K6R:00277:00461
ACGAGTGCGTCTCCATG
+
498://///66,,*///
@Y1K6R:00282:00497
ACGAGTGCGTTCCCCATGTCGTAGGTACTC
+
@CB@AAAA?A=>CC:C:;:@??7647777=
@Y1K6R:00259:00542
ACGCTCGACATGCCCAGGTACAGGAG
+
CD8;<>111///88-44237944244
@Y1K6R:00263:00520
ACGAGTCCGTTCCCCATGTCGTAGGTACTC
+
?ACCCBB>BA>A==6:999>>>9858989>
@Y1K6R:00264:00525
ACGAGTGCGTTCCCCATGTCGTAGGTATC
+
BBABCCBC@B@ADC:A9;1::100,.34.
@Y1K6R:00269:00505
ACGAGTGCGTTCCCCATGTCGTAGGTACTC
+
BCBBAABBBDDA==7@9;9???77477777
@Y1K6R:00272:00538
ACGAGTGCGTTCCCACTGTCGTAGAGT
+
=@@@@>BB996991444443333174,
@Y1K6R:00275:00503
ACGAGTGCGTTCCCCATGTCGTAGGTACTC
+
CBB@?ADCCDACCC9B===7<>7747777=
@Y1K6R:00286:00527
ACGAGTGCGTTGCCCATGTCGTAGGT
+
BB@@BBBBCCABCHCCA<<<@A11-1
@Y1K6R:00296:00501
TGATACGTCTCCTTCCTTAGTTACTTCA
+
ACCCCC;::44295924988@<@@ACA?
@Y1K6R:00251:00551
TGATACGTCTCCTTCCTTAGTTACTTCA
+
CBBBBBBCBBB@B@B@B@@@@@@A@BCB
@Y1K6R:00251:00572
ACGAGTGCGTTCCCACTGTCGT
+
@BABCCA;66,//+1////433
@Y1K6R:00267:00566
TCTCTATGCGCTCCACATGTCTAAGGT
+
<BBC;9<BBA@<98999>999499>8=
@Y1K6R:00268:00598
TACGAGCTACACACACAG
+
48449444449:444444
@Y1K6R:00279:00595
CGTGTCTCTAGGCACAGGATTTTGTGTAG
+
CCCECBBBBBA?ABBBC@CBBC:AAA@@?
@Y1K6R:00289:00588
ACGAGTGCGTTCCCACTGTCGT
+
AABBB@A@99511,1/////.4
@Y1K6R:00295:00552
ACGAGTGCGTCCTCCATGT
+
=@>;;;1////,//,4444
@Y1K6R:00295:00583
ACGAGTGCGTTCCCATGTCGTAGGTACTC
+
BB@@>9999921/+////...11011111
@Y1K6R:00254:00645
ACGAGTGCGTTCCCATGTCGT
+
ABACBB=9992/1,1///44.
@Y1K6R:00266:00601
ACGAGTGCGTTCCCATGTCG
+
BAA@?@A@=?511,1//,**
@Y1K6R:00268:00616
TACTGAGCTACACACACAGAAAGATTA
+
444>BCBAAACAECGB@9988088.,.
@Y1K6R:00274:00647
ACGAGTGCGTTCCCACTGTCGTAG
+
@=>>@@>?@B611-/6////.2..
@Y1K6R:00279:00605
ACGAGTGCGTTCCCACTGTCGTA
+
BBA?@@=>=?511,1////...3
@Y1K6R:00288:00624
ACGAGTGCGTTCCCACTGTCGTAG
+
>=@9;<BD@A59904444433...
@Y1K6R:00289:00603
ACGAGTGCGTTCCCCATGTCGT
+
@A;?@A>>BB6111+11/1..4
@Y1K6R:00289:00629
ATCAGACACGGACACAGCAGAACACAC
+
BDAABABBBB@BBCCDFBBBB?BCB?A
@Y1K6R:00251:00676
ACGAGTGCGTTCCCTTGTCGTAGTACTC
+
CEBB?:4999699192449773614444
@Y1K6R:00254:00654
TACTGAGCTACCACACACAGAA
+
49949@>/1//7//44444433
@Y1K6R:00255:00658
ACGAGTGCGTTCCCATGTCGTAGTACTC
+
BBB@A@C;;;244-9>>;;97////...
@Y1K6R:00269:00684
ACGCTCGACCATGCCAGTAGACAG
+
>@9;4;44464968,/******,,
@Y1K6R:00269:00688
ACGAGTGCGTTCCCCATGTCGTAGGTACTC
+
ABABBBCB::2444/9991;;;00,00/0.
@Y1K6R:00269:00689
ACGAGTGCGTTCCCCATGTCGTAGTAC
+
?ABBBB=?::2444,884/766.///.
@Y1K6R:00270:00671
ACGAGTGCGTTCCCCATGTCGTAGGTATC
+
AADABBB@;;2444/999100=00,0;4.
@Y1K6R:00274:00679
ATATCGCGAGGGTATGGAAGACTCTATAGAG
+
;?@@>AAB@@@:>99;;>BB;::A8?7267/
@Y1K6R:00292:00683
TCTCTATGCGCTCCACATGTCTAAGGT
+
///////49444424889@E?942959
@Y1K6R:00293:00679
ACGAGTGCGTTCCCCATGTCGTAGGTACTC
+
?A@A?AACCCACCB7;;;98>>77477671
@Y1K6R:00250:00725
ACGAGTGCGTTCCCACTGTCG
+
@BB@AABB99611,11,,,,,
@Y1K6R:00265:00734
ACGAGTGCGTTCCCCATGTCGTAGGTACTC
+
;BA;9<BBBB=@@@6>8:8<>;0/,00/0/
@Y1K6R:00271:00732
TAGTATCAGCCTCGCCATGACGAAGGTATTC
+
@B@AAAAABB:==@A@BBAB@9951,//-*,
@Y1K6R:00271:00740
ACGAGTGCGTTCCCATGTCGTAGTATC
+
BBBBBCA9::244-9948<77111111
@Y1K6R:00279:00713
ACGAGTGCGTCCTCCATGTCT
+
9<<BA@9999924;2449999
@Y1K6R:00280:00705
TACTGAGCTACACACACAGAAAGATTGGTG
+
4>@@CCHDA@@CBB>984437,37776011
@Y1K6R:00282:00710
TAGTATCAGCCTCGCCATGACGAAGGTATTCC
+
BBB;:=A=8@@<;;:>;B@A<<<@BB<<<>F>
@Y1K6R:00294:00738
ATATCGCGAGGGTATGGAAGACTCTATA
+
@B?@>:;=CDDDCCCCBC@BBCBBB?@=
@Y1K6R:00296:00743
ACGCTCGACATGCCAGTACAGGA
+
9<;@ABAAA44442443344496
@Y1K6R:00296:00744
ACGAGTGCGTTCCCCATGTCGTAGTACTC
+
BBB@@ACBBC7999/9991:::00//...
@Y1K6R:00251:00786
TCTCTATGCGCTCCCACATGTCTAAGGT
+
49999944494999-4449:A9448988
@Y1K6R:00254:00769
CGAGTGCGTTCCCCATGTCGTAGGT
+
EBBCCA@=;4448/99333161101
@Y1K6R:00255:00791
ACGAGTGCGTTCCCCATGTCGTAG
+
BBB>?AB>995499/998174...
@Y1K6R:00261:00795
TAGTATCAGCCTCGCCATG
+
9994944:;;244//,/,0
@Y1K6R:00275:00765
ACGAGTGCGTTCCCACTGTC
+
?A>BA?4999611-1////.
@Y1K6R:00291:00795
GATGATCTGCCTTCCGCA
+
2434444///,/,/766/
@Y1K6R:00294:00765
TAGTATCAACCTCCCATACGAAG
+
///77<;A,1,111,14499824
@Y1K6R:00299:00763
TCTCTATGCGCTCCACATGTCTAAGGT
+
@CDCA@@CCBBA==;999<<9>@995;
@Y1K6R:00266:00832
CGTGTCTCTAGGCACAGGATTTGTGTA
+
4449998@=9968>991,/11,/8///
@Y1K6R:00268:00821
ATCAGACACGGACACAGCAGAACACAC
+
489>99>;9<AHBABDCBABC@CC@@?
@Y1K6R:00277:00824
ATCAGACACTCGGACACAGCAGAACACACA
+
93449746////,//444===;;><???@:
@Y1K6R:00286:00821
AGCACTGTAGCTGTCACTAGTTACTTGT
+
BBECBABBCBCBAAACB@@BB@CBC?BB
@Y1K6R:00290:00818
ACGAGTGCGTTCCCACTGTCGTA
+
BBB:9<BA@@59909944/448*
@Y1K6R:00251:00897
ACGGTGCGTTCCCCATGTCGTAGG
+
ABA?B@;;;2444/9991<<<10,
@Y1K6R:00257:00882
ACGAGTGCGTTCCCATGTCGTAGT
+
ECCBBB=:9959909941442,,,
@Y1K6R:00258:00881
ACGAGTGCGTTCCCCATGTCGTAGGTACTC
+
>=;=AACCC>2444/9999@??7747777=
@Y1K6R:00261:00894
AGCACTGTAGCTGTCACTAGTTACTGT
+
9AACDDDC:==DECBAA=>992949@>
@Y1K6R:00262:00867
TCTCTATGCGCTCCACATGTCATAAGT
+
=<444444444498=99444////,//
@Y1K6R:00265:00868
ACGAGTGCGTTCCCATGTCGTAGTA
+
?AB:;?C@AB5990944/444....
@Y1K6R:00280:00860
CGTGTCTCTAGGCACAGGATTTTGTGT
+
499999867--*,,8/424444,4448
@Y1K6R:00287:00867
ACGAGTGCGTCTC
+
;<8>?=-,,(((,
@Y1K6R:00288:00882
ACGAGTGCGTTCCCCATGTCGTAGGTACTC
+
BBB@@AC@B;5444/9>>>?CB??:?777=
@Y1K6R:00293:00871
CGTTTCTCTAGGCACAGGATTTGTTGTAG
+
A=;>8111/6=;>?;7;39;;801,0/11
@Y1K6R:00297:00894
ACGAGTGCGTTCCCATGTCGTAG
+
ABB?@AB@@;5490944/462,,
@Y1K6R:00299:00884
AGCACTGTAGCTGTCACTAGTTACTTGT
+
BBBBBCBB:>@CBBBDEBBCB@B::69@
@Y1K6R:00253:00929
ACGAGTGCGTTCCCA
+
B?>A;11=--**0)*
@Y1K6R:00257:00905
ATCAGACACGGACACAGCAGAA
+
@BBBA?<=@@=@ABB9999996
@Y1K6R:00267:00937
ACGAGTGCGTTCCCCATGTCGTAGGTACTC
+
BBBB?=EB;>2444/9999?@@77477777
@Y1K6R:00268:00906
TAGTATCAGCCTCGCCATGACGAAGGTATTCC
+
@;<<AAAABB>AABE?CBBB@@@8;8;CA>B?
@Y1K6R:00286:00912
TCTCTATGCGCTCCACATGTCTAAGG
+
44444444;444454::@C@999595
@Y1K6R:00293:00935
ACGAGTGCGTTCCCACTGTCGTAGTA
+
=BB9;<AA<;89B:99444333....
@Y1K6R:00293:00945
ACGAGTGCGTTCCCCATGTCGTAG
+
BBBBBCB;::2444/984433311
@Y1K6R:00295:00906
TCTCTATGCGCTCCACAATGTCT
+
4444444499444<9982444/,
@Y1K6R:00298:00939
ACGAGTGCGTCTCCATGT
+
8@@C981111/,2*,///
@Y1K6R:00251:00998
ACGAGTGCGTTCCCCATGTCGTAGGTA
+
BBABBBCA;;2444/9991::?00,..
@Y1K6R:00254:00991
ACGAGTGCGTTCCCCATGTCGTAGGTACTC
+
BBBBBBCC@;6444/8899?>>7747777=
@Y1K6R:00263:00965
ACGAGTGCGTTCCCCATGTCGTAGTAC
+
CBBACCB;;;5444/9>>;;;7,,,,,
@Y1K6R:00264:00962
ACGAGTGCGTTCCCCATGTCGTAGGTACTC
+
ABBBBBBCCCA?9929499>>>7747777=
@Y1K6R:00267:00982
ACGAGTGCGTTCCCCATGTCGTAGTACTC
+
@A?==?CC@;2444/9991;>>00.....
@Y1K6R:00268:00966
ACGAGTGCGTTCCCCATGTCGTAGGTACTC
+
BBBBB@BCDEAAAA9===?;<>76377777
@Y1K6R:00274:00955
ACGAGTGCGTTCCCCATGTCGTAGGTACTC
+
ABBBBBBCCCA??=6=8??<<>7737777=
@Y1K6R:00274:00982
ACGAGTGCGTTCCCCATGTCGTAGGTACTC
+
@CBBBBBBCC@CDD9B??@<AA6637777=
@Y1K6R:00279:00961
ACGAGTGCGTTCCCCATGTCGTAGGTACTC
+
B@BBBBBB@A?@CC:C@AA@@@@C@C:::?
@Y1K6R:00283:00976
ACGAGTGCGTTCCCCATGTCGTAGGTACTC
+
ADDBCBCCCD@CDE:B99:???<<:=::;@
@Y1K6R:00289:00955
ACGCTCGACATGCCCAGGTACAGG
+
<=BBCBCB@49111-11,00;992
@Y1K6R:00290:00967
ACGAGTGCGTTCCCCATGTCGTAGGTACTC
+
BBBBBBCB@;2444/9991<=>00,00//7
@Y1K6R:00291:00989
ACGAGTGCGTTCCCCATGTCGTAGGTACTC
+
BCBAB;<<<B=@@A-99>987<11011176
@Y1K6R:00292:00983
ACGAGTGCGTTCCCCATGTCGTAGGTACTC
+
?BABBBCB@@2449/9?>;<<;00,//./3
@Y1K6R:00293:00969
ACGAGTGCGTTCCCCATGTCGTAGGTACTC
+
?BBBBBCFBADBBA7A@@@ABBBC@C;;;C
@Y1K6R:00299:00976
TACTGAGCTACACACACAGAAAGATTGGT
+
C?A@CDCCBCBBECCCCGCBB=A?>;<:=
@Y1K6R:00266:01016
ACGAGTGCGTTCCCCATGTCGTAGGACTC
+
@A?AAAABCC@BCD:C;<<CCCBC?BBBC
@Y1K6R:00272:01020
ACGAGTGCGTTCCCCATGTCGTAGGTACTC
+
BB>?BCCCCC@DCC:CBBBBEBABBCA?AB
@Y1K6R:00274:01020
ACGAGTGGTTCCCCATGTCGTAGGTACTC
+
BB>??BC@CACBC7@@ABBCCBB?A:::B
@Y1K6R:00278:01046
ACGAGTGCGTTCCCCATGTCGTAGAT
+
BBBBBBCCBC=?=@6@@@@ACCCCCC
@Y1K6R:00287:01001
ACGAGTGCGTTCCCCATGTCGTAGGTACTC
+
?ABBBBBBBC@BBC:CBBBBBB??<????@
@Y1K6R:00294:01036
ACGAGTGCGTTCCCCATGTCGTA
+
BCABBBCA992444/999100.,
@Y1K6R:00299:01005
ACGAGTGCGTTCCCCATGTCGTAGGTACTC
+
BCBBBBBBCC@CBB9A9:9;>@6647777=
@Y1K6R:00252:01055
ACGAGTGCGTTCCCCATGTCGTAGGTACTC
+
@A?BBBCCAA?BCI:CFA@AAAAB>A:::A
@Y1K6R:00252:01060
ACGAGTGCGTTCCCCATGTCGTAGGTACTC
+
BBBBBCCC@AAACC9C@@@@>>7647777?
@Y1K6R:00252:01074
ACGAGTGCGTTCCCCATGTCGTAGGTACTC
+
BBBBBCBAAB?@??4@@@@ABC:95:????
@Y1K6R:00252:01096
ACGAGTGCGTTCCCCATGTCGTAGGTACTC
+
@@BBBBBBCC@CCB:>9;;>??77477777
@Y1K6R:00256:01059
ACGAGTGCGTTCCCCATGTCGTAGGTACTC
+
BBBBB@BCFE8;99,449988?77377161
@Y1K6R:00261:01071
ACGAGTGCGTTCCCCATGTCGTAGGTACTC
+
BBBBCCDB?:2444/9999>887737717;
@Y1K6R:00262:01087
ACGAGTGCGTTCCCCATGTCGTAGGTACTC
+
BBBBBBCCCC=?=929899>?>7747777<
@Y1K6R:00264:01098
ATCAGACACGGACACAGCAGAACACAC
+
BBBBBCBA@B@BCDCCDDCA@=ABB?@
@Y1K6R:00265:01072
ACGAGTGCGTTCCCCATGTCGTAGGTACTC
+
BCBABABAAB@ABC:B9:9;@>66377777
@Y1K6R:00269:01078
ACGAGTGCGTTCCCCATGTCGTAGTA
+
B?>?@ABB@@5999/9>>;;;7****
@Y1K6R:00276:01089
ACGAGTGCGTTCCCCATGTCGTAGGTACTC
+
@BBBBBCB?A;9994=999>>>77477671
@Y1K6R:00278:01099
ACGAGTGCGTTCCCCATGTCGTAGGTACTC
+
BBBBBCCB?:7;;9/9@AB;<>BB@C@@@C
@Y1K6R:00283:01057
ACGAGTGCGTTCCCCATGTCGTAGGTACTC
+
BBBBBBCCCEACCB9C@@@ADDBB?B:::@
@Y1K6R:00296:01053
ACGAGTGCGTTCCCCATGTCGTAGGTACTC
+
BBBABABBCCACCC:?9::<>:00,0000:
@Y1K6R:00297:01074
ACGAGTGCGTTCCCCATGTCGTAGGTACTC
+
BBB@ABCCBB@BCC:C;<<@BB@?>@:::A
@Y1K6R:00261:01107
TAGTATCAGCCTCGCCATGACGAAGGTATTCC
+
BBBBBBCAFACCCAAAACCCC:::;@CCC?B?
@Y1K6R:00265:01105
ACGAGTGCGTTCCCCATGTCGTAGGTACTC
+
AAB>BBCCAADBDC9B@@@BBBBC@D@??B
@Y1K6R:00267:01120
ACGAGTGCGTTCCCACTGTCGT
+
BBBABBB;//,11,1////877
@Y1K6R:00270:01104
TACTGAGCTACCACAC
+
111//884444:////
@Y1K6R:00275:01138
ACGAGTGCGTTCCCCATGTCGTAGGTACTC
+
@A?AAABCBB6444/9999>??7747777=
@Y1K6R:00277:01125
ACGAGTGCGTTCCCCATGTCGTAGGTACTC
+
BA?@BBBCDFBCB=9?9::@@B??:?::7>
@Y1K6R:00283:01144
ACGAGTGCGTTCCCCATGTCGTAGGTACTC
+
BBB@A>@@@B:AAB:B???>@@88:????<
@Y1K6R:00286:01116
ACGAGTGCGTTCCCCATGTCGTAGGTACTC
+
BBCBBBDDBC?A==7=9::>??7647777=
@Y1K6R:00291:01130
ACGCTCGACATGCCAGGTACAGGAG
+
BB>@B>>11,2,/,//,.6944244
@Y1K6R:00291:01137
ACGAGTGCGTTCCCCATGTCGTAGGTACTC
+
?ACCBCCCCC=?=9494:8<BB7:577777
@Y1K6R:00293:01107
ACGAGTGCGTTCCCCATGTCGTAGGTACTC
+
@BBBB@BBBCADBB9=9:8<?;//,0000/
@Y1K6R:00294:01122
ACGAGTGCGTTCCCCATGTCGTAGGTACTC
+
BBBBBBA@@A?BCC:CBA@@BBAA?B:::B
@Y1K6R:00294:01127
ACGAGTGCGTTCCCCATGTCGTAGGTACTC
+
@A??@BCCCDADCB9CBBBBCCBB@C@@@C
@Y1K6R:00298:01137
ACGAGTGCGTTCCCCATGTCGTAGGTACTC
+
?A@@ACB@@A5999-944/444..,.3533
@Y1K6R:00299:01140
ACGAGTGCGTTCCCCATGTCGTAGGTACTC
+
A><>ABBBCC@BCC:DABBABB??=@:::@
@Y1K6R:00292:01153
TCTCTATGCGCTCCACATGTCTAAGGT
+
BCCGAAAACECCC@BB>?@;;9@=@>A
@Y1K6R:00298:01157
CGTGTCTCTAGGCACAGGATTTTGTGTAG
+
BBBCBBBBBCCACB@=><9999/944899
@Y1K6R:00308:00033
ACGAGTGCGTTCCCCATGTCGTAGGTACTC
+
BBB?@ACA??6999-8>@@DCBBB?BCCBB
@Y1K6R:00314:00028
ACGAGTGCGTTCCCCATGTCGTAGGTACTC
+
ABBABCDC@AAACB7C@@@@AAAA?B???A
@Y1K6R:00315:00047
ACGAGTGCGTTCCCCATGTCGTAGGTACTC
+
ABBBBBCB?A7;99/9>A@AGBCE@CABAA
@Y1K6R:00325:00030
ACGAGTGCGTTCCCCATGTCGTAGGTATC
+
@DC@A?AA@C?B?A7@;;1;;;00,//2,
@Y1K6R:00327:00016
ACGAGTGCGTTCCCCATGTCGTAGGTACTC
+
<CBBBB:<<CADCH9B<<;??;00,00//.
@Y1K6R:00331:00030
TGATACGTCTCGTT
+
994;;B94/,,,,*
@Y1K6R:00332:00039
ACGAGTGCCATGTCGTAGGTACTC
+
B?BBBBBC@CECCBBB@B?B;<:C
@Y1K6R:00333:00017
TGATACGTCTCCTTCCTTAGTTACTTCA
+
BEBBBBEBCCC@B===@>AABADEFCEC
@Y1K6R:00334:00035
CGTGTCTCTAGGCACAGGATTTTGTGTAG
+
ADBCCBBBBBB@CEBBDDFDDD:BB?@AB
@Y1K6R:00346:00031
ACGAGTGCGTTCCCCACTGTCGTAG
+
@;:;@@>@<<-111+1////97736
@Y1K6R:00307:00059
ACGAGTGCGTTCCCACTGTC
+
BBB>@@B;44611-1////.
@Y1K6R:00312:00078
ACGAGTGCGTTCCCCATGTCGTAGGTACTC
+
ACBBBBBBBDEACFAC9;:???@@=@????
@Y1K6R:00313:00074
ACGAGTGCGTTCCCCATGTCGTAGGTACTC
+
BBBABABCFE@BCB:@9::>>>=?;=====
@Y1K6R:00316:00069
ACGAGTGCGTTCCCCATGTCGTAGGTACTC
+
BBB@A@CCCB6944-8899??@7747767;
@Y1K6R:00321:00056
ACGAGTGCGTTCCCCATGTCGTAGGTACTC
+
BCBAB?@@CBCAAB8CC@A@AAA?>A???A
@Y1K6R:00331:00067
ACGAGTGCGTTCCCACTGT
+
9<BBBA@@1/,--+,,,,*
@Y1K6R:00344:00091
ACGAGTGCGTTCCCCATGTCGTAGGTACTC
+
BBB@BBBBBC?BCC:CAA@BAA??=@:;:;
@Y1K6R:00348:00088
ACGAGTGCGTTCCCATGTCGTAGTA
+
BCBBCC?99?511,1///4641116
@Y1K6R:00300:00148
ACGAGTGCGTTCCCATGTCGTAGTA
+
@@<@BA@@??599184443331111
@Y1K6R:00315:00122
TACTGAGCTACACACAC
+
==;<994;://,,,,,2
@Y1K6R:00327:00109
ACGAGTGCGTTCCCCATGTCGTA
+
BBABEBBA?B2///+111-777/
@Y1K6R:00340:00123
TACTGAGCTACACA
+
494449;//////4
@Y1K6R:00344:00122
ACGAGTGCGTTCCCCATGTCGTAGGTACTC
+
ABBBBBA>?B@ACC:B9;;>>>77477777
@Y1K6R:00349:00130
ACGAGTGCGTTCCCCATGTCGTAGGTACTC
+
?CBBB?@@;;8<BB4@;;;>@@<?:?????
@Y1K6R:00310:00180
ACGAGTGCGTCCCACTGTCG
+
;<:;;<@@91-?8--,****
@Y1K6R:00311:00168
ACGAGTGCGTTCCCCATGTCGTAGGTACTC
+
BBBBBBCBBA?@@>4>9998;87=7698??
@Y1K6R:00313:00185
ACGAGTGCGTCC
+
99344/,,,,,*
@Y1K6R:00319:00168
TCATGCGCTCCACATGTCTAAGGA
+
AA@@@@A@@@>AA=;;;<><@C@C
@Y1K6R:00320:00182
TGATACGTCTCCTTCCTTAGTTACTTCA
+
ACC@AACCBA@>ACHBG@<;<@CCBAAA
@Y1K6R:00340:00156
ACGAGTGCGTTCCCCATGTCGTAGGTA
+
@ACBBCCA?;2444/9991@>100,.4
@Y1K6R:00322:00234
ACGAGTGCGTTCCCCATGTCGTAGA
+
BBB@?@A?::5499,4444773111
@Y1K6R:00326:00232
AGCAACTGTAGCTCGTCAATAGTTACTTGT
+
@AAA>CAAAB?>94494429>>?;@99599
@Y1K6R:00329:00207
ACGAGTGCGTCCCTAC
+
A>11/,,0///85///
@Y1K6R:00341:00218
CTCTATGCGTCCACATGTCTAG
+
*****,/4499=?>=9;<-,,*
@Y1K6R:00300:00266
ACGAGTGCGTCCTCATG
+
?A>@>@1111/,,,*,,
@Y1K6R:00301:00267
AGCACTGTAGCTGTCACTAGTTACTTGT
+
@@CCCDBCAAACCECCBCBBB?BBB@BA
@Y1K6R:00304:00286
TACTGAGCTACCACACACAGAAAGATTGGTG
+
4>ACABC1111,/8/4444433,365,.,..
@Y1K6R:00320:00279
TCTCTATGCGTCCAC
+
444494447/,,*,,
@Y1K6R:00334:00292
ACGCTCGACATGCCCAGGTACAGGAG
+
ACBBBBECC@??@@;997:>@?A?@A
@Y1K6R:00335:00292
ACGAGTGCGTTCCCCATGTCG
+
BCD>?>FB;;2///+11/1..
@Y1K6R:00343:00278
TGATACGTCTCCTTCCTTATTACTTCA
+
4444499@11/,/,/,/,/824442//
@Y1K6R:00346:00297
ACGAGTGCGTTCCCATGTCGTAGT
+
CDB@?@@B>?59914444......
@Y1K6R:00313:00325
ACGAGTGCGTTCCCCATGTCGTAGGTACTC
+
?BB@BBBCBB@BCC:B?@>;??7647777=
@Y1K6R:00313:00346
ACGAGTGCGTTCCCCATGTCGTAGGTACTC
+
AABBABCBB;2444/9999>>@77477777
@Y1K6R:00315:00304
ACGAGTGCGTTCCCCATGTCGTAGGTACTC
+
BBB??@CCBF>@@@4=8;1;=<00,00/0/
@Y1K6R:00334:00321
TACTGAGCTACACACACAGAAGAT
+
?AB@AACDBBBC<;9@>998578.
@Y1K6R:00343:00311
ACGAGTGCGTTCCCCATGTCGTAGGTACTC
+
?@BBBBCBAA;=994@????@A76377777
@Y1K6R:00338:00374
ACGAGCATGTCGTAGTACTC
+
9<;AAB>;;999@11--,,,
@Y1K6R:00347:00384
ACGAGTGCGTTCCCCATGTCGTAGGTACTC
+
@A?AAACB?;2444/9999>@?77477776
@Y1K6R:00300:00402
ACGAGTGCGTTCCCCATGTCGTAGTACG
+
@CB<9<BBBC?BAB7@;;1<<;,,,,,,
@Y1K6R:00305:00400
ACGAGTGCGTTCCCACTG
+
=;;<91><11,11,///4
@Y1K6R:00308:00425
TGATACGTCTCCTTCCTTAGTTACTTCA
+
BBB?=BA@AAAACBG@CABBB@999594
@Y1K6R:00314:00411
TCTCTATGCGCTCCACATGTCTAAGGT
+
<AABCCA@AIBCB@C@@AAAAAB?A>A
@Y1K6R:00322:00425
ACGAGTGCGTTCCCCATGTCGTAGGTACTC
+
AA@ABBCCDCBBDH9C9;:@>>77477===
@Y1K6R:00328:00403
TGATACGTCTCCTTCCTTCAGTTACTTCA
+
<BBCABEBCID?>:=:<-//443466:==
@Y1K6R:00333:00420
ACGAGTGCGTTCCCCATGTCGTAGT
+
<BCBCBB=?C6999/984/446,,,
@Y1K6R:00335:00429
ACGAGTGCGTTCCCCATGTCGTAGTAC
+
AAB?BBC@;;2444/9>>>?@:00//,
@Y1K6R:00341:00440
ACGAGTGCGTTCCCATGTCGTA
+
B@BAA@=94969919444774.
@Y1K6R:00347:00413
ATCAGACACGGACACAGCAGAACACTAC
+
>849//-,,,*,28449=668:;00/..
@Y1K6R:00306:00478
ATCAGCACGGACACAGCAGAA
+
8?999;9;;@CCB@4999984
@Y1K6R:00309:00473
TACTGAGCTACACACACAGAAAGATTGGT
+
CCAAACBBB;;<BB@>>9988/8760601
@Y1K6R:00314:00456
ACGAGTGCGTTCCCATGTCGTAGGTAT
+
BABABBB;9924409941;64..,..5
@Y1K6R:00317:00491
ACGAGTGCGTTCCCACTGTCG
+
ABB99<DD?@---+-,,,,..
@Y1K6R:00336:00480
TCTCTATGCGCTCCACATGTCTAAGGT
+
BCFCBA@@ACCCC@BBBC:<;A@=@=@
@Y1K6R:00337:00450
ACGAGTGCGTTCCCCATGTCGTAGGTACTC
+
BBCCBDA;::2444-9989>>?66377111
@Y1K6R:00349:00450
ACGAGTGCGTTCCCCATGTCGTAGGTACTC
+
AC>@@BAA@@5999,9999>887747===>
@Y1K6R:00303:00541
ACGAGTGCGTTCCCCATGTCGTAGGTACTC
+
ABABBBBAAB@ABC:C@@?7::7:5:???@
@Y1K6R:00305:00515
ACGAGTGCGTCCTCCATGTC
+
8>81//1//66766,4//6/
@Y1K6R:00306:00505
ACGAGTGCGTTCCCCATGTCGTAGGTACTC
+
ACBBBBBBCC?@BC>CAA@@AA<<:=777=
@Y1K6R:00308:00526
ACGAGTGCGTTCCCCATGTCGTAGTA
+
9>A@@@@>??5999-998/..6....
@Y1K6R:00311:00532
ACGAGTGCGTTCCCCATGTCGT
+
@@@@@AB@AA2///+11/,000
@Y1K6R:00322:00502
ACGAGTGCGTTCCCCATGTCGTAGGTACTC
+
ACBBBBBBCF@ACC:C:;:@AA7747777=
@Y1K6R:00331:00525
TAGTATCAGCCTCGCATGACGAAGTATTC
+
4;44<61///,,2,,//444442444/,.
@Y1K6R:00339:00520
ACGAGTGCGTTCCCCATGTCGTAGGTACTC
+
ABBBBBBBCC@CBB9@9;88887747777=
@Y1K6R:00342:00501
ACGAGTGCGTCCTACC
+
?@CBA>411-,0***)
@Y1K6R:00347:00529
ATAGCTCCGACATGC
+
43444488444////
@Y1K6R:00305:00559
ACGAGTGCGTTCCCATGTCGTA
+
CBABBC=?::5490444/4.,,
@Y1K6R:00308:00599
TAGTATCAGCCTCGCCATGACGAAGGTATTCC
+
CBC@@AECFCADCBEABCDDCCC@B?CCB?DA
@Y1K6R:00330:00561
ACGAGTGCGTCCTAC
+
998@>9944//,,,,
@Y1K6R:00341:00556
ATCAGACACGGACACAGCAGAACACAC
+
BCBB?@?9<:@BBBDCCCBBB?BB@::
@Y1K6R:00342:00553
ACGAGTGCGTCTCCATGT
+
9@?>111/////6,////
@Y1K6R:00345:00597
ACGAGTGCGTCCTCCATGTCGTAGG
+
99899496///,//,/444444442
@Y1K6R:00346:00565
ACGAGCTACCACACACAGAA
+
=:9994944:;9//////.4
@Y1K6R:00318:00628
ACGAGTGCGTTCCCCCATGTCGTAGGTACTC
+
BDBBBBCCB;24444-9>@@ABB995:777>
@Y1K6R:00327:00612
ACGAGTGCGTTCCCACTGTCGTA
+
BBABBAAA11-1>-1////4333
@Y1K6R:00329:00622
ACGAGTGCGTTCCCATGTCGTAGG
+
ABBBDEBA@C544-99910....,
@Y1K6R:00331:00621
ACGAGTGCGTTCCCCCATGTCGTAGGTACTC
+
AABA?ABB>>24444-9@@<==;00,0000:
@Y1K6R:00339:00634
TACTGAGCTACACACACGA
+
>>99994444899/1////
@Y1K6R:00301:00687
ACGAGTGCGTTCCCCATGTCGTAGTACTC
+
ABABBBBCCC?A9929491<<<00//.,,
@Y1K6R:00302:00667
ATCAGACACGGTCACAGCAGAACACAC
+
BBBBBBBBBB@BBBBBDCCDC?DBAAA
@Y1K6R:00309:00678
ACGAGTGCGTTCCCACTGT
+
BBBBCD?=68,,-+-,,,,
@Y1K6R:00310:00653
ACGAGTGCGTTCCCCATGTCGTAGGTACTC
+
@CCCBBBBBC?BCF:C;<<@AA<?;?:77=
@Y1K6R:00311:00674
ACGAGTGCGTTCCCCATGTCGTAGGT
+
ADBBCCB>::2444/9991:99/0,.
@Y1K6R:00328:00657
ATCAGACACGGACACAGCAGAACACAC
+
988>@@?;<9;==ABDCCCDC@@@?AA
@Y1K6R:00330:00663
TAGTATCAGCCTCGCCATGACGAAGGTATTCC
+
CBB@@ADBBD?BAAADDCCCCCC?@=@;;69=
@Y1K6R:00332:00664
ACGAGTGCGTTCCCCATGTCG
+
ACBBBB=:995/11+////..
@Y1K6R:00335:00660
ACGAGTGCGTTCCCATGTCGTAGGTACTC
+
ABAAAAA?>?6991984477711311111
@Y1K6R:00329:00706
ACGAGTGCGTTCCCCATGTCGTAGGTACTC
+
BCABBBCB::5999/9@@ABBBBB=B:;:A
@Y1K6R:00336:00746
ACGAGTGCGTTCCCCATGTCGTAGGTATC
+
ABBBBBBBCFBDBB9?9:9@??9957=?7
@Y1K6R:00303:00787
TAGTATCAGCCTCGCCATGACGAAGGATTCC
+
99>>?;<6//,/6//,444444924244231
@Y1K6R:00318:00761
TCTCTATGCGCTCCACATGTCTAAGGT
+
449444444?999:<AABB@>?>5959
@Y1K6R:00321:00786
TAGTATCAGCCTCCGCCATGACGAAGGTATTCC
+
444444;4448<96949A<<<A@@<>?>>>;>=
@Y1K6R:00336:00767
ACGAGTGCGTTCCCATGTC
+
BBBBBCDB??2//+1//,,
@Y1K6R:00336:00775
ACGAGTGCGTCCTCC
+
9<:=@;//,,,***)
@Y1K6R:00303:00817
TAGCAGCCTCGCCATGACGAAGGTATTCC
+
ACAAB<;8;@@@=@@ABCAA<=3711-1-
@Y1K6R:00303:00849
ACGGTGCGTTCCCATG
+
4984448DC511-///
@Y1K6R:00306:00826
TACTGAGCTACACACACAGAAGATA
+
484AGBCCA@@<<99BA110:00.4
@Y1K6R:00307:00822
ACGAGTGCGTTCCCCATGTCGTAGTACTC
+
@BABBBB@;;2444/9991;::0000...
@Y1K6R:00309:00803
ATATCGCGTACGGTATGGAA
+
8894448/////,//66,/,
@Y1K6R:00309:00811
ACGAGTGCGTTCCCCATGTCGTAGGTACTC
+
@CBBEBB@::2444/9991<<:00,.....
@Y1K6R:00310:00820
ACGAGTGCGTTCCCACTGTCG
+
BBABB=;@//,11,1////33
@Y1K6R:00325:00804
ACGAGTGCGTTCCCCACTGTC
+
98C;;@CA<@-111+1///,/
@Y1K6R:00330:00810
ACGAGTGCGTTCCCATGTCGTAGG
+
BC@BACB;::244-944/444..,
@Y1K6R:00303:00872
ACGAGTGCGTTCCCATGTCGTAGGTA
+
BB@BBBBB;;24419991::<00,//
@Y1K6R:00305:00858
ACGAGTGCGTTCCCATGTCGTA
+
?BBAA@B;;;2//+////.441
@Y1K6R:00306:00861
ACGAGTGCGTTCCCCATGTCGTAGGTACTC
+
@CBBCABCCF6944/9999>??7747777=
@Y1K6R:00313:00876
TACTGAGCTACACACACAGAAG
+
49949@>94444:449444313
@Y1K6R:00314:00851
ATACGCTCGTACTAGTACT
+
B@:999444/////////4
@Y1K6R:00314:00879
ACGAGTGCGTTCCCACTGTCGTA
+
=>>A@@@@9959918844//...
@Y1K6R:00321:00889
ACGCTCGTACCATGCC
+
;;0/,2,///,/7/42
@Y1K6R:00326:00871
CGTGTCTCTAGGCACAGGATTTTGTGTAG
+
CCBCCBCBBBB@BBDDC@CDCC:@A?@AB
@Y1K6R:00340:00853
ACGAGTGCGTTCCCACTGTCGTAG
+
BBCBBB=?=?59904444443331
@Y1K6R:00343:00886
CACTAGCGTCCACATGTCT
+
,,,,,/444424444::49
@Y1K6R:00344:00861
ACGAGTGCGTTCCCCATGTCGTAGGTACTC
+
AA?AABBBAAEACF:B:;:<>>77477777
@Y1K6R:00345:00881
ATATCGCGAGGGTATGGAAGACTCTATA
+
@ABBDAABCEH?BBFA?B@CBBBC@@?B
@Y1K6R:00346:00864
TAGTATCAGCCTCCCCATGACGAAGGTATTCC
+
A@BBBBCCCC=8999/4@A@B@@>A@BBBAC@
@Y1K6R:00308:00948
TCTCTATGCGCTCACATGTCTAAGT
+
449444=4/1A21/689491<<,1/
@Y1K6R:00309:00934
ACGAGTGCGTTCCCCATGTCGTAGG
+
;CCCBBDA;>2444/9991::0/0,
@Y1K6R:00324:00905
ACGAGTGCGTTCCCACTGTCG
+
CBB??@A@;;,--+-,,,,/.
@Y1K6R:00327:00923
CGTGTCTCTAGGCACAGGATTTTGTGTAG
+
CCCDCCB??@B@DBBBCACDCC:;<<BBC
@Y1K6R:00336:00905
ACGAGTGCGTTCCCCATGTCGTAGGTACTC
+
BBBBBBBBCF@CBD9B9:9BCB8::?977=
@Y1K6R:00339:00909
TCTCTATGCGCTCACATGTCC
+
444499941>>111/,6,,,*
@Y1K6R:00340:00930
CTACTGAGTCGCTT
+
////////,27//,
@Y1K6R:00349:00925
ACGAGTGCGTCCCTACTG
+
=?A?=::;1-**)****,
@Y1K6R:00311:00997
ACGAGTGCGTTCCCCATGTCGTAGGTACTC
+
BCABBBCB@;2444/8999??A00,00..3
@Y1K6R:00317:00996
ACGAGTGCGTTCCCCATGTCGTAGGTACTC
+
CDABABCCDF@DBB6=9:8>>>7747777=
@Y1K6R:00322:00964
ACGAGTGCGTTCCCCATGTCGTAGGTACTC
+
?ACCCCBBAA=>BC:C@AAABBCC?B????
@Y1K6R:00331:00972
ACGAGTGCGTTCCCCATGTCGTAGGTACTC
+
?BB@AABCCD@CBB:B999;@@66377777
@Y1K6R:00333:00998
ACGAGTGCGTTCCCCATGTCGTAGGTAT
+
;CBBABCB?;6444/9991>??00,.35
@Y1K6R:00334:00982
CGTGTCTCTAGGCACAGGATTTTGTGTAG
+
CCBCCCB??@BABBA=BBBCBC:???@@@
@Y1K6R:00334:00994
ACGAGTGCGTTCCCCATGTCGTAGGTACTC
+
BBBBBBCCBBDAAA9BBBBCBBBCCCAAAB
@Y1K6R:00339:00963
ACGAGTGCGTTCCCCATGTCGTAGGTACTC
+
ADBBBCCBBB@BCC:C??@ABBA>?A???A
@Y1K6R:00339:00964
ACGAGTGCGTTCCCCATGTCGTAGGTAC
+
@@@@BBBBCCAAAA4>98/.....,...
@Y1K6R:00345:00983
ACGAGTGCGTTCCCCATGTCGTAGGTACTC
+
BBABBBCBBC?AA=9@8;;:;<@D?B@??B
@Y1K6R:00300:01045
ACGAGTGCGTTCCCCATGTCGTAGGTACTC
+
AB?BBBCBAA?BHH:C;<;?>>==:=777=
@Y1K6R:00301:01016
ACGAGTGCGTTCCCACTGTCGTA
+
>AA@@@B@::,11,1////8733
@Y1K6R:00306:01024
ACGAGTGCGTTCCCCATGTCGTAGGTACTC
+
@BBCBECCCB6944-8899>?=00,00/09
@Y1K6R:00306:01041
ACGAGTGCGTTCCCCATGTCGTAGGTACTC
+
?=BBBB@@@B@BCC:D??>;@@7747777>
@Y1K6R:00307:01036
ACGAGTGCGTTCCCCATGTCGTAGGTACTC
+
BBBBBBBCCC@DAA59<A@BBC::6:777=
@Y1K6R:00309:01024
ACGAGTGCGTTCCCACTGTCG
+
CDB?>@??11-11-1////43
@Y1K6R:00309:01035
CGTGTCTCTAGGCACAGGATTTTGTGTAG
+
BBBAAACCCBB?BA@>@>9999/999::<
@Y1K6R:00311:01027
ACGAGTGCGTTCCCCATGTCGTAGT
+
>AABBBBA>?5999,9844774...
@Y1K6R:00313:01010
ACGAGTGCGTTCCCCATGTCGTAGGTACTC
+
@CCABAA@@C?BCD:D9<;A8000,00000
@Y1K6R:00315:01004
ACGAGTGCGTTCCCCATGTCGTAGGTA
+
CAABBBCDCDA?==294919:8,,+,,
@Y1K6R:00315:01044
ACGAGTGCGTTCCCCATGTCGTAGTAG
+
ABB9:<B@@C5999/944499716611
@Y1K6R:00319:01003
ACGAGTGCGTTCCCCATGTCGTAGGTACTC
+
AA>?BBCCCCACBA9B?@@@@@AB>B:;:A
@Y1K6R:00320:01025
ACGAGTGCGTTCCCCATGTCGTAGGTACTC
+
??BBBBBBBC?BCF:B9;:???77477777
@Y1K6R:00331:01011
ACGAGTGCGTTCCCCATGTCGTAGGTACTC
+
>A>B@ABDCCA?==29499>>>77477777
@Y1K6R:00333:01042
CGTGTCTCTAGGCACAGGATTTTGTGTAG
+
ABCCBBBBAEBDABCCDBCCCC:??9;<B
@Y1K6R:00341:01001
ACGAGTGCGTTCCCACTGTC
+
?@ABBBA>;<-11-1//,,.
@Y1K6R:00349:01010
ACGAGTGCGTTCCCCATGTCGTAGGTACTC
+
BBBAB?BCDD>?=949899>>;00,//...
@Y1K6R:00349:01048
AGTAATAACCATCGCATGACG
+
//77,//,/,/4444:666//
@Y1K6R:00303:01058
ACGAGTGCGTTCCCCATGTCGTAGGTACTC
+
ACBBCBDBCCACCC:C9::@@@=?;@:::=
@Y1K6R:00304:01082
ACGAGTGCGTTCCCCATGTCGTAGGTACTC
+
BBBBBBCBCCABAA9B>@@@BB@@>B???A
@Y1K6R:00305:01097
ACGCTCGACATGCCAGTACAGGAG
+
BCBBBAAD@:8//,110.4:;??@
@Y1K6R:00307:01089
ACGAGTGCGTTCCCCATGTCGTAGGTACTC
+
?BBBBBCCDFABBB9?>?>;B@995:???@
@Y1K6R:00309:01089
ACGAGTGCGTTCCCCATGTCGTAGGTACTC
+
BBBABABCDCA??=8==??AAB9957777=
@Y1K6R:00309:01095
ACGAGTGCGTTCCCCATGTCGTAGGTACTC
+
BBBABBBCAD=>BC:C@@@BBCBBAC???C
@Y1K6R:00312:01078
ACGAGTGCGTTCCCCATGTCGTAGGTATC
+
ABBBBBF@;;2444/999;;;=00,/033
@Y1K6R:00313:01093
ACGAGTGCGTTCCCACTGTCGT
+
AB>9;=BB@A-11-////,..8
@Y1K6R:00315:01059
ACGAGTGCGTTCCCCATGTCGTAGGTACTC
+
BBBBBBBB@A@ACH:C;<<@BB??<?:;:@
@Y1K6R:00316:01098
ACGAGTGCGTTCCCCATGTCGTAGGTACTC
+
BBBBBBBBCC@BBC:B???<@@??;A???@
@Y1K6R:00321:01096
ACGAGTGCGTTCCCCATGTCGTAGGTACTC
+
BBBBBBCB@;2444/9991?>>00,00/0/
@Y1K6R:00326:01095
ATCAGACACGGACACAGCAGAACACAC
+
B:<;CB8;99<A>@ACDBBBC@<<<AA
@Y1K6R:00329:01074
ACGAGTGCGTTCCCACTGT
+
BCBABB?@=6,--+-,,,,
@Y1K6R:00331:01061
ACGAGTGCGTTCCCCATGTCGTAGGTACTC
+
BA@??ABBFE@BBC:B@@?ABB??;?:::?
@Y1K6R:00332:01086
ACGAGTGCGTTCCCCATGTCGTAGGTACTC
+
?ABBBBCFFB6;94/8498>>>7747===@
@Y1K6R:00332:01087
ACGAGTGCGTTCCCATATCTAGTACTC
+
//46844444244-///,,,......4
@Y1K6R:00332:01088
ACGAGTGCGTTCCCCATGTCGTAGGTACTC
+
FA>BCBCBBC@BBB9A89988877011116
@Y1K6R:00336:01066
ACGAGTGCGTTCCCCATGTCGTAGGTACTC
+
BBB?B@BBCD@ECC9B@@@AABBBAD@@?B
@Y1K6R:00336:01094
ACGAGTGCGTTCCCCATGTCGTAGGTACTC
+
BBAABBCCDB8944-8889<AA<<:<777=
@Y1K6R:00337:01083
ACGAGTGCGTTCCCATGTCGTAGAT
+
;@AABA@?@@699194447;;999>
@Y1K6R:00337:01087
ACGAGTGCGTTCCCCATGTCGTAGGTACTC
+
BBAABCCCCB@ABC:C@@@AAAAC@C?@@B
@Y1K6R:00344:01065
ACGAGTGCGTTCCCCATGTCGTAGGTACTC
+
@CBBBBBCCC;=994=899>>>77477777
@Y1K6R:00346:01059
ACGAGTGCGTTCCCCATGTCGTAGGTACTC
+
BB>>?ACCCE@CCC:CBBBBBBBC@C@@@B
@Y1K6R:00302:01106
ACGAGTGCGTTCCCCATGTCGTAGGTACTC
+
BBB@A>BCDE>?==6=9;:@AB??:?777>
@Y1K6R:00304:01112
ACGAGTGCGTTCCCCATGTCGTAG
+
ABCBABBAA;2444/9981762,,
@Y1K6R:00305:01144
ATATCGCGAGGGTATGGAAGACTCTATA
+
CB:<<CCCDCD?CCDGACADBAAA:::=
@Y1K6R:00308:01111
ACGAGTGCGTTCCCCATGTCGTAGGTACTC
+
BBBBBBCB@A6944/8899>>>77477777
@Y1K6R:00309:01102
ATATCGCGAGGGTATGGAAGACTCTATA
+
BBBBBCBBBBBBDBBBACBCCCEDCBA?
@Y1K6R:00312:01106
ACGAGTGCGTTCCCCATGTCGTAGGTACTC
+
ABBBBBCC@A>@DH:CBBBBEBBBEC@@@B
@Y1K6R:00314:01123
ACGAGTGCGTTCCCCATGTCGTAGGTACTC
+
BBBBBBCCCC==9949498>??7747777=
@Y1K6R:00315:01132
ACGAGTGCGTTCCCCATGTCGTAGGTACTC
+
BBBBBBCFBCDABA9ABBB@@@BB>A:::?
@Y1K6R:00315:01140
ACGCTCGACATGCCCAGGTACAGGAG
+
ACBBC;<;?>>9991994001/2222
@Y1K6R:00315:01144
ATATCGCGAGGGTATGGAAGACTCTATAG
+
BBBAACCCCCB>B?@??A?BCCCCB<A;<
@Y1K6R:00327:01108
TAGTATCAGCCTCCGCCATGACGAAGGTATTCC
+
4944449///,//,//,49944492429949?6
@Y1K6R:00330:01110
ACGAGTGCGTTCCCCATGTCGTAGGTACTC
+
AB@@A>BCCFDBAA9=9::@AA<?:=777=
@Y1K6R:00334:01136
ACGAGTGCGTTCCCCATGTCGTAGGTACTC
+
?BBBBBCCCA;===6@?@@BGDBB>?977<
@Y1K6R:00338:01142
TAGTATCAGCCTTCCGCCATGACGAAGGTATTCC
+
4444444///,/,/,//,499:999242444997
@Y1K6R:00339:01109
ACGCTCGACATGCCCAGGTACAGGAG
+
BBAAA?BBFBBBBB?996:<>9979>
@Y1K6R:00339:01110
ACGAGTGCGTTCCCCATGTCGTAGGTACTC
+
@@?ABBBBBB@DCB:A>:::???@=>777=
@Y1K6R:00343:01125
TACTGAGCTACACACACAGAAAGATTGGT
+
AAB@B@>1111/77:;;;487,3360101
@Y1K6R:00344:01114
TGATACGTCTCCTTCTAGTTACTTCA
+
44;;;@AB>00)*)****,*444244
@Y1K6R:00344:01137
CGTGTCTCTAGGCACAGGATTTGTTTAG
+
//6;:=9;9;;2344442444-444-49
@Y1K6R:00345:01133
CGTGTCTCTAGGCACAGGATTTTGTGTAG
+
ABCDCBBAABB@BBBBB?@>==49;9?AB
@Y1K6R:00302:01153
ACGAGTGCGTTCCCCATGTCGTAGGTACTC
+
BBB???BBDD@BCC:DEBBABB>??A9:7>
@Y1K6R:00331:01153
ACGAGTGCGTTCCCCATGTCGTAGGTACT
+
BBA??ACC?A;=994=8;1;==00,00/0
@Y1K6R:00336:01181
ACGAGTGCGTTCCCCATGTCGTAGGTACTC
+
@B?@@@AA@A=BBC:BB?@?BBBC@C:;;A
@Y1K6R:00337:01179
ACGAGTGCGTTCCCCATGTCGTAGGTATC
+
BBBBBBBBCC@CBB9A9:8<>>7747=;6
@Y1K6R:00338:01184
ACGAGTGCGTTCCCCATGTCGTAGGTACTC
+
BBBABBBCCC=?=949488>A=:99:000:
@Y1K6R:00339:01185
ACGAGTGCGTTCCCCATGTCGTAGGTACTC
+
?BBBBBBBAD@BDC9B@@@@BBAB@C@@@C
@Y1K6R:00342:01163
ACGAGTGCGTTCCCCATGTCGTAGGTACTC
+
BBB@>>BCBB7999/9>>>>>;00,0000/
@Y1K6R:00344:01167
ACGAGTGCGTTCCCCATGTCGTAG
+
??A@@@@@@@5111*////66.11
@Y1K6R:00352:00007
ATCAGACACGGACACAGCAGAACACAC
+
;?C@@@CBBA@BB?DA@?@AA?BC>>?
@Y1K6R:00354:00009
ACGAGTGCGTTCCCCATGTCGTAGGTACTC
+
BBB?BBCCAEDBCD:DBBBBCCBB@B:::A
@Y1K6R:00359:00017
ACGAGTGCGTTTCCCCATGTCGTAGGTACTC
+
ABB@AABBCDD?BBB9AAABABCACAC;;;A
@Y1K6R:00364:00029
ACGAGTGCGTTCCCCATGTCGTAGGTACTC
+
BBA??@EBBC@BCC:C9999>=//,0000:
@Y1K6R:00366:00004
ACGAGTGCGTTCCCCATGTCGTAGGTACTC
+
CCABBBDCAA>ACIDFBBB@@@AB>B:::?
@Y1K6R:00378:00011
ACGAGTGCGTTCCCCATGTCGTAGGTACTC
+
CCCCBCD?@?5999/999/.....,....1
@Y1K6R:00383:00017
ACGAGTGCGTTCCCCATGTCGTAGGTACTC
+
BBBABABBBEACCC:A?@@@AA9957777>
@Y1K6R:00399:00024
ACGAGTGCGTTCCCCATGTCGTAGGTACTC
+
BB@@BBCCBCACCC9B;<;:;;@A?@@@@@
@Y1K6R:00353:00076
ACGAGTGCGTTCCCCATGTCGTAGGTACTC
+
=CCCCCBBBF?BAA4<;ABADBB@@:;:::
@Y1K6R:00360:00079
ACGAGTGCGTTCCCCATGTCGTAGGTACTC
+
BBBAA>BBDE@BCB9==?@>>>7747===>
@Y1K6R:00360:00084
ACGAGTGCGTTCCCCATGTCGTAGGTACTC
+
?ACBBBBBFE@BCC:B@@@BA?7747777<
@Y1K6R:00366:00078
ACGAGTGCGTTCCCCATGTCGTAGGTACTC
+
ABB@AABCDC>@?@6@?@??@@<<:=777@
@Y1K6R:00372:00068
TACTGAGCTACACACACAGAAAGATTGGT
+
9<;<??BC;;<AAB>944433,3760.,.
@Y1K6R:00384:00075
ACGCTCGACATGCCAGTACAGGAG
+
@974;4444444424433944244
@Y1K6R:00387:00088
TCTACTATGCGCTCCACATGTCTAAGT
+
*******-8@944424334944442/.
@Y1K6R:00394:00075
ACGAGTGCGTTCCCCATGTCGTAGGTACTC
+
ABBB@@AACB?ACC:C9:1;;;00,0000/
@Y1K6R:00396:00051
ACGAGTGCGTTCCCCATGTCGTAGGTACTC
+
AA>BBBCDBB?BBA7@A@@@AAAA?B???A
@Y1K6R:00398:00075
ACGAGTGCGTTCCCCATGTCGTAGGTACTC
+
????@@AA@F?@CC9B@@@???@@>@????
@Y1K6R:00398:00081
ACGAGTGCGTTCCCCATGTCGTAGGTACTC
+
BBB@BBCCBB@BCFAC?@@@@@??;?????
@Y1K6R:00350:00137
ACGAGTGCGTTCCCCATGTCGTAGGTACTC
+
BBBBB@BCBA6444/99998887737716;
@Y1K6R:00363:00124
ACGAGTGCGTTCCCCATGTCGTAGGTACTC
+
BDABBBCCCB?BJC:C;<;???==:=7777
@Y1K6R:00364:00135
ACGAGTGCGTTCCCACTGTCG
+
8<?A>>@@9951<,//,,,,,
@Y1K6R:00370:00134
ACGAGTGCGTTCCCATGTCG
+
BCAABCA>44511,1///..
@Y1K6R:00374:00148
ACGAGTGCGTCTCCATGT
+
94344999944//,////
@Y1K6R:00377:00102
ACGAGTGCGTTCCCCATGCCGTAGGTACTC
+
?BBBBCCB::6;>>4<>11,1=;?>C@@@C
@Y1K6R:00384:00122
TACTGAGCTACACACACAGAAAT
+
499??BCB<;<@A991///,,*,
@Y1K6R:00350:00198
TACTGAGCTACACACACAGAAAGATTGGT
+
9BBA?@@AB@AAB99991;::60..,.93
@Y1K6R:00361:00161
ACGAGTGCGTTCCCATGCTCGTAGAGTC
+
;<?A@@@@99699018///./646633.
@Y1K6R:00363:00183
ATCAGACACGGACACAGCAGAACACAC
+
=@CB>@@BBB@CCECCCCCCB@BBB@@
@Y1K6R:00364:00194
ATCAGACACGGACACAGCAGAACACAC
+
<C;<;BCBBBDCG@@ACBA?@=ACCAA
@Y1K6R:00375:00192
ACGAGTGCGTTCCCATGTCGTA
+
CBABBB>;99244-944433..
@Y1K6R:00393:00196
ATCAGACACTCGACACAGCAGAACACAC
+
934499.////////4444433931111
@Y1K6R:00397:00168
AGCACTGTAGCTGTCACTAGTTACTTGT
+
;BA@C<<<CCAADBBBCCBBA>@9959@
@Y1K6R:00397:00185
ACGAGTGCGTCCTA
+
>@A@>@/11-*)**
@Y1K6R:00357:00232
TACTGAGCTACCACACACAGAA
+
49<99B@984424444444431
@Y1K6R:00376:00216
TGATACGTCTCCTTCCTTAGTTACTTCA
+
BBB@;<<99?@5959<>68448444844
@Y1K6R:00386:00207
ATATCGCGGAGGTATGGAAGACTCTATA
+
BBAAACCDBD@;<1//,/666466:8?;
@Y1K6R:00391:00235
ACGAGTGCGTTCCCCATGTCGTAGGT
+
BBBBBC@:::2444/999100.//,/
@Y1K6R:00355:00277
ACGAGTGCGTTCCCCATGTCGTAGGTAT
+
ACCCBBCCCC@;::07/1-88800,.30
@Y1K6R:00360:00268
ACGAGTGCGTTCCCACTGTCGTAG
+
?A@BBAAA;961@-11///...76
@Y1K6R:00371:00295
ATCAGACACGACACAGC
+
434444.///,0,////
@Y1K6R:00376:00276
ACGAGTGCGTTCCCCATGTCGT
+
@BABCB=:::2444/9941..0
@Y1K6R:00377:00285
ACGAGTGCGTTCCCACTGTCG
+
?CA@>@AB::,--+-,,,,..
@Y1K6R:00384:00274
TACTGAGCTACACACACAGAAGAGTT
+
/444949994=A=999>980,...,*
@Y1K6R:00389:00274
ACGAGTGCGTTCCCCATGTCGTAGT
+
?CCCCBB@;;2444/9991:7-,,,
@Y1K6R:00399:00299
ACGAGTGCGTTCCCCATGTCGTAGTACT
+
ABABBCA;::2444/9948733111111
@Y1K6R:00361:00342
TATGAGCTACACACACAG
+
;<;4;;A444////////
@Y1K6R:00365:00315
TGATACGTCTCCTTCCTTAGTTACTTCA
+
BCCCBBDCBEC@B?B?C@CBC@BBB@CC
@Y1K6R:00370:00347
AGCACTGTAGCTGTCACTAGTTACTTGT
+
49=BCCCCAAABBBBBBCCCB@BAA>CB
@Y1K6R:00372:00307
ACGAGTGCGTTCCCCATGTCGTAGGTACTC
+
BBBBBBCBAA?ACD:C;<:?>>7747===>
@Y1K6R:00391:00349
ACGAGTGCGTTCCCACTGTCGT
+
?@BA?B@>:;,11,1////33>
@Y1K6R:00350:00387
ACGAGTGCGTTCCCATGTCGTAGG
+
?BB??=DA;;244-9989><7164
@Y1K6R:00359:00389
CGTGTCTCTACGGCACAGGATTTTGTGTA
+
4999494/6//.,./999:?ABB9B@>;>
@Y1K6R:00363:00362
TACTGAGCTACACACACAGAAAGATTGGT
+
BBCCBBBA@@CBBBBBBBBBB>@@@>A8:
@Y1K6R:00372:00379
ACGAGTGCGTTCCCCATGTCGTAGGTACTC
+
BCB=?BCC?:2999/9999???77477777
@Y1K6R:00373:00392
ATCAGACACGGACACAGC
+
/.66/4344499::61//
@Y1K6R:00375:00386
TAGTATCAGCCTCGCCATGACGAAGGTATTCC
+
BBBBBBBBBBEAAAD=@<<<::;2964;;288
@Y1K6R:00376:00379
ACGAGTGCGTTCCCATGTCGTAGGTAT
+
BCA?@ACB::64419991;;;00,0:4
@Y1K6R:00380:00370
ACGAGTGCGTTCCCCATGTCGTAG
+
BBA99ABA@C5999/999111-,,
@Y1K6R:00384:00359
ACGAGCGTCCACATGT
+
//.//84442444444
@Y1K6R:00385:00391
AGCACTGCTGTCACTAGTTACTTGT
+
;:BBDC?BBCCBBBDBBA@BBB@DB
@Y1K6R:00386:00377
ACGAGTGCGTTCCCATGTCGTAG
+
BA@BCCB@;;244-9999><4.,
@Y1K6R:00386:00391
ACGAGTGCGTTCCCATGTCGTAGGTACTC
+
BBBBBBCA;;244-9999@??7747777=
@Y1K6R:00395:00356
AGCACTGTAGCTGTCACTAGTTACTTGT
+
<<CCCCCBAAADCCDCDCA??=ABB@CC
@Y1K6R:00396:00363
ACGAGTGCGTTCCCCATGTCGTAGGTACTC
+
BCBBBBCA;;2444/9999?B?77477161
@Y1K6R:00355:00426
GTAATTACGATA
+
9;>=;5666//,
@Y1K6R:00356:00429
TGATACGTCTCCTTCCTTAGTTACTTCA
+
BBBCDBC?AAHAC>>=@=899>999599
@Y1K6R:00384:00415
ACGAGTGCGTTCCCCATGTCGT
+
BBABBBB>?;2///+111-880
@Y1K6R:00385:00403
AGCACTGTAGCTGTCACTAGTTACTTGT
+
AACEA@ADCGBCBCBCBAAAA@A@C@BB
@Y1K6R:00391:00403
TAGTATCAGCCTCGCCATGACGAAGGTATTCC
+
BBDCCCCCCC@CCAA@ABBBCAA@BACDC@BB
@Y1K6R:00391:00436
TCTCTATGCGCTCCACATGTCTAAGGT
+
ADEECBBCCCCEC@BC?=A@9>>5959
@Y1K6R:00395:00413
ACGAGTGCGTTCCCCATGTCGTAG
+
9;:<CCBB@A2444-9444334..
@Y1K6R:00354:00470
ACGAGTGCGTTCCCCATGTCGTAGTATC
+
ABABBBB=:;2444/9991009//..3.
@Y1K6R:00358:00486
ATATCGCGAGGGTATGAAGACTCTAT
+
9>999>944//+/////,.....166
@Y1K6R:00378:00454
ACGAGTGCGTTCCCATGTCGTA
+
BCB@AAC;;;244-444/....
@Y1K6R:00380:00491
ACGAGTGCGTTCCCACTGTCGT
+
BCBBB;;@11--=+-,,,*,,,
@Y1K6R:00389:00461
ACGAGTGCGTTCCCCATGTCGTAGG
+
@CCBBBCCDB61//+111-887//,
@Y1K6R:00394:00478
ACGAGTGCGTTCCCCATGTC
+
>989944=@C5111+1-,,,
@Y1K6R:00358:00506
ACGAGTGCGTTCCCCATGTCGTAGGTACTC
+
BBBABBBBCD@CBB9=9:8<>>77477777
@Y1K6R:00374:00531
ACGAGTGCGTTCCCCATGTCGTAGGTACTC
+
?BBB@@ABDDD?;:07/110::77377161
@Y1K6R:00376:00514
ACGAGTGCGTTCCCCATGTCGTA
+
BBABBA?9=?5111*////...1
@Y1K6R:00385:00509
ACGAGTGCGTTCCCCATGTCGTAGT
+
?BBBB@CCCB61//+111-88800.
@Y1K6R:00393:00501
ACCGAGTGCGTTCCCCATGTCGTAGTACTC
+
BDBABBBDCC>2444/9>>;:>;0000...
@Y1K6R:00352:00579
ACGAGTGCGTTCCCACTGTCGTAGAGT
+
BDBBA@A@=95990984444333611.
@Y1K6R:00359:00586
TAGTATAGCCTCCCCATGACGAAGGTATTCC
+
>?AC?AA;959A@@7DDCFCDD@A<;4459;
@Y1K6R:00360:00563
ACGAGTGCGTCCTC
+
=@>1111////5,,
@Y1K6R:00361:00592
ACGAGTGCGTTCCCCATGTCGTAGGTA
+
?BBBBD@;992444/9981974./,..
@Y1K6R:00377:00566
TAGTATCAGCCTCGCCATGACGAAAGGTAT
+
>9944444499;444844444444-/,,,0
@Y1K6R:00378:00554
TACTGAGCTACACACACAGAAAGATTG
+
9>@<<<@BBBDDEA@==4988088101
@Y1K6R:00398:00582
ACGAGTGCGTTCCCCATGTCCGTAGGTACTC
+
BBBBB@AAAB@ABC9CB?@@?BBAA>ABBAA
@Y1K6R:00350:00601
ACGAGTGCGTTCCCCATGTCGTAGGTATC
+
ADABABHB;;2444/9999@>>7747=71
@Y1K6R:00361:00616
ACGAGTGCGTTCCCCATGTCGTAGGTATC
+
<BABBAB?BA2444/99483371101677
@Y1K6R:00365:00626
ACGAGTGCGTTCCCCATGTCGTAGGTACTC
+
ABBABBDCA?;@==4>999>??7747777<
@Y1K6R:00395:00612
ACGAGTGCGTCCTACCATG
+
BBACCC:3-8=+***)*,/
@Y1K6R:00353:00678
TCTACTATGCGCTCCACATGTCTAAGGTA
+
/////8:=<?@>446939;@994824973
@Y1K6R:00365:00673
ACGAGTGCGTTCCCCATGTCGTAGGTACTC
+
CBBBBCC@::2444/9999?B?77477777
@Y1K6R:00370:00663
ACGAGTGCGTTCCCACTGTCGT
+
>A@@?@A@::,11,1////437
@Y1K6R:00379:00689
TACTGAGCTACACACACAGAAAGATG
+
=AAABCCCBBCCBBA999900,1-*(
@Y1K6R:00386:00656
ACGAGTGCGTTCCCCATGTCGTAGGTATC
+
BBBBBBCCC;2444/8999>??7747>=1
@Y1K6R:00388:00686
ACGAGTGCGTCTCCATGT
+
9<8<;:-,,,,,2*/444
@Y1K6R:00391:00660
ACGCTCGACATGCCCAGGTACAGGAG
+
BDBBCBBCBAB94408848>@>@=@@
@Y1K6R:00359:00706
ACGAGTGCGTTCCCACTGTCGTAG
+
EBABBC==66,/1,1////43736
@Y1K6R:00368:00721
TAGTATCAGCCTCGCCATGACGAAGGTATTCC
+
@>AA@AGBCB@CAADACCCCECC@C@BCCBCB
@Y1K6R:00376:00748
ACGAGTGCGTTCCCCATGTCGTAGGTACTC
+
BBBBBCDA=92999/9>@@BBB??<?:;:@
@Y1K6R:00388:00734
ACGAGTGCGTTCCCACTGTCGT
+
CBBBBCB=77,/1,1////337
@Y1K6R:00397:00746
ACGAGTGCGTTCCCACT
+
ACA?8:1111,/6+,,,
@Y1K6R:00358:00775
ACGCACTG
+
@@AB@>;<
@Y1K6R:00364:00786
ACGAGTGCGTTCCCCATGTCGTA
+
BCBBAB=:::2///*1///4461
@Y1K6R:00367:00757
TACGAGCTACCACACAC
+
99@;;;9444:/,,,,,
@Y1K6R:00370:00789
CGTGTCTCTAGGCACAGGATTTGTGTAG
+
>@@AAA?>>99534:;A?99914>>://
@Y1K6R:00379:00774
ATATCGCGAGGGTATGGAAGACTCTATA
+
BB???CCCCCC@B?@@?B?BAAA@;::;
@Y1K6R:00388:00783
ACGAGTGCGTTCCCATGTCGTAGGTACTC
+
BBD???C@;;544-9991<;;/0,00./.
@Y1K6R:00393:00777
ATCAGACACTCGGACACAGC
+
93444/4/////,//4448/
@Y1K6R:00359:00819
AGCACTGTAGCTGTCACTAGTTACTTGT
+
<<CFCCBCDBBB:<<AA@@@B><<<@BB
@Y1K6R:00371:00818
ACGAGTGCGTCCTACCTAT
+
9<;A949/11/,///,//4
@Y1K6R:00374:00841
AACGAGTGCGTTCCCC
+
92434444/77,--,*
@Y1K6R:00375:00813
ATATCGCGAGGGTATGGAAGACTCTATA
+
?>?@@BBB99909>=>?C@CC@BB;::;
@Y1K6R:00377:00832
ACGAGTGCGTCCTCCATGTCG
+
49;AAA;;<A?5//,/,,,,,
@Y1K6R:00381:00824
ACGAGTGCGTTCCCACTGTCGTAGA
+
?BB99<CB@@599199444433311
@Y1K6R:00354:00868
AGCACTGTAGCTGTCACTAGTTACTTG
+
;BCFBCCDB==DBA@AAB89929@B59
@Y1K6R:00371:00872
TCTCTATGCGCTCACATGTCT
+
<@BB?@>@<<;11///4/11/
@Y1K6R:00380:00858
AGCACTGGCTGTCACTATTACTT
+
==>>>44244;;99498843//,
@Y1K6R:00382:00879
ACGAGTGCGTTCCCCATGTCGTAGGTATC
+
BCBBBCCB?:2444/9991:::00,/75.
@Y1K6R:00382:00898
ACGAGTGCGTTCCCCATGTCGTAGGTATC
+
?AABBBB=?;2444/9991:::00,/754
@Y1K6R:00382:00899
TCTCTATGCGCTCCACATGTCTAA
+
44;?BCCA888//,1669/1-,-*
@Y1K6R:00398:00856
TGATACGTCTCCTCT
+
8444444AA6:,-,,
@Y1K6R:00350:00938
ACGAGTGTGTCGTC
+
=@4//11,,,,**0
@Y1K6R:00351:00915
TACTGAGCTACACACACAGAAAGATTGGT
+
DBBAA?>;;111:;@?@=@@A<AAA=777
@Y1K6R:00362:00929
ACGAGTGCGTTC
+
49>@999//:,,
@Y1K6R:00365:00927
ACGAGTGCGTTCCCATGATCGTAGT
+
=@?@8444992490/8//////331
@Y1K6R:00367:00928
ACGAGTGCGTTCCCCATGTCGTAGG
+
CBABBB=?::2444-98819;4./,
@Y1K6R:00368:00928
ATCAGACACGGACACAGCAGA
+
/38>>@A<<<AB911?-,*((
@Y1K6R:00374:00938
TAGTATCAGCCTCGCCATGACGAAGGTATTCC
+
=CC<:<C;;;@=>:CACJBAABBAC@CAA?@@
@Y1K6R:00379:00947
TACTGAGCTACACACACAGAAAGATTGGT
+
99=BDCDCABBCDEBBBA@AA<BBA=A=A
@Y1K6R:00391:00900
ACGAGTGCGTTCCCACTGTCGTAGTAGTC
+
BBBBCB=99924909944497>7761...
@Y1K6R:00392:00934
ACGAGTGCGTTCCCCATGTCGTAGGTACTC
+
ACBAAACC@;6944/9=>=>AA77377777
@Y1K6R:00358:00996
TATGAGCTACACACACAGAAAGATTGGT
+
<CCDDC@@@@@BAAABCBCE<ACB@?4:
@Y1K6R:00361:00972
ATCAGACACGGACACAGCAGAACACAC
+
BBBBBBBBB?@BBB@CCEBBB>ABBB@
@Y1K6R:00365:00974
ACGAGTGCGTTCCCCATGTCGTAGGTACTC
+
BCBBBACBCF6444/9991::=00,0000/
@Y1K6R:00366:00977
ACGAGTGCGTTCCCCATGTCGTAGGTACTC
+
ABBCBBCCDCA?==694:8<@@7:37777=
@Y1K6R:00374:00994
ACGAGTGCGTTCCCCATGTCGTAGGTACTC
+
BBBBBBBBBC@BCC:DB@@>BB??>@:::@
@Y1K6R:00376:00977
ACGAGTGCGTTCCCCATGTCGTAGGTACTC
+
>A?BB@CCBF6944-8=>?@AA??:<777=
@Y1K6R:00376:00980
ACGAGGTGCGTTCCCCATGTCGTAGTATC
+
AA>9;8<CCBC?BAA7>991;;;00.453
@Y1K6R:00379:00984
TAGTATCAGCCTCGCCATGACGAAGGTATTCC
+
CDCCCECBBDABBBGBCCBDCAA@B@CCC@C@
@Y1K6R:00379:00994
ACGAGTGCGTTCCCCATGTCGTAGGTACTC
+
=@>ABBBBAB@BCC:BBAA@AAAB@B???A
@Y1K6R:00382:00952
ACGAGTGCGTTCCCCATGTCGTAGGTACTC
+
=A?BAABCCA8944-8899???7747777>
@Y1K6R:00387:00995
ACGAGTGCGTTCCCCATGTCGTAGTA
+
BCBBBBDB;;2444/9991::7,,,,
@Y1K6R:00392:00991
ACGAGTGCGTTCCCCATGTCGTAGGTACTC
+
?BBBAABBBEBBBB9B;;:AAA@A=@:::?
@Y1K6R:00394:00999
CGTGTCTCTAGGCACAGGATTTTGTGTAG
+
ACCCBAAABBC@CCBBB@CBBB9;<;?@A
@Y1K6R:00354:01043
CGTGTCTCTAGGCACAGGATTTTGTGTAG
+
AACEBAA>>?B@CBBBDABAAA79;9?@@
@Y1K6R:00358:01008
TCTCTATGCGCTCCACATGTCTAAGGT
+
94444444>>>AB?AABA99111,1,/
@Y1K6R:00361:01007
ACGAGTGCGTTCCCCATGTCGTAGTAGTC
+
BBBAAA>;995999,44443371111111
@Y1K6R:00365:01000
ACGAGTGCGTTCCCCATGTCGTAGGTACTC
+
ACCCBBCBCB@AA=7=9:;BBA?A>A???A
@Y1K6R:00365:01033
ACGAGTGCGTTCCCATGTCGT
+
4479::9944211,///,,,,
@Y1K6R:00370:01026
ACGAGTGCGTTCCCCATGTCGTAGGTACTC
+
AABBBCBBAA?ADH:DA@@@@@AA>A???@
@Y1K6R:00373:01015
ACGAGTGCGTTCCCCATGTCGTAGGTACTC
+
A@>@A@@@AB@ABCAD@<<;BB@@<@:::A
@Y1K6R:00376:01018
ATCAGACACGGACACCAGAACACAC
+
BABABCBBDB@BAAAECCC@CCBA@
@Y1K6R:00381:01009
TCTCTATGCGCTCCACATGTCTAAGGT
+
BCB@@@BA@?><;9<CCCDC?@@;;:<
@Y1K6R:00383:01032
ACGAGTGCGTTCCCCATGTCGTAGGTACTC
+
BBAAB?BCDF@BBB9?>?=9996647777>
@Y1K6R:00387:01006
AATCGCGAGGGTATGGAAGACTCTATAGAGG
+
B?BBBBBBBBCBECC@C@CCC?AA:;:???:
@Y1K6R:00398:01032
ACGAGTGCGTTCCCCATGTCGTAGGTACTC
+
CEBCBBDCCD>?==6=898??>7747777=
@Y1K6R:00350:01078
ACGAGTGCGTTCCCCATGTCGTAGGTACTC
+
BBB@AACCDFABAB9B@@@ABBAB?C:;;B
@Y1K6R:00354:01096
ACGAGTGCGTTCCCCATGTCGTAGGTACTC
+
BBBBBBBBCF?@BC:B??@@BB?A=A:::@
@Y1K6R:00354:01097
ACGAGTGCGTTCCCCATGTCGTAGGTACTC
+
@ACCCECBBB@BCC:D@@>77?66477777
@Y1K6R:00358:01070
ACGAGTGCGTTCCCCATGTCGTTGGTACTC
+
?BBBBCCC?=;@@>4@@@@BCC@B?ACBBB
@Y1K6R:00358:01094
CGTGTCTCTAGGCACAGGATTTTGTGTAG
+
BBCDBCB@A@B?ABCCCABBBB9@@@>@A
@Y1K6R:00361:01094
TCTCTATGCGCTCCATATGTCTAAGGT
+
CCCCA?ACCEDCC@BBBB@@>AB?B?B
@Y1K6R:00362:01096
ACGAGTGCGTTCCCCATGTCGTAGGTACTC
+
BBB@AACBCC?BCD:B@??>@@9657777=
@Y1K6R:00364:01083
ACGAGTGCGCTCCTACCT
+
89>>94444///,///,/
@Y1K6R:00367:01064
ACGAGTGCGTTCCCCATGTCGTAGGTACTC
+
AA?ABBCCAA?BBA7A@@@AAA??;?::7?
@Y1K6R:00367:01079
TACTGAGCTACACACACAGAAAGATTGGT
+
BBBCDDC?>>BACCDCA@933,8>><A@A
@Y1K6R:00369:01056
TCTCTATGCGCTCCACATGTCTAAGG
+
DBBBCCBBADBDCA?@;;;?>>>596
@Y1K6R:00375:01058
TACTGAGCTACACACACAGAAGAT
+
444444;::<<@==6////.,.,,
@Y1K6R:00379:01075
GACGAGTGCGTTCCCCATGTCGTAGGTACTC
+
?ACABBCDFBDDBDC:D:;:ABB?8:<777=
@Y1K6R:00383:01067
ACGAGTGCGTTCCCCATGTCGTAGGTACTC
+
@BBBBAA@AAACCB9A99988776661111
@Y1K6R:00384:01087
ACGAGTGCGTTCCCCATGTCGTAGGTACTC
+
;<??@A11/:,111*/444777113666:B
@Y1K6R:00388:01098
ATATCGCGACGGGTATGGAAGACTCTATAGA
+
=:;;9A@@999>:>>@B@CAB?@??;76644
@Y1K6R:00395:01067
ACGAGTGCGTTCCCATGTCGTAGT
+
@@CBBBE;;;244-8444337111
@Y1K6R:00350:01107
ACGAGTTGCGTTCCCCATGTCGTAGGTACTC
+
BBBBBBACBA?>ACH:DBBBAAA@?>@????
@Y1K6R:00357:01121
ACGAGTGCGTTCCCCATGTCGTAGGTACTC
+
BBB??=BBDD@BCC:D???>BB??;????@
@Y1K6R:00358:01116
ACGAGTGCGTTCCCCATGTCGTAGGTACTC
+
ABBBBACCDD8;94-4499?AA7737777=
@Y1K6R:00364:01133
ACGAGTGCGTTCCCCATGTCGTAGGTACTC
+
BBB@A>BBFE@ECB9?=>=;@B9957777=
@Y1K6R:00365:01106
TAGTATCAGCCTCGCCATGACGAAGGTATTCC
+
44?4<<EBAA@@;4:2449499>8=9899=@;
@Y1K6R:00375:01136
ATATCGCGAGGGTATGGAAGACTCTATA
+
BA9;;BD<99D:99;;>A>ACBABCC?8
@Y1K6R:00377:01126
ACGAGTGCGTTCCCCATGTCGTAGGTACTC
+
BB@@@ACCCC?BCC:D@@?;??1657777=
@Y1K6R:00382:01119
TGATACGTCTCCTCCTTAGTTACT
+
<=<<<?B@<--+-,*,*,,,*///
@Y1K6R:00387:01145
ACGAGTGCGTTCCCCATGTCGTAGGTACTC
+
BB>BBBCBBC@BCC:C@A@ACCBB?B???A
@Y1K6R:00390:01137
ATATCGCGAGGGTATGGAAGACTCTATAG
+
BB???BBCBBB>BBBB=@=@DCCCA?=9:
@Y1K6R:00391:01110
ACGAGTGCGTTCCCCATGTCGTAGGTACTC
+
@A?AAA>AADACCD:C>?@BAA?B@C:::?
@Y1K6R:00392:01121
ACGAGTGCGTTCCCCATGTCGTAGGTACTC
+
BB?BBBBBADEACC:C9;:?AA??>A::;A
@Y1K6R:00394:01145
AGCACTGTAGCTGTCACTAGTTACTTGT
+
84@9:;@ABBB?@?9:<CBAA?AA><?>
@Y1K6R:00398:01120
ACGAGTGCGTTCCCCATGTCGTAGGTACTC
+
@@@ABBA@@D5999/999987311016666
@Y1K6R:00350:01176
ACGAGTGCGTTCCCCATGTCGTAGGTACTC
+
BAB@BBBBBC=@CC:CAABAAC>>?B???A
@Y1K6R:00352:01162
ACGAGTGCGTTCCCCATGTCGTAGGTACTC
+
?@?AAAA@@C@BCC:B9917;;//,0::00
@Y1K6R:00355:01192
ATCAGACACGGACACAGCAGAACACAC
+
<?@A@989942499:4:999A>C?@@?
@Y1K6R:00357:01164
ACGAGTGCGTTCCCCATGTCGTAGGTACTC
+
AABBBBBCBE@BCB:B???>BB??:?::7=
@Y1K6R:00362:01164
ACGAGTGCGTTCCCCATGTCGTAGGTACTC
+
BBBAABCCBA?AA=7@=??;??77377777
@Y1K6R:00363:01184
ACGAGTGCGTTCCCCATGTCGTAGGTACTC
+
BB;==ABCCC@BCD9C@@@ACCAA?A:::A
@Y1K6R:00363:01195
ACGAGTGCGTTCCCCACTGTCG
+
BCC;:<CD>>,111+/////33
@Y1K6R:00364:01157
ACGAGTGCGTTCCCCATGTCGTAGGTACTC
+
?BBBBBCBCC@BCC:B999;@@6637777=
@Y1K6R:00368:01153
TAGTATCAGCCTCGCCATGACGAAGGTATTCC
+
CACB:<<<1/,/77<CCECDC@@?B@CBB@B?
@Y1K6R:00368:01178
ACGAGTGCGTTCCCCATGTCGTAGGTACTC
+
BBBBBBBCCFABAA9=999;@@;?:<777=
@Y1K6R:00369:01167
CGTGTCTCTAGGCACAGGATTTTGTGTA
+
BB::<@91111,.::;C@A@@=499889
@Y1K6R:00369:01172
ACGAGTGCGTTCCCCATGTCGTAGGTACTC
+
BBB?BBBB?A=>BC:CAABBCCBB?C;<<B
@Y1K6R:00370:01160
CGTGTCTCTACGGCACAGGATTTTGTGTAG
+
ACCCC@C11120:<>B@=8=9>>4999988
@Y1K6R:00370:01178
ACGAGTGCGTTCCCATGTCGTAGGTATC
+
BAA@994999544-484/.....,.346
@Y1K6R:00370:01193
ACGAGTGCGTTCCCATGTCGTAGGTACTC
+
BBB??@BBAB?AA>AABB@@@??<>====
@Y1K6R:00371:01152
ATCAGACACGGACACAGCAGAACACACA
+
::<ABBBBCCDDHCCEA@<;;49:??;6
@Y1K6R:00372:01152
ACGAGTGCGTTCCCCATGTCGTAGGTACTC
+
BBBBBBBBBABABC:CAA@;;;AA?BAAAB
@Y1K6R:00373:01157
ACGAGTGCGTTCCCCATGTCGTAGGTACTC
+
BBBA?ABHDD8;994;9;1?==00,//...
@Y1K6R:00376:01166
ACGAGTGCGTTCCCCATGTCGTAGGTACTC
+
AA>??BBB@B@ABC9BBBB?AAAA>AAAAB
@Y1K6R:00380:01186
ACGGAGTGCGTTCCCCATGTCGTAGGTACTC
+
AA?>AA@BCDB8994/8899>>>77477777
@Y1K6R:00380:01188
ACGAGTGCGTTCCCCATGTCGTAGGTACTC
+
BBBBBECCCEAEB=6?9::@??7647777>
@Y1K6R:00383:01175
ACGAGTGCGTTCCCCATGTCGTAGGTACT
+
BBB??>CA;;2444/9991<<<00,00/0
@Y1K6R:00384:01180
ACGAGTGCGTTCCCCATGTCGTAGGTACTC
+
?@BBBCBBCC@CBB:B??@?BB??:?677=
@Y1K6R:00385:01160
ACGAGTGCGTTCCCCATGTCGTA
+
@BA@@AB@BC2///+1//,222.
@Y1K6R:00392:01175
ACGAGTGCGTTCCCCATGTCGTAGTACT
+
AB???@C@;;2444/9991;;;......
@Y1K6R:00392:01190
TCTCTATGCGCTCCACATGTCTAAGGT
+
44444444:994959>?B?>9992824
@Y1K6R:00393:01180
TGATACGTCTCCTTCCTTAGTTACTTCA
+
BCA=@>9999969;88@>BCCACDHBDA
@Y1K6R:00394:01153
ACGAGTGCGTTCCCCATGTCGTAGGTACTC
+
@@B?@@ABCE@BCC:B::9>AB99377777
@Y1K6R:00399:01170
ACGAGTGGTTCCCCATGTCGTAGGTACTC
+
@BBBBBC?B@CCC9CAAACCBBBAB@@@B
@Y1K6R:00375:01203
ACGAGTGCGTTCCCCATGCTCGTAGGTACTC
+
A><B@@CDC;2444/988--,,22736/669
@Y1K6R:00384:01201
AGCACTGTAGCTGTCACTAGTTACTTGT
+
@>HFDCBBCCBCBCBDDCBB@>AB@=BB
@Y1K6R:00391:01205
ACGAGTGCGTTCCCCATGTCGTAGGTACTC
+
AA<?@@CCCB6994/9@>@ABB??;?:::@
@Y1K6R:00400:00047
ACGAGTGCGTTCCCCATGTCGTAGT
+
CBB??ABBAB7499/999197;,,,
@Y1K6R:00401:00046
TGATACGTCTCCTTCCTTAGTTACTTCAGT
+
ECCBCCCCCDCA@6924244:999=;=999
@Y1K6R:00403:00008
ACGAGTGCGTTCCCCATGTCGTAGGTACTC
+
BBB@ABCCBB@BDD:D:;;ABBAC=?:::=
@Y1K6R:00405:00004
ACGAGTGCGTTCCCCATGTCGTAGGTACTC
+
BBBAABCCCC@BCC:D??@ACCA==?9777
@Y1K6R:00418:00010
ACGAGTGCGTTCCCCATGTCGTA
+
?BBBBBC@;;2444/9981;44,
@Y1K6R:00427:00006
ACGAGTGCGTTCCCCATGTCGTAGGTACTC
+
ACBBBBBCBC@@BC:C:<;AA@<?<?:::A
@Y1K6R:00436:00010
TACTGAGCTTACCACTACACAGAAATGATTGGTGC
+
;89>994//,//,////4;=9=BA-33310.444.
@Y1K6R:00446:00016
ACGAGTGCGTTCCCCATGTCGTAGGTACTC
+
?BB@BBCCBBABCB9BBBBABCBB?B???A
@Y1K6R:00449:00036
ACGAGTGCGTTCCCCATGTCGTAGGTACTC
+
?BBABBCB;;2///+1111;;;77366116
@Y1K6R:00400:00080
ACGAGTGCGTTCCCCATGTCGTAGTAC
+
AA@@AAB>@?6999-48410.......
@Y1K6R:00405:00086
ACGAGTGCGTTCCCCATGTCGTAGGTACTC
+
BA@??@CC@;2444/9999>AA77477777
@Y1K6R:00412:00053
ACGAGTGCGTTCCCCATGTCGTAGGTACTC
+
AABBB@BCCDABAA9==9::BB??:?:77=
@Y1K6R:00423:00069
ACGAGTGCGTTCCCCATGTCGTAGGTACTC
+
ABBABABBBCABCC:C@@@CCCCD@CA@@A
@Y1K6R:00424:00067
TACTGAGCTACCAC
+
8<944:>44449/,
@Y1K6R:00447:00072
ACGAGTGCGTTCCCCATGTCGTAGGTA
+
?@@BBBB@::2444/9991:::0/,..
@Y1K6R:00404:00146
TACTGAGCTACACACACAGAAAGATTGGT
+
BCCCCECBABBBCCB:<;CDC>AAB@C5:
@Y1K6R:00405:00126
ACGAGTGCGTTCCCCATGTCGTAGGTACTC
+
@CABBBDCCB8;994;=@@AAB7:377777
@Y1K6R:00409:00122
ACGAGTGCGTTCCCATGTCGTAGTACTC
+
BBBBBBBA;;244-9999><71111111
@Y1K6R:00410:00111
ATATCGCGAGGGTATGGAAGACTCTATA
+
BB??@CBBCCC>B@@@AC@BCDCCB;;9
@Y1K6R:00411:00139
AGCACTGTAGCTGTCACTAGTTACTTGT
+
;<AAACCCFCCBBBCDCDABA@CCD>AA
@Y1K6R:00420:00127
ACGAGTGCGTTCCCCATGTCGTAGGTACTC
+
@A@BCBCCDEA@??6====;@@6637777>
@Y1K6R:00420:00129
ACGAGTGCGTTCCCCATGTCGTAGGTAT
+
BBBABBCB@;2444/9999>?@7747=<
@Y1K6R:00420:00139
ACGAGTGCGTTCCCATGTCGTA
+
BBBBBBB;::24409444336,
@Y1K6R:00424:00139
TAGTATCAGCCTCGCCATGACGAAGGTATTCC
+
4944@BBB@CECCCC@=9;??9A242444242
@Y1K6R:00426:00134
TACTGAGCTACACACACAGAAAGATTGGT
+
BBBCCCC?>?CCCA@AA@CAB>;;;?@;?
@Y1K6R:00426:00144
ACGAGTGCGTTCCCCATGTCGTAGGTACTC
+
BCABEBCCCE@CCC:C;<;ABB??:?????
@Y1K6R:00439:00119
ACGAGTGCGTTCCCCATGTCGTAGGTACTC
+
@CBBBBBBCD@BCC9B??@A@@6637777?
@Y1K6R:00403:00189
CGTGTCTCTAGCGACAG
+
949?999944933///,
@Y1K6R:00407:00198
ACGAGTGCGTTCCCACTGCGTAG
+
@BBB=@9?11,11,1////4433
@Y1K6R:00408:00153
TCTCTATGCGCTCCACATGTCTAAGGT
+
==A@@AAACCBCC@=@99999>>5959
@Y1K6R:00424:00162
TAGTATCAGCCTCGCCATGACGA
+
@<44;;84448999924/1///1
@Y1K6R:00428:00194
ATATCGCGAGGGTATGGAAGACTCTATA
+
BB@??CA<<2>8<111,/66..//1110
@Y1K6R:00438:00176
ATCAGACACTCGGACACAGCAGAACACAC
+
934446./////,//44449>9>;71166
@Y1K6R:00438:00181
ACGAGTGCGTTCCCCATGTCGTAGTA
+
@B@99<A@??5999,9444336....
@Y1K6R:00443:00166
ACGAGTGCGTTCCCACTGTC
+
BB??@@A@;961?-1/,,**
@Y1K6R:00448:00196
TCTCTATGCGCTCCACATGTCTAAGGT
+
CCFA@?BCB@@AB>ABBBBB;<;>A>A
@Y1K6R:00405:00218
ATCAGACAGCTCGGACACAGCAGAACACA
+
@9884/,,,,,,,2,,/4::>>38131..
@Y1K6R:00410:00233
ACGAGTGCGTTCCCACTGTCGTAG
+
=@A;;=CB@A511,11////..36
@Y1K6R:00414:00239
ACGAGTGCGTTCCCCATGTCGTAGGTACTC
+
@CBBBAABCDA?==29489>>>77477776
@Y1K6R:00430:00202
ATATCGCGTACGGTATGGAAGACTCTATAG
+
478444;4444/,//..,/,.....11944
@Y1K6R:00434:00205
ACGCTCGACATGCCAGGTACAGGAG
+
BD8:;BA991<11-/1,.4944244
@Y1K6R:00436:00223
ACGAGTGCGTTCCCCATGTCGTAG
+
BBABAB@@>A5999/9991000/.
@Y1K6R:00402:00260
TGATACGTCTCCTTCCTTAGTTACTTCA
+
BCBDCCBBB===@?@?CA<<;?;99<>>
@Y1K6R:00403:00270
ATCAGACACGGACACAGCAGAACACAC
+
BBBB?@@C@@=ACCBBBC?@@@BBBCC
@Y1K6R:00410:00275
ATCAGACACGGACACAGCAGAACA
+
?>9;<BACCC;;<A@99<<99<B8
@Y1K6R:00422:00273
ACGAGTGCGTTCCCCATGTCGTAGGTACTC
+
BBB??BCCBGDBCC:C;<;>>>77477777
@Y1K6R:00423:00290
ACGAGTGCGTTCCCCATGTCGTAGGTACTC
+
@@>@BBBBBF@CBB9=9;9>>>77477776
@Y1K6R:00437:00258
ACGAGTGCGTTCCCACT
+
49899499442/8+//,
@Y1K6R:00413:00319
ACGAGTGCGTTCCCCATGTCGTAGGTACTC
+
?BABBBCC?;6999/9999;;;>>=>:97<
@Y1K6R:00445:00310
ACGAGTGCGTTCCCCATGTCGTAGGTACTC
+
@BCCCCBBABCACC:B9::78000,00/0/
@Y1K6R:00445:00341
TACTGAGCTACCACACACAGA
+
/11//884444:////////.
@Y1K6R:00446:00305
TGATACGTCTCCTTCCTTAGTTACTTCA
+
AECDCCCCCCA?A@B@B?BCC@BBBACB
@Y1K6R:00402:00368
ACGAGTGCGTTCCCACTGTCGTAGTACG
+
AB<@?@999A699184444777371111
@Y1K6R:00404:00351
ACGAGTGCGTTCCCCACT
+
;<@;;<@><>,---*-,,
@Y1K6R:00408:00361
AGCACTGTAGCTGTCACTAGTTACTTGT
+
4444499@@::44449?@@442499944
@Y1K6R:00411:00387
ACGAGTGCGTTCCCCATGTCGT
+
@BA@?@B=??5111+11/,002
@Y1K6R:00428:00351
TGATACGTCTCCTTCCTTAGTTACTTCA
+
9AA<99@4999542429E?A@@999699
@Y1K6R:00428:00354
ACGAGTGCGTTCCCACTGTCGTAGA
+
BBA99<B@99699144///.....5
@Y1K6R:00434:00397
ACGAGTGCGTCTCCATGT
+
4938/////////,4444
@Y1K6R:00439:00396
ACGAGTGCGTCCTCCAT
+
9;;BCB99111,,,**(
@Y1K6R:00445:00350
TGATAGATACTCTCC
+
999:6////828//,
@Y1K6R:00447:00385
ACGAGTGCGTTCCCCATGTCGTAGGTACTC
+
=9:;;<<94?;>=9294//.....,.303.
@Y1K6R:00402:00412
ACGAGTGCGTTCCCCATGTCGTAGGTACTC
+
BDB@@ACBCF6944/8499>>>77477777
@Y1K6R:00407:00448
ACGAGTGCGTTCCCCATGTCG
+
?><<;<B@@@5111*1//,00
@Y1K6R:00411:00444
ATCAGACACGGACACAGCAGAACACAC
+
C8<<CBBA<428=99;A@BBB@C@@@?
@Y1K6R:00416:00447
ACGAGTGCGTTCCCCATGTCGTAGGTACTC
+
;DCBBBBBBB?BDH:EBBB@@@76377777
@Y1K6R:00418:00415
TACTGAGCTACCACACACAGAAAGAT
+
,,06/49444424944444433,33.
@Y1K6R:00418:00417
AGCACTGTAGCTCGTCACTAGTTACTTGT
+
899@===@BB=1//6//449887999244
@Y1K6R:00419:00437
ATCAGACACGGACACAGCAGAACACAC
+
;?@B@@@CDC@BCCCEB?=884:<><?
@Y1K6R:00440:00403
TGCGTTCCCCATGTCGTAGGTACTC
+
;4991,111+/87//18869:0/8C
@Y1K6R:00404:00478
ACGAGTGCGTTCCCCATGTCGTAGGTACTC
+
BBABBBCDCD=?==4=899>?;00,00//.
@Y1K6R:00405:00465
ACGAGTGCGTCTC
+
4971///////,2
@Y1K6R:00412:00454
ACGAGTGCGTTCCCCATGTCGTAGGTACTC
+
ABC@@@ECCB===94>991:;:00,//...
@Y1K6R:00423:00495
ACGAGTGCGTTCCCCATGTCGTAGGTACTC
+
DDC@@@ECCC@CCC:D??>;<>6747777>
@Y1K6R:00435:00461
ACGAGTGCGTTCCCGATGATCGTAGTATC
+
98344/////,/8566/444443311166
@Y1K6R:00447:00488
ACGAGTGCGTTCCCCATGTCGTAGGTACTC
+
CCACBBAA?B@ACC:B:;:>?;//,00///
@Y1K6R:00449:00464
ACGAGTGCGTTCCCCATGTCGTAG
+
BBBAABA;::2444/9844777..
@Y1K6R:00406:00535
ACGAGTGCGTTCCCATGTCGTAGGTACTC
+
BDACCCB:@:244-9989>7711377161
@Y1K6R:00407:00508
ACGAGTGCGTTCCCCATGTCGTAGGTACTC
+
BBBABBDB?:2444/9=>>>>>7737777=
@Y1K6R:00414:00517
ACGAGTGCGTTCCCCATGTCGTAGGT
+
@CBB?@AA@A5999/9991:;@,,+,
@Y1K6R:00426:00526
ACGAGTGCGTTCCCCATGTCGTAGGTA
+
CCB??@CB;;2444/9991;;<00,0:
@Y1K6R:00437:00507
TCTCTATGCGCTCCACATGTCTAAGGT
+
ACDDDBBCA@ACCABBBBBB@@@9969
@Y1K6R:00441:00538
ACGAGTGCGTTCCCCATGTCGTAGGTACTC
+
BBABBCCCCFCCEC6@@A@>A@66868666
@Y1K6R:00443:00520
ACGAGTGCGTTCCCCATGTCGTAGGTACTC
+
@A?AAABCDC8944,4488<>;00,0000:
@Y1K6R:00401:00575
ACGAGTGCGTTCCCCATGTCGTAGGTATC
+
;BBBABCB;;2444/999988>7747=66
@Y1K6R:00415:00595
TGATACGTCTCCTCTAGTTACTCA
+
9449999@A9961/,,,*)**,//
@Y1K6R:00418:00576
ACGAGTGCGTCTCCAT
+
9<8<1/-,,,,,2*/4
@Y1K6R:00424:00570
ACGAGTGCGTTCCCACTGTCGTA
+
B?>@BA@@AA?:>6111/,,,,.
@Y1K6R:00434:00598
ACGAGTGCGTCCTCCATGTCGT
+
:@>99999::9@;@24444444
@Y1K6R:00441:00589
ACGAGTGCGTTCCCCATGTCGTAGGTACTC
+
BCDA?=CB;;2444/9999?AB==:=7777
@Y1K6R:00443:00579
TACTGAGCTACACACACAGAAAGATTGGT
+
A@AAAACBB@BA==@@B@@BC98873747
@Y1K6R:00411:00649
AGCACTGTAGCTGTCACTAGTTACTT
+
BBCCCCCCEAAABBDCC@@;869@@=
@Y1K6R:00416:00625
ACGAGTGCGTTCCCCATGTCGTAGGTACTC
+
BBB?AAB@;;2444,9991::=00,00/0/
@Y1K6R:00423:00646
ACGAGTGCGTCTCC
+
4936//,,,,,,2*
@Y1K6R:00427:00635
TACTGAGCTACACACACAGAAAGATTG
+
494@@>?@;;<AC99998433,374,,
@Y1K6R:00449:00618
CGTGTCTCTACGGCACAGGATTTTGTGTAG
+
;@<9;@@111/.3489==@=@@@6@@>;@@
@Y1K6R:00424:00650
ACGAGTGCGTTCCCACTGTCGTAGAGTC
+
>BAB@B?A??59904444433>711...
@Y1K6R:00446:00698
ATCAGACACGGACACAGCAGAACACA
+
CABBB@@@CB==99999999949887
@Y1K6R:00448:00687
ATATCGCGGGGGTATGGAAGACTCTATA
+
BBBB?=99994+9BCCABADCCBBB;99
@Y1K6R:00449:00693
TAGTAACAGCCTCGCCATGACGAAGGTATTCC
+
>>1/1,/778;CCCH=?@B:>9959244?282
@Y1K6R:00400:00715
TGATACGTCTCCTTCCTTAGTTACTTCA
+
>>A@999>99958<?<>=949;9449//
@Y1K6R:00407:00730
ACTGAGCTCCAC
+
;1//88///7,*
@Y1K6R:00411:00703
TATCGCGAGGGTATC
+
4944444///+,,,,
@Y1K6R:00413:00740
TACTGAGCTACACACACAGAAAGATTGGT
+
@>ABBCCC?;9<CBBBBBB;;:@?><?>?
@Y1K6R:00421:00704
TGATACGTCTCCTCCTTAGTTACTTCA
+
@ABB;99??11-1/,/,//49:44244
@Y1K6R:00426:00712
ACGAGTGCGTTCCCCATGTCGTAGGTACTC
+
?@>AAAAA@A?@BC:CBBBCBBBB>A???=
@Y1K6R:00430:00726
ACGAGTGCGTCCTCAT
+
9<8;;<-,,,,****,
@Y1K6R:00449:00714
ACGAGTGCGTTCCCCATGTCGT
+
BBBCBBB=:;2///+11//446
@Y1K6R:00423:00787
ACGAGTGCGTCCTCCCATGT
+
;@B<;94//66,///+/444
@Y1K6R:00431:00751
ACGAGTGCGTTCCCATGTCGTAGGTACTC
+
BBB>>?CB?A644-9991::A00,//...
@Y1K6R:00437:00770
ATATGAGGTATGGAACGAACTCTATAGAG
+
9344444249:::;244424443.....3
@Y1K6R:00438:00794
ACGAGTGCGTTCCCATGTCGTAGGTACTC
+
??BABBCA?;244-9991;;>00,00./7
@Y1K6R:00439:00775
ACGAGTGCGTTCCCACTGTCGTA
+
ACC???BD::71>8111//...3
@Y1K6R:00443:00789
ACGAGTGCGTTCCCATGTCGTAGGTACTC
+
BBBBAAC@;;244-9@>>>?@77477777
@Y1K6R:00446:00777
ACGAGTGCGTCCTCCATGTC
+
9<>A@A49999866,,,,,,
@Y1K6R:00410:00814
ACGAGTGCGTTCCCACTGTCGTAGTA
+
?CBBBB@999599084444779.0..
@Y1K6R:00420:00805
ATCAGACACGGACACAGCAGAACACAC
+
BBBBBBBBB?@BBBAAB@BBB@@BBB?
@Y1K6R:00429:00834
ACGAGTGCGTTCCCACTGTCGTA
+
=BB@@@@@99511-1/////..3
@Y1K6R:00436:00812
CGTGTCTCTACGGCACAGGATTTTGTGTA
+
4:44497//16466?>@AACHIH:H<<;A
@Y1K6R:00439:00827
TACTGAGCTACAAACACAGAAAGATTGGTGC
+
@AACCCBA@@AAB<AAB@@@C>BCB<@=???
@Y1K6R:00406:00870
ACGAGTGCGTTCCCATGTCGT
+
BBBABC@;::244-9444774
@Y1K6R:00423:00883
TCTCTATGCGCTCCACATGTCTAAGT
+
:1/44499D@A9969>9449///,//
@Y1K6R:00439:00865
ACGAGTGCGTCCACTA
+
BBDBBB41/11-,,,,
@Y1K6R:00444:00862
ACGAGTGCGTTCCCACTGT
+
?A@@@@::66,,-+,,,,,
@Y1K6R:00400:00943
ATCAGACACGGACACAGCAGAACACAC
+
;;;9@@899928C99:?A>>@698881
@Y1K6R:00410:00909
TCTCTATGCGCTCCACATGTCTAAGGT
+
44:4448ABAABADFCCCB99995959
@Y1K6R:00420:00901
ATCAGACACGGACACAGCAGAACACAC
+
BABBBBABBB@BBBBCCBBAA>ABBB@
@Y1K6R:00427:00944
ACTGAGCTCACA
+
//////:>>;;,
@Y1K6R:00431:00938
TCTCTATGCGCTCCACATGTCT
+
//8;;AA?<<<11,16/4491/
@Y1K6R:00401:00959
ACGAGTGCGTTCCCCATGTCGTAGGTAT
+
ABB?@ABD??5999-9991;;4./,.35
@Y1K6R:00401:00979
ACGAGTGCGTTCCCCATGTCGTAGGTACTC
+
AB??B@CCC;2444/9999?AA??:???=?
@Y1K6R:00410:00994
ACGAGTGCGTTCCCCATGTCGTAGGTACTC
+
BB?>>>BCDB8;9949>@@?AA??;?7:7>
@Y1K6R:00411:00993
TAGTATCAGCCTCCGCCATGACGAAGGTATTCC
+
494444944424424424999999282488779
@Y1K6R:00414:00957
ACGAGTGCGTTCCCCATGTCGTAGGTACTC
+
BBBBCBCA;;2444/9>>>???7737777=
@Y1K6R:00423:00991
ACGAGTGCGTTCCCATGTCGTAG
+
84348444992//+///,,,,..
@Y1K6R:00424:00991
ACGAGTGCGTCTCCATG
+
99.//////6666,///
@Y1K6R:00427:00971
ACTGAGCTACACACAC
+
6/////444;77/,,,
@Y1K6R:00427:00980
ACAGTGCGTTCCCCATGTCTAG
+
,/888=?AAA>??11-,-,,/,
@Y1K6R:00429:00957
TACTGAGCTACACACACAGAAAGATTGGT
+
BBBBCBCCBBBCBBCCCC@@@>@BB@D?B
@Y1K6R:00434:00984
ACGAGTGCGTTCCCCATGTCGTAGGTACTC
+
BBBAAACB@;2444/9>>@ABBAA;?::7=
@Y1K6R:00434:00987
ACGAGTGCGTTCCCCATGTCGTAGGTACTC
+
BBBBCCB=AA5999/9999AB@??>A??@B
@Y1K6R:00435:00998
ACGAGTGCGTTCCCCATGTCGTAGGTACTC
+
BBBBBBCCAA?BIH:CAAA@@@CC@C@@BA
@Y1K6R:00441:00997
ACGAGTGCGTTCCCATGTCGTAGTA
+
BBB?BBB;99244-9841;66....
@Y1K6R:00443:00993
ACGAGTGCGTTCCCACTGT
+
B99;;<AA11,--+-,,,,
@Y1K6R:00448:00983
TGTGTCTCTACGGCACAGGATTTGTGTA
+
4444449444442344442444-44444
@Y1K6R:00400:01040
ATATCGCGAGGGTATGGAAGACTCTATA
+
BBAABCDCDCC@CBBB@CBCBCCCEAA?
@Y1K6R:00405:01013
AGCACTGTAGCTGTCACTAGTTACTTGT
+
ABCBCAAACC<<:DCCGCDCBBCCD?AA
@Y1K6R:00408:01014
ACGAGTGCGTTCCCCATGTCGTAGGTACTC
+
BB?>ABCCCE@BDD:C;<<ABBAB?C;;;B
@Y1K6R:00408:01029
ACGCTCGACGATGACCAGTACAGAG
+
493444;444;4944944334444;
@Y1K6R:00410:01019
ACGAGTGCGTTCCCCATGTCGTAGGTACTC
+
@B>BBBBBBC@BCJ:EDBBBAA??<?:::@
@Y1K6R:00410:01032
ACGAGTGCGTTCCCCATGTCGTAGGTACTC
+
BBBABBCCDD@EBB9?999;@@;;:<777=
@Y1K6R:00412:01012
ACGAGTGCGTTCCCATGTCGTAGGTACTC
+
BBBABBCA;;244-4:8=<;;89;@:::A
@Y1K6R:00412:01013
ACGAGTGCGTTCCCCATGTCGTAGGTACTC
+
BBBBBBCCBA;===6@>@@BBBAB>B:::@
@Y1K6R:00413:01034
ACGAGTGCGTTCCCCATGTCGTAGGTA
+
BCBBBB=9995999,444/666..,..
@Y1K6R:00417:01011
ACGAGTGCGTTCCCATGTCGTAGAT
+
AAB@BEBB?:549094443331117
@Y1K6R:00424:01021
ACGAGTGCGTTCCCCATGTCGTAGGTACTC
+
BCB?A@CB@;2944/9899>>>77377777
@Y1K6R:00427:01028
ACGAGTGCGTTCCCATGTCGTAG
+
@@@BAA?>@@511,1//,,,,..
@Y1K6R:00428:01022
TGATACGTCTCCTTCCTTAGTTACTTCA
+
BC@@?>@@111,/,/,/5/449444244
@Y1K6R:00438:01000
TCTCTATGCGCTCCACATGTCTAAGGT
+
BDD@A?CCCCABA@BBBCC@=@@585;
@Y1K6R:00445:01005
ATCAGACACGGACACAGCAGAACACAC
+
A@@BCCBAAA?BBBCCCBBBC?AAA@@
@Y1K6R:00407:01065
ACGAGTGCGTTCCCCATGTCGTAGGTACTC
+
BBBBBCCCCDACBA9B:;:AAAAA>AAA??
@Y1K6R:00408:01060
ACGAGTGCGTTCCCCATGTCGTAGGTACTC
+
ABBBBBBBCC@BCC:D@@??BB??;?::7>
@Y1K6R:00409:01082
ACGAGTGCGTTCCCCATGTCGTAGGTACTC
+
AA?AABBBCC@BCC:C@@@BBBBB@CCBBB
@Y1K6R:00410:01050
TAGTATCAGCCTCGCCATGACGAAGGTATTCC
+
??B@@@AA>@?<<;@@ECDCBCC@E@CDB@B@
@Y1K6R:00412:01083
ACGAGTGCGTTCCCCATGTCGTAGGTACTC
+
BBB?BBBBCC?@CC:BA@?BBB995:::7?
@Y1K6R:00416:01059
ACGAGTGCGTTCCCCATGTCGTAGGTATC
+
=A>9;<CCBB?A>>4>9998887731155
@Y1K6R:00422:01075
ACGAGTGCGTTCCCCATGTCGTAGGTACTC
+
CC8;<@?>>?5999,9?943;<6626;661
@Y1K6R:00423:01050
ACGAGTGCGTTCCCCATGTCGTAGGTACTC
+
BB>?BCCCBGDBCC:CAA@AAA:9577:7=
@Y1K6R:00433:01089
ACGAGTGCGTTCCCCATGTCGTAGGTACTC
+
BBB@BBBBBC?BCH:CBBBACCCC@C@@@B
@Y1K6R:00440:01077
ACGAGTGCGTTCCCCATGTCGTAGGTACTC
+
@A@BCCCBBC?BBD6@998<331176664.
@Y1K6R:00444:01078
ATCAGACACGGACACAGCAGAACACAC
+
BBBB@@>AAA?BBBCBBBBBB?ABDA@
@Y1K6R:00446:01077
ACGAGTGCGTTCCCCATGTCGTAGGTACTC
+
@A<?@AAA@A?@CC:CAAADCCBCAD@@@@
@Y1K6R:00408:01112
TACTGAGCTACCACACACAG
+
,,/,,8;4444244444444
@Y1K6R:00409:01117
TGATACGTCTCCCTCTTAG
+
9994444;11//+///,//
@Y1K6R:00409:01148
CGTGTCTCTAGGCACAGGATTTTGTGTAG
+
CBBCAAABAAB@CBCBBB9944/999@?B
@Y1K6R:00412:01121
ACGAGTGCGTTCCCCATGTCGTAGGTACTC
+
?BBBB@BCCC>??=6=9==;@@6637777=
@Y1K6R:00413:01137
ACGAGTGCGTTCCCAC
+
94344444//,//+//
@Y1K6R:00413:01138
ACGCTCGACATGCCCAGGTACAGGAG
+
BB>@BBCB?==44808858?@9<;<C
@Y1K6R:00414:01109
ACGAGTGCGTTCCCCATGTCGTAGGTACTC
+
ABBAABBCDE?A@@6@@@@?BC>?;>777=
@Y1K6R:00414:01141
ACGAGTGCGTTCCCCATGTCGTAGGTACTC
+
@A??@@BCCC8994/889;ABB@?;@:::>
@Y1K6R:00416:01110
ACGAGTGCGTTCCCCATGTCGTAGGTACTC
+
AA?@@BBDCCDA==7=9::BCCBB@CA?@@
@Y1K6R:00418:01100
ACGAGTGCGTTCCCCATGTCGTAGGTACTC
+
BABBBEBBBB@BDC:D@@@BBBBB?C::;?
@Y1K6R:00424:01127
ACGAGTGCGTTCCCCATGTCGTAGGTACTC
+
BBB???BCCC>@@@6>>@@:;;@@?B;:;D
@Y1K6R:00428:01102
ACGAGTGCGTTCCCATGTCGTAG
+
?AACBB;;4469914444334..
@Y1K6R:00430:01101
ACGAGTGCGTTCCCATGTCGTAGG
+
ABCBBBC@;;244-9991;;2,,*
@Y1K6R:00430:01111
ACGAGTGCGTTCCCCATGTCGTAGGTACTC
+
ABBBBBCCCC>??=6=9::;@@;;:<777>
@Y1K6R:00432:01118
ACGAGTGCGTTCCCCATGTCGTAGGTACTC
+
AA?>>>CB;;2444/9999>B?77477777
@Y1K6R:00434:01137
ACGAGTGCGTTCCCACTGTCGTA
+
BBBBBBB@>@69914444/222,
@Y1K6R:00435:01103
ACGAGTGCGTTCCCCATGTCGTAGGTACTC
+
AAB??ABCCEA???8@A@BBBBCCBD@@@A
@Y1K6R:00435:01149
ACGAGTGCGTTCCCATGTCGTA
+
CCBBCA999?611-///,00,*
@Y1K6R:00404:01174
ATCAGACACGGACACAGCAGAACACAC
+
BB@@ADBBBB@CCCCBADCBB@BCBBC
@Y1K6R:00404:01194
ACGAGTGCGTTCCCCATGTCGTAGGTACTC
+
BB@@BBCBBC?BCC:D;<;CECBC@C;;;B
@Y1K6R:00406:01190
TCTCTATGCGCTCCACATGTCTAAGGT
+
99?==@??CAAAA=BCAAAC9;85959
@Y1K6R:00406:01195
TGATACGTCTCCTTCTAGTT
+
=<<BDBB<1*0)*)*****)
@Y1K6R:00408:01155
ACGAGTGCGTTCCCCATGTCGTAGGTACTC
+
BCBBBAB@@A?AAA9BCBBABB;:7:????
@Y1K6R:00411:01176
ACGAGTGCGTTCCCCATGTCGTAGGTACTC
+
ABBBBBBBCCABCC:B?@@?A@<<:=777=
@Y1K6R:00412:01169
ACGAGTGCGTTCCCCATGTCGTAGGTACTC
+
?BB??@BBCC?BCC:DBBB@@@??;????B
@Y1K6R:00415:01180
TACTGAGCTACACACACAGAAAGATTGGT
+
CBBBCAA===AAADDCBB><<<@BC@C?B
@Y1K6R:00417:01198
ACGAGTGCGTTCCCCATGTCGTAGGTATC
+
ACA;9>ECCCDAAA7@9:;???7:57==;
@Y1K6R:00418:01189
ACGAGTGCGTTCCCCATGTCGTAGGTACT
+
;A@@@ACCCC?AAB9@;;1;;8,,+,,**
@Y1K6R:00419:01159
ACGAGTGCGTTCCCCATGTCGTAGGTACTC
+
BBB@A@BCCCADCB9B>??ABBAA>@:::@
@Y1K6R:00421:01189
AGCACTGTAGCTGTCACTAGTTACTTGT
+
??JFCBBC:=>BCCBCCCBBB@CGC?BB
@Y1K6R:00421:01190
ACGAGTGCGTTCCCCATGTCGTAGTA
+
BCBBBBB:::2444/9991<;8,,,,
@Y1K6R:00421:01197
TGATACGTCTCCTCTTAGCTACTCA
+
444449:9A@?59/,********/7
@Y1K6R:00422:01180
ACGAGTGCGTTCCCCATGTCGTAGGTACTC
+
?@BBBBBBBB@BCC:C@AABDDBCCD@??C
@Y1K6R:00423:01183
ACGAGTGCGTTCCCCATGTCGTAGGTACTC
+
<<CCCCDCCCACCC9B@@@;;;7>66166?
@Y1K6R:00424:01179
ACGAGTGCGTTCCCCTGTCGTAGGTACTC
+
BBBBBBCCBEDBDC9CCCCCBBB@C<=<C
@Y1K6R:00425:01199
ACGAGTGCGTTCCCCATGTCGTAGGTACTC
+
BB>?BBBCBBEBCC:B?@@@@@AB?B:;;?
@Y1K6R:00430:01152
ACGAGTGCGTTCCCCATGTCGTAGGTATC
+
BBB>>>CCDB6944/8899>>>7747?><
@Y1K6R:00431:01152
ACGAGTGCGTTCCCCATGTCGTAGTACT
+
BBBBAABBA;2444/999100;00./..
@Y1K6R:00434:01178
ACGAGTGCGTTCCCATGTCG
+
BB@@BA@;44511,1///..
@Y1K6R:00437:01174
ACGAGTGCGTTCCCCATGTCGTAGGTAC
+
ACABBCC@B;2999/9911<0-,,+,,,
@Y1K6R:00437:01185
ACGAGTGCGTTCCCCATGTCGT
+
?ACA?B==9?5111+1//,002
@Y1K6R:00438:01196
ACGAGTGCGTTCCCCATGTCGTAGGATC
+
ABBBBBCA;;2444/9999>>>773171
@Y1K6R:00440:01157
ACGCTCGACATGCCCAGGTACAGGAG
+
@BBBBBBDCA?CBB?9978>@9;8;@
@Y1K6R:00441:01178
ACGAGTGCGTTCCCCATGTCCGTAGGTACTC
+
@A?ABBBB?A=>BC:BBABB?ACCCADBBBB
@Y1K6R:00441:01188
ACGAGTGCGTTCCCCATGTCGTAGGTACTC
+
B@BBBBCBAA?BHH:CBBBBDEBB@B@@@B
@Y1K6R:00444:01154
ACGAGTGTGTCCTCCATGT
+
;<0>A@-,,,,**2*,/6/
@Y1K6R:00445:01199
ACGAGTGCGTTCCCCATGTCGTAGGTACTC
+
BCB@?@CDCCA?==694:1;;;//,0000/
@Y1K6R:00446:01156
ACGAGTGCGTTCCCCATGTCGTAGGTACTC
+
BDBBBBEBCA6944/9891<;8,,+,,,,0
@Y1K6R:00448:01150
ACGAGTGCGTTCCCCATGTCGTA
+
BBBBBBB@;;2444-984/442,
@Y1K6R:00448:01175
ACGAGTGCGTTCCCCATGTCGTAGGTACTC
+
AA?BBCCBAADBIH:BBBBBBBBB?B:::?
@Y1K6R:00401:01204
ACGAGTGCGTTCCCCATGTCGTAGGTACTC
+
9;BBDDCDDF?BBB7A>>>?>>=<36666:
@Y1K6R:00402:01213
ACGAGTGCGTTCCCCATGTCGTAGGTACTC
+
BBBABBCBCA;=994=891:==00,00//.
@Y1K6R:00403:01201
TAGTATCAGCCTCGCCATGACGAAGGTATTCC
+
BCCCCBB@@AACCAA?ACCCCCB>B@CCC;;8
@Y1K6R:00407:01214
ACGAGTGCGTTCCCATGTCGT
+
ABBAAAB@;;244-944/..0
@Y1K6R:00419:01216
ACGAGTGCGTTCCCCATGTCGTAGGTACTC
+
BBBBBBCCCB@BB=9B@@@AAA??;@::7>
@Y1K6R:00428:01214
ACGAGTGCGTTCCCCATGTCGTAGGTACTC
+
@A?BBA@BCC@BCC:CBBBB@@??:=777=
@Y1K6R:00428:01221
ACGAGTGCGTTCCCCATGTCGTAGGTACTC
+
=>?ABBAA@A?@CC:C99:ABC995:777=
@Y1K6R:00432:01230
ATCAGACACGGACACAGCAGAACACAC
+
A@@@CDBDBC@BBACECBBBC@C9::A
@Y1K6R:00434:01216
ATCAGACACGGACACAGCAGAACACAC
+
<ACCCCBBCB=AABBCCCCCCBBA@??
@Y1K6R:00434:01218
TAGTATCAGCCTCGCCATGACGTAGGTA
+
BBECCCCA@ABCAAABCCCCCB@44599
@Y1K6R:00436:01231
ACGAGTGCGTTCCCCATGCGTAGGTACTC
+
ABAABBBBCC@CCB9AA@?BB>?=<7::>
@Y1K6R:00438:01213
ACGAGTGCGTTCCCCATGTCGTAGGTACTC
+
<ACBABBCCC?BHF:?<=;??<00,00...
@Y1K6R:00440:01216
ACGAGTGCGTTCCCCATGTCGTAGGTACTC
+
BB?ABBBBCB@BDC:C:;<@@@@@=@:::A
@Y1K6R:00444:01226
TAGTATCAGCCTCGCCATGACGAAGGTATTCC
+
ABA;;<B>;;A1111;;CCCBBCAB@@A@8;6
@Y1K6R:00447:01235
ACGAGTGCGTTCCCCATGTCGTAGGTACTC
+
BBABBCDCBCDAAA9BBBAA@AA?:;677<
@Y1K6R:00449:01203
ATCAGACACTCGGACACAGCA
+
934444344444244994,,,
@Y1K6R:00450:00005
ACGAGTGCGTTCCCCATGTCGTAGGTATC
+
>@A;;<BBBC?A?A4>89988@7736671
@Y1K6R:00471:00015
TCTCTATGCGCTCCACATGTCTAA
+
999444441><11,///44:///,
@Y1K6R:00476:00016
ATCAGACACGACACAGCAGACACTA
+
934422*****0/4494////../.
@Y1K6R:00478:00011
ACGAGTGCGTTCCCCATGTCGTAGGTACTC
+
BEDBBC@??A=A??4A;;9>??77477761
@Y1K6R:00478:00019
ACGAGTGCGTTCCCCATGTCGTAGGTACTC
+
@@@AA<<<C?=>>>499998837;888667
@Y1K6R:00481:00028
ACGAGTGCGTTCCCCATGTCGTAGGTACTC
+
@BBCBBCBBC@BCC:B?@>;;7,,+,,,,0
@Y1K6R:00488:00017
ACGAGTGCGTTCCCCATGTCGTAGGTAC
+
BBCBBB@A@B5499/9991;;8,,*,,,
@Y1K6R:00498:00004
ACGAGTGCGTTCCCCATGTCGTAGGTACTC
+
BBABBCA@AD5999/9999880/7::/./4
@Y1K6R:00452:00089
TAGTATCAGCCTCCGCCATGACGAAGGTATTCC
+
4444444///,//,//,44444442429==9?<
@Y1K6R:00457:00092
ACGAGTGCGTTCCCCATGTCGTAGGTACTC
+
@B??BBBBAA?ACGACA@@:;;@A>A:::?
@Y1K6R:00461:00078
ACGAGTGCGTTCCCCATGTCGTAGGTACTC
+
@CBBBBBBBC?BCDAC@A@:;;>@86676A
@Y1K6R:00467:00092
ACGAGTGCGTTCCCCATGTCGTAG
+
BCCBBBA=995111+111-877//
@Y1K6R:00473:00056
ACGAGTGCGTTCCCCATGTCGTAGGTACTC
+
ACBCBBCB@;2444/9991A>:00,...,,
@Y1K6R:00473:00099
ACGAGTGCGTTCCCCATGTCGTAGTAC
+
?ACBBBB;445999/9444774.....
@Y1K6R:00487:00051
ACGAGTGCGTTCCCCATGTCGTAGGTACTC
+
AAB@BEBB@A>AHH:D;<;AAA?A>A:;;B
@Y1K6R:00499:00074
TACTGAGCTACCACACACAGAAAGATTGT
+
4<<44@B998829444444433,333111
@Y1K6R:00451:00134
ACGAGTGCGTTCCCCATGTCGTAGGTACTC
+
@CABBBBDCC=?=949488<>;//,00/0/
@Y1K6R:00451:00142
ACGAGTGCGTTCCCCATGTCGTAGGTACTC
+
BBB@AACCCCABBB9B>@@AAAAA?A???A
@Y1K6R:00454:00108
ACGAGTGCGTTCCCCATGTCGTAGGTACTC
+
AA@@A>AACB@ABC:B?@@@BB??;?:::?
@Y1K6R:00454:00149
GTTTTCTTGGGCCGGAGGGATTTGGGGGGGAAAACA
+
8888*,,*,,*,*,2,44-4:;-444444&399,43
@Y1K6R:00459:00149
AGCACTGTAGCTCGTCACTAGTTACTTGTG
+
4444B94//7///7779:<9BB69:D8:9A
@Y1K6R:00467:00146
ACGAGTGCGTTCCCCATGTCGTAGGTACTC
+
ABBBBBBAADBBCC:C<<;>?@7737:77>
@Y1K6R:00468:00125
ACGAGTGCGTCCCAT
+
=>3941///1,202,
@Y1K6R:00470:00100
ACGAGTGCGTTCCCCATGTCGTAGGTACTC
+
ACBCBBBBBC@BCC:D?@??CB??:????<
@Y1K6R:00473:00107
ATCAGACACGGACACAGCAGAACACAC
+
=BCCCCCCCB>BB<<>DBBBGABABBD
@Y1K6R:00474:00145
ACGAGTGCGTTCCCCATGTCGTAGGTACTC
+
BCCBBBC=::2999/9999883;;:<7166
@Y1K6R:00479:00100
ACGAGTGCGTTCCCCATGTCGTAGGTACTC
+
AA@BBBCCCC@BBB9AABB@A@BC@C@@@@
@Y1K6R:00479:00106
TGATACGTCTCGTTCTTAGTACTTCA
+
;:;CBB941****)*(((**///,44
@Y1K6R:00480:00114
ACGAGTGCGTTCCCCATGTCGTAGGTACTC
+
AA@BBCCBCA?BDF:D:<<AA=0/,0000:
@Y1K6R:00484:00139
ACGAGTGCGTTCCCCATGTCGTAGGTACTC
+
@CBAAABBCC@BCC:B>?=7887737717;
@Y1K6R:00485:00100
ACGAGTGCGTTCCCCATGTCGTAGGTACTC
+
ABA@@ACDDD@DDB9?99:@@A7957777=
@Y1K6R:00485:00131
ACGCTCGACATGCCAGGTACAGA
+
A@:99@>999411,//,.,,///
@Y1K6R:00486:00111
ACGAGTGCGTTCCCCATGTCGTAGGTACTC
+
BB?@AABBCC@BDC:C?@@A@A??:<777=
@Y1K6R:00486:00114
ACGAGTGCGTTCCCCATGTCGTAGGTACTC
+
@BBCBBBBBD@DBB9B@A@>BB88:?9::>
@Y1K6R:00487:00101
ACGAGTGCGTTCCCCATGTCATAGGTACTC
+
BBAABBCCCB===94899;:::00,....3
@Y1K6R:00488:00138
TCTCTATGCGCTC
+
////////94444
@Y1K6R:00491:00103
ATCAGACACTCGGACACAGCAGAACACACA
+
/.////.////7,//444;44331367663
@Y1K6R:00496:00104
ACGAGTGCGTTCCCCATGTCGTAGGTACTC
+
ABB@A@BBBA5999/9999>>;00,//...
@Y1K6R:00497:00130
ACGAGTGCGTCCCCATGTCGTAGTACTC
+
ABBBBBC@;4444/9991:::0000./3
@Y1K6R:00497:00142
ACGAGTGCGTTCCCCATGTCGTAGGTACTC
+
?BBABACCBA==994>>>>>>@7747777=
@Y1K6R:00456:00193
ACGAGTGCGTTCCCATGTCGTAGTAGTC
+
@@A@@@999A69914444337.......
@Y1K6R:00459:00150
ACGAGTGCGTTCCCACTGTCGTA
+
=@CBBB@A@CA;8611,,****,
@Y1K6R:00480:00182
ACGAGTGCGTTCCCCATGTCGTAG
+
?AB??AB@@@5999,4844.44..
@Y1K6R:00482:00177
ACGAGTGCGTTCCCCATGTCGTAG
+
@BE@@@CBB;5494/9991:70,,
@Y1K6R:00450:00207
ACGAGTGCGTTCCCCATGTCGTAGGTA
+
ABBBBBCCBA==994=891;<8,,*,,
@Y1K6R:00456:00227
ACGAGTGCGTTCCCCATGTCGTAGGTACTC
+
?BBBBBBBBB?BCD:CBBBBCBBC@CB@@@
@Y1K6R:00457:00233
ACGAGTGCGTTCCCCATGTCGTAGG
+
;CB;9<CCCF=@==49991018,,+
@Y1K6R:00460:00215
ACGAGTGCGTTCCCCATGTCGTAGGTACTC
+
AA@BBDDB@AAADC:B;;;>>:00,00/0/
@Y1K6R:00468:00207
TCTCTATGCGCTCCACAT
+
87<?@944/////,//64
@Y1K6R:00477:00233
ACGAGTGCGTTCCCCATGTCGTAGGTACTC
+
BBBBBBBCCC@B==6=9::<??7737777=
@Y1K6R:00482:00245
ACGAGTGCGTTCCCCATGTCGTAG
+
@;:;@@@@>@5999/944433311
@Y1K6R:00492:00225
ATATCGCGAGGGTATGGAAGACTCTAT
+
AABBBC@AADE>BB@@=@@B@?@CB??
@Y1K6R:00494:00201
ACGAGTGCGTTCCCCATGTCGTAGA
+
?ABBBCC@::2444/9999737...
@Y1K6R:00498:00208
ACGAGTGCGTTCCCCATGTCGTAGTACGT
+
?@CCC@AACA;=994=999??>00//...
@Y1K6R:00461:00269
ACGAGTGCGTTCCCCATGTCGTAGGTACTC
+
=A?BBBB@@A?@BH>C@@@AAA??=@:::=
@Y1K6R:00463:00299
ACGAGTGCGTTCCCCATGTCGTAGGTACTC
+
9<?@@ACCCC@B==7@:;1;;;00,00//.
@Y1K6R:00476:00279
ACGAGTGCGTTCCCCATGTCGTAGGTATC
+
ABB@?ABCCD@CBB7=;;9>>?7737771
@Y1K6R:00476:00287
TAGTATCAGCCTCCGCCATGACGAAGGTATTCC
+
>99944444424424424444444248844242
@Y1K6R:00479:00284
ACGAGTGCGTTCCCCATGTCGTAGGTACTC
+
?CABABAAADACCC9B9;1;;7,,+,,,,,
@Y1K6R:00490:00292
GACGAGTGGGCGTTCCCCATGTCGTAGGTACTC
+
?BCABBCDB?CCCDAA=7=4:87>>77477777
@Y1K6R:00494:00281
ACGAGTGCGTTCCCCATGTCGTAGGTATC
+
BDCBBACCCC@>;;0:121>@@7:37761
@Y1K6R:00497:00256
TACTGAGCTACACA
+
4/////6644449/
@Y1K6R:00457:00348
ATCAGACACGGACACAGCAGAACACACAG
+
CBA?A;:;A@=;;9BA:9===2437763.
@Y1K6R:00470:00321
ACGAATGCGTTCCCCATGTCGTAGGTACTC
+
BCAB?BDB@A=>=92949999111,01./4
@Y1K6R:00477:00316
ACGAGTGCGTTCCCCATGTCGTAGGTACTC
+
ABCBBBBB@B@AAB:C@@>;<<6647777=
@Y1K6R:00488:00343
ACGAGTGCGTCCTACCATGTC
+
?BBAAA;11;65///,////,
@Y1K6R:00491:00339
ACGAGTGCGTTCCCATGTCGTAGTACT
+
?CBBBDA9::59909941.........
@Y1K6R:00493:00313
ACGAGTGCGTTCCCCATGTCGTAGGTATC
+
<CBBCCA?BA5999/99893331101666
@Y1K6R:00467:00353
ACGAGTGCGTTCCCATGTCGTAGGTA
+
BBB??@B:::24409981944./,.3
@Y1K6R:00482:00367
ACGAGTGCGTTCCCACTGTCGTAG
+
@AA@@ABBBB811,111///.431
@Y1K6R:00482:00373
ACGAGTGCGTTCCCCATGTCGTAGGTACTC
+
ABB???HB?;2444/9999???77477777
@Y1K6R:00484:00356
ACGAGTGCGTTCCCCATGTCGTAGT
+
BCB??AC@@;5999-9941444...
@Y1K6R:00486:00370
TAGTATCAGCCTCGCCATGACGAAGGTATTCC
+
:=B9;;=4//7/1/656999?==<=9986,.,
@Y1K6R:00492:00390
TGTTACGTCTCCTTCCTTAGTTACTTCA
+
CCC@BBB;9<@>A@BBDAAAA@A<959>
@Y1K6R:00450:00437
ACGAGTGCGTTCCCCATGTCGTAGTACTC
+
CDBBBAC=?:5499/9>>;=>8,,,,,,7
@Y1K6R:00453:00406
ATCAGACACGGACA
+
10////.///,/8/
@Y1K6R:00455:00445
ACGAGTGCGTTCCCATGTCGTAGTAT
+
BBBBBBB:::244-9>9988316113
@Y1K6R:00459:00428
ACGAGTGCGTTCCCACTGT
+
BBB@>@=>11---+-,,,,
@Y1K6R:00462:00406
ACGAGTGCGTTCCCCATGTCGTAGGTATTC
+
?BB@B@CFCC;=994>999@@A@@>@::6:
@Y1K6R:00469:00438
ACGAGTGCGTTCCCCATGTCGTAGT
+
>@BCCC=::;2444-9981..4...
@Y1K6R:00477:00435
ACGAGTGCGTTCCCCATGTCGTAGGTATC
+
BCB??@CB;;2444/9991:::00,//2,
@Y1K6R:00478:00425
TAATATCAGCCTCCGCCATGACGAAGGTATTCC
+
4424444///,./,//,47444449:99:99=8
@Y1K6R:00482:00414
ACGAGTGCGTTCCCACTGTCGT
+
;AA@@@A@99511,1////...
@Y1K6R:00488:00404
ACGAGTGCGTTCCCATGTCGTA
+
BBBBCAA@BB511,11//..0.
@Y1K6R:00493:00411
ACGAGTGCGTTCCCCATGTCGTAGGTACTC
+
<DC;:;CCCDAECD:C9::7::<<:=777=
@Y1K6R:00499:00414
ACGAGTGCGTTCCCATGTCGTAGGTA
+
BBB??A@?>A6991444/444..,..
@Y1K6R:00450:00486
ACGAGTGCGTTCCCACTGTCGT
+
;BB;9<AA>>:8=8--,,,..4
@Y1K6R:00460:00480
TGATACGTCTCCT
+
4444444;1//,/
@Y1K6R:00477:00478
TCTCTATGCGCTCCACATGTCAAGGACTG
+
//,,,,,//99:D<<111///48888898
@Y1K6R:00494:00482
TAGTATCAGCCTCGCCATGACGAAGGTGTTCC
+
DBDAAAA;<<@BAADABBBDFCC@C@:;:;?8
@Y1K6R:00458:00524
ATCAGACACGGACACAGCAGAACACAC
+
BABBDCBBBB?BBCCBAABBB@B?B??
@Y1K6R:00461:00532
ACGAGTGCGTCCT
+
8@?;:6-,,,-**
@Y1K6R:00498:00519
TCTCTATGCGCTCCACATGTCTAAGGT
+
44444444;4444698>>999992488
@Y1K6R:00458:00590
ACGAGTGCGTTCCCATGTCGTAGTA
+
AACCCCCC::=;B@89;1108,+**
@Y1K6R:00469:00568
TACTGAGCTACACACACAGAAAGATTGGT
+
<;<@=<<BC@@@AA@@BCB@@:>00,0,/
@Y1K6R:00495:00597
ACGAGTGCGTTCCCCATGTCGTAGGTAC
+
;<?@A@DC<==;BB7@:;1=<8,,+,,,
@Y1K6R:00454:00634
ACGAGTGCGTTCCCACTGT
+
BCABBB=>91,--+-,,,*
@Y1K6R:00457:00639
ACGAGTGCGTTCCCAC
+
BB@?=::;11,--+,,
@Y1K6R:00459:00615
TACTGAGCTACACACACAGAAAGAATGGT
+
=@@BCC@AABBABA@;;9>>>8>>;==:=
@Y1K6R:00470:00622
ACGAGTGCGTTCCCCATGTCGTAGTACTC
+
BC@ABBCCCD==994>891:::00//...
@Y1K6R:00491:00620
ACGAGTGCGTCCTCCTAT
+
9481/61//,,222*/,,
@Y1K6R:00462:00685
ACGAGTGCGTCCCTA
+
=>9981<<11,0*,,
@Y1K6R:00465:00696
ACGAGTGCGTTCCCACTGTC
+
CBABAB@@44511,////,,
@Y1K6R:00467:00653
ACGAGTGCGTTCCCCATGTCGTAGGTACTC
+
@@<@?ACCCJ@CBB9A:;1<<<00,00./.
@Y1K6R:00470:00671
CGTGTCTCTAGGCACAGGATTTGTGTA
+
99>GBA9999943894924491484//
@Y1K6R:00485:00674
TAGTATCAGCCTCGCCATGACGAAGGTATTCC
+
BBB9:;==9>><<9:?BBCD:;;AC=A@@695
@Y1K6R:00492:00671
ACGAGTGCGTTCCCCATGTCGTAGGTACTC
+
@CDBBBBB@;2444/9999>887747767;
@Y1K6R:00452:00741
ACGAGTGCGTTCCCATGTCGTAGGTACTC
+
BBB>??CA::244-9999>>>77477666
@Y1K6R:00453:00725
ACGAGTGCGTTCCCACTGTCGTAGTACGTC
+
;A@;;<AB>@699198444339371111..
@Y1K6R:00461:00732
ACGAGTGCGTTCCCATGTCGTAGGTACTC
+
AABBBBBA;;244-9>>@???77477776
@Y1K6R:00470:00723
ACGAGTGCGTTCCCATGTCGTAGGTACTC
+
BBBABBB;::244-9991;;;00,/....
@Y1K6R:00486:00732
ATAGACACGACACATGCAGAACATA
+
<3://///////////80,/,///.
@Y1K6R:00451:00778
ACGAGTGCGTTCCCATGTCGTAAGGTATC
+
AACA@@@9996991984/....,.,..46
@Y1K6R:00455:00759
ACGAGTGCGTCTCCATGTC
+
//.2,,///67//,44444
@Y1K6R:00455:00780
ACGAGTGCGTCC
+
898<11-,,,,*
@Y1K6R:00457:00772
ACGAGTGCGTTCCCACTGTC
+
@A@CCA;;44511,11//,,
@Y1K6R:00493:00750
AGCACTGTAGCTGTCACTAGTTACTTGT
+
CEECCCBBCCBDCBBCDB@;99<BB=AA
@Y1K6R:00459:00837
ACGAGTGCATTCCCCATGTCGTAGGTACTC
+
4434;>994A5999/944433...3.....
@Y1K6R:00463:00815
ATCAGACACGGACACAGCAGAACACAC
+
@@ABCCAABB?BCBCBCBBB@@BBB@@
@Y1K6R:00480:00820
ACGAGTGCGTCCTCCATGTC
+
498=:>1////,,2*,////
@Y1K6R:00481:00812
ACGAGTGCGTCCTCCATGTC
+
498=4494944:9824///,
@Y1K6R:00498:00839
ACGAGTGCGTTCCCCATGTCGTAGG
+
BBB?BBCB?:2444/9991000//,
@Y1K6R:00465:00857
ACGAGTGCGTTCCCCATGTCGTAGGTACTC
+
BCBBB@?=@;5999/9999>??77477777
@Y1K6R:00466:00859
ACGAGTGCGTTCCCACTGTCGT
+
B???=>@@9951<6:1////..
@Y1K6R:00467:00896
ACGAGTGCGTTCCCCATGTCGTAGGTATC
+
BBBBBBC>;;2444/9999>771131161
@Y1K6R:00478:00886
ATATCGCGAGGGTATGGAAGACTCTATA
+
B?B??@ACCCC>CB@A>=>>7777<710
@Y1K6R:00479:00891
ATCAGACACGGACACAGACAGA
+
4894447444899;111/,,,,
@Y1K6R:00484:00890
TAGTATCAGCCTCGCCATGACGAAGTT
+
49@9944444244449?A=/-,,2,,*
@Y1K6R:00488:00855
TAGTATCGAGCCG
+
44//77-,,,2**
@Y1K6R:00494:00883
ACGAGTGCGTTCCCACTG
+
BCB:9;B@11---+-,,,
@Y1K6R:00451:00909
ACGAGTGCGTTCCCCATGTCGTAGGTACTC
+
BCBBBBCCCCBB==7@::8>>>77477777
@Y1K6R:00452:00907
ACGAGTGCGTTCCCCATGTCGTAGGTACTC
+
BBBBBBA@@A@ACC:B@@@@@A6647777=
@Y1K6R:00458:00944
ACGAGTGCGTTCCCCATGTCGTAGTAT
+
BBBA?=CCDD8944-8991::=00003
@Y1K6R:00461:00941
TCTCTATGCGCTCCACATGTCTAT
+
44444444:44448999ABC<<9?
@Y1K6R:00464:00915
AGCACTGTAGCTCGTCACTAGTTACTTGT
+
9>>>@>??A@9944::9>@AA@<A@@599
@Y1K6R:00465:00928
TCTCTATGCGCTCCACATGTCTAAG
+
>>999AAB/1111,1<7?=9111,1
@Y1K6R:00465:00939
ACGAGTGCGTCCTACCTATGTC
+
8@@;<;<11A@8,,,*,,//3.
@Y1K6R:00471:00902
ACGAGTGCGTTCCCACTGTC
+
>AABCB;;44599144//,,
@Y1K6R:00487:00931
ACGAGTGCGTTCCCCATGTCGTAGGTATC
+
BBB@?@BCCCACBB6:4;1:::00,//5.
@Y1K6R:00489:00926
CGTGTCTCTAGGCACAGGATTTTGTGTAG
+
BCCCCCCBBBC@EBCCCBICCC:<<;>>A
@Y1K6R:00492:00944
ACGAGTGCGTTCCCACTG
+
@@B====?11---+-,,,
@Y1K6R:00457:00978
TGATACGTCTCCTCTTAG
+
4994444A1--+-,,*,,
@Y1K6R:00457:00983
ACGAGTGCGTTCCCCATGTCGTAGGTACTC
+
ADCBEACCCEACB=7@4;9>>>7747777>
@Y1K6R:00460:00995
ACGAGTGCGTTCCCCATG
+
44>>>999995111*/,,
@Y1K6R:00461:00996
CGTGTCTCTAGGCACAGGATTTTGTGTAG
+
BBCCBBBB?@A@CCBCCAICED:;<;A@A
@Y1K6R:00461:00997
ACGAGTGCGTTCCCCATGTCGTAGGTACTC
+
?BBBBBCCBA8994/9>>@@BBBC@C;::?
@Y1K6R:00464:00980
ACGAGTGCGTTCCCCATGTCGTAGGTACTC
+
ABBBBBCCBB?CHH>A;<;A??=<:=777=
@Y1K6R:00468:00983
ACGAGTGCGTTCCCCATGTCGTAGGTACTC
+
ABDBBBCB@;2494/9>>>>@@=?:?;::?
@Y1K6R:00473:00982
ATCAGACACGGACACAGCAGAACACAC
+
B@ABBBAABB>ABBBCBBBCB@BBBB?
@Y1K6R:00475:00978
ACGAGTGCGTTCCCCATGTCGTAGGTACTC
+
?BBBB@BCBB6994/9>>@ABB??:?:::@
@Y1K6R:00476:00997
ACGAGTGCGTTCCCCATGTCGTAGGTACTC
+
ABBACBCB?;6944/9>>@@BBAB@C:;:A
@Y1K6R:00477:00971
TCTCTATGCGCTCCACATGTCATAAGGT
+
@<449444AC@AB=>99994////,/,/
@Y1K6R:00480:00993
ACGAGTGCGTTCCCCATGTCGTAGGTACTC
+
BBBBBACCBA7994/9>>>@AA<<:=7777
@Y1K6R:00483:00969
ACGAGTGCGTTCCCATGTCGTAG
+
BCBCB?A=B;5/1,11/,,,2..
@Y1K6R:00489:00997
TACTGAGCTACACACACAGAAAGATTGGT
+
BBBBCCAA@BDCCA@?B@@@C=?<;3/,0
@Y1K6R:00493:00966
TACTGAGCTACACACACAGAAAGATTGGT
+
??BBCCBBABBEDCCDBB@>;:@@@>@>?
@Y1K6R:00452:01001
ACGAGTGCGTTCCCATGTC
+
99344444992//+////.
@Y1K6R:00453:01009
ACGAGTGCGTTCCCATGTCGTAGGTACTC
+
@CBBCCA9??59909998<771137767>
@Y1K6R:00457:01013
ACGAGTGCGTTCCCCATGTCGTAGGTACTC
+
?CB?@?ABBB5;9;49999>>>77477777
@Y1K6R:00458:01014
ACGAGTGCGTTCCCATGTCGTAGGTACTC
+
?BBAB>CA;;244-9?>>?BA;;6:?===
@Y1K6R:00458:01048
ACGAGTGCGTTCCCCATGTCGTAGGTACTC
+
@A??@@CCC>2444/9?>>?CCAA>A????
@Y1K6R:00463:01033
ACGAGTGCGTCT
+
1/.,,,///0,,
@Y1K6R:00468:01002
ACGAGTGCGTTCCCCATGTCGTAGGTACTC
+
BBABBB@;::2444/9999?BB7:57777>
@Y1K6R:00474:01001
TCTCTATGCGCTCCACATGTCTAAGGTA
+
BCCCCCBBCCC::9;@@BB@9>>5951>
@Y1K6R:00477:01002
CGTGTCTCTAGGCACAGGATTTTGTGTAG
+
CBBBCCBBF@@?A;99959999/99889=
@Y1K6R:00487:01022
ATCAGACACGGACACAGCAGAACACAC
+
9;CCBBBBCCABBBDCCB@?@@BBBB@
@Y1K6R:00455:01082
ACGAGTGCGTCCCATGTCGTAGGTACTC
+
BB@BB@>>@99914:4439911366111
@Y1K6R:00461:01074
ACGAGTGCGTTCCCCATGTCGTAGGTACTC
+
;@>?8;<94D5999,9999?>>7747777?
@Y1K6R:00468:01074
ACGAGTGCGTTCCCCATGTCGTAGGTACTC
+
BB?ABBBB?;2444/9991<<<00,00009
@Y1K6R:00471:01096
ACGAGTGCGTTCCCCATGTCGTAGGTACTC
+
AA?@@@ABCC@BBC:CBBBABBBC@CAAAA
@Y1K6R:00475:01095
ACGAGTGCGTTCCCCATGTCGTAGGTACTC
+
>A?BBABCCCA??=6@??@ABB??;@:::?
@Y1K6R:00477:01098
ACGAGTGCGTTCCCCATGTCGTAG
+
BFBBAAB;::2444/9941;46..
@Y1K6R:00478:01079
AGCACTGTAGCTGTCATTAGTTACTTGTGT
+
9494:===CCAA?==?C?CCB99:B@BBDE
@Y1K6R:00478:01096
ACGAGTGCGTTCCCCATGTCGTAGGTACTC
+
BBBBBBCCBC;?=94=8998>>==:=7777
@Y1K6R:00479:01079
ACGAGTGCGTTCCCCATGTCGTAGGTACTC
+
BBBBBBBDCDA?==694:8<??7747777=
@Y1K6R:00492:01067
TACTGAGCTACACACACACA
+
=A>9999448844////,,,
@Y1K6R:00495:01098
AGCACTGTAGCTGTTTAGTTACTTGTGTGC
+
;9BCBCCBEBB@<<<9<CEAB?@@BB>??D
@Y1K6R:00497:01087
ACGAGTGCGTTCCCCATGTCGTAGGTACTC
+
BBBBB@BBFE@BCC:C@@@@BB@@=F????
@Y1K6R:00497:01091
ACGAGTGCGTTCCCCATGTCGTAGGTACTC
+
ABBBBECCAADADG:ECBBBBBAA?B??@A
@Y1K6R:00454:01138
ACGAGTGCGTTCCCCATGTCGTAGGTACTC
+
BCBBB@BB@;2444/9999?AA7747777>
@Y1K6R:00456:01125
TACTGAGCTACCACACACAGAA
+
?>949=9444424444494431
@Y1K6R:00457:01109
ACGAGTGCGTTCCCCATGTCGTAGGTACTC
+
BAABBBCCDCDAAA9@@@@@BBA?=@:::?
@Y1K6R:00463:01105
ACGAGTGCGTTCCCCATGTCGTAGGTACTC
+
CCAB@ABDCCA@>>2>911....533..11
@Y1K6R:00469:01112
ACGAGTGCGTTCCCCATGTCGTAGGTACTC
+
BBB?B@CC@;2444/9999>??77477777
@Y1K6R:00472:01136
AGCACTGTAGCTCGTCACTAGTTACTTGT
+
9999?AA?BB<<99==@AAAEH:<:C7:9
@Y1K6R:00473:01128
ACGAGTGCGTTCCCCATGTCGTAGGTACTC
+
BBBBBBCDBB=?==6@;;;>A;00,00/09
@Y1K6R:00476:01120
ACGAGTGCGTTCCCATGTCGTAG
+
BBBB@=4944244-444/..../
@Y1K6R:00477:01144
ACGAGTGCGTTCCCCATGTCGTAGGTACTC
+
BBBBBBCBADEACH:C@@@ACCBBAD;;:C
@Y1K6R:00480:01139
ACGAGTGCGTTCCCCATGTCGTAGGTACTC
+
??>BBBBACF?@BC:BBBBABB88:?:::?
@Y1K6R:00483:01107
ACGAGTGCGTTCCCCATGTCGTAGGTACTC
+
ABBBBBBEBB694448888?AA7737777=
@Y1K6R:00494:01140
TGATACGTCTCCTTCCTTAGTTACTTCA
+
BCCCCBCCDCA;9246929@A@BDEABC
@Y1K6R:00494:01143
ACGAGTGCGTTCCCCATGTCGTAGGTACTC
+
?BBB@ABCDFABAA9=9::?AA??:?::7?
@Y1K6R:00497:01126
ACGAGTGCGTTCCCCATGTCGTAGGTACTC
+
BBABCAAABB7;99/9999??>00,00//7
@Y1K6R:00451:01197
ACGAGTGCGTTCCCCATGTCGTAGGTACTC
+
BBBBBBB@@A@ACC:C:;;AAA??;????A
@Y1K6R:00455:01186
ACGAGTGCGTTCCCCATGCGTAGGTACTC
+
BBABBBCCDFDBAA9===99@7747888>
@Y1K6R:00457:01186
ACGAGTGCGTTCCCCATGTCGTAGGTACTC
+
FCBBA@BBCD?BCC:A9::?>>7:577777
@Y1K6R:00460:01157
ACGAGTGCGTTCCCCATGTCGTAGGTACTC
+
>A?AAAA@@C@BCD:C;<<AAA@@>A;::A
@Y1K6R:00460:01163
ACGAGTGCGTTCCCCATGTCGTAGGTACTC
+
@A?AAABCCC@CCC:C@@@CCCCC@C;;:A
@Y1K6R:00461:01188
ACGAGTGCGTTCCCCATGTCGTAGGTA
+
BBB?BBDCBD>8660:11-877//,.4
@Y1K6R:00465:01153
ACGAGTGCGTTCCCCATGTCCGTAGGTACTC
+
@CBBBBBBCB@@@>4>>9;;>@A@A=A@???
@Y1K6R:00476:01197
ACGAGTGCGTTCCCCATGTCGTAGGTACTC
+
AA>BB@BBBC@BCC:C<<;ABB@A?B:;:A
@Y1K6R:00477:01154
ACGAGTGCGTTCCCCATGTCGTAGGTACTC
+
BBBBBBBBBC@BCC:D@A?BBB;?:?:77>
@Y1K6R:00477:01180
ATCAGACACGGACACAGCAGAACACAC
+
BABBBAA?A??BBBDGBBBCD=A@BB@
@Y1K6R:00480:01192
ACGAGTGCGTTCCCCATGTCGTAGGTACTC
+
ABABBBCBBA?BDC:?9;;CBA9:5::7:>
@Y1K6R:00480:01196
ACGAGTGCGTTCCCCATGTCGTAGGTACTC
+
?BBBBBBBBDABDB:B??>;@@7637777=
@Y1K6R:00482:01184
ACGAGTGCGTTCCCCATGTCGTAGGTACTC
+
AABBBBBBCCACBB:A999>A9..,0000;
@Y1K6R:00484:01197
ACGGTGCGTTCCCCATGTCGTAGGTACTC
+
BBB@BBBBC?BBA9?4;9>>>9858989>
@Y1K6R:00486:01177
ACGAGTGCGTTCCCATGTCGTAAGGTACTC
+
CCCA;<49995//+////...101361111
@Y1K6R:00492:01150
ACGAGTGCGTTCCCCATGTCGTAGTA
+
;AA@BBBBCCA;;=0111-88800.3
@Y1K6R:00493:01196
ACGAGTGCGTTCCCATGTCGTAGTA
+
@@@@@AAA;A599094443371111
@Y1K6R:00495:01180
TGATACGTCTCCTTCCTTAGTTACTTCA
+
<ABBABC@:9959>@595999<999=?>
@Y1K6R:00499:01190
TAGTATCAGCCTCGCCATGACGAAGGTATTCC
+
4944999==A@@@AB8;9?A@9964B99;=A@
@Y1K6R:00450:01214
ATATCGCGAGGGTATGGAAGACTCTATA
+
C?@ABCDCCBCACB@@?B@CCBBBCAA?
@Y1K6R:00451:01217
ACGAGTGCGTTCCCCATGTCGTAGGTACTC
+
BBBBBBBCCBA?==8=9::@@@<?:=777?
@Y1K6R:00451:01234
ACGAGTGCGTTCCCCATGTCGTAGGTACTC
+
AAABBBBBCFDBAA9@@@@AAABB?B@@@B
@Y1K6R:00452:01219
ACGAGTGCGTTCCCCATGTCGTAGGTACTC
+
BBBBBAABFE@BBE9B>@><@@??:=:;7?
@Y1K6R:00453:01225
ACGAGTGCGTTCCCCATGTCGTAGTACTC
+
?BA:;DCB@C8999/9>>;;<8,,,,,,,
@Y1K6R:00455:01235
ACGAGTGCGTTCCCCATGTCGTAGGTACTC
+
CBBABABCCD>?==6@?@@BCC9:5::::>
@Y1K6R:00457:01202
ACGAGTGCGTTCCCCATGTCTAGGTACTC
+
@ABCCB;<<=;<CC7CA<;896606688>
@Y1K6R:00458:01216
ACGAGTGCGTTCCCCATGTCGTAGGTACTC
+
BB?===BCDFDBAA9B@BBAAAAB>A???@
@Y1K6R:00460:01214
TGATACGTCCTCCTTCCTTAGTTACTTCAG
+
@@?:;11/,*,,*/7878;:9;594424//
@Y1K6R:00466:01219
ACGAGTGCGTTCCCCATGTCGTAGGTACTC
+
ABBBBBCBCCABAA9@===;????;?:::?
@Y1K6R:00466:01222
ACGAGTGCGTTCCCATGTCGTA
+
BCCBBCB9??511,11//...1
@Y1K6R:00467:01231
ACGAGTGCGTTCCCCATGTCGTAGGTACTC
+
@BCBBBBB<=>=CC:C<<<BBB7:47777=
@Y1K6R:00468:01239
ACGAGTGCGTTCCCACTGTCGT
+
@AECCCC;88,//+1////873
@Y1K6R:00470:01226
TGATACGTCTCCTTCCTAGTTACTTCA
+
;@BCCCCA;,,+-*,*,,,/,444244
@Y1K6R:00471:01219
ACGAGTGCGTTCCCCATGTCGAGGTACTC
+
BA?@@@@BDD@BBC:CBBB?@@CACCBBB
@Y1K6R:00473:01237
ACGAGTGCGTTCCCCATGTCGTAGGTACTC
+
BBBBBBCDCC>?==699::@@@??;?::7>
@Y1K6R:00474:01228
ACGAGTGCTTCCCCATGTCGTAGGTACTC
+
@@BBBBA971444/9@@AACC@@=@@@@A
@Y1K6R:00475:01243
CGTGTCTCTAGGCACAGGATTTGTTGTA
+
44::4944899234;885/11,//,///
@Y1K6R:00476:01228
ACGAGTGCGTTCCCCATGTCGTAGGTACTC
+
BA@BBBBBBC@DDB9A9;:AAA??:=7777
@Y1K6R:00477:01214
ACGAGTGCGTTCCCCATGTCGTAGTAC
+
BCC::<B@@C5999,944/462,,,,,
@Y1K6R:00478:01208
ACGAGTGCGTTCCCCATGTCGTAGGTACTC
+
BA?@@@BCCD@BCD9CBBBCBBAB?C;::?
@Y1K6R:00479:01200
ACGAGTGCGTTCCCCATGTCGTAGGTACTC
+
BBBBB@BBCC@BBB9B;;;AAA@A>@:;;A
@Y1K6R:00479:01204
ACGAGTGCGTTCCCCATGTCGTAGGTACTC
+
@A?AAAABBC@CCC9BBBBACCBB@C;<;C
@Y1K6R:00479:01216
TAGTATCAGCCTCGCCATGACGAAGGTATTCC
+
??BECDCBCC?BBBB=@@@AAAD@BCDED?B@
@Y1K6R:00480:01213
ACGAGTGCGTTCCCCATGTCGTAGGTACT
+
BCAAABCBBC5111+111-88800,/7/0
@Y1K6R:00480:01224
ACGAGTGCGTTCCCCATGTCGTAGGTACTC
+
ABB??=AAAB@ABC:C@@@ACCBDAC;;;B
@Y1K6R:00482:01228
ACGAGTGCGTTCCCACTGTCGTAG
+
BBAB@@@?9969?:98444.....
@Y1K6R:00485:01217
ACGAGTGCGTTCCCCATGTCGTAGGTACTC
+
@A?=?=AACC@ACD:DB@A@CCCC@C<<;B
@Y1K6R:00487:01239
ACGAGTGCGTTCCCCATGTCGTAGGTACTC
+
?BABBBCCBA==994=499???7747777=
@Y1K6R:00488:01200
ACGAGTGCGTTCCCACTGTC
+
<CB@?AA@<<,--+-,,,*,
@Y1K6R:00491:01210
ACGAGTGCGTTCCCCATGTCGTAGTAC
+
BBBBBB?99;2444/9991>B8,,,,,
@Y1K6R:00491:01228
ACGAGTGCGTTCCCCATGTCGTAGGTACT
+
BBB???BBCCABCD:CABBBC>>>:=000
@Y1K6R:00492:01228
ACGAGTGCGTTCCCCATGTCGTAGGTACTC
+
?BCCBBBCDFABAA9@999<BB9957777=
@Y1K6R:00498:01200
ACGAGTGCGTTCCCCATGTCGTAGGTATC
+
CBB??@DCCB8944/8899??>7:47>=6
@Y1K6R:00498:01238
TCTCTATGCGCTCCACATGTCTAAGGT
+
DCECBBBBCBCBA>BBBBCB@?B89:;
@Y1K6R:00502:00018
ACGAGTGCGTTCCCCATGTCGTAGGTACTC
+
?CB??@CDCB7944/9899ABB=?:=777=
@Y1K6R:00510:00013
ACGAGTGCGTTCCCCATGTCGTAGGTACTC
+
BBBAB?DCCB6944/9999>@@==:=777=
@Y1K6R:00519:00011
ACGAGTGCGTTCCCCATGTCGTAGGTACTC
+
ACB:9;BB996999,444873317361661
@Y1K6R:00519:00017
ACGAGTGCGTTCCCCATGTCGTAGGTACTC
+
@ACCDCDB?:2444/9@@<;::00,0000;
@Y1K6R:00526:00016
ATATCGCGAGGGTATGGAAGACTCTATA
+
@@;<<BCECCEBF@<<@B@C<;;CC;:8
@Y1K6R:00530:00016
ACGAGTGCGTTCCCCATGTCGTAGGTACTC
+
?CBBEADEAA=@@=6@=@@@CB?A=?:::>
@Y1K6R:00534:00010
ACGAGTGCGTTCCCCATGTCGTAGGTACTC
+
BDA@?@CBBB6944/9899>?;00,00./3
@Y1K6R:00537:00012
ATATCGCGAGGGTATGGAAGACTCTATAG
+
B@;<=CCCCCECCCBBBC@CCCCC??@@@
@Y1K6R:00539:00025
TCTCTATGCGCTCCACATGTCTAAGGT
+
BIHC:9<@AJDEB?BCBCA??@@@B@C
@Y1K6R:00507:00056
ACGAGTGCGTTCCCCATGTCGTAGGTACTC
+
BBABBBCCBB@BCC:CBAA@CBBB?B;;;A
@Y1K6R:00511:00087
TCTCTATGCGCTCCACATGTCTAAGGT
+
DCCB@@ABCCDCB@BBBDCB?@@@C@B
@Y1K6R:00513:00074
ACGAGTGCGTTCCCCATGTCGTAGGTACTC
+
@A?@A>AAAB@ABC:B99:@BB??:?:::?
@Y1K6R:00518:00069
ACGAGTGCGTTCCCCATGTCGTAGGTACT
+
BBA??ACCCC?BBA7@9;1;;<00,00//
@Y1K6R:00520:00091
ACGAGTGCGTTCCCCATGTCGTAGGTACTC
+
ABBAB=BAAD@CED:CABB????<:=:::?
@Y1K6R:00523:00064
ACGAGTGCGTTCCCCATGTCGTAGGTATC
+
BCBABBDCCF=@@>4>999>>?7747711
@Y1K6R:00525:00096
ACGAGTGCGTCCCCATGTCGTAGGTACTC
+
AA>?@AAACBACC9D;<<@AA@A>@:::A
@Y1K6R:00534:00099
TAGTATCAGCCTCGCCATGACGAAGGTATTCC
+
ACBAAACAAB@BDBA?BCDDDAAAA@BBB=@=
@Y1K6R:00544:00055
ACGAGTGCGTTCCCCATGTCGTAGGTACTC
+
ABBBBABBDDEADC:B???>AA??=?:::7
@Y1K6R:00500:00100
ACGAGTGCGTTCCCCATGTCGTA
+
BDC@@AC@@@5111+111-877/
@Y1K6R:00502:00130
TCTCTATGCGCTCCACATGTCTAAGGTA
+
CDFC??@BCCB;;8;AAABBBBB?B;99
@Y1K6R:00506:00108
ACGAGTGCGTTCCCCACTGTCGT
+
;A@;8<>>?A-111*////,661
@Y1K6R:00513:00115
ACGAGTGCGTTCCCCATGTCGTAGGTACTC
+
BBB?BABBBC@BCC:CB?@?BB???A:::?
@Y1K6R:00514:00100
ACGAGTGCGTTCCCCATGTCGTAGGTACTC
+
BBBABABCDDADBB9?===;@@6957777>
@Y1K6R:00525:00122
TGATACGTCTCCTCCTTAGTTACTCA
+
4444494@A11,//,/,///,/////
@Y1K6R:00534:00119
ACGAGTGCGTTCCCCATGTCGTAGGTACTC
+
AA??==AAAB@ABC9B@A@BBB??;?:::C
@Y1K6R:00539:00149
ACGAGTGCGTTCCCCATGTCGTAGGTACTC
+
BCBBBBCCBA899448899>887=:=777=
@Y1K6R:00543:00139
GACGAGTGCGTTCCCCATGTCGTAGGTACTC
+
@AA?=?ABB@A?BCH:C@@@?????;?:::>
@Y1K6R:00545:00135
TACTGAGCTACACAAC
+
994:998@>11-,*)*
@Y1K6R:00512:00198
TCTCTATGCGCTCCACATGTCTA
+
>>?=>>@><<<11,/88949111
@Y1K6R:00513:00164
ACGAGTGCGTTCCCATGTCGTAGATC
+
ABC@?@B@??599084443331114.
@Y1K6R:00521:00169
TAGTATAGCCTCCCCATGACGAAGGTATTCC
+
>ABC?A>9859999/9BAAADA?A@CBB?B?
@Y1K6R:00525:00171
ACGAGTGCGTTCCCCATGTCGTAGGTACT
+
BBBBBBB:::2444/9981;44..,....
@Y1K6R:00527:00166
ATCAGACACTCGGACACAGCAGAACACACAG
+
93844/46///8,//?;4///..,.45333-
@Y1K6R:00531:00174
ACGAGTGCGTTCCCCATGTCGTAGGTACTC
+
ABBBBBCCCE@DCB:C@@@AAA?@=@:::@
@Y1K6R:00532:00159
ACGAGTGCGTTCCCCATGTCGTAGGTACTC
+
BBBBBBBBAD=>CC:C9;;BAA7957777>
@Y1K6R:00535:00169
ACGAGTGCGTTCCCCATGTCGTAGGTACTC
+
ACACBBCCCFABAA9=9::<>>7747777=
@Y1K6R:00538:00180
ACGAGTGCGTTCCCCATGTCGTAGGTAC
+
@DC@BCCBBB?@>@4>99110000,...
@Y1K6R:00538:00189
ACGAGTGCGTTCCCCATGTCGTA
+
BBB@AA@;;;2444-94447731
@Y1K6R:00502:00201
ACGAGTGCGTCCTCCATGTCTA
+
498@@>99;?9978,////06/
@Y1K6R:00506:00243
ACGAGGTGCGTTCCCACTG
+
;;;4929@@11,1>61/,,
@Y1K6R:00510:00226
ACGAGTGCGTTCCCCATGTCGTAGGTACTC
+
?BB?BABBBCACEE:@;<;AAA=?:=777=
@Y1K6R:00520:00235
ACGAGTGCGTTCCCCATGTCGTAGGTA
+
BDBBBBDCCB6944/9991<:100,..
@Y1K6R:00522:00224
TCTCTATGCGCTCCACATGTCTAAGGT
+
CCJCC@AACCCCC@BCBCCB;;;7;8;
@Y1K6R:00524:00216
ACGAGTGCGTTCCCCATGTCGTAGGTACTC
+
BBBBBBBCCCACA>7A:;;???>@<>7777
@Y1K6R:00531:00213
TAGTATCAGCCTCGCCATGACGAAGGTATTCC
+
CCC@@ACCDDEDEAA?ABBBCCCBCAECCDC@
@Y1K6R:00533:00209
ACGAGCGTCCCACA
+
//./784444-444
@Y1K6R:00537:00213
ACGAGTGCGTTCCCCATGTCGTAGGTACTC
+
?BBBBBBCCE@CBB9A;<;@@A??;=7777
@Y1K6R:00541:00230
ACGAGTGCGTTCCCATGTCGT
+
BCABBD=?:;2//+1///...
@Y1K6R:00542:00205
CACGAGTGCGTCGC
+
444344444/////
@Y1K6R:00500:00278
ACGAGTGCGTTCCCACTGTCGTAG
+
ADB@>@A@9969?:94///..44.
@Y1K6R:00500:00286
TAGTATCAGCCTCGCCATGATCGAAGGTAT
+
4444;=94448944:;@1//:6//,/,.//
@Y1K6R:00505:00257
TCTCTATGCGCTCCCACATGTCTAAG
+
////////944444-4889;?1//,,
@Y1K6R:00509:00255
ACGAGTGCGTTCCCACTGTCG
+
=@;@@A@@::,11,1////33
@Y1K6R:00510:00288
ACGAGTGCGTTCCCCATGTCGTAGGTACTC
+
BBCBC@?@B;5499/9>>>>AA7:37777=
@Y1K6R:00533:00299
TACTGAGCTACACACACAGAAAGAA
+
1116668CC@@A@@<;1-***)**)
@Y1K6R:00535:00262
ACGAGTGCGTTCCCCATGTCGTAGTACT
+
ACABCBB;::2444/9981;77,,,,,,
@Y1K6R:00538:00261
ACGAGTGCGTTCCCCATGTCGTAGGTAT
+
ACABBB@;;;2444-9991:77//,0:5
@Y1K6R:00540:00279
ACGAGTGCGTTCCTCGTC
+
AAC@?@A@--+-+,,,,,
@Y1K6R:00517:00330
ACGAGTGCGTTCCCCATGTCGTAGGTACTC
+
@A>@@ABBCC@DCB9CB@@@AAAB?B???A
@Y1K6R:00518:00304
ACGAGTGCGTTCCCCATGTCGTAGGTACTC
+
BCBBA@BBFE@BBB9=9;;>>?<?:=777=
@Y1K6R:00531:00310
ACGAGTGCGTTCCCCATGTCGTAGGTACTC
+
ABB@A>CCCB6944-8999>??77477777
@Y1K6R:00549:00314
CGTGTCGTCTAGAGACAGGATTTTGTT
+
99//////,,/1/..377>66662110
@Y1K6R:00549:00331
ATCAGACACGGACACAGCAGAACACAC
+
BC:;<BACBB?BCCBCBBBCB@BBA@B
@Y1K6R:00507:00398
ACGAGTGCGTTCCCCATGTCGTAGGTACTC
+
?BB@BBCCAA>ACC:D9:9<@=//,00000
@Y1K6R:00508:00375
ACGAGTGCGTTCCCCATGTCGTAGGTACTC
+
?BBBBBCCAA?BAA7A;<<BBBAB?B;;:?
@Y1K6R:00513:00398
ACGAGTGCGTTCCCATGTCGTGAGTACTC
+
BA;99;9949299-444/.........33
@Y1K6R:00524:00354
ACGAGTGCGTCTCCATGTC
+
8>><;;1//////,4444/
@Y1K6R:00540:00375
ACGAGTGCGTTCCCATGTCGTAGTACTC
+
@@8;;<44>C6991444/..........
@Y1K6R:00543:00362
ACGAGTGCGTTCCCACTGTCGTA
+
?BABBBC@88,//+/////4333
@Y1K6R:00545:00359
TACTGAGCTACACACACATGAAG
+
444:BB>=:444;4444444313
@Y1K6R:00508:00436
ACGAGTGCGTTCCCGATGTCTAGTACTC
+
89784444;;244-4444/.2,,,,,,0
@Y1K6R:00519:00427
ACGAGTGCGTTCCCCATGTCGTAGGTA
+
@CBBBC=9992449/9991:7;//,..
@Y1K6R:00520:00426
ACGAGTGCGTTCCCATGTCGT
+
>ACCBCB;;;2//+11//..2
@Y1K6R:00525:00437
AGCACTGTAGCTGTCACTAGTTACTTGT
+
<=ECA>ABAAACCCDCCCBBB@DAA@CC
@Y1K6R:00530:00442
ACGAGTGCGTTCCCCATGTCGTAGGTAC
+
@CC@@ACA;;5444/9991;;8,,+,,,
@Y1K6R:00544:00401
ACGAGTGCGTTCCCCATGTCGTAGGTACTC
+
AEC@??CB@;6444/98998AA==:=7777
@Y1K6R:00544:00428
ACGAGTGCGTCTCCATGTCG
+
99711///////6,4444//
@Y1K6R:00547:00415
TCTCACATCGATGTACAGCTACGTACGCTGAGCTA
+
22,1111:6>:7=??B=::<;:644600000----
@Y1K6R:00549:00409
ATCAGACACGGACACAGCAGACACAC
+
BCBBCCCCBB>@@=>9---,,,2222
@Y1K6R:00503:00474
ACGAGTGCGTTCCCATGTCGTAG
+
BBABBBAA::244-944477311
@Y1K6R:00515:00451
ACGAGTGCGTTCCCATGTCGTAGGTACTC
+
BBB::<CB@C59909>998?>77477666
@Y1K6R:00542:00459
ACGAGTGCGTTCCCATGTCGTAG
+
CBBBBBB?::244-984/444..
@Y1K6R:00543:00495
AGCACTGTAGCTGTCACTAGTTACTTGT
+
BCCCCCDB:=>DDCCDGCDBB?BCCACC
@Y1K6R:00544:00494
ATCAGACACGGACACAGCAGAACACAC
+
8;<A@A>@<;2;D@@AADBBC@C@@?A
@Y1K6R:00512:00526
ACGAGTGCGTTCCCATGTCGTAG
+
ABB@??B@::59909848334..
@Y1K6R:00513:00510
TCTCTATGCGCTCACATGTCTAA
+
1<8999=8@@9998=///,,,,*
@Y1K6R:00522:00503
CGTGTCTCTAGGCACAGGATTTTGTGTAG
+
ACCDAAABBBCACEA=A>9999/999>99
@Y1K6R:00502:00582
ACGAGTGCGTTC
+
943:::D--*)*
@Y1K6R:00511:00597
ACGAGTGCGTCCTCCATGTC
+
=@>@@@999998//,,((((
@Y1K6R:00518:00563
ACGAGGTTCCCCATGTCGTAGGTACTC
+
;ABBB?C==882444499:99249988
@Y1K6R:00539:00619
ACGCTCGACATGCCAGTACAGA
+
BB@AAA>A>1111,//.,////
@Y1K6R:00540:00637
ACGAGTGCGTTCCCCATGTCGTAGGT
+
BCAAABBB::5499/9991:99//,.
@Y1K6R:00505:00689
ATCAGACACGGACACAGCAGAACACAC
+
@?@@BBABA@=@B=@;<<BBB>@@???
@Y1K6R:00517:00671
TACTGAGCTACACACACAGAAAGATTGGTG
+
?@CC?A@=:99ABA@ABBA>?9800,0,..
@Y1K6R:00537:00677
ACGAGTGCGTTCCCCATCGTA
+
BBA??@D>>2*,,,*,,,***
@Y1K6R:00538:00692
ACGAGTGCGTCCTCCATGTCT
+
8=>994/////,/6,/4446/
@Y1K6R:00508:00737
ACGAGTGCGTCCCTACTA
+
BA?BC=9:1---******
@Y1K6R:00515:00725
ATATCGCGAGGGTATGGAAGACTCTATA
+
BBABBBBCBBC@CDBB?@=@CCBBBAA?
@Y1K6R:00518:00726
ATCAGACACGGACACAGCAGAACAC
+
;;;;<CCCCD?B<;;;99999<?88
@Y1K6R:00524:00715
ACGAGTGCGTCTCCCATGT
+
8>>?1////6////+4488
@Y1K6R:00531:00715
ACTGAGCTACCACACACAGAA
+
////884444999/,,,,,,2
@Y1K6R:00535:00707
ACGAGTGCGTTCCCCATGTCGTAGGTACTC
+
ABABBBBBCC@DB=9=9::<>>7:477777
@Y1K6R:00535:00738
TGATACGTCTCCTTCCTTAGTTACTTCA
+
BEBAAACAA?B===@>><9;;=@CC@CC
@Y1K6R:00511:00796
ACGAGTGCGTTCCCCATGTCGTAGGTA
+
BBABBCB@::2444/9991;;;00,/7
@Y1K6R:00524:00772
ACGAGTGCTTCCCATGTCGTAGTA
+
@A>>>9998444-44444494///
@Y1K6R:00544:00765
ACGAGTGCTTCCCCATGTCGTAGGTACTC
+
?FICB@ABB@BBB:B;<<@>B99599889
@Y1K6R:00548:00775
TAATATCAGCCTCGCCATGACGAAGGTATTCC
+
=><999@>??689995;?>@B<<8<:99A>@<
@Y1K6R:00514:00830
ACGAGTGCGTTCCCCATGTCGTA
+
BDA:9<B@@@5111+11/,,,2.
@Y1K6R:00516:00823
TCTACTATGCGCTCACACTGTCTAA
+
/////;>><8<<1//.*,,,,,,5,
@Y1K6R:00518:00831
TAGTATCAGCCTCCGCCATGACGAAGGTATTCC
+
894444944424424424:99499>;99=><>=
@Y1K6R:00520:00835
ACGAGTGCGTTCCCACTGTC
+
BBB99;@?11-11-1////4
@Y1K6R:00532:00833
ATATCGCGAGGGTATGGAAGACTCTATA
+
BBABBCCBAAC@CBBA?B?ACDCLABA?
@Y1K6R:00534:00816
ACGAGTGCGTTCCCATGTCGTAGGT
+
BB@@>@@@9459919841746..,.
@Y1K6R:00537:00838
TACTGAGCTACCACACACAGAAGATT
+
,,,,,884444244444444313331
@Y1K6R:00544:00824
TCTCTATGCGCTCCACATGTCTAAGGT
+
@ADCHBBCCCCD@>ABA@@@9995959
@Y1K6R:00501:00885
ACGAGTGCGTTCCCCCATGTCGTAGGTACTC
+
BBBBB@CA;;24444+9>>>BDCBB?B:::?
@Y1K6R:00502:00883
TACTGAGCTACACACACAGAAAGATT
+
<;<=<BBB@<;;99>?>9473,3..,
@Y1K6R:00507:00875
ACGAGTGCGTTCCCATGTCGTAGGTACTC
+
CCBCBB@;4424909991<;;//,.....
@Y1K6R:00508:00864
AGCACTGTAGCTGTCACTAGTTACTTG
+
9AA?@?CAAA?AAABCABCBC>A??<>
@Y1K6R:00514:00890
TAGTATCAGCCTCCGCCATGATCGAAGGTATTCC
+
4444444///,//7//,444444499;9344237
@Y1K6R:00515:00892
TACTGAGCTACACACACAGAAAGATTGGT
+
B?AAECCCCBBCCCCCCCDCCCC@@=?=?
@Y1K6R:00519:00866
ACGAGTGCGTTCCCATGTCGTAGAT
+
@CCA?@CB44599094447771117
@Y1K6R:00526:00857
ATCAGACACTCGGACACAGCAGAACACAC
+
934496,,,,,,*,,/448:;99971161
@Y1K6R:00535:00890
ACGAGTGCGTTCCCACGTCGTAGGTACTC
+
ADCCCCEB?B6996;AAABCB9:47999>
@Y1K6R:00536:00854
TCTCTATGGCGCTCCACATGTCTAAGGTAC
+
>B911>11,////42444;;99<;8;>B@?
@Y1K6R:00549:00855
ACGAGTGCGTTCCCATGTCGTAGGTACTC
+
@CCCBCBA==;995=>>;<<<00,00///
@Y1K6R:00502:00947
ACGAGTGCGTTCCCACTGTCG
+
?BBBBA>;//,11,1////;9
@Y1K6R:00510:00936
ACGAGTGCGTTCCCCATGTCGTAGT
+
BDBBAAD>;>2444/9991::8,,,
@Y1K6R:00511:00909
ACGAGTGCGTCCACTGTGTA
+
;B@999@@991,/6,,,,,.
@Y1K6R:00543:00939
CGTGTCTCTAGGCACAGGATTTGTGTA
+
999:94447//,.///42444-444//
@Y1K6R:00545:00904
ACGAGTGCGTTCCCCATGTCGTAGGTACTC
+
BBBBBBCCCDBDB=7A;;;>>?77477777
@Y1K6R:00500:00966
ACGAGTGCGTTCCCACTGTC
+
ABACCC=966,/1,1///,.
@Y1K6R:00500:00997
ATCAGACACGGACACAGCAGAACA
+
9B@A<<;>>@=999991<<--*,,
@Y1K6R:00505:00960
ATATCGCGTACGGGTATGGAAGACTCTATAGG
+
9894>@8//////+/86<?A?A<7777:7AA?
@Y1K6R:00508:00992
ACGAGTGCGTTCCCATGTCGT
+
BBBBHBAA::51>-1//,,,,
@Y1K6R:00509:00985
ATATCGCGAGGGTATGGAAGACTCTATA
+
=?:;<@@DBBB=BCCF@C@CCBBB;;;@
@Y1K6R:00511:00995
ACGAGTGCGTTCCCATGTCG
+
ABBBBCB>992//,11//..
@Y1K6R:00512:00966
ACGAGTGCGTTCCCATGTCGTAGTATC
+
CCBBABA;4459904444777111671
@Y1K6R:00524:00956
ACGAGTGCGTCCTC
+
?A7;///////,/:
@Y1K6R:00525:00974
ACGAGTGCGTTCCCCATGTCGT
+
BBBAEAA;445/11*1///440
@Y1K6R:00538:00973
ACGAGTGCGTTCCCATGTCGTAG
+
@BA@@B>>@@5991944/4....
@Y1K6R:00545:00985
ACGAGTGCGTTCCCATGTCGTAGTAT
+
@A?@@@@?@C5991944433311116
@Y1K6R:00547:00958
TCTCTATGCGCTCACATGTCCTAA
+
4444ABCAAAA9988/////,/,*
@Y1K6R:00547:00981
ACGAGTGCGTTCCCATGTCGTA
+
@@BAA@@?99611-11/,,,,.
@Y1K6R:00549:00989
ACGAGTGCGTTCCCATGTCGTAGGTACT
+
4:>?ABA@@@5991998/446..,....
@Y1K6R:00500:01041
ACGAGTGCGTTCCCCACTGTCGTAGAGTC
+
<BAB=@BB;;:<DD4>944//.....,,.
@Y1K6R:00501:01040
TACTGAGCTACCACACACA
+
4849999////7884:4/2
@Y1K6R:00508:01032
ACGAGTGCGTTCCCCATGTCGTAGGTACTC
+
BBBA?ACCCC>?==6@?@?@BB??:<777=
@Y1K6R:00509:01021
TGATACGTCTCCTCTTAGTTACTC
+
84944449911,///,,,*),,,,
@Y1K6R:00510:01014
ACGAGTGCGTCCTA
+
BCB;911-*)((((
@Y1K6R:00512:01030
ACGAGTGCGTTCCCCATGTCGTAGGTACTC
+
BCBCBACC@;6444/9899>>?77477671
@Y1K6R:00514:01034
ACGAGTGCGTTCCCCATGTCGTAGGTACTC
+
CBBCBCB9::2444,9989><96647777>
@Y1K6R:00514:01041
ACGAGTGCGTTCCCCATGTCGTAGGTACTC
+
BBBAAABCDC>?=94=899>>>7747777>
@Y1K6R:00516:01046
TAGTATCAGCCTCGCCATGACGAAGGTAGCCCA
+
@@@@@@A@A@@<<;A@CDCB::;;:76////+.
@Y1K6R:00519:01046
ACGAGTGCGTTCCCCATGTCGTAGGTACTC
+
ABBABBDCBA==994=4;8???77477777
@Y1K6R:00520:01018
ATCAGACACGGACACAGCAGAACACAC
+
BBBABCBBBB@BCCBCBBBBB?B?A@@
@Y1K6R:00520:01026
ATATCGCGAGGGTATGGAAGACTCTAT
+
A>@@CCCCDCCAB@@@?B?BBAACAAA
@Y1K6R:00528:01002
ACGAGTGCGTTCCCCATGTCGTA
+
@?BABC@;995499-944/..2,
@Y1K6R:00528:01011
ATAACGCGTACGGGTATGGAAGACTCTATAGA
+
98949A<1/////+/66A<B>CA;??:6.57.
@Y1K6R:00535:01009
ATATGACTGTCACA
+
;.///0,.//,///
@Y1K6R:00537:01015
ACGAGTGCGTTCCCCATGTCGTAGGTACTC
+
AA?BB@BBDDADBB9?>?>@BB??:?::7>
@Y1K6R:00539:01037
ACGAGTGCGTTCCCCATGTCGTAGGTACTC
+
BBBBB@CB;;2444/9999>??77377777
@Y1K6R:00545:01027
ACGAGTGCGTTCCCATGTCGTAGTAC
+
CCBBC<499959@:@44/.......3
@Y1K6R:00517:01092
ACGAGTGCGTTCCCCATGTCGTAGGTACTC
+
BBBBBABBFE@BCB9B>?>>AA??<?:::A
@Y1K6R:00518:01091
ACGCTCGACATGCCCAGGTACAGGAG
+
ACBCCED==<CB@@@@@=?AA;;;;;
@Y1K6R:00527:01072
ACGAGTGCGTTCCCCATGTCGTAGGTACTC
+
?BBBAAABCD@ADD:B??>;@?;;:=7:7>
@Y1K6R:00532:01056
ACGAGTGCTTCCCCACTGTCGTA
+
BCBBA@9984988,44444;;1,
@Y1K6R:00539:01098
ACGAGTGCGTTCCCCATGTCGTAGGTACTC
+
?BBBBBCDBC=?==6@@???CC??:????@
@Y1K6R:00547:01086
ACGAGTGCGTTCCCCATGTCGTAG
+
BFCA@AC@@;5///+11//44411
@Y1K6R:00501:01119
ACGAGTGCGTTCCCACTGTCG
+
BBABCB>;66,11,1///,44
@Y1K6R:00503:01135
ACGAGTGCGTTCCCATGTCGTAGGTACT
+
BBBABBCA;;244-9991;;;//,//..
@Y1K6R:00504:01132
ACGAGTGCGTTCCCCATGTCGTAGGTACTC
+
BBBBBCC@::2444/9991@<<00,00//.
@Y1K6R:00513:01129
TCTCTATGCGCTCCACATGTCTAAGGT
+
BDDEBBCAAABA?C@BBBC?6::,1,1
@Y1K6R:00516:01142
ACGAGTGCGTTCCCCATGTCGTAGGTACTC
+
BBBBBBDB;>2444/9999?BB7737777>
@Y1K6R:00517:01141
ACGAGTGCGTTCCCATGTCGTAGGT
+
AA?BBCB=::244-9841;44..,.
@Y1K6R:00519:01132
ATCAGACACGGACACAGCAGAACACAC
+
BABABBABCB>AABCCCBBBB>BBCCA
@Y1K6R:00519:01135
ACGAGTGCGTTCCCCATGTCGTAGGTACTC
+
BCBBBBDB@A6944-9999???7747777=
@Y1K6R:00520:01147
TACTGAGCTACCACACACAGAAATTGGTGC
+
=<<><A@999959444499433,3139111
@Y1K6R:00527:01115
CGTGTCTCTACGGCACAGGATTTTGTGTAG
+
>@@?=>@9;9><?BB@>;:4449,444///
@Y1K6R:00528:01126
ACGAGTGCGTTCCCCATGTCGTAG
+
@ACDDC@;992444,944/.....
@Y1K6R:00532:01109
ACGAGTGCGTTCCCCATGTCGTAGGTACTC
+
BBBBBBB@;;2444/9999@>;00,00009
@Y1K6R:00532:01112
ACGAGTGCGTTCCCCATGTCGTAGT
+
@B<>?@>B996999,4444333611
@Y1K6R:00536:01123
ACGAGTGCGTTCCCATGTCGTAGGTACTC
+
BCBABDA:::5490944439911011116
@Y1K6R:00539:01109
CGTGTCTCTAGGCACAGGAT
+
4999994>;11,./627,//
@Y1K6R:00541:01108
ACGAGTGCGTTCCCCATGTCGTAGGTACTC
+
ABB?A@CBA;2444/9=>?ACCAA=?977>
@Y1K6R:00545:01135
ATATCGCGAGGGTATGGAAGACTCTATA
+
BB@AACCCCCC@BBBC@C@CD???;::=
@Y1K6R:00546:01111
ACGAGTGCGTTCCCCATGTCGTAGGTACTC
+
BA@@BBCCBA6944/9>@@ACBBB?A:::?
@Y1K6R:00547:01119
AGAGTGCGTTCCCCATGTCGTAGGTACTC
+
?AAACBA?;2444/9991>??11,/0.00
@Y1K6R:00548:01101
ACGAGTGCGTTCCCCATGTCGTAGGTACTC
+
BA@?BBCDCC?BAA7@;;;ABC??;?777=
@Y1K6R:00549:01116
ACGAGTGCGTTCCCATGTCGTAGG
+
BBBBAA@;9959908441;44..,
@Y1K6R:00501:01164
ACGAGTGCGTTCCCCATGTCGTAGGTACTC
+
BCB@@AB@@?5999,8984<9911377161
@Y1K6R:00502:01175
ACGAGTGCGTTCCCCATGTCGTAGG
+
BBB???C@;;2444/9841740,,*
@Y1K6R:00505:01167
ACGAGTGCGTCCCATG
+
::.1////66885:2,
@Y1K6R:00508:01190
ACGAGTGCGTTCCCCATGTCGTAGGTACTC
+
ABACBBA@@F@ABC:B99:BBCBB?B:::?
@Y1K6R:00512:01170
AGCACTGTAGCTGTCACTAGTTACTTGT
+
=CCGEBBBDDBCAB@BECCBA>CCD@BB
@Y1K6R:00514:01152
ACGAGTGCGTTCCCCATGTCGTAGGTACTC
+
BBBAAACCCA7;;;49899>>?7747777<
@Y1K6R:00514:01197
ACGAGTGCGTTCCCCATATCGTAGGTACTC
+
BBABBAACBB?@==6>>AA=??7637778<
@Y1K6R:00516:01160
ACGAGTGCGTTCCCCATGTCGTAGGTACTC
+
>@>BBCCCCBDAA=9B@@@CCCBC@C???A
@Y1K6R:00517:01168
ACGAGTGCGTTCCCCCATGTCGTAGGTACTC
+
BBAABBBA::24444-9981;;;..,.....
@Y1K6R:00520:01185
ACGAGTGCGTTCCCCATGTCGTAGGTACTC
+
BBBAABB>?:2444/9=998??7737777=
@Y1K6R:00522:01150
ACGAGTGCGTTCCCCATGTCGTAGGTACTC
+
ABBBBBDCCC==9=6=9;1;==//,0000:
@Y1K6R:00525:01171
ACGAGTGCGTTCCCCATGTCGTAGGTACTC
+
BBBABABBCCBBDD:B:;:@B>//,00000
@Y1K6R:00531:01150
GCGCTCCACATGTCTAAGGTACTG
+
@BBBBC@BBBBDBBBABA@CCCBB
@Y1K6R:00531:01183
TCTCTATGCGCTCCACATGTCTAAGT
+
*****,0699944249;944><;5//
@Y1K6R:00532:01179
ACGAGTGCGTTCCCACTGTCGTC
+
4<;;98DD9969914444/64..
@Y1K6R:00536:01150
ACGAGTGCGTTCCCCATGTCGTAGGTACTC
+
BBBBBBBBBDABCC:C@@AAAA??<@::7>
@Y1K6R:00536:01195
TGATACGTCTCCTTCCTTAGTTACTTCA
+
BCC@A@@@:/1,1,/,/,/88999;8<B
@Y1K6R:00538:01171
ACGAGTGCGTTCCCCATGTCGTAGGTACTC
+
BBBBB@BBCDAAAA9====9@@6637777=
@Y1K6R:00540:01196
ACGAGTGCGTTCCCCATGTCGTAGGTATC
+
AAABBCBB?;2444/9991<<>00,/933
@Y1K6R:00541:01157
ACGAGTGCGTTCCCCATGTCGTAGGTACTC
+
BBBBBA@BBE@BDB:B@A?;>A6637777=
@Y1K6R:00541:01188
ACGCTCGACATGCCAGGTACAGGA
+
B@>A@==11,2,/,//,.499999
@Y1K6R:00542:01170
ACGAGTGCGTTCCCCATGTCGTAGGTACTC
+
ABBAA>@@@A@AAB:B@??<>B6157777=
@Y1K6R:00544:01162
ACGAGTGCGTTCCCCATGTCGTAGGTACTC
+
BCBBBBBBCC?@BC:B?@??BB??;?:::@
@Y1K6R:00544:01166
ACGAGTGCGTTCCCCTGTCGTAGGTACTC
+
?BBBB@BCCDDAAA9====>>8747999>
@Y1K6R:00544:01167
TACTGAGCTACCACACACAGA
+
/11//77444494///////.
@Y1K6R:00547:01186
ACGAGTGCGTTCCCCATGTCGTAGGTACTC
+
ABBCBBBBCB@ABC:C@@?>>@88;????@
@Y1K6R:00549:01165
ACGAGTGCGTTCCCCATGTCGTAGGTACTC
+
?BBBBAA@@C@BCC:C@@@@CCBB?A@@AB
@Y1K6R:00500:01236
ATCAGACACGGACACAGCAGAACACAC
+
CABBBBBBAA@BBB@DBABBB?B???;
@Y1K6R:00503:01241
ACGAGTGCGTTCCCCATGTCGTAGTATC
+
:=CBBBHB?:2444/9991::9//.34.
@Y1K6R:00507:01230
AGCACTGTAGCTGTCACTAGTTACTTGT
+
@ABBGDCBBBBCCCBBDBBBB@CDD?BB
@Y1K6R:00511:01209
ACGAGTGCGTTCCCACTGTCGT
+
AA>ABB@?::,--+-,,,,44.
@Y1K6R:00516:01240
ACGAGTGCGTTCCCCATGTCGTAGGTACTC
+
BB>??BBCDDDBAB9@@@@@AABB@C<<>B
@Y1K6R:00517:01236
ACGAGTGCGTTCCCATG
+
AC>?=/1111,//+//4
@Y1K6R:00520:01201
ACGAGTGCGTTCCCCATGTCGTAGGTACTC
+
BBBBBBBBCC@BCC:A9<;???7747777=
@Y1K6R:00521:01243
CGTGTCTCTAGGCACAGGATTTTGTGTAG
+
CCCDEBBBBBA@B?ABC@CCBC:@?>@@@
@Y1K6R:00524:01239
ACGAGTGCGTTCCCCATGTCGTAGGTACTC
+
BB?AABFB::2444/9999???77477776
@Y1K6R:00530:01221
TCTCTATGCGCTCCACATGTCTAAGT
+
////66/911111,/8:;?B?=0)**
@Y1K6R:00532:01201
ACGAGTGCGTTCCCCATGTCGTAGGTACTC
+
ABBBBDBA442999/9@@ABBBCC@C;;:B
@Y1K6R:00532:01219
AGCACTGTAGCTGTCACTAGTTACTTGT
+
<>FLCCBBAAAECDCDBBBBB@CCD?BB
@Y1K6R:00537:01229
ACGAGTGCGTTCCCCATGTCGTAGGTACTC
+
BBBBBBBBCC@BCC:B:;:???77477777
@Y1K6R:00538:01202
ACGAGTGCGTTCCCCATGTCGTAGGTACTC
+
BCAAAACB@;6944/9899>??77477777
@Y1K6R:00538:01244
ACGCTCGACATGCCCAGGTACAGGAG
+
?BBBBBBCCCBAAA=AA>@BCDCAAA
@Y1K6R:00539:01231
TCTCTATGCGCTCCACATGTCTAAGGT
+
CCCAAACCDCBEB=>@>@999995959
@Y1K6R:00540:01220
ACGAGTGCGTTCCCCATGTCGTAGGTACTC
+
BBBBBBBCDC@CB>7A:;;?@@@@=@:::?
@Y1K6R:00542:01223
ACGAGTGCGTTCCCCATGTCGTAGTACTC
+
BCBBBBDCBC@BAA6@>@;010......5
@Y1K6R:00544:01224
ACGAGTGCGTTCCCCATGTCGT
+
ADACBB;;445999/944/..4
@Y1K6R:00544:01231
ACGATGCGTTCCCACTGTC
+
BB@@@A>;;,--+,,,,,/
@Y1K6R:00545:01241
ACGAGTGCGTTCCCCATGTCGTAGGTACTC
+
>@?ABAAAAB?ACC:C:;:???7747777=
@Y1K6R:00547:01236
ACGAGTGCGTTCCCCATGTCGTAG
+
CDA@@ACB;;2444/9991;42,,
@Y1K6R:00508:01255
ACGAGTGCGTTCCCCATGTCGTAGGTACTC
+
BDDAAACB;;2444/9991:<<00,//...
@Y1K6R:00523:01254
TACTGAGCTACCACACAC
+
/////:C44442//////
@Y1K6R:00527:01255
ACGAGTGCGTTCCCATGTCGTAGGTACTC
+
BB?BBCCCCC?BHAEC@@@BBCC@C;;:?
@Y1K6R:00537:01258
ACGAGTGCGTTCCCCATGTCGTAGGTACTC
+
@BB@?AEBB;2444/9999?AB7:677776
@Y1K6R:00539:01259
ACGAGTGCGTTCCCCATGTCGTAGGTACTC
+
ABB@AABA@A?@AB:CBBBBCCCC?C??@A
@Y1K6R:00548:01254
ACGAGTGCGTTCCCCATGTCGTAGGTACTC
+
@A?BB@BBCCDAAA9=9::@AA7:37777>
@Y1K6R:00549:01254
ACGAGTGCGTTCCCACTGTCGTAT
+
BBB949999924964444//....
@Y1K6R:00549:01264
ACGAGTGCGTTCGCCCATGTCGTAGGT
+
BB@@BBCD@A>?BBG?CB@A@AA11,1
@Y1K6R:00552:00015
ACGAGTGCGTTCCCATGTCGTAGGTACTC
+
BBD9:<CCCC@CC@CBBBAAB9=>?:::<
@Y1K6R:00558:00007
ACGAGTGCGTTCCCCATGTCGTAGGTACTC
+
BCA?BABCCCABCC:B???>BB??:<7777
@Y1K6R:00559:00041
ACGATGCGTTCCCCATGTCGTAGTTACTC
+
?B?AA@BBB?BAA9A=??ACBBBA?@@@@
@Y1K6R:00560:00007
ACGAGTCCGTTCCCCATGTCGTA
+
BB@BCCB@992444/944/882,
@Y1K6R:00560:00024
ACGAGTGCGTTCCCCATGTCGTAGGTACTC
+
BBBBBABBBCABBC:DB@@?BBB?>B:::A
@Y1K6R:00571:00038
ACGAGTGCGTTCCCCATGTCGTA
+
BBCABCCB::2449/944/....
@Y1K6R:00572:00045
ACGAGTGCGTTCCCCATGTCGTAGGTACTC
+
??BBBDCC:::<BB7ABBBAAAAA=@??==
@Y1K6R:00574:00040
ACGAGTGCGTTCCCCATGTCGTAGGTACTC
+
B?>?BABBCD?BCB:?99:???<<:=777=
@Y1K6R:00576:00030
ACGAGTGCGTTCCCACTGTCG
+
=;;<A@@A99611,/////..
@Y1K6R:00577:00017
ACGAGTGCATTCCCCACTGTCGTAGTA
+
9>?>@ABCDDA=>>51111,644....
@Y1K6R:00585:00036
ACGAGTGCGTTCCCCATGTCGTAGGTACTC
+
ABB?A@BCBC@BDC9B9:9;??<<:=777=
@Y1K6R:00588:00015
ACGAGTGCGTTCCCCATGTCGTAGGTACTC
+
BBBBBBBBCC@BCC:C@@@ABBBB@B;<;A
@Y1K6R:00589:00020
ACGAGTGCGTTCCCCATGTCGTAGGTACTC
+
@A??@@>>?B@BCF:C;:;:AA@A?B:::?
@Y1K6R:00593:00013
ACGAGTGCGTTCCCCATGTCGTAGGTAT
+
?B@B?A@@945999/994:777./,.35
@Y1K6R:00595:00021
ACGAGTGCGTTCCCATGTCGTA
+
?@@@@@DB=?511,1///...1
@Y1K6R:00558:00072
ACGAGTGCGTTCCCCATGTCGTAGGTACTC
+
@A?@@@BCBB6944/9@?ABCCAA?AAAAB
@Y1K6R:00559:00059
ACGAGTGCGTTCCCCATGTCGTAGGTACTC
+
ACBABACCCC=??=6@ACCCCCBB?BCBBB
@Y1K6R:00565:00087
ACGAGTGCGTTCCCCATGTCGTAGGTACTC
+
ABAABBCBBB6444/8999>BB::5:777=
@Y1K6R:00565:00092
TAGTATCAGCCTCCGCCATGACGAAGGTATTCC
+
4>94449///,//,1/7@ABCCCBAA>@?B<A;
@Y1K6R:00571:00094
ACGAGTGCGTTCCCCATGTCGTAGGTACTC
+
@@BBAABBDEA???8@A@@@BB::5:???A
@Y1K6R:00574:00089
ACGAGTGCGTTCCCCATGTCGTAGGTACTC
+
?BBBBBCBBA6944/9>@AABB::5::77>
@Y1K6R:00575:00084
AGCACTGTAGCTGTCACTAGTTACTTGT
+
,,,,,,,///4444444498824:/,/8
@Y1K6R:00577:00081
ACGAGTGCGTTCCCATGTCGTAGTACTC
+
BA>;:1////,//+/4//.......399
@Y1K6R:00580:00077
ACGAGTGCGTTCCCATGTCGTAGGTACTC
+
@989><44442991994483311011;9<
@Y1K6R:00582:00094
ACGAGTGCGTTCCCCATGTCGTAGGTACTC
+
BBBAAAC>;;2444/9??>ABB??;?????
@Y1K6R:00589:00058
ACGAGTGCGTCCTCCATGTCGTAGG
+
4981//1//77566,4444444/75
@Y1K6R:00598:00089
ACGAGTGCGTTCCCCATGTCGTAGGTACTC
+
BBBBBBCDCC=?=@6@AABBCCBC@BAABB
@Y1K6R:00599:00081
ACGAGTGCGTTCCCCATGTCGTAGT
+
BBCBBB9=445999,8886664../
@Y1K6R:00553:00131
ACGAGTGCGTTCCCCATGTCGTAGGTACTC
+
BBABABCCBB?===7@=??>>;//,0000:
@Y1K6R:00561:00130
ACGAGTGCGTTCCCCATGTCGTAGGTACTC
+
@BABBBC@??5999,4?>=73711367167
@Y1K6R:00564:00122
ACGAGTGCGTTCCCCATGTCGTAGGTATC
+
?B???BBAAB;99=4=991<<;00,..2,
@Y1K6R:00567:00141
ACGAGTGCGTTCCCATGTCGTAG
+
BBBACB=9995990944/662,,
@Y1K6R:00568:00106
TGATACGTCTCCTTCCTTAGTTACTTCA
+
AABC?AACDDDBC?A=@@>==;94999/
@Y1K6R:00568:00140
ACGAGTGCGTTCCCCATGTCGTAGGTACTC
+
>BAB@?ACCB?@@=4>9;9???77477777
@Y1K6R:00569:00114
ACGAGTGCGTTCCCCATGTCGTAGGTACTC
+
ABBBBBCCCC@CBC9C@@@ABBBBAB;;;A
@Y1K6R:00569:00132
ACGAGTGCGTTCCCCATGTCGTAGGTACTC
+
BBBBBBCCCB@CB=9?9<;CCCAB?B:::B
@Y1K6R:00571:00115
ACGAGTGCGTTCCCCATGTCGTAGGTATC
+
@CBB?@ACBC?@==4>999>>?7747=66
@Y1K6R:00572:00124
ACGAGTGCGTTCCCCATGTCGTAGGTACTC
+
ABB?>>CDAA6944/9991:;;00,//...
@Y1K6R:00573:00136
ACGAGTGCTTCCCCATGTCGTAGGTACTC
+
<GC@?@DCB<>==6@9<9BDA99599444
@Y1K6R:00575:00119
ACGAGTGCGTTCCCCATGTCGTAGGTACTC
+
BBBBBBCDCBDBBB7A@BBBBBAC@D;<;A
@Y1K6R:00578:00106
ACGAGTGCGTTCCCACTGTCGTAGTACG
+
>CBCBAA?AB59904444466:00....
@Y1K6R:00578:00137
ACGAGTGCGTTCCCCATGTCGTAGGTACTC
+
<BABBDCCBB6944-8899??=00,00///
@Y1K6R:00579:00134
CGTGTCTCTAGGCGACAGGATTTTGTGTA
+
9?999444///,..//6;>DBEC9==<>>
@Y1K6R:00593:00106
ACGAGTGCGTTCCCCATGTCGTAGGTACTC
+
?BBAB?BBBA@ABC:BBBB>;;6137777=
@Y1K6R:00593:00133
ACGAGTGCGTTCCCCATGTCGTAGGTACTC
+
BBBB@@AACB@AAB:B@@?>@A??:?::7=
@Y1K6R:00599:00117
ACGAAGTGCGTTCCCCATGTCGTAGGTACTC
+
BA?A>ABBA?A>ABB9GAA@;;;?@>A:::A
@Y1K6R:00558:00167
ACGGTGCGTTCCCCATGTCGTAGGTACTC
+
ADC8<9ECC@BCB:C<;:BCC??<?989?
@Y1K6R:00559:00175
ACGAGTGCGTTCCCCATGTCGTAGGTACTC
+
BA??@@ABCC@BBC:E@@@A@@?A>A????
@Y1K6R:00564:00159
ACGAGTGCGTTCCCCATGTCGTAGGTACTC
+
@@>ABBBA@A?BCF:CA@@AABAB@C:;;A
@Y1K6R:00570:00185
ACGAGTGCGTTCCCCATGTCGTA
+
BA@BBBC@;;2///+111-772.
@Y1K6R:00570:00191
ACGAGTGCGTTCCCATGTCG
+
BB@ABCB;44511,1///..
@Y1K6R:00571:00162
ACGAGTGCGTTCCCCATGTCGTAGT
+
BA?BBCAA@C2444,8444333111
@Y1K6R:00572:00158
ACGAGTGCGTTCCCCATGTCGTAGGTACTC
+
BBBBBBBBBDE>CC:CBBBBBB??;?:;;?
@Y1K6R:00584:00165
TACGAGCTACCACA
+
1178;;44442///
@Y1K6R:00587:00176
ACGAGTGCGTTCCCCATGTCGTAGGTACTC
+
BBBBBBBBCEDA==6=4;9?>>77477776
@Y1K6R:00593:00188
TCTCTGATGCGCTC
+
@><0,,,,,*,,,/
@Y1K6R:00596:00197
ACGAGTGCGTTCCCATGTCG
+
?@@@B@??99611-1,,***
@Y1K6R:00554:00249
TACTGAGCTACACACACAGAAAGTTTGGT
+
?@ACCCCCBB99;A;;<AAAB>AAC?B?C
@Y1K6R:00561:00208
ACGAGTGCGATCCCATGTCGTAGG
+
@ABBA@CB:<<;@:?999994492
@Y1K6R:00572:00240
ACGAGTGCGTTCCCCATGTCGTAGGTACTC
+
@ABBBB@@CC?BCDAD?@@@@@??<@:;7=
@Y1K6R:00575:00232
ACGAGTGCGTTCCCCATGTCGTAGGTACTC
+
ACBBBBDCA??@=>4>9998>>==:=7777
@Y1K6R:00580:00203
ACGAGTGCGTTCCCCATGATCGT
+
//./8:A@<969A@,44//,,,,
@Y1K6R:00588:00212
ACGAGTGCGTTCCCACT
+
@A@CA;86,,+*=)***
@Y1K6R:00590:00205
ACGAGTGCGTTCCCCATGTCGTAGGTACTC
+
BCBBBBBCBC@DBB9>9:8>>>77477777
@Y1K6R:00591:00208
ACGCTCGTACCATGCCA
+
BC791>2111788/1,/
@Y1K6R:00551:00275
ATCAGACACGGACACAGCAGAC
+
BBCBAA@;<;?@>99999911/
@Y1K6R:00556:00265
ACGAGTGCGTTCCCCATGTCGTAGGTACTC
+
@A?AAAAACB@ABC:B:;;BAA??:=7777
@Y1K6R:00562:00287
ACGAGTGCGTTCCCCATGTCGTAGGTACTC
+
BBB?BBBBBC=BCC:BB@@>BB??=?:77>
@Y1K6R:00567:00275
ACGAGTGCGTTCCCCATGTCGTAGGTACTC
+
;934:99949;<<<061//...11016611
@Y1K6R:00570:00299
ACGAGTGCGTTCCCATGTCGTAGGTATC
+
ACCCCB<99A611-////.6.1197771
@Y1K6R:00571:00273
ACGAGTGCGTTCCCCATGTCGTAGGTACTC
+
BBB??@CC@>2444/9991:::00,//...
@Y1K6R:00571:00284
TAGTATCAGCCTCGCCATGACGAAGGTATTCC
+
B;==CB>>:;984::8@ACDAAB595991,15
@Y1K6R:00584:00298
ACGAGTGCGTTCCCCATGTCGTAGGTACTC
+
;BA;9<<<CGBCDC8A9998>>77361111
@Y1K6R:00589:00262
TAGTATCAGCCTCGCCATGACGAAGGTATTCC
+
BB@@@A@B;;8<B>C?BBBB<995959=>;@?
@Y1K6R:00592:00283
ACGAGTGCGTTCCCCATGTCGTAGTAC
+
BBC@@;99??6999,444/466.....
@Y1K6R:00594:00275
AGCACTGTAGCTGTCACTAGTTACTTGT
+
BCCEH<<<DIAA@DBC=;<BB>ABBBCE
@Y1K6R:00596:00252
ACGAGTGCGTTCCCCATGTCGTAGGTACTC
+
BCBBCBCBCE@DCC:BBBA>@@6637777>
@Y1K6R:00572:00321
ACGAGTGCGTTCCCCATGTCGTAGGTACTC
+
?CDBBDBBBDABCD:C@@?<>:0/,0000:
@Y1K6R:00575:00318
ACGAGTGCGATCCCCATGTCGTAGGT
+
@CCCBBB@;;4444/9999>??9959
@Y1K6R:00575:00340
ACGAGTGCGTTCCCCATGTCGTAGTTACTC
+
BDBAB?BDCD>=994=891888,,,*,,,0
@Y1K6R:00584:00323
CGTGTCTCGTACGGCACAGGATTTTGTGTA
+
/6/44/,,,,,2200999ABD?CC:994//
@Y1K6R:00585:00309
ACGAGTCGTTCCCCATGTCG
+
B@>@@@;995111+111---
@Y1K6R:00588:00301
ACGAGTGCGTTCCCA
+
=BC;41<?11,,,*,
@Y1K6R:00592:00307
ACGAGTGCGTTCCCACTGTC
+
BCB@>==>9951<,////,,
@Y1K6R:00597:00336
ACGAGCTCCACACAC
+
>=78884424/,,,,
@Y1K6R:00554:00372
ACGCTCGACCATGCCAGGTACAGGAG
+
;A@@>@@:4248//,//,.4,//,//
@Y1K6R:00557:00398
ACGCTCGACATGCCAGTACA
+
>A;;;AA@@999969973//
@Y1K6R:00564:00390
TCTCTATGCGCTCCACATGTCTAAGGT
+
ABAABDGCCCB:989>>@<99>>5959
@Y1K6R:00569:00360
ATCAGACACGGACACAGAGAACACAC
+
@AA999>994244444?==>@A?CAB
@Y1K6R:00575:00398
TAGTATCAGCCTCCGCCATGACGAAGGTATTCC
+
>@@999A866:11,//78;=ADAABDACBB?B@
@Y1K6R:00577:00392
ACGAGTGCGTTCCCCATGTCGTAGGATC
+
?B>:;<BAAAA@>>4>891:::00,.44
@Y1K6R:00582:00355
ACGAGTGCGTTCCCCATGTCGTAGGTACTC
+
;CCCBAAACB@ABC:BAB?;<>7647====
@Y1K6R:00585:00377
ACGAGTGCGTTCCCCACTGTC
+
99:;;=@B@A,111+1///,4
@Y1K6R:00586:00357
TGATACGTCTCCTTCCTTAGTTACTTCA
+
BCC@?@A>?9959;?;=<944999959@
@Y1K6R:00551:00432
TACTGAGCTACACACACAGA
+
=949?=49:99@9111///.
@Y1K6R:00557:00411
ACGAGTGCGTTCCCATGTCGTA
+
BBBBBCB=44511,1///..,.
@Y1K6R:00569:00425
ATCAGACACGGACACAGCAGAACACAC
+
?BBBCB>@@B@BBCCAA??A@@B@AAC
@Y1K6R:00576:00429
ATCAGACACGGACACAGCAGAACACAC
+
989?998>9424:444:@@;@?<;;;=
@Y1K6R:00599:00423
ACGAGTGCGTCCTCCATGTCTA
+
;A@;;999;=>>;A64444444
@Y1K6R:00550:00457
ACGAGTGCGTTCCCCATGTCGTAGGTACTC
+
BBB@A@CBBA6944/88;:AB>;;:9/000
@Y1K6R:00560:00487
ACGAGTGCGTTCCCACTGTCGTAGT
+
BBB:9;?A=?599184444433311
@Y1K6R:00569:00452
ACGAGTGCGTTCCCCATGTCGTAGGTACTC
+
BBB??=BCDD??@@8@@@B:;;BB>@:::?
@Y1K6R:00553:00506
ATATCGCGAGGGTATGGAAGACTCTATA
+
BABBCCDCBAB?AAB@=@=@BA@AA:;8
@Y1K6R:00569:00522
ACGAGTGCGTTCCCATGTCGTAGGTACTC
+
BCBBBBA9::2990994/444..,.....
@Y1K6R:00587:00519
ACGAGTGCGTTCCCCATGTCGTAGGTACTC
+
@@@@AADCDC@CCB9B?@;;=8,,+,,,,,
@Y1K6R:00592:00542
ACGAGTGCGTTCCCACTGTCGTAGTAGT
+
BDB??@>@44599198444333311111
@Y1K6R:00581:00582
ATATCGCGAGGGTATGGAAGACTCTATAG
+
BB@AACBD<<<;<BBC@C@CDBBAAAA@@
@Y1K6R:00567:00628
ACGCTCGACATGCCAGGTACAGG
+
?AABC:::;66,,*--*,,:992
@Y1K6R:00575:00609
ACGAGTGCGTTCCCACTGTGGTA
+
9<;@@>BA;969@1444//.,.4
@Y1K6R:00584:00614
AGCACTGTAGCTGTCACTAGTACTTG
+
>9<=?=>=<99<49444994444499
@Y1K6R:00592:00643
AGACACGGACACAGCAGACACACAGAC
+
>@;;;99<?;98>?<100..4.11634
@Y1K6R:00550:00666
CGTGTCTCTAGGCGACAG
+
A:>911/////,.34;88
@Y1K6R:00556:00697
ACGAGTGCGTTCCCACTG
+
=BBB?==?//---+-,**
@Y1K6R:00558:00658
ACGAGTGCGTGTCCATGTCGTA
+
490?1///,06//,//444444
@Y1K6R:00569:00689
ACGAGTGCGTTCCCCATGTCGTAGGTACTC
+
BBBBBCCB==??>>4>@AA?@@@@=A<??B
@Y1K6R:00580:00692
CGTGTCTCTAGGCACAGGATTTTGTGAG
+
9A99494984823499:94999,94960
@Y1K6R:00586:00657
ACGAGTGCGTTCCCCAGTCGTAGGTACTC
+
BCBABB>;442999/9?>@>>87479999
@Y1K6R:00586:00663
ATCAGACACGGACACAGCAGAACACAC
+
BAAABBBB@B@BAB@ACBBBB@A?B<9
@Y1K6R:00550:00738
ACGAGTGCGTTCCCATGTCGT
+
BBBBBC?=9:5/1,111--,0
@Y1K6R:00551:00715
ACGAGTGCGTTCCCACTGTC
+
BBBB?99=9461<81////.
@Y1K6R:00551:00718
ACGAGTGCGTTCCCACTGTC
+
CBC??@@@44611-//////
@Y1K6R:00567:00710
ATCAGACACGGACACAGCAGAACACA
+
B?AB@@@AA@8;<BAA>@;;;=A>>>
@Y1K6R:00567:00725
ACGAGTGCGTCCTCATGT
+
?BB?@@499992//,,,,
@Y1K6R:00574:00736
TCTCTATGCGCTCCACATGTCTAAGTA
+
94449444994499>8;;A>;60*,,,
@Y1K6R:00584:00722
ATATCGCGAGGGTATGGAAGACTCTAT
+
BB>>?BBBCCC@CBBB?B?BCAAAABA
@Y1K6R:00570:00788
ACGAGTGCGTTCCCCATGTCGTAGGTACTC
+
CCBAAACCCB6944/8899>?=00,00/0/
@Y1K6R:00573:00789
ATAGTCTCCTCT
+
101779885//,
@Y1K6R:00575:00760
ATATCGCGTACGGTATGGAG
+
4784448////,*,,22*,,
@Y1K6R:00581:00775
ATCAGACACGGACACAGCAGAACACAC
+
@>?BBCBBBB?BEBCCBBAAA=ABB@@
@Y1K6R:00591:00754
ACGAGTGCGTTCCCACTGTCG
+
?AA99<A@<<,11,1///,64
@Y1K6R:00593:00758
ACGAGTGCGTTCCCCATGTCGTAGGT
+
ECABBBB;;;2444/9991::;//,.
@Y1K6R:00598:00794
ACGAGTGCGTTCCCATGTCGTAGTAT
+
BCB@@?B@995990944/444....4
@Y1K6R:00568:00845
TCACTAGCGTTCCCATGTCTAGGTACTG
+
(((((*094469A:=9=6;./.,,00,.
@Y1K6R:00588:00806
TACTGAGCTACACACACAGAAAGATTGGT
+
@@ABCDEBBBDBC?@9;;>>?8887:=46
@Y1K6R:00555:00868
ACGAGTGCGTTCCCCATGTCGTAGGTACTC
+
??BBBBBCDFAAAA9@@B@@@@7:47777=
@Y1K6R:00560:00872
ACGAGTGCGTTCCCCATGTCGTAGGTATC
+
BBDBBBBA:;2444/9999>??7767==;
@Y1K6R:00571:00862
ACGAGTGCGTTCCCCATGTCGTAG
+
@ABBBBA;992444/9941..4..
@Y1K6R:00576:00859
ACGAGTGCGTTCCCATGTCGTAGGTACTC
+
BBB@ABCB::59909>>@?@@:747777=
@Y1K6R:00576:00866
AGCACTGTAGCTGTCACTAGTTACTTGT
+
==DDCCAACBBCBBCCDBB998;CB>AB
@Y1K6R:00580:00860
TGATACGTCTCCTCCTAGTACTTACA
+
44494449:;;2442///////,444
@Y1K6R:00584:00873
ACGAGTGCGTTCCCCATGTCGTAGGTACTC
+
A@>?@@CDCB6944/9>>>?A@==:=777>
@Y1K6R:00587:00880
ACGAGTGCGTTCCCATGTCGTAGT
+
BBB:9<BB=?59919844336...
@Y1K6R:00593:00895
ATCAGACACGGACACAGCAGAACACAC
+
=ABB@@@BCB>BBCCCBBBBB?BCB=A
@Y1K6R:00598:00876
ATATCGCGAGGGTATGGAAGACTCTATA
+
?A@A@CCCAAA<BCAB@B@CCCCC@@??
@Y1K6R:00554:00902
ATATCGCGAGGGTATGGAAGACTCTAT
+
BAABBCCCBBA@CCBB=@=@B:71?:6
@Y1K6R:00555:00933
ACGAGTGCGTTCCCCATGTCGTAGG
+
BBBBBCB;::2444/99910;7,,+
@Y1K6R:00556:00930
AGCACATGTAGCTCGTCACTAGATACTTGT
+
9444444441////////48>1/.../699
@Y1K6R:00560:00939
TGATACGTCTCCTTCCTTAGTTACTTCA
+
>>?@;<9A@9;89<@696949=949844
@Y1K6R:00577:00941
ACGAGTGCGTTCCCCATGTCGTAGGTACTC
+
BCABBBCCCF699949=>:;;;//,00/0:
@Y1K6R:00597:00948
CGTGTCTCTACGGCACAGGATTTTGTGTAG
+
;@@A@@>>>843134999<9999,4>>888
@Y1K6R:00598:00931
ACGAGTGCGTTCCCATGTCGTAGGT
+
ABBABBB@995490844/444..,.
@Y1K6R:00552:00998
ACGAGTGCGTTCCCTATGTCGTAGTA
+
49:;BABCGIA;>;><1/0...1111
@Y1K6R:00559:00968
ACGAGTGCGTTCCCCACTGTCGTAGTAC
+
948944499A?BBB84989//.6...0,
@Y1K6R:00561:00990
ACGAGTGCGTTCCCACTGTGT
+
@A;:99999961@86///*0*
@Y1K6R:00561:00995
ACGAGTGCGTTCCCACTGT
+
?@A?@@A@::,--+-,,,,
@Y1K6R:00563:00966
ACGAGTGCGTTCCCCATGTCGTAGGTATC
+
9<CBBBCBBBA>>>6>12-88800,.353
@Y1K6R:00563:00970
ACGAGTGCGTTCCCACTGTCG
+
=@@@@CA?=92//+11,,,,,
@Y1K6R:00564:00977
ACGAGTGCGTTCCCCATGTCGTAGGTATC
+
BDCBBBCCDD@CA>6:491:::00,/953
@Y1K6R:00567:00982
ACGAGTGTGTCTCCATGTC
+
490<//-,,,,,8,/4444
@Y1K6R:00570:00988
ACGAGTGCGTTCCCCATGTCGTAGGTACTC
+
ABDBBBBBBC@BCC:C9;:?????;?:::A
@Y1K6R:00571:00952
ACGAGTGCGTTCCCCATGTCGTAGGTA
+
FDBBBABCDDAD>;2489110:00,.3
@Y1K6R:00573:00967
ACGAGTGCGTTCCATGTCGTAGGTACTC
+
@@?AABBCCDDC@A@@988@==3;6161
@Y1K6R:00584:00995
ACGAGTGCGTTCCCCATGTCGTAGGTATC
+
;;:;@AAACECBAA4>99110=00,....
@Y1K6R:00588:00995
TGATACGTCTCCCTCCTTAGTTACTTCAG
+
4494444/,**0)**)*0,,/,4498444
@Y1K6R:00593:00992
ATCAGACACGGACACAGCAGAA
+
:>:<<>>>986999>@11111,
@Y1K6R:00599:00978
AGCACTGTAGCTGTCACTAGTTACTTGT
+
<=DFCCBBAAACBBBCCBBBB>BCC=AA
@Y1K6R:00552:01016
ACGAGTGCGTTCCCCATGTCGTAGGTACTC
+
BBBBBBBBBC@BCD:C;<:@@@??;?:;:@
@Y1K6R:00555:01018
TGATACGTCTCCTTCTTAGTTACT
+
A@@AB?BBB:::7+-,0,,,2//4
@Y1K6R:00559:01043
ACGAGTGCGTTCCCCATGTCGTAGGTACTC
+
@@>@BBBA@A?@CH:E<<<@AAAB>@:::?
@Y1K6R:00561:01029
ATCAGACACGGACACAGCAGAACACAC
+
>89994344424;;?AAB=?A<98871
@Y1K6R:00567:01034
ACGAGTGCGTTCCCCATGTCGTAGGTACTC
+
BBBBBBCCBE@DBB:C;;;???>@<>7:7=
@Y1K6R:00573:01025
ACGAGTGCGTTCCCCATGTCGTAGGTACTC
+
BBBBBBCBBB@BCC:CAAA@@@BC@C:::A
@Y1K6R:00574:01042
ACGAGTGCGTTCCCCACTGTCGTAGTAT
+
9<;;BBCA??,///+1////33>87111
@Y1K6R:00574:01048
ACGAGTGCGTTCCCCATGTCGTAGGTACTC
+
BDB@?@EBCDACCC9A9;:>>:00,00///
@Y1K6R:00578:01002
ACGAGTGCGTTCCCCATGTCGTAGGT
+
BBBBBBCB@;2444/9991<=8,,+,
@Y1K6R:00579:01029
ACGAGTGCGTTCCCCATGTCGTAGGTACTC
+
BBBBBBFCA?6944-8889>>?77477777
@Y1K6R:00580:01033
ACGAGTGCGTTCCCCTGTCGTAGGTACTC
+
CBBBBBCCBC=?==6@@@@@A?=;?<;9>
@Y1K6R:00581:01028
TACTGAGCTACCACACACAAAA
+
499449>944424444/////*
@Y1K6R:00582:01024
ACGAGTGCGTTCCCCATGTCGTAGGTACTC
+
?@>BB@BCDFABAA9B@BBCCC?A>@:::?
@Y1K6R:00587:01041
ACGAGTGCGTTCCCATGTCGTAGTA
+
BBBBABB@99599194443331111
@Y1K6R:00588:01027
ACGAGTGCGTTCCCCATGTCGTAGGTACTC
+
AA?>ABCCCE@BCC:CAA@@@@CCAC<<;@
@Y1K6R:00596:01008
ACGAGTGCGTTCCCCATGTCGTAGGTACTC
+
?CDBBBCB@;2444/9>>@@BBAA>A???A
@Y1K6R:00552:01070
ACGAGTGCGTTCCCATGTCGTA
+
BCBAAAC@;;244-9841..4.
@Y1K6R:00552:01075
ACGAGTGCGTCCTACC
+
9>8;9@911--****)
@Y1K6R:00565:01058
TGATACGTCTCCTTCCTTAGTTACTTCA
+
BCCA@ACCDECAB@B;>=?@>=999699
@Y1K6R:00567:01056
ACGAGTGCGTCTCCATG
+
8489/81/////6,///
@Y1K6R:00575:01077
ACGAGTGCGTCCTCCATGTC
+
49?A@B499942/6,/////
@Y1K6R:00585:01052
ACGAGTGCGTTCCCCATGTCGTAGGTACTC
+
BBBA?=BCDD8;99-84:8<A>//,0000:
@Y1K6R:00592:01095
ACGAGTGCGTTCCCCATGTCGTAGGTACTC
+
BCCBBCDA;;2444/9>>>>>>77477777
@Y1K6R:00594:01095
ACGAGTGCGTTCCCATGTCGTAGGT
+
?BADBC@:99244-944/444..,.
@Y1K6R:00597:01051
ACGAGTGCGTTCCCCATGTCGTAGGTACTC
+
BBB@AACB?;2444/9999>?@77477777
@Y1K6R:00597:01099
ACGAGTGCGTTCCCCATGTCGTAG
+
BCBAAB@;992444,884/444..
@Y1K6R:00598:01092
ACGAGTGCGTTCCCATGCT
+
=@??8666//,/8500//,
@Y1K6R:00550:01104
ACGAGTGCGTTCCCCATGTCGTAGGTACTC
+
AA@BBBBCBB@ADC:B9;:@AA7:5:::7>
@Y1K6R:00554:01106
ACGAGTGCGTTCCCATGTCGTAGT
+
@ABBBBA>;;244-9444777111
@Y1K6R:00554:01114
ATCAGACACGGACACAGCAGAACACA
+
BBBB??@CBB@ABBCCAAAAA?BBB@
@Y1K6R:00557:01126
AGCACTGTAGCTGTCACTAGTTTACTTG
+
@CCCAAABCEECCDDCCCA@?@<AEC@C
@Y1K6R:00561:01134
ACGAGTGCGTTCCCCATGTCGTAGGTACTC
+
BCBBBBBCBC;=9=4=891;;8,,+,,,,,
@Y1K6R:00566:01146
ACGAGTGCGTTCCCCATGTCGTAGGTACTC
+
<ABBC@A@BA5999/9999>><77377677
@Y1K6R:00567:01120
ACGAGTGCGTTCCCCATGTCGTAGGTACTC
+
ABACCCCCBCABCC9C<<<AAA@B;?:699
@Y1K6R:00567:01129
ACGAGTGCGTCCTAC
+
6:01/7//4495///
@Y1K6R:00568:01140
ACGAGTGCGTTCCCCATGTCGTAGGTACTC
+
CB??BCCBBA?BAA7A;;;AAAAB@C@@@A
@Y1K6R:00569:01116
ATCAGACACTCGGA
+
83444/.////8,/
@Y1K6R:00570:01112
ATCAGACACTCGAC
+
434444./////,,
@Y1K6R:00570:01128
ACGAGTGCGTTCCCACTGTC
+
?A>?@A>?99511,/////0
@Y1K6R:00578:01108
ACGAGTGCGTTCCCCATGTCGTAGGTACTC
+
ABBBAAABCDBCDD:D9;:@<>7747777=
@Y1K6R:00580:01104
ACGAGTGCGTTCCCCATGTCGTAGGTACTC
+
@A<?BBBCBDEACD:B@@@ABBCCBB<;<C
@Y1K6R:00586:01142
ATATCGCGAGGGTATGGAAGACTCTATA
+
BB@AACCCECC@B@==@C@CBBBBCBB@
@Y1K6R:00587:01103
ACGAGTGCGTTCCCCATGTCGTAGGTACTC
+
ACBAA@BDCB6944/9999>>;00,00/09
@Y1K6R:00589:01131
ACGAGTGCGTTCCCCATGTCGTAGGTACTC
+
ABB?A@CCCCABCB9B@@@ECCAA=?9::>
@Y1K6R:00597:01130
ACGAGTGCGTTCCCCATGTCGTAGT
+
;@@@@@@@>?5999/9844662,,,
@Y1K6R:00555:01188
ACGAGTGCGTTCCCATGT
+
A>?>>999992//+/,,(
@Y1K6R:00558:01172
TGATACGTCTCCTTCCTTAGTTAC
+
BCDBECBB;44295959888>?BB
@Y1K6R:00559:01160
TGATACGTCTCCTTCCTAG
+
<<<?@@B<1-=+-*,*,,,
@Y1K6R:00563:01153
ACGAGTGCGTTCCCCATGTCGTAGGTACTC
+
BBB??@CCCB6944/9999>>?77477777
@Y1K6R:00564:01153
ACGAGTGCGTTCCCCATGTCGTAGGTACTC
+
@@?BBBC@?=7999/9>>>>>>77366111
@Y1K6R:00566:01174
ACGAGTGTGTTCCCACTGTCGT
+
@ABCCCCC@@2//+1.0.....
@Y1K6R:00568:01170
ACGAGTGCGTTCCCCATGTCGTAGGTATC
+
BBBBBBCCCC>?99294998887701771
@Y1K6R:00569:01153
ACGAGTGCGTTCCCCATGTCGTAG
+
BCABBBCB;;2444/999100-,,
@Y1K6R:00570:01158
ATCAGACACTCGACACAGCA
+
434499.////////444;4
@Y1K6R:00574:01153
ACGAGTGCGTTCCCCATGTCGTAGGTACTC
+
@CCBCBDBB;7944/9999>@@77477776
@Y1K6R:00574:01185
ACGAGTGCGTTCCCATGTCGTAG
+
BBBBBBB:;;244-944/446..
@Y1K6R:00577:01159
TAGTATCAGCCTCCGCCATGACGAAGGTATTCC
+
48449=:444844244:9=?CCDCIG?BBD@CA
@Y1K6R:00579:01195
ACGAGTGCGTTCCCCATGTCGTAGGTACTC
+
AA?@@BBCCD@CDB9C@@@BCBAB@C;;;B
@Y1K6R:00582:01168
ACGAGTGCGTTCCCCATGTCTAGGTACTC
+
BBBBABCB@B6944/9=>=<?7737777=
@Y1K6R:00589:01164
ACGAGTGCGTTCCCCATGTCGTAGGTACTC
+
BCB?>=DA>>2444/9>>>>?>7747777=
@Y1K6R:00592:01158
ACAGTGCGTTCCCCATGTCGTAGGTACTC
+
BBCCAB@A;2444/9999@AA9;489898
@Y1K6R:00596:01178
ACGAGTGCGTTCCCCATGTCGTAGGTACTC
+
BDAABCAAAB7;944999;@@@@@;@???@
@Y1K6R:00599:01171
ACGAGTGCGTTCCCACTGTC
+
@DBBBB@;//,11,1///,4
@Y1K6R:00551:01233
ACGAGTGCGTTCCCCATGTCGTAGGTATC
+
BBBB?A@9996999,444/.....33459
@Y1K6R:00553:01213
CGTGTCTCTAGGCACAGGATTTTGTGTAG
+
BBBDCCB?>?B@D:;;CADCEC9<11111
@Y1K6R:00553:01215
ATCAGACACGGACACAGCAGAACACAC
+
B?AABB?BBB@BBCBA@?BBB@BBBAC
@Y1K6R:00556:01219
TAGTATCAGCCTCCGCCATGACGAAGGTATTCC
+
4944444///,//,//59:8668:,1,///,/,
@Y1K6R:00557:01206
ATATCGCGAGGGTATGAAAGACTCTAT
+
>>999AA@99;-49:>?>69766B:7/
@Y1K6R:00559:01246
ACGAGTGCGTTCCCCATGTCGTAGT
+
BA?BBCCBCA6944-8=9101-,,,
@Y1K6R:00561:01249
TGATACGTCTCCTTCCTTAGTTACTTCA
+
BBBBBCEBCCB@B>?=@=@AC@AAA?C<
@Y1K6R:00562:01242
ACGAGTGCGTTCCCCATGTCGTAGGTACTC
+
BBAABBBBBCAECCAC9;:@A@6647777=
@Y1K6R:00563:01227
ACGAGTGCGTTCCCCATGTCGTAGGTACTC
+
BB>?BBBA@A?BCC:C<<<AAAAB@B:::A
@Y1K6R:00567:01217
TAGTATCAGCCTCCCCATGACGAAGGTATTCC
+
@@CC@@@A?A<9999/9B@9A<;9=ADCC@C?
@Y1K6R:00570:01200
TACTGAGCTACCACACA
+
49;44;?4444:///,,
@Y1K6R:00574:01205
TACTGAGCTACACACACAGAAAGAATG
+
=;99@>=>>@@99999989<7,3.,..
@Y1K6R:00574:01238
TCTCTATGCGCTCCACATGTCTAAGGT
+
CCDCBBBCCCCCB@BBBBA?=@A589;
@Y1K6R:00585:01245
ACGAGTGCGTTCCCCATGTCGTAGGTACTC
+
ABB@AABCCD@CBA9A9::@@A<<:<777=
@Y1K6R:00587:01243
ACGAGTGCGTTCCCCATGTCGTAGGTACTC
+
BB?ABBCCBB====4>99988000,.....
@Y1K6R:00589:01216
ACGAGTGCGTTCCCCATGTCGTAGGTACTC
+
BBABCCCAAA?BNN:CCCCBCA??=A:::?
@Y1K6R:00594:01217
TAGTATCAGCCTCGCCATGACGAAGGTATTCC
+
AAAACDBBBB@<9;:EABBBB?>595994789
@Y1K6R:00596:01211
TACTGAGCTACCACACA
+
9;<44;@44449/,,,,
@Y1K6R:00597:01220
ACGAGTGCGTTCCCCATGTCGTAGGTACTC
+
B@?ABBJDCC@BCC:BAABABC<<=A9::=
@Y1K6R:00598:01203
ACGAGTGCGTTCCCCATGTCGTAGGTACTC
+
BBBBBBDDAB8999-84:8?A?77377777
@Y1K6R:00566:01260
ACGAGTGCGTTCCCACTGTCGT
+
BCBAA@=>11-11-1////337
@Y1K6R:00570:01258
TGATACGTCTCCTTCCTTAGTTACTTCA
+
CBBBBBCCBB@;====@ACCCACCC@C?
@Y1K6R:00572:01250
ACGAGTGCGTTCCCCATGTCGTAGGTACTC
+
BBBBBCBBBC@CBB6@9;9>>>77477777
@Y1K6R:00572:01259
ACGAGTGCGTTCCCCATGTCGTAGGTACTC
+
ABBBBBBBCE>?=949491;;;00,0000:
@Y1K6R:00581:01268
ACGAGTGCGTTCCCCATGTCGTAGGTACTC
+
BCDABBCBBA;=994=899>>:00,00./.
@Y1K6R:00582:01260
ACGAGTGCGTTCCCCATGTCGTAGGATC
+
BCABCCB;::2444/9991<;0/0,.5.
@Y1K6R:00585:01268
ACGAGTGCGTTCCCCATGTCGTAGGTACTC
+
?CBBBBBBCCABCD:B???BBB?8:;677>
@Y1K6R:00588:01268
ACGAGTGCGTTCCCCATGTCGTAGGTACTC
+
BBBAAAAAAB@ABC:C@@@BBCBC@C:;:A
@Y1K6R:00590:01268
ACGAGTGCGTTCCCCATGTCGTAGT
+
@@@A@ABD@?5499/9841446...
@Y1K6R:00591:01271
ACGAGTGCGTTCCCCATGTCATAGGTACTC
+
?BBBB@BCCCDAA=9@:;;BBB@B>@::;?
@Y1K6R:00608:00033
TATCACATGTGACGTCGCGCAT
+
;;BABFB=@?1--,,,,,,,..
@Y1K6R:00610:00017
ACGAGTGCGTTCCCACTGTCGTAG
+
BA@@@AA@<>,11,/////97731
@Y1K6R:00614:00017
ACGAGTGCGTTCCCCATGTCGTAGGTACTC
+
BBBBBABCDE>??=694897>>==:=777=
@Y1K6R:00614:00036
ACGAGTGCGTTCCCCATGTCGTAGGT
+
?AEBBBBCCEA;::06111::800,.
@Y1K6R:00636:00042
ACGAGTGCGTTCCCCATGTCGTAGGTACTC
+
ABBABACCBC===94==@@?AA<?;=777=
@Y1K6R:00640:00042
ACGAGTGCGTTCCCCATGTCGTAGGTACTC
+
@BB@?ACCA?=@==4>@@;;;;00,00...
@Y1K6R:00601:00063
ACGAGTGCGTTCCCCATGTCGTAGGTACTC
+
BBBBBBBBCC@BCD:D::9@CB??:?::7>
@Y1K6R:00605:00050
ACGAGTGCGTTCCCCATGTCGTAGGTACTC
+
;CCCBBCCBB@CCB:B?@?;BB6157777=
@Y1K6R:00606:00084
TACTGAGCACACACACAGAAAGATTGGTGC
+
A@<<9A@111///8477311,111010-00
@Y1K6R:00614:00078
TGATACGTCTCCTTCCTTAGTTACTTCA
+
BBBBBBCAADB@B=>=@?AABBACCBCC
@Y1K6R:00615:00073
ATCAGACACGGACACAGCAGAACACAC
+
BBBBDBBBBB?@BB@CDBB@@>@EBAC
@Y1K6R:00618:00090
ACGAGTGCGTTCCCCATGTCGTAGGTACTC
+
ADCBABCCCC@EEC9B>>=<@@77377777
@Y1K6R:00622:00073
ACGAGTGCGTTCCCCATGTCGTAGGTACTC
+
BBABBBCBC>6444/9991@>A00,./...
@Y1K6R:00626:00093
TAGTATCAGCCTCGCCATGACGAAGGTATTCC
+
BBB@DAC=<<?BCAA>AEBDBBB?B>@AC;<8
@Y1K6R:00627:00085
ATCAGACACGGACACAGCAGAACACAC
+
AABBBCBBCB@BCCCDBBDCC?CCCCC
@Y1K6R:00634:00091
ACGAGTGCGTTCCCCATGTCGTAGGTACTC
+
BB>?@AAACB:AACAD;<<;BB@@=@:::?
@Y1K6R:00635:00072
ACGAGTGCGTTCCCCATGTCGTTAGGTACTC
+
;@??@AAADB@@@>4>999883117776111
@Y1K6R:00636:00090
ACGAGTGCGTTCCCCATGTCGTAGGTACTC
+
BBB=?BCCCB@BDC9CCBBABBBB@DBAAB
@Y1K6R:00639:00074
ACGAGTGCGTTCCCCATGTCGTAGGTACTC
+
BBB>>>CCCDABA=7=9:8?<>77477777
@Y1K6R:00643:00065
ACGAGTGCGTTCCCCATGTCGTGGTACTC
+
?A?>A>BBCC@BBC:C?@??AA@=@@999
@Y1K6R:00645:00096
ACGAGTGCGTTCCCCATGTCGTAGGTACTC
+
ABBBB@BCCEABAA9===?<<>77477777
@Y1K6R:00602:00106
ACGAGTGCGTTCCCATGTCGTA
+
@?9;<=A@@A511,11//44.1
@Y1K6R:00604:00118
ACGAGTGCGTTCCCACTGTCGTTGG
+
@@:;;B@><<-11-/////377771
@Y1K6R:00604:00124
ACGAGTGCGTTCCCCATGTCGTAGGT
+
BBB@AACDCC8944-8991>;8,,+,
@Y1K6R:00609:00114
ACGAGTGCGTTCCCCATGTCGTAGGTACTC
+
BBAABBBBCB@BCFAEA@@AAAAC@C:::@
@Y1K6R:00614:00136
ACGAGTGCGTTCCCCATGTCGTAGGTACTC
+
BB@>ACBBCA@BCH:CAAA@CCBDBD;;;?
@Y1K6R:00615:00121
ACGAGTGCGTTCCCCATGTCGTAGGTACTC
+
BBBBBCCC@A?AIDBCAA@@AA>><>:::?
@Y1K6R:00622:00144
ACGAGTGCGTTCCCCATGTCGTAGGTACTC
+
BB??BBCCBEADBB9B;<<BAAAB?C;;:;
@Y1K6R:00628:00145
ACGAGTGCGTTCCCCATGTCGTAGGTACTC
+
BB??@@AACB@ABC:CA@@@AA@@?B;::B
@Y1K6R:00630:00112
ACGAGTGCGTTCCCCATGTCGTAGGTACTC
+
BBB?BBCCBBDBCC:CB@@;;<@B>B;;;@
@Y1K6R:00634:00126
ACGAGTGCGTTCCCCATGTCGTAGGTACTC
+
BBBBBBCDBGABCC9C9<;A@@=?;?777=
@Y1K6R:00636:00149
ATATCGCGTACGGGTATGGAAGACTCT
+
9894894444444-4439142371...
@Y1K6R:00638:00119
ACGAGTGCGTTCCCCATGTCGTAG
+
BBAABBCA;;2///+111-877//
@Y1K6R:00639:00103
ACGAGTGCGTTCCCCATGTCGTAGGTACTC
+
BDB@@ACEBA?A==7@9::;AA??:?:::@
@Y1K6R:00646:00140
ACGAGTGCGTTCCCCATGTCGTAGGTACTC
+
BBB?BCCCAA?BHHAC@@A@AA@B>@:;:7
@Y1K6R:00648:00125
TGATACGTCTCCTTCCTTAGTTACTTCA
+
BBCDBCFBGAB@B>B?BBBDCACBC@CB
@Y1K6R:00603:00169
TGATACGTCTCCT
+
44/////82,,*,
@Y1K6R:00603:00179
ACGAGTGCGTTCCCCATGTCGTAGGTACTC
+
BBBBBBCCCC?AAA9@@@B@@@AA?B????
@Y1K6R:00608:00153
ACGAGTGCGTTCCCCATGTCGTAGGTACTC
+
@CCCBABBBB799;/9>>>>>?7747777=
@Y1K6R:00612:00194
AGCACTGTAGCTGTCACTAGTTACTTGT
+
;<CCCBBCCEFDCCBDBCCBB?CBB@CC
@Y1K6R:00614:00177
ACGAGTGCGTTCCCCATGTCGTAGGTACTC
+
BBBBBDB@992999/9?>@ABACC?C???A
@Y1K6R:00616:00182
ACGAGTGCGTTCCCCATGTCGTAGGTACTC
+
?B>BBBCBCDADCB9A???7887747777=
@Y1K6R:00618:00173
ACGAGTGCGTTCCCCATGTCGTAGGTACTC
+
BBBBCBBAAD@BCHACA@@???7747777>
@Y1K6R:00625:00198
ACGAGTGCGTTCCCCATGTCGTAGTAT
+
ACBBBCC=::2444/999988?77117
@Y1K6R:00630:00187
ACGAGTGCGTTCCCCATGTCGTAGGTACTC
+
ABBBBABBCC@BBC:DBBBBEBAB?B:;:A
@Y1K6R:00634:00165
TACTGAGCTACACACACAGAAAGATTGGT
+
BBCCEDBDC9:;CBBABA;::5;@>=A<:
@Y1K6R:00645:00186
ACGAGTGCGTTCCCCATGTCGTAGGTACTC
+
AABBBBCB?:5999,9>>>>????88<>AB
@Y1K6R:00604:00228
ACGAGTGCGTTCCCCATGTCGTAGGTACTC
+
BBBBBD:<<C6999/9>>>8887747777<
@Y1K6R:00605:00248
TCTCTATGCGCTCCACATGTCTAAGG
+
BCEC@?AAABECC@CCC@@:;;B8<9
@Y1K6R:00614:00247
ATCAGACACGGACACAGACAGA
+
@>AA=@>>@?<>><?1***(((
@Y1K6R:00617:00211
TGATACGTCTCCCTCTTAGTTACT
+
849444494444-444244/,///
@Y1K6R:00623:00207
ACGAGTGCGTTCCCACTGTCGTAGTAGTC
+
?BB99<B9995991444447773111661
@Y1K6R:00624:00211
ACGAGTGCGTTCCCCATGTCGTAGGTACTC
+
BB@@BBCCBB@BCC:CC@@@@@BCAG<;;C
@Y1K6R:00628:00213
ACGAGTGCGTTCCCCATGTCGTA
+
9=>999@@@A6999,444/....
@Y1K6R:00639:00202
ACGAGTGCGTTCCCCATGTCGTAGGTACTC
+
BBB?BBCCAB@BDC:CA@@@BB?A>@:::?
@Y1K6R:00646:00240
ATCAGACACGGACACAGCAGAACACAC
+
BBAABCCCAA?BCABAAABA?@BBB9?
@Y1K6R:00600:00266
ACGAGTGCGTTCCCACT
+
BB?@=::;11,-,*,,,
@Y1K6R:00600:00293
ACGAGTGCGTTCCCCATGTCGTAGGTACTC
+
BBBBBBCCAEABCC:CB@@@BB@@=@:::@
@Y1K6R:00606:00254
ACGAGTGCGTTCCCCATGTCGTAGGTACTC
+
?BBBBAAAAB@ABC:C@@@AAA@@?C????
@Y1K6R:00607:00296
ACGAGTGCGTTCCCCATGTCGTAGTA
+
9>@;;<@A>@5999,88810......
@Y1K6R:00621:00276
ACGAGTGCGTTCCCCATGTCGTAGTACT
+
BCBABBCB@;2444/9999?>>77111.
@Y1K6R:00629:00298
ACGAGTGCGTTCCCCATGTCGTAGGTACTC
+
<CCBBBC@::5999,844/4....,..33.
@Y1K6R:00631:00297
ACGAGTGCGTTCCCCATGTCGTAGGTATC
+
<CC@?ACB::5999/9991:;:00,//2,
@Y1K6R:00648:00298
ATATCGCGAGGGTAG
+
99A999>94//+//,
@Y1K6R:00615:00326
ACGAGTGCGTTCCCCATGTCGTAGGTATC
+
CCBBBBBDCCBCBB9@;99>??7737<43
@Y1K6R:00621:00341
ACGAGTGCGTTCCCACTGTCGTA
+
=@@@BB@@;;,//+/////3393
@Y1K6R:00608:00372
ACGAGTGCGTTCCCACTCG
+
=878;991/B@==((((((
@Y1K6R:00616:00352
ATATCGCGAGGGTATGGAAGACTCT
+
48;;A>@@@@@:999969<?86111
@Y1K6R:00628:00399
ACGAGTGCGTCCTCCATGTCGT
+
9<??=>9499984424/67,,,
@Y1K6R:00637:00363
ACGAGTGCGTTCCCCATGTCGTAGGTACTC
+
BBBABABBCCABCB:A===<>>77477777
@Y1K6R:00640:00382
TCTCTATGCGCTCCACATGTCTAAGGT
+
@ACEFBBBC@@:989??@>999>6959
@Y1K6R:00646:00378
ACGAGTGCGTTCCCATGTCG
+
BBBBCEA9::2//+///,,,
@Y1K6R:00600:00430
ACGAGTGCGTTCCCCATGTCGTAGTACTC
+
BCBAAADBA;6444/999110://.....
@Y1K6R:00606:00444
ACGAGTGCGTTCCCCATGTCGTAGGTACTC
+
BBBBAACBA;2444/9999>AB7:577777
@Y1K6R:00645:00448
ACGAGTGTGTTCCCCATGTCGTAGGTAC
+
ABA??ACBBC2444/9830?=>00,000
@Y1K6R:00648:00438
ACGAGTGCGTTCCCACTGTCGTAG
+
B:8<BBBB99599099444334..
@Y1K6R:00608:00468
TGATAAGTCTCCTTCCTTAGTTACTTCA
+
ABABBBDCBA=89245969@@><<==A@
@Y1K6R:00608:00487
TACTGAGCTACACACACAGAAAGATTGGT
+
BDDCEB@@@?BBBAABC;;8?:8884701
@Y1K6R:00608:00497
ACGAGTGCGTTCCCCATGTCGTAGGTATC
+
?BCBCBCECF6944/9991<<<00,0<:7
@Y1K6R:00645:00455
TAGTATCAGCCTCGCCATGACGAAGGTATTCC
+
@@AAABB@@@=9<9@=@AABBA@=?>@994;<
@Y1K6R:00647:00476
TGATACGTCTCCTTCCTTAGTTACTCA
+
BBCBBBDAAAB696969244/76//,*
@Y1K6R:00624:00534
TACTGAGCTACACACAAGAAAG
+
@@ABBB@A@BAA@;77+)))((
@Y1K6R:00638:00513
CACTATGCGTCCACATGTCTAA
+
444444484442444444///,
@Y1K6R:00612:00593
ACGAGTGCGTTCCCCATGTCGTAGTACTC
+
BBB??AC;;;2444/9989??71111116
@Y1K6R:00621:00550
ACGAGTGCGTTCCCATGTCGTAG
+
CCAB@@999C611-////.....
@Y1K6R:00626:00592
ACGAGTGCGTTCCCCATGTCGTAGGTA
+
BBB=BC@;992444-9941;46./,//
@Y1K6R:00633:00591
TGATACGTCTCCTTCCTTAGTTACTTCA
+
C::<CCCACDD@B@C?C@>>>5944244
@Y1K6R:00618:00630
ACGAGTGTGTCTCCATG
+
4;0A111////,6,///
@Y1K6R:00620:00626
ACGAGTGCGTTCCCACTGT
+
BDE@>@;@//---+,,,,,
@Y1K6R:00644:00601
ACGAGTGCGTTCCCACTGTCGTA
+
BBBBB=9>9961=8//////..3
@Y1K6R:00628:00661
ACGAGTGCGTTCCCCATGTCGTAGGTACT
+
?BCBBBCCBA=?==4=4:1;;8,,+,,,,
@Y1K6R:00630:00659
ACGAGTGCGTTCCCACTGTCG
+
BCC::<CD>>,11,////,64
@Y1K6R:00642:00674
TCTCTATGCGCTCCACATGTCTAA
+
89?===?>A@@9969@>@<1111,
@Y1K6R:00642:00686
CGTGTGTCCTCGTAGCACAGGATTTG
+
9444////,,0,,,///6/42444-4
@Y1K6R:00643:00691
ACGAGTGCGTTCCCCATGTCGTAGT
+
BBB@BCB;992444/999197;///
@Y1K6R:00645:00691
ACGAGTGCGTTCCCCATGTCGTAGGTACTC
+
AA?>>>CCBA8944/8899>?=00,0000:
@Y1K6R:00607:00705
ACGAGTGCGTTCCCATGTCGTAG
+
ABC@=@@@996991944/66...
@Y1K6R:00609:00709
ATCAGACACGGACACAGCAGAACA
+
BB@AAA@BBB=@@@A@@?>9969>
@Y1K6R:00614:00716
ACGAGTGCGTTCCCATGTCGTA
+
BB>?BCB;99244-944/464,
@Y1K6R:00617:00746
ATCAGACACGGACACAGCAGAACACAC
+
EBBBBA@@AAABCAAGCBB>?<=@@??
@Y1K6R:00626:00708
AGCACTGTAGCTGTCACTAGTTACTTGT
+
BBCGBABCAAACCCCDDBBBB@CCCCCD
@Y1K6R:00608:00754
ACGAGTGCGTTCCCACTGT
+
BBBBBA:://,11,1////
@Y1K6R:00618:00772
TGATACGTCTCCTCTAGTACTTCA
+
494::A941--***((*(**,*//
@Y1K6R:00618:00784
ACGAGTGCGTTCCCACTGTCGTAGTAGTC
+
BBBAEBC;::5990944443373111111
@Y1K6R:00627:00754
TCTCTATGCGCTCCACATGTCTAAGGT
+
AEDCCBCCDDBCC@B=999999?5924
@Y1K6R:00627:00784
ACGAGTGCGTTCCCCATGTCGTAGGTACTC
+
BBBAB?CBA;6444/9>>>>AA7:57777=
@Y1K6R:00637:00760
ACGAGTGCGTTCCCCATTTCGTAGGTACTC
+
@CBBBBDBCDBDCA844909>>>=??<99B
@Y1K6R:00645:00769
ACGAGTGCGTTCCCATGTCGT
+
CCCBBB::44611-1///..4
@Y1K6R:00648:00760
TAGTATCAGCCTCGCCATGACGAAGGTATTCC
+
A@A<:<>>8959>9?;><<<111-/5666577
@Y1K6R:00611:00839
ACGAGTGCGTTCCCACTGTCG
+
BA?@@@AA<961?-//,,,,,
@Y1K6R:00618:00818
ATATCGCGAGGGTATGGAAGACTCTATA
+
BB@BABCCCCC>BABB@C@BCCCCB@?=
@Y1K6R:00626:00807
TACTGAGTCTACACACA
+
999<<<1/,,,,/877/
@Y1K6R:00634:00826
TACTGAGCTACCACACA
+
;<<44;@4444:/,,,,
@Y1K6R:00636:00843
ACGAGTGCGTTCCCCATGTCGTAGG
+
BBBBBD=:::5499-99810....,
@Y1K6R:00637:00849
ACGAGTGCGTTCCCACTGTCGTA
+
8>8;9>??9961<-111//...3
@Y1K6R:00646:00811
TGATACGTCCTCCTTCCTTAGTTACTTCAG
+
4499@@;<42942924<=<=A>?@=<6999
@Y1K6R:00646:00839
ACGAGTGCGTTCCCCATGTCGTAGT
+
BBBAABCBCB6444/999101100.
@Y1K6R:00602:00858
ACGAGTGCGTCCTCCAT
+
B;966:1/,,,*,,*,,
@Y1K6R:00607:00853
CGAGTGCCCCCATGTCGTAGGTACTC
+
BAA@B98444-9@@@@A@AA@A:7:;
@Y1K6R:00610:00854
TCTCTATGCGCTCCACATGTCTAAGGT
+
BBBBHCCBBAB;;8;>999>>>>5924
@Y1K6R:00618:00868
CGTGTCTCTAGGCACAGGATTTTGTGTAG
+
BBBCCCBAAABACB@9?<9994/9>>>99
@Y1K6R:00631:00867
ACGAGTGCGTTCCCATGTCGTAGT
+
BCC@@ABD@@5490944/444...
@Y1K6R:00637:00880
ACGAGTGCGTTCCCATGTCGTAGTA
+
CBAAABB@@@244-9999736..//
@Y1K6R:00644:00884
ACGAGTGCGTCCCACTGTG
+
BBAB>;499911+////,,
@Y1K6R:00645:00893
ACGAGTGCGTCTCCTA
+
9A?11////,,,,*/,
@Y1K6R:00648:00875
ACGAGTGCGTTCCCCATGTCGTAGGTATC
+
BBCBBBC@;;2444/99998331101171
@Y1K6R:00603:00924
ACGCTCGACATGCCCAGGTACAGGAG
+
BBBBCA@?@9944409968>>9969?
@Y1K6R:00607:00919
ACGAGTGCGTTCCCACTGTCGT
+
BDD@BCCB88566611///770
@Y1K6R:00610:00932
ATCAGACACGGACACAGCAGAACACTACA
+
,.689@ABBBA99;@B?>;86:6../.44
@Y1K6R:00612:00936
TCTCTATGCGCTCCACATGTCTAA
+
449444:8?9;<A>@@BCC@?>A5
@Y1K6R:00614:00901
ACGAGTGCGTTCCCATGTCGTAGT
+
BBB:9;@>?A59919444337111
@Y1K6R:00623:00917
ACGAGTGCGTTCCCACTG
+
B?@@@>>>11,-=00,*,
@Y1K6R:00626:00902
ACGAGTGCGTTCCCATGTCGTA
+
BCBABAAB4451:8<1/,,,,.
@Y1K6R:00631:00902
TACTGAGCTCCACACACAG
+
48944;@4442494/////
@Y1K6R:00642:00945
ACGAGTGCGTTCCCCATGTCGTAGGTACTC
+
AABBBBCD@AAAEC:D;;;CCC?8:?777=
@Y1K6R:00614:00951
ACGCTCACATGCCAGGTACAGGAG
+
A?>@BBA@;<11,11,//3331.4
@Y1K6R:00614:00973
ACGAGTGCGTTCCCCATGTCGTAGG
+
@CCCBBB>;;2444/9991744..,
@Y1K6R:00615:00956
ACGAGTGCGTTCCCCATGTCGTAGGTACTC
+
CBAAB?CA;;2444/9999???7747777=
@Y1K6R:00615:00984
ACGAGGTGCGTTCCCCATGGTCGTAGGTACTC
+
??>?B@BCBAA==994=>==@??B7:47777?
@Y1K6R:00615:00993
ACGAGTGCGTTCCCCATGTCGTAGTACTC
+
ABDBBBB@;;2444/9991;=;0000..3
@Y1K6R:00623:00965
ACGAGTGCGTTCCCACTGTCGT
+
BBA:9;BB99511,11///440
@Y1K6R:00629:00994
ACGAGTGCGTTCCCATGTCGTAGGTACTC
+
BA@ACBA@@@59909999>>96637767<
@Y1K6R:00646:00967
ACGAGTGCGTTCCCCATGTCGTAGGTACTC
+
BBBBBDB@::2444/9999>??77477777
@Y1K6R:00649:00987
TCTACTATGCGCTCCACATGTCTAAGGT
+
/////6;;6DAB>@=100188,/.,.,.
@Y1K6R:00649:00991
ACGAGTGCGTTCCCCATGTCGTAGGTACTC
+
9>>>>>=>?@6999,444473316;888@@
@Y1K6R:00603:01029
ACGAGTGCGTTCCCATGTCGTAGGTATC
+
<CBDDBBB@@69914>987<71101=66
@Y1K6R:00604:01034
ACGAGTGCGTTCCCCATGTCGTAGGTACTC
+
@DA@@@CCC>2444/9999>>?77477776
@Y1K6R:00605:01026
ACGAGTGCGTTCCCATGTCGTA
+
;=ABBB;<;@;::,11//...1
@Y1K6R:00606:01047
ACGAGTGCGTTCCCCATGTCGTAGGTACTC
+
ACBABBCFBD>?==6@;;:ACC??;?777=
@Y1K6R:00606:01048
ACGAGTGCGTTCCCACTGTCGTA
+
BA@ACB@@44699194444333.
@Y1K6R:00614:01026
TACTGAACTACACACACAGAAAGATTGGTGC
+
ABBBCA@B@BB@@>>=C@B@B=<==9<>==<
@Y1K6R:00623:01043
ACGAGTGCGTTCCCCATGTCGTAGGTACTC
+
?BBBBBCCDDA?==6=899>?>==:=777=
@Y1K6R:00630:01010
ACGAGTGCGTTCCCATGTCGTAGT
+
BCAAABB?@@5990998/440,**
@Y1K6R:00643:01031
ACGAGTGCGTTCCCATGTCGTG
+
BBBBB@=94461<81//,,,2.
@Y1K6R:00649:01046
ACGAGTGCGTTCCCACTGTCGTAGAG
+
BBBBBB;;1:::<81////4373711
@Y1K6R:00603:01059
ACGAGTGCGTTCCCCATGTCGTAGGTACTC
+
BCBBBBBCCC?AB=7@8;9>>>77477777
@Y1K6R:00608:01076
ACGAGTGCGTTCCCCATGTCGTAGGTACTC
+
ABBBB@@BFE@BBB9?9;:AAAAB@C;;;A
@Y1K6R:00612:01082
CGTGTCTCTAGGCACAGGATTTTGTGTAG
+
BBCD@?@ABBCABCCEB@A=A=69;8::<
@Y1K6R:00613:01050
ACGAGTGCGTTCCCCATGTCGTAGGTACTC
+
?BBBBBBBBB@CCIACA@ACCCBC?B:::A
@Y1K6R:00626:01097
ACGAGTGCGTTCCCCATGTCGTAGGTACTC
+
BBB???BCCC>?=949499>??77377671
@Y1K6R:00627:01094
ACGAGTGCGTTCCCCATGTCGTAGGTACTC
+
BBBBBBBBCBACCC:C@@@88100,....3
@Y1K6R:00630:01099
ACGAGTGCGTTCCCCATGTCGTAGGTACTC
+
BBB??BCCCBDA==7=9;:>>;//,00009
@Y1K6R:00634:01089
ACGAGTGCGTTCCCATGTCGTAGGTA
+
CBACCBA?@;59909>9/..4..,..
@Y1K6R:00636:01096
ACGAGTGCGTTCCCCATGTCGTAGGTACTC
+
BB???CBCCC@CBC:C<<;>??7747777@
@Y1K6R:00642:01093
ACGAGTGCGTTCCCCATGTCGTAGGTACTC
+
BBBBBBB@AB?ABC:B??@A?B??==7777
@Y1K6R:00600:01113
ACGAGTGCGTTCCCCATGTCGTAGGTACTC
+
ACBABBCCCC@BCB:B999<@@??:<777=
@Y1K6R:00601:01149
TAGTATCAGCCTCGCCATGACGAAGGTATTCC
+
CDD@@ACBBB@;<?DBCECDC@B?BACCC?@=
@Y1K6R:00603:01147
CGTGTCTCTAGGCACAGGATTTTGTGTAG
+
CCCDABBBBBB@ABBBB?B=A=99;899>
@Y1K6R:00604:01124
ACGAGTGCGTTCCCATGTCGTA
+
?BBBBB=99924909841..,,
@Y1K6R:00604:01130
ACGAGTGCGTTCCCATGTCGTAGTA
+
BA?BB@:4996991944/444...3
@Y1K6R:00606:01102
ACGAGTGCGTTCCCACTGTC
+
@BA999??99218+////((
@Y1K6R:00607:01125
ACGAGTGCGTTCCCCATGTCGTAGGTACTC
+
?BBABBCCCC@BBB9?9999?;//,0000:
@Y1K6R:00609:01143
ACGAGTGCGTTCCCCATGTCTAGT
+
@AABB?@>>@6999,448/.....
@Y1K6R:00611:01115
ACGAGTGCGTTCCCCATGTCGTAGGTATC
+
BBBBBBBDDEA?=9294898??7:67>?7
@Y1K6R:00612:01135
ACGAGTGCGTTCCCCATGTCGTAGGTACTC
+
?BBBBBCDCCABCB:B???@AA6957777>
@Y1K6R:00617:01148
ACGAGTGCGTTCCCACTGTCGTA
+
BCA@?@B?::,11,/////4373
@Y1K6R:00622:01142
ATCAGACACGGACACAGCAGAACACAC
+
@@CAAACCCC>AACCDCBAAABBCCCA
@Y1K6R:00622:01146
ACGAGTGCGTTCCCCATGTCGTAGGTACTC
+
BBBBBBCCBB@BCF:E;<;BCCCD@E@@@B
@Y1K6R:00628:01136
ACGAGTGCGTTCCCCATGTCGTAGG
+
=@@@@AA@@A5999-844/446..,
@Y1K6R:00630:01135
ACGAGTGCGTTCCCCATGTCGTAGGTACTC
+
BBBBBBBCCCABCB:C@@@AAA?A>A???A
@Y1K6R:00641:01136
TCTCTATGCGCTCCACATGTCTAAGT
+
444444887;:1/,/6/9491/8,//
@Y1K6R:00643:01132
ACGAGTGCGTTCCCCATGTCGTAGGTACTC
+
?BBBBBCC@AAACC:CAA@@@@@B?B::;C
@Y1K6R:00648:01125
ACGAGTGCGTTCCCACTGTCGT
+
9<BBBBBB>?511,//////..
@Y1K6R:00649:01133
ACGAGTGCGTTCCCATGTCGTAG
+
BBBBBC@;4454909444774..
@Y1K6R:00603:01163
ACGAGTGCTTTCCCCATGTCGTAGGTACTC
+
BBA?=>;433/999/9>>?EB@11,11111
@Y1K6R:00604:01166
ACGAGTGCGTTCCCCATGTCGTAGGTACTC
+
BBB@A>BCA>6444/9>>>>?=00,0000:
@Y1K6R:00610:01178
ACGAGTGCGTTCCCCATGTCGTAGGTACTC
+
BBBB@@CB;;2444/9@@@@DBAD@C@@@B
@Y1K6R:00611:01154
ACGAGTGCGTTCCCCATGTCGTAGGTACTC
+
BBB>AACA;;2444-9?@@?A=00,00000
@Y1K6R:00612:01165
ATCAGACACTCGGACACAGCAGAACACACAG
+
838444344449244::97//..,.44333-
@Y1K6R:00616:01178
ACGAGTGCGTTCCCCATGTCGTAGGTACTC
+
ACBBBBC@;;2444/9999?C?//,00./3
@Y1K6R:00617:01183
ACGAGTGCGTTCCCCATGTCGTAGGTACTC
+
BAB@@@DA;>2444/9?>>?@@?A=@:::>
@Y1K6R:00618:01160
TTCTATGCGCTCCACATGTCTAAGGT
+
B@C:::ACBBCB@BBBBBCBCC::9;
@Y1K6R:00618:01168
TGATACGTCTCCTTCCTAGTTACTTCA
+
;99C@AAACA>,-+-*,,,,277:244
@Y1K6R:00620:01154
ACGAGTGCGTTCCCCATGTCGTAGGTACTC
+
BBB@A@DBC;2444/9?>>>CB7737777=
@Y1K6R:00622:01159
ACGAGTGCGTTCCCCATGTCGTAGGTACTC
+
BBB@A>CCC;2444/9A@?ACDBDBD;;>B
@Y1K6R:00622:01178
ACGAGTGCGTTCCCCATGTCGTAGGTACTC
+
BCB@AABCDCA?==6=999<@@995:777=
@Y1K6R:00627:01151
ACGAGTGCGTTCCCCATGTCGTAGGTACTC
+
BBBBBBB;;;2444/9999?>;00,00/0/
@Y1K6R:00628:01157
ACGAGTGCGTTCCCCATGTCGTAGGTACTC
+
BB@@ABCB;>2444/9>>>>@@::57777=
@Y1K6R:00635:01185
TACTGAGCTACACACACAGAAAGATTGGT
+
CBAAACCCABBBEDCDCCBBB<?>==>47
@Y1K6R:00636:01188
ACGAGTGCGTTCCCCATGTCGTAGGTAC
+
BDABA@@?@@5999/9999><;..,...
@Y1K6R:00637:01170
ACGAGTGCCGTTCCCCATGTTCGTAGGTAC
+
@@BBBB?9;>?5999,84442333110111
@Y1K6R:00642:01170
ACGAGTGCGTTCCCCATGTCGTAGGTACTC
+
A@BBBBCC@;2444/9>>>>@@::37777=
@Y1K6R:00648:01170
ACGAGTGCGTTCCCCATGTCGTAGGTACTC
+
ACCBABCCC;6944/9=>>?@@7747777=
@Y1K6R:00648:01193
ATCAGACACTCGGACACAGCAGAACACACA
+
8344994/////,/6/444:4339311111
@Y1K6R:00600:01207
TCTCTATGCGCTCCACATGTCTAAGGT
+
@@@99;8=@@99959>@@BB9996959
@Y1K6R:00600:01212
ACGAGTGCGTTCCCATGTCGTAG
+
AABBBAC@;;244-984/444..
@Y1K6R:00600:01247
ACGAGTGCGTTCCCCATGTCGTAGGTACTC
+
BBA@BBBBBB@BCCAB9;:BBBAA=?::7=
@Y1K6R:00607:01222
ACGCTCGACATGCCCAGGTACAGGAG
+
BBBBBBBDDAABBC>998:;=@A?;;
@Y1K6R:00611:01207
ACGAGTGCGTTCCCCATGTCGTAGGTACTC
+
ABBABADB?;2444/9999>>>77477777
@Y1K6R:00611:01214
ACGAGTGCGTTCCCGATGTCGTAGTATC
+
A;;<99466:,/1+//8//......355
@Y1K6R:00612:01226
ACGAGTGCGTTCCCATGTCGTAGT
+
AA?@BC=:995990944/440,,,
@Y1K6R:00613:01201
TAGTATCAGCCTCGCCATGACGAAGGTATTCC
+
>@@<<;@AAB@GCCDBC@99999582444239
@Y1K6R:00616:01228
ACGAGTGCGTTCCCCATGTCGTAGGTACTC
+
BBBBBBCAB;5999/999988877377166
@Y1K6R:00624:01226
CGTGTCTCTAGGCACAGGATTTTGTGTAG
+
ECBBDBBBBBB?BBCCC@CCBC9BC9111
@Y1K6R:00629:01226
TCTCTATGCGCTCCACGTACTG
+
9@@A<<<@@DCCA>ACCCCCCB
@Y1K6R:00631:01245
CGTGTCTCTAGGCACAGGATTTTGTGTAGA
+
CCDCCCBBBBB@BBCCC?BBID:;<;99?9
@Y1K6R:00633:01241
ACGAGTGCGTTCCCCATGTCGTAGGTACTC
+
FDBCBBBCBC=?=9494:;ABA<?:?:7:?
@Y1K6R:00634:01227
ACGAGTGCGTTCCCCATGTCGTAGGT
+
BCABBCB=:;2444/9991=;;00,.
@Y1K6R:00634:01238
ACGAGTGCGTTCCCCATGTCGTAGGATC
+
ABB??@CCCB6944/9899??>774176
@Y1K6R:00642:01249
ACGAGTGCGTTCCCCATGTCGTAGGTACTC
+
BBAACCBB@?=@AA9A;<:?@@??;?:::?
@Y1K6R:00643:01209
ACGAGTGCGTTCCCCATGTCGTAGGTATC
+
ABCBBBA?@?5999/9999?>>7737>71
@Y1K6R:00644:01216
TACTGAGCTACACACACAGAAAGATTGGT
+
CBCCDCCA??@@@BCDBB973,8><:??B
@Y1K6R:00600:01269
ACGAGTGCGTTCCCCATGTCGTAGGTACTC
+
BBABBBBAAB@ABC:C9:9;<<6647777>
@Y1K6R:00608:01265
ACGAGTGCGTTCCCCATGTCGTAGGTATC
+
BCBBBB;;;A?@@@4>999??>7:57??;
@Y1K6R:00608:01270
ACGAGTGCGTTCCCCATGTCGTAGGTACTC
+
?BBAAAACFEA?==29489>>;00,00000
@Y1K6R:00609:01258
TAGTATCAGCCTCGCCATGACGAAGGTATTCC
+
AACCCCCB@?=@A@ABFBBCCCBAECE<:99<
@Y1K6R:00610:01275
ACGAGTGCGTTCCCCATGTCGTAGGTACTC
+
BBBBBBCCAA?ACC:B9;;:AABC@F<;<D
@Y1K6R:00622:01271
ATATCGCGAGGGTATGGAAGACTCTATA
+
AA@@ACCBBBCBD;<<@C@CDBBB@@?=
@Y1K6R:00622:01273
ACGAGTGCGTTCCCCATGTCGTAGT
+
BBBBBD>:992444,8841..4...
@Y1K6R:00629:01250
ACGAGTGCGTTCCCCATGTCGTAGGTACTC
+
ACBBBABBDDDBAA794:9>>:00,00/09
@Y1K6R:00629:01256
ACGAGTGCGTTCCCCATGTCGTAGGTACTC
+
BBBBBBCBBC@ACC:C@@@ABB??;?:::@
@Y1K6R:00633:01254
CGTGTCTCTAGGCACAGGATTTTGTGTAG
+
<<ADECG@@@CBCB@;929>>?4>?9444
@Y1K6R:00637:01269
ATCAGACACGGACACAGCAGAACACAC
+
CABBCCBCBB?BBCCEDCCBA>ABBA@
@Y1K6R:00640:01273
TCGAGCACATGATGTACAGCTACTACTCTCACGATCGATAAGCTAC
+
87278-,,,222867>C>>>=:<;=<555330112-----,---34
@Y1K6R:00644:01254
AGCACTGTAGCTGTCACTAGTTACTTGT
+
==CGFBBABBBDABBDDBB@?=BDD@AA
@Y1K6R:00645:01266
ACGAGTGCGTTCCCCATGTCGTAGT
+
BBAABBCA;;2444/9991;;8,,,
@Y1K6R:00657:00035
ACGAGTGCGTTCCCCATGTCGTAGGTACTC
+
BBAABBBCCC@DDD:CCCC:;;?@=@:::?
@Y1K6R:00659:00030
ACGAGTGCGTTCCCCATGTCGTAGTACGT
+
;<;;BBBBBKCCCC:;<<1?@:,,,,,,,
@Y1K6R:00661:00039
ACGAGTGCGTTCCCACTGTCGT
+
@ABCCB=944611-1////..4
@Y1K6R:00668:00037
ACGAGTGCGTTCCCACTGTCGTAGTA
+
>>>9949;9959904448//.2,,,,
@Y1K6R:00673:00035
ACGAGTGCGTTCCCCATGTCGTAGGTACTC
+
ABB?BBCCBB@CCD:CAAABCCBC@C:::@
@Y1K6R:00689:00042
AGCACTGTAGCTGTCACTAGTTTCTTGT
+
;;@AAABCADCCCCCCCCCCCC<@C=;;
@Y1K6R:00653:00051
ACGAGTGCGTCCTCCATGTCGTAGG
+
8>>999949??;9;24444444442
@Y1K6R:00664:00055
ACGAGTGCGTTCCCCATGTCGTAGGTATC
+
ABBBDCB?@@5444,8999833664:@9>
@Y1K6R:00664:00081
ACGAGTGCGTTCCCCATGTCGTAGGTACTC
+
BBBABBCCBC>?=929499>??77477776
@Y1K6R:00665:00067
ACGAGTGCGTTCCCCATGTCGTAGGTACTC
+
BBB@A@ECCCA??=6@4:9>>>7747777=
@Y1K6R:00668:00056
ACGCTCGACATGCCCAGGTACAGGAG
+
A@B@@@BBCBBBBB>BB@BABBB@CC
@Y1K6R:00670:00050
ACGAGTGCGTTCCCCATGTCGTAGGTACTC
+
?BBBB@@BFE@DDC9BBBBABCBCAD;;;@
@Y1K6R:00674:00057
ACGAGTGCGTTCCCCATGTCGTAGGTACTC
+
?BB??=CFFB6944/9999?>>7747777=
@Y1K6R:00675:00098
ATATCGCGACGGGTATGGAAGACTCTATAGA
+
9;;A@@?::9995988;7888731111.52-
@Y1K6R:00677:00059
ACGAGTGCGTTCCCATGTCGTAGTAT
+
<CCBABB==9;::6;1//...11113
@Y1K6R:00686:00087
ACGAGTGCGTTCCCCATGTCGTAGGTACTC
+
BBB???CBBC@CCC:C?@@BCBBB@A???A
@Y1K6R:00688:00091
ACGAGTGCGTTCCCCATGTCGTAGGTACTC
+
BBC@AACCCF=?==6@=??@@=//,00000
@Y1K6R:00688:00098
ATCAGACACTCGGACACAGCA
+
834444,,,,,,*,,,44494
@Y1K6R:00691:00074
ACGAGTGCGTTCCCCATGTCGTAGGTACTC
+
ECB@@@DDCCA?==6@=@?BB=//,00000
@Y1K6R:00651:00114
ACGAGTGCGTTCCCCATGTCGTAGGTAT
+
;<CBBBABAC5499/9991::;00,..,
@Y1K6R:00651:00130
ACGAGTGCGTTCCCCATGTCGTAGGTACTC
+
?BBBBBC@995999/9999BBB@A?A:::@
@Y1K6R:00653:00141
ACGAGTGCGTTCCCCATGTCGTAGGTACTC
+
AA@@CCCBBBACCGA?:;;>8;7?=@7::?
@Y1K6R:00655:00115
TCTCTATGCGCTCCACATGTCTAAGGT
+
44:449444=999549>@DC;<<:<8;
@Y1K6R:00655:00134
ACGAGTGCGTCCCTACATG
+
9<;A@?@<1111+,,,,,,
@Y1K6R:00662:00133
ACGAGTGCGTTCCCCATGTCGTAGGTACTC
+
@A?ABBCC?A7;99/9?>@@BA@B@B;::C
@Y1K6R:00663:00129
ACGAGTGCGTTCCCCATGTCGTAGGTACTC
+
AB?BBBBCCC=?==6@?@@BCC?A>A::7>
@Y1K6R:00666:00148
TACTGAGCTACACACACAGAAAGATTGGT
+
??AAAACCCCCDCCB>;;433,8?>=@@@
@Y1K6R:00668:00135
ACGAGTGCGTTCCCCATGTCGTAGGTACTC
+
BBBB@AAACD?BCC:B@@?>>>7747777=
@Y1K6R:00670:00112
ACGAGTGCGTTCCCCTGTCGTAGGTACTC
+
@CBBAACB992999/9@ABCCBB?B<=<B
@Y1K6R:00672:00145
ACGAGTGCGTTCCCCATGTCGTAGGTACTC
+
B?>BBBCB@A6444-999;@AB??:?777>
@Y1K6R:00673:00120
ACGAGTGCGTTCCCACTGTCGTAG
+
B99<;<@>AA;:;,1////,,,..
@Y1K6R:00677:00104
ACGAGTGCGTTCCCCATGTCGTAGGTACTC
+
BBBBBB@@@A?BCC:B:;:??;999:0000
@Y1K6R:00683:00123
ACGAGTGCGTTCCCCATGTCGTAGGTACTC
+
BBBBBBCCAA?BBB7C<;<B@???=:7:77
@Y1K6R:00685:00117
TGATACGTCTCGT
+
494;9@941--,,
@Y1K6R:00687:00147
ACGAGTGCGTTCCCCATGTCGTAGGTACTC
+
BBBBBBCB?:6;99-9>>>>@@=<:=777>
@Y1K6R:00690:00113
ACGAGTGCGTTCCCCATGTCGTAGGTACTC
+
=ABBBCCC@AAACC:C<<<BBBAA>A:::@
@Y1K6R:00693:00109
ACGAGTGCGTTCCCCATGTCGTAGGTACTC
+
@@>@BBBBCC@BCC:D@@@@@@??<@:::@
@Y1K6R:00652:00169
TAGTATCAGCCTCGCCATGACGAAGGTATTCC
+
@@@@@AA@@@?BBBBDDBBECBB@BDCDEBB?
@Y1K6R:00653:00160
ACGAGTGCGTTCCCATGCTCGTAGT
+
=>7;484444244-4:84/./4./.
@Y1K6R:00658:00153
ATCAGACACGGACACAGCAGAACACAC
+
;@CABBBBCB?AAADBCBCBB?BCCCA
@Y1K6R:00670:00175
TAGTATCAGCCTCGCTATGACGAAGGTATTCC
+
B?B@@AAADHCBCCCCCCCBB@@7;9;AB>B@
@Y1K6R:00679:00183
ACGAGTGCGTTCCCACTGTCGTA
+
@CBBBCCA88,//+1////3373
@Y1K6R:00680:00192
TACTGAGCTACCACACACAGA
+
49949@B11/1,/7///6//.
@Y1K6R:00694:00160
ACGAGTGCGTTCCCCATGTCGTAGGTACTC
+
ACBBBCBBCF?BDH:A9::>>?77477777
@Y1K6R:00658:00213
ACGAGTGCGTTCCCCATGTCGTAGGTACTC
+
@@<BBDC@992999/9@>>?BB@B>A???A
@Y1K6R:00660:00242
ACGAGTGCGTCCCTAC
+
;;ABCAB@8*))((((
@Y1K6R:00664:00224
ACGAGTGCGTTCCCCATGTCGTAGGTACTC
+
BC?@@BAAACACNH:C@@@>>>7747777>
@Y1K6R:00664:00248
ACGAGTGCGTTCCCCATGTCGTAGGTACTC
+
AA?BBBBBAA=BCD:DB@@@CCBB@C@@@B
@Y1K6R:00675:00243
ACGAGTGCGTTCCCATGTCGTAG
+
BBBCBB=9=959909444333..
@Y1K6R:00683:00214
ACGAGTGCGTTCCCCATGTCGTAGGTACTC
+
BDB??@CCBB==994=991<<<00,//./.
@Y1K6R:00684:00239
ACGAGTGCGTTCCCCATGTCGTA
+
9??999>=??5111*////...1
@Y1K6R:00689:00226
ATCAGACACGGACACAGCAGAACACACA
+
9>>999899424=44::9>=CAG@@@@@
@Y1K6R:00691:00214
ACGAGTGCGTTCCCCATGTCGTAGGTACTC
+
BBBBBBCBCB@=BC:D@@@AAA??<@:;:@
@Y1K6R:00692:00217
ACGAGTGCGTTCCCCATGTCGTAGGTACTC
+
AA>@BBCBCDACCC:CBBBAAAAA>A????
@Y1K6R:00697:00242
ACGAGTGCGTTCCCCATGTCGTAGGTACT
+
ABBBBBBCCD==994=891<<8,,+,,,,
@Y1K6R:00652:00266
TGATACGTCTCCTTCTTAGTTACTTCA
+
BBBB<><BA::,1,1/,///,444244
@Y1K6R:00657:00282
ACGAGTGCGTTCCCCATGTCGTAGGTACTC
+
=A?BBACB::2444/9991;;;00,00/07
@Y1K6R:00657:00286
ACGAGTGCGTTCCCATGTCGTAGGTACTC
+
@@?@@A@@@@59908991;66..,.33/.
@Y1K6R:00658:00268
AGCACTGTAGCTGTCATTAGTTACTTGT
+
<<BCHBBBCCBBBA@A@;<<;<?AB?AB
@Y1K6R:00668:00275
ACGAGTGCGTTCCCCATGTCGTAGGTACTC
+
;AAACBA@@@5999,8888>991637>>77
@Y1K6R:00680:00250
ACGAGTGCGTCCCCATGTCGT
+
AABCBCB@;4///+111---*
@Y1K6R:00681:00282
ACGAGTGCGTTCCCCATGTCGTAGGTACTC
+
BBEDCCBB;959??4>>@@8887:57@BCC
@Y1K6R:00684:00288
TCTCTATGCGCTCCCACATGTCTGAAGTAC
+
44444444/////65//44;9444424497
@Y1K6R:00690:00287
ACGAGTGCGTTCCCATGTCGTAG
+
CCBAAAB;::244-444/444..
@Y1K6R:00691:00260
ACGAGTGCGTTCCCATGTCGTAGGTA
+
BBCCCCA9?:5//+11/--,,..,..
@Y1K6R:00693:00299
ACGGTGCGTTCCCATGTCGTA
+
=@@=@B???511,11/,,,,/
@Y1K6R:00695:00255
ACGAGTGCGTTCCCATGTCGTAG
+
;=CCCCCBA>244-999100...
@Y1K6R:00695:00295
ACGGAGTGCGTTCCCCATGTCGTAGGTACTC
+
BBB@>>>CCC;2444/9991;;:00,//..3
@Y1K6R:00696:00258
ACGAGTGCGTTCCCCATGTCGTAGGTACTC
+
?BBBBCCDCB?A=A7A9;;???>>661618
@Y1K6R:00698:00264
ACGAGTGCGTTCCCATGTCGTAGGT
+
BBACCCA9:;244-984/.....,.
@Y1K6R:00662:00344
ACGAGTGCGTTCCCCATGTCGTAGTACTC
+
@A@;;=ABCB@@>>49991074./.....
@Y1K6R:00663:00310
ACGAGGCGTTCCCCATGTCGTAGTAGT
+
BCBCC@@992444/99994444334/,
@Y1K6R:00671:00341
ACGAGTGCGTTCCCCATGTCGTAGGTACTC
+
BCBAA@CCA;2444/99998?;00,00./.
@Y1K6R:00684:00321
ACGAGTCGTCCATGCG
+
=C394466//,///44
@Y1K6R:00659:00398
ACGAGTGCGTTCCCATGTCGT
+
BDBBBB=:995990944/..2
@Y1K6R:00660:00376
ACGAGTGCGTTCCCCATGTCGTAGTACT
+
;B?@@A@@@@5999,994174...//..
@Y1K6R:00663:00397
AGCACTGTAGCTGTCACTAGATTACTTGT
+
8::BC@@=<:;BABB@;?>9431344243
@Y1K6R:00682:00358
ACGAGTGCGTCCTCCATGT
+
498844/////,/7,/444
@Y1K6R:00686:00363
ACGAGTGCGCTCTCCATGTC
+
4984//////////,44444
@Y1K6R:00691:00381
ACGAGTGCGTTCCCCATGTCGTAGGT
+
<BABB@?@@C5499/9991@:000,.
@Y1K6R:00697:00363
TAGTAACGAGCCTCGCCACC
+
4488>>11///764442942
@Y1K6R:00669:00426
ACGAGTGCGTTCCCACTGTCG
+
ACB?===@;961>811,,***
@Y1K6R:00659:00465
ACGAGTGCGTTCCCCCATGTCGTAGGTACT
+
9/<11/6678,9444+49?>11000,..30
@Y1K6R:00661:00498
ACGAGTGCGTTCCTGTCGTAGGTATC
+
9989=>CCED@C>@@>98000,.7/4
@Y1K6R:00669:00453
ACGAGTGCGTTCCCATGTCGTAGGTACTC
+
BBBABBDA?A644-9>>;<<:00,00/0/
@Y1K6R:00674:00493
ACGATGCGTTCCCACTGTCG
+
9<BBBAA>>511,11,,,,,
@Y1K6R:00686:00450
ACGAGTGCGTCTCCATGTC
+
4981////////8,44949
@Y1K6R:00686:00497
TGATACGTCTCCTTCCTTAGTTACTTCA
+
BBBBA@AA?:;,1-1,/,///,444244
@Y1K6R:00691:00462
ACGAGTGCGTTCCCCATGTCGTAGGTACTC
+
ABB@A@CB;;2///+11110007737716;
@Y1K6R:00659:00514
ACGAGTGCGTTCCCATGTCGTAGTA
+
BDBBBCB9::244-84447731111
@Y1K6R:00660:00544
ACGAGTGCGTTCCCCAGTCGTAGGTACTC
+
ABCCECCB@;2444/9>>@?B8747999?
@Y1K6R:00665:00526
AGCACTGTAGCTGTCACTAGTTACTTGT
+
@BCCCBDB:B>CCDCCCDB?>=@BB>BB
@Y1K6R:00669:00537
ATCAGACACGGACACAGCAGAACACAC
+
BBBBBB??;<9<@@@ABCCBB?BAA??
@Y1K6R:00658:00564
ACGCTCGACATGCCCAGTACAGGA
+
?A@CCBBB;44/11-1100:4421
@Y1K6R:00658:00586
ACGAGTGCGTTCCCCATGTCGCAGGTACT
+
BCCBBBBB@;2444/999110:00,/73.
@Y1K6R:00666:00579
ACGAGTGCGTTCCCCATGTCGTAGG
+
88>@999?>@6999,989190.,,*
@Y1K6R:00672:00556
ACGAGTGCGTCCTCCATGTC
+
4439449444424;2/,,,,
@Y1K6R:00693:00594
ACGAGTGCGTTCCCATGTCGT
+
BDBBCB=?@@511,1///...
@Y1K6R:00698:00579
ACGACTGCGTTCCCCATGTCGTAAG
+
<CCBBB@;992444,9444773101
@Y1K6R:00651:00602
ACGAGTGCGTTCCCCATGTCGTAGGTACTC
+
@CBBB@BBCD@DBB9=9:8<>;//,00000
@Y1K6R:00654:00626
ACGAGTGCGTTCCCCATGTCGTAGGTATC
+
@CCBBBA=:;5499/9991<@<00,0::.
@Y1K6R:00664:00630
TAGTATCAGCCTCGCCATGACGAAGGTATTCC
+
BBCA@ACBBBACCCCBCCCECCE@B?BCB>A?
@Y1K6R:00665:00620
TAGTATCAGCCTCGCCATGACGAAGGTATTCC
+
444999@===<=@A;244444448824499:2
@Y1K6R:00687:00605
ACGAGTGCGTCCTCCAT
+
9<;A@@94///,,,*,(
@Y1K6R:00659:00683
ACGAGTGCGTTCCCATGTCGTAGAT
+
BCB@BBB;99244-98487371116
@Y1K6R:00669:00688
TAGTAACAGCCTCGCCATGACGAAGGTATTCC
+
9899964@9958>>>;>@@B@AA?B>B><8<A
@Y1K6R:00676:00662
ACGAGTGCGTTCCCATGTCGTAGTA
+
BDBBEA=?;;244-94447771111
@Y1K6R:00680:00664
ACGAGTGCGTCTCCCATGT
+
8=>;1//////,,,*,,,,
@Y1K6R:00692:00663
TGATACGTCTCCTTCCTTAGTTACTTCA
+
ADCBBBCACDD?B>?<==?@>=>9;89>
@Y1K6R:00694:00652
TCTCTATGCGCTCCACATGTCTAAGGT
+
9>=ABBBDCCCA?>@@@@>???>5959
@Y1K6R:00657:00748
ACGAGTGCGTTCCCCATGTCGTAGTAG
+
@BB<9<C@BC5999/9989<73.....
@Y1K6R:00657:00749
ACGAGTGCGTTCCCCATGTCGTAGGTAC
+
@CAA@ACBB;6444/9991;;8,,+,,,
@Y1K6R:00659:00732
ACGAGTGCGTTCCCCATGTCGTAGGTATC
+
CDAABDB@::2444/9991:;;00,..,,
@Y1K6R:00683:00729
ACGAGTGCGTTCCCCATGTCGTAG
+
?B>@@ABD@@2///+1///44611
@Y1K6R:00690:00746
ATCAGACACGGACACAGCAGAACACAC
+
>899>@>>84249==?@D??A@B@@??
@Y1K6R:00696:00717
ACGAGTGCGTTCCCATGTCGTAGTA
+
BCBBBCB;::244-44443371111
@Y1K6R:00699:00712
ACGAGTGCGTTCCCCATGTCGTAGG
+
BBA@@AB@::2444/9991:97,,*
@Y1K6R:00665:00751
ACGAGTGCGTTCCCCATGTCGTAGGTACTC
+
@@?AAABCDEA??@6@@AA@ACAC?BABAD
@Y1K6R:00667:00751
CGTGTCTCTAGGCACAGGATTT
+
9999>9::<11,.//277///+
@Y1K6R:00672:00797
ACGAGTGCGTTCCCCATGTCGTAGGTACTC
+
@ACCCB@@ACBBDF:C<<;???<<361616
@Y1K6R:00679:00791
ACGAGTGCGTTCCCACTGTCGT
+
BCBBCBA@4451;8<1//,,,,
@Y1K6R:00682:00750
ACGAGTGCGTTCCCCATGTCGTAGGTATC
+
ABBBBBDB@;2444/9991;;<00,0;43
@Y1K6R:00691:00765
ACGAGTGCGTTCCCACTGTCG
+
9?>;99@@99611-/////..
@Y1K6R:00651:00823
TACTGAGCTACACACACAGAAGAT
+
9949@>>@AB@@@?11///.,,,*
@Y1K6R:00659:00821
ACGAGTGCGTTCCCATGTCGTAG
+
@CCBBBA@996991844/..4..
@Y1K6R:00661:00847
ACGAGTGCGTTCCCACTGTCGTA
+
BB??@@B?>?<;;811///....
@Y1K6R:00664:00828
ACGAGTGCGTTCCCCATGTCGTAGGTACTC
+
BDBBBEB::;2444/9999???77477777
@Y1K6R:00669:00848
ACGAGTGCGTTCCCCATGTCGTAGGTACTC
+
BCABBB>;::2444/9>>>>>>77377671
@Y1K6R:00673:00817
TCTCTATGCGCTCACATGTCTAAC
+
87CABBBACBA9944444////,/
@Y1K6R:00674:00801
TACGAGCTACCACACACAGAAGA
+
9=D:::=444844444444.,..
@Y1K6R:00675:00808
ACGAGTGCGTTCCCCATGTCGTAGGTACTC
+
99388::94:69AB9BB@>33311016611
@Y1K6R:00689:00848
ACTGAGCTACACACACA
+
499@B@==8844/***(
@Y1K6R:00690:00837
ACGAGTGCGTTCCCATGTCGTAG
+
BCBABBB;::2//+11/,022..
@Y1K6R:00691:00818
ACGAGTGCGTTCCCATGTCGTAGGTACTC
+
ABBBBBB;::244-9941;;;./,//./3
@Y1K6R:00692:00815
ACGAGTGCGTTCCCACTGTCGT
+
?ABBBCB;77,,,*,,,,,64.
@Y1K6R:00650:00855
ACGAGTGCGTTCCCCATGTCGTAGGTACTC
+
?BB@AACCCC>?=@6@>@@ABBAA>A:::A
@Y1K6R:00650:00874
TATCAGCTCGCC
+
>9846/,,,,,0
@Y1K6R:00666:00882
ATCAGACACTCGGACACAGCAGAACACAC
+
934499./////,///4448433931111
@Y1K6R:00666:00883
ACGAGTGCGTTCCCATGTCGTAG
+
CBB@AAB;::244-844/..4..
@Y1K6R:00666:00889
CTCGATGTCGTTCCACATGTCTGAA
+
,,,,,/44489245496:6////,*
@Y1K6R:00669:00891
ACGAGTGCGTTCCCATGTCGTAGAT
+
BBBBBCA=::244-99997371114
@Y1K6R:00671:00856
ACGAGTGCGTCTCCATGTC
+
49811///////6,44444
@Y1K6R:00682:00866
TACGAGCTACCAC
+
//88;:////700
@Y1K6R:00685:00875
ACGAGTGCGTTCCCACTGTCG
+
>A@:;<A@@C511,1////..
@Y1K6R:00691:00852
ATATCGCGAGGGTATGGAAGACTCTATA
+
BBAAABBCCCC@C;<;@B@ADCBBA@?;
@Y1K6R:00698:00886
ACGAGTGCGTTCCCCATGTCGTAGGTACTC
+
?CBBBBC@;;2444/9>>>>>?77477777
@Y1K6R:00652:00901
ACGAGTGCGTTCCCATGTCGTAGGTACTC
+
=989944944244-444433316311111
@Y1K6R:00657:00901
ACGAGTGCGTTCCCCATGTCGTAGGTACTC
+
ABBB@@CFBA8994-88==>@@7747777=
@Y1K6R:00661:00910
ACGAGTGCGTTCCCCATGTCGT
+
@A@;;<AA>C8111+11/-720
@Y1K6R:00665:00943
ACGAGTGCGTTCCCACTGTCGT
+
?BABBBB@995/1,1////..4
@Y1K6R:00666:00913
TAGTATCAGCCTCGCCATGACGAAGGTATTCC
+
99@<99@@99799?@?BCCA@?B8;8:?=;>>
@Y1K6R:00672:00932
ACGAGTGCGTTCCCCATGTCGTAGGTACTC
+
BBBBBBBBCC@BBB:>9;:>>>77477777
@Y1K6R:00679:00931
ACGAGTGCGTTCCCCATGTCGTAGGTACTC
+
BBABBBCCBB;=994=899>>;00,00/0/
@Y1K6R:00689:00924
ATCAGACACGGACACAGCAGAACACACA
+
98=>>>>>98249=::;=99;=>??>70
@Y1K6R:00691:00933
ACGAGTGCGTTCCCCATGTCGTAGGTATC
+
BBB@@@CBCA6944/9991==<00,0:5.
@Y1K6R:00694:00948
ACGAGTGCGTTCCCCATGTCGTAGGTATC
+
BBBBCCCA??5999/9999>><7701176
@Y1K6R:00697:00936
ACGAGTGCGTTCCCATGTCGTA
+
=>?@>>>>9961<8<//,,,,.
@Y1K6R:00652:00978
TGATACGTCTCCTCTAGTTACTCA
+
94444449@;<:-,,,,*),,///
@Y1K6R:00653:00965
ACGAGTGCGTTCCCATGTCGTAGGTACTC
+
?CBABAB>;;244-9999>>>7747====
@Y1K6R:00654:00955
ACGAGTGCGTTCCCCATGTCGTAGGTACTC
+
ACBBBBBA995999/9999?BA7747777>
@Y1K6R:00664:00988
ACGAGTGCGTTCCCATGTCGTAGGTACTC
+
B@?@A<99BC611-////...11016111
@Y1K6R:00664:00989
ACGAGTGCGTTCCCAC
+
BB>?9<1111,,0*,,
@Y1K6R:00670:00956
ACGAGTGCGTTCCCATGTCGTA
+
CDB@?@AA;;81>811//...1
@Y1K6R:00684:00973
ACGAGTGCGTTCCCCATGTCGTAGGTACTC
+
BBBBA>CB>>2444/9>>>???77377777
@Y1K6R:00687:00973
ACGAGTGCGTTCCCACTGTCGTAGGTACTC
+
943944444:29914444/..,,,22,,,4
@Y1K6R:00690:00955
ACGAGTGCGTCCTCCAT
+
49811//////,,2*/,
@Y1K6R:00690:00989
ACGCTCGACATGCCAGGTACAGGAG
+
CCABBDC<91>11-11,0;>99294
@Y1K6R:00695:00980
ACGAGTGCGTTCCCCACT
+
/89::>=?>?5111+1/,
@Y1K6R:00697:00969
ATCAGACACGGACACAGCAGAACACTACAG
+
;844940///,///4444444243343331
@Y1K6R:00698:00996
ACGAGTGCGTTCCCCATGTCGTAGGTAC
+
ACB@@ABAB;2444-9444999113111
@Y1K6R:00651:01007
ACGAGTGCGTTCCCATGTCGT
+
BCBBBAC;;;2//+11/,220
@Y1K6R:00651:01048
ACGAGTGCGTTCCCATGTCGTAGTA
+
?CC@?ACB??59909941440,,,,
@Y1K6R:00654:01041
ACGAGTGCGTTCCCCATGTCGTAGGTACTC
+
BBABBBDBC;2444/9999?BB7:57777=
@Y1K6R:00655:01027
TACTGAGCTACACACACAGAAAGATTGGT
+
BBACC@@BBBBBBCBDBB>;;2<><:=<A
@Y1K6R:00656:01044
ACGAGTGCGTTCCCCATGTCGTAGGTACTC
+
ACCCBACBC;2444/9??@BCCAA>A:::=
@Y1K6R:00658:01022
ACGAGTGCGTTCCCCATGTCGTAGGTATC
+
BA?BBBC>::2444/9991097/0,0:44
@Y1K6R:00659:01035
TACTGAGCTACACACACAGAAAGATTGT
+
AA;@=BB><111:14444483,344,..
@Y1K6R:00662:01018
ACGAGTGCGTTCCCCATGTCGTAGGTACTC
+
BBB?BCCC??8=994=>@@ABB??:?:::@
@Y1K6R:00667:01012
CGTGTCTCTAGGCACAGGATTTTGTGTAG
+
CEDCFCBBBBBABB=99<9944/9A?;66
@Y1K6R:00673:01048
ACGAGTGCGTTCCCATGTCGTAGG
+
ABABBBB;;;244-9981746./,
@Y1K6R:00678:01049
ACGAGTGCGTTCCCCATGTCGTAGGTACTC
+
ABBABBCBBA6944/9>@@@AA??:=7777
@Y1K6R:00685:01045
ACGAGTGCGTTCCCATGTCGTAG
+
<B?@@AA@AB511,11/,,,,..
@Y1K6R:00689:01013
ACGAGTGCGTTCCCACTGTC
+
BBABCCB;77,//+1////3
@Y1K6R:00698:01002
ACGAGTGCGTTCCCATGTCGTAGGTACTC
+
BCBBBC;99B699144410..//,....3
@Y1K6R:00698:01011
ACGAGTGCGTTCCCCATGTCGTAG
+
BDBBCB?=9;2444/99910.4..
@Y1K6R:00699:01006
TCTCTATGCGCTCCACATGTCTAAGGT
+
994449449944954;;@BB9995959
@Y1K6R:00652:01089
ACGAGTGCGTTCCCCATGTCGTAGGTACTC
+
ACCBBBBCCC==994>999>?>77477777
@Y1K6R:00654:01050
ACGAGTGCGTTCCCCATGTCGTAGGTACTC
+
ACBBBBD>;;2444/9>>>>@?7747777<
@Y1K6R:00657:01051
TGATACGTCTCCTTCCTTAGTTACTTCA
+
@B@BBCDCCBB?A@B@CABBB@BCCAEB
@Y1K6R:00670:01067
ACGAGTGCGTTCCCCATGTCGTAGGTACTC
+
BBABBA@@>@<>>>4>999?887777677?
@Y1K6R:00675:01051
TACTGAGCTACACACACAGAAAGATTGGT
+
@?ABCD@=1111<<@@B@@?@8>?=0101
@Y1K6R:00682:01084
ACGAGTGCGTTCCCCATGTCGTAGGTACTC
+
BCBBAAACCFACDC:C@@A@@@?C?B:::B
@Y1K6R:00683:01067
TGATACGTCTCCTTCCTAGTTACTTCA
+
44449=B>;;@21,/,1///,//4244
@Y1K6R:00686:01085
ACGAGTGCGTTCCCCATGTCGTAGGTACTC
+
@A>?BBBCBB@BDC:C;<<AAA@B?D:;:B
@Y1K6R:00688:01099
ACGAGTGCGTTCCCCATGTCGTAGGTACTC
+
BBBCBAABBA?@@=6>999>@?===?77:?
@Y1K6R:00689:01093
ACGAGTGCGTTCCCATGTCGTAG
+
BCBABACA;;244-9841644..
@Y1K6R:00690:01055
ACGAGTGCGTTCCCCATGTCGTAGGTACTC
+
ABCCBABB?;2444/9991>>>00,00./4
@Y1K6R:00698:01093
ACGAGTGCGTTCCCGTCGTCGTAGTAT
+
@EAA=77;11,18568;;:9A8777>4
@Y1K6R:00699:01064
ACGAGTGCGTTCCCCATGTCGTAGGTACTC
+
BBBBBBBBBC==9949899>>>77477777
@Y1K6R:00650:01127
ACGAGTGCGTCCTACC
+
49>>>>941-,****)
@Y1K6R:00651:01122
ACGAGTGCGTTCCCCATGTCGTAGTACTC
+
BBBBAACCBB=?=94=4;1;=8,,,,,,,
@Y1K6R:00655:01143
ACGAGTGCGTTCCCCATGTCGTAGGTACTC
+
ABB@A>A@@F@ACD:C;<;???==:=7777
@Y1K6R:00656:01134
ACGAGTGCGTTCCCCATGTCGTAGGTACTC
+
=ABBBABBBC@BCB:C@@@AAA??;=::7?
@Y1K6R:00657:01118
ACGAGTGCGTTCCCATGTCG
+
BDABBD@;::2//+1//,,,
@Y1K6R:00661:01136
ACGAGTGCGTTCCCCATGTCG
+
BBAAABB?@;2///+11/,00
@Y1K6R:00667:01133
TCTCTATGCGCTCACA
+
44449888<1111///
@Y1K6R:00671:01139
ACGAGTGCGTTCCCATGTCG
+
BABBBC@;44511,1//,,,
@Y1K6R:00672:01141
ACGAGTGCGTTCCCCATGTCGTAGGTACTC
+
BBBBBABBCDDA==6=9;9>>>7747777=
@Y1K6R:00673:01141
ATCAGACACGGACACAGCAGAACACAC
+
BABBBCCEBB=@ACDFDCA@?@A?>>C
@Y1K6R:00675:01141
ACGAGTGCGTTCCCCATGTCGTAGTAT
+
CDBBAAB;;;2444/99910......3
@Y1K6R:00678:01110
ACGAGTGCGTTCCCCATGTCGTAGGTACTC
+
@A>@@AAB@A?@CCAC<<<@@@@B@C;;;B
@Y1K6R:00682:01146
ACGAGTGCGTTCCCCATGTCGTAGGTACTC
+
BBBBBCBBCC@BDC:C:;:@AA<<:=777>
@Y1K6R:00683:01128
GACGCGTTCCCCATGT
+
29434::2444,/,,,
@Y1K6R:00684:01127
ACGAGTGCGTTCCCACTGTCG
+
C@?ACCA?;;,/1,1////43
@Y1K6R:00685:01101
TCTCTATGCGCTCCACATGTCTAAGT
+
844444448////-///9:>1//,//
@Y1K6R:00688:01134
ACGAGTGCGTTCCCCATGTCGTAGGTACTC
+
B@>@ABCBCC@BCC:C@@@@BBAC@C<;;B
@Y1K6R:00689:01136
ACGAGTGCGTTCCCACTGTCGT
+
BDABEA@;//,11,1////877
@Y1K6R:00690:01135
ACGAGTGCGTTCCCCATGTCGTAGGTATC
+
BCAABBCDCC==9929491;;;00,005.
@Y1K6R:00693:01116
ACGAGTGCGTTCCCCATGTCGTAGGTACTC
+
@A?ABBBBCD@DBA9B@@@@BBBC@C:::?
@Y1K6R:00693:01137
AGCACTGTAGCTTCGTCACTAGTTACTTGT
+
/666>94//7//,/888?:<9@;2444244
@Y1K6R:00696:01146
ACGAGTGCGTTCCCCATGTCGTAGGTACTC
+
ACBBBBCC?:2444-9>>@BBBBB?B:::@
@Y1K6R:00697:01120
ACGAGTGCGTTCCCCATGTCGTAGGTACTC
+
BEBBBBCBAD=ACF:CA@?;??6637777=
@Y1K6R:00652:01187
ACGAGTGCGTTCCCCATGTCGTAGGACTC
+
BBB@A>DB?;2444/9991>><00,0/..
@Y1K6R:00654:01159
ACGAGTGCGTTCCCCATGTCGTAGGTACTC
+
BBBBBBBBBE@DDD9B9::AA?7647777=
@Y1K6R:00656:01180
ACGAGTGCGTTCCCCATGTCGTAGGTACTC
+
BBBBBBBA;;2444/99998>>77377111
@Y1K6R:00657:01156
ACGAGTGGCGTTCCCCATGTCGTAGGTACTC
+
BBBBBBB?BBC@BCC:CBBB???77377677
@Y1K6R:00662:01162
ACGAGTGCGTTCCCCATGTCGTAGGTACTC
+
AA>BBCCCCE@ECC:C@@@AAA@@?A;::A
@Y1K6R:00663:01191
ACGAGTGCGTTCCCCATGTCGTAGGTACTC
+
BB@@BBBCBGDBBB:B9;:ABB??<?:;:B
@Y1K6R:00666:01164
ACGAGTGCGTTCCCCATGTCGTAGGTACTC
+
BBBBBEBBBDBBCC:CAA@ABB??>A;::?
@Y1K6R:00667:01169
ACGAGTGCGTTCCCCATGTCGTAGGTACTC
+
BBBABBCBCD@CBB9?9::<>>7747777>
@Y1K6R:00669:01188
ACGAGTGCGTTCCCACTGTCGTAGT
+
BCD?@@A@=?599194444434...
@Y1K6R:00670:01178
TACTGAGCTACACACACATGA
+
999ACC>>99944///////.
@Y1K6R:00672:01151
ACGAGTGCGTTCCCCATGTCGTAGGTACTC
+
BB?AAAAA@F?@CC:D:;;BBB??;?:77=
@Y1K6R:00672:01154
ACGAGTGCGTTCCCCATGTCGTAGGTACTC
+
AABBBBBBBC?BCF:B9;:???<?<@:;;?
@Y1K6R:00677:01166
TGATACGTCTCCTTCCTTAGTTACTTCA
+
AAA;99@9:11,/787:;;BB?BBD;=;
@Y1K6R:00679:01175
ACGAGTGCGTTCCCCATGTCGTAGGTACTC
+
AA??BBCCDA@@CC9C@@@ABECC@C;;;A
@Y1K6R:00683:01152
ACGAGTGCGTTCCCCATGTCGTAGGTACTC
+
BBBBBBCCCC@CBB6=9::>>>7747777=
@Y1K6R:00683:01193
ACGAGTGCGTTCCCCATGTCGTAGGTACTC
+
BBBABABCCB8944-8899>??7747777<
@Y1K6R:00685:01160
ACGAGTGCGTTCCCCATGTCGTAGGTACTC
+
BBBA??BCDDDBAA9==??@@@<;:<777=
@Y1K6R:00685:01179
ACGAGTGCGTTCCCCATGTCGTAGGTACTC
+
BBDBBBBCCC@EBB9?=>??@@;;:?777=
@Y1K6R:00686:01188
ACGAGTGCGTTCCCCATGTCGTAGGTACTC
+
BBABBCCBCB@ABC:C@@@???7767:;7@
@Y1K6R:00689:01176
ACGAGTGCGTTCCCCATGTCGTAGGTACTC
+
BCCBBACCCA;=9948999>??7747777;
@Y1K6R:00689:01190
AGAGTGCGTTCCCCATGTCGTAGG
+
BAACBB@;;2444/9991<<=--+
@Y1K6R:00690:01198
ATCAGACACGGACACAGCAGAACACAC
+
BBAB@@BBBB>BBCBEDBBBB>ABDA@
@Y1K6R:00692:01194
ACGAGTGCGTTCCCCATGTCGTAGGTACTC
+
@@>ABBCBCDACDB9C@@@BBB?A?B:::B
@Y1K6R:00696:01162
ACGAGTGCGTTCCCCATGTCGTAGGTACTC
+
443449444989;>6BB><?0,,,2,,,,.
@Y1K6R:00699:01174
ACGAGTGCGTTCCCCATGTCGTAGGTACT
+
ADBBB>@@CB6994/99;1<?=,,+,,,,
@Y1K6R:00699:01192
ACGAGTGCGTTCCCCATGTCGTAGGTACTC
+
BB>AAABCFE>?==6=>=>?@@??;????@
@Y1K6R:00650:01213
ACGAGTGCGTTCCCCATGTCGTAGGTACTC
+
BBB?BBCCBB@BDC:CAA@BBB?A;?:::@
@Y1K6R:00650:01248
TACTGAGCTACACACACAGAAAGATTGGT
+
DBBBDBBBBBABCCDCBC@;;2887<@>@
@Y1K6R:00651:01234
ACGAGTGCGTTCCCCATGTCGTAGGTACTC
+
BBCBAABCCC>?=?8=9:1;;;//,0000/
@Y1K6R:00652:01200
ACGAGTGCGTTCCCCATGTCGTAGGTACTC
+
BBBABACCCB6944/9>@>>AA7747777=
@Y1K6R:00652:01204
ATCAGACACGGACACAGCAGAACACAC
+
;;<AAAC@<<89C9<>CCCDC@BCAA@
@Y1K6R:00655:01218
TACTGAGCTACACACACAGAAGAT
+
4849998999994444444313..
@Y1K6R:00656:01248
ACGAGTGCGTTCCCCATGTCGTAGGTAT
+
EBBBBBB;992444/99919;4..,..4
@Y1K6R:00657:01226
ACGAGTGCGTTCCCCATGTCGTAGGTACTC
+
ABBBBBCCCCA?==4949:AAA>@;>777=
@Y1K6R:00659:01243
ACGAGTGCGTTCCCCATGTCGTAGGTACTC
+
@ABBBCCCCF6944/8991:::00,//./3
@Y1K6R:00660:01207
ACGAGTGCGTTCCCCATGTCGTAGGTACTC
+
BBBBBBBBBCABCC:B?@@@@B??:=7777
@Y1K6R:00663:01237
ACGAGTGCGTTCCCACTGTC
+
BB?BBCCC;>502*--,,,.
@Y1K6R:00667:01230
ACGAGTGCGTTCCCCATGTCGTAG
+
BDABBBB@;;2444/9444333..
@Y1K6R:00671:01233
ATATCGCGAGGGTATGGAAGACTCTATA
+
A?=??@@C@AA?A@??@B@CBBCCBBB?
@Y1K6R:00674:01213
ACGAGTGCGTTCCCACTGTC
+
ABB?@ACB:8,,,*--,,,/
@Y1K6R:00677:01232
ACGAGTGCGTTCCCCATGTCGTAGGTACTC
+
BBAAAABDCEAAAA6==?=>>?7747777=
@Y1K6R:00677:01239
TACTGAGCTACGACA
+
44444494444////
@Y1K6R:00680:01206
ACGAGTGCGTTCCCCATGTCGTAGGTACTC
+
BBBBBBCBBB@BCF:C@@A@BBBB@B????
@Y1K6R:00681:01216
TCTCTATGCGCCTCCACATGTCTAAGGT
+
CCEDBABCCDC?BD@BBBBBBA@A7;8;
@Y1K6R:00683:01222
ACGAGTGCGTTCCCACTGTCGTAG
+
@CA@>@@?>@511,11///64.37
@Y1K6R:00685:01231
ATTTCGCGAGGGTATGGAAGGCTCTATAGAGG
+
><<<@@BCEDEBCC;98;>@=BCCBBB@@<<>
@Y1K6R:00689:01213
ACGAGTGCGTTCCCCATGTCGTAGGTACTC
+
ABBBBBCB@;2444/9999???77477777
@Y1K6R:00691:01212
ACGAGTGCGTTCCCCATGTCGTAGGTACTC
+
BCAAAACHBCEACC:C???AAA@A?B:::A
@Y1K6R:00692:01246
ACGAGTGCGTTCCCCATGTCGTAGGTACTC
+
BB?@@@BBBC?BDC:C9;;BBB??=@:;;@
@Y1K6R:00693:01216
ACGAGTGCGTTCCCCATGTCGTAGGTACTC
+
CDBABBCDAAAAHH:CA@ACBCBB?B:::A
@Y1K6R:00695:01241
ACGCTCGACATGCCCAGGTACAGGAG
+
BBABBBAGBAA89919968?AEECAA
@Y1K6R:00696:01248
TACTGAGCTACACACACAGAAAGATTGGT
+
AAABCCBBABBBBBCCHHBAA>BCB?C@B
@Y1K6R:00697:01207
ACGAGTGCGTTCCCCATGTCGTAGGTACTC
+
BBBBBBCC@A@ADD:C@AABDDAC@C:;:B
@Y1K6R:00650:01269
AGTGCGTTCCATGTCGTAGGTACTC
+
ABBCCBC@C@BBCB@@@@?=@:::B
@Y1K6R:00652:01265
ACGAGTGCGTTCCCCATGTCGTAGGTACTC
+
BCB@?@BCA>6944/9899???7747777<
@Y1K6R:00657:01256
ACGAGTGCGTTCCCCATGTCGTAGGTACTC
+
BBBBBBCCDC>??=6@@??@BA7:57777?
@Y1K6R:00666:01254
ATATCGCGAGGTATGGAAGACTCTATAG
+
9<ABCCDAA877///,/,.../311139
@Y1K6R:00667:01251
ACGAGTGCGTTCCCCATGTCGTGGTACTC
+
AABABBDDBC=?==6=8::@AAA?AA@@>
@Y1K6R:00671:01267
ACGAGTGCGTTCCCCATGTCGTAGGTACTC
+
AB?BBBCCBBEBCB:B9::@A=0/.0000;
@Y1K6R:00672:01255
ACGAGTGCGTTCCCCATGTCGTAGGTACTC
+
AABBBBBCCF6944-8899>>>77477777
@Y1K6R:00672:01262
ACGAGTGCGTTCCCACTGTCGTAGAGTC
+
BBB@C>=:4469>184444339361111
@Y1K6R:00672:01270
ACGAGTGCGTTCCCCATGTCGTAG
+
;A@@BCCBBB2444/998/662**
@Y1K6R:00673:01267
ACGAGTGCGTTCCCTATGTCGTAGGTACTC
+
ABBBBBCB::244099@>>?@@?@>B:7:A
@Y1K6R:00678:01257
ACGAGTGCGTTCCCCATGTCGTAGGTACTC
+
AABABBBBCF@DBB9?9::@BB;?:?:77>
@Y1K6R:00685:01253
ACGAGTGCGTTCCCATGTCGTAGTA
+
@CC@?AB@?@59908444774....
@Y1K6R:00686:01250
ACGAGTGCGTTCCCCATGTCGTAGTATC
+
BCB@@ABABA5999/9991>>>00//4.
@Y1K6R:00692:01261
ACGAGTGCGTTCCCCATGTCGTAG
+
@BB<<@EBBD5999/9941..6..
@Y1K6R:00700:00095
ACGAGTGCGTTCCCCATGTCGTAGGTACTC
+
CBB@AB>@@;2999,9999?BBBB@BABAA
@Y1K6R:00704:00085
ACGAGTGCGTTCCCATGTCGTAGGTACTC
+
BBBAAABA;>244-9>>??BB@@>A????
@Y1K6R:00704:00098
ACGAGTGCGTTCCCCATGTCGTAGGTACTC
+
BCBBBBC@;;2444/9@@@?BBBB?B???B
@Y1K6R:00716:00083
ACGAGTGCGTTCCCCATGTCGTAGGTACTC
+
BBBAABDA;;2444/9>>>???77477777
@Y1K6R:00719:00066
ATCAGACACTCGGACACAGCAGAACACACAG
+
9>>99/76////,//?=976/0.3435533-
@Y1K6R:00719:00078
ACGAGTGCGTTCCCCATGTCGTAGGTACTC
+
BCB99<BBBC5999/9999><7//,.....
@Y1K6R:00719:00081
ACGAGTGCGTTCCCCATGTCGTAGGTACTC
+
BDC99<AB@@5999,9?@@???7747777?
@Y1K6R:00725:00078
ACGAGTGCGTTCCCCATGTCGTAGTAC
+
::>?ABA?@@5999,8886444.....
@Y1K6R:00725:00086
ACGTTCCCCATGTCGTAGGTACTC
+
@;782888-9994::CBC?BA@@B
@Y1K6R:00725:00098
ACGAGTGCGTTCCCCATGTCGTAGGTACTC
+
BCBB@@ABBC5999/9>>@ACCAA>?::77
@Y1K6R:00739:00087
ACGAGTGCGTTCCCCATGTCGTAGTACTC
+
BBB99;EBBA5999/9991;>=0000/..
@Y1K6R:00745:00092
ACGAGTGCGTTCCCCATGTCGTAGGTACTC
+
BB>=?BCA;;2444/9>>>?BB??:?:;:@
@Y1K6R:00747:00088
ACGAGTGCGTTCCCCCATGTCGTAGGTACTC
+
BCB??@C@BC59999+4=>?ACCCC@DBBBB
@Y1K6R:00700:00129
ACGAGTGTGTTCCCCATGTCGTAGGTACTC
+
ABB?B?CC@;2448/9??@AECBB@C;<<C
@Y1K6R:00701:00114
ACGCTCGACATGCCCAGGTACAGGA
+
9<;CB?A999999919948:>11,1
@Y1K6R:00706:00127
ACGAGTGCGTTCCCCATGTCGTAGGT
+
ABB@@ACCCC@BCC:A9;;>??7747
@Y1K6R:00707:00119
ATCAGACACGGACACAGCAGAACACAC
+
?BB@BBBBBB?BBCCFDBB@?=?CB@C
@Y1K6R:00709:00121
ACGAGTGCGTTCCCCATGTCGTAGGTACTC
+
BBB@ABCCAADBBA7B>@@ABB?A;?777=
@Y1K6R:00710:00104
ACGAGTGCGTTCCCCATGTCGTAGGTACTC
+
ABBAAACBBD=>CC:C??@ABB?9;=777=
@Y1K6R:00713:00124
ACGAGTGCGTTCCCCATGTCGTAGGTACTC
+
BB@>ABBBCB@AAC:CBA@@AA@@=@:::A
@Y1K6R:00717:00123
ACGAGTGCGTTCCCCATTCGTAGGTACTC
+
ABBBBBCCBC>??@8@B@CCCCC@C<<<@
@Y1K6R:00718:00122
ACGAGTGCGTTCCCCATGTCGTAGGTACTC
+
ACCBBB@@AEBADD>B<<<B;;:A@CCBCC
@Y1K6R:00721:00113
ACGAGTGCGTTCCCCATGTCGTAGGTACTC
+
AA??BBCCAADBAA7@@:;;BBA@=A?:::
@Y1K6R:00725:00118
ACGAGTGCGTTCCCCATGTCGTAGGTACTC
+
BBBA??BBCCABCB9=4998887><>777<
@Y1K6R:00726:00136
ACGAGTGCGTTCCCCATGTCGTAGGTACTC
+
AA?=?ABBBC=@CC:B::9>@@;?;=777=
@Y1K6R:00731:00134
AGCACTGTAGCTCGTCACTAGTTACTTGTG
+
4999@44//7///666:=?=@@644:944/
@Y1K6R:00740:00117
ACGAGTGCGTTCCCCATGTCGTAGGTACTC
+
<=BCBAAA??=@BB4A@@@>>>7747777>
@Y1K6R:00741:00131
ACGAGTGCGTTCCCCATGTCGTAGGTACTC
+
BA>?BBCCAA?ACC:B??@?@???<@::;:
@Y1K6R:00742:00125
ACGAGTGCGTTCCCCATGTCGTAGGTACTC
+
BBBBBBCBBF6444/8899>>?77477777
@Y1K6R:00748:00132
ACGAGTGCGTTCCCCATGTCGTAGGTACTC
+
?BB@BBBCBB?AA=7@@???AA??:?:::A
@Y1K6R:00702:00176
ACGAGTGCGTTCCCCATGTCGTAGGTAC
+
@CCBBBBB;:8<B@4>;;1::8,,+,,,
@Y1K6R:00712:00156
ACGAGTGCGTTCCCCATGTCGTAGGTACTC
+
ACB?BACCCCA?==694;9>??77477777
@Y1K6R:00717:00176
ACGAGTGCGTTCCCCATGTCGTAGGTACTC
+
;@?;;<BB@@5999/9991:?;//,.....
@Y1K6R:00719:00184
ACGAGTGCGTTCCCCATGTCG
+
ABCBBBA?@@5111*///,,,
@Y1K6R:00720:00198
ACGAGTGCGTTCCCCATGTCGTAGGTACTC
+
?B>?BBBCBDEACC:CBBBBAA??=@????
@Y1K6R:00726:00169
ACGAGTGCGTTCCCCATGTCGTAGGTACTC
+
ABD??>BBCDBCCC:B9::<>>77477777
@Y1K6R:00726:00184
TAGTATCAGCCTCGCCATGACGAAGGTATTCC
+
BB@::9@9948=9@BBCCCCCBB@C@BBB?A=
@Y1K6R:00730:00196
TACTGAGCTACACACACAGAAAGATTGGT
+
BBBBBCCCB:9<DAAABBCBGECBB?A>?
@Y1K6R:00731:00155
ACGAGTGCGTTCCCCATGTCCGTAGGTACTC
+
?BB??ABBAD=>BC9CAABA@CCBB?BAAAA
@Y1K6R:00731:00174
ACGAGTGCGTTCCCCATGTCGTAGGTACTC
+
ACBCCCCBAD=>CC:B9;;8887737777<
@Y1K6R:00739:00172
ACGAGTGCGTTCCCCATGTCGTAAGGTACTC
+
BCCBBBBA@@6999/99910...,.55../6
@Y1K6R:00742:00160
ACGAGTGCGTTCCCCATGTCGTAGGTAT
+
B?>@@AAB@@5999/999;:99//,..3
@Y1K6R:00747:00161
AGCACTGTAGCTGTCACTAGTTACTTGT
+
AACECCCCEDDCCCCCCCDBB@CECBAA
@Y1K6R:00701:00243
TGATACGTCTCCCTTCTTAGTTACTTCA
+
4=94449991//+/,//,///5444844
@Y1K6R:00703:00216
TAGTATCAGCCTCGCCATGACGAAGGTATTCC
+
C?A<:=CCCC?ABCD?ABCCECC@B@AAC>CA
@Y1K6R:00704:00237
ACGAGTGCGTTCCCCATGTCGTAGGTACTC
+
BB>ABBCCCBDBAA7A@@@@BCACAC@A?A
@Y1K6R:00712:00235
ACGAGTGCGTTCCCACTGTCGT
+
>@BB@>=>99611-1/////.4
@Y1K6R:00717:00244
ACGAGTGCGTTCCCCATGTCGTAGGTATC
+
BCABB?9?945999-99898371637<71
@Y1K6R:00730:00210
ACGAGTGCGTTCCCCATGTCGTAGGTACTC
+
<CCCECCBCD@CBD9B9;<BBA>A=?777>
@Y1K6R:00734:00203
ACGAGTGCGTTCCCCATGTCGTAGT
+
A@?@@ACBBC2444/9991;;<,,,
@Y1K6R:00734:00240
ACGAGTGCGTTCCCCATGTCGTAGGTACTC
+
BDBBBBBCBCCBCC:D;<;@@@??;?:77=
@Y1K6R:00737:00231
ACGAGTGCGTTCCCCATGTCGTAGG
+
ACB@@ADCAB6944/9991::8,,+
@Y1K6R:00700:00279
ACGAGTGCGTTCCCCATGTCGTAGT
+
CFCBBBA@@C5999,8886442,,,
@Y1K6R:00717:00272
ACGAGTCGTTTTTTTT
+
9934444444444444
@Y1K6R:00724:00269
TAGTATCAGCCTCGCCATGACGAAGGTATTCC
+
BBCA@AFA@ACAABCBECCC?==5959996;@
@Y1K6R:00728:00255
ACGAGTGCGTTCCCCATGTCGTAGGTACTC
+
>BBBB@ABFEACCC:BAAACCCAA>A????
@Y1K6R:00729:00257
TGATACGTCTCCTTCCTTAGTTACTTCA
+
BBBBBCCBEEC@B>?>B>@@AAECCBCC
@Y1K6R:00732:00295
ACGAGTGCGTTCCCCATGTCGTAGGTA
+
CCB@?@ACBD5999/9991;;8,,*,,
@Y1K6R:00733:00293
ACGAGTGCGTTCCCCATGTCGTAGGTACTC
+
BCBBBBCCBF8994-88;9>AA7747777=
@Y1K6R:00735:00255
ACGAGTGCGTTCCCCATGTCGTAGGTACTC
+
DJB@@ACBBC5999/9991;;;//,....3
@Y1K6R:00741:00297
ACGAGTGCGTTCCCCATGTCGTAGT
+
AA@AAACB@A5999/944/644...
@Y1K6R:00744:00261
CGTGTCTCTAGGCACAGGATTTTGTATA
+
CBCCCBBBABB@CA@?@<9999/99999
@Y1K6R:00745:00292
ATATCGCGAGGGTATGGAAGACTCATATAGA
+
A@@A@B@>99909=482497;9::6://.-.
@Y1K6R:00746:00298
ACGAGTGCGTTCCCCATGTCGTAGGTACTC
+
<CBBCCCA@C5944/9999@FB::67777?
@Y1K6R:00706:00342
ACGAGTGCGTTCCCACTGTCGTAGAGTC
+
>;7;;9B@??6991444443333164,,
@Y1K6R:00719:00304
ACGAGTGCGTTCCCCATGTCGTAGTAC
+
BCBBBBC==95999/99910.,,,,,,
@Y1K6R:00722:00306
ACGAGTGCGTTCCCACTGT
+
BBBBBC=978,,,*-,,,,
@Y1K6R:00723:00339
CGTGTCTCTAGGCACAGGATTTTGTGTA
+
CB@A@C@;;996;;B@B@<<<9/9@911
@Y1K6R:00729:00303
ACGAGTGCGTTCCCACTG
+
BCBBB>991/,--+-,,,
@Y1K6R:00742:00341
TAGTATCAGCCTCGCCATGACGAAGGATCC
+
949;@9>>99244449A=;;;11-1,/,,*
@Y1K6R:00744:00300
ACGAGTGCGTTCCCATGTCTAG
+
//7889>@<<><B?@--****(
@Y1K6R:00744:00328
ACGAGTGCGTCCTAC
+
:<;CB@41-+*)(((
@Y1K6R:00745:00310
ACGAGTGCGTTCCCACTGTCG
+
?@B@@@?@11,11,1////43
@Y1K6R:00704:00394
ACGAGTGCGTTCCCCATGTCGTAGTAGT
+
?;9<BCBAAD2444/9991<=>,,,,,,
@Y1K6R:00705:00390
ACGAGTGCGTTCCCCATGTCGTAGGTAT
+
@CBBBBCA;;2444/999100:00,.33
@Y1K6R:00725:00358
ATATCGCGAGGGTATGGAAGACTCTA
+
BABBBBBCBCC=A?>>:;::00....
@Y1K6R:00735:00376
ACGAGTGCGTTCCCATGTCGTAG
+
AABBCCB>;;2441984477311
@Y1K6R:00736:00392
ACGAGTGCGTTCCCACTGTCG
+
BBB@?@=A:461>811//,,,
@Y1K6R:00747:00382
AGCACTGTAGCTGTCACTAGTTACTTGT
+
4;;=<:9>CEAA@BB?B;<;A;>??544
@Y1K6R:00747:00384
TCTCTATGCGCTCACATGTC
+
>949@=B@C99<94889499
@Y1K6R:00702:00415
ACGAGTGCGTTCCCACTGTCGT
+
ACB@?@B@//,11,1//6687?
@Y1K6R:00715:00403
ATATCGCGAGGGTATGGAGACTCTATA
+
BB9;;DDCCBB@CA@?@CCCCCC>/10
@Y1K6R:00718:00410
TACTGAGCTACACACACAGAAAGATTGGT
+
BCCBEBCDBBBCDA@@BBCBB=@??=@47
@Y1K6R:00718:00444
TGATACGTCTCCTTCCTTAGTTACTTCA
+
4998994??@>69592924449444244
@Y1K6R:00719:00422
ATCAGACACGGACACAGCAGAACACAC
+
:;<BBB>A<929>999@A@?@<@888;
@Y1K6R:00725:00427
TACTGAGCTACACACACAGAAGAATAG
+
89;BBBG@==CCAA=<<---+,-*,33
@Y1K6R:00714:00455
ACGAGTGCGTTCCCCATGTCGTAGGTAC
+
ABDBBBB;::2444-998190../,...
@Y1K6R:00714:00474
ATCAGACACGGACACAGCAGAACACAC
+
9>;;<@@AA@=ACAAACCBBB>@??<>
@Y1K6R:00716:00455
ATCAGACACGGACACAGCAGAACACAC
+
@ABCAA?@;959?@@CAACBC@CAAAC
@Y1K6R:00741:00498
ACGAGTGCGTTCCCATGTCGTAGTA
+
;DBBBBB;::244-9944334....
@Y1K6R:00719:00507
TACTGAGCTACACACACAGAAAGATTGGT
+
BBBCAABABBBCCDBBCAA@B=ABB?B=?
@Y1K6R:00722:00502
ATATCGCGAGGGTATGGAAGACTCTA
+
A>@ACBBCCCH<@@<;89=?871111
@Y1K6R:00725:00541
ACGAGTGCGTCCCACTGTCGTAGAT
+
BBB@@@;;:9990944443333715
@Y1K6R:00742:00513
ACGAGTGCGGTCG
+
943600,**)***
@Y1K6R:00745:00507
TAGTATCAGCCTCGCCATGACGAAGGTATTCC
+
CDECCBBBBB@CDBB?BCCCCCD?B>BCA>@?
@Y1K6R:00731:00590
ACGAGTCGTTCCCCATGTCGTAGGTAT
+
AABAABBBB@CA>29491;<;11,./0
@Y1K6R:00736:00567
ACGAGTGCGTCTC
+
947//////////
@Y1K6R:00702:00614
ACGAGTGCGTTCCCATGTCGTAGGTACTC
+
BCB@BBA>4459909991<;;/0,////.
@Y1K6R:00704:00632
ACGAGTGCGTTCCCATGTCGTAGGTACTC
+
BBBAEBB@9954909>>>???77477777
@Y1K6R:00710:00638
TAGTATCAGCCTCGCCATGACGAAGGTATTCC
+
@@A>994944<ACCCBCCEA@@B,1-11-*,*
@Y1K6R:00729:00603
ACGAGTGCGTTCCCACTGTCGTA
+
BBB?B@BB11-1>81////7773
@Y1K6R:00742:00638
ACGAGTGCGTTCCCACTGTCGTAGTAGT
+
?CC@>@@>9959>:944443333111.,
@Y1K6R:00744:00636
ACGAGTGCGTTCCCACTGTCGTAG
+
<A@ABBBB;;51<811///444.0
@Y1K6R:00705:00652
CGTGTCTCTAGGCACAGGTTTTTGTGTAG
+
AACDBBBBBCC=@@@@A69999,994887
@Y1K6R:00706:00698
ACGAGTGCGTCCTCCATGT
+
9=;?><1////,/8,4///
@Y1K6R:00712:00680
ACGAGTGCGTCGTCCATGT
+
49>?991///////,////
@Y1K6R:00726:00678
ACGAGTGCGTTCCCCATGTCGTAGGTACTC
+
BBBBB@BBHEA@?=6@9;;?@@??;?;;7?
@Y1K6R:00739:00659
ACGAGTGCGTTCCCCATGTCGTAGGTACTC
+
ABCBCBA?@@5999/9999>B?7:67>>=?
@Y1K6R:00743:00689
TAGTATCAGCCTCCCCATGACGAAGGTATTC
+
99@944988824444,49B9111,/,,,,*/
@Y1K6R:00701:00711
ACGAGTGCGTTCCCATGTCGTA
+
BBBAABA=:;244-994/442*
@Y1K6R:00710:00723
ACGAGTGCGTTCCCCATGTCGTAGGTACTC
+
B?>@AABBDD@CBB9==>>>BBAA;?::::
@Y1K6R:00713:00745
TAGTATCAGCCTCGCCATGACGAAGGTATTCC
+
49444444//,///878=@<<;9=;9444777
@Y1K6R:00721:00748
ATATCGCGAGGGTATGGAAGACTCTAT
+
CBBAABBBCBB@CCCB8:8;AA>@C@:
@Y1K6R:00740:00708
ACGAGTGCGTTCCCCATGTCGTAGGTACTC
+
AB?@@@A@@A5499/9999?BB77377777
@Y1K6R:00740:00724
ACGAGTGCGTTCCCCATGTCGTAGGTACTC
+
=@B;<=B@@@5999/9981;;;//,.....
@Y1K6R:00700:00775
AGCACTGTAGCTGTCACTAGTTACTTGT
+
9?BCBABBAAADCCBCB==;:99BC?>@
@Y1K6R:00703:00757
ACGAGTGCGTCTCCATGT
+
4<8<1/1//6667,4444
@Y1K6R:00703:00759
ACGAATGCGTTCCCCATGTCGTAGGTACTC
+
BBCB?A>>>@5999-9999>>@9868989>
@Y1K6R:00707:00757
ACGAGTGCGTTCCCACTGT
+
BDB:9;A@11,11,1///,
@Y1K6R:00712:00751
ACGAGTGCGTTCCCATGTCGTAGTA
+
CBB??AEB::54909991:99./..
@Y1K6R:00722:00780
TAGTATCAGCCTCGCCATGACGAAGGTATTCC
+
BCCCB;<=AABFCCC@BCBDCBB?B@BDBAD?
@Y1K6R:00725:00793
ACGAGTGCGTTCCCACTGTCGT
+
9<CA@@BC::91>611-,,,,,
@Y1K6R:00731:00753
ATATCGCGAGGGTATGGAAGACTCTAT
+
@79;99@@9=@<>@>>59677116661
@Y1K6R:00733:00764
ACGAGTGCGTCCAC
+
//.//,,,///,//
@Y1K6R:00736:00759
TATACGTCTCCTCCTAT
+
B@=4::9466:1/,,,,
@Y1K6R:00737:00780
TGATACGTCTCCTCTTAGTTACTTCA
+
BA<<=AG@>-,*-,,*,,/,444244
@Y1K6R:00738:00766
CGTGTCTCTAGGCGACAGGATTT
+
9499944/,,,*,,,68;:444-
@Y1K6R:00708:00811
ACGCTCGACATGCCAGGTACA
+
9>?@AA@??91-8+--*,,/4
@Y1K6R:00709:00829
ACGAGTGCGTCCTCCTATGT
+
49;A@@;<<<<:00*,,,,/
@Y1K6R:00715:00824
ACGAGTGCGTTCCCATGTCGTAG
+
9>A@>?@@99511-11//...11
@Y1K6R:00718:00828
ACGAGTGCGTTCCCACTGTCGTA
+
>BB@@@AA:::::,1////3333
@Y1K6R:00720:00804
CGTGTCTCTAGGCACAGGATTTGTGTAG
+
B:<=CCB?BAA7:;A?B>99909@@;11
@Y1K6R:00721:00803
AGCACGTGTAGCTGTCTACTAGTTACT
+
7//1/,,,,,/,,22/////444244:
@Y1K6R:00725:00829
ACGAGTGCGTTCCCATGTCGT
+
BDB??AA?=9511,11/,000
@Y1K6R:00729:00803
ACGAGTGCGTTCCCCATGTCGTAG
+
;B@@@AA@@@5999/944/.....
@Y1K6R:00735:00841
ACGAGTGCGTTCCCATGTCGTA
+
BDBBBB@;992//,11/,020.
@Y1K6R:00741:00839
ACGAGTGCGTTCCCATGCTGTA
+
ABBBBB=94469919111/,2,
@Y1K6R:00709:00860
ACGAGTGCGTTCCCATGTCGTAGGTACTC
+
@BBBBBDA?;244-9999>??77477777
@Y1K6R:00719:00879
ACGAGTGCGTTCCCCCATGTCGTAGGTACTC
+
ACBAA@CCC>24444-9999?BB77477777
@Y1K6R:00728:00858
ACGAGTGCGTTCCCATGTCGTAGTATC
+
?B>BBBCCBD;995=998<7911115.
@Y1K6R:00736:00886
TCTCTATGCGCTCCACATGTCTAAGGT
+
BDDBBABBBCCFCABA=@@99995928
@Y1K6R:00744:00868
TACTGAGCTACCACACATCAGAAGAT
+
444449?4444:44/,,,,,,,*,.6
@Y1K6R:00748:00881
TAGTATCAGCCTCGCCATGACGAAGTAT
+
41////66//,4;44298:1//1,////
@Y1K6R:00700:00934
ACGAGTGCGTTCCCCCATGTCGTAGGTACTC
+
ABB??=CHDB69949-9>>@BBB@@=>7777
@Y1K6R:00700:00945
ACGAGTGCGTCCTC
+
998944444/87,,
@Y1K6R:00725:00927
ATCAGACACGGACACAGCAGAACACTA
+
10//**,,,,*,0444B>>=B@>8:43
@Y1K6R:00726:00942
ACGAGTGCGTTCCCATGTCGTAGGTACTC
+
ACCCC;=;DFABB<A:99>??77377171
@Y1K6R:00733:00911
ATCAGACACTCGGACACAGTAGAACACACA
+
834444./////,///444:4339771113
@Y1K6R:00735:00905
ACGAGTGCGTTCCCACTGTCGTAGTA
+
;CC;9<BAB@;::6111//...3111
@Y1K6R:00741:00932
ACGAGTGCGTCCTCCATGT
+
9=8>94944:;97:,////
@Y1K6R:00749:00913
CGTGTCTCTAGGCACAGGATTTTGTGTAG
+
BBCDCBBCABB@BBCCD@CAAA9@?=?@C
@Y1K6R:00701:00968
ACGAGTGCGTCCTCCATGT
+
9;;>>>1/1//,/6,/444
@Y1K6R:00705:00983
ACGAGTGCGTTCCCCATGTCGTAGTAC
+
BBBBBCB:::2444/9981;4;////.
@Y1K6R:00713:00964
ACGAGTGCGTTCCCATGTCGTAG
+
BCBBBC>;9924909441444..
@Y1K6R:00717:00985
ACGAGTGCGTTCCCCATGTCGTAGGTACTC
+
ACABBBC@;;2444/9999>>>7737767;
@Y1K6R:00723:00996
TAGTAACAGCCTCGGACGAAGGTATTCC
+
C?AADBCBBDCCBB?B@@@7;69995<=
@Y1K6R:00732:00959
ATATCGCGAGGGTATGGAAGACTCTATA
+
B????ECBGCCBBDBC?B?BJCCC@???
@Y1K6R:00745:00956
TACTGAGCTACACACACAGAAAGATTGGT
+
BBCFDCCA??BBBCCDBB9775:@@>B@B
@Y1K6R:00705:01031
ACGAGTGCGTTCCCACTATG
+
9;A@><<<11,1/+,,,/*0
@Y1K6R:00709:01044
ACGAGTGCGTTCCCATGTCGTAGTACTC
+
AABBBBCEBB===5@@@;:@=00/;;;7
@Y1K6R:00717:01044
ACGAGTGCGTTCCCACTGTGTA
+
/6@9;9@@9951:66////,,.
@Y1K6R:00724:01033
ACGAGTGCGTTCCCCATGTCGTAGGTACTC
+
BBBBBAA@@A@ABC:CAA@A@@??=?CECC
@Y1K6R:00727:01011
ACGAGTGCGTTCCCATGTCGTAGGTACTC
+
BBBABABA;;244-9>>>?B?7747====
@Y1K6R:00728:01044
TCTCTATGCGCTCCACATGTCTAAGT
+
>ABABCBCBAA9969999A@@>>598
@Y1K6R:00729:01022
ACGAGTGCGTTCCCCCATGTCGTAGTACT
+
BCBBB?CCCC69944+8491008,,,,,,
@Y1K6R:00730:01008
ACGAGTGCGTTCCCATGTCGTAGTACTC
+
AA?@BBDB??;996>991::8,,,,,**
@Y1K6R:00736:01009
ACGAGTGCGTCCTCCATGTCG
+
A;:;;49444424;2444444
@Y1K6R:00700:01085
ACGAGTGCGTTCCCATGTCGT
+
AABBBDB@992//+11//4..
@Y1K6R:00711:01057
ACGAGTGCGTTCCCATGTCGT
+
BBBBBCB:::2//+1///..,
@Y1K6R:00714:01062
AGCACTGTAGCTGTCACTAGTTAATTGT
+
;9BCDB@BABBCCCC@@@ABC@D@A>?A
@Y1K6R:00714:01092
ACGAGTGCGTTCCCCATGTCGTAGGTACTC
+
BBBBBBBCCC@CBA9C;<<ABBAC@C:;:A
@Y1K6R:00715:01052
TGATACGTCTCCTTCCTTAGTTACTTCA
+
BCBB@CBCFCA>@===@A@AA@BBBCC;
@Y1K6R:00717:01077
ACGAGTGCGTTCCCCATGTCGTAGGTAT
+
?BBBBBB=::2444/9991:::00,/94
@Y1K6R:00723:01074
ACGAGTGCGTTCCCCATGTCGTAGGTACTC
+
BAABBCCCAA?BHHAD@@@@@@??<@:;:@
@Y1K6R:00735:01095
ACGAGTGCGTTCCCCATGTCGTAGGTATC
+
BBBBBBCB@;2444/9991;;@00,0:3.
@Y1K6R:00741:01052
ACGAGTGCGTTCCCCATGTCGTAGGTACTC
+
B@BBBBCBC;2444/99998887747777;
@Y1K6R:00741:01074
ACGAGTGCGTTCCCCATGTCGTAGGTACTC
+
@A?BB@A@@F@ABC:BBAB@BB??=?A???
@Y1K6R:00748:01059
TACTGAGCTACACACACAGAAAGATTGGT
+
??AABBB<;<;@999>99477/3331136
@Y1K6R:00748:01070
TCTCTATGCGCTCCACATGTCTAAGGT
+
DCDCBBBBBCBCB@CBAAAA9;;=@=@
@Y1K6R:00706:01128
ATCAGACACTCGGACACAGCAGAACACACA
+
9.61/,22,,/6,//44484433137111;
@Y1K6R:00708:01135
ACGAGTGCATTCCCCATGTCGTAGGTACTC
+
BCABCB@@992444/99819;;0/,.....
@Y1K6R:00710:01117
ACGAGTGCGTTCCCCATGTCGTAGGTACTC
+
BBBBBA>AAB?ABC:B???<<=..,0000:
@Y1K6R:00711:01107
ACGACGTCGTCC
+
00*****00/42
@Y1K6R:00711:01130
ACGAGCGTCCCATGCTCGT
+
::.111999C=;881////
@Y1K6R:00713:01142
TAGTATCAGCCTCGCCATGACGAAGGTATTCC
+
ABC@ADDCDC@<999599>>>9959999@<@;
@Y1K6R:00714:01137
ACGAGTGCGTTCCCCATGTCGTAGGTACTC
+
AAB@AACCCCDAAA9@>??ACC??:?977=
@Y1K6R:00715:01120
TACTGAGCTACACACACAGAAAGATGGT
+
BAA@B@@<;;AA@9<<;;>:>8:00.33
@Y1K6R:00715:01124
ACGAGTGCGTTCCCATGT
+
99784444442//+///,
@Y1K6R:00716:01121
ACGAGTGCGTTCCCCATGTCGTAGTATC
+
BBAADBB;992449/9988<79111171
@Y1K6R:00717:01148
ACGAGTGCGTTCCCCATGTCGTAGGTA
+
BBBBBBF@;;2444/9999??>7747=
@Y1K6R:00718:01126
ACGAGTGCGTTCCCCATGTCGTAGGTACTC
+
A?>?BBBB?A@BDD:C:<;:;<@A=?:79?
@Y1K6R:00718:01148
GAAGAGGAAGGTT
+
9?24442/,/,//
@Y1K6R:00719:01144
ACGAGTGCGTTCCCCATGTCGTAGGTACTC
+
@A?@B@BCDF@DBB9B=@@BBBBB?A????
@Y1K6R:00722:01122
ACGAGTGCGTTCCCCATGTCGTAGGTACTC
+
BB?BBBCBBCABDB:B??>;@@6657777=
@Y1K6R:00722:01144
ACGAGTGCGTTCCCCATGTCGT
+
BCB@?@B@995999,444/444
@Y1K6R:00725:01137
ACGCTCGACATGCCCAGGTACAGGAG
+
BBBBBBBDBBBCBB>9967<>9989@
@Y1K6R:00726:01148
ATCAGACACGGACACAGCAGAACACAC
+
BBBBBBABBB@>AACCBBB@A?ABB??
@Y1K6R:00727:01136
ACGAGTGCGTTCCCCCATGTCGTAGGTACT
+
=B;99<@@=?DABC@-411/....54463.
@Y1K6R:00728:01115
ACGAGTGCGTTCCCCATGTCGTAGGTATC
+
@BABEBCCCCA?==6=;;1;<=00,0:5.
@Y1K6R:00735:01142
ACGCTCGACATGCCCAGGTACAGGAG
+
?@@BCCCDDCCA@@19947;6//,//
@Y1K6R:00739:01113
ACGAGTGCGTTCCCCATGTCGTAGTACT
+
BBBBBBABAB;=994=8910;8,,,,,,
@Y1K6R:00739:01129
CGTGTCTCTAGGCACAGGATTTTGTGTAG
+
AA:449999>=;<994:?@@@B9@@@=>>
@Y1K6R:00739:01138
TCACGATGCGCTCCACATGTCTAAGT
+
/,,,,////444424444:8///,,,
@Y1K6R:00700:01164
ACGAGTGCGTTCCCATGTCTAG
+
A<94;44444244-444/....
@Y1K6R:00706:01174
ACGAGTGCGTTCCCCATGTCGTAGGTATC
+
BBA@BCCA;;2444/9>>??>>7747?77
@Y1K6R:00707:01181
ACGAGTGCGTTCCCATGTCGTAGGTCTC
+
BCBCBB@;9959909941746./,..43
@Y1K6R:00709:01188
ACGAGTGCGTTCCCCATGTCGTAGGTACTC
+
BBCCCCCA@@6999/9>>>>@@A?A:::::
@Y1K6R:00714:01179
ACGAGTGCGTTCCCATGTCGTAG
+
@DDCBDB;::244-984/444..
@Y1K6R:00714:01181
TACTGAGCTACCACACACAGAA
+
/11//88444494444444431
@Y1K6R:00715:01168
ACGAGTGCGTTCCCCATGTCGTAGGTACTC
+
BBBBAACCC;2444/9>>>?BBAB?B:::A
@Y1K6R:00719:01173
TGATACGTCTCCTTCCTTAGTTACTTCA
+
BBC<;>DDAAA@CACAC<;<A?BABCD<
@Y1K6R:00721:01176
ACGAGTGCGTTCCCATGTCGTAGGTACTC
+
ABBB@@DA;;244-9991;;;//,00/0/
@Y1K6R:00723:01198
ACGAGTGCGTTCCCATGTCGTAGGTAT
+
BCBBABBA;;244-998197;//,...
@Y1K6R:00725:01179
ACGAGTGCGTTCCCCATGTCGTAGGTACTC
+
BB>?@@CB;;2444/9>>>?BB7737777>
@Y1K6R:00726:01186
ACGAGTGCGTTCCCCATGTCGTAGGTACTC
+
ABB?@@CCC>2444/9@@ABCCBB?B:::B
@Y1K6R:00731:01191
ACGAGTGCGTTCCCCATGTCGTAGGTACTC
+
BB?BBAFC;;2444/9>>>>?@7747777=
@Y1K6R:00736:01187
ACGAGTGCGTTCCCCATGTCGTAGGTACTC
+
BBAABBCA;;2444/9>>>?BB77377777
@Y1K6R:00737:01168
ACGAGTGCGTTCCCCATGTCGTAGGTACTC
+
ABBBBBBA::2494/9>>@ABD7737777=
@Y1K6R:00741:01157
ACGAGTGCGTTCCCATGTCGTAGGTACTC
+
?CBBB@F@;;244-9>>>??A7747777=
@Y1K6R:00741:01182
ACGAGTGCGTTCCCATGTCGTAGGT
+
BBBBBBDB@;244-984/444..,.
@Y1K6R:00743:01184
TCTCTATGCGCTCCACATGTCTAAGGT
+
BCGCBABBBCCDB?@BBCCDAAA=?=A
@Y1K6R:00746:01180
TAGTATCAGCCTCGCCATGACGAAGGTATC
+
4844B9>==999999@AA<<9BA69244/.
@Y1K6R:00748:01182
ACGAGTGCGTTCCCCATGTCGTAGG
+
@ACBCCB;;;2444/99910....,
@Y1K6R:00700:01239
ACGAGTGCGTTCCCCATGTCGTAGGTACTC
+
ADCBB?CB;;2444/9999>>?77377677
@Y1K6R:00702:01248
ATAACGCGAGGGTATGGAAGACTCTATA
+
BBB@BBBAA??<@A>@7;8;A@@@B???
@Y1K6R:00704:01200
TCTCTATGCGCTCCACATGTCTAAGGT
+
BCCCBA@BCCBCB?AABBCCAAA=>=@
@Y1K6R:00705:01221
ACGAGTGCGTTCCCACTGTCG
+
ABBABB@;66,11,1////33
@Y1K6R:00707:01226
CGTGTCTCTAGGCACAGGATTTG
+
>;<<@>>@@99534://,///+/
@Y1K6R:00708:01211
ACGAGTGCGTTCCCCATGTCGTAGGTACTC
+
BBBBBBBBCC@BCC:C@@@AAAAA?A???A
@Y1K6R:00709:01229
CGTGTCTCTAGGCACAGGATTTTGTGTAG
+
CBCCDBBBA@@@BAAA>:BBAB:::9B@@
@Y1K6R:00712:01236
ACGAGTGCGTTCCCCATGTCGTAGGTACTC
+
@A??B@AA@F?@BC:C@@ABBB@?=@:::?
@Y1K6R:00712:01247
ACGAGTGCGTTCCCCATGTCGTAGGTACTC
+
BBAAAACCCD@DCB:B???@B@;?:?:77>
@Y1K6R:00713:01200
ACGCTCGACATGCCCAGGTACAGGAG
+
?BBBCCABA==44409858?A??<?@
@Y1K6R:00713:01235
ACGAGTGCGTTCCCCATGTCGTAGGTACTC
+
@BBB?BBB@9?>>>4@@@@?AA::47====
@Y1K6R:00714:01213
ACGAGTGCGTTCCCATGTCGTAGT
+
BBABBB>:=95990944/666...
@Y1K6R:00715:01214
ACGAGTGCGTTCCCCATGTCGTAGGTACTC
+
?B?ABABCDFAA==69499>>:00,00/0/
@Y1K6R:00716:01205
ACGAGTGCGTTCCCCATGTCGTAGGTACTC
+
@CBBBBBBCCADDB9B@@@ABB??>@:;;A
@Y1K6R:00719:01203
ATATCGCGAGGGTATGGAAGACTCTATAGA
+
BB???CDCCBB@AAAA@A@BBBBBAAB??=
@Y1K6R:00723:01232
ACGCTCGACATGCCCAGGTACAGAG
+
99:4=BA??94444-442346///8
@Y1K6R:00725:01218
ACGAGTGCGTTCCCATGTCGTA
+
ADB???@;44599184443371
@Y1K6R:00730:01221
ACGAGTGCGTTCCCCATGTCGTAGGTACTC
+
BBB?BBCCCBBC==6=9;;>>>7747777?
@Y1K6R:00735:01201
ACGCTCGACATGCCCAGGTACAGGAG
+
ABBBBB@CDBBBBB>9967;A@A?AC
@Y1K6R:00736:01202
ACGAGTGCGTTCCCATGTCGTAG
+
BBBBA=:9446991844437311
@Y1K6R:00736:01239
ACGAGTGCGTTCCCCATGTCGTA
+
?ABBCBAA=92//1+111-87-/
@Y1K6R:00739:01235
TCTCTATGCGCTCCACATGTCTAAGT
+
6///6668@<<9<89=@944//,*,,
@Y1K6R:00743:01240
ACGAGTGCGTTCCCCATGTCGTAGGTACTC
+
BBCCCCBABCACCC:CA@@CB:::=@::;D
@Y1K6R:00749:01248
ACGAGTGCGTTCCCCATGTCGTAGGTACTC
+
BBABBBCCBD==9=49499>>?7747777;
@Y1K6R:00703:01260
ACGAGTGCGTTCCCCATGTCGTAGGTACTC
+
BBBBBACB@;2444/9>>>@CC??:?::7?
@Y1K6R:00704:01251
AGCACTGTAGCTGTCACTAGTTACTTGT
+
@@GDDBBBCCCDABBC@AAAA@B@@@CB
@Y1K6R:00706:01264
ACGAGTGCGTTCCCCATGTCGTAGGTACTC
+
BBBBBBCCCCDAA=7@=@@ACC??=?:::A
@Y1K6R:00708:01251
ACGAGTGCGTTCCCCATGTCGTAGGTATC
+
CCB@AACA;;2444/9999>??7747>=1
@Y1K6R:00712:01273
ACGAGTGCGTTCCCATGTCGTAGGT
+
BBBBDB;;445991844/444..,.
@Y1K6R:00713:01268
ACGAGTGCGTTCCCATGTCGTAGGTACTC
+
AACCCC@;::5490888879911377777
@Y1K6R:00723:01266
ATATCGCGAGGGTATGGAAGACTCTATA
+
BB@??CCCDDC>A@@@@C@CCBBCB;;9
@Y1K6R:00726:01268
ACGAGTGCGTTCCCCATGTCGTAGGTACTC
+
@@?AAAACCDABAA9@>??ABB9<:?9777
@Y1K6R:00728:01261
ATATCGCGAGGGTATGGAAGACTCTATA
+
CB:;;CCCCCA?BBBB@B@C:::??::8
@Y1K6R:00737:01261
TGATACGTCTCCTTCCTTAGTTACTTCA
+
ACDA@AFCCA=;9;=;>;99;@@@@CA>
@Y1K6R:00739:01271
GACGAGTGCGTTCCCCATGTCCTAGGTACT
+
?@BAB@@@B@A?@@@4>@@11,0..,....
@Y1K6R:00745:01253
ACGAGTGCGTTCCCCATGTCGTAG
+
?CBBABB?:;2444/984/662,,
@Y1K6R:00766:00082
ACGAGTGCGTTCCCCATGTCGTAGGTACTC
+
EBBBA?AC@A?@AA4>@ABABEBC@CB???
@Y1K6R:00772:00074
ATCAGACACGGACACAGCAGAACACAC
+
?BB?AB<9;;=@A@@ABC;9;>988=A
@Y1K6R:00753:00145
TAGTATCAGCCTCGCCATGACGAAGGTATTCC
+
BDCBBBB<<<>BBBBBCCDCDBB>B@CCC>@=
@Y1K6R:00757:00128
ACGAGTGCGTTCCCCATGGTCGTAGGTACTC
+
BBBBBBBBBCACCD:C@?=@888==:=7777
@Y1K6R:00759:00115
ACGAGTGCGTTCCCCATGTCGTAGGTACTC
+
@@>?@@AACB@ABC:DA?@@AAAC@D@@@A
@Y1K6R:00759:00118
ACGAGTGCGTTCCCCATGT
+
8978944>@:2///*///,
@Y1K6R:00762:00145
ACGAGTGCGTTCCCCATGTCGTAGTATC
+
BBB@AAC@::2444/998477711165.
@Y1K6R:00766:00118
ACGAGTGCGTTCCCCATGTCGTAGGTACTC
+
BBBBBBCCCE@DCB:B@@?><@??=@:::@
@Y1K6R:00769:00119
TAGTATCAGCCTCGCCATGACAAAGGTATTCC
+
BAB@DAHBBB@B@@@=@AADCCCBEBD<;;;C
@Y1K6R:00770:00146
ACGAGTGCGTTCCCCATGTCGTAGTAGT
+
4434449999:;;;24;91;78,,,,,,
@Y1K6R:00771:00123
ACGAGTGCGTTCCCCATGTCGTAGGGTACTC
+
?ABBCCCB@;6444/8899>??776.7>777
@Y1K6R:00772:00128
ACGAGTGCGTTCCCCATGTCGTAGGTACTC
+
CBBABBCB@;2444-9>>>@BBBB@B;;;C
@Y1K6R:00774:00141
ACGAGTGCGTTCCCCTGTCGTAGGTACTC
+
ABA@AA994?8>=>/9448773101449@
@Y1K6R:00775:00115
ACGAGTGCGTTCCCCATGTCGTAGGTACTC
+
?BBBBA@@@B?BBB:CBBA>@@??;>777=
@Y1K6R:00776:00132
TGCACTGTAGCTGTCACTAGTTACTTGT
+
DBBCCBBDCCBBECCCBBBBB;<<B@<<
@Y1K6R:00777:00116
ATATCGCGAGGGTATGGAAGACTCTATA
+
BBAAABCCCCB>B@@@@C@CBBCCBBB?
@Y1K6R:00779:00126
ACGAGTGCGTTCCCCATGTCGTAGGTACTC
+
@@>ACBHDCC=?994=899>@?=?:=7776
@Y1K6R:00784:00127
ACGAGTGCGTTCCCCATGTCGTAGGTACTC
+
BBB@A>BBCC@DDA9A9:8<>>77477777
@Y1K6R:00791:00136
ACGAGTGCGTTCCCCATGTCGTAGGTACTC
+
@AB?B@BCDFBBBE9BABBBBB@@?B9::?
@Y1K6R:00792:00102
ACGAGTGCGTTCCCCATGTCGTAGGTACTC
+
@ABBBBAABFADAB9?9::??>6647777=
@Y1K6R:00792:00125
ACGAGTGCGTTCCCCATGTCGTAGGTACTC
+
BBBBBBCCCB@CBB9B@@@ABBAB?B:::A
@Y1K6R:00792:00130
ACGAGTGCGTTCCCCATGTCGTAGGTACTC
+
@A>?BBCCCCDAAA9@@@@AAAAA@B:::?
@Y1K6R:00795:00129
ACGAGTGCGTTCCCCATGTCGTAGGTACTC
+
@@>@@AAAAB?ACD:D:;:BAA=?;@777=
@Y1K6R:00797:00123
CGTGTCTCTACGGCACAGGATTTGTGTAG
+
444:?>91///.,./4442444-444444
@Y1K6R:00757:00158
ACGAGTGCGTTCCCCATGTCGTAGGTACTC
+
BBBBBBCCBB@BCC:DBBBBBB??=@:;;?
@Y1K6R:00775:00173
ACGAGTGCGTTCCCATGTCGT
+
BBBBBCB=992//+1///44.
@Y1K6R:00776:00163
ACGAGTGCGTTCCCCATGTCGTAGGTACTC
+
BB?@@BBBCB@BCHBDBAA@BBAB?B:;;?
@Y1K6R:00776:00171
TAGTATCAGCCTCGCCATGACGAAGGTATTCC
+
B?AAABC@@@@;;<D@CCCCDCC@B@CCB?B@
@Y1K6R:00780:00169
TACTGTACACACACAGAAAGATTGGTGC
+
BBBCCBBBBBABBE>>;:6;00,.6:50
@Y1K6R:00782:00178
ACGAGTGCGTTCCCCATGTCGTAGGTACTC
+
BBB@AACCCDAD>A7=:;1<<=00,00...
@Y1K6R:00789:00196
ATCAGACACGGACACAGCAGAACACAC
+
@@B@@ADCCD@BCCCCCCCA@=@ACBB
@Y1K6R:00798:00185
ACGAGTGCGTTCCCCATGTCGTAGGTACTC
+
BBBABBCCBB@ACC:CC???BBBC?B:::?
@Y1K6R:00756:00242
ACGAGTGCGTTCCCCATGTCGTAGGTACTC
+
;@@ABA@>@A5999/9999>>911016116
@Y1K6R:00757:00215
AGCACTGTAGCTGTCACTAGTTACTTGT
+
BBBABCBCCCCFAAACCCCBB@ABB?AA
@Y1K6R:00761:00200
ACGAGTGCGTTCCCCATGTCGTAGGTACTC
+
BBBBBBCCHEA@??8@@@BAECBC@C:;;A
@Y1K6R:00765:00206
ACGAGTGCGTTCCCCATGTCGTAGGTACTC
+
ABB@BBCCBB@BCG:CCBBBBBCC@FB@@@
@Y1K6R:00765:00229
TCTCTATGCGCTCCACATGTCTAAGGT
+
ABB@@@<<>CCIE@CBBBAAACCAB@C
@Y1K6R:00766:00206
GAGCCGGTCGGAATTGG
+
6//,*,*,,,*,*,*,,
@Y1K6R:00771:00238
ACGAGTGCGTTCCCCATGTCGTAGGTACTC
+
?AB?B@BCDFABAA9BCBBBCCBB?A????
@Y1K6R:00774:00207
TAGTATCAGCCTCGCCATGACGAAGATTCC
+
9>@949@99958@945;>>1111,/885;=
@Y1K6R:00776:00201
ACGAGTGCGTTCCCCATGTCGTAGGTACTC
+
CDB@@ABBCDBCCC9B@@@;@@99577777
@Y1K6R:00783:00238
ACGAGTGCGTTCCCCATGTCGTAGGTACTC
+
BBBAAADCDCDAAA9@???BBB77466777
@Y1K6R:00784:00249
ACGAGTGCGTTCCCCATGTCGTAGGTACTC
+
BBBBBBBBBCABCC:C??>;<B1137777=
@Y1K6R:00788:00208
ACGAGTGCGTTCCCCATGTCGTAGGTACTC
+
@DBBBACDCC?BBB7@:::ABBBC@C@@@B
@Y1K6R:00751:00263
ACGAGTGCGTTCCCATGTCGTAGGTACTC
+
BBABBCDCBB8<<199997;;110111..
@Y1K6R:00755:00254
ATATCGCGAGGGTATGGAAGACTCTATA
+
BB@AABCCDCB@CBBB?B?BCCCCB::8
@Y1K6R:00755:00259
ACGAGTGCGTTCCCCATGTCGTAGGTACTC
+
ABCBEBHB@;2444/9991;;;00,//./.
@Y1K6R:00771:00268
AGCACTGTAGCTGTCACTAGTTACTTGT
+
449;;984444444=@<998;;9=@@AA
@Y1K6R:00775:00260
ACGAGTGCGTTCCCCATGTCGTAGGTACTC
+
@@>@AACDBA6944/8=>>>AA7:5:?==@
@Y1K6R:00775:00263
TGATACGTCTCCTCTTAGTTACTCA
+
4444444:7--+,,,*,//,/////
@Y1K6R:00776:00265
ACGAGTGCGTTCCCACTGTCGT
+
99:;<CCCBE211,11/,,,,,
@Y1K6R:00778:00262
ACGAGTGCGTTCCCCATGTCGTAGGTACTC
+
BBABBBCDDDA?==694:9>??7747====
@Y1K6R:00786:00286
TAGTATCATGCCTCCGCCATGACGAAGGTATTCC
+
//6,///,,,0*,,*/.,9@BCBCC>@=99:@B@
@Y1K6R:00786:00287
ACGAGTGCGTTCCCCATGTCGTAGGTACTC
+
ADB??@CBB;5944/9>>>BBB??<???AB
@Y1K6R:00789:00285
ACGAGTGCGTTCCCCATGTCGTAGGTACTC
+
@A?AAABCDD699948>@=<BC??88177<
@Y1K6R:00790:00278
ACGAGTGCGTTCCCCATGTCGTAGGTACTC
+
BCA??@CCFD>?==6@=?BBAA::377===
@Y1K6R:00790:00292
ACGAGTGCGTTCCCATGTCGTAAGGTACTC
+
CCJG@<<9>@611,1///...101361111
@Y1K6R:00793:00279
ACGAGTGCGTTCCCCATGTCGTAGGTACTC
+
BBBBBBCCDE>???6@=@@BCC??;??<<<
@Y1K6R:00798:00278
ACGAGTGCGTTCCCCATGTCGTAGTAC
+
BBABBC=9:;2444-9848?<;./...
@Y1K6R:00799:00284
ATCAGACACGGACACAGCAGAACCAC
+
;:;@998@==;>=>@@4////,/,.6
@Y1K6R:00751:00331
CGTGTCTCTAGGCACAGGATTTTGTGTAG
+
BAA::<CBB@@=@A@CDDDDDD9==9>>>
@Y1K6R:00756:00311
ACGAGTGCGTTCCCCATGTCGTAGGTACTC
+
BBBBBBCBC>2444/9999>??77477777
@Y1K6R:00764:00331
ACGAGTGCGTTCCCCATGTCGTAGGTACTC
+
EDBBBBBCBF;=994=899>>>==:=777>
@Y1K6R:00772:00307
ACGAGTGCGTTCCCCATGTCGTAGGTACTC
+
@CBBB@B=;;2444/999988877477777
@Y1K6R:00781:00330
ACGAGTGCGTTCCCATGTCGTAGGTAC
+
@CABB???945990999/.46./,/..
@Y1K6R:00784:00321
CGTGTCTCTACGGCACAGGATTTGTGTA
+
4444448444431344442444-44449
@Y1K6R:00790:00347
ACGAGTGCGTTCCCCATGTCGTAGGTACTC
+
>ABBBBBCBEBEBB:C9;:@BA<?:=777>
@Y1K6R:00797:00348
ACGAGTGCGTTCCCATGTCGTA
+
BCBBBB>;992/1,1///...1
@Y1K6R:00798:00313
ACGAGTGCGTTCCCCATGTCGTAGGTACTC
+
BBBBBBCB@;2444/9999>>>77477777
@Y1K6R:00798:00329
ACGAGTGCGTTCCCCATGTCGTAGGTACTC
+
;@899@999@=>>?4?999@8877;<71:A
@Y1K6R:00755:00369
ATCAGACACGGACACAGCAGAACACAC
+
A@CBABIBBA?BDCCCCDCBC>BAA@B
@Y1K6R:00756:00384
ACGAGTGCGTTCCCCATGTCGTAGGTACTC
+
;@?ABBBCDD@CDB9@===78877011116
@Y1K6R:00766:00369
ATATCGCGTACGGTATGGAGAC
+
9;;444:4444/,//..,/..3
@Y1K6R:00783:00396
ACGAGTGCGTCTCCATGT
+
488<8:1/////8,4444
@Y1K6R:00789:00373
ACGAGTGCGTTCCCAC
+
99?<<<2//>,-,*,,
@Y1K6R:00796:00379
ATCAGACACGGACACAGCAGAACACAC
+
?>?BBBB@BB@BBABDABBCC?CBBBB
@Y1K6R:00798:00385
ACGAGTGCGTTCCCCATGTCGTAGGTATC
+
ABB@@ACC?F6944/9891::>00,//3.
@Y1K6R:00762:00429
ACGAGTGCGTTCCCCATGTCGTAGGTAT
+
BAABCDB:::2444/9991:::00,/73
@Y1K6R:00775:00437
ACGAGTGCGTTCCCACTGTGT
+
?99;@?A@99611-11//,,,
@Y1K6R:00784:00429
ACGAGTGCGTTCCCCATGTCGTAGG
+
BFBCBBA;::2444/9991:74./,
@Y1K6R:00785:00411
TACTGAGCTACACACACAGAAGAT
+
>>>?A>@A<9<9@99944431336
@Y1K6R:00789:00445
ACGAGTGCGTTCCCATGTCGTA
+
?BA??@A?=9511,1///..41
@Y1K6R:00750:00483
ACAGATACATACTACTCTGAGCACGATCATAGCTACGTACTC
+
,,,,,22:A:;;A8//////699>>>=998883603366444
@Y1K6R:00765:00481
TAGTATCAGCCTCGCCATGACGAAGGTATTCC
+
BBBD@AGBBCACBBHECBCDCAA>A@DCC@B@
@Y1K6R:00771:00463
TACTGAGCTACCACACACAGAA
+
444449>8///,/8/4498431
@Y1K6R:00774:00488
TACTGAGCTACCACACACAG
+
/////88444497///////
@Y1K6R:00776:00485
AGCACTGTAGCTGTCACTAGTTACTTGT
+
B@AAFBABDECCCCDEDCBDB?CCC>BB
@Y1K6R:00782:00541
AGCACTGTAGCTGTCACTAGTTACTTGT
+
?@A@@CCCAEADBGBCCD:<<ADDC?AA
@Y1K6R:00791:00521
ACGAGTGCGTTCCCCATGTCGTAGGTACTC
+
BABABCC@::2444/9991::8,,+,,,,,
@Y1K6R:00794:00520
ACGAGTGCGTTCCCCATGTCGTAGGTATC
+
BCBBBBCB@;2444/9991:::00,.353
@Y1K6R:00796:00546
TAGTATCAGCCTCCGCCATGACGAAGGTATTCC
+
@@@9<9:866,11,//789=BBA@=@?AAB?B=
@Y1K6R:00753:00557
ACGAGTGCGTTCCCCATGTCGTAGGTA
+
FCCBAACCCCA?==494:1;;7,,+,,
@Y1K6R:00755:00573
AGCACTGTAGCTGTCACTAGTTACT
+
9@A9:;<9<A@BA=;<BB49;=999
@Y1K6R:00776:00597
TCTCTATGCGCTCCACATGTCTAAGGT
+
BBBHABCCBBCFC@@@@@A911>-1,1
@Y1K6R:00790:00566
ACGAGTGCGTCCTCCATGTC
+
?A@CCB;;<<924:244444
@Y1K6R:00750:00610
ATATCGCGAGGGTATGGAAGACTCTATA
+
AC;<;CBB<9969>=B?B@CB;<<;::A
@Y1K6R:00768:00620
ACGAGTGCGTTCCCATGTCGTAGGTA
+
BDC99;B@=?59919841;44./,.3
@Y1K6R:00779:00640
CGTGTCTCTAGGCACAGGATTTTGTGTAG
+
AFCDCBBBBCC@CBB=@>9944/9?>?>>
@Y1K6R:00794:00632
TAGTATCAGCCTCGCCATGACGAAGGTATTCC
+
89>99498442444499=@ABBB?B<>99481
@Y1K6R:00780:00670
ACGAGTGCGTCTCCATGTC
+
9<8<1////7777,4//6/
@Y1K6R:00788:00699
ACGAGTGCGTTCCCACTG
+
@B>>=;:;11,-2*,,*,
@Y1K6R:00755:00749
ACGAGTGCGTTCCCACTGTC
+
ABDBB@=9//,11,1////7
@Y1K6R:00758:00734
TGATACGTCTCCTTCCTTCAGTTA
+
44?@;9:498;:=:<:7+,,,,*,
@Y1K6R:00770:00717
TCTCTATGCGCTCCACATGTCTAAGGT
+
@BCB@ABBCECCB?BBBDBGABB>@>B
@Y1K6R:00775:00717
ATCAGACACGGACACAGCAGAACACAC
+
ACCCBA@BCB@BCBB??@ABB>BCCBC
@Y1K6R:00775:00738
TAGTATCAGCCTCGCCATGACGAAGGTATTCC
+
BBCFCBB;<=?CCCCACBCDCBB?B@CCC@C@
@Y1K6R:00788:00735
ACGAGTGCGTTCCCACTGTCGTAG
+
>9:;@BBD@A59904444//.7,,
@Y1K6R:00789:00724
CGTGTCTCTAGCGACAGGAT
+
>;<<A>8<<11..,7,,*,2
@Y1K6R:00751:00784
ACGAGTGCGTTCCCATGTCGTAGT
+
ABBBBAC@;>244-944/444...
@Y1K6R:00753:00797
ACGAGTGCGTTCCCCATGTCGTAGGTAC
+
BCA::<HBAC5999/998/666..,...
@Y1K6R:00754:00751
ATATCGCGAGGGTATGGAAGACTCTATA
+
BB??ABCCBBB>CCCC@B@BDBBBB><9
@Y1K6R:00762:00755
CGTGTCTCTAGGCACAGGATTTTGTGTA
+
AAACCCB@===68;@>?<9999,4@944
@Y1K6R:00783:00796
ACGCTCGACATGCCAGTA
+
49;A>999A9811,//,*
@Y1K6R:00784:00785
ACGCTCGACATGCC
+
9<8@9991111-))
@Y1K6R:00785:00764
ACGAGTGCGTTCCCATGTCGTAGA
+
ACBBBBB=::54909444333111
@Y1K6R:00788:00769
ACGAGTGCGTTCCCCATGTCGTAGTA
+
@CB99<A@@C5999,44443371111
@Y1K6R:00789:00793
ACGAGTGCGTTCCCCATGTCGTAGGTACTC
+
CCBBBBDA;;2444/9999?>?77477777
@Y1K6R:00753:00800
ACGAGTGCGTTCCCCATGTCGTAGGTACTC
+
?BB??@CCDDDAAA7>8?=78;7737:9:?
@Y1K6R:00754:00807
ATCAGACACGGACACAGCAGAACACAC
+
9>>>AA>>9928AACDCCCEC@CAAA?
@Y1K6R:00756:00828
TAGTATCAGCCTCGCCATGACGAAGGTATTCC
+
CBDCCCDCBA@AABFBCCCDCCCAC@BA@=@?
@Y1K6R:00758:00846
ACGAGTGCGTTCCCACTGTCGTAGTAC
+
BBBBBC??::59@:994447790,,,,
@Y1K6R:00766:00801
ACGAGTGCGTTCCCATGTCGTAGGTACTC
+
;@CCCCC=@:544-9999?>>77377166
@Y1K6R:00770:00843
TCTACTATGCGCTCCACATGTCTAAG
+
***,,<6;<A;99B@@>@ABAA?@61
@Y1K6R:00773:00840
TGATACGTCTCCTTCCTTAGTTACTTCA
+
ACCCCCBBAAA>=<==@=;;9<911:<1
@Y1K6R:00794:00839
ACGAGTGCGTTCCCCATGTCGTAGGTACTC
+
BBB@>>CA;;2444/9999?BB77377777
@Y1K6R:00796:00835
ACGAGTGCGTTCCCACTGCGTA
+
BBBABBB;66,11,1////62,
@Y1K6R:00760:00860
ACGAGTGCGTCCTCCA
+
9?<:11/////,//,4
@Y1K6R:00763:00884
ACGAGTGCGTTCCCCATGTCGTAGGTACTC
+
ACBBABCC@A?AFC:C@@ABCCAA>A:::>
@Y1K6R:00765:00895
ACGAGTGCGTTCCCCATGTCGTAG
+
9@A99<>BBB6999,444/440,,
@Y1K6R:00774:00895
ACGAGTGCGTTCCCATGTCGTAG
+
CBABBBB;;;244-944/442,,
@Y1K6R:00775:00882
ACGCTCGACATGCCAGGTACAGGAG
+
>98444:9944//,//,.4/44244
@Y1K6R:00776:00859
TACTGAGCTACACACACAGAAAGATTGGT
+
AABBBBBBBBBAAC@A>@98:/8>>4747
@Y1K6R:00777:00856
TACTGAGCTACCA
+
/11//8>444496
@Y1K6R:00779:00856
ACGAGTGCGTTCCCGTCCGTAGGTA
+
BB@@BA:?44599098824;/.,00
@Y1K6R:00786:00895
CGTGTCTCTAGGCACAGGATTTTGTGTAG
+
<<CCCBB9;;?;>>?AA?9999/9@@@>>
@Y1K6R:00789:00891
CGTGTCTACAGGAACCGACTGCCATAAGAGGCTG
+
BCCBBBCCCBB?B?A>;97?61071707882=AA
@Y1K6R:00789:00898
TAGTATCAGCCTCCGCCATGACGAAGGTATTCC
+
4944444///,//,//5=9:@?AA?@?>?>=B@
@Y1K6R:00793:00855
ACGGAGTGCGTTCCCCATGTCGTAGGTATC
+
BBB?BABCCCD>=9949899>>?7747761
@Y1K6R:00793:00875
ACGAGTGCGTTCCCCATGTCGTAGTA
+
BBABAA=9995999/94443331111
@Y1K6R:00795:00888
ATATCGCGAGGGTATGGAAGACTCTATA
+
BABAABBDCBC?CCCC?B@BCBAB???<
@Y1K6R:00796:00866
ACGAGTGCGTCTCCATGTCG
+
9<8AA@1/////8,//////
@Y1K6R:00760:00928
ACGAGTGCGTTCCCCATGTCGTAGGTACTC
+
;ABABBBBAB?>==4>999@?>77377776
@Y1K6R:00760:00940
TCTCTATGCGCTCCACATGTCTAAGGT
+
CDCCBBBDDCCCB@BCCC:;9>>5959
@Y1K6R:00769:00907
TACTGAGCTACACACACAGAAAGATTGGT
+
BBBCDBBAAABBBDCBBBCBB<@??:6:;
@Y1K6R:00771:00907
ACGAGTGCGTTCCCCATGTCGTAGGTACTC
+
BA?BB@CCBA6944/8==:;;;//,0000:
@Y1K6R:00778:00911
TAGTATCAGCCTCGCCATGACGAAGGTATTCC
+
ABAA@ACBBC@BBBDCCDCCCAA=>;>>><A>
@Y1K6R:00784:00906
ACGAGTGCGTTCCCCATGTCGTAGGT
+
@CD::<BB@@5999/9841;4;..,.
@Y1K6R:00755:00952
TGATACGTCTCCTCCTTAGTTACTTCA
+
9;AA@AE@:8=+-,*,***,*/,,*,,
@Y1K6R:00755:00958
ACGAGTGCGTTCCCATGTCG
+
BBABBA9=44511,1///..
@Y1K6R:00760:00981
ACGAGTGCGTTCCCCATGTCGTAGGTACTC
+
@AA@BCB9??5999/999983361011116
@Y1K6R:00761:00968
TACTGAGCTACACACACAGAAAGATTGGT
+
ABBCAA@@@;;<@A@>BABAA<@BB>A;?
@Y1K6R:00765:00995
ACGAGTGCGTTCCCCATGTCGTAGTACTC
+
BBBABBB@;;2444/9>910;7,,,,,,,
@Y1K6R:00775:00956
ACGAGTGCGTTCCCCATGTCGTAGGTACTC
+
?B>ABBCCCB>?==8@@@?@BB??:?:77>
@Y1K6R:00786:00989
ATATCGCGAGGGTATGGAAGACTCTATA
+
@BBCBCCCCBC@DEBB@B<<9::AA::9
@Y1K6R:00754:01014
TCTCTATGCGCTCCACATGTCTAAG
+
4:9?>@AC@@@<969@9999111,/
@Y1K6R:00765:01011
ACGAGTGCGTTCCCCATGTCGTAGGTA
+
?BBBBBB;::2444/9981:44./,/7
@Y1K6R:00770:01001
TCTCTATGCGCTCCACATGTCTAAGGT
+
ACDDA??CDDDA?=>B;9<@9995969
@Y1K6R:00787:01048
ACGAGTGCGTTCCCACTGTCGTA
+
BCBBBD>;66,//,1////43>7
@Y1K6R:00788:01031
ACGCTCGACATGCCCAGTACA
+
=A;;<@AAA99111+/1..//
@Y1K6R:00790:01005
TACTGAGCTACACACTCAGAAAGATTGGTG
+
@@BBDCCCB??@FCC@AAB@B>:;;?@;??
@Y1K6R:00791:01034
ACGAGTGCGTTCCCACTGTCG
+
CCABB?A>4451:,1///,,,
@Y1K6R:00798:01018
ACGAGTGCGTTCCCATGTCGTAG
+
BBB@AAB;;;2//+11//44.11
@Y1K6R:00754:01097
ACGAGTGCGTTCCCCATGTCGTAGGTATC
+
BBBBEB@;::2444-9991:<;00,0:3.
@Y1K6R:00757:01077
TCTCTATGCGCTCCACATGTCTAAGGT
+
BCDC@?@BCCCDC>BBBCCBBBB?B?D
@Y1K6R:00758:01095
ACGAGTGCGTTCCCCATGTCGTAGGTACTC
+
BBABBDB@::2444/9>>>ABB??:<777=
@Y1K6R:00759:01086
TACTGAGCTACACACACAGAAGA
+
44444;9984444449444373.
@Y1K6R:00768:01088
ACGAGTGCGTTCCCCATGTCGTAGGTACTC
+
BBBABACB;;2444/9???>AA==:=777=
@Y1K6R:00770:01097
ACGAGTGCGTCCGT
+
;<89949/,,,*,,
@Y1K6R:00774:01096
ACGAGTGCGTTCCCCATGTCGTAGGTACTC
+
=A??@@CCA;2444/9>>>@AABBAC;:;A
@Y1K6R:00783:01085
ACGAGTGCGTTCCCACTGTCGTA
+
=@@@>?@@11-1?81////3333
@Y1K6R:00787:01078
ACGAGTGCGTTCCCCATGTCGTAGGTACTC
+
BBBBB@BB@;2444/9>>>@BB@A?A???B
@Y1K6R:00790:01055
ACGAGTGCGTTCCCCATGTCGTAGGTACTC
+
@CCCCBCA;;2444/9>>>>@@==:<777=
@Y1K6R:00792:01054
ACGAGTGCGTTCCCCATGTCGTAGGTATC
+
ABCCBCB;::2444/9999>>>7747?76
@Y1K6R:00794:01085
ACGAGTGCGTTCCCCATGTCGTAGGTACTC
+
BBBBBB>;995499,8841;66..,//./4
@Y1K6R:00795:01072
ACGAGTGCGTTCCCCATGTCGTAGGTACTC
+
?BBBBBCC?;2444/9>>>>AA7:5:777>
@Y1K6R:00796:01077
TCTCTATGGCGCTCCACATGTCTAAGGT
+
4444444424944469;CDBA>995959
@Y1K6R:00750:01122
ACGAGTGCGTTCCCATGTCGTAG
+
@@BABBA99959909941444..
@Y1K6R:00753:01149
ACGAGTGCGTTCCCCATGTCGTAGGTA
+
9<@ACCB@;;2444/9991::;00,//
@Y1K6R:00754:01131
TAGTATCAGCCCTCGCCATGACGAAGTATTCC
+
9;9?>>>8888:>A>DAD311<;;,////,/6
@Y1K6R:00754:01139
TAGTATCAGCCTCGCCATGACGAAGGTATTCC
+
BBB;<<C=@AC<<;:@BCDCCCC@C@BBCEDE
@Y1K6R:00756:01134
ACGAGTGCGTTCCCCATGTCGTAGGTACTC
+
@@?AAAABCCA??=6@@@@AAA?@>A;::?
@Y1K6R:00757:01149
ACGAGTGCGTTCCCCATGTCGTAGGTACTC
+
ABBBBB=:995499-9991;;7,,+,,,,,
@Y1K6R:00759:01139
ACGAGTGCGTTCCCCATGTCGTAGGTACTC
+
ABBABACCAB6944/889;ACC??:?777=
@Y1K6R:00760:01132
ACGAGTGCGTTCCCCATGTCGTAGGTACTC
+
@CBA?=ABCC@CEB9====7<>;;:=777=
@Y1K6R:00763:01118
TCTCTATGCGCTCACATGTCTAACGT
+
444498=@@@A994499444//,///
@Y1K6R:00764:01134
ACGGAGTGCGTTCCCCATGTCGTAGGTACTC
+
8/.,////6BCCCKK9CAA@@??<?;?::;@
@Y1K6R:00766:01129
CGTGTCTCTAGGCACAGGATTTTGTGTAG
+
<B@A@@@BBBB@CCCCB@9944/9>><<<
@Y1K6R:00766:01146
ACGAGTGCGTTCCCCATGTCGTAGGTATC
+
@A?@BBCA::2444/9991>>>00,0:4.
@Y1K6R:00769:01143
AGCACTGTAGCTGTCACTAGTTACTTGT
+
;<BBBCBBBBBDCBCCBBBBB@CDD@CB
@Y1K6R:00769:01144
ACGAGTGCGTTCCCCATGTCGTAGGTACTC
+
BBBABCB@::2444/9991;@8,,+,,,,,
@Y1K6R:00771:01139
ACGAGTGCGTTCCCATGTCGTAGTA
+
A@BBB@9944699194447731111
@Y1K6R:00774:01124
ACGAGTGCGTTCCCCATGTCGTAGGTACTC
+
ACDBBBC@;;2444/9>>>???7737777=
@Y1K6R:00775:01123
ACGAGTGCGTTCCCCATGTCGTAGGTACTC
+
BCC:9<CCCFBCCC7B99;:B?7747777=
@Y1K6R:00780:01137
TACTGAGCTACACACACAGAAAGATTGGT
+
BBBCDBBCBBCBDDDBAA9995;BA@C>A
@Y1K6R:00786:01145
ACGAGTGCGTTCCCATGTCGTAGGTAC
+
BAABBA@@996991444/446..,..3
@Y1K6R:00789:01134
ACGAGTGCGTTCCCCATGTCGTAGGTACTC
+
BBBBBBCCCCACA>9=;;:@AA@A>A:::@
@Y1K6R:00790:01100
ACGAGTGCGTTCCCCATGTCGTAGGTACTC
+
ACBABACCCEA??=6==??@BB??:?:77=
@Y1K6R:00791:01132
ACGAGTGCTTCCCCATGTCGTAGTAT
+
>BB;;<<984111*1///66644444
@Y1K6R:00792:01125
TACTGAGCTACACACACAGAAAGATTG
+
9=:@994>88444B@988433,3..,,
@Y1K6R:00752:01151
ATATCGCGAGGGTATGGAAGACTCTATAGAGCTG
+
BB???BDBCCC?CBBB@C@CBBBDC?>7;/./:8
@Y1K6R:00752:01168
ACGAGTGCGTTCCCCATGTCGTAGGTATC
+
@CBBBEB@;;2444/9991;;;/0,/743
@Y1K6R:00753:01178
ACGAGTGCGTTCCCCATGTCGTAGGTACTC
+
BBBBB@CCCC;==94=899???77477777
@Y1K6R:00754:01187
ACGAGTGCGTTCCCCATGTCGTAGTATC
+
B?>?BBB;::2444/9991;00///74.
@Y1K6R:00756:01181
ACGAGTGCGTTCCCATGTCGTAGTA
+
BCA@BC@?=959908444774....
@Y1K6R:00757:01188
ACGAGTGCGTTCCCCATGTCGTAGGTACTC
+
BBABBBCCBB6944/8899???77477676
@Y1K6R:00758:01195
ACGAGTGCGTTCCCCATGTCGTAGGTACTC
+
BDBBABCA@:2444/9999@??77377111
@Y1K6R:00759:01170
ATCAGACACGGACACAGCAGAACACAC
+
BBBBBBB?>@@CCCBBBCBBB@B?BB?
@Y1K6R:00760:01173
ACGAGTGCGTTCCCATGTCGTAGGTACT
+
DEBBABCC@B79919991:;;00,00//
@Y1K6R:00761:01176
ATCAGACACGGACACAGCAGAACACAC
+
@@@@A@899424:9944444>;>>>@?
@Y1K6R:00762:01169
CGTGTCTCTACGGCACAGGATTTTGTGTA
+
44444;;<<110,.644424999,4;889
@Y1K6R:00766:01180
TACTTGAGCTACACACACAGAAAGATTGGT
+
AAACBBBBBBBBBBBCBBB9998;CB@C@<
@Y1K6R:00766:01197
TACTGAGCTACACACACAGAAAGATTGGT
+
;9?EDCCBBBBCCCCD@>@>;6;00,0,/
@Y1K6R:00767:01153
TACTGAGCTACACACACAGAAAGATTGGT
+
BB@AABCB=;;;@?>>@@?>@:8874747
@Y1K6R:00768:01178
ACGAGTGCGTTCCCCATGTCGTAGGTACTC
+
@@BBAAAACC@BCD:C?@?>BB??:=7777
@Y1K6R:00769:01176
ACGAGTGCGTTCCCCATGTCGTAGGTACTC
+
BBBBBBBDDCACCC:C@@@BBBAA?B::;?
@Y1K6R:00771:01166
ACGAGTGCGTTCCCCATGTCGTAGGTACTC
+
?BABCBCDDEA?==6=9::???7747777=
@Y1K6R:00773:01153
TGATACGTCTCCTTCCTTAGTTACTTCA
+
BCCBBBCB;992859598==A@=>=ADA
@Y1K6R:00776:01162
ACGAGTGCGTTCCCCATGTCGTAGGTACTC
+
BBBBCBBA=?5999/9@998>>77366111
@Y1K6R:00776:01176
ACGAGTGCGTTCCCATGTCGTA
+
BBBBBB=944511,1///442.
@Y1K6R:00777:01189
TCTCTATGCGCTCCACATGTCTAAGGT
+
@94;@@@@EBBCC>BA;<<CB@A@A8;
@Y1K6R:00778:01191
ACGAGTGCGTTCCCATGTCGTAGG
+
BBBAA@;9995991444/440,,*
@Y1K6R:00779:01164
ACGAGTGCGTTCCCCATGTCGTAGT
+
BBABBB=???5999,8444777111
@Y1K6R:00779:01191
ACGAGTGCGTTCCCCATGTCGTAGT
+
BBBBBCB;::2444,8444774...
@Y1K6R:00780:01195
CGTGTCTCTAGGCACAGGATTTTGTGTAG
+
CCCD@@ABBAA@CBBBCEICGC:BB=@>A
@Y1K6R:00782:01161
ACGAGTGCGTTCCCATGTCGTAGGTACTC
+
@<;9;949=@5991444477711011111
@Y1K6R:00783:01199
ACGAGTGCGTTCCCCATGTCGTAGGTACTC
+
8:BBCAAACB6999/999477766361111
@Y1K6R:00784:01177
ACGAGTGCGTTCCCATGTCGTAGTAT
+
BB?ABB@;445990944477711113
@Y1K6R:00785:01183
TAGTATCAGCCTCCGCCATGACGAAGGTATTCC
+
444444=944<9924:99ABABCB=@=;;9=>>
@Y1K6R:00787:01197
ACGAGTGCGTTCCCCATGTCGTA
+
9<BBAA??=?5111+1///446.
@Y1K6R:00788:01187
TACTGAGCTACCACACACAGAAAGA
+
;<<99@A994484444444433,3,
@Y1K6R:00790:01186
ACGAGTGCGTTCCCCATGTCGTAGGTACTC
+
B?BBBBBBBC@BCC>C@A@AAA??;=777=
@Y1K6R:00796:01192
ACGCTCGACATGCCAGTACAGGAG
+
BBABDBEDA@@11,1/../442/,
@Y1K6R:00797:01169
ACGAGTGCGTTCCCCATGTCGTAGGTACTC
+
BA@??ACCDC>?==6=>@@@@@7747777>
@Y1K6R:00797:01179
ACGAGTGCGTTCCCACTGTCGT
+
8<?:<<BB::,11,///6,..:
@Y1K6R:00797:01180
ACGAGTGCGTTCCCCATGTCGTAGGTACTC
+
AABBBBBBCC@BCC:B?@?>BB??=@:::?
@Y1K6R:00751:01209
ACGAGTGCGTTCCCCATGTCGTAGGTACTC
+
=ABBB@@@@B@ABC:C@@?>@@BB?B@@@B
@Y1K6R:00752:01231
ACGAGTGCGTTCCCCATGTCGTAGGTACTC
+
ACBAAACB?A6944/88;9?AA7737777=
@Y1K6R:00753:01202
ACGAGTGCGTTCCCATGTCGTAG
+
BBBBBC@;99244-9841..4..
@Y1K6R:00753:01205
TAGTATCAGCCTCGCCATGACGAAGGTATTCC
+
DDCABBCBBB?BBAA?ACCCCBB@BBBBB?B@
@Y1K6R:00756:01235
ATATCGCGAGGGTATGGAAGACTCTATA
+
AB=??BBCC@A>CCCB>B>BBCCCC>A?
@Y1K6R:00758:01208
ATATCGCGAGGGTATGGAAGACTCTATA
+
CCCBBAAA@@@<@999;@=B???BCA>=
@Y1K6R:00766:01243
ACGAGTGCGTTCCCCATGTCGTAAGGTATC
+
CCDB@@>9995999,444/....,.,..36
@Y1K6R:00767:01220
TACTGAGCTACACACACAGAAAGATTGGT
+
DBCFCCABBCCCDCCCBABCC<:00=<,/
@Y1K6R:00767:01231
ACGAGTGCGTTCCCCATGTCGTAGGTACTC
+
CDBBCE:;<CECNHAC<;;@????>>?:76
@Y1K6R:00767:01236
ATCAGACACGGACACAGCAGAACACAC
+
BBBBBCBBBB?BBCABBBCBB?BABB@
@Y1K6R:00768:01218
ACGAGTGCGTTCCCACTGT
+
@BC@?@B@1/,--+-,,,,
@Y1K6R:00769:01242
CACTAGCGCTCCACATGTC
+
/////684444244447;-
@Y1K6R:00770:01221
TCTCTATGCGCTCCCACATGTCTAAGT
+
////////944444-48888<-,,*,,
@Y1K6R:00770:01244
ACGAGTGCGTTCCCCATGTCGTAGGTACTC
+
BCBBBBBBCCBBCD:D999?AA?A>A:::@
@Y1K6R:00776:01200
ACGAGTGCGTTCCCATGTCGTAG
+
BHBBBA@@445991844477311
@Y1K6R:00776:01207
ACGAGTGCGTTCCCCATGTCGTAGGTACTC
+
BBAABBDBA;2444/9899>?>00,00//.
@Y1K6R:00776:01240
ACGAGTGCGTTCCCCATGTCGTAGGTATC
+
BCBBBBDBA;2444/9999???7:47=?<
@Y1K6R:00779:01244
ACGAGTGCGTTCCCCATGTCGT
+
BBB@BBC;::2///+11/,222
@Y1K6R:00780:01234
TACTGAGCTACACACACAGAAAGATTGGT
+
@?<<=BCCCBAAGCCCCCCBB=BA?2637
@Y1K6R:00782:01215
ACGAGTGCGTTCCCCATGTCGTA
+
AAABAB=:::5499/984/442,
@Y1K6R:00783:01202
ACGAGTGCGTTCCCCATGTCGTAG
+
BBABBBC;;;2444-9844336..
@Y1K6R:00787:01202
ACGAGTGCGTTCCCATGTCGTAG
+
ABBAAAB;::244-9444774..
@Y1K6R:00787:01214
ACGAGTGCGTTCCCCATGTCGTAGGTACTC
+
BABBBBAAACABCD:B??>;@@6137777=
@Y1K6R:00787:01220
ACGAGTGCGTTCCCCATGTCGTAGGTACTC
+
AA<>>ABBCC@BCD:C@@@BBB??:?:::@
@Y1K6R:00788:01225
ACGAGTGCGTTCCCCATGTCGTAGGTACTC
+
BBABBBCB?;2444/9999>@>00,00/07
@Y1K6R:00788:01237
ACGCTCGACATGCCCAGGTACAGGAG
+
BC9<=CB9994844-44237==DA?@
@Y1K6R:00788:01249
CGTGTCTCTACGGCACAGGATTTGTGAGT
+
444444444443778944249>598/,,,
@Y1K6R:00789:01205
ACGAGTGCGTTCCCATGTCGTAGAT
+
@ACBBB@;99599094443331115
@Y1K6R:00792:01213
ACGAGTGCGTTCCCCATGTCGTAGTACTC
+
ABB?BBDC:::<CC:C;<<AAAAACCAAB
@Y1K6R:00793:01221
ACGAGTGCGTCCCTTCGTCGTAGTA
+
BCC@;<<A<<;A?A;99979?7714
@Y1K6R:00795:01209
TACTGAGCTACACACACAGAAGAT
+
CCCBDBB=<<<<C<11<---+*)(
@Y1K6R:00795:01238
ACGAGTGCGTTCCCCATGTCGTAGGTACTC
+
BBBBBBCBBC@BCB:A>@?<>>7747777>
@Y1K6R:00796:01241
ACGAGTGCGTTCCCCATGTCGTAGGTACTC
+
BBBBB@AAAA?ACC5;<<<@@AAA=AABBA
@Y1K6R:00797:01208
ACGAGTGCGTTCCCCATGTCGTAGGTACTC
+
BBABBBB@AB@BCC:B:;:@@@??:?777=
@Y1K6R:00797:01209
ACGCTCGACATGCCCAGGTACAGGAG
+
BDBBCAAAABCBAB>998:B?9979>
@Y1K6R:00798:01238
ACGAGTGCGTTCCCCATGTCGTAGGTACTC
+
BBB??=AACB@ABC:A@AB@BB66377777
@Y1K6R:00799:01226
TCTCTATGCGGCTCCACATGTCTAAGT
+
4499>>;94@;449>449B<99;B79;
@Y1K6R:00750:01267
ACGAGTGCGTTCCCATGTCGTAGGTA
+
ABBBDBBABC5990944/444..,..
@Y1K6R:00762:01257
TAGTATCAGCCTCGCCATGACGAAGGTATTCC
+
DBBBCCCBBB@BABB?BCECCCC@B@BBB?B?
@Y1K6R:00768:01250
ACGAGTGCGTTCCCCATGTCGTAGGTACTC
+
BBBBBBDB;;2444/9991><=00,//...
@Y1K6R:00774:01260
CGTGTCTCTACGGCACAGGATTTGTGTA
+
AABBBA@=>110,./;;;:444049884
@Y1K6R:00781:01252
ACGAGTGCGTTCCCCATGTCGTAGGTACTC
+
ACBBB?C=;;2444/9999?BB??=?::;=
@Y1K6R:00788:01251
ACGAGTGCGTTCCCATGTCGTAGGT
+
CBAAAB?A@@5440944/466..,.
@Y1K6R:00791:01254
TAGTAACAGCCTCCGCCATGACGAAGGTATTCC
+
A>@9969>>827924;:;=@@A@>596999595
@Y1K6R:00800:00130
ACGAGTGCGTTCCCCATGTCGTAGGTACTC
+
BBB??@CCCF@CDC9A?@@;;;@@=@:::?
@Y1K6R:00807:00143
ATCAGACACTCGGACACA
+
93444/00,,,2*,,88/
@Y1K6R:00808:00141
ACGAGTGCGTTCCCCATGTCGTAGGTACTC
+
BBBA@@BBDD@DDB9B9::;@@6637777=
@Y1K6R:00809:00142
ACGAGTGCGTTCCCCATGTCGTAGGTACTC
+
BBB>A>ABCD?@BC:D??@ACCBC@C?@@?
@Y1K6R:00813:00148
ACGAGTGCGTTCCCCATGTCGTAGGTACTC
+
BBB@@@@ACB@AAC9CCBBBCCBBEC@@@B
@Y1K6R:00815:00137
ACGAGTGCGTTCCCCATGTCGTAGGTACTC
+
BB@@A@BCFB6944/8899>>>7747777=
@Y1K6R:00820:00101
ACGAGTGCGTTCCCCATGTCGTAGGTACTC
+
BB?>>>BCCDA??@6@@@@AECBC@D<;<B
@Y1K6R:00823:00138
ACGAGTGCGTTCCCCATGTCGTAGGTACTC
+
@A??@@AACE?BBC:B>?><B@??;???=>
@Y1K6R:00826:00122
ACGAGTGCGTTCCCCATGTCGTAGGTACTC
+
BCBAAACCDEA??=6@??@BCCBB?B:::@
@Y1K6R:00826:00136
ACGAGTGCGTTCCCCATGTCGTAGGTATC
+
?AA@FADCAA6444/8999?@@7:57=76
@Y1K6R:00831:00110
ACGAGTGCGTTCCCCATGTCGTAGGTACTC
+
BBB??@BCCFACEB:CCBCCBCC@?B:::?
@Y1K6R:00832:00147
ACGAGTGCGTTCCCCATGTCGTAGGTACTC
+
BBB@AABBCD@BDD:ECBBACB@B@CAAAB
@Y1K6R:00839:00138
TAGTATCAGCCTCCGCCATGACGAAGGTATTCC
+
AB@@?=9494844244:A@@AB??6958449@;
@Y1K6R:00842:00129
ACGAGTGCGTTCCCCATGTCGTAGGTACTC
+
CEB?@?AAACAECC:C@A@CCCBB?B???B
@Y1K6R:00807:00196
GACGAGTGCGTTCCCCATGTCGTAGGTACTC
+
?B@??BBCCCBDAAA9BBBBCABAA>A:::?
@Y1K6R:00813:00152
ACGAGTGCGTTCCCCATGTCGTAGGTACTC
+
BDBBAADDHF@CDA6>9:98>?7747777;
@Y1K6R:00813:00189
ACGAGTGCGTTCCCCATGTCGTAGGTACTC
+
BBB::<CCCB?BAA7>491;;;00,00...
@Y1K6R:00814:00169
ACGAGTGCGTTCCCCATGTCGTAGGTACTC
+
BBBBBBCCBB@BCFACF@@@@@?@>B::;B
@Y1K6R:00814:00186
TACTGAGCTACACACACAGAAAGATTGGT
+
BAAACBB>>>AA@FCCCC99757>=;@>B
@Y1K6R:00816:00157
TACTGAGCTACACACACAGAAGATTG
+
449999BB;;<4@@>944431322**
@Y1K6R:00818:00185
TAGTATCAGCCTCGCCATGACGAAGGTATTCC
+
BDCDCCCBBB@CBAA?ADDGDEB@B@CCC?B>
@Y1K6R:00819:00168
ACGAGTGCGTTCCCCATGTCGTAGGTACTC
+
BBBBBBBB@A=@CH:C;<<@AAAB@C?A?A
@Y1K6R:00823:00197
ACGAGTGCGTTCCCCATGTCGTAGTA
+
AAB@@AB@;;5499/9981;42,,,,
@Y1K6R:00826:00153
ACGAGTGCGTTCCCCATGTCGTAGGTACTC
+
<CCCBBCBCB6444/8999>887747767<
@Y1K6R:00827:00157
ACGAGTGCGTTCCCCATGTCGTAGGTACTC
+
ABBABBABCC@CBC9C;<;???==:;616<
@Y1K6R:00829:00177
ACGAGTGCGTTCCCCATGTCGTAGGTACTC
+
BBBBBBCCCC@CBB9A;;;AAA@@=@:;:=
@Y1K6R:00830:00181
ACGAGTGCGTTCCCCATGTCGTAGGTACTC
+
BBBBBBBCCE@A>>7=;;;>?A::67777=
@Y1K6R:00831:00168
ACGAGTGCGTTCCCCATGTCGTAGGTACTC
+
BBBBBDCCCE@BCD>C???ABB?9:?9:7=
@Y1K6R:00831:00182
TAGTATCAGCCTCGCCATGACGAAGGTATTCC
+
BBCCCCBBBBC@AAFBCBEDHAA>A@CCD@C?
@Y1K6R:00832:00152
ACGAGTGCGTTCCCCATGTCGTAGGTACTC
+
@A;8==BAACBECC9C;<;??@7747717=
@Y1K6R:00833:00184
TACTGAGCTACACACACAGAAAGATTGGTG
+
:9<@A?>;;11//8;444488/33311766
@Y1K6R:00834:00171
TCTCTATGCGCTCCACATGTCTAAGGT
+
4;;A<<9>ABBDC@B@@@<99=>2829
@Y1K6R:00835:00159
CGTGTCTCCTAGGCACAGGATTTGTGTAGA
+
99B@<111,/<<;;;9942444-4444444
@Y1K6R:00837:00171
ACGAGTGCGTTCCCCATGTCGTAGGTACTC
+
BBBBBBBBCCABCC:B?@@?@@??;?:::?
@Y1K6R:00837:00172
ACGAGTGCGTTCCCCATGTCGTAGGTACTC
+
BB@@ABCCCC@CCC:CBBB@@@A@=A;::;
@Y1K6R:00838:00154
ACGAGTGCGTTCCCCATGTCGTAGGTACTC
+
ACCBBADCCDDAAA7=9::?A?7737777=
@Y1K6R:00839:00171
ACGAGTGCGTTCCCCATGTCGTAGGTACTC
+
AA??BBBBCFBCBB9==??<??==:=777=
@Y1K6R:00840:00168
ACGAGTGCGTTCCCCATGTCGTAGGTACTC
+
BBB???BCCD@CBC9B:;;?AA7747777=
@Y1K6R:00844:00175
TAGTATCAGCCTCGCCATGACGAAGGTATTCC
+
>@C<;<B;995<<4;ACCBBB<;59=@99492
@Y1K6R:00845:00175
ACGAGTGCGTTCCCCATGTCGTTAGGTATC
+
@BBABC@@?B6999/891/...,.5543:8
@Y1K6R:00845:00198
ACGAGTGCGTTCCCCATGTCGTAGGTACTC
+
ACDBB?BBCBBCDC:C@@@@AA<?:=7777
@Y1K6R:00846:00192
ACGAGTGCGTTCCCCATGTCGTAGGTACTC
+
BBBBBBBBCCABBB9B@@@@BB@@>A;::A
@Y1K6R:00847:00186
ACGAGTGCGTTCCCCATGTCGTAGGTACTC
+
BBB?BCFC@A=@AA7CBBBCCCBC@B;;;B
@Y1K6R:00803:00203
ACGGAGTGCGTTCCCCATGTCGTAGG
+
CDD?BBCBA:;2444/9991::8,,+
@Y1K6R:00805:00208
ACGAGTGCGTTCCCCATGTCGTA
+
@BA;9<CBBC5999/4444662,
@Y1K6R:00806:00229
TGATACGTCTCCCTTCCTTAGTTACTTCA
+
@@ABB@A>9111+1,/,/,///7444249
@Y1K6R:00809:00226
ATCAGACACGGACACAGCAGAACACAC
+
BBAABBBBBB?BBCCCCBBBB@BBBA@
@Y1K6R:00814:00206
TGATACGTCTCCTTCCTTAGTTACTTCA
+
@AA<;<===BB??5;7;;>@B@AAA@B;
@Y1K6R:00814:00220
ACGAGTGCGTTCCCCATGTCGTAGGTACTC
+
@@>@BBCCCFACEB9B>>@A@@;;;>7777
@Y1K6R:00820:00226
ACGAGTGCGTTCCCCATGTCGTAGGT
+
:<CCCCDBBA2444/9991;;;00,.
@Y1K6R:00822:00210
ACGAGTGCGTTCCCCATGTCGGTAGGTACTC
+
BB>==@BCCD@BBB9A;;;AA?BBB?BCAAA
@Y1K6R:00823:00243
ACGAGTGCGTTCCCCATGTCGTAGGTACTC
+
@EB@A@CCB>7994/9@>>>??77477777
@Y1K6R:00826:00220
ACGAGTGCGTTCCCCATGTCGTAGGTACTC
+
BBABBCDCAADADC:CAA@AABBB@B@@?B
@Y1K6R:00828:00246
ACGAGTGCGTTCCCCATGTCGTAGGTACTC
+
AC>@@@?>>@5999,8>9437911016111
@Y1K6R:00830:00238
TCTCTATGCGCTCGACATGTCTAAGT
+
4444488:<1///,,,,///74/,//
@Y1K6R:00833:00209
ACGAGTGCGTTCCCCATGTCGTAGGTACTC
+
BBB??AFCCCACCC:CBB@;>B1636677=
@Y1K6R:00837:00207
TGTCTCTAGGCACAGGATTTTGTGTAG
+
BCCDBBBBB@BCBAA?BBBA7:::8;A
@Y1K6R:00837:00248
ACGAGTGCGTTCCCCATGTCGTAGGTACTC
+
BB@@ABB@AB@ABC:B@@@@BB??;>777=
@Y1K6R:00840:00234
TGATACGTCTCCTTCCTTAGTTACTTCA
+
BCCBA;:9111-/,/,/:88>?<<<69>
@Y1K6R:00840:00237
ACGAGTGCGTTCCCCATGTCGTAGGTACTC
+
BBB@BBCC@?=@DHBGBAA@BBA@?B:;;?
@Y1K6R:00842:00233
ACGAGTGCGTTCCCCATGTCGTAGGTACTC
+
BB>?BBFC?=6999/9@AAABBCCAE<;;B
@Y1K6R:00842:00240
ACGAGTGCGTTCCCCATGTCGTAGGTACTC
+
AA??BBBBBA=@CC:B?@@>@@??;@::7>
@Y1K6R:00843:00206
ACGAGTGCGTTCCCCATGTCGTAGGTACTC
+
@CABABDCAB6994/98;;?AA??;?::7=
@Y1K6R:00844:00226
ACGAGTGCGTTCCCCATGTCGTAGGTACTC
+
?@?<;<CCBC?BEE:B9:9>AB;?:<777>
@Y1K6R:00848:00242
ACGAGTGCGTTCCCCATGTCGTAGGTAACTC
+
9>>999;;:A=B==6=88434./.3..,.33
@Y1K6R:00802:00286
ACGAGTGCGTTCCCCATGTCGTAGGTACTC
+
BABBBBBBCC@BCB:C@@@@@@<<;=::7?
@Y1K6R:00804:00260
ACGAGTGCGTTCCCCATGTCGTAGGTACTC
+
BBB@AABBCC?@CC:C@@@BBB??:?:::@
@Y1K6R:00814:00298
ACGAGTGCGTTCCCCATGTCGTAGGTACTC
+
ABBBBBBBCA==CD:CBBBACCCFAD@?@B
@Y1K6R:00821:00280
TCTCTATGCGCTCCACATGTCTAAGGT
+
449449=><;:11,/7;A@A?@B>B>B
@Y1K6R:00822:00281
ACGAGTGCGTTCCCCATGTCGTAGGTACTC
+
ABBBBBCCBB7;99/9999?>>==:<777>
@Y1K6R:00825:00268
ACGAGTGCGTTCCCCATGTCGTAGGTACTC
+
@A@AAA<99@5999-94449331699667A
@Y1K6R:00831:00250
ACGAGTGCGTTCCCCATGTCGTAGGTACTC
+
AB?BBBCBAA?ADC:CCBBAAAAB>AAAAA
@Y1K6R:00833:00280
ACGAGTGCGTTCCCCATGTCGTAGGTACTC
+
AABBBBBBBA=BCHAB@@@AAA??;@:::@
@Y1K6R:00845:00253
ACGAGTGCGTTCCCCATGTCGTAGGTACTC
+
BBB@AACCAA?BCHADBBBBBB??;@:::@
@Y1K6R:00847:00256
ACGAGTGCGTTCCCCATGTCGCAGGTACTC
+
BBBBB?BBDD@CDD9@@@B@@@CC@C;:<?
@Y1K6R:00800:00319
ATCAGACACGGACACAGCAGAACACAC
+
BBBBBBABBB@BBAADCBBBB@BBBB@
@Y1K6R:00803:00315
TAGTATCAGCCTCGCCATGACGAAGGTATTCC
+
B=B;:=A@BA@ABAA=ABBBCCC?B?BBB@C@
@Y1K6R:00803:00348
TACGAGCTACCACACACAGAAGA
+
449;994444:94444444313.
@Y1K6R:00804:00339
ATATCGCGAGGGTATGAAGACTCTAT
+
>?948>99444-44///54.......
@Y1K6R:00809:00309
ACGAGTGCGTTCCCACTGTCG
+
BBCC@AAA>D:770-,,,,4.
@Y1K6R:00809:00332
ACGAGTGCGTTCC
+
>=B@@:<>11,,*
@Y1K6R:00811:00310
TCTCTATGCGCTCCACATGTCAAAGGTACTG
+
9=9>>>991<<11,1;8BDD;;9;<FCCDBB
@Y1K6R:00812:00343
ACGAGTGCGTTCC
+
?BA;;9?@1*)))
@Y1K6R:00816:00325
ATCGCGAGGGTATGGAAGACTCTATAGAG
+
CABBBCDEC?CBBE@B@BB??@?:::AAA
@Y1K6R:00824:00330
TCTCTATGCGCTCCACATGTCTAAGGT
+
ACDBBB@@ACCFCCDCCCCAA@B=@=A
@Y1K6R:00824:00339
ACGAGTGCGTTCCCCATGTCGTAGGTACTC
+
BDB@BBCCAA?BHHACBBBBCCBC@C:;:A
@Y1K6R:00825:00320
CGTGTCTCTACGGCACAGGATTTTGTGTAG
+
44999;=@@;9:9<949:94444,444/66
@Y1K6R:00827:00319
ACGAGTGCGTTCCCACTGTCG
+
BBABCB9?44511,/////..
@Y1K6R:00827:00332
ACGAGTGCGTTCCCATGTCGTAG
+
BBBBB9<9@A69914//,,,0,,
@Y1K6R:00828:00318
ATCAGACACGGACACAGCAGAACACAC
+
BB?@ACABBB?BCBBCCBBBB@BBB??
@Y1K6R:00832:00348
ATCAGACACGGACACAGCAGAACACAC
+
ABBBCCC;@<?CCBECCCBCCAB888?
@Y1K6R:00834:00304
ACGAGTGCGTTCCCCATGTCGTAGGTACTC
+
BBB?BBCCCD@BCC:D@@@BBB9<=?9::@
@Y1K6R:00836:00316
ACGAGTGCGTTCCCCATGTCGTAGGTACTC
+
BCB??BBDBB?BBA7A@@@BBB@B?B:;:?
@Y1K6R:00838:00329
ACGAGTGCGTTCCCCATGTCGTAGGTACTC
+
BBBBBBB;::2444/9991>>=00,00//.
@Y1K6R:00838:00337
ATCAGACACGGACACAGCAGAACACAC
+
BAAABBB@@?@BBCBCBABBBAB@@A@
@Y1K6R:00843:00318
ACGAGTGCGTTCCCCATGTCG
+
BCBBAB=;992///+11//..
@Y1K6R:00843:00348
ACGAGTGCGTTCCCCATGTCGTAGGTATC
+
A@@@BB@@>?5999,4;>>7331137>77
@Y1K6R:00844:00304
ACGAGTGCGTTCCCCATGTCGTAGTA
+
@AA@@AA@@@5999/944/446....
@Y1K6R:00845:00306
ACGAGTGCGTTCCCCATTCGTAGGTACTC
+
@<;;AAAABDBDDCDDC?>800/,.66/4
@Y1K6R:00846:00337
TGATACGTCTCCTTCCTTAGTTACTTCA
+
CCBDCCE@DAC?A>@=@=@AB@<==AC@
@Y1K6R:00800:00398
ACGAGTGCGTTCCCCATGTCGTAGGTACTC
+
?BBBBBCCDCA??=6=99:@AA6957777=
@Y1K6R:00810:00371
ACGAGTGCGTTCCCCATGTCGTAGTAC
+
>86/111/888=992=991:::00//.
@Y1K6R:00815:00359
ACGAGTGCGTTCCCACTGTCGTAG
+
BCA9:<EBA@;>>099444.....
@Y1K6R:00815:00385
ACGAGTGCGTTCCCCATGTCGTAGGTACTC
+
ABBBBBBCBC@BCB:B??><@@6637777>
@Y1K6R:00832:00387
ACGAGTGCGTTCCCCATGTCGTAGGTACTC
+
@CCCBBCCCC@CBB9>9::>>>77477777
@Y1K6R:00841:00368
ACGAGTGCGTTCCCCATGTCGTAGGTA
+
BBB@ABC@;;2444/9991::;00,//
@Y1K6R:00841:00381
TACTGAGCTACCACACACAGA
+
49944:>4444:444/////.
@Y1K6R:00843:00398
TAGTATCAGCCTCGCCATGACGAAGGTATTCC
+
CCC@@AHCCB?BBCD@CCDCCBB?DCDAA?B?
@Y1K6R:00848:00356
ACGAGTGCGTTCCCCATGTCGTAGGTACTC
+
=A??B@BCCFABAA9@:;:@@A@@>@??==
@Y1K6R:00849:00352
ACGAGTGCGTTCCCCATGTCGTAGGTACTC
+
BB?BBCCCBE@CBC9C;;;ABB@@<@????
@Y1K6R:00803:00441
ACGAGTGCGTTCCCACTGTC
+
;@A<;<BB11-1@81/,,,.
@Y1K6R:00809:00434
ACGAGTGCGTTCCCACTGTC
+
BA@@BC=?66,11,1////4
@Y1K6R:00817:00419
ACGAGTGCGTCCG
+
8436///,,22*,
@Y1K6R:00817:00435
ACGAGTGCGTTCCCCATGTCGTAGGTACTC
+
BA?@BAB@;>2444/9>>;:;;00,00///
@Y1K6R:00826:00436
TACTGAGCTACACACACAGAAGATTG
+
99<>B?>11///8/4498485343,.
@Y1K6R:00833:00428
ACGAGTGCGTTCCCATGTCGTAGTAC
+
BBBBCBA??:59909441........
@Y1K6R:00807:00484
ACGAGTGCGTTCCCCATGTCGTAGT
+
@AABBBCC@>2444/9999877161
@Y1K6R:00810:00468
ACGAGTGCGTTCCCCATGTCGTAGGTACTC
+
ACECB@BB@;2444/9999?AB=?:=7777
@Y1K6R:00821:00490
ATCAGACACGGACACAGCAGAAC
+
;;A>@>?;<;>@>>>911---*,
@Y1K6R:00823:00472
ACGAGTGCGTTCCCCATGTCGTA
+
BACBBB=??;5499,444/..4.
@Y1K6R:00840:00496
ACGAGTGCGTTCCCCATGTCGTAGGTA
+
>@;@AAECCD==994=991;;8,,+,,
@Y1K6R:00843:00479
ATAGAGCTCCGCACGA
+
4./////.824/////
@Y1K6R:00808:00503
TACTGAGCTACACACACAGAAAGATTGGT
+
BBBBCBCCCCCAAAAABCCCG>?0.,.,0
@Y1K6R:00817:00518
ACGAGTGCGTTCCCATGTCATAGGTACTC
+
ABBB?=AA;;244-9989>>>77478787
@Y1K6R:00818:00537
ACGAGTGCGTTCCCACTGTC
+
ABA99<BA;>,--+-,,,*,
@Y1K6R:00825:00544
ACGAGTGCGTTCCCCATGTCGTAGGTACTC
+
BBB?B?CB@;2444/9999@CCAA=???<=
@Y1K6R:00839:00537
ATCAGACACGGAC
+
484844.///,/6
@Y1K6R:00810:00594
ACGAGTGCGTTCCCATGTCGT
+
ACBCBCB;::2//+11/,,,0
@Y1K6R:00818:00581
ATCAGACACGGACACAGCAGAACACAC
+
9>>@;<<CCB@B;;99@B99;@B;;<C
@Y1K6R:00823:00559
ACGAGTGCGTTCCCCATGTCGTAG
+
BDB@@AB@?:5499,844/..4..
@Y1K6R:00839:00598
TACTGAGCTACACACACAGAAAGATT
+
?@AABAAA>>@@A@@B@;;0:8:0-*
@Y1K6R:00842:00588
ACGCTCGACATGCCCAGGTACAGGAG
+
@;;<CCCBB=>99919968B@9959@
@Y1K6R:00846:00571
TCTCTATGCGCTCCACATGTCTAAGGT
+
>944=@99<A<<=?ABBBBA9;95;59
@Y1K6R:00818:00614
TCTCTATGCGCTCCACATGTC
+
49;BABB=7:<11,///4444
@Y1K6R:00827:00621
TAGTATACTTGCATGACGAA
+
==999B4/,*,,,6894::8
@Y1K6R:00827:00644
TACTGAGCTACA
+
*,,////4;984
@Y1K6R:00839:00642
ACGAGTGCGTTCCCATGTCGTA
+
98?999@@>?611-1///...1
@Y1K6R:00841:00614
ACGAGTGCGTTCCCCATGTCGTAGGTACTC
+
AEABBBCCBB8;94/9899>>>77477777
@Y1K6R:00843:00600
TACTGAGCTACACACACAGAAAGATT
+
AAACCCDCBBBACA:9:4900,0-*)
@Y1K6R:00800:00658
ACGAGTGCGTTCCCCATGTCGTAGGTACTC
+
BBBBBBBBCDACAA6=9;:>>>77477777
@Y1K6R:00808:00692
ACGAGTGCGTTCCCCATGTCGTAGGTATC
+
BCBBBBBBBC@BCC:B9;:@>>7:57>?<
@Y1K6R:00813:00656
ACGAGTGCGTTCCCCATGTCGTAG
+
9<CBBBBB::2111+111174411
@Y1K6R:00820:00698
TAGTATCAGCCTCGCCATGACGAAGGTATTCC
+
C<=>CDCBCC@AADA?CCCCDBA=?;>99484
@Y1K6R:00826:00691
CGTGTCTCTGAGACAGGATTT
+
//,,////4443777771111
@Y1K6R:00831:00695
ACGAGTGCGTTCCCACTGTGTA
+
ABAB>;9=//-1=81////733
@Y1K6R:00832:00664
ACGAGTGCGTTCCCCATGTCGTAGGTA
+
BCA??AB@@@5999/9991:77//,..
@Y1K6R:00833:00692
ACGAGTGCGTTCCCCATGTCGTAGGTACTC
+
BABBBBCCAA@>>>5>1,-,,,.3333316
@Y1K6R:00838:00651
ATAGACACGACA
+
834////////4
@Y1K6R:00843:00696
ACGGTGCGTTCCCATGT
+
8975;?>>>511,11/,
@Y1K6R:00845:00659
ACGAGTGCGTCC
+
94<844499942
@Y1K6R:00847:00671
ACGCTCGACATGCCAGTAC
+
9<;@@>>?@91--+--,,/
@Y1K6R:00805:00702
ACGAGTGCGTCCCCATGTCGTAGGTATC
+
BCBBB?;;:4444/9991;;9/0,/94.
@Y1K6R:00805:00708
ACGAGTGCGTTCCCATGTCGTAG
+
BCA@?@B@945990944/..4,,
@Y1K6R:00805:00723
ACGAGTGCGTCGTCCCAT
+
98><::1,,,,,,,,*/4
@Y1K6R:00817:00710
ACGAGTGCGTTCCCATGTCGT
+
BBBBBCB:::2//+1//,,,0
@Y1K6R:00833:00700
ACGAGTGCGTTCCCACTGTCGTAGGA
+
44344;>99959914444//.4..,.
@Y1K6R:00839:00707
ACGAGTGCGTTCC
+
AA@B;8/--*)*)
@Y1K6R:00845:00731
TACTGAGCTACACACACAGA
+
4=99?A998;?>91/////.
@Y1K6R:00803:00771
ATATCGCGTACGGTATGGA
+
879444;4444/,/602*,
@Y1K6R:00804:00774
ACGAGTGCGTTCCCATGTCGTAGGTACTC
+
<C@@@@>>>?59909999>><66377671
@Y1K6R:00811:00796
ATCAGACACTCGACACAGCAGAACACACA
+
934497,,,,,,,0/448;;777311161
@Y1K6R:00818:00789
TAGTATCAGCCTCGCCATGACGAAGGTA
+
A;94?9>>4424944246866//,,*,,
@Y1K6R:00826:00798
TAGTATCAGCCTCGCCATGACGAAGGTATTCC
+
CECCBABB9929944>A@@B9992888;?@B@
@Y1K6R:00832:00762
ACGAGTGCGTTCCCATGTCGTAG
+
ACDCBBA?9?511,1///..411
@Y1K6R:00836:00792
ACGAGTGCGTTCCCATGTCGTAG
+
BCB@ABB;::244-984/..4..
@Y1K6R:00819:00820
ACGAGTGCGTCCTCCATGTC
+
498/881////,,2*////,
@Y1K6R:00831:00801
ACGAGTGCGTTCCCCATGTCGTAGGTACTC
+
BBAABBCBBB====6@=?=>>>77477777
@Y1K6R:00840:00808
ACGAGTGCGTCCTCCATGTC
+
>>>9999999484424////
@Y1K6R:00841:00823
ACGAGTGCGTCCTCCAT
+
:=<8=<-,,,,*,2*//
@Y1K6R:00802:00874
AGCACTGTAGCTGTCACTAGTTACTTGT
+
=<DDCCBBBCCDCBBBBBBBB@CCC@CC
@Y1K6R:00807:00864
ACGAGTGCGTTCCCCATGTCGTAGGTACTC
+
9>CBBBBBCC@DCD9A=>=<>>7647777=
@Y1K6R:00810:00887
ACGAGTGCGTTCCCCATGTCGTAGG
+
ADBBBB>;::2444/9991::8,,+
@Y1K6R:00820:00870
CGTGTCTCTACGGCACAGGATTTTGTGTA
+
>A>>=@>9444313>;;;:4499/99999
@Y1K6R:00834:00880
ACGAGTGCGTTCCCACTGTCGT
+
@BABBBB@=924409444433.
@Y1K6R:00835:00867
ACGAGTGCGTTCCCCACTGTC
+
BCB???A@<;,---*-,,,,.
@Y1K6R:00836:00852
TACTGAGCTACGAC
+
4444444//////8
@Y1K6R:00840:00864
TGATACGTCTCCTCTAGTTACTCA
+
;;@A@AAAA;>,1/,,,,*///49
@Y1K6R:00812:00902
TGATACGTCTCCTTCCTTAGTTACTTCA
+
CCDBECC@==A5859>A>BBBABBB@C?
@Y1K6R:00812:00932
TGATACGTCTCCTTCCTTAGTTACTTCA
+
@@@@BCBAAAC@B>==B>;8;?94/7//
@Y1K6R:00814:00925
ACGCTCGGCCCAGGTACAGGAGACAG
+
=B;<<BA699199<>>@;;:---,,*
@Y1K6R:00820:00902
TAGTATCAGCCTCCGCCATGACGAAGGTATTCC
+
4/////6///,4424424494:9?@A?B@@<<7
@Y1K6R:00821:00944
ACGAGTGCGTTCCCCATGTCGTAGGTACTC
+
@ACCCBCB?;2444/9999>>?77377676
@Y1K6R:00828:00939
TACTGAGCTACACACACAGAAGATT
+
999<=BBECCCCDC=/111-+**((
@Y1K6R:00847:00905
ACGAGTGCGTTCCCCATGTCGTAGGTACT
+
9:?@@>>=996999,48843331101111
@Y1K6R:00803:00968
ACGAGTGCGTTCCCGATGTCGTAGTATC
+
9;::4//6//,/8+//644333311166
@Y1K6R:00810:00980
ACGAGTGCGTTCCCCATGTCGTAGGATC
+
BBBCBBC@;;2444/9999>>>774171
@Y1K6R:00812:00998
ACGAGTGCGTCTCC
+
483444//,,,**)
@Y1K6R:00826:00997
TAGTATCAGCCTCGCCATGACGAAGGTATTCC
+
@=CA@@A<;;>B>;=BECCFDCC>=<>9949;
@Y1K6R:00827:00979
ACGAGTGCGTTCCCCATGTCGTAGGTACTC
+
BBBABABCCFABA=7@:;;?@@=?;?::7>
@Y1K6R:00834:00961
TAGTATCAGCCTCGCCATGACGAAGGTATTCC
+
BBBCCCCGCC@BABB?BAABB@@=@>A@A>B@
@Y1K6R:00837:00988
ACGAGTGCGTTCCCCATGTCGTAGGT
+
BBABBBCCCB6444/9891@>8,,+,
@Y1K6R:00843:00950
ATATCGCGACGGGTATGGAAGACTCTATAG
+
97848=;;//11+///8577;.31661164
@Y1K6R:00848:00952
ACGAGTGCGTTCCCCATGTCGTAGGTAT
+
@BA@@ABB@@5999/9991;;;00,//4
@Y1K6R:00802:01009
TCTCTATGCACTCCACATGTC
+
4444488><?<11,//64///
@Y1K6R:00803:01016
CGTGTCTCTAGGCACAGGATTTGTGTAG
+
BBC?;998999689@>><9991498///
@Y1K6R:00805:01007
ACGAGTGCGTTCCCCATGTCGTAGGTATC
+
<CBBBBCBBC5999/9991;::00,0:22
@Y1K6R:00806:01007
AGCACTGTAGCTGTCACTAGTTACTTGT
+
B?;=:CA@:;:;444449?9949AB699
@Y1K6R:00807:01027
ACGAGTGCGTTCCCCATGTCGTTGGTACTC
+
@CBCBB@9>C5999-99998884747@?>9
@Y1K6R:00813:01023
ACGAGTGCGTTCCCATGTCGTAGCACTC
+
@@BBBCBB??59919489833118<>=<
@Y1K6R:00816:01003
ACGAGTGCGTTCCATGTCGT
+
BBBBB=77//-1-1//4333
@Y1K6R:00818:01013
ACGAGTGCGTTCCCCATGTCGTAGGTATC
+
BBBBBCCB?:2444/9991;;<00,0:4.
@Y1K6R:00824:01037
ACGAGTGCGTTCCCCATGTCGTAGTACTC
+
BBBBBBB;::2444/9991:70,,,,,,,
@Y1K6R:00826:01038
ATCAGACACGGACACAGCAGAACACACA
+
:;;CBBA<=<<=<@A<;//68,/.43..
@Y1K6R:00833:01043
ACGAGTGCGTTCCCCATGTCGTAGGTACTC
+
ABBBB@@AAB@ACC:B:<<?AB??;=777=
@Y1K6R:00835:01010
ACGAGTGCGTTCCCCATGTCGTAGGTACTC
+
BC>=BAAAA@@@@@6@9;;AAA=?;?:::@
@Y1K6R:00838:01030
ACGAGTGCGTTCCCCAGTCGTAGGTACTC
+
BB>?A;;<BD6999-988>>>8701841;
@Y1K6R:00839:01007
TCTCTATGCGCTCCACATGTCTAAGGT
+
=444988>C<=BECHDDCDB:<;-1,1
@Y1K6R:00840:01042
CTCTAGCGCTCCA
+
/////00,,,,*,
@Y1K6R:00841:01004
ACGAGTGCGTTCCCCATGTCGTAGGTACTC
+
BBABB?A@B;2444/9999>>?7747777=
@Y1K6R:00843:01027
ACGAGTGCGTTCCCCATGTCGTAGGGTACTC
+
AA@BBBBAAB@BCH:@?>=<<>777.7>>>>
@Y1K6R:00846:01018
ACGAGTGCGTTCCCCATGCGTAGGTACTC
+
ABBBBBB;::2444/9999837647888>
@Y1K6R:00803:01090
TGATACGTCTCCTTCCTTAGTTACTTCA
+
BBBBBCCBBBB@C?B?A?BDC@BCCAC:
@Y1K6R:00812:01063
ACGAGTGCGTTCCCCATGTCGTAGGTACTC
+
BBBABBBCCDBBCB:CFAABCCBB@B:::B
@Y1K6R:00815:01061
ACGAGTGCGTTCCCCATGTCGTAGGTATC
+
BBBBBBBDCD8;44-44998887747=66
@Y1K6R:00816:01062
ACGAGTGCGTTCCCCATGTCGTAGGTACTC
+
BBB@BACFBB8944-48?=?@@66377777
@Y1K6R:00827:01050
ACGAGTGCGTTCCCCATGTCGTAGGTACTC
+
BCBBBBBA@@5999/991100-,757,,/.
@Y1K6R:00827:01065
ACGAGTGCGTTCCCCATGTCGATAAGGTACTC
+
;98@=9999?5999,84447333101777...
@Y1K6R:00831:01066
TCTCTATGCGCTCCACATGTCTAAGGT
+
,,,,,,,/9444989;9?@A99951,1
@Y1K6R:00831:01097
ACGAGTGCGTTCCCACTGTCGTAGTACT
+
BBB?AAB;9954909444477>361111
@Y1K6R:00839:01081
ACGAGTGCGTTCCCCATGTCGTAGGTATC
+
BCB@@ADCCC@CBB7==>=;@>6957<==
@Y1K6R:00840:01081
ATCAGACACGGACA
+
>848443///,///
@Y1K6R:00844:01056
ACGCTCGACATGCCCAGGTACAGGAG
+
BC8:;BCBC@=8==98858>@9961>
@Y1K6R:00848:01060
ATCAGACACGGACACAGCAGAACACACA
+
@:;;A?>>9424:@@ACBC@B>;;;;>?
@Y1K6R:00849:01056
ACGAGTGCGTTCCCCATGTCGTAGGTACTC
+
BBBABBBCDD@BCD:EBBBABB?A>A:;;@
@Y1K6R:00800:01136
GTGATACGTCTCCGTCCTATATC
+
24444444494:244424/////
@Y1K6R:00802:01127
TACTGAGCTACCACACA
+
<;<<9@A99442/,,,,
@Y1K6R:00805:01139
TGATACGTCTCCTCCTAGTTA
+
@@@ABBBB<00)**)***,*4
@Y1K6R:00811:01131
TACTGAGCTACACACACAGAAAGATTGGT
+
B@@AFBBBBBBABGCCBBBBB>AB>?@=?
@Y1K6R:00812:01125
ACGAGTGCGTTCCCATGTCGT
+
AADBBA:999511,////...
@Y1K6R:00813:01141
ACGAGTGCGTTCCCACTGTC
+
??A@@@B?;8,,,*-,,,,4
@Y1K6R:00818:01142
ACGCTCGACATGCCCAGGTACAGGAG
+
BBABAAAD@>>99909>;:011::77
@Y1K6R:00826:01144
ACGAGTGCGTTCCCACTGTC
+
ABACCC?=86,/1,1////.
@Y1K6R:00827:01127
ATATCGCGAGGGTATGGAAGACTCTATA
+
?>@ACCBCABB?AEBB=@=@B@@CC::8
@Y1K6R:00828:01141
ACGAGTGCGTTCCCCATGTCGTAGGTACTC
+
?BBBBBABCC@BCC:D@A??AA??=@::7=
@Y1K6R:00830:01146
TAGTATCAGCCTCGCCATGACGAAGGTATTCC
+
BABCC<;<A@>ACBB?CCCDCCCAC@CBB@B@
@Y1K6R:00831:01121
ACGAGTGCGTTCCCCATGTCGTAGT
+
BBBBBA;;445999,8444779111
@Y1K6R:00831:01132
ATCAGACACGGACAAAGCAGAACACAC
+
@@A>>?898428899044444244443
@Y1K6R:00834:01121
TGATACGTCTCCTTCCTTAGTTACTTCA
+
@@A99994@9<;=DCAB@B;;8<AA@BC
@Y1K6R:00834:01142
ATCAGACACGGACACAGCAGAACAC
+
AABBBA>B99;;CAB=@@>884988
@Y1K6R:00835:01136
ATCAGACACGGACACAGCAGAACACACA
+
BBAABBBBDC@???BECCCCB@><@B??
@Y1K6R:00835:01143
TAGTATCAGCCTCGCCATGACGAAGGTATTCC
+
BBC::@CGDC?BCAA?ACCCCA@>@@DAB@A?
@Y1K6R:00843:01123
ACGAGTGCGTTCCCCATGTCGTAGGTACTC
+
BB@@ABCBCC@CBB:B9;;BBCAB?A:::@
@Y1K6R:00844:01134
ACGAGTGCGTTCCCCATGTCGTAGGTACTC
+
BBBBB@BBDD@BDC:DBBBBBB66477777
@Y1K6R:00848:01130
ACGAGTGCGTTCCCATGTCGTAG
+
8@>A<<<CCD611-1///...11
@Y1K6R:00802:01188
ATATCGCGAGGTATGAAGACT
+
B?;94@11/,*,0,,,*,...
@Y1K6R:00804:01195
ACGAGTGCGTTCCCACTGTCGTA
+
;;?@=9@@11,--+,,,,,/.43
@Y1K6R:00806:01175
ACGAGTGCGTTCCCATGTCGTAG
+
BCBBBDB;99244-944/446..
@Y1K6R:00808:01159
ACGAGTGCGTTCCCCATGTCGTAGTACTC
+
@>ABB<:<BC69<9-99947331111117
@Y1K6R:00810:01176
ACGAGTGCGTTCCCACTGTCGTA
+
ABABABBB4451:611///...3
@Y1K6R:00810:01196
ACGAGTGCGTTCCCCATGTCGTAGGTACTC
+
CCB@?@CCDCDA==7@9;;ABB7747777<
@Y1K6R:00812:01197
ACGAGTGCGTTCCCCATGTCGTAGGTACTC
+
BBBAAACCBA6944/99;9?AA00,00//.
@Y1K6R:00813:01196
ACGAGTGCGTTCCCATGTCGTAG
+
ABABB999995990444433311
@Y1K6R:00813:01197
ACGAGTGCGTTCCCCATGTCGTAGGTACTC
+
AA?@BBBBCC?BCC>B@@@@@@??<@:;:@
@Y1K6R:00814:01184
ACGAGTGCGTTCCCATGTCGTAGT
+
BBB@BA@;4459918444774...
@Y1K6R:00816:01162
TGATACGTCTCCTTCCTTAGTTACTTCA
+
CBBBBCABCFC=====@=@A@FAAABC<
@Y1K6R:00817:01166
ACGAGTGCGTTCCCCATGTCGTAGGTACTC
+
AA?AAAAACD?BCC:B?@?BAA??:=777=
@Y1K6R:00818:01177
TACTGAGCTACACACACATGAAGATGGT
+
<444444494449:@944;4.,..,,*,
@Y1K6R:00819:01172
TAGTATCAGCCTCGCCATGACGAAGGTATTCC
+
B@AADBCCCCCBBBD=A@BBBBA;>;99949=
@Y1K6R:00820:01183
ACGAGTGCGTTCCCCATGTCGTAGGTACTC
+
BBABBBBB@@2444/9991<<>00,//...
@Y1K6R:00821:01190
CGTGTCTCTAGGCACAGGATTTTGTGTA
+
4;AA@ACCCCD?B@>>><9999,4:994
@Y1K6R:00824:01168
ATCAGACACGGACACAGCAGAACA
+
97499>@AA@=@@@A@<<111,10
@Y1K6R:00828:01154
ACGAGTGCGTTCCCCATGTCGTAGGTACTC
+
BCBBBBCC:::<HH:C@@@AAA@?=A::;A
@Y1K6R:00829:01150
ATCAGACACGGACACAGCAGAACACAC
+
BBBBBBBBBB>B?BBDBABBB@@@AB@
@Y1K6R:00829:01177
ACGAGTGCGTTCCCATGTCGTAG
+
CA?@DCB@995991844/..,,,
@Y1K6R:00829:01184
ACGAGTGCGTTCCCCATGTCGTAGT
+
ACABBB>;945999-9444733111
@Y1K6R:00831:01190
CTCTAGCGTCCA
+
,,,,,66///,,
@Y1K6R:00833:01164
TAGTATCAGCCTCGCCATGACGAAGGTATTCC
+
BCC;:@H<;;@<<:A@CCCCCA@CAADDCAC@
@Y1K6R:00833:01183
ACGAGTGCGTTCCCCATGTCGTAGGT
+
BBCBBC?=9:2449/999177;./,.
@Y1K6R:00838:01190
ACGAGTGCGTTCCCCATGTCGTAGGTACTC
+
BBBBBCB=::2499/9>>>>??77477776
@Y1K6R:00839:01165
ACGAGTGCGTTCCCACTGTCGTAGTAGT
+
@AC@?AAD@?59908444477>......
@Y1K6R:00843:01166
ACGAGTGCGTTCCCCATGTCGTAGGTACTC
+
BB>?BBCCCB>?==4>>@@ABBBB@C<<<C
@Y1K6R:00843:01167
ACGAGTGCGTTCCCATGTCGTAGT
+
BBBCCC=:9959909444334...
@Y1K6R:00844:01163
ACGAGTGCGTTCCCA
+
>@3;4/////,/656
@Y1K6R:00845:01172
ACGAGTGCGTTCCCCATGTCGTAGGTACTC
+
@BBBBBBBBC@BCC:C@@@BBB@?=@::;@
@Y1K6R:00847:01166
ACGAGTGCGTTCCCCATGTCGTAGGTACTC
+
@B?ABBBBCA@BCF:BA@?>BB??:?:::?
@Y1K6R:00848:01174
ACGAGTGCGTTCCCACTGTCGTAG
+
BBBBBBBB::51<811///...31
@Y1K6R:00802:01236
ACGAGTGCGTTCCCCATGTCGTAGGTAC
+
@@<?@AAAAB@AAB8C?@@AAABB?AB7
@Y1K6R:00804:01201
ACGAGTGCGTTCCCCATGTCGTAGGTAT
+
BBBBBDB;::2444/9>>>?B@774777
@Y1K6R:00805:01221
ACGAGTGCGTTCCCCATGTCGTAGGTACTC
+
ABBBBBCCBA==9929499>??77477777
@Y1K6R:00806:01214
TCTCTATGCGCTCCACATGTCTAAGGT
+
@AAA<;<@AAEDD@CBAAA?9>>599;
@Y1K6R:00807:01204
ACGAGTGCGTTCCCCATGTCGTAGGTATC
+
BBB@AACBBA=@DHAC:<<???=?;?;:7
@Y1K6R:00808:01206
ACGAGTGCGTTCCCCATGTCGTAGGTACTC
+
?BBBBAAACC?BCB:B>???@A7747777=
@Y1K6R:00808:01219
ACGAGTGCGTTCCCCATGTCGTAGGTATC
+
BBABBDB@;;2444/9991;;;//,..4.
@Y1K6R:00810:01200
ATCAGACACGGACACAGCAGAACACAC
+
B>??BCDBBB@BBCDCBBBBB@A??>>
@Y1K6R:00810:01205
ACGAGTGCGTTCCCATGTCGTAGTAT
+
BCBB@A@999=<<8<1110.46711.
@Y1K6R:00811:01205
ACGAGTGCGTTCCCCATGTCGTAGGTACTC
+
BBBBBBBBCD?BCC:A??@@AA6957777>
@Y1K6R:00811:01235
ACGAGTGCGTTCCCCATGTCGTAGGTACTC
+
BBBBBBCA;;2444/999;=<;//,.....
@Y1K6R:00812:01240
ATATCGCGAGGGTATGGAAGACTCTATA
+
CB@?>BA;;<A>B@AA@C@CCCBBB:;7
@Y1K6R:00814:01216
ACGAGTGCGTTCCCCATGTCGTAGT
+
@AABBB@@@@5999,844/466...
@Y1K6R:00814:01248
ATCAGACACGGACACAGCAGAACACAC
+
?>?BBBB@@A@ABA?DBBBAA>ABB?>
@Y1K6R:00815:01218
ACGAGTGCGTTCCCCATGTCGTAGGTACTC
+
?B>BBAABBC@BCC:C9;:@AA7:57777=
@Y1K6R:00815:01236
ACGAGTGCGTTCCCCATGTCGTAGGTACTC
+
BBBBB@@@CC?BCC:B99:@A=//,00000
@Y1K6R:00819:01200
ACGAGTGCGTTCCCCATGTCGTAGGTACTC
+
BDCBBBBDCCABBA7;99>>>>77366161
@Y1K6R:00821:01205
TGATACGTCTCCTTCCTTCAGTTAC
+
94=>?<<944@5<6;=>,1/..,..
@Y1K6R:00821:01229
CGTGTCTCTAGGCGACAGGATTTGTG
+
@@?9999999943349//,///+///
@Y1K6R:00823:01200
ACGAGTGCGTTCCCTATGTCGTAGGTACTC
+
AABBBCCCACDBC@@@CA@@BB??:?9698
@Y1K6R:00824:01202
TACTGAGCTACACACACAGAAAGATTGGT
+
BABBDBCC@;;<CAC@BBBBC?BBB6747
@Y1K6R:00826:01209
ACGAGTGCGTTCCCCATGTCGTAGGTACTC
+
@@?@CBA=>@5999/9991<;;00,....3
@Y1K6R:00828:01206
ACGAGTGCGTTCCCCATGTCGTAGGTACTC
+
BBBBBBAABDFDCC:C:;;88877366118
@Y1K6R:00832:01219
ACGAGTGCGTTCCCCATGTCGTAGGTACTC
+
?BBBB@@@AB@AAC:C::;@B>779:000:
@Y1K6R:00833:01219
ACGAGTGCGTTCCCCATGTCGTAGGTACTC
+
BBBBBBCB@;2444/9991==8,,+,,,,,
@Y1K6R:00834:01225
ACGAGTGCGTTCCCACTGTCGTAGTAGTCA
+
>1.1218888,99044444;9>361163..
@Y1K6R:00834:01226
TGATACGTCTCCTCCTAGTTACTTCA
+
49@A<9<?A==++*)***,*//4844
@Y1K6R:00834:01240
ATCAGACACGGACACAGCAGAATAC
+
?@ACEGC>@@@CCAA:?9111-...
@Y1K6R:00838:01204
ACGAGTGCGTTCCCCATGTCGTAGGTATC
+
BDBBBBBBCC@BCC:B9;:???7947==7
@Y1K6R:00838:01249
ACGAGTGCGTTCCCCATGTCGTAG
+
BBBBBD=:992444,444/464..
@Y1K6R:00844:01209
ACGAGTGCGTTCCCCATGTCGTAGGTACTC
+
BBBAAAAACB@ABC:B9;;BAA<<:=7:7?
@Y1K6R:00846:01226
ACGAGTGCGTTCCCCATGTCGTAGTAT
+
BBB@BC@;445999-844477911117
@Y1K6R:00848:01219
ACGAGTGCGTTCCCCATGTCGTAGGTACTC
+
BBCBBBCBBA8944-48;1;?=,,+,,,,,
@Y1K6R:00849:01223
ACGAGTGCGTTCCCCATGTCGTAGGTACTC
+
BBBBBBA@@A@ACD:D::9;AA6637777=
@Y1K6R:00800:01250
ACGAGTGCGTTCCCCATGTCGTAGGTACTC
+
?BBA?=CB;;2444/9999@??7747777=
@Y1K6R:00808:01273
ACGAGTGCGTTCCCATGTCGTAGT
+
AABBBBBB==866511//..4111
@Y1K6R:00812:01273
CGTGTCTCTAGGCACAGGATTTTGTGTAG
+
CCCCDDB?A@@@BAAAEBDCCD:111<1/
@Y1K6R:00830:01274
TACTGAGCTACCACACACAGAAAGATT
+
9<<99>@994484444444433,3.4,
@Y1K6R:00842:01274
ACGAGTGCGTTCCCCATGTCGTAGTAG
+
AACCCC=4495999,4886446.....
@Y1K6R:00851:00180
ACGAGTGCGTTCCCCATGTCGTAGGTACTC
+
A@>@ABBCCC?AA=7@@@@ABBBB@C@@@A
@Y1K6R:00853:00158
ACGAGTGCGTTCCCCATGTCGTAGGTACTC
+
ABB@AABBBC@BCC:BBABACCB?>B:::?
@Y1K6R:00857:00170
ACGAGTGCGTTCCCCATGTCGTAGGTACTC
+
BBABCDCCAA=?=94=9;;AA@==:=777>
@Y1K6R:00857:00177
ACGAGTGCGTTCCCCATGTCGTAGTACTC
+
AA>@@ABCCDA@?=6=9::BBBBBBBCB@
@Y1K6R:00858:00168
TAGTATCAGCCTCGCCATGACGAAGGTATTCC
+
CBBCCCBAAA@CDBA?ABBDCAA?A@BCC@C?
@Y1K6R:00861:00158
ACGAGTGCGTTCCCCATGTCGTAGGTACTC
+
??;>AABBCC@DDA9B@@@?BB??;?:::@
@Y1K6R:00866:00168
ACGAGTGCGTTCCCCATGTCGTAGGTACTC
+
BBB?BBCDCBDAA=7@??@ABBAB@C;<<A
@Y1K6R:00866:00182
ACGAGTGCGTTCCCCATGTCGTAGGTATC
+
ABBBBCCBCA;=994=899>??7737611
@Y1K6R:00869:00170
ACGGTGCGTTCCCCATGTCGTAGGTACTC
+
AAB@AA@>=;@AA4A:<;>CA10,1101.
@Y1K6R:00869:00181
ACGAGTGCGTTCCCCATGTCGTAGGTACTC
+
;<@ACDCECB6999/8=@@BB?77477776
@Y1K6R:00871:00186
ACGAGTGCGTTCCCCATGTCGTAGGTACTC
+
ABBBBBCCBB8;94-88;;@B>00,00/0/
@Y1K6R:00872:00168
ACGAGTGCGTTCCCCATGTCGTAGGTACTC
+
BB?==ACHCC>?==6@=??@BB??:?::7>
@Y1K6R:00875:00165
CGTGTCTCTAGGAGGATTTTGTGTAG
+
BBCDDCB@??B<<7<8999/9@999>
@Y1K6R:00879:00188
ACGAGTGCGTTCCCACTGTCGTAGTA
+
CBBBB>==49699194444436....
@Y1K6R:00888:00151
ACGAGTGCGTTCCCCATGTCGTAGGTACTC
+
ABBBBBCCCC@BBB9B??>>AA6637777=
@Y1K6R:00888:00180
ACGAGTGCGTTCCCCATGTCGTAGGTACTC
+
ACB@AABCCB@BCC:C@@BBAA::;?:::A
@Y1K6R:00888:00188
TGATACGTCTCCTTCCTTAGTTACTTCA
+
BCCB@=9><11-/,/,/:8=AADCB@CC
@Y1K6R:00893:00184
TCTCTATGCGCTCCACATGTAAGGTACTG
+
CCABAB<;<DAAABCCBCAA@7969@944
@Y1K6R:00850:00241
ACGAGTGCGTTCCCCATGTCGTAGGTACTC
+
BB?B??BBCC@BDC:CB@@@AA??;?:;;A
@Y1K6R:00861:00229
ACGAGTGCGTTCCCCATGTCGTAGGTACTC
+
BBAAAADDCD@BCC:C@@@BCCA<=?9::?
@Y1K6R:00863:00227
ACGAGTGCGTTCCCCATGTCGTAGGTAC
+
@ABBBCB@;;2444/9991:9;./,...
@Y1K6R:00866:00224
TACTGAGCTACACACACAGAAAGATTGGT
+
A>>?B@@@AABBCCCB@A933,8><:??C
@Y1K6R:00868:00241
TGGGGAACGAATTCCCGGGGTGGTTTCTT
+
////*/,//9:;9::-444,44244-46,
@Y1K6R:00877:00247
ACGAGTGCGTTCCCATGT
+
:;?A=6;;11,//+//4/
@Y1K6R:00879:00212
CGTGTCTCTAGGCACAGGATTTTGTGTAG
+
BDABAB?=@@@=@BBBGCECCC9CB>@@C
@Y1K6R:00879:00222
ACGAGTGCGTTCCCCATGTCGTAAGTACTC
+
BCB??@BCCEAAAA6=9::A@>:99:000:
@Y1K6R:00880:00242
ATCAGACACGGACACAGCAGAACACAC
+
BBBBBCBBBB=@A?AABCCBB?BCGDC
@Y1K6R:00882:00202
ACGAGTGCGTTCCCCATGTCGTAGGTACTC
+
?B>BBBCCCB@BCH:C?@?>;@;;:<777>
@Y1K6R:00884:00218
ACGAGTGCGTTCCCCATGTCGTAGGTACTC
+
BBBBB@BCFE@BCD9B9::>>>7647777=
@Y1K6R:00887:00224
ACGAGTGCGTTCCCCATGTCGTAGGTACTC
+
@A@>@@BCCEA?==694::<AA7:37777=
@Y1K6R:00892:00249
ACGAGTGCGTTCCCCATGTCGTAGGTA
+
CCC@?@B@=?5499/99910.../,.3
@Y1K6R:00893:00209
ACGAGTGCGTTCCCCATGTCGTAGGTACTC
+
BBBBBCBBBB@BDC:CB@@@@@@@=@:::?
@Y1K6R:00893:00217
ACGAGTGCGTTCCCCATGTCGTAGGTACTC
+
BBABABCDBB@BCF:B::9>@@;;:<:77>
@Y1K6R:00894:00239
ACGAGTGCGTTCCCCATGTCGTAGGTACTC
+
?B>>BBCCBEDBBA7BBBBBAA?@=@:::A
@Y1K6R:00895:00209
ACGAGTGCGTTCCCCATGTCGTAGGTACTC
+
?BB?B@BBBC?BDC:B9;:@??7:57777>
@Y1K6R:00896:00221
ACGAGTGCGTTCCCCATGTCGTAGGTACTC
+
BBB@A>AAAB@ABC:B:;;@AA<<:=777=
@Y1K6R:00852:00256
TACTGAGCTACACACACAGAAAGATTGGT
+
BBABGHD:<<BBCBBAA@CAA<?::9:,0
@Y1K6R:00875:00274
ACGAGTCGTCCCATGCT
+
::01//8449@6:20,,
@Y1K6R:00875:00275
ACGAGTGCGTTCCCCATGTCGTAGTACT
+
CCBBBBB@992444/9991;;7//....
@Y1K6R:00879:00298
ACGAGTGCGTTCCCCATGTCGTAGGTACTC
+
@CABBECBBB?@@>4>>@>???77377776
@Y1K6R:00887:00254
TACTGAGCTACACACACAGAAATTGGTGC
+
BBCBECBBB99;BBBBBCFCB>B@C@BBB
@Y1K6R:00887:00257
CGTGTCTCTAGGCACAGGATTTTGTGTAG
+
ACCDDDBBBBB@BBEBCACCBC:@A?BBB
@Y1K6R:00887:00262
ACGAGTGCGTTCCCCATGTCGTAGGTACTC
+
BB????BBBC=BCDACEBBABBAB?B:::?
@Y1K6R:00890:00263
ACGAGTGCGTTCCCACTGTCGTAGT
+
;BABACB@=?599044444437311
@Y1K6R:00890:00278
TGATACGTCTCCGTTACTAAG
+
994>@@944//,,,*,,,,*,
@Y1K6R:00892:00256
CGTGTCTCTAGGCACAGGATTTTGTGTAG
+
ACCDCCBBBBCABCCCCCCCCC9<<<AAB
@Y1K6R:00894:00250
ACGAGTGCGTTCCCCATGTCGTAGGTACTC
+
BCBBBBCBCA>AAA7AA@@@BBCCEF@@@B
@Y1K6R:00894:00281
ACGAGTGCGTTCCCCATGTCGTAGGTACTC
+
AA?@BBFC@?=@AA7ABBBBBBBC?B:::B
@Y1K6R:00894:00284
ACGAGTGCGTTCCCCATGTCGTAGGTACTC
+
BB@@BBBBBC?BCC:C@@@ACCBB?B????
@Y1K6R:00895:00278
ACGAGTGCGTTCCCCATGTCGTAGGTACTC
+
ABBBBBBBBC?BCC:C@@ABCC??;@::7>
@Y1K6R:00896:00275
ATCAGACACGGACACAGCAGAACACA
+
989@AA@BBB>BAAAA9994424?>>
@Y1K6R:00899:00293
ACGCTCGACATGCCCAGGTACAGGAG
+
ABBBB??ADBB=??:=?=@BBBC?A@
@Y1K6R:00850:00317
ACGAGTGCGTTCCCCATGTCTGAG
+
893489444;;=:;0;1,((((((
@Y1K6R:00857:00304
ACGAGTGCGTTCCCCATGTCGTAGGTACTC
+
9;:<BBDCCI@CCB9B99;>?>77477771
@Y1K6R:00857:00307
ACGAGTGCGTTCCCATGTCGGTAC
+
BBBAB@?944611-1///..,.78
@Y1K6R:00863:00340
ACGAGTGCGTTCCCCATGTCGTAGGTACTC
+
AB??@@ACDDABAA7==?????7747777=
@Y1K6R:00865:00307
ACGAGTGCGTTCCCATGTCGTAGTACTC
+
@CAB>@@@>?599199443776111111
@Y1K6R:00889:00317
ACGAGTGCGTTCCCCATGTCGTAGGTACTC
+
BCB>?>ECCC@BCC:B999;@@6637777=
@Y1K6R:00890:00311
ACGAGTGCGTTCCCCATGTCGTAGGTACTC
+
BDBBB@ABCD@CCB9====7887747==77
@Y1K6R:00892:00349
AGTGCGTTCCCCATGTCGTAGGTACTC
+
FBCBC?>=?AA4>899>>>><3;@@AA
@Y1K6R:00897:00325
ACGAGTGCGTTCCCACTGTCGTA
+
9;:<A@@@99611-/////...3
@Y1K6R:00856:00399
TAGTATCAGCCTCCGCCATGACGAAGGTATTCC
+
49444444442442442494444;>><?>>=?@
@Y1K6R:00858:00383
ACGAGTGCGTTCCCCATGTCGTAGGTA
+
?CCBABC>::2444/999100:00,.3
@Y1K6R:00859:00392
TACTGAGCTACCAC
+
/11//6744449/,
@Y1K6R:00860:00381
ACGAGTGCGTTCCCCATGTCGTA
+
CCB??@A@>?5111+11/-000.
@Y1K6R:00864:00358
ACGAGTGCGTTCCCCATGTCGTAGGTACTC
+
BBBBAAABAD=>BCAC@@@@??::67?777
@Y1K6R:00865:00358
ACGAGTGCGTTCCCCATGTCGTAGGTAC
+
BBBAAACB@;2///+1111::;7736;6
@Y1K6R:00869:00368
ACGAGTGCGTTCCCCATGTCGTAGGTACTC
+
BBBBBBCCCC>?==6@@???AA??:<777=
@Y1K6R:00871:00360
ATCAGACACGGACACAGCGAACACAC
+
ABB@?AC@AA@DCDEFDCAA?ABCCC
@Y1K6R:00871:00379
ATATCGCGAGGGTATGGAAGACTCTAT
+
BB??=A@@BBB>B=??@C?BBAAAB;;
@Y1K6R:00872:00355
TACTGAGCTACACACACAGAAAGATTGGT
+
CCCBDCBCCB?BBB:;=BB@B=???<=47
@Y1K6R:00873:00367
ACGAGTGCGTTCCCATGTCGTAGT
+
=@ABAA@B??244-99883343..
@Y1K6R:00874:00383
ACGAGTGCGTTCCCCATGTCGTAGGTACTC
+
ABBAAACDCC?AA=7===89>>6637777=
@Y1K6R:00877:00398
ACGAGTGCGTTCCCCATGTCGTAGGTACTC
+
BBBBBBBCCD@BBB9B@@@?BB??:=777=
@Y1K6R:00879:00367
ACGAGTGCGTTCCCCATGTCGTAGATC
+
BBB??BBBCDABCC:D??>>@@977<.
@Y1K6R:00879:00376
ATCAAACACGGTACCACAGCAGAACACACA
+
939;;;A999244;299>?B;A@>>A99;;
@Y1K6R:00882:00399
ACGAGTGCGTTCCCATGTCGTAG
+
BBBBBB=:992440944433311
@Y1K6R:00883:00353
ATATCGCGAGGGTATGGAAGACTCTATA
+
BB@??BABBCD@CBBC@C@CCCBCD:;8
@Y1K6R:00886:00375
ACGAGTGCGTTCCCCATGTCATAGGTACTC
+
?B?BBBBBCCADBB9BBBBBCBBC@BCBBB
@Y1K6R:00888:00386
TCTCTATGCGCTCCACATGTCTAAGGT
+
BBCBBBB@@?BCB@BCBBCC=@@7;8;
@Y1K6R:00898:00386
TGATACGTCTCCTTCCTTAGTTACTTCA
+
4449999DD/1,1,/,/,///,444244
@Y1K6R:00850:00401
ACGAGTGCGCCATGTCGTAGGTACTC
+
ABBBBB@@BCBCAABF@@@A>A<==B
@Y1K6R:00865:00412
CACTGATCGTCTACGACA
+
4////////668>9333.
@Y1K6R:00866:00409
ACGAGTGCGTCCTCCATGTCG
+
48>=8994:=989;24/////
@Y1K6R:00866:00410
ACGAGTGCGTTCCCACTGTCGTAG
+
BA?ABABB;;59@09944433331
@Y1K6R:00879:00421
ACGCTCGACATGCCCAGGTACAG
+
BDBB@?@?;=>111-11,.,,//
@Y1K6R:00879:00426
TAGTATCAGCCTCGCCATGACGAAGGTATTCC
+
BAA@@ABBBB9<<;:?B>=?;11,1,/886:;
@Y1K6R:00884:00428
ACGAGTGCGTCCCT
+
AB??=;;8-***)(
@Y1K6R:00885:00434
ACGAGTGCGTTCCCCATGTCGTAGGTACTC
+
BBABABDCCCADBA6===87>>6647777=
@Y1K6R:00896:00414
ATATCGCGAGGGTATGGAAGACTCTATA
+
BB???BBBBBB>C@@AAC@CECC:;:?<
@Y1K6R:00897:00449
ACGAGTGCGTTCCCCATGTCGTAGGTACTC
+
BCABBBCCCB=8660:111;;;77366116
@Y1K6R:00867:00463
ACGAGTGCGTTCCCCATGTCGTAG
+
BBBBBEB:::2444/9989734..
@Y1K6R:00870:00475
ACGCTCGACATGCCCAGGTACAGGAG
+
@CBBCBB99=>99919958>>9959>
@Y1K6R:00874:00483
ACGAGTGCGTCGTCCCA
+
4976//1//////,,*/
@Y1K6R:00876:00481
ATCAGACACGGACACAGCAGAACACAC
+
BBBBBCB?@@@BBAC:;;@@@?B@@@C
@Y1K6R:00879:00471
ACGAGTGCGTTCCCCATGTCGTAGGTATC
+
BBBBBADDCC==994=8998887736611
@Y1K6R:00852:00523
ACGAGTGCGTTCCCACTGTCGTA
+
9<B@@BB?:?5990444;1,-8-
@Y1K6R:00853:00501
TATACGTCTCTCTATTAC
+
==944496////,,/,/,
@Y1K6R:00865:00505
ACGAGTGCGTTCCCCATGTCGTAGGT
+
ACBBEBCCB;6944/9991;;:00,.
@Y1K6R:00871:00521
ACGAGTGCGTTCCCCATGTCGTAGGTATC
+
BBBBBBBDCCBEBB9?:;;>>>77477=7
@Y1K6R:00871:00543
ACGAGTGCGTTCCCCATGTCGTAGGTACTC
+
BBBBB@BCCDDAA=698?=<>>7737777=
@Y1K6R:00880:00539
ACGAGTGCGTTCCCCATGTC
+
?BABBB=?:;2///*1//,0
@Y1K6R:00887:00522
ACGAGTGCGTTCCCCATGTCGTAGT
+
@BA@@@B@@@2444/9444774...
@Y1K6R:00892:00522
AGCACTGTAGCTCGTCACTAGTTACT
+
9;B944;91/////886?:;11,,22
@Y1K6R:00895:00517
ACGAGTGCGTTCCCACTGTCGT
+
ACCBBB=@4451;81////...
@Y1K6R:00899:00528
ACGAGTGCGTTCCCCATGTCGTAGGTACT
+
BBBBBBCBCEACAA9>9;100000,00//
@Y1K6R:00864:00555
ACGAGTGCGTTCCCCATGTCG
+
?ACBABCC@;2///+111--,
@Y1K6R:00869:00595
TGATACGTCTCCTTCCTTAGTTACTTCA
+
BCCCCBB?=;;59<>;@=@BCCCDEDCB
@Y1K6R:00871:00560
ACGAGTGCGTTCCCCATGTCGTA
+
ABABBD@;;;2444/944/444.
@Y1K6R:00872:00576
ACGAGTGCGTTCCCCATGTCGTA
+
A@@@A<49>?6111+//,,,,,.
@Y1K6R:00878:00594
ATCAGACACGGACACAGCAGAACAC
+
>899997898;>>>??>9111,10,
@Y1K6R:00879:00574
ACGAGTGGTTCCCCATGTCGTA
+
B??@CCA?C2444,444////,
@Y1K6R:00889:00593
ACGAGTGCGTCCTACT
+
BBCC?>1---,*****
@Y1K6R:00892:00565
ACGAGTGCGTTCCCCATGTCGT
+
CCACCBB=?:2///+11/-702
@Y1K6R:00893:00574
TAGTATCAGCCTCGCCATGACGAAGGTATTCC
+
9999?944/1,11//,/4499<<>A<>49497
@Y1K6R:00893:00580
ACGAGTGCGTTCCCCATGTCGTAGGTATC
+
BBBBBBCB@;2444/9991=>>00,005.
@Y1K6R:00858:00620
ACGAGTGCGTCCCACTG
+
=@?;91<<11,0*,,,/
@Y1K6R:00864:00623
ACGAGTGCGTTCCCCATGTCGT
+
;BBB?BA?@;5/11*////...
@Y1K6R:00871:00603
ACGAGTGCGTTCCCCATGTCGTAGGTACTC
+
BBBABACDDD>?=94>999>>>==:=777=
@Y1K6R:00875:00631
ACGAGTGCGTCCTCCATGTCG
+
=>>9;999:BA9:A24444//
@Y1K6R:00877:00602
ACGAGTGCGTTCCCCATGTCGTAGGTACTC
+
<HCBBBC;;;2444/9991@>>00,0::00
@Y1K6R:00885:00610
ACGAGTGCGTCTCCATGT
+
498<::1//////,////
@Y1K6R:00886:00612
ACGAGTGCGTTCCCCATGTCGTAGGGTACTC
+
AACCCCCBBBACCC9A@B@888776,6979@
@Y1K6R:00886:00647
TGATACGTCTCCTTCCTTAGTTACTTCA
+
999<<99A?9969592424442444244
@Y1K6R:00893:00604
ACGAGTGCGTTCCCATGTCGTAGGTATC
+
BCBBBAA9;;54909981:74//,/743
@Y1K6R:00858:00671
TAGTATCAGCCTCGCCGACGAAGGTATTCC
+
?AACCBBBCCABBBCBAAAAA<@?<11,1,
@Y1K6R:00868:00660
TCTCTATGCGCTCCACATGTCTAAGGT
+
AADC<;<CBAA<;;;B@B@=991-1,1
@Y1K6R:00874:00662
ACGAGTGCGTTCCCCATGGTCGTAGGTACTC
+
BBBBBACCDA?AIH:CA@=@??>77011111
@Y1K6R:00878:00683
ACGAGTGCGTCCTCCATGTCGTA
+
4989999444424424/6/////
@Y1K6R:00879:00660
TCTCTATGCGCTCCACATGTCTAAGGT
+
4444@@AACCAA@=@@@@B@111-1,/
@Y1K6R:00850:00718
ACGAGTGCGTTCCCCATGTCGTAGGTACTC
+
BBB@AACDCCDAA=7@?@@@BB??:?::7>
@Y1K6R:00860:00730
ACGAGTGCGTTCCCCATGTCGTAGGTACTC
+
A?>@BBBBBC5999/9991::<00,//..3
@Y1K6R:00871:00722
ACGAGTGCGTTCCCCATGTCGTAGGTACTC
+
BCBBBBA4996999,48883737789777?
@Y1K6R:00892:00719
ACGAGTGCGTTCCCACTGTCGTGGTACT
+
BBB??@@@;969B?99////...,./44
@Y1K6R:00893:00720
ACGAGTGCGTTCCCCATGTCGTAGGTATC
+
BB?ABAC@;;2444/9991;;;00,0:73
@Y1K6R:00894:00724
TACTGAGCTACACACACAGAAGATTG
+
@;<<A@@B<99@@99944431300)(
@Y1K6R:00894:00727
ACGAGTGCGTTCCCATGTCGTAGT
+
;;79=949BC611-///,,,2...
@Y1K6R:00894:00745
TAGTATCAGCCTCCGCCATGACGAAGGTATTCC
+
494/1/6//,*,,*,/,/44449;=89;9;6;>
@Y1K6R:00895:00715
ACGAGTGCGTCTCCATGTC
+
9<8@111/////8,44444
@Y1K6R:00899:00713
ACGAGTGCGTTCCCCATGTCGTAGGTACTC
+
BBBA?AD=:>2444/9>?@@??7747777=
@Y1K6R:00856:00784
ACGAGTGCGTTCCCATGTCGTAGGTACTC
+
A@@@BA@@?B6991944477311661667
@Y1K6R:00856:00790
TACTGAGCTACACACACAGAAGA
+
49944:998=9@A?<11//,***
@Y1K6R:00857:00761
ACGAGTGCGTTCCCCATGTCGTAGGTACTC
+
<A?@BA>?@A6999,49?8666..,.44..
@Y1K6R:00857:00787
ACGAGTGCGTTCCCACTGTC
+
?A99;A@B11,--+-,,,,.
@Y1K6R:00873:00755
ACGAGTGCGTTCCCATGTCGTAGT
+
BBCBBBB=9924409844337111
@Y1K6R:00875:00768
TCTCTATGCGCTCCACATGTCTAAGGT
+
<<ACBBCDBDC:;9;@@B>?>>>5969
@Y1K6R:00882:00771
TCTCTATGCGCTCCACATGTCTAAGGT
+
=@BACCCCCCBGB?B????=9>>5959
@Y1K6R:00890:00762
ACGAGTGCGTTCCCCATGTCGTAGGTACTC
+
BBBA?AC@;>2444/9@@?@AAAA=A:::A
@Y1K6R:00892:00754
ACGAGTGCGTTGCCCATGTCGTAGGT
+
AABBB@@CCB@9998;??@@DB9459
@Y1K6R:00896:00787
ACGAGTGCGTCCTCCA
+
=@>11/-,,,,**0),
@Y1K6R:00853:00848
ACGAGTGCGTTCCCATGTCGT
+
BDAB?=9994511,1///..4
@Y1K6R:00862:00828
ACGAGTGCGTTCCCCATGTCGTAGTA
+
CDBACB=>=?5999,94449991111
@Y1K6R:00870:00806
ACGAGTGCGTTCCCCATGTCGTAGGTACTC
+
<BBBBBB@;;2444,88883371137767;
@Y1K6R:00873:00825
ACTAGTCGCTCCA
+
//////4444424
@Y1K6R:00882:00834
ACGAGTGCGTTCCCATGTCGTAGG
+
BBBBBC>;992440984/446..,
@Y1K6R:00883:00836
ACGAGTGCGTTCCCACTGTCGTA
+
AABBA@=@9951;8<1////..3
@Y1K6R:00889:00828
ACGAGTGCGTCCTCCATGTC
+
4<8?=9944442/8,/,,,,
@Y1K6R:00890:00834
ACGAGTGCGTCCTCCATGT
+
498;1/1////,/8,4444
@Y1K6R:00898:00818
ACGAGTGCGCTC
+
//.//,**2,,,
@Y1K6R:00867:00891
TCTCTATGCGCTCCACATGTCTAAGG
+
@BDACCCDCBA:469>>>>911<-1,
@Y1K6R:00870:00865
ACGAATGTCGTAGGTACTC
+
CDCB@BBB;?@49599999
@Y1K6R:00881:00854
ACCGAGTGCGTTCCCCATGTCGTAGGTACTC
+
ACAB@==CCA;2444/9999>??77477777
@Y1K6R:00887:00887
ACGCTGCGTACCATGCCAGGTAGCAGAC
+
BB9944444:9@B@@B980,..,,,,,,
@Y1K6R:00856:00932
ACGAGTGCGTTCCCCATGTCGTGGTACTC
+
??BBBBBBCC?AAA9B@@@CCCB?BB?@=
@Y1K6R:00878:00922
ACGAGTGCGCATGTCGTAGTACTC
+
BCBBCBBABDB>==88110.///4
@Y1K6R:00882:00937
ACGAGTGCGTTCCCCATGTCGTAGTA
+
BBBBCDB;::2444/9941766....
@Y1K6R:00886:00913
AGCACTGTAGCTGTCACTAGTTATTTGT
+
;ABCBCCBCCCDCBBCBCCA?<94419?
@Y1K6R:00886:00927
ACGAGTGCGTCCTCCATGT
+
BBABBA9994424:24444
@Y1K6R:00889:00949
TAGTATCAGCCTCGCCATGACGAAGGTATTCC
+
BBCBABBBAA?;;;<EBCCCCA@>BCCDC?B?
@Y1K6R:00897:00938
ACGAGTGCGTTCCCATGTCGTAGT
+
AADCBAA:996991944/..4...
@Y1K6R:00898:00924
ACGCTCGACATGCCCAGTACAG
+
BABBD>>9;48111-1100144
@Y1K6R:00859:00962
TACTGAGCTACACACACAGAAGAA
+
494A<<<B@@B<;91<1---+,,*
@Y1K6R:00860:00974
TCTACTATGCGCTCCACATGTCTAAGGT
+
1<1///6664444;94339?99431313
@Y1K6R:00865:00986
TAGTATCAGCTCGCC
+
999?11/7/,,,,,*
@Y1K6R:00886:00982
ACGAGTGCGTTCCCATGTCGTAGGTACTC
+
@BA@CC?9@?5990984477966:=7166
@Y1K6R:00890:00969
CGTGTCTCTAGGCACAGGATTTGTGTAG
+
AAAADCCCCCB>@?;49699919>8///
@Y1K6R:00894:00970
TAGTATCAGCCTCGCCATGACGAAGGTATTCC
+
4<94>=@>@@?BABC9>:?DC@A>?>@@>;>,
@Y1K6R:00896:00985
CATGTCTCTAGGCACAGGATTTGTGTA
+
@@?8;8A9994244449949914;444
@Y1K6R:00851:01005
ACGAGTGCGTTCCCCATGTCGTAGGTACTC
+
BBBBBBBBBA=BDHAC;<<BCC<?:?777>
@Y1K6R:00853:01035
ACGAGTGCGTTCCCACTGT
+
ABBBBC=:88,,,*,,,,,
@Y1K6R:00854:01029
ACGAGTGCGTTCCCCATGTCGTAGGTACTC
+
<GBCBBB=A@5999/9999??>==:7777=
@Y1K6R:00870:01042
ACGAGTGCGTTCCCCATGTCGTAGGTACTC
+
B@?@BBBCBB=@@=4>@@@ABB@A>B:;;A
@Y1K6R:00879:01037
TCTCTATGCGCTCCACATGTCTAAGGT
+
ACDC?AABCCCDC>@@BB@@==@=>=@
@Y1K6R:00882:01040
ACGAGTGCGTTCCCCATGTCGTAGGTACTC
+
CDC@@ACCCD@DBB9>9::??;//,0000:
@Y1K6R:00885:01034
ACGAGTGCGTTCCCCATGTCGTAGGTACTC
+
B@?BBBBCCCDAAA9ABBA>AA6659677>
@Y1K6R:00897:01007
ACGAGTGCGTTCCCCATGTCGTAGGTACTC
+
BBBABBBBCC@ABC:B???>@@;?:<777=
@Y1K6R:00866:01097
ACGAGTGCGTTCCCCATGTCGTAGGTACTC
+
AA??@@BDBB6944/8=>?ABB?A>A:::A
@Y1K6R:00867:01069
TAGTATCAGCCTCGCCATGACGAAGGTATTCC
+
A;<<<99;482<<9:?BBBBA?>692444231
@Y1K6R:00868:01062
ACGAGTGCGTTCCCCATGTCGTAGGTACTC
+
BDABABBDCD=?==6=8??>BB?A:?977=
@Y1K6R:00874:01067
ACGCTCGACATGCCAGTACAG
+
?BABBAA<;11--+--..//,
@Y1K6R:00876:01080
ATCAGACACGGACACAGCAGAA
+
B>A@DDCBBC@9;9A911111,
@Y1K6R:00877:01071
AGCTCTGTAGCTGTCACTAGTTACTTGT
+
////668@?=BBBCBBBB@;<:<BB=A<
@Y1K6R:00892:01093
ACGAGTGCGTTCCCATGTCGTAGTACT
+
BBBABBB;;;244-448433.......
@Y1K6R:00899:01089
ACGAGTGCGTTCCCATGTCGTAGGT
+
BBDBBAB;;;244-999100...,.
@Y1K6R:00852:01145
ACGAGTGCGTTCCCCATGTCGTAGGTACTC
+
ABBBBBBBBB@BCC9B?@@@AA??<@:::>
@Y1K6R:00857:01110
ACGAGTGCGTTCCCCATGTCGTAGGTACTC
+
BA<>ABCBCC@BCC:B?@@AAA?A>A:;:A
@Y1K6R:00862:01105
ACGAGTGCGTTCCCACTGTC
+
BCABBB@;66,--+-,,,,0
@Y1K6R:00864:01111
ACGAGTGCGTTCCCCATGTCGTAGGTACTC
+
BBBBBBCCCB@BB=7=9::<>>7747777=
@Y1K6R:00864:01120
TAGTATCAGCCTCCGCCATGACGAAGGTATTCC
+
/1////8444294244:==?DBCBCB=;8:<@7
@Y1K6R:00867:01104
ACGAGTGCGTTCCCCATGTCGTAGGTACTC
+
9>BA@ACA@@5999/9998<7961011111
@Y1K6R:00868:01115
ACGAGTGCGTTCCCATGTC
+
BCCBB?;;44511-1//,,
@Y1K6R:00869:01126
ACGGAGTGCGTTCCCCATGTCGTAGGTATC
+
ABB@BBACB;;2444/9991<==00,0::7
@Y1K6R:00869:01135
ACGAGTGCGTTCCCCATGTCGTAGGTACTC
+
AA?@BBBBADEACD>B?@@BB>>>==111>
@Y1K6R:00869:01143
ACGAGTGCGTTCCCCATGTCGTAGGTACTC
+
B@>?BBCBCC@DDB9C@@@AC>==:=000>
@Y1K6R:00870:01132
ACGAGCGTTCCCCATGTCGTAGT
+
ABBB?=;;2444/9991;;8--,
@Y1K6R:00875:01125
ACGAGTGCGTTCCCCATGACGTAGGTATC
+
BBB??ACCCCDAAA9A@A>;6:10,0<;7
@Y1K6R:00875:01129
ACGAGTGCGTTCCCCATGTCGTAGGTAC
+
BBBBBACCA>6444/9991;;8,,+,,,
@Y1K6R:00875:01132
ACGAGTGCGTTCCCCATGTCGTAGGTACTC
+
?CBBBBB@;;2444/9999>>900,//...
@Y1K6R:00878:01124
ACGAGTGCGTTCCCCATGTCGTAGGTACTC
+
@BC@@ACCBC>?==6@9::???6747777<
@Y1K6R:00879:01134
TAGTATCAGCCTCGCCATGACGAAGGTATTCC
+
4@=?@@944868B>B9=;BB@@@242448787
@Y1K6R:00883:01129
TGATACGTCTCCTTCCTTAGTTACTTCA
+
BCC?A;99A995<<@<?<@9;59@@5<9
@Y1K6R:00884:01117
ACGAGTGCGTTCCCATGTCGTAGTA
+
B?>ABCB:@@549094443331111
@Y1K6R:00884:01147
ACGAGTGCGTTCCCCATGTCGTAGGTACTC
+
AA<?BBBBAA=>CC>C?@A@BAAB?B:::A
@Y1K6R:00885:01146
ACGAGTGCGTTCCCCATGTCGTAGGTACTC
+
BBCBBABBBBBCCH:B::9>@@;?:<777=
@Y1K6R:00890:01149
ACGAGTGCGTTCCCCATGTCGTAGGTACTC
+
BB?BBBCCCCDA==7=9::@BB??:<777=
@Y1K6R:00894:01109
ACGAGTGCGTTCCCCATGTCGTAGGTATC
+
BBBBB?CB;;2444/9991><<00,/:5.
@Y1K6R:00899:01108
ATATCGCGAGGGTATGGAAGCCTCTAT
+
9>9999////85////,/54437733.
@Y1K6R:00852:01187
ACGAGTGCGTTCCCCATGTCGTAGGT
+
BBBBBBB@::2444/9991000//,.
@Y1K6R:00854:01167
ACGAGTGCGTTCCCCATGTCGTAGGTACTC
+
ABABBAAACA@ABHBC<<;;>>==76111?
@Y1K6R:00855:01186
ATCAGACACGGACA
+
>0////.///,/8/
@Y1K6R:00861:01171
ACGAGTGCGTTCCCCATGTCGTAGGTATC
+
BB>BBBCCCC>?=929481;;;00,0;43
@Y1K6R:00865:01160
ACGAGTGCGTTCCCCATGTCGTAGGTACTC
+
BBABBBBCBE@BDD:CA@@@AA@@>A:::A
@Y1K6R:00865:01178
ACGAGTGCGTTCCCCATGTCGTAGGTACTC
+
CCCCCCCBBCACBB:C:;<BC?7:5:?;>@
@Y1K6R:00868:01184
TACTGAGCTACACACACAGAAAGATTGGT
+
:9<CCBBBCBDDCCBBDCA?A<@@?>B>A
@Y1K6R:00868:01188
ACGAGTGCGTTCCCATGTCGT
+
AA?BBCB:44511,1///4..
@Y1K6R:00871:01183
ACGAGTGCGTTCCCCATGTCGTAGGTACTC
+
BBBBBBBBBC@BCC:B??>;A@;?:<777=
@Y1K6R:00873:01188
ACGAGTGCGTTCCCCATGTCGTAGT
+
?BCCBCB;::2444/9991:;8,,,
@Y1K6R:00873:01195
ACGAGTGCGTTCCCCATGTCGTAGGTACTC
+
BBBBBBBCCC8;9948899>>>7747777>
@Y1K6R:00877:01191
TAGTATCAGCCTCGCCATGACGAAGGTATTCC
+
DBCBBA@ABB>AA<<:<ABBCCC@D@BDDAA=
@Y1K6R:00879:01192
ACGCTCGACATGCCCAGGTACAGGAG
+
ABABBCCDCAA?==9:948>C9;8;A
@Y1K6R:00880:01177
ACGAGTGCGTTCCCATGTCGTAGT
+
ACA@?@A???5990844/662,,,
@Y1K6R:00884:01166
TGATACGTCTCCTCTTAGTTACT
+
9<@@@>@A:--+-,,*,,/,444
@Y1K6R:00886:01159
ACGAGTGCGTTCCCCATGTCGTAGGTATC
+
>ABBDBCCBB8994-8499>??7747=71
@Y1K6R:00886:01191
TAGTATCAGCCTCGCCATGACGAAGGTATTCC
+
==@<;99;:?<994499999=99249;;@=@<
@Y1K6R:00892:01155
ACGAGTGCGTTCCCCATGTCGTAGGTATC
+
ABBBB@BB@;2444/9991;;;00,0;4.
@Y1K6R:00895:01162
ACGAGTGCGTTCCCCATGTCGTAGGTACTC
+
BBBBBBBBBCABCC:DBBBABBAA?B:;:A
@Y1K6R:00898:01189
ATATCGCGAGGGTATGGAAGACTCTATA
+
=@:<<BBC944-4;887=;7768???=:
@Y1K6R:00898:01197
ATATCGCGAGGGTATGGAAGACTC
+
A@ABCCBB<1/+/6//,/5.....
@Y1K6R:00850:01240
ACGAGTGCGTTCCCACTGTCG
+
BDBBBBC@88,,,*-,,,,44
@Y1K6R:00852:01211
TCTCTATGCGCTCCACATGTCTAAGGT
+
@@DA;;<@AA@AB>B@AABA@@A9<8;
@Y1K6R:00856:01228
ACGAGTGCGTTCCCCATGTCGTAGGTATC
+
ACBBBBBCBB6944-8899>?>77377<6
@Y1K6R:00858:01237
ACGAGTGCGTTCCCCATGTCGTAGGTACTC
+
BBBBB@CCDB8944-4499>??7747777<
@Y1K6R:00861:01211
ACGAGTGCGTTCCCCATGTCGTAGGTACTC
+
BBBBBBBDCD@DCB:B9;:@@@??:?:;:@
@Y1K6R:00861:01230
ACGAGTGCGTTCCCATGTCGTAGGT
+
BB>BBBB;::244-9841;;6./,.
@Y1K6R:00862:01248
ACGCTCGACATGCCCAGGTACAGGAG
+
ACABBBCB@==///,11-0:?9959B
@Y1K6R:00867:01232
ACGAGTGCGTTCCCCATGTCGTAGGTACTC
+
AA>?BBBBAD=>CC:C?@@@@@CC@C:::A
@Y1K6R:00868:01219
ACGAGTGCGTTCCCCATGTCGTAGGTACTC
+
AABBBBBBCE?BCC:B9:9;??7747777>
@Y1K6R:00868:01242
ATCAGACACGGACACAGCAGAACACAC
+
BBABABBBBA?@@BACCBBAA?ABB@@
@Y1K6R:00878:01218
ACGAGTGCGTTCCCCATGTCGTAGGTACTC
+
BBBABABBCDAAAA6=9:1;;;//,00/0/
@Y1K6R:00879:01223
ATCAGACACTCGGACACAGCAGAACACACA
+
934499./////,///44494339311116
@Y1K6R:00883:01221
ACGAGTGCGTTCCCCATGTCGTAGG
+
BBB@?AABBB5999/999110-,,*
@Y1K6R:00886:01219
ACGAGTGCGTTCCCCATGTCGTAGGTACTC
+
BBBBBBBBCD@DDB9?9::<@=//,00000
@Y1K6R:00888:01235
ACGAGTGCGTTCCCCATGTCGTAGGTACTC
+
CBBABBCB@C5;99/9@@AAABCC@C;;;B
@Y1K6R:00891:01217
ACGAGTGCGTTCCCCATGTCGTAGGTACTC
+
BBBBBEBBBBEADCBN<<<AAAAB?C;:;B
@Y1K6R:00893:01226
ACGAGTGCGTTCCCATGTCGTAGTATC
+
9;;CHCCCCA?>?:>94/......333
@Y1K6R:00894:01245
ACGAGTGCGTTCCCATGTCGTAGGT
+
@ABBCCA?@?511,1///4..1101
@Y1K6R:00895:01229
ATCAGACAGCGGACACAGCAGAACACAC
+
9;;@>?;11//,//44;;;;33133116
@Y1K6R:00896:01201
ACGAGTCGTTCCCCATGTCGTA
+
BBBAAA>>>5111+1//////4
@Y1K6R:00898:01214
ACGAGTGCGTTCCCCATGTCGTAGGTACTC
+
BABBB@BBBDABCB:B9::??;//,00000
@Y1K6R:00852:01275
TCTCTATGCGCTCCACATGTCTAAGGT
+
CCCCBEBBBBBAA=@@>?>99995824
@Y1K6R:00853:01251
ACGAGTGCGTTCCCCATGTCGTAGGTACTC
+
BCCECCDCDB6944/8991;;A00,00..3
@Y1K6R:00860:01275
TAGTATCAGCCTCGCCATGACGAAGGTATTCC
+
BABBCCC@@@@CAAA?BAABBA@=@@@AA>B?
@Y1K6R:00864:01252
TAGTATCAGCCTCGCCATGACGAAGGTATTCC
+
@@AA@ACAAAABCCB@AABBAA@?B?CA@=@@
@Y1K6R:00866:01270
CGTGTCTCTAGGCACAGGATTTTGTGTAG
+
9B<<<ECCCDEA@AACC?A@@A8AA@><<
@Y1K6R:00873:01252
ACGAGTGCGTTCCCCATGTCGTAGGTACTC
+
?BBCB@BCCC=?==6=4;8>AA7737777=
@Y1K6R:00876:01265
TACTGAGCTACACACATCAGAAGAT
+
/////9994444;////////5433
@Y1K6R:00877:01270
ATCAGACACGGACACAGCAGAACATAAGA
+
@;;;?@?A@?<@@>@?=444:2433313.
@Y1K6R:00882:01273
ACGAGTGCGTTCCCATGTCGTAGGTACTC
+
<BABBBBA@@5990998477911011116
@Y1K6R:00888:01250
ACGAGTGCGTTCCCATGTCGTAGT
+
>@@@@ABB99611-1///...111
@Y1K6R:00895:01275
ACGAGTGCGTTCCCACTGTCGTAG
+
CBACBBBB;;,11,1////77<37
@Y1K6R:00896:01271
ATCAGACACTCGGACACAGCAGAACACACAG
+
93484/.////6,//99984433136111.-
@Y1K6R:00897:01256
ACGAGTGCGTTCCCCATGTCGT
+
ABBBCBB:::2///*1//,222
@Y1K6R:00898:01264
TAGTATCAGCCTCGCCATGACGAAGGTATTCC
+
BBB::<AC;96<<;<?BAAA@@@><:;11,0,
@Y1K6R:00902:00187
CGTGTCTCTAGGCACAGGATTTTGTGTAG
+
ACAAACCCCCCACBBFBCDEEC:<<;@@@
@Y1K6R:00903:00197
ACGAGTGCGTTCCCCATGTCGTAGT
+
CA>@@AB@>@5999,4444333111
@Y1K6R:00911:00195
ACGAGTGCGTTCCCCATGTCGTAGGTACTC
+
BBBBBBBBCCABA=9@:;;?AA??;?????
@Y1K6R:00913:00170
ACGAGTGCGTTCCCCATGTCGTAGGTACTC
+
CCBBBBDB?;2444/999988877366116
@Y1K6R:00922:00186
ACGAGTGCGTTCCCCATGTCGTAGGTACTC
+
ACBBBBCBA;2444/9999>??==:=7777
@Y1K6R:00903:00239
ACGAGTGCGTTCCCCATGTCGTAGGTACTC
+
BC@@BBCD@AA@CB:C@@@::;??:=::;A
@Y1K6R:00908:00223
AGCACTGTAGCTGTCACTAGTTACTTGT
+
ABCNHEBBCCCCDDEBCCBBB@CFC?AA
@Y1K6R:00915:00247
ACGAGTGCGTTCCCCATGTCGTAGGTAT
+
<BB@>ABBA?;==>4>991::9/0,.30
@Y1K6R:00916:00229
ACGAGTGCGTTCCCCATGTCGTAGG
+
:;011::8;;5944/9991:7;//,
@Y1K6R:00918:00213
CGTGTCTCTAGGCACAGGATTTTGTGTAG
+
AACDBABBCCC@CCCCC@CECD::;;;<C
@Y1K6R:00924:00247
ACGAGTGCGTTCCCCATGTCGTAGGTACTC
+
?BB@BABBCDAEDC:C@@@A@@?@>@:::?
@Y1K6R:00927:00243
ACGAGTGCGTTCCCCATGTCGTAGGTACTC
+
BB<>>AA@@A?ABD:C@@A@BBAC@C:::?
@Y1K6R:00929:00235
TCTCTATGCGCTCCACATGTCTAAGT
+
/////4448///1,/66:;?11/,,0
@Y1K6R:00930:00237
ACGAGTGCGTTCCCCATGTCGTAGGT
+
BCCBBBAB995999/99810.4..,.
@Y1K6R:00934:00213
ACGAGTGCGTTCCCCATGTCGTAGGTACTC
+
??>BBBAACB@ACC:B9;:<>>7747777=
@Y1K6R:00940:00229
ACGAGTGCGTTCCCCATGTCGTAGGTACTC
+
?B?>AACCCEDAA=7B;<<CCCAB?A:::>
@Y1K6R:00942:00227
TATATCAGCCTCGACCATGACGAAG
+
4444444442344442434444486
@Y1K6R:00901:00277
ACGAGTGCGTTCCCCATGTCGTAGGTACTC
+
ABB@AABDCCA?==4=4:;?AA>?;>777=
@Y1K6R:00902:00258
ACGAGTGCGTTCCCCATGTCGTAGGTACTC
+
BCBBBBB@;969@@4@;;9><<16016611
@Y1K6R:00904:00292
ACGAGTGCGTTCCCCATGTCGTAGGTACTC
+
BDBBBBCCCB@CCC:C>?=;:87747====
@Y1K6R:00907:00268
TCTCTATGCGCTCCACATGTCTAAGGT
+
BFDCAABCCDDCA@BCBBBD===547;
@Y1K6R:00909:00259
ACGAGTGCGTTCCCCATGTCGTAGGTACTC
+
CC8;<BA@@@5999,99447;;66776661
@Y1K6R:00911:00295
ACGAGTGCGTTCCCCATGTCGTAGGT
+
BCCBAACB?A6944/8991:::00,.
@Y1K6R:00912:00256
ACGAGTGCGTTCCCCATGTCGTAGGTACTC
+
@9798;44992111*////...66361116
@Y1K6R:00913:00256
ACGAGTCGTTCCCCATATGTAGTATC
+
//.////49?@;;28/////887;/.
@Y1K6R:00915:00265
ACGAGTGCGTTCCCATGTCGTAGGTA
+
;@>>>@;94?511,11/,0,,..,..
@Y1K6R:00916:00258
ACGAGTGCGTTCCACATGTCGATA
+
//3444999:999494////////
@Y1K6R:00916:00271
ACGAGTGCGTTCCCCATGTCGTAGGTACTC
+
ABBBBBBCCC?BBA7@@??@AA?A<@:::@
@Y1K6R:00917:00254
TACTGAGCTACCACACACAG
+
49944:;44442494/////
@Y1K6R:00917:00263
ACGAGTGCGTTCCCCATGTCGTAGGTACTC
+
BDBBBBCBBB6944/989;@AB??=?AABA
@Y1K6R:00918:00252
ACGAGTGCGTTCCCCATGTCGTAGGTACTC
+
>A?AAAACDEA@@@8>BCCABBBC@CAAAC
@Y1K6R:00921:00285
ACGAGTGCGTTCCCCATGTCGTAGGTACTC
+
BBB??@DC@A6994/9=>=<@@7737777=
@Y1K6R:00921:00298
ACGAGTGCGTTCCCCATGTCGTAGGTACTC
+
CDB99<CCBB7;99/9=>>>??77477777
@Y1K6R:00922:00253
ACGAGTGCGTTCCCCATGTCGTAGGTACTC
+
BBB>>ACFCB?AAA7AABBBBBBA?B???B
@Y1K6R:00925:00295
ATCAGACACGGACACAGCAGAACACAC
+
?9<;AA?;=<?BCCECCBCCC@BBBAA
@Y1K6R:00926:00252
ACGAGTGCGTTCCCCATGTCGTAGGTACTC
+
BBB>>>BBCFDBAA9=8=837877477777
@Y1K6R:00931:00270
ACGAGTGCGTTCCCCATGTCGTAGGTACTC
+
BBB?AADCCA;@@=4@@@@BCDBB?B:::=
@Y1K6R:00934:00257
ACGAGTGCGTTCCCCATGTCGTAGT
+
BBB@ABB;::2444/994/440,,,
@Y1K6R:00935:00252
ACGAGTGCGTTCCCCATGTCGTAGGTACTC
+
BBB@BBDCCC?AA=7@@@@BBCAB>A:::?
@Y1K6R:00935:00280
ATCAGACACGGACACAGCAGAACACAC
+
BABBABBBBB?@BBBCCBCAA>BCBBB
@Y1K6R:00936:00284
ACGAGTGCGTTTCCCCATGTCGTAGGTACTC
+
BB>==BBCDDD?DCB9BBBBABBAA?A????
@Y1K6R:00939:00274
TCTCTATGCGCTCCACATGTCTAAGGT
+
<<=?BBCBBBC;;;<BBAAABCB8=:<
@Y1K6R:00942:00290
ACGAGTGCGTTCCCACTGTCGTAG
+
BBA99<A@@@611-11///...31
@Y1K6R:00947:00281
ATCAGACACGGACACAGCAGAACACAC
+
BABBBBABBB?AACCDCCCCB@BBBCB
@Y1K6R:00949:00282
ACGAGTGCGTTCCCCATGTCGTAGGTACTC
+
BBA?AACFCCDAA=7@=>@?@@::67====
@Y1K6R:00902:00320
AGAGTGCGTTCCCCATGTCGTAGGTAC
+
ACCCCCCBC2444/9991>;;00,...
@Y1K6R:00903:00342
ACGAGTGCGTTCCCACTGTCGTA
+
BCB@AAB;77,//,/////4777
@Y1K6R:00905:00309
ATCAGACACGGACACAGCAGAACACAC
+
BBBBBB?BBB@BBBBCBBBBB@BBB@B
@Y1K6R:00915:00323
TCTCTATGCGCTCCACATGTCTAA
+
44449444<@<11,160:/11/,*
@Y1K6R:00916:00328
ACGAGTGCGTTCCCTATGTCGTAGGTACTC
+
ACBB?@AACBCCB7<99988731=:;1111
@Y1K6R:00917:00331
ACGAGTGCGTTCCCCATGTCGTAGGTACTC
+
B@B?@@AACB:ABC:B::9;@>7737777=
@Y1K6R:00918:00315
ACGAGTGCGTTCCCCATGTCGTAGGTACTC
+
AA?@BBBBBC@BCC9C@@@@BBBC@D@@BC
@Y1K6R:00921:00304
ACGAGTGCGTTCCCCATGTCGTAGGTACTC
+
BBB??@BDCDDA==694:8<>>77477777
@Y1K6R:00926:00341
ACGAGTGCGTTCCCCATGTCGTAGGTACTC
+
AA?>AABBBB@CDC9CA@@ACBBB@D<<<B
@Y1K6R:00927:00320
ACGAGTGCGTTCCCCATGTCGTAGGTACTC
+
BBBAB?CBBBCACC9C@@A@@@CC@C<<<B
@Y1K6R:00927:00343
ACGAGTGCGTTCCCCATGTCGTAGGTACTC
+
AA?>AABBCC@CCB:B@@@AAA@A>@:::?
@Y1K6R:00928:00337
ACGCTCGACATGCCCAGGTACAGGAG
+
BBAABBBCCABABB>?@=@BB@A?@B
@Y1K6R:00929:00304
ACGAGTGCGTTCCCATGTCGTAGGTACTC
+
BBB@BBBBCCACCABBA@>AA??;>777=
@Y1K6R:00931:00346
ACGAGTGCGTTCCCCATGTCGTAGGT
+
BB?BBBC=::2444/9991;;8,,+,
@Y1K6R:00933:00349
ACGAGTGCGTTCCCCATGTCGTAGGTACTC
+
BBC@=@@?>@6999,444479966316116
@Y1K6R:00934:00303
ATATCGCGAGGGTATGGAAGACTCTATA
+
A@@BCCCBBBB>BA??@B@CCBBBBAB=
@Y1K6R:00934:00343
ACGAGTGCGTTCCCCATGTCGTAGG
+
AA@ABBDCCB7944/9991100//,
@Y1K6R:00936:00321
ATATCGCGAGGGTTTGGAAGACTCTATAG
+
BBBBBCDCECC<AA7;9;?A@CACBBBBB
@Y1K6R:00938:00323
ACGAGTGCGTTCCCCATGTCGTAGGTACTC
+
BB?@ABCB;@5444/9991<;;//,//./.
@Y1K6R:00941:00310
TACTGAGCTACCACACA
+
444449@,,,,22*///
@Y1K6R:00943:00306
ACGAGTGCGTTCCCACTGTCGTAGTAC
+
A@>;<=DC@@599144444430.....
@Y1K6R:00944:00304
ACGAGTGCGTTCCCACTGTCGT
+
BCBBABB@6:,11,1////774
@Y1K6R:00945:00332
ACGAGTGCGTTCCCCATGTCGTAGGTACTC
+
BCCCBBABCD@BCC:B9;;AABAB?B;::@
@Y1K6R:00949:00311
ACGAGTGCGTTCCCCATGTCGTAGGTACTC
+
AA<?@ABCDD@EDB9B???;@B??:?677=
@Y1K6R:00904:00370
AGCACTGTAGCTGTCACTAGTTACTTGT
+
;AAECDBBBB>>:BBDDBBBB>BCB7<<
@Y1K6R:00910:00355
ACGAGTGCGTTCCCCATGTCGTAGT
+
;CBA=BB;995999/999110000.
@Y1K6R:00915:00366
ACGAGTGCGTTCCCCATGTCGTAGGTACTC
+
<CCCCACBBB6944/889:@@>//,//00;
@Y1K6R:00917:00379
ACGAGTGCGTTCCCCATGTCGTAGGTATC
+
ABBBBACB;;2444/9991=>>00,0::/
@Y1K6R:00918:00379
TCTCTATGCGCTCCACATGTCTAAGGT
+
944444446////,/779AA>>95929
@Y1K6R:00922:00353
ACGAGTGCGTTCCCCATGTCGTAG
+
BB@>??DA::2444/9991:;7,,
@Y1K6R:00922:00395
ACGAGTGCGTTCCCACTGTCGTA
+
@A>@?AB@@C5/1,1/////.43
@Y1K6R:00925:00381
ACGAGTGCGTTCCCCATGTCGTAGGTACTC
+
BCAABBB@;;2444/9991;@>00,00./.
@Y1K6R:00929:00365
ACGAGTGCGTTCCCCATGTCGTAGGTACTC
+
ABB?@ABCCC>?==6@@@@BECBC@C;;;?
@Y1K6R:00931:00370
ACGAGTGCGTTCCCCATGTCGTAGGTACTC
+
?BB??=BCCCABAB9BBBBCBBAA=@:;7?
@Y1K6R:00933:00378
ACGAGTGCGTTCCCACTGTCGT
+
ABABBA@@99511,1/////..
@Y1K6R:00934:00357
ACGAGTGCGTTCCCCATGTCGTAGGTACTC
+
@B?AA>BDDB6;9949>>@AAAAAAB:;;?
@Y1K6R:00934:00372
ACGAGTGCGTTCCCCATGTCGTAGG
+
BDB@?@B@@@5999/9981744..,
@Y1K6R:00934:00383
TCTCTATGCGCTCCACATGTCTAAGGT
+
ACCCBBBCCDCBB?BBCCCDABB;;:;
@Y1K6R:00938:00366
ACGAGTGCGTCC
+
498994/////,
@Y1K6R:00938:00385
ACGAGTGCGTTCCCGATGTCGTAGGTACTC
+
BBB??@BBAB@AAABCCCB@@@?<:=7777
@Y1K6R:00944:00395
ATCAGACACGGACACAGCAGAACACAC
+
BAABBCBBBB?BBCDBBBCCC@BBBB?
@Y1K6R:00947:00389
TAGTATCAGCCTCCGCCATGACGAAGGTATTCC
+
?>>99494442442448=ABBCCC@@=A@@@C>
@Y1K6R:00902:00409
ACGAGTGCGTTCCCCATGTCGTAGGTATC
+
BBBAAAC@;;2444/9991<;;00,0;4.
@Y1K6R:00907:00424
ACGAGTGCGTTCCCATGTCGTAGGT
+
?ACBBBB;992490944/444..,.
@Y1K6R:00908:00424
ACGAGTGCGTTCCCCATGTCGTAGGTACTC
+
BBB?BBCCA;2944/9@@ACCCBB?B:::B
@Y1K6R:00910:00408
ACGAGTGCGTTCCCATGTCGTAGGTACTC
+
BB?BBBB@;;244-9991;;;//,00//.
@Y1K6R:00913:00404
ACGAGTGCGTTCCCCATGTCGTAGGTACTC
+
BBB@A@C@;;2444/9999>>><<<>7777
@Y1K6R:00916:00401
CGTGTCTCTAGGCACAGGATTTTGTGTAG
+
BDDCBBEB:9<@BBBAB>9994-9?@@@A
@Y1K6R:00917:00410
ACGAGTGCGTTCCCCATGTCGTAGGTACTC
+
BBBABACDDB6994-8=??ACCAA>A:::A
@Y1K6R:00920:00437
ACGAGTGCGTTCCCCATGTCGTAGGTACTC
+
BBBBB@CCA;2444/9>>@@CBAB>A:::?
@Y1K6R:00924:00408
TCTCTATGCGCTCCACATGTCTAAGG
+
BBFEDCCDCCDD@>@CBBA911<,1,
@Y1K6R:00925:00444
ATATCGCGAGGGTATGGAAGACTCTATA
+
BB?AADDGCCC@CBBB@C@DCCCBABB?
@Y1K6R:00928:00438
ACGAGTGCGTTCCCCATGTCGTAGGTACTC
+
BBBBBBCCC;2444/9@?ABCDBB?B:::A
@Y1K6R:00930:00425
ACGAGTGCGTTCCCACTGTCGTA
+
BDC:9<CD11,1;81////434.
@Y1K6R:00931:00407
ACGAGTGCGTTCCCCATGTCGTAGGTAC
+
ACCCBC@@@@5999/944/666..,...
@Y1K6R:00936:00440
TAGTATCAGCCTCGCCATGACGAAGGTATTCC
+
BBC@@ABBAA?A==@ACCCCCCC@CAC;:;;@
@Y1K6R:00936:00447
ACGAGTGCGTTCCCATGTCGTA
+
BDABCCC=::2//+11/,,,2.
@Y1K6R:00937:00415
ACGAGTGCGTTCCCCATGTCGTAGGTACTC
+
ACDAAABFCCA?==6>9::CCB??;?777=
@Y1K6R:00937:00423
ACGAGTGCGTTCCCCATGTCGTAGGTACTC
+
?BBAB>CB@;2444/9>>@ACCAA?A???B
@Y1K6R:00937:00432
ACGAGTGCGTTCCCCATGTCGTAGGTACTC
+
BBBBBDBB?;2444/8=@??AA6937777=
@Y1K6R:00938:00403
ACGAGTGCGTTCCCCATGTCGTAGGTACTC
+
BBBAB?CB;;2444/9>>>>BD7:5:777?
@Y1K6R:00944:00446
ACGAGTGCGTTCCCCATGTCGTAGGTACTC
+
BBBAAAC>;;2444/9>>>?BB::577777
@Y1K6R:00946:00439
ACGAGTGCGTTCCCCATGTCGTAGGTACTC
+
CCBAA@BA;>2444/9999>B@7767>>>>
@Y1K6R:00904:00488
CGTGTCGTCTAGGCGACAGGATTTGTTGTGA
+
9>11,,,,,*,,*,.///42444-44:;;6.
@Y1K6R:00919:00454
ACGAGTGCGTTCCCCATGTCGTAGGTACTC
+
BBB???FA;;2444/9>>>?AA??:?:::@
@Y1K6R:00924:00464
ACGAGTGCGTTCCCCATGTCGTAGGTACTC
+
ABDBBBC@;;2444/9991@?<00,00./3
@Y1K6R:00926:00466
ACGAGTGCGTTCCCCATGTCGTAGGTACTC
+
BABB@@CBA;2444/9@??@BBAA>A:::@
@Y1K6R:00936:00457
ACGAGTGCGTTCCCCATGTCGTAGGTACTC
+
?BB@A>DA;;2444/9?@@ABB??:;677>
@Y1K6R:00937:00456
TGATACGTCTCCTTCCTTAGTTACTTCA
+
ACDCCCC@A4429595924:>?BAC?AC
@Y1K6R:00937:00490
ACGAGTGCGTTCCCATGTCGTAGT
+
<999;449495991444/......
@Y1K6R:00937:00491
ACGAGTGCGTTCCCATGTCGTAGTAC
+
BCBBAAAB@A59919844396.,,,,
@Y1K6R:00938:00470
ATCAGACACGGACACAGCAGAACACAC
+
:<<FCBBA<;69@AACC?BAC@BCCCC
@Y1K6R:00939:00479
ACGAGTGCGTTCCCATGCTCGTAG
+
BB9<<A@@9969911;1/,,02,.
@Y1K6R:00940:00482
ACGAGTGCGTTCCCCATGTCGTAGGTA
+
BBBBBCC>::2444/9991::8,,+,,
@Y1K6R:00941:00479
ACGAGTGCGTTCCCCATGTCGTAGGTACTC
+
>>?ABBC@;;2444/9999?AA7:47777=
@Y1K6R:00946:00478
ACGAGTGCGTTCCCCATGTCGTAGGTACTC
+
BA>B@ACB;;2444/9@@@BECBB?B?@@B
@Y1K6R:00947:00453
ACGAGTGCGTTCCCCATGTCGTAGGTACTC
+
BCB@@ACBB;5;99/9>>@BCBAA@A????
@Y1K6R:00948:00493
ACGAGTGCGTTCCCCATGTCGTAGG
+
BBB@AB@;::2444,984/446..,
@Y1K6R:00909:00522
ACGAGTGCGTTCCCCATGTCGTAGGTACTC
+
?BBABACCAA>?==4@9::@AA:95:777=
@Y1K6R:00911:00538
TAGTATCAGCCTCCGCCATGACGAAGGTATTCC
+
4944444//0***)**),744449889444249
@Y1K6R:00917:00531
ACTAGTCGTCCACATGTCTA
+
//////489984444;;///
@Y1K6R:00918:00517
ACGAGTGCGTTCCCCATGTCGTAGGTACTC
+
ABABBBCB;;2444/9999>??77477777
@Y1K6R:00919:00510
ACGAGTGCGTTCCCACTGTCG
+
ABABCCBA11,1:61////43
@Y1K6R:00925:00514
ACGAGTGCGTTCCCCATGTCGTAGGTACTC
+
ACB@A@DB@;2444/9999?DB7:577777
@Y1K6R:00928:00520
TACTGAGCTACCACACA
+
111//8>4444://///
@Y1K6R:00928:00522
ACGAGTGCGTTCCCATGTCGTAGGTACTC
+
BDBB?AB;4459919448>7767366116
@Y1K6R:00929:00518
AGCACTGTGCTGTCACTAGTTACTTGT
+
@BCCCBB??BBABACCCBBB@C??=?A
@Y1K6R:00929:00541
ACGAGTGCGTTCCCCATGTCGTAGGTACTC
+
?ACBBCCBB:5444/9999>A?>><>=777
@Y1K6R:00933:00527
ACGAGTGCGTTCCCCATGTCGTAGGTACTC
+
BBBBB@BCDD8;99-49=@@@B?;:<777=
@Y1K6R:00934:00538
ACGAGTGCGTTCCCCATGTCGTAGGTACTC
+
@CCCCBB?@@5999-9>>>?A76637=<?@
@Y1K6R:00935:00542
CGTGTCTCTACGGCACAGGATTTTGTGTAG
+
4;494@@;9;437;=9=;:4499-999>=@
@Y1K6R:00938:00512
ACGAGTGCGTTCCCATGTCGTAG
+
CBABBA9=995991944/460,,
@Y1K6R:00938:00516
ACGAGTGCGTTCCCCATGTCGTAGGTACTC
+
?ACCBABCC>2444/9>>>?A?7737777>
@Y1K6R:00938:00528
ACGAGTGCGTTCCCCATGTCGTAGGTAT
+
AABBCCB@::2444/9991:;;//,//5
@Y1K6R:00941:00504
ACGAGTGCGTTCCCCATGTCGTAGGTACTC
+
@@BBBABD?;2444/9999>??7747>>>>
@Y1K6R:00900:00592
TGATACGTCTCCTTCCTAGTTACTTCA
+
9@AAABA>:77+-*,*,,,/,444244
@Y1K6R:00909:00595
TAGTATCAGCCTCGCCATGACGAAGGTATTCC
+
8;;;<9BCAGACCCCAEBAAD<<59=9;;=@@
@Y1K6R:00911:00593
ACGAGTGCGTTCCCATGTCGTAGTA
+
BBBBBCB:::244-9948>94....
@Y1K6R:00913:00587
ACGAGTGCGTTCCCCATGTCGTAGGAACTC
+
BB??AABBAD?AAB:CB@@@A@>><>6:;?
@Y1K6R:00919:00552
ACGAGTGCGTTCCCCATGTCGTAGGTACTC
+
>BBBB@ABFE@DDD9B?????>;;:9/00;
@Y1K6R:00923:00589
ACGAGTGCGTTCCCCATGTCGTAGGTACTC
+
BBBBBBBBAB?BCC:B??>;@@;;:<777>
@Y1K6R:00926:00577
ACGAGTGCGTTCCCCATGTCGTAGGTACTC
+
BA@ABBCBBB@BCH:C99:@BB?8:?::7=
@Y1K6R:00931:00599
TAGTATCAGCCTCGCCATGACGAAGGTATTCC
+
BCC::<BB=>;@;99<>A@AACB@B?@AC?B>
@Y1K6R:00932:00559
TGATACGTCTCTTCCTTCAGTTACTTC
+
@BC@;4490--,*,*,*,,6999?=:7
@Y1K6R:00933:00559
ACGAGTGCGTTCCCCATGTCGTAGGTACTC
+
BBB@@@@BCE@BBC:CA??>AAAA>A:::@
@Y1K6R:00937:00555
TACTGAGCTACACACACAGAAAGATTGGT
+
BBBCCCDBBABABAAACCCBB=???:?:<
@Y1K6R:00938:00574
ACGAGTGCGTTCCCCATGTCGTAGGTACTC
+
CBBAA@CDFEA?==699=@@@@7937777=
@Y1K6R:00940:00551
ACGAGTGCGTTCCCCATGTCGTAG
+
=B>@@@BB@@5999,4444774..
@Y1K6R:00942:00569
ACGAGTGCGTTCCCCGTGTCGTAGGTACTC
+
ABBBBBBA@A?BCC:CCBCCCCCCAC<;;@
@Y1K6R:00942:00570
ACGAGTGCGTTCCCCATGTCGTAGGTATC
+
BBB@AAB;;;2444/9991:;;00,//4.
@Y1K6R:00943:00563
ACGAGTGGCGTTCCCCATGTCGTAGGTACTC
+
?B??BAB@DCE?BBA9A@@@@AA@A?A;::B
@Y1K6R:00945:00563
ACGAGTGCGTTCCCCATGTCGTAGGTACTC
+
BCBBBBBCDE>?==694;9>?=00,00//.
@Y1K6R:00947:00559
ATATCGCGAGGGTATGGAAGACTCTATA
+
BBAAACAAACC@DAA@@C@BBCBCB::8
@Y1K6R:00902:00621
ACGAGTGCGTTCCCCATGTCGTAGGTACTC
+
BB?AB?BCCCDBAA9@9::ABB?A=?:::>
@Y1K6R:00912:00603
CTCTAGCGCTCCA
+
,,,,,/4444424
@Y1K6R:00912:00637
ACGAGTGCGTTCCCCATGTCGTAGGTACTC
+
=A?BB@BBCD@DBB:BCBBABB:8:?977=
@Y1K6R:00913:00635
ACGAGTGCGTTCCCCATGTCGTAGGTA
+
BBB@@@@==:5999/9991;;8,,+,,
@Y1K6R:00916:00629
ACGAGTGCGTTCCCATGTCGTAGT
+
BBB???B;::244-444/444...
@Y1K6R:00931:00629
ACGAGTGCGTTCCCCATGTCGTAGGTACTC
+
ABB@A@BCDD>?==694:8?>>7747777=
@Y1K6R:00944:00626
ACGAGTGCGTTCCCCATGTCGTAGTAC
+
=B<9;<A@@@5999,4444777.....
@Y1K6R:00947:00626
ACGATGCGTTCCCCATGTCGTAGGTACTC
+
BBBBBBBB@<=9929999>>?9858989>
@Y1K6R:00948:00604
ACGAGTGCGTTCCCCATGTCGTAGGTACTC
+
BBBAAAB@;;2444/9>>>>>>77477776
@Y1K6R:00902:00699
ACGAGTGCGTTCCCCAT
+
/434?>9949511/*/,
@Y1K6R:00903:00666
ACGAGTGCGTTCCCATGTCGTAGG
+
@BBBABB@::244-944/444..,
@Y1K6R:00907:00658
ACGAGTGCGTTCCCCATGTCGTAGGTACTC
+
@@>>8944492444,444/6....43...1
@Y1K6R:00908:00693
ACGAGTGCGTTCCCCATGTCGTAGGTACT
+
ACDBBBAAAB6444/9891:::00,00./
@Y1K6R:00916:00652
CGTGTCTCTAGGCACAGGATTTTGTGTAG
+
CBBCCCBBBBC@BBEB?94444,4?><::
@Y1K6R:00919:00684
ACGAGTGCGTTCCCCATGTCGTAGGTATC
+
CDBAA@CCFB8;94/9891;;=00,0:3.
@Y1K6R:00920:00675
ACGAGTGCGTTCCCATGTCGTAGG
+
BDCBAAB=:;244-9991;;;//,
@Y1K6R:00922:00697
ATATCGCGTACGGGTATGGAAGACTCTATAG
+
>784496//////+//.9=?>@A::661.33
@Y1K6R:00925:00663
TAGTATCAGCCTCGGC
+
4444:9844756/,*,
@Y1K6R:00927:00689
ACGAGTGCGTCCTAC
+
ABAB?@1--**)(((
@Y1K6R:00930:00681
TGATACGTCTCCTTCCTTCAGTTACT
+
949>99999?>5959=@544331311
@Y1K6R:00939:00651
ACGCTCGACATGCCCAGGTACAGGAG
+
ACDBBAAGB===8898848?B9;89B
@Y1K6R:00940:00653
ATAGTCTCCTCTA
+
/.///4449444/
@Y1K6R:00940:00693
AGCACTGTAGCTGTCACTAGTTACTTGT
+
@AACFCCBDDCCEECBBACCC?A<<7<D
@Y1K6R:00942:00671
ACGAGTGCCATGTCGTAGGTACTC
+
AABBCBCC@DAAABDCBB@C;;:A
@Y1K6R:00902:00713
ATATCGCGGGGGTATGGAAGACTCTATA
+
@A:99@99999-9@??;A;>??99;9@@
@Y1K6R:00904:00748
ACGAGTGCGTTCCCCACTGTC
+
ABACBCB;88,///+1///,4
@Y1K6R:00909:00741
ACGAGTGCGTTCCCACTGTCGT
+
>BABBBB@;;,//+1////337
@Y1K6R:00911:00741
ACGATGCGTCCACATGTC
+
,,,,,,2/4424494444
@Y1K6R:00913:00730
ACGAGTGCGTTCCCATGTCGTAGGT
+
BBCABBBA??5990984/444..,.
@Y1K6R:00917:00708
ATATCGCGAGGGTATGGAAGACTCTAT
+
@CBB>??@AAB<A@11,1;;00....1
@Y1K6R:00917:00712
ACGAGTGCGTCTCCATG
+
4;8:661/////6,/,,
@Y1K6R:00917:00741
ACGAGTGCGTTCCCACTGTCGTAGTACT
+
;;?@@BA@?F59909944933881111.
@Y1K6R:00920:00725
ACGAGTGCGTTCCCACTGTCG
+
9<@@@AB@@@511,1//,,,,
@Y1K6R:00923:00734
ATATCGCGAGGGTATGGAAGACTCTAT
+
@?@@@BDDDDC@BBBB?A=>7;66614
@Y1K6R:00926:00717
TGATACGTCTCC
+
449449AA0()(
@Y1K6R:00929:00708
ACGAGTGCGTTCCCCATGTCGTAGGTACTC
+
BBDAA@CCA;6444/9999??@7747777<
@Y1K6R:00931:00726
ACGAGTGCGTTCCCATGTCGTAGGTACTC
+
>834894444244-444/4....55.//=
@Y1K6R:00910:00795
ACGAGTGCGTTCCCCATGTCGTAGGTACTC
+
AA?AAACC@;2444/9@@ABCEAA=????A
@Y1K6R:00912:00798
ACGAGTGCGTTCCCATGTCGTAGGTACTC
+
B@BBBBC@;;244-9>>>???77477777
@Y1K6R:00917:00783
ACGAGTGCGTTCCCCATGTCGTAGGTACTC
+
BBBBB@CB;;2444/9999??@7747777>
@Y1K6R:00920:00766
GTATGAGCTACACACAGATGAAGA
+
,////4449444::4999==:962
@Y1K6R:00928:00789
ACGAGTGCGTTCCCATGTCGTAGGTACTC
+
947:9=494?2991444477716>8678@
@Y1K6R:00933:00785
ACGAGTGCGTTCCCACTGTC
+
44?A@CB;88,,,*-,,,*,
@Y1K6R:00941:00795
ACGAGTGCGTTCCCATGTCGTAGTA
+
CBCBBC=99:599094447771111
@Y1K6R:00901:00846
TACTGAGCTACACACACAGAAAGATTGGT
+
;;<CDBCC@?@@BBB@>>933,88867<>
@Y1K6R:00903:00844
ACGAGTGCGTTCCCCATGTCGTAGT
+
>@A@@@B@995999,8444339111
@Y1K6R:00908:00816
TATATCAGCCTCGC
+
49999444993444
@Y1K6R:00917:00845
ACGAGTGCGTTCCCATGTC
+
@BBBB>9499611-1///.
@Y1K6R:00921:00836
ATCAGACACGGACACAGCAGAACACAC
+
9;AABCCBBBABBB?BAA;9;??>>>>
@Y1K6R:00922:00833
ACGAGTGCGTTCCCCATGTCGTA
+
BBDBB>9=996111*////4441
@Y1K6R:00937:00849
ACGCTCGACCATGCCAGGTACAGAG
+
BC9;9BA;924;11,//,.20////
@Y1K6R:00938:00804
ACGAGTGCGTTCCCCATGTCGTAGTACTC
+
9989><49@B6999,444/444....3..
@Y1K6R:00940:00809
TACTGAGCTACACACACAGAA
+
944;:4;@?994494444433
@Y1K6R:00940:00827
TCTCTATGCGCTCCACATGTCTAAGGT
+
AACCCCBCCBCCB@BBBCBD9==5859
@Y1K6R:00914:00886
TAGTATCAGCCTCGCCATGACGAAGGTATTCC
+
@@A;94:444;>94<;<<<=<=H@B=999581
@Y1K6R:00923:00859
ATCAGACACTCGGACACAGCAGAACACACA
+
43444478444424444499437;<>9<8?
@Y1K6R:00924:00881
ACGAGTGCGTTCCCACTGTC
+
CCBBBBA=66,,-+-,,,,6
@Y1K6R:00932:00882
TAGTATCAGCCTCGCCATGAGAAGGTATTCC
+
CBBBBBCBCBA?;==?ACCDCB@B@B;;8;@
@Y1K6R:00936:00863
ACGAGTGCGTTCCCATGTCGTAGGTACT
+
>BBBBCB9::244-9981;;;/0,//./
@Y1K6R:00937:00872
ACGAGTGCGTTCCCCATGTCGTAGGTACTC
+
ACBAAABBCF@CBB9A9999@A6647777=
@Y1K6R:00937:00891
ACGAGTGCGTCCTCCATGTC
+
@=@=21-,,,,*,2*/4444
@Y1K6R:00940:00888
AACGAGTGCGTTCCCCATGTCGTAGGTATC
+
82478@BBDGKACCC9;;<9?:?00,//.4
@Y1K6R:00902:00928
ACGAGTGCGTTCCCACTGTCGTAGTA
+
49?@@ADB@@59909444477;./..
@Y1K6R:00913:00918
ACGAGTGCGTTCCCATGTCGTAGTA
+
@@@BC<9999599194443331111
@Y1K6R:00914:00943
TACTGAGCTACACACACAGAAAGATTGGT
+
@@ACCCBBA99<ACCCDCGCC>B;;9:?B
@Y1K6R:00915:00910
TGATACGTCTCCTCCTTAGTTACTTC
+
BCBAAA?>;11,1/,/,///,///,/
@Y1K6R:00918:00920
ACGAGTGCGTTCCCCATGTCGTAGGTACTC
+
BCABBCB;::2444/9@@?>?;00,0000:
@Y1K6R:00928:00940
ACGAGTGCGTTCCCCATGTCGTAGGTACTC
+
1/466;44492444,444/6.,,,*,,,,.
@Y1K6R:00935:00939
ACGAGTGCGTTCCCCATGTCGTAGGTACTC
+
BBBBBCB:992444/9991<;;/0,00/0/
@Y1K6R:00939:00929
ATCAGACACGGACACAGCAGAACACAC
+
?@CBCCBBBB?BBBDDAA?BB@BBB@?
@Y1K6R:00940:00923
GACGAGTGCGTTCCCCATGTCGTAGGTACTC
+
@BBBBBB=:995999-9999>AA?@<@::;=
@Y1K6R:00941:00922
ATCAGACACGGACACAGCAGAACACAC
+
B@A@CB@@;;9;B@@ACCCBB>BAAA?
@Y1K6R:00907:00997
ACGAGTGCGTTCCCCATGTCGTAGGTACTC
+
BBBBBABCBA;==96>9;9>>=00,0000:
@Y1K6R:00910:00950
ATATCGCGAGGGTATGGAAGACTTCTATAG
+
CABB9<;CACDBC<<1;;;=:00,.0,.-1
@Y1K6R:00910:00980
ACGAGTGCGTTCCCACTGTCGTA
+
CBBBBB==4459>:94444337.
@Y1K6R:00913:00990
ACGCTCGACATGCCAGTACAGGA
+
==B;<<ABB<91;:110./442/
@Y1K6R:00917:00951
ACGAGTGCGTTCCCCATGTCGTAGGTACTC
+
BBCCCBB;::2444/9>>>>>>77477777
@Y1K6R:00924:00963
AGCACTGTAGCTGTCACTAGTTACTTGT
+
<<DDECAABBCCCC@CDBB???CCC?BB
@Y1K6R:00931:00950
ACGAGTGCGTTCCCCATGTCGTAGGTACTC
+
@BC@AAGCCF=A@@6@@??@AA??:?777=
@Y1K6R:00937:00996
ACGAGTGCGTTCCCATGTCGTAGTAT
+
BCB???A?445991944433711114
@Y1K6R:00937:00999
ACGAGTGCGTTCCCCATGTCGTAGGTACTC
+
ABBBBBBA@A?BCC:D@A@@@@BB?B:::A
@Y1K6R:00943:00978
ACGAGTGCGTTCCCCATGTCGTAGGTACTC
+
BBBAB?BAAB?ACFAC9;;8>>7737767<
@Y1K6R:00946:00983
TAGTATCAGCCTCGCCATGACGAAAGGTATTCC
+
>99444444:99944244449444-48444999
@Y1K6R:00915:01032
ACGAGTGCGTTCCCCATGTCGTAGGTACTC
+
BBBBBDCAAEACCC:DAAA;<<CD@C;:;B
@Y1K6R:00941:01027
ACGAGTGCGTCCTCCATGTCG
+
>?>>>>//111,,2*/,,,,,
@Y1K6R:00904:01079
ACGAGTGCGTTCCCCATGTCGTAGGTATC
+
BBBBBBB;::2444/9991;;=00,0:33
@Y1K6R:00912:01088
ACGAGTGCGTTCCCCATGTCGTAGGTACTC
+
>@>BB@BCDCA@?=8@?@@BBBBB>A????
@Y1K6R:00920:01095
ACGAGTGCGTTCCCATGTCGTAGTAC
+
@@BBBB::4469919444774.....
@Y1K6R:00932:01096
ACGAGTGCGTTCCCATGTCGTA
+
@A?BBCA:445990944/442,
@Y1K6R:00935:01075
ACGAGTGCGTTCCCCATGTCGTAGGTACTC
+
??@BCECCCE@B==6=9998;;?B>BBAAB
@Y1K6R:00945:01074
ACGAGTGCGTTCCCCATGTCGTAGGTACTC
+
AABBBBCCA;2444/9999>??77477777
@Y1K6R:00901:01125
ACGAGTGCGTTCCCCATGTCGTAGGTACTC
+
BBBBAABDCEA@??8=9::@A@=?;?77:@
@Y1K6R:00904:01147
ACGAGTGCGTTCCCCATGTCGTAGGTACTC
+
BB?BB@BBCCDAA=9==>@@BB??:<777=
@Y1K6R:00908:01135
ACGAGTGCGTTCCCCATGTCGTAGG
+
BCBBBDB@::2444/9991976./,
@Y1K6R:00912:01103
ACAGTGCGTTCCCCATGTCGTAGGTACTC
+
BBCCCCBBC@BCE9B::;BBB?A>A;;;@
@Y1K6R:00912:01127
ACGAGTGCGTTCCCCATGTCGTAGGTACTC
+
@@<AAAAA@F?@BC:B?@@AAA??=@:::@
@Y1K6R:00914:01120
ACGAGTGCGTTCCCCATGTCGTAGGTACTC
+
B?BBB@BBDFDBAA9=9:;@A=/0,0000:
@Y1K6R:00914:01149
ACGAGTGCGTTCCCCATGTCGTAGGTACTC
+
BBB?BBAA@F?@BC:B?@??AA??=@:;:@
@Y1K6R:00916:01104
AGCACTGTAGCTGTCACTAGTTACTTGT
+
BBCDCCBCAAACCCCDDCB??=@CD@CA
@Y1K6R:00916:01142
ACGAGTGCGTTCCCCATGTCGTAGGTACTC
+
@@>BBABCCCDAA=6=8?=<>;//,0000;
@Y1K6R:00916:01149
TCTCTATGCGCTCCACATGTCTAAGGT
+
BCDH<9<CCDCCC@BBBBBA=@A7;:<
@Y1K6R:00918:01128
ACGAGTGCGTTCCCCATGTCGTAGGTACTC
+
@A?ABBBBADEACHAD;<<AAABB@B;;;B
@Y1K6R:00919:01143
ACGAGTGCGTTCCCCATGTCGTAGGTACTC
+
AA?BBBBCCCA??=6=9::@AA7:57777?
@Y1K6R:00932:01136
ACGAGTGCGTTCCCCATGTCGTAGTATC
+
;@@BBB@;::5499/9444779111171
@Y1K6R:00934:01133
ACGAGTGCGTTCCCCATGTCGTAGGTACTC
+
BBBBBBBBAA?BHH:C;<;AAA@@?B:;;A
@Y1K6R:00935:01117
ACGAGTGCGTTCCCCATATCGTAGGTACTC
+
ABBBBBCCCCACB@8:122:;;8:46617>
@Y1K6R:00938:01113
ACGAGTGCGTTCCCATGTCGTAG
+
BBABBB@;;;244-944/442,,
@Y1K6R:00940:01149
ACGAGTGCGTTCCCCATGTCGTAGGTACTC
+
BBBAAACCCB6444/8999>>?77477777
@Y1K6R:00941:01142
ACGCTCGACATGCCAGGTACAGGAG
+
@<;9=@=11/6,/,//,.6844644
@Y1K6R:00902:01179
ACGAGTGCGTTCCCATGTCGTAGTACTC
+
BBBBCA@=??59909991;;4./.....
@Y1K6R:00904:01165
ATCAGACACGGACACAGCAGAACACACA
+
@BBBCCABBB@CAAADCECBB>BCGCEC
@Y1K6R:00904:01167
ATATCGCGAGGTATGAAGACTCT
+
>>9999994/,//,,,22,,,34
@Y1K6R:00904:01183
ACGAGTGCGTTCCCCATGTCGTAGGTACTC
+
BBBABBBBCC@BCC:C9;:@AA<?:=777=
@Y1K6R:00906:01167
TAGTATCAGCCTCCGCCATGACGAAGGTATTCC
+
494494;8=87<424:9=ABBCCB@B>AA@@C>
@Y1K6R:00907:01174
ACGAGTGCGTTCCCATGTCGTAG
+
BBAABB=94459909444337..
@Y1K6R:00908:01179
ACGAGTGCGTTCCCATGTCGT
+
BCBBBD?9992//,1///...
@Y1K6R:00909:01178
AGCACTGTAGCTGTCACTAGTTACTTGT
+
@ACICCBBBDCEDCBCCB@@?=@A@:=<
@Y1K6R:00914:01163
ACGAGTGCGTTCCCCATGTCGTAGGTATC
+
BCBBBBBBBC=BCD:D:;:@<>7647>=<
@Y1K6R:00914:01168
ACGAGTGCGTTCCCACTGTCGTA
+
BCBACCC;66,//+1////33>8
@Y1K6R:00915:01165
AGCACTGTAGCTGTCACTAGTTACTTGT
+
;BECCCD?==;BBB@ACAAAABCDGBCC
@Y1K6R:00918:01185
TAGTATCAGCCTCCGCCATGACGAAGGTATTCC
+
49444498882442442499:?A>>A<:99>@>
@Y1K6R:00919:01194
ACGAGTGCGTTCCCCATGTCGTAGGTATC
+
BBBBBBBCCB6444-89998887737>66
@Y1K6R:00924:01185
ATCAGACACGGACACAGCAGAACACAC
+
BABBAAAABA@BBBBAA@BBB@A???>
@Y1K6R:00925:01169
ACGAGTGCGTTCCCATGTCGTAGT
+
BDB@AAB;;;244-9444337111
@Y1K6R:00927:01196
CGTGTCTCTAGGCACAGGATTTTGTGTAG
+
4449;;>;99==?@99:899=@4>C>994
@Y1K6R:00929:01176
ACGAGTGCGTTCCCCATGTCGTAGGTACTC
+
@CB@?@CCHEABAA9=9;;?B>00,00000
@Y1K6R:00930:01183
ACGAGTGCGTTCCCGTCCGTAGGTACTC
+
?@B@@ABA@@69919;;::6--*,-,..
@Y1K6R:00932:01158
ACGAGTGCGTTCCCCATGTCGTAGGTA
+
DA<ACBBBCA5999/9>>>01100,..
@Y1K6R:00933:01150
ACGAGTGCGTTCCCCATGTCGTAGGTACTC
+
BBABBBBBCF?@BC:B99:ABB?9;=777=
@Y1K6R:00936:01159
CGTGTCTCTAGGCACAGGATTTTGTGTA
+
>=@9999999823499:94444,44444
@Y1K6R:00936:01166
ACAGACACGGACACAGCAGAACACAC
+
;AC<<=BBB?<;:??@???C?BCC@@
@Y1K6R:00937:01157
AGCACTGTAGCTGTCACTAGTTACTTGT
+
@@BBBBB?BBB=<=ABD<<<<=A@C?>>
@Y1K6R:00938:01156
ACGAGTGCGTTCCCCATGTCGTAGGTAC
+
ABEBBBA?995999,46/1....3,.11
@Y1K6R:00938:01158
ACGAGTGCGTGTCGTAGGTACTC
+
BCAAABCCCECC<<<A?<?;;:;
@Y1K6R:00939:01186
ACGAGTGCGTTCCCCACTGTCGTAGTACT
+
ADACBBCCACD::7011///439361111
@Y1K6R:00942:01179
ACGAGTGCGTTCCCCATGTCGTAGGT
+
ABDBBBDA;;2444/9999>>;00,/
@Y1K6R:00946:01187
ACGAGTGCGTTCCCCCATGTCGTAGGTACTC
+
BA<BBBCB?A24444,99;;@CC@A>@:;;A
@Y1K6R:00947:01177
TATACGTCCTCTCCTAGTACTC
+
,,/44494977//,////444/
@Y1K6R:00947:01185
CTAGTCGATCGAGTACAGCAGACGTCTGAGCACGATC
+
EC:D>CDFECCBBB@>>>?:@?@87330044533331
@Y1K6R:00900:01230
AGCAATGTAGCTCGTCACTAGTTACTTGT
+
949=89>9>=10///64@ABCDBBCC?@A
@Y1K6R:00902:01203
TAGTATCAGCCTCGCCATGACGAAGGTATTCC
+
BBCBBBCCCC=AADE?BCDGDBB=@<>>>;>=
@Y1K6R:00903:01214
ACGAGTGCGTTCCATGTCGTAGTAC
+
9989@999:;5968;410..//...
@Y1K6R:00904:01217
ACGAGTGCGTTCCCATGTCGTAGGTA
+
BBBBBBC@;;24419991;;;//,/7
@Y1K6R:00909:01226
ACGAGTGCGTTCCCCATGTCGTAGGTATC
+
BBABBBB?@C2444/9>>:;;;//,.353
@Y1K6R:00910:01220
ACGAGTGCGTTCCCCATGTCGTAGGTACTC
+
AABBAABBBD8944-8899>>>77477777
@Y1K6R:00912:01208
TAGTATCAGCCTCGCCATGACGAAGGTATTCC
+
CBBBCCCBCB>@AA@>ACCCDCB@C@CCC@B?
@Y1K6R:00913:01234
AGCACTGTAGCTGTCACTAGTTACTTGT
+
AALICA>@AACB@@@CBAAAB@BDB@DB
@Y1K6R:00915:01200
ACGAGTGCGTTCCCATGTCGTAGT
+
BEBBBAA?AA<;>811,,,,,...
@Y1K6R:00915:01202
ACGAGTGCGTTCCCCATGTCGTAGGTACTC
+
BBBBBBBBCCABCC:C;;;AABAB?B;:;A
@Y1K6R:00919:01212
ACGAGTGCGTTCCCACTGTCGT
+
BCBABBB;88,//+1///,86:
@Y1K6R:00921:01223
ACGAGTGCGTTCCCCATGTCGTAGGTACTC
+
BBBBBBCCBA;=994=899>AA7:47777=
@Y1K6R:00925:01206
ACGAGTGCGTTCCCATGTCGTA
+
BBB?AAB@::2//+11/,002.
@Y1K6R:00925:01227
ACGAGTGCGTTCCCCATGTCGTAGGTACTC
+
AABBBBCB@;2444/9991;;;00,00./7
@Y1K6R:00926:01249
TAGTATCAGCCTCGCCATGACGAAGGTATTCC
+
DDCBBCCCCC=AAAADCCCBBBB@B@CBB?B@
@Y1K6R:00928:01221
ACGAGTGCGTTCCCCATGTCGTAGTAC
+
BCBABD>;995499,8441440,,,,,
@Y1K6R:00938:01219
ACGAGTGCGTTCCCATGTCGTAGTATC
+
@ABBBCA=9959909444777111171
@Y1K6R:00938:01243
ACGAGTGCGTTCCCCATGTCGTAGGTACTC
+
BBBBBBBCBB;=994=899>??7747777=
@Y1K6R:00939:01216
AGCACTGTAGCTGTCACTAGTTACTT
+
4;99<AA@DECB;;44999442///,
@Y1K6R:00942:01216
ACGAGTGCGTTCCCCATGTCGTAGGTACTC
+
ABBBBBBCCCA?==694;;>@;00,00000
@Y1K6R:00943:01223
AGCACTGTAGCTGTCACTAGTTACTTGT
+
<?DGICBB?AACCECDDBBBB@CCD@CE
@Y1K6R:00945:01203
TAGTATCAGCCTCGCCATGACGAAGGTATC
+
9999444449<A99:6<;@@@@=5656/-,
@Y1K6R:00946:01222
ACGGAGTGCGTTCCCATGTGTAGG
+
BBA?AABB@;;244-911-,2,,*
@Y1K6R:00948:01240
ACGAGTGCGTTCCCCATGTCGTAGGT
+
BBB@BCB@::2444/9991;;;/0,.
@Y1K6R:00903:01270
ACGCTCATGCCCAGGTACAGGAG
+
9=AAA?9999919969>=>A<<<
@Y1K6R:00906:01251
ACGAGTGCGTTCCCCATGTCGTAGGTACTC
+
BBB?@@ABDDEBCD9C@@@@AA@@>@::7>
@Y1K6R:00907:01273
ACGAGTGCGTTCCCATGTCG
+
BCBABCB@::2//+11/,,,
@Y1K6R:00908:01270
TAGTATCAGCCTCGCCATGACGAAGGTATTCC
+
DDCCCBBBCC?BAAACCCCCCBB??@CCE?B?
@Y1K6R:00908:01273
ACGAGTGCGTTCCCCATGTCGTAGGTACTC
+
BBB@BBBBAA?ACFACA@@BBBAA>@???<
@Y1K6R:00914:01269
ACGAGTGCGTTCCCATGTCGTAGA
+
ABBBBB=9445990944/444...
@Y1K6R:00926:01260
ACGAGTGCGTTCCCCATGTCGTAGTAT
+
BBBBBBA;::2444/984499711167
@Y1K6R:00928:01274
TGATACGTCTCCT
+
444:49944,2*,
@Y1K6R:00930:01254
ACGAGTGCGTTCCCATGTCGTA
+
ABABBBA;445490944/44..
@Y1K6R:00934:01272
TGATACGTCTCCTTCCTTAGTTACTTCA
+
=@@@<99?:11,/,/,/,//48944244
@Y1K6R:00936:01254
ACGAGTGCGTTCCCCATGTCGTAGGTACTC
+
ABB@AABCCC@BBB9?=>>;B>;;:9/00:
@Y1K6R:00939:01272
TGATACGTCTCCTTCCTTAGTTACTTCA
+
BBBDCCF@AA?;@=@=@=@CC@CCCBDE
@Y1K6R:00939:01273
ACGAGTGCGTTCCCCATGTCGTAGGTACTC
+
BBB?BBCCCC@DAB9C@A@CCCCCAC;<;A
@Y1K6R:00944:01255
ATCAGACACGGACACAGCAGAACACA
+
BBBBBBABBB?BBCBDBAACC@CDBB
@Y1K6R:00944:01272
ACGAGTGCGTTCCCATGTCGTAGTAT
+
BBBABBA;99244-944477711117
@Y1K6R:00948:01251
ACGAGTGCGTTCCCACTGTCGT
+
BBBBB@99//-11,1////877
@Y1K6R:00948:01267
TACTGAGCTACACACACAGAAAGATTGGT
+
CCCCCECCB99<CCCCCDBBBABCB?B?B
@Y1K6R:00958:00225
ACGAGTGCGTTCCCACTGTCGTA
+
BBAA>>?=;969D:94////...
@Y1K6R:00958:00228
ACGAGTGCGTTCCCCATGTCGTAGG
+
BBABBBB?:;2444-944/444..,
@Y1K6R:00959:00221
ACGAGTGCGTTCCCCATGTCGTAGGT
+
?CCBABBA:;2444/9991:7;..,.
@Y1K6R:00959:00248
ACGAGTGCGTTCCCCATGTCGTAGGTACTC
+
ABBABBBCDCDA==6=9::?????<?:::A
@Y1K6R:00963:00216
ACGAGTGCGTTCCCCATGTCGTAGGTACTC
+
@A?AABCCCBDAAA7A@@@@@ACCCD;;;C
@Y1K6R:00971:00230
ACGAGTGCGTTCCCCATGTCGTAGAGTC
+
@AC@?AB@@@5999,4448773111661
@Y1K6R:00972:00238
ACGAGTGCGTTCCCCATGTCGTAGGTACTC
+
BBBBBBBBCCABDD:C9::???<<:=7777
@Y1K6R:00950:00290
ACGAGTGCGTTCCCCATGTCGTAGGTACTC
+
BBBBB@BCCEA@?=6=898<?@==:=777=
@Y1K6R:00954:00267
ACGAGTGCGTTCCCATGTCGTAGT
+
BBA@@@B@=?5991944433....
@Y1K6R:00958:00288
ATCAGACACGGACACAGCAGAACACAC
+
@?B@@@BBB=<>A===B@>>D>BABAA
@Y1K6R:00962:00278
ACGAGTGCGTTCCCCATGTCGTAGGTACTC
+
BBB??@CCFB8994/8>=:7;;/0,00000
@Y1K6R:00963:00286
ACGAGTGCGTTCCCCATGTCGTAGGTACTC
+
ABBBBBCC@F6944/88;:@AA7737777=
@Y1K6R:00965:00296
ACGAGTGCGTTCCCCATGTCGTAGGTACTC
+
BB>=?BBCCDDBAA9@@BBABCBC@C:;:?
@Y1K6R:00966:00298
ACGAGTGCGTTCCCCATGTCGTAGGTACTC
+
BBB@AABBCD@BDB9B?@@?AA@@>A;::A
@Y1K6R:00967:00250
ACGAGTGCGTTCCCATGTCGT
+
?@BBBA@;44511,11//...
@Y1K6R:00968:00281
ACGAGTGCGTTCCCCATGTCGTAGGTACTC
+
@@??@@BCDC8;94-8899>AA??:=====
@Y1K6R:00974:00295
ACGAGTGCGTTCCCCATGTCGTAGGTACTC
+
BBBAAADB?;2444/9999>>>77477777
@Y1K6R:00977:00277
ACGAGTGCGTTCCCCATGTCGTAGGTACTC
+
BB<BBBC@::2444/9991<><00,00//.
@Y1K6R:00980:00275
ACGAGTGCGTTCCCATGTCGTAG
+
BBA@?@B?=?511,1///44411
@Y1K6R:00983:00251
ACGAGTGCGTTCCCACTGTCGT
+
=@A;;<B@99611-11//,,,0
@Y1K6R:00992:00298
ACGAGTGCGTTCCCCATGTCGTAGGTACTC
+
EBB@@ACCCC@CB>7>9:;@CC??;@:77=
@Y1K6R:00997:00260
ACGAGTGCGTTCCCCAGTCGTAGGTACTC
+
BBBBBBBBCC@BBC:CCCDCBBB?B<<<C
@Y1K6R:00950:00301
TGATACGTCTCCTTCCTTAGTTACTTCA
+
BBBBCBCDEDC@B>?>BACBBCCECAEB
@Y1K6R:00953:00306
ACACGGACACAGCAGAACACACAGAC
+
@A<<<BBA;<;;<9?C>BB>/1/217
@Y1K6R:00955:00308
ACGAGTGCGTTCCCCATGTCGTAGGTACTC
+
?CBBBBCBBE@BBC:CAA?;@@::5:===>
@Y1K6R:00955:00314
TCTCTATGCGCTCCACATGTCTAACTG
+
@AACCCCCCCDA@>ACA>B:49><>>>
@Y1K6R:00955:00334
TCTCTAGCGCTCCATGTCTAGGTACTG
+
,,,,,/68////776:64...,.73/1
@Y1K6R:00958:00301
ACGAGTGCGTTCCCCATGTCGTAGGTACTC
+
CCBBBBCCBC?BCFADABB@BBAA>A????
@Y1K6R:00961:00342
ACGAGTGCGTTCCCCATGTCGTAGGTACTC
+
?@?AAAAAAB?BCC:A9::@@@<?:=777>
@Y1K6R:00961:00347
ACGAGTGCGTTCCCCATGTCGTAGGTACTC
+
BBABBBBBCCACCCAC@<<:AA??;?::7=
@Y1K6R:00962:00300
ACGAGTGCGTTCCCCATGTCGTAGGTACTC
+
?BABBBCBBC?CCB:99:@>>;00,00009
@Y1K6R:00962:00307
ATATCGCGAGGGTATGGAAGACTCTATA
+
A@BCDCCCCBC?C@@A@B?BCBBBA974
@Y1K6R:00963:00303
ACGAGTGCGTTCCCACTGTCG
+
BBC?@@B@44511,1////44
@Y1K6R:00963:00340
ACGAGTGCGTTCCCCATGTCGTAGGTACTC
+
BBBBBBBBCC?BBC:DEB@;<<1137777=
@Y1K6R:00964:00300
ACGAGTGCGTTCCCCATGTCGTAGGTACTC
+
BB>?BBBBCF?ABC:CABB@AAA?>@????
@Y1K6R:00964:00342
ACGAGTGCGTTCCCCATGTCGTAGGTACTC
+
?BBBBBBBAB?AAB:BABBA@@??=@777=
@Y1K6R:00969:00300
ACGAGTGCGTTCCCCATGTCGTAGGTACTC
+
BAB?BBCDCBDA==7==?@>??77477777
@Y1K6R:00969:00340
ATCAGACACGGACACAGCAGAACACAC
+
BBBACBBB9<;<CCCDCCCCC@BBBBA
@Y1K6R:00971:00319
CGTGTCTCTAGGCACAGGATTTTGTGTAG
+
BBBCDCBBBBB@BDCCC@CCCC:CC@@>>
@Y1K6R:00972:00347
TGATACGTCTCCTCCTTAGT
+
;<@@@??@-*+)**)*0*,,
@Y1K6R:00973:00311
ATATCGCGAGGGTATGGAAGACTCTATA
+
BB==?BDDCEB>CBBA@B@CCAAAA::8
@Y1K6R:00973:00334
ACGAGTGCGTTCCCATGTGTAGG
+
<CCCCEC;::244-944/44..,
@Y1K6R:00974:00340
ATCAGACACGGACACAGCAGAACACAC
+
@>@BBA?@@@@ABBBCCBBAA?ABB@?
@Y1K6R:00979:00347
ACGAGTGCGTTCCCCATGTCGTAGGTACTC
+
ABBABBAA@A?BCC:D@@?>AA??:?:::>
@Y1K6R:00988:00319
AGCACTGTAGCTGTCACTAGTTACTTGT
+
<=EDCCABCCCBBBBCCBBBC@CCC?EF
@Y1K6R:00997:00322
ACGAGTGCGTTCCCCATGTCGTAGGTACTC
+
@@?BBBBBBC@BCDAC9<<;DB>@<A777=
@Y1K6R:00997:00347
ACGAGTGCGTTCCCCATGTCGTAGGTACTC
+
BB>?BBCCCC@CBB9BBBBBBBBB@B:::?
@Y1K6R:00953:00352
ACGAGTGCGTCTCCATGT
+
/9>@:11//////7///,
@Y1K6R:00956:00388
ACGAGTGCGTTCCCCATGTCGTAGGTACTC
+
?BBBBBBCDCA?==698==>?:::9:000:
@Y1K6R:00965:00351
TACTGAGCTACACACACAGAAAGATTGGT
+
@>ACB@@AA@@@@A>@@998>88313601
@Y1K6R:00965:00357
TACTGAGCTACACACACAGAAAGATTGGT
+
AAABCBCBBB@BCCCBBB?>><@??=B?A
@Y1K6R:00968:00354
ACGAGTGCGTTCCCCATGTCGTAGGTACTC
+
ABAABACCCB6444/9991;<=00,00///
@Y1K6R:00970:00378
TGATACGTCTCCTCTTAGTACTTCA
+
9999=CBB<A>-//,*,,,,,,*//
@Y1K6R:00972:00370
ACGAGTGCGTTCCCCATGTCGT
+
BBBBBC=9::2///+11/,220
@Y1K6R:00974:00360
ACGAGTGCGTTCCCCATGTCGTAGGTACTC
+
BBB??@CDBB8994/9=@@@BB??<?:::>
@Y1K6R:00974:00368
ACGAGTGCGTTCCCCATGTCGTAGGTACTC
+
@A?AAACCC;6444/9>>@ACCAA=?:::@
@Y1K6R:00975:00367
ACGAGTGCGTTCCCCATGTCGTAGGTACTC
+
BCBBBBCCBC?@@@6@AABBCCBB?B:::A
@Y1K6R:00975:00369
ACGAGTGCGTTCCCCATGTCGTAGGTAT
+
BC?9:<EB@A5999/999100000,/95
@Y1K6R:00977:00395
ACGAGTGCGTTCCCCATGTCGTAGGTACTC
+
?CBCBBCDBA69994;:::BCC?A=?677=
@Y1K6R:00978:00360
ACGAGTGCGTTCCCATGTCG
+
@BBCCBC999611,11//..
@Y1K6R:00979:00381
ACGAGTGCGTTCCCCATGTCGTAGGTACTC
+
BBBBBBC@;;2449/9999>AA7:57777=
@Y1K6R:00981:00387
ACGAGTGCGTTCCCCATGTCGTAGGTACTC
+
BBBB@@BCDB699949?A@BCCBB?A:::B
@Y1K6R:00982:00362
ACGAGTGCGTTCCCCATGTCGTAGGTACTC
+
?BBBB@CCCB6944/9>@@BDDBB?B:::@
@Y1K6R:00982:00370
ACGAGTGCGTTCCCCATGTCGTAGGTACTC
+
BB?AAABFFB6944/9?>@@DBBCCE@??B
@Y1K6R:00982:00374
ACGAGTGCGTTCCCCATGTCGTAGGTACTC
+
ABB?@ACA;;2444/9999?>>7747777=
@Y1K6R:00982:00393
ACGAGTGCGTTCCCATGTCGTAG
+
BBBABC>;99244099810.,,,
@Y1K6R:00985:00369
ACGAGTGCGTTCCCCATGTCGTAGGTACTC
+
BBBBB@CCCB6994/9>>@@AABB?B?@?B
@Y1K6R:00986:00376
ACGAGTGCGTTCCCCATGTCGTAGGTATC
+
BBBBBCB=::2444/9999>>>7747>=<
@Y1K6R:00987:00355
CGTGTCTCTAGGCACAGGATTTTGTGTAG
+
ABBDCCB?B@B@CDCBBB9999/9>>@>>
@Y1K6R:00990:00361
TGATACGTCTCCTTCCTTAGTTACTTCA
+
@BABDCD?:4959;>;>8>>>BB<<:<B
@Y1K6R:00990:00380
ACGAGTGCGTTCCCCATGTCGTAGGTACTC
+
BBB@AACB@;2444/9999>BB==:=777=
@Y1K6R:00991:00396
ATCAGACACGGACACAGCAGAACACAC
+
BABCCCACBB?EBBDDCBBBB?ABBC@
@Y1K6R:00992:00362
ACGAGTGCGTTCCCCACTGTCGTAG
+
9>>>@AAA?>,111+1////97?36
@Y1K6R:00992:00387
ACGAGTGCGTTCCCATGTCGTAG
+
BDA@?ACB;;244-944/444..
@Y1K6R:00995:00350
ACGAGTGCGTTCCCCATGTCGTAGGTACTC
+
BA<?@@CC@;2444/9??AADCCC@C<;<B
@Y1K6R:00996:00385
AGCACTGTAGCTGTCACTAGTTACTTG
+
<<CCE?AAAAAAAABCGCBCB?B@?59
@Y1K6R:00999:00355
TAGTATCAGCCTCCGCCATGACGAAGGTATTCC
+
9>=994@866711,/6569=@AAA@A@>>@?A=
@Y1K6R:00999:00385
ACGAGTGCGTTCCCATGTCGTAG
+
@939@A@>AE511,11//...11
@Y1K6R:00951:00403
ACGAGTGCGTTCCCCATGTCGTAGGTACTC
+
A@<ABCCC@AAACE:C@A@BBB@?<@:::?
@Y1K6R:00951:00423
TACTGAGCTACACACACAGAAAGATTGG
+
BBBCCBCCBBBAA<9999988/7..,.,
@Y1K6R:00952:00410
ACGCTCGACATGCCCAGTACAGGAG
+
BBABDAA?:49111-110;<9959>
@Y1K6R:00955:00402
TACTGAGCTACACACACAGAAAGATTGGT
+
@@A@BCBBBDCCB@=999988/3999737
@Y1K6R:00956:00413
ACGAGTGCGTTTCCCCCCCCCCCCCCCCCCCCCA
+
1/.//444499-/7777777777777777777"/
@Y1K6R:00956:00414
ATAGCTCCCCCCG
+
93484444444(4
@Y1K6R:00956:00432
ACGAGTGCGTTCCCCATGTCGTAGGTACTC
+
BBB??ACCCCACCC:CAA@BBBBC@D;<;A
@Y1K6R:00958:00415
ACGAGTCGTTCCCCCCCCCCCA
+
99899944111;?;:8;;88",
@Y1K6R:00965:00432
ACGAGTGCGTTCCCCATGTCGTAGGTACTC
+
BCBBBCB>::5499/99998??00,00./3
@Y1K6R:00965:00433
ACGAGTGCGTTCCCACTGTCGTA
+
49?>>>@A>@599148///..4.
@Y1K6R:00966:00435
ACGAGTGCGTCC
+
4434;;=94/1-
@Y1K6R:00966:00437
ACGAGTGCGTTCCCCATGTCGTAGGTACTC
+
BBBBBBBBBCABCC:C;;;??@:<::///3
@Y1K6R:00967:00441
ACGAGTGCGTTCCCCATGTCGTAGTATC
+
9>@B@AA@@D5999,4881744....55
@Y1K6R:00969:00446
ACGAGTGCGTTCCCCATGTCGTAGGTACTC
+
?AB@BCCC@A?ACB7C<<<@BA=?;?;:7?
@Y1K6R:00970:00444
ACGAGTGCGTTCCCCATGTCGTAGGTACTC
+
BBBBBCCCCB@CBB9A:::<>>7747777>
@Y1K6R:00971:00444
ACGAGTGCGTTCCCCATGTCG
+
BCC@?@B?@>5//1+1//,,,
@Y1K6R:00972:00406
ACGAGTGCGTTCCCCATGTCGTAGGTACTC
+
BBBBCCCBADEAHHAD:;:@@@7767777=
@Y1K6R:00974:00412
ACGAGTGCGTTCCCACTGTCGTAGT
+
?B?99<B@@@59908444433....
@Y1K6R:00980:00402
TAGTATCAGCCTCGCCATGACGAAGGTATTC
+
>94994444424944249=BBA@51,/11,0
@Y1K6R:00981:00415
ACGAGTGCGTTCCATGTCG
+
BBABBB>>::,-+,**,,,
@Y1K6R:00981:00420
ACGAGTGCGTTCCCCATGTCGTAGGTACTC
+
BBBBBBBCCDADDB9C@@@@@@BB?B:::A
@Y1K6R:00982:00424
ACGAGTGCGTCCCACTGTGT
+
8=?;91;=21/2020/1/6.
@Y1K6R:00982:00441
ACGAGTGCGTTCCCATGTCGTAG
+
CCABBB;;4459909841444..
@Y1K6R:00983:00419
TCTCTATGCGCTCCACATGTCTAAGGT
+
BBDBBBBBCAAECACCCCBA9995959
@Y1K6R:00984:00409
ACGAGTGCGTTCCCCATGTCGTAGGTACTC
+
ACBBBBCCBGAFEC:C<<<BBB@A>B;::A
@Y1K6R:00984:00439
ACGAGTGCCGTTCTCCATGTCGTAGT
+
943:::=A9:<B;94<9;1//////4
@Y1K6R:00987:00432
ACGAGTGCGTTCCCATGTCGTAG
+
CCBBBBCDBE?775:1110..11
@Y1K6R:00990:00447
ACGAGTGCGTTCCCCATGTCGTAGGTACTC
+
ABBBB@BCCDA@==6@;;;?AA7747777=
@Y1K6R:00995:00400
TAGTATCAGCCTCCGCCATGACGAAGGTATTCC
+
49444444442442442449999=99<=>>=??
@Y1K6R:00996:00407
ACGCTCGACCATGCCAGGTAGCAGAG
+
@C:<<B@A=<9;4424/,.,,,,,,,
@Y1K6R:00998:00445
ACGAGTGCGTTCCCCATGTCGTAGGTATC
+
BA>@CCB?@@2444/9999??>7747==6
@Y1K6R:00951:00499
TGATACGTCTCCTTCCTTAGTTACTTCA
+
BCCBBBC@?AC@C@C@C@BBB@;<<@B;
@Y1K6R:00952:00498
ACGAGTGCGTTCCCCATGTCGTAGGTACTC
+
BCBABACDCCDBAA7A;;;BBB@@>?:::@
@Y1K6R:00953:00481
ACGAGTGCGTTCCCCATGTCGTAGGTACTC
+
BB>@AAA@@F@ABC:BAABBCCAB?B:::?
@Y1K6R:00954:00481
ACGAGTGCGTTCCCCATGTCGTAGGTACTC
+
BCBBBADCCB8994-8=>;9::00,00/07
@Y1K6R:00963:00461
ACGAGTGCGTTCCCCATGTCGTAGGTACTC
+
BBBBB@BBBC@BCC:B9::BBB??;?:::?
@Y1K6R:00963:00475
TGATACGTCTCCTTCCTTAGTTACTTCAA
+
CCBDCCC@AAB<==@>A>>?>=99969B5
@Y1K6R:00969:00462
ACGAGTGCGTTCCCATGTCGTAGT
+
BBBABB=?::59908444337111
@Y1K6R:00970:00451
ATCAGACACGGACACAGCAGAACACAC
+
>8899=799?<==@A9991/1,/....
@Y1K6R:00970:00452
TGATACGTCTCCTTCCTTAGTTACTTC
+
A?A@BA?@B?>--+-*,****0,,/,/
@Y1K6R:00970:00486
ACGCTCGACATGCCCAGGTACAGGAG
+
@@BBBBABBCBBBB=@A>@BBCC@AB
@Y1K6R:00976:00481
ACGAGTGCGGTTCCCCATGTCGTAGGTA
+
BAABBBCBB>B==994>8910;8,,*,,
@Y1K6R:00978:00473
ACGAGTGCGTTCCCCATGTCGTAGGTAT
+
BBD?@ACB?:5999/9991::;00,.34
@Y1K6R:00983:00457
ACGAGTGCGTTCCCCATGTCGTAGGTACTC
+
EDBBBBCCCEACCB9AA?@@@?>?==:::?
@Y1K6R:00983:00474
ACGAGTGCGTTCCCCATGTCGTAGGTAC
+
BBBBBBAAAB@ACD:D9<;?>@776;;;
@Y1K6R:00986:00476
ACGAGTGCGTTCCCCATGTCGTAGGTACTC
+
BCBABABBDD@DCD9B9;:???66477777
@Y1K6R:00986:00482
ACGAGTGCGTTCCCCATGTCGTAGGTACTC
+
;A@BBDA@>D6999/9999>>><<:=777=
@Y1K6R:00987:00455
TACTGAGCTACACACACAGAAAGATTGGT
+
AABBCCBB??AACDFCCB9995:@?@C>@
@Y1K6R:00987:00484
ACGAGTGCGTTCCCCATGTCGTAG
+
BBA?@ABA??2444/9981944./
@Y1K6R:00987:00496
ACGAGTGCGTTCCCCATGTCGTAGGTACTC
+
<BCBBBCBBECBCC:B@@@BCCAA=A????
@Y1K6R:00988:00466
ACGAGTGCGTTCCCCATGTCGTAG
+
ABBBBBA??:2499-844/444..
@Y1K6R:00992:00455
ACGAGTGCGTTCCCATGTCGTAG
+
BBB>@?B@49511-1///..411
@Y1K6R:00992:00460
ACGAGTGCGTTCCCCATGTCGTAGGTACTC
+
BBBAAADBBA=@@=4>>>@?AA@@?B;;;C
@Y1K6R:00995:00476
ACGAGCGTTCCCATGTCGTAGTA
+
BBBC@;=9599094449844334
@Y1K6R:00996:00493
ACGAGTGCGTTCCCCATGTCGTAGGTACTC
+
@A?BB@A@CC?BCC:A99:?@A<;:<7777
@Y1K6R:00998:00460
TCTCTATGCGCTCCACATGTCATGAAGTA
+
,,,,0664::44;:448994/6///,/.4
@Y1K6R:00998:00470
ACTATCGCGTACG
+
//////62,,,,,
@Y1K6R:00998:00495
ACGAGTGCGTTCCCCATGTCGT
+
B@?;;<A@996111*///,,,,
@Y1K6R:00950:00549
ACGAGTGCGTTCCCCATGTCGTAGGTACTC
+
ABB?A@BCDD@BCC:C9::AA@==<>777=
@Y1K6R:00951:00541
ACGAGTGCGTTCCCCATGTCGTAGGTA
+
BBB???CHCB8;99/8491;;8,,+,,
@Y1K6R:00952:00500
TGATAGGTCTCCTTCCTTAGTTACTTCA
+
BBBB;:>=BAB?B?C@C@BBA@9;;=@@
@Y1K6R:00952:00505
ACGACATGTCGTAGGTACTC
+
@@BBBCCBAAACCC@BA@@C
@Y1K6R:00952:00511
ACGAGTGCGTTCCCCATGTCGTAGGTACTC
+
@A?AAAAA@A?@BC>C;<;ABB?@<@:::?
@Y1K6R:00953:00515
ACGAGTGCGTTCCCCATGTCGTAGGTACTC
+
BBBBBBAAAB?ABC:CAA@AAA@B>B:;:B
@Y1K6R:00953:00529
ACGAGTGCGTTCCTCATGTCGTAGT
+
BBAABBCBBCACB9;:@?>:11--,
@Y1K6R:00954:00506
ACGAGTGCGTTCCCCATGTCGTAGGTACTC
+
ABB@A>BCCCA?==6=4::<?://,0000:
@Y1K6R:00955:00511
ACGAGTGCGTTCCCCATGTCGTAGGTACTC
+
ABBBBBCBCD@EBB6=9;9>>>7747777<
@Y1K6R:00955:00528
ACGAGTGCGTTCCCCATGTCGTAGTAT
+
BBB@BCB:::2444-99817;4.///3
@Y1K6R:00956:00524
ACGAGTGCGTTCCCCATGTCGTAGGTACTC
+
ACDBB@BCBB6444/8999>>>00,0000:
@Y1K6R:00957:00521
ACGAGTGCGTTCCCACTGTCGT
+
=@?;;9>>9961<-11///...
@Y1K6R:00957:00528
ACGAGTGCGTTCCCCATGTCGTAGGTACTC
+
BBBBBBBCCE@DCC:C@A@;<<@@=@:9:?
@Y1K6R:00965:00533
ACGAGTGCGTTCCCCATGTCGTAGGTACTC
+
BBBBBBBBAA=>BD:CB@A@@@BC@C;;:?
@Y1K6R:00965:00548
ACGAGTGCGTTCCCCATGTCGTAGGTACTC
+
?BBBBBA@@F?ACH9DBA@@@@@@<@:::?
@Y1K6R:00966:00511
ACGAGTGCGTTCCCCATGTCGTAGGTACTC
+
ABBBBBCB?:2444/999101000,//...
@Y1K6R:00971:00532
TACTGAGCTACACACACAGAAAGATTGGT
+
CBA@AC<<<BA@@A<<<@?<D98874101
@Y1K6R:00974:00521
ACGAGTGCGTTCCCCATGTCGTAGGTACTC
+
@A?ABBCCCB?A==7@@@@@@@@@=@:;;A
@Y1K6R:00976:00507
ACGAGTGCGTTCCCACTGTC
+
BBABBB@;66,,-+-,,,*0
@Y1K6R:00976:00528
ACGAGTGCGTTCCCCATGTCGTAGGTACTC
+
ACBBBBBBBC@BCB:B9::<>>77477777
@Y1K6R:00981:00543
ACGAGTGCGTTCCCCATGTCG
+
?BABABHB;;2///+11/,22
@Y1K6R:00983:00501
ACGAGTGCGTTCCCCATGTCGTAGTACTC
+
?BBBBECAAAEACD:C9:100100....4
@Y1K6R:00983:00523
TCTCTATGCGCTCCACATGTCTAAGT
+
///////4?944;;984444/,*)**
@Y1K6R:00984:00516
ACGAGTGCGTTCCCCATGTCGTAGGTACTC
+
>A??B@AAAC?BCD:C:;;BCCBC@C;::?
@Y1K6R:00985:00540
ACGAGTGCGTTCCCCATGTCGTAGTA
+
BB?>ABC;995999/9948776....
@Y1K6R:00987:00543
ACGAGTGCGTTCCCCATGTCGTAGGTACTC
+
;A>?>;499@5999,444477766366666
@Y1K6R:00988:00531
ACGAGTGCGTTCCCCATGTCGTA
+
@BCCBB=:992444-944/..4.
@Y1K6R:00989:00519
ACGAGTGCGTTCCCCATGTCGTAGGTACTC
+
BCBBBABBCCABDHAC;<<B??=A:?:69?
@Y1K6R:00989:00520
ACGAGTGCGTTCCCCATGTCGTAGGTACTC
+
@A>?BCCCBDABBA9A>?>;@@6637777=
@Y1K6R:00990:00504
ACGAGTGCGTTCCCCATGTCGTAGGTACTC
+
ACC@AABBBHBECC:C9;;ACCBC?A:::?
@Y1K6R:00991:00535
ACGAGTGCGTTCCCCATGTCGTAGGTACTC
+
?BBBBBAAAB?ACC:D@@??AA??;?:77=
@Y1K6R:00994:00516
TAGTATCAGCCTCCGCCATGACGAAGGTATTCC
+
4944494///,//5//,4;944999994447;:
@Y1K6R:00996:00520
ACGAGTGCGTTCCCCATGTCGTAGGTACTC
+
AAAAABCCDCDA==6=9;;>>?7747777=
@Y1K6R:00996:00544
ACGAGTGCGTTCCCCACTGTCGTAGTACGTC
+
9@>94<49/8,111*/////3344.......
@Y1K6R:00997:00531
ACGAGTGCGTTCCCCATGTCGTAGGTACTC
+
BBABBBB@AB?ABC:B??=78000,000//
@Y1K6R:00997:00547
ACGAGTGCGTTCCCCATGTCGTAGGTACTC
+
@A@A>>>>995999,444433316611111
@Y1K6R:00998:00508
ACGAGTGCGTTCCCCATGTCGTAGGTACTC
+
CBBBBCEBCA;=994=89988100,00./.
@Y1K6R:00960:00593
ACGAGTGCGTTCCCCATGTCGTAGGTACTC
+
BBB?@@AAAB?ACD:C;<<@AA@@<@:::?
@Y1K6R:00961:00584
ATATCGCGAGGGTATGGAAGACTCTATAGAG
+
BB@??CCCCCCAC?@@@CACBBBBB??<?99
@Y1K6R:00964:00561
ACGAGTGCGTTCCCCATGTCGTAGGTACTC
+
ABBBBCCCBDABCC:CAA@???77366117
@Y1K6R:00968:00580
TCTCTATTCGCTCCACATGTCTAAGGT
+
BEA@ABB@CBABB?BBBABA?@>5859
@Y1K6R:00970:00585
ACGAGTGCGTTCCCCATGTCGTAGGTACTC
+
BBBBBBAACC?BBC:B999;AA6647777=
@Y1K6R:00971:00580
ACGAGTGCGTTCCCCATGTCGTAGGTATC
+
ABB??@BA@@5999/9991<=;00,/744
@Y1K6R:00972:00572
ACGAGTGCGTTCCCCATGTCGTAGGTACTC
+
ACBAA@BCCCDAA=6=489>>>7747777=
@Y1K6R:00974:00559
ATCAGACACGGACACAGCAGAACACAC
+
;:?@>@8994249444?998>;>?>?6
@Y1K6R:00976:00583
ACGAGTGCGTTCCCCATGTCGTAGGTACTC
+
@A?A@@BABCABCB:B9;:<>>7747777=
@Y1K6R:00978:00585
TACTGAGCTACACACACAGAAAGATTGGT
+
BBBCCCB???BBEDCDCBAAA>8::@B8:
@Y1K6R:00979:00595
ACGAGTGCGTTCCCATGTCGT
+
BAA=@AB999511,///,,,,
@Y1K6R:00979:00597
TACTGAGTTACACTACCACAGAAAGATTGGTGCTG
+
99999944244:44498444333,11101011144
@Y1K6R:00980:00551
ACGAGTGCGTTCCCCATGTCGTAGGTACTC
+
@ABAAABCCE>?==6>9;;?@@??:?:::?
@Y1K6R:00981:00585
ACGAGTGCGTTCCCCATGTCGTAGGTACTC
+
@@BBBBB@@F?@BB:B??ABBB:::?977=
@Y1K6R:00982:00550
ACGAGTGCGTTCCCCATGTCGTAGGTACTC
+
BABBB@@AAB@AAC:CBBB@@???:?????
@Y1K6R:00982:00571
ACGAGTGCGTTGTCCATGTCGTAGGT
+
BBBB@>?<11,1//76=8=9999969
@Y1K6R:00983:00595
ATATCGCGACGGGTATGGAAGACTCTATAG
+
98@@>BBC<99B=99:B@C@B>@??777=4
@Y1K6R:00985:00581
ACGAGTGCGTTCCCCATGTCGTAGGTACTC
+
BDABBBCCCD===929899>??77477777
@Y1K6R:00987:00587
ACGAGTGCGTTCCCCATGTCGTAGGTACTC
+
BBB@BBCCBA6994/9>@@BBBAB?B;>;B
@Y1K6R:00992:00589
ACGCTCGACATGCCGAGATCAGGAG
+
@C:;<BB99491-*******022/8
@Y1K6R:00993:00579
ACGAGTGCGTTCCCCATGTCGTAGGTACTC
+
??>BBBCDCB6944,9899>@@??:=::7=
@Y1K6R:00996:00580
ACGAGTGCGTTCCCCATGTCGTAGGTACTC
+
AA@BCCCCCA6944-8898<@@7737777=
@Y1K6R:00997:00558
ACGAGTGCGTTCCCCATGTCGTAGGTACTC
+
BBB??A<<>BBCBB9A;<;>>>7747777<
@Y1K6R:00951:00619
ACGAGTGCGTTCCCCATGTCGTAGT
+
ABBBCC@;::2444,8444337111
@Y1K6R:00952:00642
ACGAGTGCGTTCCCATGTCGTA
+
ABBBCCAB@A;6;611//...1
@Y1K6R:00957:00647
ACGAGTGCGTTCCCCATGTCGTAGGTACTC
+
BBBBBBCDBB?ABA9BBBBBBBDCBC;;;A
@Y1K6R:00958:00641
ACGAGTGCGTTCCCCATGTCGTAGTACTC
+
BBBAB?CA;;2444/9999>>>7777111
@Y1K6R:00961:00604
ACGAGTGCGTTCCCATGTCGTAG
+
BB?ABCB;99244-944/442,,
@Y1K6R:00967:00615
ACGAGTGCGTTCCCATGTCGTAGTATC
+
ADEBBBB?@@5990944/.......5.
@Y1K6R:00968:00618
ACGCTCGACATGCCCAGGTACAGGGAG
+
?BBBBBBCB@@44408848>A99919?
@Y1K6R:00976:00621
ACGAGTGCGTTCCCCATGTCGTAGGTACTC
+
BBB??=CHCB6944/9891;;<00,0000:
@Y1K6R:00980:00610
ACGCTCGTACCATGCCAGTAGCAGAC
+
?C744=44:;@@;8:11...,,....
@Y1K6R:00980:00614
TCTCTATGCGCTCCACATGTCTAAGGT
+
44999>9>A@?9959@@AEB111-1,1
@Y1K6R:00980:00617
ATATCGCGAGGGTATGGAAGACTCTATA
+
BB@@AAACCCC>CAA@@B@DCAABBCB@
@Y1K6R:00990:00616
ACGGAGTGCGTTCCCCATGTCGTAGTATC
+
ACC@BBB===?5999,844/446....4.
@Y1K6R:00991:00604
TACTGAGCTACCACACACAGAAAGATTGGT
+
@@@@@?>?111,/8/4448433,3..,.,.
@Y1K6R:00991:00611
ACGAGTGCGTTCCCCATGTCGTA
+
BBBBABA@?:5111+1//,000.
@Y1K6R:00994:00614
ACGAGTGCGTTCCCCATGTCGTAGGTACTC
+
CBAABBBAAACBBB6@;;;;@A@B>=<<??
@Y1K6R:00997:00600
ACGAGTGCGTTCCCCACTGTCG
+
;<A;;<DA?A-111+1////64
@Y1K6R:00997:00634
ACGAGTGCGTTCCCCATGTCGTAGTA
+
9<A@@BBBB@?@>>4>98/440,***
@Y1K6R:00998:00603
ACGAGTGCGTTCCCCATGTCGTAGGTATC
+
BCCBBBB=;;2444/9991977..,.353
@Y1K6R:00950:00652
ATCAGACACGGACACAGCAGAACAC
+
1.61/43449<=9;@A11-,-+,,,
@Y1K6R:00952:00663
ACGAGTGCGTTCCCCATGTCGTA
+
?BBBBCA;992444/9981..4.
@Y1K6R:00952:00668
ACGAGTGCGTTCCCCATGTCGTAGGTACTC
+
BBBBBBCBBB@BDH>C@A@DCCBC?C;;;@
@Y1K6R:00953:00659
TATATCAGCCTCGCCA
+
<9486////,.///,4
@Y1K6R:00953:00680
CGTGTCTCTAGGCACAGGATTTTGTGTAG
+
BCDDAAABAAB@CBBBC?CCCC:;<;B@@
@Y1K6R:00959:00693
CGTGTCTCTACGGCACAGGATTTTGTGTAG
+
4;D@B@>111/.,./44;9?==A7999<<<
@Y1K6R:00961:00672
ACGAGTGCGTTCCCCATGTCGTAGGTACTC
+
BBBBBBBBCF?@BC:D@@?@@@=?;@:77=
@Y1K6R:00962:00668
ACGAGTGCGTTCCCCATGTCGTAGGTACTC
+
BBBBBBBB?A=>CC:C::9@<>7647777>
@Y1K6R:00965:00672
TACTGAGCTACACACACAGAAAGAT
+
A@ABC=@;;9>>A99948433,3..
@Y1K6R:00965:00689
ACGAGTGCGTTCCCATGTCGTAGTA
+
BABBAB@@=9599084443331111
@Y1K6R:00972:00667
ACGAGTGCGTTCCCATGTCATAGGT
+
BCA@@AA?@:5990994/444..,.
@Y1K6R:00973:00672
ACGAGTTCCCCATGTCGTAGGTACTC
+
BCBBBB?BBB:B:;<CCCAB>A9;:@
@Y1K6R:00974:00653
ACGAGTGCGTTCCCCATGTCGTAGG
+
BBBABBC>;;2444/9991:97,,*
@Y1K6R:00978:00695
ACGAGTGCGTTCCCCATGTCGTAGGTACTC
+
AA>BBBCDCEADCC:C@@@@@@BB@C:;;A
@Y1K6R:00979:00681
CGTGTCTCTACGGCACAGGATTTTGTGTAG
+
9ADDAAA;9;:8;?@BBC@BCHH:==;9>>
@Y1K6R:00986:00695
TACTGAGCTACCACACAC
+
49444;@4494966,,,,
@Y1K6R:00988:00686
ACGAGTGCGTTCCCCATGTCGTAGGTACTC
+
@@?BBBA@@A@BCF:D@@@?????:?::7@
@Y1K6R:00990:00676
TACTGAGCTACACACACAGAAAGATTGG
+
>99<<<@AAAA@>?>944433,376360
@Y1K6R:00994:00671
ACGAGTGCGTTCCCCATGTCGTAGGTACTC
+
BBBBBBBCCC====294;9>>>77477771
@Y1K6R:00995:00675
ACGAGTGCGTTCCCCATGTCGTAGGTACTC
+
ABBBBBCDCB@BBA7A@;;:@@@@>@:;:A
@Y1K6R:00995:00696
ACGAGTGCGTTCCCCATGTCGTAGTATC
+
BBBABBBB::2444/9991::://..5.
@Y1K6R:00997:00693
TACGAGCTACACACACAGAAGATGTG
+
//66944444499;====71311111
@Y1K6R:00958:00705
ACGAGTGCGTTCCCCATGTCGTAGGTACTC
+
BB?BB@BCCDA@?=69488<>>7747777<
@Y1K6R:00961:00722
AGCACTGTAGCTGTCACTAGTTACTTGT
+
<BBDA@ACCFBB?ABAAA@CC?@A@>A@
@Y1K6R:00963:00709
ACGAGTGCGTTCCCATGTCGTAGTA
+
<ABABAA=@C5490999/.......
@Y1K6R:00964:00707
ACGAGTGCGTTCCCCATGTCGTAGGTACTC
+
BBA??@DCCF6944/8498>>>77477777
@Y1K6R:00974:00721
ACGAGTGCGTTCCCCATGTCGTAGGTACTC
+
ACBBBBAA@F?@BC:C@@A@@@BBAC;:;@
@Y1K6R:00975:00719
ACGAGTGCGTTCCCCATGTCGTAGGTACTCC
+
BBBBBCBBBB@BHCAD:;:AAA??:===774
@Y1K6R:00975:00725
ACGAGTGCGTTCCCCATGTCGTAGGTACTC
+
ABBBBBBBCC@DDB9C@@@@BB??>@:;;@
@Y1K6R:00976:00742
ACGAGTGCGTTCCCCATGTCGTAGGTACTC
+
BBBBBBCCBB@BDI:D@@A@BBBBAB:;;?
@Y1K6R:00977:00706
ATCAGACACGGACACAGCAGAACACAC
+
@@@CCBBBA@=@CDDCCCBCB@@BDB@
@Y1K6R:00978:00748
TCTCTATGCGCTCCACATGTCTAAGGT
+
ABDAA?A@AACBF@BBDCCC===7459
@Y1K6R:00981:00728
AGCACTGTAGCTGTCACTAGTTACTTGT
+
999>994499944444449446;CCA?@
@Y1K6R:00985:00746
ACGAGTGCGTTCCCCATGTCGTAGGTACTC
+
BBBBBDCDAEDBCD:CEA@@AA??>A;:;B
@Y1K6R:00989:00701
TACTGAGCTACACACACAGAAAGATTGGT
+
49<CCCBCAAAAAABCB@@=?8:00,0:<
@Y1K6R:00993:00711
TGATACGTCTCCCTCTTAGTTA
+
9;94444B11//+///,///5/
@Y1K6R:00993:00742
ACGAGTGCGTTCCCACTGTCGT
+
BBABABB@66,11,1////87.
@Y1K6R:00996:00744
ACGAGTGCGTTCCCCATGTCG
+
//34:9444489;;2=94/6.
@Y1K6R:00952:00763
ACGAGTGCGTTCCCATGTCGTAG
+
BCBABAA@945991944/..4..
@Y1K6R:00963:00758
ACGAGTGCGTTCCCCATGTCGTAGGTATC
+
BBBBBCB@::2444/9991;;<00,0;4.
@Y1K6R:00966:00773
TAGTATCAGCCTCGCCATGACGAAGGTATTCC
+
CBCCBCBBCBCCCBB?BBBBCCC@C@B;;99<
@Y1K6R:00968:00766
TCTCTATGCGCTCCACATGTCTAAGGT
+
BCDBABBBCCCCA@BBBABC?@@8;7;
@Y1K6R:00968:00774
ACGAGTGCGTTCCCCATGTCGTAGGTACTC
+
BB??BCCCCC@DCC:C@@@BBBAA>A????
@Y1K6R:00974:00797
ACGAGTGCGTTCCCATGTCGTAGTA
+
BBABCCE@;;244-9444334....
@Y1K6R:00975:00759
ACGAGTGCGTTCCCCATGTCGTAGGTACTC
+
ABB?A@BBCCACCC:A?@@@@@6637777=
@Y1K6R:00975:00778
CGTGTCTCTAGGCACAGGATTTTGTGTAG
+
CBBCFBBB?BA@BBA>D@BCCCA:;;BBB
@Y1K6R:00977:00750
TACTGAGCTACACACACAGAAAGATTGGT
+
AA;<<@C@>999>99448488,344,0,.
@Y1K6R:00982:00758
ACGAGTGCGTTCCCCATGTCGTAGGTACTC
+
BBBB@@ABBC@DBB9=9::<>>==:=777=
@Y1K6R:00983:00795
GACGAGTGCGTTCCCCATGTCGTAGGTACTC
+
@BBBABCCCCC@BCC:D@@@>BCA<=A9:7=
@Y1K6R:00986:00789
TGATACGTCTCCTCCTAGTTACTTCA
+
4449444@A==+--****,*///,44
@Y1K6R:00987:00763
ACGAGTGCGTTCCCCATGTCGTAGGTACTC
+
BA>BBBFCAADBBA7A@@@BBBBB>B:::@
@Y1K6R:00989:00765
ATATCGCGAGGGTATGGAAGACTCTATA
+
BB?A@EB@@AD@CBBB@C@CCCCC@??=
@Y1K6R:00989:00797
ATCAGACACGGACACAGCAGAACACAC
+
@>?B@@B@@@?BBCBC@@@@@>@BCCB
@Y1K6R:00990:00767
ACGAGTGCGTTCCCCATGTCGTAGGTACTC
+
BBBBBCCBDA5999/9@@B;;:??88?6::
@Y1K6R:00992:00773
ATCAGACACGGACACAGCAGAACACAC
+
BBBBBBB?@??BBCBCBBB@@?@BBB>
@Y1K6R:00993:00758
ACGAGTGCGTTCCCCATGTCGTAGGTACTC
+
@CBBB?BBBCBBCC:B:;:???7937777=
@Y1K6R:00993:00763
ACGAGTGCGTTCCCCATGTCGTAGGTATC
+
ABBAAACCC;6444/9991=>>00,0:5.
@Y1K6R:00994:00793
ACGAGTGCGTTCCCCATGTCGTAGGTACTC
+
?BBBBBBBCCACB=9=9::>>>7647777=
@Y1K6R:00997:00777
ACGAGTGCGTTCCCCATGTCGTAGGTACTC
+
BBBBBBBCCC>?==6=9;;@AA7:37777=
@Y1K6R:00998:00757
TACTGAGCTACACACACAGAAAGATTG
+
4999:BCCBBAABBCB@9900+.,,*(
@Y1K6R:00957:00834
ACGAGTGCGTTCCCCATTCGTAGGTACTC
+
>>?@@@ABDFDAAA9@?>ACCA?>?;88>
@Y1K6R:00974:00827
ACGAGTGCGTCCATGTCGTAGGTACTC
+
BB?@BBCF@A?=@>=:9::00,00./.
@Y1K6R:00977:00831
ATCAGACACGGACACAGCAGAACACAC
+
B8<;DB>98424;ABBCCCCB=@@??A
@Y1K6R:00979:00809
ACGCTCGACATGCCAGT
+
94>881//,,,//,//.
@Y1K6R:00987:00845
ACGAGTGCGTTCCCATGTCGTAGT
+
B@BACC=9445990444/444...
@Y1K6R:00988:00806
ATATCGCGAGGGTATGGAAGACTCTAT
+
BABBBCBDBBB>BBBBACACC?A?BBB
@Y1K6R:00998:00821
ACGAGTGCGTTCCCCATGTCGTAGTATCA
+
ACCBBB=99:2444,8841;64.//7423
@Y1K6R:00998:00832
ACGAGTGCGTTCCCCATGTCGTAGGTACTC
+
BBABABCBB;2444/9999CBB7:47777=
@Y1K6R:00955:00865
ACGAGTGCGTCCTCCATGT
+
99;889994442482////
@Y1K6R:00956:00866
ACGAGTGCGTCCTCCATGTCGT
+
BBB;;<9;<<4988,//666/4
@Y1K6R:00970:00892
ACGAGTGCGTTCCCCATGTCGTAG
+
AB?B@A?@995111*////44416
@Y1K6R:00971:00893
ATCAGACACGGACACAGCAGAACACAC
+
AABBCC;@;;8<@ABBDCGCB@CCCCC
@Y1K6R:00980:00873
ATATCGCGAGGGTATGGAAGACTCTATA
+
BB???CCDCCC>D?@A@B@BFKEEC;>8
@Y1K6R:00980:00889
ACGAGTGCGTTCCCCATGTCGTAGGTACTC
+
BBBA??CCBB6944-8899>>;00,00000
@Y1K6R:00984:00893
ACGAGTGCGTTCCCCATGTCGTAGGTA
+
AABBBCC@?:2444/9991;;8,,+,,
@Y1K6R:00991:00872
ACGAGTGCGTTCCCCATGTCGTAGGTACTC
+
@A?AAAAACB@ABB:CCBB@@B??:?777>
@Y1K6R:00993:00862
CGTGTCTCTAGGCACAGGATTTTGTGTAG
+
=BCCBBAB??A@BBCDCA<;;949>>>@@
@Y1K6R:00953:00947
ACGAGTGCGTTCCCACTGTCGT
+
?@;?@@>?>@511-1////...
@Y1K6R:00968:00921
ACGAGTGCGTTCCCACTGT
+
ABBBA=>=11--=8-,,,,
@Y1K6R:00978:00946
ATATCGCGAGGTATGGAAGACTCTAT
+
BA:;9A9944249//,/54...37..
@Y1K6R:00979:00903
ATCAGACACTCGACACAGCAGAACACACA
+
934496,,,,,,,0/44988777311166
@Y1K6R:00981:00945
ACGAGTGCGTTCCCCATGTCGTGGTACTC
+
ABBBBBABFE@BEB9=9::@BAA=?@>>?
@Y1K6R:00983:00945
ACGAGTGCTTCCCCATGTCGTAGGTACTC
+
BCBBBBBBB@BBB9??@=@B;11,1111;
@Y1K6R:00984:00932
TGATACGTCTCCTTCCTTAGTTACTTCA
+
CBCBCCDCEFD=>===><9;;?BAD@C=
@Y1K6R:00986:00905
ATCAGACACGGACACAGCAGAACACAC
+
BAABCBBBBB=??@AACBBBB?BDDCC
@Y1K6R:00992:00939
ATCAGACACGGACACAGCAGAACACAC
+
BB???BBBBA@BBBBBBBBDC??>ADC
@Y1K6R:00998:00924
ACGAGTGCGTTCCCACTGTCGTAGTAG
+
AABAA?999969AA944447773111.
@Y1K6R:00951:00964
ACGAGTGCGTTCCCCATGTCGTAGGT
+
ACCBBBCA;;2444/9941;44..,.
@Y1K6R:00951:00996
TCTCTATGCGCTCCACATGTCTAAGT
+
44:994=@B9999544;9//,,-*,,
@Y1K6R:00956:00983
ACGAGTGCGTTCCCCATGTCGTAGGTACTC
+
BBBBCCC@;;2444/9999?@?7747777=
@Y1K6R:00967:00951
ACGCTCGACATGCCAGTAG
+
BC;;;@1///607,/,,**
@Y1K6R:00969:00962
TCTCTATGCGCTCCACATGTCTAAG
+
44999994B9999594849>>9958
@Y1K6R:00970:00963
ACGAGTGCGTTCCCCATGTCGTAGGTACTC
+
BBABCDEBBB?CHHBB<<;>>>7737716;
@Y1K6R:00974:00968
GTGATACGTCTCCTCTTAGTTACTCA
+
2444944444442444244/,/,,,,
@Y1K6R:00974:00993
TCTCTATGCGCTCCACATGTCTAAGGT
+
ABDDBBBCCABBCACB@A@B?@@=@=@
@Y1K6R:00980:00957
ACGAGTGCGTTCCCCATGTCGTAGGTACTC
+
BBBBB@CCC>2444/9991;;8,,+,,,,0
@Y1K6R:00980:00976
TGATACGTCTCCTTCCTTAGTTACTTCA
+
CCCBABDBB?=2459698>?@@@AA=@A
@Y1K6R:00982:00985
ACGAGTGCGTTCCCCATGTCGTAGGTACTC
+
AA?BAACB@;2444/9999>>:00,0000;
@Y1K6R:00983:00999
ACGAGTGCGTTCCCATATCGTAGGTATC
+
>9898994442491/////..3101117
@Y1K6R:00995:00953
ACGAGTGCGTTCCCCATGTCGTAGGTAT
+
;BFCCCB=>?5999,9944933110166
@Y1K6R:00996:00993
ACGAGTGCGTTCCCACTGTC
+
?BACBC?=//,11,1////4
@Y1K6R:00962:01024
CGTGTCTCTAGGCACAGGATTTTGTGTAG
+
BCCCCA@@B;;9;AA@@<9999/9>>111
@Y1K6R:00968:01012
ACGCTCGACATGCCCAGGTACAGGAG
+
@@BBBBBDCAAA@@;997:@@?A>A@
@Y1K6R:00968:01027
ACGAGTGCGTTCCCCATGTCGTAGGTACTC
+
AA?ABBCBBB@CCE:C<<<BBBAC@C;:;B
@Y1K6R:00968:01041
ACGAGTGCGTTCCCCATGTCGTAGGTACTC
+
BBAABBCBCC@BCD9B9:;?@@<<;=7:7?
@Y1K6R:00969:01027
ATCAGACACTCGACACAGCAGAACACACA
+
434444,,,,,,,,,44484339311111
@Y1K6R:00969:01039
ACGAGTGCGTTCCCCATGTCGTAGGTACTC
+
BBBBBBBBCC@BCC:C@@@@AA@A=@:::A
@Y1K6R:00973:01012
ACGAGTGCGTTCCCCATGTCGTAGGTACTC
+
EBABBBB;;;2444,944/446..,.....
@Y1K6R:00988:01043
ACGAGTGCGTTCCCCATGTCGTAGGT
+
9<BCCCB==92444/9991944//,.
@Y1K6R:00989:01040
ACGAGTGCGTTCCCCATGTCGTAGGTACTC
+
AA?AAAAA@F?@CD:D:;;@@@@A>@::;@
@Y1K6R:00991:01015
ACGAGTGCGTTCCCCATGTCGTAGG
+
BDBBBBB>;;2444/9991;;8,,+
@Y1K6R:00992:01038
ACGAGTGCGTTCCCCATGTCGTAGGTACTC
+
AA??BBCCCCDBBB7A;;;@@@BB@C<;;B
@Y1K6R:00996:01039
ACGAGTGCGTTCCCCATGTCGTAGGTACTC
+
@@<BBBBBBBEBFD:C@A@ABB?A>A:::@
@Y1K6R:00998:01031
ACGAGTGCGTTCCCCATGTCGTAGGTACTC
+
BCBAB?DDBD=?==6=488>>>7737777=
@Y1K6R:00999:01010
ACGAGTGCGTTCCCCATGTCGTAGGTACTC
+
BB?BBBBB@C?BCC:CBBBAAA??<?:;:A
@Y1K6R:00950:01092
ACGAGTGCGTTCCCCATGTCGTAGGTACTC
+
BDBBBBCB;;2444/9991=>>00,00/0.
@Y1K6R:00953:01086
ACGAGTGCGTTCCCCATGTCGTAGGTATC
+
BBBBBB=9=?5999/99910;;/0,/:5.
@Y1K6R:00971:01056
TACTGAGCTACACACACAGAAAGATTGGT
+
BAABCBBB?@@AABCCCB><<:?@@?BAC
@Y1K6R:00979:01052
ACGAGTGCGTTCCCCATGTCGTAGGT
+
A>@@BBB=:;2444/9991;;;//,.
@Y1K6R:00986:01078
ACGAGTGCGTTCCCCATGTCGTAGTACT
+
BBBBBEB=:;2444/9991947./....
@Y1K6R:00988:01052
ACGAGTGCGTTCCCCATGTCGTAGGTACTC
+
BBBBBBAAAAECCCAC@@@;;;AB?@??@C
@Y1K6R:00993:01097
ACGAGTGCGTTCCCCATGTCGTA
+
BDABBCB@::2///+11/1;62.
@Y1K6R:00998:01068
AGCACTGTACGCTGTCACTAGTTACTTGT
+
4444988<1///6768=ACBAA@???>==
@Y1K6R:00952:01141
ATATCGCGGGGGTATGGAAGACTCTATA
+
BBCA>@44444+9?>@@D@BCDDCBBBB
@Y1K6R:00952:01148
ACGAGTGCGTTCCCCATGTCGTAGGTACTC
+
BBBBBABBC;2444/9>>>>?B>@<@:7:?
@Y1K6R:00960:01149
ACGAGTGCGTTCCCCATGTCGTAGGTACTC
+
ABBBBACCCF2444/8899??<00,0000:
@Y1K6R:00965:01132
ACGAGTGCGTTCCCCATGTCGTAGGTACTC
+
BBBBBBCCCF6944-8899>>;00,00/0/
@Y1K6R:00969:01127
TGATACGTCTCCTTCCTTAGTTACTTCA
+
=AAABCCGCCB5958595999<<99<@9
@Y1K6R:00972:01116
ATCAGACACGGACACAGCAGAACACAC
+
BBBBBBBBAA@BBCBCBBBBB@A??>>
@Y1K6R:00972:01135
ACGCTCGACATGCCCAGGTACAGGAG
+
@@BBBBABBEBBBB>998:@A;;9;@
@Y1K6R:00974:01133
ACGAGTGGCGTTCCCATGTCGTAGT
+
BBB@ABB?;9959909444337...
@Y1K6R:00975:01139
ACGAGTGCGTTCCCCATGTCGTAGGTACTC
+
BCBBBCBBCDAEBB9?>@@?@@<?:?777=
@Y1K6R:00975:01148
ACGAGTGCGTTCCCATGTC
+
49898444442/85///,,
@Y1K6R:00989:01134
ACGAGTGCGTTCCCCATGTCGTAGGTACTC
+
BBBAB?BCDFDBAA9@>?@@?;00,00/0.
@Y1K6R:00992:01104
ACGAGTGCGTTCCCCATGTCGTAGGTACT
+
AA@BBCDDBD=?99298;1;>=,,+,,,,
@Y1K6R:00995:01132
ACGAGTGCGTTCCCCATGTCGTAGGT
+
BBACCBB::;2444-9841446..,.
@Y1K6R:00997:01136
ACGAGTGCGTTCCCCATGTCGTAGGTA
+
CCCBBBB;;;2444,4444666..,..
@Y1K6R:00952:01175
ACGAGTGCGTCATGTCGTAGGTACTC
+
BBBBBB@@CCBBBBB?@95599/00:
@Y1K6R:00952:01191
ACGAGTGCGTTCCCCATGTCGTAGGTACTC
+
?BBABABBCC@BCC:B999;@@6957777=
@Y1K6R:00960:01151
ACGAGTGCGTTCCCCATGTCGTAGGTACTC
+
ABBBBBCDBB6944-8899>>>77477776
@Y1K6R:00963:01153
AGCACTGTAGCTGTCACTAGTTACTTGT
+
/9444==89=;444444;99969:::@D
@Y1K6R:00964:01159
CTCTAGCGCTCCAC
+
/////444444249
@Y1K6R:00966:01182
ACGAGGTGCGTTCCCCATGTCGTAGA
+
BBBBC@CB@::2444/9984333111
@Y1K6R:00970:01195
TAGTATCAGCCTCCGCCATGACGAAGGTATTCC
+
@>A<<;A=;;:11,/678>BDCA@;@>99:<@=
@Y1K6R:00971:01151
TCTCTATGCGCTCCACATGTCTAAGGT
+
AACBBBBBBABCB@BBBDC?9995869
@Y1K6R:00973:01192
ACGAGTGCGTTCCCCATGTCGTAGGTACTC
+
ABBBBCCBBB@BHCAD9<;BBB<?;?::;>
@Y1K6R:00976:01180
ACGAGTGCGTTCCCCATGTCGTAG
+
@A>@;;94@B2111*11/---7//
@Y1K6R:00982:01165
ACGAGTGCGTTCCCCATGTCGTAGGTACTC
+
AA?BB@BCCC8994/8899>>>7747777<
@Y1K6R:00984:01151
ACGAGTGCGTTCCCACTGTC
+
BC?@@CC:88,,,*-,,,*0
@Y1K6R:00987:01173
ACGAGTGCGTTCCCCATGTCGTAGGTA
+
BBBAAAC@;;2444/9991;;;//,.3
@Y1K6R:00991:01184
TCTACTATGCGCTCCACATGTCATAAGT
+
/////866;BA@@CA<<<=>@-,,,*,,
@Y1K6R:00992:01152
ACGAGTGCGTTCCCCATGTCGTAGGTACTC
+
BBBBAAABCD@CBB9=9;;>>>77477677
@Y1K6R:00993:01182
ACGAGTGCGTTCCCCATGTCCGTAGGT
+
ABBBBBBCCCDA==298910,1:00,.
@Y1K6R:00996:01174
TGATACGTCTCCTTCCTTAGTTACTTCA
+
AACBDBCCA4428;>;>;@@@ACBB@CA
@Y1K6R:00953:01231
ACGCTCGACATGCCCAGGTACAGGAG
+
BBACBDCDB9=88809968899959>
@Y1K6R:00954:01219
ATCAGACACGGACACAGCAGAACACAC
+
9;CBA<;:@@=@BAABA@@BB?BC@@:
@Y1K6R:00956:01244
ACGAGTGCGTTCCCCATGTCGTAGGTACTC
+
BBBBBBBB@C?BCC:B???<@@;?;@7;7>
@Y1K6R:00956:01245
ATATCGCGTACGGTATGGAAGACTCTATAG
+
93444494444424477142376=111311
@Y1K6R:00958:01228
ACGAGTGCGTTCCCCATGTCGTAGGTATC
+
BBBBBBC>;;2444/9991;;;00,0:43
@Y1K6R:00958:01230
ACGAGTGCGTTCCCCATGTCGTAGT
+
BBBBBBB>;;2444/9991:97,,,
@Y1K6R:00959:01226
ACGAGTGCGTTCCCCATGTCGTAGGTATC
+
BCABBBC@;;2444/9999??>7747>=1
@Y1K6R:00965:01214
ACGAGTGCGTTCCCCATGTCGTAGGTACTC
+
AA@AAAAAAB?@CC:B9::@@@@AAB:::A
@Y1K6R:00965:01229
TAGTATCAGCCTCGCCATGACGAAGGTATTCC
+
?@BBBBCA@@>AAAC?CCCEDBB?B@@AA=@=
@Y1K6R:00966:01242
ACGAGTGCGTTCCCCATGTCGTAGGTACTC
+
BBBBBBCCCC==9929499>?<00,0000:
@Y1K6R:00971:01217
ACGAGTGCGTTCCCCATGTCGTAGGTACTC
+
@A?AAAAA@A=BCCACA@@@@@??<@:::@
@Y1K6R:00971:01241
ACGAGTGCGTTCCCATGTCGTAG
+
BBBBCCB@99244-944/444..
@Y1K6R:00971:01246
ATCAGACACGGACACAGCAGAACACAC
+
BABB??@BCB@BAABEBBBA?>?;;;?
@Y1K6R:00972:01206
TCTCTATGCGCTCCACATGTCTAAGGT
+
@BDCBBBDDBBBB@BBBBBC=AA899<
@Y1K6R:00972:01215
ACGAGTGCGTTCCCCATGTCGTAGGTATC
+
ACBBBBCCCA;=994=499>>>7:47>=;
@Y1K6R:00972:01239
ACGAGTGCGTTCCCCATGTCGTAGGTACTC
+
@@>BAABCCC8944-8899>?<00,00/09
@Y1K6R:00973:01216
ATATCGCGACGGGTATGGAAGACTCTATAG
+
>?999>@;4444-488:9=>A???8966;8
@Y1K6R:00976:01231
ACGAGTGCGTTCCCATGTCGTA
+
BBB@AA@;995/1,1///..41
@Y1K6R:00977:01220
ACGAGTGCGTTCCCACTGTCG
+
BBB@AB=?;8,,-+-,,,*02
@Y1K6R:00978:01216
ACGAGTGCGTTCCCCATGTCGTA
+
@CAAAC@;992444/984/..4.
@Y1K6R:00979:01205
TAGTATCAGCCTCCGCCATGACGAAGGTATTCC
+
4844949///,//111:BBBA@>>695444234
@Y1K6R:00979:01207
TACTGAGCTACACACACAGAAAGAATGT
+
999ADBBCCBBBAA>@91100,00,,,,
@Y1K6R:00979:01246
TAGTATCAGCCTCGCCATGACGGGTATTCC
+
?@A;;<@=:<:111>;;CFCBBB@BBB@D@
@Y1K6R:00990:01200
ACGAGTGCGTTCCCATGTCGTAG
+
BBBBBC=999511,1///...11
@Y1K6R:00990:01209
ACGAGTGCGTTCCCCATGTCGTAGG
+
BBBBBCB@992444/9981:77./,
@Y1K6R:00997:01219
ACGAGTGCGTTCCCCATGTCGTAG
+
ECABBCA;::2444/984/446..
@Y1K6R:00997:01221
CGTGTCTCTAGGCACAGGAT
+
@;<<99?><11,./728,//
@Y1K6R:00998:01232
ACGCTCGACATGCCAGGTACAGGAG
+
AA>@@B?99//,,*,,*,2644244
@Y1K6R:00950:01266
ACGAGTGCGTTCCCCATGTCGTAGGTACTC
+
BBBBBBCCC>2444/9999??=00,0000/
@Y1K6R:00966:01268
ACGAGTGCGTTCCCCATGTCGTAGGTACTC
+
AAAABBCBAA;=994=499???77477777
@Y1K6R:00967:01261
TGATACGTCTCCTTCCTTAGTTACTTCA
+
>;9999B?9??5959=>;ABA?A@@>@9
@Y1K6R:00971:01270
ACGAGTGCGTTCCCCATGTCGTAGGTACT
+
>@@@@AC@@C2444/9991;;;//,....
@Y1K6R:00972:01271
ACGAGTGCGTTCCCCATGTCGTAGGTACTC
+
BBBBBDB;992444/9991=<:00,00//.
@Y1K6R:00974:01272
ACGAGTGCGTTCCCCATGTCGTAG
+
AB>BBBBBDA6111+111----//
@Y1K6R:00975:01252
ACGAGTGCGTTCCCATGTCGTAGGTACTC
+
AA?BBBBBCD@DB>BB@@@@@BB?A:;:?
@Y1K6R:00976:01275
ACGCTCGACATGCCCAGGTACAGGAG
+
BBBBCBBCBCBB@@=997:AD@A?AC
@Y1K6R:00985:01270
ACGAGTGCGTTCCCCATGTCGTAGG
+
?@>@BBBB@C2444-944/..6..,
@Y1K6R:00993:01272
ATCAGACACGGACACAGCAGAACA
+
BB?=@@ABBC@C<;<<<<<<<@C@
@Y1K6R:00994:01254
ACGAGTGCGTCCCATGT
+
BBBB@111111861,//
@Y1K6R:00995:01271
ACGAGTGCGTTCCCCATGTCGTAGGTACTC
+
BBBBBBBBCE@EBB9A:;::;<CCAD>;>B
@Y1K6R:00997:01252
ACGAGTGCGTTCCCCATGTCGTAGGTACTC
+
ABBBB@BBCC@CBA9A99:@@A66377777
@Y1K6R:01002:00290
ACGAGTGCGTTCCCCATGTCGTAGGTACTC
+
?BBBBBBBBC?BCH:D:;;AAAAB@B????
@Y1K6R:01004:00277
ACGAGTGCGTTCCCCATGTCGTAGGTACTC
+
BBBBBCDCCEBCB@9A9::<>>7647777=
@Y1K6R:01000:00326
ACGAGTGCGTTCCCCATGTCGTAGGTACTC
+
?BB@A>C@;;2444/9@@@?BB??:?977>
@Y1K6R:01002:00333
ACGAGTGCGTTCCCATGTCGTAGGTACTC
+
BBB@A>C@;;244-9>>>?CD??;?????
@Y1K6R:01003:00300
CGTGTCTCTAGGCACAGGATTTTGTGTAG
+
;<BCA@<;;AC>@BAAB?A@@@6<<;AAB
@Y1K6R:01004:00304
ACGAGTGCGTACCCATGTCGTAGGTACTC
+
BBBABCB;;94991498>>AB??;=====
@Y1K6R:01004:00313
ACGAAGTGCGTTCCCCATGTCGTAGGTACTC
+
ACAB>BDB?:?2999,9999?A?7747777=
@Y1K6R:01004:00330
ACGAGTGCGTTCCCATGTCGTAGGTACTC
+
?BBBB@HA;;244-9@@@?BB??;?:::@
@Y1K6R:01006:00304
ATATCGCGAGGGTATGGAAGACTCTAT
+
BB?@@A@;<<A<??>B6957;6>BB::
@Y1K6R:01008:00318
ACGAGTGCGTTCCCATGTCGTAGGTACTC
+
BA@CC@=@9959?:9;==77711016111
@Y1K6R:01010:00328
ACGAGTGCGTTCCCCATGTCGTAGGTACTC
+
BBBBBBCDBA;=996>>@???@@A=@:::B
@Y1K6R:01012:00308
ACGAGTGCGTTCCCATGTCGTAGGT
+
ADCBBACA;;244-844/666..,.
@Y1K6R:01018:00319
TACTGAGCTACACACACAGAAAGATTGGT
+
CCCCCABBBAB@@ACCCC@@@=@@@@E>B
@Y1K6R:01022:00333
ACGAGTGCGTTCCCCCATGTCGTAGGTACTC
+
?B?>A>CCDD69949-9@@@@CCBB@B@??B
@Y1K6R:01024:00334
ATATCGCGAGGGTATGAAGACTCTAT
+
BAABBBCCBBB@CBBBB?CCBBBB??
@Y1K6R:01024:00346
TCTCTATGCGCTCCCACATGTCTGAAGTAC
+
44444444994444-488886,,,,*,,20
@Y1K6R:01028:00322
ACGAGTGCGTTCCCCCATGTCGTAGGTACTC
+
ABBAAACB@A24449-9BACCCBBB@C?@?A
@Y1K6R:01034:00332
ACGAGTGCGTTCCCCCATGTCGTAGGTACTC
+
DCCBDBC=;;59999+988104...54///?
@Y1K6R:01041:00323
TAGTATCAGCCTCGCCATGACGAAGGTACTTC
+
444966;8//,///6,///////,/5/44424
@Y1K6R:01000:00362
ACGAGTGCGTTCCCCATGTCGTAGGTACTC
+
@A>?@ACCCB6944/9??@ACBBB>B:::?
@Y1K6R:01001:00353
CGTGTCTCTAGGCACAGGATTTTGTGTAG
+
99CBBCBCB@B?BCCBBB9999/9>>>AC
@Y1K6R:01001:00354
CGTGTCTCTAGGCACATGATTTGTGAG
+
444444;;:8823,,,,,,,,*,,,,/
@Y1K6R:01002:00377
ACGAGTGCGTTCCCCATGTCGTAGGTACTC
+
BB>BBBCCCB6944/9>@@AABAA>?:::?
@Y1K6R:01004:00355
TAGTATCAGCCCTCGCCATGACGAAGGTATTCC
+
:78A@994444-4;9?<BBBABBB=@;=A@<@<
@Y1K6R:01005:00396
ACGAGTGCGTTCCCCATGTCGTAGGTACTC
+
ABB@??A???5999/9991:::00,//...
@Y1K6R:01006:00356
TAGTATCAGCCTCCGCCATGACGAAGGTATTCC
+
4>9499:444244249:BAAAC==;@;===<@>
@Y1K6R:01010:00355
ACGAGTGCGTTCCCCATGTCGTAGGTACTC
+
BA@ACA@9996999/999988376011111
@Y1K6R:01010:00390
ATATCGCGAGGGTATGGAAGACTCTATA
+
BBAAAEBBBBC@CBAA?B?BCDCCC@@=
@Y1K6R:01013:00394
AGTACGCTCGTAC
+
999944,,,,,,,
@Y1K6R:01019:00365
ACGGAGTGCGTTCCCCATGTCGTAGGTACTC
+
FCA?BBAABB>2444/9999?AA77377777
@Y1K6R:01019:00384
ACGAGGTGCGTTCCCCATGTCGTAGGTACTC
+
@A?AA@ABDFB6994/9@AABCCBB?B???A
@Y1K6R:01024:00374
ATCAGACACTCGGACACAGCAGAACACACA
+
43444/,,,,,,*,,/444:4339761114
@Y1K6R:01035:00385
TGATACGTCTCCTTCCTTAGTTACTTCA
+
AACCCBC<;;@5959>AAA?@<99959=
@Y1K6R:01036:00382
ACGAGTGCGTTCCCCATGTCGTAGGTACTC
+
BBBBB@CCCB6444/8=>=>>>7747777=
@Y1K6R:01037:00362
ACGAGTGCGTTCCCCATGTCGTAGGTATC
+
?CBABBHB;;2444/9999>@?7;47?=6
@Y1K6R:01037:00385
ACGAGTGCGTTCCCCATGTCGTAGGTACTC
+
BA@AAACB;;2444/9999?>A77477777
@Y1K6R:01039:00354
ACGAGTGCGTTCCCCATGTCGTAGGTACTC
+
@A>@@ACCC;2444/9@@?ABBAB?B?@?A
@Y1K6R:01040:00362
ACGAGTGCGTTCCCCATGTCGTAGGTACTC
+
AAB@@@BCDD8994/9>@@ACCBB>A:::?
@Y1K6R:01042:00352
TGATACGTCTCTTCCTTAGTTACTTCA
+
BBBBBACCCCCB>?=@=@AA?<=>BCC
@Y1K6R:01043:00361
TGATACGTCTCCTTCCTTAGTTACTTCA
+
ABCA=@@@:11,1,/,/768=9449>B@
@Y1K6R:01047:00368
ACGAGTGCGTTCCCATGTCGTAGGTACTC
+
BCC@@AB9??5990999477311011111
@Y1K6R:01000:00410
ACGAGTGCGTTCCCCATGTCGTAGGTACTC
+
AA?==ABBCC@BCB:B9::;@@7:37777=
@Y1K6R:01002:00434
TACTGAGCTACACACACAGAAAGATTG
+
AA@AB@9<9999994444433,33.,,
@Y1K6R:01003:00433
ACGAGTGCGTTCCATGTCGTAGGTACTC
+
BCBBBBCBCCAC@CB@@@DBBC@C@@@C
@Y1K6R:01006:00421
ACGAGTGCGTTCCCCATGTCGTAGGTACTC
+
ABBBCBCBCC@CDC:B???AAB=>>B???A
@Y1K6R:01011:00442
ACGAGTGCGTTCCCCATGTCGTAGGTACTC
+
BB@>ABCCCC@BCB:CBBBABBAA?B;:;B
@Y1K6R:01013:00436
ACGAGTGCGTTCCCACTGTCGT
+
CCA99;AA11-11-////,/..
@Y1K6R:01014:00426
ACGCTCGACATGCCCAGGTACAGGAG
+
AA?AAAADCBBCBB?BB>?ABAEDAB
@Y1K6R:01016:00449
ACGAGTGCGTTCCCCATGTCGTAGGTACTC
+
>@BBBBBBBC@BCC:B?@@ABBAB?B:::A
@Y1K6R:01022:00421
ACGAGTGCGTTCCCCATGTCGTAGTACTC
+
BBBB@BCA;;2444/9991:74//.....
@Y1K6R:01023:00424
ACGCTCGACATGCCCAGGTACAGGAG
+
BBBBBCCGAAAABB@@?=@BC@C=@@
@Y1K6R:01033:00404
TACTGAGCTACACACACAGAAAGATTGGT
+
AABCCCDAAABBBCBBCBBBB=>@;;?:7
@Y1K6R:01037:00413
ACGAGTGCGTTCCCCATGTCGTAGGTACTC
+
AA?@@@ABCCABCD:CBBBBCCBB@A;;:A
@Y1K6R:01039:00429
TAGTATCAGCCTCCGCCATGACGAAGGTATTCC
+
994999944424424:9=AA<;9888888=<<1
@Y1K6R:01041:00421
ACGAGTGCGTTCCCCATGTCGTAGGTACTC
+
BB@@@AAACCABCC9B@@@@@@76377777
@Y1K6R:01044:00435
ACGAGTGCGTTTCCCATGTCGTAGGTACTC
+
BB>??B@@CBB?AB?B@@?<AA??;@???=
@Y1K6R:01045:00428
TCTCTATGCGCTCCACATGTCTAAGGT
+
BCEEBBBCBCBCD@BBBBCDCBB?B?B
@Y1K6R:01046:00414
TGATACGTCTCCTTCCTTAGTTACTTCA
+
BCBCBBECCEB>?@B>B@BCC@CCCACB
@Y1K6R:01048:00408
ACGAGTGCGTTCCCCATGTCGTAGGTACTC
+
BDB::<CDDD?BBB9@=@?AB=//,00000
@Y1K6R:01005:00466
ACGAGTGCGTTCCCATGTCGTAGGTACTC
+
@989>944442//+////..411011116
@Y1K6R:01009:00498
CGTGTCTCTAGGCACAGGATTTTGTGTAG
+
BCCCBBBA@FB?EDCFEBCBBB9BB?BCC
@Y1K6R:01012:00451
TGATACGTCTCCTCTTAGTTACTT
+
;<BB;99B<--+,,,*,//,4442
@Y1K6R:01013:00484
ACGAGTGCGTTCCCCATGTCGTAGGTACTC
+
@DBBBCCECEECCC:B;;9>>877:<767<
@Y1K6R:01017:00462
ACGAGTGCGTTCCCCATGTCGTAGGTACTC
+
ABBBBBBBBC=@BB:B999BCC??;?:::?
@Y1K6R:01018:00480
ACGAGTGCGTTCCCCATGTCGTAGGTACTC
+
=A?@BBCCBA;===4>@@BBCCCFAE;;;D
@Y1K6R:01019:00482
ACGAGTGCGTTCCCACTGTCGTA
+
B@@@@@999B699144//,,0,,
@Y1K6R:01020:00462
ACGAGTGCGTTCCCACTGTCG
+
BBDBBBA>99511,1////..
@Y1K6R:01020:00467
ACGAGTGCGTTCCCCATGTCGTAGGTACTC
+
;DCBBBCABDBBCC:B??@@AA995:>><=
@Y1K6R:01025:00470
TAGTATCAGCCTCCGCCATGACGAAGGTATTCC
+
4944444444244294:=AAB@A@59544499;
@Y1K6R:01025:00472
ACGAGTGCGTTCCCCATGTCGTAGGTACTC
+
A@>@BBB@@A?ACC:B9;;@@@BC?CAAAA
@Y1K6R:01025:00480
ATCAGACACTCGACACAGCAGAACACACA
+
43444/,,,,,,,2/44=4977:76111.
@Y1K6R:01034:00464
ACGAGTGCGTTCCCCATGTCGTAGGTACTC
+
?BBBB@@@@C@ABB:C??@>@@665:<<<>
@Y1K6R:01035:00475
ACGAGTGCGTTCCCCATGTCGTAGGTACTC
+
AAB@BBBBCC@DCD9B999?BB??;?:777
@Y1K6R:01040:00474
ACGAGTGCGTTCCCCATGTCGTAGGTACTC
+
ABBABA@@@B@ABCAC:;:?AA7747777>
@Y1K6R:01041:00457
ACGAGTGCGTTCCCCATGTCGTAGGTACTC
+
BBBABBCCCCADCB9B?@@@@???<>777=
@Y1K6R:01041:00462
ACGAGTGCGTTCCCCATGTCGTAGGTACTC
+
?BB?BBCBBB@BCC:C??BBBB6657777>
@Y1K6R:01042:00488
ATCAGACACGGACACAGCAGAACACAC
+
ABBBBBBB@@?ABCCCCDB@?=?BB@C
@Y1K6R:01048:00480
ACGAGTGCGTTCCCCATGTCGTAGTA
+
BCABEBA;;;2444/9991:97,,,,
@Y1K6R:01000:00527
ACGAGTGCGTTCCCCATGTCGTAGGTACTC
+
?CBBBBBBFE?BCB:?9::@@@=?;>777=
@Y1K6R:01005:00544
ACGAGTGTCCCCATGTCGTAGGTACTC
+
AB>BBBCCCCC:CBBBCCCBB@C;::B
@Y1K6R:01014:00530
ACGAGTGCGTTCCCCATGTCGTAGGTACTC
+
BB>ABBBABA?BCHACAAA@@@@B?C;;;B
@Y1K6R:01016:00511
TAGTATCAGCCTCGCCATGACGAA
+
@@B@@ACBAB?BAACBCCCCCBAA
@Y1K6R:01017:00536
TGATACGTCTCCTCCTATTACAT
+
<<<A<<<911>-1/,//424,**
@Y1K6R:01018:00532
TCTCTATGCGCTCCACATGTCTAAGGT
+
9=:@9<<ABCCFC@CBBBCCCCC;;:<
@Y1K6R:01019:00529
ACGAGTGCGTTCCCCATGTCGTA
+
BBABBB@;995444-944/444.
@Y1K6R:01020:00500
TGATACGTCTCCTCCTATACTTCT
+
////9=B9A@@64424444442,*
@Y1K6R:01021:00521
ACGAGTGCGTTCCCATGTCGTAGGTACTC
+
=978844444244-44443...34.....
@Y1K6R:01024:00548
AGCACTGTAGCTGTCACTAGTTACTTGTG
+
9==@BA@@A?9944449??@:2444244/
@Y1K6R:01025:00539
ACGACTGCGTTCCCCATGTCGTAGGTACTC
+
BBAABBCDCEAAAA9@>@@BCC??=?:77=
@Y1K6R:01025:00548
ACGAGGTGCGTTCCCCATGTCGTAGGTAT
+
BBBBB@?DBA;2444/9991<::00,/74
@Y1K6R:01026:00507
ACGAGTGCGTTCCCACTGTCGTA
+
9<@;;<@@AA611-//////..3
@Y1K6R:01027:00507
ACGAGTGCGTTCCCCATGTCGTAGGTACTC
+
BBBABBBCAADBHH9AACBABCBB?C;::?
@Y1K6R:01027:00526
ACGAGTGCGTTCCCCATGTCGTAGGTACTC
+
BBBBBBCCCCDA==7=9;;>?<00,00/0/
@Y1K6R:01029:00520
ACGAGTGCGTTCCCCATGTCGTAGG
+
CCBABACBC>2444/9991;=8,,+
@Y1K6R:01030:00508
ACGAGTGCGTTCCCCATGTCGTAGGTACTC
+
ABBBBBAACB?BCC:D9:9<;=//,00000
@Y1K6R:01030:00531
ATCAGACACGGACACAGCAGAACACAC
+
BBABBBABBB?BCCCCCCBCB@BBBB@
@Y1K6R:01035:00541
ACGAGTGCGTTCCCCATGTCGTAGGTACTC
+
BBBBBBCCCB=BDH:C:<<BBB?A>A:::@
@Y1K6R:01036:00506
TGATACGTCTCCTTCCTTAGTGC
+
?@ABCCCBBB>@C@B@B?:<<AD
@Y1K6R:01043:00513
ACGAGTGCGTTCCCCATGTCGTAG
+
?BCBBBA;445999/984/666,,
@Y1K6R:01002:00585
ACGAGTGCGTTCCCCATGACGTAGGTACTC
+
BBBBBBBBBC@BEC9CCCCBBB@?=>88;?
@Y1K6R:01005:00564
ATATCGCGACGGGTATGGAAGACTCTATAGAGC
+
@?@@@C@@4444-499:<=<@930/./.5283-
@Y1K6R:01005:00572
ACGAGTGCGTTCCCATGTCGTAGGTACTC
+
B9;<B@@>@@54409A@?10000,.73/.
@Y1K6R:01006:00576
ACGAGTGCGTTCCCCATGTCGTAGGTACTC
+
BBBBBBCB@;2444/9991:::00,00///
@Y1K6R:01008:00567
ACGAGTGCGTTCCCCATGTCGTAGGTACTC
+
BBB??@CFCCA@?=6@8;:???==:==???
@Y1K6R:01009:00554
TACTGAGCTACACACACAGAAAGATTGGT
+
A@ACCC@A@<<<CCCCCBC?B>BCB??2:
@Y1K6R:01009:00565
ATCAGACACGGACACAGCAG
+
/349@>0///,///4444//
@Y1K6R:01009:00566
ACGAGTGCGTTCCCCATGTCGTAGGTACTC
+
ABAACBB@>?5999/9999>AA=?:?:679
@Y1K6R:01009:00598
ACGAGTGCGTTCCCCATGTCGTAGGTACTC
+
BDCCEAAAAC@>>?4>999?@@7747777=
@Y1K6R:01011:00564
ACGAGTGCGTTCCCCATGTCGTAGGTACTC
+
@A??BBBBAA=>CD:D:;;@@@?BAC???B
@Y1K6R:01011:00568
ACGAGTGCGTTCCCCATGTCGTAGGTACTC
+
BABBBBBCDD@EEB9B@@?@@@::57=?=>
@Y1K6R:01011:00577
ACGAGTGCGTTCCCCATGTCGTAGGTACTC
+
BBBABACDBA;=994=899>>>7767777=
@Y1K6R:01012:00568
ACGAGTGCGTTCCCATGTCGTAGTATC
+
=BBBCCB@9959904888333161197
@Y1K6R:01012:00590
CGTGTCTCTAGGCACAGGATTTTGTGTAG
+
ADCEDBBAABB@BBBCGBBBAA9=@=>>>
@Y1K6R:01012:00595
ACGAGTGCGTTCCCCATGTCGTAGGTACTC
+
BBBBB@ABCC@BDC:B>?=;@@6957777>
@Y1K6R:01015:00573
ACGAGTGCGTTCCCCATGTCGTAGGTACTC
+
B?BBBBBCDCA?=929499>>>77477777
@Y1K6R:01015:00576
CGTGTCTCTACGGCACAGGATTTGTGTAG
+
449:99;<<1/0,.84442444-494//6
@Y1K6R:01015:00599
ACGAGTGCGTTCCCCATGTCGTAGGTACTC
+
BBBBBBBBCD@BCD9B9::BBC??;?:::?
@Y1K6R:01020:00592
ACGAGTGCGTTCCCCATGTCGTAGGTACTC
+
AABBBBBCBB@BDC:C@@@@AABB>A:::@
@Y1K6R:01021:00555
AGCACTGTAGCTGTCACTAGTTACTTGT
+
<=CC=:<CBBACCBCBBAABB@BDD@BB
@Y1K6R:01021:00577
ACGAGTGCGTTCCCCATGTCGTAGGTACTC
+
BCABABCC?;6944/9899>>>77477676
@Y1K6R:01022:00550
ACGAGTGCGTTCCCCAT
+
4489?@@9995/7707,
@Y1K6R:01023:00572
TAGTATCAGCCTCGCCATGACGAAGGTATTCC
+
BBCABBCBBBACAAA@CCCCDBB@B@CCC@C?
@Y1K6R:01023:00573
ACGAGTGCGTTCCCCATGTCGTAGGTACTC
+
ABBBDBBABC5944/99998877736??<?
@Y1K6R:01025:00577
ACGAGTGCGTTCCCCATGTCGTAGGTACTC
+
ACB??>CCCB@ABC:C@@?;@@6637777=
@Y1K6R:01028:00583
ACGAGTGCGTTCCCCATGTCGTAGGTACTC
+
BBCBBCCB?;2444/9991::<00,//./3
@Y1K6R:01030:00585
ATCAGACACGGACAACAGACAGACAC
+
BABBBB?CB:::1/-/82221/,220
@Y1K6R:01031:00597
ACGAGTGCGTTCCCCATGTCGTAGGTACTC
+
@@>BBCBBCB@BCH:C@@ABCCCCBG;;;B
@Y1K6R:01032:00560
ACGAGTGCGTTCCCCATGTCGTAGGTACTC
+
BDB?@@CC;C5999/9>>>>?A00,00/07
@Y1K6R:01033:00554
ACGAGTGCGTTCCCCATGTCGTAGGTACTC
+
ACBCCBCBCF;?==6=4887887747===?
@Y1K6R:01033:00571
ACGAGTGCGTTCCCATGTCGTAGT
+
@@A@BA@>AA6991444/440,,,
@Y1K6R:01034:00584
TAGTATCAGGCCTCCGCCATGACGAAGGGTATTCC
+
1-,***0**)*),,*,879999:44244-444979
@Y1K6R:01035:00565
ACGAGTGCGTTCCCCATGTCGTAGG
+
81:11//677,444,444473../,
@Y1K6R:01037:00569
ACGAGTGCGTTCCCATGTCGTAGTACT
+
BDBBAA=A=?5991999973711111.
@Y1K6R:01041:00578
ACGAGTGCGTTCCCCATGTCGTAGGTACTC
+
BBBBBBCA::2444/9999><<16366111
@Y1K6R:01041:00592
TCTCTATGCGCTCCCACATGTCTAAG
+
44444444444444-4444:4///,/
@Y1K6R:01043:00554
ACGAGTGCGTTCCCCATGTCGTAGTA
+
BBB?AAC@;;2444/9991;;8,,,,
@Y1K6R:01045:00568
ACGAGTGCGTTCCCCATGTCGTAGGTACTC
+
?BBBDBCBCC?BCC:B?@@CC@7:47777=
@Y1K6R:01047:00553
ACGAGTGCGTTCCCCATGTCGTAGGTACTC
+
BBB@ABDCBB?BBA7@B@@?BB??;?::7>
@Y1K6R:01048:00559
ACGCTCGACATGCCCAGGTACAGGAG
+
AB@@@CC<;<B;998;>;>?A@A=@@
@Y1K6R:01001:00614
ACGAGTGCGTTCCCCATGTCGTAGGTACTC
+
?ABBBBBBCC@BCD:E@@@ACBBC@C;<;A
@Y1K6R:01001:00622
ACGAGTGCGTTCCCCATGTCGTAGTACTC
+
CBDBBBBA::2444/9999>>;////...
@Y1K6R:01001:00624
AGCACTGTAGCTTTCACTAGTTACTTGT
+
BCBBCBBBAAAEEAECBAAAA@BB@A@>
@Y1K6R:01002:00600
ACGAGTGCGTTCCCCATGTCGTAGGTACTC
+
AA?AABBBAA?ACH:CBBBBBBAA?A:::?
@Y1K6R:01006:00604
ACGAGTGCGTTCCCCATGTCGTAGGTACTC
+
BBBBBBA@@A@AAB:C??@>AA?A>@:::@
@Y1K6R:01006:00634
ACGAGTGCGTTCCCCATGTCGTAGGTACTC
+
;@CCCCC?@@5999,884477916011116
@Y1K6R:01007:00639
ACGAGTGCGTTCCCCATGTCGTAGGTACTC
+
BBB@?@CCCDA?==6@8;9>><00,00//.
@Y1K6R:01008:00608
ACGAGTGCGTTCCCCATGTCGTAGGTACTC
+
BA<?@AAACB@ABC:C:;;ABBBB@C:;;A
@Y1K6R:01014:00600
ACGAGTGCGTTCCCCATGTCGTAGGTACTC
+
BBBABBCBBC@BCC:CBBBAACAA>@:::A
@Y1K6R:01014:00605
AGCACTGTAGCTGTCACTAGTTACTTGT
+
<>JDFBBBCCCBABCCCCBBB@CDC@AA
@Y1K6R:01014:00632
ACGAGTGCGTTCCCCATGTCGTAGGTACTC
+
<DCCBBBBBC@BCC:C999>>B??;=777=
@Y1K6R:01015:00606
ACGAGTGCGTTCCCCATGTCGTAGGTACTC
+
BBBBBBAA@A=@BCAC:;;AAA??=@:;7=
@Y1K6R:01017:00641
TACTGAGCTACACACACAGAAG
+
494:9=99;44999/////.,.
@Y1K6R:01020:00615
ACGAGTGCGTTCCCCATGTCGTAGGTACTC
+
ABBBBBBCBB@BCC:DAA@AAA?A>A:;;@
@Y1K6R:01021:00623
ACGAGTGCGTTCCCCATGTCGTAGGTACTC
+
@ACCCCCBAB6444/8991;;>00,00//.
@Y1K6R:01021:00643
ACGAGTGCGTTCCCCATGTCGTAGGTACTC
+
BBBBBBBBCC@BCC:CA@@@BB@@=@:::?
@Y1K6R:01022:00624
ACGAGTGCGTTCCCCATGTCGTAGGTACTC
+
>A?BBBCCBB?A=A7A@@@BBBBC@B:;;A
@Y1K6R:01023:00623
ACGAGTGCGTTCCCCATGTCGTAGGTATC
+
44348499@B?AAA4?991:::00,...4
@Y1K6R:01024:00603
TAGTATCAGCCTCCGCCATGACGAAGGTATTCC
+
4444444///,//,//,4999444242999=A6
@Y1K6R:01024:00604
ACGAGTGCGTTCCCCATGTCGTAGGTACTC
+
BBBBBBBCBC@BCC:B9;:@@@::67777=
@Y1K6R:01024:00623
ACGAGTGCGTTCCCCATGTCGTAGGTACTC
+
BABBBBCCAA?BCC:EA@ABBBBB?B:::@
@Y1K6R:01025:00604
ACGAGTGCGTTCCCCATGTCGTAGGTACTC
+
=@>BBBCBCB@BCH:CA@ABBBBB@C:;:A
@Y1K6R:01026:00624
ACGAGTGCGTTCCCACTGTCGTA
+
BBABBBB;6:,11,1////33>7
@Y1K6R:01026:00640
ACGAGTGCGTTCCCCATGTCGTAGGTATC
+
ACB@?@BB=?5999/9991;;;00,..5.
@Y1K6R:01026:00648
ACGAGTGCGTTCCCCATGTCGTAGGTACTC
+
BBB@A@CCCB8;99484::<>>77477777
@Y1K6R:01027:00645
ACGAGTGCGTTCCCCATGTCGTAGGTACTC
+
BBBBBBCCAADBBB9B@A@@@@BC@C<;<B
@Y1K6R:01030:00630
ACGAGTGCGTTCCCCATGTCGTAGGTACTC
+
A@>?@BCCBC@BCB:C@@@@AA@B?C:;;B
@Y1K6R:01031:00644
TCTCTATGCGCTCCACATGTCTAAGGT
+
BCCBBBCCCDCCC@DBCC@AACCAC?B
@Y1K6R:01032:00634
ACGAGTGCGTTCCCCATGTCGTAGGTACTC
+
AA?=?BCCBB=@@@6@AABACCBC@C@@@B
@Y1K6R:01033:00614
ACGAGTGCGTTCCCCATGTCGTAGGTATC
+
BCC@A@CBC;2444/9991::<00,0:4.
@Y1K6R:01033:00617
ACGAGTGCGTTCCCCATGTCGTAGGTACTC
+
ABAABBCCBC@BCC:B99:@AA7747777>
@Y1K6R:01034:00605
ACGAGTGCGTTCCCCATGTCGTAGGTACTC
+
BBBABBECDCACCC9B@@@>??==:<:::A
@Y1K6R:01036:00635
ACGAGTGCGTTCCCCATGTCGTAGGTACTC
+
B@??CBBABB?@>>4>9998:8=<368816
@Y1K6R:01038:00635
CGTGTCTCTAGGCACAGGATTTTGTGTAG
+
BBFCBAAB?@A@ECCCCACCCC::;;BBB
@Y1K6R:01038:00648
ACGAGTGCGTTCCCCATGTCGTAGGTACTC
+
BBBBBCBBBB@BIH:C;<<@AA<<;=777=
@Y1K6R:01039:00646
TACTGAGCTACACACACAGAAAGATTGGT
+
A@ABCBBB??BBBDDDAA9775:>>?BAA
@Y1K6R:01045:00635
TGATACGTCTCCTTCCTTAGTTACTTCA
+
BCCCCCEAAAA>@>@;><@@@=ACBBA<
@Y1K6R:01048:00642
ACGAGTGCGTTCCCATGTCGTAGGTATC
+
A@AAB;99??59919?>1000//,.33.
@Y1K6R:01002:00665
TACTGAGCTACGACACACGATGAAGATTGGTG
+
4444:?999=9994:498448887;4430*,,
@Y1K6R:01003:00671
ACGAGTGCGTTCCCCATGTCGTAGGTACTC
+
=A?BB@@AAB@ACC:B99:ABBAA>A::7>
@Y1K6R:01005:00662
ACGAGTGCGTTCCCCATGTCGTA
+
CCB:9;CAA;5///+11//662.
@Y1K6R:01005:00692
ACGAGTGCGTTCCCCATGTCGTAGGTACTC
+
BBBBBBCCA?=@@@6@AAB@@@AB?B;;;C
@Y1K6R:01007:00661
ACGAGTGCGTTCCCCATGTCGTAGGTACTC
+
BBBAAADB@;2444/9999???7747====
@Y1K6R:01008:00693
ACGAGTGCGTTCCCCATGTCGTAGGTACTC
+
BBBABBCCCC@DDD9CCBBABBCC@C<<;B
@Y1K6R:01014:00670
ACGAGTGCGTTCCCCATGTCGTAGGTACTC
+
>@>?BBBBADEACF:C@A@BBBAB@B:::A
@Y1K6R:01014:00683
AGCACTGTAGCTGTCACTAGTTACTTGT
+
<<CCBECCACACCCCABAAAA@ABCEDA
@Y1K6R:01018:00653
TACTGAGCTACACACACAGAAAGATTCG
+
B@A@A;99999>>@B994478,.00)**
@Y1K6R:01018:00694
TAGTATCAGCCTCGCCATGACGAAGGTATTC
+
////881/99;499C:;1::6//,/,///,.
@Y1K6R:01019:00650
ACGAGTGCGTTCCCCATGTCGTAGGTACTC
+
BB>?BBBBBB@BCC:CBABABBBB@B???A
@Y1K6R:01020:00683
ACGAGTGCGTTCCCACTGT
+
BDB@BCA;//,--+-,,,,
@Y1K6R:01021:00667
ACGAGTGCGTTCCCCATGTCGTAGGTACTC
+
@A??BBBCBE@CCC:CBBBBCCCCED;;:B
@Y1K6R:01022:00650
ACGAGTGCGTTCCCCATGTCGTAGGTACTC
+
AAACCBBBCCBBCC:B:;9>@@;?:=777=
@Y1K6R:01024:00673
ACGAGTGCGTTCCCATGTCGTA
+
BBABBBA@@:244-944/..4.
@Y1K6R:01025:00665
ACGAGTGCGTTCCCCATGTCGTAGGTACTC
+
B?>ACCCDCC@BB=6=9::@@=//,00000
@Y1K6R:01025:00687
ACGAGTGCGTTCCCATGTCTAG
+
A@@?BCC<>DB@>811,,,,..
@Y1K6R:01026:00670
ACGAGTGCGTTCCCATGTCGTAGGTACTC
+
ABB@BCCB??=@A<>@@@>@@7747777=
@Y1K6R:01027:00656
ACGAGTGCGTTCCCCATGTCGTAGGTACTC
+
CBBACBCC@A?AIHAC;<;BBB??:?777=
@Y1K6R:01029:00651
ACGAGTGCGTTCCCCATGTCGTAGGTACTC
+
@CCBBAABCDADCB9A=>?;??77377777
@Y1K6R:01029:00661
ACGAGTGCGTTCCCCATGTCGTGGTACTC
+
ABABBBBBBC@BCC:DAA@@CCC@BCCCB
@Y1K6R:01029:00664
TGATACGTCTCCTTCCTTAGTTACTTCA
+
44994444944242424244/5///,,,
@Y1K6R:01030:00672
ACGAGTGCGTTCCCCATGTCGTAGGTACTC
+
B@BBBBBBBC?BCC:C@A@BAA??;=:;;?
@Y1K6R:01033:00687
ACGAGTGCGTTCCCCATGTCGTAGTACTC
+
;<;CBB@>A:5999/9991446.......
@Y1K6R:01035:00650
ACGAGTGCGTTCCCCATGTCGTAG
+
B@>@CEB@BA2444/99910....
@Y1K6R:01035:00684
ACGAGTGCGTTCCCCATGTCGTAGGTACTC
+
BC9;;@@999616606///8887?=?8769
@Y1K6R:01036:00653
CGTGTCTCTAGGCACAG
+
4444////,,,*,////
@Y1K6R:01036:00662
ACGAGTGCGTTCCCCATGTCGTAGTACT
+
BCB::<BBAA5999/9981;;7,,,,,,
@Y1K6R:01036:00684
ACGAGTGCGTTCCCCCCCC
+
8434844444244444444
@Y1K6R:01037:00651
ACGCTCGACATGCCCAGGTACAGGAG
+
CDCBBBBBCCBA??=>>7<??9989>
@Y1K6R:01037:00654
ACGAGTGCGTTCCCCATGTCGTAGGTACTC
+
=@>BBCCDACDADC:CFA@@BB??;?::;?
@Y1K6R:01037:00670
ACGAGTGCGTTCCCATGTCGTAGGT
+
BA@;9<DB??5991844/446..,.
@Y1K6R:01037:00684
ACGAGTCGTTCCCCCC
+
94986////,//////
@Y1K6R:01037:00699
ACGAGTGCGTTCCCCATGTCGTAGGTACTC
+
BCBABBCCCCACCC:C<<<BBBAB?A???@
@Y1K6R:01039:00655
ACGAGTGCGTTCCCACTGTCG
+
;AABABA;4961<-1////..
@Y1K6R:01039:00661
ATACGCTCTCTATACT
+
434447//////4444
@Y1K6R:01039:00677
TCTCTATGCGCTCCACATGTCTAAGGT
+
D:D=CCBACABBB=@ACCCB@@@7;:<
@Y1K6R:01040:00687
ATCAGACACGGACACGCAGAACACAC
+
BBBBBA>B997;ACCCGDBB>A>>=@
@Y1K6R:01041:00669
CGTGTCTCTAGGCACAGGATTTTGTGTAG
+
BB@AABB@A@C?CAAAC@<999/111---
@Y1K6R:01043:00659
ACGAGTGCGTTCCCCATGTCGTAGGTACTC
+
AA?>>ABCCC@DCC9CBBBACDBBAD;;;B
@Y1K6R:01044:00668
ACGAGTGCGTTCCCCATGTCGTAGGTACTC
+
BBBABBCECC>?==6=8;9>??7747777=
@Y1K6R:01044:00698
ACGAGTGCGTTCCCCATGTCGTAGGTACTC
+
BBB?@@A@@F@ABC:DB@@@BB??<@:;:?
@Y1K6R:01047:00667
ACGAGTGCGTTCCCCATGTCGTAGGTACTC
+
BBBAAABCCC=?==6@:::@AA77377777
@Y1K6R:01047:00676
ACGAGTGCGTTCCCCATGTCGTAGGTACTC
+
BB>?BBBBAB@AAB:C??@?AA??;?;::A
@Y1K6R:01048:00655
ACGAGTGCGTTCCCCATGTCGTAGGTACTC
+
BBB@ABCBAA?ACC:D?A?>@@??<@:;:@
@Y1K6R:01049:00658
ACGAGTGCGTTCCCCATGTCGTAAGGTACTC
+
BBACBABACCCCHHDC<<<;876:?388868
@Y1K6R:01001:00712
ACGAGTGCGTTCCCCATGTCGTAGGTACTC
+
ABABBBBCCC?BBA9@@@@@@@@@=@:::?
@Y1K6R:01003:00704
ACGAGTGCGTTCCCCATGTCGTAGGTACTC
+
BBBAA>BBA?6944/8891;;;00,00/07
@Y1K6R:01005:00724
ACGAGTGCGTTCCCCATGTCGTAGGTACTC
+
@@?ABBCCCBDAAA7@@@@@CB@@>B???A
@Y1K6R:01011:00748
ACGAGTGCGTTCCCCATGTCGTA
+
BBABAA=?:;2444/944/440,
@Y1K6R:01013:00726
TGATACGTCTCCTTCCTTCAGTTACTTCA
+
AAABBABABBC:<9;;>6443313;:30,
@Y1K6R:01016:00715
ACGAGTGCGTTCCCCATGTCGTAGGTACTC
+
BBAABBBB@C@BCB9>9:8<>>7747777=
@Y1K6R:01020:00735
ACGAGTGCGTTCCCCATGTCGTAGG
+
ABBBBBB=::2444/9991007./,
@Y1K6R:01028:00723
AGCACTGTAGCTGTCACTAGTTACTTGT
+
<=GCDBBCBEBDABBAD@@@A@BCC?DA
@Y1K6R:01030:00733
ACGAGTGCGTTCCCCATGTCGTAGGTACTC
+
?BBBBBCAAAACCB:C<<<@BBBC@B:;;?
@Y1K6R:01031:00744
TAGTATCAGCCTCGCCAT
+
@>><8--,,,*,,,8,4/
@Y1K6R:01032:00723
ACGAGTGCGTTCCCATGTCGTAGG
+
@<;;@@@@9961;8<1/,0,,..,
@Y1K6R:01033:00719
ACGAGTGCGTTCCCCATGTCGTAGGTACTC
+
ADCBBBBCDCDA==798;9>>>7747777>
@Y1K6R:01033:00740
ACGAGTGCGTTCCCCATGTCGTAGGTACTC
+
ABBBAAA;;;:AAB:B@@?>AA??<>777=
@Y1K6R:01036:00745
ACGAGTGCGTTCCCCATGTCGTAGGTACTC
+
BBB>ABDA;;2444/9991<;:00,....3
@Y1K6R:01037:00703
ACAAGTGCGTTCCCCATGTCGTAGGTACTC
+
=;;7<DECEB?BEC:C@@>=;?8748989>
@Y1K6R:01037:00737
ACGAGGTTCCCCATGT
+
>>?992421//*////
@Y1K6R:01038:00707
CGTGTCTCTAGGCACAGGATTTTGTGTAG
+
ADCFBAAB;;<?BCEEDADCCA99;;?AA
@Y1K6R:01039:00713
ACGAGTGCGTTCCCACTGTCG
+
BDAABB=@;;,--+-,,,,..
@Y1K6R:01039:00719
ACGAGTGCGTTCCCCATGTCGTAGGTACTC
+
BBBBBBBBBE@BCC:C9997?>6647777=
@Y1K6R:01040:00727
ACGAGTGCGTTCCCCATGTCGTAGGTACTC
+
?B>@@@AACC@BDB:A99:<>>77477777
@Y1K6R:01041:00746
ACGAGTGCGTTCCCCATGTCGTAGGTACTC
+
BBBBEBBBBCACCE:C;;:@BB??<@:::?
@Y1K6R:01043:00734
ACGAGTGCGTTCCCCATGTCGTAGGTATC
+
?@>@@ACCCFECCC9B9:1;;;//,0:7.
@Y1K6R:01043:00743
TAGTATCAGCCTCCGCCATGACGAAGGTATTCC
+
>@>>?998=>;99249:;BCDC@>5969887?;
@Y1K6R:01045:00709
ACGAGTGCGTTCCCCATGTCGTAGGTACTC
+
BBBBBBFC?=;@==4>>@@ACCBBAC?@@A
@Y1K6R:01045:00718
TGATACGTCTCCTTCCTTAGTTACTTCA
+
BBBBBCCBCCB@B?A=?=@BBBCCCCEA
@Y1K6R:01046:00706
ACGAGTGCGTTCCCCATGTCGTAGGTA
+
BBA@AABB@?5999/999174...,..
@Y1K6R:01046:00718
ACGAGTGCGTTCCCCATGTCGTAGGTACT
+
9<B@@ABBCF=@@@4=8;1<;;00,//..
@Y1K6R:01047:00737
ACGAGTGCGTTCCCATGTCGTA
+
@@@@@@>>@@611,11//4441
@Y1K6R:01000:00789
ACGAGTGCGTTCCCCATGTCGTAGGTACTC
+
ABBBBBCB@;2444/9>>>>AA7737777=
@Y1K6R:01001:00788
ACGAGTGCGTTCCCCATGTCCGTAGGTACTC
+
AA?AAACDCB6994/9@>@@?BBAB?BABBA
@Y1K6R:01012:00780
AGCACTGTAGCTGTCACTAGTTACTTGT
+
>@FDCCABBABBCAA@@@ABB@CDB@BE
@Y1K6R:01014:00764
ACGAGTGCGTTCCCCATGTCGTAGGTACTC
+
BBBBBBDB;;2444/9>>>>BB::57777=
@Y1K6R:01015:00794
ACGAGTGCGTTCCCATGTCGTAGGTATC
+
BCBBBBC@;;244-9981974//,.443
@Y1K6R:01021:00754
TAGTATCGAGCCTCCGCCATGACGAAGGTATTCC
+
48;/1//////6/424478=>CCAA;=9?91,.3
@Y1K6R:01023:00766
CGTGTCTCTAGGCACAGGATTTTGTGTAG
+
BBBEFBBBDBB@C@@>@<9999/9>>>99
@Y1K6R:01025:00775
TAGTATCAGCCTCGCCATGACGAAGGTATTCC
+
BBC@@AC<<<CAAAC@CCCEDAB?B@BBBDC?
@Y1K6R:01025:00789
ACGAGTGCGTTCCCCATGTCGTAGGTACTC
+
BBBBBBBCCCA??@6@@BBACCCC@C;::A
@Y1K6R:01027:00798
ACGAGTGCGTTCCCCATGTCGTAGTAC
+
CBABBC@;?:2444/999100;////,
@Y1K6R:01031:00753
ACGAGTGCGTTCCCCATGTCGTAGGTACTC
+
AA??@@CB;>2444/9>>>@CBCC?B:;;?
@Y1K6R:01036:00755
ACGAGTGCGTTCCCCATGTCGTAGGTATC
+
ABBB@@CB;;2444/9999?AA??=?BB>
@Y1K6R:01040:00780
ACGAGTGCGTTCCCACTGTCGTAGT
+
=BA;;<BB<A:<?81////334...
@Y1K6R:01042:00752
ACGAGTGCGTTCCCATGTCGTAGGTACT
+
BBABBBC@;;244-9==:744..,....
@Y1K6R:01042:00758
TACTGAGCTACACACACAGAAAGATTGGT
+
BCBCCCB:<=DCCDCCCBBAA=ABB@C>@
@Y1K6R:01043:00772
ATCAGACACGGACACAGCAGAACACAC
+
BAABABABBB?CCCCA@?BCC@BBBBB
@Y1K6R:01045:00782
TCTCTATGCGCTCCACATGTCTAAGGCTG
+
49??BCCCCDB::;;BB@@>>>@6924:4
@Y1K6R:01047:00778
ACGAGTGCGTTCCCACTGTCGTA
+
BBBBCA=9//,11,1////9773
@Y1K6R:01049:00777
ACGAGTGCGTTCCCCATGTCGTAGGTACTC
+
BBBABAB@;;2444/9>>>@BB7737777=
@Y1K6R:01049:00785
ACGAGTGCGTTCCCATGTCGTAGGTACTC
+
ABABCCB@=?59909>998>><><====<
@Y1K6R:01004:00808
ACGAGTGCGTTCCCCATGTCGTAGGTACTC
+
?ABBBCCCCA==994=8;9??=00,00/07
@Y1K6R:01015:00819
ACGAGTGCGTTCCCCATGTCGTAGGTACTC
+
@CBBBBCBA??BAA9B@@@ABBAA>A:;:>
@Y1K6R:01016:00830
ACGAGTGCGTTCCCCATGTCGTAGGTACTC
+
@A?BA@@BCBABCC:B99:@AA??;@777=
@Y1K6R:01017:00800
TGATACGTCTCCTTCCTTAGTTACTTCA
+
AAAABCCBCDC@B=?=@ABCCCCCC@CA
[truncated: 76,954 more chars]
