# Supplementary material for: The Sequencing Bead Array (SBA), a Next-Generation Digital Suspension Array
Source: PLoS One. 2013 Oct 7;8(10):e76696. doi: 10.1371/journal.pone.0076696 (PMC3792038; doi:10.1371/journal.pone.0076696)
Supplement: Data S1 — Raw sequencing data files for presented experiments. The compressed file contains a table of content for all files included (0. TOC Supporting Data Files.txt) and raw sequencing data (PGM Torrent Suite run reports, FASTQ files and Sphix generated CSV files) for experiments presented in Figure 2 and Figure 3 (same data set as Figure S1). (ZIP) [file pone.0076696.s001.zip › Supporting Data Files/2. Figure 3 and S1/2.1 Figure 3 and S1 files/2.2 FASTQ/17_OM-2059_TS-342.fastq]

@CRDDZ:00010:00009
ACGAGTGCGTTCCCATGTCGTAGGTACTC
+
@D?AABBA@@5991999999998489488
@CRDDZ:00010:00020
ACGAGTGCGTTCCCATGTCGTAGTACT
+
BBBBBBCA::244-984/644......
@CRDDZ:00010:00042
ACGAGTGCGTTCCCCATGTCGTAGGTACTC
+
ACBBBACB@;2444/9999>??8747777=
@CRDDZ:00011:00021
ACGAGTGCGTTCCCCATGTCGTAGGTACTC
+
ABA<;>CCBB=@@@6@@@<;;;00,0000<
@CRDDZ:00014:00013
ACGAGTGCGTTCCCCATGTC
+
98344444==5111*///,0
@CRDDZ:00014:00022
ATCAGACACTCGACACAGCAGAACACAC
+
10//60,,,,,,,07666//.46...47
@CRDDZ:00016:00037
CGTGTCTCTAGGCACAGGATTTTGTGTAG
+
;=@AACBCECC@CCCBB>9999/9B@ACC
@CRDDZ:00020:00017
ACGAGTGCGTTCCCCATGTCGTAGGTACTC
+
BBAABBBA@@?@CC9B>??BBBA?>?A@@?
@CRDDZ:00021:00006
ATATCGCGAGGGTAGTGAAGATCG
+
;>@AAA?@=A>-44//,,22,,,,
@CRDDZ:00022:00016
ACGAGTGCGTTCCCCATGTCGTAGGTACTC
+
BBB??=ABC@@ACC9B@A@BC@@?@BAABB
@CRDDZ:00024:00017
ACGAGTGCGTTCCCCATGTCGTAGGTACTC
+
BBB@A@BBCC@CCB5:;;;>@@9858999B
@CRDDZ:00024:00034
ACGAGTGCGTTCCCATGTCA
+
<834;44444244-444/..
@CRDDZ:00026:00015
ACGAGTGCGTTCCCCATGTCGTAGGTACTC
+
ABB?@ABB>;7999/9>@@@BA;:48999>
@CRDDZ:00026:00022
ACGAGTGCGTTCCCCATGTCGTAGGTACTC
+
BBBBBBBBBC@ECC:DEBBBAA><896::?
@CRDDZ:00030:00030
ATCAGACACTCGACACAGCAGA
+
934449784444444//,,,,,
@CRDDZ:00033:00041
CGTGTCTCTAGGCACAGGATTTTGTGTAG
+
AAAAAABBBCC9;=CAA<9999/989844
@CRDDZ:00024:00081
ATCAGACACGACACAGCA
+
=;@9;8<<11///4444/
@CRDDZ:00041:00064
TATATCAGCCTCGCCATGACGAAGGTATTCC
+
BBBB?@::<@@@@C@A@@CCBD@@>@997;D
@CRDDZ:00022:00188
TCTCTATGCGCTCCACAT
+
666;ABA91/1//,//4;
@CRDDZ:00049:00186
ACGAGTGCGTTCCCCCACTGTCG
+
>??99;@@>>51111*/////66
@CRDDZ:00005:00204
ACGAGTGCGTTCCCCCCCCCCCCTATGTCGTAGGTAC
+
9;;AA@>?99599999999999"4;;>:888/.,.//
@CRDDZ:00042:00206
ACGAGGTGCGTTCCC
+
99844244//7778+
@CRDDZ:00008:00271
ACGAGTGCGTTCCCACTGTCGTAGTACTC
+
A@BCBBBAAA@CC@<<<AA@@@4334444
@CRDDZ:00028:00290
ACGAGTGCGTTCCCACTGTCGTAGTAGT
+
BC@BABCBBB=AA<<9944877633.,*
@CRDDZ:00034:00295
TGATACGTCTCCTTCCTTAGTTACTTCA
+
BCB?ABAA=94595969@99;AA@ACB<
@CRDDZ:00008:00323
ACGGGAGTGCGTTCCCCCCCCCCCCCCCCCCCCATGTCGTAGGGGGGGGGTACTCATCAC
+
49DA/988948>59999999999999999444"4998499>@CCCBCBB"7444833333
@CRDDZ:00009:00391
ACGAGTGCGTTCCCCATGTCGTAGGTACTC
+
BBABBBB@BB5494-9999>??8767777<
@CRDDZ:00017:00393
ATCAGACACGGACACAGCAGAACACAC
+
CBBCBCABBA?ABCBCCDBCB?BCBAA
@CRDDZ:00031:00369
ACGAGTGCGTTCCCCATGTCGTAGGTATC
+
BCB?@ACCAC?ACC9C<<<AABBC?A;77
@CRDDZ:00040:00382
ACGAGTGCGTTCCCCATGTCGTAGGTATC
+
CC@AACCB@@2499/999988>873664.
@CRDDZ:00040:00385
ACGAGTGCGTTCCCCATGTCGTAGGTATC
+
<CB<;<HBBC?BBA7A9;9ABB@@=?@@>
@CRDDZ:00007:00428
TGATACGTCTCCTTCCTTAGTTACTTCA
+
B?BBBDBB@??>D;==@@BBBDBBBABB
@CRDDZ:00009:00449
ACGAGTGCGTTCCCCATGTCGTAGGTACCTC
+
?BABABCDCC@CDD:A;<;???87477747@
@CRDDZ:00012:00414
ACGAGTGCGTTCCCCATGTCGTAGGTACTC
+
BBABBBCCDD@EBB9B>@@ACCBC@C:;:B
@CRDDZ:00014:00402
AGCACTGTAGCTGTCACTAGTTACTTGT
+
@ABB;9=ABECDCCCCDCCCC@CCC@B;
@CRDDZ:00014:00446
ACGAGTGCGTTCCCCATGTCGTAGGTACTC
+
BBBBBBB@::5999/9999BDDFC>AACCB
@CRDDZ:00022:00403
TCTCTATGCGCTCCACATGTCTAAGGT
+
BBCBDCBBBDDAB@EC@??AAAC@B@C
@CRDDZ:00026:00425
ACGAGTGCGGTTCCCCATGTCGTAGGTACTC
+
BBAABBEBB?@=?==6@9@@@@@97489999
@CRDDZ:00028:00424
TACTGAGCTACACT
+
4;944;B;-,,,,,
@CRDDZ:00034:00421
ACGAGTGCGTTCCCCATGTCGTAGGTACTC
+
BBB??=AAAA@CCD:C:999>;10,0111;
@CRDDZ:00038:00411
ACGAGTGCGTTCCCCATGTCGTAGA
+
?AABEAB@;;2444/9444884433
@CRDDZ:00039:00426
ACGCTCGACATGCCCAGGTACAGGAG
+
@A@BBBBCCBB===:496:@AAC@@@
@CRDDZ:00047:00416
ACGAGTGCGTTCCCCATGTCGTAGGTATC
+
ABBAB?CCB@6:44/9991:A@10,0;8/
@CRDDZ:00047:00418
ACGAGTGCGTTCCCCATGTCGTAGGTACTC
+
BBBB@@AABB?@CC:D:99=@@=<;>999?
@CRDDZ:00048:00405
ACGAGTGCGTTCCCCATGTCGT
+
ABB99;@?>>5111*///,220
@CRDDZ:00048:00423
ACGAGTGCGTTCCCCATGTCGTAGGTATC
+
ABBBBBCA::2444/9991;;;10,0:6/
@CRDDZ:00004:00450
ACGAGTGCGTTCCCCATGTCGTAGGTACT
+
BBBAABB;995999/9991;;4..,..3.
@CRDDZ:00006:00454
ACGAGTGCGTTCCCCATGTCGTAGTACGT
+
BBB99;@B>?6999-944/444.,,,,,,
@CRDDZ:00006:00456
ACGAGTGCGTTCCCCATGTCGTAGGTACTC
+
BBB?@@@BCD@BCC:BAAA@;@@?;??A?@
@CRDDZ:00006:00480
ACGAGTGCGTTCCCCATGTCGTAGTAC
+
BB>?@@>>996999-844644......
@CRDDZ:00011:00465
ACGAGTTGCGTTCCCCATGTCGTAGGTACTC
+
BBBBCDCCCA?;@==4>@@@?BB8737777=
@CRDDZ:00011:00497
TAGTATCAGCCTCCGCCATGACGAAGGTATTCC
+
4994449444244899;?>88;;7:::1/1:6,
@CRDDZ:00013:00497
ACGAGTGCGTTCCCCATGTCGTAGGTACTC
+
CBB?>@BACBCBBC:C;<<;??>>>??:;;
@CRDDZ:00014:00473
ACGAGTGCGTTCCCCATGTCGTAGGTACTC
+
BBBABBBBBB@CDF:C;;;A>?98589998
@CRDDZ:00017:00457
TAGTATCAGCCTCGCCATGACGTATTCC
+
B@BBBCC@?@@;;<=AECCCCBABC@C@
@CRDDZ:00021:00466
ACGAGTGCGTTCCCCATGTCGTAGGTACTC
+
BBC@@@AACC@CCC:C@@@@@>=<;>>>>>
@CRDDZ:00028:00490
ACGAGTGCGTTCCCACTGTCGTAGTA
+
BBB99<@@?@-11-/////87<3711
@CRDDZ:00029:00489
ACGAGTGCGTTCCCCATGTCGTAGACGTC
+
?ABBBBCBBB=A@=6@;;1;?<-,,,,,,
@CRDDZ:00030:00471
ACGAGTGCGTTCCCCATGTCGTAGGTACTC
+
BBB@AACC;C5999/9??;;;8--*,,,,,
@CRDDZ:00033:00486
ACGAGTGCGTTCCCCATGTCGTAGGTACTC
+
BBBBBBBB@;6:44/9999>?@9858999>
@CRDDZ:00034:00468
ACGAGTGCGTTCCCCATGTCGTAGT
+
BBBABBB=::2444/9991<<00/.
@CRDDZ:00038:00472
ACGAGTGCGTTCCCCATGTCGTAGGTACTC
+
ABB?BBDCAA>ACC9B@@????>=;>???A
@CRDDZ:00040:00464
ATCAGACACGGACACAGCAGAACACAC
+
BABBBCBCBB?BBBBBBCBCB@BBBC@
@CRDDZ:00040:00495
ACGAGTGCGTTCCCCATGTCGTAGGTACTC
+
ABAABBCBCA6::4-9===>>>98489999
@CRDDZ:00044:00483
ACGAGTGCGTTCCCCATGTCGTAGGTACTC
+
?@>>>>CBCA8::4-94;;>BB??;<899>
@CRDDZ:00045:00498
ACGAGTGCGTTCCCCATGTCGTAGGTACTC
+
@BB??=CBCB=@==694;;AAA9:48999>
@CRDDZ:00046:00477
ACGAGTGCGTTCCCCATGTCGTAGGTACTC
+
BBB??=CHCB=??=6=>ABBCC?>>>9;;@
@CRDDZ:00005:00504
ATATCGCGAGGGTATGGAAGACTCTATAG
+
@@@@@BB<=AK?AAAB>C?A@ABB:::A?
@CRDDZ:00005:00543
ACGAGTGCGTTCCCCATGTCGTAGGTACT
+
A@@?@ABCBB=@@=4>891;1000,....
@CRDDZ:00006:00508
AGCACTGTAGCTTTCAAGTTACTGTGC
+
=9<<@9>494494-44548244779<;
@CRDDZ:00006:00514
ACGAGTGCGTTCCCCATGTCGTAGGTATC
+
?@C:99@>9961==1<///4443101117
@CRDDZ:00007:00531
ACGAGTGCGTTCCCCATGTCGTAGGTACTC
+
BCBBBBCCBB@BCD9BBABBAB@?;????A
@CRDDZ:00008:00500
ACGAGTGCGTTCCCCATGTCGTAGGTACTC
+
ABBAB?BBBDABBC9BBBBBDBAB@B??@@
@CRDDZ:00009:00500
ACGAGGTGCGTTCCCCATGTCGTAGGTACTC
+
>BB998<CBBC?CHH:C:;;BBB@B?B@AAB
@CRDDZ:00009:00520
AGCACTGTAGCTCGTCACTAGTTACATGTG
+
/66664444:449>>@8999942449944/
@CRDDZ:00010:00511
TGATAAGTCTCCTTCCTTAGTTACTTCA
+
BCBCC@B??@A=@@C?C?BCC@@AAECE
@CRDDZ:00010:00527
ACGAGTGCGTTCCCCATGTCGTAGGTA
+
BBB@BCB@::2444/9991;;8--+,,
@CRDDZ:00011:00500
ACGAGTGCGTTCCCCATGTCGTAGGTC
+
BBB9:;@@CA5999/999>@@@98474
@CRDDZ:00011:00513
ACGAGTGCGTTCCCCATGTCGTAGGTACTC
+
@ABBBBCDCC@CBB9C@@@???>?;?@BAB
@CRDDZ:00012:00518
TACTGAGCTACACACACAGAAAGATTGGT
+
BBBCCCBBA@BBBDDBBBBCA>CAA?A=?
@CRDDZ:00013:00515
ACGAGTGCGTTCCCCATGTCGTAGGTACTC
+
BBBBB@BCCD>??=6@;;;ABBBC@C@@@A
@CRDDZ:00016:00504
ACGAGTGCGTTCCCCATGTCGTAGGTACTC
+
BCB??@CCCB=@@=6=4;9>??8747777=
@CRDDZ:00021:00521
ACGAGTGCGTTCCCCATGTCGTAGGTACTC
+
BBB@@AGEBB@CBB9BAB?<<<3137777>
@CRDDZ:00022:00505
TACTGAGCTACACACACAGAAAGATTGGT
+
BBCBABDB==>>;;<DB@9;;09AB>BCB
@CRDDZ:00024:00512
AGCACTGTAGCTGTCACTAGTTACTTGT
+
ABCCCBBCCCCBCCCCCCBBB@CCD@BA
@CRDDZ:00026:00521
ACGAGTGCGTTCCCCATGTCGTAGGTACTC
+
BBBBBABBBB>AAA9AAB<???10,01//6
@CRDDZ:00026:00541
TGATACGTCTCCTTCCTTAGTTACTTCA
+
BBBBBBC???C@CAB@CACCCBAAA@CC
@CRDDZ:00027:00549
ACGTGCGTTCCCCATGTCGTAGGTACTC
+
BBBBBBAA6944-9499>>>9858989>
@CRDDZ:00031:00522
ACGAGTGCGTTCCCCATGTCGTAGGTACTC
+
<BCCCC@BBB@CCC:C9;99;;>?;>;;;A
@CRDDZ:00031:00529
ACGAGTGCGTTCCCCATGTCGTAGGTACTC
+
BBB@AACCA;2444/9??>@??>=:=777=
@CRDDZ:00035:00534
ACGAGTGCGTTCCCCATGTCGTAGGTACTC
+
CBB@A@CBA=6444/9999@@@9858999>
@CRDDZ:00038:00529
ACGAGTGCGTTCCCATGTCGTAGGTACTC
+
BCCCCCC:>92991444///,,,00,,,/
@CRDDZ:00042:00502
ACGAGTGCGTTCCCCATGTCGTAGGTACT
+
CCBBBB?=9;2444/9??<:9900,//./
@CRDDZ:00047:00528
AGCACTGTAGCTTTCACTAGTTACTTGT
+
ABBBDCCB=@;;;9<BBBEBC@ABB@BA
@CRDDZ:00048:00529
ACGAGTGCGTTCCCCATGTCGTAGGTACTC
+
BCBAABCB@;2444/9>>=ABB9:47899>
@CRDDZ:00048:00534
ACGAGTGCGTTCCCCATGTCGTAGGTACTC
+
AA?===CCA;2444/9991<<8-,+,,,,,
@CRDDZ:00004:00553
ACGAGTGCGTTCCCCATGTCGTAGGTACTC
+
BBA@BBBBBC@BCC9B@?>>?@@@<@;;;A
@CRDDZ:00005:00553
ACGAGTGCGTTCCCCATGTCGTAGGTACTC
+
BBB@A@BCFD?BBA7>=>>>??>><@????
@CRDDZ:00006:00586
ACGAGTGCGTTCCCCATGTCGTAGGTACTC
+
BBBBBBBCCCABAA9BBBBACBBB@BBABB
@CRDDZ:00017:00584
ACGAGTGCGTTCCCCATGTCGTAGGTACTC
+
AABBBBBBCB=@==6=9;9?BB@B?B;<<B
@CRDDZ:00021:00583
AGTCGATCACAG
+
8//18888:B?A
@CRDDZ:00022:00559
ACGAGTGCGTTCCCCATGTCGTAGGTACTC
+
:@B<;<CCCH@CCC9@;<9?AB98478448
@CRDDZ:00027:00589
ACGAGTGCGTTCCCCATGTCGTAGGTACTC
+
BBBBBBDC?@6;;9/9>>@@@@?@<@:::A
@CRDDZ:00028:00599
ACGAGTGCGTTCCCCATGTCGTAGGTACTC
+
BBB@@ACBBB?BFD:C;<;@@?9848>=84
@CRDDZ:00029:00593
ACGAGTGCGTTCCCCATGTCGTAGGTACTC
+
BBB?BBCCBB?AAA7@;;;AAA8:5:===>
@CRDDZ:00030:00568
ACGAGTGCGTTCCCCACTG
+
9@;@BAA?11,---*-,,,
@CRDDZ:00031:00566
ACGAGTGCGTTCCCCATGTCGTAGTACGTC
+
ABABBBBBBB@DDC:C?=2>><10.////.
@CRDDZ:00031:00582
ACGAGTGCGTTCCCCATGTCGTAGGTACTC
+
>ABBBBCB@;2444,9999ACC@@=?899>
@CRDDZ:00032:00575
ACGAGTGCGTTCCCCATGTCGTAGGTACTC
+
ABBA?=BBCB=@?=6@===?BB@@<@;;;A
@CRDDZ:00033:00559
ACGTGTGCGTTCCCCATGTCGTAGGTACTC
+
?AABEBCCFD@@BC:D@@>;993137====
@CRDDZ:00033:00584
CGTGTCTCTAGGCACAGGATTTTGTGTAG
+
ABBBBCBBBBC@BBB@;:4444-9?>@BC
@CRDDZ:00036:00560
ACGAGTGCGTTCCCACTGTCGTAGTAG
+
A@@>=@@@??69914444443331116
@CRDDZ:00040:00595
ACGAGTGCGTTCCCCATGTCGTAGGTACTC
+
ABBA?=BBCD?BAA9A=>===@::6:999?
@CRDDZ:00045:00574
CGTGTCTCTTACGGCACAGGATTTTGTGTAGA
+
4:4444///,/8879BBB::886606//////
@CRDDZ:00046:00558
ACGAGTGCGTTCCCCATGTCGTAGGTAC
+
BBBBB?EB;;2444/9991=>8-,+,,,
@CRDDZ:00047:00561
ACGAGTGCGTTCCCCATGTCGTAGGTACTC
+
ACCCBBBBBC@DCB:DBB?;??7647777A
@CRDDZ:00006:00600
TCTCTATGCGCTCCACATGTCTAAGGT
+
CCBAAABBBBACB?@A@CAB;@<BCAC
@CRDDZ:00006:00602
ACGAGTGCGTTCCCCATGTCGTAGGTACTC
+
DCBBBBCCCDB??@6@;;;?@?AB>BBBBC
@CRDDZ:00007:00620
ACGAGTGCGTTCCCACTGTCGTAGAGTAC
+
>>BB?@;:49511-/////77/433....
@CRDDZ:00008:00605
ACGAGTGCGTTCCCCATGTCGTAGGTACTC
+
ABBBBDCC@@>@CC9BA@ABBBBB>AA@==
@CRDDZ:00009:00608
ACGAGTGCGTTCCCCATGTCGTAGGTACTC
+
BBBAAAAAAA@CBC9CBBACBBBB@ABBBC
@CRDDZ:00010:00618
TCTCTATGCGCTCCACATGTCTAAGGT
+
BBDAAAADCFCCCBBBCDC::<CAC@B
@CRDDZ:00010:00632
ACGAGTGCGTTCCCCACTGTCGTA
+
94?>@ABBAB=7770-,,,,/.2.
@CRDDZ:00012:00641
ACGAGTGCGTTCCCCATGTCGTAGGTACTC
+
BABBBBBB@@@ACD:C@@?=A@=<;>999@
@CRDDZ:00014:00623
ACGAGTGTGTCTCCCATGTCGTAGG
+
49,0-,,,,,,/44-4444449442
@CRDDZ:00016:00603
ACGAGTGCGTTCCCACTGTCGT
+
BCACABA:==511,1///////
@CRDDZ:00016:00608
ACGAGTGCGTTCCCCATGTCGTAGGTACTC
+
=@BBBA@@@B?BCC:B?::7>>8747===A
@CRDDZ:00017:00619
ACGAGTGCGTTCCCCATGTCGTAGGTACTC
+
BA@BBBCCCD@ACC:C:;:AAA87477777
@CRDDZ:00019:00621
ACGAGTGCGTTCCCCATGTCGTAGGTACTC
+
@@>?@AAAAB@ACC:B@@?>@@??:?777>
@CRDDZ:00021:00631
AGCACTGTAGATGCACTAGTTACTTAGT
+
@>9949484444444;;479544;2449
@CRDDZ:00022:00608
ACGAGTGCGTTCCCCATGTCGTAGGTACTC
+
@DBBBBBCCD@BCC9A?>?<>?8747777=
@CRDDZ:00025:00609
ACGAGTGCGTTCCCCATGTCGTAGGTACTC
+
>ABABA@BBB@BCC:C;<;@@>8747777>
@CRDDZ:00028:00614
ACGAGTGCGTTCCCCATGTCGTAGGTACTC
+
CD??AC;:=CBCCC:C<<<AAA@?=?BBBC
@CRDDZ:00029:00617
ACGAGTGCGTTCCCCATGTCGTAGGTACTC
+
BCA??@CCAB@ACF:B9<;>??87477707
@CRDDZ:00031:00629
TCTCTATGCGCTCCACATGTCTAAGGT
+
4444998>B<<<B>=?BBCC9996424
@CRDDZ:00037:00601
TAATATCAGCCTCGCCATGACGAAGGTAATCC
+
BD@CBBBABB@BBBB@BBBBBBB@C@AA@AA@
@CRDDZ:00037:00609
TACTGAGACTACACACAC
+
88B991////8/,,///8
@CRDDZ:00039:00611
ACGAGTGCGTTCCCCATGTCG
+
BCACB@9==?5111*///,,,
@CRDDZ:00040:00618
ACGAGTGCGTTCCCCATGTCGTAGG
+
@BABBBBBB>2444/9991;;0..,
@CRDDZ:00041:00617
ACGAGTGCGTTCCCCATGTCGTAGGTACTC
+
ABBBBBBBCD@BCC:D@@@B@@??:=777=
@CRDDZ:00046:00615
ACGAGTGCGTTCCCCATGTCGTAGGTACTC
+
BBBBBBBBBC@CCC:A9;8>>>98589999
@CRDDZ:00046:00625
ACGAGTGCGTTCCCCATGTCGTAGGTACTC
+
?BBBB@AAAA:>CC:C???BBC=;=?;;9?
@CRDDZ:00049:00628
ACGAGTGCGTTCCCCATGTCGTAGGTACTC
+
ABBAB?@9<<@B@@7@99999497138844
@CRDDZ:00049:00647
TGATACGTCTCCCTCTTAGTTACTC
+
9494444:1111+//6,///,////
@CRDDZ:00004:00656
ACGAGTGCGTTCCCACTGT
+
;BBBBCB://,--+,,,,,
@CRDDZ:00004:00662
ACGAGTGCGTTCCCCATGTCGTAG
+
@CD??@HC;;2444/944/444..
@CRDDZ:00006:00655
ATCAGACACGGACAC
+
:789111///,/69;
@CRDDZ:00009:00680
AACGAGTGCGTTCCCACTGTCG
+
97<CCAB>>66,11,////,//
@CRDDZ:00010:00668
AGCACTGTAGCTGTCACTAGTTACTTG
+
:<:1////6@@@@444449487?=@24
@CRDDZ:00012:00696
ACGACTGCGTTCCCCATGTCGTAGGTACTC
+
ABAABBDCBB?AAA7@@@988;00,//..3
@CRDDZ:00013:00667
ACGAGTGCGTTCCCCATGTCGTAGTAGTC
+
@ACBBBCB@;2444/9999<<73111644
@CRDDZ:00013:00690
ACGAGTGCGTTCCCACTGTC
+
=@@@>>9999511,////,,
@CRDDZ:00013:00695
ACGAGTGCGTTCCCCATGTCGTAGGTACTC
+
BBBBBBBCDD?BBA7A@@@?@@>=;=7:7>
@CRDDZ:00014:00650
ACGAGTGCGTTCCCCATGTCGTAGGTACTC
+
>CBBBAA@@@@ABC:B@A@BBA<;;>777?
@CRDDZ:00015:00670
CGTGTCTCTAGGCACAGGATTTGTGTAG
+
444;::9@>995999??<BBD>CB<99@
@CRDDZ:00018:00692
ATATCGCGAGGGTATGGAAGACTCTATAGA
+
AC<==C@:999-44887=99>?7717/.-.
@CRDDZ:00019:00663
ACGAGTGCGTTCCCACTGTCGTA
+
BBBBBB9;9?;;;81/,,,***,
@CRDDZ:00020:00678
ACGAGTGCGTTCCCCATGTCGTAGGTACTC
+
@BABBBCCCCACB@6949988887377111
@CRDDZ:00031:00677
ACGAGTGCGTTCCCCATGTCGTAGGTATC
+
BBBBBBBCDD@CBB999;@>??8767>;6
@CRDDZ:00034:00686
ACGGCGTTCCCCATGTCGTAGGTACTC
+
:43199<;@DC:CAA==<C<<:;0.04
@CRDDZ:00041:00664
ACGAGTGCGTTCCCCATGTCGTAGGTACTCC
+
BBABBBEBBC?CB@7B<<9>>@91,01111,
@CRDDZ:00042:00690
ATCAGACACGGACACAGCAGAACACAC
+
BBBBC@>9<;@BBBCCCB@@@=@@@DA
@CRDDZ:00042:00698
TAGTATCAGCTCCGC
+
9>?966//,***)**
@CRDDZ:00048:00677
ACGAGTGCGTTCCCCATGTCGTAGGTACTC
+
BBABBBCBBB=@==6=998>=>98589999
@CRDDZ:00012:00708
ACGAGTGCGTTCCCCATGTCGTAGGTACTC
+
@A>BBBBBBD@BCC:D@=;;0..45546::
@CRDDZ:00016:00715
TGATACGTCTCCCTCTTAGT
+
4444444;4444-///,,,,
@CRDDZ:00024:00736
ATATCGCGAGGGTATGGAAGACTCTATA
+
CAABB@@AD?;;:8::,1,.74/.1116
@CRDDZ:00024:00746
ACGAGTGCGTGCCCCATGTCGTAGGT
+
BCABABCCCCCCCFAB<<;@>>9969
@CRDDZ:00025:00730
ACGAGTGCGTTCCCCATGTCGT
+
?BBBBBA@995/11+1//,00,
@CRDDZ:00026:00714
TACTGAGCTACACACACAGAAAGATTGGTG
+
BBECEDBCBBBAB@A998>>>9;73:8:8?
@CRDDZ:00028:00717
ACGAGTGCGTTCCCCACTGTCGTAGTAC
+
@AC@@@A@::,111+1////44443344
@CRDDZ:00030:00725
TCTCTATGCGCTCCCACATGTCTAAGGTA
+
444499@AA?9999-4:999B<<;=A<@@
@CRDDZ:00036:00733
ACGAGTGCGTTCCCCATGTCGTAGGTACTC
+
?BB@AABBBE@CDC:B99;=>>9868999>
@CRDDZ:00037:00705
TCTCTATGCGCTCCACATGTCTAAGGT
+
<<:BBCCCCCBCB@BB@ADC?@@>@=@
@CRDDZ:00028:00772
ACGAGTGCGTTCCCCATGTCGTAGGTACTC
+
BBBBBB@@@@@ABF:C9;;:>??><@???@
@CRDDZ:00029:00775
ACGAGTGCGTTCCCCATGTCGTAGGTACTC
+
BDBBBBBCCD@DBA6>9::<>>8647777<
@CRDDZ:00032:00794
ACGAGTGCGTTCCCCATGTCGTAGT
+
BBA@@ADC;;2444/999983....
@CRDDZ:00035:00780
ACGAGTGCGTTCCCCATGTCGTAGGTACTC
+
ABBAB?BAAB@ADD:D:99=>>8748999@
@CRDDZ:00042:00776
ACGAGTGCGTCCTCCATGTCTAG
+
998@A?11111,,2*,.//6944
@CRDDZ:00043:00771
ACGAGTGCGTTCCCCATGTCGTAGGTACTC
+
BBB>??BBCC?@CF:C::9<??7637777>
@CRDDZ:00047:00779
TGATACGTCTCCTTCCTTAGTTACTTCA
+
BBBBBCCCDCC@C@BAB@CDC@BCCAEC
@CRDDZ:00044:00807
ACGAGTGCGTTCCCCATGTCGTAGGTACTC
+
?ABBBBB@;;2444/9=>;<@<10,01///
@CRDDZ:00044:00828
ACGAGTGCGTTCCCCATGTCGTAGGTACTC
+
BB@ABBCCCC@BCC:DBBBABB?<=A????
@CRDDZ:00049:00845
ACGAGTGCGTTCCCCATGTCGTAGGTACTC
+
AA>?@@CCCE>???8@@@BABBA?;?:::?
@CRDDZ:00051:00032
TACTGAGCTACACACACAGAAAGATTGGT
+
4>94444;899;;BA@B;8685/,,*,*,
@CRDDZ:00095:00016
AGCACTGTAGCTGTCACTAGTTACTTGT
+
<CC@ADAAACA@ACEA@AA9969?>699
@CRDDZ:00094:00139
ACGAGTGCGTTCCCCATGTCGTAGGTACTC
+
BCBABBCBDCADCD9@;<9@@?98589999
@CRDDZ:00068:00167
ATCAGACACGGACACAGCAGAACACAC
+
ABBBCBBCBC?CCEDICGCB@@?@@AB
@CRDDZ:00078:00176
ACGAGTGCGTTCCCCATGTCGT
+
BBBABBB>;;2///+1///444
@CRDDZ:00068:00220
ATCAGACACGGACACAGCAGAACACAC
+
BBAABCCCCC;<<@AABBBBB>BAB;:
@CRDDZ:00080:00214
ATCAGACATGGACACAGCAGAACACAC
+
BBBBBB?:<;?BB9<<9999868?777
@CRDDZ:00084:00247
TAGTATCAGCTCCG
+
9984//////,,*,
@CRDDZ:00094:00244
ACGAGTGCGTTCCCCATGTCGTAGGTACTC
+
BCABBADCDD=?==4>999>><00,00/0/
@CRDDZ:00096:00220
ACGAGTGCGTTCCCCATGTCGTAGGTATC
+
BDB??=BCHD>?9929991::=00,..3.
@CRDDZ:00076:00260
ACGAGTGCGTTCCCCATGTCGAGGTACTC
+
BBB??@BBCC@BDC9=989>>88479?@9
@CRDDZ:00077:00275
ATCAGACACGGACACAGCAGAACACAC
+
BA?@ACBB@?=@CBBBBBBBB@B@BA?
@CRDDZ:00085:00289
ACGAGTGCCGTTCCCCATGTCGTAGGTATC
+
BBBBBBBA?ADBCCF9?@@:;;:00,//4.
@CRDDZ:00090:00269
ACGAGTGCGTCT
+
8>:8-,*****,
@CRDDZ:00091:00271
TCTCTATGCGCTACACATG
+
4449:;?@:111//66,,*
@CRDDZ:00094:00265
ATATCGCGAGGGTATGGAAGACTCTATA
+
BABBBCCCDEC=@;<;<>>@AA;::777
@CRDDZ:00054:00338
ACGAGTGCGTTCCCCATGTCGTAGGTACT
+
<CB@@@ECCB7944/9891:::00,/../
@CRDDZ:00068:00331
TACTGAGCTACACACACAGAAAGATTGGT
+
<BBCBCCA@ABCCCB:@>998-9>>=BAC
@CRDDZ:00072:00338
ACGAGTGCGTTCCCACTGT
+
9@899499442//+//,,*
@CRDDZ:00076:00327
ACGAGTGCGTTCCCACTGTCGTAGAGTC
+
?ACBBB@>=>5991444444444374..
@CRDDZ:00077:00319
ACGAGTGCGTTCCCCATGTCGTAGGTACTC
+
BCBAABCCBC@BCC:A998<>>87477771
@CRDDZ:00078:00348
TGATACGTCTCCTCCTTAGTTACTTCA
+
9=<AAB:<1@=+-,*,*,,/,444249
@CRDDZ:00079:00311
ACGAGTGCGTTCCCCATGTCGTAGTACTC
+
BCA9:<CCB@7999/9999??;00//...
@CRDDZ:00094:00302
ACGAGTGCGTTCCCCATGTCGTAGGTACTC
+
;CACBBCCBB@BB=6==?:;;;00,00//7
@CRDDZ:00097:00309
TAGTATCAGCCTCCGCCATGACGAAGGTATTCC
+
@=@;;;=44494424:99494444242444231
@CRDDZ:00097:00328
ATCAGACACGGACACAGCAGAACACACA
+
9>>=>==@@8;=9===?===A>AA??80
@CRDDZ:00053:00375
ACGAGTGCGTTTCCCATGTCGT
+
;<?>>A@9499-44-4:4/...
@CRDDZ:00055:00389
ACGAGTGCGTTCCCCATGTCGTAGAT
+
BB>BBBAA@D5999/9989>33311.
@CRDDZ:00056:00376
TACTGAGCTACACACACAGAAAGATGG
+
BBCBBA@A@ABBAA@@?>911-0--*)
@CRDDZ:00059:00391
ACGAGTGTTCCCCATGTCGTAGGTACTC
+
ABCBB;;;2444,444488>9848777=
@CRDDZ:00069:00362
ACGAGTGTTTTTCCCCATGTCGTAGGTACTC
+
ABA@A@CCHHH3@@@6@@AACBA@@;>8988
@CRDDZ:00070:00383
ACGAGTGCGTTCCCCATGTCGTAGGTACTC
+
ABB@A@CBA=2444/9>>@CCDCB?B@@@@
@CRDDZ:00074:00391
TACTGAGCTACACACACAGAAAGATTGGT
+
@?@B@=@<=11//6?9>>8==69:B@CBC
@CRDDZ:00075:00360
ACGAGTGCGTTCCCCATGTCGTAG
+
49348==>@@5111*11/////43
@CRDDZ:00081:00354
ACGAGTGCGTTCCCCATGTCGTAGGTACTC
+
ABBBBBBBA;6444/9999??>98589898
@CRDDZ:00091:00368
AGCACTGTAGCTGTCACTAGTTACTTGT
+
@@DCCEBBBDCCBCDBCCBB==?9459>
@CRDDZ:00092:00384
TACTGAGCTACCA
+
/////66444496
@CRDDZ:00095:00381
ATCAGACACGACACAGC
+
9;;9:;61//,2,////
@CRDDZ:00096:00352
ACGAGTGCGTTCCCCACTGTC
+
ACCBBB;;//-111*/////4
@CRDDZ:00050:00419
ACGAGTGCGTTCCCCATGTCGTAGGTACTC
+
@BB@AADB@;2444/9999>>;10,11111
@CRDDZ:00051:00435
ACGAGTGCGTTCCCCATGTCGTA
+
@A@ABBBB@;2444/999101--
@CRDDZ:00052:00447
ATATCGCGAGGGTATGGAAGACTCTATA
+
@BA??A@@@BB?A===@B@BABCB@=@?
@CRDDZ:00053:00427
ACGAGTGCGTTCCCCATGTCGTAGTATC
+
BCBBBBDB;;2444/9991:::00/94.
@CRDDZ:00056:00422
TACTGAGCTACACACACAGAAAGATTGGT
+
BBCDDAABAABEFCADACCCC?CBB@A>@
@CRDDZ:00060:00404
TAGTATCAGCCTCGCCATGACGAAGGTATTCC
+
@A?::=BBBC@BBEH?BBCCCCC@DDCA@=@@
@CRDDZ:00067:00442
TAGTATCAGCCTCGCCATGACGAAGGTATTCC
+
BBCDCCDA?AACCA?>@BBCBAGBC@BCD@C@
@CRDDZ:00069:00430
ACGAGTGCGTTCCCCATGTCGTAGGTACTC
+
<CBCCBA==:2444/99;;ABA9:48999>
@CRDDZ:00073:00416
ACGAGTGCGTTCCCCATGTCGTAGGTACTC
+
A?B@ABBBBC@BCC:C????BA=<<?8;;A
@CRDDZ:00076:00445
ACGAGTGCGTTCCCCATGTCGTAGGTACTC
+
BAA@?ACBCB=@@@6@@@@@BB9:48999>
@CRDDZ:00078:00448
ACGAGTGCGTCCCCATGTCGTAGGTACTC
+
<BABA@AA99999,4;8877731016611
@CRDDZ:00079:00408
ACGAGTGCGTTCCCCATGTCGTAGGTACTC
+
BCEBB@?@CA5999/9>>@BCC@?<?999@
@CRDDZ:00081:00403
TCTCTATGCCGCTCCACATGTCTAAGGT
+
444494449<:?BC?>9;;CB@@>6828
@CRDDZ:00081:00432
TAGTATCAGCCTCGCCATGACGAAGGTATTCC
+
??BBCCCA@ABD;<<=@@>>@<;8<ACIDBFA
@CRDDZ:00084:00447
TAGTATCAGCCTCGCCATGACGAAGGTATTCC
+
BBB9:=D=<>?BBCC?BBB?@ACCCACCC@C?
@CRDDZ:00087:00415
AGCACTGTAGCTGTCACTAGTTACTTGT
+
AACDCBBCBBBCBBBBAAAAB@CBC@CC
@CRDDZ:00087:00423
ACGAGTGCGTTCCCCATGTCGTAGGTACTC
+
@A??B@BDCC?AAA9BBBAACC@?;?????
@CRDDZ:00087:00440
ACGAGTGCGTTCCCCATGTCGTAGGTACTC
+
@>@ABBBBB@6:44-9988>>?98489999
@CRDDZ:00090:00404
ACGAGTGCGTTCCCCATGTCGTAGGTACTC
+
?BBBB@BCDD=??=6@>???@@??:?????
@CRDDZ:00090:00437
TACTAAGCTACACACACAGAAAGATTAGG
+
49>AA=BA@@>?9>994=449-.,,*,,*
@CRDDZ:00090:00447
CGTGTCTCTTAGGACACATGGATTTTGTG
+
<<@>>B/,,*,,*,,/8/44888::2884
@CRDDZ:00091:00444
ACGAGTGCGTTCCCCATGTCGTAGGTATC
+
BBBBAA=:445999/9991;:;10,.///
@CRDDZ:00092:00402
ACGAGTGCGTTCCCCATGTCGTAGGTACTC
+
AA?BB@BBCC?AAA9@===@??:637<<<=
@CRDDZ:00092:00423
ATCAGACACGGACACAGCAGAACACAC
+
4889994444249@@99999>;>>>83
@CRDDZ:00099:00431
ACGAGTGCGTTCCCACTGTCG
+
BBBAAA=;//,11,1////43
@CRDDZ:00054:00478
ACGAGTGCGTTCCCCATGTCGTAGGTACTC
+
AA@B@@@@@B@ABB9BCBB>@@@?=@:::@
@CRDDZ:00055:00450
ACGAGTGCGTTCCCCATGTCGTAGGTACTC
+
BBA@ABCCDC@CCC:C?@?AA@=<;?;99>
@CRDDZ:00063:00493
ATGAGTGCGTTCCCCATGTCGTAGGTACTC
+
@BB?BBCCD@;===6@?@??B@66477777
@CRDDZ:00077:00478
ACGAGTGCGTTCCCCATGTCGTAGGTACTC
+
ABB@?@BBCC?BCC:B::9@@A:768999>
@CRDDZ:00080:00454
ACGAGTGCGTTCCCCATGTCGTAGGTACTC
+
BCB??=AAAB@AAB:C@@@?AA@?;?????
@CRDDZ:00081:00458
ACGAGTGCGTTCCCCATGTCGTAGGTACTC
+
BCB@ABAAAA@ACC:C??ABBB=;:;499?
@CRDDZ:00081:00490
ACGAGTGCGTTCCCATTCGTAGGATACTC
+
BEDB;<9>>>6991442448431333343
@CRDDZ:00085:00470
ATCAGACACGGACACAGCAGAACACAC
+
BBAABBBBBB?AABBCAA>AB@BABBB
@CRDDZ:00089:00471
ACGAGTGCGTTCCCCATGTCGTAGGTACTC
+
?BBBBBBCBB@BCC:BCB?;??:637=777
@CRDDZ:00051:00516
ACCGAGTGCGTTCCCCCATGTCGTA
+
CD=@ABA999959999+466/////
@CRDDZ:00054:00511
ACGAGTGCGTTCCCCATGTCGTAGGTACTC
+
@BCCCBBBCD?BAA9?9;8=>>9858999>
@CRDDZ:00057:00530
ACGAGTGCGTTCCCCATGTCGTAGGTACTC
+
AA?AAAAAAA?ACC:D@@>==?8748999@
@CRDDZ:00060:00515
ACGAGTGCGTTCCCCATGTCGTA
+
4479>=@=@@5999/9498////
@CRDDZ:00061:00547
ATATCGCGTACGGTATGGAAGACTCTATAG
+
9;<9498///88776:>5923366116644
@CRDDZ:00063:00509
ACGAGTGCGTTCCCCATGTCGTAGGTACTC
+
BB?BBBC@AA@CCB:C@@@@@@@C?B???A
@CRDDZ:00063:00539
ACGAGTGCGTTCCCCATGTCGT
+
BCBB@?=?=?5111*////...
@CRDDZ:00066:00511
ACGAGTGCGTTCCCCATGTCGTAGGTACTC
+
@BBBBBCBDC?BAA9AABBBABBB@?9<<B
@CRDDZ:00067:00508
ACGAGTGCGTTCCCATGTCGTAGATC
+
BBABBB;;==59909448=8443391
@CRDDZ:00068:00539
ACGAGTGCGTTCCCCATGTCGTAGGTACTC
+
BBB??@BBBB@CCC:D:;;?AA>?<?>>>@
@CRDDZ:00072:00535
ACGAGTGCGTTCCCCATGTCGTAGGTACTC
+
@@?AABCB?=6444-999999?9848989>
@CRDDZ:00075:00534
ACGAGTGCGTTCCCCACTGTCGT
+
?>>@@@A?;;,111+1///,660
@CRDDZ:00076:00500
ACGAGTGCGTTCCCCATGTCGTAGGTACTC
+
BBAABBCCBB@BCC:C9;:@AA@A?A???B
@CRDDZ:00077:00542
ACGAGTGCGTTCCCCATGTCGTAGGTACTC
+
BBB9:=CCCC@CBB49999@A@98489448
@CRDDZ:00082:00503
ACGAGTGCGTTCCCCATGTCGTAGGTACTC
+
BCABBBEBBC@CCD:C99;@@@>?<?>>>>
@CRDDZ:00088:00522
ACGAGTGCGTTCCCATGTCGTAGGTACTC
+
@@8899449>5991444473331016111
@CRDDZ:00093:00519
ACGAGTGCGTTCCCCATGTCGTAGGTACTC
+
=A>@BBCC@A>ACB7ABBBAAABB?BB@A?
@CRDDZ:00098:00546
ACGAGTGCGTTCCCCATGTCGTAGGTACTC
+
?BBBBDDCDA>AGC:DAA@@@@@A>AAAAA
@CRDDZ:00054:00568
ACGAGTGCGTTCCCCATGTCGTAGTAG
+
ECABBBCB?B;=994>98873731111
@CRDDZ:00055:00551
TGATACGTCTCCTTCCTTAGTTACTTCA
+
ADBB=@@9111-/,/,/7/44994969>
@CRDDZ:00060:00598
ACGAGTGCGTTCCCCATGTCGTAGGTACTC
+
?A@BBCCCAC?ACD:CA@@AAABB?B:;:B
@CRDDZ:00061:00559
ACGAGTGCGTTCCCCATGTCGTAGGTACTC
+
BBBBBBCCCB@BCCADFA@@@@A@>A:::A
@CRDDZ:00061:00569
CGTGTCTCTAGACAAGGATTTTGTGTA
+
BAAACDCCDB:8;>:;,00::+0..32
@CRDDZ:00062:00561
ACGAGTGCGTTCCCATGTCGTAGGTATC
+
<CCCCB=9>>599094444894313894
@CRDDZ:00064:00553
ACGCTCGACATGCCCAGGTACAGGA
+
BHAB??@=>:989819969?B996<
@CRDDZ:00065:00550
TACTGAGCTACCACACACAGAAAGATTGGT
+
AABBA@;999929944499444-4791313
@CRDDZ:00066:00572
ACGAGTGCGTTCCCCATGTCGTAGGTACTC
+
?BBABBBBADEACC:C:;9;@@<?:<777=
@CRDDZ:00071:00588
CGTGTCTCTAGGCACAGGATTTTGTGTAG
+
DECDCCBDA@ACCDCCCBDBBB9@?=@AB
@CRDDZ:00081:00555
TACTGAGCTACACACACAGAAAGATTGGT
+
DAAACBC:<<CDCJECBBACC>ABC@C?B
@CRDDZ:00082:00598
ACGAGTGCGTTCCCCATGTCGTAGTA
+
BBA@@A@@=95999,444/444....
@CRDDZ:00086:00575
ACGAGTGCGTTCCCCATGTCGTAGGTACTC
+
BBB9:<BC>>5999,994/788/.,.///6
@CRDDZ:00054:00618
ACGAGTGCGTTCCCCATGTCGTAGGTACTC
+
@B>?@BBBCC@BBC:DCBBAAAA?;?::7?
@CRDDZ:00056:00632
ACGAGTGCGTTCCCCATGTCGTAGTA
+
ABA@AACCBB7944/9=86446....
@CRDDZ:00061:00645
ACGAGTGCGTTCCCCATGTCGTAGGTACTC
+
ABBABBCCBB?AA=7>>?=<??8737777=
@CRDDZ:00063:00609
ACGAGTGCGTTCCCCATGTCGTAGGTACTC
+
BBBBBCCBAA?BBA7BBBBABB@@=A:77@
@CRDDZ:00063:00610
ACGAGTGCGTTCCCCATGTCGTAGGTATC
+
ABBBBBCBCC>@==69488>>>9848?>>
@CRDDZ:00063:00634
ACGAGTGCGTTCCCCATGTCGTAGGTACTC
+
@BAABACCCD@A@@7@>?@BB>10,01111
@CRDDZ:00065:00622
TGATACGTCTCCTTCCTTAGTTACTTCA
+
CBBBAAB???F@CAC@BAABA@?BB@CC
@CRDDZ:00066:00637
ACGAGTGCGTTCCCCATGTCGTAGGTACTC
+
ABBBBBCBBB@CCC9A>>=8=>97489999
@CRDDZ:00067:00606
ACGAGTGCGTTCCCCATGTCGTAGGTACTC
+
CBBBCBBB==;@@=4@@@@@B@>?;>999>
@CRDDZ:00068:00603
ACGAGTGCGTTCCCCACTGTC
+
9;BB@@?>9=5111*//////
@CRDDZ:00072:00625
CGTGTCTCTAGGCACAGGATTTTGTGTAG
+
CBBDDFDBB??=@@?=>;9999/9@911<
@CRDDZ:00073:00600
ATCAGACACGGACACAGCAGAACACAC
+
BBBBBBB@;;8;B@?AAA;;;=@@@AB
@CRDDZ:00076:00610
ACGAGTGCGTTCCCCATGTCGTAGGTACTC
+
BBB???BCCDB?==6=4819::00,00009
@CRDDZ:00076:00622
ACGAGTGCGTCGAGAGC
+
BCD???@8,,-,****,
@CRDDZ:00078:00608
CGTGTCTCTAGGCACAGGATTTTGTGTAG
+
AACCCBECCBB@C<99?99999,444899
@CRDDZ:00078:00614
ACGAGTGCGTTCCCCTTGTCGTAGTACTC
+
@@?BBAAAEDBCBB8B@CC@9;-,,-,,/
@CRDDZ:00078:00641
ACGAGTGCGTTCCCACTGATC
+
?@?;;<@>=9244-44///,,
@CRDDZ:00079:00621
ACGAGTGCGTTCCCCATGTCGTAGGTACTC
+
BBB@AABCCDB???6=8?=>@>76377777
@CRDDZ:00082:00606
ACGAGTGCGTTCCCCATGTCGTAGGTACTC
+
ADCCAAACCC@CCC:B;;1;;;00,00//.
@CRDDZ:00083:00605
ACGAGTGCGTTCCCCATGTCGTAGGTACTC
+
BBBBBBCCCD@CDC9B@@@ABAAC@B;<;B
@CRDDZ:00084:00610
ACGAGTGCGTTCCCCATGTCGTAGGTACTC
+
BBBBBBCB?;6444/9>>>7:;><:<777>
@CRDDZ:00085:00622
TCTCTATGCGCTCCACATGTCTAAGGTA
+
444:9;9;?A=@A@CDBA@@9498989A
@CRDDZ:00093:00630
ACGAGTGCGTTCCCCATGTCGTAGGTACTC
+
BA??@AA;9>2444/9981;;6/.,.////
@CRDDZ:00095:00631
ACGAGTGCGTTCCCCATGTCGTAGGTACTC
+
BBB::<DDCC@CCE:C9<;@??87477776
@CRDDZ:00097:00645
ACGAGTGCGTTCCCCATGTCGTAGGTACTC
+
@CBBBBCCCB?BDH:C@@ABBB??:=777<
@CRDDZ:00052:00673
ACGAGTGCGTTCCCCTGTCGTAGGTACTC
+
AABCCCB@=>5999,4;;;;843479448
@CRDDZ:00056:00664
TACTGAGCTACACACACAGAAAGATTGGT
+
CDCDCCB@@@BCBBDCBBBCC>AA@>@5:
@CRDDZ:00061:00691
ACGCTCGACATGCCCAGGTACAGGAG
+
BCBBBBCCFCCCCC@BB?ECDEC?CC
@CRDDZ:00064:00687
ACGAGTGCGTTCCCCATGTCGTAGGTACTC
+
?BBAABCBCC@CBB9BAAAABA9757499>
@CRDDZ:00067:00671
TAGTATCAGCCTCGCCATGACGAAGGTATTCC
+
BBDCCBBBCB@CCCBACCCCCCC@BAG;;8;:
@CRDDZ:00068:00690
TGATACGTCTCCTTCCTTAGTTACTTCA
+
BCCCB@AAC?>;>5959<@@B@CCD@CC
@CRDDZ:00069:00674
ACGAGTGCGTTCCCCATGTCGTAGGTACTC
+
BBB?@ABBCC>@@?6==>>?CC@@?A;;;?
@CRDDZ:00072:00669
ACGAGTGCGTTCCCATGTCGTAGTACTC
+
@CGCBDA=::244-9@@<>><10011//
@CRDDZ:00073:00653
ACGAGTGCGTTCCCCATGTCGTAGGTACTC
+
BBAAAACB;;2444/9999?A?87377777
@CRDDZ:00075:00653
ACGAGTGCGTTCCCCATGTCGTAGGTACTC
+
@A?BBBC@;;2444/9@@@ABB??:?????
@CRDDZ:00077:00687
ACGAGTGCGTTCCCCATGTCGTAGGTACTC
+
?BBBB@CA;;2444-9>>>>??8737777=
@CRDDZ:00084:00666
ACGAGTGCGTTCCCCATGTCGTAGGTACTC
+
BBBABBB@;;2444/9??>?DDBB>A:::@
@CRDDZ:00084:00697
ACGAGTGCGTTCCCCATGTCGTAGGTACTC
+
@BB>AAC;;;2444/9>>?@AA9848999>
@CRDDZ:00091:00684
ACGAGTGCGTTCCCCATGTCGTAGGTACTC
+
;BB;;=@@@A6999,944444887134444
@CRDDZ:00050:00729
TCTCTATGCGCTCCACATGTCTAAGGT
+
9=9:49=@BEBBBAECDCCB:<<BEAC
@CRDDZ:00058:00725
ATCAGACACGGACACAGCAGAACACAC
+
CBBBEBBCDCAD<<=DBBABB>AA>?8
@CRDDZ:00062:00700
ACGAGTGCGTTCCCCATGTCGTAGGTACTC
+
BBAABBCBCB@ABC9CBBBA>@@A=?????
@CRDDZ:00068:00704
ACGAGTGCGTTCCCCATGTCGTAGGTACTC
+
<CCA?ACA@@6999/9@>>>>>>>:====<
@CRDDZ:00069:00712
ACGAGTGCGTTCCCCATGTCGTAGGTACTC
+
BCABCBB>;;2444/9991<>>11,11111
@CRDDZ:00077:00741
TACTGAGCTACACACACAGAAAGATTGGT
+
AAACCEC;::CCDCDCAFACC=BBD@G>B
@CRDDZ:00079:00714
ACGAGTGCGTTCCCCATGTCGTAGGTACTC
+
ABBBB@AAAA?ABC:D::9@A=10,01111
@CRDDZ:00083:00726
ACGAGTGCGTCCCATGCTCGTAGTACGTC
+
>;7991////1::88@9444444344443
@CRDDZ:00085:00747
ATCAGACACGGACACAGCAGAACACAC
+
?BBBBBBBBB?BCBCCCDBBA?AABB?
@CRDDZ:00089:00726
ACGAGTGCGTTCCCCATGTCGTAGGTACTC
+
BCC::;BA995999/9?>;><<10,01///
@CRDDZ:00095:00731
ACGAGTGCGTTCCCCATGTCGTAGGTACTC
+
ABB@AABBCC@BBC9CCCBB@@@@?A???A
@CRDDZ:00096:00739
TCTCTATGCGCTCCACATGTCTAAGG
+
BBCEEBBBAAB9969?>>>9999292
@CRDDZ:00060:00786
TACTGAGCTACACACACAGAAAGATTGGTG
+
@><99@@98499@BB@AA999188711017
@CRDDZ:00068:00751
ACGAGTGCGTTCCCCATGTCGTAGGTACTC
+
BCCCCCBBCC@CCC:C??>===4348999>
@CRDDZ:00072:00772
ACGAGTGCGTTCCCCATGTCGTAGTA
+
ACBBBBCCDB5999/9941;;;,,,,
@CRDDZ:00081:00753
AGCACTGTAGCTGTCACTAGTTACTTGT
+
<CDCCCCBDDCE@??CDBC;;599969>
@CRDDZ:00082:00755
ACGCTCGACATGCCAGTACAGGA
+
CCCCDECA@<<--+--,06442/
@CRDDZ:00087:00784
ACGCTCGACATGCCCAGGTACAGGAG
+
?B<BBBBCDBBABB>@>=@ACBH@CB
@CRDDZ:00087:00799
TACTGAGCTACACACACAGAAGATTG
+
CCBBBAAA@;9;B@1116//,.,,*.
@CRDDZ:00093:00770
ACGAGTGCGTTCCCCATGTCGTAGGTACTC
+
BBB@>>BBCC>@@?6==>==?B::6:899>
@CRDDZ:00093:00788
ACGAGTGCGTTCCCATGTCGTAG
+
AL@ACCCA@B59909///////.
@CRDDZ:00097:00787
TGATACGTCTCCTCCTTAGTTACTTCA
+
<;;BAABA<@>,1/,/,//42444249
@CRDDZ:00067:00803
ACGAGTGCGTTCCCCATGTCGTAGGTACTC
+
BBBABBBBCD@CBB9?9947<>87477777
@CRDDZ:00069:00830
ATCAGACACGGACACAGCAGAACACACA
+
@@>ABBBBBB@BEAACCCCBCACBAACB
@CRDDZ:00070:00818
ACGCTCGACATGCCCAGGTACAGGAG
+
?@@BB@@?A9999919948>?AC?BA
@CRDDZ:00071:00836
ACGAGTGCGTTCCCACTGTCGTAG
+
BBBB@>@>99611-////////43
@CRDDZ:00080:00823
AGCACTGTAGCTCGTCACTAGTTACTTGT
+
9?@?>444994449994416//,///,49
@CRDDZ:00085:00821
ACGAGTGCGTTCCCCATGTCGTA
+
BBABBD@;::2444-944/..0,
@CRDDZ:00086:00831
ACGAGTGCGTTCCCACTGTCG
+
@?BBBCB;77,//+////,88
@CRDDZ:00088:00834
ACGAGTGCGTTCCCCATGTCGTAGGTACTC
+
AA@BB@BBDC@DB=6=4:9>>>>=:=777=
@CRDDZ:00090:00825
ACGAGTGCGTTCCCCATGTCGTAGGTAC
+
@CC@>@;>895999,444/778/.,.//
@CRDDZ:00091:00811
ACGAGTGCGTTCCCCATGTCGTAGGTACTC
+
BBBBBBBBCC@EBB9B@@@@@@@@<>=777
@CRDDZ:00092:00813
TCTCTATGCGCTCCACATGTCTAAGGT
+
8=@BECCCBDC9969B>>>>9995924
@CRDDZ:00097:00819
ACGAGTGCGTTCCCATGTCGTAGTA
+
>BDCCBB=::244-99897333111
@CRDDZ:00067:00856
ACGAGTGCGTTCCCCATGTCGTAGGTACTC
+
?BBAB>@@@A@CFC:C:99=@@=<;>999>
@CRDDZ:00077:00887
ACGAGTGCGTTCCCCATGTCGTAGGTACTC
+
CDBBABBCBB@BCD7BA<<<AAAB?A????
@CRDDZ:00085:00870
ACGAGTGCGTTCCCCATGTCGTAGA
+
@BBB=@9>995111*///////433
@CRDDZ:00086:00857
TCTCTATGCGCTCCACA
+
4449944461///,///
@CRDDZ:00087:00884
ATCAGACACGGACACAGCAGAACACAC
+
BA?AAABBCB?BBBBDBBBCC@BBB@A
@CRDDZ:00088:00863
ACGAGTGCGTTCCCCATGTCGTAGG
+
?><:;<A@@C5999,444/772,,*
@CRDDZ:00088:00872
ACGAGTGCGTTCCCCATGTCGTAGGTACTC
+
?BB??@CDCEBECB9B=>@@AABB@BBBBC
@CRDDZ:00090:00893
ACGAGTGCGTTCCCCACTGTCGTAGTACGTC
+
BBA@?@B@<<,111+1////446/..////.
@CRDDZ:00086:00909
TGCGTTCCCCATGTCGTAGGTACTC
+
CA;;<,111+11///////,/7644
@CRDDZ:00089:00925
ACGAGTGCGTTCCCCATGTCGTAGTACGTC
+
;@@;<=EBBD5999/9999>??87771111
@CRDDZ:00097:00904
ACGAGTGCGTTCCCCACTGTCGTAGTAGTC
+
;;:<@@@?995999/9444444443344//
@CRDDZ:00098:00941
ACGAGTGCGTTCCCCATGTCGTAGGTACTC
+
BBC??@AAAB@CFH:@;<1<=8--*,,,,,
@CRDDZ:00100:00012
TACTGAGCTACACACACACA
+
9@94444444844/7/////
@CRDDZ:00117:00045
CGTGTCTCTAGGCACAGGATTTGTGTAG
+
BDCBBBB9<<B@ABABB@994-9>944=
@CRDDZ:00140:00021
ACGAGTGCGTTCCCACTGTCGTAGT
+
9;@;;9>>>>599144444444433
@CRDDZ:00102:00144
ACGAGTGCGTTCCCACTGTCGTAGG
+
;@A@@@@@99599144444433310
@CRDDZ:00126:00140
ATCAGACACGGACACAGCAGAACACAC
+
88<;CHCDB?@CC<<<CC@@@=>811:
@CRDDZ:00111:00180
ACGAGTGCGTCCTCCATGTCGTAG
+
-,,,22//444249884444444/
@CRDDZ:00124:00183
ATATCGCGAGGGTATGGAAGACTCTATA
+
A>=?BCCB:::8;@@A8::=DCCDA?@@
@CRDDZ:00133:00185
ACGAGTGCGTTCCCCATGTCGTAGGTACTC
+
BBBBBBBCBG?ABB9B9<:@AA87477777
@CRDDZ:00139:00197
ACGAGTGCGTTCCCCATGTCGTAGGTACTC
+
BBBBBBBBAB?ABC:CB@>;>>76377777
@CRDDZ:00105:00226
TACTGAGCTACACACACAGAAAGATTGTG
+
998=4449==>BCCB?99444-4331...
@CRDDZ:00111:00212
ATACGTCTCTCTATACT
+
83444444444//////
@CRDDZ:00145:00212
ACGAGTGCGTTCCCACTG
+
?BA?=:7;11,,2*,,,/
@CRDDZ:00146:00207
ACGAGTGCGTCC
+
:;:<;8-,,**)
@CRDDZ:00112:00302
TAGTATCAGCCTCGCCATGACGAAGGTATTCC
+
BBB::?CEDD@CCCEDCCCCCCC?@>A;9587
@CRDDZ:00114:00329
ACGGAGTGCTTCCCCATGTCGTAGAG
+
>@B@CCCBB;@CCB1;9911//,,,,
@CRDDZ:00117:00326
CGTGTCTCTAGGCACAGGATTTTGTGTA
+
A9;;<B?@@9959999959999-9;966
@CRDDZ:00133:00310
ACGAGTGTGTCTCCCTCATGTCG
+
;>7844444/////+///..449
@CRDDZ:00141:00323
ATCAGACACGGACACAGCAGAACACAC
+
BBBB??>BBB@BBBB==@;;;8;BAAB
@CRDDZ:00115:00381
ACGAGTGCGTTCCCCATGTCGTAGGTACTC
+
BCBBBDDDBBEBCH:A?@=>>>8747767;
@CRDDZ:00125:00355
ACGAGTGCGTTCCCACTGTCGTA
+
B:8<CCBB>>611-/////,,,.
@CRDDZ:00125:00363
ACGAGTGCGTTCCCCATGTCGTAGGTACTC
+
ABB>>>BBBD@BDD:B9::<>>8747=777
@CRDDZ:00125:00391
TGATACGTCTCCTTCCTTAGTTACTTCA
+
BCBBBCEB:=<?>;82424999999244
@CRDDZ:00132:00399
CTCTATGTGCTCCACACTGTCTAA
+
444444444;342//1/,,,,,/,
@CRDDZ:00103:00406
ACGAGTGCGTTCCCCATGTCGTAGGTACTC
+
@BBAB?BBCD?AAA6?9=:11---+--,,,
@CRDDZ:00106:00419
TCTCTATGCGCTCCACATGTCTAAGGT
+
BCAFCBBABGDDB?BCCA9;;A@;><>
@CRDDZ:00108:00404
ACGAGTGCGTTCCCCATGTCGTAGGTACTC
+
@A??BBCCBBEBCC:C?@@@BA?<:=7777
@CRDDZ:00110:00436
ACGAGTGCGTTCCCCACTGTCG
+
BCAACDBA66,///+1////87
@CRDDZ:00110:00442
ACGAGTGCGTTCCCCATGTCGTAGGTACTC
+
BCBCBBBDCD=A@@6=899>>887477777
@CRDDZ:00110:00448
ACGAGTGCGTTCCCCATGTCGTAGGTACTC
+
BBBABBBBCC@BBB:C9<:>@@8747====
@CRDDZ:00112:00405
ACGAGTGCGTTCCCCATGTCGTAGGTACTC
+
BB<>>BCBBB?BDD9B:<1;<8--+--,,,
@CRDDZ:00118:00441
ACGAGTGCGTTCCCCATGTCGTAGGTACTC
+
ABBBB@BBBB=?=94948;@AA?@>@;;;A
@CRDDZ:00120:00439
TAGTATCAGCCTCGCCATGACGAAGGTATTCC
+
BBCBDCFDECABAAA@BCDBBBG@B@ABA=@=
@CRDDZ:00124:00415
TCTCTATGCGCTCCACATGTCTAAGGT
+
444449999494924449;?::1:>:=
@CRDDZ:00124:00430
ACGAGTGCGTTCCCCATGTCGTAGT
+
@A@:;=BABB6999-844/444...
@CRDDZ:00129:00418
ATCAGACACGGACACAGCAGAACACAC
+
BBBB:9;CCB??BBDCCBBAA>EBBB>
@CRDDZ:00131:00425
TACTGAGCTACACAACAACAGAAAGATTGGT
+
@999449:4441--*-,*,0,//+...,/,.
@CRDDZ:00109:00471
ACGAGTGCGTCCCTACTATGTCAGAGT
+
9478;:444444-44444/64,,,***
@CRDDZ:00111:00473
TGATACGTTCCTCCTTCCTTAGTTACTTCA
+
///66:11,/,//,4992464889@@A@B9
@CRDDZ:00113:00499
ACGCTCGACATGCCCAGGTACAGGAG
+
BB?@@CC<<<BA>><9959>>9969>
@CRDDZ:00115:00469
ACGAGTGCGTTCCCCATGTCGTAGGTACTC
+
ABBBBBCA@ABABB7A@@>>>>8747777=
@CRDDZ:00117:00450
ATCAGACACTCGGACACAGCAGAACACACA
+
9378=66/////,//4449=489<4877<>
@CRDDZ:00137:00474
CGTGTCTCTAGGCACAGGATTTTGTGTAG
+
CCBCCDCA@@B>??=9>;9999/9>>@AA
@CRDDZ:00138:00461
ACGAGTGCGTTCCCCATGTCGTAGGTACTC
+
BBBBBBBCBB@BCB:C999>@@>A>?999@
@CRDDZ:00138:00476
ACGAGTGCGTTCCCCATGTCGTAGGTACTC
+
ABACCBBDCC@CA>7:4998888747777=
@CRDDZ:00145:00468
AGCACTGTAGCTGTCACTAGTTACTTGTG
+
/8///994449994444999>899@5999
@CRDDZ:00146:00492
TGATACGTCTCCTTCCTTAGTTACTTCA
+
?HCBAADAAAC>B>B?A?@@>;?>><?A
@CRDDZ:00100:00514
ACGAGTACGTTCCCCATGTCGTAGGTACTC
+
AA@BBCBBAB@ACD:C@@@BBB=<=?@@@@
@CRDDZ:00100:00519
ACGAGTGCGTTCCCCATGTCGTAGGTACTC
+
BBA??@BBBB?@DD:C::9=AA9848999>
@CRDDZ:00103:00533
TACTGAGCTACACACACAGAAAGATTGGT
+
=@?@;991111/6699BBBDD=@@?4737
@CRDDZ:00105:00539
ACGAGTGCGTTCCCCATGTCGTAGGTACTC
+
@ADABBCCAG?BDC:A:;:<?;0/,0000:
@CRDDZ:00110:00504
ACGAGTGCGTTCCCCATGTCGTAGGTACTC
+
BBC::<CCBB=@>>4>991>==00,.....
@CRDDZ:00111:00517
ACGAGTGCGTTCCCCACTGTCGTAGTAA
+
4;899<99@D6999/444444.4....,
@CRDDZ:00111:00527
TACTGAGCTACCACACACAG
+
9;<44>C94449////////
@CRDDZ:00115:00526
ACGAGTGCGTTCCCCATGTCGTAGGTACTC
+
@A?@@@AABB@BCB:?9944999868999>
@CRDDZ:00115:00548
ACGAGTGCGTTCCCCATGTCGTAGGTACTC
+
BBBB@@@BBC@BCC:C???==@9:48999?
@CRDDZ:00117:00501
ACGAGTGCGTTCCCCATGTCGTAGGTACTC
+
?CDABAACCEBCBB9?9999>A7637777>
@CRDDZ:00118:00508
ACGAGTGCGTTCCCCATGTCGTAGGTACTC
+
BBABBBB@AB@AAA8CBBC@@?7637777=
@CRDDZ:00119:00516
TGATACGTCTCCTCCTTAGTAC
+
9444999;9-75,,**)**(,,
@CRDDZ:00125:00516
ATATCGCGAGGTA
+
101//////2*,,
@CRDDZ:00125:00546
ACGAGTGCGTTCCCCATGTCGTAGGTACTC
+
BBBBBBBBBB@CCB9A999=>@>>;>999>
@CRDDZ:00130:00517
ACGAGTGCGTTCCCCATGTCGTAGT
+
BAABBA@;9>2444/9988446/..
@CRDDZ:00131:00517
ACGGAGTGCGTTCCCCATTGTCGTAGGTACTC
+
?@>@BBCCCAA?BAA7@A>BBBBB@?;?:::>
@CRDDZ:00132:00533
ACGAGTGCGTTCCCCATGTCGTAGGTACTC
+
<BBBBBCBBA?A@@2:;<111>11,.///6
@CRDDZ:00133:00518
ACGAGTGCGTTCCCACTGTCGT
+
@BA??AB@>A511,11///66,
@CRDDZ:00133:00532
AACGAGTGCGTTCCCCATGTCGTAGGATC
+
1,/688494995999,499676//.,..5
@CRDDZ:00137:00515
CGTGTCTCTTACGGC
+
/7/449///,//.44
@CRDDZ:00139:00517
ACGAGTCTCCACATCAGA
+
4468//.46544//////
@CRDDZ:00149:00541
ACGAGTGCGTTCCCCATGTCGTAGG
+
CBABCBDBCC;8660:1110..310
@CRDDZ:00102:00575
ACGAGTGCGTTCCCCATGTCGTAGGTACTC
+
=A??B@ABBB?@DC:C:99==?8:68>>>>
@CRDDZ:00107:00581
ACGAGTGCGTTCCCCATGTCGTAGGTACTC
+
ABABB@BACD@BCC:B9;:A>?>?;?:::@
@CRDDZ:00108:00596
ACGAGTGCGTTCCCCATGTCGTAGGTACTC
+
BBB???BBCB@ACC:B::9<AA<?:<777=
@CRDDZ:00111:00594
ACGAGTGCGTTCCCCATGTCGTAGGTACTC
+
@BBABBCBCC@CB@6=9;;@@@9858999>
@CRDDZ:00112:00597
TACTGAGCTACCACACACAG
+
49944:A////5,,//////
@CRDDZ:00115:00556
ACGAGTGCGTTCCCACTGTCGTAGAGTC
+
>AA@@>@?9959914444444443742,
@CRDDZ:00116:00551
ACGAGTGCGTTCCCATGTCGTAGATC
+
BCB??@9=>>5991444444443771
@CRDDZ:00116:00587
ACGAGTGCGTTCCCCATGTCGTAGGTACTC
+
BBABABBBBB@CCF:ABB=99;8758999>
@CRDDZ:00121:00572
ACGAGTGCGTTCCCCATGTCGTAGGTACTC
+
BBB@BABBBB@ADC:C::9B?=?@;?899?
@CRDDZ:00123:00577
ATATCGCGTACGGTATGGAAGACTCT
+
8344448/////,//66,/,.76111
@CRDDZ:00125:00565
TACTGAGCTACACACACAGAAAGATTGGT
+
BBCCEBB@@@BBBBBBBGBBB>BCC?@>:
@CRDDZ:00128:00568
ACGAGTGCGTTCCCACT
+
ACB;9<B911---+,,,
@CRDDZ:00129:00569
ATATCGCGTACGGTA
+
AAA@@@----,,*,2
@CRDDZ:00129:00598
TAGTATCAGCCTCGCCATGACGAAGGTATTCC
+
BBAAABEDCC@CBBC?BBBCCBB?A?BA@?AB
@CRDDZ:00130:00567
ACGAGTGCGTTCCCCATGTCGTAGGTACTC
+
BBBAAADBBC@CA?6:;;;:=8--*,,,,,
@CRDDZ:00136:00594
AGCACTGTAGCTGTCACTAGTTACTTGT
+
;;CCB@ABDCCDBBBDCCCBB@CBG?AB
@CRDDZ:00138:00565
ACGAGTGCGTTCCCCATGTCGTAGGTACTC
+
BBB===CA;;2444/9948@?8/.,.////
@CRDDZ:00139:00569
ATATCGCGAGGGTATGGAAGACTCTATA
+
BB:<<FCECCC>CCCC@C@CCBBB:::A
@CRDDZ:00141:00587
ACGAGTGCGTTCCCCATGTCGTAGGTACTC
+
BCCBBBC@;;2444/9>>>>??8747777<
@CRDDZ:00103:00601
ACGAGTGCGTTCCCCATGTCGTAGTACG
+
<CBBCCCCDD@;::0/1//444311111
@CRDDZ:00109:00602
ACGAGTGCGTTCCCCATGTCGTAGAGTC
+
98?@A@@@996111+///////439776
@CRDDZ:00112:00625
ATCACAGGACACTGCAGAACACACAGAC
+
BDBB?==@BBCABCCBBB@BB?=?A@@@
@CRDDZ:00115:00621
ACGAGTGCGTTCCCCATGTCGTAGGTACTC
+
A@?A@=99@B6999/999100...,.33..
@CRDDZ:00116:00621
ACGAGTGCGTTCCCCATGTCGTAGGTACTC
+
ABBBB@ABBB?BCC:B9998>>8748999>
@CRDDZ:00120:00625
ACGAGTGCGTTCCCCATGTCGTAGGTACTC
+
943844994=<B;C8C94///,,,20,,,/
@CRDDZ:00125:00622
ACGAGTGCGTTCCCCATGTCGTAGGTACTC
+
@ABBBBBBBB==9929488>A@9848999@
@CRDDZ:00126:00616
ACGAGTGCGTTCCCCATGTCGTAGGATC
+
BBB??ADCC@==994>991:::0/,.53
@CRDDZ:00137:00623
ACGAGTGCGTTCCCCATGTCGTAGGTACTC
+
BBBBA>ABCD@CCD:C;;;>8887477766
@CRDDZ:00137:00638
ATATCGCGAGGGTATGGAAGCCTCTATAGAG
+
AABAEBBBBDD?A@@@@A@BB@BBAAAABBB
@CRDDZ:00145:00604
ACGAGTGCGTTCCCCATGTCGTAGGTACTC
+
BBBBCBBBBB@DCB:=9;9=>>98589884
@CRDDZ:00147:00606
ACGAGTGCGTTCCCCACTGT
+
BB@BA=;?//,111+1////
@CRDDZ:00102:00673
ATGATGCGAGACATGATGAGACGTACTAT
+
,-,,,,2/////4444444:999444860
@CRDDZ:00103:00699
ACGAGTGCGTTCCCCATGTCGTAGGTACTC
+
BCBBBBAAAB@ABC9D@?=7<<7637777=
@CRDDZ:00104:00682
ACGAGTGCGTTCCCCATGTCGTAGGTACTC
+
CBABABCEAA?AIHBDBA@?@@8637777=
@CRDDZ:00106:00661
ACGAGTGCGTTCCCATGTCGTAGGTACTC
+
;;;<B@>>99599144449::4313=888
@CRDDZ:00107:00683
ACGAGTGCGTTCCCCATGTCGTAGGTAC
+
A??@ABA@@@2444/894/..4..,...
@CRDDZ:00111:00670
ACGAGTGCGTTCCCCATGTCGTAGGTACTC
+
?BBBABCBBB?BAA6A9;;@>>9848999@
@CRDDZ:00119:00651
ACGAGTGCGTTCCCCATGTCGTAGGTACTC
+
=GCCB>BDC>2444/9991::100,.....
@CRDDZ:00121:00666
ACGAGTGCGTTCCCATGTCGTAG
+
BBDABB@;992//+1//////43
@CRDDZ:00124:00696
ACGAGTGCGTTCCCCATGTCGTAGGTACTC
+
@CBBBBFC@A>ACB9C<<;@A?8747777?
@CRDDZ:00130:00656
ACGAGTGCGTTCCCCATGTCGTAGGTACTC
+
BBBBB>??CE@BBB9B@@@?AA8737777=
@CRDDZ:00132:00682
ACGAGTGCGTTCCCCATGTCGTAGTACTC
+
CCBBBBBB@@@ABC:B::1;;;0/000/7
@CRDDZ:00137:00661
ACGAGTGCGTTCCCCATGTCGTAGGTATC
+
AA?AABCCA?6;99/99998888737??=
@CRDDZ:00140:00655
ACGAGTGCGTTCCCATGTCGTAGGTACTC
+
@@?BCDB>>:244044488449;=@<<<G
@CRDDZ:00143:00676
ACGAGTGCGTTCCCATGTCGTAGTA
+
@ACBCB>;44599044444444334
@CRDDZ:00147:00683
ACGAGTGCGTTCCCCATGTCGTAGGTACTC
+
?CABCCCBC@;@==6@@@@@AB8:47777=
@CRDDZ:00103:00730
ACGAGTGCGTTCCCACTGTCGTA
+
@CCBEB@;99244-44444896/
@CRDDZ:00104:00707
ATCAGACACGGACACAGCAGAACACAC
+
9>>>?A;;<>;>>9999994>;>9873
@CRDDZ:00107:00739
TGATACGTCTCCTCTAGTTACT
+
444;4949611,,,**,*)**,
@CRDDZ:00107:00745
ACGCTCGACATGCCCAGGTACAGGAG
+
BBBBBBBCDBB>==<@=<@ABBC@CC
@CRDDZ:00113:00727
ACGAGTGCGTTCCCACTGTCGTAGAGTC
+
@@A<;>EC>B=770--***,,2444711
@CRDDZ:00122:00724
ACGAGTGCGTTCCCCATGTCGTAGGTACTC
+
BBABBBBBC@?@AC:D@@A@BBBA?ABBAB
@CRDDZ:00122:00748
TAGTATCAGCCTCGCCATGACGAAGGTATTCC
+
9999?==@=@?AACA59999999689449=?>
@CRDDZ:00124:00734
ATATCGCGTACGGTATGGAAGACTCTATAG
+
4894448/////,//471423766616666
@CRDDZ:00125:00709
TAGTAATGACGAAGGTATTC
+
49>>>6;8844,2222,,*,
@CRDDZ:00129:00748
ACGAGTGCGTTCCCATGTCGTAG
+
:<CC<<;>>A511,///-70,/.
@CRDDZ:00134:00748
TGTCTATGCGCTCCACATGTCTAAGGT
+
CCCC::<BCCA@@?@@?ABA;;;=><?
@CRDDZ:00135:00728
ATCAGACACGGACACAGCAGAACACAC
+
BAABBBABCB@BBBBDCECBB@BBBBB
@CRDDZ:00138:00734
ACTGAGCTACCACA
+
4444;;/.//56//
@CRDDZ:00140:00722
TCTCTATGCGCTCCACATGTCTAAGGT
+
446611/66494=9949949;=@;><@
@CRDDZ:00141:00702
ATATCGCGAGGGTATGGAAGACTCTATA
+
CB999@99<CC>B<<;9<8<CC?@A:;;
@CRDDZ:00141:00731
ACGAGTGCGTTCCCCATGTCGTA
+
CDBBEBB9??5111+1///..47
@CRDDZ:00142:00715
ACGAGTGCGTTCCCATGTCGTAGT
+
BBAB?@@@?@59919444444433
@CRDDZ:00142:00742
AGCACTGTAGCTGTCACTAGTTACTTGT
+
BCDDCBBCBBBCCBCBBC@BB@CCDABB
@CRDDZ:00143:00727
ACGAGTGCGTTCCCCATGTCGTAGGTACTC
+
ABBBBBCDCDB?=92==898888747767;
@CRDDZ:00101:00750
ACGAGTGCGTTCCCATGTCGTAGT
+
ACCCBCB;;;244-444/776/..
@CRDDZ:00103:00784
ACGAGTGCGTTCCCCATGTCGTAGGTACTC
+
@CBBBCEBBA>CDD:CBA?=AA8758999@
@CRDDZ:00103:00791
ACGAGTGCGTTCCCCATGTCGTAGG
+
CBB@?@HB@;2444/9981;;...,
@CRDDZ:00103:00797
ACGAGTGCGTTCCCCATGTCGTAGGTACTC
+
BA@@C<<<AA=???4?99988787016666
@CRDDZ:00105:00787
ACGAGTGCGTTCCCATGTCGTAG
+
AB??BBB;::244-444433331
@CRDDZ:00110:00797
ACGAGTGCGTTCCCCATGTCGTAGGTACTC
+
BBBBBBCBBA6:::49@A@9999858999>
@CRDDZ:00111:00781
ACGAGTGCGTTCCCCATGTCGTAGGTACTC
+
BBBBBBCBBB@BCF:DBBB>@@AB?@:::A
@CRDDZ:00111:00795
ACGAGTGCGTTCCCCATGTCGTAGGTACTC
+
@BBBBBCCCDCCCB:CBBB@@@A?=@:;:@
@CRDDZ:00120:00762
ACGAGTGCGTTCCCCATGTCGTAGGTACTC
+
BBB@A>BBCEABAA9@=@@@@@A@=@:::?
@CRDDZ:00120:00793
ACGGAGTGCGTTCCCCATGTCGTAGT
+
>=;:>@@@>>>5111+1///672/..
@CRDDZ:00122:00767
ACGAGTGCGTTCCCCATGTCGTAGGTACTC
+
AB?@AADBBB=@?=6==>>?BB@A=@;;;?
@CRDDZ:00123:00754
ACGAGTGCGTTCCCCATGTCGTAGGTACTC
+
@BABBBBBDC?BAA9A???BC@?@;?;9;B
@CRDDZ:00125:00752
ACGAGTGCGTTCCCACTGTCGTAGTAGT
+
BBAA@>@?99699144444448433488
@CRDDZ:00132:00784
ACGAGTGCGTTCCCCATGTCGTAGGTACGTC
+
?@@;;=BCCA=@@>4>991<<;-,*,,,,,0
@CRDDZ:00134:00783
ACGAGTGCGTTCCCCATGTCGTAGGTACTC
+
BBB??=BBDB?BAA9A>??BBB@@<<899>
@CRDDZ:00136:00759
ACGAGTGCGTTCCCCATGTCGTAGGTACTC
+
@BB>>>AAAA:CCC:C??@?BB@@=@@@@@
@CRDDZ:00138:00758
ACGAGTGCGTTCCCCATGTCGTAGTACGT
+
BDC@@@CBB@5999/9999@?>00.....
@CRDDZ:00138:00796
ACGAGTGCGTTCCCCATGTCGTAGGTACTC
+
BBA@A@BACB@AAB:CA@AACCBB?BAAAB
@CRDDZ:00139:00796
ACGAGTGCGTTCCCCATGTCGTAGGTACTC
+
@BB@?ABA9>5999/9999A@@98478444
@CRDDZ:00107:00806
ACGAGTGCGTTCCCCATGTCGTAGGTACTC
+
?@>AAA@@@A@CCC:CB@???>@;<<899>
@CRDDZ:00107:00807
ACGAGTGCGTTCCCCATGTCGTAGGTACTC
+
BBBBBBBCDDCCEB9?>?=7@@76477777
@CRDDZ:00115:00826
ACGAGTGCGTTCCCCATGTCGTAGGTACTC
+
BBB?>>BBBC@BCC9A@@@=>:10,1111/
@CRDDZ:00119:00827
TGATACGTCTCCTTCCTTAGTTACTTCA
+
BBBDCCDDAAB@B?A?BDBBB@BBD@BB
@CRDDZ:00131:00805
ACGAGTGCGTTCCCCATGTCGTAGGTA
+
BDC@?@@B@@5999-9841776..,..
@CRDDZ:00133:00845
ACGAGTGCGTTCCCCATGTCGTAGGTACTC
+
ACBBCBCCDD?AA=6=9:8<<>87477777
@CRDDZ:00135:00841
TACTGAGCTACACACACAGAAAGATTGGTG
+
@@AABBBB@;;<BC?>>8499-39911011
@CRDDZ:00139:00813
ATCAGACACGGACACAGCAGAACACAC
+
?@CCAA@AAE?CCCBBBAAAB@CBBBB
@CRDDZ:00143:00835
ACGAGTGCGTTCCCCATGTCGTAGGTACTC
+
BBABBBCB@;2444/8999>BB8:7:?===
@CRDDZ:00149:00840
ACGAGTGCGTTCCCCATGTCGTAGGTACTC
+
BCABBBBBCC=@@@6@<<<@A@9;689948
@CRDDZ:00100:00892
ACGAGTGCGTTCCCCATGTCGTAGGTACTC
+
BCA??@CCCD@BCC:J;<<AAA??;????B
@CRDDZ:00114:00896
ACGAGTGCGTTCCCCATGTCGTAGGTACTC
+
BBBBBBBCCE?AAA9=A@BABBBB?BBBBB
@CRDDZ:00126:00850
ACGAGTGCGTTCCCACTGTCGTAG
+
BCB??@DG;>88651////43337
@CRDDZ:00126:00876
ACGAGTGCGTTCCCCATGTCGTAGGTACTC
+
BBB@BBCA::2449/9@@@>AA??:?::7?
@CRDDZ:00147:00851
ACGAGTGCGTTCCCATGTCGTAGGTACTC
+
BBBBBBCBB@;==:@@@@@@@8637<==>
@CRDDZ:00101:00942
ACGAGTGCGTTCCCCATGTCGTAGGTACTC
+
ABBABAAAAA@CFD:A:9;@>>9858999>
@CRDDZ:00103:00912
ACGAGTGCGTTCCCCATGTCGTAGTACTC
+
@BBBBBBBCH?CBC9?999=B@@@@A@@>
@CRDDZ:00113:00901
ACGCTCGACATGCCCAGGTACAGGAG
+
BBB?BBECC;999=:=?=@@CEE@AA
@CRDDZ:00114:00929
CGTGTCTCTAGGCACAGGATTTTGTGTAG
+
CBBDFDB@A?B>A@BBCBA@A@6=@=>@@
@CRDDZ:00117:00922
ACGAGTGCGTTCCCCATGTCGTAGGTACTC
+
BBBABBCBBA>A??6:49;@@@@A>A999>
@CRDDZ:00122:00910
TAGTATCAGCCTACGAAGGTATTCC
+
=<<<DBCCBB@BEGCB7;599969<
@CRDDZ:00135:00947
ACGAGTGCGTTCCCCATGTCGTAGGTACTC
+
?@BABCCHCBB?==4=899>>>8747777=
@CRDDZ:00139:00909
ACGAGTGCGTTCCCCATGTCGTAGGTATC
+
BDBBBBBBCCABCD>E<<;@???@:==61
@CRDDZ:00141:00928
ACGAGTGCGTTCCCCATGTCGTAGGTACTC
+
@BB??@AABB?AFD:C?@??BB><<>9999
@CRDDZ:00106:00955
ACGAGTGCGTTCCCCATGTCGTAGGTACTC
+
BBBABA@>??5999,999=>>843478448
@CRDDZ:00108:00952
ACGAGTGCGTTCCCATGTCGTAGTA
+
AAA@?@=>>?6991444/446,,,,
@CRDDZ:00119:00963
ACGAGTGCGTTCCCCCCCCCCCATGTCGTAGGTACTC
+
EBA??ACAB;59999994444"48;;>AAA>><<>@B
@CRDDZ:00124:00974
ACGAGTGCGTTCCCATGTCGTAGTACGTC
+
AA@:;<CCCDECC?B<<2>=;-,,,,,,0
@CRDDZ:00141:00957
ACGAGTGCGTTCCCATGTCGTAGGTACTC
+
AB@@AABBBB7;;7<BB>=>?00,00./7
@CRDDZ:00143:00992
ACGAGTGCGTTCCCCATGTCGTAGGTACTC
+
BBB:9<BB?@5999/999;CCCDC@C;=;B
@CRDDZ:00144:00967
ACGAGTGCGTTCCCCCATGTCGTAGGTACTC
+
BBB@@AABBA?CCCC2CBBBCEDAA?AB@@A
@CRDDZ:00144:00986
ACGAGTGCGTTCCCCATGTCGTAGGTACTC
+
BBB::=CBBD6999/9991<>A10,00//7
@CRDDZ:00145:00995
ACGAGTGCGTTCCCCATGTCGTAGGTACTC
+
BBABBB@=>B5999/49:>ABBBC@?@@BA
@CRDDZ:00147:00998
ACGAGTCTTCCCCCCCCCCCCCCCCCCCCCCATA
+
943444482444444444444444444444"///
@CRDDZ:00141:01007
TACTGAGCTACACAAAGATTGGTGC
+
DCCECBBBBCAAACC?CBCBD?BA@
@CRDDZ:00165:00006
ACGAGTGCGTTCCCACTGTCGTAGTACGTC
+
BBA@?@??89599144444998433444/.
@CRDDZ:00172:00028
ACGAGTGCGTTCCCCATGTCGTAGGTACTC
+
??B?==AACB@BCF9?<<9>>>870111..
@CRDDZ:00180:00046
ACGAGTGCGTTCCCCATGTCGT
+
ACBBCBB@;;5499/99910.,
@CRDDZ:00184:00017
AGCACTGTAGCTGTCACTAGTTACTGT
+
;;BBABBBDBBBCCDDBDA?@?A<;9=
@CRDDZ:00186:00029
ACGAGTGCGTTCCCCATGTCGTAGGTACTC
+
>A??BBCB@;2444,9@@ABCCBB>@9;;@
@CRDDZ:00196:00045
ACGAGTGCGTTCCCATGCTCGTAGTACGTC
+
;;;8=::;11,/65669444994/.////.
@CRDDZ:00150:00086
GTTCCCCATGTCGTAGGTATC
+
992999,4444444499AC@=
@CRDDZ:00161:00070
ACGAGTGCGTTCCCCATGTCGTAG
+
BCABBBCB@;2444/9991111/.
@CRDDZ:00191:00054
ATATCGCGAGGGTATGGAAGAC
+
@@@@;;9?@@?:>@:80000)(
@CRDDZ:00186:00128
ATATCGCGAGGGTATGGAAGACTCTATA
+
AA?@?CCBBBHCH@A@=A=?BB???::7
@CRDDZ:00164:00180
ACGAGTGCGTTCCCCATGTCGTAGGTATC
+
?BA?@ACCCC@BDD:B9999??76477=1
@CRDDZ:00172:00165
ACGAGTGCGTTCCCACTGTCGT
+
;@@>BBA>99511-////////
@CRDDZ:00180:00165
ACGAGTGCGTTCCCACTGTCG
+
=@B@@ACC>@511-/////,,
@CRDDZ:00181:00177
ACGAGTGCGTTCCCCATGTCGTAGAGTC
+
BBA::=BBBB7999/9988733311111
@CRDDZ:00193:00167
ACGAGTGCGTTCCCCATGTCGTAGGTACT
+
AAB@A@CCA;2444/9991;::10,00//
@CRDDZ:00199:00158
ATCAGACACGGACACAGCAAGAACACAC
+
983489844424>@@1/,,*,2+,,,,.
@CRDDZ:00157:00226
ACGAGTGCGTTCCCACTGTC
+
8@@@>@?@99511-////,,
@CRDDZ:00158:00249
ACGAGTGCGTTCCCCATGTCGTAGGTACTC
+
<BABEBCBBA6:44-9498>>?98489999
@CRDDZ:00175:00229
ACGAGTGCGTTCCCCATGTCGTAGGTACTC
+
@BA@ABDC@ABAGC>C:;;B??>;:=777=
@CRDDZ:00196:00236
ACGAGTGCGTTCCCCATGTCGTAGGTACTC
+
B@>@@@CB;;2444/9999???87477776
@CRDDZ:00155:00258
ACTGAGCTACACAC
+
44444?6//////4
@CRDDZ:00159:00263
TCTCTATGCGCTCCCACATGTCTAAG
+
44444444944944-4449:91/,*,
@CRDDZ:00166:00265
TCTACTATGCGCTCACATGT
+
/////6888@1111///444
@CRDDZ:00162:00343
CGTGTCGTCTAGAGCACAGG
+
1944////,,2,,/////48
@CRDDZ:00175:00343
ATATCGCGTACGTATGGAAGA
+
4894442,,,,,,,,,*/,.3
@CRDDZ:00187:00304
TACTGAGCTACACACACAGAAAGATTGT
+
@@@AA@@<1/1/6/4499444-4>7133
@CRDDZ:00152:00364
ACGAGTGCGTTCCCCATGTCGTAGGTACTC
+
ABA@@ACCCB=?==6@=?>;>A7137<==>
@CRDDZ:00159:00376
ACGCTCGACATGCCAGGTCACAGGGA
+
;<;?@999?1///,//,//.3333,3
@CRDDZ:00164:00386
ACGAGTGCGTTCCCCATGTCGTAGTACGTC
+
BB@@@ABB@B2444/9999???00//...3
@CRDDZ:00184:00367
TCTCTATGCGCTCCACATGTCTAAGGT
+
44449=BBBCD=<;9B?>111//,/76
@CRDDZ:00197:00383
ACGAGTGCGTTCCCACTGTCGTAGTAC
+
BBC:9<BB>?6991444444344/...
@CRDDZ:00160:00439
ACGAGTGCGTTCCCCATGTCGTAGGT
+
ABBABC@;992444,944/666/.,.
@CRDDZ:00162:00426
ACGAGTGCGTTCCCCATGTCGTAGG
+
AB?@?ABA@@5499/9991;:90/,
@CRDDZ:00166:00443
TGATACGTCTCCTTCCTTAGTTACTTCA
+
BCCBBBBBBDD@DAC?AABCBA??@?BB
@CRDDZ:00172:00414
ACGAGTGCGTTCCCCATGTCGTAGGTACTC
+
ABBBBBCB;;2444/9>>>>>?87377777
@CRDDZ:00197:00412
AGCACTGTAGCTGTCACTAGTTACTTGT
+
4;B=@FCBBBCCCCBBBBC<;8<AA8;<
@CRDDZ:00197:00440
ACGAGTGCGTTCCCCATGTCGTAGGTACTC
+
@BD@ABB@992444/9>>>@DCA?;>9999
@CRDDZ:00169:00477
ACGAGTGCGTTCCCCATGTCGTAGGTAT
+
BDBBBBB>992444/9991:;;00,..3
@CRDDZ:00174:00499
ACGAGTGCGTTCCTCATGTCGTAGGT
+
BBC@AACCBA?B@BBB??=>@A9459
@CRDDZ:00175:00451
ACGAGTGCGTTCCCCATGTCGTAGGTACTC
+
?BBBBBBBAB?ACC:A?>?<>>8747777=
@CRDDZ:00176:00495
ACGAGTCGTCCACA
+
//,,,,*000*///
@CRDDZ:00177:00496
ACGCTCGACATGCCCAGGTACAGGAG
+
>A?AAAB@A==?BB@BB@B@BAC@?>
@CRDDZ:00179:00480
ACGAGTGCGTTCCCCATGTCGTAGGTACTC
+
BBBABBBBCC?A??2:9911<<11,01///
@CRDDZ:00188:00486
ACGAGTGCGTTCCCCATGTCGTAGGTACTC
+
BBABBAAACD@BCC:D9::@888><>777=
@CRDDZ:00157:00542
TAGTATCAGCCTCGCCATGACGAAGGTATTCC
+
BBBBBBCDCCABBBB@BBBCBBB?A<@9969<
@CRDDZ:00158:00528
ATCAGACACGGACACAGCAGAACACAC
+
CBBBBBABBB@BB@@@CCBBB?BAB@?
@CRDDZ:00160:00514
ACGAGTGCGTTCCCCATGTCGTAGTA
+
CBB?@ACABA5999/9991:970/..
@CRDDZ:00168:00526
TCTCTATGCGCTCCACATGTCTAAGGT
+
CEGC@?ACCDBAB@BBA;<<>>>6959
@CRDDZ:00174:00515
TACTGACGCTACACACACATGAAGA
+
81/1<1//:99:=944444444244
@CRDDZ:00176:00548
ACGAGTGCGTTCCCCATGTCGTAGG
+
@@??@@B@>?5999/999110000,
@CRDDZ:00185:00536
TAGTATCAGCCTCGCCATGACGAAGGTATTCC
+
??ABBCCA?AAACCC@DBBB@@A===@BA>A?
@CRDDZ:00155:00567
TACTGAGCTACACACACAG
+
4499@9444444/////,,
@CRDDZ:00158:00558
ACGAGTGCGTTCCCCATGTCGTAGGTACTC
+
=BBBABBCDC@DCB9A9;17::00,0000/
@CRDDZ:00158:00566
ACGAGTGCGTTCCCCATGTCGTAGGTACTC
+
BBAACBHCAA?BBA9BBBBBCCBC@C;;;B
@CRDDZ:00160:00566
ACGAGTGCGTTCCCATGTCGTAGGTACTC
+
BBBBBCCCCB@CC@CB@@@@@??<AAAAB
@CRDDZ:00161:00588
ACGAGTGCGTTCCCCATGTCGTAGGTACTC
+
?BBBB@AABB?CCC:C99;>>@98589999
@CRDDZ:00163:00557
TGATACGTCTCCTTCCTTAGTTACTTCA
+
ABCCA@ACCCC@B@B@C@CDB:<<CACD
@CRDDZ:00176:00579
TAGTATCAGCCTCGCCATGACGAAGGTATTCC
+
;;=<<<BB@ABFBCEBCBBCCCD?A>BA@=@@
@CRDDZ:00181:00573
ACGAGGTGCGTTCCCCATGTCGTAGG
+
BBACB@BB9?:5999/998/4....,
@CRDDZ:00182:00565
TACTGAGCTACACACACAGAAAGATTGGT
+
BBBD@AABBBBD;:<B?>9998:?@@D@C
@CRDDZ:00191:00556
CGTGTCTCTAGCACAGGATTTGATGTAG
+
449=944/:11/7;11,/885/11///?
@CRDDZ:00194:00562
TCTCTATGCGCTCACATGTCTAG
+
9944444499444499961111/
@CRDDZ:00151:00624
CGTGTCTCTAGGCACAGGATTTTGTGTAG
+
BBECCCBBBBDACBBAB?A==96=>9>?B
@CRDDZ:00159:00607
ACGAGTGCGTTCCCCATGTCGTAGGTACTC
+
BBBABBBBCC?ACC:C9;:???>?<>====
@CRDDZ:00159:00614
ACGAGTGCGTTCCCCATGTCGTAGGTACTC
+
ABBBBBCBBA==994=999>@>98489444
@CRDDZ:00159:00642
ACGCTCGACATGCCCAGGTACAGGAG
+
ABBBBBBBCBBBBB?9:;;BFCCACC
@CRDDZ:00164:00637
ACGAGTGCGTTCCCCATGTCGTA
+
<ACBBB>?445999,444444/,
@CRDDZ:00164:00638
ACGAGTGCGTTCCCCATGTCGTAGGTACTC
+
BCBABBBBBC?@BCAJ@@@?>>8747777>
@CRDDZ:00165:00609
ACGAGTGCGTTCCCCATGTCGTAGGTACTC
+
AA>BBBBBBB@BCD:CAAA@AABA?B???B
@CRDDZ:00171:00627
TGATACGTCTCCTTCCTTAGTTACTTCA
+
<CCCB?:=99959242424449:AA>CC
@CRDDZ:00174:00618
ACGAGTGCGTTCCCCATGTCGTAGGTACTC
+
BDBBBBCBA;6444/989100000,00//.
@CRDDZ:00175:00605
ACGAGTGCGTTCCCCATGTCGTAGTACTC
+
BB9<<>?>996999,484/.46.......
@CRDDZ:00175:00643
ATATCGCGAGGGTATGGAAGACTCTATA
+
BB>>>BCCCBB?CAAA=@?@DCBCC@@?
@CRDDZ:00176:00640
ACGAGTGCGTTCCCCATGTCGTAGGTACTC
+
AB>???BBCC@BCB:B9::??>><:=777=
@CRDDZ:00178:00603
ACGAGTGCGTTCCCCATGTCGTAGGTACTC
+
BBB@BBBBBB?@CD:D@@???B@@=@;;9?
@CRDDZ:00182:00625
ACGAGTGCGTTCCCACTGTCGT
+
BA@:9;>>89511-////////
@CRDDZ:00185:00632
ATCAGACACGGACACA
+
=88444////,///;;
@CRDDZ:00193:00623
ACGAGTGCGTTCCCCATGTCGTAGT
+
BBB@@@CB@;6444/9991:::-,,
@CRDDZ:00195:00633
ACGAGTGCGTTCCCCATGTCGTAGGTA
+
?BA@@@NCBB8944/9891::8-,+,,
@CRDDZ:00151:00699
ACGAGTGCGTTCCCCATGGTCGTAGGTACTC
+
BBAABBBBCD@CBB:CBB??;@?::57@?=?
@CRDDZ:00152:00674
ACGAGTGCGTTCCCCATGTCGTAGGTACTC
+
BBAAABCCBD?BBB:B@?@;@>7647777=
@CRDDZ:00153:00657
ACGAGTGCGTTCCCCATGTCGTAGGTACTC
+
CBAAABCCCD@BCB9?=?>>>?87477671
@CRDDZ:00158:00681
ACGAGTGCGTTCCCCATGTCGTAGGTACTC
+
BBBBB@ABBB@BDD:B999=@@>><>9;9@
@CRDDZ:00161:00686
CGTGTCTCTAGGCACAGGATTTTGTGTAG
+
=CDCCDBBBAB?C@@@B@9999/9@@>BB
@CRDDZ:00162:00695
ATATCGCGAGGTATGGAAGACTCTATAG
+
B@@@;<99?A=?99924<==??B<<<88
@CRDDZ:00165:00654
TAGTATCAGCCTCGCCATGACGAAGGTATTCC
+
BCCA@EDDCBBBB@@=@BBBDCCBC@C<;;;>
@CRDDZ:00166:00666
TAGTATCAGCCTCGCCATGACGAAGTATTCC
+
CBC@@<=9?@>BCCDAD>=@?11,///6571
@CRDDZ:00166:00673
ACGAGTGCGTTCCCCATGTCGTAGGTACTC
+
@CCBBCBBBC@CBC:B9;;>>>9868999>
@CRDDZ:00166:00692
ACGAGTGCGTTCCCCATGTCGTAGGTACTC
+
BBBBBBBBCD?ACC:C9::<888747===>
@CRDDZ:00168:00652
ACGAGTGCGTTCCCCATGTCGTAGGTACTC
+
@BABCCECCE?BAB9@@@@AAA??:=????
@CRDDZ:00168:00655
CGTGTCTCTAGGCACAGGATTTTGTGTAG
+
CCA@AACCCCHCACCC?:4449/9@944?
@CRDDZ:00172:00652
ACGAGTGCGTTCCCCATGTCGTAGGTACTC
+
BCBBBBCDA@=?==4=4;8>>>8747777=
@CRDDZ:00175:00686
ATATCGCGAGGGTATGGAAGACTCTATA
+
BB9<;BBDEEE@CBBB@B@BBBBB?>@@
@CRDDZ:00179:00693
CGTGTCTCTAGGCACAGGATTTTGTGTAG
+
BCBDCCCA@@@@CA@@C@A>@@4=@@AAC
@CRDDZ:00187:00661
ACGAGTGCGTTCCCCATGTCGTAGGTACTC
+
ABBBBBBBB@?@CC:B99:?BB?:;?9::@
@CRDDZ:00195:00679
TAGTATCAGCCTCGCCATGACGAAGGTATTCC
+
CCBBCCC;<<ABDCCACBB@?>>@B@BBB@BC
@CRDDZ:00198:00673
ATCAGACACGGACACAGCAGAACACAC
+
@BBBBBBBBB@BBDCCCABBA@BB???
@CRDDZ:00199:00687
ATCAGACACGGACAAGCAGAACACAC
+
BBBBBBBBBB>?=A@BC@BB?BBBCB
@CRDDZ:00151:00711
ACGAGTGCGTTCCCCATGTCGTAG
+
BBB@ABB;::5999-844/..4..
@CRDDZ:00157:00714
TGATACGTCTCCTTCCTTAGTTACTTCA
+
BCCBBBCA@@D?A@A595999<999<@1
@CRDDZ:00158:00724
ACGAGTGCGTTCCCCATGTCGTAGGTAC
+
BCD???CCBD?A??4>891:::00,00/
@CRDDZ:00158:00742
ACGAGTGCGTTCCCCATGTCGTAGGTACTC
+
?BBBBABBCC>?==6>9;;@@@>=;=777>
@CRDDZ:00158:00743
ACGAGTGCGTTCCCCATGTCGTAGTACT
+
BBCABBB?;;2444/9444896/..///
@CRDDZ:00160:00721
ACGAGTGCGTTCCCACTGTCG
+
=B@:;<@?11-11-/////44
@CRDDZ:00165:00721
ACGAGTGCGTTCCCCATGTCGTAGGTACTC
+
BBB@AABBDD@CDB9B@@@AAA??:?::7?
@CRDDZ:00169:00738
TGATACGTCTCCTTCCTTAGTTACTTCA
+
BBBBBBCBBAC>?>A897:AC?BBB@DC
@CRDDZ:00170:00734
ACGAGTGCGTTCCCCATGTCGGTAGGTACTC
+
ABBBBB@@AB@ABC9C<<<@A?BBB?BCBAA
@CRDDZ:00180:00705
ACGAGTGCGTTCCCACTGTCGTA
+
=@@@@@@>99511,////////4
@CRDDZ:00181:00745
ACGAGTGCGTTCCCCATGTCGTAGGTATC
+
BBB??BDBA;6444/9991:::10,00..
@CRDDZ:00188:00734
ACGAGTGCGTTCCCCATGTCGTAGT
+
8@:;;@@@@D5999/9444337711
@CRDDZ:00155:00783
ATCAGACACGGACACAGC
+
88>@44388>784949,0
@CRDDZ:00162:00784
TAATATCAGCCTCGCCTGACGAAGGTATTCC
+
9<@AAACCBC@A@A@<999989292448242
@CRDDZ:00161:00830
ACGAGTGCGTTCCCCATGTCGTAGGTACTC
+
BBBAB?CBBA6:44-9498>>>9848999B
@CRDDZ:00165:00823
ACGAGTGCGTTCCCCATGTCGTAGGTACT
+
ACDA?=@@AB@AAC9CCBBBB>>;::/00
@CRDDZ:00174:00819
ACGAGTGCGTTCCCCATGTCGTAGGTACTC
+
?ABBBBCA;;2444/9999A@@98489884
@CRDDZ:00175:00842
ACGAGTGCGTTCCCACTGTCG
+
AB?ABB>;//,11,1////44
@CRDDZ:00177:00843
ACGAGTGCGTTCCCCATGTCGTAGTAGTC
+
BCCCDCA;992444,44447773111116
@CRDDZ:00184:00832
TACTGAGCTACCACACACAGAA
+
4944444484424444444444
@CRDDZ:00154:00872
ACGAGTGCGTTCCCCATGTCGTAGGTACTC
+
BBB@>>CFBB8;99488??@A=0/,0000:
@CRDDZ:00157:00874
ACGCTCGACCATGCCAGGTACAGGAG
+
BB8;9<<11,,2,/,//,/4444244
@CRDDZ:00160:00874
ACGAGTGCGTTCCCCATGTCGTAGGTACTC
+
?BBBBBCCB@=?=949488<>>87477777
@CRDDZ:00160:00894
ACGAGTGCGTTCCCCATGTCGTAGT
+
@CCCBB?9=?5999,4444773311
@CRDDZ:00162:00883
ACGAGTGCGTTCCCCATGTCGTAGGTACTC
+
BBA99;CBBC@CCC:C@?ABBB?>:;999>
@CRDDZ:00171:00854
ACGAGTGCGTTCCCCATGTCGTAGGTACTC
+
=>>>?9994424::2:44//6;/.,.7722
@CRDDZ:00184:00879
ACGAGTGCGTTCCCCATGTCGTAGGTACTC
+
ABA@?AB@CA5999/9>>;<;;11,0111:
@CRDDZ:00185:00877
ACGAGTGCGTTCCCCATGTCGTAGTA
+
B;8<@AB@@@5999/9991;;7-,,,
@CRDDZ:00187:00890
ACGAGTGCGTTCCCATGTCGTAGGTACTC
+
BBB@@@@>>@59904996888/.,.////
@CRDDZ:00189:00856
ACGAGTGCGTTCCCCATGTCGTAGGTACTC
+
BBAABBBBBA6::4-9>=@@CB@B?B;<;C
@CRDDZ:00189:00863
ACGGTGCGTTCCCCATGTCGTAGTACGTC
+
DDB?BCB@@5999/9@@==98433433,,
@CRDDZ:00189:00882
ACGCTCGACATGCCGGTACAGGAG
+
@BCCCCAADA@@@?B@BB@??@BB
@CRDDZ:00191:00862
ACGAGTGCGTCCCCATGTCGTAGGTACTT
+
A?B??BB;;4444/9>>>ABB@?;<=985
@CRDDZ:00153:00938
TACTGAGCTACACACACAGAAAGATTGGT
+
B?BCBBBAABBB@?CCAA9996;@@@D@C
@CRDDZ:00155:00943
ACGAGTGCGTTCCCCATGTCGTAGGTACTC
+
BB@BBBBBCC@BCC:CB?@?BCC@?B????
@CRDDZ:00159:00938
TCTCTATGCGCTCCACATGTCTAAGGT
+
<BCCDDBDCCCBB@CCBBBC@@A@C@C
@CRDDZ:00164:00932
ACGAGTGCGTTCCCCATGTCGTAGT
+
BBAABDBA=?5999,4886692,,,
@CRDDZ:00169:00907
ACGAGTGCGTTCCCCATGTCGTAGGTACTC
+
AABABBC@;;2444/9999??<10,00//.
@CRDDZ:00170:00909
ACGAGTGCGTTCCCCATGTCGTAGGTACTC
+
BBBBBBBB@;2444/9@>@BBBBB>>?@@B
@CRDDZ:00192:00924
ACGAGTGCGTTCCCCATGTCGTAGGTACTC
+
BB?=??CCB@6994/9@@BACCDD@CBBB?
@CRDDZ:00193:00905
ATCAGACACGGACACAGCAGAACACACA
+
9;@999?@@>>BBBBCCAA@A9;8>><6
@CRDDZ:00193:00906
ACGAGTGCGTTCCCCATGTCGTAGGTACTC
+
=@@;99@@@A6999,444498843138=;:
@CRDDZ:00194:00906
ACGAGTGCGTTCCCCATGTCGTAGGTACTC
+
ABBAA@CB@;2444/9@@ABCCBC?BCBB>
@CRDDZ:00196:00929
ACGAGTGCGTTCCCCATGTCGTAGGTACTC
+
BBBCCB@;992444,9949@?;47689944
@CRDDZ:00196:00931
ACGAGTGCGTTCCCCATGTCGTAGGTACTC
+
BBBBBBC@;=2444/9>>>ACC@?;<899>
@CRDDZ:00199:00937
ACGAGTGCGTTCCCCATGTCGTAGGTACTC
+
BBBBB@CB;;2444/9??>@CACA>AAAAB
@CRDDZ:00153:00969
TAGGCCTCGCCATGACGAAGGTATTCC
+
<;<BA=@@?>-1/6444536767700/
@CRDDZ:00158:00978
CGTGTCTCTAGGCACAGGATTTTGTGTAGA
+
=ECF;9;BB@@=@BAADB9999/999@ACC
@CRDDZ:00163:00993
ACGAGTGCGTTCCCATGTCG
+
ABAB?>>>11,1/+//4444
@CRDDZ:00163:00998
TACTGAGCTACCACACACAGA
+
498449@44448444//////
@CRDDZ:00170:00965
CGTGTCTCTAGGCACAGGATTTTGTGTAG
+
@A;;<C@99<@=@@BDCBDCBB9BBAA@@
@CRDDZ:00174:00961
ACGAGTGCGTTCCCCATGTCCGTAGGTACTC
+
@CBCCBBBBB=?==29::4459>98589899
@CRDDZ:00182:00966
TAGTATCAGCCTCGCCATGACGAAGGTATTCC
+
@AB;;<>966,1///779;><BB@A?@?@=@?
@CRDDZ:00182:00969
ACGAGTGCGTTCCCCACGTCGTAGGTACTC
+
ABBBBBCBB@6:::1:@BAB;;8?;>999A
@CRDDZ:00185:00996
ACGAGTGCGTTCCCCATGTCGTAGGTACTCATCACCCCC
+
ABBBBBCB;;2444/9999@BBCD@C<<<BABB>>>;;/
@CRDDZ:00186:00966
ACGAGTGCGTTCCCATGTGT
+
9@ABBA@?@@599084/,,,
@CRDDZ:00196:00966
TACGAGCTACCA
+
999;>;,,,,2(
@CRDDZ:00163:01015
ATCAGACACTCGGACACATGCAGAACACACAG
+
47448/.////65667////6647?@AAAA>4
@CRDDZ:00165:01007
TGATACGTCTCCTTCCTTAGTTACTTCA
+
BBBAAABABDC@>698;=@ACDCDD@CB
@CRDDZ:00171:01044
ACGAGTGCGTTCCCATGTCGTA
+
?@CCBD@;992//+1//,000/
@CRDDZ:00189:01034
ACGAGTGCGTTCCCCATGTCGTAGGTACTC
+
?BABBBCBBA6444/9>>>@999858999?
@CRDDZ:00194:01036
ACGAGTGCGTTCCCCATGTCGTAGGTACTC
+
ABBBB@@BCD@BCC:B>???@@7757777=
@CRDDZ:00196:01018
ACGAGTGCGTTCCCCATGTCGTAGTA
+
BDB??@ECBB5999/99911000/..
@CRDDZ:00196:01034
ATCAGACACGGACACAGCAGAACACAC
+
=@:;;@AA@@=ABBBCCBB@@=@CCAA
@CRDDZ:00183:01054
ACGAGTGCGTTCCCCATGTCGTAGGTACTC
+
BBBBBACBBA6::4/;@@@@AA8748999@
@CRDDZ:00192:01052
ACGAGTGCGTTCCCCATGTCGTAGGTACTC
+
@CBBBACCCB6944/9>>>>>?8747777=
@CRDDZ:00204:00025
TACTGAGCTACCACACACAGAAAGAT
+
;;@@???>44424444444444-4..
@CRDDZ:00206:00018
GACGAGTGCGTTCCCCATGTCGTAGGGTACTC
+
;@@A@@ADCCG@CCC9B;:;?>>><<6=>===
@CRDDZ:00210:00045
ACGAGTGCGTTCCCCATGTCGTAGGTACTC
+
BBBAB?BBDC?CC?6?9948>:10,11111
@CRDDZ:00220:00036
ACGAGTGCGTTCCCCATGTCGTAGGTACTC
+
ABBBB@AACD@BBC:CA???<>87477777
@CRDDZ:00245:00006
ACGAGTGCGTTCCCCATGTCGTAGGTATC
+
ABBBBCB;992444/99911:610,0:6/
@CRDDZ:00248:00042
ACGAGTGCGTTCCCCATGTCGTAGGTACTC
+
BCACCDDCCC@DA>6==?=<>>><:=777=
@CRDDZ:00239:00058
ACGAGTGCGTTCCCCATGTCGTAGGTACTC
+
ABBBBBCBBB?CBB9B??=@@?47489999
@CRDDZ:00246:00079
ATCAGACACGGACACAGCAGAACACAC
+
@AABCCBBAA=@A<<<BBBCC@CCB@@
@CRDDZ:00248:00066
TCTCTATGCGCTCCACATGTCTAAGGT
+
ABBCBB<<<BB998<AAAEDCCC@CBD
@CRDDZ:00233:00141
ATATCGCGAGGGTATGGAAGACTCTATA
+
9:;<<ABB=??<?BAB@C@CAA:77711
@CRDDZ:00249:00136
TATGAGCTCACA
+
444999998,,*
@CRDDZ:00200:00240
ATATCGCGAGGGTATGGAAGACTCTATA
+
<:@AACCCBBA=@9;;=@=?BBAAA;;;
@CRDDZ:00235:00210
ACGCTCGACATGCCAGTACAGG
+
BBBAB?=999911,11/./4/,
@CRDDZ:00239:00209
ACGAGTGCGTTCCCCATGTCGTAGGTACTC
+
BCABBBCCCD?BAA9@9::7<<76477777
@CRDDZ:00242:00209
ACGAGTGCGTTCCCCATGTCGTAGGTACTC
+
ABBAAACBBB?CHD:B9;;>>?98589998
@CRDDZ:00207:00262
CGTGTCTCTAGGCACAGGATTTTGTGTAG
+
BB<<=CA@@@@79<>>@<9999/999;:;
@CRDDZ:00237:00295
ACGAGTGCGTTCCCCATGTCGTAGGTAT
+
@CB@?ABCEHBCBB7@4917::00,0/4
@CRDDZ:00248:00251
TAGTATCAGCCTCGCCATGACGAAGGTATTCC
+
BBCAABCCCCFBB?B>?@@BCCC@B>A<;:<F
@CRDDZ:00205:00327
AGCACTGTAGCTGTCACTAGTTACTTGT
+
AACCEBBBBBCDBCBCCCCBB?B@@=@>
@CRDDZ:00209:00328
ACGAGTGCGTTCCCCATGTCGTAGGTACTC
+
BBBAA@CBBB8:44-94;8>AB98489999
@CRDDZ:00219:00339
TGATACGTCTCTCC
+
949@9994,,,,,2
@CRDDZ:00232:00347
ATATCGCGAGGGTATGGAAGACTCTAT
+
BBBBBBBCCCC@C:;;ACCC@@@BA??
@CRDDZ:00237:00334
ACGAGTGCGTTCCCCATGTCGTAGGTACTC
+
AABAAACB>;2444/9999>>>98589999
@CRDDZ:00200:00397
ATCAGACACGGACACAGCAGAACACAC
+
@BBBBBBCBB@DCBAAFCCBB>BBB>@
@CRDDZ:00205:00393
TACTGAGCTACACACACAGAAAGATTGGT
+
DBCA:;<;;;@AAADCBC@@@<@BB>??B
@CRDDZ:00209:00385
ATCAGACACGGACACAGCAGAACACAC
+
ABBBAAABAA>@<;<BA>>@@;>??8:
@CRDDZ:00213:00350
TCTCTATGCGCTCCACATGTCTAAGGTA
+
,,,/778;944449444=99=4959598
@CRDDZ:00213:00374
TACTGAGCTACACACACAGAAGA
+
99@@@??9>99949111-,,0,,
@CRDDZ:00217:00352
ACGAGTGCGTTCCCCATGTCGTAGGTACTC
+
ADCCBC@;445999,444444843134444
@CRDDZ:00231:00379
TACTGAGCTACACACACAGAAAGATTGGT
+
AABCDDC@@@BABAAAB@@>>9>8857==
@CRDDZ:00234:00372
ACGAGTGCGTTCCCCATGTCGTAGTACGTC
+
9>?@@ACCCD==994>98100;......3.
@CRDDZ:00237:00391
ATCAGACACGGACACAGCAGAACACAC
+
BAAADBBB?@=?BCC@@@>8859888>
@CRDDZ:00239:00398
ACGAGTGCGTTCCCCATGTCGTAGGTACTC
+
AABAB?BBCC>@=929499>>?98489444
@CRDDZ:00247:00361
ATCAGACACGGACACAGCAGAACACAC
+
;;99;93444249444DBA=?<977;7
@CRDDZ:00208:00439
ACGAGTGCGTTCCCCACTGTCGTA
+
?@<;;<;9>?,111+1////996,
@CRDDZ:00219:00428
TATAGCTCCTACCTATTACTACA
+
=8899///7///,,,/,///44/
@CRDDZ:00233:00442
ACGAGTGCGGTTCCCCATGTCGTAGTAG
+
9<C@@@CA><@5999/9444444/..//
@CRDDZ:00235:00409
ACGAGTGCGTTCCCACTGTCGT
+
B<;<ABCA<<71<6:////,,,
@CRDDZ:00239:00443
CGTGTCTCTAGGCACAGGATTTTGTGTAG
+
BCCA@AB?@@C9;=ACB>AAC?4??911;
@CRDDZ:00241:00442
ATCAGACACTCGGACACAGCAGAACACAC
+
43744//////8,//AA:9949954>>?7
@CRDDZ:00242:00421
ACGAGTGCGTTCCCCATGTCGTAGGTACTC
+
BB?@@BCBAA6:44-9999?@@98489984
@CRDDZ:00244:00404
ACGAGTGCGTCCTA
+
//.8//949442//
@CRDDZ:00212:00494
ACGAGTCGTCCATGCTGTAGACAGTCAT
+
82,,,,26/424:444486../...,,,
@CRDDZ:00229:00464
TACTGAGACTACACACACAG
+
99/1:>1//8/44:9/11-,
@CRDDZ:00231:00470
CGTGTCTCTAGGCACAGGATTTTGTGTAG
+
=CDIHCABBBB=AAAADACCBB:CCCBBA
@CRDDZ:00237:00458
CTACTATGCGCTCCACATGTCTAAGGT
+
,,,,,,,/9444989999@A99428;>
@CRDDZ:00212:00535
TGATACGTCTCCTTCCTTAGTTACTTCA
+
CBBBAABBBBCAE?AEB@@AAEBAA@CC
@CRDDZ:00208:00559
ACGAGTGCGTTCCCCATGTCGTAGTAGTC
+
BB>@ACCB@C;=9929989>?843344//
@CRDDZ:00212:00576
ACGAGTGCGTTCCCACTGTCGT
+
==>99;@@99611-//////..
@CRDDZ:00212:00590
ATCAGACATGGACACAGCAGAACACAC
+
AABABBCB@@@@ABCB@?@;:8;CBCC
@CRDDZ:00213:00585
ACGAGTGCGTTCCCCACTGTCGTAG
+
;<B99;A?@A5999-9@11//,,,,
@CRDDZ:00223:00577
ACGAGTGCGTTCCCACTGTCGTAGAGTC
+
@@BFCCB;99549044444437361111
@CRDDZ:00206:00607
ACGAGTGCGTTCCCCATGTCGTAGA
+
;97<@@B@@A5999,4444448433
@CRDDZ:00206:00615
ACGAGTGCGTTCCCCATGTCGTAG
+
ABBAAACCBA>;7707/1----10
@CRDDZ:00213:00627
TAGTAACAGCCTCGCCATGACGAAGGGATTCC
+
;>B::29?>>;>>>>;A@?AA;969@:>>696
@CRDDZ:00220:00631
ACGAGTGCGTTCCCCATGTCGTAGGTACTC
+
?BBBBB@@@@@DDC9A9;;A;;;B?B;<<B
@CRDDZ:00221:00600
ACGAGTGCGTTCCCCATGTCGTAGTACTC
+
@CCA?@=>445999/9>>;<<7,-,,,,,
@CRDDZ:00228:00613
ATCAGACACGGACACAGCAGAACACAC
+
=888?>==A?<?B;::DCCCC@<<;@F
@CRDDZ:00238:00643
ACGAGTGCGTTCCCCATGTCGTAGGTACTC
+
BCBBB@BBCCABAA9?991:::10,1111:
@CRDDZ:00212:00680
TCTACTATGCGCTCCA
+
/////////4444424
@CRDDZ:00217:00661
TAATATCAGCCTCGCCATGACGAAGGTATTCC
+
BB@??ACCCCBC<<<ACBBBCGE@C?BCC@C@
@CRDDZ:00224:00674
CGTGTCTCTAGGCACAGGATTTTGTGTAG
+
ACDDDCB9;;C@CBCCB?<9;9/9>999@
@CRDDZ:00232:00673
ACGAGTGCGTTCCCCATGTCG
+
BBDABA;;445111*//////
@CRDDZ:00239:00677
AGCACTGTAGCTGTCACTAGTTACTTGT
+
<BBGCCDBAAADCCCDABBBA>@@?599
@CRDDZ:00202:00717
ACGAGTGCGTTCCCACTGTCG
+
>9:<@@CC89511-////,,,
@CRDDZ:00223:00743
ACGAGTGCGTTCCCCATGTCGTAG
+
?ACCGCB@;;2444/9999877.,
@CRDDZ:00232:00723
ACGAGTGCGTTCCCATGTCGTAGTA
+
CBBBBB@;::244-44448844334
@CRDDZ:00246:00726
ACGAGTGCGTTCCCCATGTCGTAGGT
+
BCBABACCCC===949891;<8-,+,
@CRDDZ:00204:00765
ACGCTCGACATGCCCAGGTACAGGAG
+
BB>??DCCD::9CA=@@6::B@@=@A
@CRDDZ:00244:00766
ACGAGTGCGTTCCCACTGTCGTAGAGT
+
AB@B@A?@9959919444443331764
@CRDDZ:00212:00816
TACTGAGCTACACACACAGAAAGATT
+
49444;::4444;44448498-3331
@CRDDZ:00240:00812
ACGAGTGCGTTCCCCCCCATGTCGTAGTACGT
+
BB?99<>?>>6999999&899;;;<0/..,,0
@CRDDZ:00240:00820
ACGAGTGCGTTTTTTTT
+
>@@B>>:9499999444
@CRDDZ:00212:00864
ACGCTCGACATGCCAGTACAGGAG
+
@@@@@BCBEA@11-111--//,//
@CRDDZ:00214:00893
ACGAGTGCGTTCCCCATGTCGTAGGTACTC
+
AB?ABBB@@@@CDF:@9;9=>?9858999>
@CRDDZ:00225:00881
ACGAGTGCGTTCCCCATGTCGTAGGTACTC
+
AABBBABCDE>@?=8@@@@>??8747=777
@CRDDZ:00202:00914
TCTCTATGCGCTCCACATGTCTAAGGT
+
ACHDCC?@ABBIHABBBCC::;E@CBC
@CRDDZ:00202:00944
ACGAGTGCGTTCCCCATGTCGT
+
ABA::<BB@B5999-9848..,
@CRDDZ:00207:00904
ACGAGTGCGTTCCCCATGTCGTAGGTACTC
+
ABB??>CB;;2444/9>>@BBBBC@B?@@B
@CRDDZ:00209:00907
ACGAGTGCGTTCCCCATGTCGTAGGTACTC
+
CDB:9;CIDD??=94=899??A00,00//.
@CRDDZ:00212:00932
ACGAGTGCGTTCCCCATGTCGTAGGTACTC
+
A99;<=BABA5999/9981<;;0/,....4
@CRDDZ:00202:00976
TACTGAGCTACACACACAGAAAGATTGGT
+
BBBBBBBBAABBCCBCECBCB@@@@?A:?
@CRDDZ:00205:00967
ATCAGACACGGACACAGCAGAACACAC
+
@?;94:>:99<>>@AAA@AAB7::<31
@CRDDZ:00219:00950
ACGAGTGCGTTCCCATGTCGTAGT
+
BEABB?::445990944/886,,,
@CRDDZ:00219:00978
ACGAGTGCGTTCCCCATGTCGTAGGTATC
+
BCABBBCBCD?BBA9A===9@@9:48@>9
@CRDDZ:00234:00997
ACGAGTGCGTTCCCCATGTCGTAGGTACTC
+
BBB===AABB?CCD:A99949110,0111;
@CRDDZ:00235:00968
TACTGAGCTACCACACACAGAAGAT
+
9;;44;C84449444//////,/,0
@CRDDZ:00204:01028
ACGAGTGCGTTCCCCATGTCGTAGGTACTC
+
ABBBB@AAAB@AAB:BB@?>AAAB?AAAAB
@CRDDZ:00214:01003
ACGAGTGCGTTCCCCATGTCGTAGGTACTC
+
BBBCBBCB=;2444/9999@@@;<9;111;
@CRDDZ:00221:01020
ACGAGTGCGTTCCCCATGTCGTAGGTACTC
+
BCBAAABBBB===949999>@@98589984
@CRDDZ:00226:01008
ACGAGTGCGTTCCCCATGTCGTAGGTACTC
+
BBAABABCCD>??=6@=?=<>>87477777
@CRDDZ:00229:01011
ACGAGTGCGTTCCCCATGTCGTAGGTACTC
+
?A@ABBCDCD=?==6@>@?AAABB>A:::?
@CRDDZ:00231:01034
ACGAGTGCGTTCCCCATGTCGTAGGTACTC
+
ABA@BABCCC@BAA9?=@??B?=;;?;99?
@CRDDZ:00233:01021
TAGTATCAGCCTCGCCATGACGAAGGTATTCC
+
@AA@=AA;;;=BAHCBCCCDCAA@BAC@A=@@
@CRDDZ:00236:01024
TGATACGTCTCCTCCTAGTTACTTCA
+
;9;BB?;9911-1/,,,,*),,,*//
@CRDDZ:00237:01033
ACGAGTGCGTTCCCCATGTCGTAGGTACTC
+
<CCBB@DBB;6944/98998>;00,00/09
@CRDDZ:00239:01009
ACGAGTGCGTTCCCCATGTCGTAGGTATC
+
@A??@@BDCD8994-8===<>>8747=<<
@CRDDZ:00242:01039
CGTGTCTCTAGGCACAGGATTTGTGTAG
+
49>???9>9995;@@B@B99919>9//6
@CRDDZ:00201:01065
ACGAGTGCGTTCCCCATGTCGTAGGTACTC
+
BBBABBCEC@?BA?4>999>>?8747777>
@CRDDZ:00205:01054
ATCAGACACGGACACAGCAGAACACAC
+
BB>BBDBAA?>=>=@ACCCCC@CC@?@
@CRDDZ:00212:01083
ACGAGTGGCGTTCCCCATGTCGTAGTAC
+
ABA99<B@CBA7999/9991;1---,,,
@CRDDZ:00214:01057
ACGAGTGCGTTCCCCATGTCGTAGGTACTC
+
@BC@@@BBBC@CBD:C?@>==>8748999>
@CRDDZ:00215:01087
TGATACGTCTCCTTCCTTAGTTACTTCA
+
ACC;:>CCBAA?@>?@BABBECBBB@CD
@CRDDZ:00219:01056
ACGAGTGCGTTCCCCATGTCGTAGGTACTC
+
?BBBBBBBDC?A??6?4;8>@@98489999
@CRDDZ:00219:01089
ATCAGACACGGACACAGCAGAACACTACT
+
AABCAA@BBB=BABCC>;9?=78734333
@CRDDZ:00222:01060
TAGTATCAGCCTCGCCATGACGAAGGTATTCC
+
;ABB?94999544:@;>>>>?@@=@?AA@=?<
@CRDDZ:00229:01071
ACGAGTGCGTTCCCCATGTCGTAGGTACT
+
BBCB@>99942444,44:866...,..,,
@CRDDZ:00240:01052
ACGAGTGCGTTCCCCATGTCGTAGTATC
+
;A:;<@@>BB2444/9999888761171
@CRDDZ:00243:01101
TCTCTATGCGCTCCACATGTCTAAGGT
+
BCDBBBBFCFCEC@BBAABB=>>5959
@CRDDZ:00245:01111
ACGAGTGCGTTCCCCATGTCGTAGGTACTC
+
BBBABADDA@====6@>@A??:00,00/0/
@CRDDZ:00253:00029
ACGAGTGCGTTCCCCATGTCGTAGGTACTC
+
BBBBBBCCCC?BAA4>999>?>10,00//.
@CRDDZ:00261:00031
AGCACTGTAGCTGTCACTAGTTACTTGT
+
<<CFCCBCBBCCBBCECBAA>>@99599
@CRDDZ:00261:00043
ACGAGTGCGTTCCCGATGTCGTAGTACTC
+
=;;;44494959904484/.44...33..
@CRDDZ:00273:00030
ACGAGTGCGTTCCCCATGTCGTAGGTACTC
+
ABB@BABBBB@CDC:C@A@ABB???B;;;A
@CRDDZ:00297:00055
ACGAGTGCGTTCCCCATGTCGTAG
+
ABBB?@;;495999,444433331
@CRDDZ:00260:00149
AGCACTGTAGCTGTCACTAGTTACTTGT
+
BBDCCC@@BBCBABBBBBCBBBCBB?@A
@CRDDZ:00283:00196
ATATCGCGGGGGTATGGAAGACTCTATA
+
BB?:::44444+9B>?<@=>?>A@A@@A
@CRDDZ:00297:00196
TACTGAGCTACACACACAGAAGA
+
49449;99=999=96<<-,,*,,
@CRDDZ:00298:00173
ACGAGTGCGTTCCCCATGTCGTAGGTACTC
+
@BBCBBCBDC@CCC8?9;8>>?98589898
@CRDDZ:00263:00207
TAGTACAGCTCCG
+
91/-***(((*)*
@CRDDZ:00288:00228
TCTCTATGCGCTCCACATGTCTAAGGT
+
<@?BBCCCCCBCB@BBEBDAABB>A=@
@CRDDZ:00278:00266
AGCACTGTAGCTGTCACTAATTACTTGT
+
;@ACBBCC=@>FCDCCCCC@B@BCC?BB
@CRDDZ:00281:00258
CGTGTCTCTAGGACACAGGATTTTGTGT
+
//68:9;;/88:1///67137;;29B?8
@CRDDZ:00253:00334
ACGAGTGCGTTCCCACTGTCGTAGT
+
BBCBBC>;77,//+/////444433
@CRDDZ:00259:00347
ACGAGTGCGTTCCCACT
+
9@>B889@11,-=+,,*
@CRDDZ:00260:00304
ACGAGTGCGTTCCCCATGTCGTAG
+
BBAABBCCBB>;::0:11---0,,
@CRDDZ:00271:00329
TACTGAGCTACACACACAGAAAGAGTTGGTGC
+
A9<<ACHBBBA@@;;<<986854...33,..6
@CRDDZ:00290:00348
ACGAGTGCGTCTCCCATG
+
=@??88-*******),34
@CRDDZ:00294:00301
ACGAGTGCGTTCCCACTGT
+
@B?99;>>89511,/////
@CRDDZ:00296:00327
TAGTATCAGCCTCGCCATGACGAAGTA
+
8499944994244442411///,*,,,
@CRDDZ:00299:00320
TCTCTATGCGCTCCACATGTCTAAGGT
+
CBCDEEBBB@@996;@ABABCA==A>9
@CRDDZ:00252:00360
TGATACGTCTCCTCT
+
999?444441/,,,*
@CRDDZ:00256:00380
TACTGAGCTACACACACAGAAAGATTGGT
+
DDDCEBC@@@BCCCCBBBABB=ABC?@?>
@CRDDZ:00258:00367
ACGAGTGCGTTCCCCATGTCGTGGGTACTC
+
ABB???CBBA6:44-9999>>>>>9>998>
@CRDDZ:00266:00368
TCTACTATGCGCTCCACATGTCTAAGG
+
//////444;9489887799?99941,
@CRDDZ:00270:00379
ATCAGACACGGACACAGCAGAACACAC
+
BA8;;CBBBA>@A??;;;C;:8;@>>@
@CRDDZ:00272:00381
ACGAGTGCGTTCCCCATGTCGTAGG
+
?ABBBBCB@;2444/9991;;8--*
@CRDDZ:00278:00378
TACTGATGTCTACGACACAGATTTGAATGAGTA
+
(*,,,////44444444444777,310111711
@CRDDZ:00283:00378
ACGAGTGCGTTCCCCATGTCGTAGTAC
+
BAA@@ABAA?5444/99911///..//
@CRDDZ:00283:00397
ACGAGTGCGTTCCCATATGTA
+
AABCB>?A@@=>@:<1/,,,.
@CRDDZ:00294:00375
TAGTATCAGCCTCGCCATGACGAAAGTATTCC
+
ABB9:=IBBBFBABA@CCCAA9::-9?AA>B@
@CRDDZ:00251:00410
ACGAGTGCGTTCCCCATGTCGTAGGTACTC
+
BBB@>>BCCA8::4-9===>AA9848999>
@CRDDZ:00273:00434
ACGAGTGCGTTCCCCATGTCGTAGGTACTC
+
@ABACCCB>;6444/9999?>>98178444
@CRDDZ:00289:00426
ATCAGACACGGACACAGCAGAACACAC
+
BBBBBBAAAA@DCCBBCCDCB?CBAAC
@CRDDZ:00268:00498
GATCAGACACTCGGACACAGCAGAACACACA
+
,/.644/./////,//444444777766>=:
@CRDDZ:00278:00495
TAGTATCAGCTCGC
+
41<11/////////
@CRDDZ:00285:00496
ACGAGGTTCCCCCATGTCGTAGGTACTC
+
@?B>?<>58888+444444://,11//6
@CRDDZ:00293:00497
ACGATGCGTTCCCATGTCGTAGTACGTC
+
;BCC@?@@>59919991::;10./....
@CRDDZ:00272:00500
ACGAGTGCGTTCCCCATGTCGTAGGTACTC
+
=CFCCEB=@@5999/9999>>>873116;6
@CRDDZ:00277:00526
AGCACTGTAGCTGTCACTAGTTACTTGT
+
@?CBCCBBCDCDBCCCBAD===A@==@C
@CRDDZ:00279:00529
CTCTATGCGTCCCA
+
4444444/////+/
@CRDDZ:00283:00531
ATCAGACACGGACCAGCAGAACACAC
+
BB??ACB811-11,111/99944998
@CRDDZ:00285:00504
TCTCTAGCGCTCCACATGTCTAAGGT
+
,,,,,,66////,//44994442/,/
@CRDDZ:00296:00546
ACGAGTGCGTTCCCCATGTCGTAGTATC
+
BBBBBDB@992444/9989877361161
@CRDDZ:00263:00557
TAGTATCAGCCTCGCCAGAAGGTATTCC
+
@@B;;<>;99@=><C@A@@;><?99249
@CRDDZ:00264:00559
ACGAGTGCGTTCCCCATGTCGTAGGTACTC
+
AA?===BBBC@CCA9C99;8?@9858999>
@CRDDZ:00268:00572
ACGCTCGACATGCCCAGGTACAGGAG
+
BBBBBCCBCBBBBBAAB>BABBB@A@
@CRDDZ:00291:00559
ACGAGTGCGTTCCCCATGTCGTAGTAGTC
+
@AC;9;BCCGACEEBD@<1B<<0/...,,
@CRDDZ:00250:00626
ACGAGTGCGTTCCCAACTGATCGTAG
+
49@;99@A996991424444444433
@CRDDZ:00266:00602
ACGAGTGCGTTCCCACT
+
CCE<;11111,,,*,,,
@CRDDZ:00270:00626
ACGAGTGCGTTCCCACTGTC
+
=BA99;BB11---+-,,,,/
@CRDDZ:00271:00622
TAGTATCAGCCTCGCCATGACGAAGGTATTCC
+
4/111///88:B<;?BCCBCCBB@B>BBA>A<
@CRDDZ:00277:00633
ACGAGTGCGTTCCCCATGTCGTAGGTACTC
+
EBBBBCBCCE@BDD9BAA@>AB;:;?9:7<
@CRDDZ:00295:00628
ACGAGTGCGTTCCCCACTGTC
+
?BBBBB??//,---*,,,,,8
@CRDDZ:00255:00665
ACGAGTGCGTTCCCCATGTCGTAGGTACTC
+
BBBCBBDDAA?BHHAC:<:@>;0/,00000
@CRDDZ:00268:00673
ATCAGACACGGACACAGCAGAACACAC
+
433444////,/8/4444444244333
@CRDDZ:00270:00675
ACGCTCGACATGCCCAGTACA
+
9<@BBBBB@99111-111679
@CRDDZ:00272:00668
TACTGAGCTACACATACAGAAG
+
BA;<9@9444499:9/111-+,
@CRDDZ:00277:00696
ACGAGTGCGTTCCCCATGTCGTAGGTACTC
+
@?>@@AB@CA5499/9981<<<10,.////
@CRDDZ:00283:00668
ACGAGTGCGTTCCCACTGTCGT
+
CBB@A?A;66,11,1////444
@CRDDZ:00285:00654
TAGTATCAGCCTCGCCATGACGAAGGTATTCC
+
A@@999@91/511//::=BCCBB?9<>99695
@CRDDZ:00285:00675
ACGAGTGCGTTCCCCATGTCGTAGGTACTC
+
?BBBB@CCCB6444/9999>>?87477777
@CRDDZ:00295:00691
TGAGACTCGATGTAGCTACGTACGTCTGCTCGA
+
888811/88?;:>@A@@@@A@;6:833350/-2
@CRDDZ:00250:00749
ACGAGCGTTCCCATGTCGAGGTACTC
+
BBBB@;99244-994,0,,,*,,0,/
@CRDDZ:00271:00739
ACGAGTGCGTTCCCACTGTCGTA
+
>@@@@ADD99511,//////.,.
@CRDDZ:00273:00722
TAGTATCAGCCTCGCCATGACGAAGGTATTCC
+
;9<999?911-11/778>@@@?A<<:;1-*,*
@CRDDZ:00282:00707
ACGAGTGCGTTCCCACTGTCGTAGTACG
+
88?;;<@@@A59914944444//..///
@CRDDZ:00262:00795
ACGAGTGCGTTCCCCATGTCGTAGGTACTC
+
ABBABA@;992499-9991=<<10,0111/
@CRDDZ:00268:00780
ACGAGTGCGTTCCCCATGTCGTAGGTACTC
+
BBBABBB@::2444/9999?@?8747===7
@CRDDZ:00282:00787
TGATACGTCTCCTTCCTTAGTTACTTC
+
BBBBBBBBBBD@C?D?B@BBB@BBB>?
@CRDDZ:00261:00812
TCTCTATGCGCTCCACATGTCTAAGG
+
///44499AC<<<:;99::4499592
@CRDDZ:00289:00841
ACGAGTGCGTTCCCCATGTCGTAGGTACTC
+
ABBBBBBBBC@BDC:A9;9>>>87477776
@CRDDZ:00251:00869
ATATCGCGAGGGTATGGAAGACTCTATA
+
9894>BDCDCC>999=7823371111..
@CRDDZ:00267:00866
TCTCTATGCGCTCACATGT
+
449;::991,,,,,,,*,,
@CRDDZ:00280:00857
TCTCTATGCGCTCCACATGTCTAAGGT
+
/////4;@AA=<<=ABBAA?:<<>A<@
@CRDDZ:00281:00889
ATCAGACACGGACACAGCAGAACACAC
+
ABABBBB??A@BD@@@CB?@@?BBBAA
@CRDDZ:00292:00877
ACGAGGTGCGTTCCCATGTCGT
+
>A<996;>>>@511-1//////
@CRDDZ:00298:00864
TAGTATCAGCCTCCGCCATGACGAAGGTATTCC
+
4944444///,//,//,49;9@AB@B??9;67;
@CRDDZ:00257:00901
ATCAGACACGGACACAGCAGAACACAC
+
@@BBCBB@BB=@ACCBBBFBB>BC::;
@CRDDZ:00272:00917
ACGAGTGCGTCCCATG
+
9;748//////85///
@CRDDZ:00273:00946
ACGAGTGCGTTCCCACTGTCGTAGTACG
+
ABA@@@>>>@599144444447/..///
@CRDDZ:00273:00947
ACGAGTGCGTTCCCCATGTCGTAGGTACTCATCACCCG
+
AA?@@@CCA;2444/9999>@@@B=@???==<=744-7
@CRDDZ:00276:00928
TAGTATTAGCCTCGCCATGACGAAGGTATTCC
+
/1////,44;>>A;<59>>99;A@A?@99642
@CRDDZ:00281:00903
ACGAGTGCGTTCCCCATGTCGTAGGTACTC
+
BBBBBBB>::2444/9@@?>?@;:5:?@@=
@CRDDZ:00281:00932
TAGTATCAGCCTCCGCCATGACGAAGGTATTCC
+
11/77//4//,//,//788=>AAC@B@>?>542
@CRDDZ:00267:00993
ACGAGTGCGTTCCCCATGTCGTAGGGTACTC
+
BBB??@CCDD?ABB9BABBBBBBCC@CBAAA
@CRDDZ:00269:00982
ACGAGTGCGTTCCCATGTCGTAGG
+
AA@BBB@;99244-944/662,,*
@CRDDZ:00272:00983
TAGTATCAGCCTCGCCATGACGAATATTCC
+
BBDBDCECCD@BBBB@CBB>?ADDEBB>@=
@CRDDZ:00296:00953
TACTGAGCTACACACACAGAAAGA
+
9;99994484444444499775/.
@CRDDZ:00299:00962
ACGAGTGCGTTCCCCATGTCGTAGGTAT
+
BA@@BBB@992444/9991<<<10,./6
@CRDDZ:00252:01015
ACGAGTGCGTTCCCCATGTCGTAGT
+
BBB@AAC@;;2444/9981:62,,,
@CRDDZ:00261:01028
TACTGAGCTACACACACAGAAGA
+
C@AAA@A?98949444444/,/,
@CRDDZ:00263:01029
ACGAGTGCGTTCCCCATGTCGTAGGTACTC
+
ABBBB@CHFB6944/8=>><>>8747777=
@CRDDZ:00269:01046
CGTGTCTCTAGGCACAGGATTTTGTGTAG
+
CCBDCDBAB@@=@BAAB@9999/9AA=;<
@CRDDZ:00274:01037
ACGAGTGCGTTCCCCATGTCGTAGGTACTC
+
BBBAAABBBC@CCC9B>?=:9>87489999
@CRDDZ:00278:01020
ACGAGTGCGTTCCCATGTCGTAGGTACTC
+
BBBBBBCA;;244-9>>?@??8747777=
@CRDDZ:00278:01035
TACTGAGCTACCACACACAGAAAGATTGGT
+
@@@@>?B<;11,/6;:?A@@@C<>>?5868
@CRDDZ:00299:01018
ACGAGTGCGTTCCCCATGTCGTAGGTACTC
+
ABD??@CB;A5999/9>>>ACBAB?:;<<L
@CRDDZ:00251:01073
ACGAGTGCGTTCCCCATGTCGTAGGTACTC
+
BBBBBBAACD@ABC:BBBB@>@@A?B???A
@CRDDZ:00251:01080
ACGAGTGCGTTCCCATGTCGTAGGTACTC
+
BBBBBB>;445990944/682,,*,,,,,
@CRDDZ:00257:01067
ACGAGTGCGTCCCCATGTCGTAGGTACTC
+
BB@BBDBB??===6@@@?<@@8637====
@CRDDZ:00261:01071
ACGAGTGCGTTCCACATGTCGTAGGT
+
BBABBCCCCBBCBBB?@ACBBAAA=B
@CRDDZ:00261:01090
ACGAGTGCGTTCCCCATGTCGTAGGTACTC
+
BBBBBBA=9;2444/9>>>>@@9858999>
@CRDDZ:00262:01053
ACGAGTGCGTTCCCACTGTC
+
??<@=>>>11---+,,,,,/
@CRDDZ:00265:01064
ACGAGTGCGTTCCCCATGTCGTAGGTACTC
+
BAC@@A@=9:2444/9999@@@98689998
@CRDDZ:00268:01062
ACGAGTGCGTTCCCCATGTCGTA
+
@CBBBBB=:;2444/944/662,
@CRDDZ:00273:01087
ACGCTCGACATGCCCAGGTACAGGAG
+
=BBAB?ABCBBBBB>CB?ABBEB@BB
@CRDDZ:00275:01061
ACGCTCGACCATGCCAGGTACAGGAG
+
?B999@>4424;44244243444244
@CRDDZ:00276:01052
ACGAGTGCGTTCCCCATGTCGTAGGT
+
BBCAAACBB@;=994=891:::10,/
@CRDDZ:00284:01050
ACGAGTGCGTTCCCATGTCGT
+
;CA@A@CA;;2//+1///...
@CRDDZ:00284:01085
ACGAGTGCGTTCCCCATGTCGTAGGTACTC
+
@CDABACBDC?AA?6?9=88>>9848999>
@CRDDZ:00285:01090
ATATCGCGAGGGTATGGAAGACTCTATAG
+
BBA?ABBCCCC?DCCB?B?BBBBBBAA>9
@CRDDZ:00290:01092
ACGAGTGCGTTCCCCATGTCGTAGGTACTC
+
BCBCBBCBCC@CCCAA9;;8888:47===?
@CRDDZ:00296:01059
AGCACTGTAGCTGTCACTAGTTACTT
+
@@@BCAAAAAACCAA@@??995111-
@CRDDZ:00297:01083
ACGAGTGCGTTCCCCATGTCGTAGGTACTC
+
BBB??=BCDD>@@?8@=@@BBB??:<777=
@CRDDZ:00254:01104
ATATCGCGAGGGTATGGAAGACTCTATA
+
BB:9;CBCBBB?BBBB@B?BCCCCDAAA
@CRDDZ:00256:01128
ACGAGTGCGTTCCCCATGTCGTAGGTATC
+
AB@BCCCAAA;=9949899>888737=76
@CRDDZ:00262:01108
ACGAGTGCGTTCCCCATGTCGTAGGTAC
+
BCB99;CCC@>?994>991><<00,...
@CRDDZ:00262:01112
TGATACGTCTCCTTCCTTAGTTACTTCA
+
;CBB=BBBDBB@C@C?B>999?944944
@CRDDZ:00281:01105
ACGAGTGCGTTCCCCATGTCGTAGGTACTC
+
@BCCCCCDCD@CB=7B;;<BBBAB>????A
@CRDDZ:00287:01113
ACGAGTGCGTTCCCCATGTCGTAGGTACTC
+
@A?>ABBBADEACF:B@@@<??7647777=
@CRDDZ:00289:01106
ACGAGTGCGTTCCCCATGTCTCAGT
+
B?9<;AABCDAAAA5>1/,,,,.,,
@CRDDZ:00289:01113
ATCAGACACGGACACAGCAGAACACAC
+
BABBCB?ABA=?B?CBBBB@@=@CCCA
@CRDDZ:00303:00023
TAGTATCAGCCTCCGCCATGACGAAGGTATTCC
+
416/1//666,4424424;::49499<=>?<B>
@CRDDZ:00305:00004
ATCAGACACGGACACAGCAGAACACAC
+
>889>=94949;4;::?==>A>99887
@CRDDZ:00313:00048
TCTCTATGCGCTCCACATGTCTAAGGT
+
48999?9>><<11-/88;:@9995959
@CRDDZ:00321:00008
TAGTATCAGCCTCGCCATGACGAAGGTATTCC
+
?@CCDBCB==?@;99<@9999995924998==
@CRDDZ:00328:00016
TAGTATCAGCCTCGCCATGACGAAGGTATTCC
+
=<CCCCECCD;<<BB<99999492824=A>B?
@CRDDZ:00331:00009
ACGAGTGCGTTCCCCATGTCGTAGGTACTC
+
ABBBBBCDCC@BBA7A999>888=:;;669
@CRDDZ:00305:00061
TCTCTATGCGCTCCACATGTCTAAGGT
+
ACDC?AABDECCCBCB@A;<9<<?AAC
@CRDDZ:00308:00055
ACGAGTGCGTTCCCCATGTCGTAGGTACTCATCAC
+
@ABBBB@@@A@CCD9?9999>>9847844433333
@CRDDZ:00317:00069
AACGAGTGCGTTCCCCATGTGTAG
+
/,/3444BCCD@>>?+11/,**,*
@CRDDZ:00327:00078
ACGAGTGCGTTCCCCATGTCGTAGGTACTCATCACG
+
ABDBBBBBBB=?=949488=>>98589999883783
@CRDDZ:00331:00050
TAGTATCAGCCTCCGCCATGACGAAGGTATTCC
+
999994;4442498==:?BBAB>?696844:;5
@CRDDZ:00344:00077
TGATACGTCTCCT
+
444:=9441--+*
@CRDDZ:00301:00194
TGATACGTCTCCTTCCTTAGTTACTTCA
+
BDBBABCCCBD>?;==@=@BB@B@@=@?
@CRDDZ:00322:00187
GACCTGATAATGACCTTCAATATGCTGTTGCG
+
2448=?944=@@@A@C;@>599943331016.
@CRDDZ:00343:00187
TAGTATCAGGCCTCGCCATGACGAAGGTATC
+
9<>>99944242444424/6<@11-/,///3
@CRDDZ:00345:00157
ACGAGTGCGTTCCCCATGTCGTAGGTACTC
+
ABB@A@FA;;2444/9999???8747777=
@CRDDZ:00300:00212
TAGTATCAGCCTCGCCATGACGAAGGTATTCC
+
ABC<:<D=<;AC<=<A@AACCCCBC@B<;289
@CRDDZ:00332:00214
ACGAGTGCGTTCCCATGTCGT
+
EBABCB=9::244-944/..4
@CRDDZ:00349:00211
ACGAGTGCGTTCCCATGTCGT
+
BCB9:;BB@@511,///,,,,
@CRDDZ:00309:00298
ACGAGTGCGTTCCCACTGTC
+
BBBB?>499951?87/,,**
@CRDDZ:00312:00252
ACGAGTGCGTTCCCTA
+
=@?@>>?<1-++0)**
@CRDDZ:00313:00263
ACGAGTGCGTTCCCCATGTCGTAGGTACTC
+
BBBABBBDBB?AAA4>4;9>>>87477777
@CRDDZ:00322:00282
ACGAGTGCGTTCCCACTGT
+
BB?B@>;;11,-7*,,,//
@CRDDZ:00349:00252
ACGAGTGCGTCCTCCATGTC
+
498999948949:;24444/
@CRDDZ:00300:00333
ATCAGACACGGACACAGCAGAACACAC
+
@?BBBCBAAA@B@9;;;9@>>59988?
@CRDDZ:00304:00311
TATAGTCTCCTACCTATAC
+
4449=://77///566444
@CRDDZ:00310:00322
TCTCTATGCGCTCACACTG
+
99499==>CA>99////.4
@CRDDZ:00321:00315
AGCACTGTGTACGCTGTCACTA
+
9AA91/6//./..../>>?661
@CRDDZ:00336:00325
ACGAGTGCGTTCCCACTGTCT
+
4989?>>>A@611-////,,,
@CRDDZ:00303:00362
AGCACTGTAGCTGTCACTAGTTACTTGT
+
8@ABCDGCFCDCBA?>>>9495998544
@CRDDZ:00310:00362
ACGAGTGCGTTCCCCATGTCGTAGGTACTC
+
?CBBAABBCD@BCC:B9997>>8747=777
@CRDDZ:00322:00380
ATCAGACACGGACACAGCAGAACACAC
+
BBBBBA@BCCACDBCCBCBCB@B??>?
@CRDDZ:00332:00355
CGTGTCTCTAGGCGACAGGATTTGTTGTGA
+
9;9=>?99111,///7799444-442460,
@CRDDZ:00334:00394
TAGTATCAGCCTCGCCATGACGAAGGTATTCC
+
BBBCCCBBBBAAACCCCCDEDA@=@@B<;8;=
@CRDDZ:00336:00376
ACGAGTGCGTTCCCCATGTCG
+
BBBBBCA;::2///+1///..
@CRDDZ:00344:00390
ACGAGTGCGTTCCCCATGTCGTAGGTACTC
+
BBBAAACCB@6944/8899>>>87477777
@CRDDZ:00312:00415
ACGAGTGCGTTCCCCACTGT
+
>;:<CCB@>>,,,,*,,,,,
@CRDDZ:00316:00429
ACGAGTGCGTTCCCCATGTCGTAGGTACTC
+
BBBABBB@=92444/9991;=<10,.////
@CRDDZ:00322:00419
ACGAGTGCGTCCGTCCATGTC
+
//.8644444424498444;/
@CRDDZ:00335:00404
CGTGTCTCTACGCACAGGATTTGTGTAG
+
4444444///////4442449-449844
@CRDDZ:00300:00450
ACGAGTGCGTTCCCCATGTCGTAGGTACTC
+
BBAAAABBBD@BBC:CCBBBCCCC@BCBBB
@CRDDZ:00313:00491
TACTGAGCTACACACACAGAAAGATTGGT
+
BBBBBBC@@@CCECD@;;444-88847:?
@CRDDZ:00346:00477
ACGAGTGCGTCCTACCT
+
>@AA@@<11220,,,*,
@CRDDZ:00315:00541
ACGCTCGACATGCCAGTACAGGA
+
?@?CBAABA991<-11/./44::
@CRDDZ:00317:00501
TCTCTATGCGCTCCACATGTCTAAGG
+
AAA999>BB??99544>>991//,/,
@CRDDZ:00324:00516
TACTGAGCTACACACACAGAAGATG
+
994447///666698//-,,*,,,.
@CRDDZ:00347:00539
ACTAGCGTCCCAC
+
////8;4444-44
@CRDDZ:00320:00580
ACGAGTGCGTTCCCAC
+
=?>>@@911-*--***
@CRDDZ:00322:00586
TACTGAGCTACACACACAGAAAGATTGG
+
@BCAAAACA@ABC?:499999070,*,*
@CRDDZ:00346:00567
ATATCGCGAGGGTATGGAAGACTCTAT
+
48944949::B:;99989244833111
@CRDDZ:00315:00620
TCTCTATGCGCTCACATG
+
>994?9=999444490**
@CRDDZ:00321:00636
TACTGAGCTAACACAGAAAGATTGGTGC
+
B?@?BBC?@@?@@?>>>@9@AB>B>BBA
@CRDDZ:00322:00649
ACGAGTGCGTTCCCACTGTCGTAGTAC
+
84;;@BABBC@B@:991////66../4
@CRDDZ:00323:00676
ACGAGTGCGTTCCCCATGTCGTAGGTACTCATCACGACCCCC
+
BCBBEB@;::2444,9989@>847589984333333777777
@CRDDZ:00337:00671
ACGAGTGCGTTCCCCATGTCGTAGGTACTCATCACCCCGACCCTG
+
AEACBBCA;;2444/9999>??8747=7777716=B;0>744-30
@CRDDZ:00312:00729
TCTCTATGCGTTCCACATGTCTAAGG
+
>@AADDHB?<<-1,/68::9999242
@CRDDZ:00313:00700
TAGTATCAGCCTCGCCATGACGAAGGTATTTTTTCCCCATCACCCCG
+
ABB@?DH>;>F@@AA@CCCCBCD@C@B=9999=,>@@4998/1//*/
@CRDDZ:00345:00716
ATCAGACACGGACACAGCAGAACACAC
+
B9;;BDCBCB>?@CCA@ACBB?B><;?
@CRDDZ:00347:00745
ATATCGCGAGGGTATGGAAGACTCTATA
+
A>?@B@@@AA?9@>>>;>;>8779A?@B
@CRDDZ:00305:00760
ACGAGTGCGTTCCCACTGTCGTA
+
9<C@@AA?8;,11,/////896/
@CRDDZ:00336:00753
ATCAGACACGGACACAGCAGAACACAACA
+
48894444448999>@999;<:;;01,0.
@CRDDZ:00314:00832
ACGAGTGCGTTCCCCATGTCGTAGGTATC
+
@CBBBBDA;;2444-9999>><7637=61
@CRDDZ:00320:00839
ACGAGTGCGTTCCCCATGTCGTAGGTACT
+
AA@ABBEBCB8:44-449999111,01//
@CRDDZ:00334:00807
TCTCTATGCGCTCCACATGTCTAAGGT
+
BBDCCDBDCDD9;7:@@>@AAAA>A>B
@CRDDZ:00337:00877
ACGAGTGCGTTCCCCATGTCGTAGT
+
BBBABBB;992444/9989<74../
@CRDDZ:00344:00864
ATATCGCGTACGGGTATGGAGACTCTATAGA
+
@@;99A9944444-4499:=@@8?8611440
@CRDDZ:00320:00938
TAGTATCAGCCTCGCCATGACGAAGGTATTCC
+
4844>==99A<444:244999=>2/,///,.,
@CRDDZ:00321:00911
ATCGAGACACTCGGACACAGCAGAACACACAG
+
1./////4444442444446610.,.44433-
@CRDDZ:00324:00926
ACGAGTGCGTTCCCCACTGTCG
+
>@CA@ACA::2444/9444/,,
@CRDDZ:00327:00945
ACGAGTGCGTTCCCCATGTCGTAGGT
+
CCBBAACBC@6944/899110:00,.
@CRDDZ:00333:00942
TAGTATCAGCCTCGCCATGACGAAGGTATTCC
+
AA>9449?9:599492444444489244;242
@CRDDZ:00338:00925
TGATACGTCTCCC
+
4444444:////+
@CRDDZ:00340:00915
CGTGTCTCTAGGCACAGGATTTGATGAGA
+
,,,0//444:;:4444424::64449///
@CRDDZ:00340:00916
TACTGAGCTACACACACAGAAAGATTGGT
+
<;=ABBA<=<CCCCCCA>==>088847;=
@CRDDZ:00345:00906
ACGAGTGCGTTCCCACTGT
+
BBB?CCBA//,--+-,,,,
@CRDDZ:00302:00973
TGATACGTCTCCTTCCTTAGTTACTTCA
+
BAB@CCC;:<C@CCC@C@>@@@;;;=A=
@CRDDZ:00303:00972
ACGAGTGCGTTCCCCATGTCGTAGGTACTC
+
ABBBBCCBB>;=::0:11111198134444
@CRDDZ:00304:00974
ACGAGTGCGTTCCCATGTCGT
+
BDAAAABB::2//+1///..4
@CRDDZ:00307:00994
ACGAGTGCGTTCCCCATGTCGTAGGTACTC
+
ABBBBBCBB@6444-9999>>;11,01///
@CRDDZ:00310:00982
ACGAGTGCGTTCCCCATGTCGTAGGTACTC
+
<BABB?AABB5999-844873377661111
@CRDDZ:00321:00988
ACGTGCGTTCCCCATGTCGTAGTAT
+
ABBBBB=92444-9991<<<11010
@CRDDZ:00336:00995
ATATCGCGTACGGGTATGGAAGACTCTATAG
+
4899>>;1//668+111B@B?C@A=7...33
@CRDDZ:00345:00954
TGATACGTCTCCTTCCTTAGTTACTTCAGT
+
BBA99<@>>>A?G?B=A51/8,//:5//49
@CRDDZ:00349:00966
TCTCTATGCGCTCCACATGTCTAAGGT
+
@BCCDCCCB@B9459@>??99995924
@CRDDZ:00300:01045
TACTGAGCTACACACACAGAAAGATT
+
-118;;84;;;9=;;@>;88909:8+
@CRDDZ:00306:01008
ACGAGTGCGTTCCCCATGTCGTAGGTACTC
+
BBBBBBBCCD@CBA6=488<>>87477777
@CRDDZ:00317:01035
ACGAGTGCGTTCCCCATGTCGAGGTACTC
+
ACC@@ACBCB=@@@6@>>>??8867>>?>
@CRDDZ:00319:01033
AGCACTGTAGCTGTCACTAGTTACTTGT
+
@@@A:9<BCDADCCBDCBCBB@AAA?BA
@CRDDZ:00320:01045
TGATACGTCTCCC
+
4444444:/1//+
@CRDDZ:00324:01017
ACGAGTGCGTTCCCCATGTCGTAGGTACTC
+
@BBAB?DC@;6:44/9999@BAA@=@;;9>
@CRDDZ:00325:01048
TACTGAGCTACACACACAGAAAGATTGGT
+
AA?BBBCBBBAAACCDCDBBB>BCB@B@B
@CRDDZ:00331:01043
ACGAGTGCGTTCCCCATGTCGTAGGTACTC
+
CBAABBCCCC@DDB9A=?=@@@<;:=7777
@CRDDZ:00336:01021
ACGAGTGCGTTCCCCATGTCGTAGGTACTC
+
?@?AAABBBC?BAA9A@AAABB?@?@;;;>
@CRDDZ:00337:01001
ACGAGTGCGTTCCCCATGTCGTAGGTACTTC
+
BABBB@@@@@BACF:C;<;>?>?>:==7737
@CRDDZ:00347:01049
ATCAGACACGGACACAGCAGAACACAC
+
;BCCBCCBCB?AABBACAA@B>BCCB?
@CRDDZ:00349:01048
ACAGTGCGTTCCCCATGTCGTAGGTACTC
+
AABBBCCBB6994,4499>@<11,0111:
@CRDDZ:00300:01058
ACGAGTGCGTTCCCCATGTCGTAGGTACTC
+
BBBAB?DB;;5999/9>>>@AA@A;?9::?
@CRDDZ:00302:01085
ACGAGTGCGTTCCCCATGTCGTAGGTACTC
+
ABAACBB;992444/9>>>ACD@@=?@@@>
@CRDDZ:00305:01087
TACTGAGCTACACACACAGAAAGATTGGT
+
AAACA@ACBBBBBBDCCB@??=@BC@C?C
@CRDDZ:00310:01076
ACGAGTGCGTTCCCCATGTCGTAGGTACTC
+
BBABABCA;;2444/9>>>CAA8:37777=
@CRDDZ:00311:01094
ACGAGTGCGTTCCCCATGTCGTAGGTACTC
+
@BDAC?=8995999,9>>?ABBBB?B9;;A
@CRDDZ:00315:01059
ACGAGTGCGTTCCCCATGTCGTAGGTAT
+
BCAAA@CB@>2444/9999@?88736;6
@CRDDZ:00316:01073
ACGAGTGCGTTCCCATGTCGTAGGTATC
+
ABB@BBB;9924409981;76/.,.66/
@CRDDZ:00322:01098
ACGAGTGCGTTCCCCATGTCGTAGGTACTC
+
BBBBBBC@;;2444/9@>>?CCCC@BBBBB
@CRDDZ:00327:01066
ACGAGTGCGTTCCCATGTCGTAGGTACTC
+
AABABACA;=244-9@@@ACB9847899?
@CRDDZ:00329:01079
TGATACGTCTCCTCTAGTTACT
+
994;AA@??--+**(((((**,
@CRDDZ:00339:01074
ACGAGTGCGTTCCCCATGTCGTAGGTACTC
+
ABBBBBA;992444/9>>?@B@98489999
@CRDDZ:00342:01087
ACGAGTGCGTTCCCCATGTCGTAGGTACTC
+
BBC::;C?>>5999/9@?<<>=10,0111;
@CRDDZ:00343:01063
TGATACGTCTCCCTCTTAGTTACTTCAG
+
4444444:9944-444244/,///,///
@CRDDZ:00343:01064
ACGAGTGCGTTCCCCATGTCGTAGGTACTC
+
ABB?AA@;992444-9999A>;10,01111
@CRDDZ:00305:01114
ACGCTCGACATGCTCAGGTACAGGAG
+
?BBB@@@@CBBBBBB?><<ABAA?AB
@CRDDZ:00309:01100
ACGAGTGCGTTCCCCATGTCGTAGGTACTC
+
BBB???CCCC@CBA9A9;;@@@9748999>
@CRDDZ:00310:01132
ACGAGTGCGTTCCCCACTGTCGTAG
+
C@@<<=B@?A-111+1///,66;..
@CRDDZ:00310:01135
ACGAGTGCGTTCCCCATGTCGTAGGTACTC
+
BBBBBBBBDC@CBA6?9;;=>>9868999=
@CRDDZ:00311:01105
ACGAGTGCGTTCCCCATGTCGTAGGTACTC
+
BBB@AACCCC@BDD:CABB@AA@?>A:::A
@CRDDZ:00311:01116
AACACTGTAGCTGTCACTAGTTACTTGT
+
A@BBBBCBBBBABBABBABCFAC99;;C
@CRDDZ:00315:01110
AGCCTGTAGCTGTCACTAGTTACTTGT
+
<<C?CDCICCB??AABCB??=@B@?BC
@CRDDZ:00319:01129
ACGAGTGCGTTCCCCATGTCGTAGGTACTC
+
BBBBAAAAAB@AAA8BABB@AA@?;?:::A
@CRDDZ:00327:01103
ACGAGTGCGTTCCCATGTCGTAGTACT
+
BCA@AACAAB@BA<A;;1;;;0,,,,*
@CRDDZ:00331:01125
ACGAGTGCGTTCCCCATGTCGTAGGTACTC
+
ABABBBCCBB6994-8899>??8747777=
@CRDDZ:00339:01102
ACGAGTGCGTTC
+
BBBBB@BBCH?B
@CRDDZ:00340:01135
ACGAGTGCGTTCCCCATGTCGTAGGTACTC
+
BBBBBBDB@;6444/9999>?@98589999
@CRDDZ:00340:01139
ACGAGTGCGTTCCCCATGTCGTAGGTACTC
+
BB?>ABCA992444/9991<;:10,.////
@CRDDZ:00342:01107
ACGAGTGCGTTC
+
>A?AAAAAAA?A
@CRDDZ:00305:01150
ACGAGTGCGTTCCCCATGTCGTAGTAC
+
?BBBBBCBBB==9929991;;8--,,,
@CRDDZ:00307:01164
ACGAGTGCGTTCCCCATGTCGTAGGTAT
+
@BBBABCBHD?A??24991;;110,./6
@CRDDZ:00309:01155
TGATAGTCTCCT
+
44444;>4,,*,
@CRDDZ:00315:01150
ACGAGTGCGTCCCATGCTGTAGACGTC
+
=?394444444;::661//662.////
@CRDDZ:00319:01153
ACGAGTGCGTTCCCCATGTCGTAGGTACTC
+
ACABBBBECD@DBD9A>>=9<<76477777
@CRDDZ:00319:01165
ACGGAGTGGCGTTCCCCATGTCGTAGGTACTC
+
?AB@BBBA@BCD@CBC9A94433377666168
@CRDDZ:00321:01169
ACGAGTGCGTTCCCCATGTCGTAGGTAC
+
BCBBBBC@AA@CHH>C;1100000,//.
@CRDDZ:00327:01157
ACGAGTGCGTTCCCCATGTCGTAGGTACTC
+
BBBBBBCB?:2999/999;A@@?B>@???@
@CRDDZ:00332:01180
ACGAGTGCGTTCCCCATGTCGTAGGT
+
<CCCBBBCCD@B>>2>99110000,.
@CRDDZ:00339:01165
ACGAGTGCGTTCCCCATGTCGTAGGTACTC
+
BB@@BBDBAA?BAA7AA@@?@@@@?AAAAB
@CRDDZ:00339:01178
ACGCGTCGTCCATGCG
+
:8-,,,,,/9894444
@CRDDZ:00344:01174
ACGAGTGCGTTCCCCATGTCGTAGGTACTC
+
BBBBBBCBB@6949/9>>@?AA@@>A:::A
@CRDDZ:00350:00016
ACGAGTGCGTTCCCCATGTCGTAGGTACTC
+
BBB@B@BBCD@CBB9@9888888747777<
@CRDDZ:00351:00013
ACGAGTGCGTCCACTGT
+
BBCCBA/11-*)*****
@CRDDZ:00354:00009
ACGAGTGCGTTCCCCATGTCGTAGGTACTC
+
AABABA@@@A@CDD:C9994999868999?
@CRDDZ:00356:00016
ACGAGTGCGTTCCCACTGTCGTAG
+
94>=>ABB>?511,11///64.37
@CRDDZ:00365:00033
CGTGTCTCTAGGCACAGGATTTTGTGTAG
+
ABBCCCBBBAB?A@AACBA@A@6@>>>@B
@CRDDZ:00368:00016
ACGAGTGCGTTCCCCATGTCGTAGTATC
+
CCACCBA?=95999/999100:00..5.
@CRDDZ:00376:00020
ACGAGTGCGTTCCCCATGTCGTAG
+
BBABCBB;992///+11//..431
@CRDDZ:00379:00020
ACGAGTGCGTTCCCACTGTCGTA
+
998;99@@99511-/1//////4
@CRDDZ:00380:00023
TAACTGAGCTACACACACAGAAAGAT
+
11,///7/44989499999444-4.,
@CRDDZ:00384:00033
TCTCTATGCGCTCCACATGTCTAAGGT
+
BEGJA?ACDCCBB@DCCD@A@CB@B@C
@CRDDZ:00392:00049
TCTCTATGCGCTCCACATGTCTAAGGT
+
BCDDBBBCBBBBC@CCAA??=@@=@=@
@CRDDZ:00350:00086
ACGAGTGCGTTCCCCATGTCGT
+
@;:<AACD995111+1///...
@CRDDZ:00355:00098
ACGAGTGCGTCCA
+
9<:A99911,*)*
@CRDDZ:00358:00053
TACTGAGCTACACACACAGAAAGATTGGT
+
BBBBBBCAAABBBBC@;;844-9??=B?B
@CRDDZ:00359:00060
TGATACGTCTCCTTCCTTAGTTACTTCA
+
BBBC@@>@;11,1,1:;:1;;?@@@?@@
@CRDDZ:00365:00099
AGCACTGTAGCTGTCACTAGTTACTTGT
+
<AEGBABCBBBCA@@AAAA@A899?@99
@CRDDZ:00373:00053
TACTGAGCTACACACACAGAAAGATTGGT
+
BDBCEBBBB99;BA@=@@98808?@=A?A
@CRDDZ:00375:00073
ACGAGTGCGTTCCCCATGTCGTAGTA
+
?B@BBBDBBDCCHI:=8910000,,,
@CRDDZ:00379:00050
TACTGAGCCTACACACACAGAAAGATTGGT
+
49/66///,/88449@@9989904??>@@>
@CRDDZ:00388:00091
ACGAGTGCGTTCCCCATGTCGTAGGTACTAC
+
?BBBBBBA@@?@CD:C:99=@@>788-*))(
@CRDDZ:00393:00060
ATCACATGTAGTACTACGTCTGAGATCGATCGTGTCAGCTACGTACGTCT
+
/69AAAAAAAAA@@@BBBCBBBBABACCCBCCB:::6100833:914/--
@CRDDZ:00395:00066
AGTGATCGAGTACAGTACTACGCTAGCATCGATCGATGTACA
+
//8888;>DABBBBCCCBCCCB@??9??88886333000000
@CRDDZ:00398:00077
ACGAGTGCGTTCCCCATGTCGTAGGTAT
+
@ABCCD@@@B>C::4=991=>110,./,
@CRDDZ:00357:00112
ATATCGCGAGGGTATGGAAGACTCTATA
+
ABBABBDBBCC?CCCC@BACCCCBB?A>
@CRDDZ:00382:00115
ACGAGTGCGTTCCCATGTCGTAGTACTC
+
BBBBBDA;995990444/880,,,,,,,
@CRDDZ:00389:00144
TCTCTATGCGCTCCACATGTCTAAGG
+
99ECFDCBBB@9959@4444444242
@CRDDZ:00350:00162
ACGAGTGCGTTCCCCATGTCGTAGG
+
?CABABB;445999/9841;44./,
@CRDDZ:00358:00195
ACGAGTGCGTTCCCCATGTCGTAGGTACTC
+
BBCBBBCB@;2444/9999>?@98589999
@CRDDZ:00365:00174
ACGAGTGCGTTCCCCATGTCGTAGGTACTC
+
@CBBBBCB@@6444-9999@@@98589999
@CRDDZ:00373:00160
TAGTATCAGCCTCGCCATGACGAAGGTATTCC
+
BCD@@ACCBC@BBBB?CBCCCBC@BEB;;8<@
@CRDDZ:00361:00233
TAGTATCAGCCTCGCCATGACGAAGGTATTCC
+
BBBCCCC<<>ACCCCACBBCC@B@CBBBD@D@
@CRDDZ:00361:00237
ACGCTCGACATGCCCAGGTACCAGGAG
+
@@?AABBCC@@444088498959A>B>
@CRDDZ:00373:00245
ACGAGTGCGTTCCCCATGTCGTAGGTACTC
+
BB??BCCA?:2444/9999???874776//
@CRDDZ:00380:00212
ACGAGTGCGTTCCCCATGTCGTAGTAC
+
ADBCB?CBCB6444/8999??:00//.
@CRDDZ:00386:00223
ATCAGACACGGACACAGCAGAACACAC
+
>???999>9424:9:?A@=:A<>988>
@CRDDZ:00398:00242
ACGAGTGCGTTCCCATGTCGT
+
@AC@@AC@;;2//+11//...
@CRDDZ:00367:00268
ATCAGACACGGACACAGCAGAACACAC
+
BB>B@@AABA?BBBCBABC@@<@9::A
@CRDDZ:00368:00270
TACTGAGCTACACACACACAAGAAGTAG
+
<;<CA@?=8;444661////542*,...
@CRDDZ:00369:00269
ACGAGTGCGTTCCCCATGTCGTAGGTACTC
+
ACB?@@CB;;2444/9>>>???87377777
@CRDDZ:00389:00257
TACTGAGCTACACACACAGAAAGATTGGT
+
BBCBBCB:<<CCCCCC<<<BHCBBB@ECB
@CRDDZ:00398:00297
ACGAGTGCGTTCCCACTGTCGTAG
+
BA?ABB@;995990944444444.
@CRDDZ:00356:00306
TGATACGTCTCCTCCTTAGTT
+
89;@999AF11-1/,/,//,*
@CRDDZ:00357:00343
TAGTAATCAGCCTCGCCATGACGAAGGTATTCC
+
BBB@@=ABAAB?BCHF?BBCDCCB@B?B99;:>
@CRDDZ:00372:00333
ACGAGTGCGTTCCCCATGTCGTAGGTACTC
+
<@@AACBBDCADIEBF;;999998478444
@CRDDZ:00374:00309
ACGAGTGCGTTCCCACTGTC
+
ABABBC>;66,//,/////8
@CRDDZ:00381:00300
CTTTTTTTTCACCCGTTTTTGG
+
,,228288%/,/85/4444+/,
@CRDDZ:00396:00348
TAGTATCAGCCTCGCCATGACGAAGGTATTCC
+
BBA::<@@@@>CC<<<<C@:?<;7;<====@=
@CRDDZ:00364:00360
ATCAGACACGGACACAGCAGAACACAC
+
=?@A;;;A@@=@B@?999999<@?;;8
@CRDDZ:00399:00372
ACGAGTGCGTTCCCCATGTCGTAG
+
ABABABB@>A2444/999111:1.
@CRDDZ:00362:00438
ACGAGTGCGTTCCCACTGT
+
BBBB@86;11,17+///4/
@CRDDZ:00373:00417
ACGAGTGCGTTCCCCATGTCGTAGGTACTC
+
?CABBBBBBD@BCB:B9:8<?>87477777
@CRDDZ:00380:00421
ACGAGTGCGTTCCCATGTCGTAG
+
BBBAB>;;4459914444896/.
@CRDDZ:00352:00493
ACGAGTGCGTTCCCACTGTCGTA
+
BCB??@BB9951<811//////4
@CRDDZ:00355:00494
ACGAGTGCGTTCCCACTGTCGTAGAGTC
+
ABAB@C>>4959>1444444444376..
@CRDDZ:00373:00480
ACGAGTGCGTCCTCCATGT
+
9;8<><-,,,,*,2*/444
@CRDDZ:00360:00546
ACGAGTGCGTTCCCACTGT
+
BBB:9;BB11---+,,,,,
@CRDDZ:00383:00504
ACGAGTGCGTTCCCCATGGTCGTAGGTACTC
+
@ABBBBBBBC?CBB9CBA?BB@@@A>A;;;>
@CRDDZ:00383:00548
ATCAGACACGGACACAGCAGAACACAC
+
BABBBBCBBB@BCCCECBBCB@BB@BB
@CRDDZ:00392:00542
ATATCGCGAGGGTATGGAAGACTCTATA
+
BB:<;CCCBBC:@=11-1:90.....66
@CRDDZ:00398:00549
CCATGCAGTAATTTATGAAATAAAAAATACATAAACGTT
+
/,/3./////,//+/8444-44@;;;(/////885/115
@CRDDZ:00351:00577
ACGAGTGCGTTCCCCATGTCGTAGGTACT
+
BBB???CB;;2444/999101000,00//
@CRDDZ:00354:00561
ACGAGTGCGTTCCCATGTCGTAGGTACTCATCACCGACCCCTGC
+
BBD??@CA;;244-9991;::10,01///33333133333,313
@CRDDZ:00358:00554
ACGAGTGCGTTCCCCATGTCGTAGGTA
+
AB@ABD@;992444-9841444..,..
@CRDDZ:00365:00552
TGATACGTCTCCTTCCTTAGTTACTTCA
+
A???>@999996959592444944424/
@CRDDZ:00367:00593
ACGAGTGCGTTCCCCATGTCGTAGGTACTC
+
ABBBABB;;;2444/9991=;:00,//...
@CRDDZ:00393:00598
ACGAGTGCGTTCCCACTGTC
+
B??A>@??89511-////,,
@CRDDZ:00373:00648
TGATACGTCTCCTTCCTTCAGTTACTTCAG
+
CAB=>;99>11-1-1:<-////,/449,,,
@CRDDZ:00393:00614
ACGAGTGCGTTCCCCATGTCGTAGGTACTC
+
ABBBEACBBB>A??7A9;8>>>98589>>9
@CRDDZ:00358:00663
AGCACTGTAGCTGTCACTAGTTACTT
+
99849=ABCCC@@@>>??99929442
@CRDDZ:00385:00675
ACGAGTGCGTTCCCACTGTCGT
+
;<:;@@AA?=,11,1/////..
@CRDDZ:00359:00736
TACTGAGCTACACACACAGAAAGATAGTG
+
CBBDCCBBB@@ABB@@@9999098....,
@CRDDZ:00375:00700
ACGAGTGCGTTCCCCATGTCGTAGGTACTC
+
ABAABBCBBB8:44-9999>>>9868999>
@CRDDZ:00393:00716
ATCAGACACGGACACAGCAGAACACAC
+
A?BBBCBB@@>?BBCDBABAB?B><<@
@CRDDZ:00359:00798
CACTAGTCGTCCCACATGTCTAAGG
+
,,,,,/,/////+//:4499442/,
@CRDDZ:00389:00832
AACGATCAACTGACTGGTTTCGGTCAGTGGAATATGA
+
424344?@24899>?@511-1<:1//<11,423311>
@CRDDZ:00389:00843
ACGAGTGCGTTCCCCACTGTCGT
+
?BAABBB@66,//1+1////43;
@CRDDZ:00391:00824
ACGAGTGCGTTCCCCCACTGTCGTA
+
>@ABCCCC;:::B?;/1116,//2*
@CRDDZ:00350:00873
ACGCTCGACATGCCCAGGTACAGGAG
+
A@<BBBBCBA@@@A?B??BAEFC@CB
@CRDDZ:00365:00868
TGATACGTCTCCTTCCTTAGTTACTTCA
+
AACBBBBAAAA>?=?5959?@599?699
@CRDDZ:00386:00898
ACGAGTGCGTTCCCCATGTCGTAGGTA
+
BDBAAACB@;2444/9991:::00,00
@CRDDZ:00396:00871
ACGAGTGCGTTCCCACTGTCGTAGAGTC
+
?@BB@>>@11,/1+///67444833333
@CRDDZ:00365:00900
ACGAGTGCGTTCCCCATGTCGTAGGTACTC
+
>@C@?ACCBC@DBB9=;91;;111,.////
@CRDDZ:00387:00904
ATCAGACACGGACACAGCAGAACACAC
+
AAABAA@BBC@BBBDECBBBB@BBBBB
@CRDDZ:00398:00903
ACGAGTGCGTTCCCCATGTCGTAGGTACTC
+
BBBBBBCBCC@CCB9B9;;@@A>>;>>>>>
@CRDDZ:00377:00972
ACGAGTGCGTTCCCCATGTCGTAGGTACTC
+
BBABBDB@;;2///+111--,,/.,.///8
@CRDDZ:00378:00980
TCTCTACGCTCCACATGTCTAAGT
+
<994484:ACA>@>>>99111,1/
@CRDDZ:00380:00987
ACGAGTGCGTTCCCCATGTCGTAGGTACTC
+
@BBBB@CBA;2444/9991;;;10,01///
@CRDDZ:00383:00971
CGTGTCTCTAGGCACAGGATTTGTGTAG
+
ABBCCCB@99948999959991444;44
@CRDDZ:00385:00983
ACGAGTGCGTTCCCATGTCGT
+
BBBBBDB;442//,11//...
@CRDDZ:00388:00976
ATCAGACACGGACACAGCAGAACACACA
+
B>?BAA>@AB>ABBBBBA;<9;>?887;
@CRDDZ:00390:00970
TGATACGTCTCCTTCCTTAGTTACTTCA
+
BDDBAA@>611,1,1,/76=@ABBDBEE
@CRDDZ:00391:00961
TGATACGTCTCCTTCCTTAGTTACTTCA
+
A@C@AACAAAC@D@B@C@BBBACCDACC
@CRDDZ:00391:00969
ACGAGTGCGTTCCCCATGTCGTAGGTACTC
+
<BABBBCCCD@BCB:>9;1:;8-,*,,,,0
@CRDDZ:00391:00986
ACGAGTGCGTTCCCACTGTCGTAGT
+
BAABB@A>8959919444444//..
@CRDDZ:00394:00972
ACGAGTGCGTTCCCCATGTCGTAGTACG
+
9<A<<<BB@@5999,4444777311111
@CRDDZ:00351:01012
ACGAGTGCGTTCCCCATGTCGTAGGTATC
+
ABBBBBBBCC@B??69499>@@9858>84
@CRDDZ:00373:01042
AACGAGTGCGTTCCCCATGTCGTAGGTATC
+
99<CCCCABAB==99299999999813484
@CRDDZ:00387:01002
ACGAGTGCGTTCCCACTGTGTA
+
9<CCCCA?99244-9944444/
@CRDDZ:00387:01044
TTTTTTTTTTTTTTTTTTT
+
*800088888888888800
@CRDDZ:00356:01097
TAGTATCAGCCTCGCCATGACGAAGGTATTCC
+
BBCBBCDD@AACBCB@BBBBBBDBC??99695
@CRDDZ:00361:01069
ACGAGTGCGTTCCCCATGTCGTAGGTACTC
+
BBBABBCCCD@BCC:C;<<@@@@B<@@A??
@CRDDZ:00361:01087
ACGAGTGCGTTCCCCATGTCGTAGTACT
+
ACBBBAABCD@BCD9B>?8077-****)
@CRDDZ:00362:01070
ACGAGTGCGTTCCCCATGTCGTAGGTACTC
+
ABBABBCBAA?BHH:C@@@?>?>?:===77
@CRDDZ:00379:01088
ACGAGTGCGTTCCCTATGTCGTAGGTATC
+
BBABBDBAAA?EHBDECB@=>99848?98
@CRDDZ:00380:01082
ATCAGACACGGACACAGCAGAACACA
+
BA@@@;:;>>;>>99911111,/6..
@CRDDZ:00381:01087
ACGAGTGCGTTCCCCATGTCGTAGGTACTC
+
ABBBABCBAB6944/8891:::10,//...
@CRDDZ:00386:01090
ACGAGTGCGTTCCCCATGTCGTAGGTACTC
+
BBBBBBCCCB@B=A7?999887><366669
@CRDDZ:00393:01067
ACGAGTGCGTTCCCCATGTCGTAGT
+
9<B<;<CBAB5999/9841..2,,,
@CRDDZ:00395:01060
ACGAGTGCGTTCCCCATGTCGTAGGTACTC
+
ABDAEBA;992449/9999>?>48134444
@CRDDZ:00358:01137
CGTGTCTCTAGGCACAGGATTTTGTGTAG
+
BBBDCDC:;;CACBC@A;9999/9@@ACC
@CRDDZ:00358:01146
ACGAGTGCGTTCCCCATGTCGTAGGTACTC
+
ABB@AACDGEBCCB9B9;:ACB??=::7?>
@CRDDZ:00360:01103
ACGAGTGCGTTCCCCATGTCGTAGGTACTC
+
B@>@BBCA>=2444/9999?@@98689998
@CRDDZ:00363:01103
ACGAGTGCGTTCCCCATGTCGTAGGTACTC
+
CBBBB@CCC@8;9949>@@ABB??:<777=
@CRDDZ:00365:01143
ACGAGTGCGTTCCCCATGTCGTAGGTACTC
+
BBBBAACCCD@BCC:B?@??<>8747777@
@CRDDZ:00366:01114
ATCAGACACGGACACAGCAGAACACAC
+
BBBBAA??@?<BBBBBCCCBB@ABCBC
@CRDDZ:00370:01122
ACGAGTGCGTTCCCATGTCGTAGGTACTC
+
BBBB@@BBCDCCDADCBB@@@><:=777=
@CRDDZ:00374:01139
ATCAGACACGGACACAGCAGAACACAC
+
?@@CBBBBCB?BCCCE@@AA@=@CB@B
@CRDDZ:00377:01104
ACGAGTGCGTTCCCCATGTCGTAGGTACTC
+
BBABBBBA@@==994=999>?<10,01/1/
@CRDDZ:00377:01112
TGATACGTCTCCTTCCTTAGTTACTTCA
+
@BF@@@@@>99596969<>@@>9<<:<C
@CRDDZ:00381:01149
ACGAGTGCGTTCCCCATGTCGTAGGTACTC
+
BBDAA@BBBD@BCC:B9::@@@>?:?:::@
@CRDDZ:00389:01121
ACGAGTGCGTTCCCCATGTCGTAGGTACTC
+
BBB@BBCDCCCCCB7A;;;?@@>><>;:7>
@CRDDZ:00392:01106
ACGAGTGCGTTC
+
998<111///,/
@CRDDZ:00393:01103
TACTGAGCTACACACACAGAAAGATTGGT
+
BBBCCCCCBABBCCA@ACBBB>BDD@@>>
@CRDDZ:00395:01127
ACGAGTGCGTTCCCCATGTCGTAGGTACTC
+
BBBBBBCCCC@CBB9A;::@>>8747777>
@CRDDZ:00399:01124
ACGAGTGCGTTCCCCATGTCGTAGGTAT
+
@BDBABCA>;2444/9>>;<>>11,0:0
@CRDDZ:00351:01156
ACGAGTGCGTTCCCACTGTCGTA
+
>@@@@AA@8959914444/66//
@CRDDZ:00352:01190
ACGAGTGCGTTCCCCATGTCGTAGGTACTC
+
BBBBBBDDCC@CDDBC@@@;;;>>=?:79A
@CRDDZ:00353:01175
ACGAGTGCGTTCCCCATGTCGTAGGTA
+
;<ABCECA;;2444/944/444..,.3
@CRDDZ:00354:01159
TACTGAGCTACACACACAGAAAGATTGGTG
+
BCCBCBCC<<;;@???44444-43313136
@CRDDZ:00354:01187
ACGAGTGCGTTCCCCATGTCGTAGGTACTC
+
BB>=?=BBCC=?==6=9==@@@=<;>999@
@CRDDZ:00354:01193
ACGAGTGCGTTCCCCATGTCGTAGGTACTC
+
ABB?BBCB=:2444/9=>>9;9>>;>9999
@CRDDZ:00357:01172
ACGAGTGCGTTCCCCATGTCGTAGGTACTC
+
BDBBBBEBCB>A?:29999>@@98489444
@CRDDZ:00363:01197
ACGAGTGCGTTCCCACTGTC
+
AACBDBB;77,//+1/////
@CRDDZ:00367:01190
ACGAGTGCGTTCCCCACTGTCGTAGTAG
+
998<<CCCCB?BDF::994844843344
@CRDDZ:00370:01167
ACGAGTGCGTTCCCCATGTCGTAGGTACTC
+
BBBBEABBBC?AAA9A9;9@AA::68>>>?
@CRDDZ:00372:01192
ACGAGTGCGTTCCCCATGTCGTAGTAG
+
@CC::<BB@@5999/944477731111
@CRDDZ:00373:01179
ACGAGTGCGTTCCCGTCCGTAGGTACTC
+
BBBA@>>>9959914//766/.,.//11
@CRDDZ:00375:01167
ACGAGTGCGTTCCCCATGTCGTAGTAG
+
BC??@AAB=95999/9981974.....
@CRDDZ:00379:01195
ACGAGTGCGTTCCCCATGTCGTAG
+
9<@BCDDBC>2444/9991877,,
@CRDDZ:00380:01178
ACGAGTGCGTTCCCACTGTCGTAGTA
+
BB?>=>=?996991444444373111
@CRDDZ:00387:01178
ACGAGTGCGTTCCCCATGTCGTAGGTA
+
BBBBBBB;992444/944/86//.,./
@CRDDZ:00391:01161
ACTAGCGCTCTCCATGTCTAGGT
+
,,,,288/////,4:44444/78
@CRDDZ:00398:01153
TCTCTATGCGCTCCACATGTCTAAGGT
+
BCCCBD@@ADCCF?BBBBEDCCC@@>A
@CRDDZ:00398:01197
ACGAGTGCGTTCCCCATGTCGTAGTTA
+
BDABBCBA442444/9991872,-,*,
@CRDDZ:00391:01200
ACGAGTGCGTTCCCCATGTCGTAGG
+
@A@BBBB?CC2444/9481:62,,*
@CRDDZ:00396:01206
ACGAGTGCGTTCCCCATGTCGTAGGTACTC
+
BB>9<<BBBA=@@>4>999>?<0/,....3
@CRDDZ:00401:00012
ACGAGTGCGTTCCCACTGTCGT
+
;AA@>>B@99511-/6///667
@CRDDZ:00406:00012
ATCAGACACGGACACAGCAGAACACAC
+
@BBBBAAAAB?BBBDCDBB999:BBBC
@CRDDZ:00409:00027
ACGAGTGCGTTCCCCATGTCGTAGGTACTC
+
ABABCBCCCE@DBB9?9;;>>>8747777;
@CRDDZ:00411:00038
ACGAGTGCGTTCCCCATGTCGTAGGTACTC
+
?@BBBBBBDB?AA?9?;===9;;B>AA@@A
@CRDDZ:00413:00027
ACGAGTGCGTTCCCCATGTCGTAGGTACTC
+
?BBBBBBA@@?@CC:C:::??;0/,0000/
@CRDDZ:00414:00026
ACGAGTGCGTTCCCCATGTCGTAGGTACTC
+
BBBBBABCDD8944-8999???8747777;
@CRDDZ:00416:00039
TACTGAGCTCACACACAGAAAGATTGGT
+
49849@A@99999B>@ACAB:@::,0,0
@CRDDZ:00420:00007
ACGAGTGCGTTCCCCATGTCGTAGGTACTC
+
@BBBB@BBCC?BAA9?====@@>@=@@@@A
@CRDDZ:00420:00013
TACTGAGCGTAC
+
9444447,,,,,
@CRDDZ:00422:00043
ATCAGACACGGACACAGCAGAACACAC
+
CCCBBDC@@@8<<>AA>@BBA>AB???
@CRDDZ:00429:00006
ACGAGTGCGTCCCATGCGTAGTAC
+
4989884444:C6:9@4448,,,,
@CRDDZ:00430:00036
ACGAGTGCGTTCCCCATGTCGTAGGTACTC
+
BB??BBCCCC=?=@6@?@@@CEBCACB@@@
@CRDDZ:00435:00018
ACGAGTGCGTTCCCCATGTCGTAGGTACTC
+
ACBBBBCBBB=@?=6===>>BBA@>@;;9?
@CRDDZ:00435:00036
ACGAGTGCGTTCCCCATGTCGTAGGTACTC
+
BB??@BCCBB?CBA9B?A?BCC?@=?899>
@CRDDZ:00439:00040
ACGAGTGCGTTCCCCATGTCGTAGGTACTC
+
BBBBBBBBBB@CCC:C:99=@>8748999>
@CRDDZ:00420:00059
ACGAGTGCGTTCCCCATGTCGTAGGA
+
4;89;ABBBC@;;;5111-8--/.,.
@CRDDZ:00421:00099
ACGAGTGCGTTCCCCATGTCGTAGGTACTC
+
?BB@AACDBC=?@=4>999>?>87477611
@CRDDZ:00422:00059
AACGAGTGCGTTCCC
+
>;<./1,,,//,//+
@CRDDZ:00428:00090
CGTGTCTCTAGGCACAGGATTTTGTGTAG
+
ACCECBBBAAA?B;<;B@B??>499998;
@CRDDZ:00434:00099
ACGAGTGCGTTCCCCATGTCGTAGGTACTC
+
ABBBBABBCC?BCB9?===8999><?9999
@CRDDZ:00435:00073
AGCACTGTAGCTCGTCACTAGTTACTTGT
+
99>94444:44449984499>><99?244
@CRDDZ:00406:00128
ACGAGTGCGTTCCCCATGTCGTAGTA
+
;CBAAACCCCB;::5811-87-....
@CRDDZ:00417:00111
ACGCTCGACATGCCCAGGTACAGGAG
+
@ABB<;<CCBBBCCABB@<;<<@BA@
@CRDDZ:00423:00112
ACGAGTGCGTTCCCACTGT
+
BB?999>>99511,////,
@CRDDZ:00423:00142
ATCAGACACGGACACAGGAACACAC
+
@@ABACA@9428=9999696999?>
@CRDDZ:00424:00135
ACGAGTGCGTTCCCCATGTCGTAGTA
+
@BC:;<BBCC@>BB9>31-720,,,,
@CRDDZ:00448:00102
ACGAGTGCGTTC
+
ABBCBBCDCCBC
@CRDDZ:00449:00122
ACGAGTGCGTTCCCCATGTCGTAGGTACTC
+
ABBABACB>;2444,9>>>>AA?@=@;99@
@CRDDZ:00415:00188
CGTGTCTCTAGG
+
9999444,,,,*
@CRDDZ:00412:00213
ACGAGTGCGTTCCCACTGTCGTAGTAGT
+
@9:<@@@>995991444449944334//
@CRDDZ:00412:00249
ACGAGTGCGTTCCCCATGTCGTAGGTACTC
+
@A??@@AAAA@CCF:BAABBBCBB@B;;;@
@CRDDZ:00415:00203
TCTCTATGCGCTCCACATGTCCTAAGGT
+
@9:;B?BCDDADCAC@;:;11,//,/58
@CRDDZ:00415:00236
TCTCTATGCGCTCCACATGTCTAAGGT
+
=GHCDBBCBCA??=ABAA@@=>><>69
@CRDDZ:00417:00209
ACGAGTGCGTTCCCACTGT
+
BCB@?>=@11,11,1///,
@CRDDZ:00444:00205
ACGAGTGCGTTCCCACTGTCGTA
+
>@B;9;@@::-11-////,666/
@CRDDZ:00405:00265
ACGAGTGCGTTCCCCATGTCGTAGGTACTC
+
?BBABABCCD>@?=6=484<<>87477777
@CRDDZ:00420:00290
ACGAGTGCGTATGTCGTAGGTACTC
+
?AC;<<CCCCB9<;>>;-,+,-,,/
@CRDDZ:00425:00251
ATCAGACACGGACACAGCAGAACACAC
+
BABB@@?A@@=@BCBBBB@@@=@:88?
@CRDDZ:00431:00253
ACGAGTGCGTTCCCACTGTCGT
+
B@@?>@AA11-11-///6,/.1
@CRDDZ:00441:00251
TGATACGTCTCCTTCCTTAGTTACTTCA
+
BBBBDCD@AAC@B<?>B?BAA@BBB?AA
@CRDDZ:00410:00321
TAGTATTAGCCTCCCCATGACGAAGGTATTCC
+
@>AAACFDC@>9494,;BBBCCD@C=A998;@
@CRDDZ:00415:00333
ATCAGACACGGACACAGTCAGAACACAC
+
/0////4/49@A?AB<<94911,//...
@CRDDZ:00430:00313
ACGAGTGCGTTCCCACTGTCGT
+
=@@;99@@@@611-/6/////6
@CRDDZ:00435:00343
ACGAGTGCGTTCCCCATGCCGTAGGTACTC
+
AB?BB@CCCD8;994;>@@>BBBB?@???@
@CRDDZ:00403:00368
ACGAAGTGCGTTCCCATGTCGTAGTAT
+
BBBB@BAA9;;244-944488443346
@CRDDZ:00404:00360
TGATACGTCTCCTTCCTTCTAGTT
+
ABBC:?@CG:>:;,1,,+,,,,,*
@CRDDZ:00405:00369
ACGAGTGCGTTCCCACTGTCGTAGA
+
BDB?@ABB>?699144444433311
@CRDDZ:00407:00369
TACTGAGCTACACACACAGAAAGATTGGT
+
B??@A981;11/8/44==?BD>CBB7747
@CRDDZ:00415:00360
ACGAGTGCGTTCCCACTGTCGTAG
+
AB>?>@AA>?<<?86///////43
@CRDDZ:00425:00351
ACGAGTGCGTTCCCCATGTCGTAGGTACTC
+
BCBBBBBB@@@ABC:B?@?>@@??:<777=
@CRDDZ:00402:00430
ACGAGTGCGTTCCCCATGTCGTAGGTACTC
+
BBB?@@BCHD>@??8=@@@ABBA?:??677
@CRDDZ:00414:00405
ACGAGTGCGTTCCCACTGTCGTAGTACGTC
+
@BCCBAA>445991944444444334//,,
@CRDDZ:00418:00443
ACGAGTGCGTTCCCCATGTCGTAGGT
+
;<A@@@A?>@5999/9441::7,,*,
@CRDDZ:00433:00433
ACGAGTGCGTTCCCCATGTCGTAGGTACAC
+
<CBCBBCCCC?AA=6=4:8<<>8757>===
@CRDDZ:00434:00404
ACGAGTGCGTTCCCCATGTCGTAGTACGTC
+
@A?BCCCB@;2444/99910.4........
@CRDDZ:00436:00414
ACGAGTGCGTTCCCCATGTCGTAGGTACTC
+
BBB?A@BCHD@@?=6====7>>7637>777
@CRDDZ:00442:00525
ACGAGTGCGTTCCCCATGTCGTAGGTACTC
+
BBBBBBCBBB==9929999>?<10,01/1/
@CRDDZ:00445:00502
ATATCGCGAGGGTATGGAAGACTCTATAGAG
+
A@@@@ABCCDD=>=D?=@:>121;;>;>>>0
@CRDDZ:00445:00547
ACGAGTGCGTTCCCCATGTCGTAGTA
+
ABBBBBCCB;2444/9991::;10//
@CRDDZ:00418:00555
TCTCTATGCGCTCCACATGTCTAAGG
+
>>@?BBA@<@>11,//8444449242
@CRDDZ:00421:00564
AGCACTGTAGCTGTCACTAGTTACTTGT
+
<CCCDBCCBDABBCCAAACBB@:<;;;<
@CRDDZ:00422:00597
ATATCGCGAGGGTATGGAAGACTCTATA
+
BBBBBBBBBBD?BA@@=@=@@@@CB:::
@CRDDZ:00438:00592
ACGCTCGACATGCCAGTACAGG
+
49;;;>>BC11--+--**,/22
@CRDDZ:00442:00622
TAGTATCAGCCTCGCCATGACGAAGGTTTCC
+
9>>>99494?;@@@A>ABAB@B@59244-49
@CRDDZ:00442:00635
ATCAGACACGGACACAGCAGACACAAC
+
48>944;:::<@=99911111/0,,*,
@CRDDZ:00402:00652
ACGAGTGCGTTCCCACTGT
+
BBBBB?>;//,11,1////
@CRDDZ:00412:00684
ATATCGCGAGGGTATGGAAGACTCTATA
+
BBAAABBCCBB?CBBB;<;9>;?9A:::
@CRDDZ:00411:00705
ACGAGTGCGTTCCCATGTCGTAGGTACTC
+
@CBBABCCDDAAA=?AAABBB87377617
@CRDDZ:00404:00752
ACGAGTGCGTTCCCCATGTCGTAGGTACTC
+
<ECB>>==9959@A7A@@@BBB@?:A:::C
@CRDDZ:00414:00790
ACGAGTGCGTTCCCCATGTCGTAGGTACTC
+
CDABBBCCC>2444/9991::>00,//...
@CRDDZ:00443:00776
ACGAGTGCGTTCCCATGCTCGTC
+
BB7;9>9944244-44;;/////
@CRDDZ:00448:00772
ACGAGTGCGTTCCCCATGTCGTCA
+
BDBBCBB@::2444/91/10....
@CRDDZ:00439:00802
ACGAGTGCGTTCCCCACTGTCGTA
+
ABBBBB44/6,/11*/////8944
@CRDDZ:00444:00822
CGTGTCTCTAGGCTACATGGAT
+
@@BCBAB@:;:,0,,,,,,*//
@CRDDZ:00422:00859
TCTCTATGCGCTCCACATGTCTAAGGT
+
ACHDDCCC@@=9;:9D@@@??996954
@CRDDZ:00404:00941
TAGTATCAGCCTCGCCATGACGAAGGTATTC
+
484444444>C999969/:<8;<,,*,,,*,
@CRDDZ:00405:00923
ACGAGTGCGTTCCCACTGTCG
+
>9<=44444;2//+//////.
@CRDDZ:00418:00929
ACGAGTGCGTTCCCACTGTCGTAGTAGT
+
BAABB=;;49599144444449433486
@CRDDZ:00419:00920
ACGAGTGCGTTCCCATGTCGTAGGTACTC
+
AAABBDB;;;244-944/778/.,.////
@CRDDZ:00429:00929
TCTCTATGCGCTCCACATGTCTAAGGT
+
<<?=>>>@BGA<=;<AACEBAA@>><?
@CRDDZ:00444:00916
ACGAGTGCGTTCCCCATGTCGTAGGTACTC
+
BBBBBBCCC@6944/9>@?ABB??:????<
@CRDDZ:00444:00945
ACGAGTGCGTTCCCCATGTCGTAGGTACTC
+
ABBBCCBB@;2444/9991<<>11,01111
@CRDDZ:00426:00992
ACGAGTGCGTTCCCCCCCATGTCGTAGGTACTCATCACCCCGACTGC
+
:<:BDBAA:;5999999&44447<<;>771117776/877.9/.+33
@CRDDZ:00428:00978
ACGAGTGCGTTCCCCCCATGTCGTAGGTACTC
+
84<=>@BB9959>>>>*999983...4.....
@CRDDZ:00434:00958
TACTGAGCTACCACACACAGAAAGATTGTG
+
4444444444489944498889-3.6,,,,
@CRDDZ:00446:00954
ACGAGTGCGTTCCCCATGTCGTAGTAC
+
>@<B?@9>995999/94443333....
@CRDDZ:00404:01011
ACGAGTGCGTTCCCCATGTCGTAGGTACTC
+
BBCBB?BBHC?AA?6:499>??9848989=
@CRDDZ:00436:01001
ACGAGTGCGTTCCCCATGTCGTAGGTACTC
+
?B?BBBA?>>5449/9999@AB98589999
@CRDDZ:00437:01023
AGCACTGTAGCTGTCACTAGTTACTTGT
+
BBDCDB?A=AAICCCEBD9;;=AB@@BA
@CRDDZ:00400:01096
ATATCGCGAGGTATGAAGACTCTAT
+
AB:99>994/,/8///,.....166
@CRDDZ:00415:01061
ACGAGTGCGTTCCCCATGTCGTAGGTACTC
+
BBB@BBCC@?=AAA7A@@ABBBBBAA::;?
@CRDDZ:00423:01099
ACGAGTGCGTTCCCCATGTCGTAGGTACTC
+
BC@AADDCCCBCCC:C<<;<::><361111
@CRDDZ:00425:01088
AGCACTGTAACTCGTCACTAGTTACTTGT
+
44;44:9667/1/6669994442444244
@CRDDZ:00407:01130
ACGAGTGCGTTCCCATGTCGTAGGTACTC
+
AAA@ABBBBC@CF>B???A==9767899?
@CRDDZ:00409:01142
ACGAGTGCGTTCCCCATGTCGTAGGTACTC
+
@BBBBBBBBB?BDF:C::9AAB@B@C;<<C
@CRDDZ:00411:01125
ACGAGTGCGTTCCCCATGTCGTAGGTACTC
+
BBABBCCBBB?ABB:B??>;@@7657777>
@CRDDZ:00423:01102
TACTGAGCTACACACACAGAAAGATTGGT
+
BBBCECDBBBBCCDCCCDCDC?BCC@B@B
@CRDDZ:00426:01101
ACGAGTGCGTTCCCCATGTCGTAGGT
+
BBB?BBE@;;2444/9999ACC@@<<
@CRDDZ:00438:01132
ACGAGTGCGTTCCCATGTCGTAGTA
+
BCCCCB@:99544099447773111
@CRDDZ:00438:01147
ACGAGTGCGTTCCCCATGTCGTAG
+
BBBABA;;445999,444/682,,
@CRDDZ:00440:01130
ACGAGTGCGTTCCCCATGTGTAGGTACTC
+
ACBBBABBCEABBA9@A==;>765:><>=
@CRDDZ:00442:01145
ACGAGTGCGTTCCCCATGTCGTAGGTACTC
+
?BBBBBCB>;2444/9999>@@98489999
@CRDDZ:00443:01138
AGCACTGTAGCTGTCACTAGTTACTTAT
+
<CCBCBCBCCDBAAADCBEEC@CBB@CD
@CRDDZ:00444:01141
ACGAGTGCGTTCCCCATGTCGTAGGTACTC
+
BBC@AAAAAA@CCC9C@A@@@D97589999
@CRDDZ:00444:01144
ACGAGTGCGTTCCCCATGTCGTAGGTACTC
+
BABA??A@@@@AAB:B???>;>765:<<<<
@CRDDZ:00445:01149
ACGAGTGCGTTCCCCATGTCGTAGGTACTC
+
?BBABBBBCD@BBC:BBBB>>@:637777=
@CRDDZ:00448:01148
ACGAGTGCGTTCCCCATGTCGTAGGTACTC
+
@CBBBBCBCD@BBB9B?@@ABB77377777
@CRDDZ:00400:01163
ACGAGTGCGTTCCCACTGTCGTAG
+
B@>@A@?C89599144444998,,
@CRDDZ:00400:01197
ACGAGTGCGTTCCCCATGTCGTAGGTACTC
+
BBB?@ACBAB=@==4>999>>>>>;>999>
@CRDDZ:00401:01160
TGATTTCCTTAGTTACTTCAGGTGC
+
/////+/,48444244678//,//2
@CRDDZ:00403:01169
ACGAGTGCGTTCCCCATGTCGTAGGTACTC
+
@@?@@BAA@@?@BC:B?@@@BBBA?B???B
@CRDDZ:00404:01191
TGATACGTCTCCGTTCTTAGTTACTTCA
+
44449499>992//,/,*,,,*,06594
@CRDDZ:00413:01181
ACGAGTGCGTTCCCCATGTCGTAGGTACTC
+
AA?===ABCD@BCD:C999;B@<?:?:::A
@CRDDZ:00414:01180
TCTCTATGCGCTCCACATGTCTAAGGT
+
/////8899944999499?=<88,/,/
@CRDDZ:00415:01174
ACGAGTGCGTTCCCCATGTCGTAGGTACTC
+
BBBABBCB@@6444-9===>@@>><>999>
@CRDDZ:00416:01189
ATCAGACACGGACACAGCAGAACACAC
+
A@ABBDBBBB@BBAACCCC?@?@B99;
@CRDDZ:00417:01183
ACGAGTGCGTTCCCCATGTCGTAGGTACTC
+
?=??@@AACB@AAC:DA;<;A@A@?C???B
@CRDDZ:00419:01153
ACGAGTGCGTTCCCCATGTCGTAGGTATC
+
FCD9:;CECCABCD:CAB?;9>3657>?>
@CRDDZ:00420:01158
ACGAGTGCGTTCCCCATGTCGTAGGTACTC
+
ABB@A@BBB@699449?AA@B@:636677>
@CRDDZ:00420:01170
ACGAGTGCGTTCCCCATGTCGTAGGTACTC
+
BBBBBBBBDD@DCB9>==?<>>8747777=
@CRDDZ:00420:01198
ACGAGTGCGTTCCCCATGTCGTAGGTACTC
+
BBBA??BCCD8;94/9>>@?BBBB@BAAAB
@CRDDZ:00423:01183
ACGAGTGCGTTCCCCATGTCGTAGGTACTC
+
BBB?@AAACD@CCD:D?@@;7<7637====
@CRDDZ:00424:01168
ACGAGTGCGTTCCCCATGTCGTAGT
+
BBD?@AB@:?5999-944/;92,,,
@CRDDZ:00426:01172
ACGAGTGCGTTCCCCATGTCGTAGGTACTC
+
AA??@@@@CD@BCC:C;<<ABBA@>@:::B
@CRDDZ:00428:01171
ACGAGTGCGTTCCCATGTCGTAGGTACTC
+
@DCCBC=:9=599144444;987;<>884
@CRDDZ:00429:01175
ACGAGTGCGTTCCCCATGTCGTAGGT
+
BBA?@ACCCDB>=>5;/1----00,.
@CRDDZ:00433:01155
ATCAGACACGGACACAGCAGAACACA
+
E@@@CCCBBBDBABBBAAACBCECAA
@CRDDZ:00434:01161
ACGAGTGCGTTCCCCATGTCGTAGGTACTC
+
BBB??>CDCB=@?=6@=BBBCBBB>@9;;>
@CRDDZ:00436:01155
ACGAGTGCGTTCCCCATGTCGTAGT
+
??BBBB@;992444,4444444433
@CRDDZ:00442:01182
ACGAGTGCGTTCCCACTGTCGTA
+
9<CBBBB;9?511,//////42.
@CRDDZ:00444:01186
TAGTATCAGCCTCCGCCATGACGAAGGTATTCC
+
4944444///,//,//,49444==<9<4447<;
@CRDDZ:00448:01160
ACGAGTGCGTTCCCTA
+
BCABA<;8--**0)**
@CRDDZ:00448:01198
ACGAGTGCGTTCCCCACTGTGTCAG
+
9<BB@>DD996111*/////8..38
@CRDDZ:00412:01209
ACGAGTGCGTCCCACTGTCGT
+
9<CCCBAC61--+-,,,*000
@CRDDZ:00415:01207
ACGAGTGCGTTCCCCATGTCGTAGGTACTC
+
BBBABBCCBB@BCD:B@A?<<<7637777=
@CRDDZ:00418:01207
ACGAGTGCGTTCCCCATGTCGTAGGTACTC
+
BA?ABBE@;;2444/994/776/.,.////
@CRDDZ:00421:01221
ACGAGTGCGTTCCCCATGTCGTAGGTACTC
+
?CABBBBA?@@ABC:C@;<;??>><@::7=
@CRDDZ:00421:01226
ACGAGTGCGTTCCCCATGTCGTAGAG
+
=@;:;<@?>>5999,44448844334
@CRDDZ:00427:01224
TACTGAGCTACACACACAGAAAGATTGT
+
99<@@ABCBBBCA@A?>@99909??;@@
@CRDDZ:00432:01221
ACGAGTGCGTTCCCCATGTCGTA
+
B@BBBBBB@;6///+111-870-
@CRDDZ:00437:01201
ACGAGTGCGTTCCCCATGTCGTAGGTACTC
+
BCBABBBBCD@BCB:B???ABBB>?A???=
@CRDDZ:00440:01213
ACGAGTGCGTTCCCACTGTCGTAGTA
+
@>>@CBBCCA59904944/66</0./
@CRDDZ:00454:00029
ACGAGTGCGTTCCCCATGTCGTAGGTACTC
+
@BB??=BBCC>@?=69499>>>>><>999>
@CRDDZ:00455:00014
ACGAGTGCGTTCCCCATGTCGTAGGTACTC
+
@?ACCCCBBB@CDD:A9;999998489488
@CRDDZ:00455:00033
ACGAGTGCGTTCCCCATGTCGTAGGTACTC
+
;CBCBCA;995999/499>?>?BC@CA@@@
@CRDDZ:00457:00042
ACGAGTGCGTTCCCATGCT
+
=:3981////,//+/28//
@CRDDZ:00466:00033
ACGAGTGCGTTCCCCATGTCGTAGGTACTC
+
ABABABBBCC@CBB6@98889998489488
@CRDDZ:00477:00009
ACGAGTGCGTTCCCCATGTCGTAGGTACTC
+
BCBBBCC@992999/9999>?<>>;@:9:?
@CRDDZ:00489:00049
ACGAGTGCGTTCCCCATGTCGTAGGTACTC
+
B??@@@AAA@=>>>4>999?@;00,00/0:
@CRDDZ:00491:00006
TAGTATCAGCCTCGCCATGACGAAGGTATTCC
+
BBB>?AAAAC=?;;<:<A@ABBA?A@A??=@>
@CRDDZ:00495:00005
ACGAGTGCGTTCCCCATGTCGTAGGTACTC
+
@CCBBBA9??5999/9999>;:8@@C;::C
@CRDDZ:00496:00033
ATCAGACACGGACACAGCAGAATAC
+
BB@@ABBBBB<AABCBBBBBB?BBB
@CRDDZ:00450:00069
ACGAGTGCGTTCCCCATGTCGTAGGTACTC
+
BBBBB@AAAA@CCF9C:99==>88489999
@CRDDZ:00456:00077
TACTGAGCTACACACACAGAAAGATTGGT
+
9BCCCCCCB<<=B@@?>999>9=784848
@CRDDZ:00463:00084
ACGAGTGCGTTCCCCCATGTCGTAGGTACTC
+
?@<?BAAABA?CCDC3C999=@@>>;>9999
@CRDDZ:00472:00053
ACGAGTGCGTTCCCCATGTCGTAG
+
ABABB?>>895999,944/////.
@CRDDZ:00473:00065
ACGAGTGCGTTCCCCATGTCGTAGGTACTC
+
BBB???BBDC@DBB9B=>@@BB@?=A????
@CRDDZ:00478:00073
TCTCTATGCGCTCCACATGTCTA
+
@@AAAABB@B@;;5999999@99
@CRDDZ:00482:00085
ACGAGTGCGTTCCCCATGTCGTAGGTACTC
+
@BBBBBBBBB@CCC:C::9=AA=<;>999>
@CRDDZ:00483:00057
ACGAGTGGCGTTCCCCATGTCGTAGGTACTC
+
BBBABBC@BBD@CDC9BAA@ABBBA>B;:;?
@CRDDZ:00483:00063
ACGAGTGCGTTCCCCATGTCGTAGGTACTC
+
BBBCCCDBBB@BDC:D???AAAAB?B:::?
@CRDDZ:00492:00081
ATCAGACACGGACACAGCAGAACACAC
+
BB>??BBBBB@BBACCBBBBB@BBBB>
@CRDDZ:00496:00053
ACGAGTGCGTTCCCCATGTCGTAGGTACTC
+
?@@BBBA>>>5999/999999998489484
@CRDDZ:00496:00088
ACGAGTGCGTTCCCCATGTCGTAG
+
?BBBCBCB?:2444/9991007-,
@CRDDZ:00499:00053
ACGAGTGCGTTCCCCATGTCGTAGGTACTC
+
BAAABBCCCE@BCC:DB@@??>><:=777=
@CRDDZ:00471:00112
ATGAGCTACGACAA
+
833496///,,,,*
@CRDDZ:00485:00109
ACGAGTGCGTTCCCCCATGTCGTAGGGTACTC
+
;BBBABCB9459>>>/>@CAA????=6=>777
@CRDDZ:00490:00194
ACGAGTGCGTCCTCCTATGTC
+
9<;===<<<<>,//,///884
@CRDDZ:00495:00165
ACGAGTGCGTTCCCCATGTCGTAGGTACT
+
?CBBBBB@;;2444/9991:;<00,//..
@CRDDZ:00498:00183
ACGAGTGCGTTCCCATGTCGTAGT
+
BBBABB@;9959909444886/..
@CRDDZ:00495:00236
ACGAGTGCGTTCCCCATGTCGTAGGTACTC
+
?B?BB@AABC@BCB9A9949=>>>;>9999
@CRDDZ:00451:00298
ATCAGACACGGACACAGCAGAACACAC
+
BBABBBBCCB@BBBBECCBAA@B?>>B
@CRDDZ:00468:00252
ACGAGTGCGTTCCCACTGTCGTAG
+
9@?99;?@@@599148444/.,,,
@CRDDZ:00489:00277
ACGAGTGCGTTCCCCATGTCGTAGGTACTC
+
?BB:;<EECEAECC9B=?=;??<;:<777=
@CRDDZ:00495:00285
ACGAGTGCGTTCCCCATGTCGTAGGTACTC
+
<CCBBBDDCD>?==6=9;:@B>999:0000
@CRDDZ:00497:00255
ACGAGTGCGTTCCCACTGTCG
+
AA>?@@@@11,11,1////43
@CRDDZ:00498:00264
ACGAGTGCGTCCTCCATGTCG
+
:D<CCB;<<=9<;7,/,2,,,
@CRDDZ:00451:00312
ACGAGTGCGTTCCCATGTCGTAGTACTC
+
BAABBC>@9:24409948=8//..////
@CRDDZ:00454:00301
ACGAGTGCGTTCCCCATGTCG
+
>@AB@A=>==5/11*///,,,
@CRDDZ:00458:00314
CGTGTCTCTAGGCACAGGATTTTGTGTAG
+
BBBBCCBBBBB=?@@>?<9999/9?999B
@CRDDZ:00461:00322
ACGAGTGCGTTCCCATGTCGTAGGTA
+
BBCA>99999511,///////43134
@CRDDZ:00487:00306
ACGAGTGCGTCGTCC
+
8438///,,,,***)
@CRDDZ:00495:00320
ACGAGTGCGTTCCCCATGTCGTAGGTACTC
+
BCDBBBBB@@>ADE:D:;;@>?9858999>
@CRDDZ:00496:00348
ATCAGACACTCGGACACAGCAGAACACACAG
+
9344974/////,//444;>937:;1116/-
@CRDDZ:00499:00339
ACGAGTGCGTTCCCCATGTCGTAGGTACTC
+
@ABBBBBCCD?AAA7@8?=<>>87477777
@CRDDZ:00456:00398
ACGAGTGCGTTCCCCATGTCGTAGGTACTC
+
ABBAB?BCDDCAA=698=8<>>8747>>==
@CRDDZ:00459:00385
TACTGAGCTACACACACATGAA
+
444499@@9994972,,,,,,*
@CRDDZ:00485:00358
ACGAGTGCGTTCCCACTGTCGT
+
@CBB?B981;---+,,,,,///
@CRDDZ:00489:00370
ACGAGTGCGTTCCCCATGTCGTAGGTACTC
+
ABB@BABBCC>@==69488>>>98589999
@CRDDZ:00492:00368
CGTGTCTCTAGGCACAGGATTTTGTGTAG
+
ACBBCBB9<;C@B;?<CBCCCE9BB@@@A
@CRDDZ:00493:00357
ACGAGTGCGTTCCCCATGTCGTAGTACG
+
BBB@@ACCBB===@4>981;;7,,,,,,
@CRDDZ:00453:00419
ACGAGTGCGTTCCCCATGTCGTAGGTACT
+
BCB?AACB?@6444/8891:::00,//.,
@CRDDZ:00458:00432
ACGAGTGCGTCCGTCCA
+
4834449/,,,*,,,*,
@CRDDZ:00458:00433
ACGAGTGCGTCCTC
+
9;;C9111-**)((
@CRDDZ:00458:00443
ACGAGTGCGTTCCCCATGTCGTAG
+
BBBBBBA;::2444/9444884/.
@CRDDZ:00460:00437
ACGAGTGCATTCCCCACTGTC
+
@@BBBBC?::,---*-,,,*0
@CRDDZ:00468:00407
AGCACTGTAGCTGTCATAGT
+
4/888///////4444////
@CRDDZ:00470:00439
ATCAGACACGGACACAGCAGAACACA
+
@8899<99=@;<;BE@>>99969988
@CRDDZ:00479:00409
ACGAGTGCGTTCCCCATGTCGT
+
BBBBCCB:::5/11*////44.
@CRDDZ:00480:00421
TGATATGTCTCCTTCCTTAGTTACTTCA
+
98;9899A7:;-1,/,/,//474//,//
@CRDDZ:00486:00408
TACTGAGCTACACACACAGAAGA
+
;9;::49@8444;94444//,..
@CRDDZ:00499:00417
CGTGTCTCTAGGCACAGGATTTTGTGTAG
+
ABBEHCDB@?@@BCCCCABECD:@@:;<B
@CRDDZ:00450:00484
TAGTATCAGCCTCGCCATGACGAAGGTATTCC
+
DDD@@AGCCC?BBCCCCCBDCBB@C@CCCAC@
@CRDDZ:00478:00475
ACGAGTGCGTTCCCCATGTCGTAGGTACTC
+
B@@@CBB@@>5999/99911111.,.////
@CRDDZ:00487:00473
CGTGTCTCTAGGCACAGGATTTTGTGTAG
+
BCCDCBBBBBB=@ACCD@CCCB9BB999@
@CRDDZ:00498:00451
ATCAGACACGGACACAGCAAAACACAC
+
BB@??ABCBC@JCFB:;;==929;@?@
@CRDDZ:00499:00461
ATCAGACACGGACACAGCAGAACACAC
+
CABBBEABEB=@?BBBCEBCCADBCCB
@CRDDZ:00452:00517
TACTGAGCTACACACACAGAGATTG
+
9<@@@DC1111/8/444448:7713
@CRDDZ:00478:00518
ACGAGTGCGTTCCCCATGTCGTAGGTACTC
+
BBAAABCCCD>@?=6====@A?76377777
@CRDDZ:00489:00540
ACGAGTGCGTTCCCACTG
+
?A@B?>::1/,-2*,,,/
@CRDDZ:00457:00571
ACGAGTGCGTTCCCCCATGTCGTAGGTACTC
+
BBBCCEB@::24449-9A@BCBBBB@BCBCB
@CRDDZ:00472:00593
ACGAGTGCGTTCCCATGTCGTAGGTACTC
+
BA>@=>=>9959>:944/////.,.////
@CRDDZ:00495:00583
TACTGAGCTACACACACAGAAAGATTG
+
BBBCEBB???BBCBCCBBBA@=AB@??
@CRDDZ:00497:00594
AGCACTGTAGCTGTCACTAGTTACTTGT
+
@@@BAAANDCCBBBBBCCCBB@DAA>A@
@CRDDZ:00467:00669
ACGAGTGCGTTCCCACTGTCGT
+
BBC??@B@94511,1/////.4
@CRDDZ:00475:00680
ACGAGTGCGTTCCCCATGTCGTAGGTACTC
+
ABBABBBBBA>CDF:C:99=AA8348999>
@CRDDZ:00491:00665
ACGAGTGCGTTCCCCATGTCGTAGGTACTC
+
BBBBBBBBDD@CCB9=9:8<>>87477777
@CRDDZ:00467:00712
TGATACGTCTCCTTCCTTAGTTACTTCA
+
CCC;<=GBBAC:<:<?@<999699959@
@CRDDZ:00450:00785
ACGAGTGCGTTCCCACTGTCGTA
+
;;?;99?>995991444444444
@CRDDZ:00451:00788
ACGAGTGCGTTCCCCATGTCGTAGGTACTC
+
BCCBBBCB>>6444/9>>>>@@9858989=
@CRDDZ:00456:00774
AGTATCAGCCTCCGCCATGAGAAGGTATTCC
+
9999494442842449:@ABBB>BC==<?B=
@CRDDZ:00494:00794
CGTGTCTCTAGGCACAGGATTTTGTGTAG
+
=CCCCCBB@@AIGBBAAB9999/944//7
@CRDDZ:00456:00819
ACGAGTGCGTTCCCCATGTCGTAGGTACTC
+
@CB?A@B=:?5999/9989?>=43134444
@CRDDZ:00471:00848
ACGAGTGCGTTCCCCATGTCGTAG
+
>ABBBBA9992444/944///2,,
@CRDDZ:00453:00898
TACTGAGCTACACACACAGAAAGATTGGT
+
;9<@@@B>=21/8;99498896900,0,.
@CRDDZ:00460:00858
ACGAGTGCGTTCCCCATGTCGTAGGTACTC
+
ABABBACA@;6444/8991;;;10,00./.
@CRDDZ:00467:00878
ATCAGACACGGAC
+
4778444:44244
@CRDDZ:00488:00881
ACGAGTGCGTTCCCACTGTC
+
B@>?=>9=11---+,,,,,/
@CRDDZ:00489:00850
CGTGTCTCTAGGCACAGGATTTTGTGTAG
+
DCCCCC::;CEACCCEB?9999-9@@>@@
@CRDDZ:00450:00919
ACGAGTGCGTTCCCCATGTCGTAGTACGTC
+
ABA@?@CBDD?BAA6A;;1;;<11.////.
@CRDDZ:00450:00926
ACGAGTGCGTTCCCACTGTCG
+
CDABBB;;//,11,/////43
@CRDDZ:00468:00920
ACGAGTGCGTTCCCATGTCGTA
+
:<CCCDC@;;2//+1///...7
@CRDDZ:00469:00920
TACTGAGCTACACACACAGAAAGATTGGT
+
??@CCC:;9BBBCCD:>9444-9>><@@C
@CRDDZ:00473:00942
ACGAGTGCGTTCCCATGTCGTAGGTACTC
+
=BBBBBBBBB@CDAC::9=@>87489999
@CRDDZ:00480:00945
TCTCTATGCGCTCCACATGTCTAAGGT
+
BBBDAA@?BBDBCBCBDBB@:995969
@CRDDZ:00483:00906
ACGAGTGCGTTCCCACTGTCGTAGTACG
+
BBBBCB9899599044444444433444
@CRDDZ:00490:00941
ACGAGTGCGTTCCCCATGTCGTAGTACGT
+
@@@ABCCC@;2444/994/662*******
@CRDDZ:00497:00942
ACGAGTGCGTTCCCCATGTCGTAG
+
?@BBBCCBBB@;;;6:11-870*)
@CRDDZ:00499:00935
ACGAGTGCGTTCCCCATGTCGTAGGTACTC
+
ABCCCBB==?5999/9999>?>8747=<=>
@CRDDZ:00456:00951
ACGCTCGACATGCCAGTAGCAGGA
+
@CCGCDCCB4911-1-,,,,/87/
@CRDDZ:00458:00985
ACGAGTGCGTTCCCACTGT
+
?B@BA@;;//,--+,,,,,
@CRDDZ:00466:00964
TACTGAGTGCTCACACACAG
+
<<@<<>//////4:944443
@CRDDZ:00467:00983
ACGAGTGCGTTCCCCATGTCGTAGGTACTC
+
ABCCBCCDCB@BCC>C9<;>>>87477671
@CRDDZ:00468:00959
ACGAGTGCGTTCCCCATGTCGTAGGTATC
+
BBEBBACA>;2444/9991;;<10,.///
@CRDDZ:00468:00990
ACGAGTGCGTTCCCCATGTCGTAGGTACTC
+
BBDBB?CBCB??@=4>899>??87377111
@CRDDZ:00471:00999
ACGAGTGCGTTCCCCATGTCGTAGGTACTC
+
@@AAB<<<@B=@@@6>99988887377166
@CRDDZ:00472:00989
ACGAGTGCGTTCCCCATGTCGTAGGTACTC
+
ABBA?=CBBB>@==69488=>;10,01/1/
@CRDDZ:00475:00967
ACGAGTGCGTTCCCCATGTCGTAGGTACTC
+
ACBBBBCB@;2444/9999888873771/.
@CRDDZ:00486:00984
ACGAGTGCGTTCCCACTGTCG
+
>>@@BBB@B;2//+1/////.
@CRDDZ:00496:00992
TACTGAGCTACCACACAC
+
44444;@44449//////
@CRDDZ:00497:00967
ATCAGACACGGACACAGCAGAAC
+
1.///43444244;94/8611,/
@CRDDZ:00473:01001
ACGAGTGCGTTCCCCATGTCGT
+
<=;BBB94996999-9:1-,,,
@CRDDZ:00473:01004
ACGAGTGCGTTCCCCATGTCGTAGGTACTC
+
ABBABABBCC?BA?6?4944>>>>;>>>>>
@CRDDZ:00456:01085
TGATACGTCTCCTTCCTTAGTTACTTCA
+
BBBBBDCBBBC@CDCAB@BBA@??@ADB
@CRDDZ:00482:01092
ACGAGTGCGTTCCCATGTCGTAGGTACTC
+
BBBABBDB?@7991999988887377161
@CRDDZ:00496:01099
ACGAGTGCGTTCCCCATGTCGTAGGTACTC
+
?A?AAAABAA?ADC:D@@?AAB@B?B<<;A
@CRDDZ:00452:01114
ATCAGACACGGACAA
+
>844//.///6////
@CRDDZ:00455:01102
ACGAGTGCGTTCCCCATGTCGTAGGTACTC
+
;;:;@@@>>C6999/9999@@@9848948@
@CRDDZ:00460:01122
TGATACGTCTCCCTTCTTAGTTA
+
A@>9949=9111+1,//,//,0/
@CRDDZ:00467:01116
ACGAGTGCGTTCCCCATGTCGTAGGTACTC
+
BCB@@?BBCD@BCC:B9;9=@>>>;>999A
@CRDDZ:00467:01123
TAGTATCAGCCTCGCCATGACGAAGGTATTCC
+
BBBBBBB?@AACBBBBCBCCCBB?BBDCC?A?
@CRDDZ:00472:01117
ACGAGTGCGTTCCCCATGTCGTAGGTACTC
+
>A?BBABBBB@BCC:C????AB@@>@;;;A
@CRDDZ:00472:01145
ACGAGTGCGTTCCCCATGTCGTAGGTAT
+
BCBBB@BBA;2444/9991<<;10,./6
@CRDDZ:00478:01120
ACGAGTGCGTTCCCCATGTCGTAGGTACTC
+
>A?BBBB>?@?@CDAC:;;A@@>?=@:::?
@CRDDZ:00478:01146
ACGAGTGCGTTCCCCATGTCGTAGGTACTC
+
BBBBBBBBBC@BCC:C???@>>31377777
@CRDDZ:00480:01123
ACGAGTGCGTTCCCCATGTCGTAGGTACTC
+
BB@@ABCGDC@CID9B9;;=>@9848999@
@CRDDZ:00480:01139
ACGAGTGCGTTCCCCATGTCGTAGGTACTC
+
ABBBBBEBBB=?==6=9@=8>>9848999>
@CRDDZ:00482:01104
ACGAGTGCGTTCCC
+
9>899:1//-***)
@CRDDZ:00482:01139
TACTGAGCTACACACACAGAAAGATTGGT
+
??BCCBDA@BBBBBFB@=9996:<<;@?B
@CRDDZ:00487:01114
ACGAGTGCGTTCCCCATGTCGTAGGTACTC
+
BBB@AABBBC@BDC:C9;;@@>>?=?;;;F
@CRDDZ:00488:01138
ACGAGTGCGTTCCCCATGTCGTAGTACTC
+
@ADABCBCCC@BCB9@9;1:::10...**
@CRDDZ:00493:01117
ACGAGTGCGTTCCCCATGTCGTAGGTACTC
+
BBB@AACCCC?A==7=4;9>??8747777<
@CRDDZ:00498:01140
AGACTGTAGCTGTCACTAGTTACTTGT
+
<CCGBBCCCBABBBA?@BDH@;<;>A?
@CRDDZ:00498:01146
TAATATCAGCCTCGCCATGACGAAGGTATTCC
+
495999;@<<-01/6789????A>::<<8+-+
@CRDDZ:00450:01154
ACGAGTGCGTTCCCCATGTCGTAGGTACTC
+
BBBBBBCDCB?AA=9@@@?@AA8737777=
@CRDDZ:00450:01194
ACGAGTGCGTTCCCCATGTCGTAGGTACTC
+
BC@BACDCCC@DA>6@9:;?@>><:=777>
@CRDDZ:00451:01166
ACGAGTGCGTTCCCCATGTCGTAGGTACTC
+
ABABBBAAAA@CDC:B??>==@??<>999>
@CRDDZ:00452:01152
ACGAGTGCGTTCCCCATGTCGTAGGTACTC
+
CBBABBBCDD@DDB9A?@=;@@76377777
@CRDDZ:00453:01193
ACGAGTGCGTTCCCCATGTCGTAGGTACTC
+
ABABABBBBB?AAA4@;;1;??00,00//3
@CRDDZ:00454:01157
ACGAGTGCGTTCCCCATGTCGTAGGTACTC
+
BCBABABBCB=@=929488=>>98589999
@CRDDZ:00454:01182
ACGAGTGCGTTCCCCATGTCGTAGGTACTC
+
BBBAAABCCB?A==69@?>>??8747777=
@CRDDZ:00466:01154
ACGAGTGCGTTCCCATGTCGTA
+
B??@CCBAA;244-444/..4.
@CRDDZ:00469:01192
ACGAGTGCGTTCCCCATGTCGTAGGTACTC
+
BBBBBBBBBB@DCC:C999=@@=?<?;;;@
@CRDDZ:00472:01159
ACGAGTGCGTTCCCCATGTCGTAGGTACTC
+
BBBABBECDC@CBA9C=@===??<;>999>
@CRDDZ:00475:01180
ACGAGTGCGTTCCCACTGT
+
ABBBBBC?::,,,*--**(
@CRDDZ:00478:01150
ATGAGTGCGTTCCCCATGTCGTAGGTATC
+
AADBDB@@=;2444/9999>>87731171
@CRDDZ:00478:01192
ACGAGTGCGTTCCCCATGTCGTAGGTACTC
+
BBABBBCBBC@CDB9A??><7<7647777=
@CRDDZ:00483:01173
ACGAGTGCGTTCCCACTGTCGT
+
ADCCB==?99611-1/////..
@CRDDZ:00484:01191
CGTGTCTCTAGGCACAGGATTTTGTGTAG
+
@@A@@A@AAACBCCBAA<9999/9@@@A@
@CRDDZ:00488:01191
ACGAGTGCGTTCCCCATGTCGTAGGTACTC
+
=@?@@ABB@@=?BB7@<<;A@?98478448
@CRDDZ:00490:01197
ACGAGTGCGTTCCCCATGTCGTAGGTACTC
+
:>@BBBB@@?5999/9999@;:9B@ABB@>
@CRDDZ:00492:01199
ACGAGTGCGTTCCCCATGTCGTAGTATC
+
BBB@A=;;445999,444/668/..666
@CRDDZ:00493:01177
ACGAGTGCGTTCCCCATGTCGTA
+
BCB@AABB;;2444/9444374.
@CRDDZ:00494:01180
ACGAGTGCGTTCCCCATGTCGTAGGTACTC
+
@BC:9<CBAA5;99/99;1;<<00,0000/
@CRDDZ:00495:01198
ACGAGTGCGTTCCCACTGTCGTAGTACG
+
BABBB@9=89599144444497/..///
@CRDDZ:00496:01188
ACGAGTGCGTTCCCCATGTCGTAGGTACTC
+
@AB@@AB@@@5999/9998?<7763671<?
@CRDDZ:00450:01210
ATCAGACACGGACACAGCAGAACACTACA
+
?8486/.///,//4449444;98379374
@CRDDZ:00451:01217
ACGAGTGCGTTCCCCATGTCGTAGGTACTC
+
?BBBBBAAAB@BCDAN<<<;;;?>=@:::B
@CRDDZ:00453:01207
ACGAGTGCGTTCCCCACTGTCGTAGTACGTC
+
ECB@@ACB;;,111+1////97<37111161
@CRDDZ:00453:01237
ATATCGCGAGGGTATGGAAGACTCTATA
+
BB???BBBBBC>CBBB?B?CGBBBB??@
@CRDDZ:00454:01206
ACGAGTGCGTTCCCCATGTCGTAGTACGTC
+
?><:;<BB>>6999/8444774......54
@CRDDZ:00455:01232
ACGAGTGCGTTCCCCATGTCGTAGGTACT
+
?AC@@@BBDE@A??6?991>;8--*,,,,
@CRDDZ:00459:01238
ACGAGTGCGTTCCCATGTCGTA
+
;;B@AAAACA511,1//////4
@CRDDZ:00461:01238
ACGAGTGCGTTCCCCATGTCGTAGGTACTC
+
ABBBBBCBAB?BCC9B9<;>>>98589898
@CRDDZ:00465:01205
ACGCTCGACATGCCCAGGTACAGGAG
+
AAA@;;<999>999-4424799;@C@
@CRDDZ:00465:01238
ACGAGTGCGTTCCCCATGTCGTAGGTACTC
+
CBBBBBBB@@@CCD:A:99==:10,0111:
@CRDDZ:00469:01240
TAATAACAGCCTCGCCATGACGAAGGTATTCC
+
BDCCB<A@4428999>BBCCCCCACACBB@DD
@CRDDZ:00470:01241
ACGAGTGCGTTCCCCATGTCGTAGGTACTC
+
@BBBBBBB>>=@AA7?9;;@@;;;9:111:
@CRDDZ:00473:01222
TATTGAGCTACACACACAGAAAGATTGGT
+
AAA@BCB???BBBCCCDBAA?:=;;<>>A
@CRDDZ:00474:01202
ACGAGTGCGTTCCCCACTGTCGTAGTACGTC
+
BB?:;<C@?=,111+1////;9?87671117
@CRDDZ:00479:01202
ACGAGTGCGTTCCCACTGTCGTA
+
BA@ABAAC99511-/////00,/
@CRDDZ:00479:01242
TAGTATCAGCCTCGCCATGACGAAGGT
+
499>944?992994484///11-*,*,
@CRDDZ:00481:01243
ACGAGTGCGTTCCCCATGTCGTAGG
+
@@A@AACCGD@;;:5611----0/,
@CRDDZ:00484:01200
ACGAGTGCGTTCCCCATGTCGTAGGTACTC
+
?CBABBCCA@;===6@=@@AB@::37<===
@CRDDZ:00489:01205
TACTGAGCTACACACACAGAAAGATTGGT
+
DBCCBBBCCBBBCCBABA?@@<@AC@C@B
@CRDDZ:00491:01248
ACGAGTGCGTTCCCCATGTCGTAGGTATC
+
@BC@@ACDCC?BAA4?49111111,./6/
@CRDDZ:00496:01211
ACGAGTGCGTTCCCCATGTCGTAGGTACTC
+
BA?@@@BCCB8:::149===@@>><?;;9?
@CRDDZ:00497:01206
ACGGTGCGTTCCCCATGTCGTAGGTACTC
+
@;:7<CBBB=A@@6>9<=CCBCC@@AAAA
@CRDDZ:00499:01249
ACGAGTGCGTTCCCCATGTCGTAGGTACTC
+
?BB?@AAAAB@ACF:B9;;>>:10,//./.
@CRDDZ:00493:01251
ACGAGTGCGTTCCCCATGTCGTAGGTACTC
+
BDBBCBCCCB=@@@6@@@@<@@7637777>
@CRDDZ:00510:00024
ACGAGTGCGTTCCCCATGTCGTAGTA
+
49>999@@ACB?@@1<11--2*,,,,
@CRDDZ:00512:00035
ACGAGTGCGTCCCCATGTCGTAGGTACTC
+
BABBBBEBBBBDC:C9;98>>98689>>@
@CRDDZ:00512:00047
ACGAGTGCGTTCCCCATGTCGTAGGTACTC
+
BB>???CBBC@BCB9A9998=>9848>>>@
@CRDDZ:00520:00008
ACGAGTGCGTTCCCCATGTCGTAGGTACTC
+
?BBBBBCCA@6999/9?ABABBCC>@????
@CRDDZ:00520:00025
ACGAGTGCGTTCCCCATGTCGTAGGTACTC
+
@ABCBBB?>=5999/9999>>>>><?;;<C
@CRDDZ:00525:00030
ACGAGTGCGTTCCCCATGTCGTAGGTACTC
+
?A?AAAAAAA@CDF:C9;;@@@?>=@999@
@CRDDZ:00531:00006
ATATCGCGAGGGTATGGAAGACTCTATA
+
BBBBBBBBCAA>ABBB?BABCBABAABB
@CRDDZ:00532:00012
ATCAGACACTCGACA
+
83444/,,,,,,,,/
@CRDDZ:00533:00004
ACGAGTGCGTTCCCCATGTCGTAGGTACTC
+
:;:;@AB@?@5999-9999ADCBB?B;;;@
@CRDDZ:00534:00007
TACTGAGCTACACACACAGAAAGATTGGT
+
BBBBEDCCAABACCBBA@>>?:?>>:?>A
@CRDDZ:00538:00009
ACGAGTGCGTTCCCACTGTCG
+
88<@@@@;<>---+,,,,,,,
@CRDDZ:00542:00005
TCTCTATGCGTCCCAC
+
8444444494444-//
@CRDDZ:00546:00007
ACGAGTGCGTTCCCCATGTCGTAGGTACTC
+
?CAA?B9?892999/9>>?@A@CC@CBBBB
@CRDDZ:00502:00098
CGTGTCTCTAGCAGATTTTG
+
999G<94>=11./8////*4
@CRDDZ:00506:00076
ACGAGTGCGTTCCCCATGTCGTAGTACTC
+
BBBAABHA;;2444/999190.......3
@CRDDZ:00506:00087
ATCAGACACGGACACAGCAGAACACAC
+
BCCCBCCDBB>@ACCDCCBCC@CAA@>
@CRDDZ:00506:00090
ACGAGTGCGTTCCCCATGTCGTAGGTACTC
+
BCBABBCB??==994>;;9>?>8747777<
@CRDDZ:00511:00071
TACTGAGCTACGACACACAGAAGATTGG
+
444444=994;;444444443773.,.,
@CRDDZ:00512:00077
ACGAGTGCGTTCCCCATGTCGTAGGT
+
BB>ABBA;445999/944/;76/.,.
@CRDDZ:00519:00064
ATCAGACACGGACACAGCAGAACACAC
+
BB?ABBBBBB=?@CDBBABBB?BBBBA
@CRDDZ:00519:00073
ACGAGTGCGTTCCCCATGTCGTAGGTACTC
+
BBBBBBAA@@@BCC:D:999::?@=?:::A
@CRDDZ:00525:00084
ACGAGTGCGTTCCCCATGTCGTAGGTACTC
+
@BB???CB;;2444/9999>BBAA=@>@@9
@CRDDZ:00527:00083
TAGTATCAGCCTCCGCCATGACGAAGGTATTCC
+
A@A994:484;9924::ACCDDCC@ACBAA>A<
@CRDDZ:00535:00057
ATCAGACACGGACACAGCAAGAACACAC
+
C@B@@@:111,/6;;////,/8,10086
@CRDDZ:00537:00082
ACGAGTGCGTTCCCCATGTCGTAGGTACTC
+
ABB???BBBB=?=94=9;;;BBA@=@999?
@CRDDZ:00540:00067
ACGAGTGCGTTCCCCATGTCGT
+
CBABBD>;::2///*1//,220
@CRDDZ:00548:00057
ACGAGTGCGTTCCCCATGTCGTAGGTACTC
+
BBABBCBBBB>>>>0;211;76=;:7;8==
@CRDDZ:00502:00133
ACGAGTGCGTTCCCCACTGTCGTAGT
+
@BA@@AA@<<,111+1//66:::433
@CRDDZ:00505:00127
ACGAGTGCGTTCCCCATGTCGTAGGTACTC
+
AB>BBAABBD@BCC:C@@@@@?>><>7::?
@CRDDZ:00505:00148
ACGAGTGCGTTCCCCATGTCGTAGTACGTC
+
@BA@FAIBCC@CBB9B<=2>??--,,,,,,
@CRDDZ:00527:00111
ACGAGTGGCGTTCCCCATGTCGTAGGTACTC
+
B?>ABBC?ABCCCDC:CCCC@?@?=:=777=
@CRDDZ:00534:00118
ACGAGTGCGTTCCCCATGTCGTAGGTACTC
+
BBBBBBCBCB==BC:CC@@@AAB@=@???@
@CRDDZ:00545:00126
AAGAGTGCGTTCCCCATGTCGTAGGTACTC
+
@@AAACAABC?BAA9A999=@@=<;>999>
@CRDDZ:00546:00135
ACGAGTGCGTTCCCCATGTCGTAGGTACTC
+
@BBA?=BBCC@BCB9A9999><10,01111
@CRDDZ:00548:00149
ACGAGTGCGTTCCCCATGTCGTAGGTACTC
+
@A@@>>AAAA:>CC:BAABEBA?B?B;<<B
@CRDDZ:00500:00188
ACGAGTGCGTTCCCCATGTCGTAGGTACTC
+
?BBBBBBBCC?BCC:DEBB@BB@?;?::7<
@CRDDZ:00521:00165
ACGAGTGCGTTCCCCATGTCGTAGGTACTC
+
BBBABBCCDD?AA=7@8998>>8747====
@CRDDZ:00547:00153
ATATCGCGACGGGTATGGAAGACTCTATAG
+
BC<<<BA@4444-4:?B@D@B@;:696.79
@CRDDZ:00548:00195
ACGAGTGCGTTCCCCATGTCGTAGGTACTC
+
BBB???BBBB@BCC:C?@?ABB=;;<899>
@CRDDZ:00503:00227
TGATACGTCTCCTTCCTTAGTTACTTCA
+
AAEDCCD@AAC@B?BACA@A@@@9969>
@CRDDZ:00515:00239
CGTGTCTCTAGGCACAGGATTTTGTGTA
+
AB>?@@<<<@B<?999969999,494//
@CRDDZ:00544:00233
ACGAGTGCGTTCCCCATGTCGTAGGT
+
BBBBBCA;992444/9991<<8--+,
@CRDDZ:00502:00293
ACGAGTGCGTTCCCATGTC
+
BBCBBC9489511-///,,
@CRDDZ:00510:00250
CGTGTCTCTAGGCACAGGATTTTGTGTA
+
@>@?AA>2118:6;;4924999,44884
@CRDDZ:00512:00274
CGTGTCTCTAGGCACAGGATTTTGTGT
+
CCCCABB@;444844:@>9999,499:
@CRDDZ:00512:00285
ACGAGTGCGTTCCCACTG
+
BABBB@=944511,1///
@CRDDZ:00516:00293
TAGTATCAGCCTCCGCCATGACGAAGGTATTCC
+
444494;A996992448989=>@@696999592
@CRDDZ:00501:00315
ACGAGTGCGTTCCCCATGTCGTAGGTACTC
+
BBCBCBBB@B@AAA:B???B;;3137777=
@CRDDZ:00505:00347
TACTGAGCTACACACACAGAAAGATTGGT
+
BABBCCCCAAAACDCCBBCBB@A?>>;2:
@CRDDZ:00517:00310
TACTGAGCTACACACACAGAAGAT
+
=@>@@@BBBAA@9999444424.,
@CRDDZ:00524:00311
TCTCTATGCGCTCCACATGTCTAAGGT
+
ABCEDBBBCCD9;9;B@@@@@A?5959
@CRDDZ:00540:00327
ACGAGTGCGTTCCCCATGTCGTAGGTACTC
+
BB?B@@ABBE@CBB9?999=@@=<;>9999
@CRDDZ:00505:00382
ATCAGACACGGACACAGCAGAACACAC
+
A?>@@@?BBB@BBBBBBBBBB@BBBBB
@CRDDZ:00508:00359
TAGTATCAGCCTCGCCATGACGAAGGTATTCC
+
BBBBBBCA?A?AACDCBBBCBAB?@<?9969>
@CRDDZ:00511:00388
ATCAGACACGACACAGCAG
+
977844111//88;4//6/
@CRDDZ:00525:00373
ACGAGTGCGTTCCCCATGTCGTAGGTACTC
+
BBBBBBCBCC@BCC:C@<<;AB??;?:::A
@CRDDZ:00536:00366
CGTGTCTCTAGGCACAGGATTTTGTGTAG
+
BBBCDCD@@@B?B@@@C?CBCB8<<;;<B
@CRDDZ:00536:00386
ATCAGACACAGGAC
+
>01111,2,,/56/
@CRDDZ:00547:00365
CGTGTCTCTAGGGCACATGGGATTTTGTGTAG
+
/7;@999@>899-31/////+////*/8//4A
@CRDDZ:00503:00412
ACGAGTGCGTTCCCCATGTCGTAGGTACTC
+
BBB@A>CBCB=@==69498=>>98589999
@CRDDZ:00504:00436
ACGAGTGCGTTCCCATGTCGT
+
BBB@AAB@;;244-944433.
@CRDDZ:00510:00426
ACGAGTGCGTTCCCCATGTCGTAGG
+
BBBBBBB@;;2444/9991>::00,
@CRDDZ:00516:00433
TCTCTATGCGTCCACATGTCTAAGGT
+
//////44////,///4499942/,/
@CRDDZ:00522:00430
ACGAGTGCGTTCCCCATGTCGTAGGTATC
+
BBB??=CB;>2444/9991<::00,0:4.
@CRDDZ:00527:00409
ACGAGTGCGTTCCCACTGTC
+
@CBCBDB;66,,,+-,,,,/
@CRDDZ:00535:00420
ACGAGTGCGTTCCCTACT
+
98>=>;<>11,--+,,,*
@CRDDZ:00538:00430
CGTGTCTCTAGGCACAGGATTTTGTGTAG
+
BCCGBBB>@@C;;=CAB?9999/99>1//
@CRDDZ:00547:00408
ACGAGTGCGTTCCT
+
??@B><11--*,**
@CRDDZ:00531:00465
ATCAGACACGGACACAGCAGAACA
+
@BBB@@>9;:=@BAB@??99959>
@CRDDZ:00531:00475
ACGAGTGCGTTCCCACTGTCG
+
B????@@@;<:2??<1,,***
@CRDDZ:00536:00477
ACGAGTGCGTTCCCCATGTCGTAGGTACTC
+
?BBBB@ABBB@BCC:B9;;>><10,01111
@CRDDZ:00536:00487
ACGAGTGCGTTCCCCATGTCGTAGGTATC
+
CC?BCBBB==;===4=@A>8999848948
@CRDDZ:00537:00494
ACGAGTGCGTTCCCCATGTCGTAGGTACTC
+
BBAABBBBBA?ADD:C::9A?@=?<>999?
@CRDDZ:00542:00479
ACGCTCGACATGCCCAGGTACAGGAG
+
BBCBBBCCD@@@BB>BB@CBCCC@B?
@CRDDZ:00511:00515
TTTTCCCGCTTTCGTATTAAAGGCTTTAA
+
4;;2;;-44495999@@5//+/,...+.,
@CRDDZ:00513:00523
ACGAGCGCGTTCCCATGTCG
+
498?>:999=89>-444444
@CRDDZ:00520:00500
ACGAGTGCGTTCCCACTGTCG
+
>BABCCC@88,//+1/////.
@CRDDZ:00528:00521
ACGAGTGCGTTCCCACTGTCGTA
+
?BBBCB>>9461?8////////4
@CRDDZ:00542:00508
ACGCTCGACATGCCAGGTACAGGAG
+
BDABBBB:;/111,11,1:A@C@A>
@CRDDZ:00514:00554
TAGTATCAGCCTCGCCATGACGAAGGTATTCC
+
BBB@@ACBBB=<<::@AB=@A?>;>8849489
@CRDDZ:00527:00578
ACGAGTGCGTCCTAC
+
==@@@>91-**)(((
@CRDDZ:00515:00606
ACGAGTGCGTTCCCACTGTC
+
@BBBCAAC44511,1/////
@CRDDZ:00536:00638
TCTACTATGCGCTCCACATGTCTA
+
44444D>=ACCDFC@@><;948>>
@CRDDZ:00543:00642
ACGAGTGCGTTCCCACTGT
+
BBBBBA;;//,--+-,,,,
@CRDDZ:00510:00653
ACGAGTGCGTTCCCCATGTCGTAGGTACT
+
BBABBD>;992444,4996668/.,.///
@CRDDZ:00524:00696
ACGAGTGCGTTCCCCATGTCGTAGGTATC
+
BBBABBB>::2444/9991:990/,//..
@CRDDZ:00549:00691
TACTGAGCTACACACACAGAAAGAAGT
+
/111//7=4444494994///+..,..
@CRDDZ:00538:00717
CTATTGATCGAAGTTAACCCCCCCCCCCCCCTACCCCCCCCCCCCCTTTTTT
+
***((**,,,8,//,/56:;;;;;;;;;;;"///8888AAA8888";;;:::
@CRDDZ:00544:00739
ACGAGTGCGTTCCCATGTC
+
ABCBA=;944511,1//,,
@CRDDZ:00525:00784
ACGAGTGCGTTCCCACTGTCGTAG
+
9<@@@>@@895991444444444.
@CRDDZ:00511:00800
TCTCTATGCGCTCCACATGTCTAAGGT
+
CCBBBBBCCCDBD@ECB?@?=>@=>=@
@CRDDZ:00543:00821
TACTGAGCTACATACACAGAAAGATTGGT
+
AABBCBBAAABBAABCCCCCB>BBB@C?B
@CRDDZ:00549:00805
TACTGAGTCTACCA
+
4<9//81/////,/
@CRDDZ:00500:00874
TCTCTATGCGCTCCACATGTCTAAGGT
+
9=AEECBCCCCA@=@>9111111,/56
@CRDDZ:00504:00856
ACGAGTGCGTTCCCCATGTCGTAGG
+
=DCCBBCBA@;6660111-87-0/,
@CRDDZ:00513:00893
TATCGCGAGGGTATGGAAGACTCTATAGAGATCACCGAC
+
BABB@;:88809@@@5847???A???C?=;998//,.10
@CRDDZ:00516:00882
ACGAGTGCGTTCCCCATGTCGTAGGTACTC
+
BBDAA@B=:;5999/9999?>>8747777<
@CRDDZ:00530:00887
ACGAGTGCGTTCCCCATGTCGT
+
<BCBBBBCBA61//+11/-70,
@CRDDZ:00533:00881
TCTCTATGCGCTCCACATGTCTAAGGT
+
44@@BCCCCCB;;:<A@>>BA@>;>;>
@CRDDZ:00540:00898
ACGAGTGCGTCCTCCATG
+
44398=<>111,//50,,
@CRDDZ:00506:00921
ACGAGTGCGTTCCCATGTCGTAG
+
BBB?@A@;995990944/776,,
@CRDDZ:00526:00902
ACGAGTGCGTTCCCCATGTCGTAGGTA
+
;ACBBBA;995999,844/444..,..
@CRDDZ:00526:00941
ACGAGTGCGTTCCCACTGTCGTA
+
BBAB?9;?4951;86///////4
@CRDDZ:00503:00961
ACGAGTGCGTTCCCATGTCGTAG
+
BBBBB@?=>?511,1///...31
@CRDDZ:00512:00994
ACGAGTGCGTCGTCC
+
4<8<//1///////,
@CRDDZ:00516:00986
ACGAGTGCGTTCCCCATGTCGTAGGTACTC
+
BBABBBDCBB@BHH:C;;98888=:;616;
@CRDDZ:00523:00999
ACGAGTGCGTTCCCCATGTCGTAGGTACTC
+
ACBBBBBCCDCCB=7@8;9>>>87477676
@CRDDZ:00526:00950
ACGAGTGCGTTCCCCATGTCGTAGTAG
+
?CA@@ACBBB5444/984833331111
@CRDDZ:00527:00960
ACGAGTGCGTCC
+
82****((0*,*
@CRDDZ:00530:00987
TGATACGTCTCCTTCCTTAGTTACTTCA
+
BBBBBBCAA@C?B?B>A>@@@?;<<?BB
@CRDDZ:00532:00978
AGCACTGTAGCTGTCACTAGTTACTTGT
+
BCHBABCCCCCDDCCBBA@;;8=CC@AA
@CRDDZ:00544:00980
CGTGTCTCTAGGCACAGGATTTTGTG
+
;>=><AC@>>=4844977////*/7/
@CRDDZ:00549:00954
TCTCTATGCGCTCCACATGTCTAAGGT
+
BC;==A?A@B;9469@999?9995924
@CRDDZ:00513:01049
ATCAGACACGGACACAGCAGAACACACAG
+
@@BCCCCBBB;;;A@>?998>598<311.
@CRDDZ:00524:01011
ACGAGTGCGTTCCCCACTGTCGT
+
ABABBB996:,111*/////444
@CRDDZ:00528:01012
CGTGTCTCGAGCGACATGGATTTGTGAG
+
@CBA99881/...////4244>:=999B
@CRDDZ:00533:01003
ACGAGTGCGTTCCCCATGTCGTAGGTACTC
+
ABBABABCCD=??=8@@B@@AA::57@@=?
@CRDDZ:00509:01068
ACGAGTGCGTTCCCCATGTCGTAGGTACTC
+
ABBBBBCB@;2444/9998AAA98489999
@CRDDZ:00510:01095
TGATACGTCTCCTTACCTT
+
A9999<<9-,7+,*,,00*
@CRDDZ:00511:01073
ACGAGTGCGTTCCCATGTCGTA
+
ABBBCEB;::244-944/...,
@CRDDZ:00513:01077
ACGAGTGCGTTCCCCATGTCGTAGGTACTC
+
@A?AAABCCCB??=6@=???@@??<@=777
@CRDDZ:00517:01099
ATATCGCGAGGGTATGGAAGACTCTATA
+
BBABBCBCAAB?BBBB?B?ADCGC@@@@
@CRDDZ:00523:01085
ACGCTCGACATGCCCAGGTACAGGAG
+
ABBBBBABA==9997;A?AABBB>A@
@CRDDZ:00532:01055
TGATACGTCTCCTTCCTTAGTTACTTCA
+
BCCB?AA;;;E?A?ABEACCBA@@@=>>
@CRDDZ:00534:01063
ATCAGACACGGACACAGCAGAACACAC
+
?@@CCCCBCB@B@AACBBBCB@BBBBA
@CRDDZ:00535:01083
ACGAGTGCGTTCCTCATGTCGTAGGTA
+
?@?999441<:;,1//48444@;<-11
@CRDDZ:00545:01098
TACTGAGCTACCACACACAGAAAGATTGT
+
>@;99?A98488=444444444-433133
@CRDDZ:00502:01125
ACGCTCGACATGCCCAGGTACAGGAG
+
BBBCBBBCEBB???<?B@BBCFC@BA
@CRDDZ:00503:01107
ACGAGTGCGTTCCCCATGTCGTAGGTACTC
+
BBBABBCCCC@CCC:B@@@@@@@A=A:::B
@CRDDZ:00506:01131
ACGAGTGCGTTCCCCATGTCGTAGGTA
+
BBB@@AB=:;2444/9991<><11,01
@CRDDZ:00507:01111
AGCACTGTAGCTTCGTCACTAGTTACTTGTG
+
////<99//6//,/777?:<9>?24442497
@CRDDZ:00508:01145
ACGAGTGCGTTCCCCATGTCGTAGGTACTC
+
?A?AAABBCC?AAA9?=@==?B=;;<899>
@CRDDZ:00509:01135
ACGAGTGCGTTCCCCATGTCGTAGGTACTC
+
BBABB@AACD?BEC8B;;9>>>8736666<
@CRDDZ:00512:01143
TGATACGTCTCCT
+
8444444;/-,*,
@CRDDZ:00514:01107
ACGAGTGCGTTCCCCATGTCGTAGGTACTC
+
ABBAB?CBDC?A??6=;;9?@@9:78999@
@CRDDZ:00521:01107
ACGAGTGCGTTCCCCACTGTCGTAG
+
9>@@AA@@@A5111+1;1//642..
@CRDDZ:00530:01111
ACGAGTGCGTTCCCCATGTCGTAGGTACTC
+
BBBBBBCBBB=?==6=====@B::6:;;9A
@CRDDZ:00532:01141
ACGAGTGCGTTCCCATGTCGTAGGTAC
+
?@CBBBCCBC;:;8<;<1<??--+--,
@CRDDZ:00538:01144
ACGAGTGCGTTCCCCATGTCGTAGGTACTC
+
BBBBBBCBCC@CEB9B@@@?AA><;?777>
@CRDDZ:00540:01127
ACGAGTGCGTTCCCCATGTCGTAGGTACTC
+
BBBBBBBBCB=@==6=4;;@AA>?<>999?
@CRDDZ:00542:01130
ACGAGTGCGTTCCCCATGTCGTAGGTACTC
+
?A<BBABBCD@CBB9?9::@@@8:57:::@
@CRDDZ:00544:01127
ACGAGTGCGTTCCCCATGTCGTAGGTACTC
+
BBBBBBBBCC?BAA9A@AAAA@=;<@9;;B
@CRDDZ:00501:01150
ACGAGTGCGTTCCCATGTCGTA
+
BCABBBA::=244-944444/,
@CRDDZ:00502:01151
CGTGTCTCTAGGCACAGGATTTTGTGTAG
+
44>>><<<<<C>BCEDEAGCCB7BBA@@@
@CRDDZ:00503:01157
ACGAGTGCGTTCCCCATGTCGTAGGTACTC
+
@@??@@AACD?@BB:C@@@AA@><:=777=
@CRDDZ:00505:01169
ACGAGTGCGTTCCCCATGTCGTAGGTACTC
+
ABBAA@BBCD@BBC:DBBA>BB7657677=
@CRDDZ:00505:01196
ACGAGTGCGTTCCCCATGTCGTAGGTACTC
+
ABBBBBDB@=6444-9===@AA>?<?;;;A
@CRDDZ:00506:01199
ATCAGACACGGACACAGCAGAACACAC
+
B@?ABB@B;;8;ABBCBCBBC@BB@@?
@CRDDZ:00507:01163
ACGAGTGCGTTCCCCATGTCGTAGGTACTC
+
BCBBBBB@AB@AAB:CA?>;770/,0000:
@CRDDZ:00508:01151
ACGAGTGCGTTCCCCATGTCGTGAGACTC
+
BBB@A>@@@A@ACC:C991111//..//8
@CRDDZ:00510:01193
ATCAGACACTCGGACACAGCAGAACACTACAG
+
B:89@1-,,,,,*,2/44@9944998394844
@CRDDZ:00511:01156
ACGAGTGCGTTCCCCATGTCGTAGGTACT
+
@BBBBABB@=2444/9>>;;=8--+,,,,
@CRDDZ:00511:01184
ACGAGTGCGTTCCCCACTGTCGTAGTACGTC
+
B99<;9B@995999,44449997/..///6.
@CRDDZ:00512:01157
ACGAGTGCGTTCCCCATGTCGTAGGTACTC
+
BBB@BBCBBB>BCC:C@@??CC=?;>9999
@CRDDZ:00515:01175
ACGAGTGCGTTCCCCATGTCGTAG
+
EDB@@?BBB;2444/9981744..
@CRDDZ:00521:01166
CGTGTCTCTAGGCACAGGATTTTGTGTAG
+
A@CCBAAAB=@=B;<<C@CCCC9BB>;11
@CRDDZ:00526:01177
TCTCTATGCGCTCCACATGTCTAAGAT
+
BBCCCCEAAAC@?=AC@@@@;<<BA>>
@CRDDZ:00526:01179
ACGAGTGCGTTCCCCATGTCGTTAGGTACTC
+
@@@@AAABB@5999/9999994249938448
@CRDDZ:00528:01151
ACGAGTGCGTTCCCCATGTCGTAGTACTC
+
BEABBBCBCC?CCC:B@@7::6101111:
@CRDDZ:00531:01187
ACGAGTGCGTTCCCCATGTCGTAGGTACTC
+
ABBB@@AACB@ABC:J@@@@@@@@<@????
@CRDDZ:00533:01161
ACGAGTGCGTTCCCATGTCGTAGATC
+
BBBCCBBA@A5990984433731111
@CRDDZ:00538:01199
ATATCGCGAGGGTATGAAGACTCTATAG
+
B>:;9@@@911+/////56668866177
@CRDDZ:00540:01178
ATCAGACACGGACACAGCAGACA
+
=?B@@@:;9>494>99,-,,,,,
@CRDDZ:00542:01192
ACGAGTGCGTTCCCCATGTCGTAGGTACTC
+
BBB?B?B@@@@ABCAB:;;@@@@?;????A
@CRDDZ:00543:01163
ACGAGTCGTCCATG
+
82,,,,28/4246/
@CRDDZ:00548:01168
TAGTATCAGCCTCCGCCATGACGAAGGTATTCC
+
@@A<;<@999;99244:;BCDB?==@=?==<>:
@CRDDZ:00500:01237
ATCTGACACGGACACAGCAGAACACAC
+
?7848984442/8///6688878488?
@CRDDZ:00501:01244
ACGAGTGCGTTCCCCATGTCGTAGGTACTC
+
AABBBBB?==@CFD:D:;;@@@?><?999?
@CRDDZ:00507:01243
ATCAGACACGGACACAGCAGAACACAC
+
BB??@BBBBB?BBAAACCBB@@BBBB@
@CRDDZ:00512:01209
ACGAGTGCGTTCCCCATGTCGTAGGTACTC
+
ABBBBBBBBC@CDC:A9;;>>>9858999?
@CRDDZ:00513:01207
ACGAGTGCGTTCCCCATGTCGTAGGTACTC
+
@A?@@@ABCECCB=6=9;9>>>87477777
@CRDDZ:00514:01226
ACGAGTGCGTTCCCCATGTCGAGGTACTC
+
BB>?ACCA::2999/9>>A@@@C@EC><<
@CRDDZ:00515:01227
ACGAGTGCGTTCCCCATGTCGTAG
+
@ACCCHC@;;2444/944/444..
@CRDDZ:00516:01217
ACGAGTGCGTTCCCCATGTCGTAGGTACTC
+
?B<?B@CBCB=@==6=9=>BCCCC@?9<<C
@CRDDZ:00519:01227
ACAGTGCGTTCCCCATGTCGTAGGTACTC
+
BBBCCDBAA>A=96?:<;AAA>@<?;;;A
@CRDDZ:00519:01249
ATATCGCGAGGGTATGGAAGACTCTATA
+
BBBBBAAB@??@ABBB@B@CCCA??::7
@CRDDZ:00522:01219
ACGAGTGCGTTCCCCACTGTC
+
@CDCBBBC66,,--*-,,,,8
@CRDDZ:00526:01217
ATATCGCGAGGGTATGGAAGACTCTAT
+
BBAABBBBDDB?CDBB>@>@BBBA@@B
@CRDDZ:00526:01238
ACGAGTGCGTTCCCCATGTCGTAGGTATC
+
BCBABABBC@@ACD:@9:88888747=66
@CRDDZ:00527:01221
ATCAGACACGGACACAGCAGAACACAC
+
ABA==99<;C@HGCCCDCBBB@C@@@B
@CRDDZ:00527:01234
ACGAGTGCGTTCCCACTGTGTA
+
@@BCB;;</1,-70,,,//6/4
@CRDDZ:00529:01233
ACGAGTGCGTTCCCCATGTCGTAGTA
+
BBCBCBBB?;2444/9991:::-,,,
@CRDDZ:00533:01229
ACGAGTGCGTTCCCCATGTCGTAGGTACTC
+
?BB;9<DECC@BDHAC9;<???87477776
@CRDDZ:00537:01248
ACGAGTGCGTTCCCCATGTC
+
B@?@CC=:>>2///+1//**
@CRDDZ:00540:01204
ACGAGTGCGTTCCCCATGTCGTAGGTACTC
+
?BBABBBBBD=BCF:C:999??7637777=
@CRDDZ:00540:01230
ACGAGTGCGTTCCCCATGTCGTAGGTACTC
+
ABBABBBCDE@DBA6>9;9?>;00,00/0/
@CRDDZ:00541:01238
ACGAGTGCGTTCCCCATGTCGTAGGTACTC
+
CCABBBBBCC@CCB9?9998=>9848999@
@CRDDZ:00544:01214
ACGAGTGCGTTCCCCATGTCGTAGGTACTC
+
?B?@A>BBCD@BCC:B9997<>8647777=
@CRDDZ:00544:01237
ACGAGTGCGTTCCCCATGTCGTAGGTACTC
+
BBBBBBAAAA@CDF:@9;;=>>9868999>
@CRDDZ:00545:01244
ACGAGTGCGTTCCCCATGTCGTAGGTACTC
+
BBBBBBBBBB@BFD:C:998>>87489999
@CRDDZ:00546:01201
ACGAGTGCGTTCCCCATGTCGTAGT
+
CCCBBB>;992449-9444446/..
@CRDDZ:00503:01252
ACGAGTGCGTTCCCCATGTCGTAGGTACTC
+
>ABBB@BBBC@CCC:A999==>>>;>999>
@CRDDZ:00534:01255
ACGAGTGCGTTCCCCATGTCGTAGGTACTC
+
BBAABBCBAA6444/9999A>>98478444
@CRDDZ:00546:01253
TGATACGTCTCCTTCCTTAGTTACTTCA
+
?949>>>999B8<9=@C@BBC@;9;?99
@CRDDZ:00549:01265
ACGAGTGCGTTCCCACTGTC
+
C:8;CB>>;;,--+,,,,,6
@CRDDZ:00551:00041
ACGAGTGCGTTCCCCATGTCGTAGGTACTC
+
BBBBBBBBCD@DDD9C@@@@BB@?<@:::A
@CRDDZ:00553:00007
AGCACTGTAGCTGTCACTAGTTACTTGT
+
@CCECA>ACCCB>AADCBB@B@CBD@BB
@CRDDZ:00563:00035
ACGAGTGCGTTCCCCATGTCGTAGGTACTC
+
BBBBBBBBBB@BDEBCAAA;<<CCBEAAAA
@CRDDZ:00564:00049
TCTCTAGCGTCCCACTATGTCTGGTACTG
+
//////9:4///+////8/43?@;8;;;7
@CRDDZ:00567:00019
CGTGTCTCTACGGCACAGGATTTTGTGTAG
+
444444////86,.9??@@FFDD9B941:7
@CRDDZ:00569:00019
ACGAGTGCGTTCCCCATGTCGTAGTACGTC
+
;ABA?@CB@==9==4>>>>88887111116
@CRDDZ:00571:00046
ACGAGTGCGTTCCCCATGTCGTAGGTACTC
+
BBBBBBBB=92444/99<;BBB9;58999>
@CRDDZ:00575:00026
ACGAGTGCGTTCCCCATGTCGTAGGTACTC
+
BBBB?@>A>@5999/99811:;10,.////
@CRDDZ:00580:00019
ACGAGTGCGTTCCCCATGTCGTAGGTACTC
+
BBBABBBBBD@CBA9A>>=9>>8748999>
@CRDDZ:00584:00031
ATCAGACACGGACACAGCAGAACACAC
+
9>?A@@A@@8699=99;@99<9;BBBB
@CRDDZ:00586:00012
ACGAGTGCGTTCCCCATGTCGTAGGTACTC
+
<CC;9<CBBB?BBB9BA@=;;971377777
@CRDDZ:00587:00013
ACGAGTGCGTTCCCCATGTCGTAGGTACTC
+
BBBBBCDC?=;@==4>?@@@AABA=@:::?
@CRDDZ:00592:00017
ATCAGACACGGACACAGCAGAACACAC
+
4838>>1///,/669::4448;=4337
@CRDDZ:00596:00031
ACGAGTGCGTTCCCCATGTCGTAGGTACTC
+
ACCBBBB@@@@CCC8C@@>==7--+-----
@CRDDZ:00599:00029
TCTCTATGCGCTCCACATGTCTAAGGT
+
ACECBBAAACDCB?A>=99<<9=@B@C
@CRDDZ:00599:00040
ACGAGTGCGTTCCCCATGTCGTAGGTACTC
+
@@B@@ABCCC@BCC:C999=B@=?<?;;;A
@CRDDZ:00599:00041
ACGAGTGCGTTCCCCATGTCGTAGGTACTC
+
>BB@AABBCC@BCC:C<<<BBB@A?@@@@A
@CRDDZ:00551:00075
ACGAGTGCGTTCCCCATGTCGTAGGTACTC
+
AB>AAAAAC>:>AC:C?9::??>><>7777
@CRDDZ:00554:00057
ACGAGTGCGTTCCCCATGTCGTAGGTAC
+
AAB??BCBA@6444-9991;;;11,01/
@CRDDZ:00565:00056
ACGAGTGCGTTCCCCATGTCGTAGGTACTC
+
BBABBBCCBB?A??6?4;;=>>98489999
@CRDDZ:00569:00066
ATCAGACACTCGGACACAGCAGAACACACA
+
97748/66////,/6444994949987777
@CRDDZ:00572:00080
ACGAGTGCGTTCCCCATGTCGTAGGTA
+
<AB<;<CCCB@BBA4>98100100,..
@CRDDZ:00576:00067
ACGAGTGCGTTCCCCATGTCGTAGGTACTC
+
@CBBBBCBAA>???6?AA>@?;10,01/11
@CRDDZ:00583:00084
ACGAGTGCGTTCCCCATGTCGTAGGTACTC
+
?BB@A>BBBB?CCB9C=>>?BB><>>899>
@CRDDZ:00591:00067
ACGAGTGCGTTCCCCATGTCGTAGGTACTC
+
?BBBBBCC?=;@==4>99988887366161
@CRDDZ:00592:00074
ACGAGTGCGTTCCCCATGTCGTAGGTACTC
+
BBB?BBCB?:6999/9>>@?AA@B=@:;::
@CRDDZ:00556:00101
ACGAGTGCGTTCCCCATGTCGTAGGTACTC
+
BCBBAACB@;6444/9999>@@9858999>
@CRDDZ:00557:00142
ACGAGCTCCACATCAGA
+
::;=9944994/,,,,,
@CRDDZ:00566:00114
ACGAGTGCGTTCCCCATGTCGTAGTACTC
+
BCB=?BCAAA?ABB7A;;98?;1000...
@CRDDZ:00570:00112
ACGAGTGCGTTCCCCATGTCGTAGGTACTC
+
ABBAAACCBCB?==6@;;;BBB??:?777=
@CRDDZ:00572:00120
TCTCTATGCGCTCCACATGTCTAAGGT
+
;?:@9<;99BA997<ABBCD=@@8;59
@CRDDZ:00573:00130
ACGAGTGCGTTCCCATGTCGTAGGTACTC
+
?BB@BABBBB=?=<=998=@@>>;>9999
@CRDDZ:00574:00124
TAGTATCAGCCTCGCCATGACGAAGGTATTTC
+
BBBBABC<<<DCFCCBCBCEDCC?DACCCD?B
@CRDDZ:00577:00145
ACGAGTGCGTTCCCCATGTCGTAGGTACTC
+
@CBAA>BCCD>@@?8@A@@@@@8747777=
@CRDDZ:00583:00108
ACGAGTGCGTTCCCCATGTCGTAGGTACTC
+
@BCCBCBBBC@CBB9A999BBBAB?B;;9>
@CRDDZ:00551:00182
ATCAGACACGGACACAGCAGAACACAC
+
AABBBBBCBB@AAACCDCCBB?BBBBB
@CRDDZ:00561:00157
ACGAGTGCGTTCCCCATGTCTAGGTA
+
==;:9999=?2944,48443331011
@CRDDZ:00596:00183
TAGTATCAGCCTCGCCATGACGAAGGTATTCC
+
BBD9:=AACDBCBBAABBBAA@A=@>AA@=@@
@CRDDZ:00551:00217
GACGAGTGCGTTCCCCATGCCGTAGGGTACTC
+
?ADBBBBCDBB?BCC:CAB?>>>777/7?>>>
@CRDDZ:00561:00225
TACTGAGTCTACCA
+
489//61/////7/
@CRDDZ:00584:00211
ACGAGTGCGTTCCCATGTCGTAG
+
@?BCB;99>@5991444/66/,,
@CRDDZ:00594:00245
TCTCTATGCGCTCCACATGTCTAAGGT
+
ABCCCDBBBBCBB@CCCBC@?@@=@=@
@CRDDZ:00598:00241
TAGTATCAGCCTCGCCATGACGAAGGTATTCC
+
BBC?@AFBBCFB9;;?CCCCCCCCB?>;;8;?
@CRDDZ:00582:00286
ACGAGGCGTTCCCCATGTCGTAGTAC
+
9989959>@6999/994/888/../.
@CRDDZ:00591:00252
ACGAGTGCGTTCCCCATGTCGTAGGTACTC
+
?BBBBBCB;;2444/9?>?@@@98589894
@CRDDZ:00561:00343
TCTCTATGCGCTCCACATGTCTAAGGT
+
AIENBBBBCCCCC?BB;<<B999=@>@
@CRDDZ:00566:00340
TACTGAGCTACACACACAAAAAGATTGGTGC
+
ABBBBBBCC<<<A@@@99999-9@?=@>A@A
@CRDDZ:00575:00319
ATCAGACACGGACACAGCAGAACACAC
+
BABBBCBBCC@BBBCCCC???@BBB??
@CRDDZ:00596:00321
TAGTATCAGCCTCCGCCATGACGAAGGTATTTCC
+
4>949:;4442448899=@@BAGC<><?999142
@CRDDZ:00596:00324
ACGAGTGCGTTCCCATGTCGTAGTACT
+
BB8<<CA@>?59909444339311111
@CRDDZ:00552:00363
ACGAGTGCGTTCCCCATGTCGTAGTA
+
BBB@EA;;445999,44449;6/../
@CRDDZ:00560:00397
ACGAGTGCGTTCCCATGATCGTAGT
+
ABAB@>>@995990/6////66444
@CRDDZ:00562:00356
ACGAGTGCGTTCCCACTGTCGTAGTAGTC
+
A@<?@ABB>?59908444487>3111111
@CRDDZ:00565:00371
ACGAGTGCGTTCCCCATGTCGTAGGTACTC
+
;<AAB<99995999,4444333..3.....
@CRDDZ:00575:00369
ACGAGTGCGTTCCCACTGTC
+
BBA>=:;<11,-,*,,,///
@CRDDZ:00586:00398
ACGAGTGCGTTCCCCATGTCGTAGGT
+
@99:;<ABCA=@??4>99100--,*,
@CRDDZ:00587:00394
TGATAGTCTCCTTCCTTAGTTACTTCA
+
ACCFCBABBC@C@C@C@BBBB;;;?99
@CRDDZ:00599:00361
AGCACTGTAGCTTTCACTAGTTACTTGT
+
@CCEDBBBEEBDB@GCDCBBB@BA@>@A
@CRDDZ:00551:00404
ACGAGTGCGTTCCCCATGTCGTAGTACTC
+
CDDBBBCBB@;=994=991118--,,,,,
@CRDDZ:00551:00419
CGTGTCTCTACGGCACAGGATTTGTGTA
+
/44449/////.,.44448444-4;444
@CRDDZ:00556:00432
TAGTATCAGCCTCGCCATGACGA
+
989>944448,////,//<@<<<
@CRDDZ:00559:00448
ACGAGTGCGTCTC
+
9;3//////////
@CRDDZ:00567:00417
ACGAGTGCGTTCCCCATGTCGT
+
BBBBCC=9992444,944/44.
@CRDDZ:00568:00412
ACGAGTGCGTTCCCCATGTCGTAGTATC
+
<CBBBDCBCC@B==29=:7----,,,..
@CRDDZ:00573:00406
TGATACGTCTCCTCTTAGTTACTTCA
+
@A<<<AAB<77+--,*,,,*///,//
@CRDDZ:00591:00429
ACGAGTGCGTTCCCACTGTC
+
>>;:;9BB99611-/////,
@CRDDZ:00551:00490
ACGAGTGCGTTCCCCATGTCGTAGGTACTC
+
?BBBBABB;;2444/9991<<<10,01///
@CRDDZ:00552:00486
ACGAGTGCGTCTCCCATGTC
+
9938//////////+478:/
@CRDDZ:00575:00466
TCTCTATGCGCTCCACATGTCTAAGGT
+
>444:==9>AA9959@?>=>@442424
@CRDDZ:00576:00482
ACGAGTGCGTTCCCCATGTCGTAGGTACTCATCACC
+
FECBBABCCD=?=94=499>>?87477676/:7//,
@CRDDZ:00579:00473
TGATACGTCTCCTTCCTTAGTTACTTCA
+
@@<99@A>9@@59292994449444244
@CRDDZ:00580:00488
ACGAGTGCGTTCCCCATGTCGTAG
+
?AA@?@B@995/11+11//..431
@CRDDZ:00553:00541
TAGTATCAGCCTCGCCATGACGAAGGTATTC
+
AAA<<4;4442449:9><;;=9986,///,.
@CRDDZ:00553:00549
ATATCGCGACGGGTATGGAAGACTCTATA
+
9>999AAA=====999B@B=;876111.4
@CRDDZ:00574:00545
ATCAGACACGGACACAGCAGAACACAC
+
AAABBBBAAA@BBBBBBACCB?BBAAC
@CRDDZ:00577:00506
ATATCGCGAGGGTATGGAAGACTCTATA
+
B>:<<CCCCDC@CCHC?CAB@??::7==
@CRDDZ:00593:00512
TACTGAGCTACACACACAGAAAGATAGT
+
<<<CBBGBA@@@<<9EC1111,1.....
@CRDDZ:00594:00537
TCTCTATGCGCTCCACATGTCTAAGGT
+
BCDCA@ACCCCA@=ABBA;<9??6969
@CRDDZ:00576:00594
ACGAGTGCGTCCTCCTATG
+
=@>@99999665,,*,,((
@CRDDZ:00592:00591
TACTGAGCTACCACACACAGA
+
4444499////567///////
@CRDDZ:00561:00600
ACGAGTGCGTCCTCCATGTC
+
498<111//:8722*////,
@CRDDZ:00572:00629
ACGAGTGCGTTCCCCACTGTC
+
>@CBBBB@:A5/11+1/////
@CRDDZ:00588:00685
ACGAGTGCGTTCCCCATGTCGTAGGTACTC
+
BBBBBBCB@;2444/9991;;110,.////
@CRDDZ:00596:00681
ACGAGTGCGTTCCCACTGTCGTAGA
+
ABB@=>9>89511-////////437
@CRDDZ:00552:00743
ACGAGTGCGTTCCCCATGTCGTAGGTACTC
+
ABBBBAAAAA@CDD:B;<9?>>9848948=
@CRDDZ:00555:00707
ACGAGTGCGTTCCCCATGTCGTAGGTACTC
+
BBCBBDB>::2444/9991:<<00,//...
@CRDDZ:00568:00723
ACGAGTGCGTTCCCACTGTCGT
+
@A<=9;999B511-/6,,,,,,
@CRDDZ:00594:00735
ACGAGTGCGTTCCCCATGTCGTAGTAGT
+
@@>@CCCCBC=?==4>=@;<<<--,,,,
@CRDDZ:00567:00797
ACGAGTGCGTCTCCATGTCGT
+
49811/,,,,,,00678;444
@CRDDZ:00552:00837
ACGAGTGCGTTCCCCATGTCGTAGGTACTC
+
@AC@?@AABB@CDC:@:;1;<=10,0111/
@CRDDZ:00587:00837
ACGAGTGCGTTCCCCATGTCGTAGGTACTC
+
??>?BCCHCC@BB=7BBBBABB@?;=<777
@CRDDZ:00587:00841
TAGTATCAGCCTCGCCATGACCGAAGGTA
+
444444@@9>>9944:87<11,//,/,//
@CRDDZ:00553:00857
ACGAGTGCGTTCCCATGTCGTAGAGT
+
?@ABBBA??@5991844433731111
@CRDDZ:00553:00883
TGATACGTCTCCTTCCTAGTTACTTCA
+
AAAB<<9CA11,1,1,////,444244
@CRDDZ:00561:00881
TCTCTATGCGCTCCACATGTCTGAAGGT
+
444444447////,/8888@1///,,*,
@CRDDZ:00562:00876
ATATCGCGAGGGTAGTGGAAGAC
+
8<?@;<=CDBB8111,*)(((((
@CRDDZ:00563:00856
AGCACTGTAGCTGTCACTATGC
+
1//////449444444444:9/
@CRDDZ:00563:00862
ACGAGTGCGTTCCCATGTCGTAGTAGTC
+
ABBBB=;;44511,////7764334444
@CRDDZ:00567:00880
ACGAGTGCGTTCCCCATGTCGTAGGTATC
+
ABBAAB@;9=5999/944/888/.,.68/
@CRDDZ:00572:00872
TCTCTATGCGCTCCACATGTCTAA
+
@A@99944?<111,///4944442
@CRDDZ:00583:00886
ACGAGTGCGTTCCCATGTCGTAGGTACTC
+
BCABBCA@@@5990444/////.,./6//
@CRDDZ:00585:00880
ACGAAGTGCGTTCCCCATGTCGTAGGTACTC
+
BB@@?ABBBCC>@?=6====>@@??;>>>>>
@CRDDZ:00593:00885
CGTGTCTCTAGGCACAGGATTTTGTGTAG
+
BCACBCBBCCC?ABA@@@9999/9@@@?B
@CRDDZ:00550:00944
ACGAGTGCGTTCCCACTGT
+
@@@B>:1111,,,*,,,//
@CRDDZ:00557:00949
TAGTATCAGCTCGCCATGAG
+
//669?>?491///,/6/1/
@CRDDZ:00569:00916
TCTCTATGCGCTCACACTGTCC
+
44978/////494/////6/,*
@CRDDZ:00578:00917
CTGCGATCATGACAGCTACGACGTCGAGCTCGACGATGCAGCAGTA
+
,,,,,28>>BBBBBBBBAACCBABDAAAC@==@A9655300-----
@CRDDZ:00586:00922
ACGCTCGTCTCTACT
+
,,,**,///88////
@CRDDZ:00588:00948
ACGAGTGCGTTCCCATGTCG
+
BBABBB?==9511,1///..
@CRDDZ:00589:00916
ACGAGTGCGTTCCCACTATCGTAGAGT
+
=B?B=@??8959@:66//////49622
@CRDDZ:00591:00918
ATCAGACACGGACACAGCAGAACACAC
+
@>?BBCBAAA@BCCCGBB:;;?B?B8;
@CRDDZ:00593:00922
ACGAGTGCGTTCCCACTGTCGTAGTAGTC
+
;BA<;<@>9959914444444443347,,
@CRDDZ:00594:00924
TACTGAGCTACCACACA
+
/////884444996,,,
@CRDDZ:00553:00973
ACGAGTGCGTTCCCCATGTCGTAGGT
+
BCBCBBCBB@6944/9991::8-,+,
@CRDDZ:00556:00963
ACGAGTGCGTTCCCCATGTCGTAGGTACTC
+
9<CBBCCCBB@CCD:C::9AC@><=>999?
@CRDDZ:00556:00980
ACGAGTGCGTTCCCCATGTCGTAGGTATC
+
BCBBAAEBBD@CCB8=489888873674.
@CRDDZ:00557:00966
ACGAGTGCGTTCCCAATGTCGTAGGTACTC
+
ABDCBBBBBB@CH>@=>@=8@@=>;>999@
@CRDDZ:00564:00990
ACGAGTGCGTTCCCCATGTCGTAGGATC
+
ACBBABBCDD@DBA6?89100:00,.4.
@CRDDZ:00565:00974
ACGAGTGCGTTCCCCATGTCGTAGGTATC
+
@ABBBCB@442444/999111<10,.66/
@CRDDZ:00567:00954
ACGAGTGCGTTCCCCATGTCGTAGGT
+
@@A@BBC@@@?>==5;/1---,/.,.
@CRDDZ:00567:00988
TCTCTATGGCGCTCCACATGTCTAAGGT
+
BCC?:;=@=@AA@@AA<121/866,424
@CRDDZ:00581:00966
ACGAGTGCGTTCCCACTGTCG
+
@BA@>@AC11-11-/////44
@CRDDZ:00586:00975
ACGAGTGCGTTCCCACTGTCGTAGT
+
ABB@?@;;4959914444499//..
@CRDDZ:00586:00978
GTGATACGTCTCCTTCCTTAGTTACTTA
+
BCGCBBCC<<=C@C@C@C?CCCADAC?9
@CRDDZ:00587:00961
ATCAGACACGGACACAGCAGAACACAC
+
A@AAABCBBB?CBBDBBEBABDBBCC@
@CRDDZ:00592:00986
ACGAGTGCGTTCCCCATGTCGTAGGTACTC
+
BBBABBCEC@6994/8=>=>>>87377777
@CRDDZ:00592:00996
ACGAGTGCGTTCCCCATGTCGTAGGTACTC
+
ACBA@AEB::5449/9991<<<10,00//7
@CRDDZ:00593:00956
ACGAGTGCGTTCCCCATGTCGTAGGTACTC
+
>@B@A>AAAA@CCD:CCBBABBA@>@9;;>
@CRDDZ:00595:00972
TCTCTATGCGCTCCACATGTCTAAGGT
+
BBCCDCBCCED9;;;B@?>>999<?>?
@CRDDZ:00597:00998
TGATACGTCTCCTTCCTTAGTTACTTCA
+
BBBCCCBAAAC@CAD@C@BBBA??@@CC
@CRDDZ:00556:01010
ACGAGTGCGTTCCCCATGTCGTAGATC
+
@ABBBBB::;2444/999973731176
@CRDDZ:00573:01023
ACGAGTGCGTTCCCCATGTCGTAGGTACTC
+
BCBBBBBBBD@BBB:A9;19::00,//./3
@CRDDZ:00573:01033
ACGAGTGCGTTCCCCATGTCGTAGGTACTC
+
AABBBBCEB@;=994=899>?>87477777
@CRDDZ:00574:01001
ACGAGTGCGTTCCCCATGTCGTAGGTACTC
+
BBBBBBAAAA?CDH:@::;:?@8758999>
@CRDDZ:00580:01021
CGTGTCTCTAGGCACAGAATTTTGTGTAG
+
<CCCCDC?@?C@BBBBDCCCCF:AB?@@=
@CRDDZ:00588:01001
ACGAGTGCGTTCCCCATGTCGTAGGTA
+
BBBBCBA==:2444/9991>;---*,,
@CRDDZ:00592:01025
ACGAGTGCGTTCCCACTGTCGTAGAGT
+
=>><;<@@9969914444444443333
@CRDDZ:00596:01011
ACGAGTGCGTTCCCCATGTCGTAGGTACTC
+
?A?AAABBCC>@==6=999=BB??<?999>
@CRDDZ:00562:01092
ACGAGTGCGTTCCCCATGTCGTAGGTACTC
+
BBB?@AB;@:5499/9991;;<00,00//.
@CRDDZ:00564:01068
ACTGAGCGTACACACAC
+
444496///////4944
@CRDDZ:00575:01056
ACGAGTGCGTTCCCACTGTCGT
+
BA@?@ABB88:::61///,//0
@CRDDZ:00578:01058
ACGAGTGCGTTCCCCATGTCGTAGGTACTC
+
ABBABACCA;2444/9>>>@CB??:?????
@CRDDZ:00578:01070
ACGAGTGCGTTCCCCATGTCGTAGGTACTC
+
BBBBBBCCA;2444/9>>>@A@>@=>7::@
@CRDDZ:00580:01072
TGATACGTCTCCTTCCTTAGTTACTTCA
+
CCCCCCBDD:8,/-1,/,/667:??8::
@CRDDZ:00586:01054
ACGAGTGCGTTCCCCATGTCGTAGGTACTC
+
BBB@A>CCCB6944/8>=>?????;??A?@
@CRDDZ:00598:01057
ACGAGTGCGTTCCCCATGTCGTAGAT
+
AB?ABBCBB@6:44/9999ABBAAAC
@CRDDZ:00599:01062
ATCGGACACGGACACAGCAGAACACAC
+
BBBB?BBCCCACCCBABCBCC@CCBBE
@CRDDZ:00599:01088
TGATACGTCTCCTTCCTTAGTTACTTCA
+
BBBABBBBECD@C@D@B@BBA@>>?@CC
@CRDDZ:00560:01149
ACGAGTGCGTTCCCCATGTCGT
+
99@CB@@>>>2449,9//1///
@CRDDZ:00561:01145
ACGAGTGCGTTCCCCATGTCGTAGGTACTC
+
ABBBBBBCCC?A==7>89988110,00//9
@CRDDZ:00563:01112
TCTCTATGCGCTCCACATGTCTAAGGT
+
98444499@<<11-/88>>>99921,/
@CRDDZ:00564:01141
ATCAGACACGGACACAGCAGAACACAC
+
;AABBCBBBB:<<<=<BCB@@=A@?@C
@CRDDZ:00569:01119
ACGAGTGCGTTCCCCATGTCG
+
AABA@>>9996111*////..
@CRDDZ:00569:01141
ACGAGTGCGTTCCCCATGTCGTAGGTACTC
+
ABBBBBCCCB?A=A7>999888>=:=777=
@CRDDZ:00573:01124
TACTGAGCTACACACACAGAAAGATTGGT
+
99<C@@ABC;;=BGCEBBCAA:@??<?=?
@CRDDZ:00575:01111
TAGTATCAGCCTCGCCATGACGAAGGTATTCC
+
BBCBBBDBBB?CEFCCCCCCDCC?B@DCE>A?
@CRDDZ:00577:01101
ACGAGTGCGTTCCCCATGTCGTAGGTACTC
+
BB??B@BBDD@BCC:C?@?@BBB?=@::::
@CRDDZ:00579:01124
ACGAGTGCGTTCCCCATGTCGTAGGTACTC
+
>98999AABCACKKAA<<999887134444
@CRDDZ:00590:01123
TACTGAGCTACACACACAGAAAGATTGGT
+
@?AB<;<BA;;<BCCDCCBCC?CCC=@=@
@CRDDZ:00593:01103
ATATCGCGAGGGTATGGAAGACTCTATAG
+
?C9;;CCCBBB<AA@@=A?BBABB::;?@
@CRDDZ:00595:01137
TCTCTATGCGCTC
+
/////////////
@CRDDZ:00550:01175
ATATCGCGAGGGTATGGAAGACTCTAT
+
BABBBBBAAAA?AACC@CA@@?@>?=>
@CRDDZ:00552:01194
TACTGAGCTACCACACACAGAAAGATTGGT
+
=<AC?@><111,///4498484-346,.,.
@CRDDZ:00553:01158
ACGAGTGCGTTCCCCATGTCGTAGGTACTC
+
BBB??=@@AA@CCF9C@?>==:10,01111
@CRDDZ:00554:01171
ACGAGTGCGTTCCCCATGTCGTAGGTATC
+
?ACBABCB@A6:44/9===?>>9848?>9
@CRDDZ:00556:01159
ACGAGTGCGTTCCCCATGTCGTAGGTACTC
+
@BBBBBBBBC?BC?6?9;;=@>9858999@
@CRDDZ:00558:01191
ACGAGTGCGTTCCCCATGTCGTAGGTACTC
+
BBAAABBCCA;===6@@@@?B@9858999>
@CRDDZ:00559:01155
ACGAGTGCGTTCCCCATGTCGTAGGTACTC
+
BBBBBBCAAA@ACC:C<<;;;;@@;@:::A
@CRDDZ:00559:01180
ACGAGTGCGTTCCCCATGTCGTAGGTACTC
+
@@BBBC>A992999/99>>@?<10,01///
@CRDDZ:00559:01197
ACGAGTGCGTTCCCCATGTCGTAGGTACTC
+
BB<@@@AAAB@ABC9C;<<ABAA@=?:;:A
@CRDDZ:00565:01198
ACGAGTGCGTTCCCCATGTCGTAGGTACTC
+
BBB??ABB9>5949/9991?>?10,01//6
@CRDDZ:00570:01162
ACGAGTGCGTTCCCCATGTCGTAGGTACTC
+
BCABABCECC@CCC9BBB=<>>8647777=
@CRDDZ:00574:01185
ACGAGTGCTTCCCCATGTCGTAGGTACTC
+
BBBBEBBBA@BBB9BBBCCCD9458999@
@CRDDZ:00576:01182
ACGAGTGCGTTCCCCATGTCGTAGGTACTC
+
ABBBBBCCBD=?==6==@@BBB??:<777=
@CRDDZ:00580:01186
AGCACTGTAGCTGTCACTAGTTACTTGT
+
@BCECBBCCCCCABBCCCBBA?CCD@CC
@CRDDZ:00582:01160
ACGAGTGCGTTCCCCATGTCGTAGGTACTC
+
ABB@AACDCC@BAA9=>?>;@@:957:77@
@CRDDZ:00594:01189
ACGAGTGCGTTCCCCATGTCGTAGGTACTC
+
BBBAAACAA;2444/9@>>>A@9848999>
@CRDDZ:00550:01202
ACGAGTGCGTTCCCCACTGTCGTA
+
<CBBBB=?;7,/11+1//668783
@CRDDZ:00550:01214
ATCAGACACGGACACAGCAGAACACAC
+
??BBA@BBBB==>9;;AACCC@CCABA
@CRDDZ:00551:01235
ACGAGTGCGTTCCCCATGTCGTAGGTACTC
+
BBABBBCBBDADEC:D;<;??>>>;>:9:@
@CRDDZ:00551:01239
ACGAGTGCGTTCCCACTGTCGTAG
+
9;@@@?@@9961=811///,,06.
@CRDDZ:00556:01222
ACGAGTGCGTTCCCACTGTC
+
BBBBBB991/,--+,,,,,8
@CRDDZ:00560:01239
ACGCTCGACATGCCCAGGTTACAGGAG
+
947;;944444444-4;9;@7//7,//
@CRDDZ:00561:01236
ACGAAGTTGCGTTCCCATGTCGT
+
498958B>@@>>2//+1/////,
@CRDDZ:00562:01237
ACGAGTGCGTTCCCCATGTCGTAGGTACTC
+
?@?BBCCCBCACBB9?;<1;;8--+--,,,
@CRDDZ:00565:01226
ACGAGTGCGTTCCCCATGTCGTAGGTACTC
+
BBBBABCBBB?C??6?;;1<<<10,01116
@CRDDZ:00569:01216
ACGAGTGCGTTCCCCATGTCGTAGGTACTC
+
?ACBBBBBBB=@==6=9;1<<8--+--,,,
@CRDDZ:00571:01249
ACGAGTGCGTTCCCCATGTCGTAGGTACTC
+
9>>9;=CCCCACBA7>89988887366116
@CRDDZ:00578:01201
ACGAGTGCGTTCCCATGTCGTAGT
+
BBBBBB::4459904444888/..
@CRDDZ:00579:01238
CGAGTGCGTTCCCCATGTCGTAGGTACTC
+
ABABCCEBB@DBC8B;<<AAA@B>A:::@
@CRDDZ:00580:01222
ACGAGTGCGTTCCCACTGTCGTAGTAGTCA
+
?;9<@@@@9959918844443731111...
@CRDDZ:00581:01216
ACGAGGTGCGTTCCCCATGTCGTAGGTACTC
+
ABBBB@BBBBE@CCC:C??>=@A43489999
@CRDDZ:00581:01241
ACGAGTGCGTTCCCCATGTCGTAGATC
+
=97;==99495999/9999?<;8777,
@CRDDZ:00581:01249
ACGAGTGCGTTCCCCATGTCGTAGGTACTC
+
?B@@BDCA992999/9@ABABCCC@A???A
@CRDDZ:00584:01201
ACGAGTGCGTTCCCATGTCGTAGGTATC
+
BB>BB@B?AA@CB>C==88>>9868?6/
@CRDDZ:00586:01243
ACGAGTGCGTTCCCCATGTCGTAGTACG
+
BBBBEBCB@==A@@4@941:62,,,,,,
@CRDDZ:00591:01208
ACGAGTGCGTTCCCCATGTCGTAGGTACTC
+
ABBAAACB@@?AFD:C:99@;?87489911
@CRDDZ:00593:01222
ACGAGTGCGTTCCCCATGTCGTAGGTACTC
+
?BB??=@@BB?CCD:C::9BB@=>=A@@@@
@CRDDZ:00593:01229
ACGAGTGCGTTCCCCATGTCGTAGGTATC
+
?BBBBBBA:;2444/9>>;;=;00,.33.
@CRDDZ:00595:01209
ACGAGTGCGTTCCCCATGTCGTAGGTACTC
+
BB>>ABCCCC?A==298?=<>>87477777
@CRDDZ:00598:01237
TAGTATCAGCCTCCGCCATGACGAAGGTATTCC
+
994444944424424489444=?:9?9444245
@CRDDZ:00598:01244
ACGAGTGCGTTCCCCATGTCGTAGGTACTC
+
ABB@A@BBC@?@CH:B9<<@???@:?:;:=
@CRDDZ:00550:01254
ACGAGTGCGTTCCCCATGTCGTAGGTACTC
+
BDCBBBCCBC====498?=<>>8747777=
@CRDDZ:00551:01256
ACGAGTGCGTTCCCCATGTCGTAGGTAC
+
AABAABCBBB@;::5112-8?811,.//
@CRDDZ:00553:01259
CGTGTCTCTAGGCACAGGATTTTGTGTAG
+
BBCD@??9<<B@CEBCDBBBBA9=A=@@A
@CRDDZ:00557:01253
AGCACTGTAGCTGTCACTAGTTACTTGT
+
<=CCCBBBBBBCCCBCCCCBB?CCD?BB
@CRDDZ:00563:01250
ACGAGTGCGTTCCCCATGTCGTAGGTACTC
+
BA@@BBBBDB?A??6?9;9=@@9868989>
@CRDDZ:00564:01267
ACGAGTGCGTTCCCCATGTCGTAGGTACT
+
>@BBBBBB==;6660:111;:710,.///
@CRDDZ:00567:01267
ACGAGTGCGTTCCCACTGTC
+
9<ABBAB;88,,,*-,,,,/
@CRDDZ:00571:01266
AGCACTGTAGCTGTCACTAGTTACTTGT
+
BBBBBDCCBBCCCCCDCCEEC@CCB>@B
@CRDDZ:00574:01250
ACGAGTGCGTTCCCCATGTCGTAGGTACTC
+
>CBCCB<;9@6999/99447773126716=
@CRDDZ:00574:01253
ACGAGTGCGTTCCCCATGTCGTAGGTACTC
+
ABBBBBBBBB?@FD:C::9==@87489999
@CRDDZ:00576:01255
ACGAGTGCGTTCCCCATGTCGTAGGTACTC
+
?@CBBBCC?=;=994>99999;10,.///6
@CRDDZ:00576:01267
ATCAGACACGGACACAGCTGAACACAC
+
B>?:9<CBAA=@<;<CCCCCC@CCCCC
@CRDDZ:00581:01253
ATGAGTGCGTTCCCCATGTCGTAGGTACTC
+
@?@@@?@@997<CA7BDAA@;<<C@BBAAB
@CRDDZ:00583:01263
ACGAGTGCGTTCCCCATGTCGTAGTAC
+
A@?ABBBB@?;>>>/944/464.....
@CRDDZ:00586:01251
ACGCTCGACATGCCCAGGTACAGGAG
+
AABBBCBCCCCBBB?BB?BBCCD@EC
@CRDDZ:00588:01266
TCTCTATGCGCTCCACATGTCATGAAGTAC
+
444449999444>8498><<-,,,*)**0,
@CRDDZ:00593:01261
TACTGAGCTACCACACACAGAAGATTG
+
444449>4444944444444423..,.
@CRDDZ:00593:01271
ACGCTCGTCCATGCCAG
+
:;0//8/44898//,//
@CRDDZ:00594:01265
ATACGCGAGGTATGAAGA
+
9?>84///,*,,,,,22/
@CRDDZ:00598:01269
ATCAGACACGGACACAGCAGAACACAC
+
AA@BABBBBC?BBECCCBBBBA==;BB
@CRDDZ:00599:01270
ACGAGTGCGTTCCCCATGTCTAGGTACTC
+
ABABBBBBBA@CDD:@:;9>>88578898
@CRDDZ:00600:00041
AGCACTGTAGCTGTCACTAGTTACTTGT
+
@BECCCCDCCD?DDCCDDDCBAAAB@BB
@CRDDZ:00604:00017
CGTGTCTCTACGGCACAGGATTTTGTGTAGA
+
;B<9<A@<9;4488@@??=ACBDAA=<9>>9
@CRDDZ:00610:00019
ATCAGACACGGACACAGCAGAACACAC
+
BBBBBCBB@@>@BBCCAAB@@=@FCBB
@CRDDZ:00622:00039
ACGAGTGCGTTCCCCATGTCGTAGGTACTC
+
BCBBABCBBB@CCC9:9;9>?<10,01/16
@CRDDZ:00624:00023
AGCACTGTAGCTGTCACTAGTTACTTGT
+
<ACDJDCBBBDBBBBCCDDBB?ACC@BA
@CRDDZ:00629:00037
AGCACTGATAGCTGTCA
+
;<--,*((((**0,,.4
@CRDDZ:00633:00039
AGCACTGTAGCTGTCACTAGTTACTTGT
+
<=DGDBBCCCBCBCBDHCD::;=CDBBB
@CRDDZ:00647:00037
ACGAGTGCGTTCCCCATGTCGTAGGTACTC
+
?BA@EBB;995999/8>?ABBBCEAB;;;C
@CRDDZ:00649:00047
ACGAGTGCGTTCCCCATGTCTA
+
@A@CCBCBB>5///+1,,***,
@CRDDZ:00601:00094
ACGCTCGACCATGCCAGGTAG
+
BB9;9C9442/8//,/000,.
@CRDDZ:00602:00067
ACGAGTGCGTTCCCCACTGTCGTAG
+
<A@;;<@>>>5999,4444/667/.
@CRDDZ:00608:00057
TAGTATCAGCCTCGCCATGATCGAAGGTATTCC
+
9>=@CBBCCIAAAAC?===1/1777776/4242
@CRDDZ:00608:00074
ACGAGTGCGTTCCCCATGTCGTAGGTACTC
+
BBB@ABCHAA?BCA9BBBBACC:87:???<
@CRDDZ:00614:00057
CGTGTCTCTAGGCACAGGATTTTGTGTAG
+
BBCDCFBBBCFACFCBD?9999/9?>>AG
@CRDDZ:00614:00090
ACGAGTGCGTTCCCCATGTCGTAGGTACTC
+
BBBABBBCBD=@BC:CCBBACBAB@CBA@B
@CRDDZ:00615:00064
ACGAGTGCGTTCCCCATGTCGTAGGTACTC
+
BAABCBEB?A@CDF:A9;;CBA;:78999>
@CRDDZ:00624:00070
ACGAGTGCGTTCCCCATGTCGTAGGTACTC
+
ACBB@?ABBC?BAA7@999>>>8747B@A@
@CRDDZ:00634:00067
ACGAGTGCGTTCCCCATGTCGTAGGTACTC
+
ABAAB?BAAA@ADD:C@@@BBA=>>@;;;@
@CRDDZ:00635:00067
ACGAGTGGCGTTCCCCATGTCGTAGGTACTC
+
>989944899989==2=>@>>>>87011117
@CRDDZ:00635:00099
CGTGTCTCTAGGCACAGGATTTTGTGTAG
+
ABBCDBB?AAB@DCBA@?9999/999?>B
@CRDDZ:00637:00095
ACGAGGCGTTCCCCATGTCGTAGGTACT
+
BBBBB<??A@ABB9AAAACCB?99;101
@CRDDZ:00639:00066
ACGAGTGCGTTCCCCATGTCGTAGGTACTC
+
?BB@@@@@AA@CDD:C::9ABBAB?B;<;@
@CRDDZ:00640:00088
ACGAGTGCGTTCCCACTGTCGT
+
ACBCCCCB::244-44444/.0
@CRDDZ:00643:00084
ACGAGTGCGTTCCCCATGTCGTAGGTACTC
+
BBB?@@AAAA@CCF:D@@??BB@;?@;;;@
@CRDDZ:00602:00144
ACGAGTGCGTTCCCCATGTCGTAGGTACTC
+
@BBBBBBBC@?@BC:CB@A@AAA@?A777=
@CRDDZ:00604:00121
ATCAGACACGGACACAGCAGAACACAC
+
?>>BBBBBCB>BBCCCAABBB@BCCBB
@CRDDZ:00608:00127
ACGAGTGCGTTCCCCATGTCGTAGGTACTC
+
BBABBBBB@@;=994=9999>;10,.////
@CRDDZ:00618:00140
ACGAGTGCGTTCCCCATGTCG
+
@AB?B?BBCC@ECD:DA@@@@
@CRDDZ:00628:00100
ACGAGTGCGTTCCCCATGTCGTAGGTACTC
+
A@?AABBCBCBDBB7A;;;@@@A@@?:::A
@CRDDZ:00633:00131
TGATACGTCTCCTTCCTTAGTTACTTCA
+
?BBBBBBCCBB?A?A?BFBBB@CCD@CC
@CRDDZ:00633:00149
ACGAGTGCGTTCCCCATGTCGTAGGTTACTC
+
99788944:=?@@C:B981;000.,.5...6
@CRDDZ:00637:00147
ACGAGTGCGTTCCCCATGTCGTAGGTACTC
+
BBBBBBBCCD@EBB9?9::;@A??:=777=
@CRDDZ:00639:00131
ACGAGTGCGTTCCCCATGTCGTAGGTACTC
+
ABBBB?BDBB7944/89998?>8737767;
@CRDDZ:00640:00109
AGCACTGTAGCTGTCACTAGTTACTTGT
+
<ABCCCCBBBDB>??BBCCBB@CBB@BB
@CRDDZ:00647:00109
ACGAGTGCGTTCCCATGTCGTAGGTACTC
+
BBBBBBCCAA?BD@B9;:@@@>@=>::7?
@CRDDZ:00647:00110
ACGAGTGCGTTCCCCATGTCGTAGGTACTC
+
BAABBB@;??5499/99999>>>><>9999
@CRDDZ:00604:00173
ATATCGCGACGGGTATGGAAGACTCTATAGA
+
;?;;;B@B9444-499;242499>@:31761
@CRDDZ:00608:00154
ACGAGTGCGTTCCCATGTCGTAGGTACTC
+
AA?AAABCCC>??=@AA;;9:0/,0000:
@CRDDZ:00626:00184
ATCAGACACGGACACAGCAGAACACAC
+
CA9<<CBBBB@CAAACCCCBB?BBA@A
@CRDDZ:00631:00152
ACGAGTGCGTTCCCCATGTCGTAGGTACTC
+
?A?@@@AABC@BCC9B????AB::68999>
@CRDDZ:00644:00195
ACGAGTGCGTTCCCCATGTCGTAGGTACTC
+
@BB??=BBCC>@?=6===>>CC@@?@;;;>
@CRDDZ:00645:00164
ACGAGTGCGTTCCCCATGTCGTAGTACTC
+
BBBBBC===>5999-9989>>?8734///
@CRDDZ:00610:00239
ACGAGTGCGTTCCCACTGTCG
+
>?>BB>=@;951<81/,,***
@CRDDZ:00643:00214
TGATACGTCTCT
+
>=999994,***
@CRDDZ:00644:00238
ACGCGTTCCCCATGTCGTAGA
+
==<=>>5999/99941/0,,,
@CRDDZ:00604:00297
ACGAGTGCGTTCCCATGTCGTAGTACGTC
+
?BABCA;;445991998444943344443
@CRDDZ:00622:00289
ACGAGTGCGTTCCCCACTGT
+
@BABAB>;88,///+1////
@CRDDZ:00623:00265
ACGAGTGCGTTCCCCATGTCGTAGGTACTC
+
BDBBBBBBBDEACC:C@?84;;0/,00/0/
@CRDDZ:00623:00293
ATCAGACACGGACACAGCAGACA
+
1./869;BA@9;994:77////,
@CRDDZ:00626:00283
ATCAGACACGGACACAGCAGAACACAC
+
=8844444442499::44///,//...
@CRDDZ:00628:00286
ATATCGCGAGGGTATGGAAGACTCTATAGAGGATCACCCCCCCCCCCC
+
BB@BBBBCCCC@C?@@@ABBCCCCB?@@D==8;?@8777777777777
@CRDDZ:00640:00298
ACGAGTGCGTTCCCCATGTCGTAGGTACTC
+
ABABCCCCBB@BHC:?9:100000,00/09
@CRDDZ:00643:00271
ACGAGTGCGTTCCCACTGTCG
+
AABBBBB;::2//+1////,,
@CRDDZ:00643:00289
ACGAGTGCGTTCCCACTGTG
+
94AAAAB@44511-////,0
@CRDDZ:00629:00319
TCTCTATGCGCTCCACATGTCTAAGGT
+
44449444@@>9969>>>999995928
@CRDDZ:00636:00322
ACGAGTGCGTTCCCCATGTCGTA
+
BB>ABD@9::2444-9444334.
@CRDDZ:00649:00327
GGCCCCCCGAAAAGGGGGGGG
+
/+/888;*1/88*///////$
@CRDDZ:00600:00386
ACGAGTGCGTTCCCATGTCGTAGG
+
9AABBCB?;B244-944/444..,
@CRDDZ:00603:00390
ACGAGTGCGTTCCCCATGTCGTAGGTACTC
+
?@>@@@CBB@6:44-9999>@<10,01111
@CRDDZ:00612:00371
ACGAGTGCGTTCCCATGTCGTAGGTAC
+
BBBBB?;;4459909444488431344
@CRDDZ:00612:00378
ACGAGTGCGTTCCCATGTCGTAG
+
4901//////,/659;4433331
@CRDDZ:00614:00353
ACGAGTGCGTTCCCATGTCGTAGTA
+
@BBBBB=944599094444444334
@CRDDZ:00624:00399
AGCACTGTAGCTTTCACTAGTTACTTGT
+
BBBBBDCCCCA?@>ADCCCAA@AAA@??
@CRDDZ:00643:00378
ACGAGTGCGTTCCCATGTCG
+
?CDB?=9989611-//////
@CRDDZ:00649:00391
CTCGCGATGTAGCACGTACGCGAGCTCGTCATGTAC
+
,,,,88::BABBA@@@BBBBA?AA<?854431----
@CRDDZ:00601:00414
ATCAGACACGGACACAGAGAAC
+
48;;@CC;<<=>>>?9999=;9
@CRDDZ:00606:00447
ACGAGTGCGTTCCCATGTCGT
+
ABBBBB@;442440944///,
@CRDDZ:00615:00439
CGTGTCTCTAGGCACAGGATTT
+
9<>@999><11,./9665///+
@CRDDZ:00626:00423
ACGAGTGCGTTCCCACTGTCGT
+
ABABBAA@9;81?-11//,,,,
@CRDDZ:00647:00403
AGCACTGTAGCTGTCACTAGTTACTTGT
+
<ACCCDBCCBBBBBBCCABBC@B<;;<B
@CRDDZ:00630:00469
ACGAGTGCGTTCCCCATGTCGTAGGTATC
+
@GBBBBB::;2444/9999>99874896/
@CRDDZ:00616:00514
TACTGAGCTACACACACAGAAGAATAGT
+
B@@@A@@@A@@AACB>@111,00,,...
@CRDDZ:00644:00504
ACGAGTGCGTCCTCCATGTCGT
+
89;<A>>><9954;24344444
@CRDDZ:00644:00520
ACGAGTGCGTTCCCCATGTCGTAGGTACTC
+
@A@@ADBBBC@B>A7>898>>:00,00..3
@CRDDZ:00601:00593
ACGAGTGCGTCCCCACTGTCGTAG
+
AABBBB:;:=3>>1<1////..31
@CRDDZ:00641:00559
ACGAGTGCGTTCCCATGTCGTA
+
BBCBBD?99;2440944/.44.
@CRDDZ:00621:00641
ATAGTCTCCGAC
+
43844,,,*,,,
@CRDDZ:00624:00620
ACGAGTGCGTCTCCCATGTCGTAG
+
:@@=::2//86///+434444444
@CRDDZ:00648:00634
ATCAGACACGGACACAGCAGACA
+
BBBBA@@C@B>=>:;1---,,,4
@CRDDZ:00602:00696
ACGAGTGTGTCG
+
9911/6//,,,,
@CRDDZ:00615:00668
TCTACTATGCGCTCCACATGTCTAAGGT
+
/////////9444:999899@99959<>
@CRDDZ:00612:00741
TCTCTATGCGCTCCACATGTCTAAGGT
+
4444:AABCAAAB?BBCC@A@BB=@=@
@CRDDZ:00615:00733
ACGAGTGCGTTCCCCATGTCGT
+
BDBBBB>;445111+1///440
@CRDDZ:00623:00714
ACGAGTGCGTTCCCCATGTCGTAGTACG
+
BB@@?@??==5999/944/666,,,,,,
@CRDDZ:00632:00733
TAGTATCAGCCTCGCCATGACGAAGGTATTCC
+
44449=BCABA@==9994494449:9944249
@CRDDZ:00634:00709
ATCAGACACGGACACAGCAGAACACAC
+
@@@?AAB;<;?@@9<<@@A@@=ABBCD
@CRDDZ:00647:00727
AGCACTGTAGCTGTCACTAGTTACTTTTTTTTGT
+
<BBDCCBBABACBBBBCABBB>8////////$1/
@CRDDZ:00647:00733
TCTCTATGCGCTCCACATGACTAAGGT
+
/////4444:94454;>>>>9995959
@CRDDZ:00649:00708
ACGAGTGCGTTCCCATGTCGTA
+
BBBBBA98446991444///0*
@CRDDZ:00614:00792
AGCACTGTAGCTGTCACTAGTTACTTG
+
@ABBDCCCBBCAB;9999999511<,/
@CRDDZ:00615:00777
ACGAGTGCGTTCCCCATGTCGTA
+
=@@@@ACBBB2///+111100.3
@CRDDZ:00622:00786
ACGAGTGCGTTCCCCATGTCG
+
;<A@@@B@=?5111+11/,,,
@CRDDZ:00625:00785
ATCAGACACGGACACAGCAGAACACAC
+
98=>@@@9;949@>?<<<CAA?B:00?
@CRDDZ:00635:00767
ACGAGTGCGTTCCCCATGTCGTAGGTACTC
+
9;::<ABB>>;>>>4>A@>88887377777
@CRDDZ:00643:00796
ACGAGTGCGTTCCCCATGTCGTAGGTAC
+
>@ABBBCB992444/9991;::/0,.//
@CRDDZ:00616:00829
ACGAGTGCGTCCTCCATGTCG
+
498@991////,//,/44488
@CRDDZ:00610:00858
CGTGTCTCTACGGCACAGGATTTGTGTAG
+
9CBDDCB:;110,./999:44914:444@
@CRDDZ:00635:00872
ACGAGTGCGTTCCCCATGTCGTAGT
+
BBBBBBCA>;2444/99411/6/..
@CRDDZ:00644:00864
ATATCGCGAGGGTATGGAAGACTCTAT
+
=@9;<BAABBB<@>>@=A=;><?A???
@CRDDZ:00646:00864
ACGAGTGCGTTCCCCATTCGTAGGTACTC
+
?BB@@ACHCC@CBB69;69@;00,.///>
@CRDDZ:00646:00880
TACTGAGCTACACACACAGAAAGATTGGT
+
BBCCCCB@@@@A@=@@>>>@@<@CC@C>B
@CRDDZ:00647:00855
ACGAGTGCGTTCCCCATGTCGTAG
+
?ABBBBB@::2///+1///44431
@CRDDZ:00616:00949
TACTGAGCTACACACACAGAAAGATTGTT
+
BBCBBBCBBCB@:4999999909784871
@CRDDZ:00618:00920
TACTGAGCTACACACACAGA
+
CB?@A@@@<99>@1--,-,,
@CRDDZ:00618:00949
ACGAGTGCGTTCCCCATGTCGTAGGTACTCATCACCCGACT
+
?BBBBBBBDC@CBB9BABBBBBB@>A;;9>>>?8880888;
@CRDDZ:00621:00944
ACGAGTGCGTTCCCACTGT
+
BBABBB>;77,,,*-,,,,
@CRDDZ:00624:00943
ACGAGTGCGTTCCCCATGTCGTAGGTACTCA
+
BBBBBBDB=:2444/999>@@@984899990
@CRDDZ:00631:00911
ACGAGTGCGTTCCCCATGTCGTAGATC
+
BB>@FAAAGE@CHD9>;9100:00.44
@CRDDZ:00636:00931
ACGAGTGCGTTCCCCATGTCGTAGGTACTCATCACC
+
BBBBBBDA;;2444/9999@A@98589999888884
@CRDDZ:00640:00939
ACGAGTGCGTTCCCATGTCGTAGTA
+
@ABBBCA;99244-9444886,,,,
@CRDDZ:00646:00914
TAGTATCAGCCTCGCCATGACGAAGGTATTCC
+
;<@B>99;8>7>944:111//66,/,//4271
@CRDDZ:00647:00924
ACGAGGCGTTCCCCATGTCGTAGGTACT
+
?@>BB@B@;2444/9999>>;10,0111
@CRDDZ:00648:00947
ACGAGTGCGTCCCTACTG
+
=??@>?9111,,*,,,,,
@CRDDZ:00602:00986
TCTCTATGCGCTCCACATGTCTAAGGT
+
BBDCCBBBCCDGB?A@@=A999>5959
@CRDDZ:00603:00987
TCTCTATGCGCTCCACATGTCTAAGGT
+
<<:BCC@AACAAA@CCCBB=;<C>A>B
@CRDDZ:00611:00968
ACGAGTGCGTTCCCACTGTCGTAGTAGT
+
BBB@@@@99>599044444894433444
@CRDDZ:00619:00956
ACGAGTGCGTTCCCCATGTCGTAGGTACTC
+
?BBBBCBBCB=@==6=9;;>><10,01111
@CRDDZ:00620:00987
ACGCTCGACGATGCCAGGTACAGGAG
+
9;;B>?BC<49@94244244944244
@CRDDZ:00622:00958
ACGAGTGCGTTCCCACTGTCGTA
+
;ABA@@BB99699184444974.
@CRDDZ:00623:00998
ACGAGTGCGTTCCCCATGTCGTAG
+
@ABBBBA>>>5111+1//,002/.
@CRDDZ:00628:00966
ACGAGTGCGTTCCCCATGTCGTAG
+
BBA??@CA;;2444/99810.0,,
@CRDDZ:00628:00969
TGATACGTCTCCTTCCTTAGTTACTTCAG
+
AAADAAAA4495969A@A;;;>@A?9==9
@CRDDZ:00628:00973
ACGAGTGCGTTCCCCATGTCGTAGGTACTC
+
>>?ABBBBDB=@?=6==@?ABB=;:;999?
@CRDDZ:00628:00999
ACGAGTGCGTTCCCCATGTCGTAGGTACTC
+
@BBBBBBBBB@CBB9C9;1;<<10,01///
@CRDDZ:00629:00989
ACGAGTGCGTTCCCCATGTCGTAGGTATTC
+
ABB@BBCCC@6944-9>@@BBBA?==:95:
@CRDDZ:00630:00953
TAGTATCAGCCTCGCCATG
+
898994444/76///72,,
@CRDDZ:00639:00970
CGTGTCTCTAGGCACAGGATTTTGTGTAG
+
CCBCBCCBAAAACCBBDAFDDC9AA;99@
@CRDDZ:00640:00969
ATCAGACACGGACACAGCAGAACACAC
+
BBBBBBB???@BBCBCCBBBC@BBACC
@CRDDZ:00641:00954
ACGAGTGCGTTCCCCATGTCGTAGGTACTC
+
BBB@A>A@BB@CDD:B9999>>98589999
@CRDDZ:00644:00951
AGCACTGTAGCTGTCACTAGTTACTTGT
+
BBBBCCCBBBBBBBCBBBDAA@CBB>AB
@CRDDZ:00644:00971
AGCACTGTAGCTGTCACTAGTTACTTGT
+
@CCBBHDDCCDCBBADCCCBA?CBB9<<
@CRDDZ:00645:00980
ACGAGTGCGTTCCCCATGTCGTAGGTACTC
+
BBBBAABBB@@AFD:B:99=@?87489999
@CRDDZ:00646:00982
ACGAGTGCGTTCCCCATGTCGTAGGTATC
+
@@>@@@AAAB?ACD:B9::??>><:=>,,
@CRDDZ:00648:00980
TAGTATCAGCCTCGCCATGACGAAGGTATTCC
+
>>A;:<B@<<:11//56>ABCBB?BAA@A??;
@CRDDZ:00649:00980
ACGAGTGCGTTCCCCATGTCGTAGGTACTC
+
BBBBBBBBDC?;:707111><<98134444
@CRDDZ:00600:01048
CGTGTCTCTAGGCACAGGATTTGTGTAG
+
9944999111/,./44424;;-494449
@CRDDZ:00601:01018
TGATACGTCTCCTTCCT
+
::;=>=@?1-,**)*)*
@CRDDZ:00601:01049
ACGAGTGCGTTCCCCATGTCGT
+
BCACCBA9992///+11/,000
@CRDDZ:00603:01034
ACGAGTGTTCCCCATGTCGTAGGTATCTC
+
443444492444,4994444448444439
@CRDDZ:00606:01001
ACGAGTGCGTTCCCCATGTCGTAGGTACTC
+
>A>?@@CBBA6:44-998;@BB@A>A;;;>
@CRDDZ:00609:01015
ACGAGTGCGTTCCCACTGTCG
+
BBCBBB=?99511,1////,,
@CRDDZ:00609:01018
ACGAGTGCGTTCCCCATGTCGTAGGTATC
+
BBBABBC>;;2444/9991;;;11,./6/
@CRDDZ:00610:01030
ACGAGTGCGTTCCCCATGTCGTAGGTACTC
+
BBBABABCCB6944/999;BCCBB>@:::?
@CRDDZ:00611:01022
ACGAGTGCGTTCCCCATGTCGTAGGTACTC
+
BBBAAAB=995499/9999@>>98489444
@CRDDZ:00617:01023
ACGAGTGCGTTCCCACTGTCGTA
+
;CC;9<@@99611-//////..3
@CRDDZ:00622:01034
CGTGTCTCTAGGCACAGGATTTTGTGTAGA
+
CCBDABBB=;9<;==?B@BCCB9B?B@AAA
@CRDDZ:00624:01014
ACGAGTGCGTTCCCGATG
+
89>>8668--*,2*,,0/
@CRDDZ:00624:01026
ACGAGTGCGTTCCCCATGTCGTAG
+
BBC@@ADC@;6444/9991108-,
@CRDDZ:00624:01040
ACGAGTGCGTTCCCCATGTCGTAGGTACTC
+
BBB???CCCB699949>@BCCCBA>?6::?
@CRDDZ:00627:01003
ACGAGTGCGTTCCCACTGTC
+
?@?9;<BB11-11-1////4
@CRDDZ:00631:01013
ACGAGTGCGTTCCCCACTGT
+
=@?9;<@@?<,---*-,,,*
@CRDDZ:00633:01003
AGCACTGTAGCTGTCACTAATTACTTGT
+
<BCCDCBCDCCE<:;ICCB?B?BDDCCA
@CRDDZ:00634:01003
ATATCGCGAGGGTATGGAAGACTCTATA
+
BB@@A@;;44409>>>>ACH=<>CFA@A
@CRDDZ:00641:01046
TCTCTATGCGCTCCCACATGTCTAAGGTA
+
////////:44444-499::91//,/,/6
@CRDDZ:00642:01002
ACGAGTGCGTTCCCCATGTCGTAGGTACTC
+
AAB@ABCCB@8994488?=<>?8737777>
@CRDDZ:00643:01006
ACGCTCGACATGCCCAGGTACAGGAG
+
=>844499944///+//,/,2,,*//
@CRDDZ:00644:01039
AGCACTGTAGCTGTCACTAGTTACTTGT
+
=B;9;D@A@AAAAA@ABC<<9A9999<B
@CRDDZ:00648:01040
ACGAGTGCGTTCCCCATGTCGTAGGTACTC
+
BB@BBBBCCD>@?=6=4::<@@8737777=
@CRDDZ:00649:01046
TCTCTATGTGCTCCACATGTCTAAGGT
+
BCCCDDBBBBBCEBCCDBBC@@@@C@C
@CRDDZ:00610:01053
ACGAGTGCGTTCCCATGTCGTAGGT
+
AABBBB=9445991944/66//.,.
@CRDDZ:00610:01079
ATATCGCGAGGGTATGGAAGACTCTATA
+
B@@BBAAAACC?ACCDDCACCDBC?:??
@CRDDZ:00613:01071
TAGTATCAGCCTCGCCATGACGAAGGTATTCC
+
DCC@@ADAAA@BBDGBCCCHD??>ACBBB@B?
@CRDDZ:00618:01070
ACGAGTGCGTCCTCCAT
+
>9<9@==9/1/,//,/,
@CRDDZ:00618:01075
ACGAGTGCGTTCCCCATGTCGTAGGTACTC
+
BBB@?@BBBA6:44-9999@@>10,11111
@CRDDZ:00619:01072
ACGAGTGCGTTCCCATGTCATA
+
9;;AA>>?99511-/,,,,,,.
@CRDDZ:00621:01058
TAGTATCAGCCTCGCCATGACGAAGGTATTCC
+
CBBBBBCABCAB?@A@CCCCCCD@B=><=;<@
@CRDDZ:00625:01091
ACGAGTGCGTTCCCCATGTCGTAGGTACTC
+
BBB@A@BBCE?BAA9B=??;@?>;:=777>
@CRDDZ:00626:01078
AGCACTGTAGCTGTCACTAGTTACTTGT
+
BACCCBBBDCBBCCBCCBBBB?CCC@BB
@CRDDZ:00629:01078
ACGAGTGCGTTCCCCATGTCGTAGGTACTC
+
@BBBB@BBCC>@@@7?>??BBC??<A;;;A
@CRDDZ:00629:01081
ACGAGTGCGTTCCCCATGTCGTAGGTACTC
+
BBBBBBBCDC@BBE:BBAB>@@BB>B:::A
@CRDDZ:00639:01082
ATCAGACACGGACACAGCAGAACACAC
+
AAABAABBCB?ABBDCBBBBB@BBBBB
@CRDDZ:00641:01092
ACGAGTGCGTTCCCCATGTCGTAGGTACTC
+
BBB???CBBB=?==6===>BCCBA=@;;;>
@CRDDZ:00642:01080
ACGAGTGCGTTCCCCATGTCGTAGGTACTC
+
BB?>>>BCCDBDBB9?=>><AA@A?A:::@
@CRDDZ:00642:01084
CGTGTCTCTAGGCACAGGATTTTGTGTAG
+
ACEAAAAAACDABBB@A@ACCC8AAAB?>
@CRDDZ:00644:01075
ACGAGTGCGTTCCCATGTCGTAG
+
>?A;;9>@>?511-//////643
@CRDDZ:00646:01060
ACGAGTGCGTTCCCCATGTCGTAGGTACTC
+
BBB@AAAAAD@CDD:CB@@@CCBC@BBCCB
@CRDDZ:00601:01128
CGTGTCTCTAGGCACAGGATTTTGTGTAG
+
BCCDCCAABBD@BBB=?<4444-;@@@@C
@CRDDZ:00605:01102
CGTGTCTCTACGGCACAGGATTTGTGTA
+
4444449/////,//4442449544489
@CRDDZ:00609:01149
TCTCTATGCGCTCCACATGTCTAAGGT
+
@@AABBCBBBB995948?@>99924:;
@CRDDZ:00618:01131
ATCAGACGGACACAGCAGAACACACA
+
BBBBBBBB?CBBCCBCBBB?BBBBB?
@CRDDZ:00621:01110
ATATCGCGAGGGTAGTGGAAG
+
:744=9===??999,**)*)*
@CRDDZ:00626:01106
ACGAGTGCGTTCCCACTGT
+
BDB;9<BD11-11-/////
@CRDDZ:00627:01130
ACGAGTGCGTTCCCCATGTCGTAGGTATC
+
BBB@BB@;992444,944/666/.,.66/
@CRDDZ:00634:01126
ACGAGTGCGTTCCCCATGTCGTAGGTACTC
+
BBABCBCCCDACBB9B9;179;0/,0000:
@CRDDZ:00635:01137
ACGAGTGCGTTCCCCATGTCGTAGG
+
BBBABB=?::5499/844/44...,
@CRDDZ:00639:01101
ACGAGTGCGTTCCCCATGTCGTAGTACGT
+
@BDC?@@@445999/9>=<;;;-,,,,,,
@CRDDZ:00639:01123
ACGAGTGCGTTCCCCATGTCGTAGGTACTC
+
BBAAAABBFD@ABC:CAB@;;@3137777=
@CRDDZ:00641:01122
ACGAGTGCGTTCCCCATGTCGTAGGTACTC
+
?AC;:<CCBB@BCC:B??>8;=10,1111/
@CRDDZ:00645:01130
ACGCTCGACATGCCCAGGTACCAGGAGA
+
9BACBCA@@>>9990842,-,*,,*,,,
@CRDDZ:00601:01178
ACGAGTGCGTTCCCCATGTCGTAGGTATC
+
BBBBBBB>;;2444/9991><<10,0:6/
@CRDDZ:00605:01170
AGCACTGTAGCTGTCACTAGTTACTTGT
+
<<CCBCCA@AACBBBDBCBCC@BBB?CC
@CRDDZ:00607:01158
ACGAGTGCGTTC
+
A??ABBBBBC@C
@CRDDZ:00610:01169
ACGAGTGCGTTCCCCATGTCGTAGGTACTC
+
BBBBBBBBBC@BC?6?989>>;10,01///
@CRDDZ:00610:01185
TAGTATCAGCCTCGCCATGACGAAGGTTTTCC
+
AAAAACCC@AAACDDBECCB=@@7969@?,92
@CRDDZ:00612:01170
TGATACGTCTCCTTCCTTAGTTACTTCA
+
BCC999?9111,/,/56:;?A?BCD===
@CRDDZ:00617:01182
ATCAGACACGGACACAGCAGAACACAC
+
@BBBBBC???@DCDCA@@CBB@BBBBB
@CRDDZ:00619:01152
ACGAGTGCGTTCCCCACTGTC
+
=9:;@@@@=?,---*,,,,*,
@CRDDZ:00622:01178
ACGAGTGCGTTCCCACTGTCGT
+
@CBBCBB;88,//+1////877
@CRDDZ:00624:01195
ACGAAGTGCGTTCCCCATGTCGTAGGTACTC
+
BB>?>BCCBBB?BBA9A999ABBA<>@;99>
@CRDDZ:00626:01177
ACGAGTGCGTTCCCCATGTCGTAGGTACTC
+
ABBBBBBBBB@CDC:C::9?@@=<;>999>
@CRDDZ:00626:01186
AGCTCGACATGCCCAG
+
>>999>?>999>?988
@CRDDZ:00632:01188
ATCAGACACTCGACAC
+
434444.////////4
@CRDDZ:00636:01185
ACGAGTGCGTTCCCCATGTCGTAGGTACTC
+
?A>@BBBB==<CDF:C::9==@=7;>999?
@CRDDZ:00643:01168
CGTGTCTCTAGGCACAGGATTTTGTGTAG
+
ABBCCBBBABB@B?BBC@EAAA9ABBBCE
@CRDDZ:00645:01176
TCTCTATGCGCTCCACATGTCTAAGGT
+
?@AA>=<B@AA9469999499995924
@CRDDZ:00646:01191
ACGAGTGCGTTCCCCATGTCGTAGGTACTC
+
@BBABBBBBB@CCC:B999=>>87489999
@CRDDZ:00604:01245
ACGAGTGCGTTCCCCATGTCG
+
<;78C9444421//*///,,,
@CRDDZ:00605:01212
CGAGTGCGTTCCCCATGTCGTAGGTACTC
+
AAA@BBB942999/9944:?C@@=A:;7@
@CRDDZ:00609:01232
ACGAGTGCGTTCCCCATGTCGTAGGTACTC
+
99>?AA<;<@<>??4>994884431344;4
@CRDDZ:00617:01221
ACGAGTGCGTTCCCCATGTCGTAGGTACTC
+
BBBABACDCC?A@@6>9;;?@B@?@?;:::
@CRDDZ:00620:01215
ACGAGTGCGTTCCCACTGTCGTAGAGTA
+
9;>>>@>>>@5991444444484336..
@CRDDZ:00620:01218
TACTGAGCTACACACACAGAAAAGATTGGT
+
99=DCBCBBA>ABA949?9999/8>>=CAC
@CRDDZ:00625:01209
ACGAGCGTCCAC
+
//./66444244
@CRDDZ:00625:01214
ACGAGTGCGTTCCCCATGTCGTAGGTACTC
+
AABBBBCBBC@CBA9C999=AA8:68999>
@CRDDZ:00630:01205
ACGAGTGCGTTCCCACTGTCGTA
+
?@@BBA=>>@59914444/////
@CRDDZ:00630:01246
ACGAGTGCGTTCCCCCATGTCGTAGGTACTC
+
<ABBBB@;4459999+4=>>A@?>>=:7::?
@CRDDZ:00631:01223
ACGAGTGCGTTCCCCATGTCGTAGGTACTC
+
ACAAABCCCD@>>>9>122:;;8737<;<=
@CRDDZ:00638:01202
ACGAGTGCGTTCCCACT
+
?ABBBA9111--8+,,*
@CRDDZ:00639:01229
CGTGTCTCTACGGCACATGGAT
+
AAA<<9999943776////5//
@CRDDZ:00639:01235
ACGAGTGCGTTCCCCATGTCGTAGGTACTC
+
BBBBBCB;995999/4889>@<?B?A;;;?
@CRDDZ:00640:01200
ACGAGTGCGTTCCCA
+
@B;BA;/11-**0)*
@CRDDZ:00640:01244
ACGAGTGCGTTCCCCATGTCGTAGGTACTC
+
ABBBBBCCB@=@@=4>999;;??>=@:::=
@CRDDZ:00646:01209
ACGAGTGCGTTCCCCATGTCGTAGGTACTC
+
??BBBAABBC@CCB9A9999@>98489999
@CRDDZ:00600:01255
AGCACTGTAGCTCGTCACTAGTTGACTTGTG
+
9994A:4/66///7:7=:1/88,////,/97
@CRDDZ:00616:01262
ACGAGTGCGTTCCCCATGTCGTAGGTACTC
+
AA?BBBCABB@DCC:C@:;;@@@B@B:>;A
@CRDDZ:00621:01250
ACGAGTGCGTTCCCCATGTCGTAGGTACTC
+
@CCCCCBB@;2444/9999>@@43134444
@CRDDZ:00621:01258
ACGAGTGCGTTCCCCATGTCGTAGGTACTC
+
BA>?B@AAAA@CCC:B???BBB?><;9;9>
@CRDDZ:00621:01259
TCTCTATGCGCTCCACATGTCTAAGGT
+
A@<;9BBBBDCCB?BBAABB999;=;@
@CRDDZ:00622:01257
TACTGAGCTACACACACAGAAAGATTAGGT
+
CCDCCCC<;;@@@@AC<=9=?8--,*,,*,
@CRDDZ:00622:01263
CGTGTCTCTAGGCACAGGATTTGTGTA
+
9;9>@;>>>;95944449:::644444
@CRDDZ:00624:01273
AGCACTGTAGCTGTCACTAGTTACTTGT
+
4>@9<::CCAAB=944444442444244
@CRDDZ:00629:01266
AGCACTGTAGCTGTCACTAGTTACTTGT
+
AADCCCCBBBCBBD@AAAEBCACCB?CC
@CRDDZ:00630:01261
TAGTATCAGCCTCGCCATGACGAAGGTAATCC
+
BEC@@ACBBBCBBCC@CCB@@AB@C@CCBDC@
@CRDDZ:00630:01269
ACGAGTGCGTTCCCACTGTC
+
>@?AAC=>11,11,////,/
@CRDDZ:00640:01273
TGATACGTCTCCTTCCTTAGTTACTTCA
+
BEB?BC?A>@C@DACCCABBB?B;;6;B
@CRDDZ:00641:01255
ACGAGTGCGTTCCCACTGTC
+
BAA@?@@@11-11,////,8
@CRDDZ:00649:01274
ACGAGTGCGTTCCCCATGTCGTAGGTACTC
+
@ABBBBB?@=@CDD:B:9:CCC@A<@;;;@
@CRDDZ:00660:00044
ACGAGTGCGTTCCCCATGTCGTAGGTACTC
+
>@>AAABBBD@DB>9>9;;8>>876:===>
@CRDDZ:00655:00069
TCTCTATGCGCTTCTAAGGTACTG
+
BCDB@AACCFECA@CA@C@DCBBB
@CRDDZ:00661:00086
ACGAGTGCGTTCCCCATGTCGTAGGTACTC
+
?BB@@@CBCA5999/9991<;:10,.////
@CRDDZ:00665:00053
ACGCTCGACATGCCAGGTACAGGAG
+
4434449444444244243444://
@CRDDZ:00668:00055
ACGAGTGCGTTCCCCATGTCGTAGGTACTC
+
BBB@AACB?==?=94=4;;;AA?>=>999>
@CRDDZ:00669:00054
ACGAGTGCGTTCCCCATGTCGTAGGTACTC
+
@CBBBBBBBA=?=929498>>>9868999>
@CRDDZ:00669:00069
TTCCACATGTCTAAGGTACTG
+
AACCCDCCCC@A@?A?BBBCC
@CRDDZ:00670:00099
TAGTATCAGCCTCGCCATGACGAAGGTATTCC
+
B@@<<:A9;?:1211:8;=@99969;94489:
@CRDDZ:00671:00069
ACGAGTGCGTTCCCCATGTCGTAGGTACTC
+
BBAA??CCBB6949/9999?>>8737767<
@CRDDZ:00674:00068
ACGAGTGCGTTCCCCATGTCGTAGGTACTC
+
BBBBBBBCCDCDCB9B@@@????>=A;::?
@CRDDZ:00674:00081
ACGAGTGCGTTCCCCATGTCGTAGGTACTC
+
<BDBBBBBBB?CDD:C:;;@@>9858999>
@CRDDZ:00679:00075
ACGAGTGCGTTCCCCATTGTCGTAGGTACTC
+
BBBBBBBCCDACCC:DC@BB:;<;@<>:::A
@CRDDZ:00681:00054
ATCAGACACGGACACAGCAGAACACAC
+
BB?ABDBBBA?BB@@ABBDBB@BBBBB
@CRDDZ:00686:00060
ACGAGTGCGTTCCCCATGTCGTAGGTACTC
+
ABBBBBBBBC@;;;9>132;A800,00./7
@CRDDZ:00687:00082
ACGGGTGCGTTCCCCATGTCGTAGGTACTC
+
99??/994==5449-4949>@@99589899
@CRDDZ:00690:00061
ATATCGCGAGGGTACTGGAAGACTCTATA
+
;:<;;A;:;;909?9//,/,///.622..
@CRDDZ:00691:00081
TACTGAGCTACCACACACAG
+
4;;49B@44442444/////
@CRDDZ:00691:00092
ACGAGTGCGTTCCCCACTGTCGTAG
+
>97999>>995111*////////4.
@CRDDZ:00694:00055
ACGAGTGCGTTCCCCATGTCGTAGGTACTC
+
BBAABBBBCD?BAA9?===9>>98589999
@CRDDZ:00695:00092
ACGAGTGCGTCCCACTGTCGTA
+
9<@A>=??11,,*,,,/////4
@CRDDZ:00696:00066
ACGAGTGCGTTCCCCATGTCGTAGGTACTC
+
ABBBBDB@992999/9@>>;;;A@>A???@
@CRDDZ:00697:00066
ACGAGTGCGTTCCCCATGTCGTAGGTACTC
+
?BBBBBEBCB>A??6?9;9>@@@@=@;;9?
@CRDDZ:00650:00147
ACGAGTGCGTTCCCCATGTCGTAGGTACTC
+
BBB>??CBBC?BBB9BAAABBB>@=?;989
@CRDDZ:00657:00114
ACGAGTGCGTTCCC
+
;43686///6,,,,
@CRDDZ:00661:00142
ACGAGTGCGTTCCCCATGTCGTAGGTACTC
+
BBBBBBBBDEAAAA9A>??BBB?@;;499>
@CRDDZ:00667:00105
CGTGTCTCTAGGCACAAGATTTTGTGTAG
+
AACCCCCAAAC@BCCC@CC@A>4999>>@
@CRDDZ:00667:00135
ACGAGTGCGTTCCCCATGTCGTAGGTACTC
+
BBB?BBCCAA?BBB9BBBBABBBA>A:::A
@CRDDZ:00668:00106
ACGAGTGCGTTCCCCATGTCGTAGGTACTC
+
BBAABBCCB;5999/9@@AACBAC?B???A
@CRDDZ:00672:00148
ACGAGTGCGTTCCCCATGTCGTAGGTACTC
+
BBB??AGCBG?BJD:E?@@ACB:95:<==>
@CRDDZ:00677:00112
TGATACGTCTCCTTCCTTAGTTACTTCA
+
BBBBBBB@@@C@C@D@B@BBB?AAA@CD
@CRDDZ:00677:00133
AGCACTGTAGCTCGTCACTAGTTAATTGTG
+
@@>?=9449:444444::A=BB?>?A644/
@CRDDZ:00680:00107
CGTGTCTCTAGGCACAGGATTTTGTGTAG
+
BBBBCCB???B@BBDB;:4444/9BB@BC
@CRDDZ:00683:00125
ACGAGTGCGTTCCCCATGTCGTAGGTACTC
+
BBBABCCBA?=@>>4>9;;?AA??;?:;7>
@CRDDZ:00684:00102
ACGAGTGCGTTCCCCATGTCGTAGGTACTC
+
BBB??ACB@@5999/99910....54.//<
@CRDDZ:00685:00138
TGATACGTCTCCTTCCTTAGTTACTTCA
+
BBBAA>>>111-/,/,/7688?=9:6:@
@CRDDZ:00688:00140
ACGAGTGCGTTCCCCATGTCGTAGTACGTC
+
BBA::<CECC>A@@4>9;1=>@00.....5
@CRDDZ:00693:00115
ACGAGTGCGTTCCCCTGTCGTAGGTACATC
+
BB?=BBCC@D>AGIBBBBCC=;7+,,,,,2
@CRDDZ:00694:00145
ACGAGTGCGTTCCCCATGTCGTAGGTACTC
+
BBB?AACB;;2444,9999ABB98489888
@CRDDZ:00653:00182
ACGAGTGCGTTCCCCATGTCGTAGGTACTC
+
?BBBBBBBBC@BCC:C9;;BBBCC@C<<;A
@CRDDZ:00661:00193
GACGAGTGCGTTCCCCATGTCGTAGGTACTC
+
?ACBAB?CCB@6999/999;@@@?FDA:::?
@CRDDZ:00664:00185
ACGAGTGCGTTCCCCATGTCGTAGGTACTC
+
@BBBBBB@@A@CCDAD??@@@@>>;>9999
@CRDDZ:00666:00184
ACGAGTGCGTTCCCCATGTCG
+
AAEBBCBCCB61//+11/-**
@CRDDZ:00667:00158
ACGAGTGCGTTCCCCATGTCGTAGGTATC
+
ABBBB@A?BC@CAA6?499>>>9868@9=
@CRDDZ:00667:00193
ACGAAGTGCGTTCCCCATGTCGTAGGTACTC
+
ABAA?BBBBBB@CBB8=4998888737766;
@CRDDZ:00673:00166
ACGAGTGCGTTCCCCATGTCGTAGGTACTC
+
@BB??>BBAB@CCD:C:99>BB>@=>999>
@CRDDZ:00680:00167
CGTGTCTCTAGGCACAGGATTTTGTGTAG
+
BBBBCCBBBBB@CBBAB=9444,4=999B
@CRDDZ:00685:00199
ACGAGTGCGTTCCCCATGTCGTAGGTACTC
+
@CB@@ACBCC@BCC:A9:;8>?8747777=
@CRDDZ:00688:00150
ACGAGTGCGTTCCCCATGTCGTAGGTACTC
+
BBACBBCBBD@BCH9BB@@@@@BCBCBBBB
@CRDDZ:00690:00165
ACGAGTGCGTTCCCCATGTCGTAGGTACTC
+
@BB??@CBB@8:::1;=>?BECBA>?9;;A
@CRDDZ:00693:00155
ACGAGTGCGTTCCCCATGTCGTAGGTACTC
+
BBBBB@BBDD?BCC:B????>A@A=A???A
@CRDDZ:00654:00244
ATCAGACACGGACACAGCAGAACACACA
+
:<@B<;<AA@4;8>@@9449=247?;66
@CRDDZ:00655:00227
ACGAGTGCGTTCCCCGTCGTAGGTACTC
+
BBB@AACCCDB?==6@@@ACCCGB@A@B
@CRDDZ:00657:00207
TACTGAGCTACACACACAGAAAGATTGT
+
@?<<>BAAA;;<A<99@AA@@9>88+**
@CRDDZ:00657:00248
ACGAGTGCGTTCCCCATGTCGTAGGTACTC
+
BB??@@BBA;2444/9@>>@CC@@;?;;9>
@CRDDZ:00658:00208
ACGAGTGCGTTCCCACTGTC
+
BBB??;99>A511,//,,,,
@CRDDZ:00669:00202
TACTGAGCTACACACACAGAAAGATTGGT
+
BBBBBAB@@;;<CCBBCCBBD?BBC=;=@
@CRDDZ:00681:00215
ACGAGTGCGTTCCCATGTCGTAG
+
BA?99<@@>?6991844433331
@CRDDZ:00684:00230
ACGAGTGCGTTCCCCATGTCGTAGGTAC
+
BCB99;DCBB7999/99910::10,00/
@CRDDZ:00691:00243
ACGAGTGCGTTCCCCATGTCGTAGGTACTC
+
BB???BCCCB6994/9@>@?@@AB?BB???
@CRDDZ:00658:00299
ACGAGTGCGTTCCCACTGTG
+
9474449@<<81>811////
@CRDDZ:00659:00266
AGCACTGTAGCTGTCACTAGTTACTTGT
+
BBBBCDCBAAABBBBBBCB?===@==@B
@CRDDZ:00659:00281
ACGAGTGCGTTCCCATGTCGTAGGATC
+
BBABB@@A996991984/446./,.43
@CRDDZ:00660:00276
ACGAGTGCGTTCCCACTGT
+
BDABBB;;//,11,1///,
@CRDDZ:00663:00283
ATCAGAGCACGGACAC
+
C:;88-,,,,,*//44
@CRDDZ:00665:00271
ACGAGTGCGTCCATGTCGTAGGTACTC
+
BBBAA;;;111=>>>A??>87477777
@CRDDZ:00670:00284
TACGAGCTACCACACACAGAA
+
444;;;////7//44444442
@CRDDZ:00682:00255
ACGAGTGCGTTCCCCATGTCGTAGGTACTC
+
BBB@AAEBBC>@??6=9==8@::99:111;
@CRDDZ:00687:00276
ACGCTCGACATGCCCAGGTACAGGAG
+
ABBBECC<<<A@@@>ACADCIEE@CB
@CRDDZ:00655:00340
ACGAGTGCGTTCCCACTGTCGTAGT
+
AAAB?@;?89599144444448/..
@CRDDZ:00679:00348
ATATCGCTAGGGTATGGAAGACTCTATA
+
BABBBBBBBBC>C@AAA?=@CBA@@@@?
@CRDDZ:00681:00319
GACGAGTGCGTTCCCCATGTCGTAGGTACTC
+
@B@>BBBCCA;2444/9?>>@BB??:<777=
@CRDDZ:00690:00337
ACGATGCGTTCCCCACTGTCGTAG
+
BCABBB?;7,///+/////::944
@CRDDZ:00669:00371
TACTGAGCTACACACACAG
+
/1///88;8999@@9988=
@CRDDZ:00678:00352
ATCAGACACGGACACAGCAGAACACAC
+
?CCBBBBBBB?BBBBBDBBBBA?>@BB
@CRDDZ:00690:00396
TCTCTATGCGCTCCACATGTCTAAGGT
+
49444444949AD><99B999442424
@CRDDZ:00692:00373
ACGAGTGCGTCGTCCA
+
9;3666/,,2,***),
@CRDDZ:00656:00401
ACGAGGTGCGTTCCCCATGTCGTAGGTACTC
+
ABBBB@@C@==2444/9999>9887489444
@CRDDZ:00660:00444
CGTGTCTCTAGGCACAGGATTTTGTGTAG
+
BBCDBBBBBBC@@AA@A<9999/9@>;66
@CRDDZ:00670:00405
ACGAGTGCGTCCTCCATG
+
948>94486/1,//,,*,
@CRDDZ:00687:00416
ATATCGCGGGTAGGTAGTGAAGACTCTATA
+
BBB?;;1//---,*,0,,,2288>DCA?>:
@CRDDZ:00688:00413
ACGAGTGCGTTCCCACTGTCGTAG
+
@BC@=@;;4459>19444444443
@CRDDZ:00693:00447
ACGCTCGACATGCCAGTACAGG
+
@@>BB@@@A??<<-11176998
@CRDDZ:00698:00433
TAGTATCAGCCTCGCCATGACGAAGGT
+
494444:49424444244;;@?>61,1
@CRDDZ:00657:00472
TACTGAGCTACACACACAGAAGAG
+
////69?9=94949444/,,*,,,
@CRDDZ:00675:00451
ACGAGTGCGTTCCCCATGTCGTAGGTACTC
+
BBBBBBC@;;2444/9991::=00,00///
@CRDDZ:00676:00454
TCTCTATGCGCTCCACATGTCTAAGGT
+
=<A@CBBBCDCA??@B;9999992424
@CRDDZ:00679:00453
ACGAGTGCGTTCCCCATGTCGTAGGTATC
+
ABBBB@CB>>2444/9>>>?@?8747=71
@CRDDZ:00671:00512
ATCAGACACGGACAC
+
>>89444444244/,
@CRDDZ:00672:00533
CGTGTCTCTAGCGACAGGATTTGTTGTGA
+
=9999944/6///7669AA@B:4424/**
@CRDDZ:00683:00524
ACGAGTGCGTTCCCACTGTCG
+
6>ABBBB@992//+11/////
@CRDDZ:00692:00508
ACGAGTGCGTTCC
+
49:@@@9991,1,
@CRDDZ:00698:00501
ATCACGGACACACGCAGAACACACAGAC
+
9378446999>@BBA???=AAAA>BCB@
@CRDDZ:00675:00568
TAGTATCAGCCTCGCCATGACGAAGGTATTCC
+
BBCCDCCBCDAA@@@@@;;<CCCAC>AA@;><
@CRDDZ:00686:00593
TAGTATCAGCCTCGCCATGACGAAGGTATTCC
+
??A;:=CB<A@111;;>BCDD::9<?AAACC?
@CRDDZ:00692:00570
ACGAGTGCGTTCCCCATGTCGTAGTACTC
+
BBBBBBBB;;2444/999110?00//...
@CRDDZ:00692:00581
ACGAGTGCGTTCCCCATGTCGTAGGTACAC
+
ABBBBBBBBB@@DC:D:;;?@@@@=@BBBC
@CRDDZ:00650:00603
TAGTATCAGCCTCGCCATGACGAAGGTATTCC
+
AAABBCEDBB?BABB@CBBCCED@B@BAA>@@
@CRDDZ:00650:00621
ACGAGTGCGTTCCCCATGTCGTA
+
@BBABB>=9>5999/99911/2,
@CRDDZ:00651:00617
TGATACGTCTCCTTCCTTAGTTACTTCA
+
BCCBBBCCBBD?A???B?;;;B999<99
@CRDDZ:00691:00648
ACGAGTGCGTTCCCACTGTCGTAG
+
ACB@@A=>9?599044444446/.
@CRDDZ:00694:00683
ACGCTCGACATGCCCAGTACAG
+
A;7999=:::?111+/1,,***
@CRDDZ:00696:00670
ATATCGCGACGGGTATGGAAGACTCTATAAAG
+
>89;9@BB:;9A69499<@<?7<:300...+-
@CRDDZ:00653:00749
ACGAGTGCGTTCCCACTGTCGT
+
BBBAABC@:<,--+-,,,,/..
@CRDDZ:00659:00724
ACGAGTGCGTTCCCCATGTCGTAGGTACTTTTTTTCATCAC
+
ABA?@ACA::2444/9999@@@985899998444&4333..
@CRDDZ:00663:00705
TACTGAGCTACACACACAGAAAGATTGGTG
+
9:>IDAAACCCCAA@A>89991880,.,..
@CRDDZ:00665:00732
TACTGAGCTACACACACAGAAGATTTTTTGGATCA
+
////4:A/////8///////,/6669:9*<1311.
@CRDDZ:00668:00716
TAGTATCAGCCTCGCCATGACGAAGTATTC
+
444494444424>9989//<;11,,,,,*,
@CRDDZ:00699:00743
ATATCGCGAGGGTATGGAAGACTCTATAGAG
+
=?:<<CAB:;;89>=B@B>A@@?????@=<3
@CRDDZ:00661:00755
ACGAGTGCGTTCCCCATGTCGTAGGTACTC
+
CBA@@ADBB@==994=891;;;00,00//.
@CRDDZ:00674:00753
ATCAGACACGGACACAGCAGAACACA
+
@?@@BBAAAB?A@@9?:11/1,//.4
@CRDDZ:00655:00828
TGATACGTCTCCTTCCTTAGTTACTTCA
+
@ABA@>=?=9959=A6969AA<9<<CAB
@CRDDZ:00667:00829
ACGAGTGCGTTCCCACTGT
+
B@@BB@9=1/---+,,,,,
@CRDDZ:00673:00818
TCTCTATGCGCTCCACATGTCTAAGGT
+
CBCCDBCCCDDBE@BC==9;;@@?@=@
@CRDDZ:00674:00826
ACGAGTGCGTTCCCACTGTCG
+
BCB@AACA77,--+-,,,,/.
@CRDDZ:00689:00842
ACGAGTGCGTTCCCACTGTCGTAG
+
AC??==9911,11-1////84443
@CRDDZ:00699:00810
ACGAGTGCGTTCCCACTGTCGTAG
+
BBBBBB;;44511,1//////643
@CRDDZ:00653:00880
TGATACGTCCTCTCCTTAGTTACTTCA
+
<9=44444,*,-,,*,*,/42444244
@CRDDZ:00655:00870
TAGTATCAGCCTCGCCATGACGAAGGGAC
+
BBBAABCCBCABCCBABBBBBCECBB::;
@CRDDZ:00656:00874
ACGAGTGCGTTCCCCATGTCGTAGGTACTC
+
BBBBB@BCCD>??=6=8?=<>>8737====
@CRDDZ:00663:00893
TCTCTATGCGCTTCACATGTCTAAGGT
+
AAACAAABBBCDBAAABBCCDBB?A>B
@CRDDZ:00670:00886
ACGAGTGCGTTCCCCATGTCGTAG
+
BBB@AACBA;6444/9991::8-,
@CRDDZ:00681:00885
ACGAGTGCGTTCCCACTGTCGT
+
BDBBA=@@11-11-/////874
@CRDDZ:00681:00887
AGCACTGTAGCTGTCACTAGTTACTTGT
+
>B@9444499444444444442499244
@CRDDZ:00683:00881
ACGAGTGCGTTCCCCATGTCGTAGGTACTC
+
BBAABBCDCB>?==6=9;1;=<00,//..4
@CRDDZ:00651:00908
ACGAGTGCGTTCCCACTGTCGTAG
+
9>>;;<@??@511,/://///8:9
@CRDDZ:00655:00932
ACGAGTGCGTTCCCCATGTCGTAGGTACTC
+
?BA??ACBCC@CCC8@;<1;;8--+,,,,,
@CRDDZ:00660:00919
ACGAGTGCGTTCCCATGTCG
+
@ABBB?===>511,1//,,,
@CRDDZ:00661:00936
TAGTATCAGCCTCGCCTTGACGAAGGTATTCC
+
@C@?@AFDABB:;99<><@>?>?59599969=
@CRDDZ:00663:00949
TAGTATAGCCTCCG
+
994444446,,,*,
@CRDDZ:00672:00946
ATAATCGCGAGGGTATGGAAGACTCTATA
+
7--*,,228CCC?A999247733171618
@CRDDZ:00679:00905
ACGAGTGCGTTCCCCATGTCGTAGGTACTC
+
BBBBCBA>992999/9999>???><>777=
@CRDDZ:00681:00926
ACGCTCGACATGCCCAGGTACAGGAG
+
BBBBB??@CAAABB=996:??>B?;;
@CRDDZ:00683:00945
TAGTATCAGCCTCCGCCATGACGAAGGTATTCC
+
4944444///,//,//,4944444242444<@;
@CRDDZ:00691:00938
ACGAGTGCGTTCCCCATGTCGTAGTAT
+
BBBBCBA;992444/9989>8443340
@CRDDZ:00691:00946
ACGAGTGCGTTCCCCATGTCGTAGGTACTC
+
AA??@@BBBB@CCB:B999=@@>>;>999>
@CRDDZ:00697:00930
TCTCTATGCGCTCCACATGTCTAAG
+
4444494=>9444244////666,/
@CRDDZ:00650:00953
ACGAGTGCGTTCCCCATGTCGTAGGTA
+
?ABBBBCB@;6444/9991<>8--+--
@CRDDZ:00652:00978
ACGAGTGCGTTCCCCATGTCGTA
+
BBA99<CDDD5111*////4424
@CRDDZ:00654:00955
TGATACGTCTCCTTCCTTAGTTACTTCA
+
AACCCCCBBAC@B8:=<ACCGBCCC>A@
@CRDDZ:00654:00985
ACGCTCGACATGCCCAGGTACAGGAG
+
BC99;BCCB@@@@@<@C?CDBBCBCC
@CRDDZ:00654:00994
ACGAGTGCGTTCCCCACTGTCGTA
+
@CC;9<A@??-111+////,64:.
@CRDDZ:00658:00991
ATAACGCGAGGGTATGGAAGACTCTATAG
+
@@@@AAACDDDBCDCDDD@BAA@CAA???
@CRDDZ:00659:00958
ACGAGTGCGTTCCCCATGTTGTAGGTACTC
+
BBBAAABBA=6:44/9998<@B7:78>>>9
@CRDDZ:00662:00988
ACGAGTGCGTTCCCCATGTCGTAGGTACTC
+
BBBBBABCCE@CBB9B???>BB;8;?9::>
@CRDDZ:00666:00955
ACGAGTGCGTTCCCCATGTCGTAGGTACTC
+
?BB@A>BBBC@CCC:C????A@8;;?;;;@
@CRDDZ:00669:00964
TAGTATCAGCCTCGCCATGACGAAGGTATTCC
+
ABB::=EBBBABBBB@BBCA?@B==<>9959;
@CRDDZ:00671:00969
ACGAGTGCGTTCCCCCATGTCGTAGGTACTC
+
AA?>BBCC@?=@AAA1A@@ADDCDCAC@@@B
@CRDDZ:00673:00952
ACGAGTGCGTTCCCACTGTCGTAGTAG
+
8>?;;9>>>>699144444////0./2
@CRDDZ:00677:00988
ACGAGTGCGTTCCCCATGTCGTAGGTATC
+
BBBBCBA:>>5444/9941;6:/.,./8/
@CRDDZ:00679:00995
ACGAGTGCGTTCCCCATGTCGTAGTA
+
BB??BBCB@;2444/9981;;7,,,,
@CRDDZ:00682:00950
TGATACGTCTCCTTCCTTCTAGTTACTTCA
+
AAA@=@A<91=888888+,,,,,*,>5545
@CRDDZ:00684:00967
ACGAGTGCGTTCCCCATGTCGTAGTACG
+
ABB@?ACBA>5999/944/;88/..///
@CRDDZ:00694:00950
ACGAGTGCGTTCCCCATGTCGTAGGT
+
BBBABBCB?:2444/9991<=8-,+,
@CRDDZ:00696:00973
ACGAGTGCGTTCCCCATGTCGTAGGTACTC
+
BBB99;CCBA?BAA4@<<9>>@10,.////
@CRDDZ:00696:00983
ACGCTCGACATGCCAGGTACAGGAG
+
@9;<<=A@A8/,,*,,*,,/4424:
@CRDDZ:00697:00957
ATATCGCGAGGGTATGGAAGACTCTATAG
+
BC9;;CCAA?B====B6967B>=;?767;
@CRDDZ:00699:00973
ACGAGTGCGTTCCCCACTG
+
9<C@AAA@>>,---*-,,,
@CRDDZ:00650:01025
ACGAGTGCGTTCCCCATGTCGTAGGTATC
+
BBBBBBCB@;6444-9991>><10,0:86
@CRDDZ:00652:01014
ACGAGTGCGTTCCCCATGTCGTAGTACGTC
+
BBBBBBCB?;2444/9>>;;>>-,,,,,,0
@CRDDZ:00652:01031
ACGAGTGCGTTCCCCATGTCGTAGTAT
+
??BBBB;;445999,444444843346
@CRDDZ:00653:01014
TGATACGTCTCCTTCCTTAGTTACTTCA
+
BCCC?AAA;;;,1-1-1://49444244
@CRDDZ:00655:01043
ACCGCTCGACATGCCCAGTACAGGA
+
BB?BBCBCBB999991999>>9951
@CRDDZ:00656:01030
ACGAGTGCGTTCCCCATGTCGTAGGTACTC
+
BBABBBBBBD@BCB:A999<>?87477777
@CRDDZ:00663:01010
CGTGTCTCTACGGCACAGGATTTTGTGTAG
+
4444494444448844498999929=9//8
@CRDDZ:00663:01027
TAGTATCAGCCTCCGCCATGACGAAGGTATTCC
+
444444488829424429A>@AAC=@=B@A>A<
@CRDDZ:00666:01006
ACGAGTGCGTTCCCACTGTCGT
+
BBABBC=967,//+1////437
@CRDDZ:00670:01002
ACGAGTGCGTTCCCCATGTCGTAGT
+
8>>99844992444,444/.44...
@CRDDZ:00671:01024
CGTGTCTCTAGGCACAGGATTTTGTGTAG
+
=<CCCCCAA>B>;;<A@?99<9/9B911<
@CRDDZ:00671:01036
ACGAGTGCGTTCCCACTGTCGTAGTAGT
+
@CIBBB=9//,11,/////898433488
@CRDDZ:00673:01029
ACGAGTGCGTTCCCCATGTCGTAGGTATC
+
BBAABBDA?;2444/9991:::00,0:4.
@CRDDZ:00673:01043
ACGAGTGCGTTCCCCATGTCGTAGGTACTC
+
BCBBBDC==?5999/9998<9931316116
@CRDDZ:00675:01045
ATCAGACACGGACACAGCAGAACACAC
+
CACB??@CCC@BBAABBBDBB?B>@@?
@CRDDZ:00676:01005
ACGAGTGCGTTCCCCATGTCGTAGGTACTC
+
BBABBBBB@@@CCD9C@?>=9=10,01111
@CRDDZ:00676:01016
ACGAGTGCGTTCCCCCTGTCGTAGTACT
+
CBABBB>@9959999-944;77././//
@CRDDZ:00680:01023
ACGAGTGCGTTCCCCAGTCGTAGGTACTC
+
BBB@>>AAAA@CCD:DD@B?B87;<999>
@CRDDZ:00681:01017
ATCAGACACGACACAGCAGAACACAC
+
4344443444/6///7/,//,/...3
@CRDDZ:00681:01021
ACGAGTGCGTTCCCCATGTCGTAGTAC
+
@CB@@ACB@B5999/9991:77,,,,,
@CRDDZ:00682:01037
TCTCTATGCGCTCCACATGTCTAAGGT
+
;;BBBBBBBDD9;9;B@@@@ABD>A>A
@CRDDZ:00682:01039
ACGAGTGCGTTCCCCATGTCGTAGGTAT
+
@BBBBB@;992449/944/776/.,./8
@CRDDZ:00688:01017
TCATATCGATGTGCGACTCTGACTGATCGATACAGCTAGTACGT
+
BB;//,2,,,,,//2886881109999>>:9:6611/3111---
@CRDDZ:00690:01021
ATATCGCGTACGGGTATGGAAGACTCTATAG
+
4894448//////+//6;2459=8<333344
@CRDDZ:00690:01037
CGTGTCTCTAGGCACAGGATTTTGTGTAG
+
BBBCCCC:::B?B@BAB@9999-9@>>>@
@CRDDZ:00690:01045
ACGAGTGCGTTCCCCATGTCGTAGGTACTC
+
BBB@A>ABBC@CCC:C@@?BBA=;<@;;;?
@CRDDZ:00698:01021
ATCAGACACGGACACAGCAGAACACA
+
1.6<1999449444:4::;//,//..
@CRDDZ:00699:01044
CGTGTCTCTAGGACGACAGGATTTTGTTGTAGAG
+
?999994444424484///,..66*..,....33
@CRDDZ:00651:01089
TGATACGTCTCCTTCCTTAGTTACTTCA
+
AAABBAABCCB<=<==@=@BB@CBBEDC
@CRDDZ:00652:01077
AGCAACTGTAGCAGTCACTAGTTACTTGT
+
1///,/7<<9===994:994;?9///,//
@CRDDZ:00653:01052
ACGAGTGCGTTCCCACTGTCGTAGT
+
BBBBCDA;99244-9444444//..
@CRDDZ:00656:01082
ACGAGTGCGTTCCCCATGTCGTAGGTACTC
+
BBBAAACCB@6944/8891;;<00,000,,
@CRDDZ:00659:01088
ACGAGTGCGTTCCCCATGTCGTAGT
+
@BA??A>;>:5499-994/880,,,
@CRDDZ:00662:01050
ACGAGTGCGTCCTCCATGTCGT
+
B?@@@AAA<<9?66,/.////4
@CRDDZ:00662:01071
ACGAGTGCGTTCCCCATGTCGTAGTAC
+
CCA9:;@>@@5999/9991<>=--,,,
@CRDDZ:00664:01096
ACGAGTGCGTTCCCCATGTCGTAGGTACTC
+
@@>=??CCCDBBEB9???=;??7637777=
@CRDDZ:00664:01099
AGCACTGTAGCTGTCACTAGTTACTTGT
+
9BCHCCCC<<>=9====AAAA?B@@=@@
@CRDDZ:00667:01076
ACGAGTGCGTTCCCACTGTCG
+
BBABCB;;66,/1,/////44
@CRDDZ:00669:01097
ACGAGTGCGTTCCCCATGTCGTAGGTACTC
+
BB@@A>BBCD?BBC:DAA=7<>8647=777
@CRDDZ:00671:01054
ACGAGTGCGTTCCCCATGTCGTAGGTACTC
+
BBB???EBDC?CBC6?9989?@98589999
@CRDDZ:00671:01071
ACGAGTGCGTTCCCCATGTCGTAGGTACTC
+
AA?A@@BBCE@DCC:CABAABABC?C?@@B
@CRDDZ:00678:01097
TACTGAGCTACACACACAGAAAGATTGGT
+
BBBBCCCBBABBBCFCCBCCC@CBB=@=<
@CRDDZ:00682:01053
ACGAGTGCGTTCCCCATGTCGTAGGTAC
+
?@?ABBCB?>;=9944991;;8--*,,,
@CRDDZ:00689:01093
ACGAGTGCGTTCCCACT
+
>><>>>:941,,2*,,,
@CRDDZ:00690:01095
ACGAGTGCGTTCCCACTGTCGTAGTAGT
+
@@?BA@;;8959919444484443344/
@CRDDZ:00691:01052
ACGAGTGCGTTCCCACTGTCGTAGAGTC
+
;@?@BB>A;;59@:>>944448433...
@CRDDZ:00693:01060
ACGAGTGCGTTCCCCATGTCGTAGGTACTC
+
AB@?@@B<<?BCDDA<<<@>>998;>99;@
@CRDDZ:00695:01090
TACTGAGCTACCACACACAGAAAGATTG
+
444449:444424444444444-444,,
@CRDDZ:00698:01091
ACGAGTGCGTTCCCCATGTCGTAGGTACTC
+
BBB@A?A?BC@DDD:C@@?=>A8:68999>
@CRDDZ:00699:01081
ACGAGTGCGTTCCCCATGTCGTAGGTACTC
+
BBBAAACDBB?A==7>491;::00,00//7
@CRDDZ:00651:01118
ACGAGTGCGTTCCCCATGTCGTAGGTACTC
+
@BBBB@CBA;2444/9>>>>>>9848999@
@CRDDZ:00662:01102
ACGAGTGCGTTCCCCATGTCGTAGGTACTC
+
>AB?BBCB?:6;94/9>@@@@@??:?:::?
@CRDDZ:00663:01122
ACGAGTGCGTTCCCCATGTCGTAGGTACTC
+
ABBAABA:::2444/9999@C@98489999
@CRDDZ:00666:01117
ACGAGTGCGTTCCCATGTCGTAGGTAT
+
BBA??@B;99244-944/;76/.,./8
@CRDDZ:00667:01104
ACGAGTGCGTTCCCCATGTCGTAGGTACTC
+
BCB???BA;;2444/9>>>BBB@@;?;;;>
@CRDDZ:00667:01130
CGTGTCTCTAGGCACAGGATTTTGTGTA
+
CCC@@ADCCBB>@@@=><9999-9A911
@CRDDZ:00671:01100
CGTGTCTCTACGGCACAGGATTTGTGTAG
+
444;99//////,/44449444-444///
@CRDDZ:00676:01101
ACGAGTGCGTTCCCCATGTCGTAGGTACTC
+
@BD??@CA;;2444/9999AA@9;58999>
@CRDDZ:00678:01134
ACGAGTGCGTTCCCCATGTCGTA
+
BBABBBA;;;2444-99810.0,
@CRDDZ:00683:01107
ACGAGTGCGTTCCCACTGTCGTAGTAC
+
BAA::=BABA69914844497......
@CRDDZ:00683:01128
ACGAGTGCGTTCCCACTGT
+
ABABABA;//,--+-,,,*
@CRDDZ:00685:01120
ACGAGTGCGTTCCCCATGTCGTAGGTACTC
+
@BB??=CBA=2444/9999>BB@?<?>>>>
@CRDDZ:00687:01114
TACTGAGCTACACACACAGAAAGATTGGT
+
BBBBEB;;;>>>>>AAAAA>>8101,0,0
@CRDDZ:00687:01148
ACGAGTGCGTTCCCCATGTCGTAGGTACTC
+
BCBBBBCBB@;=994=999@AA>?>A;;<B
@CRDDZ:00688:01109
ACGAGTGCGTTCCCCATGTCGTAGGTACTC
+
?BBBBBB>;;2444/9??>@AA>?;>999>
@CRDDZ:00692:01100
ACGAGTGCGTTCCCATGTCGTAGGTACTC
+
4434:=999B6991488877731011177
@CRDDZ:00694:01143
ACGAGTGCGTTCCCCATGTCGTAGT
+
BBBBBBB@;;2444/9981<88,,,
@CRDDZ:00695:01132
ACGAGTGCGTTCCCATGTCGTAGGTACTC
+
BBBBBB@;99244-9941<76/0,01//6
@CRDDZ:00697:01113
AGCACTGTAGCTGTCACTAGTTACTTGT
+
;9?>9999<;9?AA<<<@>>>5999899
@CRDDZ:00650:01178
ACGAGTGCGTTCCCCATGTCGTAGGTATC
+
BBB@BBCCB@;=994=891;;;00,00/.
@CRDDZ:00654:01181
ACGAGTGCGTTCCCAC
+
BCB?>688//,,,*,,
@CRDDZ:00654:01188
ACGAGTGCGTTCCCCATGTCGTAGGTAT
+
BCBBBCCDCC@BBB6==?:;790/,//3
@CRDDZ:00660:01150
ACGAGTGCGTTCCCCATGTCGTA
+
BBB?@AA;995111+11/,000,
@CRDDZ:00665:01155
ACGAGTGCGTCCCACTGTGTCAT
+
@ABBA>>>11/700,,//8.,..
@CRDDZ:00666:01198
ACGAGTGCGTTCCCCATGTCGTAGGTACTC
+
BBABBDCBA?6944-9>@@>?:00,00000
@CRDDZ:00668:01170
ACGAGTGCGTTCCCCATGTCGTAGT
+
>@C:;9AB996999,444/..4...
@CRDDZ:00675:01175
ACGAGTGCGTTCCCCATGTCGTAGGTACTC
+
@@>@BBB@@@@BCC:C;:;>>>87477777
@CRDDZ:00681:01151
ACGAGTGCGTTCCCCATGTCGTAGGTACTC
+
CCBBEABBAB=@==4>999>>>876:@A@A
@CRDDZ:00685:01177
ACGAGTGCGTTCCCCATGTCGTAGGTACTC
+
=BB@AABBBC@CEE:C;;;@?:::9:0/0;
@CRDDZ:00686:01177
ACGAGTGCGTTCCCCATGTCGTAGGTACT
+
@BBBABCBDB?C??6;;;;<<8--+--,,
@CRDDZ:00686:01194
TCTCTATGCGCTCCACATGTCTAA
+
44444444BA9;=<;DDKHDCB>5
@CRDDZ:00687:01174
ACGAGTGCGGTTCCCCATGTCGTAG
+
CCA??@BBB@A61//+111-880--
@CRDDZ:00687:01198
TACTGAGCTACACACACAGAAAGATTGGT
+
9;;BCCDCAABBBAA:<;BBC<A>D4748
@CRDDZ:00697:01177
ACGAGTGCGTTCCCCATGTCGTAGGTACTC
+
@A>@B@BBCC@CCC9C@@?@@>8747====
@CRDDZ:00698:01168
ACGAGTGCGTTCCCCATGTCGTAGGTACTC
+
BBB??@BAB@CBCC:C:;:A??8747777=
@CRDDZ:00699:01181
TGATACGTCTCCTTCCTTAGTTA
+
@@CC@AAAAACBB@B@B@;;969
@CRDDZ:00699:01189
TCTCTATGCGCTCCACATGTCTAAGGT
+
@AAAABB@AABCC@CBB?AC@>=5859
@CRDDZ:00650:01204
ATCAGACACGGACACAGCAGAACACAC
+
BBB?BBCBBB?BDBCCDCDBB?B?A?B
@CRDDZ:00650:01237
TGATACGTCCTC
+
??A@<<>11,1?
@CRDDZ:00651:01205
CGTGTCTCTAGGCACAGGATTTGT
+
AB@;;<>>>A@489999:444-44
@CRDDZ:00652:01249
ACGAGTGCGTTCCCCATGTCGTAGGTACTC
+
BBBABB>;992499,9999@B@@@=@@@@C
@CRDDZ:00656:01237
ACGAGTGCGTCCCACTGTCGTA
+
BBB991>>11,20,,,/,,,2/
@CRDDZ:00657:01217
TACTGAGCTACACACACAGAAAGATTGGT
+
@=@>9@4488>9999944444-3391101
@CRDDZ:00658:01241
ACGAGTGCGTTCCCACTGTCGTAGTA
+
BBBBA@>?8959914444/888/../
@CRDDZ:00669:01225
ACGAGTGCGTTCCCATGTCGTAGGTAC
+
@BA@>@B@??69919444779310111
@CRDDZ:00671:01233
ATATCGCGACGGGTATGGAAGACTCTATAGAG
+
8344499:4444-44::78;=77997667400
@CRDDZ:00672:01238
AGCACTGTAGCTGTCACTAGTTACTTGT
+
BCCCCCBB==>A@AACDCCFC<>>DBCB
@CRDDZ:00675:01233
ACGAGTGCGTTCCCCATGTCGTAGGTACTC
+
BBB:9<AA?>6999,8>>>@BB;;7:?@@@
@CRDDZ:00676:01225
ATCAGACACGGACACAGCAGAACACAC
+
BBAB?@@CCC@CBABBCBBBB@B>@>@
@CRDDZ:00676:01239
ACGAGTGCGTTCCCACTGT
+
B?@A@<;<11,-702,,/,
@CRDDZ:00677:01218
ACGAGTGCGTTCCCCCATGTCGTAGTACTC
+
AEB@?@@=>@59999+4@@@BCDCDCB??=
@CRDDZ:00678:01200
TAGTATCAGCCTCGCCATGACGAAGGTATTCC
+
CCCBBDCBBB?CCCCBCBBDDCC?B>B<;28;
@CRDDZ:00682:01200
ACGAGTGCGTTCCCAC
+
49;<;9AA99611+//
@CRDDZ:00685:01217
ACGAGTGCGTTCCCATGTCGTAGGTACTC
+
BBBBBDB;::244-9A@@?A@??:<=<<=
@CRDDZ:00686:01200
ACGAGTGCGTTCCCATGTCGTAGGTACTC
+
BBBBB@CBC;244-9>998??87477776
@CRDDZ:00688:01225
ACGAGTGCGTTCCCCATGTCGTAGGTACTC
+
BB@@BBB;992444,9@@@@BBBC=A;;;@
@CRDDZ:00688:01244
CGTGTCTCTAGGCACAGGATTTGATGTAG
+
B:<=BAAABA@=@C>>=::::,1//////
@CRDDZ:00690:01238
ACGAGTGCGTTCCCCCATGTCGTAGGTACTC
+
ABB@AAD>;;24444,9A@@BCC@?=?AAAA
@CRDDZ:00691:01222
ACGAGTGCGTTCCCATGTCGTAGGTACTC
+
ABBBBBCA99244-9>>>A??9858999>
@CRDDZ:00692:01222
ACGAGTGCGTTCCCATGTCGTAGTACG
+
BCBAB@?@??79909848<76......
@CRDDZ:00693:01249
ACGAGTGCGTTCCCACTGTCGTAGT
+
>@?:;9@@9969?19844/642,,,
@CRDDZ:00696:01244
ACGAGTGCGTTCCCACTGTC
+
AAB;;9@@11-11-1////4
@CRDDZ:00650:01252
ACGAGTGCGTTCCCCATGTCGTAGTACGTC
+
BCA::<B@@@5999-984973731111111
@CRDDZ:00650:01268
ACGAGTGCGTTCCCCATGTCGTAGGTACT
+
BCBBB?BCFDB?=94=891:::10,//..
@CRDDZ:00651:01257
AGCACTGTAGCTGTCACTAGTTACTTGT
+
@@@CBBBCCDDCBCAA=@>992949544
@CRDDZ:00656:01265
ACGAGTGCGTTCCCCATGTCGTAGGTACTC
+
BBBBBBBBBA?CDF:C:;;@>>98589999
@CRDDZ:00656:01275
ACGAGTGCGTTCCCCATGTCG
+
BBCBBC94495111+1/////
@CRDDZ:00662:01271
ACGAGTGCGTTCCC
+
>>;1111///,,22
@CRDDZ:00666:01250
AGCACTGTAGCTGTCACTAGTTACTTGT
+
<=DDBA=ADDBCABBCCBBBB@BBC@CD
@CRDDZ:00666:01270
ACGAGTGCGTTCCCACTGTC
+
=A<99<>A>?611-/////,
@CRDDZ:00669:01264
ACGAGTGCGTTCCCCATGTCGTAGGGTACTC
+
;<CBBBCCBC?BBC9:99>>>@988/78?>8
@CRDDZ:00671:01272
ACGAGTGCGTTCCCACTGTCGTA
+
BB>>@?9>8959914444444//
@CRDDZ:00672:01268
ACGAGTGCGTTCCCCATGTCGTAGGTAT
+
BBBBB>AABD@CCB9=48100110,//3
@CRDDZ:00673:01250
ACGAGTGCGTTCCCACTGTCGTAG
+
BBABB=:98969914444489/,,
@CRDDZ:00674:01256
ACGAGTGCGTTCCCCATGTCGTAGGTACTC
+
@@>ABBBBBC@CCB9CBBBBBBBA>A???A
@CRDDZ:00674:01257
ACGAGTGCGTTCCCCACTGTCGTA
+
@@@@@AC?;;,///+1////;:44
@CRDDZ:00683:01259
ACGAGTGCGTTCCCCATGTCGTAGTAGT
+
BDB:9<EBAA5999/9844777311111
@CRDDZ:00687:01254
ACGAGTGCGTTCCCCATGTCGTAG
+
BBBCBA99895999,444/660,,
@CRDDZ:00697:01262
ACGAGTGCGTTCCCCATGTCGTAGGTACTC
+
BBA9:;CBBC@CHH:C::9>AA8748999@
@CRDDZ:00699:01255
ACGAGTGCGTTCCCCATGTCGTAGGTACTC
+
BBACBBBBCB@BCC:@:;:@>;0/,0000;
@CRDDZ:00709:00046
ACGAGTGCGTTCCCCATGTCGTAGGTACTC
+
BBBBBBBBDC@CBB9BAA?==?:348999?
@CRDDZ:00701:00080
ACGAGTGCGTTCCCCATGTCGTAGGTACTT
+
@BBBBBBBDB?BC?9?9;;@AB@?=?@@@=
@CRDDZ:00706:00066
ACGAGTGCGTTCCCCATGTCGTAGGTACTC
+
@BCCBABBDC@DBA6>891:::00,....3
@CRDDZ:00718:00078
ACGAGTGTCCCCATGTCGTAGGTACTC
+
BBE?===9999-94494448817:::=
@CRDDZ:00722:00050
ACGAGTGCGTTCCCCATGTCGTAGGTACTC
+
@@AA@ABCCCDBDDAB<<;>>>8747767=
@CRDDZ:00722:00088
ACGAGTGCGTTCCCCATGTCGTAGTAC
+
9AC@@ADCCB7499/9991;;;0/...
@CRDDZ:00726:00078
ACGAGTGCGTTCCCCATGTCGTAGTACTC
+
BCBABAB>996999,49:433.......4
@CRDDZ:00727:00061
ACGAGTGCGTTCCCCATGTCGTAGGTACTC
+
?BBACCBB?:;@==4>>@@@@BBCAD@??B
@CRDDZ:00733:00063
ACGAGTGCGTTCCCCATGTCGTAGGTACTC
+
BBB>AABBADEADH:J<<<@BB@A?A???A
@CRDDZ:00737:00073
TAGTATCTCGCCATGACGAAGGTATTCC
+
BBCDCB=@9;;=?BFC@@@?A=><;9<@
@CRDDZ:00738:00063
TCTCTATGCGCTCCCACATGTCTAAGGTA
+
@A@@994>994444-494449446,/,//
@CRDDZ:00740:00071
ACGAGTGCGTTCCCCATGTCGTAGGTACTC
+
BBB@A>AAAA@CCC:C@?@BCB@B>B;;;>
@CRDDZ:00741:00071
ACGAGTGCGTTCCCCATGTCGTAGGTACTC
+
?BBBBBBBAD=>CHAC9;::??>?;=====
@CRDDZ:00742:00060
ACGAGTGCGTTCCCCATGTCGTAAGGTACTCG
+
ABCCBB@@<<59BB/998433377633335/.
@CRDDZ:00744:00079
ACGAGTGCGTTCCCCATGTCGTAGGTACTC
+
@BBBB@@@@@@CFD:C::9>@@8748999@
@CRDDZ:00749:00087
ACGAGTGCGTTCCCCATGTCGTAGGTACTC
+
ABBBBBDC?:2449/9>>@BEBCB?BBBBB
@CRDDZ:00700:00132
ACGAGTGCGTTCCCCATGTCGTAGGTACTC
+
BBB@BAB@445999/9>A@BBBCLCA@@@A
@CRDDZ:00703:00102
ACGAGTGCGTTCCCCATGTCGTAGGTACTC
+
<BEDD@?8;;2444-9999?>887489884
@CRDDZ:00706:00115
ACGAGTGCGTTCCCCATGTCGTAGGTACTC
+
ABABBBA?@@@CDD:C::9=??8748?>>>
@CRDDZ:00709:00141
ATCAGACACGGACACAGCAGAACACAC
+
BBA@@AB@AA@BCCBCEBBA@?@BBB@
@CRDDZ:00710:00117
ACGAGTGCGTTCCCCATGTCGTAGGTACTC
+
BBBBBBBBBB?BHD:C;<;999>?;>;;;@
@CRDDZ:00713:00116
TACTGAGCTACACACACAGAAAGATTGGT
+
9<ACCBCBBBB??@CBA@@@B>BAB@D@C
@CRDDZ:00715:00112
ACGAGTGCGTTCCCCACTGT
+
=@?@BA@><>,---*-,,,,
@CRDDZ:00720:00101
ACGAGTGCGTTCCCCATGTCGTAGGTACTC
+
BBBBBBBBBB>A?:4?9999999848989>
@CRDDZ:00720:00103
ACGAGTGCGTTCCCCATGTCGTAGGTACTC
+
@BABBBCBBA;?==6=998=@@9:7;@@@C
@CRDDZ:00730:00102
ACGAGTGCGTTCCCCATGTCGTAGGTATC
+
BBBA?=CA?:2///+1111::78736=76
@CRDDZ:00735:00139
ACGCTCGACATGCCCAGGTACAGGAG
+
@A>?@A@BCBBBBB>BB@B@AAC@EA
@CRDDZ:00738:00136
ACGAGTGCGTTCCCCATGTCGTAGGTACTC
+
BB>??BBB@@?@BC:B@@?;??>?:=777=
@CRDDZ:00740:00103
ACGAGTGCGTTCCCCATGTCGTAGGTACTC
+
BBBBBBBBBC@CCC9@9<9>>>>>;>9999
@CRDDZ:00748:00114
TACTGAGCTACACACATCA
+
C;9:=?9944844,,,,,,
@CRDDZ:00708:00180
ACGAGTGCGTTCCCCATGTCGTAGGTACTC
+
BBBBBBBBCC@CCD:CB??:88><:=7777
@CRDDZ:00711:00154
ACGAGTGCGTTCCCCACTGT
+
AA@:;9@@995111+1///,
@CRDDZ:00717:00172
CGTGTCTCTAGG
+
///9:94////,
@CRDDZ:00720:00158
ACGAGTGCGTTCCCCATGTCGTAGGTACTC
+
B@B===AACB@ABC:D@@@@@@?@=@:;;C
@CRDDZ:00722:00159
ACGAGTGCGTTCCCCATGTCGTAGGTACTC
+
??BBBBBBB@==9949488>@@986:;;;@
@CRDDZ:00725:00173
TGATACGTCTCCTTCCTTAGTTACTTCA
+
BBBBBCDDCCB@A=>=@@BBBADFCBEC
@CRDDZ:00726:00153
ACGAGTGCGTTCCCATGTCGTAG
+
@?<@@>@>99511-1///67/43
@CRDDZ:00726:00162
ATCAGACACGGACACAGCAGAACACACA
+
ABBCCDBBCB=@@BABBAAA@>@@>???
@CRDDZ:00729:00151
ACGAGTGCGTTCCCCATGTCGTAGGTACTC
+
?BCBABCCCD@DDA9>9:;8>>8747777?
@CRDDZ:00731:00198
ACGAGTGCGTTCCCCATGTCGTAGGTACTC
+
@BB@A>BBCC@BCB9A9999=>98589999
@CRDDZ:00732:00176
ATCAGACACGGACACAGCAGAACACAC
+
A@@AACBAB??BCDBCCCCCCABB@@A
@CRDDZ:00733:00152
ACGAGTGCGTTCCCCATGTCGTAGGTACTC
+
BBC;:<CCCD?BBA7A4;8>>>98589998
@CRDDZ:00740:00160
ACGAGTGCGTTCCCCACTGTCG
+
8=?@>>BB11----*-,,,,64
@CRDDZ:00744:00171
ACGAGTGCGTTCCCCATGTCGTAGGTACTC
+
ABBBBBBBAA@CCC:C@@?A?B@@=@;<<B
@CRDDZ:00748:00185
ACGAGTGCGTTCCCCATGTCGT
+
@@;:;999>>6111*///,000
@CRDDZ:00703:00206
ACGAGTGCGTTCCCCATGTCGTAGGTACTC
+
BBABBBCBCB@BCC:C>==4999858999>
@CRDDZ:00708:00206
TCTCTATGCGCCTCCACATGTCTAAGGT
+
BBBABB@A@4469924444444442424
@CRDDZ:00708:00219
ACGAGTGCGTTCCCCATGTCGTAGGTACTC
+
BBAABBCBCC@CCB9A9;;?@>9858999>
@CRDDZ:00710:00216
ACGAGTGCGTTCCCCATGTCGTAGAGTC
+
ABB??@BA::5999/9444333311111
@CRDDZ:00713:00223
ACGAGTGCGTTCCCCATGTCGTAGGTACTC
+
AA?@@@AACB:AAB:BABB@AA@?=@::::
@CRDDZ:00726:00235
ATCAGACACGGACACAGCAGAACACAC
+
<CCCBCBBAA?BBCDECA>>@@BBABA
@CRDDZ:00726:00239
ATCAGACACGGACACAGTCAGAACACACG
+
483444444489988//////8,/44444
@CRDDZ:00729:00237
ACGAGTGCGTTCCCCATGTCGTAGGTACTC
+
?BBAB?BBCB@ACC:B999;<>><:=>>==
@CRDDZ:00737:00228
ACGAGTGCGTTCCCCATGTCGTAGGTACTC
+
BBBABBBBBB@CCC:B??>>??4748999>
@CRDDZ:00710:00266
AGCACTGTAGCTGTCACTAGTTACTTGT
+
>?DDCCBBDDCDCCCCBCBBA@CBA?AB
@CRDDZ:00713:00298
ACGAGTGCGTTCCCACTGTCGTAG
+
9<EFBBA@9954909444444//.
@CRDDZ:00715:00285
ACGAGGTGCGTTCCCCATGTTCGTAGGTACTC
+
?BBBB@CDCCC@BCC:BBBB@BBB7649177=
@CRDDZ:00722:00278
ACGAGTGCGTTCCCCGTCGTAGGTACTC
+
?BAACBCCCC=?=?6@BBCCCB?B:::A
@CRDDZ:00723:00284
ACGAGTGCGTTCCCCATGTCGTAGGTACTC
+
@CCCBBBBBC@CCC:A9949>=98689999
@CRDDZ:00729:00284
ACGAGTGCGTTCCCCATGTCGTAGGTACTC
+
BB@@A>BCCB=?==6=9===@@9868999>
@CRDDZ:00731:00267
ACGAGTGCGTTCCCCATGTCGTAGGTACTC
+
BBBBBBBCCD?AAA9===64;70/,0000:
@CRDDZ:00733:00285
ACGAGTGCGTTCCCCATGTCGTAGGTACTC
+
BBBBBBBACB@ABC:BEBA>>A??:<777=
@CRDDZ:00749:00280
ACGAGTGCGTTCCCCATGTCGTAGGTACTC
+
@BB??=AABA@ACC:C999>>>9868999>
@CRDDZ:00705:00333
ACGAGTGCGTTCCCCATGTCGTAGTAGTC
+
BDB@@@B@;;5449/9991:7;0/.....
@CRDDZ:00712:00333
ACGAGTGCGTTCCCCATGTCGTAGGTACTC
+
BCABAABB@@@CCD:C@@=89>8758999>
@CRDDZ:00712:00339
ACGAGTGCGTTCCCACTGTCGTAGTAC
+
A;9<BA@@99599044444447/..//
@CRDDZ:00720:00320
ACGAGTGCGTTCCCCATGTCGTAGGTACTC
+
ABBABBBCCD@BCC:CAA?;;@765:=>=>
@CRDDZ:00722:00347
TACTGAGCTACACACACAGAAAGATTGGT
+
??@CDCCCA99<BCCDCCBCN=A??5747
@CRDDZ:00723:00324
CGTGTCTCTACGGCACAGGATTTTGTGTAGA
+
/44444//////,/499994444,499/8;/
@CRDDZ:00726:00342
ACGAGTGCGTTCCCACTGTCGTAG
+
@AB<;<B@??511,11////..31
@CRDDZ:00735:00308
ACGAGTGCGTTCCCACTGT
+
BBBCBB>;//,/1,1////
@CRDDZ:00739:00327
ACGAGTGCGTTCCCCATGTCGTAGGTACTC
+
ABABCBBBCD?@CC:D99:????<:==777
@CRDDZ:00741:00312
TAGTATCAGCCTCGCCATGACGAAGGTATTCC
+
;;<<<;DBA?A<<;<?@?AA499595999242
@CRDDZ:00743:00329
ACGAGTGCGTTCCCCATGTCGTAGGTACTC
+
BB?ABBCCCB8944-44998>?8747777<
@CRDDZ:00745:00301
ACGAGTGCGTTCCCCATGTCGTAGTA
+
ABABBB@;445499/984/4......
@CRDDZ:00747:00349
TGCGTTCCACATGTCTAAGGTACTG
+
B@;;<?B?BB<99>989;>;>9944
@CRDDZ:00717:00383
CGTGTCTCTAGGCACAGGATTTTGTGTAG
+
>DAAACDBCBA?BBBBBB<<;;49>899A
@CRDDZ:00721:00379
ACGCTCGACATGCCCAGGTACAGGAG
+
@AABBBC??==888199698999599
@CRDDZ:00725:00369
AGCACTGTAGCTGTCACTAGTTACTTGT
+
9@BBBBCCCC:<;A>9999897>@@=AA
@CRDDZ:00714:00407
ACGAGTGCGTTCCCATGTCGTAGTA
+
BBBBBB=:::244-944///6/../
@CRDDZ:00721:00410
ACGAGTGCGTTCCCCATGTCGTAGGTACTC
+
BBAAAB==>@;>>>4>99999110,.////
@CRDDZ:00744:00438
ACGAGTGCGTTCCCCATGTCG
+
ABEBBBB@;;2///+11/-,,
@CRDDZ:00746:00409
ACGAGTGCGTCTCCATGTCGT
+
99368>-,,,,,2*/488444
@CRDDZ:00710:00471
ACGAGTGCGTTCCCACTGTCGTAGTACG
+
:;@;;<A@>@59909944444//..///
@CRDDZ:00715:00474
ACGAGTGCGTCCTACTATGTT
+
>?<@?;----,*****,///,
@CRDDZ:00717:00484
TCTCTATGCGCTCCACATGTCTAA
+
49>@ECCC@A<;;29;>>>@<1-*
@CRDDZ:00721:00456
ACGAGTGCGTTCCCATGTCGTAGT
+
ABC@@@@;995490944/66,,,,
@CRDDZ:00723:00496
ACGAGTGCGTCTCCATGTCG
+
;938111//////,444444
@CRDDZ:00741:00482
ATCAGACACGGACACAGCAGACA
+
=<<ACA@B@>;9999944/,,0,
@CRDDZ:00710:00526
ACGAGTGCGTTCCCCATGTCGTAGGTACCCCTTTTTTTTTTCCCCATCACCCCCCCCCCCCCCG
+
?BB@@@CFB@8999/999;@AABB?A>>>>.776111111"177217684446666666:64"7
@CRDDZ:00733:00536
AGCACTGTAGCTGTCACTAGTACT
+
B=99<9999449>999411//,,,
@CRDDZ:00709:00556
ACGAGTGCGTTCCCACTGTCGTAGT
+
>ABBBB@>9@59914444444//..
@CRDDZ:00728:00553
ACGAGTGCGTTCCCCATGTCGTAGG
+
BCABABB>>;2444/9991><8--*
@CRDDZ:00738:00579
ATATCGCGAGGGTATGGAAGACTCTA
+
989889499;919B/1,/,///.655
@CRDDZ:00701:00622
ACGAGTGCTTCCCCATGTCGTAGGTATC
+
BCAABBEBD@BB?6=;<1AA@11,/68/
@CRDDZ:00713:00620
ATATCGCGAGGGTATGGAAGACTCTAT
+
>;>@>>A?999-4;442489883316.
@CRDDZ:00713:00648
ACGAGTGCGTTCCCCATGTCGTAGTAC
+
BBB@?@;C445999,444/778/..//
@CRDDZ:00717:00624
ACGAGTGCGTCCCTCGTCG
+
BBCB@<<<11//+////8;
@CRDDZ:00729:00629
ACGAGTGCGTTCCCATGTCGTAGT
+
B?BBBBB>99244-9844774,,,
@CRDDZ:00744:00612
AGCACTGTAGCTCGTCACTAGTTACTTGT
+
99@@CBA@<@11//77<>@>>>;999=99
@CRDDZ:00746:00635
TACTGAGCTACACACACAGAAAGATTGGT
+
494444998494;@9?=>98904791713
@CRDDZ:00748:00625
ACGCTCGACATGCCCAGGTACAGG
+
>@@@@@ADA?>99919969?@;<=
@CRDDZ:00748:00645
ACGAGTGCGTTCCCACTGTC
+
A@BBCB>;//,11-1////8
@CRDDZ:00706:00685
TACTGAGCTACCACACACAGAAGA
+
484449?44448994//////,/.
@CRDDZ:00715:00657
TACTGAGCTACACACACAGAAAGATTGGT
+
BBAAABB@;111=<?>>>99918>>5731
@CRDDZ:00718:00688
ACGAGTGCGTTCCCCATGTCGT
+
ABABBBCB::2///+11//...
@CRDDZ:00720:00693
ACGAGTGCGTTCCCATGTCGTAGAT
+
BB<@@BA>@@5990444/////..,
@CRDDZ:00727:00666
ATCAGACACGGACACAGCAGAACACAC
+
4889@@>9448949:?999>?;>988<
@CRDDZ:00733:00718
TGATACGTCTCCT
+
;;1?1/11111,/
@CRDDZ:00738:00749
TATAGTCTCCTCTATA
+
49449:8442444/,*
@CRDDZ:00739:00723
TACTGAGCTACACACACAGAAAGATG
+
@>A@ABABBBB@@>;<<11--*,*((
@CRDDZ:00746:00736
ATATCGCGAGGGTATGGAAGACTCTATAGAGG
+
CA@@@DBCCDD@DBBB=A=;>;9<A:9:?==:
@CRDDZ:00735:00786
CTCTAGCGCTCC
+
,,,,,4444492
@CRDDZ:00746:00768
ACGAGTGCGTTCCCCATGTCGT
+
BBBBBB>:445999,844100,
@CRDDZ:00749:00750
TACTGAGCTACCACACACAGAAAGATTG
+
8;;49@A////7//44444444-4331.
@CRDDZ:00704:00809
GGGGGGGGCCTTTTTAA
+
7=====7"-+,,,,),*
@CRDDZ:00704:00811
ACGAGTGCGTTCCCCATGTCGTAGGTACTC
+
BBBBCAAABBACHH:C;9111111,.////
@CRDDZ:00711:00840
ACGAGTGCGTTCCCCATGTCGTAGTACT
+
BBBBBBCBBC@B?;294911;8--,,,,
@CRDDZ:00723:00841
ACGAGTGCGTTCCCCACTGTCGTAGT
+
9=?@@ADC>>;666011/6//.100.
@CRDDZ:00728:00812
TAGTATCAGCCTCGCCATGACGAAGGTATTCC
+
A@AAAACCCC?BBCC?AABB@>=59248=7>?
@CRDDZ:00734:00816
AGCACTGTAGCTGTCACTAGTTACTTG
+
9B9<<CBA:@>ICCCC?A;;97>>F=@
@CRDDZ:00736:00819
TGATACGTCTCCCT
+
944444494///+/
@CRDDZ:00738:00810
ACGAGTGCGTTCCCACTGTCGTAG
+
BBB@@@B@9959914444443..0
@CRDDZ:00701:00854
ACGAGTGCGTTCCCCATGTCGTAGGTACTC
+
BBB???CB@;6:44/9999@?>98489444
@CRDDZ:00706:00862
TGATACGTCTCCTTCCTTAGTTACTTCA
+
A@@ACB@@499698=88888>=>::5//
@CRDDZ:00712:00892
ACGCTGACATGCCCAGGTACAGGAG
+
BBA@BABCDFA@@>ACADCCCC@:;
@CRDDZ:00716:00893
ACGAGTGCGTTCCCCATGTCGTAGGTACTC
+
BB?===C@==2444/9999@BC9;68999>
@CRDDZ:00721:00898
ATATCGCGTACGGGTATG
+
9466//,,,////+///6
@CRDDZ:00725:00886
ACGAGTGCGTTCCCCCATGTCGTAGTACTC
+
ABBAA@B@;;24444,9999ACC@@@BBB@
@CRDDZ:00739:00893
ACGAGTGCGTTCCCCATGTCGTAGGTACTC
+
BBBBB@CB;>2444/9>>>?BB8:37777=
@CRDDZ:00746:00862
ACGAGTGCGTTCCCCATGTCGTAGG
+
BBB???B?;;2444-984/;66..,
@CRDDZ:00746:00869
ACGAGTGCGTTCCCCCATGTCGTAGGTACTC
+
BBB?>>CA;=24444-9>>>ABBAA?@;;;>
@CRDDZ:00700:00933
ACGAGTGCGTTCCCATGTCGTAGGTACTC
+
BBDABBB=;;244-9@@@@CC;;5:=>>>
@CRDDZ:00701:00934
ACGAGTGCGTTCCCATGTCGTAGGTA
+
BBB?@?A;995990944/860,,*,,
@CRDDZ:00702:00940
ATATCGCGAGGGTATGGAAGACTCTATAG
+
BC9;;C?B9<919@8969@B?BBB;;:@=
@CRDDZ:00704:00922
AGCGAGTGCGTTCCCCATGTCGTAGGTACTC
+
,,,***,//6866::6>>>>?@@DC@@B@B?
@CRDDZ:00707:00947
ACGAGTGCGTTCCCCATGTCGTAGGTACTC
+
BBBABBB@;;2444-9@@@@??87377777
@CRDDZ:00713:00936
ACGAGTGCGTTCCCATGTCGTAGGTACTC
+
BBBAB>;;4429919>>>@AA9848999>
@CRDDZ:00714:00926
ACGAGTGCGTTCCCCATGTCGTAGGTACTC
+
BBB@ABFA;;2444-9@@@BBBBG@C?@?A
@CRDDZ:00715:00906
ACGAGTGCGTTCCCACTGTCG
+
BBB@>@;C/1-11-1////44
@CRDDZ:00720:00912
ACGAGTGCGTTCCCACTGTCGTAGTACTC
+
BBABCEA;88,//+1////97>3711111
@CRDDZ:00722:00949
ATCAGACACGGACACAGCAGAACACAC
+
A??ABCCDCC?BCBB<<>CDB@CCC@@
@CRDDZ:00731:00901
CGTGTCTCTAGGCACAGGATTTGTGTAG
+
444:::9;9>>734499>@CA?==4//6
@CRDDZ:00731:00928
TGATACGTCTCCTTCCTTAGTTACTTCA
+
@@A@@AC===FADCDBDABBDBCGD@BA
@CRDDZ:00731:00938
ACGAGTGCGTTCCCATGTCGTAGGTACTC
+
?BBBBCB?>:244-944/888/.,.////
@CRDDZ:00733:00911
ACGAGTGCGTTCCCATGTCGTAGGTACTC
+
BBD@AAC>::244-9>??>>>8747777=
@CRDDZ:00733:00915
CGTGTCTCTACGGCACAGGATTTTGTGTAG
+
4@4949///1999:BB@;:4449,498666
@CRDDZ:00736:00912
ACGAGTGCGTTCCCATGTCGTAG
+
BBBBBDB;445990944/466,,
@CRDDZ:00738:00926
ACGAGTGCGTTCCCATGTCGTAGGTACTC
+
B?@@;;4@?>59914=>>>??8737777=
@CRDDZ:00739:00929
TCTCTATGCGCTCCACATGTCTAAGGT
+
AAAABCCCBDB:;;<@@@9999>2424
@CRDDZ:00701:00973
ACGAGTGCGTTCCCCATGTCGTAGGTACTC
+
BBB@BBBBBD=BCH:B99;>>>8747777=
@CRDDZ:00704:00994
CGTGTCTCTAGGCACAGGATTTTGTGTAG
+
CDCCCBBBABB@C@@@CCDECC9BBBAAA
@CRDDZ:00708:00995
ACGAGTGCGTTCCCCATGTCGTAGG
+
BBB@AAC;::2444/944/666/.,
@CRDDZ:00712:00950
ATACGCTCGTCTA
+
97444/./877//
@CRDDZ:00715:00972
TAGTATCAGCCTCGCCATGACGAAGGTATTCC
+
BBBAABECCEABA@A=@CCCDBB@BABEC@B@
@CRDDZ:00716:00969
ACGAGTGCGTTCCCCATGTCGTAGGTACT
+
BBB@A@BBDC?A??69991<<<11,.///
@CRDDZ:00717:00965
TCTCTATGCGCTCCACATGTCTAAGG
+
449?CBBBBBA;;7<@?@B<;9@<>;
@CRDDZ:00718:00965
TACTGAGCTACCACACACAGAAA
+
44494444444249:::9///6+
@CRDDZ:00720:00994
ACGAGTGCGTTCCCCATGTCGTAGGTACTC
+
BBBBBBDCBG@BCC9C@@@BCC??:<777=
@CRDDZ:00721:00982
ACGAGTGCGTTCCCCATGTCGTAGTACTC
+
BBAA@;<94;2444,4948849988989>
@CRDDZ:00724:00997
TACTGAGCTACCACACACAGAAAG
+
49849>B4444899444/////+/
@CRDDZ:00727:00953
ATCAGACACGGACACAGCAGAACACAC
+
BBBB==;ABB@BBBBCCDCBBABABCB
@CRDDZ:00728:00966
ACGAGTGCGTTCCCCATGTC
+
BBEBAAB=:;2///+1/,,,
@CRDDZ:00729:00984
CGTGTCTCTAGGCACAGGATTTTGTGTAG
+
BBCDCEBBAAA>BBBB@?9999/9B@>@B
@CRDDZ:00735:00973
ACGAGTGCGTTCCCCATGTCGTAGTA
+
BCBCCCBA@;2444/9991:::0,,,
@CRDDZ:00736:00973
ACGAGTGCGTTCCCCATGTCGTAGGTACTC
+
AA?AAAAAAA?CCC:C::9>@?4768999@
@CRDDZ:00738:00978
TACTGAGCTACGACACA
+
49444491/////866/
@CRDDZ:00739:00955
AGCACTGTAGCTGTCACTAGTTACTTGTGTGC
+
@@CCECBBAAACCCBBBCBBB@CCC?EBCA48
@CRDDZ:00739:00958
ACGAGTGCGTTCCCCATGTCGTAGGTACTC
+
?BB@A>AAAA@CDH:B9;;>><10,01/1/
@CRDDZ:00740:00952
ACGAGTGCGTTCCCCATGTCGTAGGTACTC
+
BBBABBBBCD@BCC:C?@@@A@@?<@???A
@CRDDZ:00741:00961
ACGAGTGCGTCCTCCATGTCGT
+
?BBA@ACB<=;@AA69344///
@CRDDZ:00745:00991
ACGAGTGCGTTCCCCATGTCGTAGGTACTC
+
BBB?==AACD?BCC:B9::<>>87477776
@CRDDZ:00700:01016
ATCAGACACGGACACAGCAGAACACAC
+
BBBBA@?BBB?BCBDAAAB@@=@CCAB
@CRDDZ:00704:01004
ACGAGTGCGTTCCCCATGTCGTAGGTACTC
+
ACBBB@ABCC@BCC:B9::78000,00/0/
@CRDDZ:00705:01004
ACGAGTGCGTTCCCCATGTCGTAGGTACTC
+
?@?@@A<;<D>A@E9@99111111,.66::
@CRDDZ:00706:01023
TACTGAGCTACACACACAGAAAGATTGGT
+
44;9994@@AABCBAACCCCCADCC=@=?
@CRDDZ:00706:01037
ACGAGTGGCGTTCCCCACTGTCG
+
B@<@A;;59<@,111+/////44
@CRDDZ:00706:01038
ACGAGTGCGTTCCCACTGT
+
CB>AB?>;//,11,/////
@CRDDZ:00709:01034
ATCAGACACGGACACAGCAGAACACACA
+
9??99<A@A=99:CBA@=99;59@A@>:
@CRDDZ:00712:01035
ACGAGTGCGTTCCCACTGTCG
+
ABABA=:@44511-///////
@CRDDZ:00713:01025
ACGAGTGCGTTCCCCATGTCGTAG
+
CBAABD@;992444/944/..6..
@CRDDZ:00716:01047
ACGAGTGCGTTCCCACTGTCGTAGT
+
BBABBB=:99599044444448433
@CRDDZ:00718:01047
ACGAGTGCGTTCCCCATGTCGTAGGTAC
+
ABBBAACBA>==994=99111110,.//
@CRDDZ:00721:01000
ACGAGTGCGTTCCCCATGTCGTAGGTACTC
+
?BBAB?AABB@CFD:C:999>=9858999>
@CRDDZ:00726:01035
ACGAGTGCGTTCCCCATGTCGTAG
+
BBBBBBCBBA6///+111-888--
@CRDDZ:00726:01036
AGCACTGTAGTTGTCATTAGTTACTTGT
+
<BBBCCBBCCC@@A@BB>@@A?>==;>>
@CRDDZ:00728:01011
ATCAGACACGGACACAGCAGAACACAC
+
B?@ABBBBBB@CCCCGBBAA@@BCB>@
@CRDDZ:00728:01035
ATCAGACACGGACACAGCAGAACACAC
+
BA@??BBBBB?BBCCDCBBCB@BBBBD
@CRDDZ:00729:01047
ACGAGTGCGTTCCCCATGTCGTAGGTATC
+
ABBBBBBBCC@BDC:B9:17;;0/,0::3
@CRDDZ:00730:01007
TCTCTATGCGCTCCACATGTCTAAGGT
+
BBCCGBBCBCD@B@CCCDDC@@@>A=@
@CRDDZ:00731:01027
ACGAGTGCGTTCCCCATGTCGTAGGTACTC
+
BBA@BBBBBD@CCC9@9;9???87477776
@CRDDZ:00731:01039
ACGAGTGCGTTCCCACTGTCG
+
?B>:9;@@99611-/////,,
@CRDDZ:00731:01049
CGTGTCGTCCTAGGCACAGGATTTGTGTAG
+
/49?94499<==><3////,///+///,,/
@CRDDZ:00734:01009
TGATACGTCTCTTTCCTTAGTTACTTCA
+
AAB>AABBBCCCB?D=?=>??@ABB@BC
@CRDDZ:00736:01023
TAGTATACTCGC
+
494894466///
@CRDDZ:00738:01029
TAGTATCAGCCTCGCCATGACGAAGGTATTCC
+
BBB@@AC<;<ABBBB?BCCBB;:8;?BBB?BB
@CRDDZ:00739:01038
TGATACGTCTCCTC
+
94448999911,//
@CRDDZ:00741:01014
ACGAGTGCGTTCCCCATGTCGTAGTAG
+
BBCCBBBBBA==994=9911/6/..//
@CRDDZ:00743:01031
ATATCGCGAGGGTATGGAAGACTCTATAGA
+
BD???AACCBB>@99959537311111103
@CRDDZ:00744:01038
ACGAGTGCGTTCCCCATGTCGT
+
BBBABBB@;;2///+1///..4
@CRDDZ:00747:01002
ACGAGTGCGTTCCCCATGTCGTAGGTACTC
+
BBB?B:::1111880:;@@CBBFC@A;<<C
@CRDDZ:00747:01037
ACGAGTGCGTTCCCCTGTCGTAGGTACTC
+
BBDBBA>BCD@BBC:CC?=>?76479999
@CRDDZ:00748:01009
ACGAGTGCGTTCCCCATGTCGTA
+
BCC@??CB@;2444/994/66,,
@CRDDZ:00748:01014
ACGAGTGCGTTCCCCATGTCGTAGGTACTC
+
?@BCCCCCBB5999/99>>>@AA?=?A???
@CRDDZ:00702:01072
ACGAGTGCGTTCCCCATGTCGTAGGTACTC
+
BBB??=CCCB6944/8=>>>>;00,00000
@CRDDZ:00703:01060
ATCAGACACGGACACAGCAGAACACAC
+
?@>>@@@@CC=@ACBGBCCCC@CAAAA
@CRDDZ:00704:01070
TCTCTATGCGCTCCACATGTCTAAGGTA
+
>ADABBBBCBB<<:99?@111//,/,/6
@CRDDZ:00704:01097
ACGAGTGCGTCCTC
+
498;111/,222**
@CRDDZ:00706:01088
ACGAGTGCGTTCCCCATGTCGTAGGTACTC
+
BBAABBCCBC@BCC:C@@@@@@>@??;::@
@CRDDZ:00708:01050
ACGAGTGCGTTCCCACTGTCGT
+
BBBBBBB;88,//+1////97;
@CRDDZ:00710:01069
ACGAGTGCGTTCCCACTGTCGTA
+
?AC@@ABC6:,11,/////8984
@CRDDZ:00711:01060
ACGAGTGCGTTCCCCATGTCGTAGGTACTC
+
BBBAAABBA;2444/9=>=@BB@A>@;;;@
@CRDDZ:00711:01086
ACGAGTGCGTTCCCATGTCGTAGTATC
+
@@??=@=9996991444/////..///
@CRDDZ:00719:01093
CGTGTCTCTAGGCACAGGATTTTGTGTAG
+
BBBCBBCDBCB?BCBAA?9999/9>>@AD
@CRDDZ:00722:01091
ACGAGTGCGTTCCCACTGTCGTA
+
:@?;99A@9951;,/////77/4
@CRDDZ:00730:01083
ACGAGTGCGTTCCCCATGTCGTAGGTACTC
+
?BB@AAE@992444/9999@A@98589999
@CRDDZ:00731:01069
ACGAGTGCGTTCCCCATGTCGTAGGTACTC
+
BBBAAAC@;;2444/9>>;<==00,0000/
@CRDDZ:00734:01065
TACTGAGCTACACACACAGAAAGATTGGTG
+
4@><<<A@@@@@>>@944444-47713131
@CRDDZ:00735:01099
ACGAGTGCGTTCCCATGTCGTA
+
BCBBBDB:::244-944/..4.
@CRDDZ:00737:01088
ACGAGTGCGTTCCCACTGTCGT
+
>@B;81<;11,,0000,/////
@CRDDZ:00741:01066
AGCACTGTAGCTGTCACTAGTTACTTGT
+
444444:994;94494988//,///544
@CRDDZ:00741:01072
ATCAAACACGGACACAGCAGAACACAC
+
BAABB<BBBB@@AACBBBBBB@BBBAA
@CRDDZ:00747:01062
ACGAGTGCGTTCCCATGTCGTAGG
+
BBB@AA@;995990944/776/.,
@CRDDZ:00700:01134
ACGAGTGCGTTCCCCATGTCGTAGGTTACTC
+
ABBBBBCBCC@BCC:B9;:?>>87474777?
@CRDDZ:00704:01119
ACGAGTGCGTTCCCCAGTCGTAGGTA
+
B98<BBA>>@2444/94444//.,./
@CRDDZ:00708:01105
ATATCGCGAGGGTATGGAAGACTCTATA
+
B?@ABBBCCCC>CDDC?B?BBBABB???
@CRDDZ:00708:01117
ACGAGTGCGTTCCCCATGTCGTAGGTACTC
+
?BBBB@BBA=2444/9999?@@98689998
@CRDDZ:00711:01122
TCTCTATGCGCTCCACATGTCTAAGGT
+
BBCD=:<DCDCA@=ABAABA>>B6969
@CRDDZ:00711:01126
TCTCTATGCGCTCCACATGTCTAAGGT
+
BCCCGABCCDA@A?CCCCCC@@A@B@B
@CRDDZ:00712:01135
ACCCCATGTCGTAGGTATC
+
4444,984444;9A?ABBB
@CRDDZ:00716:01105
ACGAGTGCGTTCCCACTGTCGTAGAGTC
+
@ACBBBA???544-44444444433333
@CRDDZ:00717:01128
ACGAGTGCGTTCCCCATGTCATAGTACTC
+
AABBBCCBB@6:44-9991<<<11/1///
@CRDDZ:00719:01106
ACGAGTGCGTTCCCACTGTCGTAGT
+
@?>>=@>>99599144444448/..
@CRDDZ:00727:01124
ACGAGTGCGTTCCCCATGTCGTAG
+
ABAABBCA=92444/9991<82,,
@CRDDZ:00728:01102
TCTCTATGCGCTCCACATGTCTAAGGTA
+
44449;>@B??9924989944/777,//
@CRDDZ:00731:01107
ACGAGTGCGTTCCCCATGTCGTAGGTATC
+
BBABBBDBAB6944-9991:A:00,..53
@CRDDZ:00731:01136
TCTCTATGCGCTCCACATGCTAAGGT
+
>99999<<<9AAA;B<CDDEFH?B>A
@CRDDZ:00732:01128
ACGAGTGCGTTCCCCATGTCGTA
+
BCB???C@;;2444/944/444.
@CRDDZ:00733:01137
CGTGGTCTCTAGCACATGGATTT
+
////,/8828//,,////,///+
@CRDDZ:00734:01123
ACGAGTGCGTTCCCCATGTCGTAGGTACT
+
ABBBBBB>;;2444/9991>>8--+--,,
@CRDDZ:00734:01126
ACGAGTGCGTTCCCCATGTCGTAGGTACTC
+
@A:;9CA=:B6999/9999?B@874777=<
@CRDDZ:00735:01125
ATCAGACACGGACACAGCAGAACACAC
+
;?>>@A89887=4;9:BBBBB?AAAB@
@CRDDZ:00737:01143
ACGAGTGCGTTCCCCATGTCGTAGGTACTC
+
=A?BBBCCAA?BCC:BBBA>@@@?==677=
@CRDDZ:00739:01100
ACGAGTGCGTTCCCCATGTCGTAGGTACTC
+
BBBBB@?>>;2444/9999A@@10,01///
@CRDDZ:00739:01121
ACGAGTGCGTTCCCCATGTCGTAGGTACTC
+
BBBAABCCA@?A==7@9::??;0/,0000:
@CRDDZ:00742:01134
ACGAGTGCGTTCCCCATGTC
+
ABBBB?;:445111*///,0
@CRDDZ:00744:01128
ACGAGTGCGTTCCCCATGTCGGTAGGTACTC
+
BB>BBBBBAD@BDC9B;<<AC@CCC@CBCCC
@CRDDZ:00744:01140
ACGAGTGCGTTCCCCATGTCGTAGGTACTC
+
ACCCCBBBCB===94=891;<?00,00/09
@CRDDZ:00747:01110
TAGTATCAGCCTCCGCCATGACGAAGGTATTCC
+
494494:4442442449=;;;BAB6<:;=C@BB
@CRDDZ:00747:01118
CGTGTCTCTAGGCACAGGATTTTGTGTAG
+
CBBCDDCB<<=@BBCBCACCBB9CCDCBB
@CRDDZ:00748:01134
ACGAGTGCGTTCCCCATGTCGTAGGTATC
+
BBB99;CCBB5999/9>A;;;?10,..3.
@CRDDZ:00700:01175
AGCACTGTAGCTGTCACTTAGTTACTTGT
+
9;AACCCBBBCB;;8,--*,222@CC@CC
@CRDDZ:00703:01181
TACTGAGCTACA
+
444449;8////
@CRDDZ:00706:01182
CGTGTCTCTAGGCACAGGATTTGTGTAG
+
BBBCCCBD:9<@C<<9@@99909>444;
@CRDDZ:00706:01186
ACGAGTGCGTTCCCATGTCGTAA
+
DCABA@@99969919//,,,,,*
@CRDDZ:00710:01196
ACGAGTGCGTTC
+
BBBBBBB@;;24
@CRDDZ:00713:01181
ACGAGTGCGTTCCCATGTCGGTA
+
=@@@BBCBBB2//+11//..,.7
@CRDDZ:00719:01172
ACGAGTGCGTTCCCACTGTCT
+
99?999@?<<---+,,,,,//
@CRDDZ:00720:01171
ACGAGTGCTTTCCCCATGTCGTAGTAGTAC
+
1/.//998?>/999/944499444444444
@CRDDZ:00722:01171
ACGAGTGCGTTCCCATGTCGTAGT
+
BBB?AAB;::244-944/882,,,
@CRDDZ:00722:01185
TCTCTAGCGCTCCACATGTCTAAG
+
//////97////,///4:94442/
@CRDDZ:00729:01186
ACGAGTGCGTTCCCATGTCGTAGT
+
BCAABBB;99244-944/666/..
@CRDDZ:00730:01168
ACGAGTGCGTTCCCCATGTCGTAGGTACTC
+
BBCBB?AADECEBB9=9;1;;;0/,0000:
@CRDDZ:00733:01187
ACGAGTGCGTTCCCCATGTCGTAGGTACTC
+
BBBAA@CCFB8;99/88=:9::00,00./.
@CRDDZ:00737:01159
ACGAGTGCGTTCCCCATGTCGTAGGTACTC
+
BBB@AAC;::5999/9>>>>BB8747777=
@CRDDZ:00739:01166
ACGAGTGCGTTCCCACTGTCGTAGTA
+
9;B;;<AA>>69914444///8/../
@CRDDZ:00741:01188
ACGAGTGCGCTTCCTCCATGTCTAGG
+
49;8-88--,,*,0088DB=:89442
@CRDDZ:00742:01182
ACGAGTGCGTTCCCCATGTCGTAGGTACTC
+
?BDABBBCCC@CCC:C@@@????@=@:::?
@CRDDZ:00743:01188
TCTCTATGCGCTCCACATGTCTAAGGT
+
;;==BABCCCA@B59999999995924
@CRDDZ:00747:01192
ACGAGTGCGTTCCCCATGTCGTAGGTATC
+
?BBBBBC@;;2444/9991<<<10,01//
@CRDDZ:00748:01166
ACGAGTGCGTTCCCCATGTCGTAGGTACTC
+
BBB99<CCCH@CCC9B>?@<@@8:577::>
@CRDDZ:00748:01182
ACGAGTGCGTTCCCCATGTCGTAGGTACTC
+
@BB?@@BBCD>??=6@>@@???>?:=:::?
@CRDDZ:00748:01192
TCTCTATGCGCTCCACATGTCTAAG
+
4=AA<D;CEDBFC>AA@BBA111--
@CRDDZ:00749:01160
ACGAGTGCGTTCCCCACTGTC
+
?@AB@>@>11,111*1///,8
@CRDDZ:00709:01231
ACGAGTGCGTTCCCCATGTCGTAGGTACTC
+
BBBAAACBA@5999/999;BBBBB?BAAAB
@CRDDZ:00709:01236
ATATCGCGAGGGTATGGAAGACTCTATA
+
BA@AADCCCDD@CABB?BACCAAB???B
@CRDDZ:00711:01200
ACGAGTGCGTTCCCATGTCGTAGGTACTC
+
?BB@BBCA;;244-9999@@=11,01/1/
@CRDDZ:00711:01231
ACGAGTGCGTTCCCCATGTCGTAGGTACTC
+
BBBAAACD?;7;99/9??AABBBB?B?@@B
@CRDDZ:00713:01234
ACGAGTGCGTTCCCCATGTCGTAGGTACTC
+
?A?>AACA;;2444/9999?AB9848;;;@
@CRDDZ:00714:01212
ACGAGTGCGTTCCCCATGTCGTAGGTACTC
+
BBBBBBCA;;2444/9>>>@AA@@;=::77
@CRDDZ:00717:01206
ACGAGTGCGTTCCCATGTCGTAGGTATC
+
BBBBBBC@;;244-9991=<<10,016/
@CRDDZ:00717:01219
ACGAGTGCGTTCCCACTGTCGT
+
BBBBBBCC::,//+1////436
@CRDDZ:00723:01204
ACGAGTGCGTTCCCATGTCGTAGGTATC
+
ACBBB@C@;=244-9999@@@9858>=9
@CRDDZ:00725:01207
ACGAGTGCGTTCCCCATGTCGTAGGTATC
+
BBABBAB=;;2444/9>>>>888747761
@CRDDZ:00725:01230
TAGTATCAGCCTCGCCATGACGAAGGTAATCC
+
BBCBBBCA@EABBCE@DCBCCCC@CBDEAEC?
@CRDDZ:00726:01243
CGTGTCTCTAGGCACAGGATTTTGTGTAG
+
BBBCBCCCBBBACBCAA=9944/9@@@A@
@CRDDZ:00733:01207
ACGAGTGCGTTCCCCATGTCGTAGGTACTC
+
BBBABAB;;;2444-9?@@?@@@@;@:::@
@CRDDZ:00739:01205
ACGAGTGCGTTCCCATGTCGTAGGTACTC
+
ABBBB@CA>>244-9>>??>>87477777
@CRDDZ:00740:01205
ACGAGTGCGTTCCCATGTCGTAGTAT
+
CBBBAAA=:;244-9948>9943380
@CRDDZ:00740:01242
ACGAGTGCGTTCCCATGTCGTAGGTACTC
+
BBB?@AB@@;54909999>AA<?;?:::@
@CRDDZ:00744:01225
ACGAGTGCGTTCCCCATGTCGTAGGTACTC
+
@BBBBBCB;;2444/9?>>ABB9858999>
@CRDDZ:00746:01205
ACGAGTGCGTTCCCATGTCGTA
+
@@BCCDB>9;244-944/66//
@CRDDZ:00746:01234
ATATCGCGAGGGTATGGAAGACTCTAATAG
+
B;;<CCCECCC?@89949;<83....,.31
@CRDDZ:00747:01200
TAGTATCAGCCTCCGCCATGACGAAGGT
+
4844//////,//,//,49444442484
@CRDDZ:00747:01222
AGCACTGTAGCTGTCACTAGTTACTTGT
+
<<BBCFCC@AACCCCCBCDCG@DCEACC
@CRDDZ:00748:01216
TCTCTATGCGCTCCACATGTCTAAGGT
+
BACACCDCCAAABABBCBAAAAA7859
@CRDDZ:00748:01236
ACGAGTGCGTTCCCCATGTCGTAGGTACTC
+
BBBBBBC;::2444-9999>>>8747777>
@CRDDZ:00749:01231
ACCGAGTGCGTTCCCCATGTCGTAGGTACTC
+
BD@ABB?CBBB2444/9>>>BAA8747777<
@CRDDZ:00709:01252
ACGAGTGCGTTCCCATGTCGTAGT
+
AA9999@?>>6991994-7,,,,,
@CRDDZ:00711:01258
ACGAGTGCGTTCCCCATGTCGTAGGTACTC
+
<BABBBB@>A2444/9999@?>98478444
@CRDDZ:00711:01270
TACGAGTGCGTTCCCCATGTCGTAGA
+
4444444A@AABD??1111/..4311
@CRDDZ:00726:01275
ACGAGTGCGTTCCCCACTGTC
+
@@??@A?>:;,---*,,,,,/
@CRDDZ:00738:01272
TCTCTATGCGCTCCACATGTCTAAGGT
+
/////444;9499548899F9442424
@CRDDZ:00756:00079
ACGAGTGCGTTCCCCATGTCGTAGGTACTC
+
ABBBBBBBBB@CDD:C:;;@@@>@<>999?
@CRDDZ:00761:00070
ACGAGTGCGTTCCCCATGTCGTAGGTACTC
+
BBBBBACCBB>A??6?498=>>>>;>9999
@CRDDZ:00762:00091
ATCAGACACGGACACAGCAGAACACAC
+
C?>@BBCBBB>BBBCB?@@BB<@C???
@CRDDZ:00763:00096
ACGAGTGCGTTCCCCATGTCGTAGGTACTC
+
ABBBBABABC@CCD:D:99=>>8748999@
@CRDDZ:00765:00096
ATCAGACACTCGGACACAGCAGAACACAC
+
@BBB@<><1///,//=??CB?AAACBBB@
@CRDDZ:00769:00097
TACGCTCGACATGCCAGGTACAGGAG
+
////9944994333133111444:44
@CRDDZ:00771:00095
TGATACGTCTCCCTTCCTTAGTTACTTCA
+
44>><<111///+/,/,49448949954@
@CRDDZ:00774:00095
TAGTATCAGCCTCGCCATGACGAAGGTATTCC
+
BBBBBCCA?EFDBBB?ABCCBAC@D@BDE?B@
@CRDDZ:00781:00087
TGATACGTCTCCTTCCTTAGTTACTTCA
+
BCCCCDDCCA?=??B@CBCCB@AAA@DB
@CRDDZ:00782:00084
ACGAGTGCGTTCCCCATGTCGTAGGTACT
+
BCD??@CCCC@D>A7@9;1;;;00,....
@CRDDZ:00788:00095
ACGAGTGCGTTCCCCATGTCGTAGT
+
?@CDBCB@>?5999/9444448/..
@CRDDZ:00790:00096
ACGAGTGCGTTCCCCATGTCGTAGGTACTC
+
AA?AAAABFD?ABA9B;;;:;;87477777
@CRDDZ:00794:00089
ACGAGTGCGTTCCCCATGTCGTAGGTACTC
+
99:B;;9@@A6999/9@?@?>@>?;>;;;B
@CRDDZ:00753:00128
ACGAGTGCGTTCCCCATGTCGTAGGTACTC
+
@BCCCCAAAA@CDD:C;<;@D@9848944:
@CRDDZ:00757:00123
ACGAGTGCGTTCCCCATGTCGTAGGTACTC
+
BBBABBCBBB?BDC>B9;;888>=:==>>>
@CRDDZ:00760:00124
CGTGTCTCTAGGCACAGGATTTTGTGTAG
+
CCBDCCB@AAC@BBCBA<?===4>@811<
@CRDDZ:00760:00125
ACGAGTGCGTTCCCCATGTCGTAGGTACTC
+
;BABBBBB@C==994>999A@>98489884
@CRDDZ:00761:00125
ACGAGTGCGTTCCCCATGTCGTAGGTACT
+
>>AABAA@@@5999/99910;;0/,....
@CRDDZ:00762:00112
TCTCTATGCGCTCCACATGTCTAAGGT
+
AABCBBBBCBCDCCCABBAA@BB@C@C
@CRDDZ:00764:00129
TAGTATCAGCCTCGCCATGACGAAGGTATTCC
+
BBD9:=EB@A?@@;;;<CAB=<:8;?AGAAB@
@CRDDZ:00766:00118
ACGAGTGCGTTCCCCATGTCGTAGGTACTC
+
BB?BBBBACB@ABB:B::9;;<7637777>
@CRDDZ:00767:00100
TGATACGTCTCTCTAGTAC
+
444;44444//,,,,,,//
@CRDDZ:00770:00111
ACGAGTGCGTTCCCCATGTCGTAGGTACTC
+
BBABBBBBBB@CCC:B9988999858999>
@CRDDZ:00779:00144
ACGAGTGCGTTCCCCATGTCGTAGGTA
+
BBACBBB;;;2444-944/////.,./
@CRDDZ:00782:00110
ACGAGTGCGTTCCCACTGTCGTAGT
+
?@B:9@ABDD59904444487....
@CRDDZ:00784:00139
TCTCTATGCGCTCCACATGTCTAAGGT
+
CDCCDDCBCBBBC@ECAAABBEB@C@B
@CRDDZ:00784:00140
ACGCTCGACATGCCCAGGTACAGGAG
+
?BACCCC;:;BBBB=AA@B?CCC@:<
@CRDDZ:00786:00124
ACGAGTGCGTTCCCCATGTCGTAGGTACTC
+
ACBBBBBBCD@CFC9A9;9>>>87477676
@CRDDZ:00787:00129
ACGAGTGCGTTCCCATGTCGTAGTA
+
BBB?BC@@=?59904444333....
@CRDDZ:00788:00116
ACGAGTGCGTTCCCCATGTCGTAGGTACTC
+
BBBBBBBBCC@BCC:C;;;???>=:=7666
@CRDDZ:00788:00138
ACGAGTGCGTTCCCCATGTCGTAGTACTC
+
BB?9:<BBCB=@@@4>991===10//...
@CRDDZ:00793:00141
ACGAGTGCGTTCCCCATGTCGTAGGTACTC
+
BBBABBBBBC@BCD:D:::@<>7647===?
@CRDDZ:00794:00116
ACGGAGTGCGTTCCCCATGTCGTAGGTACTC
+
BB@>@A9@@<<;=BB8B;;9880::9:0./.
@CRDDZ:00795:00147
ACGAGTGCGTTCCCCATGTCGTAG
+
BDBABB=:::5499,444/462,,
@CRDDZ:00797:00131
ACGAGTGCGTTCCCCATGTCGTAGGTACTC
+
BB>ABBBBB@?@CHACBFA@@@AA>BA???
@CRDDZ:00750:00172
ACGAGTGCGTTCCCCATGTCGTAGGTACTC
+
BBBBBBBCBD==9949891::;10,.....
@CRDDZ:00762:00193
ACGAGTGCGTTCCCCATGTCAGGT
+
8;:;99B>992///*/,,,,,.,.
@CRDDZ:00763:00199
TCTCTATGCGCTCCCACATGTCTAAGG
+
9?@111///6//99-44:;49;@@=@@
@CRDDZ:00767:00197
ACGAGTGCGTTCCCCATGTCGTAGGTACTC
+
@@?ABBBB?@=ACC:B?>677:0/,00///
@CRDDZ:00775:00183
ACGAGTGCGTTCCCCATGTCGTAGGTACTC
+
ABBABBCCA?;@@>4>>@@BAA@A=B:;;?
@CRDDZ:00778:00169
ACGAGTGCGTTCCCCATGTCGTAGGTATC
+
<DCCCCCBAA?BFC9B;;9>>>9848999
@CRDDZ:00783:00185
ACGAGTGCGTTCCCTATGTCGTAGGTACTC
+
BB??BBBCCCADC=A@BA@@@@BC?B?=@@
@CRDDZ:00786:00150
ACGAGTGCGTTCCCCATGTCGTAGGTACTC
+
B?>ABBCBBB@BCC:C;;;8?>8737777<
@CRDDZ:00790:00179
ACGAGTGCGTTCCCCACTGTCGTAGTAGT
+
AABBBC9918,/11+1////44:4334//
@CRDDZ:00797:00182
ACGAGTGCGTTCCCCATGTCGTAGGTACTC
+
BBCBABB@@A@CFF:C:99:>>8748999>
@CRDDZ:00797:00193
CGTGTCTCTACGGCACATGGATTTGTGTAGA
+
4444?;===1/.4./44442444-4944448
@CRDDZ:00753:00231
ACGAGTGCGTTCCCCATGTCGTAGGTAT
+
BBB??>DB::5444/9991;;:00,//5
@CRDDZ:00758:00208
ATATCGCGACGGGTACT
+
4344999/////+////
@CRDDZ:00761:00226
ACGAGTGCGTTCCCCATGTCGTAGGTAC
+
BBBBB99;AB=@@@6@<<1>=8--+--,
@CRDDZ:00761:00245
ACGAGTGCGTTCCCCATGTCGTAGGTACTC
+
BBBBBBCCC@6994/9@@@?AA@@?A???A
@CRDDZ:00770:00234
ACGAGTGCGTTCCCATGTCGTAGGTACTC
+
BBB@BBB;;;244-488=<9936477676
@CRDDZ:00772:00211
ACGAGTGCGTTCCCCCATGTCGTAGGTACTC
+
CC<===BBCC@CCBB3B???BBB@??A@@@@
@CRDDZ:00774:00209
ACGAGTGCGTTCCCCACTGTCGTA
+
BBB@@;99@A6111*////,22,/
@CRDDZ:00774:00234
ACGAGTGCGTTCCCCCATGTCGTAGGTACTC
+
BBBBBBBBCD@CBBC3CCBBAAA??;????A
@CRDDZ:00777:00225
TACTGAGCTACCACACACA
+
;<9449>44449:94///6
@CRDDZ:00781:00247
AGCACTGTAGCTGTCACTAGTTACTTGT
+
;<AA=@ACDCCCDCCCCCBBA@CCDACC
@CRDDZ:00787:00234
TCTCTATGCGCTCCACATGTCTAAGT
+
////68>99::499:==944666,//
@CRDDZ:00793:00200
ACGAGTGCGTTCCCCCATGTCGTAGGTACTC
+
BBB@BCB;9929999-9@@@ACCBA>A@@@@
@CRDDZ:00794:00224
ACGAGTGCGTTCCCCATGTCGTAGGTACTC
+
ABB:9<CCCCACCC7A;<;>><00,00//.
@CRDDZ:00752:00273
ACGAGTGCGTTCCCCATGTCGTAGGTACTC
+
?@C@@ACB>>5999/9991<<<10,.///6
@CRDDZ:00757:00271
ATATCGCGGGGGTATGGAAGACTCTAT
+
989>>A99444+9911,1,/,,,,///
@CRDDZ:00758:00264
ACGAGTGCGTTCCCATGTCGTAGA
+
@@?ACHB;4459909444333311
@CRDDZ:00763:00270
TCTCTATGCGCTCACATGTCTAAG
+
94=AD=>=>:111//06//,,,*,
@CRDDZ:00764:00298
ACGAGTGCGTTCCCCATGTCGTAGGTACT
+
BBB@@ABBCC@CCD:C9<<@@;00,00./
@CRDDZ:00767:00262
ATCAGACACGGACACAGCAGAACACAC
+
BAAABBBBAA@BBCCCCBBBBABA>>A
@CRDDZ:00771:00275
ATATCGCGAGGGTATGGAAGACTCTATAG
+
BABAABB@AAC?B@@@=@>@A>>A@:;7:
@CRDDZ:00774:00266
ACGAGTGCGTTCCCCATGTCGTAGGTACTCA
+
BCCBB@99996999-84443333166633..
@CRDDZ:00777:00269
ACGAGTGCGTTCCCCATGTCGTAGGTACTC
+
AA@ABBBB?:2999/9@@A;;;@@<@???A
@CRDDZ:00782:00254
ACGAGTGCGTTCCCCATGTCGTAGTATC
+
AA?BB@CCBB6944-8991;;;10//2,
@CRDDZ:00784:00268
ACGAGTGCGTTCCCCATGTCGTAGGTACTC
+
BBBAA@BBCD@BBB:DBB?;;;31377777
@CRDDZ:00794:00251
ACGGAGTGCGTT
+
AAA?BBDBBBB>
@CRDDZ:00797:00280
ACGAGTGCGTTCCCCATGTCGTAGGTATC
+
BBBB@@@ABA=@@=4>999?>>9848>;4
@CRDDZ:00750:00302
TGATACGTCTCCTTCCTTAGTTACTTCA
+
;<C@@ABB@@A5969;>89888999244
@CRDDZ:00751:00334
ACGAGTGCGTTCCCACTGTCG
+
BBBCBB=:44511,1//////
@CRDDZ:00764:00301
TGATACGTCTCCTTCCTTAGTTACTTCA
+
AAA>;9999995959242444944424;
@CRDDZ:00764:00321
ATCAGACACGGACACAGCAGAACACAC
+
BBBBBBBBBB@BBCCEC@@==244<78
@CRDDZ:00778:00345
ATCAGACACGGACACAGCAGAACACAC
+
>879>>944489999999988744333
@CRDDZ:00781:00339
ATATCGCGAGGGTATGGAAGACTCTATA
+
BAABBBBBBDC>AABB?A?@DCCBB???
@CRDDZ:00784:00331
ACGAGTGCGTTCCCCATGTCGTAGTAC
+
=@@:;<CBBB=>::0;111<<143344
@CRDDZ:00795:00323
TGATACGTCTCCTCCTTAGTTACTTCA
+
449>>>?@---+,,*,*,/42444244
@CRDDZ:00799:00332
TCTCTATGCGCTCCACATGTCTAAGGT
+
4444:ACA@>>11,1//4444492424
@CRDDZ:00750:00377
ACGAGTGCGTTCCCCATGTCGTAG
+
BBBABC>;992444/944444443
@CRDDZ:00763:00354
ATCAGACACGGACACAGCAGAACA
+
9;@@@@AABB?A=<;@@>>99499
@CRDDZ:00764:00362
TAGTATCAGCCTCGCCATGACGAAGGTATTCC
+
944444444?@DBBBAD;<>E@@28244/,.3
@CRDDZ:00770:00380
ACGAGTGCGTTCCCATGTCGTA
+
?BBBBB=944599094443333
@CRDDZ:00780:00397
ACGAGTGCGTTCCCCATGTCGTAGGTA
+
@CBBBBCA=:2444/9991;;;10,./
@CRDDZ:00799:00391
ACGAGTGCGTTCCCACTGTCGTA
+
9<CBBC=9445990944444333
@CRDDZ:00752:00419
TCTCTATGCGCTCCACATGTCTAAGG
+
BBCDFEBBCCB@@<999@>@999292
@CRDDZ:00790:00446
ACGAGTGCGTCCCCATGTCGTAG
+
@B@BAB=?=9999/98410.0,,
@CRDDZ:00794:00413
GACACAAGATGGT
+
,1////,,///77
@CRDDZ:00763:00466
ACGAGTGCGTTCCCACTGTGTA
+
@@;==>>>8969914444/7/,
@CRDDZ:00766:00482
TACTGAGCTACACACACAGAAAGATTGGT
+
BBBCECBCBBCCFCBBBB@AA=BCC@C@A
@CRDDZ:00772:00492
ACGAGTGCGTTCCCCATGTCGTAGG
+
ACBBBBDBC;2444/9991;;8-,+
@CRDDZ:00777:00460
ACGAGTGCGTTC
+
910/1/66,,*/
@CRDDZ:00782:00491
ACGAGTGCGTCCCCATGTCGTAGGTACTC
+
>@@<;<B@89999/9999@@@98489444
@CRDDZ:00752:00506
ACGAGTGCGTTCCCCATGTCGTAGGTAC
+
BBBBAADB?;6444/9>>;;;=00,00/
@CRDDZ:00755:00530
ACGAGTGCGTTCCCACTGTCGTA
+
8>::;<AA@A511-/////66/4
@CRDDZ:00764:00509
GTGATACGTCTCCTTCCTTCTA
+
;>A@@99944::242489244/
@CRDDZ:00771:00504
ACGAGTGCGTTCCCCATGTCGTAGGTATC
+
ABA@?ACA@?6444/9999A@>9847=6/
@CRDDZ:00776:00537
AGCACTGTAGCTGTCACTAGATTACTTGT
+
4444444944444449444944244/,//
@CRDDZ:00781:00524
AGCACTGTAGCTGTCACTAGTTACTTGT
+
<BBCCECBBDDD@AAEGAGBBABBB@BB
@CRDDZ:00782:00549
ACGAGTGCGTCC
+
44344///////
@CRDDZ:00767:00552
TCACTGAGTGCGTC
+
/////////696//
@CRDDZ:00777:00598
ACGAGTGCGTTCCCCATGTCGTAGGTACTCATCACCCGACCCTGCCC
+
ABBBBBCB=:2444/9999@BB>?;>99998888>>8>>?A6::@CC
@CRDDZ:00782:00589
ACGAGTGTGTCTCCATGTC
+
491;;<-,,,,*,**,,,,
@CRDDZ:00795:00595
ACGAGTGCGTCCTACC
+
=@@B@<1111/,,,,*
@CRDDZ:00796:00562
ACGAGTGCGTCCTCCTATGTC
+
=@@@>?991-,2**)***2/,
@CRDDZ:00750:00625
ACGAGTGCGTTCCCACTGTCGTAGTACGTC
+
BBCA?@A?49599094444446/..///6.
@CRDDZ:00759:00643
ACGAGTGCGTTCCCCATGTCGTAGGTACTC
+
ABABBBDB@;2444/9>>>>AA::37<===
@CRDDZ:00770:00606
ACGAGTGCGTTCCCCATGTCGTAGGTACTC
+
>BBBB@BCCD>??=6@>@@?@@??:?::7>
@CRDDZ:00790:00605
ACGAGTGCGTTCCCCATGTCGTAGGTACTC
+
ACCBABB;992444/9999A@<10,01///
@CRDDZ:00752:00687
ACGCTCGACATGCCCAGGTACAGGAG
+
@?ABBCBAB@@88809959>CAB@BC
@CRDDZ:00754:00678
ACGAGTGCGTTCCCCATGTCGTAGGTACTC
+
ACBBB?B@@@@ACC:C::9;@@??:?@@?=
@CRDDZ:00780:00680
ACGAGTGCGTTCCCCATGTCGTAGGTACTC
+
ABACBBB@::2444/9991::=00,//...
@CRDDZ:00780:00685
ACGAGTGCGTTCCCACTGTCGT
+
CBBAB@@;44511,///////0
@CRDDZ:00797:00657
ACGAGTGCGTTCCCCATGTCGTAGTACGTC
+
BDBBBBC;;;2444/9991;;;0/.....4
@CRDDZ:00798:00653
TCTCTATGCGCTCCACATGTCTAAGGT
+
8444?==>@<A11,/664499992424
@CRDDZ:00757:00729
CGTGTCTCTAGGCACAGGATTTTGTGTAG
+
B@AACC:9<BC=@AC?@?A>AA1231;78
@CRDDZ:00760:00732
ACGAGTGCGTTCCCCATGTCGTAGGTACTC
+
BABBBBC@@=7;99/9999>>;00,00/0/
@CRDDZ:00781:00736
ACGAGTGCGTCCTCCATGTCTAG
+
>@@@>@999<49:;244444444
@CRDDZ:00789:00734
TACTGAGCTACCACAC
+
44444;C////5//44
@CRDDZ:00792:00702
ACGAGTGCGTTCCCCATGTCGTAGGTACTC
+
@BC;9<CCBA7;99/9>@>>>;00,00/0/
@CRDDZ:00794:00705
ATATCGCGAGGGTATGGAAGACTCTAT
+
@ABBBCHFAAA>@CCC@B@BBBBC@@?
@CRDDZ:00799:00709
ACGAGTGCGTTCCCACTGTCGTA
+
BA@ABBCB:8,//+1////4333
@CRDDZ:00752:00766
ACGAGTGCGTTCCCACTGTCG
+
@BBBBB@;99511,11////.
@CRDDZ:00753:00776
ACGAGTGCGTTCCCACTGTCGTAGAG
+
B;8<A@@?895991444444444376
@CRDDZ:00773:00767
ACGAGTGCGTTCCCACTGTCGTAG
+
?BBBBBC>88,//+/////43<31
@CRDDZ:00774:00789
ACGAGTGCGTTCCCACTGTCGTAGTACGTC
+
=@A<;<A@8959914444489843344443
@CRDDZ:00751:00806
ACGAAGTGCGGTTCCCCATGTCGTAGGTACTC
+
@A??=@ECBC@B@CDF:C:<;@??98689999
@CRDDZ:00752:00847
ACTGAGCTCACACA
+
,,,,22;4944/,,
@CRDDZ:00758:00824
ACGAGTGCGTTCCCACTGTCG
+
?BB?@ACB@9;::,11,,***
@CRDDZ:00769:00841
TGATACGTCTCCTTCCTTAGTTACTTCA
+
CCDDDCB@AAA=@@C?A?:;9<999?>@
@CRDDZ:00793:00842
ACGAGTGCGTTCCCCATGTCGTAGGTACTC
+
@BABBBBBBB@CB@6=499>><10,01///
@CRDDZ:00796:00825
AACACTGTGAGCTTCGTCACTAGTTACTTGTG
+
>;89949///6//,////444444244:2444
@CRDDZ:00799:00836
TATACGTCTCGTCTA
+
>;:>944//////,*
@CRDDZ:00750:00896
ACGAGTGCGTTCCCCATGTCGTAGGTACT
+
BBBBB@BCDD=?9929499>??8747777
@CRDDZ:00761:00869
ACGAGTGCGTTCCCATGTCGTAGT
+
@B?BBDB94459909444774...
@CRDDZ:00763:00893
ACGAGTGCGTTCCCCATGTCGTAGGTACTC
+
BBBBBBBBFD@BCC:B??>;>>3637777=
@CRDDZ:00764:00886
ACGAGTGCGTTCCCACTGTCGTAGTACGTC
+
BCCBBBA944599184444434......43
@CRDDZ:00767:00891
AGCACTGTAGCTGTCACTAGAT
+
444::>>=A9941///,,0*,,
@CRDDZ:00770:00881
ACGAGTGCGTTCCCCATGTCGTAGGTACTC
+
AA?99<CBBB=@@@6@<<;@@?11,01//6
@CRDDZ:00775:00873
ACGAGTGCGTTCCCCATGTCGTAGTACTC
+
ADCCCCCB;;2444/9991;;;00//..4
@CRDDZ:00775:00882
ACGAGTGCGTTCCCCATGTCGTAGGTACTC
+
BBBBBBBBCC@CBB9?9<;@@@10,01//6
@CRDDZ:00780:00887
ACGAGTGCGTTCCCCATGTCGTAGGTAC
+
@BA:;<A@@@5999/944/886/.,.//
@CRDDZ:00780:00890
ACGAGTGCGTTCCCCATGTCGTAGGTACTC
+
@BC@@@CHCDB?==6>=@:;=;00,00//.
@CRDDZ:00785:00861
ACGAGTGCGTTCCCCATGTCGTAGGTACTC
+
BBBBBBBBCC@BCC:CAA@BA@::5:???A
@CRDDZ:00791:00852
ACGAGTGCGTTCCATGTCGTAGGTACTC
+
BBBBBB@??B6:5;;<1<>=--+----,
@CRDDZ:00793:00870
ACGAGTGCGTTCCCCATGTCGTAGGTACT
+
@BBBBBA;992444/9941;82,,*,,,,
@CRDDZ:00794:00896
TACTGAGCTACACACACAGAAAGATTGGT
+
:9=DDCFCBAEBCCBBAB?885>8847:=
@CRDDZ:00755:00943
ACGAGTGCGTTCCCCATGTCGTAG
+
BDBBBCB>;;2444/9844774..
@CRDDZ:00756:00932
ACGAGTGCGTTCCCCATGTCGTAGGTACTC
+
@ACCCCBCCDCBBB6=9;9>??87477777
@CRDDZ:00757:00931
ATCAGACACGGACACAGCAGAACACAC
+
934994844424444?@?>>@>A;336
@CRDDZ:00761:00919
ATATCGCGAGGGTATGGAAGACTCTATA
+
BC?A@>@@999-4:9==B@AAEDC@@?G
@CRDDZ:00763:00900
ATATCGCGAGGGTATGAAGACT
+
9>9999999//+/////,///.
@CRDDZ:00765:00930
ACGAGTGCGTTCCCCACTGTC
+
CA@ABBBB:8,///+1///,7
@CRDDZ:00766:00940
ACGAGTGCGTTCCCCATGTCGTAGGTACTC
+
BA@@B@BBCD@BDD9B>?86;;0/,00000
@CRDDZ:00767:00905
ACGAGTGCGTTCCCACTGT
+
BBBBBC=9//,--+-,,,,
@CRDDZ:00768:00925
ACGAGTGCGTCCCCATGTCGTAGGT
+
@@CBBB>;44449/9991;:7,-*,
@CRDDZ:00768:00947
TGATACGTCTCCTTCCTTAGTTACTTCA
+
>>?A999D111-1,1,1,//49444244
@CRDDZ:00773:00935
ACGAGTGCGTTCCCCATGTCGTAGGTACTC
+
@A<@BBBCCC@BCC:B?@@???>?:=777=
@CRDDZ:00773:00938
AGCACTGTAGCTGTCACTAGTTACTTGT
+
<<CDDCBCCCBBAABCBBBBA@DBB@BB
@CRDDZ:00774:00928
ACGAGTGCGTTCCCACTGTCG
+
BBBBBB@@44599184444/.
@CRDDZ:00775:00936
TGATACGTCTCCTTCCTTAGTTACTTCAGT
+
BBC@=BB;9;@=A@A@C?BBB@BAA?@@@B
@CRDDZ:00776:00923
TCTCTATGCGCTCCACATGTCTAAGGT
+
44449===@AB@@=A@B@999442424
@CRDDZ:00779:00917
ACGAGTGCGTTCCCCATGTCGTAGGTACTC
+
<CCCDCCA@A8999/9999>@>><:<767;
@CRDDZ:00783:00926
ACGAGTGCGTTCCCCATGTCGTAGTACTC
+
BB?@@DBCBB?BFD:@99111110.////
@CRDDZ:00784:00921
AGCACTGTAGCTGGTCACTAGTTACTTG
+
9>@>9:::888//,//8;8///,//226
@CRDDZ:00785:00910
ACGAGTGCGTTCCACTGTC
+
ABBABD:800*,*,,,,/4
@CRDDZ:00785:00919
ACGAGTGCGTTCCCCATGTCGTAGGTACTC
+
BBBBBBBBC@?@CDACAA@@@@AA?F???A
@CRDDZ:00786:00907
ACGAGTGCGTTCCCCATGTCGTAGGTACTC
+
ABBBB?AB@@@ACC:C??@?==4348999>
@CRDDZ:00791:00907
ATATCGCGAGGGTATGGAAGACTCTATA
+
BB@AABCCEEC>DBBC;<;;A>>A::7=
@CRDDZ:00792:00949
ACGAGTGCGTTCCCCATGTCGTAGGTACTC
+
BBBBBBA@@@@CCD9C:9:BBB@;<@;;;?
@CRDDZ:00795:00922
ACGAGTGCGTTCCCCATGTCGTAGGTACTC
+
?AB@BBB@998<CC7C<<<BCB@;<@;;;A
@CRDDZ:00795:00936
ACGAGTGCGTTCCCCATGTCGTAGGTACTC
+
BA?>>>ABBB@CCC:C9918;7--+-----
@CRDDZ:00796:00949
ACGAGTGCGTCCCCATGTCGTAGGTACTC
+
>@@C;89@99444,444484447>?99<A
@CRDDZ:00750:00996
ACGAGTGCGTTCCCCATGTCGTAGGTACTC
+
BBBBBBBCADEACD:D@@@BBB??:????A
@CRDDZ:00752:00968
ACGAGTGCGTTCCCCATGTCGTAGGTACTC
+
ABBBBBAABD@CHH9B<<<AAAABB??@BA
@CRDDZ:00752:00984
ACGAGTGCGTTCCCCATGTCGT
+
BB>BBBB;;;2444/944/444
@CRDDZ:00759:00971
ACGAGTGCGTTCCCCATGTCGTA
+
BBBBBBCB;;2444/9941744.
@CRDDZ:00762:00978
ACGAGTGCGTTCCCACTGTCGTAGTAGT
+
;@@<;<BBAA599044444439711166
@CRDDZ:00762:00993
CGTGTCTCTAGGCACAGGATTTGATGTAGA
+
4444/6//,00*,////77785/////78/
@CRDDZ:00764:00998
ACGAGTGCGTTCCCATGTCGT
+
BDBABAC@;;2//+1///440
@CRDDZ:00766:00967
ACGAGTGCGTTCCCCATGTCGTAGGTACTC
+
BBB@@@BBBC@BCC:B99;>>?9858989=
@CRDDZ:00769:00950
ACGAGTGCGTTCCCCATGTCGTAG
+
BBB>??DB;;2444/9991;;7--
@CRDDZ:00769:00976
ACGAGTGCGTTCCCCATGTCGTAGTACTC
+
@BA@A@@>>B5999/944/882,,,,,,0
@CRDDZ:00770:00962
ACGAGTGCGTTCCCCATGTCGTAGTACG
+
?@B??ABBBA=@==4>991::;-,,,,,
@CRDDZ:00770:00983
ACGAGTGCGTTCCCCATGTCGTAGGTAC
+
ABB??AAAC?5;99/9991<<8--*,,,
@CRDDZ:00774:00973
ACGAGTGCGTTCCCCATGTCGTAGT
+
BBBBB@BB?A6444/9991<<---,
@CRDDZ:00777:00981
ACGAGTGCGTTCCCCATGTCGTAGGTATC
+
AA?BABCCCD?AAA7@;<1;;=00,..4.
@CRDDZ:00779:00993
ACGAGTGCGTTCCCCATGTCGTAGGTACTC
+
BBB?BBCCAA?ACF:C:;:;??7637777=
@CRDDZ:00781:00984
ACGAGTGCGTTCCCACTGTCGT
+
BBBBA=9:4459914444////
@CRDDZ:00781:00985
ACGAGTGTTCCCATCTC
+
AB>:;9<?-11-/,,,,
@CRDDZ:00784:00971
TACTGAGCTACACACACAGAAAGATTGGT
+
AAABCCCBBCBCECB@?:844-9>?<?=@
@CRDDZ:00784:00972
TGATACGTCTCCTTCCTTAGTTACTTCA
+
BCBCBBC@9?@585959288=?@AA?DA
@CRDDZ:00786:00958
ACGAGTGCGTTCCCCATGTCGTAGGTATC
+
AABABBBBCDBB==69991:::10,.34.
@CRDDZ:00789:00989
TACTGAGTACTCACAC
+
;491;<1/////////
@CRDDZ:00791:00994
ACGAGTGCGTTCCCCATGTCGTAGGTACTC
+
ABB?B?BB@@?@CF:B??@BB?43478999
@CRDDZ:00797:00987
TTCTCTATGCGCTCCACATGTCTAAGGT
+
959BA@BCBDCCBB?BC=@A;;<A598;
@CRDDZ:00751:01017
ACGAGTGCGTTCCCACTGTCGTAG
+
?ABBBB999D611-//////..31
@CRDDZ:00752:01046
ACGGAGTGCGTTCCCCATGTCGTAGGTACTC
+
71.,1888:@ABACC>FAAAABBBA?B:::B
@CRDDZ:00754:01043
ACGCTCGACATGCCCAGGTACAGGAG
+
BB?BBBBBAAABBC>@?=@AEDCACC
@CRDDZ:00756:01021
ACGAGTGCGTTCCCACTGTCGTA
+
CCCCCDCA77,//+1////4444
@CRDDZ:00761:01004
ACGAGTGCGTTCCCACTGTCGTA
+
@@BA?==>89511-////////4
@CRDDZ:00762:01049
ACGAGTGCGTTCCCCATGTCGTAGGTATC
+
BBBBBBCB=96444/9999>>?9848?>9
@CRDDZ:00764:01038
ACGAGTGCGTTCCCATGTCGTAG
+
ADB???CA;;244-944433...
@CRDDZ:00764:01043
TCTCTATGCGCTCCACATGTCTAAG
+
@@CCAA@@@>@>><@A?>@@?9969
@CRDDZ:00765:01043
ATATCGCGGGGGTACTGGAAGACTCTATAG
+
@?AAAAAEKCC0>;9489@<AA?A@98/86
@CRDDZ:00767:01025
ACGAGTGCGTTCCCCATGTCGTAGGTACTC
+
BBBABBA==9;>>>4>999>>?8747777=
@CRDDZ:00768:01010
ACGAGTGCGTTCCCCATGTCGTAGGTACTC
+
BB>BBBBCCDB?==694;8<>;0/,0000:
@CRDDZ:00772:01024
ACGAGTGCGTTCCCCATGTCGTA
+
?CB@@@CB;;2///+111---70
@CRDDZ:00774:01009
ACGAGTGCGTTCCCCATGTCGTAGGTACTC
+
BBBABBBBBB?AAA9A???BBB=;:?499?
@CRDDZ:00775:01001
TCTCTATGCGCTCCACATGTCTAAGGT
+
CCCCEBBBCCB:;;;A>?;;999;>;@
@CRDDZ:00776:01024
ACGAGTGCGTTCCCACTGTCG
+
BBC?AAA?;7,11,1////43
@CRDDZ:00777:01037
TGATACGTCTCCTTCCTTAGTTACTTCA
+
BAA@BCCADAC@C>A@@@BBAA?AAADC
@CRDDZ:00779:01021
ACGAGTGCGTTCCCCAGTCGTAGGTACTC
+
BBBBBABA@;2444/9999>?10,01/1:
@CRDDZ:00781:01021
ATCAGACACGGACACAGCAGAACACAC
+
BBBBBBABBB?BBBBDCCBAB>BBBB?
@CRDDZ:00784:01027
ACGCTCGACATGCCAGTCAC
+
BACCCAA<<1-*))((***,
@CRDDZ:00787:01043
TGATACGTCTCCTTCCTTAGTTACTTCA
+
ACCBBBA@@@?58595924999?99599
@CRDDZ:00791:01005
ACGAGTGCGTTCCCCATGTCGTAGGTACTC
+
BBBBBBCC:::<HH>E;<<@A@CC?BAA??
@CRDDZ:00795:01044
ATATCGCGAGGGTATGGAAGACTCTAT
+
@BBBBBBBCCC>CBAA?B?BBBBBC?A
@CRDDZ:00798:01018
TGATACGTCTCCTTCCTTAGTTACTTCA
+
ABCB@???999692924849;@BBD@<<
@CRDDZ:00754:01096
ACGAGTGCGTTCCCCATGTCGTAGGTACTC
+
BBB=?ACCAC?BCC:CA@@CBBBB@C;;;B
@CRDDZ:00759:01093
ACGAGTGCGTTCCCCATGTCGTAGGTACTC
+
BBB>>>CB;;2444/9999?>?87477671
@CRDDZ:00763:01059
ACGGAGTGCGTTCCCATGTCGTAGT
+
;=><@BCCBBB644-9988<7....
@CRDDZ:00765:01084
ACGAGTGCGTTCCCACTGTCGTAGTAGT
+
;AA;;<A>==511,///////7433444
@CRDDZ:00766:01054
ACGAGTGCGTTCCCCATGTCGTAGGTACTC
+
@A?@BCCB?=;@AA7A@@@ABBBC@B:;;B
@CRDDZ:00768:01051
TACTGAGCTACGACACAGATGAATG
+
44444444484444441////,*,,
@CRDDZ:00771:01064
ACGAGTGCGTTCCCACTGTCG
+
9;?A@@AA>>511,///////
@CRDDZ:00773:01051
ACGAGTGCGTTCCCCATGTCGTAGTAC
+
ACC@??CDDB=?==6=891<<8+****
@CRDDZ:00775:01069
ACGCTCGACATGCCCAGGTACAGG
+
BB?ABCB;99988819@<@>9995
@CRDDZ:00776:01092
ACGAGTGCGTTCCCCATGTCGTAGGTA
+
?CD??>C@;>2444/9991<;;0/,//
@CRDDZ:00777:01073
ACGAGTGCGTTCCCCATGTCGTAGGTACTC
+
BCAABBCCBA?BBB7A9::>>;0/,0000:
@CRDDZ:00777:01083
ACGAGTGCGTTCCCCATGTCGTAGGTACTC
+
BCBBEACCAABAHH:DBBBBBAAA>?:::@
@CRDDZ:00781:01054
TGATACGTCTCCTTCCTTAGTTACTTCA
+
BBBBBBBDECD@C@AB=>=?A?BDC@CC
@CRDDZ:00782:01094
ACGAGTGCGTTCCCACTGTCG
+
BBBBBB>;88,//+1////43
@CRDDZ:00783:01066
ACGAGTGCGTTCCCCATGTCGTAGGTACTC
+
BBC@AAB@;;2444/9991>><11,01///
@CRDDZ:00786:01052
TGATACGTCTCCTTCCTTAGTTACTTCA
+
@ABAAC@BDDB<=6969<@@A@DEFBCC
@CRDDZ:00786:01076
TCTCTATGCGCTCCACATGTCTAAGG
+
ACEDBBBBCBABD@BAAAB:49>596
@CRDDZ:00787:01072
TAATATCATGCCTTCCCGCCATGACGAAGGTAATCC
+
442////////,/,//+442484449989249>=9;
@CRDDZ:00787:01084
ACGAGTGCGTTCCCCATGTCGTAGGTACTC
+
9@@ABBCCAB=;:60:111;6643134444
@CRDDZ:00789:01076
ACGAGTGCGTTCCCACTGTCGTA
+
9<@ABCB?:>2//+////////4
@CRDDZ:00792:01067
ACGAGTGCGTTCCCCATGTCGAGGTACTC
+
BBC@AAA>>@5111+11/////42399:4
@CRDDZ:00794:01073
TCTCTAGCGCTCC
+
,,,,,/78////,
@CRDDZ:00796:01051
TGCTGATATCAGCTGTACGT
+
111;??;CBAAABB;;8700
@CRDDZ:00796:01094
ACGCTCGACATGCCCAGGTACAGGA
+
BCBB?ABBA9=9==:998;BCCCAC
@CRDDZ:00799:01072
ACGAGTGCGTTCCCCATGTCGTAGG
+
BBCCBBB>;;2444/9981::2,,*
@CRDDZ:00751:01135
CGTGTCTCTAGGCACAGGATTTTGTGTAG
+
ACCB@?@?@@@?BGDCCBDCCC9CB@>@B
@CRDDZ:00753:01138
TAGTATCAGCCTCCGCCATGACGAAGGTATTCC
+
494894;44429424499>9AA@A=@>BAACLA
@CRDDZ:00757:01133
TCTCTATGCGCTCCACATGTCTAAG
+
44449=BB>B=11,//1499=:@24
@CRDDZ:00757:01144
ACGAGTGCGTTCCCCATGTCGTAGGTACTC
+
@A?BBBBABE@CCB:C9999>>8748999>
@CRDDZ:00762:01149
ACGAGTGCGTTCCCCACTGTCGTA
+
@AB@?A@;992///+////////4
@CRDDZ:00764:01132
ACGAGTGCGTTCCCCATGTCGTAGGTACTC
+
?BBBBCDC@?BAAA7A@@@@@>:;::000:
@CRDDZ:00764:01140
ACGAGTGCGTTCCCCATGTCGTAGGTATC
+
=@A?AACCCD@BBB6=9:1::<00,//53
@CRDDZ:00766:01134
ACGCTCGTACCATGCCAGTAGCAGA
+
;;0//8/44:@@>;>,//.,*(***
@CRDDZ:00766:01148
ATCAGACACTCGACACAGGCA
+
934444.//////6/44/,//
@CRDDZ:00777:01141
AGCACTGTAGCTGTCACTAGTTACTTGT
+
<@CBCCBBCBBCACCDCDEBB@CCD@CE
@CRDDZ:00777:01148
ACGCTCGACATGCCAGGTACA
+
:;;DCBBB@1/--+--*,,//
@CRDDZ:00780:01102
ACGAGTGCGTTCCCCATGTCGTAGGTACTC
+
BB?@BBBCCC@CB=7A@@?@@@??:=::7@
@CRDDZ:00784:01139
ACGAGTGCGTTCCCCATGTCGTAGTAT
+
A?>@?ABBBC?C:B4?99111<10./0
@CRDDZ:00787:01141
ACGAGTGCGTTCCCCATGTCGTAGGTACTC
+
?A@BBBCDB@6994-999;???>><>777=
@CRDDZ:00789:01109
ACGAGTGCGTTCCCCATGTCGTAGGTACTC
+
BBAABBBBBC@DDB9B9:1;;;0/,00009
@CRDDZ:00790:01140
CGTGTCTCTAGGCACAGGATTTTGTGTAG
+
4494BBA>A;:68>>9464;;;,444449
@CRDDZ:00793:01115
AGCACTGTAGCTGTCACTAGTTACTTGT
+
=>DCCCAAB@?FCBCBAAABB@BBB@BC
@CRDDZ:00794:01117
ATATCGCGAGGGTATGGAAGACTCTATAGA
+
B@A@BBBB@DD@E???>B>@@@@BBBABB:
@CRDDZ:00794:01135
ACGAGTGCGTTCCCCATGTCGTAGGTACT
+
?BB??@BBCB==9949991<<8--+--,,
@CRDDZ:00796:01122
ACGAGTGCGTTCCTCATGTCGTAGGT
+
?BCCBDCBBBAB@BBB?B=9=@:::;
@CRDDZ:00796:01143
AGCACTGTAGCTCGTCACTAGTTACTTGT
+
49>ABA@>BA<994@;AAAAA@5949549
@CRDDZ:00799:01142
ACGAGTGCGTTCCCCATGTCGTAGGTACTC
+
BBDB?=BABC@CCB9A=>=:?;10,0111;
@CRDDZ:00753:01173
ACGAGTGCGTTCCCCATGTCGTAGGTACTC
+
BBB@>>BCCD>?==6=9:8???8637777=
@CRDDZ:00762:01153
ATCAGACACGGACACAGCAGAACACAC
+
BAABBB@>@@8<<AAACCCAA=@B@@A
@CRDDZ:00763:01163
ACGAGTGCGTTCCCCATGTCGTAGGTACTC
+
EDCAA@>>CB@ABC:B::;>@@<?:<777=
@CRDDZ:00763:01181
TACTGAGCTACCACACACAGAAAGATTG
+
;<<44@A994429444444444-3.6,,
@CRDDZ:00764:01188
ACGAGTGCGTTCCCCATGTCGTAGGTAC
+
BBBBCBCC@==@AA7A;;1;;8-,+,,,
@CRDDZ:00767:01153
TGATACGTCTCCTTCCTTAGTTACTTCA
+
AACBAACAAAF@B@BBC@ABB@CCD?DB
@CRDDZ:00768:01177
ATATCGCGTACGGGTATGGAAGACTCTATAGA
+
=>944=8//////+//6;2424443333.33.
@CRDDZ:00768:01193
ACGAGTGCGTTCCCCATGTCGTAGTA
+
BBBBAACB;;2444/9991;;;10./
@CRDDZ:00769:01155
ACGAGTGCGTTCCCATGTCGTAG
+
AA>@BCA94459919444774..
@CRDDZ:00771:01174
ACGAATGCGTTCCCCATGTCGTTAGGTAC
+
B@>?=?;99C5999/944444424;96//
@CRDDZ:00776:01169
ACGAGTGCGTTCCCACTG
+
BBBBB86611,-000,,/
@CRDDZ:00777:01189
ACGAGTGCGTTCCCCATGTCGTAGGTACTC
+
BBBBBBBA?@@ABC:B@?=7<90/,0000:
@CRDDZ:00780:01190
ACGAGTGCGTTCCCACTGTCGTAG
+
BCDCBCA;99244094444433..
@CRDDZ:00781:01186
ACGAGTGCGTTCCCACTGTCGTAGAGTC
+
@BCBBB>;995990444444444334..
@CRDDZ:00781:01188
ACGAGTGCGTTCCCATGTC
+
BBBBAA=899511,1//,,
@CRDDZ:00785:01175
ACGAGTGCGTTCCCCATGTCGTAGGTACTC
+
BBBBBBBCDE@CDB9C;::?AB??:?:::A
@CRDDZ:00792:01152
ACGAGTGCGTTCCCCATGTCGTAGGTACTC
+
EBBBCBCCDDB?==4=899???00,00//7
@CRDDZ:00792:01182
ATATCGCGAGGGTATGGAAGACTCTATA
+
=:9;<AAD@=?<?A?B@B?ACGCC???A
@CRDDZ:00794:01155
ACGAGTGCGTTCCCCATGTCGTAGGTATC
+
BBBBBBBBBC@BCB9A9<;BBBAB?B<<;
@CRDDZ:00796:01153
ACGAGTGCGTTCCCCATGTCGTAGGTACTC
+
BAACBBBBBC@BCB9A999=AA>?<?;;;A
@CRDDZ:00798:01173
ACGAGTCCCATGTCGTAGGTACTC
+
BB??;8880844:944//,111//
@CRDDZ:00798:01197
ACGAGTGCGTTCCCCACTGT
+
<A@ACCB;88,///+1///,
@CRDDZ:00751:01224
ACGAGTGCGTTCCCATGTCGTAGGTACTC
+
BB>ABBCB=9244-9999A?>9848999>
@CRDDZ:00754:01232
ACGAGTGCGTTCCCATGTCGTAGTAC
+
ADC@?AEB@@79909991=>;-,,,,
@CRDDZ:00755:01217
ATCAGACACGGACACAGCAGAACACAC
+
?@AACCABCC?BBCCECHAAA@A>>??
@CRDDZ:00758:01220
AGCACTGTAGCTGTCACTAGTTACTTGT
+
AAEFBBBCCFBCBBCDBBBBB@C@A>@C
@CRDDZ:00760:01208
ACGAGTGCGTTCCCACTGTCGTAGTA
+
;;@CAA?AAA=@B8;89444333111
@CRDDZ:00766:01220
ACGAGTGCGTTCCCATGTCGTAGGTATC
+
ABBBBBCCCC644-89911;;00,/73.
@CRDDZ:00767:01226
ATATCGCGAGGGTATGGAAGACTCTATA
+
@CCCBBCCC?=<@=@A?B@B:<;BBAB?
@CRDDZ:00768:01228
ACGCTCGTACCATGCCAGGTAGACA
+
>A:44;444:89;77-1,*,****,
@CRDDZ:00771:01208
ACGCTCGACATGCCAGTA
+
ABCC@>@@99911-11/.
@CRDDZ:00772:01204
TAGTATCAGCCTCGCCATGACGAAGGTATTCC
+
A@AACC=@;;8<BC;=>@;99>>592444231
@CRDDZ:00776:01207
TACTGAGCTACACACACAGAAAGATTGGT
+
BBBBBBCBB99<CCCCCAABD>F@@5:5:
@CRDDZ:00780:01201
ACGAGTGCGTTCCCATGTCGTAGAT
+
?BB:;<DA>@59919999>==8378
@CRDDZ:00786:01231
ACGAGTGCGTTCCCCATGTCGTAGGTACTC
+
BBB??BCA::2444,9A@?ACDBB>;=@@>
@CRDDZ:00787:01248
ACGAGTGCGTTCCACATGTCGTAGGT
+
BBB??ACBCC@C@C@@@BCBCBBBAA
@CRDDZ:00789:01217
ACGAGTGCGTTCCCATGTCGTAGGTACTC
+
?A?AAABCDD899-8999>??87477777
@CRDDZ:00790:01234
TGATACGTCTCCTTCCTTAGTTACTTCA
+
HCCBCCDCBCC788;=@=@CC@AAAABB
@CRDDZ:00793:01210
TACTGAGCTACCACACACA
+
99;49@B/1//,/7/////
@CRDDZ:00794:01208
ACGAGTGCGTCCCAC
+
>?:;9>>B9911+//
@CRDDZ:00795:01231
TACTGAGTGCTACCA
+
444,,2,,,,,,,24
@CRDDZ:00796:01246
TACTGAGCTACACACACAGAAAGATTGGT
+
??ADA@ACCCBBBA@?@@>AA<AB>9777
@CRDDZ:00797:01201
TACTGAGCTACACACACATG
+
4949:?9=94494,,,,,,,
@CRDDZ:00798:01234
ACGAGTGCGTTCCCATGTCGTAGGTACTC
+
?AB@@@BB9459919981;;;.0,.....
@CRDDZ:00799:01221
ACGAGTGCGTTCCCACTGTCGTAGTAG
+
BCC???CB=9;=>:9944443836111
@CRDDZ:00799:01232
ACGAGTGCGTTCCCCATGTCGTAGGTACTC
+
B;;;@A>?AA5999-944499943134444
@CRDDZ:00799:01246
ACGAGTGCGTTCCCCATGTCGTAGTACG
+
@@:;99>>996999,444/888/..///
@CRDDZ:00766:01253
ACGAGTGCGTTCCCCCCCATGTCGTAGGTACTC
+
BBB@?@;;995949999&4@>?@?>9858@@>?
@CRDDZ:00799:01274
ATATCGCGAGGGTAT
+
6;11111/4/65///
@CRDDZ:00815:00097
ACGAGTGCGTTCCCCATGTCGTAGGTACTC
+
@@?AAAAAAB@AAA8A??BBAA9649;<<>
@CRDDZ:00803:00142
ACGAGTGCGTTCCCCATGTCGTAGGTACTC
+
BBBBBBBBBC@CCC:C@A?ABC=@=@@@@@
@CRDDZ:00804:00129
AGCACTGTAGCTCGTCACTAGTTACTTGTG
+
444444444444444444444924492444
@CRDDZ:00818:00137
ACGAGTGCGTTCCCCATGTCGTAGGTACTC
+
BBBBBAABBC@BBD:CA@?==@8748999>
@CRDDZ:00819:00102
ACGAGTGCGTTCCCAC
+
BCB9999991,-0*,,
@CRDDZ:00821:00133
ACGAGTGCGTTCCCCATGTCGTAGGTACTC
+
?;:9@9499959992=88433331016111
@CRDDZ:00822:00132
ACGAGTGCGTTCCCCATGTCGTAGGTACTC
+
BBBBA@BBCD@BBC:B??>;@>76377777
@CRDDZ:00823:00144
ACGAGTGCGTTCCCACTGTCGT
+
BBBBBBA@66,--+-,,,,///
@CRDDZ:00824:00120
ACGAGTGCGTTCCCCATGTCGTGTACTC
+
BBAABBCCCCBCCB7=9;;@??AABABB
@CRDDZ:00828:00137
ACGAGTGCGTTCCCCATGTCGTAGGTATC
+
?B99;BCCCC@CDD9<;<1;<<11,.///
@CRDDZ:00833:00135
ACGAGTGCGTTCCCCATGTCGTAGGTACTC
+
ACABBCCBC@;===4>999;???@>A????
@CRDDZ:00804:00163
TCTCTATGTCGCTCACATGCTAGGT
+
/814/1////////44444444484
@CRDDZ:00804:00170
ACGAGTGCGTTCCCCATGTCGTAGGTACCTC
+
@CCCBCA>445999/9@BCCCCCC?B?<==A
@CRDDZ:00806:00158
TACTGAGCTACACACACAGAAAGATTGGT
+
??ACCBAA?99<B>A@BBBBB=AAA=?:?
@CRDDZ:00806:00161
ATATCGCGAGGGTACTGAAGACTCTATAG
+
4>>>>991/,,*,,,,,,*,,/.46669>
@CRDDZ:00813:00156
ACGAGTGCGTTCCCCATGTCGTGGTACTC
+
B@B@BBDB=:2444,999;ABBB=AABBB
@CRDDZ:00815:00190
TAGTATCAGCCTCGCCATGA
+
49449999665////78,,-
@CRDDZ:00815:00193
ACGAGTGCGTTCCCCATGTCGTAGGTACTC
+
BB@?AAFC?@7;99/9>@@@A@@@;@:::@
@CRDDZ:00818:00153
TGATACGTCTCCTTCCTTAGTACTTCA
+
BBBBBBBBCCC@E@D@B@98889969@
@CRDDZ:00820:00160
ACGAGTGCGTTCCCC
+
44344==9995111+
@CRDDZ:00821:00157
ACGAGTGCGTTCCCCATGTCGTAGGTA
+
BBAAABBBCD@?;:08/1110800,..
@CRDDZ:00822:00176
ACGAGTGCGTTCCCCATGTCGTAGGT
+
BBBABBCDCDA;::0/11-88-00,.
@CRDDZ:00823:00194
CGTGTCTCTAGGCACAGGATTTTGTGTA
+
//11/77149=24////,/888*11///
@CRDDZ:00825:00185
ACGAGTGCGTTCCCCATGTCGTAGGTACTC
+
BBBABBCCBCB?==6@@??@AA8747777=
@CRDDZ:00828:00172
ACGAGTGCGTTCCCCATGTCGTAGGTACTC
+
BBB?BBC@=95999/999;?@@@A<@:::@
@CRDDZ:00828:00180
ACGAGTGCGTTCCCCATGTCGTAGGTACTC
+
AA??BBCA992999/9>>>@CCBEEC@@@B
@CRDDZ:00828:00183
ACGAGTGCGTTCCCCATGTCGTAGGTACTC
+
?BBBBBCBA>6444-99999>>98589998
@CRDDZ:00831:00160
ACGAGTGCGTTCCCCACTGTC
+
=@ABBBD@;;,---*-,,,,/
@CRDDZ:00832:00153
ACGAGTGCGTTCCCCATGTCGTAGGTACTC
+
@ABBBBD?=;2444,99999;;@?=?9999
@CRDDZ:00833:00188
AGCACTGTAGCTGTCAATAGTTAATTGT
+
<BCBBCBDAAAC>:;EAC==<8;5;9<<
@CRDDZ:00833:00189
ACGAGTGCGTTCCCCATGTCGTAGGTACTC
+
BBBBCB@;442999/9>>>@BBBCAB@@@B
@CRDDZ:00834:00163
ACGAGTGCGTCC
+
=@>=;2---**0
@CRDDZ:00835:00153
TGATACGTCTCCTTCCTTAGTTACTTCA
+
BCCCDCCDD@;24592424449444249
@CRDDZ:00837:00194
ACGAGTGCGTTCCCCATGTCGTAGGTACTC
+
?BBABBCBBBAA??6?9;;BCCAB?B<<<B
@CRDDZ:00844:00164
ACGAGTGCGTTCCCCCATGTCGTAGGTACTC
+
FBBCBB994459999+4444<???A@B:::B
@CRDDZ:00847:00167
ATCAGACACTCGGATATAGCAGAAC
+
8;99>:0/////,//4444999><>
@CRDDZ:00848:00197
ACGAGTGCGTTCCCCATGTCGTAGGTACTC
+
?BBBBCBBBB@CDD:C:9;8>>98589999
@CRDDZ:00804:00210
AGCACTGTAGCTGTCACTAGTTACTTGTTGTG
+
9@@@9444444444;4444442/77,//,/72
@CRDDZ:00806:00203
ACGAGTGCGTTCCCCATGTCGTAGGTACTC
+
??BBBBAAAB@CFD:F:99=@@=<;>99;A
@CRDDZ:00819:00203
ACGAGTGCGTTCCCCATGTCGTAGGTACTC
+
AA@BBBB@@B@ABC:CAA?9::>;:=777=
@CRDDZ:00819:00230
ACGAGTGCGTTCCCCACTGTCGTA
+
:BB<;<CC==:;;;11///,772*
@CRDDZ:00823:00216
TCTCTATGCGCTCCACATGTCTAAGGT
+
9==>AAC<<<CBC@CAA@B<<=B@A><
@CRDDZ:00823:00217
ACGAGTGCGTTCCCCATGTCGTAGGTACTC
+
@CC@@@ECCC@CCC9C9<;???8747777>
@CRDDZ:00823:00221
ACGAGTGCGTTCCCCCATGTCGTAGGTACTC
+
?@>@AACDFE@BCCB3@;;1;;;10,....4
@CRDDZ:00828:00236
AGCGTTCCCCATGTCGTAGGTACTC
+
@D@>>5999/9@A@BDBB@@A?<=@
@CRDDZ:00829:00248
CGTGTCTCTAGGCACATGGATTTGTGTAG
+
CCCCCCBBBBCBBBA999<99919@944C
@CRDDZ:00830:00227
ACGAGTGCGTTCCCCATGTCGTAGGTACTC
+
BB?ABBBB@A@CFD:C:;;>?@98689999
@CRDDZ:00833:00247
TATATCGCGAGGGGTA
+
9996681//1///*.4
@CRDDZ:00835:00208
ATCAGACACGGACACA
+
937;4;;>>>5991,,
@CRDDZ:00835:00241
ACGAGTGCGTTCCCCATGTCGTAGGTACTC
+
ABBBBBBBCC?@CD:C9:17;70/,0::::
@CRDDZ:00837:00213
ACGAGTGCGTTCCCCATGTCGTAGGTACTC
+
@ACBBBCB;;2444/9>>>??>87311111
@CRDDZ:00838:00226
ACGAGTGCGTTCCCCATGTCGTAGGTACTC
+
BBBBBBBAAD@BCC:CB@@??@@?<@???A
@CRDDZ:00840:00201
ACGAGTGCGTTCCCCATGTCGTAGTAT
+
A@@@B@@;<<>???+11//88/43349
@CRDDZ:00841:00219
ACGAGTGCGTTCCCCCATGTCGTAGTA
+
ACABBC@;9924444,9444797....
@CRDDZ:00841:00246
TACTGAGCTACACACACAGAAAGATTGGT
+
BBBB@ACBCCBBBCEDC@??B>CBB>A>A
@CRDDZ:00843:00203
ACGAGTGCGTTCCCCATGTCGTAGGTACTC
+
BBAAB?B@AB@ABC:C9<<BBA8:5:777?
@CRDDZ:00846:00208
ACGAGTGCGTTCCCCATGTCGTAGGTACTC
+
BBBABABAAB?AAB:BBBB??A??:????A
@CRDDZ:00801:00274
ACGAGTGCGTTCCCCATGTCGTAGGTACTC
+
ABB??>CBA;7:44/9999@AA?@=@;;;?
@CRDDZ:00802:00266
ACGAGTGCGTTCCCCATGTCGTAGGTACTC
+
?BBABBBBCC@BCC:DBBBBCCCCAB????
@CRDDZ:00803:00267
ACGAGTGCGTTCCATGTCGTAGGTACTC
+
BBB=?=BBCB@B@CB@@?@@@A?B:::@
@CRDDZ:00803:00284
ACGAGTGCGTTCCCCATGTCGTAGGTACTC
+
BBB@A@C@==2444/9999ACCBC@B;<<B
@CRDDZ:00805:00290
TGTCTATGCGCTCCACATGTCTAAGGT
+
BACCCCB;:88//-11899994499<9
@CRDDZ:00806:00298
ACGAGTGCGTTCCCCATGTCGTAGGTACTC
+
BCB@@ACCD;7499/9899???8747777<
@CRDDZ:00807:00299
ACGAGTGCGTTCCCCATGTCGTAGGTACTC
+
ABA9;<CCBB9;;9/9899>??8737777>
@CRDDZ:00812:00254
TGATACGTCTCCTTCCTTAGTTATCTG
+
??AABABBBBB?B>B?B@=>88)((&&
@CRDDZ:00813:00266
ACGAGTGCGTTCCCCATGTCGTAGGTACTC
+
ABBAAAB@;;2444/9999@AB98489999
@CRDDZ:00814:00265
ACGAGTGCGTTCCCACTGTC
+
?BA<;9@>99511,////,,
@CRDDZ:00814:00296
ACGAGTGCGTTCCCCATGTCGTAGGTACTC
+
BBBBBBB;@;5499-9999>>>8747>===
@CRDDZ:00816:00293
ACGAGTGCGTTCCCCATGTCGAAGGTACTC
+
BBBBBBB>992444/9999>9959589999
@CRDDZ:00818:00281
ACGAGTGCGTTCCCATGTCGTAGGTAT
+
?@BBBB@;99244-9441:76/.,./6
@CRDDZ:00819:00256
CGTGTCTCTAGGCACAGGATTTGTGTA
+
444999=>@DC:;<??><99919?9//
@CRDDZ:00820:00261
ACGAGTGCGTTCCCCATGTCGTAGGTACTC
+
ABCBBBCBCE@CCC9C?A?BCB995:;99@
@CRDDZ:00820:00296
TAGTATCAGCTCGCCATGA
+
849@11////////7=994
@CRDDZ:00835:00298
AGCACTGTAGCTGTCACTAGTTACTTGT
+
@@ACBCBCCCCBBBBBBBCBB@DBB@BB
@CRDDZ:00844:00260
ACGAGTGCGTTCCCCATGTCGTAGGTACTC
+
BBB@BBBCDH@BAA9@=@@BBBBC@C?@@B
@CRDDZ:00847:00284
ACGAGTGCGTTCCCACTGTCG
+
CBB?AABC9>511,/////66
@CRDDZ:00848:00264
ATATCGCGAGGGTATGGAAGACTCTATA
+
BB???CBCCBB>BABB?B?BCCCC?<??
@CRDDZ:00804:00323
ACTCACGATACGTACACGCTCGATCGTGTACGCTACGTACGTCTACA
+
******0006CB;7777-,,,0046986:77<=68::8664000000
@CRDDZ:00804:00327
ACGAGTGCGTTCCCCATGTCGTAGGTACTC
+
?BB@BAB@@@?CCF:B:;;@A@>?<?999@
@CRDDZ:00808:00309
ACGAGTGCGTTCCCACTG
+
@BB9:<BC::,--+,,,,
@CRDDZ:00814:00312
ACGAGTGCGTTCCCACTGTG
+
;ABBB@AB;;61>-11/,**
@CRDDZ:00815:00307
ACGAGTGCGTTCCCCATGTCG
+
=@@@@ABBBB6///+111-88
@CRDDZ:00817:00328
ACGAGTGCGTCCTCCATGTCTA
+
998/1////787,,*//6/,//
@CRDDZ:00821:00345
ACGAGTGCGTTCCCCATGTCGTA
+
CBA@A@=?::5449/9941;40,
@CRDDZ:00823:00349
ACGAGTGCGTTCCCCATGTCGTAGGTACTC
+
?BBBBAA=?@@CCB9=;99>>>8747777<
@CRDDZ:00824:00349
ACGAGTGCGTCTCC
+
993////////,,,
@CRDDZ:00828:00320
ACGAGTGCGTTCCCACTGTCG
+
BDABEBA@@@5//+1/,,***
@CRDDZ:00829:00319
ACGAGTGCGTTCCCCATGTCGTAGGTACTC
+
BDBA?A<<>DACCC:C<<;????@>@???B
@CRDDZ:00829:00332
TACTGAGCTACACACACAGAAAGATTGGT
+
BCB===A;;;ABBDAAACBBB=BAA?A@B
@CRDDZ:00829:00344
ATATCGCGAGGGTATGGAAGACTCTATA
+
??A?BB?=CA;0999959?@98731111
@CRDDZ:00831:00330
ACGAGTGCGTTCCCCATGTCGTAGGTACTC
+
BBBBBBBBBB>@DD:C::9ABB@A?A;;9>
@CRDDZ:00833:00321
TCTACTATGCGCTCCGACATGTCTAAGTA
+
/////<1//=1/11,//44@>>1/,*,,0
@CRDDZ:00833:00325
ACGAGTGCGTTCCCCATGTCGTAGTACTC
+
@BABBBDCB@;=994>999?>:00..,,,
@CRDDZ:00834:00323
ACGAGTGCGTTCCCA
+
@@BA>>>91-+,20*
@CRDDZ:00835:00308
ACGAGTGCGTTCCCACTGT
+
>>>A=;488961?-1///,
@CRDDZ:00835:00341
ACGAGTGCGTTCCCCATGTCG
+
BBBABBB;;;2///*////..
@CRDDZ:00837:00311
AGCACTGTAGCTGTCACTAGTTACTTGT
+
@CCCBBBCCCCCECCDCCBBB?@@@>@@
@CRDDZ:00841:00301
ACGAGTGCGTTCCCACTGTCG
+
BCB@?@=@=?;:;,11,,***
@CRDDZ:00842:00321
ACGAGTGCGTTCCCCATGTCGTAGGTA
+
?BBBBBBBAC@B??4=991;;110,./
@CRDDZ:00843:00311
ACGAGTGCGTTCCCCATGTCGTAGGTACTC
+
BB?ABBCCCCBCCC9BBBB@@@BA>A7777
@CRDDZ:00844:00347
ATATCGCGAGGGTATGGAAGACTCTATAG
+
C?>@AA@AGED@CBBBCC?CBB@@?BBAA
@CRDDZ:00845:00321
ACGAGTGCGTTCCCCATGTCGTAGGTATC
+
BBBBBBBBCC?BDD:B9;98888731661
@CRDDZ:00848:00300
CGTGTCTCTAGGC
+
44BBABCCDBA=?
@CRDDZ:00807:00361
AGCACTGTAGCTTGTCACTAGTTA
+
899<:4//;1//,/6/4499882/
@CRDDZ:00835:00360
TAGTATCAGCCTCGCCATGACGAAGGTATTCC
+
@@@;9<B<99C<<;;@BA=><CCECDJD=<<@
@CRDDZ:00843:00396
ACGAGTGCGTTCCCACTGTCG
+
BBB?BBBA44511,1//////
@CRDDZ:00847:00363
ACGAGTGCGTTCCCCATGTCG
+
?BABBDC>@;2///+11/,,,
@CRDDZ:00820:00440
ATATCGCGAGGGTATGGAAGACTCTATA
+
AA9<<CCDECB>B@BB@B?BBA@==776
@CRDDZ:00823:00430
ACGAGTGCGTTCCCCATGTCGTAGTACTC
+
BBCBBBB@992444/9999?>=4334444
@CRDDZ:00831:00431
ACGAGTGCGTTCCCATGTCGTAGTACG
+
CBABBC=?:;244-9444777311111
@CRDDZ:00844:00442
TAGTATCAGCCTCGCCATGACGAAGGTATTCC
+
BHC::?BBBB?CBBBDCBBCCCC@CACCC;;7
@CRDDZ:00832:00490
ATCAGACACGGACACAGCAGA
+
CCBBBCC:91-1111/,,7//
@CRDDZ:00834:00454
CGTGTCTCTAGGCACAGGATTTGTGTAG
+
@CBB::;?BBB>ACC@B?99909?944;
@CRDDZ:00836:00461
ACGAGTGCGTTCCCCACTGT
+
BBCBCCA;88,///*////,
@CRDDZ:00801:00514
ATATCGCGAGGGTATGGAAGACTCTATA
+
BBA@BB;;::4-9B>>8<<<CCCCB???
@CRDDZ:00801:00548
TACTGAGCTACCACACACAGAAAGATT
+
49;44;C<9449=444444444-4.4,
@CRDDZ:00814:00518
ACGAGTGCGTTCCCCATGTCGTAGG
+
@>@@BBA@@A5999-9981..4..,
@CRDDZ:00817:00517
TACTGAGCTACACACACAGAAAGATTGGT
+
11/877:CBBBBB:9999>?>9>>>6747
@CRDDZ:00828:00523
ACGAGTGCGTTCCCACTGTCG
+
BBB??@@=9461A-////,,,
@CRDDZ:00828:00525
ACGAGTGCGTTCCCCATGTCGTAGGTACTC
+
?BBAB=BBHC>@?=6=999=AA><<>9999
@CRDDZ:00829:00515
TACTGAGCTTCCACACACAGAAGAT
+
44444>BB??;98////////,...
@CRDDZ:00829:00546
GTCTCGGAAAAAAAAAAAAAAAAACCCCCCCCCAAAAAAAAAAAAAAAAATTTTTTTTTTT
+
+,,,,,*/;;;::6666666666"44444444"4444444444444444"44444444444
@CRDDZ:00830:00536
TAGTATCAGCCTCGCCATGACGAAGGTATTCC
+
CDC::=BA@@>AAAC=@@>AAA@=@@@>@8;5
@CRDDZ:00832:00514
ACGAGTGCGTTCCCCACTGTCGTA
+
==;;;=BBA@1111+1////87;0
@CRDDZ:00833:00519
ACGAGTGCGTCCTCCATGTCGT
+
=@?BA>9994424924344///
@CRDDZ:00838:00511
TACTGAGCTACACACACAGAAAGATTGGT
+
@@ABBBCC@??ACCCDB@;;;7;?@@D@C
@CRDDZ:00846:00538
TGATACGTCTCCTTCCTTAGTTACTTC
+
:<CAA?B<<ACCC@CAC@CCG@;<<@B
@CRDDZ:00806:00560
TGATACGTCTCCTTCCTTAGTTACTTCA
+
AACB;;=<<AB?A?A;8;899944/,,,
@CRDDZ:00812:00558
ACGAGTGCGTTCCCCACTGTCGT
+
BB?::<CB>>,/11+1////879
@CRDDZ:00818:00596
ACGAGTCGTCCATGCA
+
:8//,,06/424////
@CRDDZ:00819:00574
TCTCTATGCGCTCCACATGTCTAAGGT
+
///4:@B@@A?9954449444492424
@CRDDZ:00837:00571
ACGAGTGCGTTTCCCCATGTCGTAGGTACTC
+
ACBBBABBCC@=BCC:BAAA;993137777=
@CRDDZ:00848:00567
ACGAGTGCGTTCCCCACTGTCG
+
=@B@@@B@::,---*-,,,,66
@CRDDZ:00802:00619
AGCACTGTAGCTGTCACTAGTTACATGT
+
ACCCCCBCCCCCBBBCCCDCB@AAABAA
@CRDDZ:00808:00627
ACGAGTGCGTTCCCCATGTCGAAGGTACTC
+
BBBBBCCB=:2444/9999?@@;>689??@
@CRDDZ:00814:00616
ATATCGCGAGGGTATGGAAGACTCTATA
+
BB9;;<<BBCC<B9<;99@?88:69<=?
@CRDDZ:00818:00640
TAGTATCAGCCTCGCCATGACGAAGGTATTC
+
9844949888<@944:999994424244/,.
@CRDDZ:00823:00649
AGCAACTGTAGCTGTCACTAGTTACTTGT
+
9@992444:BBAEBA=9:71//,/88,44
@CRDDZ:00831:00631
ACGAGTGCGTTCCCCATGTCGTAGGTACTC
+
BBBCBBBCCCB?=9298==<>>8747====
@CRDDZ:00840:00603
ATATCGCGACGGGTATGGAGACTCTATAGA
+
??A@@BBB:::=::99B@CCBBBA@>;66.
@CRDDZ:00841:00635
AGCACTGTAGCTGTCACTAGTTACTTGTT
+
9>@==ACCCDCC@@A4444442/665//,
@CRDDZ:00846:00637
ACGAGTGCGTTCCCCATGTCGTAGGTACTC
+
BBCAEBC?AA@CCB9B9;;99998689999
@CRDDZ:00847:00608
AACAGACACGGACACAGCAGAACACAC
+
949444////,//22,,,0,,*,26.1
@CRDDZ:00804:00651
ACGAGTGCGTTCCCACTGTCGT
+
BCCBEAB@99511,11/////0
@CRDDZ:00815:00677
TGATACGTCTCCTTCCTTAGTTACTTCA
+
BCCCBBBBCCB89;;?C?111:1//766
@CRDDZ:00821:00694
TACTGAGCTACACACATCAGAA
+
>;<<BAD@;894;//,,,,,,*
@CRDDZ:00823:00653
ACGAGTGCGTTCCCACTGTCG
+
@BACBB499?511,1/////.
@CRDDZ:00830:00650
GTTCCACAGGTATTTTTCGATCCCTTTTGACGGGCATTTGCCAGCGTTTCG
+
@FAD::=AAACCBBCB-::<>67,111,44444-4494-44249449A9>:
@CRDDZ:00836:00696
TAGTATCAGCCTCGCCATGACGAAGGTATCC
+
BBBCAAABA@;9449899999?<,/,///.3
@CRDDZ:00838:00679
ACGAGTGCGTCCTCCATGTCTA
+
4979949894424;24444///
@CRDDZ:00848:00693
TCTCTATGCGCTCCACATGTCTAAGGT
+
@A@@;<9CEDHCC@CCCBCB?B@5969
@CRDDZ:00801:00701
ACGAGTGCGTTCCCCATGTCGTAGTACGT
+
A@?@ABBB=?5999/9848<76.......
@CRDDZ:00815:00720
ACGAGTGCGTTCCCCATGTCGTAGGTACTC
+
@CB;:<CBBA>B??4@991;;;10,.////
@CRDDZ:00816:00742
ACGAAGTGCGTTCCCCATGTCGTAGAGT
+
9>3:7;BDDBA2444/999983331111
@CRDDZ:00821:00739
TAGTATCAGCCTCGCCATGACGAAGGTATTCC
+
??A::=BCBB>AACDACBCDD::;<@DBD?B?
@CRDDZ:00823:00728
ACGAGTGCGTTCCCACTGTGTCTGAAGGTA
+
89?>?>>>992/856////22,/..,,*,2
@CRDDZ:00824:00726
ACGAGTGCGTTCCCCATGTCGTAGGTACTC
+
?BBBBBBBAD=ACHBC<<<@CB@A?A???A
@CRDDZ:00826:00742
ACGAGTGCGTTCCCCATGTCGTAGGTATC
+
ABABBBCBBB6444-8991::;10,//53
@CRDDZ:00831:00731
ATATCGCGAGGTATGGAAGACTCTAT
+
BAABBBBCCC@B@>;687;??>=:::
@CRDDZ:00835:00717
CGTGTCTCTAGGCGACAGGATTTTGTTGTAG
+
999944488>>433444424999,4424499
@CRDDZ:00839:00708
ACGAGTGCGTTCCCATGCGTAGTACT
+
BBBBBB98445991499986/..///
@CRDDZ:00839:00709
AGGGGGGAAAGAAAAAAAT
+
77::;8+7<-///////&/
@CRDDZ:00806:00782
ACGAGTGCGTTCCCCATGTCGTAGAT
+
@@BBCBBBDD@C;:07111...3113
@CRDDZ:00831:00785
ACGAGTGCGTTCCCCATGTCGTAGGTACTC
+
BBBBBBBBCC@CBA9>9::<>>8747==77
@CRDDZ:00835:00798
ACGAGTGCGTTCCCCACTGTCGT
+
49>999?>@@5111*////////
@CRDDZ:00836:00756
TCTCTATGCGCTCCACATGTCTAAGGT
+
>>9A<<;@BBBCB=@@@A<99>@<?;?
@CRDDZ:00842:00759
ATCAGACACGGACACAGCAGAC
+
48>A@@@ACC@BA>>:-----,
@CRDDZ:00843:00763
ACGAGTGCGTCGTCCATGTC
+
9<8<7;-*(((((((*.984
@CRDDZ:00845:00756
ACGAGTGCGTTCCCACTGTGTAG
+
84>8?@?@;;51A811/,***,,
@CRDDZ:00800:00820
ACGAGTGCGTTCCCACTGTCGTA
+
=@A@@@BD;;,//,1////874.
@CRDDZ:00803:00813
TAGTATCAGCCTCCCATGACGAAGGTATTCC
+
CCD::>CAA@>@@@<BAAA;<<=@9>9;:<>
@CRDDZ:00804:00846
ACGAGTGCGTTCCCCATGTCGTAGGTACTC
+
BBBABBCCCB?A=9298898>?87477777
@CRDDZ:00807:00804
ACGAGTGCGTTCCCCATGTCGTAGGTACTC
+
??BBBBCBA@=?=9299@8:>>9748999?
@CRDDZ:00816:00810
TACTGAGCTACACACACATGAA
+
<=AAA@CC<;<9A---,,,,*)
@CRDDZ:00816:00819
ACGAGTGCGTTCCCCATGTCGTAGGTACTC
+
99>>AABBBBADHI:AAA;;;;11,.///8
@CRDDZ:00816:00840
TACTGAGCTACACACACAGAAAGGTGC
+
A@ACDGCBBABCCCCCDBA??<@=@BA
@CRDDZ:00817:00827
ACGAGTGCGTTCCCCATGTCGTAGGTACTC
+
BBBBBCC@;;2444/99998>>8747777>
@CRDDZ:00824:00810
ACGAGTGCGTTCCCCATGTCGTAGGTACTC
+
ABBBB@BCCC>@??6====?@A7637777=
@CRDDZ:00831:00818
CGTGTCTCTAGGCACAGGATTTTGTGTAG
+
BBBCDEBB???@CBCCBEA@@@6=CB@AB
@CRDDZ:00835:00823
ACGAGTGCGTTCCCCATGTCGTAGGTACT
+
BBBBBBCA;;2444/9991:97-,*,,,,
@CRDDZ:00841:00803
ATCAGACACGGACACAGCAGAACACAC
+
?@BBCBCBBB?BCCCHDDCCB=BBBB?
@CRDDZ:00841:00843
ACGAGTGCGTTCCCCATGTCGTAGGTACTC
+
BBABCBBA::2444/999;;@8-,+,,,,2
@CRDDZ:00847:00820
ACGAGTGCGTTCCCCATGTCGTAGGTACTC
+
ABBBBBCBBB===9299;9>@?98689998
@CRDDZ:00804:00869
ACGAGTGCGTTCCCCATGTCGTAGGT
+
ABCBBD@9992444/994/6///.,.
@CRDDZ:00808:00873
CGTGTCTCTAGGCACAGGATTTGTGAG
+
=@CECFC<<<B899@>=849914=94/
@CRDDZ:00809:00856
ACGAGTGCGTTCCCCATGTCGTAGGTA
+
?BBBCBEA;;2444/9991;;;10,01
@CRDDZ:00810:00861
ACGAGTGCGTTCCCCATGTCGTAGGTACTC
+
?BBBB@AAAA@ADD:D::9?CC@@=@;;;A
@CRDDZ:00810:00882
ACGAGTGCGTTCCCCATGTCGTAGGTACTC
+
ABBBBBCCCB8944-8899>>:10,00./.
@CRDDZ:00814:00877
ACGAGTGCGTTCCCATGTCGTAGATC
+
;AACBC@?>>5990944444843371
@CRDDZ:00815:00866
ACGAGTGCGTTCCCCATGTCGTAGGTATC
+
BBABBBBBCB8::4-9991?>;11,./8/
@CRDDZ:00819:00881
ACGAGTGCGTTCCCCATGTCGTAGGTA
+
ACBB@@BCCB6444/9991;;8-,+,,
@CRDDZ:00824:00899
ACGAGTGCGTTCCCCATGTCGTAGTAT
+
BBCBBB=:445999/9444>:943342
@CRDDZ:00825:00879
ACGAGTGCGTTCCCATGTCGTAG
+
BCA?AAB@=9511,1///44431
@CRDDZ:00826:00888
ACGAGTGCGTTCCCCATGTCGTAGGTACTC
+
BA>?BABBCD@BCC:C<<<@@@@@=@:::A
@CRDDZ:00827:00886
ACGAGTGCGTTCCCCATGTCGTAGGTATC
+
BBB?@ABB@=>A?:4?9;1<<<10,0<8/
@CRDDZ:00830:00898
ACGAGTGCGTTCCCCATGTCGTAGTACT
+
BBBBBBBCCD==992=991;;8-,,,,,
@CRDDZ:00834:00869
TAGTATCAGCCTCGCCATGATCGAAGGTATT
+
>999==;:9B@D@995944499:75656//,
@CRDDZ:00834:00889
ATCAGACACGGACACAGCAGAACACAC
+
BBBB@?@@A@;;<CEDEBCCB@99;@@
@CRDDZ:00836:00880
ACGAGTGCGTTCCCACTGTCGTAGTAGTC
+
BBABBDB;::244-844444393111661
@CRDDZ:00837:00875
ACGAGTGCGTTCCCCATGTCGTAGGTACTC
+
@A?AAAAAAD@BCC:C?@?;@@7637777>
@CRDDZ:00837:00883
ACGAGTGCGTTCCCCATGTCGTAGGTACTC
+
CDA@?ACCBD?AA=7>491:::00,00./.
@CRDDZ:00838:00884
ACGAGTGCGTTCCCCATGTCGTAGGTACTC
+
?ADBBBBBCD@BBB9?;;1;;=00,00...
@CRDDZ:00841:00880
ATCAGACACTCGGACACAGCAGAACACACA
+
=>>>>::6////,/69:?@BA@@<=93377
@CRDDZ:00843:00852
ATATCGCGAGGGTATGGAAGACTCTATAG
+
A89<BBBCCCCACCCB@C@CABCCB=@?A
@CRDDZ:00843:00873
ACGAGTGCGTTCCCCATGTCGTAGGTACTC
+
BBB?BBCCCC@CBC:C;<<AAABB@D;<;C
@CRDDZ:00845:00871
ACGAGTGCGTTCCCACTGTC
+
9<@@@C@911,11,////,/
@CRDDZ:00847:00878
TCTCTATGCGCTCCACATGTCTAAGGT
+
@@ACDCBBCDDAA?CCCBCBAB=;==@
@CRDDZ:00801:00917
TGATACGTCTCCTTCCTTAGTTACTTCA
+
CNCCBAABC@;242859298=9>@A>EA
@CRDDZ:00801:00925
ACGAGTGCGTTCCCCATGTCGTAGGTACTC
+
AA?ABBBBCC@BCFAD9;:???>?;=7::>
@CRDDZ:00801:00938
ACGAGTGCGTTCCCATGTCGTAGTAC
+
ABBABB@;9959904444886,,,,,
@CRDDZ:00802:00930
ACGAGTGCGTTCCCCATGTCGTAGGTACTC
+
?BBBBBDBC@6944/989988000,00./:
@CRDDZ:00804:00904
ACGAGTGCGTTCCCATGTCGTAGGTACTC
+
9;;9>99949244-444433331011111
@CRDDZ:00804:00925
ACGAGTGCGTTCCCACTGTC
+
BBA:9;>>6:,11,/////4
@CRDDZ:00805:00932
ACGAGTGCGTTCCCACTG
+
AAC@?@@;//,--+-,,,
@CRDDZ:00809:00907
ACGAGTGCGTTCCCCATGTCGTAGGTATC
+
@ACBBBCCCB6944/8=>=>>?8747=7/
@CRDDZ:00816:00929
ACGAGTGCGTTCCCACTGTCGT
+
BBABAAA>4961@81//////,
@CRDDZ:00816:00930
ACGAGTGCGTTCCCACTGTCGTAGAGTC
+
?AA@@@@B9969914444487776674.
@CRDDZ:00817:00921
ACGAGTGCGTTCCCACTGTCG
+
BBB=ABBA44511,1/////.
@CRDDZ:00819:00905
ACGAGTGCGTTCCCCATGTCGTAGGTACTC
+
BBBBBBCCB@6944-8991;;;00,//...
@CRDDZ:00822:00917
ACGAGTGCGTTCCCCATGTCGTAGGTACTC
+
BBBAAAEBB@==9929999>?<10,01///
@CRDDZ:00826:00938
ACGAGTGCGTTCCCCATGTCGTAGGTACTC
+
BBABABCCCD?AA=7=9997<>86377777
@CRDDZ:00827:00909
ACGAGTGCGTTCCCCATGTCGTAGGTACTC
+
BBBBBBBBBC@BCC:B9<:???8747777>
@CRDDZ:00828:00932
AGCACTGTAGCTGTCACTAGTTAATTGT
+
BACHCCBBCCCECBBBBCBBC?C?CBCC
@CRDDZ:00829:00935
ACGAGTGCGTTCCCCATGTCGTAGGTACTC
+
AA?>ABCBBB@BCH:C@@AABAAB=@:::?
@CRDDZ:00830:00918
ACGAGTGCGTTCCCCATGTCGTAGGTACTC
+
BBB??=BCFD>@?=6=4:8<??87477777
@CRDDZ:00831:00943
TACTGAGCTACACACACAGAAAGATTGGT
+
;9>ABA@CC@@@<<<<99BCB@B@@:7,0
@CRDDZ:00833:00913
TGATACGTCTCCTTCCTTCAGTTACTTCA
+
@@A@BCC>?11-1,17A,//443.17;7.
@CRDDZ:00833:00943
ACGAGTGCGTTCCCCATGTCGTAGGTATC
+
;<CBBBCCDC@BCC:D9;:A??7947==6
@CRDDZ:00834:00929
ACGAGTGCGTTCCCCATGTCGTAGGTACTC
+
@BB9:<DCBB=?=@4>999>>;11,01///
@CRDDZ:00837:00940
TCTCTATGCGCTCCACATGTCTAAGGT
+
44944CCBAA@9;8<A@>999442424
@CRDDZ:00841:00914
AGCACTGTAGCTGTCACTAGTTACTTGT
+
@BBCAAACCCCBBBBBBBCBB@CBB@BC
@CRDDZ:00844:00918
ACGAGTGCGTTCCCCATGTCGTAGGTACTC
+
ABBAAABBBB@BCC:C@@?@BA3657777>
@CRDDZ:00847:00925
TGATACGTCTCCTTCCTTCAGTTACTTC
+
BCDC@AA@>996959B@59/443...4*
@CRDDZ:00848:00936
ACGAGTGCGTTCCCCATGTCGTAGGTACTC
+
ABC;9<CCCC?BAA7@;;1;;8-,+,,,,,
@CRDDZ:00848:00948
TAGTATCAGCCTCGCCATGACGAAGGTATTCC
+
B@A@@@A@>A><<:@@CECDBBCAB@AAAAC@
@CRDDZ:00849:00918
ACGAGTGCGTTCCCCATGTCGTAGGTATC
+
CB>BBB9;<B?BBB7A<<9?>>9813894
@CRDDZ:00849:00929
ACGAGTGCGTTCCCCATGTCGTAGGTACTC
+
ABB>?@CCCCBBBA7@9:8>>>8747777=
@CRDDZ:00849:00939
ACGAGTGCGTTCCCACTGTCG
+
>@@@@@@B99611-/////00
@CRDDZ:00806:00953
ATCAGACACGGACACAGCAGAACACAC
+
BAAB99;@@@=@@AABBAB@@=@@@@B
@CRDDZ:00807:00996
AGCACTGTAGCTGTCACTAGTTACTTGT
+
BBBBCDFDCCCCCA@@BBA@@>A@@=@B
@CRDDZ:00809:00965
ACGAGTGCGTTCCCCATGTCGTAGGTACTC
+
@CBBBDDBAA?AB=7=9::>>?7637777>
@CRDDZ:00811:00962
ATATCGCGAGGGTATGGAAGACTCTATA
+
10111/6/44;:444;5964443766<>
@CRDDZ:00811:00985
ACGAGTGCGTTCCCACTGTCG
+
BDBBABB@44511,1////,,
@CRDDZ:00812:00952
ACGAGTGCGTTCCCCATGTCGTAGGTACTC
+
BB?ABCDB==;@=>4>999>??>=:=:::?
@CRDDZ:00815:00972
ACGAGTGCGTTCCCACTGTCGT
+
ABB?>@>>89511,////////
@CRDDZ:00815:00976
ATATCGCGAGGGTATGGAAGGCTCTATAGAGG
+
ABBABCCCBBG?BCCB?B?B@BBCC>@@BAB?
@CRDDZ:00819:00950
ACGAGTGCGTTCCCACTGT
+
@BBA@AB@77,,,*-,,,,
@CRDDZ:00819:00953
ATATCGCGAGGGTATGGAAGACTCTATA
+
BBABBCCDCCD>CABB?B?ADDCCA@A@
@CRDDZ:00819:00955
ACGAGTGCGTTCCCCATGTCGTAGGTACTC
+
@A?BBCCC@A>ADC:C=<<@AA??;?????
@CRDDZ:00820:00962
ACGAGTGCGTTCCCCATGTCGTAGGTACTC
+
@CBBBBDBB@=?==4=4;1;;;00,00/0/
@CRDDZ:00822:00957
AGCACTGTAGCTGTCACTTGTGTGC
+
9@>94:4;;;<;99994964D?@94
@CRDDZ:00822:00994
ATCAGACACGGACACAGCAGAACACAC
+
BBBBBBA?@@?BCBBBEDCCB@BCB8:
@CRDDZ:00823:00966
ACGAGTGCGTTCCCCATGTCGTAGTACTC
+
@@ABBCDBBA@CCF:D:<1:;8--,,,,,
@CRDDZ:00823:00980
ACGAGTGCGTTCCCCATGTCGTAGGTACTC
+
BBC@AACCBB?CC?9?9;8>>>98589999
@CRDDZ:00824:00980
ACGAGTGCGTTCCCCATGTCGTAGGTATC
+
ABBAB?CB?:2444/9999>?>8737771
@CRDDZ:00824:00983
ACGAGTGCGTTCCCCATGTCG
+
ABBBBBB;;;2///+1/////
@CRDDZ:00826:00966
ACGAGTGCGTTCCCCATGTCGTAGGTACTC
+
BA@BBBA@>?5999/9>>ABBCCCAF;:;B
@CRDDZ:00827:00958
CGTGTCTCTAGGCACAGGTTTTTGTGTA
+
9999BB@@@<969999;24499+4;;88
@CRDDZ:00829:00994
ACGAGTGCGTTCCCCATGTCGTAGTA
+
BBB>?@BA995499/99811/8/../
@CRDDZ:00830:00965
ATCAGACACGGACACAGCAGAACAC
+
BB>@BBBBBB?BBCCECCBCB@BBB
@CRDDZ:00832:00980
ACGAGTGCGTTCCCCATGTCGTAGGTACTC
+
BAABBBBBBD?BCCAC?@@@AA??:<:77=
@CRDDZ:00832:00986
TGATACGTCTCCTTCTTAGTTACTTCA
+
<<=CCBCA:77+-+-,*,,,2444244
@CRDDZ:00833:00998
ACGAGTGCGTTCCCCATGTCGTAGGTACTC
+
?BB@BABBCC?BAA6?99;@AA9848999@
@CRDDZ:00839:00964
ATCAGACACGGACACAGCAGAACACAC
+
BB?AABBAAA@BCCCCCCCBB>BBBBB
@CRDDZ:00841:00959
TAGTATCAGCCTCGCCATGACGAAGGTATTCC
+
49<999A;9:@C<=<=A@BBD<<7<;8:><A=
@CRDDZ:00841:00979
ACGAGTGCGTTCCCCATGTCGTAGGTACTC
+
@BB@BCCCAA?BHIAC;;;@??>><>:;7=
@CRDDZ:00841:00988
ACGAGTGCGTTCCCCATGTCGTAGGTATC
+
:<DBBBCCAA>BDE:D:;;@@@@@=?BA>
@CRDDZ:00842:00968
ACGAGTGCGTTCCCCATGTCGTAGGTAC
+
BBBA?=BCDE?AA=6=481;;8-,+,,,
@CRDDZ:00844:00988
ACGAGTGCGTCCTACCT
+
CBA?===?1--****)*
@CRDDZ:00845:00956
ACGAGTGCGTTCCCCATGTCGTAGGTA
+
BBCBAABBBA6:44-9991><;10,./
@CRDDZ:00845:00957
ACGAGTGCGTTCCCCATGTCGTAGGTACTC
+
ABBBBCCCAA<=BCACB@A@BB??:?:::=
@CRDDZ:00806:01020
ACGAGTGCGTTCCCACTGTCGTAG
+
@BA<;<B@AB59908444/640.0
@CRDDZ:00808:01007
ACGAGTGCGTTCCCCATGTCGTAGGTACTC
+
ABBAB?C;;;2444-9999@>>98689999
@CRDDZ:00813:01015
ACGAGTGCGTTCCCACTGTCG
+
EDBABB@;//,11,1////43
@CRDDZ:00827:01029
ACGAGTGCGTTCCCCATGTCGTAGGAACTC
+
@ABABBDCAA@BCC:CBBB;<<BB>?4787
@CRDDZ:00831:01017
TACTGAGCTACACACACAGAAAGATTGGT
+
ABBDFBB??@BCCCB@AACCC<>@@=?:;
@CRDDZ:00842:01042
ACGAGTGCGTTCC
+
443//6//,0*,,
@CRDDZ:00843:01023
ACGAGTGCGTTCCCCATGTCGTA
+
?A>@BBBBDB2444/944/442,
@CRDDZ:00801:01078
ATCAGACACTCGGACACAGCAGAACACACA
+
>8899166///6,//444@A9;9>=A@@>?
@CRDDZ:00802:01097
AGAGTGCGTTCCCACTGTCGT
+
@?A<<>;;;211-//1/////
@CRDDZ:00809:01086
ACGAGTGCGTTCCCATGTCGTA
+
BBBBBB>;992440944/66//
@CRDDZ:00811:01069
CGTGTCTCTAGGCACAGGATTTTGTGTAG
+
BDCCCBBBDCB@CBA@B69999/949:=B
@CRDDZ:00811:01098
TAGTATCAGCCTCGCCATGACGAAGGTATTAC
+
<<A<99E<949484489899<<B?@:;11,//
@CRDDZ:00816:01063
ATCAGACACGGAGCAGAACACACAGAC
+
A@BBBBABBB@ABBBBC@CBAAAB??@
@CRDDZ:00816:01090
ACGAGTGCGTTCCCACTGTCGTAGTAGT
+
B??ABBCBBB244-9444487837111.
@CRDDZ:00821:01067
CGTGTCTCTAGGCACAGGATTTGATGT
+
@A@??><99?@5749/1,111,////,
@CRDDZ:00821:01085
ACGAGTGCGTTCCCCATGTCGTAGGTACTC
+
BBB@AACCCD@CDC:DBA@@BBBB>@:;;@
@CRDDZ:00826:01076
ACGAGTGCGTTCCCCATGTCGTAGGTACTC
+
AA??@BBCCBB?==6=4::???><:=777>
@CRDDZ:00829:01061
ACGAGTGCGTTCCCCATGTCGTAGGTACTC
+
BDCBBBB:;;2444-9989?>>7637766;
@CRDDZ:00830:01083
ACGAGTGCGTTCCCACTG
+
BBABB@;;//,--+,,,,
@CRDDZ:00835:01058
ACGAGTGCGTCGTCCATG
+
1/.2,,////////7944
@CRDDZ:00837:01089
TGATACGTCTCCTCTA
+
994?99949--*,,,*
@CRDDZ:00837:01098
ACGAGTGCGTTCCCACTGTCGTAGGT
+
@A?A@A??>@611-1///////4313
@CRDDZ:00845:01074
ACGAGTGCGTTCCCCATGTCGTAGGTACTC
+
?BBBBBBBBE@CCC:C???BBB=;=A;<<B
@CRDDZ:00800:01143
ACGAGTGCGTTCCCATGTC
+
ABBBBC>8992//+1////
@CRDDZ:00805:01114
TACTGAGCTACACACACAGAAAGATTGGT
+
BBBBCCDCB???CBCCC@@@B@CBB<><<
@CRDDZ:00805:01144
ACGAGTGCGTTCCCACTGTCGTAG
+
BBBBBCB@4454909444444443
@CRDDZ:00806:01102
ACGAGTGCGTTCCCCACTGTCGTAG
+
?AABBBB;;;2444/8444443...
@CRDDZ:00808:01131
TACTGAGCTACACACACAGAAAGATTGGT
+
A@FCCCCCBBBCBBCDCBBBB?ABB?@>?
@CRDDZ:00808:01144
TAGTATCAGCCTCGCCATGACGAAGGTATTCC
+
BBC@@ABDBA>BAAA?ACBDD::;<@CACAD@
@CRDDZ:00815:01113
ATCAGACACGGACACAGCAGAACACA
+
=@??@@?@@@=@@@@@AA999998>>
@CRDDZ:00815:01136
ACGAGTGCGTTCCCCATGTCGTAGGTACTC
+
AA?>>>AABB@BCD:?998>>>98589999
@CRDDZ:00816:01140
ACGAGTGCGTTCCCCATGTCGTAG
+
BB@BBBCCC@2444/9991118-,
@CRDDZ:00819:01112
ATCAGACACGGACACAGCAGAACACAC
+
B???BCCCBA?AB@?:;<<;B?GBDDD
@CRDDZ:00822:01106
ACGAGTGCGTTCCCCATGTCGTAGGTAC
+
?A@CCCCBCD@BHC9@9<1::8-,+,,,
@CRDDZ:00828:01117
ACGAGTGCGTTCCCCATGTCGTAGGTACTC
+
BCABBBBBAA@ACC:C::99><10,11111
@CRDDZ:00833:01129
CTCTAGCGCTCCCACATGTCTAAGGTA
+
,,,,,6844444-4444:94442/,/6
@CRDDZ:00835:01109
ACGAGTGCGTTCCCACTGTCGTA
+
BBABBB=?::2//+//////..3
@CRDDZ:00840:01102
ACGAGTGCGTTCCCCATGTCGTAGGTACTC
+
BCABBCCCCC@CHC:>9;98888737716=
@CRDDZ:00842:01100
ACGAGTGCGTTCCCCATGTCGTAGGTACTC
+
BBABEBECDB@ACF:B9;;>>?8747777<
@CRDDZ:00846:01101
ACGAGTGCGTTCCCCACTGTCGT
+
=939>>@?995111*////////
@CRDDZ:00846:01148
ACGCTCGACATGCCCAGGTACAGGAG
+
BBBBABEBCBBCCC>@?=?@89;=@@
@CRDDZ:00801:01152
ACGAGGTGCGTTCCCCATGTCGTAGT
+
?@BBB>BA>>@5111*////666433
@CRDDZ:00804:01152
TACTGAGCTACACACACAGAAAGATTGGT
+
99;CCBACB?@@>=999>99918831101
@CRDDZ:00804:01181
ACGAGTGCGTTCCCCATGTCGTAGGTACTC
+
BB?AABBBB===99499;8?>>9858999>
@CRDDZ:00809:01192
ACGAGTGCGTTCCCACTGTCGT
+
?ABCCBB@=92//+1///////
@CRDDZ:00810:01151
ACGAGTGCGTTCCCACTGTCGTAGTAGTC
+
B@>@BA=>89599199444////../68/
@CRDDZ:00811:01169
ACGAGTGCGTTCCCCATGTCGTAGGTACTC
+
CBABBBCFCC@DDC9B??84;;0/,0000/
@CRDDZ:00812:01194
TCTCTATGCGCTCACATGTC
+
<;?CCAAA:1111///////
@CRDDZ:00813:01152
ACGAGTGCGTTCCCCATGTCGTAGGTACTC
+
BBBBBBB;;;2444/4444>98/.,01//6
@CRDDZ:00819:01157
ACGAGTGCGTTCCCCATGTCGTAGGTACTC
+
BBBBB@B@@B@ABC:C@@@@BB@?<@:::A
@CRDDZ:00819:01183
TAGTATCAGCCTCGCCATGACGAAGGTATTC
+
BCC@@ABAAA>B=<@ACCDDCBB?B?BBB>A
@CRDDZ:00829:01195
ACGAGTGCGTCCTCCTA
+
;9>?><1/1-,*,2*,/
@CRDDZ:00830:01174
TGATACGTCTCCTCCTTAGTTACTTCA
+
;<BCCCD?8:>,/1,/,//4244424=
@CRDDZ:00833:01173
ACGAGTGCGTTCCCCATGTCGTAGGTACTC
+
@ABABBA@BA5999,89847793106716=
@CRDDZ:00835:01150
ACGAGTGCGTTCCCACTGTCGTATG
+
ABBB?99=4959B>;444//////.
@CRDDZ:00838:01164
ACGAGTGCGTTCCCCATGTCGTAGGTA
+
BBB???CA;;2444/9999>>;0/,/0
@CRDDZ:00843:01176
AGCACTGTAGCTGTCACTAGTTACTTGT
+
@ABBEDCAAAD>?ACCCCCDC=?@@=AB
@CRDDZ:00844:01169
ACGAGTGCGTTCCCCATGTCGTAGGTAT
+
BBC::;B@>>5999/994///8/.,./8
@CRDDZ:00846:01156
TACTGAGCTACACACACAGAAAGATTGGT
+
@@;>=ABB9999=>?>AB@BB<?>@6747
@CRDDZ:00847:01170
ACGAGTGCGTTCCCCATGTCGTAGGTA
+
ABB?ABCA992444/9991><8--+--
@CRDDZ:00800:01200
ACGAGTGCGTTCCCACTGTCGTAG
+
9A@@@@B<<<=AB:??1/-,,,,,
@CRDDZ:00800:01204
ACGAGTGCGTTCCCACTGTCGTA
+
=@>@@BB@>>599194444/.7.
@CRDDZ:00802:01213
ACGAGTGCGTTCCCATGTCGTAGTAT
+
BBABBA;;445991944444443346
@CRDDZ:00804:01218
ACTAGTGCGTTCCCCATGTCGTAGGTA
+
@@BDCCBBDC@BAA7@;:;A@@>?;47
@CRDDZ:00805:01249
ACGAGTGCGTTCCCCATGTCGTAGGTACTC
+
BBBBBBCCCCAAA=7@@@@BBBBB?BBBCC
@CRDDZ:00806:01217
ACGAGTGCGTTCCCCATGTCGTAGGTACTC
+
CB@BACCBBB=?==6?>@>BC>10,0111;
@CRDDZ:00807:01241
ACGAGTGCGTTCCCCACTGTCGT
+
CBBBB@@>::,111+1///,647
@CRDDZ:00808:01210
TCTCTATGCTCTC
+
4444998><--,,
@CRDDZ:00813:01211
ACGAGTGCGTTCCCACTGTCG
+
;<BBBA>@66,11,1////43
@CRDDZ:00813:01224
TAGTATCAGCCTCCGCCATGACGAAGGTATTCC
+
@@@9;;A966:11,/878CCCC<;79=@9=;<>
@CRDDZ:00813:01231
CGTGTCTCTACGGCACAGGATTTTGTGTA
+
4444499444977;?=99:4449,9988:
@CRDDZ:00814:01224
ATATCGCGAGGGTATGGAAGACTCTATA
+
BB???BCCCBB>BABA?B>BCCCBBBBB
@CRDDZ:00815:01228
ACGAGTGCGTTCCCCATGTCGTAGGTACTC
+
ABBAB>====5999/9999@@<10,01///
@CRDDZ:00820:01218
ACGAGTGCGTTCCCCATGTCGTAGGTATC
+
BBB@AACC@;2444/9>>>>>?8747==<
@CRDDZ:00821:01223
TACTGAGCTACACAACAGAAAGATTGGTGC
+
A994499///1//87:???D>BBA@C@B77
@CRDDZ:00823:01243
ACGAGTGCGTTCCCCATGTCGTAGGTACTC
+
BBBBBBCCB@6944-8;;;ACB8:5:777=
@CRDDZ:00825:01236
ACGAGTGCGTTCCCCACTGTCGTA
+
@@@@@BA@>>5111+1////882,
@CRDDZ:00828:01226
ACGAGTGCGTTCCCCATGTCGTAGGTACTC
+
BBB@BABA@@?@AC:BA?@>BB@?;?7:7=
@CRDDZ:00830:01238
ACGAGGCGTTCCCCATGTCGTAGGTACTC
+
BBBAB?BAB@ECC:C:<<BCCAA>A;;;?
@CRDDZ:00835:01246
ACGAGTGCGTTCCCCATGTCGTAGGT
+
BBBBBAA@996999,44448;;/.,.
@CRDDZ:00837:01243
ACGAGTGCTTTCCCCATGTCGTAGTACGTACA
+
=@?>?@>@?@<ABB:=<:1>;<////,,,,,.
@CRDDZ:00842:01235
ACGAGTGCGTTCCCCACTGTC
+
99A@@@@>::,111+////,6
@CRDDZ:00844:01229
ACGAGTGCGTTCCCCATGTCGTAGGTACTC
+
ABBBAAA?BB@CCC9@@BBBBBA@;;999>
@CRDDZ:00844:01237
ACGAGTGTGTTCCCACTGTCGTCAGA
+
B?99;<BBAA==>811//,,,,,...
@CRDDZ:00845:01228
ACGAGTGCGTTCCCCATGTCGTAGGTATC
+
ACBBBBCBB@6444-9991<=<10,0<6/
@CRDDZ:00847:01218
ACGAGTGCGTTCCCCATGTCGTAGGTAT
+
BBBABBB;992444/9991<<:10,.62
@CRDDZ:00800:01257
ACGAGGTGCGTTCCCATGTCGTAGGTACTC
+
BBBBB@@@A998;BA@A=21><10,01///
@CRDDZ:00839:01255
ATATCGCGAGGGTAGTGGAAGACGAT
+
=<=@;<91<<<811//2000020...
@CRDDZ:00852:00127
ACGAGTGCGTTCCCCATGTCGTAGGTACTC
+
BBB??AB@>?5999/9>>@@CB>>;>9999
@CRDDZ:00860:00148
TCTCTATGCGCTCCACATGTCTAAGGT
+
BBCCBBBBCCCCB@BBBDBAABB@>?B
@CRDDZ:00861:00148
ACGAGTGCGTTCCCCATGTCGTAGGTACTC
+
BBAAA@CBBA8:::49==>>@>98489999
@CRDDZ:00869:00146
ATCAGACACGGACACAGCAGAACACAC
+
BEBBBBBCCB@BDBCCCCCCC?BBBBE
@CRDDZ:00850:00176
ACGAGTGCGTTCCCATGTCGTAGGT
+
CCB??@A@@?5990488/..4..,.
@CRDDZ:00850:00190
ACGAGTGCGTTCCCCATGTCGTAGGTACTC
+
BBBABBCB@;2444/9999?A>8747777>
@CRDDZ:00851:00160
ACGAGTGCGTTCCCCATGTCGTAGGATC
+
BA@???BBBB@CCD:BBB@99998536.
@CRDDZ:00852:00155
TACTGAGCTACACACACAGAAAGATTGGT
+
4944444444444;4444444-4377777
@CRDDZ:00852:00156
ACGCTCGTACCATGCCAGGTA
+
:;0//8/44:;988=-1/,.,
@CRDDZ:00853:00182
ACGAGTGCGTTCCCCATGTCGTAGGTATC
+
9<;<ACA?>C2444-444/888/.,.686
@CRDDZ:00854:00177
ACGAGTGCGTTCCCCATGTCGTAGGTACTC
+
?AB???CBB@=?9949499>A?9858999>
@CRDDZ:00856:00196
ACGAGTGCGTTCCCCATGTCGTAGGTACTC
+
?CBBBACC@;69994;@BBBICBB?@???B
@CRDDZ:00858:00159
ACGAGTGCGTTCCCCATGTCGTAGGTACTC
+
ABBBBBDB?@7:::49>@@BBB@A>A999>
@CRDDZ:00859:00185
ACGAGTGCGTTCCCCATGTCGTAAGTACGTC
+
BBBBBBCA?:2444/9991=;;;,/.3...5
@CRDDZ:00860:00163
ACGAGTGCGTTCCCACTGTC
+
9<B<;9@@11---+,,,,,/
@CRDDZ:00863:00167
TACTGAGCTACCACACACAGA
+
;<<99@@4444844444////
@CRDDZ:00869:00174
ACGAGTGCGTTCCCCACTGTCGT
+
>99<@AB@>>,,,,*-,,,,666
@CRDDZ:00871:00169
ACGAGTGCGTTCCCCATGTCGTAGGTACTC
+
ABBBBBABDD@BDC:B9::7@<7647777=
@CRDDZ:00872:00157
ACGAGTGCGTTCCCCATGTCGTAGGTACTC
+
BBB:9<CBA@=@@@6@=@@AA=10,01111
@CRDDZ:00872:00193
ACGAGTGCGTTCCCCACTGTC
+
BAA@?@@?>>5111+1///,0
@CRDDZ:00875:00151
ACGAGTGCGTTCCCCATGTCGTAGGTACTC
+
@;7889444:89992988:;700.,...,.
@CRDDZ:00878:00193
AGCACTGTAGCTGTCACTAGTTACTTGT
+
@ACCCCDC:<=CBBBDDCCAA@CBA?AA
@CRDDZ:00881:00173
ACGAGTGCGTTCCCCATGTCGTA
+
CCB?@AB;9?5999/944/444.
@CRDDZ:00881:00180
ACGAGTGCGTTCCCCATGTCGTAGGTACTC
+
BBBBBBBBBC@CCC:C99;@AA>?<?999@
@CRDDZ:00882:00179
ATCAGACACGGACACAGCAGAACACAC
+
BAAABBBBBB@BABCCCBBBB@A@ABB
@CRDDZ:00887:00154
ACGAGTGCGTTCCCCATGTCGTAGGTACTC
+
BA?B?BA@=@====6?9<;BCBA@=>9999
@CRDDZ:00889:00164
ACGAGTGCGTTCCCCATGTCGTAGGTACTC
+
BBB?BAABBBAAAA9A>@>@AA8348999?
@CRDDZ:00889:00191
ACGAGTGCGTTCCCCATGTCGTAGGTACTC
+
@A??BBBBBC@BBD:CB@@?@@>><@:;:B
@CRDDZ:00894:00173
ACGAGTGCGTTCCCCATGTCGTAGGTACTC
+
@BB??>BBCC@CCC:CCBBBBBBB@>9;;>
@CRDDZ:00895:00181
ACGAGTGCGTTCCCCATGTCGTAGGTACTC
+
EBB@@ABBCDCCDH9?:;:B??86377777
@CRDDZ:00895:00186
ACGCTCGACCATGCCAGGTACAGGAG
+
BB9;;>>11,,2-1,//,/28//,//
@CRDDZ:00898:00192
ACGAGTGCGTTCCCCATGTCGTAGGTACTC
+
BBBBBBAACB@AAB9BBBBAABAA>A:::?
@CRDDZ:00853:00239
ACGAGTGCGTTCCCCATGTCGTAG
+
?@>:;<A@AB5111+1111-,2..
@CRDDZ:00855:00214
TAGTATCAGCCTCGCCATGACGAAGGTATTCC
+
8=>9944444289;<?BCCC;<;=@;999<@>
@CRDDZ:00857:00238
TACTGAGCTACACACACGTGTGCG
+
<@ABBBCBA;;<99999A@@@>@@
@CRDDZ:00858:00216
ACAGATCGTTCCCCATGTCGT
+
BA>4944442444,444.695
@CRDDZ:00859:00233
TGATACGTCTCCTTCCTTAGTTACTTCA
+
BBBCCCABBB=<@>B>B@BCC@BBB@CC
@CRDDZ:00865:00246
ACGAGTGCGTTCCCCATGTCGTAGGTACTC
+
>@?@A>BBDE>@??6=999ABBBB?B@@@B
@CRDDZ:00867:00236
ACGAGTGCGTTCCCCATGTCGTAGGTACTC
+
@BBBBBBBB@6:44-9999?@@98489484
@CRDDZ:00872:00236
ACGAGTGCGTTCCCCATGTCGTAGGTACTC
+
@BBBBBBBCE@CDB9B?@@@CCA?=?::7:
@CRDDZ:00874:00245
TGATACGTCTCCTCCTTAGTTACTTCA
+
999?444;7--+,,*,2,/42444244
@CRDDZ:00877:00200
ACGAGTGCGTTCCCCATGTCGTAGGTATC
+
ADBBBBCBB@6444-9991<=<10,0;6/
@CRDDZ:00879:00210
ACGAGTGCGTTCCCCATGTCGTAGGTACTC
+
BA??@@AAAA:>CC8C??AAB@=;;?;;;>
@CRDDZ:00879:00227
ACGAGTGCGTTCCCCATGTCGTAGGTACTC
+
ABBBBBBBDD@BCB9@<<1::?10,//./.
@CRDDZ:00879:00236
ACGAGTGCGTTCCCCATGTCGTAGGTACTC
+
ABBCBBBBBC@CCC:A999=@@8:68999@
@CRDDZ:00880:00211
ACGAGTGCGTTCCCCATGTCGTAGTAC
+
BBAB?==:445999/9991=<8--,,,
@CRDDZ:00882:00203
ACGAGTGCGTTCCCATATCGTAGGT
+
?>@@;<9@>>5991444//66/.,.
@CRDDZ:00884:00234
TACTGAGCTACACACACAGAAAGATTGG
+
BBBCCCB??@BBAAC@C;444-8??<A@
@CRDDZ:00888:00231
ACGAGTGCGTTCCCCATGTCGTAGGTACTC
+
@BABBCBBBB>A@?4?9999999><>9894
@CRDDZ:00888:00237
ACGAGTGCGTTCCCCATGTCGTAGGTACTC
+
@BB?BBCB=:6:44,9=@@BCCAB?B;;;@
@CRDDZ:00890:00200
ACCGAGTGCGTTCCCCATGTCGTAGGTACTC
+
AB?BBCCBA@@ABCH:CBA@??B?=:=777?
@CRDDZ:00890:00212
AGCACTGTAGCTGTCACTAGTTACTTGT
+
//1<B;49944449>A>@:;;:11/,/6
@CRDDZ:00894:00237
ACGAGTGCGTTCCCCATGTCGTAGGTACTC
+
AA>@BBBBDC?CBB9C@AAABBAB?B;<<C
@CRDDZ:00896:00208
ACGCTCGACATGCCCAGGTACAGGAG
+
BBBBBBBAA==44408849@AAC@BB
@CRDDZ:00898:00206
ACGAGTGCGTTCCCCATGTCGTAGGTACTC
+
AB?BBABBCCB??=6>>>@@@@?C@B???A
@CRDDZ:00899:00210
ACGAGTGCGTTCCCCATGTCGTAGGTACTC
+
ACCBBBBBDB?CBC9?9;1;<:10,0;;;:
@CRDDZ:00852:00272
ACGAGTGCGTTCCCATGTCG
+
9<;11/6688,44-444/..
@CRDDZ:00853:00266
ACGGTGCGTTCCCCATGTCGTAGAC
+
49849>@??<?AA49999991--,,
@CRDDZ:00856:00282
ACGAGTGCGTTCCCCATGTCGTAGAG
+
BBA:9<BB995999/99998377;11
@CRDDZ:00860:00270
ATCAGACACGGACACAGCAGAACACAC
+
BB??BCDCBA>ABDDCCCBCA?ABBB>
@CRDDZ:00861:00257
TCTCTATGCGCTCCACATGTCTAAGGT
+
44?9<<=9A999<:9ABCAB;<<>A>@
@CRDDZ:00865:00272
ACGAGTGCGTTCCCCATGTCGTAGTACGT
+
BBCCBCB@992444/9941:66/..////
@CRDDZ:00869:00253
ACGAGTGCGTTCCCCATGTCGTAGGTACTC
+
BBCC@@>9996111*////...31361111
@CRDDZ:00870:00262
CGTGTCGTCTAG
+
99//////**,,
@CRDDZ:00871:00286
ACGAGTGCGTTCCCCATGTCGTAGGTACTC
+
BBBBBBBB@A@ADC:C:9;8>>98689998
@CRDDZ:00874:00275
ACGAGTGCGTTCCCCATGTCGTA
+
9<@<;<CB@@5111+1/////,/
@CRDDZ:00875:00267
ATCAGACACGGACACAGCAGAACACAC
+
BBBBBBBABA@BBBBBCCBCC@CAAA@
@CRDDZ:00877:00255
TCTCTATGCGCTCCACATGTCTAAGGTA
+
@>A@99444:999648?@CCCBB@B@BB
@CRDDZ:00878:00267
TGATACGTCTCCCTCTTAGTTACTCAG
+
48>8899;1-,,*,,,*,,,0////66
@CRDDZ:00884:00298
ACGAGTGCGTTCCCCATGTCTAGGTATC
+
ADCCBBBBCD@CCC9=8910010,.34.
@CRDDZ:00885:00265
ACGAGTGCGTTCCCCATGTCGTAGGTACTC
+
BBBBBBCCBC=?==4>9;;;;;@A?A;::A
@CRDDZ:00888:00279
TCTCTATGCGCTCCACATGTCTACTCG
+
/////4449:99>:44444444/////
@CRDDZ:00890:00266
ACGAGTGCGTTCCCCATGTCGTAGGTACTC
+
BBBBBCCCA?;@@>4>>@@?AAA@?F???A
@CRDDZ:00896:00270
ACGAGTGCGTTCCCCATGTCGTAGGTACTC
+
@@>ABBBBAA?AHC:B;;;8888747767>
@CRDDZ:00851:00329
ACGAGTGCGTTCCCACTGTC
+
BB@99<D@11-11-/////6
@CRDDZ:00851:00330
ACGAGTGCGTTCCCCATGTCGTAGGTACTC
+
BBDABCB;992444/9@@@BCCCC?B;;;@
@CRDDZ:00856:00331
ACGAGTGCGTTCCCCATGTCGTAGGTACTC
+
ABB@??>99>5999/9999ADCBB?A;;;A
@CRDDZ:00857:00306
ACGAGTGCGTTCCCCATGTCGTAGTAT
+
BBBBBB=??;5499,444488:43348
@CRDDZ:00857:00340
CGTGTCTCTAGGCACAGGATTTTGTGTAG
+
<>99999999924444424444,4444;8
@CRDDZ:00858:00349
TGATACGTCTCCTTCCTTAGTTACTTCA
+
BBA@@A?=9995969695999=>@A>BB
@CRDDZ:00860:00309
TCTCTATGCGCTCCACATGTCTAAGGT
+
>BB::;=B<<>BB@CCCC@>999<><>
@CRDDZ:00864:00323
TACTAGCGTCCCAC
+
///////////+//
@CRDDZ:00865:00314
ACGAGTGCGTTCCCATGTCGTAGGTATC
+
ABCBBBA;;;2//+11/1:864347>;4
@CRDDZ:00866:00329
ACGAGTGCGTTCCCCATGTCGTAGGTACTC
+
BBBAA@B?;;5444/9>>@BBBCC?@;;;@
@CRDDZ:00866:00340
ATCAGACACGACACAGCAGA
+
934466,,,,,2/4444//6
@CRDDZ:00874:00311
ACGAGTGCGTTCCCCATGTCGTAGGTACTC
+
BBB??>C>;;2444/9??>@CC<;48999>
@CRDDZ:00877:00302
TAGTATCAGCCTCGCCATGACGAAGGTATTCC
+
99@<<:A<=<DCB;<69;A=9=@;=;9448=8
@CRDDZ:00877:00345
ACGAGTGCGTTCCCCATGTCGTAGGTACTC
+
BBB??@CBA;5999/9999?@@@@>A=?==
@CRDDZ:00879:00348
ACGAGTGCGTTCCCCATGTCGTAGGTACTC
+
BBB???CB;;2444/9999?@@9858999>
@CRDDZ:00880:00317
ACGAGTGCGTTCCCATGTCGTAGGTA
+
BCA9:;@?;?5490944/872,,*,,
@CRDDZ:00882:00323
ATATCGCGAGGGTATGGAAGACTCTATA
+
ABBBB@AADFFCBBDDBDCCCDCBBA@?
@CRDDZ:00882:00324
CGTGTCTCTAGGCACAGGATTTGTGAGT
+
444449==9>>23444424::596////
@CRDDZ:00886:00301
TACTGAGCTACACACACAGAAAGATTGGT
+
B?@@CC::<CCCA=<111/11,/.31313
@CRDDZ:00887:00329
ACGAGTGCGTTCCCCATGTCGTAGT
+
BBBBBBB;;;2444/9991;;7-,,
@CRDDZ:00891:00337
ACGAGTGCGTTCCCACTGTCGTAGTAC
+
>@CA@ABB@@5990444449744....
@CRDDZ:00895:00302
ACGAGTGCGTTCCCCATGTCGTAGGTACTC
+
BBB>??CA::5449/9999?B?87489848
@CRDDZ:00851:00364
ACGAGTGCGTTCCCCATGTCGTAGGTACTC
+
BBB???C=;;5444/9999ACCAA>@;99>
@CRDDZ:00852:00384
TACTGAGCTACACACACAGAAAGATTGGT
+
BCDCDB?BB99;BCBBCBB@@<@@@=@>A
@CRDDZ:00856:00360
TCTCTATGCGCTCCACATGTCTAAGGT
+
;9?@CCECFAAAC?BA>@<1111,/58
@CRDDZ:00856:00391
ATATCGCGAGGGTATGGAAGACTCTATAGAGT
+
A>A@@;;<AAC<@B@@5959998877.7....
@CRDDZ:00864:00355
ACGAGGTGCGTTCCCCATGTCGTAGGTACTC
+
BBC999;CCAC@CCC:DBBBBBA=;;<899?
@CRDDZ:00867:00356
ACGAGTGCGTTCCCACTGTCGTAGT
+
B?>@BB>?::,11,/////;;9433
@CRDDZ:00867:00372
ATCAGACACGGACACAGCAGAACACAC
+
BABBBDBBBC@BCCDCCCCCB@BBBDB
@CRDDZ:00868:00355
ACGAGTGCGTTCCCCATGTCGTAGGTACTC
+
ABB@AACA@;2444/9>>>@@@98489999
@CRDDZ:00869:00353
TGATACGTCTCCTTCCTTAGTTACTTCA
+
BCCBB:?==DD@C@C@B@BBB@=99;99
@CRDDZ:00874:00376
ACGAGTGCGTTCCCATGCTCGTA
+
B@7;9>?>9959904944/./;0
@CRDDZ:00881:00373
ACGAGTGCGTTCCCCATGTCGTAGGTACTC
+
ACBABBCCCDCDDB9CBBBABBBA>A????
@CRDDZ:00882:00385
ACGAGTGCGTTCCCCACTGTCGATAGGTACTC
+
847886////,///*/6944444443134444
@CRDDZ:00884:00376
ACGAGTGCGTTCCCCATGTCGTAGGTAC
+
;BA@@@@@@A@CBB7@99110000,...
@CRDDZ:00888:00375
ACGAGTGCGTTCCCCATGTCGT
+
@CBBABA;::2444/99811/0
@CRDDZ:00888:00391
ACGAGTGCGTTCCCACTGTCGTGGTGACTC
+
AAC<;<BA>@811-/1//,,,,/,///688
@CRDDZ:00889:00365
ACGAGTGCGTTCCCCATGTCGTAGGTACTC
+
BBBBBDDCAA?BCB7A@;;8;;?=:????A
@CRDDZ:00896:00351
ACGAGTGCGTTCCCCATGTCGTAGTAT
+
BBB???CBA;2444/999999998340
@CRDDZ:00899:00376
ACGAGTGCGTTCCCCATGTCGTAGGTACTC
+
@ABABAAAAA@CFD:D:<;>??98589999
@CRDDZ:00899:00396
ATATCGCGAGGGTATGGAAGACTC
+
9?999<<BEEE:@@//,,*,,,,,
@CRDDZ:00866:00442
CGAGTGCGTTCCCCCATGTCGTAGGTACTC
+
B;;<>?>9;7;BBB2AAA:::???=BA??A
@CRDDZ:00874:00400
ATCAGACACGGACACAGCAGAACACACA
+
BBBBBABABA?BBBABCBBBB@BBBB@@
@CRDDZ:00886:00415
ACGAGTGCGTTCCCCATGTCGTAGGTACGTC
+
@AABBBA=992444/9998====777:4447
@CRDDZ:00888:00411
ATCAGACACGGACACAGCAGAACACA
+
A>@@BCB?AA?@BBC:<;CCDACB99
@CRDDZ:00888:00435
ACGAGTGCGTTCCCCATGTCGTAGGTACTC
+
ABBBBBB;;;2444/9444;;;431344/6
@CRDDZ:00890:00431
ACGCTCGACATGCCAGGTACAGGAG
+
49899999?>>995994;BF@@;94
@CRDDZ:00893:00436
TAGTATCAGCCTCGCCATGACGAAGGATCC
+
CBB999999924=8>891111/,*,*,,/,
@CRDDZ:00862:00464
ACGAGTGCGTTCCCCATGTCGTAGG
+
ADCBBACCCB6944/9991;;010,
@CRDDZ:00862:00487
ACGAGTGCGTTCCCCATGTCCGTAGGTACTC
+
BBBBBBA@@@?CDF:A>>=8;>>9858>>>>
@CRDDZ:00864:00465
ACGCTCGACATGCCAGTCA
+
44344;4//////,//443
@CRDDZ:00865:00487
TAGTATCAGCCTCCGCCATGATGAAGGTATTCC
+
<;<<<4;44449>2::@BCCDBCA8979=@<@=
@CRDDZ:00871:00489
ACGAGTGCGTTCCCACTGTCGTAGAGTC
+
99789>>>9969914444443331163.
@CRDDZ:00872:00492
TAGTATCAGCCTCGCCATGACGAAGGTATT
+
BCC<:<AA9969@>9<@;88888+-*,,,*
@CRDDZ:00877:00491
ACGAGTGCGTTCCCCATGTCGTAGGTACTC
+
ABBBBCB=?:5999/999;?@@@@99778A
@CRDDZ:00882:00464
ACGAGTGCGTTCCCCATGTCGTAGGTACTC
+
AAABBABCCDB?=94=4998888737716;
@CRDDZ:00874:00512
TCTCTATGCGCTCCACATGTCTAAGGT
+
ABBCBBBCCCDCDBAB>@@A@B@@CAC
@CRDDZ:00880:00521
TCTCTATGCGCTCCACATGTCTAAGGT
+
=CBBBBBBCCCCD@DCCCBCCCCAAAA
@CRDDZ:00885:00533
ACGAGTGCGTCCTCC
+
:<;C@>/1--,***)
@CRDDZ:00889:00503
TGATACGTCTCCTTCCTTAGTTACTTCA
+
BCCCDCC@AAC@BBB@B?@@@>@@@@BA
@CRDDZ:00898:00518
CGTGTCTCTAGGCACAGGATTTTGTGTAG
+
EC::<BCB@BB@@ABCC@?CC@4?A999A
@CRDDZ:00851:00590
TAGTATCAGCCTCCGCCATGACGAAGGTATTCC
+
49444444442442442489449?:;:84424;
@CRDDZ:00859:00565
ACGCTCGACATGCCCAGGTACAGGAG
+
9<:@ABBB@9999919969>?9969>
@CRDDZ:00873:00562
ACGAGTGCGTTCCCCACTGTCGTAGTAC
+
BBABA@;;445999/9444489//..//
@CRDDZ:00873:00592
ACGAGTGCGTTCCCCATGTCGTAGGTACTC
+
CEBBBBB@;;2444/9>>;;<>10,01//6
@CRDDZ:00882:00589
ACGAGTGCGTTCCCCACTGTCG
+
<BCBBB=>66,111+1////89
@CRDDZ:00893:00559
ACGAGTGCGTTCCCCATGTCGTAGGTACTC
+
BB@ABBBBB@@ACF:D:;1;;7-,+,,,,0
@CRDDZ:00894:00571
TACTGAGCTACACACACAGAAAGATTGGTG
+
?@BB@;><CBCCDCCCCCBBB>BAA?A?CD
@CRDDZ:00894:00584
ACGAGTGCGTTCCCCATGTCGTAGGTACTC
+
BCCCCBBBCC?AA?4=899>??87377666
@CRDDZ:00895:00553
AGCACTGTAGCTGTCACTAGTTACTTGT
+
<<CEFDBCAAACCCCDCCAA@@CCDACC
@CRDDZ:00897:00586
TAATGAGCTACACACACAGAAAGAT
+
BB@CCCA@@BBB<<<@@<1--+--*
@CRDDZ:00852:00602
CGTGTCTCTAGGCACAGGATTTTGTGTAG
+
BBBCCDB==9448999A<9999/9>9///
@CRDDZ:00864:00604
ACGAGTGCGTTCCCCATGGTCGTAGGTACTC
+
ABB?@AAA@A=@@@4>>>710:<00,00//.
@CRDDZ:00866:00625
ACGCTCGACATGCCCAGGTACAGGAG
+
?BBAABADFAA99964=<=>AAC@CC
@CRDDZ:00868:00642
ACGAGTGCGTTCCCCATGTCGTAGGTACTC
+
BBBBBBB@::2444/9991;;;00,.....
@CRDDZ:00869:00625
ATATCGCGAGGTATGAAGACTCTATA
+
<AB;99@9//,/////,...161119
@CRDDZ:00881:00630
ACGAGTGCGTTCCCCATGTCTAGA
+
?@B@@@@>>@5999,91////...
@CRDDZ:00881:00641
ACGAGTGCGTTCCCATGTCGTAGGTACTC
+
CDABBB949A6991999104700,..3..
@CRDDZ:00889:00636
ACGAGTGCGTCCTCCATGTCG
+
;;?999<99=?:::8444494
@CRDDZ:00898:00618
TAGTATCAGCCTCCGCCATGACGAAGGTATTCC
+
4444444///,//,//,4994449242999<<6
@CRDDZ:00854:00658
ACGAGTGCGTTCCCCATGTCGT
+
?A@ABDA;992444,4444333
@CRDDZ:00854:00696
TGATACGTCTCCTTCCTAGTTACTTC
+
849>949:;11,/,/56666,///,/
@CRDDZ:00868:00659
ATCAGACACTCGGACACAGCAGAACACAC
+
4:898/,,,,,,*,,/44499;;<=9737
@CRDDZ:00872:00670
ACGAGTGCGTTCCCCATGTCGTAGGTACTC
+
BBBBBCCB??;@>>4>9998::<?86888?
@CRDDZ:00899:00679
ACGAGTGCGTTCCCCATGTCGTAGGTAC
+
BBB@?ACAB@5499/9991=;;00,...
@CRDDZ:00850:00735
ATCAGACACGGACACA
+
888988;844249;11
@CRDDZ:00855:00716
ACGAGTGCGTCTCCATGTCG
+
498=111////,,*//////
@CRDDZ:00858:00719
ACGAGTGCGTTCCCACTGTCG
+
BBBBBB=944511,///////
@CRDDZ:00873:00707
ATATCGCGAGGGTATGGAAGACTCTAT
+
BB???BECCCC@AABA>B>AABACBCC
@CRDDZ:00874:00724
TCTCTATGCGCTCCACATGTCTAAGGT
+
////////8////,/669AA?>>5959
@CRDDZ:00874:00739
ACGAGTGCGTTCCCCATGTCGTAGGTACTC
+
@ABBB@BBCB8:44-9999>??9868999=
@CRDDZ:00886:00704
TACTGAGCTACACACACAGAAAGATTGGT
+
BBBCDCDA@@BB;4;A@@>@B=;:<9;47
@CRDDZ:00889:00730
ACGAGTGCGTTCCCCATGTCGTAGT
+
BBBBBBBBBA2444-9991117-,,
@CRDDZ:00890:00733
ACGAGTGCGTTCCCCACTGTC
+
9;@BBB@>:>,,,-*-,,,,/
@CRDDZ:00891:00734
ATATCGCGAGGGTATGGAAGACTCTATA
+
@<>@@A?AACD?BBBB?B?A<;;????@
@CRDDZ:00899:00709
ACGCTCGACATGCCCAGGTACAGGAG
+
AB@BABC;99@99919949>>99899
@CRDDZ:00856:00797
TACTGAGCTACACACACAGAAAGATTGGT
+
BBBAAABAABBBBCCBBBBBB=BBB?A?A
@CRDDZ:00857:00798
ACGAGTGCGTTCCCACTGTCG
+
BBB@BDCB11,-70-,,,,//
@CRDDZ:00866:00795
ACGAGTGCGTTCCCATGTCGT
+
BBBBBB@@445990944/770
@CRDDZ:00867:00799
TAGTATCAGCCTCGCCATGACGAAGGTATTCC
+
CBCCCCCBBB@CACAECCCCCCC>A>C;;6:@
@CRDDZ:00870:00777
ACGAGTGCGTTCCCCATGTCGTAGTATC
+
BDB@?AA;992449-9991<<<100:6/
@CRDDZ:00873:00779
CGTGTCTCTACGGCACAGGATTTGTGTAG
+
/6///6,,//6434444/7///+////66
@CRDDZ:00876:00789
CGTGTCTCTACGGCACAGGATTTTGTGTAG
+
444444//////,/444494444,444499
@CRDDZ:00879:00784
ACGAGTGCGTTCCCCATGTCGTAGGTACTC
+
;8;8;<@@AAADFD:CCGBCCC@@=@@A@A
@CRDDZ:00883:00779
ACGAGTGCGTTCCCCATGTCGTAGGTACTC
+
BCB@AAC@;;2444-9>>>@BB;;377777
@CRDDZ:00886:00755
ACGAGTGCGTTCCCATGTCGTAGGTATC
+
BBBACDB@99244-9991;><11,./6/
@CRDDZ:00887:00751
ACGAGTGCGTTCCCATGTCGTAGGTACTC
+
?ADABBB;9954909941;66..,.....
@CRDDZ:00888:00778
TCTCTATGCGCTCCACATGTCTAAGGT
+
@ACA@@@@ABBCC@CCBCBAAAA:;:<
@CRDDZ:00891:00770
ACGCTCGACATGCCAGGTACAGGAG
+
?@:99>@>?>?9969949899@<99
@CRDDZ:00894:00772
TGATACGTCTCCTTCCTTAGTTACTTCA
+
CDCBAAB=999595924988>?@AA=AB
@CRDDZ:00894:00777
ACGAGTGCGTTCCCCATGTCGTAGGTACTC
+
BBAAAAE>;;2444/9@>@CCCBA=A;;;?
@CRDDZ:00850:00803
ACGAGTGCGTTCCCCATGTCGT
+
9<CCCCCC@;2///+111--,2
@CRDDZ:00850:00825
ACGAGTGCGTTCCCACTATCGTAG
+
1/486944995990////////44
@CRDDZ:00852:00813
ACGAGTGCGTCTCCATGTC
+
4978<<1//////,4///,
@CRDDZ:00858:00844
ATCAGACACTCGGACACAGCAGAACACA
+
978896./////,/8:99BCBBB?@?:0
@CRDDZ:00858:00845
ATCAGACACGGACACAGCAGAACACAC
+
BBBBBBBAAA>?ABCCC@@@?@BBBBB
@CRDDZ:00866:00834
ACGAGTGCGTTCCCCATGTCGTAGTAC
+
ACBBAABBC@?BCC:B;;1::8-,,,,
@CRDDZ:00869:00828
ACGAGTGCGTTCCCCATGTCGTAGGTATC
+
BBBAB?ABBA@CDC9A;<1<<<11,./8/
@CRDDZ:00872:00826
TAGTATCAGCCTCGCCATGACGAAGGTATTCC
+
BCCCBBCCCC=@@<<8<BBBD:::<@BBB@B?
@CRDDZ:00877:00848
ACGAGTGCGTTCCCCATGTCGTAGGTACTC
+
@ABBBBBBBB@CCC:C::9=@=10,0111;
@CRDDZ:00879:00819
ACGAGTGCGTTCCCCATGTCGTAGT
+
@BB@@ACB;>2444/9444334...
@CRDDZ:00882:00834
TGATACGTCTCCTTCCTTAGTTACTTCA
+
4998ACA@=@?<>;?;@<;;;<@@F@@@
@CRDDZ:00882:00849
ACGAGTGCGTTCCCCATGTCGTAGG
+
BBABBBCBBA6444-9991<<8--*
@CRDDZ:00883:00806
ACGAGTGCGTTCCCCATGTCGTAGGTACTC
+
@CBBBCCCEC@CEDAC;11;11/;6;1/48
@CRDDZ:00883:00848
ACGAGTGCGTTCCCCATGTGTAGGT
+
110=<<>>>@5111+11////3313
@CRDDZ:00886:00823
ACGAGTGCGTTCCCCATGTCGTAGTATC
+
BBB???CCBC?B??6A;;1<><10018/
@CRDDZ:00887:00809
ACGAGTGCGTCCCTAC
+
9>>99/66/-,,*,,,
@CRDDZ:00887:00814
ATCAGACACGGACACAGCAGAACACTACA
+
=>89;ABBBCBCAAA<=<>:;:;:0//88
@CRDDZ:00889:00828
ACGAGTGCGTTCCCACTGT
+
ABAB?@984961<-//,,,
@CRDDZ:00893:00833
ACGAGTGCGTCCCATGCT
+
9@01/1/////6594444
@CRDDZ:00894:00806
TAGTATCAGCCTCGCCATGACGAAGGTATTCC
+
CDC@@ACDCB?BB=>==CB@B::;<@BBB@C?
@CRDDZ:00896:00822
ATCAGACACGGACACAGCAGAGCTGAG
+
BB??ADCBBB?BBBCCCCCBB:;;@@?
@CRDDZ:00850:00871
TCTCTATGCGCTCCACATGTCTAAGGT
+
@GEFICCBDCE::;;B@@@<;<A=@=@
@CRDDZ:00853:00871
ACGAGTGCGTTCCCCATGTCGTAGGTACTC
+
ABBBBBBBBB@BCC:B9:9<AA7957777>
@CRDDZ:00854:00894
ACGAGTGCGTTCCCCATGTCGTAGGTAC
+
9;@AAACCDC@BBB6=9;1:::10,...
@CRDDZ:00856:00863
ACGAGTGCGTTTCCCATGTCGTAGTAT
+
BB@???CBB@B6440999999998340
@CRDDZ:00858:00889
ACGAGTGCGTTCCCCATGTCGTAGGTACTC
+
BBB@AACCBB=?==6=4;9@AA8748999@
@CRDDZ:00860:00879
ACGCTCGACATGGCCCAGGTACAGGAG
+
CB@ABCCDB:99?BB=BC;<;DCCBAA
@CRDDZ:00862:00854
ACGAGTGCGTTCCCCATGTCGTAGGTACTC
+
BBBBBBCBBD?BCC:C?@@???><;?::;A
@CRDDZ:00863:00877
ACGAGTGCGTTCCCCATGTCGTAGGTACTC
+
BBBABAB@@@@ACD:B9;:<>>87477777
@CRDDZ:00864:00870
ACGCTCGACATGCCAGGTCA
+
ABABBB=?;491-+--****
@CRDDZ:00864:00884
ACGAGTGCGTTCCCCATGTCGTAGGTACTC
+
?B?BB@A@CB@BCB:B9:8<>:00,00/0/
@CRDDZ:00866:00891
ACGAGTGCGTTCCCCATGTCGTAGGTACTC
+
?@BBBBC=:;2444/9999@A?11,1111/
@CRDDZ:00867:00889
ACGAGTGCGTTCCCCATGTCGTAGTACT
+
BCA@AACB;;2444/9999>>;00//..
@CRDDZ:00871:00882
CGTGTCTCTAGGCACAGGTTTTTGTGTAG
+
@ABBCBBBBBC@BCCBC=A===/=?:?@@
@CRDDZ:00872:00853
ACGAGTGCGTTCCCTCTAT
+
998?999///,//+,,,*,
@CRDDZ:00872:00870
TCTCTATGCGCTCCACATGTCTAAGG
+
44444444:44:B>BABCA@@99595
@CRDDZ:00872:00886
AGCACTGTAGCTGTCACTAGTTACTTGT
+
ACCDCCBBAAAICBB@AABBB@ABA?BB
@CRDDZ:00872:00894
ACGAGTGCGTTCCCACTGTC
+
>=;:;<A@99611-//////
@CRDDZ:00873:00877
TATACGTCTCCTCCTAT
+
A94//////87//,444
@CRDDZ:00875:00890
ACGAGTGCGTTCCCACTGTCG
+
BBBABB=;:>511,/////,,
@CRDDZ:00879:00879
TCTCTATGCGCTCCACATGTCTA
+
BCEDCCCBBB;11,//,//1-,,
@CRDDZ:00883:00897
TAGTATCAGCTCGCCATGACGAA
+
;<<<9@@>91////,/6<;111,
@CRDDZ:00884:00865
CGTGTCTCTAGGCACAGGATTTTGTGTAG
+
AACCCDCDDCC=>>@=?<9999/9B>;<<
@CRDDZ:00851:00912
TAGTATCAGCCTCCGCCATGACGAAGGTAATCC
+
@@@<9;@?<<-11,//78:?ECCE@CADEFCDB
@CRDDZ:00851:00946
TCTCTATGCGCTCCACATGTCTAAGGT
+
CCCDA?@BBCDBB?DBBBBCAAA@D@B
@CRDDZ:00854:00907
ACGAGTGCGTTCCCCATGTCGTAGGTACTC
+
BBBB@@BBBA6444/9999@B@98489999
@CRDDZ:00856:00936
ACGAGTGCGTTCCCCATGTCGTAGGTATC
+
BCBAAACCC@8944-8891;<<10,//3.
@CRDDZ:00857:00900
ACGAGTGCGTTCCCCATGTCGTAGT
+
BBBBBCA;992444/994/772,,,
@CRDDZ:00857:00923
ACGAGTGCGTTCCCACTTCGTA
+
?ACBBB@;66,//+///,/.,.
@CRDDZ:00859:00915
ACGAGTGCGTTCCCCATGTCGTAGGTACTC
+
BBB??@DB;;2444/9999>??00,0000:
@CRDDZ:00860:00904
ACGAGTGCGTTCCCCATGTCGT
+
ABBBCCD@;;2///+111---0
@CRDDZ:00864:00905
ACGAGTGCGTTCCCCATGTCGTAGGTACTC
+
BBBBBBEBB;2444/9999>?@98589999
@CRDDZ:00868:00911
TCTCTATGCGCTCCACATGTCTAAGG
+
>@AABADC>BB11,1?<>@9999592
@CRDDZ:00874:00933
ACGAGTGCGTTCCCCATGTCGTAGGTATC
+
BBBBBBCCBB=?=929488?@>9858A>8
@CRDDZ:00880:00906
ACGGTGCGTTCCCCATGTCGTAG
+
=@@=@@>>>2444/999994843
@CRDDZ:00881:00915
TACTGAGCTACACACACAGAAAGATTGGT
+
BBBABA@;;<BBCBC<<<<;@9?885747
@CRDDZ:00882:00939
ACGAGTGCGTTCCCACTGTCG
+
BBABBB=>66,/1,1////44
@CRDDZ:00882:00942
ACGAGTGCGTTCCCATGTCGTAGGTACTC
+
;ABBAA=>?A6991444477731011116
@CRDDZ:00885:00900
TACTGAGCTACACACACAGAAAGATTGGT
+
99;BBBCFBB?>@=A;<<AAA>@A@=?<?
@CRDDZ:00886:00925
ACTGAGCTACCACA
+
:1//7844442//,
@CRDDZ:00888:00947
ACGAGTGCGTTCCCCATGTCGTAGGTACTC
+
BBBBB@CBCA8:44-949;ABB>?<?;<;?
@CRDDZ:00891:00912
ACGAGTGCGTTCCCACTGTCG
+
ABBB?>>>89511-//,,,,,
@CRDDZ:00892:00931
ACGAGTGCGTCCTCCTATG
+
89>999981//,,,*,**0
@CRDDZ:00892:00936
ACGAGTGCGTTCCCACTGTCGTA
+
49@;99@A99611-/////000.
@CRDDZ:00896:00944
ACGAGTGCGTTCCCCATGTCGTA
+
;AABBBBA@B5111+11/-700.
@CRDDZ:00897:00921
CGTGTCTCTAGGCACAGGATTTTGTGTAG
+
CBBBCCBBCCB@C@AAA?BCCC8DA@@@B
@CRDDZ:00898:00924
ACGAGTGCGTTCCCACTGTCGTAG
+
ABA<;<B@??59914444443...
@CRDDZ:00898:00929
TACTGAGCTACACACACAGAAAGATTGGTGC
+
A@@ACCDAACCC<<DEDCDCC@CAA?B@D?<
@CRDDZ:00853:00956
ACGAGTGCGTTCCCACTGTCGTAGAG
+
BDBBB?BA4959>:944444444374
@CRDDZ:00854:00960
ACGAGTGCGTTCCCCATGTCGTAGGTACTC
+
BCBBBBDCBB@CBA7A@:;:;;>><>777=
@CRDDZ:00856:00975
ACGAGTGCGTTCCCCATGTCGTAGTAT
+
BEBBBBB=::2444/9948=8843388
@CRDDZ:00859:00986
ACGAGTGCGTTCCCACTGT
+
@BBCBA;;//,--+,,,,,
@CRDDZ:00861:00960
ACGAGTGCGTTCCCCATGTCGTAGGTACTC
+
BBBBBBBBBA=@=929999?@<11,01//6
@CRDDZ:00864:00972
ACGAGTGCGTTCCCCATGTCGTAGGTACTC
+
BCABBBDBBBACCG:C;;;>>>8747777>
@CRDDZ:00867:00956
ACGAGTGCGTTCCCACTGTCGT
+
@@@BB=9>//,1;81////444
@CRDDZ:00871:00990
CTCATCTCAGTACAT
+
,,,222>CBBBBCCC
@CRDDZ:00872:00996
CGTGTCTCTACGGCACAGGATTTGTGTAG
+
4444444////.3469442444-494444
@CRDDZ:00876:00978
ACGAGTGCGTTCCCCATGTCGTAGGTACTC
+
?BBBBBBBCC@CDB9A==6.000/,00//.
@CRDDZ:00878:00989
ACGCTCGACCATGCCAGGTACAGGA
+
AB799@94424;88,//,/2*,,*,
@CRDDZ:00880:00958
ACGAGTGCGTTCCCCATGTCGTAGGTAC
+
?CD99;CHCD@BBB7=9;19:8-,+,,,
@CRDDZ:00880:00971
TACTGAGCTACACACACAGAAAGATTGGT
+
;9<@@@A<111/7194>@@@H:?>=,0,1
@CRDDZ:00881:00954
ATATCGCGGGGGTATGGAAGACTCTATA
+
BB=::;44444+9@@B=A?ADDCCBBBC
@CRDDZ:00882:00975
ACGAGTGCGTTCCCACTGTCGTA
+
=@?;9<A@>@511,/////66/4
@CRDDZ:00882:00993
ACGAGTGCGTTCCCATGTCGTAGGTACTC
+
BBBBBBCBAB@AC>?>?>=@@=?<>999@
@CRDDZ:00883:00967
TACTGAGCTACAAACACAGAAAGATTGGTGC
+
BAAACCCCBCBBBBDBDCBBB?BBB@B@ABB
@CRDDZ:00887:00982
ACGAGTGCGTTCCCCATGTCGTAGGTACTC
+
BBBBBBBBBE@CBC9C9;98>:10,0111;
@CRDDZ:00888:00996
ATATCGCGGGGGGTAGTGGAAGACTCTATAG
+
EABBB@//////(111/8,/,/;<<<CBAA?
@CRDDZ:00889:00953
ACGAGTGCGTTCCCATGTCGTAGGTACTC
+
BBBBCDCC@A>AC@CCCCBBBA@=@::;?
@CRDDZ:00891:00954
ACGAGTGCGTTCCCCATGTCGTAGGTACTC
+
BBBA?=ABCC>BBB9?9;;>@@98489999
@CRDDZ:00896:00957
ACGCTCGACATGCCCAGGTACAGGAG
+
ABBCBBBCCDBBB?=??=@@DCCABB
@CRDDZ:00896:00991
ACGAGTGCGTTCCCCATGTCGTAGGTAT
+
?BBBB@BB@;2444/9991<<110,./6
@CRDDZ:00899:00966
ACGAGTGCGTTCCCACTG
+
998999999B611-/6,,
@CRDDZ:00857:01049
ACGAGTGCGTTCCCCATGTCGTAGTACTC
+
FCBBBBCB::2444/99910:<00....3
@CRDDZ:00861:01039
ACGAGTGCGTTCCCCATGTCGTAGGTACTC
+
BBBABBBAAB?ACC:D::97888747777?
@CRDDZ:00862:01016
ACGAGTGCGTTCCCCATGTCGTAGGTACTC
+
@ACBBBCCAA?BAA7@?>>8888737??<@
@CRDDZ:00864:01022
ACGAGTGCGTTCCCCATGTCGTGGTACTC
+
BCBBAACCCC@BCD:B9;;@@BC:;<BBA
@CRDDZ:00866:01029
ACGAGTGCGTTCCCACTGTCGTAGAGT
+
@AABA@??8959904444/////.2**
@CRDDZ:00871:01016
ACGAGTGCGTTCCCCATGTCGTAGGTACTC
+
@ACCBBBCB@6:44-9999@>?98689898
@CRDDZ:00871:01048
TAGTAACAGCCTCACCATGACGAAGGTATTCC
+
8844=9449:@;=AB>AACAB@@542444242
@CRDDZ:00872:01019
TAATATCAGCCTCGCCATGACGAAAGTATTCC
+
BB@???BCDD???@@@BBA>888809ABB@FA
@CRDDZ:00872:01027
ATATCGCGAGGGTATGGAAGACTCTATAG
+
9>;99@@B944-49::9=>444331///.
@CRDDZ:00873:01048
ACGAGTGCGTTCCCCATGTCGTAGGTATC
+
BBA??ACCCB@DCD:A:;1=A=10,0<8/
@CRDDZ:00874:01036
ATCAGACACGGACACAGCAGAACACAC
+
BABBBABCHH=@A?BABCCCC@CB<<?
@CRDDZ:00876:01038
TAGTATCAGCCTCGCCATGACGAAGGTATTCC
+
CDBAABCCCC:<<?C@BCCCBA@=@@@==?C?
@CRDDZ:00882:01012
AGCACTGTAGCTCGTCACTGTTACTTGTG
+
8:494998>99:9499=;<;D899=;44/
@CRDDZ:00886:01013
TGATACGTCTCCCTCTTAGTTACTTCA
+
9894444;61//+///,///,///,//
@CRDDZ:00889:01005
ACGAGTGCGTTCCCCATGTCGTAGGTACTC
+
A>BBAABCBB6444/8991;;8-,+,,,,,
@CRDDZ:00889:01006
ACGAGTGCGTTCCCCATGTCGTAGGTACTC
+
BBBABBBBB@>@FD:B??ABBB=;;<899>
@CRDDZ:00891:01032
ACGAGTGCGTTCCCATGTCGT
+
AA9<9;;;11,//+//4///8
@CRDDZ:00892:01039
ACGAGTGCGTTCCCCATGTCTAGGTATC
+
99899999CC?>>>*1/////3311337
@CRDDZ:00898:01035
ACGCTCGACATGCCCAGGTACAGGAG
+
BBBBBBABCDBBCC?ABBBACFC@BB
@CRDDZ:00853:01060
ACGAGTGCGTTCCCCATGTCGTAGGTACTC
+
BBBBBBCBBA6:44-99;9>AA9848999>
@CRDDZ:00854:01068
ATCAGACACGGACACAGCAGAACACAC
+
BBBB=@?@;;8;AA@ABBAAACCCC;;
@CRDDZ:00860:01083
ACGAGTGCGTTCCCCATGTCGTAGGTACTC
+
ABBBBBCB@;2444/9999@@>11,11111
@CRDDZ:00863:01075
ACGAGTGCGTTCCCCATGTCGTAGG
+
ABCBBCC@992444/9991;;8-,+
@CRDDZ:00877:01063
ACGAGTGCGTTCCCCATGTCGTTGGTACTC
+
ABB@BBCDBDB?==6=ABAA@B6:7:>>>>
@CRDDZ:00879:01092
TAGTATCAGCCTCCGCCATGACGAAGGGTATTCCC
+
>;<11//668,94244899444?@299-4999:A:
@CRDDZ:00882:01052
TAGTATCAGCCTCGCCTGACGAAGGTATTCC
+
BBBBCECDBC@BACE?BCCCCC796999292
@CRDDZ:00892:01056
CGTGTCTCTAGGCACAGGATTTTGTGTAG
+
BBBCABBDBBB@CBBAC@9999/9>?>=B
@CRDDZ:00894:01071
ACGAGTGCGTTCCCACTGTCGTAG
+
BCBBBBB@4459909444/662,,
@CRDDZ:00851:01131
ACGAGTGCGTTCCCCATGTCGTAGGTACTC
+
BBBAA@BBCD@ABC:FBBB@@@@@=@:;7=
@CRDDZ:00855:01127
ACGAGTGCGTTCCCCATGTCGTAGGTACTC
+
BCBBB@BCCD@AA=6=4:;?AA>?:=777=
@CRDDZ:00858:01141
TCTCTATGCGCTCCACATGTCTAAGGT
+
CBBCEDBDCDCBC@CCCDAB@@??A?B
@CRDDZ:00860:01123
ACGAGTGCGTTCCACTGCTC
+
BCB@=:22,,+-+,,,/444
@CRDDZ:00863:01111
ACGAGTGCGTTCCCATGTCGTAGGTACTC
+
B@B??=ABBD@DDACA>>@@@A@=@:::?
@CRDDZ:00864:01121
TAGTATCAGCCTCGTCATGACGAAGGTATTCC
+
;;B<99A>942444498449@99542444242
@CRDDZ:00864:01129
ACGAGTGCGTTCCCCATGTCGTAGGTACTC
+
BBCBEBB=;;2444/9999@B>10,0111;
@CRDDZ:00871:01135
ACGAGTGCGTCCCGATG
+
99894//,,,,2*,,2/
@CRDDZ:00872:01128
ACGCTCGACATGCCCAGGTACAGGAG
+
BBBBBBACEBB>==:==<?@@@C@DC
@CRDDZ:00873:01136
ACGAGTGCGTTCCCCATGTCGTAGT
+
ABD?@?=:995999-9941<72,-,
@CRDDZ:00888:01112
ACGAGTGCGTTCCCACTGTCGT
+
9<A<<<B@@?511,1/////..
@CRDDZ:00894:01129
ACGAGTGCGTTCCCCATGTCGTAGGTACTC
+
BAABCBB;992444/9>>?@BB98489999
@CRDDZ:00898:01107
ACGAGTGCGTTCCCACTGTCGT
+
9;C@=>@A9921/+/////77/
@CRDDZ:00857:01166
ACGAGTGCGTTCCCCATGTCGTAGGTACTC
+
BCB?@ACCCC?CBC9B9;;@AA87489999
@CRDDZ:00858:01182
ACGAGTGCGTTCCCCATGTCGTAGGTACTC
+
@ABBABBCCE@DDB9B9::<??7647777=
@CRDDZ:00860:01158
ACGAGTGCGTCTCCCA
+
491;1/////////+/
@CRDDZ:00863:01176
ACGCTCGACATGCCCAGGTACAGGAG
+
B@BBBBBBCAABBB@@@?@BCCC@CB
@CRDDZ:00863:01188
ACGAGTGCGTTCCCACTGTCGTAGAGT
+
BBABBB;;44599194444444433.,
@CRDDZ:00870:01155
TACTGAGCTACACACACAGAAAGATTGGT
+
BBBCCCFBBBBB@@ABAC@@@<@BA?B?@
@CRDDZ:00870:01160
TACTGAGCTACACACACACAA
+
4444444444444444////,
@CRDDZ:00871:01174
ACGAGTGCGTTCCC
+
4/411//8//,4;;
@CRDDZ:00873:01191
ACGAGTGCGTTCCCATGTCGTAG
+
BBBBCBB=::244-9==10.6,,
@CRDDZ:00875:01155
ACGAGTGCGTTCCCATGTCGTAGTACG
+
BBDABB@;995990944/666......
@CRDDZ:00878:01165
ACGAGTGCGTTCCCCATGTCGTAGGTACTC
+
?A??BBCBBBAA??6?9;;@@@>?<?9;9@
@CRDDZ:00882:01161
AGCACTGTAGCTGTCACTAGTTACTTGTGTG
+
848444<;B==<@>@<1////,//424444/
@CRDDZ:00883:01184
ACGAGTGCGTTCCCATGTCGTAGG
+
BBBBBBB;::244-944///8/.,
@CRDDZ:00885:01159
ACGAGTGCGTTCCCACTGTCGTAGTAC
+
=@@;;<@@>?69914444487;.....
@CRDDZ:00886:01188
TGATACGTCTCCTTCCTTAGTTACTTCA
+
AABCDCD@ADC@B@B>B??@@@@AAACB
@CRDDZ:00886:01196
ACGAGTGCGTTCCCCATGTCGTAGGTA
+
BABBBBCC@;6444/8991<>?00,..
@CRDDZ:00890:01179
ACGAGTGCGTTCCCACTGTCGTAGTAGT
+
???99;?@99599144444448433486
@CRDDZ:00892:01182
TACTGAGCTACACACACAGAAAGATTGGT
+
@AAAAA@;;1118:?9==@BB<??>5747
@CRDDZ:00893:01183
ACGAGTGCGTTCCCCATGTCGTAGGTACTC
+
BBB@AACCDD?BAA9@=?><;?7637777>
@CRDDZ:00850:01202
ACGAGTGCGTTCCCATGTCGTA
+
BDABBCB99959904::/..,,
@CRDDZ:00854:01245
ACGAGTGCGTTCCCACTGTCGT
+
@A>9;9@@11-11-////,668
@CRDDZ:00857:01224
TGATACGTCTCC
+
BBCB=@@?><<,
@CRDDZ:00861:01247
ACGAGTGCGTCCTACT
+
BCBB@<7=***)((((
@CRDDZ:00869:01207
AGCACTGTAGCTGTCACTAGTTACTTGT
+
4499:9:=AA<:999A>?>4924:@;>?
@CRDDZ:00869:01231
ACGAGTGCGTTCCCACTGTCGTA
+
BBCCBA==4461<-1/////.47
@CRDDZ:00871:01211
ATCAGACACGGACACAGCAGAACACA
+
CCBB@@@DCB?EBCB=@@;;9<?>>?
@CRDDZ:00879:01209
ACGAGTGCGTTCCCCATGTCGTAGGTACTC
+
B@<>>ABCDE?BA=694888>:00,00//7
@CRDDZ:00882:01223
ACGAGTGCGTTCCCCATGTCGTAGGTATC
+
AABBBBCA;;2444/9999>>=8848>84
@CRDDZ:00885:01236
ACGAGTGCGTTCCCACTGTCGT
+
@B>?@BC?;;,//,////,777
@CRDDZ:00886:01208
CTCTATGCGCTCCACATGTCTAAGGTA
+
4444444:4449;:449>9949;?;>9
@CRDDZ:00888:01240
TCTCTAGCGCTCCACATGTCTAAGGT
+
,,,,,/06////,/699:;9442/,/
@CRDDZ:00889:01202
ACGAGTGCGTTCCCATGTCGTAGGTATC
+
BA?@BBCA;;244-9988>444313444
@CRDDZ:00893:01212
ACGAGTGCGTTCCCCATGTCGTAGGTATC
+
BCB?@@B>??5499/9991;;<11,0;6/
@CRDDZ:00851:01259
TCTCTATGCGCTCCACATGTCTAA
+
99?BBCBC>>>11,///444///,
@CRDDZ:00854:01269
ACGAGTGCGTTCCCATGTCGTA
+
BB?A?ACB;;2//+1//,222/
@CRDDZ:00857:01252
ACGAGTGCGTTCCCACTGTCGTAGAG
+
ACCCC?A=9959@>944444444333
@CRDDZ:00879:01257
TACTGAGCTACACACACAGAAAGATTGGT
+
DBCCBBBCCCCCCCADABBBB<<;A595:
@CRDDZ:00887:01272
ACGAGTGCGTTCCCACTGTC
+
<CABBB=:992//+1///,,
@CRDDZ:00903:00173
TACTGAGCTACCACAC
+
/////9>44449444/
@CRDDZ:00927:00191
ACGAGTGCGTTCCCCATGTCGTAGTACGTC
+
ABB@?ACBBA5999/9981;;;.....,,0
@CRDDZ:00929:00198
ACGAGTGCGTTCCCCATGTCGTAGGTACT
+
BBBABBBBDB?CBB9C>??BBBB:99111
@CRDDZ:00933:00189
TGATACGTCTCCTTCCTTAGTTACTTCA
+
;CCA?@@@?99595924?=9AAA<<8<B
@CRDDZ:00905:00242
ACGAGTGCGTTCCCCATGTCGTAGGTACTC
+
BBBB@@@@@A@CCF:D:9:ACC@A>A@@@@
@CRDDZ:00906:00236
ACGAGTGCGTTCCCCATGTCGTAGGTACTC
+
BBBBBBFBA@;@==4>99;ACCCB@C;:;B
@CRDDZ:00906:00245
AGAGTGCGTTCCCCATGTCGTAGGTACTC
+
BBBBBCBBC?AA=6?@@@@AB@?<?999>
@CRDDZ:00908:00242
TACTGAGCTACACACACAGAAAGATTGGT
+
AAACCBB@BBBBBBCCB@9996:@@?B@C
@CRDDZ:00911:00224
ACGAGTGCGTTCCCGATGTCGTAGTACTC
+
?9;;999889244-4494///,,,,,,,,
@CRDDZ:00913:00221
ACGAGTGCGTTCCCCATGTCGTAGGTACTC
+
??BBBCBA992999/9>>A@@@CEAEAA@B
@CRDDZ:00913:00226
ATCAGACACTCC
+
4339;8*****)
@CRDDZ:00915:00223
ACGAGTGCGTTCCCCATGTCGTAGGTACTC
+
?@BCBCCCBB8944-4499>?>8747777;
@CRDDZ:00915:00234
ACGAGTGCGTTCCCCATGTCGTAGGTACTC
+
?@?AAAA@@@@CFD:D:99?@@@@=@;;;B
@CRDDZ:00916:00232
ACCGAGTGCGTTCCCCATGTCGTAGTACG
+
@AA@AACC=9?;99=4>99100-,,,,,,
@CRDDZ:00921:00228
ACGAGTGCGTTCCCCATGTCGTAGGTATC
+
BCACBBEBCC@CBA6?488>>99858>;4
@CRDDZ:00923:00212
ACGAGTGCGTTCCCCATGTCGTAGGTACTC
+
?AA@@ACBBA@FDF9<<<9A@<10,01///
@CRDDZ:00925:00241
ACGAGTGCGTTCCCCATGTCGTAGGTACTC
+
?BDBBBABAC@CCC9BBBB;;;AA>AAAAB
@CRDDZ:00926:00208
ACGAGTGCGTTCCCCATGTCGTAGGTACTC
+
BBABBBCCCC@D>>7@;99>>;00,00.//
@CRDDZ:00926:00242
ACGAGTGCGTTCCCCATGTCGTAGGTACTC
+
CCB???BCCC@BCC:B999<<>87477===
@CRDDZ:00929:00210
ACGAGTGCGTTCCCCACTGTCGTAGA
+
?=79;9999A5999/44444444433
@CRDDZ:00930:00209
TAGTATCAGCCTCCCCATGACGAAGGTATTCC
+
AAB@@AIB>?=8444,9BDAABB>BAB:9;;@
@CRDDZ:00932:00214
ACGAGTGCGTTCCCCATGTCGTAGGTACT
+
BBCBBBBBBC@DAA6=499>>:00,00./
@CRDDZ:00933:00225
ACGAGTGCGTTCCCCATGTCGTAGGTACTC
+
@BCBBBCCCB?A==694817;;0/,00/0.
@CRDDZ:00934:00210
ACGAGTGCGTTCCCCATGTCGTAGGTACTC
+
BBB?BBCCCC?BBB9B@@@ABCAA>A:::A
@CRDDZ:00938:00201
ACGAGTGCGTTCCCCATGTCGTAGGTACTC
+
@BB>?>BBHC?A??29499>>;;:9:111:
@CRDDZ:00941:00232
ACGAGCCATGTCGTAGGTACTC
+
?@ABCC@B:::AAA:>=>111=
@CRDDZ:00901:00253
ACGAGTGCGTTCCCCATGTCGTAGGTACT
+
7/./66:8BC@CCC>C9;1797-,+,,,,
@CRDDZ:00907:00298
ACGAGTGCGTTCCCCATGTCGTAGGTACTC
+
<CCBBBAAAE@CCD:C:<;>@>98589998
@CRDDZ:00908:00267
TACTGAGCTACCACACACAGAAAGATTGTGCT
+
4984444///656644444449-4371333..
@CRDDZ:00914:00274
ACGAGTGCGTTCCCCATGTCGTAGGTACTC
+
ABBABAB@@@@ACC:D999;>>76377777
@CRDDZ:00914:00282
TAGTATCAGCCTCGCCATGACGAGGTATTCC
+
;;<<<;B911:11/:::ACDBA9<89>@584
@CRDDZ:00917:00261
ACGAGTGCGTTCCCCATGTCGTAGGTACTC
+
B@<BBBCCCE>@?=8@@?????>?;@:::@
@CRDDZ:00918:00261
ACGAGTGCGTTCCCCATGTCGTAGGTACTC
+
@BB?B@AA@@?@DD:C::9=>>8748999>
@CRDDZ:00924:00277
ACGAGTGCGTTC
+
94348944//,,
@CRDDZ:00929:00297
ACGAGTGCGTTCCCCATGTCGTAGT
+
ABAAABA@?@5999-4444774...
@CRDDZ:00930:00294
ACGAGTGCGTTCCCCATGTCGTAGGTATC
+
BBBAAABBCC@BHF:B9;;>>>8747?76
@CRDDZ:00932:00298
ACGAGTGCGTTCCCGCATGTCGTAGGT
+
CBBBBCCCCD@DC@CC?;:;9<9>><>
@CRDDZ:00933:00277
ACGAGTGCGTTCCCCATGTCGTAGGTACTC
+
BB@BABBCCD@BCC:C9;:@>>8747777=
@CRDDZ:00935:00257
ACGAGTGCGTTCCCCATGTCGTAGGTACTC
+
??>BBBCCCC=?==4>999>B???;?AAAC
@CRDDZ:00937:00251
ACGAGTGCGTTCCCACTG
+
BCCBB>4911---+,,,,
@CRDDZ:00943:00260
ACGAGTGCGTTCCCCATGTCGTAGGTACTC
+
:<D<;<CCAB@BEC8A<9999998134444
@CRDDZ:00943:00269
ACGAGTGCGTTCCCCATGTCGT
+
>@ABCBA:=95/11+11/1..,
@CRDDZ:00949:00272
AGCACTGTAGATGTCACTAGTTACAT
+
>?>>ADCBBCAAADCDEBBCC@G@AA
@CRDDZ:00902:00302
TCTCTATGCGCTCCACATGTCTAAGGT
+
49:ABBBCCCCCC@BCAAAA@@@@BAB
@CRDDZ:00906:00301
ACGAGTGCGTTCCCACTG
+
>?AB=;;;//,--+,,,/
@CRDDZ:00907:00322
ACGAGTGCGTTCCCCATGTCGT
+
BBBCBBABB@;8660:11--,,
@CRDDZ:00910:00326
ACGAGTGCGTTCCCCATGTCGTAGTACT
+
BCBBBBDCC@;=994=891:::00....
@CRDDZ:00916:00346
ACGAGTGCGTTCCCCATGTCGTAGA
+
BAABCBB@@;2444/9849333316
@CRDDZ:00929:00314
ACGAGTGCGTTCCCACTGT
+
BBCBA=9949611-//,,*
@CRDDZ:00930:00333
ACGAGTGCGTTCCCCATGTCGTAGGTATC
+
BBBBBBBBB@?CHD:?9;1:;;11,01//
@CRDDZ:00933:00305
ACGAGTCGTTCCCCATGTCGTAGGTACTC
+
@ACBBB>?@@BCD9A:;99999858979>
@CRDDZ:00943:00323
ACGAGTGCGTTCCCCATGTCGTAGGTACTC
+
@@?ABBCFCD=@@=4>999;;:?@;=:::@
@CRDDZ:00947:00336
ACGAGTGCGTTCCCCATGTCGTAGTACG
+
>@B@@ABBCC?B@@4994/660,,,,,,
@CRDDZ:00948:00308
CGTGTCTCTAGGCACAGGATTTTGTGTAG
+
CCCCCEB9<<B>ABBBCBDFCE:;>;BBA
@CRDDZ:00900:00376
ACGAGTGCGTTCCCCATGTCGTAGGTACTC
+
@CCCBBCB@;2444/9>>>>AA??:?><==
@CRDDZ:00901:00385
ACGAGTGCGTTCCCCATGTCGTAGGTACTC
+
BCBBBBABAA?BBB7A;<;?A?>?;?:77>
@CRDDZ:00904:00392
TACTGAGCTACACACACAGAAAGATTGGT
+
@@ACCBB;<<BBCCDCBBBA?=@??=<?@
@CRDDZ:00906:00358
ACGAGTGCGTTCCCCATGTCGTAGGTACTC
+
BBBB@@BCFD>@??6@?:::@@:74:>===
@CRDDZ:00909:00397
ACGAGTGCGTTCCCACTGTCG
+
@CCC?@@@//,11,1///,/.
@CRDDZ:00910:00359
TAGTATCAGCCTCGCCATGAC
+
44449944449444424/2,,
@CRDDZ:00911:00389
ACGAGTGCGTTCCCCATGTCGTAGGTACTC
+
BDB@?@DECB79;4/9>>>>>>8737777=
@CRDDZ:00917:00395
TACTGAGCTCACACACA
+
49944;?11//6,////
@CRDDZ:00917:00397
ATATCGCGGGGT
+
/.////8222*/
@CRDDZ:00926:00378
ACGAGTGCGTTCCCACTGGTGACATCT
+
BBC;;<A@9969>:=@?;<00*****2
@CRDDZ:00932:00394
ACGAGTGCGTTCCCCATGTCGTAGGTACTC
+
ACBBB?CCC@=?=94>>998>?8747777>
@CRDDZ:00902:00407
TACTGAGCTACACACACACGAAG
+
AABBA@G==999B88><1,,,*,
@CRDDZ:00904:00428
ACGAGTGCGTTCCCCATGTCGTAGTACGTC
+
BBA@?@@@>?5999-984/;66.....,,2
@CRDDZ:00905:00427
ACGAGTGCGTTCCCACTGTCGTAGTACGTC
+
BA@@@@B@>?59909444499>31111161
@CRDDZ:00905:00437
ACGAGTGCGTTCCCCATGTCGTAGGTACTC
+
B?>?BBCCCC@B==6?9<;BBB8:6;;77?
@CRDDZ:00907:00404
TCTCTATGCGCTCCACATGTCTAAGGT
+
;9@>A@@@BAB@A=ACCCBB;<<=@=@
@CRDDZ:00908:00400
ACGAGTGCGTTCCCCATGTCGTAGGTACTC
+
BAABBBBAAB@ABC9BBBB@??;9:?9:7?
@CRDDZ:00911:00419
ACGAGTGCGTTCCCCATGTCGTAGGTACTC
+
ABAAAACBAB?AAB:BA@BB><;8:?;?<>
@CRDDZ:00913:00401
TTACTGAGCTACACACACAGAAAGATTG
+
/,/68/4;9;@>@@A?>;;;?@:A?>9:
@CRDDZ:00915:00439
ACGAGTGCGTTCCCCATGTCGTAGGTACTC
+
AABBBBHB?;2444/9999@?>87477<;;
@CRDDZ:00919:00402
ACGAGTGCGTTCCCCATGTCGTAGGTACTC
+
BBB@AACCCB?AA?6?9===@@@@=>;;9>
@CRDDZ:00923:00432
ACGAGTGCGTTCCCACTGTCG
+
BBAB?@9;/1,11-////,88
@CRDDZ:00931:00413
ACGAGTGGCGTTCCCCATGTCGTAGGTACTC
+
?BBBBBB@?@A@CCC:C@@@8888737767=
@CRDDZ:00946:00407
ACGAGTGCGTTCCCCATGTCGTAGGTACTC
+
BBBBB@BCCD?BAA9?9;;>>>98589999
@CRDDZ:00902:00480
CGTGTCTCTAGGCACAGGATTTTGTGTAG
+
BACB@>@9=<CEDCCCCAECCC9A==@B<
@CRDDZ:00905:00460
ACGAGTGCGTTCCCTACTATGTCATG
+
983444444424:-//////020,,,
@CRDDZ:00906:00467
ACGAGTGCGTTCCCCATGTCGTAGGTACTC
+
ABB=?BDC@=;=994=999>?@9;78999>
@CRDDZ:00915:00450
ACGAGTGCGTTCCCACTGTCGTAG
+
;@?;;<@?>@511,///////2/.
@CRDDZ:00915:00477
ACGAGTGCGTTCCCCATGTCGTAG
+
;<CBBCCB@;2444/984/..6..
@CRDDZ:00917:00462
CGTGTCTCTAGGCACAGGATTTTGTGTAG
+
BB>=@;;;@A@?ABBBB>BBBB7;;9>@@
@CRDDZ:00918:00484
TCTCTATGCGCTCCACATGTCTAAGGTACTA
+
ABBD@@@CBCDCB@BB?B@AABB@C@CBB@;
@CRDDZ:00919:00462
ACGAGTGCGTTCCCCATGTCGTAGGTACTC
+
@CABCCCBBB?CBC9C999:??8748999>
@CRDDZ:00923:00471
ACGAGTGCGTTCCCCATGTCGTAGGTACTC
+
ACBAA@BCDD@DBA6=9:8>>?8747767;
@CRDDZ:00925:00455
ACGAGTGCGTTCCCCATGTCGTAGGTACTC
+
@CBBBBDCAA=@@=4>>@=>>>8747====
@CRDDZ:00925:00477
ATATCGCGAGGGTATGGAAGAC
+
8<989@>?911+////,/,...
@CRDDZ:00938:00456
CGTGTCTCTAGGCACAGGATTTTGTGTA
+
;ACFEEBBB>?=;111::11/1*/7444
@CRDDZ:00938:00463
TCTCTATGCGCTCCACATGTCTAAGGT
+
@BFFDCBBCCC@?==?99@@>>?<><@
@CRDDZ:00938:00465
TACTGAGCTACACACACAGAAAGATTGG
+
;;;ABB<<:@ACEBBBB;;;B<><?474
@CRDDZ:00946:00481
ACGAGTGCGTTCCCCATGTCGTAG
+
=@B@?@C?::2444/944884443
@CRDDZ:00949:00478
ACGAGTGCGTTCCCCATGTCGTAGTA
+
ABABBB>9992444/994///6/../
@CRDDZ:00903:00515
ACGAGTGCGTTCCCCATGTCGTAGGTACTC
+
BCB?BBBBBB@BCC:B??@@AAAA>ABAA?
@CRDDZ:00911:00502
ACGAGTGCGTTCCCCATGTCGTAGGTACTC
+
99?99<<;@A5999-944446/,,2,,,,,
@CRDDZ:00912:00512
TAGTATCAGCCTCGCCATGACAAAGGTATTCC
+
BBD::<A@>>=<<<CACCBCBBB@C@CBB?B=
@CRDDZ:00916:00508
CGTGTCTCTAGGCACAGGATTTTGTGTAG
+
BBAAACB?A@B@BCEBB=9444-9>>?AB
@CRDDZ:00922:00531
ACGAGTGCGTTCCCCATGTCGTAGGTACTC
+
BEABBBAB>?6444/99<;@BB9;78999>
@CRDDZ:00924:00514
TGATACGTCTCCTTCCTTAGTTACTTCA
+
CCA@@BB@BB@?@596989449494=B@
@CRDDZ:00924:00548
TCTCTATGCGCTCCACATGTCTAAGGT
+
99444488:1111,///4:E9442824
@CRDDZ:00926:00500
ACGAGTGCGTTCCCCATGTCGTAGGTACTC
+
>A?BBABBCDCAA=694998>?87477777
@CRDDZ:00933:00541
ACGAGTGCGTTCCCCATGTCGTAGGTACTC
+
BBBBBBBBADEACD:DCAA@@@BC@BABAA
@CRDDZ:00935:00542
ACGAGTGCGTTCCCCATGTCGTAGGTACTC
+
BBABAACBBB=?=94=491:<<10,01///
@CRDDZ:00944:00510
ACGAGTGCGTTCCCCTATGTC
+
;;79@<49@F6111*////,,
@CRDDZ:00944:00517
ACGAGTGCGTTCCCCATGTCGTAGGTACTC
+
@BBBBBCBDE>@?=2999==><10,1111:
@CRDDZ:00945:00544
ACGAGTGCGTTCCCCATGTCGTAGG
+
BBCCCD@99:2444/9441////.,
@CRDDZ:00907:00559
ATATCGCGAGGGTATGGAAGACTCTAT
+
=;?@AACBBBC@@?@B=A>@DCBB:::
@CRDDZ:00914:00581
AGCACTGTAGCTGTCACTAGTTACTTGT
+
BBC@@ACC<==CEECCC@4995999599
@CRDDZ:00920:00595
ACGAGTGCGTTCCCCCATGTCGTAGGTACTC
+
AAC99<C@CA59999+4=9:11//.,.6666
@CRDDZ:00927:00588
ACGAGTGCGTTCCCATGTCGTAGGTACTC
+
CCB:;<BB<<;<B??>?8688/.,.///6
@CRDDZ:00933:00574
ACGAGTGCGTTCCCACTGTCGTAGTAGTC
+
9;?:99?>9959=944444444433488/
@CRDDZ:00934:00575
TCTCTATGCGCTCCACATGTCTAAGGT
+
@9449=>844444249999=449=>;=
@CRDDZ:00943:00571
ACGAGTGCGTTCCCATGTCGTAGGTACTC
+
BB@BBDCB??644-8>>;>::10,.....
@CRDDZ:00943:00597
ACGAGTGCGTTCCCCCATGTCGTAGGTACTC
+
BB??AACA9959999-9>>>>>?8747777=
@CRDDZ:00903:00610
ACGAGTGCGTTCCCCATGTCGTAGGTACTC
+
BCABB?CBBB8:::-49;9@@@9868999@
@CRDDZ:00907:00638
ACGAGTGCGTTCCCCATGTCGTAGGTAT
+
BAB:9<A>=>5999-9441:66/.,./8
@CRDDZ:00915:00641
TACTGAGCTACACACACAGAAAGATTGGT
+
AAACEABBBBBCCDA?=>9996;AA@C>A
@CRDDZ:00918:00605
ACGAGTGCGTTCCCCATGTCGTAGGTAC
+
<DDCCA@>?@5999/9999>>:10,.//
@CRDDZ:00927:00617
ACGAGTGCGTTCCCCATGTCGTAGGTACTC
+
BBABBBCDDDB?==29899>>>8:6;A>>>
@CRDDZ:00928:00616
ACGAGTGCGTTCCCCATGTCGTAGGTACTC
+
AA??@@AACD@BBC:C@@@@@@AA>A???B
@CRDDZ:00929:00643
ACGAGTGCGTTCCCCATGTCGTAGGTACTC
+
AA@@BBCBCC@CBB:B9<:@@@::5:???@
@CRDDZ:00935:00606
ACGAGTGCGTTCCCATGTCGTAGT
+
ABBBBB>;::244-944/666,,,
@CRDDZ:00936:00646
ACGAGTGCGTTCCCCATGTCGTAGGTACTC
+
BBB?BBCCBB@CCC:DCBBBBBBA>A???B
@CRDDZ:00943:00611
ACGAGTGCGTTCCCCATGTCGTAGGTACTC
+
BBBCCBDB@;2444/9>>>>??8747====
@CRDDZ:00946:00604
ACGAGTGCGTTCCCCATGTCGTAGGTACTC
+
BDDABBCB@;2444/9991;;;10,00//7
@CRDDZ:00947:00603
ACGAGTGCGTTCCCCATGTCGTAGGTTCTC
+
?BBBBBCCCC@EBA9A;;;?@@AA?A@;;;
@CRDDZ:00903:00657
ATCAGACACGGACACAGCAGAACACAC
+
@B::;AB@@@=999>>?999949<776
@CRDDZ:00905:00672
ACGAGTGCATTCCC
+
1/.//4;4942///
@CRDDZ:00908:00682
ATCAGACACGGACACAGCAGAACACAC
+
BAABCEBBBB?BCCDCCBBBBABBBBC
@CRDDZ:00915:00662
ACGAGTGCGTTCCCCATGTCGTAGTACTC
+
?@?BAABBBC?A?:2:49111110.////
@CRDDZ:00919:00686
ATATCGCGACGGTATGGAAGA
+
4794?>;11--*,,,,*,00/
@CRDDZ:00926:00692
AGCACTGTAGATGTCA
+
=>994444:9:<>1/,
@CRDDZ:00934:00661
ACGAGTGCGTTCCCCATGTCGTAGGTACTC
+
BBBBB@@BBB@CCC:D:99>BB@@=@;;9>
@CRDDZ:00934:00694
TCTCTATGCGCTCCACATGTCTAAGG
+
@AAA@@@A>B>992849994449242
@CRDDZ:00938:00669
ACGAGTGCGTTCCCCATGTCGTAG
+
@FCABBB;995499/944/772,,
@CRDDZ:00939:00685
ACGAGTGCGTCCTCCATGTCG
+
9<;CBC;<<@99::2/,,,,,
@CRDDZ:00943:00679
ACGAGTGCGTTCCCCATGTCGTAGGTACT
+
@CABBCCCCB=@==4===::0000,./..
@CRDDZ:00946:00686
ACGAGTGCGTTCCCCATGTCGTAGTACT
+
BCB@@AB@@@5999/9989333711111
@CRDDZ:00948:00667
ATCAGACACGGACACAGCAGAACACAC
+
98A@@;<<BB@C@AAAA=9;9<991::
@CRDDZ:00902:00704
ACGAGTGCGTTCCCCATGTCGTAGT
+
?AC@@ACBB;5444/9944336...
@CRDDZ:00903:00718
ACGAGTGCGTTCCCACTGTCGTAGAGT
+
=@?;;<>>>?59914444444443774
@CRDDZ:00908:00709
ATCAGACACGGACACAGCAGAACACAC
+
ABBBA@?BBB@BBBBBBBAEBA@?>AB
@CRDDZ:00909:00731
ACGACGTCGTCCAT
+
22,,,,,02//,/7
@CRDDZ:00913:00707
ACGAGTGCGTTCCCACTGTCG
+
BBA?@@BB1/,11,1////43
@CRDDZ:00913:00715
ACGAGTGCGTTCCCCATGTCGTAGTACTC
+
BBBBBBFDBB?A=A7@@@@@@@BABA???
@CRDDZ:00914:00749
ATATCGCGAGGGTATGGAAGACTCTAT
+
BD@?ABBCGDG@BCDB@B@BBBBA??@
@CRDDZ:00928:00747
ACGAGTGCGTTCCCACTGTCGTAGA
+
BBB??=::49599144444444433
@CRDDZ:00933:00743
ACGAGTGCGTTCCCCATGTCGTAGGTACTC
+
@A?AAABBBC@BCC:CBBB@@@CC@B@@??
@CRDDZ:00936:00730
ACGAGTGCGTTCCCCATGTCGTAGGTACTC
+
?BBBB@BCFD>?==69488<>>8747777=
@CRDDZ:00948:00746
TCTCTATGCGCTCCACATGTCTAAGGT
+
@@D>==;91A>1/,/68@;BAAA=@=@
@CRDDZ:00900:00783
ACGAGTGCGTTCCCACTGTCGT
+
BB@ABB@;77,//+/////444
@CRDDZ:00902:00790
TACTGAGCTACACACACATGAAGAT
+
@BBBB@AA<;99A9994444313..
@CRDDZ:00912:00771
ACGAGTGCGTTCCCACTGTC
+
?><@@@=>99511-////,,
@CRDDZ:00915:00783
ACGAGTGCGTCCCATGCTGTAGACT
+
A;394444449;:;68//..6.11.
@CRDDZ:00915:00784
ACGAGTGCGTTCCCCATGTCGTAGGTACTC
+
BBBBB@@@@A@CDC:?999>>>98589999
@CRDDZ:00915:00785
CGTGTCTCTATTTG
+
@?9994441111,.
@CRDDZ:00917:00787
ACGAGTGCGTTCCCCATGTCGTAGT
+
BBB@B@CCCB2444/899988:00.
@CRDDZ:00917:00797
TGATACGTCTCCTTCCTTAGTTACTTCA
+
CCCBBCCDBB>;988;>;>>><A@><?@
@CRDDZ:00918:00768
ACGAGTGCGTTCCCCATTCGTAGGTACTC
+
BBBCBB?=>?<>>>4>@>B?A8747?999
@CRDDZ:00920:00765
AGCACTGTACTGTCACTAGTTACTTGT
+
>>@CCE@AABCBBBBBB;<<@@998<@
@CRDDZ:00921:00775
TCTCTATGCGCT
+
////////1<1/
@CRDDZ:00922:00768
TGATACGTCTCCC
+
9444444A1---*
@CRDDZ:00925:00761
ACGAGTGCGTTCCCCATGTCGTAGT
+
@DB@@@EDCCA;770111-88800.
@CRDDZ:00943:00787
ACGAGTGCGTTCCCCATGTCGTAGGTACTC
+
ABBBBDC@992999/9>>>>AA8747777=
@CRDDZ:00944:00790
TAGTATCAGCCTCGCCATGACGAAGGTATTCC
+
BBB::=CDCC@CAAA?CCBCB;:;<@CCDAC?
@CRDDZ:00948:00776
ACGAGTGCGTTCCCCATGTCGTAGAGTC
+
BBB??ACCCC@BBB4>999888871.,,
@CRDDZ:00948:00786
ACGAGTGCGTTCCCCATGTCGTAGTACTC
+
;AEBBBBBCD@BCC9A9;1008-,,,,,,
@CRDDZ:00901:00817
ACGAGTGCGTTCCCCATGTCGTAGGTATC
+
ACABBBDCA;2444/9991;;;00,.34.
@CRDDZ:00904:00808
ACGAGTGCGTCCTACCATGTCG
+
?@@@@A@A<<<@///,/,,,,,
@CRDDZ:00906:00839
ACGAGTGCGTTCCCATGTCGTA
+
BAB@@?=:992490944/66/,
@CRDDZ:00908:00803
TGATACGTCTCCTTCCTTAGTTACTTCA
+
BBB9:;BCBBD;=;;@A@;;;=@>?<@?
@CRDDZ:00909:00800
ACGAGTGCGTTCCCCATGTCGTAGGTACTC
+
@BB??=EBA;2444/9999@@<10,01///
@CRDDZ:00911:00814
ACGAGTGCGTTCCCCATGTCGTAGGTACTC
+
BBBABADB;;2444/9999>>>98689999
@CRDDZ:00916:00814
ACGAGTGCGTTCCCCATGTCGTAGATC
+
B???BBB?@;2444/9>>983331171
@CRDDZ:00916:00822
ACGAGTGCGTTCCCCATGTCGTA
+
CCBB??DA?>2444/999110--
@CRDDZ:00918:00845
TAGTATCAGCCTCGCCATGACGAAGGTATTCC
+
AB@@ABBB>?7;;;<?BBCB>>;546994898
@CRDDZ:00920:00841
TACTGAGCTACTACTAGATTGTGTC
+
//////77,,,,,,,,///,44444
@CRDDZ:00923:00824
ACGAGTGCGTTCCCCACTG
+
?@@:9;@?<>,---*,,,,
@CRDDZ:00925:00801
ACGAGTGCGTTCCCCATGTCGTAGGTACTC
+
BBBBBBCCBB?BAA7A@@@@@@BB@AAAAB
@CRDDZ:00927:00844
ATAGTCTCCTCTATATCT
+
999=@A::7//,((((((
@CRDDZ:00929:00800
TGATACGTCTCCTTCCTTAGTTACTTCA
+
@@B:;;A@AAA<@<?<?=@@A@A>>;>9
@CRDDZ:00930:00805
ACGAGTGCGTTCCCACTGTCGTAGTAG
+
=;:;>999>>599199944444433/2
@CRDDZ:00932:00814
TGATACGTCTCCTTCTTAGTTACTTCA
+
<=AA@>>@:--+-*,,*,,/5444249
@CRDDZ:00933:00810
ACGAGTGCGTTCCCACTGTCGTAGAGT
+
9<CB@A?>445991444448944333.
@CRDDZ:00936:00832
ATCAGACACGGACACAGCAGAACACAC
+
?>BBCCBBAB?BBBDCCCDDB?BBBBB
@CRDDZ:00937:00823
TAGTATCAGCCTCGCCATGACGAAGGTATTCC
+
BBB::<CBBB@CAAA?BAABCCCDD@BBB=?:
@CRDDZ:00944:00820
ACGAGTGCGTTCCCCATGTCGTAGGTACTC
+
AAEBBBB=992999/99998888747777=
@CRDDZ:00944:00823
ACGAGTGCGTTCCCACTGTC
+
ABBBBBA;77,,,*-,,,,/
@CRDDZ:00901:00852
TGATACGTCTCCTTCCTTAGTTACTTCA
+
<<BBBBA@;/1,1,1,1,//48944244
@CRDDZ:00903:00885
ACGAGTGCGTTCCCACTGTCG
+
BBBBBD@;88,//+1////43
@CRDDZ:00903:00896
ACGAGTGCGTTCCCATGTCGTAGGTAT
+
ABBBBD@;99244-444/678/.,./6
@CRDDZ:00909:00896
ACGAGTGCGTTCCCCATGTCGTAGGTACTC
+
ABBBBBBBBB@CCD:C:99?B@=?<>999@
@CRDDZ:00911:00879
ACGAGTGCGTTCCCACTGTCGTAGA
+
9;B<;9@B9929?99444/64...4
@CRDDZ:00911:00886
ACGAGTGCGTTCCCCATGTCGTAGGTACTC
+
BBBBBBCBBB=?==6=44;@BB>A>A<<<C
@CRDDZ:00917:00895
ACGAGTGCGTTCCCCATGTCGTAGGTACTC
+
?BB?B@BBBD?BCC:C?@@@@?><:=777>
@CRDDZ:00918:00854
ACGAGTGCGTTCCCCATGTCGTAGGTACTC
+
?BB@BBCC@ABAGC:C<<;??>8747777=
@CRDDZ:00920:00858
TACTGAGCTACCA
+
/////6:////7,
@CRDDZ:00920:00864
ACGAGTGCGTTCCCCATGTCGTAGGTACTC
+
ACABBCCCCC@BCC:C9;:BAA>?:=777>
@CRDDZ:00928:00894
CGTGTCTCTAGGAGAACAGG
+
9949994///,*,,,*,,.,
@CRDDZ:00939:00878
ACGAGTGCGTTCCCCATGTCG
+
BBB@BCA;445/11+1//,22
@CRDDZ:00941:00889
ACGAGTGCGTTCCCCATGTCGTAGGTACTC
+
BBBBBBBBCC@BCD:CA@@@BBAA>@:::?
@CRDDZ:00948:00876
ACGAGTGCGTTCCCCATGTCGTAGGTACTC
+
BBBABBCBBB@BHHAB9<;>>>8747777=
@CRDDZ:00910:00900
ACGAGTGCGTTCCCCATGTCGTAGGTACTC
+
BBB?BBDB@;2444/9999>>?87477777
@CRDDZ:00911:00901
ATCAGACACGGACACAGCAGAACACAC
+
HBBB?@@CDB>BBC@=@@;99<A811:
@CRDDZ:00913:00922
ACGAGTGCGTTCCCCATGTC
+
BBBBCB;;445111*///,0
@CRDDZ:00913:00933
ACGAGTGCGTTCCCACTGTCG
+
BBABBBBBBB2//+111/,,,
@CRDDZ:00914:00906
TGATACGTCTCCTTCCTTAGTTACTTCA
+
AA@@>@A>49954242424449444244
@CRDDZ:00918:00932
ACGAGTGCGTTCCCACTGTC
+
BBBBB?;;//,11,1///,6
@CRDDZ:00920:00906
TACTGAGCTACACACACAGAAAGATTGGT
+
?>ADCCBCB99<BDCCDBCBC>BAA=?:?
@CRDDZ:00920:00915
ACGAGTGCGTTCCCACTGTCGTAGAG
+
=@>:;;?@895991444448944333
@CRDDZ:00920:00933
ACGAGTGCGTTCCCCATGTCGTAGGTACACT
+
BBBBBBA=9;2///+1111;66431388834
@CRDDZ:00921:00902
ACGAGTGCGTTCCCACTGTCGT
+
;AAF@@@A@6:::61/,,,,,/
@CRDDZ:00926:00902
ATCAGACACGGACACAGCAGAACACAC
+
CABBBCABCB@BCBBCCBBBB@BBBB?
@CRDDZ:00928:00936
ACGAGTGCGTTCCCATGTCGTAG
+
AB@??AB@;;544-844/..4..
@CRDDZ:00930:00947
ACGAGTGCGTTCCCCATGTCGTAGT
+
BAABAAB;992444/9991<<8***
@CRDDZ:00937:00920
ACGAGTGCGTTCCCCATGTCGTAGGTACTC
+
BBB??ACA::2444/9999@@@9848999>
@CRDDZ:00940:00922
ACGAGTGCGTTCCCCATGTCGTAGGTACTC
+
BBB?@AA???5999/999;;;;00,//...
@CRDDZ:00942:00906
ACGAGTGCGTCCT
+
4936//,,,,,**
@CRDDZ:00942:00937
TGATACGTCTCCTTCCTTAGTTACTTCA
+
BBCBBDC:::CACAD@B@ABA@<==BAA
@CRDDZ:00903:00969
TACTGAGCTACACACACAGAAAGATTGGT
+
99<@A@9<9@>>99999999903<<=?57
@CRDDZ:00904:00993
ACGAGTGCGTTCCCCATGTCGTA
+
BBBBBCB==;6///+111-800/
@CRDDZ:00905:00958
ACGAGTGCGTTCCCCACTGT
+
9;;<;<@@<<----*,,,,,
@CRDDZ:00905:00960
ACGAGTGCGTTCCCCATGTCGTAGGTA
+
?AC@?@CCDC?A??4:491<;8--*,,
@CRDDZ:00908:00967
ACGAGTGCGTTCCCCATGTCGTAGTAT
+
?AABBCCC;;2444/999998443346
@CRDDZ:00914:00982
GGGGGGGGTTTAAAAAAACCCCCCCTCCAAAAAAAATTTTTTTTGGGG
+
8888888"//+/888::&866666&9:24444444$4;;;;;;$////
@CRDDZ:00931:00975
TACTGAGCTACACAA
+
////////44444/,
@CRDDZ:00940:00992
ACGAGTGCGTTCCCCATGTCGTAGGTACTC
+
??BA??AAAB@BCD:A9<:>>>8747777>
@CRDDZ:00942:00956
ACGAGTGCGTTCCCCATGTCTAGGTACTC
+
BBBBBBBBBB@BBB:B9;9>>8747777=
@CRDDZ:00946:00953
ACGAGTGCGTTCCCCATGTCGTAGGTACTC
+
AABABBBBDC@BA?6?99;@C>:99:111;
@CRDDZ:00901:01041
ACGAGTGCGTTCCCATGTCGT
+
BBB??@CA;>2//+1//,000
@CRDDZ:00905:01049
TAGTATCAGCCTCGCCATGACGAAGCCATA
+
99<<=BD@?@=@@??<>>@A@BA=;96943
@CRDDZ:00911:01039
TACTGAGCTACACACACAGAAAGATTGGT
+
AAAAABB>1111<144;;499-3331101
@CRDDZ:00913:01043
ATATCGCGAGGGTATGGAAGACTCTATA
+
BB@?@BBCDCC@B@@A=A@BCCCCAA??
@CRDDZ:00915:01004
ACGAGTGCGTTCCCCATGTCGTAGTA
+
ABBBBC@;992444,9444886/../
@CRDDZ:00916:01048
ACGAGTGCGTTCCCCATGTCGTAGGTACTC
+
??@@BBCC?@6444/8=898??87477771
@CRDDZ:00919:01049
ACGAGTGCGTTCCCCATGTCGTAGT
+
BBABBBBA;;2444/9991;;=-,,
@CRDDZ:00921:01029
ACGAGTGCGTTCCCCATGTCGTAGGTACTC
+
ABBABBBBCC@CCD:DBBB@@@::6:@@@A
@CRDDZ:00922:01010
ACGAGTGCGTTCCCATGTCGTAGTAC
+
?A>@@@B@@@5990844/444.....
@CRDDZ:00930:01046
ACGAGTGCGTTCCCCATGTCGTAGGTACTC
+
BB?@A>A@@@@ABC:CB@@@@@??:?7::?
@CRDDZ:00933:01003
ACGAGTGCGTTCCCCATGTCGTAGGTACTC
+
@A?AAAACDDAAA=7==:::@@??:?@@@A
@CRDDZ:00934:01042
ACGAGTGCGTTCCCCATGTCGTAGGTACTC
+
BCBBBBBBCC@@CC:C:<<?>>876:?===
@CRDDZ:00938:01002
TGATACGTCTCCTTCCTAGTTACTTCA
+
<9;A;94:B99692824444249999=
@CRDDZ:00901:01066
ACGAGTGCGTTCCCCATGTCGTAGGTACTC
+
ABBABBEBBC@CBA9A>>>=@@=?;>999@
@CRDDZ:00906:01093
ATCAGACACGGACACA
+
9838844//65/////
@CRDDZ:00909:01077
ACGAGTGCGTTCCCATGTCGTAG
+
@ABADB@;99244-944/444..
@CRDDZ:00909:01084
ACGAGTGCGTTCCCCATGTCGTAGGTACTC
+
ABBACDBA992444/9999?@@98689999
@CRDDZ:00922:01061
ATCAGACACGGACACAGCAGAACACAC
+
AA@BBCBBBC@?B=@;<<CBC@CCCCC
@CRDDZ:00923:01088
ACGAGTGCGTTCCCACTGTCGTA
+
AA::;@@@99511-////////4
@CRDDZ:00929:01075
ACGAGTGCGTTCCCCATGTCGTAGGTACTC
+
AABBBAA@@@@BCC:@@@@@????<@:::=
@CRDDZ:00931:01090
CGTGTCTCTAGGCACAGGATTTTGTGTAG
+
ABBBCCBAB@A=@CCB@?9999/9B@<==
@CRDDZ:00941:01073
ACGAGTGCGTTCCCATGTCGTAG
+
BC??@A@@9959914///.....
@CRDDZ:00942:01082
ACGAGTGCGTTCCCCATGTCGTAGTATC
+
FACCBBCBA?6944/9999888871171
@CRDDZ:00942:01099
ATCAGACACGGACACAGCAGAACACACA
+
BAACCAA@CC@DCCCA>>99959?883<
@CRDDZ:00943:01052
ACGAGTGCGTTCCCCATATCGTAGTAC
+
ABBBBBA;445999-999///,,,,,,
@CRDDZ:00944:01078
ACGAGTGCGTTCCCCATGTCGTAGGTACTC
+
ACABBBBBCC@BCC:B=?=7<<7637==77
@CRDDZ:00949:01069
ACGAGTGCGTTCCCCATGTCGTAGGTACTC
+
BBABBBBACD@CCC:???=7??76477777
@CRDDZ:00901:01101
ATCAGACACGGACACAGCAGAACACAC
+
@ABBBB@AB=699BBCDBCBB@CAAB?
@CRDDZ:00901:01140
ACGAGTGCGTTCCCCATGTCGTA
+
BBBABBB;992444/944/660,
@CRDDZ:00903:01138
ACGAGTGCGTTCCCCATGTCGT
+
??;BBB;99A5999/944////
@CRDDZ:00906:01141
ACGAGTGCGTTCCCCATGTCGTAGTACT
+
ABBBBBC@;;2444/9991;;8--,,,,
@CRDDZ:00907:01121
ACGAGTGCGTTCCCCATGTCGTAGGTACTC
+
BBBBBBBBBD@BCB:B9:;?BA@?;@:::?
@CRDDZ:00910:01124
ATCAGACACGGACACAGCAGAACACAC
+
B?BABB9;<;>@@<<<B?>>>;9887<
@CRDDZ:00911:01142
ACGAGTGCGTTCCCCATGTCG
+
@CB??A@;::2///+///,,,
@CRDDZ:00914:01141
ACGAGTGCGTTCCCATGTCGT
+
BBBBBA=844511,1//////
@CRDDZ:00915:01124
ATATCGCGAGGGTATGGAAGACTCTATA
+
BBAAABBBCBCBCBBB@C@B@A@BA=4.
@CRDDZ:00923:01148
TAGTATCAGCCTCGCCATGACGAAGGTATTCC
+
9@@@@ACBBCACBBB>AAAACBE?>;><929B
@CRDDZ:00927:01137
TCTCTATGCGCTCCACATGTCTAAGGTA
+
<@=>>@A;;<BBA>C@<<<?999>>:;@
@CRDDZ:00928:01112
TGATACGTCTCCTTCCTTAGTTACTTCA
+
BBABBBDCBAA6859596;;9=@A?<99
@CRDDZ:00928:01133
ACGAGTGCGTTCCCCATGTCGTAGGTACTC
+
?BBBBBBBBB@CCC:A:;;=@@9748999>
@CRDDZ:00928:01134
ACGAGTGCGTTCCCCATGTCGTAGGTACTC
+
BBBBB@BBCDAAA=6=9:8?<90/,0000:
@CRDDZ:00935:01125
ACGAGTGCGTTCCCCACTGTCGT
+
BCBBEBB@;;,111+1////433
@CRDDZ:00940:01107
ACGAGTGCGTTCCCCATGTCGTAGGTACTC
+
ABBAB?BBBA@CDD:C:;;@@@98589999
@CRDDZ:00943:01119
ACGAGTGCGTTCCCCATGTCGTAGGTACTC
+
BBBBBBCBBD@BFF:D:;9>@@<?:<777=
@CRDDZ:00948:01105
ACGAGTGCGTTCCCCATGTCGTAGTAT
+
BBBAA@::445999-944///6/../6
@CRDDZ:00948:01109
AGCGTTCCCCATGTCGTAGGTACTC
+
CBB=:88880:;<11/6//,1119B
@CRDDZ:00904:01172
ACGAGTGCGTTCCCCATGTCGTAGG
+
BBBBBDB>::2444/9991::8-,+
@CRDDZ:00909:01173
ACGAGTGCGTTCCCCATGTCGTAGGTATC
+
BB>=?BCDCC@A==6=9;;??>::57>?<
@CRDDZ:00911:01184
TAGTATCAGCCTCGCCATGACGAAGGTATTCC
+
AAAABECA@AC>>99599@>9992/:</1,/,
@CRDDZ:00922:01150
ACGAGTGCGTCCTCCATGTCGTAGGTAC
+
9>7844944998=@643=8444442444
@CRDDZ:00923:01187
CGTGTCTCTAGGCACAGGATTTGTGTA
+
4499==BAAAA<?;<1/,/8858:///
@CRDDZ:00935:01161
AGCACTGTAGCTGTCACTAGTTACTTGT
+
<ACDBBDBCCCCCCCDCCBAB?BCEACC
@CRDDZ:00939:01197
ACGAGTGCGTTCCCCATGTCGTAGGTATC
+
ACBBBBBBBC@CCB9@9:8<>>8747=;1
@CRDDZ:00946:01152
ACGAGTGCGTTCCCCATGTCGTAGGTACTC
+
ABBAAAAACD?BCB:B9997<<8747777?
@CRDDZ:00947:01192
ACGAGTGCGTTCCCCATGTCGTAGGTATC
+
BBBBB?BBBB=?==6=999>?99858A;4
@CRDDZ:00948:01180
TACTGAGCTACCACACACAGAAG
+
/////;?9444994444444423
@CRDDZ:00900:01202
ACGAGTGCGTTCCCACTGATCGTCAGAAGTC
+
AACBBBCCCDCG:588-,**00**...,,..
@CRDDZ:00903:01227
ACGAGTGCGTTCCCACTGTC
+
BCAABBB@88,,,*-,,,,/
@CRDDZ:00913:01213
ACGAGTGCGTTCCCATGTCGTAGT
+
BDA@?@BA>?;>?:>9810.2,,,
@CRDDZ:00915:01230
ACGAGTGCGTTCCCCAGTCGTA
+
@B>?@@B>>@2111+1//////
@CRDDZ:00922:01209
ACGAGTGCGTTCCCACTGTCGT
+
BBAAA=>>99:1A81///,,,,
@CRDDZ:00928:01230
ACGAGTGCGTTCCCACTGTCGTA
+
CBAABDCC?=866511////..3
@CRDDZ:00931:01212
ACGAGTGCGTTCCCCATGTCGTAGGTACTC
+
@CBBABBA>;2444/99999@=;:::111;
@CRDDZ:00934:01228
ACGAGTGCGTTCCCACTGTCGTA
+
9A?@>@@@??;:;,1/////..3
@CRDDZ:00936:01203
ACGAGTGCGTTCCCCATGTCGTAGGTACTC
+
@B>BBA>=?A5999/9AAABCCBB>@;;;A
@CRDDZ:00938:01202
TAGTATCAGCCTCGCCATTATTCC
+
BCC@@ABAAA@DCDDBCBABBAC@
@CRDDZ:00938:01210
AGCACTGTAGCTGTCACTAGTTACTTGT
+
@AACDBBBCCCCBBBDCBBBA@BBDEBB
@CRDDZ:00901:01260
TCTCTATGCGCTCCACATGTCTAAGGT
+
@CCCE@ACCDCCB?BA=@@@@@@>A>@
@CRDDZ:00901:01264
ATCAGACACGGACACAGCAGAACACAC
+
9::CABBCBB<?@AAAACCDI?BBAAC
@CRDDZ:00918:01264
ATATCGCGAGGTTATGGAAGACTCTAT
+
CA:;;CCBBB@B?9=?=@=?>?BB:::
@CRDDZ:00954:00232
ACGAGTGCGTTCCCCATGTCGTAGGTACTC
+
CCCBBAACCC@;;;6:121<@<8737767;
@CRDDZ:00973:00235
ACGAGTGCGTTCCCCATGTCGTAGGTACTC
+
BBABEBDCAA?BHH9C:<;???8747777<
@CRDDZ:00976:00231
TGATACGTCTCCTTCCTTAGTTACTTCA
+
BBC@AAACCCCACA?;=>===>@@AADD
@CRDDZ:00959:00271
ACGAGTGCGTTCCCACTGTC
+
=@>@@?@@11---+-,,,,/
@CRDDZ:00960:00291
ACGAGTGCGTTCCCACTGTCG
+
BBBBBB9844511,/////66
@CRDDZ:00962:00296
ACGAGTGCGTTCCCACTGTCGT
+
BB>@@ABA99611-1/////.,
@CRDDZ:00966:00294
ACGAGTGCGTTCCCCATGTCGTAGGTACAC
+
>A?@AABBCCACCC:C;<;?>?876::::@
@CRDDZ:00970:00275
ACGAGTGCGTTCCCACTGT
+
BCBBA>9844611-////,
@CRDDZ:00981:00280
ACGAGTGCGTTCCCCATGTCGT
+
84@@AA@@9=5999-944////
@CRDDZ:00985:00258
ACGAGTGCGTTCCCCATGTCGTAGGTACTC
+
@AABBBBBBB@DDC:A9;;>>>98589999
@CRDDZ:00985:00275
ACGAGTGCGTTCCCCATGTCGTAGGTACTC
+
?ACBBCBBCC@BCC:B??=7<>76477777
@CRDDZ:00995:00281
ATCAGACACGGACACAGCAGAACACAC
+
A?AABCBBAA?BBBABAA>@?<>>>>7
@CRDDZ:00957:00313
ACGAGTGCGTTCCCCATGTCGTAGGTACTC
+
BDBBBBCBA?==@@6@ABCBBBBB?:::?C
@CRDDZ:00959:00317
ACGAGTGCGTTCCCCACTGTCGTAG
+
<CCB>BA4495999/8444/640,,
@CRDDZ:00959:00337
ATCAGACACGGACACAGCAGAACACACA
+
?ACBBBB>@?>BA@BCBBCBB?@@@@99
@CRDDZ:00961:00300
ACGAGTGCGTTCCCCATGTCGTAGGTACTC
+
ABCBBB@@@A@CDF:A99;@>>>>;>999>
@CRDDZ:00963:00345
ACGAGTGCGTTCCCCATGTCGTAGGTACTC
+
BBBBBBCBBC@BCF:B9::>>?8747777=
@CRDDZ:00969:00324
ACGAGTGCGTTCCCCATGTCGTAGGTACTC
+
?ABBBA=??C@CCC:C@@?BB@=;;<899>
@CRDDZ:00969:00340
ACGAGTGCGTTCCCACTGTCGTAGA
+
?BBB?=:;44599194444444433
@CRDDZ:00972:00343
ACGAGTGCGTTCCCCATGTCGTAG
+
ABA@@ACCBB7444/9981<72**
@CRDDZ:00973:00309
ACGAGTGCGTTCCCCATGTCGTAGGTA
+
=??BBBBBB@;9994>99100:00,..
@CRDDZ:00975:00347
ACGAGTGCGTTCCCCATGTCGTAGGTACTC
+
BBBBAAABCD@BCC:B999;888<:=777=
@CRDDZ:00976:00338
ACGAGTGCGTTCCCCATGTCGTA
+
?@@BCBBB?;2///+11117463
@CRDDZ:00978:00342
ACGAGTGCGTTCCCCATGTCGTAGGT
+
BBABBCB???2999/999100;00,/
@CRDDZ:00981:00338
ACGCTCGACATGCCCAGGTACAGGAG
+
ABBBBBCCCCBB==:9968@B@A>AC
@CRDDZ:00981:00339
ACGAGTGCGTTCCCACTGTCGTAGT
+
BBBBA@9=49699144444640...
@CRDDZ:00989:00326
ACGAGTGCGTTCCCACTGTCGTAGAGT
+
BHCBBA9944511-////////43779
@CRDDZ:00989:00335
ATATCGCGAGGGTATGGAAGACTCTATA
+
B99<=CDAA@C?CDCCACABCCCB????
@CRDDZ:00990:00328
ACGCTCGACCATGCCAGGTACAGGAG
+
AB999@99924944244243444244
@CRDDZ:00990:00343
ATATCGCGAGGGTATGGAAGACTCTAT
+
4899>999??>:@BAB?@599988=71
@CRDDZ:00993:00307
ACGAGTGCGTTCCCCATGTCGTAGTATC
+
@BEBBBBCDD@CB@6449100110..3.
@CRDDZ:00993:00309
ATCAGACACGGACACAGCAGAACACAC
+
AACBBBBBAB?EC9;:CBBBB?BBDBB
@CRDDZ:00996:00343
ACGAGTGCGTTCCCCATGTCGTAGTAGT
+
?AA@@@??445999,9444888877444
@CRDDZ:00997:00338
ACGAGTGCGTTCCTCATGTCGTAGGT
+
BBAA@>>>995959D>9999>=9959
@CRDDZ:00998:00327
ATCAGACACGGACACAGCAGAACACAC
+
>@@=99<BBB@<=<DBBBAA@@C@@@B
@CRDDZ:00955:00358
ACGAGTGCGTTCCCCATGTCGTAGGTACTC
+
@BBBB?BBBC@CBB9B9;;A??8748999@
@CRDDZ:00959:00369
ACGCTCGACATGCCCAGGTACAGGAG
+
CB>?@9;;;;;>?@:9;9;?BDC@DA
@CRDDZ:00962:00359
ACGAGTGCGTTCCCCATGTCGTAGGTACTC
+
CBABBBCBBB@CFF:B@A@@@<10,01///
@CRDDZ:00963:00376
ACGAGTGCCGTTCCCCATGTCGTAGGTACTC
+
48:;1111,/7:::?6C:9;>=>9847>=>@
@CRDDZ:00964:00365
ACGAGTGCGTTCCCCACTGTCGT
+
99:ABB@>895111*////////
@CRDDZ:00974:00391
TGATACGTCTCCTTCCTTAGTTACTTCA
+
BBB??>=9=4459<><>>A;<;<CBACF
@CRDDZ:00975:00389
TAGTATCAGCCTCGCCATGACGAAGGT
+
89449449442444424//////,/,/
@CRDDZ:00976:00377
ACGAGTGCGTTCCCCATGTCGTAGTAC
+
BBB99;@AAD@CDD9<=<1;;-*****
@CRDDZ:00979:00361
ACGAGCGTTCCCCATGTCGTAGGTACTC
+
@A@ACBBB?DBA9B@@?@BB=?<>989>
@CRDDZ:00980:00359
ACGCTCGACATGCCCAGGTACAGGAG
+
AB?BBDC@A?B?===@@=@DFDC@CC
@CRDDZ:00980:00363
ACGAGTGCGTCCCACTGTCGT
+
BBCBCDA=491<-////////
@CRDDZ:00980:00383
TGATACGTCTCCTTCCTTAGTTACTTCA
+
BBBBBBBBBBC@C@B@BBABB@>==89?
@CRDDZ:00986:00357
ACGAGTGCGTTCCCCATGTCGTAGGTACTC
+
BCBBAABB?C@DCC:B<=2>??11,.////
@CRDDZ:00987:00371
ACGAGTGCGTTCCCCATGTCGTAGGTACTC
+
@A>@BBDB?:2444/9@??@AA@A>A:;;C
@CRDDZ:00988:00366
ACGAGTGCGTTCCCCATGTCGTAGGTACTC
+
BBAABBBBBC@BDD:B9::>>:00,00/0/
@CRDDZ:00988:00377
ACGAGTGCGTTCCCCATGTCGTAGGTACTC
+
AA?AAAA?@@@BDD:A9;;9>>9848999@
@CRDDZ:00988:00391
ACGAGTGCGTTCCCCATTCGTAGGTACTC
+
BAAABB?@@C@B@B6:<69AA98489489
@CRDDZ:00991:00373
ACGAGTGCGTTCCCCATGTCGTAGGTACTC
+
ABBBBAAAAB?ACC:C999???76477777
@CRDDZ:00991:00391
ACGAGTGCGTTCCCCATGTCGTAGTAGTC
+
BDC@@?BDDDBBB=7A999?@?00.....
@CRDDZ:00996:00381
ACGAGTGCGTTCCCCCATGTCGTAGGTACTC
+
BBABA=;;4459999+4989?B@>@=8;99B
@CRDDZ:00999:00363
ACGCTCGACATGCCCAGGTACAGGAG
+
?BBBBBBBCBBBBC?@@=@BDDCBCB
@CRDDZ:00999:00394
ACGAGTGCGTTCCCCACTGTCGTAGTAGT
+
ABBBBBB=:;2449/944448984334/,
@CRDDZ:00970:00448
CGTGTCTCTAGGC
+
49@A99<A<98=?
@CRDDZ:00981:00410
ACGAGTGCGTTCCCCATGTCGTAGGTACTC
+
BBB???AAAB@CCD:C:99>@@=<;>9999
@CRDDZ:00982:00403
ACGAGTGCGTTCCCCATGTCGTAGG
+
@BBCEDCA::2444/9991<<7,-*
@CRDDZ:00983:00400
TGATACGTCTCCTTCCTTAGTTACTTCAG
+
@AC@@ABA@>@:<:<AEDBBB?A<<79@?
@CRDDZ:00996:00425
CGTGTCTCCTAGGCACAGGATTTTGTGTAGA
+
CCB;88//,1<<:=AAA;84444,94:>994
@CRDDZ:00998:00407
TACTGAGCTACCA
+
444449@////7,
@CRDDZ:00954:00472
TTCTGAACTACACACACAGAAAGATTGGTGC
+
4:;:AB8;9CCC=>@?=<===6=<?>F??@A
@CRDDZ:00958:00451
ACGAGTGCGTTCCCCATGTCGTAGGTACTC
+
BCB???CBCC@AA?6?9948><10,1111:
@CRDDZ:00961:00463
ACGAGTGCGTTCCCCATGTCGTAGTAT
+
;@@BCCCCDDB??94998101000...
@CRDDZ:00961:00480
TAGTATCAGCCTCGCCATGACGAAGGTATTCC
+
BBB9:<CCBB?@<;<A9;<@A@A@B6;;=89=
@CRDDZ:00961:00492
ATAGACTCGACATG
+
93444444444///
@CRDDZ:00963:00477
ATCAGACACTCGGACACAGCAGAACCACAG
+
874496,,,,,,*,,/449:4331311111
@CRDDZ:00964:00464
ACGAGTGCGTTCCCACTGTCG
+
?BBBABA@=?511,//,,,,,
@CRDDZ:00974:00469
ACGAGTGCGTTCCCCATGTCGTAGGTACTC
+
BBB@AACA@;2444/9999>@@98589999
@CRDDZ:00975:00489
ACGAGTGCGTTCCCCATGTCGTAGG
+
BCBBBBCC?:2444/9991:::00,
@CRDDZ:00976:00479
ACGAGTGCGTTCCCCATGTCGTAGGTATC
+
BBB@?ACA;;2444/9991;<;10,./6/
@CRDDZ:00976:00481
ACGAGTGCGTTCCCCATGTCGTAGGTACTC
+
ABBBBBBBBC@CCC:C????@?87;>999?
@CRDDZ:00978:00478
TACTGAGCTACACACACAGAAAGATTGGT
+
AACCECBBBBBABCBDBB???<@B@?@>B
@CRDDZ:00978:00495
ACGAGTGCGTTCCCACTGTCGT
+
BBA?@AAC=>511,////////
@CRDDZ:00980:00490
TACTGAGCTACACACACAGAAAGATTGG
+
@@@AB?99989949;;;<CDDACAA>43
@CRDDZ:00986:00494
AGCACTGTAGCTGTCACTAGTTACTTGT
+
<=CFCCBBBBBCBBBDA@@BB@HAA@@C
@CRDDZ:00990:00492
TAGTATCAGCCTCGCCACTGACGAAGGTATTCC
+
44499494892444:://///8//,.6603531
@CRDDZ:00993:00461
ACGAGTGCGTTCCCCATGTCGTAGGTACTC
+
BDCBAABCCE@BCC:B@@@BCB::8:AAAK
@CRDDZ:00995:00453
ACCGAGTGCGTTCCCCATGTCGTAGGTACTC
+
=B?@@BBAACCBCDC9B;<<CC<;;C:::F?
@CRDDZ:00997:00499
ACGAGTGCGTTCCCCATGTCGTAGGTACTC
+
BBBAB?CBCCCBAA9@=>@@BB??;????@
@CRDDZ:00998:00479
ATCAGACACGGACACAGCAGAACACAC
+
CAAAABBBDC;<<DDC@A99969@>>8
@CRDDZ:00952:00514
ACGAGTGCGTTCCCCATGTCGTAGGTACTC
+
BC@AAABBBD@CCD:B@@@@@@@?;@=??@
@CRDDZ:00953:00502
ACGAGTGCGTTCCCCATGTCGTAGGTACTC
+
;AACCCCB>==@AA7A@@@;<<FC?@<<=C
@CRDDZ:00961:00508
ACGAGTGCGTTCCCCATGTCGTAGGTACTC
+
@CBBBBBBBC@B??6?988>>>98689998
@CRDDZ:00969:00549
ACGAGTGCGTCTCCATGTC
+
498A1/-,,,,,2*/344/
@CRDDZ:00970:00509
ACGAGTGCGTTCCCCATGTCGT
+
BAACBBA>992444/9981//0
@CRDDZ:00971:00540
TAGTATCAGCCTCGCCATGACGAAGGTATTCC
+
8499>949@@>ABA@??4999>>;>69:BBBA
@CRDDZ:00972:00540
ACGAGTGCGTTCCCCATGTCGTAGGTACTC
+
BBBBBB@@@B@ABC:BA@@@@@??:?777=
@CRDDZ:00973:00501
ACGAGTGCGTTCCCCATGTCGTAGGTACTC
+
@CBBBBBBBD?BCC:C9;:<?;0/,00000
@CRDDZ:00974:00511
ACGAGTGCGTTCCCCATGTCGTAGGTACTC
+
@BBACCCBBB?B??6?====@@@@=>999>
@CRDDZ:00980:00518
ACGAGTGCGTTCCCCATGTCGTAGT
+
BBABBDB=:;2444/9981744...
@CRDDZ:00981:00514
ACGAGTGCGTTCCCCATGTCGTAGGTA
+
BBB@@@CBBB=@==4@9;1:<8--+--
@CRDDZ:00982:00528
ACGAGTGCGTTCCCATGTCGTA
+
BCBBBB>;99244-94443333
@CRDDZ:00987:00542
ACGCTCGACATGCCGATGACTG
+
4:79>A<=<99:711/664/44
@CRDDZ:00989:00506
ACGAGTGCGTTCCCCATGTCGTAGGTACTC
+
@BBBBBBBCD?CBB9@@@@@>>9858999>
@CRDDZ:00992:00546
ACGAGTGCGTTCCCCATGTCGTAGTAGTC
+
@@C@?ACCA;6944/9999><<3111111
@CRDDZ:00956:00564
ACAGTGCGTTCCCCATGTCGTAGGTACTC
+
BBBDCCBAA<==92=@@@ABB9748989?
@CRDDZ:00963:00555
TAGTATCAGCCTCGCCATAACGAAGGTATTCC
+
BBBABBCCCCACDCC?BBC@DCC?CCEDB@C?
@CRDDZ:00969:00597
TAGTATCAGCCTCGCCATGACGAAGGTATTCC
+
BBCAABB;11;231;;;CCCCCD?B@AAB8<7
@CRDDZ:00970:00573
ATATCGCGACGGGTATGAAAGATTCTATAGAG
+
88;99@A?4444-449444-44:9:;448>>7
@CRDDZ:00991:00591
ACGAGTGCGTTCCCCATGTCGTAGGT
+
@A@AECCBCD8944-8891::<10,/
@CRDDZ:00996:00591
ACGAGTGCGTCCTA
+
9;8>?@9111,*,,
@CRDDZ:00957:00616
ACGAGTGCGTTCCCATGTCGTAGGTACTC
+
BBB@BBBBBB@CC@B>9<<BBAB@C=?@D
@CRDDZ:00961:00646
ACGAGTGCGTTCCCACTGTCGTA
+
BB??===>8969914444/66,,
@CRDDZ:00970:00630
ATCAGACACGGACACAGCGAACACAC
+
BBBB@A@CCC=AABB@@B@@=ACCBC
@CRDDZ:00972:00616
TGATACGTCTCTCCTAGTGATCTTCA
+
9444;444:944424,,,,***(((*
@CRDDZ:00975:00642
TAGTATCAGCCTCCGCCATGACGAAGGTATTCC
+
494494:444294244:>>=>B99695844?C?
@CRDDZ:00980:00604
TAGTATCAGCCTCGCCATGACGAAGGTATTCC
+
BBBCCBCA@@>BAAA?CDCDFBB@GBD==;;@
@CRDDZ:00980:00614
ACGAGTGCGTTCCCACTGTCGTA
+
BB?BBB9?445990944444333
@CRDDZ:00983:00617
TAGTATCAGCCTCGCCATGACGAAGGTATTCC
+
=CCCCCDA?@?AAAA?ABBBCBC=@<@?@;?@
@CRDDZ:00987:00631
ATATCCTCTATAGAGG
+
@@@@@>BCBBCBAA??
@CRDDZ:00988:00614
ACGAGTGCGTTCCCCATGTCGTAG
+
ACCBBACBCB6444/889100110
@CRDDZ:00990:00612
AGCACTGTAGCTGTCACTAGTTACTTGT
+
9@=@=BCCBEBCDCC@A?8992949294
@CRDDZ:00992:00615
ACGATGCGTTCCCCATGTCGTAGGTATC
+
BBBBBBB=:2444/9999?@A9968944
@CRDDZ:00992:00643
ACGAGTGCGTTCCCACTG
+
BBBB@@=@11,--+,,,,
@CRDDZ:00996:00616
TACTGAGCTACACACAC
+
>=>>994;@=>>B9999
@CRDDZ:00999:00604
ACGAGTGCGTTCCCACTGTCGT
+
>><;;<B@99511-////////
@CRDDZ:00952:00691
ACGCTCGACATGCCCAGGTACAGGAG
+
BBBBB?ABDCBBBC??@=@BDCC@AA
@CRDDZ:00955:00664
TACTGAGCTACACACACAGAAAGAATG
+
@@ACCBCCCBBBCCBB@1111-10,((
@CRDDZ:00961:00688
ACGAGTGCGTTCCCCATGTCGTAGGTATC
+
@BB@ABCB==;=994=999?@@9858@;4
@CRDDZ:00966:00657
ACGAGTGCGTTCCCCATGTCGTAGGTACTC
+
?BBBB@BBCC8:::149==9>>9848999>
@CRDDZ:00966:00692
AGCACTGTAACTGTCACTAGTTACTTGT
+
B<@>ECBBC@BBBCBBDDBBB@DCD@@A
@CRDDZ:00968:00697
ATCAGACACGGACACAGCAGAACACAC
+
BAACCCBBC?=?CCCEICAAA@B@@<?
@CRDDZ:00974:00679
ACGAGTGCGTTCCCCATGTCGTAGGTACTC
+
BAABBBBBBB@CCC:B999=>>>>;>999>
@CRDDZ:00976:00687
ACGAGTGCGTTCCCCATGTCGTAGGTACTC
+
BBABCBCBBA=@==6==>?BBBCC@C;<<C
@CRDDZ:00992:00678
ACGAGTGCGTTCCCCATGTCGTAGGTA
+
CCCCCBCABA@CBB7@9911000/,..
@CRDDZ:00993:00669
ACGAGTGCGTCCCATG
+
?>7;91///1//+/2/
@CRDDZ:00999:00684
ACGAGTGCGTTCCCCATGTCGTAGGTAC
+
BBDBB?ABBB?CCC:C99/6;7--+--,
@CRDDZ:00953:00709
ACGAGTGCGTTCCCCATGTCGTAGGTACTC
+
BBBABBBBADCBHH:C;<<@BB@A>A???A
@CRDDZ:00954:00718
TAGTATCAGCCTCGCCATGACGAAGGTATTCC
+
BBCCC:;=CB=@AAA=ACBBBA@=@?998684
@CRDDZ:00955:00721
ACGAGTCGTCCCATGCGTAGACGAC
+
:;.///6;444-4:4444:888433
@CRDDZ:00956:00708
ACGAGTGCGTTCCCCATGTCGTAGGTACTC
+
BBB??@CBBCABCHAC;<<@BBBB?A????
@CRDDZ:00956:00722
AGCACTGTAGCTGTCACTAGTTACTTGT
+
<?DDECAA@BCCCCC@CBB@@>@CD@@@
@CRDDZ:00959:00713
TAGTATCAGCCTCGCCATGACGAAGGTATTCC
+
@>C@@ABBBB;<<@@@CCDCCBC?BBBCB?@=
@CRDDZ:00960:00727
ACGAGTGCGTTCCCCATGTCGTAGGTACTC
+
BBBBBBA?9:5999/9999ACCCA?A@@@B
@CRDDZ:00962:00712
ACGAGTGCGTTCCCCATGTCGTAGGTACTC
+
BCBAB?BCDD@BDB9>9:8<>>8747777>
@CRDDZ:00962:00720
ACGAGTGCGTTCCCCATGTCGTAGTAGTC
+
@@<:;<CB995999,44447793111661
@CRDDZ:00970:00708
ACGAGTGCGTTCCCCATGTCGTAGGTACTC
+
BBBBBBBBBB@BCC:B?@?@<@8637777=
@CRDDZ:00979:00733
TCTCTATGCGCTCCACATGTCTAAGGT
+
AADECCC?AACDC>AAAA@?9996969
@CRDDZ:00984:00703
ACGAGTGCGTTCCCCATGTCGTAGGTATC
+
BBB@AABBBC@CAA6:4889999843488
@CRDDZ:00984:00735
ACGAGTGCGTTCCCCATGTCGTA
+
BAAABC=9992449,44444444
@CRDDZ:00992:00704
ACGAGTGCGTTCCCCATGTCGTAGGTATC
+
BBBABBBBBD@BHI:D?@?>>>8747=;6
@CRDDZ:00993:00705
ATATCGCGAGGGTATGGAAGACTCTATA
+
BBAAAA=BBBB?BBBB;;:;:7788911
@CRDDZ:00996:00740
ACGAGTGCGTTCCCCATGTCGTAGGTACTC
+
>@>BBCCBBB@BCC9C<<;?@@>=:=7777
@CRDDZ:00997:00724
ATATCGCGAGGGTATGGAAGA
+
ABBBB@;9444-9911:888-
@CRDDZ:00952:00771
ATATCGCGAGGTATGG
+
8><<-,,,//,,,,/,
@CRDDZ:00956:00767
ACGAGTGCGTTCCCACTGTCGTAGT
+
BC@@AAA>CA59904444/772,,,
@CRDDZ:00964:00788
TCTCTATGCGCTCCACATGTCATAAGGT
+
444444444444;2444444/666,/,/
@CRDDZ:00966:00769
ACGAGTGCGTTCCCCATGTCGTAGGTACTC
+
CCBBBB>;992449/9448?;;43134444
@CRDDZ:00968:00787
TAGTATCAGCCTCGCCATGACGAAGGTATTCC
+
BCBAABCD@A?BBBB>BBCCCCC@C@BA==@=
@CRDDZ:00970:00762
TAGTATCAGCCTCGCCATGACGAAAGTATTCC
+
BBBBBDDABB@CCCCBC@AADDDH@DB9:8:>
@CRDDZ:00970:00776
ACGAGTGCGTTCCCCATGTCGTAGGTAC
+
CCBBEBCCDB5999/9>><<<<-,*,,*
@CRDDZ:00972:00799
ACGAGTGCGTTCCCCATGTCGTAGGTACTC
+
ABB??@CBBA8::4/9@@@@BB;;7;>>>>
@CRDDZ:00980:00760
ACGAGTGCGTTCCCCATGTCGTAGGTACTC
+
BBBAA>D@;;2444/9>>;:;<00,00009
@CRDDZ:00984:00766
TCTCTATGCGCTCCCACATGTCTGAAGGT
+
444444449:4449544488;1///,/,/
@CRDDZ:00993:00796
ACGAGTGCGTTCCCCATGTCGTAGGTATC
+
?BBBBBB@992444/9999@>>9848844
@CRDDZ:00950:00809
ATCAGACACGGACACAGCAGAACACAC
+
BBBBBBBBDB@BBCBEBBCBB?BBAAC
@CRDDZ:00950:00821
ACGAGTGCGTTCCCATGTCGTAGT
+
BAABBB;;445990444/888,,,
@CRDDZ:00950:00837
ACGAGTGCGTTCCCCATGTCGTAGTAC
+
??ABAB@;442499/9941;82,,,,,
@CRDDZ:00952:00807
ACGAGTGCGTTCCCCATGTCGTAGG
+
B@?ABC;?==2444-444/772,,*
@CRDDZ:00958:00840
ACGCTCGTACCATGCCAGTAGACAGAGAC
+
;A01/8/44:<9;=>59/..........6
@CRDDZ:00960:00813
ACGAGTGCGTTCCCATGTCGTAGGTACTC
+
=@<=9/////,,2*,,/////43134444
@CRDDZ:00967:00803
ACGAGTGCGTTCCCCATGTCGTGGGTACTC
+
9<ABBCDCBB6944/9999>?@?A<A;49>
@CRDDZ:00968:00839
ATATCGCGAGGGTATGGAAGACTCTATAAAG
+
<BBA@@@999A199442424443961111,1
@CRDDZ:00973:00807
TGATACGTCTCCTTCCTTAGTTACTTCA
+
<=CAA@DB??B89:<AB@@AA@<=>BDC
@CRDDZ:00989:00831
ACGAGTGCGTTCCCCATGTCGTAGGTAT
+
BBBBBBCA;;2444/9991:::00,//3
@CRDDZ:00992:00811
ACGAGTGCGTTCCCCATGTCGTAGGTACTC
+
BBBBBABBDC=?=9294488999><?999>
@CRDDZ:00999:00817
ACGCTCGACATGCCCAGGTACAGG
+
BC?@@BCB@==88819959?999<
@CRDDZ:00957:00886
TACTGAGCTACACAC
+
4444449444444//
@CRDDZ:00964:00875
ACGAGTGCGTTCCCCATGTCGTAGGTACTC
+
ABBBBBB>;;2444/9999?@@9858999>
@CRDDZ:00969:00892
ACGAGTGCGTTCCCCATGTCGTAGGTACTC
+
BBB@A@BBBB=@==49491:<8--+--,,,
@CRDDZ:00969:00894
CGTGTCTCTAGGCACAGGATTTTGTGTAG
+
ABBBCCBBABB@BBBBC@BCCC:AAABED
@CRDDZ:00974:00874
ACGAGTGCGTTCCCCATGTCGTAGTATC
+
;AA@@ACBCC@CDC7999988731113.
@CRDDZ:00993:00853
AGCACTGTAGCTGTCACTAGTTACTTGT
+
@CB<=;CCB@:<944;A>>;96:@@=AB
@CRDDZ:00994:00876
ACGAGTGCGTTCCCCATGTCGTAGGTATC
+
BBBABABCCCBCA?4>8998878701111
@CRDDZ:00952:00913
CGTGTCTCTAGGCACAGGATTTTGTGTAG
+
AAABDEBAAAB@BBBCC@A@@@7@BBBCE
@CRDDZ:00952:00917
ACGAGTGCGTTCCCACTGTCG
+
@;:;@<99@@511-///////
@CRDDZ:00956:00924
ACGAGTGCGTTCCCCATGTCGTAGGTACTC
+
BB?=??BBCC?@BC:C?@@@BB@?;@:::@
@CRDDZ:00956:00946
ATCAGATCCACGGACAGCAGCAGAACAC
+
834444449444977/////....,.4.
@CRDDZ:00957:00900
AGCACTGTAGCTGTCACTAGTTACTTGT
+
@;<==ABC<=>DCIEC@;:11-111-94
@CRDDZ:00961:00929
ACGAGTGCGTTCCCCATGTCGTAGGTACTC
+
BBBBCBCCCD@DCC9B@@@ABB@?;?????
@CRDDZ:00962:00927
TACTGAGCTACCACACACAGAAGAT
+
111//;D4444944444444424..
@CRDDZ:00962:00947
ATCAGACACGGACACAGCAGAACACA
+
BBBCBBBBBB?;;;B@@@?9969>88
@CRDDZ:00968:00946
ACGAGTGCGTTCCCCATGTCGTAGGTACTC
+
BBBABBDCA@=@@@6@AABBBBBB@CBAAB
@CRDDZ:00974:00913
TCTCTATGCGCTCACATGTCTA
+
;1//881811111///4/6,,,
@CRDDZ:00980:00946
TAGTATCAGCCTCGCCATGACGAAGGTATTCC
+
DDD@@ACBBB?CCCC@BCCBABD?B?BBC@C@
@CRDDZ:00982:00929
ACGAGTGCGTTCCCCATGTCGTAGGTATC
+
ABDBBBBA@@==994=999>>>9868>94
@CRDDZ:00989:00940
ACGAGTGCGTTCCCACTGTCG
+
BBCCBC@;992//+///////
@CRDDZ:00992:00947
TACTGAGCTACACACACAGAAAGATT
+
99<C@@CB==>=949?@999@991-+
@CRDDZ:00995:00923
ATCAGACACGGACACAGCAGAACACAC
+
BBBBCCB?@@BBBBCCCCDCB@BABAA
@CRDDZ:00950:00991
ACGAGTGCGTTCCCCATGTCGTAGGTACTC
+
BBD?BBB>992444/9999@BB9;68999@
@CRDDZ:00951:00971
GATTTGTGTAGAGC
+
2433,//,,****,
@CRDDZ:00955:00977
TAGTATCAGCCTCGCCATGACGAAGGTATTCC
+
CBCCB9;;@>;>BBB><<CBC?>;@<999=?<
@CRDDZ:00956:00969
ACGAGTGCGTTCCCCATGTCGTAGGTACTC
+
BB>?BDB@992444/9999@A@98589988
@CRDDZ:00957:00952
ATCAGACACGGACACAGCAGAACACAC
+
B?@ABBBCDC@CDAAAC@?@B?BCCCB
@CRDDZ:00962:00991
ACGAGTGCGTTCCCATGTCGTAG
+
??>BBBCA::244-944///0**
@CRDDZ:00970:00987
ACGAGTGCGTTCCCCATGTCGTAGGTACTC
+
AA?ABBBBBB@BCC:C??>=@@><=?;;;C
@CRDDZ:00972:00966
ACGAGTGCGTTCCCCATGTCGTAGGTACTC
+
BBBBAACB@;7499/9>@BCCCAA=A9::?
@CRDDZ:00985:00965
ATCAGACACGGACACAGCAGAACACAC
+
A@CCCCBBBB=?;;;@AB9;;=A>?@@
@CRDDZ:00985:00969
ACGAGTGCGTTCCCCATGTCGTAGGTACTC
+
BCB???BB;;2444/9>>;;;?00,00/,7
@CRDDZ:00997:00989
ATATCGCGACGGTTATGGAAGACTCTATAG
+
<@@B>A;;///,/,///9;BDDDCB<;:A?
@CRDDZ:00950:01016
ACGAGTGCGTTCCCCATGTCGTAGGTACTC
+
BBB@A@BCCDAAAA9==>>;>=4367/00:
@CRDDZ:00951:01017
ACGAGTGCGTTCCCCATGTCGTAGGTACTC
+
BBBABABBBD@BCC:B?@@@@@7957777>
@CRDDZ:00953:01004
ATCAGACACGGACACAGCAGAACACAC
+
A?ABBBAAAA@CCCBAABBBB@BBBBC
@CRDDZ:00955:01037
ACGAGTGCGTTCCCCATGTCGTAGTACGTC
+
BBBBBB@;995999/9?>???>0000...3
@CRDDZ:00955:01044
TGATACGTCTCCTCCTTCTAGTTACTTCGT
+
AA@@@B9911/,//77,////424442/.,
@CRDDZ:00961:01033
ACGAGTGCGTTCCCCATGTCGTAGGTACTC
+
ACBBBABCDD@BCC9CAB@;;>:937777=
@CRDDZ:00962:01018
ATCAGACACGGACACAGCAGAACACAC
+
98999989>>7>@AACB@AAC=A?>=>
@CRDDZ:00966:01043
ACGAGTGCGTCTCCTATGTC
+
498>94944//,,*,,,06,
@CRDDZ:00967:01042
ACGAGTGCGTTCCCCATGTCGTAGG
+
@BA<;<B@>>5499/944/882,,*
@CRDDZ:00969:01000
ACGAGTGCGTTCCCCACTGTCGTC
+
99884498992999,4:44///1/
@CRDDZ:00969:01043
ACGAGTGCGTTCCCCATGTCGTAGGTACTC
+
@A?BBBBAAD@BCC:B>>?BAA?>=A:::A
@CRDDZ:00985:01026
ACGAGTGCGTTCCCCATGTCGTAGGTA
+
@CC@?@@?==5999/944/888/.,.6
@CRDDZ:00987:01011
ACGAGTGCGTTCCCCATGTCGTAGGTACTC
+
AA??@BBBBD@BCC:DBBAABB??:?::7@
@CRDDZ:00989:01019
ATATCGCGAGGGTATGGAAGCTCTATAGAG
+
@??@@AACCDC@CC@A=>68;776>891.1
@CRDDZ:00989:01039
TGATACGTCTCCTCTTAGTTACT
+
9<<9444A1--+,,,*,/,*///
@CRDDZ:00990:01014
TAGTATCAGCTCGCATG
+
B:<?<1///,,-,,,,/
@CRDDZ:00991:01009
ACGAGTGCGTTCCCCATGTCGTAGGTA
+
BBB>=@CDC>6444/9991:::10,//
@CRDDZ:00999:01013
ACGAGTGCGTTCCCCATGTCGTAGGTACTC
+
BBBBBABBCD@BCC:C@@@AAA??;=777=
@CRDDZ:00999:01024
AGCACTGTAGCTGTCACTAGTTACTTGT
+
?@@@=AAB@@AA99444449@=@AB@BA
@CRDDZ:00951:01086
ACGAGTGCGTTCCCCATGTCGTAGGTACTC
+
??BBB@ABCD?BAA9?9;;@@A9878999B
@CRDDZ:00952:01089
ACGAGTGCGTTCCCCATGTCGTAGGTACTC
+
?@CCBBCCBC@BAA9A???BCA::48999>
@CRDDZ:00958:01058
ACGAGTGCGTTCCCCATGTCGTAGGTACTC
+
?A@BBBBB@@=@BB:BABAB@@??=@:;;?
@CRDDZ:00959:01091
ACGAGTGCGTTCCCCATGTCGTAGGTACTC
+
BBB?B@BCCC>@??6==>=;A@:957777>
@CRDDZ:00964:01078
ACGAGTGCGTTCCCCATGTCGTAGGTA
+
BCBAAACCB@8944/8891:<8-,+,,
@CRDDZ:00972:01084
ACGAGTGCGTTCCCCATGTCGTAGGTACTC
+
BBB?BBCA::2444/9991::;00,//..3
@CRDDZ:00976:01070
ATATCGCGAGGGTATGAAAGACTCTAT
+
BBBC9<<CAA@<@A@BBC=BAAAAABB
@CRDDZ:00977:01099
ACGAGTGCGTTCCCCATGTCGTAG
+
BCBAAACB?:2444/9891<=8-,
@CRDDZ:00978:01052
ACGAGTGCGTTCCCCATGTCGTAGTAC
+
BBBBBB?:445999,9>9/.66./.3.
@CRDDZ:00979:01056
ACGAGTGCGTTCCCCATGTCGTAGGTACTC
+
ABBABCB@992444/9991<<7--*,,,,,
@CRDDZ:00985:01067
ACGAGTGCGTTCCCCATGTCGTAGGT
+
BDBBB?D>>>2444/9981944..,/
@CRDDZ:00986:01083
CGAGTGCGTCCCCATGTCGTAGGTACTC
+
BBBCC?C@@=??4?>>11///1,/..11
@CRDDZ:00994:01057
TCTCTATGCGCTCCACATGTCTAAGGT
+
ADCCEBBBCDDBB@CFDB?@@CBAC?C
@CRDDZ:00994:01092
ACGAGTGCGTTCCCATGTCGTA
+
AA?ABB=94469919444333.
@CRDDZ:00997:01056
ACGAGTGCGTTCCCCATGTCGTAGGTATC
+
;BB@AACCCC@BCC:A9;;?@@98689,,
@CRDDZ:00998:01057
ACGAGTGCGTTCCCCATGTCGTAGGTACTC
+
ABBBBBC?=;2444/9999>@@98489884
@CRDDZ:00952:01125
TCTCTAGCGCTCCACATGTCTAAGGT
+
*****,6;444424444999442/,/
@CRDDZ:00960:01129
ACGAGTGCGTTCCCACTGTCGTAGTAG
+
ABCBB==94959914444444443344
@CRDDZ:00980:01116
ACGAGTGCGTTCCCCATGTCGTAGGTACTC
+
?BBBBBBBCB?BCC:D:<;AAA>?:?::7>
@CRDDZ:00980:01137
ACGAGTGCGTTCCCCATGTCGTAGGTACTC
+
BBBBCCEB@;2444/9999@@<10,01///
@CRDDZ:00982:01118
ACGAGTGGTTCCCCATGTCGTAGG
+
@ABBCBA:;5444,444/666/.,
@CRDDZ:00982:01135
ATATCGCGAGGGTATGGAAGACTCTATA
+
AAAABBBBCHD<BA11,1;>1/......
@CRDDZ:00988:01125
ACGAGTGCGTTCCCCATGTCGTAGGTACTC
+
ABBBBBBCBA==9929999>??98589999
@CRDDZ:00989:01144
ACGAGTGCGTTCCCCATGTCGTAGGTACTC
+
ABBBB@@BDC>@==29499@@=10,11111
@CRDDZ:00992:01140
ACGAGTGCGTTCCCCATGTCGTAGGTACTC
+
BBBBBBBBCB@ACC:C999;@=0/,0000:
@CRDDZ:00993:01149
ATATCGCGAGGGTATGGAAGACTCTATA
+
B@9<<CCCCCC@BBCB@C@BCECC???B
@CRDDZ:00997:01149
ACGAGTGCGTTCCCCATGTCGTAGGTACTC
+
@ABBB@@BBD@BCB:?9:8<>>8747777=
@CRDDZ:00998:01144
ACGAGTGCGTTCCCCATGTCGTAGGTACT
+
BBBBBB:=<A6999/999988110,00..
@CRDDZ:00969:01186
ACGAGTGCGTTCCCATGTCGTAG
+
BBB?ABBA99244-944/660,,
@CRDDZ:00971:01199
TGATACGTCTCCTTCCTTAGTTACTTCA
+
CBBBCC@?:4429699><@?@@B>><99
@CRDDZ:00979:01191
ACGCTCGACATGCCAGGTACAGG
+
?A:;<ADB@1111-11,1.>==<
@CRDDZ:00983:01185
CGTGTCTCTAGGCACAGGATTTTTGTGTAG
+
BEBCCCBB99<=@CCCHAAA@@@0@@@ABC
@CRDDZ:00987:01189
CGTGTCTCTAGGCACAGGATTTGTT
+
;99@>>>>>9963494/,/665/1,
@CRDDZ:00990:01153
ACGAGTGCGTTCCCGATGATCGTAGATC
+
49344//6//,/7566844444444443
@CRDDZ:00992:01168
ACGAGTGCGTTCCCCATGTCGTAGGTACTC
+
B?@?@@@A==;=CB9B<;;877>?8888:B
@CRDDZ:00999:01154
ACGAGTGCGTTCCCCCATGTCGTAGGTACTC
+
BBB@AB=:9924449,9999@@@98589894
@CRDDZ:00953:01248
ACGCTCGACATGCCCAGGTACAGGAG
+
BBAAB9;;A@AAA><9959899@?@@
@CRDDZ:00975:01220
ACGAGTGCGTTCCCCATGTCGTAG
+
BBCBABB>>;2449/944/662,,
@CRDDZ:00989:01240
TAGTATCAGCCTCGCCACGAGAGATTCC
+
@@@@=<<<9969>>;:,,,,,,88;;>;
@CRDDZ:00992:01204
TACTGAGCTACCACACACATGAAGATT
+
44444994444894///////.,..31
@CRDDZ:00996:01212
ACGAGTGCGTTCCCACTGTCGT
+
@A?ACFC;;;2//+//////..
@CRDDZ:00997:01221
TAGTATCAGCCTCGCCATGACGAAAGGTATTCC
+
99<999@9996;9::@CC@@:999-8244427>
@CRDDZ:00999:01221
TACTGAGCTACACACACAGAAAGATTGG
+
@ABBA@@A@@@@CAAAC>;885.,-+,*
@CRDDZ:00999:01239
ACGAGTGCGTTCCCACTGTG
+
=@;@;<<@@@:==+,,,,,,
@CRDDZ:01002:00281
ACGAGTGCGTTCCCCATGTCGTAGTACTC
+
BCEBBB>9495999,49989;6/..////
@CRDDZ:01000:00324
TCTCTATGCGCTCCACATGTCTAAGGTA
+
//8;2<;@D@9<<;@@CCE:99@6959>
@CRDDZ:01002:00325
ACGAGTGCGTTCCCCATGTCGTAGTA
+
?@BA@ABCCC>?::-9991=<8****
@CRDDZ:01006:00339
CTCTAGCGCTCCACATGTCTAAGGTA
+
4444444444:89999;;9442924:
@CRDDZ:01007:00323
ACGAGTGCGTTCCCCATGTCGTAGGTATC
+
CBAABBBBCD@CCC7@8910::00,....
@CRDDZ:01012:00324
ACGAGTGCGTTCCCCATGTCGTAGGTACTC
+
:<BBCBBACB@CCD:CCA@@AA><:=7777
@CRDDZ:01017:00336
CACTAGCGTCCACA
+
/////644442444
@CRDDZ:01019:00313
ACGAGTGCGTTCCCCATGTCGTAGGTACTC
+
CBB::<CCBB8;99/9>>;;<=00,00///
@CRDDZ:01022:00328
ACGAGTGCGTTCCCCATGTCGTAGGTACT
+
ABABABBCCBCBHH:9;;1;;:00,....
@CRDDZ:01025:00345
TACTGAACTACACACACAGAAAGATTGGTGC
+
99@ADB@BCCCB@@@>>>711,3402454=;
@CRDDZ:01037:00313
TACTGAGCTACACACACAGAAAGATG
+
41//////44499444444;;73.,,
@CRDDZ:01002:00355
TGATACGTCTCCTTCCTTAGTTACTTCA
+
BBBBBBCCB?@=??B?BBBBB@BBCACC
@CRDDZ:01003:00392
ACGAGTGCGTTCCCCATGTCGTAGGT
+
AB?99<AA@B5999/9981<;;,,*,
@CRDDZ:01011:00356
AGAGTGCGTTCCCCATGTCGTAGTACGT
+
B?@DDA??B@CCC::=<1>>8--,,,,,
@CRDDZ:01012:00354
ACGAGTGCGTTCCCCATGTCGTA
+
BBB:9<DCBA5111+11/1..63
@CRDDZ:01013:00397
ACGAGTGCGTTCCCCATGTCGTAGGTACTC
+
AA?=?ACCBA@BCC9CBBBABC?>=<799?
@CRDDZ:01014:00390
ACGAGTGCGTTCCCCATGTCGTAGGTACTC
+
BCB@AABBBD@BCC:B999;@@<?:?:77>
@CRDDZ:01021:00389
ACGAGTGCGTTCCCCATGTCGTAGGTACTC
+
BBB???BBAB@AAB:C??@?>=7799/00:
@CRDDZ:01021:00392
ACGAGTGCGTTCCCCATGTCGTAGGTACTC
+
?AB??=AABC@CCC:C?@?BBB?>=A;;;@
@CRDDZ:01025:00384
AGCACTGTAGCTCGTCACTAGTTACTTGTG
+
48=>@?@1//11/6//49>949249;2449
@CRDDZ:01029:00350
ACGAGTGCGTTCCCCATGTCGTAGGTATC
+
BBB@@@BBBC@CCC:B991::;10,01,,
@CRDDZ:01030:00389
ACGAGTGCGTTCCCCATGTCGTAGGTACTC
+
<CCFCC>>>A@CCC:F::9>?>8748999@
@CRDDZ:01031:00363
ATATCGCGACGGGTATGGAAGACTCTATA
+
=?;;9>?1////+////695877111666
@CRDDZ:01039:00393
ACGAGTGCGTTCCCCATGTCGTAGGTATC
+
BCBBBDCC?==@??4>999>888A=B@??
@CRDDZ:01001:00433
ACGAGTGCGTTCCCCATGTCGTAGGTACTC
+
BBBBBBBBAA?BCC9@AA?@<@7637777=
@CRDDZ:01010:00401
ACGAGTGCGTTCCCCATGTCGTAGGTACTC
+
BBBAAACCBB?BBC9BAA?=@B9758999>
@CRDDZ:01010:00414
TCTCTATGCGCTCCACATGTCTAAGGT
+
ACED@?@BBFCDB?BBBC@A@@@>@@B
@CRDDZ:01010:00422
ACGAGTGCGTTCCCCATGTCGTAGGTACTC
+
?BBBBAAACB?@CD:B9;:88000,00//7
@CRDDZ:01010:00447
ACGAGTGCGTTCCCCATGTCGTAGGTATC
+
9;;@A>??995999,4;988884313499
@CRDDZ:01012:00407
AGCACTGTAGCTGTCACTAGTTACTTGT
+
ABCCBBCBABBBBBBBBBCBB@DBC?AA
@CRDDZ:01017:00433
ACGAGTGCGTTCCCCACTGTC
+
?=>99<99?@----*,,,,,/
@CRDDZ:01020:00432
ACGAGTGCGTTCCCCATGTCGTAGG
+
BDBBB=9@996999/988900,,,+
@CRDDZ:01022:00445
ACGAGTGCGTTCCCCATGTCGTAGGTACTC
+
ABBABABB@@?AFC:C::98=>9868999>
@CRDDZ:01025:00425
ACGAGTGCGTTCCCCATGTCGTAGGTACTC
+
AA>@@A@BBD@BCC:?>>=3888747777=
@CRDDZ:01026:00414
ACGAGTGCGTTCCCCACT
+
;9;9;<@@?>,---*,,,
@CRDDZ:01027:00411
ACGAGTGCGTTCCCCATGTCGTAGGTACTC
+
?ABABABCDDABAA9@@@@???>><>777=
@CRDDZ:01033:00421
ACGAGTGCGTTCCCACTGTCG
+
9;A?@>;99961=8:1,,***
@CRDDZ:01035:00408
AGCACTGTAGCTGTCACTAGTTACTTGT
+
9999;CCDCBDBBCFBBADBC@DAA?BB
@CRDDZ:01042:00423
ACGAGTGCGTTCTCCATGTCGTAGGT
+
BBBAA>ABBB>BEBC?9:;;;9>@<@
@CRDDZ:01043:00421
ACGAGTGCGTTCCCCATGTCGTAGG
+
BBBBBABABC@>==0<11---,./,
@CRDDZ:01046:00448
ACGAGTGCGTTCCCCATATCGTAGGTATC
+
@BCCBAAAAB?BFH9A9;998>8701176
@CRDDZ:01001:00489
ACGAGTGCGTTCCCCATGTCGTAGTACTC
+
ABBBBBCCCC@BDC9@=?888:0000.,0
@CRDDZ:01002:00460
ACGAGTGCGTTCCCCATGTCGTAGGTACTC
+
ABB??=BBDE@BCC:B9947<>87477777
@CRDDZ:01004:00487
ATCAGACACGGACACAGCAGAACACAC
+
BAAB99<@A@?CC@AAABA@B=@@?AA
@CRDDZ:01008:00494
ACGAGTGCGTTCCCCATGTCGTAGGTACTC
+
BB?@@@AAAB?ACD:B9997<>86477777
@CRDDZ:01009:00452
CGTGTCTCTAGGCACAGGATTTTGTGTAG
+
<<CCDGBBBCC?C;;99;?>>?4?A911;
@CRDDZ:01009:00456
ACGCTCGACATGCCCAGGTACAGGAG
+
BBBBBBBCCBBA?=:==?BBCCCBCB
@CRDDZ:01014:00491
AGCACTGTAGCTGTCACTAGTTACTTGT
+
;ABBCDEBCDCAACDDCCDCC@CCC@@A
@CRDDZ:01016:00452
CGTGTCTCTAGGCACAGGATTTTGTGTAG
+
BBBCCBBBBBC@CBBBCCECCC:<<;@BC
@CRDDZ:01016:00458
TCTCTATGCGCTCCACATGTCTAAGGT
+
??BBBBC@=AB<;7<C@A99999;><>
@CRDDZ:01016:00481
ACGAGTGCGTTCCCCATGTCGTAGGTACTC
+
BBBBBBBBBA>BDD:C:9:BBB@@<@8999
@CRDDZ:01017:00490
TACTGAGCTACCACACACAGAA
+
44449=@4994982,******)
@CRDDZ:01019:00461
ACGAGTGCGTTCCCCATGTCGTAGGTATC
+
BA@???BCDC@EBB6=498<>>8747>76
@CRDDZ:01019:00493
ACGAGTGCGTTCCCCATGTCGTAGGTCTC
+
BBACBDBA;;2444/9991::?00,//..
@CRDDZ:01027:00473
ACTGTAGCTGTCACTAGTTACTTGT
+
ABCBBA>>8348<88==C?A>?;>>
@CRDDZ:01029:00450
ACGAGTGCGTTCCCCACTGTCG
+
BBB@?=9=::,111*/////44
@CRDDZ:01029:00457
ACGAGTGCGTTCCCCATGTCGTAGGTACTC
+
BBBBCBDBCD@@CC:C?@?<??7637777=
@CRDDZ:01029:00482
ACGAGTGTGTCTCCATGTCT
+
=@:;;<1/////42444444
@CRDDZ:01031:00451
ACGAGTGCGTTCCCATATCGTAGAGT
+
;<;B>99<<959D:1/,****,,224
@CRDDZ:01031:00487
ACGAGTGCGTTCCCCATGTCGTAGGTACTC
+
BCBBBB::<B@BAA7A;;9>>>8747777>
@CRDDZ:01035:00494
ACGAGTGCGTTCCCACTGTCG
+
BBABB=9=4961<86/,,,,,
@CRDDZ:01037:00475
ACGAGTGCGTTCCCCATGTCGTAGGTACTC
+
BBBAB?AACB@ACC:B9;:<>>8747777=
@CRDDZ:01037:00477
ACGAGTGCGTTCCCACTGTCT
+
BCBABB>;44511,1/////,
@CRDDZ:01047:00470
CGTGTCTCTAGGCACAGGATTTTGTGTAG
+
>AA<<><;9AA599>9969@@@4>@@999
@CRDDZ:01049:00466
ACGAGTGCGTTCCCCATGTCGTAGGT
+
@CABBCAAAB@?::5711---*--*,
@CRDDZ:01049:00469
ACGAGTGCGTTCCCCATGTCGTAGGTACTC
+
ACBBCBBCCD?AAA7?999888>=:<767<
@CRDDZ:01002:00519
TACTGAGCTACACACACAGAAAGATTGGT
+
::<CCCC;;;BCCCFECAF@@7;334348
@CRDDZ:01009:00533
ACGAGTGCGTTCCCACTGTCG
+
?BBBBC@;992//,//////.
@CRDDZ:01016:00516
ACGAGTGCGTTCCCATG
+
=A:;91/111,//+,,/
@CRDDZ:01022:00518
TACTGAGCTACACACACAGAAAGATTGGT
+
@@ACCBA=;111<199==?@A>?>>5737
@CRDDZ:01023:00502
ACGAGTGCGTTCCCCATGTCGTAGGTACTC
+
@BBABABBB@?@FF:D::9>@@??;>;;9>
@CRDDZ:01023:00513
TACTGGAGCTACACACAA
+
>:>99544444;;;,,,*
@CRDDZ:01029:00523
ACGAGTGCGTTCCCCATGTCGTAGGTACTC
+
A@B@A>AACD@BCB8=4910;;10,//...
@CRDDZ:01029:00532
AGCACTGTAGCTCGTCACTAGTTACTTGTG
+
49449:999:44499:949?44249:2449
@CRDDZ:01031:00533
ACGAGTGCGTTCCCCATGTCGTAGGTACTC
+
BA?@A@CCBB@ABB:D9;:<>>87477661
@CRDDZ:01032:00538
ACGAGTGCGTTCCCCATGTCGTAGAT
+
BCCBBBCB@;2444/9999??>?>>>
@CRDDZ:01037:00544
ACGAGTGCGTTCCCCATGTCGTAGGTACTC
+
?BBBCBEBDB?C??9?9;;@A@>@=@;99>
@CRDDZ:01040:00545
ATCAGACACGGACACAGCAGAACACACA
+
=@@@;8;A@A<A>999?>111,,,,,,,
@CRDDZ:01043:00535
TACTGAGCTACACACACAGAAGATTGGT
+
;<;9??=ABABABB@111//,.46,.,.
@CRDDZ:01044:00524
ACGAGTGCGTTCCCATGTCGTAGTACTC
+
A@@@BB@@>>69914:4/..........
@CRDDZ:01047:00508
ACGAGTGCGTTCCCACTGTC
+
BBA@>99>89511,////,,
@CRDDZ:01048:00515
TCTCTATGCGCTCCACATGTCTAAGGT
+
BCCCA?ACCDB?B@DCCD:::AA@CCC
@CRDDZ:01006:00551
ACGAGTGCGTTCCCCATG
+
@B;@@?9=895111+1/,
@CRDDZ:01006:00559
ACGAGTGCGTTCCCCATGTCGTAGGTAT
+
BBABCCEBDC=?==2=991<<;10,./0
@CRDDZ:01007:00557
ACGAGTGCGTTCCCCATGTCGTAGGTATC
+
ACCBBBBA::2499-99998>>8747>61
@CRDDZ:01013:00574
ATCAGACACGGACACAGACAGACAC
+
BACB?A@CCE@BCCC99499////,
@CRDDZ:01022:00562
ACGAGTGCGTTCCCCATGTCGTAGGTACTC
+
AA>?@@BCDD8;9949>>@?AA??:?777=
@CRDDZ:01024:00567
ACGAGTGCGTTCCCCATGTCGTAGGTACTC
+
BBBABBBCBE?B??6?9;;@@@9858999>
@CRDDZ:01025:00556
ACGAGTGCGTTCCCCATGTCGTAGGTACTC
+
@@?AAAAAAA@ADD:D999==>8748999>
@CRDDZ:01028:00593
ACGAGTGCGTTCCCCATGTCGTAGGTACTC
+
BBBBAABBB@@CCD:C:9;>>>98589999
@CRDDZ:01029:00570
ACGAGTGCGTTCCCCATGTCGTAGGTACTC
+
??@BBCCCBA@CCF:C:;;@A>10,0111<
@CRDDZ:01030:00572
ACGAGTGCGTTCCCCATGTCGTAGGTACTC
+
@@?BBBBBB@=@CC:C::9;<>8647777=
@CRDDZ:01035:00551
ACGAGTGCGTTCCCCATGTCGTAGGTACTC
+
@@B@BCCB?:2999/99;<CCC??;?:::@
@CRDDZ:01037:00552
ACGAGTGCGTTCCCCATGTCCGTAGGTACTC
+
@A?>AABBB>====6@==AB?BBBA?A@@@C
@CRDDZ:01037:00589
ACGAGTGCGTTCCCCACTGTCG
+
>@@@BBBAAA5111+1/,,,,,
@CRDDZ:01038:00564
ACGAGTGCGTTCCCCATGTCGTAGGTACTC
+
BBBBBBCBAA?ACB:C999;@@795:???@
@CRDDZ:01040:00573
ACGAGTGCGTTCCCATGTGTAGTACTC
+
:878;44444244-444444333499:
@CRDDZ:01042:00588
ACGAGGTGCGTTCCCCATGTCGTAGGTACTC
+
CBC@@>ACCBB=@>>4>999>@?8747777?
@CRDDZ:01044:00571
ACGAGTGCGTTCCCCATGTCGTAGGTACTC
+
BBBBBBBBBB@CCH:C::9AB@@A>A;;9@
@CRDDZ:01046:00558
ACGAGTGCGTTCCCCATGTCGTAGGTACTC
+
BB??BBCCBB==994=8;;?B??@=A:::C
@CRDDZ:01004:00626
ACGAGTGCGTTCCCCATGTCGTAGTACTC
+
BCBCBCCB;;5444/9999>>>8777111
@CRDDZ:01017:00637
ATCAGACACGGACACAGCAGAACACAC
+
;<<ABB>@9424:==?ACBBC@<;;@8
@CRDDZ:01018:00628
ACGAGTGCGTTCCTGTCGTAGGTACTC
+
BBAABBBCBD@C@A@CBBBCB?B<;;A
@CRDDZ:01020:00621
ACGAGTGCGTTCCCCATGTCGTAGGTAC
+
ABB@ABB;::2444/9991<A7--+--,
@CRDDZ:01022:00613
ATCAGACACTCGGACACAGCAGAACACACAG
+
937444444444244::99444:8989774.
@CRDDZ:01025:00606
ACGAGTGCGTTCCCCATGTCGTAGGTACTC
+
CBB??ACC;;5444/9999@BB9:48999>
@CRDDZ:01033:00629
ACGAGTGCGTTCCCACTGTCGTAGT
+
?BBABCB@9?69914444//.....
@CRDDZ:01033:00647
ACGAGTGCGTTCCCCATGTCGTAGGTACTC
+
BBB??@CDCDB??=6==?@@BC::5:???@
@CRDDZ:01035:00638
ACGAGTGCGTTCCCCATGTCGTAGGTACTC
+
BBC@@@@@?@5999/9@BBCDCBA>A@@@A
@CRDDZ:01037:00606
ACGAGTGCGTTCCCCATGTCGTAGGTACTC
+
BBBBBBB?AA5444/9999AAA??;?@@=8
@CRDDZ:01039:00647
AGAGTGCGTTCCCCATGTCGTAG
+
@ABCCA>;;2444/994/662,,
@CRDDZ:01040:00636
ACGAGTGCGTTCCCCATGTCGTAGGTACTC
+
BCBBBBCBA;2444/9>>>ABB::599::A
@CRDDZ:01041:00622
ACGAGTGCGTTC
+
BBB@ABB@;;24
@CRDDZ:01041:00640
ACGAGTGCGTTCCCCATGTCGTAGGTACTC
+
CCB99:B@>@5999/9>>>ABCBA?A@AAB
@CRDDZ:01047:00631
ACGAGTGCGTTCCCCATGTCGTAGGTACTC
+
BBBABBB;;;2444-9948??>31377117
@CRDDZ:01048:00639
ACGAGTGCGTTCCCCATGTCGTAGGT
+
AA?>?@@;:>5999-944/888/,*,
@CRDDZ:01049:00600
ACGAGTGCGTTCCCCATGTCGTAGGTACTC
+
BBBABBCBDB@CBB9B:;9BBBBC@A;<<C
@CRDDZ:01006:00697
ACGAGTGCGTTCCCCATGTCGTA
+
AABCCCA:992444/99911///
@CRDDZ:01019:00659
ACGAGTGCGTTCCCACTGTCGT
+
@DCA?ACB;7,11,1////873
@CRDDZ:01019:00677
ACGAGTGCGTTCCCCATGTCGTAG
+
>ACBBBCCDB7944/999910--,
@CRDDZ:01025:00671
TACTGAGCTACACACACAGAAAGATTGGT
+
@@ACCCBBBBBA@@DDCB99:98BB@A<A
@CRDDZ:01026:00671
ACGAGTGCGTTCCCCATGTCGTAGGTACTC
+
BBBBBB@===@CCD:C:9;4>>>>;?999>
@CRDDZ:01028:00677
TCTCTATGCGCTCCACTATGTCTAAGGT
+
9444444494444544449444442424
@CRDDZ:01030:00688
TACTGAGCTACCACACACAGAAAG
+
4944449444489944498444-3
@CRDDZ:01031:00699
ACGAGTGCGTTCCCCATGTCGTAGGTACTC
+
BBB?@@ABBC@DCD9B?@?<@B:95:::7?
@CRDDZ:01034:00680
TACTGAGCTACACACACAGAAAGATTGGT
+
C;=<A@B<;<A?BBC@>@@>>9>881101
@CRDDZ:01040:00664
ACGAGTGCGTTCCCCATGTCGTAGGTACTC
+
??BBBBAACD@BBC:CBBA>>@??:?:::A
@CRDDZ:01041:00666
ACGAGTGCGTTCCCCATGTCGTAGGTACTC
+
@ABABBCBB@6:44-9999>?@9868999>
@CRDDZ:01041:00668
ACGAGTGCGTTCCCCATGTCGTAGGTACTC
+
BBBBBB@@AA@CCC8C@@ABBB>@=@BBBC
@CRDDZ:01042:00691
ACGAGTGCGTTCCCCATGTCGTAGGTACTC
+
AA?>>>BBCC?CBC9C999=@@8:6:@@@@
@CRDDZ:01043:00676
ACGAGTGCGTTCCCCACTGTCGTAGTACGTAC
+
CCCA@@C@895999,4444/667/..////..
@CRDDZ:01044:00665
ATCAGACACGGACACAGCAGAACACAC
+
BBA@BDABBA<@@B;99?>996998>7
@CRDDZ:01046:00657
ACGAGTGCGTTCCCCATGTCGTAGGTACTC
+
BBB>>?BBBBAA??7?=>=@AA8748999@
@CRDDZ:01048:00651
ACGAGTCGTTCCCCATGTCGTAGGTACTC
+
BBBBBBBBC@B>>6=;<<@BC>A=?<<<B
@CRDDZ:01005:00706
ACGAGTGCGTTCCCCATGTCGTAGGTACTC
+
BBBBBBB@;;2444/9999>>>98589998
@CRDDZ:01006:00731
ACGCTCGACATGCCCAGGTACAGGAG
+
BB89;@@999@999199498999294
@CRDDZ:01008:00717
ATATCGCGAGGGTATGGAAGACTCTATA
+
BBBBBBBBDBB?A@B@@C?B:;:??:7:
@CRDDZ:01029:00706
ACGAGTGCGTTCCCCATGTCGTAGGTACTC
+
ABC@AADB;;5444/9999@@@87489444
@CRDDZ:01033:00714
ACGAGTGCGTTCCCCTTGTCGTAGGTACTC
+
BBC@@AEDCC@CEE:D@BBBBBBB@8;;;A
@CRDDZ:01037:00709
TACTGAGCTACACACACAGAAAGATTGGT
+
CCCCDAAAA@ACBA<99999>9>>;;8<9
@CRDDZ:01040:00714
ACGAGTGCGTTCCCCATGTCGTAGGTACTC
+
ABB?@@CCFB6994-8>@@BCCAA=A???A
@CRDDZ:01044:00738
TGATACGTCTCCTTCCTTAGTTACTTCA
+
CBCDCCC@?@=8=;>;>;AAB?CDCACE
@CRDDZ:01007:00767
ACGAGTGCGTTCCCATGTCGTAGG
+
=989984944244-4444333..,
@CRDDZ:01011:00772
ACGAGTGCGTTCCCCATGTCGTAGGTACTC
+
@BBBBABBBC?CBB9C>>==@@87489999
@CRDDZ:01013:00777
ACGAGTGCGTTCCCCATGTCGTAGGTACTC
+
ABB??=CHFB8944/8898>>>8747777<
@CRDDZ:01021:00768
AGCACTGTAGCTGTCACTAGTTACTTGT
+
9@ABCDGDAA?=A9449=@992499<@>
@CRDDZ:01021:00775
ACGAGTGCGTTCCCCATGTCGTAGT
+
BBBBBCB;992444,9844337311
@CRDDZ:01024:00752
ACGAGTGCGTTCCCCATGTCGTAGGTACTT
+
@A>>>>AAAB@ACC:CA@@@AAB@=?=774
@CRDDZ:01027:00767
ACGAGTGCGTTCCCCATGTCGTAGGTACTC
+
BBBBBBAAAD@BCC:CEBB@@@:937<=77
@CRDDZ:01035:00754
ACGAGTGCGTTCCCCATGTCGTAGGTACTC
+
BBB?BBBBBB@CDD:C??@CBCBB@B9;;B
@CRDDZ:01037:00764
CGTGTCTCTAGGCACAGGATTTTGTGTAG
+
EBAAAFCCCCCACBCCDAAA@@6@@>>@B
@CRDDZ:01037:00788
ACGAGTGCGTTCCCCATGTCGTAGGTACTC
+
BBCBBCBBBB@CCC:B:;;ABF9858999=
@CRDDZ:01038:00777
TACTGAGCTACACACACAGAAAGATTGGT
+
ABBBBCECCBABBCECCCCCD@BBD@C@C
@CRDDZ:01041:00775
ACGAGTGCGTTCCCCATGTCGTAGGTACTC
+
AABBBBBBCD@CDB9B??><??:95:???A
@CRDDZ:01046:00767
TACTGAGCTACG
+
,****,,/:444
@CRDDZ:01012:00802
ACGAGTGCGTTCCCCATGTCGTAGGTATC
+
BDBBBBCD@ABACB7A@@@:8;@@;>?88
@CRDDZ:01012:00838
ATATCGCGACGGGTATGGAAGACTCTATA
+
=?;;9@@@4449:9=?B@C?BB@@9691;
@CRDDZ:01017:00826
ACGAGTGCGTTCCCCATGTCGTAGT
+
@ACCBBA99;2444/9981<77,,,
@CRDDZ:01019:00807
ATATCGCGAGGGTATGGAAGACTCTATA
+
BB:;;CCCCCC?CCCC@C@CCEACBAAA
@CRDDZ:01034:00827
TGATACGTCTCCTTCCTTAGTTACTTCA
+
BBBCBBB?>?D@DAA?A@BBB@@@A@CC
@CRDDZ:01035:00847
ACGGAGTGCGTTCCCCATGTCGTAGGTACTC
+
AAC=@@CCHBD=?=9298??>@A87377777
@CRDDZ:01046:00819
ACGAGTGCGTTCCCCATGTCGTAGGTACTC
+
?@B@@ACCCB7:994;<<;BCC@@=;;;@?
@CRDDZ:01002:00872
TAGTATCAGCCTCGCCATGACGAAGGTAGT
+
CAA<<9::===;<;;244944449:2444/
@CRDDZ:01003:00854
ACGAGTGCGTTCCCCATGTCGTAGGTATC
+
CAB@@A@>>A6999-944494443138:9
@CRDDZ:01005:00890
ACGAGTGCGTTCCCCATGTCGTAGGTACTC
+
=AB@BABBBB@CCC:B999>AB::6:;;9@
@CRDDZ:01006:00890
ATCAGACAGGACACAGCAGA
+
@;<9>@>11,/7/////1//
@CRDDZ:01007:00890
TACTGAGCTACACACACAGAAAGATTGGT
+
@?@CBDCBBBBBBCCDCBBCB=ABB>A>A
@CRDDZ:01015:00893
ACGAGTGCGTTCCCCATGTCGTAGTATC
+
BCBBBCB;992444/9944997311161
@CRDDZ:01016:00897
ATATCGCGAGGGTATGGAAGACTCTA
+
CCAAACAA9;919>;;:<:;-,,,,,
@CRDDZ:01018:00890
ATATCGCGAGGGTATGGAAGACTCTATA
+
BB@@@CCDCCCBCBBB?B?ACDCCCAAA
@CRDDZ:01024:00860
TGATACGTCTCCTTCCTTAGTTACTTCA
+
BCCJCCCB@992859598>>??@AA?DB
@CRDDZ:01032:00855
AGCACTGTAGCTGTCACTAGTTACTTGT
+
BACCCCCBBBDBBBBBBBCCC@C??>?B
@CRDDZ:01003:00912
ACGAGTGCGTTCCCACTGTCGTAGAGTC
+
?AB:9;BB;;61?81///////433.4.
@CRDDZ:01004:00932
ACGAGTGCGTTCCCATGTCGTAGGTACTC
+
EDA@?AB@??59909999@CC??;?:::?
@CRDDZ:01012:00945
ACGAGTGCGTTCCCACTGTCGTAGA
+
BBBBBABA9971;6<11/////433
@CRDDZ:01014:00905
ACGAGTGCGTTCCCCATGTCGTAGGTACTC
+
ABBACCCA=:2444,9>>>>@A@>;>999>
@CRDDZ:01016:00900
ACGAGTGCGTTCCCATGTCGTAGGTACTC
+
BBB?A?>@9959909999>@@8747777<
@CRDDZ:01019:00932
ACGAGTGCGTTCCCCCATGTCGTAGGTACTC
+
BCB@@?B;;;54444,9999BCCBB?A;;;?
@CRDDZ:01022:00929
TAGTATCAGCCTCGCCATGACGAAGGTATTCC
+
BBB@@ACCCDCBBBB@CCBBBCC@B?A;;6<=
@CRDDZ:01027:00943
TAGTATCAGCCTCGCCATGACGAAGGTATTCC
+
?>AAB@@;;99?@9959>CBCCG@CDCBB?B5
@CRDDZ:01031:00923
ACGAGTGCGTTCCCATGTCGTAGGTA
+
AAC@?@B@4469919841;44..,.3
@CRDDZ:01035:00905
ACGAGTGCGTTCCCCCATGTCGTAGGTACTC
+
BCD?@@>@=959999+8>>?ABCBB=@::7=
@CRDDZ:01036:00916
ACGAGTGCGTTCCCCCATGTCGTAGGTACTC
+
BDB@?@CB;;54444-9>???BB??:<<<<<
@CRDDZ:01039:00905
TCTCTATGCTCTCCACATGTCTAAGG
+
CEDCBBC?@?AA@==DABAA>>>488
@CRDDZ:01042:00914
ACGAGTGCGTTCCCCACTGT
+
@@@998==:<,---*,,,,*
@CRDDZ:01047:00934
ACGAGTGCGTTCCCACTGTCGTAGTACGTC
+
=@?;99@@9959>:=@94489843344/6.
@CRDDZ:01049:00902
ACGAGTGCGTTCCCCATGTCGTAGGTACTC
+
BBC@??B:;A5494,9>>?ACBAA=?;;;?
@CRDDZ:01049:00943
ACGAGTGCGTTCCCACTGTCGTAGGTAC
+
BBC<;<>>9969914844/;;>..,.33
@CRDDZ:01002:00969
TAGTATCAGCCTCGCCATGACGAAGGTATTCC
+
AADBBCCCBCA@@CE@BBBBAAD@C@BAB=@=
@CRDDZ:01004:00961
ACGAGTGCGTTCCCATGTCGTAGTACG
+
BBBBBDA=99244-944/880******
@CRDDZ:01016:00955
TACTGAGCTACACACACAGAAAGATTGT
+
9:<BCCBBAAAACCCCB@;;80900,00
@CRDDZ:01023:00956
ACGAGTGCGTTCCCACTGTCGT
+
:;@AAAB@11,11,1///,66/
@CRDDZ:01030:00972
ACGAGTGCGTTCCCATGTCGTAGTA
+
B>>?BB=?4459909444774....
@CRDDZ:01047:00954
ACGAGTGCGTTCCCCATGTCGTTAGGTACTC
+
;A@A@C?@AA5999,44/////,/66.//48
@CRDDZ:01003:01040
ACGAGTGCGTTCCCACTGTCGT
+
@DBA@@@;4959919944///2
@CRDDZ:01005:01004
ACGAGTGCGTTCCCCATGTCGTAGGTACTC
+
A?BABBCA992444/9>>>?ABA?<>999@
@CRDDZ:01010:01046
ACGAGTGCGTTCCCATGTCGTAGGTAC
+
@B?@?@BB=?5990944/446..,...
@CRDDZ:01014:01019
ATATCGCGAGGGTATGGAAGACTCTAT
+
B@AB?@?@BCC?AACA=@=@998?77:
@CRDDZ:01029:01012
ATCAGACACGGACACAGCAGAACACAC
+
@@@CCCBB@A@ABEDDDCCCC@CBCAA
@CRDDZ:01034:01024
TGATACGTCTCCTTCCTTAGTTACTTCA
+
9@@<;9B>49969242484488=9969>
@CRDDZ:01036:01005
ACGAGTGCGTCCCATG
+
?>;;9111111::800
@CRDDZ:01040:01011
AGCACTGTAGCTGTCACTAGTTAATTGT
+
;AECCDDDCCCCCCGCDDCAA=B@@;>>
@CRDDZ:01043:01004
TACTGAGCTACACACACAGAAAGATTG
+
@<<<CCFAAAAAACFEA?9991901,1
@CRDDZ:01043:01010
ATCAGACACGGACACAGCAGAACACAC
+
BB>?BBBBDB=@A@ACCCCBC@CBBBC
@CRDDZ:01045:01039
ACGAGTGCGTTCCCCATGTCGTAGGTACTC
+
@CBCBBCDFB8994-8=@@ABB8:377777
@CRDDZ:01046:01007
TAGTATCAGCCTCGCCATGACGAAGGTATTCC
+
BBB@@ABBBCAB@A@BDCCCBCC@@>?94695
@CRDDZ:01001:01087
ACGCTCGTACCATGCC
+
==0//8644424822+
@CRDDZ:01004:01091
ACGAGTGCGTTCCCCATGTCGT
+
BBABAB>?9=2//1+11/,220
@CRDDZ:01010:01080
ACGAGTGCGTTCCCCATGTCGTAGGTACTC
+
BBB?@@AAAB@ACC:D9<<???>?;=777>
@CRDDZ:01012:01063
ACGAGTGCGTTCCCCATGTCGTAGGTACTC
+
BBBBBBBBBB@FDD:@9<;>@@98689899
@CRDDZ:01015:01074
ACGAGTGCGTCCTCCTATGTCT
+
49344944444866,/////,/
@CRDDZ:01016:01053
ATATCGCGACGGGTATGGAAGACTCTATA
+
=8999@@B4444-444@@C@E=910....
@CRDDZ:01003:01121
ACGAGTGCGTTCCCACTGTCGTAGTAGTCACT
+
BBB:;9@@9959@144444/......55.11-
@CRDDZ:01005:01123
ACGAGTGCGTTCCCATGTCGTAGTA
+
;978:449>>5991444/.......
@CRDDZ:01013:01111
ACGAGTGCGTTCCCCATGTCGTAGGTACTC
+
BBA??@EBB;2444/9999?FF>?:?677>
@CRDDZ:01014:01117
AGCACTGTAGCTCGTCACTAGTTACTTGTG
+
4889>:<99B;;;9@@@AAACB6:9B==?D
@CRDDZ:01014:01141
TCTCTATGCGCTCCACATGTCTAAGGTA
+
44944499>CAADBCBBCC<<>C=@=@A
@CRDDZ:01016:01145
ACGAGTGCGTTCCCCATGTCGTAGGTACTC
+
?ABBBCA@@B6999/9999@?98373444=
@CRDDZ:01020:01114
ACGAGTGCGTTCCCCATGTCGTAGGTAACTC
+
BBBBBBBCBB6944/9999@AACC@CC@CCB
@CRDDZ:01024:01149
TCTCTATGCGCTCACATGTCTAAGGT
+
A<<<CC<;2@;11//27////,*,*/
@CRDDZ:01028:01112
ACGAGTGCGTTCCCACTGTCGTCA
+
?@@B@>AA9969?:4444//....
@CRDDZ:01037:01115
CGTGTCTCTAGGCACAGGATTTTGTGTAG
+
BAADBBBBBBA@CCCDCA;;::4;>@ABC
@CRDDZ:01038:01134
ACGAGTGCGTTCCCCATGTCGTA
+
BCB?AABB;;2444/984/664,
@CRDDZ:01040:01144
ACGAGTGCGTTCCCCATGTCGTAGGTACTC
+
BBB???DA;;2444/9999>?:10,00/09
@CRDDZ:01041:01135
CGTGTCTCTAGGCGACAGGATTTTGTTGTAG
+
@BAAABBB<:650.1//424499,9424//,
@CRDDZ:01004:01187
ACGAGTGCGTTCCCATGTCGTAGGTAT
+
BBABBB@;99244-9981;76/0,.60
@CRDDZ:01005:01197
ACGAGTGCGTTCCCCATGTCGTAGGTACTC
+
BABAB?CCCB6944/8===>>:00,0000;
@CRDDZ:01013:01181
ACGAGTGCGTTCCCATGTCGTAGG
+
AABBBB>;445990944/446..,
@CRDDZ:01016:01188
ATATCGCGAGGGTATGGAAGACTCTAT
+
=79;9<<BCA@:>=994943331997>
@CRDDZ:01018:01181
TGATACGTCTCCTTCCTTAGTTACTTCA
+
>>>>99<99>B692959244484//5//
@CRDDZ:01025:01150
TGTATCAGCCTCGCCATGACGAAGGTATTCC
+
BBEFDCB999;@?@@CCCCCCC?B<?9959?
@CRDDZ:01034:01157
TCTCTATGCGCTCCACATGTCTAAGGT
+
ABBDDCCBCCCBA?A?==>@@@A<@<@
@CRDDZ:01044:01161
ATCAGACACGGACACAGCAGAAC
+
C@@=99;;<A=@@A@B<;;;;;@
@CRDDZ:01000:01234
ACGAGTGCCCATGTCGTAGGTACTC
+
BBAABB===9944/776--*,-,..
@CRDDZ:01014:01235
ACGAGTGCGTTCCCATGTCGTAGGTACTC
+
AABBBBB::;244-9981;::10,01///
@CRDDZ:01016:01217
ATCAGACACGGACACAGCAGAACACAC
+
BAABBBBBECDCCCCCCCCCC@CCCB@
@CRDDZ:01024:01209
ACGAGTGCGTTCCCACTGTCGTAGTAGTACACT
+
BBBB@;9>;;59D:9494444997748///...
@CRDDZ:01015:01259
ACGCTCGACATGCCCAGGTACAGGA
+
@A@C@@ABB@@111-11,1::9959
@CRDDZ:01055:00343
ACGAGGTGCGTTCCCCATGTCGTAGGTACTC
+
BBC@A>@CBBB?CBB9BBBA@BB@::?9:77
@CRDDZ:01069:00368
AGCACTGTAGCTGTCACTAGTTACTTGT
+
<<ABBBBCCCDAABBCAAADHBCCC?CC
@CRDDZ:01078:00399
ACGAGTGCGTTCCCACTGTGTA
+
AB>999>>99511,/////8/4
@CRDDZ:01057:00438
ACGAGTGCGTTCCCCATGTCGTAGGTACTC
+
BBB???B@;;2444/9991>==10,01//6
@CRDDZ:01058:00442
ACGACGTTCCCCATGTCGTAGGTACTC
+
BBBBB??=ACC6@;<<999996;;;:A
@CRDDZ:01058:00443
ACGAGTGCGTTCCCCATGTCGTAGGTACTC
+
BBBBBBCB;;2///+111-8771.,.///6
@CRDDZ:01060:00444
ACGAGTGCGTTCCCCATGTCGTAGGTACTC
+
BCBBBBCDCC@B==9A@@?888874;???C
@CRDDZ:01063:00430
ACGAGTGCGTTCCCCATGTCGTAGGTACTC
+
BA>?@BBBBB@@DC:C:;;;<;>?=>999>
@CRDDZ:01065:00426
ACGAGTGCGTTCCCCATGTCGTAGGTACTC
+
ABBBB@BCBC@CBB9C<<;?@@98489844
@CRDDZ:01078:00446
ACGAGTGCGTTCCCCATGTCGTAGGTACTC
+
ABBBBBBBED@CEE:C9;;>>;00,00///
@CRDDZ:01080:00416
ACGAGTGCGTTCCCCATGTCGTAGGTACT
+
;AB@@ACBBB5499/99910.6..,....
@CRDDZ:01081:00446
ACGAGTGCGTTCCCCACTGTC
+
;CB:;<@>:<,111+1////4
@CRDDZ:01087:00438
ACGAGTGCGTTCCCCATGTCGTAGGTA
+
@BAA?AB@992449/9999@?<10,./
@CRDDZ:01053:00463
ACGAGTGCGTTCCCCATGTCGTAGGTACTCT
+
@@?A;=;9CD6999/9999@?=00,//,*0*
@CRDDZ:01055:00493
ACGAGTGCGTTCCCCATGTCGTAGGTACTC
+
BB>??BB;::2444/9989>@@31377116
@CRDDZ:01057:00460
ACGAGTGCGTTCCCCATGTCGTAGGTACTC
+
9<CBBBECCE?B??6?9;8>><10,0111:
@CRDDZ:01061:00456
ACGAGTGCGTTCCCCATGTCGTAGGTACTC
+
BBBBAABBBB?AFD:D:;;BBB>@=>999>
@CRDDZ:01062:00497
ACGAGTGCGTTCCCATGTCGTAGT
+
BBBBBB=8445990944/662,,,
@CRDDZ:01065:00483
TCTCTATGCGCTCCACATGTCTAAGGT
+
ABBBAAA@B@@9;59>>@B;;<B@CAC
@CRDDZ:01070:00491
TACTGAGCTACACACACAGAAAGATTGGT
+
@@FB@@ACBBBACCDCE?@>?<??B@C@A
@CRDDZ:01073:00452
ACGAGTGCGTTCCCCATGTCGTAGGTACTC
+
BBA@AABBBB?ADF:A9;8>><10,01///
@CRDDZ:01073:00488
ACGAGTGCGTCCTCCAT
+
=@AB@>99117,,,**(
@CRDDZ:01077:00497
ATATCGCGAGGGTATGGAAGACTCTATA
+
8:9<=CFFGILB?=;B@B?A><?AAA?A
@CRDDZ:01079:00471
ACGAGTGCGTTCCCGATGAT
+
498>844/11,/8+//8//4
@CRDDZ:01081:00468
ACGAGTGCGTTCCCCATGTCGTA
+
BCCBBBB=:;2444/9941<7//
@CRDDZ:01082:00463
ACGAGTGCGTTCCCCATGTCGTAGGTACT
+
BAA@BBBBBC@CBA9?988=9110,01/-
@CRDDZ:01082:00468
TGATACGTCTCCTTCCTTAGTTACTTCA
+
BBC@@ACA?;;9<?B@BBBAB?999A99
@CRDDZ:01082:00489
ACGAGTGCGTTCCCCATGTCGTAGGTACTC
+
?BBBBBAA>A@CDD:C:99=>>98689998
@CRDDZ:01054:00517
ACGAGTGCGTTCCCCATGTCGTAGGTACTC
+
BBB?BBBCBA>CFD:BABBBBBCB@AAAAC
@CRDDZ:01054:00518
ACGAGTGCGTTCCCCATGTCGTAGGTACTC
+
BB??BBBBBB@BCC9AABBABCAA@??ABB
@CRDDZ:01054:00537
ACGAGTGCGTTCCCCATGTCGTAGGTACTC
+
BBB?@@BBBB=?==6=>BBEBCCC@B?A@C
@CRDDZ:01055:00506
GACGCTCGACATGCCCAGGTACAGGAG
+
7;A@BCCBBBCDCBC=@@=@@ACE?A=
@CRDDZ:01058:00522
TCTCTATGCGCTCCACATGTCTAAGGT
+
CDCCBBBBEDEBB>@9949499>?A@>
@CRDDZ:01058:00533
TACTGAGCTACACACACAGAAAGATTGGT
+
CBBBCBBBBBBB@@AB@>9;;7;BA@EAB
@CRDDZ:01060:00541
ACGAGTGCGTTCCCCATGTCGTAGGTACTC
+
BBBBB@<<<B>ACE:D<<<CC;9:9794@@
@CRDDZ:01063:00521
ACGAGTGCGTTCCCCATGTCGTAGGTACTC
+
BCABBCDBBC@@AA8A=@BBBB:95::;:B
@CRDDZ:01064:00533
ACGAGTGCGTTCCCCATGTCGTAGGTACTC
+
A@>===BBHC>@==6@;<<BCB;;6;>>>=
@CRDDZ:01064:00543
ACGAGTGCGTTCCCCATGTCGTAGGTACTC
+
AA>@@A@BBB@CCC:CAAABBBBB@>>@@B
@CRDDZ:01074:00537
ACGAGTGCGTTCCCCATGTCGTAGGTACTC
+
BBBBBBBBBB?BDF:D:;;@@@>>;>999@
@CRDDZ:01077:00532
ACGAGTGCGTTCCCCATGTCGTAGGTACTC
+
99?>>BAA@C?BAB9B;<;@A@98489448
@CRDDZ:01078:00522
ACGAGTGCGTTCCCACTGTC
+
98?B>>>@11,-=+-,,,,/
@CRDDZ:01080:00526
ATATCGCGAGGGTATGGAAGACTCTATA
+
BB?@?BCDGHCAC@@A@BACCCCCC<;;
@CRDDZ:01081:00539
ACGAGTGCGTTCCCCATGTC
+
EBBBBDB=::2///+11/-,
@CRDDZ:01082:00529
ACGAGTGCGTTCCCATGTCGT
+
BBBBBB=9992/1,///,,,,
@CRDDZ:01086:00536
AGCACTGTAGCTGTCACTAGTTACTTGT
+
<ACCA?ACABAICCCDCBBAA@BBD@BB
@CRDDZ:01092:00536
ACGAGTGCGTTCCCACTG
+
@ADB?@@>91--8+-,,,
@CRDDZ:01095:00504
ATCAGACACTCGACA
+
483444/////////
@CRDDZ:01097:00533
ACGAGTGCGTACCC
+
>>894444444/8+
@CRDDZ:01098:00515
ATATCGCGAGGGTATGGAAGA
+
?;<<CCC@A<<811-+)(+((
@CRDDZ:01050:00551
ACGAGTGCGTTCCCCATGTCGTAGGTACTC
+
BBB@AAECHD@CBC9B;<;>@>10,01//8
@CRDDZ:01052:00562
ACGCTCGACATGCCCAGGTACAGGAG
+
AAABBCBAB>>999-8824>999;AB
@CRDDZ:01055:00556
ACGAGTGCGTTCCCCATGTCGTAGGTACTC
+
BBB@>>BBDB?AAA9B@@@ACC8:48999>
@CRDDZ:01063:00556
ACGAGTGCGTTCCCCATGTCGTAGGTACTC
+
@BA@AACBAB7;99/9@AABB@98489484
@CRDDZ:01065:00565
ACGAGTGCGTTCCCCATGTCGTAGGTACTC
+
A><@BBCCBB@BCF:CB?@>BC;9:?9::?
@CRDDZ:01067:00551
ACGAGTGCGTTCCCATGTCGTAGG
+
BB@@BB>=?@5990844/..4..,
@CRDDZ:01068:00558
ACGAGTGCGTTCCCCATGTCGTAGGTACTC
+
@A?===BBBD@BCC:B?@?;;;3137777=
@CRDDZ:01068:00559
ACGAGTGCGTTCCCCATGTCGTAGGTACTC
+
B?<>BBCBBB=?==69@@@>>?98589999
@CRDDZ:01073:00575
TCTCTATGCGCTCCACATGTCTAAGGT
+
BDGCBBBBBBCCC@BCBCCD@AC?B?D
@CRDDZ:01082:00590
ACGAGTGCGTTCCCCATGTCGTAGGTACTC
+
@CDBB@AAAD?BCC:B9997>>87477777
@CRDDZ:01084:00567
ACGAGTGCGTTCCCCATGTCGTAGGTATC
+
@CB?@@BBBB@DBB9?9;9>>>9858?:4
@CRDDZ:01086:00598
ACGAGTGCGTTCCCCATGTCGTAGGTACTC
+
CBBBBCABBB@BCC:C;;;>?>?><>777<
@CRDDZ:01092:00555
ACGAGTGCGTTCCCCATGTCGTAGGTATC
+
ABACBCBCBB?A?:49999>?>9843444
@CRDDZ:01092:00576
ACGAGTGCGTTCCCATGTC
+
BCDCCC=944511,1//,,
@CRDDZ:01093:00589
ACGAGTGCGTTCCCCATGTCGTAGGACTC
+
AAA@A>>9996944,4444333433....
@CRDDZ:01095:00592
ACGAGTGCGTTCCCATGTCG
+
@BBBA>9849511-//////
@CRDDZ:01098:00575
CGTGTCTCTAGGCACGATTTTGTGTAG
+
A@CCDDB?@@B>=9==9999/999?99
@CRDDZ:01099:00590
ACGAGTGCGTTCCCCATGTCGTAGTA
+
@BCCBBA?AA@DDC849911///../
@CRDDZ:01050:00623
ACGAGTGCGTTCCCCATGTCGTAGG
+
BBB@?@>>>>5999,444/660,,*
@CRDDZ:01051:00609
ACGAGTGCGTTCCCCATGTCGTAGTAGTC
+
@BCCCCDBC@;=994>99/446......3
@CRDDZ:01058:00618
ACGAGTGCGTTCCCCATGTCGTAGGT
+
BA@?@AAD@@5999/9841;46..,.
@CRDDZ:01058:00645
ACGAGTGCGTTCCCCATGTCGTAGGTACTC
+
AAABBCCCDC@CCB:?;<1<<8--+--,,0
@CRDDZ:01064:00607
CGTGTCTCTAGGCACAGGATTTGTGTAG
+
A@BCBCABBBB>AAB99699909@944?
@CRDDZ:01068:00608
TGATACGTCTCCTTCCTTAGTTACTTCA
+
BCCBCCDBBCC@A?B?D@BCE@CCC@CB
@CRDDZ:01087:00641
ACGAGTGCGTTCCCCATGTCGTAGGTACTC
+
;@CBCCB@;;2444/9999A??8747777>
@CRDDZ:01088:00614
TACGAGCTCCAC
+
449;;C9449,*
@CRDDZ:01090:00628
ACGAGTGCGTTCCCCATGTCGT
+
89@A=@@@??6111+11/-,,,
@CRDDZ:01093:00609
ACGAGTGCGTTCCCCATGTCGTAGT
+
<ABA=B==>?5999/99810.0,,,
@CRDDZ:01095:00627
ACGAGTGCGTTCCCATGTCGTAGGGTA
+
94344449448685////...316666
@CRDDZ:01097:00622
ACGAGTGCGTTCCCATGTC
+
@CCC8=9=99511,//,,,
@CRDDZ:01098:00616
ATATCGCGAGGGTATGGAAGACTCTATA
+
@@@BBBBABBB8<;9:<=<7@<88:778
@CRDDZ:01098:00631
ACGAGTGCGTTCCCCATGTCGTAGGTATC
+
@CBBBB=;992444/99999=88743444
@CRDDZ:01054:00654
ACGAGTGCGTTCCCCATGTCGTAGGTACTC
+
DCCCCCBBAA5999/9>@98;???=???A?
@CRDDZ:01058:00666
AACGAGTGCGTCGTCCC
+
859894449444////+
@CRDDZ:01059:00657
ACGCTCGACATGCCCAGATACCAGGAG
+
BCBBBBBECDBBCC?@A@CBCACC@AB
@CRDDZ:01065:00664
ACGAGTGCGTTCCCCATGTCGTAGGTACTC
+
?@>@@@CBCB=?==6==>>?CC??;?;;;?
@CRDDZ:01065:00687
ACGAGTGCGTTCCCCATGTCGTAGGTACTC
+
AABBBBBCFDB???6==BB@CB7637777>
@CRDDZ:01069:00665
ATATCGCGAGGGTATGGAAGACTCTATA
+
BB???CCDCCE>CCCC?B?BCCCCAABA
@CRDDZ:01075:00686
ACGAGTGCGTTCCCCATGTCGTAGGTACTC
+
BBBAB?BBDC=@@?6?=@??BC??;?899?
@CRDDZ:01075:00687
ACGCTCGTACCATGCCAGGTA
+
BB744:444=?::;<-1,*,*
@CRDDZ:01080:00670
ACGAGTGCGTTCCCCATGTCGTAGGTACTC
+
BBB@A@CCB@8;994;@@@AAA::57====
@CRDDZ:01084:00675
ACGAGTGCGTTCCCCATGTCGTAGGTACTC
+
BBBBBBCB@;6:44/9>@@ACB9;489999
@CRDDZ:01088:00662
ACGAGTGCGTTCCCCATGTCGTAGGTACTC
+
ADC@AAC@::5499/9>>>?@B87477777
@CRDDZ:01091:00661
ACGAGTGCGTTCCCCATGTCGTAGGTACTC
+
BCBBBBBCCB699948>@@@AA??:?????
@CRDDZ:01091:00678
ACGAGTGCGTTCCCCATGTCGTAGGTACTC
+
@BBBB@CCA;2444/9@>>@CC@?;?@@@>
@CRDDZ:01094:00679
ACGAGTGCGTTCCCCATGTCGTAGGTAC
+
BBBC@C99895999,944==88/.,01,
@CRDDZ:01095:00652
ATCAGACACGGACACAGCAGAACACAC
+
ACCBBBBAAA>BBBCCCEBBB?BBBBB
@CRDDZ:01096:00659
ACGAGTGCGTTCCCCATGTCGTAGGTACTC
+
<CCCCCBB992444/9@>>>@@@><?9999
@CRDDZ:01097:00664
ACGAGTGCGTTCCCCATGTCGTAGGTACTC
+
BBBBBCBB?=6444-9988>@A>>;>9999
@CRDDZ:01054:00723
ACGAGTGCGTTCCCATGTCGTAGGTACTC
+
BBCCBCC@99244-9>??ACC;;6:999>
@CRDDZ:01060:00734
TCTCTATGCGCTCCACATGTCATAAGGTA
+
44444444/////,//688<1///,/,/8
@CRDDZ:01061:00738
ACGAGTGCGTTCCCCATGTCGTAGGTACTC
+
BBBBBBBBDB=@==6=999=@B8:68999@
@CRDDZ:01061:00747
ACGAGTGCGTTCCCCATGTCGTAGGTACTC
+
BBBBBBBCCC=?==6==@@@AAA@=>:::=
@CRDDZ:01065:00705
TACTGAGCTACACACACAGAAAGAG
+
BABCCBCBBBABBAA?>>99918>?
@CRDDZ:01078:00746
ATCAGACACGGACACAGCAGAACACAC
+
BB?BBBBBBB?BBC@@ACCCB?BBBB?
@CRDDZ:01083:00742
ATCAGACACGGACACAGCAGAACACAC
+
BB@AABBBBB?BBBCCDBBBB?BBAAB
@CRDDZ:01084:00730
ACGAGTGCGTTCCCCATGTCGTAG
+
;BC<9@CBBB5999/994/002,,
@CRDDZ:01085:00742
ACGAGTGCGTTCCCACTGTCGT
+
CB@BCBC;/1-11-1////44:
@CRDDZ:01087:00712
ATCAGACACGGACACAGCAGAACACAC
+
AABBBBBBBB>?BBCCCBC@@?ABBBB
@CRDDZ:01093:00739
ACGAGTGCGTTCCCCATGTCGTAGGTACTC
+
49749<BBDBBKKK:A;<<A?C87477116
@CRDDZ:01093:00749
ACGAGTGCGTTCCCCCATGTCGTAGGT
+
@@??AA@?>?69999+484/.....,.
@CRDDZ:01054:00768
ACGAGTGCGTTCCCATGTCGTAGGTACTC
+
@AAAAA@>99299-444433331011666
@CRDDZ:01063:00758
ACGAGTGCGTTCCCCATGTCGTAGGTACTC
+
ABBABBCB@;6444/9999@A@98589988
@CRDDZ:01065:00773
ACGAGTGCGTTCCCCATGTCGTAGGTACTC
+
BBBBBBBBAD@CCD:B??@A?@@B@B?@@C
@CRDDZ:01069:00763
ACGAGTGCGTTCCCCATGTCGTAGGTACTC
+
?ACBCBCB@;2444/9991@<<00,00..4
@CRDDZ:01070:00791
ACGAGTGCGTTCCCACTGTCGTA
+
BBBABB@;66,//,1////4494
@CRDDZ:01071:00766
TACTGAGCTACCACACAC
+
/////77////72,////
@CRDDZ:01074:00762
ACGAGTGCGTTCCCCATGTCGTAGGTACTC
+
BBBAB?BCFD@BBC:B>?=7<;0/,0000;
@CRDDZ:01077:00771
ACGAGTGCGTTCCCACTGTCGTAGA
+
?BABABBA9?511,11////..317
@CRDDZ:01081:00797
ACGAGTGCGTTCCCCATGTCGTAGGTACTC
+
BBBBBBBBDCBDCB9A@?=7888747====
@CRDDZ:01087:00762
ACGAGTGCGTTCCCCATGTCGTAGT
+
AB;@@@A>>@5999/944/;78,,,
@CRDDZ:01088:00767
TACTGAGCTACACACACAGAAGATTGGTG
+
?9;<ABDCBBBBAC?9984424331.,..
@CRDDZ:01093:00762
ACGAGTGCGTTCCCACTGTCGTAGTACGTC
+
ABD:9;>>99599144444898433444/.
@CRDDZ:01093:00788
ACGAGTGCGTTCCCCATGTCGTAGGTACTC
+
BBB@AAB@AA@CCF:C::9>>A8:6;>>>?
@CRDDZ:01095:00765
ACGAGTGCGTTCCCCATGTCGTAGGTA
+
BDA@@ACC@;6444/99911000/,..
@CRDDZ:01054:00874
TAGTATCAGCCTCGCCATGACGAAGGTATTCC
+
BBBBCCDCBB?BBCC>AABBCCD?B>BBB>B@
@CRDDZ:01058:00876
ATCAGACACGGACACAGCAGAACACAC
+
B?@?BB@BBB?BCAAADCEDB?BCCCB
@CRDDZ:01065:00869
ACGAGTGCGTTCCCCATGTCGTAGGTACTC
+
BBB?AABCCC@BCI:B9;9;@@<?:?:::C
@CRDDZ:01081:00897
ACGAGTGCGTTCCCCATGTCGTAGGTATC
+
ABBABBCCAA?BHD:>@@;::<00,004.
@CRDDZ:01061:00946
ACGAGTGCGTTCCCCATGTCGTAGGTACTC
+
BBBBBBB=;;2444/9>>@BDDBA>@;99>
@CRDDZ:01077:00902
ACGAGTGCGTTCCCAC
+
@@@==>9111,-7+,,
@CRDDZ:01077:00936
ATCAGACACGGACACAGCAGAACA
+
4;;;;<ADCBACC@@A=--**)**
@CRDDZ:01083:00931
ACGAGTGCGTTCCCCATGTCGTAGGTATC
+
ACACBCB>;;2444/9999>>>>?:==<7
@CRDDZ:01085:00900
ACGAGTGCGTTCCCCATGTCGTAGGTACTC
+
BBBABBCBA;2444/9999>@<<;9;111:
@CRDDZ:01092:00949
ACGAGTGCGTTCCCCATGTCGTAGGTACTC
+
<CBA?@BBBB=?@=4==@@@BAAA>A999@
@CRDDZ:01094:00935
ACGAGTGCGTTCCCCATGTCGTAGGTATC
+
ABBBBBCB@;2444/9999>?@98689//
@CRDDZ:01052:00992
ACGAGTGCGTTCCCATGTCGTAGT
+
BCBBBBB;;;244-4886494..0
@CRDDZ:01056:00961
ATCAGACACTCGGACACAGCAGAACACAC
+
9889>;;/////,//99=DCBBB@A@@??
@CRDDZ:01059:00984
ACGAGTGCGTTCCCCATGTCGTAGGTAT
+
?A?AAAAABB@BCC:CBBA=@@9748>>
@CRDDZ:01070:00953
ACGAGTGCGTTCCCCATGTCGTAGGTACTC
+
BBBBBBCBBB=?=9699=@@@@9868999>
@CRDDZ:01084:00961
ACGCTCGACATGCCCAGGTACAGGAG
+
ABBCBDC::9@89919969BDECBCC
@CRDDZ:01085:00950
ACGAGTGCGTTCCCCATGTCGTAGGTACTC
+
BBBBBBCBCB=?=929>>>>>?9868999?
@CRDDZ:01050:01044
TACTGAGCTACCACACACAGA
+
99<99@@98442494/////,
@CRDDZ:01054:01027
ACGAGTGCGTTCCCCATGTCGTA
+
CCBBBBB>;;2444/99911111
@CRDDZ:01057:01005
ACGAGTGCGTTCCCACTGTCGTAGTAGT
+
@ABCCC==995990944444387711.,
@CRDDZ:01057:01038
ACGAGTGCGTTCCCCCATGTCGGTAGGTACTC
+
@ABBBAABBB@CC??/?9;;>@=@9858>999
@CRDDZ:01057:01045
ACGAGTGCGTTCCCCATGTCGTAGGTACTC
+
@BBBDCCCCDB?=929499>>>8747777<
@CRDDZ:01063:01014
ACGAGTGCGTTCCCCATGTCGTAGGTACTC
+
BBBBBBB@992444/9991;;;10,01///
@CRDDZ:01084:01010
ACGAGTGCGTTCCCCACTGTCGTAGGTACGTACAT
+
99899<BA?@,111+1//88;9>870161111111
@CRDDZ:01093:01049
ACGAGTGCGTTCCCCATGTCGTAGGTACTC
+
ABABBBCBB@==994=899?>;00,00//3
@CRDDZ:01099:01032
ATAGCTCTCATAC
+
4344/////0,,,
@CRDDZ:01050:01050
ACGAGTGCGTTCCCCATGTCGTAGGTACTC
+
ABBCBBDA;;2444/9@@?>??87477776
@CRDDZ:01054:01095
ATCAGACACGGACACAGCAGAACA
+
>8;<CB<<11,/7:4449///,//
@CRDDZ:01058:01085
ACGAGTGCGTTCCCATGTCGTAGGTATC
+
BBDBBBA;;;244-9@>@@?>9848989
@CRDDZ:01088:01083
ACGAGTGCGTTCCCACTGTCGTAGGTACGTC
+
?@B:;<A?99699194444:;;431344//4
@CRDDZ:01059:01132
ACGAGTGCGTTCCCACTGTCGTAGT
+
98@@AA=<;B?><6<;1//,,,/..
@CRDDZ:01068:01143
ACGAGTGCGTTCCCACTGTCGTAG
+
@@@@@A999>59914444444443
@CRDDZ:01087:01104
ACGAGTGCGTTCCCACTGTCGTAGG
+
>98999?>9951<8:://,,,0/.,
@CRDDZ:01088:01141
ACGAGTGCGTTCTCCATGTCGTAG
+
=@@BBAAB@><?9959999>==99
@CRDDZ:01051:01197
TAGTATCAGCCTCACCATGACGAAGGTATTCC
+
BBC::<KCEC@CCICBCBCCCAA@B@BCB?B@
@CRDDZ:01101:00484
ACGAGTGCGTTCCCCATGTCGTAGGTACTC
+
BBBBBBBAAB=?==4=991;;8--+--,,,
@CRDDZ:01103:00483
ACGAGTGCGTTCCCCATGTCGTAGGTACTC
+
AB?BBBCBBD@BCC:B??@AB>95:;/00:
@CRDDZ:01112:00487
AGCACTGTAGCTGTCACTAGTTACTTGT
+
8>>==?BBDBB>>;;9@BBBC<=<C@AA
@CRDDZ:01112:00493
ACGAGTGCGTTCCCCATGTCGTAGATC
+
B@::;;;;<;?CCC7C9484844734.
@CRDDZ:01118:00499
ACGAGTGCGTTCCCCATGTCGTAGGTACTC
+
BAB?BBBBBB@CDD:CBBBBBBBB??;;;@
@CRDDZ:01101:00537
ATATCGCGTACGG
+
101///8/444/,
@CRDDZ:01104:00544
TAGAGCTACACACACAGAAAGATTGGTGC
+
CBBCBBBCCBB89:?=777.744/34499
@CRDDZ:01109:00507
TAGTATCAGCCTCGCCATGACGAAGGTATTCC
+
DBD@DAC@<<@CDDCCCCCDDA@==?@@@=@?
@CRDDZ:01113:00539
ACGAGTGCGTTCCCCATGTCGTAGGTACTC
+
ABBBBBBCB@699448=??@BB??:?977>
@CRDDZ:01116:00528
ACGCTCGACATGCCAGGTACAG
+
9<8989@@99911,1/,/.8;A
@CRDDZ:01118:00531
ACGAGTGCGTTCCCCATGTCGTAGGTATC
+
BBB@?A===>5999-9989>:>8748>98
@CRDDZ:01120:00541
ACGAGTGCGTTCCCCATGTCGTAGG
+
BBBBAB=:995499,944/786/.,
@CRDDZ:01123:00510
ACGAGTGCGTTCCCCATGTCGTAGGTACTC
+
BBCBABBBBB7;;9/9999>@>98689984
@CRDDZ:01126:00545
ACGAGTGCGTTCCCACTGTCGTAGTAGTC
+
=@@A@AB@@B5990944444444334444
@CRDDZ:01130:00542
ACGAGTGCGTTCCCCATGTCGTAGGTACTC
+
BBB@A>@ACD?@BC:DB@@@@@CCAB@@@@
@CRDDZ:01100:00592
ACGAGTGCGTTCCCCATGTCGTAGGTACTC
+
BDACCCB@@;2444/9991::<00,//...
@CRDDZ:01102:00557
ACGAGTGCGTTCCCCATGTCGTAGAT
+
9?A@A<99996111+11/////4337
@CRDDZ:01102:00568
ACGAGTGCGTTCCCCATGTCGTA
+
BCBBB@CB;;2///+11/,000,
@CRDDZ:01103:00576
ACGAGTGCGTTCCCCATGTCGTAGGTACTC
+
ABBABBBBBB@CCC:C9;;>>>9868999>
@CRDDZ:01103:00586
ACGAGTGCGTTCCCACTGTC
+
BBBACB=://,,-+-,,,,/
@CRDDZ:01105:00580
AGCACTGTAGCTGTCACTAGTTACTTGT
+
///8688ACABBBB>4444442499844
@CRDDZ:01106:00578
ACGAGTGCGTTCCCCATGTCGTAGGTACTC
+
@CACCDCBBE@CCC9A9;9>>>87477677
@CRDDZ:01112:00581
ACGAGTGCGTTCCCCATGTCGTAGGTACTC
+
?BBBB@BBCC=?==6=9@=@BB@A>>;99>
@CRDDZ:01114:00581
ACGAGTGCGTTCCCCATGTCGT
+
AA;=?AA@9?5/11+11111/,
@CRDDZ:01115:00552
ACGAGTGCGTTCCCCATGTCGTAGGTACTC
+
?BBBB@AAAA:CCF:C:9:?BB=7;>999?
@CRDDZ:01121:00559
ACGAGTGCGTTCCCCATGTCGTAGGTACTC
+
BBB??ADDCC@CDC:CBAAABBA?>=6::@
@CRDDZ:01121:00596
ACGAGTGCGTTCCCCACTGTC
+
9<?AAA>>>>5111+1///,0
@CRDDZ:01126:00579
TGATACGTCTCCCTTCCTTAGTTACTTCA
+
BB@@>9999999-48989@???@A?@=@B
@CRDDZ:01127:00596
ACGAGTGCGTTCCCCATGTCGTAGGTACTC
+
9@>ABBCCCCAAAA9ABBCBBBBA??9;;B
@CRDDZ:01130:00554
ACGAGTGCGTTCCCCATGTCGTAGGTACTC
+
BCB?@@AAAB@ABC:BC??<AA@?=@::::
@CRDDZ:01100:00617
ACGAGTGCGTTCCCCATGTCGTAGGTACTC
+
9<@ACCA@@A=??>4?999@@99:=?;9;B
@CRDDZ:01101:00606
ATATCGCGACGGTATGAAGACTCTAT
+
CBA>>@?11//56////59444;;73
@CRDDZ:01101:00613
ATATCGCGAGGGTATGGAAGACTCTATA
+
A99;@AA9<<B<@@BC@CBD@@?AA:::
@CRDDZ:01101:00616
ACGAGTGCGTTCCCCATGTCGTAGT
+
?@BBBBB?9=5499/994/662,,,
@CRDDZ:01107:00633
ACGAGTGCGTTCCCCATGTCGTAGGTACTC
+
BB?@BBCCB@=@@=4@@@@@CDBB@C;<<A
@CRDDZ:01109:00612
ACGAGTGCGCCCCATGTCGTAGGTACTC
+
BBABCDBBBBBB:AA@@;<9>>;>999>
@CRDDZ:01112:00622
ACGAGGTGCGTTCCCCATGTCGTAGGTACTC
+
B?;=A@BBA@@?BCC:C@;;;;;8?;@:::?
@CRDDZ:01116:00624
ACGAGTGCGTTCCCATGT
+
?<;;?<:<11,,20,,/,
@CRDDZ:01117:00606
ACGCTCGACATGCCCAGGTACAGGAG
+
BB??>BBCCBBBBB>CB@BABBC@99
@CRDDZ:01117:00627
ACGAGTGCGTTCCCCATGTCGTAGGTACTC
+
BC@@?BBB@C=ABB7A<<<<;:>>776616
@CRDDZ:01118:00637
ACGAGTGCGTTCCCCATGTCGTAGGTACTC
+
?@B?BBBBAA?BFF:C::;=>>98589999
@CRDDZ:01119:00613
ACGAGTGCGTTCCCCATGTCGTAGGTACTC
+
BB?AA@BCDD=??@6@ACCAAB@?<???=?
@CRDDZ:01121:00602
AGCACTGTAGCTCGTCACTAGTTACTTGT
+
;@@@B:<4?A<<99;@@<<>B@249@=99
@CRDDZ:01121:00613
ACGAGGTGCGTTCCCCATGTCGTAGGTACTC
+
?ACCD@CA==?5999/9?AABCBBA@A????
@CRDDZ:01121:00641
ACGAGTGCGTTCCCCATGTCGTAGGTACTC
+
BAB@BBCB?:2444-9??@A@@?C@A?@@B
@CRDDZ:01122:00610
ACGAGTGCGTTCCCCATGTCGTAGGTACTC
+
BDB>ABFC?:2444-9??AAAABA?A???B
@CRDDZ:01122:00643
ACGAGTGCGTTCCCCATGTCGTAGGTACTC
+
BA>?@@ABBB@CCC:D:99ABBAB?B;<<B
@CRDDZ:01123:00615
ACGAGTGCGTTCCCCATGTCGTAGGTACTC
+
BCBABDB@992999/9@@AABCBBACCBCB
@CRDDZ:01124:00607
ACGAGTGCGTTCCCCATGTCGTAGGTACTC
+
@ACBBBCB@;2444,9>>>ABBAB?B@AAC
@CRDDZ:01124:00635
ACGAGTGCGTTCCCCATGTCGTAGGTACTC
+
BBB??BCBBB?AAA9?>>?BBCAB@@;<<C
@CRDDZ:01124:00638
ACGAGTGCGTTCCCCATGTCGTAGGTACTC
+
BBBBBCCCCC?A==7@@@@@AA@@<@???A
@CRDDZ:01126:00632
ACGAGTGCGTTCCCCATGTCGTAGGTACTC
+
BDB@BBB@::2999/9>@@BB@@?>???BB
@CRDDZ:01129:00643
TGATACGTCTCCTTCCTTAGTTACTTCA
+
BBBAABDAA:::<@CCCABCCDCDC@CC
@CRDDZ:01130:00643
ACGAGTGCGTTCCCCATGTCGTAGGTACTC
+
BBBAA@BBCC8:::1:==?BCBBB@@;<<C
@CRDDZ:01133:00647
ATCAGACACTCGGACACAGCA
+
93449666///6,//::4,,,
@CRDDZ:01100:00661
ACGAGTGCGTTCCCCATGTCGTAGGTACTC
+
@ADBEBBBCC@CCC9B??@AA@9848999>
@CRDDZ:01113:00659
ACGAGTGCGTTCCCCATGTCGTAGGTACTC
+
BBABCDCCCC@CBB9A9::@????:?@AAA
@CRDDZ:01115:00663
ACGAGTGCGTTCCCCATGTCGTAGGTACTC
+
BBABBBB@@@@ACC9CAF@@@@BA=@:::?
@CRDDZ:01118:00650
ACGAGTGCGTTCCCCATGTCGTAGGTACTC
+
?BBBBBBBCC@BBB:C;;;8;0::69/...
@CRDDZ:01122:00680
ACGAGTGCGTTCCCCATGTCGTAGGTACTC
+
BBBBBBBB@@@@BC:CBBBCCCCC@BABBB
@CRDDZ:01122:00688
ACGAGTGCGTTCCCCATGTCGTAGGTACTC
+
BBBBAB;;<B?BAB9B;<1=9900,.....
@CRDDZ:01127:00654
ACGAGTGCGTTCCCCATGTCGTAGGAT
+
??<;89>=846:@@2;44444443137
@CRDDZ:01129:00655
ACGAGTGCGTTCCCCATGTCGTAGGTACTC
+
BBBBBBCDCD?AAB7ABBBABBBAAB???B
@CRDDZ:01131:00670
ACGAGTGCGTTCCCCATGTCGTAGGTA
+
@BCCCCC@;;2444/9981:66/.,.7
@CRDDZ:01132:00683
ACGAGTGCGTTCCCCATGTCGTAGGTACTC
+
ABBB@@AAAA:CCC8BBBBBA@9348999@
@CRDDZ:01133:00665
TCTCTATGCGCTCCACATGTCTAAGGT
+
CCDFCCBBBFDCCCBBBBCB;<<6969
@CRDDZ:01133:00684
ACGAGTGCGTTCCTCATGTCGTAGGT
+
BBB=>>BCBB?@@CDBB@EAB@4464
@CRDDZ:01134:00697
ACGAGTGCGTTCCCCATGTCGTAGGTACTC
+
BBB??@CBBB=@??6=A??BBA?A?B9;<B
@CRDDZ:01137:00664
CGTGTCTCTAGGCACAGGATTTTGTGTAG
+
CBAACCDCAAA?DCCDDBCCCC:DCBBA@
@CRDDZ:01137:00679
TCTCTATGCGCTCCACATGTCTAAGGT
+
BBECBCBCCEBA==;;;@<<<AA<>59
@CRDDZ:01138:00677
ACGAGTGCGTTCCCCATGTCGTAGGTACTC
+
?BBBBDBA==;@==4@;;;BBB@@=A;;;@
@CRDDZ:01140:00681
ACGAGTGCGTTCCCCATGTCGTAGGTA
+
?@<A@AA>CC5499/9991?A=--+--
@CRDDZ:01143:00674
ACGAGTGCGTTCCCCATGTCGTAGGTATC
+
ABB??@CBCB==994=991<>>11,./8/
@CRDDZ:01144:00650
ACGAGTGCGTTCCCCATGTCGTAGGTACTC
+
::BAA?AACFACCC:CCCBBBBBB@C?@?B
@CRDDZ:01145:00662
ACGAGTGCGTTCCCCATGTCGTAGGTACTC
+
BBBAAABBCD@AA?6?9;;;@A@?<?;99@
@CRDDZ:01145:00669
ACGAGTGCGTTCCCCTTGTCGTAGGTACTC
+
BAA@?@BA@?;>?>4><>@@AA;<:<1//;
@CRDDZ:01145:00692
ACGAGTGCGTTCCCCATGTCGTAGTACTC
+
BA8111////,///*/9984449:79A@?
@CRDDZ:01104:00745
ACGAGTGCGTTCCCCATGTCGTAGGTACTC
+
BBB@@@AAAA?ACC:DBAACBBBB@B@AAC
@CRDDZ:01105:00749
TAGTATCAGCCTCGCCATGACGAAGGTATTCC
+
CBCAABC@@@;>>9<:<AB@B@?=@@A@A8;6
@CRDDZ:01110:00715
AGCACTGTAGCTCGTCACTAGTTACTTGT
+
9>?>AG@??A9944=9;AAAAA;<<CDBB
@CRDDZ:01111:00720
ACGAGTGCGTTCCCCATGTCGTAGGTACTC
+
BBBBBBBBBC@CCB:C9;9=@@9848999@
@CRDDZ:01120:00744
TATAGCTCCTACTATACTAG
+
944==8222,,,,*,///**
@CRDDZ:01120:00745
CGTGTCTCTAGGCACAGGATTTTGTGTAG
+
<<<BBBBBBCB?BCB>@:4444-9@@>@B
@CRDDZ:01121:00742
ACGAGTGCGTTCCCCATGTCGTAGTCTC
+
@@?>@;99>>5111*//*****,,,,88
@CRDDZ:01122:00732
ACGAGTGCGTTCCCCATGTCGTAGGTACTC
+
ABBBBBBBCC@BCC:B9:::;;><:=????
@CRDDZ:01128:00726
ACGAGTGCGTTCCCCATGTCGTAGGTACTC
+
BBBBBBCC@D@ACC:C<<<BBB??:?:77>
@CRDDZ:01133:00718
ACGAGTGCTTCCCCATGTCGTAGGTATC
+
CBBBBBBCB5944,9999AC@99589;4
@CRDDZ:01133:00742
TAGTATCCATGACGAAGGTATTCC
+
BBBBBCBACCCCCCC?CDCCC?A?
@CRDDZ:01136:00718
CGTGTCTCTAACGCACAGGATTTTGTGTAG
+
44994>@9499;;;??@B>B???2444///
@CRDDZ:01138:00724
ACGAGTGCGTTCCCCATGTCGTAGGTACTC
+
BBBBBBBBAB@CBB9BAA@ABBA@=@:::?
@CRDDZ:01140:00740
ACGAGTGCGTTCCCCATATCGTAGGTACTC
+
BBB??=AACB@ABC9CBA=48887377116
@CRDDZ:01140:00749
ACGAGTGCGTTCCCCATGTCGTAGGTACTC
+
BA?AAA@@@A@ACC:BAAAA?B=;<>999>
@CRDDZ:01141:00738
TGATACGTCTCCTTCCTTAGTTACTTCA
+
BBDAABA?>9959<><@ACCD@CCCACD
@CRDDZ:01142:00717
ACGAGTGCGTTCCCCATGTCGTAGGTACTC
+
@B>ABBBBBA@AFD:D?????B8;;<899>
@CRDDZ:01142:00729
ACGAGTGCGTTCCCCATGTCGTAGGTACTC
+
BB>@@ABBBB@BCC:C??>==@8348999>
@CRDDZ:01144:00737
ACGAGTGCGTTCCCCATGTCGTAGGTACTC
+
?@>>ABDB=92444,9@@BCCCCC@@9;;@
@CRDDZ:01147:00713
ACGAGTGCGTTCCCCATGTCGTAGGTACTC
+
<C@@@BBBEHACCC:CC<<;>>87311111
@CRDDZ:01101:00788
ATATCGCGAGGGTATGGAAGACTTATAGAGG
+
@AABBBCCDCC>BCBB@CACC998:><<=?4
@CRDDZ:01105:00782
GACGAGTGCGTTCCCCATGTCGTAGGTACTC
+
@BBBBBABBAA?ACB9C?@@BCC??=@@@@A
@CRDDZ:01106:00778
ATATCGCGAGGGTATGGAAGACTCTATAGA
+
BB;<<B@D99969=??>B?BCBAB::;A::
@CRDDZ:01109:00769
ACGAGTGCGTTCCCCATGTCGTAGGTACTC
+
?BB?BBDCC@6444/9>>>>AA><:<777=
@CRDDZ:01110:00757
AGCACTGTAGCTGTCACTAGTTACTTGT
+
<@CCDBBBCCCCCCBBBCFCB=?996;A
@CRDDZ:01133:00751
ACGAGTGCGTTCCCCATGTCGTAGGTACTC
+
@A??@@BCDD>??=6>>@@?@@?=;?;:77
@CRDDZ:01138:00783
ACGAGTGCGTTCCCCATGTCGTAGGTACTC
+
BBBBBBCBB@;=994=====>@9848999>
@CRDDZ:01140:00773
ACGAGTGCGTTCCCCATGTCGTAG
+
BCCC@@>@845999,444///6/.
@CRDDZ:01100:00843
ACGAGTGCGTTCCCCATGTCGTAGGTACTC
+
ABBBBABCCBAA??2?9;;@AA@?<?;9;>
@CRDDZ:01107:00825
TACTGAGCTACACACACAGAAAGATTGGT
+
@@ACCCCA@?BBCDCB==888-8>>;??B
@CRDDZ:01109:00811
ACGAGTGCGTTCCCACTGTCGTAT
+
BCA:;;B@9969914844/644..
@CRDDZ:01113:00810
ACGAGTGCGTTCCCACTGTCGTA
+
??;:99>>9951?-/1/////64
@CRDDZ:01121:00800
ACGAGTGCGTTCCCCATGTCGTAGGTACTC
+
ABBAB?BBBA8:::-999==BBAB?B;<;A
@CRDDZ:01136:00814
ACGAGTGCGTTCCCCATGTCGTAGGTATC
+
BAAABBB@;;2444/9991:>>10,0:3.
@CRDDZ:01112:00850
ACGAGTGCGTTCCCCATGTCGTAGTACG
+
BB?BBDDCCC@?;:6111-877-,,,,,
@CRDDZ:01128:00850
ACGAGTGCGTTCCCCATGTCGTAGTATC
+
?BACBBBBCBACIH:C;;1:::10..5.
@CRDDZ:01137:00852
ACGAGTGCGTTCCCCATGTCGTAGGTACTC
+
>A?ABBCB::2444,9999>>>9858999>
@CRDDZ:01112:00918
ACGAGTGCGTTCCCCATGTCGTAGGTACTC
+
BCBBB@BBCD@CCC:DBAABCCBC@C@@@A
@CRDDZ:01117:00937
ACGAGTCGTCCCATGCTGTA
+
::01//6;444-466////8
@CRDDZ:01118:00926
TACTGAGCTACACACACAGAAAGATTGGT
+
BBBBAABBBBBE@@A@;;444-8??<?>@
@CRDDZ:01119:00945
ACGAGTGCGTTCCCCATGTCGTAGGTACTC
+
9<B@@@BB<<;<CB6ACAB@?B;:6;:?=?
@CRDDZ:01123:00933
ACGAGTGCGTTCCCCATGTCGTAGGTACTC
+
ABBBBBCCCC@CCB9A@@@?@?>>;>777=
@CRDDZ:01124:00943
TCTCTATGCGCTCACATG
+
///779>1-,,,,,0694
@CRDDZ:01125:00914
ACGAGTGCGTTCCCCATGTCGTAGGTATC
+
BAABCBEBBB?BCD:B:<;=>>9:68A?9
@CRDDZ:01126:00943
ACGAGTGCGTTCCCCATGTCGTAGGTACTC
+
?BBBB@AAAA@CCF:C:99?B=:79:111;
@CRDDZ:01129:00908
ATATCGCGAGGGTATGGAAGACTCTATAG
+
=::;9@A@944-499:9=6448331==77
@CRDDZ:01131:00926
ACGAGTGCGTTCCCCATGTCGTAGT
+
BBBBBBCBA@;6660:11-88810.
@CRDDZ:01135:00932
TACTGAGCTACACACACAGAAAGATTGGT
+
A;;9>@AABBBCCBCA@;<;@9>>>4858
@CRDDZ:01135:00940
ACGAGTGCGTTCCCCATGTCGTAGGTATC
+
:BBBBBBBBC=?==4=999>??9847?6/
@CRDDZ:01143:00905
ACGAGTGCGTTCCCCATGTCGTAGGTATC
+
?CBBBBBB@@?@CC:B@@>;>>8:47=>7
@CRDDZ:01110:00989
ACGAGTGCGTTCCCCATGTCGTAGGTACTC
+
BBB@?@==>>5999/9>>;<<<10,01///
@CRDDZ:01110:00991
ACGAGTGCGTTCCCCATGTCGTAGGTACTC
+
AACBBBCA>;2444/9999?@>10,11111
@CRDDZ:01111:00986
TATATCTCTCTACTAT
+
499;4444444444/,
@CRDDZ:01117:00960
ACGAGTGCGTTCCCCATGTCGTAGGTACTC
+
??BAAABCAA6:44-9999>AA>?<?;;9@
@CRDDZ:01118:00964
TACTGAGCTAAACACACAGAAAGATTGGTGC
+
EBECCCCB@>B>BCABAA>=9584748=>??
@CRDDZ:01125:00999
CGTGTCTCTAGGCACAGGATTTTGTGTAG
+
BCBCCBCD@AA?EBCCB?<<;9/9?=>@@
@CRDDZ:01127:00979
ACGAGTGCGTTCCCCATGTCGTAGGTACTC
+
?BBBBBCCC@6944/9999>?B>@=>:;:?
@CRDDZ:01135:00967
ACGAGTGCGTTCCCATGTCGTAGTA
+
CBBBBB=:::24409981944..//
@CRDDZ:01136:00987
ACGAGTGCGTTCCCATGTCGTAG
+
BBABBB=94459909444889/.
@CRDDZ:01141:00978
ACGAGTGCGTTCCCACTGTCGTA
+
;BBBAAA>84511,11//////4
@CRDDZ:01101:01033
ACTAGTCTTTTTTTCCCCCCCCCCCC
+
,,,///9=CCA;;&444444444444
@CRDDZ:01104:01042
ACGAGTGCGTTCCCCATGTCGTAGGTACTC
+
BBBBBBCCC@6994-88==<>>8747777=
@CRDDZ:01108:01020
ATATCGCGAGGGTATGGAAGACTCTAT
+
BA@AACBCAAA=AA@C@CDCDBAA:::
@CRDDZ:01110:01034
ACGAGTGCGTTCCCCATGTCGTAGGTACTC
+
BA?AAACC;>2444/9999?BB??:<777>
@CRDDZ:01114:01042
ACGGAGTGCGTTCCCCATGTCGTAGGTACTC
+
:82*,,,,,7756880==>@ABB89377777
@CRDDZ:01126:01021
ACGAGTGCGTTCCCATGTCGGTA
+
BEAAABA>>?511,////88726
@CRDDZ:01126:01043
AGCACTGTAGCTGTCACTAGTTAATTGT
+
@BCDCBCCBBDBABB@BBCBB?D@D@BB
@CRDDZ:01131:01010
TAGTATGCCATGACGAAGTATTCC
+
894494:>;?9911//,////,/,
@CRDDZ:01139:01035
ACGAGTGCGTTCCCACTGTCGTAGTA
+
=B<@@BBB@@89=998444437....
@CRDDZ:01108:01087
ACGAGTGCGTTCCCACTGTCGTAGTATC
+
BBBBB>=:4461?81//////64334:4
@CRDDZ:01109:01092
ACGAGTGCGTTCCCACTGTCGTAGT
+
ACB??@@;9=59904444/////..
@CRDDZ:01135:01080
ACGAGTGCGTTCCCCATGTCGTAG
+
BBBBBBCA992///+11/,002/.
@CRDDZ:01135:01093
ATCAGACACGGACACGGCAGAACACAC
+
BBBBAA@?=?@BBBAB@BB::8;CAAC
@CRDDZ:01138:01077
ACGAGTGCGTTCCCCATGTCGTAGTA
+
BC@>>999492///*///////8774
@CRDDZ:01146:01055
TACTGAGCTACCAC
+
444449?////500
@CRDDZ:01141:01106
ACGCTCGACATGCCCAGGTACAGGAG
+
@ACBBBAAA@@44408959?A@@AA@
@CRDDZ:01144:01111
ACGAGTGCGTTCCCACTGTCGTAGAGTC
+
BB@AA@>@;;71>,11//////43994.
@CRDDZ:01144:01139
ACGAGTGCGTTCCCCATGTCGTAGGTACTC
+
@AABBBDBBB?CCC9?<<<@A@@A>8;948
@CRDDZ:01103:01179
ACGAGTGCGTTCCCCATGTCGTAG
+
@AABBCCA;;2444/9>>;;;;00
@CRDDZ:01136:01173
AAGCGAGGTGCGTT
+
/,//,,,*///777
@CRDDZ:01137:01157
ACGAGTGCGTCCTCCATGT
+
=>>>>>944999:;24.//
@CRDDZ:01141:01195
ACGAGTGCGTCC
+
=@?@?<-*+)((
@CRDDZ:01145:01178
TAGTATCAGCCTCGCCATGACGAAGGT
+
=?A9;<BA998;;;<@B@@C=@=::-1
@CRDDZ:01146:01155
TCTCTATGCGTCACATGT
+
4444999;@<4444////
@CRDDZ:01115:01243
ACGAGTGCGTTCCCACTGTCGTAGTACGTC
+
BBBBBBBB<=,11,11//,86;......57
@CRDDZ:01123:01245
ACGAGTTGCGTTCCCATGTCGTAGGTACTC
+
ABA<<=ACBAB><<611//..631011634
@CRDDZ:01124:01237
TACTGAGTCTACCACACACAGAAGA
+
///,,7//////,49444444423.
@CRDDZ:01124:01238
TGATACGTCTCCTTCCTTAGTTACTTCAGTG
+
CCCBBDDA@BB5959<@==BB@;::;=911/
@CRDDZ:01124:01247
ACGAGTGCGTTCCCACTATCGTAGTAGTC
+
9439=999@C6991994444////.//7/
@CRDDZ:01128:01233
ACGAGTGCGTTCCCACTGTC
+
@CCBBB=://,11,1///,6
@CRDDZ:01129:01249
ACGAGTGCGTTCCCCATGTCGTAG
+
>@CBBBB::;2444,844/444..
@CRDDZ:01131:01239
ACGCTCGACATGCCAGCACAGGAGACGA
+
9438;>@@A<98856/,,,,2*....16
@CRDDZ:01136:01238
ACGAGTGCGTTCCCCACTGTCG
+
BBB??@CCBB5111+1///,,,
@CRDDZ:01140:01244
CGTGTCTCTAGGCACAGGATTT
+
>=@A@@@C;;;9;8>@A<9991
@CRDDZ:01142:01242
ACGAGTGCGTTCCCATGTCGTAGT
+
?BBBBBCB99244-9999>83311
@CRDDZ:01142:01243
TAGTATCAGCCTC
+
/1//,,,,//,//
@CRDDZ:01144:01240
TGATAAGTCTCCTTCCTTAGTTACTTCA
+
CCC?@>ACBBB?>>@=A>BAB@CBB=?9
@CRDDZ:01144:01245
ACGAGTGCGTTCCCACTGTCGTA
+
BBABAB@;99549094444898/
@CRDDZ:01146:01211
ACGCTCGACATGCCAGGTCA
+
9;;;9>>>C9447,//,,,,
@CRDDZ:01103:01273
ACGAGTGCGTTCCCCATGTCGTAGTACGTC
+
?AABBBDCCB8;994;@@;>@?-,,,,,,2
@CRDDZ:01108:01272
ACGAGTGCGTTCCCCATGTCGTAGTACGTC
+
@AC;;<DD=?5999,884/442,,,,,,0,
@CRDDZ:01109:01273
ACGAGTGCGTTCCCCATGTCGTAGTAGTC
+
@A@?@@@@>?5999,444/446......5
@CRDDZ:01111:01270
TCTCTATGCGTCCACATGTCTAAGGTACT
+
9994C@A@?211::88==??9:,1,/1//
@CRDDZ:01112:01267
ACGAGTGCGTTCCCACTGTCGTAGAGTC
+
:;ABBAA@>>599044444894437993
@CRDDZ:01113:01275
TCTCTATGCGCTCCACATGTCTAAG
+
@ADECCCDEFC>=;<B@999111,1
@CRDDZ:01115:01262
ATATCGCGAGGGTATGGAAGACTCTATA
+
BBBBBBBAAAD?BCBB?A?@??BCBA??
@CRDDZ:01116:01263
ATATCGCGAGGGTATGGAAGACTTATAGAG
+
>?;;9ABA9:4-4:::;:788/.,.3::=?
@CRDDZ:01116:01271
ACGAGTGCGTTCCCCATGTCGTAGT
+
BBCBBBCB@;2444/9944444433
@CRDDZ:01117:01255
ATCAGACACGGACACAGCAGAACACA
+
CBCCCCBBCB?CCBBCC@@@CA@@@@
@CRDDZ:01118:01265
AGCACTGTAGCGTCACTAGTTACTTGT
+
AC@>ADC;;<AA>9=99999<==A?@B
@CRDDZ:01119:01274
ACGAGTCGTTCCCCATGTCGTAGGTACTC
+
BBCBBB@@>5444/9999>><11-11111
@CRDDZ:01120:01260
ACGAGTGCGTTCCCCATGTCGTAG
+
CCADBD?=9;2449/99910.0-,
@CRDDZ:01122:01257
ACGAGTGCGTTCCCATGTCGTAGTACTC
+
CCBBB;9999511-//////68334444
@CRDDZ:01122:01272
ACGAGTGCGTTCCCCATGTCGTAGTAGTC
+
9=?AACCDCC@BCC:B@>>>>7./...,,
@CRDDZ:01123:01261
ACGAGTGCGTTCCCCATGTCGTAGGTATC
+
BBBBBBCDA@6994/889101110,//3.
@CRDDZ:01124:01261
ACGAGTGCGTTCCCCATGTCGTAGTATC
+
B=ABB;;9@@5999,444/666/..68/
@CRDDZ:01124:01264
TGATACGTCTCCTTCCTTAGTTACTTCA
+
ABA<;;C@:442969249444944969A
@CRDDZ:01124:01267
ACGAGTGCGTTCCCACTGT
+
@ABCBBA>=92//+1/,,,
@CRDDZ:01125:01271
ACGAGTGCGTTCCCCATGTCGTAGGTACTC
+
9<?>@A=<<DADCC9<;@>>7886711111
@CRDDZ:01126:01258
ACGAGTGCGTTCCCCATGTCGTGGTACTC
+
@BBBBBCCCDB?=949999>??>;=>999
@CRDDZ:01126:01267
AGCACTGTAGCTGTCACTAGTTACTTGT
+
<<BABBEB@AACBBB@BABBA@CCB@??
@CRDDZ:01127:01258
TCTCTATGCGCTCCACATGTCTAAGGT
+
9=BCCABBCCCBB@CCB=;99996959
@CRDDZ:01127:01262
ACGAGTGCGTTCCCCATGTCGTAGTAT
+
BBBBBBCBCB=?=929991<1111./,
@CRDDZ:01127:01274
AGCACTGTAGCTGTCATTAGTT
+
448944:?BCCDDA>98,///,
@CRDDZ:01128:01258
ACGAGTGCGTTCCCCATGTCGTAGGTATC
+
BCBBBBBBC@@BCD:B?@?7888747761
@CRDDZ:01128:01268
TGATACGTCTCCTTCCTTAGTTACTTCA
+
@ACCBA?@:44295924888=999969?
@CRDDZ:01129:01262
ACGAGTGCGTTCCCCATGTCGTAGGTATC
+
BDBBBBABAB@CDD:C@?=:??8758988
@CRDDZ:01130:01265
ATCAGACACGGACACAGCAGAACACAC
+
A<BBBBBBBB@DBCB::9>@?=@=>88
@CRDDZ:01131:01262
TCTCTATCTCCACATGTCTAAGGTACTG
+
BCBBCBBBBB@BBA?=@@@A=;<?>>=:
@CRDDZ:01132:01261
ACGAGTGCGTTCCCCATGTCGTA
+
@BBCCCC:>:2999-9444444/
@CRDDZ:01132:01274
ACGAGTGCGTTCCCCATGTCG
+
AACCCB?==@5999/944833
@CRDDZ:01136:01257
ACGAGTGCGTTCCCACTGTC
+
4>?><<9@>?611-////,,
@CRDDZ:01136:01258
ACGAGTGCGTTCCCCATTCGTAGGTATC
+
ABBBBBBBBC@CDB9AA<996..,01/4
@CRDDZ:01136:01271
ACGAGTGCGTTCCCCATGTCGTAGGTA
+
ABBBB@BBCD>@?=6=991<<;10,0/
@CRDDZ:01137:01254
ACGAGTGCGTTCCCCACTGT
+
AAABBCB;88,///+1////
@CRDDZ:01137:01258
ACGAGTGCGTTCCCACTGTG
+
<<CCB>@@=9;:<,1///,,
@CRDDZ:01137:01259
CGTGTCTCTACGGCA
+
444444477//.,./
@CRDDZ:01137:01271
ACGAGTGCGTTCCCCATGTCGT
+
FCCBBBC=:;2444/9944333
@CRDDZ:01137:01272
ACGAGTGCGTTCCCATGTCGTAG
+
BBAA?=9=995991944/////.
@CRDDZ:01138:01252
TGATACGTCTCCTTCCTTAGTTACTTCA
+
ACCCBBAAAAB??=@=@=@??=999699
@CRDDZ:01138:01266
ACGAGTGCGTTCCCCATGTCGTAGGTATC
+
ACBBBB@@CB@ABC:B9;:<>>8747=61
@CRDDZ:01141:01255
ACGAGTGCGTTCC
+
49899?999959=
@CRDDZ:01141:01263
TACTGAGCTACACACACAGAAAGATTGGT
+
@@ACFCCBBBB@ACCFBB9996:>?<=37
@CRDDZ:01141:01266
ACGAGTGCGTTCCCACTGTCGT
+
;BAA@@BC==59904444////
@CRDDZ:01141:01268
ACGAGTGCGTTCCCCATGTCGTA
+
@@@ABBCB=>6444/9941:6//
@CRDDZ:01142:01263
ACGAGTGCGTTCCCCACTGTC
+
<CBBCC@;88,///*1////4
@CRDDZ:01142:01267
ACGAGTGCGTTCCCC
+
94344444442///*
@CRDDZ:01143:01256
ACGAGTGCGTTCCCCATGTCGTAGGTATC
+
BBBAA@ABCB=?=94==911<<10,01//
@CRDDZ:01143:01272
CGTGTCTCTAGGC
+
4=;99BA999@69
@CRDDZ:01144:01256
ATCAGACACTCGGACACAGCAGAACACAC
+
989997;;////,/7499BDCBB481./.
@CRDDZ:01144:01259
ACGAGTGCGTTC
+
9@A?999@<959
@CRDDZ:01144:01261
ACGAGTGCGTTCCCCATGTCG
+
BBB?BBCA992444/944488
@CRDDZ:01144:01264
ACGAGTGCGTTCCCATGTC
+
@BCCB@9@94699149843
@CRDDZ:01145:01255
ACGAGTGCGTTC
+
CCBCC?=://,1
@CRDDZ:01145:01267
ACGAGTGCGTTCCCCATGTCGTAG
+
?BABBBABDA6999,4;9648...
@CRDDZ:01145:01270
TAGTATCAGCCTC
+
AAB;;<DDBCBCB
@CRDDZ:01146:01266
CGCGGTCTCGTA
+
994;:4/////8
@CRDDZ:01147:01269
TACTGAGCTACACACACAGAAAG
+
49@99991//////4499=?B<B
