# Supplementary material for: The Sequencing Bead Array (SBA), a Next-Generation Digital Suspension Array
Source: PLoS One. 2013 Oct 7;8(10):e76696. doi: 10.1371/journal.pone.0076696 (PMC3792038; doi:10.1371/journal.pone.0076696)
Supplement: Data S1 — Raw sequencing data files for presented experiments. The compressed file contains a table of content for all files included (0. TOC Supporting Data Files.txt) and raw sequencing data (PGM Torrent Suite run reports, FASTQ files and Sphix generated CSV files) for experiments presented in Figure 2 and Figure 3 (same data set as Figure S1). (ZIP) [file pone.0076696.s001.zip › Supporting Data Files/2. Figure 3 and S1/2.1 Figure 3 and S1 files/2.2 FASTQ/18_OM-2215_TS-342.fastq]

@31DVS:00004:00014
TGATACGTCTCCTTCCTTAGTTACTTCAC
+
AGECCCB9:<B?B@C@C@CDC@D==;<BC
@31DVS:00004:00031
ACGCTCGACATGCCCAGGTACAGGAG
+
99;<BDCCCDCBBB<::6:?AAC?@@
@31DVS:00005:00005
ACGCTCGACATGCCCAGGTACAGGAG
+
??@BCBCBABACCDA::::ABCECBB
@31DVS:00005:00009
ACGAGTGCGTTCCCCATGTCGTAGGTACTC
+
BBBBBBCDB@?ACD:CBCE@??BC>@?;::
@31DVS:00005:00014
ACGCTCGACATGCCCAGGTACAGGAG
+
DCBBBDCBBA@88808867>@ACAAA
@31DVS:00005:00021
ACGAGTGCGTTCCCCATGTCGTAGGTACTC
+
ACBBBBBBBC@CCC:B@@@BBCBC@ABBAA
@31DVS:00005:00027
TCTCTATGCGCTCCACATGTCTAAGGT
+
99988;@@BA@@A69:79994447=43
@31DVS:00005:00032
ACGAGTGCGTTCCCCATGTCGTAGGTATC
+
DCBBBBFC@;2444/9>>;;;;00,/:3-
@31DVS:00006:00025
ACGCTCGACATGCCCAGGTACAGGAG
+
@@BBAACBBAB@??:?@=A@BBB@CF
@31DVS:00006:00038
ACGCTCGACATGCCCAGGTACAGGAG
+
CCBBCCCCB@A88808847@BBBCCB
@31DVS:00007:00046
ACGAGTGCGTTCCCCATGTCGTAGGTACTC
+
AHCBBBECCB7;88/9888>>>77447777
@31DVS:00009:00013
ACGCTCGACATGCCCAGGTACAGGAG
+
<<;A@@<<9@ABBC<AA>:::=?@C<
@31DVS:00009:00024
CGCTCGACATGCCCAGGTACAGGAGACTG
+
AACBBBBBBBC@@>BC@DCA??<889@??
@31DVS:00010:00021
ACGAGTGCGTTCCCCATGTCGTAGGTACTC
+
BBB?BBCDBB@BCI:BBCCBBCBB@@?@@A
@31DVS:00010:00022
ACGAGTGCGTTCCCCATGTCGTAGGTACTC
+
ABBBAAA@?A@BCC9CBBBBBBBB?@:;;B
@31DVS:00011:00008
ACGAGTGCGTTCCCATGTCG
+
944899:;;;244-433,,,
@31DVS:00011:00016
ACGCTCGACATGCCCAGGTACAGGAG
+
?B?AAACAABABBB?8957=BAB?BB
@31DVS:00011:00019
ACGTCGACATGCCCAGGTACAGGAG
+
AA?@=@BBCGDDC>CC@BBBBB@AA
@31DVS:00011:00026
ACGAGTGCGTTCCCCATGTCGTAGGTACTC
+
BCBBCDDABD@CCC9B@@@BC??@C?@@@C
@31DVS:00011:00032
TCTCTATGCGCTCCACACTGGTCTAAGGGT
+
49444;9394444243333101110/00+0
@31DVS:00012:00004
ACGAGTGCGTTCCCCATGTCGTAGGTACTC
+
BCBBBCCC?==@@A4@???????B@=::::
@31DVS:00012:00005
AGCACTGTAGCTGTCACTAGTTACTTGT
+
AAHCBABCBCBCCBBBCCCCB@CDE@BB
@31DVS:00012:00018
ACGCTCGACATGCCCAGGTACAGGAG
+
ABBBBBBBBBABBB<AA?@ACCD@BB
@31DVS:00013:00006
ACGAGTGCGTTCCCCATGTCGTAGGTACTC
+
BCBBBCDE@?=@EG:C?ABAAA??:;:::@
@31DVS:00013:00029
CGTGTCTCTAGGCACAGGATTTTGGTAG
+
AIC<;<=B@?@IABBDA?=BBA7A>@@A
@31DVS:00014:00010
TACTGAGCTACACACACAGAAAGATTGGT
+
CBDBBBCBABBBBBCB?>311,777<><?
@31DVS:00014:00033
ACGAGTGCGTTCCCCATGTCGTAGTACGTC
+
>AC;;<ACCB>BCB8BBB9777,,,,,++0
@31DVS:00014:00041
ACGCTCGACATGCCCAGGTACAGGAG
+
BBBBCCAAABB?BB<<<=?ABBEA@@
@31DVS:00015:00008
ACGAGTGCGTTCCCCATGTCGTAGGTACTC
+
ABBBBBEEDC>@??9?9::B??6934777=
@31DVS:00016:00023
ACGCTCGACATGCCCAGGTACAGGAG
+
CCBBCCBBAABBCE>@?=?BCCDB;<
@31DVS:00016:00042
TAGTATCAGCCTCGCCATGACGAAGGTATTCC
+
99449;@800,////78;A<99B>=60..,.,
@31DVS:00017:00005
ACGCTCGACATGCCCAGGTACAGGAG
+
<<;;AABB@@@>>?810,0:?>><>D
@31DVS:00017:00009
ACGCTCGACATGCCCCAGGTACAGGAG
+
BCABBBCCBAAB?BB9AA?B@CCCCAA
@31DVS:00017:00038
ATCAGACACGGACACAGCAGAACACAC
+
<;;>9@@>;;6;BCAAAA@;;7;?B??
@31DVS:00021:00012
ACGAGTGCGTTCCCCATGTCGTAGGTACTC
+
?CABBBCDDC@BBB9BABBBBBBA>?????
@31DVS:00021:00018
CGTGTCGTCTAGCGACAGGATTTTGTTGTAGA
+
941111/.//3311449994499-94993410
@31DVS:00022:00012
ACGCTCGACATGCCCAGGTACAGGAG
+
@ABBC;<;>=>78808857?CCD@CC
@31DVS:00022:00021
ACGAGTGCGTTCCCCATGTCGTAGGTACTC
+
<=CCBFBCDC@CCC9C:;;@AA=?;:777=
@31DVS:00022:00045
AGCACTGTAGCTGTCACTAGTTACTTGT
+
<<EDDB@CBBB@BBBCBBBAA??AA>9;
@31DVS:00026:00006
ACGCTCGACATGCCCAGGTACAGGAG
+
ACBABACCC>A:::/8><@?AAC@BB
@31DVS:00026:00008
ACGAGTGCGTTCCCCATGTCGTAGGTACTC
+
A>>>CCDD?=6889/9BBCBBBDC@@ABBB
@31DVS:00026:00038
ATCAGACACGGACCAGAACACACAGAC
+
ABBDBCCEBB@BBBCGC@BBBCCBBBB
@31DVS:00027:00011
TGATACGTCTCCTTCCTTAGTTACTTCA
+
;CECBDB:<1;;:>@,0,///,44/,,,
@31DVS:00027:00022
ACGAGTGCGTTCCCCATGTCGTAGGTACTC
+
@AA@BBFC@>=@@A4AAABBBCEC@A@@@B
@31DVS:00028:00042
ACGCTCGACATGCCCAGGTACAGGAG
+
@@BBBBCBABBCBB>9989ABBB@CB
@31DVS:00029:00036
ACGCTCGACATGCCCAGGTACAGGA
+
=@>@@999998800,0>,////8,/
@31DVS:00031:00020
ACGCTCGACATGCCAGGTACAGG
+
CCBBCBBA@9900,00,../442
@31DVS:00031:00041
ACGAGTGCGTTCCCCATGTCGTAGGTACTC
+
BCBCCBCC:::=EH:C@@@CBBBC?>::7<
@31DVS:00033:00026
ACGAGTGCGTTCCCCATGTCGTAGGTACTC
+
BAAABCFD?95;99/9?@@?@@AC@A:::;
@31DVS:00033:00046
ACGCTCGACATGCCAGGTACAGGA
+
CCBBC:;;;::--+--+,,1498=
@31DVS:00035:00047
CGTGTCTCTAGGCACAGGATTTTGTGTAG
+
999994488<>;79999<9999-8??46;
@31DVS:00036:00010
ACGAGTGCGTTCCCCATGTCGTAGGTACTC
+
BBA@BBCD:;8<B@4B@;;:@A>><=777=
@31DVS:00038:00005
ACGAGTGCGTTCCCCATGTCGTAGGTACTC
+
BBBBBCDB:95999/49<>?A?AC>A<??A
@31DVS:00039:00022
ACGAGTGCGTTCCCCATGTCGTAGGTACTC
+
BBBBCBA;=95999-499>9@?>A>????B
@31DVS:00040:00044
ACGAGTGCGTTCCCCATGTCGTAGGTACTC
+
BCC9:<DB@B5999/9888?>>7744==77
@31DVS:00004:00065
ACGCTCGACATGCCCAGGTACAGGAG
+
BCBBCAAAA;;8>>8>>;?@CCE@BB
@31DVS:00007:00052
ACGAGTGCGTTCCCCATGTCGTAGGTACTC
+
ACBAAACDCC@BBB:CBAAABA??:;:77@
@31DVS:00008:00099
AGCACTGTAGCTGTCACTAGTTACTTGT
+
<=EGCCCCCBBBBBBCCBB@><=9;9;C
@31DVS:00010:00081
ACGCTCGACATGCCCAGGTACAGGAG
+
DDB@A@DB@4988808857=@@@:99
@31DVS:00012:00094
ACGCTCGACATGCCAGTAGCCAGG
+
?AADBBAA@98043......,1.5
@31DVS:00013:00089
TCTCTATGCGCTCCACATGTCTAAGT
+
@B==;BBCBCB:;;<A?C@;;;9<>?
@31DVS:00015:00053
ACGAGTGCGTTCCCCATGTCGTAGGTACTC
+
@CBBBBEDAAABBB8BBBCBBBBDA@BAAB
@31DVS:00017:00070
ATATCGCGAGGGTATGGAAGACTCTATAG
+
><@ABCDEGCC>CCBC@C@CBBB><877=
@31DVS:00018:00082
TAGTATCAGCCTCGCCATGACGAAGGTATTCC
+
CCDCEBC:9;>BBBB@CCDCCBB?A@CCB?B@
@31DVS:00024:00063
ACGCTCGACATGCCAGGTACAGGA
+
9<<C<;<B@1100,00,.,:11,1
@31DVS:00029:00067
ACGCTCGACATGCCCAGGTACAGGAG
+
BCBBBCBBBBB?@A<>?=?ACCC@BB
@31DVS:00029:00071
ACGCTCGACATGCCCAGGTACAGGAG
+
?BBBBBAAA???BB>@<;????@=@A
@31DVS:00032:00057
ATCAGACACGGACACAGCAGAACACAC
+
C9;999984/,/////2,/..,.....
@31DVS:00037:00063
ACGCTCGACATGCCCAGGTACCAGGA
+
9=<AAAABA99888088477959961
@31DVS:00041:00051
ACGCTCGACATGCCCAGGTACAGGAG
+
BAABBCCB=::.00,00,0;?@@>@@
@31DVS:00046:00094
ACGCTCGACATGCCAGTAGAC
+
9<<CCBAAA;90760******
@31DVS:00047:00070
TAGTATCAGCCTCGCCATGACGAAGGTATTCC
+
CCC??A<<;A@CCBB@CCBFCAA<@<?;:7;>
@31DVS:00049:00066
ACGCTCGACATGCCCAGGTACAGGAG
+
AA@BBCCB;8837708857799BB@@
@31DVS:00015:00115
TGATACGTCTCCTTCCTTAGTTACTTCA
+
44444:9499@<@592374449444249
@31DVS:00017:00108
AGCACTGTAGCTGTCACTAGTTACTTGT
+
<CCCCDBBBBBCCCCBCBAAAACAA@AA
@31DVS:00027:00128
ACGAGTGCGTTCCCCATGTCGTAGGTAC
+
BAAABBCB;;2444/9881<<7,,+,,,
@31DVS:00029:00133
ACGAGTGCGTTCCCCATGTCGTAGTACG
+
>BB@@ACCB@=@>>4>88877:00//,+
@31DVS:00032:00107
ACGCTCGACATGCCCAGGTACAGGAG
+
@A@AAABBB@@>>>88857@@BB>99
@31DVS:00033:00114
ACGCTCGACATGCCCAGGTACAGGA
+
BBBABCDB?>>000,00,..14999
@31DVS:00038:00117
TACTGAGCTACACACACAGAAAGATTGGT
+
CCCBAACCBBBDCBBBBBB@@;8::?B?B
@31DVS:00038:00138
ACGAGTGCGTTCCCCATGTCGTAGTACTC
+
BB>:;;99492444,88880/:00-.333
@31DVS:00040:00133
ACGCTCGACATGCCCAGGTACAGGAG
+
BB???DCFCBBAAA>AA>ABCCCEAB
@31DVS:00040:00145
ACGCTCGACATGCCAGGTACAGGAG
+
9>999CC@@>=00,..,.369989;
@31DVS:00046:00101
ACGCTCGACATGCCCAGGTACAGGAG
+
<@CDAADEA?@88808867=>>@AAA
@31DVS:00004:00199
ATCAGACACGGACACAGCAGAACAC
+
;;;>AA@99929@994448<?>B@?
@31DVS:00008:00172
AAGAGTGCGTTCCCCATGTCGTAGGTACTC
+
>=ADBBBBAA>BDDAC>>>BCDB@?B::;B
@31DVS:00011:00159
ACGCTCGACATGCCAGGTACAGGAG
+
B@@>AB@991<--+--+,7<AB>AA
@31DVS:00013:00183
ACGAGTGCGTTCCCCATGTCGTAGGTACTC
+
<@A>@BBA@A6999/9888><...52../5
@31DVS:00017:00164
CGTGTCTCTAGGCACAGGATTTGTGTAG
+
449>9@@@@@?==?>942444-48.,,,
@31DVS:00036:00197
ACGCTCGACATGCCAGGTACAGGA
+
CC@?ADE<;<@<?<8857=?@<:8
@31DVS:00042:00188
CACTAGCGTCCACA
+
,,,,,8;4442444
@31DVS:00014:00249
CGTGTCTCTAGGCACAGGATTTTGTGTAG
+
CCC?>@A=98857>AGCACCCC8<;8?>;
@31DVS:00018:00216
ACGCTCGACATGCCCAGGTACAGGAG
+
A@@@@@>>999878/73117;99644
@31DVS:00018:00232
ACGCTCGACATGCCCAGGTACAGGAG
+
?BBBBBBDA==333/7747=@@A>@@
@31DVS:00021:00229
ACGCTCGACATGCCCAGGTACAGGAG
+
BBBBBB@BB@@BBB>??=<>ACC@BD
@31DVS:00027:00207
ACGCTCGACATGCCCAGGTACAGGAG
+
CCBBDCC?989377/8857799ABBD
@31DVS:00029:00238
ACGAGTGCGTTCCCCATGTCGTAG
+
;BB@>AB@@?5888/933.33,,,
@31DVS:00030:00209
ACGCTCGACATGCCAGGTACAGGA
+
49999A@999910,01,//149:;
@31DVS:00030:00220
ACGAGTGCGTTCCCCATGTCGTAG
+
;ABBBBBB=92488/9>>0..4.,
@31DVS:00031:00208
ACGTCGACATGCCCAGGTACAGGAG
+
AAB99<B@?>999199599;;B?CB
@31DVS:00032:00219
ACGCTCGACATGCCCAGGTACAGGAG
+
<C<<<AA@@89000,00,0:;9959>
@31DVS:00034:00225
ACGAGTGCGTCCTACCTATGTC
+
9<;A@A:>1--8,,,*,,.461
@31DVS:00038:00217
TGATACGTCTCCTTCTTAG
+
4=;8>=11-88+1,/.,/6
@31DVS:00042:00233
ACGCTCGACATGCCCAGGTACAGGAG
+
ACBBCCAAA??>BB=::67<?@A@CC
@31DVS:00004:00261
ACGCTCGACATGCCCAGGTACAGGAG
+
?A@@AABA@89888088577<9BA@>
@31DVS:00004:00274
ACGCTCGACATGCCCAGGTACAGGA
+
;@A;<9?>?9987<6<>77/1/672
@31DVS:00006:00272
CGTGTCTCTAGGCACAGGATTTGTGAG
+
;<@>???998847999@;999148777
@31DVS:00010:00290
ACGCTCGACATGCCCAGGTACAGGAG
+
@A>BBCFCCAA733/33477@@A?BB
@31DVS:00013:00295
ACGCTCCGACATGCCCATGGTCAGACCAG
+
//8/44;9=9>;:;B:>;;:--,,,0*,+
@31DVS:00014:00250
ACGCTCGACATGCCCAGGTACAGGAG
+
BB??BCDCC:99;;<::6:BBBC@CC
@31DVS:00019:00260
ACGCCTCGACATGA
+
<<11,/67::;/./
@31DVS:00031:00278
ACGCTCGACATGCCAGGTACAGGA
+
9<;@@;99@<<--+--*,,14989
@31DVS:00033:00299
ACGCTCGACATGCCCAGGTACAGGA
+
DDBABBB@@>>000,11,/019D?A
@31DVS:00034:00281
TAGTATCAGCCTCGCCATGACGAAGGTATTCC
+
BCCCDBBBAA@DDDCACCCCCBB?BDCDE@B?
@31DVS:00035:00293
ACGAGTGCGTTCCCCATGTCGTAGGTACTC
+
ACBBCBCCDC@BBA6?7:77=;//,/0000
@31DVS:00038:00270
ACGCTCGACATGCCCAGGTACAGGAG
+
BBBBCCCCCAB;<96776:ABBC@CD
@31DVS:00044:00269
ACGCTCGACATGCCCAGGTACAGGAG
+
BCBBBBBCCBB?;;:3759?@CHADC
@31DVS:00008:00327
CGTGTCGTCTAGTGACAGGATTTGTTG
+
=9111//.//333189442499-4494
@31DVS:00012:00300
ACGCTCGACATGCCCAGGTACAGGAG
+
9<@FEBCBABBA??:8847=999?>;
@31DVS:00016:00335
ACGCTCGACATGCCAGGTACCA
+
=?;;<<=9A;;--+--***,*/
@31DVS:00019:00339
ACGCTCGACATGCCCAGGTACAGGAG
+
BCBBCAAABBBBCC>88::BCBCCBB
@31DVS:00021:00304
ACGAGTGCGTTCCCCATGTCGTAGGTACTC
+
@A@@BCCCC@==884=780<<;00,//...
@31DVS:00022:00300
ACGAGTGCGTTCCCCATGTCGTAGGTACTC
+
CCBBBBC@;;2444/9888>??7744777<
@31DVS:00022:00311
ACGCTCGACATGCCCAGGTACAGGAG
+
@BBBCBBBBBBBBB=CA?BBB@@=@@
@31DVS:00023:00338
CGTGTCTCTAGGCACAGGATTTTGTGTAG
+
BB:9;@>>>>?<?AAEKDDCGG4;;8>>>
@31DVS:00030:00343
ACGCTCGACATGCCAGGTACAGGAG
+
>?DA@@A991101,00,..44424;
@31DVS:00032:00300
ACGCTCGACATGCCCAGGTACAGGAG
+
AABBDCDAA8988808847799@<>>
@31DVS:00033:00343
TAGTATCAGCCTCGCCATGACGAAGGTATTCC
+
CCEBCBCA??=A><<@CAAA;;;=@=@BB@C?
@31DVS:00037:00305
ACGCTCGACATGCCAGTACCAGGAG
+
9=;<;AB@@@@11,000//,499::
@31DVS:00007:00370
ATATCGCGAGGGTATGGAAGACTCTATA
+
?>@AACCCBBB@CBAA@C@CBBBA8877
@31DVS:00007:00374
ACGCTCGACATGCCCAGGTACAGGAG
+
BBBBCDCCCBBABB>::8:BCCDACC
@31DVS:00007:00386
TACTGAGCTACACACACAGAAAGATTGGTGCTGC
+
AAADDCD:;;CCDDECBB:91,7>=375;=;;;4
@31DVS:00009:00396
ACGAGTGCGTTCCCCATGTCGTAGGTACTC
+
BC@A;;>DBA=@@>4>88877166006666
@31DVS:00010:00357
ACGCTCGACATGCCCAGGTACAGGAG
+
BBBBAB@@ABBBAB=336:<@@BACB
@31DVS:00010:00393
ACGAGTGCGTTCCCCATGTCGTAGGTACTC
+
BDBBCBECA@>AEC8B;;<:AABCB@@@@B
@31DVS:00015:00365
ACGAGTGCGTTCCCCATGTCGTAGGTACTC
+
BBAABBDDBB@BBB9C:;:?AA@@==::;?
@31DVS:00016:00380
ACGAGTGCGTTCCCATGTCGTAGGTACTC
+
BDBBCDCCCB@BDACCBAAAA??<=???@
@31DVS:00016:00393
ACGAGTGCGTTCCCCATGTCGTAGGTACTC
+
BCCBBBBDBB@CCC:C@@@BCBBC@A:;;@
@31DVS:00019:00390
ACGAGTGCGTTCCCCATGTCGTAGGTACTC
+
BBBABBCBBB>BIC:C@@@ABBAC@?????
@31DVS:00022:00382
ACGAGTGCGTTCCCCATGTCGTAGGTACTC
+
BEBCCBDDCC@CCC:B:;;???@A<=AAAA
@31DVS:00023:00361
ATATCGCGGAGGTAGTGAAGACTCTAT
+
BBA==9:1,,22,,,,,,*,2055377
@31DVS:00027:00371
ATCAGACACGGACACAGCAGAACACAC
+
DABEBCBCDCBCBABCCCCBC@C@@?B
@31DVS:00027:00385
ACGAGTGCGTTCCCCATGTCGTAGGTACTC
+
CCBBCDB@B@5999/9888>??=?86667?
@31DVS:00028:00365
ACGAGTGCGTTCCCCATGTCGTAGGTACTC
+
=AB?ABDAA@?ACBAC:;;???>@<;777=
@31DVS:00028:00382
ACGCTCGACATGCCCAGGTACAGGAG
+
ABBBCBCBB@@BCC>88::CCCD@CC
@31DVS:00031:00387
CGTGTCTCTAGGCACAGGATTTTGTGTAG
+
BCCB>>@;<:A@CCCB@?9999/99889?
@31DVS:00036:00399
ACGCTCGACATGCCCAGGTACAGGAG
+
@CCBBBBBBB?ABC>>>=?<BAB?BB
@31DVS:00038:00396
ACGCTCGACATGCCCAGGTACAGGAG
+
ACBBBB@@?BBBCC?@@=?:<;BA@A
@31DVS:00039:00369
ACGCTCGACATGCCCAGGTACAGGAG
+
AA>AABCBBBBA<<:776:?BCCBDC
@31DVS:00048:00373
ACGCTCGACATGCCCAGGTACAGGAG
+
@@@ABBCBBBB><><>><>?BCCBCE
@31DVS:00049:00362
ACCGAGTGCGTTCCCCATGTCGTAGG
+
@C@CCCCCC@;2444/9888777660
@31DVS:00049:00371
CGTGTCTCTAGGCACAGGATTTTGTGTAG
+
BCBCBAB@B@@=?CDFEBGCDC:;<;BAA
@31DVS:00004:00401
ACGAGTGCGTTCCCCATGTCGTAGGTACTC
+
?CBAAADB@@?@CC>C8::BBBAA>=::7=
@31DVS:00005:00404
ACGCTCGACATGCCAGGTACAGG
+
@@@@BBB=>1100,00,.39;>>
@31DVS:00006:00404
CGTGTCTCTAGGCACAGGATTTTGTGTAG
+
BEDCBBB?@@@@CDCCEABB@@7;;:?AA
@31DVS:00006:00423
ACGAGTGCGTTCCCCATGTCGTAGGTAC
+
BBBBBBBBCD@BA>693810;7,,++,,
@31DVS:00007:00413
ACGCTCGACATGCTCAGGTAC
+
@ABBCDCCCCBBB>@<<=?AB
@31DVS:00009:00418
TAGTATCAGCCTCGCCATGACGAAGGTATTCC
+
DBE@?ABCAA>BC<;8<B@>@@@=@?BBB9;7
@31DVS:00010:00422
ACGAGTGCGTTCCCCATGTCGTAGTATC
+
BCB?@ACECA=@==4>888>>>770174
@31DVS:00011:00406
ACGCTCGACATGCCCAGGTACAGGAG
+
BBBA@BBBB???BC>A@>?@DECACC
@31DVS:00011:00426
ACGAGTGCGTTCCCATGTCGTAGGTACTC
+
;<BBBBECDE@CC@C:;:?@=77447776
@31DVS:00012:00424
ACGAGTGCGTTCCCCATGTCGTAGGTACTC
+
BBBBBABBBC@BBB9C7:::::7?=;777=
@31DVS:00012:00428
ACGAGTGCGTTCCCCATGTCGTAGGTACTC
+
BCBBBBCD@@?BCC:B89:AB;//,/0000
@31DVS:00012:00434
ACGCTCGACATGCCCAGGTACAGGAG
+
BBBBH:::CBBACC>@@=?ACCC?AA
@31DVS:00015:00412
ACGCTCGACATGCCCAGGTACCAGGAG
+
BAAABCCCCA@ABBA73466959?<>A
@31DVS:00015:00433
ATATCGCGAGGGTATGGAAGACTCTATA
+
AB;<9@99999-4433779111630---
@31DVS:00017:00412
AGCACTGTAGCTGTCACTAGATTACTTGTG
+
444444834499449498833131377771
@31DVS:00018:00427
ATCAGACACGGACACAGCAGAACACAC
+
CABBBABBCB@B@AAA@AAB?>?>>9?
@31DVS:00018:00430
ACGAGTGCGTTCCCCATGTCGTAGGTACTC
+
BBBABBCDBB>BBA7BB?@?BBBD@C;;;B
@31DVS:00019:00400
ACGCTCGACATGCCCAGGTACAGGAG
+
BEBBCCCCBBBBBC>@@><6;;A>BB
@31DVS:00019:00429
ACGCTCGACATGCCCAGGTACAGGAG
+
BBABCBCBBBBBBB@>?<?@CCC@EC
@31DVS:00019:00435
ATCAGACACGGACACAGCAGAACACAC
+
BBABCBABBA@BBCCBBBAAA?AA@@?
@31DVS:00020:00417
AGCACTGTAGCTGTCACTAGTTACTTGT
+
@ACCBEBCBBBAABCBAA?>>>BBCE@A
@31DVS:00021:00416
ACGCTCGACATGCCCAGGTACAGGAG
+
CCAAACCCDABACE>@@=?CBAB>BB
@31DVS:00021:00424
ACGAGTGCGTTCCCCATGTCGTAGGTACTC
+
=DCA?ADCEB?BGE:B@AA?@://,/000;
@31DVS:00022:00436
ACGCTCGACATGCCCAGGTACAGGAG
+
BCABDBBBABB<>>88857=>9969>
@31DVS:00028:00405
ATCAGACACGGACACAGCAGA
+
9794;@=>@@@@@78/,,*((
@31DVS:00029:00449
TCTCTATGCGCTCCACATGTCTAAGGT
+
BCCC@A@CDCCCB@BBAEBCBBB?B=@
@31DVS:00034:00404
ACGCTCGACATGCCCAGGTACAGGAG
+
A@@BCCBBEBBBA?<>><<?CBC=A@
@31DVS:00034:00427
ACGAGTGCGTTCCCCATGTCGTAGGTACTC
+
ABBBB@BBAA@ABC9CAAA::;?C@AABAA
@31DVS:00034:00439
ACGCTCGACATGCCCAGGTACAGGAG
+
BBBBBBBBB???BD>A@>>?BBDCA@
@31DVS:00040:00435
TACTGAGCTACACACACAGAAAGATTGGT
+
BBCBBBBCBBBDCBBBBB711,6<<:<:=
@31DVS:00045:00416
ACGCTCGACATGCCCAGGTACAGGAG
+
DDABBCCCA==373/8747799@>@@
@31DVS:00046:00419
ACGCTCGACATGCCCAGGTACAG
+
99@C<<=@999000,00,.4144
@31DVS:00046:00435
ACGCTCGACATGCCCAGGTACAGGAG
+
@AABAA@BBBBBBB>998:BCCD@BB
@31DVS:00004:00477
ACGCTCGACATGCCCAGGTACAGGAG
+
CDBBBBBBBA@ABC>998:BCCCBA@
@31DVS:00005:00459
ACGCTCGACATGCCCAGGTACAGGAG
+
@CCCCCCCCBBBGI>@@>@BCCCCD@
@31DVS:00005:00492
ACGCTCGACATGCCCAGGTACAGGAG
+
@DBBABCCB=?@BD<998:BCBC@CB
@31DVS:00006:00487
CGTGTCTCTAGGCACCAGGATTTGTGAG
+
9944446,,,,*,/424;244:644377
@31DVS:00008:00481
ACGAGTGCGTTCCCCATGTCGTAGGTACTC
+
BB?@AABBAB@BCC9B?;;:??<<858:8?
@31DVS:00010:00489
ACGCTCGACATGCCCAGGTACAGGAG
+
BBABBBBBBBBBBBAAA?@>BBD@AA
@31DVS:00010:00490
ACGAGTGCGTTCCCCATGTCGTAGGTACTC
+
ABBBBBECCB@BBB9C@;;;CCBC@A;;;A
@31DVS:00012:00473
ACGCTCGACATGCCCAGGTACAGGAG
+
BBBBBBBBB???DD>?>==?BBD@BB
@31DVS:00012:00474
ACGAGTGCGTTCCCCATGTCGTAGGTACTC
+
BBBBBBDDDC?A?@7@:;;BCBBC@@::;A
@31DVS:00014:00451
ACGAGTGCTTTCCCCATGTCGTAGGTACTC
+
BCBBBBCCCC?CCA8;<>1?><11,././.
@31DVS:00015:00460
ACGCTCGACATGCCCAGTACAGGA
+
AAA@A@A@@99100,00..,//,/
@31DVS:00015:00466
ACGAGTGCGTTCCCCATGTCGTAGGTACTC
+
ACCBABCB@:2448/9888>>>77447777
@31DVS:00015:00498
ACGCTCGACACGCCCAGGTACAGGAG
+
CBAAABCCBBB9995:B@B?@AC@89
@31DVS:00017:00455
ACGAGTGCGTTCCCCATGTCGTAGGTACTC
+
?A>ABCDB===@>>4>????BBBB@A?@@A
@31DVS:00018:00455
ACGCTCGACATGCCAGTAGCCAGG
+
=;;;BABBBBA::901...,*,,*
@31DVS:00019:00492
ATCAGACACGGACACAGCAGAACACAC
+
CABCCBAAACACCAAABBBBB@B@>@>
@31DVS:00021:00477
ACGAGTGCGTTCCCCATGTCGTAGGTACTC
+
@@ABBBCCCB?BB@7@8:;:???@>=;::?
@31DVS:00023:00452
ACGAGTGCGTTCCCCATGTCGTAGGTACTC
+
BBBBBBCDCB?BB=7@@@@?AAAB?@:::?
@31DVS:00023:00461
ACGAGTGCGTTCCCCATGTCGTAGTA
+
BA@ABDCBBA;=8828781000//-3
@31DVS:00023:00467
ACGAGTGCGTTCCCCATGTCGTAGGTACTC
+
>AAABBDDAAABCC:C@@@???BC@@:::?
@31DVS:00023:00475
AGCACTGTAGCTGTCACTAGTTACTTGT
+
AAADB;<;ACBB@@>9444331444244
@31DVS:00025:00470
AGCACTGTAGCTGTCACTAGTTACTTGT
+
=@DGCBBBBBBBBBABBBABB@CBB?BA
@31DVS:00026:00455
ACGAGTGCGTTCCCCATGTCGTAGGTACTC
+
BBABBBECCB?BB@8AA:;:??@BDB;;;?
@31DVS:00027:00470
TAGTATCAGCCTCGCCATGACGAAGGTATTCC
+
AACCD@?AEGBBCBCBFCECCBC>@>A:;7;=
@31DVS:00027:00478
ACGCTCGACATGCCCAGGTACAGGAG
+
@CCCCBAAABBACCAAA=??BBC@CC
@31DVS:00028:00457
ACGAGTGCGTTCCCCATGTCGTAGGTACTC
+
BBBABBEDCC?BBB7AA?@?BAAABB@@@A
@31DVS:00028:00478
ACGCTCGACATGCCCAGGTACAGGAG
+
AA@FCDCCCCAAAA=@@<??B@A?AC
@31DVS:00029:00453
ACGAGTGCGTTCCCCATGTCGTAGGTACTC
+
<CDCBBEDA>6944-8788>>>77447777
@31DVS:00030:00451
ACGCTCGACATGCCCAGGTACAGGAG
+
@BBBBAAACBBAAA=A@>>@BBC@@F
@31DVS:00030:00473
ACGCTCGACATGCCCAGGTACAGGAG
+
BBBBA@@BBBBAAA>>>==@CCC@BB
@31DVS:00030:00496
ACGCTCGACATGCCCAGGTACAGGAG
+
@BBBBBCCBBAA@B>998:BBAB?BC
@31DVS:00032:00499
ACGCTCGACATGCCCAGGTACAGGAG
+
BBABBBBCCBBBBB>887:?CBCABB
@31DVS:00038:00475
ACGAGTGCGTTCCCCATGTCGTAGGTACT
+
BBBAAACDCC@A?=7?::0::7,,+,,,,
@31DVS:00038:00491
ATCAGACACGGACACAGCAGAACACAC
+
ACBBBCBCCC@CBABBBBBCC?AAAAC
@31DVS:00039:00471
ATCAGACACGGACACAGCAGAACACA
+
/.////4898866//////3377111
@31DVS:00039:00478
ATCAGACACGGACACAGCAGAACACAC
+
BA@AA@BAAA?@@CCCBCB>?>?@@@C
@31DVS:00040:00492
CGTGTCTCTAGGCACAGGATTTTGTGTAG
+
BCCCBDB@@>B>A;<9@84889-987./8
@31DVS:00041:00453
ACGCTCGACATGCCCAGGTACAGGAG
+
BCBBBBCBBBAABB>>><?:@@B@@@
@31DVS:00041:00489
CGTGTCTCTAGGCACAGGATTTTGTGTAG
+
4=>>@A@;;;B?BCEDB@9999/99838>
@31DVS:00042:00472
ACGCTCGACATGCCCAGGTACAGGAG
+
=A:;;ABA@8988808><=7999>@@
@31DVS:00043:00451
ACGAGTGCGTTCCCCATGTCGTAGGTACTC
+
@C@BACCCCC>B@B7@?@?@@=0/,/00,,
@31DVS:00043:00494
ACGCTCGACATGCCCAGGTACAGGAG
+
BCBBCBBBBBB>@A<:;9;CECCA<@
@31DVS:00044:00458
ACGAGTGCGTTCCCCATGTCGTAGGTACTC
+
@BBBBBECBA@A?B8B@@@BCBBC@A;::;
@31DVS:00044:00463
ACGCTCGACATGCCCAGGTACAGGAG
+
ABBBBBABCCBBA@<??>>?BCC?AB
@31DVS:00045:00461
ACGAGTGCGTTCCCCATGTCGTAGGTACTC
+
BB@AABEDCC@DBB8BB@@@BBBCBB@?@B
@31DVS:00045:00485
TACTGAGCTACACACACAGAAAGATTGGT
+
CCCCCECDBBGCCBBAC@@?E>:;:?@<=
@31DVS:00046:00483
ACGCTCGACATGCCAGGTACAGGAG
+
9<<BAAACB><--+--+,7:=@599
@31DVS:00046:00499
ACGAGTGCGTTCCCCATGCTCGTAGGTA
+
@A:;;@??>>5998,/6....65.6001
@31DVS:00047:00471
ACGAGTGCGTTCCCCATGTCGTAGGTACTC
+
ACCCBBCCCB=>=828388<>>7744777<
@31DVS:00048:00454
CGTGTCTCTAGGCACAGGATTTTGTGTAG
+
BCBBBBBBAAA@@BBBCACCCD:BB>@@C
@31DVS:00048:00489
ACGCTCGACATGCCCAGGTACAGGAG
+
@CABBDCDC@@>??>A@?ACCCC@BB
@31DVS:00049:00464
ACGCTCGACATGCCCAGGTACAGGAG
+
@A@BBACBCBBACB>AB@@>ABC@AA
@31DVS:00004:00506
TAGTATCAGCCTCGCCACTGACGAAGGTATTCC
+
;9?=@484>>494967/////648367761213
@31DVS:00004:00524
ACGAGTGCGTTCCCCATGTCGTAGGTACTC
+
<BCCCCECCB?A??4>8;8>?<00,/000:
@31DVS:00005:00524
ACGCTCGACATGCCCAGGTACAGGAG
+
DAAACCFA@@@?@@<>>;?:<<AABB
@31DVS:00005:00548
ACGAGTGCGTTCCCCATGTCGTAGGTACTC
+
ABABBBCBCA@ABH:C;;;:::AB>@::::
@31DVS:00006:00511
TACTGAGCTACACACACAGAAAGATTGGT
+
@AE<;<DCBBCD@?AB??761,7==:=<@
@31DVS:00007:00519
TCTCTATGCGCTCCACATGTCTAAGGT
+
449:>A;<>CDCCC<;;CB;;;@BC9;
@31DVS:00008:00502
ACGCTCGACATGCCCAGGTACAGGA
+
949=9444984,,,*,,*,,,//79
@31DVS:00008:00518
ATCAGACACGGACACAGCAGAACACA
+
<;9@BAA@@>;<<11///:<C?B@;:
@31DVS:00008:00530
ACGAGTGCGTTCCCCATGTCGTAGGTACTC
+
AABBBCECCC@CBB9B@???:;:@;=???@
@31DVS:00008:00548
AACTGTAGCTGTCACTAGTTACTTGT
+
><>BB;;<BAAA=;<CCDC@CCC@CC
@31DVS:00009:00527
ACGAGTGCGTTCCCCATGTCGTAGGTACTC
+
B@A@@@BBAA@ACC:C@@@BAA??:9777=
@31DVS:00009:00535
ACGAGTGCGTTCCCCATGTCGTAGGTACTC
+
BBBB@@FDFC@BCC9B??@????C@@????
@31DVS:00009:00545
ACGCTCGACATGCCCAGGTACAGGAG
+
ADBBBDCBCBBBBB?@@>>?BBCBCB
@31DVS:00010:00547
TAGTATCAGCCTCGCCATGACGAAGGTATTCC
+
4>?@>@>>>>44499:9?ACCCC@D@C@@<?>
@31DVS:00012:00512
ACGAGTGCGTTCCCCATGTCGTAGGTACTC
+
BBAABBCDBC@BBC9C@@@BBCBCAA:::?
@31DVS:00014:00528
TGATACGTCTCCTTCCTTAGTTACTTCA
+
CBCCDCBCCDB?B?AAC@AA@?C@@=>>
@31DVS:00015:00500
ACGAGTGCGTTCCCATGTCGTA
+
;B;99<4444599043......
@31DVS:00018:00542
CGTGTCTCTAGGCACAGGATTTTGTGTAG
+
ABBBCB:;<AC@BBCCC@AACB7@@889?
@31DVS:00019:00507
CGTGTCTCTAGGCACAGGATTTTGTGTAG
+
CCCBBBB@A@B@B=@AB>BABB9;<;>>?
@31DVS:00019:00537
ACGCTCGACATGCCCAGGTACAGGAG
+
BCAAACCCB@@<9<<7347@@@A@<;
@31DVS:00020:00523
ACGCTCGACATGCCCAGGTACAGGAG
+
ABABBBCCB??;;;:?;=ABCCH@A@
@31DVS:00022:00504
ACGCTCGACATGCCCAGGTACAGGAG
+
A;;<@BBAAAA>??8886779<A@AB
@31DVS:00022:00525
AGAGTGCGTTCCCCATGTCGTAGGTACTC
+
AA@BCBA>>>@DD:D:;99>;//,00000
@31DVS:00022:00530
ACGAGTGCGTTCCCCATGTCGTAGGTACTC
+
BBBBBBDCCB@BBB9C@@@ABBAA?@?:::
@31DVS:00023:00540
ACGAGTGCGTTCCCCATGTCGTAGGTACTC
+
ACBCBADEDC>??>8@BBBBCCA?==::7=
@31DVS:00024:00522
ACGAGTGCGTTCCCCATGTCGTAGGTACTC
+
>ABBBBDDBC@BBB9C:::?@@@@?>;::?
@31DVS:00025:00500
ACGAGTGCGTTCCCCATGTCGTAGGTACTC
+
BBABBBC@?>@ACBAC@;;:???@?>;::?
@31DVS:00025:00510
TGATAACGTCTCCTTCCTTAGATTACTTACA
+
/-,,,*,2//4BAD=@7714444:///,///
@31DVS:00026:00504
ACGCTCGACATGCCCAGGTACAGGAG
+
ABBCCDDCCBBBCEAAA>??@@@=@A
@31DVS:00026:00505
ACGCTCGACATGCCCAGGTACAGGAG
+
?BBBCAAA??@CCC>::;;BCECACC
@31DVS:00026:00508
ATCAGACACGGACACAGCAGAACACAC
+
BBBB???BBB@@BCCBBBBAA?AAAA@
@31DVS:00026:00509
ATCAGACACGGACACAGCAGCATAGAAAGGCTG
+
BBBBBB@BBB@BBBBBBBBBCB==<>>9?>>;?
@31DVS:00026:00542
ACGAGTGCGTTCCCCATGTCGTAGGTACTC
+
ABBBBBBBAA@AAB:CBAAABBCC@C;;;?
@31DVS:00028:00507
ACGAGTGCGTTCCCCATGTCGTAGGTACTC
+
AA@BBCCDCB?A==6=;;7:9:00,/:::0
@31DVS:00028:00521
ACGAGTGCGTTCCCCATGTCGTAGGTACTC
+
@CB@@AEEBEACED9A;;<;????A7::::
@31DVS:00029:00536
TGATACGTCTCCTTCCTTAGTTACTTCA
+
CCCECCCBCBA?A>A>A?B@A?CHCBDC
@31DVS:00029:00548
ACGCTCGACATGCCCAGGTACAGGA
+
<;CDCACA@>>100,10,/:1498=
@31DVS:00030:00509
ACGCTCGACATGCCCAGGTACAGGAG
+
AB?AABCBBA>ACC?888:<AAB?BB
@31DVS:00030:00522
ACGCTCGACATGCCCAGGTACAGGAG
+
BCBBBBCDC@C:77/8857=?9969@
@31DVS:00030:00538
ACGCTCGACATGCCCAGGTACAGGAG
+
ABBBDBBBBBAADD?998:?AABA@@
@31DVS:00031:00539
ACGAGTGCGTTCCCCATGTCGTAGGTACTC
+
BB@BBBDCCC@A?=6=7::=><00,/0000
@31DVS:00032:00537
ACGAGTGCGTTCCCCATGTCGTAGTACT
+
94>>99<4DA5999,4333177113163
@31DVS:00033:00523
ACGCTCGACATGCCCAGGTACAGGAG
+
AB@AAA?>AAABDD>8888@CBCC;;
@31DVS:00033:00547
TACTGAGCTACACACACAGAAAGATTGGTG
+
4>?99<9<9@@4998443766287764,.-
@31DVS:00034:00502
ACGAGTGCGTTCCCCATGTCGTAGGTACTC
+
BBABCDDB992999/9>>?CCCDD@A;;:?
@31DVS:00034:00521
ACGCTCGACATGCCCAGGTACAGGAG
+
AEBCCECCCBB@BB<@<;??AAA?@@
@31DVS:00035:00533
ACGCTCGACATGCCCAGGTACAGGAG
+
ABBBBBCBBBB???=>B@A?BCCABB
@31DVS:00036:00542
TACTGAGCTACACACACAGAAAGATTGGT
+
CCDCBBB=<<CCBA@@@??>@::77;>37
@31DVS:00037:00540
ACGCTCGACATGCCCAGGTACAGGAG
+
ABBCDBBBCCCCCC=AB@C?AADBBB
@31DVS:00038:00509
ACGAGTGCGTTCCCCATGTCGTAGGTATC
+
BBABABDDCB===8283709:;00,/0.-
@31DVS:00039:00518
ACGCTCGACATGCCCAGGTACAGGAG
+
BCBBCDCDBBAABB>BA?B?CCCABB
@31DVS:00040:00501
TACTGAGCTACACACACAGAAAGATTGGT
+
<;=E@B@DBBCCDAA@@?877.7::,0,.
@31DVS:00042:00506
TAGTATCAGCCTCGCCATGACGAAGGTATTCC
+
CDDCB?>@@?<@A9;8<CCA@@?4:1399131
@31DVS:00042:00520
ACGAGTGCGTTCCCCATGTCGTAGGTACTC
+
AABBBBDCBB>B@>7A;;;AAAAB@A;:;A
@31DVS:00043:00500
ACGCTCGACATGCCCAGGTACAGGAG
+
ABABBBBBCBBBBB>@@>>>AACABC
@31DVS:00044:00516
ACGCTCGACATGCCCAGGTACAGG
+
=@@A<99AA99111,00,,,,/77
@31DVS:00044:00521
ACGCTCGACATGCCCAGGTACAGGAG
+
<CCCCCCCCGCA>;<@@;?CCCC@CB
@31DVS:00044:00547
ACGCTCGACATGCCCAGGTACAGGAG
+
BBBBCCCCC@@>BB<998:BCCHACB
@31DVS:00045:00506
TAGTATCAGCCTCGCCATGACGAAGGTATTCC
+
BCCBDBB@@@=ADAA@ADCECCB?B@BBB=@=
@31DVS:00045:00528
ATCAGACACGGACACAGCAGAACACAC
+
BABBBBBBBB?BBBBCAABAA?C@@@@
@31DVS:00046:00514
ACGAGTGCGTTCCCCATGTCGTAGGTACTC
+
<ECGCBEJCB@BBA8B?@@B???B;=:::?
@31DVS:00046:00538
ACGCTCGACATGCCCAGGTACAGGAG
+
BBBBBABBCBBBBB>AB??@CCDAAB
@31DVS:00047:00534
ACGAGTGCGTTCCCCATGTCGTAGGTACTC
+
ACACCBEDDC?BBB8B@@@ABBA@@A:;;?
@31DVS:00047:00546
ACGCTCGACATGCCCAGGTACAGGAG
+
BBABCCCBBAB@>?<998:?AAC@BB
@31DVS:00048:00526
ACGCTCGACCAATGCCAGGTACAGGAG
+
B?9;9?>44242433133117999244
@31DVS:00049:00503
ACGCTCGACATGCCCAGGTACAGGAG
+
BCCCCCCCB?@@EDA@@=?BAAB@<;
@31DVS:00004:00554
ACGCTCGACATGCCCAGGTACAGGAG
+
BDBBBCCBBBBBCE@BB?BBBBB?BB
@31DVS:00004:00579
ATATCGCGAGGGTATGGAAGACTCTATA
+
BABAECCAAAC>A@BB@D@CCAA?@=<<
@31DVS:00006:00589
ACGAGTGCGTTCCCCATGTCGTAGGTACTC
+
ABBBCBFCB==@@=6>>@@AAABC@A????
@31DVS:00007:00591
ACGCTCGACATGCCCAGGTACAGGAG
+
AA>B;;<AACCCBB>??47799>;>9
@31DVS:00008:00558
ACGAGTGCGTTCCCCATGTCGTAGGTACTC
+
<CCBBBEEEC@CCC:C>9::???@?@????
@31DVS:00008:00564
ACGAGTGCGTTCCCCATGTCGTAGGTACTC
+
BEBCCDCDBB@CDD9@@CCAABBB@@B;::
@31DVS:00008:00567
ACGCTCGACATGCCCAGGTACAGGAG
+
CB@AAB@9999079600,..6//,44
@31DVS:00008:00593
TAGTATCAGCCTCGCCATGACGAAGGTAATCC
+
A>D@?AD=<;@CD<<;<BBBCBB?A@CC@@@=
@31DVS:00009:00575
ACGCTCGACATGCCCAGGTACAGGAG
+
BCABBCCDB??@DD?>?@?CCCC@BB
@31DVS:00009:00597
ACGCTCGACATGCCCAGGTACAGGAG
+
DCABBBBBB==>DD>?>>=>?AA??@
@31DVS:00011:00588
ACGAGTGCGTTCCCCATGTCGTAGGTACTC
+
@BB@AAFDDI@CBB8?:;;>@>00,/0//.
@31DVS:00011:00595
ACGCTCGACATGCCCAGGTACAGGAG
+
BCBBDDBBBABABC>::;;CCCCAA@
@31DVS:00013:00563
ACGAGTGCGTTCCCCATGTCGTAGGTACTC
+
BBBBB@BDDC?CCC9C@@@?AABC@C?;;:
@31DVS:00013:00576
ACGAGTGCGTTCCCCATGTCGTAGGTACTC
+
@CCBCBCDB@>BCD:CBAAACC::88??<>
@31DVS:00014:00557
ACGCTCGACATGCCCAGGTACAGGAG
+
BCBBCBCCC9::CCA::8:?AAA=@@
@31DVS:00014:00567
CGTGTCTCTAGGCACAGGATTTTGTGTAG
+
BCB@BBB>@@C=?AEFEDCCCC9BB@?>>
@31DVS:00015:00593
ACGCTCGACATGCCCAGGTACAGGAG
+
BB???BBBB@?BDD>BA?B@CCG@BB
@31DVS:00015:00594
ACGAGTGCGTTCCCCATGTCGTAGGTATC
+
BCBEDCDA?A6944/9>>::::00,/:41
@31DVS:00016:00571
ACGAGTGCGTTCCCCATGTCGTAGGTACTC
+
BCABABCCCD?BB=693887=>==:;:97;
@31DVS:00016:00574
ACGCTCGACATGCCCAGGTACAGGAG
+
BBBBBAAAEBBABB>??@@CCCCA<<
@31DVS:00025:00573
ACGAGTGCGTTCCCATGTCGT
+
;<AAA@?BA@611,/,,,,,,
@31DVS:00028:00568
ACGCTCGACATGCCCAGGTACAGGAG
+
@BBBBBBCB@@>BB<?@;?ABBC@CC
@31DVS:00029:00550
CGTGTCTCTAGGCACAGGATTTTGTGTAG
+
CFCB@@?:;8>;=;<2AA?<<<1110?=>
@31DVS:00029:00563
ATATCGCGAGGGTATGGAAGACTCTATA
+
@A;<<AABBBEBDCBB@B?B???;=833
@31DVS:00029:00569
ACACTCGACATGCCCAGGTACAGGAG
+
AAB=>>989377;?<AB@C@>>>>//
@31DVS:00030:00590
ACGAGTGCGTTCCCCATGTCGTAGGTACTC
+
@A@BABEACA@CCC:C@@@:::@@>@:;7=
@31DVS:00030:00594
CGTGTCTCTAGGCACAGGATTTTGTGTAG
+
BDCCBBA@@@C?A?AACABBB@89::>@B
@31DVS:00031:00592
ACGCTCGACATGCCCAGGTACAGGAG
+
ABBBCCCD??@@<@6::6:?BBB?;;
@31DVS:00032:00556
CGTGTCTCTAGGCACAGGATTTTGTGTAG
+
CCCBBBB@<;;@BCECC@CCDE9BB:;;B
@31DVS:00032:00582
ACGAGTGCGTTCCCAT
+
AAA@>11111,,,*,,
@31DVS:00033:00552
ACGCTCGACATGCCAGGTACAGGA
+
C=;<BBBAA;90:910,0:;9951
@31DVS:00033:00554
ACGAGTGCGTTCCCCATGTCGTAGGTACTC
+
?A>@BBEDB>;==84>>>?AAABB@@@??A
@31DVS:00034:00555
ACGAGTGCGTTCCCCATGTCGTAGGTACTC
+
ACBBBBCBCC@BBB8=::0::7,,++,,,,
@31DVS:00034:00565
ACGCTCGACATGCCCAGGTACAGGAG
+
BB?@BCFBB>>>BB;795:;@@A>@@
@31DVS:00037:00573
ACGCTCGACATGCCCAGGTACAGGAG
+
ADBBCBBBEBB:993..,0:<@BIAA
@31DVS:00038:00581
ACGCTCGACATGCCCAGGTACAGGAG
+
@ABBBBBBEBBAAA<>>=?ABBC@BB
@31DVS:00039:00558
TGATACGGTCTCCTTCCTTAGTTACTTCA
+
BBDBCAB?BCCC@C@B@B@@AACDFC@CC
@31DVS:00039:00568
ACGAGTGCGTTCCCCATGTCGTAGGTACTC
+
?CBBBBA??A@ACC:B88:?==77447777
@31DVS:00039:00572
ACGAGTGCGTTCCCCATGTCGTAGGTACTC
+
?BBBBBECCB=@@@6@>??????@==:;:@
@31DVS:00039:00578
ACGCTCGACATGCCCAGGTACAGGAG
+
BA??BBFCB??ABB>BA?@=AACABB
@31DVS:00039:00586
ACGAGTGCGTTCCCCATGTCGTAGGTACTC
+
BBBBBACDCC@BBB9B:;;BBBBC@A;::?
@31DVS:00040:00560
TGATACGTCTCCTTCCTTAGTTACTTCA
+
BBDEBCBBCDC@C8:48?4449:442//
@31DVS:00040:00579
ACGCTCGACATGCCCAGGTACAGGAG
+
ABBBBBBBCBBA@@<>><=ACDB@BB
@31DVS:00043:00560
ACGAGTGCGTTCCCCATGTCGTAGGTACTC
+
BBBBBABDCB@BBB:B>>><<A??:8777=
@31DVS:00043:00584
ACGAGTGCGTTCCCCATGTCGTAGGTACTC
+
@BBBBBBCCB=>>=6=@@;:97,,+,,,,,
@31DVS:00045:00569
ACGAATGCGTTCCCCATGTCGTAGGTACTC
+
AB999<CCCC@CCF:B@@ABBBA?=@8787
@31DVS:00046:00558
ACGCTCGACATGCCCAGGTACAGGAG
+
ABBBBBCBCCC?>>=>B@A@CCC@BB
@31DVS:00046:00579
ACGCTCGACATGCCCAGGGTACAGGAG
+
>BABBBCBBBBAAA>ABB?@@FCC@BC
@31DVS:00046:00586
ACGAGTGCGTTCCCCATGTCGTAGGTACTC
+
4448=??CCB>A@A49888?<;00,-...4
@31DVS:00047:00559
ACGAGTGCGTTCCCCATGTCGTAGGTACTC
+
ACBABBCC?97;89/9@@ACBBBC??:;:B
@31DVS:00047:00576
CGTGTCTCTAGGCACAGGATTTTGTGTAG
+
;DCB@@@:;8??@<99B<9999/987348
@31DVS:00048:00563
ACGCTCGACATGCCCAGGTACAGGAG
+
BCBBBBBBBBBBBB<BB@CACBB@@@
@31DVS:00049:00599
ACGCTCGACATGCCCAGGTACAGGAG
+
AECCDBCCCCBAAA<>>>>>BCC@CC
@31DVS:00004:00611
ACGAGTGCGTTCCCCATGTCGTAGGTACTC
+
BDBBEBCDB@@ACH:C;<;@CCCC@@:;;?
@31DVS:00004:00640
ACGAGTGCGGTTCCCCATGTCGTAGGTACTC
+
BCBBDCCBDE>@ABC:C??>;??;;:<777=
@31DVS:00005:00621
CGTGTCTCTAGGCACAGGATTTTGTGTAG
+
@<<<@@>9988568ACC@CCCC/943344
@31DVS:00006:00640
ACGAGTGCGTTCCCCATGTCGTAGGTATC
+
CCBBBBCCFF@BA>69788?@=7736671
@31DVS:00007:00632
ATCAGACACGGACACAGCAGAACACAC
+
A@A@<<<BCCD??>DCB@F;;68=777
@31DVS:00008:00625
ACGCTCGACATGCCCAGGTACAGGAG
+
BB@AABCBB>>@BB>AAB?>BBC@CC
@31DVS:00009:00635
TGATACGTCTCCTTCCTTAGTTACTTCA
+
BBBCEDC::<C?A7;8;?CCC@GBCACC
@31DVS:00011:00636
ACGAGTGCGTTCCCCATGTCGTAGGTACTC
+
ACBAAACDCB?BBB7@@@@?CCB@>?:::?
@31DVS:00012:00630
ACGAGTGCGTTCCCCATGTCGTAGGTACTC
+
AA@AABED@@>@CC:C8::BAA??=;7777
@31DVS:00012:00631
ACGCTCGACATGCCCAGGTACAGGAG
+
BCBBBBBDCBBA@A>BB?BCCCCDCD
@31DVS:00013:00609
ACGCTCGACATGCCCAGTAGCA
+
>@>;<<BA@?>000+.-,,,,,
@31DVS:00013:00627
ACGAGTGCGTTCCCCATGTCGTAGGTACTC
+
?BBBB@CCCC?AAB8A??@ABABCA@?;;;
@31DVS:00013:00630
ACGAGTGCGTTCCCCATGTCGTAGGTACTC
+
AA@BCCDCBA=>=@4>>@AABABC@AAAAA
@31DVS:00014:00603
ATATCGCGAGGGTATGGAAGACTCTATA
+
;@;<<BBA>>>>>101;=9473;00777
@31DVS:00015:00625
ACGCTCGACATGCCCAGGTACAGGAG
+
ABBBB@BBCBBAAA=AB@@>CBB@BB
@31DVS:00016:00611
ACGAGTGCGTTCCCCATGTCGTAGGTACTC
+
DCBBBBBCCB?BBB7A???=:::@>?AABB
@31DVS:00016:00627
ACGCTCGACATGCCCAGGTACAGGAG
+
ACBBBBCCBABABC>BA?ACDDC@BB
@31DVS:00017:00613
TCTCTATGCGCTCCACATGTCTAAGGT
+
;CAABB@@ACGCB>?@>A;;;@@>A8;
@31DVS:00017:00615
ACGCTCGACATGCCCAGGTACAGGAG
+
??@DDCCCCBC>@@<8847799>=;;
@31DVS:00018:00604
CGTGTCTCTAGGCACAGGATTTTGTGTAG
+
BCCCDB@?@CC@CBBCB@CDDC9?@;<>>
@31DVS:00018:00610
ACGCTCGACATGCCCAGGTACAGGAG
+
@BBCDDBAABBBBB@BB@CABBC@CC
@31DVS:00019:00616
ATATCGCGAGGGTATGGAAGGCTCTATAGAGG
+
BA9;;CCBABB<@?AA=@>A6;98894==<<9
@31DVS:00019:00622
TGATACGTCTTCTTCCTTAGTTACTTCA
+
CCBBBBA@;;8;A>B@C@BBBCDFDBD=
@31DVS:00019:00636
ACGAGTGCGTTCCCCATGTCGTAGGTACTC
+
BB@ABBDBCB@BBC9BB;;:??@@?>:;;:
@31DVS:00020:00608
ACGAGTGCGTTCCCCATGTCGTAGGTACTC
+
@A?@@AB@@@@ABEAF;<<?FA@C>@:::A
@31DVS:00021:00638
TAGTATCAGCCTCGCCATGACGAAGGTATTCC
+
DDCCBCCA@@=AACC@AAAECCC@C@CCB?B?
@31DVS:00021:00639
TGATACGTCTCCTTCCTAGTTACTTCA
+
9=@>;=>1-*0)*)*),,,/,444244
@31DVS:00021:00646
ACGCTCGACATGCCCAGGTACAGGAG
+
ABBBCBBBBBBBB?;998:ACCC@CC
@31DVS:00021:00647
TGATACGTCTCCTTCCTTAGTTACTTCA
+
@CCCAEBFDAA?B@B@C@BCCACCB@CC
@31DVS:00022:00611
ACGCTCGACATGCCCAGGTACA
+
9<;AA@@<<11000+.0,1796
@31DVS:00022:00625
ACGCTCGACATGCCCAGGTACAGGAG
+
BB??BBBCC??ABC>:98:?AACBAA
@31DVS:00022:00645
ACGAGTGCGTTCCCCATGTCGTAGGTACTC
+
ACBBBACABA@ABC:B?@@@??<<:=777>
@31DVS:00023:00609
ACGCTCGACATGCCCAGGTACAGGAG
+
ABABBAAABBBBBB>@@>>?BBC@CC
@31DVS:00023:00629
ACGAGTGCGTTCCCCATGTCGTAGGTACTC
+
ABBCDDDCBA=>=828;:::CC??:;777=
@31DVS:00023:00646
ACGAGTGCGTTCCCCATGTCGTAGGTACTC
+
BCCBBBCBCC@BCC:?9::<><7747777>
@31DVS:00024:00646
ACGCTCGACTGCCCAGGTACAGGAG
+
BBBA@@BCBBBBB@BA>?:::?=>?
@31DVS:00025:00601
ACGCTCGACATGCCCAGGTACAGGAG
+
BC???AABCBBAAA>@@>>@BBB@A@
@31DVS:00027:00620
ATCAGACACGGACACAGCAGAACACAC
+
A?@BBDBBB@?@BBFCBBBAA?AACCA
@31DVS:00027:00627
ACGCTCGACATGCCCAGGTACAGGAG
+
BCBBDCCCCAB@?><A?=ABCBC@@@
@31DVS:00028:00616
ATCAGACACGGACACAGCAGAACACAC
+
@BBBB@B@BB@BBBBCBBB>>=>@@C@
@31DVS:00029:00613
ACGAGTGCGTTCCCCATGTCGTAGGTACTC
+
BCBAAAFDC@C@@@6>8::ABB@@=>::7=
@31DVS:00029:00632
TGATACGTCTCCTTCCTTAGTTACTTCA
+
CDCAGABC@?=<9488;:@BCDDCBACC
@31DVS:00030:00640
ACGCTCGACATGCCCAGGTACAGGAG
+
BB?ABCDCB?@?>>98748<@@BC@@
@31DVS:00030:00647
ACGAGTGCGTTCCCCATGTCGTAGGTACTC
+
<CCBBBBBCB?ABC:B8::???=?:==?7:
@31DVS:00031:00630
ACGAGTGCGTTCCCCATGTCGTAGGTACTC
+
?BBBB@ED@@6944/9>>??BBBC@A:::?
@31DVS:00032:00607
CGTGTCTCTAGGCACAGGATTTTGTGTAG
+
BCBCBBAAA995:BBCC@CCCC9<<;BBC
@31DVS:00032:00632
ACGAGTGCGTTCCCCATGTCGTAGGTACTC
+
BA@BBBCB?=@ABC:B??><??6634777=
@31DVS:00033:00605
ACGCTCGACATGCCCAGGTACAGGAG
+
BBABBBCBBBBBBB>BB@@<AABACC
@31DVS:00033:00617
ACGCTCGACATGCCCAGGTACAGGAG
+
@BBBBBCBB==>BB>AA?==ABC@BB
@31DVS:00033:00618
TATTGAGCTACACACACAGAAAGATTGGT
+
@@@BDCC?@ACDCDCB?;777,7=<:==C
@31DVS:00036:00617
ACGCTCGACATGCCCAGGTACAGGAG
+
BB@AABA@@AAA??:8857?ABB:<;
@31DVS:00036:00623
ACGCTCGACATGCCCAGGTACAGGAG
+
BBBBB@CBBB@AAC???@?CBBBBEC
@31DVS:00037:00641
ACGCTCGACATGCCCAGGTACAGGAG
+
ABCCCCCCB99111-00,00;9959>
@31DVS:00038:00607
ACGCTCGACATGCCCAGGTACAGGAG
+
BBABBCFBBBBBBBABB@A?BAC@?@
@31DVS:00039:00603
ACGCTCGACATGCCCAGGTACAGGAG
+
9=99<>CACBBDCC?CD>AAA@@<99
@31DVS:00039:00605
ACGAGTGCGTTCCCCATGTCGTAGGTACTC
+
ACBCCBCBAA@AAB:B??B>>>86:87777
@31DVS:00042:00611
ACGCTCGACATGCCCAGGTACAGGA
+
?BBBBBAABA@ABB>>><=>BBCAB
@31DVS:00042:00617
AGCAGTGTGC
+
ABDBC?CBBB
@31DVS:00042:00621
ACGAGTGCGTTCCCCATGTCGTAGGTACTC
+
ABBBBCFCB@;=@>6A?AAA@@?B?@?@??
@31DVS:00042:00642
ACGCTCGACATGCCCAGGTACAGGAG
+
??ADCDCBCBAABC@@?=@?AACB;;
@31DVS:00042:00648
TACTGAGCTACACACACAGAAAGATTGGT
+
BBBCBAA@?@@ACCBBBBAAA<<?99A;?
@31DVS:00044:00605
ACGCTCGACATGCCCAGGTACAGGAG
+
BBBBBBCCCBBA@@>AB?BBCCD@AB
@31DVS:00044:00639
ACGCTCGACATGCCCAGGTACAGGAG
+
ABBBB@ABCCC9995:B@A@CBAABB
@31DVS:00045:00603
ACGCTCGACATGCCCAGGTACAGGAG
+
BBBBBBBBB?AABB=<>=?:@@C@@@
@31DVS:00045:00637
ACGCTCGACATGCCCAGGTACAGGAG
+
?BBBCBAABBB?@A=A@?B?AACDBB
@31DVS:00046:00614
ACGAGTGCGTTCCCCATGTCGTAGGTACTC
+
BBBBBBCDDC?BB?8B:::AAA?A=>:::=
@31DVS:00047:00605
TAGTATCAGCCTCGCCATGACGAAGGTATTCC
+
C?A@D<;9<<:=A@A@A@ADCBC>@=@;;48=
@31DVS:00049:00617
ACGCTCGACATGCCCAGGTACAGGAG
+
BBBBBBBCEBBBAA=?@>><BBC?@@
@31DVS:00049:00646
ACGCTCGACATGCCCAGGTACAGGAG
+
CBBBCCFCCBBA@?=@@<AABBBBBB
@31DVS:00004:00670
TACTGAGCTACACACACAGAAAGATTGGT
+
BCBCCBCABBCBECCCCCCEC>C??:?:<
@31DVS:00007:00661
ACGCTCGACATGCCCAGGTACAGGAG
+
BBBBBBBCDCB???=>A?B@CCE@BB
@31DVS:00007:00677
ACGCTCGACATGCCCAGGTACAGG
+
@DAC;9;;?>>>>>988587>??=
@31DVS:00007:00691
ACGCTCGACATGCCCAGGTACAGGAG
+
9=CCCBCBB@@>??:8868=@??<?9
@31DVS:00009:00674
ACGAGTGCGTTCCCCATGTCGTAGTACGTC
+
<BBCBBBB?==>>@4@;;1;;;00.....-
@31DVS:00010:00661
ACGCACGACATGCCCAGGTACAGGAG
+
CC??AAEB@>>99909847144F?@=
@31DVS:00010:00679
ACGAGTGCGTTCCCCATGTCGTAGGTACTC
+
?CBBBBCCC@6994-9>??ABB??;?:::?
@31DVS:00011:00651
ACGCTCGACATGCCCAGGTACAGGAG
+
@CBBBBBBBBBBAA=@DBD@BCC@BB
@31DVS:00011:00666
ATATCGCGAGGGTATGGAAGACTCT
+
BA9<<CAAAHD>ABAACCACBCCCA
@31DVS:00011:00684
ACGCTCGACATGCCCAGGTACAGGAG
+
BEABCCBBA>>99908?=?@CCB>BG
@31DVS:00012:00677
ACGAGTGCGTTCCCCATGTCGTAAGGTACTCG
+
ABBB;<99995988,433333..,.30,,,,,
@31DVS:00012:00681
ACGAGTGCGTTCCCCATGTCGTAGGTACTC
+
BBCBCECCED@ECB8A????;;:@=@?:::
@31DVS:00012:00684
ACGCTCGACATGCCCAGGTACAGGAG
+
?@BGCCCDCAAABB?@@8;:A9<6<<
@31DVS:00012:00688
ATCAGACACGGACACAGCAGAACACAC
+
A@BBCCA9<;BCCCDCBB@@@=@@@CC
@31DVS:00014:00664
ACGAGTGCGTTCCCCATGTCGTAGGTACTC
+
BBABBBCCEC@A@=6=;@AABAAD?@:::7
@31DVS:00014:00693
CGTGTCTCTAGGCACAGGATTTTGTGTAG
+
CDCEBABBBBB@CCCCC@CCCC:9;:@@A
@31DVS:00015:00686
ACGAGTGCGTTCCCCATGTCGTAGGTACTC
+
BCBBCBBCEC?B==6=::8>?<00,00/0.
@31DVS:00016:00678
TACTGAGCTACACACACAGAAAGATTGGT
+
ECCAAAB<<<CDCBBBCB???::::>B?B
@31DVS:00016:00682
ACGCTCGACATGCCCAGGTACAGGAG
+
AEBBCBCCBA@ABH???=>=@ACAAA
@31DVS:00018:00667
ACGAGTGCGTTCCCCATGTCGTAGGTACTC
+
BCBBBBDCC@=>@@6A@@AABAABBC>;;B
@31DVS:00020:00660
ACGCTCGACATGCCCAGGTACAGGAG
+
BBBBCBBBBBABBB?>>=@CCCC@AA
@31DVS:00020:00674
ACGAGTGCGTTCCCCATGTCGTAGGTACTC
+
BB@BCCBAB?;===6?:;:@B@7:377777
@31DVS:00022:00654
ACGCTCGACATGCCCAGGTACAGGAG
+
BBBBBBACBBBBAA=?A>ABCEC@BA
@31DVS:00024:00657
ACGCTCGACATGCCCAGGTACAGGAG
+
ABBBBBBCBBBCBB>AA@A@BBB@BB
@31DVS:00024:00665
ACGAGTGCGTTCCCCATGTCGTAGGTACTC
+
BCBCCCCBCA@BCC7A?ABABB66477777
@31DVS:00025:00665
ACGCTCGACATGCCCAGGTACAGGAG
+
BABBCCCCBBBBAB=A?>AACCCBAA
@31DVS:00025:00677
ACGCTCGACATGCCCAGGTACAGGAG
+
ACBBCBAAAB@ACB?CB@B?BBC@@@
@31DVS:00026:00652
AGCACTGTAGCTGTCTCTAGTTACTTGT
+
<AAACCAAACBCCBBB>@@?@=?CA<@>
@31DVS:00026:00669
ACGCTCGACATGCCCAGGTACAGGAG
+
BBBBBBBBC??@BB>>><@@CCC@AA
@31DVS:00026:00682
ACGAGTGCGTTCCCCATGTCGTAGGTACTC
+
AA@BBBAAA@=@BC9C@@@BA?<?:<777>
@31DVS:00028:00669
ACGAGTGCGTTCCCCATGTCGTAGGTA
+
BCBBBBCCC@;=994=880:@<00,..
@31DVS:00029:00671
ATATCGCGAGGGTATGGAAGACTCTATA
+
BA:;;DECCCC@C@@@@C@CDBBB@988
@31DVS:00029:00692
CGTGTCTCTAGGCACAGGATTTTGTGTAG
+
BCDCBA@AB@@=@CCCE@BCCCA;<<@@C
@31DVS:00030:00689
ACGCTCGACATGCCCAGGTACAGGAG
+
ACBBCCDCCDBBBA=AA?A?BCC@CB
@31DVS:00030:00690
ACGAGTGCGTTCCCCATGTCGTAGGTACTC
+
BBB?@ACBCB@BBB9C@;;;AA@A@B;:;?
@31DVS:00031:00692
ACGCTCGACATGCCCAGGTACAGGAG
+
BBBBCE::;CBBCC?CC?C?CCC@CB
@31DVS:00032:00667
TGATACGTCTCCTTCCTTAGTTACTTCA
+
BBBBCCDCB?>;@=>>A>BBBBDDB?BC
@31DVS:00032:00670
ATATCGCGAGGGTATGGAAGACTCTATA
+
BA9;;C<@?CEAC@??@CBCCDBB@===
@31DVS:00032:00672
ACGAGTGCGTTCCCCATGTCGTAG
+
AACCBB:9495488-98700....
@31DVS:00033:00671
ACGCTCGACATGCCCAGGTACAGGAG
+
EC@@A@@>B9999918848=94924>
@31DVS:00033:00676
ACGCTCGACATGCCCAGGTACAGGAG
+
BCBEBEBCDCBBBB@>>=@CDFCCCC
@31DVS:00035:00666
ACGAGTGCGTTCCCCATGTCGTAGGTACTC
+
@@??BBDFEB?BBB7AABBBCBCCBCA@@B
@31DVS:00036:00664
ACGCTCGACATGCCAGGTACAGG
+
@B@AABBC@9999688487ABC@
@31DVS:00036:00667
ACGCTCGACATGCCCAGGTACAGGAG
+
@BABCBBCCBB9999:D@CBCCB@BB
@31DVS:00036:00673
ACGCTCGACATGCCCAGGTACAGGAGAC
+
ACBBCBBABBBBHB@>?>@CCCCBBBB@
@31DVS:00039:00677
TCTCTATGCGCTCCACATGTCTAAGGT
+
BEBABBDDCCBCCACCBBAA@@@@C?B
@31DVS:00040:00676
ACGCTCGACATGCCCAGGTACAGGAG
+
?BBBBBBAA>>ABC>998:9??@=;;
@31DVS:00041:00681
ACGCTCGACATGCCCAGGTACAGGAG
+
A@ADCCCCCBB?==:775:?@@CABB
@31DVS:00041:00697
ACGAGTGCGTTCCCCATGTCGTAGGTACTC
+
ABBBBBCCB>;@==6@??@BCCCC@C;;:A
@31DVS:00042:00695
ACGAGTGCGTTCCCCATGTCGTAGGTACTC
+
ABCBDBD@AB=@@@6@??@ACCBB?B???A
@31DVS:00043:00667
ACGAGTGCGTTCCCCATGTCGTAGGTACTC
+
@BA?BBDC==6944/9>>A:;:??;?????
@31DVS:00043:00688
ACGCTCGACATGCCCAGGTACAGGAG
+
BCBBBBBCBCBBBB=BA?A@CDC@@@
@31DVS:00044:00683
TACTGAGCTACACACACAGAAAGATGG
+
<BB99;8@98;BCBA<11:::,./.,*
@31DVS:00045:00668
ACGCTCGACATGCCCAGGTACAGGAG
+
BBABBDCBA==88808748?CBC@CB
@31DVS:00046:00689
ACGAGTGCGTTCCCCATGTCGTAGGTACTC
+
BBBBBAFCFC>?==6?:::AAA??;>::77
@31DVS:00047:00671
ACGAGTGCGTTCCCCATGTCGTAGGTATC
+
ACBBBBCCCEACEE:B::801000,..33
@31DVS:00047:00672
ACGCTCGACATGCCCAGGTACA
+
BB@@@BA@@@9111,00,../4
@31DVS:00048:00666
TGATACGTCTCCTTCCTTAGCTTACTTCA
+
49@>BA@99985496685////77//,99
@31DVS:00011:00715
ACGCTCGACATGCCCAGGTACAGGAG
+
BBBBCBCCBA@>=>:?@<ABCDCCCC
@31DVS:00012:00712
TAGTATCAGCCTCGCCATGACGAAGGTATTCC
+
@BA<;8997==@AAABCDB@@>>;8,01-*,*
@31DVS:00013:00711
ACGAGTGCGTTCCCCATGTCGTAGGTACTC
+
ABBBBBCBC@?BCC:@<:::?>==:=7777
@31DVS:00013:00722
ACGCTCGACATGCCCAGGTACAGGAG
+
DCBBBCBBBA@BBB>9879>>ABA@A
@31DVS:00013:00724
ACGCTCGACATGCCCAGGTACA
+
99944444444444-399919:
@31DVS:00014:00700
ACGAGTGCGTTCCCCATGTCGTAGGTACTC
+
ABBABBHCA>6944/9>>>?@??C@C:;;B
@31DVS:00014:00711
ACGCTCGACATGCCCAGGTACAGGAG
+
BCBBBBCCBBABCB>:98:ABBCAAA
@31DVS:00015:00733
ACGCTCGACATGCCCAGGTACAGGAG
+
BBBBC=@;;;;1<<800,0:???=@@
@31DVS:00016:00720
ATATCGCGAGGATGGAGCACTCTAG
+
/0/////8;:7600*,,2,,,,.-4
@31DVS:00018:00709
ATATCGCGAGGGTATGGAAGACTCTATA
+
CB???BBBBBB@CBAA@B@BBCCC?===
@31DVS:00018:00717
TACTGAGCTACACACACAGAAAGATTGGT
+
BCCCBBB@@@CBCCCB;;333,7==<>?A
@31DVS:00018:00740
ACGCTCGACATCCCAGGTACAGGAG
+
?@CBCBBCCB@??=?B<AAAAB???
@31DVS:00020:00720
CGTGTCTCTAGGCACAGGATTTTGTGTAG
+
BCCCCA@?@CB@@AABBBIFEC9<<;89@
@31DVS:00021:00740
ACGCTCGACATGCCGCA
+
@A@>@?111///,*/..
@31DVS:00021:00745
CGTGTCTCTAGGCGACAGGATTTTGTGTG
+
9999>@99110,..//,/56688*///02
@31DVS:00021:00746
TACTGAGCTACACACACAGAAAGATT
+
@?AFCCCA@ABCBBDBA>333,7<<:
@31DVS:00022:00712
ACGCTCGACATGCCCAGGTACAGGAG
+
BCBBBBBBC??@BC@::;;CBBEACB
@31DVS:00022:00719
ACGCTCGACATGCCCAGGTACAGGAG
+
BCBBBCCBB@@@CG@CA?AABBC@;;
@31DVS:00023:00721
ACGCTCGACATGCCCAGGTACAGGAG
+
ABABECAAABCBBB>>><>ABCC@BB
@31DVS:00024:00715
TCTCTATGCGCT
+
//6,,//.////
@31DVS:00024:00747
TCTCTATGCGCTCCACATGTCTAAGGT
+
BBDBBBDCCCBED?ABCC@@@@A>A=@
@31DVS:00025:00700
ACGCTCGACATGCCCAGGTACAGGAG
+
9;;@@@@>>99999188587>@><@@
@31DVS:00025:00712
ACGAGTGCGTTCCCCATGTCGTAGGTACTC
+
BA@@BBCBF@?BCC:@8::A@?@@=>777=
@31DVS:00025:00717
ACGAGTGCGTTCCCCGATGATCGTAGGTACTC
+
9444494//8,///*//6./4874333....4
@31DVS:00025:00730
ACGAGTGCGTTCCCCATGTCGTAGGTACTC
+
BBBBBBCDCB;==92=<??@BAAC?B:::A
@31DVS:00025:00741
ACGCTCGACATGCCCAGGTACAGGAG
+
@BBBCBBBBBBBBB?@>=@BBCC@CC
@31DVS:00025:00748
ACGCTCGACATGCCCAGGTACAGGAG
+
AA@BCBB@BBBBBB>AB@B?DDD@:;
@31DVS:00026:00716
TAGTATCAGCCTCGCCATGACGAAGGTATTCC
+
BCDCBBCBBB>AA><89@@@A@A=A@BCC9;7
@31DVS:00026:00744
ATATCGCGAGGGTATGGAAGACTCTAT
+
DBBBBBDDCCE@CBBA@C@CBCCD@==
@31DVS:00028:00703
ATCAGACACGGACACAGCAGAACACAC
+
CC<<<CDBBBCCCAA;;;:;;?BCBBB
@31DVS:00028:00749
ACGAGTGCGTTCCCCATGTCGTAGT
+
A??@@@B@?>5899/9333973...
@31DVS:00030:00704
TAGTATCAGCCTCGCCATGACGAAGGTATTCC
+
@9<<;9AAACDCCAA?A=?;:44547748179
@31DVS:00031:00744
ACGCTCGACATGCCCAGGTACAGGAG
+
=BBBCBBCB=?9996:@<@BCDC@AA
@31DVS:00034:00746
ACGCTCGACATGCCCAGGTACAGGAG
+
;CCBCBAAAAABBB>BBAB@BBC?A@
@31DVS:00035:00723
ACGAGTGCGTTCCCCATGTCGTAGGTACTC
+
CEBABBCCDC@B??6=::8>>:00,00./.
@31DVS:00037:00711
ACGCTCGACATGCCCAGGTACAGGG
+
9?>A<<<>@>8844-331374444-
@31DVS:00040:00730
ACGAGTGCGTTCCCCATGTCGTAGGTACTC
+
ACB@@ACCCB@CCC:C?@@@>=6747777=
@31DVS:00040:00748
ACGCTCGACATGCCCAGGTACAGG
+
A@@;99@A999>>>98848:BBB?
@31DVS:00041:00723
ACGCTCGACATGCCCAGGTACAGGAG
+
ABBBBBDBC??;;=800.0=<>@@<<
@31DVS:00041:00726
ACGCTCGACATGACC
+
?@>94///////,,2
@31DVS:00041:00733
ACGAGTGCGTTCCCCATGTCGTAGGTACTC
+
BCB?@ABCCB?BCD:B8:9@@?;?:<777>
@31DVS:00043:00703
ACGAGTGCGTTCCCCATGTCGTAGGTACTC
+
BEABBBFBA@?@AB8BBAA;::77477777
@31DVS:00043:00734
ACGCTCGACATGCCCAGGTACAGGAG
+
ABBBBAABCBBBAA=<<<<>CCCABB
@31DVS:00044:00749
ACGAGTGCGTTCCCCATGTCGTAGGTACTC
+
BBBBBBDCCC?BBA8A@;;;BBAB?B:;;?
@31DVS:00046:00718
ACGCTCGACATGCCCAGGTACAGGAG
+
@BBBBCBBB??@DC@::8;@B@A>@@
@31DVS:00046:00726
ACGCTCGACATGCCAGGTACAGGA
+
@@@CC@A@@899958848799=8:
@31DVS:00047:00712
ACGAGTGCGTTCCCCATGTCGTAGGTACTC
+
ACCCBCCCDC?CBA8A;8;???=>>?:::?
@31DVS:00049:00717
ACGCTCGACATGCCCAGGTACAGGAG
+
BEBBCBBBCDB@>>:7:48>@@B@BB
@31DVS:00049:00743
ACGCTCGACATGCCCAGGTACAGGA
+
BCBCCABDB>=844-3313694424
@31DVS:00021:00758
ACGAGTGCGTTCCCCATGTCGTAGGTACTC
+
ACBCBBCBDB@BDB9?9::?A@<?:=777=
@31DVS:00024:00751
TACTGAGCTACACACACAGAAAGATAGTG
+
9;;BAA@CC<9;BB>>?@800,,+*****
@31DVS:00024:00766
ACGCTCGACATGCCCAGGTACAGGAG
+
BCCCBBBBBBCCCC?EC@AADAA=AA
@31DVS:00025:00769
ACGAGTGCGTTCCCCATGTCGTAGGTACTTC
+
BBBBB@FCFC>?=@6>88;@@?AC@CB@@=?
@31DVS:00025:00770
ATATCGCGAGGGTATGGAAGACTCTATA
+
BA:<<A@B>@@<@BBC@C@C@>>?4435
@31DVS:00026:00759
ACGCTCGACATGCCCAGGTACAGGAG
+
@BBBBCBBBBABBB@AABACCCC@@@
@31DVS:00026:00773
ACGCTCGACATGCCCAGGTACAGGAG
+
ABBBCAAADBB?==<::6:@DBB?BB
@31DVS:00028:00753
ACGCTCGACATGCCCAGGTACAGGAG
+
BBABBB@C@AA@B@;BB@B>ABC@A?
@31DVS:00029:00776
TAGTATCAGCCTCGCCACTGACGAAGGTATTCC
+
@>9<<@@@@A9<9967/////8683;;98:562
@31DVS:00031:00756
AGCACTGTAGCTCGTCACTAGTGTGC
+
>>994444444444444498877166
@31DVS:00031:00787
ACGCTCGACATGCCCAGGTACAGGAG
+
BBABBBBDCBBBAA><<<>?AAB?;;
@31DVS:00032:00760
ACGAGTGCGTTCCCCATGTCGTAGGTACTC
+
BBBABBCCB@=>==6?7::BAAAB=@::7=
@31DVS:00032:00771
ACGCTCGACATGCCCAGGTACAGGAG
+
BBBBBAACBBA@AA>AAAA>BBBBBB
@31DVS:00033:00785
ACGCTCGACATGCCCAGGTACAGGAG
+
BBABEBCCCBB@@@=A?>>@CCC@BC
@31DVS:00034:00780
ACGAGTGCGTTCCCCATGTCGTAGGTACTC
+
BBB??AAABA@AAB:B998BAA9>>?677=
@31DVS:00035:00764
ACGAGTGCGTTCCCCATGTCGTAGGTACTC
+
BCCBBCDDCC@B?=6=7:8>?>77477777
@31DVS:00035:00766
CGTGTCTCTAGGCACAGGATTTTGTGTAG
+
44444889487<>@@>A?9999/94434;
@31DVS:00035:00785
ACGCTCGACATGCCCAGGTACAGGA
+
CCAAA;99B9999908848744@<>
@31DVS:00035:00795
ACGCTCGACATGCCCAGTACAGGAG
+
ABBA@>@994444;7379=BDC:99
@31DVS:00036:00765
ACGAGTGCGTTCCCCATGTCGTAGGTACTC
+
BBB@BBCCED?BFC:CAAA@@@AB?B:::?
@31DVS:00036:00784
ACGAGTGCGTTCCCCATGTCGTAGGTACTC
+
@BBBCCDB??2888-9>?@ABBBB@C:::?
@31DVS:00037:00781
CGTGTCTCTAGGCACAGGATTTTGTGTAGA
+
CFECDCCA@@@@:<<>C::===51/1016:
@31DVS:00040:00775
ACGAGTGCGTTCCCCATGTCGTAGTACGT
+
@BBBBCCBC;2444/9880>=://.....
@31DVS:00041:00793
ACGCTCGACATGCCCAGGTACAGGAG
+
BBBBBAAABA@BBC@998:A@@@@;;
@31DVS:00042:00784
ACGCTCGACATGCCCAGGTACAGGAG
+
BBBBBAAABAABBC@??=><==A@9;
@31DVS:00044:00774
ACGCTCGACATGCCCAGGTACAGGAG
+
DCCCBABCB;;;>=98848=@AB=@@
@31DVS:00045:00770
ACGAGTGCGTTCCCCATGTCGTAGGTACTC
+
BCBBBBCBF@@ABC9C@@@@AA@B>B:;::
@31DVS:00045:00781
ACGCTCGACATGCCCAGGTACAGGAG
+
DCBBCCCCBBBBBD?88::CCEHABB
@31DVS:00046:00751
ACGCTCGACATGCCCAGGTACAGGAG
+
?BABBBBBCCCBBB=?A?A=@AD@:;
@31DVS:00036:00801
TAGTATCAGCCTCGCCATGACGAAGGTATTCC
+
CCDDDCBBBB?CCAA?AAAACCC@B@BBA>A=
@31DVS:00036:00806
ACGAGTGCGTTCCCCATGTCGTAGGTACTC
+
@AA@@@FCCC?A==6@7:;BCC@A=@::77
@31DVS:00037:00809
CGTGTCTCTAGGCACGGATTTTGTGTAG
+
AACCCCCABAA?BA;859>>>4A?999@
@31DVS:00040:00809
ACGCTCGACATGCCCAGGTACAGGAG
+
BBABEBCCCBBAAB=@B@B>ADCBBA
@31DVS:00043:00805
TCTCTATGCGCTCCACATGTCTAAGGT
+
;BA@ABBCBABCCBBABB<<;AA<?=@
@31DVS:00043:00831
ACGCTCGACATGCCCAGGTACAGGAG
+
?A?BBBBBCBB99967<;B<AAC@CB
@31DVS:00044:00823
TACTGAGCTACACACACAGAAAGATTGGT
+
BAABBBB@?@@@FCBBBB<;;:?;;=A=?
@31DVS:00047:00806
ACGCTCGACATGCCCAGGTACAGGAG
+
DCBBCBBBCCBCBB>><=@ABBCABB
@31DVS:00048:00811
ACGCTCGACATGCCCAGGTACAGGAG
+
AACCB>AAB>@99918848<BBB@CC
@31DVS:00049:00836
ATCAGACACGGACACAGCAGAACACAC
+
>?AAAAB=AB@BCACA@ABBA?BEAAC
@31DVS:00052:00046
TAGTATCAGCCTCGCCATGACGAAGGTATTCC
+
BCD@?@DC@?9><CA?===CBAA;><>88481
@31DVS:00055:00006
ACGCTCGACATGCCCAGGTACAGGAG
+
BBBBBBAAABBBBB?BB@AACCC@CC
@31DVS:00056:00020
ACGCTCGACATGCCCAGGTACAGGAG
+
AABBBBCBBAB?;963347=@@B>;;
@31DVS:00062:00017
ATCAGACACGGACACAGCAGAACACACAG
+
D9<<C<99>>59499;8;9>;9?71111-
@31DVS:00063:00014
TAGTATCAGCCTCGCCATGACGAAGGTATTCC
+
CBF@@ACA@@DCCAAABCEDCBA?B@BBB?A=
@31DVS:00065:00036
ACGAGTGCGTTCCCCATGTCGTAGGTACTC
+
CCB??AFD@;6944/8<>>?@@7:347777
@31DVS:00065:00048
ACGCTCGACATGCCCAGGTACAGGAG
+
ABBBBBBCCBB>;;:795:BCCD@BB
@31DVS:00076:00020
ACGCTCGACATGCCAGGTACAGGAG
+
@@@@@@>@B9983133111449867
@31DVS:00088:00026
ACGCTCGACATGCCCAGGTACAG
+
;<;BA?>>999888,77766?9:
@31DVS:00090:00018
TACTGAGCTACACACACAGAAAGATTGGT
+
??ACCCDCAAAACCCBAA@?:8?AA?B?C
@31DVS:00090:00022
ACGCTCGACATGCCCAGGTACAG
+
<=<CCABBB99888,781../,*
@31DVS:00090:00036
ACGAGTGCGTTCCCCATGTCGTAGGTACTC
+
ACCBBBDDC;2444/9>>:::>00,/0/0/
@31DVS:00092:00023
ACGCTCGACATGCCCAGGTACAGGAG
+
BBBBBBBBEA@ABB>>><:=B@A>AB
@31DVS:00092:00027
TACTGAGCTACACACACAGAAAGATGGT
+
AABCCBBCBBBCA@@>@8877.777101
@31DVS:00093:00028
AGCACTGTAGCTGTCACTAGTTACTTG
+
AA<;9?EABBDCCC<<<BB??=AA@?<
@31DVS:00099:00040
ACGCTCGACATGCCAGTAGCA
+
BBCCEBCA911--+-*((**,
@31DVS:00053:00097
ACAGCTCGACATGCC
+
--,,,,76;00...,
@31DVS:00054:00054
ACGCTCGACATGCCCAGGTACAGGAGA
+
><;;@>B?<11000,00,614499944
@31DVS:00055:00080
ATCAGACACGGACACAGCAGAACACAC
+
9;;84:;//1,/6/449==;@=@??::
@31DVS:00058:00076
ACGCTCGACATGCCAGGTACAGGAG
+
BBABECCA;6:,-+--+,7<@B@AA
@31DVS:00059:00099
ATCAGACACGGACACAGCAGAACACAC
+
93449:>84429@999>>?8858???8
@31DVS:00069:00075
ACGCTCGACATGCCCAGGTACAGGAG
+
BBABBCDABAB;??:??;?BCCCDEC
@31DVS:00070:00072
ACGCTCGACATGCCCAGGTACAGGAG
+
BBABBBCCB>A777/8747=B>><>>
@31DVS:00072:00064
ATATCGCGAGGGTATGGAAGACTCTAT
+
B>BC:>=CCCE>CCBB?A@?@??<;86
@31DVS:00072:00089
ACGCTCGACATGCCAGGTACAGGA
+
?A@@A;<<@>>8848847694;:8
@31DVS:00073:00056
ACGCTCGACATGCCCAGGTACAGGA
+
BBBBHDBBA=>000,00,0:>BB@A
@31DVS:00074:00077
AGCACTGTAGCTGTCACTAGTTACTTG
+
49?>94434444@94////..,44499
@31DVS:00075:00089
ACGCTCGACATGCCAGGTACCAG
+
944444449443713311142/8
@31DVS:00076:00053
ACGAGTGCGTTCCCCATGTCGTAGGTACTC
+
BBBBEBCBC=6944/8????BB77447777
@31DVS:00077:00089
ACGCTCGACATGCCCAGGTACAGGAG
+
@A@BBCCAA@=;<<:::4:@BCC@BB
@31DVS:00078:00092
TCTCTATGCGCTCCACATGTCTAAGGT
+
<A9>>>889>>999;AABCC;<<?B?B
@31DVS:00081:00063
ACGCTCGACATGCC
+
999949;4///.,*
@31DVS:00084:00083
ACGCTCGACATGCCAGTAGCAGGAG
+
99;@@ABB@9911,0-****,02,,
@31DVS:00086:00076
ACGCTCGACATGCCCAGGTACAGGAG
+
BB?=BBCCCCC?;;<796:CFGD@BD
@31DVS:00089:00082
AGCAACTGTAGCTGTCACTAGTTACTTT
+
/8//,/6:41///////444331////+
@31DVS:00090:00072
ACGCTCGACATGCCCAGGTACAGGAG
+
BBBBBBBBCCB?;;<775:BCCJ@BB
@31DVS:00091:00083
ACGCTCGACATGCCCAGGTACAGGAG
+
BCC@@ACCB>@88808857799>A>@
@31DVS:00095:00096
ACGCTCGACATGCCCAGGTACAGGAG
+
@CBBCCCCCBC>;;<:74:@BBBBAB
@31DVS:00096:00053
TCTCTATGCGCTCCACATGTCTAAGGT
+
4444497<A@@CBAAB>999>892423
@31DVS:00055:00145
ATCAGACACGGACACAGCAGAACAC
+
CBBBCCBBDC@A?=@A>?>8:7;>;
@31DVS:00060:00100
ACGCTCGACATGCCCAGGTACAGGAG
+
@BBBCBBBEBBA@A<<>=?BCBB?BB
@31DVS:00063:00100
ACGCTCGACATGCCCAGGTACAGGAG
+
;98499449444442..,../44:;4
@31DVS:00063:00126
ACGCTCGACATGCCCAGGTACAGGAG
+
?BBBAA?>BBBBBB@??<:@BAA?AB
@31DVS:00069:00101
ACGCTCGACATGCCCAGGTACAGGAG
+
BCBBBBBAA@?<<<67:6:ABAC?B@
@31DVS:00070:00116
ACGCTCGACATGCCCAGGTACAGGAG
+
BCBBBBCBCBB;;;:7747BD@A>@B
@31DVS:00076:00128
ACGCTCGACATGCCCAGGTACCAGGAG
+
9<<CBACGA>>8880885701,11,/6
@31DVS:00079:00132
ACGCTCGACATGCCCAGGTACAGGAG
+
BBBBCEC@=88333/8757@CCBAAA
@31DVS:00083:00118
TAGTATCAGCCTCGCCATGACGAAGGTATTCC
+
BBBBBBCBBB?BCDJBBA;;<9;98;>7>484
@31DVS:00087:00141
ACGAGTGCGTTCCCCATGTCGTAGGTACT
+
ABBBBBEB?;2444/9881<<<00,//./
@31DVS:00090:00132
ACGAGTGCGTTCCCCATGTCGTAGGTACTC
+
BBBBBBCDDF?BBB7?<>?=?=7744777<
@31DVS:00098:00148
ACGCTCGACATGCCCAGGTACAGGAG
+
ABABBAAACBBBBBA99569?9;7;@
@31DVS:00053:00175
ACGAGTGCGTTCCCCATGTCGTAGGTACTC
+
BBBAAADBB;2444/9888>>?7744777=
@31DVS:00055:00192
ACGCTCGACATGCCCAGGTACAGGA
+
BBBCDDCBA99333/88577>AA@@
@31DVS:00063:00156
ACGCTCGACATGCCAGGTCA
+
>B;<;>?>>8/,*)**)***
@31DVS:00063:00199
ACGAGTGCGTTCCCCATGTCGTAGGTACTC
+
@BBBBBDEBB@ABA8@B>@?BB??;;????
@31DVS:00064:00157
ACGAGTGCGTTCCCCATGTCGTAGGTACTC
+
ABBEABCCCA?BB@7@;::9???<:97777
@31DVS:00067:00179
ACGCTCGACATGCCCAGTACAGGA
+
AAACCCCB>=>000,11//149:6
@31DVS:00080:00187
ACGCTCGACATGCCAGGTACAG
+
AA??<;9@@9900,.0,../49
@31DVS:00082:00160
ACGCTCGACATGCCCAGGTACAGGAG
+
BC@ABDCB>@@888/8857?CAB@BB
@31DVS:00095:00166
ACGCTCGACATGCCCAGGTACAGGAG
+
CCA@AA@>@>>88808?577>>B<<<
@31DVS:00099:00175
TCTCTATGCGCTCCACATGTCTAAGGT
+
<<;@CCDCCCBAA=@A?B>99495948
@31DVS:00051:00227
TAATATCAGCCTCGCCATGACGAAGGTATTCC
+
<B>AB@=;:9<>A9969@A999969<@@BBD?
@31DVS:00053:00221
ACGCTCGACATGCCCAGGTACAGGAG
+
CCBBABCCCB@ABD>A@>AADCC?BB
@31DVS:00060:00206
ACGCTCGACATGCCCAGGTACAGGAG
+
ABBBCCCCB>@?776374:@BBB?BC
@31DVS:00063:00249
TAGTATCAGCCTCGCCATGACGAAGGTATTCC
+
ACCBABAAA@@CDAABCDDCEBB>A@CDC@C@
@31DVS:00069:00238
ACGCTCGACATGCCCAGGTACAGGAG
+
DCBBCB@AACCBAB>;;9:BDDDBCC
@31DVS:00075:00246
ACGAGTGCGTTCCCCATGTCGTAGGT
+
?BB?A=EEC;6444/9880:<7,,+,
@31DVS:00076:00214
ACGCTCGACATGCCCAGGTACAGGAG
+
@BBBCBABCBB>;;<3347;@?A?CB
@31DVS:00077:00212
ACGCTCGACATGCCCAGGTACAGGAG
+
BB@AABBEC??773/7<;?AAACA<<
@31DVS:00078:00216
ACGCTCGACATGCCCAGGTACAGGAG
+
@ABBBCCCC9::>>68847?BBC@AA
@31DVS:00078:00228
ACGCTCGACATGCCAGTAC
+
4998994@>11--+,-**,
@31DVS:00078:00241
CGTGTCTCTACGGCACAGGATTTTGTGTA
+
4999488//...,./444:4444,488.;
@31DVS:00080:00207
ACGCTCGACATGCCCAGGTACAGGAG
+
ABBBCAABCBB<;;:334:?@@A@BB
@31DVS:00081:00230
ACGAGTGCGTCCTCATGT
+
=BA;<<1////7,,////
@31DVS:00088:00206
ACGCTCGACATGCCCAGGTACAGGAG
+
BBBBCBCC=::333/7747?BBB>A>
@31DVS:00090:00246
ACGCTCGACATGCCCAGGTACAGGAG
+
BCAAAACBBBBBB<;7747=@@A>@A
@31DVS:00092:00208
ACGCTCGACATGCCCAGGTACAGGAG
+
@BBBBBCCA8:788/8857?A9969>
@31DVS:00092:00214
ACGAGTGCGTTCCCCATGTCGTAGGTACTC
+
=DC<:<DEEBC?@@6=7?<67777447777
@31DVS:00097:00215
ACGAGTGCGTTCCCCATGTCGTAGGTACTC
+
ABB@@@CDCC>??@8@ABBBBBBC@AA???
@31DVS:00058:00264
AGCACTGTAGCTGTCACTAGTTACTTGT
+
4;994443@9==<;44444331444249
@31DVS:00059:00263
ACGCTCGACATGCCCAGGTACAGGAG
+
BBABBDCCB9:3<<6874:@BCC@CC
@31DVS:00065:00253
ACGCTCGACATGCCCAGGTACAGGAG
+
@BBBBA@@BBBBBB@AA??ADCC@AB
@31DVS:00069:00289
AGCACTGTAGCTGTCACTAGTTACTTGT
+
AACCBBBCCCDB?@@BCCCCD?BAA>@B
@31DVS:00071:00266
ACGAGTGCGTTCCCCATGTCGTAGGTACTC
+
BB=@@;<3???>?@1108<768A@>9@=<:
@31DVS:00075:00262
ACGAGTGCGTTCCCCATGTCGTAGGTACTC
+
BBBBCB?:995888/9>>????=?:9::7@
@31DVS:00076:00273
ACGCTCGACATGCCCAGGTACAGGAG
+
CCBBBCCCB=?;;;6?;<AADCC@B@
@31DVS:00079:00253
ACGCTCGACATGCCCAGGTACAGGAG
+
ABBBCBBCCCB?;;<775:CCCCCBB
@31DVS:00081:00288
ATCAGACACGGACACAGCAGAACA
+
CABB=:989959@@@?>888847;
@31DVS:00082:00284
ACGCTCGACATGCCAGGTACCAGG
+
?A:;<9<9A1110,0437.42499
@31DVS:00084:00286
ACGCTCGACATGCCAGGTACAGGA
+
AA??A=:491100,00,/7@?@<>
@31DVS:00084:00288
ACGCTCGACATGCCAGTACAGGA
+
@A@?BA@@@?@00,11//14997
@31DVS:00092:00295
ACGAGTGCGTCCCCATGTCGTAGGTATC
+
DCBABBD@:4444/9>>>?>>7744763
@31DVS:00097:00273
ATCAGACACGGACACAGCAGA
+
9?A;9<@99824444944/..
@31DVS:00097:00297
TAGTATCAGCCTCGCCATGACGAAGGTATTCC
+
CCDCCBB@@@?DDFC@BBBCCCC@B@CDCBC?
@31DVS:00050:00322
ACGAGTGCGTTCCCCATGTCGTAGGTATC
+
BBB??ADDCB@CB?7=7:7;=>7:44?@4
@31DVS:00061:00317
CGTGTCTCTAGCACAGGATTTGTGTA
+
////444//.../4442444-4:334
@31DVS:00065:00303
ACGCTCGACATGCCCAGGTACAGGAG
+
BBBCCCCCB??77767347>?9969>
@31DVS:00066:00330
ACGCTCGACATGCCAGTACAGGA
+
BBBBEDC?96:--+--,7<??;;
@31DVS:00071:00303
ACGCTCGACATGCCCAGGTACAGGAG
+
@BBBCCBABAB?;;<??;<799><>>
@31DVS:00073:00315
ACGAGTGCGTTCCCATGTCG
+
BDB?@AB??:511,1..,,,
@31DVS:00075:00349
ACGCTCGACATGCCAGTAC
+
444?994////.464.1.6
@31DVS:00076:00331
ACGCTCGACATGCCCAGGTACAGGAG
+
DCBBBB@==498>>88867=EADADF
@31DVS:00077:00302
ATAGCTCTCCTATA
+
9344466//,/**,
@31DVS:00078:00310
ACGAGTGCGTTCCCACTGTCGTAG
+
==@;9<<9BB611-/......311
@31DVS:00079:00306
ACGCTCGACATGCCCAGGTACAGGAG
+
@ACBBBAA=:8333/87477999>?>
@31DVS:00083:00304
TGATACGTCTCGTTCCTAGTTACTTCA
+
94994449944442313///,//,2*(
@31DVS:00084:00332
AGCACTGTAGCTGTCACTAGTTACTTGT
+
=BBCBA@@A@==@889948331449844
@31DVS:00086:00302
ACGAGTGCGTCCTCCATGTC
+
499994?=?=9?88,////,
@31DVS:00086:00349
ACGCTCGACATGCCAGTACAGGA
+
9<CCCDCC;76,-+--,,14;97
@31DVS:00087:00342
ACGCTCGACATGCCAGTAC
+
AAB@@@B@?4800,11//1
@31DVS:00090:00329
ACGGAGTGCGTTCCCATGTCGTAG
+
BDA?BCCA::9244-9837;6111
@31DVS:00092:00340
AGCACTGTAGCTGTCACTAGTTACATGT
+
BAGECBCBCA@@ABAABBA@@=@>>?>8
@31DVS:00096:00323
CTAGCATAATGCGCTCGAACGATGCTA
+
,,,////3139@9898763665...--
@31DVS:00097:00325
ACGCTCGACATGCCCAGGTACAGGAG
+
BDABCBBBBA@ACC>:88:?AAA>AA
@31DVS:00050:00360
TGATACGTCTCCTTCCTTAGTTACTTCA
+
ACDBGBCCBCC@B99:;?@AB@AAA?AB
@31DVS:00052:00388
ACGCTCGACATGCCCAGGTACAGGAG
+
BCBCBBCC@>>333/7747@BAB@BA
@31DVS:00054:00383
ACGCTCGACATGCCCAGGTACAGGAG
+
BBBBCBBA;99333/8857>A?@=@>
@31DVS:00056:00371
ACGCTCGACATGCCCAGTACAGGA
+
BDBBB@@=:99.00,000:<>><9
@31DVS:00062:00392
ACAGCTCGACATGACCG
+
1/,,,/,,,,.4449@@
@31DVS:00067:00374
ACGAGTGCGTTCCCCATGTCGTAGG
+
ADBCCCC@B;2444/9880:/...,
@31DVS:00070:00383
ACGCTCGACATGCCCAGGTACAGGAG
+
@BBBBBCCCBB<;;:7759>CBC@BB
@31DVS:00073:00385
ACGAGTGCGTTCCCCATGTCGTAGGTACTC
+
BDBBC@ABA@6999,9>>??AA@A>=????
@31DVS:00077:00382
ACGCTCGACATGCCCAGGTACAGGAG
+
BDBBEBBA;8837708857>A>@=>@
@31DVS:00081:00395
ACGAGTGCGTTCCCCATGTCGTA
+
AAB??AC@;;2444/9880/...
@31DVS:00085:00352
ATCAGACACGGACACAGCAGAACACAC
+
>>B==B@@@>=AB;<<CCA@@@DCBBB
@31DVS:00088:00362
ACGAGTGCGTCCTCATGTCTGA
+
944::99999>5444///////
@31DVS:00089:00375
GACGCTCGACATGCCCAGGTACAGGA
+
@BABCCAAA;::333088577@@@@9
@31DVS:00098:00396
CGTGTCTCTAGGCACAGGATTTGTGTAG
+
CEBCDCAABAC@@ABB@<9;;7;A???A
@31DVS:00050:00421
ACGCTCGACATGCCCAGGTACAGGAG
+
ABABCBCBBB@BBD>@@>??BBC@CC
@31DVS:00053:00414
ACGCTCGACATGCCCAGGTACAGGAG
+
BBBCA@@?@=?77708867=>>>=>A
@31DVS:00053:00423
ACGCTCGACATGCCCAGGTACAGGAG
+
9<;CCAA@C9977708847794A8=>
@31DVS:00053:00449
ACGCTCGACATGCCCAGGTACAGGAG
+
BCBBBCABBBBAAA>@@><=AAC@BB
@31DVS:00055:00421
ACGCTCGACATGCCCAGGTACAGGA
+
BCBBCBCC=:;...,00,0;?@@>A
@31DVS:00056:00409
ACGCTCGACATGCCCAGGTACAGGAG
+
BBBBCBABBBBB<B<9759?AAC@BB
@31DVS:00062:00401
ACGCTCGACATGCCCAGGTACAGGAG
+
GHBBCCBA@>988808811;9;@?;9
@31DVS:00065:00417
AGCACTGTAGCTGTCACTAGTTACTTGT
+
=>DCBBCBABBCBBBCCDBAA?ACB6;;
@31DVS:00066:00420
TAGTATCAGCCTCGCCATGACGAAGGTTTTCC
+
CDBCCCF;:<@EDCCACCCCCBC@C@CCC8C@
@31DVS:00067:00405
ACGCTCGACATGCCCAGGTACAGGAG
+
9;<<<BBA@99888/88477<ACBBB
@31DVS:00067:00415
ACGCTCGACATGCCCAGGTACAGGAG
+
;@@DCCCCB8>888/8857799@?AB
@31DVS:00068:00408
ATCAGACACGGACACAGCAGAT
+
B@BBCC@@AC?CCCBBBBBBB@
@31DVS:00069:00447
ACGAGTGCGTTCCCCATGTCGTAGG
+
@CCA?ABD==5888-9730333..,
@31DVS:00073:00447
TACTGAGCTACACACACAGAAAGATTGGTGCT
+
BBCCCBBA@AHCCDCCCB;==;8::@C?A??@
@31DVS:00074:00405
TGATACGTCTCCTTCCTTAGTTACTTCA
+
;CEABA@>B995959231:9><@:;244
@31DVS:00076:00445
ACGCTCGACATGCCCAGGTACAGGAG
+
:ACCCB@@AA@;9<=::6:ABBC@BB
@31DVS:00080:00413
ACGCTCGACATGCCCAGGTACAGGAG
+
ACABDBBA>::333/7747>@>><>>
@31DVS:00082:00408
ACGAGTGCGTTCCCCATGTCGTAG
+
BBBAABB;445888,433.33...
@31DVS:00084:00446
TAGTATCAGCCTCGCCATGACGAAGGTATTCC
+
BBFCCEBECC?CBBB@BBGCCCC@C@C;;;;@
@31DVS:00085:00448
ACGCTCGACATGCCCAGGTACAGGAG
+
@CAABECBB99777/77477A@B>?>
@31DVS:00089:00403
ACGAGTGCGTTCCCCATGTCGTAGGTACTC
+
BCBAABCCAA@ABC9B8::===7744777<
@31DVS:00092:00447
ACGAGTGCGTTCCCATGTCGTAGTACG
+
ACBCBBC@?92480987097:,,+,,+
@31DVS:00093:00415
ACGCTCGACATGCCCAGGTACAGGA
+
@BCBCCC<<;A>>>88867799B@B
@31DVS:00093:00444
ACGCTCGACATGCCAGGTACCAGG
+
/111/66;9488843840//,,02
@31DVS:00096:00447
ACGCTCGACATGCCCAGGTACAGGAG
+
@BBBCBBCBBBCAA>BB@CBCCCADC
@31DVS:00099:00416
ACGAGTGCGTTCCCCATGTCG
+
CDBBBBB::;2///+1..,00
@31DVS:00050:00461
ACGCTCGACATGCCCAGGTACAGGAG
+
9<@@ABBBBE@@@D>::;:ABEDDCF
@31DVS:00050:00496
ACGCTCGACATGCCCAGGTACAGGAG
+
BBABCAAABBBBBB=BB@@@CCB@CC
@31DVS:00051:00487
ACGCTCGACATGCCCAGGTACAGGAG
+
BCBBBCDCBBBBBB<7759?@@@=89
@31DVS:00051:00494
CGTGTCTCTAGGCACAGGATTTTGTGTAG
+
9@B>;<<B@@C?;=<BB@9999/9>>::<
@31DVS:00053:00483
TACTGAGCTACACACACAGAAAGATTGGT
+
BBDBCBBB?BCDCDB:<:CCC>;::>@:?
@31DVS:00054:00493
ACGAGTGCGTTCCCCATGTCGTAGGTACTC
+
@BA@@@BDBB@BBB9A>>;9??66347777
@31DVS:00057:00476
ACGAGTGCGTTCCCATGTCGTAGTA
+
<DCCCBC;::244-97331111101
@31DVS:00058:00454
ACGCTCGACATGCCAGGTACAG
+
ADBBBBB>;11--+--+,,//7
@31DVS:00059:00468
ACGCTCGACATGCCCAGGTACAGGAG
+
@@@AAAAAAA?AAB>998:BCBCABE
@31DVS:00060:00476
ACGGCTCGACATGCCAGT
+
<1/,/828>1,,**)*,,
@31DVS:00065:00459
AACGCTCGACATGCCCAGGTACAGGAG
+
B?BBBDBBBBA@ADC>>>=?7<;B@@@
@31DVS:00065:00488
ACGCTCGACATGCCAGTACAG
+
AABBB;99@9900,.0..877
@31DVS:00067:00470
ACGAGTGCGTCCTA
+
>;;<@>91-+*)((
@31DVS:00068:00478
ACGCTCGACATGCCAGGTACCAG
+
49;;;?>@@110.,..,..4244
@31DVS:00069:00450
ACGAGTGCGTTCCCATGTCGT
+
<CCCBC;A:95/1,/..,220
@31DVS:00071:00467
ACGCTCGACATGCCAGTACA
+
948==999;94,,*,,,,,,
@31DVS:00073:00460
ACGCTCGACATGCCCAGGTACAGGAGA
+
ABBBBCBBBBBA<<:775:?BBB?@@@
@31DVS:00073:00488
ACGAGTGCGTTCCCCATGTCGTAGGTACTC
+
ACBAAACCCBAA??7@;?;?AA;?::777=
@31DVS:00075:00493
ACGCTCGACATGCCCAGGTACAGGAG
+
BDBEBBCDCAA@BB>?@=?ABBC@@@
@31DVS:00076:00492
ACGAGTGCGTTCCCCATGTCGTAGGTACTC
+
BBBABACDCC@CGC9C@@@BCCCCAA????
@31DVS:00079:00479
ACGCTCGACATGCCCAGGTACAGGA
+
AB;;<AABB??88808>;=799><<
@31DVS:00080:00481
ACGCTCGACATGCCCAGGTACAGGAG
+
?BBBCBBBBBBBBE?88::CCCC@BB
@31DVS:00080:00493
ACGCTCGACATGCCAGGTAC
+
>A@BCBABB;90;,00,,,,
@31DVS:00083:00471
ATATCGCGAGGGTATGGAAGACTCTAT
+
?>9<<AICCFC@D@>@9;9:B;=3..-
@31DVS:00084:00483
ACGCTCGACATGCCCAGGTACAGGAG
+
BBB@@?AA=9:7><88857?AAB=B@
@31DVS:00085:00480
ACGCTCGACATGCCCAGGTACAGGAG
+
<DCDDDCBBBB@@@<>>=?@CCC@BB
@31DVS:00087:00492
ACGAGTGCGTTCCCCATGTCGTAG
+
>BB@AACBB;2444/9880:::./
@31DVS:00088:00484
TCTCTATGCGCTCCACATGTCTAAGGT
+
AAABCDCCCAAAC@@?=2111<;6<:@
@31DVS:00089:00457
ACGCTCGACATGCCCAGGTACAGGAG
+
BBBBBBCBB>?78808857=>9969?
@31DVS:00092:00492
ACGCTCGACATGCCCAGGTACAGGAG
+
D:;<C@@>@99000+.0,../44844
@31DVS:00093:00492
TAGTATCAGCCTCGCCATGACGAAGGTATTCC
+
CCBBABB@@@?BAA@?AACCCCC@B?BAC=A>
@31DVS:00094:00467
ACGAGTGCGTTCCCCACTGTCGTA
+
99?@;<<E>>5111+1:-,,,,23
@31DVS:00095:00492
ACGAGTGCGTTCCCATGTCGT
+
@CBDCE?::9244-433....
@31DVS:00096:00457
ACGCTCGACATGCCCAGGTACAGGAG
+
BCABDECDCBB?>><::7:@ABEFCC
@31DVS:00097:00479
ACGCTCGACATGCCCAGGTACAGGAG
+
@CBBCBBB@>>@BB<AA?B?CCCBBB
@31DVS:00050:00501
ATCAGACACGGACACAGCAGAACACAC
+
9:;<<<:BBB?B@AC@;4477731111
@31DVS:00051:00503
TCTCTATGCGCTCCACATGGTACTG
+
@DCCBBBBCCBBC@BCAGB?AB===
@31DVS:00051:00512
ACGCTCGACATGCCCAGGTACAGGAG
+
BBBAABBBB?BACD>@@=??AACBA@
@31DVS:00052:00536
ACGAGTGCGTTCCCCATGTCGTAGT
+
BCB@@ACA995888/9870942***
@31DVS:00053:00513
ACGCTCGACATGCCCAGGTACAGGAG
+
@A@CCCDDCA@@@@<::8:BDCIBCB
@31DVS:00054:00513
ACGCTCGACATGCCCAGGTACAGGAG
+
DDCCDCCDCBBBBB>778:ABBCACC
@31DVS:00054:00520
ACGCTCGACATGCCCAGGTACAGGAG
+
BBBBBBBCCBB<;;:??;??AAC@AA
@31DVS:00054:00522
ATATCGCGAGGGTATGGAAGACTCTATAGA
+
AABB@ABECCDBCDDC@C@CCCCAA<;;;/
@31DVS:00054:00544
ACGCTCGACATGCCCAGGTACAGGAG
+
ACBBBCAAAA@ACD>@>@?ABBB@BB
@31DVS:00055:00536
ACGCTCGACATGCCCAGGTACAGGAG
+
BBABBBBBBBBABA>AA?A?BACABB
@31DVS:00056:00521
ACGCTCGACATGCCCAGGTACAGGAG
+
BCBBCDBAA>?000,00,0;>DC@CB
@31DVS:00057:00518
ACGCTCGACATGCCCAGGTACAGGAG
+
@BBBBDCFBABACC@;;;;CCCC@CC
@31DVS:00057:00543
ACGCTCGACATGCCAGTACAGGA
+
BBBA99<999>01,00.369;98
@31DVS:00057:00548
ATATCGCGAGGGTATGGAAGACTCTATA
+
BB?@ACCCCCC@CBBB@C@CGBB@@===
@31DVS:00059:00540
ACGCTCGACATGCCCAGGTACAGGAG
+
ABBBABBBA>>88808857=@@@?BB
@31DVS:00060:00548
AGCACTGTAGCTGTCACTAGTTACTTGT
+
AABEBHBG:=@FCCBBBA@AA?@@A@CB
@31DVS:00061:00501
ACGAGTGCGTTCCCATGTCGTAGG
+
AADDBBA:445990433.555..,
@31DVS:00061:00539
ACGCTCGACATGCCCAGGTACAGGAG
+
ABA@A@BBA@@?AA:88477999;=>
@31DVS:00061:00542
ACGCTCGACATGCCCAGGTACAGGAG
+
BBB@BACBBBBBBC>?>==ABCC@AA
@31DVS:00064:00519
ACGAGTGCGTTCCCCATGTCGTAGGTACTC
+
?BBBBBCD@@?@BD9C@A@AAACC@A:;:?
@31DVS:00064:00526
ACGCTCGACATGCCCAGGTACAGGAG
+
ACBBABCBBBBCAA=A><A?@@B?@@
@31DVS:00064:00546
ACGCTCGACATGCCCAGGTACAGGAG
+
BBBBBBCBBBBBBB@AA>>=AAC@CC
@31DVS:00066:00506
ACGCTCGACATGCCCAGGTACAGGAG
+
BCBBBAAABBBBCC>??=<>ABC@A@
@31DVS:00068:00535
ATATCGCGAGGGTATGGAAGACTCTAT
+
@@@BAAAB9991;;:B@C:>55/--33
@31DVS:00076:00517
ACGAGTGCGTTCCCCATGTCGTAGGTATC
+
BBBBCCCBB;2444/9880<><00,-.3-
@31DVS:00078:00508
ATCAGACACGGACACAGCAGAACACAC
+
?>@BBGCBBB7;<@@@ABCCC@CAAAA
@31DVS:00081:00510
ACGCTCGACATGCCCAGGTACAGGAG
+
@BBBBBBBBBAABC>>><?=BBB?AA
@31DVS:00082:00502
ATCAGACACGGACACAGCAGAACAGCAC
+
9:;>;;=4442444444489977/....
@31DVS:00083:00519
ACGCTCGACATGCCAGGTAC
+
;<<BC991<11-,*,,*../
@31DVS:00088:00539
ACGCTCGACATGCCCAGGTACAGGAG
+
<DEBDBC<99>888/8846>94928=
@31DVS:00089:00502
ACGCTCGACATGCCCAGGTACAGGAG
+
BB@@ABBBA;;888088577CCCBED
@31DVS:00089:00548
ACGCTCGACATGCCCAGGTACAGGAG
+
:<<AABAAA99888088477>=D?<<
@31DVS:00091:00525
ACGAGTGCGTTCCCCATGTCGTAGGTATC
+
@CC::<CCCB@B@@4>3:0::<00,/:71
@31DVS:00091:00527
TAGTATCAGCCTCGCCATGACGAAGGTATTCC
+
4444>@B=>B@<<;B9<44=?88231333137
@31DVS:00091:00530
ACGAGTGCGTTCCCCATGTCGTAGTTACTC
+
ABBBBBDBCB?@CCAB9::A@@@:737777
@31DVS:00050:00554
ACGCTCGACATGCCCAGGTACAGGAG
+
BBBBBAAABBBBBB<9977?BBD@AA
@31DVS:00050:00574
ACGCTCGACATGCCCAGGTACAGGAG
+
@CCCCBCAAAABDD=??==@BBC@BB
@31DVS:00050:00593
ACGCTCGACATGCCCAGGTACAGGAG
+
BBBBBCDDCBBACC>:::;CDCCABB
@31DVS:00051:00586
ATATCGCGACGGTATGGAAGACTCTATA
+
GB@@>=78-,,*,2,,*/8.11<33036
@31DVS:00051:00597
TGATACGTCTCCTTCCTTAGTTACTTCA
+
AADCDDCC===5869231499899989=
@31DVS:00052:00552
ATATCGCGGGGGTATGGAAGACTCTATA
+
BBB@;;44444+9@987<AJECCCBBBB
@31DVS:00053:00563
ATATCGCGAGGGTATGGAAGACTCTATA
+
AB;;;B@?99;9;@@A?B@ACA@=@877
@31DVS:00053:00581
TGATACGTCTCCTTCCTTAGCTTACTTCA
+
@@@99?=9?>@592/,.,////,///,44
@31DVS:00054:00558
ACGCTCGACATGCCCAGGTACAGGAG
+
BCBBBBBABBBBCC>88::BCCCBAA
@31DVS:00054:00593
ACGAGTGCGTTCCCCATGTCGTAGGTACTC
+
BB@AABDBBA?>CB:C:;;?AA??<;???A
@31DVS:00056:00550
ACGCTCGACATGCCCAGGTACAGGAG
+
BBBBBBBBB@?BBB<??>>?AACA@A
@31DVS:00056:00569
ACGAGTGCGTTCCCCATGTCGTAGGTACTC
+
BBBAAADCCC@CCC:B?@@CBA??:87777
@31DVS:00056:00577
ACGCTCGACATGCCCAGGTACAGGAG
+
@BBBBBCBBBBBBB>??==@BBC@?A
@31DVS:00057:00564
ACGAGTGCGTTCCCCATGTCGTAGGTACTC
+
BCBBBBC@@@?@BC:C@@@BBB??;=7:7?
@31DVS:00058:00578
ACGCTCGACATGCCCAGGTACAGGAG
+
ACBBBBCBB?AABB>>><89B@?=AC
@31DVS:00058:00597
ACGCTCGACATGCCCAGGTACAGGAG
+
BCBBCCBBBBAACC>:88:BCBC@BB
@31DVS:00059:00564
ACGCTCGACATGCCCAGGTACAGGAG
+
@ABBBBCBB?AABB<:98:?BBCCBB
@31DVS:00059:00597
ACGCTCGACATGCCCAGGTACAGGAG
+
ACCCBBCBEBBA>><7959ABCCBBB
@31DVS:00060:00577
ACGAGTGCGTTCCCCATGTCGTAGGTACTC
+
ACCBCCDECC@BBB:B?>?@CC96347777
@31DVS:00060:00592
ACGCTCGACATGCCCAGGTACAGGAG
+
BBBBBBCAA@?<B?<@@??@CCB@BB
@31DVS:00061:00573
ACGCTCGACATGCCCAGGTACAGGAG
+
?B@AAACAA@?BDD=898:CBCC@CC
@31DVS:00061:00577
GTGTCTCTAGGCACAGGATTTTGTGTAG
+
@BCCCBBBBB@A@A?@>@BBB8A@8699
@31DVS:00062:00576
ACGAGTGCGTTCCCCATGTCGTAGGTACTC
+
?BBB@@FBCC?BBB:A>>>9:???:;????
@31DVS:00062:00587
ATATCGCGAGGGTATGGAAGACTCTATA
+
BA??ACDDDCC>C;;;CB?BC>?:4848
@31DVS:00062:00593
ACGAGTGCGTTCCCCATGTCGTAGGTACTC
+
ABBBBBCDAA?BCI:CEAB@@BCC@A;;:?
@31DVS:00063:00572
ACGCTCGACATGCCCAGGTACAGGAG
+
BA@ACBBBB@ABCC>8888<BAB@?A
@31DVS:00064:00558
TAGTATCAGCCTCGCCATGACGAAGGTATTCC
+
1-,,,,,/.2211//,/4444485434..,.3
@31DVS:00064:00569
ACGCTCGACATGCCCAGGTACAGGAG
+
?CBBB=?ACBB@?><:76:@BBC?CA
@31DVS:00065:00595
ACGCTCGACATGCCCAGGTACAGGAG
+
BCBCBCAABBCB?A<:847=>>A@<<
@31DVS:00067:00552
CGTGTCTCTAGCGACAGGATTTGTGTG
+
44444446600./8;;CCAA@9848:0
@31DVS:00067:00556
TCTCCTATGCGCTCCACATGTCTAAGGT
+
444488433@949969?>BBC;<;=A;B
@31DVS:00068:00561
TCTCTATGCGCTCCACATGTCTAAGGT
+
@FCAAB@@ADCCD@CBAE@A?BB@C@A
@31DVS:00069:00563
ACGCTCGACATGCCCAGGTACAGGAG
+
CDCBCCCBA9;8>>88857>E@CDB@
@31DVS:00069:00579
TGATACGTCTCCTTCCTTAGTTACTTCA
+
BBBBDCCBCBB>?>=>@?BCCBCCB@CC
@31DVS:00070:00550
ACGCTCGACATGCCCAGGTACAGGAG
+
ABBBCCCCA9988808867=@@A@=;
@31DVS:00071:00581
ACGAGTGCGTTCCCCATGTCGTAGGTACTC
+
BBB?@ACDBC@CCC:C@@@?@@BC@@:::?
@31DVS:00072:00577
ACGCTCGACATGCCCAGGTACAGGAG
+
BA@>ABCB@@@BBB>@AB??AAB@?@
@31DVS:00073:00556
ACGAGTGCGTTCCCCATGTCGTAGGTACTC
+
BCB;>@KHCC@CBB7B9:;@@A7744777=
@31DVS:00074:00592
ACGCTCGACATGCCCAGGTACAGGA
+
9<>CBBCCA;;8??88846799486
@31DVS:00076:00576
ACGAGTGCGTTCCCCATGTCGTAGGTACTC
+
BBBBB@ABCA@AAB:B>>?@@B8:;;9::@
@31DVS:00077:00580
AGCACTGTAGCTGTCACTAGTTACTTGT
+
==EEBBBBBBBB??BABBBBB@BCC@AA
@31DVS:00078:00598
ACGCTCGACATGCCCAGGTTACAGGAG
+
BGCCCCCCB@@>>=8<>,0,011;:AA
@31DVS:00080:00555
ACGCTCGACATGCCAGG
+
49994=9::1/,2*,,*
@31DVS:00080:00581
ACGCTCGACATGCCCAGGTACAGGAG
+
>BABBBBBBBABBC>@;;??@@@=@@
@31DVS:00082:00553
ACGAGTGCGTTCCCCATGTCGTAGGTACTC
+
@BBBBBFD;;2444/9881;<<00,//...
@31DVS:00086:00584
ACGCTCGACATGCCCAGGTACAGGA
+
9<<<=BBBA>>000,10,00:=D=@
@31DVS:00087:00569
ACGCTCGACATGCCCAGGTACAGGAGAGGCTG
+
BBBBBBBAA@@BBD>@@>?@CBB@B?>;:;?@
@31DVS:00088:00574
ACGCTCGACATGCCCAGGTACAGGAG
+
@@A9<9=<@@CCCC?BB=A:==A<>>
@31DVS:00091:00583
ACGAGTGCGTTCCCCATGTCGTAGGTACTC
+
BBBBBBCBCB@BBE:CCBBBCBCCAA@@BB
@31DVS:00093:00566
ATATCGCGACGGGTATGGAAGACTCTATAGA
+
>@<<<@@:4444649<B>?>A<8?<883<;4
@31DVS:00094:00569
ACGCTCGACATGCCCAGGTACAGGAG
+
BBABBCDCC?@@CC>AA>A9;;@>>>
@31DVS:00094:00570
CGTGTCTCTAGGCACAGGATTTTGTGTAG
+
CCCCBCB@@?A?@BCDB>9444-8?<>>@
@31DVS:00094:00574
ACGCTCGACATGCCCAGGTACAGGAG
+
BBBBBBBBB>>?DB<998:?@@C@B@
@31DVS:00096:00567
ACGCTCGACATGCCCAGGTACAGGAG
+
?CBBC:<<@@@>>>98857=@@E@AA
@31DVS:00099:00596
ACGCTCGACATGCCCAGGTACAGGAG
+
@ABBBBCBBBBBBB>?@=?@B?@@@B
@31DVS:00050:00620
ACGCTCGACATGCCCAGGTACAGGAG
+
ABBBCCCBBBB?>><;;<<@BDC@BB
@31DVS:00050:00624
ACGAGTGCGTTCCCCATGTCGTAGGTACTC
+
AABBBBCDAA>B@>7@??@?BB@@>;:::@
@31DVS:00050:00626
TCTCTATGCGCTCCACATGTCTAAGGT
+
=?=AAA@BCCCAA?ABBCCC@A@:<8;
@31DVS:00050:00638
ATATCGCGAGGGTATGGAAGACTCTAT
+
BB???AGCBBB>CB@??B?BCCCA???
@31DVS:00051:00603
TACTGAGCTACACACACAGAAAGATTGT
+
BBDBBBBB?BCCDC@A@CAAA<???=:;
@31DVS:00051:00616
ACGCTCGACATGCCCAGGTACAGGAG
+
BCBBBBDA@?BBBC>AA8:9@A@599
@31DVS:00052:00624
ACGCTCGACATGCCCAGGTACAGGAG
+
;9AAA@DB@99111,11,/:199@C@
@31DVS:00053:00639
ACGCTCGACATGTCCAGGTACAGGAG
+
BCBBBCBCBA@ACB?8:8?=A@A>@@
@31DVS:00054:00626
ACGAGTGCGTTCCCCATGTCGTAGGTACTC
+
ABBBBBCDCA?ACC7B8:8<???A;=::7>
@31DVS:00056:00637
ACGAGTGCGTTCCCCATGTCGTAGGTACTC
+
<CCCCCCBBA?BCB:C?@@?@@:957::7@
@31DVS:00057:00637
ACGCTCGACATGCCCAGGTACAGGAG
+
BAAABBBBBBBBBB=AAA@@CCC@CB
@31DVS:00058:00614
ACGCTCGACATGCCCAGGTACAGGAG
+
AA@BBBBBEBB@>@<;><>@CCD@BB
@31DVS:00059:00611
ACGAGTGCGTTCCCCATGTCGTAGGTACTC
+
>CBBBBDD?;5889/9>>@AAA@@=?AAAA
@31DVS:00059:00617
ACGAGTGCGTTCCCCATGTCGTAGGTACTC
+
BBABBCDDCCACCC8B@@@??@BC@C@A@A
@31DVS:00059:00618
ACGAGTGCGTTCCCCATGTCGTAGGTATC
+
<@>@@ABBCCACCC7@??:77A7734=3-
@31DVS:00060:00646
TAGTATCAGCCTCGCCAGAAGTTCC
+
994:@9988954=9::;9=6449:7
@31DVS:00061:00643
ACGCTCGACATGCCCAGGTACAGGAG
+
@BBBEBBBBBBBBB@AA?A@BCD@@@
@31DVS:00062:00623
ACGAGTGCGTTCCCCATGTCGTAGGTACTC
+
ACBBBBCBBB?ACH:B880;:://,/000/
@31DVS:00062:00632
ACGCTCGACATGCCCAGGTACAGGAG
+
BBBBBBCBB@@BCC>88::BBBC@@A
@31DVS:00063:00601
ACGCTCGACATGCCCAGGTACAGGA
+
ABBCCCBBCBBCAA@AC?@CDDC@C
@31DVS:00063:00603
TATCGCGAGGGTATGGAAGACTCTATAGAG
+
C@@DA@C@@@<@AAB@C@BB???;888?@;
@31DVS:00065:00633
ACGCTCGACATGCCCAGGTACAGGAG
+
BBBBBBBBBAABBB>?A?>@CCB@BB
@31DVS:00066:00610
ACGCTCGACATGCCCAGGTACAGGAG
+
@BBBBBCAA@?BBD>AA?@=@@D@BB
@31DVS:00066:00618
ACGAGTGCGTTCCCCATGTCGTAGGTACTC
+
ACBBBBDDDD?CB?8@@??????B?@????
@31DVS:00066:00639
ACGCTCGATGCCCAGGTACAGGAG
+
?BBBCBBBBB<B<BB@<<@@C@::
@31DVS:00066:00648
ACGAGTGCGTTCCCCATGTCGTAGGTACTC
+
?BBBBBBBECABBB8@;<??@?<;:<777?
@31DVS:00069:00628
AGCACTGTAGCTGTCACTAGTTACTTGT
+
9>B>>@BAABCCDA@ACECEC:D=A@C@
@31DVS:00069:00634
ACGAGTGCGTTCCCCATGTCGTAGGTACTC
+
@CB@AACDDC=>==49881<@<00,-/..3
@31DVS:00070:00610
TCTCTATGCGCTCCACATGTCTAAGGT
+
BGBC;:<BCCCEB@BAACCC;<<?A>A
@31DVS:00070:00634
ATATCGCGAGGTATGAAGACTCTAT
+
BA9<9@99465//...33...-00-
@31DVS:00070:00637
ATATCGCGAGGGTATGGAAGACTCTATA
+
CBBBBBCC@@@<@;;;?DBBCBCA84//
@31DVS:00070:00649
ACGAGTGCGTTCCCCATGTCGTAGGTATC
+
ACBBCBDCC;2///+1011:=<7737<66
@31DVS:00071:00605
ACGCTCGACATGCCCAGGTACAGGAG
+
ACBBBBBBBBBBBB>AA?@>BBC@@A
@31DVS:00072:00615
TACTGAGCTACACACACAG
+
4>99994944:444444..
@31DVS:00072:00622
ACGAGTGCGTTCCCCATGTCGTAGGTACTC
+
BCBBEBCC@@@ABB:B889<A???;:777=
@31DVS:00072:00629
TCTCTATGGGCTCCACATGTCTAAGGT
+
CDCC@@@BB@CDEBCCBBAA@BB?B?B
@31DVS:00073:00613
CGTGTCTCTAGGCACAGGATTTTGTGTAG
+
ADCCCBB?@>A?ABDBCA@@@=4898>AA
@31DVS:00073:00634
TACTGAGCTACACACACAGAAAGATTGGT
+
BBBCBBBB??BDCBCB?9311,7>>;>?A
@31DVS:00074:00635
ACGCTCGACATGCCAGTAGC
+
@ABBBCEBA11--+-***,*
@31DVS:00076:00648
ACGAGTGCGTTCCCCATGTCGTAGGTACTC
+
=AAAAAAACC?BBB:B>>>?BB??;?:77=
@31DVS:00077:00606
ACGAGTGCGTTCCCCATGTCGTAGGTACTC
+
BBABBBEDCE@BBC:CA@@?BB@@==;::?
@31DVS:00077:00608
TAGTATCAGCCTCCGCCATGACGAAGGTATTCC
+
494///6/..,//,198?ADAAAB>A=?771:4
@31DVS:00078:00616
CGTGTCTCTACGGCACAGGATTTTGTGTA
+
4?9=9AB999??>?@@>::86660//.,,
@31DVS:00082:00606
ACGAGTGCGTTCCCCATGTCGTAGGTACTC
+
?A?@A>99995844,49996::86646678
@31DVS:00082:00618
ACGCTCGACATGCCCAGGTACAGGAG
+
BB@AABCBB@@BBC>?><88==@=;9
@31DVS:00083:00609
ATCAGACACGGACACAGCAGAACACAC
+
DBBAACCBCC?AB:<;CCCCC@CC??B
@31DVS:00084:00621
ATCAGACACGGACACAGCAGA
+
434444999884444422***
@31DVS:00084:00638
TACTGAGCTACACACACAGAAAGATTAGT
+
AACBCCCB@<<<<<9>>>800,,*)((((
@31DVS:00085:00637
ATATCGCGAGGGTATGGAAGACTCTATA
+
BAEBBBBBCCC@C:;;@C;::<A<6=8=
@31DVS:00086:00601
ACGCTCGACATGCCCAGGTACAGGAGA
+
;;;AB@999A>8880884774487///
@31DVS:00086:00626
TACGAGCTACCACAC
+
////44444486///
@31DVS:00087:00628
ACGCTCGACATGCCCAGGTACAGGAG
+
BBBBBBCCCBAA?B>:757;>?A>@A
@31DVS:00089:00628
ACGCTCGACATGC
+
948=:9411//,0
@31DVS:00092:00633
ACGCTCGACATGCCCAGGTACAGGAG
+
B<<<@AC994>0..+..,../44248
@31DVS:00094:00632
ACGCTCGACATGCCCAGGTACCAGG
+
9@;999>>>99888/881./1,/22
@31DVS:00095:00618
ACGCTCGACATGCCCAGGTACAGGAG
+
ABBBCBCDD@@@DC>AB?AABBB@;;
@31DVS:00096:00646
ACGCTCGACATGCCCAGGTACAGGAG
+
BB99<@BA@>>99908813<=99598
@31DVS:00099:00609
ACGAGTGCGTTCCCCATGTCGTAGGTACTC
+
ADCAAACC@;6444/9888???77447776
@31DVS:00099:00610
ACGCTCGACATGCCCAGGTACAGGAG
+
<@AA<<=AA@@;;808@577944588
@31DVS:00099:00633
ACGCTCGACATGCCCAGGTACAGGAG
+
ABB?BAABB=>77767747=@996<A
@31DVS:00051:00671
ACGCTCGACATGCCCAGGTACAGGAG
+
BBBBBBCBB@?AEC??>@@?AAD@CC
@31DVS:00052:00663
ACGAGTGCGTTCCCCATGTCGTAGGTACTC
+
ACBBBBCABA?ACC:B@@@@@@??;=7:7=
@31DVS:00052:00697
TCTCTATGCGCTCCCACATGTCTAAGGTAC
+
44444443494449-488:AC=99=85:40
@31DVS:00052:00698
ACGAGTGCGTTCCCCATGTCGTAGGTACTC
+
ABBBCCCABA@ABB8B>?>AB???:<?=:7
@31DVS:00052:00699
ACGAGTGCGTCCCCATGTCGTAGGTACTC
+
BCBBDDCCBBBCC9C@@@AA@7747777>
@31DVS:00053:00690
ACGCTCGACATGCCCAGGTACAGGAG
+
DCBBCC@@ADBBBB>AA@A@CCC@?@
@31DVS:00054:00672
ACGCTCGACATGCCCAGGTACAGGAG
+
BBBBCBCCCDBA?A=<<<>@ECDAAB
@31DVS:00056:00687
ACGCTCGACATGCCCAGGTACAGGAG
+
BBBBBBBBBBBBBC@>>=?@AAA??@
@31DVS:00057:00664
ACGCTCGACATGCCCAGTACA
+
CAAAC><1111/88-333149
@31DVS:00058:00688
ACGCTCGACATGCCCAGGTACAGGAG
+
BBBCBBCCCB?ABEC:8::BBBCAEC
@31DVS:00059:00664
ACGCTCGACATGCCCAGGTACAGGAG
+
BBBBBBBBBAABCC=ABAB:<=GDCB
@31DVS:00060:00655
ACGAGTGCGTTCCCCATGTCGTAGGTACTC
+
BBBBBBCBCB@BCD:C:;;@@?@B=B;::A
@31DVS:00060:00660
ACGCTCGACATGCCCAGGTACAGGAG
+
?ACBCECCD:;1==600.1>>BBBCC
@31DVS:00060:00686
ACGAGTGCGTTCCCCATGTCGTAGGTACTC
+
BA@@BBCCCB=?>@6@@@AACABBAB;;;A
@31DVS:00060:00687
AGCACTGTAGCTGTCACTAGTTACTTGT
+
==BCACCC@AADDHBCCDCCB?AAA>BA
@31DVS:00060:00688
ACGCTCGACATGCCCAGGTACAGGAG
+
BDCCCAAAB>?99918858>@99599
@31DVS:00061:00670
ACGAGTGCGTTCCCCATGTCGTAGGTACTC
+
BBB@BBDCBB?BDB9C@??????@=@:;:B
@31DVS:00063:00686
CACTAGCGTCCCACATGTCTAG
+
,,,,,8:4444-44;;77///,
@31DVS:00065:00689
ACGCTCGACATGCCCAGGTACAGGAG
+
BBBBABBCBBBBBB<996:?@@A>@@
@31DVS:00066:00659
ACGAGTGCGTTCCCCATGTCGTAGGTACTC
+
BCBBBBCCDD@B@=6=7::>?>77477777
@31DVS:00066:00666
ACGCTCGACATGCCCAGGTACAGGAG
+
99>>;99?=;99>;6<<4774::=A=
@31DVS:00066:00696
ACGCTCGACATGCCCAGGTACAGGAG
+
ACCBCAAACBCAAB>@@?AACCEACC
@31DVS:00067:00687
ACGAGTGCGTTCCCCATGTCGTAGGTACTC
+
AACCCDCCCB;=994=788>>=7747777=
@31DVS:00068:00681
ACGAGTGCGTTCCATGTCGTAGGTACTC
+
BBBBBCC@DA7;7;AAA@@?A@=@::::
@31DVS:00070:00661
ACGCTCGACATGCCCAGGTACAGGAG
+
ACBBBBBCBBBBBB><>=@BCDGABB
@31DVS:00070:00662
ACGCTCGACATGCCCAGGTACAGGAG
+
AABBCCCBBB?BBC@@>=@CCCC@CC
@31DVS:00072:00671
ACGAGTGCGTTCCCCATGTCGTAGGTACTC
+
BC??ABCDDC@BCC8B@@@ABAAC@D;;;?
@31DVS:00073:00675
ACGCTCGACATGCCCAGGTACAGGAG
+
BEABBBBBCCBA@@<798:<BBDBCC
@31DVS:00073:00684
ACGAGGTGCGTTCCCCATGTCGTAGGTACTC
+
BCBBB?BBCDB@ABC9C???CBBBC@B:;:A
@31DVS:00074:00660
ACGCTCGACATGCCCAGGTACAGGAG
+
@B?@@@@@BBBBCC@>><<<AAB@AB
@31DVS:00074:00687
ACGCTCGACATGCCCAGGTACAGGAG
+
CD@@ACD<<<AA??<;;6;BAABBCH
@31DVS:00074:00699
TCTCTATGCGCTCCACATGTCTAAG
+
666>>AA?A@BD@6;449:4///,/
@31DVS:00076:00675
ACGAGTGCGTTCCCCATGTCGTAGT
+
@CC;9=DBAD5999/988000./..
@31DVS:00076:00686
CGTGTCTCTAGAGACAG
+
94444446//......7
@31DVS:00076:00695
ACGCTCGACATGCCCAGGTACAGGAG
+
AAABCAAAABBBCC???>A?AAC@:;
@31DVS:00077:00661
TAGTATCAGCCTCGCCATGACGAAGGTATTCC
+
CCDEDCC@@@?ABAA@ABBCCCC@C@CCC=@=
@31DVS:00078:00675
ACGCTCGACATGCCCAGGTACAGGAG
+
AB?@@AACBBBBBB=CA@A@DED@BB
@31DVS:00079:00681
ACGCTCGACATGCCCAGGTACAGGAG
+
BBCBBCEC@>>99908848>@@B?BA
@31DVS:00079:00698
ACGAGTGCGTTCCCCATGTCGTAGGTACTC
+
ACBBBBBBCB@BCC:B>?@?A?6657777?
@31DVS:00080:00657
CGTGTCTTAGCACGAGA
+
ACCA96:,1-,,,,,*(
@31DVS:00080:00668
ACGCTCGACATGCCCAGGTACAGGAG
+
@CBBCBBCBBBA??=:76:@BBCAAA
@31DVS:00081:00668
ACGAGTGCGTTCCCATGTCG
+
CCC@8949442//+/..,,,
@31DVS:00081:00694
ACGCTCGACATGCCCAGGTACAGGAG
+
CBBDCCCDB@@899188687999699
@31DVS:00083:00681
ACGCTCGACATGCCCAGGTACAGGAG
+
BCBBBCCCCBBBBB>?>>A=AACBCB
@31DVS:00084:00658
ACGCTCGACATGCCCAGGTACAGGAG
+
BCBAACCCB???BB@A@?A@BBC@;;
@31DVS:00085:00688
ACGCTCGACATGCCCAGGTACAGGAG
+
BBABBBBCCBBBBB@>><>:?ABE>>
@31DVS:00085:00698
ACGAGTGCGTTCCCCATGTCGTAGGTACT
+
ABBBCABA?@5888/9880;;7//,....
@31DVS:00086:00667
ACGAGTGCGTTCCCCATGTCGTAGGTACTC
+
<=>>>@@?A@<???4>>>?@?<00,00.//
@31DVS:00086:00683
TGATACGTCTCCTCTTAGCTTACTCA
+
44444499994284/,///,*,**,,
@31DVS:00086:00698
ACGAGTGCGTTCCCCATGTCGTAGGTACTC
+
>BBBB@AABA?ABB:B???ABBAB=A:::?
@31DVS:00087:00683
ACGAGTGCGTTCCCCATGTCGTAGGTACTC
+
BBBBBBBBCC@BBC:C@@@BCBBCAG<<;A
@31DVS:00089:00674
ACGCTCGACATGCCCAGGTACAGGAG
+
BBBBBBBCBA@ABB???=><@AC@BB
@31DVS:00089:00686
TACTGAGCTACACACACAGAAAGATTGGT
+
BBBCCCBEBBA@ABBB@A@EC?C??;>11
@31DVS:00089:00696
TCTCTATGCGCTCCACATGTCTAAGGT
+
BCCEABBBCDBCB@BBBCCC@AAAB?B
@31DVS:00090:00699
ACGAGTGCGTTCCCCATGTCGTAGGTACTC
+
@BBABBBBBB@BCB:B9::?<<7747777>
@31DVS:00091:00653
ACGAGTGCGTTCCCCATGTCGTAGGTACTC
+
BBBBBBCCBBEBCC:CBDBBB@?CAG@@AB
@31DVS:00091:00685
ACGAGTGCGTTCCCCATGTCGTAGGTATC
+
ACBBB@CBEC@CCB7@99:9?=7747==;
@31DVS:00092:00666
TGATACGTCTCCTTCCTTAGTTACTTCA
+
CDCBDEC;;<B>>5;8;>BABDCEC@CC
@31DVS:00092:00669
ACGCTCGACATGCCCAGGTACAGGAG
+
?BBBBBB@@==?CB@AA?A?BCC@BB
@31DVS:00095:00666
ACGCTCGACATGCCCAGGTACAGGAG
+
ACBDCCC@B@@BCC@@?=>7;;B>>@
@31DVS:00097:00659
ACGAGTGCGTTCCCCATGTCGT
+
BBC;9;@@996111*/...444
@31DVS:00098:00661
ACGAGTGCGTTCCCCATGTCGTAGGTACTC
+
ABBCBBCABA@ABC:C@@@?????;===77
@31DVS:00099:00687
TACTGAGCTACACACACAGAAAGATTGGT
+
AAABBBB@@@AABCBBBB99959?;>B::
@31DVS:00050:00713
ACGAGTGCGTTCCCCATGTCGTAGGTACTC
+
<CBBBBCBCB?@CC:B>?@@A@7637777=
@31DVS:00050:00743
TAGTATCAGCCTCGCCATGACGAAGGTATTCC
+
BEDAAADA@@>BA<<8=BBBC<;9<?AAA?A?
@31DVS:00053:00719
ACGCTCGACACTGCCCA
+
9999<91111/////+/
@31DVS:00053:00731
ACGCTCGACATGCCCAGTACAGGA
+
AAACCCCCB>>111,00../4:99
@31DVS:00053:00734
ACGAGTGCGTTCCCCATGTCGTAGGTACTC
+
ACBBBCCEFC@CCC:B::;@B@@@=@77:7
@31DVS:00053:00738
ACGCTCGACATGCCCAGGTACAGGAG
+
BBBBBCDCCCBBBC@AA?C?BGCABB
@31DVS:00054:00724
ACGCTCGACATGCCCAGGTACAGGAG
+
BA@ABBBC@BBBBB@>><><@CC@@A
@31DVS:00054:00731
ACGCTCGACATGCCCAGGTACAGGAG
+
AABBCEDCC?@?EI@@@=@AABB>BB
@31DVS:00055:00714
ACGCTCGACATGCCCAGGTACAGGAG
+
BBBBBBBCB@ABBB<>>>>=BBD@AA
@31DVS:00059:00707
ACGCTCGACATGCCCAGGTACAGGA
+
CC@@B@91111-000,,*../4:89
@31DVS:00062:00718
ACGCTCGACATGCCCAGGTACAGGAG
+
;BCCC@AACABA@>:775:ACCC@CC
@31DVS:00062:00748
ACGCTCGACATGCCCAGGTACAGGAGACT
+
BC@@@CCCCBABBB>998:BABCAAAABA
@31DVS:00063:00716
ACGAGTGCGTTCCCCATGTCGTAGGTAT
+
BCBBBAAABA5888/9880;<<00,00.
@31DVS:00063:00722
TCTCTATGCGCTCCACATGTCTAAGGT
+
99:99BBCGCBCC>BBA<99A>><>59
@31DVS:00064:00710
ACGCTCGACATGCCCAGGTACAGGAG
+
BCBABAA?;4989908868=B9<:<@
@31DVS:00064:00742
ACGCTCGACATGCCCAGGTACAGGAG
+
BCCBCCCCC;<;CD?@@>@@CDIC<<
@31DVS:00066:00701
ACGCTCGACATGCCCAGGTACAGAG
+
BBBBAAACBBBBBB>775:?@ABCC
@31DVS:00066:00721
ACGCTCGACATGCCA
+
9499499881/*00*
@31DVS:00066:00728
ACGAGTGCGTTCCCCATGTCGTAGGTACTC
+
BBAAACCCDC@BBB9C???:;:?B=@?@??
@31DVS:00066:00735
ACGAGTGCGTTCCCCATGTCGTAGGTACTC
+
@AAAAA@BCC?B@=6838888777377161
@31DVS:00069:00738
ACGAGTGCGTTCCCCATGTCGTAGGTACTC
+
@CB@AAGDCB=>==6?<?>>>>77477777
@31DVS:00069:00748
CGTGTCTCTAGGCACAGGATTTTGTGTAG
+
BCCEAAB?B@@=@CCCDBDCCC9;<;@AA
@31DVS:00070:00714
ACGCTCGACATGCCAGGTACAGGAG
+
AACECCD<911--+--*,279?==@
@31DVS:00070:00717
ACGAGTGCGTTCCCCATGTCGTAGGTACTC
+
BB@@ABC@F@@ABC:B@@@@@??B>A:::?
@31DVS:00070:00728
TACTGAGCTACACACACAGAAAGATTGGT
+
BBCDBBBA??BBCFCBBB733,6<;:<;@
@31DVS:00070:00736
ACGAGTGCGTTCCCCATGTCGTAGGTACTC
+
BB@BBBDDCC=?>@6@AAB@@@AA@C;>>B
@31DVS:00070:00749
ACGCTCGACATGCCCAGGTACAGGAG
+
BBBCCCCCBBABCB>??>??BDC@BB
@31DVS:00071:00714
ACGCTCGACATGCCCAGGTACAGGAG
+
BCCBCCDCDAA???>798:ABBDACC
@31DVS:00071:00739
ACGAGTGCGTTCCCCATGTCGTAGGTACTC
+
BCBBBCCCA@>@CC9C@@@@@??B>@ABAA
@31DVS:00071:00740
ACGCTCGACATGCCCAGGTACAGGAG
+
BBBBBBBBCDBCCB=AAAA?BCF@BB
@31DVS:00072:00722
ACGAGTGCGTTCCCCATGTCGTAGGTACTC
+
BBBBB@CBDC?BBB9@<9::??<>;@777=
@31DVS:00073:00728
ACGCTCGACATGCCCAGGTACAGGAG
+
BBAAAAACCBB98808748BBCBC<<
@31DVS:00074:00700
ACGAGTGCGTTCCCCATGTCGTAGGTACTC
+
?BBBB@CBECEBCC:A<@@AAA??=@:::=
@31DVS:00075:00711
ACGCTCGACATGCCCAGTACAGGA
+
@@:;<991@11---*,,../:@@8
@31DVS:00077:00703
TCTCTAGCGCTCCCACATGTCTAAGGT
+
//////46////656.3499///,/,/
@31DVS:00077:00708
ACGCTCGACATGCCCAGTACAGGAG
+
ABBBBBBCCBC9985..1:;ABEDC
@31DVS:00078:00702
ACGCTCGACATGCCCAGGTACAGGAG
+
A@BBCC:<<CCCCG@@@=@AAABAA@
@31DVS:00078:00716
ACGAGTGCGTTCCCCATGTCGTAGGTACTC
+
<ACBBBCBC@5888/9880<;://,//...
@31DVS:00080:00708
AGCACTGTAGCTGTCACTAGTTACTTGT
+
<CCEC@BBCCCCBBBCCBBBB?CCD@BB
@31DVS:00080:00709
TAGTATCAGCCTCGCCACTGACG
+
444:94943924444:4:499B1
@31DVS:00081:00709
TTACTGAGCTACACACACAGAAAGATTG
+
9299449=BC<;9B99981.0.+.,,22
@31DVS:00081:00722
CGTGTCTCTAGGCACAGGATTTTGTGTAG
+
<EFBAAA9<;A@CCCCEBCBCB9;<;@AB
@31DVS:00081:00739
ACGCTCGACATGCCCAGGTACAGGAG
+
?@B@ABBCB@?ADC@@?>@BCCC@CC
@31DVS:00081:00749
ACGCTCGACATGCCCAGGTACAGGAG
+
@@?@AAAABBBBBB?>><>@DBC@BB
@31DVS:00082:00707
ACGAGTGCGTTCCCCATGTCGTAGGTACTC
+
BCAACCCCBA?@@=7@@@@@CBBB?B?:::
@31DVS:00082:00724
ACGCTCGACATGCCCAGGTACAGGAG
+
@AAAABBCB@=@BC@A@?ACCCD@AA
@31DVS:00082:00727
ACGCTCGACATGCCCAGGTACAGGAG
+
@@BBBBBCBDBBBB?AA?C@BEC@AB
@31DVS:00082:00732
TAGTATCAGCCTCGCCCATGACGAAGGTATTCC
+
CCDECBCBBB=AAAAA>ABBBCCC?B?A;:7;?
@31DVS:00083:00700
ATCAGACACGGACACAGCAGAACACAC
+
??@ABCABBB@@@@BAABBBB?AA>?@
@31DVS:00083:00701
ACGCTCGACATGCCCAGGTACAGGAG
+
BAABEBBCBBABBC@?>=><@CCABB
@31DVS:00083:00710
ACGAGTGCGTTCCCCATGTCGTAGGTACTC
+
@CBBB@CBDC@BCB9CAAAAAA??<@:::?
@31DVS:00084:00704
ACGCTCGACATGCCCAGGTACAGGA
+
@A@@ACCA@@@99908>;>=>9969
@31DVS:00084:00716
ATCAGACACGGACACAGCAGAACACAC
+
A;<<CCA@A@>@@@AACBABA=;;:A?
@31DVS:00084:00730
TAGTATCAGCCTCGCCATGACGAAGGTATTCC
+
BCCEBBC@@@?AC;;;<ECCCCB@BA?BB8;6
@31DVS:00085:00737
ACGAGTGCGTTCCCCATGTCGTAGGTAC
+
9<BBCEBCCC@DBB89;;0<;://,...
@31DVS:00085:00747
TACTGAGCTACACAC
+
4499998444444/0
@31DVS:00086:00706
ACGCTCGACATGCCCAGGTACAGGAG
+
BBBBBAAAABABBB>AA>@@BBB???
@31DVS:00086:00714
ACGAGTGCGTTCCCCATGTCGTAGGTATC
+
<A@AAADCGC==994>780;<<00,0<5.
@31DVS:00087:00732
TCTCTATGGCGCTCCACATGTCTAAGGT
+
CCCCBBBB@CCBBB@BCCCAAABABC@B
@31DVS:00088:00712
ATCAGACACGGACACAGCAGAACACAC
+
;;ABBCC9<<=@>@C@9998858?777
@31DVS:00088:00722
GACGCTCGACATGCCCAGGTACAGGAG
+
ADCBBBBBCBBBBBB>AA>BBCCCBAA
@31DVS:00090:00703
ACGAGTGCGTTCCCCATGTCGTAGGTACTC
+
@BB@BBDDBA?BCB8BAAABBBBCAC;;;@
@31DVS:00090:00715
ACGCTCGACATGCCCAGTACAGGAG
+
CBBCCC@@>>911<80000-/:5:1
@31DVS:00090:00718
TACTGAGCTACACACACAGAAAGATTGGT
+
=?@A@@@<<<ABB@A=<<AAB>@??>?47
@31DVS:00090:00730
ACGCTCGACATGCCCAGGTACAGGAG
+
BBABBBCCB???BC@AA?A?AAA@@@
@31DVS:00091:00712
ACGCTCGACATGCCCAGGTACAGGA
+
ACCCCCE=<11111+.0,31=?C@:
@31DVS:00092:00720
ACGAGTGCGTTCCCCACTGTCGTAGTAGTC
+
BCC?>@@??=5999/4433377;1711661
@31DVS:00093:00745
ACGCTCGACATGCCCAGGTACAGGAG
+
;CCGCBCBCBBBBB>AA@A@DCC@BB
@31DVS:00094:00735
ACGCTCGACATGCCCAGGTACAGGAG
+
>BBBCBCDCBBBBB=@C@B>BBB@AA
@31DVS:00095:00708
ACGCTCGACATGCCCAGGTACAGGA
+
CA9;<@@9998944-33131444:4
@31DVS:00095:00744
ACGCTCGACATGCCCAGGTACAGGAG
+
?;<<BCBBA>9944-3313144424;
@31DVS:00096:00743
ACGAGTGCGTTCCCCATGTCGTAGGTACTC
+
BB?ABBC@A@@ABC>C?:;:@@=<:=777=
@31DVS:00097:00700
ACGAGTGCGTTCCCCATGTCGTAGGTACTC
+
BEB::<GEFC@CCC:AAAABB?998;677=
@31DVS:00098:00708
CGTGTCTCTAGGCACAGGATTTTGTGTAG
+
CABBCB@?@BB=@ABBE?9999/9@>>=>
@31DVS:00099:00744
TAGTATCAGCCTCGCCATGACGAAGGTATTCC
+
CCBAACC;;<DBBAABACCBAA@?B@ABB6:4
@31DVS:00050:00751
ACGAGTGCGTTCCCCATGTCGTAGGTACTC
+
?BBBB@@ABA@ACB:B8::@>=7747777>
@31DVS:00050:00783
ACGCTCGACATGCCCAGGTACAGGAG
+
BBABBCCCDDBB@A=@@>A@CCD@??
@31DVS:00050:00796
ACGCTCGACATGCCAGGTACAGGA
+
CCBBB9;999>11-10,.36442/
@31DVS:00051:00787
ACGAGTGCGTTCCCCATGTCGTAGGTACTC
+
BCB?@ACBCB@CCC9CBCAABBA@=@:::?
@31DVS:00052:00794
ACGCTCGACATGCCCAGGTACAGGAG
+
@A@@@@@CBBBBBB?AA?B=AADACB
@31DVS:00053:00781
ACGCTCGACATGCCCAGGTACAGGAG
+
ABABBCCBBBBBBB>AA?A?BGC@BC
@31DVS:00053:00783
TCTCTATGCGCTCCACATGTCTAAGGT
+
CFCCCCCCCDBBB?BBAB@@;99<@69
@31DVS:00054:00752
ACGAGTGCGTTCCCCATGTCGTAGGTACTC
+
ABBBBAABCB@BCC:B8;:ABBAB?A:::?
@31DVS:00055:00783
ACGAGTGCGTTCCCCATGTCGTAGGTACTC
+
CCBAABCBCB@ACC:B8;;@>>77477671
@31DVS:00058:00779
ACGCTCGACATGCCCAGGTACAGGAG
+
BBABBBBCB??ACB@@@>@DCCCABB
@31DVS:00060:00786
ATATCGCGAGGGTATGGAAGCACTCTAGAG
+
@?;;9ABB>@@<@@;:;>=00/..420003
@31DVS:00061:00784
ATATCGCGAGGGTATGGAAGACTCTATA
+
9::<<BBBA@@>B;;;BC@DCBBB;/++
@31DVS:00062:00754
ACGAGTGCGTTCCCATGTCGTAG
+
<<;;@@@@99699143333311.
@31DVS:00063:00762
ACGAGTGCGTTCCCCATGTCGTAGGTACTC
+
;=@AABB@@?6999-9?8337611016111
@31DVS:00063:00784
ACGCTCGACATGCCCAGGTACAGGAG
+
?BBBCEAAABABBC>AA?B>CCCBBB
@31DVS:00063:00797
ACGCTCGACATGCCCAGGTACAGGAG
+
BCBCECDCB??@BC?::;;ABCB=@@
@31DVS:00064:00784
ACGCTCGACATGCCCAGGTACAGGAG
+
=BBBAABCBBBBBB@?@>?@CCC@BB
@31DVS:00066:00780
ACGAGTGCGTTCCCCATGTCGTAGGTACT
+
BBBBB@AABA@AAC:B?@??A>;?>:/00
@31DVS:00067:00753
ACGCTCGACATGCCCAGGTACAGGAG
+
BBBBBBAAABBBBB>AA>A?AAC@BB
@31DVS:00068:00788
ACGAGTGCGTTCCCCATGTCGTAGGTACT
+
@AC@AAGCCC@BBB9=7:079:00,00/0
@31DVS:00068:00793
AGCACTGTAGCTGTCACTAGTTACTTG
+
BBCEBABCCBBABBBCA@?=7;>9969
@31DVS:00069:00784
ACGCTCGACATGCCCAGGTACAGGAG
+
BBBBBBBCBBBBBB?@?=?@CBC@?A
@31DVS:00070:00780
ACGCTCGACATGCCCAGGTACAGGAG
+
CC@@AA<<9991;;800,.4749249
@31DVS:00071:00756
ACGAGTGCGTTCCCCATGTCGTAGGTACTC
+
B@?BBBCBCB@BDC9C@@@@@?AC@B;;;B
@31DVS:00071:00771
ACGCTCGACATGCCCAGGTACAGGAG
+
@BBBBBBBCBB?=>:<<=@ACCC@CB
@31DVS:00071:00792
ACGAGTGCGTTCCCCATGTCGTAGG
+
BAABBBC?::2444/9881:;;00,
@31DVS:00073:00753
ACGCTCGACATGCCCAGGTACAGGAG
+
BBABCCCCCBABBB?998;?BBC@BB
@31DVS:00074:00792
CGTGTCTCTAGGACA
+
////44/,,,2*,,.
@31DVS:00075:00769
ACGAGTGCGTTCCCCATGTCGTAGGTACTC
+
CBBBB@CCDF?BA@8=7:8>>>77477777
@31DVS:00076:00769
ACGCTCGACATGCCCAGTAAGCAGGAG
+
@B;<<@@@A991--+-***)**22206
@31DVS:00076:00782
ACGCTCGACATGCCCAGGTACAGGAG
+
@CBBBAACBBBBBB=AA?BADCB@CC
@31DVS:00079:00752
AGCACTGTAGCTGTCACTAGTTACTTGT
+
@BAB@@ABCCCC?@@DCBBCD@C??=@@
@31DVS:00079:00771
ACGCTCGACATGCCCAGGTACAGGAG
+
BBBBBAAABBBCBB>888:CCCGBBB
@31DVS:00079:00784
ACGCTCGACATGCCCAGGTACAGGAG
+
BBBBAAAABBBBBB>BB@B>BBC@AA
@31DVS:00081:00782
ACGCTCGACATGCCAGACAGACAG
+
AB9:>AB@B9998437311111..
@31DVS:00081:00796
ACGCTCGACATGCCCAGGTACAGGAAG
+
BBABBBCBB@BBBC@@?=@8@AA>A=@
@31DVS:00082:00766
ACGCTCGACATGCCCAGGTACAGGAG
+
BDCCDCCBABBA??<;;58?A9<89@
@31DVS:00082:00780
ATCAGACACGGACACAGCAGAACACAC
+
A?BBBBBBBB@BBCBCCBB??>@CC@B
@31DVS:00082:00792
ACGAGTGCGTTCCCCATGTCGTAGGTATC
+
DCBBBCCCA;6944/8788??>7747=66
@31DVS:00083:00772
CGTGTCTCTAGGCACAGGATTTTGTGTAG
+
BDCCBBBB??@@CCCCCACCCC9;<;?@A
@31DVS:00084:00753
ACGCTCGACATGCCCAGGTACAGGAG
+
@BBBBBBCB?=ABB@?>=>>CCCB@@
@31DVS:00085:00764
ACGCTCGACATGCCCAGGTACAGGAG
+
CBBCCCCC@>>99918858=??@=@A
@31DVS:00086:00774
ACGCTCGACATGCCAGGTACAGGAG
+
ABBBCCBCCBBBBB@B@B>BBD@@?
@31DVS:00087:00750
ACGCTCGACATGCCCAGGTACAGGAG
+
=@?AAAAAAAABBB>??=??AAC@:9
@31DVS:00087:00786
ACGAGTGCGTTCCCCATGTCGTAGGTACTC
+
BB>@ABCBCB@BBC:C@@@BBBBC@C:;:?
@31DVS:00088:00786
ACGCTCGACATGCCCAGGTACAGGAG
+
BB99<>=11/8/88-33136444244
@31DVS:00088:00792
ACGCTCGACATGCCCAGGTACAGGAG
+
BB@BBBBCCDBBBB=@A>><AAC@DD
@31DVS:00088:00797
ACGAGTGCGTTCCCCATGTCGTAGGTACTC
+
BBAABCCCCB=?==6@?@@@CCBB>B:::?
@31DVS:00089:00751
ACGAGTGCGTTCCCCATGTCGTAGGTACTC
+
ABB@BBFCB?=@@=4>>?@ABBBD@B;<:B
@31DVS:00093:00770
ACGAGTGCGTTCCCCATGTCGTAGGTACTC
+
DCBBBCCDFE@BBB:A>>>>A>7799/000
@31DVS:00094:00750
ATATCGCGAGGGTATGGAAGACTCTAT
+
AABDBCCCBBB@B???@C@CCCDC?:9
@31DVS:00050:00823
ATGCTCGACATGCCCAGGTACAGGAG
+
CA:::BCCCBABBC>CB?B?ADHFAA
@31DVS:00051:00806
ACGAGTGCGTTCCCCATGTCGTAGGTACTC
+
?BBBBBBBBB@BHEAF@;;:@@=<:=7:7?
@31DVS:00051:00835
ACGCTCGACATGCCCAGGTACAGGAG
+
DCBBCCCCDCBAAA=BB?B=AADCCC
@31DVS:00051:00841
ACGCTCGACATGCCCAGGTACAGGAG
+
ABABBBCBDCBBBB?AA?A?BBDAAA
@31DVS:00053:00803
ACGCTCGACATGCCCAGGTACAGGAG
+
BB??AA@BCCB@@@=?CBC>BBC@AA
@31DVS:00055:00807
ACGAGTGCGTTCCCCATGTCGTAGGTACTC
+
BCBBBBCCDC@BDB9?9::@A@=?:=7777
@31DVS:00056:00819
ACGCTCGACATGCCCAGGTACAGGAG
+
BBBBBEBCCBBBBB?@A>B=AAGACC
@31DVS:00057:00800
TACTGAGCTACACACACAGAAAGATTGGT
+
BBC::;CCBBBBECCBAA773,7;;:?;?
@31DVS:00057:00804
TGATACGTCTCCTTCCTTAGTTACTTCA
+
BBBBCBB=>ACAB@B=@=@CCACDC@BB
@31DVS:00057:00846
ACGAGTGCGTTCCCCATGTCGTAGGTACTC
+
BAA?@BCCA?6444/9888>??77477111
@31DVS:00060:00844
ACGAGTGCGTTCCCCATGTCGTAGGTACTC
+
?>BBBAAABA@ABC:B888@A?69577777
@31DVS:00062:00840
ACGAGTGCGTTCCCCATGTCGTAGGTACTC
+
@BBBBBDB?96444-9>>>>?===:=777=
@31DVS:00062:00843
ACGCTCGACATGCCCAGGTACAGGAG
+
BEBBBAAABBBBBB>BB@B8::DA??
@31DVS:00063:00809
CGTGTCTCTAGGCACAGGATTTTGTGTAG
+
ABCCCBBBBBCABECCBA@@@@4899>>B
@31DVS:00064:00817
TCTCTATGCGCTCCACATGTCTAAGGT
+
ACCC?@@BBCCCE@CCBCCC?@@@C?C
@31DVS:00064:00820
ACGAGTGCGTTCCCCATGTCGTAGGTACTC
+
@CBBB>?ACC@BBD:B9::BBB??=@::7>
@31DVS:00065:00800
TGATACGTCTCCTTCCTTAGTTACTTCA
+
;:<CCCCBBBB@BBFDC@CCC@CFC@CC
@31DVS:00065:00811
ACGAGTGCGTTCCCCATGTCGTAGGTACTC
+
ACBBBBCCBB?BBB7@;@?@A=//,00000
@31DVS:00065:00843
ACGAGTGCGTTCCCCATGTCGTAGGTACTC
+
;CCBBCAAAB@BCC:B8::>>://,00007
@31DVS:00065:00846
ATATCGCGAGGGTATGGAAGCACTCTAG
+
9?944444444-4478=D;33166630-
@31DVS:00067:00838
ACGCTCGACATGCCCAGGTACAGGAG
+
AA?A@CCD?>999918848???C>BA
@31DVS:00068:00808
ACGAGTGCGTTCCCCATGTCGTAGGTACTC
+
CCAAABDEF@6998/9>@@BBBBB@B;<;?
@31DVS:00068:00823
ACGCTCGACATGCCCAGGTACAGGA
+
?CBBA@@@A@?BBC@998;?@@@>A
@31DVS:00068:00829
ACGAGTGCGTTCCCCATGTCGTAGGT
+
;B@@@;99A@6999,98300;7//,.
@31DVS:00068:00832
ACGCTCGACATG
+
1////4;99481
@31DVS:00068:00842
ACGCTCGACATGCCCAGGTACAGGAG
+
BBBBBBBCDBB@@A=@?>A?BDCABB
@31DVS:00070:00812
TCTCTATGCGCTCCACATGTCTAAGGT
+
99/6/1/./449>;9899BA><<-1,1
@31DVS:00070:00842
ACGCTCGACATGCCAGTAGC
+
BCBBECDB@1111-0-((**
@31DVS:00072:00805
ACGCTCGACATGCCCAGGTACAGGAG
+
BBABBBBCCBA?=>:;;<A@CCD@BB
@31DVS:00072:00807
ACGCTCGACATGCCAGTACAGGA
+
AB@@A@@@B11--+,,,069:94
@31DVS:00075:00802
ACGCTCGACATGCCCAGGTACAGGAG
+
BBABBBBCCCBAAA=>>>><AAC@?@
@31DVS:00076:00824
ACGCTCGACATGCCCAGGTACAGGAG
+
BCAAABBABBBBCC=@?>A@CDCAAA
@31DVS:00080:00828
ACGAGTGCGTTCCCCATGTCGTAGGTACTC
+
BCAABBDCCC@DBA6@<<@AAA??=@:7:?
@31DVS:00081:00815
ACGCTCGACATGCCCAGGTACAGGA
+
BBBBBBBCBBBBBB@AA?A?BBD@C
@31DVS:00084:00803
ACGCTCGACATGCCCAGGTACAGGAG
+
@BBBEBBCCBBAAB=@B@B@CDCABB
@31DVS:00084:00845
TCTCTATGCGCTCCACATGTCTAAGGT
+
CCAAABBCCCDCC@9<<CCA@@@>A=@
@31DVS:00085:00830
ACGCTCGACATGCCCAGGTACAGGAG
+
BBBBBBACCCBA@A=>?>AACEF@BC
@31DVS:00088:00839
ACGCTCGACATGCCCAGGTACAGGAG
+
BCBBBCDBB9:8>>98858?AEBAAA
@31DVS:00089:00805
ACGAGTGCGTTCCCCATGTCGTAGGTACTC
+
BBBBBCCBBB@CCC:CBAAA@??@=@:::?
@31DVS:00091:00832
ACGGAGTGCGTTCCCCATTGTCGTAGGTACTC
+
BBA?BBCBBCD?CCC:@@=@AA????:=7777
@31DVS:00094:00815
ACGAGTGCGTTCCCCATGTCGTAGGTACTC
+
?CBACBCCEBABBB8B@@@AAA@A>@:::B
@31DVS:00095:00803
CGTGTCTCTAGGGACAGGATTTTGTGTAG
+
ABBBB;<<AAAG?BBAA<@>>>2777789
@31DVS:00096:00827
ACGAGTGCGTTCCCCATGTCGTAGGTACTC
+
<B@@ACCCCB>BA>4??:88>@773:=777
@31DVS:00097:00843
TAGTATCAGCCTCGCCACTGACGAAGGTATTCC
+
4=9AB<<;@A><<467/////8/.,39733568
@31DVS:00098:00804
ACGCTCGACATGCCCAGGTACAGGAG
+
@AA@@@ACBBBBBB>BB@B>BBB@BB
@31DVS:00098:00844
ACGCTCGACATGCCCAGGTACAGGAG
+
ABBBBBBBB>@ACB@8888@??@@AB
@31DVS:00099:00815
ACGAGTGCGTTCCCCATGTCGTAGGTACT
+
BBBBBBBBCA@BCC:B99:;<?7737777
@31DVS:00053:00852
ACGAGTGCGTTCCCCATGTCGTAGGTACTC
+
ABABDCDBB?;=994=8:8???77477777
@31DVS:00054:00855
ACGAGTGCGTTCCCCATGTCGTAGGTACTC
+
BBAABBCBBA@AAC:BA897??==;>7777
@31DVS:00057:00865
ACAAGTGCGTTCCCCATGTCGTAGGTACTC
+
@AC@CCCCBA@ACB:A?@ACBC??;<8888
@31DVS:00058:00853
ACGAGTGCGTTCCCCATGTCGTAGGTACTC
+
BBBBBBCCBB=@@=4>888?@>>@>777>>
@31DVS:00059:00867
ACGCTCGACATGCCCAGGTACAGGAG
+
AAAABBCCDCB9996:<;B@CCCACA
@31DVS:00061:00869
ACGCTCGACATGCCCAGGTACAGGAG
+
=BBBBBBNJCCCBA<::6:AABCABB
@31DVS:00063:00861
ACGCTCGACATGCCCAGGTACAGGAG
+
BBBBBCBCCBBA??<<<<>@CBCCAA
@31DVS:00064:00878
ACGAGTGCGTTCCCCATGTCGTAGGTACTC
+
BBBBBCFCA?=@@@7A@@AABBAB@C;>>A
@31DVS:00065:00866
ACGAGTGCGTTCCCCATGTCGTAGGTACTC
+
BBB?@ABCCC@BDD:B8::@CC?A>A:::?
@31DVS:00065:00871
ACGCTCGACATGCCCAGGTACAGGAG
+
DCBBBCCB@>>99918847799=911
@31DVS:00066:00851
ACGCTCGACATGCCCAGGTACAGGAG
+
BBABCBCCBCBCBB=><<>>?AAB;<
@31DVS:00068:00866
ACGAGTGCGTTCCCCATGTCGTAGGTACTC
+
BBBBB@CBCD?BBB9B?@@@BAAC@C@@BB
@31DVS:00068:00886
ACGCTCGACATGCCCAGGTACAGGAG
+
AA@BBBBCCCBBBB?AA>A@AAA@BB
@31DVS:00068:00890
ACGCTCGACATGCCCAGGTACAGGAG
+
BBABBBBBBBBBBB@??=>@BCD@AA
@31DVS:00070:00851
ATATCGCGAGGGTATGGAAGACTCTATA
+
BB@@@CCCCBC?CBAA@C@CCAAA?955
@31DVS:00071:00863
ACGAGTGCGTTCCCCATGTCGTAGGTACTC
+
AABBBBAABA@BCC:A9::>?>7747777=
@31DVS:00071:00882
ACGCTCGACATGCCCAGGTACAGGAG
+
ABABBEBAABABBC??><>CCCD?B@
@31DVS:00072:00851
ACGAGTGCGTTCCCCATGTCGTAGGTACTC
+
@AB@@AECECABBA7@:;8???77377111
@31DVS:00072:00857
ACGCTCGACATGCCCAGGTACAGGAG
+
BCBABBBDDBBBCC@:::;CCFDBCD
@31DVS:00075:00851
TCTCTATGCGCTCCCACATGTCTAAGGT
+
4444444344449C>CBBCCB<;46428
@31DVS:00077:00862
CGTGTCTCTAGGCACAGGATTTTGTGTA
+
D==<BB>>>;87;<BBDC9999/9?>9:
@31DVS:00077:00870
ACGCTCGACATGCCCAGGTACAGGAG
+
BBA?BBBCCBBBBB=BB@A@DEC@BB
@31DVS:00077:00881
ACGCTCGACATGCCCAGGTACAGGAG
+
BB@ABAACBBABAA=<><@ABCCACB
@31DVS:00078:00864
ACGCTCGACTGCCCAGGTACAGGAG
+
?A?BBBCCCB???<?B@CDCAA=AA
@31DVS:00078:00887
ACGCTCGACATGCCCAGGTACAGGAG
+
BCBBCBBAAABBBC>88::?ABB@;<
@31DVS:00078:00891
TACTGAGCTACACACACAGAAAGATTGGT
+
CCCCCCBBB99<CCC@AA@@C>C@A>A6:
@31DVS:00079:00851
ACGAGTGCGTTCCCCATGTCGTAGGTACTC
+
BB@@ABCCCB?@BC:CA@@@BB??:?::7?
@31DVS:00079:00852
TACTGAGCTACACACACAGAAAGATTGGT
+
?AAICDC@??DCCCCBBCAA@>AB??B>:
@31DVS:00081:00896
ACGCTCGACATGCCCAGGTACAGGAG
+
@CBBDBCAA@BBBB@888:>BBCBBB
@31DVS:00082:00858
ACGAGTGCGTTCCCCATGTCGTAGGTACTC
+
BBABBBCBA@@ACC:C88:@>=7737777=
@31DVS:00083:00876
ACGCTCGACATGCCCAGGTACAGGAG
+
AAABBAAA@@?BCC@?@=>>ABB@A@
@31DVS:00083:00890
ACGAGTGCGTTCCCCATGTCGTAGGTACTC
+
BBB?@@@ABA@AAB:BA?><@?;;:=777=
@31DVS:00083:00891
ACGCTCGACATGCCCAGGTACAGGAG
+
CCBBBCDCB=@===97748799969@
@31DVS:00083:00895
ACGCTCGACATGCCCAGGTACAGGAG
+
BA@ABBBCCDBAAA=@A?AADCC@AA
@31DVS:00084:00891
ACGAGTGCGTTCCCCATGT
+
>>>99999:;2///*/..,
@31DVS:00085:00899
ACGAGTGCGTTCCCCATGTCGTAGGTACTC
+
BBBBBBFCCC@BDB9CB:;;AAAA?B::::
@31DVS:00087:00874
ACGAGTGCGTTCCCCATGTCGTAGGTACTC
+
@A@BBACBCC@BBB6B7::?@?<<:=777=
@31DVS:00088:00854
ACGCTCGACATGCCCAGGTACAGGAG
+
BBBBBB@@AAABBB?888:?A@C?9;
@31DVS:00089:00853
ACGAGTGCGTTCCCCATGTCGTAGGTACTC
+
ACCCCEAADC@CCC9C@@@CBA@A@?:;<D
@31DVS:00090:00862
ACGCTCGACATGCCCAGGTACAGGAG
+
BBBBBBBBCBBBBB=?@>A@ECDDAA
@31DVS:00090:00881
ACGCTCGACATGCCCAGGTACA
+
99999@B999>99908>58799
@31DVS:00091:00871
CGTGTCTCTAGGCACAGGATTTGTGTAG
+
?999488944313894:2444-444.//
@31DVS:00091:00892
ACGAGTGCGTTCCCCATGTCGTAGGTACTC
+
BBB@AAFFCB=@@>4>>?@BBBBBBC@A?A
@31DVS:00092:00855
TACTGAGCTACACACACAGAAAGATTGGT
+
BBBCCCB@??CDDBDCD?>>B:88=2637
@31DVS:00092:00883
CGTGTCTCTAGGCACATGGATTTGTGTAG
+
4AA@@@ABBAA?C<<9>@?9991444349
@31DVS:00093:00879
ATCAGACACAGACACAGACAGACACA
+
B>?ABA::1111:=AB;::0//300*
@31DVS:00094:00882
TGATACGTCTCCTTCCTTAGTTACTTCA
+
BABACCB;<>C?@>B6;69>>;?9929@
@31DVS:00095:00881
ACGCTCGACATGCCCAGGTACAGGAG
+
BBABBBBCB@@BBB@??<<<=?A>=@
@31DVS:00099:00862
ACGAGTGCGTTCCCCATGTCGTAGGTACTC
+
B@@BBBCCCB=@@@6>888;;:=?>@:::A
@31DVS:00099:00867
ACGCTCGACATGCCCAGGTACAGGAG
+
BB??ABBBA;;9>>98868=??CAAA
@31DVS:00099:00877
ACGCTCGACATGCCCAGGTACAGGAG
+
BBBBBBBBCCB?>><;;:<<BBCCAA
@31DVS:00099:00893
TCTCTATGCGCTCCACATGTCTAAGGT
+
CBCBBAABDCBBB@BB?@ABBBB@C@B
@31DVS:00076:00906
ACGAGTGCGTTCCCCATGTCGTAGGTACTC
+
BBBBBBCBCB?BDB9B7:8>>=77477776
@31DVS:00082:00906
ACGCTCGACATGCCCAGGTACAGGAG
+
?CBCBBBBCCBBAA=<<=>@CCD@CC
@31DVS:00083:00910
ACGCTCGACATGCCCAGGTACAGGA
+
BBCCCBCCCCBBBB?AC@A?AEF@A
@31DVS:00085:00901
ACGCTCGACATGCCCAGGTACAGGAG
+
BBABCBBBBBBBBB>@A>@?BCC@BB
@31DVS:00085:00909
ACGAGTGCGTTCCCCATGTCGTAGGTACTC
+
BBBBBBCBBB?BCD:A9::>>;00,0000;
@31DVS:00087:00923
ACGCTCGACATGCCCAGGTACAGGAG
+
?BBBBBBBBBABBB>AC?A=@AC@CC
@31DVS:00091:00931
ACGAGTGCGTTCCCCATGTCGTAGGTACTC
+
BBAABCFCEB?BBA7A??@@AA@A?A;::A
@31DVS:00092:00929
ACGAGTGCGTTCCCCATGTCGTAGGTACTC
+
@AAABAAAC@?@CC:B?@@@AA??=@:::?
@31DVS:00095:00914
ACGCTCGACATGCCCAGGTACAGGAG
+
BB@AABBCB@?BCC>@@>A?ACC@@@
@31DVS:00095:00920
ACGAGTGCGTTCCCCATGTCGTAGGTACTC
+
AA@??=AABA@BCC:@88:?BB<?:<777>
@31DVS:00095:00930
ACGCTCGACATGCCCAGGTACAGGAG
+
?BBCCBAAACBBBB???=?@CEC@CC
@31DVS:00095:00935
ACGCTCGACATGCCAGTACAGG
+
BCBBC;<9>1111,....9//,
@31DVS:00096:00910
ACGCTCGACATGCCCAGGTACAGGAG
+
BBBBABBBBA>@BB@@?>?=?ACBAA
@31DVS:00096:00928
ACGAGTGCGTTCCCCATGTCGT
+
@BBBCCCB??7111+100--,0
@31DVS:00097:00923
ACGCTCGACATGCCCAGGTACAGGAG
+
DCBABABC==?===977587@AD?AA
@31DVS:00098:00926
TCCATGTCTAAGGTACTG
+
CA@DBBBBBC@B@BABBB
@31DVS:00098:00940
TACTGAGCTACACACACAGAAAGATTGGT
+
AC<><CCAEACCCBAAABABD>796:<37
@31DVS:00099:00913
AGCACTGTACGCTGTCACTAGTTACTTGT
+
/7766666///8/,,/118999<=94244
@31DVS:00099:00927
ACGCTCGACATGCCCAGGTACAGGAG
+
BCBBH@@AECBCAA=::7;?@ABABB
@31DVS:00100:00015
ACGAGTGCGTTCCCCATGTCGTAGGTACTC
+
B@?FAACDCC@BBC7B9:07:7,,+,,,,,
@31DVS:00102:00042
ACGCTCGACATGCCCAGGTACAGGAG
+
AA?BBCDBB==333/7747<@@C>BB
@31DVS:00104:00019
ACGCTCGACATGCCCAGGTACAGGGAG
+
44444@A@A@@88808?=?71111+1/
@31DVS:00104:00020
ACGCTCGACATGCCAGGTACCA
+
49;;<@A@91100,00,0.424
@31DVS:00104:00026
TACTGAGCTACACACACAGAAAGATTGGT
+
AAABBBBDBBBCCCBB@A><<67774747
@31DVS:00105:00026
ACGCTCGACATGCCCAGGTACAGGAG
+
@DBBD@D@B?@@CB<AA>AACBC>AA
@31DVS:00113:00019
ACGAGTGCGTTCCCCATGTCGTAGGTACTC
+
BBBABBECBB>BEEAC8::BA???:8777=
@31DVS:00118:00018
ACGCTCGACATGCCCAGGTACAGGAG
+
BC@AABBAB?@?@<7774::BAA@B@
@31DVS:00118:00047
ATATCGCGAGGGTATGGAAGACTCTAT
+
>>ACA??@44409???=A?@@@@888<
@31DVS:00123:00027
ACGCTCGACATGCCCAGGTACAGGAG
+
BCBBDBBB@44333/884:@BBDBBB
@31DVS:00127:00028
ACGCTCGACATGCCCAGGTACAGGAG
+
<ECCCBBBBBBBBB>BA?BCAAABCC
@31DVS:00132:00045
ACGCTCGACATGCCCAGGTACAGGA
+
AA@BBCDCB9977767747>?9;89
@31DVS:00133:00017
ACGCTCGACATGCCCAGGTACAGGAG
+
BCBBCCC@@@BABB>>?=?CDCC@EC
@31DVS:00134:00031
ACGCTCGACATGCCCAGGTACAGGAG
+
ACBBCBBBBAA;7763747?BBC@CC
@31DVS:00134:00036
TACTGAGCTACACACACAGAAAGAATTGGT
+
9??@AABCBBCCAA@@A>=7:6/0,09:9:
@31DVS:00138:00015
ACGCTCGACATGCCAGGTACCAGG
+
9<;AA@A@@11--+--*,,/,4;:
@31DVS:00139:00023
ACGCTCGACATGCCCAGTACAGGAG
+
BBBBCC@@=99011,00.3699<9=
@31DVS:00140:00006
ACGCTCGACATGCCCAGGTACAGGAG
+
DCBBCCCDBBA@<?:798:AAAC@<<
@31DVS:00140:00040
ACGCTCGACATGCCCAGGTACAGGAG
+
/1AADFDCCBBA?;:334//11>---
@31DVS:00141:00021
ACGAGTGCGTTCCCATGTCGTAGTAC
+
<CCB==A?9959>9>73311611061
@31DVS:00141:00046
TGATACGTCTCTTCCTATTAC
+
49?999A9-***)*)**,*//
@31DVS:00146:00020
ACGAGTCGTTCCCCATGTCG
+
9=BA@B9995111+11////
@31DVS:00100:00096
TCTCTATGCGCTCACATGTCTAAGGT
+
<DCC@@@@@BAAAAA@B;99>><><?
@31DVS:00102:00068
AGCACTGTAGCTGTCACTAGTTACTTG
+
@@B;99@@BACCAABA9998814?@5;
@31DVS:00102:00099
ACGCTCGACATGCCCAGGTACAGGAG
+
@HCCD@@@B>A::98:A>B:<<EACC
@31DVS:00105:00087
ACGCTCGACATGCCCAGGTACAGGAG
+
BCAAABBCDABABB<<<:86===;=>
@31DVS:00107:00067
ACGCTCGACATG
+
944////800/,
@31DVS:00109:00070
ACGCTCGACATGCCCAGGTACCAGGAG
+
AACC;;<B@>>888/88111424/500
@31DVS:00111:00058
CGTGTCTCTAGGACGAC
+
;;99944//44,....,
@31DVS:00117:00098
ACGCTCGACATGCCAGGTACCAGGA
+
99;AA99;A947773711142/650
@31DVS:00118:00083
TAGTATCAGCCTCGCCATGACGAAGGTATTCC
+
C?A@BBBBBB>BB<<<>DDFCCB?B@CCD@B?
@31DVS:00122:00072
ACGCTCGACATGCCAGTCAGACCAG
+
9;999?:994988;8-,,,,,,222
@31DVS:00126:00077
ACGCTCGACATGCCCAGGTACCA
+
A@>@@?>@>99079600,,,,*/
@31DVS:00130:00061
ACGAGTGCGTTCCCATGTCGTAGGTACTC
+
@@BAAAE@>>59914333=666;:37661
@31DVS:00131:00099
ACGCTCGACATGCCCAGGTACAGGAG
+
BBABBBCECBB?<<68747>B@A>AB
@31DVS:00136:00058
ACGCTCGACATGCCCAGGT
+
9=:;<B@=<110000000,
@31DVS:00137:00068
TAGTATCAGCCTCGCCATGACGAAGGTATTCC
+
BAC@@ALC@@@ABBB@EBDCDDC?B?BBB?B?
@31DVS:00140:00087
ACGCTCGACATGCCCAGGTATCAG
+
999;9944444...+.4,......
@31DVS:00141:00070
ACGCTCGACATGCCCAGGTACAGGAG
+
BC:9<CC@=8988808847799@<<<
@31DVS:00143:00071
ATCAGACACGGACACAGCAGAACACAC
+
8894444444249444==?7@<>=661
@31DVS:00148:00051
TCTCTATGCGCTCACATGTCTAAG
+
<=CBCCBB>;=11/449491//,/
@31DVS:00149:00059
ACGCTCGACATGCCAGTACCAG
+
@@;;;ADC<><<B?88779517
@31DVS:00101:00142
ACGAGTGCGTTCCCCATGTCGTAGGTATC
+
BBBBAA?B?>2444/98800////,-352
@31DVS:00118:00129
TCTCTATGCGCTCCACATGTCTAAGGT
+
9:<BCDCECA>998;>?CA9999;>;>
@31DVS:00122:00130
ACGCTCGACATGCCCAGGTACAGGAG
+
@C??AC@@@BB@>>88857=?@A?>>
@31DVS:00122:00144
ACGCTCGACATGCCAGTAC
+
4488494444806,..,,,
@31DVS:00123:00109
ACGCTCGACATGCCAGGTACAGGA
+
8@@@9;<A>;;11,00,/.44;97
@31DVS:00124:00135
TACTGAGCTACACACACAGAAAG
+
444444:B;9<B91///....+.
@31DVS:00126:00114
ACGCTCGACATGCCCAGGTACAGGAG
+
BBABB@@@@:>.00,00,0:<>CA@A
@31DVS:00129:00111
ACGCTCGACATGCCCAGGTACAGGAG
+
BBBCCCCB@@>377/874:BCGD@CC
@31DVS:00134:00109
ACGAGTGCGTTCCCCATGTCGTAGGTACTC
+
;CCCBBCC@;2444/9888>>?77447771
@31DVS:00135:00113
ACGCTCGACATGCCAGGTACAGGG
+
?A@BBBBA@::--+--+,7>9990
@31DVS:00136:00100
ACGCTCGACATGCCCAGGTACAGGAG
+
ABBBCBBBCBB?>><7989ACBCBBC
@31DVS:00136:00148
ACGCTCGACATGCCCAGGTACAGGAG
+
BBBBB@@DBBB>;;<:76:ACBC@DC
@31DVS:00137:00134
ACGCTCGACATGCCCAGGTACAGGAG
+
@AAAAA@@@@?BBB<AA??@CCC@@@
@31DVS:00137:00136
ACGAGTGCGTTCCCCATGTCGTAGGTACTC
+
BBABCCCCCC@CCD9<<@@?BCBB@ACAAB
@31DVS:00139:00101
TCTCTATGCGCTCCACATGTCCTAAGGT
+
@@999:7;BCBBB@BB;<>11,/6,/,3
@31DVS:00141:00118
ACGCTCGACATGCCCAGTACAGGA
+
:;;CCBCB==>000,00/:8??=>
@31DVS:00147:00133
TACTGAGCTACACACACAGAAAGATTGGT
+
@?<=<ABDBAAA@>@998877,11.,.,.
@31DVS:00103:00173
ACGCTCGACATGCCCAGGTAC
+
@>@AA999>110..+..,,./
@31DVS:00103:00184
ACGCTCGACATGCCCAGGTACAGGA
+
BDBBCAAACBB...+..,0<=>>@?
@31DVS:00116:00198
ACGCTCGACATGCCA
+
1//6<9916,,**)*
@31DVS:00118:00167
ACGCTCGACATGCCCAGGTACAGGAG
+
?A@CCDCC?9938808857=BCB@AA
@31DVS:00121:00185
ACGCTCGACATGCCCAGGTACAGGAG
+
BBBBBBBCCAA<;;:::6:CCCCCDC
@31DVS:00124:00161
ACGCTCGACATGCCCAGGTACAGGAG
+
@@:;<A<99>>88:/8><>@<<;?@A
@31DVS:00130:00187
ACGCTCGACATGCCCAGGTACAGGTA
+
44;494C444477763311.///,//
@31DVS:00133:00157
ACGCTCGACATGCCCAGGTAGCAGGAG
+
ACCCCBCBA>>000,1-+,,,,45535
@31DVS:00142:00170
ATCAGACACGGACACAGCAGAACA
+
B@9;<99>>@;=:CC99998858>
@31DVS:00142:00195
ATCAGACACGGACACAGCAGAACACAC
+
CBBC@@@DCBDBCBCBBBBBB@B@@AA
@31DVS:00144:00183
ACGAGTGCGTTCCCCATGTCGTAGGTACTC
+
BBBCCDEC@;6944/9888>>>77447771
@31DVS:00101:00237
ACGCTCGACATGCCAGTATCAGGAG
+
944449;4444..3,,,,,,..,-0
@31DVS:00103:00235
ACGAGTGCGTTCCCCATGTCGTAGAGT
+
<CBBBBC;;;2444/9878<6616000
@31DVS:00104:00222
ACGCTCGACATGACCAGTCAGAC
+
9999499>;1/.//,....1111
@31DVS:00104:00243
ACGCTCGACATGCCCAGGTACAGGAG
+
ABBBBBBBBBC@?@=@@?BCCCCAA@
@31DVS:00105:00205
ATCAGACACGGACACAGCAGAACACA
+
A@ADCCBBBB?BCCC;<;C@?<?<77
@31DVS:00105:00244
ACGAGTGCGTTCCCCATGTCGTAGGTATC
+
ACBDCDF;:92444/9881<<>00,/:?/
@31DVS:00106:00232
ATCAGACACGGACACAGCAGAACACAC
+
BBBBBBA9<;@CCCAAAC<;;@BBBCB
@31DVS:00108:00225
ATATCGCGAGGGTATAGAAGACTCTATA
+
AB?@ACCBBBB@CBBB::8;A==?999@
@31DVS:00109:00207
ACGCTCGACATGCC
+
999=41/7-,,(,(
@31DVS:00111:00207
ACGCTCGACATGCCAGGTACAGGA
+
BDBBC?@=;/1--+--+,77999=
@31DVS:00113:00221
ACGCTCGACATGCCCAGTACAG
+
9?@C@>>>999888/88164//
@31DVS:00114:00229
TCTCTATGCGCTCCACATGTCTAAGGT
+
AGFDCCBBCCCCC@CC8=<:9<B@D@C
@31DVS:00115:00227
ACGAGTGCGTTCCCCATGTCGTAGGTACTC
+
;CCBBBDCCA9949/87::=@@7734777=
@31DVS:00119:00207
ACGAGTGCGTTCCCCATGTCGTAGGTA
+
@AB;9=CB@@5999/9880:9:./,-.
@31DVS:00119:00235
ACGCTCGACATGCCCAGGTACAGGAG
+
CCBBBBCC@88333/874:BDDCBCC
@31DVS:00121:00226
ATATCGCGAGGTATGGAAG
+
/344444>4/,/.49,0,.
@31DVS:00121:00248
TCTCTATGCGCTCCACATGTCTAAGGT
+
@B@@@ABAA@@@>;>>899A;;9?B=?
@31DVS:00124:00246
ATCAGACACGACACAGACAGAACACAC
+
B;99:61////8:;A994/.;990,,,
@31DVS:00125:00228
TAGTATCAGCCTCCGCCATGACGAAGGTATTCC
+
BBE:99;47379924989;94498777733131
@31DVS:00126:00244
ATATCGCGAGGTATGGAAGCACTCTAG
+
4844444;9924488481161115565
@31DVS:00127:00228
ACGCTCGACATGCCCAGGTAC
+
9@<;;99BC99000,00,,,,
@31DVS:00129:00223
TAGTATCAGCCTCCGCCATGACGAAGGTATTCC
+
BAC;;;A988799249:@CCECCC@C@@@@=@=
@31DVS:00129:00242
TACTGAGCTACACACACAGAA
+
99999>8998@>>9111....
@31DVS:00134:00238
ACGCTCGACATGCCCAGGTACAGGAG
+
ABBBBBBCCBCA>?<<<;?ACCCABC
@31DVS:00134:00244
TCTCTATGCGCTCCACATGT
+
444444337///1,/..4:=
@31DVS:00139:00207
ACGCTCGACATGCCAGGAACAGGAG
+
@B@@?>?99/600,..,.,.5>;57
@31DVS:00139:00237
ACGCTCGACATGCCCAGGTACAGGAG
+
BBBB@AABDA@;772334:?CCCB@@
@31DVS:00141:00228
ACGCTCGACATGCCCAGGTACAGGAG
+
@B<;=CCB>>>88808?57794A9>9
@31DVS:00142:00216
ACGCTCGACATGCCAGTACA
+
=@@BA=>>>9900,11//14
@31DVS:00142:00237
ACGCTCGACATGCCCAGGTACAGGAT
+
?ACCCCBAA4:777/8>;:011>:11
@31DVS:00146:00219
ACGCTCGACATGCCCAGTACAGGA
+
BCABCBBCB==00.,0000@A@>@
@31DVS:00146:00224
TAGTATCAGCCTCCGCATGACGAAGGTATTCC
+
494444443.,,,*,,,/4444423997;:;;
@31DVS:00146:00240
ACGCTCGACATGCCCAGGTACAGGAG
+
<DBBEABAA==777/7747>@>?<99
@31DVS:00146:00247
ACGCTCGACATGCCCAGTACAGGA
+
9;;<<A@BA>>111,00//14:>@
@31DVS:00149:00230
ACGAGTGCGTTCCCCATGTCGTAGGTACTC
+
BBBBBACCCA6944/9888<??7744777=
@31DVS:00106:00250
ACGCTCGACATGCCCAGGTACAGGAG
+
AABBCBABBBB;7763347;BAA>@>
@31DVS:00110:00287
ACGCTCGACATGCCAGTACAGG
+
;<<BCBDCA11--+--,,/498
@31DVS:00113:00255
ACGCTCGACATGACCAGGTACCAGGAG
+
1;11///////.//5..,69=<?@>=9
@31DVS:00115:00257
ACGCTCGACATGCCAGG
+
;994;44441:-,*,,*
@31DVS:00116:00288
ACGAGTGCGTTCCCCATGTCGTAGGTATC
+
BCB::<B@@?5999,9880::900,/;41
@31DVS:00120:00252
TAGTATCAGCCTCCGCCATGACGAAGGTATTCC
+
444///8,,,*,,*//7?BBBBBBBD@@BA?B@
@31DVS:00121:00264
ACGCTCGACATGCCCAGGTACAGGAG
+
BBCCBBBCCAB><<:3747<??A>AA
@31DVS:00124:00259
ACGCTCGACATGCCAGGTACAGGAG
+
@A<<=BCB@;;00,01,00944:84
@31DVS:00128:00292
ACGAGTGCGTTCCCATGTCGTAG
+
BBB?@ABA@:2480973......
@31DVS:00129:00261
ACGCTCGACATGCCCAGGTACAGGAG
+
BBBBC?A@C49888088577B@A=B@
@31DVS:00132:00285
ACGCTCGACATGCCCAGGTACAGGAG
+
BCBBBACBBBBBBB=?>==ACCCBBB
@31DVS:00133:00290
CGTGTCTCTAGGCACAGGATTTTGTGTAG
+
@A<99A@?@>?71;@@@<9999/983.66
@31DVS:00134:00299
CGTGTCTCTAGGCACAGGATTTTGTGTAG
+
1A211:11;BB?BCCBCB9999/9>>>><
@31DVS:00136:00267
ACGAGTGCGTTCCCCATGTCGTAGGTACTC
+
BBABBBDDA;2444/9888=@>==347777
@31DVS:00139:00275
ACGCTCGACATGCCAGGTACAGGAG
+
BBFBCBB@@;98?<8867?A@A><;
@31DVS:00140:00256
ATCAGACACGGACACAGCAGAACACAC
+
B<?@CCB;><@C;;=?CBBCD=@@@@?
@31DVS:00140:00277
ACGAGTGCGTTCCCCATGTCGTAGGTACTC
+
CCBBBBC@;;2444/9888???77447777
@31DVS:00143:00271
ACGCTCGACATGCCCAGTACAGGA
+
9<<BCBCCB>>8880887<9?;>A
@31DVS:00146:00259
ACGAGTGCGTTCCCCATGTCGTAG
+
BDABCCA;992444-983...5..
@31DVS:00146:00288
TGATACGTCTCCTTCCTTAGTTACTTCA
+
CBCCDC<;<CC@B@C=?<AA@<?>@<;;
@31DVS:00147:00265
ACGCTCGACATACCCAGGTACAGGAG
+
DBBBB@@@B@;9;@<@?=@:99@<99
@31DVS:00147:00283
TCTCTATGCGCTCCACATGTCTAAGGT
+
=GA@<<<DCCBCC?BBBECAF@C@C?B
@31DVS:00148:00262
ATATCACGAGGGTATGGAAGACTCTATA
+
DB@@@BCCCCB=BBCC@C@BCA@;6/++
@31DVS:00148:00285
ACGCTCGACATGCCAGGTACAGGAG
+
BBBBCCA@><<--+--+,,8??9>>
@31DVS:00100:00308
AGCGCTCGGACATGCCGTACCAGG
+
,,,//4,,*,,,,,447>=H=?8:
@31DVS:00101:00346
ATATCGCGAGGGTATGGAAGACTCTA
+
9@B;<=CDFCC@CC@@=@>A?76300
@31DVS:00107:00314
ACGCTCGACATGCCCAGGTACAGGAG
+
@EBBC@@BCBCA??<7757<BBDDAA
@31DVS:00117:00346
ACGCTCGACATGCCAG
+
;9449444444..,..
@31DVS:00123:00322
TCTCTATGCGCTCCACATGTCTAAGGT
+
44448433?944=;>?BB;9<BB>@>B
@31DVS:00123:00329
CGTGTCTCTAGGCGAC
+
@9999441***)***2
@31DVS:00125:00309
ACGCTCGACATGCCCAGGTACAGGAG
+
ACBBBAABBBBA?A<>>=?CCCCACC
@31DVS:00127:00316
ACGCCTCGACATGCCAGGTACAGG
+
6<11,/88@?99885885001,00
@31DVS:00128:00324
TGATACGTCTCCTTCCTTAGTTACTTCA
+
CCCCD;<<@@>=@4968=991:1/1,,,
@31DVS:00129:00327
ACGAGTGCGTTCCCCATGTCGTAGGTACTC
+
@DBBA=EDC@6944/9888>>?77447777
@31DVS:00131:00321
ACGCTCGACATGCCCAGGTACAGGAG
+
BCBBC@DDC@@<AA=::7:@BBC@CB
@31DVS:00132:00349
ACGAGTGCGTTCCCCATGTCGTAGGTACTC
+
BBBBBBCC@;2444/9888>BB>@=;7777
@31DVS:00133:00318
ACGAGTGCGTTCCCCATGTCGTAGGTACTC
+
BA?>@AADDEBEGG9=:@??====3411==
@31DVS:00135:00309
TACTGAGCTACACACACAGAAGATA
+
4444;989884:499D9831011..
@31DVS:00136:00338
ACGCTCGACATGCCAGGTACAGGAG
+
9;;CB;<;B>>88488477@@<:88
@31DVS:00138:00322
ACGCTCGACATGCCAGTAGCCAG
+
848;<1//:;188483111371.
@31DVS:00138:00326
ACGCTCGACATGCCCAGGTACAGGAG
+
BBBBBCCBB@@>BBA>>=?CCCC@CC
@31DVS:00141:00309
CGTGTCTCTAGGCACAGGATTTTGTGTA
+
AA@ABA;99?>67;9;;71111+1/.46
@31DVS:00142:00319
ACGAGTGCGTTCCCCATGTCGTAGT
+
BBBAABC;::2444/9838;67../
@31DVS:00143:00320
AACGCTCGACATGCCAGGATACCA
+
/,444444?=??88222*****)(
@31DVS:00148:00349
ACGAGTGCGTTCCCCATGTCGTAG
+
@BBBBBB@@?5888-9880::7,,
@31DVS:00102:00353
ACGCTCGACATGCCAGGTAC
+
9BCCCCB==11--8--+//-
@31DVS:00102:00391
ACGAGTGCGTTCCCCATGTCGTAGGTATC
+
BBBBBAC@;;2444/9880::9//,/93-
@31DVS:00109:00380
ACGAGTGCGTTCCCATGTCGTA
+
ABBABAA;44599093371161
@31DVS:00111:00355
ACGCTCGACATGCCCAGGTACAGGAG
+
BCACDCCDBBB>;;63347@A@A@AB
@31DVS:00111:00364
ACGCTCGACATGCCCAGGTACAGGAG
+
CCBBBBBCCBA;;767747=@AA>@@
@31DVS:00118:00371
ACGCTCGACATGCCAGGTACAG
+
9<<BBDB@>1100,01,//44/
@31DVS:00118:00399
ACGCTCGACATGCCCAGGTACAGGAG
+
BDBBCAABCBB>;;:;;;?BCCC@@@
@31DVS:00119:00351
ACGAGTGCGTTCCCATGTCGTA
+
?CBABBB;::244-93336671
@31DVS:00121:00369
ACGCTCGACATGCCAGTACAGGAG
+
BCBAB@A@;>=00,000:;@D@<;
@31DVS:00121:00387
ATCAGACACGGACACAGCAGAACACAC
+
<@@@AA?@A@=ACDCAGCBBB<;::?>
@31DVS:00122:00375
ACGCTCGACATGCCAGTACCA
+
1////4444443393311497
@31DVS:00124:00359
TACTGAGCTACACACACAGAAAGATTGGT
+
DB:<;BB<<?CCCCCAA@BED>;;;@B67
@31DVS:00124:00375
TAGTATCAGCCTCGCCATGACGAAGGTATTCC
+
@AEBAAA<<;?CCAACBDFDDBA?A@DEDAC?
@31DVS:00130:00355
ATCAGACACGGACACAGCAGAACACAC
+
BBBCBBBBBB>ABCCBBA@AA?A>?@A
@31DVS:00134:00387
ACGCTCGACATGCCAGGTCACAGGA
+
444999:4444346..,.....446
@31DVS:00139:00374
ACGAGTGCGTTCCCCATGTCGTAG
+
DCBAAA?@??5888,833.544..
@31DVS:00142:00368
ACGAGTGCGTTCCCCATGTCGTAGGTAC
+
ACCCCAAABD5988/9880::<00,/0/
@31DVS:00142:00387
TCTCTATGCGCTCCACATGTCTAAGGT
+
449:AAC:<;BCB?@@@AABBBB>@7;
@31DVS:00145:00394
ACGAGTGCGTTCCCACTGTCGT
+
?AC;;<@@11-11-/....316
@31DVS:00146:00368
ACGCTCGACATGCCCAGGTACAGGAG
+
BCBBBAAA;99333/8867>B@@=@A
@31DVS:00147:00386
ACGCTCGACATGCCCAGGTACAGGAG
+
BBBBBBBBBBBBBE??><?=BBB?B@
@31DVS:00100:00449
ACGCTCGACATGCCCAGGTACAGGAG
+
49999949;>>000+.0,,,,/6777
@31DVS:00107:00409
ACGCTCGACATGCCCAGGTACAGGAG
+
ACBBBBCBB@?BBD>AA?@=AACACC
@31DVS:00109:00443
ACGAGTGCGTTCCCCATGTCGTAGGTACTC
+
CA@?C;<<DA6998,43......352..11
@31DVS:00110:00443
ACGCTCGACATGCCCAGGTACAGGAG
+
B?>@@;<;AAA>>>88867@BBB@AA
@31DVS:00114:00432
ATATCGCGAGGGTATGGAAG
+
>?A@9999444-44..,.64
@31DVS:00115:00431
TAGTATCAGCCTCGCCATGACGAAGGTATTCC
+
BCA:9=BABB>CFAA@B@AA@@@=@@BAB?B@
@31DVS:00115:00437
ACGCTCGACATGCCCAGGTACAGGA
+
==99=BBAB99888/88477@@>=1
@31DVS:00119:00439
ACGCTCGACATGCCCAGGTACAGGAG
+
BCBBCBBBC@??CC>CB?ACBBBCCC
@31DVS:00120:00444
ACGCTCGACATGCCAGTACAGGAG
+
=@@BBDDDCA;01>100>;?>;>@
@31DVS:00124:00420
ACGCTCGACATGCCCAGGTACAGGAG
+
BBBBB@B@AAABEC@998:?>@B@<;
@31DVS:00127:00424
ACGCTCGACATGCCCAGGTACAGGAG
+
><<<=DHKGCBA@@<8847799@>@@
@31DVS:00128:00417
TACTGAGCTACACACAT
+
/1///88//////,///
@31DVS:00129:00430
ACGCTCGACATGCCCAGGTACAGGAG
+
BBBBBBCCB99777:7:6:BBBC?;;
@31DVS:00130:00421
ACGAGTGCGTTCCCCATGTCGTAGGTA
+
ACDBBBFCBA>?==7@7:09:7,,+,,
@31DVS:00131:00409
ACGCTCGACATGCCCAGGTACAGGAG
+
?BACB@@@AAA?BB>@@>?ACCCABB
@31DVS:00132:00448
ACGCTCGACATGCCAGTAC
+
9999?9994840.,....,
@31DVS:00133:00435
ACGAGTGCGTTCCCCATGTCGTAGGTACT
+
?CB9:;CCCE@CCC:C9;0:::00,/0..
@31DVS:00134:00429
ACGAGTGCGTCCTCTATG
+
9=999A<4/27+***((*
@31DVS:00134:00432
ACGCTCGACATGCCCAGGTACAGGAG
+
BCBBCDBDCB?733,3347=@@@<>>
@31DVS:00135:00419
ACGCTCGACATGCCCAGGTACAGGAG
+
BCBAABCBBA@>;><??;<?@@A>@@
@31DVS:00136:00438
ACGCTCGACTATGCCAGTACAGGAG
+
@<;9@1111//...3731.///,//
@31DVS:00139:00444
ACGAGTGGCGTTCCCCATGTCGTAGGTACTC
+
BBABEBDACBA>BBA7A@AAACCBC@A;;;A
@31DVS:00142:00442
ACGAGTGCGTTCCCCATGTCGTAGGTATC
+
BCBBBBE@:;2444/9880<::00,.73-
@31DVS:00143:00449
ACGAGTGCGTTCCCCATGTCGTAGGTACTC
+
;CCCCCCDCC@BCC:C@@@AAA<?:9777>
@31DVS:00144:00432
ACGCTCGACATGCCCAGGTACAGGAG
+
BBBBBCBBBA@AEC>88::<BBC>BB
@31DVS:00145:00440
ACGCTCGACATGCCAGTACAG
+
99999<<9B?@10,00.//4:
@31DVS:00147:00427
ACGAGTGCGTTCCCCATGTCGTAGGTACTC
+
BCBBCBCDCB@CCN:C@@@?@=::97000:
@31DVS:00148:00425
ACGCTCGACATGCCAGTA
+
@@999A999980.,..,,
@31DVS:00149:00404
ACGCTCGACATGCCCAGGTACAGGAG
+
@CABBBBBBA@ABB>988:BBBC@<<
@31DVS:00102:00455
AGCACTGTAGCTGTCACTAGTTACTTGT
+
<<BC@?ACBBBCCCCCBBBCA@AAABCD
@31DVS:00103:00483
TAGTATCAGCCTCGCCATGACGAAGGTATTCC
+
<<9@?>>>>>=;;:9:??B==<@=:;<0-+-*
@31DVS:00105:00451
ACGCTTCGACATGCCCAGGTACAGGAG
+
CBBADADCDCBB<;;:7347=>?@>BB
@31DVS:00106:00481
ATCAGACACGGACACAGCAGAACACAC
+
CBBBBBABBB@BABBBBBBBA?AAAA>
@31DVS:00107:00451
ACGCTCGACATGCCCAGGTACAGGA
+
BEABDDCB98877708857>@9959
@31DVS:00108:00463
ATCAGACACGGACACAGCAGAACACAC
+
B>ABBCABCC@CFCBBBCBCB@B??>@
@31DVS:00109:00474
ACGCTCGACATGCCCAGGTACAGGAG
+
ABBBBBBBBBBBBD>9959?@@B?@@
@31DVS:00112:00476
ACGCTCGACATGCCAGTAGCAGGAG
+
?@@BB;99999..,.,,,,*,22,,
@31DVS:00113:00459
ACGAGTGCGTTCCCCATGTCGTAGGTAT
+
ACC;:<DBB@5888/9881;;;00,/:4
@31DVS:00113:00473
ACGCTCGACATGCCCAGGTACAGGA
+
AC:9<@@;;11---+--*.3:9?<;
@31DVS:00115:00460
ACGCTTCGACATGCCCAGGTACAGGAG
+
?CBBD?A@@?BBBBB<BB@CCCCC@;<
@31DVS:00117:00499
ACGAGTGCGTTCCCCATGTCGTAGGTATC
+
ACBAAACDB@==884=388=>>::54>>4
@31DVS:00119:00494
ACGCTCGACATGCCCAGGTACAGGAG
+
ABABBB@@@A;???;@A???CCCABB
@31DVS:00121:00469
ACGAGTGCGTTCCCCATGTCGTAGGTACTC
+
ACCCCCFCCB=@@@6@@@ABBBBB>????A
@31DVS:00121:00485
ACGCTCGACATGCCCAGGTACAGGAG
+
BBBBBBBBBBABBB>:8::BCCC@DC
@31DVS:00121:00486
ACGCTCGACATGCCCAGGTACTGG
+
BBBBAAAA=9;333/7<;<=9996
@31DVS:00122:00470
ACGCTCGACATGCCCAGGTACAGGA
+
ABBBBBC@=89...,00,0:?BB@A
@31DVS:00122:00498
CGTGTCTCTAAGCACAGGATTTTGTGTAGAG
+
CECCAAB@A@ABCBCC@?9888/998>>AA?
@31DVS:00124:00451
ACGCTCGACATGCCCAGGTACAGGA
+
BC<==DCCBBBBCC<?@;;;@9959
@31DVS:00125:00486
ACGCTCGACATGCCAGTCA
+
944444446//..,....1
@31DVS:00128:00450
ACGCTCGACATGCCCAGGTACAGGAG
+
BCCBDDBBBB?ACC?>>=?AAAC@@@
@31DVS:00128:00494
ACGCTCGACATGCCCAGGTACAGGAG
+
?ABBBAAACCCAA?<>?=AACBB>B@
@31DVS:00128:00498
AGCACTGTAGCTGTCACTAGTTACTTGT
+
9AA<99;9@<11/////88777944249
@31DVS:00129:00497
ACGCTCGACATGCCCAGGTACAGGAG
+
BDBBBBBBBBBCBB>998:ABBC@CC
@31DVS:00134:00479
TGATACGTCTCCTTCCTTAGTTACTTCA
+
ACCGDCEBCB?<=;==?=BCCCDDD@CC
@31DVS:00134:00496
ACGCTCGACATGCCCAGTAG
+
999999994480..+..,,,
@31DVS:00135:00461
ACGCTCGACATGCCCAGGTACAGGA
+
9;<CCECCB>>78808867799B>A
@31DVS:00135:00475
ACGCTCGACATGCCCAGGTACAGGAG
+
BBBBB?@@EAB;;;:?<<?ACBCDCB
@31DVS:00136:00476
ACGCTCGACATGCCAGGTACAGGAG
+
BCAEBC@@=;<00,01,/9@@B>AA
@31DVS:00136:00493
ACGCTCGACATGCCCAGGTACAGGAG
+
BBBBBBCDCAA>;;<:759?B@@=;;
@31DVS:00138:00460
ACGCTCGACATGCCCAGTACAGGA
+
CA>@A@@?>99000,10/:14424
@31DVS:00139:00457
ACGAGTGCGTTCCCCATGTCGTAGGTACTC
+
ACBBBACBCC@BCC9C;;;???@@>=:::?
@31DVS:00139:00478
ACGCTCGACATGCCCAGGTACAGGAG
+
BBBBBBBBBBB>;;<7347<999<99
@31DVS:00142:00464
TCTCTATGCGCTCCACATGTCTAAGGT
+
AACCCBCBDCC@==?@799>9994947
@31DVS:00143:00451
ACGCTCGACATGCCAGGTACAGGAG
+
BBCBAAB@@;;--+,,*,2/44248
@31DVS:00144:00496
TCTCTATGCGCTCCC
+
44444433//////+
@31DVS:00145:00489
ACGCTCGACATGCCCAGGTACAGGAG
+
BBABBCCB@@?BBB>?A>?;9;;=@A
@31DVS:00147:00480
ACGCTCGACATGCCCAGGTACAGGAG
+
?BBBBBCAA==@CC>::;;CCCECAA
@31DVS:00101:00504
ACGCTCGACATGCCCAGGTACAGGAG
+
BBBABDCCA=@:88/8867>BAA@BC
@31DVS:00102:00502
ACGCTCGACATGCCCAGGTACAGGAG
+
BCBBC@@@??C;;;<776:?AAB>@@
@31DVS:00102:00539
TAGTATCAGCCTCGCCATGACGAAGGTATTCC
+
BAA@>@@<;;>BCBCCECCECCC@B?BBB>@=
@31DVS:00107:00513
ACGAGTGCGTTCCCCATGTCGTAAGGTACTC
+
BB>@@AAC<<5;@@/;7<9/...,.5345>?
@31DVS:00108:00512
ACGCTCGACATGCCAGGTACA
+
DC<;<<99A11--+,,*,,/4
@31DVS:00108:00528
ACGCTCGACATGCCCAGGTACAGAG
+
BDBBDABAB9:7<<68:47:>112A
@31DVS:00110:00502
ACGCTCGACATGCCCAGGTACAGGAG
+
BCBBBBBCCBB733/7347BBBCAAB
@31DVS:00111:00503
ACGAGTGCGTTCCCCATGTCGTAGGTACTC
+
BBBBBACD@A@BDDAC:;;BAA@@=;777=
@31DVS:00113:00525
ACGCTCGACATGCCCAGTACAGGAG
+
@BBA?@@B>99000,01/9:4959>
@31DVS:00113:00529
ACGCTCGACATGCCAGT
+
99999>?9994,,*,,,
@31DVS:00118:00521
ACGCTCGACATGCCCA
+
@;99994////,,,*,
@31DVS:00119:00528
ACGAGTGCGTTCCCCATGTCGTAGGTACTC
+
ABBBBBCCDC?BBB:CAAA?CC??:;777>
@31DVS:00121:00501
ACGCTCGACATGCCCAGGTACAGGAG
+
ADBBB@CABAABBB>998:ABBE@CC
@31DVS:00122:00547
TGATACGTCTCC
+
4444444;,-,*
@31DVS:00123:00544
ACGCTCGACATGCCAGG
+
9B@9444////,,2,,*
@31DVS:00124:00507
ACGAGTGCGTTCCCCATGTCGTAGGTACTC
+
?ABBBBBB?>>>BC:C@@@????A<=:;:?
@31DVS:00126:00514
ACGCTCGACATGCCCAGGTACAGGAG
+
??@BBBBBBBBBBB?BA@@>AAB?BA
@31DVS:00126:00546
ACGCTCGACATGCCCAGGTACAGGAG
+
BBBBBBCCBCBA<<;775:ABBB@DC
@31DVS:00129:00536
ACGCTCGACATGCCAGGTACAG
+
>>@@@@@999988=884/.//8
@31DVS:00130:00539
ATATCGCGAGGGTATGGAAGACTCTATA
+
BABCBAA@@@@<@BBB=@>?BAA>>;;9
@31DVS:00131:00509
ACGCTCGACATGCCCAGGTACAGGAG
+
ACBBBBCBBBBBCC?>><<7;;B@@@
@31DVS:00135:00503
AGCACTGTAGCTGTCACTAGTTACTTGT
+
<AAAABCCCEBCBCCDECBB99:4459>
@31DVS:00136:00526
TGATACGTCTCCTCT
+
4449@@@>;--+***
@31DVS:00139:00502
TCTCTATGCGCTCCACATGTCTAAGGT
+
BCCBBBCCCDBCB@BCCCC?9;<?A=@
@31DVS:00140:00548
ACGCTCGACATGCCCAGGTACAGGAG
+
@@?AAAAAA@@BBB?>>===ABCBBB
@31DVS:00142:00524
ACGAGTGCGTTCCCCATGTCGTAGGTACTC
+
BBBBABECB@6944/9788>@=:;96000:
@31DVS:00142:00525
ACGAGTGTGTTCCCCATGTCGTAGGTACTC
+
ACBBB@BBBB??BB9C=?=CAA>@<?<=<?
@31DVS:00142:00531
ACGAGTGCGTCCTCCTATG
+
9;;BBA999//,,0*,,,,
@31DVS:00146:00529
ACGAGTGCGTTCCCACTGTCGTAGAG
+
9=BCBCIAAA===610.......3--
@31DVS:00146:00532
ACGCTCGACATGCCAGTACA
+
AB;;=@B@111-,*,-,366
@31DVS:00147:00536
TAGTATCAGCCTCGCCATGACGAAGGTATTCC
+
BBCBBBC<:;=@CA@?C<><AAA;?;>>>585
@31DVS:00102:00557
ACGAGTGCGTTCCCCATGTCGTAGGTATC
+
ACBCB@CCCC?BB=7@7;87====:8?83
@31DVS:00103:00595
CGTGTCTCTAGGCACAGGATTTTGTGTAG
+
;>C@>@A@A?A<=@B@@<9999/9@?:;>
@31DVS:00110:00561
ACGAGTGCGTTCCCCATGTCGTAGG
+
BCCBCBA;992444/9880;<7,,*
@31DVS:00114:00574
TCTCTATGCGCTCCACATGTCTAAGGT
+
AEHCA?ABCCCCB@C:7;A@99;9;>A
@31DVS:00114:00584
ACGCTCGACATGCCCAGGTACCAGGA
+
>9;9@B@?=44333,33166424/,,
@31DVS:00118:00562
ACGCTCGACATGCCCAGGTACAGGAG
+
BBBBCBCBBBBBBC>888:AB@A?@B
@31DVS:00118:00582
ACGCTCGACATGCCCAGGTACAGGAG
+
ABBBBBBBA??ADB>998:?@@B?;;
@31DVS:00125:00570
ACGAGTGCGTTCCCCATGTCGTAGGTACTC
+
BBB??AFCD;6944/9788>>;00,/0/07
@31DVS:00125:00571
ACGCTCGACATGCCCAGGTACAGGAG
+
?BBBBBCCBBB@>><A@<??AAB?BB
@31DVS:00125:00575
ACGCTCGACATGCCAGGTAGCAG
+
9>?CCCCCB@A88481,,,,,*(
@31DVS:00126:00596
ACGCTCGACATGCCCAGGTAC
+
=>@B;999@99888/881//1
@31DVS:00128:00575
ACGCTCGACATGCCCAGGTACAGGAG
+
B??>CCCB===ADC>??>?@BBCB;<
@31DVS:00128:00578
ATCAGACACGGACACAGCAGAACACAC
+
BCCC?@?AAABCCBABBCBAA>@@AAC
@31DVS:00129:00587
ACGAGTGCGTTCCCCATGTCGTAGGTACTC
+
BCABBBDDDC@BCC:CCBBCEBBB?@?:;;
@31DVS:00130:00552
ACGCTCGACATGCCCAGGTACAGGA
+
BCBBCCAA@9;8>>88847?D9;89
@31DVS:00131:00587
ACGCTCGACATGCCCAGGTACAGGAG
+
@BBBBBCCBBBBBC>??>??CCD@CC
@31DVS:00136:00555
CATGTCTCTAGGCACAGGATTTTGTGTAG
+
DCCBAABCDED?DBCCC@FCCC99;;@A@
@31DVS:00136:00559
ACGCTCGACATGCCCAGGTACAGG
+
9><CECCC@99000,00,../442
@31DVS:00137:00578
ACGCTCGACATGCCCAGGTACAGGAG
+
DCBBBBBBCBB?>><>>=?ECCD@BB
@31DVS:00138:00563
ACGCTCGACATGCCCAGGTACAGGAG
+
AABCCCCB>==78808867?GGCACB
@31DVS:00139:00578
ACGCTCGACATGCCCAGGTACAGGAG
+
ABBBBBCBBBBBBB>:96:@BBC@@@
@31DVS:00140:00586
TGATACGTCTCCTTCCTTAGTTACTTCA
+
CCCCDCCBCB???699;>@@ADAAD@CC
@31DVS:00141:00591
ACGCTCGACATGCCCAGGTACAGGAG
+
BDBBDDAA@==333/7<;<@BCB?A@
@31DVS:00141:00598
ACGCTCGACATGCCAGGTACCA
+
<A@>@@>>>9900,0.,,,,*/
@31DVS:00143:00555
ACGCTCGACATGCCAGTAGCCA
+
9<<AA@B999987430....,.
@31DVS:00144:00585
ACGCTCGACATGCCCAGGTACAGGAG
+
ACBBCBBBBBB:::68847:<<C@DC
@31DVS:00145:00599
ACGAGTGCGTTCCCCATGTCGTAGGTATC
+
BCBBCCCC?;2444/9888==>7733663
@31DVS:00149:00569
ACGCTCGACATGCCCAGGTACAGGAG
+
ABBBBBCBB@BBBB>AA@?<?@?C@B
@31DVS:00102:00620
TGATACGTCTCCTTCCTTAGTTACTTCA
+
CBBBAABBBAA>@?;;?<899=<<<@B@
@31DVS:00103:00645
ACGAGTGCGTTCCCCATGTCGTAGGTACTC
+
?9:<<9@@996999-4?>@ABBBB=??AA?
@31DVS:00104:00643
ACGAGTGCGTTCCCCATGTCGTAGGTAT
+
BAB::=FFFD?BBB8B:;:ABB::67??
@31DVS:00107:00629
ACGAGTGCGTTCCCATG
+
9444444444211,/..
@31DVS:00107:00635
ACGAGTGCGTTCCCCATGTCGTAGGTACTC
+
<BA;99?@9989;>2A@@@@@>0/,/000<
@31DVS:00108:00612
ACGCTCGACATGCCCAGGTACAGGAG
+
BBBBBBAA=AA?BB<<<<:?DCB@A@
@31DVS:00110:00608
ACGCTCGACATGCCCAGGTACAGGAG
+
BBAAACCCCBA777/8747@BBB?BB
@31DVS:00110:00649
ACGCTCGACATGCCCAGGTACAGGAG
+
BBBBCBBCDBB@>>:776:?BBB@CC
@31DVS:00112:00600
ACGAGTGCGTTCCCCATGTCGTAGGTACTC
+
BCB@?AEECD@BBB6@9977=<77447777
@31DVS:00112:00615
ACGCTCGACATGCCCAGGTACAGGAG
+
ACBCCD@D@BBABB=::8:AAABAC@
@31DVS:00113:00622
ATATCGCGAGGGTATGGAAGACTCTAT
+
DBCBBA?B@@@9>>>@=@=?C@C<A?=
@31DVS:00113:00636
ACGCTCGACATGCCCAGGTACAGGAG
+
BCC::;BB>>A.00,11,/:<=?;99
@31DVS:00114:00622
ACGCTCGACATGCCCAGGTACAGGAG
+
BBBBCBCA===...,00,0;?>>=@A
@31DVS:00114:00623
ACGCTCGACATGCCCAGGTACAGGAG
+
@A>>AA;99@@888/7><>:;:A>=@
@31DVS:00116:00634
ACGCTCGACATGCCCAGGTACAGGAG
+
BCBBCDCDCBB;;;:7346=A9959>
@31DVS:00118:00630
ACGCTCGACATGCCCAGGTACAGGAG
+
@A<<=BBCBA@:88088577D@BABB
@31DVS:00120:00600
ATCAGACACGGACACAGCAGAACACAC
+
88:9==@ABA=@@9<<>@A?B?B???B
@31DVS:00120:00602
ACGCTCGACATGCCCAGGTACAGGAG
+
?ABBCECBA;;8>>88857:<<CABA
@31DVS:00124:00606
ACGCTCGACATGCCCAGGTACAGGAG
+
BBBB@AAAAABBBB?888:BBBC@A@
@31DVS:00125:00613
ACGAGTGCGTTCCCCATGTCGTAGGTACTC
+
ABBBBBCDCC@CCB9C@@@BBB??:97777
@31DVS:00130:00603
ACGCTCGACATGCCCAGGTACAGGAG
+
ACB@@?BA>9;8>>88:7:CCCI@CB
@31DVS:00131:00645
TACTGAGCTACACACACAGAAGAGT
+
494444444494449444331111.
@31DVS:00132:00617
ACGCTCGACATGCCCAGGTACAGGAG
+
ACBCDDCC@88.00,00,0:=ABACD
@31DVS:00133:00608
ATCAGACACGGACACAGCAGAACACAC
+
@899948848844:?9=@<;<@CDAA:
@31DVS:00134:00641
GACGAGTGCGTTCCCCATGTCGTAGGTATC
+
2<BBBB@@ACC@BBC9B:;0;::00,0:53
@31DVS:00135:00613
ACGCTCGACATGCCCAGTACAGGAG
+
B?@ABABBC==000,10/:>CDDCC
@31DVS:00136:00637
ATAGCGTCCGACATGCAGAAT
+
4386////,//6///77/42/
@31DVS:00137:00609
ACGAGTGCGTTCCCCATGTCGTAGGTACTC
+
BCBDBBFCDB=?>=6=7::?AA69347777
@31DVS:00138:00611
ACGCTCGACATGCCCAGGTACAGGAG
+
BDABCDCBB99378/8847@CEDBCC
@31DVS:00139:00617
ACGCTCGACATGCCCAGGTACAGGAG
+
<@A@BBHA@>>837,3311644424;
@31DVS:00140:00609
TACTGAGCTACACACACAGAAAGATT
+
44444489=@A<<9@998800,/,*)
@31DVS:00140:00644
TAGTATCAGCCTCGCCATGACGAAGGTATTCC
+
ABCA@AC@@@@AAAD@CCC::;C?@6848171
@31DVS:00141:00601
TACTGAGCTACCACACATAGAA
+
/////66444489944444331
@31DVS:00141:00611
TAGTATCAGCCTCGCCATGACGAAGGTATTCC
+
?CCCCBBBCC@CAAA@CABB@A@?B>A@?<><
@31DVS:00143:00602
ACGAGTGCGTTCCCCATGTCGTAGGTACTC
+
>@>>>>994>5999/9?@>=7000,/0//:
@31DVS:00143:00612
ACGCTCGACATGCCAGGTACCA
+
49;;<ADCB<907600,../,4
@31DVS:00143:00622
ACGAGTGCGTTCCCCATGTCGTAGGTATC
+
=B?;;?IBBC7111+1000;976600670
@31DVS:00146:00619
ACGCTCGACATGCCCAGGTACAGGAG
+
CC@AACC@>>?;77:::6:CBAB?@;
@31DVS:00146:00627
ACGAGTGCGTTCCCCATGTCGTAGGTATC
+
@B@@?ACCCB=>@@6@<@<;;=6644>>4
@31DVS:00146:00632
ACGCTCGACATGCCAGTA
+
9448499=9440-+-,,,
@31DVS:00100:00650
AGCACTGTAGCTGTCACTAGTACTTGT
+
=DBCCCBCBCCC>AACB;:1.1<<-98
@31DVS:00100:00676
TAGTATCAGCCTCGCCATGACGAAGGTATTCC
+
BCDB?AABABACCDECCCCCCCC@C@CBA?B?
@31DVS:00100:00699
TGATACGTCTCCTTCCTTAGTTACTTCA
+
CCGCAEBBBA@>A=?=@A@AACAAA@CC
@31DVS:00101:00698
ACGCTCGACATGCCCAGGTACAGGAG
+
BBBBBBBABAABCB?>><>@CEC@AA
@31DVS:00102:00671
ACGCTCGACATGCCCAGGTACAGGAG
+
BBBBCCC@=99111,00,../49899
@31DVS:00103:00667
CGTGTCTCTAGGCACAGGATTTTGTGTAG
+
@A@@@@;;;@B?BBA;<;1111+11/000
@31DVS:00103:00675
ACGCTCGACATGCCCAGGTACAGGAG
+
AB??@BBBBAB@BC?::8;CCENECC
@31DVS:00103:00689
ACGCTCGACATGCCCAGGTACAGGAG
+
ABABBBAAABBBBB=AA?@@CCB@AA
@31DVS:00104:00689
ACGCTCGACATGCCCAGGTACAGGAGA
+
DBBBB@A@B499980885101/2227-
@31DVS:00105:00680
ACGAGTGCGTTCCCCATGTCGT
+
CCB@@AD??@5111+1...480
@31DVS:00110:00653
TACTGAGCTACACACACAGAAAGATTGGT
+
CBCECCCBBBBDFD@?@B??@<?AA@C>@
@31DVS:00110:00663
ACGAGTGCGTTCCCCATGTCGTAGGTACTC
+
ABBABBCDCB8944-4388>?>7747777=
@31DVS:00111:00694
TACTGAGCTACACACACAGAAAGAATA
+
9<94D@>>A999999999333,..,..
@31DVS:00112:00658
ACGCTCGACATGCCCAGGTACAG
+
>>994B@999>944-331..//8
@31DVS:00113:00698
ACGCTCGACATGCCCAGGTACAGGAG
+
BBABCBBB@BBBBB>AA>??=AB@:;
@31DVS:00114:00656
ACGAGTGCGTTCCCCATGTCGTAGGTACTC
+
?BBBBBBBCB?BCC:B??>?BB??:?:::@
@31DVS:00115:00665
ACGCTCGACATGCCCAGGTACAGGAG
+
BBBB@BBCBA?BBB>98::BCCC@AA
@31DVS:00115:00698
ACGAGTGCGTTCCCCATGTCGTAGGTACTC
+
BBB??BCBDC@BBC:CAB?;;91137777=
@31DVS:00116:00689
GACGCTCGACATGCTCAGTACA
+
,//4499:AA9994....,,,,
@31DVS:00117:00658
ACGCTCGACATGCCAGTCACCA
+
>@ACCCBB@9911,0.....36
@31DVS:00117:00680
ACGCTCGACATGCCCAGGTACAGGAG
+
BEBBCEBCEDBBBB<998:BCEGD@@
@31DVS:00118:00667
ACGAGTGCGTTCCCCATGTCGTAGGTAC
+
BABBBA@>@@5999/9881;:7,,+,,,
@31DVS:00120:00686
ATCAGACACGGACACAGCAGAACCAC
+
A?A>>@>;998<9ABA91/..,0,.5
@31DVS:00122:00661
ACGCTCGACATGCCAGGTACAGGA
+
BCCCCCCBB9911-00,../4;>;
@31DVS:00122:00674
TACTGAGCTACACACACAGAAAGATTGGT
+
BBBBCBC@@ACCDBC;<<CCC>;::=A47
@31DVS:00122:00685
ACGCTCGACATGCCCAGGTACAGGAG
+
BCBBCBBBA=@111,00,1:?AB@AA
@31DVS:00124:00659
ACGCTCGACATGCCCAGGTACAGGAG
+
?@?AABBBB@@>;A=::6:BBBGABB
@31DVS:00130:00652
ACGCTCGACATGCCCAGTA
+
49A>@@A??98111+....
@31DVS:00131:00651
TAGTATCAGCCTCGCCATGACGAAGGTATTCC
+
BHCECAAA@AACDCC@CCCCBBB@B@BA??A=
@31DVS:00131:00660
ACGCTCGACATGCCCAGGTACAGGAG
+
BCBEBCCB@9>49908848?ACCACC
@31DVS:00132:00681
ACGAGTGCGTTCCCACTGTCGTAGTACGTC
+
@;89444499289148333773.......-
@31DVS:00132:00696
TCTACTATGCGCTCCACATGT
+
44444494899::;2333820
@31DVS:00134:00671
ACGCTCGACATGCCCAGGTACAG
+
9999444444448;7375769::
@31DVS:00135:00676
TCTCTATGCGCTCCACATGTCTAAGGT
+
4?=@@CBCDCCCC@BBBCC<;<<@B>B
@31DVS:00143:00659
ACGCTCGACATGCCCAGGTACAGGAG
+
@BBBCCFB>9844408858@BDBECC
@31DVS:00143:00690
TCTCTATGCGCTCCACATGTCTAAGGT
+
449@@@@BCB@@@=899@>9999<@59
@31DVS:00100:00700
ACGCTCGACATGCCAGGTACAGGAG
+
C<<<AAA??11-,+,,*,,8;;?=9
@31DVS:00100:00704
ACGAGTGCGTTCCCCATGTCGTAGGTACTC
+
CBABBBDCEF@BCD:G@@@BBBAB?A:::?
@31DVS:00100:00713
ACGCTCGACATGCCAGGTCAGACCA
+
@@;;9=?:;86,,*,*)***,,,*.
@31DVS:00101:00710
ACGAGTGCGTTCCCCATGTCGTAGGTACTC
+
BBB@BBBCEF@CCC9CABAABBAA>@:::?
@31DVS:00101:00724
ACGAGTGCGTTCCCCATGTCGTAGTAC
+
DCC@?AB@?=5999/9880::7,,,,,
@31DVS:00101:00733
ACGAGTGCGTTCCCCATGTCGTAGGTACTC
+
BBB?==CBEH?BAA9B@@@CBBBC?C????
@31DVS:00102:00708
ACGCTCGACATGCCCAGGTACAGGAG
+
AA@CCDABBAA@BB=::8;CBCD@CC
@31DVS:00103:00700
ACGAGTGCGTTCCCCATGTCGTAGGTACTC
+
BB@@@ACCCC@BDC8BB@@@CBACAE@?@B
@31DVS:00103:00728
TCTCTATGCGCTCCACATGTCTAAGGT
+
BCDCBBBCBBBBBABCBB@A@@@@C?B
@31DVS:00104:00706
ACGAGTGCGTTCCCCATGTCGTAGGTACTC
+
?BBBBCCCA?=@AA7B@@@CBBBC?B:::?
@31DVS:00105:00708
CGTGTCTCTAGGCACAGGATTTTGTGTAG
+
BBBBBBB@A@C@DCCCC?;994-4==>>>
@31DVS:00107:00713
ACGCTCGACATGCCGGTAGCCAGGT
+
=====944444442423.34643,.
@31DVS:00109:00741
ACGAGTGCGTTCCCATGCTC
+
@=9;444444244-4993..
@31DVS:00109:00743
ACGCTCGACATGCCCAGGTACAGGAG
+
@@@BBCCBB@?BHH@8979<=?B@AA
@31DVS:00109:00748
ACGCTCGACATGCCCAGTACAGGAG
+
?A?BABBAA>>@BB@>@><??==@@
@31DVS:00110:00742
TAGTATCAGCCTCGCCATGACGAAGGTATTCC
+
BBBA=>>>8969=BB@CDCBBBC@C@CA@<?>
@31DVS:00112:00713
ACGAGTGCGTTCCCCATGTCGTAGGTACTC
+
BBBABBBBCB@BBC:B8:9;@;//,00000
@31DVS:00112:00742
ACGCTCGACATGCCCAGGTACAGGAG
+
AC@ABECCB?>@BB@988:?AAA>AA
@31DVS:00115:00742
ACGAGTGCGTTCCCCATGTCGTAGGTACTC
+
BBBACDCCCC@CCJ:C:;;@@?@@=A;:::
@31DVS:00117:00728
ACGAGTGCGTTCCCCATGTCGTAGGTACTC
+
ABA@AADCCC@BDD:B888BCC?::;6777
@31DVS:00118:00746
TACTGAGCTACACACACAGAAGATAGTGC
+
/4999=CC@AAABACCCAA?<00,,,,++
@31DVS:00120:00743
ACGCTCGACATGCCCAGGTACAGGAG
+
BCBAABBCC?@@AB?996:?99;>AA
@31DVS:00121:00730
CTCTATGCGCTCACATGTCTA
+
4444497;:6/1///444444
@31DVS:00122:00719
ACGCTCGACATGCCCAGGTACAGGAG
+
ABABBBBCA>>@BC@A@?A?AAC@BB
@31DVS:00123:00719
ATCAGACACGGACACAGCAGAACACAC
+
BAA?9;<BCBACCCDAABBCC@CCCB@
@31DVS:00127:00710
ACGCTCGACATGCCCAGGTACAGGAG
+
@CBCBBBCBAAABC>>?=@?CFHBCB
@31DVS:00141:00742
ACGCTCGACATGCCCAGGTACAGGAG
+
BBCBECCCBA@BCC@988:?@?@=@@
@31DVS:00145:00718
ACGCTCGACATGCCCAGGTACAGGAG
+
?BB?ABBCCBBABB>::8:ABBB?BB
@31DVS:00145:00742
ACGAGTGCGTTCCCCATGTCGTAGGTATC
+
BBB?==DDCA6944-8788?A>7737<71
@31DVS:00147:00725
ACGCTCGACATGCCAGGTACAGG
+
49>>>>?@B@99968843144;:
@31DVS:00101:00794
TGATACGTCTCCTTCCTTAGTTACTTCA
+
ABBA@A@ABCH@B=>=@?ABC@AAA@A@
@31DVS:00102:00760
ACGCTCGACATGCCAGTACAGGAG
+
BF;:ACB@@11--+--,,6:;:44
@31DVS:00106:00767
ATCAGACACGGACACAGCAGAACACAC
+
BABBCCBDCB?BC@AACCBAA@CCCCC
@31DVS:00109:00797
ACGCTCGACATGCCGT
+
//99999998884243
@31DVS:00112:00781
ACGAGTGCGTTCCCGATGTCG
+
9<;;==9;11-11,//8....
@31DVS:00117:00769
ACGCTCGACATGCCCAGGTACAGGAG
+
@C99=;<BD9999918848799A@@@
@31DVS:00118:00794
ACGCTCGACATGCCCAGGTACAGGA
+
BC??@BB??>=89918848>@@@<>
@31DVS:00120:00761
ACGCTCGACATGCCAGTACCAGG
+
=@@@@@>@B999947831424:9
@31DVS:00122:00775
ACGCTCGACATGCCCAGGTACAGGAG
+
>CBBCBBCBA@AHB?888::@ACACC
@31DVS:00123:00764
ACGCTCGACATGCCCAGGTACAGGAG
+
?BBBBBCCC?@?B?<:747=?99599
@31DVS:00126:00776
ACGCTCGACATGCCCAGGTACAGGAG
+
BBABBBCBB==444077487BAA?<<
@31DVS:00127:00762
ACGAGTGCGTTCCCCATGTCGTAGTACTC
+
@??CC;:AEDCCCC:B:7000.,,,,,,,
@31DVS:00130:00753
ACGCTCGACATGCCCAGGTACAGGAG
+
BBBB@@ACCA@@BB=::9;ABCEDBB
@31DVS:00131:00751
ATATCGCGAGGGTATGGAAGACTCTAGTA
+
A@ABA999988-497?@B>@<98603---
@31DVS:00131:00792
ACGCTCGACATGCCCAGGTACAGGAG
+
DCBAACCCCB@BBB?@<8;:ABB@;<
@31DVS:00133:00774
ATCAGACACGGACACAGCA
+
179>7>-,,,*,,/449;6
@31DVS:00137:00752
ACGCTCGACATGCCCAGGTTCCAGGAG
+
CCBBBBC?99=888088585737?300
@31DVS:00138:00757
ACGCTCGACATGCCAGTACAG
+
>@:;<?>9911--+,,,,/4;
@31DVS:00139:00769
ACGCTCGACATGCCCAGGTACAGGAG
+
BCABBDDBB?@@@@<?@<@?CBCBBB
@31DVS:00140:00762
AACGCTCCGACATGCCCACGGTACAGGA
+
/,/1/,,0,////6885734243778,.
@31DVS:00140:00764
ACGCTCGACATGCCCAGGTACAGGAG
+
BBBBBBB@B@?BBC>9957;??@=@@
@31DVS:00140:00792
TACTGAGCTACCACACAC
+
99<99>>1///,,0*,,,
@31DVS:00144:00754
ACGCTCGACATGCCCAGGTACAGGA
+
?BBBCBCBBAABBB?>?=@CBBB?B
@31DVS:00144:00795
CGTGTCTCTAGGCACAGGATTTTGTGTA
+
=?B@@>>>>98589;;A@9999,444./
@31DVS:00145:00771
ACGCTCGACATGCCCAGTACAGGAG
+
CCABCBA==9;1::8000:<>>;>>
@31DVS:00145:00781
TGATACGTCTCCTCTAGCTACTCA
+
444444449//,///////4////
@31DVS:00145:00788
ACGCTCGACATGCCCAGGTACAGGAG
+
>A==99<>B9999918848=>ACCAC
@31DVS:00147:00767
ACGAGTGCGTCGTCCCATGTCG
+
499A444///////6+/44444
@31DVS:00148:00787
TATATCACCTCTC
+
9949944/,///8
@31DVS:00149:00771
ACGCTCGACATGCCAGGTACA
+
>>99<99<<-,-,*,,*..44
@31DVS:00104:00815
ACGCTCGACATGCCCAGGTACAGGAG
+
BCBBBBBCC@@?>>:796:?BBB?;<
@31DVS:00105:00831
ACGCTCGACATGCCCAGGTACAGGAG
+
BBBBCBBBBA@BBB>988:ABBC@AA
@31DVS:00107:00815
ACGAGTGCGTTCCCCATGTCGTAGGTACTC
+
BB@BBBDCCC@BBB9CA@@@CCBC@F@?@A
@31DVS:00110:00838
ACGCTCGACATGCCCAGTACAGGAG
+
A@@@BBBB:<:===8001>?BA@A@
@31DVS:00110:00839
ACGAGTGCGTTCCCCATGTCGTAGGTACTC
+
BBAABBCCDD@B==6=7:7>??7747777>
@31DVS:00116:00809
ACGCTCGACATGCCCAGGTACAGGAG
+
BCCBCDCCB999==98858=99=DCD
@31DVS:00117:00831
ACGCTCGACATGCCCAGGTACAGGAGA
+
@@BBB@?AABBBAB>>><>@BCC@ABA
@31DVS:00118:00801
ACGCTCGACATGCCCAGGTACAGGAG
+
A@AABABBA89999188687>BA699
@31DVS:00122:00812
ACGAGTGCGTTCCCCATGTCGTAGGTACTC
+
?BBBBACCDH@A@=6=7::@A@??:?7777
@31DVS:00128:00829
TCTCTATGCGCTCCACATGTCTAAGGT
+
ADBABBBBCCBAB>BBBCCCBBCAC@C
@31DVS:00129:00835
TACTGAGCTACACACACAGAAAGATTGGT
+
;AAA?ACBCCGLFDC@@ACCD9;:?:>:?
@31DVS:00131:00831
ACGAGTGCGTTCCCATGCTCGTAGTA
+
AA9;9?>>99544-4933..4;****
@31DVS:00132:00801
ACGAGTGCGTTCCCCATGTCGTAGGTACTC
+
=AAAAAABCB@BDB9C@@@@AA@A=@:::?
@31DVS:00133:00809
TCTCTATGCGCTCCACATGTCTAAGGT
+
@EA@ACCCBBAACACBCCB::<B@C=@
@31DVS:00133:00844
ACGCTCGACATCCCAGGTACAG
+
@A@BCE>;;/111,10,,,2,,
@31DVS:00136:00808
ACGAGCGTTCCCATGTCGTAGTAG
+
CCBBB;99244-9999=8331133
@31DVS:00136:00832
ACGCTCGACATGCCCAGGTACAGGAG
+
@BBBBEBA488111-00,00199599
@31DVS:00137:00843
TACTGAGTCTACACACAGATG
+
,,,,/44444;444//6..//
@31DVS:00139:00841
ACGCTCGACATGCCCAGGTACAGGAG
+
BBBBBBBCAA@ABB>AA?A?ACC@CB
@31DVS:00141:00801
ACGAGTGCGTTCCCCATGTCGTAGGTACTC
+
ACC;:<DEHH@CBB8@7:8>>>7747777=
@31DVS:00142:00843
ACGAGTGCGTTCCCATG
+
AABBA94111,-2*,,,
@31DVS:00143:00807
ACGCTCGACATGCCAGTAGCCA
+
BB:;=AAAA9916:0-,,,,*.
@31DVS:00146:00834
ACGCTCGACATGCCCAGGTACAGGAG
+
BBBAABBCC@=444-3348>BCCBBA
@31DVS:00146:00845
ACGCTCGACATGCCAGGTACAG
+
=@>>999>@<---+,,*,,49:
@31DVS:00147:00815
ACGAGTGCGTTCCCATGCTCGTA
+
B>>@A>?@995980170.,,,7,
@31DVS:00147:00819
ACGAGTGCGTCCTCCATGTCGTA
+
9AAA<<9@9995//,////,,//
@31DVS:00149:00803
ACGAGTGCGTTCCCCATGTCGTAGGTATC
+
CBBBBC@;::2444,83337761101776
@31DVS:00100:00860
ATATCGCGAGGTATGGAAGACTCTATAG
+
<A@A@9111/,/6..,.44668858668
@31DVS:00100:00862
ACGAGTGCGTTCCCCATGTCGTAGGTACTC
+
?AFBBBCABB@BCC:B8:;?>:/0,00009
@31DVS:00100:00869
AGCACTGTAGCTGTCACTAGTTACATGT
+
BBCCCBBBB@@CBCCBBBBBA?BBBBDC
@31DVS:00100:00871
ACGCTCGACATGCCCAGGTACAGGAG
+
BBBBBBCCCBBABB>AB@BADCC@?A
@31DVS:00100:00874
ACGCTCGACCATGCCAGGTACAGGAG
+
@A;99>=11,,2-1,..,.3944244
@31DVS:00103:00891
ACGCTCGACATGCCAGGTACAGGAG
+
@@;;9AA:91/1/,..,..4442//
@31DVS:00104:00892
ACGAGTGCGTTCCCCATGTCGTAGGTACTC
+
BBBBBB@@A@@ABC:B?@@???<><>7777
@31DVS:00105:00880
TACTGAGCTACACACACAGAAAGAGTGT
+
9999944944;??999443..+.,,,,,
@31DVS:00107:00870
ACGCTCGACATGCCCAGGTACAGGAG
+
@BBBCAABC?@=@@<::8;CDFDACB
@31DVS:00108:00873
CGTGTCTCTAGGCACAGGATTTTGTGTAG
+
CCCDCBB@A@B@CDCCC@CCCC:;<;@AB
@31DVS:00109:00876
ACGAGTGCGTTCCCCATGTCGTAGGTACTC
+
BBBBCBCBCC@BCC:BA?>>BB??=@::::
@31DVS:00111:00871
TAGTATCAGCCTCGCCATGACGAAGGTATTCC
+
CBCA?ACB@@=@B>;:<BBAB;;7;<?@?7;7
@31DVS:00111:00879
TACAGAGCTACACACACAGAAAGATTGGT
+
BBBCBBBA@?BBCBBCBB<<<<??;=B;?
@31DVS:00112:00862
ACGCTCGACATGCCCAGGTACAGGA
+
BBAAABCCCBBBBC@>?=>>AAB@C
@31DVS:00112:00863
ACGCTCGACATGCCCAGGTACAGGAG
+
CCBBCBBBA@=88893348=@?@=@A
@31DVS:00112:00894
ACGAGTGCGTTCCCCATGTCGTAGGTACTC
+
BBAAAACABA?@BD:C@@@AAAAA@C?@BB
@31DVS:00112:00899
ACGAGTGCGTTCCCCATGTCGTAGGTACTC
+
BBBBBBCBCB@BDD:@<><;????:=7:7=
@31DVS:00113:00891
ACGCTCGACATGCCCAGGTACAGGAG
+
BEBBBAABBBACBC@?>>@ADAB??A
@31DVS:00114:00857
ACGAGTGCGTTCCCCATGTCGTAGGTACTC
+
BBBBBBBBCB?ACC:B>@@BAA??:?7:7?
@31DVS:00114:00893
ACGCTCGACATGCCCAGGTACAGGAG
+
BBBBCBAAABABBC@:98;ABCCEAA
@31DVS:00116:00880
TAGTATCAGCCTCGCCATGACGAAGGTATTCC
+
>>A<;9=BAA?BAAA@BAACC@@=@>BAA<?=
@31DVS:00116:00888
ACGAGTGCGTTCCCCATGTCGTAGGTACTC
+
BBBBBBDCDD@BAA8BAAB@@?A@?A?@@?
@31DVS:00117:00880
ACGAGTGCGTTCCCCATGTCGTAGGTACTC
+
@BBBB@@@CB@ABC:B9::78777477777
@31DVS:00119:00882
ACGAGTGCGTTCCCCATGTCGTAGGTACTC
+
AA@BBCBBDAEACH:B8:9>????;@????
@31DVS:00121:00882
ACGAGTGCGTTCCCCATGTCGTAGGTACTC
+
ABABBBBBBB@BCH:C;;;@AAAB@D@@?A
@31DVS:00123:00871
ACGAGTGCGTTCCCCATGTCGTAGGTACTC
+
BBBBBBCBCB@BCD:C@@@ABBAA>B???A
@31DVS:00124:00877
ACGCTCGACATGCCCAGGTACAGGAG
+
?BABCBBCA@?BCC@??=?=AADACB
@31DVS:00124:00882
ACGCTCGACATGCCCAGGTACAGGAG
+
AABBBBBBBDCAAA=:76:?A?@=;;
@31DVS:00126:00896
ACGAGTGCGTTCCCCATGTCGTAGGTATC
+
ABB@@@CBCB?ACC:B8::@>>7747==6
@31DVS:00129:00892
ATCAGACACGGAACACAGCAG
+
><=>>91//6,1,/8866//.
@31DVS:00132:00878
ACGAGTGCGTTCCCCATGTCGTAGGTACTC
+
ACCBB>ACDB=?==6=377<><70,0000/
@31DVS:00133:00862
ATCAGACACGGACACAGCAGAACACAC
+
BCCBBBBCCC?BCCCCCBABA@BB?>>
@31DVS:00134:00879
ACGAGTGCGTTCCCCATGTCGTAGGTACTC
+
B@@ADDGCCA?BCCAB:;;@AA=?;=777>
@31DVS:00136:00873
ACGCTCGACATGCCCAGGTACAGGAG
+
><<<BBCCA@@>>>98748>@AB>;;
@31DVS:00137:00889
ACGCCCCAGGTACAGGAGACTG
+
BBA;;;6111111/::889073
@31DVS:00140:00878
ACGAATGCGTTCCCCATGTCGTAGGTACTC
+
@@>@=ACCCC@FBB9C:;;CCA??<?888?
@31DVS:00142:00879
ACGCTCGACATGCCCAGGTACAGGAG
+
BCBBCCDCC@@@CC?::8;A@AAABB
@31DVS:00144:00867
ACGAGTGCGTTCCCCATGTCGTAGGTACTC
+
BBBBBBCCCB@BCC:CB:;;;;7=:?::::
@31DVS:00147:00862
ACGCTCGACATGCCCAGGTACAGGAG
+
>BBBBBBDD??>==97748=ABBCAA
@31DVS:00149:00871
ACGCTCGACATGCCCAGGTACAGGAG
+
DCBCCCCCA==666600,1:<?@<<1
@31DVS:00103:00901
ACGCTCGACATGCCCAGGTACAGGAG
+
A@?@AA@CBBBBBB<77576;9B@@@
@31DVS:00105:00924
ATCAGACACGGACACAGCAGAACAGAC
+
93444984442/6////,,.644...4
@31DVS:00105:00938
ACGCTCGACATGCCCAGGTACAGGAG
+
BBABBCCBBAABBB>AABA=@AC@CD
@31DVS:00106:00945
ACGAGTGCGTTCCCCATGTCGTAGGTACTC
+
BCCBBBCFCB=>==4=<>9::;00,00...
@31DVS:00106:00949
ACGAGTGCGTTCCCCATGTCGTAGGTACTC
+
BBBBBACABA@ABC:B88:B@@6637777=
@31DVS:00107:00903
ACGCTCGACATGCCAGTA
+
=<<<B@@?@11-,+,,,*
@31DVS:00107:00907
ACGCTCGACATGCCCAGGTACAGGAG
+
BCBBCAABCBB?@=<??<??BCB?AA
@31DVS:00107:00948
TCTCTATGCGCTCCACATGTCTAAGGTA
+
444444434444:<949:=99;8,/,/6
@31DVS:00110:00943
ACGAGTGCGTTCCCCATGTCGTAGGTACTC
+
BBB?BBBCCC@BBB8B@@@ACBBC@C;;;?
@31DVS:00112:00922
ACGAGTGCGTTCCCCATGTCGTAGGTACTC
+
BBBBBCCCBAEACIBD@@@@@?@@?A;;;?
@31DVS:00112:00923
CGTGTCTCTAGGCACAGGATTTTGTGTAG
+
449944844497;;9:;:4449-844349
@31DVS:00112:00934
ACGCTCGAATGCCCAGGTACAGGAG
+
@@ACCBAAEABBB<AA@BBBB@?=?
@31DVS:00114:00915
ACGCTCGACATGCCCAGGTACAGGAG
+
BBBBBAAABBBBCH@998:?ABB@CC
@31DVS:00114:00943
ACGCTCGACATGCCCAGGTACAGGAG
+
BCBCCBDCCDBBBB@@<=@?AACABB
@31DVS:00118:00915
ACGCTCGACATGCCCAGGTACAGGAG
+
BCBBBBBBBBBBCC>988:BBCC@AA
@31DVS:00118:00923
TACTGAGCCTACACACACAGAAAGATTGGT
+
994?>>4:69BBBCEDBBBAAC<7773601
@31DVS:00119:00900
CGTGTCTCTAGGCACAGGATTTTGTGTAG
+
ACCCCCC?@?A@CCCCC@@@>=6=@801A
@31DVS:00119:00935
ACGCTCGACATGCCCAGGGTACAGGAG
+
BCABBBBAAAABBB@???=?CCDC@??
@31DVS:00121:00911
ACGCTCGACATGCCCAGGTACAGGAG
+
CCBBCBBBBAA88808858>B>><<<
@31DVS:00122:00938
ACGCTCGACATGTCCAGGATACAGGA
+
>A944444944443776876666730
@31DVS:00123:00945
ACGAGTGCGTTCCCCATGTCGTAGGTACTC
+
@@@B@AC?BB@BDD:C:;;;;;=B??;77=
@31DVS:00125:00905
ACGAGTGCGTTCCCCATGTCGTAGGTACTC
+
BBBBBBCCDD@DBB9BAAABBBBB?B:::A
@31DVS:00125:00934
ACGCTCGACATGCCAGTACA
+
@@@H<99999811,00..//
@31DVS:00125:00938
ACGCTCGACATGCCCAGGTACAGGAG
+
BBBBBBCCBA@ABC@?>=@7;;A@@@
@31DVS:00126:00924
CGTGTCTCTAGGCACAGGATTTTGTGTAG
+
AAB@AABBBAB>;<;@@=>>>?/999./7
@31DVS:00127:00913
ACGCTCGACATGCCCAGGTACAGGAG
+
BBA?BBBCB==@BB?@>=?ADCC@@A
@31DVS:00128:00907
ACGCTCGACATGCCCAGGTACAGGAG
+
BBBBBCBDD?>=8897748799??99
@31DVS:00130:00915
ATCAGACACGGACACAGCAGAACACAC
+
B?ABBCBBBB@BBBCAAABBB@BB???
@31DVS:00131:00930
ACGCTCGACATGCCCAGGTACAGGAG
+
BBBBBECCDBB?==<7768BBBB?BC
@31DVS:00131:00931
ACGCTCGACATGCCCAGGTACAGGAG
+
BBABBBCBB?=ABC?8889?ABB??A
@31DVS:00133:00915
ACGAGTGCGTTCCCCATGTCGTAGG
+
BBBBBC@;992448/983.444..,
@31DVS:00133:00924
ACGCCTCGACATGCCCAGGTACAGGAG
+
1111,/68==@B=:::3313144424:
@31DVS:00133:00933
ATATCGCGAGGGTATGGAAGACTCTATA
+
BB@ABCCBAAA=BCBC@C?BBCBC8877
@31DVS:00134:00930
ACGAGTGCGTTCCCCATGTCGTAGGTACTC
+
BBBBBCCDGA?BBA7A??@@@?AC@C;;:?
@31DVS:00134:00943
ACGCTCGACATGCCCCGGTACAGGAG
+
BB??@ABBCBB@@@A4958?99<@@@
@31DVS:00135:00926
ACGCTCGACATGCCCAGGTACAGGAG
+
ABABBBBCBBBBAA>AB@B>BBCB?@
@31DVS:00135:00927
ACGAGTGCGTTCCCCATGTCGTAGG
+
<A@BBCCCFA6944-878000000,
@31DVS:00135:00933
TGATACGTCTCCTTCCTTAGTTACTTCA
+
EBBBBCBBBCB@B?A>B@BCF@CDCBBC
@31DVS:00136:00902
ACGCTCGACATGCCCAGGTACAGGAG
+
BBBBBBBBBA@BBD?8888@ABC@?A
@31DVS:00137:00948
ACGCTCGACATGCCCAGGTACAGAAG
+
ACBBBAAACCBBBB@995::@ACC@C
@31DVS:00138:00922
ACGCTCGACATGCCCAGGTACAGGAG
+
@BBBBBBBCDBBAB>>>=@@CCD@BB
@31DVS:00139:00909
ACGCTCGACATGCCCAGGTACAGGAG
+
@A;;<<<BAA>@@@<?A?>::11,//
@31DVS:00139:00941
ACGCTCGACATGCCCAGGTACAGGAG
+
BCBBCAAABABBBC>>>=@CCCC@CC
@31DVS:00144:00926
TCTCTATGCGCTCCACATGTCTAAGGT
+
4;4;;BCBEBDCDAB@?@999442424
@31DVS:00145:00933
ACGCTCGACATGCCCAGGTACAGGAG
+
BBBBBBBCC??==8<776:BBBC@CB
@31DVS:00147:00945
TAGTATCAGCCTCGCCATGACGAAGGTATTCC
+
BBCAABCBABACBBB@AADCCAB=@@A@?=@=
@31DVS:00148:00921
CGTGTCTCTACGGCACAGGATTTTGTGTAG
+
4;999A11/166359;:CACCBC:<99.6:
@31DVS:00149:00918
TACTGAGCTACACACACAGAA
+
=;;99>=944;:6/1//,,**
@31DVS:00149:00919
ATATCGCGGGGGTATGGAAGACTCTATA
+
BBA=9;44444+9AAAABBDDCCCBA@@
@31DVS:00102:00951
TGATACGTCTCCTTCCTTAGTTACTTCA
+
BBA@@C@=??@;>=A>@>>>=<=6677/
@31DVS:00104:00952
ACGCTCGACATGCCCAGGTACAGGAG
+
BBBBBBCCBCBA?A=>><@ACCCABB
@31DVS:00106:00958
ACGCTCGACATGCCCAGGTACAGGAG
+
AAABBBBCCDCBBB=@B@B>BBFABB
@31DVS:00108:00959
ACGCTCGACATGCCCAGGTACAGGAG
+
BBBBEBBCEBB?>?<<>?B?BEDCBB
@31DVS:00109:00954
ACGCTCGACATGCCCAGGTACAGGAG
+
CCBBBCBBBBABBC@>?=>>AAC@CC
@31DVS:00113:00956
TGATACGTTTCCTTCCTTAGTTACTTCAGTGC
+
ACBA?A===<A@C@C@B@B@@@BB@>?@>>:=
@31DVS:00114:00958
CGTGTCTCTAGGCACAGGATTTTGTGTAG
+
BBBCCBBBBA@?BBECC@CCCC:;;:@AA
@31DVS:00114:00964
TCTCTATGCGCTCCACATGTCTAAGGTA
+
@AC>>>>>??>@@>A;<<DAA;;99>@?
@31DVS:00115:00950
ACGAGTGCGTTCCCCATGTCGTAGGTACTCA
+
BBB@BACABA?ABB:B>>?BCB??:?::7?=
@31DVS:00115:00973
ACGCTCGACATGCCCAGGTACAGGAG
+
BBABBBCCCCBBBB?AA@A?BCCB=>
@31DVS:00116:00952
CGTGTCTCTAGGCACAGGATTTTGTGTAG
+
BDDDCBB@A@A@DBCCCCCCCC9;;:89B
@31DVS:00116:00963
ACGAGTGCGTTCCCCATGTCGTAGGTACTC
+
@A?BBBCCDC@DBB9BAAABCBBB?A????
@31DVS:00116:00964
AGCACTGTAGCTGTCACTAGTACTTG
+
99@B@=@B;;9D<44@=>998499<9
@31DVS:00116:00966
ACGAGTGCGTTCCCCATGTCGTAGGTACTC
+
BBBBBAAABA@ABB:B8::BBBAA>@:::?
@31DVS:00116:00971
CGTGTCTCTAGGCACAGGATTTTGTGTAG
+
CCFCAA??@@B@CBCCC@@@@@4>>>>>@
@31DVS:00116:00974
ACGCTCGACATGCCCAGGTACAGGAG
+
?@BBCEABCCC?::63348>BAC@CC
@31DVS:00117:00975
ACGCTCGACATGCCCAGGTACAGGAG
+
BCAAACBBEBBBCC>;::;CCCD@CD
@31DVS:00118:00958
ACGCTCGACATGCCCAGGTACAGGAG
+
ACBBCCCCB;;;>>98858>@@A>AA
@31DVS:00119:00961
TGATACGTCTCCTTCCTTAGTTACTTCA
+
EECC@AAA@AB8;8;;><99929A@>B9
@31DVS:00119:00969
ATCAGACACGGACACAGCAGAACACAC
+
BBAABBBBBB@BBCCDCBBAA>ABCC@
@31DVS:00120:00972
ATATCGCGAGGGTATGGAAGACTCTATA
+
BB>>>BCCBBB@CBAA@C@CCBBD98::
@31DVS:00122:00963
ACGAGTGCGTTCCCCATGTCGTAGGTACTC
+
BABBNC:;;B;>>>4>88888=77377111
@31DVS:00124:00978
ACGAGTGCGTTCCCCATGTCGTAGGTACTC
+
@BBBB@ABC@@ACC:B8::@@=6647777=
@31DVS:00125:00968
ACGAGTGCGTTCCCCATGTCGTAGGTACTC
+
BBBBDCCCBB@BDGBC@@@@CCBC@C?@??
@31DVS:00126:00962
ACGCTCGACATGCCCAGGTACAGGA
+
BC@@ACCDDBAB@B=776:?BBCEC
@31DVS:00129:00964
ACGCTCGACATGCCCAGGTACAGGAG
+
BBBBBBCCB@?BBC@A@>A@EECACC
@31DVS:00130:00953
ACGAGTGCGTTCCCCATGTCGTAGGTACTC
+
9<CCCCDCCC@DB=6=7;8>>;00,00//7
@31DVS:00131:00966
CGTGTCTCTAGGCACAGGATTTTGTGTAG
+
BBEACBA?BB@=>@A@@=?>@>6@A>:;=
@31DVS:00134:00987
ACGCTCGACATGCCCAGGTACAGGAG
+
BBABBBCCBA>ACC@?>=?ACBC@@A
@31DVS:00137:00950
ACGCTCGACATGCCCAGGTACAGGAG
+
@BBCBAABBCBA@@<775:?ABC@CC
@31DVS:00137:00965
CGTGTCTCTAGGCACAGGATTTTGTGTAG
+
BCBCCB????@=@BCCD@CCGC:;<;@AB
@31DVS:00138:00969
TGATACGTCTCCTTCCTTAGTTACTTCA
+
FBBBBCBCBCC>A>@@B<?;;8999?AA
@31DVS:00140:00959
TGATACGTCTCCTTCCTTAGTTACTTCA
+
@BBBBCBBBDD@B>==@=A@@@ABAABC
@31DVS:00140:00965
ACGCTCGACATGCCCAGGTACAGG
+
BCBBB?AAABB@AA<::7;@ABCB
@31DVS:00141:00957
ACGCTCGACATGCCCAGGTACAGGAG
+
@AABCCCDEBB@??<>>;>?@@B?@@
@31DVS:00142:00986
CGTGTCTCTAGGCACAGGATTTTGTGTAG
+
BBBBBCB9<<B>B@A9969999/9@>:;;
@31DVS:00143:00952
TACTGAGCTACACACACAGAAAGATTGGT
+
A<;<BB<<<BB<<>B<98333,1.,22*,
@31DVS:00143:00983
ATCAGACACGGACACAGCAGAACACAC
+
ABBBBBBBBB@BBBCCBBBAA?AA@AB
@31DVS:00144:00968
ACGAGTGCGTTCCCACTGTCGT
+
@AABBBC;445/1,1/.....3
@31DVS:00146:00982
ACGAGTGCGTTCCCCATGTCGTAGGTACTC
+
?BBBAACACB@BBB:CBAACAAAB?B:::A
@31DVS:00146:00984
TAGTATCAGCCTCGCCATGACGAAGGTATTCC
+
CBHCCA@A@A=>AAA>ACDECCB@C@CBB9;7
@31DVS:00146:00999
ACGCTCGACATGCCCAGGTACAGGAG
+
CCBBBACCBB?BACA:98;999B@@@
@31DVS:00147:00982
ACGCTCGACATGCCCAGGTACAGGAG
+
AA@CBBBADDCBAA=@A?A@BCC@BB
@31DVS:00147:00999
CGTGTCTCTAGGCACAGGATTTTGTGTAG
+
AACB@@@@A@A@CBBBC@<999/99989@
@31DVS:00148:00961
ACGAGTGCGGTTCCCCATGTCGTAGGTATC
+
@AAAAAABCCB8994/9888>??7747?=;
@31DVS:00148:00980
ACGCTCGCATGCCCAGGTACAGGAG
+
@BBBBBBDCCCBC>CC@B@>77377
@31DVS:00148:00997
ACGCTCGACATGCCCAGGTAACAGGAG
+
>484449/////66546,310499894
@31DVS:00149:00989
ACGCTCGACATGCCCAGGTACAGGAG
+
BCBBCBCCCBBBAA<?@<??BBB>;<
@31DVS:00140:01007
TGATACGTCTCCTTCCTTAGTTACTTCAGG
+
BBEBEF@9499689A@C=BBD@9//,///,
@31DVS:00146:01001
TCTCTATGCGCTCCACATGTCTAAGT
+
BDCC@@FBCCECC@CCAB@A@@@@CC
@31DVS:00146:01013
ACGCTCGACATGCCCAGGTACAG
+
@?<<<>@<111-770--*../44
@31DVS:00149:01002
ACGCTCGACATGCCCAGGTACAGGAG
+
CCBBBBCBB@CBCC>>>>@BBBC@BB
@31DVS:00150:00018
TAGTATCAGCCTCGCCATGACGAAGGTATTCC
+
CCCA?@C<;<@DEAABBAAACCC@B@BBB@BB
@31DVS:00155:00046
ACGCTCGACATGCCCAGGTACAGGAG
+
DCBCBAABB>>333/87577@AB=@@
@31DVS:00158:00039
ACGCTCGACATGCCAGGTACAGGAG
+
BC::<CCBA1100,1:9:0><C?AB
@31DVS:00159:00032
ATCAGACACGGACACAGCAGAACACAC
+
CBBBBCB?A@BCCBDAAA?>B@B?>>>
@31DVS:00160:00047
TACTGAGCTACACACA
+
>>=B;44,,,,,28;;
@31DVS:00162:00044
TAGTATCAGCCTCCGCCATGACGAAGGTATTCC
+
444998=83.,/6,//,/444944231337771
@31DVS:00163:00005
TAGTATCAGCCTCGCCATAACAGTATCC
+
;;<AACCCCC@CBAA<9--+-,,,,,.,
@31DVS:00163:00035
ACGCTCGACATGCCCAGGTACAGGA
+
9>;;;CGCA??000,11,,,-//,/
@31DVS:00164:00020
ACGCTCGACATGCCAGTCAGACCAG
+
49444;;@@997993../....,..
@31DVS:00170:00006
ACGAGTGCGTCCTCCATGTCGTAGT
+
99AB@@AD<<89;;24444////,,
@31DVS:00170:00018
ACGCTCGACATGCCAGTCACAGG
+
9<<CCCB@@990-+--,,,,.55
@31DVS:00170:00041
ACGCTCGACATGCCCAGGTACAGGAG
+
@BBBBECBC?>>CC>88::CCECACC
@31DVS:00172:00032
TCTCTATGCGCTCCACATGTCTAAGGTA
+
////7?BBDBBBCADCCDCCDCF=A=B@
@31DVS:00173:00037
TACTGAGCTACACACACAGAAAGATTGGT
+
ACCCCCCBBECBBBB9<;CBB;???;?:?
@31DVS:00175:00017
TACTGAGCTACACACACAGAAAGATAGTG
+
@@BCDCCDDDECBBA?@8800,00,,,++
@31DVS:00175:00025
ACGCTCGACATGCCCAGGTACAGGA
+
DCCCCABA@;9...,00,0:?9969
@31DVS:00175:00036
ACGCTCGACATGCCCAGGGTACAGGAG
+
?BBBCCCFCEB@B><;<<<?ABBB@BC
@31DVS:00176:00008
TAGTATCAGCCTCGCCATGACGAAGTATTCC
+
9444=>>8773:1//77666111,....,.6
@31DVS:00178:00035
TCTCTATGCGCTCCACATGTCTAGG
+
44;9BBBC>==11,/..4/1111/,
@31DVS:00181:00028
TCTCTATGCGCTCCACATGTCTAA
+
ABA@;;8?@>999283.00--,,2
@31DVS:00185:00034
ACGCTCGACATGCCCAGGTACAGGAG
+
ACBBCCAAAA@BCD>>?@?BBBBCCC
@31DVS:00191:00046
ACGCTCGACATGCCCAGGTACAGGAG
+
BCBBCBBABAABBB<998:BBBCBBB
@31DVS:00193:00045
TACTGAGCTACACACACAGAAAGATTG
+
>?A@@AAA@@@AA@>>>8877.77601
@31DVS:00194:00026
GAGCACTGTAGCTGTCACCTAGTTACGTTGTGT
+
29494;;;8<;9;99?CC@C@8898/11:0000
@31DVS:00194:00049
ACGAGTGCGTTCCCACTGTCGT
+
89B?BCIDBA=:;,10-*((((
@31DVS:00197:00008
ACGAGTGCGTTCCCTA
+
;;99<>991-+--+**
@31DVS:00151:00058
ACGCTCGACATGCCCAGGTACAGGAG
+
BBBBCBAAABCBBB?898:BCBC@BB
@31DVS:00152:00083
ACGCTCGACATGCCCAGGTACAGGAG
+
BCBBBAAACBB>>>:778:CCCDEBB
@31DVS:00161:00068
ACGCTCGACATGCCAGGTACAGGAG
+
CFBBBCD<<;900,00,/3/44998
@31DVS:00161:00088
ACGCTCGACATGCCCAGGTACAGGAG
+
=BBBBBCBDBB>;;<:76:?DBC@BB
@31DVS:00163:00068
ACGCTCGACATGCCCAGGTACAGGAG
+
CCB?AACB@@@@AA>@A9;;DDLBCB
@31DVS:00165:00066
ACGCTCGACATGCCCAGGTACAGGAG
+
=A>>@=A@@9988808847744421<
@31DVS:00171:00089
ATATCGCGAGGGTATGGAAGACTCTATAG
+
@B;<<BCB499-4:;;>A@@?<>??=8:9
@31DVS:00173:00053
ACGAGTGCGTTCCCCATGTCGTAGGTATC
+
BCBCBCC;::2444/9888???7:44>=8
@31DVS:00173:00076
TAGTATCAGCCTCGCCACTG
+
///88//4331444::////
@31DVS:00174:00078
CGTGTCTCTAGGCGACAGGATTTTGTGTAG
+
99>99944/;;,./118::=999,4447:>
@31DVS:00179:00068
TCTCTATGCGCTCCACATGTCTAAGGTA
+
44////../48=>;>>01/////,/,33
@31DVS:00185:00088
ACGCTCGACATGCCCAGGTACAGGAG
+
BCBCBBBB>89000,11,//;?@<99
@31DVS:00191:00052
ACGCTCGACATGCCCAGGTAC
+
9<<@AAA999>000,01,,,-
@31DVS:00192:00089
TGATACGTCTCCTTCCTTAGTTACTTCA
+
BCCCAAABCED@B>CBC@;94:944249
@31DVS:00193:00092
ACGCTCGACATGCCCAGGTACAGGAG
+
BB??ACCCB>>733/7847:;<B@AA
@31DVS:00198:00057
ACGCTCGACATGCCAGGTACAGGAG
+
B@AABBBAAA@1.,.0,../44244
@31DVS:00198:00074
ACGCTCGACATGCCCAGGTACAGGAG
+
AABBBB@BEBB?;;:33477<<B@DC
@31DVS:00199:00072
ATCAGACACGGACACAGACAGAACA
+
@>ABB:;;AB=;9<@>------*,2
@31DVS:00150:00137
ACGCTCGACATGCCAGGTACAGG
+
49;;;ABB@9911,01,,,-/87
@31DVS:00153:00115
ACGCTCGACATGCCCAGGTACAGGAG
+
BBBBCBCA>9;7<<88847?BBBAB@
@31DVS:00157:00114
ACGAGTGCGTCCTCCATGTC
+
ABC@@@;;11/,,,*,*,,,
@31DVS:00157:00118
ACGCTCGACATGCCCAGGTACAGGAG
+
BBBBBBCCBBBBBC>@>=?ABAB?BB
@31DVS:00157:00134
ACGAGTGCGTTCCCCATGTCGTAGGTACTC
+
ABAAABDC@;2444/9888>??7744777<
@31DVS:00159:00145
ACGAGTGCGTTCCCCATGTCGTAGGTATC
+
<CB@?ADBBAC@@@6?7:0::://,/:9/
@31DVS:00160:00101
ACGAGTGCGTCCTCCATGTCGT
+
499>99944442442///////
@31DVS:00160:00133
ACGAGTGCGTTCCCCATGTCGTAGGTACTC
+
AA?@CBFBA>6944/8<887>>7734777=
@31DVS:00162:00108
ACGCTCGACATGCCAGTACAGGA
+
49;GBBCB<;9088--,,,/872
@31DVS:00166:00107
ACGAGTGCGTTCCCCATGTCGTAGGTACTC
+
?CABBACBAA@BCH:D<<;?AAAF??BAAA
@31DVS:00166:00115
ACGCTCGACATGCCAGGTGCAGGAG
+
?ABCC=@@=4900,00,000>>;<<
@31DVS:00168:00105
ACGCTCGACTGCCCAGGT
+
/498444944433,/.,.
@31DVS:00171:00109
AGCACTGTAGCTGTCACTAGTTACTT
+
<>CCCBB@?ABBA@@>>>>8859>@6
@31DVS:00172:00102
ACGCTCGACATGCCCAGGTACAGGAG
+
@B@B;;<>>>>>>>88857@DACACB
@31DVS:00172:00117
ATATCGCGAGGGATGAAGACT
+
979=>>??99904...,.,,,
@31DVS:00172:00143
TACTGAGCTACACACACAGAAAGATTGGT
+
CBCCCCBAAABBDBBBBA>998676;?5:
@31DVS:00179:00131
ACGAGTGCGTTCCCACTGTG
+
ACBBAA9?99611-1.....
@31DVS:00179:00147
ACGCTCGACATGCCAGTACA
+
499@=?@::11.644.../,
@31DVS:00183:00120
TCTCTATGCGCTCCACATGTCTAAGG
+
ABBBCBABAA>9859?8999999592
@31DVS:00186:00125
ACGCTCGACATGCCCAGGTACAGGAGA
+
4444AB9<;;:7;;:7@<??A?@5849
@31DVS:00193:00139
ACGCTCGACATGCCCAGGTACAGGAG
+
BDCBDABA@==77767747=@BC@CC
@31DVS:00196:00130
ACGAGTGCGTTCCCCATGTCGTAGGTACTC
+
BBBBB@CDCB=>=84=788>>?77447777
@31DVS:00199:00130
TCTCTATGCGCTCCA
+
/////433>>84486
@31DVS:00150:00161
CGTGTCTCTAGGCACAGGATTTTGTGTAG
+
4444444449?56944994444,443986
@31DVS:00150:00178
ACGAGTGCGTTCCCATGTCTAGGTACTC
+
BB@@<94?=?598-477434..,-.-.-
@31DVS:00152:00198
ACGAGTGCGTTCCCCATGTCGTAGGTACTC
+
CCBA@ACAAA@CDD8C@@@?????=;:;:@
@31DVS:00155:00190
AGCACTGTAGCTCGTCACTAGTTACTTGTG
+
89@949439:49494444447979995444
@31DVS:00156:00170
ACGCTCGACATGCCCAGGTACAGGAG
+
BBBBBCFBBAABAA>@>=?ABAB@B@
@31DVS:00160:00157
ACGCTCGACCATGCCAGGTACA
+
=@:99@@4424;..,..,..,/
@31DVS:00162:00171
TAGTATCAGCCTCGCCATGACGAAGGTATTCC
+
A?ACBBB<:<@EEEB@CCCCBBA@C@B:758;
@31DVS:00163:00155
TACTGAGCTACACACACAGAAAGATTGGT
+
@@DCCBB:;<DECCA@@@BAA>BCB@C?A
@31DVS:00164:00186
ACGCTCGACATGCCCAGGTACAGGAG
+
@AAAAAAAA==ABB>7759;>>A?B@
@31DVS:00164:00190
ACGAGTGCGTTCCCACTGTC
+
BDBBBBA;//,--+-,,,,4
@31DVS:00165:00197
ACGCTCGACATGCCAGTA
+
99999999>91-7+,,,,
@31DVS:00168:00152
ACGCTCGACATGCCAGTACAGG
+
;9999>>?@94..,..../49:
@31DVS:00168:00173
ACGCTCGACATGCCAGTAG
+
9<<CB@AA@?>01,0-***
@31DVS:00176:00186
ACGCTCGACATGCCAGGTACCGGA
+
84494444448799331168500,
@31DVS:00177:00181
TAGTATCAGCCTCGCCATGACGAAGGTATCC
+
ABBA@ABB@B=@9;9994444965434.0.3
@31DVS:00179:00163
ACGAGTGCGTTCCCCATGTCGTAGGTAC
+
>AB;<=FCA@6999/988877000,//.
@31DVS:00181:00153
ACGAGTGCGTTCCCCATGTCGTA
+
=@@@@ABB@@5111+10....41
@31DVS:00181:00176
ACGCTCGACATGCCCAGGTACAGGAG
+
@CCHCBAABBAACC?AA?ABBAB>;;
@31DVS:00183:00165
TCTCTATGCGTCCACATGTCTAAGG
+
;A=BBBBABBB?<;;;944444242
@31DVS:00185:00183
AGCACTGTAGCTGTCACTAGTTACTTGT
+
AAECCBB@ABBBCBBBBBBBB@BCB@@@
@31DVS:00186:00190
ACGCTCGACATGCCCAGGTACAGGAG
+
AABBBBBCE??;7767747@BAA>AB
@31DVS:00189:00172
ACGCTCGACATGCCCAGGTACAGGAG
+
ACBCFBCB=4:777/88477<9@=@A
@31DVS:00195:00159
ACGCTCGACATGCCCAGGTACAGGAG
+
CC>>A=;99998>>88867=@>B@BB
@31DVS:00199:00170
ACGCTCGACATGCCCAGGTACAGGAG
+
CAAACCCCB?=;7<67747?BAB>@A
@31DVS:00199:00178
ACGCTCGACATGCCCAGGTACAGGAG
+
BCBCBBCBBBBBCC?:98:BCCCABB
@31DVS:00199:00191
TACTGAGCTACCAC
+
111//66444489:
@31DVS:00150:00223
TCTCTATGCGCTCCACATGTCTAAGGT
+
CFCCCBACDC??A?B@?ABB=@>>>5;
@31DVS:00152:00214
ACGCTCGACATGCCAGGTACAGGAG
+
899@ACDBA1100,11,00<9BB<<
@31DVS:00153:00241
ACGCTCGACATGCCCAGGTACAGGAG
+
BBBBCBBBBBBBCC>887:9A@@=@@
@31DVS:00162:00207
TAGTATCAGCCTCGCCATGACGAAGGTATTCC
+
CCCAABB;;;:BDCB@BCECCCB@B@CCC=@=
@31DVS:00162:00247
ACGCTCGACATGCCCAGGTACAGGA
+
BBBBCAA@B;?333/8857@ABBF<
@31DVS:00165:00247
ACGAGTGCGTTCCCCATGTCGTAGGTACTC
+
BBBBCCCDB>;8884=880;;<00,/0./3
@31DVS:00166:00237
ACGCTCGACATGCCCAGGTACA
+
99;AA>>>>99011,00,,,,/
@31DVS:00168:00202
ACGCTCGACATGCCCAGGTTCAGGAG
+
@AABBCBBA??;77:73494::C@::
@31DVS:00168:00206
ATATCGCGAGGGTATGGAAGACTCTATA
+
DBBB@AACBBB>BBBB@B@?B??====<
@31DVS:00168:00237
ACGCTCGACATGCCCAGGTACAGGAG
+
>BBBCBBBBBBBBC>8887?BBC@A@
@31DVS:00171:00208
ACGAGTGCGTTCCCCATGTCGTAGGTACTC
+
ABBCCCDCC@6944/8<>>=?90/,/0000
@31DVS:00171:00243
ACGCTCGACATGCCAGTAC
+
4989488///,,.,....4
@31DVS:00173:00212
TACTGAGCTACACACACAGAAAGATTGGT
+
BBBCCBCCBBBCCCBBBAEEE?;;:?@67
@31DVS:00173:00247
CGTGTCTCTAGGCACAGGATTTTGTGTAG
+
BC?=@@@>>??=?ABBCA<<<</9@>:;;
@31DVS:00174:00217
ACGCTCGACATGCCCAGGTACAGGAG
+
<CCCCBBB@>>888/8847=?9959>
@31DVS:00174:00239
ACGCTCGACATGCCCAGGTACAGGAG
+
BBBBBCBCB@?333/3347@BBC@BB
@31DVS:00177:00220
ACGCTCGACATGCCCAGTACCAG
+
49;;9@@9994.,,*,,,,,*/6
@31DVS:00179:00216
ACGCTCGACATGCCCAGGAACAGGAG
+
AABBCDBBBBBAAC=?@?B@CCC@@@
@31DVS:00179:00227
TACTGAGCTACACACA
+
<<<99@B11////,//
@31DVS:00179:00240
TAGTATCAGCCTCGCCATGACGAAGGTATTCC
+
ACCB=;;;8819A=><AAGAAAA;><>8848;
@31DVS:00186:00211
ACGCTCGACATGCCCAGGTACAGGAG
+
BBBBCDCBA==333/3347>@@@><9
@31DVS:00191:00225
ACGTCGACATGCCAGGCT
+
?A@<<<@A9991-11,/,
@31DVS:00191:00249
ACGCTCGACATGCCCAGGTACAGGAG
+
BCABBAAABBBBCC??>=?ABBBC@@
@31DVS:00192:00233
ACGAGTGCGTTCCCCATGTCGTAGGTACTC
+
<BBA?AFCB;6944/9788<=<00,/0000
@31DVS:00194:00208
ACGCTCGACATGCCCAGGTACAGGAG
+
BI::<BDEBBB@AC>@@=?ACCC@CB
@31DVS:00194:00248
ACGCTCGACATGCCCAGGTACAGGAG
+
ACBBCBBDA@>88808857799B@<;
@31DVS:00150:00262
ATATCGCGAGGGTATGAAGAGTCTA
+
939>994@999-4;3,-57,,,,+0
@31DVS:00150:00271
ACGCTCGACATGCCCAGGTACC
+
8999994A994...+..,../,
@31DVS:00152:00254
ACGCTCGACATGCCCAGGTACAGGAG
+
>A@A=<99999888,3811144;998
@31DVS:00152:00293
ACGAGTGCGTTCCCATGTCGT
+
BBBABAA::92//,10.0333
@31DVS:00153:00275
ACGTTCGACATGCC
+
1///,//8BAAA88
@31DVS:00154:00268
ACGCTCGACATGCCCAGGTACAGGAG
+
BBBBBBBCBBBA@@<7759?AAA@@@
@31DVS:00154:00283
AACGGACGTCCGAAATAGCAGCCTGATAA
+
((*,*,,,287444-4443439111433,
@31DVS:00155:00293
ACGAGTGCGTCTCCTATGTC
+
9;48661//////,34444/
@31DVS:00157:00266
ACGCTCGACATGCCCAGGTACAGGAG
+
@AA>>ACBCCB?;;:775:CCCCACB
@31DVS:00157:00288
AGCACTGTAGCTGTCACTAGTTACTTG
+
@<;<A?ABB;9<984444433149994
@31DVS:00158:00263
ACGCTCGACATGCCCAGGTACAGGAG
+
BC??ACAA@BCBBB>AA>ABCCC?A@
@31DVS:00158:00270
ACGCTCGACATGCCCAGGTACAGGAG
+
BBBBBBBCBBB7775:?;?CCCCD;<
@31DVS:00160:00282
ACGCTCGACATGCCAGT
+
4999994=61/..6.,*
@31DVS:00160:00284
ACGCTCGACATGCCAGTACAGGAG
+
>A@BCBCA@11--+--,,/4497=
@31DVS:00161:00280
ACGCTCGACATGCCCAGGTACAGGA
+
BBB;<<B@@>>000,11,0019@<>
@31DVS:00161:00292
ACGCTCGACATGCCAGTAGCCAGG
+
949;<BABB;;;3130....4..,
@31DVS:00162:00284
TCTCTATGCGCTCCACATGTCTAAGG
+
=>CCBBBBCB=9;8;?>@@>>89292
@31DVS:00170:00294
ATCAGACACGGACACAGCAGAACAC
+
9:;B@>>A<;8;@>@@A@@?A>@9:
@31DVS:00171:00281
ACGAGTGCGTTCCCCATGTCGTAGGTATC
+
BBABCDCD?>6444/8788===7:34>73
@31DVS:00172:00288
TAGTATCAGCCTCGCCATGACGAAGGTATTCC
+
99:<99?>;;8=BCCBFEDCCCCACABA@=@>
@31DVS:00173:00257
ACGCTCGACATGCCCAGGTACAGGAG
+
9;;CB@@@A>@<<<6><<??AABBBB
@31DVS:00173:00286
ACGCTCGACATGCCAGGTATCAGGAG
+
<=<<BCCB>::-,***)***,5775<
@31DVS:00174:00288
ACGCTCGACATGCCAGTACAGG
+
;;<CBBCC99988488169=9:
@31DVS:00183:00262
ACAGCTCGACATGCCCAGGTACAGG
+
@1//6689?877777-7=3339/67
@31DVS:00183:00283
ACGCTCGACATGCCAGGTA
+
449>99499;479770***
@31DVS:00184:00290
ACGCTCGACATGCCCAGGTACAGGAG
+
BC@@ACCBBBB;7767747>@??=;;
@31DVS:00185:00252
ACGCTCGACATGCCCAGGTACAGGAG
+
BA@@ABCBB>>777/886779>@=AB
@31DVS:00186:00278
ACGCTCGACATGCCCAGGTACAGGAG
+
BCBBBBCCC?=333/7747>BCCABB
@31DVS:00190:00268
ACGCTCGACATGCCCAGGTACAGGAG
+
AAABBBBCB@A733/:<;?CCCDBCB
@31DVS:00191:00277
ACGAGTGCGTTCCCCATGTCGTAGGTACTC
+
BBABBCC;;;2444/9888>>:00,/0//.
@31DVS:00194:00254
TAGTATCAGCCTCGCCATGACGAAGGTATTCC
+
BACEBCCCCC@ECCC?CCCCCCC?C@BEC?B?
@31DVS:00197:00260
ACGCTCGACATGCCAGGTAC
+
BBBBCBB@?11-,*,,*,,,
@31DVS:00153:00331
ACGCTCGGACATGCCAGGTACA
+
@A@@ABFBCCB@99900,0019
@31DVS:00155:00327
ACGCTCGACATGCCAGTACAG
+
?A949>>9911--+,-,0699
@31DVS:00155:00335
ACGAGTGCGTTCCCCATGTCGTAGGTACTC
+
ADCF@ACB@;5444/9888>>>77347661
@31DVS:00155:00345
ACGCTCGACATGCCCAGTACAGGAG
+
9>@;<9?<<11000,00..//8722
@31DVS:00156:00337
ACGCTCGACATGCCCAGGTACAGGAG
+
BBBBCCCCD?@?AA<::8:BCCCCBB
@31DVS:00158:00301
ACGCTCGACATGCCCAGTACAGGA
+
9;<AABBG@>>000,10,,-/872
@31DVS:00158:00326
TCTCTATGCGCTCCACATGTCTAAGGTA
+
>44844339;;44243.//////56,37
@31DVS:00160:00312
ACGCTCGACATGCCCAGGTACAGGAG
+
DCCBBBBA@>>88808857=A@CAKH
@31DVS:00160:00329
ACGAGTGCGTTCCCCATGTCGTAGGTACTC
+
?CCBCBBBCA?@BB:C@@@?BB??;=7777
@31DVS:00161:00329
ACGCTCGACATGCCCAGGTACAGGAG
+
BBABDEBCCAB???<776769;B@BC
@31DVS:00162:00330
ACGCTCGACATGCCCAGGTACAGGAG
+
9;;@AACCBA@888/88477999699
@31DVS:00162:00346
ACGCTCGACATGCCCAGTACAGGAGACTG
+
CEBBBDCB;48...,000:>B@?@<10-,
@31DVS:00163:00305
ACGCTCGACATGCCCAGGTACAGGAG
+
B@AAB@@AABABBB<97599BBB@BB
@31DVS:00163:00333
ACGAGTGCGTTCCCCATGTCGTAGGTAT
+
BDB??ACDB;2444/9881@<<00,-35
@31DVS:00164:00322
TACTGAGCTACACACACAGAAAGATTGGT
+
AADCCCAA@@;<<AAA;;;@?9<7737<=
@31DVS:00166:00300
AGCACTGTAGCTGTCACTAGTTACTTGT
+
@@AA@CBA@AACCCCECBB998;;9<A<
@31DVS:00168:00307
TACTGAGCTACACACACAGAAG
+
1//881/44494:4>21-,,*,
@31DVS:00170:00302
ACGCTCGACATGCCCAGGTACAGGAG
+
BA@ACCCCC9::?<68747=@@@599
@31DVS:00172:00329
TGATACGTCTCTCCTTCTAGCTTA
+
,/664994444//,.643....35
@31DVS:00172:00332
ACGCTCGACATGCCCAGGTACAGGAG
+
BCBBC@@DBB?;776334:@CCDBJD
@31DVS:00176:00333
TCTCTATGCGCTCCACATGTCTAAGGT
+
,,,,,/..;9994698;BBBCBB???@
@31DVS:00177:00316
ACGCTCGACATGCCCAGGTACAGGAG
+
=@4;9@@@>>9888,78466499:;4
@31DVS:00177:00322
TACTGAGCTACCACACA
+
///////////56/444
@31DVS:00178:00338
TAGTATCAGCCTCGCCATGACGAAGGTATTCC
+
CCCC:9<B??=AAA@?CC<<<;A<A>AA?<>=
@31DVS:00181:00318
ACGAGTGCGTTCCCCATGTCGTAGGTACTC
+
<DCBAADCFC@A??6=;@??AA7:347777
@31DVS:00182:00314
ACGCTCGACATGCCCAGGTACAGGAG
+
<@@BCBBECCA@@B?;;9:ACCBA<;
@31DVS:00183:00310
TAATATCAGCCTCGCCATGACGAAGGTATTCC
+
BABBE@??@@?BBACACBBCCDC@C@;;;>A8
@31DVS:00184:00330
ACGCTCGACATGCCGTA
+
9<99;9==;4400,,*(
@31DVS:00187:00323
ACGCTCGACATGCCCAGGTACAG
+
>@>@@999999888/7846649A
@31DVS:00187:00336
ACGCTCCGACATGCCAGGTACAGGAG
+
DCBBBB>BB@9901,11,/7;9?9>>
@31DVS:00189:00336
ACGCTCGACATGCCCAGTACAGG
+
<<<;B>A@?990..+...47442
@31DVS:00195:00341
ATATCGCGAGGGTATGGAAGACTCTATA
+
BABBBCCCBCE@C<;;?B?AAA@88744
@31DVS:00196:00316
ACGAGTGCGTCCTACC
+
99@;<;1//,*0***)
@31DVS:00196:00333
ACGAGTGCGTTCCCCATGTCGT
+
DBBABBDB@;2///+10.-702
@31DVS:00199:00304
ACGCTCGACATGCCCAGGTACAGGA
+
BBBBCCCB?8987708857>BCG@C
@31DVS:00199:00307
CGTGTCTCTAGGCACAGGATTTTGTGTAG
+
?FDCCCBBBABABCBC@>@9=96@@<>>B
@31DVS:00151:00399
TACTAGTCGTTC
+
///////44/,/
@31DVS:00152:00383
ACGCTCGACATGCCCAGGTACAGGAG
+
<CBBCCCA@@?377/88477<<B@@@
@31DVS:00153:00377
ACGAGTGCGTTCCCCATGTCGTAGGTAC
+
AC@BAB;<<B7;9;/9880000//,-..
@31DVS:00155:00380
TACTGAGCTACACACACAGAAAGATTGGT
+
ABEBBAB:1111:18487311,167,/,.
@31DVS:00155:00387
ACGCTCGACATGCCCAGGTACAGGAG
+
ACABCCCDC??<7763347?@@@@BB
@31DVS:00155:00389
ACGCTCGACATGCCCAGGTACAGGAG
+
@BBBBCBB@??BBB>BB?BABBDAA@
@31DVS:00156:00365
ACGCTCGACATGCCCAGGTACAGGAG
+
BCBBCCCCB:>333/8857>BCDBFC
@31DVS:00157:00373
ACGCTCGACATGCCAGGTACAGG
+
9<@@A;<9@1100,0:9:/;9B=
@31DVS:00157:00374
ACGCTCGACATGCCCAGGTACAGGAG
+
BCBB@CCB;88377088677<9B=@@
@31DVS:00158:00359
ACGCTCGACATGCCAGT
+
@<;9;@@=<1/,,*,,,
@31DVS:00158:00370
CGTGTCTCTAGGCGACAGGATTTGTTGTG
+
9<99>944100,../86656665665/.,
@31DVS:00159:00367
TACTGAGCTACACACACAGAAAGATTGGT
+
BBCBBBBCAB@?A=;;<@CCC>;<;@C?B
@31DVS:00160:00396
TGATACGTCTCCCTCTTAGTTACTCAG
+
44=99>==/1//+//.,//42444444
@31DVS:00162:00359
ACGCTCGACATGCCCAGGTACAGGAG
+
BBBBBBABCBC>;;:7347?BBC?@@
@31DVS:00169:00388
ACGCTCGACATGCCCAGGTACAGGAG
+
BAA?CBCBBBCCCD@;;77=>>>=>@
@31DVS:00169:00395
ATATCGCGAGGGTATGGAAGATCTATAGAG
+
DABBBDICCCC?<<<A@C?BBC@@@A??@>
@31DVS:00174:00370
TGATACGTCTCCTTCCTTCTAGTTACTTCA
+
CBE??;><<2/9?>=8=+,,,,*)*.+*+0
@31DVS:00179:00372
ACGAGTGCGTTCCCCATGTCGTAGGTACTC
+
BCB??ACDCB=>==6?7?<==://,/0000
@31DVS:00179:00396
ACGCTCGACATGCCAG
+
9?>8444////.6,..
@31DVS:00180:00379
ACGCGTCGACATGCCCAGTACAGG
+
81//////44446665.0,,,/65
@31DVS:00180:00394
TAGTATCAGCCTCGCCATGACGAAGGTATTCC
+
AABA?ACA@@BCCCCACAAACBB>@@F:;6;>
@31DVS:00182:00397
TACTGAGCTACACACACAGAAG
+
4449=9448994?87-,***)(
@31DVS:00183:00357
ACGAGTGCGTTCCCCATGTCGTAGGTACTC
+
?BBBBAEDB@6944/8<>>??@??:9<===
@31DVS:00184:00359
ACGAGTGCGTTCCCCATGTCGTAGGTATC
+
AHCCEBC@;;2444/9880:73//,.751
@31DVS:00185:00380
ACGCTCGACATGCCCAGGTACAGGAG
+
@ABBBBABBBAABB>>><?<AAB@@@
@31DVS:00186:00353
TGATACGTCTCCGTTCTTAGTTACTTCA
+
AAECDD>>1--*,,*,*)*,,*///,44
@31DVS:00186:00354
ACGCTCGACATGCCAGT
+
AB9999949443.,.,,
@31DVS:00186:00383
ACGCTCGACATGCCCAGGTACCAG
+
>>99499>:1/0442.0,114244
@31DVS:00190:00359
ACGCTCGACATGCCAGGTACAGGAG
+
????;;<@@@<--+--*,,14B@BA
@31DVS:00190:00378
TACTGAGCTACACACACAGAAAGATTGGT
+
::>AAAADCDCBBBA?@@???9?@@;?5:
@31DVS:00190:00386
ACGCTCGACGATGACCAGTACAGA
+
99////66/444344933114444
@31DVS:00191:00369
ACGAGTGCGTTCCCCATGTCGTAGGTA
+
DBAABBDB;;2444/9880;;:00,/:
@31DVS:00192:00391
TAGTATCAGCCTCGCCATGACGAAGGTATTCC
+
CCC:9<CB??=A999<<<<AAA@9;137>;>4
@31DVS:00194:00360
ACGAGTGCGTTCCCCATGTCGTAGGTATC
+
BBBABBCB;;2444/9880<::00,.75-
@31DVS:00194:00384
TAGTATCAGCCTCGCCATGACGAAGGT
+
>949@499>>7@<:;>999;44/,,*,
@31DVS:00195:00351
ACGCTCGACATGCCCAGGTACAGGAG
+
BBAAACBBB??ABD>::8:CBCB@CC
@31DVS:00198:00354
ACGCTCGACATGCCCAGGTACAGGAG
+
BBABBCCCB>=447600,0:<>BA@@
@31DVS:00198:00363
ACGCTCGACATGCCCAGGTACAGGAG
+
ACCBCCA@@@@>>>:8:7:BCCDBBB
@31DVS:00150:00441
TGATACGTCTCCTTCCTAGTTACTTC
+
94499444/;A-1,/,.///,///,/
@31DVS:00151:00430
ACGCTCGACATGCCAGTACA
+
??>;<9D>>1/,,*,,..,,
@31DVS:00152:00448
ACGCTCGACATGCCCAGGTACAGGAG
+
>AAA@@@BBBBA>>:7346;>?@>>>
@31DVS:00153:00419
ACGCTCGACATGCCAGTACAGG
+
<C<<<DCB@<<--+--,,/49:
@31DVS:00154:00443
ACGCTCGACATGCCAGGTACA
+
;;;8499=9;98>;884001,
@31DVS:00155:00425
ACGCTCGACATGCCCAGGTACAGG
+
@C@@@B<99>?111,0:,../885
@31DVS:00158:00446
ACGCTCGACAATGCCAGGTACAGGA
+
9AA89?@94424377791..///,/
@31DVS:00160:00407
ACGCTCGACATGCCCAGGTACAGGAG
+
@CCBBBCBDBB>;;<::8:CECCBCC
@31DVS:00160:00442
ACGCTCGACATGCCCAGGTACAGGAG
+
BBBBDCCB>49000,00,0@@AC=@A
@31DVS:00164:00412
ACGCTTGACATGCCCAGGTACAGGAG
+
BCBBBBDCCAAABB>DC@B??>A@>@
@31DVS:00164:00418
ACGCTCGACTGCCAGCTGAT
+
BC??ABCCBB;7000**(((
@31DVS:00167:00403
ACGCTCGACATGCCAGTAGCCA
+
9<@A@B999;9:<;11//..,.
@31DVS:00167:00434
ACGCTCGACATGCCCAGTAC
+
94484@@<;11000,099/1
@31DVS:00170:00401
ACGCTCGACATGCCCAGGTACAGG
+
=@@@@>CC?9988808?<=:<;B<
@31DVS:00170:00440
AGCACTGTAGCTGTCACTAGTTACTTGT
+
;;@DBBB?AAAGAAABBBC;;9<BB?AB
@31DVS:00171:00422
AGCACTGTAGCTGTCACTAGTTACTTG
+
9999>@A?A@@@@@89;:/..,///,4
@31DVS:00173:00432
ACGCTCGACATGCCCAGGTACAGGA
+
AA??A@A?>>9100+00,..84424
@31DVS:00175:00410
ACGCTCGACATGCCCAGGTACAGGAG
+
BBBB@BCBB??@CC?>?=?AAAB@;;
@31DVS:00175:00434
ACGCTCGACATGCCCAGGTACAGGAG
+
BCBBBBBBBBBBCC?8959?AAA>@@
@31DVS:00177:00420
ACGCTCGACATGCCCAGGTACAGGAG
+
BB?@@DCCB??;9997747<>>BA@@
@31DVS:00178:00402
AGCACTGTAGCTGTCACTAGTTACTTGT
+
AACDCCBABBCCA??BAB@<<>BBC@BB
@31DVS:00179:00416
ACGAGTGCGTCCTCCATGTC
+
94:;991,,,,*,,*,////
@31DVS:00179:00417
ACGCTCGACATGCC
+
1//6/444444.06
@31DVS:00180:00408
ACGCTCGACATGCCAGGTACC
+
?ABCECCBC11--+--***,*
@31DVS:00180:00445
ACGCTCGACATGCCAGGTACAG
+
=A>=@?@999988488477@@D
@31DVS:00182:00430
TCTCTATGCGCTCCCACATGTCTAAGG
+
499@9988994444-433/86///,/,
@31DVS:00186:00403
ACGCGACATGCCCAGGTACAGGAG
+
BCBB?BBDDB==:9:7;B@@B@:;
@31DVS:00186:00414
AGACTGTAACTGTCACTAGTTACT
+
;>?ABCCC>BABB<<<B<<9??>>
@31DVS:00186:00424
ACGCTCGACATGCCCAGGTACAGGAG
+
A@@BBBBCBAB@BB>:98:?@@B@<<
@31DVS:00187:00422
ACGAGTGCGTTCCCACTGTC
+
BAAABBFD;:,,,*--,,*2
@31DVS:00188:00436
ACGCTCGACATGCCCAGGTACAGGA
+
?C::<CDCE@A;;;600,0:<@D>A
@31DVS:00190:00445
TACTGAGCTACACACACAGAAAGATTGGT
+
::=CCFC<<<HCCAA@@@?<;8?>>;@5:
@31DVS:00192:00403
ACGCTCGACATGCCCAGGTACAGGAG
+
ACCBCDCCCBB?@B=::8:BBBBCDC
@31DVS:00192:00429
TACAGAGCTACACACACAGAAAGATT
+
4499>CB;;9999999@8877.70.,
@31DVS:00193:00439
ACGAGTGCGTTCCCCATGTCGTAGGTACTC
+
@CBB@@CDDB8994/9888?AA@@?>;::=
@31DVS:00195:00427
ACGCTCGACATGCCCAGGTACAGGAG
+
BCBBCDCBCBB>;;:7759BCCC@BB
@31DVS:00196:00423
ACGAGTGCGTTCCCCATGTCGTAGGTACTC
+
BC?@ACDBBC@CBB8@::09::00,/0//7
@31DVS:00197:00427
ACGCTCGACATGCCCAGGTACAGGAG
+
BBBBDBBC@?@>;963347<?>A@BC
@31DVS:00197:00435
ATCAGACACGGACACA
+
10///78/448=9:47
@31DVS:00197:00449
ACGCTCGACATGCCA
+
/111111A;--**)*
@31DVS:00198:00423
AACGCTCGACATGCCCAGGTACAGGAG
+
B@CBBACCCBBBA@@<::46?AAA>@A
@31DVS:00198:00441
TACTGAGCTACACACACAGAAAGATTGGT
+
@@ACCCDA@@CCDCD@@@BAB;:::=A47
@31DVS:00199:00434
ACGCTCGACATGCCCAGGT
+
44444449;==4462..,,
@31DVS:00150:00453
ACGCTCGACATGCCAGTACCAG
+
=@A>>999994334331142//
@31DVS:00150:00470
ACGCTCGACATGCCCAGGTACAGGAG
+
BBBCCCC@A@BCCC@BA=A@CCC@BB
@31DVS:00151:00485
ACGCTCGACATGCCCAGGTACAGGAG
+
@BBBCDCCC@@>BD>98:;BCCD@CC
@31DVS:00151:00486
ACGGCTCCGACATGCCCAGGTACAGGAG
+
BCB@BBCAC?448000,00,0019@<>>
@31DVS:00152:00455
AGCACTGTAGCTGTCACTAGTTACTTGT
+
BCDD::<BEDBDCCCCBBBCA?BCDBBB
@31DVS:00152:00468
AGCACTGTAGCTGTCACTAGTTACTTGT
+
;<CCDCCCCCBBCBBCCCBBD@BBA?>@
@31DVS:00153:00497
ACGCTCGACATGCCCAGGTACAGGAG
+
CCBBAAA9999:::800,0:199<>>
@31DVS:00154:00480
ACGAGTGCGTTCCCCATGTCGTAGGTACTC
+
ACBBBBCCCB@BDB9@@@?<=>77447777
@31DVS:00155:00495
CGTGTCTCTAGGCACAGGATTTTGTGTAG
+
BC:9;@;;;AB7:<@AE>A@A@4@A???@
@31DVS:00156:00464
ATCAGACACGGACACAGCAGAACACACA
+
/.88849;;48999;9=@@?C?BA@::7
@31DVS:00157:00469
ACGCTCGACATGCCCAGGTACAGGAG
+
BBBBEBABB??;??:??<?CBCBCFC
@31DVS:00158:00470
ACGAGTGCGTTCCCCATGTCGTAGGTACTC
+
ABBBA=CDCC?BB?8B:::??;::96000:
@31DVS:00158:00491
ACGAGTGCGTTCCCCATGTCGTAGGTACTC
+
BCB?@AAABB=@@@4>>?><=>77447771
@31DVS:00160:00485
ACGAGTGCGTCCTC
+
9<9>999911;,,,
@31DVS:00165:00456
ACGAGTGCGTTCCCCATGTCGTAGGTACTC
+
BCBBBBCDCB?@CE>C@@@?@@=?;:777?
@31DVS:00170:00452
AACGCCTCGACATGCCAGGTACCA
+
1,///,44::44/.6,..,.,8,/
@31DVS:00170:00457
ACGCTCGACATGCCCAGGTACAGGAG
+
BCBBA?@@A8=>>>88857?BCB?BA
@31DVS:00170:00483
ACGCTCGACATGCCCAGGTACAGGAG
+
BBBBCBCCB>>;7723347@BAB?BC
@31DVS:00170:00497
TACTGAGCTACACACAGAT
+
/////44/8/////94447
@31DVS:00172:00483
ACGAGTGCGTCCTCCTAT
+
?@AA@9<99:6,,,*,,(
@31DVS:00173:00477
ACGCTCGACATGCCCAGGTACAGGAG
+
BCBBBCDCDA@<<<88857>AAAABA
@31DVS:00174:00464
ACGAGTGCGTTCCCCATGTCGTAGGTACTC
+
BCCCBCBDBBBABC:B>>>99;..,/000:
@31DVS:00175:00464
ACGCTCGACATGCCCAGGTACAGGAG
+
=BBCBBCAAABBBB>8989AB@@>@B
@31DVS:00175:00477
ACGCTCGACATGCCCAG
+
89@@11//,71,,2*,,
@31DVS:00176:00463
ACGCTCGACATGCCAGTACAGG
+
:49;B;<<A@@00.000:;992
@31DVS:00177:00451
ATATCGCGAGGGTAGTGAAGAGATGA
+
489@944;;;;69483774..5.---
@31DVS:00181:00485
ACGCTCGACATGCCCAGGTACAGGAG
+
9<;CCCDC@@=:99800,0<=>>=>@
@31DVS:00182:00477
AGCACTGTAGCTGTCACTAGTTACTTGT
+
///66497A944448====;9:@=>;66
@31DVS:00184:00494
ACGCTCGACATGCCGTACCA
+
,111//86///..,.76876
@31DVS:00185:00465
TAGTATCAGCCTCGCCATGACGAAGGTATTCC
+
@@A>A=@@@@>A9449?///6//,.64488?@
@31DVS:00186:00496
ACGCTCGACATGCCCAGGTACCAGGA
+
//669@?=999877,37111424424
@31DVS:00186:00497
ATCAGACACGGACACAGCAGAACACACA
+
8848>=94449949:===>?B68:7710
@31DVS:00187:00465
ACGCTCGACATGCCCAGGTACAGGAG
+
BBBBBCDBB>>ABC?>><:<AAB@@@
@31DVS:00187:00492
ACGAGTGCGTTCCCACTGTC
+
=@@;;<B?99511-100..,
@31DVS:00191:00459
ACGTTCGACATGCCCAGGTACAGGAG
+
@>//,/6668;999-9=<?999:9--
@31DVS:00194:00452
ATATCGCGAGGGTACTGGAAGACTCTATAG
+
ACCCCCDDHCB:@93381376669=?8336
@31DVS:00194:00464
ACGCTCGACATGCCCAGTACAG
+
=B99<<A@@??000,11,,-/7
@31DVS:00194:00486
ATCAGACACGGACACAGCAGAACACA
+
BBBCBB@?@>=>ABBBB@@@@?C???
@31DVS:00194:00487
ACGAGTGCGTTCCCCATGTCGTAGGT
+
<DBBBCCCA?5111+10007..1100
@31DVS:00195:00496
ACGCTCGACATGCCCAGGTACAGGAG
+
?@?BCDBB===000,00,0:>@@>AC
@31DVS:00197:00451
ACGAGTGCGTTCCCCATGTCGTAGGTACTC
+
;@ABBBDECBABBC9@;;;?>>>@;>??AB
@31DVS:00150:00518
ACGCTCGACATGCCA
+
4444444496600,.
@31DVS:00151:00504
ACGCTCGACATGCCCAGGTACAGGAG
+
BBBBBBCCB==333/7747=@??=>>
@31DVS:00152:00502
ACGCTCGACATGCCCAGGTACAGGAG
+
BCBDECCBA99888/8847=@AA>@>
@31DVS:00152:00544
ACGAGTGCGTTCCCCATGTCGTAGTACTC
+
?CBAA=CDCA6944/9<>:::<00/0/..
@31DVS:00155:00520
ACGCTCGACATGCCAGTACAG
+
9<<CC@@;<111:,00669//
@31DVS:00157:00513
ACGCTCGACATGCCCAGGTACAGGAG
+
BBABCCCCB==78808857799@@AA
@31DVS:00159:00502
TGATACGTCTCCTTCCTTAGTTATTCAGTGC
+
BBBBDCB@@BBEH?A?A?@@@@BB=AAA?@?
@31DVS:00159:00531
ACGCTCGACATGCCCAGGTACAGGAG
+
@CCBCDCDE???<@<8:47@@@A?A@
@31DVS:00162:00509
ACGAGTGCGTTCCCCATGTCGTAGGTACTC
+
BCBAAADCA>=@==4>7:8<>>7744777=
@31DVS:00162:00510
TCTCTATGCGCTCCACATGTCTAAGGT
+
BBCCAAABBBCBB@BCBAA@<<<@CAB
@31DVS:00163:00507
ACGCTCGACATGCCCAGGTACAGGAG
+
BCBBCECBB@@@CC>@@>BCCEC@BB
@31DVS:00163:00539
ACGCTCGACATGCCCAGGTACAGGAG
+
B@@@B<<9A@>000+00,..844244
@31DVS:00164:00542
ACGCTCGACATGCCCAGGTACAGGAG
+
DCAAB<<<A@@>??8>>;=<@>A@AA
@31DVS:00169:00523
ACGAGTGCGTTCCCCATGTCGTAGGTACTC
+
BCBBDCDCCB???@8B@??;<=7744777=
@31DVS:00171:00514
TGATACGTCTCCTTCCTTAGTTACTTCA
+
?CCCEDC@@?=<>6;6::@AB@AAA?CC
@31DVS:00174:00503
ACGCTCGACATGCCCAGGTACAGGAG
+
CCBCCCCCC?@?@@<::6:BCBC@B@
@31DVS:00174:00540
ACGAGTGCGTTCCCCATGTCGTAGGTATC
+
BBBBBCCCA=;=884>8800::00,/:51
@31DVS:00176:00539
ACGCTCGACATGCCCAGGTACAGGAG
+
CCCCCCCEC??;<<77747>A>@=@A
@31DVS:00177:00511
ACGCTCGACATGCCCAGGTACAGGAG
+
?CCCCBCBBBBB>B;796:?B@A?BB
@31DVS:00177:00520
ACGCTCGACATGCCAGTACA
+
89999B9949900,00,,,/
@31DVS:00177:00522
ACGCTCGACATGCCCAGGTACAGGAG
+
ACBBCBBCBBBBBB?BA??ACBC?BC
@31DVS:00178:00546
ACGAGTGCGTTCCCCATGTCGTAGGTACTC
+
ACB?@AFDBB?BCD:C??>>BA?8:;677=
@31DVS:00180:00524
TGATACGTCTCCTTCCTTAGTTACTTCA
+
CCCBAAABAAC;<<<@C@AA@A99959=
@31DVS:00182:00548
ACGCTCGACATGCCAGGTACAGGA
+
BCBBCCC?9498848847<?9959
@31DVS:00183:00527
AGCACTGTAGCTGTCACTAGTTACTTGT
+
<;<;CDBBBBBBA@>2219843=99699
@31DVS:00185:00522
ACGCTCGACATGCCCAGGTACAGGAG
+
ACCDCCCA@>>000,11,0.6677;=
@31DVS:00186:00530
ACGCTCGACATGCCCAGGTACAGGAG
+
BBBBBBCBBCBA>><;;:?9AAB?@@
@31DVS:00187:00508
TCTCTATGCGCTCCCACATGTCTG
+
44444433944444-43377/,,,
@31DVS:00187:00519
ACGAGTGCGTTCCCCATGTCGTAGT
+
@ABBCCCBA;6444/9780::>,,,
@31DVS:00187:00533
ACGAGTGCGTTCCCATGTCGTAGTA
+
BBBBBBC@;;244-98886161101
@31DVS:00188:00517
CGTGTCTCTAGGCACAGGATTTTGTGTAG
+
9<C@AACAA@B8:=ABCACCCB7BB;89@
@31DVS:00194:00535
ACGCTCGACATGCCCAGGTACAGGAG
+
BBABBCDB@=@777/8857>BBB=@@
@31DVS:00195:00502
ACGCTCGACATGACCAGTAG
+
AAAA@@>>@11---8-**,,
@31DVS:00195:00511
ACGCTCGACACTGCCAGGT
+
?>99499/,,****)**),
@31DVS:00196:00531
ACTAGCGTCCACATGTCTA
+
/////444424444666//
@31DVS:00197:00530
ACGCTCGACATGCCCAGTACAGGAG
+
ABBBCEAAABBBBB>?@??A;;7;@
@31DVS:00197:00541
ACGCTCGCATGCCAGCTGAC
+
9499444444/.,/4...33
@31DVS:00198:00502
CGTGTCTCTAGGCACAGGTTTTGTGTAG
+
<<99<<11---+,///92444,4;:9::
@31DVS:00198:00546
ACGAGTGCGTTCCCCATGTCGTAGGTACTC
+
9<CAAACB@@5999,4770:33..,-3334
@31DVS:00199:00545
ACGAGTGCGTTCCCCATGTCGTAGGTACTC
+
ABBABBCDCC@BBB9B??><A?;;;:777=
@31DVS:00150:00581
ATCAGACACGGACAAGAGGCTGAGACTG
+
BCCCCBBBBB@CBB=?99593335..,+
@31DVS:00150:00582
TAGTATCAGCCTCGCCATGACGAAGGTATTCC
+
DCCCCCC::;<@AC@=ACCCCCC@C@DCC:;7
@31DVS:00151:00565
ACGCTCACATGCCCAGGTACAGGAG
+
BBABBCC;993330984881670.3
@31DVS:00154:00595
ACGCTCGACATGCCCAGGTACAGGAG
+
@@@@ACCCABB877/88577>AA@>?
@31DVS:00156:00562
ACGCTCGACATGCCCAGGTACAGGAG
+
ADBBCBBBB>><BB<?>>=?CCBAAA
@31DVS:00159:00556
ACGAGTGCGTTCCCATGTCGTAGGTACTC
+
948877611/,//+/47311611001116
@31DVS:00162:00569
ACGCTCGACATGCCCAGGTACAGG
+
9?=CCC@@>99888/884669487
@31DVS:00163:00587
ACGAGTGCGTTCCCCATGTCGTAGGTACTC
+
BDBB@@AAAB?BDD:B;;8===7734<<77
@31DVS:00163:00590
ACGAGTGCGTTCCCCATGTCGTAGGTACTC
+
BCCAAABCBC@BBB:C:;;CDDBB?@:::?
@31DVS:00164:00564
ATATCGCGAGGGTATGGAAGACTCTAT
+
<@;<<BBBBCCCBBBB?BBDC??5840
@31DVS:00166:00579
ACGCTCGACATGCCCAGGTACAGGAG
+
BCBBBAAACBB@@@:798:BCCCBBB
@31DVS:00166:00587
AGCACTGTAGCTGTCACTAGTTACTTG
+
<<?CAA<9;BAB@?9444437944424
@31DVS:00167:00582
ACGCTCGACATGCCCAGGTACAGGAG
+
BBABACCCC??<;;6774:?AAB?A@
@31DVS:00170:00550
TGATACGTCTCCTTCCTT
+
44968<11/,-+/,/,.3
@31DVS:00170:00565
ATCAGACACGGACACAGCAGAACACAC
+
/./49:<1//,/8;;@A999>=@??:6
@31DVS:00171:00598
ACGCTCGACATGCCCAGGTACAGGAG
+
BA@ADCCB=99333088677@>><>@
@31DVS:00172:00580
ACGCTCGACATGCCCAGGTACAGGAG
+
AA@@CBCBB;;8>>88857?@@A@AA
@31DVS:00172:00583
ACGAGTGCGTTCCCCATGTCGTAGGTACTC
+
CDABCCCDCC@CBB9CAAAA?A??<;>777
@31DVS:00172:00585
ACGAGTGCGTCTCCATGTCT
+
<;;AAD11111//,/444//
@31DVS:00172:00597
ACGCTCGACATGCCCAGGTACAGGAG
+
@CBBCBBBBBBBBBBAA>?@CCC@AA
@31DVS:00173:00568
ACGCTCGACATGCCCAGGTACAGGAG
+
>@?AAACA@@@BBB>?><<<@@A@@@
@31DVS:00174:00586
ACGAGTGCGTTCCCCATGTCGTAGGTACTC
+
@AAAAACDBB@CCE:CD@@?BBAA?????A
@31DVS:00176:00574
TACTGAGCTACACACACAGAAAGA
+
@@ACCCBB@;<<B@@1100,,*,*
@31DVS:00177:00565
ATATCGCGAGGGTATGGAAGACTCTATA
+
BBBBBBEBCCC@CA@@@C@CCCC=<985
@31DVS:00177:00575
ACGCTCGACATGCCCAGGTACAGGA
+
9B999>>9998873,33466@AA<<
@31DVS:00179:00568
ACGCTCGACATGCCCAGGTACAGGAG
+
BCBBBBBBA=@;;;:?@<??AAB>@@
@31DVS:00179:00590
ACGCTCGACATGCCCAGGCAGGAG
+
BBBABBBCCBB>;;:3341===??
@31DVS:00180:00579
ACGAGTGCGTTCCCCATGTCGTAGGTACTC
+
@A?BBFDCCB;==84>888==>77447777
@31DVS:00180:00589
ACGCTCGACATGCCCAGGTACAGGAG
+
BBBBBBAAABBBBB?>>=?BBBB@CC
@31DVS:00180:00597
ATCAGACACGGACACAGCAGAACACAC
+
ACCB@@@CCCACCBBBCBBBB@A@@@@
@31DVS:00181:00566
ACGCTCGACATGCCCAGGTACAGGAG
+
ACBBBAABBA@?DC>AA?A?@@C@BB
@31DVS:00181:00584
ACGCTCGACATGCCCAGGTACAGGAG
+
BCBBBBBCCBBBCC?888:BBBC@@@
@31DVS:00182:00589
ACGCTCGACATGCCCAGGTACAGGA
+
9<;CC;<<@>=777/88677<9BFB
@31DVS:00186:00551
ACGCTCGACATGCCCAGGTACAGGAG
+
ACBBC@@@CBCBAA=:76:CCCCACC
@31DVS:00187:00576
ACGAGTGCGTTCCCCATGTCGTAGTACTC
+
BCBABAA@9;2444/9880;;;00/:9/.
@31DVS:00188:00561
ATCAGACACGGACACAGCAGAACAC
+
A9;;11111;<>9::111100,077
@31DVS:00191:00562
ATCAGACACTCGGACACAGCAGAACACA
+
934>9///////,/7=9=@998:>??55
@31DVS:00192:00552
TCTCTATGCGCTCCACATGTCTAAGGT
+
,,,,,/339444=>A??AA>9995947
@31DVS:00192:00583
ACGAGTGCGTTCCCCATGTCGTAGGTACTC
+
BDBBBBCDCC@DBB9BAA@???7744===?
@31DVS:00195:00588
ACGAGTGCGTTCCCCATGTCGTAGGTACTC
+
AACBBBBECB>A?=6=;@<9AA??:;777>
@31DVS:00199:00557
ACGCTCGACATGCCCAGGTACAGGAG
+
BABBB?@?=99377/8857?A@C@AA
@31DVS:00199:00572
ACGAGTGCGTTCCCCATGTCGTAGGTATC
+
BCB?A=CEDB=?==683:0:::00./<:7
@31DVS:00199:00581
ACGCTCGACATGCCAGGTACA
+
BA<;<???<-,-,*,,*,,//
@31DVS:00150:00619
ACGCTCGACATGCCCAGGTACAGGAG
+
=BBAB@@@BBBBBB?997:<BBDBDC
@31DVS:00150:00638
ATATCGCGACGGTATGAAGACTCTAAGAGG
+
9<944>99444249333;311.2--,+00*
@31DVS:00151:00617
ACGCTCGACATGCCCAGGTACAGGAG
+
BCABABCCCBB<;;:334:?BBBCCC
@31DVS:00153:00605
ACGCTCGACATGCCCAGGTACAGGAG
+
BBBBCCBBA?A377/8747=BBB@CB
@31DVS:00156:00631
ACGCTCGACATGCCCAGGTACAGGAG
+
ABBBCAAABBA9442..,0:@@B?BA
@31DVS:00157:00612
ACGCTCGACATGCCAGGTACAGG
+
89;;9?@@B1/,,*,,*,2/448
@31DVS:00157:00636
ACGCTCGACATGCCAGTACAGGA
+
?C<<<CCBB::00,00/99=:>>
@31DVS:00159:00623
ACGCTCGACATGCCAGTCACAG
+
9><@ACB@@11-*)*****,..
@31DVS:00165:00605
AGCACTGTAGCTGTCACTAGTTACTTGT
+
=>EDAA@CBBBBBBC@@@BBC@?@?=;;
@31DVS:00165:00619
ACGAGTGCGTCTCCATGTCTA
+
499:66-,,,,,0*/489///
@31DVS:00167:00624
ACGCTCGACATGCCCAGGTACAGGAG
+
CCBBCBBC=:;333/8857@ECCDDD
@31DVS:00169:00622
ACGCTCGACATGCCAGTACA
+
@BBCCBB;;----+--./4/
@31DVS:00175:00608
ACGCTCGACATGCCCAGGTACAGGAG
+
BBBBAAFBB==>BD>?>==?AAC@B?
@31DVS:00175:00621
ACGCTCGACATGCCAGGTACA
+
@A==A9<1>11--+--*../4
@31DVS:00175:00631
ACGCTCGACATGCCCAGGTACAGGAG
+
BBBBBCDBBBAABB>@@=?BBBBAAA
@31DVS:00176:00631
ACGCTCGACATGCCAGGTACA
+
BCBBHDCCA@>10,00,.//4
@31DVS:00177:00629
ACGCTCGACATGCCCAGGTACAGGA
+
CCBBBDB@;4878808847>@ABAB
@31DVS:00177:00640
ATATCGCGAGGGTATGGAAGACTCTAT
+
CBBBBCB:9;A<@@BB?A>A?777:44
@31DVS:00180:00608
ACGCTCGACATGCCCAGGTACAGGAG
+
BBBBCCBBA??ADC?888:?AAB?@@
@31DVS:00182:00635
TACTGAGCTACACACACAGAAAGATTGGT
+
BBCA@CC=<<CCC@@;;:??@<A@A@C;?
@31DVS:00185:00616
ACGCTCGACATGCCCAGGTACAGGAG
+
BBBBCDBCCBB<;;<?;;?BCBC@BB
@31DVS:00185:00637
ACGCTCGACATGCCTAGGTACAGGAG
+
AA=>AABCCCBCC@A::5:??AC?;;
@31DVS:00187:00603
ACGAGTGCGTTCCCCATGTCGTAGGTACTC
+
BBBBBBBBAA?ABC:B?@@?AA??<=:::@
@31DVS:00187:00632
ACGCTCGACATGCCAGGTACAG
+
849944449:@8843747;?>@
@31DVS:00190:00629
TACTGAGCTACA
+
49949444449/
@31DVS:00191:00644
ACGCTCGACATGCCAGTACC
+
9<:BB999B99-,0,,***)
@31DVS:00192:00602
TACTGAGCTACACACACAGAAGAT
+
<<=BAC;>;;A999<11--,+,,*
@31DVS:00192:00613
ACGAGTGCGTTCCCCATGTCGTAGGTATC
+
ACC@?ABA@?5888/9880:97//,.:4-
@31DVS:00195:00608
TCTCTATGCGCTCCACATGTCTAAGGT
+
B>994439//111-/4444444><@@>
@31DVS:00195:00612
ACGCTCGACATGCCCGGTACAGGAG
+
>999B@>?>>4...+.,.,2,,*,,
@31DVS:00196:00617
ACGCTCGACATGCCCAGGTACAGGAG
+
BBBAAACB;;8.00,00,00199;>>
@31DVS:00199:00643
TCTACTATGCGCTCCGACAATGTCTAAGGT
+
//////1/./////,...4,444;<<>A<>
@31DVS:00150:00687
ACGAGTGCGTTCCCCATGTCGTAGTACTC
+
DCC@@ACB@A5488/9881::7,,,,,,,
@31DVS:00151:00666
ACGAGTGCGTTCCCCATGTCGTAGGTACTC
+
ACABBCDCEB?BDC9C@@@@AA??=?;;;B
@31DVS:00151:00673
ACGCTCGACATGCCCAGGTACAGGA
+
9<;CAA@@999999088477B9959
@31DVS:00155:00656
ATCAGACACGGACACAGCAGACA
+
@>@=@@A@>@@B@AA@<;10000
@31DVS:00156:00691
ACGAGTGCGTTCCCCATGTCGTAGGTACTC
+
BCB9:=CFDC@CCC:C8::B?;//,0000:
@31DVS:00157:00670
ACGAGTGCGTTCCCCATGTCGTAGGTACTC
+
BEB?@AC@?95448/9888??>77477771
@31DVS:00158:00684
ATCAGACACGGACACAGCAGAACACAC
+
9;9>=>>A@@=BABCC<<<@>;>;;:@
@31DVS:00158:00686
ACGAGTGCGTTCCCCATGTCGTAGGTACTC
+
AAAAAAAABA@AAC:CBAAA@@?A@C:;;;
@31DVS:00158:00693
ACGCTCGACATGCCCAGGTACAGGAG
+
@A@CCBBBBBB@>>9885;AAAAB>>
@31DVS:00159:00685
ACGCTCGACATGCCCAGGTACAGGAG
+
ABBBBBBCBA?BBB>998:AABC@@@
@31DVS:00159:00689
ACGCTCGACATGCCAGTACAGGA
+
>@?@;;<A@@>11-00..64429
@31DVS:00163:00688
ACGCTCGACATGCCCAGGTACAGGA
+
@A?CAAACB@@@>>98848791?=<
@31DVS:00171:00653
ACGCTCGACATGCCCAGGTACAGGAG
+
@B?=;;<@>>@@>><??<?ACDF@CC
@31DVS:00171:00666
ATATCGCGAGGGTATGGAAGACTCTAT
+
DAAA@BCBAAA=B?>>@C@CDAAA?=<
@31DVS:00171:00696
ACGCTCGACATGCCCAGGTACAGGAG
+
@CBBBABBBBBBBB>??=@BBCC@@@
@31DVS:00174:00660
ACGCTCGACATGCCCAGGTACAGGA
+
ABBB@@A@@9999918848=@AC@C
@31DVS:00177:00670
ACGCTCGACATGCCCAGGTACAGGAG
+
BBBBBBBCB??@@@=::6:?BBB>B@
@31DVS:00179:00680
TCTCTATGCGCTCCACATGTCTAAGGT
+
?>944487<=111-/88;=A<;92829
@31DVS:00180:00671
TCTCTATGCGCTCCACATGTCTAAGGT
+
4499;AC;=>ECA>A999999449996
@31DVS:00180:00681
CGTGTCGTCTAGGCGACAGGATTTGTTGTAGAG
+
>99994444443133444:844904424780--
@31DVS:00180:00690
ACGGTACAGGAGACTG
+
@A@@BDCBB?BBB?@>
@31DVS:00182:00671
ACGCTCGACATGCCAGTACAGGA
+
99A>@9=9>9999488319:87,
@31DVS:00182:00675
ACGCTCGACATGCCCAGGTACAGGAG
+
BBBBBCBCB@?BBC@>@=@?AAHBAA
@31DVS:00183:00690
ACGAGTGCGTTCCCCATGTCGTAGGTACTC
+
=BBABACBCC@CCB8>??<<>>77477777
@31DVS:00186:00651
ACGAGTGCGTTCCCCATGTCGTAGGTACTC
+
@BBBCBBCEB?AA=8?;@??@@66377777
@31DVS:00186:00667
TCTCTATGCGCTCACATGT
+
/////4;7:;111//////
@31DVS:00188:00683
TACTGAGCTACACACACAGAAAGATTGGT
+
AABDCCCBBBBCCCA=@@7:75:A?@C?@
@31DVS:00190:00660
ACGCTCGACATGCCAGTAGC
+
=A;<;@@@@9811,0-,,,,
@31DVS:00190:00680
ACGCTCGACATGCCCAGGTACAGGAG
+
BB@AACBCB==?CC@AA>>9@;;7;>
@31DVS:00192:00660
ACGCTCGACATGCCCAGGTACAGGA
+
@A@?ACAA@@?44408848?BECEC
@31DVS:00192:00678
ATATCGCGAGGGTATGGAAGACTCTATA
+
BB@A@AABAAABB><>@C@CD???888;
@31DVS:00193:00655
ACGCTCGACATGCCAGTACAG
+
BBBCA@@A@9911-00..698
@31DVS:00194:00667
ACGCTCGACATGCCCAGGTACAGGAG
+
BBBBBCABAA@===<??;@?AAEAAA
@31DVS:00194:00695
TAGTATCAGCCTCGCCATGACGAAGGTATTC
+
444444:;7==;<99294?A?>:86,./,*,
@31DVS:00195:00683
ATATCGCGAGGGTATGGAAGACTCTAT
+
CBAAABCAABB@BA?>?B?BCCCD?==
@31DVS:00196:00699
ACGCTCGACATGCCCAGGTACAGGAG
+
<HCBBCCB@>>99918858=@AC?BH
@31DVS:00197:00653
ACGAGTGCGTTCCCCATGTCGTAGGTACTC
+
ACDBBACABA@BCC7AAAA@<96646677=
@31DVS:00197:00691
TACTGAGCTACCACACACAGAAAGATTGT
+
>><99@@@>4829944444333,145,..
@31DVS:00198:00669
ACGAGTGCGTTCCCCATGTCGTAGGTACTC
+
BBB??ACCFC@DCB9A>?>>>A?8:;677=
@31DVS:00199:00659
ACACGCCGACATG
+
1/////5//4447
@31DVS:00199:00660
ACGCTCGACATGCCAGGTACAGGA
+
<9;BGBCBB11--+--*,,/4424
@31DVS:00152:00717
ACGAGTGCGTTCCCCATGTCGTAGGTACTC
+
AB>?@BDCC;2444/9888>BA77477777
@31DVS:00152:00731
ACGCTCGACATGCCAGTACCAGG
+
4;;;9>9DB9816,....659;:
@31DVS:00155:00719
AGCACTGTAGCTCGTCACTAGTTACTTGTG
+
9999@44//6///88:??BA?B144@8449
@31DVS:00155:00746
ACGAGTGCGTTCCCCATGTCGTAGGTACTC
+
ABBBBBCAF@?@CC:B??>;A?6937777>
@31DVS:00157:00749
TACTGAGCTACACACACACAAGA
+
;;<EBAAA@9911---,,,.,..
@31DVS:00160:00711
ACGCTCGACATGCCCAGGTACAGGAG
+
BCABC::::9=88808858ACIGBAA
@31DVS:00161:00718
ACGCTCGACATGCCAGTCAGCAGG
+
=@@AACCECBCA>;>>000/..22
@31DVS:00162:00741
ACGAGTGCGTTCCCCATGTCGTAGGTA
+
D:<<GB:;:C@BAB5973.6,,,,2,,
@31DVS:00163:00722
ACGCTCGACATGCCCAGGTACCAGG
+
499999=B@@91/1+..,../,4>8
@31DVS:00164:00707
ACGCTCGACATGCCCAGGTACAGGA
+
DCBCCCCCBAA=88<3348@A@A?B
@31DVS:00165:00732
ATCAGACACGGACACAGCAGAACACAC
+
=?@@BA@@CB?BBBBBC;:;C=@@@DE
@31DVS:00167:00734
TGATACGTCTCCTCC
+
449444491//,//,
@31DVS:00168:00749
ACGCTCGACATGCCAGGTACAGG
+
9<<CD<99A9911-00,..//22
@31DVS:00169:00715
ACGCTCGACATGCCAGTACAGGAG
+
BB??@BBAA8911,110019>;>C
@31DVS:00169:00738
ATATCGCGAGGGTATGGAAGACTCTATA
+
BBBBBCCCCCB=BBAA@C@CCCBB?788
@31DVS:00169:00745
ATAGTCTCTCTATA
+
9?>44/////60/,
@31DVS:00169:00749
ATCAGACACGGACACAGCAGAACACAC
+
834449////,,,,//66633133111
@31DVS:00172:00735
ACGAGTGCGTTCCCCATGTCGTAGGTACTC
+
<CCA@ADCDC?BEH9B:;:>>>77477777
@31DVS:00173:00748
ACGCTCGACATGCCCAGTAGCAG
+
9;:@A@@@@>>111-0--,,,.5
@31DVS:00174:00732
ACGCTCGACATGACCCAGGTACCA
+
>?999944?>>1111+00,../,,
@31DVS:00174:00736
ACGCTCGACATG
+
,,,,///4444/
@31DVS:00176:00723
ACGAGTGCGTTCCCCATGTCGTAGGTACTC
+
?BBBBBCDCA=>==6=;@?>A;//,00000
@31DVS:00178:00703
ACGCTCGACATGCCAGGTACAG
+
4;;@>>B?1111/,..,314/8
@31DVS:00180:00736
TGATACGTCTCCTTCCTTAGTTACTTCA
+
@BBBBCCBA;98<@B?C@CCCACBBACC
@31DVS:00180:00737
ACGAGTGCGTTCCCCATGTCGTAGGTACTC
+
BCABBEA@?@6989/9>>>???7747?===
@31DVS:00182:00708
ACGCTCGACATGCCAGTACCAGG
+
9<;AA<99A?<--+--**,*/22
@31DVS:00182:00715
ACGAGTGCGTTCCCACTGTC
+
BCBBDE?:66,//,1/..,.
@31DVS:00182:00724
AGCACTGTAGCTGTCACTAGTTACTTGT
+
49@B=8;99;94997/1/6/.,49989:
@31DVS:00182:00733
ACGCTCGACATGCCCAGGTACAGGAG
+
BBABBCBBBBBBBB>:95:?ABC@CB
@31DVS:00182:00736
ACGCTCGACATGCCCAGGTACAGG
+
?@?B@??@:=888918868=>>><
@31DVS:00183:00728
TACTGAGCTACACACACACAAGAAGTAG
+
4949998===>99111//..633,.161
@31DVS:00183:00733
ACGCTCGACATGCCAGTACC
+
9<9@B@9111//86.07698
@31DVS:00184:00732
ATATCGCGAGGGTATGGAAGCACTCTAGAG
+
4;;8444:988-489917137166640000
@31DVS:00184:00743
ACGAGTGCGTTCCCATGTCGTAGTACG
+
BEA;<=BAA@69918737<31...3..
@31DVS:00185:00739
ACGCTCGACATGCCCAGGTACAGGAG
+
BBBBCBCCCBB?==<:76:@BCBACA
@31DVS:00186:00745
ACGAGTGCGTTCCCCATGTCGTAGTAT
+
<CNCBBA?::2444/9888>>;11115
@31DVS:00188:00714
ACGCTCCGACATGCCAGGTACAGG
+
94444924:448<85.0,..6//,
@31DVS:00189:00705
ACGCTCGACATGCCCAGGTACAGGA
+
ACCBCBBB>99999088137@@B?9
@31DVS:00189:00739
ATATCGCGAGGGTATGGAAGACTCTATA
+
:;;11/6:B@B?BB@@B@@BBB::8===
@31DVS:00190:00737
ACGCTCGACATGCCCAGGTACAGGAG
+
BCBBCBABB??666600,0=>BDCCC
@31DVS:00191:00735
ACGCTCGACATGCCCAGGTACAGGAG
+
>CBBBBBCCAB=9=9734:?ABB?BB
@31DVS:00191:00736
ACGCTCGACATGCCCGGGTACAGGAG
+
BCBHCAAABBBBBB>BB<>BCFB@??
@31DVS:00192:00715
ACGCTCGACATGCCAGGTAC
+
BBBBA@@@911--+,7*,,8
@31DVS:00195:00704
ACGCTCGACATGCCAGTACA
+
499>944;;4411,..../4
@31DVS:00195:00713
ACGCTCGACATGCCCAGGTACAGGA
+
BCBBB>@?@9999908>487;;;;-
@31DVS:00195:00731
ACGCTCGACATGCCCAGGTACAGGAG
+
BBABBBBAABBBBB?8989@CCCBAB
@31DVS:00195:00742
ACGAGTGCGTTCCCATGTCGT
+
=<AAB@4999511,/......
@31DVS:00196:00715
TGATACGTCTCCTTCCTTAGTTACTTCA
+
AAACBDDBBBB@B?B@B>;99<99959?
@31DVS:00197:00710
ACGCTCGACATGCCCAGGTACAGGA
+
44494444994//85..,../;;:/
@31DVS:00197:00714
AGCACTGTAGCTGTCACTAGTTACTTGT
+
<=CDCBBBBBBCCCCDAAAA?>BBC@BB
@31DVS:00197:00721
ACGCTCGGACATGCCCAGGTACAGGA
+
BA;88//-1<<;99907<77=@@@>@
@31DVS:00197:00730
TAATATCAGCCTCGCCATGACGAAGGTATCC
+
//,/8779?@>?A@A?CB>@@@?575----2
@31DVS:00197:00731
ACGAGTGCGTTCCCCATGTCGTAGT
+
@@@@@ACBC@2444/983...3...
@31DVS:00198:00735
ACGCTCGGACATGCCAGGTAC
+
9;:;<>A<?<1/11,.43<79
@31DVS:00151:00794
ACGAGTGCGTTCCCCATGTCGTAGGTACTC
+
ACBBB@DCC@6944/9788>??7747777>
@31DVS:00156:00758
ACGCTCGACATGCCCAGGTACAGGA
+
@A@>AB@999>111-01,0014424
@31DVS:00156:00775
ACGCTCGACATGCCCAGGTACAGGAG
+
@@BBBABBBBBBBB@>><>>BBCAAA
@31DVS:00156:00778
ACGAGTGCGTTCCCATGTCTAGTACTC
+
BBBBCCCB:9;9@:@83.43..-3...
@31DVS:00158:00782
TGATACGTCTCCTTCCTTAGTTACTTCA
+
ADBBBCBAAAB@B@B@C@AAAABGBAEC
@31DVS:00160:00772
ACGCTCGACATGCCAGGTACAG
+
;<<@AAAAB@>11-11,0/1/7
@31DVS:00161:00762
ACGCTCGACATGCCAGTAGCAGGAG
+
44>>@?BBB9911,0-****,2222
@31DVS:00161:00772
ACGCTCGACATGCCCAGGTACAGGAG
+
<CCCBBBBBBABBB;998:ABAC@C@
@31DVS:00161:00798
ACGCTCGACATGCCAGTACAGG
+
8989@>>@@99--+--***,22
@31DVS:00162:00758
CGTGTCTCTACGGCACAGGATTTTGTGTAG
+
4:444><1/14467>==;:4444,844.//
@31DVS:00163:00791
ACGCTCGACATGCCAGTCAC
+
=@A@@?AB@9991,00,,,*
@31DVS:00164:00759
ACGCTCGACATGCCCAGGTACAGGAG
+
AEBBB@@CCCBA==:7347=@@A@BB
@31DVS:00165:00768
ACGAGTGCGTTCCCCATGTCGTAGGTATC
+
BBBBBBHBA;2444/9881:::00,004.
@31DVS:00166:00763
ACGAGTGCGTTCCCCATGTCGTAGGTACTC
+
@C@??ACCBB=@@@4>780;;7,,+,,,,,
@31DVS:00167:00751
ATATCGCGACGGGTATGGAAGACTCTATAGA
+
9>989@:;444969=>D@B?A@<AA873640
@31DVS:00169:00782
ATCAGACACGGACACAGAC
+
;?;;99444;24411/,,,
@31DVS:00172:00754
ACGAGTGCGTTCCCCATGTCGTAGGTACTC
+
@CBBB@CBCD@BBB8BA@@@BBA@>BA???
@31DVS:00172:00767
ACGCTCGACATGCCAGGTACAG
+
?ABCCBAAA<99?588487962
@31DVS:00172:00776
ACGCTCGACATGCCCAGGTACAGGAG
+
@<;;@ABA@@@99918858799B?A@
@31DVS:00173:00751
ACGAGTGCGTTCCCATGTCGTAGGTATC
+
ACBBBDA;:9244-9830;44..,/74.
@31DVS:00173:00759
ACGAGTGCGTTCCCCATGTCGTAGGTACTC
+
?CBBBBCBCB@BBD:C@B@ABBBA?A::::
@31DVS:00173:00774
ACGCTCGACATGCCCAGGTACAGGAG
+
ABBBABCCCA?=999774;?CECBCC
@31DVS:00174:00755
ACGCTCGACATGCCCAGGTACAGGAG
+
@CBBCCBBB>>8==9<<;>?ABB?@@
@31DVS:00174:00776
ACGCTCGACATGCCCAGGTACAGGAG
+
ABBBBBBCCDB?>><<;:<;A@@=@@
@31DVS:00175:00765
ACGAGTGGGTTCCCCATGTCGTAGGTACTC
+
==>;;<??>B@CIH:C<=<<;A?@;@::77
@31DVS:00175:00789
ACGCTCGACATGCCCAGGTACAGGAG
+
ABABCBB@@@?BCB@AA?A?BBDBAA
@31DVS:00175:00794
ACGAGTGCGTCTCCTA
+
>@A?21-,,**(,(**
@31DVS:00176:00758
ACGAGTGCGTTCCCATGTCGTAGTA
+
<CCCDCC;99244-9>>0..4....
@31DVS:00179:00772
ATATCGCGAGGGTATGGAAGACTC
+
=@111116=A;58400,097/...
@31DVS:00181:00750
TACTGAGCTACACACACAGAAAGATTGGT
+
;BAA@A@B?;;<C>@@BBABC>??=40,0
@31DVS:00181:00783
TACTGAGCTACACACACAGAAAGATTGGT
+
;9>>>BCFCDCCCBBAB9878/1113601
@31DVS:00181:00786
ACGCTCGACATGCCCAGGTACAGGAG
+
?BBBCCBA?==94478?;?ABA@=;<
@31DVS:00182:00754
ATATCGCGAGGGTATGGAAGACTCTATA
+
BBAABCCDCCC>CCCC@C@BAAAC?===
@31DVS:00183:00757
TACTGAGCTACACACACAGAAGATAGT
+
@<<<BDB=@@B9999>>8<>;//,,,,
@31DVS:00183:00767
TACTGAGCTACACACACAGAAGATGG
+
CBBBCAAA@;<;A?;;;10-+,*)*)
@31DVS:00185:00761
ACGCTCGACATGCCCAGGT
+
@@<<9?A@@98-,,*,,**
@31DVS:00185:00767
ACGCTCGACATGCCCAGGTACAGGAG
+
BBBBBBBCDBB>==<?;;?ABBC@BA
@31DVS:00185:00768
ACGCTCGACATGCCCAGGTACAGGAGA
+
94844=AA=CCBBB<?>;874442444
@31DVS:00185:00775
ACGAGTGCGTTCCCCATGTCGTAGGTACTC
+
?BBBBBDCCB=?@@6@@AABBB@@;@:77=
@31DVS:00185:00779
ACGCTCGACATGCCAGGTACCA
+
;9;94?@;:---,*,,*..424
@31DVS:00185:00790
ACGCTCGACATGCCCAGGTACAGGA
+
@ABCBABB@??111-00,0:<@><A
@31DVS:00186:00755
ACGCTCGACATGCCAGTAGCCAG
+
9<<CDCCC>21-8+--....642
@31DVS:00188:00758
ACGCTCGACATGCCAGGT
+
94;941;8//,,,*,.,.
@31DVS:00189:00793
ACGAGTGCGTTCCCCATGTCGTAGGTACTC
+
<CCCCBC??92444/9888?8/0::>0/0=
@31DVS:00194:00781
ACGAGTGCGTTCCCCATGTCGTAGGTACTC
+
ABAABBCDCB=>==6=<??@@?7737777=
@31DVS:00195:00779
ACGCTCGACATGCCAGGT
+
@CABB@B111//8,..,.
@31DVS:00196:00753
ACGCTCGACATGCCCAGGTACAGGAG
+
9<@@@AA>>>>999188587?BC@CD
@31DVS:00196:00771
ACGAGTGCGTTCCCCATGTCGTA
+
ABBBBBB;992444/97333361
@31DVS:00197:00756
ACGAGTGCGTTCCCCATGTCGTAGGTACTC
+
ACBAAACCDC>?>>8=;;;9?=66377777
@31DVS:00197:00785
ATATCGCGAGGGTATGGAAGACTCTAT
+
D@@ACCCEA@@<@=??=@=@DCAA===
@31DVS:00198:00795
ACGAGTGCGTCCTC
+
=;;--,,,,,/,//
@31DVS:00199:00782
ACGAGTGCGTTCCCACTGTC
+
<CCB9:;;11,-70-,,...
@31DVS:00150:00821
ACGCTCGACATGCCCAGGTACAGGAG
+
@BBBBBBCBA?99997748>@ABC@@
@31DVS:00152:00848
ACGAGTGCGTTCCCCATGTCGTAGGTATC
+
;A@A@AEECB?BCC:C8;:>>>7747=;1
@31DVS:00154:00846
ACGCTCGACATGCCAGTACAG
+
49:;@@D991:-,*,,**,/2
@31DVS:00160:00836
ACGCTCGACATGCCCAGGTACAGGAG
+
@A@@@AACBABBBA;775:?ABB@CC
@31DVS:00161:00812
ACGCTCGACATGCCCAGGTACAGG
+
9<<BC@@>@99111,00,,,,/00
@31DVS:00162:00815
ACGCTCGACATGCCCAGGTACAGGAG
+
9>>>>@@999999908>;>7999<@>
@31DVS:00164:00825
TACTGAGCTAGAAAGATTGGTGC
+
;9=CCBBA@@AAB<;<<@CACCC
@31DVS:00166:00803
TCTCTATGCGCTCCACATGTCTAAGGT
+
4444449ADBBBCADABA=99>>4949
@31DVS:00166:00823
ACGCTCGACATGCCCAGGTACAGGAG
+
BBBBCCAAABABBB>:98;?@?BC<<
@31DVS:00169:00813
ACGCTCGACATGCCCAGGTACAGGAG
+
BBBBCBA?>AABBB??A?A@AAA@AA
@31DVS:00175:00803
CGTGTCTCGAGGCACAGGAT
+
///8966/..4,.4///,//
@31DVS:00175:00837
ACGCTCGACATGCCAGGTACA
+
9<;BCA@>>999958848699
@31DVS:00180:00816
ACGCTCGACATGCCAGGTACC
+
;=<ACB@<=<91<-00,,,,*
@31DVS:00181:00822
ACGCTCGACATGCCAGTACA
+
9<:BCBBBB9911-110./4
@31DVS:00181:00846
ATATCGCGAGGGTATGGAAGACTCTAT
+
BA9;;BAAAGG?C<;;@C@DF::7?87
@31DVS:00182:00843
ACGAGTCGCTCT
+
1///88;44444
@31DVS:00184:00829
ACGCTCGACATGCCAGGTACAG
+
9<<BB@@@>9911-11,001/2
@31DVS:00186:00815
ACGCTCGACATGCCAGGTACAG
+
9<<BCCCB@8911,00,0//44
@31DVS:00188:00814
ACGAGTGCGTTCCCCATGTCGTAGT
+
==9:<<A>CD8999/9880;;7***
@31DVS:00188:00841
ACGAGTGCGTTCCCATGTC
+
DCBACCC;992//+10.,,
@31DVS:00189:00827
TGATACGTCTCCTTCCTTCTAGGTTACTTCA
+
9ACB9A>9917088807+,,,,222/77964
@31DVS:00191:00846
TGATACGTCTCCTTCCTTAGCTTACTTCA
+
44=99:9>9995924242444/,/,,*,,
@31DVS:00192:00815
AGCACTGTAGCTGTCACTAGTTACTTGT
+
/////4;><///////444437944244
@31DVS:00193:00822
ACGCTCGACATGCCAGGTACAG
+
49>>@@>>>;;11-11,-,1/7
@31DVS:00193:00841
ACGCTCGACATGCCAGGTACAGGAG
+
<@ABHCCCD<>11-00,./444249
@31DVS:00194:00814
ACGCTCGACATGCCA
+
DB99<991111**)*
@31DVS:00194:00831
ACGCTCGACATGCCCAGGTACAGGAG
+
9>>>@AA@B>?99918858>??><99
@31DVS:00196:00826
ACGAGTGCGTTCCCCATGTCGTAGGTATC
+
ABBABBAABA@ACC:B997<777747>=7
@31DVS:00197:00837
ACGAGTGCGTTCCCATGTC
+
ABB9:<<99D511-/....
@31DVS:00199:00839
ACGCTCGACATGCCCAGGTACAGGAG
+
ACBBCBHDAAB?=;9736:?ABBACC
@31DVS:00150:00861
ACGCTCGACATGCCCAGGTACAGGAG
+
AECBCBBBCBBBBB<998;ABBCBCC
@31DVS:00151:00887
ACGCTCGACATGCCAGTACAGGAG
+
;9<BB@@@D9998477..///,//
@31DVS:00154:00890
ACGAGTGCGTTCCCCATGTCGTAGGTACTC
+
@@@@@@CBCB@@CD:B8;:AAA>?<>7777
@31DVS:00155:00883
ACGCTCGACATGCCCAGTACA
+
BB9<<BB@@99111,00..:4
@31DVS:00156:00889
ACGAGTGCGTTCCCCATGTCGTAGGTACTC
+
@CBBCBBBC@?CEGBC;;;;;:=>;>777=
@31DVS:00157:00857
TAGTATCAGCCTCGCCATGACGAAGGTATTCC
+
CCFCCDBBCB@CCDB8;949?8824;>>A486
@31DVS:00158:00867
ACGCTCGACATGCCCAGGTACAGGAG
+
@CABBBBCB==///,00,0019BC@A
@31DVS:00159:00877
ACGCTCGACATGCCAGTACAG
+
89999@>9111--+,-*,,/8
@31DVS:00160:00876
ACGCTCGACATGCCCAGGTACAGGAG
+
@CCHCCAA=4844818858=>AA<<<
@31DVS:00162:00851
ACGCTCGACATGCCCAGGTACAGGA
+
BDBBBBCC@4999918858799@?B
@31DVS:00165:00893
ACGCTCGACATGCCCAGGTACAGGAG
+
BBBBBBCC@98444088487<<CBBB
@31DVS:00166:00867
ACGAGTGCGTTCCCCATGTCGTAGGT
+
<CC<9<B@A@5888/98888311101
@31DVS:00168:00861
TGATACGTCTCCTTCCTTAGTTACTTCA
+
ABBBAAABA@?5969242444249989=
@31DVS:00170:00879
TACTGAGCTACACACACAGAAAGATTGGT
+
AB@A@@@AB;<9C<999>888/7>?<<,0
@31DVS:00170:00881
ACGAGTGCGTTCCCCATGTCGTAGGTA
+
@CBBBACCA;2444/9880::<00,00
@31DVS:00171:00874
ACGCTCGACATGCCAGCACCAG
+
499944444=88;933311011
@31DVS:00171:00884
ACGCTCGACATGCCCAGGTACAGGAG
+
?@B?BABCDCCBCC>998;ABBB@C@
@31DVS:00172:00885
ACGCTCGACATGCCCAGGTACAGGAG
+
AEBBCAAABBBBCB@>?=@?@AC@@@
@31DVS:00174:00887
ACGCTCGACATGCCCAGGTAAGCAGG
+
BBBBBBBBBBBB;;;446*))(&&&&
@31DVS:00174:00890
ACGAGTGCGTCCTCCATGTCTAG
+
BCFEBEAA;99;8424444///,
@31DVS:00184:00854
ACGCTCGACATGCCCAGGTACAGGAG
+
BBBBCCBBBBBBBC???>@ABBCB;<
@31DVS:00185:00898
ACGCTCGACATGCCCAGGTACAGGAG
+
<CBBA?AB@>>111+00,.58::<99
@31DVS:00190:00879
ACGCTCACATGCCCAGGTACAGGAG
+
BCBBB@DB;@433/9@=@BBBB?BB
@31DVS:00191:00857
TCTCTATGCGCTCCACATGTCTAAGGT
+
CC@@ABB@AACCDB<<<CBA@@@<>5;
@31DVS:00193:00861
ACGCTCGACATGCCCAGGTACAGGAG
+
BCA?@?A@C@@=>>98748=>99699
@31DVS:00194:00876
ACGCTCGACATGCCCAGGTACAGGAG
+
BEBBD9<;;49111-00,0:<9959<
@31DVS:00195:00857
TGATATCGTCTCCTCTATACTACA
+
1,,,,,,/1/>>;1/,,*,,,///
@31DVS:00196:00894
ACGCTCGACATGCCCAGGTACAGGAG
+
BCBBB@@@A4:84407758>B>@=@A
@31DVS:00197:00873
AGCACTGTAGCTGTCACTAGTTACTTGT
+
@@???>>>9999;;@BB>998599A699
@31DVS:00150:00945
ACGAGTGCGTTCCCCATGTCGTAGGTACTC
+
ABAABBFBDAEACH:C@?>>AA?A?B:::B
@31DVS:00151:00929
ACGCTCGACATGCCCAGGTACAGGAG
+
BBABBBB@@>>ABC@8988CCCC@AA
@31DVS:00152:00924
ACGCTCGACATGCCCAGGTACAGGAG
+
ACBCB?A@CCC=8=600,1:=99;<B
@31DVS:00153:00932
ATATCGCGAGGGTATGGAAGACTCTAT
+
CB??>BCCCCC@BBAA?C?BBCBC@89
@31DVS:00159:00902
ACGAGTGCGTTCCCCATGTCGTAGGTACTC
+
ACBBCCA@@@5999/9888>8//79;0//>
@31DVS:00160:00905
ACGCTCGACATGCCCAGGTACAGGAG
+
?BBCC?@=@==88808868>@99:<A
@31DVS:00160:00924
ACGCTCGACATGCCCAGGTACAGGAG
+
<CBDCCCB@@>99908848>@@B=<<
@31DVS:00161:00936
ACGAGTGCGTTCCCCATGTCGTAGGTACTC
+
BBBBBBCABA?ABC9C@@@@BBAABC;;<@
@31DVS:00162:00918
ACGCTCGACATGCCCAGGTACAGGAG
+
BBBBCBBC@@@BCB@89798@@B@BB
@31DVS:00163:00949
ACGAGTGCGTTCCCCAATGTCGTAGGTACTC
+
?ABBBAAACB@BBB:B@AAAA?A??:;677=
@31DVS:00164:00922
ACGAGTGCGTTCCCCATGTCGTAGGTACTC
+
ABBBBBCCB;6444/8788>??::57>>=7
@31DVS:00165:00930
ACGCTCGACATGCCCAGGTACAGGAG
+
BA@>@BBDCDB?==:7347?ABB?BB
@31DVS:00167:00928
TACTGAGCTACACACACAGAA
+
9994494/////8/4444333
@31DVS:00168:00906
ATCAGACACGGACACAGCAGAACACAC
+
BAB@AAC;<<@CCCEA9;:?<;>>777
@31DVS:00174:00925
TGATACGTCTCCTCCTTAGTTACTTCA
+
@@@@<;;=911,1/,/,///5944244
@31DVS:00176:00933
ACGCTCGACATGCCCAGGTACAGGAG
+
BCBBCAAACBBBBA=?;;??ABCACC
@31DVS:00178:00932
ACGCTCGACATGCCCAGGTACAGGAG
+
>AAAA@@@BBBBBA>995:ABBC@CC
@31DVS:00179:00913
ACGAGTGCGTTCCCCATGTCGTAGGTATC
+
BBB??ACBC;5444/9881:::00,/93.
@31DVS:00180:00903
ACGCTCGACATGCCCAGGTACAGGA
+
CC@@ABA@=9999918848799><@
@31DVS:00180:00912
ACGCTCGACATGCCCAGGTACAGGAG
+
BCBBBBBCB>;44407748<BCC?D@
@31DVS:00182:00911
ACGAGTGCGTTCCCCATGTCGTAGGTACTC
+
ABBBBCCCCC@BBB6?7::>>;::9:0000
@31DVS:00183:00926
ACGCTCGACATGCCCAGGTACAGGAG
+
?BBBBBBBBA@ACB@888:>BBCACB
@31DVS:00184:00938
ACGCTCGACATGCCCAGGTACAGGAG
+
BCBBBBCCDBBBBB>988:?CBC??@
@31DVS:00186:00906
ACGCTCGACATGCCCAGGTACAGGAG
+
>AABCBBC@>>88893348=BAACAA
@31DVS:00186:00935
ACGCTCGACATGCCAGTACCAG
+
9;<B=<=BA11--+--,,/,47
@31DVS:00195:00919
ACGCTCGACATGCCAGTACCAG
+
9>;;=@ACB>>11-00-,,*,0
@31DVS:00197:00922
ACGCTCGACATGCCCAGGTACAGGAG
+
AB?B@BBCCBC=>>97748>A?@=>>
@31DVS:00150:00978
TGATACGTCTCCTTCCTTAGTTACTTCA
+
99>9<49494924242424449444894
@31DVS:00150:00996
ACGAGTGCGTTCCCCATGTCGTAGGTACTC
+
ABBBBBCECB?A@@7@??@BBAAB@C:;;?
@31DVS:00150:00998
ACGCTCGACATGCCCAGGTACAGGAG
+
@CBBCEBCDA@>=><@B?BBCEC@BB
@31DVS:00151:00954
ACGAGTGCGTTCCCCATGTCGTAGGTACTC
+
@BCBB@@@CCACCH:B?@@@>?7747777<
@31DVS:00152:00970
ACGAGTGCGTTCCCCATGTCGTAGGTACTC
+
BBAABBDCCC@BDB9C@@@ABBAB?B????
@31DVS:00152:00973
ACGAGTGCGTTCCCCATGTCGTAGGT
+
ABBBBBB@:95888/988000000,/
@31DVS:00153:00962
ACGCGACATGCCCAGGTACAGGAG
+
><>11-,,,///+4989@>99473
@31DVS:00153:00978
ACGAGTGCGTTCCCCATGTCGTAGGTACTC
+
BBB@?ACCBB=@@=4>7:8>?>77477777
@31DVS:00154:00993
ACGCTCGACATGCCCAGGTACAGGAG
+
BBBBCBCBB@?BBC>@?=?@BBD@AB
@31DVS:00155:00959
ACGCTCGACATGCCCAGGTACAGGAGA
+
>@>>994:=>>?;;84880./785/44
@31DVS:00155:00980
ACGCTCGACATGCCCAGGTACAGGAG
+
ABBBBBBBBBABBB>AABB=AACABB
@31DVS:00155:00984
ACGCTCGACATGCCCAGGTACAGGAG
+
ABBBBBBB@A@BBB?@@>@8::FBBB
@31DVS:00155:00994
ACGCTCGACATGCCCAGGTACAGGAG
+
AA@BC;<;A>>888188587B9969>
@31DVS:00156:00985
ACGAGTGCGTTCCCCATGTCGTAGGTACTC
+
BCBBBBBBCB@BCG:B@@@@BBAA>A:::?
@31DVS:00156:00988
ACGCTCGACATGCCCAGGTACAGGAG
+
BCBBCBBBB@?@BC@@><>>BBF@AB
@31DVS:00158:00956
ACGCTCGACATGCCCAGGTACAGGAG
+
?BBBBABCB@@BBC>98;;CECCACC
@31DVS:00158:00992
ACGAGTGCGTTCCCCATGTCGTAGGTACTC
+
=@?BBACBCB@BCD:B>@@AAA??=@:::?
@31DVS:00161:00960
ACGCTCGACATGCCCAGGTACAGGAG
+
AABBBCABBBABBB<:98;BCCDABB
@31DVS:00162:00995
ATCAGACACGGACACAGCAGAACACAC
+
ABBBAA@BCB@BBCEBBA@CB@BB>>B
@31DVS:00163:00950
ACGCTCGACATGCCCAGGTACAGGAG
+
CBBB@?A@@>>111,00,10=AD?@@
@31DVS:00163:00975
ACGCTCGACATGCCCAGGTACAGGAG
+
BC@@@CC<;9?99918858=>>><>>
@31DVS:00164:00967
ACGAGTGCGTTCCCCATGTCGTAGGTACTC
+
BBBBBB@ABA@ABC:B88:<>://,0000;
@31DVS:00164:00975
ACGCTCGACATGCCCAGGTACAGGAG
+
?BBBAAAAAA@BBB=>><<@>BB?:;
@31DVS:00164:00990
ACGAGTGCGTTCCCCATGTCGTAGGTACTC
+
BCCBBCCCFD?BB=6=3:8>>>77477776
@31DVS:00164:00999
ACGCTCGACATGCCCAGGTACAGGAG
+
BCBCDBDBC??ABC@??=@9??@=;;
@31DVS:00165:00955
AGCACTGTAGCTGTCACTAGTTACTTGT
+
<;@BAABBBBBBCCBCCA@@?;>>>599
@31DVS:00169:00953
ACGCTCGTACCATGCCAGGTACAGGAG
+
@A89181///,/866,.0,.7/44244
@31DVS:00169:00960
ACGCTCGACATGCCCAGGTACAGGAG
+
BBBBBECCB??6666..,10?996<@
@31DVS:00171:00963
ACGCTCGACATGCCCAGGTACAGGAG
+
BBBBBBBCB@?BCC>?>=>@CCDAAB
@31DVS:00173:00964
TGATACGTCTCCTTCCTTAGTTACTTCA
+
@ABAABB;;;B8959<@<44484442/,
@31DVS:00174:00993
TACTGAGCTACACACACAGAAAGATTGGT
+
BBBCBCBBBBBBCBCBBB733,677:=<=
@31DVS:00177:00995
ATATCGCGAGGGTATGGAAGACTCTATA
+
BBBBCBCA@@B<AA@A>A?AA@FC<889
@31DVS:00178:00953
ACGCTCGACATGCCCAGGTACAGGAG
+
>@BBBBBCBBBBBB?>>=?@EECBBB
@31DVS:00179:00968
ACGAGTGCGTTCCCCATGTCGTAGGTACTC
+
=BBBBBCBCB>BCC:C@@@ABB?A>@::7=
@31DVS:00179:00990
TAATATCAGCCTCGATGACGAAGGTATTCC
+
BC@>;<<;8>;?BBBCC=<<<79@?99595
@31DVS:00180:00976
TAGTATCAGCCTCGCCATGACGAAGGTATTCC
+
CBBA?ABB@A9<<AA=@BBCE;99<@@@@AB?
@31DVS:00180:00983
ACGAGTGCGTTCCCCATGTCGTAGGTACTC
+
BBBBBBDCCB@BDB:C:;:???==:=777=
@31DVS:00182:00978
ACGAGTGCTTCCCCATGTCGTAGGTACTC
+
BCBBBBC@>=@BC:B:::BAB@=<@;;;A
@31DVS:00182:00999
ACGATGCGTTCCCCATGTCGTAGGTACTC
+
@@BBCBBA><BCC:A:;;>@<00,01000
@31DVS:00183:00973
ACGCTCGACATGCCCAGGTACAGGAG
+
ACBBAA?;499444-33131444844
@31DVS:00183:00982
ACGCTCGACATGCCCAGGTACAGGAG
+
BBBBBBBBCCBB@@=A?>ABDCC@AA
@31DVS:00184:00980
ACGAGTGCGTTCCCCATGTCGTAGGTACTC
+
BABBBBCAA@?@CE:C;;;;;:=>:=6616
@31DVS:00184:00998
ACGAGTGCGTTCCCCATGTCGTAGGTACT
+
?BBABBCB@@5999/9???B<;:K@B:::
@31DVS:00185:00960
ACGAGTGCGTTCCCCATGTCGTAGTTACTC
+
BBBBDDCCA?;@@@6@??@ABBBCC@@@?B
@31DVS:00185:00989
ACGCTCGACATGCCCAGGTACAGGAG
+
CCBBBBBBCBBBBB>CA?A@AAB@DB
@31DVS:00186:00977
ACGCTCGACATGCCCAGGTACAGGAG
+
=CCDCCCCC;<;@@98;7;@CCEDCB
@31DVS:00186:00985
TACTGAGCTACACACACA
+
@@>B998944:66/////
@31DVS:00186:00996
ACGCTCGACATGCCCAGGTACAGGAG
+
ABBBBCBA=9>111,00,0:>AA>@@
@31DVS:00188:00971
ACGCTCGACATGCCCAGGTACAGGAG
+
BCBBBBCCCBA=996334:@BBB@B@
@31DVS:00189:00962
ACGCTCGACATGCCCAGGTACAGGAGA
+
BBBBBBBCBBABBB@AC?A=@AC@BB@
@31DVS:00190:00964
ACGCTCGACATGCCAGGTACAGGAGG
+
=CCBCCCBB1111-00,.36687//,
@31DVS:00191:00964
ACGAGTGCGTTCCCCATGTCGTAGGTACTC
+
ABBBBAAABA?AAC:C@@@BCBAB?@:::<
@31DVS:00191:00980
ACGAGTGCGTTCCCCATGTCGTAGGTATC
+
CCABBCDCEB?A@>4>8888877701671
@31DVS:00191:00997
ACGCTCGACATG
+
999841/,,,,,
@31DVS:00192:00951
ACGAGTGCGTTCCCCATGTCGTAGGTACTC
+
?CBBBBDCCB=>=94=7::AA@77377777
@31DVS:00192:00977
TCTCTATGCGCTCCTCATGTCTAAGGT
+
BCCCBBBACBBCCBCCECBBABB>A?B
@31DVS:00194:00992
ACGAGTGCGTTCCCATGTCGTAGTACTC
+
A;<<=@9?996990493...........
@31DVS:00195:00996
ACGAGTGCGTTCCCCATGTCGTAGGTACTC
+
ABB@BDCDEA?BBA8BAAABBBAB?A:::?
@31DVS:00197:00953
ACGAGTGCGTTCCCCATGTCGTAGGTACTC
+
<CCBBBFBA;2444/9888??;00,00/0/
@31DVS:00197:00978
ACGAGTGCGTTCCCCATGTCGTAGGTACTC
+
AA@?BBCCCC@CCC9C;;;BBBACAB;;;A
@31DVS:00197:00980
ACGAGTGCGTTCCCCATGTCGTAG
+
BCB::<CBCB5888/983...5..
@31DVS:00199:00993
ACGAGTGCGTTCCCCATGTCGTAGGTACTC
+
BCBBBBCCEC?@==693:7<>90/,0000/
@31DVS:00151:01012
ACGAGTGCGTTCCCCATGTCGTAGGTACTC
+
BBBBBBBBCB@BCC:B8::@??7747777>
@31DVS:00151:01022
ACGAGTGCGTTCCCCATGTCGTAGGTACTC
+
@BBBBAC@CB@BBC:B@AA?@??B?B:::B
@31DVS:00152:01013
ACGTGCGTTCCCATGTCGTAGT
+
D?@A>>>>59914994449331
@31DVS:00152:01014
ACGCTCGACATGCCCAGGTACAGGAG
+
CCBBCCCCC<<;A@:88587@@ACA@
@31DVS:00152:01016
ACGCTCGACATGCCCAGGTACAGGAG
+
@@BBBBBCBBBBBB@CA?A>BBC@>>
@31DVS:00155:01001
ACGCTCGACATGCCCAGGTACAGGAG
+
>CBBBBBB@@?BCC>@>=@BCCG@CC
@31DVS:00158:01003
ACGAGTGCGTTCCCCATGTCGTAGGTACTC
+
DCBBBBBCFC>?==6=7::>>:00,00//.
@31DVS:00158:01029
TGATACGTCTCCTTCCTTAGTTACTTCA
+
BBBBBBBBBBB@B@B?ABFDCDCCBACB
@31DVS:00160:01018
ACGCTCGACATGCCCAGGTACAGGAG
+
BCBBCBBBB?@?CC?@@=@AAAB?@A
@31DVS:00160:01023
ACGAGTGCGTTCCCCATGTCGTAGGT
+
BBABCBCCCB===94=781:1,,,+,
@31DVS:00161:01005
ACGAGTGCGTTCCCCATGTCGTAGGTATCA
+
ABBBBBCCEB=>=928388>>>==:=70/-
@31DVS:00161:01009
ACCGCTCGACATGCCCAGGTACAGGAG
+
DC?BCCCCCCBBCBB>><=@?BBB@A@
@31DVS:00161:01019
ACGAGTGCGTTCCCCATGTCGTAGGTACTC
+
BBBBB@?ABC@DBB6?::8>>:00,000//
@31DVS:00161:01025
ACGCTCGACATGCCCAGGTACAGGAG
+
BBBAACBAAAB@??810-0<>AA?99
@31DVS:00164:01026
ACGAGTGCGTTCCCCATGTCGTAGGTACTC
+
DCB===<11/,///*/.3337666361119
@31DVS:00165:01020
ACGCTCGACATGCCCAGGTACAGG
+
=A;<9=9B994944-331..//,*
@31DVS:00166:01008
ACGAGTGCGTTCCCCATGTCGTAGGTACTC
+
@@CBBBECCB?A@=7@7:8>>>7747777<
@31DVS:00166:01031
ATCAGACACGGACACAGCAGAACACAC
+
BBAA?@@CDB@BBBBCCBBAA>AA?BC
@31DVS:00167:01028
ACGAGTGCGTTCCCCATGTCGTAGGTACTC
+
A@??AACABA@AAB:CBABBCAAB?B:;:A
@31DVS:00167:01037
ACGCTCGACATGCCCAGGTACAGGAG
+
ABBBCBCCBBACBC@888;BBAB?BC
@31DVS:00168:01004
CGTGTCTCTAGGCACAGGATTTTGTGTAG
+
@AA@@>;99@A<8;4::=9999,44438/
@31DVS:00169:01005
ACGCTCGACATGCCCAGGTACAGGAG
+
BBABBBBBBCBBAA=AB@B?BCC@BB
@31DVS:00169:01007
ACGCTCGACATGCCAGT
+
499;99A@?11--+-**
@31DVS:00172:01016
ACGCTCGACATGCCCAGGTACAGGAG
+
BCBBCBBAA=?===98848>>?A=>A
@31DVS:00172:01037
TACTGAGCTACACGACACA
+
@;;<CCCC>::8/1,2,**
@31DVS:00173:01008
TAGTATCAGCCTCGCCATGACGAAGGTATTCC
+
C9=<@@@A@A=AAA?@BBAB99924234.,.6
@31DVS:00173:01023
TGATACGTCTCCTTCCTTAGTTACTTCA
+
BC<;;:9449@696;=A>9998444244
@31DVS:00173:01032
ACGCTCGACATGCCCAGGTACAGGAG
+
AA@BCCC@@8989908858=CECABC
@31DVS:00173:01044
AGCACTGTAGCTGTCACTATTATACTTGT
+
44??BCCCCCB<944449//,....46..
@31DVS:00174:01016
ACGCTCGACATGCCCAGGTACAGGAG
+
BBBBBBBCB@?BBB@AA>A?AAC@@A
@31DVS:00175:01008
ACGCTCGACATGCCCAGGTACAGGAG
+
BEABBAABCDBA==:7748=@998;>
@31DVS:00177:01034
ACGCTCGACATGCCCAGGTACAGGAG
+
@ABBCCD@A@@88;800,1;>BCABB
@31DVS:00178:01028
ACGAGTGCGTTCCCATGCTCG
+
;@:<8>9999544-4933..4
@31DVS:00178:01029
ACGCTCGACATGCCCAGGTACAGGAG
+
BBBBBBBBBBBBBB>AA?A>BBCBBB
@31DVS:00178:01033
ACGAGTGCGTTCCCCATGTCGTAGGTACTC
+
BBABBBC@CB@BDB8>7::8?>7747777>
@31DVS:00179:01002
ACGCTCGACATGCCAGCAGAC
+
;<B@A@BB>99865.,,,,,,
@31DVS:00179:01031
ACGAGTGCGTTCCCCATGTCGTAGGTACTC
+
@BBBBBDCF@7;44/9>>>8877747777>
@31DVS:00180:01002
ACGAGTGCGTACCCCATGTCGTAGGTACTC
+
BBBBBCDCE::<DC:DCBA@@?BB@AAAAC
@31DVS:00180:01040
ATATCGCGAGGGTATGGAAGACTCTATA
+
BA@@@CBDCBC@CA@@@C@CCCCD?===
@31DVS:00182:01007
ACGAATGCGTTCCCCATGTCGTAGGTACTC
+
BC999=DCCC@BCD:D:;;A@@>>;=888?
@31DVS:00182:01040
ACGCTCGACATGCCCAGGTACAGGAG
+
=BBBBAAABA@ABB<BB?B;BCCBA?
@31DVS:00184:01020
ACGCTCGACATGCCCAGGTACAGGAG
+
CCCB@?ACDCC?==<::48AB@A?@B
@31DVS:00184:01025
ACGAGTGCGTTCCCCATGTCGTAGGTACTC
+
@AB??=CBCB@BCC:B:;;???=?:=777=
@31DVS:00184:01039
ACGAGTGCGTTCCCCATGTCGTAGGTACT
+
?AAABCFC==;@=>4>@AAAA@>>>>0/0
@31DVS:00185:01014
CGTGTCTCTAGGCACAGGATTTTGTGTAG
+
CCCA>???@@B@CCCCEBCCCC9@@::;B
@31DVS:00187:01036
TGATACGTCTCCTTCCTTAGTTACTTCA
+
;<@==BBA9:<-1,/,/5///5944244
@31DVS:00188:01004
ACGAGTGCGTTCCCACT
+
9=?;99??11---+,,,
@31DVS:00188:01012
ACGCTCGACATGCCCAGGTACAGGAG
+
==?BBBBCBAABBB>988:?CBC@BB
@31DVS:00188:01047
ACGAGTGCGTTCCCCATGTCGTAGGTACTC
+
BCB?@ACDGB?BHE>CAAA?A>;;99/00:
@31DVS:00189:01027
ACGAGTGCGTTCCCCATGTCGTAGGTACTC
+
BCBBBBBBA@@ABC9B889@@?7737777=
@31DVS:00190:01018
CGTGTCTCTAGGCA
+
9944449///.,,,
@31DVS:00190:01019
TACTGAGCTACACACACAGAAAGATTGGT
+
CC@A@BB<<;CCB<==BBABB<::7:=36
@31DVS:00191:01008
TAGTATCAGCCTCGCCATGACGAAGGTATTCC
+
CBC:;=@@@@>ABAA>ABBCCCC@BACCC:;8
@31DVS:00191:01024
ACGAGTGCGTTC
+
94444994442/
@31DVS:00191:01048
ATATCGCGAGGGTATGGAAGACTCTATAG
+
BB@AABCCCBB@CBBB=@=@C:::988?@
@31DVS:00193:01041
ACGCTCGACATGCCCAGGTACAGGAG
+
BBBBBBBBBBBBBB>@?=>>BBB@AA
@31DVS:00194:01009
ATCAGACACGGACACAGCAGAACACAC
+
ABBBAAABBB@BBCCCCBB?@=>A@@C
@31DVS:00195:01001
TAGTATCAGCCTCGCACGAAGGTATTCC
+
CCD<;=C4./:1//6699?=?:977,/,
@31DVS:00195:01045
ACGCTCGACATGCCCAGGTACAGGAG
+
BBBBBCBAAA@BHC@@@>@BABC?B@
@31DVS:00196:01017
ATCAGACACGGACACAGCAGAACACAC
+
BBABBBBBBB>AACDCBBABA@BBAA@
@31DVS:00196:01049
ACGCTCGACATGCCCAGGTACAGGAG
+
BA??BCCFBBBBBB>9959?CDC@BB
@31DVS:00197:01012
ATATCGCGAGGGTATGGAAGACTCTATA
+
BB???BCDCBD?BBAA@C@CCCCD9988
@31DVS:00197:01030
ACGCTCGACATGCCAGTACAG
+
AB@@=<>AD<;--+--,,644
@31DVS:00198:01004
ACGAGTGCGTTCCCCATGTCGTAGGTACTC
+
BBBBBBDDDC@CCC8B@@@AAABBBCAAAB
@31DVS:00198:01013
TCTCTATGCGCTCCCACATGTCTAAGGTA
+
AA@@9948994484-444449=4424243
@31DVS:00198:01014
ACGCTCGACATGCCCAGGTACAGGAG
+
ABBBBBBBCCDBBB?AA@A@BCC@?A
@31DVS:00199:01015
ACGAGTGCGTTCCCCATGTCGTA
+
BCBBBBCBC;2444/933.220,
@31DVS:00180:01054
ACGAGTGCGTTCCCCATGTCGTAGGTACTC
+
ABBBBBDCB>;=994>8;:@A@=?;?;:;@
@31DVS:00185:01050
ACGAGTGCGTTCCCCATGTCGTAGGTACTC
+
BB@BBCCCCA?BBA8B@@@BBBBB@B;;;@
@31DVS:00188:01051
ACGAGTGCGTTCCCCATGTCGTAGGTACTC
+
ACCCDCA?A@5888/9888?B?7:67777>
@31DVS:00189:01051
ACGCTCGACATGCCCAGGTACAG
+
=@@BBAB<<11---+--*../4:
@31DVS:00191:01062
ACGCTCGACATGCCCAGGTACAGGAG
+
9<@@@AABB@A@>D98858=??@CAB
@31DVS:00194:01067
ACGAGTGCGTTCCCCATGTCGTAGGTACTC
+
ABBABBBBBB@CBB8A@@@@A???:=777=
@31DVS:00195:01066
ACGCTCGACATGCCCAGGTACAGGAG
+
BBBBBBCCCDBA??=:98:ABBHA;<
@31DVS:00198:01066
ACGAGTGCGTTCCCCATGTCGTAGGTACTC
+
BCBBBBDCB?=>@=4>8;;@BF@@>F???A
@31DVS:00199:01071
ACGCTCGACATGCCCAGGTACAGGAG
+
BCAB@BBCB==44407748<@BB@BA
@31DVS:00204:00041
ACGCTCGACATGCCCAGGTACAGGAG
+
?BABBBBBBBBBBB<998:BCCC@CC
@31DVS:00208:00006
TAGTATCAGCCTCGCCATGACGAAGGTATTCC
+
BBAA?ABA@?=<<<@?DCDCCBB@C?A@@=><
@31DVS:00213:00037
TAGTATCAGCCTCG
+
////9894331///
@31DVS:00214:00033
ACGTCTCGACATG
+
/////77666/.,
@31DVS:00214:00037
ACGCTCGACATGCCCAGGTACAGGAG
+
AAABC@AAC;::<?68:6:ACCECCC
@31DVS:00214:00044
ACGCTCGACATGCCCAGGTACAGGAG
+
;B<<>CCCB@?877/88577<;CBB@
@31DVS:00218:00046
ACGAGTGCGTTCCCCATGTCGTAGGTACTC
+
BBABDCDE@@>@CC:CCBA?CCCA@ACBBB
@31DVS:00221:00035
TACTGAGCTACACACA
+
99999>944491/--,
@31DVS:00224:00011
ACGCTCGACATGCCCAGGTACAGGAG
+
@B99<CBBB?@;<<800,0019?BAA
@31DVS:00232:00024
ACGCTCGACATGCCAGTACCA
+
@<;;;@AA>;9044..../,4
@31DVS:00236:00046
ACGAGTGCGTTCCCCATGTCGTAGGTACTC
+
@CABEBEDDB=?>=6=;;;9<A??::677=
@31DVS:00240:00007
ACGCTCGACATGCCCAGGTACAGGAG
+
>@:;<99<AAA?BB?8;77799A?A9
@31DVS:00243:00021
TAGTATCAGCCTCGCCATGACGAAGGTATTCC
+
;:>DBBCCCB=A<<<?AAAACCCAC@B@@=?=
@31DVS:00245:00026
ACGCTCGACATGCCCAGGTACAGGA
+
BBBAA:>;@??777088677<<B@>
@31DVS:00246:00048
ACGCTCGACATGCCCAGGTACAGGAG
+
CC99<CGDCBB@??:??<?AAAA@CB
@31DVS:00249:00039
ACGAGTGCGTTCCCCATGTCGTAGGTACTC
+
ACB::<CCDD5999/9888?BB7:447611
@31DVS:00203:00077
ACGCTCGACATGCCAGGTACCAG
+
?A@@@@@>>11-,*,,*,,/,/8
@31DVS:00203:00085
ACGCTCGACATGCCAGTACAGG
+
BCCCDDB?>1100,00004//,
@31DVS:00206:00050
ACGCTCGACATGCCCAGGTACAGGA
+
84;4494=?98888/78461///,/
@31DVS:00208:00071
TCTACTATGCGCTCCACATGTCTAAGGTA
+
///////.3988874711;7;0..,.,..
@31DVS:00210:00063
ACGCTCGACATGCCCAGGTACAGGAG
+
BCBB::<CDCC<?<677477D@A>AA
@31DVS:00221:00066
TCTCTATGCGCTCCACATGTCTAAGGT
+
;BAABBBBCCDCB?AA@B;9999;>;?
@31DVS:00221:00068
TACTGAGCTACG
+
994944://///
@31DVS:00230:00077
TGATACGTCTCCTTCCTTAGTTACTTCA
+
ACCCCCCA?@B>?>?>A==@@?AA@=AC
@31DVS:00230:00096
ACGCTCGACATGCCCAGGTACAGGAG
+
BB?BBBCCCBB?;<<:76:?@@@@@@
@31DVS:00231:00059
ACGCTCGACATGCCAGTACAGGA
+
9=<@A@A>>998848877@11,-
@31DVS:00231:00098
ACGCTCGACATGCCCAGGTACAGGAG
+
BBBBBCBCBAAA>><7746;=9;8;A
@31DVS:00232:00050
ACGCCTCGACATGCCA
+
948924994///,,0,
@31DVS:00232:00061
ACGAGTGCGTCGTCCCATGTCT
+
994//71//////..+//6///
@31DVS:00232:00093
ACGCTCGACATGCCCAGGTACAGGAG
+
9999;B?@@A;88?6887:ACDCBA@
@31DVS:00233:00054
ACGAGTGCGTTCCCCATGTCGTAGGTACTC
+
?BBBB@DDBE?BB?7=7::=<=77447777
@31DVS:00238:00068
ACGAGTGCGTTCCC
+
44;944444424;7
@31DVS:00239:00091
ACGCTCGACATGCCCAGGTACAGGAG
+
AEDDCABBB>>;?<67:6:?CCC>@@
@31DVS:00241:00062
TACTGAGCTACACACACAGAAAGATTGGT
+
AAAABCC=<<AAACC;90.//,/,,*,*,
@31DVS:00243:00089
AGCGCTCGACATGCCAGTACCA
+
1////4888871..5./++,*/
@31DVS:00244:00091
ACGCTCGACATGCCCAGGTACAGGAG
+
BBBBBBBBBBAABC>>?=?AAAB@;;
@31DVS:00245:00060
ACGCTCGACATGCCCAGGTACAGG
+
9=999>99999011,01,0019@<
@31DVS:00201:00106
ACGCTCGACATGCCCAGGTACAGGAG
+
?CBBCDBBB>??BD>988:BCCCBBB
@31DVS:00201:00111
ACGCTCGACATGCCCAGGTACAGGAG
+
ACBBBBDCBBAA@<;778:ABCDBBB
@31DVS:00202:00108
ACGAGCTACACACA
+
/2,,,,/4:44///
@31DVS:00204:00112
ACGCTCGACATGCCCAGTACAGGAG
+
ABBABCCBB:938808877991,1<
@31DVS:00208:00106
AGCACTGTAGCTGTCA
+
>;11/1/.766611//
@31DVS:00210:00118
ATCAGACACGGACACAGCAGA
+
DBBBC<;9==<99?=1--,,-
@31DVS:00210:00123
ACGGCTCGACATGCCAGTACC
+
9987999999980.,..,,,*
@31DVS:00211:00123
ACGCTCGACATGCCAGTACAGG
+
@@<<<BCB@;91:911,,-,22
@31DVS:00214:00102
ACGCTCGACATGCCAGTACAGGA
+
BBBBB;<9999885886144;2/
@31DVS:00214:00132
ACGCTCGACATGCCCAGGTACAGGAG
+
ACBBBBCCCA@;7767747=@@A?BA
@31DVS:00215:00121
ACGCTCGACATGCCAGTACCAGGA
+
49844;999;4.43...367;A69
@31DVS:00217:00130
ACGCTCGACATGCCCAGGTACAGGAG
+
BDBBBAAABBBBBB<775:?@@B@BD
@31DVS:00218:00124
ACGCTCGACATGCCCAGGTACAGGAG
+
@D@@@CCCCBBBBB=>><:<ABB@@@
@31DVS:00220:00107
ACGCTCGACATGCCCAGGTACAGGAG
+
ABBABB@?@==78808857799B@AA
@31DVS:00220:00131
ATATCGCGAGGGTATGGAAGACTCTA
+
>?@@AA@@>==9>>01,0;?0//.-4
@31DVS:00225:00149
ATCAGACACGGACACAGCAGAACACA
+
@>@@@A@CCC@CC:;9=887<;><==
@31DVS:00228:00131
ACGCTCGACATGCCCAGGTACAGGAG
+
=?@@@999@99000,01,/9<99284
@31DVS:00228:00135
TCTCTATGCGCTCCACATGTCTAAGGT
+
4;9>@@@@ACCCCAA@?A@;;<B?B?B
@31DVS:00230:00132
TGATACGTCTCCTTCCTTAGTTACTTCA
+
BDCB:<<BBBB@B<?=?>@@AA<<<@@>
@31DVS:00233:00100
TACTGAGCTACACACACAGAAAGATTGGTG
+
BBACBABDB>?AB;;<CBCCC:==:,0,.-
@31DVS:00234:00100
ACGAGTGCGTTCCCATGTCGT
+
BDBBCCB::92//+10.0...
@31DVS:00240:00118
ACGAGTGCGTTCCCCATGTCGTAGGTACTC
+
@CBBCBCCCC@A?=6=7:099:00,/0/0/
@31DVS:00243:00105
ACGAGTGCGTTCCCCATGTCGTAGGTACTC
+
BBBBBBDDCD@B?=693:7<==7744777=
@31DVS:00248:00115
ACGCTCGACATGCCCAGGTACAGGAG
+
ABBBBBCCB>>;776736:?CCDEA@
@31DVS:00248:00148
ACGAGTGCGTTCCCCATGTCG
+
BCBBBCB@:;2///+10....
@31DVS:00249:00101
ACGCTCGACATGCCAGGTACAGGA
+
CBBBC;;4==>8848847>>?@?A
@31DVS:00249:00132
ACGCTCGACATGCCCAGGTACAGAG
+
CCABBBBCBBABBB>::8:ACBCBB
@31DVS:00201:00170
CGTGTCTCTAGGCACAGGATTTTGTGTAG
+
<CCB;9<B@@@@BCCCC@CAAA7;::?@C
@31DVS:00202:00150
ACGCTCGACATGCCCAGTACAGGAG
+
?BBBCCCA=9:000,000:<>>=@@
@31DVS:00202:00184
ACGCTCGACATGCCCAGGTACAGGA
+
9@@@A@CAA99111,00,,,,/878
@31DVS:00202:00198
ATCAGACACGACACAGCAGAA
+
/788>@@>994494472,,,*
@31DVS:00203:00174
ACGCTCGACATGCCCAGGTACAGGAG
+
@CCCCCBBAA@ABD>@@=?CCCCDCB
@31DVS:00204:00194
ACGCTCGACATGCCCAGGTACAGGAG
+
BBBBCBAB=?ABCC>?><?8@>@=@@
@31DVS:00208:00167
ACGCTCGACATGCCAGGTAC
+
944>49499=9-,*,-*,,,
@31DVS:00211:00172
ACGCTCGACATGCCCAGGTACAGGAG
+
ADBBCBBCBAB?BA<??<??@@ABAA
@31DVS:00211:00189
ACGAGTGCGTTCCCCATGTCGTAG
+
DCBAABCD@;2444/988100///
@31DVS:00215:00158
ACGCTCGACATGCCAGGTACCA
+
89;>>99994433133111424
@31DVS:00216:00195
ACGCTCGACATGCCCAGGTACAGGAG
+
BC??ACCBA9;8>>88857799A?>?
@31DVS:00218:00168
ACGCTCGACATGCCCAGGTACAGGA
+
9;AAA@A@>89888088466@:@<>
@31DVS:00219:00199
ACGCTCGACATGCCCAGGTACAGGA
+
BBBCCA@>@99000,00,.7:==9>
@31DVS:00221:00170
ACGCTCGACATGCCCAGGTACAGGAG
+
BCCC::>CD@@000,00,0:=>><>A
@31DVS:00222:00176
TGATACGTCTCTCC
+
4449494/-****)
@31DVS:00224:00156
ACGCTCGACATGCCCAGGTACAGGAG
+
>@:9<<>CB@A?>>88847:<<CAB;
@31DVS:00224:00175
ACGAGTGCGTTCCCCATGTCGTAGGTACTC
+
ECBBBBEDBB@BCB:B8::A?@??:97:7:
@31DVS:00228:00176
AGCACTGTAGCTGTCACTAGTTACTTGT
+
8499499?BACCBBBBCCBBB@BAA<>>
@31DVS:00230:00186
CGTGTCTCTAGGCACAGGATTTTGTGTAG
+
CECB?BC9;;A??AA@@<9999/99889@
@31DVS:00231:00164
ACGCTCGACATGCCCAGGTACAGGAG
+
@;;;A<<<BA@<<>88847>>?@=@A
@31DVS:00231:00172
ACGCTCGACATGCCCAGGTACAGGAG
+
AABBBBAAAA@ACC>888:?@@B@@@
@31DVS:00232:00150
ACGCTCGACATGCCCAGCACAGGAG
+
<CBCCBBBC??8==80000>A?>??
@31DVS:00234:00180
ACGAGTGCGTCCCATGTCG
+
>>A>9//1/1/8+/.3311
@31DVS:00235:00167
ACGCTCGACATGCCAGGTACAGGAG
+
9;;;9@B??11--+--+,,/44244
@31DVS:00236:00151
ACGCTCGACATGCCAGTACAGGAG
+
9;<@@999@9988588114492//
@31DVS:00236:00163
ACGAGTGCGTTCCCCATGTCGTAGGTACTC
+
BDBBEBCDCE?A?=79378<>;::96000:
@31DVS:00237:00193
ACGCTCGACATGCCAGTACAG
+
>A@CCBB@>11--+--,7<99
@31DVS:00239:00174
TCTCTATGCGCTCCACATGTCTAA
+
444;=@AB>?>11,/..944///,
@31DVS:00241:00199
ACGCTCGACATGCCCAGGTACAGGAG
+
9;:9<CBB@9988808857744;:98
@31DVS:00242:00164
ACGCTCGACATGCCCAGGTACAGGAG
+
BCBBC@@@B?@?@@<::8:BDCC@CB
@31DVS:00245:00194
ACGCTCGACATGCCCAGGTACAGGAG
+
BCBBBECBA==77767747@BBCABB
@31DVS:00247:00187
ATATCGCGGTAGTGGAAGAC
+
489911/,*,,0,,*/78//
@31DVS:00200:00221
TCTCTATGCGCTCCACATGTCTAAGGT
+
AECBBBBBBBBCG@CCCCDBABBAC?B
@31DVS:00201:00223
TAGTATCAGCCTCGCCATGACGAAGGTATTCC
+
999994487?4<9<<8<AABCCC@B>?88684
@31DVS:00204:00205
ACGCTCGACATGCCAGTACAG
+
>9844444=44.6,....///
@31DVS:00204:00249
ACGAGTGCGTCCTACCTA
+
@@@@A@A?<88+***)*(
@31DVS:00206:00232
ACGAGTGCGTTCCCCATGTCGTAGGTACTC
+
ACBBCDEBBB@BGH:D;;;?@@>@>;7777
@31DVS:00206:00245
ACGAGTGCGTTCCCCATGTCGTAGGTATC
+
BBBBB@CDFA6944/8788>>B::58>>9
@31DVS:00208:00247
ACGCTCGACATGCCCAGGTACAGGAG
+
AB@@BBCBB>>>CIA@@=??AAA?CB
@31DVS:00211:00214
TACAGCTACACACACAGAAAGATTGGTGC
+
BCCCCCBBBAA@@9;9///,/--,-332-
@31DVS:00211:00230
ATCAGACACGGACACAGCAGAACACAC
+
AABBDCBBBB@BBBBBBA@?B@>;;>>
@31DVS:00212:00231
TGATACGTCTCCTTCCTTAGTTACTTCA
+
BABA:<944;;29:;>B<994994/,/,
@31DVS:00212:00238
ACGCTCGACATGCCAG
+
@@>491111/1**)*,
@31DVS:00213:00215
ACGAGTGCGTTCCCCATGTCGTAGGTATC
+
BCB?@ACB;;5444/9880:;;00,/<:/
@31DVS:00214:00242
CGTGTCTCTAGGCACAGGATTTTGTGTAG
+
CCCDBBBBBBC>ABBB@A9998/9@>:;<
@31DVS:00216:00221
ACGCTCGACATGCCCAGGTACAGGAG
+
B@BBBBCBBBBBBB=AB???BBCACB
@31DVS:00216:00234
ACGCTCGACATGCCCAGGTACAGGAG
+
CCBBCA@=@@>>>>88857=>?@>@@
@31DVS:00217:00208
TCTCTATGCGCTCCACATGTCTAAGGT
+
BDBBBB@@ACCCC@CCCDBAFAB@C?B
@31DVS:00220:00237
ACGCTCGACATGCCCAGGTACAGGAG
+
BBBBBBCBCBB77767:4:BCBCCBB
@31DVS:00221:00236
ACGCTCGACATGCCCAGGTACAGGAG
+
AABBBCCCC==333/7747=CA@@AC
@31DVS:00222:00201
ACGCTCGACATGCCCAGGTACAGGAG
+
BBBBBBBBB???BD>AA?>>CBC@CC
@31DVS:00223:00241
ACGCTCGACATGCCCAGGTACAGGA
+
CC:9=BBA@9988808857>A>@A@
@31DVS:00228:00237
ACGAGTGCGTTCCCCATGTCGTAGGTAC
+
@CB@@?CBB;2444/9880:::00,/0/
@31DVS:00232:00227
ACGCTCGACATGCCCAGGTAGAGGA
+
CCBCCC@@>@?7.0,09900,,*)(
@31DVS:00232:00235
ACGCTCGACATGCCAGTACAGGA
+
9;:@A@<9911--+,,,,/4672
@31DVS:00233:00233
ACGCTCGACATGCCCAGGTACAGGA
+
AABBCABACB@BDC>:98:ABBC@D
@31DVS:00233:00246
ACGCTCGACATGCCCAGGTACAGGAG
+
BBBBBBBCCBB?>><??;?:<;CA@@
@31DVS:00234:00213
ACGCTCGACATGCCAGGTAC
+
1//6/4449490.;00,../
@31DVS:00235:00227
ACGCTCGACATGCCCAGGTACAGGAG
+
ADBCEBCBA??ACD>887:ABBB@BC
@31DVS:00235:00239
ACGCTCGACATGCCAGTCATA
+
4::=BBCCD;4..,,,,,,,*
@31DVS:00236:00200
ACGAGTGCGTTCCCCATGTCGTAGGTATC
+
@CBA@AFCB;6944/9<>>>>>7744=<8
@31DVS:00236:00223
ACGCTCGACATGCCCAGGTACAGGAG
+
ABBBBBBBAA@;;723347=?>?@@@
@31DVS:00239:00205
TCTACTATGCGCTCACATGTCTAA
+
/////>>>;>;>10042;:100:,
@31DVS:00243:00234
AGCACTGTAGCTGTCACTAGTTACTTGT
+
BCCCCBBBDCCCCCCCCBBAA?CCC?BB
@31DVS:00243:00245
ACGCTCGACATGCCAGTACC
+
1//7/4466//,,2,,.477
@31DVS:00244:00218
ACGCTCGACATGCCCAGGTACAGGAG
+
ADBBB@@BBBBA>?<::8:ABBCBBB
@31DVS:00245:00216
AGCAACTGTAGCTGTCACTAGTTATT
+
--,-*,,,288ABA@>94443.,//,
@31DVS:00245:00238
ACGAGTGCGTTCCCCATGTCGTAGGTACTC
+
CCABBBDEC;2448/98100....,-.466
@31DVS:00246:00218
ACGAGTGCGTTCCCCCATGTCGTAGGTACTC
+
BBBBBACDB@@BBCC3C:;;CCCBB?@????
@31DVS:00246:00221
TAGTATCAGCCTCGCCATGACGAAGGTATTCC
+
BCCCDBCABA@CDCC@CCDCCBB>AGCCCCB?
@31DVS:00201:00263
ACGCTCGACATGCCCAGGTACAGGAG
+
BB99<B@>>>>888/8847@CCCB@>
@31DVS:00202:00251
ACGCTCGACATGCCCAGGTACAGGAG
+
:=CCC@A;98>---+--+,,788799
@31DVS:00202:00265
ATCAGACACGGACACAGCAGAACACAC
+
<@CCCBBBA@=@CBCCB;<;A>AABBB
@31DVS:00203:00283
ACGAGTGCGTTCCCCATGTCGTAGGTACTC
+
BCB@@ACCDB=>=8287<>=>>7744777=
@31DVS:00203:00287
ACGCTCGACATGCCAGGTCACC
+
94494::99443313311..33
@31DVS:00205:00266
ACGCTCGACATGCCAGTCACCAGG
+
>>9949==>8437,.....33022
@31DVS:00205:00289
TCTCTATGCGCTCCACATGTCTAAGGT
+
AACBCBAABAAAC@BA;<;999@;>;?
@31DVS:00207:00277
ACGCTCGACATGCCCAGGTACAGGAG
+
ADCBCBBCCBB>;;<7347?@@A?@B
@31DVS:00209:00264
ACGCTCGACATGCCCAGGTACAGGA
+
@?9;<ABA@>@88808857@CAB>A
@31DVS:00212:00256
ACGAGTGCGTTCCCCATGTCGTAGGTATC
+
?CBB?AAD@@5889/9888>==7734>70
@31DVS:00214:00280
ACGAGTGCGTTCCCCATGTCGTAGGTACTC
+
ACCCBBCECA6944-8788>>>77447777
@31DVS:00215:00286
ACGCTCGACATGCCAGGTACAGGAG
+
ABEBCCC9911--+--+,,;11,4;
@31DVS:00217:00281
ACGCTCGACATGCCCAGGTACAGGAG
+
BBBBCCBBA>>@BD>?@=<7;;B@@@
@31DVS:00220:00261
ACGCTCGACATGCCCAGGTACAGGAG
+
ACCCCBC@@AABBB<AA??=@@CAA@
@31DVS:00220:00287
ACGAGTGCGTTCCCCATGTCGTAGGTATC
+
;B@@@AEEAA>ACC9CCBB???9657BB;
@31DVS:00222:00292
ACGAGTGCGTTCCCCATGTCGTAGGTATC
+
BCBBBBBBB?7888/9780<<<00,/:4-
@31DVS:00222:00293
ATCAGACACGGACACAGCAGAACACAC
+
B@AABB?BAA=ACFCDBCCCC@@==AC
@31DVS:00223:00275
ACGCTCGACATGCCCAGTACAGGAG
+
@BBBCBBBCBB==<8000014==>>
@31DVS:00226:00271
ACGCTCGACCATGCCAGGTCA
+
4;;;9AC9961<--+,,****
@31DVS:00230:00251
ACGCTCGACATGCCCAGGTACAGGAG
+
?BBBBBBBB@@BBB>A?>>?DCC@??
@31DVS:00230:00278
ATCAGACACGGACACAGCAGAACACA
+
6788449999<=9949111..443..
@31DVS:00232:00294
AGCACTGTAGCTGTCACTAGTTACTTGT
+
<=FDA?ABCCCCBBBCCCCCC=BBIABB
@31DVS:00233:00286
ACGCTCGACATGCCCAGGTACAGGA
+
CDBCCAA>@99888/8847744A:;
@31DVS:00234:00283
ACGCTCGACAAGCCAGTGACAG
+
?CCAAACCA@=:7610-,,***
@31DVS:00235:00267
ACGAGTGCGTTCCCCATGTCGTAGG
+
ABBBBDC@:92444/9881:::/0,
@31DVS:00236:00286
AGCGCTCGACATGACCAGGTACCCAGG
+
1///,///4433...,..33-44-4;2
@31DVS:00240:00299
ATCAGACACGGACACAGCAGAACACAC
+
BABCBBBCCB@EDCCAAAA@@@A?@>A
@31DVS:00241:00277
ACGAGTGCGTTCCCCATGTCGTAGTACT
+
@AA@@BFB;;2444-9737;66113711
@31DVS:00243:00252
ATATCGCGAGGGT
+
871/11//,,,*,
@31DVS:00243:00268
ACGCTCGACATGCCCAGGTACAGGAG
+
BBBBEHDCB9;0::800,00<>A<>>
@31DVS:00245:00250
ACGCTCGACATGCCCAGGTACAGGAG
+
@A@CDDCBBBBBCC>AA>A?BBB@C=
@31DVS:00245:00295
ACGCTCGACATGCCCAGGTACAGGAG
+
<ABBBBCCB??;<<7876:?BBB><;
@31DVS:00246:00257
ACGCTCGACATGCCCAGGTACAGGAG
+
CC@@BCCB@>@888/88477D9969>
@31DVS:00246:00260
ACGCTCGACATGCCCAGTACAGGAG
+
<A@@BBBCAA@:998000:199<>>
@31DVS:00247:00285
ACGCTCGACATGCCCAGGTACAGGAG
+
BBBBCBBBCBA>;<=::6:AAABABB
@31DVS:00248:00266
ACGCTCGACATGCCCAGTACAGGAG
+
@<;9AAC999>000+.0.4799998
@31DVS:00202:00313
ACGCTCGACATGCCCAGGTACAGGA
+
;<@CBBCB@88000,00,0014:9=
@31DVS:00202:00339
ACGCTCGACATGACCAGTAGACAGGA
+
9994444444434493.......43-
@31DVS:00203:00321
ACGAGTGCGTTCCCCATGTCGTAGG
+
;CC@?AC@;;2444/933.334..,
@31DVS:00203:00345
ACGCTCGACATGCCAGTACAGGA
+
9;;@A@D@?8900,100/14?9>
@31DVS:00207:00311
ACGCTCGACATGCCAGTACAG
+
9448999==;<1:;?0/./,,
@31DVS:00208:00314
ACGCTCGACATGCCCAGGTACAGGAG
+
;<CAA@E99998>>68811144997/
@31DVS:00208:00331
ACGAGTGCGTCTCC
+
499>99//////6,
@31DVS:00208:00332
ACGAGTGCGTTCCCCATGTCGTA
+
BCB::<CB@;5/11+100-777.
@31DVS:00209:00300
ACGAGTGCGTTCCCCATGTCGTAGGTACTC
+
BBBAAAFCB@====6?7::=B?7744777=
@31DVS:00209:00337
ACGCTCGACATGCCAGTACAGGA
+
>AAH<9<?>11--+,-,,/4;:8
@31DVS:00211:00342
ACGCTCGACATGCCAGGTACAGGA
+
9<:@ABB@@:;--+--+,,14424
@31DVS:00212:00335
ACGCTCGACATGCCCAGGTACAGGAG
+
DCBEBABBA@@788/8847>@@A>AA
@31DVS:00213:00322
ACGCTCGACATGCCCAGGTACAGGAG
+
>AA@@@@BCBB<;;:7749?BAB?BB
@31DVS:00215:00310
ACGCTCGACATGCCCAGGTACAGGA
+
:@<CCAB>>9988808847;;9=8=
@31DVS:00216:00333
ACGCTCGACTTGCCAGCTACAG
+
DCBBBBBDCB?=?4100.,***
@31DVS:00216:00338
ACGCTCGACATGCCCAGGTACAGGAG
+
BCBBCCCCBBBBBD>9956?AAA@BB
@31DVS:00217:00302
ACGCTCGACATGCCCAGGTACAGGAG
+
BBBCCCCBA>?<<<67847@@@A@@@
@31DVS:00220:00317
ACGCTCGACATGCCAGGTACAGG
+
89>89;A@B@9884371/.//87
@31DVS:00221:00331
ACGCTCGACATGCCCAGGTACAGGAG
+
@CBBCBBBB@BBCDA>>==ABCC@BB
@31DVS:00222:00315
ACGAGTGCGTTCCCCATGTCGTAGGTACTC
+
ACCBB=CDDC@BBC:C9::??@??:9777>
@31DVS:00222:00320
TAGTATCAGCCTCGCCATGACGAAGGTATTCC
+
BBD@@BCCCCCCDCC@BBCCDBB=;<?;858=
@31DVS:00226:00306
ACGAGTGCGTCCTCCATGTC
+
9=9?<>1////,,2*////,
@31DVS:00227:00346
ACGCTCGACATGCCCAGGTACAGGAG
+
@@BBAACCBB@000,10,..:99;@=
@31DVS:00228:00337
ACGCTCGACATGCCCAGGTACAGGAG
+
BC@B??ACAAACCC?::;;ECCCD@@
@31DVS:00230:00310
ACGCTCGACATGCCAGGTACAG
+
8999999948400,..,../44
@31DVS:00231:00306
ACGCTCGACATGCCCAGGTACAGGAG
+
?BBBBBCBBBAAAA=>?=<@BBCAA@
@31DVS:00231:00321
ACGGCGTTCCCCATGTCGTAGTACTC
+
AAB@@?@5999/99911//10...11
@31DVS:00233:00333
ACGCTCGACATGCCCAGGTACAGGAG
+
BBABDAAAA==788/8857>B9969>
@31DVS:00233:00345
ACGCTCGACATGCCAGGTACAG
+
9ABAABC>>>>00,09,..666
@31DVS:00238:00349
ACGCTCGACATGCCAGGTACAG
+
9<B@??@@911--+--*,,/46
@31DVS:00239:00326
ACGAGTGCGTTCCCATGTCGTAGT
+
<CCBBB??==58909333111110
@31DVS:00240:00315
ACGAGTGCGTTCCCCATGTCGTAGGTACTC
+
BBBBB@BBAA@AAB:C@@@ABBBB?@????
@31DVS:00240:00349
ACGCTCGACATGCCAGGTACAGGA
+
ABBBB@A?;88.0,00,0019959
@31DVS:00241:00331
ACGCTCGACATGCCCAGGTACAGGAG
+
@BBBBBCBAA@BBD>9989?@=@@@@
@31DVS:00241:00338
ACGCTCGACATGCCCAGGTACAAGA
+
CI@@ABBBBCB>;993347<@@>AA
@31DVS:00242:00344
ACGCTCGACATGCCCAGGTACAGGAG
+
ABBBC@@@B==77767747>@ABCCC
@31DVS:00243:00327
ACGCTCGACATGCCAGTACCA
+
1//88:491:/,,2,,,./77
@31DVS:00244:00344
ACGCTCGACATGCCCAGGTACAGGAG
+
BCBBB@@@BBABCC>888:?A@CCBB
@31DVS:00247:00311
ACGCTCGACATGCCCAGGTACAGGAGA
+
BBBBCDCCB>>7<<67747=@>><>?>
@31DVS:00247:00341
ACGCTCGACATGCCAGTAGCAGGAG
+
94484444484..,....3,..3..
@31DVS:00201:00359
ATCAGACACGGACAACAGCAG
+
/744444896,1/1,1///44
@31DVS:00202:00371
ACGAGTGCGTCTCCATGTCGT
+
?9/,,,*****,,879=4444
@31DVS:00202:00393
ACGCTCGACATGCCAGTACA
+
@?>?@99991111,....//
@31DVS:00203:00359
ACGCTCGACATGCCAGTACAG
+
?A@BA??>>1110,.0..4//
@31DVS:00203:00394
ACGCTCGACATGCCCAGGTACAGGAG
+
<BBCDCBBABBBDD>AA?A?AACBCC
@31DVS:00205:00390
ACGCTCGACATGCCAGTAG
+
94889994494.4,..,,,
@31DVS:00206:00352
ACGCTCGACATGCCCAGGTACAGGA
+
AEBBBBCBA@>ABC>995:8@=B?B
@31DVS:00206:00399
ACGCTCGACATGCCCAGGTACAGGAG
+
@BBBCBBCCBB?>><;;=?BCCCA@@
@31DVS:00207:00381
TCTCTATGCGCTCCACATGTCTAAGGT
+
AAAC<<<BBDDCCAB>@AA<<?CAC@C
@31DVS:00207:00385
ACGCTCGACATGCCAGTACA
+
AACCD<=2>11-88--,,,,
@31DVS:00209:00391
ACGAGTGCGTCCGTCCTATGTCG
+
9@@C@?@A1,,*,,,*,,,,///
@31DVS:00211:00370
ACGCTCGACATGCCCAGGTACAGGAG
+
CCAABBCB>>>787/8857@CCCBBB
@31DVS:00212:00384
ACGAGTGCGTTCCCCATGTCGTAGGTATC
+
BCBBBBCDB@;==84=7:7;=>7744==3
@31DVS:00220:00358
ACGCTCGACATGCCCAGGTACAGGAG
+
BBBBBCCBCBB8446..,0<?>>=@A
@31DVS:00221:00382
ACGCTCGACATGCCCAGTACAGGAG
+
BB??AAA@A=>000,00/77?@@CC
@31DVS:00225:00385
ACGCTCGACATGCCCAGGTACAGGA
+
BA=@@;<9@99100,01,0//487/
@31DVS:00227:00358
CGTGTCTCTAGGCACAGGATTTTGTGTAG
+
CCCBBAB?@@C?ABA@@<9999/9?811<
@31DVS:00228:00364
TGATACGTCTCCTTCCT
+
44944:94911,1,/,.
@31DVS:00229:00365
ACGAGTGCGTTCCCATGTCGTAGA
+
AABCBA994459908333111110
@31DVS:00229:00392
ACGCTCGACACT
+
/111/6000-,,
@31DVS:00230:00354
ACGCTCGACATGCCCAGGTACAGGAG
+
>?99<ACBA>?000,11,0:<>BABB
@31DVS:00230:00364
ACGCTCGACATGCCCAGGTACAGGAG
+
<CBCDBCCC>B38808857BCBCA<=
@31DVS:00231:00382
ACGCTCGACATGCCAGTCAGACCAGGA
+
9444444?=49;973311111101100
@31DVS:00232:00395
ACGCTCGACATGACCAG
+
4:94494498;0,,+,,
@31DVS:00234:00363
ACGCTCTACATACCATGC
+
944499999,,,,*,,,,
@31DVS:00234:00380
ACGCTCGACATGCCCAGGTACAGGAG
+
BBBBBBCCCA?733/7747<@@@=99
@31DVS:00237:00384
ACGCTCGACATGCCCAGGTACAGGAG
+
DDBABBCBA;;:>>98:7:BCAB><;
@31DVS:00240:00388
ACGCTCGACATGCCCAGGTACAGGAG
+
@ABBBDABCBB?>;:;<=?ADEC@CC
@31DVS:00243:00362
TACTGAGCTACACACACAGAAAGATTGGT
+
BBDCBBBCBBBCDA@@@@BBE>ABB?B;:
@31DVS:00243:00386
CGTGTCTCTAGGCACAGGATTTTGTGTA
+
BGCBBBBBBCC@CBCCC?99;;/9@?;<
@31DVS:00244:00352
ACGCTCGACATGCCCAGGTACAGGAG
+
9ABACCCBBBCBBD=;857>999=>>
@31DVS:00244:00394
ACGAGTGCGTCCTCCATGTC
+
498;///////,/6,4444/
@31DVS:00245:00359
CGTGTCTCTAGGCACAGGATTTGTGAG
+
444444944331.///8,//6+//337
@31DVS:00249:00372
AGAGTGCGTTCCCCATGTCGTAGGTACTC
+
BCCCCB=?;2444/9999??;00,00...
@31DVS:00201:00419
ACGCTCGACATGCCCAGTACAGGAG
+
@9;;B@>>@99011,00.77==;;<
@31DVS:00202:00432
ACGCTCGACATGCCAGTACA
+
><;;B@A??9910,00/300
@31DVS:00202:00437
ACGCTCGACATGCCAGGTAC
+
99;BCAAA@9110,..3,,/
@31DVS:00204:00410
ACGCTCGACATGCCCAGGTACAGGAG
+
9<BDCCBA@>??<<7:;8:CCED@BB
@31DVS:00204:00420
ACGCTCGACATGCCCAGGTACAGGAG
+
@BBBBBCBCAAAAD>99::CCBBA;;
@31DVS:00204:00446
TACTGAGCTACACACACAGAAAGATTGGT
+
AABCCBBCBBBDCBBBCCCBB>:::?A;?
@31DVS:00205:00412
TACTGAGCTACACACACAGAAAGATTGGT
+
DCCCCCCA??BCCCBBBAB??87:9=?37
@31DVS:00205:00436
TAGTATCAGCCTCGCCATGACGAAGGTATTCC
+
97:11/6889BCCCCABBAA@AA>@=AAB?B@
@31DVS:00206:00413
ACGCTCGACATGCCCAGGTACAGGA
+
AB>?A?@=>49000,11,./;?@;8
@31DVS:00207:00405
ACGAGTGCGTTCCCCATGTCGTAGGTACCTC
+
BBBCCCCDCB>BCD>C@@ABAAA?=?::5::
@31DVS:00207:00439
ACGCTCGACATGCCAGGTA
+
494444466//,22,,*..
@31DVS:00208:00442
ACGCTCGACATGCCCAGGTACAGGAG
+
?BBBBBFB@?=ACC?@>@?ABBCA@@
@31DVS:00209:00403
ACGAGTGCGTTCCCCATGTCGTAGGTACTC
+
BCBBCBC@;;2444/98887767734<;71
@31DVS:00209:00441
ACGCTCGACATGCCCAGGTACAG
+
94449444988877,33111499
@31DVS:00211:00439
ACGAGTGCGTTCCCATGTCGTA
+
ACBA>@A@44599093331161
@31DVS:00211:00448
ACGCTCGACATGCCCAGGTACAGGAG
+
DCBBCBCBB=?;7767747<>>><99
@31DVS:00215:00432
ACGCTCGACATGCCCAGGTACAGGA
+
@BACC=@9999000,00,..8//,4
@31DVS:00216:00424
ACGCTCGACATGCCCAGGTACAGGAG
+
@ACCCDCDCAB??<6776::CBB?@@
@31DVS:00216:00435
ACGAGTGCGTTCCCCATGTCGTAGGTACTC
+
;<BBBBFCBB=@@@4>7:8=>>7744777=
@31DVS:00216:00436
ACGCTCGACATGCCCAGGTACAGGAG
+
@@AAAB@@@=??CD>AA><7;;A>@@
@31DVS:00217:00427
TGATACGTCTCCTTCCTTAGTTACTTCA
+
ECC9:=BAA@@<@492:544;<::9>AA
@31DVS:00218:00446
ACGCTCGACATGCCCAGTACAGG
+
=>@@AABA@@>000,11../9:9
@31DVS:00219:00418
CGTGTCTCTAGGCACAGGATTTTGTGTAG
+
BDCCBBBBBAAA@DDEC@BBB@7@@?>>@
@31DVS:00220:00432
ACGCTCGACATGCCCAGGTACAGGAG
+
BCBBCBBBB@@BCC>898:ABABABB
@31DVS:00222:00416
ACGCTCGACATGCCCAGGTACAGGAG
+
AECBCBCA948000,00,0>?9989@
@31DVS:00224:00432
ACGAGTGCGTCCCATG
+
?=494//////85826
@31DVS:00227:00409
ACGCTCGACATGCCAGGTACAGGA
+
BEABBBB::/1--+--+,,19B?B
@31DVS:00227:00421
GACGCTCGACATGCCAGTACAGGAG
+
>?A@BB;<9>1100,01..:44249
@31DVS:00228:00400
ATCAGACACGGACACAGCAGAACACA
+
9>?A9<<AA?@DBBBCG@@?@;?7::
@31DVS:00228:00431
ATACGCGAGGTATGGAAGCACTCTAG
+
834444;::24433131331116300
@31DVS:00229:00427
AGCACTGTAGCTGTCACTAGTTACTTGT
+
9>??CCBBCCC@?@;21/6443944244
@31DVS:00230:00446
ACGAGTGCGTCCTCCATG
+
49999994498988,/,,
@31DVS:00231:00449
ACGCTCGACATGCCAGTACAG
+
>=@@A@>>@9911,01../44
@31DVS:00232:00409
TAGTATCAGCCTCGC
+
4444448640*,,,,
@31DVS:00233:00433
ACGCTCGACATGCCAGGTACAGGA
+
BBBBCBB@>9900,11,./89=81
@31DVS:00234:00401
ACGCTCGACATGCCAGGTACAG
+
9<;BCA@>>9900,11,//11:
@31DVS:00234:00403
TCTCTATGCGCTCCACATGTCTAAGG
+
<CAABCCCCCB;97988999999492
@31DVS:00234:00410
ATATCGCGTACGGGTATGGAAGACTCTATA
+
4344498//////+..473;:8690333.2
@31DVS:00234:00445
ACGAGTGCGTTCCCCATGTCGTAGGTACTC
+
BBBBBBCDFC@BBB9B@:::??==::7777
@31DVS:00234:00448
CTACTATGCGCTCCACATGTCTAAGGT
+
,,//668;994442333;444331313
@31DVS:00235:00438
ACGAGTGCGTTCCCATGTCGTAGG
+
@99;@@@>>@511-/0.....333
@31DVS:00236:00407
ACGCTCGACATGCCAGTAC
+
844449;@;890.,..,,,
@31DVS:00236:00435
ACGCTCGACATGCCCAGGTACAGGAG
+
BCAABCCBA;;000,00,0;>ABAAA
@31DVS:00239:00413
AGCACTGTAGCTGTCACTAGTTACTTGT
+
>ABBCCB?BBCCBBABAB???6<<A>AA
@31DVS:00242:00427
TCTCTATGCGCTCCACATGTCTAAGGT
+
:CBBBB<;9@>9959789999442423
@31DVS:00244:00404
ACGCTCGACATGCCCAGTACAGGA
+
BCBBCBB?;8=000,000;<@@59
@31DVS:00244:00436
ACGCTCGACATGCCAGTAC
+
944844449::..,..../
@31DVS:00246:00440
ACGAGTGCGTTCCCCATGTCGTAGTACGTC
+
?BB::=DCB@8999/9880:::00-..--2
@31DVS:00248:00442
ACGCTCGACATGCCCAGGTACAGGAG
+
BB@AACDECA@ABB>>?=B@CCC@EB
@31DVS:00200:00467
ACGCTCGACATGCCAGTAGCAGG
+
9<;@@??@A9901,0-,,,,.55
@31DVS:00206:00455
ACGCTCGACATGCCCAGGTACAGGA
+
@>@BB<<=A>>888/88477;;B@>
@31DVS:00207:00462
CGTGTTCTAGGCACAGGATTTTGTGTAG
+
9;@??=;;8?>B;:7?=0111+0009;<
@31DVS:00208:00457
ACGAGTGCGTTCCCCATGTCGTAGGTACTC
+
BEBBBBCCCC?BBC:BAAA@??88:;677<
@31DVS:00208:00476
ACGCTCGACATGCCCAGGTACAGGAG
+
9<CC=<>BA>>88808867:CAA@BA
@31DVS:00208:00497
CGTGTCTCTAGGCACAGGATTTGTGTA
+
>B>>988>@8841>991:111-/1../
@31DVS:00208:00499
ACGAGTGCGTTCCCCATGTCGTAGGTACTC
+
BBBABBECCB?CBB7A7::?=@7734777=
@31DVS:00209:00478
AGCACTGTAGCTGTCACTAGTTACTTGT
+
CCCC;;<DCDDCBBBCDBAAA?BCHACB
@31DVS:00209:00482
ACGCTCGACATGCCAGTCACA
+
849@=@BCB;;372--,,,**
@31DVS:00210:00474
ACGCTCGACATGCCCAGGTACAGGAG
+
BCBCBCCCB99333/7747?BBEACC
@31DVS:00211:00471
ACGCTCGACATGCCCAGGTACAGGAG
+
?BBBCBBAABBABC@;:;;BCCH@AA
@31DVS:00211:00489
ACGCTCGACATGCCCAGGTACAGGAG
+
BCBCCDCDCBBBBB>@@>?BCCC@BB
@31DVS:00212:00479
AGCACTGTAGCTGTCACTAGTTACTTGT
+
9@@944439ABBBBBC99988189>598
@31DVS:00212:00497
ACGAGTGCGTTCCCATGTCGTAGGTATC
+
BCBAABA;9954809737;661633670
@31DVS:00215:00464
ACGCTCGACATGCCCAGGTACAGGAG
+
BB??BBBCBBB@??<?;;??AAC@BB
@31DVS:00216:00493
ACGAGTGCGTTCCCCATGTCGTAGG
+
?CBBCBB@;;2444/9881<<7,,+
@31DVS:00217:00476
ACGCTCGACATGCCCAGGTACAGGAG
+
BBBBBDCBB9:3<<88857>@@A>@@
@31DVS:00218:00463
ACGCTCGACATGCCCAGGTACAGGAG
+
@<;;ABB999>888/7847<CBC?BB
@31DVS:00220:00477
ACGCTCGACATGCCCAGGTACAGGAG
+
BBBBBAABCBC@@?<;>;=<BAC@AB
@31DVS:00223:00469
ACGCTCGACATGCCCAGGTACAGGAG
+
>@@AAAAAAAA?BB>>?==@BBC@BB
@31DVS:00224:00466
TGATACGTCTCCTTCCTTCAGTTACTTCA
+
ABCA:;994/8:;:<;8+,,,,*,7559:
@31DVS:00225:00453
ACGCTCGACATGCCAGGTACAGG
+
944=@@ACA=>888--****,00
@31DVS:00225:00455
ACGAGTGCGTTCCCCATGTCGTAGGTAC
+
?CCAAADD@;6944/9780:::00,/00
@31DVS:00225:00468
ACGCTCGACATGCCCAGGTACAGGAG
+
ADBBCCFBB???BB>9989AB@@>@B
@31DVS:00227:00460
TACTGAGCTACACACACAGAAAGATTGG
+
AAABBCB>99=99=98437>>7>,,*,*
@31DVS:00229:00468
ACGCTCGACATGCCCAGGTACAG
+
9<;@A@<99@?88808?>?=@AC
@31DVS:00229:00499
ACGAGTGCGTTCCCCATGTCGTAGGTACTC
+
BBABBBDDCC?BBB:B@@@:::@@<;::;;
@31DVS:00230:00453
ACGCTCGACATGCCCAGGTACAGGAG
+
A@A@BBA@>A@88808847@BBBB@9
@31DVS:00230:00458
ACGCTCGACATGCCCAGGTACAGA
+
=A<;<AA@A99888/884001/66
@31DVS:00230:00460
ACGCTCGACATGCCCAGGTACAGGAG
+
DDAAABBDA>A788/8847>99969A
@31DVS:00230:00462
ACGCTCGACATGCCCAGGTACAGGAG
+
@@?BBBBFCBA;77633477@@B@BB
@31DVS:00230:00477
AGCACTGTAGCTGTCACTAGTTACTTGT
+
;<CCABBB@AACCCCCCCB::69>?<99
@31DVS:00231:00462
TGATACGTCTCCTTCCTTAGTTACTTCA
+
CEECBC@@@@>;@8;9;@BAAAA<969@
@31DVS:00231:00464
ACGCTCGACATGCCAGTA
+
=ABB@?>>11/,,*,***
@31DVS:00231:00466
ACGCTCGACATGCCCAGGTACAGGA
+
<@AABBECC@@000,00,,,-/870
@31DVS:00231:00494
ACGCTCGACATGCCCAGGTACAGGAG
+
@BBBCBBC=;;...,00,0:>@B@BB
@31DVS:00232:00493
ATCAGACACGGACACAGCAGAACACAC
+
BCCCBCBBCB@BBBABBBB??>?@@@@
@31DVS:00235:00499
ACGCTCGACATGCCCAGGTACAGGAG
+
BCABADAA@B@<>>88857>@AAAAB
@31DVS:00237:00491
TCTCTATGCGCTCCACATGTCTAAG
+
444///..7/444249<;;@<11--
@31DVS:00238:00486
ATATCGCGAGGGTATGGAAGACTCTATA
+
BABCCCCCCCC?CBAA@C@BBAB;<=98
@31DVS:00239:00474
ACGCTCGACATGCCCAGGTACAGGAG
+
BCBBCBCDCBBABD>>?=?<BBC@CB
@31DVS:00240:00453
ACGCTCGACATGCCCAGGTACAGGAG
+
BBABBBBB@@?BDD?@@@??AAC@BB
@31DVS:00240:00469
ACGAGTGCGTTCCCCATGTCGTAGGTACTC
+
BCBAABCCCC@BCB:C>@>;??6644777=
@31DVS:00240:00474
ACGCTCGACATGCCCAGGTACAGGA
+
@@@BB@@>@99011,00,//14998
@31DVS:00241:00484
ACGAGTGCCGTTCC
+
@@=;1-,,*,,**0
@31DVS:00243:00487
ACGCTCGACATGCCCAGGTACAGGAG
+
BA@B@BCCCBB<;;67759BCCC@CD
@31DVS:00244:00493
ACGCTCGACATGCCCAGGTACAGGAG
+
BBABCCBCA>>333/7757=A>>=@@
@31DVS:00244:00496
ACGAGTGCGTTCCCCATGTCGTAGGTACTC
+
?BBBBBCDBB@BBC:CCBBAAAAA>>:;;?
@31DVS:00245:00461
TCTACTATGCGCTCCACATGTCATGAAGGT
+
/////88;0<9=@?7761--0-,,,,*,*,
@31DVS:00246:00482
ACGCTCGACATGCCCAGGTACAGGAG
+
BAABECD<;9@88808857=?>?<99
@31DVS:00247:00464
ACGCTCGACATGCCCAGGTACAGGAG
+
ABBBBBBCB==333/7747<@@B>@@
@31DVS:00247:00465
ACGCTCGACATGCCCAGGTACAGGAG
+
BBBBBBCDB??333/7747>>>><99
@31DVS:00247:00489
ACGCTCGACATGCCCAGGTACAGGAG
+
BBBBCCBBBBBBBB>9759?AAB@B@
@31DVS:00249:00475
TGATACGTCTCCTCCTAGTTACTTCA
+
////44:?@11,//,.///,444244
@31DVS:00201:00527
ACGCTCGACATGCCCAGGTACAGGAG
+
ABCBBBAABBBBCD=BB?@<ABB@AA
@31DVS:00204:00523
ACGCTCGACATGCCCAGGTACAGGAG
+
BCBBD@@ABBB;77273477@@B@AA
@31DVS:00204:00549
ACGCTCGACATGCCCAGGTACAGGAG
+
?BBBBBBBBBAAAB>99::BCCC@AB
@31DVS:00205:00510
ACGAGTGCGTTCCCCATGTCGTAGGTACTC
+
BAABBACDCA@ABB9B@AA@A>5568/00;
@31DVS:00205:00517
ACGCTCGACATGCCCAGGTACAGGAG
+
@CBBCC@@?BBACB>CC@CAEBC@BB
@31DVS:00205:00540
ACGCTCGACATGCCAGTACAGGA
+
9<<CDEGCC11--+--,,/4;:8
@31DVS:00207:00514
TCTCTATGCGCTCACATGTCTAAGGT
+
@AAADAAB=;111/6.44B<;;?A9;
@31DVS:00207:00549
ACGCTCGACATGCCCAGGTACAGGAG
+
BBBBBCDCB???BB;998:ADBC@CA
@31DVS:00209:00537
ACGCTCGACATGCCCAGGTACAGGAG
+
BCBBB@@@A?BBBB=AA>ABCCC?A@
@31DVS:00210:00500
ACGCTCGACATGCCAGTACAG
+
899949>94443773316;86
@31DVS:00210:00501
ACGCTCGACATGCCAGGTA
+
849A@99999911,00,.5
@31DVS:00211:00512
ACGCTCGACATGCCCAGGTACAGGAG
+
BBBBBBCB@>>@BD>>>==ACBC@BD
@31DVS:00212:00535
ACGCTCGACATGCCCAGGTACAGGAG
+
@B?BB?A@B998>>88857>AAAA>>
@31DVS:00213:00505
ACGCTCGACATGCCCAGGTACAGGAG
+
BBBBBBBB@::377/8>;=?@@B?;;
@31DVS:00215:00514
ACGCTCGACATGCCCAGGTACAGGAG
+
@AABCCAAABBBBB>>>;??AAA>BB
@31DVS:00215:00541
CGTGTCTCTAGGCACAGGATTTTGTGTAG
+
CDCCBBB9<;@=?@@AA>9999/99889@
@31DVS:00216:00513
ACGCTCGACATGCCCAGGTACAGGAG
+
BCBBCBB4989000,01,..;:;999
@31DVS:00220:00507
ACGCTCGACATGCCCAGGTACAGGAG
+
BEBBBBBCCBA;7;:3346;???>99
@31DVS:00220:00541
ACGAGTGCGTTCCCCATGTCGTAGGTACTC
+
ACBBCBCDCC@CGC9CABBCCCAB>?:::?
@31DVS:00220:00543
ACGCTCGACATGCCCAGGTACAGGAG
+
BCBBCCCB>9:777/8>;?ACCC?@@
@31DVS:00222:00521
ACGAGTGCGTTCCCCATGTCGTAGGTACTC
+
BCBBBBECBB?BCB9B<@????<<::777=
@31DVS:00222:00522
TCTCTATGCGCTCCACATGTCTAAGGT
+
4444443.7///778679999882423
@31DVS:00224:00524
ACGCTCGACATGCCCAGGTACAGGAG
+
BCBBCCCBB?AADC=988:?@@BABB
@31DVS:00224:00531
ACGCTCGACATGCCCAGGTACAGGAG
+
ABBBBBAAAA>ADD>>><=@BBC@?@
@31DVS:00224:00545
TAGTATCAGCCTCGCCATGACGAAGGTATTCC
+
CCCBBBCC@@=A<9<:A@A@AA@>@<>7>7<7
@31DVS:00226:00532
ACGCTCGACATGCCCAGGTACAGGA
+
AC@?AECBBBC774600,0:?ABAC
@31DVS:00227:00523
ACGCTCGACATGCCAGGTACA
+
=@:;>BA@@11--+--*,,/4
@31DVS:00227:00533
TACTGAGCTACACACACAGAAAGATTGGT
+
CBCCCCCCBAAACEA@@@A@>7>;;3/,0
@31DVS:00228:00530
ATATCGCGGGGGTAGTGGAAGACTCA
+
9;@@@@99999,98943189;4444/
@31DVS:00230:00541
ACGAGTGCGTTCCCCATGTCGTAGGTACTC
+
ADBBCBED;;2444/9888>==77447777
@31DVS:00230:00542
ACGCTCGACATGCCCAGTACAGGAG
+
<B;;<;<9@99000,100:199<>>
@31DVS:00231:00500
ACGCTCGACATGCCAGGTCAC
+
899>?>?99991-+--+,,,0
@31DVS:00232:00502
TCTCTATGGCGCTCCACATGTCTAAGGT
+
@A@ABBCC?BBCBC@?BBCCCA@@@A8;
@31DVS:00232:00505
TACGAGCTACCACA
+
1188::////7/,/
@31DVS:00232:00527
ACGAGTGCGTTCCCCATGTCGTAGGTACTC
+
ACCBAACDDD?B?=6=3:8<><00,/0/09
@31DVS:00233:00518
ACGCTCGACATGCCCAGGTACAGGAG
+
BC@@ACGCC@A88808847?B@@?@A
@31DVS:00233:00536
ACGCTCGACATGCCCAGGTACAGGAG
+
BC???CCDCBAA>?;776:?B@B?BB
@31DVS:00234:00525
ACGCTCGACATGCCAGTAC
+
94:;99@@@990.3..,,,
@31DVS:00236:00501
ACGCTCGACATGCCAGGTACAGGAG
+
AA@>@999?9988488116444:44
@31DVS:00236:00522
ACGCTCGACATGCCCAGGTACAGGAG
+
9;;;<<=<BAA>>>888577<9A>A@
@31DVS:00236:00528
ACGCTCGACATGCCCAGGTACAGGA
+
BCBCCBCA@@C;;;600,0<@ABA@
@31DVS:00238:00530
TACTGAGCTACACA
+
9999994944;//,
@31DVS:00239:00514
ACGCTCGACATGCCCAGGTACAGGAG
+
BBBBC?@@BBBABB=:747<>>>=<;
@31DVS:00239:00527
TGATACGTCTCCTTCCTTAGTTACTTCA
+
ACBBBBA???A=A@B@C;999?DAC@BB
@31DVS:00241:00545
CACTAGTCGCTCCACATGTCTA
+
///////,,,,,*,,/4::499
@31DVS:00242:00542
ACGAGTGCGTTCCCCATGTCGTAG
+
BCBBBBCCC@61//+101-77700
@31DVS:00243:00548
ACGCTCGACATGCCCAGGTACAG
+
@AACCCCB@>>777088577999
@31DVS:00244:00507
CGTGTCTAGGCACAGGATTTTGTGTA
+
AFCCA?::;<?DA?@=@BBB6110;8
@31DVS:00244:00518
TAGTATCAGCCTCGCCATGACGAAGGTATTCC
+
DFFD@BCA@@=AFDGBDDCCCBB?B@B@@=@?
@31DVS:00244:00537
ACGCTCGACATGCCCAGGTACAGGAG
+
BBBBBBBCB??733/7<;<?B@A=@B
@31DVS:00245:00538
TCTCTATGCGCTCCACATGTCTAAGGT
+
=DEBB@A>BBBBB@BBBCB?>@@?@?C
@31DVS:00246:00513
TACTGAGCTACACACACAGAAAGATTGGT
+
@@AEDCCDB??AAAA@@@@BB>CCC@C=@
@31DVS:00247:00510
ACGCTCGACATGCCAGGTA
+
@@AAB99999988<884/.
@31DVS:00248:00548
TCTCTATGCGCTCCACATGTCTAAGGT
+
BGB?@@@@ADCCC@BBCCAB@@@@B>B
@31DVS:00249:00510
ACGCTCGACATGCCCAGGTACAGGAG
+
BBBBCABDCBB;;;:;7;??@@CA;<
@31DVS:00249:00523
ACGAGTGCGTTCCCACTGTCG
+
CCCB@ACA;;,--+-,,,,..
@31DVS:00201:00587
TGATACGTCTCCTTCCTTAGTTACTTCA
+
BCCCDCC??ACAC@C?B??@><999>99
@31DVS:00202:00567
ACGCTCGACATGCCAGTACAG
+
9<9>>>?999900,00../9:
@31DVS:00202:00568
ACGCTCGACATGCCCAGGTACAGGAG
+
ABBBBABBCAAABB;79599BAA=@@
@31DVS:00202:00573
ACGCTCGACATGCCCAGTACAGG
+
>=?>A;<<A99000,00////,2
@31DVS:00206:00571
ACGCGTCGACATGACCAGG
+
@@994/////88/442331
@31DVS:00207:00563
ACGCTCGACATGCCCAGGTACAGGA
+
CCBBDDA4449000,11,/7;@B?A
@31DVS:00207:00565
ACGCTCGACATGCCAGTAGCCAGG
+
444899:44487713.....,..,
@31DVS:00207:00569
ACGAGTGCGTTCCCCATGTCGTAGGTACTC
+
BBBBEBCBBB@CCC:C@;;:AA@@?=;::?
@31DVS:00207:00576
ATCAGACACGGACACAGCAGAACACAC
+
>749?A?8;;59@999@@@@A@CBB;:
@31DVS:00207:00590
ACGAGTGCGTTCCCCATGTCGTAGTAC
+
@ACCCBCCDC==884=780007,,+,,
@31DVS:00207:00599
ACGCTCGACATGCCCAGGTACAGGAG
+
?BAABBCBA?@AB?;798:?BBB@<<
@31DVS:00208:00587
ACGAGTGCGTTCCCCATGTCGTAG
+
?EBBEBC@;;2444/98800////
@31DVS:00210:00589
ACGCTCGACATGCCCAGGTACAGGAG
+
=@999999?99888/8>;:01/87//
@31DVS:00211:00563
ACGCTCGACATGCCAGTACCA
+
49999@9999804,..,,,*/
@31DVS:00213:00567
CGTGTCTCCTAGGACGACAG
+
4444484424771......5
@31DVS:00213:00597
ACGCTCGACATGCCCAGTACAGGAG
+
>@?BBCCC@49000,000;?>>=@@
@31DVS:00216:00596
GACGGCTCGACATGCCCAGGTACAGGAG
+
:81/,1=>999@@888/8867>D99:9@
@31DVS:00217:00572
TCTACTATGCGCTCCACATGTCTAAGGT
+
//////47794443131144;3331371
@31DVS:00217:00597
ACGCTCGACATGCCCAGTACAGG
+
9<=CHDFCB@>---+--,,,/22
@31DVS:00218:00551
ACGAGTGCGTTCCCCATGTCGTAGGTACTC
+
?B?BBBED@@?@CC:C:;;:::==:::::?
@31DVS:00218:00561
ACGCTCGACATGACCG
+
494=44494443442/
@31DVS:00220:00558
ACGCTCGACATGCCCAGGTACAGGA
+
9=<BBBBB>==000,00,0019@<>
@31DVS:00221:00550
AACGCTCGACATGCCCAGGTACAGGAG
+
BBEBBBBCED??;7767347799B@A?
@31DVS:00222:00576
ACGCTCGACATGCCAGGTACAG
+
9;:BB;99@1101,00,,,//6
@31DVS:00226:00568
TCTCTATGCGCTCACATGTCCTAA
+
--,///.34999443344442447
@31DVS:00226:00577
ACGCTCGACATGCCCAGGTACAGGAG
+
@ACCCCDCE???B><998:ABBC?BB
@31DVS:00226:00583
ACGCTCGACATGCCCAGGTACAGGAG
+
BBBB@BCFB8=333/8857=@>>?AA
@31DVS:00229:00585
ACGCTCGACATGCCAGGTACCA
+
444999:;;9988587476924
@31DVS:00231:00550
ACGCTCGACATGCCCAGGTACAGGAG
+
BDBBBCBCCBBBAA<<<:8:@@B>@@
@31DVS:00233:00551
ACGAGTGCGTTCCCCATGTCGTAGGTATC
+
;BBA@AFCB@6444/9880;;;00,-.5-
@31DVS:00233:00556
ACGCTCGACATGCCCAGGTACAGGAG
+
BBBBCBCCC@??>>88847<?99599
@31DVS:00233:00565
ATCAGACACGGACACAGCAGAACACAC
+
=>?@@CB;<<@CC@@@>>>874:=??A
@31DVS:00234:00584
ACGAGTGCGTTCCCCATGTCGTAGG
+
@CBBBBDDA;2444/9881::7,,+
@31DVS:00238:00590
CGTGTCTCTTAGGGCA
+
9711////42333,14
@31DVS:00239:00553
ACGCTCGACATGCCCAGGTACAGGAGA
+
<DCCC@AABBB@>>98847>A@@>@@>
@31DVS:00239:00564
ACGCTCGACATGCCCAGGTACAGGAG
+
BBBBBCCCBBABBB>:75:?>>@=;;
@31DVS:00239:00566
ACGCTCGACATGCCCAGGTACAGGAG
+
BCABBBCCCB?ABB<7959?BBC@CC
@31DVS:00240:00564
ACGCTCGACACTGCCAG
+
448444/////./86.3
@31DVS:00241:00550
TACTGAGCTACACACACAGAAAGATTGGT
+
DCCBBBCCCBCDDAAABACEA;:::@B5:
@31DVS:00241:00591
ACGCTCGACATGGCCCAGGTACAGGAG
+
ADBBCBCCC??>><<=:76:?@@B@@@
@31DVS:00242:00566
TACTGAACTACA
+
/,0,/,222,/.
@31DVS:00242:00595
ACGCTCGACATGCCCAGGTACAGGAG
+
BCBBBB?@?BBBBB?::6::;<B?BA
@31DVS:00243:00565
ACGCTCGACATGCCCAGGTACAGGAG
+
9<CCCDDCA;4777/88677BAA>@@
@31DVS:00245:00561
ATCAGACACGGACACAGCAGAA
+
><99994898899681///..,
@31DVS:00245:00582
ACGCTCGACATGCCCAGGTACAGGAG
+
BCBCCBBAC998CC>:88::;;C@<<
@31DVS:00247:00572
ACGCTCGACATGCCCAGGTACAGGAG
+
BC@@ABBBB@@?>>98857@BBCBCD
@31DVS:00247:00589
TACTGAGCTACACACACAGAAAGATTGGT
+
CBCCCBCCBBBDCBA==<866-7=<;@<?
@31DVS:00248:00558
ACGCTCGACATGCCCAGGTACAGGAG
+
BCBBCDBBEBBABB>:98:BBBCABB
@31DVS:00249:00593
ACGCTCGACATGCCAGGTACCAGG
+
499>@>?@@1110,00,..42/87
@31DVS:00200:00612
TACTGAGCTACACACACAGAAAGATTGGT
+
:<DCDCCC@ABCCBDA@@@CE?:;<CD<?
@31DVS:00203:00601
ATATCGCGAGGGTATGGAAGACT
+
=;999AEC>>A+//..,.,...1
@31DVS:00204:00626
ACGCTCGACATGCCAGGTACAG
+
>ABCCCCB@>9885884////7
@31DVS:00204:00642
ACGCTCGACATGCCCAGGTACAGGAG
+
BBBBEECCA==44408848>@9969>
@31DVS:00204:00645
ACGCTCGACATGCCAGTA
+
AACBA@@999999<8831
@31DVS:00205:00639
ACGCTCGACATGCCCAGGTACAGGAG
+
?CBBBBAABCBABC>?@=?ABBD@DD
@31DVS:00207:00627
ACGCTCGACATGCCCAGGTACAGGAG
+
BDB?@ABAA@@88808857ACCGCCC
@31DVS:00208:00614
ACGCTCGACATGCCAGTACAG
+
94994@A@B<<00,0000>11
@31DVS:00208:00617
ACGCTCGACATGCCAGTAGCCA
+
9488944444433777611373
@31DVS:00209:00603
ACGCTCGACATGCCCAGGTACAGGAG
+
@ABCCCCCFBBABB/8847=>@B@@@
@31DVS:00209:00648
ACGCTCGACATGCCAGGTACAG
+
84;ACBCCA999958840/1/8
@31DVS:00210:00601
ACGCTCGACATGCCCAGGTAGGAG
+
?ABBDECFB??<<<:;@>?AA=??
@31DVS:00210:00634
ACGCTCGACATGCCCAGGTACAGGAG
+
@A@CCCCBB8988808847799A?<<
@31DVS:00211:00630
TCTCTATGCGCTCCACATGTCTAAGGT
+
94944?;;ABA9;99879@99442423
@31DVS:00211:00640
ACGAGTGCGTTCCCCATGTCGTAGGTACTC
+
BCBABBDCCB@BBD:B>><;@=66377777
@31DVS:00213:00614
ACGAGTGCGTTCCCCATGTCG
+
ABBBCBA:::2///+10.,22
@31DVS:00214:00631
ACGAGTGCGTTCCCATGTCGTA
+
BCB@@AC@::5480433.330,
@31DVS:00214:00645
ACGCTCGACATGCCCAGGTACAGGAG
+
AABBBAA@@@ABBB>AB>>?B?@>@A
@31DVS:00215:00600
ACGCTCGACATGCCCAGGTACAGGAG
+
ABBCDCCEC@@@@A=7:7:@BBBBBA
@31DVS:00215:00640
ATCAGACACGGACACAGCAGAACACAC
+
?@@@ABBBCC@CCBBBBBBBB@CCB::
@31DVS:00216:00606
ACGAGTGCGTTCCCCATGTCGTAGTAGTC
+
ACBBBBFD?>6944/9888>A?00/0..-
@31DVS:00217:00623
ACGCTCGACATGCCCAGTACAGGAG
+
BBBBBB@==8=000,00//8:;?@@
@31DVS:00218:00619
ACGCTCGACATGCCCAGGTACAGGAG
+
C@@@CBCCB;;8>>88857BBBC@BB
@31DVS:00220:00603
ACGAGTGCGTTCCCCATGTCGT
+
<BBCBBEB;;2///+1100...
@31DVS:00222:00603
ATATCGCGAGGGTATGGAAGACTCTA
+
@?@@BBCBBCC;<;@@=@=>776330
@31DVS:00222:00606
ACGCTCGACATGCCGTCACCA
+
1////::9///..34..1631
@31DVS:00222:00629
ACGCTCGACATGCCCAGGTACAGGAG
+
BBCCCA@@@@@?@A<??<?:<<CAAA
@31DVS:00222:00638
ACGAGTGCGTTCCCCATGTCGTAGGTATC
+
BCBBBBFDA;6944/97::=@@7:34==4
@31DVS:00222:00648
TAGTATCAGCCTCGCCATGACGAAGGTATTCC
+
99BB998838244;;>@AAAAA@@C@C=?484
@31DVS:00223:00630
ACGCTCGACATGCCCAGGTTACAGGAG
+
AA@BBAAAAAA@@:8:?,0,////,4;
@31DVS:00224:00621
ACGCTCGACATGCCCAGGTACAGGAG
+
BDBCBBCCBBBBBB<7759?@@A>@@
@31DVS:00225:00629
ACGAGTGCGTTCCCCATGTCGTAGGTACTC
+
BBBBBBCDDCAA?=7@@@@?CCBB?@:::?
@31DVS:00227:00639
ACGCTCGACATGCCCAGGTACAGGAG
+
BB???BCCCBAA?B<9978?CBC@??
@31DVS:00231:00626
ACGCTCGACATGCCCAGGTACAGGAG
+
BBBBBBCCCBB<;;:775:CDDCABB
@31DVS:00231:00627
ACGCCTCGACATGCCAGGTACA
+
@@445<?>>A11--+--*,,/4
@31DVS:00232:00620
ACGAGTGCGTTCCCCATGTCGTAG
+
CCBAABD@:95444/988000/0/
@31DVS:00233:00621
ACGCTCGACATGCCAGTAGCAG
+
DD@BAA><9@@01,0-****,2
@31DVS:00234:00602
ACGCTCGACATGCCCAGGTACAGG
+
?A@@ABBA@@>000,11,0019?<
@31DVS:00235:00639
CGTGTCTCTTAGGCACAGGATTTGTGTA
+
,,,222,,,*,,*,4444249;68>734
@31DVS:00239:00643
ACGCTCGACATGCCA
+
84489944>--,,*,
@31DVS:00242:00628
ACGCTCGACATGCCCAGGTACAGGAG
+
@BBBCBCBBBBAAB@AB@B@CBCABB
@31DVS:00244:00621
ACGCTCGACATGCCAGTACAG
+
<;@@@BB@@@98377311444
@31DVS:00246:00638
ATAACGCGAGGGTATGGAAGACTCTATA
+
A@@CCCAAAAA<>>??5858>>>@<<;;
@31DVS:00247:00629
TCTCTATGCGCTCCACATGTCTAAGGT
+
BEEBBBBCCCBCCACCCCDABBB@C@A
@31DVS:00247:00642
ATCAGACACGGACACAGCAGA
+
=@BBA@@@9928><;1***((
@31DVS:00248:00611
ATATCGCGAGGGTATGGAAGACTCTAT
+
BBBBCCAAACC@CB@@8;5:@B@=?<<
@31DVS:00248:00641
ACGCTCGACATGCCCAGGTACAGGAG
+
BCCB@@ABBCCA==<:748?@@A>@@
@31DVS:00249:00607
ACGAGTGCGTTCCCCATGTCGTAG
+
BABAAAFBCB8944/9880::7,,
@31DVS:00202:00662
ACGAGTGCGTTCCCATGTCGTAG
+
BABAABD@;;244-9770742,,
@31DVS:00204:00652
ACGCTCGACATGCCAGGTACA
+
944444>===9//6..,.,,/
@31DVS:00205:00659
ACGCTCGACATGCCAGTACAGGA
+
@@99<B>999816,...3/4424
@31DVS:00205:00696
ACGCTCGACATGCCCAGGTACAGGAG
+
@@ABBCBBBBBA??;7747699>=>>
@31DVS:00206:00675
ACGCTCGACATGCCCAGGTACAGGA
+
CCB?BACB@8999918858=ACEAB
@31DVS:00206:00689
ACGAGTGCGTTCCCCATGTCGTAGGTACTC
+
BBBBBBBBCB@CCC:D@A@@@@@B=@:::?
@31DVS:00206:00691
ACGCTCGACATGCCAGGTACAGGA
+
BBBCCCCC@7;/1,00,0091;;7
@31DVS:00207:00663
ACGAGTGCGTTCCCCATGTCGTAGGTATC
+
BCB9:=DCBB7888/9880==:00,0;5.
@31DVS:00209:00654
ACGCTCGACATGCCA
+
@@994,,,,,,022,
@31DVS:00211:00672
ACGCTCGACATGCCAGGTACAGGAG
+
94==9@@??1/,,*,,*,2/4424;
@31DVS:00213:00679
ACGAGTGCGTTCCCACTGTCGTA
+
9A@98<94@@511,/10.....1
@31DVS:00214:00679
ACGCTCGACATGCCAGTACA
+
9<;BABAA@B@11,000//4
@31DVS:00215:00678
ACGAGTGCGTTCCCACTGTCGTAGAGTC
+
BCCBABCA;;244-943333366=644-
@31DVS:00216:00658
ACGCTCGACATGCCCAGGTACAGGA
+
BBBBBBECB9::>>9>>4;:AAA?@
@31DVS:00218:00688
ACGCTCGACATGACCAGGTCACCAGGG
+
////44;@;@>9444371366638699
@31DVS:00219:00656
ACGCTCGACATGCCCAGGTACAGGA
+
BCBCCBBCCBB944077487@9969
@31DVS:00221:00658
TAGTATCAGCCTCCCCATGACGAAGGTATTCC
+
41@11/68./1<A;;2=999444242444242
@31DVS:00221:00659
ACGCTCGACATGCCCAGGTACAGGAG
+
BBABBBBCCCBBBB><<<??@@B?BB
@31DVS:00222:00675
ATATCGCGAGGGTATGGAAGACTCTATA
+
A?CEBBCBBBC>BBAAABABCCCC@9::
@31DVS:00223:00657
ACGAGTGCGTTCCCCATGTCGTAGGTACTC
+
@AA?@@CBCC@BCB7A9::@@;999:0000
@31DVS:00223:00677
TCTCTATGCGCTCCACATGTCTAAGG
+
BECC??AA;<<<<99@@A>999@592
@31DVS:00224:00683
ACGCTCGACATGCCAGGTACC
+
9=<CA?@@B9911:00,-,,*
@31DVS:00225:00672
ACGAGGCGTTGCCCATGTCGTAGGT
+
BBBAA?BBA?9::08>=@ACCBB?D
@31DVS:00225:00674
ACGCTCGACATGCCCAGGTACAGGAG
+
BBABBBBCA;:44408858=@ACAB@
@31DVS:00225:00699
ACGCTCGACATGCCCAGGTACAGGAG
+
@BBABBBBBBABB@=995:?B?@=@@
@31DVS:00227:00678
ACGCTCGACATGCCCAGTACCAGGA
+
4999444444444853331424::9
@31DVS:00228:00661
ACGCTTCGACATGCCCAGGTACAGGAG
+
AAABB@BAAACBA?A=@@=?ABBB?BD
@31DVS:00228:00686
ACGCTCGACATGCCCAGGTACAGGAG
+
BBBBBBCBA89999188487@9959>
@31DVS:00229:00667
TGATACGTCTCCTTCCTTAGTTACTTCA
+
CCCCBCCEDBC@@>@AB@ABBACA?=??
@31DVS:00232:00689
ACGCTCGACATGCCCAGGTACAGGAG
+
ABBBCCBA99>48808858>@AA@@@
@31DVS:00232:00698
ACGCTCGACATGCCCAGGTACAGGAG
+
BBBAABBCA9944408858=>>BCAA
@31DVS:00233:00663
ATATCGCGAGGGTATGGAAGACTCTAT
+
A?9;;AACDDC@C@?@?D@ADA@A?==
@31DVS:00233:00675
ATCAGACACGGACACAGCAGAACACAC
+
@?@@>>>@9959B999?>977488671
@31DVS:00233:00693
ATCAGACACGGACACAGCAGAACACAC
+
AGFABAACCCABBAEBDCBBB@CEC?A
@31DVS:00235:00650
ACGCTCGACATGCCAGTACAGG
+
9<<CCAAAB@8,,*---7:492
@31DVS:00238:00685
TCTCTATGCGCTCCACATGTCTAAGGT
+
BBCBAABBCCBBB@BBCC@AABBBC@C
@31DVS:00239:00674
ACGCTCGACATGCCCAGGTACAGGAG
+
BCCCCCBCA>>111-00,0019@>>9
@31DVS:00240:00667
ACGCTCGACATGCCCAGGTACAGGAG
+
BBBBBBAAA??ABC@?>=@BCDD@CC
@31DVS:00242:00653
TACTGAGCTACACACACAGAAAGATTGGT
+
::>FEAAAC@<9999999377/6610101
@31DVS:00243:00654
TAGTATCAGCCTCGCCATGACGAAGGTATTCC
+
CCBECBB@@@@CAFBEDCDCCBB@B@CBA>A@
@31DVS:00245:00652
ATCAGACACGGACACAGCAGAAC
+
9>@AB99999249999A<;:?>B
@31DVS:00245:00689
ACGCTCGACATGCCCAGGTACAGGAG
+
CCCBBBBCBAABBB?@>=@BBCDBAA
@31DVS:00246:00671
ACGAGTGCGTTCCCCATGTCGT
+
ACBBB@DB;;2///+10000.3
@31DVS:00248:00695
ACGCTCGACATGCCCAGGTACAGGAG
+
BCAAB>AAB@@?AC>;::;CNIDBCB
@31DVS:00249:00656
ACGAGTGCGTTCCCCATGTCGTAGGTATC
+
@B?@>AAAACCCCJ:D;<;BB@::6:>>6
@31DVS:00249:00669
ACGCCTCGACATGCCAGTACCAGGAG
+
499=;9999=949993331424878/
@31DVS:00200:00716
ACGCTCGACATGCCCAGGTACAGGAG
+
AA@BBBBCDBA=8853348@BBC@BB
@31DVS:00201:00710
ACGCTCGACATGCC
+
4999994/,,,**)
@31DVS:00201:00731
ACGCTCGACATGCCAGGTCAC
+
9;9;94;;;899-+--+-,,*
@31DVS:00201:00742
ACGAGTGCGTTCCCCATGTCGTAGGTACTC
+
?BBABACCBA??AA4>388>>>77477777
@31DVS:00203:00706
TAGTATCAGCCTCGCCATGACGAAGGTATTCC
+
CBCCA;;<@@<ABBA=AAABCCC@C=?>?484
@31DVS:00203:00740
ATCAGACACGGACACAGCAGAACACAC
+
BB9<<<<@@A@CA@C>11100,00,,0
@31DVS:00204:00706
ACGCTCGACATGCCCAGGTACAGGAG
+
49<=HGCDC@A844087587>>@<>>
@31DVS:00204:00743
CGTGTCTCTAGGCACAGGATTTGTGTAG
+
4:@@>?999984799449444-444388
@31DVS:00204:00744
ACGAGTGCGTTCCCATGTCGT
+
BCBBBD?9:;244-933...3
@31DVS:00204:00749
ACGCTCGACGATGCCAGTACAGGAG
+
999949@994/6//,....444249
@31DVS:00205:00733
ACGCTCGACATGCCCAGGTACAGGAG
+
@BBB@?ABA=>89918848?AAB@BB
@31DVS:00206:00703
ACGCTCGACATGCCCAGGTACAGGA
+
BCABA=?:98999908858?AAA?A
@31DVS:00206:00715
ACGCTCGACATGCCAGGCACCAGGAG
+
49999?:944412*,,*,,,*.5796
@31DVS:00206:00746
ACGCTCGACATGCCCAGGTACAGGAG
+
ABBBBBAAABBBBB>>>=@?CCEA<<
@31DVS:00207:00725
ACGCTCGACATGCCAGGTACAGGAG
+
BB@?ACCA?;;11-00,0/@@@?><
@31DVS:00207:00747
ACGAGTGCGTTCCCCATGTCGTAGTACT
+
A<;9A<:9:96999/980,,,,,,,00.
@31DVS:00208:00713
ACGCTCGACATGCCAGGTACAGGAG
+
@BCCCBB:91:11,11,0099B<::
@31DVS:00209:00732
ACGCTCGTACATGCC
+
7<1/,,,///,,//,
@31DVS:00209:00735
ACGCTCGACATGCCCAGGTACAGGAG
+
BBBBEBCCBAAABA;796:AAACBCC
@31DVS:00209:00745
ACGAGTGCGTTCCCCATGTCGTAGGTACTC
+
AGBBBACFCB=?=948388>>:00,00/0/
@31DVS:00210:00749
ACGCTCGACATGCCCAGGTACAGGAG
+
<CCCCCCCBBBBBB>@@<@AABB>AB
@31DVS:00211:00703
ACGCTCGACATGCCAGGTCA
+
9<;9A@99911-+)**)***
@31DVS:00211:00722
TACTGAGCTACACACACAGAA
+
<999994988>999984/.,,
@31DVS:00211:00738
ACGCTCGACATGCCAGGTACAGGA
+
;<;;<A<99<;11-00,0/94424
@31DVS:00212:00702
ACGCTCGACATGCCCAGGTACAGGAG
+
?ABBBBBBBA@BBB@?><>@AAABBB
@31DVS:00212:00703
ACGCTCGACATGCCCAGGTACAGGAG
+
BCBBCCBB===44408748ABCDABB
@31DVS:00212:00735
ACGCTCGACATGCCCAGGTACAGGAG
+
ACBCBCCC=4898808858?GGD@AA
@31DVS:00212:00748
ATATCGCGAGGGTATGGAAGACTCTATA
+
BBAAABCDBBB;B@???C?BCBBB@988
@31DVS:00213:00743
ACGCTCGACATGCCCAGGTACAGGAG
+
ACBBBBCCCBB=999736:?@BD@<<
@31DVS:00215:00727
ATATCGCGAGGGTATGGAAGACTCTAT
+
BBAAABBDBCCCA@@B?B?BC?B<:<8
@31DVS:00215:00749
ACGCTCGACATGCCCAGGTACAGGAG
+
AABB@?ACC==44407748?@ACBCC
@31DVS:00216:00730
ACGCTCGACATGCCCAGGTACAGGAG
+
@A@ABBBCB??BBB@AA?B?BBC@CB
@31DVS:00217:00734
ACGCTCGACATGCCCAGGTACAGGAG
+
CCBBCBC@9>>88808868=>BD@@@
@31DVS:00218:00701
AGCACTGTAGCTGTCCTAGTTACTTGT
+
99BABBBBCBBEABB>AAAB@A@A>;:
@31DVS:00218:00706
ACGCTCGACATGCCCAGGTACAGGAG
+
BBBBBBCCB?;/11-11,0:<??599
@31DVS:00218:00711
TCTCTATGCGCTCCACATGTCTAAGGT
+
BBDCCDBA?=>9959>>?>999;-1,1
@31DVS:00218:00725
ACGCTCGACATGCCCAGGTACAGGAG
+
BEABBAAACBB1//,0.,00<<?@AA
@31DVS:00218:00747
TAGTATCAGCCTCGCCATGACGAAGGTATTCC
+
<@>1111/.688<:;@CABBB882/,./.,.,
@31DVS:00219:00717
ACGCTCGACATGCCAGGTACC
+
1///444/7////,..,314:
@31DVS:00220:00704
TCTCTATGCGCTCCACATGTCTAAGGT
+
CCCCA@ABBDDDD@BCAB@AABB@D@C
@31DVS:00220:00742
ACGCTCGACATGCACAGGTACAGGAG
+
@A?>?<=//19199BB@A<799=;77
@31DVS:00222:00747
ACGCTCGACATGCCAGTAC
+
1////444444//,..../
@31DVS:00223:00747
ACGCTCGACATGCCCAGGTACAGGAG
+
BCBB?=@A?899>>9886879@B<??
@31DVS:00225:00715
TACTGAGCTACACACACAGAAG
+
@;=>AAC9;;;<AD1118-*)*
@31DVS:00227:00711
ACGCTCGACATGCCCAGGTACAGGA
+
9;:@@AAA@=>111-00,0:;?@?@
@31DVS:00227:00713
ACGCTCGATATGCCCAGGTACAGGAG
+
ABCBCCCDA9=44408>;?ABBEABB
@31DVS:00231:00726
ACGCTCGACATGCCCAGGTACAGGAG
+
AAABBCCCC@?>==93748<?@@=@A
@31DVS:00231:00737
ACGCTCGACATGCCAGTACC
+
1//6/44?=;;9@;>87692
@31DVS:00232:00713
ACGAGTGCGTTCCCATGTCGT
+
@CCBBAB;;;2//+10....4
@31DVS:00232:00720
ACTGAGTCGTCCACACTCAGAAGAGTTG
+
7/,,2,,////,4:9444377711..4.
@31DVS:00233:00703
ACGCTCGACATGCCAGGTACAGGA
+
4;9;;@><<21-88--+-,-/750
@31DVS:00234:00701
ACGCTCGACATGCCCAGGTACAGGAG
+
@AAAAAAC@@=@BB@??>@?BBB@@@
@31DVS:00235:00730
ATATCGCGAGGGTATGGAAGCTTCTATAGAG
+
BA@??C@B994-9>886;@ECE@BBB@A988
@31DVS:00236:00707
TACTGAGCTACACACACAGAAG
+
499999@@;9;:99////..,.
@31DVS:00236:00748
ACGCTCGACATGCCCAGGTACAGGAG
+
BBBBBBBD;9944408868>BCCCAB
@31DVS:00237:00736
ACGCTCGACATGCCCAGGTACAGGAG
+
ABBABBBCCBA===93748=@@@>AA
@31DVS:00238:00708
ACGCTCGACATGCCCAGGTACAGGAG
+
AB@@@B@CCBB999-3347=?9979>
@31DVS:00239:00727
CGTGTCTCTAGCGACAGGATTTGTTGTAG
+
994944444433144/87///+//,/,,,
@31DVS:00240:00743
TCTCTATGCGCTCCACATGTCTAAGGT
+
@BCCBBBCCA@AB>@@@B;999>5949
@31DVS:00241:00700
ACGCTCGACATGCCCAGGTACAGGAG
+
99999@@@9991;<800,0/14;??9
@31DVS:00241:00719
ACGCTCGACATGCCAGGTCGCAG
+
9>AB<99?=11-00**),,,,.3
@31DVS:00241:00733
ACGCTCGACATGCCAGTACAG
+
BCBA===991111-00..449
@31DVS:00242:00746
ACGCTCGACATGCCCAGGTACAGGAG
+
BCBBCECCC=@99918858=??@<99
@31DVS:00245:00713
ACGAGTGCGTTCCCCATGTCGTAGGTATC
+
BBB??ACCD@;=994=880;<<00,..4.
@31DVS:00246:00746
TAGTATCAGCCTCACCATGACGAAGGTATTCC
+
BECDDCCCBCACDCB?BECBCCC@C@CCB@A=
@31DVS:00248:00709
ACGCTCGACATGCCCAGGTACAGGAG
+
@ABBBBBBBBB@AA:8858:<<EBCC
@31DVS:00248:00718
ACGCTCGACATGCCCAGGTACAGGAG
+
BBBBBBCCCA?==897748:<<BBAA
@31DVS:00201:00787
ACGAGTGCGCTCTC
+
84/2********,,
@31DVS:00201:00799
ACGAGTGCGTTCCCCATGTC
+
@AA;<<=>A@6111*1..,0
@31DVS:00203:00750
ACGAGTGCGTTCCCCATGTCGTAGGTACTC
+
AC?@@CCCCC@BBB6>7:77877737716;
@31DVS:00203:00779
ACGAGTGCGTTCCCCATGTCGTAGGTACTC
+
BBBBBBCAA;5444/9888887==:=777=
@31DVS:00204:00769
TACTGAGCTACACA
+
9994944444;44/
@31DVS:00204:00799
ACGCTCGACATAC
+
<1/1///9444//
@31DVS:00206:00769
ACGCTCACATGCCCAGGTACAGGAG
+
49ACA?ACBB877/9>;>>?=@<??
@31DVS:00208:00771
ACGCTCGACATGCCCAGGTACAGGAG
+
@CCBDABBCCBBA?=@;;@?AACBCC
@31DVS:00208:00777
ACGCTCGACATGCCCAGGTACAGGAG
+
BBBB@BBCD@?===:776:BBCC@BB
@31DVS:00208:00789
ACGCTCGACATGCCCAGGTACAGGAG
+
@BBBBBBCBBBBA?<;;:?8@AB>BA
@31DVS:00211:00750
ACGCTCGACATGACGT
+
BAA>>??-,,,,,/66
@31DVS:00211:00756
ACGCTCGACATGCCCAGGTACAGGA
+
>@ABCBC@A=>9990884879:C>;
@31DVS:00211:00782
TACTGAGCTACACACACAGAAAGATTGT
+
499ECECCBBDBDAA@@477<6</0,,,
@31DVS:00213:00775
TACTGAGCTACACACACAGAAGAT
+
BB?A@@@<;;B@A?<1110-+,*(
@31DVS:00213:00788
ACGCTCGACATGCCAGGTACAGG
+
<A;;;BBA@@=9958848699>=
@31DVS:00214:00782
ACGCCTCGACATGCCAGTA
+
?@992994/6///,*,,..
@31DVS:00215:00781
ACGCTCGACATGCCCAGGTACAGGAG
+
ABBBBBBCBA@ABC@@>=@CCCD@CB
@31DVS:00215:00791
ACGCTCGACATGCCCAGGTACAGGAG
+
@BBBCBBA99844408858=BBCABA
@31DVS:00215:00799
ACGAGTGCGTCCTCCATGTCG
+
;BBCCB4999954824/////
@31DVS:00219:00760
ACGCTCGACATGCCCAGGTACAGGA
+
9<@@@@CCBBB=<;600,1019ACA
@31DVS:00220:00796
ACGCTCGACATGCCCAGGTACAGGAG
+
AAABCCCB=9848808858>@9<:9>
@31DVS:00221:00772
ACGCTCGACATGCCCAGGTACAGGAG
+
;ACCC:<;A;;444188487>?@>AA
@31DVS:00221:00794
ACGCTCGACATGCCCAGGTACAGGAG
+
AAAAABBBCBB@==:3747?A@A>AA
@31DVS:00222:00760
TGATACGTCTCCTTCCTTCAGTTACTTCA
+
DCCCC:<<E>??D;=;<,....,...5.-
@31DVS:00223:00756
ACGCTCGACATGCCAGTACAG
+
9488499=9481?;000/14>
@31DVS:00223:00757
ATATCGCGAGGGTATGGAAGACTCTA
+
BCB@@AA@@@@<@A==988=,,,,**
@31DVS:00224:00766
ACGCTCGACATGCCAGGTCA
+
=@@@999>9999<,00,-,,
@31DVS:00224:00782
ACGCTCGACATGCCAGTACAGG
+
//9@<999@@@11-00../4/,
@31DVS:00224:00798
ACGCTCGACATGCCGT
+
<A>>>991<1///,/3
@31DVS:00225:00777
TAGTATCAGCCTCGCCATGACGAAGGTATTCC
+
<;<A@@@A@C?AADCCBBBCDBBBC@A<:58<
@31DVS:00225:00797
ACGCTCGACATG
+
****,66:;4//
@31DVS:00227:00788
ACGCTCGACATGCCAGGTACAGGAG
+
94844449444//,..,..///,49
@31DVS:00229:00754
AGCACTGTAGCTGTCACTAGTTATTTGT
+
99BAAACB@A@CBCCDBBBB>>===:=>
@31DVS:00232:00762
CGTGTCTCTAGGCACAGGTTTTTGTGTAG
+
>CDCBBA?@@A?BBCBA59999-999>>B
@31DVS:00232:00773
ACGCTCGACATGCCAGGTACAGGA
+
?@B@B@@?@=99968848794@9;
@31DVS:00232:00797
ACGCTCGACATGCCCAGTACAGGAGACTG
+
ABBBBCFB;984440888=@9969@>90/
@31DVS:00233:00752
ACGCTCGACATGCCAAGGATACAGGAG
+
BB;99444;/,**)*)*)***633111
@31DVS:00234:00754
ACGCTCGACATGCCCAGGTACAGGAG
+
@AAAABBBBBBA??;798:BCCDDBB
@31DVS:00234:00755
ACGCTCGACATGCCCAGGTACAGGA
+
=BBBC?A@A;91;;800,0<=ABCA
@31DVS:00234:00774
TACTGAGCTACACACACAGAAAGATTGGT
+
9999<;=CBCCEA?;89988807773701
@31DVS:00235:00760
ACGCTCGACATGCCCAGGTACAGGAG
+
BBBB@>@>>>>999188487999599
@31DVS:00235:00780
TAGTATCAGCCTCGCCATGACGAAGTATTTC
+
DHCA@ABAAA?BADCCCBCCC??=@CCDC>F
@31DVS:00236:00764
ACGCTCGACATGCCCAGGTACAGGAG
+
BCCCD@@?A9=88808858799@><<
@31DVS:00236:00789
ACGCTCGACATGCCCAGGTACAGGAG
+
BCBBBAABB@@44407748>@BB?AA
@31DVS:00241:00755
ACGCTCGACATGCCAGGTACAG
+
8999<?@>A<<--+--*,,//7
@31DVS:00241:00760
ACGCTCGACATGCCCAGGTACAGGAG
+
?BBBBBBCCAAA>>:334:???B@;;
@31DVS:00241:00770
ACGCTCGACATGCCCAGGTACAGGAG
+
BBBBEEBABBBBBB>??=@BCCCA;<
@31DVS:00242:00794
ATCAGACACGGACACAGCAGAACACAC
+
?CBAABBBBB?BCCDCCB?@>@BA@A?
@31DVS:00243:00792
TCTCTATGCGCTCCACATGTCTAAGGT
+
99@998939B>998;>>CBA9;9=>;>
@31DVS:00244:00766
TAGTATCAGCCTCGCC
+
4444////./,////,
@31DVS:00245:00785
ACGCTCGACATGCCCAGGTACAGGAG
+
ABABBBCCC??@BB<998:?CEI@CC
@31DVS:00245:00791
ATCAGACACGACACAGCAGAACACAC
+
984444/////88;;BA933=>8711
@31DVS:00249:00762
ATCAGACACGGACACAGCAGAACACAC
+
BBABCCBBCB@BBB?A@@@@@@CCC??
@31DVS:00249:00779
TGATACGTCTCCTCTTAGCTACTCAG
+
44444499944244/,///////444
@31DVS:00201:00800
ACGCTCGACATGCCAGGTACAGGAG
+
ACBBBCC@??@11-00,.7:44244
@31DVS:00202:00817
ACGCTCGACATGCCCAGGTACAGGAG
+
BBBBBBBBBBABAA>998:CCBB?A@
@31DVS:00202:00825
ACGCTCGACATGCCCAGGTACAGGAG
+
BBBBBBCCBA@=9963348=@@B?>@
@31DVS:00202:00840
ACGAGTGCGTTCCCATGTCGTA
+
@A:9999999244-433.....
@31DVS:00204:00837
ACGCTCGACATGCCAG
+
9444444/7//,02,,
@31DVS:00207:00837
ACGCTCGACATGCCCAGGTACAGGAG
+
BCBBC@A@B=B??=<?@=@BABABDC
@31DVS:00208:00817
ACGCTCGACATGCCCAGTACAGGA
+
AA@@AAABA>>111-100:<ABC=
@31DVS:00208:00834
TGATACGTCTCCTTCCTTAGTTACTTCA
+
BBB@@<<9AAA9;7:>A?;99@;:9:>8
@31DVS:00209:00809
ACGCTCGACATGCCCAGGTACAGGAG
+
=CBCCCCCC@@99908858=>998<C
@31DVS:00209:00841
TACTGAGCTACACACACAGAAAGATTGGT
+
AABCBBBB?BBBCBBBBB7775977;A<?
@31DVS:00209:00848
ACGCTCGACATGCCAGTAGC
+
@999@999:44482333113
@31DVS:00211:00800
ACGCTCGACATGCCCAGGTACAGGAG
+
BBBBBBCCC@@>??=::6:@BBCACB
@31DVS:00212:00813
CGTGTCTCTAGGCACAGGATTTGTGTAG
+
<<G999@999>;>9999;494-44434:
@31DVS:00212:00823
ACGCTCGACATGCCAGGTACAGGA
+
9<:C@@@D@::--+--+-,:4959
@31DVS:00212:00841
ACGCTCGACATGCCCAGGTACAGGAG
+
BBAAAABBBBB?==:774:@DBB@BB
@31DVS:00212:00849
ACGCTCGACATGCCAGGTACAGGAG
+
BD=>>9;9?::11,00,0:@@B?@@
@31DVS:00213:00845
ACGCTCGACATGCCCAGGTACAGGAG
+
BBBBBBBAA=?ABC>?@=@ABBC@AA
@31DVS:00216:00837
TACTGAGCTACACACACAGAAG
+
/////8894444;994443311
@31DVS:00217:00807
ACGCTCGACATGCCAGTACAG
+
9<DBCBCCB;9--+---,067
@31DVS:00217:00817
ACGAGTGCGTCC
+
444666-,,,,*
@31DVS:00218:00808
ACGAGTGCGTTCCCCATGTCGTAGA
+
CCBBCCBB=92888/9888871111
@31DVS:00218:00817
TCTCTATGCGCTCCACATGTCTAAG
+
44449;B?@1111,/8/4494>?49
@31DVS:00218:00829
TACTGAGCTACACACACAGAAAGATTG
+
@@AABAAAAABDCCB@@=8730700,0
@31DVS:00220:00820
ACGAGTGCGTCC
+
/8449A9////,
@31DVS:00220:00822
ACGCTCGACATGCCCAGGTACAGGAG
+
BBBBB:::B994==98848>>>@>@@
@31DVS:00220:00833
ACGCTCGACATGCCCAGGTACAGGAG
+
ACBCC@@@>;;444087487@ACABB
@31DVS:00220:00847
ACGCTCGACATGCCCAGGTACAGGA
+
=@@AA9<9?9999908848794;:>
@31DVS:00223:00838
ACGCTCGACATGCCAGTACCA
+
9<<BBA@=>1111:00../,,
@31DVS:00224:00822
ACGCTCGACATGCCCAGGTACAGGAG
+
CCB???A=@=@===98858799?@<9
@31DVS:00225:00806
ACGCTCGACATGCCAGGTACAGG
+
=@:;=BB@@@>9968848644;:
@31DVS:00225:00826
ACGCTCGACATGCCCAGGTACAGGA
+
>A>BBCDA;4888818848=B9951
@31DVS:00226:00819
ACGAGTGCGTTCCCCATGTCGTAGGTACTC
+
BCC@??C@;;2444/9880<<>00,00//.
@31DVS:00228:00834
TAGTATCAGCCTCGCATGACGAAGGTATTCC
+
CAB;9<;9@BACDFCDCDCBCC:<8;B@=A@
@31DVS:00232:00802
CGTGTCTCTAGGCACAGGATTTTGTGTAG
+
=CCA@B@@@CD?BBBBB@ABAA7BB>;A<
@31DVS:00232:00810
ACGCTCGAATGCCCAGGTACAGGAG
+
BCABBBCB?B=::64448887<:=?
@31DVS:00232:00828
ACGCTCGACATGCCCAGGTACAGGAG
+
@@ABCAAAB=?=>>9>?<?ABBCDCC
@31DVS:00232:00843
TCTCTATGCGCTCCACATGTCTAAGGT
+
@CFCB@ABDCB@?=>@>?A@;;;>A?B
@31DVS:00233:00806
ACGCTCGACATGCCAGGTACAGG
+
9;;;A;99@9911-00,../444
@31DVS:00234:00811
TCTCTATGCGCTCCACATGTCATAAGGTA
+
44444449B@>?>;?991111///,/,..
@31DVS:00234:00847
CGTGTCTCTAGGCACAGGATTTTGTGTAG
+
9B;;<<DB@BB?@@@BA@@@@@6@A>>>>
@31DVS:00235:00815
TCTCTATGCGCTCACATGTCTA
+
@A@>>B=7@<<984=//,,,,,
@31DVS:00236:00834
ACGCTCGACATGCCCAGGTACAGGAG
+
ABBBA?A@B@>899088587?AB@@@
@31DVS:00238:00844
ACGCTCGACATGCCCAGGTAGACAGGAG
+
BCBBCCCCC??>==53.,0/0/0..,..
@31DVS:00239:00811
ACGAGTGCGTTCCCCATGTCGTAGGTACTC
+
BBB??ADCC@;=994=780<<>00,00./.
@31DVS:00239:00837
ACGCTCGACATGCCCAGGTACAGGAG
+
ACCCCCDCD@@?BB><<;??BBB?@@
@31DVS:00240:00841
ACGCTCGACATGCCAGGTACAGGAG
+
AABBA9<9@;1--+--+-,14@=::
@31DVS:00240:00844
ACGCTCGACATGC
+
=@@>=1/,***,*
@31DVS:00241:00824
TGATACGTCTCCTTCCTTAGTTACTTCA
+
AACBCCCBABA<@595954442444244
@31DVS:00241:00844
ACGCTCGACATGCCCAGGTACAGGAG
+
ACBBBAABB99///,00,1;<?A@@B
@31DVS:00243:00832
ATCAGACACAGGAACA
+
9>==11,,,,,00009
@31DVS:00243:00839
ACGCTCGACATGCCCAGGTACAGGAG
+
BCCBBBBCC??8665..,0<>>@=<<
@31DVS:00245:00837
ACGCTCGACATGCCCAGGTACAGGAGACTGACA
+
BBBBCCCCE??BCB>::9;@BCCCDCBCABCB@
@31DVS:00248:00815
ATATCGCGAGGGTATGGAAGA
+
?;;9<AA@88207-**)*0*(
@31DVS:00200:00870
ACGCTCGACATGCCCAGTACAGG
+
89999@99998111+..,,,/02
@31DVS:00203:00861
ACGCTCGACATGCCAGGTC
+
9?999@@DB<4/65..,.,
@31DVS:00203:00873
ACGCTCGACATGCCCAGGTACAGGAG
+
BBBBCBCCCA@?BB>@@=@BBBC@@@
@31DVS:00203:00878
ACGCCTCGACATG
+
/111,///////,
@31DVS:00205:00886
ACGCTCGACATGCCCAGGTACAGGAG
+
BB?>@A@=>99111-00,0;<B><99
@31DVS:00206:00868
ATCAGACACGGACACAGCAGAACACA
+
A:9;999944244444///..4....
@31DVS:00206:00878
CGTGTCTCTAGGCACAGGATTTTGTGTAG
+
AACCCBBBDCB@BBBBCECDCC:=@:899
@31DVS:00208:00853
ACGCTCGACATGCCAG
+
44:;9==:;1/,*)**
@31DVS:00208:00866
ACGCTCGACATGCCCAGGTACAGGAG
+
ABABBBAA>@@BBC>??>>?AAC@BB
@31DVS:00210:00850
ATCAGACACGGACACAGCAGAACACAC
+
BBBBBBABBB@BBADBBBBAA?A@?AA
@31DVS:00210:00855
ACGAGTGCGTTCCCCATGTCGTAGGTACTC
+
BCBBBBBCFC@CDC:CCBBB@??B=A:::@
@31DVS:00212:00874
ACGCTCGACATGCCAGTACAGGAG
+
BBBBBBBCB=;442888=BCB@BC
@31DVS:00212:00879
ACGCTCGACATGCCCAGGTACAGGAG
+
BBBBABBBCB?BBB<775:?BCB@BB
@31DVS:00212:00883
ACGCTCGACATGCCAGTAC
+
@@>?>9999<<--+--,,/
@31DVS:00213:00884
ACGCTCGACATGCCCAGGTACAGGAG
+
BBBBCBBCB?>88853348?@@A>@@
@31DVS:00214:00852
ATCAGACACGGACACACAGAACACACAG
+
BABB@@@@AC@BBBBA@8;749??>>;;
@31DVS:00214:00878
ACGCTCGACATGCCA
+
948=99449491/,.
@31DVS:00215:00859
ATCAGACACGGACACAGCAGAACACAC
+
BDACCBB?A@@ACBB<<<@@@>AAC??
@31DVS:00215:00872
ACGAGTGCGTTCCCCATGTCGTAGGTACTC
+
ACCCCCCCA;6444/9888?><77377166
@31DVS:00217:00857
GTATCAGCCTCGCCATGACGAAGGTATTCC
+
8;9AA@9969999>A;<=BEB?CAACE?B=
@31DVS:00218:00888
ACGCTCGACATGCCCAGGTACAGGA
+
BCBBC@@@DBA===:736:?AACAB
@31DVS:00219:00895
ACGCTCGACATGCCCAGTACA
+
>=@@B9;9>99111,00,,,/
@31DVS:00221:00855
ACGAGTGCTTCCCCATGTCGTAGAGT
+
999999@9>=@>>4>9449944474.
@31DVS:00222:00856
ACGCTCGACATGCCAGGTAC
+
9;;?4444444/65..,../
@31DVS:00222:00880
ACGCTCGACATGCCCAGGTACAGGA
+
@ABBCCDCB==44407748?CCC@C
@31DVS:00223:00857
ACGCTCGACATGCCAGTACAG
+
99@ABAAAA991;-00../,*
@31DVS:00223:00864
TACTGAGCTACACACACAGAAAGATTGGT
+
BBBECEB@?ACCCBB;=<CCC>@???B>@
@31DVS:00223:00882
ACGCTCGACATGCCCAGGTACAGGAG
+
BBBBBCBC@9844408748?BBB@=;
@31DVS:00224:00879
ACGAGTCGTTCCCCATGTCGTAGGTATC
+
CCB@@ACBC?BBB7A9<1<<=00,0:2,
@31DVS:00225:00856
ACGCTCGACATGCCAGGTCACA
+
B@@@BCCB@>>91-00,,,,,,
@31DVS:00226:00851
ACGCTCGACATGCCCAGGTACAGGA
+
@=A??@B@?8999918848<>@@>@
@31DVS:00227:00873
ACGAGTGCGTTCCCCATGTCGTAGGTACTC
+
ABBBBBCBCB@CDC9C:;:???::6:@A??
@31DVS:00229:00858
TAGTATCAGCCTCGCCATGACGAAG
+
444;@99;;A7=>6:,//66//172
@31DVS:00229:00864
ACGCTCGACATGCCAGTACAGG
+
444;;>>@@999@688874/65
@31DVS:00229:00892
ACGCTCGACATGCCCAGGTACAGGAG
+
BA??A@A@@>>111-00,1<ACCCCC
@31DVS:00231:00854
ACGCTCGACATGCCAGGTACAG
+
9<A@@CCCB;911,00,1:<@B
@31DVS:00231:00876
TACTGAGCTACACACACAGAAAGATTGGT
+
99>CBBBCBB@A@?9999888/611>?@7
@31DVS:00231:00882
ACGCTCGACATGCCCAGGTACAGGAG
+
<=BAACB999999908848=949911
@31DVS:00232:00871
TACTGAGCTACACACACAGAAAGATTGGTG
+
999B>@A<;9B@A11/11446376686010
@31DVS:00232:00880
TAGTATCAGCCTCGCCATGACGAAGGTATTCC
+
BCCA@AB<<<@CCAAAADDCCCB?B@CBB@B?
@31DVS:00233:00850
TCTCTATGCGCTCCACATGTCTAAGGTAC
+
ADD@@B<;=BEFDBCBBCBB9<<?B?BBB
@31DVS:00233:00859
AGCACTGTAGCTGTCACTAGTTACTTGT
+
AACDDEBBCDCCCBBBCBBBC@CBA?AC
@31DVS:00233:00871
AGCACTGTAGCTGTCACTAGTTACTTGT
+
==CICBBBBBCCCBCBDBBBC@CCCCCB
@31DVS:00234:00860
ACGCTCGACATGCCAGGTA
+
CB<;<B@9211--8--+-0
@31DVS:00234:00889
TGATACGTCTCCTCCTTAG
+
@9<999996/1,1/,/5//
@31DVS:00235:00877
ACGCTCGACATGCCG
+
9444494;4991/,/
@31DVS:00235:00879
TAGTATCAGCCTCGCCATGACGAAGGTATTCC
+
994@@<;;;;69;==>>;99@9959<9=>>B@
@31DVS:00235:00886
ACGCTCGACATGCCCAGGTACAGGAG
+
CB:;99@99<;9AA63713199B:::
@31DVS:00236:00877
ACGAGTGCGTTCCCCATGTCGTAGG
+
@CBBB=CCED?;;:08.0---700,
@31DVS:00237:00877
ACGCTCGACATGCCAGGTACC
+
-,,,,//44444/6..,../,
@31DVS:00237:00886
ACGCTCGACATGCCCAGGTACAGGAG
+
BBABBBCCBABBCC>@@=??D9;8;@
@31DVS:00237:00888
ACGCTCGACATGCCCAGGTACAGGAG
+
BBBBBBB@@AABCC>BA?BBBDCBAA
@31DVS:00238:00862
ACGCTCGACATGCCCAGGTACAGGAG
+
BBBBBBBC@@@BCC@>>=>ACCC@AA
@31DVS:00238:00870
ACGCTCGACATGCCCAGGTACAGGAG
+
BBBBBCABA?=44407348>@AC>AB
@31DVS:00239:00858
TAGTATCAGCCTCGCCATGACGAAGGTATTCC
+
BBCCBACBBB;<=CB?CDCCBBBAE@BBB?B>
@31DVS:00239:00862
ACGCTCGACATGCCCAGGTACAGGAG
+
BBBBBBCCB==?BC@AA?A?AEC@CC
@31DVS:00239:00863
ACGAGTGCGGTTCCCATGTCGTAG
+
?@?@AAFBCDA511,1......11
@31DVS:00239:00891
ACGCTCGACATGCCCAGGTACAGGAG
+
BBBBBBBCDBA=9997748=>>@=@A
@31DVS:00241:00888
ACGCTCGACATGCCAGGTACC
+
448849987//,,*,,*../,
@31DVS:00243:00870
ACGCTCGACATGCCCAGGTACAGGAG
+
@@BBBBCCCBBA@>:775:ABBCACC
@31DVS:00243:00895
ACGCTCGACATGCCCAGGTACAGGAG
+
B@@@A@@@>>?99918848>@AB@@@
@31DVS:00244:00866
ACGCTCGACATGCCCAGGTACAGGAG
+
BBBBEECCBBBBBB<998:AABB@CB
@31DVS:00244:00869
ACGCTCGACATGCCCAGGTACAGGAG
+
AA@CBBBCCCB=??<:74:A@AAA;<
@31DVS:00245:00869
ACGCTCGACATGCCCAGGTACAGGA
+
BB9:<CCB@>?88818858=??B@C
@31DVS:00246:00863
ACGCTCGACATGCCCAGGTACAGGA
+
9@>899999891//+..,,,,//,/
@31DVS:00246:00871
ACGCTCGACATGCCCAGGTACAGGAG
+
<CBCCCBDB==4440774879<BABB
@31DVS:00246:00891
ACGCTCGACATGCCCAGGTACAGGAG
+
BC@@ADHFB@>99918858=CEDBCC
@31DVS:00248:00872
ACGCTCGACATGCCAGTACAGG
+
9<<BBA@@@9999588864//5
@31DVS:00249:00853
ACGCTCGACATGCCCAGGTACAGGAG
+
?BBABB@CBBBBBB>>>=<<AAC@@@
@31DVS:00200:00914
ACGCTCGACATGC
+
49944444/////
@31DVS:00201:00909
TAGTATCAGCCTCCGCCATGACGAAGGTATTCC
+
4444449/./,1/588:@AAA@>>59434377:
@31DVS:00202:00910
ACGCTCGACATGCCCAGGTACAGGAG
+
BCB@@?CCB@B=;;800,1>?CCCCC
@31DVS:00203:00930
TGATACGTCTCCTTCCTTAGTTACATT
+
994949444117A:6,/,///,44442
@31DVS:00203:00948
TGATACGTCTCCTTCCTTAGTTACTTCA
+
BBBBBC;9<BB?B?B@C@BB?>A?A<44
@31DVS:00206:00914
ACGCTCGACATGCCCAGGTACAGGAG
+
CBBBABACDA@94407748BBCCCBB
@31DVS:00206:00935
ACGAGTGCGTTCCCCATGTCGTAGGTATC
+
ABBABBDA;;2444/9880=;:/0,/:5.
@31DVS:00212:00900
ACGCTCGACATGCCCAGGTACAGGAG
+
CCABABBC@9949918868799?=?@
@31DVS:00212:00904
ACGAGTGCGTTCCCCATGTCGTAGGTACTC
+
BBB@AABCFC@BAA8=;<;;@;66377777
@31DVS:00212:00944
TACTGAGCTACCACACACAGAAAGATTGGT
+
CC:=;@@9999294444443772633,.,.
@31DVS:00216:00904
ACGCTCGACATGCCCAGGTACAGGAG
+
BEBBBBBCCBBA??<775:?AAB@;;
@31DVS:00220:00924
ACGAGTGCGTTCCCATGTCGT
+
BABBCCC;44244-9333331
@31DVS:00220:00947
ATCAGACACGGACACAGCAGAACACAC
+
BABCCCB???=>B?CABBB@@<><677
@31DVS:00220:00949
ACGAGTGCGTTCCCCATGTCGTAGGTACTC
+
ADB??ACCCA69994;<?<<@?7:37===>
@31DVS:00221:00901
ACGCTCGACATGCCAGGTACCAGG
+
=@;<=CCB>1111-0:,87924>7
@31DVS:00222:00916
ACGCTCGACATGCCCAGGTACAGGAG
+
>ABA@@@BBDB@=?:795:BBBC?@@
@31DVS:00226:00945
ACGCTCGACATGCCCAGGTACAGG
+
A9:<@AB@@9999918868=BCB?
@31DVS:00227:00908
ACGAGTGCGTTCCCCATGTCGTAGGTACTC
+
BBBBBBBBCB@BEE:C@@@CCCCC@CB@@@
@31DVS:00229:00932
ACGCTCGACATGCCAGTAGCC
+
949=994?=<416,......6
@31DVS:00230:00915
ACGAGTGCGTTCCCACTA
+
89;@@<91@=+--*****
@31DVS:00230:00941
ATCAGACACGGACACAGCAGAACACAC
+
BA@AAAADCC@CCCDECCCCC?CBC?B
@31DVS:00230:00943
TCTCTATGCGCTCCACATGTCTAAG
+
////78>>>@>9924;;;991/0*,
@31DVS:00231:00912
ACGAGTGCGTTCCCATGCTCGTAG
+
ACBBBB@@996991100....436
@31DVS:00234:00944
ACGCTCGACATGCCCAGGTACAGGAG
+
AAABBBB?=AABBB??@>AADCC@??
@31DVS:00234:00948
ACGAGTGCGTTCCCCATGTCGTAGGTACTC
+
ABBBB@DCA;2444/9880<<:00,00/,7
@31DVS:00235:00902
ACGCTCGACATGCCCAGGTACAGGAG
+
ACBBCBEB@48111-10,0:;?>;>>
@31DVS:00235:00913
ACGCTCGACATGCCCAGGTACAGGAG
+
ABABBCCDDBBA@@<<><<>BBC?BB
@31DVS:00238:00913
ACGCTCGACATGCCCAGGTACAGGAG
+
BBBBBBBCBBABBB?AA?A=AAD@AA
@31DVS:00240:00906
CGTGTCTCTAGGCACAGGATTTTGTGTAG
+
BEDABGCBBBC?AABB@@9994/9?>:;>
@31DVS:00240:00920
ACAGCTCGACATGCCAGGTCACCAGG
+
11////9887877=4716100-,-11
@31DVS:00241:00906
ACGCTCGACATGCCAGTA
+
>>@>?9991-,,,*,,,.
@31DVS:00242:00917
ACGCTCGACATGCCCAGGTACAGGAG
+
ABCBBACBA9;:@@<?@<?BCA@=@A
@31DVS:00242:00942
ACGCTCGACATGACCAGGTCAC
+
1////44::444444384861,
@31DVS:00244:00932
ATCAGACACGGACACAGCAGAACCAC
+
778=@>>999=99<C<<;A@@;?<?7
@31DVS:00244:00938
AGCTCGACATGCCCAGGTACAGGAGACTG
+
<<;:@CC@@AA??<AB>AAA@?<?@@A@A
@31DVS:00245:00903
ACGAGTGCGTTCCCCATGTCGTAGGTACTC
+
BBBBBACECC>?=>6=7;:?AB76377777
@31DVS:00246:00902
ACGCTCGACATGCCCAGTACAGGAG
+
DC::;@CB@=>111,000<>DDBEC
@31DVS:00247:00911
ACGCTCGACATGCCCAGGTACAGGAG
+
A>@ABBBCCCB>==:734:?@@B@A@
@31DVS:00249:00901
TAGTATCAGCCTCGCCATGACGAAGGTATTCC
+
44444444465/1//,/:4444488234.,.4
@31DVS:00249:00923
ACGCTCGACATGCCAGGTACAG
+
DCAACCC;;<>11,00,0/144
@31DVS:00201:00954
ACGAGTGCGTTCCCACTGTCG
+
>BAB?B@@::,--+,,,,,44
@31DVS:00201:00969
ACGCTCGACATGCCCAGGTACAGGAG
+
@AAAAA@@@AABBB?898:BBBCACC
@31DVS:00202:00986
ACGCTCGACATGCCCAGGTACAGGAG
+
ABABBBABBBBBBB>AC?A<@CB?@@
@31DVS:00203:00975
ACGCTCGACATGCCCAGGTACAGGAG
+
?CBBEBBC@BABBB@975:??@B@@@
@31DVS:00203:00985
ACGAGTGCGTTCCCCATGTCGTAGGTACTC
+
@AAABBCBAA?BEE:C@@@AAA@@=@:::?
@31DVS:00203:00988
ACGCTCGACATGCCCAGGTACAGGAG
+
BBBB@AAABBBBBB?@A>A?BBCB@@
@31DVS:00205:00971
ACGCTCGACATGCCCAGGTACAGGAG
+
?CBBCBBCB@@BCB@>?>>=ACC@BB
@31DVS:00208:00993
ACGCTCGACATGCCCAGGTACAGGAG
+
BCBBDCCCCCBBBB?BB@C=AACACB
@31DVS:00209:00999
ACGAGTGCGTTCCCCATGTCGTAGGTACTC
+
?BBBBBDCCC=?>@6@@@ABBB@@=@:::A
@31DVS:00211:00999
ACGAGTGCGTTCCCCATGTCGTAGGTACTC
+
@CBBBBCCB?;>==6?@@@ABA??;?:::@
@31DVS:00212:00956
ATATCGCGAGGGTATGGAAGACT
+
;@:<;BB@98809988;:;:/..
@31DVS:00212:00991
ACGAGTGCGTTCCCCATGTCGTAGGTACTC
+
BC>??BCEC@?ACHAC;;;@AA@@>@:::A
@31DVS:00213:00960
ACGCTCGACATGCCCAGGTACAGGAG
+
BCBBBBBBB??BCC@88::BCDC@CC
@31DVS:00213:00973
ACGCTCGACATGCCAGT
+
844999444/1-,*,,,
@31DVS:00213:00991
ACGAGTGCGTTCCCCATGTCGTAGGTACTC
+
ABBACDDCBB@?CC:C>>@>C>;569/000
@31DVS:00214:00959
ACGCTCGACATGCCCAGGTACAGGA
+
=@BBBABBB8999918858=??C??
@31DVS:00215:00961
TAGTATCAGCCTCGCCATGACGAAGGTATTCC
+
CBC::<BBAB>CDDDACCDHBBBBDBC@@<?<
@31DVS:00216:00986
ACGCTCGACATGCCAGTACA
+
94;ABACBA9911,11..//
@31DVS:00219:00956
ACGGCTCGACATG
+
@992844994444
@31DVS:00219:00982
ATATCGCGAGGGTATGGAAGACTCTAT
+
BD???BBDCBC@CB?@@C@DCBDC@==
@31DVS:00219:00988
ACGAGTGCGTTCCCCATGTCGTAGGT
+
ABB@@AC@@:2444/9880:99//,.
@31DVS:00221:00952
ACGCGTCGACATGCCAGGTACCA
+
1/////44//////564,31989
@31DVS:00221:00993
ACGAGTGCGTTCCCGATGTCGTAGTATC
+
@;;<<<9<A<-11,//8.........44
@31DVS:00222:00962
ACGCTCGACATGCCCAGGTACAGGAG
+
BBABBB@@A@?BBB>>>=?ACBE?BC
@31DVS:00224:00972
ATCAGACACGGACACAGCAGAACACAC
+
ABBBAAABCB@BBAAACBC@?>?B@@C
@31DVS:00226:00976
ATCAGACACGGACACAGCAG
+
A898>9984;91/-,,,**,
@31DVS:00227:00986
CGTGTCTCTAGGCACAGGGTTTTGTGTAG
+
CCCCCB?@@BC@@A@@@A1999/99966:
@31DVS:00228:00995
ACGAGTGCGTTCCCCATGTCGTAGGTACTC
+
BBABCCBBDAEACCAD;;;@@?@A?A;::A
@31DVS:00229:00996
ACGCTCGACATGCCCAGGTACAGGAG
+
<@AA@BCBA@@9990884879996<@
@31DVS:00231:00983
ACGCTCGACATGCCCAGGTACAG
+
=@@CAAAB@>>99918>687<<=
@31DVS:00234:00970
ACGCTCGACATGCCAGGTA
+
44949;;88//1,*,,*,,
@31DVS:00234:00998
ACGCTCGACATGCCCAGGTACAGGAG
+
ABBBBAAAABBBCB=A@>><@CA@BB
@31DVS:00235:00979
ATATCGCGAGGGTATGGAAGACTCTATA
+
B??BABABAAA>BBAA>A=@?@AA>877
@31DVS:00236:00971
TAGTATCAGCCTCGCCATGACGAAGGTATTCC
+
BAAEABBCAB=@AAA=ACCDCCCAC@;<;?B?
@31DVS:00241:00953
ACGCTCGACATGCCAGGTAC
+
CCBB@>?4911--+--+,,/
@31DVS:00249:00972
ACGCTCGACATGCCAGGTAC
+
?@@?A=@@A8911,10,-,,
@31DVS:00200:01039
ACGCTCGACATGCCCAGGTACAGGAG
+
BBAAABBCCBBBBC?@A?A>ACFBAA
@31DVS:00201:01033
TCTCTATGCGCTCCACATGTCTAAGGT
+
CCCCAB@>ACCCC@BBCCBAABB@C?B
@31DVS:00201:01042
ACGAGTGCGTTCCCCATGTCGTAGGTACTC
+
@@?AAACBCB@BDB9C@@@ABABCAD;;>B
@31DVS:00202:01032
ACGAGTGCGTTCCCCATGTCGTAGGTACTC
+
AABBBBCBCB@BDD:B>?@<@?6937777=
@31DVS:00203:01023
TAGTATCAGCCTCGCCATGACGAAGGTATTCC
+
CCDA@AC@@@@CCDC@CBBC::<BDBCECBB?
@31DVS:00204:01010
ACGAGTGCGTTCCCCATGTCGTAGGTACTC
+
BB@ABBDCED@B==6=:::@@@>><>777=
@31DVS:00205:01025
ACGAGTGCGTTCCCCATGTCGTAGGTACTC
+
BBBB@@CBA@@BCC:B8::@AA??=@:::?
@31DVS:00206:01032
ACGAGTGCGTTCCCCATGTCGTAGGTACTC
+
ACBBBBCBA;2444/9888?@?77477676
@31DVS:00208:01022
ACGCTCGACATGCCCAGGTACAGGAG
+
BBA?ABBCCBBBBB=AA>A?ACC@?@
@31DVS:00209:01000
ACGCTCGACATGCCCAGTACAGGAG
+
BBBBBEBBA>>?CC@><@@DEC@BB
@31DVS:00209:01024
AGCACTGTAGCTGTCACTAGTTACTTGT
+
<@CIDB?BBBBCA??CBBAA?>BBF?AA
@31DVS:00209:01035
ACGAGTGCGTTCCCCATGTCGTAGGTACTC
+
BBBBCCACDC@@BD:F?@@@CC?B>A:::@
@31DVS:00210:01000
ATCAGACACGGACACAGCAGAACACAC
+
BDBBBBABEB?AACCCBBB>?=@BA@A
@31DVS:00210:01045
ACGCTCGACATGCCCAGGTACAGGAG
+
BBBBBBAA>@?BBA?BB>B=BBD@A?
@31DVS:00211:01011
TGATACGTCTCCTTCCTTAGTTACTTCA
+
BBCA@ACCC@A=@@C?A=@CCBDDDCEC
@31DVS:00212:01001
ACGCTCGACATGCCCAGGTACA
+
@>=@@9;;BB999?98858799
@31DVS:00212:01005
ACGCTCGACATGCCCAGGTACAGGAG
+
BBBBBCBAA@?BBB?>>>A@CEC@AB
@31DVS:00212:01010
ACGAGTGCGTTCCCCATGTCGTAGGTACTC
+
@BBBB@CAF@?@BC9CBBBBBBAC?B:;;A
@31DVS:00212:01038
ACGCTCGACATGCCCAGGTACAGGAG
+
DC@@@BBAB>=88897748>@?@>AB
@31DVS:00213:01010
ACGCTCGACATGCCAGTCACA
+
@A@BBAA@@991-+--,,,0.
@31DVS:00213:01042
TCTCTATGCGCTCCACATGTCTAAGGT
+
CBBB@?@ABCCCC@CB=A@@;;;?A?B
@31DVS:00215:01035
ACGCTCGACATGCCCAGGTACAGGAG
+
BCAB@@ACCBBACEA@@=@CDGD?AB
@31DVS:00216:01021
ACGAGTGCGTTCCCCATGTCGTAGGTACTC
+
BBBBBBCBA@@ABC:C@@@@@?@A>B:;;?
@31DVS:00219:01022
ATATCGCGAGGGTATGGAAGACTCTATA
+
DB@@?BBCCCC>C@@;@C@CBDBC?===
@31DVS:00219:01039
TAGTATCAGCCTCGCCATGACGAAGGTATTCC
+
BCDCBBB@@A>BBAA@ACDDCCB@B@CCC>@=
@31DVS:00220:01027
TACTGAGCTACACACACAGAAAGATTGGT
+
BBBBBBBBBBBBCCBDBB77759<<;@8:
@31DVS:00221:01044
ACGAGTGCGTTCCCCATGTCGTAGGTACTC
+
AB@BBCDDA@>@AA7A??@A@??B>B:::?
@31DVS:00223:01003
ACGCTCGACATGCCCAGGTACAGGAG
+
AA@BBBB@@@?BBB>??=>>BCC@AB
@31DVS:00223:01018
ACGCTCGACATGCCCAGGTACAGGAG
+
DCBB?@ACBABBB?;998;BEFDACC
@31DVS:00224:01006
TACTGAGCTACACACACAGAAAGATTGGT
+
<;;999;999@999984/...+...,.,.
@31DVS:00224:01007
AGCACTGTAGCTGTCACTAGTTACTTGTG
+
////8;>>221111:@:@?9849>>;>@B
@31DVS:00224:01013
ATCAGACACGGACACAGCAGAACACAC
+
BACBCCBABB@BBBAA@BBAA?ABBBB
@31DVS:00224:01030
ACGCTCGACATGCCCAGGTACAGGAG
+
?AABBBBBBBBBBC=??>@?BDCABB
@31DVS:00224:01046
ACGAGTGCGTTCCCCATGTCGTAGGTACTC
+
BCBBCCDFCB=?==283::AA=00,00009
@31DVS:00225:01027
ACGCTCGACATGCCAGGTACAG
+
D@@AB@@>@9911,00,..///
@31DVS:00227:01018
ACGCTCGACATGCCCAGGTACAGGAG
+
AA@BBBB@BBBBBB>AA?A>AAC?@@
@31DVS:00227:01042
ACGCTCGACATGCCCAGGTACAGGAG
+
BBBBABBBBBBA=?<775:?ABB?@@
@31DVS:00228:01016
ACGCTCGACATGCCCAGGTACAGGAG
+
BBBBBCDCDBBBBB@:8:;BBCDACB
@31DVS:00229:01044
CGTGTCCTAGGCACAGGATT
+
44;94/,//1,.66333133
@31DVS:00230:01048
ACGAGTGCGTTCCCCATGTCGTAGGTACT
+
?B>?@B@@@@5888/9888?>:/0,//..
@31DVS:00231:01031
ACGCTCGACATGCCAGTACAGG
+
@@ABB@@@B9911-110./487
@31DVS:00231:01040
ACGCTCGACATGCCCAGGTCAGGAG
+
@B@@@AB@@@A@AA9874877=:77
@31DVS:00232:01005
ACGAGTGCGTTCCCCATGTCGTAGGTACTC
+
BBBBBBCCCD@CCB:B>><;??<;:=777=
@31DVS:00232:01018
ACGAGTGCGTTCCCCATGTCGTAGGTATC
+
BBBABBC@AA@ACC:A8;;@A=::57>>7
@31DVS:00233:01009
ACGCTCGACATGCCCAGGTACAGGAG
+
<CCCCBBCCDBA?@=778:AABC@;;
@31DVS:00234:01008
TCTCTATGCGCTCCACATGTCTAAGGTACTA
+
9@C@=@?>DBCCC@CCDDE>;=B>A<?8880
@31DVS:00235:01007
ACGAGTGCGTTCCCATGTCGTAGG
+
ABCCBCC999244-9870765//,
@31DVS:00235:01032
ACGAGTGCGTTCCCCATGTCGTAGGTACTC
+
?A?BBBCBCB@BBB8=7:8>>>77477777
@31DVS:00235:01039
ACGAGTGCGTTCCCCATGTCGTAGGTACTC
+
ABBBBABBED?B==6=7:8?>>7747777<
@31DVS:00235:01045
ACGAGTGCGTTCCCCATGTCGTAGGTATC
+
BB@@@B<99@5999,9>888>=7747766
@31DVS:00236:01015
ACGAGTGCGTTCCCCATGTCGTAGGTACTC
+
BBAABBDBCB?BBC:C@@@BBBAB>A:::?
@31DVS:00237:01040
ACGAGTGCTCCCCATGTCGTAGGTACTC
+
BBBBCBC?;>==6@AAB?A@@B>A@A@B
@31DVS:00238:01008
ACGCTCGACATGCCCAGGTACAGGAG
+
BBABBBBBBBBBBB>@A>@@ECC@BB
@31DVS:00238:01027
ACGCTCGACATGCCCAGGTACAGGAG
+
BBABBBAAABBBBB?988:?BA@>@@
@31DVS:00238:01038
ACGAGTGCGTTCCCCATGTCGTAGGTACTC
+
BBB@ABCBCF?BBB7?7::@@?7747777=
@31DVS:00238:01049
ACGCTCGACATGCCCAGGTACAGGAG
+
?BABBBCCBAABBB>998;CBBCBAA
@31DVS:00240:01018
ACGCTCGACATGCCCAGGTACAGGAG
+
BBABBBBCA@?BBB@??=@>BBCBAA
@31DVS:00241:01041
ATCAGACACGGACACAGCAGAACACAC
+
@B@A@>>?9;9<BBBCCBBBB@CAA8:
@31DVS:00243:01048
ACGAGTGCGTTCCCACTGTCGTAG
+
CBBBBB?@9959914433399;,,
@31DVS:00245:01020
ACGAGTGCGTTCCCCATGTCGTAGGTACTC
+
@BBBBBBBCB@@BC:CABBBBBAB@B:::?
@31DVS:00246:01010
ACGAGTGCGTTCCCCATGTCGTAGGTACTC
+
@CBAAACCB;2444/98888>>77477777
@31DVS:00246:01036
TCTCTATGCGCTCCACATGTCTAAGGT
+
@@@AACBGGDBCC>@@@BBA<=<CE@B
@31DVS:00247:01018
ACGCTCGACATGCCCAGGTACAGGAG
+
BEBCCABCBBBBBB>AA>?<@AA@BB
@31DVS:00247:01037
ACGCTCGACATGCCCAGGTACAGGAG
+
??@CCBCBBBBBBH?888:BBBCBBB
@31DVS:00249:01034
ACGAGTGCGTTCCCCATGTCGTAGGTACTC
+
AAA@@@CCCD@CCB6@<>>>BA??=@::7=
@31DVS:00203:01054
CGTGTCTCTAGGCACAGGATTTTGTGTAG
+
ABBBBBB@A?A?BBBBC@BAAA7;;;AAC
@31DVS:00205:01070
ACGAGTGCGTTCCCCATGTCGTAGGTACTC
+
BCBBBBBCB?=@@@6A?BAB@??@>A:<;B
@31DVS:00206:01078
ACGCTCGACATGCCCAGGTACAGGAG
+
9;9;BCA@@>>9990839769??;98
@31DVS:00208:01081
ACGCTCGACATGCCCAGGTACAGGAG
+
ABABCCCCEBBBAA=AA>ACCDC@CC
@31DVS:00208:01083
ACGAGTGCGTTCCCCATGTCGTAGGTACTC
+
BBAABBCBA?>=CCAE:;;@@>;;9;000:
@31DVS:00209:01062
CGTGTCTCTAGGCACAGGATTCTGTG
+
BCCCCBBCABA@BB==9;99599987
@31DVS:00209:01084
ACGCTCGACATGCC
+
9499>94////*00
@31DVS:00210:01055
ACGCTCGACATGCCCAGGTACAGGAG
+
@BBBCCBBBBABCDA@>=@BAAAACB
@31DVS:00210:01067
ACGAGTGCGTTCCCCATGTCGTAGGTACTC
+
?BBBBACBDC@BCB9A>>@;A?6937777=
@31DVS:00210:01074
ATCAGACACGGACACAGCAGAACACAC
+
BBBBBAA@BB?ABBABCBBA@?ABCCA
@31DVS:00210:01082
CGTGTCTCTAGGCACAGGATTTTGTGTAG
+
CCDDBBBB??@@CCCCCABCCH:;;;BBB
@31DVS:00213:01054
TGATACGTCTCCTTCCTTAGTTACTTCA
+
AABBCEDCCA=<@===@=@CCACBC@CB
@31DVS:00213:01087
ACGCTCGACATGCCCAGGTACAGGAG
+
ABBBCC@DA?@@BB=@@=@BCCEACC
@31DVS:00214:01068
ACGCTCGACATGCCCAGGTACAGGAG
+
/8==9@@C<<9@@@0::;<;B??;>8
@31DVS:00215:01067
ACGCTCGACATGCCCAGGTACAGGAG
+
BBBBBBBBBBBBBB?@@>A@BBC@BB
@31DVS:00216:01055
ACGCTCGACATGCCCAGGTACAGGAG
+
BA@@A@@@@<;9>>988587944211
@31DVS:00216:01070
ACGCTCGACATGCCCAGGTACAGGAG
+
BBCEDBBBCBBBCC>::8;ABAA>@@
@31DVS:00217:01086
AGCACTGTAGCTGTCACCTAGTTACTTGTG
+
4494CCAABHCB===9969=;9=>??=999
@31DVS:00218:01051
ATATCGCGAGGGTATGGAAGACTCTATA
+
CCBBBCDCCBCACBBB@C@BB@@@?989
@31DVS:00219:01071
ACGCTCGACATGCCCAGGTACAGGAG
+
DCBBAA<:<CBBCE@@A=@?CAB>BB
@31DVS:00219:01074
ACGCTCGACATGCCCAGGTACAGGAG
+
BB?BBBCCBB@=889374:BCBCAG@
@31DVS:00221:01083
ACGCTCGACATGCCCAAGGTACAGGAG
+
>A@994444@;;?A6313743/11:1/
@31DVS:00222:01062
ACGAGTGCGTTCCCCATGTCGTAGGTACTC
+
?BBBB@C@F@?ABC:B>>@BCBBB>?:::?
@31DVS:00222:01064
ACGAGTGCGTTCCCCATGTCGTAGGTACTC
+
BBBBBCCCBB?ACB:C@@@@@???<@:;;?
@31DVS:00222:01077
AGCACTGTAGCTGTCACTAGTTACTTGT
+
=;@99994>99:;989>>943;>>><99
@31DVS:00222:01084
ACGAGTGCGTTCCCCATGTCGTAGGTACTC
+
BC@@BBDFEB?BBA7A?@@@AAAA>B????
@31DVS:00222:01085
ACGCTCGACATGCCCAGGTACAGGAG
+
DCABBBDBBA>ACC@88:8>AA??9;
@31DVS:00223:01068
ACGCTCGACATGCCCAGGTACAGGAG
+
;=BBBABB>>>99918858BBCB@AA
@31DVS:00223:01085
ACGAGTGCGTTCCCCATGTCGTAGGTACTC
+
@@@;<>CAB@5888/9888@??773771.3
@31DVS:00223:01095
ACGCTCGAATGCCCAGGTACAGGAG
+
BBBCBBAA<A8889==;>>>??:?B
@31DVS:00224:01053
ACGAGTGCGTTCCCCATGTCGTAGGTACTC
+
AABBBBCBBA?B?A8B?@@?@?@@=@:::=
@31DVS:00224:01086
CGTGTCTCTAGGCACAGGATTTTGTGTA
+
;<BB<99@>98489@9969>>>4>>>01
@31DVS:00224:01091
ACGCTCGACATGCCCAGGTACAGGAG
+
@A@@@BBDCDB?>><<<<>@BCDBAA
@31DVS:00225:01091
ACGCTCGACATGCCCAGGTACAGGAG
+
@BBBBBBBBBBBBB=>><<?BBB@@@
@31DVS:00226:01055
ACGAGTGCGTTCCCCATGTCGTAGATC
+
@ACBBBCBGB@CCC8@;;8D??7:170
@31DVS:00228:01089
ACGCTCGACATGCCCAGGTACAGGAG
+
BBBBCCCCCDCA@A=>?>@@BDC@CB
@31DVS:00229:01067
ACGAGTGCGTTCCCCATGTCGTAGGTACTC
+
?BBAAACABA?ABC:B9::@@?<<:=777=
@31DVS:00229:01099
ATCAGACACGGACACAGCAGAACACAC
+
BBBBEDCBAA=@ACFDCBB>?=@A@?C
@31DVS:00230:01062
TCTCTATGCGCTCCACATGTCTAAGGT
+
@A<;;BBCCCDCBB>?@B;;;;A>A>C
@31DVS:00231:01051
ACGAGTGCGTTCCCCATGTCGTAGGTACTC
+
>AABBBDCEB@CCC9C@@@A@??B@C;<;B
@31DVS:00231:01064
AGCACTGTAGCTGTCACTAGTTACTTGT
+
BECCCCBBBCBAAAABAAAA?>BBC<==
@31DVS:00231:01070
ACGAGTGCGTTCCCCATGTCGTAGGTACTC
+
BBBBBDC?::5888/9888?>776;=76:?
@31DVS:00231:01071
ACGAGTGCGTTCCCCATGTCGTAGGTACTC
+
@@@>AAFCCC@CCA8B;::7??77477777
@31DVS:00231:01076
ACGCTCGACATGCCCAGGTACAGGAG
+
CAAABBBBA@@BBC?>><>:@AB@;;
@31DVS:00231:01077
ATATCGCGAGGGTATGGAAGACTCTATA
+
BBBBAAAB9;;9;@AB=@B@DCCB@?<<
@31DVS:00232:01063
ACGAGTGCGTTCCCCATGTCGTAGG
+
BBBBBCC;;;2444/988000:..,
@31DVS:00232:01095
AGCACTGTAGCTGTCACTAGTTACTTGT
+
99=C>HCCBBAC<99BBENCC@CCC@;<
@31DVS:00233:01060
TCTCTATGCGCTCCACATGTCTAAGGT
+
AEA?AAADEECCB@BBBCBA?@@?A=A
@31DVS:00234:01051
AGCACTGTAGCTGTCACTAGTTACTTGT
+
AADFCBCCBC9<:BBCDCCCB@CCC>?@
@31DVS:00235:01054
ACCGAGTGCGTTCCCCATGTCGTAGGTACTC
+
999;BCBCCCB@BHC9C9;:??@7747777=
@31DVS:00235:01073
ACGAGTGCGTTCCCCATGTCGTAGGTACTC
+
BBB??BC@CB@ACC:B9::@><<<:=7777
@31DVS:00235:01085
ACGCTCGACATGCCCAGGTACAGGAG
+
BBBBEBBBCCBBBB>AB@B<BADAAB
@31DVS:00236:01076
ACGAGTGCGTTCCCCATGTCGTAGGTACTC
+
BBAABBCCCC@CCC9C?:;;;;??=>::7?
@31DVS:00237:01058
ACGCTCGACATGCCCAGGTACAGGAG
+
BBBBBBBBBBBBBB<?A?A?DCC@A?
@31DVS:00238:01080
ACGCTCGACATGCCCAGGTACAGGAG
+
BBBBEBCCBAABBB<995:?BBC@BB
@31DVS:00239:01050
ACGAGTGCGTTCCCCATGTCGTAGGTACTC
+
BBBBBCBBCC@BDB9B9::@A@<?:=777=
@31DVS:00240:01088
ACGCTCGACATGCCCAGGTACAGGAG
+
BCBBC:<<C;<1==800,1@>DCACB
@31DVS:00240:01097
TGATACGTCTCCTTCCTAGTTACTTC
+
4444?@@@911,1,/,//67599984
@31DVS:00241:01050
ACGAGTGCGTTCCCCATGTCGTAGGTACTC
+
B@ABB@C@A@@BCC:C:;;A??==:=777?
@31DVS:00242:01064
ACGAGTGCGTTCCCCATGTCGTAGGTACTC
+
BBBBBCCCED@B>>7A:;;;BABBAB:::>
@31DVS:00242:01072
ACGCTCGACATGCCCAGGTACAGGAG
+
@CBBBBBCCBBA@>:795:?B@@=@@
@31DVS:00244:01050
ACGCTCGACATGCCCAGGTACAGGAG
+
BBBBCBCCBCBBBB>:98:ABBCAAA
@31DVS:00244:01068
ACGCTCGACATGCCCAGGTACAGGAG
+
@BBBBAAACDB966600,1>>FAC@@
@31DVS:00244:01077
TGATACGTCTCCTTCCTTAGTTACTTCA
+
AAABBECBDCB>=?@=@@ACB@DCD@CC
@31DVS:00245:01059
ACGAGTGCGTTCCCCATGTCGTAGT
+
@CB?@ADCBA5888/9877336111
@31DVS:00245:01064
ACGAGTGCGTTCCCCATGTCGTAGGTACTC
+
BBABCCBBD>EBCH9CAAA@@??B=B????
@31DVS:00246:01069
ACGAGTGCGTTCCCCATGTCGTAGGTACTC
+
DCCBBDDDCB=?>=8?::::;:=?;=:;:@
@31DVS:00246:01078
TGATACGTCTCCTTCCTAGTTACTTC
+
BCCCDA@><--+-*,*,,,/544489
@31DVS:00246:01080
ACGCTCGACATGCCCAGGTACAGGA
+
AB@@ACCBB;99>>98858?@9951
@31DVS:00246:01096
ACGCTCGACATGCCCAGGTACAGGAG
+
@ABBBBBCBBBBBB>??>;=BAA?@@
@31DVS:00226:01100
TGATACGTCTCCTTCCTTAGTTACTTCA
+
BAA@A?B411<-1,/,/,//4994424=
@31DVS:00230:01104
AGCACTGTAAGCTGTCACTAGT
+
<A9947<11,/6/,,/1/6024
@31DVS:00237:01103
ACGCTCGACTGCCCAGGTACAGGAG
+
BBABBBCCCBBAB=CD@BBB@@>BB
@31DVS:00239:01105
ACGCTCGACATGCCCAGGTACAGGAG
+
BBBBBBBCBBBBBB=>><@BBBB@BB
@31DVS:00241:01103
ACGCTCGACATGCCCAGGTACAGGAG
+
BBBBCC@@AAA?AB>::8;BCCDACC
@31DVS:00242:01108
ATCAGACACGAACACAGCAGAACACACA
+
43449444449894:9@A939:;71668
@31DVS:00246:01107
TCTCTATGCGCTCCACATGTAAGGTACTG
+
AB@@@B<;=BCCH?BBBDCCB8988@>>>
@31DVS:00249:01108
ACGAGTGCGTTCCCCATGTCGTAGGTACTC
+
BBBABACBCB@BCC:B99:???<?;@7::>
@31DVS:00250:00048
AGCACTGTAGCTGTCACTAGTTACTTG
+
<<AA=ACB@AACB@;<<>?>><99969
@31DVS:00251:00031
ATATCGCGAGGGTATGGAAGACTCTATA
+
BBBBBBCBB@A?BBBB?BABCCA?A@@@
@31DVS:00254:00028
ACGCTCGACATGCCCAGGTACAGGAG
+
>@@BBCEB@?B100,11,///4;:;;
@31DVS:00256:00044
CGTGTCTCTAGGCGACAGGATTTTGTTGTAG
+
/444/////4433144::94444,447834/
@31DVS:00257:00019
ACGCTCGACATGCCAGGTACAGGAG
+
=CDCCAAA@:<00,1:9:;B@@=@A
@31DVS:00259:00006
ACGCTCGACATGCCCAGGTACAGGAG
+
BEBBBBBDCBB9996:?;<@A@@=@B
@31DVS:00260:00048
ATATCGCGAGGGTATGGAAGACTCTAT
+
ABBBBBC@ABC?B9::?B?BC::3:73
@31DVS:00261:00045
ACGAGTGCGTTCCCATGTCGTAG
+
BBBBBBCA==58809330:54./
@31DVS:00262:00037
ACGCTCGACATGCCCAGGTACAGGAG
+
ABBBCCCCBBBBBB>::8:BBCCACB
@31DVS:00264:00026
ACGAGTGCGTCCTCCATGTCG
+
9<><;<1////,/6,444444
@31DVS:00266:00031
TCTCTATGCGCTCCACATGTCTAA
+
1:ACBBGAA9>9959>7?>99984
@31DVS:00269:00024
ACGCTCGACATGCCCAGGTACAGGAG
+
?BBBCBBBDBB;7;:775:ABBE@BB
@31DVS:00273:00021
ACGCTCGACATGCCCAGGTACAGGAG
+
BCAAA:<;AAA<<>88857=>9<69A
@31DVS:00276:00036
ACGCTCGACATGCCCAGGTACAGGA
+
?ABBBCDCC=>333/77477@>><>
@31DVS:00277:00007
ACGAGTGCGTTCCCATGTCG
+
ADB::<B@==511,1..,22
@31DVS:00280:00040
ACGCTCGACATGCCCAGGTACAGGAG
+
D@??BBCCB@?333/8747@BBB?BB
@31DVS:00286:00023
AGCACTGTAGCTGTCACTAGTTACTTGT
+
9<BA@BCC@AACD;<>CCCCC@<<<;<;
@31DVS:00287:00005
ATATCGCGAGGGTATGGAAGACTCTAT
+
?@AEAAADCCC@BCAB?B@BCCCA783
@31DVS:00287:00037
TCTCTATGCGCTCCACATGTCTAAGGT
+
BCCDBBBBBBCBC@BAAEBBABB@C@C
@31DVS:00289:00034
ACGAGTGCGTTCCCCATGTCGTAGGTACTC
+
AA@ACCCC@;2444/98887777744777=
@31DVS:00290:00004
ACGAGTGCGTTCCCCATGTCGTAGGTACTC
+
@@?BB@DB@;2444/9??>?CC??:9777=
@31DVS:00296:00039
TACTGAGCTACACACAC
+
@@99944444;1/11//
@31DVS:00250:00067
ACGCTCGACATGCCAGGTACAGG
+
9<<BC@@>>;;00,01,00?:::
@31DVS:00250:00086
ACACGCCCTCGACATGCCAGGTACCA
+
0*****0008:;:/...,.-,00424
@31DVS:00252:00053
TAGTATCAGCCTCGCCATGACGAAGGTATTCC
+
@@A@@@BABA=@AC@=A@BBBBB@A>?87585
@31DVS:00252:00099
ACGCTCGACATGCCCAGGTACAGGAG
+
BB?=ACDCCBA733/8847@AABD==
@31DVS:00253:00064
ACGCTCGACATGCCAGGTACCAGGA
+
=@:;<@@@A?>88588461424656
@31DVS:00253:00065
ACGCTCGACATGCCAGGTAC
+
>=8=944:484,,2,,****
@31DVS:00256:00065
ACGCTCGACATGCCCAGGTACAGGAG
+
ACBBBBBBBABAAA=A@>A@CCC@BB
@31DVS:00256:00084
ACGCTCGACACTGCCAGGTC
+
1/6>A@?8?----00022,,
@31DVS:00258:00050
ACGAGTGCGTTCCCATGTCGT
+
BBBBBDB@::2//+10.,,02
@31DVS:00260:00089
ACGCTCGACATGCCCAGGTACAGGAG
+
BCBBBBCCCAA;7767747>@@@>@@
@31DVS:00262:00069
ACGCTCGACATGCCAGGTACAGGAG
+
?C;;<>>1116-0,.0,.7/44844
@31DVS:00264:00056
ACGCTCGACATGCCAGGTACAG
+
9;:CAA<<9@@88588477@@@
@31DVS:00267:00089
ACGCTCGACATGCCCAGGTACAGGAG
+
BCBBBAABBBBAAA>BB@CBCCCACC
@31DVS:00270:00055
ACGCTCGACATGCCCAGGTACAGGAG
+
;<@;9<AAABBCCEACC>@@CCC@DC
@31DVS:00270:00095
ACGCTCGACATGCCAGTACAG
+
99>>BB;991<--+--,0644
@31DVS:00273:00052
ACGCTCGACATGCCCAGGTACAGGA
+
?@@BB@A@@>>77708857799969
@31DVS:00273:00093
AGCACTGTAGCTGTCACTAGTTACTTGT
+
==DCFBBBAAABBA@@@BBBB@BBC?BB
@31DVS:00274:00087
ACGAGTGCGTTCCCCATGTCGTAGGTACTC
+
BBBBBBC@;;2444/9888>??77447777
@31DVS:00274:00088
ACGCTCGACATGCCCAGGTACAGGAG
+
BE@BCCCCB==333/78477999<@@
@31DVS:00275:00060
TGATACGTCTCCTCTTAGTTACTTCA
+
;<B999:91--+,,,*,,/,444244
@31DVS:00277:00066
ACGAGTGCGTTCCCCATGTCGTAGGT
+
@BCA@ACAB;5888,9830734..,-
@31DVS:00280:00066
ACGCTCGACATGCCCAGGTACAGGAG
+
BC:;<AA@@9988808?577949<>>
@31DVS:00282:00099
ACGCTCGACATGCCCAGGTACAGGAG
+
CB99<BA@@AB??@<@B?BBCCE>AA
@31DVS:00284:00061
ACGCTCGACATGCCAGG
+
498=9449:84.,0,,*
@31DVS:00286:00053
ACGCTCGACATGAC
+
,,,,///4;44344
@31DVS:00286:00066
TAGTATCAGCCTCGCCATGACGAAGGTATTCC
+
BABBBBA@A@6<<CC?CCDBBBB@C@CCC:<9
@31DVS:00289:00051
ACGCTCGACATGCCCAGGTACAGGAG
+
BBBBCCBBABB;7767347=@@A>BB
@31DVS:00289:00053
ACGCTCGACATGCCCAGGTACAGGAG
+
CCBBBBBBE?>;;;<7:6:BCCC@BB
@31DVS:00292:00089
ACGCTCGACATGCCCAGGTACAGGAG
+
BAABCCCCB997;;:;<;?BCCC@BC
@31DVS:00293:00073
ACGCTCGACATGCCCAGGTACAGGAG
+
BDBBBBCBBBBBBB?AA?@ACCB@CB
@31DVS:00296:00083
ATCAGACACGGACACAGCAGAC
+
>89;9:449=;99>?989978>
@31DVS:00297:00067
TACTGAGCTACACACACAGAAAGATTGGT
+
DDAAACCA@ACCCBCA@@CCE>::;@E>?
@31DVS:00253:00141
ACGAGTGCGTTCCCCATGTCGTAGGTACTC
+
BCBBBACDDB=>=828380:::00,/0///
@31DVS:00255:00107
ACGCTCGACATGCCAGGTACCAGGA
+
@@@AACCBA>>00,11,///,/878
@31DVS:00256:00137
ACGCTCGACATGCCCAGGTACAGGAG
+
CCBBBBBB;;:...,00,0:<AA<99
@31DVS:00259:00141
ACGCTCGACATGCCAG
+
99444?>948800,00
@31DVS:00262:00148
TGATACGTCGTCTCCT
+
=ADB?1//,,,,,,22
@31DVS:00265:00148
ACGCTCGACATGCCAGGTACAGG
+
BBBEAA@:9/1--+--*,,7;;@
@31DVS:00267:00118
ACGCTCGACATGCCCAGGTACAGGAG
+
?B99<BBBABBA@@<??<??A@C@BB
@31DVS:00268:00104
ACGCTCGACATGCCCAGGTACAGGAG
+
BB99<ABB?89000,10,0019A<<A
@31DVS:00268:00146
TAGTATCAGCCTCGCCATGACGAAGGTATTCC
+
@@A<;;AC@@=ACBA@AAB@999<>77;4446
@31DVS:00269:00131
ACGAGTGCGTTCCCCATGTCGGTAGGTACTC
+
BBABBBDDCB?BAA4>87:??99<<<:@=<=
@31DVS:00269:00143
ACGCTCGACATGCCAGGTACAGGA
+
@A?BC?@99/100,11,0:@@@>?
@31DVS:00270:00143
ACGAGTGCGTCC
+
///220,,,,,*
@31DVS:00271:00117
ACGCTCGACATGCCCAGGTACAGGAG
+
ACBBBCBBBBAABB>@@=?BCCC@BB
@31DVS:00271:00133
CGTGTCTCTAGAGA
+
94,,,,,*,,...4
@31DVS:00272:00113
ACGCTCGACATGCCAGTAGCAG
+
=@ABC@?>>9910,0-****,2
@31DVS:00272:00145
ACGAGTGCGTTCCCATGTCGTAG
+
BCBBBBB@;;2//+100-777//
@31DVS:00274:00132
ACGAGTGCGTTCCCCATGTCGTAGGTACTC
+
BCBBBBCDCB@CDC9B:;:????B>A:::A
@31DVS:00277:00134
ACGCTCGACATGCCAGTACA
+
=ABBCBB@>9911,00.///
@31DVS:00278:00114
ACGAGTCGTCCACA
+
//,,,,,///,444
@31DVS:00278:00116
CGTGTCTCTAGGCACAGGATTTTGTGTAG
+
BCBBBBBBAAA?BBBBBB;888-898>>A
@31DVS:00278:00148
TACTGAGCTACAGAAAGTGCTGCG
+
@@A949999944BA?112110.00
@31DVS:00282:00128
ACGCTCGACATGCCAGGTACAGGA
+
899??AA>??>11,11,/36;@@B
@31DVS:00283:00108
ACGAGTGCGTTCCCCATGTCGTAGG
+
ACBBBCC@;;2///+100-77700,
@31DVS:00283:00112
TGATACGTCTCCTTCCTTAGTTA
+
:>@ABAA841<,1-1,.,//,*/
@31DVS:00283:00116
ACGCTCGACATGCCCAGGTACAGGAG
+
ABBBBBBBBBBBBB>:767>@>><@?
@31DVS:00285:00103
TATAGCTCACATAC
+
94444,,,,,,///
@31DVS:00285:00121
CGTGTCTCTAGGCACAGGATTTTGTGTAG
+
BCCCCBB??<?<?@AB@@9999/998>@B
@31DVS:00285:00128
ACGCTCGACATGCCCAGGTACAGGAG
+
BBBBCDAAABBBBB=898:BCBC@AB
@31DVS:00290:00126
ACGCTCGACATGCCCAGTACAGGAG
+
A??@DBEBA>A000,000<?9969@
@31DVS:00290:00131
ACGCTCGACATGCCCAGTACAGGAGACTGAC
+
<BBBBBCBB??8>>=101@>CB@A@AB@@AC
@31DVS:00295:00106
AGCACTGTAGCTGTCACTAGTTAATTGTGT
+
999944:999<999899>9884959588.4
@31DVS:00299:00139
ACGAGTGCGTTCCCCATGTCGTAGGTACTC
+
ACBBBBC@@@?@CC:B8;:=>>7744777>
@31DVS:00250:00176
ACGCTCGACATGCCCAGGTACAGGAG
+
BDBBBAABCBA;;;<376:?AAA?BB
@31DVS:00253:00170
ACGCTCGACATGCCCAGGTACAGGAG
+
AABBBBABBCCA@@<998:CCCCBBD
@31DVS:00256:00173
ACGAGTGCGTTCCCCATGTCGTAGGTACTC
+
ACBBB=HD@;2444/9888=?>7744777<
@31DVS:00256:00197
ACGAGTGCGTTCCCCATGTCGTAGGTACTC
+
?C@AADDCCC@BBB:B7:8<=>77447777
@31DVS:00258:00193
ACGAGTGCGTTCCCCATGTCGTAGGTATC
+
ADB@?ACDEC=@@@6?;??=@@7:34==4
@31DVS:00261:00161
ACGCTCGACATGCCAGGAACCAGG
+
99>>999>99880,.733,.,.55
@31DVS:00262:00164
ACGCTCGACATGCCG
+
4444///////.713
@31DVS:00262:00183
ACGAGTGCGTCCTCATG
+
=AB@=<1111/,,,,,,
@31DVS:00262:00193
ACGCTCGACATGCCCAGGTACAGGAG
+
ABCBCB@BA@?BBB???==@CDC@DC
@31DVS:00265:00198
ACGAGTGCGTTCCCCATGTCGTAGGTACT
+
ACBBCCC@::2444/9880;;7,,+,,,,
@31DVS:00266:00176
ACGCTCGACATGCCCAGGTACAGGAG
+
BBABBBFFA99.00,00,0019B?@@
@31DVS:00266:00187
ACGCTCGACATGCCAGGTACAGGAG
+
BBBBBCBA;66..,10,0@A>A=?A
@31DVS:00268:00196
ACGCTCGACATGCCAGGTACAGGA
+
9=<CDBBBB@>00,00,//1498:
@31DVS:00269:00162
TAGTATCAGCCTCGCCATGACGAAGGTATTCC
+
CBCBBBBBAB@CCCC@EBBCCCC@C@EBBCB?
@31DVS:00269:00165
ACGAGTGCGTTCCCCATGTCGTAGGT
+
BCB??AB@@?5488/9870:7://,-
@31DVS:00270:00152
ACGCTCGACATGCCCAGTACAGGA
+
:?<CGCCAA99000,000?>EBA>
@31DVS:00270:00186
ATCAGACACGGACACAGCAGAACACAC
+
BBBBBBAABC@CCBBBABBBC@CCCCC
@31DVS:00271:00191
ATATCGCGAGGGTATGGAAGACTCTAGA
+
;?;<999A99909>??585186633---
@31DVS:00271:00194
ACGCTCGACATGCCCAGGTACAGGAG
+
BBBDBCCDB@?333/7757>@9969>
@31DVS:00272:00196
AGCACTGTAGCTGTCACTAGTTACTTGT
+
<<FFCCABBBBBBBBA@@BBBBBBB?BB
@31DVS:00275:00163
TGATACGTCTCCTTCCTTAGTTACTTCA
+
CCCCCCBCA@@=@=@>B@<<<A99<<99
@31DVS:00276:00153
ACGCTCGACATGCCA
+
/////8/44443313
@31DVS:00288:00154
ACGCTCGACATGCCCAGGTACAGGAG
+
=AABBA@@BBBBBB<<<;;;>997;>
@31DVS:00288:00160
ACGCTCGACATGCCAGGTCACA
+
=@@CBAA@@110-+--*,,,..
@31DVS:00289:00180
ACGCTCGACATGCCCAGGTACAGGAG
+
BBBBCABBA@?777600,0:@@@@AA
@31DVS:00290:00195
ACGCTCGACATGCCCAGGTACAGGAG
+
BDBBCD<<;=>77708867>AAC>??
@31DVS:00293:00192
ACGCTCGACATGCCAGTACCAGG
+
499949@BB<;1>:11,,,*/,*
@31DVS:00297:00199
AACGAGTGCGTTCCCCATGTCGTAGGTACTC
+
@=ACBBBCCCA=>==6?7::@DB??:97777
@31DVS:00299:00152
ACGCTCGACATGCCCAGGTACAGGAG
+
AAAAABCCCBB?;7:775:?CCCBBC
@31DVS:00252:00246
ACGAGTGCGTTCCCCATGTCGTAGGTACTC
+
ACBA@ACCCC@BBB:BAAA<<:88:8677=
@31DVS:00253:00207
TCTCTATGCGCTCCACATGTCTAAGGT
+
BCB@;9<BDCCCC@BBBEAB@A@@D@C
@31DVS:00253:00218
ACGCTCGACATGCCAGTACAGG
+
>49;<?>@@1100,00,,//77
@31DVS:00253:00233
TCTACTATGCGCTCCACATGTCTAAGT
+
,,,,,2667944477.../88044,..
@31DVS:00254:00212
ACGAGTGCGTTCCCCATGTCGTAGGTACTC
+
BCCAAACCCC?BAA8B:;0:<<00,/0///
@31DVS:00254:00240
ACGCTCGACATGCCCAGGTACAGGAG
+
@@@@AA?>ABBBBB=?><<<?@B@BB
@31DVS:00255:00213
ACGCTCGACATGCCCAGGTACAGGAG
+
?BBBBBCCB??>AB=:78:?>?B;<;
@31DVS:00260:00216
ACGCTCGACATGCCCAGGTACAGGAG
+
BCBBBBBBEBBBBB=8877?CAA@AC
@31DVS:00261:00221
ACGCTCGACATGCCCAGGTACAGGAG
+
?A@BB@;9999888/88116444:8/
@31DVS:00262:00234
ACGCTCGACATGCCCAGGTACAGGAG
+
CDBBBAAACBB444600,0<<>@@CA
@31DVS:00263:00206
ACGCTCGACATGCCCAGGTACAGGAG
+
BBBBBBCCB>=333/7747=>?>>>>
@31DVS:00267:00223
ACGCTCGACATGCCCAGGTACAGGAG
+
ACBBCCBBBBBAAA<?@>?=AACABB
@31DVS:00268:00209
TACTGAGCTACACACACAGAAGA
+
4@;49>=?8449991<=-,,***
@31DVS:00269:00242
ACGCTCGACATGCCAGGTACAGGA
+
?AA@AAA@>??00,00,0014997
@31DVS:00271:00221
ACGCTCGACATGCCA
+
/////6668//06,.
@31DVS:00272:00215
ACGCTCGACATGCCCAGGTACAGGAG
+
=A?@@A@@@@?BBB>??=?@CCCBBB
@31DVS:00274:00216
AGCACTATAGCTGTCACTAGTTACTTGT
+
99>>>9:8A@B@C>?;?;7//,0<<=BA
@31DVS:00275:00223
ACGCTCGACATGCCCAGGTACAGGAG
+
@@@@CBCBB8?000,00,0:@@?<>?
@31DVS:00275:00229
ACGCTCGACATGCCCAGGTACAGGAG
+
;<DBCBCBBB?BBB?>?=?@CCCACC
@31DVS:00276:00238
TCTCTAGCGCTCCACATGTCTAAGGT
+
AECBBB@<;9>?<>AA?@?9<;;@=A
@31DVS:00278:00210
ACGCTCGACATGCCCAGTACAGGA
+
>A<11111198000+...5:BA>8
@31DVS:00283:00242
CGTGTCTCTAGGCACAGGATTTTGTGTAG
+
BDAAACD@@@A?AB<>=CCGDC9<<;89@
@31DVS:00285:00206
ACGCTCGACATGCCCAGGTACAGGAG
+
CCBCC@A@C>@<<>888577AA@>BA
@31DVS:00286:00210
ACGCTCGACATGCCCAGGTACAGGAG
+
BB::?CCCB@@88808847>AAA@AA
@31DVS:00287:00220
ATATCGCGAGGGTATGGAAGACTCTAATAG
+
@@@CCECCBBNCC@??;>;66664332043
@31DVS:00287:00228
ACGAGTGCGTTCCCCATGTCGTAGGTACTC
+
ACCCCBCDCC@BAA7?;;;6;;7744777>
@31DVS:00288:00213
ACGAGTGCGTTCCCCATGTCGTAGGTATC
+
BCBBBBCC;;2444/9888??A7:54>;8
@31DVS:00289:00203
ACGAGTGCGTTCCCCATGTCGTAGGTACTC
+
?CBABACDCA@BBC:B8::ABB@B>@:::@
@31DVS:00289:00219
ACGCTCGACATGCCCAGGTACAGGAG
+
BCCBDCCB@8=777/7747?BBB@;;
@31DVS:00290:00233
ACGCTCGAACATGCCCAGATACGGAG
+
949444442444...+....347766
@31DVS:00291:00225
ACGCTCGACATGCCCAGGTACAGGAG
+
BBBBBB@@AAABBD>88::CCCC@CB
@31DVS:00294:00217
TACTGAGCTACACACACAGAAAGATTGGT
+
BACCCCBA?@BCHBAABBCCA;8//==-0
@31DVS:00297:00204
ACGCTCGACATGCCAGTACAGG
+
999>>999>>983133..//87
@31DVS:00250:00285
ACGCTCGACATGCCCAGGTACAGGAG
+
>BBBB@CBCBAB@BA9789?BBC?BC
@31DVS:00251:00265
ACGCTCGACATGCCAGTACCAG
+
=B<<<CDBB;;**)**((*),0
@31DVS:00252:00250
ACGCTCGACATGCC
+
8=2211/4;840-+
@31DVS:00252:00287
ACGAGTGCGTTCCCCATGTCGTAGGTACTC
+
?CBBBBBDDC?BA?8B?@?????@<=@???
@31DVS:00253:00255
ACGAGTGCGTCCTCC
+
89911//////,/6,
@31DVS:00255:00287
ACGCTCGACATGCCCAGGTACAGGAG
+
?BBBCBAACCB@@@=::47=@?@=>>
@31DVS:00261:00289
ACGCTCGACATGCCCAGTACAGG
+
4444494;444777/78114465
@31DVS:00263:00254
ACGAGTGCGTTCCCCATGTCGTAGGTACTC
+
BCBAABCDDC@BBB:C?@@BBC?A>=::7>
@31DVS:00264:00271
ACGCTCGACATGCCAGTAGCAGGA
+
99;BCA@@@9988681,,,,,22*
@31DVS:00266:00268
ATCAGACACGGACACAGCAGAACACAC
+
DBBBBBBABB@BCAABBBABB=@=DCC
@31DVS:00267:00277
ACGCTCGACATGCCCAGGTACAGGAG
+
BCBBBCFCB==>CCB:::;CCDC@CC
@31DVS:00268:00276
ACGAGTGCGTCCTCCATGTCGTA
+
?A@@@A<:4?>98424,,,,,,,
@31DVS:00271:00253
ACGCTCGACATGCCCAGGTACAGGAG
+
DCBBABBBA=@777/8747:CBBABB
@31DVS:00271:00264
ACGCTCGACATGCCCAGGTACAGGAG
+
BCBBCBBBB8=777/8>;==>9969@
@31DVS:00273:00265
TCTCTATGCGCTCCACATGTCTAAGGT
+
AABB=<:CCCGA?==<<99999>787;
@31DVS:00276:00276
TAGTATCAGCCTCGCCATGACGAAGGTATTCC
+
CCCCBBCBBDAGCCEAAAADDA@=@@BBB?B?
@31DVS:00277:00279
ACGCTCGACATGCCAGGTACAGGAG
+
:81/111991/0.,..,..:9>?@>
@31DVS:00277:00289
ACGCTCGACATGCCAGTACC
+
9494>;;BB;98>488/./,
@31DVS:00279:00257
ACGAGTGCGTCTCCATGT
+
::@11/1////,,*////
@31DVS:00279:00271
ACGCTCGACATGCCCAGGTACAGGAG
+
BBBBBBBBBBBBBC>??==>ABC@BB
@31DVS:00280:00259
ACGCTCGACATGCCCAGGTACAGGAG
+
BDBBBBBCD::9;;<:76:ABBC@@@
@31DVS:00281:00264
ACGCTCGACATGCCCAGGTACAGGAG
+
BBBBCAAAHBB9442..,0<>@B@A@
@31DVS:00281:00274
ACGCTCGACATGCCCAGGTACAGGAG
+
@EBBB@@@AAABBB<?@>?CCCC@@A
@31DVS:00281:00290
ACGCTCGACATGCCCAGGTACAGGAG
+
<C@@ACBBBBBBCC>:98:BCCD@DD
@31DVS:00284:00296
ACGCTCGACATGCCAGGTACA
+
949999999840.,..,../4
@31DVS:00285:00281
ACGCTCGACATGACCAG
+
499;999111/,,,2,,
@31DVS:00286:00250
TCTCTATGCGCTCCACATGTCTAAGGT
+
AAABCBBCCCDCB?BA@BBBB@@?B?A
@31DVS:00288:00254
ACGAGTGCGTTCCCCATGTCGTA
+
BBCABBA;995488,9730/.,,
@31DVS:00288:00276
TACTGAGCTACACA
+
1//8///4//////
@31DVS:00289:00283
ACGCTCGACATGCCCAGGTACAGGAG
+
ABBBBBCCCBB9662.0-/=>AC?;;
@31DVS:00290:00280
ACGCTCGACATGCCAGGTACAGGAG
+
CC:<<B999//,,*,,*,,/44244
@31DVS:00293:00298
ACGCTCGACATGCCAGGTACAGG
+
////49;444477133971994:
@31DVS:00294:00292
ACGCTCGACATGCCCAGGTACAGGAG
+
@BBBBB@@@AADCC?888:?DAB@BB
@31DVS:00295:00270
AGCACTGTAGCTGTCACTAGTTAC
+
>99944434999A;94;//..,//
@31DVS:00296:00255
ACGCTCGACATGCCCAGGTACAGGAG
+
BCBCCCAABBBBCC>@?=??A@@=@A
@31DVS:00297:00276
TCTCTATGCGCTCCACATGTCTAAGGT
+
ADDCCB@@ACCCC@BB?A@@;;<@C@C
@31DVS:00298:00250
ACGCTCGACATGCCAGTACAG
+
;<9=A>>99998858877949
@31DVS:00298:00270
ACGCTCGACATGCCCAGGTACAGGAG
+
BDBBCAA@@?A888/8857>@@A@AB
@31DVS:00298:00285
ACGAGTGCGTTCCCCATGTCGTAGGTACTC
+
ABABBBCDBA@BCD:DBBBAABBC@A@@@A
@31DVS:00298:00287
ACGCTCGACATGCCCAGGTACAGG
+
DBBBBBC@94988808867=>>><
@31DVS:00299:00252
ACGCTCGACATGCCCAGTACAGGAG
+
AAABBDCB@88...,000:;?>;>>
@31DVS:00253:00334
TACTGAGCTACACACACACAA
+
494:9984444441//80..,
@31DVS:00254:00330
CGTGTCTCTAGGCACAGGATTTGTGTAG
+
4444996//..,.444;8444-443344
@31DVS:00255:00335
ACGAGTGCGTTCCCCATGTCGTAGGTACTC
+
BB??@BCBCC@BBC:CAAABAAABA@:;:A
@31DVS:00256:00334
ACGAGTGCGTTCCCCATGTCGTAGGT
+
BCBAAADB;;2444/9881;;7,,+,
@31DVS:00257:00337
TAGTATCAGCCTCGCCATGACGAAGGTATTCC
+
B;<<<@@@@?9@A9<8;AB@ABB>A?@A@=@=
@31DVS:00258:00302
ACGCTCGACATGCCCAGGTACAGGAG
+
@BBBB@AABBBBBB>@>=?ABBB?BB
@31DVS:00258:00317
AGCACTGTAGCTGTCACTAGTTACTTGT
+
ACDE@?@CCCBBBBCBBBBBB>A@B@BB
@31DVS:00260:00311
ATATCGCGAGGGTATGGAAGACTCTATA
+
=;>@=@@@88809@?B>CAC;;;<<877
@31DVS:00260:00322
ACGAGTGCATTCCCCATGTCGTAGGTACTC
+
BDBBCBECCC=>==6=7:8;<=7744777=
@31DVS:00261:00338
ATCAGACACGGACACAGCAGAAAACACAG
+
BC;<<@>@?>5<999B;;9BCBC8;:;=3
@31DVS:00262:00328
CGTGTCTCCTAGGCGACAGA
+
99@>99442433111/////
@31DVS:00262:00345
ACGCTCGACATGCCCAGGTACAGGAG
+
AAABCBCBAA@ABD>@A??@CCC@CB
@31DVS:00264:00341
ACGCTCGACATGCCCAGGTACAGGA
+
@BBBC@@@@==777/88477ABBAB
@31DVS:00265:00309
ACGCTCGACATGCCAGGTACAGG
+
9<CDA@@B;94339331114//,
@31DVS:00268:00327
ACGCTCGACATGCCAGGTAC
+
;;9>>999@>>10,00,../
@31DVS:00270:00311
ACGAGTGCGTTCCCATGTCGTA
+
ACCCBBB::;244-933.332,
@31DVS:00270:00345
TAATAACGTCTCTCCTA
+
BBA91,1//,,,,204/
@31DVS:00271:00304
ACGCTCGACATGCCAGGTA
+
9@<<<99>@----+,,*,,
@31DVS:00272:00318
ACGCTCGACATGCCCAGTACAGGA
+
;<A@@>>>@99000,00..696,,
@31DVS:00276:00339
ACGCTCGACATGCCCAGGTACAGGAG
+
AB@@ABB==8988808867799@?@@
@31DVS:00278:00316
ACGCTCGACATGCCCAGGTACAGGAG
+
BC99<CA@>@?77708857>D?><>@
@31DVS:00281:00332
TAGTATCAGCCTCGCCATGACGAAGGTATTCC
+
BCCBB?B@@@@FDECBDCFCCBB?B@BAA?@?
@31DVS:00281:00337
ACGCTCGACATGCCCAGGTACAGGAG
+
AA?BCCCDB>>77767747=CBCBCB
@31DVS:00282:00327
ACGAGTGCGTTCCCCATGTCGTAGGTACTC
+
BDBCBBCD@;2444/988>=>?77447777
@31DVS:00282:00328
CGTGTCTCTAGGCACAGGATTTTGTGTAG
+
@A@9;9999>>5:<@AA@9999/998;<<
@31DVS:00284:00301
TGATACGTCTCCTTCCTTAGTTACTTCA
+
ACHGEBB@@@@=@?B?B?BCC@CCB@CC
@31DVS:00286:00313
ACGCTCGACATGCCCAGTACAGGAG
+
CC??ACBAA890::8000>>ECACC
@31DVS:00286:00335
ACGCTCGACATGCCCAGGTACAGGAG
+
CCBBBA@@C??;;76374:?CBC@CC
@31DVS:00287:00303
ACGCTCGACATA
+
444:444/8,,,
@31DVS:00289:00318
TACTGAGCTACACACACAGAAAGATTGGT
+
BCDF??@CBBCAA@B@@@ECC;:::?B=?
@31DVS:00291:00317
ACGCTCGACATGCCCAGGTACAGGAG
+
AACCCCC@?997>>98:4:@CBC@BB
@31DVS:00292:00301
ACGAGTGCGTTCCCCATGTCGTAGGTACTC
+
@@BBBBBA@A5988/9888>@A7:447776
@31DVS:00292:00310
ACGAGTGCGTTCCCCATGTCGTAGG
+
BAB::=FB@@5899/988097://,
@31DVS:00293:00304
ACGCTCGACATGCCCAGGTACAGGAG
+
BDDDCBBCBBBA@A?9959?B@A>@@
@31DVS:00294:00304
ACGAGTGCGTCCTACCATGT
+
BCCBCC:1111:-,,*,/6/
@31DVS:00294:00305
ACGCTCGACATGCCAGGT
+
49>99991<----+,,*,
@31DVS:00296:00328
ATCAGACACGGACACAGCAGAACACAC
+
BBBBBCBB?><>B@AACBBCC@CCB?B
@31DVS:00296:00345
ACGCTCGACATGCCCAGGTACAGGAG
+
>CBBCBAA@?@ABD>98;:BCCD@CC
@31DVS:00296:00346
ACGCTCGACATGCCAGGTACAGGAG
+
><8444:==1/..,..,//444:44
@31DVS:00250:00368
ACGCTCGACATGCCCAGGTACAGGAG
+
BBBBBDCDCCC@<<:776:?AAB@BB
@31DVS:00252:00356
ACGAGTGCGTTCCCCATGTCGTAGGTACTC
+
<BBBBCDCBB@BAA7>7:8<=>7744777=
@31DVS:00252:00360
ACGAGTGCGTTCCCCATGTCGTAGGTATC
+
@BCA@ADDC;2444/9888>>>7:44>=8
@31DVS:00253:00390
ACGCTCGACATGCCCAGGTACAGGAG
+
ACBBAAAAA?=ACC>888:CBBC?BB
@31DVS:00253:00399
ACGCTCGACATGCCCAGGTACAGGAG
+
BABCCBBBBBBABA??;;?9<;B?;;
@31DVS:00254:00354
ACGCTCGACATGCCCAGGTACAGGA
+
ABBCCBB?;49000,10,0<:=@?<
@31DVS:00255:00396
ACGCTCGACATGCCCAGGTACAGGAG
+
BBBCCC@@ABBBBB>@<=??AACDAB
@31DVS:00256:00381
ACGCTCGACATGCCAGTCAG
+
948@A99;A99088-*((((
@31DVS:00258:00363
ATCAGACACGGACACA
+
BA999=////,/8699
@31DVS:00260:00396
ACGCTCGACATGCCCAGGTACAGGAG
+
<BBAB;;9===000,10,0019A<;9
@31DVS:00261:00351
ATATCGCGAGGGTATGGAAGACTCTAG
+
>8999@@@999-44371776661----
@31DVS:00261:00395
ACGCTCGACATGCCCAGGTACAGGAG
+
?BBBBA@BBBBB<<:775:?AAB@BB
@31DVS:00262:00395
ACGCTCGACATGCCCAGTACAGGAG
+
?BBBCBBBA??ABB<>@?BCCC@A@
@31DVS:00264:00392
ACGCTCGACATGCCCAGGTACAGGA
+
ABBBCCC@?>?77767747=B9969
@31DVS:00266:00352
ACGCTCGACATGACC
+
94444996/1/,**)
@31DVS:00267:00363
ACGAGTGCGTCCTCC
+
498944/////,//,
@31DVS:00267:00369
ACGAGTGCGTTCCCCATGTCGTAGGTACTC
+
;<AABCBBBBABBB8@AA;00000,/::;;
@31DVS:00268:00398
ACGCTCGACATGCCAGGTACAGGA
+
>@:9999A@>;--+--+,,/4777
@31DVS:00271:00385
TACTGAGCTACACACACAGAAAGATTGGT
+
@@ABCFDCBBCDBBB;98877-13022*,
@31DVS:00271:00394
TACTATTGGTGCTGCG
+
AADCBB:9;;B@A:<<
@31DVS:00272:00357
ACGAGTGCGTTCCCCATGTCGTAGGTATC
+
BB??C::8//-1;;1;181:::00,/;41
@31DVS:00272:00368
ACGCTCGACATGCCCAGGTACAGGAG
+
BBBBBBB@;8837708857=>>B@AA
@31DVS:00273:00385
ACGCTCGACATGCCCAGGTACAGGAG
+
ACBBBBBCCBBAAA?@>=?BCCC@;<
@31DVS:00274:00366
ACGCTCGACATGCCCAGGTACAGGAG
+
BBBBBBBCCBB?>><??<??@@A>@@
@31DVS:00276:00389
ATCAGACACGGACACAGCAGAACACAC
+
9>>@@998442/6//////3>9;6961
@31DVS:00276:00399
CGTGTCTCTAGGCACAGGATTTGTGAG
+
>BCBC@@ACCC@CBB?@@99909?>46
@31DVS:00282:00385
ATCAGACACGGACACAGCAGAACAC
+
@?BB<<<@@A599>991//..,.30
@31DVS:00283:00373
ACGCTCGACATGCCG
+
949891/////,.3.
@31DVS:00283:00391
ACGCTCGACATGCCCAGGTACAGGAG
+
BBAABCCBB9:777/8747799A@AA
@31DVS:00284:00374
ACGCTCGACATGCCAGGTCA
+
999=994=911-,*,,****
@31DVS:00285:00391
ACGCTCGACATGCCAGTACAGGA
+
BABBDBBA?:;--+--,28B@?=
@31DVS:00287:00364
ACGAGTGCGTTCCCCATGTCGTAGGTACTC
+
@CBBBADDC@?@BB:B99:;<<7744777>
@31DVS:00288:00372
ACGCTCGACATGCCAGGTACAGG
+
=?@@A>C@D1100,..,,,//2*
@31DVS:00288:00382
ACGCTCGACATGCCAGTAC
+
44889=44494..,...,,
@31DVS:00289:00377
ACGCTCGACATGCCCAGGTACAGGAG
+
CCBBB:::B==444600,0:>ADCDC
@31DVS:00290:00373
ATCAGACACGGACACAGCAGAACACAC
+
;@ABBHCBBB@CCCCCCCBBB>B@@@@
@31DVS:00292:00396
ACGAGTGCGTTCCCATGTCGTAG
+
BBBBCCB;445990933366711
@31DVS:00293:00387
TGATACGTCTCCTTCCTTAGTTACTTCA
+
@ABCCCCCCBA7:89<><>>><999=99
@31DVS:00293:00388
ACGCTCGACATGCCCAGGTACAGGAG
+
@AAABA?>>@@BBC>>?=?@A@A@CB
@31DVS:00294:00396
ACGCTCGACATGCCCAGGTACAGGAG
+
DCBBBBBCB==377/874779ABACC
@31DVS:00294:00399
TACTGAGCTACACACACAGAAAGATTGGT
+
@@ADCCBCBBEA::<@AAAAB=A@@:;37
@31DVS:00295:00357
TGATACGTCTCCTTCCTTAGTTACTTCA
+
44444:949>>;>48231444:4:9?A=
@31DVS:00295:00374
ATATCGCGAGGGTATGGAAGACTTATAGAGG
+
CBBBBCDEBCC?CAAB?B?BCDD@@898AA<
@31DVS:00296:00377
ACGCTCGACATGCCCAGGTACAGGAG
+
@@889<;9@?>837,3741>94;?AA
@31DVS:00296:00395
ACGCTCGACATGCCCAGGTAAGGAG
+
??>A;9<>>>>88808?;7757=>>
@31DVS:00297:00354
ACGCTCGACATGCCCAGGTACAGGAG
+
ACBBCCCCCBB?BB>?;;??AAB?BC
@31DVS:00297:00394
ACGAGTGCGTTCCCATGTCGTAGGT
+
<AB@=AB@@B599043336671100
@31DVS:00298:00369
TCTCTATGCGCTCACATGTCTAAG
+
AALGDBB?===11/649499>><>
@31DVS:00299:00389
ACGAGTGCGTTCCCATGTCGTAGT
+
BBB>?ADB9958809333664..-
@31DVS:00251:00423
ACGCTCGACATGCCCAGGTACAGGAG
+
CBBBDDBCBBBBBC>:98:BB@B@;<
@31DVS:00252:00406
ACGCTCGACATGCCCAGGTACAGGAG
+
BBBBBCAAA??AEG>::;:CCCB@BB
@31DVS:00252:00420
ACGCTCGACATGCCCAGGTACAGGAG
+
89999999>>>877,33111999;9;
@31DVS:00256:00437
ACGCTCGACATGCCCAGGTACAGGAG
+
@CCBDDBBBBAABD=::6:?>>B@@A
@31DVS:00257:00414
ATCAGACACGGACACAGCAGAACACAC
+
AA:;<CC@A@=@A;<<BBCBB?B???=
@31DVS:00258:00414
ACGCTCGACATGC
+
1212/879411,,
@31DVS:00258:00444
ACGCTCGACATGCCAGGTACAGG
+
9;A@@BAA>11--+--+,77987
@31DVS:00262:00436
ACGCTCGACATGCCCAGGTACAGGAG
+
@@AAABAAB??@CC>>?>?ACCCCBB
@31DVS:00262:00446
TAGTATCAGCCTCGCCATGACGAAGGTATTCC
+
CCFCCCCCBB>BBBB@BCCCCAC@DDCCB?B>
@31DVS:00263:00403
ACGCTCGACATGCCCAGTACA
+
=@AABB>>9991..+..,,,/
@31DVS:00263:00416
ACGCTCGACATGCCCAGGTACAGGAG
+
BCAABBCCC;<;AA<:;6:BCBBA;;
@31DVS:00264:00445
ACGCTCGACATGCCCAGGTACAGG
+
@A:;;;=9A??888/8847<@=B>
@31DVS:00266:00422
CGTGTCTCTAGGCGACAGGATTTTGTGTAG
+
@?99<999;11,/.//8;9=9::,44466:
@31DVS:00268:00414
ACGCTCGACATGCCCAGGTACAGGAG
+
BBBBCBADA??;7767747<@@C@CB
@31DVS:00269:00408
ACGCTCGACATGCCAGTAGCC
+
49;@A@AAA>>--+-***,,0
@31DVS:00269:00446
ACGAGTGCGTTCCCACTGT
+
94944449:7,11-/....
@31DVS:00273:00431
ACGCTCGACATGCCAGGTACAGG
+
49994499984331331114487
@31DVS:00273:00448
ACGCTCGACATGCCAGTACC
+
>@@CB?>;<11--+--,,,*
@31DVS:00275:00401
ACGAGTGCGTTCCCATGTCGTAG
+
@ABCA>@?946991933...3,,
@31DVS:00275:00448
ACGCTCGACATGCCCAGGTACAGGAG
+
AABABBCCD;;8>>8885:CCDDBED
@31DVS:00276:00424
ACGAGTGCGTTCCCCATGTCGTAGGTA
+
;BB<:=DCBB7;88/978000<00,/0
@31DVS:00277:00419
ACGCTCGACATGCCCAGGTACAGGA
+
89;;A?>>?99888/884/01/777
@31DVS:00278:00413
ACGCTCGACATGCCCAGGTACAGGAG
+
CDBBBBCCBBB333/7747>@@A>AA
@31DVS:00278:00416
CTCTATGCGCTCACATGTC
+
,,/66.39A?9949944//
@31DVS:00280:00448
ACGCTCGACATGCCAGTACA
+
=AB;<9>991100,00//94
@31DVS:00283:00439
CGTGTCTCTAGGCACAGGATTTAGTGA
+
;<A@>??998846999@<99904373.
@31DVS:00285:00405
TACTGAGCTACACACACAGAAAGATTGGT
+
<=CDDCBCAABBB=@>;787>9>@A>;:>
@31DVS:00287:00413
GACGCTCGACATGCCAGTACAGGA
+
;8998>@@@@;;--+--,,64424
@31DVS:00290:00447
ACGAGTGCGTTCCCCATGTCGTAG
+
<BAA>@A@@A5888-9333665..
@31DVS:00292:00409
ACGCTCGACATGCCCAGGTACAGGAG
+
BBBBCCC@>==7776734:BCCCBBB
@31DVS:00292:00410
ACGCTCGACATGCCCAGGTACAGGA
+
@@B@C?:99>?78808867?BBD?A
@31DVS:00292:00422
ACGAGTGCGTTCCCCATGTCGTAGGTACTC
+
BBBCCCA=?>6999/98887777734<;77
@31DVS:00292:00434
ATCAGACACGGACACAGCAGAACACAC
+
B<@@@@@>@>>@@@AABA<;<=@??@B
@31DVS:00293:00425
ACGAGTGCGTTCCCCATGTCGTAGGTACTC
+
@BB99=DDFECCCC9C>>;67://,/000:
@31DVS:00293:00428
ACGCTCGACATGCCCAGGTACAGGAG
+
CB?>@9;9>>>88808857=@AA@BC
@31DVS:00293:00448
TGATACGTCTCCTTCCTTAGTTACTT
+
<11/,0?--,,22*,*0-49A=<9;;
@31DVS:00294:00428
ATATCGCGAGGGTATGGAAGACTCTATA
+
BABBBCDCCCD@CA@@?BAACBB<<954
@31DVS:00295:00406
ACGCTCGACATGCCCAGGTACAGGA
+
BB9:<CCB@>>88808857799@<@
@31DVS:00297:00447
ACGCTCGACATGCCAGGTACAGGAG
+
BCABC;99>1100,01,/9?>><99
@31DVS:00298:00440
ACGCTCGACATGCCAGGTACAG
+
BBBCDBA@@1100,11,0/946
@31DVS:00251:00459
TAGTATCAGCCTCGCCATGACGAAGGTATTCC
+
AAA@>>>@?A:@AAA=DAB<99>581372222
@31DVS:00251:00491
ACGCTCGACATGCCCAGGTACAGGA
+
@BCBCECBA==...,00,0:<<<@<
@31DVS:00252:00450
ACGCTCGACATGCCCAGGTACAGGAG
+
<<;<=CECC@@;;98:9,00111:>>
@31DVS:00252:00463
TAGTATCAGCCTCGCCATGACGAAAGTATTCC
+
=?;:9>888859A?B@D<<;@99918???<A=
@31DVS:00252:00479
AGCACTGTAGCTGTCACTAGTACTTT
+
4444444794449444444339444-
@31DVS:00253:00451
ACGCTCGACATGCCCAGGTACAGGAG
+
BB?BBCDDC9:377/8857?D9969>
@31DVS:00254:00455
ACGCTCGACATGCCCAGTACAG
+
49;@><;;1//...+.311444
@31DVS:00255:00487
ACGCTCGACATGCCCAGTACAGGAG
+
>ACCCCGCB@@000,000011;;<<
@31DVS:00256:00453
ACGCTCGACATGCCAGTACCAG
+
99BBB@A<<11-70--../,/8
@31DVS:00256:00456
TCTCTATGCGCTCCACATGTCTAAGGT
+
DDA@==8849===?ABA<<<<92:<:;
@31DVS:00256:00481
TCTCTATGCGCTCCACATGTCTAAGGT
+
ABCBAAACCBBCB>B@>@>9;<@=@<A
@31DVS:00259:00481
ACGCTCGACATGCCCAGTACAGGAG
+
BDBBDBBBA==4776000:?998<A
@31DVS:00259:00488
ACGCTCGACATGCCCAGTACAGGAG
+
9<<AACCD?==000,00/9<B@?AB
@31DVS:00259:00494
ACGCTCGACATGCCAGTACA
+
9;;BB@@@@9900,000/14
@31DVS:00263:00450
CGTGTCTCGTAGGCACAGGATTTTGTGTAGAG
+
444998;1...3,.4??A>BCCB:BBC>?@88
@31DVS:00263:00473
ACGCTCGACATGCCCAGGTACAGGAG
+
BC99<BCA@>>000,00,0:?@@?AC
@31DVS:00263:00476
AACGCTCGACATGCCCAGGTACAGGAG
+
B@@@ACDCECBCBBB?:96:?BBC@A@
@31DVS:00263:00499
ACGAGTGCGTTCCCCATGTCGTAGTACTC
+
B=ACDA=?@@5999,433......-33..
@31DVS:00267:00477
ACGCTCGACATGCC
+
499<94488//..,
@31DVS:00268:00468
ATATCGCGAGGGTATGGAAGACTCTATA
+
A@BBBEDCBBB?B@@@@C@CDAA?=:88
@31DVS:00270:00464
ACGCTCGACATGCCCAGGTACAGGA
+
BB99=AA>A99888/8847694989
@31DVS:00270:00488
ACGCTCGACATGCCAGTACCAGGA
+
948C?999>11--+--,,/,4877
@31DVS:00271:00485
ACGCTCGACATGCCCAGGTACAGGAG
+
ACCCC@@@@88333/8857>BBA?AC
@31DVS:00272:00471
ACGCTCGACATGCCCAGGTACAGGAG
+
BBCBBBAA@@ABAB>BC@CC@=DFCD
@31DVS:00273:00482
ATATCGCGGGGGTAGTGGAAGACTCTAT
+
>@@C4999999+44443149:4444433
@31DVS:00274:00490
ACGAGTGCGTTCCCCATGTCGTAGGTACTC
+
DCCCCDDC@@?ACB:B@;::;:==:;???B
@31DVS:00275:00468
ACGAGTGCGTTCCCCATGTCGTAGGTATC
+
ACBA@AFCCB>?==4=3:09::00,/:71
@31DVS:00275:00497
ACTGAGCTACACACACAGAAAGATT
+
/7799998=>?994984333,1110
@31DVS:00277:00493
ACGCTCGACATGCCCAGGTACAGGAG
+
@CBBCCBBBBBABB<9959?@@A>@@
@31DVS:00280:00481
ACGCTCGACATGCCAGTACC
+
99;AAB=<<;910,00,,,*
@31DVS:00281:00466
TGATACGTCTCCTTCCTTAGTTACTTCA
+
CCCBCCCDCBB@BDA?B@CCC@AAA@CC
@31DVS:00284:00482
ACGCTCGACATGCCCAGGTACAGGAG
+
?BABBBCCCAA>;;<:76:?AAB?BB
@31DVS:00284:00489
ACGAGTGCGTTCCCCATGTCGTAGGTACTC
+
;BBBBBEECA8994/8388>>>77447776
@31DVS:00286:00483
CGTGTCTCTAGGCACAGGATTTTGTGTAG
+
BCCCBBBBBAA>?ABCDBCCCC:<<;;<B
@31DVS:00286:00493
CGTGTCTCTAGGCACAGGATTTGTGTAG
+
94449;86600,./44;8444-443.//
@31DVS:00288:00459
TAGTATCAGCCTCGCCATGACGAAGGTATTCC
+
CBCCB;9;@@4;<@@>BEFCCAA?@CB@@=?<
@31DVS:00292:00483
ACGCTCGACATGCCCAGGTACAGGAG
+
BCBBEBCBB>?<<@<?@=?:<<B>99
@31DVS:00293:00458
ACGCTCGACTGCCCAGGTACAGGAG
+
;<@@@@AB<<<DF>CC@AA>>@:0/
@31DVS:00293:00461
TAGTATCAGCCTCGCCATGACGAAGGTATTCC
+
4>9999=ABB?CCAA=AAE>;?@481377137
@31DVS:00299:00462
ACGCTCGACATGCCCAGGTACAGGAG
+
AAABBBCAA>>ACC?>?<<?@BB?AB
@31DVS:00250:00541
ACGCTCGACATGCCAGGTACAGG
+
499@@999@99885884779170
@31DVS:00250:00546
ACGCTCGACATGCCCAGGTACAGGAG
+
DC??A@A@>>>888088477944999
@31DVS:00251:00538
ACGCTCGACATGCCCAGGTACAGGAG
+
CCABCCFEC??333/7747>@>><>>
@31DVS:00254:00512
ACGCTCGACATGCCCAGGTACAGGAG
+
?B==<;<B@9988808847794@=@?
@31DVS:00254:00520
ATCAGACACGGACAGCAGAACACAC
+
A@BBBCB@@@@AABCCD@@=@BBBA
@31DVS:00254:00530
ACGCTCGACATGCCCAGGTACAGGAG
+
ABBBCBAAABBBCC>??=<>BBC@BC
@31DVS:00255:00540
ACGTGACATGCCCAGGTACAGGAG
+
BBB??=>8999919959?>9959@
@31DVS:00256:00523
ATCAGACACGGACACAGCAGAACACAC
+
ACCBAB=;<;>@@@EDCBDBB?BBBBC
@31DVS:00256:00544
ACGAGTGCGTTCCCCATGTCGTAGAGTC
+
//449;B@A@8;;9/9>88:::=:----
@31DVS:00258:00509
ACGAGTGCGTTCCCCATGTCGTAGTAT
+
BDBBBBCBAA2444/9878<;666364
@31DVS:00261:00535
ATCAGACACGGACACAGGCAGAACACAC
+
@A:<<CCCCCCHCBAA@>@:;;?BAAAC
@31DVS:00266:00543
ACGCTCGACATGCCCAGTACAGGAG
+
@BBBBBCBB@@BCB?88;BBBEBAA
@31DVS:00266:00545
ACGCTCGACATGCCCAGGTACAGGAG
+
@BBBA@CBBA@ABC>>><?:@@C@CC
@31DVS:00267:00528
ACGCTCGACATGCCCAGGTACAGGAG
+
BCBBA=@=>8988808847=A@DACB
@31DVS:00267:00543
TCTCTATGCGCTCCACATGTCTAAGGT
+
///,,,,.2,///,/66:;@944247<
@31DVS:00268:00521
ACGCTCGACATGCCCAGGTACAGGAG
+
BCCBDBBBCCCCBB?BC?B=AACB@@
@31DVS:00269:00507
ACGCCTCGACATGCCAGGTACCAGG
+
499924;;;9@=<773311692442
@31DVS:00271:00509
ACGAGTGCGTTCCCCATGTCGTAGGTACTC
+
@@@@AABBCA@BBC:C@@@AAB@A?>??;:
@31DVS:00274:00504
ACGAGTGCGTTCCCCATGTCGTAGGTACTC
+
BBBBB@BBAA:AAB:B??>8??<<::777=
@31DVS:00274:00514
ACGCTCGACATGCCAGTACAGGA
+
9=@CCBC@>/1--+--,,/4:98
@31DVS:00274:00518
ACGCTCGACATGCCCAGGTACAGGAG
+
ADCCCCBAA@@<<<67747?@?B?;;
@31DVS:00274:00539
TCTCTATGCGCTCCACATGTCTAAGGT
+
BGBDCB@@ACCCC@CDBAAA;<<ACAA
@31DVS:00278:00528
ACGCTCGACATGCCCAGGTACAGGAG
+
BBBBBAAAA88377/8857>B@@>99
@31DVS:00279:00512
ACGAGTGCGTTCCCCATGTCGTAGGTACTC
+
BDCAABCDCC@BBC:C:;;?BB@B>>::7?
@31DVS:00280:00521
TAGTATCAGCCTCGCCATGACGAAGGTATTCC
+
BBCBBBCBDB?CCBB@DBCBCCC@C@BBA=@=
@31DVS:00281:00500
ACGCTCGACATGCCCAGGTACAGGAG
+
D@@@ABCCC@@?<?::76:BCCC?BB
@31DVS:00283:00508
AGCACTGTAGATGTCACTAGTTACTTGT
+
<CCCCCGBDCB:01>2006::4>98243
@31DVS:00283:00530
ACGCTCGACATGCCAGGTACAGG
+
@C@BCDCB:88.0,11,0:@>C>
@31DVS:00283:00547
ACGCTCGACATGCCCAGGTACAGGAG
+
BB@>>BCCCBB;7763347=D997;>
@31DVS:00285:00516
ACGCTCGACATGCCAGGTACA
+
49999@99911--+,,*,,/4
@31DVS:00286:00539
ACGCTCGACATGCCCAGGTACAGGAG
+
@A@BCBBBBBBBBB???==?BBDBAF
@31DVS:00288:00508
ACGAGTGCGTTCCCCATGTCGTAGGTACTC
+
?BBABACDBB?BBC:B8::BCB??;:777=
@31DVS:00290:00501
TACTGAGCTACACACACAGA
+
49949>>A:11///444331
@31DVS:00290:00507
TACTGAGCTACCACACACAGAAGA
+
>>99999////7884///...,..
@31DVS:00292:00535
ACGCTCGACATGCCCAGGTACAGGAG
+
BBBABBBABCC@<>78747>@>>=>?
@31DVS:00293:00518
ACGAGTGCGTTCCCCATGTCGTAGT
+
?@?@BBBA?>5888/9>>100<,**
@31DVS:00295:00508
ACGCTCGACATGCCCAGGTACAGGAG
+
BBBBBBCEC?B377/8847=>?@>>>
@31DVS:00295:00540
TCTCTATGCGCTCCACATGTCTAAGGT
+
444489@AB@@<;99?79944//565.
@31DVS:00295:00547
ACGCTCGACATGCCAGGTACAGGAG
+
@@>>B999>11--+,-*,2744248
@31DVS:00297:00548
TCTCTATGCGCTCCACATGTCTAAGGT
+
///44433=<@AB@A98:A>;9=6967
@31DVS:00298:00536
ACGCTCGACATGCCCAGGTACAGGAG
+
@B?BBBCCCAB9666..,0<?@A>B@
@31DVS:00299:00515
ACGCTCGACATGCCAGGTACAGGAG
+
BBBBCCCCAABBD@:989999A?@@
@31DVS:00252:00555
ACGAGTGGCGTTCCCCATGTCGTAGGTACTC
+
BCBBBBC@CBB@BCE:B;;;?AA77447777
@31DVS:00253:00574
ACGCTCGACATGCC
+
4;984>@;8-,,,*
@31DVS:00256:00558
ACGCTCGACATGCCAGTACA
+
9AB>?9999990-+--,,,/
@31DVS:00257:00558
ACGCTCGACATGCCAGTACAGGA
+
9@99?<<999>01,00.36//,/
@31DVS:00258:00568
ACGCTCGACATGCCAGTCAGACC
+
>AACC@@@@;98?=8-,,,,,,*
@31DVS:00258:00596
TACTGAGCTACCACACACAG
+
B@9999844442//,,,,,,
@31DVS:00259:00557
ACGAGTGCGTTCCCCATGTCGTAG
+
BCBBBBD;;;2444/9880977,,
@31DVS:00259:00559
ACGAGGCGTTCCCCATGTCGTAGAG
+
BCBCBBCBA5999/98444333114
@31DVS:00260:00556
TACTGAGCTACACACACAGAAAGATTGGT
+
<<CDCCBCCCCBBA@@B@@??9?00,0,0
@31DVS:00263:00556
ACGCTCGACATGCCCAGGTACAGGA
+
BB99<BB@@9988808847?B@B89
@31DVS:00264:00558
ACGCTCGACATGCCCAGGTACCAGGA
+
49;A<9;@=@=@@@<88477424/,-
@31DVS:00265:00579
ACGCTCGACATGCCAGGTACAGG
+
BB99<>99911--+--*,,/49:
@31DVS:00267:00587
ACGCTCGACATGCCCAGGTACAGGAG
+
BBBBCCCBB>>>BC>>?=?<@@B@@@
@31DVS:00268:00583
ACGCTCGACATGCCAGTC
+
>@@>>99111/.,2,,..
@31DVS:00269:00562
ACGCTCGACATGCCCAGGTACAGGAG
+
AAABBBCBB??ABC>988:?@@B@@@
@31DVS:00269:00581
ACGCTCGACATGCCCAGGTACAGGAG
+
@BBABBCA@=??<<6><;<?BAB>>@
@31DVS:00271:00594
ACGCTCGACATGCCCAGGTACAGGAG
+
ACBBCCBCEABABBA9959?A@A>@@
@31DVS:00272:00562
ACGAGTGCGTTCCCCATGTCGTAGGTACTC
+
BCABCCCCCC@CCC9C@@@AAA??<=????
@31DVS:00273:00594
ACGCTCGACATGCCCAGGTACAGGAG
+
BBBABCBB?49000,00,0:;?>;98
@31DVS:00280:00558
ACGAGTGCGTTCCCCATGTCGTAGGTACTC
+
@AAAAADBBB@BBC:C@@@ABBAA??AA??
@31DVS:00284:00555
ACGCTCGACATGCCCAGGTACAGGAG
+
BBABBBCCB??ACC>:88:?>>A>;;
@31DVS:00284:00592
ACGCTCGACATGCCCAGGTACAGGA
+
CC9:;CCB=A;...,00,00?BB?@
@31DVS:00285:00591
ACGCTCGACATGCCCAGGTACAGGAG
+
BBABBBCBB@?BCD>8888@CBB??@
@31DVS:00286:00552
ATATCGCGAGGATATGGAAGACT
+
CB?B=9;<1-*--,..,.6569=
@31DVS:00287:00593
ATCAGACACTCGACA
+
434444//////,,,
@31DVS:00292:00594
TGATACGTCTCCTTCCTTAGTTACTTCA
+
@@A999<9A@@>@594814442444244
@31DVS:00292:00598
ACGAGTGCGTTCCCACTGTCGT
+
;BA;9<A><=---+-,,,,...
@31DVS:00293:00557
ACGCTCGACATGCCCAGGTACAGGAG
+
BCBBBAAAB==777/8857>@>>=>@
@31DVS:00293:00596
ACGCTCGACATGCCCAGGTACAGGAG
+
?BBBBBBCC9977767747=@@A>@@
@31DVS:00294:00568
ACGCTCGACATGCCAGGTACCA
+
;;999AB?9;90:900,../,/
@31DVS:00294:00596
ACGCTCGACATGCCAGGTACAGGA
+
?@@CA;99@1101,00,..44424
@31DVS:00295:00576
TAGTATCAGCCTCGCCATGATCGAAGGTATT
+
44448;;@AB;>?992999944;;9444.0,
@31DVS:00295:00578
ACGAGTGCTTCCCCATGTCGTAGGTACTC
+
ACBBCCDA@>ABB9BBCA=A@=;;>989>
@31DVS:00299:00559
ACGAGTGCGTTCCCCATGTCGTAGGTATC
+
@BA@@@BBCB?BCB:@7:09;;00,//41
@31DVS:00250:00625
ACGCTCGACATGCCCAGGTACAGGAG
+
BBBBBBBB@AABBD>>?==?AAC@?@
@31DVS:00250:00641
ACGCTCGACATGCCCAGGTACAGGA
+
BBBBCEBCB>>444-33487@@A>A
@31DVS:00250:00645
ATATCGCGAGGGTATGGAAGACTCTATAG
+
CABAABCA?AC?BBBBBD?BCA@9;8303
@31DVS:00251:00604
ACGCTCGACATGCCCAGGTACAGGAG
+
BDBEABCCBBBBBB>AC?@8<<CBA@
@31DVS:00252:00604
ACGCTCGACATGCCCAGGTACAGGAG
+
CBABBCDCB??ABB>997:<AAB@;;
@31DVS:00254:00635
ACGCTCGACATGCCCAGGTACAGGAG
+
BAABBBC@@@@BDD>??=?<AAB?BB
@31DVS:00254:00646
ACGCTCGACATGCCAGTACAG
+
99444449=941::90..//,
@31DVS:00255:00630
ACGCTCGACATGCCCAGGTACAGGA
+
?AABCCBB>99000,11,///498=
@31DVS:00255:00648
ACGCTCGACATGCCAGTCAGA
+
///66944444//6.,,,,,,
@31DVS:00256:00615
ACGCTCGACATGCCCAGGTACAGGAG
+
BCBBCDCAA==...,00,0:<>A@AA
@31DVS:00256:00633
CGTGTCTCCTGAGA
+
////,,,,*,,,..
@31DVS:00257:00635
ATCAGACACTCGGACAC
+
934497,,,,,,*,,/4
@31DVS:00258:00638
ACGCTCGACATGCCAGTACCA
+
4<;<;A?>>9910,00../,4
@31DVS:00259:00616
TGATACGTCTCCTTCCTTAGTTACTTCA
+
AACCAAACCCC?B@B?A?ABA?@;;59@
@31DVS:00259:00639
ACGAGTGCGTTCCCCATGTCGTAGG
+
BCBAAAC@;;2444/9880:97./,
@31DVS:00259:00645
TAGTATCAGCCTCGCCATGACGAAGGTATTCC
+
ADC;99@?;==ADDB@CB@?;;1:;:<11,.,
@31DVS:00260:00610
ACGCTCGACATGCCCAGGTAC
+
;9;BA@B@@99888,731../
@31DVS:00262:00639
ACGCTCGACATGCCAGTACCA
+
499944999483<<78//1,/
@31DVS:00262:00642
ACGAGTGCGTTCCCCATGTCGTAGGTACTC
+
BCB@@ACCCB=?==6?3:7<<=6637777=
@31DVS:00263:00632
ACGCTCGACATGCCCAGGTACAGGAG
+
AB?BBBBBB???CB><><?:@@B@BB
@31DVS:00263:00648
ACGCTCGATGCCCAGGTACAGGAG
+
BCAAA@A@>98819968887><77
@31DVS:00268:00634
ACGCTCGACGATGCCCAGGTACAGGAG
+
1/6744494444399733111444244
@31DVS:00269:00606
ACGCTCGACATGCCCAGGTACAGGAG
+
A@BBAAC@@@@>BB>AA?==?@@=@@
@31DVS:00271:00603
ACGCTCGACATGCCAGTCA
+
9<;BB@@<?11-*0*****
@31DVS:00273:00620
TACTGAGCTACACACACACAAGA
+
/4;BBA@?94444//;;0..,..
@31DVS:00274:00609
ACGAGTGCGTTCCCCATGTCGTAGGTACTC
+
CCBBBBC@@A@CCD9@@@@770;;960///
@31DVS:00277:00605
ACGCTCGACATGCCCAGGTACAGGA
+
=A9;<@CA@99110,00,0019B?>
@31DVS:00278:00623
ACGCTCGACATGCCCAGGTACAGGAG
+
BCBBC?A?A9:7<<67847>B@A>AA
@31DVS:00279:00641
ACGCTCGACATGCCAGGTAC
+
949999><;11-88--*../
@31DVS:00281:00611
ACGCTCGACATGCCCAGGTACAGGA
+
BBABBBBA>>>88808>;=@CCH?B
@31DVS:00282:00617
ACGCTCGACATGCCAGGTACC
+
4<;BA@@=11/,22,,*.487
@31DVS:00282:00627
ACGCTCGACATGCCCAGGTACAGGAG
+
BBBBCDBBB@@>AA>:98:?BBB?BB
@31DVS:00282:00648
ACGAGTGCGTTCCCCATGTCGTAGG
+
BCB99;B>?>5999-973......,
@31DVS:00286:00628
ACGCTCGACATGCCCAGGTACAGGAGGAC
+
BC<<=BB>>>>888088577@@@=;9598
@31DVS:00287:00615
ACGCTCGACATGCCCAGGTACAGGAG
+
BBBBBCDC=49333/8<;<<@@A@>@
@31DVS:00289:00628
ATATCGCGAGGGTATGGAAGACTCTATA
+
B?9<<ECDCCC>CBBB>>>ACCCC===<
@31DVS:00290:00622
ACGCTCGACATGCCCAGGTACAGGAG
+
BBBABACBBCB?>?88857>@<<:<B
@31DVS:00290:00639
ATATCGCGGGGGTATGGAAGACTCTAT
+
<A>>:999999+94431/78////.66
@31DVS:00293:00626
CTACTATGCGCTCCACAATGTCTAAGGT
+
,,,,,8/74844874..,/6663.,.,.
@31DVS:00295:00624
ACGCTCGACATGCCAGGTACAGGA
+
BBBBC@@@?;;--+--+,,/4;@;
@31DVS:00296:00631
ACGAGTGCGTTCCT
+
99999/:;11,/,/
@31DVS:00298:00613
TACTGAGCTACACACACAGAAGA
+
/449@949@999>999433101.
@31DVS:00299:00647
ACGCTCGACATGCCCAGGTACAGGAG
+
AC>=@=;;;A@@>>988487999?AA
@31DVS:00250:00687
ACGCTCGACATGCCCGGTACAGGA
+
ABCBCCCD@4998809<?8<<B@B
@31DVS:00251:00683
ACGCTCGACATGCCAGGTACCAG
+
/////9988////,..,3198=@
@31DVS:00252:00651
TAGTATCAGCCTCGCCATGATCGAAGGTATTCC
+
@>911///./6694486///////66888B@B5
@31DVS:00253:00659
ATATCGCGAGGGTATGGAAGACTCTATAG
+
BBABBCCCCBB?BBAA?C@CC:::@887@
@31DVS:00255:00672
ACGCTCGACATGACC
+
444444444444442
@31DVS:00257:00662
ATCAGACACGGACACAGAAGAACACAC
+
@??BCDBBCB?BBBCBBB?BB@CCGBC
@31DVS:00257:00693
ACGCTCGACATGCCCAGGTACAGGAG
+
BCCBBEDB@==/11,00,1@<F@?AC
@31DVS:00259:00665
ACGCTCGACATGCCCAGGTACAGGA
+
AB@@ABBB@C?88818848>B>>=>
@31DVS:00260:00678
CGTGTCTCTAGGCACAGGATTTTGTGT
+
@ABAA>>999858>@@FA9999/9947
@31DVS:00260:00679
ACGCTCGACATGCCCAGGTACAGGAG
+
BBBBBBBCBBABBB>8888ABCC@BB
@31DVS:00262:00651
ATCAGACACGGACACAGCAGAACACA
+
=>@B<<<BCC?BBBC>9@98848>==
@31DVS:00264:00653
ACGCTCGACATGCCAGTACA
+
49994444;441/,..,,,/
@31DVS:00264:00667
ACGCTCGACATGCCCAGGTAAGGAG
+
BCBCCBBCCBB===97748=3737>
@31DVS:00265:00655
ACGCTCGACATGCCAGTACCAGG
+
94444444444//5..,,,*/65
@31DVS:00265:00699
ACGAGTGCGTTCCCCATGTCGTAGGTATC
+
BBBABBC@;>2444/9888?>>7747=71
@31DVS:00267:00653
CAGTGTGTCTCTAG
+
/,,,,,,,..////
@31DVS:00268:00657
ACGCTCGACATGCCCAGGTACAGGAG
+
?C@@@CCCC?@?==97748=ABB>BB
@31DVS:00269:00669
ACGAGTGCGTTCCCCATGTCGTAGGTACTC
+
@ACCA@ACB?=@==4>88888=7737767<
@31DVS:00271:00660
TGATACGTCTCCTTCTTAGCTTACTTCA
+
49=999=9><;,1,//5////,4//,//
@31DVS:00273:00675
ACGCTCGACATGCCAGTACAGGA
+
9>?8=>><<1/,,*,,.369:99
@31DVS:00275:00697
ACGCTCGACATGCCCAGGTACAAGA
+
BCBABBCD@9=111-00,0:19591
@31DVS:00277:00691
ACGCTCGACATGCCCAGGTACAGGAG
+
BBBBABBCDBA=8853348?BBCACB
@31DVS:00278:00690
ACGCTCGACATGCCCAGGTACAGGAG
+
ACCCCBBCC>=44407748<ABB?DB
@31DVS:00281:00682
ACGCTCGACATGCCCAGTACAGGAG
+
BB@BBBCB:99///-100019::78
@31DVS:00284:00666
ACGCTCGACATGCCCAGGTACAGGAG
+
@@BAABBCBBBBBB>>><<=AAB?@@
@31DVS:00285:00666
ACGCTCGACATGCCCAGGTACAGGAG
+
BCBBBBBBBBBBBB=998:?BBDA;;
@31DVS:00285:00676
ATCAGACACGGACACAGCAGAACACAC
+
BB??@BBBCB@BBBBDCCBCC@BB>>A
@31DVS:00286:00662
ACGCTCGACATGCCAGGTACAGG
+
BBBBBD@@99911-00,../498
@31DVS:00286:00667
AGCACTGTAGCTGTCACTAGTTACTTGT
+
1-,,,,**,,,,8//44499851;<=11
@31DVS:00286:00673
ACGCTCGACATGCCCAGGTACAGGAG
+
DBBAABBAABBBBBA?>=@BBCBACC
@31DVS:00286:00690
ACGAGTGCGTTCCC
+
9998;99111-11-
@31DVS:00287:00665
ACGCTCGACATGCCCAGGTACAGGAG
+
CCBBBBDCB;A/11,00,1<AECBCA
@31DVS:00288:00676
ACGCTCGACATGCCAGGTACAG
+
?A;;=;<<@>>11-10,..69:
@31DVS:00292:00667
ACGCTCGACATGCCCAGGTACAGGA
+
BCABBCDBB==48808858=>BB@A
@31DVS:00292:00674
ATCAGACACGGACACAGCAGAACACAC
+
BABBBBCC;;89>99999988588776
@31DVS:00293:00664
ACGCTCGACATGCCCAGGTACAGGAG
+
@CCCBBBFCA@BBB<7757;>?@=@A
@31DVS:00294:00682
ACGCTCGACATGCCCAGGTACAGGAG
+
BA??BBBCCCA=>>97748=B@B>BB
@31DVS:00295:00663
ACGAGTGCGTTCCCCATGTCGTAGGTACTC
+
<;BBBBCAAA>AAA8A@@@;::AA>??:::
@31DVS:00295:00674
ACGCTCGACATGCCCAGGTACAGGAG
+
BBBBBABAB==6665..,0<=ABBBA
@31DVS:00295:00678
ACGCTCGACATGCCAGTACAGG
+
ABBCCAAACB;;;;88864/,*
@31DVS:00297:00690
TCTCTATGCGCTCCACATGTCTAAGGT
+
ACFDDABCDCD@A@?B@C:;89@495;
@31DVS:00250:00708
ACGAGTGCGTTCCCATGTCGTAGG
+
BCBBCCD;99244-977.443..,
@31DVS:00251:00708
ACGAGTGCGTTCCCCATGTCGTAGG
+
<BCBBBBAA@5844/9880944..,
@31DVS:00251:00716
ACGCTCGACATGCCAGGTACAGGA
+
DBB?@@@>?1111-00,07>?@59
@31DVS:00252:00702
ACGGCTCGACATGCCCAGGTACAGGAG
+
BBB=@@BCHC9;88808848@CAB?BC
@31DVS:00253:00717
ACGGCGTTCCCCATG
+
49824442444,///
@31DVS:00254:00709
TACTGAGCTACACACACAGAAAGATTGGT
+
BBBCCBBAABBCDBAABBCCDB:::?B7:
@31DVS:00256:00719
ACGCTCGACATGCCAGTACAGG
+
>9@@CCGDA>>99577314477
@31DVS:00258:00732
ACGAGTGCTCCCCATGTCGTAGGT
+
CCAAB=@@7888/9991<;7--*,
@31DVS:00258:00740
ACGCTCGACATGCCCAGGTACAGGAG
+
BCCDCDCCCBBB@>977487AAA>AB
@31DVS:00259:00723
ACGCTCGACATGCCCAGGTACAGGAG
+
CBBBC@A?;9=111-10,00199594
@31DVS:00260:00718
ACGCTCGACATGCCCAGGTACAGGAG
+
9<<CECDDC@=/1/,00,1>>@CBCG
@31DVS:00260:00742
ACGAGTGCTTCCCCACTGTCGTAG
+
=@>99<<;8@::8*////////44
@31DVS:00261:00706
CGTGTCTCTAGGCACAGGATTTGTTGT
+
9<<11/6:>>><;>9;;@999144246
@31DVS:00261:00727
ACGAGTGCGTTCCCCATGTCGTAGGTA
+
ACBBBACCCA6944/8880:::00,.3
@31DVS:00261:00744
ACGCTCGACATGCCAGTAC
+
49;C<99A911--+,-**,
@31DVS:00261:00746
TCTCTATGCGCTCCACATGTCTAAGGTA
+
@CBC;;=CCCCA@=@@@949>=?59510
@31DVS:00262:00708
CGTGTCTCTAGGCGACAGGATTT
+
=>BBB>991;:90./7287////
@31DVS:00265:00712
ACGCTCGACATGCCAGGTAC
+
/////4499981/,..,../
@31DVS:00265:00731
TAGTATCAGCCTCGCCATGACGAAGGTATTCC
+
CCCDDCC<;=?CBDC@CCEGCBC@C@CCC?C@
@31DVS:00265:00749
ACGCTCGACATGCCCAGGTACAGGAG
+
BBBBBCBCA;;///,00,1>?AB?>>
@31DVS:00266:00727
ACGCTCGACATGCCCAGGTACAGGAG
+
BB>>>BBDB==///,00,0<@AA>AA
@31DVS:00266:00745
ATCAGACACGGACACAGCAGAACACAC
+
BB??ABBBCB?AADDCB??BB@?>>>>
@31DVS:00266:00747
ACGCTCGACATGCCCAGGTACAGGAG
+
A@@ABBBBBBBCA@>995:@BCC@;;
@31DVS:00267:00748
ACGCTCGACATGGCCAGGTACAGG
+
=@;<<ACBC111-1-00,..4465
@31DVS:00270:00728
ACGGAGTGGCGTTCCCCATGTCGTAGGTATC
+
BBC?BBBB?BCB>A@=79380;;;00,0:4.
@31DVS:00271:00737
TCTCTATGCGCTCCACATGTCTAAGGT
+
4444=?BABCDCC?BBBCBBBBB=A=@
@31DVS:00272:00749
ACGCTCGACATGCCTAGGTACAGGAG
+
AAAABBBCAAABB@B?=;<AAAC??A
@31DVS:00273:00706
CGTGTCTCTAGGCACAGGATTTTGTGTAG
+
ECCCCBB9:;CBCBCBB>A@@>48;9>>@
@31DVS:00274:00712
ATCAGACACGGACACAGCAGAACACAC
+
ABBAAABBBB@BCCCC@?@AA?AB@C@
@31DVS:00275:00730
ACGATGCGTTCCCCACTGTCGTA
+
ABBBCCB>;;666011//,662,
@31DVS:00277:00715
ACGCTCGACATGCCCAGGTACAGGA
+
BCBBB9;;?>>89918858799B><
@31DVS:00278:00748
TGATACGTCTCCTTCCTTAGTTACTTCA
+
>AAABCA;91?-1,/,/,///5444248
@31DVS:00279:00749
ACGCTCGACATGCCCAGGTACAGGAG
+
BBBBCCFCDAB=99973487999699
@31DVS:00280:00742
ACGCTCGACATGCCAGGTACAGGAG
+
B<;;A@@>>9999688481444:;4
@31DVS:00283:00719
ACGCTCGACATGCCAGGTACAGGA
+
B;<<=AB>><;--+,-*,769994
@31DVS:00286:00710
ATATCGCGAGGGTAGTGGAAGACTCT
+
ABB?;==B>>>-11000,,2000.--
@31DVS:00286:00713
ACGCTCGACATGCCCAGGTACAGGAG
+
ABACBAAACCC?==:3348<>?@<99
@31DVS:00286:00740
ACGCTCGACATGCCCAGGTACAGGAG
+
A?99<@A@A>>99908858>?ACBAA
@31DVS:00288:00740
ACGCTCGACATGCCCAGTACAGGA
+
ABBBBAAA@98/11-000:<>@<@
@31DVS:00290:00723
ACGCTCGACATGCCCAGGTACAGGAG
+
BBAAAAA@B@?ABB?AB?A@BCCACB
@31DVS:00291:00700
ACGCTCGACATGCCCAGGTACAGGAG
+
BBBBBBCCBA@444-3348>BBC=@@
@31DVS:00291:00716
ACGAGTGCGTTCCCATGCTCGT
+
@D=@@99999584-4333...7
@31DVS:00292:00713
ACGCTCGACATGCCCAGTACAGGA
+
BCBBBCB?99=111-1007:9959
@31DVS:00292:00739
ACGCTCGACATGCCAGTACCA
+
99:B=9?B=<4/65..../,4
@31DVS:00293:00706
ACGCTCGACATGCCCAGGTACAGGAG
+
BC??@=B@?=>99918858=@ACBCC
@31DVS:00294:00713
TACTGAGCTACACACACAGAAAGATTGGT
+
:<AECCCBBA9:=BBCB;;;B<=<?:;:<
@31DVS:00295:00704
ACGCTCGACATGCCCAGGAACAGGAG
+
9<@@AABAB=@99918868>=77379
@31DVS:00297:00721
ACGCTCGACATGCCCAGGTACAGGAG
+
BBBBBCECB@B=>997748>@BC@BC
@31DVS:00299:00737
ACGCTCGACATGCCAGGTACAGG
+
>>@AA@A>@<;11-00,..4477
@31DVS:00250:00764
ACGCTCGACATGCCCAGTACAGG
+
??@BAABBA991;;8100/14:8
@31DVS:00252:00795
ACGCTCGACATGCCAGTACAGG
+
9<;;@A@@@9911-01-,-,0)
@31DVS:00253:00751
TGATACGTCTCCTTCCTTAGTTACTTCA
+
BADBBCB949@69542499==@B66,11
@31DVS:00253:00755
ACGCTCGACATGCCAGTCA
+
@ABC<99?11//,*,0,,,
@31DVS:00253:00757
TAGTACGCTCGACAT
+
<1/////,,,,,,24
@31DVS:00253:00758
ACGCTCGACATGCCCAGGTACAGGAG
+
?CBBBABCB>;///,00,1:>BA?99
@31DVS:00256:00768
ACGAGTGCGCTCCTTCCA
+
BB@A@@1,-,,,*,*,*,
@31DVS:00257:00769
ACGAGTGCGTTCCCCATGTCGTAGGTACTC
+
@BBBBBDBCB?BCD:C;;;???==:=7777
@31DVS:00258:00774
ACGCTCGACATGCCCAGGTACAGGAG
+
BBBBBB@BBBBCBB>998;?@BA@A@
@31DVS:00262:00757
ACGCTCGACATGCCCAGTACC
+
9=>>>CB999?9991880/,*
@31DVS:00263:00751
ACCTCGACATGCCCAGGTACAGGAGACTG
+
BB@ECBCCBBBBB>@B?CBAA@>???A@@
@31DVS:00263:00761
TAGTATCAGCCTCGCCATGACGAAGGTATTCC
+
@?AFCC?@@D@CBAA?CDDGBBB@C?BBA>A?
@31DVS:00264:00791
TGATACGTCTCCTCTTAGCTACTCA
+
4444444491/,///,////44444
@31DVS:00265:00754
ACGCTCGACATGCCAGGTACAGG
+
@=@AB999?=9996884819//,
@31DVS:00265:00768
ACGCTCGACATGCCAGGTACAGG
+
@@@HH:;;@1111,11,0/@995
@31DVS:00266:00786
TACTGAGCTACCA
+
/11//68////7,
@31DVS:00267:00755
ACGCTCGACATGCCCAGGTACAGGA
+
;<;ABBBB@>>8881885879<BBA
@31DVS:00267:00768
ACGAGTGCGTTCCCATGTCGT
+
@C@AAHC;;;2//+10.--,,
@31DVS:00268:00765
ACGCTCGACATGCCCAGGTACAGGAG
+
:>NCCCCECB@8==978587@AA?A@
@31DVS:00269:00783
ACGCTCGACATGCCCAGGTACAGGAG
+
@AB@BCC;99@99918?;>799><99
@31DVS:00270:00773
ACGCTCGACATGCCCAGGTACAGGAG
+
BB?@@AACBBBBBB>998:CBBB@BA
@31DVS:00271:00789
AGCACTGTAGCTGTCACTAGTTACTTGT
+
44499@@@BBBBB<<<CCBBA>;<9>99
@31DVS:00272:00755
ACGCTCGACATGCCCAGTACAGGA
+
BBBABABA@=>111-000:<:;:;
@31DVS:00273:00784
ACGCTCGACATGCCAGTAG
+
949944444844893,,,,
@31DVS:00276:00768
AGCACTGTAGCTGTCACTAGTT
+
99>94448;111,,,,,8//37
@31DVS:00278:00795
ACGAGTGCGTCCTCCATGTC
+
4<9<=;1////,/6,44448
@31DVS:00281:00789
TAGTATCAGCCTCGCCATGACGAAGGTATTCC
+
994494443929944294@@999592343131
@31DVS:00282:00760
ACGCTCGACATGCCCAGTACCAGG
+
99944999:88111+..,,,*/67
@31DVS:00283:00762
TACTGAGCTACCACACACAGA
+
;<9449>44442444////..
@31DVS:00283:00768
ACGCTCGACATGCCAGTACAGG
+
9;:CC@A@@<;11,01079998
@31DVS:00283:00788
ACGCTCGACATGCCCAGGTAGAGGAG
+
?BBBCBBBB@@BBC@>>=?????=:8
@31DVS:00285:00752
ACGCTCGACATGCCCAGGTACAGGAG
+
BBCCCAAAB8999908848=ABA<<<
@31DVS:00286:00759
ACGCTCGACATGCCCAGGTACAGGAG
+
BBBBCCBBB=8///,00,1;@CCDCB
@31DVS:00288:00755
ACGCTCGACATGCCCAGGTACAGGAG
+
BBBBEAABBBA=9963348=@@@=@>
@31DVS:00288:00768
ACGCTCGACATGCCAGGTACA
+
>@@@@@@>B9911-11,-,,/
@31DVS:00288:00794
ATATCGCGAGGTATGGAAGCACTCT
+
=:;9>><<11-//..,.,.311163
@31DVS:00289:00765
ACGCTCGACATGCCCAGGTACAGGAG
+
BBBBBBB@@@@BCC@@A?@:@=A?@@
@31DVS:00290:00789
ACGCTCGACATGCCCAGGTACAGGA
+
BBBBC:::>=>///,00,1019AB@
@31DVS:00291:00779
TGATACGTCTCCTTCC
+
/44494444992/,/,
@31DVS:00292:00752
ACGCTCGTCATGCCAGTAGCAGGA
+
499;99@C@A>11-110...1671
@31DVS:00292:00791
ACGCTCGACATGCCCAGGTACAGGAG
+
94>9<<AA@BC:9908858?AGC@A@
@31DVS:00293:00755
ACGCTCGACATGCCAGTACA
+
9>999991>1///,..374/
@31DVS:00293:00795
ACGCTCGGACATGCCCAGGTACAGGAG
+
ABBBBBC?CCDB?==:776:BBBDAAA
@31DVS:00295:00789
ACGAGTGCGTTCCCCATGTCGTAGGTATC
+
BCAABBCBCB?BCC:A9973877747?><
@31DVS:00296:00751
ACGAGTGCTCCCCATGTCGTAGGTACTC
+
?@?A=A==8999/9@@<11111-0;;;;
@31DVS:00297:00751
ACGCTCGACATGCCAGTACAGG
+
9<<BBBCB@<91;:00,,,/6,
@31DVS:00297:00762
AGCACTGTAGCTGTCACTAGTTACTTGT
+
AAEEFABCCCCBABBDDCCBA?BCC@EB
@31DVS:00299:00769
ACGAGTGCGTTCCCCATGTCGTAGGTACTC
+
BCBBBACAA@@ACB8B;;;??B?>==7777
@31DVS:00250:00819
ACGAGTGCGTCCTCT
+
=9<=B>111--+***
@31DVS:00251:00802
ACGCTCGACATGCCCAGGTACAGGAG
+
@CCBCB@CBBBBBB=@A>@@BCC@CC
@31DVS:00252:00849
ACGCTCGACATGCCAGTACAGGA
+
DC?>>>@===>11,110/19=8:
@31DVS:00253:00817
ACGCTCGACATGCCCAGGTACAGGA
+
9<B@A@CCB==48808848799@?@
@31DVS:00254:00821
ACGAGTGCGTTCCCCATGTCGTAGGTACTC
+
BCCBBBBB:;5444/9>>>>?=77477777
@31DVS:00255:00805
ACGCTCGACATGCCCAGGTACAGGAG
+
BBB?=@BCA;>444088587@9969>
@31DVS:00255:00842
ACGCTCGACATGCCAGGTACAGAG
+
944444944////,..,.,8////
@31DVS:00256:00813
ACGAGTGCGTCCTCCATGTC
+
ACB><<1////566,4444/
@31DVS:00257:00842
ACGAGTGCGTTCCCACT
+
9@@@A@@@11--8+,,*
@31DVS:00259:00807
ACGAGTGCGTTCCCCATGTCGTAG
+
BCB@@ACCB;6444/9881007,,
@31DVS:00259:00843
ATCAGACACGGACACAGCAGAACACAC
+
93=9:====986:11///677993116
@31DVS:00262:00818
ACGCTCGACATGCCCAGGTACAGGAG
+
BBBBBBBCCBA=8897348=@??=>>
@31DVS:00262:00831
ACGCTCGACATGCCAGTACA
+
949@@>>A?991<:010771
@31DVS:00262:00842
ACGCTCGACATGCCCAGTACAGGAG
+
BBBBBCC@998///-100/:?>;;<
@31DVS:00263:00833
ACGCTCGACATGCCCAGGTACAGGA
+
ACBBCCBAA?>===<??;?CBBB@A
@31DVS:00264:00814
CTACTATGCGCTCCACATGTCTAAGG
+
*******,:494=<<@>BA@@8810,
@31DVS:00264:00821
ACGCTCGACATGCCAGTACA
+
BB<<=>B>;111;,003144
@31DVS:00265:00848
ACGAGTGCGTCCTCC
+
9<9@9994/22***)
@31DVS:00268:00806
TAGTATCAGCCTC
+
49444444./,,,
@31DVS:00270:00807
TACTGAGCTACACACACAGAAAGATTGT
+
B>AACAAABGGCB<<99?888070,+,,
@31DVS:00271:00818
ACGCTCGACATGCCCAGGTACAGGAG
+
BA@ABBACCBB=8853348<??@=@@
@31DVS:00272:00817
ACGCTCGACATGCCCAGGTACAGGAG
+
>BBBBBBBCDBA@@><><@<AACCAA
@31DVS:00272:00824
ACGCTCGACATGCCCAGGTACAGGA
+
BBC@A>B;A49111,01,.31492/
@31DVS:00273:00819
ACGCTCGACATGCCCAGGTACAGGA
+
<CCDDCDA=9=/11-00,1;?DCAC
@31DVS:00273:00831
ACGCTCGACATGCCAGTACAGGAG
+
999444944//,,*,,,,/442//
@31DVS:00275:00808
ACGCTCGACATGCCAGTAC
+
;9;@A999B99--+--***
@31DVS:00275:00846
ATATCGCGAGGGTATGGAAGACTCTATA
+
;B<<<EAAADD<A;;;6:<?66/.----
@31DVS:00276:00812
ATCAGACACGGACACAGCAGAACACA
+
BCBCCB?9<;=@ABBA@@<::>A???
@31DVS:00276:00838
AGCACTGTAGCTGTCATTAGTTACTTGT
+
99>;>=ABAAACAAAEE@BBBA???9;;
@31DVS:00276:00840
ACGCTCGACATGCCCAGGTACAGG
+
?C<<<BGB@>>9991884001/77
@31DVS:00277:00813
ATCAGACACGGACACAGCAGAACACAC
+
BBBCBBBBBB<@BBBAAAB@@>@B???
@31DVS:00278:00812
AGCACTGTAGCTGTCACTAGTTACTTGT
+
<=BCCCCB@AAGCCBECC@@@@BBB@CC
@31DVS:00278:00838
TGATACGTCTCCTTCCTTAGTTACTTCA
+
@ACB@AACDCC@C@C@B@AAA?;9969A
@31DVS:00279:00809
ACGCTCGACATGCCAGGTACAGGA
+
BBBDC<<<@948;233131446,,
@31DVS:00280:00833
ATATCGCGAGGGTATGGAAGACTCTATA
+
9>:<9@AB99909>?AAC@D=<8?;803
@31DVS:00284:00840
ACGCTCGACATGCCCAGGTACAGGAG
+
ACCAA?@@B@B@@@<::7:BBAB?A@
@31DVS:00288:00847
TCTCTATGCGCTCCACATGTCTAAGG
+
4499@BB????992;?:::9989594
@31DVS:00290:00844
ACGCTCGACATGCCCGTAGCCAGGA
+
ABBCCBCCB>?@CB610...4444,
@31DVS:00293:00830
ACGCTCGACATGCCAGGTACAGGAG
+
DABBBBB?;;<--+--+-,/4989:
@31DVS:00293:00838
TGATACGTCTCCTTCCTTAGTTATCTTCA
+
>A@99:49?@AAC=@=@?--,2-,**0((
@31DVS:00293:00846
ACGAGTGCGTTCCCATGTCGTAGA
+
ACBBBDA9:9244-9837331...
@31DVS:00296:00831
ACGCTCGACATGCCCAGGTACAGGAG
+
@AACCCDDC@B===98858>@AB?AA
@31DVS:00297:00847
ACGCTCGACATGCCCAGGTACAGGAG
+
CBB@@@CCB?A==9<7:6:?AAHBCB
@31DVS:00298:00803
TACTGAGCTACACACACAGAAAGATT
+
499999@98:=;499@99788/11.,
@31DVS:00251:00880
TATACGTCTCTCTACAT
+
A>9944941///.////
@31DVS:00252:00875
ACGCTCGACATGCCCAGGTACAGGAG
+
BBBBCCBCCBB>==:3748@BBB?<<
@31DVS:00254:00868
ACGCTCGACATGCCAGGTACAG
+
99>@=A?;=1111-00,.39::
@31DVS:00255:00881
ACGCTCGACATGCCAGGTACAGGAG
+
DBBBCCCC@1111,00,..99C@>?
@31DVS:00255:00893
ACGCTCGACATGCCCAGGTACAGGAG
+
BCBBBBBBCCABBB<998:ACCC@CE
@31DVS:00255:00897
ACGCTCGACATGCCAGGTACA
+
99994944994//5..,..//
@31DVS:00256:00866
ACGCTCGACATGCCAGGTACAGGA
+
AB@?BAB??;;--+--+-7:BB?B
@31DVS:00256:00889
ACGCTCGACATGCCCAGGTACAGGAG
+
CCBCC@@@@@B;;<800,1:<??>??
@31DVS:00257:00853
ACGCTCGACATGC
+
1////77444444
@31DVS:00258:00866
ACGCTCGACATGCCAGCATACAGGA
+
/9>8=@@;;1//6,,,......551
@31DVS:00258:00895
ACGCTCGACATGCCCAGGTACAGGAG
+
ABBBBBBCCBBA==:775:?BBB@AA
@31DVS:00258:00899
ACGCTCGACATGCCCAGGTACAGGAG
+
ABBBBBACC=?44403348>BCC@CC
@31DVS:00259:00864
ACGCTCGACATGCCCAGGTACAGGAG
+
BBAABDBCDBBA==:775:ABCC@CB
@31DVS:00259:00884
ACGCTCGACATGCCAGGTACAGGA
+
BCABCCCCA;;--+--+-7<9951
@31DVS:00259:00893
ACGAGTGCGTTCCCCATGTCGTAGTA
+
@ACBBCB;;;2444/97337771116
@31DVS:00261:00895
ACGCTCGACATGCCAGGTCACCA
+
99;;<?>A@<9178--*,,,,*,
@31DVS:00262:00871
ACGCTCGACATGCCCAGGTACAGGA
+
DCBABBB;99>99918868BBBGCD
@31DVS:00262:00883
ACGCTCGACATGCCAGTACAGG
+
@BBBC?B<<<4186.0/3,//7
@31DVS:00263:00860
ACGCTCGACATGCCCAGGTACAGGAG
+
;CCCCBCCBBB=889734:?ABD@BB
@31DVS:00263:00861
ACGCTCGACATGCCCAGGTACAGGAG
+
@@AACBBBA??BBC@988:?@@CBAA
@31DVS:00263:00878
ACGCTCAACATGCCAGTACAGA
+
<99999969998?<994331.,
@31DVS:00263:00884
ACGCTCGACATGCCAGTAGCCAGG
+
;<<;BCCBC<91;:000/..,.02
@31DVS:00264:00850
ACGCTCGACATGCCAGGTACAG
+
899>@?@AB@@>><8843.///
@31DVS:00264:00863
TAGTATCAGCCTCGCCATGACGACC
+
9?99B;9;<@<9;49??=AA@=8@;
@31DVS:00265:00895
ACGCTCGACATGCCAGGTAC
+
49;<;@A?<11-,*,,*../
@31DVS:00266:00866
ACGCTCGACATGCCAGTACAG
+
@B@@AAAA@<99958831449
@31DVS:00268:00855
TACTGAGCTACACACACAGAAAGATTGGT
+
BB@AA@A;:1116/448:333,16433,.
@31DVS:00268:00872
ACGCTCGACATGCCCAGTACAGGA
+
@@=@@>99999944-33314992/
@31DVS:00270:00863
ACGCTCGACATGCCAGTACAG
+
@A@CCABB@11--+---,1?>
@31DVS:00270:00868
AACGCTCGACATGCCCAGGTACAGGA
+
424999994494==?9<?=00///,,
@31DVS:00270:00899
ACGCTCGACATGCCCAGGTACAGGAG
+
ABBBBBBCBBBBBB>9959<ABC@BC
@31DVS:00271:00867
ACGCTCGACATGCCCAGGTACAGGAG
+
?ABBCBD?;::44408868?BCCAAA
@31DVS:00271:00899
ACGCTCGACATGCCCAGGTACAGGAG
+
AEBBC?@?=9944407748=AAC@BB
@31DVS:00272:00852
ACGAGTGCGTTCCCCATGTCGTAGTATC
+
?BBBBBCBA>2444/4333331111166
@31DVS:00274:00883
ACGCTCGACACTGACCAGGTCAGA
+
/////44;944444494.,.0,,,
@31DVS:00274:00885
ACGAGTGCGTTCCCCATGTCGTA
+
BCBBBACB@;2444/9880::7*
@31DVS:00277:00884
ACGCTCGACATGCCCAGGTACAGGAG
+
BA@BBCCCB??94407748@BCB?@@
@31DVS:00278:00859
ACGTTCGACATGCCCAGGTACAGGAG
+
BBBB@B>?ABECBD@AA?AB@@@=A@
@31DVS:00279:00855
ACGCTCGACATGCCCAGGTACAGGAG
+
BCBBBAAAD@@?BB;998:BBCCCCD
@31DVS:00279:00856
CGTGTCTCTAGGCACAGGATTTTGTGA
+
ADGBBA?:;9>=?>>9969>>>49997
@31DVS:00280:00892
ATCAGACACGGACACAGCAGAACACAC
+
BA??@A@BCC@DCCCBBBB@>=@@AB:
@31DVS:00281:00881
ACGCTCGACATGCCAGGTACAG
+
BA@AAAB999911-01,0/1/2
@31DVS:00282:00863
ACGAGTGCGTTCCCCATGTCGTAGTACTC
+
BB9<<AAAICACCC8A;;000000....3
@31DVS:00284:00888
GACTGAGCTACACACACAGAAAGATTGGT
+
=@@ABCD@@@@?ABBBBBBBB>BAB>9=?
@31DVS:00285:00856
ACGCTCGACATGCCCAGGTACAGGAG
+
;CCCCBAA@@@BBC>??>>=AACABB
@31DVS:00287:00869
ACGCTCGACATGCCCAGGTACAGGAG
+
BDBBBAAAB?@?BB<796:AAAA?@@
@31DVS:00288:00857
ACGCTCGACATGCCAGGTACAGGA
+
9<;BBCBA?9911-00,./14872
@31DVS:00288:00888
ACGCTCGACATGCCCAGGTACAGGAG
+
ABBBCAAA=488>>98858>BAA?>>
@31DVS:00288:00894
AGCACTGTAGCTGTCACTAGTTACTTG
+
9@>A>AAC<;9?@>:B:<;?99=4969
@31DVS:00290:00866
ACGAGTGTGTCGTCCCATGTCT
+
=@ABA@9/////...+/99994
@31DVS:00291:00889
ACGCTCGACATGCCCAGGTACAGGAG
+
ABBBBBBBD@@?@A>@<=@BBBB@BB
@31DVS:00293:00879
ACGCTCGACATGCCAGGTACAGGA
+
BBBBCCC?;76/1,10,0/94;89
@31DVS:00294:00866
ACGCTCGACATGCCCAGGTACAGGAG
+
BBBCCCDCB=?9440774:BBAB>@@
@31DVS:00294:00882
ATCAGACACGGACACAGCAGACACA
+
>9;;11/8/4244449@99333916
@31DVS:00295:00862
TCTACTATGTCGCTCCACATGTCTAAGG
+
/////,//../88881::?>>9988106
@31DVS:00295:00871
ACGAGTGCGTTCCCATGTCGTAGTA
+
//;?>AABBCBKE>;0.....1111
@31DVS:00297:00851
ACGCTCGACATGCCAGTACAGGA
+
?A@BAA@?@::--+--,,8??=B
@31DVS:00297:00892
ACGCTCGACATGCCCAGGTACAGGG
+
???CCED@@=:///,00,1>?9991
@31DVS:00297:00893
ACGCTCGACATGCCAGTACAG
+
449?494944444773..//,
@31DVS:00251:00909
TAGTATCAGCCTTCCGCCTATGACGAAGGTATTCC
+
////////.0*,*,*,,*,/;;;94968;;7;@B8
@31DVS:00251:00912
ACGAGTGCGTTCCCCATGTCGTAGGTACTC
+
BCBBBBBDCC@CCC9CA@@CCCBC@C::;A
@31DVS:00252:00918
TGATAACGTCCTCCTTCCTTAGTTATCT
+
6//492944424986::620***)***,
@31DVS:00252:00928
ACGCTCGACATGCCAGGTACAGGAG
+
@@@@CBBCD<111,..,.344424;
@31DVS:00253:00916
ACGCTCGACATGCCCAGGTACAGGA
+
CC@?@@B@@=>99918858=@@@<@
@31DVS:00255:00912
ACGAGTGCGTTCCCCATGTCT
+
>@BCCCB@@>6111+1-,,,,
@31DVS:00256:00912
ACGCTCGACATGCCCAGGTACAGGA
+
BBBBC9;:@9>98808858>BBC?A
@31DVS:00256:00938
ACGCTCGACATGCCAGGTACAG
+
@@BCCDBA98911-01,0//4;
@31DVS:00259:00902
ACGATGCGTTCCCATGTCG
+
BBB9;9?99511-1//,,,
@31DVS:00259:00911
ACGCTCGACATGCCCAGGTACAGGAG
+
ACABBBBCCDBA=?:775:?@@B?@@
@31DVS:00259:00916
ACGCTCGACATGCCAGTCAC
+
89999999=9;;=:90...,
@31DVS:00260:00904
TACTGACGCTACAC
+
4/1//////44944
@31DVS:00260:00914
ACGCTCGACATGCCCAGGTACAGGAG
+
BBBBBABBB>>89963348<ABC>A@
@31DVS:00260:00939
ACGCTCGACATGCCAGGTACAGG
+
CCABCBA??11--+--***,/87
@31DVS:00261:00920
TCTCTATGCGCTCCACATGTCTAGGT
+
/////44;A@@AC=AABCCBBB@?=@
@31DVS:00262:00918
TAGTATCAGCCTCCCCATGACGAAGGTATTCC
+
BBCGBBBBAB>ADCC9CCBABBC@C@@99696
@31DVS:00262:00943
ACGCTCGACATGCCCAGGTACAGGAG
+
BBBBBBCCB@@==897748ABBCBAA
@31DVS:00263:00927
TAGTATCAGCCTCGCCATGACGAAGGTATTCC
+
9<:4@AACCCACDAA@===BA@@69678799:
@31DVS:00264:00908
ATCAGACACGGACACAGCAGAACACAC
+
?BBBBCBBAA?BFBBAAABCB@AC@@B
@31DVS:00265:00900
ACGCTCGACATGCCCAGGTACAGGAG
+
BE@BBBBCCCB>=853317?BCB@BB
@31DVS:00265:00930
ATCAGACACGGACACAGCAGAACACAC
+
4<@>AABAA@=ACBBAB<111910//.
@31DVS:00265:00947
ACGCTCGACATGACCAGTAC
+
AD8;<>@<>11-,,*,,,,,
@31DVS:00268:00909
ACGCTCGACATGCCCAGGTACAGGAG
+
BA?BBBCCA=?44408748>AEG?BB
@31DVS:00268:00928
ACGCTCGACATGCCCAGGTACAGGAG
+
BC@@@>=111=199-33131444244
@31DVS:00268:00930
ACGCTCGACATGCCCAGGTACAGGAG
+
>ECCC@@@B>@8889734;@BBEABB
@31DVS:00269:00922
ACGCTCGACATGCCCAGGTACAGGAG
+
@@@@BBBCCBB?==6374:?BBB?@@
@31DVS:00269:00924
ACGCTCGACATGCCAGGTACA
+
BCBBCBB@9/111,00,-,//
@31DVS:00270:00915
ACGCTCGACATGCCAGGTACC
+
=A<<;BA>><911:00,,,,*
@31DVS:00270:00937
TAGTATCAGCTCGCCATGACG
+
9944/686./////,4/16::
@31DVS:00271:00947
ACGCTCGACATGCCAGGTACAGGA
+
AB@@ACCBB9911-01,00/4989
@31DVS:00273:00921
ACGCTCGAACATGC
+
49@91,,,*****,
@31DVS:00273:00929
ACGCTCGACATGCCAGTAGCAGG
+
9;;@=@BBB11--+--**,,..4
@31DVS:00274:00906
ACGCTCGACATGCCCAGGTACAGGAG
+
BBBA;9<A@99111-10,0/14:?A@
@31DVS:00274:00943
ACGCTCGACATGCCCAGGTACAGGAG
+
94489>==@>9999088477//,0**
@31DVS:00275:00901
AGCACTGTAGCTGTCACTAGTTACTTGT
+
==KICBA@ABBCAAABBBBBB@ABB@CC
@31DVS:00276:00925
ACGCTCGACATGCCCAGGTACAGGAG
+
BCBBBAAACBBBBB;795:ABBC@BB
@31DVS:00276:00946
ACGCTCGACATGACCAGG
+
9;<CCCGCB<4-,,*,*)
@31DVS:00277:00910
ACGAGTGCGTTCCCCATGTCGTAGGTACTC
+
<CCCCCAABA@ACC:C@@@A??<==@:::A
@31DVS:00277:00928
ACGCTCGACATGCCCAGGTACAGGAG
+
==9;;>>>@?>111-01,0/;;;=@@
@31DVS:00277:00942
ACGCTCGACATGCCCAGGTACAGGAG
+
?ADGCCBAA98///,00,1:=A@@AA
@31DVS:00277:00946
TACTGAGCTACACACACAGAAG
+
4994444444444494443311
@31DVS:00278:00923
ACGAGTGCGTTCCCACTGTCG
+
;BB@=A@?::,--+-,,,,..
@31DVS:00278:00940
ACGAGTCGTTCCCCATGTCGTAGTAGTC
+
===:<<ABB=A@@6?981:6:.....,,
@31DVS:00278:00947
ACGAGTGCGTTCCCCATGTCGTAGGTACTC
+
ACBBB=CCDF?BBB7?7::@@?7957777>
@31DVS:00279:00930
ACGCTCGACATGCCCAGGTACAGGAG
+
?@B@AAAAAAABBB@998:9;;C@@@
@31DVS:00279:00939
ACGCTCGACATGCCAGGT
+
89;?A@@9999--+--*,
@31DVS:00279:00947
AGCACTGTAGCTGTCACTAGTTACTTGT
+
=<CDCBBBBBBCBBBBBBBBB@CCD>@A
@31DVS:00281:00920
ACGCTCGACATGCCCAGGTACAGGA
+
AB??@@CB@?>111-01,0/>@@<;
@31DVS:00282:00929
ACGCTCGACATGCCCAGGTACAGG
+
>@BABABA@9999908>;81496,
@31DVS:00283:00936
TACTGAGCTACAAACACAAAAGATTGTGC
+
C;@BCCBA>>999094////*///,..44
@31DVS:00283:00942
ACGCTCGACATGCCCAGGTACAGGAG
+
==9;?CCCHHC:8808748799@<@?
@31DVS:00284:00910
ATATCGCGAGGGTATGGAAGACTCTAT
+
>@?CBBBECDE>C:::>@;>?====88
@31DVS:00284:00915
ACGCTCGACATGCCCAGGTACAGGAG
+
BBBBBBBCCBABA?<<<<@BCCEDCB
@31DVS:00285:00938
ACGCTCGACATGCCAGTACAG
+
BBBBBBA:9/1--+--,,/44
@31DVS:00286:00922
ACGAGTGCGTTCCCCATGTCGTAGTA
+
=AACA;99995999,433...5....
@31DVS:00286:00942
ACGCTCGACATGCCAGTACAGG
+
8999999991///,...39442
@31DVS:00288:00937
ACGCTCGACATGCCCAGGTACAGGAG
+
BBBBBBFCB??=889334::CFDBCC
@31DVS:00289:00910
TACTGAGCTACGACACAGATTGAAGATGG
+
///////;8444=99>?84313311300)
@31DVS:00289:00913
AGCACTGTAGCTGTCACTAGTTACTTGT
+
4:@=ACBBDACABA>211=;;6AAA>A@
@31DVS:00289:00925
ACGAGTGCGTTCCCCATGTCGTAGGTACTC
+
<ACCBCCBEC@CDCBC@@@ABA@C@A;;:C
@31DVS:00289:00926
ACGAGTGCGTTCCCCATGTCGTAGGTA
+
?@?9;=CBCB5888/9880==<00,..
@31DVS:00290:00902
ACGAGTGCGTCCTCC
+
6>911/1////7,,*
@31DVS:00290:00922
TAGTATCAGCCTCGCCATGACGAAGGTATTCC
+
CCCEECC<;<=AACCABBBCCCC@CAECB?B?
@31DVS:00291:00916
ACGAGTGCGTTCCCCATGTCGTAGGTACTC
+
BCB::;ECCB=@@@6@3::?@;//,0000:
@31DVS:00293:00938
ACGCTCGACATGCCCAGGTACAGGAG
+
BAAACCCCC@@99918858>BADCAA
@31DVS:00294:00907
ACGCTCGACATGCCCAGGTACAGGAG
+
=BBBCAABCBB===:776:CCBG@AA
@31DVS:00294:00941
ATCAGACACGGACACAGCAGAACACAC
+
BB9<=CBCCCACCBA?A@=>><@>><=
@31DVS:00295:00905
ACGCTCGACATGCCAGGTACAGGA
+
BBBCCBA@@999958847144;:;
@31DVS:00295:00933
ACGCTCGACATGCCCAGGTACAG
+
BBBBBABA>:81//-00,0/;:B
@31DVS:00296:00903
CGTGTCTCTAGGCACAGGATTTTGTGTAG
+
CDEBCCBBBBA@C@AACECCCC9@@@>>>
@31DVS:00297:00917
ACGCTCGACATGCCAGG
+
?AB;;99<<-,-,*,*)
@31DVS:00298:00919
ACGAGTGCGTCCTCCA
+
44//0,,,,,2*//,4
@31DVS:00298:00925
ACGCTCGACATGCCCAGGTACAGGAG
+
<CBCBBBBBB?ABB@BB@B@BCC@BB
@31DVS:00298:00927
ACGCTCGAATGCCAG
+
>@:8999969-=+))
@31DVS:00298:00928
ACGCTCGACATGCCCAGGTACAGG
+
BBB??@A??89111-11,.76677
@31DVS:00299:00927
ACGCTCACATGCCCAGGTACAGGAG
+
ADBBCBBBBBBBBA??=AABAC@??
@31DVS:00250:00983
ATATCGCGAGGGTATGGAAGACTCTAT
+
A??@=@?@>@@<@@?A<@<??==>;4/
@31DVS:00251:00955
ACGAGTGCGTTCCCATGTCGTAG
+
DCBBBB@;992480973.443..
@31DVS:00251:00989
TACTGAGCTACACACACAGAAAGATTGGT
+
BCCA@ACCCCCCC;;;?988A<?<??C@?
@31DVS:00252:00965
ACGCTCGACATGCCCAGGTACAGG
+
@@=89999944///+..,..7442
@31DVS:00256:00964
ACGAGTGCGTCCTCCATGCT
+
1//87/;=BBB=@92/*(((
@31DVS:00257:00970
TCTCTATGCGCTCCACATGTCTAAGGT
+
44444887?989@=>@BCCC@=:,1,/
@31DVS:00258:00965
ACGCTCGACATGCCAGTACC
+
=@@@@>>?@9911:00../,
@31DVS:00258:00968
ACGCTCGACATGCCCAGGTACAGGAG
+
A99;<BBACBB@AA<8:6:?AAC@BB
@31DVS:00262:00959
ACGCTCGACATGCCCAGGTACAGGAG
+
BCABCCDA99944408858>ACB@BA
@31DVS:00263:00964
ACGAGTGCGTTCCCCATGTCGTAGGTACTC
+
BCBAAADDBB=>996=388>>>77477776
@31DVS:00264:00955
TCTCTATGCGCTCACATGTC
+
//8819<BAA@A@>>@>944
@31DVS:00264:00999
TCTCTATGCGCTCCACATGTCTAAGGT
+
9?BBBCCB=<<BA>@99999946,/,/
@31DVS:00266:00992
ACGCTCGACATGCCCAGGTACAGGAG
+
A@?BBBBCA>>ABB???=@@CCD@CB
@31DVS:00268:00956
ACGCTCGACATGCCAGTACAGGAG
+
<AAAA@A@@>@11-00.3699999
@31DVS:00268:00986
ACGCTCGACATGCCAGT
+
@@@CC991<1-),(((*
@31DVS:00268:00996
ATATCGCGAGGGTATGGAAGACTCTAT
+
A@@@@@CE@@@<@@?A<?=?=<=?883
@31DVS:00278:00964
ACGCTCGACATGCCCAGTACAGGA
+
BCBBCAA:449111-01.584424
@31DVS:00278:00965
CGTGTCTCTAGGCACAGGATTTTGTGTAG
+
=DDCCBBBCCC@C@;99@9999/9>9./6
@31DVS:00278:00971
ACGAGTGCGTTCCCCATGTCGTAGGTACTC
+
AABBDC@@ACA>>>9>0101007736966?
@31DVS:00278:00985
TAGTATCAGCCTCGCCATGACGAAGGTATTCC
+
CCCCD@@@AB>BBBB@DDCNFBCCC@B@@=@@
@31DVS:00278:00996
ACGAGTGCGTTCCCCATGTCGTAGGTACTC
+
=BBBB@CCA;2444/9888???7747777<
@31DVS:00279:00968
ACGCTCGACATGCCCAGGTACAGGAG
+
BBABBCCCCA@>==<7748<???=@?
@31DVS:00279:00983
ACGAGTGCGTTCCCCATGTCG
+
@AAAAAC@;;2///+10.,0,
@31DVS:00280:00950
ACGCTCGACATGCCCAGGTACAGGAG
+
CBBBCCBBA;?/11-00,0<=>><>>
@31DVS:00280:00957
ACGAGTGTGTCTCCTA
+
94/622-,,,,,.3.4
@31DVS:00282:00959
ACGCTCGACATGCCCAGGTACAGGAG
+
9A@899??999>@@<B@=@CCDGCCC
@31DVS:00282:00966
ACGCTCGACATGCCAGTACAGGA
+
=9;;A;<<BB>;;:11-,,/650
@31DVS:00285:00992
ATATCGCGAGGGTATGGAAGACTCTATA
+
BA?A@BBB@@@:AA??=@AB>9?61---
@31DVS:00287:00957
ACGAGTGCGTTCCCCATGTCGTAGGTACTC
+
BBBBCCC@AB5888,9888?>>7747777=
@31DVS:00289:00972
ACGCTCGACATGCCCAGGTACAGGAG
+
BCBA@@BCBB?BBC@88::CCCDBAA
@31DVS:00290:00957
ACGAGTGCGTTCCCCATGTCGTAGTAT
+
CCB??ACB;;2444,9888><;66772
@31DVS:00290:00982
ACGCTCGACATGCCCAGGTACAGGAG
+
99;99999999111-00,07<@@?;9
@31DVS:00292:00957
ACGCTCGACATGCCCAGGTACAGGAG
+
DCBBBBCCCBAB@@98848799?<>>
@31DVS:00292:00988
ACGCTCGACATGCCCAGTACAGGA
+
@<<<BAC<<11111,00369><;1
@31DVS:00292:00995
ACGCTCGACATGCCCAGGTACAGGAG
+
BEBAAABCBCACBB@@?@@CCCC@BB
@31DVS:00293:00994
TGATACGTCTCCTTCCTTAGTTACTTCA
+
AAA@CEC::<C@C@C@D>>AAACAA?@A
@31DVS:00294:00952
ACGCTCGACATGCCCAGGTACAGGAG
+
BCBBAAACA@?BBB>998:?@@CA@@
@31DVS:00296:00951
ACGAGTGCGTCCTCCATGTC
+
499<;:-,,,,***),/766
@31DVS:00296:00985
AGCACTGTAGCTGTCACTAGTTACTTGT
+
99@@@>>>>949@>?CBBBBA>ABC;<<
@31DVS:00296:00987
ATCAGACACGGACACAGCAGAACTC
+
B:;9A@99988=?ABBCCCCC9<<@
@31DVS:00297:00974
ATATCGCGAGGGTATGGAAGACTCTATA
+
CB???DCDCCC?C@@@@B@CCCDC===?
@31DVS:00298:00976
TACTGAGACTACACACA
+
99BB>984/7////*2,
@31DVS:00299:00973
ACGAGTGCGTTCCCCATGTCGTAGGTACTC
+
@A>@ABCCDC@ECC8B@@@BCABC@C<;<B
@31DVS:00299:00975
ACGCTCGACATGCCCAGGTACAGGAG
+
94999?@999>>>>988587@?@=@A
@31DVS:00250:01035
ATATCGCGAGGGTATGGAAGACTCATATAG
+
CA;;9@99999-443317776666000034
@31DVS:00250:01047
ACGCTCGACATGCCCAGGTACAGGAG
+
CCBBBBBBBCBCBB=>><@=AAD@BB
@31DVS:00252:01013
TACTGAGCTACCACACACAGAAGAT
+
49;44;@4444944444443311..
@31DVS:00254:01033
ACGAGTGCGTTCCCCATGTCGTAGGTACTC
+
BA??BBCCCC@CBB8A????AA@B@CCA@@
@31DVS:00255:01027
ACGAGTGCGTTCCCCATGTCGTAGGTACTC
+
BBA@ABCBCB?ACC>C@@@@AA??;?:::@
@31DVS:00256:01005
ACGCTCGACATGCCCAGGTACAGGAG
+
ABBBB9<;?>>88808858=@9969A
@31DVS:00257:01036
AGCACTGTAGCTGTCACTAGTTACTTGT
+
<>CEGBBBBBBDBBBDCDBA?>BCF@B?
@31DVS:00257:01042
TCTCTATGCGCTCCACATGTCTAAGGT
+
///////3;44445499BBA>>>6949
@31DVS:00257:01043
ACGCTCGACATGCCCAGGTACAGGAG
+
CCBBBB=><A@99908847?>?A?@@
@31DVS:00258:01028
ACGCTCGACATGCCCAGGTACAGGAG
+
?CBBBBBBCA@BBB@88::?ACDDA@
@31DVS:00259:01013
CGTGTCTCTAGGCACAGGATTTTGTGTAG
+
BDBDCBB>@?@=@CCDCACGED:<=<BBB
@31DVS:00259:01032
ACGCTCGACATGCCCAGGTACAGGAG
+
9<BBAAEC999999188477994:94
@31DVS:00259:01037
TAGTATCAGCCTCGCCATGACGAAGGTATTCC
+
494:@89;>@=@A==@C;::B9969@BA@<A6
@31DVS:00261:01022
ACGCTCGACATGCCCAGGTACAGGAG
+
ACBBBBBBBBBBBB>?>=?@BBC@BB
@31DVS:00263:01027
ACGCTCGACATGACCAGGTACAGG
+
499999>>>944442331..//87
@31DVS:00263:01036
ACGAGTGCGTTCCCCATGTCGTAGGTACTC
+
AAAAAACABA@ABC:B@@>?AA??=@:::@
@31DVS:00263:01042
ACGCTCGACATGCCCAGGTACAGGAG
+
DCBCB@@@CBACCC@@?=@AABB?;;
@31DVS:00264:01039
ACGCTCGACATGCCCAGGTACAGGAG
+
BBBBBCCCCBBCDE@CB?CBBCCACC
@31DVS:00266:01013
TCTCTATGCGCTCACATGTCTAAGG
+
44?=ACDBB==11167;/11//,/,
@31DVS:00266:01023
ACGAGTGCGTTCCCCATGTCGTAGGTACTC
+
BBBBBBBBCA@ACC:B8::BBB?A;?:::7
@31DVS:00267:01012
ACGCTCGACATGCCCAGGTACAGGAG
+
ACBBBBCCBB@=8853348@@AABCB
@31DVS:00268:01001
ACGCTCGACATGCCAGTA
+
@9999999911--+,-,,
@31DVS:00269:01038
ACGCTCGACATGCCCAGGTACAGGAG
+
CCBBECCCC@@@CC?:;7;?@ABBBB
@31DVS:00270:01008
ACGCTCGACATGCCCAGGTACAGGAG
+
BCBBCCBBBBABBC>88::BCEC@EE
@31DVS:00271:01022
ATATCGCGAGGGTATGGAAGACTCTAT
+
DCBBCCCCCDDACBBA@C@CBBBDB:9
@31DVS:00271:01031
ACGCTCGACATGCCCAGGTACAGGAG
+
BBBBBCCCBA?===<7:6:?ACC@CB
@31DVS:00272:01025
ACGAGTGCGTTCCCCATGTCGTAGGTACTC
+
BBBABBFCDC>?==6?7;?>A=77377777
@31DVS:00273:01014
ACGCTCGACATGCCAGTACAG
+
AB<;<ABB@;911,000.148
@31DVS:00274:01018
ATCAGACACGGACACAGCAGAACACAC
+
ABBBBBBBDB@BDCCCCBABB@BB@>>
@31DVS:00274:01038
AGCACTGTAGCTGTCACTAGTTACT
+
,///448>>@99444478//.,,,*
@31DVS:00278:01041
ACGAGTGCGTTCCCCATGTCGTAGGTACTC
+
BAABBBDCCB=>=94=788>877747777>
@31DVS:00279:01041
TACTGAGCTACACACACAGAAAGAGTTGGTGC
+
CBBBCB;;;?@@A999>>47403/..77-..6
@31DVS:00279:01043
TGATACGTCTCCTTCCTTAGTTACTTCA
+
CCDCBA?;<>C>BCC@C@BBBBCFCBCB
@31DVS:00285:01048
ACGCTCGACATGCCCAGGTACAGGAG
+
ABBBB@@=:9>111-10,0/;9=8@@
@31DVS:00286:01027
ACGCTCGACATGCCAGGTACAGGAG
+
BCBBCCCBD1111,10,0099@<99
@31DVS:00287:01046
ACGCTCGACATGCCAGGTACAG
+
<9;@999<?--,,*,,*.1444
@31DVS:00288:01012
ACGCTCGACATGCCCAGGTACAGGAG
+
AA@BBBBCBA>ACC>@?>@BCCCABB
@31DVS:00288:01019
ACGCTCGACATGCCCAGGTACAGGAG
+
@CBBCBBBBBBBBC=998:?>AA?@@
@31DVS:00288:01037
ACGCTCGACATG
+
444499444440
@31DVS:00290:01047
ACGAGTGCGTTCCCCATGTCGTAGGTACTC
+
@CCCB>?ABA@ABC:B889;@=6/,0:00/
@31DVS:00291:01000
ACGCTCGACATGCCCAGGTACAGGAG
+
ABBBCBBBBAABBB@998:BBCCABB
@31DVS:00291:01010
TAGTATCAGCCTGCCATGACGA
+
4944@98474994424/66///
@31DVS:00291:01034
ACGCTCGACATGCCCAGGTACAGGAG
+
ABABCBBA@@@BBC@8889<@AC@@@
@31DVS:00291:01041
ACGAGTGCGTTCCCCATGTCGTAGGT
+
BCBBCCDCA;2444/9>@@ACB::57
@31DVS:00291:01043
ACGAGTGCGTTCCCCATGTCGTAGTACTC
+
@ABCCA@>@>5999-9870007//....3
@31DVS:00292:01041
ACGAGTGCGTTCCCCATGTCGTAGGTACTC
+
ABBABBCBCA@ACC>B8::@@?77477777
@31DVS:00296:01012
ACGCTCGACATGCCCAGGTACAGGAG
+
BCBBB@@=;48111-00,00=9959>
@31DVS:00296:01013
ACGCTCGACATGCCAGTACAGG
+
=A:;=ABB@@>11-110./4/,
@31DVS:00296:01034
ACGCTCGACATGCCCAGGTACAGGAG
+
@@@BCBBBBBBBBC??>=@@CCDBCC
@31DVS:00299:01002
ACGCTCGACATGCCCAGTACAGGAG
+
C@@@CBCB?>>8991888A@<<8<A
@31DVS:00299:01044
TACTGAGCTACACACACAGAAAGATTGGT
+
BCCCBBCDCCBCEDCBBABBD>>:?:?:?
@31DVS:00250:01082
ACGCTCGACATGCCCAGGTACAGGAG
+
?BBBCBBC@@?BBB??@>A=AACABB
@31DVS:00251:01066
ACGAGTGCGTTCCCCATGTCGTAGGTACTC
+
ABBBBBCAA@?@CC:B8::BB?<<:=777=
@31DVS:00251:01071
ACGAGTGCGTTCCCCATGTCGTAGGTACT
+
CEB?@ACBA@5888/9>>7745./,....
@31DVS:00252:01077
ACGCTCGACATGCCCAGGTACAGGAG
+
BBBBBBBCCBBBBB??@<>7;;B?@@
@31DVS:00253:01055
ACGAGTGCGTTCCCCATGTCGTAGGTACTC
+
?BBABBBBBB@BDC:CAAA;;:?AABC@@@
@31DVS:00253:01058
ACGCTCGACATGCCCAGGTACAGGAG
+
BBBBBBBBBBABBB@AA?A@BCC@BB
@31DVS:00255:01078
ACGAGTGCGTTCCCCATGTCGTAGGTACTC
+
BBAABBCCCC@CCC9B;;:AAA@B@C;;:?
@31DVS:00256:01065
ACGCTCGACATGCCCAGGTACAGGAG
+
?BBBBBBCBBABBB=@A>@@CDCAAA
@31DVS:00257:01082
ACGAGTGCGTTCCCCATGTCGTAGGTACTC
+
BBBBBBCBCC@BBB9A>@>ACBAA=?9:7=
@31DVS:00257:01094
ACGCTCGACATGCCCAGGTACAGGAG
+
BBCBA@ACB<;9@@:885;@BBGBCC
@31DVS:00258:01055
ACGAGTGCGTTCCCCATGTCGTAGGTA
+
;@@@@ABBBB=@>>4>880:99/0,.3
@31DVS:00262:01086
ACGAGTGCGTTCCCCATGTCGTAGGTATC
+
BBCBBBCAA;2444/9?>?@>=7737<76
@31DVS:00263:01057
TGATACGTCTCCTTCCTTAGTTACTTCA
+
ACCCCDECC@?=@?B?C@BCB@CBC@CC
@31DVS:00264:01067
ACGCTCGACATGCCCAGGTACAGGAG
+
BCCCCCDCBABBCC?798:ABBC?BB
@31DVS:00264:01095
ATCAGACACGGACACAGCAGAACACAC
+
AACCCDBBBC?AB?AABBB@@>@DCCB
@31DVS:00265:01052
ACGCTCGACATGCCCAGGTACAGGAG
+
ABBBEBBCA??BBC@8888@CDC@AB
@31DVS:00265:01069
ACGCTCGACATGCCCAGGTACAGGAG
+
9@;;;AABA@@9990884001/7778
@31DVS:00266:01077
ACGCTCGACATGCCCAGGTACAGGAG
+
BBABCBBBAAABBB?8888ACCD@AA
@31DVS:00267:01055
ACGCTCGACATGCCCAGGTACAGGAG
+
BBBBABCDCDBA=?;3357?>?B?AA
@31DVS:00267:01069
ACGAGTGCGTTCCCCATGTCGTAGGTACTC
+
CBBBAACCB>899448788>>>77477777
@31DVS:00267:01074
ACGCTCGACATGCCCAGGTACAGGAG
+
BC???BCCCDBA==<::57?BA@=@@
@31DVS:00267:01090
ACGCTCGACATGCCCAGGTACAGGAG
+
BBAACCBCCCCA??=775:ABBC@@@
@31DVS:00267:01098
ACGCTCGACATGCCCAGGTACAGGAG
+
//;;ABBCCBBBBB=>>=@BBBCACB
@31DVS:00268:01078
ACGCTCGACATGCCCAGGTACAGGAG
+
BC@@@BC=<@CGCD@><78>A99699
@31DVS:00269:01074
ACGAGTGCGTTCCCCATGTCGTAGG
+
BBB???CEDA6944/9880::7,,+
@31DVS:00269:01079
ACAGTGCGTTCCCCATGTCGTAGGTACTC
+
BCCEC=9996999,99844;833413777
@31DVS:00271:01063
AGCACTGTAGCTGTCACTAGTTACTTGT
+
<AADCCCCCCCABBBAAACCC@CCC@CC
@31DVS:00272:01063
ACGCTCGACATGCCCAGGTACAGGAG
+
@AABCBBCBBACBB=>><><AACACC
@31DVS:00272:01097
ACGAGTGCGTTCCCCATGTCGTAGGTAT
+
ACCCCCCCEC?BAA4:380::;00,/70
@31DVS:00273:01056
ACGCTCGACATGCCCAGGTACAGGA
+
BBBBBCBCBBCBBC?@><@<AAC@@
@31DVS:00273:01072
TAGTATCAGCCTCGCCATGACCGAAGGTATTCCGACTG
+
ACCFCAABDC=>A9969>@>><>>69588<7<:7<;?6
@31DVS:00275:01068
ACGCTCGACATGCCAGT
+
<9444=94499//,..,
@31DVS:00275:01088
ACGCTCGACATGCCCAGGTACAGGAG
+
BBABBBBCCCBB@B=::6:?@ACBDF
@31DVS:00276:01083
ATCAGACACGGACACAGCAGAACACAC
+
@;;9@AA@AABGD9<<9;;8D>D???8
@31DVS:00277:01067
ACGAGTGCGTTCCCCATGTCGTAGGTACT
+
BBBBBBC@C@5888/9880007./,....
@31DVS:00278:01063
ACGCTCGACATGCCCAGGTACAGGAG
+
?AAAAAAAB999990884001/7771
@31DVS:00278:01088
ACGCTCGACATGCCAGGT
+
1/669:;8/1///,..,.
@31DVS:00279:01075
ACGCTCGACATGCCCAGGTACAGGAG
+
ACDD<;=DDAA@AA<::7;?BAB>BB
@31DVS:00280:01065
ACGCTCGACATGCCCAGGTACAGGAG
+
CBBBCCCBA9@89908858>@EA?@@
@31DVS:00280:01092
ATCAGACACGGACACAGCAGAACACAC
+
BBBB@A?BCB@BBBCCCBC@?=?BAA?
@31DVS:00281:01064
ACGAGTGCGTTCCCCATGTCGTAGTA
+
BCCBBDC???5888/9880><0,,,,
@31DVS:00286:01051
TGATACGTCTCCTTCCTTAGTTACTTCA
+
BBBBBDCCDCC@A<==@7949;=AC@CC
@31DVS:00286:01098
ACGAGTGCGTTCCCCATGTCGTAGGTACTC
+
BBBBBBCABBACCD:E@@@@@??@>B:::@
@31DVS:00287:01079
ACGCTCGACATGCCCAGGTACAGGAG
+
@BBBBBBBBBBBBB>><=@BBCC@CC
@31DVS:00287:01086
ACGCTCGACATGCCCAGGTACAGGAG
+
BBBBBBBCBA@ABB>BA?A>BBC@BB
@31DVS:00288:01092
ACGCTCGACATGCCCAGGTACAGGAG
+
BCBBBBBBB??ABC>?>=?@BBC@BB
@31DVS:00289:01077
ACGCTCGACATGCCCAGGTTACAGGAG
+
BABBA999944///+..,.,.///,49
@31DVS:00290:01068
ACGCTCGACATGCCCAGGTACAGGAG
+
BBBBC?@@CBBBBC>998:?AAB?BB
@31DVS:00290:01080
ACGAGTGCGTTCCCCATGTCGTAGGTACTC
+
DBAABBFCECEABC9A9977>=66377777
@31DVS:00290:01083
ACGAGGTGCGTTCCCCATGTCGTAGGTACTC
+
BCAAB@CCCBAEACE:D;;;@@?@@>@::;@
@31DVS:00291:01050
TAATATCAGCCTCGCCATGACGAAGGTATTCC
+
BA@EB@?@BB?ABBB?BCCCCCECFACB===;
@31DVS:00291:01052
ACGCTCGACATGCCCAGGTACAGGAG
+
BCCBBEBCB??ABB@@@>@CCFDABB
@31DVS:00293:01077
ACGCTCGACATGCCCAGGTACAGGAG
+
BBBBBBCCAA?BCB@998:;@?@=@@
@31DVS:00293:01078
ACGCTCGACATGCCCAGGTACAGGAG
+
BCBCEBCCDBBA??<997:BCDC@?A
@31DVS:00294:01075
ACGCTCGACATGCCCAGGTACAGGAG
+
ACBBBBCAA@?@@@<@@<@?ABA>@@
@31DVS:00296:01063
ACGCTCGACATGCCCAGGTACAGGAG
+
CEBBBBAAABBBBCA888;?BBA?@@
@31DVS:00296:01085
ACGAGTGCGTTCCCCATGTCGTAGGTACTC
+
BCBABBFBBB?BCC:C8::?><7747777?
@31DVS:00297:01051
TACTGAGTTACACACACAGAAAGATTGGTGC
+
CCDCBBBB@EBBB@@>@>777.776:;5331
@31DVS:00298:01066
ACGCTCGACATGCCCAGGTACAGGAG
+
AA@?AABBBCCCGE@AA?ABBAA>@@
@31DVS:00298:01068
ACGAGTGCGTTCCCCATGTCGTAGGTACTC
+
BCBB?@ACCB@BCC:C@@@@@@BCACA?@@
@31DVS:00298:01097
ACGCTCGACATGCCCAGGTACAGGAG
+
BCBABCCCBB@BBC???=@ACAA=@C
@31DVS:00299:01080
ACGCTCGACATGCCCAGGTACAGGAG
+
CC99<@A@@A?111-11,0?<AABCC
@31DVS:00254:01126
ACGAGTGCGTTCCCCATGTCGTAGGTACTC
+
BCBBBBCBCB?ACC:B888ABBAB?B:;:B
@31DVS:00255:01107
ACGCTCGACATGCCCAGGTACAGGAG
+
DC@@@CCCC@@@CC@@@8;:CGCACD
@31DVS:00256:01127
ACGCTCGACATGCCCAGGTACAGGAG
+
ABBBBBAAACBBBC?@A>A?BDDCBB
@31DVS:00257:01118
ACGCTCGACATGCCCAGGTACAGGAG
+
ABBCCCCCB??@BA:776:??ABBBB
@31DVS:00260:01107
CGTGTCTCTAGGCACAGGATTTTGTGTAG
+
ADFCBC??<<;@CCCCDACCCC9<<;@AA
@31DVS:00260:01118
ACGAGTGCGTTCCCCATGTCGTAGGTACTC
+
BBB@A>ABDC?BBB9?<@?@>9//,0000:
@31DVS:00261:01112
CGTGTCTCTAGGCACAGGATTTTGTGTAG
+
CCCCCBBBBBB@CBBCB@CCCD:9;:>>>
@31DVS:00262:01109
ACGCTCGACATGCCCAGGTACAGGAG
+
?BBBCBAABBBBHB@88::BCCGBCB
@31DVS:00264:01104
ACGAGTGCGTTCCCCATGTCGTAGGTACTC
+
BBBBBBBBCC@CDC:CAAAA@???:<777=
@31DVS:00264:01127
ACGCTCGACATGCCCAGGTACAGGAG
+
BBBBCBBB@@;11<800,0:<@@=@B
@31DVS:00265:01116
ACGCTCGACATGCCCAGGTACAGGAG
+
BBBBBBBBCDBBAA=>>=@ACCCCBB
@31DVS:00265:01128
ACGCTCGACATGCCCAGGTACAGGAG
+
BBBBBBBCC??>==:795;CCBC@CB
@31DVS:00266:01109
ACGAGTGCGTTCCCCATGTCGTAGGTACTC
+
ACBBBBCDDC=>==2=3;8???77377661
@31DVS:00269:01122
ACGAGTGCGTTCCCCATGTCGTAGGTACTC
+
A@?BBBDCCD@BBB:BAAABABBB?C:;;@
@31DVS:00270:01101
ATCAGACACGGACACAGCAGAACACAC
+
BBBBAABDCB@BBBCBBBBBB?>????
@31DVS:00270:01109
ACACAGAAAGATTGGTGCTGCG
+
BCCBB844-9739@:66:AA::
@31DVS:00271:01117
ACGCTCGACATGCCCAGGTACAGGAG
+
?BABDBBBBBBBBB>@?=@CDECCCC
@31DVS:00271:01120
ACGAGTGCGTTCCCCATGTCGTAGGTACTC
+
BCB@BABCDC@BDB9A997;>=66377777
@31DVS:00271:01128
ACGCTCGACATGCCCAGGTACAGGAG
+
BBBBBBBBBBA=@@<::6:?BCB=@@
@31DVS:00272:01127
ACGCTCGACATGCCCAGGTACAGGAG
+
BCABBAAACB@BBC@88::CCBCA@@
@31DVS:00272:01138
ACGCTCGACATGCCCAGGTACAGGAG
+
<BBBBCCCCECCCC@BB?B=AAAA@@
@31DVS:00274:01110
ACGAGTGCGTTCCCCATGTCGTAGGTACTC
+
BBBBBCDCEA?ADC:C;;;@BB@@=@:::?
@31DVS:00274:01130
ACGCTCGACATGCCCAGGTACAGGAG
+
AAAAA>AA@@ABBC@>?=@BCCCDCB
@31DVS:00275:01104
ACGAGTGCGTTCCCCATGTCGTAGGTACTC
+
BBBBBBCDCC@BA@8@:;:???<<:=7777
@31DVS:00278:01128
ACGCTCGACATGCCCAGGTACAGGAG
+
BBABCBBBCBBBBB=>>=?ACDC@AA
@31DVS:00278:01130
TGATACGTCTCCTTCCTTAGTTACTTCA
+
ADDCCCCCAA@<==@>A>BCC@CCB@BC
@31DVS:00279:01107
ACGAGTGCGTTCCCACTGTCG
+
ACBBBDCA;;,11,1/..,..
@31DVS:00279:01135
ACGCTCGACATGCCCAGGTACAGGAG
+
DCBBBBCCCCHBA@>>>=@?ACC?@@
@31DVS:00280:01125
ACGCTCGACATGCCCAGGTACAGGAG
+
ABBBEECCBBBB@@=:98;BCCEACC
@31DVS:00282:01109
ACGCTCGACATGCCCAGGTACAGGAG
+
ABBBCB@BBBBBBB>975:?BCC@CE
@31DVS:00282:01113
ACGCTCGACATGCCCAGGTACAGGAG
+
BA@ABEBBB>>BCC?888:@CCDACE
@31DVS:00282:01141
TACTGAGCTACACACACAGAAAGATTGGT
+
99<=CCACBA9:=CCCGCBCC>A??863<
@31DVS:00282:01143
ACGAGTGCGTTCCCCATGTCGTAGGTACTC
+
ACBBB@@BDB@ACD:C;;;@@?@BAB:::A
@31DVS:00283:01101
ACGCTCGACATGCCCAGGTACAGGAG
+
BEBBCAAABBBABB>998:CDDCBDC
@31DVS:00283:01141
CGTGTCTCTAGGCACAGGATTTTGTGTAG
+
BBA;<<CBBBB@@AACD@BCCC8AABAAA
@31DVS:00284:01113
ACGAGTGCGGTTCCCCATGTCGTAGGTACTC
+
CBBBBBCCBCB@ACC:F8;:?>=<<:=7777
@31DVS:00284:01119
ACGCTCGACATGCCCAGGTACAGGAG
+
CCAAACFCB??BBC@??=>?ABB@@@
@31DVS:00284:01122
ACGAGTGCGTTCCCCATGTCGTAGGTACTC
+
BBBBBBC@A@@BCC:B8;;@A=;=:;000:
@31DVS:00285:01122
ACGTGCCCAGGTACAGGAGACTG
+
BCBBB??;44599999<@@<:97
@31DVS:00285:01144
ACGCTCGACATGCCCAGGTACAGGAGA
+
?BFCCAA@?991//+..,../4;:;94
@31DVS:00286:01126
ACGCTCGACATGCCCAGGTACAGGA
+
BC@?ACB@@@@>>>98858>A??<>
@31DVS:00286:01129
ACGCTCGACATGCCCAGGTACCAGGAG
+
>@:;=@@EB<;;@@9886001,1<:88
@31DVS:00286:01131
ACGTCGACATGCCCAGGTACCAGGAG
+
BCCCBC@=9999919959==887133
@31DVS:00287:01101
ACGAGTGCGTTCCCCATGTCGTAGGGTACTC
+
BBBBBBCBBB@BCE:DBCBBBBBBDADCAAA
@31DVS:00287:01143
ACGCTCGACATGCCCAGGTACAGGAG
+
BEBBCCBBBBCBBB?AA?B@CDC@CC
@31DVS:00287:01144
ACGCTCGACATGCCCAGGTACAGGAG
+
BBABBBBCBBBBBB?9979?BADACC
@31DVS:00288:01120
ACGCTCGACATGCCCAGGTACAGGAG
+
CC@@ACDDC@@@DD=::::BBCD@BB
@31DVS:00289:01147
ACGAGTGCGTTCCCCATGTCGTAGGTACTC
+
BBBBBBCCBB>B@>7???@@@@BC@C;;<A
@31DVS:00290:01149
TACTGAGCTACACACACAGAAAGATTGGT
+
BBBCCCBBBBCBBACCCC@@A<:::=@;?
@31DVS:00292:01142
ACGCTCGAGGTACAGGAGACTG
+
DCBCEECCB@BBBBB@>=>@@@
@31DVS:00292:01147
ACGAGTGCGTTCCCCATCGTAGTGACTC
+
B@BBBCCCB:;=::0;0..,,...1354
@31DVS:00295:01112
ACGCTCGACATGCCCAGGTACAGGAG
+
@BBBBA@CBBBBAA=@?>ABCEBABB
@31DVS:00295:01140
CGTGTCCCTAGGCACAGGATTTTGTGTAG
+
9999=>=5?AC?BBCCC?BBBB7B<6;::
@31DVS:00295:01148
ACGCTCGACATGCCCAGGTACAGGAG
+
<CCBBCCAA=A88897858?BBDABC
@31DVS:00296:01145
GACGCTCGACATGCCAGGTA
+
2999999999//,,*,,*,,
@31DVS:00298:01124
ACGAGTGCGTTCCCCATGTCGTAGGT
+
:<DCCC=9445889/9880943./,.
@31DVS:00298:01127
ACGAGTGCGTTCCCCATGTCGTAGGTACTC
+
@CBBBDBBBB=@@@6>>?::::00,00//.
@31DVS:00299:01133
ACGAGTGCGTTCCCCATGTCGTAGGTACTC
+
DCBBDDBA===@>>7@:;;???7747777<
@31DVS:00299:01138
ACGAGTGCGTTCCCCATGTCGTAGGTACTC
+
AABBCCCB?95999/9>>>?BAAA?BCBBA
@31DVS:00287:01150
ACGAGTGCGTTCCCCATGTCGTAGGTACTC
+
BCBCBBCB;;2444/9>>:><<00,00///
@31DVS:00288:01150
ACGCTCCGACAGTGCCAGTACAGA
+
99>;11,/66/4444733347///
@31DVS:00291:01153
CGTGTCTCTAGGCACAGGATTTTGTGTAG
+
CCCCBBBBBBB?BBBBBC9999/999>@B
@31DVS:00293:01154
ACGAGTGCGTTCCCCATGTCGTAGGTACTC
+
BBA@ABDDEB?ABA8BBBBBBC@@>?<??A
@31DVS:00296:01152
ACGCTCGACATGCCCAGGTACAGGAG
+
BA@>BBBC@@@BBC>>>>>?A?@=?B
@31DVS:00298:01151
ATCAGACAGGACACAGCAGAACACAC
+
;;<;9@@9;8<CBBC<<<BB?BCCA@
@31DVS:00299:01150
ACGCTCGACATGCCCAGGTACAGGAG
+
GCCBCCCCCBA=>>98858=?9<:<A
@31DVS:00301:00004
ACGCTCGACATGCCCAGGTACAGGAG
+
BB@AABCBB@BBBB?>><=8;;CA<<
@31DVS:00302:00011
ACGCTCGACATGCCCAGGTACAGGAG
+
AABBCBBAB@@?>>9887:@BBCACB
@31DVS:00303:00020
ATATCGCGAGGGTATGGAAGACTCTATA
+
CBAABCCCBBC?BAAA?B@BDCCA?833
@31DVS:00303:00039
ACGAGTGCGTTCCCCATGTCGTAGGTACTC
+
ABB?AACDCC@CCB8B:::<<=77447777
@31DVS:00305:00014
ATCAGACACGGACACAGCAGAACACAC
+
BBBB@@ACCC@ECBB;;;@A@>BAABB
@31DVS:00306:00019
ATATCGCGAGGGTATGGAAGACTCTATAG
+
@?AB;<=CCBB>A@??;?=?B?A=8888?
@31DVS:00310:00049
ACGAGTGCGTTCCCCATGTCGTAGGTACTC
+
ABBBBACBCA@ABC:A8::BB>;=:;000:
@31DVS:00314:00011
ATCAGACACGGACACAGCAGAACACAC
+
BBBCCBABBA@@@CABBBBA@>@?>?>
@31DVS:00317:00042
ACGAGTGCGTTCCCCATGTCGTAGGTACTC
+
ABBBBBDB@@?@CCAB>@??=><<::777>
@31DVS:00321:00035
ACGCTCGACATGCCAGGTA
+
>>98444////.43..,..
@31DVS:00322:00012
ACGCTCGACATGCCCAGGTACAGGAG
+
AAAABCABCBB?;;<7747=@@A>@@
@31DVS:00322:00034
ACGAGTGCGTTCCCCATGTCGTAGGTATC
+
CDBBABBDBA7998/9>88777<<:8?86
@31DVS:00322:00045
AGCGCTCGACATG
+
(((**,8/33<:<
@31DVS:00330:00005
TGATACGTCTCCTTCCTAGTTA
+
BBBADA@91-8+-*,*,,,,*/
@31DVS:00331:00034
ACGAGTGCGTTCCCCATGTCGTAGG
+
<IC@??FD@;2444/9880::://,
@31DVS:00332:00010
ACGCTCGACATGCCCAGTACAGGAG
+
CCBAABC?949000,11/:697777
@31DVS:00333:00021
ATGCTCGACATGCCCAGGTACAGGAG
+
BB@@@BCCCA??BC>BA?B=AACDBD
@31DVS:00333:00028
TGATACGTCTCCTTCCTTAGTTAACTTCA
+
;BECGCCHBCD;132;A91//,/,/4244
@31DVS:00334:00008
AGCACTGTAGCTGTCACCTGAGTTACGTTGTG
+
,,,,:A=;=944444887///..,//447433
@31DVS:00335:00037
ATATCGCGAGGGTATGGAAGACTCTATA
+
@79<999999904>>>4857=1100000
@31DVS:00335:00043
CGTGTCTCTAGGCACAGGATTTGTGTAG
+
444444444799794442444-443344
@31DVS:00336:00005
ACGCTCGACATGCCAGGTACAGGAG
+
BCAABBCA;7;--+--+,,1>><>>
@31DVS:00336:00038
ACGAGTGCTTCCCCATGTCGTAGGTACTC
+
@BBA?ACCC?B@B8B=><BA@98134347
@31DVS:00339:00010
ACGCTCGACATGCCCAGGTACAGGAG
+
BB@AACBBB???CB>CAA@=AAC@BB
@31DVS:00341:00040
ACGCTCGACATGCCCAGGTACAGGAG
+
BCAB??ACD@@@@@<??<?ACCC@CC
@31DVS:00342:00049
TACTGAGCTACACACACAGAAAGATTGGT
+
CDCCBBCCBBBCBBAABAICC><AA@G:;
@31DVS:00344:00037
ACGCTCGACATGCCAGTCA
+
94:>A999>990,*,,***
@31DVS:00346:00011
ACGAGTGCGTTCCCCATGTCGTAGGTACTC
+
ACCBBBECAB@BBB:B88:?=://,/0009
@31DVS:00346:00015
ATATCGCGTACGGGTATGGAAGACTCTATA
+
9>944:944944;5;;99;>:8664400-1
@31DVS:00346:00020
ACGCTCGACATGCCCAGGTATAGGAG
+
?@BBBAA@@@A?BB>BA?B=??B>:7
@31DVS:00346:00043
ACGCTCGACATGGCCAGGTACAG
+
1/1:=@@BB;;;<>;>>;=7944
@31DVS:00347:00035
ACGAGTGCGTTCCCCATGTCGTAGGTACTC
+
=ACA@AAACB@ABA7@?<<7>>7744767;
@31DVS:00348:00004
ATCAGACACGGACACAGCAGAACCAC
+
BB@?AC@@AC@BBB<<<CCCCAB?BC
@31DVS:00348:00033
ACGCTCGACATGCCCAGGTACAGGAG
+
?EBBBBBBBAB?<<=:98:BCCC@CC
@31DVS:00301:00090
ACGCTCGACATGCCCAGGTACAGGAG
+
?CBBBBCBA==>ED>98;;BCBC@@@
@31DVS:00302:00057
ACGCTCGACATGCCCAGGTACCAGG
+
49994?=>@99388,3311142442
@31DVS:00302:00067
ACGAGTGCGTTCCCCATGTCGTAGGTACT
+
ACBCEACCCC?A?=6=7?7797,,+,,,,
@31DVS:00307:00082
TCTCTATGCGCTCCAATGTCTAAGT
+
ABA?@CCA<<8//,1,.4><11010
@31DVS:00308:00055
AGACTGTAGCTGTCGACTACTTGTC
+
>>944434//66////60000)***
@31DVS:00310:00052
ACGCTCGACATGCCAGTACCAGG
+
>>9:;;<BA9900,100//,487
@31DVS:00310:00062
ACGAGTGCGTCCTC
+
49994;4//,-+**
@31DVS:00311:00050
ACGAGTGCGTTCCCCATGTCGT
+
<CCCEDC@:92///+110-777
@31DVS:00311:00071
ACGAGTGCGTTCCCCATGTCGTAGGTACTC
+
ACBBAAEDAA>BEE:C8::CBB??:9777=
@31DVS:00311:00096
ACGCTCGACATGCCCAGGTACAGGAG
+
@BBBBAABB?@>BB<98::CGCD@CC
@31DVS:00314:00091
ACGTCGACATGCCCAGGTACAGGAG
+
ABC<<<BCBE999111-11//.,.4
@31DVS:00315:00066
ACGCTCGACATGCCCAGGTACAGGAG
+
BBBBBBCBCABBAA>BB?BCECD@A@
@31DVS:00315:00077
ACGCTCGACATGCCCAGGTACAGGAG
+
BBABBBC@???<9997747>@>><99
@31DVS:00316:00054
ACGCTCGACATGCCCAGGTACCAG
+
9;;;<>A>@>>888/8846192/2
@31DVS:00316:00075
ACGAGTGCGTTCCCCATGTCGTA
+
BBABCCA;992444-9733666.
@31DVS:00316:00078
ACGCTCGACATGCCCAGGTACAGGAG
+
BB@?ABBBBBBBBB?@@<98=@=>@@
@31DVS:00317:00095
ACGCTCGACATGCCCAGGTACAGGA
+
9<<BB;<;@>>000,00,//:@A<>
@31DVS:00318:00072
ACGCTCGACATGCCCAGGTACAGGAG
+
BDBBCBCBBBBBCC>@?=<<??B?@@
@31DVS:00318:00075
ACGCTCGACATGCCCAGGTACAGGAG
+
>A@C;9<A@@@@@C?@A?;;=CDACD
@31DVS:00329:00060
ACGAGTGCGTCCTCCTA
+
9@?@991//,,**0)**
@31DVS:00329:00071
ATATCGCGAGGGTATGGAAGACTCTATA
+
ABBBB@AACCC?BBBB?B?A?DCAA899
@31DVS:00332:00079
TACGAGCTACACACACA
+
49@;;;/////,,///.
@31DVS:00333:00050
ACGAGTGCGTTCCCATGTCGT
+
?ABBCBB?@?5/1,10.,,,,
@31DVS:00333:00091
ACGCTCGACATGCCCAGGTACAGGAG
+
<CCCD@D@CAAADC>88::CBBB@CC
@31DVS:00334:00079
ACGAGTGCGTCGTCCATGTC
+
>?>9991/,,,,,,*,/44;
@31DVS:00342:00076
ACGCTCGACATGCCCAGGTACAGGAG
+
DC:9;BCCBBB7<<67747<@@C>AA
@31DVS:00342:00089
TAGTATCAGCCTCGCCATGACGAAGGTATTCC
+
499;BB@A@C8;<:9999999997777<99>>
@31DVS:00343:00051
ACGCTCGACATGCCCAGGTAGCAG
+
=@9;=BCB@@@000,10,,***,,
@31DVS:00344:00075
ACGAGTGCGTCCTCCATGTCTA
+
9@@ABB999442//,////844
@31DVS:00345:00069
ACGCTCGACATGCCAGGTACAGG
+
9>:;<?>@@9900,00,,,,//,
@31DVS:00345:00088
ACGCTCGACATGCCCAGGTACAGGA
+
BCBBB@@@CEB@??9734779<>>=
@31DVS:00348:00055
TCTCTATGCGCTCCACATGTCCTAAGGT
+
BBA@@@?AABBBB@C:01<1-*,,*,*.
@31DVS:00348:00098
ACGAGTGCGTTCCCCATGTCGTAGGTACTC
+
BDABBBCD@;2444/9880:;;00,//./.
@31DVS:00300:00108
ACGAGTGCGTTCCCCATGTCGTAGGTACTC
+
ACBBBBEEGC>?=828380:::00,././.
@31DVS:00301:00146
ACGCTCGACATGCCAGGTAC
+
9;;@@>?>@11--+--***,
@31DVS:00302:00115
TGATACGTCTCCTTCCTTAGTTACTTCA
+
CDCCCBCBBBB@B?B?A?BBBABBBBCC
@31DVS:00302:00148
ACGCTCGACATGCCCAGGTACAGGAG
+
BCBBCBCBCBBB>>=:767=B997;@
@31DVS:00303:00116
TAGTATCAGCCTCGCCATGACGAAGGTATTCC
+
A?ACCDBCAB7<<4489=949=:,.,...,.3
@31DVS:00303:00131
ACGCTCGACATGCCCAGGTACAGGAG
+
@CBBCCCBA>>>EC?>?=?ABAC@BB
@31DVS:00307:00121
ACGCTCGACATGCCCAGGTACAGGAG
+
ACBAAAAABA@ABB?AAB?@CCCB?A
@31DVS:00308:00120
ACGCTCGACATGCCCAGGTACAGGAG
+
BDBABCCBB@B733/8847><<<@AB
@31DVS:00309:00107
ACGAGTGCGTTCCCATGTCGT
+
4<BA@ABA@:2//+10..,,,
@31DVS:00309:00108
ACGAGTGCGTTCCCATGTCGTAGT
+
BA@ABBD;;;244-933.343..-
@31DVS:00310:00116
ACGAGTGCGTTCCCCATGTCGTAGGTACTC
+
CCB??AFBBA5888/9888??>7744777=
@31DVS:00310:00144
TGATACGTCTCCTTCCTTAGTTACTTCA
+
ACCBAAACCCC@C@C@B??@@@AA@?@9
@31DVS:00310:00148
ACGCTCGACATGCCAGGTACAG
+
949944:44<8**)**)**677
@31DVS:00312:00114
ACGCTCGACATGCCCAGGTACAGGAG
+
BBBBCDC@?>>444600,0<=@@<>>
@31DVS:00312:00123
ACGCTCGACATGCCCAGGTACAGGAG
+
=A@@ABCB@>>000,01,/:<@<=<;
@31DVS:00313:00117
ACGCTCGACATGCCCAGGTACAGGAG
+
ABABDCAAB??777/8747?AAA@;9
@31DVS:00314:00146
ACGCTCGACATGCCCAGGTACAGGAG
+
AB??;;<B@99888088477BBB?CB
@31DVS:00316:00149
TAGTATCAGCCTCGCCATGACGAAGGTATTCT
+
BCCABBBBBB=AAA@=AABBBBC@CCEBCBBB
@31DVS:00317:00122
TAGTATCAGCCTCGCCATGACGAAGGTATTCC
+
CBB:9=@ABCBBCAACC<=>BBB=?5838131
@31DVS:00322:00132
ACGCTCGACATGCCCAGGTACAGGAG
+
BABECBBB>9;8>>88:4:?AAB@>>
@31DVS:00323:00111
ATCAGACACGGACACAGCAGAAC
+
88;A<<:@??@CGCG;118+*)*
@31DVS:00324:00113
ACGCTCGACATGCCCAGGTACAGGAG
+
@A@@A;<<@@@@@@<;;9:CEECDBB
@31DVS:00325:00115
ACGCCTCGACATGC
+
944/,///8//433
@31DVS:00328:00103
ATATCGCGAGGTATGGAAGCACTCTAG
+
974944,2--+,,02222031110000
@31DVS:00328:00108
ACGCTCGACATGCCAGTACA
+
BA@@C<>=@991:900,,,,
@31DVS:00329:00148
TGATACGTCTCC
+
44444944/,,*
@31DVS:00331:00120
ACGAGTGCGTTCCCCATGTCGTAGGTACTC
+
ADB??ACCCA=?>>6@7::ABC::57:77>
@31DVS:00333:00124
ACGCTCGACATGCCCAGGTACAGGAG
+
BBBBCBBBB==77763347>BBCACD
@31DVS:00334:00112
ACGCTCGACATGCCCAGGTACAGGAG
+
BB?BCCBBBB?BBE???>??CCC@CB
@31DVS:00336:00107
ATATCGCGAGGGTATGGAAGACTCTATA
+
DBBBBCCCA??=BBBB@C@C??@@@847
@31DVS:00336:00126
ACGCTCGACATGCCCAGGTACAGGAG
+
9>BBCCCCA==777/884:ACEDDCC
@31DVS:00338:00115
TCTCTATGCGCTCCACATGTCTAAGGT
+
BDECA?@CCBBCB@ACBCC::<B@C>C
@31DVS:00338:00117
ACGAGTGCGGTTCCCCATGTCGTAGATC
+
CC;;<CCBA@A5999/988716666340
@31DVS:00338:00131
ACGCTCGACATGCCCAGGTACAGG
+
BAC==?@=999888/881114:;:
@31DVS:00340:00104
ACGCTCGACATGCCCAGGTACAGGAG
+
BCBBDCCCB??;<<68747=@?@=@@
@31DVS:00341:00133
ACGCTCGACATGCCAGTACAGGA
+
AA@BBCCB;86,,*--,,;?@@A
@31DVS:00345:00135
ACGCTCGACATGCCCAGGTACAGGAG
+
BBBBBCCEB9;:>>9874:@BAB?BB
@31DVS:00346:00108
ACGCTCGACATGCCCAGGTACAGGAG
+
B@??BCCCC>>;<<88747>@>@=@@
@31DVS:00347:00114
TACTGAGCTACACACACAGAAAGATT
+
<=ABCB@;;99999994.45:9//)*
@31DVS:00347:00118
ACGCTCGACATGCCCAGGTACAGGA
+
CCBBBBCBCBBAAA=BA?@BCEC@B
@31DVS:00304:00167
ACGCTCGACATGCCAGTAG
+
>>>A>?99984,22,,,,,
@31DVS:00304:00199
ACGCTCGACATGCCCAGGTACAGGAG
+
BBBCCCCCCBA<@?6<<;??AAA?BA
@31DVS:00307:00188
ACGCTCGACATGCCAGTACAGG
+
9<<BCAB@>>?884880.//22
@31DVS:00310:00165
ACGCTCGACATGC
+
/111/669988..
@31DVS:00311:00174
ACGCTCGACATGCCCAGGTACAGGAG
+
ACBBCBCB?@@BCC?BA?BCCBC@;<
@31DVS:00312:00178
AGCACTGTAGCTGTCACTAGTTACTTGT
+
<ABCCBBBC<99@==9@=@:;8<ABB@A
@31DVS:00313:00160
ACGAGTGCGTTCCCCATGTCGTAGGTACTC
+
BBBBDECB@;2444/9>><=<<7734777=
@31DVS:00315:00155
ACGCTCGACATGCCCAGGTACAGGAG
+
?A???ABBDCBCCC>:98:?AACACB
@31DVS:00316:00187
TCTCTATGCGCTCCACATGTCTAAGGT
+
ACDBAACCCBBBB?BAAF@@;;;>A=@
@31DVS:00317:00162
ACGCTCGACATGCCCAGGTACAGGA
+
CC>@?AA@@C>888/8847=44496
@31DVS:00317:00166
ACGCTCGACATGCCCAGGTACAGGAG
+
?ABBBBCB@99011,00,/9;==;>>
@31DVS:00317:00197
ACGCTCGACATGCCCAGGTACAGGAG
+
AAAABC@@?BBA>B<795:BBBB?BB
@31DVS:00319:00176
ACGCTCGACATGCCCAGGTACAGGAG
+
BBBBBBBCA?=733/7747?BAB?BB
@31DVS:00320:00159
ACGAGTGCGTTCCCCATGTCGTAGGTA
+
AAA;9<BA?>5999-9880:9://,/:
@31DVS:00320:00198
ACGAGTGCGTCCTCCATGTCGTAG
+
99=8999444424:244444444/
@31DVS:00321:00178
ATATCGCGAGGGAAGACTCTATAGAG
+
97999444444-49783311111760
@31DVS:00322:00151
ACGCTCGACATGCCCAGGTACAGGAG
+
ACBBDDBBC?>??@<??=?CCCE@BB
@31DVS:00325:00161
TAATATCAGCCTCGCCATGACGAAGGTATTC
+
992444444;<;4999>>@9999549:9>==
@31DVS:00325:00196
ACGCTCGACATGCCCAGGTACAGGAG
+
CCBAABCCB8?777/8?<?CECCD@@
@31DVS:00327:00191
ACGCTCGACATGCCCAGGTACAGGAG
+
ACBBBCFB@>>888,78111:9;:@;
@31DVS:00329:00187
ACGAGTGCGTTCCCCATGTCGTAGGT
+
AACA@AFD?;2444/9881@<7,,+,
@31DVS:00330:00159
TAGTATCAGCCTCGCCATGACGAAGGTATTCC
+
CCCCBCCA@@>BCBB@DDCCCA@=A@@@@?B?
@31DVS:00331:00151
AGCACTGTAGCTGTCACTAGTTACTTGT
+
@CCCCCBBBBBBCCCBBBCCC@CCC?AA
@31DVS:00331:00158
TCTCTATGCGCTCCACATGTCTAAGGT
+
CCDDBBBBCCBBB@BBBDB?>@B=@=@
@31DVS:00332:00179
ACGAGTGCGTTCCCATGTCGTAGGTACTC
+
?CBEABCCBB>==<@7;:=?@77447777
@31DVS:00332:00194
TAGTATAGCTCGCCATGACG
+
9=449843/////5689444
@31DVS:00334:00192
ACGCTCGACATGCCCAGGTACAGGAG
+
BBAAA?A@@>>88808857?BAB@BA
@31DVS:00335:00154
TACTGAGCTACACACACAGAAAGATTGGT
+
CCCBBB;=<@ABBA<<<@ABC>BA@;:,0
@31DVS:00340:00157
TAGTATCAGCCTCGCCATGACGAAGGTATTCC
+
AADDCCC@@@>BAAA@DDDDDCN?A>A8848;
@31DVS:00340:00164
ACGCTCGACATGCCCAGGTACAGGAG
+
DDBAFCDCA>>000,00,0<?ABABB
@31DVS:00340:00177
ACGAGTGCGTTCCCCATGTCGTAGGTACTC
+
BBB??AEC?;5888/9888>?<00,/0000
@31DVS:00345:00161
AGCACTGTAGCTCGTCACTAGTTACTTGTG
+
AADCCBC?A@@9449899;9<<>BCC@>A>
@31DVS:00345:00184
ACGCTCGACATGCCAGTACAGGAG
+
<;44;4444443313311444244
@31DVS:00346:00184
ACGCTCGACATGCCCAGGTACAGGAG
+
CABBAABCB@?>>>88857799?<99
@31DVS:00348:00153
AGCACTGTAGCTGTCACTAGTTACTTGT
+
BB<><BBCCBBBCBBBBBBA@<@@@=@@
@31DVS:00348:00195
ACGCTCGACATGCCCAGGTACAGGA
+
AB@@<;=BA>?888/8811144989
@31DVS:00300:00207
ACGCTCGACATGCC
+
:<11//699//.,*
@31DVS:00301:00235
ACGCTCGACATGCCCAGGTACAGGAG
+
ACCBCCCCBBBCBB>;<;?9;9A?@@
@31DVS:00302:00209
AGCACTGTAGCTGTCACTAGTA
+
///////8>?949941///..4
@31DVS:00303:00236
ATATCGCGACGGGTATGGAAGACTCTATAGA
+
B>@A@@AC999B?=;8877=B97734/----
@31DVS:00304:00244
ACGAGTGCGTTCCCCATGTCGTAGGTACTC
+
?CB?AADDCB=?==6??@@BBBBB??::::
@31DVS:00305:00204
ACGCTCGACATGCCCAGGTACAGGAG
+
BBAABDCCBBABBB>BB@A@CCCA?A
@31DVS:00305:00224
TCTCTATGCGCTCCACATGTCTAAGGT
+
CDBABB@@ACCEC@CBCD@@:<<@C?B
@31DVS:00309:00203
ACGCTCGACATGCCCAGGTACAGGAG
+
CCAABCC@:9=000,11,/:<@B;>>
@31DVS:00309:00237
ACGCTCGACATGCCCAGGTACAGGAG
+
>@BBBBCBBBBAAA>>>=??BBD@EC
@31DVS:00309:00238
ACGCTCGACATGCCAGGTACA
+
4498=;;9944.6,..,.,,,
@31DVS:00311:00244
AGCACTGTAGCTGTCACTAGTTACTT
+
9=:99449:48;94:9=1100,//1,
@31DVS:00312:00229
ACGCTCGACATGCCAGTACAG
+
999>@999999885881199:
@31DVS:00313:00243
TACTGAGCTACACACACAGAAAGATTGGT
+
ACECDBBBABBCCBBBB@?==9:??;?5:
@31DVS:00314:00207
ACGAGTGCGTTCCCCATGTCGTAGGTACT
+
?BBBCBFD@;2444/9880:::00,/000
@31DVS:00315:00211
ACGCTCGACATGCCCAGGTACAGGAG
+
BCBBCCCCD@@>BB>?>=?C@@@?@@
@31DVS:00318:00222
AGGCTCGACATGCCCAGGTACAGGAGACTG
+
BB@BCBCBBB@ABB?BC@??533235<6?7
@31DVS:00321:00213
ACGCTCGACATGCCCAGGTACAGGAG
+
ACBBCB@?>BAABC>??>?CCDC@BB
@31DVS:00322:00217
ACGCTCGACATGCCCAGGTACAGGAG
+
?BCCCCCB>88333/8>;<ABAB?BB
@31DVS:00324:00206
ACGCTCGTACGATGCCAGGCACCA
+
////2//,,,,,,.66..-66666
@31DVS:00325:00200
ACGCTCGACATGCCCAGGTACAGGAG
+
A>>AAACBBBBA>>:775:?AAB@@@
@31DVS:00325:00205
ACGCTCGACATGCCCAGGTACAG
+
DFCA;;<B999011,00,//14;
@31DVS:00325:00231
ACGCTCGACATGCCAGTACAG
+
BDBCEB@:;--**)**,,/44
@31DVS:00327:00243
ATCAGACACTCGGACACAGCAGAACACAC
+
93449444444424444497311311000
@31DVS:00329:00211
ACGAGTGCGTTCCCACTGTCG
+
>AC<;<@B::,11,/...,..
@31DVS:00329:00224
ACGAGTGCGTTCCCCATGTCGTAGGTACTC
+
ABBAAACCCB=@@@4>788>@B==::7777
@31DVS:00329:00239
ACGAGTGCGTTCCCCATGTCGTAGTACTC
+
CC?@@@<<<==<BC:F;;00.//0-...3
@31DVS:00330:00206
ACGCTCGACATGCCCAGGTACAGGAG
+
49;;49499;::ED>AA=7799969@
@31DVS:00332:00225
ACGCTCGACATGCCAGGTACAGG
+
9<;BBCDCA=8,-+--+,,/998
@31DVS:00332:00236
ACGCTCGACATGCCCAGGTACAGGAG
+
@DBBBCCCBA@@BB<AA?@=AAC@BB
@31DVS:00332:00244
ACGCTCGACATGCCCAGGTACAGGAG
+
CCBCCCDCA=>000,00,0<@BDDCC
@31DVS:00333:00224
AGCACTGTAGCTGTCACTAGTTACTTGT
+
994444?A<<<CCCCCCCCCC?BAA;<9
@31DVS:00333:00236
ACGAGTGCGTTCCCACTG
+
AACB=;88//---+,,,.
@31DVS:00334:00223
CGTGTCTCTAGGCACAGGATTTTGTGTAG
+
BACBBB@@AAB@CCCCC?@@>>8>CBA?>
@31DVS:00335:00215
ACGCTCGACATGCCCAGGTACAGGAG
+
BCABAAADCBBCAA>?A?@@CCC@>=
@31DVS:00336:00214
ACGCTCGACATGCCCAGGTACAGGAG
+
?AABCCAABBBA@A<998:BCBC@@@
@31DVS:00336:00239
TCTCTATGCGCTCCACATGTCTAAGGT
+
CABBA@@@@CBA@=@@??>A@>><>;>
@31DVS:00336:00246
ACGCTCGACATGCCAGGTACAGA
+
BCBBDBBAB1110,0.,.28//,
@31DVS:00341:00225
ACGCTCGACATGCCCAGGTACAGGAG
+
ACBBBBCCCBA;7767347?ABC@DC
@31DVS:00343:00229
ACGCTCGACATGCCAGTACAGGA
+
99;<DAD@A>>885887<=/1,-
@31DVS:00343:00237
TGATACGTCTCCCT
+
44444444/1//+/
@31DVS:00344:00214
ACGCTCGACATGCCCAGGTACAGGAG
+
BCCCC@@@BBA;7767747=@?@=@@
@31DVS:00344:00235
ATCAGACACGGACACAGCAGAACACACA
+
48A@<=<CEC@CAA@AA@;;;@B7::?8
@31DVS:00345:00227
ACGAGTGCGTTCCCCATGTCGTAGGTACTC
+
BBBBBAEB?;7;88/9888=@@>@>=:::@
@31DVS:00346:00247
ATCAGACACGGACACAGCAGAC
+
CC:;=D<;<B>>>999999883
@31DVS:00347:00242
ACGAGTGCGTTCCCAC
+
>99944994424;-43
@31DVS:00349:00219
TCTCTATGCGCTCCACATGTCTAAGGT
+
44444473//;11,/44444//6,/,.
@31DVS:00349:00232
ACGCTCGACATGCCAGGTACAGG
+
BBBDCCD@9/100,11,0/94;:
@31DVS:00302:00265
GTCTCTATGCGCTCCACATGTCTAAGGT
+
,/60711../66/1,--**,,2665899
@31DVS:00302:00298
ACGCTCGACATGCCCAGGTACAGGAG
+
BBBBCCC?>89000,00,0<@BD=@@
@31DVS:00303:00294
TAGTAATCAGCCTCGCCATGACGAAGGAT
+
/,,,/,//6446>@9924999441,-*,,
@31DVS:00304:00299
ACGCTCGACATGCCAGTAC
+
9949::4448/..,..,,/
@31DVS:00305:00272
ACGCTCGACGATGA
+
94444/6/////,,
@31DVS:00305:00294
ACGCTCGACATGCCCAGGTACAGGA
+
@@A@999@944333,3311644424
@31DVS:00309:00270
ACGCTCGACATGCCCAGGTACAGGAG
+
BBBBBBABBBBBDD>??>>@CCC@BB
@31DVS:00309:00286
ACGCTCGACATGCCCAGGTACAGGAG
+
ACBBBBCCCAA>;;:7759?BBC@CB
@31DVS:00310:00273
ACGCTCGACATGCCCAGGTACAGGAG
+
BB;9<CBB@99000,00,0:>@B?AB
@31DVS:00310:00297
ACGCTCGACATGCCCAGGTACAGGA
+
49AA@@CBA@@?>?:>><?:<=?><
@31DVS:00311:00254
ACGCTCGACATGCCCAGGTACAGGAG
+
BBBBBBAAA=?...,00,0>@>>=>@
@31DVS:00311:00280
ACGCTCGACATGCCCAGGTACAGGAG
+
CCAAACCA@@B:77/8847:<9B?<;
@31DVS:00313:00282
CGTGTCTCTAGGCACAGGATTTTGTGTAG
+
ACCCCBBBBAC@BCEBA<9999/99889>
@31DVS:00313:00283
TAGTATCAGCCTCGCCATGACGAAGGTATTCC
+
BBCCCBB?@@?BBBB?BBECCCB?B?BCCBCB
@31DVS:00314:00270
TACTGAGCTACACACACAG
+
4499984///////,,/..
@31DVS:00315:00291
ACGAGTGCGTTCCCCATGTCGTAGGTACTC
+
>BBBBACCBA6944/8788>??7744777=
@31DVS:00315:00299
ATATCGCGAGGGTATGGAA
+
?9::4911//6566,,*,*
@31DVS:00317:00258
ACGCTCGACATGCCCAGGTACAGGAG
+
ABBBCCBBBBB333,3347=A@@>;;
@31DVS:00319:00271
ACGCTCGACATGCCCAGGTACAGGAG
+
BBABBBBBB@?BDD>??=<<BAB@BB
@31DVS:00319:00288
ACGAGTGCGTTCCCCATGTCGTAGGTACTC
+
BCBBBBCDC@6944/9788>><00,/0/0/
@31DVS:00321:00281
ACGCTCGACATGCCCAGGTACAGGAG
+
?BABC@@DC>>77767747>@9989?
@31DVS:00322:00260
ATCAGACACGGACACAGCAGAACACAC
+
BD@AAB@?@@=@CBAABB@??>@?A??
@31DVS:00322:00280
ACGCTCGACATGCCAGTACA
+
AAABDDEA@11**)*+**,/
@31DVS:00323:00259
ACGCTCGACATGCCCAGGTACAGGAG
+
ABABCAACB>>333/7747>B>@=@A
@31DVS:00324:00256
ACGCTCGACATGCCCAGGTACAGGAG
+
@CCBBBAAEBBCCB>::8:BBCECBB
@31DVS:00324:00295
TAGTATCAGCCTCGCCATGACGAAGGTATTCC
+
@<;<AC@@@B?CCGC;><A>@@@58137?7<7
@31DVS:00331:00274
ATCAGACACGGACACAGCAGAACACAC
+
ABBBCCBB@?>?CCCDBB@AA@B@@>B
@31DVS:00331:00289
ACGCTCGACATGCCCAGGTACAGGAG
+
BCBBCBBBA=>...,00,0;?@B@BB
@31DVS:00331:00294
TAGTATCAGCCTCGCCATGACGAAGGTATTCC
+
CCCCBBB@@@=AACC?HDFDCCC@C@BBC:<9
@31DVS:00332:00275
ACGCTCGACATGCCCAGGTACAGGAG
+
BBB?BBDCABAAB<;998:BCCC@BB
@31DVS:00333:00253
ACGCTCGACATGCCCAGGTACAGGAG
+
ACBCCBBBBBAADC>88::>CCC@BB
@31DVS:00334:00279
ACGAAGTGCGTTCCCCATGTCGTAGGTACTC
+
BBBB@CCEDBA@CGE9B;;;::9??A:@@@B
@31DVS:00336:00265
ATCACGGACACAGCAGAACACACAGAC
+
B<BBBB=?@CCCCBABB@BAA>B@BBC
@31DVS:00336:00267
TATATCGAGCCTCCGCC
+
;A22,,,,,,*,92431
@31DVS:00336:00283
ACGCTCGACATGCCCAGGTACAGGAG
+
BBBBBBCBBBBBBB<998:BCBCABE
@31DVS:00336:00298
AGCACTGTAGCTGTCACTAGTTACTTGT
+
9@BB@>@AAA@BBA<;<AA?>=AAA6<<
@31DVS:00340:00263
ACGCTCGACATGCCAGTACAGGAG
+
<<:4B9949443313311444244
@31DVS:00341:00257
TAAGTATCAGCCTCGCCATGACGAAGGTATTC
+
11,////68;77AD<<59@?999><;,...,.
@31DVS:00342:00266
ACGAGTGCGTTC
+
@9;;@@B?>?69
@31DVS:00347:00254
ACGCTCGACATGCCCAGGTACAGGAG
+
BBBBBCCCCBB<;;:7759BCCC@BC
@31DVS:00347:00264
ACGCTCGACATGCCCAGGTACAGGAG
+
ACCCDBAAB>A377/8847>99969>
@31DVS:00348:00264
ACGCTCGACATGCCCAGGTACAGGAG
+
CCABCDCDB=@777/7747=A@BABB
@31DVS:00349:00264
ATATCGCGTACGGGTATGGAAGACTCTATAGA
+
4;;44;8//////+..3603116683300440
@31DVS:00349:00294
ACGCTCGACATGCCCAGGTACAGGAG
+
BBBBBBCCBA?ABB>998:8@>B?;;
@31DVS:00302:00310
ACGCTCGACATGCCCAGGTACAGGAG
+
BCBBBBB@A==>BB>AA?@ACBB?>@
@31DVS:00302:00321
TCTCTATGCCTCACATGTCTAA
+
>CA99977<,211;?@A@8//,
@31DVS:00305:00302
ACGCTCGACATGCCCAGGTACAGGAG
+
@BBBBBBBCAA@>>;7747?@@B@@@
@31DVS:00308:00329
ACGCTCGACATGCCCAGGTACAGGAG
+
@@@ABCDBB@@>;;:776:@BBC?@A
@31DVS:00309:00326
TACTGAGCTACACACACAGAAA
+
49:ABB@B@ABA11--,,,**)
@31DVS:00310:00311
ACGCTCGACATGCCCAGGTACAGGAG
+
ABABBBBBBA@;776774:BBBC@BC
@31DVS:00311:00344
ACGCTCGACATGCCAGGTACAGGA
+
@ABDDCGCA9800,..,.469=?4
@31DVS:00314:00300
ATATCGCGAGGGTATGGAAGACATCT
+
@;>==<<>A@BAB>731.3....---
@31DVS:00314:00329
ACGCTCGACATGCCCAGGTACAGGAG
+
BBBBBDCBA>?88808847=@ACDCD
@31DVS:00314:00349
ACGCTCGACATGCCAGGTACAGGA
+
<9;CEAA@@<<00,00,//94>99
@31DVS:00315:00322
ACGCTCGACAATGCCCAGGTACAGGAG
+
BBBBCBCFB@9;333/8>;=>@>?<;;
@31DVS:00316:00340
ACGCTCGACATGCCCAGGTACAGGAG
+
ABBBBBCCC??;7723347=@@@>@>
@31DVS:00318:00314
ACGAAGTGGGTTCCCCATGTCGTAGGTACTC
+
ACBB>A=??<@=@BC:CCCBCCCCB@ABB?A
@31DVS:00318:00338
TAGTATCAGCCTCGCCATGACGAAGGTATTCC
+
CBA@@AB@@@?AACC@CBF@@BB@C?BAA9;7
@31DVS:00321:00338
ATATCGCGAGGGTATGGAAGACTCTATA
+
BBB?BBECBBB>CCAB@CBBBB@><<<6
@31DVS:00322:00302
ACGAGTGCGTTCCCCATGTCGTAGGTACTC
+
BCB???FC@;6944/9788<==77447777
@31DVS:00328:00315
CGTGTCTCTAGGCACAGGATTTTGTGTAG
+
?4999888477169;885////*//.222
@31DVS:00328:00316
ACGCTCGACATGCCCAGGTACAGGAG
+
ABBBCCCBA>>373/77477??B@AD
@31DVS:00328:00349
ACGCTCGACATGCCCAGGTACAGGAGG
+
BBBCCBCBABAABB>996:?@@A?998
@31DVS:00329:00302
TAGTATCAGCCTCGCCATGACGAAGGTATTCC
+
CCDBBBBA@@=AADCACCCCBBB@B@CBA=?<
@31DVS:00330:00320
ACGCTCGACATGCCCAGGTACAGGAG
+
BBBCCCCBBB?ABD>?>=?@CCD@AA
@31DVS:00330:00323
CGTGTCTCTAGGCACAGGATTTTGTGTAG
+
ACC@@@@>@AA=@ACDCCCCCC9BB@?@?
@31DVS:00331:00338
ACGCTCGACATGCCCAGGTACAGGA
+
BBBDCB@>>99888/8><:01/75/
@31DVS:00331:00341
TCTCTATGCGCTCCACATGTCTAAGG
+
AABBBDCC>>8/1,1..:9>989595
@31DVS:00332:00321
ACGCTCGACATGCCCAGGTACAGGAG
+
BCBBBABCB@@?>>7::7:BCCDBCC
@31DVS:00332:00329
AGCACTGTAGCTGTCACTGTTACTTGT
+
@@DC=>>?<999===CB@@@=?>><>@
@31DVS:00332:00330
ATCAGACACGGACACAGCAGAACACAC
+
@@BCCCCBCB>BBCCBBBCBB?BBCCB
@31DVS:00332:00338
ACGAGTGCGTTCCCCATGTCGTAGGTACTC
+
CABBCCFCCC=?==6878877777347676
@31DVS:00335:00323
ACGAGTGCGTTCCCCATGTCGTAGGTACTC
+
BBBAAACDCD@CBB9B9::?A?<?:;777>
@31DVS:00336:00310
ACGCTCGACATGCCAGGTACAG
+
9<<@AA@@@9901,00,,,,/2
@31DVS:00336:00343
ACGCTCGACATGCCAGTACCAG
+
=>==9944944331331142/0
@31DVS:00337:00312
ACGCTCGACATGCCCAGGTACAGGA
+
AA>@AA<9999888/8846644;:;
@31DVS:00338:00310
TAGTATCAGCCTCGCCATGACGAAGGTATTCC
+
=<<B?4947<49:?B@B@A@A;;8::7>@<?;
@31DVS:00338:00316
CGTGTCTCTAGGCGACAGGATTTG
+
49444888=884114;665///+/
@31DVS:00338:00339
ACGCTCGACATGCCCAGGTACAGGAG
+
BCBBBBAA@?AACD>@?>?BBBC@A@
@31DVS:00342:00301
ACGCTCGACATGCCAGGTTACAGGAG
+
AA@CCBB@@11--+--+,*,866598
@31DVS:00344:00324
AGCACTGTAACTGTCACTAGTTACTTGT
+
?CCCBBCCC@CCCBBDCBBBC?A?==;;
@31DVS:00346:00302
ACGCTCGACATGACCCAGGTACA
+
89@@@@A@9110/18+..641//
@31DVS:00349:00301
ACGAGTGCGTTCCCCATGTCGTAGGT
+
BBBBBBEB;;2444/9880:97//,.
@31DVS:00349:00316
ACGCTCGACATGCCCAGGTACAGGAG
+
BBB?AACCCBBA>;<??;??CCCDDD
@31DVS:00301:00382
ACGCTCGACATGCCCAGGTACAGGAG
+
B@B@BBBBA?@ADD<998:AAAB@BB
@31DVS:00302:00354
ACGAGTGCGTTCCCCATGTCGTAGGTATC
+
BCB??ADD@;2444/9880>;;/0,-33-
@31DVS:00302:00390
ACGAGTGCGTTCCCCATGTCGTAG
+
?=?@BAAACB7111+1000<<700
@31DVS:00303:00354
ACGCTCGACATGCCCAGGTACAGGAG
+
BCABBAAAB==333/7747>BBB?@@
@31DVS:00304:00360
TGATACGTCTCCTCT
+
@9999>98/**)***
@31DVS:00307:00399
TCTCTATGCGCTCCACATGTCTAAGGT
+
@A=A@@@@AACEDA@@@FB<<<BAB=?
@31DVS:00309:00351
ACGAGTGCGTTCCCCATGTCGTAGGTACTC
+
ACBCCCB@?;2444/9888>>>77447777
@31DVS:00309:00364
TGATACGTCTCCTTCCTTCTAGTTA
+
A;A>:94494/,19866:0/...33
@31DVS:00311:00369
ACGCTCGACATGCCCAGGTACAGGAG
+
C;99BDCA>=>000,10,0:?ABA>>
@31DVS:00312:00397
ACGCTCGACATGCCCAGGTACAGGAG
+
???BBBBBCBBBBB<97598==A=@@
@31DVS:00313:00362
ACGAGTGCGTTCCCCATGTCGTAGGTACTC
+
DDBBBBFB?:7444/9888=?<00,/0///
@31DVS:00314:00389
ACGCTCGACATGCCCAGGTACAGGAG
+
BA@ABBBBB??ADD>:88:?BAB?BB
@31DVS:00316:00362
ACGCTCGACATGCCCAGGTACAGGAG
+
ACBDCCC@?ACCAA>;:7:@@@A=@@
@31DVS:00316:00387
ACGCTCGACATGCCAGTACAG
+
<C;;<@@?@9988488614;8
@31DVS:00317:00382
TGATACGTCTCCTTCCTTAGTTACTTCA
+
ACECECB9:?DADACCC@?@@=999<>>
@31DVS:00319:00359
ACGCTCGACATGCCCAGTACAG
+
CCCCCA@999>888/8811=44
@31DVS:00319:00369
ACGAGTGCGTTCCCCATGTCGTAGGTACTC
+
<<<CCCCDCB7;98/98;;@CC@B?@:::?
@31DVS:00320:00394
ACGCTCGACATGCCCAGGTACAGGAG
+
BCBCCBABBBBA@@<::6:?BBB>BB
@31DVS:00323:00384
ACGAGTGCGTTCCCCATGTCGTAGGTACTC
+
BBBBBDC@;;2444/9880::>00,/0//.
@31DVS:00324:00376
TGATACGTCTCCTTCCTTAGTTACTTCA
+
4=9=BBA<<;@9959<?6;;>?@=>=44
@31DVS:00326:00363
ACGCTCGACATGCCAGTA
+
9<9>>@999=>--+--,,
@31DVS:00326:00370
ACGCTCGACATGCCCAGGTACAGGAG
+
BBBBBCA@==>88808867799969>
@31DVS:00326:00384
ACGCTCGACATGCCCAGGTACAGGAG
+
111;;=?CBACC;><?<;?BBBCCA@
@31DVS:00327:00382
ACGCTCGACATGCCCAGGTACAGGAG
+
?A99<CBA@>?000,11,0019@?@@
@31DVS:00327:00399
ACGCTCGACATGCCCAGGTACAGGAG
+
CCBBBBBFCBB><;<<<=?CDCEACC
@31DVS:00328:00354
TCTCTATGCGCTCCACATGTCTAAGGT
+
4=9>@@@BBBBBB?BBBFD@@AA@C>A
@31DVS:00328:00378
ACGCTCGACATGCCCAGGTACAGGAG
+
BBBBCAAACBB>;;<7747=@@A@@@
@31DVS:00329:00385
ACGCTCGACATGCCCAGGTACAGGAG
+
@BBBBB@@@@@>??=BB@@>CCCBAA
@31DVS:00329:00398
ACGCTCGACATGCCCAGGTACAG
+
99999999994000+00,.4844
@31DVS:00330:00371
TGATACGTCTCCTCTTAGCTA
+
444449:81,0*,,*)****,
@31DVS:00330:00389
TACTGAGCTACACACACAGAAAGATTGGT
+
@?ACBBB><<CDCCCA@780/,000,0,/
@31DVS:00331:00399
ACGCTCGACATGCCCAGGTACAGGAG
+
BD??ABBA@9988808857=@9969@
@31DVS:00332:00363
ACGCTCGACATGCCCAGGTACAGGAG
+
AACCCCDBBEB?@@<::47?;<<CDC
@31DVS:00332:00365
ACGCTCGACATGCCAGTACAGGAG
+
BC@FACCB@:;--+--,,69989;
@31DVS:00333:00397
ACGCTCGACATGCCCAGGTACAGGAG
+
ABACCDBCCBB;@;<:76:BBBB@@@
@31DVS:00335:00358
ACGCTCGACATGCCAGTAGCAGGA
+
9=>>??>@@990760-,,,*,,*,
@31DVS:00336:00382
ACGCTCGACATGCCCAGGTACAGGAG
+
BCAFACBBA@@777/8747@AAA@@@
@31DVS:00337:00364
ATCAGACACGGACACAGCAGAACACAC
+
CBBA?@AAAADCECCBBCCCB@BA@@B
@31DVS:00339:00358
AGCACTGTAGCTGTCACTAGTTACTTG
+
CB=:9;9<<<=CC<;<ACA88499969
@31DVS:00340:00376
ACGAGTGCGTTCCCCATGTCG
+
BBBBCBA;995/11+10.,,,
@31DVS:00341:00389
ACGCTCGACATGCCCAGGTACAGGAG
+
?ABBCDCA@=9788/885779<BB@A
@31DVS:00342:00357
TCTCTATGCGCTCCACATGTCTAAGGT
+
@999BABCB@A@@=>8899999?4823
@31DVS:00344:00377
ACGCTCGACATGACCAGTAGCCAAG
+
9B444449944344233....,.,.
@31DVS:00344:00386
ACGCTCGACATGCCCAGGTACAGGAG
+
CCBCDC@?@@@?>>8>>;??ABBAC@
@31DVS:00345:00368
ACGCTCGACATGCCCAGGTACAGGAG
+
ACBBCCCB@8=777/8847ACCD@BB
@31DVS:00345:00369
ACGAGTGCGTTCCCCATGTCGTAGGTACTC
+
?BBBBADDCA@BBB8B@@@CCC??:;::7=
@31DVS:00345:00377
ACGCTCGACATGCCAGGTACCA
+
1///444444433779111424
@31DVS:00345:00382
ACGCTCGACATGCCAGTAC
+
999>999111/..,....,
@31DVS:00346:00398
ATCAGACACGGACACAGCAGAACA
+
93489988?8;>?>>?>6/.0,0.
@31DVS:00349:00359
ACGAGTGCGTTCCCCATGTCGTAGTAC
+
?CBDBBDCCB==884>881:>7*+***
@31DVS:00300:00407
CGTGTCTCTAGGCACAGGATTTTGTGTA
+
AABBCAA>@7747999D@9999/9@801
@31DVS:00301:00449
ACGCTCGACATGCCAGGTACAGGA
+
BCBBA;;9=:;--+--*,,/4;:8
@31DVS:00302:00438
ACGCTCGACATGCCCAGTACAGGAG
+
AA?@A<<;@??000,10/:8:@9>>
@31DVS:00303:00409
GACGAGTGCGTTCCCCATGTCGTAGGTACTC
+
@BBABBACC@A@ABC:C>@@???>><;777=
@31DVS:00303:00417
ACGCTCGACATGCCCAGGTACAGGAG
+
ABCBCDCBBBBBBB>@A??=@@B@AB
@31DVS:00304:00417
ACGCTCGACATGCCCAGGTACAGGAG
+
??@CCBCBBBBA??<<<<:<AAB@@A
@31DVS:00304:00447
ACGCTCGACATGCCCAGGTACAGGA
+
@A@ACCCC@@@;;;800,0:<>D51
@31DVS:00305:00404
ACGCTCGACATGCCCAGGTACAGGAG
+
BBABBCCDB>>333/7747>@>@=@A
@31DVS:00306:00417
ACGCTCGACATGCCCAGGTACAGG
+
CC::=AB=?11000,00,7799@<
@31DVS:00307:00431
ACGCTCGACATGAC
+
1//77;;88//.,,
@31DVS:00307:00436
ACGCTCGACATGCCCAGGTACAGGAG
+
8<;;=BEB@>>88808867791;==8
@31DVS:00309:00449
ACGAGTGCGTTCCCCATGTCGTAGGGTACTC
+
ACCCBBCDCC@BBB8?<@<=;<777.4=>>>
@31DVS:00311:00425
ACGCTCGACATGACCCAGTA
+
9=>@=?99444,,,,*,,,,
@31DVS:00313:00403
ACGCTCGACATGCCAGTACAGG
+
?A<<<BDA99900,.0../4;9
@31DVS:00315:00408
ACGCTCGACATGCCCAGGTACAGGA
+
BBBBBCCCC@@88808867=>9959
@31DVS:00316:00427
ATCAGACACGGACACTGCAGAACACAC
+
BCBB@@??@??ABCAABA@BB@B?@@@
@31DVS:00317:00408
ACGCTCGACATGCCCAGGTACAGGAG
+
BBAAACCECAABBB>988::@@B?@@
@31DVS:00317:00431
TAGTATCAGCCTCCGCCATGACGAAGGTATTCC
+
44444448771442442499499><<;999>A@
@31DVS:00318:00408
AGCACTGTAGCTGTCACTAGTTACTTGT
+
AAFCCBBBBBBCCCCCCBB<<=@@><9<
@31DVS:00319:00419
CGTGTCTCTAGGCACAGGATTTTGTGTA
+
CCDB??@ABAB@@CBBB?@@=92987:;
@31DVS:00320:00439
ACGAGTGCGTTCCCATGTCGT
+
BCBDBBB;992//+10..43.
@31DVS:00321:00414
AGCACTGTAGCTGTCACTAGTTACTTGT
+
<;BBA@<<<;9CCCBCCB@@@=@BC;<<
@31DVS:00322:00408
ACGCTCGACATGCCCAGGTACAGGAG
+
BBBBCCCCBBABCC?888:ABBB@BB
@31DVS:00323:00411
ACGCTCGACATGCCCAGGTACAGGA
+
4;<HCCCDDB=...,00,00199?>
@31DVS:00326:00433
ACGCTCGACATGCCCAGGTACAGGAG
+
BB?@AAA@@99011,11,.//99898
@31DVS:00326:00435
CGATGTGTCTGTAGGA
+
444444443348//,/
@31DVS:00326:00441
ACGAGTGCGTTCCCCATGTCGTAGTATC
+
BCBCCCBA@@5888/9888>>=774<5-
@31DVS:00326:00443
ACGCTCGACATGCCCAGGTACAGGAG
+
A===ABCBA??ABB>998:?@@C@<<
@31DVS:00327:00447
ACGCTCGACATGCCCAGGTACAGGA
+
9?;;9BCA<<<A??:88477?@?<9
@31DVS:00328:00441
ACGCTCGACATGCCCAGGTACAGGAG
+
?BBBCCCBCBAABD>:8;:BBBD@AA
@31DVS:00329:00436
ATCAGACACGGACACAGCAGAACACAC
+
@ADCCEBBBB9<;<>?@>;8;<>===@
@31DVS:00330:00401
ACGCTCGACATAC
+
1////4;88//,,
@31DVS:00332:00407
ACGCTCGACATGCCCAGGTAC
+
49894?99484378,33111;
@31DVS:00332:00447
ACGCTCGACATGCCCAGGTACAGGAG
+
BBBBBBBA@==7776774:>BBC<<<
@31DVS:00335:00405
TACTGAGCTACACACACAGA
+
?=999>84449:611//,00
@31DVS:00335:00427
ACGCTCGACATGCCCAGTAGC
+
CC::=BBB>99---+-*((((
@31DVS:00336:00422
ACGCTCGACATGCCCAGGTACAGGAG
+
BCCCDDCBEA??BB>AA@@@CCC@@@
@31DVS:00336:00448
ACGCTCGACATGCCCAGGTACAGGA
+
BBABBBBA?=>000,10,0;?<<;<
@31DVS:00337:00400
ATCAGACACGGACACAGCAGAACACAC
+
BABBCDBBBB?BBBEBBBCCC@BAC?A
@31DVS:00338:00416
ACGCTCGACATGCCCAGGTACAGGAG
+
CB?@AAAHC>>;7767747>@@B@@@
@31DVS:00338:00446
ACGCTCGACATGCCAGTACCA
+
49;;;>?;;110=900/./,/
@31DVS:00339:00419
ACGCTCGACATGCCCAGGTACAGGAG
+
BBBBBBCA@@?BBC?888:<@@B@;;
@31DVS:00339:00439
ATCAGACACGGACACAGCAGAACACACA
+
/689@999942/////666771311660
@31DVS:00340:00423
ACGCTCGACATGCCCAGTACAGGAG
+
BCBABAAAA??AAB<BA??B@@;>>
@31DVS:00342:00410
ATATCGCGAGGGTATGGAAGACTCTATA
+
@A@@@AB@@@C@BCCC@C@C:::@4433
@31DVS:00342:00444
ACGCTCGACATGCCCAGGTACAGGAG
+
BBABBBBBBBBBCC>@><?=AAA>;;
@31DVS:00344:00441
ACGCTCGACGATGCCAGTACAGGAG
+
=<<;><?11///-.,...,,//,/7
@31DVS:00345:00410
ACGCTCGACATGCCCAGGTACAGGAG
+
AB>>>BBCCAA777/8857?B9<;<A
@31DVS:00345:00412
ACGCTCGACATGCCCAGGTACAGGAG
+
@BBBCCBBBBBBBA=@@=??CCC@BA
@31DVS:00348:00412
ATCAGACACGGACACAGCAGAACACAC
+
A@BB@A@BCB@CAAAA@BBBB?C?@?B
@31DVS:00300:00495
ACGCTCGACATGCCCAGGTACAGGAG
+
@BBBBAAABBBBBBA9959?@@C?@@
@31DVS:00301:00459
TCTCTATGCGCTCACATGTCTAAG
+
81/1889??=:1//44:4944424
@31DVS:00302:00493
ACGCTCGACATGCCCAGGTACAGGAG
+
BCBBCBCBBBACAA>998:ABAC@@@
@31DVS:00303:00470
ACGCTCGACATGCCCAGGTACAGGAGA
+
@CCBCBCBBBBBBD>@A??=@AC@ECC
@31DVS:00303:00488
CTCCTTATGCGCTCACGATGCTA
+
,,/,17899>AB;9449996,,*
@31DVS:00306:00467
ACGAGTGCGTTCCCCATGTCG
+
BCBABBA::92///+10....
@31DVS:00307:00493
ACGAGTGCGTTCCCATGTCGTAGT
+
BAAABBB@>=599098887147,,
@31DVS:00309:00493
TGATACGTCCTTCC
+
49441///-*,*,2
@31DVS:00314:00465
ACGCTCGACATGCCCAGGTACAGGAG
+
BBBBBCBAAAABDB<>>==?AAC@;;
@31DVS:00316:00478
ACGAGTGCGTTCCCCATGTCGTAGGTATC
+
BCCBCBCDDC=?==6=3:8=>>7:44774
@31DVS:00318:00476
ACGCTCGACATGCCCAGGTACAGGAG
+
BBBBCBBBBB?BDD>>>>?<AAB?@@
@31DVS:00318:00485
ACGCTCGACATGCCCAGGTACAGGAG
+
?CCBCCD===>78808847<B@@;>>
@31DVS:00318:00488
ACGAGTGCGTTCCCCATGTCGTAGGTA
+
@A@ACCCDBB2444/9880;<<//,-.
@31DVS:00321:00462
CGTGTCTCTAGGCACAGGATTTTGTGTAG
+
AA@@@BBBBCC@BA@??<9888/9?>:;>
@31DVS:00321:00480
TAGTATCAGCCTCGCCATGACGAAGGTATTCC
+
B?AA@@AB>>;>9992949=A@C<9;>;848<
@31DVS:00322:00469
ACGCTCGACATGCCAGGTACAGGAG
+
<CHCCCBBA==--+--+,,>AC?<;
@31DVS:00322:00483
ACGAGTGCGTTCCCCATGTCGTAG
+
CCBBBEB@::2444,8737114..
@31DVS:00322:00490
CTCTAGCGTCCACATGTCTAAGTA
+
/////79449;=B=??;666,1..
@31DVS:00322:00496
ACGCTCGACATGCCAGGTACAGGAG
+
AC9;<>>11,7*-+,,*,0/44244
@31DVS:00324:00453
ACGCTCGACATGCCCAGGTACAG
+
?AABB@A@>89000,11,//149
@31DVS:00324:00466
TAGTAACAGCCTCGCCATGACGAAGGTATTCC
+
@@::<=@A@C?AACDCCABAAAAAC@CCB=@=
@31DVS:00325:00474
ACGCTCGACATGCCAGGTACAGGAG
+
BB??ACDAABCAA@::8:BBBC?@@
@31DVS:00326:00471
AGCACTGTAGCTGTCACTAGTTACTT
+
<<11///./49@C;449//..,///,
@31DVS:00328:00477
ACGAGTGCGTTCCCCATGTCGTA
+
BCB@@ABAB=5///+110-777/
@31DVS:00329:00484
TCTCTATGCGCTCCACATGTCTAAGGT
+
??994937=@>;<:;CABBC;;;=A=?
@31DVS:00329:00485
ACGAGTGCGTTCCCCATGTCGTAGGTAC
+
BCB?@ADC@?C@@>4>3:0::7,,+,,,
@31DVS:00331:00483
ATCAGACACGGACACAGCAGAACACAC
+
BAABCCBCCB@DCCCCDBBAC?A>>=?
@31DVS:00332:00481
ATCAGACACGGACACAGCAGAACACAC
+
@??BCCCCCC?BCCCBBCBCB>A?A=?
@31DVS:00336:00477
ACGCTCGACATGCCAGGTACAG
+
@?@CEBCB<;91.600,,,,,,
@31DVS:00339:00494
TCTCTATGCGCTCCACATGTCTAAGGT
+
;<BACC;<=BBBDADCBDAA<<<@C@A
@31DVS:00339:00499
TACTGAGCTACACA
+
9994944///8,,/
@31DVS:00341:00475
ACGCTCGACATGCCCAGGTATCAGGAG
+
444444:449>7797331111117700
@31DVS:00343:00455
ACGCTCGACATGCCCAGGTACAGGAG
+
ACBBCBABEBBAAA>9989?BBB?A@
@31DVS:00345:00489
ACGCTCGACATGCCAGGTACAG
+
9999@>?>A11--+--*,,/49
@31DVS:00345:00494
ACGCTCGACATGCCCAGGTACAGGAG
+
BCBBBAAABB@ABB>998:AAAB@BB
@31DVS:00346:00454
ACGCTCGACATGCCCAGGTACAGGAG
+
>AAAAA@BBBB?;;<998:CCCC@@@
@31DVS:00347:00457
ACGAGTGCGTTCCCCATGTCGTAGGTACTC
+
ACBCCCEB?95444/9888=====447776
@31DVS:00347:00464
ACGCTCGACATGCCCAGGTACAGGAG
+
CDBBDDCDA?@?<7677477>>>=<9
@31DVS:00347:00496
TCTCTATGCGCTCCACATGTCTAAGGT
+
BCCB;:;ABCBCD@CBBBBC?@@@C?A
@31DVS:00348:00468
ACGCTCGACATGCCCAGGTACAGGAG
+
BBBBBBBA@48...,00,0:?AA@AA
@31DVS:00348:00487
CGTGTCTCTAGGCACAGGATTTTGTGTAG
+
CCDC@?@9<;;@CCEDG@?>><1111:;<
@31DVS:00348:00496
ACGAGTGCGTTCCCCATGTCGTAG
+
CBBBBBDB:92444/9880:97,,
@31DVS:00349:00482
ACGCTCGACATGCCAGT
+
9;;@@>@A@9900,11,
@31DVS:00349:00499
ACGCTCGACATGCCAGGTACAGGA
+
99994999>84777771..//756
@31DVS:00300:00549
ACGCTCGACATGCCCAGTACAGGAG
+
9<BBBCEC@49000,00//19>;>=
@31DVS:00302:00511
ACGCTCGACATGCCCAGGTACAGGAG
+
BEBBCA@@EBBBBB<798:ABBE@@@
@31DVS:00303:00521
ACGAGTGCGTTCCCATGTCGTA
+
ACBBDBCB44511-10....31
@31DVS:00304:00543
ACGCTCGACATGCCCAGGTACAGGAG
+
ACBBCBBBABBBBD>@>=?AAAA>@@
@31DVS:00309:00515
ACGCTCGACATGCCCAGGTACAGGAG
+
?CBBDBBCBBB@<<:776:BBBCA<<
@31DVS:00309:00543
ACGCTCGACATGCCCAGGTACAGGAG
+
BCBBCA@@C@@>BB>998:AB@A>@B
@31DVS:00310:00508
ACGCTCGACATGCCAGGTACAGG
+
;<CADBBA@=>00,11,//19@:
@31DVS:00310:00522
ACGCTCGACATGCCCAGGTACAGGAG
+
ABCCC@AAC@?;<<68747@@@AC<<
@31DVS:00312:00516
ACGCTCGACATGCCCAGGTACAGGA
+
A@BBBBAAABBBBB>AA?@>AAB@B
@31DVS:00315:00516
TACTGAGCTACACACACAGA
+
<9<99>8444;1/////...
@31DVS:00317:00522
ACGAGTGCGTTCCCCATGTCGTAGGTATC
+
ABBBBBEDA==>884>8;8>??7:54>@8
@31DVS:00318:00500
TCTCTATGCGCTCCACATGTCTAAGGT
+
@DBB;;<DCDDCD@@@@CCC;<:?A=@
@31DVS:00318:00514
ATCAGACACTCG
+
934496,,,,,,
@31DVS:00318:00518
ACGAGTGCGTTCCCCATGTCGTAGGTACTC
+
BAABCCFHCB?A?=793:09:;00,/000/
@31DVS:00320:00501
ACGCTCGTACCATGCCAGTAGCAGGAG
+
>@899@94442433313....,,,*,,
@31DVS:00322:00513
TCTCTATGCGCTCCACATGTCTAAGGT
+
<<;BBCBCA@@CECCC@AA;;<@AC?B
@31DVS:00324:00528
ACGCTCGACATGCCAGGTACAGG
+
BA@@C@@=>898858?<>799><
@31DVS:00325:00514
TAGTATCAGCCTCGCCATGACGAAGGTATTCC
+
<@ABBCBB;A;;;BA?CBGB@@@=@=@DB>B@
@31DVS:00325:00537
ACGCTCGACATGCCCAGGTACAGGAG
+
ACBBCBAABBBA;B<::6:@@@A?BC
@31DVS:00325:00544
ACGCTCGACATGCCCAGGTACAGGA
+
?ABEBBCB>8=777088577>?D<1
@31DVS:00327:00502
ACGAGTGCGTTCCCCATGTCGTAGGT
+
BB9<;A?>@@5899-9880:::00,/
@31DVS:00328:00516
ACGCTCGACATGCCCAGGTACAGGAG
+
>ABBA@AB@>>77708857=A>><?>
@31DVS:00328:00540
ACGCTCGACATGCCAGGTACAGGA
+
CCBABCB99/100,00,0/99=?;
@31DVS:00331:00548
TCTCTATGCGTTCCACATGTCTAAGG
+
4;>A@@>?>995923746/11//,/,
@31DVS:00332:00505
ACGAGTGCGTTCCCCATGTCGTAGGTACTC
+
?B9<:@DECD@CBB:B>>@ACCBC?@:::>
@31DVS:00332:00528
TGATACGTCTCCTTCCTTAGTTACTTCA
+
AABCDCB???B>@>B?A?BBCACGC@BB
@31DVS:00332:00536
ACGCTCGACATGCCCAGGTACAGGAG
+
@BBBCBBBB??ABD<995:=@@A>@@
@31DVS:00334:00517
ACGCTCGACATGCCCAGGTACAGGAG
+
@A@@BABB@8988808847?BBCBAB
@31DVS:00336:00546
ACGAGTGCGTTCCCCATGTCGTAGGTACTC
+
@AA@@@DDCC?BBB9BAAAAAAABA@:;;?
@31DVS:00337:00507
ACGCTCGACATGCCCAGGTACAGGAG
+
AAABCBAAABBBBB=AA>>@BBA@==
@31DVS:00338:00528
ACGCTCGACATGCCAGGTACAGGAG
+
C?>=B9<9@;;00,11,0094?9>@
@31DVS:00339:00512
ACGCTCGACATGCCCAGGTACAGGAG
+
BBBBBBCC@88333/8747?B@@=@>
@31DVS:00339:00525
ATCAGACACGGACACAGCAGAACACAC
+
434449889=;9:::444;33131...
@31DVS:00339:00527
TGATACGTCTCCTTCCTTAGTTACTTCA
+
BCCCDCCBCCB@B<==@>@AAEDCDACD
@31DVS:00339:00541
ACGAGTGCGTTCCCCATGTCGTAGGTACTC
+
BA?@@ABDDC?BA?6=;;?;;=7744777=
@31DVS:00341:00521
ATCAGACACGGACACCAGCAGAACACACA
+
9388:444442444424444399;86663
@31DVS:00342:00538
AGCACTGTAGCTCGTCACTAGTTACTTGT
+
444999?8;4999999;AD4331444244
@31DVS:00344:00548
ACGAGTGCGTTCCCCATGTCGTAGGTACTC
+
BCBBCBCD@@@ABB:B888>B>;;:8/00:
@31DVS:00345:00546
TCTCTATGCGCTCCACATGTCTAAGGT
+
<=BBBDDFEAAAA=@?>A999892823
@31DVS:00346:00522
ACGCTCGACATGCCCAGGTACAGGAG
+
BBBBBCBBBA@ABC>AA?ABB@@=@@
@31DVS:00347:00510
TAGTATCAGCCTCGCCATGACGAAGGTATTCC
+
BBCBBBCCCB?ABBBEDECCCCC@B@CCC=@=
@31DVS:00349:00511
ACGAGTGCGTTCCCCATGTCGTAGGTATC
+
BCBBCCD@:92444/9880<::/0,/95-
@31DVS:00302:00569
ACGCTCGACATGCCAGTACCAG
+
49@@@ABBA;90;:00,,,*/6
@31DVS:00302:00570
ATATCGCGAGGGTATGGAAGACTCTATA
+
BB???CCDDBB@CC>A=@=?BAB;9=88
@31DVS:00302:00596
TACTGAGTCTACCACACACAG
+
499/1;1////658;983311
@31DVS:00305:00554
ACGCTCGACATGCCAGTACAGGAG
+
9<<@B@>999911,00../49868
@31DVS:00306:00573
ACGAGTGCGTTCCCCATGTCGTA
+
CHBBBBBBB?2///+110-,,,.
@31DVS:00307:00594
ACGCTCGACATGCCCAGGTACAGG
+
BBAABECCA8977708><==@@>?
@31DVS:00310:00572
TAGTATCAGCCTCGCCATGACGAAGGTATTCC
+
CFEBDBBBAA?ACBB?BCCCCBB?B@BCC;<9
@31DVS:00310:00578
ACGAGTGCGTTCCCATGTCGTAGATC
+
BCBBB>:@945990833311611040
@31DVS:00310:00579
ACGCTCGACATGCCCAGGTACAGGAG
+
ACBBBCABBBB>;;<:347=A?>=99
@31DVS:00311:00577
ACGCTCGACATGCCCAGGTACAGGAG
+
BBACBBBCCB@;7;::347=@?@=@A
@31DVS:00311:00584
ACGAGTGCGTTCCCATGTCGTAGTA
+
AEBABBC@99548098336643.-.
@31DVS:00313:00578
TACTGAGCTACACACACAGAAGA
+
/444498:9444996//,,,*,,
@31DVS:00314:00557
ACGCTCGACATGCCAGGTACAG
+
9<<CC<<<@9100,00,..4/8
@31DVS:00314:00575
ACGAGTGCGTCCTACC
+
BBBBCB<2-88+***)
@31DVS:00315:00597
ACGAGTGCGTTCCCCATGTCGTAGGTAC
+
@BBBABC@?:2444/9888>>:00,/0/
@31DVS:00316:00550
ATATCGCGAGGGTATGGAAGGCTCTATAGAGG
+
BABBABGCBAA?BC??<><?>A@CC?@??==;
@31DVS:00316:00564
ACGCTCGACATGCCCAGGTACAGGAG
+
?BBBCAAABA@ACC>AA?B?BBC@BB
@31DVS:00317:00580
ATCAGACACGGACACAGCAGAA
+
=8444:99==<@@<<1111..,
@31DVS:00321:00578
ACGCTCGACATGCCCAGGTACAGGA
+
DCBBA@ACB=>788088677@@@<9
@31DVS:00321:00592
ACGAGTGCGTTCCCCATGTCGTAGGTACTC
+
BCBBB@CDDC@A=?6=3::=>>77447777
@31DVS:00322:00596
TACTGAGCTACACACACAG
+
4499;49111///444433
@31DVS:00323:00561
ACGCTCGACATGCCCAGGTACAGGAG
+
CCCBC@D@A;;333/88577<<CACD
@31DVS:00323:00566
ACGCTCGACATGCCCAGGTACAGGA
+
BBABBBCBB?@...,00,0<>>@=@
@31DVS:00323:00572
ACGAGTACGTTCCCCATGTCGTAGGTACTC
+
ACBCBBBBB@6444-9=>>>>?8747878<
@31DVS:00323:00577
ATATCGCGAGGGTATGGAAGACTCTATA
+
?BCDBBBBBBB>B?>>>A<????<=<<<
@31DVS:00325:00565
ACGAGTGCGTTCCCCATGTCGTAGGTAC
+
ACBBCBEB:;2444/9888>>;00,/0/
@31DVS:00327:00597
ACGCTCGACATGCCAGGTACAG
+
DBBBC?=99/1--+--*,0;??
@31DVS:00328:00586
ACGCTCGACATGCCCAGGTACAGGAG
+
AAAABBBBCBCBBB<<<=?ABBC?BB
@31DVS:00329:00570
ACGCTCCATGCCCAGGTACAGGAG
+
@DCBCB:;944419969>>>@=>?
@31DVS:00329:00587
TCTCTATGCGCTCCACATGTCTAAGGT
+
<DBCGGCDCBB;99;>>A9999><>68
@31DVS:00330:00550
ACGCTCGACATGCCCAGGTACAGGAG
+
BDABBBCCB?@?BC>A@>?@CCDACC
@31DVS:00330:00563
ACGAGTGTCGTCTCC
+
<BA;;<1///**(0)
@31DVS:00331:00555
ACGAGTGCGTTCCCCATGTCGTA
+
=>@AA<=><=@>>>+10.,,,,.
@31DVS:00331:00586
TACGAGCTCACACAT
+
////;4//////444
@31DVS:00334:00555
ACGCTCGACATGCCAGGTAG
+
844899444990.,.,*,,,
@31DVS:00334:00579
ACGAGTGCGTCCTACCTATGTCTA
+
149@?A;<911,,,,*,,,,..16
@31DVS:00334:00599
ACAGAGTCGTTCCCCATGTCGTAGGTATC
+
6111////;;2444,4448?@?8747876
@31DVS:00335:00588
TACTGAGCTACACACACAGAAAGATTG
+
?A<99@@<89BDA@@B?>80/,000,/
@31DVS:00337:00570
TCTCTATGCGCTCCACATGTCTAAGGT
+
94944433@9;<@ABBBCBA;;9;>;>
@31DVS:00337:00572
ACGCTCGACATGCCCAGGTACAGGAG
+
<A@AEBAAB???<<78757=>99699
@31DVS:00338:00563
TAGTATCAGCCTCGCCATGACGAAGGTATTCC
+
CCCCBB?BAA=AACCACCCCGCC@C@CBB?B?
@31DVS:00339:00551
ACGCTCGACATGCCAGTACAGG
+
1/1:::?BB948<437174/87
@31DVS:00342:00579
ACGCTCGACATGCCCAGGTTCAGGAG
+
?BBBCBBBBBBAAA>@B@@;??B??@
@31DVS:00342:00590
ACGCTCGACATGCCCAGGTACAGGAG
+
@ABBBAAACAB@@<7874:?BBC@@@
@31DVS:00343:00553
ACGCTCGACATGCCAGGTACA
+
499?9?@@B9989900,,,,*
@31DVS:00344:00565
ACGCTCGACATGCCCAGGTACAGGAG
+
?EBCDBBCBBBBBE?88::BCCCB@@
@31DVS:00344:00589
ACGCTCGACATGCCAGGTACCAGG
+
1111///;;99731331../,/87
@31DVS:00348:00560
TAGTATCAGCCTCGCCATGACGAAGGTATTCC
+
??AAABCCCC=A<=<=@@BB@9;8;=@AB>?=
@31DVS:00300:00602
ACGAGTGCGTTCCCCATGTCGTAGGTACTC
+
?BBBBBDDCB@BBB:C@@@ABB??<=::7=
@31DVS:00300:00610
ACGCTCGACATGCCCAGGTACAGGAG
+
BBBBBBCCBA=444600,0:<@A@AA
@31DVS:00301:00601
ACGCTGACATGCCAGCTAC
+
BB@@;<;B;<9;;--,***
@31DVS:00301:00621
ATCAGACACGGACACAGCAGACAGC
+
8344444:44244444999.000..
@31DVS:00303:00635
ACGCTCGACATGCCAGTACAGGA
+
9;ABB>>>>9911,00../9878
@31DVS:00304:00600
ACGCTCGACATGCCCAGTACAGGA
+
DC@?AA@@>>>000,000<?>>=>
@31DVS:00304:00621
TAGTATCAGCCTCGCCATGACGAAGGTATTCC
+
CCDCDCCBAA?BAAADBAACCCC@B?BAA?A@
@31DVS:00306:00625
ATCAGACACGGACACAGCAGAACACAC
+
;A@@@A;;<9=9999989988476;61
@31DVS:00307:00601
ACGCTCGACATGCCCAGGTACAGGA
+
BBBB<<<AB@90.0+.0,..69999
@31DVS:00307:00617
ACGCTCGACATGCCAGTACAGG
+
@@@@ABBA@;;--+--,,1/:5
@31DVS:00307:00630
ACGCTCGACATGCCCAGGTACAGGA
+
CCBBDBB998>88808847<@@@@>
@31DVS:00307:00639
ACGAGTGCGTCCCATGCTCGT
+
7@894444444;7:000...5
@31DVS:00308:00619
ACGCTCGACATGCCAGGTCACC
+
1//66;4;999?7:;;,....,
@31DVS:00309:00617
ACGAGTGCGTTCCCATGTCGTAGT
+
BB@ABBB@9458909873117110
@31DVS:00309:00649
TGATACGTCTCCTTCCTTAGTTACTTCA
+
BCDCCAA@@>@595924249999?=<=@
@31DVS:00310:00644
ACGAGTGCGTTCCCCATGTCGTAGGTACTC
+
BBBACCCCBB@BCH:CA@@@BBBC@C@BBB
@31DVS:00311:00635
ACGCTCGACATGCCCAGGTACAGGAG
+
BBABBCCCH@@<;;:798:CDCCA;;
@31DVS:00311:00636
ACGAGTGCGTTCCCCATGTCGTAGGTACTC
+
@BBAAABDDC?BA?8@:::?AA??;:7:7=
@31DVS:00313:00628
ACGCTCGACATGCCCAGGTACAGGAG
+
<C;<=EAA@<<:??:8857?@ABAC@
@31DVS:00313:00639
ACGAGTGCGTTCCCCATGTCGTAGGTACTC
+
?BBBEACDDC=?==6=3::=?;//,/000:
@31DVS:00314:00619
AGCACTGTAGCTGTCACTAGTTACTTGT
+
<?ECBABCBBBBBBBBBBBBB?BAA>AB
@31DVS:00314:00648
ACGCTCGACATGCCCAGGTACAGGA
+
AAABCBBCA8888808848?BA><>
@31DVS:00315:00640
ACGCTCGACATGCCCAGGTACAGGAG
+
BBBBB?@@B==44407748=@@>=@A
@31DVS:00316:00624
ACGCTCGACATGCCCAGGTACAGGAG
+
@BBBBBBB@>>888/8857799@;;;
@31DVS:00317:00621
ACGCTCGACATGCCAGGTACAGGA
+
BCBBA9;491;00,00,//B9959
@31DVS:00318:00600
TAGTATCAGCCTCGCCATGACGAAGGTATTCC
+
BBCBBABBBBBCDAACACECCCC@B@CCC;;9
@31DVS:00318:00624
ACGAGTGCGTTCCCCATGTCGTAGGTACTC
+
BB@BBACCCB>?=84=388<=:00,/0///
@31DVS:00320:00627
ACGCTCGACATGCCAGGTACAGG
+
<611/<<94160.,..,,,//87
@31DVS:00320:00638
ACGCTCGACATGCCAGTG
+
1/66444661/0-+,-..
@31DVS:00321:00619
ACGCTCGACATGCCCAGGTACAGGA
+
@ACBEBCDAA@>996775:ACCC@C
@31DVS:00322:00607
TACTGAGCTACCACACACAGA
+
49944:>////76/4444331
@31DVS:00322:00618
ACGCTCGACATGCCCAGGTACAGGA
+
CHBBCDCB=4988808857?CCC@>
@31DVS:00322:00637
ACGCTCGACATGCCCAGGTACAGGA
+
>A@A@?BD999888/88<</1/,*,
@31DVS:00323:00618
ACGAGTGCGTTCCCCATGTCGTAGGTATC
+
BBABBBCDDB8944-4380:::00,/:31
@31DVS:00324:00635
ACGCTCGACATGCCCAGTACAGGA
+
=B:;<;<>>>?000,01/969;>>
@31DVS:00324:00647
ACGCTCGACAACATGCCCAGGTACAGGAG
+
A>@@A;<<BA<>@<99A>9959999>=88
@31DVS:00325:00604
ACGCGTCGACATGCC
+
911/////:944/02
@31DVS:00327:00605
AGCACTGTAGCTGTCACTAGTTACTTGT
+
<<CCBBBBAAAECCCCCBA?A@DBC>?A
@31DVS:00328:00602
ACGCTCGACATGCCAGTACC
+
9<<AA@@@A9900,00../,
@31DVS:00329:00624
ACGCTCGACATGCCAGGTACCAGG
+
///6944498844,..,../,49:
@31DVS:00329:00628
ACGCTCGACACTGCCAG
+
BCBB<91111/.//,.3
@31DVS:00330:00633
ACGAGTGCGTTCC
+
>A9;<=:1>=+**
@31DVS:00330:00634
ATCAGACACGGACACAGCAGACAC
+
>?@@@BB@AAA<=<B911----,*
@31DVS:00333:00638
CTCTATGCGCTCACACTGTCCTAAGG
+
9::44734;;49/////...,.7770
@31DVS:00333:00645
ACGCTCGACATGCCAGTACAGGAG
+
CC>>A>@@@1111,11009;>BA>
@31DVS:00338:00634
TCTCTATGCGCTCCACATGTCTAAGG
+
BCCABB@BB@>;;9988CA9999492
@31DVS:00339:00622
TACTGAGCTACACACACAGAAAGATT
+
ABCCBCCD@?BCCCA;>38//,0,,+
@31DVS:00341:00643
ACGAGTGCGTTCCCCATGTCGTAGGTACTC
+
BBAB@@CCEF@B@=7@7::AA@=?;=777>
@31DVS:00343:00647
ACGCTCGACATGCCCAGGTACAGGAG
+
@CBBCBAAABBA>@:798;BCCCACD
@31DVS:00344:00624
ACGCTCGACATGCCCAGGTACAGGAG
+
>BBBCBBCCBC;9993347>@>>=@A
@31DVS:00348:00624
ACGCTCGACATGCCCAGGTACAGGA
+
9<<@ABB@B99000,11,//14989
@31DVS:00348:00642
TGATACGTCTCCTTCCTTAGTTACTTCA
+
BBBBECC?@AC>B>B>BB@@@A<<9<>?
@31DVS:00300:00652
ATCAGACACGGACACAGCAGACAC
+
;;;C@A@BBB=@;<>BAA;;;A??
@31DVS:00300:00656
ACGCTCGACATGCCAGGTACAGG
+
BBABCBBB@1111,01,./?492
@31DVS:00300:00663
ACGCTCGACATGCCCAGGTACAGGAG
+
BC@ABCEB:4888808858=A??@>A
@31DVS:00301:00680
ACGCTCGACATGCCCAGGTACAGGA
+
=@@@ABB@@99111-00,09<@@<9
@31DVS:00302:00687
ATATCGCGAGGGTATGGAAGACTCTAT
+
CABB@A@@911-1;00,.66335/302
@31DVS:00304:00694
ACGCTCGACATGCCAGTAGC
+
49;AAAAA@@9--+,,***(
@31DVS:00309:00699
ACGCTCGACATGCCCAGGTACAGGAG
+
ACBBBABBBB?BBB@?>=>>BBBACC
@31DVS:00311:00681
ACGCTCGACATGCCCAGGTACAGGAG
+
@CCBCBBBEBBA@A>998:CCEDCAA
@31DVS:00312:00671
ACGCTCGACATGCCCAGGTACAGGAG
+
?BBBBB@@@@?BCC>@@>A@CEC@BB
@31DVS:00312:00694
ACGAGTGCGTTCCCATGTCGTAGGTTCTC
+
BCBBCCCA??5980987739711060111
@31DVS:00313:00670
ACGCTCGACATGACCAGGTACA
+
@BBBCBCDB--***)**)*,66
@31DVS:00314:00665
TGATACGTCTCCTCTTAGCTTACTCA
+
4499999=;87+-,,2,,,,*/,,,,
@31DVS:00314:00676
ACGCTCGACATGCCCAGGTACAGGAG
+
BBABBCCC=98///,00,1;<?@<?>
@31DVS:00315:00657
ACGAGTGCGTTCCCCATGTCGTAGTACTC
+
BBABBBCB;;2444/9>>>>?:0000...
@31DVS:00315:00669
ACGCTCGACATGCCAGT
+
A;88444/6,,,,*,,.
@31DVS:00315:00685
ACGCTCGACATGCCAGGTACAGGAG
+
@@?CCCCC;66,-*--+-,19@?99
@31DVS:00317:00671
TGATACGTCTCCTTCCTTAGTTACTTCA
+
CBCBBAAAA@@8;89=@<944:94424/
@31DVS:00317:00685
CGTGTCTCTAGGCACAGGATTTTGTGTAG
+
AACCBBBBBBA@CBCBB@@===488901@
@31DVS:00319:00659
TCTCTATGCGCTCCACATGTCTAAGGT
+
CDECBABCCCCBB@BBBCCDABB@B?B
@31DVS:00319:00687
ATCAGACACGGACACAGCAGAACACAC
+
BAB@A@@<9928BBCBBBA@@@@@000
@31DVS:00321:00675
ACGCTCGACATGCCCAGGTACAGGAG
+
BBBB@A@CBCH@@@<7348=@@A>AA
@31DVS:00324:00677
ACGCTCGACATGCCCAGGTACAGGAG
+
ABBBBBACCDBA==:;;;<?BAA?@B
@31DVS:00325:00653
TAGTATCAGCCTCGCCATGACGAAGGTATTCC
+
@@A<;;>84::11/1:8;DEC;;7;>;;;?C@
@31DVS:00327:00686
TAGTATCAGCCTCGCCATGACGAAGGTATTCC
+
CCHCC??@;;8<A=@@CAAADCC@CACA@=>=
@31DVS:00330:00698
TAGTATCAGCCTCGCCATGACGAAGGTATTCC
+
CBAAACGDCC@D>==ACAAA===598:9?9?:
@31DVS:00331:00650
ACGAGTGCGTTCCCCATGTCGTA
+
BCB:9<C@CB5111*10....41
@31DVS:00331:00653
ATATCGCGAGGGTATGGAAGACTCTATAG
+
@B9<;ADDCCB>@98858;>=7@;60000
@31DVS:00331:00661
ACGCTCGACATGCCAGGTACAGG
+
>A@@ABBBBB?995884879492
@31DVS:00332:00658
ACGCTCGACATGCCCAGTACAGG
+
9<<@ACCA@>>111-1109:992
@31DVS:00332:00670
ACGCTCGACATGCCCAGGTACAGGAG
+
BB@@AAAA@>>99918858>ACB@AA
@31DVS:00333:00654
ACGCTCGACATGCCCAGGTACAGGAG
+
ACBBA@ACA>=111,00,1@<9969>
@31DVS:00333:00697
ACGCTCGACATGCCCAGGTACAGGAG
+
BBBBBECCB>@?==97748=>>CA@@
@31DVS:00337:00678
ACGCTCGACATGCCCAGGTACAGGAG
+
@CCBC@@CBCB?==:3348;@@A>@@
@31DVS:00338:00690
CGTGTCTCTAGGCACAGGATTTTGTGTAG
+
BCDCBEBBA?@@CBBBBBCCCC:@@@AAA
@31DVS:00342:00651
ACGCTCGACATGCCAGTAGCAG
+
DC@@AB@@=8999681-,,*(,
@31DVS:00343:00658
ACGCTCGACATGCCCCAGGTACAGGAG
+
ABBBBBBCB=94444/8748>ABB?AA
@31DVS:00343:00667
CGTGTCTCTAGGCACAGGATTTTGTGTAG
+
BCCCBAA???B@ECBCC@BBB=6?@@>>>
@31DVS:00343:00685
ACGCTCGACATGCCCAGGTACAGGAG
+
CC@AACCB@8999918858799B=<<
@31DVS:00344:00651
TCTCTATGCGCTCCACATGTCTAAT
+
@<:9BCDB>8811,1::@9998928
@31DVS:00345:00678
ACGCTCGACATGCCCAGGTACAGGAG
+
BB@@@:<;@=====9774:@CCC@BA
@31DVS:00345:00680
ACGCTCGACATGCCCAGGTACAGGAG
+
@BBBCBBBBBABBB>995:?ABA?B@
@31DVS:00347:00690
TAGTATCAGCCTCCCCATGACGAAGGTATTCC
+
99@999=43499999,49999;@<;9;99595
@31DVS:00348:00680
ACGCTCGACATACCGGTC
+
44444;;87////,/,33
@31DVS:00349:00668
ACGCTCGACACTGCC
+
-,,,,/222,,,,22
@31DVS:00303:00707
ACGCTCGACATGCCCAGGTACAGGAG
+
ACBBCDCA@@>99808858>>>@B<<
@31DVS:00303:00745
ACGCTCGACATGCCAGTCAC
+
999>>999@991-0--,,,,
@31DVS:00306:00720
ACGCTCGACATGCCCAGGTACAGGAG
+
BCABCCCA>48888088687BABCA@
@31DVS:00308:00711
ACGCTCGACATGCCCAGGTACAGGAG
+
BCBCDBCA;9944418848=>9959>
@31DVS:00309:00715
TAGTATCAGCCTCGCCATGACGAAGGTATTCC
+
??AAAA<=:EBEBCBBC;><DCC@C>@;758=
@31DVS:00309:00749
ACGCTCGACATGCCA
+
444==:;:7//,(+(
@31DVS:00312:00720
ACGAGTGCGTTCCCCATGTCGTAGGTACTC
+
BBB??=FCDB>?==6>>>>>??77477777
@31DVS:00312:00728
ACGCTCGACATGCCAGGTACAGGA
+
BC;:>@AB@11--+--+,,/4;:;
@31DVS:00313:00743
AGCACTGTAGCTGTCACCTAGTTACGTTGTG
+
<<EG9;<AABA998111,/88699999<997
@31DVS:00314:00741
ACGCTCGTACCATGCCAGTA
+
=@:44;4449>::8:,.0.,
@31DVS:00314:00742
ACGCTCGACATGCCCAGGTACAGGAG
+
@CBBCCCBB=@88808><>?<<<@CB
@31DVS:00316:00744
ACGCTCGACATGCCAGTA
+
////44449>;11,....
@31DVS:00317:00728
ACGCTCGACATGCCCAGGTACAGGAG
+
ACCBBBBBBBBB?@=:76:@@BB?BC
@31DVS:00320:00729
ACGCTCGACATGCCCAGGTACAGGAG
+
ADBABBDBB=?88407758>BB><>@
@31DVS:00321:00744
ACGCTCGACATGCCAGTACAGG
+
?@@@BABD99911-00..//,*
@31DVS:00323:00745
ACGCTCGACATGCCCAGGTACAGGAG
+
@A@ABBBCA@?BBB?8889@CBCABB
@31DVS:00328:00742
ATATCGCGGGGGTATGGAAGACTCTATA
+
@@?>9999999-9@AB?DCCBCBB;978
@31DVS:00330:00740
ACGCTCGACATGCCAGGTACAG
+
49<BCABBA9911,00,../4;
@31DVS:00332:00727
TACTGAGCTACACACACAGAAAGATTGGT
+
EBBCCCDBBBBBBABAA@@B@<977;=37
@31DVS:00335:00728
ACGCTCGACATGC
+
::1-,-,//,,//
@31DVS:00338:00701
TGATACGTCTCTCC
+
944444444449@6
@31DVS:00339:00711
TACTGAGCTACACACACAGAAAGATTGGT
+
AA@ACCCBB@@=A@@<;<BBB?:709:,0
@31DVS:00340:00726
TACTGAGCTACA
+
444A94448444
@31DVS:00343:00741
TACTGAGCTACACACAC
+
>>9999494499441//
@31DVS:00344:00732
ACGCTCGACATGCCAGTACAGG
+
BCBCD9<;@>>11-0009:9=8
@31DVS:00347:00726
ACGCTCGACATGCCCAGGTACAGG
+
CCBBECCDB@?=8897348>@998
@31DVS:00348:00709
ACGAGTGCGTTCCCCATGTCGTAGGTACTC
+
ABBBBBCCCB=>==6?<?<>>=77377777
@31DVS:00302:00780
ACGCTCGACATGCCCAGGTACAGGAG
+
BBBBBCCA>::44408858>@??<>?
@31DVS:00303:00768
TACTGAGCTACACACACAGAAAGATTGGT
+
CCBECBC@@@BBC@A@BBCCD:::C@C5:
@31DVS:00303:00769
ACGCTCGACATGCCAGGTACA
+
BCABCCC=9/1--+--+-,19
@31DVS:00304:00796
ACGCTCGACATGCCCAGGTACAGGAG
+
BC:;;CE<;9@99918868=???C99
@31DVS:00306:00789
TCTCTATGCGCTCCACATGTCTAAGG
+
><<;CCCBB=94469>>@>>>99695
@31DVS:00306:00797
ACGCCGACATGCCAGGTACAGGAG
+
BCBB@C>?:://,11,1944=74;
@31DVS:00309:00752
ACGCTCGACATGCCCAGGTACAGGAG
+
ABCCBBACDB@=8897348@BBB@@@
@31DVS:00309:00781
ATCAGACACGGACACAGCAGAACACAC
+
>@@BBBBCCB?BC:;9;9;8;=?;::A
@31DVS:00310:00795
ACGAGTGCGTTCCCCATGTCGTAGGTACTC
+
?BA@BBFDCB=>==4>8;;?BBA@>>7777
@31DVS:00311:00755
ACGCTCGACATGCCCAGGTACAGGAG
+
B?@@CCDCDBB@==<795:CCCCBCC
@31DVS:00312:00770
ACGCTCGACATGCCAGTACAGGAG
+
:><CCCC<;;>11,000/147777
@31DVS:00312:00771
GGGTTTTCATTG
+
>>/999/46856
@31DVS:00312:00795
ACGCTCGACATGCCAGGTACAGGAG
+
BCB?@?B:9/1--+--*,0;?@<98
@31DVS:00314:00799
ACGCTCGACATGCCCAGGTACAGGAG
+
@CBABBBCCBB>==:774:?BBB@AA
@31DVS:00316:00780
ACGCTCGACATGCCCAGGTACAGGA
+
BBBBCB;499>99918848644986
@31DVS:00317:00755
ACGCTCGACATGCCCAGGTACAGGAG
+
ADBBBBBCC@@???:775:?ABC?BB
@31DVS:00317:00762
ACGAGTGCGTTCCCCATGTCGTAGGTACTC
+
@BBBB@ABCC@CBB6=7::<>>7747777=
@31DVS:00319:00761
ACGCTCGACATGCCAGTCACAG
+
84994=4449991-00...,,2
@31DVS:00319:00776
ACGCTCGACATGCCGTAC
+
<;;AAB9998444243./
@31DVS:00320:00759
ACGCTCGACATGCCCAGGTACAGGAG
+
;CCBBBBCB??BCB@??=?@CCD@CC
@31DVS:00322:00762
ACGCTCGACATGCCCAGGTACAGGAG
+
DCBBBBAA@4899908868>A9969?
@31DVS:00326:00763
CGTGTCTCCTAGGCGACAGGATTTTGTGT
+
>999/811,//.,.1444424444,4843
@31DVS:00326:00791
TCTCTATGCGCTCCACATGTCTAAGG
+
<<CCCCCB88;/1,1//449=8>592
@31DVS:00327:00773
ACGCTCGACATGCCCAGGTACAGGA
+
@A@?ACCDCCB@==<:76:BBCDAB
@31DVS:00327:00797
ACGCTCGACATGCCCAGGTACAGGAG
+
DCBBBCCCBBA=9997:4:@DCCABB
@31DVS:00328:00759
ACGCTCGACATGCCAGTACAGG
+
49;99AB9911--+,,,06442
@31DVS:00329:00765
ACGCTCGACATGCCCAGGTACAGGAG
+
ABABBBBBDBABBB>>><<<BBB@CC
@31DVS:00330:00777
ACGCTCGACATGCCAGGTACAGGA
+
BBBCB??9@6:--+--+-,;:;99
@31DVS:00331:00756
ACGCTCGACATGCCCAGGTACAG
+
499;999<<1/1//+..,..///
@31DVS:00331:00772
TCTCTATGCGCTCACATGTCCT
+
@949A=>;<<<11//696//,/
@31DVS:00332:00763
ACGCTCGACATGCCAGTACCAG
+
4999499::4484233314246
@31DVS:00335:00782
ACGCTCGACATGCCAGGTACAGGAG
+
BCBBCBB?96:--+--+-7<@A>>@
@31DVS:00336:00782
ACGAGTGCGTTCCCCATGTCGTAGGTACT
+
@CBBBBCEFC?A@=683:09::00,00//
@31DVS:00339:00768
ACGCTCGACATGCCCAGGTACAGGAG
+
ABBBEBCCBAABBB<995:9@?@=@A
@31DVS:00342:00763
TCTCTATGCGCTCCACATGTCTAAGGTACT
+
@AA?BBBBCB=9;59>9999991:;:;0..
@31DVS:00343:00758
ACGCTCGACATGCCAGGTA
+
//869>A999911,0.,,,
@31DVS:00343:00777
ACGAGTGCGTTCCCCATGTCGTAGGTATC
+
BCABCBC>;;2444/9880:::00,0:33
@31DVS:00343:00797
ACGCTCGACATGCCCAGGTACAGGAG
+
CA>@CAB?A9;9==9877;ACCDE>>
@31DVS:00344:00772
ACGCTCGACATGCCAGTACAG
+
?@?ACBBBB9911:00..///
@31DVS:00344:00786
ACGCTCGACATGCCAGTACC
+
>=>ABBADC<911:11-,,*
@31DVS:00344:00797
ACGCTCGACATGCC
+
44984;4////,22
@31DVS:00346:00756
ACGCTCGACATGCCCAGGTACAGGAG
+
BBCCCCBAA=>99918848=@9959>
@31DVS:00347:00757
ACGAGTGCGTTCCCACTGTGTAG
+
@94;9999495980443387...
@31DVS:00347:00796
AGCACTGTAGCTGTCACTAGTTACTTGT
+
9ABGBCCBAAACCCCDCBB995;@@?BC
@31DVS:00348:00754
ACGCTCGACATGCCCAGGTACAGGA
+
;<@@ACDCE?@;;;600,1019A@B
@31DVS:00300:00822
TCTCTATGCGCTCCACATGTCTAAGGT
+
@@=ABCCCCBB:99;@>>999>?<?<@
@31DVS:00300:00824
ACGCTCGACATGCCCAGGTACAGGAG
+
ACBBBB@@@AABBC@?>=@ABBC@CC
@31DVS:00300:00847
ACGCTCGACATGCCAGTAC
+
49;;9@@BB991<-00../
@31DVS:00302:00810
ACGAGTGCGTTCCCCATGTCGTAGGTATC
+
BAAACCC@;;2444/9881;<;00,//33
@31DVS:00302:00811
ACGCTCGACATGCCCAGGTACAGGAG
+
BBABBCBCC?????=3348??@B@BB
@31DVS:00305:00839
ACGCTCGACATGCCCAGGTACAGGAG
+
>BBBBAAABBBBBB>998:?@CCDBB
@31DVS:00306:00819
ACGCTCGACATGCCCAGGTACAGGAG
+
CCBBBCC?99>89918858=@@><>>
@31DVS:00309:00826
AGCACTGTAGCTGTCACCTAGTTACGTTGT
+
44449B==BCA@9:8//,/7,,*////,//
@31DVS:00310:00817
ACGCTCGACAATGCCCAGGTACAGGAG
+
BBBAAACCCC@C?@>98848?BCB@BB
@31DVS:00311:00827
ACGCTCGACATGCCCAGGTACAGGAG
+
CB??ABBF=::44408858>DBB=>>
@31DVS:00313:00836
ATATCGCGAGGGTATGGAAGACTCTAT
+
A@@BBBCAAAHACBBB?A?AB@AA?73
@31DVS:00313:00843
ACGCTCGACATGCCCAGGTACAGGA
+
@;:;<AC@@@?999088587<<>A>
@31DVS:00314:00820
ACGCTCGACATGCCAGTACAGG
+
BCBCB<99@981/,..../965
@31DVS:00314:00846
ATATCGCGAGGGTATGGAAGACTCTATA
+
BBB@@ACCCCC@CBAA>>?A@@@B@888
@31DVS:00315:00845
ACGCTCGACATGCCAGATA
+
>>?@A:;1--,*,*,,,,.
@31DVS:00317:00811
ATATCGCGAGGGTATGGAAGACTCTATAG
+
BA9<<BBA@AB>AA?@=@=@B@?B=8770
@31DVS:00317:00832
ATCAGACACGGACACAGCAGA
+
=?@@==<CCC=AABB9988.0
@31DVS:00318:00812
ACGCTCGACATGCCCAGGTACAGGAG
+
CCBBB@@@@==44407748=BAB?AA
@31DVS:00319:00830
GACGCTCGACATGCCCAGGTACAGGAG
+
ACCCCCCDCCBBBBC@998:?@A@=@B
@31DVS:00320:00803
CGTGTCTCTAGGCACAGGATTTTGTGTAG
+
=DCB;9;?@@><>>@@@?9999/99989@
@31DVS:00320:00832
ACGCTCGACATGCCCAGGTACAGGAG
+
BCBCBBCCCBBABB><<;??A@@=@A
@31DVS:00321:00826
ACGCTCGACATGCCCAGGTACAGGAG
+
BCBBBBCC@::///,00,1>?BDCCB
@31DVS:00322:00848
ACGCTCGACATGCCAGGTACAGG
+
=C=>@@@@@;;--+--*,06987
@31DVS:00324:00835
TACTGAGCTACACACACAGAAAGATGGT
+
;<EBB@@AB@AADHCABB?7767..,17
@31DVS:00325:00824
ACGCTCGACATGCCCAGGTACAGGAG
+
BEBBCCDCBA@=9993748?BA@=@B
@31DVS:00325:00834
ACGAGTGCGTTCCCCATGTCGTAGGTACTC
+
@ABCBA?@@?6999,9<7883.,207,,,,
@31DVS:00325:00846
ACGCTCGACATGCC
+
44449991=1/,0)
@31DVS:00326:00826
ACGCTCGACATGCCCAGGTACAGGAG
+
ABABBBBCDBB?==:775:?BAB?BB
@31DVS:00326:00842
ACGCTCGACATGCCAGGTAC
+
49999?>A999--8--+,,,
@31DVS:00328:00810
TACTGAGCTACACACACAGAAAGATGTG
+
@@=><CB?===A??>>99333,11,,,+
@31DVS:00328:00835
ACGCTCGACATGCCCAGGTACAGGAG
+
ABABCCDA?>>111-00,0019>@B@
@31DVS:00329:00809
ACGCTCGACATGCCCAGTACAGGAG
+
AEBBBBBBB?ABBB@>>@@@AA@@@
@31DVS:00330:00804
TAGTATCAGCCTCGCCATGACGAAGGTATTCC
+
BBDECCDA@A=CAIE@DBCCCDB?B@BBB?A?
@31DVS:00330:00805
ATATCGCGAGTGTATGGAAGACTCT
+
=;=@;<<BA=>=0.0:9;9=AAA@@
[truncated: 1,203,673 more chars]
